# Supplementary material for: UPrimer: A Clade-Specific Primer Design Program Based on Nested-PCR Strategy and Its Applications in Amplicon Capture Phylogenomics
Source: Mol Biol Evol. 2023 Oct 13;40(11):msad230. doi: 10.1093/molbev/msad230 (PMC10630340; doi:10.1093/molbev/msad230)
Supplement: msad230_Supplementary_Data [file msad230_supplementary_data.zip]

Archive with 89 entries (68 files):
- Appendix 6. Blattaria/
- Appendix 6. Blattaria/Appendix 6. Highest-scoring nested-PCR primers of NPCLs for Blattaria.xls
- Appendix 6. Blattaria/Appendix 6. Reference nucleotide sequences of NPCLs for Blattaria.fasta
- Appendix 6. Blattaria/Appendix 6. Reference peptide sequences of NPCLs for Blattaria.fasta
- Appendix 7. Lepidoptera/
- Appendix 7. Lepidoptera/Appendix 7. Highest-scoring nested-PCR primers of NPCLs for Lepidoptera.xls
- Appendix 7. Lepidoptera/Appendix 7. Reference nucleotide sequences of NPCLs for Lepidoptera.fasta
- Appendix 7. Lepidoptera/Appendix 7. Reference peptide sequences of NPCLs for Lepidoptera.fasta
- Appendix 8. Coleoptera/
- Appendix 8. Coleoptera/Appendix 8. Highest-scoring nested-PCR primers of NPCLs for Coleoptera.xls
- Appendix 8. Coleoptera/Appendix 8. Reference nucleotide sequences of NPCLs for Coleoptera.fasta
- Appendix 8. Coleoptera/Appendix 8. Reference peptide sequences of NPCLs for Coleoptera.fasta
- Appendix 9. Hymenoptera/
- Appendix 9. Hymenoptera/Appendix 9. Highest-scoring nested-PCR primers of NPCLs for Hymenoptera.xls
- Appendix 9. Hymenoptera/Appendix 9. Reference nucleotide sequences of NPCLs for Hymenoptera.fasta
- Appendix 9. Hymenoptera/Appendix 9. Reference peptide sequences of NPCLs for Hymenoptera.fasta
- Appendix 10. Diptera/
- Appendix 10. Diptera/Appendix 10. Highest-scoring nested-PCR primers of NPCLs for Diptera.xls
- Appendix 10. Diptera/Appendix 10. Reference nucleotide sequences of NPCLs for Diptera.fasta
- Appendix 10. Diptera/Appendix 10. Reference peptide sequences of NPCLs for Diptera.fasta
- Appendix 11. Heteroptera/
- Appendix 11. Heteroptera/Appendix 11. Highest-scoring nested-PCR primers of NPCLs for Heteroptera.xls
- Appendix 11. Heteroptera/Appendix 11. Reference nucleotide sequences of NPCLs for Heteroptera.fasta
- Appendix 11. Heteroptera/Appendix 11. Reference peptide sequences of NPCLs for Heteroptera.fasta
- Appendix 12. Sternorrhyncha/
- Appendix 12. Sternorrhyncha/Appendix 12. Highest-scoring nested-PCR primers of NPCLs for Sternorrhyncha.xls
- Appendix 12. Sternorrhyncha/Appendix 12. Reference nucleotide sequences of NPCLs for Sternorrhyncha.fasta
- Appendix 12. Sternorrhyncha/Appendix 12. Reference peptide sequences of NPCLs for Sternorrhyncha.fasta
- Appendix 13. Auchenorrhyncha/
- Appendix 13. Auchenorrhyncha/Appendix 13. Highest-scoring nested-PCR primers of NPCLs for Auchenorrhyncha.xls
- Appendix 13. Auchenorrhyncha/Appendix 13. Reference nucleotide sequences of NPCLs for Auchenorrhyncha.fasta
- Appendix 13. Auchenorrhyncha/Appendix 13. Reference peptide sequences of NPCLs for Auchenorrhyncha.fasta
- Appendix 14. Bivalvia/
- Appendix 14. Bivalvia/Appendix 14. Highest-scoring nested-PCR primers of NPCLs for Bivalvia.xls
- Appendix 14. Bivalvia/Appendix 14. Reference nucleotide sequences of NPCLs for Bivalvia.fasta
- Appendix 14. Bivalvia/Appendix 14. Reference peptide sequences of NPCLs for Bivalvia.fasta
- Appendix 15. Cephalopoda/
- Appendix 15. Cephalopoda/Appendix 15. Highest-scoring nested-PCR primers of NPCLs for Cephalopoda.xls
- Appendix 15. Cephalopoda/Appendix 15. Reference nucleotide sequences of NPCLs for Cephalopoda.fasta
- Appendix 15. Cephalopoda/Appendix 15. Reference peptide sequences of NPCLs for Cephalopoda.fasta
- Appendix 16. Gastropoda/
- Appendix 16. Gastropoda/Appendix 16. Highest-scoring nested-PCR primers of NPCLs for Gastropoda.xls
- Appendix 16. Gastropoda/Appendix 16. Reference nucleotide sequences of NPCLs for Gastropoda.fasta
- Appendix 16. Gastropoda/Appendix 16. Reference peptide sequences of NPCLs for Gastropoda.fasta
- Appendix 17. Actiniaria/
- Appendix 17. Actiniaria/Appendix 17. Highest-scoring nested-PCR primers of NPCLs for Actiniaria.xls
- Appendix 17. Actiniaria/Appendix 17. Reference nucleotide sequences of NPCLs for Actiniaria.fasta
- Appendix 17. Actiniaria/Appendix 17. Reference peptide sequences of NPCLs for Actiniaria.fasta
- Appendix 18. Scleractinia/
- Appendix 18. Scleractinia/Appendix 18. Highest-scoring nested-PCR primers of NPCLs for Scleractinia.xls
- Appendix 18. Scleractinia/Appendix 18. Reference nucleotide sequences of NPCLs for Scleractinia.fasta
- Appendix 18. Scleractinia/Appendix 18. Reference peptide sequences of NPCLs for Scleractinia.fasta
- Appendix 19. Cyclophyllidea/
- Appendix 19. Cyclophyllidea/Appendix 19. Highest-scoring nested-PCR primers of NPCLs for Cyclophyllidea.xls
- Appendix 19. Cyclophyllidea/Appendix 19. Reference nucleotide sequences of NPCLs for Cyclophyllidea.fasta
- Appendix 19. Cyclophyllidea/Appendix 19. Reference peptide sequences of NPCLs for Cyclophyllidea.fasta
- Appendix 20. Echinodermata/
- Appendix 20. Echinodermata/Appendix 20. Highest-scoring nested-PCR primers of NPCLs for Echinodermata.xls
- Appendix 20. Echinodermata/Appendix 20. Reference nucleotide sequences of NPCLs for Echinodermata.fasta
- Appendix 20. Echinodermata/Appendix 20. Reference peptide sequences of NPCLs for Echinodermata.fasta
- Appendix 21. Vertebrata/
- Appendix 21. Vertebrata/Appendix 21. Highest-scoring nested-PCR primers of NPCLs for Vertebrata.xls
- Appendix 21. Vertebrata/Appendix 21. Reference nucleotide sequences of NPCLs for Vertebrata.fasta
- Appendix 21. Vertebrata/Appendix 21. Reference peptide sequences of NPCLs for Vertebrata.fasta
- Figure S1.pdf
- Supplementary Table S1. Genome resource information for developing NPCL primers of 21 metazoan groups.xlsx
- Supplementary Table S2. Primer lists of the PCR amplification test for six representative metazoan groups.xls
- Supplementary Table S3. Lepidoptera sample information used for amplicon capture experiment.xls
- Supplementary Table S4. List of publicly available probe resources of UCE and AHE sequencing.docx
- Appendix 1. Araneae/
- Appendix 1. Araneae/Appendix 1. Highest-scoring nested-PCR primers of NPCLs for Araneae.xls
- Appendix 1. Araneae/Appendix 1. Reference nucleotide sequences of NPCLs for Araneae.fasta
- Appendix 1. Araneae/Appendix 1. Reference peptide sequences of NPCLs for Araneae.fasta
- Appendix 2. Sarcoptiformes/
- Appendix 2. Sarcoptiformes/Appendix 2. Highest-scoring nested-PCR primers of NPCLs for Sarcoptiformes.xls
- Appendix 2. Sarcoptiformes/Appendix 2. Reference nucleotide sequences of NPCLs for Sarcoptiformes.fasta
- Appendix 2. Sarcoptiformes/Appendix 2. Reference peptide sequences of NPCLs for Sarcoptiformes.fasta
- Appendix 3. Hexanauplia/
- Appendix 3. Hexanauplia/Appendix 3. Highest-scoring nested-PCR primers of NPCLs for Hexanauplia.xls
- Appendix 3. Hexanauplia/Appendix 3. Reference nucleotide sequences of NPCLs for Hexanauplia.fasta
- Appendix 3. Hexanauplia/Appendix 3. Reference peptide sequences of NPCLs for Hexanauplia.fasta
- Appendix 4. Decapoda/
- Appendix 4. Decapoda/Appendix 4. Highest-scoring nested-PCR primers of NPCLs for Decapoda.xls
- Appendix 4. Decapoda/Appendix 4. Reference nucleotide sequences of NPCLs for Decapoda.fasta
- Appendix 4. Decapoda/Appendix 4. Reference peptide sequences of NPCLs for Decapoda.fasta
- Appendix 5. Entomobryomorpha/
- Appendix 5. Entomobryomorpha/Appendix 5. Highest-scoring nested-PCR primers of NPCLs for Entomobryomorpha.xls
- Appendix 5. Entomobryomorpha/Appendix 5. Reference nucleotide sequences of NPCLs for Entomobryomorpha.fasta
- Appendix 5. Entomobryomorpha/Appendix 5. Reference peptide sequences of NPCLs for Entomobryomorpha.fasta
