# Supplementary material for: UPrimer: A Clade-Specific Primer Design Program Based on Nested-PCR Strategy and Its Applications in Amplicon Capture Phylogenomics
Source: Mol Biol Evol. 2023 Oct 13;40(11):msad230. doi: 10.1093/molbev/msad230 (PMC10630340; doi:10.1093/molbev/msad230)
Supplement: msad230_Supplementary_Data [file msad230_supplementary_data.zip › Appendix 6. Blattaria/Appendix 6. Highest-scoring nested-PCR primers of NPCLs for Blattaria.xls]

## Sheet: Detailed information
NPCL ID	MSA ID	Predicted Amplicon Length (bp)	No. of Ingroups in MSA	F2 Primer Start Position in the Peptide MSA	R2 Primer Start Position in the Peptide MSA	Peptide Sequence of F2 Primer (5' to 3')	Peptide Sequence of R2 Primer (5' to 3')	Nucleotide Sequence of F2 Primer (5' to 3')	Nucleotide Sequence of R2 primer (5' to 3',after reverse completement)	Degeneracy of F2 Primer	Degeneracy of R2 Primer	Ratio of Variable Colunms for F2R2	Information Score for F2R2	PCR Score for F2R2	Identify Score for F2R2	F1 Primer Start Position in the Peptide MSA	R1 Primer Start Position in the Peptide MSA	Peptide Sequence of F1 Primer (5' to 3')	Peptide Sequence of R1 Primer (5' to 3')	Nucleotide Sequence of F1 Primer (5' to 3')	Nucleotide Sequence of R1 Primer (5' to 3',after reverse completement)	Degeneracy of F1 Primer	Degeneracy of R1 Primer	PCR Score for F1R1	Identify Score for F1R1	Final Score for nested primer pairs among different MSAs
Bla_1	XP_021933266.1_330055_332344	1758	6	38	615	VAVKTFNQ	YNDEQFHV	GTNGCNGTNAARACNTTYAAYCA	ACRTGRAAYTGYTCRTCRTTRTA	2048	128	0.351494	80.5714	72.8	100	8	656	ANYVWCT	DWYKMAQ	GCNAAYTAYGTNTGGTGYAC	TGNGCCATYTTRTACCARTC	128	32	77.5	99	92.0551
Bla_2	XP_021935869.1_35617_39477	1872	6	326	941	ARIKEQYW	NAHKERIG	GCNMGNATHAARGARCARTAYTG	CCDATNCKYTCYTTRTGNGCRTT	1536	1536	0.478405	109.571	70.9	100	207	1044	QPGWTKY	KQFNPAM	CARCCNGGNTGGACNAARTA	ATNGCNGGRTTRAAYTGYTT	256	256	75.5	99	92.0471
Bla_3	XP_021931258.1_342440_346173	1980	6	564	1215	CKVCDQAF	MKCAFCDT	TGYAARGTNTGYGAYCARGCNTT	GTRTCRCARAANGCRCAYTTCAT	512	128	0.328594	78.5714	71.4	100	460	1237	KCMWCGQ	MHFVKDG	AARTGYATGTGGTGYGGNCA	CCRTCYTTNACRAARTGCAT	32	64	76.7	100	91.285
Bla_4	XP_021937623.1_130230_134229	1806	6	239	832	LVEKMKNQ	HQYGKAIN	YTNGTNGARAARATGAARAAYCA	TTDATNGCYTTNCCRTAYTGRTG	512	768	0.354344	85.5714	72.5	99	157	966	IKGWIEM	CQQMAEY	ATHAARGGNTGGATHGARAT	TAYTCNGCCATYTGYTGRCA	144	64	75.2	100	91.048
Bla_5	XP_021936460.1_159383_161570	1794	6	132	721	NCQFPKCD	MADIMKEW	AAYTGYCARTTYCCNAARTGYGA	CAYTCYTTCATDATRTCNGCCAT	256	96	0.575175	146.714	73.2	97	92	761	QDVHMEK	EPKVLRG	CARGAYGTNCAYATGGARAA	CCNCKNARNACYTTNGGYTC	64	4096	69.4	96.5	89.7894
Bla_6	XP_021928671.1_438356_440759	1878	6	199	816	VNYPHQQD	HQQEMAAL	GTNAAYTAYCCNCAYCARCARGA	ARNGCNGCCATYTCYTGYTGRTG	512	512	0.328383	87.4286	68.4	99	120	828	MAPQHDM	QEMYCMP	ATGGCNCCNCARCAYGAYAT	GGCATRCARTACATYTCYTG	128	16	76.1	100	89.5058
Bla_7	XP_021928673.1_622030_624864	2016	6	163	826	NIQEHEKM	DYTVPQLH	AAYATHCARGARCAYGARAARAT	TGNARYTGNGGNACNGTRTARTC	192	4096	0.441456	124.286	71.2	99	32	850	LYHKQFH	QPDVYMK	YTNTAYCAYAARCARTTYCA	TTCATRTANACRTCNGGYTG	256	128	73.3	95	89.4785
Bla_8	XP_021923219.1_915331_919033	2088	6	420	1107	GAEMHFYD	MDAEKGNV	GGNGCNGARATGCAYTTYTAYGA	ACRTTNCCYTTYTCNGCRTCCAT	256	256	0.174743	55.5714	76.2	100	350	1148	QGCYDPK	QFGLYNP	CARGGNTGYTAYGAYCCNAA	GGRTTRTANARNCCRAAYTG	256	512	71	99	88.6834
Bla_9	XP_021940054.1_31771_33364	1227	6	142	542	NPDYQAED	DYMNNKEA	AAYCCNGAYTAYCARGCNGARGA	GCYTCYTTRTTRTTCATRTARTC	512	64	0.280206	37.4286	73	100	117	555	KQEDDKM	FQYGVKM	AARCARGARGAYGAYAARAT	ATYTTNACNCCRTAYTGRAA	64	256	75.2	100	88.4549
Bla_10	XP_021940009.1_139726_140951	981	6	41	359	LNHQKQED	KHQWCTIL	YTNAAYCAYCARAARCARGARGA	ARDATNGTRCACCAYTGRTGYTT	512	384	0.360656	28.1429	72.9	98	28	395	MDIQYNE	KWGHEAI	ATGGAYATHCARTAYAAYGA	ATNGCYTCRTGNCCCCAYTT	48	128	78.1	100	88.224
Bla_11	XP_021916146.1_788214_791529	2100	6	176	867	VGNDNLQE	YEPDEWEI	GTNGGNAAYGAYAAYYTNCARGA	ATYTCCCAYTCRTCNGGYTCRTA	2048	128	0.602941	127	63.6	99	36	1007	KAWIPFN	DGMAYLE	AARGCNTGGATHCCNTTYAA	TCNARRTANGCCATNCCRTC	192	512	72.3	100	87.7858
Bla_12	XP_021915614.1_264388_266115	1080	6	261	612	TQLNCWMK	YNFGDVTA	ACNCARYTNAAYTGYTGGATGAA	GCNGTNACRTCNCCRAARTTRTA	256	1024	0.513196	42.1429	73.5	100	253	632	GLVHFCN	WGDAVNI	GGNYTNGTNCAYTTYTGYAA	ATRTTNACNGCRTCNCCCCA	1024	256	71.6	100	87.1649
Bla_13	XP_021913411.1_2513460_2514855	1155	6	104	480	VFHYDTME	CKKIAHER	GTNTTYCAYTAYGAYACNATGGA	CKYTCRTGNGCDATYTTYTTRCA	256	768	0.289973	31.1429	72.2	100	55	495	YAIHTCK	EDCFVTA	TAYGCNATHCAYACNTGYAA	GCNGTNACRAARCARTCYTC	384	256	74.2	100	87.0767
Bla_14	XP_021922930.1_113779_115060	627	6	123	323	FIGPEHYN	ENIHMCFN	TTYATHGGNCCNGARCAYTAYAA	TTRAARCACATRTGDATRTTYTC	768	96	0.216495	16.8571	74.4	100	89	347	QGACEKY	DGKCPMA	CARGGNGCNTGYGARAARTA	GCCATNGGRCAYTTNCCRTC	256	128	74.9	99	87.0661
Bla_15	XP_021919363.1_292843_294976	1545	6	99	605	PKIEAYFQ	FKRVNYDR	CCNAARATHGARGCNTAYTTYCA	CKRTCRTARTTNACNCKYTTRAA	768	2048	0.593617	103.286	66.7	100	75	635	TWRYMAD	KGCQPDE	ACNTGGMGNTAYATGGCNGA	TCRTCNGGYTGRCANCCYTT	256	256	72.5	97.5	87.0621
Bla_16	XP_021923134.1_95571_98292	1803	6	221	813	PHDVEQWI	AFMWKYQQ	CCNCAYGAYGTNGARCARTGGAT	TGYTGRTAYTTCCACATRAANGC	256	64	0.327645	68	74.8	94	176	828	VKMCLEI	QEVHYNI	GTNAARATGTGYYTNGARAT	ATRTTRTARTGNACYTCYTG	256	128	72.4	100	86.9444
Bla_17	XP_021942305.1_446469_448426	1608	6	108	635	QEENIEDW	QCNQDIVW	CARGARGARAAYATHGARGAYTG	CANACDATRTCYTGRTTRCAYTG	192	384	0.287645	44.4286	70.5	98	98	664	QEIYPNM	WDAPYTV	CARGARATHTAYCCNAAYAT	ACNGTRTANGGNGCRTCCCA	192	256	75.4	100	86.7029
Bla_18	XP_021934056.1_10477_14041	1803	6	223	815	NEMLKEQK	AKPMHVYQ	AAYGARATGYTNAARGARCARAA	TGRTANACRTGCATNGGYTTNGC	256	512	0.443686	96.8571	68.2	96	215	942	LDANWEK	QDVNTHK	YTNGAYGCNAAYTGGGARAA	TTRTGNGTRTTNACRTCYTG	256	256	74.8	97.5	86.5065
Bla_19	XP_021919639.1_1795769_1796438	402	6	28	153	YAQEDTPK	MFEKYNVP	TAYGCNCARGARGAYACNCCNAA	GGNACRTTRTAYTTYTCRAACAT	1024	128	0.184874	10.8571	74.6	100	16	217	VFDIGHY	MQCKNYL	GTNTTYGAYATHGGNCAYTA	ARRTARTTYTTRCAYTGCAT	384	64	75.9	97.5	86.4882
Bla_20	XP_021928529.1_412124_414296	1599	6	67	591	VKAFEDQM	HIYQFEFM	GTNAARGCNTTYGARGAYCARAT	ATRAAYTCRAAYTGRTADATRTG	512	192	0.218147	34.5714	76	98	57	615	YTEQPEF	FNQNIMA	TAYACNGARCARCCNGARTT	GCCATDATRTTYTGRTTRAA	256	48	72.9	97.5	86.267
Bla_21	XP_021918626.1_20092_21556	1287	6	109	529	WFYDKDEC	KNDPEFVN	TGGTTYTAYGAYAARGAYGARTG	TTNACRAAYTCNGGRTCRTTYTT	64	512	0.602978	80.5714	73.3	96	42	539	NEWEKTD	HEAYVKS	AAYGARTGGGARAARACNGA	SWYTTNACRTANGCYTCRTG	64	1024	68.8	100	86.2051
Bla_22	XP_021927429.1_118879_120394	912	6	193	488	CDVCGMQF	KHTGERPF	TGYGAYGTNTGYGGNATGCARTT	AANGGNCKYTCNCCNGTRTGYTT	256	4096	0.347222	32.1429	68.8	100	157	523	PFKCDQC	YHCEMCG	CCNTTYAARTGYGAYCARTG	CCRCACATYTCRCARTGRTA	128	32	75.4	100	85.9993
Bla_23	XP_021929909.1_528434_530656	1371	6	28	476	NLGQVTYK	WCMGKPED	AAYYTNGGNCARGTNACNTAYAA	TCYTCNGGYTTNCCCATRCACCA	4096	128	0.497685	82.8571	72.2	99	10	556	NIWGTKF	KEAPKRL	AAYATHTGGGGNACNAARTT	ARNCKYTTNGGNGCYTCYTT	192	2048	67.1	99	85.9456
Bla_24	XP_021915966.1_223420_224803	1311	6	41	469	FKHLQDIN	YVNWRQAC	TTYAARCAYYTNCARGAYATHAA	CANGCYTGNCKCCARTTNACRTA	768	1024	0.362768	61.1429	69.2	100	6	508	QHEHVGN	HIVIWEM	CARCAYGARCAYGTNGGNAA	ATYTCCCADATNACDATRTG	256	144	70.8	100	85.8337
Bla_25	XP_021930595.1_26592_29307	1965	6	145	791	DVNHETGM	WKSCAYTI	GAYGTNAAYCAYGARACNGGNAT	ATNGTRTANGCRCANSWYTTCCA	1024	2048	0.409236	87.1429	63.5	98	24	874	FYHNVKC	DWDCFGV	TTYTAYCAYAAYGTNAARTG	ACNCCRAARCARTCCCARTC	128	64	75.9	99	85.773
Bla_26	XP_021940265.1_789317_792143	2019	6	38	702	EKAVYYKN	EVAFPGQR	GARAARGCNGTNTAYTAYAARAA	CKYTGNCCNGGRAANGCNACYTC	512	4096	0.287234	75.7143	65.6	100	14	759	KNGDWDE	KIENYMY	AARAAYGGNGAYTGGGAYGA	TACATRTARTTYTCDATYTT	64	48	75.6	96.5	85.6546
Bla_27	XP_021924159.1_178494_179460	420	6	164	295	MNKLTPYE	NHMCITFE	ATGAAYAARYTNACNCCNTAYGA	TCRAANGTDATRCACATRTGRTT	1024	192	0.048	2.71429	72.1	100	152	346	MVATPDQ	HCDMKPE	ATGGTNGCNACNCCNGAYCA	TCNGGYTTCATRTCRCARTG	512	64	75.3	100	85.6022
Bla_28	XP_021925488.1_264434_266104	1557	6	12	522	TRKLYGEE	DNWCLKRH	ACNMGNAARYTNTAYGGNGARGA	TGNCKYTTNARRCACCARTTRTC	8192	1024	0.267606	64.5714	63.8	100	3	560	CYEDMFK	HNKRACG	TGYTAYGARGAYATGTTYAA	CCRCANGCNCKYTTRTTRTG	32	512	75	100	85.444
Bla_29	XP_021931111.1_408962_410428	915	6	20	316	EMMVNDFD	YGKDFHLI	GARATGATGGTNAAYGAYTTYGA	ATNARRTGRAARTCYTTNCCRTA	64	1024	0.231034	25.7143	70.4	100	5	349	TVDKEFD	HDIFANK	ACNGTNGAYAARGARTTYGA	TTRTTNGCRAADATRTCRTG	256	192	74.6	99	85.4437
Bla_30	XP_021919467.1_858713_861021	2061	6	42	720	FCVDIMYW	DAEENDYQ	TTYTGYGTNGAYATHATGTAYTG	TGRTARTCRTTYTCYTCNGCRTC	192	256	0.379728	80.5714	73.5	95	9	799	NMWNPCD	IFCTDTD	AAYATGTGGAAYCCNTGYGA	TCNGTRTCNGTRCARAADAT	32	384	70.5	97.5	85.3651
Bla_31	XP_021927417.1_72885_74136	945	6	50	356	DWVAYMQE	QFYVWYFH	GAYTGGGTNGCNTAYATGCARGA	TGRAARTACCANACRTARAAYTG	128	128	0.37	42.1429	73.4	97	42	386	QHVKYTE	IEMCWNT	CARCAYGTNAARTAYACNGA	GTRTTCCARCACATYTCDAT	256	24	77	94	85.2374
Bla_32	XP_021927533.1_552845_554218	834	6	164	433	YWAITDPF	CIWNEELV	TAYTGGGCNATHACNGAYCCNTT	ACNARYTCYTCRTTCCADATRCA	768	384	0.298851	28.8571	69.7	98	133	454	FGMDWCD	MNPVIYA	TTYGGNATGGAYTGGTGYGA	GCRTADATNACNGGRTTCAT	32	192	75.4	100	85.1919
Bla_33	XP_021924518.1_110989_112561	1248	6	77	484	YNRIKTVD	DYKWNNRA	TAYAAYMGNATHAARACNGTNGA	GCNCKRTTRTTCCAYTTRTARTC	3072	256	0.104738	27.4286	67.9	100	52	497	VTCIEAN	HEYQKTF	GTNACNTGYATHGARGCNAA	AANGTYTTYTGRTAYTCRTG	768	128	75.1	100	85.0392
Bla_34	XP_021929340.1_863033_863894	444	6	80	219	KGVMKDWQ	QVKFCKMI	AARGGNGTNATGAARGAYTGGCA	ATCATYTTRCARAAYTTNACYTG	128	128	0.293233	16.8571	73.2	100	10	247	GEKAHCY	YKAGQLV	GGNGARAARGCNCAYTGYTA	ACNARYTGNCCNGCYTTRTA	256	1024	71.4	99	84.6136
Bla_35	XP_021914827.1_349568_350771	744	6	50	289	ETPHRCDF	DFMCKGHL	GARACNCCNCAYMGNTGYGAYTT	ARRTGNCCYTTRCACATRAARTC	2048	256	0.0214592	4	71.2	100	41	319	TNHIMWH	TFVEKGN	ACNAAYCAYATHATGTGGCA	TTNCCYTTYTCNACRAANGT	48	512	74	100	84.5451
Bla_36	XP_021918044.1_816530_818111	1008	6	93	420	PTVFWFYD	NIKYVVNL	CCNACNGTNTTYTGGTTYTAYGA	ARRTTNACNACRTAYTTDATRTT	512	1536	0.580128	80.5714	66.6	97	78	433	AFQDKFG	YQKCHDP	GCNTTYCARGAYAARTTYGG	GGRTCRTGRCAYTTYTGRTA	128	64	74.8	96.5	84.5326
Bla_37	XP_021928673.1_610040_611009	786	6	68	321	HCTYYTQN	CNFTADIK	CAYTGYACNTAYTAYACNCARAA	TTDATRTCNGCNGTRAARTTRCA	512	768	0.42915	27.2857	69.6	100	54	335	DLPQCKI	EMNHHVP	GAYYTNCCNCARTGYAARAT	GGNACRTGRTGRTTCATYTC	512	64	72.3	100	84.4519
Bla_38	XP_021939946.1_25915_27258	897	6	25	315	QTCEDQPC	MQNERNAV	CARACNTGYGARGAYCARCCNTG	ACNGCRTTNCKYTCRTTYTGCAT	512	512	0.352113	28.2857	66.6	98	10	358	ECPKGWH	HMIKNTW	GARTGYCCNAARGGNTGGCA	CANGTRTTYTTDATCATRTG	128	96	78	99	84.3645
Bla_39	XP_021916575.1_922286_923535	1296	6	36	459	CIPDFVNA	CKHNTAGR	TGYATHCCNGAYTTYGTNAAYGC	CKNCCNGCNGTRTTRTGYTTRCA	768	2048	0.378973	37	69.4	100	11	471	KMFAAQQ	CKPFHFD	AARATGTTYGCNGCNCARCA	TCRAARTGRAANGGYTTRCA	128	128	70.3	100	83.9848
Bla_40	XP_021915508.1_1403423_1405226	1140	6	81	452	VPGNFDGD	DYDANFVK	GTNCCNGGNAAYTTYGAYGGNGA	TTNACRAARTTNGCRTCRTARTC	2048	512	0.611429	80	66.8	99	22	552	AAFGDFN	WTQIIPN	GCNGCNTTYGGNGAYTTYAA	TTNGGDATDATYTGNGTCCA	512	288	68.1	100	83.9677
Bla_41	XP_021930451.1_493807_495325	1026	6	89	422	VQFDKEYD	NKQCWFID	GTNCARTTYGAYAARGARTAYGA	TCDATRAACCARCAYTGYTTRTT	256	96	0.269113	41.1429	76.8	96	28	515	VCLADIM	YPFEYCW	GTNTGYYTNGCNGAYATHAT	CARCARTAYTCRAANGGRTA	1536	128	71.3	95	83.9599
Bla_42	XP_021928704.1_85886_87276	1413	6	76	538	FFTVLEDG	KWDYEELG	TTYTTYACNGTNYTNGARGAYGG	CCNARYTCYTCRTARTCCCAYTT	2048	256	0.400881	50.4286	64.7	100	11	547	VIPHDIY	EKTIDFW	GTNATHCCNCAYGAYATHTA	CARAARTCDATNGTYTTYTC	576	192	73.1	100	83.9358
Bla_43	XP_021925290.1_281804_283250	828	6	144	411	DPINYAQK	YQFIEEKQ	GAYCCNATHAAYTAYGCNCARAA	TGYTTYTCYTCDATRAAYTGRTA	768	192	0.400778	37	71.6	100	108	433	FGIHVCK	GIIMGVF	TTYGGNATHCAYGTNTGYAA	AANACNCCCATDATDATNCC	384	576	68	100	83.9323
Bla_44	XP_021913306.1_1230532_1231762	609	6	122	316	FYCHFPDQ	NEHFGIVP	TTYTAYTGYCAYTTYCCNGAYCA	GGNACDATNCCRAARTGYTCRTT	256	768	0.478723	34.4286	72.5	100	96	331	PDIVFCD	KPVIAAN	CCNGAYATHGTNTTYTGYGA	TTNGCNGCDATNACNGGYTT	384	1536	67.3	100	83.8572
Bla_45	XP_021931738.1_48053_48961	684	6	19	238	RQHYKTDW	WCNDRGKT	MGNCARCAYTAYAARACNGAYTG	GTYTTNCCNCKRTCRTTRCACCA	1024	512	0.537736	36.8571	72.6	98	6	256	ITCRVAF	MQDKGHC	ATHACNTGYMGNGTNGCNTT	CARTGNCCYTTRTCYTGCAT	3072	64	71.2	97.5	83.765
Bla_46	XP_021939818.1_74814_76683	1749	6	42	616	EQIFDAGN	ACEYYPDF	GARCARATHTTYGAYGCNGGNAA	AARTCNGGRTARTAYTCRCANGC	768	512	0.430357	94.8571	70.3	96	28	634	VPQHFWE	DEEKDVF	GTNCCNCARCAYTTYTGGGA	AANACRTCYTTYTCYTCRTC	128	128	74.5	90.5	83.6514
Bla_47	XP_021937176.1_331845_332778	765	6	34	280	MRPYPCDF	NTCGEMFW	ATGMGNCCNTAYCCNTGYGAYTT	CARAACATYTCNCCRCANGTRTT	1024	256	0.407563	32.1429	70.3	100	7	331	KVACNPT	FHCETCG	AARGTNGCNTGYAAYCCNAC	CCRCANGTYTCRCARTGRAA	512	128	70.4	99	83.6443
Bla_48	XP_021931596.1_18324_20555	1782	6	91	676	NLEDAKKI	QFPMRVAL	AAYYTNGARGAYGCNAARAARAT	ARNGCNACNCKCATNGGRAAYTG	1024	4096	0.431304	82	64.3	96	30	723	NWVQEKD	PVENMVA	AAYTGGGTNCARGARAARGA	GCNACCATRTTYTCNACNGG	64	256	72.7	100	83.6428
Bla_49	XP_021914682.1_531906_532559	639	6	16	220	VLDIKPYI	WGNQFYTF	GTNYTNGAYATHAARCCNTAYAT	AANGTRTARAAYTGRTTNCCCCA	3072	256	0.606061	28.8571	67.4	99	4	260	YFCGVDM	CGQPEWQ	TAYTTYTGYGGNGTNGAYAT	TGCCAYTCNGGYTGNCCRCA	256	128	73.7	100	83.6244
Bla_50	XP_021935411.1_168198_169698	1224	6	42	441	EHARQIEK	DIYCTREP	GARCAYGCNMGNCARATHGARAA	GGYTCNCKNGTRCARTADATRTC	1536	1536	0.108247	23	66.1	100	11	493	VEMKNAD	QDMELAK	GTNGARATGAARAAYGCNGA	TTNGCNARYTCCATRTCYTG	128	256	74.6	100	83.5289
Bla_51	XP_021933165.1_183985_186169	1839	6	73	677	LTRENIDA	NKDQILFM	YTNACNMGNGARAAYATHGAYGC	ATRAANARDATYTGRTCYTTRTT	6144	768	0.254606	54	67.5	100	62	758	DELHNIQ	DFLYMCA	GAYGARYTNCAYAAYATHCA	GCRCACATRTANARRAARTC	384	128	70.9	98	83.4509
Bla_52	XP_021927696.1_53133_54092	528	6	44	211	QIRVNYKI	DMWQVYMN	CARATHMGNGTNAAYTAYAARAT	TTCATRTANACYTGCCACATRTC	1536	32	0.5125	34.2857	70.5	100	36	241	TKEVYEC	YFKIYND	ACNAARGARGTNTAYGARTG	TCRTTRTADATYTTRAARTA	256	96	73.5	95	83.4274
Bla_53	XP_021932582.1_315086_317824	1848	6	24	631	PGYKVRHI	CEYYEQPM	CCNGGNTAYAARGTNMGNCAYAT	ATNGGYTGYTCRTARTAYTCRCA	4096	256	0.336106	73	66.1	98	3	675	QTLFKWV	NTEFKDL	CARACNYTNTTYAARTGGGT	ARRTCYTTRAAYTCNGTRTT	256	256	70.5	99	83.3197
Bla_54	XP_021926587.1_947494_948753	978	6	62	379	FEAGRKCD	IDEKMQAC	TTYGARGCNGGNMGNAARTGYGA	CANGCYTGCATYTTYTCRTCDAT	2048	192	0.482315	56.5714	71.6	97	43	416	FTWPYRY	HKVYNEQ	TTYACNTGGCCNTAYMGNTA	TGYTCRTTRTANACYTTRTG	512	128	69.6	97.5	83.271
Bla_55	XP_021938400.1_301467_302428	711	6	42	270	PRCEGDIN	TYACNFDG	CCNMGNTGYGARGGNGAYATHAA	CCRTCRAARTTRCANGCRTANGT	3072	512	0.337838	26	69.7	100	7	313	EINVDDC	NPQCLFD	GARATHAAYGTNGAYGAYTG	TCRAANARRCAYTGNGGRTT	192	512	71.1	99	83.2666
Bla_56	XP_021941949.1_69296_71003	870	6	226	507	TKAEHDMY	QQVTAIPV	ACNAARGCNGARCAYGAYATGTA	ACNGGDATNGCNGTNACYTGYTG	256	3072	0.327138	35.4286	68.4	99	202	533	QEENCFK	QQTAFIV	CARGARGARAAYTGYTTYAA	ACDATRAANGCNGTYTGYTG	64	384	72.1	99	83.2523
Bla_57	XP_021925739.1_241816_242800	750	6	55	296	AKEVLGQI	QEIFTEKV	GCNAARGARGTNYTNGGNCARAT	ACYTTYTCNGTRAADATYTCYTG	4096	384	0.454936	41.5714	66	100	7	325	FKACVKT	KDANEQI	TTYAARGCNTGYGTNAARAC	ATYTGYTCRTTNGCRTCYTT	256	128	71.6	100	83.21
Bla_58	XP_021924290.1_1721465_1722468	498	6	92	249	HLNPHAGY	CMWIEPEQ	CAYYTNAAYCCNCAYGCNGGNTA	TGYTCNGGYTCDATCCACATRCA	4096	96	0.298013	17.5714	68.2	100	76	289	QATNGYH	THACFWQ	CARGCNACNAAYGGNTAYCA	TGCCARAARCANGCRTGNGT	512	128	73.5	99	83.1484
Bla_59	XP_021926876.1_603123_604904	951	6	161	469	FDVNAQEF	PENFIIDY	TTYGAYGTNAAYGCNCARGARTT	TARTCDATDATRAARTTYTCNGG	512	576	0.610169	67.1429	69.7	99	78	505	RQHAKLN	MGFINAD	MGNCARCAYGCNAARYTNAA	TCNGCRTTDATRAANCCCAT	2048	192	68.7	96.5	83.0666
Bla_60	XP_021919685.1_138083_139847	1254	6	147	556	WTRFCEVD	HDEHNAKT	TGGACNMGNTTYTGYGARGTNGA	GTYTTNGCRTTRTGYTCRTCRTG	1024	256	0.420398	64.1429	70.3	96	135	564	QGCLMAC	DQGKICM	CARGGNTGYYTNATGGCNTG	ATRCADATYTTNCCYTGRTC	512	192	70.4	97.5	83.0139
Bla_61	XP_021919579.1_680217_681551	543	6	23	195	VEANKAKM	QDAGEFYN	GTNGARGCNAAYAARGCNAARAT	TTRTARAAYTCNCCNGCRTCYTG	1024	512	0.325301	16.2857	70	100	6	316	KQERPDE	VFEDYWP	AARCARGARMGNCCNGAYGA	GGCCARTARTCYTCRAANAC	512	64	70.3	100	82.8487
Bla_62	XP_021924259.1_1929697_1930990	966	6	92	405	TLGYNPHF	VQIRVYEA	ACNYTNGGNTAYAAYCCNCAYTT	GCYTCRTANACNCKDATYTGNAC	4096	3072	0.472313	58.5714	62.8	100	46	428	RMYNCFD	EMAYGEV	MGNATGTAYAAYTGYTTYGA	ACYTCNCCRTANGCCATYTC	128	128	73.8	98	82.8336
Bla_63	XP_021925708.1_280645_282586	1368	6	91	538	GDEPEIAD	FTDEYWEC	GGNGAYGARCCNGARATHGCNGA	CAYTCCCARTAYTCRTCNGTRAA	1536	128	0.276644	53.2857	67.5	100	39	608	YDLFDPE	MIAEKGA	TAYGAYYTNTTYGAYCCNGA	GCNCCYTTYTCNGCDATCAT	512	192	67.7	100	82.7787
Bla_64	XP_021934853.1_591350_594236	1392	6	276	731	VVEGCWWD	HTIIELDT	GTNGTNGARGGNTGYTGGTGGGA	GTRTCNARYTCDATDATNGTRTG	256	2304	0.439909	90.8571	63.4	99	165	749	LPYQHIM	EENEIQN	YTNCCNTAYCARCAYATHAT	TTYTGDATYTCRTTYTCYTC	768	96	68.5	99	82.6436
Bla_65	XP_021922123.1_122570_124626	1293	6	65	487	LPGDGEDE	KDYGYAVT	YTNCCNGGNGAYGGNGARGAYGA	GTNACNGCRTANCCRTARTCYTT	4096	1024	0.529412	65.8571	62.4	99	29	584	EEFDAIK	QMDNFEY	GARGARTTYGAYGCNATHAA	TAYTCRAARTTRTCCATYTG	192	32	76.8	95	82.6169
Bla_66	XP_021916546.1_718984_720948	1764	6	10	589	INNEVQPF	EFEYDNNT	ATHAAYAAYGARGTNCARCCNTT	GTRTTRTTRTCRTAYTCRAAYTC	768	128	0.249564	38.7143	69.1	98	2	734	EGCFANF	VFKDIAE	GARGGNTGYTTYGCNAAYTT	TCNGCDATRTCYTTRAANAC	256	384	72.2	97.5	82.5896
Bla_67	XP_021922920.1_151871_153706	1371	6	30	478	FVSYWTNV	YFNIWCEA	TTYGTNWSNTAYTGGACNAAYGT	GCYTCRCACCADATRTTRAARTA	2048	96	0.278912	50.1429	65.8	97	8	522	FMLWTKH	ICYQEMK	TTYATGYTNTGGACNAARCA	TTCATYTCYTGRTARCADAT	128	48	75.9	96.5	82.558
Bla_68	XP_021941211.1_193699_194595	660	6	13	224	ERFNLITQ	HDPEIPVY	GARMGNTTYAAYYTNATHACNCA	TANACNGGDATYTCNGGRTCRTG	6144	1536	0.595	50.5714	64	100	5	245	CFRDPKN	VHAMTFC	TGYTTYMGNGAYCCNAARAA	CARAANGTCATNGCRTGNAC	512	256	71.1	100	82.5356
Bla_69	XP_021939706.1_388597_389647	828	6	17	284	LVAFMCTQ	DFVPGANI	YTNGTNGCNTTYATGTGYACNCA	ATRTTNGCNCCNGGNACRAARTC	2048	2048	0.367816	30.2857	69	100	8	317	EKVKDCC	IAMCFNL	GARAARGTNAARGAYTGYTG	ARRTTRAARCACATNGCDAT	128	192	70.8	98	82.5246
Bla_70	XP_021926254.1_81083_81697	477	6	17	167	NIPKEHFT	MEGQIVKY	AAYATHCCNAARGARCAYTTYAC	TAYTTNACDATYTGNCCYTCCAT	384	384	0.447552	23.5714	73.6	98	9	181	IDNTVAK	KNFAIML	ATHGAYAAYACNGTNGCNAA	ARCATDATNGCRAARTTYTT	768	192	71.3	95.5	82.3688
Bla_71	XP_021939013.1_242490_243738	897	6	75	365	DFTAHICY	MEVYNNSG	GAYTTYACNGCNCAYATHTGYTA	CCNSWRTTRTTRTANACYTCCAT	768	1024	0.399293	41.2857	67.4	97	66	425	LIMCIGF	YIGEMKF	YTNATHATGTGYATHGGNTT	AAYTTCATYTCNCCDATRTA	576	96	71.6	100	82.3579
Bla_72	XP_021927687.1_38247_39615	1200	6	24	415	GTICMCQM	FCQKTVEV	GGNACNATHTGYATGTGYCARAT	ACYTCNACNGTYTTYTGRCARAA	384	512	0.285714	40.2857	70.2	99	14	424	IIPPQDN	DDAKMRF	ATHATHCCNCCNCARGAYAA	AANCKCATYTTNGCRTCRTC	576	256	66.9	100	82.3328
Bla_73	XP_021921222.1_128855_129716	627	6	68	268	EFHPEGQY	CVKILTGH	GARTTYCAYCCNGARGGNCARTA	TGNCCNGTNARDATYTTNACRCA	512	6144	0.0927835	12.2857	66.5	100	59	276	GHQGEIF	QHNFEKN	GGNCAYCARGGNGARATHTT	TTYTTYTCRAARTTRTGYTG	384	64	73.3	100	82.3059
Bla_74	XP_021937845.1_397443_399415	1464	6	98	577	VHFIDYGN	EDGKWYRA	GTNCAYTTYATHGAYTAYGGNAA	GCNCKRTACCAYTTNCCRTCYTC	768	512	0.603037	104.571	72.2	94	64	598	VGQLCCA	YVDYGNT	GTNGGNCARYTNTGYTGYGC	GTRTTNCCRTARTCNACRTA	1024	256	64.6	96.5	82.2467
Bla_75	XP_021928503.1_69396_71756	1587	6	201	721	DLAKQVCF	KFDQYKEI	GAYYTNGCNAARCARGTNTGYTT	ATYTCYTTRTAYTGRTCRAAYTT	2048	128	0.472656	96.7143	71.9	95	99	818	MTLTQIY	AEEKYAH	ATGACNYTNACNCARATHTA	TGNGCRTAYTTYTCYTCNGC	768	256	64.9	96.5	82.2135
Bla_76	XP_021916546.1_714815_716392	1257	6	71	481	DTSGEYHC	VYNFGAQT	GAYACNWSNGGNGARTAYCAYTG	GTYTGNGCNCCRAARTTRTANAC	4096	1024	0.272277	36.8571	65.4	99	62	531	IADVHPN	EWHKVTA	ATHGCNGAYGTNCAYCCNAA	GCNGTNACYTTRTGCCAYTC	768	128	73.7	98	82.0925
Bla_77	XP_021934108.1_210274_213541	1746	6	594	1167	KTCHDVDE	KCIDLNEC	AARACNTGYCAYGAYGTNGAYGA	CAYTCRTTNARRTCDATRCAYTT	512	768	0.610229	106.857	68.4	93	496	1286	CEDINEC	YECGCKD	TGYGARGAYATHAAYGARTG	TCYTTRCANCCRCAYTCRTA	96	128	72.3	93	82.0922
Bla_78	XP_021924524.1_184161_185518	1206	6	23	416	IATWFGKW	NPIIYVVM	ATHGCNACNTGGTTYGGNAARTG	ATNACNACRTADATDATNGGRTT	768	2304	0.445312	71.7143	66.3	98	9	426	LMVACTW	EYRQAYK	YTNATGGTNGCNTGYACNTG	TTRTANGCYTGNCKRTAYTC	1024	512	67.1	100	82.0818
Bla_79	XP_021932897.1_343697_344551	534	6	51	220	HYPKGQFY	KITCEVLN	CAYTAYCCNAARGGNCARTTYTA	TTNARNACYTCRCANGTDATYTT	512	3072	0.469136	33.5714	68.9	97	15	260	HGWQDNA	EVEGTHF	CAYGGNTGGCARGAYAAYGC	AARTGNGTNCCYTCNACYTC	64	512	71.6	99	82.072
Bla_80	XP_021919487.1_1012814_1014000	918	6	41	338	FCHICGKA	CEWCGKAF	TTYTGYCAYATHTGYGGNAARGC	AANGCYTTNCCRCACCAYTCRCA	384	256	0.207612	22.2857	69.8	99	12	395	FMNPAAN	DICEKAF	TTYATGAAYCCNGCNGCNAA	AANGCYTTYTCRCADATRTC	256	192	70.2	99	82.0691
Bla_81	XP_021930227.1_185661_186354	468	6	57	204	GCDFPVDC	NEITYFLP	GGNTGYGAYTTYCCNGTNGAYTG	GGNARRAARTANGTDATYTCRTT	1024	1536	0.459854	18.4286	66.4	99	6	226	ENCIDIA	EQCNFGT	GARAAYTGYATHGAYATHGC	GTNCCRAARTTRCAYTGYTC	144	128	73	100	82.0086
Bla_82	XP_021924179.1_832556_833880	1164	6	32	411	QIIDTVFG	YVFGEPLN	CARATHATHGAYACNGTNTTYGG	TTNARNGGYTCNCCRAANACRTA	1152	4096	0.147453	20.5714	64.7	100	20	437	IYNATKM	YWANFAK	ATHTAYAAYGCNACNAARAT	TTNGCRAARTTNGCCCARTA	384	128	74.3	99	81.9486
Bla_83	XP_021916904.1_267491_269312	1626	6	44	577	NHPHATNN	YTCKVCGQ	AAYCAYCCNCAYGCNACNAAYAA	TGNCCRCANACYTTRCANGTRTA	1024	1024	0.493204	90	61.4	97	4	599	MAETQVE	HTGEKPY	ATGGCNGARACNCARGTNGA	TANGGYTTYTCNCCNGTRTG	256	512	70.2	100	81.9009
Bla_84	XP_021914892.1_1202479_1203118	483	6	45	197	PECVINND	QNHIPICT	CCNGARTGYGTNATHAAYAAYGA	GTRCADATNGGDATRTGRTTYTG	768	576	0.248276	12.7143	69.7	100	32	211	CEDQYIG	GDPFTQC	TGYGARGAYCARTAYATHGG	CAYTGNGTRAANGGRTCNCC	96	512	72.7	96.5	81.8629
Bla_85	XP_021939129.1_322097_323345	1026	6	18	351	DLGDNEFK	HEAIFENP	GAYYTNGGNGAYAAYGARTTYAA	GGRTTYTCRAADATNGCYTCRTG	1024	384	0.340491	45	68.9	99	2	364	NINTLIY	ENGDIKY	AAYATHAAYACNYTNATHTA	TAYTTDATRTCNCCRTTYTC	1152	192	66.6	100	81.8303
Bla_86	XP_021913177.1_2988151_2988766	522	6	18	183	TLGWQKFD	MQPCCAPV	ACNYTNGGNTGGCARAARTTYGA	ACNGGNGCRCARCANGGYTGCAT	1024	512	0.277419	14.4286	68.8	96	2	213	FDEYTEM	KMVVDEC	TTYGAYGARTAYACNGARAT	CAYTCRTCNACNACCATYTT	128	128	73.7	100	81.7809
Bla_87	XP_021922086.1_86687_90483	1884	6	193	812	YAQMHYPF	FGLYGQDF	TAYGCNCARATGCAYTAYCCNTT	AARTCYTGNCCRTANARNCCRAA	256	2048	0.365416	92.7143	63.4	96	181	885	VFDCWFE	NGKKGTV	GTNTTYGAYTGYTGGTTYGA	ACNGTNCCYTTYTTNCCRTT	64	512	69.6	99	81.7757
Bla_88	XP_021933316.1_221237_222473	1005	6	65	391	LRNMEVPD	IEPYHCTQ	YTNMGNAAYATGGARGTNCCNGA	TGNGTRCARTGRTANGGYTCDAT	4096	768	0.40566	47.8571	68.8	94	51	399	EGDIQKY	FHYYKKE	GARGGNGAYATHCARAARTA	TCYTTYTTRTARTARTGRAA	192	64	74.7	96.5	81.7682
Bla_89	XP_021915315.1_624390_625759	729	6	22	256	PIQVPAWK	WKKIWVPA	CCNATHCARGTNCCNGCNTGGAA	GCNGGNACCCADATYTTYTTCCA	1536	192	0.192982	18.7143	67.4	99	14	269	KIYKPEW	KPVWIHE	AARATHTAYAARCCNGARTG	TCRTGDATCCANACNGGYTT	192	192	74	97.5	81.7658
Bla_90	XP_021941109.1_5213_6614	861	6	39	317	EVLNFFGK	MEKDCLLR	GARGTNYTNAAYTTYTTYGGNAA	CKNARNARRCARTCYTTYTCCAT	2048	2048	0.628676	63.1429	63.4	97	26	341	FYRHEYN	WEEYIVP	TTYTAYMGNCAYGARTAYAA	GGNACDATRTAYTCYTCCCA	256	96	71.4	100	81.6914
Bla_91	XP_021925647.1_234052_234940	528	6	102	269	EDVYMQFI	GFAYIHFK	GARGAYGTNTAYATGCARTTYAT	TTRAARTGDATRTANGCRAANCC	128	768	0.378882	23.4286	71.7	99	60	291	VRTFKIE	HGYDHLI	GTNMGNACNTTYAARATHGA	ATNARRTGRTCRTANCCRTG	1536	512	67.3	99	81.624
Bla_92	XP_021917504.1_833534_836288	2076	6	283	966	ADVRNTEP	CAEVQNTV	GCNGAYGTNMGNAAYACNGARCC	ACNGTRTTYTGNACYTCNGCRCA	4096	1024	0.450599	103.429	63.8	99	163	975	ADLEFPP	DVINAVQ	GCNGAYYTNGARTTYCCNCC	TGNACNGCRTTDATNACRTC	1024	768	63.4	100	81.5894
Bla_93	XP_021934228.1_1117652_1119392	1467	6	110	590	PFTGYTGH	HTGEKPFR	CCNTTYACNGGNTAYACNGGNCA	CKRAANGGYTTYTCNCCNGTRTG	4096	2048	0.288172	49.8571	62.8	100	49	599	AHKLVMD	EVCGKAF	GCNCAYAARYTNGTNATGGA	AANGCYTTNCCRCANACYTC	512	512	70.5	100	81.5409
Bla_94	XP_021915467.1_565234_566838	1455	6	56	532	EYYENSKD	FQKVKIPA	GARTAYTAYGARAAYWSNAARGA	GCNGGDATYTTNACYTTYTGRAA	1024	768	0.462555	82.7143	58.7	99	47	545	ENIDFAQ	EAEVPIC	GARAAYATHGAYTTYGCNCA	CADATNGGNACYTCNGCYTC	192	768	71.1	100	81.4951
Bla_95	XP_021917120.1_77323_78133	693	6	31	253	GWRVEMED	NEDLCDFV	GGNTGGMGNGTNGARATGGARGA	ACRAARTCRCANARRTCYTCRTT	512	512	0.143519	10.5714	66.8	100	12	271	KHNEHGC	ENIANQV	AARCAYAAYGARCAYGGNTG	ACYTGRTTNGCDATRTTYTC	128	192	71.6	100	81.4579
Bla_96	XP_021929032.1_350083_350920	783	6	13	265	NVAEAIED	ANDGINLE	AAYGTNGCNGARGCNATHGARGA	TCNARRTTDATNCCRTCRTTNGC	1536	3072	0.673469	63.5714	62.8	100	4	294	GLRIEFK	YDNIHEG	GGNYTNMGNATHGARTTYAA	CCYTCRTGDATRTTRTCRTA	3072	96	70.8	97.5	81.354
Bla_97	XP_021934863.1_132924_134154	1143	6	34	406	EHIMDVFA	MENPYLYI	GARCAYATHATGGAYGTNTTYGC	ATRTANARRTANGGRTTYTCCAT	192	512	0.390582	30.5714	70	99	4	460	GAKIQIC	PYDAGYD	GGNGCNAARATHCARATHTG	TCRTANCCNGCRTCRTANGG	576	512	66.4	100	81.2918
Bla_98	XP_021927282.1_163467_165189	1047	6	113	453	LCEVAIKQ	DNCVKTLL	YTNTGYGARGTNGCNATHAARCA	ARNARNGTYTTNACRCARTTRTC	3072	4096	0.246246	24.8571	65.4	100	18	484	MDEPVKK	IEGMVCC	ATGGAYGARCCNGTNAARAA	CARCANACCATNCCYTCDAT	128	192	70.7	100	81.2517
Bla_99	XP_021914775.1_73881_74721	765	6	18	264	DNYTDKTF	WQNYKENI	GAYAAYTAYACNGAYAARACNTT	ATRTTYTCYTTRTARTTYTGCCA	512	64	0.341667	29.4286	70.9	94	6	272	WKKNLYE	YGPWDEA	TGGAARAARAAYYTNTAYGA	GCYTCRTCCCANGGNCCRTA	128	128	70.5	100	81.2119
Bla_100	XP_021940929.1_138504_139381	750	6	18	259	GRKTYAFW	CMPEGKLF	GGNMGNAARACNTAYGCNTTYTG	AANARYTTNCCYTCNGGCATRCA	4096	1024	0.289362	26.8571	70.1	99	3	278	YVPVHEQ	HVGCHNV	TAYGTNCCNGTNCAYGARCA	ACRTTRTGRCANCCNACRTG	512	256	66.6	100	81.1893
Bla_101	XP_021934055.1_133106_135428	1602	6	74	599	QAIPHNVF	FQNTKLER	CARGCNATHCCNCAYAAYGTNTT	CKYTCNARYTTNGTRTTYTGRAA	1536	2048	0.265896	57.8571	68.7	94	53	694	YTFKHHK	KELFHYV	TAYACNTTYAARCAYCAYAA	ACRTARTGRAANARYTCYTT	128	256	69.8	99	81.1639
Bla_102	XP_021939258.1_758364_759027	573	6	32	214	AKAFCTYV	DGTQKWEK	GCNAARGCNTTYTGYACNTAYGT	TTYTCCCAYTTYTGNGTNCCRTC	1024	256	0.3125	12.8571	67.1	100	15	232	NWIEFCD	GYMLEFY	AAYTGGATHGARTTYTGYGA	TARAAYTCNARCATRTANCC	48	256	72.9	97.5	81.1459
Bla_103	XP_021931918.1_905871_907767	1818	6	26	623	APFDGFED	DFKRCCII	GCNCCNTTYGAYGGNTTYGARGA	ATDATRCARCANCKYTTRAARTC	1024	768	0.42268	89.8571	63.5	98	2	684	INQEDLA	GKEKNRQ	ATHAAYCARGARGAYYTNGC	TGNCKRTTYTTYTCYTTNCC	384	512	65.6	100	81.111
Bla_104	XP_021915772.1_37759_38748	642	6	36	241	PYNCQTFY	CGEGTVWD	CCNTAYAAYTGYCARACNTTYTA	TCCCANACNGTNCCYTCNCCRCA	512	1024	0.697436	57.1429	68	97	22	254	APYFNCP	CNHDWAV	GCNCCNTAYTTYAAYTGYCC	ACNGCCCARTCRTGRTTRCA	256	64	73.4	93	81.0609
Bla_105	XP_021914892.1_1071130_1072304	957	6	50	360	QCQNDFDC	HTCYDVCE	CARTGYCARAAYGAYTTYGAYTG	TCRCANACRTCRTARCANGTRTG	128	512	0.273026	31	68.4	97	22	376	VCDAGKC	VCIAEDH	GTNTGYGAYGCNGGNAARTG	TGRTCYTCNGCDATRCANAC	512	384	70.4	99	81.0069
Bla_106	XP_021939719.1_55515_56958	1062	6	52	397	QPVMETFN	CVLYEAWH	CARCCNGTNATGGARACNTTYAA	TGCCANGCYTCRTANARNACRCA	512	1024	0.179941	25	69.2	99	44	470	CEEVQAD	GKTCRAW	TGYGARGARGTNCARGCNGA	CANGCNCKRCANGTYTTNCC	256	2048	67.4	100	81.0065
Bla_107	XP_021933544.1_202138_203239	840	6	25	296	HIMDATFM	MKNVFGIV	CAYATHATGGAYGCNACNTTYAT	ACDATNCCRAANACRTTYTTCAT	384	384	0.14717	22	70.9	99	16	308	CCLPKKM	GIYPDFE	TGYTGYYTNCCNAARAARAT	TCRAARTCNGGRTADATNCC	512	384	68.1	98	81.0063
Bla_108	XP_021940926.1_156512_158112	1305	6	52	478	MNRHPYEI	DPNTGLVY	ATGAAYMGNCAYCCNTAYGARAT	TANACNARNCCNGTRTTNGGRTC	512	8192	0.097619	25.7143	65.9	100	42	496	GFFKYQY	GQWMTPA	GGNTTYTTYAARTAYCARTA	GCNGGNGTCATCCAYTGNCC	128	128	72.1	97.5	81.0037
Bla_109	XP_021924952.1_383316_384013	546	6	24	197	YDDNTVAY	MHFIINGE	TAYGAYGAYAAYACNGTNGCNTA	TCNCCRTTDATDATRAARTGCAT	1024	288	0.215569	10.7143	67.3	100	8	205	KMITRFH	DQGPCTK	AARATGATHACNMGNTTYCA	TTNGTRCANGGNCCYTGRTC	384	512	70.1	100	80.9427
Bla_110	XP_021916638.1_1194873_1195938	996	6	20	343	CGQPEVIW	NTWKYDFL	TGYGGNCARCCNGARGTNATHTG	ARRAARTCRTAYTTCCANGTRTT	1536	256	0.434921	60.8571	72.9	100	10	353	ECKRGWH	NFYSKLD	GARTGYAARMGNGGNTGGCA	TCNARYTTNSWRTARAARTT	256	2048	62.7	95	80.9016
Bla_111	XP_021942653.1_249286_252274	1833	6	123	725	VYPEIHPQ	IFEGPWGF	GTNTAYCCNGARATHCAYCCNCA	AANCCCCANGGNCCYTCRAADAT	1536	768	0.596252	135.571	65.2	94	57	744	LPYIMLN	MKHVTAG	YTNCCNTAYATHATGYTNAA	CCNGCNGTNACRTGYTTCAT	1536	256	66.3	95	80.8638
Bla_112	XP_021942050.1_457285_457922	456	6	30	173	WRQFYPID	PEHVWQDS	TGGMGNCARTTYTAYCCNATHGA	SWRTCYTGCCANACRTGYTCNGG	768	1024	0.459854	23.4286	67.6	99	16	207	YKTMDVQ	QAGQWDF	TAYAARACNATGGAYGTNCA	AARTCCCAYTGNCCNGCYTG	128	128	73.3	95.5	80.7915
Bla_113	XP_021941806.1_194735_195743	978	6	20	337	KIVGHIGM	CFVPETKG	AARATHGTNGGNCAYATHGGNAT	CCYTTNGTYTCNGGNACRAARCA	2304	1024	0.157556	23.5714	66.4	98	8	348	VPDIRGC	DEMHPKY	GTNCCNGAYATHMGNGGNTG	TAYTTNGGRTGCATYTCRTC	3072	64	70.9	100	80.7488
Bla_114	XP_021929354.1_555456_556496	522	6	213	378	IHTNEKPY	QFPGNPNP	ATHCAYACNAAYGARAARCCNTA	GGRTTNGGRTTNCCNGGRAAYTG	768	1024	0.132075	10.8571	63.5	100	167	400	PICQKEF	NGEFKPP	CCNATHTGYCARAARGARTT	GGNGGYTTRAAYTCNCCRTT	192	256	73.5	100	80.7432
Bla_115	XP_021921301.1_944578_945602	822	6	14	279	EEYFLCHY	YADHVICT	GARGARTAYTTYYTNTGYCAYTA	GTRCADATNACRTGRTCNGCRTA	512	768	0.470817	45.8571	66.9	96	3	317	YEAYVCF	FGTVDKI	TAYGARGCNTAYGTNTGYTT	ATYTTRTCNACNGTNCCRAA	256	512	70.4	99	80.7431
Bla_116	XP_021916546.1_557342_560255	2073	6	230	912	NDHTPVFD	YENEPPGT	AAYGAYCAYACNCCNGTNTTYGA	GTNCCNGGNGGYTCRTTYTCRTA	1024	1024	0.204142	51.7143	65.4	100	172	958	YNPDEQF	FDVDTKL	TAYAAYCCNGAYGARCARTT	ARYTTNGTRTCNACRTCRAA	128	512	72	94	80.6805
Bla_117	XP_021926870.1_784084_784994	468	6	115	262	RGVYMWKD	FVRALEMT	MGNGGNGTNTAYATGTGGAARGA	GTCATYTCNARNGCNCKNACRAA	512	4096	0.278571	7.71429	65.3	100	30	321	YDFQHQQ	YDMNYEI	TAYGAYTTYCARCAYCARCA	ATYTCRTARTTCATRTCRTA	64	32	72.8	99	80.575
Bla_118	XP_021930518.1_122588_124256	1368	6	85	532	RCYHITWE	DKELYVRW	MGNTGYTAYCAYATHACNTGGGA	CANCKNACRTANARYTCYTTRTC	768	4096	0.360544	70.7143	68.7	99	7	543	IRFNKEE	ATFLPVI	ATHMGNTTYAAYAARGARGA	ATNACNGGNARRAANGTNGC	384	4096	64.4	96.5	80.5493
Bla_119	XP_021925496.1_442651_444745	1731	6	75	643	AIVRKVKD	IHVPEHYC	GCNATHGTNMGNAARGTNAARGA	CARTARTGYTCNGGNACRTGDAT	6144	768	0.450805	106.714	62	99	61	657	TIIMQDG	IGPQVMR	ACNATHATHATGCARGAYGG	CKCATNACYTGNGGNCCDAT	144	768	67.7	95	80.5142
Bla_120	XP_021941613.1_16264_18632	1455	6	101	577	NTPQVYTE	EFEDIFYA	AAYACNCCNCARGTNTAYACNGA	GCRTARAADATRTCYTCRAAYTC	2048	192	0.264642	53	67	98	86	622	AIDCVRE	AVNDIQG	GCNATHGAYTGYGTNMGNGA	CCYTGDATRTCRTTNACNGC	1536	384	66.9	99	80.5084
Bla_121	XP_021913827.1_704617_706163	1095	6	40	396	VGKAFHTY	EKEWDNIA	GTNGGNAARGCNTTYCAYACNTA	GCDATRTTRTCCCAYTCYTTYTC	2048	96	0.327586	37.8571	72.5	97	28	417	IRCRKEN	YDKLKMG	ATHMGNTGYMGNAARGARAA	CCCATYTTNARYTTRTCRTA	1536	128	64.3	99	80.4451
Bla_122	XP_021940926.1_154442_155356	654	6	48	257	QCIVDKMN	GYEGVDIH	CARTGYATHGTNGAYAARATGAA	TGDATRTCNACNCCYTCRTANCC	192	1536	0.123153	12.1429	71.4	100	38	275	SPDFGVM	DPGNVAF	WSNCCNGAYTTYGGNGTNAT	AANGCNACRTTNCCNGGRTC	4096	1024	65.8	99	80.4129
Bla_123	XP_021919740.1_205427_206248	642	6	19	224	GCPDGYMQ	VKFCGGDW	GGNTGYCCNGAYGGNTAYATGCA	CARTCNCCNCCRCARAAYTTNAC	512	1024	0.19598	11.2857	69.2	100	2	241	IFDAFNV	EMLVAFH	ATHTTYGAYGCNTTYAAYGT	TGRAANGCNACNARCATYTC	192	512	68.1	99	80.4059
Bla_124	XP_021917409.1_712210_713896	1113	6	174	536	AMMQFEVN	QNYKYVHS	GCNATGATGCARTTYGARGTNAA	SWRTGNACRTAYTTRTARTTYTG	128	1024	0.289326	47	68.5	95	45	545	PAVDNWY	WHIIMAL	CCNGCNGTNGAYAAYTGGTA	ARNGCCATDATDATRTGCCA	256	144	73	95	80.403
Bla_125	XP_021921732.1_30556_31286	576	6	10	193	ARTWCTMP	NFAIYCGM	GCNMGNACNTGGTGYACNATGCC	ATNCCRCARTADATNGCRAARTT	1024	768	0.220339	18.2857	68.3	100	2	203	IYVCHAP	QFRETFK	ATHTAYGTNTGYCAYGCNCC	TTRAANGTYTCNCKRAAYTG	384	512	67	100	80.3788
Bla_126	XP_021918900.1_499660_500809	804	6	101	360	MEILTKYW	YAVCHMMG	ATGGARATHYTNACNAARTAYTG	CCCATCATRTGRCANACNGCRTA	768	128	0.349206	21.8571	69.9	97	75	387	TARNMFI	KEFKEIL	ACNGCNMGNAAYATGTTYAT	ARDATYTCYTTRAAYTCYTT	512	192	67.9	100	80.3665
Bla_127	XP_021916466.1_348202_349303	612	6	139	334	AIRQTWGH	NACNIQKG	GCNATHMGNCARACNTGGGGNCA	CCYTTYTGDATRTTRCANGCRTT	3072	384	0.328042	22.8571	67.8	100	90	351	DRTEQGI	EQFDLWK	GAYMGNACNGARCARGGNAT	TTCCANARRTCRAAYTGYTC	1024	128	70.3	96.5	80.3315
Bla_128	XP_021930227.1_189961_190592	579	6	14	198	YNKWTTMA	DTKIYFIG	TAYAAYAARTGGACNACNATGGC	CCDATRAARTADATYTTNGTRTC	128	576	0.247191	14.2857	68.2	100	1	210	ENIHPFG	DAMFDRA	GARAAYATHCAYCCNTTYGG	GCNCKRTCRAACATNGCRTC	192	256	67.4	100	80.2561
Bla_129	XP_021935841.1_5185_6056	525	6	85	251	IFLVVKED	KPARQVIT	ATHTTYYTNGTNGTNAARGARGA	GTDATNACYTGNCKNGCNGGYTT	3072	6144	0.45625	15.2857	61.7	100	7	268	TFVMGQN	WAYDTFV	ACNTTYGTNATGGGNCARAA	ACRAANGTRTCRTANGCCCA	256	128	74.7	99	80.2211
Bla_130	XP_021936248.1_1407405_1408170	555	6	49	225	RDAKGKYF	EQLKPGVD	MGNGAYGCNAARGGNAARTAYTT	TCNACNCCNGGYTTNARYTGYTC	2048	4096	0.152941	15	65.2	100	17	238	GVFYTTA	WNHYNEF	GGNGTNTTYTAYACNACNGC	AAYTCRTTRTARTGRTTCCA	1024	32	70.2	100	80.2008
Bla_131	XP_021928576.1_354301_356082	1374	6	37	486	FDPSTMQQ	YQCEVCDK	TTYGAYCCNWSNACNATGCARCA	TTRTCRCANACYTCRCAYTGRTA	2048	256	0.226545	28.1429	64	100	1	508	FTQTEHP	HTGEKPY	TTYACNCARACNGARCAYCC	TANGGYTTYTCNCCNGTRTG	256	512	69.6	100	80.1765
Bla_132	XP_021921546.1_1135699_1136371	615	6	22	218	QKVTPPNG	QNWQMGIM	CARAARGTNACNCCNCCNAAYGG	ATDATNCCCATYTGCCARTTYTG	2048	96	0.343915	20.4286	66.3	97	1	226	IENRWQD	MNDHEVT	ATHGARAAYMGNTGGCARGA	GTNACYTCRTGRTCRTTCAT	192	64	75.8	95.5	80.1613
Bla_133	XP_021931192.1_155452_156208	489	6	24	178	PAQNPPFV	CEYCGKQF	CCNGCNCARAAYCCNCCNTTYGT	AAYTGYTTNCCRCARTAYTCRCA	2048	256	0.445946	24.2857	63.6	100	7	212	NYVVTPH	MFKQKAH	AAYTAYGTNGTNACNCCNCA	TGNGCYTTYTGYTTRAACAT	1024	64	70.4	100	80.1167
Bla_134	XP_021931517.1_267392_268631	1143	6	31	403	VQYTDIDY	YWLEFRGQ	GTNCARTAYACNGAYATHGAYTA	TGNCCNCKRAAYTCNARCCARTA	768	2048	0.440771	56.2857	64.9	100	20	424	AYGEVHD	FCANVAV	GCNTAYGGNGARGTNCAYGA	ACNGCNACRTTNGCRCARAA	512	512	68.2	96.5	80.0639
Bla_135	XP_021915209.1_1009123_1010587	720	6	61	292	AMQTVTNF	CFFMVHAI	GCNATGCARACNGTNACNAAYTT	ATNGCRTGNACCATRAARAARCA	1024	256	0.191111	17.1429	69.2	100	48	321	GNVLVCY	EFKQVLP	GGNAAYGTNYTNGTNTGYTA	GGNARNACYTGYTTRAAYTC	2048	512	65.6	100	80.0358
Bla_136	XP_021939917.1_1413434_1416278	1191	6	590	978	NVHPEYKI	DDECDTSS	AAYGTNCAYCCNGARTAYAARAT	SWNSWNGTRTCRCAYTCRTCRTC	512	8192	0.434211	59.4286	57.4	100	538	1018	PEINFED	WVKHVIG	CCNGARATHAAYTTYGARGA	CCDATNACRTGYTTNACCCA	192	192	71.7	100	80.0214
Bla_137	XP_021914188.1_521006_522850	1302	6	148	573	RFEAFMMT	IQVKGPDK	MGNTTYGARGCNTTYATGATGAC	TTRTCNGGNCCYTTNACYTGDAT	256	1536	0.231325	43.4286	65.1	100	-2	634	GYQPVIK	GNVTPEL	GGNTAYCARCCNGTNATHAA	ARYTCNGGNGTNACRTTNCC	768	2048	67.1	99	79.9953
Bla_138	XP_021931912.1_387217_388069	534	6	94	263	LNALFEQY	YDDTEAWP	YTNAAYGCNYTNTTYGARCARTA	GGCCANGCYTCNGTRTCRTCRTA	4096	256	0.171779	8.28571	66.2	98	18	279	EAQVNGN	FENDQMN	GARGCNCARGTNAAYGGNAA	TTCATYTGRTCRTTYTCRAA	512	32	72.7	99	79.9932
Bla_139	XP_021932968.1_872328_873597	1119	6	17	381	LSFVEEHK	NKFTEGLD	YTNWSNTTYGTNGARGARCAYAA	TCNARNCCYTCNGTRAAYTTRTT	8192	2048	0.41573	51.4286	63.8	99	8	392	WDPGLVE	IVDWTCE	TGGGAYCCNGGNYTNGTNGA	TCRCANGTCCARTCNACDAT	1024	192	68.3	99	79.9859
Bla_140	XP_021914847.1_54816_55957	765	6	61	307	YKEGVPFT	VQKGNECR	TAYAARGARGGNGTNCCNTTYAC	CKRCAYTCRTTNCCYTTYTGNAC	1024	1024	0.4375	34.7143	67.8	93	48	333	QIYKDEA	NFHDYIQ	CARATHTAYAARGAYGARGC	TGDATRTARTCRTGRAARTT	96	96	77.4	94	79.9093
Bla_141	XP_021914892.1_1103083_1103875	699	6	17	241	NNQCIDPC	DDAPCFVE	AAYAAYCARTGYATHGAYCCNTG	TCNACRAARCANGGNGCRTCRTC	384	1024	0.211009	20.4286	66.9	97	8	254	DCPNEKA	CKFCPPG	GAYTGYCCNAAYGARAARGC	CCNGGNGGRCARAAYTTRCA	128	256	70.2	100	79.8988
Bla_142	XP_021913132.1_1787955_1789643	1092	6	23	378	YLVKWKGW	VWINCLEP	TAYYTNGTNAARTGGAARGGNTG	GGYTCNARRCARTTDATCCANAC	1024	768	0.485632	72.4286	66.2	96	6	403	VERILDH	EITFDYM	GTNGARMGNATHYTNGAYCA	ATRTARTCRAANGTDATYTC	3072	192	68.4	96.5	79.8898
Bla_143	XP_021926057.1_1133208_1133815	357	6	54	164	GRNKDDMY	EWMLDYIR	GGNMGNAAYAARGAYGAYATGTA	CKDATRTARTCNARCATCCAYTC	512	384	0.330097	14.1429	70.4	97	18	176	LTHREMQ	CGCEVMP	YTNACNCAYMGNGARATGCA	GGCATNACYTCRCANCCRCA	1024	128	68.4	99	79.8256
Bla_144	XP_021915516.1_1304404_1305253	432	6	190	325	QPLVDNIH	CYRLKDFQ	CARCCNYTNGTNGAYAAYATHCA	TGRAARTCYTTNARNCKRTARCA	3072	2048	0.523438	30.2857	64.3	100	148	334	ALEKNFK	GDAVMWL	GCNYTNGARAARAAYTTYAA	ARCCACATNACNGCRTCNCC	512	256	68.3	100	79.8096
Bla_145	XP_021916546.1_710118_710825	405	6	35	161	RDTGVVKA	DFETAPQY	MGNGAYACNGGNGTNGTNAARGC	TAYTGNGGNGCNGTYTCRAARTC	8192	1024	0.283333	14.5714	64.6	100	1	197	QFVFGAK	DNAPVME	CARTTYGTNTTYGGNGCNAA	TCCATNACNGGNGCRTTRTC	512	256	70.1	100	79.8032
Bla_146	XP_021915340.1_901874_903555	1821	6	30	628	GFVLKYWN	HVYTEVPP	GGNTTYGTNYTNAARTAYTGGAA	GGNGGNACYTCNGTRTANACRTG	1024	2048	0.545611	97.7143	65.3	93	9	658	MNITVAK	KMANRPL	ATGAAYATHACNGTNGCNAA	ARNGGNCKRTTNGCCATYTT	384	1024	67.7	97.5	79.7786
Bla_147	XP_021923100.1_397964_398753	690	6	25	246	FYNVIAYC	HIFHGDCL	TTYTAYAAYGTNATHGCNTAYTG	ARRCARTCNCCRTGRAADATRTG	768	768	0.274419	21.7143	67.8	100	2	263	VFFMLCD	CPICKRE	GTNTTYTTYATGYTNTGYGA	TCNCKYTTRCADATNGGRCA	256	768	65.9	100	79.7785
Bla_148	XP_021917479.1_765127_765994	669	6	22	236	YFCDVVFD	YGHWVFLV	TAYTTYTGYGAYGTNGTNTTYGA	ACNARRAANACCCARTGNCCRTA	512	1024	0.153846	16.7143	62.9	100	10	259	CDVLFNI	KNVFHGE	TGYGAYGTNYTNTTYAAYAT	TCNCCRTGRAANACRTTYTT	512	256	71.4	100	79.7431
Bla_149	XP_021937829.1_159682_160852	789	6	54	308	EPKLMDIK	EHNQPPKV	GARCCNAARYTNATGGAYATHAA	ACYTTNGGNGGYTGRTTRTGYTC	768	512	0.237903	15.5714	67.8	100	43	380	AGPQWRC	AVQEMVD	GCNGGNCCNCARTGGMGNTG	TCNACCATYTCYTGNACNGC	1024	256	66.6	100	79.7158
Bla_150	XP_021927274.1_32553_33739	900	6	39	330	QGQVRVTF	NDIHAVFN	CARGGNCARGTNMGNGTNACNTT	TTRAANACNGCRTGDATRTCRTT	8192	768	0.748175	90.8571	60.6	94	8	338	VVKGEKN	IHKPTYQ	GTNGTNAARGGNGARAARAA	TGRTANGTNGGYTTRTGDAT	512	384	69.6	100	79.6661
Bla_151	XP_021922386.1_112077_112512	357	6	14	124	CHKILQNV	WGTGIVGY	TGYCAYAARATHYTNCARAAYGT	TANCCNACDATNCCNGTNCCCCA	768	3072	0.533981	25.2857	60.2	99	1	139	VKDICNE	VNIPDAY	GTNAARGAYATHTGYAAYGA	TANGCRTCNGGDATRTTNAC	192	768	73.7	100	79.6168
Bla_152	XP_021932565.1_635970_636795	534	6	52	221	LNHFNWEI	YFDQCVWP	YTNAAYCAYTTYAAYTGGGARAT	GGCCANACRCAYTGRTCRAARTA	256	128	0.732919	57.2857	74	91	32	229	ICQDDFF	EYEKHRD	ATHTGYCARGAYGAYTTYTT	TCNCKRTGYTTYTCRTAYTC	96	256	71	92.5	79.5565
Bla_153	XP_021936112.1_109558_110257	540	6	40	211	QDMLMNFQ	KAQEDLKN	CARGAYATGYTNATGAAYTTYCA	TTYTTNARRTCYTCYTGNGCYTT	128	1024	0.349693	25.5714	66	99	8	226	AEKIDKQ	FQAQLEM	GCNGARAARATHGAYAARCA	ATYTCNARYTGNGCYTGRAA	192	512	70.1	97.5	79.4789
Bla_154	XP_021942840.1_105258_106421	900	6	32	323	PPDILHKY	MKPTDRNA	CCNCCNGAYATHYTNCAYAARTA	GCRTTNCKRTCNGTNGGYTTCAT	3072	1024	0.301754	38.5714	65.4	96	14	342	CAQVIAK	TEYGIDH	TGYGCNCARGTNATHGCNAA	TGRTCDATNCCRTAYTCNGT	768	384	69.4	100	79.4448
Bla_155	XP_021933996.1_313157_314293	678	6	60	277	VGALCHQV	HFPDVYKR	GTNGGNGCNYTNTGYCAYCARGT	CKYTTRTANACRTCNGGRAARTG	4096	1024	0.274882	28.2857	64.6	96	26	316	FKTCHNC	IMPDAEP	TTYAARACNTGYCAYAAYTG	GGYTCNGCRTCNGGCATDAT	128	192	71.5	100	79.407
Bla_156	XP_021940980.1_882229_883879	1179	6	108	492	MLGVAEQF	ETGELADM	ATGYTNGGNGTNGCNGARCARTT	ATRTCNGCNARYTCNCCNGTYTC	2048	4096	0.219577	29.2857	63.8	98	59	515	GIVMTND	YKTAVET	GGNATHGTNATGACNAAYGA	GTYTCNACNGCNGTYTTRTA	384	512	70	100	79.3196
Bla_157	XP_021940981.1_3267_4209	774	6	26	275	HVLDFCCQ	ICLDNEKP	CAYGTNYTNGAYTTYTGYTGYCA	GGYTTYTCRTTRTCNARRCADAT	1024	768	0.345679	38	67	100	6	284	ERLKQPC	QKELDTV	GARMGNYTNAARCARCCNTG	ACNGTRTCNARYTCYTTYTG	2048	512	66	97.5	79.2474
Bla_158	XP_021924741.1_442451_443396	666	6	23	236	SDELTPWI	KNECGGLQ	WSNGAYGARYTNACNCCNTGGAT	TGNARNCCNCCRCAYTCRTTYTT	8192	2048	0.64878	54.1429	61.7	99	11	302	LFPEADW	CWFQFNH	YTNTTYCCNGARGCNGAYTG	TGRTTRAAYTGRAACCARCA	1024	32	75.1	92.5	79.2307
Bla_159	XP_021934837.1_212620_214274	1485	6	28	514	DPAQLVVM	NHKGEAPP	GAYCCNGCNCARYTNGTNGTNAT	GGNGGNGCYTCNCCYTTRTGRTT	8192	1024	0.569915	106	63	98	13	561	TKTKEDM	HQAVILK	ACNAARACNAARGARGAYAT	TTNARDATNACNGCYTGRTG	256	1536	68.8	91.5	79.2119
Bla_160	XP_021915005.1_13784_14444	468	6	53	200	PTIGFNCE	HEGMEALY	CCNACNATHGGNTTYAAYTGYGA	TANARNGCYTCCATNCCYTCRTG	1536	1024	0.100719	8.28571	69.8	100	44	217	KFDQYLN	AKQCKNK	AARTTYGAYCARTAYYTNAA	TTRTTYTTRCAYTGYTTNGC	256	128	67	97.5	79.1532
Bla_161	XP_021940693.1_362101_362922	711	6	26	254	VSDGQWHE	VDMNECEA	GTNWSNGAYGGNCARTGGCAYGA	GCYTCRCAYTCRTTCATRTCNAC	2048	128	0.175676	17	68.8	98	5	272	VVQYRFD	TCINEPG	GTNGTNCARTAYMGNTTYGA	CCNGGYTCRTTDATRCANGT	1024	384	67.2	99	79.0884
Bla_162	XP_021936032.1_773219_774774	936	6	136	439	PSGFHGDT	FGDFWTMK	CCNWSNGGNTTYCAYGGNGAYAC	TTCATNGTCCARAARTCNCCRAA	8192	128	0.589831	64.8571	62.6	93	95	468	FGDFWTM	DFWTMKK	TTYGGNGAYTTYTGGACNAT	TTYTTCATNGTCCARAARTC	128	32	75.4	95.5	79.0444
Bla_163	XP_021937976.1_513979_514912	681	6	55	273	IYRNLVWK	AEVIVNKA	ATHTAYMGNAAYYTNGTNTGGAA	GCYTTRTTNACDATNACYTCNGC	3072	1536	0.316038	25	60.9	98	41	282	VKLQQFC	EMWQQYG	GTNAARYTNCARCARTTYTG	CCRTAYTGYTGCCACATYTC	512	16	72.9	100	79.019
Bla_164	XP_021930840.1_67998_70128	1683	6	129	681	QGEDFIDA	FTEHWVAP	CARGGNGARGAYTTYATHGAYGC	GGNGCNACCCARTGYTCNGTRAA	384	512	0.338235	41.4286	70	92	121	768	IPDNDNW	GWFGDAD	ATHCCNGAYAAYGAYAAYTG	TCNGCRTCNCCRAACCANCC	192	256	68.5	99	78.9702
Bla_165	XP_021934832.1_650083_650774	498	6	37	194	LERAINDC	WVGEDIGG	YTNGARMGNGCNATHAAYGAYTG	CCNCCDATRTCYTCNCCNACCCA	6144	768	0.0860927	7.85714	62.2	100	7	203	RWIMHDV	IEKYDPA	MGNTGGATHATGCAYGAYGT	GCNGGRTCRTAYTTYTCDAT	96	192	73.8	98	78.9655
Bla_166	XP_021937595.1_42586_44128	975	6	154	470	KYVLFIPD	WFPTHKQD	AARTAYGTNYTNTTYATHCCNGA	TCYTGYTTRTGNGTNGGRAACCA	3072	256	0.348387	44.8571	70	95	82	516	ENDITKT	VIENPQY	GARAAYGAYATHACNAARAC	TAYTGNGGRTTYTCDATNAC	192	384	70	94	78.948
Bla_167	XP_021939328.1_146653_147848	711	6	119	347	GEEMWNPN	YWGILGFP	GGNGARGARATGTGGAAYCCNAA	GGRAANCCNARDATNCCCCARTA	128	1536	0.211712	14.1429	65.5	99	64	357	KEVHIFT	PTIDGVF	AARGARGTNCAYATHTTYAC	AANACNCCRTCDATNGTNGG	192	1536	69.6	99	78.9406
Bla_168	XP_021932291.1_308724_309798	735	6	111	347	PIVTCDFA	AFWLGYMN	CCNATHGTNACNTGYGAYTTYGC	TTCATRTANCCNARCCARAANGC	1536	512	0.226087	20.8571	67.8	100	100	362	IVTQPPQ	YTIFNKD	ATHGTNACNCARCCNCCNCA	TCYTTRTTRAADATNGTRTA	1536	192	67.8	96.5	78.8864
Bla_169	XP_021920323.1_1003847_1005064	840	6	60	331	CNGNTLVD	HFQQVFGT	TGYAAYGGNAAYACNYTNGTNGA	GTNCCRAANACYTGYTGRAARTG	4096	512	0.509653	45.4286	61.6	99	39	381	GRNPCME	YDDRMMT	GGNMGNAAYCCNTGYATGGA	GTCATCATNCKRTCRTCRTA	512	64	68.2	100	78.883
Bla_170	XP_021937941.1_56349_57402	711	6	155	383	HKCNICDE	VKFETSTA	CAYAARTGYAAYATHTGYGAYGA	GCNGTNSWNGTYTCRAAYTTNAC	192	8192	0.404545	29.4286	62.9	95	123	401	ENHMKTH	KTYQCIK	GARAAYCAYATGAARACNCA	TTDATRCAYTGRTANGTYTT	64	192	73	100	78.8569
Bla_171	XP_021934422.1_93526_94050	387	6	18	138	IDVLKFME	YMLGENVD	ATHGAYGTNYTNAARTTYATGGA	TCNACRTTYTCNCCNARCATRTA	768	1024	0.0964912	7	69.1	97	6	151	NRFFDGE	DVMHELA	AAYMGNTTYTTYGAYGGNGA	GCNARYTCRTGCATNACRTC	512	256	68.8	99	78.8528
Bla_172	XP_021924472.1_51690_53880	1506	6	81	574	VEPNQKWF	FKVIQDFS	GTNGARCCNAAYCARAARTGGTT	SWRAARTCYTGDATNACYTTRAA	256	1536	0.3625	75.7143	70	93	48	582	QMYRNFK	KIRVNLH	CARATGTAYMGNAAYTTYAA	TGNARRTTNACNCKDATYTT	128	3072	66.6	95	78.8146
Bla_173	XP_021924379.1_262830_263869	801	6	19	277	GIAIENMH	DNHIREPF	GGNATHGCNATHGARAAYATGCA	AANGGYTCNCKDATRTGRTTRTC	576	1536	0.396825	33	70.4	96	11	344	TIADNNG	INCTYNW	ACNATHGCNGAYAAYAAYGG	CARTTRTANGTRCARTTDAT	384	192	69.9	94	78.7995
Bla_174	XP_021941780.1_133698_134907	669	6	38	252	VERAIHKY	DNIKYYAC	GTNGARMGNGCNATHCAYAARTA	CANGCRTARTAYTTDATRTTRTC	3072	384	0.201923	19.4286	70.1	95	19	333	LNQGFED	HFCMEAG	YTNAAYCARGGNTTYGARGA	CCNGCYTCCATRCARAARTG	512	64	75.5	91.5	78.7862
Bla_175	XP_021914641.1_619622_620694	942	6	36	341	KGLVYHFH	WDYVFRNL	AARGGNYTNGTNTAYCAYTTYCA	ARRTTNCKRAANACRTARTCCCA	2048	1024	0.627119	61.1429	67	98	3	355	KNIWEEV	KDLGERP	AARAAYATHTGGGARGARGT	GGNCKYTCNCCNARRTCYTT	48	2048	66.5	95	78.7837
Bla_176	XP_021933311.1_184745_185360	432	6	22	157	DPCLPNCW	QADVHVNN	GAYCCNTGYYTNCCNAAYTGYTG	TTRTTNACRTGNACRTCNGCYTG	2048	1024	0.21875	11.8571	62.2	99	13	166	EYVKNFE	YNTAFWG	GARTAYGTNAARAAYTTYGA	CCCCARAANGCNGTRTTRTA	128	128	73.9	98	78.7808
Bla_177	XP_021913985.1_351471_352530	864	6	45	324	HDFFTICQ	FGKNRYIA	CAYGAYTTYTTYACNATHTGYCA	GCDATRTANCKRTTYTTNCCRAA	384	1536	0.395604	40.2857	68.6	91	3	335	FPVLKND	HGIYPDM	TTYCCNGTNYTNAARAAYGA	ATRTCNGGRTADATNCCRTG	1024	384	70.6	99	78.7328
Bla_178	XP_021942519.1_1509399_1510014	483	6	24	176	DIVKFIQH	IKQEHLDT	GAYATHGTNAARTTYATHCARCA	GTRTCNARRTGYTCYTGYTTDAT	576	768	0.244755	17.7143	70.4	96	14	197	GVCQKPF	TDVVDAE	GGNGTNTGYCARAARCCNTT	TCNGCRTCNACNACRTCNGT	512	1024	66.8	99	78.7182
Bla_179	XP_021941283.1_181860_182916	591	6	124	312	KKVNICTD	WYKEITDL	AARAARGTNAAYATHTGYACNGA	ARRTCNGTDATYTCYTTRTACCA	768	384	0.241758	17.7143	71.3	97	86	320	ALHQPEQ	EKGFYGW	GCNYTNCAYCARCCNGARCA	CANCCRTARAANCCYTTYTC	1024	256	68.8	95	78.6657
Bla_180	XP_021940000.1_174538_175347	648	6	30	237	GVDRQFNF	NPVEAGPG	GGNGTNGAYMGNCARTTYAAYTT	CCNGGNCCNGCYTCNACNGGRTT	2048	4096	0.635	47.5714	61.2	99	3	246	KMQNAYI	CPFELRH	AARATGCARAAYGCNTAYAT	TGNCKNARYTCRAANGGRCA	64	2048	69.9	98	78.6654
Bla_181	XP_021942870.1_257312_258197	507	6	57	217	HGTVPHCD	YYTPTAMR	CAYGGNACNGTNCCNCAYTGYGA	CKCATNGCNGTNGGNGTRTARTA	2048	2048	0.305195	24.2857	62.2	98	1	252	MDDEIQE	NGMQKVN	ATGGAYGAYGARATHCARGA	TTNACYTTYTGCATNCCRTT	48	128	72	99	78.6542
Bla_182	XP_021927245.1_341942_343494	1125	6	142	508	VRNMCHGE	FGYPHPVS	GTNMGNAAYATGTGYCAYGGNGA	SWNACNGGRTGNGGRTANCCRAA	1024	8192	0.48688	56	63.8	93.5	111	552	AYGQKVK	FEHEQPH	GCNTAYGGNCARAARGTNAA	TGNGGYTGYTCRTGYTCRAA	512	128	69.6	100	78.6336
Bla_183	XP_021914965.1_508467_510216	1374	6	67	516	AIEQTTGE	HIDCETDP	GCNATHGARCARACNACNGGNGA	GGRTCNGTYTCRCARTCDATRTG	3072	384	0.0654628	17.5714	64.9	99	4	555	HAEHVRD	NEPIFDQ	CAYGCNGARCAYGTNMGNGA	TGRTCRAADATNGGYTCRTT	1024	192	68.1	100	78.6034
Bla_184	XP_021914835.1_350133_350771	354	6	15	124	RKEHLTNH	DCGKTFVE	MGNAARGARCAYYTNACNAAYCA	TCNACRAANGTYTTNCCRCARTC	4096	1024	0.00970874	3.14286	66	100	7	132	EFCNKTF	KGNMLRH	GARTTYTGYAAYAARACNTT	TGNCKNARCATRTTNCCYTT	128	1024	68.9	99	78.5823
Bla_185	XP_021914965.1_84267_85668	888	6	59	346	FGPPKYDE	DWGPQYQP	TTYGGNCCNCCNAARTAYGAYGA	GGYTGRTAYTGNGGNCCCCARTC	1024	256	0.307985	18.2857	67.5	100	35	360	PGAFDTI	EIARLKD	CCNGGNGCNTTYGAYACNAT	TCYTTNARNCKNGCDATYTC	1024	3072	64.3	100	78.5488
Bla_186	XP_021936708.1_111972_112745	573	6	14	196	YCTYENWP	KWMCTVCT	TAYTGYACNTAYGARAAYTGGCC	GTRCANACNGTRCACATCCAYTT	128	128	0.448864	21.1429	70	94	4	204	DPPTTKW	YENWPKA	GAYCCNCCNACNACNAARTG	GCYTTNGGCCARTTYTCRTA	1024	64	70.9	96.5	78.5385
Bla_187	XP_021938566.1_63844_64393	690	6	13	234	RCNQTVYQ	TELQKAYN	MGNTGYAAYCARACNGTNTAYCA	TTRTANGCYTTYTGNARYTCNGT	2048	2048	0.375	10.2857	64.6	99	2	245	YRMNFYE	EKPIDYY	TAYMGNATGAAYTTYTAYGA	TARTARTCDATNGGYTTYTC	128	192	71.7	97.5	78.5133
Bla_188	XP_021933482.1_142926_143815	747	6	23	263	QCTVDAKP	EGKYQCQA	CARTGYACNGTNGAYGCNAARCC	GCYTGRCAYTGRTAYTTNCCYTC	1024	256	0.235043	24.8571	69	94	4	272	VEVGPEN	NEMGHGD	GTNGARGTNGGNCCNGARAA	TCNCCRTGNCCCATYTCRTT	1024	128	67.8	100	78.4842
Bla_189	XP_021916546.1_712943_714413	1233	6	16	418	MTAADGDE	FDPPEVIG	ATGACNGCNGCNGAYGGNGAYGA	CCDATNACYTCNGGNGGRTCRAA	1024	1536	0.146465	33	63.9	100	1	450	VIVPENE	NGAPFTY	GTNATHGTNCCNGARAAYGA	TANGTRAANGGNGCNCCRTT	768	1024	66.7	99	78.432
Bla_190	XP_021914891.1_2639131_2640143	729	6	10	244	ENKDGGFF	EDGVCLAQ	GARAAYAARGAYGGNGGNTTYTT	TGNGCNARRCANACNCCRTCYTC	512	4096	0.417778	29.1429	65.4	100	2	349	AGTVEVH	TMMVPHA	GCNGGNACNGTNGARGTNCA	GCRTGNGGNACCATCATNGT	2048	128	66.5	98	78.3191
Bla_191	XP_021925046.1_550593_551580	765	6	52	298	GWCKSEDK	HGEKFLRW	GGNTGGTGYAARWSNGARGAYAA	CANCKNARRAAYTTYTCNCCRTG	1024	4096	0.534483	48.2857	60.3	100	28	316	QRVHNGE	AMQILQF	CARMGNGTNCAYAAYGGNGA	AAYTGNARDATYTGCATNGC	1024	384	67	100	78.3034
Bla_192	XP_021916546.1_710875_711757	708	6	54	281	TVLDKNDN	MATDNGKP	ACNGTNYTNGAYAARAAYGAYAA	GGYTTNCCRTTRTCNGTNGCCAT	2048	512	0.21267	7.71429	66.8	100	4	306	EDGAFEM	NAPKFEQ	GARGAYGGNGCNTTYGARAT	TGYTCRAAYTTNGGNGCRTT	256	256	73.4	92.5	78.28
Bla_193	XP_021941449.1_11199_11941	468	6	46	193	QCWMAFTW	FWKGIILV	CARTGYTGGATGGCNTTYACNTG	ACNARDATDATNCCYTTCCARAA	128	1152	0.113475	8.14286	69.5	95	16	227	VFTFMWI	QGELIGM	GTNTTYACNTTYATGTGGAT	ATNCCDATNARYTCNCCYTG	64	1536	67.9	100	78.1527
Bla_194	XP_021914207.1_929457_931119	1029	6	49	383	DPHLFGKF	QIKPTKTL	GAYCCNCAYYTNTTYGGNAARTT	ARNGTYTTNGTNGGYTTDATYTG	2048	3072	0.525994	63.5714	61.1	99	34	394	HFTAQDE	PDKKEDF	CAYTTYACNGCNCARGAYGA	AARTCYTCYTTYTTRTCNGG	256	128	71.8	93	78.1215
Bla_195	XP_021938772.1_602951_603924	993	6	26	348	TEELDFHE	DEWGPHTK	ACNGARGARYTNGAYTTYCAYGA	TTNGTRTGNGGNCCCCAYTCRTC	1024	512	0.488372	50.1429	66.4	98	13	367	GFKEEGA	GKKPITF	GGNTTYAARGARGARGGNGC	AANGTDATNGGYTTYTTNCC	256	768	64.8	97.5	78.118
Bla_196	XP_021921311.1_515202_516584	1113	6	116	478	QHLKTGQI	HDDYFLSF	CARCAYYTNAARACNGGNCARAT	AANSWNARRAARTARTCRTCRTG	2048	4096	0.314607	46	57.6	100	55	489	YEYFLQN	NFKDACA	TAYGARTAYTTYYTNCARAA	GCRCANGCRTCYTTRAARTT	256	128	69.6	100	78.0904
Bla_197	XP_021914477.1_64160_65030	501	6	176	334	LNKVVQHM	NQHDAQEF	YTNAAYAARGTNGTNCARCAYAT	AAYTCYTGNGCRTCRTGYTGRTT	2048	256	0.105263	4.85714	70.6	97	94	348	RKAKHKE	KVHEDLN	MGNAARGCNAARCAYAARGA	TTNARRTCYTCRTGNACYTT	512	512	66	99	78.0278
Bla_198	XP_021914209.1_1291888_1292417	447	6	12	152	VQYQFEDD	EINGRPQQ	GTNCARTAYCARTTYGARGAYGA	TGYTGNGGNCKNCCRTTDATYTC	256	3072	0.216418	8.85714	65.7	98	4	173	QPDTVYE	ADGVIQN	CARCCNGAYACNGTNTAYGA	TTYTGDATNACNCCRTCNGC	512	768	70.8	97.5	77.9931
Bla_199	XP_021914892.1_1064233_1064749	471	6	15	163	LINNEAKC	YECQCPPG	YTNATHAAYAAYGARGCNAARTG	CCNGGNGGRCAYTGRCAYTCRTA	1536	512	0.225352	10.8571	67	100	6	173	FCGPNAQ	GNPFALC	TTYTGYGGNCCNAAYGCNCA	CANARNGCRAANGGRTTNCC	512	2048	68.2	96.5	77.9757
Bla_200	XP_021924424.1_59903_60586	381	6	29	147	GGHSNEEN	CDVCNMKF	GGNGGNCAYWSNAAYGARGARAA	AAYTTCATRTTRCANACRTCRCA	4096	128	0.303571	5.28571	60.3	99	10	220	DGTPENE	FQNEHVG	GAYGGNACNCCNGARAAYGA	CCNACRTGYTCRTTYTGRAA	512	128	73	100	77.9005
Bla_201	XP_021919848.1_1790236_1791906	1134	6	107	476	TATQIPVH	YNCKAHKN	ACNGCNACNCARATHCCNGTNCA	TTYTTRTGNGCYTTRCARTTRTA	6144	256	0.472067	67.8571	65.5	97	15	567	KNITMFN	DEGVDAG	AARAAYATHACNATGTTYAA	CCNGCRTCNACNCCYTCRTC	96	512	68.4	93	77.8971
Bla_202	XP_021915187.1_130403_131897	1062	6	20	365	DAFEPPAK	MAEQHQHK	GAYGCNTTYGARCCNCCNGCNAA	TTRTGYTGRTGYTGYTCNGCCAT	2048	128	0.35873	37	64.8	100	4	396	FLKRTAE	PYGEFQF	TTYYTNAARMGNACNGCNGA	AAYTGRAAYTCNCCRTANGG	4096	256	64.2	99	77.8723
Bla_203	XP_021916546.1_554788_557077	1458	6	248	725	GDNAKITY	MFDVNEST	GGNGAYAAYGCNAARATHACNTA	GTNSWYTCRTTNACRTCRAACAT	1536	1024	0.182979	31.5714	68.2	96	214	749	NPPIFDH	FKLVITA	AAYCCNCCNATHTTYGAYCA	GCNGTDATNACNARYTTRAA	384	1536	66.9	97.5	77.8068
Bla_204	XP_021929379.1_918717_919207	357	6	17	127	THVRGQWY	EQLYVGDA	ACNCAYGTNMGNGGNCARTGGTA	GCRTCNCCNACRTANARYTGYTC	2048	2048	0.0576923	5.42857	65.9	100	3	147	DMAGVGY	THDEAVK	GAYATGGCNGGNGTNGGNTA	TTNACNGCYTCRTCRTGNGT	512	512	68.7	97.5	77.8053
Bla_205	XP_021932518.1_45667_46874	621	6	117	315	LTAAFVQF	ETAKRHLF	YTNACNGCNGCNTTYGTNCARTT	AANARRTGNCKYTTNGCNGTYTC	8192	8192	0.385417	29	59.4	97	6	325	ACVMTFE	QKPVEED	GCNTGYGTNATGACNTTYGA	TCYTCYTCNACNGGYTTYTG	256	256	72.5	100	77.7843
Bla_206	XP_021940288.1_783530_784003	345	6	36	142	LVTLYMEA	NWCEFCGN	YTNGTNACNYTNTAYATGGARGC	TTNCCRCARAAYTCRCACCARTT	4096	128	0.54	23.8571	64.9	96	12	154	YDGQHYV	FTAQGVK	TAYGAYGGNCARCAYTAYGT	TTNACNCCYTGNGCNGTRAA	128	1024	69.6	99	77.7391
Bla_207	XP_021925990.1_1352578_1354243	1242	6	119	524	EFYLYGNK	HNLPFELA	GARTTYTAYYTNTAYGGNAAYAA	GCNARYTCRAANGGNARRTTRTG	1024	4096	0.110276	16	60.8	100	85	566	FLRCKED	KMQGPYR	TTYYTNMGNTGYAARGARGA	CKRTANGGNCCYTGCATYTT	1024	256	69.7	100	77.7059
Bla_208	XP_021919818.1_1662823_1663787	666	6	77	290	VAGMTIWK	FKEGKNNR	GTNGCNGGNATGACNATHTGGAA	CKRTTRTTYTTNCCYTCYTTRAA	768	512	0.454106	29.2857	68.9	93	41	308	EKACRVN	CMVIIGP	GARAARGCNTGYMGNGTNAA	GGNCCDATDATNACCATRCA	1024	288	66.8	100	77.6996
Bla_209	XP_021942349.1_1210634_1211350	411	6	49	177	RIFGIPYN	EKNRELFP	MGNATHTTYGGNATHCCNTAYAA	GGRAANARYTCNCKRTTYTTYTC	4608	2048	0.208333	7.57143	61.7	99	36	240	HVWNKKM	QPPKEDT	CAYGTNTGGAAYAARAARAT	GTRTCYTCYTTNGGNGGYTG	64	256	72.8	98	77.6402
Bla_210	XP_021942612.1_553120_554082	750	6	36	277	GVCNFQWF	HIIPGYNM	GGNGTNTGYAAYTTYCARTGGTT	ATRTTRTANCCNGGDATDATRTG	256	1152	0.344828	30.5714	70.7	98	14	321	ITGLVFP	NGRDVYE	ATHACNGGNYTNGTNTTYCC	TCRTANACRTCNCKNCCRTT	3072	1024	62.2	97.5	77.6318
Bla_211	XP_021927175.1_805609_806620	612	6	83	278	YNALQAVN	WNFDHVVE	TAYAAYGCNYTNCARGCNGTNAA	TCNACNACRTGRTCRAARTTCCA	4096	256	0.595745	43.8571	64.4	95	52	330	DEDYFQT	CHDKGAH	GAYGARGAYTAYTTYCARAC	TGNGCNCCYTTRTCRTGRCA	64	256	72.2	95	77.6255
Bla_212	XP_021928671.1_491640_493677	1308	6	34	461	ERGNLPHD	EMKEALEN	GARMGNGGNAAYYTNCCNCAYGA	TTYTCNARNGCYTCYTTCATYTC	8192	512	0.34058	43	60.7	98	18	558	ENPMFDV	AVDIEAL	GARAAYCCNATGTTYGAYGT	ARNGCYTCDATRTCNACNGC	64	1536	68	100	77.6177
Bla_213	XP_021935214.1_1781608_1784461	1149	6	215	589	MKNLAVIH	DGFQGREK	ATGAARAAYYTNGCNGTNATHCA	TTYTCNCKNCCYTGRAANCCRTC	1536	2048	0.429348	57.8571	64	99	205	613	QKEAVKF	GFICDRR	CARAARGARGCNGTNAARTT	CKNCKRTCRCADATRAANCC	256	1536	65.2	96.5	77.6164
Bla_214	XP_021928538.1_725903_726562	519	6	28	192	NKDLLNFG	ECQILTFK	AAYAARGAYYTNYTNAAYTTYGG	TTRAANGTNARDATYTGRCAYTC	2048	1536	0.455696	26.8571	60.1	97	18	221	QILYEKF	GEKPWYV	CARATHYTNTAYGARAARTT	ACRTACCANGGYTTYTCNCC	384	128	72.7	99	77.5818
Bla_215	XP_021923613.1_37485_38127	591	6	10	198	LEFRTMHV	KQHTLMVD	YTNGARTTYMGNACNATGCAYGT	TCNACCATNARNGTRTGYTGYTT	2048	1024	0.164835	11.7143	65.9	95	2	206	AVFGKQN	DNFAIVT	GCNGTNTTYGGNAARCARAA	GTNACDATNGCRAARTTRTC	512	384	73.4	96.5	77.5628
Bla_216	XP_021932465.1_80627_81305	426	6	19	152	NTTDPLKI	DIIGKYET	AAYACNACNGAYCCNYTNAARAT	GTYTCRTAYTTNCCDATDATRTC	4096	576	0.275591	14.4286	62.5	97	1	213	VACTNWK	DFKLFGY	GTNGCNTGYACNAAYTGGAA	TANCCRAANARYTTRAARTC	256	512	70.9	100	77.5509
Bla_217	XP_021913816.1_299017_300672	681	6	127	345	IIYVNKMD	QKIYNIPQ	ATHATHTAYGTNAAYAARATGGA	TGNGGDATRTTRTADATYTTYTG	288	576	0.585714	45.7143	70.1	92	81	362	HIDFTME	MVAFADE	CAYATHGAYTTYACNATGGA	TCRTCNGCRAANGCNACCAT	96	256	73.6	90.5	77.5451
Bla_218	XP_021919725.1_380778_381555	627	6	9	209	YINKATEP	KEANQRLG	TAYATHAAYAARGCNACNGARCC	CCNARNCKYTGRTTNGCYTCYTT	768	4096	0.393617	31.5714	66.2	99	1	269	MSNKKQQ	DNKQQEL	ATGWSNAAYAARAARCARCA	ARYTCYTGYTGYTTRTTRTC	256	128	65.4	97.5	77.5443
Bla_219	XP_021917660.1_772629_774096	717	6	279	509	EYGVHWNF	INYNGLLF	GARTAYGGNGTNCAYTGGAAYTT	AANARNARNCCRTTRTARTTDAT	256	6144	0.696833	54.8571	66.2	96	180	528	ILAVDFK	NICVQTL	ATHYTNGCNGTNGAYTTYAA	ARNGTYTGNACRCADATRTT	1536	768	68.7	94	77.5112
Bla_220	XP_021915782.1_1471230_1471906	486	6	19	172	IMNAMEKF	NENDSGIE	ATHATGAAYGCNATGGARAARTT	TCDATNCCNSWRTCRTTYTCRTT	96	3072	0.469388	24.5714	63	99	8	223	RHDDTEF	YQNDVGG	MGNCAYGAYGAYACNGARTT	CCNCCNACRTCRTTYTGRTA	512	256	69.4	97.5	77.4739
Bla_221	XP_021925334.1_34473_35091	501	6	18	176	RFMIFVIW	CINPILYA	MGNTTYATGATHTTYGTNATHTG	GCRTANARDATNGGRTTDATRCA	1152	2304	0.105263	8.14286	63.3	99	6	184	WPLKCQI	FFNKKYR	TGGCCNYTNAARTGYCARAT	CKRTAYTTYTTRTTRAARAA	256	128	68.8	100	77.4702
Bla_222	XP_021925466.1_369238_370338	870	6	36	317	DETLFPTK	KDENEDIM	GAYGARACNYTNTTYCCNACNAA	ATDATRTCYTCRTTYTCRTCYTT	4096	192	0.48249	59.4286	65.1	95	19	333	KHFWPDA	YDQVCTF	AARCAYTTYTGGCCNGAYGC	AANGTRCANACYTGRTCRTA	64	256	75.1	89	77.4639
Bla_223	XP_021932721.1_324229_326086	1878	6	36	653	AQVEMIKN	VFHALPHE	GCNCARGTNGARATGATHAARAA	TCRTGNGGNARNGCRTGRAANAC	384	4096	0.595041	141.714	67.5	91.5	28	691	HIDIDCF	KPKQKSI	CAYATHGAYATHGAYTGYTT	ATNSWYTTYTGYTTNGGYTT	144	1024	60	94	77.379
Bla_224	XP_021938506.1_823513_828200	2004	6	68	727	APSKEVFT	VDMDLESP	GCNCCNWSNAARGARGTNTTYAC	GGNSWYTCNARRTCCATRTCNAC	8192	4096	0.4	104.429	54.2	100	25	741	IVPNTKD	EGDDLFD	ATHGTNCCNAAYACNAARGA	TCRAANARRTCRTCNCCYTC	768	512	64.8	99	77.3769
Bla_225	XP_021933448.1_736897_737643	378	6	23	140	CVLYNLWT	VYPNLWRV	TGYGTNYTNTAYAAYYTNTGGAC	ACNCKCCANARRTTNGGRTANAC	2048	4096	0.144144	8.28571	55.8	100	8	159	PDENFYF	HWFGCFY	CCNGAYGARAAYTTYTAYTT	TARAARCANCCRAACCARTG	128	64	75.1	100	77.3757
Bla_226	XP_021932437.1_319974_320853	540	6	54	225	INGQPWAD	NTDNAWME	ATHAAYGGNCARCCNTGGGCNGA	TCCATCCANGCRTTRTCNGTRTT	768	128	0.371951	25.2857	71.4	91	31	234	PDEKVPW	VAMNFHD	CCNGAYGARAARGTNCCNTG	TCRTGRAARTTCATNGCNAC	512	128	72.2	94	77.3668
Bla_227	XP_021942833.1_59040_60348	756	6	112	355	TQKHGVTN	KPITHTVG	ACNCARAARCAYGGNGTNACNAA	CCNACNGTRTGNGTDATNGGYTT	2048	3072	0.241525	16.2857	63.4	99	91	365	ATVNQNH	QTIVGNP	GCNACNGTNAAYCARAAYCA	GGRTTNCCNACDATNGTYTG	512	768	69.4	98	77.3662
Bla_228	XP_021938417.1_1729225_1730203	693	6	133	355	RDPQVFCD	KVQYTTIG	MGNGAYCCNCARGTNTTYTGYGA	CCDATNGTNGTRTAYTGNACYTT	2048	1536	0.465241	31.7143	66	95	107	363	LHDIFVN	KQDEPEM	YTNCAYGAYATHTTYGTNAA	ATYTCNGGYTCRTCYTGYTT	768	128	72.7	94	77.3516
Bla_229	XP_021934424.1_143702_144275	432	6	20	155	IIAQLYFM	GDWWILYM	ATHATHGCNCARYTNTAYTTYAT	ATRTANARDATCCACCARTCNCC	2304	384	0.232558	13.5714	66.5	99	7	166	IRYWFCE	NMDPIIY	ATHMGNTAYTGGTTYTGYGA	TADATDATNGGRTCCATRTT	192	144	74.1	90.5	77.3331
Bla_230	XP_021915872.1_289057_289969	549	6	131	305	GFVDALNE	KEQVMDHV	GGNTTYGTNGAYGCNYTNAAYGA	ACRTGRTCCATNACYTGYTCYTT	4096	128	0.240964	11.7143	68	100	122	315	TEEQEMY	GCQIMVS	ACNGARGARCARGARATGTA	SWNACCATDATYTGRCANCC	64	768	65.8	96.5	77.3078
Bla_231	XP_021915577.1_97357_98712	1215	6	64	460	VLRYEFVD	FVVEFLER	GTNYTNMGNTAYGARTTYGTNGA	CKYTCNARRAAYTCNACNACRAA	8192	4096	0.398438	54	55.2	100	9	479	FCKDEVP	YAVTWME	TTYTGYAARGAYGARGTNCC	TCCATCCANGTNACNGCRTA	128	128	72.9	96.5	77.2934
Bla_232	XP_021927899.1_1293981_1295589	963	6	20	332	GLEDFNNI	DGNEEPPS	GGNYTNGARGAYTTYAAYAAYAT	SWNGGNGGYTCYTCRTTNCCRTC	1024	4096	0.49505	56.7143	61.4	100	3	362	YIPISEC	DEMYDFP	TAYATHCCNATHWSNGARTG	GGRAARTCRTACATYTCRTC	2304	32	62.8	100	77.2733
Bla_233	XP_021928119.1_1239930_1240961	912	6	134	429	KMPAVCFH	DIVLPTDE	AARATGCCNGCNGTNTGYTTYCA	TCRTCNGTNGGNARNACDATRTC	512	6144	0.556338	38.7143	65.1	96	16	437	GAEMKTQ	QARYKAL	GGNGCNGARATGAARACNCA	ARNGCYTTRTANCKNGCYTG	256	2048	65.5	100	77.2646
Bla_234	XP_021915917.1_406576_407319	525	6	66	232	AEVYFRDF	QKKVFGAG	GCNGARGTNTAYTTYMGNGAYTT	CCNGCNCCRAANACYTTYTTYTG	2048	1024	0.588608	34.7143	63	99	1	246	IQVKKAM	MTVQEFY	ATHCARGTNAARAARGCNAT	TARAAYTCYTGNACNGTCAT	384	128	73.6	91.5	77.2468
Bla_235	XP_021925207.1_224905_226216	405	6	41	167	ETDLQNGW	NYCMSQLY	GARACNGAYYTNCARAAYGGNTG	TANARYTGNSWCATRCARTARTT	2048	2048	0.166667	5.42857	61.9	100	19	211	AMQQRDF	QNGTVEY	GCNATGCARCARMGNGAYTT	TAYTCNACNGTNCCRTTYTG	256	512	69.1	100	77.2278
Bla_236	XP_021916031.1_513399_514116	417	6	79	209	ELWKYNFA	EPQGRYRH	GARYTNTGGAARTAYAAYTTYGC	TGNCKRTANCKNCCYTGNGGYTC	256	8192	0.483871	24	64.1	99	38	220	IVCDDKN	FDGTRIY	ATHGTNTGYGAYGAYAARAA	TADATNCKNGTNCCRTCRAA	192	1536	69.9	95.5	77.2239
Bla_237	XP_021936112.1_107983_109523	1305	6	23	449	EMEAEKAQ	KYQENNEA	GARATGGARGCNGARAARGCNCA	GCYTCRTTRTTYTCYTGRTAYTT	256	128	0.287469	32	64	97	14	459	AAETEKD	IEFERMA	GCNGCNGARACNGARAARGA	GCCATNCKYTCRAAYTCDAT	512	192	66.3	100	77.162
Bla_238	XP_021925136.1_608437_609056	552	6	39	214	HATPHVVN	FVMACHGN	CAYGCNACNCCNCAYGTNGTNAA	TTNCCRTGRCANGCCATNACRAA	4096	512	0.360947	14.8571	65.6	100	21	223	TTHVFPI	IEYDLEP	ACNACNCAYGTNTTYCCNAT	GGYTCNARRTCRTAYTCDAT	1024	384	65	99	77.161
Bla_239	XP_021918124.1_72793_73519	498	6	27	184	RGDVNKHI	NIQVRMDG	MGNGGNGAYGTNAAYAARCAYAT	CCRTCCATNCKNACYTGDATRTT	2048	768	0.413333	23.4286	68.4	98	6	197	VGTFLFD	DYVIEFV	GTNGGNACNTTYYTNTTYGA	ACRAAYTCDATNACRTARTC	2048	192	65.5	96.5	77.1315
Bla_240	XP_021927859.1_100734_101370	399	6	23	147	DLDGVKNM	EQAARGGA	GAYYTNGAYGGNGTNAARAAYAT	GCNCCNCCNCKNGCNGCYTGYTC	2048	8192	0.161017	6.28571	56.2	98	11	155	FGKMAQW	NKMWNDQ	TTYGGNAARATGGCNCARTG	TGRTCRTTCCACATYTTRTT	128	16	79	97.5	77.1305
Bla_241	XP_021942400.1_528359_529192	705	6	26	252	GPFCHPDF	DDPQHINW	GGNCCNTTYTGYCAYCCNGAYTT	CARTTDATRTGYTGNGGRTCRTC	1024	384	0.231818	14.2857	68.4	100	15	260	WCHLRKV	IYEKAME	TGGTGYCAYYTNMGNAARGT	TCCATNGCYTTYTCRTADAT	512	96	66.1	95	77.0686
Bla_242	XP_021934329.1_1498859_1499990	909	6	73	367	ADLNTPEI	VKENERLQ	GCNGAYYTNAAYACNCCNGARAT	TGNARNCKYTCRTTYTCYTTNAC	4096	4096	0.318681	27.7143	62.2	100	6	404	MYDNNTH	EINRHLD	ATGTAYGAYAAYAAYACNCA	TCNARRTGNCKRTTDATYTC	64	1536	68.9	96.5	77.0189
Bla_243	XP_021938664.1_459215_459932	459	6	78	222	VEATLMPF	VHMNYTRS	GTNGARGCNACNYTNATGCCNTT	SWNCKNGTRTARTTCATRTGNAC	4096	4096	0.456522	24.2857	62.4	95	39	233	IMFGVYE	WGVINAA	ATHATGTTYGGNGTNTAYGA	GCNGCRTTDATNACNCCCCA	192	384	70.6	100	76.9817
Bla_244	XP_021940169.1_8893_9744	600	6	60	251	EPTPGIHF	ADYEKQRE	GARCCNACNCCNGGNATHCAYTT	TCNCKYTGYTTYTCRTARTCNGC	3072	1024	0.309392	25.5714	65.6	97	4	275	HGCIEEQ	CEAQGAT	CAYGGNTGYATHGARGARCA	GTNGCNCCYTGNGCYTCRCA	192	512	70.1	95	76.9214
Bla_245	XP_021915368.1_18108_18944	405	6	92	218	GEEQLTNC	YCHTTLKR	GGNGARGARCARYTNACNAAYTG	CKYTTNARNGTNGTRTGRCARTA	2048	4096	0.416667	19.4286	61.4	97	10	232	QEKYDKV	FDPVDWA	CARGARAARTAYGAYAARGT	GCCCARTCNACNGGRTCRAA	64	128	71.1	99	76.9037
Bla_246	XP_021921194.1_510328_510871	420	6	27	158	HRDMLEEI	ENAKLLFT	CAYMGNGAYATGYTNGARGARAT	GTRAANARNARYTTNGCRTTYTC	1024	4096	0.288	11.1429	59.4	100	12	178	AFIRQDC	NNQTVDE	GCNTTYATHMGNCARGAYTG	TCRTCNACNGTYTGRTTRTT	768	256	70.2	100	76.9004
Bla_247	XP_021928837.1_530395_531237	681	6	18	236	SQVYQRMA	PWNGFVEA	WSNCARGTNTAYCARMGNATGGC	GCYTCNACRAANCCRTTCCANGG	4096	512	0.316038	29.5714	62	100	7	292	RQSENKT	MYAMENG	MGNCARWSNGARAAYAARAC	CCRTTYTCCATNGCRTACAT	2048	32	64.9	100	76.7817
Bla_248	XP_021915775.1_369855_370791	492	6	108	263	HKLAFIEK	YGTTDGWV	CAYAARYTNGCNTTYATHGARAA	ACCCANCCRTCNGTNGTNCCRTA	1536	1024	0.550336	33.1429	62.2	98	100	274	YNLEGQV	YWKDMAQ	TAYAAYYTNGARGGNCARGT	TGNGCCATRTCYTTCCARTA	512	32	73.7	92.5	76.7693
Bla_249	XP_021915004.1_150903_151643	684	6	59	278	TAPYDMYV	EKQLQPAL	ACNGCNCCNTAYGAYATGTAYGT	ARNGCNGGYTGNARYTGYTTYTC	512	4096	0.521531	27.8571	61.8	98	20	290	RMEAMKK	MANMGYT	MGNATGGARGCNATGAARAA	GTRTANCCCATRTTNGCCAT	128	64	69.8	97.5	76.7669
Bla_250	XP_021930875.1_309958_311000	657	6	103	313	YEDIWGPE	NDELTATP	TAYGARGAYATHTGGGGNCCNGA	GGNGTNGCNGTNARYTCRTCRTT	384	4096	0.392157	26	64.1	97	74	396	KESHHYQ	GKCFNDT	AARGARWSNCAYCAYTAYCA	GTRTCRTTRAARCAYTTNCC	512	128	67.2	99	76.7416
Bla_251	XP_021913690.1_309313_309943	543	6	18	190	YGTKHDEF	KKEEMQQR	TAYGGNACNAARCAYGAYGARTT	CKYTGYTGCATYTCYTCYTTYTT	512	128	0.150602	14.8571	70.2	97	10	198	IKFDVAY	INILQSF	ATHAARTTYGAYGTNGCNTA	AANSWYTGNARDATRTTDAT	384	4608	61.6	100	76.741
Bla_252	XP_021924577.1_363925_364661	570	6	38	219	YGATCVKK	NKELCFAQ	TAYGGNGCNACNTGYGTNAARAA	TGNGCRAARCANARYTCYTTRTT	2048	1024	0.12	8.85714	67.6	99	30	230	ANPQGKY	WDKIKKS	GCNAAYCCNCARGGNAARTA	SWYTTYTTDATYTTRTCCCA	512	192	65.5	97.5	76.7406
Bla_253	XP_021927730.1_131234_132058	507	6	62	222	CGIFNCTW	IHYFAVPF	TGYGGNATHTTYAAYTGYACNTG	AANGGNACNGCRAARTARTGDAT	768	1536	0.503356	27.4286	69.1	97	5	240	ERIWFYT	CVMYCDC	GARMGNATHTGGTTYTAYAC	CARTCRCARTACATNACRCA	192	64	68.5	92.5	76.7367
Bla_254	XP_021938775.1_681997_682780	507	6	130	290	AWGETKEN	YPEHWRLA	GCNTGGGGNGARACNAARGARAA	GCNARNCKCCARTGYTCNGGRTA	512	2048	0.597315	34.7143	67.4	97	4	300	AICWDLK	YQHAYKP	GCNATHTGYTGGGAYYTNAA	GGYTTRTANGCRTGYTGRTA	384	128	70.2	91.5	76.7218
Bla_255	XP_021929205.1_585226_586886	1491	6	34	522	AKRVCDQI	FVGGVTYA	GCNAARMGNGTNTGYGAYCARAT	GCRTANGTNACNCCNCCNACRAA	2048	4096	0.473029	87.2857	61.8	97	22	530	QWVYLIY	EIAAFQL	CARTGGGTNTAYYTNATHTA	ARYTGRAANGCNGCDATYTC	384	768	63.7	96.5	76.701
Bla_256	XP_021939512.1_727478_729559	1326	6	115	548	PTPGNYVD	FGFCNPNY	CCNACNCCNGGNAAYTAYGTNGA	TARTTNGGRTTRCARAANCCRAA	4096	512	0.547847	83.4286	65	92.5	94	597	YHPNNRV	NKQHFQT	TAYCAYCCNAAYAAYMGNGT	GTYTGRAARTGYTGYTTRTT	512	64	67	95	76.6855
Bla_257	XP_021935080.1_413723_414691	393	6	36	158	EDKHTVCP	PEDLTVAN	GARGAYAARCAYACNGTNTGYCC	TTNGCNACNGTNARRTCYTCNGG	512	8192	0.137931	1.42857	65	100	19	189	PKCGKIY	AVITKVG	CCNAARTGYGGNAARATHTA	CCNACYTTNGTDATNACNGC	384	1536	65.5	100	76.685
Bla_258	XP_021928084.1_694311_695715	801	6	103	361	LMDAKEIF	TEDVARGP	YTNATGGAYGCNAARGARATHTT	GGNCCNCKNGCNACRTCYTCNGT	768	8192	0.292	23.1429	66.7	98	85	381	DLADKHM	VMKRLQE	GAYYTNGCNGAYAARCAYAT	TCYTGNARNCKYTTCATNAC	512	1024	66.3	96.5	76.6462
Bla_259	XP_021929979.1_416171_416816	435	6	73	209	NVYKHMQK	HYPDTNGG	AAYGTNTAYAARCAYATGCARAA	CCNCCRTTNGTRTCNGGRTARTG	128	1024	0.323077	12	71	98	9	217	TYQRFVN	EDPDPVA	ACNTAYCARMGNTTYGTNAA	GCNACNGGRTCNGGRTCYTC	1024	512	65	95	76.6456
Bla_260	XP_021918456.1_220519_221990	1077	6	127	477	NPIQKLED	TKVNPVQK	AAYCCNATHCARAARYTNGARGA	TTYTGNACNGGRTTNACYTTNGT	1536	2048	0.5	63.2857	63.3	98	25	507	KAAECTN	MKCNLLD	AARGCNGCNGARTGYACNAA	TCNARNARRTTRCAYTTCAT	512	512	66.8	94	76.6394
Bla_261	XP_021933094.1_355133_357087	591	6	192	380	FAPLPKNI	QAMELDGT	TTYGCNCCNYTNCCNAARAAYAT	GTNCCRTCNARYTCCATNGCYTG	4096	1024	0.50289	23.7143	63.4	99	181	482	EIDQIYD	QKRIGTL	GARATHGAYCARATHTAYGA	ARNGTNCCDATNCKYTTYTG	144	3072	65	100	76.6336
Bla_262	XP_021918837.1_220187_221063	639	6	33	237	KNIQKITQ	YAFKEGAC	AARAAYATHCARAARATHACNCA	CANGCNCCYTCYTTRAANGCRTA	576	1024	0.232323	17.1429	64.5	97	15	263	QVRGMAT	EMIDKLT	CARGTNMGNGGNATGGCNAC	GTNARYTTRTCDATCATYTC	1024	192	67.7	99	76.5858
Bla_263	XP_021929338.1_853808_854545	507	6	65	225	VALQMPEG	DGRFHLEA	GTNGCNYTNCARATGCCNGARGG	GCYTCNARRTGRAANCKNCCRTC	2048	4096	0.272727	16.7143	61.7	99	47	234	NFEIPKT	MIANPKL	AAYTTYGARATHCCNAARAC	ARYTTNGGRTTNGCDATCAT	192	384	71	96.5	76.5556
Bla_264	XP_021938595.1_306269_309069	2013	6	78	740	GTPIYLHV	MPVWAQGI	GGNACNCCNATHTAYYTNCAYGT	ATNCCYTGNGCCCANACNGGCAT	6144	512	0.556575	137.143	65.4	86.5	65	865	HLEIVEY	EVQLKTN	CAYYTNGARATHGTNGARTA	TTNGTYTTNARYTGNACYTC	768	1024	66.1	94	76.5338
Bla_265	XP_021939431.1_566086_567185	492	6	194	349	AGPYICET	HVTTQPNA	GCNGGNCCNTAYATHTGYGARAC	GCRTTNGGYTGNGTNGTNACRTG	1536	2048	0.398649	26.7143	65.7	94	166	367	QKMHGCD	AAMIQVS	CARAARATGCAYGGNTGYGA	SWNACYTGDATCATNGCNGC	64	1536	67.1	100	76.5288
Bla_266	XP_021922596.1_892216_892885	528	6	25	192	TKFVQEKF	VCLAYREF	ACNAARTTYGTNCARGARAARTT	AAYTCNCKRTANGCNARRCANAC	512	8192	0.477987	31.4286	62.2	97	3	222	GPKCNFK	NFWDHKH	GGNCCNAARTGYAAYTTYAA	TGYTTRTGRTCCCARAARTT	256	32	75.4	91.5	76.492
Bla_267	XP_021930592.1_15265_16074	603	6	18	210	FTVIAVFE	NFVLDGKH	TTYACNGTNATHGCNGTNTTYGA	TGYTTNCCRTCNARNACRAARTT	3072	2048	0.150538	14.1429	63	100	7	224	TKHILHC	ITYANED	ACNAARCAYATHYTNCAYTG	TCYTCRTTNGCRTANGTDAT	768	384	67.9	97.5	76.4806
Bla_268	XP_021928898.1_100334_100974	507	6	20	180	DWKIKYDE	HYVWVLCR	GAYTGGAARATHAARTAYGAYGA	CKRCANARNACCCANACRTARTG	96	2048	0.194805	12.7143	66.1	100	8	193	FKDNNPY	NPRAAWK	TTYAARGAYAAYAAYCCNTA	TTCCANGCNGCNCKNGGRTT	128	1024	65.9	96.5	76.4329
Bla_269	XP_021939410.1_586872_589069	1995	6	59	715	NGRKPEAQ	VNQHRGGT	AAYGGNMGNAARCCNGARGCNCA	GTNCCNCCNCKRTGYTGRTTNAC	4096	4096	0.293935	84.7143	62.2	95	1	739	DRKKPLN	AENGFVR	GAYMGNAARAARCCNYTNAA	CKNACRAANCCRTTYTCNGC	2048	1024	61.6	100	76.4152
Bla_270	XP_021932912.1_1243187_1244390	720	6	11	242	VTDNIDKT	VKHMHPIL	GTNACNGAYAAYATHGAYAARAC	ARDATNGGRTGCATRTGYTTNAC	768	768	0.384259	31	64.6	97	2	254	RRVEMLD	KMDEVWD	MGNMGNGTNGARATGYTNGA	TCCCANACYTCRTCCATYTT	4096	32	65.4	99	76.4094
Bla_271	XP_021938933.1_589427_590053	534	6	22	191	AVIHYNMP	WIKVMPPV	GCNGTNATHCAYTAYAAYATGCC	ACNGGNGGCATNACYTTDATCCA	384	384	0.475309	31.1429	69.1	97	11	207	FGMGINK	YKGPRAL	TTYGGNATGGGNATHAAYAA	ARNGCNCKNGGNCCYTTRTA	192	4096	65.8	94	76.3667
Bla_272	XP_021931241.1_933058_935359	831	6	102	370	GLLEPDMF	NEIQYIKP	GGNYTNYTNGARCCNGAYATGTT	GGYTTDATRTAYTGDATYTCRTT	4096	288	0.559387	60.1429	66.8	96	80	491	IDVNAFH	NPLTCND	ATHGAYGTNAAYGCNTTYCA	TCRTTRCANGTNARNGGRTT	384	1024	67.2	92	76.3661
Bla_273	XP_021940966.1_161740_162918	717	6	64	294	LHTGEKPY	KPQEIRRV	YTNCAYACNGGNGARAARCCNTA	ACNCKNCKDATYTCYTGNGGYTT	4096	6144	0.62037	59.7143	63	96	37	409	HTGEKPF	HPKFRRH	CAYACNGGNGARAARCCNTT	TGNCKNCKRAAYTTNGGRTG	512	2048	64	99	76.336
Bla_274	XP_021934529.1_2947085_2947723	453	6	38	180	FFKDRHWT	YGLYDMAQ	TTYTTYAARGAYMGNCAYTGGAC	TGNGCCATRTCRTANARNCCRTA	256	1024	0.533333	26.7143	63	96	26	190	YWDLFYK	FKAGHKI	TAYTGGGAYYTNTTYTAYAA	ATYTTRTGNCCNGCYTTRAA	128	256	69.3	98	76.2663
Bla_275	XP_021928922.1_461451_462452	636	6	177	380	LVQVAHHW	FPRNKTDL	YTNGTNCARGTNGCNCAYCAYTG	ARRTCNGTYTTRTTNCKNGGRAA	4096	4096	0.416244	20.7143	61.6	98	142	405	YKLFDFA	IYNQFAT	TAYAARYTNTTYGAYTTYGC	GTNGCRAAYTGRTTRTADAT	256	192	70	97.5	76.2659
Bla_276	XP_021916184.1_1635677_1637882	1863	6	32	644	EKVHPETQ	DYGLPIIP	GARAARGTNCAYCCNGARACNCA	GGDATDATNGGNARNCCRTARTC	1024	4608	0.259934	59.8571	60.5	97	18	686	QTVECIN	AKTLRVW	CARACNGTNGARTGYATHAA	CANACNCKNARNGTYTTNGC	384	8192	65.3	99	76.2415
Bla_277	XP_021932370.1_369091_369676	504	6	24	183	DKLPQCIN	HVGPVWCM	GAYAARYTNCCNCARTGYATHAA	ATRCACCANACNGGNCCNACRTG	1536	1024	0.287582	13.4286	66.9	100	1	211	EILEQVT	WVVRNAF	GARATHYTNGARCARGTNAC	AANGCRTTNCKNACNACCCA	768	1024	60.9	100	76.1158
Bla_278	XP_021915614.1_258720_259781	771	6	92	340	PDITPVGQ	DCYYCVAG	CCNGAYATHACNCCNGTNGGNCA	CCNGCNACRCARTARTARCARTC	6144	512	0.336134	22	63.7	100	11	366	LSWFIYF	MIDAIKQ	YTNWSNTGGTTYATHTAYTT	TGYTTDATNGCRTCDATCAT	1536	144	64.9	98	76.0938
Bla_279	XP_021924965.1_74186_74890	381	6	47	165	VILDEAHE	CFLPGWAE	GTNATHYTNGAYGARGCNCAYGA	TCNGCCCANCCNGGNARRAARCA	3072	2048	0.518519	21.1429	63.9	97	2	235	GDVVGYQ	YVIDTGA	GGNGAYGTNGTNGGNTAYCA	GCNCCNGTRTCDATNACRTA	1024	768	65.8	100	76.086
Bla_280	XP_021931059.1_110322_111552	1146	6	17	390	MRRTHHNM	VEPTLGNH	ATGMGNMGNACNCAYCAYAAYAT	TGRTTNCCNARNGTNGGYTCNAC	2048	8192	0.190736	25.5714	58.3	97	9	410	YEAHPQQ	IEFDKDV	TAYGARGCNCAYCCNCARCA	ACRTCYTTRTCRAAYTCDAT	256	96	71.8	99	76.0814
Bla_281	XP_021933016.1_1033795_1034345	393	6	23	145	GEYKGYDP	YNAWRQFC	GGNGARTAYAARGGNTAYGAYCC	CARAAYTGNCKCCANGCRTTRTA	512	512	0.112069	8.42857	66.7	94	1	156	VQHITYK	EAHTFDD	GTNCARCAYATHACNTAYAA	TCRTCRAANGTRTGNGCYTC	384	256	72.1	95.5	76.028
Bla_282	XP_021935009.1_1834988_1835984	795	6	58	314	NVEKPPCF	FKRAKHIS	AAYGTNGARAARCCNCCNTGYTT	SWDATRTGYTTNGCNCKYTTRAA	1024	6144	0.2	16.4286	60.6	98	45	332	EFHQNVF	KFYQHFD	GARTTYCAYCARAAYGTNTT	TCRAARTGYTGRTARAAYTT	128	64	74.6	94	76.0185
Bla_283	XP_021931373.1_343186_343786	471	6	36	184	GGAETTMD	WVNEVFYW	GGNGGNGCNGARACNACNATGGA	CARTARAANACYTCRTTNACCCA	2048	256	0.431655	17.8571	65	95	6	200	LKQIWNW	NEILNAW	YTNAARCARATHTGGAAYTG	CANGCRTTNARDATYTCRTT	192	768	69.5	97.5	76.0137
Bla_284	XP_021913676.1_456577_457095	378	6	52	169	PEEAAFNH	ADDTQGYW	CCNGARGARGCNGCNTTYAAYCA	CARTANCCYTGNGTRTCRTCNGC	1024	1024	0.477477	18.5714	65.9	98	8	178	IAMEHSY	NDTHWVD	ATHGCNATGGARCAYWSNTA	TCNACCCARTGNGTRTCRTT	768	128	63	100	76.011
Bla_285	XP_021920843.1_1293245_1294007	429	6	47	181	KAQNFEFI	CMNHRELF	AARGCNCARAAYTTYGARTTYAT	AANARYTCNCKRTGRTTCATRCA	256	1024	0.28125	10.5714	70.3	96	11	255	CKHGANP	KDYILNF	TGYAARCAYGGNGCNAAYCC	AARTTNARDATRTARTCYTT	256	384	71.1	90.5	75.9679
Bla_286	XP_021940028.1_103503_104400	747	6	32	272	VLQNGTEK	YGEYGMQK	GTNYTNCARAAYGGNACNGARAA	TTYTGCATNCCRTAYTCNCCRTA	4096	256	0.193133	16.8571	66.7	98	1	286	MAATQAE	GNMPYNQ	ATGGCNGCNACNCARGCNGA	TGRTTRTANGGCATRTTNCC	512	128	64.8	97.5	75.9436
Bla_287	XP_021933199.1_226288_227473	1035	6	42	378	DPTNFWNG	EGNYIGQH	GAYCCNACNAAYTTYTGGAAYGG	TGYTGNCCDATRTARTTNCCYTC	256	768	0.473846	57.7143	68.8	99	12	392	PALEDAT	HYADSYF	CCNGCNYTNGARGAYGCNAC	AARTANSWRTCNGCRTARTG	2048	1024	57.2	96.5	75.9334
Bla_288	XP_021926038.1_122475_123567	633	6	76	278	LKRMGDDP	NKEKVPVQ	YTNAARMGNATGGGNGAYGAYCC	TGNACNGGNACYTTYTCYTTRTT	2048	1024	0.219388	17.4286	62.6	100	28	340	HDYILVE	QQTREVH	CAYGAYTAYATHYTNGTNGA	TGNACYTCNCKNGTYTGYTG	768	1024	64.3	100	75.9311
Bla_289	XP_021915054.1_105348_106207	507	6	26	186	QYFHLAAW	KYFMALAV	CARTAYTTYCAYYTNGCNGCNTG	ACNGCNARNGCCATRAARTAYTT	2048	1024	0.181818	9.28571	63.7	100	15	199	KWGNEAI	VWIWSGK	AARTGGGGNAAYGARGCNAT	TTNCCNSWCCADATCCANAC	128	768	64.3	100	75.9307
Bla_290	XP_021917013.1_285572_286363	567	6	60	240	LVIFYAVN	FFPETKGK	YTNGTNATHTTYTAYGCNGTNAA	TTNCCYTTNGTYTCNGGRAARAA	6144	1024	0.396552	28	63.1	99	48	252	VFNLVQI	IEDYFAE	GTNTTYAAYYTNGTNCARAT	TCNGCRAARTARTCYTCDAT	1024	192	66.8	96.5	75.8842
Bla_291	XP_021939838.1_207931_209538	1239	6	64	468	FLEANMQK	MVAGLTNG	TTYYTNGARGCNAAYATGCARAA	CCRTTNGTNARNCCNGCNACCAT	512	4096	0.324937	57.4286	65.4	96	44	514	GDLEAVK	ENGRACS	GGNGAYYTNGARGCNGTNAA	SWRCANGCNCKNCCRTTYTC	2048	4096	60	100	75.8613
Bla_292	XP_021920394.1_1266013_1266781	495	6	66	222	EGRDITFQ	HVELVMWG	GARGGNMGNGAYATHACNTTYCA	CCCCACATNACNARYTCNACRTG	3072	512	0.426667	23.1429	64.2	98	48	232	QGAGFKD	PEVTKLK	CARGGNGCNGGNTTYAARGA	TTNARYTTNGTNACYTCNGG	512	2048	64.8	99	75.8587
Bla_293	XP_021914260.1_17679_18813	1179	6	12	396	CWEDRVDK	VNWLAIGL	TGYTGGGARGAYMGNGTNGAYAA	ARNCCDATNGCNARCCARTTNAC	512	6144	0.417582	55.7143	60.1	100	1	425	DHPYNAV	CHKRAGD	GAYCAYCCNTAYAAYGCNGT	TCNCCNGCNCKYTTRTGRCA	256	1024	69	92.5	75.8458
Bla_294	XP_021940109.1_237058_238338	684	6	139	358	PLIKDLHG	MFEFKTDP	CCNYTNATHAARGAYYTNCAYGG	GGRTCNGTYTTRAAYTCRAACAT	6144	128	0.507109	44.1429	64.3	95	122	432	VIAPDYE	ITEHQTL	GTNATHGCNCCNGAYTAYGA	ARNGTYTGRTGYTCNGTDAT	768	768	68.3	95.5	75.8151
Bla_295	XP_021940738.1_3700_4945	909	6	45	339	GSLHHDFY	GMWNIYIF	GGNWSNYTNCAYCAYGAYTTYTA	AADATRTADATRTTCCACATNCC	8192	144	0.180556	20	64.7	100	7	356	DAWKHYA	HKQWPSE	GAYGCNTGGAARCAYTAYGC	TCNSWNGGCCAYTGYTTRTG	64	512	68.5	93	75.7436
Bla_296	XP_021919797.1_80938_82382	1473	6	75	557	RQFGGIYM	YVTMAGLG	MGNCARTTYGGNGGNATHTAYAT	CCNARNCCNGCCATNGTNACRTA	3072	4096	0.632135	73.8571	63.1	96	28	605	DHLVDWK	FIIGQFL	GAYCAYYTNGTNGAYTGGAA	ARRAAYTGNCCDATDATRAA	256	576	64.8	95	75.7075
Bla_297	XP_021930340.1_427139_428517	492	6	116	271	DYFKVNMP	YNFDAQMN	GAYTAYTTYAARGTNAAYATGCC	TTCATYTGNGCRTCRAARTTRTA	128	128	0.587838	31.8571	73.9	97	9	298	IFPSAYV	DWCEVRN	ATHTTYCCNWSNGCNTAYGT	TTNCKNACYTCRCACCARTC	3072	256	62.1	91.5	75.6896
Bla_298	XP_021928018.1_419559_420341	759	6	12	256	LKILETCK	YCVQDEET	YTNAARATHYTNGARACNTGYAA	GTYTCYTCRTCYTGNACRCARTA	6144	256	0.29661	25.7143	63.5	100	4	265	PYITEEK	TAPTKLM	CCNTAYATHACNGARGARAA	ATNARYTTNGTNGGNGCNGT	384	4096	64.2	97.5	75.6187
Bla_299	XP_021922673.1_210578_211451	639	6	101	305	SAVIMEDN	TYNRVMSN	WSNGCNGTNATHATGGARGAYAA	TTNSWCATNACNCKRTTRTANGT	3072	8192	0.586735	27.1429	58.8	99	30	321	CRKQKDI	DVKYKRI	TGYMGNAARCARAARGAYAT	ATNCKYTTRTAYTTNACRTC	256	512	67.2	100	75.6139
Bla_300	XP_021941041.1_16581_18883	1482	6	229	714	TSHCEEHK	PCDVCGKA	ACNWSNCAYTGYGARGARCAYAA	GCYTTNCCRCANACRTCRCANGG	2048	1024	0.646444	81.4286	62	94	209	738	EEGCYPC	EKPNICD	GARGARGGNTGYTAYCCNTG	TCRCADATRTTNGGYTTYTC	256	192	71.2	90.5	75.6079
Bla_301	XP_021919091.1_611403_612512	1152	6	26	401	LPTVAEFM	PNLPGIQP	YTNCCNACNGTNGCNGARTTYAT	GGYTGDATNCCNGGNARRTTNGG	8192	6144	0.422343	53.5714	57.5	99	11	412	MKGFNIA	HNMSAGW	ATGAARGGNTTYAAYATHGC	CANCCNGCNSWCATRTTRTG	96	1024	65.9	99	75.5908
Bla_302	XP_021942268.1_766600_767416	687	6	24	244	PQRNREWC	NFILYCAM	CCNCARMGNAAYMGNGARTGGTG	ATNGCRCARTANARDATRAARTT	2048	1536	0.511737	44.2857	64.8	96	13	278	LAVWRYI	QHNGNGD	YTNGCNGTNTGGMGNTAYAT	TCNCCRTTNCCRTTRTGYTG	2048	256	64.3	97.5	75.5631
Bla_303	XP_021942501.1_779307_779983	462	6	25	170	TSHGYFNQ	EWVEQRIY	ACNWSNCAYGGNTAYTTYAAYCA	TADATNCKYTGYTCNACCCAYTC	4096	768	0.28777	13.5714	65.7	100	3	178	HFAVLCE	PDIQTLE	CAYTTYGCNGTNYTNTGYGA	TCNARNGTYTGDATRTCNGG	1024	1536	66	95	75.5556
Bla_304	XP_021914965.1_160860_161286	402	6	9	134	NDNAPEFD	NDNRPVFE	AAYGAYAAYGCNCCNGARTTYGA	TCRAANACNGGNCKRTTRTCRTT	512	2048	0.279661	10.5714	64.2	99	1	143	VNIGIED	AEYTVDV	GTNAAYATHGGNATHGARGA	ACRTCNACNGTRTAYTCNGC	576	512	67.4	96.5	75.5554
Bla_305	XP_021915880.1_267396_267954	414	6	21	150	ALVTPCMP	WTFVWQRR	GCNYTNGTNACNCCNTGYATGCC	CKNCKYTGCCANACRAANGTCCA	4096	1024	0.333333	17.7143	59.7	100	5	214	HFDAFKF	CKLYDTG	CAYTTYGAYGCNTTYAARTT	CCNGTRTCRTANARYTTRCA	128	512	66.4	100	75.5307
Bla_306	XP_021929032.1_352006_352609	390	6	19	140	MIATKFEP	AYLIACGP	ATGATHGCNACNAARTTYGARCC	GGNCCRCANGCDATNARRTANGC	384	6144	0.226087	13.8571	62.8	100	11	153	RRKVFGE	FMAWLGI	MGNMGNAARGTNTTYGGNGA	ATNCCNARCCANGCCATRAA	4096	256	64.8	99	75.5234
Bla_307	XP_021912923.1_13883_15595	1326	6	79	512	VWNETVAN	VFGFPEKD	GTNTGGAAYGARACNGTNGCNAA	TCYTTYTCNGGRAANCCRAANAC	1024	1024	0.221176	32.1429	63.4	97	49	556	FMAAIEV	KAGKEYE	TTYATGGCNGCNATHGARGT	TCRTAYTCYTTNCCNGCYTT	192	256	66.1	97.5	75.4468
Bla_308	XP_021926038.1_123800_125015	501	6	170	328	ALNYQTED	PQNQPLQL	GCNYTNAAYTAYCARACNGARGA	ARYTGNARNGGYTGRTTYTGNGG	2048	4096	0.0592105	5.14286	56.6	100	162	427	WAFGIQM	MFFLMVH	TGGGCNTTYGGNATHCARAT	TGNACCATNARRAARAACAT	192	128	71	100	75.4374
Bla_309	XP_021929912.1_550390_551818	972	6	45	360	PKGVAGEN	CFPKGDNT	CCNAARGGNGTNGCNGGNGARAA	GTRTTRTCNCCYTTNGGRAARCA	4096	512	0.538961	57.8571	68	94	36	373	FEHGPRT	MGGRWFE	TTYGARCAYGGNCCNMGNAC	TCRAACCANCKNCCNCCCAT	1024	256	62	96.5	75.4189
Bla_310	XP_021919396.1_887083_888040	852	6	21	296	QHHKNRNE	NEHVWNRH	CARCAYCAYAARAAYMGNAAYGA	TGNCKRTTCCANACRTGYTCRTT	512	512	0.349442	35.4286	63.2	95	1	315	MSAVCNG	ENIHYPM	ATGWSNGCNGTNTGYAAYGG	ATNGGRTARTGDATRTTYTC	1024	192	67.8	97.5	75.4148
Bla_311	XP_021930595.1_29398_30457	849	6	23	297	QKILGYAE	TCIQYDVA	CARAARATHYTNGGNTAYGCNGA	GCNACRTCRTAYTGDATRCANGT	3072	768	0.197761	20.1429	67.7	98	15	347	AMKLLDW	EQLIEPV	GCNATGAARYTNYTNGAYTG	ACNGGYTCDATNARYTGYTC	1024	768	60.8	99	75.386
Bla_312	XP_021926504.1_1037822_1038959	684	6	84	303	ACYHLREI	DYCNVTAE	GCNTGYTAYCAYYTNMGNGARAT	TCNGCNGTNACRTTRCARTARTC	4096	1024	0.361502	31.7143	65.6	93	7	351	CFLNDKA	DVQLEAY	TGYTTYYTNAAYGAYAARGC	TANGCYTCNARYTGNACRTC	256	1024	67.8	97.5	75.3641
Bla_313	XP_021939411.1_43171_45268	1368	6	124	571	QPYTFRDF	YTIHGLKP	CARCCNTAYACNTTYMGNGAYTT	GGYTTNARNCCRTGDATNGTRTA	2048	3072	0.442177	75.8571	63	95	73	587	IRRVDFF	CIQREEY	ATHMGNMGNGTNGAYTTYTT	TAYTCYTCNCKYTGDATRCA	3072	384	60.9	99	75.3226
Bla_314	XP_021936196.1_258692_260006	1011	6	46	374	VWRGVEAK	DKGLQTIA	GTNTGGMGNGGNGTNGARGCNAA	GCDATNGTYTGNARNCCYTTRTC	4096	3072	0.173913	19.8571	61.8	98	38	390	RDAAYHK	IDLYGCT	MGNGAYGCNGCNTAYCAYAA	GTRCANCCRTANARRTCDAT	1024	768	65.6	100	75.3138
Bla_315	XP_021913828.1_705353_706163	555	6	48	224	SLKMWIFD	HVDRFNIQ	WSNYTNAARATGTGGATHTTYGA	TGDATRTTRAANCKRTCNACRTG	1536	1536	0.333333	15.2857	66.7	96	4	259	GHVVFWN	NQMVVTG	GGNCAYGTNGTNTTYTGGAA	CCNGTNACNACCATYTGRTT	256	256	70.3	93	75.3086
Bla_316	XP_021925613.1_137741_139193	999	6	75	399	LKEDYLEQ	DGNYLIVG	YTNAARGARGAYTAYYTNGARCA	CCNACDATNARRTARTTNCCRTC	2048	3072	0.358491	45	59.3	95	36	420	ETAQDKK	KEAKNGI	GARACNGCNCARGAYAARAA	ATNCCRTTYTTNGCYTCYTT	256	256	71.2	96.5	75.3053
Bla_317	XP_021935294.1_246025_247530	1449	6	25	499	KIIFNFPH	CYRITYQS	AARATHATHTTYAAYTTYCCNCA	SWYTGRTANGTDATNCKRTARCA	576	6144	0.749446	133.429	59.6	98	5	519	LDVDATK	IQEAVIG	YTNGAYGTNGAYGCNACNAA	CCDATNACNGCYTCYTGDAT	2048	576	64.5	88	75.2839
Bla_318	XP_021924159.1_182638_183376	384	6	33	152	RYGMPIDM	EWDPDARM	MGNTAYGGNATGCCNATHGAYAT	ATNCKNGCRTCNGGRTCCCAYTC	1536	1024	0.0973451	4.42857	68.2	98	23	212	YRAPEVI	TNKLRVQ	TAYMGNGCNCCNGARGTNAT	TGNACNCKNARYTTRTTNGT	2048	4096	61.2	100	75.2827
Bla_319	XP_021923771.1_144269_145284	777	6	69	319	YPAMKKWE	QECLIMEY	TAYCCNGCNATGAARAARTGGGA	TAYTCCATDATNARRCAYTCYTG	128	384	0.278689	26.7143	70.6	95	50	333	TLNRPKA	CDRLEFY	ACNYTNAAYMGNCCNAARGC	TARAAYTCNARNCKRTCRCA	4096	1024	59.8	99	75.2763
Bla_320	XP_021918382.1_369097_370030	534	6	119	288	EVAHQLNN	EIEADKHW	GARGTNGCNCAYCARYTNAAYAA	CARTGYTTRTCNGCYTCDATYTC	2048	384	0.300613	17.7143	66.6	97	31	306	LRPIPED	IVDTFQG	YTNMGNCCNATHCCNGARGA	CCYTGRAANGTRTCNACDAT	6144	384	64.5	97.5	75.2682
Bla_321	XP_021914243.1_864164_864848	543	6	63	235	PAVQEDFN	DTIRDMYA	CCNGCNGTNCARGARGAYTTYAA	GCRTACATRTCNCKDATNGTRTC	1024	768	0.518293	29.4286	67.9	98	45	243	KTLDNEN	NVESYPM	AARACNYTNGAYAAYGARAA	ATNGGRTANSWYTCNACRTT	512	2048	61.6	96.5	75.2569
Bla_322	XP_021936568.1_477482_478526	504	6	142	301	IDADGLFM	ECNQRAVA	ATHGAYGCNGAYGGNYTNTTYAT	GCNACNGCNCKYTGRTTRCAYTC	3072	2048	0.646259	36.4286	62.7	96	39	318	YTGAPYF	DMLEEIH	TAYACNGGNGCNCCNTAYTT	TGDATYTCYTCNARCATRTC	1024	192	66.8	97.5	75.2224
Bla_323	XP_021913244.1_2408727_2409955	795	6	75	331	TPCTHVKI	WNIVKRHL	ACNCCNTGYACNCAYGTNAARAT	ARRTGNCKYTTNACDATRTTCCA	2048	1536	0.264	25.7143	66	95	3	339	PGAMLNE	WPPHDFF	CCNGGNGCNATGYTNAAYGA	AARAARTCRTGNGGNGGCCA	1024	128	66.9	96.5	75.2062
Bla_324	XP_021919079.1_141388_142327	699	6	31	255	QRVCYGEK	FHQFYCYL	CARMGNGTNTGYTAYGGNGARAA	ARRTARCARTARAAYTGRTGRAA	2048	256	0.307339	30.7143	68.4	95	23	269	KTTRLCE	FWIEAKP	AARACNACNMGNYTNTGYGA	GGYTTNGCYTCDATCCARAA	4096	96	65.3	95	75.1891
Bla_325	XP_021938177.1_559717_560295	570	6	16	197	NPAPCRFE	KHYCLEVG	AAYCCNGCNCCNTGYMGNTTYGA	CCNACYTCNARRCARTARTGYTT	4096	1024	0.308571	16.4286	64.4	98	5	209	QHVYEYD	PTIDHCI	CARCAYGTNTAYGARTAYGA	ATRCARTGRTCDATNGTNGG	128	384	70.2	93	75.1785
Bla_326	XP_021915323.1_593125_593808	441	6	38	176	LVWKEEWK	WKKVWRTE	YTNGTNTGGAARGARGARTGGAA	TCNGTNCKCCANACYTTYTTCCA	256	512	0.265152	11.1429	64.4	97	30	184	PEGVWKK	KKQIWVP	CCNGARGGNGTNTGGAARAA	GGNACCCADATYTGYTTYTT	256	96	71.9	93	75.1754
Bla_327	XP_021927264.1_64393_65278	594	6	94	283	VILEGNHK	QYHGPQTP	GTNATHYTNGARGGNAAYCAYAA	GGNGTYTGNGGNCCRTGRTAYTG	3072	1024	0.517045	23.7143	65.8	98	74	299	NPPGLQT	QFIPTPV	AAYCCNCCNGGNYTNCARAC	ACNGGNGTNGGDATRAAYTG	2048	768	60.8	100	75.1711
Bla_328	XP_021924871.1_564895_565495	402	6	23	148	MEEQIKCK	KWFGYLVP	ATGGARGARCARATHAARTGYAA	GGNACNARRTANCCRAACCAYTT	96	1024	0.714286	40.1429	69.9	94	7	160	EVCKELD	QAQKGFH	GARGTNTGYAARGARYTNGA	TGRAANCCYTTYTGNGCYTG	512	256	67	91.5	75.1673
Bla_329	XP_021931011.1_685180_685927	441	6	80	218	WCKNYDKY	VMYAGSGN	TGGTGYAARAAYTAYGAYAARTA	TTNCCNSWNCCNGCRTACATNAC	64	8192	0.175573	10	62	100	56	227	ETNCQHH	ITIKRKA	GARACNAAYTGYCARCAYCA	GCYTTNCKYTTDATNGTDAT	128	1152	65.4	99	75.148
Bla_330	XP_021926942.1_460206_461355	1008	6	53	380	TRRQHHFE	PDPWIQQL	ACNMGNMGNCARCAYCAYTTYGA	ARYTGYTGDATCCANGGRTCNGG	4096	768	0.638365	72.4286	59.9	93	37	398	KLREWQE	ANVYEAF	AARYTNMGNGARTGGCARGA	AANGCYTCRTANACRTTNGC	512	512	66	99	75.0823
Bla_331	XP_021936530.1_600021_601415	1086	6	99	452	WEYGTPFP	QHNGMYTS	TGGGARTAYGGNACNCCNTTYCC	SWNGTRTACATNCCRTTRTGYTG	512	1024	0.364458	37.2857	65.5	96	65	460	TAPDMGG	GPIYGVH	ACNGCNCCNGAYATGGGNGG	TGNACNCCRTADATNGGNCC	512	1536	63.6	97.5	75.0726
Bla_332	XP_021914892.1_1301573_1302335	660	6	29	240	CGANAECY	IKDHKPVC	TGYGGNGCNAAYGCNGARTGYTA	CANACNGGYTTRTGRTCYTTDAT	1024	768	0.234146	18.5714	67.2	96	10	255	SGKACVN	GNPEIEC	WSNGGNAARGCNTGYGTNAA	CAYTCDATYTCNGGRTTNCC	4096	384	64.4	97.5	75.066
Bla_333	XP_021925744.1_1460885_1461573	588	6	10	197	VYGAVGVM	CVVFCGHP	GTNTAYGGNGCNGTNGGNGTNAT	GGRTGNCCRCARAANACNACRCA	8192	1024	0.0718232	13.2857	55.6	97	1	213	MVGYNEK	HFVELWG	ATGGTNGGNTAYAAYGARAA	CCCCANARYTCNACRAARTG	128	256	73.1	100	75.011
Bla_334	XP_021934815.1_97503_99137	1101	6	189	547	VITYLFEC	CFYLAHKA	GTNATHACNTAYYTNTTYGARTG	GCYTTRTGNGCNARRTARAARCA	3072	1024	0.584046	73.5714	65	98	139	561	APQDWID	VTFEHLM	GCNCCNCARGAYTGGATHGA	ATNARRTGYTCRAANGTNAC	192	1024	70.1	84.5	75.0047
Bla_335	XP_021914734.1_305659_306256	348	6	34	141	PQYGDFKI	IYHIFTKS	CCNCARTAYGGNGAYTTYAARAT	SWYTTNGTRAADATRTGRTADAT	512	2304	0.108911	5	67.5	97	25	162	WCWDLEK	DYIASPG	TGGTGYTGGGAYYTNGARAA	CCNGGNSWNGCDATRTARTC	64	3072	62.2	100	74.9551
Bla_336	XP_021926818.1_138920_140167	834	6	64	333	IAMCAVPE	YCYIFLPE	ATHGCNATGTGYGCNGTNCCNGA	TCNGGNARRAADATRTARCARTA	1536	1536	0.377863	44.4286	65.3	92	40	343	GFIAPWQ	GKTLREI	GGNTTYATHGCNCCNTGGCA	ATYTCNCKNARNGTYTTNCC	384	4096	65.1	99	74.9504
Bla_337	XP_021931304.1_42535_43574	681	6	55	273	RKTQAEGF	IERKDFLN	MGNAARACNCARGCNGARGGNTT	TTNARRAARTCYTTNCKYTCDAT	4096	3072	0.183962	27.2857	65	99	29	287	KEKGVPY	KKIDINE	AARGARAARGGNGTNCCNTA	TCRTTDATRTCDATYTTYTT	512	144	68.2	91.5	74.9494
Bla_338	XP_021934992.1_63126_63905	504	6	32	191	QPGWLEVM	QGYACDVG	CARCCNGGNTGGYTNGARGTNAT	CCNACRTCRCANGCRTANCCYTG	2048	1024	0.407895	22.5714	66.4	97	7	247	SMAYIQD	FHKRTFF	WSNATGGCNTAYATHCARGA	AARAANGTNCKYTTRTGRAA	768	512	61.9	99	74.9337
Bla_339	XP_021933443.1_1765122_1766706	954	6	105	414	GAKNNLPD	NQELAMVF	GGNGCNAARAAYAAYYTNCCNGA	AANACCATNGCNARYTCYTGRTT	4096	1024	0.635762	70.1429	63.5	96	52	507	KAVLGMA	TNVMDVH	AARGCNGTNYTNGGNATGGC	TGNACRTCCATNACRTTNGT	1024	256	63.4	95	74.9218
Bla_340	XP_021921734.1_856077_857471	960	6	67	378	DFSTYGQP	MVDFGVGN	GAYTTYWSNACNTAYGGNCARCC	TTNCCNACNCCRAARTCNACCAT	4096	1024	0.222951	18.4286	59.6	99	20	399	LEDYQTA	NGELKFF	YTNGARGAYTAYCARACNGC	AARAAYTTNARYTCNCCRTT	512	512	66.2	100	74.9061
Bla_341	XP_021915144.1_828580_829347	666	6	17	230	KDTTYIVH	EVWGADDG	AARGAYACNACNTAYATHGTNCA	CCRTCRTCNGCNCCCCANACYTC	1536	512	0.130435	14.2857	64.2	96	8	238	WRVANDY	DYTCEAN	TGGMGNGTNGCNAAYGAYTA	TTNGCYTCRCANGTRTARTC	512	256	72.6	92.5	74.8711
Bla_342	XP_021941460.1_201363_202332	606	6	90	283	DRTLVDHI	PKQTAKLN	GAYMGNACNYTNGTNGAYCAYAT	TTNARYTTNGCNGTYTGYTTNGG	8192	4096	0.172043	13.4286	58.8	99	72	306	VNTYFDY	TEQLPFI	GTNAAYACNTAYTTYGAYTA	ATRAANGGNARYTGYTCNGT	256	1024	68.6	99	74.8633
Bla_343	XP_021940693.1_364705_365549	648	6	34	241	HASDQDQY	EIVRDKCT	CAYGCNWSNGAYCARGAYCARTA	GTRCAYTTRTCNCKNACDATYTC	2048	1536	0.283582	24.2857	60.1	98	23	250	DEFPGGI	KYCTYGE	GAYGARTTYCCNGGNGGNAT	TCNCCRTANGTRCARTAYTT	512	256	68.2	97.5	74.7917
Bla_344	XP_021930283.1_132874_133359	360	6	20	131	KQYTRNDI	EPLFLQHA	AARCARTAYACNMGNAAYGAYAT	GCRTGYTGNARRAANARNGGYTC	1024	4096	0.240385	10.7143	60	98	11	140	TQKPEWK	DGMKREL	ACNCARAARCCNGARTGGAA	ARYTCNCKYTTCATNCCRTC	128	512	70.1	97.5	74.7777
Bla_345	XP_021915791.1_1112749_1114801	1302	6	155	580	KTINLRDN	PEKEVRCD	AARACNATHAAYYTNMGNGAYAA	TCRCANCKNACYTCYTTYTCNGG	6144	2048	0.373206	64.2857	58.7	94	143	660	LEVVPIQ	KKDNMDG	YTNGARGTNGTNCCNATHCA	CCRTCCATRTTRTCYTTYTT	3072	32	66.7	99	74.7744
Bla_346	XP_021932725.1_321983_323069	942	6	38	343	RPWLCYWI	HPIYNVGL	MGNCCNTGGYTNTGYTAYTGGAT	ARNCCNACRTTRTADATNGGRTG	1024	3072	0.179054	24.7143	65.2	95	27	355	LPNAYQC	NALQYFQ	YTNCCNAAYGCNTAYCARTG	TGRAARTAYTGNARNGCRTT	1024	512	67	96.5	74.7687
Bla_347	XP_021936582.1_585498_586544	525	6	102	268	EDVCLQDD	WGKEDVDL	GARGAYGTNTGYYTNCARGAYGA	ARRTCNACRTCYTCYTTNCCCCA	1024	512	0.5	32.1429	62.4	97	78	302	DKVINFI	FHIVDCD	GAYAARGTNATHAAYTTYAT	TCRCARTCNACDATRTGRAA	192	192	71.3	92	74.7643
Bla_348	XP_021913828.1_704617_705236	444	6	40	179	VGKAFHTY	KQIYVFKG	GTNGGNAARGCNTTYCAYACNTA	CCYTTRAANACRTADATYTGYTT	2048	384	0.368421	20.1429	70.2	95	28	195	IRCRKEN	EQAPAVD	ATHMGNTGYMGNAARGARAA	TCNACNGCNGGNGCYTGYTC	1536	1024	63.6	95.5	74.7635
Bla_349	XP_021923059.1_558137_558708	393	6	26	148	GYPVIIAD	KCIIVLNK	GGNTAYCCNGTNATHATHGCNGA	TTRTTNARNACDATDATRCAYTT	4608	2304	0.713043	35.4286	61.4	98	1	185	QRPAAIV	CKTENGI	CARMGNCCNGCNGCNATHGT	ATNCCRTTYTCNGTYTTRCA	3072	256	65.3	97.5	74.7398
Bla_350	XP_021932026.1_475960_477709	1137	6	116	486	KVTWSIQC	KQTLCNIF	AARGTNACNTGGWSNATHCARTG	AADATRTTRCANARNGTYTGYTT	3072	1536	0.433702	65.8571	61.2	98	93	595	PWLEKFA	EPSMDFA	CCNTGGYTNGARAARTTYGC	GCRAARTCCATNSWNGGYTC	256	512	61.4	97.5	74.7269
Bla_351	XP_021914891.1_2533178_2533965	561	6	71	249	TPLEIGMY	NPNHIDLP	ACNCCNYTNGARATHGGNATGTA	GGNARRTCDATRTGRTTNGGRTT	3072	1536	0.48538	27.7143	64	98	4	288	KDENNHE	PPTPKQH	AARGAYGARAAYAAYCAYGA	TGYTGYTTNGGNGTNGGNGG	64	1024	63.6	97.5	74.6639
Bla_352	XP_021926089.1_814091_814716	354	6	119	228	DLTRIKQE	GCDKVYGK	GAYYTNACNMGNATHAARCARGA	TTNCCRTANACYTTRTCRCANCC	6144	1024	0.445545	14	63.5	96	1	240	MDQDINF	KAHLRTH	ATGGAYCARGAYATHAAYTT	TGNGTNCKNARRTGNGCYTT	48	4096	65.4	100	74.6482
Bla_353	XP_021934315.1_514765_515659	678	6	22	239	DAFPKAFE	DWVPPKTV	GAYGCNTTYCCNAARGCNTTYGA	ACNGTYTTNGGNGGNACCCARTC	1024	1024	0.386473	33.8571	62.9	98	2	311	DNDDENE	DDPEKHE	GAYAAYGAYGAYGARAAYGA	TCRTGYTTYTCNGGRTCRTC	64	128	64.8	96.5	74.6298
Bla_354	XP_021940132.1_322107_322803	504	6	9	168	ATFLYVEI	NEAHDKEV	GCNACNTTYYTNTAYGTNGARAT	ACYTCYTTRTCRTGNGCYTCRTT	4096	256	0.27451	12.5714	67.4	96	1	215	MSLQWTI	KEYDRLN	ATGWSNYTNCARTGGACNAT	TTNARNCKRTCRTAYTCYTT	1024	1024	61.6	100	74.593
Bla_355	XP_021941642.1_162357_163395	624	6	12	211	IRQFKLYM	MNYDGMTY	ATHMGNCARTTYAARYTNTAYAT	TANGTCATNCCRTCRTARTTCAT	3072	128	0.290155	19.8571	68.2	97	1	289	MATTEEK	VDTYEEG	ATGGCNACNACNGARGARAA	CCYTCYTCRTANGTRTCNAC	256	256	66.8	92	74.5863
Bla_356	XP_021937040.1_2581545_2581992	345	6	25	131	VILGHYFK	KYVIWALA	GTNATHYTNGGNCAYTAYTTYAA	GCNARNGCCCADATNACRTAYTT	3072	1536	0.49	21.8571	66.3	99	7	146	TYGILFG	YFVPYVH	ACNTAYGGNATHYTNTTYGG	TGNACRTANGGNACRAARTA	1536	512	60.9	97.5	74.569
Bla_357	XP_021918791.1_440099_441239	849	6	76	350	FKLWIGQD	HDEVVTIV	TTYAARYTNTGGATHGGNCARGA	ACDATNGTNACNACYTCRTCRTG	768	1536	0.447761	36.7143	63.9	96	56	376	CDLIQFF	GVHQDIQ	TGYGAYYTNATHCARTTYTT	TGDATRTCYTGRTGNACNCC	384	384	67.8	94	74.567
Bla_358	XP_021936358.1_319942_321092	915	6	53	349	CGEAYFNY	EIAEINAL	TGYGGNGARGCNTAYTTYAAYTA	ARNGCRTTDATYTCNGCDATYTC	512	2304	0.679577	61	63.5	96	9	362	KEEAFTH	EKINDLK	AARGARGARGCNTTYACNCA	TTNARRTCRTTDATYTTYTC	256	384	69.4	89.5	74.5439
Bla_359	XP_021928340.1_525955_527664	1509	6	52	546	INKRNRKG	YFCGFENC	ATHAAYAARMGNAAYMGNAARGG	CARTTYTCRAANCCRCARAARTA	3072	256	0.561983	93.2857	57.1	91	7	604	DVNIQDN	TYNEMMR	GAYGTNAAYATHCARGAYAA	CKCATCATYTCRTTRTANGT	192	64	69.4	96.5	74.5039
Bla_360	XP_021925428.1_17706_18189	348	6	16	123	TCLLEMAF	QANPDCVR	ACNTGYYTNYTNGARATGGCNTT	CKNACRCARTCNGGRTTNGCYTG	4096	2048	0.455446	16.4286	63.2	99	2	147	KVMAGHD	TFDPQKS	AARGTNATGGCNGGNCAYGA	SWYTTYTGNGGRTCRAANGT	256	1024	68	94	74.451
Bla_361	XP_021913366.1_2803167_2804028	351	6	64	172	VAILVMPM	CQNFGYQI	GTNGCNATHYTNGTNATGCCNAT	ATYTGRTANCCRAARTTYTGRCA	6144	256	0.0980392	5.85714	64.8	99	31	197	VGNILVC	YYKIFRA	GTNGGNAAYATHYTNGTNTG	GCNCKRAADATYTTRTARTA	3072	384	62.8	99	74.4379
Bla_362	XP_021925659.1_185769_186330	480	6	13	164	FTENQHGN	NKVILQDE	TTYACNGARAAYCARCAYGGNAA	TCRTCYTGNARDATNACYTTRTT	512	1536	0.137931	10.8571	68.7	97	5	178	ALPNNPM	PKIEAFL	GCNYTNCCNAAYAAYCCNAT	ARRAANGCYTCDATYTTNGG	2048	768	64.2	95	74.4282
Bla_363	XP_021925268.1_474340_475012	450	6	101	242	PQACKVCG	FECHVCGR	CCNCARGCNTGYAARGTNTGYGG	CKNCCRCANACRTGRCAYTCRAA	1024	1024	0.0296296	6	66.2	98	3	250	MYGHPIK	TFVRDSY	ATGTAYGGNCAYCCNATHAA	TANSWRTCNCKNACRAANGT	192	8192	62.3	99	74.3952
Bla_364	XP_021913966.1_337334_338041	597	6	27	217	ASVKFICI	FYQYHSNG	GCNWSNGTNAARTTYATHTGYAT	CCRTTNSWRTGRTAYTGRTARAA	6144	1024	0.0706522	11.5714	58.6	99	10	228	NIPFIRQ	DMADNFT	AAYATHCCNTTYATHMGNCA	GTRAARTTRTCNGCCATRTC	1152	64	67	100	74.3205
Bla_365	XP_021914639.1_401246_401666	447	6	9	149	SGDNICQQ	VNIPLQQR	WSNGGNGAYAAYATHTGYCARCA	CKYTGYTGNARNGGDATRTTNAC	3072	6144	0.428571	12.5714	59.9	98	1	185	VHLICMP	EYDDTPF	GTNCAYYTNATHTGYATGCC	AANGGNGTRTCRTCRTAYTC	384	256	70	96.5	74.2855
Bla_366	XP_021941436.1_18305_19292	762	6	54	299	GDITPTNE	WGNVADVT	GGNGAYATHACNCCNACNAAYGA	GTNACRTCNGCNACRTTNCCCCA	3072	1024	0.300847	25.7143	65.1	94	25	319	AENTQTF	VEQELIA	GCNGARAAYACNCARACNTT	GCDATNARYTCYTGYTCNAC	512	768	65.5	98	74.2612
Bla_367	XP_021923266.1_644440_645466	669	6	104	318	YDIRKAQE	DFNWLASD	TAYGAYATHMGNAARGCNCARGA	TCNSWNGCNARCCARTTRAARTC	1536	4096	0.490385	38.4286	62	97	77	329	PSHFDKI	PNWHILK	CCNWSNCAYTTYGAYAARAT	TTNARDATRTGCCARTTNGG	1024	384	66.8	95	74.215
Bla_368	XP_021929250.1_30510_32250	981	6	18	336	IIKRHPDN	KDNLRTEG	ATHATHAARMGNCAYCCNGAYAA	CCYTCNGTNCKNARRTTRTCYTT	2304	4096	0.541667	51	61.9	91.5	4	353	HQKEDFK	DDFQPTK	CAYCARAARGARGAYTTYAA	TTNGTNGGYTGRAARTCRTC	64	256	74.2	91.5	74.2107
Bla_369	XP_021933476.1_88103_89926	918	6	249	546	RQNIPYDV	VDTDLGED	MGNCARAAYATHCCNTAYGAYGT	TCYTCNCCNARRTCNGTRTCNAC	1536	4096	0.409722	39	59.2	97	230	564	AENPWNC	YEDEVET	GCNGARAAYCCNTGGAAYTG	GTYTCNACYTCRTCYTCRTA	128	128	69	95.5	74.2024
Bla_370	XP_021924670.1_2204718_2205345	519	6	29	193	QWPGEPDT	FIHYLAVV	CARTGGCCNGGNGARCCNGAYAC	ACNACNGCNARRTARTGDATRAA	512	3072	0.158228	11.2857	62.9	96	2	203	DNWGENT	EIRHLQP	GAYAAYTGGGGNGARAAYAC	GGYTGNARRTGNCKDATYTC	64	1536	65.5	100	74.1959
Bla_371	XP_021934667.1_618957_619671	354	6	61	170	YTPLKENW	IENVTKTR	TAYACNCCNYTNAARGARAAYTG	CKNGTYTTNGTNACRTTYTCDAT	2048	3072	0.145631	5.14286	66.6	99	51	212	MRKIAVP	KVYGQLR	ATGMGNAARATHGCNGTNCC	CKNARYTGNCCRTANACYTT	768	2048	63.1	96.5	74.1774
Bla_372	XP_021922499.1_38466_38915	345	6	39	145	DAGTYLCN	KEDRGMYQ	GAYGCNGGNACNTAYYTNTGYAA	TGRTACATNCCNCKRTCYTCYTT	4096	512	0.44	10.1429	66.5	100	4	155	HQQNGHE	VKNQAEM	CAYCARCARAAYGGNCAYGA	ATYTCNGCYTGRTTYTTNAC	128	256	72	86	74.1678
Bla_373	XP_021921553.1_1125758_1126619	630	6	64	265	GTFLMCNI	DVIGENWI	GGNACNTTYYTNATGTGYAAYAT	ATCCARTTYTCNCCDATNACRTC	1024	384	0.425641	30.4286	68	95	31	278	PTIYWFE	PFAQLKL	CCNACNATHTAYTGGTTYGA	ARYTTNARYTGNGCRAANGG	192	2048	67.2	91.5	74.127
Bla_374	XP_021919556.1_929893_930746	573	6	47	229	PGLFVEHD	QERTYIVQ	CCNGGNYTNTTYGTNGARCAYGA	TGNACDATRTANGTNCKYTCYTG	4096	3072	0.548571	34.8571	63.9	94	21	240	QAVFGHQ	NCPVHKL	CARGCNGTNTTYGGNCAYCA	ARYTTRTGNACNGGRCARTT	512	512	69.2	94	74.1223
Bla_375	XP_021927221.1_743815_745072	672	6	109	324	AYGNLQKG	NFYKLHMI	GCNTAYGGNAAYYTNCARAARGG	ATCATRTGNARYTTRTARAARTT	2048	256	0.746341	64.7143	65.9	93	6	370	EVMKQFP	KGVESIM	GARGTNATGAARCARTTYCC	ATDATNSWYTCNACNCCYTT	64	3072	66.1	92	74.0689
Bla_376	XP_021923987.1_78297_78753	375	6	12	128	RFNIGYNM	NGKKTKGR	MGNTTYAAYATHGGNTAYAAYAT	CKNCCYTTNGTYTTYTTNCCRTT	1536	2048	0.342593	9.28571	60.8	97	1	140	MDTPTGG	MEYIDNK	ATGGAYACNCCNACNGGNGG	TTRTTRTCDATRTAYTCCAT	512	48	69.1	97.5	74.0557
Bla_377	XP_021919453.1_766986_768030	756	6	40	283	SDILQEYA	YYEKLPHI	WSNGAYATHYTNCARGARTAYGC	ATRTGNGGNARYTTYTCRTARTA	6144	1024	0.537445	53.2857	62	89.5	31	291	KAWKEHC	HCMAYRK	AARGCNTGGAARGARCAYTG	TTNCKRTANGCCATRCARTG	64	256	74.4	92.5	74.0037
Bla_378	XP_021942022.1_111550_112450	516	6	113	276	LFLPVGMY	QHQDGAHC	YTNTTYYTNCCNGTNGGNATGTA	CARTGNGCNCCRTCYTGRTGYTG	8192	512	0.214286	17.2857	62.9	95	74	287	PMILCGN	YGQTLAI	CCNATGATHYTNTGYGGNAA	ATNGCNARNGTYTGNCCRTA	768	2048	65.3	100	73.9863
Bla_379	XP_021915261.1_1617587_1618019	345	6	12	118	ARFEVEFD	FDARVTGT	GCNMGNTTYGARGTNGARTTYGA	GTNCCNGTNACNCKNGCRTCRAA	2048	8192	0.15	6.28571	59.4	98	3	126	PCRAFEQ	KPLDVYW	CCNTGYMGNGCNTTYGARCA	CARTANACRTCNARNGGYTT	1024	1024	67.2	100	73.9505
Bla_380	XP_021921708.1_377120_377922	579	6	48	232	IACMPGYV	FKKETNIQ	ATHGCNTGYATGCCNGGNTAYGT	TGDATRTTNGTYTCYTTYTTRAA	768	384	0.5625	42.1429	70.1	94	39	241	FDPKQLE	FVGLQVE	TTYGAYCCNAARCARYTNGA	TCNACYTGNARNCCNACRAA	512	2048	63.2	92.5	73.9499
Bla_381	XP_021918511.1_243564_245190	681	6	147	365	VGTELQEI	ECQDGNPV	GTNGGNACNGARYTNCARGARAT	ACNGGRTTNCCRTCYTGRCAYTC	4096	512	0.614286	57	67	95	21	419	APLLGDF	QIEHYIQ	GCNCCNYTNYTNGGNGAYTT	TGDATRTARTGYTCDATYTG	8192	144	61.8	94	73.9486
Bla_382	XP_021915470.1_496976_498706	1290	6	82	503	THLEAGVF	NPVMLEDA	ACNCAYYTNGARGCNGGNGTNTT	GCRTCYTCNARCATNACNGGRTT	8192	1024	0.368675	66.4286	63.9	93	47	519	ELEIDHN	YDNNLLC	GARYTNGARATHGAYCAYAA	CANARNARRTTRTTRTCRTA	384	1024	64.1	95.5	73.9344
Bla_383	XP_021927907.1_296364_297573	723	6	35	267	DDIAEIKA	WFVKRHQP	GAYGAYATHGCNGARATHAARGC	GGYTGRTGNCKYTTNACRAACCA	576	512	0.633929	49	63.9	100	27	355	FNLQLDI	VDAQVLG	TTYAAYYTNCARYTNGAYAT	CCNARNACYTGNGCRTCNAC	1024	2048	58.4	96.5	73.9131
Bla_384	XP_021937267.1_511728_513263	993	6	124	446	LITITCNM	FYGRHKSD	YTNATHACNATHACNTGYAAYAT	TCNSWYTTRTGNCKNCCRTARAA	4608	8192	0.356913	38.2857	59.6	98	108	461	KELDKPN	DGLYDCP	AARGARYTNGAYAARCCNAA	GGRCARTCRTANARNCCRTC	512	512	63.6	99	73.8902
Bla_385	XP_021931561.1_305200_307091	993	6	127	449	IMHQQRKH	HTCQYCGE	ATHATGCAYCARCARMGNAARCA	TCNCCRCARTAYTGRCANGTRTG	384	512	0.170886	22.5714	65.9	97	111	470	WRCETCG	IHTGEKP	TGGMGNTGYGARACNTGYGG	GGYTTYTCNCCNGTRTGDAT	256	384	67.4	92	73.8837
Bla_386	XP_021928251.1_618459_619019	456	6	18	161	PKTQFFDN	PQELVFDS	CCNAARACNCARTTYTTYGAYAA	SWRTCRAANACNARYTCYTGNGG	512	8192	0.182482	14.2857	64	98	10	173	AIKIPFD	YVGQAGP	GCNATHAARATHCCNTTYGA	GGNCCNGCYTGNCCNACRTA	576	1024	66.4	95	73.8811
Bla_387	XP_021932170.1_6552_7108	396	6	13	136	HKRVMGFV	FIAECTER	CAYAARMGNGTNATGGGNTTYGT	CKYTCNGTRCAYTCNGCDATRAA	1024	1536	0.162393	10.2857	62.8	99	5	150	SVKDILE	WATKEYM	WSNGTNAARGAYATHYTNGA	ATRTAYTCYTTNGTNGCCCA	6144	128	65.6	96.5	73.8633
Bla_388	XP_021935443.1_148219_150771	1785	6	153	739	NKITVGGF	PKAGSWEC	AAYAARATHACNGTNGGNGGNTT	CAYTCCCANSWNCCNGCYTTNGG	3072	4096	0.622351	129.143	57.8	95	35	767	LKICANH	KPGHEVT	YTNAARATHTGYGCNAAYCA	GTNACYTCRTGNCCNGGYTT	768	512	70.6	84.5	73.8358
Bla_389	XP_021921514.1_1253532_1254493	777	6	16	266	QYAQSWVF	HKGSDAEF	CARTAYGCNCARWSNTGGGTNTT	AAYTCNGCRTCNSWNCCYTTRTG	2048	4096	0.466942	36.7143	53	99	8	318	KQAHNIY	VCVQWEN	AARCARGCNCAYAAYATHTA	TTYTCCCAYTGNACRCANAC	192	128	73.3	95	73.832
Bla_390	XP_021939999.1_177314_178868	987	6	29	349	VRTHFIHT	VYGHEFTS	GTNMGNACNCAYTTYATHCAYAC	SWNGTRAAYTCRTGNCCRTANAC	3072	4096	0.426621	52.7143	59.8	97	20	357	GRIEFNP	KVTGEGL	GGNMGNATHGARTTYAAYCC	ARNCCYTCNCCNGTNACYTT	768	2048	63.8	97.5	73.8055
Bla_391	XP_021921079.1_52816_53599	567	6	27	207	FSVDQLME	FHYLGGRF	TTYWSNGTNGAYCARYTNATGGA	AANCKNCCNCCNARRTARTGRAA	4096	8192	0.37931	24.8571	55.9	100	17	231	IDQELFN	YPGTEVC	ATHGAYCARGARYTNTTYAA	CANACYTCNGTNCCNGGRTA	384	1024	69.4	96.5	73.7892
Bla_392	XP_021934393.1_292103_293039	780	6	38	289	ENLPIHTD	PYMNTTAK	GARAAYYTNCCNATHCAYACNGA	TTNGCNGTNGTRTTCATRTANGG	3072	1024	0.183673	17.7143	66.3	94	15	303	RKAIEGK	EDGWNQD	MGNAARGCNATHGARGGNAA	TCYTGRTTCCANCCRTCYTC	1536	64	69.4	93	73.7532
Bla_393	XP_021915261.1_1495021_1496321	924	6	132	431	PKFEPIEK	VEEMRNRF	CCNAARTTYGARCCNATHGARAA	AANCKRTTNCKCATYTCYTCNAC	768	2048	0.498246	40	59.1	96	116	475	PPTEFDN	PPEFGFV	CCNCCNACNGARTTYGAYAA	ACRAANCCRAAYTCNGGNGG	512	512	65.6	99	73.7475
Bla_394	XP_021933804.1_1433_2543	726	6	38	271	QVFIDMTF	EDRIVKRH	CARGTNTTYATHGAYATGACNTT	TGNCKYTTNACDATNCKRTCYTC	384	6144	0.295154	26.1429	63.7	96	21	281	IPVMVNE	GNVIDNA	ATHCCNGTNATGGTNAAYGA	GCRTTRTCDATNACRTTNCC	384	384	67.8	94	73.7214
Bla_395	XP_021916103.1_1057785_1058428	414	6	51	180	GKRETHNP	YFPRGTIH	GGNAARMGNGARACNCAYAAYCC	TGDATNGTNCCNCKNGGRAARTA	2048	6144	0.439024	18.7143	63.8	97	39	208	FTKNLDV	NTWGDLM	TTYACNAARAAYYTNGAYGT	ATNARRTCNCCCCANGTRTT	512	512	67.6	94	73.6658
Bla_396	XP_021923518.1_387889_388748	456	6	103	246	HKGNFFQN	KHVDLRKN	CAYAARGGNAAYTTYTTYCARAA	TTYTTNCKNARRTCNACRTGYTT	256	4096	0.153285	8	64	99	95	263	IFESGYN	VFTYAPY	ATHTTYGARWSNGGNTAYAA	TANGGNGCRTANGTRAANAC	1536	1024	60.8	100	73.6503
Bla_397	XP_021928672.1_522114_522789	627	6	34	234	MLNSGQKG	MIMCKKCG	ATGYTNAAYWSNGGNCARAARGG	CCRCAYTTYTTRCACATDATCAT	4096	48	0.382979	19.5714	57.6	95	10	245	GHVGQYI	HDDCIGP	GGNCAYGTNGGNCARTAYAT	GGNCCDATRCARTCRTCRTG	512	192	69.6	100	73.6285
Bla_398	XP_021941333.1_122474_124274	1359	6	86	530	TLWENVQQ	YGQTNIIP	ACNYTNTGGGARAAYGTNCARCA	GGDATDATRTTNGTYTGNCCRTA	1024	1152	0.672769	104.429	66.4	87.5	9	625	EVTAAMF	QYEKALY	GARGTNACNGCNGCNATGTT	TANARNGCYTTYTCRTAYTG	512	512	67.9	89	73.6194
Bla_399	XP_021940573.1_145776_146204	366	6	14	127	TFSEKHCK	DEPEMIPD	ACNTTYWSNGARAARCAYTGYAA	TCNGGDATCATYTCNGGYTCRTC	2048	384	0.345794	12.5714	61.3	95	4	135	IFRHKNP	PNAEKPD	ATHTTYMGNCAYAARAAYCC	TCNGGYTTYTCNGCRTTNGG	384	512	67.8	99	73.603
Bla_400	XP_021942258.1_982991_983705	486	6	73	226	GEQYRHVY	HFAYMHRT	GGNGARCARTAYMGNCAYGTNTA	GTNCKRTGCATRTANGCRAARTG	2048	512	0.394558	24.4286	64.6	94	8	234	VIFIGND	FVYGAAE	GTNATHTTYATHGGNAAYGA	TCNGCNGCNCCRTANACRAA	576	1024	67.4	95.5	73.6015
Bla_401	XP_021933805.1_1708_2543	612	6	37	232	QVFIDMTF	KTFQALRI	CARGTNTTYATHGAYATGACNTT	ATNCKNARNGCYTGRAANGTYTT	384	8192	0.338624	26.2857	66.1	96	20	246	IPVMVNE	NELNYGM	ATHCCNGTNATGGTNAAYGA	ATNCCRTARTTNARYTCRTT	384	512	67.5	91.5	73.5219
Bla_402	XP_021925174.1_6767_7604	648	6	41	248	KWTSEYIC	NVFWKNLK	AARTGGACNWSNGARTAYATHTG	TTNARRTTYTTCCARAANACRTT	1536	512	0.422886	32.4286	61.8	93	33	263	VDIGECT	DPYGNKD	GTNGAYATHGGNGARTGYAC	TCYTTRTTNCCRTANGGRTC	384	256	70.4	95	73.4796
Bla_403	XP_021941384.1_141084_141825	429	6	74	208	FMYLQDNH	YKIFGYPT	TTYATGTAYYTNCARGAYAAYCA	GTNGGRTANCCRAADATYTTRTA	256	768	0.504	24.7143	70.6	94	1	218	VLQHFNT	GALLVKN	GTNYTNCARCAYTTYAAYAC	TTYTTNACNARNARNGCNCC	512	8192	58.6	98	73.4637
Bla_404	XP_021923507.1_296426_297208	501	6	74	232	KMNLPCPF	FGLMFPVT	AARATGAAYYTNCCNTGYCCNTT	GTNACNGGRAACATNARNCCRAA	1024	2048	0.682759	40.7143	60.5	95	61	266	VPKFYTQ	TITAEEL	GTNCCNAARTTYTAYACNCA	ARYTCYTCNGCNGTDATNGT	512	1536	64.5	99	73.4372
Bla_405	XP_021929159.1_417568_418924	759	6	43	287	NVPNTYIF	NGFWHAFR	AAYGTNCCNAAYACNTAYATHTT	CKRAANGCRTGCCARAANCCRTT	1536	512	0.319328	26	67.2	97	8	295	PETYIVP	IIGFCLS	CCNGARACNTAYATHGTNCC	SWNARRCARAANCCDATDAT	768	4608	57.7	99	73.3966
Bla_406	XP_021941372.1_70433_71165	402	6	85	210	DFRLRYKV	KQFEEMAP	GAYTTYMGNYTNMGNTAYAARGT	GGNGCCATYTCYTCRAAYTGYTT	8192	128	0.277311	9.42857	61.5	97	43	244	IGPVARH	FHEEQPG	ATHGGNCCNGTNGCNMGNCA	CCNGGYTGYTCYTCRTGRAA	6144	128	65.6	99	73.383
Bla_407	XP_021940214.1_10533_11501	540	6	68	239	FLPKLTMT	FTNPVYHM	TTYYTNCCNAARYTNACNATGAC	ATRTGRTANACNGGRTTNGTRAA	4096	1024	0.333333	22.7143	60.8	94	1	315	FNDPTVC	TNPQCAQ	TTYAAYGAYCCNACNGTNTG	TGNGCRCAYTGNGGRTTNGT	512	512	69	97.5	73.376
Bla_408	XP_021920262.1_174495_175247	561	6	40	218	VAILDAFH	HKVNKKQT	GTNGCNATHYTNGAYGCNTTYCA	GTYTGYTTYTTRTTNACYTTRTG	6144	256	0.756098	58	61.9	93	9	242	LPWHQYE	AAVKLLQ	YTNCCNTGGCAYCARTAYGA	TGNARNARYTTNACNGCNGC	256	8192	61.6	100	73.3437
Bla_409	XP_021917624.1_485868_486330	354	6	24	133	CWRKMPPF	FKWCCEVT	TGYTGGMGNAARATGCCNCCNTT	GTNACYTCRCARCACCAYTTRAA	512	128	0.145631	7.28571	69.3	100	5	143	FMRTDCK	TCSFKKA	TTYATGMGNACNGAYTGYAA	GCYTTYTTRAANSWRCANGT	256	1024	59.9	94	73.2856
Bla_410	XP_021918203.1_806860_807729	417	6	58	188	KKCRLAFP	MEDVVNQI	AARAARTGYMGNYTNGCNTTYCC	ATYTGRTTNACNACRTCYTCCAT	4096	256	0.580645	26.4286	61.9	100	50	238	ESEVGFV	DFCHPAE	GARWSNGARGTNGGNTTYGT	TCNGCNGGRTGRCARAARTC	2048	256	62.2	96.5	73.2692
Bla_411	XP_021921382.1_586555_587812	1137	6	55	425	PMRRQVTF	PNCDVWAT	CCNATGMGNMGNCARGTNACNTT	GTNGCCCANACRTCRCARTTNGG	8192	512	0.467606	58.5714	62.9	99	38	433	PPVIPRA	AEFGIPL	CCNCCNGTNATHCCNMGNGC	ARNGGDATNCCRAAYTCNGC	6144	1536	54.3	100	73.2261
Bla_412	XP_021931032.1_345810_347274	996	6	31	354	NPCRPWDV	QQTFPPLQ	AAYCCNTGYMGNCCNTGGGAYGT	TGNARNGGNGGRAANGTYTGYTG	1024	4096	0.447619	48.1429	56	100	23	427	ALKCADI	NGCGTPN	GCNYTNAARTGYGCNGAYAT	TTNGGNGTNCCRCANCCRTT	1024	1024	62.6	99	73.2228
Bla_413	XP_021924702.1_1087452_1088962	1422	6	39	504	TSQVQGFQ	QYDDFCES	ACNWSNCARGTNCARGGNTTYCA	SWYTCRCARAARTCRTCRTAYTG	8192	512	0.472603	72	58	97	13	517	MHEKREM	KEDILFP	ATGCAYGARAARMGNGARAT	GGRAANARDATRTCYTCYTT	128	384	67.9	91.5	73.2221
Bla_414	XP_021929642.1_89933_90755	414	6	105	234	YGAGIYKQ	DHKAFAFW	TAYGGNGCNGGNATHTAYAARCA	CARAANGCRAANGCYTTRTGRTC	1536	512	0.491803	24.4286	65.4	91	6	255	GYTDMED	CCNITQN	GGNTAYACNGAYATGGARGA	TTYTGNGTDATRTTRCARCA	128	192	71.3	93	73.1815
Bla_415	XP_021925170.1_208342_209258	372	6	140	255	SGNKVFPK	NIMDFKVD	WSNGGNAAYAARGTNTTYCCNAA	TCNACYTTRAARTCCATDATRTT	8192	192	0.49505	19.7143	66.1	100	68	271	IRTSKWG	NQKVGRM	ATHMGNACNWSNAARTGGGG	ATNCKNCCNACYTTYTGRTT	3072	1024	59.7	95.5	73.1658
Bla_416	XP_021913401.1_1448448_1449072	402	6	48	173	GKLAEDTN	EKDVIKFG	GGNAARYTNGCNGARGAYACNAA	CCRAAYTTDATNACRTCYTTYTC	4096	384	0.176471	9.14286	68	95	39	190	KDKPNFG	HEQSKDE	AARGAYAARCCNAAYTTYGG	TCRTCYTTNSWYTGYTCRTG	128	512	63.2	96.5	73.1527
Bla_417	XP_021940693.1_393505_393961	345	6	14	120	LRYDIIDG	TDMFEIGS	YTNMGNTAYGAYATHATHGAYGG	SWNCCDATYTCRAACATRTCNGT	4608	1536	0.18	8.42857	60.8	97	1	142	VNATDPD	EVKDKYE	GTNAAYGCNACNGAYCCNGA	TCRTAYTTRTCYTTNACYTC	1024	128	67.4	97.5	73.103
Bla_418	XP_021923604.1_159911_160529	471	6	15	163	YAQFRKWN	VYADEEGG	TAYGCNCARTTYMGNAARTGGAA	CCNCCYTCYTCRTCNGCRTANAC	512	1024	0.0774648	4.71429	66.1	98	4	175	SGFVLEG	QEMKMTE	WSNGGNTTYGTNYTNGARGG	TCNGTCATYTTCATYTCYTG	8192	32	60	99	73.0523
Bla_419	XP_021922579.1_671264_672285	543	6	32	204	DGVRVKEE	GHKLACPT	GAYGGNGTNMGNGTNAARGARGA	GTNGGRCANGCNARYTTRTGNCC	4096	4096	0.29878	17.1429	59.6	99	1	224	HQQRVEN	VDLHKKE	CAYCARCARMGNGTNGARAA	TCYTTYTTRTGNARRTCNAC	512	512	63.8	99	73.0383
Bla_420	XP_021933482.1_141136_141732	564	6	22	201	VCRVQAYP	CQRNNPCN	GTNTGYMGNGTNCARGCNTAYCC	TTRCANGGRTTRTTNCKYTGRCA	4096	1024	0.381503	19.2857	55	97	6	213	HQYNKVA	EQHHTYV	CAYCARTAYAAYAARGTNGC	ACRTANGTRTGRTGYTGYTC	128	128	72.6	96.5	73.0314
Bla_421	XP_021913575.1_409904_410464	438	6	18	155	DMKRHLNT	AQAVSEEV	GAYATGAARMGNCAYYTNAAYAC	ACYTCYTCNSWNACNGCYTGNGC	1024	8192	0.325581	21.1429	49.2	100	7	182	EVCGKPF	YVWPIYM	GARGTNTGYGGNAARCCNTT	ATRTADATNGGCCANACRTA	512	192	71.6	100	73.0035
Bla_422	XP_021941410.1_22472_23243	384	6	43	162	LMGGAVNF	GKAMLEFD	YTNATGGGNGGNGCNGTNAAYTT	TCRAAYTCNARCATNGCYTTNCC	4096	1024	0.39823	15	64.1	96	27	181	DVEVLIG	ECRDFYF	GAYGTNGARGTNYTNATHGG	AARTARAARTCNCKRCAYTC	1536	256	61.5	100	72.9933
Bla_423	XP_021928349.1_575609_576132	405	6	19	145	KNTVYRVK	DNMREAQK	AARAAYACNGTNTAYMGNGTNAA	TTYTGNGCYTCNCKCATRTTRTC	4096	512	0.283333	10.1429	62	100	9	156	LEETFYI	AVKCLIK	YTNGARGARACNTTYTAYAT	TTDATNARRCAYTTNACNGC	512	1536	63.7	96.5	72.9678
Bla_424	XP_021914173.1_571903_572478	408	6	13	140	MPLHEAVE	YMKFNPMR	ATGCCNYTNCAYGARGCNGTNGA	CKCATNGGRTTRAAYTTCATRTA	2048	128	0.355372	16.8571	66.8	100	5	179	YPNALTG	KYVLLED	TAYCCNAAYGCNYTNACNGG	TCYTCNARNARNACRTAYTT	2048	2048	58	96.5	72.9661
Bla_425	XP_021917102.1_161634_163506	936	6	14	317	CHTQVATN	DYGHMGRA	TGYCAYACNCARGTNGCNACNAA	GCNCKNCCCATRTGNCCRTARTC	2048	1024	0.265993	36.8571	64.4	92	1	376	MPQHHQP	TIYEPHH	ATGCCNCARCAYCAYCARCC	TGRTGNGGYTCRTADATNGT	64	384	65.7	96.5	72.9575
Bla_426	XP_021923513.1_346994_347660	351	6	16	124	IAHVDHGK	QTVANFYM	ATHGCNCAYGTNGAYCAYGGNAA	ATRTARAARTTNGCNACNGTYTG	1536	1024	0.323529	9.28571	68.6	92	7	144	VENIRNF	NKIDLKN	GTNGARAAYATHMGNAAYTT	TTYTTNARRTCDATYTTRTT	768	384	63.7	98	72.9532
Bla_427	XP_021913279.1_1236703_1237195	345	6	19	125	VVIKGTEY	NPTYYKLE	GTNGTNATHAARGGNACNGARTA	TCNARYTTRTARTANGTNGGRTT	3072	2048	0.09	5.14286	64.5	95	9	138	AWGVNFP	EDVNGFL	GCNTGGGGNGTNAAYTTYCC	ARRAANCCRTTNACRTCYTC	256	512	70.3	93	72.9249
Bla_428	XP_021936120.1_746215_746677	369	6	14	128	GKDLERMF	KYPLLIEP	GGNAARGAYYTNGARMGNATGTT	GGYTCDATNARNARNGGRTAYTT	2048	6144	0.222222	8.71429	56.6	100	4	141	EGLQKHF	KDNKIEQ	GARGGNYTNCARAARCAYTT	TGYTCDATYTTRTTRTCYTT	512	96	73.2	92.5	72.9126
Bla_429	XP_021914892.1_1085699_1086215	423	6	14	146	CLHNMCIY	CEGLVCVT	TGYYTNCAYAAYATGTGYATHTA	GTNACRCANACNARNCCYTCRCA	384	4096	0.15873	10.4286	62.2	99	3	166	RVDNDCF	ACINSKC	MGNGTNGAYAAYGAYTGYTT	CAYTTNSWRTTDATRCANGC	512	1536	61.8	99	72.8831
Bla_430	XP_021920426.1_89378_90264	525	6	85	251	RGMLVTWP	MQFGGIQV	MGNGGNATGYTNGTNACNTGGCC	ACYTGDATNCCNCCRAAYTGCAT	4096	384	0.70625	50	62.7	100	72	262	ATVYVGE	YAVDIME	GCNACNGTNTAYGTNGGNGA	TCCATDATRTCNACNGCRTA	2048	192	68.5	85.5	72.8807
Bla_431	XP_021928673.1_613028_614705	873	6	47	329	HKNGNVYI	HCRQRCKT	CAYAARAAYGGNAAYGTNTAYAT	GTYTTRCANCKYTGNCKRCARTG	512	2048	0.396296	45.4286	60.4	100	36	338	TDFIHPD	ADLVIHL	ACNGAYTTYATHCAYCCNGA	ARRTGDATNACNARRTCNGC	384	3072	61.9	95	72.8755
Bla_432	XP_021922342.1_1063934_1065945	1068	6	50	397	DKVQTQVD	EAQTDITA	GAYAARGTNCARACNCARGTNGA	GCNGTDATRTCNGTYTGNGCYTC	1024	1536	0.439528	64.7143	59.9	94	24	421	VRALHQT	HNFTTLP	GTNMGNGCNYTNCAYCARAC	GGNARNGTNGTRAARTTRTG	4096	1024	60.8	100	72.8689
Bla_433	XP_021922426.1_6830_7829	591	6	118	306	DPNYTPFK	HDNMAKLL	GAYCCNAAYTAYACNCCNTTYAA	ARNARYTTNGCCATRTTRTCRTG	1024	1024	0.364641	23.4286	66.7	94	103	322	VNVPEKI	QKVAYYK	GTNAAYGTNCCNGARAARAT	TTRTARTANGCNACYTTYTG	512	256	67	92.5	72.849
Bla_434	XP_021929218.1_597681_598597	441	6	157	295	VVDPLQFT	FHNLPKER	GTNGTNGAYCCNYTNCARTTYAC	CKYTCYTTNGGNARRTTRTGRAA	4096	2048	0.540323	21.7143	61.2	100	107	303	ITVKDDE	PELALHI	ATHACNGTNAARGAYGAYGA	ATRTGNARNGCNARYTCNGG	384	4096	61.6	97.5	72.781
Bla_435	XP_021929227.1_171752_172327	480	6	29	180	TLRFMAED	QVEHVHDM	ACNYTNMGNTTYATGGCNGARGA	ATRTCRTGNACRTGYTCNACYTG	4096	512	0.458333	21.4286	65.6	98	19	190	SNIAAQT	EAMKDTN	WSNAAYATHGCNGCNCARAC	TTNGTRTCYTTCATNGCYTC	3072	128	65.2	91.5	72.7613
Bla_436	XP_021925679.1_238244_239652	720	6	25	256	IQTSDGQY	GNWVPNQS	ATHCARACNWSNGAYGGNCARTA	SWYTGRTTNGGNACCCARTTNCC	6144	2048	0.728507	55.2857	55.9	96	15	283	DEIIEHM	NQQGIQT	GAYGARATHATHGARCAYAT	GTYTGDATNCCYTGYTGRTT	144	192	67.3	96.5	72.7338
Bla_437	XP_021920227.1_1488204_1489384	516	6	118	281	DVYGTFID	IDGRYAQI	GAYGTNTAYGGNACNTTYATHGA	ATYTGNGCRTANCKNCCRTCDAT	1536	3072	0.490446	18	62.8	100	13	295	LETVTNI	FKVAVTP	YTNGARACNGTNACNAAYAT	GGNGTNACNGCNACYTTRAA	2048	1024	62.8	95	72.6785
Bla_438	XP_021940277.1_149622_150574	870	6	53	334	LEDGEDDG	DALFQMTS	YTNGARGAYGGNGARGAYGAYGG	SWNGTCATYTGRAANARNGCRTC	1024	4096	0.515152	53.7143	53.1	95	6	342	IMDGTEV	KTFEELN	ATHATGGAYGGNACNGARGT	TTNARYTCYTCRAANGTYTT	192	512	68.7	99	72.6756
Bla_439	XP_021927264.1_69341_69884	453	6	27	169	LNMCLPFE	EENKMYSA	YTNAAYATGTGYYTNCCNTTYGA	GCNSWRTACATYTTRTTYTCYTC	2048	512	0.286765	14.1429	62.5	92.5	1	177	MVCKEDV	KHQVGIS	ATGGTNTGYAARGARGAYGT	SWDATNCCNACYTGRTGYTT	64	1536	67.1	99	72.6706
Bla_440	XP_021917657.1_432414_432935	432	6	18	153	SCTVKTCW	FHWCCEVK	WSNTGYACNGTNAARACNTGYTG	TTNACYTCRCARCACCARTGRAA	8192	128	0.28125	11.8571	66.2	97	9	166	ECKCHGM	TKQTVHT	GARTGYAARTGYCAYGGNAT	GTRTGNACNGTYTGYTTNGT	128	512	66.2	92	72.6683
Bla_441	XP_021913689.1_354929_355924	726	6	51	284	DRLWVMDT	FPNDLKVD	GAYMGNYTNTGGGTNATGGAYAC	TCNACYTTNARRTCRTTNGGRAA	1024	2048	0.462555	43.4286	61.6	98	6	330	KLVPYPD	IKDTICE	AARYTNGTNCCNTAYCCNGA	TCRCADATNGTRTCYTTDAT	2048	288	66	91.5	72.6303
Bla_442	XP_021938989.1_884803_885409	381	6	20	138	RNPVCLEM	DIADPTCA	MGNAAYCCNGTNTGYYTNGARAT	GCRCANGTNGGRTCNGCDATRTC	8192	1536	0.6	11	62.1	94	3	236	KEFIDAE	NDTPLPK	AARGARTTYATHGAYGCNGA	TTNGGNARNGGNGTRTCRTT	192	2048	66.3	99	72.608
Bla_443	XP_021936864.1_520837_522312	906	6	70	363	KEIRVHYA	PFDGPFVS	AARGARATHMGNGTNCAYTAYGC	SWNACRAANGGNCCRTCRAANGG	1536	8192	0.626761	70.5714	58.1	93	61	395	PQCNKKA	HIVCQLP	CCNCARTGYAAYAARAARGC	GGNARYTGRCANACDATRTG	128	768	69.3	93	72.6045
Bla_444	XP_021935607.1_44823_45594	492	6	60	215	EMQAKQKW	QTALHYAA	GARATGCARGCNAARCARAARTG	GCNGCRTARTGNARNGCNGTYTG	128	4096	0.510345	24.8571	60.4	98	46	224	ATEGPCN	CGHADVV	GCNACNGARGGNCCNTGYAA	ACNACRTCNGCRTGNCCRCA	1024	512	68.6	92.5	72.5817
Bla_445	XP_021939736.1_198579_199178	393	6	14	136	VFVLAPQF	WVWSPKTL	GTNTTYGTNYTNGCNCCNCARTT	ARNGTYTTNGGNSWCCANACCCA	8192	4096	0.318966	13.1429	51.4	96	1	165	ACYVGNQ	KCHPIQY	GCNTGYTAYGTNGGNAAYCA	TAYTGDATNGGRTGRCAYTT	512	192	74.6	99	72.548
Bla_446	XP_021914965.1_130804_131960	795	6	124	380	VADVNDNA	ENPPRFLH	GTNGCNGAYGTNAAYGAYAAYGC	TGNARRAANCKNGGNGGRTTYTC	1024	8192	0.428	37.8571	55.6	100	3	390	EDVKVGH	YHANVSE	GARGAYGTNAARGTNGGNCA	TCNSWNACRTTNGCRTGRTA	512	2048	64	98	72.5026
Bla_447	XP_021933609.1_147215_147824	477	6	19	169	IMQMTGFF	DPENANET	ATHATGCARATGACNGGNTTYTT	GTYTCRTTNGCRTTYTCNGGRTC	192	512	0.423611	23.5714	65.3	91	9	189	LVADMWP	WYPWNAL	YTNGTNGCNGAYATGTGGCC	ARNGCRTTCCANGGRTACCA	256	128	70.2	93	72.4913
Bla_448	XP_021938397.1_1732867_1733370	417	6	15	145	CEDGTVHC	FDGTYVYT	TGYGARGAYGGNACNGTNCAYTG	GTRTANACRTANGTNCCRTCRAA	1024	1024	0.487805	25.4286	64.4	97	3	156	EVGTANK	DAAVRKY	GARGTNGGNACNGCNAAYAA	TAYTTNCKNACNGCNGCRTC	1024	2048	64.8	93	72.4716
Bla_449	XP_021929506.1_455819_456347	438	6	19	156	RFLHQLQE	CGDQNPQW	MGNTTYYTNCAYCARYTNCARGA	CAYTGNGGRTTYTGRTCNCCRCA	8192	512	0.19084	11.8571	61.1	98	9	170	DLAEVDP	NYTEPKL	GAYYTNGCNGARGTNGAYCC	ARYTTNGGYTCNGTRTARTT	1024	512	65.4	96.5	72.4583
Bla_450	XP_021933836.1_383043_384366	1194	6	33	422	VHTGERPY	KNVEILLD	GTNCAYACNGGNGARMGNCCNTA	TCNARNARDATYTCNACRTTYTT	8192	6144	0.308094	42.1429	60.2	96	6	433	NVKEKRH	PKQYMER	AAYGTNAARGARAARMGNCA	CKYTCCATRTAYTGYTTNGG	512	128	68.2	92.5	72.4349
Bla_451	XP_021915290.1_983241_983644	363	6	13	125	YGAIIVDP	EFAMHAAN	TAYGGNGCNATHATHGTNGAYCC	TTNGCNGCRTGCATNGCRAAYTC	2304	512	0.485437	20.8571	61.8	91	4	134	CCGTIFK	CQQEVGE	TGYTGYGGNACNATHTTYAA	TCNCCNACYTCYTGYTGRCA	384	256	68.8	98	72.3539
Bla_452	XP_021925252.1_407106_408834	1647	6	75	615	TCGEPFNC	FACHICGK	ACNTGYGGNGARCCNTTYAAYTG	TTNCCRCADATRTGRCANGCRAA	1024	768	0.40566	76.5714	69	96	18	630	SWEASDG	HNKHVKI	WSNTGGGARGCNWSNGAYGG	ATYTTNACRTGYTTRTTRTG	4096	128	53.1	94	72.3424
Bla_453	XP_021920327.1_219709_221146	912	6	79	374	MVNSCSQT	NIGKEVLE	ATGGTNAAYWSNTGYWSNCARAC	TCNARNACYTCYTTNCCDATRTT	8192	3072	0.35461	37	47.2	99	1	490	INNKPMD	YCFEPPY	ATHAAYAAYAARCCNATGGA	TANGGNGGYTCRAARCARTA	96	256	71.1	100	72.2848
Bla_454	XP_021919717.1_10806_11723	597	6	93	283	QLQEPFYV	AMCFNILH	CARYTNCARGARCCNTTYTAYGT	TGNARDATRTTRAARCACATNGC	1024	768	0.342391	15.7143	67.4	94	12	291	KAVTMGY	DEIVHRL	AARGCNGTNACNATGGGNTA	ARNCKRTGNACDATYTCRTC	512	1536	68.2	90.5	72.2556
Bla_455	XP_021918722.1_673852_675301	450	6	276	417	TDEGCIHK	HVYGLQDM	ACNGAYGARGGNTGYATHCAYAA	ATRTCYTGNARNCCRTANACRTG	768	2048	0.540741	26.7143	70.1	94	130	430	NLLACGF	YQEIALV	AAYYTNYTNGCNTGYGGNTT	ACNARNGCDATYTCYTGRTA	4096	768	62.9	91.5	72.1938
Bla_456	XP_021914965.1_85816_87014	909	6	47	341	MVDDANDN	QHPYFKIN	ATGGTNGAYGAYGCNAAYGAYAA	TTDATYTTRAARTANGGRTGYTG	256	384	0.288194	31.8571	67.3	95	8	389	IKTLDRE	NMTVVEL	ATHAARACNYTNGAYMGNGA	ARYTCNACNACNGTCATRTT	3072	512	61.5	94	72.1871
Bla_457	XP_021920654.1_436382_436983	420	6	55	186	HIAVTIHN	PEDVTLDT	CAYATHGCNGTNACNATHCAYAA	GTRTCNARNGTNACRTCYTCNGG	2304	4096	0.495868	26.5714	58.2	100	27	194	TMWQPWK	DATRVVF	ACNATGTGGCARCCNTGGAA	AANACNACNCKNGTNGCRTC	32	4096	66.2	94	72.1315
Bla_458	XP_021926593.1_65559_66210	561	6	15	193	EDERVNHY	NVLMADGV	GARGAYGARMGNGTNAAYCAYTA	ACNCCRTCNGCCATNARNACRTT	1024	2048	0.406977	30.4286	61.7	92	7	202	HNGFIPE	PKVTGCG	CAYAAYGGNTTYATHCCNGA	CCRCANCCNGTNACYTTNGG	384	1024	67.6	96.5	72.087
Bla_459	XP_021940009.1_58815_59354	366	6	47	160	IRTVMKHD	FWIWSGKT	ATHMGNACNGTNATGAARCAYGA	GTYTTNCCNSWCCADATCCARAA	1536	768	0.211538	8	63.8	100	18	171	RGFVLAP	WKEFFHK	MGNGGNTTYGTNYTNGCNCC	TTRTGRAARAAYTCYTTCCA	8192	32	64	93	72.0828
Bla_460	XP_021933309.1_132094_132857	387	6	123	243	LNMPGGQW	DKLKRAVK	YTNAAYATGCCNGGNGGNCARTG	TTNACNGCNCKYTTNARYTTRTC	2048	8192	0.810811	34.8571	56.5	98	106	269	MQTMVPE	GGFYLAV	ATGCARACNATGGTNCCNGA	ACNGCNARRTARAANCCNCC	128	2048	63.7	99	72.0823
Bla_461	XP_021926734.1_150864_151429	390	6	59	180	ATDIYGTF	KKLTRNNY	GCNACNGAYATHTAYGGNACNTT	TARTTRTTNCKNGTNARYTTYTT	3072	4096	0.280702	9.42857	58	99	18	197	PSNDQEW	VEEMARY	CCNWSNAAYGAYCARGARTG	TANCKNGCCATYTCYTCNAC	1024	512	66.1	97.5	72.078
Bla_462	XP_021929857.1_301541_302769	615	6	39	235	MVVSTFQM	DNWRGTYK	ATGGTNGTNWSNACNTTYCARAT	TTRTANGTNCCNCKCCARTTRTC	4096	1024	0.284211	12.2857	59.3	99	26	262	FIPMALY	QGATWYG	TTYATHCCNATGGCNYTNTA	CCRTACCANGTNGCNCCYTG	768	256	65.4	96.5	72.0684
Bla_463	XP_021931177.1_1008032_1009946	927	6	215	515	FPNLTYAN	IKKRMKEE	TTYCCNAAYYTNACNTAYGCNAA	TCYTCYTTCATNCKYTTYTTDAT	4096	384	0.47619	65.1429	57	93	185	584	FAVNHGN	QPPTYEE	TTYGCNGTNAAYCAYGGNAA	TCYTCRTANGTNGGNGGYTG	512	512	65.6	97.5	72.0665
Bla_464	XP_021941828.1_214671_215736	546	6	30	203	YDCKYWKE	KPPEVPVN	TAYGAYTGYAARTAYTGGAARGA	TTNACNGGNACYTCNGGNGGYTT	64	4096	0.0598802	10.1429	61.6	93.5	13	211	RGTNPQY	VETHWPR	MGNGGNACNAAYCCNCARTA	CKNGGCCARTGNGTYTCNAC	2048	512	67.8	97.5	72.0228
Bla_465	XP_021922396.1_903163_904124	780	6	49	300	HSCEQCGK	CGKVFNKR	CAYWSNTGYGARCARTGYGGNAA	CKYTTRTTRAANACYTTNCCRCA	2048	1024	0.236735	16.5714	62.8	94	35	314	LNAHMGV	AKCHVVD	YTNAAYGCNCAYATGGGNGT	TCNACNACRTGRCAYTTNGC	512	512	67.6	95	71.9558
Bla_466	XP_021927143.1_295301_296423	948	6	41	348	DKNTGRVF	KAIRRKFM	GAYAARAAYACNGGNMGNGTNTT	ATRAAYTTNCKNCKDATNGCYTT	4096	6144	0.119601	11.2857	55.9	97	33	356	ERFNHLV	QNVKTCF	GARMGNTTYAAYCAYYTNGT	AARCANGTYTTNACRTTYTG	1024	256	67.2	100	71.9459
Bla_467	XP_021937710.1_647237_648229	819	6	12	276	KVITIIYA	AYILVGMA	AARGTNATHACNATHATHTAYGC	GCCATNCCNACNARDATRTANGC	1728	3072	0.505976	40.1429	55.8	96	4	287	VAPRTPW	MCFNLVQ	GTNGCNCCNMGNACNCCNTG	TGNACNARRTTRAARCACAT	8192	256	65.2	99	71.8298
Bla_468	XP_021914976.1_1118557_1119195	348	6	69	176	IMYMSHYI	EPKNVQFW	ATHATGTAYATGWSNCAYTAYAT	CARAAYTGNACRTTYTTNGGYTC	384	512	0.16	2.85714	60.4	100	1	210	TMHPARI	NHHQLPY	ACNATGCAYCCNGCNMGNAT	TANGGNARYTGRTGRTGRTT	1024	512	64.1	96.5	71.8277
Bla_469	XP_021922489.1_1371179_1373048	1041	6	47	385	KMDPYLQK	VYENIQEL	AARATGGAYCCNTAYYTNCARAA	ARYTCYTGDATRTTYTCRTANAC	512	768	0.448485	53.2857	65.2	96	3	414	TSFDEDI	KPGPQVA	ACNWSNTTYGAYGARGAYAT	GCNACYTGNGGNCCNGGYTT	1024	1024	61	92	71.8062
Bla_470	XP_021925073.1_243389_244073	519	6	14	178	DPNPAVIE	QFYVPLLQ	GAYCCNAAYCCNGCNGTNATHGA	TGNARNARNGGNACRTARAAYTG	3072	8192	0.278481	15.5714	59.3	99	6	212	VRKDGIQ	GIKVDGC	GTNMGNAARGAYGGNATHCA	CANCCRTCNACYTTDATNCC	1536	768	66.8	94	71.7283
Bla_471	XP_021921480.1_41831_42605	549	6	66	240	LTNEADTK	FITGETLP	YTNACNAAYGARGCNGAYACNAA	GGNARNGTYTCNCCNGTDATRAA	4096	6144	0.297619	15.4286	61.5	95	43	249	NKVADQC	DGGRHAM	AAYAARGTNGCNGAYCARTG	ATNGCRTGNCKNCCNCCRTC	256	2048	67.6	95	71.7184
Bla_472	XP_021922151.1_96992_98543	483	6	94	246	RWFERYQQ	YGFQLDWK	MGNTGGTTYGARMGNTAYCARCA	TTCCARTCNARYTGRAANCCRTA	1024	512	0.484375	27.8571	64.6	99	85	325	ETALERA	WFHHEFA	GARACNGCNYTNGARMGNGC	GCRAAYTCRTGRTGRAACCA	4096	32	58.8	95	71.6969
Bla_473	XP_021935242.1_1656889_1658005	654	6	54	263	RPQSHHED	WETFPPKK	MGNCCNCARWSNCAYCAYGARGA	TTYTTNGGNGGRAANGTYTCCCA	8192	512	0.325123	19	59.4	100	4	283	YHTISGK	GKFCRDP	TAYCAYACNATHWSNGGNAA	GGRTCNCKRCARAAYTTNCC	3072	512	59.1	100	71.6536
Bla_474	XP_021915287.1_460418_461173	519	6	39	203	VYSFMCHH	IQYLIPAF	GTNTAYWSNTTYATGTGYCAYCA	AANGCNGGDATNARRTAYTGDAT	1024	4608	0.291139	16.7143	60.7	100	27	224	DIMGVPE	IGMGVKN	GAYATHATGGGNGTNCCNGA	TTYTTNACNCCCATNCCDAT	384	384	69.1	89	71.6506
Bla_475	XP_021916546.1_678691_679223	363	6	20	132	SGDDNRDF	NGQVRYFI	WSNGGNGAYGAYAAYMGNGAYTT	ATRAARTANCKNACYTGNCCRTT	8192	2048	0.103774	6.71429	56.3	98	5	142	DVDEGAN	EGDADLF	GAYGTNGAYGARGGNGCNAA	AANARRTCNGCRTCNCCYTC	512	1024	65.8	100	71.625
Bla_476	XP_021930739.1_456494_456946	558	6	19	196	RGMTLQEA	TFHKGPGR	MGNGGNATGACNYTNCARGARGC	CKNCCNGGNCCYTTRTGRAANGT	4096	4096	0.687943	14.7143	60.9	98	8	222	DELVKVN	GIFVKTV	GAYGARYTNGTNAARGTNAA	ACNGTYTTNACRAADATNCC	1024	768	63.5	96.5	71.563
Bla_477	XP_021924845.1_1087639_1088668	669	6	43	257	RECWPLVQ	YFLKEEQR	MGNGARTGYTGGCCNYTNGTNCA	CKYTGYTCYTCYTTNARRAARTA	4096	1024	0.144231	10.2857	61.4	99	33	285	LFPKYRE	EKRNKPF	YTNTTYCCNAARTAYMGNGA	AANGGYTTRTTNCKYTTYTC	2048	512	63.6	95.5	71.5608
Bla_478	XP_021942057.1_45017_45939	510	6	30	191	NDEEKIPY	DPRLMRKP	AAYGAYGARGARAARATHCCNTA	GGYTTNCKCATNARNCKNGGRTC	384	8192	0.261438	16.4286	56.8	92	4	326	ETVWDYI	KMEELNR	GARACNGTNTGGGAYTAYAT	CKRTTNARYTCYTCCATYTT	128	256	70.8	99	71.526
Bla_479	XP_021913503.1_354293_354782	447	6	15	155	MSRPGKKI	DWKFAAMV	ATGWSNMGNCCNGGNAARAARAT	ACCATNGCNGCRAAYTTCCARTC	8192	128	0.451128	12.1429	61.8	99	5	163	FLQWLPW	VDRFCLI	TTYYTNCARTGGYTNCCNTG	ATNARRCARAANCKRTCNAC	1024	2048	58.3	100	71.4879
Bla_480	XP_021934589.1_241849_243953	1809	5	25	619	QEIEDGPF	NTEHDPPY	CARGARATHGARGAYGGNCCNTT	TANGGNGGRTCRTGYTCNGTRTT	768	1024	0.329352	73.3333	67.7	100	12	683	YGWIEHD	WEQYNDK	TAYGGNTGGATHGARCAYGA	TTRTCRTTRTAYTGYTCCCA	96	32	80.3	97	71.4383
Bla_481	XP_021927832.1_150559_151387	354	6	134	243	ALKWFRGF	IFGMAVFV	GCNYTNAARTGGTTYMGNGGNTT	ACRAANACNGCCATNCCRAADAT	4096	768	0.417476	16.5714	59.5	98	6	292	GTLWPGC	IPDDLAY	GGNACNYTNTGGCCNGGNTG	TANGCNARRTCRTCNGGDAT	2048	1536	60.9	100	71.4308
Bla_482	XP_021924100.1_156509_158417	1368	6	177	624	IQSPINFG	PNHMLDRI	ATHCARWSNCCNATHAAYTTYGG	ATNCKRTCNARCATRTGRTTNGG	4608	2048	0.199546	38.1429	58.4	95	55	632	KNYFEPE	KQDRMDI	AARAAYTAYTTYGARCCNGA	ATRTCCATNCKRTCYTGYTT	128	128	70.6	91.5	71.4272
Bla_483	XP_021941229.1_93290_94235	1032	6	25	360	RCKCVYYC	QITWLDGK	MGNTGYAARTGYGTNTAYTAYTG	TTNCCRTCNARCCANGTDATYTG	1024	1536	0.675472	68	61.8	95	9	395	VACQVCG	NGKMGDY	GTNGCNTGYCARGTNTGYGG	TARTCNCCCATYTTNCCRTT	512	128	66.7	88	71.4269
Bla_484	XP_021916302.1_274940_275405	468	6	12	159	QTYISHMK	DINKTGVS	CARACNTAYATHWSNCAYATGAA	SWNACNCCNGTYTTRTTDATRTC	1536	6144	0.297872	8.28571	60.8	98	1	168	MEDELED	FAVFDGH	ATGGARGAYGARYTNGARGA	TGNCCRTCRAANACNGCRAA	128	512	61.6	99	71.3757
Bla_485	XP_021939177.1_51238_52042	444	6	16	155	TAVSYNFW	EMLIERLA	ACNGCNGTNWSNTAYAAYTTYTG	GCNARNCKYTCDATNARCATYTC	8192	6144	0.541353	29.4286	54.8	99	5	226	LWWKHVA	MDGEDPY	YTNTGGTGGAARCAYGTNGC	TANGGRTCYTCNCCRTCCAT	128	128	69.7	93	71.3419
Bla_486	XP_021917069.1_895370_895798	345	6	13	119	SLCETQKT	EDILHPLG	WSNYTNTGYGARACNCARAARAC	CCNARNGGRTGNARDATRTCYTC	8192	6144	0.14	4	56.2	100	3	131	VQAGLFH	NPNVEHA	GTNCARGCNGGNYTNTTYCA	GCRTGYTCNACRTTNGGRTT	2048	256	66.2	97.5	71.3301
Bla_487	XP_021920620.1_560926_561380	354	6	11	120	RLNDYKFY	CEALNYND	MGNYTNAAYGAYTAYAARTTYTA	TCRTTRTARTTNARNGCYTCRCA	2048	1024	0.359223	13.5714	65.2	96	3	131	GHFAKDC	KVYDKLE	GGNCAYTTYGCNAARGAYTG	TCNARYTTRTCRTANACYTT	256	512	71.4	86	71.3256
Bla_488	XP_021916505.1_495154_497770	1215	5	282	678	NGPICKEC	MIYHCKFG	AAYGGNCCNATHTGYAARGARTG	CCRAAYTTRCARTGRTADATCAT	768	96	0.223684	34.5	74.3	100	261	719	DKPVYCM	QIFDKEG	GAYAARCCNGTNTAYTGYAT	CCYTCYTTRTCRAADATYTG	256	96	77.1	98.5	71.3077
Bla_489	XP_021942896.1_622846_624230	1146	6	110	483	FLHLQPEV	QGMAAGTL	TTYYTNCAYYTNCARCCNGARGT	ARNGTNCCNGCNGCCATNCCYTG	4096	4096	0.407104	41.5714	56.4	97	43	495	VAKIVAM	FFEVLQR	GTNGCNAARATHGTNGCNAT	CKYTGNARNACYTCRAARAA	1536	1024	62.1	99	71.1425
Bla_490	XP_021937039.1_1289643_1290453	624	6	77	276	RFPTVEDM	FAQQLQRF	MGNTTYCCNACNGTNGARGAYAT	AANCKYTGNARYTGYTGNGCRAA	4096	4096	0.444444	28	59	99	58	289	AAFIMAE	GTLVHQG	GCNGCNTTYATHATGGCNGA	CCYTGRTGNACNARNGTNCC	384	2048	58.1	100	71.0317
Bla_491	XP_021915600.1_268079_268841	486	6	62	215	PDEFYFHM	IQQKLEIK	CCNGAYGARTTYTAYTTYCAYAT	TTDATYTCNARYTTYTGYTGDAT	256	1152	0.401361	22.4286	66.6	97	15	242	HRERHQP	TKDAPPI	CAYMGNGARMGNCAYCARCC	ATNGGNGGNGCRTCYTTNGT	1024	1024	59.2	94	71.0014
Bla_492	XP_021920336.1_219709_220942	507	6	242	402	EKNGGTWP	NIGKEVLE	GARAARAAYGGNGGNACNTGGCC	TCNARNACYTCYTTNCCDATRTT	512	3072	0.328947	16.7143	64	99	194	455	QERDDAI	IHSQLYG	CARGARMGNGAYGAYGCNAT	CCRTANARYTGNSWRTGDAT	512	3072	55.4	99	70.9156
Bla_493	XP_021914265.1_471102_472088	432	6	99	234	YPTVTFQG	WHLFDPMA	TAYCCNACNGTNACNTTYCARGG	GCCATNGGRTCRAANARRTGCCA	2048	256	0.511628	22.5714	65.8	92	2	255	LGCLVIE	EPIVKLY	YTNGGNTGYYTNGTNATHGA	TANARYTTNACDATNGGYTC	6144	1536	61.3	97.5	70.9137
Bla_494	XP_021918638.1_307541_308681	528	6	117	284	KACILPVF	YVTQHLPR	AARGCNTGYATHYTNCCNGTNTT	CKNGGNARRTGYTGNGTNACRTA	6144	8192	0.161491	11.8571	61.2	98	62	305	RTQLAHQ	DAGVAQL	MGNACNCARYTNGCNCAYCA	ARYTGNGCNACNCCNGCRTC	4096	2048	58.8	100	70.8908
Bla_495	XP_021934937.1_621349_621890	387	6	37	157	IFLHWYHH	FARFFQTV	ATHTTYYTNCAYTGGTAYCAYCA	ACNGTYTGRAARAANCKNGCRAA	384	2048	0.350877	13.1429	56.6	96	9	165	GFWTWMF	YFGNGRK	GGNTTYTGGACNTGGATGTT	TTNCKNCCRTTNCCRAARTA	32	1024	68.7	96.5	70.8755
Bla_496	XP_021941112.1_106647_107296	363	6	121	233	EEVRWFYK	YEVDLNTC	GARGARGTNMGNTGGTTYTAYAA	CANGTRTTNARRTCNACYTCRTA	512	2048	0.625	26.1429	67.3	94	43	241	DDVLYVT	KCDSIYW	GAYGAYGTNYTNTAYGTNAC	CARTADATNSWRTCRCAYTT	1024	768	57.2	97.5	70.8489
Bla_497	XP_021938400.1_293900_295188	675	6	81	297	PEPPHGVQ	THIAAMRA	CCNGARCCNCCNCAYGGNGTNCA	GCNCKCATNGCNGCDATRTGNGT	4096	3072	0.347619	20.7143	53.1	98	11	305	HPTVIGA	ATHQKHG	CAYCCNACNGTNATHGGNGC	CCRTGYTTYTGRTGNGTNGC	1536	256	65.6	100	70.8284
Bla_498	XP_021929368.1_219468_220102	375	6	55	171	LWAFTACP	HCHWIKVE	YTNTGGGCNTTYACNGCNTGYCC	TCNACYTTDATCCARTGRCARTG	2048	192	0.372727	22.2857	67.1	92.5	22	179	SLRKMNF	YPIVTQC	WSNYTNMGNAARATGAAYTT	CAYTGNGTNACDATNGGRTA	4096	768	63.8	93	70.7891
Bla_499	XP_021922989.1_1240598_1242301	990	5	139	460	EFNNIYWQ	FTKPNQYV	GARTTYAAYAAYATHTAYTGGCA	ACRTAYTGRTTNGGYTTNGTRAA	96	512	0.142857	23	73.6	97.5	121	468	PMFYKNE	KCFHNPE	CCNATGTTYTAYAARAAYGA	TCNGGRTTRTGRAARCAYTT	64	128	79.1	100	70.7891
Bla_500	XP_021931470.1_90688_91269	426	6	11	144	FTDLCLAD	GFHPAPLV	TTYACNGAYYTNTGYYTNGCNGA	ACNARNGGNGCNGGRTGRAANCC	8192	8192	0.440945	22.1429	53.6	95	3	186	NDNAGYE	YAVIQFD	AAYGAYAAYGCNGGNTAYGA	TCRAAYTGDATNACNGCRTA	256	384	71.3	96.5	70.7786
Bla_501	XP_021924109.1_127201_128209	513	6	149	311	QMLNYRIF	DGVNTLKY	CARATGYTNAAYTAYMGNATHTT	TAYTTNARNGTRTTNACNCCRTC	1536	4096	0.275641	16.7143	63.3	93	141	332	YMHPFLQ	YTWILVD	TAYATGCAYCCNTTYYTNCA	TCNACNARDATCCANGTRTA	256	768	67.8	93	70.7581
Bla_502	XP_021939756.1_457086_457743	576	6	22	205	DSYQQLVE	GDPLTEQR	GAYWSNTAYCARCARYTNGTNGA	CKYTGYTCNGTNARNGGRTCNCC	8192	8192	0.231638	11.1429	54.2	100	11	218	YPFLFQT	QDLHKDG	TAYCCNTTYYTNTTYCARAC	CCRTCYTTRTGNARRTCYTG	512	256	63.6	100	70.7354
Bla_503	XP_021940384.1_190957_191617	495	6	35	191	KTTFMSEY	FGGAKATQ	AARACNACNTTYATGWSNGARTA	TGNGTNGCYTTNGCNCCNCCRAA	2048	4096	0.213333	14.8571	54.3	100	13	199	NRILKGH	EADNILI	AAYMGNATHYTNAARGGNCA	ATNARDATRTTRTCNGCYTC	3072	768	63	100	70.7335
Bla_504	XP_021930933.1_28525_29374	468	6	60	207	YYFQHEVK	MNTYVKWG	TAYTAYTTYCARCAYGARGTNAA	CCCCAYTTNACRTANGTRTTCAT	256	128	0.171429	11	73.4	92.5	3	215	YLSNVTC	DPWFWDK	TAYYTNWSNAAYGTNACNTG	TTRTCCCARAACCANGGRTC	8192	32	61.2	90.5	70.6205
Bla_505	XP_021927711.1_519535_520018	465	6	10	156	YCDIMRCE	KANCKPEE	TAYTGYGAYATHATGMGNTGYGA	TCYTCNGGYTTRCARTTNGCYTT	384	512	0.364286	17.2857	65.7	99	2	165	EDAVCLA	QKLKLRC	GARGAYGCNGTNTGYYTNGC	CANCKNARYTTNARYTTYTG	1024	4096	53	99	70.5888
Bla_506	XP_021920951.1_405661_406348	390	6	51	172	DWIFDLEK	KYTIDETS	GAYTGGATHTTYGAYYTNGARAA	SWNGTYTCRTCDATNGTRTAYTT	384	3072	0.234783	12.7143	63	93	10	182	ANNQEDP	DNVLEQY	GCNAAYAAYCARGARGAYCC	TAYTGYTCNARNACRTTRTC	128	512	69.8	91.5	70.5829
Bla_507	XP_021933354.1_397014_397554	363	6	26	138	SFDNLTEI	WFVIRKYG	WSNTTYGAYAAYYTNACNGARAT	CCRTAYTTNCKDATNACRAACCA	8192	768	0.103774	5.71429	62.7	98	1	155	AMEEDVA	NHCRLAK	GCNATGGARGARGAYGTNGC	TTNGCNARNCKRCARTGRTT	128	2048	63.5	94	70.5649
Bla_508	XP_021942597.1_315958_317347	375	6	175	291	LARVEVWG	DPFTGKIF	YTNGCNMGNGTNGARGTNTGGGG	AADATYTTNCCNGTRAANGGRTC	8192	1536	0.672897	26.7143	60.9	94	161	311	QIKIIKT	KACIDKF	CARATHAARATHATHAARAC	AAYTTRTCDATRCANGCYTT	216	192	63.9	96.5	70.5213
Bla_509	XP_021941258.1_387895_389439	957	6	157	467	AEGIQRFM	HPNQYFVE	GCNGARGGNATHCARMGNTTYAT	TCNACRAARTAYTGRTTNGGRTG	3072	512	0.542763	59.1429	70.6	89	95	524	FAKLING	WGDDKDL	TTYGCNAARYTNATHAAYGG	ARRTCYTTRTCRTCNCCCCA	768	128	63.2	88	70.4461
Bla_510	XP_021914892.1_1080463_1080930	384	6	14	133	CIQGVCQP	KIACLVKN	TGYATHCARGGNGTNTGYCARCC	TTYTTNACNARRCANGCDATYTT	768	3072	0.345133	17.1429	61.1	98	6	145	RECISDQ	CGINALC	MGNGARTGYATHWSNGAYCA	CANARNGCRTTDATNCCRCA	3072	1536	57.3	100	70.4283
Bla_511	XP_021925894.1_2665578_2666469	537	6	64	234	CAGADLKE	IEEACYAQ	TGYGCNGGNGCNGAYYTNAARGA	TGNGCRTARCANGCYTCYTCDAT	4096	768	0.420732	26.5714	62.2	94	21	254	NRPEAKN	AFKEKRT	AAYMGNCCNGARGCNAARAA	GTNCKYTTYTCYTTRAANGC	1024	512	64.8	94	70.354
Bla_512	XP_021926734.1_147411_148123	426	6	19	152	RAAELFDQ	PQQRLDEE	MGNGCNGCNGARYTNTTYGAYCA	TCYTCRTCNARNCKYTGYTGNGG	8192	4096	0.206349	11.5714	55.6	97	3	184	DTEAQAH	KHPVELI	GAYACNGARGCNCARGCNCA	ATNARYTCNACNGGRTGYTT	512	1024	67.8	96.5	70.293
Bla_513	XP_021913489.1_86661_87180	363	6	40	152	MRELELKE	NDWKFAAM	ATGMGNGARYTNGARYTNAARGA	ATNGCNGCRAAYTTCCARTCRTT	4096	256	0.413462	11.5714	58	98	2	172	KTIFLHW	FTVIATI	AARACNATHTTYYTNCAYTG	ATNGTNGCDATNACNGTRAA	768	1536	64.3	96.5	70.2405
Bla_514	XP_021938400.1_315246_315717	408	6	11	138	QYMNPCHT	DIVECKED	CARTAYATGAAYCCNTGYCAYAC	TCYTCYTTRCAYTCNACDATRTC	128	384	0.132231	9.14286	69.8	92.5	3	149	AMHVGEY	HGSCFNT	GCNATGCAYGTNGGNGARTA	GTRTTRAARCANSWNCCRTG	256	1024	63.3	91.5	70.2277
Bla_515	XP_021934992.1_60446_62225	1701	5	51	609	DHDIEWNQ	DFEAPPKN	GAYCAYGAYATHGARTGGAAYCA	TTYTTNGGNGGNGCYTCRAARTC	96	1024	0.26087	49.3333	71.8	100	12	647	IDQYNVK	NGFQMQK	ATHGAYCARTAYAAYGTNAA	TTYTGCATYTGRAANCCRTT	192	64	75	98.5	70.219
Bla_516	XP_021918635.1_78375_78876	435	6	11	147	EPTGEVDA	GDPCVIDL	GARCCNACNGGNGARGTNGAYGC	ARRTCDATNACRCANGGRTCNCC	2048	3072	0.230769	15.4286	61.5	99	3	155	MSTAVIT	CKPVKVY	ATGWSNACNGCNGTNATHAC	TANACYTTNACNGGYTTRCA	3072	512	56.7	99	70.2034
Bla_517	XP_021924761.1_163225_164068	474	6	94	243	WTFEYYQQ	WVIQIEWL	TGGACNTTYGARTAYTAYCARCA	ARCCAYTCDATYTGDATNACCCA	128	288	0.335664	17.5714	67.1	94	39	303	GAAELDV	GFMLYFF	GGNGCNGCNGARYTNGAYGT	AARAARTANARCATRAANCC	2048	256	57.2	97.5	70.1434
Bla_518	XP_021938762.1_822834_823569	639	6	13	217	GKECSGGD	ECVDAMFR	GGNAARGARTGYWSNGGNGGNGA	CKRAACATNGCRTCNACRCAYTC	8192	512	0.443299	32.2857	55.3	97	2	238	EVTFVMP	PQQLEVA	GARGTNACNTTYGTNATGCC	GCNACYTCNARYTGYTGNGG	256	1024	63.5	98	70.1323
Bla_519	XP_021916546.1_678164_678590	378	6	9	126	NDMSPEFI	DENDNSPV	AAYGAYATGWSNCCNGARTTYAT	ACNGGNSWRTTRTCRTTYTCRTC	1024	2048	0.261261	7.42857	56.5	98	1	134	VTIVLKD	FDPKQYS	GTNACNATHGTNYTNAARGA	SWRTAYTGYTTNGGRTCRAA	3072	512	62.6	100	70.1079
Bla_520	XP_021937884.1_32043_32892	684	6	38	257	VFSAEWEG	HEDCDFFD	GTNTTYWSNGCNGARTGGGARGG	TCRAARAARTCRCARTCYTCRTG	2048	128	0.2723	22.8571	59.2	98	30	276	AFHAGKE	CDLPVTN	GCNTTYCAYGCNGGNAARGA	TTNGTNACNGGNARRTCRCA	512	2048	66.2	91.5	70.0415
Bla_521	XP_021938628.1_396074_396960	744	6	40	279	NAAPPMEE	AKEKWMPP	AAYGCNGCNCCNCCNATGGARGA	GGNGGCATCCAYTTYTCYTTNGC	1024	128	0.274336	25.5714	63.3	93	30	295	EENLPTP	CIPIEKL	GARGARAAYYTNCCNACNCC	ARYTTYTCDATNGGDATRCA	1024	576	59.2	99	70.0214
Bla_522	XP_021936112.1_20419_21217	453	6	97	239	GSPVMMDE	FKKELELT	GGNWSNCCNGTNATGATGGAYGA	GTNARYTCNARYTCYTTYTTRAA	2048	2048	0.333333	13.4286	57.7	97	28	257	GELPTVD	IKTFWSP	GGNGARYTNCCNACNGTNGA	GGNSWCCARAANGTYTTDAT	4096	768	61.4	100	70.0108
Bla_523	XP_021936050.1_992671_993524	399	6	154	278	WGYFTHCA	PKKAIMSV	TGGGGNTAYTTYACNCAYTGYGC	ACNSWCATDATNGCYTTYTTNGG	256	3072	0.245763	10.5714	63.6	100	25	286	YPAVFWN	IQRTALE	TAYCCNGCNGTNTTYTGGAA	TCNARNGCNGTNCKYTGDAT	256	6144	66.3	86.5	69.9679
Bla_524	XP_021927003.1_394119_395670	1254	6	20	429	MPVDNGDY	KTVYTNVL	ATGCCNGTNGAYAAYGGNGAYTA	ARNACRTTNGTRTANACNGTYTT	512	4096	0.394541	51.5714	62.9	89.5	12	538	PLRFVWG	TEEPLMK	CCNYTNMGNTTYGTNTGGGG	TTCATNARNGGYTCYTCNGT	2048	512	61.8	96.5	69.8632
Bla_525	XP_021915341.1_925984_927361	1035	6	130	466	EAQAFKKF	TEPIVEHE	GARGCNCARGCNTTYAARAARTT	TCRTGYTCNACDATNGGYTCNGT	512	1536	0.70679	90.2857	59.7	93	54	475	AFSWNET	VDTAIDE	GCNTTYWSNTGGAAYGARAC	TCRTCDATNGCNGTRTCNAC	512	768	62.3	90.5	69.8612
Bla_526	XP_021918734.1_574312_574748	348	6	19	126	QQHLKEEW	MGFHGNNE	CARCARCAYYTNAARGARGARTG	TCRTTRTTNCCRTGRAANCCCAT	512	256	0.50495	20.2857	66.6	92	3	134	NLTQKYY	MYYSAVN	AAYYTNACNCARAARTAYTA	TTNACNGCNSWRTARTACAT	512	1024	61.2	95	69.809
Bla_527	XP_021915078.1_1899_3088	1032	6	25	360	NRIFVTFP	YNFRILTA	AAYMGNATHTTYGTNACNTTYCC	GCNGTNARDATNCKRAARTTRTA	3072	6144	0.452888	55.5714	60.1	94	17	378	PLGLEVW	CDPNYVI	CCNYTNGGNYTNGARGTNTG	ATNACRTARTTNGGRTCRCA	8192	256	65.4	90.5	69.7759
Bla_528	XP_021916260.1_174547_175705	567	6	112	292	YIVGKPVM	QAKILGAV	TAYATHGTNGGNAARCCNGTNAT	ACNGCNCCNARDATYTTNGCYTG	3072	6144	0.618497	45.8571	61.7	95	58	349	MIYHNGT	FAEPPVY	ATGATHTAYCAYAAYGGNAC	TANACNGGNGGYTCNGCRAA	96	1024	69.1	85.5	69.7706
Bla_529	XP_021935235.1_401749_402631	384	6	16	135	DGLHFANG	VHWIGHFE	GAYGGNYTNCAYTTYGCNAAYGG	TCRAARTGNCCDATCCARTGNAC	2048	384	0.389381	18.5714	64.7	96	2	160	LRYDPKT	VDGKIKH	YTNMGNTAYGAYCCNAARAC	TGYTTDATYTTNCCRTCNAC	2048	384	65.2	89	69.741
Bla_530	XP_021936012.1_555481_557356	1896	5	18	641	RKVWQQMK	EGHDKQFL	MGNAARGTNTGGCARCARATGAA	ARRAAYTGYTTRTCRTGNCCYTC	256	512	0.355155	88.8333	70.3	96	9	666	GFEQFKW	EHQKAMR	GGNTTYGARCARTTYAARTG	CKCATNGCYTTYTGRTGYTC	128	128	75.5	97	69.7151
Bla_531	XP_021926639.1_138430_139335	522	6	67	232	RVYQVLQP	FDAGYCKG	MGNGTNTAYCARGTNYTNCARCC	CCYTTRCARTANCCNGCRTCRAA	8192	512	0.470968	33.2857	58.8	94	19	270	ITWLYFP	CCAPNKL	ATHACNTGGYTNTAYTTYCC	ARYTTRTTNGGNGCRCARCA	384	512	66	94	69.6773
Bla_532	XP_021918823.1_348682_350731	1599	5	166	690	ECHAFICK	KFATPIPN	GARTGYCAYGCNTTYATHTGYAA	TTNGGDATNGGNGTNGCRAAYTT	384	3072	0.318182	74.8333	67.7	100	73	718	VDENHKK	QMMHDLE	GTNGAYGARAAYCAYAARAA	TCNARRTCRTGCATCATYTG	128	64	74.3	98.5	69.6443
Bla_533	XP_021925180.1_2780_3340	348	6	40	147	LADHILWI	DTVKNGCD	YTNGCNGAYCAYATHYTNTGGAT	TCRCANCCRTTYTTNACNGTRTC	3072	1024	0.49505	15.8571	60.6	98	32	156	KIANALF	MIPLTAL	AARATHGCNAAYGCNYTNTT	ARNGCNGTNARNGGDATCAT	1536	3072	57.4	99	69.6036
Bla_534	XP_021914576.1_121172_121586	378	6	14	131	SITQWYYD	CGGNANRF	WSNATHACNCARTGGTAYTAYGA	AANCKRTTNGCRTTNCCNCCRCA	1536	4096	0.527273	16	61.3	95	5	143	PRVVGPC	QCERHCG	CCNMGNGTNGTNGGNCCNTG	CCRCARTGNCKYTCRCAYTG	8192	256	59.6	99	69.5609
Bla_535	XP_021931162.1_107623_109762	1899	5	175	799	ETTLNNHI	DYNEMAMH	GARACNACNYTNAAYAAYCAYAT	TGCATNGCCATYTCRTTRTARTC	2048	64	0.622034	134.833	66.8	94	73	807	NAYTKVC	FDKMIRK	AAYGCNTAYACNAARGTNTG	TTNCKDATCATYTTRTCRAA	512	192	71.3	100	69.4976
Bla_536	XP_021942473.1_277971_278454	366	6	12	125	CWTIGLIN	CTAKVPGD	TGYTGGACNATHGGNYTNATHAA	TCNCCNGGNACYTTNGCNGTRCA	2304	4096	0.168224	7.57143	62.5	98	4	136	ISQNLPK	WHVHLAA	ATHWSNCARAAYYTNCCNAA	GCNGCNARRTGNACRTGCCA	6144	512	56.4	99	69.4952
Bla_537	XP_021935034.1_182205_183187	498	6	29	186	CGLTFGAK	PFIRTPKY	TGYGGNYTNACNTTYGGNGCNAA	TAYTTNGGNGTNCKDATRAANGG	8192	6144	0.653061	42.2857	57.6	96	3	206	SYYCCIE	KDTLNRF	WSNTAYTAYTGYTGYATHGA	AANCKRTTNARNGTRTCYTT	768	2048	61.1	96.5	69.4679
Bla_538	XP_021925767.1_2234458_2235545	1248	6	28	435	QDLAQSYG	PYNLEYNF	CARGAYYTNGCNCARWSNTAYGG	AARTTRTAYTCNARRTTRTANGG	8192	1024	0.654135	53.7143	49.6	98	19	462	NAILAAK	MQQYWGV	AAYGCNATHYTNGCNGCNAA	ACNCCCCARTAYTGYTGCAT	3072	32	63	99	69.4356
Bla_539	XP_021919613.1_839756_840900	762	6	37	282	IPPRKMMD	QQKHSTLH	ATHCCNCCNMGNAARATGATGGA	TGNARNGTNSWRTGYTTYTGYTG	768	8192	0.326271	30.5714	55.4	100	15	303	GFTVKQE	PDRQLLG	GGNTTYACNGTNAARCARGA	CCNARNARYTGNCKRTCNGG	512	8192	60.8	96.5	69.4343
Bla_540	XP_021918147.1_7463_8351	441	6	126	264	HERIHTGE	TKHEAVHS	CAYGARMGNATHCAYACNGGNGA	SWRTGNACNGCYTCRTGYTTNGT	3072	4096	0.174242	11.7143	57.8	97	116	285	RFTQQVN	YTQKSNL	MGNTTYACNCARCARGTNAA	ARRTTNSWYTTYTGNGTRTA	1024	2048	60.4	100	69.4178
Bla_541	XP_021918500.1_85467_86185	654	6	12	221	DGDVGQNA	DKIVMYIA	GAYGGNGAYGTNGGNCARAAYGC	GCDATRTACATNACDATYTTRTC	1024	288	0.305419	16.1429	65.2	100	4	246	TVLVVAA	DEGPNAV	ACNGTNYTNGTNGTNGCNGC	ACNGCRTTNGGNCCYTCRTC	8192	512	55.4	94	69.4132
Bla_542	XP_021939219.1_1019965_1021007	540	6	29	200	GGLVKICV	ENKRAVLG	GGNGGNYTNGTNAARATHTGYGT	CCNARNACNGCNCKYTTRTTYTC	6144	8192	0.622642	45.5714	57.4	93	19	223	TLYAAFK	EFLAGPM	ACNYTNTAYGCNGCNTTYAA	ATNGGNCCNGCNARRAAYTC	2048	2048	63.6	96.5	69.3378
Bla_543	XP_021920628.1_657885_658317	366	6	11	124	TTVTYEQQ	CFPSKEQR	ACNACNGTNACNTAYGARCARCA	CKYTGYTCYTTNSWNGGRAARCA	2048	4096	0.626168	23.8571	54.4	99	3	137	ASGPVYQ	DNQVGNG	GCNWSNGGNCCNGTNTAYCA	CCRTTNCCNACYTGRTTRTC	8192	256	61	99	69.3316
Bla_544	XP_021921040.1_256761_257649	666	6	75	288	HGMRGKKD	FMGMRGKK	CAYGGNATGMGNGGNAARAARGA	TTYTTNCCNCKCATNCCCATRAA	1024	512	0.673267	49.2857	59.3	91	15	319	GVRGKKD	YQHGRDK	GGNGTNMGNGGNAARAARGA	TTRTCNCKNCCRTGYTGRTA	2048	512	64.6	95	69.2834
Bla_545	XP_021922433.1_221974_222839	954	6	12	321	GMLPAPEH	VCRQDFGN	GGNATGYTNCCNGCNCCNGARCA	TTNCCRAARTCYTGNCKRCANAC	4096	2048	0.43299	27.4286	62.2	95	3	329	DYSTNPP	KADFMFH	GAYTAYWSNACNAAYCCNCC	TGRAACATRAARTCNGCYTT	2048	64	61.6	94	69.2667
Bla_546	XP_021937133.1_214645_215403	612	6	45	240	GKQYACPH	PNGTLQPM	GGNAARCARTAYGCNTGYCCNCA	ATNGGYTGNARNGTNCCRTTNGG	1024	8192	0.315508	20.5714	64.3	99	15	248	ETPRGDA	AQAVHAQ	GARACNCCNMGNGGNGAYGC	TGNGCRTGNACNGCYTGNGC	2048	1024	56.4	94	69.2586
Bla_547	XP_021915918.1_406751_407319	375	6	66	182	AEVYFRDF	MEKPLLEH	GCNGARGTNTAYTTYMGNGAYTT	TGYTCNARNARNGGYTTYTCCAT	2048	2048	0.568807	24.2857	59.8	98	1	190	IQVKKAM	MAKVRKG	ATHCARGTNAARAARGCNAT	CCYTTNCKNACYTTNGCCAT	384	512	67.4	88	69.2567
Bla_548	XP_021914209.1_1290678_1291657	684	6	45	264	GFVGDNQQ	ENKPLDAT	GGNTTYGTNGGNGAYAAYCARCA	GTNGCRTCNARNGGYTTRTTYTC	1024	2048	0.291866	29.2857	66	94	26	276	MVRVTSD	IKMMLQE	ATGGTNMGNGTNACNWSNGA	TCYTGNARCATCATYTTDAT	8192	96	53.5	99	69.2396
Bla_549	XP_021925010.1_790503_791336	615	6	25	221	MVEKEVDI	DGPVPPTW	ATGGTNGARAARGARGTNGAYAT	CANGTNGGNGGNACNGGNCCRTC	256	8192	0.354497	22.2857	58.6	96	17	250	RVQLFED	GGYRANI	MGNGTNCARYTNTTYGARGA	ATRTTNGCNCKRTANCCNCC	2048	2048	61.2	97.5	69.1691
Bla_550	XP_021918000.1_713426_716114	2010	5	42	703	NDIEYRWV	YWQLNDIW	AAYGAYATHGARTAYMGNTGGGT	CADATRTCRTTNARYTGCCARTA	384	384	0.539291	133.833	67.4	95	19	724	PGGIYTD	WKMLHYF	CCNGGNGGNATHTAYACNGA	AARTARTGNARCATYTTCCA	1536	64	70.5	98.5	69.1475
Bla_551	XP_021936193.1_807166_809326	1518	5	151	648	KMCEIYAQ	KKYWFELM	AARATGTGYGARATHTAYGCNCA	ATNARYTCRAACCARTAYTTYTT	192	256	0.266802	45.6667	73.7	97.5	49	708	EAIGFKF	YEDFLCH	GARGCNATHGGNTTYAARTT	TGRCANARRAARTCYTCRTA	384	256	71.8	100	69.0538
Bla_552	XP_021924777.1_154736_155202	507	6	9	169	GPTFRAEN	DWPHDIKP	GGNCCNACNTTYMGNGCNGARAA	GGYTTDATRTCRTGNGGCCARTC	8192	192	0.642857	28.1429	65.2	97	1	177	GLSKVYT	FYMKQSL	GGNYTNWSNAARGTNTAYAC	ARNSWYTGYTTCATRTARAA	8192	512	56	94	69.0015
Bla_553	XP_021937233.1_477495_477971	366	6	33	146	HMVVNGFH	QQPDLLTV	CAYATGGTNGTNAAYGGNTTYCA	ACNGTNARNARRTCNGGYTGYTG	512	8192	0.411215	13.7143	58.2	98	1	162	QIRAAKG	PTFHPVL	CARATHMGNGCNGCNAARGG	ARNACNGGRTGRAANGTNGG	1536	2048	58.9	99	68.9804
Bla_554	XP_021926204.1_143376_144882	1059	5	85	429	YHFCQAHD	EDFQKRLH	TAYCAYTTYTGYCARGCNCAYGA	TGNARNCKYTTYTGRAARTCYTC	256	2048	0.224852	27.8333	70.2	100	59	468	EIVWPKQ	DVKHCTQ	GARATHGTNTGGCCNAARCA	TGNGTRCARTGYTTNACRTC	192	256	75	100	68.9718
Bla_555	XP_021919529.1_613497_613988	420	6	19	150	LVWFLVDV	MKEKFKLN	YTNGTNTGGTTYYTNGTNGAYGT	TTNARYTTRAAYTTYTCYTTCAT	4096	256	0.387097	16.2857	53.9	100	6	165	VRIHTCK	DMISFNR	GTNMGNATHCAYACNTGYAA	CKRTTRAANSWDATCATRTC	1536	768	62.3	97.5	68.9587
Bla_556	XP_021922147.1_29423_30030	573	6	18	200	MDGNQSED	VNQLTGQC	ATGGAYGGNAAYCARWSNGARGA	CAYTGNCCNGTNARYTGRTTNAC	1024	4096	0.224138	9.71429	54.9	100	4	208	KCIRYME	IKTESGG	AARTGYATHMGNTAYATGGA	CCNCCNSWYTCNGTYTTDAT	192	3072	61.7	97.5	68.7002
Bla_557	XP_021938604.1_3911797_3912521	510	6	31	192	HYRLQLYN	NVEDFKKG	CAYTAYMGNYTNCARYTNTAYAA	CCYTTYTTRAARTCYTCNACRTT	8192	256	0.206452	4.42857	59.4	100	3	212	ALKQLNE	KHMGLAV	GCNYTNAARCARYTNAAYGA	ACNGCNARNCCCATRTGYTT	2048	512	63.8	91.5	68.6452
Bla_558	XP_021917756.1_1255698_1256191	351	6	31	139	TQPTCVDI	KFPPDNDM	ACNCARCCNACNTGYGTNGAYAT	ATRTCRTTRTCNGGNGGRAAYTT	2048	512	0.117647	5.14286	65.1	96	18	147	GYFETWG	CIAPQSN	GGNTAYTTYGARACNTGGGG	TTNSWYTGNGGNGCDATRCA	128	3072	64	89.5	68.6424
Bla_559	XP_021915476.1_1380410_1382960	1941	5	72	710	LHIACDYG	FHMAALEG	YTNCAYATHGCNTGYGAYTAYGG	CCYTCNARNGCNGCCATRTGRAA	1536	1024	0.598101	179.833	66.3	96.5	64	803	RDNKGNT	EDGDTAL	MGNGAYAAYAARGGNAAYAC	ARNGCNGTRTCNCCRTCYTC	512	1024	64.2	97	68.636
Bla_560	XP_021937175.1_335695_336727	678	6	139	356	ENFESVVK	KVEFTCEM	GARAAYTTYGARWSNGTNGTNAA	ATYTCRCANGTRAAYTCNACYTT	4096	512	0.553398	43.5714	57.3	97	53	366	DENTAKQ	ETFTKRS	GAYGARAAYACNGCNAARCA	SWNCKYTTNGTRAANGTYTC	256	4096	63.6	91.5	68.6201
Bla_561	XP_021924683.1_2244611_2245788	723	6	143	375	GQEHYLEF	VDWISCHA	GGNCARGARCAYTAYYTNGARTT	GCRTGRCANSWDATCCARTCNAC	1024	1536	0.553097	45	60.9	95	37	392	EDCEDPQ	WAGGAVI	GARGAYTGYGARGAYCCNCA	ATNACNGCNCCNCCNGCCCA	128	1024	64.2	89	68.5628
Bla_562	XP_021941333.1_121174_122040	486	6	116	269	IDALKFDF	AHFLGVDH	ATHGAYGCNYTNAARTTYGAYTT	TGRTCNACNCCNARRAARTGNGC	1536	4096	0.285714	15	59.9	99	29	277	FLLNREV	CGHRYGP	TTYYTNYTNAAYMGNGARGT	GGNCCRTANCKRTGNCCRCA	4096	1024	55.2	99	68.5533
Bla_563	XP_021923321.1_371475_372201	567	6	44	224	SDHNYDHH	PKLFHYGG	WSNGAYCAYAAYTAYGAYCAYCA	CCNCCRTARTGRAANARYTTNGG	1024	2048	0.638554	34	56.8	97	31	260	ASPYFLD	PCLDFEK	GCNWSNCCNTAYTTYYTNGA	TTYTCRAARTCNARRCANGG	8192	512	59.2	97.5	68.5271
Bla_564	XP_021921496.1_1218815_1220443	1152	5	24	399	YEIMHYPM	TYFFGCED	TAYGARATHATGCAYTAYCCNAT	TCYTCRCANCCRAARAARTANGT	192	512	0.502717	73.1667	69.3	96	9	409	AVDCAND	KHFQEMA	GCNGTNGAYTGYGCNAAYGA	GCCATYTCYTGRAARTGYTT	512	32	72.7	100	68.5073
Bla_565	XP_021915261.1_1681967_1683092	498	6	203	360	TVKELQEK	HAAVEEVI	ACNGTNAARGARYTNCARGARAA	ATNACYTCYTCNACNGCNGCRTG	2048	2048	0.304636	17	57.7	96	176	369	DKPIEKA	HFAPEDF	GAYAARCCNATHGARAARGC	AARTCYTCNGGNGCRAARTG	192	256	69.5	89.5	68.4834
Bla_566	XP_021942649.1_509442_510888	1206	6	95	488	EVTAMSTD	TFLKDEPT	GARGTNACNGCNATGWSNACNGA	GTNGGYTCRTCYTTNARRAANGT	8192	2048	0.569554	81	51.7	94	79	498	ETPPGKE	KKPDVDN	GARACNCCNCCNGGNAARGA	TTRTCNACRTCNGGYTTYTT	1024	256	64.4	94	68.4753
Bla_567	XP_021913447.1_118405_120297	870	6	282	563	KTEQIQKG	FARRMEGA	AARACNGARCARATHCARAARGG	GCNCCYTCCATNCKNCKNGCRAA	384	4096	0.281022	32.1429	56.1	92	173	640	HKLTQQP	MICEGAV	CAYAARYTNACNCARCARCC	ACNGCNCCYTCRCADATCAT	512	192	68.5	94	68.4493
Bla_568	XP_021925518.1_655529_656276	507	6	57	217	TVFTCNPE	YWGTPIPI	ACNGTNTTYACNTGYAAYCCNGA	ATNGGDATNGGNGTNCCCCARTA	2048	1536	0.589404	30.8571	63.9	93	19	232	NLQRHWI	GPQPVPY	AAYYTNCARMGNCAYTGGAT	TANGGNACNGGYTGNGGNCC	512	2048	59.7	94	68.3596
Bla_569	XP_021925015.1_567142_567994	345	6	217	323	LDMNHVIQ	QVGTMVAS	YTNGAYATGAAYCAYGTNATHCA	SWNGCNACCATNGTNCCNACYTG	768	8192	0.09	2.57143	63.2	94	106	363	SYHDDTV	GTKGTVI	WSNTAYCAYGAYGAYACNGT	ATNACNGTNCCYTTNGTNCC	1024	2048	57.2	100	68.3574
Bla_570	XP_021916487.1_188633_189367	516	6	42	205	GACYRLYT	CECRPGYK	GGNGCNTGYTAYMGNYTNTAYAC	TTRTANCCNGGNCKRCAYTCRCA	8192	2048	0.5	27.7143	56.4	97	29	247	CQCKEGH	NQNYYTQ	TGYCARTGYAARGARGGNCA	TGNGTRTARTARTTYTGRTT	128	128	69.6	88	68.3489
Bla_571	XP_021933145.1_17735_18657	636	6	42	245	WPRWLSFD	TNLFFYVG	TGGCCNMGNTGGYTNWSNTTYGA	CCNACRTARAARAANARRTTNGT	8192	2048	0.502564	49	48.7	98	30	312	YLPVFNF	DWMDEES	TAYYTNCCNGTNTTYAAYTT	SWYTCYTCRTCCATCCARTC	1024	64	64.9	96.5	68.3256
Bla_572	XP_021916844.1_948198_948948	798	6	9	266	NIPHLRDI	NKKTSFWR	AAYATHCCNCAYYTNMGNGAYAT	CKCCARAANSWNGTYTTYTTRTT	6144	2048	0.412245	27.7143	52.6	98	1	275	MSRQQPE	FTMKGRN	ATGWSNMGNCARCARCCNGA	TTNCKNCCYTTCATNGTRAA	2048	512	61.2	99	68.2439
Bla_573	XP_021942373.1_501651_502069	360	6	15	126	DTAGRYYC	TNPYGSDV	GAYACNGCNGGNMGNTAYTAYTG	ACRTCNSWNCCRTANGGRTTNGT	4096	8192	0.12381	9.57143	57.6	99	7	134	NLTLDVD	VEINLKP	AAYYTNACNYTNGAYGTNGA	GGYTTNARRTTDATYTCNAC	4096	768	59	97.5	68.1728
Bla_574	XP_021921076.1_24327_25467	879	6	51	335	LLDKITNG	FGHTFKLE	YTNYTNGAYAARATHACNAAYGG	TCNARYTTRAANGTRTGNCCRAA	6144	2048	0.348921	36.2857	61.1	93.5	41	366	LREFEVN	TCLGIGF	YTNMGNGARTTYGARGTNAA	AANCCDATNCCNARRCANGT	2048	3072	59.4	95.5	68.1625
Bla_575	XP_021932446.1_1048393_1049770	687	5	153	373	YLTKHMQK	NHHQLGMA	TAYYTNACNAARCAYATGCARAA	GCCATNCCNARYTGRTGRTGRTT	512	512	0.172897	29	67.8	100	137	440	KTHICQY	NYAHQPT	AARACNCAYATHTGYCARTA	GTNGGYTGRTGNGCRTARTT	192	256	75.3	100	68.1614
Bla_576	XP_021919308.1_775329_776364	852	6	15	290	SMDRHRCI	HHFIWSLV	WSNATGGAYMGNCAYMGNTGYAT	ACNARNSWCCADATRAARTGRTG	8192	3072	0.434944	25	51.9	99	4	315	GFVLLWT	ENFRKCF	GGNTTYGTNYTNYTNTGGAC	AARCAYTTNCKRAARTTYTC	2048	256	60.1	100	68.159
Bla_577	XP_021935332.1_707695_709151	948	6	88	395	LTQAFEEA	DKENKGDS	YTNACNCARGCNTTYGARGARGC	SWRTCNCCYTTRTTYTCYTTRTC	2048	1024	0.108392	16.5714	60.2	95	7	478	SEMVGYF	HPNMREL	WSNGARATGGTNGGNTAYTT	ARYTCNCKCATRTTNGGRTG	1024	512	65.3	91.5	68.0858
Bla_578	XP_021939267.1_706399_706846	345	6	20	126	AKERKHKE	AMHRLREA	GCNAARGARMGNAARCAYAARGA	GCYTCNCKNARNCKRTGCATNGC	1024	8192	0.13	5	50.5	93.5	3	139	ALDPHMQ	NACKQLG	GCNYTNGAYCCNCAYATGCA	CCNARYTGYTTRCANGCRTT	512	512	70.5	99	68.0626
Bla_579	XP_021923788.1_180993_182067	591	6	119	307	PLMSDIKN	HYPLATGG	CCNYTNATGWSNGAYATHAARAA	CCNCCNGTNGCNARNGGRTARTG	6144	8192	0.362637	25	56.1	91.5	46	330	KAEPNFN	PHIYGKP	AARGCNGARCCNAAYTTYAA	GGYTTNCCRTADATRTGNGG	256	384	69.2	94	68.054
Bla_580	XP_021932726.1_329107_330028	441	6	141	279	QIERIQNP	VKFCDNEY	CARATHGARMGNATHCARAAYCC	TAYTCRTTRTCRCARAAYTTNAC	1152	256	0.5	27.7143	66.5	89.5	95	287	QPLAANW	YPEYLIH	CARCCNYTNGCNGCNAAYTG	TGDATNARRTAYTCNGGRTA	2048	768	63.9	90.5	68.0339
Bla_581	XP_021934294.1_382318_382966	516	6	20	183	LQEVWLNE	EEVDLDEN	YTNCARGARGTNTGGYTNAAYGA	TTYTCRTCNARRTCNACYTCYTC	2048	1024	0.509554	32.8571	54.9	93	8	192	EEPVTAQ	QHIMQYK	GARGARCCNGTNACNGCNCA	TTRTAYTGCATDATRTGYTG	1024	48	70.3	91.5	68.0272
Bla_582	XP_021941315.1_159214_160268	531	6	109	277	HLEQGYHV	IKIFSWLD	CAYYTNGARCARGGNTAYCAYGT	TCNARCCANSWRAADATYTTDAT	1024	4608	0.438272	15.7143	57.3	92.5	8	318	MVCPLAK	VCGDRAI	ATGGTNTGYCCNYTNGCNAA	ATNGCNCKRTCNCCRCANAC	1024	2048	63.2	99	68.0256
Bla_583	XP_021931599.1_54938_55675	420	6	57	188	AATGEGFN	NKSMTTLV	GCNGCNACNGGNGARGGNTTYAA	ACNARNGTNGTCATNSWYTTRTT	4096	8192	0.516667	29.7143	52.3	90	33	247	QVAHQMI	EMNFWSP	CARGTNGCNCAYCARATGAT	GGNSWCCARAARTTCATYTC	128	128	69.8	98	68.0165
Bla_584	XP_021931254.1_57425_58000	408	6	55	182	CGEEFRYN	CPHCGENF	TGYGGNGARGARTTYMGNTAYAA	AARTTYTCNCCRCARTGNGGRCA	1024	512	0.53719	22.4286	66.6	88.5	9	191	FCKYECE	NVLQLKT	TTYTGYAARTAYGARTGYGA	GTYTTNARYTGNARNACRTT	64	2048	63.4	92.5	67.9789
Bla_585	XP_021930752.1_532119_534850	2052	5	45	720	TQEYILKE	ADIKPYHE	ACNCARGARTAYATHYTNAARGA	TCRTGRTANGGYTTDATRTCNGC	1536	768	0.388545	95.5	67.1	100	6	825	HEQAKYV	CMMYDDR	CAYGARCARGCNAARTAYGT	CKRTCRTCRTACATCATRCA	128	32	72.3	94	67.833
Bla_586	XP_021935704.1_359625_362481	2040	5	100	771	ILFEETFY	TEQMKKVE	ATHYTNTTYGARGARACNTTYTA	TCNACYTTYTTCATYTGYTCNGT	1536	256	0.512898	149	64.8	95	32	868	EGWVICV	DGFTPLH	GARGGNTGGGTNATHTGYGT	TGNARNGGNGTRAANCCRTC	192	2048	66.4	100	67.8259
Bla_587	XP_021942935.1_962048_963410	402	6	170	295	TVMRQLAE	QIPYTVLD	ACNGTNATGMGNCARYTNGCNGA	TCNARNACNGTRTANGGDATYTG	8192	6144	0.504202	16.4286	61	97	125	308	MQAVGLA	HFEPLHV	ATGCARGCNGTNGGNYTNGC	ACRTGNARNGGYTCRAARTG	1024	512	59.4	94	67.761
Bla_588	XP_021921002.1_187605_188221	492	6	15	170	HESLKVKY	KAVNDWLW	CAYGARWSNYTNAARGTNAARTA	CANARCCARTCRTTNACNGCYTT	8192	1024	0.194631	7.28571	58	99	6	180	QELNELC	GAYEGLC	CARGARYTNAAYGARYTNTG	CANARNCCYTCRTANGCNCC	1024	2048	57.4	98	67.6456
Bla_589	XP_021914965.1_134951_135454	381	6	18	136	IVAEARDQ	GKPPRQTV	ATHGTNGCNGARGCNMGNGAYCA	ACNGTYTGNCKNGGNGGYTTNCC	6144	8192	0.205357	9.57143	56.9	99	3	154	VTREPLD	NDNRPTF	GTNACNMGNGARCCNYTNGA	AANGTNGGNCKRTTRTCRTT	8192	1024	59.6	96.5	67.5953
Bla_590	XP_021918141.1_289274_290105	375	6	41	157	VVGHFPQK	GNPDHPAY	GTNGTNGGNCAYTTYCCNCARAA	TANGCNGGRTGRTCNGGRTTNCC	2048	2048	0.636364	27.4286	65.8	88	20	171	SHFVMFE	PYTQHMT	WSNCAYTTYGTNATGTTYGA	GTCATRTGYTGNGTRTANGG	512	128	66.3	89.5	67.5942
Bla_591	XP_021928018.1_421632_422130	345	6	48	154	RPPQHEDP	GQPTNPYL	MGNCCNCCNCARCAYGARGAYCC	ARRTANGGRTTNGTNGGYTGNCC	2048	4096	0.3	8	57.8	94	1	169	VVYYANI	HIIDDAL	GTNGTNTAYTAYGCNAAYAT	ARNGCRTCRTCDATDATRTG	512	576	62.9	97.5	67.5903
Bla_592	XP_021935394.1_80012_81791	1695	5	18	574	VNGHYPDT	FYCIDGMK	GTNAAYGGNCAYTAYCCNGAYAC	TTCATNCCRTCDATRCARTARAA	1024	192	0.521179	116.333	72.7	93.5	10	592	YEPLCTG	FNGQLCV	TAYGARCCNYTNTGYACNGG	ACRCANARYTGNCCRTTRAA	1024	512	65.2	98.5	67.5426
Bla_593	XP_021916378.1_765889_766573	462	6	34	179	ATFIDGTQ	WCVFDVMT	GCNACNTTYATHGAYGGNACNCA	GTCATNACRTCRAANACRCACCA	3072	128	0.431655	18.5714	68	96	24	193	YEATSDA	ANDFTAA	TAYGARGCNACNWSNGAYGC	GCNGCNGTRAARTCRTTNGC	2048	512	51.6	95	67.4985
Bla_594	XP_021937250.1_361195_361722	366	6	27	140	AANGVCMK	WVNFTGIN	GCNGCNAAYGGNGTNTGYATGAA	TTDATNCCNGTRAARTTNACCCA	1024	768	0.271028	13.1429	68.7	96	2	160	MIAASND	TFKRPDK	ATGATHGCNGCNWSNAAYGA	TTRTCNGGNCKYTTRAANGT	1536	1024	55.1	91.5	67.478
Bla_595	XP_021939358.1_18010_18528	402	6	49	174	YALTITED	HEERRCGY	TAYGCNYTNACNATHACNGARGA	TANCCRCANCKNCKYTCYTCRTG	6144	4096	0.268908	4	57.3	92	2	189	AVMEPNP	MVMAHDE	GCNGTNATGGARCCNAAYCC	TCRTCRTGNGCCATNACCAT	256	64	70.2	93	67.4676
Bla_596	XP_021926312.1_581163_582486	1227	5	18	418	TNIPVKIE	CQVCGKGF	ACNAAYATHCCNGTNAARATHGA	AANCCYTTNCCRCANACYTGRCA	2304	1024	0.35641	82.1667	65	96.5	1	430	IKQEVDE	QCANHIK	ATHAARCARGARGTNGAYGA	TTDATRTGRTTNGCRCAYTG	192	192	74.3	98.5	67.4638
Bla_597	XP_021923454.1_158866_159670	363	6	166	278	MKELREIQ	MQFAASIV	ATGAARGARYTNMGNGARATHCA	ACDATNSWNGCNGCRAAYTGCAT	1536	3072	0.160377	7.57143	57.2	98	70	286	DAVTPAE	KGQVCML	GAYGCNGTNACNCCNGCNGA	ARCATRCANACYTGNCCYTT	2048	256	66.3	90.5	67.4552
Bla_598	XP_021925664.1_203786_204547	375	6	114	230	VCTIVHGK	NAIEWAAS	GTNTGYACNATHGTNCAYGGNAA	SWNGCNGCCCAYTCDATNGCRTT	3072	3072	0.627273	24.7143	57.8	97	45	245	RPETEDF	GAKNVAL	MGNCCNGARACNGARGAYTT	ARNGCNACRTTYTTNGCNCC	1024	2048	63.2	91.5	67.3512
Bla_599	XP_021938227.1_18666_19461	552	6	25	200	DAERICNF	KMLKIDSP	GAYGCNGARMGNATHTGYAAYTT	GGNSWRTCDATYTTNARCATYTT	1536	3072	0.315476	22.4286	61.4	95	10	266	ILEAIDQ	TEGFRDG	ATHYTNGARGCNATHGAYCA	CCRTCNCKRAANCCYTCNGT	1152	1024	62.8	90.5	67.2964
Bla_600	XP_021942662.1_82873_83927	408	6	102	229	IGYARMKT	YCGKRFSN	ATHGGNTAYGCNMGNATGAARAC	TTNSWRAANCKYTTNCCRCARTA	1536	8192	0.643478	25.2857	60.7	95	75	242	HFPMDVM	QHLRTHT	CAYTTYCCNATGGAYGTNAT	GTRTGNGTNCKNARRTGYTG	128	2048	62.1	91.5	67.2868
Bla_601	XP_021940693.1_349914_350450	501	6	18	176	QESEYVGD	KKLNHRRN	CARGARWSNGARTAYGTNGGNGA	TTNCKNCKRTGRTTNARYTTYTT	4096	8192	0.285714	16	50.6	99	10	184	DIETLNE	WVPTGIT	GAYATHGARACNYTNAAYGA	GTDATNCCNGTNGGNACCCA	768	768	63.4	97.5	67.2659
Bla_602	XP_021941418.1_3827_4622	420	6	42	173	NSHKSDHE	NAPCGVYK	AAYWSNCAYAARWSNGAYCAYGA	TTRTANACNCCRCANGGNGCRTT	8192	2048	0.52	27.5714	54.2	94	13	202	CLERKPV	FFKAQYI	TGYYTNGARMGNAARCCNGT	ATRTAYTGNGCYTTRAARAA	2048	128	65.6	95	67.1841
Bla_603	XP_021915845.1_368464_368980	357	6	34	144	LRNEQGKD	GEEIGEGR	YTNMGNAAYGARCARGGNAARGA	CKNCCYTCNCCDATYTCYTCNCC	4096	3072	0.384615	16.8571	54.9	99	14	165	QEICVAT	VCDFRFK	CARGARATHTGYGTNGCNAC	TTRAANCKRAARTCRCANAC	384	512	66.8	89.5	67.1686
Bla_604	XP_021940163.1_151123_151688	369	6	73	187	VRLVKKFP	KGGNADRW	GTNMGNYTNGTNAARAARTTYCC	CANCKRTCNGCRTTNCCNCCYTT	8192	4096	0.542056	14.5714	57.3	90.5	61	198	GGLWTDD	AKCVPGK	GGNGGNYTNTGGACNGAYGA	TTNCCNGGNACRCAYTTNGC	1024	1024	62.5	100	67.0607
Bla_605	XP_021929250.1_11919_17446	1737	5	1858	2428	ERAEIKKH	YKKEFVPR	GARMGNGCNGARATHAARAARCA	CKNGGNACRAAYTCYTTYTTRTA	1536	1024	0.598214	126.167	65.5	93.5	1785	2454	KEDFKPG	PFKHTRD	AARGARGAYTTYAARCCNGG	TCNCKNGTRTGYTTRAANGG	128	1024	68.4	100	67.0502
Bla_606	XP_021914626.1_25527_26071	360	6	46	157	IHLVLFHE	FVHRAWKL	ATHCAYYTNGTNYTNTTYCAYGA	ARYTTCCANGCNCKRTGNACRAA	6144	2048	0.419048	18	58	97	3	173	QEAKFHV	DKLGVRF	CARGARGCNAARTTYCAYGT	AANCKNACNCCNARYTTRTC	128	4096	66.8	88	67.0385
Bla_607	XP_021919431.1_983714_984097	372	6	15	130	YIAVCHPM	IHAVHKSQ	TAYATHGCNGTNTGYCAYCCNAT	TGNSWYTTRTGNACNGCRTGDAT	1536	6144	0.486239	17.7143	64.2	97	4	138	IWLTVSF	QQRCRMT	ATHTGGYTNACNGTNWSNTT	GTCATNCKRCANCKYTGYTG	6144	512	48.6	100	67.0182
Bla_608	XP_021942523.1_1529272_1532241	663	6	140	352	SKEDVFFN	QHQVTMAG	WSNAARGARGAYGTNTTYTTYAA	CCNGCCATNGTNACYTGRTGYTG	2048	512	0.341463	26.2857	66.1	95	126	363	DIENETP	GQSATGP	GAYATHGARAAYGARACNCC	GGNCCNGTNGCNSWYTGNCC	192	8192	54.5	93	66.9894
Bla_609	XP_021929565.1_682923_683513	369	6	21	135	PRYGHRNV	CGFLTVIM	CCNMGNTAYGGNCAYMGNAAYGT	ATDATNACNGTNARRAANCCRCA	8192	6144	0.203704	10	57.9	94	1	148	FITYVVA	NAFRDMD	TTYATHACNTAYGTNGTNGC	TCCATRTCNCKRAANGCRTT	768	256	63.8	95	66.9505
Bla_610	XP_021921575.1_655662_657117	657	6	82	292	LVDTEQKV	YKFVTIKS	YTNGTNGAYACNGARCARAARGT	SWYTTDATNGTNACRAAYTTRTA	2048	3072	0.635468	47.5714	62.1	92.5	5	420	TLQFGQC	KFISLAT	ACNYTNCARTTYGGNCARTG	GTNGCNARNSWDATRAAYTT	1024	6144	57	94	66.9204
Bla_611	XP_021941768.1_264654_265356	477	5	47	197	VMAFKFHY	VQYCDREC	GTNATGGCNTTYAARTTYCAYTA	CAYTCNCKRTCRCARTAYTGNAC	256	1024	0.305556	17	69	100	39	209	KRGIETN	WFMHKKA	AARMGNGGNATHGARACNAA	GCYTTYTTRTGCATRAACCA	1536	16	72.7	100	66.9008
Bla_612	XP_021929299.1_413623_414164	504	6	28	187	KEVQMRTE	FDRERPFV	AARGARGTNCARATGMGNACNGA	ACRAANGGNCKYTCNCKRTCRAA	1024	4096	0.344371	15.7143	56.3	96	15	196	TWLQRQQ	VKRAHEQ	ACNTGGYTNCARMGNCARCA	TGYTCRTGNGCNCKYTTNAC	1024	1024	57.5	100	66.8781
Bla_613	XP_021915559.1_409151_410127	507	5	51	211	KTQTNAHE	DMAPKTYV	AARACNCARACNAAYGCNCAYGA	ACRTANGTYTTNGGNGCCATRTC	1024	512	0.0194805	3.5	69.9	100	19	351	LKTHPDM	NHPKDMM	YTNAARACNCAYCCNGAYAT	ATCATRTCYTTNGGRTGRTT	1024	64	73.5	100	66.858
Bla_614	XP_021917856.1_537681_540835	2043	5	207	879	AQVFCDFG	HMDFIVAA	GCNCARGTNTTYTGYGAYTTYGG	GCNGCNACDATRAARTCCATRTG	512	384	0.253754	81.6667	69.5	95	190	1012	THENDIA	EFLDYFK	ACNCAYGARAAYGAYATHGC	TTRAARTARTCNARRAAYTC	192	256	69.9	98.5	66.8538
Bla_615	XP_021919307.1_835247_836045	675	6	43	259	GYEPILDA	PFLYFVRH	GGNTAYGARCCNATHYTNGAYGC	TGNCKNACRAARTANARRAANGG	3072	8192	0.380952	27.5714	57.7	94	12	267	DGEMYFT	NPTGLIL	GAYGGNGARATGTAYTTYAC	ARDATNARNCCNGTNGGRTT	64	6144	64.8	91.5	66.7716
Bla_616	XP_021930660.1_679136_679952	624	6	28	227	VSHFTHEE	CKVIPLEP	GTNWSNCAYTTYACNCAYGARGA	GGYTCNARNGGDATNACYTTRCA	4096	3072	0.364583	27.2857	58.5	95	8	255	GRLKKII	DEPTEDW	GGNMGNYTNAARAARATHAT	CARTCYTCNGTNGGYTCRTC	3072	256	60.5	94	66.7519
Bla_617	XP_021928850.1_254788_256144	687	6	184	404	THELLQEI	TQEFNSIK	ACNCAYGARYTNYTNCARGARAT	TTDATNSWRTTRAAYTCYTGNGT	4096	3072	0.196262	20.8571	56.4	94	145	419	TALEAHQ	DNIRHAF	ACNGCNYTNGARGCNCAYCA	AANGCRTGNCKDATRTTRTC	2048	768	65.4	93	66.7139
Bla_618	XP_021923875.1_297275_298298	345	6	34	140	KLKNKAKK	EIQKVRTQ	AARYTNAARAAYAARGCNAARAA	TGNGTNCKNACYTTYTGDATYTC	1024	3072	0.54	16.2857	47.3	96	7	154	NPYAQPF	YPNDFLV	AAYCCNTAYGCNCARCCNTT	ACNARRAARTCRTTNGGRTA	512	512	68.6	97.5	66.7087
Bla_619	XP_021929083.1_496215_497106	648	6	80	287	TVTQKNTF	TDDGVAAV	ACNGTNACNCARAARAAYACNTT	ACNGCNGCNACNCCRTCRTCNGT	2048	4096	0.415	20	56	92.5	1	303	VEIDPKF	GGREAPV	GTNGARATHGAYCCNAARTT	ACNGGNGCYTCNCKNCCNCC	384	4096	63.8	96.5	66.6536
Bla_620	XP_021920245.1_162715_163474	609	6	29	223	KYAQVGAQ	GWNAALVH	AARTAYGCNCARGTNGGNGCNCA	TGNACNARNGCNGCRTTCCANCC	2048	4096	0.620321	47.5714	59.9	90.5	10	249	VTFDVTE	PEFVFET	GTNACNTTYGAYGTNACNGA	GTYTCRAANACRAAYTCNGG	1024	256	63	91.5	66.5529
Bla_621	XP_021922891.1_606009_606899	510	6	30	191	KYGEGTAQ	YTGAAQAG	AARTAYGGNGARGGNACNGCNCA	CCNGCYTGNGCNGCNCCNGTRTA	2048	4096	0.245161	15.1429	56	94	17	214	EDKETRA	YENFGGK	GARGAYAARGARACNMGNGC	TTNCCNCCRAARTTYTCRTA	512	256	65.2	94	66.5231
Bla_622	XP_021913617.1_171718_174557	1230	5	452	853	DYIPPHCY	AKIPNFER	GAYTAYATHCCNCCNCAYTGYTA	CKYTCRAARTTNGGDATYTTNGC	768	1536	0.51938	84.6667	66.1	97	426	879	TQQWLYP	CEKTHQN	ACNCARCARTGGYTNTAYCC	TTYTGRTGNGTYTTYTCRCA	256	128	70.1	98.5	66.5179
Bla_623	XP_021937534.1_108663_110097	900	6	106	397	TLHGLKHK	AEEKDSPT	ACNYTNCAYGGNYTNAARCAYAA	GTNGGNSWRTCYTTYTCYTCNGC	8192	4096	0.382456	40.2857	52.4	100	98	464	TVHYQRP	QKGKTSD	ACNGTNCAYTAYCARMGNCC	TCNSWNGTYTTNCCYTTYTG	1024	2048	59.4	94	66.5078
Bla_624	XP_021932418.1_1168684_1169473	399	6	15	139	FKVSYLDA	NNMYTTPY	TTYAARGTNWSNTAYYTNGAYGC	TANGGNGTNGTRTACATRTTRTT	8192	512	0.381356	15.4286	54.8	99	6	170	DLLGKRT	NFHQTLY	GAYYTNYTNGGNAARMGNAC	TANARNGTYTGRTGRAARTT	8192	512	58.8	96.5	66.4909
Bla_625	XP_021931050.1_918078_918570	417	6	12	142	LVIIGEFF	QQLAQQLN	YTNGTNATHATHGGNGARTTYTT	TTNARYTGYTGNGCNARYTGYTG	4608	4096	0.193548	7.85714	47.5	99	1	151	DIQKVFF	PQLADTN	GAYATHCARAARGTNTTYTT	TTNGTRTCNGCNARYTGNGG	192	2048	67.1	96.5	66.4855
Bla_626	XP_021916093.1_938760_939199	351	6	21	129	HPNDHVNK	NTRIGFAE	CAYCCNAAYGAYCAYGTNAAYAA	TCNGCRAANCCDATNCKNGTRTT	512	6144	0.22549	9	63.5	100	7	137	IEILGGK	KCASKIS	ATHGARATHYTNGGNGGNAA	SWDATYTTNSWNGCRCAYTT	2304	6144	46.3	100	66.4079
Bla_627	XP_021931222.1_678333_679435	489	5	143	297	PKWIAWGM	MGQTAVYT	CCNAARTGGATHGCNTGGGGNAT	GTRTANACNGCNGTYTGNCCCAT	384	1024	0.639456	28.8333	68.1	100	87	309	WVLQGMY	YIDDNVA	TGGGTNYTNCARGGNATGTA	GCNACRTTRTCRTCDATRTA	256	192	70.8	100	66.3939
Bla_628	XP_021914692.1_20272_20998	633	6	22	224	RKRICQPQ	CWNPRLPY	MGNAARMGNATHTGYCARCCNCA	TANGGNARNCKNGGRTTCCARCA	6144	4096	0.423469	31.8571	58.1	95	3	242	QCGRLWV	DDVTFQF	CARTGYGGNMGNYTNTGGGT	AAYTGRAANGTNACRTCRTC	1024	256	62.1	91.5	66.3896
Bla_629	XP_021931101.1_313410_314156	348	6	11	118	ARNMNEMK	GMKLLRKE	GCNMGNAAYATGAAYGARATGAA	TCYTTNCKNARNARYTTCATNCC	256	8192	0.227723	9.85714	57.8	97	2	126	HTWDSYF	GDKAYTA	CAYACNTGGGAYWSNTAYTT	GCNGTRTANGCYTTRTCNCC	512	512	61.6	93	66.2582
Bla_630	XP_021925160.1_97837_98307	366	6	12	125	VMAQAGMY	MPLAIFYR	GTNATGGCNCARGCNGGNATGTA	CKRTARAADATNGCNARNGGCAT	512	3072	0.514019	22.2857	62.5	96	2	137	HGLGLDN	ICLFEIW	CAYGGNYTNGGNYTNGAYAA	CADATYTCRAANARRCADAT	4096	576	57.7	91.5	66.2441
Bla_631	XP_021933100.1_83906_84567	477	6	43	193	LMVTSYET	NVHIVGTT	YTNATGGTNACNWSNTAYGARAC	GTNGTNCCNACDATRTGNACRTT	8192	3072	0.180556	12.2857	51.7	95	22	221	SEEAVDW	PDCYIEL	WSNGARGARGCNGTNGAYTG	ARYTCDATRTARCARTCNGG	2048	384	65.8	96.5	66.2184
Bla_632	XP_021916359.1_257856_258516	480	6	10	161	CGIDGETY	EKLANLVQ	TGYGGNATHGAYGGNGARACNTA	TGNACNARRTTNGCNARYTTYTC	1536	8192	0.331034	21	60.7	97	2	186	NCENNGP	ATVVHIP	AAYTGYGARAAYAAYGGNCC	GGDATRTGNACNACNGTNGC	128	1536	60.5	89.5	66.1537
Bla_633	XP_021915399.1_245495_246118	504	6	43	202	DQLTREEK	DYTAGVYE	GAYCARYTNACNMGNGARGARAA	TCRTANACNCCNGCNGTRTARTC	4096	2048	0.405229	8.28571	61.6	98	30	234	WNPSPYG	PDMPTRS	TGGAAYCCNWSNCCNTAYGG	SWNCKNGTNGGCATRTCNGG	1024	4096	49.8	100	66.1482
Bla_634	XP_021915278.1_856102_857878	1008	5	129	456	EGVVHDAM	CGNMYPHP	GARGGNGTNGTNCAYGAYGCNAT	GGRTGNGGRTACATRTTNCCRCA	2048	256	0.427184	45.1667	68.7	98.5	103	489	KEPVKEA	NFCVGWA	AARGARCCNGTNAARGARGC	GCCCANCCNACRCARAARTT	256	128	68.9	100	66.1398
Bla_635	XP_021929313.1_346853_347216	345	6	12	118	RAFCILFA	FCFVTMTT	MGNGCNTTYTGYATHYTNTTYGC	GTNGTCATNGTNACRAARCARAA	6144	512	0.4	11.1429	53.6	94	3	126	NIVPATF	IGFGDLV	AAYATHGTNCCNGCNACNTT	ACNARRTCNCCRAANCCDAT	1536	1536	63.9	97.5	66.1379
Bla_636	XP_021926975.1_876017_876533	348	6	22	129	VLTNIAFV	EFMAAILS	GTNYTNACNAAYATHGCNTTYGT	SWNARDATNGCNGCCATRAAYTC	6144	6144	0.356436	11.7143	58	94	14	139	AYTTQDA	VWYLAFS	GCNTAYACNACNCARGAYGC	SWRAANGCNARRTACCANAC	512	2048	58.9	98	66.1253
Bla_637	XP_021937885.1_394862_395434	486	6	13	166	ETAYKKGE	GDEHQELP	GARACNGCNTAYAARAARGGNGA	GGNARYTCYTGRTGYTCRTCNCC	1024	1024	0.340136	17.8571	64.6	97	2	187	WQYDERT	TFSSDED	TGGCARTAYGAYGARMGNAC	TCYTCRTCNSWNSWRAANGT	128	8192	46.4	100	66.0912
Bla_638	XP_021938689.1_354110_354747	354	6	110	219	DNYNTTYP	DDKVIPFV	GAYAAYTAYAAYACNACNTAYCC	ACRAANGGDATNACYTTRTCRTC	512	768	0.378641	14.8571	60.6	89.5	35	230	RIQTQFV	DGDGRMN	MGNATHCARACNCARTTYGT	TTCATNCKNCCRTCNCCRTC	768	512	61.8	96.5	66.0835
Bla_639	XP_021928034.1_321506_324077	1620	5	40	571	VLDFQGNN	YQEAMENI	GTNYTNGAYTTYCARGGNAAYAA	ATRTTYTCCATNGCYTCYTGRTA	2048	128	0.373333	68.6667	69.5	98.5	6	580	PTQCKCM	HDYENNG	CCNACNCARTGYAARTGYAT	CCRTTRTTYTCRTARTCRTG	256	64	74.8	90	66.0831
Bla_640	XP_021925320.1_529367_530000	354	6	68	177	LDQVVAQC	DVACVFRE	YTNGAYCARGTNGTNGCNCARTG	TCNCKRAANACRCANGCNACRTC	4096	4096	0.320388	8	60.2	96	33	196	LRNGHIF	QEGVLLQ	YTNMGNAAYGGNCAYATHTT	TGNARNARNACNCCYTCYTG	3072	4096	59.1	94	66.0753
Bla_641	XP_021939408.1_522854_524846	636	5	64	267	GVAQHMTN	VKEAQNLI	GGNGTNGCNCARCAYATGACNAA	ATNARRTTYTGNGCYTCYTTNAC	1024	2048	0.147208	13.3333	69.7	100	53	277	CYVKFHD	AIDPVIG	TGYTAYGTNAARTTYCAYGA	CCDATNACNGGRTCDATNGC	128	1152	70.4	100	66.029
Bla_642	XP_021930660.1_680856_681432	396	6	38	161	QPVNDEPF	FNIHVLPL	CARCCNGTNAAYGAYGARCCNTT	ARNGGNARNACRTGDATRTTRAA	1024	6144	0.529915	17.2857	64	96	24	186	GDVLLCN	VALITAD	GGNGAYGTNYTNYTNTGYAA	TCNGCNGTDATNARNGCNAC	4096	6144	53.9	94	65.9988
Bla_643	XP_021941790.1_25097_26015	717	6	17	247	CAVAELGD	EIFRDHTH	TGYGCNGTNGCNGARYTNGGNGA	TGNGTRTGRTCNCKRAADATYTC	8192	1536	0.25	21	59.7	96	7	268	TGKYARF	TDVVDKL	ACNGGNAARTAYGCNMGNTT	ARYTTRTCNACNACRTCNGT	2048	1024	60.2	91.5	65.9962
Bla_644	XP_021930970.1_86931_87655	405	6	82	208	ERNPLVDA	FYHEAFAD	GARMGNAAYCCNYTNGTNGAYGC	TCNGCRAANGCYTCRTGRTARAA	8192	512	0.7	34.8571	61.8	87.5	12	227	PDFIKLC	GFEEGTW	CCNGAYTTYATHAARYTNTG	CANGTNCCYTCYTCRAANCC	768	512	65.7	90.5	65.9773
Bla_645	XP_021930208.1_203202_203921	348	6	70	177	IYISVYED	HEIYSVDG	ATHTAYATHWSNGTNTAYGARGA	CCRTCNACNSWRTADATYTCRTG	4608	3072	0.6	26.7143	53.8	88	41	248	QLTAADV	EYWNDVA	CARYTNACNGCNGCNGAYGT	GCNACRTCRTTCCARTAYTC	2048	64	68.2	96.5	65.9238
Bla_646	XP_021929161.1_143643_144258	345	6	20	126	IKFLSYYA	CINPITLY	ATHAARTTYYTNWSNTAYTAYGC	TANARNGTDATNGGRTTDATRCA	6144	4608	0.26	9.42857	53.2	95	1	141	VCHPYPE	KHFNKYL	GTNTGYCAYCCNTAYCCNGA	ARRTAYTTRTTRAARTGYTT	512	128	70	90.5	65.8605
Bla_647	XP_021918501.1_921107_921954	519	6	101	265	RAGCWDEA	FYLSHDDL	MGNGCNGGNTGYTGGGAYGARGC	ARRTCRTCRTGNSWNARRTARAA	1024	8192	0.632258	27.7143	51.9	95	91	283	VWAAWGK	KVDPELF	GTNTGGGCNGCNTGGGGNAA	AANARYTCNGGRTCNACYTT	256	1024	66.3	93	65.8364
Bla_648	XP_021937909.1_141219_142050	459	6	100	244	FLWGQDAC	VNTHFSMD	TTYYTNTGGGGNCARGAYGCNTG	TCCATNSWRAARTGNGTRTTNAC	1024	2048	0.627737	32.1429	64.1	88.5	31	258	HHIWNRA	PAMIPVG	CAYCAYATHTGGAAYMGNGC	CCNACNGGDATCATNGCNGG	192	768	62.4	90.5	65.7868
Bla_649	XP_021931479.1_726737_727131	372	6	11	126	LRAGKKMK	FACVVATT	YTNMGNGCNGGNAARAARATGAA	GTNGTNGCNACNACRCANGCRAA	4096	4096	0.563107	15.7143	54.9	98	1	139	MESTHHV	FIDIREQ	ATGGARWSNACNCAYCAYGT	TGYTCNCKDATRTCDATRAA	512	576	59.8	95	65.7831
Bla_650	XP_021916331.1_557684_558483	366	6	25	138	LTEANTFW	YFCRTMLY	YTNACNGARGCNAAYACNTTYTG	TANARCATNGTNCKRCARAARTA	4096	2048	0.364486	13.7143	63.5	96	15	264	YMDGSLV	NCIEMRP	TAYATGGAYGGNWSNYTNGT	GGNCKCATYTCDATRCARTT	2048	192	56.9	91.5	65.7479
Bla_651	XP_021922655.1_567405_568337	600	6	124	315	HSNSMINV	MDRAPELY	CAYWSNAAYWSNATGATHAAYGT	TANARYTCNGGNGCNCKRTCCAT	6144	4096	0.505435	33.7143	50.3	99	56	323	AQTLPRK	KTLHGDE	GCNCARACNYTNCCNMGNAA	TCRTCNCCRTGNARNGTYTT	8192	1024	59.4	96.5	65.7393
Bla_652	XP_021922194.1_795560_796407	375	6	110	226	VGHQYGEK	PMDILTGG	GTNGGNCAYCARTAYGGNGARAA	CCNCCNGTNARDATRTCCATNGG	1024	3072	0.405941	18.4286	64.4	99	6	269	RAMNEDE	VDLGEPS	MGNGCNATGAAYGARGAYGA	SWNGGYTCNCCNARRTCNAC	256	8192	60.8	83	65.7111
Bla_653	XP_021922910.1_607167_608088	678	6	70	287	PLNGHGAH	GYFTFSCN	CCNYTNAAYGGNCAYGGNGCNCA	TTRCANSWRAANGTRAARTANCC	8192	4096	0.509524	43.4286	55.2	96	58	300	RIPTQTQ	NGRTKIC	MGNATHCCNACNCARACNCA	CADATYTTNGTNCKNCCRTT	3072	1536	60.6	92	65.6853
Bla_654	XP_021937487.1_23903_24474	351	6	52	160	PIFARGCD	GWYPRHRQ	CCNATHTTYGCNMGNGGNTGYGA	TGNCKRTGNCKNGGRTACCANCC	6144	4096	0.455446	7.42857	60.7	100	30	215	AQSPREE	PKFFHRS	GCNCARWSNCCNMGNGARGA	SWNCKRTGRAARAAYTTNGG	8192	2048	50.4	97.5	65.6679
Bla_655	XP_021920686.1_528904_529640	621	5	34	232	IFVCGTYQ	WKAHGFEA	ATHTTYGTNTGYGGNACNTAYCA	GCYTCRAANCCRTGNGCYTTCCA	1536	256	0.598958	51.8333	70.5	95	9	240	QTLHIWD	WITAFDY	CARACNYTNCAYATHTGGGA	TARTCRAANGCNGTDATCCA	384	192	73	95.5	65.6371
Bla_656	XP_021934915.1_540836_541790	786	5	45	298	DGRQIAAH	WEDTEIEM	GAYGGNMGNCARATHGCNGCNCA	ATYTCDATYTCNGTRTCYTCCCA	6144	192	0.481481	54.8333	62.7	100	11	318	NFQLKWH	HTEMTIK	AAYTTYCARYTNAARTGGCA	TTDATNGTCATYTCNGTRTG	128	192	72.3	98.5	65.5953
Bla_657	XP_021927561.1_1852746_1853281	360	6	46	157	LTFHVLYD	KMPHSFRG	YTNACNTTYCAYGTNYTNTAYGA	CCNCKRAANSWRTGNGGCATYTT	8192	4096	0.346154	13.4286	56.3	99	7	165	GTMRPVD	QITIEKS	GGNACNATGMGNCCNGTNGA	SWYTTYTCDATNGTDATYTG	2048	1152	60.8	91.5	65.5708
Bla_658	XP_021941265.1_10001_10766	912	5	35	330	DEGPERYF	GFVHRKNN	GAYGARGGNCCNGARMGNTAYTT	TTRTTYTTNCKRTGNACRAANCC	2048	2048	0.632509	66.5	61	100	26	339	PNTQYHI	YVGFNAT	CCNAAYACNCARTAYCAYAT	GTNGCRTTRAANCCNACRTA	256	512	72.2	98.5	65.4994
Bla_659	XP_021934958.1_515123_516395	708	6	36	263	IDRTAEEI	EEMSHLLQ	ATHGAYMGNACNGCNGARGARAT	TGNARNARRTGNSWCATYTCYTC	3072	8192	0.561644	60.2857	49.9	100	24	374	ALTCVVW	PWTVGPS	GCNYTNACNTGYGTNGTNTG	SWNGGNCCNACNGTCCANGG	4096	4096	57.1	94	65.4042
Bla_660	XP_021940601.1_21440_21875	360	6	21	132	VRPMLKHP	FCASQNIN	GTNMGNCCNATGYTNAARCAYCC	TTDATRTTYTGNSWNGCRCARAA	4096	3072	0.27619	12.2857	53.8	95	12	140	ACLIVEV	FKREEPV	GCNTGYYTNATHGTNGARGT	ACNGGYTCYTCNCKYTTRAA	1536	512	61.1	97.5	65.3859
Bla_661	XP_021927437.1_483781_484306	348	6	38	145	SKYWDAFY	CGVGNTVF	WSNAARTAYTGGGAYGCNTTYTA	AANACNGTRTTNCCNACNCCRCA	1024	4096	0.772277	33.1429	61.4	91.5	11	153	ELAKCKV	PILQYNA	GARYTNGCNAARTGYAARGT	GCRTTRTAYTGNARDATNGG	512	768	63.7	88	65.3843
Bla_662	XP_021942944.1_301570_302152	438	6	53	190	AITSMYEN	THYQQPPT	GCNATHACNWSNATGTAYGARAA	GTNGGNGGYTGYTGRTARTGNGT	3072	1024	0.42735	20.2857	59.1	99	23	212	AFHTFRG	IHERIRP	GCNTTYCAYACNTTYMGNGG	GGNCKDATNCKYTCRTGDAT	1024	2304	55.2	93	65.369
Bla_663	XP_021930996.1_668086_670204	1161	5	279	657	TLQPCENH	DQDPREAI	ACNYTNCARCCNTGYGARAAYCA	ATNGCYTCNCKNGGRTCYTGRTC	2048	2048	0.217742	32	66.9	100	265	673	WDFAGMD	ENPYWVS	TGGGAYTTYGCNGGNATGGA	SWNACCCARTANGGRTTYTC	64	512	69.1	100	65.3656
Bla_664	XP_021927003.1_392972_393363	345	6	10	116	NFALMVTW	PFERYDVV	AAYTTYGCNYTNATGGTNACNTG	ACNACRTCRTANCKYTCRAANGG	2048	2048	0.52	17	63.3	89.5	1	128	VFAGTAT	FWFERLQ	GTNTTYGCNGGNACNGCNAC	TGNARNCKYTCRAACCARAA	2048	512	59.9	94	65.3484
Bla_665	XP_021920501.1_242821_245205	2031	5	61	729	VQAMEKFI	NQGKRFIT	GTNCARGCNATGGARAARTTYAT	GTDATRAANCKYTTNCCYTGRTT	256	1536	0.259819	74.5	71	95	46	777	FPQEAYK	NVQGFLL	TTYCCNCARGARGCNTAYAA	ARNARRAANCCYTGNACRTT	256	2048	67.2	97	65.3239
Bla_666	XP_021927877.1_1030234_1032108	1473	5	52	534	NYAITHAM	VQQDEEPG	AAYTAYGCNATHACNCAYGCNAT	CCNGGYTCYTCRTCYTGYTGNAC	1536	512	0.202559	40.1667	66	97.5	16	561	YAIPWQM	QPYYAIL	TAYGCNATHCCNTGGCARAT	ARDATNGCRTARTANGGYTG	192	768	71.3	100	65.3195
Bla_667	XP_021922984.1_412927_413634	540	6	14	185	SGDNKKGK	WAQEDLEE	WSNGGNGAYAAYAARAARGGNAA	TCYTCNARRTCYTCYTGNGCCCA	4096	512	0.493902	22.8571	54.6	89.5	6	246	LSNAEEK	MEENIMV	YTNWSNAAYGCNGARGARAA	ACCATDATRTTYTCYTCCAT	4096	24	63.7	98	65.2865
Bla_668	XP_021937794.1_433290_434487	693	6	147	369	FGVLNVGE	YDLERVCF	TTYGGNGTNYTNAAYGTNGGNGA	AARCANACNCKYTCNARRTCRTA	8192	4096	0.663551	59.5714	57	89	62	390	DSCEPGY	VPGLAER	GAYWSNTGYGARCCNGGNTA	CKYTCNGCNARNCCNGGNAC	2048	8192	56.8	98	65.2487
Bla_669	XP_021917984.1_346364_347050	408	6	13	140	QRDHCWKQ	QNHARTVT	CARMGNGAYCAYTGYTGGAARCA	GTNACNGTNCKNGCRTGRTTYTG	256	4096	0.454545	18.4286	66.2	96	2	221	DDNSSVQ	CQTLQPG	GAYGAYAAYWSNWSNGTNCA	CCNGGYTGNARNGTYTGRCA	8192	1024	44	100	65.1861
Bla_670	XP_021937910.1_113308_113848	471	6	19	167	NLTGFTFY	KWAFDLIN	AAYYTNACNGGNTTYACNTTYTA	TTDATNARRTCRAANGCCCAYTT	4096	768	0.380282	21.2857	64.9	91.5	3	176	DQLLNGD	FTANKPF	GAYCARYTNYTNAAYGGNGA	AANGGYTTRTTNGCNGTRAA	2048	512	60.4	89	65.1765
Bla_671	XP_021927466.1_1542529_1544212	1353	5	69	511	KKAFINIC	GFFPIHYA	AARAARGCNTTYATHAAYATHTG	GCRTARTGDATNGGRAARAANCC	576	768	0.533487	89.5	66	96	56	539	EPCYVIK	WDNNVIL	GARCCNTGYTAYGTNATHAA	ARDATNACRTTRTTRTCCCA	384	192	71.8	94	65.1567
Bla_672	XP_021941676.1_8107_8735	567	6	10	190	AKSFPGYF	EGLEDATA	GCNAARWSNTTYCCNGGNTAYTT	GCNGTNGCRTCYTCNARNCCYTC	8192	4096	0.293103	22.5714	53.6	100	1	205	HTLEVLI	CPDPTRD	CAYACNYTNGARGTNYTNAT	TCNCKNGTNGGRTCNGGRCA	4096	2048	54.4	97.5	65.1162
Bla_673	XP_021917869.1_445543_446226	384	6	26	145	TIKQLQEA	NFTVIAKL	ACNATHAARCARYTNCARGARGC	ARYTTNGCDATNACNGTRAARTT	1536	3072	0.321101	12.8571	63.6	95	12	223	KNPLVLA	DFEMFGY	AARAAYCCNYTNGTNYTNGC	TANCCRAACATYTCRAARTC	4096	64	61.7	86.5	65.1109
Bla_674	XP_021922246.1_1139610_1140975	387	5	287	407	EVMKFDGF	CKEQGHIA	GARGTNATGAARTTYGAYGGNTT	GCDATRTGNCCYTGYTCYTTRCA	256	384	0.368421	15.1667	72.9	94	279	430	MFINGKE	ACKVCGD	ATGTTYATHAAYGGNAARGA	TCNCCRCANACYTTRCANGC	96	512	72.2	98.5	65.0882
Bla_675	XP_021925237.1_436593_437385	522	6	72	237	ERDIVPPC	DEKHPTVH	GARMGNGAYATHGTNCCNCCNTG	TGNACNGTNGGRTGYTTYTCRTC	6144	1024	0.339623	22.4286	64.4	91.5	45	245	IRLVTNE	PDAIVDD	ATHMGNYTNGTNACNAAYGA	TCRTCNACDATNGCRTCNGG	6144	768	58.9	90.5	65.0014
Bla_676	XP_021927328.1_152340_152800	345	6	13	119	RQVRDKEE	EVQYNESL	MGNCARGTNMGNGAYAARGARGA	ARNSWYTCRTTRTAYTGNACYTC	4096	4096	0.19	8.14286	57.6	95	3	142	ELRQQKQ	DQLQEAE	GARYTNMGNCARCARAARCA	TCNGCYTCYTGNARYTGRTC	1024	512	58	96.5	64.9377
Bla_677	XP_021934177.1_456372_458669	1755	5	26	602	ESFQICKE	FADMTAHK	GARWSNTTYCARATHTGYAARGA	TTRTGNGCNGTCATRTCNGCRAA	1536	512	0.498227	133.167	65.6	95	1	683	VRALKQK	MEFQYLF	GTNMGNGCNYTNAARCARAA	AANARRTAYTGRAAYTCCAT	4096	128	65.2	95.5	64.8925
Bla_678	XP_021921302.1_761100_762219	378	6	145	262	VQLAEYNP	KFARSDEK	GTNCARYTNGCNGARTAYAAYCC	TTYTCRTCNSWNCKNGCRAAYTT	2048	8192	0.0540541	2.28571	56.2	99	4	273	LKQPPTY	AKVHLKQ	YTNAARCARCCNCCNACNTA	TGYTTNARRTGNACYTTNGC	2048	1024	62	90.5	64.8428
Bla_679	XP_021921754.1_403608_404536	540	6	82	253	NGNGNVCI	EAITGPVD	AAYGGNAAYGGNAAYGTNTGYAT	TCNACNGGNCCNGTDATNGCYTC	1024	6144	0.645963	39.2857	59.6	93	18	261	FLHVHRG	MHPVRVR	TTYYTNCAYGTNCAYMGNGG	CKNACNCKNACNGGRTGCAT	2048	2048	53.6	96.5	64.8252
Bla_680	XP_021941434.1_293932_294739	624	5	61	260	FGVPKPYT	GDIKFPPA	TTYGGNGTNCCNAARCCNTAYAC	GCNGGNGGRAAYTTDATRTCNCC	2048	1536	0.585106	42	63.4	100	1	272	INGVDME	GKVTETI	ATHAAYGGNGTNGAYATGGA	ATNGTYTCNGTNACYTTNCC	192	1024	69.9	100	64.7921
Bla_681	XP_021922327.1_1121394_1122260	702	6	46	271	TLVNIQAE	QGIKPLQA	ACNYTNGTNAAYATHCARGCNGA	GCYTGNARNGGYTTDATNCCYTG	6144	3072	0.362385	29.7143	63.3	97	8	284	ARAVVET	PATGTAG	GCNMGNGCNGTNGTNGARAC	CCNGCNGTNCCNGTNGCNGG	4096	4096	50.6	93	64.7765
Bla_682	XP_021916549.1_455936_457422	948	5	111	418	DYILKKAM	NMCTQTCD	GAYTAYATHYTNAARAARGCNAT	TCRCANGTYTGNGTRCACATRTT	1536	256	0.564784	70.5	66.8	94.5	51	440	DKGVQTD	QTAWPQF	GAYAARGGNGTNCARACNGA	AAYTGNGGCCANGCNGTYTG	512	256	68.1	100	64.7636
Bla_683	XP_021923975.1_92405_92932	375	6	40	156	YLPTGVYE	IDTLNQNR	TAYYTNCCNACNGGNGTNTAYGA	CKRTTYTGRTTNARNGTRTCDAT	8192	3072	0.254545	10.7143	59	97	4	167	KMALKPG	METSEAL	AARATGGCNYTNAARCCNGG	ARNGCYTCNSWNGTYTCCAT	512	2048	53.9	96.5	64.7502
Bla_684	XP_021931280.1_802455_803850	777	6	124	374	PTDFSEAE	VEQIESIP	CCNACNGAYTTYWSNGARGCNGA	GGDATNSWYTCDATYTGYTCNAC	8192	4608	0.445833	43.1429	49.5	96	12	486	LVEKYEA	QEVAKLK	YTNGTNGARAARTAYGARGC	TTNARYTTNGCNACYTCYTG	512	1024	65	91.5	64.7275
Bla_685	XP_021916797.1_11515_13090	1164	5	169	548	ITNWFHNH	HKFIKQED	ATHACNAAYTGGTTYCAYAAYCA	TCYTCYTGYTTDATRAAYTTRTG	192	192	0.330623	38.1667	72	96	151	594	NVATIEF	IKTEDRE	AAYGTNGCNACNATHGARTT	TCNCKRTCYTCNGTYTTDAT	768	768	68.4	97	64.6194
Bla_686	XP_021941480.1_90106_90585	366	5	24	137	HIKICEKN	KAFDRHIE	CAYATHAARATHTGYGARAARAA	TCDATRTGNCKRTCRAANGCYTT	288	1536	0.528302	19.8333	68.4	96.5	11	145	ICNRTFK	WCKEQKA	ATHTGYAAYMGNACNTTYAA	GCYTTYTGYTCYTTRCACCA	768	32	72.4	98.5	64.5994
Bla_687	XP_021914485.1_55405_58265	1716	5	46	609	TLRNKVYK	EYKVKERH	ACNYTNMGNAAYAARGTNTAYAA	TGNCKYTCYTTNACYTTRTAYTC	8192	1024	0.576493	114.167	61.8	100	37	697	AVIYGIP	MFDPANM	GCNGTNATHTAYGGNATHCC	ATRTTNGCNGGRTCRAACAT	1152	128	68.3	93	64.5775
Bla_688	XP_021920064.1_403414_404281	651	6	17	225	KGQVVDTN	KFKGSVVF	AARGGNCARGTNGTNGAYACNAA	AANACNACNSWNCCYTTRAAYTT	2048	8192	0.569307	42.2857	54.4	95	9	259	IVIGDEI	EAETYLR	ATHGTNATHGGNGAYGARAT	CKNARRTANGTYTCNGCYTC	576	2048	59.4	93	64.5629
Bla_689	XP_021933282.1_75636_76097	363	6	21	133	GTGTHRKI	GDYIVALD	GGNACNGGNACNCAYMGNAARAT	TCNARNGCNACDATRTARTCNCC	8192	6144	0.45283	19.7143	56.5	93	12	141	RKDLVQG	HAQMLLV	MGNAARGAYYTNGTNCARGG	ACNARNARCATYTGNGCRTG	2048	1024	59.7	95.5	64.4958
Bla_690	XP_021929210.1_459659_462612	2085	4	267	953	KNYGTIFP	EGATYCKF	AARAAYTAYGGNACNATHTTYCC	AAYTTRCARTANGTNGCNCCYTC	768	1024	0.44494	143.2	69	100	257	974	KKADICH	WKDYLPG	AARAARGCNGAYATHTGYCA	CCNGGNARRTARTCYTTCCA	192	256	72	100	64.4759
Bla_691	XP_021920788.1_824534_825332	456	5	27	170	RNIMDQID	NFKQKIYD	MGNAAYATHATGGAYCARATHGA	TCRTADATYTTYTGYTTRAARTT	576	192	0.138686	11.3333	70.1	95	4	183	PMEEDIK	MAFIAPN	CCNATGGARGARGAYATHAA	TTNGGNGCDATRAANGCCAT	96	384	71.5	100	64.4529
Bla_692	XP_021921928.1_431355_431768	345	6	14	120	IIQTLGNP	KTQTMKSS	ATHATHCARACNYTNGGNAAYCC	SWNSWYTTCATNGTYTGNGTYTT	4608	8192	0.32	13	49.1	98	4	130	NIEEFRE	IKPFEQD	AAYATHGARGARTTYMGNGA	TCYTGYTCRAANGGYTTDAT	384	192	65.9	92.5	64.4457
Bla_693	XP_021940086.1_238248_238864	555	6	18	194	ILPVIKQH	TFDRLHAG	ATHYTNCCNGTNATHAARCARCA	CCNGCRTGNARNCKRTCRAANGT	4608	8192	0.660714	44.2857	60.4	95	2	213	AKIGLLV	CTRKLTV	GCNAARATHGGNYTNYTNGT	ACNGTNARYTTNCKNGTRCA	6144	4096	49.4	96.5	64.4406
Bla_694	XP_021923109.1_511267_512218	771	5	17	265	HDAEMDYY	TFDDVVWN	CAYGAYGCNGARATGGAYTAYTA	TTCCANACNACRTCRTCRAANGT	128	512	0.177686	18.8333	67.1	100	9	312	DTGHEDM	KGQGQMA	GAYACNGGNCAYGARGAYAT	GCCATYTGNCCYTGNCCYTT	256	128	69.7	98.5	64.3333
Bla_695	XP_021917641.1_299567_301128	915	5	120	416	KVADNTFP	EAGIDPHW	AARGTNGCNGAYAAYACNTTYCC	CARTGNGGRTCDATNCCNGCYTC	1024	1536	0.472414	58.8333	69	97.5	42	497	YKNYHAF	KTKDQGL	TAYAARAAYTAYCAYGCNTT	ARNCCYTGRTCYTTNGTYTT	128	512	69.4	94	64.3195
Bla_696	XP_021937304.1_348531_349146	399	6	11	135	GQERFPHG	YQLQREAQ	GGNCARGARMGNTTYCCNCAYGG	TGNGCYTCNCKYTGNARYTGRTA	2048	4096	0.163793	7.71429	54.2	99	1	174	EQPRPGH	QQHTSTM	GARCARCCNMGNCCNGGNCA	ATNGTNSWNGTRTGYTGYTG	2048	2048	55.2	97.5	64.2775
Bla_697	XP_021921151.1_565685_566954	384	6	305	424	PGYWSLEN	MDIRTMDQ	CCNGGNTAYTGGWSNYTNGARAA	TGRTCCATNGTNCKDATRTCCAT	8192	384	0.572727	24	55.1	94	180	434	VVAVYTG	DPKGKTI	GTNGTNGCNGTNTAYACNGG	ATNGTYTTNCCYTTNGGRTC	2048	512	59.6	95	64.2714
Bla_698	XP_021913208.1_177014_177690	549	6	19	193	RRMPLNHH	QKYFSGNG	MGNMGNATGCCNYTNAAYCAYCA	CCRTTNCCNSWRAARTAYTTYTG	8192	2048	0.545455	32	54.1	92	6	205	ANHELLT	FYVIEKS	GCNAAYCAYGARYTNYTNAC	SWYTTYTCDATNACRTARAA	2048	768	57.5	99	64.262
Bla_699	XP_021929127.1_208411_209269	618	5	31	228	LIEFNQKQ	TFPNLVMH	YTNATHGARTTYAAYCARAARCA	TGCATNACNARRTTNGGRAANGT	768	2048	0.110526	16.6667	67.2	98.5	2	241	NTKVFKM	PVIQQNA	AAYACNAARGTNTTYAARAT	GCRTTYTGYTGDATNACNGG	256	384	69.6	100	64.2123
Bla_700	XP_021918705.1_463867_468382	1737	4	440	1010	VYCNHAKK	MDHDYCGP	GTNTAYTGYAAYCAYGCNAARAA	GGNCCRCARTARTCRTGRTCCAT	512	128	0.401089	112	72.6	100	419	1073	LDTMNIQ	DHNYCYT	YTNGAYACNATGAAYATHCA	GTRTARCARTARTTRTGRTC	384	64	73.8	98	64.1846
Bla_701	XP_021914409.1_430213_431480	687	5	125	345	TGKEIFPY	IFQRAFMV	ACNGGNAARGARATHTTYCCNTA	ACCATRAANGCNCKYTGRAADAT	1536	768	0.381643	30.8333	66.7	98.5	52	353	HIYFPGQ	CMIVWIA	CAYATHTAYTTYCCNGGNCA	GCDATCCANACDATCATRCA	384	72	72.5	95.5	64.13
Bla_702	XP_021928791.1_432358_433276	639	6	42	246	LDKMKLET	EKTEGDIV	YTNGAYAARATGAARYTNGARAC	ACDATRTCNCCYTCNGTYTTYTC	1024	768	0.459184	36.2857	61.4	95	15	263	HSELDEQ	DELQARR	CAYWSNGARYTNGAYGARCA	CKNCKNGCYTGNARYTCRTC	2048	4096	53.8	91.5	64.09
Bla_703	XP_021931155.1_348062_348898	630	5	39	240	LGDWGTQF	KHVKFGRI	YTNGGNGAYTGGGGNACNCARTT	ATNCKNCCRAAYTTNACRTGYTT	2048	2048	0.463918	44.1667	64.9	96	4	269	IAKPFHM	DIMATKQ	ATHGCNAARCCNTTYCAYAT	TGYTTNGTNGCCATDATRTC	384	192	75.9	94.5	64.0797
Bla_704	XP_021919148.1_944737_945191	351	6	28	136	KYNQAVAD	QMRANREE	AARTAYAAYCARGCNGTNGCNGA	TCYTCNCKRTTNGCNCKCATYTG	1024	2048	0.196078	7.57143	60.1	97	1	144	LDKKTKD	IELLYEN	YTNGAYAARAARACNAARGA	TTYTCRTANARNARYTCDAT	512	1536	54.4	94	64.0652
Bla_705	XP_021935331.1_660256_661081	453	6	25	167	DCSIVIDG	DFYVYDVL	GAYTGYWSNATHGTNATHGAYGG	ARNACRTCRTANACRTARAARTC	4608	1024	0.492647	24.4286	53.4	91.5	7	232	TSYIAKH	GNDYIEH	ACNWSNTAYATHGCNAARCA	TGYTCDATRTARTCRTTNCC	3072	192	67.7	90.5	63.9865
Bla_706	XP_021934424.1_149116_149632	387	6	11	131	FRLHNLFT	MGLNIGMC	TTYMGNYTNCAYAAYYTNTTYAC	CACATNCCDATRTTNARNCCCAT	8192	768	0.192982	9.14286	52.2	94	2	152	QDIVTDN	DYLIRHV	CARGAYATHGTNACNGAYAA	ACRTGNCKDATNARRTARTC	384	1536	64.9	94	63.9652
Bla_707	XP_021942898.1_608461_609572	861	6	73	351	TFLHMLPE	VFFEVLQR	ACNTTYYTNCAYATGYTNCCNGA	CKYTGNARNACYTCRAARAANAC	4096	4096	0.6	67.7143	55.7	95	7	376	EGIVVAK	GFGIMFG	GARGGNATHGTNGTNGCNAA	CCRAACATDATNCCRAANCC	1536	192	59.5	87	63.9441
Bla_708	XP_021925321.1_451282_452134	573	6	29	211	LTAWLMGN	KQELKFNS	YTNACNGCNTGGYTNATGGGNAA	SWRTTRAAYTTNARYTCYTGYTT	4096	2048	0.284091	27.1429	58.6	93	20	260	LVPVEKK	CVLHNFA	YTNGTNCCNGTNGARAARAA	GCRAARTTRTGNARNACRCA	2048	512	63	88	63.9214
Bla_709	XP_021914179.1_724071_725076	771	5	44	292	IFMEEAYH	TMEIDRIT	ATHTTYATGGARGARGCNTAYCA	GTDATNCKRTCDATYTCCATNGT	192	1152	0.436975	42	66	100	35	360	ATVLQKA	QAKEGVD	GCNACNGTNYTNCARAARGC	TCNACNCCYTCYTTNGCYTG	2048	512	65.2	100	63.9161
Bla_710	XP_021942219.1_142277_142764	357	5	20	130	HAGDRNFV	CDKCGKAF	CAYGCNGGNGAYMGNAAYTTYGT	AANGCYTTNCCRCAYTTRTCRCA	2048	512	0.359223	12.8333	65.2	100	5	138	DCFPNRE	FQKNHLA	GAYTGYTTYCCNAAYMGNGA	GCNARRTGRTTYTTYTGRAA	512	256	69.8	100	63.871
Bla_711	XP_021918322.1_327240_328458	786	5	83	336	NHGYDVAK	EHYFELKL	AAYCAYGGNTAYGAYGTNGCNAA	ARYTTNARYTCRAARTARTGYTC	1024	1024	0.595142	60.8333	66	96	75	374	LGYVTPW	AIWELGQ	YTNGGNTAYGTNACNCCNTG	TGNCCNARYTCCCADATNGC	4096	768	66.5	100	63.8436
Bla_712	XP_021915728.1_952541_953177	399	6	90	214	PADGQGYF	DAVMVEPV	CCNGCNGAYGGNCARGGNTAYTT	ACNGGYTCNACCATNACNGCRTC	2048	1024	0.533898	21.4286	61.7	91	39	225	AKLCRED	TKRKLKP	GCNAARYTNTGYMGNGARGA	GGYTTNARYTTNCKYTTNGT	2048	2048	54	96.5	63.8288
Bla_713	XP_021928362.1_443974_445048	348	6	23	130	DEVRIAQN	TKYWSIIG	GAYGARGTNMGNATHGCNCARAA	CCDATDATNSWCCARTAYTTNGT	3072	2304	0.346535	12.4286	59.1	97	15	156	WYEEVTG	KMKELRR	TGGTAYGARGARGTNACNGG	CKNCKNARYTCYTTCATYTT	128	1024	61.3	87	63.8282
Bla_714	XP_021929033.1_384278_385754	969	5	59	373	KLDDRMEP	NGIKMEKF	AARYTNGAYGAYMGNATGGARCC	AAYTTYTCCATYTTDATNCCRTT	1024	192	0.266234	38.6667	65.4	100	51	391	ETLNEDQ	FVIWEVK	GARACNYTNAAYGARGAYCA	TTNACYTCCCADATNACRAA	512	192	68.9	97	63.7714
Bla_715	XP_021930657.1_396483_397113	558	6	22	199	KGPMLVDQ	KTIADNTE	AARGGNCCNATGYTNGTNGAYCA	TCNGTRTTRTCNGCDATNGTYTT	2048	1536	0.496732	27.8571	65.4	93	2	232	HVDPAVT	WKVKVLQ	CAYGTNGAYCCNGCNGTNAC	TGNARNACYTTNACYTTCCA	1024	512	61.8	82	63.7619
Bla_716	XP_021940828.1_639920_640653	684	6	11	230	LRENGDKV	KYLNMSYN	YTNMGNGARAAYGGNGAYAARGT	TTRTANSWCATRTTNARRTAYTT	4096	2048	0.540284	41.1429	56.4	98	2	263	NDISNLA	KNNYIED	AAYGAYATHWSNAAYYTNGC	TCYTCDATRTARTTRTTYTT	3072	96	58	88	63.7474
Bla_717	XP_021926949.1_708670_709320	375	5	39	155	DERMKPFI	KMCIPTVG	GAYGARMGNATGAARCCNTTYAT	CCNACNGTNGGDATRCACATYTT	512	768	0.309091	11.1667	70.8	96	10	163	PDFFKVH	IVDTNCN	CCNGAYTTYTTYAARGTNCA	TTRCARTTNGTRTCNACDAT	256	384	69.6	98.5	63.736
Bla_718	XP_021916137.1_876476_877285	345	6	21	127	RGCTVVEG	NTVNWDAI	MGNGGNTGYACNGTNGTNGARGG	ATNGCRTCCCARTTNACNGTRTT	8192	512	0.27	9.28571	60.5	91.5	13	233	SVREFEQ	QCYVCRG	WSNGTNMGNGARTTYGARCA	CCNCKRCANACRTARCAYTG	4096	512	61	91.5	63.6607
Bla_719	XP_021913087.1_168823_169592	630	6	45	246	KSFAFYDY	PYVFNGRP	AARWSNTTYGCNTTYTAYGAYTA	GGNCKNCCRTTRAANACRTANGG	2048	4096	0.542553	28.1429	58.8	91	4	269	HHLVRRD	DALQNFY	CAYCAYYTNGTNMGNMGNGA	TARAARTTYTGNARNGCRTC	8192	512	54.6	97.5	63.624
Bla_720	XP_021919462.1_177340_178529	981	6	42	360	WEERVQEC	VHAAPINI	TGGGARGARMGNGTNCARGARTG	ATRTTDATNGGNGCNGCRTGNAC	512	3072	0.4	41.4286	57.5	99	34	411	EYVRVYG	APPLPPK	GARTAYGTNMGNGTNTAYGG	TTNGGNGGNARNGGNGGNGC	1024	8192	43.6	100	63.6177
Bla_721	XP_021914965.1_106823_107343	456	6	17	160	TDGGRYDA	YVVHLPEN	ACNGAYGGNGGNMGNTAYGAYGC	TTYTCNGGNARRTGNACNACRTA	4096	4096	0.167883	10.7143	56.2	97	9	168	VYNFQVV	APIGREV	GTNTAYAAYTTYCARGTNGT	ACYTCNCKNCCDATNGGNGC	256	3072	59.4	91.5	63.5502
Bla_722	XP_021919946.1_73841_75065	909	5	51	345	VDTMEGKY	HPFYHELY	GTNGAYACNATGGARGGNAARTA	TANARYTCRTGRTARAANGGRTG	512	1024	0.173611	27.1667	68.4	98.5	1	362	MIQFLEN	IWTADHC	ATGATHCARTTYYTNGARAA	CARTGRTCNGCNGTCCADAT	192	192	72.4	93	63.5468
Bla_723	XP_021918383.1_630268_630828	513	6	13	175	QGDGMENE	IKTLKEEN	CARGGNGAYGGNATGGARAAYGA	TTYTCYTCYTTNARNGTYTTDAT	256	1536	0.51634	32.8571	63.1	99	1	183	AVKQALP	GQLESQL	GCNGTNAARCARGCNYTNCC	ARYTGNSWYTCNARYTGNCC	2048	8192	46	93	63.5347
Bla_724	XP_021919797.1_84941_85513	345	6	10	116	FGVKNCWF	FTCTEKVV	TTYGGNGTNAARAAYTGYTGGTT	ACNACYTTYTCNGTRCANGTRAA	256	1024	0.08	4.42857	67.7	92.5	2	148	VLQDFRP	KQHRPPS	GTNYTNCARGAYTTYMGNCC	SWNGGNGGNCKRTGYTGYTT	2048	4096	55.2	89.5	63.5302
Bla_725	XP_021929140.1_228571_229337	363	6	95	207	IDKAGRKI	CYWLFSAC	ATHGAYAARGCNGGNMGNAARAT	CANGCNSWRAANARCCARTARCA	3072	4096	0.5	21.2857	53.3	88.5	46	227	ANLQFCG	PETKNRS	GCNAAYYTNCARTTYTGYGG	SWNCKRTTYTTNGTYTCNGG	512	4096	61.8	99	63.5115
Bla_726	XP_021933683.1_1076573_1077150	429	6	15	149	VRPPQDVF	FALAEVDE	GTNMGNCCNCCNCARGAYGTNTT	TCRTCNACYTCNGCNARNGCRAA	8192	4096	0.301587	10.1429	55.2	100	2	157	TAELLKH	VETATPK	ACNGCNGARYTNYTNAARCA	TTNGGNGTNGCNGTYTCNAC	4096	2048	58.4	90.5	63.5103
Bla_727	XP_021921640.1_489496_490155	360	6	90	201	YDIFLHPD	GKIVGFYS	TAYGAYATHTTYYTNCAYCCNGA	SWRTARAANCCNACDATYTTNCC	1536	6144	0.590476	29.1429	59.1	94	6	214	RGKLFYF	TDSKTQE	MGNGGNAARYTNTTYTAYTT	TCYTGNGTYTTNSWRTCNGT	2048	2048	54.4	94	63.4841
Bla_728	XP_021936120.1_755820_756537	426	6	16	149	QLYRKLEM	KQQLPLKL	CARYTNTAYMGNAARYTNGARAT	ARYTTNARNGGNARYTGYTGYTT	8192	8192	0.483871	13.2857	47.2	100	6	193	EQNDITQ	QQMLPLK	GARCARAAYGAYATHACNCA	TTNARNGGNARCATYTGYTG	192	1024	64.2	92	63.3635
Bla_729	XP_021921839.1_157730_158551	594	6	93	282	TQIYAKCF	DAFMKSEF	ACNCARATHTAYGCNAARTGYTT	AAYTCNSWYTTCATRAANGCRTC	768	1024	0.715847	41.4286	66.6	91	32	291	KLLDECF	GEKSRDR	AARYTNYTNGAYGARTGYTT	CKRTCNCKNSWYTTYTCNCC	1024	8192	52	90	63.3552
Bla_730	XP_021916053.1_437764_438281	366	6	45	158	ILEKHVKM	GKKVMKLY	ATHYTNGARAARCAYGTNAARAT	TANARYTTCATNACYTTYTTNCC	1536	1024	0.456311	16.5714	62.7	98	34	166	PFVEAEN	KKQSSQD	CCNTTYGTNGARGCNGARAA	TCYTGNSWNSWYTGYTTYTT	512	4096	50.6	91.5	63.2858
Bla_731	XP_021939736.1_233785_234762	771	5	90	338	YVPMCTEK	NANCAVVF	TAYGTNCCNATGTGYACNGARAA	AANACNACNGCRCARTTNGCRTT	512	2048	0.272727	22	65.6	100	46	349	YNVTGMP	YYFGTAA	TAYAAYGTNACNGGNATGCC	GCNGCNGTNCCRAARTARTA	256	512	66.7	100	63.257
Bla_732	XP_021930741.1_505005_505833	777	5	17	267	DDEIKKAY	NKIPADIV	GAYGAYGARATHAARAARGCNTA	ACDATRTCNGCNGGDATYTTRTT	384	1152	0.305785	21.6667	66.4	100	1	275	MGKDYYK	FIIRDKP	ATGGGNAARGAYTAYTAYAA	GGYTTRTCNCKDATDATRAA	64	576	67.1	98.5	63.1125
Bla_733	XP_021922291.1_274244_274669	387	6	26	146	TPSQFAEG	DCSVTFTV	ACNCCNWSNCARTTYGCNGARGG	ACNGTRAANGTNACNSWRCARTC	8192	8192	0.533333	17	48	98	1	156	LPPDDGK	NICVHGV	YTNCCNCCNGAYGAYGGNAA	ACNCCRTGNACRCADATRTT	2048	384	63.9	92.5	63.1059
Bla_734	XP_021926162.1_345293_346116	600	6	41	232	MPGLVAGY	FYHEAGGQ	ATGCCNGGNYTNGTNGCNGGNTA	TGNCCNCCNGCYTCRTGRTARAA	8192	1024	0.718919	52.4286	62.3	93	31	264	PELCNLD	GYLLHHG	CCNGARYTNTGYAAYYTNGA	CCRTGRTGNARNARRTANCC	2048	2048	50.8	91.5	63.0759
Bla_735	XP_021918199.1_54856_55666	513	6	74	236	EYRFYADP	DDFQDNHL	GARTAYMGNTTYTAYGCNGAYCC	ARRTGRTTRTCYTGRAARTCRTC	1024	256	0.288462	19.1429	62.8	94	29	244	AYLGGEW	FPISHAR	GCNTAYYTNGGNGGNGARTG	CKNGCRTGNSWDATNGGRAA	2048	6144	56.2	89	63.0459
Bla_736	XP_021930595.1_25033_25570	372	6	32	147	DYSELINT	YKKLQLLW	GAYTAYWSNGARYTNATHAAYAC	CANARNARYTGNARYTTYTTRTA	6144	8192	0.100917	3.42857	47.9	100	21	158	LPVNQLV	GIHEEIA	YTNCCNGTNAAYCARYTNGT	GCDATYTCYTCRTGDATNCC	4096	288	56.2	100	63.0401
Bla_737	XP_021940331.1_209681_210289	417	6	84	214	QVQYASQD	QAPDGEVL	CARGTNCARTAYGCNWSNCARGA	ARNACYTCNCCRTCNGGNGCYTG	4096	4096	0.715447	30.8571	52.6	94	70	223	IRCSDWE	TCDHKKA	ATHMGNTGYWSNGAYTGGGA	GCYTTYTTRTGRTCRCANGT	1536	128	63.3	90.5	63.0271
Bla_738	XP_021918479.1_334713_335466	612	5	22	217	DKGTELQE	DHMVKEGL	GAYAARGGNACNGARYTNCARGA	ARNCCYTCYTTNACCATRTGRTC	2048	512	0.137566	15.6667	67	96	7	226	VGAIQKQ	WIDKQNP	GTNGGNGCNATHCARAARCA	GGRTTYTGYTTRTCDATCCA	768	48	74	95.5	62.9862
Bla_739	XP_021924489.1_204167_205382	543	5	152	324	KTLNEFNT	KTEYEYGT	AARACNYTNAAYGARTTYAAYAC	GTNCCRTAYTCRTAYTCNGTYTT	1024	512	0.331325	22.8333	60.2	100	142	398	PMEVYHF	FGAKTAY	CCNATGGARGTNTAYCAYTT	TANGCNGTYTTNGCNCCRAA	128	1024	71.1	100	62.8836
Bla_740	XP_021921054.1_680747_681456	558	5	44	221	MLLHQMEA	AMELQGFW	ATGYTNYTNCAYCARATGGARGC	CARAANCCYTGNARYTCCATNGC	512	1024	0.122807	10.8333	62.9	100	36	229	LVEFANK	MDVGQPR	YTNGTNGARTTYGCNAAYAA	CKNGGYTGNCCNACRTCCAT	1024	512	70	100	62.8829
Bla_741	XP_021928503.1_72454_73233	576	6	76	259	NALLHDQI	VESMTAEN	AAYGCNYTNYTNCAYGAYCARAT	TTYTCNGCNGTCATNSWYTCNAC	4096	4096	0.4375	31.1429	52.1	97	32	267	SKEQAEN	VALRGEA	WSNAARGARCARGCNGARAA	GCYTCNCCNCKNARNGCNAC	1024	8192	54.4	96.5	62.8442
Bla_742	XP_021930476.1_14946_15699	555	5	38	214	PNGRVMKC	YQCEICGK	CCNAAYGGNMGNGTNATGAARTG	TTNCCRCADATYTCRCAYTGRTA	2048	384	0.205882	17.5	70	94.5	19	223	TCNGNFE	FIQKNHL	ACNTGYAAYGGNAAYTTYGA	ARRTGRTTYTTYTGDATRAA	256	192	72.9	94.5	62.8368
Bla_743	XP_021932851.1_322747_324114	660	6	138	349	DNVTFHFF	DKLARWNV	GAYAAYGTNACNTTYCAYTTYTT	ACRTTCCANCKNGCNARYTTRTC	512	2048	0.751244	66.8571	61.1	88.5	74	357	TGSKCIG	VGLQGAL	ACNGGNWSNAARTGYATHGG	ARNGCNCCYTGNARNCCNAC	3072	8192	48.1	97.5	62.8345
Bla_744	XP_021913828.1_707212_708067	375	6	136	252	VPKAAPFF	FELAQAYL	GTNCCNAARGCNGCNCCNTTYTT	ARRTANGCYTGNGCNARYTCRAA	4096	4096	0.7	25.8571	54.6	96	122	266	DIVKKRN	HGDLIAS	GAYATHGTNAARAARMGNAA	SWNGCDATNARRTCNCCRTG	768	6144	58.1	92	62.8342
Bla_745	XP_021929538.1_298683_299143	354	6	10	119	KENYYRNY	CGHYHTLG	AARGARAAYTAYTAYMGNAAYTA	CCNARNGTRTGRTARTGNCCRCA	512	2048	0.359223	16.4286	56.6	96	2	129	FNVPSLT	VPNMYTL	TTYAAYGTNCCNWSNYTNAC	ARNGTRTACATRTTNGGNAC	8192	512	52.7	96.5	62.751
Bla_746	XP_021922417.1_53393_55001	1452	5	138	613	GNKREFTY	FYYVAPSD	GGNAAYAARMGNGARTTYACNTA	TCNSWNGGNGCNACRTARTARAA	2048	8192	0.575431	71	62	94	107	630	FGYEAAD	QGQIDAF	TTYGGNTAYGARGCNGCNGA	AANGCRTCDATYTGNCCYTG	512	384	68.5	100	62.7457
Bla_747	XP_021922635.1_822175_822860	429	6	12	146	NHITCGGW	KKWLKDVM	AAYCAYATHACNTGYGGNGGNTG	ATNACRTCYTTNARCCAYTTYTT	1536	512	0.488	23.5714	63.2	91	4	215	DTLEQLV	DKYAINI	GAYACNYTNGARCARYTNGT	ATRTTDATNGCRTAYTTRTC	2048	192	62	84.5	62.6738
Bla_748	XP_021926560.1_1303986_1304446	378	6	17	134	YKLTGWNH	CVGLGFAH	TAYAARYTNACNGGNTGGAAYCA	TGNGCRAANCCNARNCCNACRCA	1024	8192	0.333333	11	62.8	93	4	149	RVFTYYW	YIRDDSI	MGNGTNTTYACNTAYTAYTG	ATNSWRTCRTCNCKDATRTA	1024	3072	57.5	89	62.633
Bla_749	XP_021924718.1_1783769_1784549	477	5	41	191	YFMVQLPD	HVQGLPKN	TAYTTYATGGTNCARYTNCCNGA	TTYTTNGGNARNCCYTGNACRTG	1024	4096	0.243056	19.5	64.1	100	27	261	EKRFQME	CDEMWSK	GARAARMGNTTYCARATGGA	TTNSWCCACATYTCRTCRCA	128	128	70	97	62.6129
Bla_750	XP_021917499.1_284429_285361	462	6	128	273	FFAMLQDY	ANLGYAAK	TTYTTYGCNATGYTNCARGAYTA	TTNGCNGCRTANCCNARRTTNGC	512	8192	0.451128	24.8571	56.6	93.5	25	317	QAVEYYN	EDAGDGR	CARGCNGTNGARTAYTAYAA	CKNCCRTCNCCNGCRTCYTC	256	1024	65.8	84.5	62.6067
Bla_751	XP_021916454.1_400356_401029	540	5	33	204	TIEKQVEA	YMDMLPDI	ACNATHGARAARCARGTNGARGC	ATRTCNGGNARCATRTCCATRTA	768	256	0.169697	15.8333	65.3	96	2	213	EREYEQK	QEMFPDV	GARMGNGARTAYGARCARAA	ACRTCNGGRAACATYTCYTG	256	64	70.2	100	62.5752
Bla_752	XP_021927925.1_382477_384374	1959	5	17	661	QATLFGFK	EGRDFLID	CARGCNACNYTNTTYGGNTTYAA	TCDATNARRAARTCNCKNCCYTC	4096	6144	0.54531	123.167	58.2	98.5	8	670	KRATPYT	EIADQPG	AARMGNGCNACNCCNTAYAC	CCNGGYTGRTCNGCDATYTC	2048	384	64.9	95.5	62.574
Bla_753	XP_021941491.1_267444_267932	417	5	17	147	NHLTKYCE	TFEQVYMD	AAYCAYYTNACNAARTAYTGYGA	TCCATRTANACYTGYTCRAANGT	1024	256	0.419355	21.3333	72.2	95	1	155	FICPVHT	ICIYPEE	TTYATHTGYCCNGTNCAYAC	TCYTCNGGRTADATRCADAT	384	288	67.9	95.5	62.5055
Bla_754	XP_021931169.1_903374_904781	1194	5	21	410	ILWLIFHK	DFCIEHGV	ATHYTNTGGYTNATHTTYCAYAA	ACNCCRTGYTCDATRCARAARTC	2304	384	0.310705	51	66.6	96	4	445	NEVPFYH	VNNMLTE	AAYGARGTNCCNTTYTAYCA	TCNGTNARCATRTTRTTNAC	256	512	69.9	94	62.4586
Bla_755	XP_021919740.1_203638_204949	1164	5	49	428	GDLVWLYF	PWLVEAHE	GGNGAYYTNGTNTGGYTNTAYTT	TCRTGNGCYTCNACNARCCANGG	4096	2048	0.380697	49.3333	58	100	1	471	CEFWVNA	CHTTNRV	TGYGARTTYTGGGTNAAYGC	ACNCKRTTNGTNGTRTGRCA	64	1024	68.7	100	62.449
Bla_756	XP_021929263.1_707349_708212	516	5	25	188	QELEFDFH	CGHLVAFK	CARGARYTNGARTTYGAYTTYCA	TTRAANGCNACNARRTGNCCRCA	512	4096	0.197452	15.3333	64	100	12	200	CYGLAMD	WPNKFLI	TGYTAYGGNYTNGCNATGGA	ATNARRAAYTTRTTNGGCCA	512	256	70.1	97	62.3791
Bla_757	XP_021925560.1_445360_447193	1284	5	43	462	LDNMLYMV	HIYDFKPL	YTNGAYAAYATGYTNTAYATGGT	ARNGGYTTRAARTCRTADATRTG	512	768	0.134804	23.3333	65.2	100	20	481	WAKLQEP	PDKEYQT	TGGGCNAARYTNCARGARCC	GTYTGRTAYTCYTTRTCNGG	256	128	70.8	94	62.3716
Bla_758	XP_021913007.1_1007655_1008648	597	5	79	269	PMDTLKVC	VKYADNIL	CCNATGGAYACNYTNAARGTNTG	ARDATRTTRTCNGCRTAYTTNAC	2048	1536	0.233696	18.1667	66.2	96.5	55	316	FVYQEEG	FMYNHKP	TTYGTNTAYCARGARGARGG	GGYTTRTGRTTRTACATRAA	128	32	75.5	92.5	62.3703
Bla_759	XP_021923675.1_258055_258631	402	6	40	165	LISDFVMA	ETKGKTLD	YTNATHWSNGAYTTYGTNATGGC	TCNARNGTYTTNCCYTTNGTYTC	6144	4096	0.440678	18.5714	56.7	93	13	174	IIVGVIQ	IQKELGG	ATHATHGTNGGNGTNATHCA	CCNCCNARYTCYTTYTGDAT	1728	768	58	93	62.3235
Bla_760	XP_021919717.1_41347_42044	393	6	60	182	GGCAQGVF	FQDQLVQR	GGNGGNTGYGCNCARGGNGTNTT	CKYTGNACNARYTGRTCYTGRAA	4096	2048	0.391304	19.2857	54.8	93	18	227	QSHQQKN	YEWNFAR	CARWSNCAYCARCARAARAA	CKNGCRAARTTCCAYTCRTA	512	128	64.8	88	62.3214
Bla_761	XP_021921387.1_451304_452087	552	5	40	215	REITFQTM	ECHDAARE	MGNGARATHACNTTYCARACNAT	TCNCKNGCNGCRTCRTGRCAYTC	3072	2048	0.428571	32.1667	64.3	98.5	9	232	YYKPGDE	KQMYHKP	TAYTAYAARCCNGGNGAYGA	GGYTTRTGRTACATYTGYTT	256	32	73.4	92.5	62.3211
Bla_762	XP_021916670.1_84865_85896	405	5	90	216	FILPPGHK	EQFHRVAN	TTYATHYTNCCNCCNGGNCAYAA	TTNGCNACNCKRTGRAAYTGYTC	6144	2048	0.310924	16.3333	64.2	100	51	241	KQNRGHQ	FGKEIAM	AARCARAAYMGNGGNCAYCA	ATNGCDATYTCYTTNCCRAA	512	384	69.6	97	62.3092
Bla_763	XP_021934620.1_960727_961521	441	5	49	187	QVACHQGH	KGNNFATE	CARGTNGCNTGYCAYCARGGNCA	TCNGTNGCRAARTTRTTNCCYTT	1024	1024	0.143939	10.3333	66	100	10	207	REAAQGH	KKDDGFA	MGNGARGCNGCNCARGGNCA	GCRAANCCRTCRTCYTTYTT	2048	128	65.6	100	62.3089
Bla_764	XP_021926013.1_2403243_2404595	762	5	111	356	LKEDAKCC	EFFINTEA	YTNAARGARGAYGCNAARTGYTG	GCYTCNGTRTTDATRAARAAYTC	1024	384	0.512605	54.1667	65.7	94	95	400	VFKTDPE	IIKQNMS	GTNTTYAARACNGAYCCNGA	SWCATRTTYTGYTTDATDAT	512	288	67.4	98.5	62.2583
Bla_765	XP_021922995.1_1240603_1242301	990	4	139	460	EFNNIYWQ	FTKPNQYV	GARTTYAAYAAYATHTAYTGGCA	ACRTAYTGRTTNGGYTTNGTRAA	96	512	0.142857	20	73.6	98.5	121	468	PMFYKNE	KCFHNPE	CCNATGTTYTAYAARAAYGA	TCNGGRTTRTGRAARCAYTT	64	128	79.1	100	62.1608
Bla_766	XP_021926165.1_939666_940758	747	5	27	267	KNHFPIIK	IDNHFPCD	AARAAYCAYTTYCCNATHATHAA	TCRCANGGRAARTGRTTRTCDAT	576	384	0.239316	25.8333	68.1	97.5	8	306	LTEIPIK	EVNGKPM	YTNACNGARATHCCNATHAA	ATNGGYTTNCCRTTNACYTC	2304	512	68	95.5	62.1337
Bla_767	XP_021929789.1_58609_59662	573	5	84	266	TLIDVKDF	YCAGWAVL	ACNYTNATHGAYGTNAARGAYTT	ARNACNGCCCANCCNGCRCARTA	3072	2048	0.190751	14.6667	64.3	97	70	291	PPYPMHK	YFWIDDV	CCNCCNTAYCCNATGCAYAA	ACRTCRTCDATCCARAARTA	256	48	69.3	100	62.1322
Bla_768	XP_021917972.1_498444_500562	1947	5	111	751	RPKPKYMH	GQHWGSLQ	MGNCCNAARCCNAARTAYATGCA	TGNARNSWNCCCCARTGYTGNCC	1024	8192	0.448494	95.6667	56.4	97.5	92	763	QIAENYY	FVANCFE	CARATHGCNGARAAYTAYTA	TCRAARCARTTNGCNACRAA	192	256	71.3	94.5	62.1185
Bla_769	XP_021918792.1_477251_478400	957	5	50	360	VLKAIHME	DQKAMTKR	GTNYTNAARGCNATHCAYATGGA	CKYTTNGTCATNGCYTTYTGRTC	1536	512	0.252492	41.1667	69.6	97.5	5	368	GVHNIQK	VWEWLLQ	GGNGTNCAYAAYATHCARAA	TGNARNARCCAYTCCCANAC	384	512	66.8	93	62.0756
Bla_770	XP_021930546.1_14066_15008	678	5	39	256	ENKEKFTC	QFFIFLTV	GARAAYAARGARAARTTYACNTG	ACNGTNARRAADATRAARAAYTG	256	1536	0.251185	20.6667	62.3	96	13	299	GIFVCYF	QWFATVI	GGNATHTTYGTNTGYTAYTT	ATNACNGTNGCRAACCAYTG	384	256	72.6	98.5	61.9705
Bla_771	XP_021927136.1_838332_838853	405	5	25	151	FVHRLDYA	HCADIGHT	TTYGTNCAYMGNYTNGAYTAYGC	GTRTGNCCDATRTCNGCRCARTG	4096	768	0.291667	15.8333	62.8	100	17	159	PNLQHDF	IVGDYTY	CCNAAYYTNCARCAYGAYTT	TANGTRTARTCNCCNACDAT	512	768	68.6	98.5	61.9092
Bla_772	XP_021942535.1_1302098_1303259	726	5	93	326	SHAGDIEA	ECCIQDKI	WSNCAYGCNGGNGAYATHGARGC	ATYTTRTCYTGDATRCARCAYTC	6144	192	0.438053	36.3333	63	92.5	66	338	HFQYIIN	CDYIVGP	CAYTTYCARTAYATHATHAA	GGNCCNACDATRTARTCRCA	144	384	73	98.5	61.8463
Bla_773	XP_021913635.1_851562_852069	375	6	14	130	CTQCILQW	YHAGDAVK	TGYACNCARTGYATHYTNCARTG	TTNACNGCRTCNCCNGCRTGRTA	1536	2048	0.418182	18.7143	63.1	96	3	158	ETRYLLP	PPRVKKQ	GARACNMGNTAYYTNYTNCC	TGYTTYTTNACNCKNGGNGG	8192	2048	47.6	93	61.8158
Bla_774	XP_021932850.1_263034_263484	375	6	19	135	HDLVLEFD	KMFNIVDK	CAYGAYYTNGTNYTNGARTTYGA	TTRTCNACDATRTTRAACATYTT	4096	192	0.145455	10.4286	64.1	99	1	143	DSSGNKK	DGDGRIS	GAYWSNWSNGGNAAYAARAA	SWDATNCKNCCRTCNCCRTC	8192	6144	42.7	95	61.8056
Bla_775	XP_021924061.1_126929_127838	555	5	141	317	CFVVGGEK	DQDEHEKL	TGYTTYGTNGTNGGNGGNGARAA	ARYTTYTCRTGYTCRTCYTGRTC	2048	256	0.270588	24	64.2	93.5	9	331	KVLKTYQ	FKEQHDN	AARGTNYTNAARACNTAYCA	TTRTCRTGYTGYTCYTTRAA	1024	64	72.2	98.5	61.7371
Bla_776	XP_021940043.1_112012_112718	504	6	11	170	LAVVQGQH	PQEPELKS	YTNGCNGTNGTNCARGGNCARCA	SWYTTNARYTCNGGYTCYTGNGG	8192	8192	0.349315	19	54.2	95	3	227	GLSIEHE	AVDVDGN	GGNYTNWSNATHGARCAYGA	TTNCCRTCNACRTCNACNGC	6144	1024	55.3	95	61.7311
Bla_777	XP_021933782.1_168839_169440	390	6	81	202	IWCSELQE	EEVASDIA	ATHTGGTGYWSNGARYTNCARGA	GCDATRTCNSWNGCNACYTCYTC	3072	6144	0.626168	28.7143	47.7	93	50	213	FRAKKPK	CEEKDDL	TTYMGNGCNAARAARCCNAA	ARRTCRTCYTTYTCYTCRCA	1024	128	62	95.5	61.7289
Bla_778	XP_021932395.1_438144_439719	1188	5	28	415	TQMVKLEY	KICVPDLD	ACNCARATGGTNAARYTNGARTA	TCNARRTCNGGNACRCADATYTT	1024	3072	0.496063	77.3333	65.2	94	11	448	YDCIGFD	GYYPGCP	TAYGAYTGYATHGGNTTYGA	GGRCANCCNGGRTARTANCC	192	512	64.7	97	61.5945
Bla_779	XP_021930680.1_87543_88072	396	5	31	154	NAKGTNYW	EFYAPWCG	AAYGCNAARGGNACNAAYTAYTG	CCRCACCANGGNGCRTARAAYTC	1024	256	0.196581	10.1667	72.1	97.5	5	162	GHRQRDN	HCKKLAP	GGNCAYMGNCARMGNGAYAA	GGNGCNARYTTYTTRCARTG	2048	512	61.8	98.5	61.5919
Bla_780	XP_021913167.1_523184_524660	1227	4	28	428	YGHLTWEW	TCEPDFTG	TAYGGNCAYYTNACNTGGGARTG	CCNGTRAARTCNGGYTCRCANGT	1024	1024	0.624365	105.2	66.4	98.5	10	443	VPDEYWQ	DEADIFY	GTNCCNGAYGARTAYTGGCA	TARAADATRTCNGCYTCRTC	128	192	75.3	98	61.5884
Bla_781	XP_021921533.1_1107701_1108277	465	6	12	158	TPSDEDFD	KEYGLDFK	ACNCCNWSNGAYGARGAYTTYGA	TTRAARTCNARNCCRTAYTCYTT	4096	1024	0.647059	27.4286	57.8	96	1	170	KEGGDLI	KNGGPSL	AARGARGGNGGNGAYYTNAT	ARNSWNGGNCCNCCRTTYTT	1024	8192	53.8	90.5	61.5867
Bla_782	XP_021938528.1_115029_116370	873	5	160	442	QQHQPTDF	YHPATNKT	CARCARCAYCARCCNACNGAYTT	GTYTTRTTNGTNGCNGGRTGRTA	512	1024	0.172794	27.1667	63.4	95	131	457	KDLEHAM	YPEALKN	AARGAYYTNGARCAYGCNAT	TTYTTNARNGCYTCNGGRTA	512	1024	69.2	100	61.5848
Bla_783	XP_021926289.1_198649_199511	702	6	43	268	QVVGLPYK	PFLFFIRH	CARGTNGTNGGNYTNCCNTAYAA	TGNCKDATRAARAANARRAANGG	8192	6144	0.728972	73.5714	52.7	96	35	283	YSDPVLG	FWGTVVK	TAYWSNGAYCCNGTNYTNGG	TTNACNACNGTNCCCCARAA	8192	512	56.7	86.5	61.5797
Bla_784	XP_021916658.1_1114713_1115693	831	5	28	296	GEKLKAAE	WNDWIVAP	GGNGARAARYTNAARGCNGCNGA	GGNGCNACDATCCARTCRTTCCA	4096	192	0.650794	65.1667	62.3	97.5	12	370	KFRLAFD	KNYQDMA	AARTTYMGNYTNGCNTTYGA	GCCATRTCYTGRTARTTYTT	2048	32	68.7	94	61.5789
Bla_785	XP_021930064.1_551869_554869	2040	5	273	944	LTAFKGEF	TNTQYRGG	YTNACNGCNTTYAARGGNGARTT	CCNCCNCKRTAYTGNGTRTTNGT	4096	4096	0.332831	97.1667	60	97.5	228	1024	PEGAFRN	TMGRQPY	CCNGARGGNGCNTTYMGNAA	TANGGYTGNCKNCCCATNGT	2048	1024	63.7	97	61.5786
Bla_786	XP_021928671.1_483475_484766	954	4	70	379	GTLKIEKI	MFPDLEVI	GGNACNYTNAARATHGARAARAT	ATNACYTCNARRTCNGGRAACAT	3072	1024	0.544554	107	63.8	100	56	428	TDKNEII	YQNPIKW	ACNGAYAARAAYGARATHAT	CAYTTDATNGGRTTYTGRTA	192	192	74.1	100	61.5664
Bla_787	XP_021937554.1_3992_5339	888	5	106	393	LYEVPDDH	YQRCIELW	YTNTAYGARGTNCCNGAYGAYCA	CANARYTCDATRCANCKYTGRTA	2048	3072	0.209964	26.3333	65.3	98.5	97	405	CNVDLEQ	EIRVEKD	TGYAAYGTNGAYYTNGARCA	TCYTTYTCNACNCKDATYTC	512	768	65.3	98.5	61.5377
Bla_788	XP_021936049.1_667048_667802	525	5	46	212	TGDKPFHC	THTGERPF	ACNGGNGAYAARCCNTTYCAYTG	AANGGNCKYTCNCCNGTRTGNGT	1024	8192	0.14375	17.5	65.6	100	38	223	LKNHIMT	VCTKRFT	YTNAARAAYCAYATHATGAC	GTRAANCKYTTNGTRCANAC	192	1024	66.1	97	61.4988
Bla_789	XP_021939651.1_78352_79267	354	6	18	127	ICREVPGF	NAATFTVV	ATHTGYMGNGARGTNCCNGGNTT	ACNACNGTRAANGTNGCNGCRTT	6144	4096	0.398058	19.1429	57.9	97	9	135	GVFRGLG	TWVIRWA	GGNGTNTTYMGNGGNYTNGG	GCCCANCKDATNACCCANGT	8192	384	50.1	94	61.4784
Bla_790	XP_021919198.1_447678_448357	537	5	40	210	ELFGVIMH	KEFEDVLA	GARYTNTTYGGNGTNATHATGCA	GCNARNACRTCYTCRAAYTCYTT	1536	1024	0.292683	22.1667	68.3	98.5	7	227	KVNDYMP	TPYLLFY	AARGTNAAYGAYTAYATGCC	TARAANARNARRTANGGNGT	64	4096	62.7	98.5	61.4666
Bla_791	XP_021933605.1_37702_38389	507	5	15	175	DRKHTYYP	HWKCTYVE	GAYMGNAARCAYACNTAYTAYCC	TCNACRTANGTRCAYTTCCARTG	1024	256	0.246753	19	70.3	97	3	185	VWNDFSE	AKYNWRV	GTNTGGAAYGAYTTYWSNGA	ACNCKCCARTTRTAYTTNGC	512	256	62.3	98.5	61.3309
Bla_792	XP_021932508.1_87245_87698	345	6	14	120	VHKSDVYW	DGRKCDSV	GTNCAYAARWSNGAYGTNTAYTG	ACNSWRTCRCAYTTNCKNCCRTC	4096	8192	0.41	15.5714	52.8	91	5	137	NLPNPMG	TEIRAIN	AAYYTNCCNAAYCCNATGGG	TTDATNGCNCKDATYTCNGT	512	2304	58.8	96.5	61.2808
Bla_793	XP_021935835.1_63205_63790	348	6	36	143	EDHCILFH	EGYIAIVL	GARGAYCAYTGYATHYTNTTYCA	ARNACDATNGCDATRTANCCYTC	768	4608	0.29703	12.8571	62.9	94	15	158	QSVTQRY	QQKEELL	CARWSNGTNACNCARMGNTA	ARNARYTCYTCYTTYTGYTG	8192	512	52	90.5	61.2484
Bla_794	XP_021918721.1_757952_758618	606	5	14	207	AFPCVLYQ	GHLKDWFW	GCNTTYCCNTGYGTNYTNTAYCA	CARAACCARTCYTTNARRTGNCC	4096	512	0.192513	9.33333	63.4	100	3	219	LEKPANI	DGNEGFI	YTNGARAARCCNGCNAAYAT	ATRAANCCYTCRTTNCCRTC	1024	256	68.6	97	61.1668
Bla_795	XP_021926042.1_887170_888326	678	5	144	361	PDQELIVM	NYHWYLKQ	CCNGAYCARGARYTNATHGTNAT	TGYTTNARRTACCARTGRTARTT	3072	256	0.440191	36.3333	68.5	95	105	405	AFKNGDV	CYDWKWI	GCNTTYAARAAYGGNGAYGT	ATCCAYTTCCARTCRTARCA	256	16	74.8	87	61.1323
Bla_796	XP_021921497.1_1207266_1207767	348	6	14	121	CFKKLWYT	KKTSLEEG	TGYTTYAARAARYTNTGGTAYAC	CCYTCYTCNARNSWNGTYTTYTT	256	8192	0.475248	19.5714	52.2	90	5	159	YYDTPDG	PKTWKES	TAYTAYGAYACNCCNGAYGG	SWYTCYTTCCANGTYTTNGG	256	512	60.9	95	61.036
Bla_797	XP_021930425.1_58304_58820	360	6	37	148	HNQSKAFE	TNQLELYE	CAYAAYCARWSNAARGCNTTYGA	TCRTANARYTCNARYTGRTTNGT	2048	4096	0.542857	25.8571	56	93	1	166	EIQQRDF	HALKLEA	GARATHCARCARMGNGAYTT	GCYTCNARYTTNARNGCRTG	384	2048	58.1	90	60.9592
Bla_798	XP_021914668.1_385122_385764	459	5	39	183	DLLDLEFE	KHWFDQET	GAYYTNYTNGAYYTNGARTTYGA	GTYTCYTGRTCRAACCARTGYTT	8192	64	0.544	28.1667	59.8	100	8	194	MRTIQED	FDEGELI	ATGMGNACNATHCARGARGA	ATNARYTCNCCYTCRTCRAA	384	512	69.1	97	60.9269
Bla_799	XP_021942389.1_476966_477438	411	6	19	147	DDGFLSCK	MKNQVAKF	GAYGAYGGNTTYYTNWSNTGYAA	AAYTTNGCNACYTGRTTYTTCAT	8192	256	0.22807	12.5714	57.6	92.5	10	155	VSTAACA	NDLRFVG	GTNWSNACNGCNGCNTGYGC	CCNACRAANCKNARRTCRTT	8192	2048	49.6	99	60.8605
Bla_800	XP_021915787.1_1085819_1087734	1371	5	17	465	LEPVDGPF	GNPWKCDC	YTNGARCCNGTNGAYGGNCCNTT	CARTCRCAYTTCCANGGRTTNCC	8192	256	0.375566	68.1667	64.9	97	8	554	LELQENP	WAKYVKE	YTNGARYTNCARGARAAYCC	TCYTTNACRTAYTTNGCCCA	1024	128	64.4	94	60.829
Bla_801	XP_021939936.1_95045_96476	1206	5	51	444	KTLCEFDV	DGKMQGAV	AARACNYTNTGYGARTTYGAYGT	ACNGCNCCYTGCATYTTNCCRTC	1024	512	0.441558	69.8333	67.9	93.5	15	460	GVSCAEG	EMCENLI	GGNGTNWSNTGYGCNGARGG	ATNARRTTYTCRCACATYTC	4096	128	60.1	98.5	60.7961
Bla_802	XP_021933604.1_169622_170250	351	6	61	169	EGIGNLTN	NKLKEVPP	GARGGNATHGGNAAYYTNACNAA	GGNGGNACYTCYTTNARYTTRTT	6144	2048	0.362745	16.7143	54.9	93	45	197	NLNYLCI	VPGEIAD	AAYYTNAAYTAYYTNTGYAT	TCNGCDATYTCNCCNGGNAC	1024	1536	60.6	89.5	60.7831
Bla_803	XP_021935043.1_35982_37155	1029	5	38	372	PEPTTVKQ	TFMGMPLY	CCNGARCCNACNACNGTNAARCA	TANARNGGCATNCCCATRAANGT	4096	1024	0.375385	54.6667	62	98.5	26	389	TPGWETK	QKDEDTD	ACNCCNGGNTGGGARACNAA	TCNGTRTCYTCRTCYTTYTG	512	128	67.3	94	60.7023
Bla_804	XP_021926295.1_216501_217590	723	5	51	283	FSTFEAWY	YFPAVGYL	TTYWSNACNTTYGARGCNTGGTA	ARRTANCCNACNGCNGGRAARTA	2048	4096	0.504464	47.8333	60.9	97.5	2	310	GILADKF	PMNIFTC	GGNATHYTNGCNGAYAARTT	CANGTRAADATRTTCATNGG	1536	192	71.3	93	60.6909
Bla_805	XP_021942369.1_1070813_1072086	996	5	51	374	TRDIQQGE	WGNDAIRQ	ACNMGNGAYATHCARCARGGNGA	TGNCKDATNGCRTCRTTNCCCCA	3072	1536	0.44164	62.5	66.9	93.5	18	418	EHQKQHW	EVKYALS	GARCAYCARAARCARCAYTG	SWNARNGCRTAYTTNACYTC	64	4096	65.8	94.5	60.6792
Bla_806	XP_021928368.1_1691668_1692916	591	5	99	287	GRNFDRVK	ENYLWNHF	GGNMGNAAYTTYGAYMGNGTNAA	AARTGRTTCCANARRTARTTYTC	8192	256	0.0384615	7.33333	62	100	89	320	DLIFGVE	VCLMGHE	GAYYTNATHTTYGGNGTNGA	TCRTGNCCCATNARRCANAC	1536	512	66.1	100	60.6767
Bla_807	XP_021939063.1_157633_158125	408	6	17	144	KIVRIHHD	YVDFSDFF	AARATHGTNMGNATHCAYCAYGA	AARAARTCNSWRAARTCNACRTA	2304	2048	0.380165	13.4286	51.3	97	7	154	LTGVAQA	VEKARAE	YTNACNGGNGTNGCNCARGC	TCNGCNCKNGCYTTYTCNAC	4096	2048	56.8	93	60.6058
Bla_808	XP_021925793.1_1671185_1672076	573	6	83	265	MLHIGVVF	NKEIMSNG	ATGYTNCAYATHGGNGTNGTNTT	CCRTTNSWCATDATYTCYTTRTT	3072	768	0.409091	28.2857	60	95	9	282	ALAIKRQ	TPSETHE	GCNYTNGCNATHAARMGNCA	TCRTGNGTYTCNSWNGGNGT	6144	4096	47.1	94	60.6045
Bla_809	XP_021931529.1_578115_578607	387	6	25	145	GYVARVEG	PHRWQTLK	GGNTAYGTNGCNMGNGTNGARGG	TTNARNGTYTGCCANCKRTGNGG	8192	4096	0.219298	11.8571	55.1	100	17	156	GITFLDT	IPRGRKP	GGNATHACNTTYYTNGAYAC	GGYTTNCKNCCNCKNGGDAT	1536	6144	51.7	91.5	60.6008
Bla_810	XP_021918906.1_200277_200748	426	5	37	170	FVDQCEGQ	KILKIPFH	TTYGTNGAYCARTGYGARGGNCA	TGRAANGGDATYTTNARDATYTT	512	2304	0.576271	24.1667	63.3	100	19	178	LTHFVWG	ATWRQTI	YTNACNCAYTTYGTNTGGGG	ATNGTYTGNCKCCANGTNGC	512	1024	63.7	98.5	60.5347
Bla_811	XP_021923378.1_186646_187573	651	5	70	278	FQTLGEEY	PCGHLFCW	TTYCARACNYTNGGNGARGARTA	CARCARAANARRTGNCCRCANGG	2048	2048	0.631841	54	62.3	98.5	13	286	LRAAQKD	NCILEWV	YTNMGNGCNGCNCARAARGA	ACCCAYTCNARDATRCARTT	4096	192	65.1	95.5	60.4967
Bla_812	XP_021934038.1_131603_132866	702	5	19	244	KILFLEVE	EFDHDAIY	AARATHYTNTTYYTNGARGTNGA	TADATNGCRTCRTGRTCRAAYTC	6144	384	0.462963	43.3333	62.4	97.5	7	253	ITNNDPV	IGAMVDK	ATHACNAAYAAYGAYCCNGT	TTRTCNACCATNGCNCCDAT	384	384	68.3	94.5	60.4387
Bla_813	XP_021938388.1_378951_379668	585	5	23	209	QKKLTEFP	GNLFDMKS	CARAARAARYTNACNGARTTYCC	SWYTTCATRTCRAANARRTTNCC	1024	2048	0.3	26.3333	59.7	96	8	222	QHYETAK	GYDKYME	CARCAYTAYGARACNGCNAA	TCCATRTAYTTRTCRTANCC	256	64	73.5	95.5	60.3257
Bla_814	XP_021935812.1_127562_128288	483	5	32	184	LRVAHFHP	MKRDFVNL	YTNMGNGTNGCNCAYTTYCAYCC	ARRTTNACRAARTCNCKYTTCAT	8192	1024	0.130137	9	62.2	98.5	9	251	GCEDHWT	ADIVQPF	GGNTGYGARGAYCAYTGGAC	AANGGYTGNACDATRTCNGC	64	768	73.3	93	60.3143
Bla_815	XP_021914673.1_344798_346707	945	5	310	616	DIETWLHD	EKFESKQT	GAYATHGARACNTGGYTNCAYGA	GTYTGYTTNSWYTCRAAYTTYTC	768	1024	0.534965	74.1667	58.5	96	286	691	DYENICA	WNNYLKA	GAYTAYGARAAYATHTGYGC	GCYTTNARRTARTTRTTCCA	96	128	72.2	91.5	60.2894
Bla_816	XP_021916541.1_449357_450205	498	6	9	166	NPFSFKHF	DIPFDLTG	AAYCCNTTYWSNTTYAARCAYTT	CCNGTNARRTCRAANGGDATRTC	2048	3072	0.678082	32	55.1	97	1	217	SDMPKRE	PFDLPLV	WSNGAYATGCCNAARMGNGA	ACNARNGGNARRTCRAANGG	2048	4096	53.4	89.5	60.287
Bla_817	XP_021925470.1_303660_305055	489	6	237	391	EGCGLNHE	FQMYSSYL	GARGGNTGYGGNYTNAAYCAYGA	ARRTANSWNSWRTACATYTGRAA	2048	8192	0.571429	30.5714	48.6	94	191	411	MCYYLKG	DDYISKR	ATGTGYTAYTAYYTNAARGG	CKYTTNSWDATRTARTCRTC	128	1536	58.5	94	60.2393
Bla_818	XP_021939827.1_91509_93285	1302	4	101	526	GFAQVWKC	QFDKGADY	GGNTTYGCNCARGTNTGGAARTG	TARTCNGCNCCYTTRTCRAAYTG	512	512	0.145585	53	72.8	100	1	585	TNEGAMH	HTFELVI	ACNAAYGARGGNGCNATGCA	ATNACNARYTCRAANGTRTG	256	1024	70.7	98	60.2356
Bla_819	XP_021914880.1_30278_31213	519	5	49	213	ADRIFDIK	DEIVVGYP	GCNGAYMGNATHTTYGAYATHAA	GGRTANCCNACNACDATYTCRTC	2304	1536	0.208861	15.8333	63.1	97.5	37	222	YDYLKEE	MFELMWD	TAYGAYTAYYTNAARGARGA	TCCCACATNARYTCRAACAT	256	32	68.1	97	60.1512
Bla_820	XP_021916378.1_770589_771101	417	6	26	156	PEPSAEFC	WPLIDNPY	CCNGARCCNWSNGCNGARTTYTG	TANGGRTTRTCDATNARNGGCCA	8192	1536	0.45	20	54.7	94	8	167	DKCSREY	QVTNEPV	GAYAARTGYWSNMGNGARTA	ACNGGYTCRTTNGTNACYTG	2048	512	58.6	89	60.1286
Bla_821	XP_021918249.1_130892_131366	375	6	23	139	YCPRTFPW	TQSNLKKH	TAYTGYCCNMGNACNTTYCCNTG	TGYTTYTTNARRTTNSWYTGNGT	4096	8192	0.309091	6.71429	51.6	95	2	147	NTGVEKK	VQTKHSP	AAYACNGGNGTNGARAARAA	GGNSWRTGYTTNGTYTGNAC	512	2048	63.4	88	60.0825
Bla_822	XP_021932698.1_68899_72058	1785	4	334	920	KTLVEPNI	DIEEAKLG	AARACNYTNGTNGARCCNAAYAT	CCNARYTTNGCYTCYTCDATRTC	4096	1536	0.448276	131	64.5	97	310	941	DIQETFE	KGMNKFL	GAYATHCARGARACNTTYGA	ARRAAYTTRTTCATNCCYTT	192	128	70.9	98	60.003
Bla_823	XP_021927739.1_453308_453824	363	6	29	141	RLHWILQA	CTVFVVLG	MGNYTNCAYTGGATHYTNCARGC	CCNARNACNACRAANACNGTRCA	6144	8192	0.415094	16.8571	51.5	91	4	149	LMAEAVM	GIFTLES	YTNATGGCNGARGCNGTNAT	SWYTCNARNGTRAADATNCC	1024	6144	57.4	96.5	59.9611
Bla_824	XP_021925061.1_45001_46346	738	5	148	385	FMPFMGNF	PYGNVAYH	TTYATGCCNTTYATGGGNAAYTT	TGRTANGCNACRTTNCCRTANGG	128	2048	0.608696	63.6667	61.9	96	70	400	QIANVGP	MANPVAC	CARATHGCNAAYGTNGGNCC	CANGCNACNGGRTTNGCCAT	768	512	66.9	94	59.9528
Bla_825	XP_021931936.1_763287_763828	369	6	18	132	NAFFYLQW	VKSKWQEL	AAYGCNTTYTTYTAYYTNCARTG	ARYTCYTGCCAYTTNSWYTTNAC	1024	2048	0.157407	8.28571	56.2	92.5	1	142	WLGTRLN	KCNLPEL	TGGYTNGGNACNMGNYTNAA	ARYTCNGGNARRTTRCAYTT	8192	1024	53.2	95.5	59.8782
Bla_826	XP_021932934.1_958023_959556	1323	5	56	488	IPGMVLDE	HCPKLTEL	ATHCCNGGNATGGTNYTNGAYGA	ARYTCNGTNARYTTNGGRCARTG	3072	4096	0.479518	85.3333	61.5	89	28	514	NIEKTYG	EVYQKNL	AAYATHGARAARACNTAYGG	ARRTTYTTYTGRTANACYTC	192	256	72.1	93	59.8289
Bla_827	XP_021916015.1_492236_492649	363	6	9	121	EEGKILYD	AERIAKEK	GARGARGGNAARATHYTNTAYGA	TTYTCYTTNGCDATNCKYTCNGC	1536	3072	0.226415	8.42857	56	94	1	129	YDTIIVP	QKTAQAA	TAYGAYACNATHATHGTNCC	GCNGCYTGNGCNGTYTTYTG	576	512	59.1	88	59.738
Bla_828	XP_021917435.1_506663_507275	357	6	76	186	DVDILVDG	MAAEKVSD	GAYGTNGAYATHYTNGTNGAYGG	TCNSWNACYTTYTCNGCNGCCAT	3072	4096	0.471154	19.2857	51	93	62	195	DYPLIYP	IKEAWEG	GAYTAYCCNYTNATHTAYCC	CCYTCCCANGCYTCYTTDAT	768	96	63.6	88	59.7114
Bla_829	XP_021923324.1_13844_17073	2061	4	196	874	EQFAVHPM	NDNAPKFE	GARCARTTYGCNGTNCAYCCNAT	TCRAAYTTNGGNGCRTTRTCRTT	1024	512	0.172876	65.8	71.2	98.5	182	984	RNGEIYY	DENDNAP	MGNAAYGGNGARATHTAYTA	GGNGCRTTRTCRTTYTCRTC	768	128	68.2	100	59.5457
Bla_830	XP_021928144.1_541073_542852	1068	5	63	410	QYEDVLFK	QYKVPDTI	CARTAYGARGAYGTNYTNTTYAA	ATNGTRTCNGGNACYTTRTAYTG	1024	1024	0.643077	90.5	69.3	90	54	452	EILDRIG	DYKAKQV	GARATHYTNGAYMGNATHGG	ACYTGYTTNGCYTTRTARTC	2304	128	62.4	92.5	59.5307
Bla_831	XP_021938336.1_5061403_5061845	345	5	42	148	QNPFIFPN	GKGPTQCI	CARAAYCCNTTYATHTTYCCNAA	ATRCAYTGNGTNGGNCCYTTNCC	768	2048	0.48	15.3333	61.2	95	4	156	KWQLIFY	ACKHYKL	AARTGGCARYTNATHTTYTA	ARYTTRTARTGYTTRCANGC	192	256	69.5	98.5	59.4991
Bla_832	XP_021915672.1_1694559_1695021	411	5	16	144	FLAYCYFG	YQKVLNVI	TTYYTNGCNTAYTGYTAYTTYGG	ATNACRTTNARNACYTTYTGRTA	1024	2048	0.283186	13	61.7	100	1	167	MQAKKRY	FVLAIDT	ATGCARGCNAARAARMGNTA	GTRTCDATNGCNARNACRAA	256	1536	62.8	100	59.4945
Bla_833	XP_021940676.1_175156_176740	1191	5	18	406	NPPRFWQM	KDGTVMTI	AAYCCNCCNMGNTTYTGGCARAT	ATNGTCATNACNGTNCCRTCYTT	1024	1024	0.501319	87	66.8	90	5	468	EVKLTIH	FAHRYYE	GARGTNAARYTNACNATHCA	TCRTARTANCKRTGNGCRAA	1536	512	64.7	93	59.4605
Bla_834	XP_021924379.1_303433_304234	507	6	25	185	SMDKSQFN	EPPEPPLP	WSNATGGAYAARWSNCARTTYAA	GGNARNGGNGGYTCNGGNGGYTC	4096	8192	0.522876	26	33	99	14	234	DYKKMMN	ETDIDSE	GAYTAYAARAARATGATGAA	TCNSWRTCDATRTCNGTYTC	16	1536	64.6	97.5	59.4016
Bla_835	XP_021931159.1_227562_228906	813	5	146	408	VKRNKEGF	MQRRLAYN	GTNAARMGNAAYAARGARGGNTT	TTRTANGCNARNCKNCKYTGCAT	2048	8192	0.333333	30.5	57.2	98.5	133	512	DVNITKD	FHCGYRE	GAYGTNAAYATHACNAARGA	TCNCKRTANCCRCARTGRAA	384	512	70.7	95.5	59.3895
Bla_836	XP_021921128.1_400685_401318	363	6	50	162	KSEIEENI	YYFMGELA	AARWSNGARATHGARGARAAYAT	GCNARYTCNCCCATRAARTARTA	1536	512	0.575472	25.5714	58.5	90	39	193	LDIDYLC	VPDILPA	YTNGAYATHGAYTAYYTNTG	GCNGGNARDATRTCNGGNAC	1536	3072	56.1	89.5	59.3714
Bla_837	XP_021913220.1_428799_430170	462	6	113	258	HLNISHNC	NYIDNFSE	CAYYTNAAYATHWSNCAYAAYTG	TCNSWRAARTTRTCDATRTARTT	6144	1536	0.52518	33.5714	54	90	72	375	TDLQNLP	GNIFWDL	ACNGAYYTNCARAAYYTNCC	ARRTCCCARAADATRTTNCC	2048	192	62	87	59.3545
Bla_838	XP_021923683.1_142395_143353	513	5	47	209	GDTEYPTC	IFNTEFRE	GGNGAYACNGARTAYCCNACNTG	TCNCKRAAYTCNGTRTTRAADAT	2048	1536	0.121795	9.5	63.4	98.5	39	237	PQPLVYH	DGKCGYE	CCNCARCCNYTNGTNTAYCA	TCRTANCCRCAYTTNCCRTC	2048	256	65.6	97	59.2984
Bla_839	XP_021913790.1_162746_163724	357	6	139	249	ESNAANKP	KDFRFAFK	GARWSNAAYGCNGCNAAYAARCC	TTRAANGCRAANCKRAARTCYTT	4096	1024	0.25	3.57143	51.8	92.5	73	258	NCHLRVT	IICRCFC	AAYTGYCAYYTNMGNGTNAC	CARAARCANCKRCADATDAT	2048	576	53.5	99	59.2399
Bla_840	XP_021928145.1_563567_564100	366	5	44	157	HITGTWNT	DEDAPWNV	CAYATHACNGGNACNTGGAAYAC	ACRTTCCANGGNGCRTCYTCRTC	768	256	0.17757	9.83333	63.3	94.5	5	168	KQMEAMC	HQFTFVI	AARCARATGGARGCNATGTG	ATNACRAANGTRAAYTGRTG	32	256	73.5	93	59.2329
Bla_841	XP_021913465.1_266993_267557	432	5	21	156	LHLGQYAE	YEEGKAEL	YTNCAYYTNGGNCARTAYGCNGA	ARYTCNGCYTTNCCYTCYTCRTA	8192	1024	0.21875	10.8333	59.2	100	3	164	CYAGVNM	VKIPRLQ	TGYTAYGCNGGNGTNAAYAT	TGNARNCKNGGDATYTTNAC	512	6144	66.4	98.5	59.2049
Bla_842	XP_021926120.1_82137_82871	543	5	21	193	NGANAVDI	YDYWEHFK	AAYGGNGCNAAYGCNGTNGAYAT	TTRAARTGYTCCCARTARTCRTA	2048	64	0.569697	39.1667	68.1	91	10	226	GDMLMGA	DGHFEME	GGNGAYATGYTNATGGGNGC	TCCATYTCRAARTGNCCRTC	256	64	65.7	95.5	59.2035
Bla_843	XP_021916770.1_801862_802492	492	5	35	190	FHYFLEMT	QKDEATGV	TTYCAYTAYTTYYTNGARATGAC	ACNCCNGTNGCYTCRTCYTTYTG	256	1024	0.362416	25.3333	68.3	89	16	199	DQNMGIG	FEVCVYE	GAYCARAAYATGGGNATHGG	TCRTANACRCANACYTCRAA	96	256	67.8	97	59.1837
Bla_844	XP_021926119.1_82137_83078	585	5	61	247	QNFMQSDG	YDYWEHFK	CARAAYTTYATGCARWSNGAYGG	TTRAARTGYTCCCARTARTCRTA	512	64	0.530726	40.6667	63.3	94.5	24	280	EPNPLIE	DGHFEME	GARCCNAAYCCNYTNATHGA	TCCATYTCRAARTGNCCRTC	1536	64	65	97	59.0776
Bla_845	XP_021929394.1_642636_643679	762	5	76	321	MVVPQDTQ	EQNKNAAT	ATGGTNGTNCCNCARGAYACNCA	GTNGCNGCRTTYTTRTTYTGYTC	1024	512	0.525862	51.6667	64.3	92.5	7	365	EEKIDLP	EIKYLKG	GARGARAARATHGAYYTNCC	CCYTTNARRTAYTTDATYTC	384	384	63	98.5	59.0701
Bla_846	XP_021917658.1_662675_663200	396	5	20	143	ELKTCWKA	VDFPGTAG	GARYTNAARACNTGYTGGAARGC	CCNGCNGTNCCNGGRAARTCNAC	512	4096	0.371681	7.5	63.4	97.5	9	187	RCKCHGM	FHWCCYV	MGNTGYAARTGYCAYGGNAT	ACRTARCARCACCARTGRAA	512	32	73.2	90	59.0182
Bla_847	XP_021932142.1_368753_370279	1035	4	83	419	TYFDPNED	YGNCCKFV	ACNTAYTTYGAYCCNAAYGARGA	ACRAAYTTRCARCARTTNCCRTA	512	256	0.379205	77.2	70.8	97	1	433	DAGQHYH	KFNVPGE	GAYGCNGGNCARCAYTAYCA	TCNCCNGGNACRTTRAAYTT	256	512	72.6	94.5	59.0075
Bla_848	XP_021936750.1_379452_380775	927	5	105	405	VAPMFIGE	TFWLFAVI	GTNGCNCCNATGTTYATHGGNGA	ATNACNGCRAANARCCARAANGT	1536	2048	0.414966	52	65.3	93.5	50	425	VPAGYFA	VPETKGK	GTNCCNGCNGGNTAYTTYGC	TTNCCYTTNGTYTCNGGNAC	1024	1024	63.8	95.5	59.0046
Bla_849	XP_021940773.1_145842_146780	504	5	124	283	LLIMNAFF	WAMIGEVF	YTNYTNATHATGAAYGCNTTYTT	AANACYTCNCCDATCATNGCCCA	3072	384	0.594771	28	66.8	97.5	19	324	WRLVAGI	WGNHGLF	TGGMGNYTNGTNGCNGGNAT	AANARNCCRTGRTTNCCCCA	4096	512	61.4	95.5	58.9553
Bla_850	XP_021918567.1_70940_71898	648	5	171	378	MGALFKQY	NGMFLGTA	ATGGGNGCNYTNTTYAARCARTA	GCNGTNCCNARRAACATNCCRTT	1024	2048	0.65	27.6667	65.1	98.5	154	398	NFLSEFY	DFEGYKQ	AAYTTYYTNWSNGARTTYTA	TGYTTRTANCCYTCRAARTC	2048	128	63.6	94	58.9369
Bla_851	XP_021927575.1_889842_891667	1296	5	67	490	SPLHYAMT	CQTCIRQN	WSNCCNYTNCAYTAYGCNATGAC	TTYTGNCKDATRCANGTYTGRCA	8192	1536	0.379562	70.6667	59.3	96	57	543	IAVDRYN	KMTVSQR	ATHGCNGTNGAYMGNTAYAA	CKYTGNSWNACNGTCATYTT	1536	2048	60.1	100	58.9232
Bla_852	XP_021912795.1_477499_478311	372	6	123	238	CYPGSPDP	TELKPPQC	TGYTAYCCNGGNWSNCCNGAYCC	CAYTGNGGNGGYTTNARYTCNGT	8192	4096	0.740741	18.2857	46.6	90	45	295	GSQDPRC	HGKDQDP	GGNWSNCARGAYCCNMGNTG	GGRTCYTGRTCYTTNCCRTG	8192	128	61	96.5	58.8613
Bla_853	XP_021923209.1_1282311_1282943	363	6	86	198	SIFYIGKG	AMCIFIHE	WSNATHTTYTAYATHGGNAARGG	TCRTGDATRAADATRCACATNGC	4608	288	0.45283	16.8571	62	87.5	62	206	RITNNLP	GERQLRP	MGNATHACNAAYAAYYTNCC	GGNCKNARYTGNCKYTCNCC	3072	8192	50.7	94	58.8136
Bla_854	XP_021913239.1_1962050_1963218	813	5	69	331	WLAGLEDT	NYIEEVPF	TGGYTNGCNGGNYTNGARGAYAC	AANGGNACYTCYTCDATRTARTT	4096	768	0.386719	42.5	62.1	96	29	360	LILENNH	HIQREAF	YTNATHYTNGARAAYAAYCA	AANGCYTCNCKYTGDATRTG	1536	768	63.8	97	58.8081
Bla_855	XP_021931447.1_353913_355119	435	5	175	311	YCLGHKEF	EPWDISLT	TAYTGYYTNGGNCAYAARGARTT	GTNARNSWDATRTCCCANGGYTC	1024	6144	0.75	41.5	63.4	90	155	388	CDRDEKI	YKRKFDN	TGYGAYMGNGAYGARAARAT	TTRTCRAAYTTNCKYTTRTA	256	256	67	98.5	58.7521
Bla_856	XP_021936923.1_2865338_2866472	978	5	31	348	NGGVDFIE	AKILYPVN	AAYGGNGGNGTNGAYTTYATHGA	TTNACNGGRTANARDATYTTNGC	1536	6144	0.459016	46.8333	64.5	98.5	2	411	LTRRNWV	IFELEKG	YTNACNMGNMGNAAYTGGGT	CCYTTYTCNARYTCRAADAT	4096	384	58.1	97	58.7148
Bla_857	XP_021913239.1_1964979_1965571	366	6	64	177	QQLQEDAF	DVSHNQVA	CARCARYTNCARGARGAYGCNTT	GCNACYTGRTTRTGNSWNACRTC	1024	4096	0.392523	15.5714	52	89.5	5	193	LDASHNA	GMEWLVE	YTNGAYGCNWSNCAYAAYGC	TCNACNARCCAYTCCATNCC	4096	256	56	96.5	58.6183
Bla_858	XP_021938483.1_205301_206766	1182	5	66	451	FKRRLDED	WQLDGGYI	TTYAARMGNMGNYTNGAYGARGA	ATRTANCCNCCRTCNARYTGCCA	8192	1024	0.662234	111.5	56.1	91	14	500	ELPPWQI	IWGQEVE	GARYTNCCNCCNTGGCARAT	TCNACYTCYTGNCCCCADAT	512	192	67.9	94	58.5358
Bla_859	XP_021928967.1_714243_715069	468	5	64	211	DIYGGPQC	QQHIAAQL	GAYATHTAYGGNGGNCCNCARTG	ARYTGNGCNGCDATRTGYTGYTG	1536	1536	0.369565	20.5	59.9	96	2	222	RLHEEKQ	QQHDYIV	MGNYTNCAYGARGARAARCA	ACDATRTARTCRTGYTGYTG	1024	96	69.7	95.5	58.4929
Bla_860	XP_021914384.1_135211_136163	570	5	138	319	DHFAVLCE	EWLEQKVD	GAYCAYTTYGCNGTNYTNTGYGA	TCNACYTTYTGYTCNARCCAYTC	2048	512	0.745665	45.8333	65.1	96	23	346	PLMWDDM	DTWPRRP	CCNYTNATGTGGGAYGAYAT	GGNCKNCKNGGCCANGTRTC	128	2048	61.1	95.5	58.4908
Bla_861	XP_021935357.1_778966_780610	828	4	218	485	NWVLKFNC	IEQWNHHF	AAYTGGGTNYTNAARTTYAAYTG	AARTGRTGRTTCCAYTGYTCDAT	512	96	0.246154	27	70.7	100	115	511	GNMVEQA	IEHYKDP	GGNAAYATGGTNGARCARGC	GGRTCYTTRTARTGYTCDAT	128	96	75	94.5	58.4826
Bla_862	XP_021915476.1_1383197_1384859	1206	5	85	478	HIAAQNGH	NKKGYTAL	CAYATHGCNGCNCARAAYGGNCA	ARNGCNGTRTANCCYTTYTTRTT	1536	2048	0.49354	91.1667	63.8	91	39	492	DIEAKNC	GHADCVS	GAYATHGARGCNAARAAYTG	SWNACRCARTCNGCRTGNCC	192	2048	68.3	88.5	58.4823
Bla_863	XP_021920085.1_1189082_1189958	711	5	31	259	CAYNLGQE	AFSGVNDT	TGYGCNTAYAAYYTNGGNCARGA	GTRTCRTTNACNCCNSWRAANGC	2048	8192	0.288288	25.5	56.2	98.5	15	274	QCPWHRD	NNLMTDF	CARTGYCCNTGGCAYMGNGA	AARTCNGTCATNARRTTRTT	256	256	67.2	98.5	58.4792
Bla_864	XP_021931575.1_32064_34345	1704	4	92	651	WCNALNEF	EEKAKAIL	TGGTGYAAYGCNYTNAAYGARTT	ARDATNGCYTTNGCYTTYTCYTC	512	1536	0.400729	120.2	61.5	100	76	765	YEDNFFV	YKEALKD	TAYGARGAYAAYTTYTTYGT	TCYTTNARNGCYTCYTTRTA	64	512	69.4	96.5	58.3761
Bla_865	XP_021914424.1_676978_677389	357	5	13	123	GLTVFEIW	EVLAPIFI	GGNYTNACNGTNTTYGARATHTG	ATRAADATNGGNGCNARNACYTC	6144	6144	0.25	10.1667	62.1	97.5	5	135	LNELVQW	IMVRACQ	YTNAAYGARYTNGTNCARTG	TGRCANGCNCKNACCATDAT	2048	768	64.1	98.5	58.3759
Bla_866	XP_021938080.1_201583_202063	345	6	22	128	EQRHKSQE	DDRLFLHY	GARCARMGNCAYAARWSNCARGA	TARTGNARRAANARNCKRTCRTC	4096	8192	0.17	7.85714	45	94	10	147	CCLRFKF	GIRKAFD	TGYTGYYTNMGNTTYAARTT	TCRAANGCYTTNCKDATNCC	1024	1536	59.7	95.5	58.183
Bla_867	XP_021920861.1_772671_773579	684	5	11	230	LCWLRGWV	YIFGFAAN	YTNTGYTGGYTNMGNGGNTGGGT	TTNGCNGCRAANCCRAADATRTA	4096	1536	0.436893	37.3333	55.3	98.5	3	250	RVADAEK	PGTFWFY	MGNGTNGCNGAYGCNGARAA	TARAACCARAANGTNCCNGG	2048	256	65.4	98.5	58.0143
Bla_868	XP_021917328.1_166986_168417	699	5	192	416	LRMAWNEI	EIGRGVFD	YTNMGNATGGCNTGGAAYGARAT	TCRAANACNCCNCKNCCDATYTC	1024	6144	0.302752	29.6667	63.1	96	168	453	LDLAENK	QHVNLQV	YTNGAYYTNGCNGARAAYAA	ACYTGNARRTTNACRTGYTG	2048	512	61	98.5	57.963
Bla_869	XP_021939405.1_68009_68462	345	6	18	124	QLQWKLGD	PDSGCPML	CARYTNCARTGGAARYTNGGNGA	ARCATNGGRCANCCNSWRTCNGG	2048	8192	0.36	12.1429	47.8	98	9	132	VTGSTQH	YYVVEYM	GTNACNGGNWSNACNCARCA	ATRTAYTCNACNACRTARTA	8192	256	53.4	94	57.9579
Bla_870	XP_021922655.1_576922_577691	453	5	75	217	RRTTEHEE	KPLDFDQE	MGNMGNACNACNGARCAYGARGA	TCYTGRTCRAARTCNARNGGYTT	8192	1024	0.485294	23.3333	54.2	98.5	51	234	KVVDTED	KWLEHHF	AARGTNGTNGAYACNGARGA	AARTGRTGYTCNARCCAYTT	512	128	66.7	100	57.9436
Bla_871	XP_021921576.1_338816_340457	1458	5	77	554	EALQAFDM	GDLLKEYQ	GARGCNYTNCARGCNTTYGAYAT	TGRTAYTCYTTNARNARRTCNCC	2048	4096	0.221258	44	60	100	68	563	DVLEFIQ	QKQRLQE	GAYGTNYTNGARTTYATHCA	TCYTGNARNCKYTGYTTYTG	768	1024	61.1	95.5	57.9322
Bla_872	XP_021921822.1_453830_454520	438	5	31	168	YRTGCGMA	QEKAAKLN	TAYMGNACNGGNTGYGGNATGGC	TTNARYTTNGCNGCYTTYTCYTG	2048	2048	0.305344	16.6667	60.9	100	23	179	EEARLKC	CDGHEDY	GARGARGCNMGNYTNAARTG	TARTCYTCRTGNCCRTCRCA	2048	128	64.6	94.5	57.8163
Bla_873	XP_021932349.1_118907_119533	405	6	42	168	KMVFSKFD	KKQVKINK	AARATGGTNTTYWSNAARTTYGA	TTRTTDATYTTNACYTGYTTYTT	1024	384	0.483333	23.1429	50.9	92.5	32	179	PLKPIYN	AAKKGRI	CCNYTNAARCCNATHTAYAA	ATNCKNCCYTTYTTNGCNGC	1536	2048	60	88	57.7912
Bla_874	XP_021930751.1_526904_527809	711	5	17	245	FDRLMSFA	GKDWEWHN	TTYGAYMGNYTNATGWSNTTYGC	TTRTGCCAYTCCCARTCYTTNCC	8192	64	0.273973	19.5	55.3	96.5	6	270	VDKWQDK	PPHMVNT	GTNGAYAARTGGCARGAYAA	GTRTTNACCATRTGNGGNGG	64	256	69.2	98.5	57.7649
Bla_875	XP_021915583.1_12318_13029	474	5	75	224	IYPVMEDQ	WCYPPLRA	ATHTAYCCNGTNATGGARGAYCA	GCNCKNARNGGNGGRTARCACCA	384	4096	0.356643	16	67.8	98.5	60	232	ENYSYVQ	CHWCCVS	GARAAYTAYWSNTAYGTNCA	SWNACRCARCACCARTGRCA	1024	256	55	98.5	57.6947
Bla_876	XP_021917112.1_138563_139713	783	5	82	334	QALALWEF	PCVVGHKR	CARGCNYTNGCNYTNTGGGARTT	CKYTTRTGNCCNACNACRCANGG	4096	4096	0.766667	83	56.8	94.5	48	376	CVEMIVH	IYFQEGK	TGYGTNGARATGATHGTNCA	TTNCCYTCYTGRAARTADAT	192	192	73.5	86	57.6943
Bla_877	XP_021936782.1_17247_18293	711	5	100	328	NINNGVQF	QENPLQCL	AAYATHAAYAAYGGNGTNCARTT	ARRCAYTGNARNGGRTTYTCYTG	768	2048	0.728111	78.8333	59	94.5	16	336	ICRVHMK	HDTFIDI	ATHTGYMGNGTNCAYATGAA	ATRTCDATRAANGTRTCRTG	384	192	69.3	88.5	57.6646
Bla_878	XP_021940773.1_141661_142205	534	5	21	190	RGMLVTWP	YAVDIILQ	MGNGGNATGYTNGTNACNTGGCC	TGNARDATDATRTCNACNGCRTA	4096	4608	0.533835	25.1667	60.5	95	8	203	ACVYIAE	DEYVGTV	GCNTGYGTNTAYATHGCNGA	ACNGTNCCNACRTAYTCRTC	768	512	67.4	95.5	57.6267
Bla_879	XP_021916772.1_801921_802492	405	5	27	153	IPSEFHYF	CDVFFPEE	ATHCCNWSNGARTTYCAYTAYTT	TCYTCNGGRAARAANACRTCRCA	3072	512	0.333333	22.8333	62.5	96	12	161	DQNMGIG	FDEDLFV	GAYCARAAYATGGGNATHGG	ACRAANARRTCYTCRTCRAA	96	256	66.2	94	57.6216
Bla_880	XP_021926866.1_368201_369851	1227	5	151	551	RKTFQNYW	WPTTRRKN	MGNAARACNTTYCARAAYTAYTG	TTYTTNCKNCKNGTNGTNGGCCA	1024	8192	0.426735	88.6667	63	97.5	28	563	THQRNPF	NGKLPPS	ACNCAYCARMGNAAYCCNTT	SWNGGNGGNARYTTNCCRTT	1024	8192	57.8	91.5	57.5921
Bla_881	XP_021914668.1_379330_384106	2001	4	161	819	ADFTMFGK	IETTILEE	GCNGAYTTYACNATGTTYGGNAA	TCYTCNARDATNGTNGTYTCDAT	512	4608	0.433071	115	56.7	98.5	124	945	ETDPFYK	DGKEFNK	GARACNGAYCCNTTYTAYAA	TTRTTRAAYTCYTTNCCRTC	256	128	74.2	96.5	57.5698
Bla_882	XP_021940483.1_74870_75809	696	5	95	318	VTEYCRDH	ENARTVAV	GTNACNGARTAYTGYMGNGAYCA	ACNGCNACNGTNCKNGCRTTYTC	2048	8192	0.446009	42.1667	59.6	91	66	328	PDYQQGI	GETVVCH	CCNGAYTAYCARCARGGNAT	TGRCANACNACNGTYTCNCC	256	1024	66.6	98.5	57.4516
Bla_883	XP_021926219.1_992105_992746	375	5	64	180	CWNALVEH	YVMEECLV	TGYTGGAAYGCNYTNGTNGARCA	ACNARRCAYTCYTCCATNACRTA	1024	512	0.236364	12.3333	64.6	94.5	42	205	IDVYTEK	IGREWAP	ATHGAYGTNTAYACNGARAA	GGNGCCCAYTCNCKNCCDAT	384	768	68.4	91.5	57.159
Bla_884	XP_021928620.1_412518_413658	684	5	14	233	QDYHRFEC	CNPNVARH	CARGAYTAYCAYMGNTTYGARTG	TGNCKNGCNACRTTNGGRTTRCA	512	4096	0.673077	55.1667	66.8	91	4	262	CSEECRD	DNYGPHF	TGYWSNGARGARTGYMGNGA	AARTGNGGNCCRTARTTRTC	2048	256	61.4	94	57.1363
Bla_885	XP_021942060.1_1012_1488	375	6	19	135	GEDVTLEC	GKTTELTC	GGNGARGAYGTNACNYTNGARTG	CANGTNARYTCNGTNGTYTTNCC	4096	8192	0.318182	15	54.4	91	9	146	MTEEVKD	GGSPDPV	ATGACNGARGARGTNAARGA	ACNGGRTCNGGNSWNCCNCC	128	8192	54	91.5	56.9583
Bla_886	XP_021936697.1_138658_139341	408	5	12	139	YKSVLDCI	YQMPSTAI	TAYAARWSNGTNYTNGAYTGYAT	ATNGCNGTNSWNGGCATYTGRTA	8192	4096	0.260504	13.5	54.7	94	3	150	QRLQMYN	MYEFFKY	CARMGNYTNCARATGTAYAA	TAYTTRAARAAYTCRTACAT	512	32	69.6	100	56.9306
Bla_887	XP_021939923.1_130362_131190	372	5	124	239	TPDCFSKV	DKAFQGYN	ACNCCNGAYTGYTTYWSNAARGT	TTRTANCCYTGRAANGCYTTRTC	4096	512	0.568807	22.1667	62	91.5	46	250	PVTHFCT	FAYGQTG	CCNGTNACNCAYTTYTGYAC	CCNGTYTGNCCRTANGCRAA	512	512	66.4	97	56.8286
Bla_888	XP_021941139.1_51472_52522	750	5	23	264	CSPCVFDI	WNFSAEIF	TGYWSNCCNTGYGTNTTYGAYAT	AADATYTCNGCNSWRAARTTCCA	4096	1536	0.579399	60.5	55.8	96	12	322	EPQESDC	FNKDMIN	GARCCNCARGARWSNGAYTG	TTDATCATRTCYTTRTTRAA	1024	48	64.3	95.5	56.7631
Bla_889	XP_021942219.1_143057_144568	1359	4	51	495	WGITPQCN	KFELVNHG	TGGGGNATHACNCCNCARTGYAA	CCRTGRTTNACNARYTCRAAYTT	768	1024	0.336585	61	69.6	94	12	513	HLVERIK	DVCGKEF	CAYYTNGTNGARMGNATHAA	AAYTCYTTNCCRCANACRTC	3072	256	67.3	100	56.7482
Bla_890	XP_021914180.1_505700_506493	414	5	140	269	GVFNRKCG	AMGEVLEE	GGNGTNTTYAAYMGNAARTGYGG	TCYTCNARNACYTCNCCCATNGC	2048	2048	0.268293	9.66667	56.7	98.5	119	280	EIVEQGK	AWIVGNG	GARATHGTNGARCARGGNAA	CCRTTNCCNACDATCCANGC	384	384	67.6	95.5	56.7159
Bla_891	XP_021927971.1_910443_911925	828	5	34	301	ECRIKLQK	DTDYYHQL	GARTGYMGNATHAARYTNCARAA	ARYTGRTGRTARTARTCNGTRTC	3072	512	0.68595	76.5	61.2	91	24	321	NQLNLWD	TDPVQLG	AAYCARYTNAAYYTNTGGGA	CCNARYTGNACNGGRTCNGT	512	2048	60.1	97	56.7
Bla_892	XP_021913723.1_430776_432916	993	4	39	361	WGIALIVC	EMFYNPHQ	TGGGGNATHGCNYTNATHGTNTG	TGRTGNGGRTTRTARAACATYTC	4608	128	0.310127	50.6	68.1	100	24	383	QPVAQKP	MKHNNLG	CARCCNGTNGCNCARAARCC	CCNARRTTRTTRTGYTTCAT	512	128	66	98	56.6791
Bla_893	XP_021929229.1_8713_10333	849	5	111	385	KQLGRDVF	KWTFRYLE	AARCARYTNGGNMGNGAYGTNTT	TCNARRTANCKRAANGTCCAYTT	8192	2048	0.298507	36.1667	62.3	91.5	22	449	AFRGLNN	EENPLHC	GCNTTYMGNGGNYTNAAYAA	CARTGNARNGGRTTYTCYTC	4096	512	60.8	100	56.6533
Bla_894	XP_021917524.1_14636_16415	978	4	245	562	KALCDIVE	WDPLPYCA	AARGCNYTNTGYGAYATHGTNGA	GCRCARTANGGNARNGGRTCCCA	3072	1024	0.345161	45.8	64.2	97	222	583	TAVEKFY	FVQEHYG	ACNGCNGTNGARAARTTYTA	CCRTARTGYTCYTGNACRAA	512	128	74.8	96.5	56.5907
Bla_895	XP_021936647.1_70873_71935	564	5	133	312	EEKPREMP	DVHFTYGG	GARGARAARCCNMGNGARATGCC	CCNCCRTANGTRAARTGNACRTC	512	1024	0.602339	40.3333	58.3	95	38	321	ATMGHFI	TKLKTIR	GCNACNATGGGNCAYTTYAT	CKDATNGTYTTNARYTTNGT	256	3072	61.9	98.5	56.5145
Bla_896	XP_021930828.1_602981_603389	357	5	11	121	LQNDRGET	NKEGLTPL	YTNCARAAYGAYMGNGGNGARAC	ARNGGNGTNARNCCYTCYTTRTT	4096	8192	0.240385	12.1667	59	98.5	3	129	LDCGADP	HIAVESG	YTNGAYTGYGGNGCNGAYCC	CCNSWYTCNACNGCDATRTG	1024	3072	59.3	100	56.226
Bla_897	XP_021921226.1_152510_153332	483	5	37	189	FVYDLVED	INNTEKVP	TTYGTNTAYGAYYTNGTNGARGA	GGNACYTTYTCNGTRTTRTTDAT	2048	768	0.493151	32.6667	62.8	92	6	198	RTTFILK	KCVIHHW	MGNACNACNTTYATHYTNAA	CARTGRTGDATNACRCAYTT	6144	192	63.7	95.5	56.2051
Bla_898	XP_021941737.1_23416_24112	540	5	13	184	VVAIAGDD	AERDIYTG	GTNGTNGCNATHGCNGGNGAYGA	CCNGTRTADATRTCNCKYTCNGC	6144	3072	0.30303	20.1667	58.4	95	5	197	PYADNGG	NIITKDG	CCNTAYGCNGAYAAYGGNGG	CCRTCYTTNGTDATDATRTT	512	288	66.7	95.5	56.1764
Bla_899	XP_021921300.1_700252_701014	669	5	23	237	VMVRVLCH	PNIHANVD	GTNATGGTNMGNGTNYTNTGYCA	TCNACRTTNGCRTGDATRTTNGG	8192	1536	0.529126	35.3333	55.4	97.5	11	262	RRMGFIP	NEDFAKK	MGNMGNATGGGNTTYATHCC	TTYTTNGCRAARTCYTCRTT	1536	128	66.1	94.5	56.1502
Bla_900	XP_021928115.1_566271_569263	1176	4	76	459	AAEQLNKD	PDYGHLRA	GCNGCNGARCARYTNAAYAARGA	GCNCKNARRTGNCCRTARTCNGG	2048	8192	0.324397	45.8	62.2	100	36	490	DVLKTEI	YDGIQPT	GAYGTNYTNAARACNGARAT	GTNGGYTGDATNCCRTCRTA	1024	384	69.1	100	56.1497
Bla_901	XP_021926438.1_287851_288934	657	5	64	274	APETTGND	YGVQDLVY	GCNCCNGARACNACNGGNAAYGA	TANACNARRTCYTGNACNCCRTA	4096	4096	0.533679	49.1667	60.4	92.5	50	300	GSEEQQV	QHPFECH	GGNWSNGARGARCARCARGT	TGRCAYTCRAANGGRTGYTG	1024	128	63	95.5	56.044
Bla_902	XP_021926038.1_254386_255346	882	5	73	358	GLEPAVQA	ACIVVEVP	GGNYTNGARCCNGCNGTNCARGC	GGNACYTCNACNACDATRCANGC	8192	3072	0.333333	29	55.2	96.5	1	366	VNLTVDC	PWHRAIL	GTNAAYYTNACNGTNGAYTG	ARDATNGCNCKRTGCCANGG	2048	1536	61.6	100	55.7114
Bla_903	XP_021914537.1_26992_27753	492	5	65	220	VCTCNPGY	GYVKDRTV	GTNTGYACNTGYAAYCCNGGNTA	ACNGTNCKRTCYTTNACRTANCC	2048	4096	0.449664	30.6667	62.2	89	18	243	CINADCT	TFQKWLD	TGYATHAAYGCNGAYTGYAC	TCNARCCAYTTYTGRAANGT	192	256	70.1	91.5	55.595
Bla_904	XP_021913805.1_97429_98221	549	5	77	251	NMFTQYMC	MPYTEATI	AAYATGTTYACNCARTAYATGTG	ATNGTNGCYTCNGTRTANGGCAT	64	1024	0.434524	29	71	96	28	271	VHYDNLD	PHVATQD	GTNCAYTAYGAYAAYYTNGA	TCYTGNGTNGCNACRTGNGG	512	1024	66	80	55.5854
Bla_905	XP_021941473.1_256043_256670	405	5	44	170	GNTAETHQ	EKGGEYLK	GGNAAYACNGCNGARACNCAYCA	TTNARRTAYTCNCCNCCYTTYTC	2048	2048	0.283333	17.5	61.4	96	23	183	RHDPEFE	NKYYPSP	MGNCAYGAYCCNGARTTYGA	GGNSWNGGRTARTAYTTRTT	512	1024	61.6	95.5	55.5648
Bla_906	XP_021940762.1_153501_154517	735	5	12	248	GSLFQDNW	GEVFPAKI	GGNWSNYTNTTYCARGAYAAYTG	ATYTTNGCNGGRAANACYTCNCC	8192	2048	0.484716	49.1667	64.9	92.5	3	289	LGIVIVY	HNVFTFY	YTNGGNATHGTNATHGTNTA	TARAANGTRAANACRTTRTG	4608	256	63.6	89	55.462
Bla_907	XP_021914965.1_194104_194593	447	5	13	153	TDVNDNQP	EDVGKNTI	ACNGAYGTNAAYGAYAAYCARCC	ATNGTRTTYTTNCCNACRTCYTC	512	1024	0.246269	13.1667	67.5	95	5	161	TAMVKIQ	VGSVNAT	ACNGCNATGGTNAARATHCA	GTNGCRTTNACNSWNCCNAC	384	8192	56.7	95.5	55.4061
Bla_908	XP_021936180.1_790161_790811	438	5	20	157	MIAVLCFI	KDGCISPT	ATGATHGCNGTNYTNTGYTTYAT	GTNGGNSWDATRCANCCRTCYTT	1536	6144	0.290076	11.6667	59.1	97.5	7	227	HTQQGQG	EYQPGEI	CAYACNCARCARGGNCARGG	ATYTCNCCNGGYTGRTAYTC	256	256	62.8	95.5	55.406
Bla_909	XP_021929157.1_524308_524902	564	5	16	195	LKQLVENF	KAVDALNR	YTNAARCARYTNGTNGARAAYTT	CKRTTNARNGCRTCNACNGCYTT	4096	8192	0.317919	18.5	59	97	1	205	MHAREWI	GTQYQLG	ATGCAYGCNMGNGARTGGAT	CCNARYTGRTAYTGNGTNCC	128	1024	63.7	94	55.2908
Bla_910	XP_021921306.1_954797_955954	630	5	120	321	DGTKRHIE	WKAVYDPK	GAYGGNACNAARMGNCAYATHGA	TTNGGRTCRTANACNGCYTTCCA	3072	512	0.394872	34	67.5	90	20	336	IPGGSKD	VGINNPY	ATHCCNGGNGGNWSNAARGA	TANGGRTTRTTDATNCCNAC	6144	768	55.6	98.5	55.2777
Bla_911	XP_021928307.1_31366_31849	348	6	10	117	YNEYLLKG	YINTFLAI	TAYAAYGARTAYYTNYTNAARGG	ATNGCNARRAANGTRTTDATRTA	2048	3072	0.267327	10	55.8	94	2	129	LCSCFAG	YAVVLYS	YTNTGYWSNTGYTTYGCNGG	SWRTANARNACNACNGCRTA	4096	8192	45.8	92.5	55.1455
Bla_912	XP_021913398.1_1454735_1455776	576	4	34	217	KKWTIDDF	NEYVDHWC	AARAARTGGACNATHGAYGAYTT	CACCARTGRTCNACRTAYTCRTT	192	128	0.220339	21.4	72.8	95.5	4	287	PDCPPEY	DVMKHPW	CCNGAYTGYCCNCCNGARTA	CANGGRTGYTTCATNACRTC	512	128	69	94.5	55.1367
Bla_913	XP_021937478.1_289985_291320	822	5	149	414	PNMAAGQI	NAFGFGGT	CCNAAYATGGCNGCNGGNCARAT	GTNCCNCCRAANCCRAANGCRTT	1024	2048	0.277992	32.5	58.3	100	122	425	VDVCETA	ICISEYK	GTNGAYGTNTGYGARACNGC	TTRTAYTCNSWDATRCADAT	512	1152	59	94	55.0676
Bla_914	XP_021929290.1_910512_911496	870	5	71	352	KTVLVQQK	ENYEPMSP	AARACNGTNYTNGTNCARCARAA	GGNSWCATNGGYTCRTARTTYTC	4096	1024	0.268939	41	55.5	100	11	362	TLGPQQK	EELLDVI	ACNYTNGGNCCNCARCARAA	ATNACRTCNARNARYTCYTC	2048	2048	57.6	97	55.046
Bla_915	XP_021920711.1_248328_249002	426	6	68	201	DSPECLFE	HDFYRSFY	GAYWSNCCNGARTGYYTNTTYGA	TARAANSWNCKRTARAARTCRTG	8192	4096	0.278689	11.2857	51.2	99	52	234	LDTGSEW	ETYSRTF	YTNGAYACNGGNWSNGARTG	AANGTNCKNSWRTANGTYTC	8192	8192	47	90.5	55.0259
Bla_916	XP_021915581.1_12318_13086	582	5	37	222	HHLHRIHY	DFAQHPCE	CAYCAYYTNCAYMGNATHCAYTA	TCRCANGGRTGYTGNGCRAARTC	3072	512	0.457627	27.1667	56.6	95	1	233	TLNLPVE	VDENCGR	ACNYTNAAYYTNCCNGTNGA	CKNCCRCARTTYTCRTCNAC	8192	512	61.6	98.5	54.9368
Bla_917	XP_021922139.1_981188_981600	348	5	9	116	EEFEKVGQ	FYIDESMP	GARGARTTYGARAARGTNGGNCA	GGCATNSWYTCRTCDATRTARAA	512	768	0.51	13.8333	61.8	100	1	139	GFESETD	APELIRQ	GGNTTYGARWSNGARACNGA	TGNCKDATNARYTCNGGNGC	2048	6144	54.4	97	54.8191
Bla_918	XP_021918549.1_11121_12618	837	5	199	469	HLTHFAEI	QGFVLFLF	CAYYTNACNCAYTTYGCNGARAT	AANARRAANARNACRAANCCYTG	2048	8192	0.537879	57.6667	54	98.5	163	477	TCVFWDF	FVLGEKK	ACNTGYGTNTTYTGGGAYTT	TTYTTYTCNCCNARNACRAA	128	1024	67.2	87.5	54.7685
Bla_919	XP_021918840.1_497754_498820	780	4	30	281	RGAEYMHP	DYDTVHRQ	MGNGGNGCNGARTAYATGCAYCC	TGNCKRTGNACNGTRTCRTARTC	1024	2048	0.154167	24.4	67.4	97	19	289	WFLGAQE	KGNLTAI	TGGTTYYTNGGNGCNCARGA	ATNGCNGTNARRTTNCCYTT	512	2048	65.6	100	54.6276
Bla_920	XP_021937567.1_28829_29908	606	5	99	292	CPNLQYID	YTCFATNP	TGYCCNAAYYTNCARTAYATHGA	GGRTTNGTNGCRAARCANGTRTA	1536	1024	0.435484	31.6667	67.3	90	78	312	KTLIINN	DPITIYR	AARACNYTNATHATHAAYAA	CKRTADATNGTDATNGGRTC	1152	1152	61.3	91.5	54.5231
Bla_921	XP_021923611.1_570215_570778	471	5	17	165	VFASITWA	KTVEDQAL	GTNTTYGCNWSNATHACNTGGGC	ARNGCYTGRTCYTCNACNGTYTT	6144	2048	0.598592	34.3333	57.8	92.5	4	177	AVVTRYN	YKVHAFN	GCNGTNGTNACNMGNTAYAA	TTRAANGCRTGNACYTTRTA	4096	256	66.4	93	54.5042
Bla_922	XP_021919417.1_668714_669469	555	5	23	199	VDHLDTIC	GEKMYFPL	GTNGAYCAYYTNGAYACNATHTG	ARNGGRAARTACATYTTYTCNCC	3072	512	0.441176	35.1667	66.6	92.5	15	244	LELCLKY	YNVQRLQ	YTNGARYTNTGYYTNAARTA	TGNARNCKYTGNACRTTRTA	4096	2048	53.4	97	54.4673
Bla_923	XP_021935034.1_179102_180048	441	5	127	265	PADCAIIC	GFITKGDF	CCNGCNGAYTGYGCNATHATHTG	AARTCNCCYTTNGTDATRAANCC	2304	1536	0.646154	37.3333	59.5	91	3	327	PDKRPNY	QYRFGVI	CCNGAYAARMGNCCNAAYTA	ATNACNCCRAANCKRTAYTG	1024	1024	64.4	94	54.3363
Bla_924	XP_021931326.1_124862_125956	813	5	43	305	ENGLLAEV	AQQHLNCS	GARAAYGGNYTNYTNGCNGARGT	SWRCARTTNARRTGYTGYTGNGC	8192	4096	0.590361	47.3333	51	92.5	1	453	NPLNCDC	YVKLHAT	AAYCCNYTNAAYTGYGAYTG	GTNGCRTGNARYTTNACRTA	512	1024	64	100	54.3149
Bla_925	XP_021921741.1_123616_125025	519	5	81	245	SDFGGNCP	DQIIATQL	WSNGAYTTYGGNGGNAAYTGYCC	ARYTGNGTNGCDATDATYTGRTC	4096	2304	0.653595	33.1667	58.9	96	56	265	PPAGLYN	DVYHERS	CCNCCNGCNGGNYTNTAYAA	SWNCKYTCRTGRTANACRTC	4096	2048	58.8	95.5	54.2291
Bla_926	XP_021940330.1_168637_169287	507	5	51	211	LQAQGIEE	ECHLLFLV	YTNCARGCNCARGGNATHGARGA	ACNARRAANARNARRTGRCAYTC	3072	8192	0.493421	22.8333	53.4	98.5	11	222	DTIQTYG	AKMMCEA	GAYACNATHCARACNTAYGG	GCYTCRCACATCATYTTNGC	384	32	67.9	90	53.9016
Bla_927	XP_021918203.1_667870_671264	1989	3	163	817	FDGKIVYN	CDVCNYET	TTYGAYGGNAARATHGTNTAYAA	GTYTCRTARTTRCANACRTCRCA	768	256	0.166149	86	71.7	100	94	837	DTVQPPM	EKHTHNM	GAYACNGTNCARCCNCCNAT	ATRTTRTGNGTRTGYTTYTC	1024	128	70.8	100	53.3284
Bla_928	XP_021924684.1_2226456_2227106	390	6	26	147	TTRIAMAQ	EVKLLFKT	ACNACNMGNATHGCNATGGCNCA	GTYTTRAANARNARYTTNACYTC	6144	4096	0.356522	14.7143	53.6	86.5	15	155	AAMVDVG	GGVRGDF	GCNGCNATGGTNGAYGTNGG	AARTCNCCNCKNACNCCNCC	512	4096	53.2	90.5	53.2255
Bla_929	XP_021936549.1_193867_194543	558	5	40	217	YELPNQAK	GHWTDSDR	TAYGARYTNCCNAAYCARGCNAA	CKRTCNSWRTCNGTCCARTGNCC	2048	4096	0.331081	15.1667	59.8	98.5	30	251	RPLHVDC	GTDSGIA	MGNCCNYTNCAYGTNGAYTG	GCDATNCCNSWRTCNGTNCC	4096	6144	53.7	97	53.1362
Bla_930	XP_021931879.1_126014_126580	462	5	34	179	WDRTPLFI	NPPVFFHN	TGGGAYMGNACNCCNYTNTTYAT	TTRTGRAARAANACNGGNGGRTT	4096	1024	0.215827	15	57.3	97.5	7	187	LTQNYMK	VPDLSDE	YTNACNCARAAYTAYATGAA	TCRTCNSWNARRTCNGGNAC	256	8192	59.5	94.5	53.0427
Bla_931	XP_021929645.1_150277_151216	801	4	10	268	FNPEFATE	YQLMAKCE	TTYAAYCCNGARTTYGCNACNGA	TCRCAYTTNGCCATNARYTGRTA	1024	512	0.198413	36	65.5	98.5	2	288	PFENEFE	AEQIKGI	CCNTTYGARAAYGARTTYGA	ATNCCYTTDATYTGYTCNGC	128	384	65.5	94.5	53.0021
Bla_932	XP_021929452.1_244813_246220	720	4	170	401	NTDQIQGE	KILNERID	AAYACNGAYCARATHCARGGNGA	TCDATNCKYTCRTTNARDATYTT	768	4608	0.1875	25.6	62.8	100	146	413	GCGRMQN	QITHCER	GGNTGYGGNMGNATGCARAA	CKYTCRCARTGNGTDATYTG	512	384	68.1	94.5	53.0012
Bla_933	XP_021927788.1_31499_32189	345	5	29	135	FLFLIPFV	NCSEFAKE	TTYYTNTTYYTNATHCCNTTYGT	TCYTTNGCRAAYTCNSWRCARTT	6144	2048	0.35	12	46.7	93.5	7	154	MEKAKFY	KPFPCYY	ATGGARAARGCNAARTTYTA	TARTARCANGGRAANGGYTT	64	256	70.2	98.5	52.9165
Bla_934	XP_021913239.1_1964047_1964748	378	5	34	151	EVVAPDAF	GENALQTL	GARGTNGTNGCNCCNGAYGCNTT	ARNGTYTGNARNGCRTTYTCNCC	4096	8192	0.369369	17.3333	57.4	92.5	3	192	DLAYNYF	DVPQLKQ	GAYYTNGCNTAYAAYTAYTT	TGYTTNARYTGNGGNACRTC	512	1024	65.2	93	52.8853
Bla_935	XP_021932679.1_117770_119201	996	4	86	409	NKVLHGKA	DTTPGEFR	AAYAARGTNYTNCAYGGNAARGC	CKRAAYTCNCCNGGNGTNGTRTC	2048	4096	0.539683	89.4	59.2	94	24	484	IFTVPEE	QDPDLIH	ATHTTYACNGTNCCNGARGA	TGDATNARRTCNGGRTCYTG	768	768	66.1	96.5	52.6234
Bla_936	XP_021922480.1_144207_145325	834	4	58	327	HCSYCPFT	DQFIMQPF	CAYTGYWSNTAYTGYCCNTTYAC	AANGGYTGCATDATRAAYTGRTC	2048	192	0.521073	72.8	61.7	97	5	359	PTLKIPN	VFLPVKE	CCNACNYTNAARATHCCNAA	TCYTTNACNGGNARRAANAC	3072	2048	59	100	52.5022
Bla_937	XP_021932136.1_389081_391648	1092	5	168	523	SFKAKDDG	QNNVRGTY	WSNTTYAARGCNAARGAYGAYGG	TANGTNCCNCKNACRTTRTTYTG	2048	4096	0.690852	86.1667	59	87.5	157	551	ADSQNNV	TGFIAKG	GCNGAYWSNCARAAYAAYGT	CCYTTNGCDATRAANCCNGT	1024	768	58.7	92.5	52.394
Bla_938	XP_021915983.1_322821_323878	549	5	170	344	SRVKKCCG	HWKCQTGH	WSNMGNGTNAARAARTGYTGYGG	TGNCCNGTYTGRCAYTTCCARTG	8192	256	0.607595	44.1667	62.7	97	128	358	PGSFCVD	GDVLLAI	CCNGGNWSNTTYTGYGTNGA	ATNGCNARNARNACRTCNCC	4096	8192	53.6	90	52.3797
Bla_939	XP_021919295.1_648154_648732	426	5	15	148	SFQFLAQV	EFCVCFRC	WSNTTYCARTTYYTNGCNCARGT	CANCKRAARCANACRCARAAYTC	8192	1024	0.325397	15.5	51.4	100	1	169	VRVMTEP	KNYVLLK	GTNMGNGTNATGACNGARCC	TTNARNARNACRTARTTYTT	1024	2048	58.5	97	52.2787
Bla_940	XP_021923723.1_408795_410072	1203	5	14	406	NLAPQLYP	FQHTMKDT	AAYYTNGCNCCNCARYTNTAYCC	GTRTCYTTCATNGTRTGYTGRAA	8192	128	0.30829	51.8333	60.4	93.5	4	448	WLTLLGY	KHWWLPW	TGGYTNACNYTNYTNGGNTA	CANGGNARCCACCARTGYTT	8192	128	51.1	97	52.2691
Bla_941	XP_021930155.1_676145_676816	435	4	44	180	LNGEPWKY	FWDTINYR	YTNAAYGGNGARCCNTGGAARTA	CKRTARTTDATNGTRTCCCARAA	1024	384	0.423077	24	72.9	91	14	206	ILVKDFN	IQLKNKG	ATHYTNGTNAARGAYTTYAA	CCYTTRTTYTTNARYTGDAT	768	384	67.2	92.5	52.2665
Bla_942	XP_021916780.1_913451_913897	360	5	15	126	NATSNTFK	HVLAGGWD	AAYGCNACNWSNAAYACNTTYAA	TCCCANCCNCCNGCNARNACRTG	8192	4096	0.342857	15.6667	51.6	95	5	134	GVAAYKH	QFIENVV	GGNGTNGCNGCNTAYAARCA	ACNACRTTYTCDATRAAYTG	1024	192	69.4	90	51.9102
Bla_943	XP_021939937.1_132548_133365	363	5	113	225	TFTLWTQA	WVLFGIIA	ACNTTYACNYTNTGGACNCARGC	GCDATDATNCCRAANARNACCCA	2048	2304	0.336538	11.6667	54.8	94	75	235	KYSKEAN	MVEKFVR	AARTAYWSNAARGARGCNAA	CKNACRAAYTTYTCNACCAT	1024	256	62	95.5	51.812
Bla_944	XP_021940287.1_244134_245112	663	5	12	224	QRQHREEQ	PNAMPSPN	CARMGNCARCAYMGNGARGARCA	TTNGGNSWNGGCATNGCRTTNGG	2048	8192	0.291667	32.5	42.7	100	1	264	VKVPDEN	QFPMGGN	GTNAARGTNCCNGAYGARAA	TTNCCNCCCATNGGRAAYTG	512	256	69.9	90	51.4376
Bla_945	XP_021934268.1_1054895_1056320	438	4	9	146	STLWKNYT	HNYRPPLE	WSNACNYTNTGGAARAAYTAYAC	TCNARNGGNGGNCKRTARTTRTG	4096	8192	0.0534351	9	57	100	1	159	EGCVEKP	PKLMVIE	GARGGNTGYGTNGARAARCC	TCDATNACCATNARYTTNGG	256	768	66.2	100	51.3838
Bla_946	XP_021933735.1_223294_224643	993	3	59	381	QGIAEPYW	QMNMVGYP	CARGGNATHGCNGARCCNTAYTG	GGRTANCCNACCATRTTCATYTG	1536	128	0.417722	68.25	72.9	96	14	421	DVLEDCI	QANVFMP	GAYGTNYTNGARGAYTGYAT	GGCATRAANACRTTNGCYTG	512	128	69.3	100	51.2366
Bla_947	XP_021924727.1_1537376_1538016	414	5	48	177	MVTALQHP	EQFHLMGV	ATGGTNACNGCNYTNCARCAYCC	ACNCCCATNARRTGRAAYTGYTC	2048	512	0.25641	14.3333	65.8	92.5	13	200	EVIVDLD	EHRMFPL	GARGTNATHGTNGAYYTNGA	ARNGGRAACATNCKRTGYTC	1536	512	60.5	85.5	51.1271
Bla_948	XP_021920530.1_311582_312163	444	5	28	167	DEVDKRQG	EEHRKLQE	GAYGARGTNGAYAARMGNCARGG	TCYTGNARYTTNCKRTGYTCYTC	1024	2048	0.511628	27.6667	56.2	89	9	175	VKLTPPN	KWKNCRT	GTNAARYTNACNCCNCCNAA	GTNCKRCARTTYTTCCAYTT	4096	128	64.3	93	51.1249
Bla_949	XP_021912884.1_7719_9993	573	4	371	553	DGNIIVAD	PQGVCIDE	GAYGGNAAYATHATHGTNGCNGA	TCRTCDATRCANACNCCYTGNGG	2304	1536	0.380682	34.4	64.2	91	363	575	PWGVCCD	QIFEPNG	CCNTGGGGNGTNTGYTGYGA	CCRTTNGGYTCRAADATYTG	256	192	72.6	91	51.0231
Bla_950	XP_021920484.1_590878_591825	348	5	184	291	FNTVHNCV	DGFYDILR	TTYAAYACNGTNCAYAAYTGYGT	CKNARDATRTCRTARAANCCRTC	512	3072	0.58	25	62.5	90	88	331	QLQVLAD	NFVHFAR	CARYTNCARGTNYTNGCNGA	CKNGCRAARTGNACRAARTT	4096	512	58.4	91.5	50.9332
Bla_951	XP_021912820.1_772139_773107	699	4	59	283	KKDWNAMV	KDFRTRTP	AARAARGAYTGGAAYGCNATGGT	GGNGTNCKNGTNCKRAARTCYTT	64	8192	0.773196	71	61.3	95.5	12	291	LQKGFQI	IQEEDEE	YTNCARAARGGNTTYCARAT	TCYTCRTCYTCYTCYTGDAT	512	96	60.6	96	50.8442
Bla_952	XP_021922686.1_36154_37027	453	5	53	195	ITQFLVKC	KMDLYLKK	ATHACNCARTTYYTNGTNAARTG	TTYTTNARRTANARRTCCATYTT	3072	1024	0.53125	27.3333	58	92	35	222	LGNVIEI	KQTHFQS	YTNGGNAAYGTNATHGARAT	SWYTGRAARTGNGTYTGYTT	1536	512	62.6	88.5	50.5178
Bla_953	XP_021918510.1_173779_174499	423	5	50	182	VEHFPVYT	PCGIEGKE	GTNGARCAYTTYCCNGTNTAYAC	TCYTTNCCYTCDATNCCRCANGG	1024	1536	0.293651	13.1667	62.3	95	3	202	TIAKVLQ	TIEEVVP	ACNATHGCNAARGTNYTNCA	GGNACNACYTCYTCDATNGT	3072	768	61	84.5	50.4381
Bla_954	XP_021934620.1_962683_963269	636	4	16	219	VHAEDEDG	FEPCGHRI	GTNCAYGCNGARGAYGARGAYGG	ATNCKRTGNCCRCANGGYTCRAA	512	2048	0.441624	17.6	66.1	98.5	1	235	GHCSVVE	MKKCLRC	GGNCAYTGYWSNGTNGTNGA	CANCKNARRCAYTTYTTCAT	4096	512	54.8	100	50.4196
Bla_955	XP_021936732.1_377660_378613	648	5	53	260	AVPAGYFA	NAVIFYSV	GCNGTNCCNGCNGGNTAYTTYGC	ACNSWRTARAADATNACNGCRTT	4096	6144	0.477612	39.5	53.9	94.5	8	269	GTVLAWT	IFDAAGS	GGNACNGTNYTNGCNTGGAC	SWNCCNGCNGCRTCRAADAT	2048	3072	56.3	94	50.198
Bla_956	XP_021937883.1_586120_586669	432	5	28	163	QWELSHMG	PCCFQHVT	CARTGGGARYTNWSNCAYATGGG	GTNACRTGYTGRAARCARCANGG	1024	512	0.193798	11	59.7	97.5	2	172	FVCGSLA	VDVADRM	TTYGTNTGYGGNWSNYTNGC	ATNCKRTCNGCNACRTCNAC	8192	2048	47.8	97	49.9804
Bla_957	XP_021926184.1_843662_844428	498	4	89	246	NIGAVYMC	WGCWTAQQ	AAYATHGGNGCNGTNTAYATGTG	TGYTGNGCNGTCCARCANCCCCA	768	256	0.615894	44.6	69.8	88	53	259	EQVNIIY	GCQVPPY	GARCARGTNAAYATHATHTA	TANGGNGGNACYTGRCANCC	288	1024	67.9	87.5	49.4759
Bla_958	XP_021917113.1_138563_139695	984	3	42	361	CVEMIVHQ	IYFQEGKT	TGYGTNGARATGATHGTNCAYCA	GTYTTNCCYTCYTGRAARTADAT	384	384	0.43871	83.75	72.1	96	34	387	QFESIQK	EPTGYKV	CARTTYGARWSNATHCARAA	ACYTTRTANCCNGTNGGYTC	768	512	62.2	100	49.4133
Bla_959	XP_021937900.1_191548_192049	357	5	29	139	GLDVPGND	HTLHQKLG	GGNYTNGAYGTNCCNGGNAAYGA	CCNARYTTYTGRTGNARNGTRTG	8192	4096	0.125	7	54.4	92.5	6	147	WMSEVEA	NEIILKY	TGGATGWSNGARGTNGARGC	TAYTTNARDATDATYTCRTT	256	576	60.2	94	49.3782
Bla_960	XP_021938481.1_241457_242828	723	5	207	439	NKIPDGGW	EIRKMLKS	AAYAARATHCCNGAYGGNGGNTG	SWYTTNARCATYTTNCKDATYTC	1536	6144	0.243363	18.8333	58.8	89	162	497	DGAVIKF	PTFIRQK	GAYGGNGCNGTNATHAARTT	TTYTGNCKDATRAANGTNGG	768	1536	67.9	83	49.0393
Bla_961	XP_021933169.1_1841169_1841775	414	5	13	142	WFYSMLNQ	DPSACNNW	TGGTTYTAYWSNATGYTNAAYCA	CARTTRTTRCANGCNSWNGGRTC	1024	4096	0.617886	29.6667	50.9	91.5	5	150	EMARQFT	KIKYTEL	GARATGGCNMGNCARTTYAC	ARYTCNGTRTAYTTDATYTT	256	384	67	87.5	48.897
Bla_962	XP_021941253.1_307081_308224	615	3	223	419	IDYPDMDM	FDNQCYAT	ATHGAYTAYCCNGAYATGGAYAT	GTNGCRTARCAYTGRTTRTCRAA	192	256	0.263158	26	70.1	98	144	483	VGQEPHE	YEMHLRN	GTNGGNCARGARCCNCAYGA	TTNCKNARRTGCATYTCRTA	512	512	69.2	97.5	48.3939
Bla_963	XP_021940244.1_8056_8658	615	5	40	236	MMSSLQQA	THTDERPY	ATGATGWSNWSNYTNCARCARGC	TANGGNCKYTCRTCNGTRTGNGT	8192	4096	0.553763	51.5	42.9	96.5	26	246	QRSLQNV	DICGKAF	CARMGNWSNYTNCARAAYGT	AANGCYTTNCCRCADATRTC	8192	384	57.5	95.5	48.2366
Bla_964	XP_021932128.1_38526_39171	510	4	29	190	GHPTVTKE	KPQGKGSQ	GGNCAYCCNACNGTNACNAARGA	TGNSWNCCYTTNCCYTGNGGYTT	4096	8192	0.194805	18.4	55.6	100	5	199	EYVMIKD	GKGGHRN	GARTAYGTNATGATHAARGA	TTNCKRTGNCCNCCYTTNCC	96	2048	65.1	92.5	48.1908
Bla_965	XP_021926661.1_221765_222698	726	4	45	278	SEWNLKTF	GCWDGRIR	WSNGARTGGAAYYTNAARACNTT	CKDATNCKNCCRTCCCARCANCC	4096	3072	0.60793	61.8	57.9	91	5	328	PPDAEYV	GGKDRKI	CCNCCNGAYGCNGARTAYGT	ATYTTNCKRTCYTTNCCNCC	512	1024	61.4	96.5	47.978
Bla_966	XP_021925513.1_602778_603258	369	5	34	148	MEELVSEI	PKQRYFYD	ATGGARGARYTNGTNWSNGARAT	TCRTARAARTANCKYTGYTTNGG	4096	1024	0.203704	8.33333	48.1	98.5	2	157	PSKEEKC	DEETRSP	CCNWSNAARGARGARAARTG	GGNSWNCKNGTYTCYTCRTC	1024	4096	53.8	97	47.9048
Bla_967	XP_021929250.1_32719_34178	1338	5	37	474	EDHLKLEG	DNLKPEGD	GARGAYCAYYTNAARYTNGARGG	TCNCCYTCNGGYTTNARRTTRTC	2048	2048	0.698454	107.833	56	86.5	5	500	DHLRLEG	ADVKKPD	GAYCAYYTNMGNYTNGARGG	TCNGGYTTYTTNACRTCNGC	4096	512	55.2	86	47.7581
Bla_968	XP_021942400.1_527739_528274	345	5	9	115	CCVPLDNY	DGSQLMVA	TGYTGYGTNCCNYTNGAYAAYTA	GCNACCATNARYTGNSWNCCRTC	2048	8192	0.38	12.6667	53.3	91	1	127	EVFKLAT	PNTLVII	GARGTNTTYAARYTNGCNAC	ATDATNACNARNGTRTTNGG	1024	3072	58.9	91.5	47.02
Bla_969	XP_021936344.1_164458_165080	345	4	94	200	QRVGCNWT	QDFGLVLG	CARMGNGTNGGNTGYAAYTGGAC	CCNARNACNARNCCRAARTCYTG	1024	8192	0.41	15.8	60.5	94	22	208	RNFAALC	NGVTAFL	MGNAAYTTYGCNGCNYTNTG	ARRAANGCNGTNACNCCRTT	4096	2048	59.2	96.5	46.9661
Bla_970	XP_021939300.1_79012_79902	462	5	95	240	GNKKPGND	YDSDPFPP	GGNAAYAARAARCCNGGNAAYGA	GGNGGRAANGGRTCNSWRTCRTA	1024	4096	0.108696	6.66667	47.8	94	82	250	VAGIQKN	TPRSHYH	GTNGCNGGNATHCARAARAA	TGRTARTGNSWNCKNGGNGT	768	8192	56.3	94.5	45.8077
Bla_971	XP_021918203.1_683308_686906	2088	2	170	857	ARKVYENQ	FNDYKTPT	GCNMGNAARGTNTAYGARAAYCA	GTNGGNGTYTTRTARTCRTTRAA	2048	512	0.216541	85.3333	70.6	100	122	944	FTDYQIK	QDHIFTK	TTYACNGAYTAYCARATHAA	TTNGTRAADATRTGRTCYTG	192	192	76.8	100	45.6956
Bla_972	XP_021929130.1_351475_352754	1056	3	18	361	SEEQEHEM	YTDLEMGG	WSNGARGARCARGARCAYGARAT	CCNCCCATYTCNARRTCNGTRTA	1024	1024	0.416413	86.75	55.1	94	9	453	NPYAHWD	GHDNPNY	AAYCCNTAYGCNCAYTGGGA	TARTTNGGRTTRTCRTGNCC	128	256	73.7	95	45.6199
Bla_973	XP_021921612.1_338816_340438	756	3	166	409	QCFREVFP	NKLMNTSV	CARTGYTTYMGNGARGTNTTYCC	ACNSWNGTRTTCATNARYTTRTT	1024	4096	0.224576	18.5	56.7	100	154	420	QYKDWNP	FENDGDV	CARTAYAARGAYTGGAAYCC	ACRTCNCCRTCRTTYTCRAA	32	128	75.2	95	45.6036
Bla_974	XP_021928804.1_822635_823306	546	4	11	184	FTAETTVQ	CYAVVDSQ	TTYACNGCNGARACNACNGTNCA	TGNSWRTCNACNACNGCRTARCA	4096	8192	0.39521	24.4	54.8	98.5	3	265	QAAKSGG	GVHWYAN	CARGCNGCNAARWSNGGNGG	TTNGCRTACCARTGNACNCC	4096	256	55.1	96	45.2669
Bla_975	XP_021915469.1_496976_498649	1290	3	82	503	THLEAGVF	NPVMLEDA	ACNCAYYTNGARGCNGGNGTNTT	GCRTCYTCNARCATNACNGGRTT	8192	1024	0.289157	82.75	63.9	94	47	519	ELEIDHN	YDNNLLC	GARYTNGARATHGAYCAYAA	CANARNARRTTRTTRTCRTA	384	1024	64.1	95	45.1997
Bla_976	XP_021923161.1_411362_411993	528	4	33	200	FSAAMMEK	QQRYSPYH	TTYWSNGCNGCNATGATGGARAA	TGRTANGGNSWRTANCKYTGYTG	1024	8192	0.225	19.6	50.7	100	3	211	MDAMFME	KQLSPPA	ATGGAYGCNATGTTYATGGA	GCNGGNGGNSWNARYTGYTT	16	8192	55.6	98	44.9947
Bla_977	XP_021915040.1_296938_297944	822	5	50	315	LSFDWSMD	DWKSEESL	YTNWSNTTYGAYTGGWSNATGGA	ARNSWYTCYTCNSWYTTCCARTC	8192	8192	0.722892	90.5	37.9	94	36	326	LPAFNFG	GISVNPA	YTNCCNGCNTTYAAYTTYGG	GCNGGRTTNACNSWDATNCC	1024	6144	54.5	93	44.9927
Bla_978	XP_021928673.1_615508_616248	435	3	25	161	LNKKPFEC	AHHVVFPG	YTNAAYAARAARCCNTTYGARTG	CCNGGRAANACNACRTGRTGNGC	1024	2048	0.15748	22.75	64	96	17	246	FHVHIVG	WKCKKCN	TTYCAYGTNCAYATHGTNGG	TTRCAYTTYTTRCAYTTCCA	384	32	63.6	100	44.7473
Bla_979	XP_021937568.1_27927_28757	456	4	88	231	PSPCPQQC	NEFHVIPF	CCNWSNCCNTGYCCNCARCARTG	AANGGDATNACRTGRAAYTCRTT	8192	768	0.489051	35.8	56.1	89.5	70	239	LYPHHRT	QVFAPLK	YTNTAYCCNCAYCAYMGNAC	TTNARNGGNGCRAANACYTG	2048	2048	60	91	42.9752
Bla_980	XP_021934916.1_540836_541781	756	2	39	282	ATVDGRQI	VKQEPIEW	GCNACNGTNGAYGGNMGNCARAT	CAYTCDATNGGYTCYTGYTTNAC	8192	768	0.303797	86.3333	64.2	100	8	309	NFQLKWH	HTEMTIK	AAYTTYCARYTNAARTGGCA	TTDATNGTCATYTCNGTRTG	128	192	72.3	100	42.8844
Bla_981	XP_021921540.1_1152225_1152933	591	3	31	219	NGRLGDFT	EAVKLDTG	AAYGGNMGNYTNGGNGAYTTYAC	CCNGTRTCNARYTTNACNGCYTC	8192	4096	0.115385	28.5	58	100	23	227	SLPADEN	AVRKVFT	WSNYTNCCNGCNGAYGARAA	GTRAANACYTTNCKNACNGC	8192	2048	56.6	100	42.1675
Bla_982	XP_021923403.1_280593_281631	810	2	28	289	PLYQNAEI	EEWQGLRD	CCNYTNTAYCARAAYGCNGARAT	TCNCKNARNCCYTGCCAYTCYTC	2048	2048	0.188235	45	65.8	100	12	316	VFHCDEI	FIGGNKT	GTNTTYCAYTGYGAYGARAT	GTYTTRTTNCCNCCDATRAA	128	384	71.9	100	41.7514
Bla_983	XP_021939824.1_65523_66660	858	2	65	342	VFLIECDK	AETTKPHW	GTNTTYYTNATHGARTGYGAYAA	CARTGNGGYTTNGTNGTYTCNGC	1536	2048	0.301115	66.6667	67.3	94	23	350	GLITNDM	WPQEAPK	GGNYTNATHACNAAYGAYAT	TTNGGNGCYTCYTGNGGCCA	1536	256	70.6	100	40.9956
Bla_984	XP_021914309.1_34987_36152	456	3	41	184	YVFKLIPM	DEKQNESS	TAYGTNTTYAARYTNATHCCNAT	SWNSWYTCRTTYTGYTTYTCRTC	3072	4096	0.343066	37	58.8	96	7	285	RVHPGET	DEKITDD	MGNGTNCAYCCNGGNGARAC	TCRTCNGTDATYTTYTCRTC	2048	192	64.1	90.5	40.8959
Bla_985	XP_021914481.1_6559_7416	669	2	37	251	HACPECDK	HECQNCGK	CAYGCNTGYCCNGARTGYGAYAA	TTNCCRCARTTYTGRCAYTCRTG	512	256	0.269231	47.6667	72.4	97	17	269	TFKKIDN	HAHVHEK	ACNTTYAARAARATHGAYAA	TTYTCRTGNACRTGNGCRTG	192	256	67.6	96.5	40.7462
Bla_986	XP_021913333.1_2586081_2586837	411	3	48	176	VTIPVFVM	MPGAGITR	GTNACNATHCCNGTNTTYGTNAT	CKNGTDATNCCNGCNCCNGGCAT	6144	6144	0.385246	26	57.8	94	1	216	MMEVCVD	KCTMGFN	ATGATGGARGTNTGYGTNGA	TTRAANCCCATNGTRCAYTT	64	128	72	85.5	40.4019
Bla_987	XP_021922986.1_799762_800904	885	2	69	355	LPIIGWHY	CNTNFKRA	YTNCCNATHATHGGNTGGCAYTA	GCNCKYTTRAARTTNGTRTTRCA	2304	1024	0.242857	45.3333	66.3	100	6	363	LPVCQFW	FKKMLGF	YTNCCNGTNTGYCARTTYTG	AANCCNARCATYTTYTTRAA	1024	256	68.9	96.5	40.1955
Bla_988	XP_021927222.1_743815_745050	849	3	135	409	YMAAQRGK	KPAITELY	TAYATGGCNGCNCARMGNGGNAA	TANARYTCNGTDATNGCNGGYTT	2048	6144	0.70229	89.25	61.1	92	85	418	DLMLPGI	VTAAVLP	GAYYTNATGYTNCCNGGNAT	GGNARNACNGCNGCNGTNAC	2048	8192	51.6	95	40.055
Bla_989	XP_021933909.1_20648_21356	378	3	62	179	TGEGVEAH	FAIIYPLK	ACNGGNGARGGNGTNGARGCNCA	TTNARNGGRTADATDATNGCRAA	4096	4608	0.0990991	18.75	60.7	96	18	200	LIFLQGT	FAWFTSL	YTNATHTTYYTNCARGGNAC	ARNSWNGTRAACCANGCRAA	3072	2048	53.9	97.5	39.7236
Bla_990	XP_021920497.1_242852_245205	1947	2	30	670	PQEAYKEG	KDAQDIVE	CCNCARGARGCNTAYAARGARGG	TCNACDATRTCYTGNGCRTCYTT	512	768	0.206951	92	68.5	91	22	709	YEGWKLY	NQGKRFI	TAYGARGGNTGGAARYTNTA	ATRAANCKYTTNCCYTGRTT	256	512	66.9	96.5	39.5317
Bla_991	XP_021924710.1_1124506_1125325	495	2	62	218	LDMKYIPE	EDIHPQLN	YTNGAYATGAARTAYATHCCNGA	TTNARYTGNGGRTGDATRTCYTC	768	1536	0.16	31.6667	70.9	94	3	226	AHKEGEW	IEGVTYL	GCNCAYAARGARGGNGARTG	ARRTANGTNACNCCYTCDAT	256	1536	69.4	96.5	39.4807
Bla_992	XP_021926014.1_2401155_2402107	696	2	69	292	VQETNVYD	HWFVLFTD	GTNCARGARACNAAYGTNTAYGA	TCNGTRAANARNACRAACCARTG	1024	1024	0.417062	52	66.9	97	4	318	STQKWIF	WVDVIQD	WSNACNCARAARTGGATHTT	TCYTGDATNACRTCNACCCA	768	192	66.9	93	38.3667
Bla_993	XP_021937320.1_95325_96810	1089	2	47	401	PVWKTYKM	KADGLVII	CCNGTNTGGAARACNTAYAARAT	ATDATNACNARNCCRTCNGCYTT	512	6144	0.334302	84	65.4	91	1	473	MEKNNVK	THPDILM	ATGGARAARAAYAAYGTNAA	ATNARDATRTCNGGRTGNGT	64	1536	68.2	93	37.8677
Bla_994	XP_021915263.1_125157_125590	372	3	15	130	CNTVASFD	PKDTAGDW	TGYAAYACNGTNGCNWSNTTYGA	CARTCNCCNGCNGTRTCYTTNGG	8192	2048	0.165138	12.75	57.1	98	5	139	KHYRHRA	QQGRKNR	AARCAYTAYMGNCAYMGNGC	CKRTTYTTNCKNCCYTGYTG	1024	1024	52.6	93	37.1494
Bla_995	XP_021924777.1_155290_155847	345	3	35	141	TYGAAVEA	VFQVKPDS	ACNTAYGGNGCNGCNGTNGARGC	SWRTCNGGYTTNACYTGRAANAC	4096	4096	0.26	17	54.8	92	6	177	DNVFIDV	GQLHLEA	GAYAAYGTNTTYATHGAYGT	GCYTCNARRTGNARYTGNCC	192	2048	59.2	90.5	36.0141

## Sheet: Use for primer synthesis
Primer name	Nucleotide Sequence of Primer (5' to 3')	Number of base pair
Bla_1_F1	GCNAAYTAYGTNTGGTGYAC	20
Bla_1_R1	TGNGCCATYTTRTACCARTC	20
Bla_1_F2	GTNGCNGTNAARACNTTYAAYCA	23
Bla_1_R2	ACRTGRAAYTGYTCRTCRTTRTA	23
Bla_2_F1	CARCCNGGNTGGACNAARTA	20
Bla_2_R1	ATNGCNGGRTTRAAYTGYTT	20
Bla_2_F2	GCNMGNATHAARGARCARTAYTG	23
Bla_2_R2	CCDATNCKYTCYTTRTGNGCRTT	23
Bla_3_F1	AARTGYATGTGGTGYGGNCA	20
Bla_3_R1	CCRTCYTTNACRAARTGCAT	20
Bla_3_F2	TGYAARGTNTGYGAYCARGCNTT	23
Bla_3_R2	GTRTCRCARAANGCRCAYTTCAT	23
Bla_4_F1	ATHAARGGNTGGATHGARAT	20
Bla_4_R1	TAYTCNGCCATYTGYTGRCA	20
Bla_4_F2	YTNGTNGARAARATGAARAAYCA	23
Bla_4_R2	TTDATNGCYTTNCCRTAYTGRTG	23
Bla_5_F1	CARGAYGTNCAYATGGARAA	20
Bla_5_R1	CCNCKNARNACYTTNGGYTC	20
Bla_5_F2	AAYTGYCARTTYCCNAARTGYGA	23
Bla_5_R2	CAYTCYTTCATDATRTCNGCCAT	23
Bla_6_F1	ATGGCNCCNCARCAYGAYAT	20
Bla_6_R1	GGCATRCARTACATYTCYTG	20
Bla_6_F2	GTNAAYTAYCCNCAYCARCARGA	23
Bla_6_R2	ARNGCNGCCATYTCYTGYTGRTG	23
Bla_7_F1	YTNTAYCAYAARCARTTYCA	20
Bla_7_R1	TTCATRTANACRTCNGGYTG	20
Bla_7_F2	AAYATHCARGARCAYGARAARAT	23
Bla_7_R2	TGNARYTGNGGNACNGTRTARTC	23
Bla_8_F1	CARGGNTGYTAYGAYCCNAA	20
Bla_8_R1	GGRTTRTANARNCCRAAYTG	20
Bla_8_F2	GGNGCNGARATGCAYTTYTAYGA	23
Bla_8_R2	ACRTTNCCYTTYTCNGCRTCCAT	23
Bla_9_F1	AARCARGARGAYGAYAARAT	20
Bla_9_R1	ATYTTNACNCCRTAYTGRAA	20
Bla_9_F2	AAYCCNGAYTAYCARGCNGARGA	23
Bla_9_R2	GCYTCYTTRTTRTTCATRTARTC	23
Bla_10_F1	ATGGAYATHCARTAYAAYGA	20
Bla_10_R1	ATNGCYTCRTGNCCCCAYTT	20
Bla_10_F2	YTNAAYCAYCARAARCARGARGA	23
Bla_10_R2	ARDATNGTRCACCAYTGRTGYTT	23
Bla_11_F1	AARGCNTGGATHCCNTTYAA	20
Bla_11_R1	TCNARRTANGCCATNCCRTC	20
Bla_11_F2	GTNGGNAAYGAYAAYYTNCARGA	23
Bla_11_R2	ATYTCCCAYTCRTCNGGYTCRTA	23
Bla_12_F1	GGNYTNGTNCAYTTYTGYAA	20
Bla_12_R1	ATRTTNACNGCRTCNCCCCA	20
Bla_12_F2	ACNCARYTNAAYTGYTGGATGAA	23
Bla_12_R2	GCNGTNACRTCNCCRAARTTRTA	23
Bla_13_F1	TAYGCNATHCAYACNTGYAA	20
Bla_13_R1	GCNGTNACRAARCARTCYTC	20
Bla_13_F2	GTNTTYCAYTAYGAYACNATGGA	23
Bla_13_R2	CKYTCRTGNGCDATYTTYTTRCA	23
Bla_14_F1	CARGGNGCNTGYGARAARTA	20
Bla_14_R1	GCCATNGGRCAYTTNCCRTC	20
Bla_14_F2	TTYATHGGNCCNGARCAYTAYAA	23
Bla_14_R2	TTRAARCACATRTGDATRTTYTC	23
Bla_15_F1	ACNTGGMGNTAYATGGCNGA	20
Bla_15_R1	TCRTCNGGYTGRCANCCYTT	20
Bla_15_F2	CCNAARATHGARGCNTAYTTYCA	23
Bla_15_R2	CKRTCRTARTTNACNCKYTTRAA	23
Bla_16_F1	GTNAARATGTGYYTNGARAT	20
Bla_16_R1	ATRTTRTARTGNACYTCYTG	20
Bla_16_F2	CCNCAYGAYGTNGARCARTGGAT	23
Bla_16_R2	TGYTGRTAYTTCCACATRAANGC	23
Bla_17_F1	CARGARATHTAYCCNAAYAT	20
Bla_17_R1	ACNGTRTANGGNGCRTCCCA	20
Bla_17_F2	CARGARGARAAYATHGARGAYTG	23
Bla_17_R2	CANACDATRTCYTGRTTRCAYTG	23
Bla_18_F1	YTNGAYGCNAAYTGGGARAA	20
Bla_18_R1	TTRTGNGTRTTNACRTCYTG	20
Bla_18_F2	AAYGARATGYTNAARGARCARAA	23
Bla_18_R2	TGRTANACRTGCATNGGYTTNGC	23
Bla_19_F1	GTNTTYGAYATHGGNCAYTA	20
Bla_19_R1	ARRTARTTYTTRCAYTGCAT	20
Bla_19_F2	TAYGCNCARGARGAYACNCCNAA	23
Bla_19_R2	GGNACRTTRTAYTTYTCRAACAT	23
Bla_20_F1	TAYACNGARCARCCNGARTT	20
Bla_20_R1	GCCATDATRTTYTGRTTRAA	20
Bla_20_F2	GTNAARGCNTTYGARGAYCARAT	23
Bla_20_R2	ATRAAYTCRAAYTGRTADATRTG	23
Bla_21_F1	AAYGARTGGGARAARACNGA	20
Bla_21_R1	SWYTTNACRTANGCYTCRTG	20
Bla_21_F2	TGGTTYTAYGAYAARGAYGARTG	23
Bla_21_R2	TTNACRAAYTCNGGRTCRTTYTT	23
Bla_22_F1	CCNTTYAARTGYGAYCARTG	20
Bla_22_R1	CCRCACATYTCRCARTGRTA	20
Bla_22_F2	TGYGAYGTNTGYGGNATGCARTT	23
Bla_22_R2	AANGGNCKYTCNCCNGTRTGYTT	23
Bla_23_F1	AAYATHTGGGGNACNAARTT	20
Bla_23_R1	ARNCKYTTNGGNGCYTCYTT	20
Bla_23_F2	AAYYTNGGNCARGTNACNTAYAA	23
Bla_23_R2	TCYTCNGGYTTNCCCATRCACCA	23
Bla_24_F1	CARCAYGARCAYGTNGGNAA	20
Bla_24_R1	ATYTCCCADATNACDATRTG	20
Bla_24_F2	TTYAARCAYYTNCARGAYATHAA	23
Bla_24_R2	CANGCYTGNCKCCARTTNACRTA	23
Bla_25_F1	TTYTAYCAYAAYGTNAARTG	20
Bla_25_R1	ACNCCRAARCARTCCCARTC	20
Bla_25_F2	GAYGTNAAYCAYGARACNGGNAT	23
Bla_25_R2	ATNGTRTANGCRCANSWYTTCCA	23
Bla_26_F1	AARAAYGGNGAYTGGGAYGA	20
Bla_26_R1	TACATRTARTTYTCDATYTT	20
Bla_26_F2	GARAARGCNGTNTAYTAYAARAA	23
Bla_26_R2	CKYTGNCCNGGRAANGCNACYTC	23
Bla_27_F1	ATGGTNGCNACNCCNGAYCA	20
Bla_27_R1	TCNGGYTTCATRTCRCARTG	20
Bla_27_F2	ATGAAYAARYTNACNCCNTAYGA	23
Bla_27_R2	TCRAANGTDATRCACATRTGRTT	23
Bla_28_F1	TGYTAYGARGAYATGTTYAA	20
Bla_28_R1	CCRCANGCNCKYTTRTTRTG	20
Bla_28_F2	ACNMGNAARYTNTAYGGNGARGA	23
Bla_28_R2	TGNCKYTTNARRCACCARTTRTC	23
Bla_29_F1	ACNGTNGAYAARGARTTYGA	20
Bla_29_R1	TTRTTNGCRAADATRTCRTG	20
Bla_29_F2	GARATGATGGTNAAYGAYTTYGA	23
Bla_29_R2	ATNARRTGRAARTCYTTNCCRTA	23
Bla_30_F1	AAYATGTGGAAYCCNTGYGA	20
Bla_30_R1	TCNGTRTCNGTRCARAADAT	20
Bla_30_F2	TTYTGYGTNGAYATHATGTAYTG	23
Bla_30_R2	TGRTARTCRTTYTCYTCNGCRTC	23
Bla_31_F1	CARCAYGTNAARTAYACNGA	20
Bla_31_R1	GTRTTCCARCACATYTCDAT	20
Bla_31_F2	GAYTGGGTNGCNTAYATGCARGA	23
Bla_31_R2	TGRAARTACCANACRTARAAYTG	23
Bla_32_F1	TTYGGNATGGAYTGGTGYGA	20
Bla_32_R1	GCRTADATNACNGGRTTCAT	20
Bla_32_F2	TAYTGGGCNATHACNGAYCCNTT	23
Bla_32_R2	ACNARYTCYTCRTTCCADATRCA	23
Bla_33_F1	GTNACNTGYATHGARGCNAA	20
Bla_33_R1	AANGTYTTYTGRTAYTCRTG	20
Bla_33_F2	TAYAAYMGNATHAARACNGTNGA	23
Bla_33_R2	GCNCKRTTRTTCCAYTTRTARTC	23
Bla_34_F1	GGNGARAARGCNCAYTGYTA	20
Bla_34_R1	ACNARYTGNCCNGCYTTRTA	20
Bla_34_F2	AARGGNGTNATGAARGAYTGGCA	23
Bla_34_R2	ATCATYTTRCARAAYTTNACYTG	23
Bla_35_F1	ACNAAYCAYATHATGTGGCA	20
Bla_35_R1	TTNCCYTTYTCNACRAANGT	20
Bla_35_F2	GARACNCCNCAYMGNTGYGAYTT	23
Bla_35_R2	ARRTGNCCYTTRCACATRAARTC	23
Bla_36_F1	GCNTTYCARGAYAARTTYGG	20
Bla_36_R1	GGRTCRTGRCAYTTYTGRTA	20
Bla_36_F2	CCNACNGTNTTYTGGTTYTAYGA	23
Bla_36_R2	ARRTTNACNACRTAYTTDATRTT	23
Bla_37_F1	GAYYTNCCNCARTGYAARAT	20
Bla_37_R1	GGNACRTGRTGRTTCATYTC	20
Bla_37_F2	CAYTGYACNTAYTAYACNCARAA	23
Bla_37_R2	TTDATRTCNGCNGTRAARTTRCA	23
Bla_38_F1	GARTGYCCNAARGGNTGGCA	20
Bla_38_R1	CANGTRTTYTTDATCATRTG	20
Bla_38_F2	CARACNTGYGARGAYCARCCNTG	23
Bla_38_R2	ACNGCRTTNCKYTCRTTYTGCAT	23
Bla_39_F1	AARATGTTYGCNGCNCARCA	20
Bla_39_R1	TCRAARTGRAANGGYTTRCA	20
Bla_39_F2	TGYATHCCNGAYTTYGTNAAYGC	23
Bla_39_R2	CKNCCNGCNGTRTTRTGYTTRCA	23
Bla_40_F1	GCNGCNTTYGGNGAYTTYAA	20
Bla_40_R1	TTNGGDATDATYTGNGTCCA	20
Bla_40_F2	GTNCCNGGNAAYTTYGAYGGNGA	23
Bla_40_R2	TTNACRAARTTNGCRTCRTARTC	23
Bla_41_F1	GTNTGYYTNGCNGAYATHAT	20
Bla_41_R1	CARCARTAYTCRAANGGRTA	20
Bla_41_F2	GTNCARTTYGAYAARGARTAYGA	23
Bla_41_R2	TCDATRAACCARCAYTGYTTRTT	23
Bla_42_F1	GTNATHCCNCAYGAYATHTA	20
Bla_42_R1	CARAARTCDATNGTYTTYTC	20
Bla_42_F2	TTYTTYACNGTNYTNGARGAYGG	23
Bla_42_R2	CCNARYTCYTCRTARTCCCAYTT	23
Bla_43_F1	TTYGGNATHCAYGTNTGYAA	20
Bla_43_R1	AANACNCCCATDATDATNCC	20
Bla_43_F2	GAYCCNATHAAYTAYGCNCARAA	23
Bla_43_R2	TGYTTYTCYTCDATRAAYTGRTA	23
Bla_44_F1	CCNGAYATHGTNTTYTGYGA	20
Bla_44_R1	TTNGCNGCDATNACNGGYTT	20
Bla_44_F2	TTYTAYTGYCAYTTYCCNGAYCA	23
Bla_44_R2	GGNACDATNCCRAARTGYTCRTT	23
Bla_45_F1	ATHACNTGYMGNGTNGCNTT	20
Bla_45_R1	CARTGNCCYTTRTCYTGCAT	20
Bla_45_F2	MGNCARCAYTAYAARACNGAYTG	23
Bla_45_R2	GTYTTNCCNCKRTCRTTRCACCA	23
Bla_46_F1	GTNCCNCARCAYTTYTGGGA	20
Bla_46_R1	AANACRTCYTTYTCYTCRTC	20
Bla_46_F2	GARCARATHTTYGAYGCNGGNAA	23
Bla_46_R2	AARTCNGGRTARTAYTCRCANGC	23
Bla_47_F1	AARGTNGCNTGYAAYCCNAC	20
Bla_47_R1	CCRCANGTYTCRCARTGRAA	20
Bla_47_F2	ATGMGNCCNTAYCCNTGYGAYTT	23
Bla_47_R2	CARAACATYTCNCCRCANGTRTT	23
Bla_48_F1	AAYTGGGTNCARGARAARGA	20
Bla_48_R1	GCNACCATRTTYTCNACNGG	20
Bla_48_F2	AAYYTNGARGAYGCNAARAARAT	23
Bla_48_R2	ARNGCNACNCKCATNGGRAAYTG	23
Bla_49_F1	TAYTTYTGYGGNGTNGAYAT	20
Bla_49_R1	TGCCAYTCNGGYTGNCCRCA	20
Bla_49_F2	GTNYTNGAYATHAARCCNTAYAT	23
Bla_49_R2	AANGTRTARAAYTGRTTNCCCCA	23
Bla_50_F1	GTNGARATGAARAAYGCNGA	20
Bla_50_R1	TTNGCNARYTCCATRTCYTG	20
Bla_50_F2	GARCAYGCNMGNCARATHGARAA	23
Bla_50_R2	GGYTCNCKNGTRCARTADATRTC	23
Bla_51_F1	GAYGARYTNCAYAAYATHCA	20
Bla_51_R1	GCRCACATRTANARRAARTC	20
Bla_51_F2	YTNACNMGNGARAAYATHGAYGC	23
Bla_51_R2	ATRAANARDATYTGRTCYTTRTT	23
Bla_52_F1	ACNAARGARGTNTAYGARTG	20
Bla_52_R1	TCRTTRTADATYTTRAARTA	20
Bla_52_F2	CARATHMGNGTNAAYTAYAARAT	23
Bla_52_R2	TTCATRTANACYTGCCACATRTC	23
Bla_53_F1	CARACNYTNTTYAARTGGGT	20
Bla_53_R1	ARRTCYTTRAAYTCNGTRTT	20
Bla_53_F2	CCNGGNTAYAARGTNMGNCAYAT	23
Bla_53_R2	ATNGGYTGYTCRTARTAYTCRCA	23
Bla_54_F1	TTYACNTGGCCNTAYMGNTA	20
Bla_54_R1	TGYTCRTTRTANACYTTRTG	20
Bla_54_F2	TTYGARGCNGGNMGNAARTGYGA	23
Bla_54_R2	CANGCYTGCATYTTYTCRTCDAT	23
Bla_55_F1	GARATHAAYGTNGAYGAYTG	20
Bla_55_R1	TCRAANARRCAYTGNGGRTT	20
Bla_55_F2	CCNMGNTGYGARGGNGAYATHAA	23
Bla_55_R2	CCRTCRAARTTRCANGCRTANGT	23
Bla_56_F1	CARGARGARAAYTGYTTYAA	20
Bla_56_R1	ACDATRAANGCNGTYTGYTG	20
Bla_56_F2	ACNAARGCNGARCAYGAYATGTA	23
Bla_56_R2	ACNGGDATNGCNGTNACYTGYTG	23
Bla_57_F1	TTYAARGCNTGYGTNAARAC	20
Bla_57_R1	ATYTGYTCRTTNGCRTCYTT	20
Bla_57_F2	GCNAARGARGTNYTNGGNCARAT	23
Bla_57_R2	ACYTTYTCNGTRAADATYTCYTG	23
Bla_58_F1	CARGCNACNAAYGGNTAYCA	20
Bla_58_R1	TGCCARAARCANGCRTGNGT	20
Bla_58_F2	CAYYTNAAYCCNCAYGCNGGNTA	23
Bla_58_R2	TGYTCNGGYTCDATCCACATRCA	23
Bla_59_F1	MGNCARCAYGCNAARYTNAA	20
Bla_59_R1	TCNGCRTTDATRAANCCCAT	20
Bla_59_F2	TTYGAYGTNAAYGCNCARGARTT	23
Bla_59_R2	TARTCDATDATRAARTTYTCNGG	23
Bla_60_F1	CARGGNTGYYTNATGGCNTG	20
Bla_60_R1	ATRCADATYTTNCCYTGRTC	20
Bla_60_F2	TGGACNMGNTTYTGYGARGTNGA	23
Bla_60_R2	GTYTTNGCRTTRTGYTCRTCRTG	23
Bla_61_F1	AARCARGARMGNCCNGAYGA	20
Bla_61_R1	GGCCARTARTCYTCRAANAC	20
Bla_61_F2	GTNGARGCNAAYAARGCNAARAT	23
Bla_61_R2	TTRTARAAYTCNCCNGCRTCYTG	23
Bla_62_F1	MGNATGTAYAAYTGYTTYGA	20
Bla_62_R1	ACYTCNCCRTANGCCATYTC	20
Bla_62_F2	ACNYTNGGNTAYAAYCCNCAYTT	23
Bla_62_R2	GCYTCRTANACNCKDATYTGNAC	23
Bla_63_F1	TAYGAYYTNTTYGAYCCNGA	20
Bla_63_R1	GCNCCYTTYTCNGCDATCAT	20
Bla_63_F2	GGNGAYGARCCNGARATHGCNGA	23
Bla_63_R2	CAYTCCCARTAYTCRTCNGTRAA	23
Bla_64_F1	YTNCCNTAYCARCAYATHAT	20
Bla_64_R1	TTYTGDATYTCRTTYTCYTC	20
Bla_64_F2	GTNGTNGARGGNTGYTGGTGGGA	23
Bla_64_R2	GTRTCNARYTCDATDATNGTRTG	23
Bla_65_F1	GARGARTTYGAYGCNATHAA	20
Bla_65_R1	TAYTCRAARTTRTCCATYTG	20
Bla_65_F2	YTNCCNGGNGAYGGNGARGAYGA	23
Bla_65_R2	GTNACNGCRTANCCRTARTCYTT	23
Bla_66_F1	GARGGNTGYTTYGCNAAYTT	20
Bla_66_R1	TCNGCDATRTCYTTRAANAC	20
Bla_66_F2	ATHAAYAAYGARGTNCARCCNTT	23
Bla_66_R2	GTRTTRTTRTCRTAYTCRAAYTC	23
Bla_67_F1	TTYATGYTNTGGACNAARCA	20
Bla_67_R1	TTCATYTCYTGRTARCADAT	20
Bla_67_F2	TTYGTNWSNTAYTGGACNAAYGT	23
Bla_67_R2	GCYTCRCACCADATRTTRAARTA	23
Bla_68_F1	TGYTTYMGNGAYCCNAARAA	20
Bla_68_R1	CARAANGTCATNGCRTGNAC	20
Bla_68_F2	GARMGNTTYAAYYTNATHACNCA	23
Bla_68_R2	TANACNGGDATYTCNGGRTCRTG	23
Bla_69_F1	GARAARGTNAARGAYTGYTG	20
Bla_69_R1	ARRTTRAARCACATNGCDAT	20
Bla_69_F2	YTNGTNGCNTTYATGTGYACNCA	23
Bla_69_R2	ATRTTNGCNCCNGGNACRAARTC	23
Bla_70_F1	ATHGAYAAYACNGTNGCNAA	20
Bla_70_R1	ARCATDATNGCRAARTTYTT	20
Bla_70_F2	AAYATHCCNAARGARCAYTTYAC	23
Bla_70_R2	TAYTTNACDATYTGNCCYTCCAT	23
Bla_71_F1	YTNATHATGTGYATHGGNTT	20
Bla_71_R1	AAYTTCATYTCNCCDATRTA	20
Bla_71_F2	GAYTTYACNGCNCAYATHTGYTA	23
Bla_71_R2	CCNSWRTTRTTRTANACYTCCAT	23
Bla_72_F1	ATHATHCCNCCNCARGAYAA	20
Bla_72_R1	AANCKCATYTTNGCRTCRTC	20
Bla_72_F2	GGNACNATHTGYATGTGYCARAT	23
Bla_72_R2	ACYTCNACNGTYTTYTGRCARAA	23
Bla_73_F1	GGNCAYCARGGNGARATHTT	20
Bla_73_R1	TTYTTYTCRAARTTRTGYTG	20
Bla_73_F2	GARTTYCAYCCNGARGGNCARTA	23
Bla_73_R2	TGNCCNGTNARDATYTTNACRCA	23
Bla_74_F1	GTNGGNCARYTNTGYTGYGC	20
Bla_74_R1	GTRTTNCCRTARTCNACRTA	20
Bla_74_F2	GTNCAYTTYATHGAYTAYGGNAA	23
Bla_74_R2	GCNCKRTACCAYTTNCCRTCYTC	23
Bla_75_F1	ATGACNYTNACNCARATHTA	20
Bla_75_R1	TGNGCRTAYTTYTCYTCNGC	20
Bla_75_F2	GAYYTNGCNAARCARGTNTGYTT	23
Bla_75_R2	ATYTCYTTRTAYTGRTCRAAYTT	23
Bla_76_F1	ATHGCNGAYGTNCAYCCNAA	20
Bla_76_R1	GCNGTNACYTTRTGCCAYTC	20
Bla_76_F2	GAYACNWSNGGNGARTAYCAYTG	23
Bla_76_R2	GTYTGNGCNCCRAARTTRTANAC	23
Bla_77_F1	TGYGARGAYATHAAYGARTG	20
Bla_77_R1	TCYTTRCANCCRCAYTCRTA	20
Bla_77_F2	AARACNTGYCAYGAYGTNGAYGA	23
Bla_77_R2	CAYTCRTTNARRTCDATRCAYTT	23
Bla_78_F1	YTNATGGTNGCNTGYACNTG	20
Bla_78_R1	TTRTANGCYTGNCKRTAYTC	20
Bla_78_F2	ATHGCNACNTGGTTYGGNAARTG	23
Bla_78_R2	ATNACNACRTADATDATNGGRTT	23
Bla_79_F1	CAYGGNTGGCARGAYAAYGC	20
Bla_79_R1	AARTGNGTNCCYTCNACYTC	20
Bla_79_F2	CAYTAYCCNAARGGNCARTTYTA	23
Bla_79_R2	TTNARNACYTCRCANGTDATYTT	23
Bla_80_F1	TTYATGAAYCCNGCNGCNAA	20
Bla_80_R1	AANGCYTTYTCRCADATRTC	20
Bla_80_F2	TTYTGYCAYATHTGYGGNAARGC	23
Bla_80_R2	AANGCYTTNCCRCACCAYTCRCA	23
Bla_81_F1	GARAAYTGYATHGAYATHGC	20
Bla_81_R1	GTNCCRAARTTRCAYTGYTC	20
Bla_81_F2	GGNTGYGAYTTYCCNGTNGAYTG	23
Bla_81_R2	GGNARRAARTANGTDATYTCRTT	23
Bla_82_F1	ATHTAYAAYGCNACNAARAT	20
Bla_82_R1	TTNGCRAARTTNGCCCARTA	20
Bla_82_F2	CARATHATHGAYACNGTNTTYGG	23
Bla_82_R2	TTNARNGGYTCNCCRAANACRTA	23
Bla_83_F1	ATGGCNGARACNCARGTNGA	20
Bla_83_R1	TANGGYTTYTCNCCNGTRTG	20
Bla_83_F2	AAYCAYCCNCAYGCNACNAAYAA	23
Bla_83_R2	TGNCCRCANACYTTRCANGTRTA	23
Bla_84_F1	TGYGARGAYCARTAYATHGG	20
Bla_84_R1	CAYTGNGTRAANGGRTCNCC	20
Bla_84_F2	CCNGARTGYGTNATHAAYAAYGA	23
Bla_84_R2	GTRCADATNGGDATRTGRTTYTG	23
Bla_85_F1	AAYATHAAYACNYTNATHTA	20
Bla_85_R1	TAYTTDATRTCNCCRTTYTC	20
Bla_85_F2	GAYYTNGGNGAYAAYGARTTYAA	23
Bla_85_R2	GGRTTYTCRAADATNGCYTCRTG	23
Bla_86_F1	TTYGAYGARTAYACNGARAT	20
Bla_86_R1	CAYTCRTCNACNACCATYTT	20
Bla_86_F2	ACNYTNGGNTGGCARAARTTYGA	23
Bla_86_R2	ACNGGNGCRCARCANGGYTGCAT	23
Bla_87_F1	GTNTTYGAYTGYTGGTTYGA	20
Bla_87_R1	ACNGTNCCYTTYTTNCCRTT	20
Bla_87_F2	TAYGCNCARATGCAYTAYCCNTT	23
Bla_87_R2	AARTCYTGNCCRTANARNCCRAA	23
Bla_88_F1	GARGGNGAYATHCARAARTA	20
Bla_88_R1	TCYTTYTTRTARTARTGRAA	20
Bla_88_F2	YTNMGNAAYATGGARGTNCCNGA	23
Bla_88_R2	TGNGTRCARTGRTANGGYTCDAT	23
Bla_89_F1	AARATHTAYAARCCNGARTG	20
Bla_89_R1	TCRTGDATCCANACNGGYTT	20
Bla_89_F2	CCNATHCARGTNCCNGCNTGGAA	23
Bla_89_R2	GCNGGNACCCADATYTTYTTCCA	23
Bla_90_F1	TTYTAYMGNCAYGARTAYAA	20
Bla_90_R1	GGNACDATRTAYTCYTCCCA	20
Bla_90_F2	GARGTNYTNAAYTTYTTYGGNAA	23
Bla_90_R2	CKNARNARRCARTCYTTYTCCAT	23
Bla_91_F1	GTNMGNACNTTYAARATHGA	20
Bla_91_R1	ATNARRTGRTCRTANCCRTG	20
Bla_91_F2	GARGAYGTNTAYATGCARTTYAT	23
Bla_91_R2	TTRAARTGDATRTANGCRAANCC	23
Bla_92_F1	GCNGAYYTNGARTTYCCNCC	20
Bla_92_R1	TGNACNGCRTTDATNACRTC	20
Bla_92_F2	GCNGAYGTNMGNAAYACNGARCC	23
Bla_92_R2	ACNGTRTTYTGNACYTCNGCRCA	23
Bla_93_F1	GCNCAYAARYTNGTNATGGA	20
Bla_93_R1	AANGCYTTNCCRCANACYTC	20
Bla_93_F2	CCNTTYACNGGNTAYACNGGNCA	23
Bla_93_R2	CKRAANGGYTTYTCNCCNGTRTG	23
Bla_94_F1	GARAAYATHGAYTTYGCNCA	20
Bla_94_R1	CADATNGGNACYTCNGCYTC	20
Bla_94_F2	GARTAYTAYGARAAYWSNAARGA	23
Bla_94_R2	GCNGGDATYTTNACYTTYTGRAA	23
Bla_95_F1	AARCAYAAYGARCAYGGNTG	20
Bla_95_R1	ACYTGRTTNGCDATRTTYTC	20
Bla_95_F2	GGNTGGMGNGTNGARATGGARGA	23
Bla_95_R2	ACRAARTCRCANARRTCYTCRTT	23
Bla_96_F1	GGNYTNMGNATHGARTTYAA	20
Bla_96_R1	CCYTCRTGDATRTTRTCRTA	20
Bla_96_F2	AAYGTNGCNGARGCNATHGARGA	23
Bla_96_R2	TCNARRTTDATNCCRTCRTTNGC	23
Bla_97_F1	GGNGCNAARATHCARATHTG	20
Bla_97_R1	TCRTANCCNGCRTCRTANGG	20
Bla_97_F2	GARCAYATHATGGAYGTNTTYGC	23
Bla_97_R2	ATRTANARRTANGGRTTYTCCAT	23
Bla_98_F1	ATGGAYGARCCNGTNAARAA	20
Bla_98_R1	CARCANACCATNCCYTCDAT	20
Bla_98_F2	YTNTGYGARGTNGCNATHAARCA	23
Bla_98_R2	ARNARNGTYTTNACRCARTTRTC	23
Bla_99_F1	TGGAARAARAAYYTNTAYGA	20
Bla_99_R1	GCYTCRTCCCANGGNCCRTA	20
Bla_99_F2	GAYAAYTAYACNGAYAARACNTT	23
Bla_99_R2	ATRTTYTCYTTRTARTTYTGCCA	23
Bla_100_F1	TAYGTNCCNGTNCAYGARCA	20
Bla_100_R1	ACRTTRTGRCANCCNACRTG	20
Bla_100_F2	GGNMGNAARACNTAYGCNTTYTG	23
Bla_100_R2	AANARYTTNCCYTCNGGCATRCA	23
Bla_101_F1	TAYACNTTYAARCAYCAYAA	20
Bla_101_R1	ACRTARTGRAANARYTCYTT	20
Bla_101_F2	CARGCNATHCCNCAYAAYGTNTT	23
Bla_101_R2	CKYTCNARYTTNGTRTTYTGRAA	23
Bla_102_F1	AAYTGGATHGARTTYTGYGA	20
Bla_102_R1	TARAAYTCNARCATRTANCC	20
Bla_102_F2	GCNAARGCNTTYTGYACNTAYGT	23
Bla_102_R2	TTYTCCCAYTTYTGNGTNCCRTC	23
Bla_103_F1	ATHAAYCARGARGAYYTNGC	20
Bla_103_R1	TGNCKRTTYTTYTCYTTNCC	20
Bla_103_F2	GCNCCNTTYGAYGGNTTYGARGA	23
Bla_103_R2	ATDATRCARCANCKYTTRAARTC	23
Bla_104_F1	GCNCCNTAYTTYAAYTGYCC	20
Bla_104_R1	ACNGCCCARTCRTGRTTRCA	20
Bla_104_F2	CCNTAYAAYTGYCARACNTTYTA	23
Bla_104_R2	TCCCANACNGTNCCYTCNCCRCA	23
Bla_105_F1	GTNTGYGAYGCNGGNAARTG	20
Bla_105_R1	TGRTCYTCNGCDATRCANAC	20
Bla_105_F2	CARTGYCARAAYGAYTTYGAYTG	23
Bla_105_R2	TCRCANACRTCRTARCANGTRTG	23
Bla_106_F1	TGYGARGARGTNCARGCNGA	20
Bla_106_R1	CANGCNCKRCANGTYTTNCC	20
Bla_106_F2	CARCCNGTNATGGARACNTTYAA	23
Bla_106_R2	TGCCANGCYTCRTANARNACRCA	23
Bla_107_F1	TGYTGYYTNCCNAARAARAT	20
Bla_107_R1	TCRAARTCNGGRTADATNCC	20
Bla_107_F2	CAYATHATGGAYGCNACNTTYAT	23
Bla_107_R2	ACDATNCCRAANACRTTYTTCAT	23
Bla_108_F1	GGNTTYTTYAARTAYCARTA	20
Bla_108_R1	GCNGGNGTCATCCAYTGNCC	20
Bla_108_F2	ATGAAYMGNCAYCCNTAYGARAT	23
Bla_108_R2	TANACNARNCCNGTRTTNGGRTC	23
Bla_109_F1	AARATGATHACNMGNTTYCA	20
Bla_109_R1	TTNGTRCANGGNCCYTGRTC	20
Bla_109_F2	TAYGAYGAYAAYACNGTNGCNTA	23
Bla_109_R2	TCNCCRTTDATDATRAARTGCAT	23
Bla_110_F1	GARTGYAARMGNGGNTGGCA	20
Bla_110_R1	TCNARYTTNSWRTARAARTT	20
Bla_110_F2	TGYGGNCARCCNGARGTNATHTG	23
Bla_110_R2	ARRAARTCRTAYTTCCANGTRTT	23
Bla_111_F1	YTNCCNTAYATHATGYTNAA	20
Bla_111_R1	CCNGCNGTNACRTGYTTCAT	20
Bla_111_F2	GTNTAYCCNGARATHCAYCCNCA	23
Bla_111_R2	AANCCCCANGGNCCYTCRAADAT	23
Bla_112_F1	TAYAARACNATGGAYGTNCA	20
Bla_112_R1	AARTCCCAYTGNCCNGCYTG	20
Bla_112_F2	TGGMGNCARTTYTAYCCNATHGA	23
Bla_112_R2	SWRTCYTGCCANACRTGYTCNGG	23
Bla_113_F1	GTNCCNGAYATHMGNGGNTG	20
Bla_113_R1	TAYTTNGGRTGCATYTCRTC	20
Bla_113_F2	AARATHGTNGGNCAYATHGGNAT	23
Bla_113_R2	CCYTTNGTYTCNGGNACRAARCA	23
Bla_114_F1	CCNATHTGYCARAARGARTT	20
Bla_114_R1	GGNGGYTTRAAYTCNCCRTT	20
Bla_114_F2	ATHCAYACNAAYGARAARCCNTA	23
Bla_114_R2	GGRTTNGGRTTNCCNGGRAAYTG	23
Bla_115_F1	TAYGARGCNTAYGTNTGYTT	20
Bla_115_R1	ATYTTRTCNACNGTNCCRAA	20
Bla_115_F2	GARGARTAYTTYYTNTGYCAYTA	23
Bla_115_R2	GTRCADATNACRTGRTCNGCRTA	23
Bla_116_F1	TAYAAYCCNGAYGARCARTT	20
Bla_116_R1	ARYTTNGTRTCNACRTCRAA	20
Bla_116_F2	AAYGAYCAYACNCCNGTNTTYGA	23
Bla_116_R2	GTNCCNGGNGGYTCRTTYTCRTA	23
Bla_117_F1	TAYGAYTTYCARCAYCARCA	20
Bla_117_R1	ATYTCRTARTTCATRTCRTA	20
Bla_117_F2	MGNGGNGTNTAYATGTGGAARGA	23
Bla_117_R2	GTCATYTCNARNGCNCKNACRAA	23
Bla_118_F1	ATHMGNTTYAAYAARGARGA	20
Bla_118_R1	ATNACNGGNARRAANGTNGC	20
Bla_118_F2	MGNTGYTAYCAYATHACNTGGGA	23
Bla_118_R2	CANCKNACRTANARYTCYTTRTC	23
Bla_119_F1	ACNATHATHATGCARGAYGG	20
Bla_119_R1	CKCATNACYTGNGGNCCDAT	20
Bla_119_F2	GCNATHGTNMGNAARGTNAARGA	23
Bla_119_R2	CARTARTGYTCNGGNACRTGDAT	23
Bla_120_F1	GCNATHGAYTGYGTNMGNGA	20
Bla_120_R1	CCYTGDATRTCRTTNACNGC	20
Bla_120_F2	AAYACNCCNCARGTNTAYACNGA	23
Bla_120_R2	GCRTARAADATRTCYTCRAAYTC	23
Bla_121_F1	ATHMGNTGYMGNAARGARAA	20
Bla_121_R1	CCCATYTTNARYTTRTCRTA	20
Bla_121_F2	GTNGGNAARGCNTTYCAYACNTA	23
Bla_121_R2	GCDATRTTRTCCCAYTCYTTYTC	23
Bla_122_F1	WSNCCNGAYTTYGGNGTNAT	20
Bla_122_R1	AANGCNACRTTNCCNGGRTC	20
Bla_122_F2	CARTGYATHGTNGAYAARATGAA	23
Bla_122_R2	TGDATRTCNACNCCYTCRTANCC	23
Bla_123_F1	ATHTTYGAYGCNTTYAAYGT	20
Bla_123_R1	TGRAANGCNACNARCATYTC	20
Bla_123_F2	GGNTGYCCNGAYGGNTAYATGCA	23
Bla_123_R2	CARTCNCCNCCRCARAAYTTNAC	23
Bla_124_F1	CCNGCNGTNGAYAAYTGGTA	20
Bla_124_R1	ARNGCCATDATDATRTGCCA	20
Bla_124_F2	GCNATGATGCARTTYGARGTNAA	23
Bla_124_R2	SWRTGNACRTAYTTRTARTTYTG	23
Bla_125_F1	ATHTAYGTNTGYCAYGCNCC	20
Bla_125_R1	TTRAANGTYTCNCKRAAYTG	20
Bla_125_F2	GCNMGNACNTGGTGYACNATGCC	23
Bla_125_R2	ATNCCRCARTADATNGCRAARTT	23
Bla_126_F1	ACNGCNMGNAAYATGTTYAT	20
Bla_126_R1	ARDATYTCYTTRAAYTCYTT	20
Bla_126_F2	ATGGARATHYTNACNAARTAYTG	23
Bla_126_R2	CCCATCATRTGRCANACNGCRTA	23
Bla_127_F1	GAYMGNACNGARCARGGNAT	20
Bla_127_R1	TTCCANARRTCRAAYTGYTC	20
Bla_127_F2	GCNATHMGNCARACNTGGGGNCA	23
Bla_127_R2	CCYTTYTGDATRTTRCANGCRTT	23
Bla_128_F1	GARAAYATHCAYCCNTTYGG	20
Bla_128_R1	GCNCKRTCRAACATNGCRTC	20
Bla_128_F2	TAYAAYAARTGGACNACNATGGC	23
Bla_128_R2	CCDATRAARTADATYTTNGTRTC	23
Bla_129_F1	ACNTTYGTNATGGGNCARAA	20
Bla_129_R1	ACRAANGTRTCRTANGCCCA	20
Bla_129_F2	ATHTTYYTNGTNGTNAARGARGA	23
Bla_129_R2	GTDATNACYTGNCKNGCNGGYTT	23
Bla_130_F1	GGNGTNTTYTAYACNACNGC	20
Bla_130_R1	AAYTCRTTRTARTGRTTCCA	20
Bla_130_F2	MGNGAYGCNAARGGNAARTAYTT	23
Bla_130_R2	TCNACNCCNGGYTTNARYTGYTC	23
Bla_131_F1	TTYACNCARACNGARCAYCC	20
Bla_131_R1	TANGGYTTYTCNCCNGTRTG	20
Bla_131_F2	TTYGAYCCNWSNACNATGCARCA	23
Bla_131_R2	TTRTCRCANACYTCRCAYTGRTA	23
Bla_132_F1	ATHGARAAYMGNTGGCARGA	20
Bla_132_R1	GTNACYTCRTGRTCRTTCAT	20
Bla_132_F2	CARAARGTNACNCCNCCNAAYGG	23
Bla_132_R2	ATDATNCCCATYTGCCARTTYTG	23
Bla_133_F1	AAYTAYGTNGTNACNCCNCA	20
Bla_133_R1	TGNGCYTTYTGYTTRAACAT	20
Bla_133_F2	CCNGCNCARAAYCCNCCNTTYGT	23
Bla_133_R2	AAYTGYTTNCCRCARTAYTCRCA	23
Bla_134_F1	GCNTAYGGNGARGTNCAYGA	20
Bla_134_R1	ACNGCNACRTTNGCRCARAA	20
Bla_134_F2	GTNCARTAYACNGAYATHGAYTA	23
Bla_134_R2	TGNCCNCKRAAYTCNARCCARTA	23
Bla_135_F1	GGNAAYGTNYTNGTNTGYTA	20
Bla_135_R1	GGNARNACYTGYTTRAAYTC	20
Bla_135_F2	GCNATGCARACNGTNACNAAYTT	23
Bla_135_R2	ATNGCRTGNACCATRAARAARCA	23
Bla_136_F1	CCNGARATHAAYTTYGARGA	20
Bla_136_R1	CCDATNACRTGYTTNACCCA	20
Bla_136_F2	AAYGTNCAYCCNGARTAYAARAT	23
Bla_136_R2	SWNSWNGTRTCRCAYTCRTCRTC	23
Bla_137_F1	GGNTAYCARCCNGTNATHAA	20
Bla_137_R1	ARYTCNGGNGTNACRTTNCC	20
Bla_137_F2	MGNTTYGARGCNTTYATGATGAC	23
Bla_137_R2	TTRTCNGGNCCYTTNACYTGDAT	23
Bla_138_F1	GARGCNCARGTNAAYGGNAA	20
Bla_138_R1	TTCATYTGRTCRTTYTCRAA	20
Bla_138_F2	YTNAAYGCNYTNTTYGARCARTA	23
Bla_138_R2	GGCCANGCYTCNGTRTCRTCRTA	23
Bla_139_F1	TGGGAYCCNGGNYTNGTNGA	20
Bla_139_R1	TCRCANGTCCARTCNACDAT	20
Bla_139_F2	YTNWSNTTYGTNGARGARCAYAA	23
Bla_139_R2	TCNARNCCYTCNGTRAAYTTRTT	23
Bla_140_F1	CARATHTAYAARGAYGARGC	20
Bla_140_R1	TGDATRTARTCRTGRAARTT	20
Bla_140_F2	TAYAARGARGGNGTNCCNTTYAC	23
Bla_140_R2	CKRCAYTCRTTNCCYTTYTGNAC	23
Bla_141_F1	GAYTGYCCNAAYGARAARGC	20
Bla_141_R1	CCNGGNGGRCARAAYTTRCA	20
Bla_141_F2	AAYAAYCARTGYATHGAYCCNTG	23
Bla_141_R2	TCNACRAARCANGGNGCRTCRTC	23
Bla_142_F1	GTNGARMGNATHYTNGAYCA	20
Bla_142_R1	ATRTARTCRAANGTDATYTC	20
Bla_142_F2	TAYYTNGTNAARTGGAARGGNTG	23
Bla_142_R2	GGYTCNARRCARTTDATCCANAC	23
Bla_143_F1	YTNACNCAYMGNGARATGCA	20
Bla_143_R1	GGCATNACYTCRCANCCRCA	20
Bla_143_F2	GGNMGNAAYAARGAYGAYATGTA	23
Bla_143_R2	CKDATRTARTCNARCATCCAYTC	23
Bla_144_F1	GCNYTNGARAARAAYTTYAA	20
Bla_144_R1	ARCCACATNACNGCRTCNCC	20
Bla_144_F2	CARCCNYTNGTNGAYAAYATHCA	23
Bla_144_R2	TGRAARTCYTTNARNCKRTARCA	23
Bla_145_F1	CARTTYGTNTTYGGNGCNAA	20
Bla_145_R1	TCCATNACNGGNGCRTTRTC	20
Bla_145_F2	MGNGAYACNGGNGTNGTNAARGC	23
Bla_145_R2	TAYTGNGGNGCNGTYTCRAARTC	23
Bla_146_F1	ATGAAYATHACNGTNGCNAA	20
Bla_146_R1	ARNGGNCKRTTNGCCATYTT	20
Bla_146_F2	GGNTTYGTNYTNAARTAYTGGAA	23
Bla_146_R2	GGNGGNACYTCNGTRTANACRTG	23
Bla_147_F1	GTNTTYTTYATGYTNTGYGA	20
Bla_147_R1	TCNCKYTTRCADATNGGRCA	20
Bla_147_F2	TTYTAYAAYGTNATHGCNTAYTG	23
Bla_147_R2	ARRCARTCNCCRTGRAADATRTG	23
Bla_148_F1	TGYGAYGTNYTNTTYAAYAT	20
Bla_148_R1	TCNCCRTGRAANACRTTYTT	20
Bla_148_F2	TAYTTYTGYGAYGTNGTNTTYGA	23
Bla_148_R2	ACNARRAANACCCARTGNCCRTA	23
Bla_149_F1	GCNGGNCCNCARTGGMGNTG	20
Bla_149_R1	TCNACCATYTCYTGNACNGC	20
Bla_149_F2	GARCCNAARYTNATGGAYATHAA	23
Bla_149_R2	ACYTTNGGNGGYTGRTTRTGYTC	23
Bla_150_F1	GTNGTNAARGGNGARAARAA	20
Bla_150_R1	TGRTANGTNGGYTTRTGDAT	20
Bla_150_F2	CARGGNCARGTNMGNGTNACNTT	23
Bla_150_R2	TTRAANACNGCRTGDATRTCRTT	23
Bla_151_F1	GTNAARGAYATHTGYAAYGA	20
Bla_151_R1	TANGCRTCNGGDATRTTNAC	20
Bla_151_F2	TGYCAYAARATHYTNCARAAYGT	23
Bla_151_R2	TANCCNACDATNCCNGTNCCCCA	23
Bla_152_F1	ATHTGYCARGAYGAYTTYTT	20
Bla_152_R1	TCNCKRTGYTTYTCRTAYTC	20
Bla_152_F2	YTNAAYCAYTTYAAYTGGGARAT	23
Bla_152_R2	GGCCANACRCAYTGRTCRAARTA	23
Bla_153_F1	GCNGARAARATHGAYAARCA	20
Bla_153_R1	ATYTCNARYTGNGCYTGRAA	20
Bla_153_F2	CARGAYATGYTNATGAAYTTYCA	23
Bla_153_R2	TTYTTNARRTCYTCYTGNGCYTT	23
Bla_154_F1	TGYGCNCARGTNATHGCNAA	20
Bla_154_R1	TGRTCDATNCCRTAYTCNGT	20
Bla_154_F2	CCNCCNGAYATHYTNCAYAARTA	23
Bla_154_R2	GCRTTNCKRTCNGTNGGYTTCAT	23
Bla_155_F1	TTYAARACNTGYCAYAAYTG	20
Bla_155_R1	GGYTCNGCRTCNGGCATDAT	20
Bla_155_F2	GTNGGNGCNYTNTGYCAYCARGT	23
Bla_155_R2	CKYTTRTANACRTCNGGRAARTG	23
Bla_156_F1	GGNATHGTNATGACNAAYGA	20
Bla_156_R1	GTYTCNACNGCNGTYTTRTA	20
Bla_156_F2	ATGYTNGGNGTNGCNGARCARTT	23
Bla_156_R2	ATRTCNGCNARYTCNCCNGTYTC	23
Bla_157_F1	GARMGNYTNAARCARCCNTG	20
Bla_157_R1	ACNGTRTCNARYTCYTTYTG	20
Bla_157_F2	CAYGTNYTNGAYTTYTGYTGYCA	23
Bla_157_R2	GGYTTYTCRTTRTCNARRCADAT	23
Bla_158_F1	YTNTTYCCNGARGCNGAYTG	20
Bla_158_R1	TGRTTRAAYTGRAACCARCA	20
Bla_158_F2	WSNGAYGARYTNACNCCNTGGAT	23
Bla_158_R2	TGNARNCCNCCRCAYTCRTTYTT	23
Bla_159_F1	ACNAARACNAARGARGAYAT	20
Bla_159_R1	TTNARDATNACNGCYTGRTG	20
Bla_159_F2	GAYCCNGCNCARYTNGTNGTNAT	23
Bla_159_R2	GGNGGNGCYTCNCCYTTRTGRTT	23
Bla_160_F1	AARTTYGAYCARTAYYTNAA	20
Bla_160_R1	TTRTTYTTRCAYTGYTTNGC	20
Bla_160_F2	CCNACNATHGGNTTYAAYTGYGA	23
Bla_160_R2	TANARNGCYTCCATNCCYTCRTG	23
Bla_161_F1	GTNGTNCARTAYMGNTTYGA	20
Bla_161_R1	CCNGGYTCRTTDATRCANGT	20
Bla_161_F2	GTNWSNGAYGGNCARTGGCAYGA	23
Bla_161_R2	GCYTCRCAYTCRTTCATRTCNAC	23
Bla_162_F1	TTYGGNGAYTTYTGGACNAT	20
Bla_162_R1	TTYTTCATNGTCCARAARTC	20
Bla_162_F2	CCNWSNGGNTTYCAYGGNGAYAC	23
Bla_162_R2	TTCATNGTCCARAARTCNCCRAA	23
Bla_163_F1	GTNAARYTNCARCARTTYTG	20
Bla_163_R1	CCRTAYTGYTGCCACATYTC	20
Bla_163_F2	ATHTAYMGNAAYYTNGTNTGGAA	23
Bla_163_R2	GCYTTRTTNACDATNACYTCNGC	23
Bla_164_F1	ATHCCNGAYAAYGAYAAYTG	20
Bla_164_R1	TCNGCRTCNCCRAACCANCC	20
Bla_164_F2	CARGGNGARGAYTTYATHGAYGC	23
Bla_164_R2	GGNGCNACCCARTGYTCNGTRAA	23
Bla_165_F1	MGNTGGATHATGCAYGAYGT	20
Bla_165_R1	GCNGGRTCRTAYTTYTCDAT	20
Bla_165_F2	YTNGARMGNGCNATHAAYGAYTG	23
Bla_165_R2	CCNCCDATRTCYTCNCCNACCCA	23
Bla_166_F1	GARAAYGAYATHACNAARAC	20
Bla_166_R1	TAYTGNGGRTTYTCDATNAC	20
Bla_166_F2	AARTAYGTNYTNTTYATHCCNGA	23
Bla_166_R2	TCYTGYTTRTGNGTNGGRAACCA	23
Bla_167_F1	AARGARGTNCAYATHTTYAC	20
Bla_167_R1	AANACNCCRTCDATNGTNGG	20
Bla_167_F2	GGNGARGARATGTGGAAYCCNAA	23
Bla_167_R2	GGRAANCCNARDATNCCCCARTA	23
Bla_168_F1	ATHGTNACNCARCCNCCNCA	20
Bla_168_R1	TCYTTRTTRAADATNGTRTA	20
Bla_168_F2	CCNATHGTNACNTGYGAYTTYGC	23
Bla_168_R2	TTCATRTANCCNARCCARAANGC	23
Bla_169_F1	GGNMGNAAYCCNTGYATGGA	20
Bla_169_R1	GTCATCATNCKRTCRTCRTA	20
Bla_169_F2	TGYAAYGGNAAYACNYTNGTNGA	23
Bla_169_R2	GTNCCRAANACYTGYTGRAARTG	23
Bla_170_F1	GARAAYCAYATGAARACNCA	20
Bla_170_R1	TTDATRCAYTGRTANGTYTT	20
Bla_170_F2	CAYAARTGYAAYATHTGYGAYGA	23
Bla_170_R2	GCNGTNSWNGTYTCRAAYTTNAC	23
Bla_171_F1	AAYMGNTTYTTYGAYGGNGA	20
Bla_171_R1	GCNARYTCRTGCATNACRTC	20
Bla_171_F2	ATHGAYGTNYTNAARTTYATGGA	23
Bla_171_R2	TCNACRTTYTCNCCNARCATRTA	23
Bla_172_F1	CARATGTAYMGNAAYTTYAA	20
Bla_172_R1	TGNARRTTNACNCKDATYTT	20
Bla_172_F2	GTNGARCCNAAYCARAARTGGTT	23
Bla_172_R2	SWRAARTCYTGDATNACYTTRAA	23
Bla_173_F1	ACNATHGCNGAYAAYAAYGG	20
Bla_173_R1	CARTTRTANGTRCARTTDAT	20
Bla_173_F2	GGNATHGCNATHGARAAYATGCA	23
Bla_173_R2	AANGGYTCNCKDATRTGRTTRTC	23
Bla_174_F1	YTNAAYCARGGNTTYGARGA	20
Bla_174_R1	CCNGCYTCCATRCARAARTG	20
Bla_174_F2	GTNGARMGNGCNATHCAYAARTA	23
Bla_174_R2	CANGCRTARTAYTTDATRTTRTC	23
Bla_175_F1	AARAAYATHTGGGARGARGT	20
Bla_175_R1	GGNCKYTCNCCNARRTCYTT	20
Bla_175_F2	AARGGNYTNGTNTAYCAYTTYCA	23
Bla_175_R2	ARRTTNCKRAANACRTARTCCCA	23
Bla_176_F1	GARTAYGTNAARAAYTTYGA	20
Bla_176_R1	CCCCARAANGCNGTRTTRTA	20
Bla_176_F2	GAYCCNTGYYTNCCNAAYTGYTG	23
Bla_176_R2	TTRTTNACRTGNACRTCNGCYTG	23
Bla_177_F1	TTYCCNGTNYTNAARAAYGA	20
Bla_177_R1	ATRTCNGGRTADATNCCRTG	20
Bla_177_F2	CAYGAYTTYTTYACNATHTGYCA	23
Bla_177_R2	GCDATRTANCKRTTYTTNCCRAA	23
Bla_178_F1	GGNGTNTGYCARAARCCNTT	20
Bla_178_R1	TCNGCRTCNACNACRTCNGT	20
Bla_178_F2	GAYATHGTNAARTTYATHCARCA	23
Bla_178_R2	GTRTCNARRTGYTCYTGYTTDAT	23
Bla_179_F1	GCNYTNCAYCARCCNGARCA	20
Bla_179_R1	CANCCRTARAANCCYTTYTC	20
Bla_179_F2	AARAARGTNAAYATHTGYACNGA	23
Bla_179_R2	ARRTCNGTDATYTCYTTRTACCA	23
Bla_180_F1	AARATGCARAAYGCNTAYAT	20
Bla_180_R1	TGNCKNARYTCRAANGGRCA	20
Bla_180_F2	GGNGTNGAYMGNCARTTYAAYTT	23
Bla_180_R2	CCNGGNCCNGCYTCNACNGGRTT	23
Bla_181_F1	ATGGAYGAYGARATHCARGA	20
Bla_181_R1	TTNACYTTYTGCATNCCRTT	20
Bla_181_F2	CAYGGNACNGTNCCNCAYTGYGA	23
Bla_181_R2	CKCATNGCNGTNGGNGTRTARTA	23
Bla_182_F1	GCNTAYGGNCARAARGTNAA	20
Bla_182_R1	TGNGGYTGYTCRTGYTCRAA	20
Bla_182_F2	GTNMGNAAYATGTGYCAYGGNGA	23
Bla_182_R2	SWNACNGGRTGNGGRTANCCRAA	23
Bla_183_F1	CAYGCNGARCAYGTNMGNGA	20
Bla_183_R1	TGRTCRAADATNGGYTCRTT	20
Bla_183_F2	GCNATHGARCARACNACNGGNGA	23
Bla_183_R2	GGRTCNGTYTCRCARTCDATRTG	23
Bla_184_F1	GARTTYTGYAAYAARACNTT	20
Bla_184_R1	TGNCKNARCATRTTNCCYTT	20
Bla_184_F2	MGNAARGARCAYYTNACNAAYCA	23
Bla_184_R2	TCNACRAANGTYTTNCCRCARTC	23
Bla_185_F1	CCNGGNGCNTTYGAYACNAT	20
Bla_185_R1	TCYTTNARNCKNGCDATYTC	20
Bla_185_F2	TTYGGNCCNCCNAARTAYGAYGA	23
Bla_185_R2	GGYTGRTAYTGNGGNCCCCARTC	23
Bla_186_F1	GAYCCNCCNACNACNAARTG	20
Bla_186_R1	GCYTTNGGCCARTTYTCRTA	20
Bla_186_F2	TAYTGYACNTAYGARAAYTGGCC	23
Bla_186_R2	GTRCANACNGTRCACATCCAYTT	23
Bla_187_F1	TAYMGNATGAAYTTYTAYGA	20
Bla_187_R1	TARTARTCDATNGGYTTYTC	20
Bla_187_F2	MGNTGYAAYCARACNGTNTAYCA	23
Bla_187_R2	TTRTANGCYTTYTGNARYTCNGT	23
Bla_188_F1	GTNGARGTNGGNCCNGARAA	20
Bla_188_R1	TCNCCRTGNCCCATYTCRTT	20
Bla_188_F2	CARTGYACNGTNGAYGCNAARCC	23
Bla_188_R2	GCYTGRCAYTGRTAYTTNCCYTC	23
Bla_189_F1	GTNATHGTNCCNGARAAYGA	20
Bla_189_R1	TANGTRAANGGNGCNCCRTT	20
Bla_189_F2	ATGACNGCNGCNGAYGGNGAYGA	23
Bla_189_R2	CCDATNACYTCNGGNGGRTCRAA	23
Bla_190_F1	GCNGGNACNGTNGARGTNCA	20
Bla_190_R1	GCRTGNGGNACCATCATNGT	20
Bla_190_F2	GARAAYAARGAYGGNGGNTTYTT	23
Bla_190_R2	TGNGCNARRCANACNCCRTCYTC	23
Bla_191_F1	CARMGNGTNCAYAAYGGNGA	20
Bla_191_R1	AAYTGNARDATYTGCATNGC	20
Bla_191_F2	GGNTGGTGYAARWSNGARGAYAA	23
Bla_191_R2	CANCKNARRAAYTTYTCNCCRTG	23
Bla_192_F1	GARGAYGGNGCNTTYGARAT	20
Bla_192_R1	TGYTCRAAYTTNGGNGCRTT	20
Bla_192_F2	ACNGTNYTNGAYAARAAYGAYAA	23
Bla_192_R2	GGYTTNCCRTTRTCNGTNGCCAT	23
Bla_193_F1	GTNTTYACNTTYATGTGGAT	20
Bla_193_R1	ATNCCDATNARYTCNCCYTG	20
Bla_193_F2	CARTGYTGGATGGCNTTYACNTG	23
Bla_193_R2	ACNARDATDATNCCYTTCCARAA	23
Bla_194_F1	CAYTTYACNGCNCARGAYGA	20
Bla_194_R1	AARTCYTCYTTYTTRTCNGG	20
Bla_194_F2	GAYCCNCAYYTNTTYGGNAARTT	23
Bla_194_R2	ARNGTYTTNGTNGGYTTDATYTG	23
Bla_195_F1	GGNTTYAARGARGARGGNGC	20
Bla_195_R1	AANGTDATNGGYTTYTTNCC	20
Bla_195_F2	ACNGARGARYTNGAYTTYCAYGA	23
Bla_195_R2	TTNGTRTGNGGNCCCCAYTCRTC	23
Bla_196_F1	TAYGARTAYTTYYTNCARAA	20
Bla_196_R1	GCRCANGCRTCYTTRAARTT	20
Bla_196_F2	CARCAYYTNAARACNGGNCARAT	23
Bla_196_R2	AANSWNARRAARTARTCRTCRTG	23
Bla_197_F1	MGNAARGCNAARCAYAARGA	20
Bla_197_R1	TTNARRTCYTCRTGNACYTT	20
Bla_197_F2	YTNAAYAARGTNGTNCARCAYAT	23
Bla_197_R2	AAYTCYTGNGCRTCRTGYTGRTT	23
Bla_198_F1	CARCCNGAYACNGTNTAYGA	20
Bla_198_R1	TTYTGDATNACNCCRTCNGC	20
Bla_198_F2	GTNCARTAYCARTTYGARGAYGA	23
Bla_198_R2	TGYTGNGGNCKNCCRTTDATYTC	23
Bla_199_F1	TTYTGYGGNCCNAAYGCNCA	20
Bla_199_R1	CANARNGCRAANGGRTTNCC	20
Bla_199_F2	YTNATHAAYAAYGARGCNAARTG	23
Bla_199_R2	CCNGGNGGRCAYTGRCAYTCRTA	23
Bla_200_F1	GAYGGNACNCCNGARAAYGA	20
Bla_200_R1	CCNACRTGYTCRTTYTGRAA	20
Bla_200_F2	GGNGGNCAYWSNAAYGARGARAA	23
Bla_200_R2	AAYTTCATRTTRCANACRTCRCA	23
Bla_201_F1	AARAAYATHACNATGTTYAA	20
Bla_201_R1	CCNGCRTCNACNCCYTCRTC	20
Bla_201_F2	ACNGCNACNCARATHCCNGTNCA	23
Bla_201_R2	TTYTTRTGNGCYTTRCARTTRTA	23
Bla_202_F1	TTYYTNAARMGNACNGCNGA	20
Bla_202_R1	AAYTGRAAYTCNCCRTANGG	20
Bla_202_F2	GAYGCNTTYGARCCNCCNGCNAA	23
Bla_202_R2	TTRTGYTGRTGYTGYTCNGCCAT	23
Bla_203_F1	AAYCCNCCNATHTTYGAYCA	20
Bla_203_R1	GCNGTDATNACNARYTTRAA	20
Bla_203_F2	GGNGAYAAYGCNAARATHACNTA	23
Bla_203_R2	GTNSWYTCRTTNACRTCRAACAT	23
Bla_204_F1	GAYATGGCNGGNGTNGGNTA	20
Bla_204_R1	TTNACNGCYTCRTCRTGNGT	20
Bla_204_F2	ACNCAYGTNMGNGGNCARTGGTA	23
Bla_204_R2	GCRTCNCCNACRTANARYTGYTC	23
Bla_205_F1	GCNTGYGTNATGACNTTYGA	20
Bla_205_R1	TCYTCYTCNACNGGYTTYTG	20
Bla_205_F2	YTNACNGCNGCNTTYGTNCARTT	23
Bla_205_R2	AANARRTGNCKYTTNGCNGTYTC	23
Bla_206_F1	TAYGAYGGNCARCAYTAYGT	20
Bla_206_R1	TTNACNCCYTGNGCNGTRAA	20
Bla_206_F2	YTNGTNACNYTNTAYATGGARGC	23
Bla_206_R2	TTNCCRCARAAYTCRCACCARTT	23
Bla_207_F1	TTYYTNMGNTGYAARGARGA	20
Bla_207_R1	CKRTANGGNCCYTGCATYTT	20
Bla_207_F2	GARTTYTAYYTNTAYGGNAAYAA	23
Bla_207_R2	GCNARYTCRAANGGNARRTTRTG	23
Bla_208_F1	GARAARGCNTGYMGNGTNAA	20
Bla_208_R1	GGNCCDATDATNACCATRCA	20
Bla_208_F2	GTNGCNGGNATGACNATHTGGAA	23
Bla_208_R2	CKRTTRTTYTTNCCYTCYTTRAA	23
Bla_209_F1	CAYGTNTGGAAYAARAARAT	20
Bla_209_R1	GTRTCYTCYTTNGGNGGYTG	20
Bla_209_F2	MGNATHTTYGGNATHCCNTAYAA	23
Bla_209_R2	GGRAANARYTCNCKRTTYTTYTC	23
Bla_210_F1	ATHACNGGNYTNGTNTTYCC	20
Bla_210_R1	TCRTANACRTCNCKNCCRTT	20
Bla_210_F2	GGNGTNTGYAAYTTYCARTGGTT	23
Bla_210_R2	ATRTTRTANCCNGGDATDATRTG	23
Bla_211_F1	GAYGARGAYTAYTTYCARAC	20
Bla_211_R1	TGNGCNCCYTTRTCRTGRCA	20
Bla_211_F2	TAYAAYGCNYTNCARGCNGTNAA	23
Bla_211_R2	TCNACNACRTGRTCRAARTTCCA	23
Bla_212_F1	GARAAYCCNATGTTYGAYGT	20
Bla_212_R1	ARNGCYTCDATRTCNACNGC	20
Bla_212_F2	GARMGNGGNAAYYTNCCNCAYGA	23
Bla_212_R2	TTYTCNARNGCYTCYTTCATYTC	23
Bla_213_F1	CARAARGARGCNGTNAARTT	20
Bla_213_R1	CKNCKRTCRCADATRAANCC	20
Bla_213_F2	ATGAARAAYYTNGCNGTNATHCA	23
Bla_213_R2	TTYTCNCKNCCYTGRAANCCRTC	23
Bla_214_F1	CARATHYTNTAYGARAARTT	20
Bla_214_R1	ACRTACCANGGYTTYTCNCC	20
Bla_214_F2	AAYAARGAYYTNYTNAAYTTYGG	23
Bla_214_R2	TTRAANGTNARDATYTGRCAYTC	23
Bla_215_F1	GCNGTNTTYGGNAARCARAA	20
Bla_215_R1	GTNACDATNGCRAARTTRTC	20
Bla_215_F2	YTNGARTTYMGNACNATGCAYGT	23
Bla_215_R2	TCNACCATNARNGTRTGYTGYTT	23
Bla_216_F1	GTNGCNTGYACNAAYTGGAA	20
Bla_216_R1	TANCCRAANARYTTRAARTC	20
Bla_216_F2	AAYACNACNGAYCCNYTNAARAT	23
Bla_216_R2	GTYTCRTAYTTNCCDATDATRTC	23
Bla_217_F1	CAYATHGAYTTYACNATGGA	20
Bla_217_R1	TCRTCNGCRAANGCNACCAT	20
Bla_217_F2	ATHATHTAYGTNAAYAARATGGA	23
Bla_217_R2	TGNGGDATRTTRTADATYTTYTG	23
Bla_218_F1	ATGWSNAAYAARAARCARCA	20
Bla_218_R1	ARYTCYTGYTGYTTRTTRTC	20
Bla_218_F2	TAYATHAAYAARGCNACNGARCC	23
Bla_218_R2	CCNARNCKYTGRTTNGCYTCYTT	23
Bla_219_F1	ATHYTNGCNGTNGAYTTYAA	20
Bla_219_R1	ARNGTYTGNACRCADATRTT	20
Bla_219_F2	GARTAYGGNGTNCAYTGGAAYTT	23
Bla_219_R2	AANARNARNCCRTTRTARTTDAT	23
Bla_220_F1	MGNCAYGAYGAYACNGARTT	20
Bla_220_R1	CCNCCNACRTCRTTYTGRTA	20
Bla_220_F2	ATHATGAAYGCNATGGARAARTT	23
Bla_220_R2	TCDATNCCNSWRTCRTTYTCRTT	23
Bla_221_F1	TGGCCNYTNAARTGYCARAT	20
Bla_221_R1	CKRTAYTTYTTRTTRAARAA	20
Bla_221_F2	MGNTTYATGATHTTYGTNATHTG	23
Bla_221_R2	GCRTANARDATNGGRTTDATRCA	23
Bla_222_F1	AARCAYTTYTGGCCNGAYGC	20
Bla_222_R1	AANGTRCANACYTGRTCRTA	20
Bla_222_F2	GAYGARACNYTNTTYCCNACNAA	23
Bla_222_R2	ATDATRTCYTCRTTYTCRTCYTT	23
Bla_223_F1	CAYATHGAYATHGAYTGYTT	20
Bla_223_R1	ATNSWYTTYTGYTTNGGYTT	20
Bla_223_F2	GCNCARGTNGARATGATHAARAA	23
Bla_223_R2	TCRTGNGGNARNGCRTGRAANAC	23
Bla_224_F1	ATHGTNCCNAAYACNAARGA	20
Bla_224_R1	TCRAANARRTCRTCNCCYTC	20
Bla_224_F2	GCNCCNWSNAARGARGTNTTYAC	23
Bla_224_R2	GGNSWYTCNARRTCCATRTCNAC	23
Bla_225_F1	CCNGAYGARAAYTTYTAYTT	20
Bla_225_R1	TARAARCANCCRAACCARTG	20
Bla_225_F2	TGYGTNYTNTAYAAYYTNTGGAC	23
Bla_225_R2	ACNCKCCANARRTTNGGRTANAC	23
Bla_226_F1	CCNGAYGARAARGTNCCNTG	20
Bla_226_R1	TCRTGRAARTTCATNGCNAC	20
Bla_226_F2	ATHAAYGGNCARCCNTGGGCNGA	23
Bla_226_R2	TCCATCCANGCRTTRTCNGTRTT	23
Bla_227_F1	GCNACNGTNAAYCARAAYCA	20
Bla_227_R1	GGRTTNCCNACDATNGTYTG	20
Bla_227_F2	ACNCARAARCAYGGNGTNACNAA	23
Bla_227_R2	CCNACNGTRTGNGTDATNGGYTT	23
Bla_228_F1	YTNCAYGAYATHTTYGTNAA	20
Bla_228_R1	ATYTCNGGYTCRTCYTGYTT	20
Bla_228_F2	MGNGAYCCNCARGTNTTYTGYGA	23
Bla_228_R2	CCDATNGTNGTRTAYTGNACYTT	23
Bla_229_F1	ATHMGNTAYTGGTTYTGYGA	20
Bla_229_R1	TADATDATNGGRTCCATRTT	20
Bla_229_F2	ATHATHGCNCARYTNTAYTTYAT	23
Bla_229_R2	ATRTANARDATCCACCARTCNCC	23
Bla_230_F1	ACNGARGARCARGARATGTA	20
Bla_230_R1	SWNACCATDATYTGRCANCC	20
Bla_230_F2	GGNTTYGTNGAYGCNYTNAAYGA	23
Bla_230_R2	ACRTGRTCCATNACYTGYTCYTT	23
Bla_231_F1	TTYTGYAARGAYGARGTNCC	20
Bla_231_R1	TCCATCCANGTNACNGCRTA	20
Bla_231_F2	GTNYTNMGNTAYGARTTYGTNGA	23
Bla_231_R2	CKYTCNARRAAYTCNACNACRAA	23
Bla_232_F1	TAYATHCCNATHWSNGARTG	20
Bla_232_R1	GGRAARTCRTACATYTCRTC	20
Bla_232_F2	GGNYTNGARGAYTTYAAYAAYAT	23
Bla_232_R2	SWNGGNGGYTCYTCRTTNCCRTC	23
Bla_233_F1	GGNGCNGARATGAARACNCA	20
Bla_233_R1	ARNGCYTTRTANCKNGCYTG	20
Bla_233_F2	AARATGCCNGCNGTNTGYTTYCA	23
Bla_233_R2	TCRTCNGTNGGNARNACDATRTC	23
Bla_234_F1	ATHCARGTNAARAARGCNAT	20
Bla_234_R1	TARAAYTCYTGNACNGTCAT	20
Bla_234_F2	GCNGARGTNTAYTTYMGNGAYTT	23
Bla_234_R2	CCNGCNCCRAANACYTTYTTYTG	23
Bla_235_F1	GCNATGCARCARMGNGAYTT	20
Bla_235_R1	TAYTCNACNGTNCCRTTYTG	20
Bla_235_F2	GARACNGAYYTNCARAAYGGNTG	23
Bla_235_R2	TANARYTGNSWCATRCARTARTT	23
Bla_236_F1	ATHGTNTGYGAYGAYAARAA	20
Bla_236_R1	TADATNCKNGTNCCRTCRAA	20
Bla_236_F2	GARYTNTGGAARTAYAAYTTYGC	23
Bla_236_R2	TGNCKRTANCKNCCYTGNGGYTC	23
Bla_237_F1	GCNGCNGARACNGARAARGA	20
Bla_237_R1	GCCATNCKYTCRAAYTCDAT	20
Bla_237_F2	GARATGGARGCNGARAARGCNCA	23
Bla_237_R2	GCYTCRTTRTTYTCYTGRTAYTT	23
Bla_238_F1	ACNACNCAYGTNTTYCCNAT	20
Bla_238_R1	GGYTCNARRTCRTAYTCDAT	20
Bla_238_F2	CAYGCNACNCCNCAYGTNGTNAA	23
Bla_238_R2	TTNCCRTGRCANGCCATNACRAA	23
Bla_239_F1	GTNGGNACNTTYYTNTTYGA	20
Bla_239_R1	ACRAAYTCDATNACRTARTC	20
Bla_239_F2	MGNGGNGAYGTNAAYAARCAYAT	23
Bla_239_R2	CCRTCCATNCKNACYTGDATRTT	23
Bla_240_F1	TTYGGNAARATGGCNCARTG	20
Bla_240_R1	TGRTCRTTCCACATYTTRTT	20
Bla_240_F2	GAYYTNGAYGGNGTNAARAAYAT	23
Bla_240_R2	GCNCCNCCNCKNGCNGCYTGYTC	23
Bla_241_F1	TGGTGYCAYYTNMGNAARGT	20
Bla_241_R1	TCCATNGCYTTYTCRTADAT	20
Bla_241_F2	GGNCCNTTYTGYCAYCCNGAYTT	23
Bla_241_R2	CARTTDATRTGYTGNGGRTCRTC	23
Bla_242_F1	ATGTAYGAYAAYAAYACNCA	20
Bla_242_R1	TCNARRTGNCKRTTDATYTC	20
Bla_242_F2	GCNGAYYTNAAYACNCCNGARAT	23
Bla_242_R2	TGNARNCKYTCRTTYTCYTTNAC	23
Bla_243_F1	ATHATGTTYGGNGTNTAYGA	20
Bla_243_R1	GCNGCRTTDATNACNCCCCA	20
Bla_243_F2	GTNGARGCNACNYTNATGCCNTT	23
Bla_243_R2	SWNCKNGTRTARTTCATRTGNAC	23
Bla_244_F1	CAYGGNTGYATHGARGARCA	20
Bla_244_R1	GTNGCNCCYTGNGCYTCRCA	20
Bla_244_F2	GARCCNACNCCNGGNATHCAYTT	23
Bla_244_R2	TCNCKYTGYTTYTCRTARTCNGC	23
Bla_245_F1	CARGARAARTAYGAYAARGT	20
Bla_245_R1	GCCCARTCNACNGGRTCRAA	20
Bla_245_F2	GGNGARGARCARYTNACNAAYTG	23
Bla_245_R2	CKYTTNARNGTNGTRTGRCARTA	23
Bla_246_F1	GCNTTYATHMGNCARGAYTG	20
Bla_246_R1	TCRTCNACNGTYTGRTTRTT	20
Bla_246_F2	CAYMGNGAYATGYTNGARGARAT	23
Bla_246_R2	GTRAANARNARYTTNGCRTTYTC	23
Bla_247_F1	MGNCARWSNGARAAYAARAC	20
Bla_247_R1	CCRTTYTCCATNGCRTACAT	20
Bla_247_F2	WSNCARGTNTAYCARMGNATGGC	23
Bla_247_R2	GCYTCNACRAANCCRTTCCANGG	23
Bla_248_F1	TAYAAYYTNGARGGNCARGT	20
Bla_248_R1	TGNGCCATRTCYTTCCARTA	20
Bla_248_F2	CAYAARYTNGCNTTYATHGARAA	23
Bla_248_R2	ACCCANCCRTCNGTNGTNCCRTA	23
Bla_249_F1	MGNATGGARGCNATGAARAA	20
Bla_249_R1	GTRTANCCCATRTTNGCCAT	20
Bla_249_F2	ACNGCNCCNTAYGAYATGTAYGT	23
Bla_249_R2	ARNGCNGGYTGNARYTGYTTYTC	23
Bla_250_F1	AARGARWSNCAYCAYTAYCA	20
Bla_250_R1	GTRTCRTTRAARCAYTTNCC	20
Bla_250_F2	TAYGARGAYATHTGGGGNCCNGA	23
Bla_250_R2	GGNGTNGCNGTNARYTCRTCRTT	23
Bla_251_F1	ATHAARTTYGAYGTNGCNTA	20
Bla_251_R1	AANSWYTGNARDATRTTDAT	20
Bla_251_F2	TAYGGNACNAARCAYGAYGARTT	23
Bla_251_R2	CKYTGYTGCATYTCYTCYTTYTT	23
Bla_252_F1	GCNAAYCCNCARGGNAARTA	20
Bla_252_R1	SWYTTYTTDATYTTRTCCCA	20
Bla_252_F2	TAYGGNGCNACNTGYGTNAARAA	23
Bla_252_R2	TGNGCRAARCANARYTCYTTRTT	23
Bla_253_F1	GARMGNATHTGGTTYTAYAC	20
Bla_253_R1	CARTCRCARTACATNACRCA	20
Bla_253_F2	TGYGGNATHTTYAAYTGYACNTG	23
Bla_253_R2	AANGGNACNGCRAARTARTGDAT	23
Bla_254_F1	GCNATHTGYTGGGAYYTNAA	20
Bla_254_R1	GGYTTRTANGCRTGYTGRTA	20
Bla_254_F2	GCNTGGGGNGARACNAARGARAA	23
Bla_254_R2	GCNARNCKCCARTGYTCNGGRTA	23
Bla_255_F1	CARTGGGTNTAYYTNATHTA	20
Bla_255_R1	ARYTGRAANGCNGCDATYTC	20
Bla_255_F2	GCNAARMGNGTNTGYGAYCARAT	23
Bla_255_R2	GCRTANGTNACNCCNCCNACRAA	23
Bla_256_F1	TAYCAYCCNAAYAAYMGNGT	20
Bla_256_R1	GTYTGRAARTGYTGYTTRTT	20
Bla_256_F2	CCNACNCCNGGNAAYTAYGTNGA	23
Bla_256_R2	TARTTNGGRTTRCARAANCCRAA	23
Bla_257_F1	CCNAARTGYGGNAARATHTA	20
Bla_257_R1	CCNACYTTNGTDATNACNGC	20
Bla_257_F2	GARGAYAARCAYACNGTNTGYCC	23
Bla_257_R2	TTNGCNACNGTNARRTCYTCNGG	23
Bla_258_F1	GAYYTNGCNGAYAARCAYAT	20
Bla_258_R1	TCYTGNARNCKYTTCATNAC	20
Bla_258_F2	YTNATGGAYGCNAARGARATHTT	23
Bla_258_R2	GGNCCNCKNGCNACRTCYTCNGT	23
Bla_259_F1	ACNTAYCARMGNTTYGTNAA	20
Bla_259_R1	GCNACNGGRTCNGGRTCYTC	20
Bla_259_F2	AAYGTNTAYAARCAYATGCARAA	23
Bla_259_R2	CCNCCRTTNGTRTCNGGRTARTG	23
Bla_260_F1	AARGCNGCNGARTGYACNAA	20
Bla_260_R1	TCNARNARRTTRCAYTTCAT	20
Bla_260_F2	AAYCCNATHCARAARYTNGARGA	23
Bla_260_R2	TTYTGNACNGGRTTNACYTTNGT	23
Bla_261_F1	GARATHGAYCARATHTAYGA	20
Bla_261_R1	ARNGTNCCDATNCKYTTYTG	20
Bla_261_F2	TTYGCNCCNYTNCCNAARAAYAT	23
Bla_261_R2	GTNCCRTCNARYTCCATNGCYTG	23
Bla_262_F1	CARGTNMGNGGNATGGCNAC	20
Bla_262_R1	GTNARYTTRTCDATCATYTC	20
Bla_262_F2	AARAAYATHCARAARATHACNCA	23
Bla_262_R2	CANGCNCCYTCYTTRAANGCRTA	23
Bla_263_F1	AAYTTYGARATHCCNAARAC	20
Bla_263_R1	ARYTTNGGRTTNGCDATCAT	20
Bla_263_F2	GTNGCNYTNCARATGCCNGARGG	23
Bla_263_R2	GCYTCNARRTGRAANCKNCCRTC	23
Bla_264_F1	CAYYTNGARATHGTNGARTA	20
Bla_264_R1	TTNGTYTTNARYTGNACYTC	20
Bla_264_F2	GGNACNCCNATHTAYYTNCAYGT	23
Bla_264_R2	ATNCCYTGNGCCCANACNGGCAT	23
Bla_265_F1	CARAARATGCAYGGNTGYGA	20
Bla_265_R1	SWNACYTGDATCATNGCNGC	20
Bla_265_F2	GCNGGNCCNTAYATHTGYGARAC	23
Bla_265_R2	GCRTTNGGYTGNGTNGTNACRTG	23
Bla_266_F1	GGNCCNAARTGYAAYTTYAA	20
Bla_266_R1	TGYTTRTGRTCCCARAARTT	20
Bla_266_F2	ACNAARTTYGTNCARGARAARTT	23
Bla_266_R2	AAYTCNCKRTANGCNARRCANAC	23
Bla_267_F1	ACNAARCAYATHYTNCAYTG	20
Bla_267_R1	TCYTCRTTNGCRTANGTDAT	20
Bla_267_F2	TTYACNGTNATHGCNGTNTTYGA	23
Bla_267_R2	TGYTTNCCRTCNARNACRAARTT	23
Bla_268_F1	TTYAARGAYAAYAAYCCNTA	20
Bla_268_R1	TTCCANGCNGCNCKNGGRTT	20
Bla_268_F2	GAYTGGAARATHAARTAYGAYGA	23
Bla_268_R2	CKRCANARNACCCANACRTARTG	23
Bla_269_F1	GAYMGNAARAARCCNYTNAA	20
Bla_269_R1	CKNACRAANCCRTTYTCNGC	20
Bla_269_F2	AAYGGNMGNAARCCNGARGCNCA	23
Bla_269_R2	GTNCCNCCNCKRTGYTGRTTNAC	23
Bla_270_F1	MGNMGNGTNGARATGYTNGA	20
Bla_270_R1	TCCCANACYTCRTCCATYTT	20
Bla_270_F2	GTNACNGAYAAYATHGAYAARAC	23
Bla_270_R2	ARDATNGGRTGCATRTGYTTNAC	23
Bla_271_F1	TTYGGNATGGGNATHAAYAA	20
Bla_271_R1	ARNGCNCKNGGNCCYTTRTA	20
Bla_271_F2	GCNGTNATHCAYTAYAAYATGCC	23
Bla_271_R2	ACNGGNGGCATNACYTTDATCCA	23
Bla_272_F1	ATHGAYGTNAAYGCNTTYCA	20
Bla_272_R1	TCRTTRCANGTNARNGGRTT	20
Bla_272_F2	GGNYTNYTNGARCCNGAYATGTT	23
Bla_272_R2	GGYTTDATRTAYTGDATYTCRTT	23
Bla_273_F1	CAYACNGGNGARAARCCNTT	20
Bla_273_R1	TGNCKNCKRAAYTTNGGRTG	20
Bla_273_F2	YTNCAYACNGGNGARAARCCNTA	23
Bla_273_R2	ACNCKNCKDATYTCYTGNGGYTT	23
Bla_274_F1	TAYTGGGAYYTNTTYTAYAA	20
Bla_274_R1	ATYTTRTGNCCNGCYTTRAA	20
Bla_274_F2	TTYTTYAARGAYMGNCAYTGGAC	23
Bla_274_R2	TGNGCCATRTCRTANARNCCRTA	23
Bla_275_F1	TAYAARYTNTTYGAYTTYGC	20
Bla_275_R1	GTNGCRAAYTGRTTRTADAT	20
Bla_275_F2	YTNGTNCARGTNGCNCAYCAYTG	23
Bla_275_R2	ARRTCNGTYTTRTTNCKNGGRAA	23
Bla_276_F1	CARACNGTNGARTGYATHAA	20
Bla_276_R1	CANACNCKNARNGTYTTNGC	20
Bla_276_F2	GARAARGTNCAYCCNGARACNCA	23
Bla_276_R2	GGDATDATNGGNARNCCRTARTC	23
Bla_277_F1	GARATHYTNGARCARGTNAC	20
Bla_277_R1	AANGCRTTNCKNACNACCCA	20
Bla_277_F2	GAYAARYTNCCNCARTGYATHAA	23
Bla_277_R2	ATRCACCANACNGGNCCNACRTG	23
Bla_278_F1	YTNWSNTGGTTYATHTAYTT	20
Bla_278_R1	TGYTTDATNGCRTCDATCAT	20
Bla_278_F2	CCNGAYATHACNCCNGTNGGNCA	23
Bla_278_R2	CCNGCNACRCARTARTARCARTC	23
Bla_279_F1	GGNGAYGTNGTNGGNTAYCA	20
Bla_279_R1	GCNCCNGTRTCDATNACRTA	20
Bla_279_F2	GTNATHYTNGAYGARGCNCAYGA	23
Bla_279_R2	TCNGCCCANCCNGGNARRAARCA	23
Bla_280_F1	TAYGARGCNCAYCCNCARCA	20
Bla_280_R1	ACRTCYTTRTCRAAYTCDAT	20
Bla_280_F2	ATGMGNMGNACNCAYCAYAAYAT	23
Bla_280_R2	TGRTTNCCNARNGTNGGYTCNAC	23
Bla_281_F1	GTNCARCAYATHACNTAYAA	20
Bla_281_R1	TCRTCRAANGTRTGNGCYTC	20
Bla_281_F2	GGNGARTAYAARGGNTAYGAYCC	23
Bla_281_R2	CARAAYTGNCKCCANGCRTTRTA	23
Bla_282_F1	GARTTYCAYCARAAYGTNTT	20
Bla_282_R1	TCRAARTGYTGRTARAAYTT	20
Bla_282_F2	AAYGTNGARAARCCNCCNTGYTT	23
Bla_282_R2	SWDATRTGYTTNGCNCKYTTRAA	23
Bla_283_F1	YTNAARCARATHTGGAAYTG	20
Bla_283_R1	CANGCRTTNARDATYTCRTT	20
Bla_283_F2	GGNGGNGCNGARACNACNATGGA	23
Bla_283_R2	CARTARAANACYTCRTTNACCCA	23
Bla_284_F1	ATHGCNATGGARCAYWSNTA	20
Bla_284_R1	TCNACCCARTGNGTRTCRTT	20
Bla_284_F2	CCNGARGARGCNGCNTTYAAYCA	23
Bla_284_R2	CARTANCCYTGNGTRTCRTCNGC	23
Bla_285_F1	TGYAARCAYGGNGCNAAYCC	20
Bla_285_R1	AARTTNARDATRTARTCYTT	20
Bla_285_F2	AARGCNCARAAYTTYGARTTYAT	23
Bla_285_R2	AANARYTCNCKRTGRTTCATRCA	23
Bla_286_F1	ATGGCNGCNACNCARGCNGA	20
Bla_286_R1	TGRTTRTANGGCATRTTNCC	20
Bla_286_F2	GTNYTNCARAAYGGNACNGARAA	23
Bla_286_R2	TTYTGCATNCCRTAYTCNCCRTA	23
Bla_287_F1	CCNGCNYTNGARGAYGCNAC	20
Bla_287_R1	AARTANSWRTCNGCRTARTG	20
Bla_287_F2	GAYCCNACNAAYTTYTGGAAYGG	23
Bla_287_R2	TGYTGNCCDATRTARTTNCCYTC	23
Bla_288_F1	CAYGAYTAYATHYTNGTNGA	20
Bla_288_R1	TGNACYTCNCKNGTYTGYTG	20
Bla_288_F2	YTNAARMGNATGGGNGAYGAYCC	23
Bla_288_R2	TGNACNGGNACYTTYTCYTTRTT	23
Bla_289_F1	AARTGGGGNAAYGARGCNAT	20
Bla_289_R1	TTNCCNSWCCADATCCANAC	20
Bla_289_F2	CARTAYTTYCAYYTNGCNGCNTG	23
Bla_289_R2	ACNGCNARNGCCATRAARTAYTT	23
Bla_290_F1	GTNTTYAAYYTNGTNCARAT	20
Bla_290_R1	TCNGCRAARTARTCYTCDAT	20
Bla_290_F2	YTNGTNATHTTYTAYGCNGTNAA	23
Bla_290_R2	TTNCCYTTNGTYTCNGGRAARAA	23
Bla_291_F1	GGNGAYYTNGARGCNGTNAA	20
Bla_291_R1	SWRCANGCNCKNCCRTTYTC	20
Bla_291_F2	TTYYTNGARGCNAAYATGCARAA	23
Bla_291_R2	CCRTTNGTNARNCCNGCNACCAT	23
Bla_292_F1	CARGGNGCNGGNTTYAARGA	20
Bla_292_R1	TTNARYTTNGTNACYTCNGG	20
Bla_292_F2	GARGGNMGNGAYATHACNTTYCA	23
Bla_292_R2	CCCCACATNACNARYTCNACRTG	23
Bla_293_F1	GAYCAYCCNTAYAAYGCNGT	20
Bla_293_R1	TCNCCNGCNCKYTTRTGRCA	20
Bla_293_F2	TGYTGGGARGAYMGNGTNGAYAA	23
Bla_293_R2	ARNCCDATNGCNARCCARTTNAC	23
Bla_294_F1	GTNATHGCNCCNGAYTAYGA	20
Bla_294_R1	ARNGTYTGRTGYTCNGTDAT	20
Bla_294_F2	CCNYTNATHAARGAYYTNCAYGG	23
Bla_294_R2	GGRTCNGTYTTRAAYTCRAACAT	23
Bla_295_F1	GAYGCNTGGAARCAYTAYGC	20
Bla_295_R1	TCNSWNGGCCAYTGYTTRTG	20
Bla_295_F2	GGNWSNYTNCAYCAYGAYTTYTA	23
Bla_295_R2	AADATRTADATRTTCCACATNCC	23
Bla_296_F1	GAYCAYYTNGTNGAYTGGAA	20
Bla_296_R1	ARRAAYTGNCCDATDATRAA	20
Bla_296_F2	MGNCARTTYGGNGGNATHTAYAT	23
Bla_296_R2	CCNARNCCNGCCATNGTNACRTA	23
Bla_297_F1	ATHTTYCCNWSNGCNTAYGT	20
Bla_297_R1	TTNCKNACYTCRCACCARTC	20
Bla_297_F2	GAYTAYTTYAARGTNAAYATGCC	23
Bla_297_R2	TTCATYTGNGCRTCRAARTTRTA	23
Bla_298_F1	CCNTAYATHACNGARGARAA	20
Bla_298_R1	ATNARYTTNGTNGGNGCNGT	20
Bla_298_F2	YTNAARATHYTNGARACNTGYAA	23
Bla_298_R2	GTYTCYTCRTCYTGNACRCARTA	23
Bla_299_F1	TGYMGNAARCARAARGAYAT	20
Bla_299_R1	ATNCKYTTRTAYTTNACRTC	20
Bla_299_F2	WSNGCNGTNATHATGGARGAYAA	23
Bla_299_R2	TTNSWCATNACNCKRTTRTANGT	23
Bla_300_F1	GARGARGGNTGYTAYCCNTG	20
Bla_300_R1	TCRCADATRTTNGGYTTYTC	20
Bla_300_F2	ACNWSNCAYTGYGARGARCAYAA	23
Bla_300_R2	GCYTTNCCRCANACRTCRCANGG	23
Bla_301_F1	ATGAARGGNTTYAAYATHGC	20
Bla_301_R1	CANCCNGCNSWCATRTTRTG	20
Bla_301_F2	YTNCCNACNGTNGCNGARTTYAT	23
Bla_301_R2	GGYTGDATNCCNGGNARRTTNGG	23
Bla_302_F1	YTNGCNGTNTGGMGNTAYAT	20
Bla_302_R1	TCNCCRTTNCCRTTRTGYTG	20
Bla_302_F2	CCNCARMGNAAYMGNGARTGGTG	23
Bla_302_R2	ATNGCRCARTANARDATRAARTT	23
Bla_303_F1	CAYTTYGCNGTNYTNTGYGA	20
Bla_303_R1	TCNARNGTYTGDATRTCNGG	20
Bla_303_F2	ACNWSNCAYGGNTAYTTYAAYCA	23
Bla_303_R2	TADATNCKYTGYTCNACCCAYTC	23
Bla_304_F1	GTNAAYATHGGNATHGARGA	20
Bla_304_R1	ACRTCNACNGTRTAYTCNGC	20
Bla_304_F2	AAYGAYAAYGCNCCNGARTTYGA	23
Bla_304_R2	TCRAANACNGGNCKRTTRTCRTT	23
Bla_305_F1	CAYTTYGAYGCNTTYAARTT	20
Bla_305_R1	CCNGTRTCRTANARYTTRCA	20
Bla_305_F2	GCNYTNGTNACNCCNTGYATGCC	23
Bla_305_R2	CKNCKYTGCCANACRAANGTCCA	23
Bla_306_F1	MGNMGNAARGTNTTYGGNGA	20
Bla_306_R1	ATNCCNARCCANGCCATRAA	20
Bla_306_F2	ATGATHGCNACNAARTTYGARCC	23
Bla_306_R2	GGNCCRCANGCDATNARRTANGC	23
Bla_307_F1	TTYATGGCNGCNATHGARGT	20
Bla_307_R1	TCRTAYTCYTTNCCNGCYTT	20
Bla_307_F2	GTNTGGAAYGARACNGTNGCNAA	23
Bla_307_R2	TCYTTYTCNGGRAANCCRAANAC	23
Bla_308_F1	TGGGCNTTYGGNATHCARAT	20
Bla_308_R1	TGNACCATNARRAARAACAT	20
Bla_308_F2	GCNYTNAAYTAYCARACNGARGA	23
Bla_308_R2	ARYTGNARNGGYTGRTTYTGNGG	23
Bla_309_F1	TTYGARCAYGGNCCNMGNAC	20
Bla_309_R1	TCRAACCANCKNCCNCCCAT	20
Bla_309_F2	CCNAARGGNGTNGCNGGNGARAA	23
Bla_309_R2	GTRTTRTCNCCYTTNGGRAARCA	23
Bla_310_F1	ATGWSNGCNGTNTGYAAYGG	20
Bla_310_R1	ATNGGRTARTGDATRTTYTC	20
Bla_310_F2	CARCAYCAYAARAAYMGNAAYGA	23
Bla_310_R2	TGNCKRTTCCANACRTGYTCRTT	23
Bla_311_F1	GCNATGAARYTNYTNGAYTG	20
Bla_311_R1	ACNGGYTCDATNARYTGYTC	20
Bla_311_F2	CARAARATHYTNGGNTAYGCNGA	23
Bla_311_R2	GCNACRTCRTAYTGDATRCANGT	23
Bla_312_F1	TGYTTYYTNAAYGAYAARGC	20
Bla_312_R1	TANGCYTCNARYTGNACRTC	20
Bla_312_F2	GCNTGYTAYCAYYTNMGNGARAT	23
Bla_312_R2	TCNGCNGTNACRTTRCARTARTC	23
Bla_313_F1	ATHMGNMGNGTNGAYTTYTT	20
Bla_313_R1	TAYTCYTCNCKYTGDATRCA	20
Bla_313_F2	CARCCNTAYACNTTYMGNGAYTT	23
Bla_313_R2	GGYTTNARNCCRTGDATNGTRTA	23
Bla_314_F1	MGNGAYGCNGCNTAYCAYAA	20
Bla_314_R1	GTRCANCCRTANARRTCDAT	20
Bla_314_F2	GTNTGGMGNGGNGTNGARGCNAA	23
Bla_314_R2	GCDATNGTYTGNARNCCYTTRTC	23
Bla_315_F1	GGNCAYGTNGTNTTYTGGAA	20
Bla_315_R1	CCNGTNACNACCATYTGRTT	20
Bla_315_F2	WSNYTNAARATGTGGATHTTYGA	23
Bla_315_R2	TGDATRTTRAANCKRTCNACRTG	23
Bla_316_F1	GARACNGCNCARGAYAARAA	20
Bla_316_R1	ATNCCRTTYTTNGCYTCYTT	20
Bla_316_F2	YTNAARGARGAYTAYYTNGARCA	23
Bla_316_R2	CCNACDATNARRTARTTNCCRTC	23
Bla_317_F1	YTNGAYGTNGAYGCNACNAA	20
Bla_317_R1	CCDATNACNGCYTCYTGDAT	20
Bla_317_F2	AARATHATHTTYAAYTTYCCNCA	23
Bla_317_R2	SWYTGRTANGTDATNCKRTARCA	23
Bla_318_F1	TAYMGNGCNCCNGARGTNAT	20
Bla_318_R1	TGNACNCKNARYTTRTTNGT	20
Bla_318_F2	MGNTAYGGNATGCCNATHGAYAT	23
Bla_318_R2	ATNCKNGCRTCNGGRTCCCAYTC	23
Bla_319_F1	ACNYTNAAYMGNCCNAARGC	20
Bla_319_R1	TARAAYTCNARNCKRTCRCA	20
Bla_319_F2	TAYCCNGCNATGAARAARTGGGA	23
Bla_319_R2	TAYTCCATDATNARRCAYTCYTG	23
Bla_320_F1	YTNMGNCCNATHCCNGARGA	20
Bla_320_R1	CCYTGRAANGTRTCNACDAT	20
Bla_320_F2	GARGTNGCNCAYCARYTNAAYAA	23
Bla_320_R2	CARTGYTTRTCNGCYTCDATYTC	23
Bla_321_F1	AARACNYTNGAYAAYGARAA	20
Bla_321_R1	ATNGGRTANSWYTCNACRTT	20
Bla_321_F2	CCNGCNGTNCARGARGAYTTYAA	23
Bla_321_R2	GCRTACATRTCNCKDATNGTRTC	23
Bla_322_F1	TAYACNGGNGCNCCNTAYTT	20
Bla_322_R1	TGDATYTCYTCNARCATRTC	20
Bla_322_F2	ATHGAYGCNGAYGGNYTNTTYAT	23
Bla_322_R2	GCNACNGCNCKYTGRTTRCAYTC	23
Bla_323_F1	CCNGGNGCNATGYTNAAYGA	20
Bla_323_R1	AARAARTCRTGNGGNGGCCA	20
Bla_323_F2	ACNCCNTGYACNCAYGTNAARAT	23
Bla_323_R2	ARRTGNCKYTTNACDATRTTCCA	23
Bla_324_F1	AARACNACNMGNYTNTGYGA	20
Bla_324_R1	GGYTTNGCYTCDATCCARAA	20
Bla_324_F2	CARMGNGTNTGYTAYGGNGARAA	23
Bla_324_R2	ARRTARCARTARAAYTGRTGRAA	23
Bla_325_F1	CARCAYGTNTAYGARTAYGA	20
Bla_325_R1	ATRCARTGRTCDATNGTNGG	20
Bla_325_F2	AAYCCNGCNCCNTGYMGNTTYGA	23
Bla_325_R2	CCNACYTCNARRCARTARTGYTT	23
Bla_326_F1	CCNGARGGNGTNTGGAARAA	20
Bla_326_R1	GGNACCCADATYTGYTTYTT	20
Bla_326_F2	YTNGTNTGGAARGARGARTGGAA	23
Bla_326_R2	TCNGTNCKCCANACYTTYTTCCA	23
Bla_327_F1	AAYCCNCCNGGNYTNCARAC	20
Bla_327_R1	ACNGGNGTNGGDATRAAYTG	20
Bla_327_F2	GTNATHYTNGARGGNAAYCAYAA	23
Bla_327_R2	GGNGTYTGNGGNCCRTGRTAYTG	23
Bla_328_F1	GARGTNTGYAARGARYTNGA	20
Bla_328_R1	TGRAANCCYTTYTGNGCYTG	20
Bla_328_F2	ATGGARGARCARATHAARTGYAA	23
Bla_328_R2	GGNACNARRTANCCRAACCAYTT	23
Bla_329_F1	GARACNAAYTGYCARCAYCA	20
Bla_329_R1	GCYTTNCKYTTDATNGTDAT	20
Bla_329_F2	TGGTGYAARAAYTAYGAYAARTA	23
Bla_329_R2	TTNCCNSWNCCNGCRTACATNAC	23
Bla_330_F1	AARYTNMGNGARTGGCARGA	20
Bla_330_R1	AANGCYTCRTANACRTTNGC	20
Bla_330_F2	ACNMGNMGNCARCAYCAYTTYGA	23
Bla_330_R2	ARYTGYTGDATCCANGGRTCNGG	23
Bla_331_F1	ACNGCNCCNGAYATGGGNGG	20
Bla_331_R1	TGNACNCCRTADATNGGNCC	20
Bla_331_F2	TGGGARTAYGGNACNCCNTTYCC	23
Bla_331_R2	SWNGTRTACATNCCRTTRTGYTG	23
Bla_332_F1	WSNGGNAARGCNTGYGTNAA	20
Bla_332_R1	CAYTCDATYTCNGGRTTNCC	20
Bla_332_F2	TGYGGNGCNAAYGCNGARTGYTA	23
Bla_332_R2	CANACNGGYTTRTGRTCYTTDAT	23
Bla_333_F1	ATGGTNGGNTAYAAYGARAA	20
Bla_333_R1	CCCCANARYTCNACRAARTG	20
Bla_333_F2	GTNTAYGGNGCNGTNGGNGTNAT	23
Bla_333_R2	GGRTGNCCRCARAANACNACRCA	23
Bla_334_F1	GCNCCNCARGAYTGGATHGA	20
Bla_334_R1	ATNARRTGYTCRAANGTNAC	20
Bla_334_F2	GTNATHACNTAYYTNTTYGARTG	23
Bla_334_R2	GCYTTRTGNGCNARRTARAARCA	23
Bla_335_F1	TGGTGYTGGGAYYTNGARAA	20
Bla_335_R1	CCNGGNSWNGCDATRTARTC	20
Bla_335_F2	CCNCARTAYGGNGAYTTYAARAT	23
Bla_335_R2	SWYTTNGTRAADATRTGRTADAT	23
Bla_336_F1	GGNTTYATHGCNCCNTGGCA	20
Bla_336_R1	ATYTCNCKNARNGTYTTNCC	20
Bla_336_F2	ATHGCNATGTGYGCNGTNCCNGA	23
Bla_336_R2	TCNGGNARRAADATRTARCARTA	23
Bla_337_F1	AARGARAARGGNGTNCCNTA	20
Bla_337_R1	TCRTTDATRTCDATYTTYTT	20
Bla_337_F2	MGNAARACNCARGCNGARGGNTT	23
Bla_337_R2	TTNARRAARTCYTTNCKYTCDAT	23
Bla_338_F1	WSNATGGCNTAYATHCARGA	20
Bla_338_R1	AARAANGTNCKYTTRTGRAA	20
Bla_338_F2	CARCCNGGNTGGYTNGARGTNAT	23
Bla_338_R2	CCNACRTCRCANGCRTANCCYTG	23
Bla_339_F1	AARGCNGTNYTNGGNATGGC	20
Bla_339_R1	TGNACRTCCATNACRTTNGT	20
Bla_339_F2	GGNGCNAARAAYAAYYTNCCNGA	23
Bla_339_R2	AANACCATNGCNARYTCYTGRTT	23
Bla_340_F1	YTNGARGAYTAYCARACNGC	20
Bla_340_R1	AARAAYTTNARYTCNCCRTT	20
Bla_340_F2	GAYTTYWSNACNTAYGGNCARCC	23
Bla_340_R2	TTNCCNACNCCRAARTCNACCAT	23
Bla_341_F1	TGGMGNGTNGCNAAYGAYTA	20
Bla_341_R1	TTNGCYTCRCANGTRTARTC	20
Bla_341_F2	AARGAYACNACNTAYATHGTNCA	23
Bla_341_R2	CCRTCRTCNGCNCCCCANACYTC	23
Bla_342_F1	GTNAAYACNTAYTTYGAYTA	20
Bla_342_R1	ATRAANGGNARYTGYTCNGT	20
Bla_342_F2	GAYMGNACNYTNGTNGAYCAYAT	23
Bla_342_R2	TTNARYTTNGCNGTYTGYTTNGG	23
Bla_343_F1	GAYGARTTYCCNGGNGGNAT	20
Bla_343_R1	TCNCCRTANGTRCARTAYTT	20
Bla_343_F2	CAYGCNWSNGAYCARGAYCARTA	23
Bla_343_R2	GTRCAYTTRTCNCKNACDATYTC	23
Bla_344_F1	ACNCARAARCCNGARTGGAA	20
Bla_344_R1	ARYTCNCKYTTCATNCCRTC	20
Bla_344_F2	AARCARTAYACNMGNAAYGAYAT	23
Bla_344_R2	GCRTGYTGNARRAANARNGGYTC	23
Bla_345_F1	YTNGARGTNGTNCCNATHCA	20
Bla_345_R1	CCRTCCATRTTRTCYTTYTT	20
Bla_345_F2	AARACNATHAAYYTNMGNGAYAA	23
Bla_345_R2	TCRCANCKNACYTCYTTYTCNGG	23
Bla_346_F1	YTNCCNAAYGCNTAYCARTG	20
Bla_346_R1	TGRAARTAYTGNARNGCRTT	20
Bla_346_F2	MGNCCNTGGYTNTGYTAYTGGAT	23
Bla_346_R2	ARNCCNACRTTRTADATNGGRTG	23
Bla_347_F1	GAYAARGTNATHAAYTTYAT	20
Bla_347_R1	TCRCARTCNACDATRTGRAA	20
Bla_347_F2	GARGAYGTNTGYYTNCARGAYGA	23
Bla_347_R2	ARRTCNACRTCYTCYTTNCCCCA	23
Bla_348_F1	ATHMGNTGYMGNAARGARAA	20
Bla_348_R1	TCNACNGCNGGNGCYTGYTC	20
Bla_348_F2	GTNGGNAARGCNTTYCAYACNTA	23
Bla_348_R2	CCYTTRAANACRTADATYTGYTT	23
Bla_349_F1	CARMGNCCNGCNGCNATHGT	20
Bla_349_R1	ATNCCRTTYTCNGTYTTRCA	20
Bla_349_F2	GGNTAYCCNGTNATHATHGCNGA	23
Bla_349_R2	TTRTTNARNACDATDATRCAYTT	23
Bla_350_F1	CCNTGGYTNGARAARTTYGC	20
Bla_350_R1	GCRAARTCCATNSWNGGYTC	20
Bla_350_F2	AARGTNACNTGGWSNATHCARTG	23
Bla_350_R2	AADATRTTRCANARNGTYTGYTT	23
Bla_351_F1	AARGAYGARAAYAAYCAYGA	20
Bla_351_R1	TGYTGYTTNGGNGTNGGNGG	20
Bla_351_F2	ACNCCNYTNGARATHGGNATGTA	23
Bla_351_R2	GGNARRTCDATRTGRTTNGGRTT	23
Bla_352_F1	ATGGAYCARGAYATHAAYTT	20
Bla_352_R1	TGNGTNCKNARRTGNGCYTT	20
Bla_352_F2	GAYYTNACNMGNATHAARCARGA	23
Bla_352_R2	TTNCCRTANACYTTRTCRCANCC	23
Bla_353_F1	GAYAAYGAYGAYGARAAYGA	20
Bla_353_R1	TCRTGYTTYTCNGGRTCRTC	20
Bla_353_F2	GAYGCNTTYCCNAARGCNTTYGA	23
Bla_353_R2	ACNGTYTTNGGNGGNACCCARTC	23
Bla_354_F1	ATGWSNYTNCARTGGACNAT	20
Bla_354_R1	TTNARNCKRTCRTAYTCYTT	20
Bla_354_F2	GCNACNTTYYTNTAYGTNGARAT	23
Bla_354_R2	ACYTCYTTRTCRTGNGCYTCRTT	23
Bla_355_F1	ATGGCNACNACNGARGARAA	20
Bla_355_R1	CCYTCYTCRTANGTRTCNAC	20
Bla_355_F2	ATHMGNCARTTYAARYTNTAYAT	23
Bla_355_R2	TANGTCATNCCRTCRTARTTCAT	23
Bla_356_F1	ACNTAYGGNATHYTNTTYGG	20
Bla_356_R1	TGNACRTANGGNACRAARTA	20
Bla_356_F2	GTNATHYTNGGNCAYTAYTTYAA	23
Bla_356_R2	GCNARNGCCCADATNACRTAYTT	23
Bla_357_F1	TGYGAYYTNATHCARTTYTT	20
Bla_357_R1	TGDATRTCYTGRTGNACNCC	20
Bla_357_F2	TTYAARYTNTGGATHGGNCARGA	23
Bla_357_R2	ACDATNGTNACNACYTCRTCRTG	23
Bla_358_F1	AARGARGARGCNTTYACNCA	20
Bla_358_R1	TTNARRTCRTTDATYTTYTC	20
Bla_358_F2	TGYGGNGARGCNTAYTTYAAYTA	23
Bla_358_R2	ARNGCRTTDATYTCNGCDATYTC	23
Bla_359_F1	GAYGTNAAYATHCARGAYAA	20
Bla_359_R1	CKCATCATYTCRTTRTANGT	20
Bla_359_F2	ATHAAYAARMGNAAYMGNAARGG	23
Bla_359_R2	CARTTYTCRAANCCRCARAARTA	23
Bla_360_F1	AARGTNATGGCNGGNCAYGA	20
Bla_360_R1	SWYTTYTGNGGRTCRAANGT	20
Bla_360_F2	ACNTGYYTNYTNGARATGGCNTT	23
Bla_360_R2	CKNACRCARTCNGGRTTNGCYTG	23
Bla_361_F1	GTNGGNAAYATHYTNGTNTG	20
Bla_361_R1	GCNCKRAADATYTTRTARTA	20
Bla_361_F2	GTNGCNATHYTNGTNATGCCNAT	23
Bla_361_R2	ATYTGRTANCCRAARTTYTGRCA	23
Bla_362_F1	GCNYTNCCNAAYAAYCCNAT	20
Bla_362_R1	ARRAANGCYTCDATYTTNGG	20
Bla_362_F2	TTYACNGARAAYCARCAYGGNAA	23
Bla_362_R2	TCRTCYTGNARDATNACYTTRTT	23
Bla_363_F1	ATGTAYGGNCAYCCNATHAA	20
Bla_363_R1	TANSWRTCNCKNACRAANGT	20
Bla_363_F2	CCNCARGCNTGYAARGTNTGYGG	23
Bla_363_R2	CKNCCRCANACRTGRCAYTCRAA	23
Bla_364_F1	AAYATHCCNTTYATHMGNCA	20
Bla_364_R1	GTRAARTTRTCNGCCATRTC	20
Bla_364_F2	GCNWSNGTNAARTTYATHTGYAT	23
Bla_364_R2	CCRTTNSWRTGRTAYTGRTARAA	23
Bla_365_F1	GTNCAYYTNATHTGYATGCC	20
Bla_365_R1	AANGGNGTRTCRTCRTAYTC	20
Bla_365_F2	WSNGGNGAYAAYATHTGYCARCA	23
Bla_365_R2	CKYTGYTGNARNGGDATRTTNAC	23
Bla_366_F1	GCNGARAAYACNCARACNTT	20
Bla_366_R1	GCDATNARYTCYTGYTCNAC	20
Bla_366_F2	GGNGAYATHACNCCNACNAAYGA	23
Bla_366_R2	GTNACRTCNGCNACRTTNCCCCA	23
Bla_367_F1	CCNWSNCAYTTYGAYAARAT	20
Bla_367_R1	TTNARDATRTGCCARTTNGG	20
Bla_367_F2	TAYGAYATHMGNAARGCNCARGA	23
Bla_367_R2	TCNSWNGCNARCCARTTRAARTC	23
Bla_368_F1	CAYCARAARGARGAYTTYAA	20
Bla_368_R1	TTNGTNGGYTGRAARTCRTC	20
Bla_368_F2	ATHATHAARMGNCAYCCNGAYAA	23
Bla_368_R2	CCYTCNGTNCKNARRTTRTCYTT	23
Bla_369_F1	GCNGARAAYCCNTGGAAYTG	20
Bla_369_R1	GTYTCNACYTCRTCYTCRTA	20
Bla_369_F2	MGNCARAAYATHCCNTAYGAYGT	23
Bla_369_R2	TCYTCNCCNARRTCNGTRTCNAC	23
Bla_370_F1	GAYAAYTGGGGNGARAAYAC	20
Bla_370_R1	GGYTGNARRTGNCKDATYTC	20
Bla_370_F2	CARTGGCCNGGNGARCCNGAYAC	23
Bla_370_R2	ACNACNGCNARRTARTGDATRAA	23
Bla_371_F1	ATGMGNAARATHGCNGTNCC	20
Bla_371_R1	CKNARYTGNCCRTANACYTT	20
Bla_371_F2	TAYACNCCNYTNAARGARAAYTG	23
Bla_371_R2	CKNGTYTTNGTNACRTTYTCDAT	23
Bla_372_F1	CAYCARCARAAYGGNCAYGA	20
Bla_372_R1	ATYTCNGCYTGRTTYTTNAC	20
Bla_372_F2	GAYGCNGGNACNTAYYTNTGYAA	23
Bla_372_R2	TGRTACATNCCNCKRTCYTCYTT	23
Bla_373_F1	CCNACNATHTAYTGGTTYGA	20
Bla_373_R1	ARYTTNARYTGNGCRAANGG	20
Bla_373_F2	GGNACNTTYYTNATGTGYAAYAT	23
Bla_373_R2	ATCCARTTYTCNCCDATNACRTC	23
Bla_374_F1	CARGCNGTNTTYGGNCAYCA	20
Bla_374_R1	ARYTTRTGNACNGGRCARTT	20
Bla_374_F2	CCNGGNYTNTTYGTNGARCAYGA	23
Bla_374_R2	TGNACDATRTANGTNCKYTCYTG	23
Bla_375_F1	GARGTNATGAARCARTTYCC	20
Bla_375_R1	ATDATNSWYTCNACNCCYTT	20
Bla_375_F2	GCNTAYGGNAAYYTNCARAARGG	23
Bla_375_R2	ATCATRTGNARYTTRTARAARTT	23
Bla_376_F1	ATGGAYACNCCNACNGGNGG	20
Bla_376_R1	TTRTTRTCDATRTAYTCCAT	20
Bla_376_F2	MGNTTYAAYATHGGNTAYAAYAT	23
Bla_376_R2	CKNCCYTTNGTYTTYTTNCCRTT	23
Bla_377_F1	AARGCNTGGAARGARCAYTG	20
Bla_377_R1	TTNCKRTANGCCATRCARTG	20
Bla_377_F2	WSNGAYATHYTNCARGARTAYGC	23
Bla_377_R2	ATRTGNGGNARYTTYTCRTARTA	23
Bla_378_F1	CCNATGATHYTNTGYGGNAA	20
Bla_378_R1	ATNGCNARNGTYTGNCCRTA	20
Bla_378_F2	YTNTTYYTNCCNGTNGGNATGTA	23
Bla_378_R2	CARTGNGCNCCRTCYTGRTGYTG	23
Bla_379_F1	CCNTGYMGNGCNTTYGARCA	20
Bla_379_R1	CARTANACRTCNARNGGYTT	20
Bla_379_F2	GCNMGNTTYGARGTNGARTTYGA	23
Bla_379_R2	GTNCCNGTNACNCKNGCRTCRAA	23
Bla_380_F1	TTYGAYCCNAARCARYTNGA	20
Bla_380_R1	TCNACYTGNARNCCNACRAA	20
Bla_380_F2	ATHGCNTGYATGCCNGGNTAYGT	23
Bla_380_R2	TGDATRTTNGTYTCYTTYTTRAA	23
Bla_381_F1	GCNCCNYTNYTNGGNGAYTT	20
Bla_381_R1	TGDATRTARTGYTCDATYTG	20
Bla_381_F2	GTNGGNACNGARYTNCARGARAT	23
Bla_381_R2	ACNGGRTTNCCRTCYTGRCAYTC	23
Bla_382_F1	GARYTNGARATHGAYCAYAA	20
Bla_382_R1	CANARNARRTTRTTRTCRTA	20
Bla_382_F2	ACNCAYYTNGARGCNGGNGTNTT	23
Bla_382_R2	GCRTCYTCNARCATNACNGGRTT	23
Bla_383_F1	TTYAAYYTNCARYTNGAYAT	20
Bla_383_R1	CCNARNACYTGNGCRTCNAC	20
Bla_383_F2	GAYGAYATHGCNGARATHAARGC	23
Bla_383_R2	GGYTGRTGNCKYTTNACRAACCA	23
Bla_384_F1	AARGARYTNGAYAARCCNAA	20
Bla_384_R1	GGRCARTCRTANARNCCRTC	20
Bla_384_F2	YTNATHACNATHACNTGYAAYAT	23
Bla_384_R2	TCNSWYTTRTGNCKNCCRTARAA	23
Bla_385_F1	TGGMGNTGYGARACNTGYGG	20
Bla_385_R1	GGYTTYTCNCCNGTRTGDAT	20
Bla_385_F2	ATHATGCAYCARCARMGNAARCA	23
Bla_385_R2	TCNCCRCARTAYTGRCANGTRTG	23
Bla_386_F1	GCNATHAARATHCCNTTYGA	20
Bla_386_R1	GGNCCNGCYTGNCCNACRTA	20
Bla_386_F2	CCNAARACNCARTTYTTYGAYAA	23
Bla_386_R2	SWRTCRAANACNARYTCYTGNGG	23
Bla_387_F1	WSNGTNAARGAYATHYTNGA	20
Bla_387_R1	ATRTAYTCYTTNGTNGCCCA	20
Bla_387_F2	CAYAARMGNGTNATGGGNTTYGT	23
Bla_387_R2	CKYTCNGTRCAYTCNGCDATRAA	23
Bla_388_F1	YTNAARATHTGYGCNAAYCA	20
Bla_388_R1	GTNACYTCRTGNCCNGGYTT	20
Bla_388_F2	AAYAARATHACNGTNGGNGGNTT	23
Bla_388_R2	CAYTCCCANSWNCCNGCYTTNGG	23
Bla_389_F1	AARCARGCNCAYAAYATHTA	20
Bla_389_R1	TTYTCCCAYTGNACRCANAC	20
Bla_389_F2	CARTAYGCNCARWSNTGGGTNTT	23
Bla_389_R2	AAYTCNGCRTCNSWNCCYTTRTG	23
Bla_390_F1	GGNMGNATHGARTTYAAYCC	20
Bla_390_R1	ARNCCYTCNCCNGTNACYTT	20
Bla_390_F2	GTNMGNACNCAYTTYATHCAYAC	23
Bla_390_R2	SWNGTRAAYTCRTGNCCRTANAC	23
Bla_391_F1	ATHGAYCARGARYTNTTYAA	20
Bla_391_R1	CANACYTCNGTNCCNGGRTA	20
Bla_391_F2	TTYWSNGTNGAYCARYTNATGGA	23
Bla_391_R2	AANCKNCCNCCNARRTARTGRAA	23
Bla_392_F1	MGNAARGCNATHGARGGNAA	20
Bla_392_R1	TCYTGRTTCCANCCRTCYTC	20
Bla_392_F2	GARAAYYTNCCNATHCAYACNGA	23
Bla_392_R2	TTNGCNGTNGTRTTCATRTANGG	23
Bla_393_F1	CCNCCNACNGARTTYGAYAA	20
Bla_393_R1	ACRAANCCRAAYTCNGGNGG	20
Bla_393_F2	CCNAARTTYGARCCNATHGARAA	23
Bla_393_R2	AANCKRTTNCKCATYTCYTCNAC	23
Bla_394_F1	ATHCCNGTNATGGTNAAYGA	20
Bla_394_R1	GCRTTRTCDATNACRTTNCC	20
Bla_394_F2	CARGTNTTYATHGAYATGACNTT	23
Bla_394_R2	TGNCKYTTNACDATNCKRTCYTC	23
Bla_395_F1	TTYACNAARAAYYTNGAYGT	20
Bla_395_R1	ATNARRTCNCCCCANGTRTT	20
Bla_395_F2	GGNAARMGNGARACNCAYAAYCC	23
Bla_395_R2	TGDATNGTNCCNCKNGGRAARTA	23
Bla_396_F1	ATHTTYGARWSNGGNTAYAA	20
Bla_396_R1	TANGGNGCRTANGTRAANAC	20
Bla_396_F2	CAYAARGGNAAYTTYTTYCARAA	23
Bla_396_R2	TTYTTNCKNARRTCNACRTGYTT	23
Bla_397_F1	GGNCAYGTNGGNCARTAYAT	20
Bla_397_R1	GGNCCDATRCARTCRTCRTG	20
Bla_397_F2	ATGYTNAAYWSNGGNCARAARGG	23
Bla_397_R2	CCRCAYTTYTTRCACATDATCAT	23
Bla_398_F1	GARGTNACNGCNGCNATGTT	20
Bla_398_R1	TANARNGCYTTYTCRTAYTG	20
Bla_398_F2	ACNYTNTGGGARAAYGTNCARCA	23
Bla_398_R2	GGDATDATRTTNGTYTGNCCRTA	23
Bla_399_F1	ATHTTYMGNCAYAARAAYCC	20
Bla_399_R1	TCNGGYTTYTCNGCRTTNGG	20
Bla_399_F2	ACNTTYWSNGARAARCAYTGYAA	23
Bla_399_R2	TCNGGDATCATYTCNGGYTCRTC	23
Bla_400_F1	GTNATHTTYATHGGNAAYGA	20
Bla_400_R1	TCNGCNGCNCCRTANACRAA	20
Bla_400_F2	GGNGARCARTAYMGNCAYGTNTA	23
Bla_400_R2	GTNCKRTGCATRTANGCRAARTG	23
Bla_401_F1	ATHCCNGTNATGGTNAAYGA	20
Bla_401_R1	ATNCCRTARTTNARYTCRTT	20
Bla_401_F2	CARGTNTTYATHGAYATGACNTT	23
Bla_401_R2	ATNCKNARNGCYTGRAANGTYTT	23
Bla_402_F1	GTNGAYATHGGNGARTGYAC	20
Bla_402_R1	TCYTTRTTNCCRTANGGRTC	20
Bla_402_F2	AARTGGACNWSNGARTAYATHTG	23
Bla_402_R2	TTNARRTTYTTCCARAANACRTT	23
Bla_403_F1	GTNYTNCARCAYTTYAAYAC	20
Bla_403_R1	TTYTTNACNARNARNGCNCC	20
Bla_403_F2	TTYATGTAYYTNCARGAYAAYCA	23
Bla_403_R2	GTNGGRTANCCRAADATYTTRTA	23
Bla_404_F1	GTNCCNAARTTYTAYACNCA	20
Bla_404_R1	ARYTCYTCNGCNGTDATNGT	20
Bla_404_F2	AARATGAAYYTNCCNTGYCCNTT	23
Bla_404_R2	GTNACNGGRAACATNARNCCRAA	23
Bla_405_F1	CCNGARACNTAYATHGTNCC	20
Bla_405_R1	SWNARRCARAANCCDATDAT	20
Bla_405_F2	AAYGTNCCNAAYACNTAYATHTT	23
Bla_405_R2	CKRAANGCRTGCCARAANCCRTT	23
Bla_406_F1	ATHGGNCCNGTNGCNMGNCA	20
Bla_406_R1	CCNGGYTGYTCYTCRTGRAA	20
Bla_406_F2	GAYTTYMGNYTNMGNTAYAARGT	23
Bla_406_R2	GGNGCCATYTCYTCRAAYTGYTT	23
Bla_407_F1	TTYAAYGAYCCNACNGTNTG	20
Bla_407_R1	TGNGCRCAYTGNGGRTTNGT	20
Bla_407_F2	TTYYTNCCNAARYTNACNATGAC	23
Bla_407_R2	ATRTGRTANACNGGRTTNGTRAA	23
Bla_408_F1	YTNCCNTGGCAYCARTAYGA	20
Bla_408_R1	TGNARNARYTTNACNGCNGC	20
Bla_408_F2	GTNGCNATHYTNGAYGCNTTYCA	23
Bla_408_R2	GTYTGYTTYTTRTTNACYTTRTG	23
Bla_409_F1	TTYATGMGNACNGAYTGYAA	20
Bla_409_R1	GCYTTYTTRAANSWRCANGT	20
Bla_409_F2	TGYTGGMGNAARATGCCNCCNTT	23
Bla_409_R2	GTNACYTCRCARCACCAYTTRAA	23
Bla_410_F1	GARWSNGARGTNGGNTTYGT	20
Bla_410_R1	TCNGCNGGRTGRCARAARTC	20
Bla_410_F2	AARAARTGYMGNYTNGCNTTYCC	23
Bla_410_R2	ATYTGRTTNACNACRTCYTCCAT	23
Bla_411_F1	CCNCCNGTNATHCCNMGNGC	20
Bla_411_R1	ARNGGDATNCCRAAYTCNGC	20
Bla_411_F2	CCNATGMGNMGNCARGTNACNTT	23
Bla_411_R2	GTNGCCCANACRTCRCARTTNGG	23
Bla_412_F1	GCNYTNAARTGYGCNGAYAT	20
Bla_412_R1	TTNGGNGTNCCRCANCCRTT	20
Bla_412_F2	AAYCCNTGYMGNCCNTGGGAYGT	23
Bla_412_R2	TGNARNGGNGGRAANGTYTGYTG	23
Bla_413_F1	ATGCAYGARAARMGNGARAT	20
Bla_413_R1	GGRAANARDATRTCYTCYTT	20
Bla_413_F2	ACNWSNCARGTNCARGGNTTYCA	23
Bla_413_R2	SWYTCRCARAARTCRTCRTAYTG	23
Bla_414_F1	GGNTAYACNGAYATGGARGA	20
Bla_414_R1	TTYTGNGTDATRTTRCARCA	20
Bla_414_F2	TAYGGNGCNGGNATHTAYAARCA	23
Bla_414_R2	CARAANGCRAANGCYTTRTGRTC	23
Bla_415_F1	ATHMGNACNWSNAARTGGGG	20
Bla_415_R1	ATNCKNCCNACYTTYTGRTT	20
Bla_415_F2	WSNGGNAAYAARGTNTTYCCNAA	23
Bla_415_R2	TCNACYTTRAARTCCATDATRTT	23
Bla_416_F1	AARGAYAARCCNAAYTTYGG	20
Bla_416_R1	TCRTCYTTNSWYTGYTCRTG	20
Bla_416_F2	GGNAARYTNGCNGARGAYACNAA	23
Bla_416_R2	CCRAAYTTDATNACRTCYTTYTC	23
Bla_417_F1	GTNAAYGCNACNGAYCCNGA	20
Bla_417_R1	TCRTAYTTRTCYTTNACYTC	20
Bla_417_F2	YTNMGNTAYGAYATHATHGAYGG	23
Bla_417_R2	SWNCCDATYTCRAACATRTCNGT	23
Bla_418_F1	WSNGGNTTYGTNYTNGARGG	20
Bla_418_R1	TCNGTCATYTTCATYTCYTG	20
Bla_418_F2	TAYGCNCARTTYMGNAARTGGAA	23
Bla_418_R2	CCNCCYTCYTCRTCNGCRTANAC	23
Bla_419_F1	CAYCARCARMGNGTNGARAA	20
Bla_419_R1	TCYTTYTTRTGNARRTCNAC	20
Bla_419_F2	GAYGGNGTNMGNGTNAARGARGA	23
Bla_419_R2	GTNGGRCANGCNARYTTRTGNCC	23
Bla_420_F1	CAYCARTAYAAYAARGTNGC	20
Bla_420_R1	ACRTANGTRTGRTGYTGYTC	20
Bla_420_F2	GTNTGYMGNGTNCARGCNTAYCC	23
Bla_420_R2	TTRCANGGRTTRTTNCKYTGRCA	23
Bla_421_F1	GARGTNTGYGGNAARCCNTT	20
Bla_421_R1	ATRTADATNGGCCANACRTA	20
Bla_421_F2	GAYATGAARMGNCAYYTNAAYAC	23
Bla_421_R2	ACYTCYTCNSWNACNGCYTGNGC	23
Bla_422_F1	GAYGTNGARGTNYTNATHGG	20
Bla_422_R1	AARTARAARTCNCKRCAYTC	20
Bla_422_F2	YTNATGGGNGGNGCNGTNAAYTT	23
Bla_422_R2	TCRAAYTCNARCATNGCYTTNCC	23
Bla_423_F1	YTNGARGARACNTTYTAYAT	20
Bla_423_R1	TTDATNARRCAYTTNACNGC	20
Bla_423_F2	AARAAYACNGTNTAYMGNGTNAA	23
Bla_423_R2	TTYTGNGCYTCNCKCATRTTRTC	23
Bla_424_F1	TAYCCNAAYGCNYTNACNGG	20
Bla_424_R1	TCYTCNARNARNACRTAYTT	20
Bla_424_F2	ATGCCNYTNCAYGARGCNGTNGA	23
Bla_424_R2	CKCATNGGRTTRAAYTTCATRTA	23
Bla_425_F1	ATGCCNCARCAYCAYCARCC	20
Bla_425_R1	TGRTGNGGYTCRTADATNGT	20
Bla_425_F2	TGYCAYACNCARGTNGCNACNAA	23
Bla_425_R2	GCNCKNCCCATRTGNCCRTARTC	23
Bla_426_F1	GTNGARAAYATHMGNAAYTT	20
Bla_426_R1	TTYTTNARRTCDATYTTRTT	20
Bla_426_F2	ATHGCNCAYGTNGAYCAYGGNAA	23
Bla_426_R2	ATRTARAARTTNGCNACNGTYTG	23
Bla_427_F1	GCNTGGGGNGTNAAYTTYCC	20
Bla_427_R1	ARRAANCCRTTNACRTCYTC	20
Bla_427_F2	GTNGTNATHAARGGNACNGARTA	23
Bla_427_R2	TCNARYTTRTARTANGTNGGRTT	23
Bla_428_F1	GARGGNYTNCARAARCAYTT	20
Bla_428_R1	TGYTCDATYTTRTTRTCYTT	20
Bla_428_F2	GGNAARGAYYTNGARMGNATGTT	23
Bla_428_R2	GGYTCDATNARNARNGGRTAYTT	23
Bla_429_F1	MGNGTNGAYAAYGAYTGYTT	20
Bla_429_R1	CAYTTNSWRTTDATRCANGC	20
Bla_429_F2	TGYYTNCAYAAYATGTGYATHTA	23
Bla_429_R2	GTNACRCANACNARNCCYTCRCA	23
Bla_430_F1	GCNACNGTNTAYGTNGGNGA	20
Bla_430_R1	TCCATDATRTCNACNGCRTA	20
Bla_430_F2	MGNGGNATGYTNGTNACNTGGCC	23
Bla_430_R2	ACYTGDATNCCNCCRAAYTGCAT	23
Bla_431_F1	ACNGAYTTYATHCAYCCNGA	20
Bla_431_R1	ARRTGDATNACNARRTCNGC	20
Bla_431_F2	CAYAARAAYGGNAAYGTNTAYAT	23
Bla_431_R2	GTYTTRCANCKYTGNCKRCARTG	23
Bla_432_F1	GTNMGNGCNYTNCAYCARAC	20
Bla_432_R1	GGNARNGTNGTRAARTTRTG	20
Bla_432_F2	GAYAARGTNCARACNCARGTNGA	23
Bla_432_R2	GCNGTDATRTCNGTYTGNGCYTC	23
Bla_433_F1	GTNAAYGTNCCNGARAARAT	20
Bla_433_R1	TTRTARTANGCNACYTTYTG	20
Bla_433_F2	GAYCCNAAYTAYACNCCNTTYAA	23
Bla_433_R2	ARNARYTTNGCCATRTTRTCRTG	23
Bla_434_F1	ATHACNGTNAARGAYGAYGA	20
Bla_434_R1	ATRTGNARNGCNARYTCNGG	20
Bla_434_F2	GTNGTNGAYCCNYTNCARTTYAC	23
Bla_434_R2	CKYTCYTTNGGNARRTTRTGRAA	23
Bla_435_F1	WSNAAYATHGCNGCNCARAC	20
Bla_435_R1	TTNGTRTCYTTCATNGCYTC	20
Bla_435_F2	ACNYTNMGNTTYATGGCNGARGA	23
Bla_435_R2	ATRTCRTGNACRTGYTCNACYTG	23
Bla_436_F1	GAYGARATHATHGARCAYAT	20
Bla_436_R1	GTYTGDATNCCYTGYTGRTT	20
Bla_436_F2	ATHCARACNWSNGAYGGNCARTA	23
Bla_436_R2	SWYTGRTTNGGNACCCARTTNCC	23
Bla_437_F1	YTNGARACNGTNACNAAYAT	20
Bla_437_R1	GGNGTNACNGCNACYTTRAA	20
Bla_437_F2	GAYGTNTAYGGNACNTTYATHGA	23
Bla_437_R2	ATYTGNGCRTANCKNCCRTCDAT	23
Bla_438_F1	ATHATGGAYGGNACNGARGT	20
Bla_438_R1	TTNARYTCYTCRAANGTYTT	20
Bla_438_F2	YTNGARGAYGGNGARGAYGAYGG	23
Bla_438_R2	SWNGTCATYTGRAANARNGCRTC	23
Bla_439_F1	ATGGTNTGYAARGARGAYGT	20
Bla_439_R1	SWDATNCCNACYTGRTGYTT	20
Bla_439_F2	YTNAAYATGTGYYTNCCNTTYGA	23
Bla_439_R2	GCNSWRTACATYTTRTTYTCYTC	23
Bla_440_F1	GARTGYAARTGYCAYGGNAT	20
Bla_440_R1	GTRTGNACNGTYTGYTTNGT	20
Bla_440_F2	WSNTGYACNGTNAARACNTGYTG	23
Bla_440_R2	TTNACYTCRCARCACCARTGRAA	23
Bla_441_F1	AARYTNGTNCCNTAYCCNGA	20
Bla_441_R1	TCRCADATNGTRTCYTTDAT	20
Bla_441_F2	GAYMGNYTNTGGGTNATGGAYAC	23
Bla_441_R2	TCNACYTTNARRTCRTTNGGRAA	23
Bla_442_F1	AARGARTTYATHGAYGCNGA	20
Bla_442_R1	TTNGGNARNGGNGTRTCRTT	20
Bla_442_F2	MGNAAYCCNGTNTGYYTNGARAT	23
Bla_442_R2	GCRCANGTNGGRTCNGCDATRTC	23
Bla_443_F1	CCNCARTGYAAYAARAARGC	20
Bla_443_R1	GGNARYTGRCANACDATRTG	20
Bla_443_F2	AARGARATHMGNGTNCAYTAYGC	23
Bla_443_R2	SWNACRAANGGNCCRTCRAANGG	23
Bla_444_F1	GCNACNGARGGNCCNTGYAA	20
Bla_444_R1	ACNACRTCNGCRTGNCCRCA	20
Bla_444_F2	GARATGCARGCNAARCARAARTG	23
Bla_444_R2	GCNGCRTARTGNARNGCNGTYTG	23
Bla_445_F1	GCNTGYTAYGTNGGNAAYCA	20
Bla_445_R1	TAYTGDATNGGRTGRCAYTT	20
Bla_445_F2	GTNTTYGTNYTNGCNCCNCARTT	23
Bla_445_R2	ARNGTYTTNGGNSWCCANACCCA	23
Bla_446_F1	GARGAYGTNAARGTNGGNCA	20
Bla_446_R1	TCNSWNACRTTNGCRTGRTA	20
Bla_446_F2	GTNGCNGAYGTNAAYGAYAAYGC	23
Bla_446_R2	TGNARRAANCKNGGNGGRTTYTC	23
Bla_447_F1	YTNGTNGCNGAYATGTGGCC	20
Bla_447_R1	ARNGCRTTCCANGGRTACCA	20
Bla_447_F2	ATHATGCARATGACNGGNTTYTT	23
Bla_447_R2	GTYTCRTTNGCRTTYTCNGGRTC	23
Bla_448_F1	GARGTNGGNACNGCNAAYAA	20
Bla_448_R1	TAYTTNCKNACNGCNGCRTC	20
Bla_448_F2	TGYGARGAYGGNACNGTNCAYTG	23
Bla_448_R2	GTRTANACRTANGTNCCRTCRAA	23
Bla_449_F1	GAYYTNGCNGARGTNGAYCC	20
Bla_449_R1	ARYTTNGGYTCNGTRTARTT	20
Bla_449_F2	MGNTTYYTNCAYCARYTNCARGA	23
Bla_449_R2	CAYTGNGGRTTYTGRTCNCCRCA	23
Bla_450_F1	AAYGTNAARGARAARMGNCA	20
Bla_450_R1	CKYTCCATRTAYTGYTTNGG	20
Bla_450_F2	GTNCAYACNGGNGARMGNCCNTA	23
Bla_450_R2	TCNARNARDATYTCNACRTTYTT	23
Bla_451_F1	TGYTGYGGNACNATHTTYAA	20
Bla_451_R1	TCNCCNACYTCYTGYTGRCA	20
Bla_451_F2	TAYGGNGCNATHATHGTNGAYCC	23
Bla_451_R2	TTNGCNGCRTGCATNGCRAAYTC	23
Bla_452_F1	WSNTGGGARGCNWSNGAYGG	20
Bla_452_R1	ATYTTNACRTGYTTRTTRTG	20
Bla_452_F2	ACNTGYGGNGARCCNTTYAAYTG	23
Bla_452_R2	TTNCCRCADATRTGRCANGCRAA	23
Bla_453_F1	ATHAAYAAYAARCCNATGGA	20
Bla_453_R1	TANGGNGGYTCRAARCARTA	20
Bla_453_F2	ATGGTNAAYWSNTGYWSNCARAC	23
Bla_453_R2	TCNARNACYTCYTTNCCDATRTT	23
Bla_454_F1	AARGCNGTNACNATGGGNTA	20
Bla_454_R1	ARNCKRTGNACDATYTCRTC	20
Bla_454_F2	CARYTNCARGARCCNTTYTAYGT	23
Bla_454_R2	TGNARDATRTTRAARCACATNGC	23
Bla_455_F1	AAYYTNYTNGCNTGYGGNTT	20
Bla_455_R1	ACNARNGCDATYTCYTGRTA	20
Bla_455_F2	ACNGAYGARGGNTGYATHCAYAA	23
Bla_455_R2	ATRTCYTGNARNCCRTANACRTG	23
Bla_456_F1	ATHAARACNYTNGAYMGNGA	20
Bla_456_R1	ARYTCNACNACNGTCATRTT	20
Bla_456_F2	ATGGTNGAYGAYGCNAAYGAYAA	23
Bla_456_R2	TTDATYTTRAARTANGGRTGYTG	23
Bla_457_F1	ACNATGTGGCARCCNTGGAA	20
Bla_457_R1	AANACNACNCKNGTNGCRTC	20
Bla_457_F2	CAYATHGCNGTNACNATHCAYAA	23
Bla_457_R2	GTRTCNARNGTNACRTCYTCNGG	23
Bla_458_F1	CAYAAYGGNTTYATHCCNGA	20
Bla_458_R1	CCRCANCCNGTNACYTTNGG	20
Bla_458_F2	GARGAYGARMGNGTNAAYCAYTA	23
Bla_458_R2	ACNCCRTCNGCCATNARNACRTT	23
Bla_459_F1	MGNGGNTTYGTNYTNGCNCC	20
Bla_459_R1	TTRTGRAARAAYTCYTTCCA	20
Bla_459_F2	ATHMGNACNGTNATGAARCAYGA	23
Bla_459_R2	GTYTTNCCNSWCCADATCCARAA	23
Bla_460_F1	ATGCARACNATGGTNCCNGA	20
Bla_460_R1	ACNGCNARRTARAANCCNCC	20
Bla_460_F2	YTNAAYATGCCNGGNGGNCARTG	23
Bla_460_R2	TTNACNGCNCKYTTNARYTTRTC	23
Bla_461_F1	CCNWSNAAYGAYCARGARTG	20
Bla_461_R1	TANCKNGCCATYTCYTCNAC	20
Bla_461_F2	GCNACNGAYATHTAYGGNACNTT	23
Bla_461_R2	TARTTRTTNCKNGTNARYTTYTT	23
Bla_462_F1	TTYATHCCNATGGCNYTNTA	20
Bla_462_R1	CCRTACCANGTNGCNCCYTG	20
Bla_462_F2	ATGGTNGTNWSNACNTTYCARAT	23
Bla_462_R2	TTRTANGTNCCNCKCCARTTRTC	23
Bla_463_F1	TTYGCNGTNAAYCAYGGNAA	20
Bla_463_R1	TCYTCRTANGTNGGNGGYTG	20
Bla_463_F2	TTYCCNAAYYTNACNTAYGCNAA	23
Bla_463_R2	TCYTCYTTCATNCKYTTYTTDAT	23
Bla_464_F1	MGNGGNACNAAYCCNCARTA	20
Bla_464_R1	CKNGGCCARTGNGTYTCNAC	20
Bla_464_F2	TAYGAYTGYAARTAYTGGAARGA	23
Bla_464_R2	TTNACNGGNACYTCNGGNGGYTT	23
Bla_465_F1	YTNAAYGCNCAYATGGGNGT	20
Bla_465_R1	TCNACNACRTGRCAYTTNGC	20
Bla_465_F2	CAYWSNTGYGARCARTGYGGNAA	23
Bla_465_R2	CKYTTRTTRAANACYTTNCCRCA	23
Bla_466_F1	GARMGNTTYAAYCAYYTNGT	20
Bla_466_R1	AARCANGTYTTNACRTTYTG	20
Bla_466_F2	GAYAARAAYACNGGNMGNGTNTT	23
Bla_466_R2	ATRAAYTTNCKNCKDATNGCYTT	23
Bla_467_F1	GTNGCNCCNMGNACNCCNTG	20
Bla_467_R1	TGNACNARRTTRAARCACAT	20
Bla_467_F2	AARGTNATHACNATHATHTAYGC	23
Bla_467_R2	GCCATNCCNACNARDATRTANGC	23
Bla_468_F1	ACNATGCAYCCNGCNMGNAT	20
Bla_468_R1	TANGGNARYTGRTGRTGRTT	20
Bla_468_F2	ATHATGTAYATGWSNCAYTAYAT	23
Bla_468_R2	CARAAYTGNACRTTYTTNGGYTC	23
Bla_469_F1	ACNWSNTTYGAYGARGAYAT	20
Bla_469_R1	GCNACYTGNGGNCCNGGYTT	20
Bla_469_F2	AARATGGAYCCNTAYYTNCARAA	23
Bla_469_R2	ARYTCYTGDATRTTYTCRTANAC	23
Bla_470_F1	GTNMGNAARGAYGGNATHCA	20
Bla_470_R1	CANCCRTCNACYTTDATNCC	20
Bla_470_F2	GAYCCNAAYCCNGCNGTNATHGA	23
Bla_470_R2	TGNARNARNGGNACRTARAAYTG	23
Bla_471_F1	AAYAARGTNGCNGAYCARTG	20
Bla_471_R1	ATNGCRTGNCKNCCNCCRTC	20
Bla_471_F2	YTNACNAAYGARGCNGAYACNAA	23
Bla_471_R2	GGNARNGTYTCNCCNGTDATRAA	23
Bla_472_F1	GARACNGCNYTNGARMGNGC	20
Bla_472_R1	GCRAAYTCRTGRTGRAACCA	20
Bla_472_F2	MGNTGGTTYGARMGNTAYCARCA	23
Bla_472_R2	TTCCARTCNARYTGRAANCCRTA	23
Bla_473_F1	TAYCAYACNATHWSNGGNAA	20
Bla_473_R1	GGRTCNCKRCARAAYTTNCC	20
Bla_473_F2	MGNCCNCARWSNCAYCAYGARGA	23
Bla_473_R2	TTYTTNGGNGGRAANGTYTCCCA	23
Bla_474_F1	GAYATHATGGGNGTNCCNGA	20
Bla_474_R1	TTYTTNACNCCCATNCCDAT	20
Bla_474_F2	GTNTAYWSNTTYATGTGYCAYCA	23
Bla_474_R2	AANGCNGGDATNARRTAYTGDAT	23
Bla_475_F1	GAYGTNGAYGARGGNGCNAA	20
Bla_475_R1	AANARRTCNGCRTCNCCYTC	20
Bla_475_F2	WSNGGNGAYGAYAAYMGNGAYTT	23
Bla_475_R2	ATRAARTANCKNACYTGNCCRTT	23
Bla_476_F1	GAYGARYTNGTNAARGTNAA	20
Bla_476_R1	ACNGTYTTNACRAADATNCC	20
Bla_476_F2	MGNGGNATGACNYTNCARGARGC	23
Bla_476_R2	CKNCCNGGNCCYTTRTGRAANGT	23
Bla_477_F1	YTNTTYCCNAARTAYMGNGA	20
Bla_477_R1	AANGGYTTRTTNCKYTTYTC	20
Bla_477_F2	MGNGARTGYTGGCCNYTNGTNCA	23
Bla_477_R2	CKYTGYTCYTCYTTNARRAARTA	23
Bla_478_F1	GARACNGTNTGGGAYTAYAT	20
Bla_478_R1	CKRTTNARYTCYTCCATYTT	20
Bla_478_F2	AAYGAYGARGARAARATHCCNTA	23
Bla_478_R2	GGYTTNCKCATNARNCKNGGRTC	23
Bla_479_F1	TTYYTNCARTGGYTNCCNTG	20
Bla_479_R1	ATNARRCARAANCKRTCNAC	20
Bla_479_F2	ATGWSNMGNCCNGGNAARAARAT	23
Bla_479_R2	ACCATNGCNGCRAAYTTCCARTC	23
Bla_480_F1	TAYGGNTGGATHGARCAYGA	20
Bla_480_R1	TTRTCRTTRTAYTGYTCCCA	20
Bla_480_F2	CARGARATHGARGAYGGNCCNTT	23
Bla_480_R2	TANGGNGGRTCRTGYTCNGTRTT	23
Bla_481_F1	GGNACNYTNTGGCCNGGNTG	20
Bla_481_R1	TANGCNARRTCRTCNGGDAT	20
Bla_481_F2	GCNYTNAARTGGTTYMGNGGNTT	23
Bla_481_R2	ACRAANACNGCCATNCCRAADAT	23
Bla_482_F1	AARAAYTAYTTYGARCCNGA	20
Bla_482_R1	ATRTCCATNCKRTCYTGYTT	20
Bla_482_F2	ATHCARWSNCCNATHAAYTTYGG	23
Bla_482_R2	ATNCKRTCNARCATRTGRTTNGG	23
Bla_483_F1	GTNGCNTGYCARGTNTGYGG	20
Bla_483_R1	TARTCNCCCATYTTNCCRTT	20
Bla_483_F2	MGNTGYAARTGYGTNTAYTAYTG	23
Bla_483_R2	TTNCCRTCNARCCANGTDATYTG	23
Bla_484_F1	ATGGARGAYGARYTNGARGA	20
Bla_484_R1	TGNCCRTCRAANACNGCRAA	20
Bla_484_F2	CARACNTAYATHWSNCAYATGAA	23
Bla_484_R2	SWNACNCCNGTYTTRTTDATRTC	23
Bla_485_F1	YTNTGGTGGAARCAYGTNGC	20
Bla_485_R1	TANGGRTCYTCNCCRTCCAT	20
Bla_485_F2	ACNGCNGTNWSNTAYAAYTTYTG	23
Bla_485_R2	GCNARNCKYTCDATNARCATYTC	23
Bla_486_F1	GTNCARGCNGGNYTNTTYCA	20
Bla_486_R1	GCRTGYTCNACRTTNGGRTT	20
Bla_486_F2	WSNYTNTGYGARACNCARAARAC	23
Bla_486_R2	CCNARNGGRTGNARDATRTCYTC	23
Bla_487_F1	GGNCAYTTYGCNAARGAYTG	20
Bla_487_R1	TCNARYTTRTCRTANACYTT	20
Bla_487_F2	MGNYTNAAYGAYTAYAARTTYTA	23
Bla_487_R2	TCRTTRTARTTNARNGCYTCRCA	23
Bla_488_F1	GAYAARCCNGTNTAYTGYAT	20
Bla_488_R1	CCYTCYTTRTCRAADATYTG	20
Bla_488_F2	AAYGGNCCNATHTGYAARGARTG	23
Bla_488_R2	CCRAAYTTRCARTGRTADATCAT	23
Bla_489_F1	GTNGCNAARATHGTNGCNAT	20
Bla_489_R1	CKYTGNARNACYTCRAARAA	20
Bla_489_F2	TTYYTNCAYYTNCARCCNGARGT	23
Bla_489_R2	ARNGTNCCNGCNGCCATNCCYTG	23
Bla_490_F1	GCNGCNTTYATHATGGCNGA	20
Bla_490_R1	CCYTGRTGNACNARNGTNCC	20
Bla_490_F2	MGNTTYCCNACNGTNGARGAYAT	23
Bla_490_R2	AANCKYTGNARYTGYTGNGCRAA	23
Bla_491_F1	CAYMGNGARMGNCAYCARCC	20
Bla_491_R1	ATNGGNGGNGCRTCYTTNGT	20
Bla_491_F2	CCNGAYGARTTYTAYTTYCAYAT	23
Bla_491_R2	TTDATYTCNARYTTYTGYTGDAT	23
Bla_492_F1	CARGARMGNGAYGAYGCNAT	20
Bla_492_R1	CCRTANARYTGNSWRTGDAT	20
Bla_492_F2	GARAARAAYGGNGGNACNTGGCC	23
Bla_492_R2	TCNARNACYTCYTTNCCDATRTT	23
Bla_493_F1	YTNGGNTGYYTNGTNATHGA	20
Bla_493_R1	TANARYTTNACDATNGGYTC	20
Bla_493_F2	TAYCCNACNGTNACNTTYCARGG	23
Bla_493_R2	GCCATNGGRTCRAANARRTGCCA	23
Bla_494_F1	MGNACNCARYTNGCNCAYCA	20
Bla_494_R1	ARYTGNGCNACNCCNGCRTC	20
Bla_494_F2	AARGCNTGYATHYTNCCNGTNTT	23
Bla_494_R2	CKNGGNARRTGYTGNGTNACRTA	23
Bla_495_F1	GGNTTYTGGACNTGGATGTT	20
Bla_495_R1	TTNCKNCCRTTNCCRAARTA	20
Bla_495_F2	ATHTTYYTNCAYTGGTAYCAYCA	23
Bla_495_R2	ACNGTYTGRAARAANCKNGCRAA	23
Bla_496_F1	GAYGAYGTNYTNTAYGTNAC	20
Bla_496_R1	CARTADATNSWRTCRCAYTT	20
Bla_496_F2	GARGARGTNMGNTGGTTYTAYAA	23
Bla_496_R2	CANGTRTTNARRTCNACYTCRTA	23
Bla_497_F1	CAYCCNACNGTNATHGGNGC	20
Bla_497_R1	CCRTGYTTYTGRTGNGTNGC	20
Bla_497_F2	CCNGARCCNCCNCAYGGNGTNCA	23
Bla_497_R2	GCNCKCATNGCNGCDATRTGNGT	23
Bla_498_F1	WSNYTNMGNAARATGAAYTT	20
Bla_498_R1	CAYTGNGTNACDATNGGRTA	20
Bla_498_F2	YTNTGGGCNTTYACNGCNTGYCC	23
Bla_498_R2	TCNACYTTDATCCARTGRCARTG	23
Bla_499_F1	CCNATGTTYTAYAARAAYGA	20
Bla_499_R1	TCNGGRTTRTGRAARCAYTT	20
Bla_499_F2	GARTTYAAYAAYATHTAYTGGCA	23
Bla_499_R2	ACRTAYTGRTTNGGYTTNGTRAA	23
Bla_500_F1	AAYGAYAAYGCNGGNTAYGA	20
Bla_500_R1	TCRAAYTGDATNACNGCRTA	20
Bla_500_F2	TTYACNGAYYTNTGYYTNGCNGA	23
[truncated: 1,981 more rows]
