# Supplementary material for: UPrimer: A Clade-Specific Primer Design Program Based on Nested-PCR Strategy and Its Applications in Amplicon Capture Phylogenomics
Source: Mol Biol Evol. 2023 Oct 13;40(11):msad230. doi: 10.1093/molbev/msad230 (PMC10630340; doi:10.1093/molbev/msad230)
Supplement: msad230_Supplementary_Data [file msad230_supplementary_data.zip › Appendix 6. Blattaria/Appendix 6. Reference nucleotide sequences of NPCLs for Blattaria.fasta]

>Bla1
ATGTCGTTCTTGCGAGGGTCTGCCAACTATGTATGGTGCACCACAAGTGTTTTAGGAAAGGGTGCCACTGGTGCAGTTTATCAGGGTGTAAATAAAAACAATGGTGAACCAGTTGCTGTTAAAACATTTAATCAACTGAGTCACATGAGACCTCATGACGTACAGGTACGCGAGTTTGAAGTGCTGAAAAAAGTTAATCATGAAAATATTGTTAAACTTCTTGCTATTGAGGAAGAACAAGATGGTAGGGGCAAAGTCATAGTTATGGAACTTTGCACAGGTGGAAGTCTCTTTAACATCTTGGATGATCCAGAAAATACGTACGGCTTGCAGGAAGAAGAATTCCTGCTTGTTCTGGAACATCTTTCTGCTGGAATGAAGCACTTACGAGATAACAGACTTGTGCATCGAGACCTGAAGCCTGGTAATATAATGAAGTTTATTACTGATGATGGAAGTACTGTTTATAAGCTGACTGACTTTGGAGCTGCCAGAGAGCTGGAGGAAGATCAACAGTTCATGTCACTGTATGGAACAGAAGAATATCTGCATCCAGACATGTATGAGCGAGCTGTGCTTCGCAAACCTGTGGGAAAGACATTTGGAGCAACGGTTGATTTGTGGTCAATAGGTGTTACTCTGTACCACGTTGCAACAGGTAACCTACCATTTCGACCTTTTGGAGGTAGGCGGAACAAGGAAACTATGTATTATATTACTACAAAGAAGGAGTCTGGAGTAATTTCTGGTTTACAGACAAGTGAGAATGGAAAAATAGAATGGTCCAAGGACTTACCGCACAATTGTCAACTGAGTGTTGGTCTGAAGAAGTTGGTTACACCCCTTCTGGCAGGTCTGCTGGAAGTGGACCCTCAGAGAATTTGGAATTTTGAAAGGTTCTTTAAGGAAGTTACCTATATACTATCCTGCAAACTTATTCACATATTTTACATGAACAGAGTACAAAGTATCAGAGTATACTTGCCTCCTGAGCGGACGTCTGGAGAGTCCCTCCCAACCGAGCGAGCGTGCGCAGATCTCTACTTCCCTGAAAGAACATATGGAAAGCTGCAGAGCCTGGTGCAGGAGCAAACCGATGTTGCTCCAGCTAATCAGATTCTGCTGTACCAGGAGTCGCTGTTGCTGCCATTTATTGAAGATTCAACTGCTGGTCAGTCATACCCCTTGACTCAGGATGACAAACCCCTGATGCTGTTCAGTAAGGAAAACAATAATGTTACATTGGCTGCAGAAGGGGACATACCCATTTATCCCAGTTTTCCTACCCATATGTCAATAGAGACGGATGCAAGCTTAGCCAAGACATGTTGTAGCGTGGGGCATGCCTGCAAGAGACAAGTGGAGAAGCTGTCACGATGCAGCCTCCTTATTCATGCCTGTGTGGAGCAGTTCACTGCATTGGTCATCAAGGATCTGAAAAATGTGGAAGCCAAATGCAGGAAACTGCGCAACTTTACTCATTGTGTTGAGGACACTGTAGAAACAATGGTACGTGCTCATAATGTGATACAGGACCTGATGAAGATCCTGGGTAATGGCGAGTGTGGAAGCCATTGTGACCCGACCGTCCCGAGTCGTGAACTGGTCAATGTACTTGTTCCCGCCATCCACCAGCTTCACCAACAATATGTCACCAAGCACGCCCTGCGGAATGAATGGTCTGTCACTACGCGTGATCTGCCTTGCCCTGCCAAGACCCGCGCTCCTGCCCGTGCCCGCACCATGGCGGATCGTTTGCGTGATTCCTGGCAGCATCTGTTGCGTGACCGAGCCACCCGGAACCTCACCTACAATGATGAGCAGTTCCACGTTCTGGAGAGGATCAAGATCAGTGACACTGGGCAGTGTTTACGTCAGCTTTTGGACAAAGAATGCCAGCCAGCCATCGCACAGCTTGCTGACGCCTTGGCAGATTGGTATAAGATGGCACAGACGGTTTATCTTCGAGCACATATACTTGACAAGGATATGGATGCATATGAGAACCGTATGGAAGCATTTTCTGAACGCTTGGCTGGGAGCGACTGTTCTTTCTATCAGAAACTGCAGGCCACTCTGGATGGGAAAACTAGACCTGCCCCTGTGAAACAGATGCACAAGGTGCATCAGGACGTGAAGGTAATCCACAATAGCTTCAAGGACATCATGGCTGTGCAGGGGGAAGTGATGTCCATGGTGAAGGAGAACTCGCAGATCCTGACACAGTTCCATCAGCTGACGGGGTCTCTTGTTGTTGACGGTGATAACAACGGAGAGGAGAAGTTA
>Bla2
ATGTTAGGGAACCACAGCTGTTTTCTGAGAAATCAGTTTGTTTCTGGGCATGCTCAGATAGCTTCATCATTACGATATGTGTGGAATGAAGGAGGTTCACCGAAAGTTAGCGGTGGGCAGACAGAAGAGAAAGTTAGAAGTCTGTCAGATGCATATCCAATAACAAATCAAAATATAATCTCACTACAGGATGTAGCTACTCATTCTACATCAGATGTTAAAATTATTAGCAAACCTGCTGCAGCAAGAAGCCATGAGTTGTCTAAATGCACACCACATTGCAGCAGTACCTCCTCTGGTACTTTGACGAGAGTTGAATCAGAAAAGGTTGCCAGGCATGGGGTTGGTGTACAGAAATTAAGTGCTCCTGTTAAGAAGGAAAATAAACTGAAACATGGTAAAACAAAGGTTATTGTAGATAATGAAGAACTTACAGAAGATATGAAACAAGGAATGGAGGAAGATAAGGCACCAAGGATAAATGAAATGAAAATACAGATGCTGTCTAAAGGCTTATTCCAGCAATTATTTGGAAAAGAGAACTATAAAAGGCCAACTCAAGAACAGATTGTAAGGGCTCAAGAAGAATTGAAAAAGCATAAACTTCTTTCATCTGAGAAGGCTTTTGTTGAAGATGTTAACTTCAAACTTCCTCCCTTAGAGGGTGATAATTTACATAACCATTTCCATATAATAGGTGAGCAACAGAGTCGTCCATATAGAATTCTTCTTGAAGACCTAGTTGCTTACTTGCCAGAAGCACCAAAAGAATGGCTTCTTCAGCCAGGTTGGACCAAGTACAGTAGAGATACAGCTCCTCAGTCAGTCACGTTTCCAGACGAAGATGCACTTGTGTTTGATGTGGAAGTTTGTCGTAGTGTGGGAGAGGCACCAACTATAGCCACAGCTGTCAGTCCTCATGCATGGTATGCTTGGGTGAGTGATGCAGTCATTAGTGGCAACAGTGGGACGGGTGGGCGACATTATTCAACCAAAGACTTGATCCCATTAGAGAGTGGCCCTTTGCAACGTGGTGTAGGTCATGGGATCTGTAAACCAAGAGTGCTAGTTGGCCACAATGTTTCATATGATCGAGCTCGAATAAAAGAACAGTATTGGCTTGAAGGTACTGGGATGCGATTTGTTGATACTATGTCACTTCATGTATGCGTAAGTGGGATTACAAGTTACCAAAGAGCCCTTCTGAAATCATCTGCAACAAATACTGCTGATGAGTCTGAGGTGGATGTTAACAAGAAAGATGATGAATGGCGAAATTATAGTTCTCTTAATAGTTTGAGTGAAGTTCACAAACTGTACTGTGGAACACCTCTGAACAAGATGACACGAGATATATTTGTTAATGGCACACTAGAAGATGTTAGCACGCAGTTTCAAACTGTCATGCATTACTGTGCTGGAGATGTTATTGCCACACATAATGTTATACGCAAACTGTTGCCACTGTTCCTGTTCCGTTTTCCTCATCCTGTTACGTTAGCTGGAATGTTAGAGCTTAGTACTGCATACCTTCCAGTTAATTCTAACTGGAATCGTTACTTGACAGATGCCCAACAGACCTTTGATGATTTTGACAGTGAAGCAAGATTTTTATTGGCTCGACGGGCAGATGAGGTTTGCCAAATGCTTCATGAAAATAAGTATCGTGAAGATCTCTGGATGTGGGATCAAGACTGGAGTATTCAAGAGTTAAAGCTTAAGAAGACTGTTTCTAAGAAAAGTAAGAAAATTGACTGTAATAAGCAGAAATCTCAGTATTCGGATGATGAAAGAGTTCAGGATGTGGCAAGTGATAGTGAATTTTCAAAGAGAAGTATAAACAGAACAGATCTTAAAGGACAAGACATGCACATGTGTAATGAAACTGGGGAAAATATTTCAAGCACTTGTGATGAAGATGAGAGTTATGATGAAAACGATGAATTAAGTGACAAGTTTCAGTACCTTACAGAGACCAGGAAACTTCTTCCTGCTAAAATGCCACATCTTCCTGGGTACCCAGCATGGTATCGAAAACTTTGTCATAGGCCAAGTGAACCTGACTGGATTCCTGGACCTCAGCTTATTAGTACATCTATGCAGATCACACCAAAGCTGCTGTGCCTCACGTGGGAATCTTATCCATTGCATTATGTACGAGGGAATGGCTGGGGATTCCTTGTTCCATACTGTATTAGCATTGCAAATGTGAGTGACACATCCCCACAGGTTCCACTAAAAGAGCTCCTAGAACATTGCAGCATTGCAGATGAAAGCTCTTTAATTGCAGGAGCTAATGAAAGTGAGGCTGCTTTTTCAGTCCTCCATCAGGCTGTTGAGCATAATGTCTCAGTGAGAGCTTTCCACAAGACCAGAAAGACAGATGAGAAACCAAACTGGTACAAAGGTACTGGTGTTTGGTGCGGTGTAGCTGTGGGTGGCTGTTGTTGGTTTTTGAAACTGCCACATAAAGATGGGAGTAATCATAGAGTTGGTAATCCTTTGGCCAAGGATTTTCTGAACAAGTTTTCAGAGAATGTGTTGGCTGGCACTGATGCGGGAGCAGAGAAAGTGCTGGCCATTGGGCGAATGTTGTCATATTGGAGAAACAATCGAGACCGTATTGAACAGCAGCTTGTAGTATGGATGGGTATGCGAGATTTACCACGATCACTACGTGGATTGGATACTGAATTTGGTGCTATAATACCACAAGTCATAGTCTGTGGAACACTAACACGTCGGGCTGTGGAACCGACGTGGATGACAGCATCTAATGCTCACAAGGAGAGAATTGGTTCAGAGGTTCGTGCCATGGTGCAGGCTCCTCCAGGATACAGTATTGTTGGTGCTGATGTGGATTCACAAGAATTATGGATAGCATCTATAATTGGAGATGCCCATTTTTCAAAAATACATGGTGCTACACCATTTGGTTGGATGACCCTCAGTGGCAGGAAGACAGATGGAACTGACATGCATAGTGTTACAGCTAAAGCTGTAGGCATTTCAAGAGACCATGCAAAGGTGATCAATTATGCACGAATTTATGGTGCAGGTCAGCAGTTTGCTGAGAGACTCTTAAAGCAATTCAACCCTACAATGTCAGAAAATGAAGCAAAGGGAAAGGCTAGAAAAATGTTCACACTAACCAAAGGAAAGAGAATGTACCGACTTAAGGAATCATATCGTGATTTTCTGGAAGATCGTTTGTATACAATGACAGAAGCATTGAAACTTAGGGCAAAACATGGCATAACCTTAGAAGAAATGTTTGAGCACCCACAGTGGGTTGGTGGCACAGAATCAGCTATGTTCAATTGCCTGGAAGAGATTGCAAACAACAAGGCACCAGTAACACCATTTCTTAGTGGACGTTTAAGCCGTGCACTGGAGCCCAAGAATGGTATGGATGATCGCTACTTGCCAACACGTGTAAATTGGGTTGTTCAGAGTGGTGCTGTAGACTTCTTACACCTCATGTTGGTTAGCATGCGTTGGTTGCTGGATGCCAAAGCTCGATTTTGCATCAGTTTCCACGATGAAGTTCGGTACCTTGTGCCAGATGAACAGAAATATCAAGCTGCTCTTGCCTTACATGTCACCAACTTACTAGCTCGTGCATTCTGTGCACAGCAGTTGGGTCTGTATGATCTGCCACAATCTGTAGCATTCTTTACATCAGTGGAGGTGGACACTGTTCTTAGGAAAGAAGCACATCAGGACTGTTGTACACCATCAAACCCACATGGTCTTAGCAGGGGCTATGGTATACCTCAAGGAGAATCTATGGATATCTACCAAGCACTGAAAAAAGCTGGTGGAGCCCTTAGAGGTGCTAATCAGAGGATGAAGAGG
>Bla3
GAGACCCCCGGCTCCCGCTGTCCGTCCCGCGAGTCGCGGGGCTCCTCCGTGCCGCCCCGCTGTCCGTCGCGCGAGTCCCTCAGCGCCGCAGTAACGGCTCCAGTCACCACCACCACGGCGCCGTCAGCTTCTGTCAGCCCGGTGGCCGTGACGCTGCCGCCCACTGCCGCACTTCTTCCTCCTCATTCCGCGGCCATCGCCGCCTACCTCGGTGTTGCAGCCGCAGCCCAGCATTCGCATCACAGGCTCCTCATGACCTCTCCAGTCCTCCCCCGTGGTTCTGTCTCGCCTCTCGTTTCCTCATCTTCCTCTCCCCCTATCTTACCGCTACCCAGTAACATAGTGATGTCCCCACCACCTCCACCGCTCCGATCACCGATGGAAACAGATTCTGCCGTCCTGGACTTCAGCACAAAGAAGTTGCAAGGTGGCGGGAAGACGATTCCAGCGAGAGACGAAGGAGACTCTGATTCTGCCTTGAATCTCATCAAACCAACCACTCCAGTCCTTCCATCGGAATCACATCTCAATGGCCCTTTAGATCTGTCTGTACCTAGCAGGAAGCGAGGCATCGAGGACTCGTCTTCCGCCTCGTTATCAGTATCTTCACTGTCTCCTAGTCCTCACGCAACATCCCGCAAGAATACCCGCCTATCGTCAGATTTCAAAGCATCTGTGGTGTCTCCTTGGACATCTCCTGTAGTTGCATCGCATTTCCCGTACTTTGCCGCAGCGGTTGCAGCAAGTATGTCGCCTAAGAACAACTCCACGAACATGAACCACGGTTCGGGAGAAAACCCGATTTGGAACGGCAAAATGAAAATGCACGAGAAGCAGGGATCTCATTACGGGGGCGTTCCTACTCCAAGCGACGCGACTAAGGCACTGGAGAAGATGAGCGAATTGAGCAAACTGGGAGGCGATGACATGTTCCGGCCGTCTGTGAACAGTGCAGTTCCAGGAAGCGGGGGCAGCACAAGTGGCAGACACAGTGCGTGGCAATCGCACTGGCTCAACAAGGGTGCGGACCAGGCGAAAGACGTTCTGAAATGTGTGTGGTGTAAGCAGAGTTTCCCCAGCCTTGCTGCCATGACAGCGCACATGAAGGAAGCCAAACACTGTGGCGTCAACGTCCCTGCACCATCTATTCAACCCCCACCGCCTCCGCCCCCTCAGCATCCACCGACATCCACAGCGTCTATATCTACCAACAGCGGTGGCGCCAGTATCGGGCCTCCCACTACCACCAGCAACAAGCCCACCACCGCTGACCTCAATTTGCTCATTAAGGAGACAATGCCGTTGCCTAGGAAACTAGTCCGAGGCCAGGACGTTTGGCTGGGAAAGGGCGCAGAGCAGACACGTCAGATACTGAAATGTATGTGGTGTGGGCAAAGCTTCCGGTCCCTGGCCGAGATGACGAGTCACATGCAGCAAACTCAGCACTACACGAACATCATCTCACAAGAACAAATTATCTCCTGGAAGTCATCGGATGACAGCAAGACTGGAGGAGGACCTGGGAGTGGCGCTGCTGCTGGAGGTGTGGGGGGTGCTAGTAGTCACGTGAGTGCTGTCCTCACGTGCAAAGTGTGCGATCAGGCGTTCAGTTCGCTCAAAGAGTTAAGCAATCACATGGTGAAGAATTCTCATTACAAGGAACACATTATGAGGTCCATCACTGAAAGCGGAGGAAGACGAAGGCAGACTCGAGAGAAACGTAAGAAGTCTCTTCCAGTGAGGAAGCTGCTGGAGTTGGAGCGCGCACAGCATGAACTGAAGAACGGAGAGGGTGGCATGATAATCGGGGGGAAGGTCGTCCGGGACTCGGCGCCAGCGGCTGGTCGAATCACATGTGAGAAGTGTGGTGAGAAGATCGAAACGTCCATCTTCGTGGAACATATTCGACAATGTGTAGGCGGCGGAAGCATCGGTAGCAACCAGAGAAACCTTCTGAAGAACGCCCTTCTGTCCAGTAACGTCCTTCCGTCAGATGTTCCTGTCATAATGGGACAGCACATAGCAGACCGAGAAAGCAGAAAAAGTATAAGTGAGGAGGCCCCACCACCTGCAGGACGACAGCATCGGTCACCGTCTCTGGCTACGGACTTGTCTAGTGGTAGTAAAGAAGCCGGTACGGGCGGGACGATAGCCGGAGGTGACACGTCGTCACCGTCGGTCCTCAATGCAATCGAGAAGCTGATAGAGAAAAGCTTCGATTCCAGGACGCGGCACAGTGGCACTGGATATGGCGGTGGTCCTGGTGGTGTGGGGTCTGCCCCCATGGGTTCCAGCATACTAAAACGATTGGGTATCGACGAAAGCGTGGATTATACGAAGCCGTTGGTAGATGCACAGACCATGAATATTCTGAGGAGCTATCACCATCACCACCACAACCAACAACATCATTATAGTAGAAGAGAACGGAGTGGAAGCGAGTCTAGTTCTGTCTCAGATAGAGGTGGTGGCGGTGGTCGAACAGAGGCTCTGACCCCGGACCGCAAATCGGATTTAACTACTGCTGAAAGGTTGATGAGCTCCACACCCAGGACCACGCCAGAGAAAGGAATTCAAACTCCACCATCGGCGAAAATAATTTGCCATGACGAGTCAGTAAATGAAGATTTGATAAAGAAGGAGGCGGTCGTGGAGGAGGGTAGAGAGGATTGTAGGAAAATCGGTCGTAGAGAGGTGATAGTGAAGAAGGAGGAAATTGAGGACGGAGACGAGGATGATGATGACAAGGGAAGCTTCCACAGCAACAGTCGACAGAGGAGGGTGCCGACAGAGGACGTGCCTCTGACACCTGCCAGTGGCGGTGAGGAGGGTGAGGAAGGCGCGGACAGGAGGAGCACTAACAGTGTGTCCAGTCCTGTGTTAAGTCCACGGCAAGCCACACCGCTCACCCCGTCAGGTGCGGAGACAGCAGTGGCCGTCCCGAACAGCCCTTGCCGGAACAGCACCAGCAGTCCAGCCAGCAGCGACCGCTCAGGAACCCCGCGCAGCACCGCCGGTACTGACAAGAAGCCTTCTGCAGCCAGCGGCACCAGCCTCGGTGCACTGTCGTCCATGTTTGACAGTCTATCTGGGGGCCCTGGAGGCGGGGACTCAGTTCCCAGTGCGGGCAGGAGCACCAGTAGTCACCCTCTGGCTGCATTGCAGAAACTCTGCGACAAGACTGAAAGGCACGGGGGCAGCGGGAGCCGGTCTTGTGCTTCTGCCAGCGCAGGCGTTAGCAACAATCATTCCTCTTCGTCGGGGTCGGCGCCCACTCAGAGCAGTGGTGGGGGTGGAGGGGGCGGTGGCACGGCGCCGGGGGCCATCCTCGCCTTCAGTTGGGCATGTAATGATGCCGTGATGACTGGTGACTCGGTAATGAAGTGCGCGTTCTGTGATACACCCTTCATCTCCAAAGGTGCGTACCGACACCATCTCTCCAAGATGCATTTTGTTAAGGATGGGGTCATTCCAGACCCCGTGGCACTGAAGGCTCAGCAGCAGCAGCAACCTGGTGGCAGTTCCAGTGGCTCGTCCTCCAGTGCTAGCAAAGCAGCGATGGGGGTAGGTAGCAACTCGTCAGTGTCTGCCGGAGCTAACAGTGTCGGCAGCGCCTCCGGTTCGAGTAGCGGCAAGAGTCCACAAGAGCAAGCGAACTTTGAAGAGAGTCCTCACTCGAAGTTTCTGAAGTACACGGAACTAGCCAAACAGTTGTCCAGCAAATACGTA
>Bla4
ATGGAAGACAAAGACCTGAAGGCCAAGATCCACTACTATTGCCGAGAAAAGCTGTATCATGCGATGCAATCAGCTGCCCTTGACGGGCTTCGCAAGTTTCCAGGTGATGTCACATTTCATCTGTACAACGGCTTATCATTGGTACTGGGACATCGTATACAAGAAGGGATACGGGAACTACAACCACTTCAGAGTGACCGTGATGTCATGCTGGGTGCTATTCTGGCACTCATGTTTGCACATCGACGTTGCAGTGTCGTAGACAGGGAAGCTCTTGCTCAGCTGGACAAACGACTGAAGGAAGAACGCAAGCATGCTGGTGAGATGGGACTGTATCATGGAGCAGTTGTTCTTTTCTATACGGGCAAACCAGAGAAAGCTCGAGATTATGCCGACAGGCTTCTCAAATCTAATTCCATTTCTCCAGATGGACTTGTAATTAAGGGTTGGATTGAAATGTATGTTGGAAAGGAAGGCATATTCAAAGATATTCCTCACTACTTTGAGTCAGCCTTGGAACATAGTCCTGGCAAGCGAAATATTGATGCTGTATTTGGTAAAGCTCATTTTCTGGAGCTTCAAAATGATTATGAAGGCGCAATTGGTCTTCTTAACCAGCTGGTAGTGAGGTTTCCTACATTCACTCCACCTTTGGTAGAAAAAATGAAAAACCAGCTTGCACTGCTGGACTGGGATCAAGCTACTGAGACGGCAAACAGAATTTTAGCAGCAGATCAACACTGCTTGGAAGCTATGAAAATAAAGGCTTTGGTACTTATTTGTCGAGAAGGAAGTCATGAAGAAGCAAGTCTGAGCTTGAGATATTTCTACAATGAGATGGAGAAATCTGAATCTAAGAATGCTGAGTTATTTGTGGAGAATGCTCAGCTGTTTTCACGGGCGTGTGGACGAAATGAGGTTATACTTGCTGAAACGTACCGCTTTGCTGAGAGAGCTGCACAACTCGATCCAACTAGCGCCGACTTTATGACAGAGCTAGGTTATCAGTGTTTGTTGCAGGGCAAGATCAGAGAGGCCACGAGACTGTATCGTAGTGCCACCAAAGTGGATGACTCGTCTGTTTTAGCTTTATCAGGGTTAACATTGTGTCAGCTGAGTGAGAGTGGGGCTAATGATCAGGTTCGCCAACAGGTGGAATTCCTTCAAGAAGTAGAGGGATCTCAGCCAACTCCCAGTCTCTTACTCATGTCAGCCAAGCTTGTTTCTGGTAACGCTGAAAAAGCTGTTGGGTTTCTGAATGAGGCTGTCGAAATACATTTCAGGAATCTGCGTACCTTACCATATGGTTCTAAATACTTGCGGAGTCTTGATCCAGATTTCTTGCTTCAGGTCGTGAAAGAATTCCTTTTATATGCTCCCGTCTCTTCTTCGACTGCAGGTATCGCTACCGGTGCTACTCCAACACTGCAACAAGGTCTGTCATCTTTACCAGTGCCTATGAAGCAGAGCTTGACAATTCTTGAAGCAGTGAGCAAGGCTTGTCCAGGTCTTCTGGAAGCATTATACCAATTTGCATATGTTCAGTTCATTAGTGGAGACACTAAAGGGGCATCTCTGACTTTACAACATATCTTGAATGATGTAGATGCCACATGTTCTGATGCACATCTGCTTATGGCACAAATTCTTGTTCAACAAGGCCATTACCAGCGAGCTGCACAGAGTCTAGAAGTGGGACTCAGTTACAATTTCAAAGTCCGTGAGCATCCATTATACCACCTCATCACAGCACTCGTACAGAAGCAGCAAGGAAATATCAAGGAGTGCATAGAGACTCTCCAGACGGCAATGACTCTCACTGGATTGAAGGCAGGAAGTGGAGGCCAGGTTGAGGCTACAGGTGGGTCACCTGGACTGTCCTTGCCAGATAAAGCATCTCTATACCTCGAACTAGTAGAGGCACATAAATCTGCAGATCAGATGCATGAGGCTGCCAAAGTCATGCAAGATGCTACTGATGAATTTCAAGGCACTACTGAAGAAGGTCGTGTAACTGTTGCTAATGCCATTCTAGCATTGCACAAGGGAGATATAAAATTGGCCTTAGAAATTCTACAAAGTATAGGGCCAAGCCACACATATTATCAACAGGCATGCTGTAAGAGGGCTGAAATACATCTCAGTCACCGCAAGGATCGTCGTGCATTCGCCGAATGCTTCCGTGAATTGGTGGAAAATTCTCCCGGTCCTCAGAGTTTTGTGATGCTTGGTGATGCATATATGTCGATTCAGGAACCAGACAGGGCTATTGAAGCTTATGAACAGGCTCTGAAACGAAACCCTCGCGATGCAACCCTTGCTTGCAAGATGGGGAGGGCTCTTGTAAAAACCCATCAGTATGGCAAAGCTATTAATTATTACAAAGAAGCTGTGAAAGGGGAAGATGCTGGACAATTGAAACTTGACATGGCAGAACTGTACATGAAGTTAGGGCAGTATGATAAGGCTGAGAAAACCCTTTCCCAGGAATTAGAACATAAAACTGACGGTAGTGACATGTCATCGCTGGAAGCTCGGACCAAACTTCTGTTACTGTTGTCCAAGGTGCGAGAGAAAGCTGGCAATATTCAGGCATCTCTTAAAACACTCAGAGATGCTCGTGACAACCAGAGCCGTGTGCTGAAAAGAATGATGGTTGAGCAGTCTGGTGGTGGTTCTGAGGCACGTCAGGTGGCAGCAAACATCTGTCAGCAAATGGCAGAATATGCCAGTATGTTGAGAGACCATGATGCAGCTATTCGTTTCTACAAAGAGGCTCTTACTTATTCTCCAGAAGATACAAAGTCTTTGGTTGACTTGGCAAGATTATATATGCAGGTAAATGATTTGGAACAGTGCCAGATGAGCTGCATGACTTTGCTGAAGGCAGACGCCGACAATGAGGCAGCTACTGTGATGATGGCTGATCTGGCTTTTAGGAAAGTGGACTTTGAGACAGCTGCTTTCCACTTCCAGCAGCTGCTTCAAAGACGTCCCGATTACTGGACTGCTCTTGCGAGGCTGGTTGAGGTGATGCGACGAACTGGGAATTTGGAAGATGTGCCATTCTATCTGAACAAAGCGGAGGCTGCTTGCCAGCGTCCCAGTCAGGAGGCTGGTCTTGCTTATTGCCAAGGCCTTTATGGATGGTATTCTGGGAATGCTAATTCTGCTCTTCGTCAGTTTAACAGAGCACGCCTTGACCCTGAATGGGGTCAACAGGCAATTTATAATATGATTGAGATTTGCCTTAATCCTGATGATGAAACTTTAGGAACCGAGTCGGCAGAAGGAGAGGATGCGGAGGTTCGAGGTTCCCACGAGATGGCTCTGAGGATGGCTGAAAGGCTTCTGAAGGAGCTTCAGCCTCGTCCAGGTGGTATTGGTGGAGATGAAGTTTTGAATCATCGTCTGCTTGGTAACTTTTTGCTTTTGGCGACCCGCAAGAAACCAAATATAGAACAGGCGCTGCAGGATTTTGCATCTCTAGCTACTCAAGATGCTTACAGGGATCATGTTGGTACTGCTCTTGGCTTAGCAACATCTTACATGTTGCTCAAACAAATACCACGAGCCAGGAATCAGTTGAAGAGAGTTGCAAAGAATGTGTGGAACTTTGAAGATGCAGAATATTTAGAGCGCTGCTGGTTGCTGTTAGCAGACATATACATTCAGAACAGCAAATATGACATGGCAAGTGAACTGCTTCGCCGAGTATTACAGCATAACAAGGCATGCACTAAAGCATATGAATATGCAGGTTACATAGCTGAGAAAGATCAAGCATATAGGGATGCTGCAAACCAGTATGAATGTGCTTGGAAATATGGAGGTCAGGCAAATCCTACTATTGGATATAAGCTCGCATTTAATTACATGAAGGGTAAGAGATATGCTGACGCTATTGATATATGTCAGCACGTACTCAGAGTACAACCAGATTATCCTCGTATACGTAAAGAAATTTTGGAAAAATCAAGGAACAATTTGAGAGCA
>Bla5
GCAGGCAAAGGCAAACCAGCTGTAATCCTCAAACATGGAGGTCATGTGGAGCCACTGTCAGAGCTTGGAGGACAGAAACCTGCATCAGGAGCTGAGAACACAACAGGACCATGGTTGTGCCATTCATGTGGTTCAAATGAAGAACCCATTCACTTTGAAACATATTATTTATACAGGCGTCATCTCCAGGATGTGCACATGGAGAAGATTGATGCTCGGATATGCGAGCACTGTGGCCATCGTGCCAGCAAGCGCAATCTTTTACTGTACCATCTGTATACAAAACATGGTGTCCCTCCTCCACGAAACTGTCAGTTTCCTAAATGTGATCAGTGTGACTATGTAGCGCTTAGTGAGAGTCTTCTCATCAAACACCGTAACAATCACTCTAATAACAAAGAATTTGTTTGCAAAGTGTGTAATGCTGCTTTCAAGAGCAATGGAGCATTACAAGGCCACATGCAAACTAACCTTCATTCAGATCCAGCAAAGAAACTATATGAATGTCCATTTTGCCAGAAACCATTTGTACGCAACATAAATCTCAAGGCACATATTCGCACCAGCCATAAAGAGGTAATTCGTAAAATGGACGAAGAAGAAAAGCTTCATATGGTAGCTAAGCGTAAACAGTTTGCAAACCTGCAGAACTTTGAAGATGGAGAAGAAGCTCATTCCTCAGATGCTTTAGGGGAAGATGGTCTCAATGCAGATGAAGAGGAGGAAGGGGAGGTGGTAGAGGTACCTGTAATTGAAGCTATTGTGCAGAAACCAGGTACTGGTACAGTGATGCTTCCATCAGGTGTTACTGTCCTGGCTGAAGGCCCTTCAGTCCAGTCACTGGTTCCTTCATCAGAAGCAGAAGCTTTGAGCAATGTTGCAAGTGGCATTGCAGCATCTCTTGGACTTGCAGACACACTAACAGGAGAACAGACAGTGATAGTATTGGATGATAACCAGGAATTTATTTTGCATTCCACTGAAATTGTAGGAGAAGAAACAACTTCAACAGATGGAAAGGATGAGATAGACATAAGTGGTGTAGGAACAGGAGAATTACAGGAATACATCGTGCCAGAGATAATGCCTGATGAGGGACAGGAACAGCAGGATCAGTCGTACACTGGTCCTCTATCAGATCTAGAACATTACTCTGGAGAAGCAAATGCAGCCATAGTAGTTCCATCACACCAGACAGCAACTGCACCACCTCCAGTCAGTGTAGCTGTATCTGTTGTAGGTGGTGATGAGGTAACGATGGTTCTGACTGATCATGATTATGCCCCAATGAGAGACAGCAATGGTGAAGGCGTTATGTTCCTTATAACACAACCCACACAGCAGACTCAGGAACATGATGCCAAATGTACTGTTAGTGAACCAGAATTGCCTGTGCTAGAAAAGGAGCTACCACCACCTGAACTCATCGCAGAATCAACCTGCGTTCTTCCGACAGAAATCAAATACAGCAATATCCCGCCTGTTCTGACGAGAGAAAATATAATTCCTCAAGATGGAACTGACACTGTGTTGTCACTTGATGAAGAGATTATTAATGACAGTATAGACTCAGAAAGAAATACAAGTGATGTTGTGATAATTGAAGAAATACCACCTACTGAAGAAAGTATTCAGAAATTAACAGAAGGATCAGATAATCAAGATACACAAGTGGAACATGTGGAAGGATTGGATAGAAGTGAAGGTGACAAAGAAGAAATGACAACTGATGAGAGTAACCAAGAAGTAGAAGTGTTAGTAACAGGTAGTGTAGAAGATGTGCAGTTGAAAGAAACCTCTACAACAAAAGATATAATTCAGGAGCAGAAGGAACAGGACGAAGTAGTTGAAGAAGAAGTTGAAGATGATGACATTAATGATAAAGATGAGACAAAGCAAGCATCAACCGTGAAAACCTATTCTCCCATCAAAAAGCCAGTTGCCAGTAATGTACCAATAAGAAGACAGCCACCTGTTCAGATGGCAGATATTATGAAAGAATGGGATGATCTTGATGATGATGATAATGCTGTTGAAAATCATTCTTCAGAACCACTTCATCAGTCAGAGTCTGAAATAAAACCAGTTGCCTCTGAGGAAGAGCCAAAAGTATTGCGAGGTCCTGTGAGTGAGGAGCAG
>Bla6
ATGGATTCATACGACTTGTTTGGAGAAGATGTAGGTGGTAGCATGCTGGATGGCTTGGCAGACCTTGGTGCTGACAATTTTGATCCTGCCCCACCCGTGTCAGGCTCTTCACGTGATACACCAGGGGCAGGAAGTGGCTATGTTCAACCATCATATGGGCATCAGATGTCCAGCATGCAGCAAGAATCCCCTCTGCAGAAGTTGGCATCATTTGGTGATGATTTTGCATCTTCAAACCATATTGATCCATCATCACAAAGCATATTCCATCAGAACCAAAGTGGGTATGATAATACACGACCCATGTGCCCTCCAGGTACTGTTGGGGGGTATCAAGGTCATGTCAGAACAATGGCGCCCCAGCATGATATGAGAAGACCACCTCACCCCCAAGGCCCCTCAGCAAATCAGTACCCACCTTATTGTTCACCAGATACTATGTATTCACTTGATCAACAGCAAGGAATTGGGGGTCCGAACATAAACATGAATGATGGTATGCAGGCCTGGAACAGTACTCCAAGTTATCCTGGCACCATGAGGCATTACAGTCAAATGAATCAAGGTGCGTATCGACAGCACGTGAATTATCCCCATCAGCAGGATAACAGTATGGGCGCACAGCAGAAACTGGCCCCACAACAACAGTATTCAACAAACCAGCCAGGCCTCATGAACTCCATGATGCAGAACATTCCAGCGACTGGGGCATATCCCATACCACAGCAGCAGAGGATGCAGTCTAATATGGGTCAGCAGCAATGTTACCCACAAGGCTCACAGTCTATAGTGTATCCAGGTTCAAACACGTCATCAGCGTATGGTGGCTACAGTGCCATCCAGCAGCAACAGCAACATCAGCAAGCAAGCAGGATGCCACATCATGTGCAGTATTCACAGCCTAATCAGCAGCAGATGCAGCCACAGATAGACATGAATACATCACAGAATCAGCAGCAGACATCATATAACCACATTCAGCAACATGGGCAACCTATAGCACCAAGTTCTGGACAGATGGGTCATCCAGGAGTTGGAGGCTACAACCAGCAGGCTGCCTCCACATTGGCACAACAGCACCAACAGATGCCAAGACCCATAGGTATCGAGGTGACTGCTGGAGCAGCAAGTTCACAGTACAGTGCTGGTGGACAGAAAACTCATGGCCAAACTCTTGGAGGAGCCAGCCCACAGTATAGAGCACCATTCCCTCAACTATCACCTCAGATGTCTCCTAGACCTCAAATGTCCCCTCGACCTGCACCACCCCAACAGCAAATGTCTCCACGTCCTGTGATGTCTCCTGCTAAACCAAGCACTCTGTCCCCTCATCCACATCCCCAACAATCTACTTTATCACCACGCCCAGCCACTGCCCTCACTCCAAAGTCAACTACATCTTCACCTGTCCCAATGCCTATCCCATCATTTCCTCAGCAAAGTACACTGCAACAGCTGGAGCAGATGGTTATGCCTCCAGTGTCTGGCAGCTCAACAGAGTATCCCCCATATCAACCCAGAACACCACTTGCCCCTCCACCCCAACAAAACAATCCATTATCCCCAGTGCTGGGTCCACGGATGCCCATGTCACCCCAGCAGTGGTCACATCAGTCCCCTAGACCACCAGTCAGCATAAATGGTGGCATAGGTATGTTGGAGCCACAAAGTAACCAGGGAATTCCATATCTCCCTCACACAACATGTGACTCTAGGTCAATGGAGCTACCAAAAGTTGTTCCAGCAACAACAATAGGAGGAGCAAGTCAGGATATGGGGATGCCGCCACTTCAGAGTTCAGCGCCTCCGTCACAAGTCAGTGATTCCAGTAATAATCTTGTGCCACAGTCTGAGTTTGGTGCAGCATCACAACTCTTGGGTGACAAGTTCTCGTCAAACAATAGGACTCCTAGTATGAATGGTGCAGACAGTAGTCACATTCCTCCTTCCCTTACTCCAGCTACTCCTTCTTCAAATTTGGACATGACGAGTAACCAACCTGTTGATACGGCATCCAAGACTGTAGTAGATATGAAGCCTAGCAGTAGTAGTAGCCTGCTGCCACAGGCACCAGGACTGGGTCTTCCACCTGCCGAACAGTCAGCTTATGCTGAGTTTAGCACAGGCAGTAACAGTGTACTTTCATACCAGTCTAGTGGTGTAGATGATATGATGCCTTCCCAGTATCCAGCTCCAGTGGATGGAAGTCTGTCTGTCACAGACCAGAACTCTGATGGCATGATGAATCCCCCTTTGTATGACCCGAGTAGTGTGGGGTCAAGTTCCCATCTCCCACAGAGTCTGGGGCTTTCAGCGTTCAGCCATCAACAAGAGATGGCAGCATTGCAGCAGCAGCTTCAGGAGATGTATTGTATGCCACCTGGACCAGATCATCAGGAGAAG
>Bla7
CAGGGAGGACGACAGCACCACAACATTGACACAAGCCCACATAAGCGGTACAAGTGTTTTGGGTGTCCCTATGTCAGCAACAGCAAGAGTCAGTTTCTATATCACAAACAGTTCCATCGTCCCCGTGGGGCACCTTTCAAATGCGGTCTGTGCTCCTATAATGTGAGTCGTCGCCACTTATTGCATCAACATCTGCGTGTTCATGGAATTCTTATTCCTCCTCAGAAGAGTCCTACCAAGTTGTCTGACAAGGAGATGCGAGAGGATGGAGCTGATGAAATCGAAGAAGTCACTGTAATATCGCGTCCATATGTTAGTGCACTGGCGTCTGAATTTGCATTAGATACTCGCCATATGTCGGACATACCGCTAGTTTGGGTGTCTCGGGGAAGGAAGTTTTCAAAAATGTTTAAATGTCGTTTTTGCCCTCATGTGAATCTGCGTAAAGCCAATATTCAAGAACACGAGAAGATGCATCGTGTACGTAATACAACCGATGTTGCTCAGTTAGACGCCTTGAAAGACAGTGAGTCCAAAGAGCAAGGTGCTTCGGGAAACCAGCAGCTGCAGCAACAGACTCTCCAGCAACACCACTGTCCTGACTGCAATTACATCTGCAATAATGCCGGAGTTCTGTCTTCACATGCCAAAGTTCATCAGGGTCTGCATGGACAAGTGCATTGTCTGGTAGACAACACAAGAAGTGATGAGGCACAGTTAAAAGAGCTGAATGCAAACATGTGTAAGGACAGTGGTGATGAGAGTGTCGTTAATATGGACAAAGAGGAGCAGGAAATGTGCGAAGAAGAAGCAGAAAGTTTCCAGCTGGAAACTTCTAAAGAAAGTGACAGTGGCAAGAATGTTGGTGTTAATGAATCTGATGTGGAAAATAATAAGGATTCAAGGGCAGAAGCAGATGATGTGCATTTATTATGCTTTTGTTCACATTGTCCAGCAAGATTCTTGTTTGAAAAGGAATTAACTATTCACATTCGTTTCCACGAGATTCGATTGGCACATAGGTGTGAGTCGTGTTCATACACGGCAAGACAGAGGCCACATCTGTTAGCTCATCTAAAGGTTCACACAGAGGAGTACCAGGAGCGGACAGACGTTCTTAGTAAAATGTACGATACCTCTTCTCGGTACCCCCGACCTAGGTCGGCTGTCATAGTAGAAGGTCCTGGTGTGTTAGGTCCGGTTTGGGTGGTGATTGGTGGAGCTGTTTCCCCACAAATACAGCATCCTATTGAACAGGAAGCAGGCAGTTCAGATGCCCCTGTAACTTCGGCAAGAACTGCGGTGAGGCAGTATTCATGCAAGCTATGCCCAGCAAGGTTTTTCAAGTTTGTAGCTCTTGAGTATCACACCAGTCTACATGGGGGTTCTGGTCCTCACAAGTGTAGGAGCTGCGATTATGCAGTCAAGACGTATGGAAATCTGGTGAAGCACGAGATGATTCATAGCAGCACGTCTAAATTGCGACAGAACAACTCAGCAGGTAAGTGCAAGAGCTCTTCAGGTGTTGTTCCACTTTCTGGAACTGAATTGTTTCAGCAGAGGGCAGAGGCACAGAAACAAAGTAGCAGCACTACTAATGCTAGGCGAAACATAACTGATTATTCATCTCTGCATGTGGACCCACAATTTGGGATTTTAATACATGGGAATCCAGACTTTATATATCCTACCTATTTAAAAAATGGGAGGCTGAAGGAGAAACGATACAAATGCCACAAGTGTCCATCGGCTTTTGAAAAACGGGAACAGTACAAAGTTCACCTGTCGCTGCATGGATCCAAACAGCGGTATAAGTGTGAAAAATGTGACTATTCAGTCAAATATTATGCTAACTACATCCAACACATGCGCAAGCATAAGAATAATGAGGATGCCATAGAGGCGCGCAAGTTAGAAAAATCAGCGAAGGATAGTGGTACCGTGAAGGAAGGAGGAGAAGCAGATGTTGCTGAAGAATCAAGTGCTGCAGAAGATGACATTCCTCCTCTGACACCACGCTCAGTAAAAACAATTGGTAGCTCATCAACAGTTCGGCATGGCCCCCTGCAGTTATCGATGGCAGATCGCCAGACAATTCTGCTTCTTCAGCAACGAAGATCAAGTAATGCCAGCAGTTCCCGTGATGGAGGAGATGAACGAAAGTGCTTCCGATGTCCACATTGCCCTTATTCTAGTCAGCGCCGTGATGGGGTTGAGAGTCATATCAAACGTCACCTGTCTGTTTCGGGAGTGCGTGGAGCTTTTGTTTGTTCTCACTGCGACTACACCGTGCCACAGGTTCATTTTCTTCGGGAGCACAGCAAGCTTCACTTTAAGAAGTTCCAACCTGACGTATATATGAAGTATGATCGCATTGAACTTTGGGCATGTGAAGAAGGAAAAGAGAATATGAATCAGGCTGTAGAAGGTTTTCTGTTTAACTCACTTGAGTCTTCTGGCAAAAGAGTGGTATTCCAAGACAATGGCAATGCACAGATATCTGATGACAGATTCTACCCATCACTGTCCCCTGAAATAAAGGAGGAGTCGATGGAGAAGGTGTTCATAGACCTTCGTACTGGGGAGCCCATCTGTGAGAATAGTATAGGTGATGGTCAGAACATAGTTGAAGAAGGATCCAAAGAATTGGTTGTATGCAACATGGATGATGTAGACGAGAAGAATGAGGCGAACAGTGACATTGATGATGTTGAAGCCTCGGCAGCTGCGAGCATAGTATTTGCCAGTGCTGACGAT
>Bla8
ATGGTAGATCCTCTAACAGGAAAACGTGTACCTTTCTTTGAGGCTGTGAAATTAGGATGGATTGTTGAGAAATCAATTAAAACTAAACTGACCAAGGTAAAGCCTCATCCCTCCTTAACATTCCAAGAGGCTGTTGATGGAGGACTATATGATCCTAAAACTGGTGATATTCAGGATCCAAAAACAGGCGATAAATTTAGCTTTGTAGAAGCGTTAACAAGTGGTGTGTTGGATCCTGTTTCAGTGAGCATCCGGAATCCAGAAAATGATGATATTCTTCCTTTATCTGAAGCTGTGGAAATTGGAATTGTAGATCTGAATCGAGGTGTGATTGTGAATGTCGAAACACGAACAGAGGTGGAGTTTAAGGTGGCTTTCTTGAAAGGGTATGTGGTTGCAGGACCAAGGAAACCAGTGTCACTGGAAGCTGTAATAAAGAAAGGACTTTATAATCCCAAGACTGGCATGATTACTGATCCCTTAACAAAGCAGGCTGTAGATGTGGAGGAGTCTGTAAAGCGGGGATTGGTTGACGCATTTGTGACAGAATGCAAAGATACCAGGGCTGATGCTTTTGTCTCCCTTGATGATGCATTATCAACTAAACTGGTGAATTCAAAGACTGGCAAATTGCGCAATACAGCAAATGGAAACCTAATGACATTAGATGTGGCCCTTGGTAAGGGTTTAATTGTTACCAACAAATTTAGTGTTACCTTAATTGAAGCAATTGTGCAGGAATACTATTCTCCATGCACTGGAAGAGTATCAGATCCAGTTTCTGGAGATGAAGTTACTGTTCAAGAAGCTATTGAGCTCGGTTTTGTGGATTGTTCCTCTGTTAGAGTAAAGGATTCACATCAGGACAAGATTGTTACTGTTAGAGATGCTACAGCAAGTGGTCTGTTGAACACTCAGAAAGGTATCCTCACCTATCCTGCACCAATGACATTAGATATAGCCTTTGAGAAAGGGTATATATTAACAACTCGCAAACCCTGGTCCCTGCAGGAGGCTCTTGCTCAGAGTTGCTATGATCCTAAAACAGGATTGATGGTCATGAATGGAGATGGTGAGAGGATGACATTAGATGAGGCTATGAAGAGAGGTGAGATAAACAGGGATGCTCTCACAGTAAAGGACCCTCGTTCTGGTGATATTATCACTCTGGGAGAAGCCATCAAGATTGGTGTTATTGACCCTAAATTAGGAACAGCCACAGATCCTACTAATGGTGCTGAGATGCATTTCTATGATGCTCTAGAACGTGGATTGATTGTACCTGCTAAAAGAAAGTTCTCATTGCCTGAAGCAGTTTTTAAAGGTTTTTATGATCCCAAGTCTGGAAAATTCACAAGCCCTGAAACTAGAGAGAAACTGCCAACAGATCGTGCAATTCAAAGGGGTATTATTGACCCTGCATCAACTTTGGTTACAAGTGGTGGGAAGGTCACTACATTTGGTAGTGCTGTTGAGGAAGGGCTTGTGGATTCTAGGGCAGGCACCATTGCAGGAGCTGGACAATTTGGTAAGAGGCTGGATTTCCAAGAGGCATTTGAGCAAGGCATTTTGATTGAGGTTCGGAGACCAATGTCTCTAAGTGAAGCCCTGCTGAAAGGGGTGTTTGATGAAGAGAAAGGACAGTTCTTGGATCCATCTAGTGGGGATTATCTTACCTTGGCAGAAGCAATTGAGAAGAATCTGATTGATTCAGATTCTGTCCATGTTAAAGATACACGAAGTGGATTTTGGAAGAAAGTCTCTCTTGCAGAAGCAATCAGGATTGGATTTGTGGATGGAGAGACTGCAAAGGTTAAAGACTTCACCCATGGAAACGTGGAGGTAACAGTTTCAGAAGCCTTTGATTTGGGTCTGATTGTTGATAGTAAAGCAGCAGTATCCATACAGAGAGCTATTCATCAAGGGCTGTATGATGATTCAACAGGAAAACTGACAGATCCAAATACTGGTAGAAAGATTACTCTCCATGAAGCCATTCGCAGATTTATCATCAACCCACAGCTTCCTTGTTACTGGGATAAGAAGTCTGAGCGTCTTCTGTCTTTGGTGGAAACATGTAGAGCTGGAATCATTGACAGACGGGCAGGCACTTTCAAGGAACCAGGTGCTAACTGTACAATTTATCTTTCTGAAGCCATGGAACTGGGACTCATTGTTGATATTGAAAGTGCAGGTTTTGGTCTGTACGAGGCAATTGCCATGGGGCTATATGATGCTGATTCTGGGCGTTTCATACATCCATCTACTGGAAGGAAGTTGATGTTATCTGATGCCTGTAAAGGAGAACTAATAAACCCCTTAACATCAATAGTTAAACACTGCAAATCTGGTAAATATTTAAAATTGCCTGAAGCAACAGAGGCAAATCTTATAGATGAAGAACAAGGCATCTATAAGATACCTGATAGTAATAAAACACTGACTCTAAAGGAAGCTAAGGAGAAGGGGCTCATAGTCACTTGTAAAAAGCCATTGTCAATTGAAGAAGCAGTAAGAAGTGGACTGTATCGACCTGATACAGGTCGGTTCACTGATCCCGATGTAGGAGACCTGTTGGACATTGCCCAAGCTTTGGTTCATGGCTTGATAGATGCAAATACTACAGCACTCAAAGACCCAACCACTGGACAACTAAAGAGTGTTAATTCTGGCATTGAGGATGGATCAATTGATGTTCCTCGTGGTTGTGTTGCTGATCCTAAGACAAAGCGAGCATATACCATTGATGCAGCCTTGGAGAGAGGACTGTTAATCACTGTTGAAAAACCCATAACATTCCAACAAGCTGTGCGACGTGGTTCAATTGATTTCCAGCGTTGTACATTCAAAGACCCACGAACTATGAGGGAATGCACGTTAGAGGAGGCGATAAGGTATGAACTGATTGATCCTGAATCTGCAGTTGTGAAGGATCCACAGACAGGACGTTTCCGCACACTCAAGAAAGCAATAACAGATGGGGTGATTGATATGAACAAGAGGGCAGCATTTGATCCTCACACTGGGAAGGTGAAGCCATTATGCATTATTTTTGATCAAGGTACTGTTGTATTCCTTCGTGAACCACTTACATTTGACGCTGCTGTTGAACAAGGACACCTAAATGTAGTGACTGGAAAATTCATTGATCCACAATCAAAAGAAGTCCTCACATTGAAAGAAACAGTGTCTCTTGGACTCATTGATCCTGACTCAGCACTGATTAAAGATAGCACAAAGAAGAAACTTGTCAAACTGCCTGAAGCCTTCCGTAAAGGTCTCATGGATGCTGAGAAAGGTAATGTTCTAGATTCTGCAACATCACGTTTGTATTCCCTGTCAGCTGCAATTGAATCAGGTCTTCTAACAACACCACGCCGAGGACTGTCACTTATTGAAGGTCTGCAGTTCGGTCTGTATAACCCAACAACTGGTGGATTTACAGATCCATTCTTTTCTTCTGGAGTTATTGACAGGCGCAGGTTGAGGCTTGAGGAAGCTATTGAATCTGGCTTAATTGATCCATCAACAACAGTCGTGAAGGATGCTGACAGTGGGAACATATCATCCTTAACAGATGCCATTTCGATCAGCAAGATAGTGGATGCTGCAGCTGGGCGGATGATGGAAACTTCAACAGGAAAAAGCATTGACCTGCTAAAAGCATATGACAAGGGATACATTCTCACTGCAGAAGCACGA
>Bla9
ATGCCTGAGAATGAATACAGTGCAGGTGGAAATGCAGGTGACAGCAGAGAAGAGCCTGGTGACAGATCCCAACGACTTACAAATGACGATTTTAGGAGGTTATTAATGACACCTAGGTCTTCAGTTCCATCGTCACTGCCGTCATCATTAGCCCCAACTAGAGATACCGTCACTGTTCCTCCAGATGCAGAAGGTGATGACAGAGCTGAGAGACGACGTAAGAAAAAAAGTTTTTATGCCAAACTTAAGAAGCAGGAAGATGATAAAATGGCAGAACTTGCAAAGAAGTACCGTGATCGAGCAGGTGAGAGGCGAGATGGGGCTAACCCAGACTATCAAGCAGAAGATCCTCTTTCGACAGCAAGTGGTTACCGTGCTGTGGCTCCAGATCTGAAATCTGGTATGGATGCAGCAGAAAGACGTCGTCAGATGATTCAAGAATCAAAGTTCTTGGGAGGTGACATGGAGCATACTCATTTAGTGAAAGGGCTGGACTATGCTTTACTGCAGAAGGTTCGCAGTGAAATCCAAGCAAAAGAGCAAGAACAGGAGGAAGAAATGGAAAAGCTTGTAAAAACAAAAAAAGAAAAAAAAGATGATGAAGAGGAAATGAATTTCAAAACAAAATTGGGACGGAATGTCTACAGAGCACTTTTCAAGTCCAGGGCTTCTGAGAAAAATGAGCTGTTTGCACCAGGTAGAATGGCTTATGTGATAGATCTTGAGGATGAACTGGCTGAGAGTGATATCCCAACAACTCTGATTAGGAGTCGTTCTGATGTACCAAGTCTTGAGGCTACTGCTACCCTTACTACAAATGATATAGTTATCAACAAGTTGGCTCAAATTCTGTCATATCTACGACAAGGAGGTCGCCACAGTAAGAAATCAAGGAAGAAGGATAAAGGTCGGGCAGGTGGCGATATTAAGGGTGGGAGTAAAGGTTTGGTGGATGAAAGCATATATGGTGAGATTGGAGATTATGTTCCTGCAGTGTCCAGAAGGGATGGTGGCAATGATGGGGACAAAGAACAAGAGAAACGACGGGCCCCATACTTTGAGAAACCATCAGAGGAAACAGCTGCTTGGGGTGCTTCTGGAGGGAAACCCAAAACAGAACCACGTGTTACTAGTAAACTGGAACCAGTAGACAAAATTTCAGCAATACCAAAGAGAGAAATGGGACAGAACCAAAGTCGTGCTCAGCAGTTGTTGACGAGACTGGCTGCAGAACCAGAGGGATATGCTGAATGTTATCCAGGTCTGGAAGAAATGCAGGATGCTATTGACGATTCCGATGATGAAGTAGATTATACCAAAATGGACCTTGGAAACAAGAAGGGGCCAATAGGAAGATGGGACTTTGACACTCAAGAAGAATATAGTGATTACATGAATAACAAAGAGGCCTTACCTAAGGCTGCTTTTCAGTATGGGGTCAAAATGGCAGATGGGCGACGTACAAGGAAATATCACAAAGAGAAGAATGAGAAGGCAGAACTTGATAGAGAATGGCAGAAGATTCAAAATATCATTCAGAAACGCAAGATTCCAGCACCAGCAGAGTCAGAATTCAAGAAGCCTAAATAT
>Bla10
ATGACCATGAGTGTCCGTGGTAGTTGGTGTTGTGTGTGGATGCTGTGGAGTTGGTCAGTGGCCGTAGTTTCGGCATCCCAACGAAGTAGCGGTATTACATCACGCGTCACCGAACGGGACAGTCTCCCTCATCATAATCGTTGTGAACCTATAACAATCCCATTTTGTATGGACATACAATACAATGAGACTATCATGCCCAACCTTCTTAATCATCAGAAACAAGAAGATGCTGGACTGGAAGTGCATCAGTATTTTCCTTTAGTAAAAGTTAAATGTAGCCCAGATCTTCAGTTTTTTTTGTGTTCGATATATGCACCTGTGTGCACAATACTAGATAAAGCAATTCCTCCTTGTAGGTCACTTTGTGTATCAGCCCGACATGGTTGCGAGGAACTTATGAACAATTTTGGATTCCAGTGGCCAGAAGAACTAGACTGTGCAAAGTTTCCAGAGACTGGCATAGATATATGTGTTGGAGAAAACAATACTGCAAGTACAAATGTGCCAGGAGGTGGAAGTCGCACGGGAGGGCCAATTGCTCATGGAGATAATTACCCTTTTCAACCAAGTTACGAATCGAAATTTCCAAAGATCCCAGATGGAGCTAGAGACTACGGTTTTGTATGTCCAGTGCATTTCAAGGTGCCTAAGGATATGGATTATTCCTTGAAAGTGGGTGACAAAGTGGAGAAGAATTGCGGTGCACCTTGTCACGGAATGTTTTTCAGTGACGACGAGAGACATTTCGCACGTGTATGGGTTGGAGTTTGGTCCGTGTTGTGTGCTGCCTCTTGCCTCTTCACAGTCTTAACATTTCTCATAGATACAGACCGTTTTCGATATCCAGAACGACCCATCATATTTCTGTCTGTGTGCTATCTCATGGTAGCACTAGCATATGTGGTGGGATTTGGTGCTGGTGATTCAATAGCATGTCGTGATCCGTTCCCAGCCCCGCTAGATTTACCGCACTTGCAGATGGTATCAACAATCACACAAGGAACAAAACACCAGTGGTGCACAATCCTCTTCATGATACTGTACTTCTTCAGCATGGCATCGTCTATATGGTGGGTGGTGTTGACACTTACATGGTTTTTGGCTGCTGGACTCAAGTGGGGTCATGAGGCCATTGAAGCAAATTCACAGTATTTTCACCTGGCAGCCTGGGCAGTGCCTGCCATCAAAACCATCACAATTCTTGCCATGGGAAAAGTTGAA
>Bla11
TTCGCATTCGTGGGCAGACGCTGTGTAACTGAGGAGGAGTGTCGTAATTCCACCGTGCCGCCTCCGTATCTCCAAAAAGTTCCTCGTGATGGCCTCCCAAGCAAGGCGTGGATCCCCTTCAACGGCACTTGCAGCCTAATCTGTCCTCAGGGTTATCAGACGTACATCGACGATATTGGCAAGCAAGGCTGCGAAGCGTGCGTGGGACATTGTCGTAAAGTTTGTGGCAGTGGGGAACAGATTCATATTGTCAGCATCTACGATATTCAGAGTCTCGACGGTTGTACGTACATTAACGGTTCTTTGGAGATTCACGTAATGGGAAGCAAAGTACTTGAGGAGTTACAGAATAACTTTGATGCAATCGAGGAAATTAGCGGCTACTTGAAGATCTACCACTCATACCCACTAGTGACACTTAATTTCTTTAAAAGGCTCAGAGTTATTCATGGATTGAAACTTGAAAGTGATCAGTTTGCGCTAGTCATAGTGGGGAATGACAACCTTCAAGAGTTATGGAATTGGAATTCTCGTCCTCGAAATTTTTCTGTAGAGAAGGGCACACTCTCTTTGCACTCGAACCCTAAATTATGCATCTCAGAAATAGATAAACTCAGAGACATTGCGGGTCTTCACAACAACACCGGAGATGAAATTTCATACGTCTCCAATGGCAACAAAGTAACTTGCATCGTAATTAAAATGAACGCATCTTCGTTAGTTATCAATTCCACGTCCGTGACGATTTACTGGGATCCCTTCGACGTACCTAAAGAGCGTGGCACATTGCTGGGTTACACAATACACTACGTGGAGACGTCCGACAACAACGTCGCTCTTGAATCCGACAGTGACGCATGCGGAGTTGATAACTGGAGAGTAGCTTACGTTTTTCTTAACACCGTTCAATCAACAGCTGATGTCATAATGTCTCATAACATCACCCACCTCAAACCATTCACTCAGTATGCATACTACGTAGAAACTTACGTGACACCATCAGCTACAGAAGAAGGTAGAAGCTCTATTCAGTACTTCAGGACTGATCCTGACCGACCTTCCATTCCTAGATATATAAGAGCCTACTCTAATTCAAGTTCAGAAATAATTCTACGTTGGCAGCCTCCTCTATTTCCGAACGGAGAAATATCACATTATATTATTGTGTGCTGGCGTCATCTTGATGATGCACAATTGTTAGATCAAAGAGATTATTGCCAGGTACCTCTAGAATATCACAAAGAAGTTGAAGAAGATCGGTCATTTCTCGAAGAATTTGAACGAAAGGAGCATTGCTGCAAGCCATTATCTCGTGAAACTTGTGTATCCAACAACGACTCGAAGTTTAATTTCATCTACACTCAGGAATCGGTCAATGAAGAACAAGATTCCTGTGACGAACAGACTTCGATGTATGGTATTTTATACAGTCCTCGACTGTATGGAAATGGGGGAGGGATTTATGATTCTGTTGACCTTGCGGATGGTCATTTCATACAAAGATCAGAAGGGAGCGCCACGACAACAATCCTGAAAGGTCTTCATCATTTCTCCAAATATACTGTAAAAGTTGTAGCATGTAGGAAGGACCGTTATGGAGGTACTGATCTTTTGTGGAATGATGGACACTGTAGTCCAGCCAGCCTGATTACAACTCGAACCCGTAAGTTGGAAACTGCAGATAACATAGATTCGAGTTTCGTCAAAGTCGCCGTTGAATCAGGGACTGTGAGAGTGTTTTGGTTGGAGCCATCTGATCCGAATGGGGTCGTGGTAACTTATCACGTAGAGTACAGAAGGACAGACATTGTAAATATCAAACCAGTTGTCGTGTGTGTGACGAAGCAGCAGTTTGAGAAAGCAAAAAACTGGTTTGTTTTGAGCAACATGGCTCCGGGAAAATATGCTCTGCGTATTAAAGCCACATCTCTAGCAGGTGAAAGTAAATACACCAATTTTGCGAAGTTTGTAGTGAAACGAGAGATTGTGGTCCCGTCCCGCCGTTCCGAAATGTTTGTTCTGATGTCAATTATTATCACTTCATTGATTCTCCTCTTCTGCCTTTCCTATCTCCTGTGGAAAAGATTGAAGGCAAATAATTTTACAATTGTTACGTCCGCAAATCCGGAATACGTGAGTCTCGCAAGGTACGAGCCGGATGAATGGGAAATTGTAAGAGATAAAGTTGAGTTGGTGCGGGAACTTAATAAGGGTTCCTTCGGTATTGTTTATGAGGGAATTCTTTGGCCAGCAAACATTCGTTGTGCTGTTAAAACCGTGGATGAGAAAGCTACCGTTCGGGAGCGAATTGAATTCCTCACCGAGGCATCAGCGATGAAATCTTTCGCTGGTGGGCACCACGTAGTACGGCTGCTAGGAGTTGTTTCTAGAGGTCAACCTCCTCTTGTCGTAATGGAACTGATGGCTCTTGGAGATCTGAAGACATTTCTAAGAGAAGTCAGGAACATGACGCCTTCTCCAATTAATCTTTCTCATGTATTGTTAATGGCCGCACAAATTGCCGACGGAATGGCATACCTGGAAGCTAGCAAATTTGTACACAGAGATTTAGCAGCAAGGAACTGTATGTTGACAGAGAATGGTACAGTCAAAATCGGGGATTTTGGAATGGCACGAGATATTTATGAGACAGATTATTATCGAAAAGGAAACAAGGGTTTATTACCAGTCAGATGGATGGCCCCAGAAAGTCTAGCAGATGGAATATTTACAAATCAGTCTGATGTATGGAGTTATGGAGTTGTATTATGGGAAATATCAACTTTAGCCGAACAGCCATACCAAGGGCTTGCCAACGAACAAGTTCTGCAATTTGTCTTAAGAGGCGAGCTGTTGGATAAACCTGACTGTTGTCCAGATATTTTGTACAGTCTTATGCTAGCATGTTGGCAGAAGCGACCTGTAAATAGACCCAGTTTCTTGAGGCTTGTTAGTATAATAGATGCTGTCACTGAGGTGGGAGATGAGTTCAGACAAACATCATTTTACCACAGCCAAACAGGTCAGGAGCTGAGAGAAGCTCATGGTGAAACAAGAGCAAGGTCCTCTTCGTCTGAGGAAGATTCATTCGAAGATATGATTTGTTTGCAGTCATGTGGAGCATGTGAAAGACTAGACTTTCCTTTATTAAACAGTGAATTTAATTCTGATGTTCCTGAAGGAAGTACATCTTCAGGTCTGAATTTTAACATGGAAATATTATCTCATAATAGTCATTCCAGTACTGATGAACCTCATTATTTAAATATGTCCACACAAAGTACGCGGCCTGCTGCAGATGATTACGTTGTA
>Bla12
CAGGATTTAAGGCGGAGTCATCTGCCTCCTCCTTTGGGAGACAATTTCACTATCTGTTTCCACAAGCTGCGCAAACAGTCAGACCTGCAACTCATCCGCTGCGTTCAAGACAATGTGACATCACATCACAGCTATTTTGTGAAGCCCCCTCTCTCTGGTATCACTTTGTTCTTTCGGCAGAAGGAAATGGAACGTGAATATCGTGCCTATGCCCATAGAATTACTGAAAAGCATGGAGGCTCTCCTCCAACACTTGCTACATCTCGCTTTAACACCTACTTTGACATTCTCATCTCAGCACTGGTGTACACTGCCATTGCAGTTTCTCTTTTCTTACTGTACAGTGTGTCCCCTATTTGGATTGCATTTTGTACAGTAGCAACAGCTATTCAGATATCTGTTCTGTTACTCTGTGTTCAACAGTTTCTTAAGCCAGTTTCAGTTCATTCTGACTCGGGAACTGGAACATATATTTCTCACTGGCTGCTTGATAAGTTTTCACATTGGTATCCATGGCACATTTGTGGTGCTGTTTTGGTAAGTCTGCCCATAGTGTCAGTTCTAGTAAATTTTCTGTGTATGAATTTTTCTTCTACAAATGGTGGGGATCTGTATTTTAGTTATATGCTATGTGTGGGACTTGTACATTTCTGTAATTTTACACAGTTGAATTGCTGGATGAAGAGTGTTCTGGCAAGTCTGGCTGGGATAGTGTATGTTTCTTTAGTAGCTAGTCATGCCTGTTCAGTTTTTACATTTGACTATAACAGTGGACCCAGAAACAATTTTAACCCTAATGTGACAGCTGGAATGGTCAATCTGTCACTCCATAATAATCATAGTTCTGTTGCAGAATATTTTGAGAAGCAGCGTGGACATCATAATTTCAATCTTTACCATGGAGAGATTTTTATCGATGTATTGTTGTTACTTGTTTTAGTTTGGTTTTTGAACCGAGAATTTGAAATCAGTTACAGATTAAGTTTCCACAGTAACATGGTAGCTGCTCAAGACAGAGCTAGAGTTCAGAACATGAAGAACCAAGCTGATTGGCTTCTACACAATATAATTCCAAAACATGTTGCTGATCAGCTAAAAAACACTGCCAAATACTCTGAAAACCATCAGGATGTTGGCATCATCTTTGCGAGCATTGTTAATTTCAACGAGATGTATGATGAGTCTTATCTTGGAGGCAAGGAGTATTTAAGAGTTCTGAATGAATTAATAGCAGATTTTGATGACTTGCTGACAAACCCAGACTTCAGAAACATTGAAAAAATTAAAACTATTGGAAGTACATTCATGGCTGCATCTGGTTTGAATCCTGAAGTTCGACGCCAAAATAAACATCCATACCAGCACTTGTTTGAACTCATGGACTTTGCCATGTCATTACAGAAAGTGATTGATGATTTCAATCGAGACCTGCTTGAATTTAACCTTATCTTAAGGGTTGGTTATAATTTTGGTGATGTTACAGCAGGAGTTATAGGGACCACTAAGCTTTGTTATGACATCTGGGGTGATGCTGTTAATATAGCTAGCAGAATGGATTCTACAGGAGTTCGAGGAAGAATTCAAGTTGGGGGTGCTTGTGTGCCTGTTCTCTCTGAACGATATGAATTTGAACCGCGTGGTTCTGTATATGTAAAAGGTAAAGATAATATGAATGTCTTCCTGGTGAAAGGCAAGCGTGGTGATATAAATATTGATGATGGT
>Bla13
AGGTTAATTGACAAGACAAAGGTAACATGCATCCGCTGGGTACCAGGATCAACAAACCTTTTCCTGGTTTCACATAGCAGTGGCCAGCTGTACCTATATAATGAAGAGTTGCCATGTGGCACGGCCCCACCCCACTACCAGCCTTTCAAACAAGGTGACGGCTATGCAATCCACACATGTAAGACCAAAAGCACACGAAATCCTCTCTACCGGTGGGTCATTGGCTCTGAAGGCTGTTGTATCAATGAATTTGCTTTCTCTCCGTGTGGTACGTGTCTTGCTGTGGTTTCTCAGGATGGCTTTCTGCGGGTTTTCCATTATGATACCATGGAACTCTTAGGATCAGCAAGGAGTTACTTTGGAGGATTTCTGTGTGTCTGTTGGTCACCTGATGGACGTTATGTTGTTGTGGGGGGTGAGGATGATCTTGTTACTGTGTGGAGTTTCCATGAAAGGAGGGTTGTTGCAAGGGGACAAGGTCATCGTAGCTGGGTTAGTGTGGTAGCATTTGATCCCTTTACCACGTCATACAGTGAACAAGACAGTGCAGTGGACTTCAGTGGCGGATCAGATGATGAGACTACCCAACAGAACCACACACCAAATTGTACATTGTCTAGCGGGAGTAGTGAACGCAGTTCAGTGACTCGGAATTCGGGGAACCAGGCTTCAAACAGGAACTCTTCTGGTTCAGACTTTAATCGCATGAATGCAGCAACTTGCTACCGCCTCGGTTCTGTGGGTCAAGACACACAGCTCTGTCTCTGGGATATTACAGAAGATGTCTTACGTCAGCCAATGTGCAGTAAACTGAGGACTAGTGGTGTCGGTGGTTCCGGAACGTTTGGTGTGAACGGGTTAGCGATGGGTGGCGCATACCATTTGAACTCTGTGGGTGGCTGTGTGCCCAGATGCAACAACATGTCCACAGCAATGCAGGCCAACACTGTAGCAAGTAAAGAAAAGGAATGTATTGCAGATGGGAATGTAACTCATTTCCATGGTGTGAACATGCACAATAATTCATCAGCAGGTGTCACTGCGCCATCTCTTACACAGAGAATCGCTGGACTTGGTTTTGGTGAGAGAAAAGAGGGAGGTGGCACTCACAAACGAAATTTTAGCCTCCCATCTCGCAGTGGAACCGCTGGAGGTGAAAAAAATAATTCGTCATATCGAGGAAGTGGAAATTCAAATCGTACCTCAGCAGATGACCCAATGAGACTTATTGGAACCGGTGCCTGTCCGAGGTTTGACGAGTGTCCCGTCCTGGAGCCCCTGATATGCAAGAAGATTGCTCATGAACGGCTCACAGCTCTTGTTTTTCGAGAGGATTGCTTTGTCACTGCGTGTCAGGATGGTTATGTCTACACTTGGGCAAGACCAGGAAGAATG
>Bla14
ATGGGCATTGTGGCTGCCCTGGTGATACTAAGTTTTGGTCTCGGAGTGGTGACCTTGGCAGTCGGCGGAGAGGGAACGGAATTGGAAATGGGCCGTGGTGGTAGCAGTACAGGGCCACCACCGCCACCAGCAGTATCAGCAGCGCAACGCCCGGATGCCACAGTCACGCCTTCGCCAGTTCGACACATCTTCGCCCAATACCCTCATGCAACAGACGGCGAAGACAGCAGTGACCTGATGTTCACGCACTTGGTTGTGGACAAGGGCACGGGACGCGTCTATGCGGGGGCAGTGAACAAGCTGCTCCAGCTTGATGCTGGACTGAGAGTGGAAGAAACTGCCGTAACTGGTCCGTTCAAAGACAGTCCGCAGTGTCACGCGAGTGGTTGTGAATCGCCCGTGATTCAAACGACTCTGATGGAAAATGTGAACAAAGTACTGGTCATCGACCCCGAATCTCGAACTCTGATCGCATGCGGTTCTCTGAAACAAGGCGCTTGCGAAAAATACAAGATGGCGAACATCTCGCTCCAGCCAGAGTTTATTCCTACCAGCATCGCAGCGAACGATGAAGTAGCGTCCACGTACGCGTTCATAGGCCCCGAGCATTATAACCCCTGGGGCAGGTCCAACGTCCTCTACGTCGGGACGACGTTCACAAACAACGGGGAGTACCGCCACGACGTCCCCGCCATCTCGAGTCGCAATCTCTACAACCTGGAATTTGCAGAGTTGAGCTTCTCCAAGCAATCCATTGTTCGTATTGACGTCAAGTACAGAGACCATTTTCTCGTCAAATACGTGTACGGTTTTAACGCAAGCGAATTTGCGTACTTCGTGATCGTTCAGAAACAGTCTCCGCTCCCAGGACAGGAGGAACTCGGATACGTGTCTCGTCTCGCTAGGACCTGCATTAATGATGCTAATTACGATAGCTACACTGAGGTGACGTTGCAGTGCCTGGTTAGGGACCCCCAAAGTCCTGGGTCTGTGGTCAATTATAATCTAATTCAGGACGCCAAAGTCACGCAGGCAGGAGCGGACCTCGCTATGAGCCTCGGGATCAAGACTTCGGATCCCGTGTTCGTGGGAGTGTTCGGGCCGAGTCTTGGAATCAGCAACGAACCGCAATCTCGTTCTGCGGTGTGTGTGTACAGTCTGCAAGATATTGAGGCGAAGTTCAACGAGAACATTCATATGTGCTTCAACGGTAGCATTAAGTACAGGAATATGGACTACATATCTGGTCTCATCATGGATGGCAAGTGTCCTATGGCTGGG
>Bla15
ATGGGTGATCGTCGGAACAAGAAAATTAGGGCATACAGAAGTCCAAAGTCACGTGATAAGGAAGACGCTTTGGAGATTTTAGGTGATATTGAATCGGGAAGAGATATGGGAAGGTCGAAACAAGTGGCAAATCTTCCCGGGCCTTCAAGAGACTCGAACTCAAGGGATCAGAAAAGAAAGCGGCCGAACCGAGAACGCTGGTTACTGACTCGAAAAACATGGCGCTATATGGCGGATGCAGGCCGACGTCTCATTCCTGAAGGTGCTCAGAACCGACCTGAAGATGTTCCTAAGATAGAGGCATATTTCCAAGAGGTATGTCACCGTGAACCAAAATTTCTGCTATGGAGGAAAAGTTCCTATCCTGGGGCATTGGGATTCAGGTCTCACCATAGGAAGAACCGAAGAAAGGTCGGTGGTAGCTGCAGAGAGAAAGCTAGTTCTGCTGACGAGGCGGATACATCGCAGACATCGGCATCCAGTAGAAGATTCGACCTGCAGAGATTGAAAAATGATTTCCTGTACGGGCCATCGTCATCTGGCTCTGATGCCCACAGACAGAGACAATATTTTGGTTGCGAAAATCCTCTCCTGGAAGTTCCAGAAACAACTGTAACAAGTCCGGACAACGAAGATGAGGAAACAGAAAGAGAATTGATGGAGACGTTATCCAAGTACCTAAACATACGCGAAAAATCTGTCGATACTCTTTCAACAGGCGATGAAGCCATCGATATCGACTATCAGAGACTGGTAGACCAGCTGAGGAAGTATCTGTCGACCAGCAACATACTTGAAGACCGTTCTGACTCACCGAATACAAAGGAAGACAGAATTAAGGAGCGTATACGGGCCACGGCACAGAGGCCGATCTCCCCATCATCTAGAGTCTCCTTCGAGGCTGACACACAAGAGAGGATGACACTGGACACATTCCGACGCTACTACAGCAAATCCACTTGTCGCCAGAAGATCATCACCGACCTACTAACAGATAGGAAGCTTCTTGAGAATCTCTATTTCGGTCTACGGCAGACCAGAAGTTTCAAGGGAAGAACCGGAGGCATTGTGCGTGGTGGCTCTGGGTTTTTGCCCCTGTGGACGTCAGCCGATCAGACAGCATTTGCACTGAGACGCAGGAGGGATATCGACGAAGTATATAAGGGCGATGGACACGATTATGGAGACAGTGCGGGCACAGTGAGTTGGAAGTGTTTGGGAAAGTCTCTGTCGAAGGATCCGAGAGATATATCACCGTTTTCACCCCCACCTCTGATAGAGATTGAAGACAAGTATGAATCAGTAGCAGTCAATAGGGGAACACAGACGAAACCGATTCCTGCAAGTGTCTTAGTGGCTATAGAGGACGAGCTGAAGAAGGCGCGTGCAATTGCAGCTCAAGAGGGGAAGGAGGACACAAATGAGGGCGGCTCGGGGCGACGGAGAAGCAGTGTTGACAACGACGATGTGTCGCCAAGCGTGAGTGACACCATCAAGCGTTATCTGCGGATGGCACGCAAGAAGAGCTTGGACGCCGATAAAGTGGACCGCTTCAAACGCGTAAATTACGACCGCAACCTCAGGAACATTAAGCCGAAAGGCGAGATCACAATGCCGGGTGACGACGACGGGCTAAACAAGGGATGCCAACCTGACGAGAGCTGGATAACTGCTTTGAAAGAGTTGAAGGGTGAGGATATCTCCTCGGACCCTGAAATGTCTCCTGGAGGAGACGACCTGTCAGGCAGTAGGTTCACAAGTTCTAGGAGTAGTTTGGAGGGGGCTGGAATTTCTGATGACGCCATTATTTTGAAACTTCCAGTGCACATGGTTGGGAAACCTAGTCCTCATCATTCCCATTCCAGTATACTCTCCACCGGCCAAAATTTCCTGTCAAATCTCTTGCACGGCTTACAACACCACCAGCAACAACATCAAGGCAGTGAAGAGATTTCCGGTATGACTCAGTCTTCTGCTTCTACAGCTATTCCAGTCGGAGGAGCCATGCAGAAATCAAAATCTTCGTCCAGCGTGGTGCATCATGGGAGTCGAGTTGCCAAGAAGATCTGG
>Bla16
ATTTGCAAGATGGCATCAAAAGAAGAACCAGAAACATTGCAGGAAGGTGGAGTAAGTGCTGTTCCAGCAGTAATAGCAATGAAAACCTCAACAGATCTTGATAGTGCAGTAGTGATGGAAGAAATTATTGAAGAAGATTTGGAAATGATTGATTCAAGTGAATTTATAGAAGCTCACACTGTAAATATGGATGATGGAGAAATGAGATATGATGGGAAACTGATAATAGATGATGATTTTGATTATGATTCAGACATTGAAGGACAGCAAAGTTTTTCAGAGTATGTTGAAGATGAAATTGTGACTAAGGAACAAGAAAAAGAACTTACTAATAGGTTTTTGAATGGAGAATTGACATTCAGTGAGTATGCAGCATTAATGGAAGGAAATGAAGTTGATGATAGTGCTGATGCCCAGTGTACAGCATCAAATGCCACAGCATCAGCAGCAGATGCATTTGAGAAGGAGTTGAAAGAATCTAGCAGACTAAAGGGAAGAAGAAGGAGTGCCGTAGATGGTGTGAGAAAAAGACGTAGAATTCTTCCACCTGCCCTTCAGGGATTGATGGGTGAAGCAAACTTGCGTTATGCACGTGGTGAACGGGAGACAGCAGTCAAAATGTGTTTGGAAATCATTCGCCAAGTTCCTACAGCTCCAGAACCATTTCAGACATTGGCTGTACTGTATGAAGAATTGGGTGCTCCAGACAAATCATTACAGTTTGCTCTGATTGCAGCACATTTAAGTCCTCATGATGTAGAGCAATGGATACGCCTAGCAGTAATGTCTGAAGAACAGGGGGACATAAAGCAAGCTGTCACTTGTTATTCCAAGGCTATTACTGCTGATGCCAGCAATGTAGAAGTCCATATGAAAAGAGGAATGTTACTGGAACAGATTGGAGAAAGAAAGACTGCCCTTAGAGGATACCAAAGGCTCCTTTCTCTGCTTACACCAGAACAAGGATCAGTTATTGTCCAGGTAGCCAAGATGCTGGCTTGCAAATTTCATGAAGATGATGAATTAGCAAAAGCAAAGGAAACGATGGAAGTTGTATTTAAGAAAGTTCCTCACCTTGTTACTTCAGAAGATGTAAACCTTATGCTTGAACTGTTACTTAGTCAGAAGGAGTACACTCGTTGTCTTGAGATATTGGTCCAGCATTGTGGTATTGAAGTGGAAGCAGAGTCACTGGCTGAAAATGCTGACCCGCCACTAGTAGTATTACATTGCACTATACCAGAATCACTTGCAATTGATTTACATGTAAAACTTACAGTTGTTTTAATTCACTTGAAAGCTTTTCATATGTTGGATATGCTGTTGGAACCTCTGGAAGAAAAAAATCCAGAAGAAGCTGGTGATCTTTACTTGGATGTAGCTGAAGCCTTGATGAATGAAGGGAGATACAGAGATGCCCTCAGACTTTTAAATCCATTGGTGGAAAGTGATAACTATAGCTTAGCTGCAGTTTGGTTGAGGCAAGCAGAGTGTTTGAAAGTTTGTGGACTGCTGGACAAGGCAGCAGCATCCTATGAGATGGTAGTACAACAGGCACCCCAGCACTTACAGGCTCGAATTATACTCTCAGGGTTGTTGAATGAACTAGGACGTGGGGAAGAAGCATTAGTTGTTCTTACACAGGATGCAGAATCCGAAGTCCTAGAACCTGGGCTTCTGTATGAAAAATGCATGTTGCTGAAAGGAGTAGAAGAACGGACTGAAGAATTTTTGGCTGTTGGACAGCTTCTGTTGTCAAGACATTTTGTCCGCATTCGTAATAGGGATGAACTCTATGCTCTTACAAGACTGAGACGTATAGAGAAGAAGACGGAGGCACTGAAAGAAATCCGCACCTCTCGAGGAGAACCACAGTTTGATACTGATGCTCCAGATTTTAGAGTAGGCAAAAACTCGCCGTCAGTTGAGGAAGAATGGGCTCTGTTTCGAGAAATGTGTCAAACTTGCTACAGAATTGGAAGATTTGGTTTGTTGCAAAGATTGGCATTCTCTGCAATGGGTTCTAAACTTTTCTATTCTAATCCTGACAGAGTACTTGAGATGGAATTTCTATGCCTTCTTGCTTGTTTCTACAATGCTGATGCATACTATGGTTACAACCTTGCCAGGGATCAACTTCTGAAAGAGATGAAACTTCCACGTATATGGAACTTATTCAACCTTGTTCTTCAGCGAGCTGATGATGTTCGCCATAATCGTTTCCTTATGCGTCTTTTGGCTCGACATCCCAACCATTCTGCCTTGACCCTTCTACATGCTAACAACTGTCTAGTGGCTGGGACTTACAAGTATGCCCTAAGTGAATATGCTGCAACATTCCGTTCAAATCCTACCTCACTATCAGCCTTCCTGCTTGGTGTTACACTCTTCCAGATGGCATGCCAGAAGTTCTCAGCTAAGAAACATTCACTAGTAACACAGGGTCTTGCTTTCATGTGGAAGTATAAACAATACCGAGGAGAAGACGGATATCAGGAAGTCCATTACAATATTGGACGGGCCTTTCACCAATTGGGACTTCTTCCTGCTGCAATATACCATTACAAAGAAGCACTAAACTTCACTTCACCTCTCATTGAGACTTACCCACATTTACTGGACCTGAAACAAGAAGCAGCATTCAATTTGTATCTTATTTACATGAGTACTGGTGCATGTGACATTGCACGCAGCTATATTGACAAATATATTGTTATT
>Bla17
TTACAGGTGCCCACTCCTCCAGGTTCCAACAAGCCTGCTGGACTGCCAGAAGATTCAGCTTCAAACAGCGTCGTGGTGAAGCCTCCCCGCGGTAGTGGCGGCAGCACGTCACTCAACAGTTGTGGTGGAACAGGCATCCTGAGGCCCGAGGAGTTGTCAAAGATGTTTCCTACGCCTCCGTCCCTAGAACATAATCCCATTGCATCACCGTGTGGGCATTTGTCTGATGGACCTCTGGGAGAACTTTCAGATGGACCTGTAGGTGTTTGTATTCCCCGTTGCAAACAGGAGATCTATCCAAACATGGGCAGCCCACAAGAGGAGAATATAGACGATTGGTCTTACGTGTTCCGGCTACCTGCAGTGTGCAAGTTTGTGGGTTCGTCTAAGTATGCTCCACTTACAAACCTTCCGAGTCAGAGCCTGCCTCCAGTGACACTGCCATCTCACTTCGTGTACAAACCTTCATGGCAGACACAGTATCAGCATCAACAACAACAACAGCAGCAGCAGCAGCAGTCTGTTGAAAAATCAGCATCCCAACAGAGTCTCATACCTACTGGCTCTGGACCCAACTCAAGACCTAATTCTGTAGCCAGTAATCATCATTCAAGTGCTGTAATTCCACCTCATGCACATCTCCCACATCCTGTACTGCCACCACATCCTCATAGCAGGGCTGGCCTCTCACCTATATCCCCAGCAGCACATTTTCCACCAAGTCCGATGACTTTGGCAGCGATGGGAGGCAGTGGTCTCCCAATTCATTTGCAGCAGCAACTCCGATCAGGCGGCCCCGGTTCGGTCGGAGGCGTTCGAACGCCTTGCCCTGCGCCGCCACCATACGAACTTCCCAGTCCAGCAACTTCAACTGCATCATCCTACCTCAACAAGAATTTAAACTCAGTAGAACCAGCACCAACACCTGTAATGGCTCGAGCTCCAGAAGGAAATTCATTGGTTGTTAACATTCTTCTATGTGATACTGCTCTAAATATCTTTCGGGATCATAACTTTGACAGTTGTACGTTGTGTGTTTGTAATGCAGGGCCAAAAGTTGTGGGCAACATCCGAGGTGCTGATGCTGGAATCTACCTTCCAACTCCACCTCCACAATCACAGTCTGCCTTACCATTCCCGCCGACCTCTCCATTCCCAGGTATGGGAATGAATGGTCCTGCCCCATCATATGTGATGGGCTCATCCCCAGGGCATCATGGTGTCGCACCTAGTGTAATGGCGATGGTTACCGAAGAGGACCCAATAAGGTGCAGTTGTGGGTTTAGTGCTGTTGTGAACAGGAGGCTTTCCCATCGTTCAGGTCTGTTTTACGAGGATGAGCTAGAAATTACAGGTATTGCTGAGGATCCAGGTGACCGTAGGAAGGGTTCACTTTTGGCCTACCTTCTTCCAAACACCAGTAAAAGTGGGCAAGAAAACTTAACTGCAGGTGATTTAGTGGATCTGGTTCCACAGAATGTTATGGAACTGTTAAAAGAACAGTGTGTGATTATTCAGAGTTCTAGTAACTCTTTGTATCGTGCATCGAGACAGTTCCGCGGTAATTTGGGACCCGATGTGCCCTATGGTACGACGGTGAATGCGTTGGAGTTCATGGATGGTAACGACGTGACCCACGTGGCATTAGAACAGGGACGCCAGGCGTTGTTGGAAAGCACGACGGTCGCTATGTGCAAAGTAGAGGAGATGCAGCAGAGACAGCAGCAAATAATGCAACATGGAGGCAGGAGTTCAAATACACCGTGTGTCCACAGGTGGCCTTACCTAAGGGCCATGGGACCTCAATGTAATCAGGACATTGTCTGGGTAATGAAGAGCCTCAGGCCTCTTTTGCAGGAGGTGATCCATAAGAAGTGTACAACCAGACTCTGGGATGCTCCATACACCGTGAAAGGGCCGCTTACGTGGCGGCAGTTCCACAGACTTGCCGGCAGA
>Bla18
GATCTTGAAGATATGCTTCAAAAGAAGAAGGGTGCACTTGAAAAGTGGTCTGATCTTTTAAGTTGGTATGCAGATACTAGTGACCAATTGAACCATATGAAATATCAGCTAGAGGGTCAAAAGCCACGTTCTGAAGACGTGGAATGCTTTGAAGAAGAAATAGAAGTGGTAAATCTGAAGATTTCACCCTGGAAAGAGGTGGCTCCTTTTATAGATGATGTGAGTCAGCAAAGTGGAACTTACGTCAGAGACACAACAACTGGTAAATGTGTTACTGCTGTTGCTTTGGTGCATGAACTGGAGACTAAAGCAGATGCTTTGAAGGCGCAGCTCTCAAACAAAAGGGAGGTTCTTGAAGAGGTTGGTGCTCACTGGTCACAGTTTCAGTTGGTTCAACAGAATTTATCTGATGGATTACTTGCAATGCAGGGTACTGTTCAAGATACTGTCATGGAAATGGACAGCTGTGATAAGTTAGAAGAAGCTGTTAAGAGCATTGGTGGACTTCTGGAGGAACATAACCTAAAACAAGGTACCAGGGACATATTGCACAAACAAGGAAAGATACTAATGGAGAAAGATCAGAGTAACATATCTACTATTCAAAATATTTTGGCTTCCCTTGATGCTAACTGGGAAAAAATAAATGAAATGCTGAAGGAACAGAAGGCTAAATACTTGGAAATGAATAGTGCTTGGAAGCATTTCTGTGATGCAATGGAGGAAGTGTATTCTATGATTAATGAAGCTGAAACTCTGTGCCAGTCAGTACAGGAGAGTCCCAGTGACCTGACGCAGGCAGCTGTCACTCACGATAAGACTAAGAAGGCCCTGGAGATTCTAAAGAAAGCCAAATTATTACTTGATACAATGGACAGCAAAGGACAGATACTTCTTAAGCAGGCAGAACCTATTTCTGGATTCAACACTGCTGTGATAGCAGAGAAACTCTCAGAAGCTCATAATGCATGGCAGCATGCTTATGATACCTTGACAAAGAAAGTGCAAGATTTAGAGACTCAGTTAATTATCTGGAAGCAAATTGATGAATCAAAGAATGAAGTTTTACGGTGGCTTGGGGAAACAAGTGATGCACTGTCAGATGCTTCACAGGATTTTTTTGACGTTGAAAGTGGACTGTCTGGATTGAATAAATATAAAGATGAACTACCAGCACATTATAACTTGAAGGCTAGCATAGCATCTAAAACAGCTCAATTGGTCAAATTTAATGATGGAAAACAAATTCCAACTCTGGAATCTCTGAACAAATTATTGGAAGATGAATTTGCTCATATGAAGGGCATAGCTGACAAGCTAGAGGAAATTGTGTGCACTGTCGGAGAACAGGAGAAGAATGTTCGAGATGAAATGAAGAAAGCGAGCGATACTGTTACAAAGATTAGAGAAGCAGTTATCAGATGTGATGATCTAACTGGTGAAAATGCAAAAATCTTAGAAAGATTGAAAAACTGTCAGAAATTGAAATATGAACTTCAGAGTTTTGGTTCTGTTCTGGAACATTTGAAAGAGAAAATTAAAGAAATTAAGTCAAGTTATCCAGCATTTGGTGATTCAGGACTATCAAAGGAACTTAGTGGCCTGCAGAAAAGGTATGATGGGGTTTCATCCCATGCGAACAAAATTGAATCAACACTCCTCACATTTTTAAATAAATATCACATGGAAAAGTTTAGTGCTGTACAGAGAGGTGTAACAGCACACAAAGAAAAAGTGGTGTGGTGTTTGCCTGAACCAGGAAGTGACAGGTACAATTTGGAAGTGAAGATTTCATCCCTTCAAGATGTAGAAGTTGGATTGTTAGACTGTGAGGCCAAGAAAGCAGATCTTGATGTGTCTTTGCACCTCCTTGAGAATGTGGAAACTCCTGAAAAGATTAAAGAACTACAGACAGAAAGAGACCGATTGGTAACTGAGTTGGAAAGCCTTAGGAACAGCTTTTCAAACACAAAACAGTCACTGGAATATAACATCAACCTGTGGCAAAAGTATGAACTCATGTCTGAAAATGTGGCATCCTGGCTGAAAGAAACTGAAGGAAAAGTTCGTACAGAGAGTGTGATCCAGCTGAATTTGTCTACAATTGATGATAAAATTAAAGAGACAGAATCCTTCCAAAAACAGGTGACAGATTTTGAGTCAGAAATTAAAGATATTTCCTTGTTAGGAGATGAGATTGTGAAGGAAAATCCAGAATCTCGTGTAGGTCAGTATGTTGGTCATCTTGTCACCAGATATCAGGGAGTTGTCAAATTTGCAGGATCATATATGGAGCGTCTCATGTCACTAAATAAGATCAAAGACACATACAAAACTTCAGTTACAGATGTTGAAAACTGGTTGGCTGAAGCTAATAGCAAACTTAAATCATTTGAAGATCTGCTATCTGGAGGTGCTAAGCCTATGCATGTTTATCAAACCAAACTAGAAGAGCTGAGAAAATTCACTGAGGAAAGAGAAAAAGGTCAGGCATTGCTAAATAAGGCTGTAGAAACAGGTGAAGCACTTCTCTCTGGCATAACACCAGAAAATCGTGAGACAGTACGTGCTGAATTGAGAAAACTGAGAGATGCATCTGAGTTATTAATTGATGAAGAAAATGCTTTATACAAACGTGTTGAAGGATTTATGATGCAAAGGTCATCCTTTGAAGACAGTTATGGACAAGTAAGCAAGTGGCTGACAGAAGCTGAAGCTAAAATTGGTAGCAAAATGGATCTGAAGGCAACATTACAGGATAAAAAGATTGCAATGCATAACTATAGAACCTTGGCTCAAGATGTTAACACACATAAAAATATTATGAATCAACTGAAAGAGAAACTAGGAGCGCTCTCAGATTCTGATGCCACTACAAAATTTAACAACGTACTTACCTCTTATGAGAAACTGTCAAATAATGTTGAGGAGAGGATTGTAGTGGCTGAAAGACATGTTTCTGACCATGAAACATATCTTCAGGCTCTCGAGAAATCCCGGGACTGGCTAAGCACATTATCTGCAGAAGCTGCTGCTGTTACAGATGAAACAGCATTAGAAAAAGAAGGTGCTGATGCAAAACTTGCCATCATTGAAAATTTGCTACATCACAAAGAAGAGGGAGATCAGCTTATTGAAACTTGTCATAAGCAGCTTCAAACTGTCCTGGAACAGACAAACATATCAGGTCATCCAAGTTTACTGAAGGAATTTGAGGATCAGAAGAAAGCTTGGGAAGCATTCTTGGTACGTTGCACTGATGCACAAACCAAATTACGTCAGCTGTGTAGCCATTGGACTGAATTTGAGGAAACTGTAGATGTTCTCACAAGTTGGATCAAACAGAAAGAATCACAAGTGAAAGATCAAAGTTTGAGGAGCACTCAGGAAGCGAAGCAGGCCCATCTTGACAAGTTGAGGTCTACTGATGAAGAAATCTTTGCAAAAGGTGAAGAGTTCAACAAAGCATCTGAACAGAGTCAGTCCATAGAGGGAGAGTCCGAGTTGTCAGTGAAGGTGTCTCATCTGTTAACACGCTATCAAGGCCTCAAGAACCTTACCAGG
>Bla19
ATGAGTGCTGGTATGCTTTATGGGGGTGATGAGATCGGTGCCCTTGTCTTCGATATCGGACATTATTCATTGAGGGTAGGTTATGCTCAAGAAGATACACCGAAGGCGGAGATCCCGGCTGTGGTAGGTGTTGTTGAAGATGCTAATTCAGGAGTAGTATTGAAGACGGATGGAATGGATATTGATGAAAAGAAATCTGATCCCACCAATGTAACATCGTCTACATCAGATACTAAATATCACATTGATACAAACTTCCTACATGTAGCTCGAAAAGGAATGGAAGTTTCTAATTACATGAAGGATGGTATGATTGAAGACTGGGATTTGTTTGAAAAAGTGCTGGACTACACATATGCCAAATGCATTCAGTCTGAGTCAGAGTTTCATCCTGTCCTTATGTCGGAAGCTCCATGGAATGTACGAAATAAACGAGAAAGGCTCACAGAACTAATGTTTGAAAAGTATAATGTCCCTGCATTTTTCCTTGTTAAGAATGCTGTCCTTGCTGCCTTTGCAAACGGTCGTGCTACTGGTATTGTTGTGGACAGTGGTGCTACACACACATCTGCAGTTCCTGTTCAAGATGGATTTGTTTTGACACAAGCTATTGTAAAGTCACCTCTTGGTGGGGACTACATTAGCATGCAGTGCAAAAACTTTTTACAG
>Bla20
ATGGATGCGAACGGCAATGGTAAGCGAACGATTCCGAAACTAATAGATATATTTAGTCGCCAGAGGCAAGATTCCGACAGTGGGCCAGAATGTTCGGATTTGGACTTTATATATGATGATGCTGATTCCCTAGTCAATGAGGTAGCAGAGCTCTACAGTTATACAGAACAACTGGAGTTTCAGTTAAATGTCAAAGCATTTGAAGATCAAATGAAGGAATGGAAACTTAGTCCCTTTTGGTTAAAGTTTTCGGATAGTAAACAAAGGTCAATAGTAATGAAACTTATGGACCAACTAGAAGTATCTAATAAAGTCATCAGAATGAAAGCTGCCCGTTGTATATTGTACTTGGCCCAAGGTTGCTGGGCAGAATTGCAATCAGATGCTGAGCAGCAAATGTGGACTCAAAAAAATGTCATGTTGCTATTTGAAAGTGGAGTCTTCAGTGCCTTCATAGAACTTTTAAACATCGAGATAGAGAATAGTTCTGCAGCATCTACAGCTTTAAGAAAACTTGCAGTTAGTTTGGCTGATTCAACAGATCTAAGAATAATACTCAGTGTTTTATATATCATGATGGAAGTAATTCGTACTGTGAGAGAAGATGATACAGATGAAATAAAGAACTATCGAGAGGCTTTCAAAAGTGATTTAGGGAATGCAGTTGGAGATGAATTGTTGGTAGTGAAACTATTAGGAATGGTAACACGTTTCTGCAGTGGGTCAGCACCGCACTTCCCTATGAAGAAAGTTCTTCTCTTGCTTTGGAAGACTATACTGACATCCTTGGGTGGTATGGATACTCTGAGGCAACTGAAATGTACATATCGAGAACAAGCGGGTTTGAGCATGACACAGGACACAATGGAGGTAGCCCGGACAATGAGAGCCTCATCACCTCCAGCCAGTGCAGCAGATTTGCTTGAAGCCCAAAACCTGAAGCGGAACAATAGACCATTCAGACGAATCCTCATGAAGCAGAGTTCCTTGGATGAAACTTTAGGAATGGAATATGAGCCAACAGACCAAACTGATGAGGAAGTTAGAGAGTTTGCGGAGCGGATGGCAATGGAAGATGCGGGAGAGATACCACAGCCTCCTAGCCCTCGTCCAAGTACTCCTGTCCCTACTAAAGGGAAGGGTCTCCCCTGGGCTCCAAAAGCTCGTCAGAAAGATCTTGACCAGTTTCTAGAAAGCACAAGAGTAAAATTTGTTGGCTTCCCACTTCAGGGAGATAGAGTTTCTTTGGCTGGACTGCCTCAACCCATTCATGAGGGAGTGGAAGTGTTGAAACATAATATGTATACATCTTTGGCTGAGGTTCAGATTCAAAAAGAAGAAGATATAGCAAGAAATCCCATCTCAACACCAGAATTCAATGTGCCTCAGACACCAACAGAAGTGTTATACCAGGCAATGTTACCAAATTTGCCACAGTACATGATTGCATTACTAAAAATTCTGCTTGCAGCAGCTCCAACATCAAAGGCTAAAACTGATTCTATCAATATTATGGCAGATGTTCTTCCAGAAGAAATGCCAATGACAGTTTCGCAGTCTATGAAGTTAGGCGTTGATGTTAATAGACATAAGGAAATTATTGTAAAGGCAGTCTCAGCAATACTTCTGCTTTTATTGAAACATTTTAAATTGAATCACATTTACCAGTTTGAATTCATGTCTCAGCATTTAGTATTTGCAAACTGTATCCCGTTAGTTCTAAAATTTTTTAATCAAAATATTATGGCATATGTTGGAGCAAAGAATACCATCCCAATTCTTGATTTCCCATCATGTATTATTGGGGACCAGCCAGAGCTTACAGCAGAGAGCCTTGAAATAGGTGACAATCAGCAATATTCATGGAGAAACATTTTCTCTTGCATAAATATGTTGCGGATCTTGAACAAGCTTACCAAATGGAAACATTCACGTATAATGATGTTAGTGGTGTTTAAATCAGCACCAATTCTCAAACGTACACTAAAGGTACGTCATGCAATGATGCAGCTCTATGTATTGAAACTGCTCAAAATGCAAACCAAGTATCTTGGACGCCAGTGGAGAAAATCTAATATGAAGACAATGAGTGCCATATATCAAAAAGTTCGCCATCGTCTTAATGATGACTGGGCCTATGGTAATGACCTGGATGCACGACCATGGGATTTC
>Bla21
ATGGCCGACCTAACGGAATTGCGAATGAATGTAGCAGCGTTAAAGAGGGTTGATCCATATGTAAAAGACATTATTGAAACCGCAACTCATGTTGCATTATATACATTTAGTACAGATGATAACGAATGGGAGAAAACCGATGTGGAAGGTGCCTTGTTTGTTTATAGCAGAAATGGGGAGCCATATCACAGTATTCTTATTATGAACAGGCTTAATACAAACAATCTAGTTGAACCCGTTATTCAAGGACTAGATCTACAATTACAAGAGCCATTTCTTTTGTACCGGAATACAAGTTGCCGTATTTTTGGTGTTTGGTTTTACGATAAAGACGAGTGCATTCGTATTGCGTCAGTGCTTGATAAACTCGTTAAAGAGTCTGAAATGAGTAAGAAAATTACAGATAAATCTGCTCTGAACAAGTGTAGTAGTGGTGATGCTAATGTTGACATATTTACGATGCTCAGTAGAGCTCAGGAGGATTACAAATCAAACAAGAACCAAGCAATTAGCAGGCATGCTCCAACAGAAGAATCGAAACCAGAGATGCCACAGGGTGTCATGGATTTTTTTGCAAAAGCTAGCAGTGGTGCTTCTCATTTTTCATCTGATAAGGTATCACAGCCAGTAGGTATATTTGTTGGTCATCACCAGTCAAGAACTTTGGGTGTAGAGCTTCCAAGTGATAGAAGTGATGGTCAGTTGAAACCTCTACTGCAGCGCCTAATGTCAAACCCAGCACACACTGTGGAACACATTGAAAAACAACAGAGATCTGTTACTCCACAAACAGAAGCTACATCAGCTAAGAGAGATAAAGGGAAAATCCAATCTTGTGAAGATGGTAGCGAACAAAACAGCAGTGGAAACTTTAGAGCAAGACCAGTGTCCTCTGGCAGTATGACAGATGTTGTGAAAGCACAACATGCCAGTGTACCTAGTACATCAGCAGAGTTGGTGGAGAATGGAATTAGTTTCCTCCGCATCCCATCTCCTTCGACAACGTGCCCACAACTTGCACCATTTTTTGGGACTGGAGAACAGACAGTTCCATCAAGTGGAATGGTGGTGGATGTTGCAACACCTGATCAGCGGCCATTATCAGCACCGTTGTGCAGTGGAATGGAAACACCACAGAAACCAGCGTTAATGCCCCCTACTATGTTCACTTCGTCAGCTGCGAAAGATGTACCAAACAACATAGATGCCGGTACCACTACAGTTCTGATGCATAGTCCAAGTGTGGCAACAGTAAATCCAAAACCAGAACTTTCTGTGTCTACCCTGGCCACTTGTCCAAGTGGTGCAGTTTTGCTGGATGATAGTGTAACATCAGTGAGACCTGAACCATTAACCAGAAACCAGCTTCTTCAAGCATTCAATTATCTGGTGAAAAATGATCCTGAATTTGTTAACAAACTTCATGAAGCATATGTTAAATCATTTGCAGAAATGGTCATG
>Bla22
GATGTCATGGTTGTGGATGGGCGGTATGGACCCTCGTGTGCAGTAGCAGCTGCACGGCATCATGGGACAGAAGCTCAGATAAGTAATCACAATAGTAGATCTTCCACACCATTCCAGTTTCCTTTCCCACCATTCAGCAGTAGCTACAGTGGTCCTGCTGCTGGAAGTGAGGGTGGTGGTAGTGGGGAGGGTACTAGTAGGCAGAACTGCTCGATATTAAGTCTTCTTCAGCAGCAAGGCCTGATAGCTTCTCCTTTGTCAGAGGACGGAGGGAGATCTTCTGTTGGTCCGGTGAGCGGGGGAATGTTTCGTTGCAGCATCTGTCTAGCAGCATTTCCATCAGCATGGCTCTTGGAACAACACACGAGCCTGCAACATGCTTCACAGCCAGGCACTGACGAAGGCGAGGGTGTTGAGGAAAAGCCCTTTAAATGTGATCAGTGTGGGCAGAGTTACCGCTATCGTTCGGCATTTCTGAAACATCGTGAACAGAACCATCGAGCAAGACTTCCTGCAGACAAACTGTTTACCTGCGATGTATGTGGCATGCAATTCCGATACCTAAAGTCTTTCAAGAAGCATCGTCTGAATCATGCACTTGAAAAACTGCACTCAAAATCACCACCTGATCTAGACACATTTGCCAGGGCTGTGAGAAATAACGGAGGGCCGTTTGCTGACAGGTCAGTTTTTCGAAGCAGCACAAACATCCCAGAATCTTCAACAGATTACAGTAATAAAATGTTGATGATGATGCAGGGAGGAAGCCGGCTGAATGGTGATGCTACGTTCTTCTCGCCAACTTTGCCAGGTGCTAGGGAGAGTGGCCGGGTGACTGCTCCTCCCATGGCAATGCTCCCATCCGCAGAGAACGGCAGTGACCAGGTGTCCAGTTCAAACGAGGCTGTCGTAAGCAACGTGGCAGATGATATGAACACCTGTGGTGCATCTTCATTTGAGCGAGCAGCAAGTGTGCCTGTATCCAAAATGGAGCAGCAGAACTTCTACAAATTTTCATTGGATGATTACTATTATGGGAGTAGCAGTAATTTTACTGATGCAACTAACACACTTACAAGAAGGGGCGCTAAGTCTGATCGGATACTGGATGGGGAGCAGGACGAGACAATTGATTCTCTTGCATTTGCACTTACAATGGCTTCAAATGGTGGTGGTGATGCATTCAGGTCTGCACAGGAAGCATCGCTTTTTAATTTGCTGCGCCTGGATGCTGCTGAGAGACAGCGTGAGCGTCGTTTTGCATGCCCATTTTGTGGTAAATGTGTGAGATCTAAAGAAAACCTGAAACTTCATGTGCGCAAGCATACTGGAGAACGTCCATTTGTTTGCTTATTTTGTGGCCGAGCATTTGGAGGGAAGAGTGATCTGACTCGACATCTGCGCATCCACACCGGCGAACGTCCCTATCACTGTGAAATGTGCGGCAAATGCTTTGCCCGTGCAGACTATCTGTCCAAACACCTCACAACACACATCCACAGCTCCCAGCGG
>Bla23
CACATTCGACTTGTTGAGGTCACGTCCAACATATGGGGCACAAAGTTCAAGATTCATGGCCTGGCTTCATCCGTTCCAGCCAATCTGGGCCAGGTGACGTACAAAACATCCCTCCTCCACCTCCAGCCCCGCCAAATGACACTGGTGATGACTGAACTTCGAGATGATTTTCCACCAGGCCCAGACCCCAACTTCAACCCTAATCTTTTCTCAGAAGATGAAGAGGAAGTTTTTCAACAAGAAGAGCATGGTTGTGGTAGAATGCAAGCAGACATTGCCCCACCCATTGCTCCCATGACTCCAAGACCTCATCACTCAGTCCCTGGATCCACAACAGGAAGATTTGCTGCACAACCACGCCCAAAATCCTCACAGATCCCTCCCCCACAATACATCACTGCCACTGAAAACCACCATATCACAGAAACTAGCATGGTTGTGAATGGTACTTTGGTTCCTGCACTGGCAAAGACAGAGTCTTATGAAGATGAGTTCCCATATGTGGAACTAACAGATATGGTGCATTATTGTGAGTCACTACGTGCTAATGCTGCCCCTGGCTCCTCAAATACTGCTGTGAAAAACTACACAGATAGTTGCACAAACTCCCAAGTGTTGTCAGCATCAAACAATATGGTGTACAGTGTTGGGGGAAGTGGGGGGAATAGTAATGGAAGTGGGACATACAACAATGTGATGGGTGGTGTAACACAGTACATGGGGAGGTGTAATGTTTCAACTGCAGGTTGTGTGGGGGGAACAGGCACTCAAACAACTCGCCACATTTCTCCACTTATGTGTGAAGGAGCTGTTCCAACACTTCAGTCACCAAAAAATGCGGTTGCTCCGAGTGAAGTTCTTATTGACCGAAACCCATCTTCACAGACTATGATGACTGCCGCTACATCTAGCGATCATACAGGTAACATCCAACGGATGAAGTCTGTACTAGCAGAACAGCACAGTCAGAATCAAAATGTGGTTGCTTTGAACCTCAATCTAAATTTGTGTACAATAGAACAGAATAATATAGATCTCAGGCCTGTAGTTATGAAAAGGATTGATAACGAAGGAAATAGCTTTAACAATAGCAATAACAATAACAAGAAGCTGCATCAAATTTATAATTGTAGCTCAAGTGAGGACGCAACAGGAACAACTAACTCTAATGTACATGGTGCATCCTCCTCTCCTGTGAAACCCATGAATAGTAACAATAATGCAGTCATTGTGGGGAAAAGAAAGGAGAAATATTGTTCAAACAAATCAAGTCCTAGTGGAAATCAAACTGGGATTTCAGGCTCAAAATGGTGCATGGGAAAACCAGAAGAACTTCTTTACATTGATGAAGATGGAGGATCTACGTCTAATGACCTGCCTACTCCAGACAGAGCACGTGGAAAGCGAACACCTACTCTCATCCCAGTAGCACCGTGTCCACCTGCTTACTTGACAGACTCCATGGTTCGAAGCTGTAGTGTCGGATTTCTGGATCTGGTGGATGCACAGCTTGTCCCTAGTGATGTGGCATTATTAATGCTTCGAAAAGAGGCACCAAAACGCCTGGTATTGGTCAATAGAAAGAACAAACACAGAAGACATAAGAATAAAGGCCAACATACTCAGGACATGAGTAACAGTAGAACTGTGTCCAGTACAGCCAGACCACTGACATTGAAGCATTGTGGAAAGAGCAGAAGTCTGGATTCCAGTGAAATCTTCCCCACAAACAATTCTGCCAACCAGATTCCATCCACAAAGGAAAAGATTCCCACAGAAATACCCCATGAAAGAAATCAGCATCAGAACCAAATACCAATGGTTGCTGTGTTGTCTGCATCCTCAAATTCCCAAGAAAGTGTTCACACAGCAGCAACAACAAAGCCTTCCCCAGTCACTTCTGTATCATTGTACAAAACAACCAAAACACCAGTCTTTGCACCTTCAGTTGGAGGAAACAGTTTGGATGGAAAGTGTGGGGCATTGCTGTGTGAAAAGCTAGCAGTTAGGGAAGCAAGTTCTTCACATTGTCATGGTGCAGATGTTCTACCAACTTTTGACAGTCTCACAGCAAGGATGAAGTGCAGAGAGTTGCTTGAGGAGTCAAGGTCTCTGCCTCCTCCTACTCCTTGTGCTTCACCACGTCTCCCTCGTAGTAGCCCAGCCAGCCCAGCTCCTAGCAAGAAATGTAGCAAGCGTAATCAGTCTTCGTCACCTATT
>Bla24
AAAAGCTTCAGTGTCCAACATGAACATGTTGGTAATGTGAATCTGATGGCCCATTCTGGCATAGGATTGTGGATATCTCTTAAGAATTCCAGCACCATCTGCCTCTACCACACAGAAACATTCAAACATCTTCAGGACATCAATATAGCTTCAAATGTGCTTCGTGTCACGTCTCCATCTTCAGGTTCAAATAACTGCAGTAATCGAGATTGCGTCAACAATAATCGCTCGTCTGTAACTGTTACTGCGCTCATGGCTTGTAAAGGTTTGCTTTGGGTTGGAACCAATGTCGGAATAAGTTTGACAATTCCTTTGCCACGACTGGAAGGCGTGCCTATTATCAGCGGAAGAGTGAACATTTCATACCATGCACACTTTGGTCCCATCTCTTTCCTGTTAGCTTTACAGCCAAGGAGTACAGGAGTCAGTTTCCATTCACCAAAACCTCAGGAAGAAGTTGAAGTTGTAGAAGATAATGGAAAGGAAGGTAATGAATTGGAAAACCAAGAGGAACCAATTGAAAATGTAGCATCTAAATTAAAACTGGAGAAACAGATCTCTGATACTTCTGTATCAAGCAGCATTGCAGCCAAATTGAAGCATCAGTTGACCAGCAGCCCTGTAGTGTTAAGGCGTCGCAAACACAAGGAATCTGATTTGATAACGCGACGTACCTCTAAGACGTTGCCTCGGGGCTTGGGATGTGGTGGGGGCTTATTGTCCGCTTCCACGACATCATCCCAAGGCTCTGGTGACACATGTGATGTTTATGGTCTGTATGGAGAACTGATGTATGTCAAGGACTATGAAGGTGAGGATAGTGCTTTGAATGGTGGAACTGATCCAATCTATGAATCTCTTCGACGTAGTGATCCAGAATTGGCGGCAATTCCCGGTAAAGTTAGCACATTAGATCGCCGATTAAGGCTTAAAGCAAGTCGTCCACGGTCATTAGATCTCTCAAACTGGTCGGTCGACTCTCGCTCTTCATCTATGTATACATCCTCTGGATCTGAGGAGACGCTGCCTTTCAGAAATGGTGGTGGGAGCAGAAATGTTTCTAGGCATGGGAGCAACGTGAGTTCATCTGTCCAAGATACGCGTGGGTCTGCTGATGTTACCCCAAATGTTCCCATTGAATCACCTGTAGATCTTCCTATTTCTGCAGTTGAACCAAGTTCAAAACCTACACATAAAGGTGCTGCAACACCTGTAGACACTTCACGTAGAACCGTGATTACTCTCATGGGTGGCCGAGGGTATGTAAACTGGAGGCAGGCATGCTGTTACACTGCTGATGGTAAGAACAAACATTTCTCTATGTCATATCCAGAGCCAAATAGTACTGATGCTCATATTGTGATATGGGAGATGAAATTG
>Bla25
GTAATGATCTCACAAGTACATGCTGGAATGTGGCGGCGTAATGGTTACTCGCTTCTGAATCAGTTGTATTTCTACCATAATGTAAAGTGCCGTTCTGAGATGTTAGATCGTGATATTGTCCTCCTCCAGATTGGAGCTTCGTTGATTGAGAGTAATGAGTTCCTCATTCATCTTCTCAACAAGTTTAATTTGATCAATTGGGCTAATCCTCAGTTTGAACTGAACACCTTGAAGAATCCAGAAGAAGACAGCATGAGACAGACAATTAGTTTAGTTGAAGAATTCTTAGGATTGCTCGTCATTTTGGTGGGTGAGAGATATACCCCAGGCGTCGGGAAGATCACTTCTGATGACCGAATTAAGAAGGAACTTACCCAGCAACTTTGCATCAAGCCCCTGTCTCACTCTGAGCTGAACAAAACATTGCCTGATGATGTAAACTATGAAACTGGTATGGAAAGAGTTATAGATCAAGTTGCTGAATTCAAGAAACCAGGACAAGGATCAGGAAAGGGCATCTATGAACTGAAGACTGAACTCTATTCTAACTACAATGTTTTCTTTTACCACTACACAAGGGAGGAATTTTCAAAATCTGAAGAGACACAGCGTAAGAGACGTAAAGCTGCAGGTGAACCAGAATGTTGCCCTCCACCACCACTACCACCATTGACAGATGCTTTTATGATGATGGCGAATTTGCTCCAATGTGACGTGATGCTGCACATCATGCAGATTGTCTTGGAACGCAGCATCAATCTCCGAGCTAGAAGTTTCTCAGAAACTCAGTTGCACAAAGTTCTGCATCTTATTGGCTACGCTCTACAGGAAGAAGAAAAACAGTATTGCCAGTTTCTACTTTTTACTGAACGTGCTGAGAAGTGGAGATTGGAGCTGCTTATAGAAGAATTATGTTCAAGTGCTAGAGTTGAAGCACACAAAGATTTGCTGGTGTGGACGTTGGCTAAATACCGACAAATAGCAGCACCAAGAAGGCAAGGAGGTCCATCTACTACTGTTCCCTCAACACTTCTGCAGGAAACATCTCAAAGTGAAGGTACAGCAAAGGAGGAGAAAGAATGGCGAGCTATGATGGCCGCTCAAAAGAGAGCAAAGATTATGGCCCAGATGACAGCCATGCAAAAGAACTTCATGAAAGAGAATGCCAAGTTGTTTGAAACTACTGTGTCTGAAGTAGGAAAAATGAGTGACCTGAAAGGCTTACCCATGGATCTTTCAGAGAATATGGAGACAGCACCAGTGGCATTAGGACCAAATCAAACAAGTAAACCTATTATTGAACAGCAGTATACTTGCATCCTTTGTCAGGAAGATCAAACTGTATCTGCAGATGGGCCAGCATTGTTGTTAGCTGCTTTTGTCCAGCAATCTACGGTCCTTTGTCAGCACCGTAAAACAGAAAACCTGGACATGGAAGAAAGCGGTCGGTATGATCTTCCAGATCCCCTGTTTCTTCCTGCTTCAGTGGGCCCTGCTCCACATACTGGCACGTGTGGTCATGTTATGCATACTCATTGCTGGCAGAAGTATTTTGACAGTATTTTGGCTAAGGAAAACAGACGGCCTTATCGTCTCCGTCAGCCTATAAGCTTTGACATAGAGAAGCATGAGTATCTCTGTCCCTTGTGTGAATGTCTCAGCAACACTGTATTGCCTCTAGTTCCACCTCTTGGAACTTTTCAGCCACAGTCTAATCAACATGCCCAGAAAAATGTAACTTTTGAGACTTGGTTACAGGGACTTAAGATAGCACTGAAATACAAGAAGAAACTTCCCAGTGGTGTTAGAAAGCTGGAGGTAAGGCGAAGTTCACGAATCCAGGCTCTACAGGGACGGGAAGTTACTTTAAACGCGACCTCAGAAGAAAATCAGTCTGACTTCCAAGGTTTTGCCGATGATGTAGATTCTCAGCCTGTTCAGCATATGCTTTATACGTGTCCCATAGATCAAGTGTCCATTGAATTGGGTGATTCAGGGGCAGACTTTGCATCCCTTTTCCCATCTAACAGAAATCTTGCAGATAAACCATGGCTTTCAGAAAATCTTGAGGAGATGATCATCTTGTATTCTCAGGCTACATACACAAAAGGTCTAGGTGTCCATCCTCACATCGGCGACTCAAGAGTACCATTAATGATATGGAAATCATGTGCATACTCTATCCATTCTCTGGAATGTCTGTTGCGAGACATGGAGAAACCGTTGCTTGGAGACCTGTCTTGTCGTCACCGGGACTGCTTAGAAAGTTTAGTTCGTATTGTTGGCGTATTCGATGCCGTATGGAAACGACCAGAAGTTACGAGCAGCCATGCTCTTCATATACTGTCATTGATTCTTGAGAATCCATCTGATGGTCCATGTATTCTTGACTGGGATTGTTTTGGAGTACTTGTCCCTCTAACGTTTTCTCTTCCAAGTCTTTTCTTGAGTGATCAACCAACACCAGTTCCTTCTGGAAATGTGCAAGAGTTAAACATACTGAAACTCATGCTTCTGTCACATATTGTGAAAATTTTATTGACGGTTGATTTCAATGAAAGAGAAGAAGAGCCAATGGATGTGGAAGAAGTAGGTGAAGGTGACCCAGCAGCAAAAAGTAATATTCTAGAGCTTCTGCATGCTGTTCGGAAGGTCGCAGCAGTACCTAGTGATGAAAATGCAGTCCAGTTGGATGCCCGCAGTGTATGGACAAAG
>Bla26
ATGACGAATCCTACAGTAGTTGATAATCAGACTGTTTTAGATGCCGAGTCGTGGAAGGAGAAAGGTAACATAGCTTTTAAAAATGGTGACTGGGATGAAGCCTACAAGTGTTACACGAGAGCTCTTAAGCAGACAAAAGAAGATACACCAGAAAAAGCAGTGTATTACAAGAATCGGGCGGCAGTACATCTCAAGAAAAATGAATACAATGAAGCGCGCGATGACTGTACTGTCGCACTTGACATAGTAACTAATGATCCCAAGGCATTGTTCAGACGATGTCAGGCCTTGGAAGCACTGGAGAAATATGAAGAAGCTTATCGTGATGCCCGGCAAATTCATACAGTTGATCCAGGAAATAAAGCTATCCAACCAATTCTTGAAAGACTTCATCAGGTAGTGCAAGAGCGCATACGACAGAATGCACAGACAACCAACAAAGTGGCACAAATGTTCACGTATGCATTTGATATTGAAGAGGAGAAAGAAAAGCGGGAAACTGCAATAAAAAACTTACTGGTGCTGGCACGTGATAAGGTAGGTGCAGAAATTATGTACCAAAGTGGAATTGTACATAGGATCAGTAGTCTACTCAAAGTTGAGAAGAATAAGGAAATTTTCCTAAGTGCAGTGAGAATTGTGGGCGAACTATGTAAGAACTGTGTACAGAGGACAAAAGGCGTGCTTCAGGAAGTTGGTGTTCCGTGGTTCCTAGATATTTTGAACTGCAGGGAGGAAGTGCAAGTGAATGCAGCTCAGTATTGCATACAGACCATTCTCAATAGTCTGAGTGGGATGGATAACAAACCAGACAGCAAGCCCCAGTCAGAATTGTGTCAGGAGAATAAAAATGAAATAGATACTATGCTCACTTGCCTTGTATATGCAACAACCAGTCGCACTATCTCAGGGTTAGCTCGGGATGCTCTTATGGAACTCCTTACTCGCAATATTCACTATTCTGCATTGAATTGGGCTGAGCATCTTGTTGAAATCCATGGTCTGCGCCGTCTTATGGAGGTTGCAAGTGAGTTGGAAGAGTACAAGTACGAGTCTTCCATGGAGATCACATCATCTACACGCACTATTTCATCAGTGTGTCTTGCCCGTATTTATGAGAATATGTACTATGATAAGACTCGTGCCCGATTCCTCAATAGTGTGGATGATTACATCAAAGACAAGCTCATAACACCAGACATCGAATCAAAGGTGCGTGTAGTTGTAGCACTGACAACTCTTCTGTTAGGGCCATTGGATGTGGGCAATACAATTGTATCTCGGGAAGGAATTATGGAAATGATCCTTGTTATGGCTGGTACGGATGATGTCCTACAACAAAAGGTGGCCTGTGAATGCATCATTGCAGCAGCTTCCAAAAGAGATAAAGTGCATAGTATCATCAAACAAGGAGTTGACATCTTGAAGAAACTATATCAGTCCAAGAATGACAATATTCGTGTTCGTGCCCTGGTTGGTTTATGTAAATTGGGTAGCAGTGGAGGCATTGATGCTTCAATACGGCCATTTTCTGATGGTTCTACAACTAAGTTGGCTGAGGCTTGTCGGAGGTTCTTGATTAATCCCGCCAAGGACTGTGATATGCGAAGGTGGGCTGTGGAAGGTCTTTCATATCTCACCTTGGATGCTGATGTAAAGGAGAAGCTGGTGGAAGACAAAGATGCCCTTCGTGCTATGATTGAACTAGCCAAGGGTGGTGATCAGTCTGCAGTGTATGGTTGTGTGACAACACTTGTTAACTTGGCCAATGCATATGAAAAACAAGAAGTGATCCCAGAGATGGTGGAACTTGCAAAATTTTCAAAACATCATATCCCAGAAGAACATGAACTGGATGATCCAGATTTTGTAGCTAAGAGACTCGAAATTCTGGCAAAGGAAGGTGTTACAAGTGCATTGGTGGGTTTATCTAAAACTGAAAGTCAAAATACAAAGGAACTAATTTCCAGAGTATTCAATGCAATATGCTGTCAGAAGGACTTAAGAGGTTTGGTGGTACAGCAGGGTGGAGCAAAGGTATTGCTTCCGATGGCTTTGGAAGGAACTGAAAAGGGGAAGAAACAAGCTGCTCAGGCTCTTGCTCGTATTGGGATTACCATTAATCCTGAAGTTGCGTTTCCTGGACAAAGAAGTGTTGAAGTTATTCGTCCGCTCCTCTCTTTATTGTCACTAGACTGTAATGCTCTGGAGAATTTTGAAGCTCTTATGGCACTGTGCAACTTGGCAGGGGTCAATGAAACTATCAGGAAAAGAATAGTCAAGGATGGTGGTGTACCCAAAATAGAAAACTACATGTATGAAGAGCATGAAATGTTGAAAAGGGCCGCGACACAGGTGATGACGAACCTTATCACATCTCCTGATGTTGTGAAGATATATGAGGGTAAAAATGATCGCACCAAACTTCTGGTATTGCTGTGCAGTGAAGATGATGAGGAAACAAACATGGCCGCAGCTGGTGCACTTGCTGTTCTCACTTCAGCTAGCACAAAGGCATGCAAGAAGGTGTTTCAACCACAGACTTGGTTAGACATTTTGCATAAGCTTTTGGCAAATCCTAATAAAGACCTGCAGCATAGGGGAGTTGTCATTGTGTACAACATGATGCATAGCTGCAAGGATGTTGCAGAGAAGCTCGTTGCCACTGATATCATGGAGATTCTCATGGCTCTTTCCACCATTAAGGAGGAAGGTAAAGAGAAAGTATGGGAATATGCTGGAGAGGCACTGAAGGCAGCAGAAGAATGGAAACTTATCAGAAAGCCAAGT
>Bla27
ATGCCTAGTGCAACTGTAGTAGAAAACCAATTTTCATTTGACATGCCGTTATCACGCACACGTTCCTTGCTGGGCAACATTAATGGGGCACCATCCAGCATCCCGAGTGAGGCATATCTGTCTCACATTACGGAAAGTATTAATCATCTACCATCAATGAAGACAGGCCAGGAACTTCTTGCCCTCCAAGTTTCAACTTTACAGATACCAAATCAACCTAGTACTGTGAATCAGTCGCTGCCTTTAATCAATTCTATTGTTTCTGATGGAACGAATAGTCCGATTCAAAATAAAAATGGCTCATCAAAACCAAAAACCATGGTTGCTACTCCTGACCAAGTAATGAAATTATATATGAACAAGCTCACTCCCTATGAACAACATGAAATTTTCAGCTATCCTCAGATTTATTTTATTGGTGCCAATGCAAAAAAGAGACCTGGAATTGTTGAGACGGCAAACAACTGTGGATATGATAATGAACAAGGGTCATATATTCATATACCACATGACCATGTGGCATACAGATATGAAGTTTTAAAAGTGATTGGCAAAGGGAGTTTTGGACAGGTAGTTAAGGCATATGACCACAAAAACCACGAACACGTAGCTCTGAAAATGGTGCGGAACGAGAAAAGGTTTCACAGACAAGCACAAGAAGAAATACGAATTTTAGAACATCTGCGAAAACAGGATAAAGATAATACAATGAACATCATTCACATGTATGATAGTTTCACATTCCGAAATCATATGTGCATAACTTTTGAACTGCTATCAATAAATCTTTATGAACTAATTAAGAAAAACAAATTTCAAGGTTTCAGTCTTCAGCTAGTACGAAAATTTTCCCATTCTCTTCTGCAATGTTTGGATGCCCTGTACAAGAATAAAATTATTCACTGTGACATGAAACCCGAGAATTGTATCAGTTTGCATCACAGTTGGCGACGGCAGAAATTCTGC
>Bla28
ATGGATTGTTACGAAGACATGTTTAAGGAAATCACGAGGAAACTATACGGAGAAGAAGGGTTGCCGGACACGAACGGGGAAGGGTGTACGGGGGGAGGAAGTAGTAATAGTGGAGGTGGGAGTGAGGGCGGAATAGCGACAAGCATGCGCGCAGCGGCCGCGGCCGCCGCCGTTGCAGCAGCAGGCGTAGGTGTGATGCCAGACTATGAAGGGGAGGGTAATGGTGGTGGGTTCAAACCCGACGATGGGCATCATTCACATGGTGGTGCTTTAACGGCTTTCGGACTGGCGGCATTAATGCAGAACGGTTTCCCCCCGCCTCCGGGGATGTTGAGTGCACATCATTTTCAAGAGGCAAAGTACAGAGGCGGGTCTGCGGGAGTTGGCGGGGGTGGACATCACCATCAACATAACACCACCACCGCTGGCAACAGTAATACGGTGGCCACGGCAGAGGACAAGTGGGTTCCCAGCGAAGAAGTGCTTCAGTGGACCAGCTCCAAGATTGCTAGCTACAACCCGGCCCAGAAACTGTTTCGCTGCTCCGAATGTGAATGTGTGGGTTTCCTATCCCGCGTGGCTGAGCACTGGCTTGGAACCCACGCCAACCTGCGGGTGTTTCAGTGTCCTCAGTGCCCGTATTCGAGTGCCTGGGCGCGCTGCGTGAGAATGCACCTCACTCGCCAGCACAACGTCACGGAGGCACCCGGGGACGGCGTGGCTACCTTGTATAAAGAAAACCCCGTCCTAGAAGAAGTTACAAAATATTTACAGAGGCTGAAGACAAAAGTGGAGACGGCACCTCTGCCAGCCAATAGCAGTAGTGGGGGAAACAACCAGAAACATCAGCAAGATTTCCATCATCAGCCTCCGAGTGGTGGTAGGACCAACACCTCGACCGACAATCAGAGTACAAAGCGTTACTGCTGCACGTACTGCCCGTACGCCACCGATCGGCGTGACCTCTTCACGCGCCACGAGAACATCCACCGCGAGGAGAAACCTTTCCAGTGTTATGTGTGCCAGAAACAGTTCAACCGCGCAGACCACGTCAAGAAACACTTCCTACGCATGCACCGAGATTACCCATACGATCTCAACCGCATACGACGCCAACCACCTAAGAACGCCAGCGGCATGTCTTACTATCACAAATATAATAACAACTCGACTACACCCGGGACCAACAACACGCATCGTCAGCAAGACAACCAAAACAACCACCAAGCAATAATGACACCGCCGATCCACCAAGTTCACCACCACCATAATCTCAACATCCCCGGAGGATTCTCCTCGATTGGCCTGAGAACTGGTACGAATCCTCCACCGATCAGTAAACTCAAAACACAGCCACCTCCCCCACAGCCACAGCAGCACAATCACAACGGCTGCAACGCCAAGTCTCACGGAAGCAAGACGAAGAAGAAGGGTGAAAAGCGTTATTCGTGCTGTTATTGTGCGTGGTCTGGTGTTGATAACTGGTGCCTGAAGCGTCACCTCAATACGCATCTGAAACCATTCGTATGTGTTCTGTGCGACTACAAGGCGGCTCGCTCTGAACGACTCGCAACCCACGTACTCAAAGTGCACAACAAAAGGGCATGTGGCCGGTGTTCCTTCCTAGCAGATGACCAAGCTCAGCTCAGCGTTCATCTCCAAGAGCAC
>Bla29
AGCTGCTGCAGCACAGTGGATAAGGAATTTGATCCCCCTGTGGAGATGATGGTGAATGATTTTGATGATGAAAGAACACTGGATGAAGAAGAAGCATTGGAAGGATCAGAAGACCCTCAAATTGAACTGTCTAACCTGCAGCGGGAAGGGGATATGCCATTAGAGGAATTGTTAGCAATGTATGGATACGGAGACCCGTCAACAGAGAATTTACAGTCGAGTAGTTCAGAGATGTCAAACCAAGATATGGCGCTTGAGAATGATGGTGTTGGTCACGACATGTTGGATGAGGAGTGTGATGAAAAGAGTGGGCAAACTGATCTGCAACAGTTGTACATCAACCTGCCTGAGAAGGAAGCTGAAGAGAATGCTGGTACGTCAAGGCTGCTGAGACTGTCACGGCAGCAGAGTGAAGAAGAGGAGGAGGACTATGATTACAGCCCAGACGAAGAGGAGTGGCGGAAGACAATCATGGTTGGGAGTGATTATCAGGCAGGAATTCCTGAAGGTCTTTGTAAGTATGATGATGCTCTGCCTTATGAAAATGAAGATAAGTTGTTGTGGAACCCAAGTTCTCTGTCTGAAAAGGATGTGGAAGATTTTCTCGTGAAAGCACAGGAACCCCTTGTGAATAATGCGCAAGGGGTAAATGCTATACCTATCGGGACTCATACGAGAGATGACGAACAGGCCCTCTACTTATTACTTCAGTGTGGTTATAACATTGAAGAAGCCTTAAGAAGGCGGCGTATGAATGTTGTACCACCGACTGACACCATGAGCTTGTGGTCTGAGGAAGAATGCAGAAATTTTGAAAATGGCCTTCGCAGTTATGGTAAAGATTTTCATCTTATCCAACAAAACAAGGTGAGAACACGATCAGTTGGAGAGTTGGTTCAGTTTTACTATCTTTGGAAGAAAACTGAGAGGCATGACATATTTGCCAACAAAGCAAGATTAGAGAAGAAAAAGTACACACTACATCCAGGGATCACAGATTATATGGACAGGTTTCTCGAGGAGCAAGAAAGTGGGACTGTCACTCACAGAGACAGGAGCTCTTCCCCTAACATCCATTGCCTTATTTACGGGGACCCAAAACGTCACAGAATACAAGATAATGCCCCAGGAGAAACGGCAAATCATACGACACCTATGTCCTATACTGGAGATCCTCTCAGTGAACTGGCAAATCATCTTGATAAAGAGAGCTTAGAGTCTCTAGTGAACTTAGCAGCAACAGCAGCAGGAGGCATGGAGAGTGGAAACGTGGAACCAAGGGTTGACTCTGTGGGTGGTGGATCAACATCAGGTGCTGCTGCTGTCACACAGTCAGGTAGTGCCACCTTGAACAGCGTGGAGATGGCATTTTCCAGCACAACTGTCAGTGCTCCGACTATGCTATCGTCCACCGAGACCTCATCCCATACCGCAGAATCTGTTGTGCAG
>Bla30
CACAAGCTCTCAGTTTGGGCATGGAACATGTGGAACCCGTGTGATGCTGCAGCCATAATCTTCTTTCTCATAGGGTTATGTCTGCGTCTGCGCGTCTCCTCAATGCAAGTTGGTCGTCTTATTTTCTGTGTAGACATTGTCTACTGGTACCTTCGTATTCTGAATATCCTGGGTGTGAACAAGTATCTTGGCCCACTTGTCACAATGATGGGAAAGATGGTCAAGAACATGATTTACTTTGTTGTTCTTCTCCTTGTGGTATTGATGAGTTTTGGAGTGTGTCGTCAGTCAATTCTCTACCCAGACAAGGAGCCGAGTTGGTTTCTAGTTCGGGAACTCTTCTTCCAGCCATACTTCATGTTGTATGGTGAAGTGTTTGCAGACAGTATTGACCCTCCATGTGGTGATGACCCTGGCTTGGAAAAGTGTCAGATGGGTCATTGGATTACTCCTGCTGCAATGGCGATTTACCTCCTTGTGGCTAACATTCTTCTTATCAATTTGCTTATTGCTGTCTTCAACAACATTTTCAATGAGGTGAATGCCATTTCACATCAAGTTTGGATGTTCCAGCGATTCACAGTTGTCATGGAGTATGAAGAGAAACCTGTACTTCCTCCACCACTCATTGTGCTGTGCCATGCATTTCTATTGTTCAAATATTGTCACCGTAAAGTCCGTGGTGTCCGAGAATTGTATGACAATGCCCTGAAACTATTTCTGGACCATGATGACTTGGAACGACTGTACGATTTTGAAGAAGAGTGTGTGGAGGGTTACTTCCGAGAGCAAGAATCAAAATTGCATATGTCAAGTGATGAGCGCATCAAGAACACAGCTGACAGAGTAGAAAACATGTACCAGAAAGTAGAAGACATTAATCAGAAGGAAAACAATCAAATGACAGCTATTCAAGGCGTTGAGTTTCGCATAAGGAAATTGGAGGACCTTGCTGACCAAACATTGTCTCACCTGGCAGTTATCCATCGGTTTATGGCAACTCATGTGCGGGATCCTTTGTCCATGTCTGATTTACCAGATATCAAGTTGGGTAGTGAAAGAATAAGACTCTATAGTGAGAGGTCTGATGATCTCAAGACTTTGTCAGAAACTTCAGAAAAGATTCATTTACAACCCGTGTTGAGCAGAGAACGAAAGAGGCCCACACGCTCCCTTACAGAAGTTAGGCCTGATTCATTTCTGCTTGGTGAAATTTTGCATGAGCGGCTAGATGATGATAATTGGAACACAGATAAACAAATTTCCAAATCTGAGGAAGAACGTGAGGAAGAAGAAGAAGAAGAAGAAGAAGAAGGTGGAATATCAGAGGTGTCACAGCCTGCCAGGAAGAGAGTACCATATCAGCTTACTAAACAGATGAGTATGTCACGCAGTTCCCTCTTGGAGCCAGCTGACAGCCATTCAGGAAGCAATGAAGAAGGCATAGCAGATGTTGGAGAAAATCAAGGCAGTACACAGTCACATGACTTTTTTAGAAGTAACTCTTCAGATTTTCGACCAGAGAGAAGGGACTCCAGTACAAAAAGTAACAGAAAGCACAGCCTTGAAATCAGTGATGGTTCTGAAAGAGGCAGTGTGATGCAGCGTCCTGCACTGGCAAGACGACAAATCAGCAAGACCCATTCTGAACCAGAGAATGCCATTGGACCTGATTCCCAGGAAGATAATGACTTCCCACGAGCAGCTGTAGTAGAACGCAGTGTGACATGGGCGGAGCCCCGAATAACTGTGATACCCCCCAGTACCAAATCCAATCCACGTGCAGTGCTGTTAGCCATGCATTCAGAATACACAAGCATCACAGATGAGCTTGAAACAGTGTGTGGCCTTCTCAGTCCCCCACACACACCCAGATTGCTGTCACCTCCACGACCTGGTGAGAATAAGCCTCACCGAACTCGCCACACTTCAGAACTGTCTAACCCTGAGATGGCTCTTTACCTGGAAAAGGAGCATCTGCGAGATGCTGAGGAAAATGATTACCAGCTGATGAAGACATTGATACATCAGCATGATGAAGAGGAGGCTGCAGAAAGTAGTGCCTTTTTCCTCAAAGTGACCAGTGAGGCGCCTGAGTTCCGCAGTCGTTCCCTTCAACGCAGCAGTGCCATAGAAGTGAAAGATTTCCCCACCCCACGTGCACAAGGCATGCCAGCCATCTTCTGCACTGACATTGATGCCCAGCAACTGCAGGTTCTTCACACAGAGACTGTACCTGAACGGGCAACAAGATCAGGGACTGACGACAAAGCAAGCCCGTTGCCCACATCAGAGACCATGTGC
>Bla31
ATGAAGATGTATTACAACAAATACTTTTCAAAACAGTTTTTGTTTTCACTGGTATTTAATCCCAATAATATGAGTTTTGTGGTATGTTGTCTTTTACTGGCAGAAATTGTAGTTAATATTATTGTGATTCAGCATGTGAAATATACAGAAATAGATTGGGTGGCCTATATGCAAGAAGTGGAGGGCGTTTTGAATGGAACTTTCGACTACACGTATCTGAAGGGTGACACAGGACCACTTGTTTATCCAGCGGGCTTTATATATATTTATGCTGCGCTGTACTACGTCACAAATCATGGACAAAATATCAGACGTGCACAGTACATATTTGCCTTTCTATACATTGCCCTTCTTTATTTGGTGTTCAGAATTTACATGAAGAGCAAGAAAGTGCCTCCTTATGTTTTAGTTCTGACTTGCTGTTCTTCGTATCGCATCCATTCTATATTTGTGCTACGACTATTCAATGATCCTGTGGCCATGGTGCTATTTTATGCCTCAGTCAATCTCTTCCTAAATTCTAAATGGAGCCTGGCAAGTTTGTTATACAGTATGGCAGTATCAGTGAAAATGAATATTCTCCTGTTTGCACCTGCCATTTTGTTGACATATTTAACTTGCCTTGGTTTAAAAGGTACATTGATACAGTTGACAATATGTGCATCAGTTCAGGTTCTGCTTGGAATTCCATTCATCCTGACCAATCCCATGGCTTATATTCATGGTGCTTTCAACCTTGGCCGTGTGTTTCTATATGAGTGGACAGTGAATTGGAGGTTTCTGTCAGAGGACATTTTCACAAACTCATACTTCCATATAGGCCTCCTTGCTTTGCACATGACATTACTTTTGTTTTTCTATAGTTCTGCACTGATATACCTAAGAAGTTATGCGACACTCATTAGCATTCAGAAGAAGGTTAGGAGACAGTTATCAGACTGCACAGAAAAGTTGAACATGGACACAGCATCACAATTATTCTTACTGCCACTTTTTACTGCCAATCTGATTGGCATAGCCTGCAGTAGGTCACTGCATTACCAGTTCTATGTCTGGTATTACCATAGCCTCCCATATCTTCTTTGGTGTACTCGCTTTACAAGTATTGGCAGACTTTGCATCCTTGGTATCATTGAAATGTGTTGGAACACTTTTCCATCTACATCCCTGAGCAGTTTGACATTGCATTTGTGCCACATCATAATTTTGTTAGGAATTGCTAGAAACAGGCCAAATTTGAAAGTAGAA
>Bla32
ATGAATGGGAGTTTGACAGACGCCTGGTGGGACGATGAACAAACGCCAGGAGATGGCTCTATCGATTGGGGTAATGCCGTCGGCAACCATCAGAACTGGACGACATCGGAAGAAACTTTCACCGATGTTGTCGCTGTCGGAAACGTTGTCATCGACACCAACTACACACTTGACTTCAACGCGTCAGACGAGAGCGATGTCGCGTGGCAGCTACTTCAAAAACGCGCTCCCTTGGCAGTCTTGCTCCTGCTATTCTCGGTTGCTACAGTTTTCGGTAACATGCTCGTAATTCTCGCCGTCATCAGAGAGAGATACCTGCATACTGCCACCAACTACTTCATCACGTCACTGGCAGTCGCCGATTGCTTGGTTGGTCTTGTCGTAATGCCATTCAGTGCGGTGTATGAGGTCCTAGAAAACAGATGGTTCTTTGGTATGGACTGGTGTGACGTATGGAGGTCACTGGATGTCTTGTTCAGTACAGCTTCTATTCTTAATCTTTGTGTGATTTCTCTTGACCGCTATTGGGCAATTACTGATCCATTTACTTACCCTTCCAAGATGAGTGTGAAGAGGACGGCTGTACTCATTGCCGCCGTCTGGGTCTGTTCTGGTGCGATCTCGTTCCCCGCTATCGTCTGGTGGCGCGCAGTACGCACCGAGGCTGTACCCGAATTCAAATGCCCCTTCACGGATCATCTCGGGTACCTGGTGTTTTCGTCAACTATCTCATTTTATCTTCCATTGTTTGTGATGGTGTTTACGTATTATAGGATCTATCGAGCTGCAGTTATCCAGACTAGATCCTTGAAACTAGGCACAAAGCAAGTCATGATGGCGTCTGGAGAACATGAGCTAACTCTCAGGATTCACAGAGGCGGAAACAATGCGGGATCATCGAACAGCGGTAGCAATGTCATGGATGACAGACATATGTACAGTACCGGAAGTAGTGGGACACCTGATGAAATCTCAGGTGAAATTATAGACGCTACCGAAACTCTGTCACCACCCCATCATCACCGTCACCATTATCACCACCATCATCACCAGAATAACGGATTAACAAGACATTCGTCAAATAGAATCATATCTGGGAACACGAACAGTAAAAACATGTCCAAGAACTTCTCTTTGAGTAGGAAACTTGCGAAATTTGCAAAGGAGAAGAAAGCAGCTAAGACTCTGGGGATCGTGATGGGTGTGTTCATTGTTTGTTGGTTACCGTTCTTCGTGGTGAATCTGCTGTCTGGCTTCTGTCTGCGCTGTATCTGGAATGAGGAGCTGGTATCTGCAGTAGTGACGTGGTTGGGATGGATCAATTCCAGTATGAACCCGGTCATCTATGCCTGCTGGAGCCGCGATTTCAGA
>Bla33
ATTGTCTTGCCGTTGATGCCGAGATGTTGCGCCGCTAGCAAGATGGCTACACCCTCACAACCTCTTCTCCTCATTATATGTGTGGCAGCTCTGCTCGCGTCGGCCGCCAAGGCGCTGGCTTTCTGCCCCACCGGCTGCACCTGTGATGATGACACGTTGGTGGTGACATGTATCGAGGCCAACTTGGACGTGATTCCAATCACACTGAACCCTTCTATCCAACGGCTGGTGCTTAAATACAATCGCATCAAGACGGTGGACGCTGCCTTTCAGTTTTACGGTGAGCTCAAATACGTGGATCTGTCATATAACCATTTGGTGAGCATCCACACGAGGAGTTTTGAAGCTCAGAGGAAGCTGGTCGAACTCCATCTCAATCACAACAAAATTTCGTCGGTGAGTAATACGACGTTCGTGGGTTTGAGAGCCCTTACTGTACTCAGCCTAAGGGGTAACTATCTGGAGGAACTCCCAGACCGTCTCTTCAGCCTTCTTCCACAGTTGGAAGAACTTGATCTAGGTCAGAATCGAGTGTCACGTGTTGATCCAGCCGCATTTGCTGGCCTGACAGCTCTGAGAGTGTTGTACCTCGACGATAATCAACTTCGTGCCGTGCCTACATCATCCTTTGTCGAACTCAGTAACCTGGCCGAATTAAAAGTGGGACTGAATGCATTTACAGCGCTACCAGATGACGCATTCCATGGGTTAAATCGCCTAACTAACTTGGATGTTAGTGGAGCCAGCTTACAAAACATAAGCGAGAATGCTTTTCGAGGCTTATCTGTGCTCAGGAGCCTTGGCCTGCATGACAATTGTCTGCGGGTCGTCCCAACACGCCAGCTTGCTATACTCCCTCGACTTGAGGAGCTCAGTGTCGGGCAGAATGAATTCACTGCCTTGGAGGCTCATGCATTCCAAGGCTTGGAGAAACTGAAGCGACTTGACGTATCTGGAGCCCAACAACTCGAACGTGTTGAGAAGGGCGCCCTTGCCGATAATTTGAACTTGGAGGCACTTGTCCTGAGTAGTAACAAAAAGCTGTCGTCAATTGAAGAGGGTGCCCTTGCAGGTCTGCCAAATCTTAGGCACCTGGTGCTTCGGGACAATGCTTTCACCACCTTCTCTGAGCCATTGGCCACATGGCCAGAGCTGCGAAAACTAGACCTGGCAGAGAATCCTCTGGAGTGCAGATGTTCACTGTTGTGGCTCCGTGATCTCCTGGCACGTCGAAATGCCAGCCAAGTCTTGTGTGCAGCACCCAAACACCTCAAGGATCGACCTCTGAAGTCACTGTCAGCAGATGAGTTGGGCTGTGCCCTCCATGATACCCGGCAACAAGCCATTATTGGCGCACTTTGTGGCACAGGAGTGGCCCTCATAGCACTGTTAGGAATCCTGCTTTACCGCTACAGACGCCGCCTTCAAGATGCCCTCAAAGACTACAAGTGGAACAATCGTGCCATAAGCCGAAAGGAACACGAGTATCAGAAGACGTTCTCTGACGAGGACTACATTGTGCGTGCAGCTCAACAGCAGAGTCTCAAGCCAATACCTGTGACGGAACTG
>Bla34
ATGACAACGTTGGAGGATAAATTGTTGGGAGAAACAGCCCATTGTTACTGCAGCAGTAGTGAGAGCGAAGGGGAGAAATCCGATGATGATAGTGGTAAAGAAGTGCAAACCCCTCCAGTGATAAAAGAAGCAGGATCGATTCCTCAACCAGATCCTTATAAATGGGAAGGATCCTCCACAAACACTGGCCCTAAAGGTGTAATGAAAGATTGGCAGAGGTTCAAACAACTGGAAACTGAAAAAAGAGCTGAGCAGGAAAAAGAAAAGCAAGCTCTGATTCAAAAGCTGTCTCTGACTTGTAAATCAGCACTGGAAGAAGAGAGGGAGAAAAATGTAGATCCTGAGATGGCAGAATTATTATCAGATGAGTTCTTACTGCAGTTTCAAAAACAGAGAATGGAAGAGATGATGTCTAAGTTGGCTACTCTTCCAGCATTTGGAAAAGTTTTCAGTCTTAAAGATGGACAAGAATTCCTGGATGCAATTGACAAAGAAGATAAAGCTGTCACAATTGTAGTACATATATATGAAGAAAATATACCAGGTTGTGAAGCAATGAATGGTAGCCTTATTTCTTTGAGTCAGGATTATCAGCAAGTAAAATTCTGCAAGATGATTGGATCAGTTGCAGGAATAAGTAAACGTTTTAAACTAAGTGGAGTACCAGCTCTTCTGGTCTACAAGGCAGGTCAGTTAGTTGGAAACTTTGTTCGTGTCAGTGAGGAATTAGGTGATGACTTTTTTTCTGAAGATGTGGAAAGTTTCCTGTTGGAACATGGCATTCTGCCAGACAAAACTTGTGTGCCATCAATTGTTAAGTCACAGAATGATGCTGATGATAGTGATCTTAGCCTTGAA
>Bla35
GTGTGTGGTAAGAAGTATACACGCAAAGAACATCTTGCAAACCACATGCGCTCACACACTAATGACACACCTTTTCGCTGTGAAATATGTGGGAAGAGTTTTACTCGTAAGGAGCACTTCACAAATCACATCATGTGGCATACAGGAGAAACACCCCACCGCTGTGATTTTTGCTCTAAAACATTTACCCGTAAGGAACACCTTCTCAACCATGTGCGCCAGCATACAGGAGAGTCTCCTCATCGTTGTGGTTTCTGCTCCAAGTCATTCACACGCAAGGAACATCTTATTAATCATGTGCGACAGCATACAGGTGAGACACCTTTCCGCTGTCAGTATTGCCCCAAGGCATTTACTCGAAAGGACCATCTGGTGAACCATGTGCGTCAGCATACAGGGGAATCTCCCCATAAATGCCAGTACTGCACCAAATCCTTTACACGGAAAGAGCATCTGACCAATCATGTTCGACAACATACAGGCGAGTCTCCACATAGATGCCATTTCTGTTCCAAATCCTTCACACGCAAAGAGCACTTGACCAATCATGTACGCATTCACACAGGTGAATCTCCGCACCGCTGTGAGTTCTGCAACAAAACATTCACTCGTAAAGAACACCTGACTAATCACCTGCGCCAGCACACTGGAGAGACTCCCCATTGCTGCAATGTTTGCTCTAAACCATTCACCCGCAAAGAGCACCTCATCAATCACATGCGGTGTCATACTGGGGAGCGTCCATTCAGCTGCTCAGAGTGTGGGAAGGCATTCCCACTCAAGGGGAATCTGCTTTTCCACCAGCGTTCTCACAACAAAGGGGCAGCAGCTGAACGACCATTTCGTTGTGACCTCTGTCCAAAGGACTTCATGTGCAAGGGACACCTCGTCTCACATAGGCGCTCACATTCAGGAGACCGCCCACATGCCTGTCCCGATTGTGGCAAGACCTTTGTTGAAAAGGGCAACATGCTTCGCCATCTGCGCAAACATGTGGCCGAAGGAAGTGGGGCAGGTGCAGCTCAGCCTCAACCACCTCCACAAGGACATCACCAGAATCCTGCTGTGGCAGGACACGGGGTTGTGGTTCCAACCACACATCACCTCCAACACCATCCTCCTCCACCACCACCTTTACAGCCACATCCCACACACACTGCTGTGGTTGTCCCCACACCTAATGGGGTTTTGGCCACGTAC
>Bla36
ATGTCTGTGTTAGGCCATCATCAGTCTCTTACATTAACCCCTAAGAAGTTTTATGGAAAAAACAAAAGTGGCAAAGTATGTGAAATTGGGGTTGAGAATTTCAGATCCAAAAATAATTGCAAAGAATTGCAGTTTCAGAAATGGCCACGTCAGTTGGATCCATCAGCAACATGGAAGATTTTCAAGAAACAGCAGGAAGCATTAGTTTATGTGCAAACAAAGAAGAATGGTCTAATGGCCTTTGTGTTTCAGGATAAATTTGGATGCCGCCTGTTTCTGGTTGCCCATCCAAGTGTGTTTTGGTTCTATGACTCTAAAAGAAGTAGTGAAGATAGGAGTTCGTATGAAATTATCTTAGAGCATGCAGTGTGTAAACTCTACTTTGATTTGGAATTTAGTATTGAATGTAATTGTCAGCATGATGGGAACAGAATGGTGGAATCATTCATAAAAATAGTATCATTTCATATGAAAAAGGAATGGGATATAACTGTTAACAGACATCATGTGCTAGATTTAGATTCAAGTACGGAAAAAAAGTTCAGTAGACATTTGATATTTATGTTGCCAAATGCTGTCTTTCAGGATAACTATAATGTAGGAAATTTTGTAAAGAACATGTGCAGTGAACTTAGACTTTATATTAATGAACACTCCAAGAAGGAGGTGGGTGCAGCTGAAGGTAAACATTCCTATGGAAATGTTGACAGGTTGCATGTCTGTGAATTGCTTGTTCTGGACAGAAGAGGTACATACAGGTTGTTTTGTGATGAAGGTGTGTACACTAAAAACAGACATTTTCGTTTGTACATGTCTTCCAAACGGAATAAGAATGCACCACTAATTGTTAGCAAAGAAAATCAGTACAAGCCTACAAGCATATCTAGGCAGGATAAAAGTGAAGACATGCAATTATTTCTGGACTCACTTATAACCTATGTCCCAGTGGATACAAATGATTTAAGAGTTCTTAAATATGGACATTGTGTCAAGCAGGAATTACAATTGGTTTCTTGTCCTAAAGTACCTTTTGAGGGTTTTGTATCCAGTTGCGATGTGGAATCACCATACCCGGAGGTAGATAAATTTGTGAATAATTTAATTCTTCCGGGACGGATCTGGCGTTGGTTTTATTTTAGCAGTGGTAATCATATTGTCTATGATATTATAGGTTATCGCTACTGTGGCAATATAGGTCGTCAGCATCGTAGCAACAACATCAAATACGTAGTGAACCTTACAGACCATATCTATTACCAAAAATGTTATGACCCAGACTGTGCAAATTATCGTTCTGCAGAATGCACGTTGCCACCAGAAGTCACATTTCTTCTTGAAGATGACAGTTTTCTTAAAACTGCAGAAGATGATTCAAGCTTTTCAATGACTCTGGGACATTTTGGAATATTAGAAGAAGACTTCCTACAATTAATGGATGCTGTGGAATGTGTTGTGAACAGCTCTCATAATATTTTGCATCCAGAAGACATTCCTTCAGTTCCATCAGAGTTTCCTGAGTATGGACTGTCAGATCATGATGTGTCATCAGCCCTGGATATTTTGGACAATTCTAAGTGT
>Bla37
ATGTCCTCACCATCTATGGTGCATCGAAGCGGTGACACCCTCGTGGTGAGAAGTGTGGTGACCGGGGAGTCTATACACGAAGAAAGTGAAGACGATACTGATTTGCCCCAGTGCAAGATAAAGCGAAACTACACTTGTTCTCATTGTACTTACTATACACAAAACCCGCGCTCCTACCTATACCATCTCAAGGACGAACACGGGGAGAAGATCAAAGTGTACGAGTGCCCTAGCTGCCTGTACGCGTCCAAGCACAGTCAAAAGCTGCAGCGGCATGTGCACATGGTTCACGTGATAGGTCGAGGAGCTGCCGCTGGCTTCAAGAGAAAGAAAAGCGAGGTATCGAAATCGAAATTGTGGAACAGCGGACAGACGGTGAGCGCAAAGCAAGCGGAAAAGAAGTCCAGTGGCGATTCTAAAATGGTGAATGTGAGTGAAAACATCGGTGCGAAGGTGGGTGGAGGGGACGTACATGAATGCTCTTTGTGCCCATTCACGAGTTCGAACCCCAGTGAAGTGTTGAAACATGAACGCACTGCGCATCTCAAGAAGAAATTCTACCGTTGCAGTAAGTGCAATTACGTGACTCATATGAAGGCTCGGTACACGAAGCACGTGAAGTACCATTCCATGCCTATGATCAAGTGTGATCTTTGTGACTTCCGCACGCCATACAAGTGGAACTTGGATCGTCACTACAAGAATCATACTGGGGATGGGGCCTTTCGCTGTGCTCTCTGTAACTTCACGGCCGATATCAAGCAGAGCCTCACTGTACATGAAATGAACCACCACGTGCCCCCAGTTGGACAGCCCATATTGGCGGGGGGTGGTGCGGGGACAGGACGGCGCCGGAACAAGGTGGGCGCAAGCGACTCTACGGCTGTGGAAGAGGAGATTGACCAGGAGGAGTTGGAGCTGTTGCGCATGGAGAGGGAAGACGCAGCAGATTCCGCCCCTCCATTCCAG
>Bla38
GAAAATGGGACAATCAGCTACCGCTGTGAATGTCCGAAAGGCTGGCATGGCCCTCATTGTGAGACTTCTGCACAGACTTGTGAAGATAAGCCCTGCAAGAACGGAGCTACGTGCAGGGACACCTCAAAGGGATTTGTCTGTAAGTGCCCTGCAGGGTTCAGCGGCACTGACTGTCAGAATGAGATAGATGAATGCTCTCCCTCGCCTTGTAAAAACAATGCTAGCTGTGTGGACCGCGTCAATGGTTTTGATTGCATATGCCCCACTGGGTTCACCGGAGAACGCTGCGAGACTAATGTGGACGACTGTAAGGGGAACACATGTCTGAACGGAGGGACTTGCGTGGACATGGTGAACCAGTTTCGTTGCCAGTGTGTGCCTGGTTATATTGGACCTCTCTGCCAGAACAAAGTAGATTACTGTCAGACGAAACCCTGTGCAAATGGAGGAGAATGTACAGTTCTTATCAATGACTACAGATGTACTTGTCGGCCGGGATTCACAGGAAAGGACTGCAGTGTCGATGTCGACGAATGCAGTTCTTCTCCGTGTAAAAATGGCGGCACGTGTTCGAATAGAGTAAATAGTTTCCAGTGCCTGTGTCCTCAGGGATACCACGGCAAGACCTGCAACAACGAAGCCAATGTTTTGGATTCCCAGCAAGATTCCTCAAGCGCCGTTGCCTTTGCAGCACCCAGTAACATTTCGAGACATGTCTCGGAAGAATCTGGTGACGATGCAGGTCTCTCGACTGAGCACGTCGTCGTCATCGCGACTTTATCGACGGCCGTACCAGTCCTGGTGCTCGTAGCGGCTGTCGTCGTGATGTGCATGAAACGGAGAAGGAAACATGAGCAGCAGAGGGCAGATGAAGAAGCCAGAATGCAGAACGAGAGAAACGCTGTGCACAGTAGTATGTCAAAGCGCGGTGGAGGTGGTTCGGTGGGTGGGGACACGCACATGATTAAGAACACGTGGGGGAAGTGTATCAATAATGTATTGGCAGCAGGGGATGAAGGGGGAGGTGGTGGTGTTGTGAGTGTGAGTGCGGACCTTAGTAATGGTGGTGACTTGTGCTACCCCAAACAGCAACAGGTTGCAGACAATAGTGGACCCGTGTATACGCTACAGCGAACGAGGTCGCATAAACAGTTGAACACCGATGTTCAACGTGGCAGCCAGTCGAACAGAACTTCGACTGTATTGCTCCCCAGTAAACTGGACAAAGACTTTGATAATTTATGTCCCAGCAATACGCAGCAACAGCAGAGGACACCGTCATCCAACGTTGCGGACAAGAGGATATCTGTCCTGTCCGTAGATTCGTCACTTTGCAACGCG
>Bla39
GCAGAGGCAGGCAGCAGTGACAGCTTCCTCAAGATGTTCGCGGCCCAACAGACGCCTCCAGATCCTTGCTACGACGAACATCGTCCCAGGCGCTGCATCCCAGACTTCGTGAACGCGGCGTTTGGAAATCCTGTTGAAGCCTCTAGCACTTGCGGTTCTACTGTACCGGTGAGGTATTGCGACGTTTCGGAGACTCTTGGCGGAGGTGGCGGTAATGGTGGTATTTGTCACATATGCGACGAGTCTCAGCCGAAACGTCGTCACCCCGCCTCATACCTGACTGACCTGAACAATCCCAATAACGTTACTTGCTGGAGGTCGGAACCAATAGTATCTCCCGCCAGCGCCTCGAGTTTCCCGGACAACGTGACCCTAACGCTATCCCTGGGCAAGAAGTACGAGCTGACGTACGTAAGTCTCCAGTTCTGTCCTCGAGCAACCAAACCAGACTCCATTGCCATTTATAAGAGCATGGACTACGGAAAGACCTGGCAGCCCTTCCAGTTCTACTCGAGTCAGTGTCGCAAGGTGTACGGTCGTCCTAACAGGGCGACCATTACGAAGGCCAACGAACAGGAAGCCCTTTGTACGGATTCACACCGGTTCAATGGGAACGGTGGCGAGGGTGGACCAGTTGCCTCTCGCATCGCCTTTAGCACTCTGGAAGGACGACCCAGCGCCTCAGACTTCGACAACAGTCCTGTGCTGCAAGACTGGGTAACAGCAACTGATATCAAAGTAGTTTTCAACCGCCTGCATCTGCCTAACGGCTTTGAGGACGACGAGGAGGATGGAGGAATAGTTGAAAGTCATCCTCAACAGACGGCGTTAAAGTTGGGCGAGGAAGACAACTACACAAAGAGCCCGCACCAGCAGCAAGAGATAGAGAATCACGCCGCAGCGCCCCTAGAACCCGTGGCCGCCGCGAGCATTTCTGCAGACAGCGGTCCGAACGGTTTGGTTAACAGCTTTGCTCCCACTACGACCACCACGATGTCCTACCACTATGCCGTATCGGACTTCGCTGTCGGCGGCCGATGCAAGTGCAATGGGCATGCCTCCAAATGCGTGCTTGCGGGCCGCGACGGGCAACTGGCCTGCGACTGCAAGCACAACACCGCGGGCAGGGACTGCGAAAGGTGCAAGCCCTTCCACTTTGACAGGCCATGGAGCAGAGCAACGGCCAGGGACTCAAACGAATGCAAA
>Bla40
GCTGATGCTGGTAAAAGAAGTAAAGAAATAAGAAAGCGTGGGACTAGGTTGTCTTTCTTCAAAGGAATCCTTAAGGATGCAGCACTTTGCTTGTGGGTTTCTGTTCTGCTGAGCATTGTTCCTCTAGCGGCTGGAGGCAACATTACAAGTAGCGTCTTTGGATCAGCCACAGATGTAATGCCAGCTGCTTTTGGAGACTTCAATTCTGATGAGCTGACAGATTTGTTTGTGGTTTATGGCAAACCCAATACCCTAGAGGTTATGCTGGCAAGAGTACAGGAACCATTGTTCCAGTCTGGACAGAGCTTGAGTTGCCTGTTTTCAAAAATGCATATAACGAGCATTGTTCCTGGAAACTTTGATGGTGATGCACGTCTTGATGTTCTGGTAACAGCCTTGGAGACGGATGTCCACAATAGTCTCACGCAGATTTTTATCTTGTGGGGAGGCTTGAACTACCTCATCTGCAGCAATGAGACAGTCATTTACAGAATGAGAAACCAGCCAGTGGTGCTTGATTACAATCATGACATGATAGTGGATTTATTTGGTGAAGATGTTGATGGAAACAGAATGTTTTTGGTGTTTAATGAAAACAGAACTGTGTCACCCCAGGTGGTCCCTATGATAGAGCCTGAGATTCTGAAGGTGGAACCCCTGAGAGTTCCACATTCACATTCATTTTTGGACCTGAATGGGGATTTTACTGCTGATCTGTTGCTGTCAACGAAGGTTGGTTTTGAGCTATGGCTAGGTAACAAGAATGGGAAATTGACCTTTGACAGAATCATACAACCACCTGTTGGACTCACCACAGAACAGATGGGCCAGTCCCTCTTTCTGGACCTGGAGCTAACTGGAGAGATGTACCACCTACTCCCAGTATGTTTTGATGGCTTTAAAGACTGTGTCCCATGCAGAAACAGCACACTCTTTGCTTATGTGAAAGAGAAATGGCACAATCTGAACCCAGTCTTGAAAGATGGCGCGAATCAGGTCTGGGGTTTCTACAGGTGCAGCAGCCGCCCTTACACAGACGCAGTCACTCTTCGAGGGGGAGATTTTAATATGGATGGGTATCCTGACATTCTGGCTACTTTATCTGTGAAGAATTCACATTCTAAAGTGTTCCTGTTGGAGAATGTAGAGAATTTGTCTGGAAGTCTTGGCAGAACGTATGCCATTCGTGGGGACCCTCTTGTACCGATGAACAACGAAACAACGATGGCTGCATTTTATGACTTATATCAGGATGGGATTTTGGATGTGATTCTGTATGGTCAAGATAAAGTTCAAGCATTTAGAAACACTTTGGACTACGATGCCAACTTCGTGAAAGTCATGGTTCTGACAGGCACAGATCGAGGTGGGAACTTGCCGGGTCCCAGCATTTCGTACAGAACGACGACGCAGGAAGGAGACCCACGTGCTGCGGTAACAGCTCAGTTACCGCAGTCTGCCCACTTCTCTCTTGGTCTACCGTACACCATATTTGGTCTTGGTCGTACCCCTAATTTTGTTGACACGCTGACAGTGGGGATAGCCGGAAGGTCAAAAGCTTGGACGCAGATAATTCCAAACTCGCAGATGGTAGTAATCCCCTCTCCCCCAGACCAGACAAGTAAGTGGCGTGCTCAGCTGTTTATCACGCCGAGCAGTACGATTTTGTTGAGTGTTGTTGCTCTTAGTGGAACTTGCGTCATCATCACGCTGATCATCGCCGCTCTGTACTTGAAGGAAAGGAATGAGGACCGACTCGAGAAGCTGCAGGAAGCCCATCGGTTCCATTTTGACGCTATG
>Bla41
ATGGATTCTGCGGCGGCAGCAAATGTTCCAACCTCACCATGGGGAAAGCTGAAGCAACCAACAGAACCAGTTTGTCTGGCAGATATTATGTCCGAAGAAATGGCGAAAGACTTGCATAACAAAGAAGAAGAACGTTGTGTTAAACACTTGCTTGCAGAATCTGAGCCATTGCCGATCATAGACTGTCCTCTAGGTTGTGACAGTGACCACATGATTGCACAAATGTTGCAGGTTCAGTTTGATAAAGAATACGACAGCATGCTTAAGAGGACAGAAGATAAGTTTAATGGTTCCTCAAAAGTATGTATATCATATTCAAATTATCGTGTCATTCCAGAAAACCTCATATATGACAGTTCCTCTGAGGATGATGATGATGACAAAGGTCAAGAATGGGACAGTTTTGTATGTACAGAGAAGGCTTTCAGAGCCATGCCTAAATGTGGGTACAAGAAAGAAGGTGATGAAATGGTAACTAAACATGATATGGCAATGTCTGGTCGCCGAAATGCATGTCGTGTAATGGAATTTCCTCCAGAGTTCCAAACAGGAGATGGTGGTGGCTTTGATATGCAGCTGTCTAATAAAGTATTCAACAGCCTGAAAGTCCACTCACGCAGTGAACAGTCTCGCAGGCATCGTTTACATGATAAGACTGAACAAGCAACAGCAGAAATGTGTGTTGATGCCCGTACCCGTTTGCTACTCTATCGTCTTGTGAATCAAGAGGTATTGGACAGAATCAATGGTATCATTAGTACTGGTAAGGAGGCTGTTGTTCTTCATGCTGATGGTGGAACTGGACAAGACTGCGTTATACCCAAGGAGTGCGCTATCAAGATTTTTAAAACAACTTTGAGTGAATTCAAGACTCGAGATAAATACATACAGGATGATTACAGATTCAAAGACAGATTCTCAAAACAAAATCCCAGGAAAATTATACATATGTGGGCAGAAAAGGAGATGCACAATCTAATGCGAATGCGTAAATATGGCATTCTTTGTCCAGAGGTTGTACTTTTAAAGAAACATGTCCTGTTGATGTCCTTTATTGGAGAAAGTCATAAACCAGCTGAAAAGCTAAAGGAAGCCTTCCTGAAACCTGCTGATTTGGCAGAAGCTTATGTGCAAACTATTGCAGGAATGAAAAAACTGTATAAATATGCTCAACTGGTGCATGCAGATTTGTCAGAGTACAATATTTTATGGCACAATAAGAAGTGCTGGTTCATTGACGTCAGTCAGTCTGTTGACTGCAACCATCCCAAAGCACTTGAATTCCTATATAGGGATTGTGTTAATGTTTCAAGATTTTTTAAAAAGAAAGGTGCAGAAGAAACCATGTCTGCAGAGGAATTATTTACAGATATCACAGGTCTGTCAGTGTCTGAAGATGGTGTTGAAGTACTTGAACAGGTTCAGAATTTTGAGCGAAGTGAGGTGTTGCTAGCTCATGAACAGACAGAGAAACATTACCCATTTGAGTATTGCTGGGACCAGTCGAGAAATGAG
>Bla42
ATGGAGGACCTAGCGCTAGTCCTCCTTGTGGCCGTGGTAACGTTGTTGAATCCCGAAGGAATGTCGGCAGGAGGTCTTGCCATCAGACGGAGTATTGCCGTCATACCACATGACATATATCCCGGATACAGCATCAAGAAGTTCGAAGGAAGCCAACAGCTGATGAACTACCGTCTGCTGGAGACCGGCTTCTCTGAATTCTTCACTGTGTTAGAGGACGGTCTGGTGATGACCACATCCGATCTGAGCCCGCTGGTGAATAGACCTGTTAATTTGGTCGTTCTGGAGGAAACCCCGAATAGTACAGCCACACACACGTTGCAGCTTTACGTTCTGGACCGAAGGGACATGCTCGCGTTTCAGAAGGATCTGTACGAAGGCGGAGAGGTGCCCGAGAACTCGCCCGCTGGTACCACGGTCGAGGGTATCCCTCGCCTTGAAGCCAGCGGGGGTGGCGTCGGAGGACTTCCAGTCAGATACGCCATCGTGGCCGGAAACGAGGACGGCTCCTTTGCGTTGCAGGAGCGTGTAAACGGAGACAACGAGACGCTGAGCGGTACTTCCAAAATGGGCTTGGATGGGGTTCGTCTCGTGACAGCGCGTCCTCTGGACAGGGAAACCACGTCTAGCTATACCTTGACCGTGCAGGCGGCAGACGGCCGTGGCATCGACAAAGCTGTCACCAAAGTCAAAGTGACAATATTGGACGAAAATGACAACAGTCCCGTGTTTTCTAAGCACGTTTATCGTTTCAACTTGGGAGACTGTAAGAGTGGCTCGGAAGACAATGGTACGGTGACGAACACGTGGAAGCGCTTGGCGGCGATAGGGACAGTTTCGGCGACGGATGCGGACGGGGATCGGGTTGCATACCGTCTTGCCGTTCCAAGTAACTTAGTGGTGATAGTTCCCCAGACAGGTGACTTGCTTCTGGCTGGGGACCCTCCGAGTGCTCTAGGAGAAGATGTTGAGTATGAAATCACGGTAGATGCTCACGACTTGAGAATACCCAGTCGTTCGTCCGAGGTTCCTGCTCAAGTGTGGCTGCAGTTCAGTTCGCTGGCTCAAGACGACGGTCACCTGCAGAACTTGGACAAGGACCCACCGCAGGCGCACCGGATCTCAAAGCGCCGCGTAACTCGCGCAGTGAGACCCACCAAGAAGATAGAGTTCACAGAGGCGGACGGCGAGACCGAGGGCCGCGTCGTTTTCCAGCTGGAGAAAGAGACGGAGCGAGAGACTTTCAAGATTCGAGACGAGAACCCTTGGGTTACTGTGGAACCAAACGGCGCCGTGCGCGTTAAGAAGAAGTGGGACTACGAGGAGCTCGGCCCTGAGAAGACCATCGATTTCTGGGTCAGCATCACCAACGCTGGACTTGGAACTGGA
>Bla43
ATGGCAATAGACTGGGTTAACGACACAGAGTATGGATCTGACGAAAAAAACTGCAGCCAGACAAAAGTTCAGTTTGAGAGCAGTTTGGGTGTGGCGTTGGCCGTTCCAGAGTGGGAAGCTGCAATTACAGCAGTCACACTCTCCTCTATCATCCTGCTGACGGTCGTCGGCAACATTTTGGTCATTCTAAGTGTCTTCACATACAAACCGCTAAGAATAGTTCAAAACTTCTTCATAGTGTCACTTGCAGTAGCGGATTTAACAGTTGCATTGCTGGTGTTACCATTCAGTATTGCTGTCCAAATTCTAGGACGATGGGAATTCGGCATACACGTGTGTAAAATGTGGCTAACTTGTGATGTACTTTGTTGCACAGCTTCTATATTACATTTGTGTGCCATCGCATTGGACAGGTATTGGGCAATAACCGATCCGATCAATTATGCACAGAAAAGGACTCTAAAGCGTGTTCTTTTCATGATCGGGGTTGTATGGGTACTATCTGGTGTGATCAGTTCTCCGCCTCTTATTGGCTGGAACGATTGGCCAGAGGTATTCCACAATGACACCCCGTGCCAGCTGACATCTCAGCAAGGATACGTCGTCTACTCATCTCTTGGTTCTTTCTTTATTCCGCTCTTCATCATGACTGTTGTTTATGTTGAGATCTTCATAGCAACAAAGAGAAGGCTAAGAGAAAGGGCAATGGCATCTAAATTAAATGTTGTAAAGGTCAACGAAACGCAAAATATATCCGTGAAGGAAGTGCACAACGATCAAGATTCTGTCAGCAGTGAGACCAACCACAATGAGCATCCTCTCCTATCAGACGGGAGTTCTATAACAAAAGAAAAGAAGAAGAAATCTAAGAAGAAGAGAAAGAAGAATGTCGGTGACGGTTCCTTGAAAGAAAAGTTTCTCCAGAAGCCAACTGTAATAGCTGAAGATTCTGTTACAGACATCGGCGATCCTCCTTCAGGATCGCATTGCACGGGCAGTTTGAATCACTGTGGAGATAACCACACACCTCCTACAAACACAACGACCACGACAGAGGAATCTCCTAAGACAAGAAACGAAAATCAAGTTGGGCACGCACCACCTTCTGCAATTTCCGGTTCAATCCCCGTCCCACAGTCTGGTGCCAAGAGACAGGTTCCAATTTACCAGTTCATTGAGGAGAAACAAAGGATATCATTGTCTAAAGAAAGGCGTGCAGCGAGGACTCTGGGGATTATCATGGGCGTGTTCGTGGTGTGCTGGCTGCCATTTTCCCTCATGTACGTCATTGTGCCATTTTGTGTTTCCTGTTGCCCGTCTGATAAGATGATTTACTTCATTACTTGGTTAGGGTATATCAACTCTGCTCTGAACCCCATAATATATACTATATTCAACATGGATTTTAGAAGAGCTTTCAAAAAGCTTCTTCACATAAAGCCT
>Bla44
ATGCCAAAAGTTGTATTTCTACATCCAGATTTGGGTATTGGTGGAGCTGAAAGATTAGTAGTTGATGCAGCTCTAGCATTAAAAGCAAAGGAATTTGATGTTCATTTCGTTACGTCACACCATAGTCCACAGCATTGTTTTGTGGAGACAAGAGATGGAACCCTGCCTGTTACAGTGGTTGGAGATTGGCTTCCAAGAAACTTATTTGGTCATTTTCATGCACTGTGTGCATACATTCGCATGATTTATGCTGCAGTATATATTGTTTTCTTCAGTGGACTTAAACCAGATATTGTTTTCTGTGATCAGGTTTCCATCTGTGTGCCGATTCTGCATATTGGTGGTTTTAAAATATTATTCTATTGTCATTTCCCAGACCAACTTCTCAGTCAGCCAGGCAGTGTCATGAAATCTTTGTATCGTGCACCTCTTAACTGGCTGGAGGAAACCACAACTGGTCAGGCACATCAGATATTGGTAAACAGCAAATTCACAGCTGGTGTGTTCAGAGACACATTCAAAAGGCTTCAAGTTCAACCTGATGTTCTGTATCCCACTATGAATTCTAATGCATTTGACAACACCACACCTCTACCTATAAACCAGATCCTTGCGATGGAATTTCCTGAAGACAGTGTTATTTTTCTTTCAATCAATCGATATGAAAGGAAGAAGAATTTAAAGCTGGCATTGGATGCAATGAGTGAACTCAAGAAATGTTTATCTGCTGGTGAATGGTCACGTATCCATTTAGTGATAGCAGGTGGTTACGATACAAGAGTGAAGGAAAATGTTGAGCATTACGTGGAACTGGTCAGTCATGCAAATGCGCTAGGACTGACTGAAAATGTCACATTTATGAAATCTCCATCCGACATGGAAAAGCTTTCACTGCTGAGCCAGTGCCATTGTCTTATCTACACCCCTCCAAATGAACATTTTGGTATTGTTCCTCTTGAGGCGATGTATGCGGGTAAACCAGTGATTGCTGCCAACAGCGGTGGACCAACTGAAACCGTTGTGAATGGTGTAACAGGATTTCTGTGTAATTTGAAACCTGAAGACTTTGCTGATGCAATGATGAAGTGCATTAAAAATGGAGATGTGAGAAGAAAAATGGGGAAAGCAGGACAAGACAGAATGAAAGAACAGTTTTCTTTTATGGCATTTTCAAATCAGCTAATTGGCATTGTACAGTCTCTGCTCGATGTGAAGGACAAAATGGAC
>Bla45
ATGACGTACACGTGCATAACCTGTCGAGTTGCTTTCAAGGATGCAGACGTTCAGAGAGAGCATTACAAAACAGATTGGCACAGATATAATCTCAAACGAAAAGTGGCAGACCTCCCTCCCGTCAGCGCAGAAGAATTTCAGCGTCGGGTGCTTATTCAAAGAGAAAAAGATGATCTTCATAATAAAATAACGTCTGTACATTGCAAGGTATGTAGAAAAAATTTCAGCACACAGAATGCTTTTGAAAATCATCTGAATTCCAAGAAACACAAAATAGAAATTCTAGAAAATCCAGAACTTATTCATGAGGATCAAGCTGGCATGAATGGAGACTCCCAAAAACCAAAATTGTCACCTCATCCTCAGGAAGTTAAGTATTCGCCGCCTACCAACATGGAAGTTGATTCTGATAACTCAGATGTGGATGAAGTTGACTCAGATGAATGGGATGAAGAGGAAAATCCAATTATGAATAATAATTGCCTATTTTGTTCACACCATAGTGCTAATATGATTAAAAATTTGAAGCACATGACTATGGAACATTCATTTTTCATACCAGATGCTGAATACATTATTGATATGAAGGGTTTACTAACATACTTAGGAGAGAAAGTGTCCCAGGGTTTTGTGTGTCTCTGGTGTAATGACAGAGGAAAGACTTTCTATTCTGTGCAAGCTGTTCAGCAGCATATGCAGGACAAAGGGCATTGCAAGATGCTACATGAGGGCGAAGCACTTGCAGAATATGCAAACTTTTATGATTACAGTTCAAGTTATCCAGCAGACCAACAAGAACAAAATACAGATGAAGAAGTGTCCATTCCAGTTCTTGATGGTTCTGACTTCCAGCTAGTGTTGCCATCTGGTGCTCTTATTGGGCACAGATCGCTATTGAGATACTAC
>Bla46
ATGTTCATAATGGATTCACAGAAAGATGGTATAACCATTTTCTCGAATTTTGTTGCCCACCATCGTGGTCAGTTGGAATCATCAGGTGTTCCTGAGCACTTTTGGGAAGTTTTGTGTAAGAAGCTGAATGAACAAGTATTTGATGCAGGAAATACATTTAAACTATTGAAAACTGAATATGAAACAGAATCGGTCAAACCATCATGGCAAGTTGTAGTTTCTCGAGAGGAAGGTGTAGAAGTGAAAGACGCAAGTCAAATATATTTAATAGATCATGCTTGGACTTTCCAAGTTTCTGAAGCAAAAAGACATTTAAAGACCATCAGTGGTCTTCTTGAAAGGATGAAAGGTCTGATGGGTATTGAAGATGACATTGCTGATGATGAAGCAGTAGACTATGTTCTCAATGAAATGTGGAAATTCAACCAAACATATACTGTTGGATCAGTGTCAAATGCAGAAGAGAGAATTCCTGTGTGGTATATAATGGATGAATTCGGGTCAGCAATTCAACATTCCAATGAACCAACTTTCAGAGCTGTACCATTTATTCAAATGCCACAGCAGGTGCCATACACCCTCCTTTTCCCTGTTAAGGATGTGGCCACAGGTGAAGAAGTTACGAGGGATTATGTGGAAGGACCTATAACACACCCTTCTTTTAGAGATGCATTATTGTTGCCTTGGTTTCCAAAGTCATTTGTATTAGAAGATTTCAGGCAAGAAGAACCGGATGAAGAATATTTTTTGGAAGGACATGTAATTGAATCTCTGCCAGATCTAGATGGTGATCATACCTTTAAACAAGAGCACAAAGCAAAGCTTAAAGTATATTCAGAATATAGTTTTGTGAACAAGTATCTTAAGCATCCTAAATTTGAGATCACATATGTAGAGGAAGATGCAGACATTCTTTGGTACATACATCATTTCAAAGATTACAGAGAATTGAGAGAAAGAAAGTCATCTGCTTTTGTAAATCAGTTTCCGTTTGAAAATGTGATCACCATAAAAGATCTAATTTGCATTGTCAGCCGACGGACTTCAAATGATATTGAAGATAGTGACTCGGAAACACTAGAAACAAAGCCTTTGTGGTTGCCAACAACATATAACCTCAAGACTGAGCTCCTGAAATTTGTTAGTTATTACCAACATCGCCAAGGAAAAGGTTTAGATAACCACTGGATCTGCAAACCATGGAATTTGGCCCGAGGTATAGACACGCACATTACAAATAATTTGAATCATATTTTGAGATTGCCATTTACAGGCCCTAAAATAGCTCAGAAGTACATTGAGGACCCAGTACTTTTTAGTAGAGCAGACTGTGGAGATGTGAAATTTGATATTAGGTATGTTATTCTTCTCAAAAGTGTGAAACCATTGGTAGCATATGCTTACAGGAATTTCTTCCTTCGTTTCTCCAACAAGCCATTTGAACTTTCCGACTTTGAAGATTACGAGAAGCACTTCACAGTCATGAACTATAGTGATAGTGCTTTACTGTATCGTAAATTGTGCCACGAGTTTGTAGACGAGTTTCAGCATCAGTACCCAGCACACAAATGGGATGATGTTGAAGCAAGTATCTTTAAAATGTTGCATGAGCTGTTGGTGGCTGCAACAAGCAGAAATCCTCCCATTGGAGTAGCACACAACACACAGTCACGTGCCCTATATGCAGCTGACATCATGCTAGCCTGGCGGATGAACAGTAAAGGGCGCTTAGTTATGCAACCCAAATTGTTGGAAGTTAACTGGGCCCCTGACTGTCAAAGAGCATGTGAATATTATCCAGATTTCTATGATGATGTATTTGGTATACTTTTCATGGATGAAGAAAAGGATGTATTCAAATTGCTG
>Bla47
CAACAGTTGGTGGAATTGAAGGTGGCATGCAACCCCACAGCAGAAACTGATGAAGTTGAGATACCTCTACCACAAGATCAAGATACTTACACAACAATGCGCCCTTATCCATGTGATTTCTGCAGTCGGCGTTTTCGTAAGAAAGCAAATCTTATGAACCATATGTTAGCTCACCAAACTGATCGTCCACATGGCTGCAACCTTTGTGGGGCAAGGTATCGTCGAAAATGTGATCTTATTAACCACATGAAAATACATGCATATGCTCCAGGACACCTTGGTAGTGATGATGATGAGCAAGATGTCCCAACAAACAACTCACACGACAATAACAATACTGCTTCAATGAAGGGGAGGCGGAAGAAAGCTCAGTCAGCAGCACCAAAGAAACGGAAAAATCTTACTATGGCAACCCAGGGCAGTAGTTACTTCGAGGAGGATGACAGCCTCAACTCTAAAGATTTTAAAAGATCCAACTACAGCAATACTTCATCCCGCAAAAAGTTGGGGAACAGTAGTAGTGGAAGTTACAGTTACGTAGATGAAGATATGAAACTATTGTCACAACCACCTCCCACTTTTACTCCTAGCATGGAGCCACAAGAACCTACTGTACCTCGTTGGCCTGTCATTGATGAAAGTCGCCCCTATGTTTGTCAGCATTGTGGTGTGGGTTTCGCACGTGAGAAGGCGCTTGCTTCGCATGCAAGGGTTCATGCTGGTGACAGCCCATTTGAATGCAACACATGTGGGGAGATGTTCTGGGATGTTGGACTGTTAAAGGAGCATTCACGCACTAAACATGCTGGAAGAAGTAGAGATGAGTCAGATGTGTCTGGACCATACACGGGTGATGATCGGTTTGGAGAGTTCCATTGTGAGACTTGTGGCCTTGGTTTCCATAGACAGGATCTTCTCAAACGTCACCGC
>Bla48
GATATTTTGCTGATTGATGTTGAGAACAAGGAAACTCTGCATACAAACCATGTTGATGGGGAGATCACATGTATTAATTGGGTCCAGGAGAAAGATCCAAGGGATCCAAAGTCTGGTCTCCTCCATAAACAGAAAGATACTGCGAAGAAATATACAACACAGGACAGTACGAACAACTACTTGTCTACAGTGTTTTTTATGCCACGTTGCTTTGGGTCCATGAACAAGTGCATTGAGGAGAACTCAGAAGATGCAAAAAAGATAAAAGAGCAGACTCATATAAATATATTGTTAGTTGGAGTAAACACTGGGAAATTGTATCTAAGCATATTTGGATTGTTTCCTTGTGGAGTGGTTGATATGAATAGCCATATTGGCGGACACTTGTGTAGTATTCTAGATGCAGATGTATCTGATGACTTGAATGTGTTATTTATTGTACTTTCATGTTGGAAAGCAGGGGATGAGGAGAGAGAAGGGGGAAAAGAGATCTACCTTGTTTTGTTTGACACTCCTGTATTAGCAGTTCATTCCCCAGAGCTTCATGCTTTAGCTCTGAAACATGGCCATATTGTTAGTTTTCTTGGCAATCTGTCTCAAACCATGTGTTCAATCACAGAGGCTTGGGAGAACATTTTGTTAGAGATGGATTCCAAACTTGCTTCATATGCAGCTACAGTTCCTGAAGGGTCAGTGTCTGCAGACTTCTTGGATCTTCTGATGTTTGGGATACCATCAGATGAGCTTGAGATGTTCTTGCTGCAGGATCTAACTGAAAAAGGACTTAAGAAGCTTGGTCACTCCATTGAACTGAGCTACTCAAACATTCAAAAGCTTGTTCTGAATCATTTACACTCATTGGGTCAGAGTTTAGCATATCACTTGGCTGAATTGCGAGGCATGGCTCGCCGCACTGATCGATATCAGATGTTGGGTTTACAGGAGGAAACGGTAACCAAATCACTAACAGCTGCAGGTGCCTTCCTTGTGAAAGCAGCAGAAGTACAGCATGTTATTGATAACTCAATGAAAAACTACAAGGTCTTCTTCCGGTGGTTGTATGTTGTGATTCTGCGTCTGACTGATGAGCGTGTGCCAGCAGAAATAATCAAAATGACACAACAGGATTTGGCTTTTATAGGAGATTTCTTATACAACTTTGATGGTGTGAGTGCAAAACAGGAGGATGAGAGTGTTCCAAGTGGAAGTTCTCGTAAACCAAGATTTAATTTGGAAAAACTTGGTCAGTACTTAGTTGACCAAGAGCTGATAATTCCTCCTGATACTGATAACAATCCATGGAAAAAGTTCCTCCAGGAAAATAGCATGCTTGCAAATCATCCATCAATAATTCCCCATTTTAGAAAAATGTCTTTGGTGCAACAACATAATCACCTGAAGAAAGCAATTGATGATGTATTCAGTCAGCCAGAAACCTCCATAGGTGAACTGTTTAAAGTGTCCAACATTATAAAATGTTTGAACATACCTGAGACAGGAGAACCAAGGGTTAACCACATTAATGTCGTGGATGATCGGAAGCTTCTGTTAGCTTTTTTGGATTCTGCCTCTCCAGCAGAAGAGTTTTACCTTCTGGAAATACCAATTGACAAACCCTTAATATCAGAGGAGGGAGCAGAAGCCAGATGTGTTAATTTATACTTTAACCCCCTGACATTAAGAGGCGGAGAGGGTAGGAGGGTTGATGAATCGTCCTGGTCTTCACCAATGAAGGTATTGGATGTTCAGTTCTATTTGCAAGATGTTATGTCAGTTCTCCTTGAGCAGAATGGAGAAAGCCGGGGTGCAGTATTTGTCCAGTTTCCTGTGAGAGTTGCCCTGGAAGCCGCAATGTCAGTTTCTCTCCCAGCTGTACAAAATGGGGACCAGACAACTTATATCCTGAGTCGTGCTCCTCGAGTTGAAGCCAGTGTGCTACTGGATTCTGGAGCACTTCGACCTGTGGAAAATATGGTGGCTTCAAGGTTTGCTGTGAGTGGCACCCGAAAGGTGGCAGTTGTTCTATCTGAAAGTCGTCGTAAGGTCAGGCTGTTTGAAATGGAGGTTGAGGAAGAAGAGGAGGATGATGAAGCAATGGATGCATCAGCACCAAATCTACGAGATAGTGACACAAGCGTTCTTGATGTTAGCAAAAGTTTGGATGGAGATGAAGCCGAATGGCCCAAAAGAGAGAAAGGGGTGGAAGAAGTTGCTGGGAATAATGAA
>Bla49
TCTTCAGTTTACTTCTGTGGCGTGGACATGGTTGATGGCACCCCAGTACTAGATATTAAGCCATACATTCCACAGTATGACAACCCTCTACACTGTGAGACTTCAAATTTGCGATATCTGGATGGTAGGGAGGCAGAAGATGAACCAATGATGACCTCACCTGGAGATGCAAACCTCTCTCCAGTAATTTCCAAGGCTCAGCCAGCACGACCTGAGAGTCGGATTGGAGAGAGAGAGGCTCCAGATGGAGAAGAAGGTGCTAGACCATCACTGGTACCTCTGGTAGGAATTCAGAATGAGAGAACACAGGTCCGCATCCCATCATGGATCACACAGCCACCTCTCCACAAGCTGAAGGTCACATTTAGTGATCGAGCAAAGGCTCAGCTGGAAAACATAGAGAGAGAGACTGAAAATGGAGAGAATCCTGAAACCTCAATCCAGACCATACTGCAAGAAGACCCACGTTCAGTATATCTGCGTGAACGGTGGGGGAATCAGTTCTATACATTCCTTATATGTAACCTGCACGTAAGCTGCAAGTTTGATGACTCTGCACATACTGTCACAGTGTTCCAGGTGAAGTCTGCAGGCAAGCTCTGTGAGTGTGGCCAGCCTGAGTGGCAGTGCAGTGCGCATGGTGAATCT
>Bla50
ATGGTGGCATTAGCAGAACAAACTGTTGATGTAGAAATGAAAAATGCTGACAGCCCTTCAGGTGATGGAGATACTGGTGACACTAAAAAGGACACAGATGCACTTACAATTCAGGACATCAGAGAGCATGCCCGCCAGATTGAAAAGGCAGTTCAAAGTAAAGAGCCAAGATTCATTTTAAGGGTCCTGAGAACATTGCCAAACACACGAAGGAAGTTAAATCCTCCTGTTCTAAGAGGAATTATCATTGGATTTTATACTCATTCAGCAACTGAAAGGGATGCACTGTTGGCATTTGTAGAAGAACCTATGGAAACTGAGAGCAGTAGCAGCCAACGAATGAGGAGCAGCAAGAGCTCAGTTACTCCTCTCCTTCCTGAGGTAGACACTTACATTCATCTCCTGGTGCTACTTAAGTTGATTGATGGCCAGAAATATGGTGATGCTGTCCAGTGTTCAGATCTGTTAATGCAAAAAGTAACAGCTCAAAATCGCCGCATCCTTGACCTGATGGCAGCGAAATGTTACTTCTACCACTCTCGCAGCTATGAGCTAACAGACCAACTAGAAAAAATACGCGGCTTTTTACATTCAAGATTACGAACAGCCACACTTAGGAATGACTATGAGGGACAAGGAGTGCTTATCAACTGTCTCTTACGTAACTACTTACACTATAGTCTGTATGATCAGGCTGATAAATTGGTATCCAAGTCAGTTTTCCCAGAAACAGCGAGTAATAATGAGTGGGCTCGCTTTTTCTACTATCTGGGCCGTATCAAGGCAGCTCGTCTCGAGTACTCTGCCGCACATAAGCATCTTGTCCAAGCCATGCGTAAAGCTCCACAAACTGCGGCTGTCGGTTTCCGTCAGACCGTGCAGAAGCTGGCAGTGACAGTGGAACTGCTGCTAGGTGACATACCAGAACGTCAGATATTCAGGCAAGCTGCTCTGAGACGATCTCTTGCGCCATACTTCCAGCTTACCCAGGCAGTACGAATGGGAAACCTTCACAGATTTGGTGAAGTGTTGGAAAATTTTGGGCCTCAGTTTCGTGCAGACCATACATTTACCCTCATATTGCGTCTTCGTCATAATGTAATCAAGACTGCTATTCGCTCTGTGGGGCTGTCTTATTCCCGTATTTCTCCCGATGACATTGCACATAAGTTGGGACTGGATTCACCAGAAGATGCAGAATTCATCGTTGCCAAGGCCATACGAGATGGGGTTATTGAGGCTACACTGGATCCAGAGCATGGGTACATGCGCAGCAAGGAGACCACAGACATATACTGTACAAGAGAACCACAATTGGCTTTCCATCAGCGGATCTCTTTCTGCCTGGATCTTCATAACCAGAGTGTGAAAGCCATGCGTTACCCACCAAAATCATATGGTAAAGATTTAGAATCTGCAGAAGAACGGCGAGAAAGAGAGCAGCAAGACATGGAGTTGGCCAAGGAAATGGCTGAGGATGATGATGATGGATTTCCA
>Bla51
ATGGCTGTCATAAGGGGAGCAAAGTTTAATGGAACAGTTCCTACACTGTCACTTAATAGTCCAACAAGGTCTTGTGCAACTGAAGATTTCGACCCACTACATGATGAACTCCATAACATCCAGAGCATGATTCGTCTCACAAGGGAGAACATCGATGCTTTAATAGAGAAGTTTGCAGCGTTCCAACATCCGCCAGCCATTTACCTCACCGAATATCAGGAGCTTACAAGTAAACTTCACGAGTTTGAAGTGAAAGAGCAGGAGCTAATTGAATTAATCAGTAATGGACGCGAAAGCCCGCAAGACCCATGTGAACGCCATTCTCATGATCAAAGCAGTGGGGGTGACATCTCACCACAGCTGGTTCCTAGGTCGCCGCTGAAGTCTTTAGTGCGAGCACATCTCCCAAATAAACAACTGACTAGTGTTCAAGTAAGGCCAGGTCAGACTGTAAGAGAAGCTTTGTCAAAAGCTATGAAATTCCGCAAGCTTACTCCTGAGATGTGTGTGGTGTATAAAGGTCAAAGTAAGGTTATAATTCCTTGGGAAGCTGATATGTCATCTCTTGAAGGTGAGGAAATAAGTGTTGAAATATTGAACAAGTTTTTAATTACAACAAGTATTTCTCATAATTTCGTACGTAAGACGTTTTTTACTCTTGCATTCTGTGAGTGTTGTAGTCGACTTCTTTTTCAAGGGTTCTATTGTCGAACCTGTGGTTATCGCTTTCATCAACGATGTGCAACAGGTGTACCAACTCTCTGCCAGCAAATACAAAATGATACATATTTTGAGATATTACTATCACAAAAACCAGTGACATCTGCTGGTATCCTACAGACCCCAGAGTTTGTAACAGGAAGGTCAGCATCACCTTCACATCCCCATTCTGTAGTACGAAGACATCCTCCGACATTGGGTACGAGGGAAAGGTCAAGTTCAGCTCCAAATGTATGCTTGAATCTAGTCGCTCAGGTTGCTCAAGCAGCATCATTAGAGATGTTTGTTGGTCACATTGCAAAGTCTGGCCCAGCTCCACCAGGCTCTGGGGGAGGGGAGCTTGCATTGTGTAGTCCAGGCAGCAGCCCTACTAAGCCGTCCCACAGTCAGAGTGCACAAGCATCCCCGACCAATACATTGAGACTTTGGCGTCCACGTGCCCGCAGTGCAGATGAAAGTAGTAACAAAGTTCGCACACCTCGGGAATCAATAGAAGACTGGGAAATTCCGGCTGATGAAATTCTCATTGGTCCCAGAATTGGTTCAGGTTCCTTTGGAACTGTGTACAAAGGTCATTGGCATGGGCCAGTGGCTGTTAAAACTCTGAATGTTAAAGACCCAACTCCAGCTCAGTTACAAGCATTCAAAAATGAAGTGGCTGTCTTAAGGAAGACACGACATGTTAATATATTGTTGTTCATGGGTTGTGTAAGCAAACCACAGTTAGCAATAGTGACACAGTGGTGTGAGGGTTCAAGCCTGTATAAACATCTACATGTTATAGAGACAAAGTTTGAACTTTTAACATTGATAGAAATAGGAAGGCAAACAGCTCAAGGAATGGACTATCTCCATGCTAAGAACATAATACATAGAGATTTAAAAAGCAACAATATCTTCCTTCATGATGATCTCACAGTAAAGATTGGAGATTTTGGACTGGCAACAGTGAAGACACGTTGGTCAGGATCACAGCAGTTCCAGCAGCCTACTGGCTCGATTTTGTGGATGGCACCAGAAGTTATTCGTATGCAGGAGGAAAGTCCTTACAGCTTTCAGTCAGATGTGTATGCATTTGGTGTGGTACTGTTTGAGTTGCTTGCAGGACAGTTACCATATGCCAGTATCAACAATAAGGACCAGATTCTCTTCATGGTGGGCAGGGGCTACCTGCGTCCAGATCTTAACATTCTGCGTTCAGACACACCGAAGGCACTTCGACGCCTATCAGAAGATTGTCTGAAGCTAAATCGTGATGAGCGCCCACTGTTCCGTCAGATTCTTGCATCACTTGAAAGTTCTCTGCGTTTACTTCCTAAGATTCATCGTTCGGCATCTGAGCCAACCTTAAATCGCACCCAGCTTCAGTCAGATGACTTTCTTTATGTATGTGCTTCACCCAAAACACCTATTAATTCACAGTATGGAGCTTTTCCTATCTTCTCAGTTGGTGGGATTATA
>Bla52
ATGCAGTTCGACCCGGTGGCCGCCCTCTGCCAGACGGTTGATACCGAAACCAGGCAGGGCGCGTCCAATTGCACTTGGAGCTCGTGTCGAGAAGGCTGCACTAAGGAGGTGTACGAATGCACCCAGATCCGGGTCAACTACAAAATTCTACCAGAAGTTGAAAGAGAGGAAGGCGAGGANNNNNNNNNNNNNNNNNNNNNNNNGGACGAGGCAGCTGAGGGGTCAGGAGACGACGACATTGTTGCTGAACTTCATGAATATCTGAGGTCAAAAAGAGGTGTTAAGAACACTGCGAAGAGCCTGAAAGTGGTGCACACTAGTTCGAGGATGTCAAAGAGAGCCATCCGAGAGTACGATTATCCAAACGAAATGGACGAAGACGAAGAAGAGAATTTGAGTGATTTGTTGGAGCCACCAGAGCCAACCGGACTCATGGGGAGCGATTCGGAGTGGTATTACACAAAAGCAAAGTTATTCCCGAATGTGAAAGGGTGTGGATATCCGCCTATGCTCAACTGCAGCGTCTTTGTGAAAAAGTACAGTGAGCCGGGTACCAACTTTTCGTGTTACTACAGCAAGATAGATCCCGGACTGGTGATGAGTGAGTTGGACATGTGGCAGGTGTACATGAACCTGGTGTACGCCATGGCCATTCCTATCCCGTCCTTCATCATTTCCGTCATCTACCTTACCATCGCCTACTTCACGATCTACAACGTCTCTGAAGAGGAAGCACTCGTGAACGCCGCCGACGAAACCGTCGACGGGGATGCCTGTGAGATTGCGGTGACGCCTGTCCCACCGCTCACTAGTGGCGCCATCACGCCGGTCAGCGACATCTTCAGGGAGGACCTGGCGAGCTTTGGGCATCAGCTCAAGGTGGCAATGGCCGATGAGATGAGCAGAGAAAGTGTAGCGGATGCCGTCCCTGTTATCGCCAATTCAAACTCCATTCCT
>Bla53
ATTTTACAGACATTATTCAAGTGGGTAGAGATTGGATTAGACTTCAATCTGGCCCTAAGTCAGCCGCAACCAGGTTACAAAGTGCGACACATTAAAGCAGGAATTCGCTTGGTTGATGCTTTGTGCCATTGTGGTGAAGCCATTACAGAAAAGTTGCTAGATGCACAAGATATTCATTTTAAGCTACTGGACTTGTATCACAAAGAATATATGGCTCTCTCCATCAAGCTGATGATTCTGCGAGCATTGGACTCAAGTCTGAGATGTCAGCAAGCTGTACAGCATTTTCTAGGACATAGGACTAAAGGTCATAAGTTAGCCAAAAATATAAATTGTTTTATTAAAGTGGAAGACAATCCTGCGAAGGAAATCGAGGGAAGTACCAGTGGTTACCGGACGTTGATTAAAATGATTCAAGGCCATCAGCTGGCAAGAGTGAAATTTGCAATCAGTTGTTTGCTTCGAAAGTTACATGTTTATGAAGTTTTAGAAAAACTGAAAGAATGTGTAGGGCAACTGATAGATGCTAGTCCACCTCCTGGTGTTGCTAGCCCCATTGATGAACGGCAGAGGTTACCAGATGCCAGCCCAGAACCAATTCCTGCAGGTGTAGAAGTGTCAGATCAAGAAATAGAGACAGTTGTGTCTTGTTTGGAAGAGATTCTCCGTGTGTGTCGGGAAGCACCATTAGCCATATCACAGCCAAAGCGTTTCCTTCCAGTGTGTGCACAGTTTGAAATCAGTCCCTGTTCTCAGGACCCGTACCCAGCATTGTTTTGTTACTTTCGCTGTCACCGTTTGTTGGAAGTATGTCTTGTGCTACTATCCTGCCCTACCACTGCTGGCTATTCATCCATCACAGTCCCTGTGCAAGAGATACTTGCTACACTGTTAGACTCTCAGGGAGGAATGCAGTTTTTGGCCTCCAATGTGGATATCACCAGTGCAATTCTAAGAGTACTACTCCAGCAGGCACCACCTGTGTCACCAGGCCCTCCAGAAGATGTGTTGGATGAAGGTGCAGTGTCTGCCCCTCCAGCCCAGCAGCTGGGACTGTACATGGTGTACCGACTGCAGGCGCTGCAGTATATTGATGCTCTTTTAGACTTGGGTGCTAGTGATCCATCATTTCTGGATCCAGATCAAACAGATGTTCTGGATAACCTGAATGGTTTGTATTGTTTGGGCTTTACTCCAGTTGGGAAGCTTTCCTTGGTTCATGTTTTAAGTCGTGGAAACAACATAGGGGTTCTTTTACGATTTTTTATTGAAGACATTTCTCAAGAACAGCCACAAACTCAATCTTTTAAGTATGACATTGGTGATCCAAAGATAAAGAAATCACCAGGGAAGAGTTATTCAGCAGACCTCATTGTGATGACAGTGAAATACTCTGATTATATCCCTTTCCTGCAGAAATTTGGCAAGGAAATACTTGAAGCTGCCTTAAAATATGAACAGCAGTCCCCATCATGTAGGTTGCTTGAAATAGTGCCATGGCTGAAACCATTGGAAAACCCATCATTATTTGCATATGATGATATAGGAACACTCAGTGAAATCATTAAAAGGAATGTTGAAAATGCTACTGCTCTGCCAGGCGAACTAATCACCACAGTTAGAATTTTAAAGTTCTTGGGGATTCCCCTTAGAGATAAGGACTTGGCCATGGTACATGAGGCTGTAGACGCAGAAGAGTACATTGAATTGAAGTATAAGTATGTAATCCTACAACTTTTCTCTCAGGAAGGTGTTACAAATCTAACTGCCATACTGCAGAAACTATGCGAATATTATGAGCAGCCAATGTTACATTCAACGAGTTTTGTTGGTTATCAGGGTGCAATGCTGGTTTCATTTATCCTGCCAGCTATTCAGTTGGTACGTCGTATGCTGACCTATGTTATTCATTGCCGCAATACTGAATTTAAGGATCTAAGTGCTGTACCTATACTGCTTCAAACATATAGTTTGATGCACGCGTTTCCTGCTTCGGCCGTTTCTTACATAGACTCACAGCGTGTTTGTCGTGAAATTATAGAGACACTGCTGGCTTACACGCAACCAGTATCCTCAATTCCATCTTCAGAAACAGAAGCTCTGAATAAAAGCTTGTGGACAATGATGATGTCAGAAGTTGTGAAGTATGTGACTACTGGACCTCACACGTTTGTGCCGGGTTTGCTTGTTCTCTCTGAGCTGCTTCCATTGCCCTTACCCGTTCAAACAAGGTCACCACTACCAGAGAATGAAATTGTGCGGGCTGTGAATGGGCGTAAACTGTGGAGTGCACATCTACATTCATTGGGATCAGGACTTCAGGAACTCATTGCAACCATGAGTGGTAGCAGTTTTCAGCCCTTGCTTCAGTTATTGAGGCGTGTGTGTGTGCAGTTGGCAGATCTTGCTGCTCCCACAGCACTAATTGTGAGTCGAGGTGTCCTAGATACTGTGCTAGCTAGTCTTCAGCATGTTCCTTCTTCCTCTCCTCAGCCTCTTCCTTCAAATAATGCCCTGTCTACTCCGAATGCCACCCCAGAATCTCCTTGCTCTGGTCACACAGCTCGTCTGCTCAATTTTCTTGCCTGCCTTGTCACACATGCATCAGTGAAATCAGCCGTTCTTCATCTCCTGACCAAGGGTGGCTCAGTCAAGTCTGATGAACGTTACCCTGGACTGGTGACATCTCTCTGTGCTATCCTGCGTTCACCATCAGACTCCTCATCACACATACAG
>Bla54
GTATTCACTGTGAACTTGGTGCCTTCAGAAGCATCTACACGCTGCAAGTTGGAACCAGGACCTTATACACTAGTGGTAGCTTCAGCAGCCATACAACTTCGTGACAGTCAGGAGCACCGCCTCCTCTTTACCTGGCCATATCGCTATATTAGGCGGTATGGGTACCGAGAAGGCAAGTTCATTTTTGAAGCTGGCCGTAAGTGTGATACAGGTGAAGGAGTTTTTCATTTGGAGCACTCAAATCAGCAGGAGATATTCAGATGTCTCTCTTCTAAGATGAAGAGCATGCGGAAGCTCTTGTCTGGTGAAGCGCCATCCACACCTATCATTATGTGTGGAGATAACCAGTTCCAGGCTGCTCTCAGTATGGAGGCAAGATCTCGGAGTCCTCTACCTCCTTCCCCAACAAGTGCCACGCCTATACTTGACTTAGATATCAGTGCCATGTCACAGTCATCCATTAAGCCATTAATTTCTCCAATTACAGAAAACAAGCCTTTAGTAACTAACAGTACTCCTCCATTAATAAAACCTAAACCAAGGCCTTCCAAGCCACCTCGAAAGCATGTCCAGCCTACCGCCACTCCGAAGAAAATTAAAGAATCTGATGATTTGGCGTTGGATTGTGGTGGATTTGGAAGGTATAGAAAGCTTCAGAACAGTTATATTCTGCCTGTACTAGCCATTCCTTCAGCAGTTACAACACCTGTTTCTGAGAATCCTAAACCTTTAGCATATGATAAAGTGGAGATTCGTAAAGAGGCATGGCGTACTATGGGAGTAACCGACTTAGCGCATACTGAACGTCAGTTTGTTGCAAGTGACACTGAGGAGGAAACAGATGGAAATCCTGCTGCAGTGCCAGAACCTGTAAGTAGTAGTTCAGTCAGACCTCCATGTTCAAAGATCTTGCTGACACAAATCTCAAGCAAACTTGAATCCATGGAGGATTATGACAAACTGCAGCACTTTGGGTCATCATCTAAACTCAATAGCAACCCAGGGTACCGGCTTATTCCTCCAGCTAGTGCCCCACCCCCTGTTCCAGCAGTTCCAGTTGACCTACATCCATCCTGGAATGAGTATGATGTCATAGATGAGAAGATGCAGGCATGCCGCATGGCTGATGACTCTCATCATGGTTATGGCATGATACGTAAGAAATCAACTCCCAATGCTCAAAATGATCTCGGGCCCAACCACAAAGTTTACAACGAACAAGAATATGCTGTGGTCCAAAAGCCAAAAAGAGTC
>Bla55
ACATTAGGCATCATCTGTGAGATCAACGTGGATGACTGTGTGCTTGGAGCCTGCCACAATAATGGGACCTGCATGGACCGTGTTGGAGGATTCGAATGCCGCTGCCCACCAGGTTTTGTGGGACCACGCTGTGAGGGAGACATCAATGAGTGTCTGTCAAACCCTTGCTCATCACAGGGTACACAGGATTGTGTACAGCTTGTGAATAACTATGTGTGCAACTGCAAGCCTGGCTTCATGGGTCACCACTGTGAGGTCAAGGTCAACTTCTGTGACAGCTCTCCATGTCAGAATGGAGGAATTTGCAATGCCCGTGAGCAAGGGCACACGTGTGCTTGTCAAGAGGGCTTCTATGGCAAGAACTGTGAGTTTTCTGGTTCAGATTGCGACTCAAATCCTTGCCAGTATGGTGGTGCATGTGTGCTAGTGAATGGGGGTGGTTATCGCTGTGATTGTCCCTCTGGTACAGCAGGAAAGTTCTGTGAATTGGATGCAAGGAATGAGTGTGCAAGTAATCCATGTAAGAGCGGAGCACTTTGCCAGGATCGATTGGGAGACTATGGTTGTCACTGTCCTGATTTGTGGGGGGGAAAGAATTGCGACATCTACAACCCTAGCTTCCGTGCAGGGTGGGGTCACACTGTGTTGCCCAAACCCAGCCGCATCCCCACCAACACCATCTCTGCAGTTGATTCAGACCTGGAAGAGCAGCGTGCAAAGTGTGCCGCCAATGGATGCAGAGAGAAGTCAGGCAACCTGAAATGTGATGAGGATTGCAACACATATGCTTGCAATTTTGATGGCAATGACTGCTCCCTGGGCATCGCCCCGTGGCGCAACTGCACGGATCCCATCAGATGCTCGAAAGTGTTTATGAATGGGGAGTGTGACATGGAGTGCAACAATCCACAGTGCTTGTTCGATGGTCGTGACTGTGAGAAGAATGTCAGCCCTTGC
>Bla56
GTAGTGGTTTTAACTTCGAAGGATCCTGTTAATCCTAGACAGACTGGTAACAACTCAGGTGCACATCAACAGACACAAGATGTAGCTGGAGTGGTGCAGTGGCACACGCCGGTCACAACAGTCCACCAAGCGTTATTCACGAACATGCATGAGGTGACTTCTCAGTTCACAACACTCACAGGGGAACAAGTCATATGGCAGGAACACACCATTGAGGTGGACCAACAGCATCTGACAGCACAACAGCCAATCAGTATTGTCACACAAACTAGTGATGGCCGAGTAGCAGAATACACTACTGCAGTGCCGCCACCTCCACCACCACCACTGGCACCACTGCCAGCATCACAACCACAAGCACCACCGCCACTGGAACCATCATCACAATCACCACAACAAGAGGCAGATCCAAAGAAGAAAATTATAAAGATGACAAGACAAAGGAGTGAAAAACAGACAGGAACTCCAAAGAAGAAGAGTAAGGTGGCAGTGTCTGCTGTTGTCGGGATTCCATCCACACATTTGGAGGAAAATGCTCAAGAAGTACGAGAAAGGTTTGAGAAAGGTTGTGAGTGCCAGGAAGAGAACTGCTTCAAGGGCCTGAGTCCCGAATATGTGTATAGGCACCGGCTGAATATCGCTGAACTGACCAAGGCGGAGCACGACATGTATCTCATGGGTGTCACGATGGCAGTGCTGACAAATCCAGAGGAAACCGTAAGACACAAAGAAAGACGTAGACTTAGGGCTCAGTACGTCTTTCAAGGACGACGGGTTTGTTTAGATGCATTTCTGTACCTTGAGAACTGTACCCATTATCAGTTGAAAAGGATACGGAAACATGTGATGACCCATGGAGTAGCCCCTCGTATCCATGGGAACCATGGAAAGAAGCCTCACAATACATTCTCATTAGACATCTATCGCCATACTACCTCATTTCTACGTCACTTTATTCAGCGCCACACTCCTGGATCCAGTGTGAATCAGAACACATCATCACAGCAAGTGACTGCTGCTACCACAAAATGCAAGTCGAAATCAGGTAGTAAAACACCTCCTTTATATCTTCCTGCAGAGATTACAAGGAAAACTATTCACAATGCATATCGTGAATATTGTGAACATTTTGAACCATCAATTAAAGTTATGGGATACACTACGTTCAGACATTTCATGAAAGAACAGTTTCCACACGTAAAGTTTTGCAAAGTTGAAGGTGGAGTCAATAAGCCTGCGTCAAATTCAGGAAGTCACCCACAACAACAGTCACAGCAGCAACAAACAGGAAATACTCCTATTGAAGTGGAGATAGTAAATCAGCAAGGAACGAAGCTCCAAGGTGATGATACAGTTACTATTGTTAGAGAGACGCCGGTATCACATCAAGATCCACAGTCTGCTACTATTATTACAACGTCTGGTGAGGTACAACAGGTTACTGCAATACCAGTTGTTGTTGAACAGGAAGCACGTGGACTGTCCCATCAGCAGCAGACAGCATTCATTGTTACACCCGTGTCACAGATGATTCAGGCACCAATAAGTGTCAGTACAATCACTGACAGCTCATACACATCTTACCAGTTAACAACAGCACCACCCAGGAGTTACACCACTCATCAACATCTAACAGATCCAGATGTTGTAACGATCACCTCGATCCCAAATACCGCAGCGAGCGCATATAGATTTACAACATTA
>Bla57
ATGGATATAACCACATTATTTAAGGCCTGCGTGAAAACTATACGAACGCGCAATAAAGCTTTTGGAGTGGCGGATACTGATAAAAACAGAATTTTTGGAACCAGGACACAAAGGAATGAATTTAATATTGGAGCAAAGGAAGTACTGGGACAAATAACACGTCTGAGGGATTTTCTGTTAGAACATAGGAAAGCATACTTAAATTTTGCAAGTCATCTGTCAGACATTCCACAGATGACAGATGTAGAACGAGACAAAATAGACTTGGGGGCTCAGCGTATAATGAACACATGTTCTCACTTAATCCAGGAGTTCAAGAAAGTGTCTTACAAAATGGATGGATCACCACAGTTACTGGAACACAGAGAAGCAGTTCTGGATCTGGTTGAAAGTTACTTGAAGTCAGTATGCAAGATTTACTCTCAGCAGAGAGCAATTAGAGTAAAATGGGCTCTTGAGATGCAGAAAATTTCAAAGTTAGGAATTGATTCAAAGAGAAATGGTGACAGTCGTGCAGTTTCCCATAATAGCTCAGACATTTTTTTGAATGATAAAAAGAATGACATTCTGAGTGATAGCAATTCCGGTCAAAGGAAGGTGCCAGAGACAAGCAGTAATACTGATGTACCAGCATTCTTTTCAGATGATGACCAGCTTTCTTCTGAGGAGATGCAGATGTTTGAAGCAGAGAATGCACAGTTATATAATGAACTGAATAGTTTGACAGAGGAAGTAAAACAGATTGAAAGTAAAGTTGTGCGTATTGCTGAGCTGCAAGAAATTTTTACAGAGAAGGTTCTGCAGCAGGATAAGGATATAGACAGGATTACAAGTACAGTAATTGGAACAACAGAGAATGTTAAGGATGCCAACGAGCAGATACGGCAGGCTATCCAAAGGAATGCTGGTTACAGGGTATGGACATTATTTTTCTTCATTGTAATGTCATTCTCATTGATCTTCTTGCATTGGTACAATGAT
>Bla58
ATGTTAAACCCATTTATGGACACCACACATCATCATCTGGCCACGATGGGTCTGAAAATGAGTCCACCGCCTGTGGTACCCCCGCAATCAGCAGGGCACCAGATACCCTCGGCTGGAACCATGTCCTCTTCAGTTTCAACCGGTGGATCCGCGACAGGCGATATCTCTGCAGGACAGACGGGCTCAGCGATGAACCATCACAATCACTTCTCGCCACAAGCCACGAATGGGTATCACCATCACACGGCGATGGGTCACCATCTGAATCCCCACGCGGGGTACGCGGCGAGGGACTTCCTGCTCCGACGGGAACATCACCACGACTTCTCTGCGGCTCCCGTGCCTTCAGCGGCCGCGGGAAACACTGACCCTTCCGCAGCGGCAGTTCTGTTCCCATCCACCGCGCTACACCACGACCCCACGCCCCAACTGAACCATCACCACCACCATCACCATCAGCCCTTAGCGAATCACCATCTCAATCACCACATGCGGCTCGGCATGGATGTCTATACCCGCGCGGCGGCCGAGCACCACCCGTATCATCAGGCGTCCACACATCACCAATTTGCGGCCATGAACGCGGCGGCAGCTCACCACCACGCCATCACCAGCATGGCACCTCACCACCCAGCTCACCACGCAACTCACCACGGGGCGTTCTTCAGATATATGCGTCAGCCTGTTAAACAGGAGATGTCGTGCATGTGGATCGAACCCGAACAGCCAGTTCCAAGGAAGACGTGCGGGAAGACGTTCACGACGATGCATGAAATCGTGACCCACCTGACTGTGGAGCACGTCGGTGGGCCTGAGTGTACGACACACGCCTGCTTCTGGCAGAGCTGCCCCAGGAACGGGAGGCCGTTCAAGGCGAAGTACAAACTTGTGAATCATATTCGTGTTCATACAGGCGAGAAGCCGTTCCCGTGTCCGTTCCCCGGGTGCGGCAAAGTGTTTGCCAGGTCCGAGAACCTCAAGATCCACAAGAGGACGCACACC
>Bla59
AACAAAGAGAACAGCCCACAAGAGAATGGCAAGGGAATTCTCAGCCGTCGTCAGAAGAAGAATCGTGTTCGTCGAGATGATGGTTCGCCAGTAGCAAATCAGACTGGATCCTCAACTGCCAGCATGAAGAAGAGCAAAGCCAGGGCTAGGCGGTCAGCCAATTCTGGAGATTGGAACGGTAGCCGACGCCGTATCGCCAATGCCCCTGCGCTACGCCAGCATGCCAAGCTGAACCTTGCTGACTGCGACCTTTCAGTGTTCCTGCGTCATTATATTCTGAGTCCTGACCAACTCCTAGGTCTAGGCTACCCTGTGGAGAGTTCCTTATATCCTGGACGAGCAATTATCTACAAAAATCCTGCCACAAACAAAAGTTCCAACCAGTCTGTCCTCACAAACACTCATCCACTCACAACTTCTTCACACTTTGACGTCAATGCTCAGGAGTTTGTGCCTATGAGCGCTAAACAGCCTAAGGGAACACCATGTTATTACACTAATGGAAATATTATAAGAGAATCTCAAGGAGTAAATAGTACAATGTACATTTCAAATCTGGTAGATAGAGGTCATGCAGGATTGGAATATTGTCCAGTTGGGATTGAATGGAATGTTGAAAAAGGTGTGAAGCGAGAAGACCATGAGAACAATAATGTAGTTATCACTGCCTTATTGGATGACAGTCATACAAAGATCAGCTGTGAAGAAGGGTTTTGTAAAGGTTCTGAGAGAAAGTCCACTGACTCATTTGAGCATGTTGACTGCAGTGAGAAGGATACAAGTGTGATATTGCAGAAGGATGTAGATGAGAAGGAAGAGCAGAAGCAAGATTCAAAGAGTTCTCTGAAGAGCAAAGTCCATGAGCAAGAGTTGAGTGGTAGTGATGAGAAAAAGTGTGTCCGTTGTGGTCGTGGTTTCTTTGTGATGACAGATGGGGAGTATTTAACTCAGGAGCAGTGTCTGTATCATTGGGGGAAATTACAGAAAGTAGTGGGGCCAGGGCCAAATAAGATGGGTGTTACTACAGTTCGTACTGAATACAGTTGCTGTCGTGGCAAACCAAGTACACGTGGATGTACCACAGGAAAACTACATGTGTGGAATGGTGTTGGGCCTGGGATAAATGGTCCATTTGATGGCTATGTGCGTACTCGTCTTCGTAAGACTCCGCCCCCAGATGGAAATTTTGGAGTGTATGCGTTAGACTGTGAGATGTGTTTCACAACGCGTGGACTGGAGCTAACAAAAGTGACTGTGGTTGCTGCAGATGGGCGCCTTGTGTATGACTGCTTGGTGAGACCAGAGAACTTTATTATTGATTATAATACGAGGTTCTCGGGCATCACTGCACGTGATCTGAGCAAGCGTGCTACAAAATCTTTACGGGATGTTCAGAATGATTTAATGGGTTTCATCAATGCTGACACTATCCTTGTGGGTCATGGATTAGAAAATGACCTTCGTGCTTTGCGTATCATCCATGGCACTGTGATTGACACATCCGTGATATTTCCTCACTATTATGGGCTTCCATATCGCCGCTCACTCAAGTCATTGGTCGGTTGCTTCTTGAAGAGAAAAATCCAGCAGGATTCTTCTGGACATGATAGCTTTGAGGATGCACGAGCATGTATTGAGCTGATGTTGTGGAGGATTAGAAGGGATTTCCGCATGATTCTTGAGAATAGAGCACCACATTTTGCAGTTAGATGT
>Bla60
ATGGATGAATTATATGTACAAGTATTATCGGAACCAGTGGGAGGTATTGTTGCAGTTCCGTTAGAGACACTTGTTACGTTATTTACTCTGAAATTTTGCAGACATTATTCAAGTTATTTGATATTTGTACTGAAGCCTGACTGTAAACCTTCGTTTAATGCGAAGGTCACAGATTTTACTTTTGAATTAATTAAGGAAGAGGATCTTATAGATGTTGCCAGAATATGTCAGTTGCCGGTAATGATAGTAGGAGATGGTACCACATGTGTTGCCGGTCTGTGCGCCGTGCTGCGGCAGGTCGTAAAAGACGCCACGGCACAGTCTTCGGGACACCGGTGTCGTTCGCTTTTGGGATTCCGACAGGGCTGTCTCATGGCATGTGCCGAGTCGTCTCTATGGACGCGGTTCTGCGAAGTAGACGTGATAAACACCGTGAAGAACCTGATGACCAAGGACTTCGTTCCTGTTTTAGTGACACTTCCAGAAGATGTGGCACGTTTTGAAATTCATATGAGCCAATCATTACGTATTCATAACATTCATAAGCAGAACAAAGATTATGTTAATTCTAAAGGTACTGCACATTTAAAGTTGAAACAAGGGGGACAGAGTATCAAGGAAGGAAAGCATAGTGGGAATGTGGAAATTGAATTGGACCACTGTTTCGCTGAGGGACCAGTGATGACACTCGCAGATGTCATACTCTTCCCTTGCATGCACGTAATCTTGCGTACTGTTCGTAGCGTGTACTTGCAGCCATCTCTCCCTTTAACACTGCAATGGTACGAGCTTGTAAAATTACAAGATGGAGTAGAAGAATCGATTGATATCATCATGGATATTCCAAGAAAAATAGTGGATGATCTTTACGTGAAATACATATTGCCTGCCGTTCCTAACCAGAGCTTGTATAAGAGCGATCCGAAGAGATACAAGCCGAGGAATCGCATATTTACGAGGCAGGCGGATGTGGAGACCTCGTTAAAAATGGTCAAGGAATTGGGAGTAATGGTTGACTGGCAGCGATATCCATTCGGTTGTGAGCTAGAATTTGACTGGGGTGCGATGCCGTATGAAGCGCACCCAGAAGGAGGTCACTTGCCACCGTTTCGCCTCGAAAGGAAAGGTCAGCAACTTGAAAATCTGGCTAAAGCCGTGTTAAAAGTAGCCAAGCCTGGTCATACCATAGTAGATTTTTGTTCAGGAAGTGGGCATCTGGGTATCATACTCGCTTACATGTTGCCTCGATGCCAGTTGATACTGCTGGAAAACAAAGAAGAGTCTCTTGTAAGAGCCCGTAAGAGAGTCTTGAAATTAAAATTAACCAACGTGATTTTCTGTCAGTGTAATCTTGATTACTTCTGCGGGGAATTTGACGTAGGTGTTTCGTTGCATGCTTGTGGAGTGGCGACGGATCTGGTGATCCAGCAATGTATCAGTCAGAATGCAGTATTTATCTGCTGTCCGTGTTGTTATGGCTCGGTTCAAAATAATCACATCTTAACATATCCGCGTAGCCAGGTTTTCCGAGATTCCGCAATGACCGTCCGCGATTACCTGGTGTTGGGACATTCGGCCGATCAGACTCACGATGAACACAACGTGAAAACGGATCAGGGGAAGATATGCATGGGCATAATCGACACCGACCGATGTCTGCAGGCTAAAGAAGCTGGTTACTCGGTAACTCTCGCTAAACTTATTCCAGAAACTTGTACGCCAAAAAATAATTTGCTGGTTGGGATACCAAAAAATTGGCAG
>Bla61
TTCGAAAACGTGACAGTTAAACAAGAAAGACCAGATGAGGCAGAAATCCGAGAATTGGCAGCAAAAATGGTGGAAGCAAATAAGGCGAAGATGGCTTCCAGTACAGCGCGTGCTGGTGGTCAAATGCAACAACAGGTTGTGCAACCAGGACAGCCCGGGATAATGAACTACCTAACAAGGGGTTCAAATGGTCAAACTAAACCAGGTAGTGAGAAGGACAGTAAATCTGGGACAGGGGGAGAATCTGACAAAAAGCCACCATGTGATGAAGATAGTGTGAGAGGCAGGTTTGGTTGGGTAACCCTTGGTAAATGTCATATCCCTTATATCTTCCGGTATGGTGAAAAGTACTGTGCAGTGCGGATGGTAGAAATGAAACTCCTTAATAAGTACCTGAGTTATCTACATTCAGACATTTATAGCTGCACCTGCATTCGTAGTTATTACATTACGGATACTGAAGCAAGACTTTTGAATGAGGTAAATGTGAGACACTGTGAAAGTCAATTTGGGCGAGATCCTTTTACATCCAAGGACTTAGTTGTGCGTTTGCAGGATGCAGGAGAGTTTTATAACTTTCTGGATGTGTGTTACAACAAACTTCTTCTTAGCTCAAGCAATCCAAAGGACAAATGTGGTTTTATCCGCATCAATGGTGAGTCTGTGGTACCATACACTGTGCGAGATGGATTTAAGTATGTCCCACTTTTCTATTTTGAAGGTGAGACAGATAATTTGAAACTTAAAGCAGAGAAGCTAGAAGGCTGGGACCTGGCATATTTAAAGTTTTGTTGTAAAGTGCAAGGAATTCGCAACGAACTGTTTGCCAGTGAGACATGTTCAGTTATAAGTTTGAGTGATATTAAAAGTTACTTTCCACCAGGGACTGTGTTTGAAGATTACTGGCCAAGCAAAGTGGTAGATTCACAGCTTCTGCTTGCCAGCAATAAAGGTAATGCAGCTGTGACGAGTGCAGGAATGTGGACTAAGCAGCCTGGTTTGCCACCAACACAGCAGCAGCAACAGCAACAGCAACAACAGCAACAACAACAACAACAACATTCCACCATTGCAAATACCACTCCTCACCATCAGGTGGCAGCTGGTAATAAAGTAGTGACTGTTCCCTCTCAACCTGCCACACAACAACGGACATCTACCCTTTCTTCTGCCACTATGGCTCCTCCAGTCAATATGAGTGCAGCAGCTGTTCAGGCAGTGTGTAATGGCTGGGCAGGTCTTGTTGGTGGGCAACCAGCATTTCAGCCAGGGATGGTTCCACAACCTGGACAAGTTATCCGAATGTCACAGCCACCCATCCCAATGCATAAT
>Bla62
GCCCAAGTTGCTCAGAGGGAAGCCCTTCAGAGGAATACTCCTGACCTAGCTCTTCCTCGGAGACTCCTGCCTTCTTCGCCCCCTGAAGAATTTCTCCCAAGAAGAGCAGGAGAGAATCTTTCTTGCCGAATGTATAATTGCTTTGATTTCTCCCGGTGTTCACTTACTTCTGGTTTTCCTGTCTTCCTTTATGATCCTGATCACTATCCAGTCATTGCACCAGGCTGGGAAGTTGAAGGTTTTGTGAAAACCACACTGAAGCAGACTCTTGGTTATAATCCACATTTCACATCTGATCCAAAAGTTGCGTGTGTATATTTAGTATTAGTTGGTGAAGCTTTAGCTGTATCTGGTAGAAAGAATATTCATAATAATGACACTAAAGTACCTGCGAAATCTATCCAAGAAAAGCTTTTGCACAATCTTCCGTATTGGGGAGGGGATGGACGGAATCACATTTTACTCAATTTTGCTCGCAGCAGTAGTGTCCATGATAGCAGGGATACGTCAACTGGTGGGCGTGACATATTTGTTGGCATTGATACTGGACGAGCCATGCTTGTTCAGTCAACGTTTACGCGATCCACATTTCGCCGTGGTTTCGATGTTGTAACTCCTCCCATTTTGGGTCCTCCAGGAGGAGATGTGTGGCAAGACTGCCCATCTATGTTGCCTGCGCGGCGACGATACCTCTTATCATTTCAAGGAGAATTCCATTATTCATCAAATCTAGTCACACTGAAGGAAGCCGTGGTAAAGAGTATTGCTGACACTGTTGATGATGTGAATGATGCTGACCTCAATGACCATAGGGAAGATTATATGTCTGAATCAAAAACAGAAGCTGGTGGTATTGATATTCAGGATAATATTAACAGATTTATAATGGAACACTTGCATGGAATGGCATATGGATCGACATCCGACCAATTCCTCTTTCACTTTGAGTGTTCCATGCTAGTTAGTTCGCCAAACACTGAAGAGACAACTAAAAAATTTAATACTGGTAGGTGGCTGCCCAGTATGAGGAAGGTTTCTGATTTCTCAGACTTGTGGGGAGAATGGGCCCTTTGTGGAACGGAATCATCTCGAATAAATGTTTTAAAAGAGTCGACATTTGCTCTCGTAATGGCACCAACAAATTTTAGCTTGGTGTCGACCACAGTGGTGCAGATACGAGTGTATGAAGCAGTTAAAGCTGGTGCAATACCTGTTCTGCTGGGAGGAGATCAACTTGAGATGGCTTATGGAGAAGTTGTAGACTGGCACAAAGCTGTTCTCTTTCTGCCAAAG
>Bla63
ATGAGTTTGGTCACCATAGTAACTGGGGCCATCAAGGCGGCGACCAATATCATAGGCGTCGGAACTAAACTCTGGTTTTTACCCACATTCCTGGCAGCCTTCGCGTACTTTCATTATGATCTCTTTGATCCAGAGAATAGGCCAATAAATATCAAGGACGTCCGTCCGAACTACGACTTCATAGTGATCGGTGGTGGCACTGCAGGCGCCGTCATGGCTAACCGCCTCACAGAGGTGAAAGACTGGAACGTGCTCCTCCTAGAAGCTGGAGGTGACGAGCCCGAAATAGCCGATGTTCCTATCCTCTCTATATATCTACACAAAAGTAAACTAGACTGGAAATACAGAACCCAGCCTCAAGACTCGGCGTGTCAAGCTATGGAGGACAAGCGATGTTGCTGGACGAGAGGTAAGGTCCTCGGAGGCTCCAGCGTGCTCAACACCATGCTCTATATCCGCGGTAATAGGCGAGACTTCGACCTGTGGGAGAGTTTAGGGAACCCTGGCTGGGGGTATGAAGACATACTGCCATATTTCAAGAAGTCTGAAGACCAAAGGAACCCATACCTAGCCAACAACACGAAGTATCATGGAATTGGGGGGTATCTGACAGTTCAAGACGCGCCCTGGAACACACCTCTTGGCATTGCGCTCGTGCAAGCTGGGGTAGAGATGGGGTATGAACACAGGGACATCAACGGTGAGAAACAAACAGGATTCTCTTTATTTCAGTATAATATGAGGCGTGGATATCGCTGCAGCAGTGCCAAAGCATTTCTACGCCCCGTACGTCTAAGGGAAAATCTCCATATTGCTATGTGGAGCCATGTAACAAAAGTGCTCATAGACCCCGATACAAAACGTGCTTTCGCAGTAGAATTCATCCGCGGAGGAAAGAAGCAAATAGTACATGCTAGCAGAGAAGTAATTCTATCAGCGGGGGCCATTGGCACACCGCACCTACTCATGCTGTCGGGGATAGGACCCGCAGAACACCTTCAGGAAAAGAAAATACCGGTAATTCATAACGCGCCGGGTGTTGGACAAAATCTACAGGACCACATTGCCATAGGAGGAATCGCGTTCGAGATTGACTATCCGGTCAGTGTTATCATAGACCGCCTTGTCAACGTAAACGCTGCTATGCGTTATGCAGTGAGAGGAGATGGCCCGCTAACTACCAACATCGGCATTGAAACTGTCGGCTTCATCTCAACCAAATACGCCAACCAGTCAGACGACTGGCCTGACATAGAGTTCATGATGACCGCAAGCACAACGTCTTCAGATGGAGGCACACAAACACGAAAGGCTCACTGCATAACCCAAGAGTTCTATGACGAATACTTCGGACCAATCAACAAGAAAGATACCTTTGGTATATTCCCCATGATACTAAGGCCGAAGAGTATTGGATATATGAAACTACGAACCAACGATCCAATGGATTATCCTCTACTCTACCATAATTATTTGACACATCCCGATGACGTAAGGGTAATGAGAGAAGGAGTTAAAGCGGCAGTTGCAGTGGGAGAAACTGCTTCAATGAAGAGATTCGGCGCAAGGTTTTATCGAAAAGCAGTTCCTGGTTGTACAAGCCATGATCTGTTCACGGACGAATATTGGGAGTGTGTAATACGGTACTATACGATGACCATTTATCACATGTCCGGAACGGCCAAAATGGGACCAGCAGAAGACCCGTCTGCAGTTGTTGATCATGAACTAAAAGTCCACGGCATTCAAGGTTTGAGAATAATAGACGCATCCATTATGCCCACTATTACCAGCGGAAACATAAACGCCCCCGTGTACATGATTGCCGAAAAGGGCGCAGATATGGTAAAGAAATTGTGGCAACCGAAAAAAGAGAAACGGAAGAGAAGATATGTTACTGCAAACAAAAGAAGTCACAGTTCGAAGACACAAAATAAA
>Bla64
CAAGTGTCTGGCAGCAAAGTGCCCTCCGTTATCATCGGTAATAACAACGCCATATTGATGGAGGACGAGGGTAGCGAGAGTCCTGAGAGTGGAAACCGCGATGAAGGTTACTCCACAATGTCCAGTGATGTGCAGGGTGAGGCACTTCGTTCAGGAGATCAGTCCACCTCCATCACCACGTCTTGCACCAATGGGGACATCCTCCATCGCAGGGGGCTGGAGGATCTCAAGGAAGCCACCGACGAGACCGACGTGTCGGCTGTCGTGGCTGTTTCTGGGACAGGCGGAAACACTGCTTCATTGCCAACAGCACTTGTTGTAGACTGCGGTGGCCCTGGTGCTGCAACATCACCCAGCACTGTAGGCAGACTTCTGGTTGTGGAAGATGTTCGTGATCCTGACGTACTTTACATACCTCTCGGTCTTGCATTGGGTCTTAGTACCGGAAACCCACGCCACAGCTTCCCACCTTCCCACGATCTCCTCCCATATCAGCATATCATGAGGAGCTTTTCTGACTCTCACCTGTGTCTCAAAATCACAACTGCTTCAACTCCTTCGCCTGTTAATAACCAGCAACACTCTTCATTTTCATTATCATCGACTGCATCGTCATCACCATCTGTACTTGTACTTGATGTTTTAACATCAGGGAGTACAGGAGAAGCGACTCAGAAACAGTCTCATCCTCTGAGAAGAACAAAGGCAACAACAAGCTTGTTGCCAACAGCCCTTAGTGACCAACAAGAATCTCTAGAGGAAGACGACACACACAGCAATAGTGGCAGTTGGTGCAGCAGCGGAGATATAGTCGTGGAGGGATGCTGGTGGGACACCGACTACGTGCAGCACTGGCTCCGGCTGGACGATACCCGCAGCGCACTCCAGCAGCAACACAGGGACTTGATGGAGCTTGAGTATGATCATGCAGAACTAGAGGACTGGAGCATGTCATTGTCATGTGAGGACATTACCTCATCGACAGCATCTGTGGCATCAGGTGTGGCATCATCAACTGACTCCTCCTCTTGGAGGCGATCGGGTACAGCAGTAAATGAAAACCTGACTCCAGGACAACAGTATGGAATGATGCTACCTAGTATTCAGGAGAATAATGCTCTGGAACTGGAGGAAGATTCCAGTGAATGTCTTTGGAATAATGCCAGCTATCTCATTGACCACAGAAATGGTGGTAGAGAACTGATGACATTATTGATGGATGACGGGGATCAAAATGGAGATAACAGTGCGGGACAGAAAAGCAGTTGGCCCTATAGTAATGGAAACAATGGTGGGATTTGTGGAGGAAACTGCAGCTTAGCCTCTCCTGGAGGCAGCTGGTCAAGTACGGGAACAAATTCAGAAGAGTGCTGTCATTCATATGAGTGCTCTTACAATGGTTGTAGTGGCAGTGGGCCAGGTGGCTGCCAAGAAAATTCATCTAAACGCTCCTCAGCAGCTATGAGTGGCTGCAGTGATGACGCAGCAAGCACAGAGTCACCAGCTGTTGTCGGAACTGATTTTACCCGCGACTTCTACCGCCTTGTAAAATTTGAAAGTACAAAGTCTCTCGCCTCTTTATCATCAAGAAGTCTGGCAGGTGGCGCGTGCGTGTCCGACGCCGGCGGGTCTCTCTCGTGGCGCCAGGGTCCCGACCTACCCCATATGTCCAACATGCCTTTCTCTCAGGATCGTGAACAAGCTCTGCAAAGCGTCCTTAACTTCATAGCAGAGCAGCAACAGTATTGTGCATCCCGTGAAGAGCAGGATTCTGGTAAGGAACAAAATAGTACAAATTCCTTGGACAGACCTGGATCACAGGGTTACGATAGTTGTCAGAGAAGCAACGAATATGATCTTGTTGTCTGTCAAGGCCAGCAAAGGCGCTTAGTATCGACAGAATCGGAAACCAAAGACGAATCAGGCGTAAGGCTACAATTGCGTTCTCCTGCAGCAAATTCTGCCTCTAACAGTAATGTTGATGGTCAGGTTTTGCCAGACAGAAGCAATCAGTGCCCTGAGGAAAACTGCTCAAAGACAGATACACTTGCCTCACGCACCTGCACAGATTTACAAGATGATGAAAAGACTGTTCGTGGTGATGAGGAAGCAACAAGGAATGCTGATGACTTTGAAGAGCAGATTCACACCATCATAGAGCTGGATACAAGAGACCACCAGGTGTACACTTCTCCCCTGGAAGAGAATGAGATTCAAAACTCATCAAACAAGAAGGGAAGATGTTCGGAGGTGGAACTCAATGAACAGAACTCATCCTCGACAAAGAAAATGCAGCACAATAATAATAAAGTTATTCATGAAATAAAACAAGAACAGTGTATAAATTTAAAAGAGATGTTGAAACCTGACTATCAGGACACTTACGTTGAAGGAGAGGGGAGTGGCGAAGAAGGTATATGCCTCACAATGCAAGCCTATACTGCAAAAGTTGAAGCTTCTTGTCTGTTGAAAGAGATGCAACAGCAGTCTGATGACCACAAGCCCAGCACTAATAATTCGCAAGCCGAATTTGATGGCCAGGTTAGTAAAATCAGTTCTGGTAACAATTTGCTAAACAAGGACAAGACTGACAGCGGAGAATCCCAGGCTGTGAAACAAAAATTTGTGGGAGATGATGTCACAGAAATTGAAAGTGTACAAGAACAAATTAGTAAAGACAGAGAGAATGATACTGATGATACAGATGATCATGTCAGATCTATGTGTCATCCTGGCGGTTCACAGTTGATATTGGGGCAGTGTTCCAAAGGATTGGCGCACAATCTGCAGTGCAGTGTCGTCGGTGTGGGATGTTGTCGATCTGGGGAAGTGTTAGTGACTGTGATAGAAGAGGAAGACGAACATGCATCATCTATTGAAACA
>Bla65
GACCATGAATATGAGCCAGTAGGGGCCCCACCACCCAAGGTCCAGGAGCCACATGTCACAGATGAAATGGGCCTTGGTATGGACGAGGAGTTTGATGCCATCAAGCCGGCCACCAAGTCTGAGACCAGCAGTACAAGCAGCCGAGAGCGCCGATTTCTGCGTATACCACTGGATGACGAGCTGGTGGTTGTCCCAGGGGATGGCGAGGATGAAGATGAAGCAATGGAGGGTGAAAATGGGGAAGCCAAAGGAGCAACAGCAGAAGAAGCAGAGGAGAAGCTGTCTGCCCAGGAATTTCAGTCCCAACTGGAGGACCGGTATTTCTCAGCTACACCAACCACCACAGAGTCGCGCACAGACTATGATGTAAACACCAGTCAACTGGACTCCTCGGGTCTTGAAGATATTCCCCTCAAGCGAGAGGCCAGGAAGAAGAAGCAGCAGGATGCCACCCCAGAAAAGCAGCCAGAGACACGTGGCTTTCAGCAGAGACTTCGTTCACAGGCTGGGAGGATTCGAACAAAACTAAGGAGCATACCTAGGCCTAACATTAAACTTCCAGAGCGTCCAAAGCTCAACCTGCCTGAACGCCCAAAAATTCGTTTACCAGAACGTCCAAAATTTAATCTGCCTGAACGCCCCAAATTCCATCTTCCAGAACGCCCTAAATTTAATTTGCCTGAACGACCAAAGTTTTCAATGCCAGAGCGTCCAAAGTTCAATCTTCCACAGATGCCAAGCTTCAGCATGTCTAAGGAACGCAAGGCCCGATCTCATCATACAAGCAGCACAAGGCGACCACTGCGTGAGCGATCACAGATATCATCAGCATCTACAACATCATCAACAAAGAAGAACATTTTTGACTTTGATTTCAAATCCTATCCTCGCATCTTCGATCGCAAGTCTCGGCGTGCTGACTATGCAACTTCATCTCCAAAACCTTCACGTGGACAGACTCCTCCTCCTCCTCAGACACCAATTAGAAAAAAAGGAAGCTGGCTACAACGATTCACAGACTTAAAGCATGCTCATGAACCAAATCCGCCCACTGCAGGTGAGGCACACAGTCGAGTTAGAGATGATCTGGAAGGTGAAGAATTCAGGGATGACATTAATGTGGCAGAATGTGCTGAAGGTTCTGAATCTACAACAGCATTCAGAGACAAGGACTATGGGTATGCAGTGACTATAGATGACACAGAGCAACCTACAGAAACTGCAGAGCAGATCCGGGCAAGCTCTAGCAGTGTTCCAGATTCAGACCGGGAGGCACGATCTTCAGGCAGCTCATCTCTGCGTCATCGGGCAGGTGTCCTTGAGGAAATAGACTCAGATGAGTTCTTTCTTCGAGAGAAGGGCCTGAGTCAAGAAGATGTTGAAGTGGGTCGCTACCTCACCTCTGAGATCCGTGAAGCATTCCGTGCCCCTGTCAGTGCACTCTCACAGATGGACAATTTCGAATATTATGACGATGATGAAGATGTCGAGAATTTGGGTCAACAGTATCGTAGTACTCCCGAAAGGGGACCCATACGACCGGCACGGACAAGGTCACTTGGAACTCGCAAGAGGTCCAGTAAAAGCAGAGAACCAAGTCCAGCCGAAGAAGAAGCCTCTTCGCAATTCTTTAACACATTTCCACCTGCAAGGCCGAAGAGAAGTAGTAGACTTCATCAACAACGGGCTGAGGGCATAGAAGAGCAAGATGTGTCCAAAGAAATCAAGGAGCAAGTGTATGAACAAGAAATGGAAGTTGAAGAGAAAGACAAACAAATAATCTCTCCTAGGAATGATATTCTGTCTTTAACTGTCACTGATGAAGATGACAAATTCCTGTGCCAATCTACAGAGCTTGAGGAATACCTTGCATCTCCCTCAGAGGACCACTGGCAGACTGAGGAAAATGCATTTGTTGAGGTTCAACCACCAATGCCACCGAAGAGAATGCGGCGAAGCAGGAAAGAACCCATCCCAGATACTTTGTGTAATGGGAATTACACTAAAGAGGACTGGCTGGAGAATTTAGAAGCAGATGTTATACCCAATGAAGAG
>Bla66
TTTGAAGGCTGTTTTGCCAACTTCAGCATCAACAACGAAGTACAACCGTTCAATGGATCCGGTAGTATCTTGTCTGAGGTACTCCAATATGGAAAGATTGGAACCGGCTGTTCAGGCCCTGTGGGAGGTGTGAGCACTGCCACAGCACCAGATCCTCTCAGTATAGGAATCACCCTCGTCATTGTGTTCTTTGTCATTCTTCTGGTTGCCATACTTGTCAGTTTCGTTGTCTTCCGACTGCGATGGCAGAAGAAAGAGAAAGGTGATGGGCCAGGGGGCAGCCCAGGAACAGCGACTCTAGTCACAGGTGGTGGTGTTGGTGTACCTAGTGGTGGGGGTGATTGCCGTGAAGGTCCACCCAGCTTTCTCTCAGAGACTGGCGATGTTCTGAGGGGTGGCCACCATATTGTAGCACCAGAATTGATATCTAAGAAATACAAAGAACGAGAAATTGTCGGGACAGAAATGAGACCTCAGAGACCTGATATAATAGAAAGAGAAGTTGTAAGCAAGTCCCTGCCACAACACCCACCTCTCCCACCTCCTGGTGCTACATCACAGAGTCAAGGACAACCTCATCACCCGCATGAGCAGCCACAACCGACTAGTGGAACAGTGGACTTAGAGGTGCCAGAACATTATGACTTGGAAAATGCAAGTTCCATAGCACCATCTGACATAGACATTGTGTATCACTATAAAGGTTATCGTGAAGGGGGTAATGTTAGAAAATACAAAGCAACTCCACCTCATCTGCCGCCTAGTGCTGGAGGTGGCGGCGGAGGAGGTCCAGTAGCTAGTTACCACCACAAGCACCAAGCATCAGCGCAGCAGCAACATCGACACTCCCCACATCATTTCCCTCCTGGAACACGGTCTGTTGTACCACCACCTCCAGCCTCCAGGGTAGATTCTCCACCAAGTACTGGTGCTGGTGGAAGCTCCAGTGGAGGTGGGAAACTGCTTCAGAGCACACCTCTTGCACGTCTCAGTCCCAGCTCTGAGTTGTCTGCTCAGCAGACTCCAAGGATCTTAACGCTGCAGGACATCAGTGGGAAGCCACTGCAGTCAGCTCTCTTGGCAACCACATCATCCTCTGGTGGGAAGGATGCCAGCGAGCGAAGCCTCAATAGCCCAGTCATGAGCCAGCTGAGTGGACAGAGCTCGGCAGCAAGTCGTAAGGCAGGGCCCGGTGGAGGTGCTGGCGCTGGAGATGGGGGATCAGGAGGTGCAGTTGGGCTCACTGCAGAGGAGATAGAGCGGCTCAATTCCCGGCCACGAACTTCCAGTCTTGTCAGCACCTTGGATGCTGTTTCCAGTTCCAGTGAAGCTCCACGAGGACGCAGGTTACTGGAATCAGGGGCTGGACCTCCACCACCGGTGGTCCATCATCTCAACCACCTGCACCATGCAGCCGCAAGTGCAGATCCGCATCTGGACAACCACAGCTCAACTACAACAGATGAGAGTGGAAATGACTCCTTTACCTGCTCTGAGTTTGAGTACGATAACAACACTAACTCAGAGAACGCGAGCAACACCAAACGTGGCGAGGCCATGTTTGGTGCAGCAGGGAAACTGCCTTTGGCAGAGGCAGAAGATGAAGAGAGACGGGGTGCAGAAAGTGGGGGTGGAACTGGAAGTAAACCTCCCATACCACCTGTACCCGCATCCTATGACGGTTTTGATTCCTCATTCCGCGGCTCCCTAAGCACTCTTGTCGCATCAGACGACGACCTGTCGACACACATGGGAGCACCAATCTACAGGCCCCACAATGGTTCTCCATCGGCAGGAGCAGCCCTTGGTTGGGATTATCTCTTAAATTGGGGGCCCAATTTTGAAAGTCTTGTGGGTGTTTTCAAGGACATTGCAGAGCTCCCAGACTCGGTGAATAACCGTGCAGCCGTGTCTCTAAGACTTCCAAGTAGTGTTCCCAAACCATCAGAAGAATATGTG
>Bla67
ATTGTCACAGCTGTGTGTGTCTTTATGCTGTGGACCAAGCACCTAGTCGTCGTGTACACATATTTGATTTCTGTTGGGATCGTTTTTGTTTCCTTCTGGACAAATGTGAACACCATGAAGATCATGATCTCAGCCATGACAGCTAATGAAACTGCAAGTGGAATGGGAACTCAAGTTTATACCAGCATATTGGAAGACCTTTTATCACTAGATGTAGGAAGACTTCTGGACCCAAATGGATATGCTTTTATTGTGATTCAAAATTATGCCATGCAGTGCATGCTAGCCTTCATCTTCTCCTATGTATATCTAGGGCCCCGTTACCCTATTATCCAAAAATGTCTTCTTGTCAGTTTCATGGCTCCGTCCATCTTAGCCATCCTACCACTGCCTGTCTCCATCCTGCATCATGCACCTGTGTTTGCAGCTTTGCTTCCATTGGCACTTGTCAAGTTTATTCTGTGGTACAGTGCTCTCACCGTCATTCAGACTGTCTGTGGCTGTTATCAACGTGCATGTAATTTTGTAAGTAACTTCGGTCTATCAGCACTGGTTGAAAGAGAATGGGTACGTCTGAATGTACCTGTAGTACTGCGTACATTTTGGCTTCTCCGTGTTACAGAACATGCAGTTTCATTGTTGTCAGACTATTTCAGTGTTTCAGATGACCAGCAAGCCCAACATAACCTCTTGGCTTTCACAGCTATGTTTAGCATAACCAAGAGTTTGCTTGTAAGTGGGTGTGAGACATTAACAGCTGTTCTTGGGATGACCAGCATTGTGTCATACATATGTCACTATGTTGGTAACTTCTTCCAATGGATCCTTCTCACAGAGGATGATGATGACAGAAGCATTGGAACAGTGTCAGCCATCCTGTTTTACATTCTGGCACTGCAGACGGGTCTTACTGGACTTGATCCAGAGAAACGTTTTATTCGCTTGTGTCGGAACTTCTGTTTGCTCTTCACGGCCCTCCTCCACTTTGTACACAATATTGTAAATCCTTTGCTGATGTCACTTAGTGCCTCACACAATCCTTCTCTGCATCGACACGTGCGTGCTCTGGCTGTGTGTACCTTCCTCATCCTGTTTCCAGCATCACTGCTCATCTATCTATGGTCTCAACATGCCACTAGCACCTGGCTGCTAGCTGTATCTGCCTTCAGCATTGAAGTCATAGTTAAGGTCGTGGTGTCTCTTATGATATACTCGCTCTTTCTGGTGGATGCCTATCGAAGTTCTTTCTGGGAGAAGTTGGATGATTATGTTTATTACATACGGGCATTTGGTAACACAGTGGAATTCTGTTTCGGTATTTTTCTGTTTTTTAATGGTGCTTGGATCTTGATCTTTGAGTCTGGAGGTGCAATAAGAGCAGTCATGATGTGTATCCATGCATACTTCAACATCTGGTGTGAGGCACGGGCTGGGTGGAGCGTGTTCATGAAGCGCCGCACAGCAGTCAACAAGATTAATTCCCTCCCTGAAGCCAACACTGAACAGCTCCATCGCCTTGATGATGTCTGTGCCATCTGCTACCAGGAAATGAGGAGTGCTAAGATCACTCGCTGTAATCACTTCTTCCACGGTGTTTGCCTTCGAAAGTGGCTGTATGTGCAGGACCACTGTCCACTCTGTCATGACATTCTTTACAAAGTTGAGATGGAAACTCCGAAAGACAGTTTCAGAATTGGTGACATGGTCGATTCCAGTAATAATGAAGCCTCAACTTCTGCTACGAGAAATAATAGTGATGAAACTGAGGAACCCATATATCAAAATAGTAGTCCCGTTACTCTTGAACAGCAGTCTGCTAATGTGACCAGG
>Bla68
CAATGTATGTGCTGTTTTCGTGATCCAAAGAACTTTGAAAGGTTTAACTTGATAACTCAGAGTATATTGTGCCTGGCAGTATGTCAATTGAAAGAACTACGAGAGGACTTGGTTAAAGCTAAGTTATTAGTAAAAAATGAAAAAGAATTAAGTAATGAAAGTTGTGCAGACAGTAAAGGAGGTGACATTACTTCACATGTAAAGGATGTGGGAGATGATAAACCAGAGGAGTTGAAAGCTATCATTACTACAGATTGTTCTGAGAGAGGTAAATCTATAGCAGATGATGAAAAGATCAGACATACTTTTGAAAAGAGAGACAACCAAAAAGAGTGTGGTAGTAGTGACATTTCGAAAAGTGGTGCAGAAAAGGTGAATGGAAATCAGTCAGTAAATATTGATGATGTTAATGGGAAAGAGAAAGAAGATGAAGAAGATGAAGAGGAGGAGGAGGAAATATGGAGCATGCAAGAAAAAGAAAAATTATTACACTTTCTTTCTAAAGTGTTTCTTCTGAACTATCCATTGTATGTTGCTTACAAACATAGTGTTCAGTCCAAGCTAGAAGAGATTTCTCCTCAAGAGGCTGGAAACTTGAATGTCTTCTGTGATCTTCATGATCCTGAAATTCCAGTGTATCTGTTGCGTAATGTTTGTCTGTTCTGCAAGAGTGGTGGTGTGCATGCCATGACTTTCTGCTTTGAACGTCAAAGCCCAGAAACTCTTCCTGTCTCCATTGCTCATGCCATAATTGCAATTGTTTGCAACCTGAAACTGTGGCTTAACTTCCGTTCCATCATGCAGTTGTTTGTGCCACTTCGATCAAAGGTGCTAAGGTACATGTGTAACTTGGGAGATAAGGATCTCCGCACACCAGCAATCAAAACCATGGCA
>Bla69
ACAACGGCTAGTGACCCTCGCGAGAGGGTGAAGGATTGTTGCCGAAAATTGGTGGCGTTTATGTGCACTCAAGTTGGAGTCGGTGGCCTCGTGGTTGGTTATGCCATTGTCGGAGCATTTGGTTTCATGTCGGTTGAGAAGGACTGGAAGAATCCTCAAAATGAGATCGTTGCGAGTCTTCATTTGAACTGTACTAGTGACATCTGGACTTTGACTACCAGTGAATTTGCTTTCAACGAAACTGCTTGGCGCAGTGAGGTTGACAGGGTGTTGAAAGTCTTTCAGGACGGTTTTGCGAAAGCATATAAGGAAGGTTATAACGGCAGAACCAGTGATGAATTATGGACCTTCCCAGCCGCCTTGATGTTCTGCTTGGCTGTTTTTACCATGATCGGCTATGGGAATGTCGTGCCAAAAACACCACTGGGGAAAGGTCTCACCGTGCTGTATGCAGTTTTTGGAATTCCGTTGTATGTGTTGTACTTCATGAATATGGGGAAGGTCCTGGCCTCAACATTCCGTTGGTTGTACAGGCGTTTGTACGAGTGTACTGAGGACGGTGTAGGCGACCGTGATTCTGAGAGCAGTCTGCCCCCATTGCCAGCTACCCGTATCATTGTCCCCTCCACGGCGTGTCTGTGGGTTATGGGCGGTTACGTGCTCACGGGAACTATCATGTTCGCTGAGTGGGAAGGGTGGGAATACCTTGACAGCACATATTTCTGTGTGACTAGTCTTTGCAAAATTGGAATCGGTGACTTTGTTCCTGGAGCAAATATACTTGAAGCTCTAAATAGTGGTAATCAGACAAAACTGGTCATCAATTTTGTGTATTTGCTCTTAGGAATGGGCCTTATTGCAATGTGTTTCAATTTGATGCGTGAAGAAATACGGGTGAAGGTGCGTGAACTTAAGACAGAGATGAGGCAGTGGCTGGAAGATATTAGAGTCCGTATAATATCCAGCTATCAGCGTAAGCGCGGCTAT
>Bla70
ATGCCGACTGTGATATCAAAATACATTGATAATACTGTAGCTAAGTATAATATTCCCAAAGAACATTTTACTAGGAGTGTAGTGGCAGCGGTATTTTTTCTATATGGCCTAAAACTAGGATATCCATATATACAGTCATTATGCAAGAATGGTACAAGTACTGTTTCACAACAGAATGGTCATCCTTCAATTATCAGTAGCACAGCAGATGGTGAAAACTGTGTGGACTCATCGACAAACAATAATAAGGTACAAAATGGAAAATCTGTCATAAATGATGTTAAACATGACAATGTGGTGCTCAAGCGACAGAAGTCTCCAGGTGTTAACAAGGAATTTATATTACAACTTCAGAAGTTAGTAAAGTTAATGGTACCTGGTATATGGACAAAAGAAATTGCTCTATTGTCAATGCACACACTTGCACTGGCAACAAGGACTTTTCTGTCAATTTATGTGGCATCAATGGAAGGACAAATTGTGAAGTATATTGTGAGGAAAGATGTGAAAAATTTTGCTATCATGTTGCTGAAATGGTTGGGTGTTGCAGTTCCAGCAACGTTCATCAACTCTATGATTCGGTACTTGGAAAACAAGCTGGCCCTTGCTTTC
>Bla71
TTTGAACTGGTACGTCCGACATCCATCCAGAGCATGGTAATTGGCGCCCTCGTCATGATGGTGGTGTGCTTCATTTTCATTCCCAACATTCAGTGCTGCCTCTGGGTCGCCCTGTCCATCATCTCCATCGAGGCTGGAGTCGCAGGATATATGGCGCTTTGGGGGGTGAACCTGGACTCCATCTCAATGATTAATCTCATCATGTGCATCGGATTCTCCGTCGATTACACGGCGCACATATGTTACGCTTGTATGTCATCGCAAGGAAGCACCCCTGAGGAGCGTGTGAAGGAAAGCCTATATGCCCTAGGCCTGCCTATTATCCAAGGCGCTAGCAGCACAATCCTTGCAGTTATAAGCCTTGTCCTTGCAGGAAGTTACATATTCTTGGTGTTTTTCAAGATGGTGTTCCTTGTGGTGTTCTTTGGGGCAATGCATGGCCTCTTCCTTCTGCCAGTATTGTTATCCCTCTTTGGACCTGGCTCTTGTACGGCCTCCAAGAAGCGAAAACCATTAGACAAAGAGCCATCTGACACGAAGCGTCCTTCTGATGTGGAGAAAACATTCCCTCATCCATTCTGTATTCCTCATCCTTCCCTAAACCCCGTAAGCCACAGTAATTTTATGCACAGATGCACAAACGGCGAGCTGAAATCTTCATCACCAAAGCATTTTGCAAAACATAAGGAAGGCAATTATCACCCCAGGAATGTAGAGAATGAGGGAAAGCTGGGAAATTGCCCACACTTTGGCATCCCATTGCCAGGTCTGCCAAGTCATATGAAGATGTATAGTGGAGGAAAATATGGTGGTACATCTGGATCCTTGGAAAAAGATCTGGGATTAGGAACATCCGGAGAAGATTCTAGCGAGTCGAGTTCCAGCAAGTCCCAACGCCGTCTGCAGCAAAGGGAAGAGGCAGGCGAGGATTATGAACAGAGCAGACATCAAAAGGATGGCTGGCGGAAGTCACCTTCGGCCCGTCCTTCTGGAGCAGAAGTCTGCCGGGGAAGGCCACAAGAATTCCAGCCTCCACACCTCATGGAAGTATACGCCAATTCTGGATATCTTAGCGACGAGGGAGGGCAGCATCACAGGAGCCGGGACCGAGCCGCCGCGTGGAATAGGAACCGCCCACATGACAACTTTAGGCAATATTCACCTCGGTCCAAGTCTCAAAACAACCATTACCAACACCACCATTCACGCAGTGTGCCGAGTTACATAGGAGAAATGAAATTTCCA
>Bla72
ATGCCGAAGCAAAAGCCGATTCCGCCGGAAGACCTGATCATTCCTCCACAAGACAATCGGATCTGCGGCACGATATGCATGTGCCAGATGACGGCTGTACTAAGCAGCGTGGCCCTAGTGTACCTGACAGTAGCTGTGTACATGCCAACCTTGAGGGCCTTCCAGTCAGGCATATCAGAAGTGCCGGCAATGTGCACAACTACACGACACTTTAAGAACGATAACTGCGAATGGGGGACATGCGGTGAATGGTGTCTGAGCAAAAGCTCTGGGGCGTGTGAACAAATTTATGTAAATCTTCGACGAAATGGTTCAGAGCTCACTTTTGAGAATTGTACTAACAGTGCTAACAAGACTTGTTATGGTATCGATCAAGAAAATGCTAAGTCAAGTCGTTGCATAGCTGACGAATGCAAGAACCTCACTGGTACATTCAACTGCACACTAGGGCAGTGCATCAACATCACAGACGCCTTCGAATGTGTGTTTATGAACACAGAACTTCCGCTCAAATGTTCTGGTAGAAGAGGAAAAATAACATGTATAGACTTGGACGGTCTGCAGAGTTGCGTGCGTGGGACTTGCGAAAAAATTCGGATTCCTTACAACTGTGACCGACGGTGCGTCGACATACCAACCAGAAACAAAAACGTGATCCTTCTCAGTGGAGATAAGGTGTTCTTGTCGCAGTGCCAAAGGGCGTTAGCGACTGCAGACGATGATGATAAGAAAGAAATATGGACTGAAGATCAAGAGAACATTCTGATAGCATCGTGTTACATTATCGAGAACACCACTCAAGGGGTGATAGCTAGCGACTGCATCAATGGATCCCTTTTGTCAAAAGATTCTCTTACAGATCTTGCCAACTTCACGTACTTGAACTACCTGAGCGTAGTGAACACAGATCTTTTGGACCCGAACAGAATTATAGCTCCGCCAGAAATAGATCTCCTCATAAAAAACGAAAGCAAATTACACATCAACATGGAGGGCTGCGTCAACACTCTGAAAGACGAGTGCAGAGATTTCTTCAGGGAGTATGGCAAGGACGGGTCCGACCACAATGCCCGAGCTCGATTCCCGTGTTTCTACGCAGAATCTGAACCAGAGAAGGTCGTTGCCCATTTCGATCTGGAGGGAACTTACCGGCACTTCCTGATAGCAAGCATACTGCCGTCTGTTCTGTTCGTCGCGTCCTGCTTCATTCTTGTATTCTGCCAGAAAACCGTCGAAGTTGGAGATGACGCCAAGATGCGGTTCAAGGGTTGCAGCGGCGTCGATCTCATCATCGCTCCAGGAGAAAAAAGCGTCTCCGCAAACAACCTCGGGGACGGTGGCGGGGGGGACTCGGTCATGGCACTC
>Bla73
ATGGATCTTAAAAGAAAGGCAGAAGATCTAACAGTAGTTCTGGCTAATAAGCGAGCAAGAAATGAAGTTGCTAATATCAGCAAGGGAACAAGTATCGTCCAAAGTGATATACCGCGAACATCTAACCTTACAGCCCCTATTATGCTACTTGAGGGACACCAAGGAGAGATTTTTACGGTAGAATTTCACCCCGAAGGGCAGTATTTAGCATCTGCAGGATTTGATCGCCAAATTTACATTTGGAATGTGTACGGGGAATGTGAGAATATATCTTTAATGACTGGTCACACTGGGGCCATCATGGAATTGCATTTTTCTACAGATGGTAACACGTTGTTTAGTGCTAGCACCGACAACACTCTGGGAATGTGGGATATTGAGACTGGAATTCGTGTAAAGAAACTGAAAGGCCACACCACATTTGTGAATTCATGCCATCCTGCAAGACGTGGACCACAGCTGGTGTGTAGCGGTTCTGATGATTGTTCCATTAAGTTATGGGATCCACGAAAACGTGGACAAGCAGTTACCCTTAATAACACATATCAGGTTACAGCTGTAACATTTAGTGACACAGCTGAACAGGTATTGTCTGGAGGAATAGATAATGATATTAAGGTGTGGGATCTTCGGAAAAATGCTCTCTTGTATCGATTAAAAGGCCATGGAGACACAGTTACTGGACTAAGCTTGTCTCCAGATGGATCATATGTTCTGTCTAATGCAATGGATAACACAGTCCGAATATGGGATGTGCGGCCATTTGCTCCTCAAGAACGCTGTGTCAAGATTTTAACTGGCCATCAGCACAATTTTGAGAAAAACTTATTACGGTGTGCATGGGCCCCAGATGGTTCAAAG
>Bla74
ATGAGTATATTACAACAACCAGTAGATATTTTTGTTACGTACATTGAGACCGATGGCCCGCTTTTGAGAATATGGGCTCAATTGGAACGAACTCAAGCCACATTAGTGGAACGTTTAATTTTGCAGCTGTCAGAGCAGTTTGAAAGGGGTTTAGGAATACCTTCTACTATTAAAGTAGGTCAGTTGTGTTGTGCGAGATACAGCGATGGTGTGTATTACCGTGCTCGTGTTACAAGGCCTCCCGATGCGTCTGTGGGGCAAGTTGCTGTACATTTCATAGATTATGGTAACTCTGAAGTTGTGTCTGCTCGCGATATCAGATCCTTGGAAGAAAGTTTGCTAACCCGTTTGAGTGATCAGGCAACAGAATTTTTTTTGGCCGGTGTAATACCTTTCACAAGCAAATGGGATGAGAACAGTTTGGCATATATTCGGCGGGCATTGTGCTATGAAGAGTTAAAGAGTGTGGTAATTGCTCAGATTGGAAATAAGCGGTTGATAAAAGTCTTTTACAATAATGAAGATTTTGCCCAAATTCTGATAGCAAATAAAGTTGGAATAGCAATAACAATTCCTGCATATCAAGCTCTTCTTCAGGGCTATTTTGGCTTGGACTGTGCACCACCACAATTTTCAGGTATTGCTGTACCACCACCTGCAAGGTTGTTAATGAGTCAGTTACAGGGTCAGGCAGTGCCCATTCTTCCAGCAGTAAGACTGGAAAGCAATTCTGAACAAGTGTTGAGGAATGCATCTTCAGTTCGAGAAACTGTGCGCATTTTCACAAGTCCAGTGTTGGAACTGAACTCAGAACACATGGTTTATGTGTCTTTTGTTGAAGATGGCCCATCATCCTTTGCAATTCAACTGCAAGCTGCAGAGGAAATGCTTTCAGCTTTTATGGATGAGATGAATAATTCCCCAGCAGTTCCTTTGACTCAGCCATTATTGCCGGGTTCTGCCTGTCTCGGGAGATTCACAGAAGACAAGACACTGTGCCGTGCAGTTGTCATGGCTGTCTTGGATGACAAATGCAGGCTGTATTATGTGGATTTTGGCAATTCAGAAATTCTTCCATACTCGGAGATCTTTGAACTACCCCAACAGTTTATTACTCCAAAAGTGATGGCTTTACGTTTTGCTCTAGCTGGTCTTAAAAATCTAACCATTACTAATGAGATAAAGTCATACTTCAAAAAACTAGTGACAGAAAAACTGTTACATTTGCGGGTTGTACCACCAGAGGGTCCTCCCCTCAAGCAGTATGGAGAGTTGAAGCTTAATGGTACAAATGTGTTGGATTTGCTTGTTCAGAAAATGAAGGCTCAACAAGTTCCCCTTTACTACCCAGTGATGCCAATAATGCCGGTTGGATTGAAAGATTCCGTTAAAGTGTCGTATGTGATAGATGTGTCAATGTTTTATATTCAATTTGAAGCAAATGCGGAAGCACTGAACTCTGTGATGTCAGCAATTGAAGCTATTTGCTCTGATACAGCTCCATGTTTGGATGTTGATCAAATCCAGATTGGGTTACCCTGTTGTGCTCTGTATAGTGAAGATAAAAAATGGTACAGGGCAAAAGTACTGTCATTCTCATCTGGTTTGGCTGAAATAATGTATGTTGACTATGGAAACAAAGATTCAGTACCATTGTCATCTCTCAAGTGCATTGATCCAAGTTATGTAAAGATTCTGTATACACAAGCTATACCATGTTGTCTGAGTGGGTTGGAAGAGAATAAGAATGAGGACTTGGCAGTCAGGTTTGAAGAGATAACTTTAAACAAGACTTTGACCATGTTGGTGAAGGCCAAGTTGCCGAATGATGTTATGCTTGTGGAACTGTATGATAACTCATCAGGACCACATGTGAATATTGGTGACCAGTTATTGTCTTGTAACACAGCCCAAGAAACTACTGGAACACAGAACCAGTTGTCCATGTACAATTCTCCAACTAAAGATGAT
>Bla75
ATGAGTGATGATGCTTCATCCAAATCAGAGGAACTTTCAACTGCTGTTAAACAATTGCAAACCTTATTACAAGATGCTTCAAAACAGTATGGAGACCTTGAAACTGAAATGAAGAGGAAGGAAGTGTTACATGAAGAAGAACTGGCAAAGAAAGCAGAGTGCATTGCTCTTCTAAAGAAAGAACTGGAAAATGCAAATGAACTGTTGAAGGCTGCAAGGCAAGAAACATTAAATGTTACTATTGAGGGCTTATCACCATCAGCTGCAGCAGCTAGCCGTCTTATTAAGTCAGGCATGACATTGACACAAATTTATAGTCAGTATGTAGCAGTTTCTGAAGAGCTACTCTTACAGAAGGAAGAAACACGGAAATTAAACCTGTATATAAACACAATCATAGAAGAAATTGAGGAGAAAGCTCCAATTCTTAAGAAACAACATGAGGATTATGATCATGCTCTTGAAAATGTGGCCACACTTACCAGAGAGATTGATAAGTATATTACAGAATGTAATAAGTTGCGTCATGAAGCAGCTGAAGCGAAGAAAGCAGAGGCTCACTACAGCCGAGAAAATAAACGTCTCAAAGAGGAAGTGGTTGATTTGGCAAAGCAGGTGTGCTTCTTACTCAAAGAAGTTGAAGAAGCTCGAGGTGGTTTTGCTGCTGGACAGAGTCATATGGAAGAGTCTTGTTCAGACATTACTAGTTCTTCCCAGGTAATTTCGCAGACACTTGTAACATTTAGTAACATTGAGGAACTTCAGGCTAACAACCAAAAGCTGTTAATGCTGGTAAGGGAATTGAGCTCAAAACAAGAAGAAGCAGAGTGCTGTCAGTCTGAGTTTAATCCAGAAGAAATTCAAGCTAAAATAGAGCAATATGCAATGAAGGTAAAAGAATTGGAAGAGAATAATGAACAACATACAAAAATGATGGAGACGTTGCTTAGACAGCGGGACATGTATCGAACACTGTATGAACAGCAGATGCAGGGAGGTAGTAGTCCAATAAAGCTGCCAGAGCAATTGTCTCCAAAGCCTGCAATGGTTACACAAGGAACAGTTCTACAGGAAAAGGATAAAGTAATTCAAGAATTGAAAGCAAAACTAGAAGAGTCTCAGAAAGCTTTTAAGGAGCTTAAAGAAGAACTGGATACATATCGAACGGAACGTCAGACCAATGAACGGATTTTGACGGAAGAACTAGATACCATGAGATCTGAGCTCAGAGTACTTCGTACCCAGAATTCTAAACTTCTTTCTCAGGCTGAGTACAATGATGAAAGGTTTAAACTTCTCAATTCTAATACAGTTATTTACAAATCACAGATCACTGCATTGGAAGAGAAAAACAAAATGTACAGTTCAACTATAATCAAACATGAACAAACTATCATGCACCTCAAAGATGAAACATTGGATGCGCAGACCAAACTTTCGAAAGCCGAAGTGACTTTGGAGAATTTGAAGAGACAGTGTCAGATTTTGAAAGAGACAGAAGCTCGTCTGTTAAAAGATAGAGAAGTACTTAATCGTGAAAAGCAGAGTCAGTCCATATTATTAGCTAACTTGGAATCCATCCGTACGAGTTTAGAACGTTCTGAAACGGAAGGGAAGTTACGTTTGGAGGGACGACTTGATGAAGCTATGAGGGAGTGTGCTGCACTTAGGAGGAGATTACAGGAGGAACAAGATCGGTTCCGTGAACTGTCTTCCCATATTGAACGTCAGTTAGAAACTGCAAAGAAACGTGAAGAAGAAGAGACAAGACTGGGGGCTCGAACAAGAGAGGAACTGGACTTAGTCAGGGAAGAGCTAGTTAAAGAAAAGAAAGAAGTTGAATCTTTGACCAAGAAGATAAGAGAATTAGCAGCACCACCAACTCAAAAGACACCAACAGAAGTTGAGATTATGACAAAAAAGCTGAAGGAAATTGAAACTCAGTTGAACCGAAGTCAGAATGAGTTGAAGTCAACACAACAGCAACTAGCATCTTCAAAGCAACATGCTAAGCAATACTCTGAGATATCTGAAGCTACTGAGAAGCAACTGAAGGCAGTTACAGCAAAGTTTGATCAGTATAAGGAAATTACCGAGAAGAAACTAACAGAATTGAGGAATAGTGAAGAACAGTTGAAGAAGCGAGTTGCAGATTTAAATTCTCAGTTGTCAAAACTGACTGTTGGTACAAGTCATTCAACAGCAGAACTAAATGACCAGCTAGCCAAGAGCAAAAATGAGCTCACATCTGCACTTTCTGACCTTGAGGAAACCAGGAAGGACCTGATCAAAGCACAGTCTGATCTTGCATCACTTTCAGGAAATGCGCAAGCTGCTGAAGAGAAGTATGCACATGAG
>Bla76
GTGGAAGTAGAGGACAGCGGCGAACCTCGAATGAAATCGCAGCACCCTGTCACCATCTTGGTGCTGGACCAGAATGATAGCCCATCTACACCTCGAGCAGTCCATGTCTTGGTCCATGCTTTCAGTGATGCATTCCCAGTAGGGAAGATTGCTGATGTTCATCCGAATGATGCTGATACTTCAGGCGAATACCACTGCAAAATAGTGTCCAACGCTCCGTCACCCCGAGGCGTCCTTACAATCCCAACTGGATGCGACCTTCACACTTCCAAAGTGACACCAGGATCTGGATACTCCCTCACTGTATCTGGCAATGACGGCAGACATCCGGATGTCATCTCGACCGTTTCCGTGGAGTTCATTTCATTTAACAATTCCACGGTAGAACACAGCGTGACCCTCCGACTGGAAAACATGACCGCTTCCAAGTTCCTGACCCATTTTTACAAGGGCCTGCTTGACGTGCTAAAATCCACTTTTGGTGTTGGTGATACAGTGTACCTGTACAGCCTACACGAGGCTGACGGGGGGCTGGAGTTGTCTGTAGCTGCAAGAAGTCCAAAAGGCTATCATGGCAAGGCTCAGATGGTGGATATGCTTGGTAGAAAAAGAGCCACAATTCAGCAACTTCTTCAATCTGCAGCTATAACTGTTGGTTACACACCATGCCAGAAACCAACCTGTGAAAATGGGGGCCAGTGCAGCGATGGGATTCACGTCCATAGTGAGACTAGAATCACAGACAGCCAGACAGTTGTGTTCACATCTCCCACGGTCAGTCATGACTTCATGTGCCGGTGTACGGAAGGTTTTACAGGGAAACGGTGTGACAGAAGGCAGGACCCATGCTCTCCAAATCCTTGTCAAGCTGGTGGAACTTGCAGGCGCCAAGGATTTGATTTCCAATGCGTCTGTTCGCCTCTCCGAGAAGGCAAACTTTGCGAGTTGGAGCGTGGTGATGTTTGTGATGGGAATCCTTGTCTGAATGGCGGTTCTTGCCGTGAGAGTCCTGATGGCTCCAGCTTCTTTTGTCTCTGTCGTCCTGGATACAGAGGCAATCAGTGTGAAGCTTCTGCTGATTCCTGCAGACCCAATCCTTGTCTACATGGTGGTTTGTGCATTAGTTTGAAACCAGGCTACCGCTGCAGCTGTCCTGAAGCCAGATATGGCCGCCACTGTGAAAGAGCAACCTATGGCTTCAATGAACTTTCTTTCATGACCTTCCCATCCCTGGATGCTGGTACGAATGATATCTCCGTTGTGTTTGCAACGACAAAACCAGACGCATTACTCGTGTACAACTTCGGAGCCCAGACAGGTGGGAGATCAGACTTTGTGGCCCTAGAGCTTGTGGCTGGGCGCGCAGTGTTCTCTTATGGCGGGGCTCGCACTGCTATTACTTCTGTGATGGTGAACGGTGGCTCATTGGCTGATGGGGAGTGGCACAAGGTGATGGCAACCCGGAATGGACGGGTTGTGTCGCTGAGTGTGGCATCCTGCACTGAAAGTGGAGATGTCTGCAAGGACTGTCGGCCTGGAGATATTTCATGCTACGCTGATGACATTGGTCCAGCA
>Bla77
GTAGACGAATGCCTGGAGGAAAAACCCGGATGCTCCCACGGCTGCGCAAACGAACCAGGGGGTTACCAGTGCATCTGTCCTGATGGCTATGACATCAGCGACGATGACAAAACATGCGAAGATCTAAATGAATGCGAAGAAGAGGCAGATGATTCCGACTTCGTTTGTTCTCATAAATGTGTGAACGAAATTGGCAGCTTCCATTGCGAGTGTCCTCTTAGCTTCCGTCTGGGAGCAGATAAAAGGACCTGTGAGGAAATAGACGTGTGTACCGAAGAACAGGAAACAGAGTGTTCGCATGACTGCGTCAGTGAGCAGGGCGATTTCACGTGTACCTGTCCGGAAGGATTCGTTTTAGAAGACAACCTCAGGTCGTGTAGAGACATAGACGAATGTGAAACAGACAATCCCTGCTCCCACATCTGTACTAACGAGCCTGGAGGTTTTAACTGTTCTTGTCCCTCTGGCTTCATCCTGAAGGATGATTTACACGCGTGCGAGGATGTGAACGAGTGTGGCGATTCTGTGGAAGACAATGGAACAGGCATGCGCTGTTCTCACCACTGCGTCAATCAACCCGGAAGCTTCATGTGCAAGTGCCCTTCCGGTTACATTCTCAGTGAAGACCTGAGAACGTGTAAAGACGTTGATGAGTGTGGTGATCTTGAAAATGAAACAGGTGGTAGATGTTCTCATGAATGTACCAATGAACCTGGGAGTTTCAGGTGCCAGTGTCCTCAGGGATTTATACTTGGTGCAGATTTCAGGACCTGTAAGGATGTTGATGAATGTCTCAGTGGTAATGGAGAAAATGATACAGGTGAGCGTTGTTCACATAAGTGTGTAAATCTACCGGGAAGTTTCAAGTGCGTGTGTCCTGAAGGATTCGCGCTTGGGGACGATGACAGAACGTGTGAGGACATCGATGAATGCGCACATAATTCGACTCTGTGTTCCCATGACTGTGTAAACAAGCTTGGTAATTTCTACTGTACATGTCCGAAAGGTTACAGCCTAGGAAACGATAAAATGACTTGTGAAGACATTGATGAATGCGCTGATGAGCCATGTTCCCAGAGGTGTAGCAACGAGCCAGGAAGTTTCAGGTGCGAGTGTCAACACGGTTATGTGCTAGGCAACGACAGACACACTTGTGAGGACGTCGATGAATGTGTCGACGGAAACGAAATAGAAGAATGTTCTCAGGGATGCGTGAATGAGCAGGGCAGTTTCCACTGCACGTGCGACTCTGGGTATCAGCTCTCAGCAAATGGACGCCTCTGCGAAGACATTAACGAATGTATGGTCAGCAACGGGGGCTGCTCACACCTGTGCGCAAACACAGATGGAGGAGTCGAGTGTGCTTGTCCAGAAGGGCATCGTCTTCTTGCAGATGATGGTAAGACGTGTGTTCAGGTGGATGGATGTGTCGTTGACAACGGTGGTTGCTCACATTTCTGCACTGGGGATAGCAAGGGATTCCACTGCAGCTGTCCGAATGGATACAAGTTGTCAGATATTGACCACAAGACGTGTCATGACGTCGATGAGTGTCAGAGAGACGGTGGTGACTGTTCTCACGAATGTGTCAACACCAAGGGTAGCTACCACTGCGCATGTCCGCAAGGTTACCGTCTCGAAGCGAATGATCCAAAATCTTGTGAGGATATAAATGAGTGTGCAGTACATAATGGAGGATGTTCGCACAAATGTATTAACACCGAAGGATCAAGGCGTTGTGAGTGTGAGCCAGGATTCCAAGTGCAGCGTGATGACACGTCCAAATGTGAAGATATAAATGAATGCGACACAAACGCCGATCCGTGTTCTAACCATTGTATTAACACTCTCGGAAGTTTTTACTGTGCTTGTCCCACAGGTTTCAGAATGAAAGACGATGATAACACAACGTGCGTGGATATTAATGAATGTCTGACGGATGACCTTGGGGGTTGTTCCCATATTTGTCACAACACTCTTGGGAGCTTCGACTGTGACTGCCCTCGAGGTTATATTCTTACTGGGAATCGGACATGCACAGATATCGACGAATGTCTCCAAAATAAAGACGACGGGGGATGTTCTGATGAGTGTGAAAACATTCCTGGCAGCTTTATTTGTATCTGTCCCAAAGGATATACTTTAGCTAGAGACGGCAGGACCTGCACGGACGTGGATGAATGTCTCGAGGACAATGGCGGTTGTTCCCACATCTGCTCTAATACTGTAGGAAGCGTCCATTGCAAATGCCCAGAAGGTAATTATATAGACGAAGATTTTAAAACGTGTTTGGACATAGACGAATGTCTCCATGAGAACGGAGGATGTTCTCACAAATGTATCAACTTGCCTGGGGGTTCAAAGTGTGACTGTCCTGATGGAAGCCATCTCGATGGCGTTACAAACACCACTTGTATCTCAACTAACGAATGTGCACGGTGTTCTCACTCATGCGTAAACGAAAAATGTGCGTGTCCTTCTGGGTATATCATAGACCATCGCGATGGCAGAACTTGCGTTGATATTGATGAGTGCTCGGACAGCGTCTACAATGGCTGCTCACATGAATGTCTGAACACACTTGGCAGTTATAATTGTATCTGTCCGGTCGGTTATACTTTGGGAGAAGACGACGAAACTTGTGAGGACATCGACGAATGCCAAGCGAAGAACGGGGGATGTTCGCATCACTGTATAAATGTTGCGGGGAGTTACAGGTGCGGGTGTCCGATTGGTTATTTGATTGACGATGAAAATGGAAGGATTTGTGTAGACGTTGATGAATGTAGAGTGCGAAATGGAGGTTGTTCTTACATTTGTACTAACACTCAAGGTAGCTTCCACTGCAGCTGTTCGGTAGGTTACAGATCGTCACCAGAAGATCACCGAAAATGCATAGACCTAAACGAATGTTCCATGAGGAACGGAGAATGTTCCCATAAATGTATCAACATCCCAGGCAGCTATAAGTGTGACTGTCCCCGTGGATACCGCCTTCTGGATGGCGGGAAACAGTGCGGTGAGGAAATGCCATGTGATGTCGACAATGGCGGATGTTCCCAGCTCTGCGAAAGTGTTTATGGTCGCCGGGTGTGTTCCTGTTTCCCTGGATACCGTCTCATGGACGATGGTTTGACATGCCGGGACCTCGATGAATGTGAAGAAGACTCGAAACATGGTTGCCAACATTTCTGCGTTAATTTTCCAGGTTCCTATGAATGCGGTTGTAAAGATGGTTTTCATAGGATGGACAAGAAATGTGTA
>Bla78
TTGTACAAGAAGCAGTACTTGGGACTCATGGTGGCTTGCACGTGGGTCTTCGGATTCGGCGCTCTCATTACCACGTGGTTCGGCAAGTGGGGGAGATTTGGCCTGGACACGAGGATTGGCTCCTGCTCCATTCTGCCAGACTCTCACGGCCACTCTCCCAAAGAATTCCTCTTCATCGTCGCCTTTCTAATCCCCTGCCTCGCCATTGTGATCTGCTATGCTCGCATCTTTTATATCGTCCGCAAGACGGCATTCAAATCGCGCCTCACGACGCGACACAATACGGTCACAGCGAATCAGTCGCGCAGTTCCGGTGCAGCCACCAGCAGCAACAACCCTGATGGTAAAGTGCGTCGTGGCGAAGGTTACGAGGCTGTCACTGTATCTGGAAGAATTATGAAAAAATGTAACTTCTCTCCAGAAGACTCCGCACTCGGGTCCTCAAGCACCGGTCCAACTATCACCAACGACAAAGGATCGTCCTTCATGGAGAACGGACACACGTCTCCCCCACCTTGCAACAACAACAAGTCTTCTTCAGATATCAGGGTTCAAATAATTGACAATGTCATCGGATGCAGCAGCAAATCTGACAGAATTATCCTGCCACCAAGTCCCAGTCTCCTCTCACCTCCATCGCCAATTCGCCTGAGACTTCCATTGCAGAAGAAAGTCTTTGGCGAACCTTCCTCTTCATCGGGCATCGACGCAGGAGCTGCAGGTAACGAGGAATATGACGACGAGGAAGGTGTTTGCAGTAGTCGAAGCGGAACTCCGACGTCTCTCTGTAGCTCTTCGACGATGGATCCCTGTGGGACGACATCGTCTTCGGCTCAACACAGTTTCAACCAGCGATCGAGAGGAGTGACTTGTAAGGGTCGTCGGAAGGAGAGGGTGACAACGGCCGGAGCTGTCAACTCAGCACTGTCTCATGTAACGAGTGCCTTCCGTGTGGGTGGTAAGATCAAATGCAGTACGAGTCCTCGACGACAAAGTACTTTCGCGGCTTCATCCGGACTTGCAACTCCTGGTAAGATGACAGCCAAAGACAAGAAACTCCTCAAGATGATTCTCGTAATATTTGCTTCGTTCGTCATCTGCTACCTTCCCATCACCATCAGCAAGACCTTCAAAGACTCCATTGACATTCACGGGCTGAACATAGCTGGCTACGTACTTATCTACTTGACAACGTGCATAAATCCAATAATTTACGTGGTCATGAGTTCCGAGTACAGACAAGCCTACAAGAATTTGCTGATGTGTCGGAGCTCCAGCCAGGAAGTTGCACTCCCTCAACAGCAGCCTGGTAATGGCGCGGGAGGTGCTGGCCGGAGCGTGTCCCAGAGGGCA
>Bla79
AAATGGTGGGGTTCTCATGACAAACAGCCCATATTGGCGCTACATGGTTGGCAAGATAATGCTGGAACATTTGACACATTGGCACCTCTATTATCTTTGCACACGCCAGTATTATGCATTGATCTTCCTGGACATGGATTTTCTTCGCATTATCCCAAAGGACAGTTTTATTACTTATGGTGGGATGGACTAGTGGTGATTCGACGAATAGTGAAACATTACGGTTGGGAGAAGGTTACAATTCTGGGGCATTCCTTGGGTGGAACGATAGGTTTCTTGTATGCCGCGACATTCCCACAAGACATCGAGAAACTCATGTGTATTGACATTGCCGGTCCATCTGTCAGGTCCGTCCCCTACTTTGTACAGCAAACGGGTGGTATCGTTGATCAATTTCTGTTGTATGAAAACTTTGCTGAAGATACTGCCCCTTCGTACACACGCGATGAAATGCTGAGACTTATGTTGGAAGCTTATAAAGGTGCCCTCACGAAGGAGTCTTGTGAAATAATGATGAAACGTGGCGCAAAGCCTCTGGCCTCCGGTGATTGCGACGTGAAGGGCGATGTCTTCCGTTTTTCACGGGATTCTCGTCTCAAGTATGGAATCCTAGGTTTCCTATCGATCGACATGACTTTGGAGTATGCATCAAAGATTACATGTGAAGTCTTGAATATCAGGGGTAAACCAGGAATGAAATTTGATCCTGCAGAAAATTATCACATCGTACTTGACAAAATTAGAAAATCAGCTAAGAAGCTGGAGTTCTACGAAGTGGAAGGAACACATTTTCTGCACTTAAATAATCCAGAAAGTATATGTCCAATTATTGTAAAGTTTTTAAAATCA
>Bla80
ATAGAGAATGAAGATGGTGCTGGGATTGAAGCCGGTGTAAATTTCATGAATCCAGCTGCAAACGGACTCCTCATGCTATCGTGCTCGCAGGCCTCCGAATATCCTGACCAGGCATCATGGTTTTTTTGCCATATTTGTGGCAAGGCGTTCGCCAAGAGGGAAGAATTCCAACTACACTATGAAGATCACTGCAACAAGTGTAAGGTGTGTGGAGCATTGTTCACCAATGAGGAAGCTTTAAAAGTTCACTGTAAGGAAATGCACTTGCGCAAGCATAAGTTGTCTGACAAGCCCATCATACTTGAAGAAAAGAAGGGGGTAATGCGGAGAAAGAAGTGGGAACCCAAAGTGTGCCCTGAGTGTGGGAAGCAGTATCGAACTAATTACAAGTTAACAGAGCATATGCGGAAACACACAGGGGAGAAACCTTTCAAATGTTCAACGTGTACAAAGGCATTCAGATCTAAAATCGGGTTGGCACAGCATGAGGCCAAGCATACAGGTCAATATGAATATACTTGTAACACTTGTGGAAAAGGTTTTCAGTGCAAATCCTATCTCATTGTTCACCAGCGTGTTCACAGTGATCTGAAACCATACCCATGCACAACATGTGGGCGTAACTTCAAGACTAAACAGTCTCTGCTGGATCATCAGAACCGACATCTAGGGGTGAAGCCATACCTGTGCGAGACCTGTGGACGGCGTTTTATTACAAAGGGTTTGTGTAAGTCACACCAGCGAGTTCACTCAGGGACAGACAATAAACAGTTCCCCTGCACAGTATGCAACAAGATGTTTGTAAGCAAGTCATATCTGGCCACACACCTGCGTATTCACACCGGGGAGAAGCCCTTCATGTGTGAGGTGTGTGGCAAGGGCTTCCTGACACGTGTTGACTTGCGTATCCACTCCACCATGCATACTGGAGAGAAAAGTTTTGTGTGTGAATGGTGTGGTAAAGCATTTGCCAGACGTGATGCCTTGCGCTGCCACAGGCGCAGTCATACTGGTGAACGTCCATATCGTTGTGAGATCTGTGGACAGAGCTTTACTCAATTCTCACCACTTACTATACATAAGAGACTGCATACTGGTGAGCGTCCCTACTCTTGTGACATCTGTGAGAAAGCCTTCGTGTCTCGCTCAACGATGATGTCACACAGAAAGAAACACCATACC
>Bla81
GCGCAGCTAGACTTGGAGAACTGCATCGACATAGCGACAATTGCGGAAACATATTCCCTGTCTCAACTTCGACAGCGTGTGTACCGGTTCATGAGCGGCCACCTTCGCGAGTTCTCCCGTTCTCCTGACTTCCATCGCCTGGCACCCCAGCAGCTGGAATATCTGCTAGGCTGCGACTTCCCTGTGGATTGTCCGGAGGGAGAGGTACTGCAGATAGTCGTCAGGTGGCTGCTCAGTAACTCGCACGCTTTCACCGCAGGGCAGCGGCTCTCATGCCCGCAGAGGCTACTTCGCCGTGTGCACTTCTCTGAGATCGCGCCATGGGACCTGGAAGCCGTGCAGCAGCAGACTTTGCTTGGACAGACTTACCAGGATCAACACTTGTTCCATCTGGTCCTCTCGGAGGCTTGTCGTCAGAGAAGAATTCGCTGCGCTCTGCCAGAAGATAGCGGCGTGGTTCCGGCGTCAAAGACGTCGCCTCTCGTCAACTCCAGGGGAATGGAACTTGCTGTCATCAAGGTGGGAGGTTTTGGCATTGGAGGAATCACCAATGAGATCACTTATTTTCTGCCAAGCGTTGGGAAGTGGCGACATCTGACGTCAATACCGCACGTCGAGCAGTGCAATTTTGGGACGGCAGTGCTTGATAACGATCTGTATGTGGTGGGCGGTTGCTTCAACCAATCTCTGCAG
>Bla82
CCACTACGTTTCCGTCACCCTCATCCAGCTGAATCTTGGGGCCAGAACGGAGAAATTTACAACGCCACAAAAATGCCGAACAGCTGCGTCCAAATCATCGATACAGTTTTTGGAAACTTCACTGGTTCCCTAATGTGGAACCCCAACACCCCTCTGTCGGAAGATTGCCTGTACGTCAACGTGGTCGTTCCAAAACCTCGTCCTCGCAACGCCGCCGTCATGGTTTGGATCTTCGGTGGAGGATTCTACTCGGGTTCAGCCACTCTGGACGTCTACGATCACAAAATATTGGTGTCCGAAGAAAACGTCATCATCGTCTCTATGCAGTACAGAGTCGCGTCGCTTGGATTTCTTTTCTTCGGTACGAGCGATGTCCCCGGAAACGCCGGCCTTTTCGATCAGTATATGGCACTACAATGGGTGCACGATAACATCCAAGCCTTCGGTGGGAACCCCAATAACGTAACGCTCTTCGGTGAATCTGCTGGAGCCGTGTCTGTTAGCTTGCACTTACTGTCACCGCTGAGTATGAACCTCTTCAGTCAGGCGATCATGGAATCTGGATCTCCTACCGCACCTTGGGCTATTATCAGTCGCGAGGAGAGCATCCTCCGTGGTTTGCGTCTAGCTGAAGCTGTTGGATGCCCTTGCAGCCGGTCAGATATACGTGCTGTTATCGATTGTCTTAGGAACAAGAACGCTACTGAACTTGTCAGCAACGAATGGGGCACGCTTGGGATATGTGAATTCCCGTTTGTGCCGGTAATCGATGGGGCGATTCTCGATGTATCACCTCAGAGATCACTAGCGGAGAAAAACTTCAAGAAGACCAACATTCTAATGGGTAGTAACACAGAAGAGGGTTACTACTTCATCATATACTACTTAACAGAACTCTTTCGAAAGGAGGAAGATATTCGTATTAATCGGGAAGACTTCTTGCAGTCGGTCCGGGAACTTAATCCCTACGTCAGCAACATAGCGCGACAGGCGATTGTCTTCGAGTACACTGACTGGTTGAACCCCGACGATCCGAACAGCAACCGTGATGCTCTGGATAAAATGGTGGGCGATTATCAATTTACGTGCAACGTGAATGAATTCGCGCACCGTTACGCTGAGACTGGTAACAATGTGTACATGTATTATTTTAAACACCGCTCGGTGGCCAACCCGTGGCCATCCTGGACTGGCGTCATGCACGGAGATGAGATCAGCTACGTGTTCGGGGAACCGTTGAACCCGACCAAGAACTACCAGCCGTACGAGGTGGAACTTAGCAAGCGGATGATGCGCTACTGGGCCAACTTCGCAAAGACA
>Bla83
ATGATGACGATGGCCGAGACCCAGGTTGAATCTACTGCGGCGGCGACGGCGACAACAGCAGCAGCAACAACTCAGAATCTCGTGCAGACAGACCAGCGACATGGTGACAAGAATTTCAGCAACAATAACCACCCATACGCCACTAATAACAACTGCAGAAACAACAAGCAGGGGAAAAGAAAGCGTCTGAGTCAGGTGGTAGACAAACTCGCGATTCAAGTGTCCTGCACAGGGCAGCGGTCACCGAATAACAACGCCCACAATAACAACAACAACAACCATATCGACAAGAATGAGTTCAGAGCGCCGGCCCATGTTCTGAAGACGCCGGAACACATGTTCAGTGGTCGCCACCCCGAGCCTCAGGACCAGGCCGGACGAGACATGGCGCCCCACCACGGTGAAGAAGAACTCCGCTGTGATAGCGCGGACAGAGAGCGTTATCACTACGGCGCCATCTCGAGCGAAGTAGAGGACGTGTTTTGTCCAGCGTCCTCCTCCGACAAGTCGCCCAACTCATCCAGAATGAGTTTCAGCCCACTGAATATTAAAGACAGTAGTACTGAAGGGAAGATGGATGGTGGAAACATCTGCATCCCTCCTCCAGCGCTGTCACTAGTCCGTAATTTTGTTGAGCCTCCTGCAGAACATGAGAAACAGCATTTCAGTCTTCAGCCCAGCTATTCTGGTTATCCCTGCACTTTATGCCCGATAGGTAGTGGCCTCTTTCCACAAGCCCAAGACAGATTGTTCTCGCCTTCTTTCGTTGATCCTCAAACCCCAAAGTCTCCAATAGTTGCTCCTACACAGAGTTTCGAAAGCTTCCTGCAAACCAAGTACCCAGATGTATTCCACAAACGGAACCATTCGGATTCGGACCTTCCGGATTGGTTGGAGAAAGGGAACGCAGTGAGTGGGGCGCAGAGTCCAGGAACAGTGCTGGGGCAGCGCGGCAGAACGATGTCTCATCCTCCCACTTTACAGCAAATGTCTCACCATGGAAAAGGAGGCTCGCTGGAGTCGGAACATTCTTCGCTGCAAGATTCACCGCTGGATCTGTCCATGAAGGGGAGTCGTGAGCGAGTGGCGAGAAATGCAAGATCGGACTTCGTACCGCCTCCACCCAAAGAGCTGCCTCCACCGCCGATGCAGTTGCTGCCACCGGGTTATCTTTCGCCGCGGGGAGTCGTCACTGTGCCCATCGTGAAAGGAGACGTTGCATCTTCCACCACGAAGGAGTCTGTGGCAGTGCGCTATAACATTGAGGTGTCTCCCGTAGTAGAGGAGATGCCACCCGGTGCTGACGTGGCATACGTGTGCCCCCACTGTGGCCAGATGTTCAGCCTCCACGATCGGCTAGCTAAGCACATGGCTTCGAGGCACAAGACGCGACAGCATACCCCTGATTCTTCCGCCAAAGCTTACCTCTGCGGCATGTGCAAGCGGTCGTTCGCGCGCAGCGACATGTTAACTCGACACGTACGCCTCCATACGGGTGTGAAACCTTACACGTGCAGGGTTTGCGGACAGGTTTTCTCGCGCTCGGATCACCTCTCCACGCATCAACGCACGCATACGGGCGAGAAGCCGTATAAATGTCCACAGTGCCCATACGCTGCGTGCCGACGGGATATGATCACGCGGCACATGAGGACCCACGCGCGATATGAACCAGGTAGTGGCGGTGGTCACTCTAGCTCCGAAACTGTCGAGGACCACGTGATCACTTCTGATATATCACTTTCTCCCTCTCAGGCGCTCAGCTCATTGTCCGTGCACTCGCCCATGGACACTTCTTCTGTCGAAGATGATTGTGAC
>Bla84
GTGACTCCACCAGCAGTAATAAACCCATGCCAACTATCTCCATGTGGACCCAACAGTAGATGTAGGTCTGTGAATGGTCAAGCTGTGTGTTCGTGTGAGGATAAGTACATTGGCTCACCACCAAACTGTCGACCTGAATGTGTAATCAATAATGACTGTCCTCAGAACCGTGCATGTAACAAGTTCAGATGTGCGGATCCATGTCCTGGAACATGTGGTGTTGGTGCTCGATGTGAAATTATAAACCATAATCCTATCTGCAGCTGTCCATCAGGCCTTACAGGAGATCCTTTCACTAGATGCTTCCAAGCTCCTCCACCACCTCCAGCACCCAAGCCTATTAACCCATGTGTACCTTCACCCTGTGGTCGCAATTCAGACTGCCATGCTGTAGGAGACCAGCCTGCTTGTTCATGTCTACAAAATTTCATTGGGTCTCCTCCGAATTGCCGCCCAGAGTGCATTGTCAATACTGACTGTGAGCCAACAAGGGCATGCATTACCAGCAAGTGTAGAGATCCATGCCCAGGATCTTGTGGAGTAAATGCTGAATGCCGTGTTCAGAATCACATTCCAATCTGTACCTGTTTGTCTGGATACACTGGAGACCCCTTCATTCAATGCTCTCTCATTAGA
>Bla85
TCCAACATCAACACCCTTATCTACCGCCTGCTTACGGACTTGATGTACCTTGACCTGGGTGACAACGACTTCAAGTACGTTGCATCAGACGAGTTTCGGGACCTGAGAAACCTACAAGTTCTCATGATGGACGGAAACCAGCTACCTGTGGTTCTGGAACGGACATTCGGAAACAACGGAGCTAGCGGAGGACAGATCGACCTGCAGACACTGTCGCTTGCCCGAAACCGCCTTGCTAAAGTGACTGCAACGGCCTTTGAAAATCTCACCACTCTGCAAGAACTGGACTTAAGTTACAACAAACTGAATCGCTTGGAGACAACTACTTTCCTTCCGTTGGCTGAATCTCTCCGTCGACTAAAACTGAGCGGCAATTTAATTTCTCTCTCAGAGGTCAAGTACGTTCTACAGGTCATTCTGAAACTACGTGACCTTTCTCTGGCCGATATGGGAATTACTGACGTCCCTCTGGGGCTTTTCGTGTACCATGAACACCTCAGAACTCTCAACCTGTCCGGCAACAACTTTGTGCGCTTTCCAGCACAAATACTGTCTCCGATACCAAAGTTACAAGAAATAGATCTTTCGAGAAATCGATTTCGCGGATTGGACGAGAGGCTGATACTGAGATTAGAGGCACTGAAGACGGTACACTTACAAGGAAATCCATGGGTTTGCGACGTGTGTCACTTGTCGTACATGTTGAACTACATGAACAAGAGCACTTTTGGCGTAGCCATGAGAGAGCTGGCGTGTTTTTCGCCGTACTCATTAAAGGGACGACTTCTCGGCTCCCTGTCGAGGTCGTCACTGTCCTGGTGCACCAGTAGTGATGGCGGTCTGGGGTATATGGAGAGTGGTGGTGGAATTGTGTCAACTAATTTCCTAGCAGAACATTCGCGGTTCGGGCTGCTCGCAGCTGGCGCAGTTGTTCTCTTGTTACTACTGACCGCTGCAGCGCTTCTAGTAGGTATCGCATATTCCCGCCATCATGCGGCCCACTATTACACACGAGAGGAGCAGAGAGGACCAGAGCATGAGGCTATCTTCGAGAATCCAGCGGCAATCCTTGGTGAAAATGGAGACATTAAGTACAAAATAGTGCCCTTGGATATCACGAAACCATCTCCGAGGAAGAAAAAAGTGTCCATTTCTACAATTGATGGGATCACTAAAGATCCCGAAATACATTCATTAACTAACGGGACC
>Bla86
GACTTCGACGAATACACGGAGATGGCAGCCTCTCTGCCCGTGTCTCTGGCCTCACTGGGCTGGCAGAAGTTCGACCTGACGACCACTGTCAAGACTTGGTACTCCTCTGGTTCGGCCGCCAAGGAGCGCCTGAGACTGTTGGTGGACTGCTCGGGGTGTGGCGACCTCGTAGAAGCCGTTCTCTTCCGGTCGACGGAGAACAAGGACCCGCAGCGGCCATTCCTCGTGGTGCACACGGACCCGACGGCTACCCGGCGGGTCAGACGCCGGGCGCTGGACTGTTCTGGGGCGCTGCGAGGTCAGTGTTGCAAGCAGCGATTCTTCGTGAACTTCAAGCAGCTGGGCTGGGAAGACTGGATCATCGCACCTAGTGGCTACTACGCCAACTATTGCCAAGGAAACTGCGGGGGGGTGCATCGAACCCCGGACACGTTTCTCAACTACTACACTCACGTGATTGAGGAATACCGCAAGATGGACCGCCTAAGCGGTATGCAGCCCTGCTGTGCGCCAGTCAAGTTCTCGTCCATGTCTCTTATATACTTCGGGCCTGATAGTAATATTATTAAAAGAGACCTGCCAAAGATGGTTGTCGACGAGTGCGGGTGTCCT
>Bla87
CGCGATCAAGACATGATTTGTCCAGTTGATGGTAGCGGGTGTTTTACAGCACCAGTTACCGACTTCTTAGGCCAGTATGTTAAAGATGCTGACAAGAACATCATAAAATGGTTGAAGGAAGCAGATCGACTTGTGAACTGTTCAACGATTAAGCACAGCTATCCATTTTGTTGGCGTTCAGAGACTCCGCTCATTTATAAGGCTGTTCCATCTTGGTTTGTTAGAGTTGAACAGATGAGCAAAGATCTTCTTAAGTCTAATCTAAACACATATTGGGTACCTGATTTTGTCAAAGAGAAACGATTTGGTAATTGGCTTCGTGAAGCTCGAGATTGGGCAATTAGTCGGAACAGATACTGGGGTACACCAATTCCATTATGGATGTCACCAGATGGTGAAGAGATAGTATGTGTTGGTAGCATTGCAGAGTTACAAGAGTTGACTGGCATAAAAGTCAGTGACCTACATAGAGAAAATATCGACCATCTGAGTATTCCATCAGTACGACCAGGCAAACCTCCATTAAAAAGAGTATCAGAAGTATTTGATTGCTGGTTTGAATCTGGCTCTATGCCTTATGCACAGTTACACTATCCATTTAAGCACAGAAAGGAATTTGAAGACTGTTTTCCAGCTGATTTTATTGCTGAAGGTATTGATCAGACTAGAGGATGGTTTTACACTCTACTGGTTATTTCAACTGCACTTTTCAATAAGCCACCTTTTAAGAACCTCATTGCAAATGGTTTGGTGCTTGCATCAGATGGACAAAAAATGTCAAAACGAAAGAAAAATTATCCTGATCCACTGGAAGTAGTAAACAGATTTGGTGCGGATGCTTTACGACTCTATCTTATCAATTCTCCAGTTGTTCGTGCAGAGAACTTGCGCTTCAAGGAGGAAGGTGTTCGAGAAGTCTTGAAGGATGTTTTCCTTCCATGGTACAATGCATATCGCTTTCTGATTCAAAACCTGGACAGATTAATCAGAGACAATGAAGTTTGCAAATTTGAATTTGTTGAAAATGCCCCGCTAGATAAGTTGTCTGAGAATGTGATGGATCGCTGGATTCTTTCATTCACTCAGTCATTGCTTCAATTTGTGAAACAAGAGATGGCAGCATATCGATTGTACACTGTTGTTCCACGTCTTGTCAAATTTATTGACAACCTTACCAATTGGTATGTCCGCATGAATAGAAAAAGACTGAAGGGTGAGGGTGGAGTACAGGATTGCCATCATGCCTTGCATACTCTATATCATGTCTTGTACTCAGTTGTATGTGTAATGGCTCCTTTCACACCATTTCTCACTGAGCACATGTACCGCAATCTGCGTCACTTTCTGAAAGCTGATGCCATAATGGATAGTGTGCATTATCTTATGCTACCTGAACCTAGAAATGTTTTGATCAGTGAGGATATAGAACGAGCTGTGTCACGCATGCAAACTGTTATTGATCTCGGGAGAGTGATACGGGATCGTAAAACCATACCTGTGAAGTATCCTTTGCCTGAAATTGTGGTTATTCATCAGGATGAGCAGTATTTGCAAGATATCGCCTCTTTCGAGCGCTATATTTTAGAGGAACTAAATGTCCGCTGTGTGACTATCACAACTGACAAGAAGAAATACGGTGTAACACTTAGAGCTGAACCTGACCATAAAACCTTGGGAGCCCGACTAAAAGGTGCTTTCAAACCAGTAATGCAGGCCATTAAATCTCTGACAGATTTAGATCTACAACAGTTCTTATCCAGTGGGCACATGGAACTTTTGGGACATAATATTGGGCCAGCAGATGTCCGTATTATGTTCAACTTCAGTGGTGACACTGCTGGTGAGTTGTCACATAAATATGAGGCACATGCTGACAATGACTTGTTGATACTATTGGCTACAACGGCCGATGAGGCAATGCAAGATGAGGGTATAGCCCGTGAAGTGATAAATCGCATTCAGAAGCTGCGGAAGAAAGCTCACCTGGTTCCATCAGACCCAGTGACGGTCTTCTTTAGTGTGAGTCCGCCAAATAGCCAGTTGCAGCGTATTACTATGTCACATGCTGACTTCATAGAAAGTACATTGAAAGTTCCTTTACGTCCAATGACTAAAATGCAAGAACATGCTTGTTCATCTGTGGTGATAGAGGAAACTCAACAGCTGAAAGGTTCTTTGCTAAACTTAGTAGTAACTCATGGTTTTTGCCAAGGCTGGTGCTCAGATACAGATACAAAACAAGTAACATCATCTCAAGCCTTTACTCCTGAGCCCTTCTGCAGATACGTTAATGTTCAGCTGTGTGGTTTACAGCCAACATTTGGAACAAGGAGTATGTGTGGTGTGGTTTTGCTAGAAAATCCATTTCAAGAAAACCTGATCTCAGTCCAACAGCTGAGAGAAGAAATTGAAGTTTTGTTTGGTTTGTATGGCCAAGATTTTTACTTTTCCATTTCTAATAATGGGCCAGAACTGACACTTACGCAAGATCTGGATCACTTACATAAACAAATACTTTATGTGTATCGTAAAGGAGAAAAGAGGCGTGAGAATTCAAAACAGCTCTTGAGTCATAGCAACTCTGGTCCATTTTGCAAGTTTATGAATGTGGAATGTAATGGCAAGAAAGGAACAATTATGCTTGAGAACCCATGTGGGGATAATGTATCACAGACAGATGTGGTGCAACAAATGAAACAAGTTGGTTACATATTTGGAATAGATGCAGACAAGCTGGAATTTACATCAGATATCGGAGGAAATTGTGGATACCAGAAAGTAAATGTAAAG
>Bla88
ATGGGCATAAGACTCACGTCACGTATGAAGATAAAATATATTACAGTAACTGTTTTACTAATTATAACTTTGCAGTATTTTGGAGTGTTTACCCATGTATTTGAATTAGATTTCTACAGACACTTCCATTACCCACTGGAAGGTGACATCCAAAAGTATGTCCTACAGCTTCGAAACGTGGAAGTGCCAGATGTAGCTCCCATCAACATGTACAACTATACCTTCATATCAAGTTGTAATAAGAAGTGCATGGAGAACGATTATTCAGGAAAACTAAGGCTAGTGTATATTGTAAAATCTGCAGTAAACCATTTTGATAGAAGGCTAGCAATAAGAAGTTCTTGGGGGTTTGAAAAAAGATTTTCAGATGTTCCCATACGAACTGTGTTTCTTCTTGGTGTAAACCCAAAGAATGTAGATTTGCAGATAGGTATAGAAAAGGAGCAACAAAAATATGGCGATATTGTTCAGGCTGATTTTATAGATTCATATTTCAACAATACAATAAAGACTATGATGGGCTTCAAATGGGCTGTAACTGTATGCCCAAATTCCAAGTTTTACATGTTTAGTGATGATGATATGTATATATCAACTAAAAATGTCCTCCGCTTCATTAGAAACCCAACACAATACCCAGAATATTTGGAAACACCAGTTCTATCACTTAAACATCTCAGAAGGGTACAGAGATCACTTTCAGACAGGCAAATTAATGGTCAAAGTATCTCACAGGGAATACATCCTGTGAGAAGAGAAAAGAGACAAACTAAGCTTGAAAACTTTGAACTCACATCAGTTCAAAGAGGTGGTCAGAAGCTACAGCATTTCCTAGACTTTGAATTACCAGATGATGCACGACTTTTCTCTGGGTATGTTTTTATGTCAGCACCACACCGGCACAGAAGCAGCAGATGGTATATTACTTTGGCAGAGTATCCATACCACATGTGGCCACCTTATGTTACAGCTGGTGCATATGTCCTGTCCCGAGAAGCTTTGTTTGACATGTACTATGCAAGTTTATATACAAAACATTTTCGCTTTGATGACATCTACCTTGGCATAGTTGCTAAGAAAGTTGACATTGAGCCATACCATTGTACTCAGTTTCATTACTATAAAAAGGAATACAATGTCTTCAGTTATCGGCACGTAGTGGCATCGCATGGTTACGATGATCCAAGTGAATTGCTTAAAGTATGGAATGAACAGAAGAGTGCTGGAAATGCC
>Bla89
CGAGTTGGAGGATGGGGGGATTACCACCACTCTGGAGAGGATTATCAAAACTCCGGCGAAGAGCACCACCACTCCGGCGAAGAGCACCACCACTCCGGCGAAGAGCACCACCACTCAGGGGAAGAGCATCATCATTCCGGAGAGAAGCACTCCTTTGAGGATCATCACCACTCCGGCGAGTTGCTCCATCACTCCGGAGAAGAGCACCATTACCATCAAGTAGATGAGCACCACCACCCAGAGGAGGAGCACCACCACCACCACGAACCTAAGGGATACTGGAAGAAGAAACTTATCTGGAAACCTGACTGGAAGAAAATATGGAAACCTGCATCAAAACAGATATGGAAACCCGCATGGAAAAAGATATACAAACCAGAATGGCACCCCATTCAAGTACCTGCGTGGAAAGAAATAAAAGTTCCTGACTGGAAGAAAATTTGGAAACCTGAATGGAAACCGATCCAGATTCCTGCTTGGAAAGAAATTCAAGTTCCTGACTGGAAAAAAATTTGGAAGCCGGTGTGGGTCCCTATCAAAATCCCTGCATGGAAAGAAATTAAAGTGCCAGACTGGAAGAAAGTGTGGAAACCCGTGTGGAAACCGATACAAATCCCTGCTTGGAAGGATATTAAAGTTCCTGCATGGAAGAAAATTTGGGTGCCTGAGTTAGTCAAACAATGGGTACCTGGCGAGAAACACCATGGCAAAGATCATGACGGTTGGGAATATACGTCTCATGGGCTCTGGAGGAAAAAAGTAGTATGGAAACCAGTTTGGAAGAAGATTTGGAAAAATGCCAAGAAGAAAATATGGATTCCAGACAAGAAACTGGTCTGGAAGGAAGAATGGAAACAGATCTGGAGAACTGAGAAAAAGCAAATTTGGATTCCGGACAAGAAGCTAATTTGGAAAGAAGCATGGAAACAGATCTGGAGAACCGAAAAGAAGCAAATCTGGATACCAGATAAAAAACTAGTCTGGAAAGAGGCTTGGAAACAAATTTGGAGAACCGAGAAAAAGCAAATCTGGGTTCCTGACAAGAAACTGGTATGGAAAGAAGCTTGGAAGAAAATCTGGGTGCCAGCATGGAAGAAAATTTGGGTTCCTGCCTGGAAGAAGATCTGGAAACCAGTATGGATCCACGAGTGGGTTCTGATTCAAGAGCACCATCATCCTCCAGAGCATCACGGCTGGGATCGCAAGGATTTGCAGGTTCCTCAGGTACCATCACCCCAGCAGCAGCAGCAGCAGCAGCTGCAAGTGGGTGCGGTAGTGAACCAACAGGAGCCCAACTGGGGTCGCAGAATGGACACTGTAAGGCAGCGACAAGCCTGGCAGTTTCCTGCACAG
>Bla90
ATGCATAAGGGCAGCAACACACTTATTTCTCATCACCAGGCTGTTCCATCAACTATGAAGAAATACTATCAGCTTGCATTGGTGATTATCTCACTTGTGAGTGTGGTTACATTGTTATTTTATCGGCATGAATACAACAGACTGCGGTATGTGTTGGAGGTTTTGAACTTTTTTGGGAAACCTGGAGGACAGCAAAGTGGTTTGGCTTCTGATGATTGTACCATTGGAAATTTATCATATGGTAAAAAATTCATAAGTTTTACAGAATCAATACCTACATGGCAAAGACTCAGCAATACACATTTTATTTACTCAGCATATTGGGAACTGTCTGAAGAAAGAAGGGTCAAAGCTCTGTCAGTAGAATTTGGAAATAGCACTCCAGATTTTGGTTGTAGTTTCTGGTTTCAAGATAGAGACACATCTACATCAGGAAAATTCAACTTTTCCAAAATAGAAATGAAAGAAACTGTTAATGAAGCTTTAAAAGACAAAAACATTCACAGAATAACTGGCTACTATTTATTTTGCAGAGCTGTAGGTGTTACTGATGTGCCATATGGAGTCACATTTTACAAGACTGATGATGCAGTGCCTTCTGAAGCTTTTATACCTGTGCATTACACAAATGAGAAAACTACATCATTAAATAGCACTGCTCTTTGTATTACAGCATCTTCAACACCAGGTTTATTAAAGTCGACTGTTGCAGAATTTTTAAGCTACCACCAGCTAGTTGGTGTGAAAGATTATATTATATATGATGGAGGTTTGCCAAATACAGTTCTCTCAGTTCTCCGTGGTACAGAGGTGCTTGAGGATCTTGGACTAGGCATATCCATTCTCCCCTGGAACTTCCCTTTCCCATCTCTACAAGCAGGAGCAGTGGCTAGGATGGTCATGGAGAAAGATTGTCTTCTCCGTACTATGGGGAAAGTTTATAACGTTGCTGCTTTAACGTGGGAAGAATACATAGTACCCAGATATCACCACTTGCTTACATCTATGTTAGGTGACTTTGATTCTGGAAAGAAGACAAAATCAAGGTTTGAAATTCAAACTATAACATTCTGTACTGACTTTCCTGATGATGAACAAGCAGAACCAGCATTTCCTTTGGTACTTCGTAAAACTCAGTATAGTAAAATAAGTAGCAGTGAACGTCCATTTTATGTGTATCGCCCACACTTGATCTTAGCCAGCAAGAAGCAGCTTGCTCTGACAACACAGCATGTGTCTCAGGGAATAGCTGCAGTGCATCAATATGCATTGTGCTCCCAGAGTGGGGGACACCTTGCTGACACAGCATACCTTAATGAACCTGCCATGCTGCGATTTTCAAATGATCTGAAGAGATCAAAATTGCTCAAGGCATGGTCTTCTGGTAGATTATTTACA
>Bla91
ATGCCTGCAGCAGATGAAGTGAAATCGAGCTGGGCAGACGAAGTCGAGGAAGAAGGAACGGCTGGAACTTTACCCCCACCAATAGAAGAAATTGAAAATGGTTTTAAGATCATTACAGAATATAAATATAATGATGATGATAAAAAGATTAAGGTGGTCAGATCATTCAAAATAGAGCGCATGATTGTATCAAAGACCATTGCCTTGCGTAAAACTTGGAGTAAATTTGGTCAGTCAAAGAATGACAAAGCTGGTCCAAATCCAGCCACCACAGTTGTTGCTGAAGATGTGTACATGCAATTCATATCAAACAAAGAAGAAGATAACAAACCTGAAGAAGATGCTTTAGATAAACTAAAGGGCATGGGCGAGAAGGGAGTCGTGAAATGCCGAAAGTGCTGCGGAGAACACTGGACAACAAAATGTCCATACAAGGACACAGTTTTACCAGGTGGGAAACTGACAGATGAGAAGAGACCTGAGTCTGCAGGGGGATCAGGGGGTGTTGGACCTGGGATGGCATCTGGTGATGATAAAAGCAAACAACAAAACACTAAATATATCCCTCCAAATCTTCGTGATGGAGGCAATAAAAGAGGTGACAGCATGTCAAATTCAAGGGGTAGAGATGAAATCATAGCAATACGTGTCTCCAATCTGTCAGATAGCGTTACAGAGGCTGATCTGGAAGATTTGGTAAAATCTTTCGGTCCAATTCACAAGCTATATCTGGCTAAGGATAAAACTACAGGCCAGTGCAAGGGATTTGCTTATATTCACTTTAAGTTCAGGTCAGATGCAGCTAAAGCTATTGCTTCTCTTCATGGTCATGGGTATGATCATTTGATTTTGAATGTTGATTGGTCAAAACCACAAGGGCAAAGT
>Bla92
GTGGTTCAGGTTGCAGCACTGGAGGTGCAAAATGTGAAACGGGCCATTAACCGTTATGGCACACTGCCCAAAGGAGCTCGTATTGGAGCATACTTGGAGTCATTAAGGGCAAGTGGGCTGACTTCTGGACAGGAAATGGAAGGAACAGTGTTTCATGGAGGAGAGGAAGACTGCATCGAAGAACCGGTGGGAGTGTCGGACCTGGCTCCTCATCGATCAGTGTCCCCGCGGACCAACATCCGCACTCAGCCACAAATGATTCGTAGTAATTCATCTGGTGGTGTGGTAGGAGGTTTTCACCACCATCCGCCAGCCCCATCTTCACCGACTGCTGGGAAACTGCATCGTCCACGCACAGGTGTTAGAAATCATGGTGTGGAAATATGTGGCAGTCTGCGAACATTCCGAGCTGCTCCCAACACTTCATCTTTTCGTGGTGGAAGTCCTTCACGTGTCCTGCAGCCTAGCCTTGCTGATCTGGAGTTTCCACCACCACCTGCTGATCTTCCCCCACCCCCTGAAGAGTTTGACAGCTTGAATGATGGTCCTCCTCTGACTCCAGAACCACCCCCACCACTCATTACTGCATCCCCTAGCCCTGAGAGAAGACGCTTGTGGACAGGACCTAGTGGAAACAAACCTTCAGGACTTGTGACGTCTCCTCGTAGTTTGAGAAAGTTCGGGCATAGCTCAAGCCTTGATCAGCCTTCTCCTCGCTGGCAGGCCCAGGGTGATGCTGAACCTGAACAAGTGCTGATGGTGGAACAGCAAAGTGACCCAGACAAAGACAGCCCAGGCTCCTCTCGTACGGCTGATGTACGAAACACAGAACCATCAGTAGAAGAAGCAAGCTCACGATTTGGAGTGAGTCTTCGCCATCGAGAACCTTCAACAGATTCATGCAGCAGTGCCAAGTCTGGCGGTGATCATGATGACTCAGCAGTGCAGCTTCAGGGTGGTGGTAGACGCAGTTCAAAAAGCAGACCACGTGACAGACCTCCGAGCCCACCACGTTCCAGTCGTAGCTTGACTTCACCGAGCCTGGAGACCAAAAGCCCTATGTCACCTGGTAGTGATCTTGTCCCTACCATGTACTCTCCTAGTGAACCTCTTGCAGAGTCCAGTACCTCACAACAACAGAACACAGTAGGTAATAAGACTGCTGGCCCTTCATCTGAGGAACAAATAGAGAAGAAGATGGTGAATAACAAGGTGCCAAAAAGTGCTCTTCCTGGCATGAAGGAGTTGCTGGAATTGAAGCTTGTTGCAGAGATTAAAGAAAGGGCAGATCTGAAATTTGGTCGAGCAGGAATAAAGGAGTCCCCTGTAAGTGATGCAACAGGAACAGCAGGCTCAGTCTCTTCCTTGGATCCAGCTGTTCAACTGGTATCAGAACTGTCTGAGGGGTTTCAGTATTCTGATTCATCTAAGAAAGATCTGAAAGATACAACACCTGATACTCCTCCGAACAATAGTTCTTCAGATCCTAATAAGGGTCCAACTTCCCCAGTGGACTATAAGGCTAATCTCCGGAGAGTAAGTCGAGGATCTGAAGGAGTTAAACCAGAAGGTATTGGGCAAGGTAGACAAGATGGGGTTACCTTGGGAGGCTTCAAAGCACAGTTAAAGAAGTTTGAGCCAGCATCAAAATGGGCTGGAGCAAAGGATGAGAGTGAGGACCATGCAGGATCTATTATTGATTTCAAATCCAGGTTGAGGAAAGTGGAAAGCAGTGGGGACAAAGTAGTGACATTAGGAAAAAGGAGTGAGGGAGGGAGAGAAGATGAAGATGATAGGCGAGGAGAAGAGGAAAGGCGGCGGAACAGTGTGAGTGTAGACGGAGACCATCAGCAGGAGGAAGATATATCAAAGAAAAGGGACAGCACCGTAAGCGCTCACAGCCTGGATGGTGGAACAGGAGGTGGGACGCAGTTAAAGGTTGAAGAGGGTGATGACAAGCGACGCAGTACAGGAAGTATCAGTAGCCTTAAGAAGCTTTGGGAAAGCAAAGAGACATCAGGAGACATCCCACCTTGCTCAGGTTCAGCTGGACAAGTGAGTCCTAAACTGGCTCTCAAGGTTCCTGGTAAGGTCAGAGACACTGCCAGCACTGCTGAAGAGGAAGACAAAGTGAAAGGTGATGAAGGAGTAAAGGAACAAGGGTCATCGCCAGATGATGGGAAGCTAGTGAATAAGGGACAAGGGGGTTCAAGGGTATGGCCCCCACCTCCTGTTCCATCAGATGAGAAGCCTGTGGTTCCTACAAAACCACCTGTGAAAGCCACAAAACCTGTACTATCGGCATCAAAGCTTCCTGCTGGTTCGGCAGCTATTTATGCTACTCCCACATTACCAAAACCGCCTTCTATGGCTCGTGAGACCAAAGTTGCAACAGAAGAGGAAGGATCTGTAGCACCGGCAAGTCGGGTAGGTGGCGGGGAGAGAGAAAGTGTACTGGAGATATCCCAGGCTCTAGAGACTAGCTTAACCTCTCTGAGGTCAGCATCTGCTGTGTCAGCAGGTAGTTGGCTTCAGCTGTCTGATAAAGTCGGTTTGTTCCACTCATCTTGTGTAGGATATGCTGACAGCATTGTTCCTCATGCACGCTTCCACTTTCTTGAGTTATTGACTCGGCTTGAGAGCCAAGCACGCCAACTTCGTTCAGCTGGTGCACGTAATTCAACAGATAATACACGACTTTGTGCCGAAGTGCAGAACACTGTGAGGGATGTGATCAACGCAGTACAGAGG
>Bla93
ATGAAGTACTCGGGGGGCGACTCCGAGATACTGTGTGGTGGAGGACCGGTGGACACACTGCTACTCACTTCATGTTGGGGTGGCTCAGGCGGTGGCAGCGGGACGGAACACTTCCTGATGGACGCACCAGCCCACAAACTAGTCATGGATTCCTGCTCGACGACAGATGAAGATTCGGCCACCAAAGCCACTATGGATGCCTTAGATAGCTTGCTACTAACATCGTCGTCTCAAAATTCTCCGCCGGGTTCCAATTCAAGTTTTGCAGAACTGAAGCCCCTGCCTCCATTCACCGGATACACTGGGCACCTTAGTATTAATGGTATTCCTGGACATCATTTCCATGCAATTGCAGCTCCACATTCTCCGCAAAGCCCTCACAACACTGTCTCGTCACTGGTGGAGACCAATAATAATAATGCCCATGCCACCAATCATAATACGAACAGTAACGTAGTGTTTAAAACCGGCAACAATAATGGTGGCGCTACCTTATACTATACGGTTAGCACAACAGCGGATCAGTCCGTGGTATCGTCATCAACAGTTGATGGCGTTTCGGGAGGAATTAAACCAGAGTTTGTTGACTACAGTCTTCTGCCGCCAGAAATAGAAGATATAGCAGCTATTATAGGCTCAGCTATTGCAGACACTACAGTGCCGAATGTTGACGGGTTAGTAGGGTCTGGTGAGGATCCAGCGGCTTCTAGGGACAGTTGGATGGATTTGGATGCGTGGATAGATACTGCATGTGGTGAAAACAATGTGCAAAATGGTGGCAGCAGTGGCAAAGCAATAATTTCGGCAGAATCGCTACAGGAATTTGTTGCTAACTCTCAGTTTGTTGTAAGTGTCACCCCTGAAGAGTCCGGTACAACTGGACCCTCCTCGACGTTGCAGAGTCTCCTGACACAAGGCCTTCAGCAGCAGCAACAAGCCTTTACCCAGCAGGCGGCCCTGATGCTTAAGAGGGAACAGTCAACGACAACCACAACGAATTACCAACAACAACAACATCACCACATGCCCCTTCTTCACAGTCGACTTCAAAATGGGCCCCCTTCCTTATCAAATGGTGCAATTAAGCCAGAATCTTCATCGACTTACTTGTCTGAATGTCCCTCTCCGTCCTCTTCAACACCGTACCTGAGTAGCAAAGACATTATGCTCCCGCACACCACGACTGGCAGTCCTCCTGGGCACGTGGTCAGTACCACTGATAACACCCTTCTCATGAACGGAGGACGGTACCAAGGCGTGCACCAGAACAGAAATCGACCAGGGTATAGCCATATCCGCAACTTGAAAGCCGGAGTCCCGTCGCCAGATTTACTGGTGAACGGCAGTTCACTTGACAATTTAGTCACTGGAAGTGGTCTGGTACATGGGAACTACCCTCACACTACAGCTGCCACCACGACTACGCCGACACCGAGCAAGAGCAAGAGCAGAAGTAGATCGGGAAGGAAACAACACAGTGGTGGTGCAGGTGGGGGTGGGGGTGGGGCAAGTGTCGTGTATACGGCGGATGGTAGTGGTGGGATGATGGGCAAGGAGAAACCAGTTCACCGATGCACTATCTGCAACCGCGGTTTCCTGAACAAGTCGAACATAAAAGTGCATCTACGTACCCACACGGGGGAGAAGCCATTCAGGTGCGAGGTGTGTGGCAAAGCCTTCCGCCAAAAGGCGCATCTCATAAAACACCAACAAATACATAAACGGGTTGGTAGAGAC
>Bla94
CGGCAGTGCTCCTGTCCATCACAGCAACCCCACCAAGACGACTGCCCTCAGAAACAAGCGGACAGCACTTCGCAGCCGGATGGCTCCAACTACGTCAATGTGGAGGCCAGCGGAAATGCGGCGGTACCCACGTCTGAGGATCCGCAAAGCTGCGGTTCTGTCGCTTGCAGTCTGGACTATGAAAATATTGATTTTGCTCAGTCACTCGAATACTACGAGAACTCCAAGGACTTCCTGCAGAGAGTCGGTATCAGCAAAGAAGCCACAGAGTCTGGTGAACCACCAGTACCAGAAGTTTTAGAGACGGAGGAGTCTGCGTTGTACACGGTCTCGAATGGGGTGAAGTTCTGTAACAAGTGTGGCCACGCATGTCACCTGTACTCTCCCCGGCAAATTCCGCAGCAGCCCTTAATAGAAGACGGTGCGGTTGACGCTGCGGGGGAAACATCTGCATTGGTGCAGAGTGCTGAGGCCAGCACCTGTAAACAGGATGACTATCTGATGATGGAACCAGCTAAGAATGTGAGTTCCTCCTCTGAAGCGGCCAGGACTCACGGAAAGAACTTTCCAGGCTACCTGCCCATGTCTCCCATCACCAGTGCCTCCTGCAGCAAGGCAGACATGCTGAAGCTCAGAATGGACAGAGCAGGTCTCCCCTCTGAAAAGTCCGCCAGTATCCCCAGCCTTTCGGGTCCGATCGGCCCGGCAGTGGATAGAAGTCGAAAACGGTCATTTTCCGAGTTCCCAAGAGTTCCAGGATCTGCAATGATGATGATGAATCACTCTACCAATAGCCCTTACCTGCGACGACTTTTACACGAATCTGGATATGAGAGTCAGAGGCTGCACGTTGCCAGCAGACGCAGGTCAAGTTCTGCTGACTCGTCTAGGTACCTGGATGATCTTGAAGATCTCGAACATTGTAGAGTAAAGGAAAGAGATATTTCTTCATCACATTCAAAGCTTAGCGACTCAGTCTGTGGCCAGAAGCCTCCAGCTCTTCTCCCCGATGAAAGTCTTGGTCAGAAGGAAACATTCGATGTATCAACCAGGCAGGCGGAAAGCACCGGTGTTGAAGCAGTTGAAGCAGATTCAACTCTGGTGGCCCCAAAAGTTGAAGCGCTAGGAGAAGATGTAACAAGCACAAGCAGTGGAAGTGGTTCCTTGAGAACGTTGGTCAGGGAATGTCTAGTAGACGCACAACAGCCTCCAGTGACTGGGTCATCGGTATCGGCGGCCGTCCATATCCGACGCTCGTCTAGTGTCCCCTGCAAGTCGGGTAACAACCGGGACTCTTCAAGTTCCAATGATTCGGGTGTGTCGACCGGTTCGCTCAAGCACAGAGGTGCAGACTTTGCTGAGTTTGAATTACCGCTGACAACGTCCATGTCTACCAGGAGGCACCACCATGCATTGCAGGCAAGGCACCATGCTGGCATGCCCCTCACCAACTGTCTACATGCGTCACTGCCTAGACGTTCCAAATCTGTGGACCCTCTCCGGGAAATCAGCTTCCAGTTCCAGAATGTTAAAATACCAGCCAAATCATCATCGGCTGAAGCAGAGGTACCTATTTGTCCGGGGAAGAGGGATAGTTCCAAA
>Bla95
ATGGGTTCATTTCTGGATAAGCCAAAGACAGAGAAACACAATGAGCATGGTTGTGGTAATGGGTTACGCTATGGAGTCGCAAGCATGCAAGGATGGCGAGTGGAAATGGAAGATGCCCACTGTGCTGTCACTGGGCTAGGTGAAGAGCTGAAGGATTGGTCATTCTTTGCCGTGTTTGACGGTCATGCTGGTGCCAGAGTTTCTGCCCATTGTGCAGATCACTTGCTAGAATGCATTGTACAAACAGAGGAGTTCCGACATGATGTCATCAAGGGCATCCGCTCAGGTTTCCTGCACCTGGATGACCGCATGCGAGAACTTCCAGAATTGGCCAGTGGAGAGGATAAGTCAGGATCAACAGCTGTGTGCGCACTGGTATCCCCACGCCAAGTATATGTAGCCAACTGTGGAGATTCTCGTGCAGTGCTGTGCCGTTCTGGCGAACCAGTTTTTGCCACACTAGACCATAAGCCCGTCCTGCCAAGTGAAAAGGAACGCATTCTGCGTGCAGGAGGCAGCGTCATGGTCCAGCGTGTTAACGGATCACTGGCTGTATCTCGTGCACTTGGTGACTACGAGTACAAGAATGTAGAAGGACGTGGTCCCTGTGAGCAGCTGGTCTCTCCTGAGCCCGAAGTGTTCGTAATGGACAGAGATGAGGAACGGGACGAGTTCCTGGTGTTGGCCTGTGATGGTGTGTGGGATGTCATGTCCAATGAGGACCTTTGCGACTTCGTGAGATCCCGACTTGCTCTTACTAATGACCTCGAGAACATTGCAAATCAAGTTATAGACACCTGCCTTTATAAG
>Bla96
GGTGCATCAGGACTTCGAATTGAGTTTAAAAGTGAAAATGTAGCAGAAGCAATCGAGGATGAGCATGAGGTACAGAAGCGTGAGAGGAGGCGTGCTATCATTCGTCAAAACTCGGACATATCTGGGACTGAAGATAAGATTCCATGGGACTGGGAAAATTACAGTGATGATAACCTTGATAAACTTACTGAAAGATTTGTTTGCCAGTTTCAGAAAGCCACTGAGAAAAACCGTCACTTTATTGAAAATAGCGGAACGCTTGTGAAAAGTAACCAAGCATTAGTGATGACCAGAAAAGGTTGTCAGCAAATGCCTCTAAATCAAAATTCTCCAAGTACTACATGTATGATCAGATCTGAATCTAATTATTGTACAGTGAAGAATCAGTTAGCGTTTCATGAACTAAATTTACCATTTAGTCGGCATATTAAAATCCAGAGTTCTGCAGTAAAATCTGCCCTTTTACCTTCACCAGAAAGACTAGACAATAATGATAGTGGTCTATCAGAAGATGGTAGTTCTGAAGAAGTGGAAGTAGTAGCAGATGAAGTATGCAATAGACAATTTGAAGCTGATATTTGCCAGGAGAGTGACCCTGATAAAGACATCATCAGTAAATTCAGTTTTGACGCCCAGCCAGATTTGCATGGACATCCAGGACCAAGTCCTAGTGTAATTCTTCAGGCACTTACCATGTCAAATGCGAATGATGGGATCAACCTGGAACGTCTTGAGACTATCGGAGACTCGTTTCTTAAGTATGCCATCACTACCTACCTCTACTGCACTTATGACAACATTCATGAGGGTAAACTCAGCCACCTCCGTTCAAAACAG
>Bla97
AGTGCATGTGGGGCAAAGATCCAGATATGCAGAACATTGATGAATCGGCCAGAAATTGTATCAGTGGGTGTGGTGTGGGACTCTGAACGCCCAACAATAGAGCACATAATGGATGTGTTTGCAACAGTGGGAACATCTCTACGACTCTCTGATGTGTTCCACAGTGTTGTAGACCATAGATGGGCTGCCATGACAGCACATTCTTTGGTTGGAGTAGTCACCTATTATGGCAAACATTACTCCACCTTCTTCTTCCACACCAAACTCAGGGTCTGGATATATTTTGATGATGCTACCGTGCGTGAAATTGGCCCTCGATGGGAGCAGGTGGTCGATAAGTGTCGTCGTGGTCGGTATCAACCCCTTCTGCTCCTGTATGCAGTCCAGGGTGGGACACCAGTTTCAACAGAAAGTGCCCCAAAATCTATTATCCCTGTCCCAATATCCTCTCCCAACCACAGAGATTCTACCAAGTCTCCCCACATTTTCCCTTCACAACCCACATCAACTTCAACCCCTAACCAAGGTCCAGCAATCCGACGCTCAATAACTCCGAGCCCAGAGAAGTCCTCCAATAATTCAGCACCCAGGAGGGCAATCACTCCAAACCCTGAGGGTCCTCATCACCACTATAATCCGCAGAGACATCAGCAAATGCTACCTAGACCCTGCAGTGACTACCAGAATCTGACAGACATACAGGCAGCGATCTTCAGTGGTGACAAGAACCAGGGGATGGATGTTGTTGATGGAGACTTAGGCAGTGGAGCGCCCGGCTACATCAGCCGCAAGACAGTGGAGAATGTGCTGAGCTACCAGCAGAAGAAACACCAGATGGTGCAGAGAAGCAACAGCGGAGGGAGTTACACAGGGCACGTTTCTACCTCAGGCAACTCTGGAGATGGCATCGCCATGCCAGAACACTTAAACATCCCAAGGAGAAGGGACTCTGGCAACTGGAGTGGTGACAGAAACAGTGCATCCTCATCGTCATCAACATCAATGGAAAACCCTTACCTATATATTGTTGGAAAGATGGGGCCACGTATGATGTCTCAAAATGGTCAACAGCAACAGCAGCAGTCCGCAGTGCCCAGGAGTCCAACAGGAATAAAGCCTGGGGATCTGTCCAGTTCAAGCAGTGGGCCTTATGATGCAGGTTATGATTCTTACTCCCTGTCCTCCACAGACAGTTTGCCGCTTCAGCAGGGCCTCAAACACAACTTGCAG
>Bla98
ATGGTACTTAAAAGCTACAAAATTGTACCACTGGTACCAGTCATGGATGAACCAGTTAAGAAGAAGCAGAAAGTGAGTGAGGATGGAGTTGATATGGATGGTGGAGTAGATGAGGTGGACCAGGAATTGCTGGTGATACAGCAGCACCTGTTAAATCAGTGTTTGTGTCCTGTATCAGAAAGTACCTTACGGAAACCTTTTCAAGGTGTGAGACTGGTGTCAAGTGGTCAGGGAGACTATCATGCACCAACCCTTGCAGAATGGAGTCGTGATAATATTTTGCTTTTTATCAGCACCCTACAACTCCTGTGTGAAGTAGCCATCAAACAGAATGCTAAAGGATTAATGTGTACACGTATCGTTGAAATATGTGACACACTTGTGAGAAATGAATATGGCCTCATTGAACAACTTATAGAACTCTCCTCCCATTCTGATCCTTTCATTTGTTTCGCATCAAGTAGAGCACTGTCAGCATTTCTGATACTTTCCAAATCTCATGTTAATCCTAGCTGGTTAGAAAGTTTGACAGAAAATGCCCTTGTAACTACTCACCCACAGAAAATCTCATTTTCCCTAGAAGTTATAAAGCATGTTGTAGAATGGAAGGATTTAGATACACATCCGTTAGAAGACAGTAATGATGACAGACCTCCTCACTCATGTGTTGTTGTTAGTGTATCCGATCCTGAAAGTTTAGACACGAGTCAAGTGAAGTGTCTTTGTATCAAAGCACTTGAAGGGAAGTGGCCAGCTGTTGTTAAGAAGTTTGATGGTATGATTGGTACTTACTCAAATGAACATGAATCTACCATCGTGACTTTTCTAAGTCTTTGGGAGGCAATAATCTCTGTAAAAGCAAATCTCTCAGTTGTTGATACAAAGCCATTTTATGCACATCTTGACAATTTTGTAGTGCTTCTTAATTCTTCCGTTCCTCCTGGCATCTGGAAGAACTTGTTGGGATTGTTTAATGAAGTTTTGTGTTATGGCAGCACTCTGGCACTCCAAGATGTACTGGCAGAAGAACCTTGTGGTCTGGCTCATTTAGTAGTGCGAAGTGTGAAGGACTGGCATCTTCTGGACACCCTTCCGTACAGAGGCGGTAGTGGCAGGTTTGGGGGTGGTGCAGGGGATGGAGATCGTCCACTTCTTCAGAAGATGGCATTACTTGTTTTGAAAAGTGTGGCAGTGACAGTGAAAGAGACTCGATGTGACAGCTCCAGTGACAGTTCTCTAGGATCAGAAGCAGATGATGTAGACGCTGATATGGCCATGATTGAACGTAGCATCCGCGAGGTTCTCCGTCAGCTTGATAACTGTGTTAAGACCTTGTTGCCTTTTCATCCTGAAACTCCCTTGGCGCAGTGGGTGGTTCAGTTATTTGCCGATCAGGACGATGCTCTCATAGAAGGAATGGTTTGCTGTTTGGACGTGGCCGTAGGATTGTTCTATCGGAACTCGGCGCAGCTGGATCTGAGGCACATGTTAAGTCCATCTACAACTTTCGTACAATTCCTGAGAGCTGTATCTCATGATCCGGATGTCCTGTTGGATCTCCTTGTTTCAAATGAGACCTGCTTTCTTCTGTACCTGTTACGGTTGCTGAAATTTGTGCGTCGAAATTGGGGAGAGTTTGTGACTTGCTGTGGCCGTGAATTGGATGACACCATGTCTGTGTTAATAAGATTACGTCTTGCCATAGATAGACTTGTTTCCAAG
>Bla99
ATGACACAAAAACAACAAACGTGGAAGAAGAACTTGTATGAAAATGTGGACTATCCAGATAATTACACAGATAAGACATTTCTAGAAGAATTAAAGAAAAATGTGCATATCACAGAAATTTCCCCTCGAAGTGCTGTTCTTGGAGCTGGACTTGTCACCCAAGAAATCTCTATCGTGATTTTCTTCGTGATTATATATGTATACTTGTACAATGGTTGGATTGAACCAGAAACAGTAATTGTGCAGAGTAGTTTGGTTGCAACTATAGGTTATCTTCTGTATCGGATTGTATTAACAAAAAAGAATTATTATGAAGCCCTGGTTAAGGATCTGCGGACTGTTCTAATATTTGTTGTTTTTGGTTATATTTTGTCACCTGTATTAAAAACATTAACAGATACAATTAGTACAGACACAATATATGCAACAGCATCATTTATGATGATAATACACCTAATCTTTTTTGATTATGGAGTGCCAGCAGCCATAGTTTCTAGTTCACTGTCTCTTAATGCTGCAATATTTGGTTCAGTATGTTTAGCTTCACGGCTGGCATCACCCTTCCATGCCTTTGTTTTGCTAACTAACGCAGTAGAATGTTTTGTTCTGTTACCCATTTTATTATCCAAAGGCAGGGGATCTGTCATTGTACTCACTGCCATGATAGCTATAGCAGTTTATGTATTATGGACAGTGTCACTAATTATGATGGTACTATGTGTGTGTATCACACTTTTTGTTACGGTGTTATGCCCAGTTTGGTTTTTAAGGTGGCAGAACTGTAAAGAAAATATATATGGACCATGGGATGAAGCAATAGTACATGATACAGAAATG
>Bla100
GCTGGCTATGTCCCTGTCCATGAGCAGTCACTCCACAAAACTGGATTGCGAGGCAGAAAGACGTATGCCTTCTGGACACTGGTAATGCTTCTCTTTTTTCTTGCCCTTGGAAATTTGCTGCTTACCTTCATTATCTTGGGTGTTCTTCGTCTTGGCCAGGGCATGGAAAGTCTTGAACTTGTACCAGAAAAGTCACTTGTTATGTTTTATGGAAATACAGACTTGGACAGGATATACAAACGTGATGGCAAATTGGAAGGTTTCAATGAATGTCCTGTGGAAATTACAGGTGACAATGGTTCAGTTTCTGTTAATCTTGTGGACAAAGAAGGTCGGATGACTGAATCCAAGATAAATCTCAATCTCAACAGCACAGCAATAACTGGTGTTAATTCTTTTGATGTACGTGATCCTGAGACTGGACATCCCGTATTCTCAACGGACTTCCCTAACTTTGGTCTTCCTCGTGGCGTGAAGAAACTCGATATCAGAATGGCACAGACTCGAAGAATAACGAGTCCCATAAACTCTAGTCTCTTCCTTCGTTCAGACACTTACACTCGACTTCGTGGTACTGAAGGCACGCGTATGGAAGGTCGGGAAATTGTGTGGTCAGCTGATCAAGATATTTATCTCAAAAGTGTTAATGGAAGTGTTATTCTGAGTGGACGTGAAGGTATTTCTGTTGATATTAAAAGCATCCCAGTTGCATTAGGTGATAGTGATGGAGCAAATCCGACTTCAGTGCAGTATAAAGTGTGTGTGTGCATGCCTGAAGGCAAACTATTCCGCGTCCCTGTTCCATCTAGCGGGAATAACAAGCATGTAGGATGTCACAACGTTAATCTGTCACCTCAAACCAGTCCGTGCATG
>Bla101
GTGATGACACTTGAACCTGGCTCGTTACCAGAGGCACTCCAAACTCTGAGCGCGTCCCACAACCTCATCTCGAGGTTCCCAGCCGAGGCGCTGGACAATCTTCAAGGACTAGCGTGGCTGTACCTTCGAGGAAACTTCCTGGAAGAGCTCCCCGAATACACTTTCAAACATCACAAGAAACTCGACAAACTGGACCTAGGCGAAAACTCCATCCAGGCAATACCTCACAACGTCTTCAACAACACGCTGACCGTCCGAGACCTGAACCTCGATTTCAACCAGCTGAAGACGCTCCCAGCACAAGTCTTTCGGGGCCTTAGTCCCAGCAGAATATATTTGTCCATGAACAAGCTGGAAGGAATGGATGACAGGGCATTTGTAGGGATTGGTCACATTCTGGATTTTCTTGACTTGGAGCAAAACAACCTGCAAAGAATTCCGAAAGCCCTCAGTCAGCTGAAGAGACTGAGGTTTCTTTATATCCCGTCCAACAAAATTAGCGAAGTATCAGACGATGCTTTTGAGAGTTTCTCGGGGTCTTTAAGAGCTCTGTCATTGTCAGGAAACCAATTAAATAAGATTCCAAGAGAAGCTCTCAGAGACTGCAAGAAGCTGTCACATCTAAATGTTGGTTATAATCAAATTTATGAAGTCGAAGAGGAAGATTTCTCAAGATGGGGTGGTTCATTAGACACTTTACTCCTGCGAAATAATAGAATCGCTCGTCTGGACGCACATGTGTTCCGGGCGACTCCACGACTGCGAGAACTAAGCCTGTCTTTTAATAAACTGAGTGATGTCGATCCCGATGCCTTCTCAGACGTCGCCGGCAGCCTGGAAAATCTTGAAGTGAGTTTTGGGATGTATAGGGAGGACTTCCCTGAAGACTTTCTCAAACCGCTGAAATCCCTTCTTTGGTTGGCGTTAGACAACAATAATATTCGTACAATTTCGCCAACAGCATTGTACACGTTCGGCCAACTTCAGTATTTTAATTTGGATGCGAATCGATTGGAGTATCTACCGCCCGGAGTGTTTCATCCCAACGTGCACAAAAATCTTCACGACGTTAGGTTGTCGTACAACCACCTGCAAGTCCTGTCTTCTGAAACATTTGCCTCCCTTCGAGAGTTACGGACCGTCGTTCTATCTGGAAACAGAATCAGGACCGTGAAGGTGGGAGCGTTTAGTGGTTTGCCTAACCTTGTCACCCTGGTAATATCGGACAACAAAATAAACTCTCTTGAGCCTAGGACATTCACAGAGTTACCAAATTTGATAAAGTTGGATTTGCAAAACAACGAGCTGAAGGAGTTTTCCTTGAGCGCCTTCCTGAATGTGACCGGGTTCTTCATGCCTATGACCATAAACATCTCGAGGAACCAGATATCGTCTCTCTTCGTAGGAGACACAGGTTCCCCCTTGCACGTCAAGACACTGGATATGAGTCACAACAGGGTTCTAGAAGTACCTGTCAACTTCTTACAGAGCTTCTCCGATTCTCTACGACGACTCCACATGGGTTACAACAGCATTGGTCACCTAGATCCGGAAGCATTTGGGAACCTAGAGCTGCTAGAAGTGCTCACTCTTGAACATAACAGCATCGTAAACCTCAGGAAGAAAGCATTCGAGGGCGTCGAAGCTCTTCAGGTGTTAGACTTGTCGCATAATCATATCGAACAATTACAAATTGAACAGTTCTCAAATTTGGAAAACCTCCGGATAATTGACTTATCGCATAATCACGTCCGGTCACTACCTCGCGATGCGTTTCAGAACACGAAACTCGAGAGGTTAGACCTCTCCAATAACGAATTTGTTGTGATGCCAAGTAGTGCTTTGGCTGAGGTGGGGTTCACGTTGAGGCACCTGGACATGTCTTACAACCACGTGGAGCACTTGGACAGCACGATGTTTCCTGACACGCCGTACTTACTGGGGCTTAACCTTGCGCACAACAAACTCACGATCCTCCCGGACAACGTGTTCACGAGTCTTGGCGGTCTGCTCAAACTTGACCTCAGCAGCAATTCCCTGAGAGCAAACTTCAAAGAGTTGTTTCACTACGTGCAAAAGCTCAGGCGGCTAAGCCTAGCGGACACGGGACTCAAGGTCACGCCGAACCTGCCACTCCCAAACCTAGTGACCCTCAACTTGTCCTCCAACTCCATCGATGAGATGCCGGTGTCTGCCGTCGGCGGGCTGGAGCGACTCAGGACTCTGTATTTGAATGGTAACTGTTTCACGTCCGTACCCTCTCAGGCCTGGTCCCACATGCCGCTGCTCAAGACGCTGGACGTCTCGAAGAACAACATCAAG
>Bla102
ATGGCCGGAGTTCATCCAGAAAACGAGGAACGGTTGAATTGGATAGAATTCTGTGACAGGCATGCAAAAACTGCAGCTACTGACTTTGCTAAAGCTTTTTGTACCTATGTCAGTTCTAACCTCCCAGAAAATGCAAGGAACACAGTGTCACATCGTGATTTCGTCCGTAAATTTGTTGACTATTTTGTAGAACATTTTGAAGCAGAATTTACAAAGAAGAATCTTACAAATCACAAGGATAAGATTGTGAATGGGAACAACATTGTCACTTCTGGCACCACAAATCCATCAGCTCCCCGAGCAAATAGCCATGAAGAATTCAGTGATTATTCAGAGCATGAAGCGGATTCCTCATCCCCAAAAACTCTTCATAAACCATTCTTCCGTAGGCTTTCATTTAAAGGGCTGAAGAAAGGAAAAGGTTTTTTTCACAAACAGCATTCAGATGAACTTGAATTGTCATCACATCATGACAGATATTCAAAACATGACAAACATTCCAAAACGAAATTGGCAAAGATTGTTGTTGAGTGTAGAAAAGAGGGAATTGTTAACTACTTGATGGGTGAGAATATAGATGGCACACAAAAGTGGGAGAAGTGTCGGCTGGCCTTAGTAAAAACTGTAGGTGGCTATATGTTGGAGTTCTATTCTCCCCCGAAG
>Bla103
GTTATTAACCAAGAAGATCTTGCAGCAATTCTGCCTGATGTGGTGACAACTGGTAACCATGATGATGGTGGAGCCCCATTCGATGGGTTTGAAGATGTGAGTTCTGAGAGTGGGAAAGTGGCTGCTGATGGAAGTGGCAGCATCCAACAGCAGCAACAGGGTTCCAGCCAGCGGGCAACAGAATCAGGCAGTGATGTTGAGCTGCCTGAGCAGGTGGTGAGTGAAGCCATCAAGAGGATCCACATAGACAGCGAGGAAGTGGCACAGGAGGCAGAGGAGGCAGATGCAAGCAGCAGTGGGGAGAGTGGTGAGGAGGAGGCTGGGGGCAGTGGGGGTGGATCTGCATCTGGCTACTCGTCCACTCTGTTGCAGCAGTTTGTTGAGAAGACGGAAATCCTCTCATCGTCCACGGCAATGAGAGAGGAGCCCCGTAGAAGGAAGCGGGGCAGGCCTCCAAAACTTGCCGTCAAGTTAGAGTCTACTGCAGAGAGTTCTCGTTCTGGGGGTGTCGGAAAGTGCATGCCAGAGCTTGAATCTTACATGAGGTTGGATTGTTCTGTGTCAAATGTGTCTCCGGACAGTGGAATTCAGTCTGTTGCTGGTTCTCCCATTCATCAGTCGTGCTCTCCAACTTCAAACCTTCCAGCTCATTCACCAGCTCCTGCTCTGACTGCAAGCCCACGCAGCACCCCACCCCCTCCTGTACTTTTCCTTGGAGAGGAGCGGCGAGGCAGCCTGGCAAGGAGAGGTCCTGGTCGCCCACCCCGATCACGTGGACCTGGCCAACCCAAGGGATTAGGGAAAAAAAGTAGTTCTGAAGGGAGAGGAGAGACCACATTAAGGGGCGAGGTTGGGTGTGGGGATTGTGGAAGTAGAGTTCTGGCAAGTGGGACTGATAGTTGTGATGAAAACCCACCTGCACCATCTCCAGTGCCAGTGGTGCCTGTTAAACGAGGACCTGGGAGACCAAAAAAAGCTCCACCGGTATTGGAGCCCAATTTTCCTTTACCGACATGTGAGCACATCTGCAAGGACGGAGATGGCAAGACTCAAGCAAATAAGAAAACTGGTGTCAGTACTAAGGCTAGTGAACAGCAGTCAGAGAGTGATGTGAAACATCCAATGGTTGAACTTGCAAATGAAGAGGTGAGCACAAAGGAGCACAAAAGCAGTACAATTCTAAATGAGATTTGTGAGAGAGTGAGTAAACGCCTGGAACTTCCCAATCCATTAATGGAGCGTAGTGAAGTAAAGAAGTTCCATTCAAAGTCCCCAAAGGTGAAAGTGGGGGCACAGCGGAAATCAGAAGCATTCGCTCAGGCTAAAGTAGGAGCGTGGGTGGAGAAAAGGAGGAAAGGAAGGAGAAGAAATGAGTCTGGTGACTGGGGTGAAGTGGAGTCAGGACCAGAAAATGAACATGGCCCTCAATTTCAGTTTCCTAGACAGCGGCGACTGTCTAGTTCTGCTGGATCACCTTGTAGTTCTAGCCATCAGGGAAGTATCCGGAACATCTCGGCGTCAAAAGCTTCTGCTTCCAGGATGCTGAAGTTTCCTTCGGGCATGCCTCACCATAAACATAAGAGAAGGAAGAAAAAAGTGAAGCGCTTAAGGACTGAGAAGAGTTTATCAGATCCAAATTTTATTCTGGACTTAGAAAAACTTTCTCAGGATTTTAAACGATGTTGCATCATTGCCAAGACTAATGCCTGTCCTGCCTCAGGCTCTGGGGATGTCAACTTGCCTTCCATCTTCAGGGTGAAGAGAATCATTAAGAAGAGGAAAGGTAGCGAGAAGTCTCAGCGTGCTAGTGACAGAGAATCGGGAACTGAGGGTGATGGTGGCAAGGAGAAGAACCGGCAGCGACGGCCAAAGAAAAGCACAGTGGAGGCTCCAAAG
>Bla104
ATGCACATTTCAGGAGATGGTGGCACGCAGAGCAGAGTTCGAGAAACGTCCAATCGTCAAGGAAGAAAAGCTCCGTATTTCAACTGCCCACACGAAGGATTCCATGCCTCCCCATACAACTGCCAGACTTTCTACCGATGCGTAGATATGGGCAGTAGCAACCACCTGCTAAAAGAAGGTGGCGCAGGAAGTCGGCCAAAACTCACAGCGTTTGAGTTCCACTGTGGACAAGGCACGGTGTTTGATCCTGCACATTCTGTTTGTAATCATCCTCATGAAACGTCCAGATTCGAATGTGGAGGGAATCCAGATATAGAAAGAGTGCGTCAATCTCCTCCAAATGACAAAGACAATGAAGTTGACAATGCCTATGTTCCTCAGAGTGGATCACCGGAAGGAACTGATGCGCCGAGTTCACCAACTCAACTTTCAACTTCCCGAACTGTATCACCGAGAACAGATAATGATAATTCTGGCACTACAAAAGCAGCAACATCCGCCCCTCCTAAACCCACATTACACCCTGAAAGTCAGGGTATAACTACTGGATCTTGTACAAATGAAGGGTTCTATTCGACACCTGGGGACTGCAAGAAGTTTTATCGCTGTGTTGCCAATGAGAAAGGCGGTCACACCAAATATGACTTCACATGTGGAGAAGGAACGGTCTGGGATCCGGATAATAATGTTTGTAACCATGACTGGGCTGTGCAGAGAAGAGACTGTGGTAGTGGAAGTTCAGGAGATGGCGAACAATCAGAAAAGGGTCCAGAACAAGCTGAACAGGGGGGCGCACCCGGAGAAGGAGGTGTTTCCGGGCTAGAGAGTGCTTCTGAAGAAAGCGGCGTGCCAGGACAAGGTGGCTCTGTGGGAGAAGGAAGTAAGCCACAGCAAGGTAACTCAGGATCGGGATGTAACAACAGTAACTCCGAGCAACAAGGACCACAAAAATTACCACAGACCGGAAATGGTGAGCAAGGCTTCAGT
>Bla105
TACTCATGTGATGGTGGTCAGTGCAAAGACCTATGTGACACTATCAGATGTGGTCCTCGGGCAGTTTGTGATGCTGGAAAATGTGTATGTCCTCCTGGCTTTGCTGGCAATCCAAGTGACCTGAAGTTAGGTTGTAAATTAAGAGGCCAGTGCCAAAATGACTTTGATTGTACTGCAGTAGAAATCTGTTTCCAGCTTGGAAAGGGAGTCAGAAAATGTGTAGATGCTTGTAGTAAACTTCAGTGTGGACCAAATGCTCTCTGTGTAGCTGACAACCATCGTTCATCATGTATATGTGCTGATGGTTATACAGGCAATCCAGGTGATCTTGTCATAGGATGTCAACTGGAGACAGGAGTTCCTAGAGGTGAATGTGATACAGACAGTGACTGTGCCAAAGGCCTGGTTTGCACTGTCACTCCAGATGGGTTTCATGCATGTTTAAATCCATGTGCAAATGTTGCTTGCTCTCAAAATGAGGTCTGTCATCTTGATCAGTTTGGACACCCAGCTTGTAACTGTCAGGATGGATTTGTGTGGAATCCAGTGAGCTCAGCTTGTGAGAAACCTTCTCTACCTGATTGCACTGCTGACACAGACTGTCCACAAACATCTGCATGTCGACCTGATGCTTTGGGTGTTCTCAAATGTGTCTCTGTCTGCTCTGAATTCACTTGCCCTGTAAATGCCATTTGTGTGGCTTTAGGTCATCAGGGGCAATGCCAGTGTTTACCTAGCTACACAGGAAATCCTAATGATCGAAATGGATGCAAACCTGCATTGAAGAATCAGTGTACCACAGATGCTCAATGCCCTGAATCTGATACTTGCAGATCTGATGGGGAAACTGGAATTCTAGTCTGTAAGCCTGCCTGTGACTCTTTGAAATGTGGTCCACATGCAGTGTGTCTTGCCAATAACCATGTTGCACAATGTCAGTGTCCACCAGGACCCTATGCTGGTGACCCAAATGACCCAACATCAGGCTGTAAAACTGTACCATGTGTCTACAATATTGACTGTCCACCTACACAACTCTGCAACAGGTTAACTCATACATGCTATGATGTTTGTGAGGAAGATTCATGTGGGCACAATGCTGTGTGCATTGCAGAAGATCATCATGCTGTCTGTCAATGTCCGTCAGGTTTCCGAGCCAATCCATTGCCAGAT
>Bla106
TTGTTGGCGTTCATACCCTTGGTGCACTACAATTGTTCTCGATACCTGCGCTTCTTCCTGTGCTCTGTATTTGCACCATTGTGTACTGAACACGTGAGTGGGCCCATTCCAGCATGTAGAGGACTGTGTGAAGAAGTACAAGCTGATTGTCAACCTGTAATGGAAACCTTCAATTTCCCATGGCCTTCCATGCTCAACTGTTCCCGGTTCCCTGTACTGGAACAAAAGGGACTCTGCATGCAGTTTCCAAATGCCAGTGAAGAGCCAATCCACGCAAATAGCGAGAGTGGTGGAGTGACCTGGGCAGTAAATCCTGCTCCAGTACACACACAACAATGTCCACCCAACTTTGCTCGCGCTCGCGAGCCAAGAGCCATTACCTGCAGTCCTCGCTGTGGTCGAGATGCATATTACAGATCTGAGGATAAGAAGTTTGCTGAGACATGGATGATTGGATGGGCATGGCTGTGCTTCCTTTCCACTCTCTTCACACTTCTTACCTTCTGGGTCGAGCCAGCCAGATTCCGCTACCCTGAACGACCAGTGATCTTTCTTGCCGTATGTTACAATCTGCTGGCCCTCGCTTACATTTTACGTGGATTATTAGGGCCTACTGCCTTCAGCTGCGTGTCTCCTTCAGATGGTGGAGTGCCTTACGTTGCTGTCGACGGTCTGGAGAGCGGTCCATGTACTCTCACCTTCCTAGCGCTCTACTACTTTGGAATGGCATCCAGTGTGTGGTGGGTGGTGCTTGCAACTTCGTGGTTTCTGTCAGCTGCAAAGAGATGGTCATGTGAGGCCCTACATAGATTATCCACATACTTTCATATAGCAGCATGGGCTGGCCCAGCTGTGTTGGGTGTGGTGGCACTTGCCTTACATCATGTGACAGGAGATGAACTAACAGGATTGTGCCAGGTGTCTGAAGGCGCAGCTGTACCATTTTTGGTTGTACCACATGCAGTGTTGCTTCTTGTAGGATGTGTTCTTGCAGCATTAGGCGGAGCAGCTTTGATTCAAGTGCGTCAAGCCATGAAGAGTGCAGGCCAAAGTACTTCCAAGCTTGAAAGACTCATAACACGCTTAGGAGTATTTGCAGCTTTATATGTGCTCCCTGTAATGGGCTCCTTAGCCTGTGTTCTGTATGAAGCATGGCACAGACCACGCTGGCGCAGCCTGGCACTGCTTGCGGCCCTCGACTGTCGTATTGAGCCAAGCTGCACGCCTGGGCCATCATACCAGGCTGCCGGTGTAGAGGTGGCACTCCTTCGGCTCTTCTTGTCCCTCGTTGTCGGAGTGACTTCTGGGATGTGGGTGTGGTCGGGAAAGACGTGCCGTGCCTGGAGTAAACTCTTCACAGCGCCTCGCAAACCTCGGTTACATTCATTGAACATCTCCAGGAACACTTTTGGTACTGGATCGCTTCATGTGTCTCGGGTT
>Bla107
ATGCAAGCAGAATCAGTAATGGCTTCCGAGACAGACTCCAATCCTGTATGGTGTTGTTTGCCAAAGAAAATGGTTCTTCATGTTATGGATGCCACATTCATGACATTATTGCTAGTTGTGCAGGGTACTATCCTAAATTATTATCTCGTCAGGCAATACAGCAACACAGTGTTCCCATATTTTTGGTTTCTTGCTGATTTTGCCTGTTTGTTTGCATTCCTTGGCACACTGACAATTGCGTATCAGTACTTAACAGCAAGTGAAGATGTTTCCATTCAAGACAGAGTATATAGATATTCACCAAAACAGGTGTTTGGAAGCAAATTTCCCACATCAAAACTTGGAGTATTACCCCTAAGTTATGTTTCATGGTTATTTTATACAGGGATTCTTCTGTCTAAAGTAATGATGATATTCAAATCTGAAATTCCAGATAAATTGATTAATCATGAGGTGTTTGGTCCACAGCTGCTTCAAGTAACAATTGCAACATCTGGGGTCATTTTCCTTTTGCTAGTGGAAGGTCACAATTGGGCACCACGTGACAGTCCTCGTTACACTTACGTAACATCACTGTGTGCCAAAACAGGAATTGAAATTCTAGACACTGTGAATCTTCTGGCATTATTACTAGTGAATGAAACTAAAATGGTCCTGACATTCACATTGGAAAATATAGTACTTATTCTTTGCTCATTCAACTTCATTCTTCCAACACTCGCAGTTTACAAACTTAGTTTGTCTGATCTCATATCTGAACGGTTGTCTTTGCCATTGAAAATTGTATACAATCTTCTTCATTTATGTCTGATTGACATTCCATATCTTGTAGTCCGTCTTTATCTTTGGGTTTCCTATGGAAATAATGCTTCCATCTTTCTTATGAAAAATGTGTTTGGTATTGTTTTTGTGTTGCGAGGGATTTATCCTGATTTTGAGGAACTAGTGAGAAGGCACTGTTCATTTGAGGAAACTCATCGAACTGGAAGTAATGGTTACCTGCCAGGCACAACCTCAGATGATCAAATAGAAATG
>Bla108
CCCCTGAAGGTAACAACGCCTCGAGGAAGTGACTATCTCCTACAGTATGATGAGGCAGGAGCTCTTCAATCTCTGACAACTCCACGTGGCCATATCCATGCCTTCTCCCTCCAAACATCACTTGGGTTCTTCAAGTACCAGTACTTCTCACCAATGAATCGCCACCCATACGAGATACTGTACAACGATGATGGCCAGATCTTGGCCAAAGTATATCCGCACCAGTCCGGTAAAGTGGCTTATGTGTATGATCAGAGTGGAAAACTGGAAACAATTCTTTCCGGTCTATCTTCTATCCATTACACATATCAGGAGAGTACAAGTCTCGTGAAGAGCATTGACATCATAGAACCAAACTTTGAGCTGAAGCAAGAATATAAGCATCATGCTGGGATCCTCAAGGATGAGAAGCTCAAATATGGAAGTAAGAGTGGCCTGGATAATGCTCATTTCCGCTATCAGTACGATGGAAATGCCAGGATATCTGGTATTGATGTAGAGATCAATGGGAAAGAACTACCTCAGTTAAGATTGAAATTTAACCAGAACTTGGGAATGCTGGAAGGCGTCAGTGACCTGCGCATCTATCGCAATACATTCAATCGTTCAGTGATGCAGGACACCAGTAAACAATTCTTCACTATCACAGACTATGACAGCCACGGCCGCATAAAATCTTTGCTTATCAATATCAAGTCATTTGACGTCTACAGACTTGAACTGGATTATGACAAGCGAAACAGAATCAAAACACAGAAACTTACCATTGGCAGGACGTCCTCTACAGACCGAATAACCTATAATGCAGATGGTCATGTTATGGAGGTAATAGGCAATGGGAATTGGAAATATGTTTATGATGAAAATGGAAATGTCATTGGTGTTATTGAACAAGGAGAGAAGATCTCATTGGGATATGATAGTGGTGACCGTGTTGTTCAGTATGGTGATGTGGAGTTCAACAGCTATGATGGTCGAGGTTTTGTAGTGCGAAGAGGAGAACAGAAATATCGTTACAATTCTCGTGCTCAGCTTATCCACGCGTTTGAACGTGACAAGTTCCAAACTTGGTATTTTTATGATGACCATGGTCGTCTTATATCCTGGCATGATGAACGTGGCAATGTAACGCAGTATTTTTATGCCAACCCTAGCACTCCTGATCTCATTTCACATGTTCACTTTCCCAAGAGTGGACGAACATTTCGACTTTTGTATGACGAACGACACGTACTTATCACCGTGGAAACATCTGAACAGCGGTTCTATGTGGCATCAGATCCAAATGGTTCTCCACTGGCACTCTTTGATACCAATGGTAACATTATAAAAGAAATCCATCGTACCCCTTTTGGTAAAGTGACTAAAGATTCTAATCCAGACTTTTATCTTCCTGTTGACTTCCATGGGGGATTGTTAGACCCAAACACAGGTCTTGTGTACCTTAGTAAGAGACTCTATGATCCAGTTGTTGGACAGTGGATGACACCTGCCTGGGAGGAGTTGGCCAATCAACTTACTACACCAACAGATGTTTTCATCTATCGTTTTAACAACAATGATCCTATTAATCGCAGACACAACATTACTTACATGACA
>Bla109
ATGGGCGAGAAAACTGTTCGTAAAATGATAACGCGATTCCATCCTTATCATGGTGGGAACATAATTTTGTACGACGATAATACAGTAGCGTATCGGAAAGCAAGTTTTGCTAATGCTCTTACTTTTAGTGAGAAGCCTTTGCTTCCAGGAGAGATTTTTCTGTTGGAAATTGAAAAGAATGAAAGGGGTTGGAGTGGACATATGCGTTTGGGTTTGACTCAGATAGATCCTCAGGCAGCTGCTGCTGGTATGCGTGGTTTACCTCAGTATGCATTACCAGACCTTGCTAACATGGGTACATCATGGATCTTTGCTATCACAAAGTCTCATAATAATGTCTGTGAATGCAGAGCTATAACAGAAAGCTCAAGGAATGAAGAGGCATATCGGAGGGTCCTGGGTGATGGTCATAATGTGCGTACTTCACGGGGCTCCATACCCCGCAGTCTTCTACGTCCTTCACCATCTAGCCCTGCTGAAGACATTCTTCCAACAGATGTTGGTAGTCGAATAGGTGTTGTTTATGTTCCAAGCTCTAATCATGGTGAAGGAGACTATGCTGAAATGCACTTTATCATTAATGGTGAGGATCAGGGGCCTTGCACCAAGGATATACCTTATAAGGAAGGTCCTTTACATGCAGTAATTGATGTGTATGGCACAACAAAGCAAGTGAGAATAGTGCAGCTTTATGGA
>Bla110
GCAGATCACATGGATCATACAAAATGCGAATGTAAAAGAGGTTGGCATGGAAAAGACTGTGGCCAACCAGAAGTGATCTGGCGTGCTTTCATTGCATCCCGTCAAAAAATTTCCCCCAGGAGACGGAGGAAACCTCGCAGAATTATTCACGGTTTTCCAATTACAGGCCTAGAAACAACACTGGCTGAAATTAAACTCCATGAATTGTCTCATGTTGTCGATTGCTTTGTTGTAGGAGAGTCAAACCATACAGCAACAGGACATTTCAAACCCTTTTACTTCAAGCAAAAACTTCATAAGAAGGGCTTTATCTCCGAAGACATTCGGCACAAACTTCTTTACATTCCACTGACCAATTCCCTGCGTAGTAACAACAAAGGGCTGAATTACAGCAGTACCTACAGTAAGAGTTTAAGACAGCAACTCTGGCAAAGGGGGCAAGCCACACTAACAAATTTAAGATCAGATGACCTATATATAGACTCTACTGATGCATATGAAATTACTAATCCAAAAGCATTGCTCTTCTTCAAGCTGTATGATGGCTGGCCTTTGCCAGTTGCATTCAGATTGAGGTGGTCTGCATATGGCTTTTTCTGGCAACATCCAAAACGGACTATCATAACACCTGGTGCTTATACAATAGGAATTATGGAAGATTTATTCCGTAGTAATCCGTCAAGAATTCCGGGTTATCTCATCCCAGGTGTGGAAGAACCTGGAGAGAGATCAGTGTATGAACTCGTTGTGGGAGACTTGAACCACTATGGTGGCTGGTACTGCAGCTGGTGCCTTGAACCGAATGATATTTTGACCATGCTGCAATGGGCCCCTCATGATAACAGCCCAATAGACTGGGACAGAATGAGTGGCAAGAAGATAGATATAACCTACGTAGAAGATCTAGTTGGCACAGGGTTGTGGCTTGATGGTGTGACAGCCCTTATCAGGAAATCCCAGCATGGAGATTTGTACTTTGCCCCTGACTATGTTGCAAACAATACATGGAAATATGACTTTCTGTATACTAACTTCTACAGCAAACTTGATTACTACAATAAC
>Bla111
GTATCAGCATTGGTAGTTCGGGAGTCTGAAAGGCATTCATATTTTCTAACACAAGAGGAGCAGAGATGTGTGCATATAGTTCTTCCAGACACAGAGGATAAGAGCAATATGGGCAGGCCCATTGCTCAGTGGGCTCTGCTGGGGAAAGAAGAGGGCGAAGGGGAGCTCGTTCCATACATAATGCTGAACAGTGGTGCAGGCTGGAGTTGTCCGCTTTGGGTCAATGATGGAATAGTTCGTCACAGTTTTAGCATTCCTATTCCAATGGATAGTGACGGTGTGAGTAATTGTGCCTACGTTCTGACAGTTCAAGAATATTTGGGCCAGGTTTTCTTGTCAGTGTATCCAGAAATACATCCTCAGATCACGCTGCATAACACATGCAGCTTCAAGATTCTGTGTGCTCAGGGAACTCCAGACAACGATGGCAAAGCCGTTGAAGAGACTTCCAATTTTGATTGGTGGTGCAGCGTAGCAGCTCATAGTAGTGCACATTATAGCCTTCCGGCTGCCTCAGAAAGATTTCCAGACATTGTCTCTCCTGGAAACTGGCCTCCTTTGGTTCTGGCATTGTCTGATTCATTCCCTCAAAGAGAGGGTACTTTACTTTGGTCCAGAGGAGTCAGTATCACGGAGACTCAAGAGCAGTTTGTACGACTGCCTGGTCACGGTGATGTGAAGATCCGGATTGAGGTTGTTTGTCATACAACGCACGTAACAGTGGAAACTGTGAGTCATGTTGAGATATCTGCTCGTGATATTCGAAGCAGACTGATGCGTCATCAAGAAGACACAGAACCTGCCGTTGTGGAGATGTTATTCCATCATGCCTCACTTCCCCAGTCAAGAACTTCATGTGCTTCACAGTATCTGTCTGCGTCAGATTCTTCACAGATGGAACTTGGACATAAAATGAGTGACACAAGCTTAATTAGTGCAGGTGATAACAAGGGTTACTTTCCCCTGGGTCATACAGTGACTAAATTACAAACTCACGAGTCCACAGCCTCATCGACGTCCATCCTGCCGACTGTTGCTGACCACCGTAACATTGTTGTGGAAGAACTTCTGGCACCAAACATTACAAAACATTTCCACGCTACCTTTTTCCTGAGAGGGATTCACGTCACCCTCACTCAAGACATTCCGAAGCCGAGATCTGAGAGAACTGAAATTGTTCTTCTTAGTCTTGATAATGTTTGTATTTCTGTGAAACCTCAGTTCGTACGAGAAGACTCTGAAGAGTTGAATGTTTGTGTTACTATTGGAGATTTACAGTTAGACAATCAGATGTTCCAGCGTGGTGGTTTTGACTTCCCAGTTATTCTTATTGGCCAAGTTCCAAAACGTAATTTGGGCTGTGGATTCTCCCTGTCTGTACCTGCATCATGTCTGATGGAACAGTTTTCATCAGACTCCCTTATCGTGTTCAATGCTTCCCTTGAGATGTTAAATAATGGAGAGGGTAGTTGTAGTGTCATGAAACAATTGAAAGTATCATTTGGACCACTTTGTGCATATATTGAAGATACCCTCATAACAAAGTTGACTGAGTATTTGACGTGCCTTCTGCCTACTACGTTAATTCTGTCACCACCATCAGACAGTGGTTCCAGTCTTCCACCAAGTGCATCGTTGGTTCCCATACCTAAGATCACTTGTTGGGACTCGAGACAGGTGGCCTTTCCTCTTCGACTCCGCACGCTGACAATTCAGCCTCTGTCCTTGCTTCTTAGTGTTCGTACTTCGGTGAAGTTGTACATCGCGTTGGATCATTCACCCTTGCAGTTCTCTGCCTTTGAACGATCAACTTTGATCACAACTTCGTATCAGTTGGGACATACTTTAACGATGCATTATTTATCAGGAGCCATATTTGGAGCTGGTTGGATGGTAGGTTCACTGGAATTGTTGGGCAGTCCTGGTGGGTTTGCTAGAACGTTAGGAACTGGATTACGAGATTTTGTAAGTCTTCCGTATCATGGGATCTTTGAGGGACCATGGGGATTTCTAGTTGGTGTTACCCATGGTTCGGCTTCTCTAATGAAACATGTGACAGCAGGAACCCTGAGCTCAGTAACTAAACTAGCGGCCAGCGTGGCCCGAAATCTAGACAGACTGACCCTTGATCAGGAACATCTGGCAAGAACTGAAGAACTGAGAAGACGGCGGCCACAGGGCGTTACTCAGGGGCTACTTCAGGGACTAACAGGATTGGGCATTAGTTTGTTGGGAGCTGTAGGAGGAATTGCACATCACCCCTTGCAATCAGTGATGAGTGAGGGAGCTTCCACTAGAGGTCTTGTAACGGGAGTGGGGTTGGGATTGGTTGGAGCTATCACAAAACCACTGAGTGGAGCTGCAGAATTGGTGGCTCTTGCAGGACAGGGCTTGCTGCATGGGGCAGGGTGGACATCTCTCCCAGAAATGAGGCAGCAATCTGTCACCGAGTACGCGTTCTCGGGTGCCAATTCACGGCTCAAGTACAGCTGGAAGTTGATAGCAGAACTTGGAGTTGGCAGTCACTCACTGTTACACGTGACTGAAGCCACCGGCCTTACTCCTTCAGGTTCTTATGAAGCTGTTGCTTTGGTGCTTACCACACGGGCACTCTTTCTGGTGGACACAGAGGAAGATGTAACAAGGCGAGTTCTTTCTTTGGCAGAGGTTTCGGGCATGGAACACGCGTCTGATCCTACACTGCTGTGTTTTCGATTTCAGACGGCAGTGGAGATGGAAGCCGCTTCTCGCGCTCGCGTCGTGGATTTTGTTCGACACAGCTCGGGTATGGTTCCTGATATTGCTCCTGATGGTGCACAGTCTGAAGCTGAGTCCTCATTCTCTGGCAGCCCCATACTTTCAGAACCCCCAGGCTCAACTGATGCTTCACTCATGTTTTATGTAAATCCACAGTTAAGGAATTACTTTCTGTCTGTTCTTGCCCTGGCTAAACGTCAAAGTGAGGGACGAGGATTTGCGGTCCTT
>Bla112
ATATTGGCACCTTTTGGATTAGCGGGAACTCTCACGGGTCAGGCCTACAAGACAATGGATGTCCAAACAAAGCGTCAGTTGGATGAATGGCGCCACTTTTATCCCATCGACACCAAGTTCTCAAGCTGTGAAGCCGGGAGTGAAGAAGTTCTTCTGCCTCTTGCTGTTGAAGTTGTGGTGGGAGGCGTGAAAATGCGCTACCCCACGTGTTACGTGCTGGTTACGGACATGGATGATCCGGCGGCGTCTCCGTCATCAGCCGTTCGCCAGGGCGCTGTATCTCCAACAGGCACGGCAGTGGCCGTAATGAAGACCGTCGGACTTCCGCCATCATCCGCTGCCGTCGTGACACCTCCGTGTTCACCCTGTCCACAGTCCATTACCGCGCGTAGCCGGCCGCCTTGTCCGTCTTCACCCTTTCCTGCAGCAGCAAGTGGTCATCATCCAGCTTCAATGCAACATAGTCCTACTCCAGCAACCAGGCTGCCAGAACATGTTTGGCAGGACAGTACCCTGAATCCTACCCAACATGACAGTACAGAACAGAATGGCGTCGGTAGTGACGGTATTCCCAGTCAACTGCCACAAGCAGGACAGTGGGATTTCACACGAAAATCCACATGCAGCTGCTCA
>Bla113
GTGTACATCAGCGAGATCTCGGTGCCGGATATCCGTGGGTGCCTGAGCGCGGTGCTAAAGATCGTGGGACACATTGGCATGCTCATCAGCTTCGCCGTGGGAGCATACCTCGACTGGCGCCAGCTGGCAATGGTGGTGGCCATAGCTCCCATAATGCTGTTCGCCACCGTGTTGTACATCCCTGAGACACCGAGCTACCTGGTGCTCGTTGGTCGAGACGAGGAGGCAGCACGGTCTCTACAATGGCTAAGAGGCCCTGAGATCGACGTGGGGCACGAGATCGCCACTATCCGCACCAATATCATCGCCAGCAGGCAGTACGACGACGGATGCCGAAACACCTTCAGCACCATTACGTCACGCGTCCTGAGGCCGGTGCTCACCACCTGCGGTCTAATGTTCTTCCAGAGGTTCTCTGGGGCCACAGCCTTCAACTTTTACGCTGTGTCCATCTTCCGCCAGACTGGTTGCATGAATCCGCACGGAGGAGCCGTGGCTGTTGGCTTCGTTCAACTGTTGGCCTCTTGCGTCTCCGGACTTCTGATCGATATCGTCGGCCGCCTCCCGCTTTTAATCGCGAGCAGTATGTTCATGTCTATGGCTCTAGCCGGGTTCGGATCTTTCGCGTATTATGAAGACGTACACAAGGAGCACCGTAACGGATGCCTGACCGCGGCTCAGCACGACTGGATCCCTCTACTGTGCGTTCTCATTTTCACTGTGGCTTTCTCTCTAGGTATCAGCCCCATTTCGTGGTTGCTGATTGGTGAACTGTTTCCGCTAGAATACCGCGGCTTGGGCAGCGCCTTGGCTACCTCCTTCAGCTACGTGTGCGCTTTCGTTGGTGTCAAAACCTTCGTAGATTTCCAGCAAGTTCTCGGACTGCACGGGGCGTACTGGTTGTACGCGGCCATTTCAGTCGGAGGGCTCTGCTTTGTGGTATGCTTCGTCCCTGAGACGAAGGGACGCGATCTTGATGAGATGCATCCCAAATACACCCACACA
>Bla114
GTGAGTCCCCATCTCGTGTTCAAGAATGGGATGACACCAACACTGTGGCCACAGGATGTGCCATATCCACCCGACGCAGAAAAGGATGACGCTGCATCGACATTTGGCGGTGGTGAGGATGGGAGTTCACAGCAAACAGATCAGCGGGGCAATGGACAGTGTTTCTCCCCTGACTCCCTCCAGCAATACCCTGCCTACTTCAAGGATTCTAAGGGGGCAAACCATGCAGCTTTTGGGGGTGGGAACTTTGGAGCACTTCAGTACCTAAAGCAGGGTCAGGGTGGAAAGGGTTGCTTGCCTGATGTGATACAACATGGACGAAGTGCAGGTATGCCCTTGTATGTGCGCTGTCCAATCTGCCAGAAGGAATTCAAGCAGAAGTCAACACTGTTGCAGCACGGCTGTATACATATAGAGTCTCGACCGTACCCGTGCCCAGAATGTGGGAAGCGTTTCCGACAGCAATCTCACTTGACGCAACACTTACGCATACACACCAATGAAAAACCATATGGTTGCGTGTACTGTGGCCGCAATTTCCGTCAGCGCACCATATTGAACCAGCACCTACGCATTCATACAGGTGAGAAACCCTACAAGTGTTCGCAGTGCGGTAAGGACTTCCGACAAAAGGCTATTCTAGATCAGCACACGCGGACACATCAAGGCGACCGCCCGTTTTGCTGCCCCATGCCTAATTGTCGACGTCGCTTTGCTACAGAACCAGAGGTAAAGAAGCACATTGAGAATCACATGAATCCTCATGCAGCTAAGTCTCGTCGCAACAACAATTTGTCGGAAACAAAACATCACCCTGTTGGTGCCATGGGGAGTACGGGAGATCGCGGACCCTCTCTGCTGTCCCGAGGTATTCCCCCCACAGCCGTAGTGAAACCAGAACTGTACTTCCCCCAGTGTTATGCTCCAGCATTCAATCATCAGCCAGCCGTGGGCCCCGGTGCCCAGTTTCCTGGTAATCCAAATCCTGCTCCTGGCAATGGGGAGTTCAAACCTCCCACAGGCCTGCCTGCACAA
>Bla115
GAGATATATGAGGCATATGTTTGCTTTCTTCGGCGTTGTGAAGAATACTTCTTGTGCCATTACCAACCCCCAACTGGAATTAACAGTGTTGGTGAGCACATATCTCTTGAAACTGCGTTGTATCTTGAGGGATCGTCCAATGATGAGGAACGAAATTTACGACAGCTCATATTCGATTGTTTATTGAAACGTGAAACATGCATCACAGGCTGCCATAGTATGAATGAGATAGACTTATTGGAACTGGGAAGTTATACAGAACTCCAAGGTGGTAATATTGTCCTTCCATCTGGGTACAGCAGTATCCTTGAACCTGTATCTAGACAAATCCCACAGGGAAACATCTGTAAGAGACGAGTCGTCACAACAATACAGTGGCATTACGCAGGTGAATACAGGTCAGCCGACATCACAAGTCCTGGTGGGGACTCTGGAATTGACATCCTTGCCAATGGTGACCCTGGGAATGACTCTGATGATTCAGACAGAACAGTAACCGGTGAGCAACCAAGGAGACCATCAGAAGCATCTAGTCGTGGTGGTAGTAGTGAAAAAGAATTTCAGTCTGCTGTTTCAGAAGATGAGAAGAACTCATGTTTGAATTTAAATCAATGTGAAGAAAGTTGTGGAGAAATGTTAAATGTGAACAGTGAAAATAAAGGAATAAACACGAGTGAAGGTTGTGAAGGTTCATCAGCATCTTTCTGTCAGAGGCATCAAAATGGTAGTAGTGGATCATCGAAGTCTAAGTCCGTTGAACTCGTGCCAAATGTGGAAGTTATTTGTGAAGATGGTTCTCGTTACTATGCAGATTACGTGATCTGCACCTTTCCCCTCGGAGTATTGAAGGAGAAAGCTTCATCTCTCTTTTCACCTTCCTTGCCTCAGTACAAACTTGACTCCATTAACAGGCTTCTCTTTGGCACAGTAGACAAAATCTTGTTGGAATATGATAGACCATTTCTGAATCCAGATATCTCAGAAGTGATGTTACTCTGGGAAGCAGATGTAGAGGCTGCTACA
>Bla116
GAGATCGTGAAGGAGAGTAGAATTGAGGAACTGGAATTCGAGTCATACAGCGGGTACGAATTTCAGATCGCCGAGGACTACGGTGATAGAGCGCCATCGATAGGCAGGGGAGTAGGTCGCGTCCAGGTCAGACCAAGAGGCATGAGTACTGACGCGGCGACAGTGCGCTACTCGATTGTTTTCGGTGACCCTCACAGGAGCTTCAAGGTAGACGACGCCACGGGGGTTATAACGACCAGAAGCAGAATTGACAGAGAGGAGGTAGCGGTGTACAGCTTGACGGTTATGGCAAGAAGAGGGCTCGCGTATGGCAGAACGACTGTGAACATTACGATACAGGACGAAAACGACAATGCTCCGGTGTTCTCTAGAGACAAGGACGAAGTGAGGTTAGCGGAGAACGCAGCTGTGGGTCAGGAAGTGTATTTAGCGCGTGCGAGGGACCGAGATTCTGGCATTAACAGTCGCGTGTCGTACACTCTGTCGTACAATCCCGACGAACAGTTCAGGATCGCGGAATCCAGTGGTGTCATTTACCTGAACCGCCCGATACGCGCTGAGCCAGGCAGTGCAATGAGCTTGGAAGTGACCGCGACGGATGCTGGACAACCCTCGCCAATGTCTTCGCGTCACGTGATCGTAGTTACCGTGGAAGACGTCAATGATCACACCCCAGTGTTTGACCATACCTCGTACGAGACGTCTCTTCTGGAATCGACGCCCGTCAACGCCAGATTCTTCGCACTGGCTGCATCGGACGCTGATCTCGGTGCCAACGGACTGGTTGAGTACACCATAACAGATGGAGACGCTGATGGGAAGTTTGGGGTTTTCCCTGACGGCTACCTGTATGTTAGAAGCGCACTGGACCGCGAGAACAAAGACTATTACTCATTGTCTGTTGCTGCCAGAGACCACGGCGATCCTCCAAGGAGTTCACTGGTGCCAGTTGTCGTCCATGTCATTGATGAGAATGATAATGCCCCAGAATTCACGAATTCGACCTTCACTTTCCACCTGCGCGAAAACGAACCCCCGGACTCCTTCGTTGGCAAACTGACAGCAACGGATCGAGATATAGGACGCAACGCGGAACTGACTTTCTCCCTAGCGAGTGCTCAGAAGGACTTTGCCATTGATCCCAAGAACGGATTCATCAAGACCCTACATGTTTTCGACAGAGAGGAACTAGTTCAGAGCACCGGCCAGAGCTACGTCACGTTGGAAGCCACCGTAACTGACAACGGGGTTACTAGGCTAAGAGACAAAGTTAAAGTGAATGTTTACGTGACAGACGAAAATGACAACGCTCCCAAGTTTTTTCGAACTCCGTATAAAGTACAAATATCTGAAGCGTCTACTGTGGGGGCACAGATATTCAGAGTGTCCACTACCGACGCCGACGAGGGGCTGAACGGAGACGTGTTCTATTCGATTGTCAGTGGCAATGCCGAGGGAAGGTTTGCTATTGACGAGGCTACAGGGCAAATAACGGTGGCCCGGGTGCTGGACCGGGAGACGACTTCGCGGTACATGTTAAATGTTGCTGCCCAGGACGCAGGTCTTAGCGTCCGGCTCAGCGCTACGGCACCTGTGACGGTCGACATTCTGGACGAGAACGACAATGCCCCGGAGTTCACGCAGACTGAATCCCGAGTGTCCGTGCTAGAAACAACTCCCATAAACACAAGACTGGTGCAGTTCCGTGCGACAGACGACGATCTAGGGGTGAACAGCGAAGTGACCTTCTCCATCGGAGCAGGGAATCGTCGAGATGCTTTCCATATGGATCCCGTTACCGGTACCCTCTTCCTGCACAAGGCTCTGGACTACGAGGAACTGACCAGCTACACCCTCAACATAACAGCTTCAGATGGCGGTAACCCTCGTCTCTCCACGACAATCCTCTTCCACGTGGCTGTTGAAGACAGCAATGACAACCCTCCCGCGTTCCCCAACACGGCCATTGTACGACAGATCCGCGAGGGTATCCCTGTTCACACGCCAATAGTGACCGTGGCAGCCGAGGACCCCGACTCTGGTCTCAACGGGCGGGTAAAGTACACCATCTCGCGCCAACAGCCCGATGACTCCAGGAGACATTTCGGCATAAACCCGGCTACTGGTGTGATCCACACTCTGCTGCCTATTGACCGCGAGTCTATCGACACTTTCCGGCTTCTTGTCGTCGCAACAGACCAAGCACTTCCCGAGAACACGCGCCTCTCGGCAGAGAAGCTTGTCACTGTGATCGTGGAAGATATTAATGACAACGCCCCGCTCTTCGTGTCGATGAGTTCTGCCGTGTTACCTCGCAGTGGCCTTCAGGTAATGCAGGTCTTGGCGCGCGACCTGGATTCCAGCACCAACGGACTGGTCACCTACGAACTCGTCAGCGGGGACACCGAGATCTTCCGTCTCCACCGCAGTTCCGGTGTATTGTCGCTCAAGACTGCAATTGCGTCGCCGGAATTACGATATCACCTCGCGGTGAAGGCAACAGATGAGGCGGTGCAGTCTGAGAGGAAGTCCACGGACGCCTACATCACTGTGATTGCTAGGGGAGACGGGTTTGCCGGTGGCTTGGTGTTCGAGGGTGGTGGTTCTGGAGGGTTGTCTGGGAGTGTGTACGAGAACGAGCCGCCAGGTACGAGCATTCTGACGTTGCGAGCGACGGGACAGCCGAATAACAGAGAGCTGGAATATTATGTGACGAACGTGACCGGGGCGCACGGAAGGCAGGTGGACAGACTCTTCGACGTCGACACGAAACTGGGCGTACTAGCCACCGCCGCTCAACTCGACCGCGAGGCCGGCTCCGACACGTACACCGTGGAGGTGTGCGCTATCGTGGCGGACTCGCCGACACCCATCACCACCTCGACCAGG
>Bla117
TCAAACCCGGGTACTCCAACGCAGCCCCGTCGTCCAGACTTTATTGGAGTTGGGGGTATAGTAGGTGGTCCCCCTTCCTACTATGACTTCCAGCTTCAACAACAGCACATGGGGAGCTCTCATCCACATCATGGAGCTCAACCTCATGGATCTGGTGGACGGATTGCACCAGGAGGAACGTACGGCAGTCCTCAGAGGCGATTTCTGTCGGAGGGAGAGTTGGTACGACAAGGTGGATCAGGAGGTGAACTAGCATATTCACGAACCAACAACACAGTGGACAATATACGTGAGTTAGCAGGTTCCCCACAGCGGGGAGTGTATATGTGGAAAGATACATCTCCAGGTGCGTATGTCAGTGGAGGGAATGGTGTAGCTGGGCCTGTACATCACCACCAGCAGTTGTCCACACAGCATCAGCGAACAGGTGTCTATGACTATTACAGATCCAACCCAACAAGTCCCACACAACAACAACAACAACAACAACAACAGCAGCAGCAACAGTTATATGGACAAAGACCCTCTGCATCATCATATTATCCTCCAGTGAGGGGTGGTGTACCTGTATATCCTCCCCCTCAGTCTCCACAGATAAAACGCAAGACCATGGCCACTCCTACGACTCCAACATCAACAACTATGATGTCTTCTTGTGATGGTGGACGTCGACCCAGTCCAGGTTCCAGGAGACCCATGTCATTTGTGCGCGCATTAGAAATGACAGACTCAATGGAACTTACTTCTGCTTCTCCTGGAACTCCTCGCACAGAACATCGTGGACTTGTGGCTGTTGGTGGCCCAATGGGGGGAACACCTACATCCATGGTGCAGGATCCTCATCGCAGCTCAACACCCACTCCTGACCGTGCAAGTGTGTATGATATGAACTATGAAATTTCAGTA
>Bla118
AGAGCGTACTTTGAACGTATTCGTTTCAATAAAGAAGAGCGCGTGGTTCGAGTCTTCAGCAATCATGGGCGTGAAATCTTGTATGGCCATCTGGGTGTCCACTTGGGTGGTGATCGGGCATTCCGCTGTTTACCACATGACATTTTGGATGATGTCTCTGTCTGTATGGAGTGGATGCACAAGGCACGTTTATATATGAACTACACAGAGCGCGTTGGTGTGCGCTGCTATCATATAACATGGGAAAGCCTCATGTGGGACTTCTATCCTACTGATTGTTATGACTGGTCCGATGGACGTGGACACTGGTATGGCGGAGGCCAGACCAACAAGATGGCCTGGCCTATTGAGAAGGGTTCGGTGGCCATGTCGCCATTTATTACTGGTGATATAAGAGAACACGTATGGGGAAATGTTTTGAAGCGTTACTTCATCAATTCCAATGGTATTACAGTCTTTGTTGATCCTGATACGCCCCTCTATGTTTCAGTGAATTCAGATCACCCTCATCAGTTTTGTCTTCAGGCACGACACGATGATTTTGCATATGTATACCATTCAACGCCTCTCCCTCAATTAAATTACTCCATTTGTACATCAACTAATATGAAGTCACTGCATTCATTTTTCTCTGAGAAGAAACTTTGGGATGGGTTAAAGGAAGAGGATTTAAAAATAATAAATTCACTTCTAACGGAGCCGGTGTGGCAGATACCCTCGGACCCAGGAAGTGAGTTGACTGAGGGAGCCATTTACAATTATACTGAAGATGTGATTGCTCTTGGTTTCCTGAGACAAGGTCACGTACTTCTAAGTGAAGCCTGGCAGCCGCATGTTGGCGACTTTATTTTGGATCCCGTACGTTTTCCAACGATGGATGAGACTATAAATATAATCCATAGACGTGGATTCCGAATTGTGTTTACAATTCAGCCATTTGTGAGTACAGAATCTGTCAACTTTGCTGAAGCAGTCTGGAAACGCCTGCTTGTTAGCGAACGGGGTACTGGTGGTCACGTTCCGGCATTAACAAGATATAAAGATGTAGCAAGCGCTGGTATGCTAGATATTACAAACAACATAACTGTGCCATGGCTTCAGGCTAGACTGAAAGCTGTGGTGGATAAATATCATATTGATGCCTTTTACCTTGATGTTGGAACTGCTTATGACATGCCTCATTATTACCGCTTTGAGAACCAGCTCACAAACCCAGACCATTATAAGACAGTCTTTATTGACAGTATCTTGCCTGCTGTCGGAGTAGTAGGCGTGTCTAGCGCCATCGCGAGGCCTAAAGCCCCAGTGTTTGTTTCTTTGCCTCCTTTTGCTTCCACTTGGAAGTCTATGCAGTCAATAATCCCCATTGTTTTAACATACGGTGTCCTGGGATATCCATTTATTATGCCTGGGGCAGTTGGTGGAGACTATGAGTCAGAGGAAGAATATGTTGGTGCTACTAAGAATGCAACGGTGGCAGAAAATAAGGCAAGTGATAATGGAGGAACCAATATCCATCTTCCTCTTCCAGATAAGGAACTGTATGTTAGGTGGTTGCAGCTTGCAACATTCCTGCCAGTGATTCGCTACACCCATCTGCCTAGCAAATATGGTGATGATCGTGTTCTAGAGATGGCCAAGGTTCTTACAGCATTACGGCTGAAGACC
>Bla119
ATGTTTAAAATGTCAAGATCAATTGTAAAGCAAGTATTTTACACAGGTGGAAAAGTATTATTTTATGACACCTCACCACTATCAATGGTATGGGGAAATTTAACTGTGTCTTGTTTATCAAAGTCTGAGGCAGTTTCGAAATGTGGTAAAAGAGACGATTTAGGTCAAACAACTATAATTATGCAAGATGGTTTGGATATACAGGAGTTACCAGCAATTGTAAGGAAAGTGAAGGATGTTGGTTTAGTGTCTCTACAGAATTGTTTGAGTTCTACCAACAGTGATTATGCAAAGAATGAAGGGCGTATTTGTTCACATACTCCTAACATATCTAAAGAAAGAAATGAAAATTCTGAGAATGTGACCCATGTAGATAATGATACAGAAACCACCGAAATAATTGAAGGGTTCAACAGATGCTTCACTACTAAGGGTCTTTTCTTACTTTTGGAGACTATACCAGATGAAGAAGTTATCCCTCTTGTAGCGTTTTATGCCTTAAAGAAGTTAATAGAGCTTGAAAACAATTATGAGTATCGTAATGCTTCTGTTAGGAATGGAGAAGAGTTTACAGAAAATTTCACAAGGACAGCTGTCTTTAGTCGACTAATAAATACTATAGCATCAGGTTCAGAATCTACCATAATATTGGATACATTGAAGGTACTGAGCCGGGAAATGTTTGGTAGCAACTCTTCTATGTACAGAGACAAATTGTGTGATGAAATTCTTGTAAGGGTTACAGATGGGAAGTTTGATGTGGTACAAGTATGTGAAATAGTGAGAATGTTAGCTTCATTTATGGATGCAAAAAATAATGCTGAAAATGTGGATAAATTATGGGTTGGACTTCTTGATAAAGAGAAAGAAATAACTGAAAAGAATATAATGGAAGTTTTCCGTATTTTGCCAATTCTGAAACAAAGCCGAAAAATGGTTTTCAGTCTCCTAGAACGGAAGTCTCGTGTTGTTTGGTGGAGATTGCATGGAAGTGCAGTAGCAGAGATTCTTTCTATCATATTGGAAGTGAAATTGTTTTCACCTCAGATGATGGTTATCCTCTCTCGTTGGACAAACACCAATATTCATGCAGTAAGCGAGGATGATTTGTTGGAGATAGTAAGAGGCTTCTGTGCATTAGACTATGTGGATTCAGGAATAGCAAAAGCTCTAGAACGTTATGTCAAGGCAAAATCATCAAAAGTTAAGAATGCAGCTGTGTTGGCAGCCATTATGGATTACTGTGGTAGGTTCCGGCTTCGATCAGAGCCTATTTTGAAAGGGTGCGAGGGATACATCATTGAGCATGGTCAGAATCTTTCACCTGTTACGATTAAGGCCATGTTTGCTCCATTTGGCATTCTGAATTTTCAGCCATCTGACAGTCTGAAATTCTGGTATGCCCTTGAAAGCATACTTGATGAGAAGTTTGTTCAGTTTCGCCCTGAAGATGCTATTGATGTTTTACTGACATGTGTGTATCTTGGAAAGTTTCCATTGAATTTTGTCCAGAAGATCTTCAATCCTTATTTTCTTGACCGGCTGCATTCATACAGGGATGTGAATATATTGAGACAGCTGAGGGCAAAACTGAAGCTTTTTGATACTGCAATGACTCTGGAATGTTCCCAGTACAGGGGCCCAATGCTTCCTAGAGACCATTCAGCTAACAGTTTATGGCAAGATGGCAGAATCCATCGCATGATCAACTACATTTCAGAACCTCTTGCTGACATCACTGGTGGGATAGAAATGCTCACTACTTCAGTGGTTCTGCCACATCTTCCAACTCTGGAACTTTATGTAATTGATATCATGTTGCATCCAAGTGGCATGGGAGGGTCTACAATACGCTTCAATTTACGCCATGACTGCAAAGTATATGTGGCCGTGTTGATTCATGTTCCCGAACATTACTGTGCTGGTGGAACAGAACTTATTGGACCACAGTTAATGAGGAAACGGCATTTCAGAAGGCTCGGGATGAAAGTTGCGGAGTTACAATATGATAAGCTGACGAAGCTCCGAGTGCATCCCAGAACTCTGCAGGAATATCTTATTGAAAGGCTGAAGTCAGCTGAGGATGCCATG
>Bla120
ACTTCATTACATCTAGCTTCGTGTGCCACAGATGCAGACTGTGTAAACATTCTTCTGGAACATGGAGCACCAGTACAAGTGTGGGACGCTCACCATCGAGCTACACCACTGCACTGTGCTGCTAGTGTAGGTAACATAACAAGCCTTCGTCTTCTCTTGAAAGCTGGAGCAGATATAAATGCAGGGCTAGCAGGAAGAAGTGCACTGCATTATGCAGTACAAAGCTCTGCCATTGACTGTGTTAGGGAACTGCTGAAAACTGGTGCCAATCCCAACACACCTCAGGTATACACAGAAACACCTCTCCATGTGGCAGCAGCCATGGGCTCTGCAGTATGTGTTCGTTTGCTGTTAGAGCACGGTGCAACTGTACAGGTCCAATTTGGACCCTGGAAAACAACAGCGTTACATCTTGCAGCTGAAGATGAAAATGCAGAGTGTTCAAAACTGTTGTTAGATGCTGGTGCAGAAATCAATGCACAAAACCATCGTCATCAGACACCTCTCCACATCGCAGCAATATCCCAGTCTGGTGAGACACTTGAGCTGCTGTTACAACGTGGAGCTAACCCTAATGCTGAAGATACTGATGGTCGAACACCACTGCACAGTGCCATTGTGAAGATATATCGCTCATGTGAATGTGTGCGTTTACTCCTTGATGCTGGAGCCAGTGTTAACAAACCTGATGCATTTGGATATACACCCCTGCACATTGCAGCACTCAATGAAATATCAAGCTGTGTTTATCTGCTACTGACCTATGGTGGGGATGTGACAGCAAGGACAAATGGAGGAGTGTCAGCATTGTCTTTCATTGTCCGCCGCACTCCAGATATCCTGCCAAGGATATTGTCTCAACTGGATGCTTCTATCAAACTCCATGATCATGAAATTGGAGATGTCGATTGTGAACTAAAGCTAGATTTCCACATCCTGGTGCCGAGTGTTGAGCGTGGGGAGAGTGGACTGCTACTAACATTCATAGAAGTTGGCCAACGACACATCTTGAAACATCCATTGTGTGAAATATTCCTCTTCTTGAAGTGGAAACGAATTAGAAAATTTTTCCTTTTAAGCCTTTTGTTTCATACAATCTTTGTGCTGCTCTATTCAGGCTATATGGTGGGCGTATTTCTGAGAAACTGTCCGATGGCAGAGTCAAATGAAACTCAGGATAGTGAGAACATATGTGGTATTCTCATGGTGGTGAAAGTGACAGGCTATGTACTGCTAGCTTTTGACACGTTACTGATAGCAAAAGAACTGTTTCAAATGGCTCACAGCTGGGCAGGCTATGTGACCCACTGGGAGAACTGGCTCCAGTGGCTCATCATAATCAGTGTTTTCCCATGTGTGCTGCATCATCATAGTGCTGATGATGTAAGCCAAGATGTTCTCACTTGGCAGCATCATGTAGCTGCAATCGGCATCTTCCTCACATGGATAGAGCTTATGATGATTGTAGGACGTTTCCCTATATTTGGACTCTATGTACAGATGTTCACTACAGTTGCTTTAAACTTTGCAAAGTTTCTGTTAGCCTACAGTTGCCTCCTTGTGGCTTTTAGCCTTAGTTTTGGTGTACTCTTCCCCAATTACAAATCTTTTAGAAACGTAGCCTGGGGACTCATGAAAACAGTTGTTATGATGTCAGGGGAACTGGAGTTTGAAGACATTTTCTATGCAACAGAGAGCCCTGTATTGTATCCAATTACAGCCCATCTTATATTCCTTGCATTTGTCCTTCTTGTGACAGTAATCCTGACCAATCTAATGGTAGGCCTAGCAGTAAATGACATCCAAGGGCTGCAACAATCTGCAGGCCTTGATCGTCTTGTCCGTCAGGCTGAACTCGTGGCACATCTTGAGAGTATGCTATTCTCCCGTTTACTTCGTTGTCTACCAAATAAACTGTTAACACTCTGCCATCGCAGTGCCTTGCTAACAATTTCACCATATCACCGATCACTATACATTCGTCCCAATGACCCACGTGAAAGACGTATTCCACGTGAGCTAGTTAAAAATGCATACCATTTAGTGGCCAACAGGAAAGAGAAATCAAGACACAAATTTAGATATAGCTCCACATCATCAGACACTGCAATGAGGTGTTCAGACACTGACTACATAAAAATAGTGTACCCCCATTCAAGGTACTCAGCAAAAAGTGAGACTGAATCATACGGGACCACATGTCCTATTTCCAAGCATCAGCAACATGAACCAACAACAGATCAACTGCTCATCCACATTGCTGCACTAAATGACGAACTTCAGCAGCGTGATATTGCAACAAACCAGCGTTTGAATATATTGACAGATGAGATAAAGGCCCTGAGGAAAGACCTAAAGTCAATA
>Bla121
ATGGCCCAATCTAGTAGAATATTTATGAGCAATAGGGCTCTAGGTTATGTTAGTAACCATATCCCATTAGTCGTGCGATATATTCGTTGTAGAAAAGAAAACTTGGTCGTAACATGTGTTGGAAAAGCATTTCATACGTACGGCTGTTCAAGATTTACATTGCTTAGTGTCAGTGGCTTGCATTCTGGTGAAGTAACATGTATTGCTGCAGACGCTTATCACGTGTACACTGCAAGTGATGATGTAATTCGTGCTTGGAGGCGAGGAACAGAACTCAAGCATACATATGTTGGACATTCCTGTCCAGTGCACCTGCTTTTGCCCTTTGGACCTCATCTCCTTTCTGTTGACGAAAACAACATTCTTAAGATATGGGATGTCAAGTCTGAGGAGTTGCACTTGGAGCTGACATTTGACAATAACACATTTAATATAACCACAATACTTCATCCTGTAACATACTTGAATAAGGTTTTGTTAGGTAGTGAACAAGGAATCATGCAACTATGGAATATTCATTCAGCAAAACAAATTTATGTTTTCAAAGGTTGGACATCAGCTATCACTGTTCTGGAACAAGCACCAGCTATTGATGTTGTAGCAGTTGGTTTGGCTAATGGTAAAATAATTCTTCACAATCTAAAGTTTGATGAAACTGTCATGGAATTTATGCAAGACTGGGGACTTGTAACCTGTTTGTCTTTTCGAACTGATGGACACCCAGTATTGGTTTCAGGTAGTTTGTCAGGACATGTTGTATTCTGGAATTTGGAAGAACGGAAAGTAATGAGTCAGTTGCTGGCAGCACATAATAATGCAGTAACTGGGCTTCAGTGTCTTCCAAATGAACCCCTTTTTGTCACCTCCTCTCCAGACAATTCATTAAAGATGTGGATATTTGACATGCCAGATGGAGGGGCACGACTTTTGCATATTCGTGAAGGGCACAGTGCACCACCTTCATGTGTTCGATTTCATGGAAGTAACGGTCACAATTTGCTGAGTGCAGGAGGGGATTCCACACTTCGAATATTTTCTACTGTAACAGAAACTTTCAATAAGAATCTTGGACAAGCTTCATATAATCGCAAGCTCTCAAAAAAGAAAAGTAAAGGTTTGGGAGATCCTCTAAAGATGCCCCCAATTGTGCAGTTTACATCAGAAACAACAAGAGAGAAGGAATGGGATAACATCGCAGCAGTTCATTTAGGTTTGGCTACCGTCACAACGTGGTCATATGACAAGTTAAAGATGGGAGAGCTCAAGTTATTACCAGAAAGATTTGATGCTAAGAAATCACAGTTGAAGGTGAACATTGTTGCAACATGTCTGTGCCTCACTTCCTGTGGCAACTTTGTGCTGATAGGATACAGTACAGGCCATGTAGATAGGTTCAACATCCAGTCTGGTATTCACAGAGGAAGCTATGGCCACCCATCTGCCCACACAGGACCTGTGAGGGGTGTGGCTACAGATAACTTAAATCAGATGACAGTCACTGGTGGAAGTGATGCACTGGTCAGATTCTGGCATTTTAAATCTCCA
>Bla122
CTGCCAAGTTGGCTGAAGCTCTATGGTTATGATGTGAGCAGCATGCTGGGATCATCTTATACCTCACATATGGTGTACCAGCCTCAAGCCACTGTAACTTCTCCTCAACTTTCTCCTGACTTTGGTGTTATGTCGGGGCTGCAGTGCATAGTAGACAAGATGAATGAAAAGTTCAGCGATTTGGCCTTTGTTCCAAAGCCACTTCTGAAGATGGAACCCAAGACACGAAATCTTCTTCCACGTGTGGCATACAGGAGAGCTGTATTTGGTGAAGGAGTGCTTATCTCACAAGTGGCTGGAAGAGCCATGGTCAGTGTGGTGGAAGGTGTCAATGGAGTTGTTCAAGATGTAGTGACATCTGTGTTCAATAATTCATACTTCCTGGACTTACACTTCAGTCTCCATGACCAAGATGTGTTCTACTTTGTAAAGGATAATGTCTTAAAAATTCGTGATGATCAGGAGGAACTACGGCGTTTGGGCGGAATGTTCAACATCTCGGCACATGAGACAGCGTCTGAGCATGGGGTTGCAGGTGGCACAAAAGAATTGAGGTTGCACAATCCAGATGCAGCTGTTTTCATTCGCTATGGTGCAGATCCCGAACAGGAGCGACATCGCATCTTGAAGCACGCTCACAAACGAGCTGTGGAACGAGCGTGGGAGCTGGAGAGGCAGCTGGTTGCAGCTGGGTTCCGTGGCCGTGGGGATTGGACCGAGGAAGAGAAAGAAGAGTTGATCCTACACGGAGATGTAGATGGTTATGAGGGAGTGGACATTCACAGCATTCACCGATATCCTCAGCTGGCAGACGATCCTGGAAATGTAGCTTTTCGCCGGGACACAAAGCGTAAAAGAAGAAAGAGTAATGTGGGAAGCCAAAGACTGAGATCTCGTAGACATGACTCG
>Bla123
TTGATATTCGACGCCTTCAACGTGGGTCGGTACGAAGCGGTAGCCCTGGATGGCTGCCCTGACGGCTACATGCAGCTGTCAGAGATGGGGCGCCCGTACACGGGAGGTTCGTGGTGTGGATCTTCCACAGGCTACGCCGTCTACTACAGCGAGACAAGCACAGTGACCGTTTCAGTCAAACTCTTCCATTCTCCACTGCACGCAGCCAGCCCTTTTGAGTTCCAACTCCGCTACAAATTTGTTAGTCACGACGAGGCAGTAGTTCGTTTCGGAAGTGTCGGTGCCCCTTTGGAGAGAGGCGAAGTCGTACCCGGGACCTACTGTTCCCGTAATTACTACGAGTGTTACCGGAAACGCTGCAGGCTTCAATCACCAAACTATCCCGGGATGTATCCGAGGAATGTCACTTGTTACTTAACTCTACGCCAGAAGACGATACCGAACTGCAAGCACGCCATGATTGCTGTCAGGCAAGACAGCGAGCACAAGATGCAGATCAAGAGGGCGGTGACCATGGCGAGCCTCAACAAGACCGGCAGAGCTTTGCGTGCGTGGAGAGACTGCACGGGCGAGAGGGATCATCTCATCTTCTACGACGGATCCAGTACTGATGATCCAGTCCTCGTCAAGTTCTGCGGGGGTGACTGGCTGCCCAGGGTGGTGTCAAGAGGTCCGGAGATGCTGGTGGCTTTCCATTCCTCGCCGTTCAGCATCCCGCTTCATTCATCGACTGCCCCGTCTCCTCTCAGAGGATTCGAACTCGACGTGGACGTCGTGTTTTCTGACTCGGACTCACTTGACTATTCAAGAGAACCACGC
>Bla124
TGTGACTCTGTCCCCTGTCTACTCATGTCCTATGCTCCTAGAACAATACCGGATCCTCAGGACAACAATGGTAAATGTGATTTTCAGACATTATGTGAAATTGAATTCATTCCAGCAGTAGATAACTGGTATTTTATTACGGTATCTGCACCCCACAACGGCAGTGCTAATCCAATCCATTTCTCTCTGACAGTCTCCTTCCTCGCTCATAATTCAACAGAGAATTTGAGATTAGTAAATACGACAATATTAAATCATCTCACGACTGACGAACTCATTTACGACATAGCGTTATTACTCAAAGATTTTCAGAAGTTCTGGACCTTGGTGCCTTTGGTGAGACAGTCTTTTACAGCATTCTTTACGTATAACTTCCTCAGTGAACATGCAGACGACAACAAAGGTTTCTTTTCCATAAATGTTGGCGTCGAAGAATTGGCTACGATGCAGTTTGAAGTGAATTACGTAAGTGACATTGGGGGCACGCTGACTTTTAAGATGAAGCTAGAAGAAAGCTCTAACTTGAAGAATGTTACAGAAAGTCTGTACAATGTGTCTGTTGTTGCGTGTCTTAGTTACCAGTCGCGTGTTATTCCCCTTTTCCCTGAAGAATTGTGCTTCAACTACGCTGGAGATTTTTCAGGATCATATAGTCAGATAAATTCAACTAGCGAATCAAATCGCATAGGAACTATCCATGTGCCTTTCCCAGAACCTGGACTCTGGTTCATAACTCTGAAGCCATTTTGCTTCAACATTGCTAACCTTCCAATAGACTGCACTCCTGATCTGGGTACACTGAACGTGTCTCTTATAATCGAGTCTAACATGTGCACCGCAGACAATTGTGGTCGATTTGGCGACTGCTACAATTACATGAGTGGTGGATTCATGTTTTCTACATGTGTGTGTAATCACGGATATATCGGATGGGGTTGCACGGACGACAGCAGAGTTACATCCTTGTCAGACCTGCTTATAGCAGCCCTCCTTCTTACACTTAGCAATATGTTCTTCATCCCAGCAGCTGTGATGGCAATACGTCGCAAGTATTACACAGAAGCGTTTGTGTATACATGTACTATGTTCTTCTCGACATTCTATCACGCTTGCGATGCAGGTGAAGACATTTATTCATATTGTTTAATGAGGTTGAATGTTCTGCAATTCTGTGACTTCTATTCAGCTATTCTGTCCCTGTGGGTAACTCTCATTGCCATGTCCGACATCCGTGGTGCCTTGAAGTCCATCGCTCACATGTCAGGTGCAGTGGGCATCGCTCTCGGCACAGAGTATAATCGAACCTCGCTGTGGGTGTTGGTAGTGCCCGCTCTAGTAGGCATAGCTGTTATGACCCAGTCTTGGGTGTGGCGGTGCAAAGCACAGAGGTCGTGCTATCCCAGTAAGACATATTGGAAATTATACTTTCCTCCGGGAGTGTTACTTGTCGCTGTGGGACTTGTATGTTATTCTTTCTTACAAACAAAACAGAACTACAAATATGTCCACAGTGCATGGCATATCATCATGGCATTGGCAATCACATTCTTGCTTCCATCTCGCAAGCAAGACAGAGTTTCTGGTGTGAACTGTGAAGAATGTGTTTGTTTTCCGTCACTGAAGTGCACGACGTCATCATGGAAAGATAACAAGTTCATAAAGTCGATATGTTGGTGGAAACGA
>Bla125
TACATATACGTGTGCCACGCACCGATGGCACGCACGTGGTGCACAATGCCCCGAGTGCTGAAGTGTGTGGGCATCATCGCCCTGCTGGCCACCTTGCACCAATCCACCCGCTTTGTTGACCGGGTGTACAAGCCACTGGAGGTGCGGTGGGAAGATGACAAGGTGGTAACAGTGTGCCAACATATCTGGGCCAACTGGGTCACCTATATCAACCTGGATGTGTACTTCACGTTCTACTTCTGCTTCCGTGTGATATTCGTTCATGTGGTGCCATGTGTATCGCTAGTCGTTCTGAACGTGTTGCTGTTCCGTGCCATGCGAGAGGCACAGCTTAAGCGTGAGAAACTTTTCAAGGAGAATCGAAAGAATGAGTGCAAGCGACTGTGGGATTCAAACTGCACAACTCTCATGCTCATCGTCGTGGTCACAGTCTTCCTCCTGGTGGAGATACCCCTCGCCGTGGTCACTGTACTCCACATAATCTCCAGCAGCGTGACTGAGATTTTGGACTACTCCATTGCAAATGTGCTCATTCTGTTTACCAATTTCTTCATCATTGTCAGCTACCCTATCAATTTTGCGATCTATTGCGGAATGTCTCGTCAGTTCAGGGAGACTTTCAAGGAGCTCTTTGTACGGGGAACTGTTACGACACGCGCAAATGGGGGTAGCTCTCGGTACTCTCTCGTCAACGGACCTCGAACCTGCACCAACGAGACTGTCCTA
>Bla126
ATGGAGTTGTGGAATGCCAGTAGCCGTTTGAGTACTCTTCCTCAGAGGTTCCTGCACCTCCGAGAGGCGACCACAGGTGACTCTCCTGCCCGGCTTCTGCAACACAACATCACGGCCTATATCAGAAACGTGTCCTGGGTTCTGAATGAGACAATTGACCAGGGTCTACTGGAAGAATTTGCTCGGAATCGCGTTGTTGAAGACCCAGCGTTCTCAGCCCTCATATTTGTGTACAGTGTTCTCATAGTTGTTGGAGCCGCTGGCAACAGCCTAGTGGTATGTGCCGTTGCCAGAAAGCCTGCCATGCGTACTGCTAGGAACATGTTCATTGTGAACCTCGCAATCTCAGATCTCCTCCTATGTCTTATCACTATGCCTCTCACACTCATGGAAATCCTCACAAAGTACTGGCCTCTAGGAAGATACCCCTTCGTCTGTAAAATGTTGGGGACTTTACAGGCTACAAGCATATTTGTTTCCACCATCTCTATTACAGCCATTGCTCTTGACAGATATCAAGTGATTGTGTATCCAACGAGAGAAAGCTTGCAGAAACTCGGAGCTGTGATAATCCTCAGTTGCATTTGGGTGGCTGCCATAATTCTTGCTAGCCCAATGTTCTTTTGGCGAACATTGAATCATCACGATATTCATCTTCCTAGCATCGGTATAGACTATATAGAATACTGTTTAGAGGAGTGGCCGGTTGAACATGGACGTGCCTACTACTCGCTTTTCTCACTAGTGGTCCAGTACGTCCTGCCAATTTTTACGGTCAGTATTGCTTATTCAAGAATCTGCCGTAAATTGAAATATCGGTACGTGAATTCTTCAGCTGTCGGGTCATCCTCCAAGAACAAAGGTTGTACAGTGTCAACAAACAGGAGGAAGCTAAAGGACGATAAAAGAATGAAGAGAACTAATTCTTTGTTGGTCTCCATAAGTTTGATTTTCTGTATCAGTTGGTTACCATTAAATATATTTAATCTGGTTGTCGACTACTGGAATCCGTTTGGAGAAGATCGCCAGTCTATGATGATATGGTACGCAGTGTGCCATATGATGGGCATGTCTTCAGCATGTTCGAATCCGTTGCTGTATGGGTGGTTAAATGACAATTTCCGCAAAGAATTTAAAGAGATTTTGGCA
>Bla127
ATGACGTTACATTTGGCAACATCTTCTGAAAGTGTACCTGCTGCAGGGAATGAGACAATTTCTTCAGCACCAACACAAGGTGCAAACACCACAGCATATGTACCTGGTGTAGCTGCTGTCTCTGTGGCTTCTGAGGCTCCCTCAAACAACACGACCACTCACCAAGTAGTTCACCAAGTAGTCCACCAAGTAATTCAGAAAATCTCATCCAAGGAGCAGGTTCCAAGCATCGCGGCTTCCAATAACAGCAACGCCACCTCATCAGATCGAGCAGAACAAGGGATCTTGACCAAATACTTATATGAGTCTGGTTATGATATCTCAAATGTTGAACTTTGCCCAGATCTGGGCAAAAACATGCAACTACTAGTAGCCATTACATCTGCTCCCAGTCACAAAGATGCTCGTATGGCCATCAGACAGACGTGGGGTCACTACAGGCAGCGCAGTGATCTCAACATAGCATTCCTTCTTGGTTCTAGCAAGGATTCACAGCTTGTTCAGGAGCTGAGGGATGAAAACAGACTTTATGGTGATCTGATAAGTGGCCATTTCCTCGATTCCTACAACAACCTAACCCTTAAAACAGTGTCCTTACTGGAATGGGTCGACAATTACTGCAATCACATTAACTTCATTCTTAAGACAGACGATGACATGTTCATAAACATACCTAAACTGCTGAGTTTCATAGAGAAACATGCCAAGGATAAGCGAACCATTTTTGGACGCCTTGCGAAAAGGTGGAAGCCTATCCGAAACAAGAAATCCAAGTATTATATTTCACCCAACCAATATCAACCAGCCACTTTCCCTGACTTCACCACAGGCCCAGCATATCTCATGACTGGTGATGTGATTCACGATTTATACACCGCTGCCTTAGGTAAGACATACCTCAAGCTGGAAGATGTTTTCATAACAGGAATAGTGGCTCAGGATGTGAAAATTAAACGGACACATGTAAATGAGTTCCTAAACAAACGTGTAGCTATGAATGCCTGCAATATTCAAAAGGGAATAAGTATACACATGGTGAAGTTTCATGAACAGTTTGATCTGTGGAAAAAACTGCTTGATGGAAAGACAAAATGCAAG
>Bla128
GAGAACATCCATCCTTTTGGTTTCCGGTACAGCCCACGCTACAACAAATGGACCACTATGGCACCCATGCAGCGTGAAAGATGTCGCTTCTCGCTGAATGTCGTGTCAGGACGTCTGTATGCCATCGGTGGCGCCAGCGAGATGGACGACGTGGAGCCAGAGAACGAAGGCGAAGTCAGCGCGTGCGAGTGCTACACGCCGGAGACTGACGGCTGGGAGAGCGTGCAGCCACTGCCGGGGTATCGGACCCAACATGCTGGTGCTACTTGGGGTCACTGCTTGTTTGTGTCAGGAGGGCTCGACAGGGACCTTGTTTTGGGTACGATGTGCTGCTACAATGCAGGGACAGACACGTGGGACCACAGAGCCCCTATGTTGACCCCACGCGCAGATCACGTCATGCTCGTCGTGGGCGATCGGTTGTATGTCTGTGGAGGGTGGTTCGAGGATGCGGACACTGGAAACAGAATCCTCGTCGACACTATTGACGTCTATGATGTCACAGCAGATCGTTGGCAGATTGTGACACGCGTCCCGACGCCAAGATACCATGCAGGAATTGTGGGGGTAGACACCAAGATATATTTCATTGGTGGATTCCATAGTGATGCCATGTTTGATCGTGCCACA
>Bla129
TTAATTGCAGCCGCTGTCACTTTCGTCATGGGCCAGAATGTAGGCAGGGGCCGCATCTTCATGAAACAGAAGAAGCTGGCCAACAGCCACTCCAAAGGCTGTTCCATGCCTTCAGCAGGCGAACACAGCCTTCGCAGCACCTGGAGCGTGGACTGCGGTGGTGCCAGCAAAGGCCTCTTCTTAGGTATCCTCTGCCTCGTTGCTGGAATTGTGGTTATCATAATCTTCCTGGTCGTTAAGGAAGACGAGGAATTCCCCACAGATACCATCTTCTGGCTAACAACTGGAGCAGTAGCTGCAATGCTAGGGCTCTGCTGCGTCATGACGAGCGTGGGGCTCGTCCAGATTCGAAGACTTTCAACATCAGGTCAAGAACCAACTCCACTCGACACCTTGCTGTCTGATGTCTCTACAGTGGGAGTTCAGTTGTATGCTGTGTTTGGAATAGTGGTAGGTGCTAGTGGACTTGGTATTCGTGACATTACAGATACTGGGATTCCCCATCGTCATGCAATGCTGTTGGCGGTCAGCGCTCTGCAACTCGTTCAGGTCACAGGACAGAGTGTCCTGATAGCAGAAGCTCTGCGAAGGGCTACGTTAACACGGCATCAGATGCTTGCAAAGCCAGCAAGACAAGTGATTACTTTCTTGCTTTGCAGTAATGCCGTTCTTTGGGCGTACGACACTTTTGTGACACAGAGCTGGTTGTCCCAGGAACTGCAACTGCGATTTTTTGGAGTCCTTGCATGGGGAATAATTTCGCGGATTGGTCTCCCACTGCTCATCTTCTACCGCTTTCACTCCTGCGTGCTATTGCTGGAAATATGGAAGCGTTCCTACAGAACACCTATCCTGGATCCGGGAAAC
>Bla130
ATGCAAGAGGACTCCTCCACTGCTGACATGGCGGACTTTTCGCCCGTGGTGGAACTCAACGTGGGAGGCGTCTTCTATACCACGGCCCTCAGCACACTGACCCGGGAGCCAGATTCCATGCTGGCGCACATATTCTCCGGGAAGACTTCTCCTCCACCGCGAGACGCCAAGGGCAAATACTTCCTCGATCGCGATGGCGTACTTTTCCGCTACATCCTCGACTTTCTGCGAAATCAAGCCCTCGTGCTTCCCGAGAGTTTCCGGGAGAAGCAGCGTCTGAGGCAGGAAGCCCTGTACTTCCGCCTGCCGGCGATGGCTGAGGCCGTGGAGTCTTACACTGACAGCTCGGTGGTGCCTGCATCAGGTGGAGGCACCAAGAGCTCTGCTACAGGCTACATCACCGTCGGCTACCGCGGCAGTTTTGCTTTTGGCAGAGATGGGTTGGCCGATGTCAAGTTCCGGAAGCTGTCCCGCATCCTGGTCTGCGGCCGCGTGACCCTTTGCCGCGACGTCTTCGGGGAAACCCTGAACGAGAGCCGTGATCCTGACCACGGCCTCACTGACCGTTACACATCGCGTTTCTTCCTCAAACATTCCTTCATCGAGCAGGCGTTCGATATGCTCCAGGAACAGGGCTTCAAGCTGGCAGGCAGCTGCGGCTCCGGGACTGCCGGAGGATCCGCAACTGAGCAGCTCAAGCCCGGAGTCGACACGGAAGAGAACCGCTGGAACCACTACAACGAGTTTGTATTCGTTCGAGAT
>Bla131
TTTACACAAACTGAACATCCATCATCTCGCTACAACACTAGCTGTCTCGAGTCTGCTAACACAACCTCCACAACGCAGATCAGTTGCAAGTCAGAACCCACCATGTTTGACCCATCAACAATGCAGCAGCAGCAGCAGCAACAACAACAACAACAGCAACAACAACAACAGCAGCAGCAACAACAACAGTCAGCCAATCAACAAATGTATGCTACAGACAAAAGTAAAGAGCAAGAAAAGGCTACAAATAATGCTGCAGCGTCTGACTTCCCTTTCTGTTATAATGTCAACATGTTGCAGAAAGTCCATCAACAGAACGCCACAGTAGGTGTTCCTGTTGGGGGTATTACTGGTGATGATAAGGGATGTTATAGGTTTGATGTAGCTCAACCATTTGGTTACAACTATGCTCTTGTGAATCAGATGTCCTTGGCAGCAGCATCAACAGCAACATTCAAGTGTGATGTCTGTGGTCTTGTCTTTGGCCATCTGTCACTCCTGAACCATCACAAGAGGATTCATAATACTGCAAATGTGACAACGGCAGCAACGCAGAACAATCAGGCAGCATCGACAAATGAGCGACAGTATACATGTGATATCTGTGGAGCATGTTTCAGTCTTGCCGGTGAGCTGAAGAGCCACAAAAATGGTATGCATGGTAAGAGCAGCCAGTCCCAACAGACCCATAATCACCAGAAATGCTGTGATTCATGTGGTGTGGAACTTAACTGCCAGCATCATAACGATGCGAAGGGCAAGAAGGGTAGCGGGAAATTTGTAAAGTGTGAGAGCTGTCAGGAGATGAATGCTGGAGGGGCAAATGCTAGTAGTGCAGGAGCTGCTGCAACAGGTTTCAGTGGAGGTAATGGGGCTAGTGGAAATGAAACAAATGCTGGTGGTAACATGGCAGGAGGTACGGCAGGGGGGGGCATAAAACCAGGTCATCATCCGGTCAAACGCCGTGGAGTTGCTAGTGTTACAAAATGTCATAAATGTAATGGGTCTGGAATCATTTTTATTGGTGGTTCGAGGAATAATGCTTCCGGTGTCGATAAACCTTTCCATTGTAATGTGTGCGATGGAACATTCTCTAGGTATAGCAGCTTATGGAGTCACAAACGCCTTCATTCAGGTGATAAACCATTCAAATGCGGTACCTGTGGATTGGCATTTGCAAAGGCAGCGTATTTAAAGAACCATTCAAGGGTGCATACAGGTGAAAAACCATATAAATGCTCTGTCTGTGCGATGCAATTCTCGCAGAGTCCGCACCTAAAAAACCATGAACGGATCCATTCGGGCGAGCGACCCTACCAGTGCGAAGTCTGCGATAAGACGTTTGCGAGACATTCGACACTTTGGAACCACAGGCGGATACATACAGGCGAGAAACCGTACAGATGTGATGTT
>Bla132
ATTGAGAATCGTTGGCAAGATGATGGAACCAAAGGTCTTCCCAAAGGAGTAATTGACAGTTTGCAGAAAGTTACTCCACCAAATGGTTTACTCTCATTTGAACGATTCTGTGCCGGTCTAAAAATATGTCTGCTTCGGAACCAAGTAGAGAGTACTCAAGGTCAGTCACACAAGCCTGAGTGCTCTAGCCCACCTCAGCCAATTCGTCCTCCTTCTGCACCACTTCTTGATATAGAATCATCAGCAAAACAATCTTGGACTGCACCCAATACTGCCACTGTCTACCCCAACAATGCCATGTCACAACAGAGGACACTAAGTATGCCTCAGCTTCTTGGAGACAGGAAAGAGAATATTCATCCAGATGTAAATGAGCTGAGAAACTATGCAAATGATGCAAAACTTAAAATGCCTAATATGAAGCCTGGAGGCATACTGTATGGCCCACCTAAACCACCTCGAACAGCTGCAGGACTCGAGAGAGCCATGCTTGTCACCAGTAGTGAAAGAAACCTGGGAACAGAGAGGAACCTGGATAAAGCTGAGATACGCACAGCACTGCAGAACTGGCAGATAGGTATCATGATGAATGATCATGAAGTGACCAAAGCCATG
>Bla133
TTGCAGACATCACCTGACAACTATGTGGTCACTCCACATCGTAAACGTCGCCCAGGCTTTCACAACTCCCCTGCGCAGAACCCACCATTTGTTCCTTTGTGTCCATCCTATATTGATGATATCCCGGCTTCACATCGTGGCCGTGGTCCTCCCAGCCACCTATCTCTCCCATTGGCTGCCTCATCAGCACCACAATACCTCGATCGTCCCGCCTCTTCACCAGGAACCAGAGATCTAACTTCCCCACAACAACATGGCCCTGAAGAAGTCAAGTACCGACCACCCAGTGGAGACGGCAGCTTGTCAAGCTCAGCTGAGTTCGGAGCAAGAGAAATAGCAGCAGGATGGGGTCCTTGGGCAATTTGTCAAGCCCAGGTAAATCCAGGTGGGGGGGAAACACTCAGCGGCGAAGGTGGCTCAGCAACGTCCTTGGCACCTGGGAAAGCCCCGCCAGTTAGAGAATATCGTTGTGAGTACTGCGGTAAACAGTTCGGCATGAGCTGGAACCTCAAGACACATTTACGCGTGCATACTGGTGAAAAACCATTTGCGTGTCGATTGTGTGTGGCCATGTTCAAGCAGAAAGCACACTTATTGAAACATCTATGCTCGGTGCATCGAAATGTAATCAGCGAAGGAGGTGAAGGTCGGTTTAACTGCTGTTTCTGTGAAGTTGCATTTGAAAGTTTGCAGGAGCTAATTAGACATTTATCAGGTCCACACAACAATCTTCTGCTCAGCAAGAATTTGCAA
>Bla134
ATGTTGAACATTGCTAATATCAGTACCCACTGCATTTTAGGCCTGTGTATTCGTTTGGCATTAATAGCCTATGGAGAGGTGCATGACAGATTATCAGTTGTACAGTACACTGATATTGACTACCGTGTCTTCACAGATGCAGCTAGACATATGTTGTCAGGTTCATCACCCTATGACCGTCATACATATCGTTACACCCCTCTCCTAGCTGCAATTCTGACTCCCAACTTGTTCCTTCACCCAGCTTGGGGGAAACTTCTGTTCTCTGTGGTGGATATATGTGTTGCATTATTAATACGATGCTTAGTTATAGCACAGGGTTCAGGTCCACGTGTAGCAGTGTGGTGTGTGATGGCTTGGGTCTATAACCCCCTGGCAATCATCATTGCCACACGTGGTAATGCAGATTCCATCTCTGCTATGCTCGTGTTGGCAACACTTCTGTTGTTAAAAAAACAGTATTTCTTCTTGGCTGGTGTGATGCATGGGTTAGCGATTCATGTTCGCTTATATCCTATTGCCTTCAGTTTGGCTATATATCTTTCTGTACATAGAGATAAGCATATATCACTCACAAAAAGGGCTACTTGTTCAAGTCGTGGAGATGTTTTAAGACGATTGTTATCAGACTTATACCCAACATGGAATCATGTCAAGCTTGTGTTGTCATGTGCGGCAACTCTGGGCAGTCTCACAGGTGTGTGTTATGCTGCATATGGCTATCATTTCCTGTATGAGAGTCTGTTATACCATCTGGGTCGACAAGACATACGACACAACTTCTCTGTTTATTTTTACTTGCAATATCTTGGATCTGATGCTCCAGCCGGATTAATCCAACGGGTGCTGATATTTGTGCCCCAGTTGGTCCTATTATTGGCTTTATCATGGGCATATGGCAGTCGACGAGATCTTCCATTTTGCTTGTTGTCCCAAGCAGTTGTGATGGTGGCCTACAATCCTGTTCTCACTTCACAGTACTTTGTGTGGTTTCTGTCCTTGGTACCACCCTGTCTGCCATGGCTGACCTTGTCTTGTTATCAGGCCACTGCTATTGCATCTCTCTGGCTTACCGCCCAATTGGCTTGGCTGCTGCCTGCATACTGGCTAGAGTTTCGAGGCCAAGACACATTTTTATATGTGTGGCTACAGGGTATAGCTTTGTTCTGTGCTAATGTAGCAGTGCTCGCACGATTCATTCGGGCATATCAACCACTTGCGGTGGATAAGTTAAAA
>Bla135
ATGTCTGAAACAGCCTCCATGGCCATAAACCAGTCACTGTATTTTATGGTATCCACCGTGGAGACCAACTGCTCCGATTTCTTCGACAGCAATTGCCGCTCTAGCAAAAATGACACCGTGGAACACTACGACATTATCCACGACCACGCGGTCCAGGCATTGTTCTGCATCCTATACACCACAATCTTCGTTCTGGGTGTGTTCGGAAACGTGCTGGTGTGTTACGTGGTTGGCCGTAACCGCGCTATGCAGACAGTGACTAACTTCTTCATCACGAACTTGGCTCTCTCAGATATCCTGCTGTGCACCCTGGCCGTTCCATTCACACCACTATACACCTTCCTGGGTCAGTGGATATTCGGCAGGGTACTCTGCCGCCTAGTTTCATGCGCTCAAGGTATCAGCGTGTACATATCGACACTTACACTCACGTCAATAGCCATAGATCGCTTCTTCGTGATAATCTACCCATTTCAACAGCGCATGCAGCTCATCACATGCATCATAATTATCTTTAGCATTTGGATGTTCTCTTTGATAGTCACTCTTCCGTATGGAATATACATCAGACATAGATTCTTGGACGGTCGGTATTACTGCGAGGAATTTTGGCCGTCAGAGGACTTCCGGCAGCTGTACGGTGCCCTAACCACTTCCATGCAGTTCGTACTTCCTTTCATAATCATAGCTTTCTGCTATATTAAAGTTTCCCTAAAATTAAACGACCGTGCCAGGGCTAAGCCGGGTTCCAAAAACTCCAGAAAGGAAGAACTTGACAGGGAGAGAAAACGCCGTACAAATCGCATGCTTATCGCCATGGTAACGATTTTTGGCGTTTCTTGGCTTCCACTGAACCTCGTTAATCTCCTCAATGACCTATACATTCCAATCGGTTCGTGGAAATACTACAACCTGTGCTTCTTCATGGTGCATGCCATAGCGATGAGTTCCACATGTTACAACCCCTTTCTTTACGCATGGCTCAACGAAAACTTCAGGAAGGAATTCAAGCAGGTTCTGCCTTGCTTCGTACCATCAGGTAGTCGGTCGTCGGCTTCTGGAGCTATGGGAAGAACCGGAGGATGGCGGTCAGAAAGAACATGCAATGGAAATGAAACAATGCAAGAGACTCTGTTACCCACGTCCGTCATTCATAGGGCAGGTTCGGTAAGAATACAGATGGCGACTGACGCTCCGACTCCTGGCAAGGACACAGACGAACATGTATTGCCGGTACAGAACAAAGTGTCGGAAAGTGATTGGCGATGCAAAGTTGACCACGTGGATGTGGAGACAGTCCTGGTCCCCGCGGCAACATACTCTACAGGAGACGACTCGGTGCATCTGCAACTCACGATTGCAGGCGACAACAGCTCAATGTCATCCCCGAAGGCAGCGAATTCGTTGAAGACGGAGATTAAGGACACCGCTCAACTGGCCGGCATTCTGAGGGAGACTCTG
>Bla136
GATCGATTTGGAAGCTGGAGACGTAAGTCTGAGCCAGGATGCTACTTAGCTGGGACCTCCAGCAGTAAAAAGTCCCCAAAACTCACTGTTGCAGCAACTATAGAAAAACAGGATGTGCAGTCAGAATTTCAGAATAGCTTGAATAGCTTGCATGAGGACGGTAGCACAGGGGGAAGGAGAGATAGTTCATGCATTGAAACTGATTCCACCCATTTGCATGATAACAAATGTGGGGTGACTGCTGATGACAGTATTGATAGTGAGTGTGGTGACAAGATAGTGACTGGTAGTGATGTGAAATGTGATGATGGCCGTGAGGAGAGAGAGGAGTGCAATGAGGGACAAGCAAAAACATTGGAAGAAATTGTAAGCCAGCTGCTTATGCAAAATCAGGAGTTCCAGAAAATCTTAAAGAAACAGCAGCGGCACGTTAACTTGCGGCATCGTCTTACAAACTTTGGTAATAGTACTTCGTCTGCTGGTGGTGGAAATCGAGATGAGACGACAGATACCGAGAATGATGATGAAGATGGTATATATGAAACCCTGAGTATGACTGCCTCAATTGTAGCACCATCTAGAGTGGGGGTTGTATCAGGACAGAGCTATCGAGCGCACAGATATGCCCATATGAGAGCATTGCGCAATGAGCAGAAATCTATTGCATCCAAGACCCACCAACACGAATCGGCCCCACTAGAATCTGAGTATGTAACTTTAATGTGCCATAGAGAAGATGAAGGTATAAATAGATCTCAATGTTTATCTAATAATAAGTTTAAAAAGGAAGAGGATGTGAGTGTGGAAACTGTGGATCCTCTTCGAGGATGTTCTGTGAATATTTATTCAAGTAGAGCTGCAGATGTAATCAATAAACAAGAGTGGCTGCATTGTCACTCAGATTTAGTTGACGAAAAGAGTGACAGGGAGGAGGGACAATGTAGTTTAGATTGGGATAAGACTCGAGATAATTTTGGGAACTATGACAACCTTCAGCATATCTGGGAAAGTGTACGTAGACAGCAGGAGGAAATCAGATGTCTGGCAGAGACAGAAGAAGGGAGAACAGATGGCGACACTGAGGAAATGTTAATGAAACTTCGTCGTACCCGATCTTTCTCCTGTCAAGGAGAAGATGATTCCAGACAGCAACGGCAGTGCCTCCCACCTTCCATGTCTCAAGTGTCTCTGGATGCCGCAAATATTCCCACTCTGCCAGCTGTGTGGTTGAAACAACAGGGTGAACATTTAGCCACTCCTAATAAGAAATCAGGATCTCTGCCACGTAGTTTTCAGCTAAGCCATGATGCTCACTCTCTACCACATGAAGCAAGCTGCAAGGGAGGATCTTATAGGCCTCGGTTATTAACCCGTGATGGACGTTCATGTTCTGACAGGCCTTTTACAATAGCATCAGACAAGCCACCAGAGATCAATTTTGAAGATATTGAGCGTTACATAGAACAGAGTGATACATGTCATGTCAGGCACAGATTCCCTCTAAATGCAGGAGACACAACTGAAGATGACAGTATGACAGACTATACAGCAACTCCAAATACAAGTCTTAATGAATTAAATGTCCATCCTGAATATAAGATCTACAGGCCGAGTGTTTCAAAAGCATCTCTCAAACATGTGATCTCAAGTGTGAGTAACAAGCTTGCTGGGATGAGAATGAGTTCCGAGACTTTAGAGTCAAATGATGGTGAGGTGGAACAAGAACGGCTTCTTCAGAGAGAGCGACGAGCAAGTAGACTGGTGTATGCCCTGGCAAGGCAGTATAGTAAGACCTTGAAACAACGAATACGCAACATCATGGGTGAGGATTCTACGGAAGAATACTATGACGTGGTCCAACATCGAACTCCGTCACCTGTACAGACTATGTCTGCTCCTGCATTGCCCATTTACAAGCAAGGAAGTTCAAGTCTTGGAGCTCGCATTGCTCATTGCTCCTCAGAATATGCAAATCCACGACAGCTATACCCAAACATCGCACCACCCCCTGAATCCACACACAAAACATCAGATATGCGACCTGACTCTGTCCTTTCAGTTTCATCCAACTTCACAGCCTCTTCTAGTGAAGGGGAAAAAACCTCTGGTTTCAGTGGAAGTTTAGATATATCTATCCCAATCTCTGTTTCTTCCAGTACCGTTGCACCTTATAATGATCCCCATGAATCTGTTCAGGAGAAGACTGATGATGTTAATCTGAGTGATGGCTCTGCTGATAGCTTTTATGAACGTTCCTTTGAAGCTATAGAGCCGTTTCTGGAAAATGAAATGTTCAGAGATTCTGCAGTATTCAGTGATCATGAAGAACTGACAGATTCTCCTCTCGCCTCTAAAGACTTCAGCACAGTTAATGCAAATGATGACAAGGTCCTACCACCTAGGCCTACTAAAAACCATAAAATTCCACCACCGGTCCCTGCGAAGCCAGATATACTGAAGAGCAAACCCATAGTCCAAGTATCAGGATCTAAACCAGGTATTTTTGAGAAGGTAAAGAGTTTAGAAGAGAACTGTAGGTACCAGAAAGAAGATCATCTGGTGCGTAATCTTGAGGGTATCAGTAAATCTATCCATGATCGTCGCCGAGAGCTGGAGCTGTGGAAGGCAAGTGGTAACTCCTTGTCTCGTGATGATGAATGTGACACTAGTTCCCAACATTCCACTGCCTCTACTGTCATTGAAATTAGCCCTTGTAAGGACTCATATGATTTTGCTGAAGGATCAGAGGAAAATGGCACTCCTAGGGGATGGGTCAAACATGTAATAGGCAAGTTACAAGGGAGTCCCAATGAAGATCTACGGCAAAGAGATCAGTGTCAA
>Bla137
CCTGTGATAAAGGCACGTGTACGTCACTATTTGTCATCACCCGAACACCCAGATGAAGACTTAACAGAATTAATTTTAAGCGAGCAACAGAACTTATGTAACAACAGTGTTGCCTTAGCGGCACCGACAGGTTCTAGTAATCAGCACCCTCAACAAGAACAGTGTCAGCCTTTACTGTCTAGTTCCTCACCTTTGTCAGATACCAGCAATGGTCAGACAGGAGACTTCCATTTTCAATCACCGTCTTCTCCTCCACAGCAGACAACGAGTAATGGAACTTGTAGTTATGCAACATGTTCAGAACTGGAAGCACTTCTTCCTACAGGAACACAAGATGGTAACAGTTCTGTTGACAATTTTGAAGAAGGTGAAAGATTTCAGTGGGAACCACTCTTGGGTAGTGACAAATTTTCGAGGCCGCGTCCTCCTCGGTTTGAAGCATTCATGATGACAGGGGACTTAATTCTCAACCTGTCCCGAACTCAACAGAGTTCTGGGTTGTTCCCCAAGCACCAAAAGAAAGTGGATAGTTTAAGGTATCATCACCATTATCATCATCATTACAATCACCATCATCATCATAATTCAGTACCAACAAGTCCCAACGAGATGGAGATGGGGCACAGGAATCATCACTATAAATCAGCATCTGCACCACCAGGAGGTACAACTTCAGCAGGGACATCTCCTGTTGGCCTCAACAAACGAGACAATAGCGTCTGTAACCAGCCAAGTTGTACTGGATCTTCTTCAAATCCAGACACTAAAAGTTCATCATCTGTGTCTACATCTGCATTTCCTTATCACCACGCAGTTGGTGGCTTTGTAAGAACGTCTCGATCAGAAGACCATCTCCAGTTCCAGAAAGATTCTTCCATGAGTGCAGTTGATATAGACATTGATGAGGACGTGACATCTTCTCTTAATACGCTCCTGGACACTCGACAGGATAGTGGTGGAAGCAGCAATAATGTGGCGCATCCTTTGGGGGCTGGTGCAACAGAAACTACTACTAATAATGACCGGATAGTTTGGACATACAATGCTCCTATAGTATCTTCACCTTCTAACTCTGGTTCGGATAACTCGTGCTGTGGAGGAATTTCCTCAGTGGCATCCAGATCAGGGTCTTCTGCTGCTTCCAGATCTGCTTCTTGCACATCCTCAGAGGGTATCAGTCCGCAGAGGTCATTGTCTCCAGCCTCTCCAACTTCAGTTTCTTCATCGGTGATGTCAAGCAATTCCAGCTCGCGGAAGATCCCGGTGCTCATTACGGGGGCGGCAACTGGACCTGTAGTAGACTCCGCGTCATATCTTCACCAACCTAACGGAGATCTGAGCCAGTCAGAAGCAATTTCTAACATTTCGAGTCCAGATTTCCAGGAAGAGGAGACCCTTGATATTCTTAGTTCAAGAGATCTGATGGAAGTTAGTGACCCTAGTGACAGTGATTCTACATTACTAGTTAGTGATCGGACTCCAGCGGCAACTGTGATGAACAATAATAACTCCCAGCAATTACATCATCTTAATAACAATAAGAACCAGAATCCATCATCTGTTTCAACAGATGGTGTACATCTTCATAGTAATGTGGTTGGGCAAGGTTCTGCTGAACATAGGATTGTTATTCAGGTAAAGGGACCTGATAAGGACGGTAATGTGCTGAGGGCACCTGGTAGTCCTAGAGGGACTAGGAAAACACATCGAGGAGGGGGTTTACCTCCGCTAGCAGGTAGAGAATTGGATTTGCTCTACAGTGGGCTCTCTGCTCAACAACCTTCAAGATCACCTTCAAGTTTGAGCTCAGGAAATGTCACGCCGGAGCTTGTCGGATATCAG
>Bla138
GAACTGCAGCCATCCCAAGAGGTGCACTGCCCTCCCCTGACTGCTGTGGAAACCCAGGTCAATGGGAACAGCAAAGGTACTGGGGTCATGGTGGTTGGAAGTGATAACTGTGGCAGCTTGCATCGAGACAAAACCCCGAGGACATTTTATTCTCGTATCCCCCCACTGGGCCGCTCCACAAGCAGTGGAGGGGATGGAAAAGGCAGAGAACCTTCAGAAGCTAAGCTTAATGCCATGTTTGAACAGTATCGTGACTGTAATGAGGATGCCATGCTAGCTGATGGTATTGAAAGCTTATGTGCAGATCTGTCTGTGTCACCAGATGAGTTTAAGGTGTTGGTCCTTGCATGGCGTCTTAGTGCAGAGCAGATGTGCCGTTTCAGTAGAGCAGAGTTTGTGAGTGGGTGTAGGGCTATGCGAGTGGACTCGGTGAAAGGAATCCAGGCTCGACTACCAGAGTTGGTGGTTGAAGTAACTAGAGACCCAGAGTTATTCAAGGATCTATATCGTTTCACATTCAGATTTGGACTGGATGCTGAGTCAGGGCAGCGAATCTTACCATCTGACATGGCCATCTGCCTGTGGCGACTAGTATTCTCTGTTAGAGAGCCACCCATACTCTCTCGTTGGCTGTTCTTTCTTGAGACTCACCCCCAGGTTAGGGGCATCCCACGTGACACATGGAACATGTTCCTGAATTTTTCTGAGGCAGTTGGTGATGATTTGAGCTCGTATGATGACACAGAAGCTTGGCCAAGTCTATTTGATGATTTTGTTGAATTTGAAAATGATCAGATGAACCAAAACATCTCCAAGGATAAGGACGAAATAATTAAACAAGACTGTAAT
>Bla139
ACACGGATTCTTCTAAGCCTGTGGGACCCAGGGCTTGTTGAAGAAGCTCTGTCCTTTGTAGAGGAACACAAAGTTTCGCAACCTATACCTGAAGACCCTGTTGATGGAGAGGATGGCCCACGCAGTTTGGAATTTCGACATCCGCAAGTACTTTCTCCATACCGGCGCATCACTCAGCAACTTAATTTTGATATGAAGTCACCTGATATAGATGACCTTGTCACCCCAGACAGTCCGCACTGTACCCGAGTTTTCTGGAGCCTTCCACCCAACGGAACAGCTCACAAGGTGGCAGATGCAGACACTGCTTCCATTACAGCATTGAAAAGTTATGGGTCCAGATCAAAAGATTCCCTTTCAGGGAGTGAGACACAATTTGAAATTTTTCCAGATTCTGAAGAAGGATCAAAAGATGGTTCAGACCAAAATGCAAGGGATGAAAATGAAGCGGAGGAGCTGATGAATAATCAGGCCAATCAGGACAGATTAGGAAATTGCAATGACGTGTCAGATGTAGAAGATAGATCAATAGGAATGTCCAATGGTTTTGACTGTGACCTAGGTCGAAGATTTTTGGATACACAGGCCATGTGTAGTTCTCCATCTGCTAACTACTACAAGCCCACGGATGAACCCGAACCATGGGATCTCACACAGCTGAACATTGAAGCTAGTGTCATGTGTCTTGTTAGCAAGGTCAAGTTTCTTTGTGGACGTTGCGGTAGCCCTGCCGTGCGGCTGAGGTCCTCTCAGCGTGGGATGGGAAGATCACGTAGCTTTCGTGGTGGTCTCTCGACTCAGGCTACTGCAGATGAGGGCAGTGGCAAAGATTCTGTGGTGACAGTTCAGCCAACAAGTACCAATGGTGGAAGTAATATTTCAAGCACAGGTGACATTATAGAAAAAAATGCAAAAGAGAAGATTGAGGACAAATCTCAAAGGCTGGAATCAATTGGACTGTCAACTAGTATGAGTAGTGATGACGTGATAAACAAGGCAGTGGACACGGTGCAGAAGGCTGTAAATGGTGCTGTAGGGAGGAACTGTTCTACTGTACGCAACAAATTTACCGAAGGCTTAGACTTTGCTTCTATCGTGGATTGGACATGTGAGTTGCGTCCCAGCATGAGGAAACTTCGACAAGCCATGGATGGTCTGTTGAAGACCGCGAGACTCACACACAGTGTGTTTCGAGTACAGGAGGATGTGCGAGGTGCACAGAGAGCTTGCAACGTGCGTTACCGTCGAGATGTCTGCTTTTCACAGGCT
>Bla140
ATGCGGTCTCAAGTTATCTGGTTGCTCGCTGTGGCAGCAGTCGCTCCGGTCTGCTCTGCGTCCGGATCGTGCAACAAGCAACTGCTCCCAGACCTCACATTCACGTTGGACGGCGCCAACCTGGACTGGCCGTGCTCGTCCACAAAGAGCATCTACACCTCATCAGGACGCTACATCTCGAAGCACGTCATCACTACGAGAGTACAGATCTACAAGGACGAGGCTATCGTCCTGACGCCTCGTTACAAGACAGGCGTGCCTTTCACACTGGGCAAAATGCCGCTCAGATCCAAGAACTGTCACCCAGTGATAACCCCATTTCCTTGTTGGAGTCTCCAAGAAGAAGGTAACTGTCAGGCACTGCAGTCTGCCGTCGACATATTTCTTGACGCTCAGGACATCCTTTGGGTCCTGGATGTTGGTATCGTCAACACTCTAGAGCAACCGATCAGGCGCTGTCCTCCTAAGATCGTAGCTATCAGCGCGAAGACAGGAAAAGTGGTAAAAGTGATCGATCTATCAGAATTGGTTTGCTCTGCCAGCAGACTCCAGTACCTCGTGGTGGACTACGATCAAGATGGACGCTGCTATGCGTATGTTAGTGACGCTGCGACGCGGGCGATTCTTGTATATGACGTCACAAACAGCAAAGGTTACCGTGTCGTGTTGCCCAAAGCCGTGACAAAGGGATCGTCTACCAAAGACGTACTTTATCTTGCTCTCATTAGGAAATCCTGTGGTACAAACGTTTTATATTTCACTTACCTGTCAAGTGCACGACTCTTCTCAATCAAGGCCCACCACCTCCGTCGAGGATCTGCCAAGGGCACCGTTGTGGATGTTGGTCCCAAGCATCGCAGTATTGTTATTCTAGGCACGGATAATGGTTCTGCGATGTTCTTCCGTCTGAAGGGTGAAAGTGACATCTATATGTGGAATACAGAAACATCCTTCAAGTCCGATAATTTCTTGCTTGTCCAGAAAGGTACCGAATGTCGGCTGGCCACACATGTTGTGCCCGGTTATAAACGTCTCATGTGGGTTCTGGAGTCTAACTTCCACGATTACATCCAGAACAGAGTAGGCTGTGCCGGTGCCAGTGTCTCTCTCCATCCGCTGGTCAAATCGTGCGAAAGT
>Bla141
AGCATATGTAGCAGTGATAATGACTGTCCAAATGAGAAAGCCTGCTTGAACAATCAGTGTATAGACCCATGCACTCTAAGAGACTCATGTGGAGAGAATGCCTTGTGCCAGACAGTTCTGCATAGACCTCGGTGTTCATGTCCACAATGCTATGTTGGGAGACCACATATATCTTGTCAACCAGATCTAAAGTGTGAACCACCAGGCCCTATTACCACTCAGCCCACTGTAGGTTGTGTGTCCGATGAAGACTGTGCTGATAATTTAGCATGCAACAGGGAGGTGGGTGATTGTCAGGACCCATGCAGAACAGCTCCAGTTTTTGTATGTGGTGCAAATAAAAAGTGTGAAGTACACAGACATCGTCCTATGTGTGTTTGCAAATCGGGTTTTGTGGTGAATGACATGGGAGAGTTAACTTGTGCTCCTGACCACATTGAGTGTTCTCGGCATGAAGAATGTGCCTCAAATCTGGCATGTATTGATAGCCAGTGCCAGAATCCTTGTACTGCATCAAGAGTGCCTCCCTGCTCTGCGGACAAGACATGTGGTGTTCTGGACCACCATCCAGTCTGCATCTGTACCCGCAACTGCAATCCATCCCTGTCCATCTGCCTACGTGACAACGGTTGCCCGCCACAGCTAGCATGCCATGGCTACCGGTGTATGGACCCCTGTGTCAACGTTACCTGCACAGATGACGCTCCTTGTTTTGTGGAGGAGCACAGACCTGTCTGCAAATTCTGTCCCCCAGGATTTGTCACAGACTCAAAATATGGATGTCTCAAA
>Bla142
CCAGGAGGTCTTGAGCCTGAGCTGGCAAACGCAAGTGAGGGGAGCATGGAAAACAAGGAGGTGTCTGCAGCCGAGGTTAAGGCTGAGCCCGTGCCCATAACAGTTGGGGACTGTATCACCATTTCAAGAAAAGGCAAGAACAGTGTCTCGGTGAAGGCCAAGAACATGCGTAAGACAAAACTTAACAGTGCTGAGTGTAAGTGGCAGTTGAGTGCAGGGAAAGGTAACAAAAGACGGAAAGCGTGTCCAGTCCCTGAAGAATACGAAGAAGGCGAGTCGGTGTACGAGGTTGAGAAAATCTTAGATCATCATAAGGTTCAGAATGGAGACATTTTCTATCTGGTCAAATGGAAAGGGTGGCCTACAGAAAGTAGTACGTGGGAACCGGAAGAACACCTCACCAATTGCGAGCAGATATTGGAAAATTATCGTTCAAAATTTCAAGGACAGATAGTAGAACTGGCCTCTGTTGGACTCCCAACATCAGAAGACATGGAGAACTTCAAAAAGAGTCTTGAGCAACCAACGAAAGGAATGTTGGAAAGCGTCATGAAGACTTTCTCAGCTAAAGGCTTTCTGAAGTACACAGTGCCCACAGAGAAAGATATTGACATGAAAATTTTTGATCTGTTAAAACTTCCTGATGACAGAAGGAATCCTGAGCTGGTACAGAAAATAAAAGATGAGCTCATGGTCCGAGAATTTCATTTCAGACGTCTGGAGCAGCTGAAAAACCTCCGGGTGTTTGAAATGGAAATGAACTGCCTGTCGACAGATAAGGCTTCTATAGCTGTAGAAAATGATGTGGATCTTGAGGAAGCACCAACCAACTTCATGTATTTAAATGACTATCTGCCTGGAGAGGGTATCACCATTCCTGAGGACCCTCCAGTTGGATGTGACTGTCAGCCATTCTGCAGTCCTGACTCTGGAAATTGTTGTGGCAAGCAGTCTGGCGCTACGTTTGCATATGGTCCTGATAAGCGTCTTATTGTTCCTGTGGGAACTCCTATATACGAGTGCAACAAGCGTTGTAAGTGTAACTCCGCGTGCCCGAACAGGGTTATTCAGAATGGACGCACGATAAAGCTGTGCGTGTTCCGAACGGCGTCCGGTTGTGGTTGGGGGGTGAAAGCCTTGCAGCCTATTAAGAAGGATTCATTTGTATGCGAGTATGTGGGTGAAGTGATTAAGAATGAAGAGGCTGAAAAAAGAGGGAAAATTTATGATGCGGAGGGCAGAACGTACCTGTTCGATTTAGATTACAATGACAGCGAGCAAACTCCGTTCACAGTAGATGCAGCTGTATATGGGAACATCTCGCATTTTATAAATCATTCATGTGAACCAAACCTTGCAGTGTTTGCTGTGTGGATCAATTGCTTGGAGCCCAATTTACCGAAACTCGCCCTGTTTGCCACGAGAAATATCAGGGAGGGAGAGGAAATTACGTTTGATTACATGTGCCAGTATGTAAAGGGAAATAACAATTCTCCCTCAAATCCAGATCTGTCTTCCGAAAGTCTCGTTTCACCGTACGCTTCTCCGTTACGCGCTCGTCTCACTCTGCCCGACAGCGAACGTTTAGAAAACTCTTCACCGGAATCTTCGGAAATAGTCAGTAAAACGGCATCCAGAACTCGCTGTAAATGTGGTGCTAAGAAGTGTCGGAAGTATCTGTTT
>Bla143
GCCCAGGACGGAGGAGATCATTCGTTCTTTGAGGGCGGGGAGAGTCGCCGGCTGACACACCGGGAGATGCAGATACTGCTGCGTCGAGAAGGCGGTGATGAGGGGCGCCCCGTGGACTGTTGCCCTTCTGTGGAGGAAATGGTAGAACCGGAGGGCGGTCGAAACAAAGACGACATGTACGTGGTGCTCTTCCGGAACGGCGACATACGTCAGAGATTCTACGAATACTCGTGTAAAGAGAATGTTGTAGGCAGGCCGTGCCGGTTTTTGGAAAGGCGATTACACAATCAGTCACGGTGTGTTCAGAAATTCTCGTACACGTACGCTATTGTAAGAAATCCCGCAGTATCCGCGTCGTCTGCAGAGTCGGGCTCTGGCGAGCCGCAGAGACACCATCACCACAGGGCTCATCACCTGACAGCCCTCCCACTCACCACGTCTACACCAAACTCCTTTGGTGGCTCGGAGTGGATGCTCGATTACATCCGCGTACGCAGCGGATGCGGGTGTGAAGTGATGCCCAAACCCAAGAAGCGTTCAGCTGCCAACAAGGGCAAGAAAAGTAAAAGCAAAAAATCTTTTAGTGAAGACGATTTACAGACC
>Bla144
ATGGGAACGGTGTTGAGCTTCAGCCCTCGCGAGAGGCGCCCTGTCTACACCAGCAACAGCGGTGGTGAGTTCACGCTCAACAACTTCAGCTACGAGCAACTTAACAACGCCAAGAACCGCGAGAACAAGGGCGTCACGGCGGCAGTCGGCGTCGCCAACAACACGACCAACCCTAACAACCACCACAACGCCACAAACAACCACAACAACATCAACAACAACAACGAGAATGCCAGAATCATCTCTGAGAAAAATGCGCTTGAGAAGAACTTCAAGAAGCATTCGCTGTTCATCAACACGCTCAGCTGGAAGCGATTCTCGACGACAAACAACAACAAAAAGAAGTTGGACAACAAGAACAAGAACCTGTCGGTCTTCCGACAGCCGCTGGTGGACAACATCCACCCGCTTGTGGTGGACAAGAACAAAAACATCCAGAAGGCGGCGGCCATCTCCTGCTACTACCCAACCGCCAACAAGTCCTCGGCATCCTCCACAACCATCAGCACCAGCACCACGACGACGACGACGACGTCGGGTACGACCGCGGCCTCAGGCAGCCTCGACATCGTCCGCGCCAACAACGCCAACAACAACACGAACCAGCAGTGCGACAAACTGGCGCCCAAGGCGGCGTTGCTGCCGAACCTGGCAGTGAGTCAGCAACAAGCACAGCCTCAGCACGGCCCGCCTAAGAAGACGGTGATCCACGCATCGACGTCAGAGCTGCTCAAGTGTCTGGGGATCTACCTGCACTCCAAGTGCTACCGCCTCAAGGACTTCCAGGCCGGCGACGCCGTCATGTGGCTACGGACCGTGGACAGGAGTCTGCTGTTGCAAGGTTGGCAG
>Bla145
CAGTTTGTGTTTGGAGCCAAAGCCGTGGACTCCGATGAGGGAGCCAACAGCCGCGTGGCTTTCTCTCTGGGCGGGGACGACGCTGCCCTGTTTTCCGTAGACCGTGACACTGGGGTCGTAAAGGCTGCTCGCGAGCTATCGGAAGCAGGTGGAAGAGGGCGAGAGTTCCGGGTGCAACTTCAGGCTCGAGATGGCGGCAGAGAAGCCAAGACGGCCACAGCTGAACTCACAGTTCAGCTGCGTCCTTCAGGACTCTTTCCAAGCCTTACCGCACCTCGGGAAACGAAGTTCTCTCTCCCAGAGGACGTTGCAGCGGGCAAGGTCATCACGCAGTTCAGCGCAACATCTCCAAAGCCACGGCCAACCGGAGAAATTCACTTTGCAGTCGCGGGCGGTAACGTTGGGGATGCCTTGAGGGTCGATCCGAATACTGGCGAAGTGCTCGTAGCAGGAGGAGGGCTCGATTTTGAAACAGCGCCCCAGTACATCGTCTGGATCGAAGCGAGGGACTCTGATGTCCCACCTCTCCGTAGTGTTTTGCAGCTTGTCATCAACGTCACAGATGCAAATGACAATGCCCCTGTAATGGAGAACGCCATGTACAATGCCAGTATCCTTGAGGAAGAACCTCCACCACAGAAAGTGGTACAAGTTCGAGCGACGGACGCCGACTCGGGAATCAACGGACAACTCGTGTACCGTCTG
>Bla146
GTGTCTGAAGTGCTGGAAGGTGCCATGAACATAACTGTAGCCAAAGCAACCTTCAATAATAATGTGTTCGAGAAGATCCTATCACGAGGATTTGTTCTGAAGTACTGGAACCGTATCGTCATGACCGACAATACATTCCAGTGGTTGGAAGCGGATGCAATGGACATGCCATTCGAGTCACTGCCAGGAGTTAGCACTTACGAATTCAGTTTTGCGGGTAACGAAGTAGATCAGTTCAACCCTGGAGCCCTGAGGTTCGCAGTGAAAGCTATAGAAGGCGGTGCAGGAATAAGAACAAGGCTAACAGACAACAGATTTACGCAGATCTGCCACTGCAACTTGATCTCGTGGGTGAAAAAAATGGTGACATCGGAGAAGGAAGCGCTGGATGAGATTTTCAACACCAGCTCGTGCACAGTAGATTCGGTACTGGCACGGTGTTTCAACGTGCCGCAGGGCTTTGTAAATATGAGGAACTACACTGAACTGGTGTGTGGATCACGAGAGGTGATAGTGTGTGAAGAGATGAGTAAGGGTGAGAGTGCTGTGAGTGTGGTGCGGAGCAGTTCTGCAGACAGTAGTGAGGTGGACCACGAAAAGAAAGTGCTGGGATTAATTTTCATAGTGGTGGTGTGTGCAATGATCATCATCGTTACGATCACAGGAATTCTCTGGTTGCGGCGAAATGGGTACTGCCTGCAGGCAAGGATAATACTGCTACCCACCACAACGAGTTGCCTCACCATGTTCTCGACTTTCTTCCAAGGCATTGGGACACGGGGTCTTGTAACAGCACGGTCTATATCCCGGCTGTCCATGCACGAGTACACAGAGTTGCAACAGCAACAGAAGCAGAGGCAAGGTTTGCTGGTCATCGCTGAAGATAACGTTAGTGAGGGGCAAACTGAACAAGTGGCATGTGAAGACAGGTGGACTCAGACTCTGCCTGAAGAACTGACTCAGGAACTCCTCCAGTCACTACGAGAGAAACTAGATGACCCAGAAAATTACAGTGAAGCGCGAGACATGATAGAACATTTGTATGATCTCATCAAGGTTGAAGAAAGTTGCAACAACAATAACATGCCCTCCACGTCACGTAATGCTGAATACTACGACGACGAAGACGATGACAATCTGTATGATGTGATTCAAGCTCCGTCACCACCGCCACCCAGACTAAGGCAGAACAGGTCGAAAAAGATTACGACGTGCAGCGTTGGCACGAGAGCACCATCGCCAGACAAACTTCTGTCTTATGCACAGGTGAGGAGGAACCGGCAACCAGCGGTAGTCTGCGAGTACGTGGAACCCCGAGACCGTGAACAGCATCTGTATGCAGAACTACCTGGAGGAGGTGCCACTACCTTGCCAACCACAAGCTCTGGGTCCAACAAATCGCCAGCCAGACCACTCAGCTTCTTGCGTGCCCTGGGTGAGAGTATCTTGCCAAGGGTGTCAGCCACTGTGGGTGGCAGGGTGCAGCAACCAATTTCTGTTTTATGTGAATACACTGAGCCAACAGACACTGCAGTTCATGTTTACACAGAAGTGCCACCCACAAGCACCATCAAGTGCTCCAGTAAAATGGCTAACCGTCCACTTCCCACCAAGCCTGACCAGGACAATGTCACTTCCAAGGAGAAAGACGATCCTGGGGAGGGAACTTCTGCCTCC
>Bla147
TTGGTGTTTTTCATGCTGTGTGACCGAGTACTGGTTCCTGGACAACGAGTGACATGCCTCTACTCCCTCATGTTCTACAACGTCATTGCGTACTGCGTAGCGTACATAAAGGAACTCATTGAAAAAGAGGATTGGTCACCCTATGTGACAATGACCGAGCATTCCAATATCAAGCACCTTGCCATGTCAGCGACGAAGATTGTGTTGGAGTGGACGAAGGCAGTTACCTTCATCATCACTGTTGTTTTCATGCTACTAGTTTTTGGGCTGGAGCAGGGCCTGGAGCACTATCATCCCACATCACTCTACACTGCAATCACATGGTTCTATTACATGGCCACCGAGAAGGTTTTCGTTGATATCTTTCCTTCCCTCCTCCTCTTCCTACAACTTAACATCCTGGAATCTCTGGAGTCGCTGTGGGCTCCGGTCATACTCCGAACATTTACCATTATCATAACCCTACTTCTTTCAATTCCTCTTATTGTATATGGACAATACCGCTTTGTCATTACAGTACTGTATCTCAATGCTTTCCTACGAACTAAAGAGATGGTACTCAATAGTTTAAAAACCCTCAATAATGAGCGTGCTGTTCTCAACCAGTACCGTTACGCTACATCAGATGAGTTAGCTGCCTTTGATGATGTGTGTGCAGTCTGCTTAAGTCCCATGCGATTGGCTCGTATTACTCCTTGTCATCACATATTCCACGGTGATTGCCTTCGTCAGTGTCTTAAAGCTTCCGATAACTGTCCCATTTGCAAACGCGAACTTAAATTTGAT
>Bla148
ATGGCTCACCACGAATTTCTTCCAGTTTGTGATGTGCTGTTTAATATAATCTCCTTGGCCTCTTACTTTTGTGACGTGGTGTTCGATGTCGTGATGGGATATGCACTGTTTGAAAGGGGTCGCATTGTTTGGTTTGCTGTTTCAATGACTTTTGTTACTGCTTCTGTGGTCATAAGCCAAGTCATATCCCTCAAATGGTACATTCATGCAAGTGAGACTCGTAGACGGTTGAAGGAGAAATCGAAAAGCGAAGCTGAGGTTGCAAAAAATCCTCGTTATAGTAGTGAACAGTGTTTGCAATTTCTTGTTGCAGCCCTGCACCTCATACAGTGTGGTATTCTTTGGCGGTATTTCAAATTATTCATTCCTGTAGATCTTCGTTACGTGAAACATGAAGTACGAGATCTGTGTATGTTGCGTTTATTTCATGCCTTCTGTGAAGCAGCCCCTATGTTACTAGTCCAGCTGTATTTGTTGTGGCAGGAAAGCTCACCTAAGGAGTTTAGTGACCTCAACATTGTATCAACTGTTCTGTCACTATTCAGCGTTTGCTGGGCACTGGCCTCTTTCAGCAAGAATGTACGACTTCAAAATGTGCATCGATTGGTTCTAACATGGCTTGGTGTAATATTTCAGTTTCTTTGGAGACTTGGGACAGTTTCAGCACGTGTGACAGCTTTAACTGTGTATGCTACACTTTATGGACATTGGGTATTTCTTGTAATTGGCCTCCATTGGATTTCTATGTTTCTTTGGCTGATCTCACCAAAGAATGTGTTCCATGGTGAAAGAATCTCCAAGCGACGTAAGGCAGCCTTCTCAGCTCTCATAGCAATTGTCTATATATTTTCATACATCAACCTACAG
>Bla149
CTCTATGATGTGCCAGCATCAAACCCCACACCACGTGAACTTCCACTGGAGCTTAACTCGGCCCTTGATTCCTTGGCTCGGCTGCAAAGTGAAGCCACTGCTGCCATCTCCAAGCTGCTAGCATATGCGGGACCTCAGTGGCGCTGTAAGGAACGACTTGAACCAAAATTAATGGATATCAAGTTAGCTGTGGTAAGACTTCGAACATCTCTGCATGACCTTGCTGAATTTGGAGAAGGGGCATTAGGAAATGCAGGAAGAGCACCAGATAAAGGACTAGCAGTGAAGTTACGACCCTTAGTAAAGGCACTTAGAGATGCAGACAGGCTTGTTCAAGAGGCAGCTGTGACACTAGATGGCTTGGAGTGGTCAATTGATGCTCTGTCTCGTCCAGAAGAAGACCATGCAGAGGGAAGACAAATGGCATCTCAACCACCTGATGCTCTTGATCAACTTGTTGCATGTGCAAGGGCACTGACAGAAGATGTGCGCCAAACAGCATCTTTCATTCAAGGCAACTCTACACTACTCTTCAAGCGGGCTTCTACACCTCCTGGAAACAACAATGAATGGCTTGAGGACTATGACTATGTCAATTTAGAATCTAGAGAAAGTGTGGCCCAGCAACATGCAGAGATCCGTGATGCTCTTCCTGCAGAACTTCGGAAATCTTATGATGTACTTGTGAAAGAGGCAGAGTCAGCTGCTGTCATAAGTGAACCAAAAGCAGCATCAGGTGATGGTGAACTTGACCCAAATGATCGGCAGGTACTGACTTTCTATGCAGCACAAACGGTAACTTACACCACACATTTAACTCATGCAATTGATGCATTCCTTCAGACTGTTGAGCACAATCAGCCTCCTAAAGTATTCCTTGCACATGGTAAGTTTGTAGTTCTGAGTGCACACAGACTAGTCCACATTGGTGACACTGTGCATCGTAATGTGGTGCGATCTGAAGTAAGGGCAAGAGTACTGCAGTGTGCAAATGCCTTGTCAGAAGCTCTGGCAGCCACGGTACACAAGACCAAGAAAGCAGCACTTCAGTTTCCAAGTGTCACTGCAGTGCAGGAGATGGTGGACTCTGTTGTGGACATTTCCCATCTTGCGAGGGACCTAAAGCTCAGTATGATTCAAGCTGCACAGCAGCCCACTGTCATGCAA
>Bla150
TATGAAGGGTCCAGAGTTATGGTTGTTAAGGGAGAGAAAAATCTTAAAACGTGTGGTTTGTTGGACCACAAGGAAGGGGCTGTTCACCCTAATATGGCAAGTGGTCAGGGGCAGGTACGTGTCACATTTGATACTGTAGCTCAGGAAGTACATTCAAAGCAAGAGGCTAGTCCTCTGAAACGAGTAACACACCTTCCAGCTGAAGATTTTGAAGGTGAGGATCAGTCCGGTGATGCGGTTAATGCGAGCGAGACGCTGGCAGAAACGGATAACATTACGGCGTTAGAACACTATGCTGATCAGTTCATTAGGAGGCATTCAGCAATTAGAAATGAGACAGACTCTGCGAATAATAGCAGCTCTTTAGTAAAACAGAACACTCAGCACGTTCGGCATGCAAGGAAAAAAATTAAGGGTTTTGAATCGCACGTATCAGATCCTAAAAAGAGCCATAGTAACAAGAAGGAACAGAGGAGCAGACAAAACAAGCATTTGGAAGGGTCTCCGAAGCGCGGGAGGAAGGACGAAAGCGAGAGAATGTCGGGAGCGGCGATCAGTGAAAATAGACTTCGTAAGAACGATGAAGAGGGAGAAATCCAAGGCAAAACACCTCAGAAAGTGAAGAGAGCTGTGCACTTTGGTGCCACGCATATATTGGACGGCGGTATTGAACACGGCGGCAACGCTGGGAATATGTCCGAAACGGATGATACAGAGTCATCCGTCTCTAGCTTTGAGAACAGTCTTCTTACATGTTACGACGGACAGATACTGCTTGCACAGAGCTTTCTTCCATCACCTACGTGTTCGGACGTACACGCTATTGAAAAACATGGTACTATGGAAACTGTTCATGAAGTAATTGCAGATGGCTACTATTACTATATATTTTACAGTGATAATGATTACGTACAGAATGATATACACGCAGTGTTTAATATTCACAAACCCACGTACCAGTACGCCAAGCATAGCAGGGCTTGTTTCAATCAGACAGAGTGCAATTTCCCTATAACGTTCTGGTCCGATGAAATTGTTATTGTGGAAGTGCCAACCCGCGATGGCATAGAGCACGAAGAAGATGACATAACTTATCTCATATCGAGCTGTTATCCTAGGATGTCTGTTTATGTTGTATTTCCTGTTGCTGTGTTGTTCCTAATACTAGGATGTGCATTTATG
>Bla151
GTGAAGGACATCTGTAATGAACTGGATGTGCGGTCGCTGTGTCACAAGATCCTGCAGAATGTTAGCATGCTTCTCAATGCTGACAGAGGATCCTTGTTCCTTGTTCAGGGGGACAAGGGTTCGTGTGATGACAACTCTAGAGGTACCAGCAACAACCTAAGGTCAAATAACCAAAAGTCATCAAACTCTACGGGTTGTAGACTAAATAATACTATGGTGGGAAATCCAAGGTCTAGAAGAAATTCTTTGTCATCGCCATGCTCTGGGAACTCGACGAGGCCCAGGTACCTGGTTTCCAAATTGTTCGATGTGTGTTCCCGTTCGACGCTGCAGGAGATGGAGAAGAAGGAAGAGATCAAAATTCCCTGGGGTATGGGGATTGTCGGCTACGTGGCAGAGAGCGGGGAGCCTGTCAACATACCTGATGCATACAAG
>Bla152
ATGTGGCTTATAATTGGGGTGTCTGGTGCTACGTGCAGTGGCAAATCAATATTAGCAACGTCTCTGCAAAAAGAACTGCCTGGTTCATCATTAATATGTCAGGATGACTTCTTTCTGCCTGTAGACAGTGAGCTGCATACTACGATTCCAGCCTTGAACCACATTAATTGGGAAATTATAAGTAGCCTGGATATGGAACGAATGCATGCCGTTACTGAAAATCTCCTTGTCTCTGGCAGTACCAAAAATGTTTTGCCATTTAGCAGCCTAGTAGAGGTTGCTAGCAGAGTGACAGAATCATGCCTCTATGCTGAAAGTGAAATTGATAAAAGTGTTACAGTTCTAAATTTCAATGATGGAGGCTGCAGAGAAATACTAGAAGATATGGACAAATCTAAACCAAACCAGACTCAGTCAATAGCAACAGATGAAACTACCATTGACAATGCATTATCAAAAGTAAAAATTACAAATGGCTGTGATGATAAGCAAACATCAGGAGTTTCTATTCTCATTATTGAAGGGTTTCTTATTTTTAATGACAAAAAACTAGCTGACTTATGTCATCGAAAGTACTTCTTAACTCTTACTAAAGAGCAGTGCTGGGCAAGACGACATATAAGAACATACGATCCTCCAGATGTACCTGGTTACTTTGATCAATGTGTATGGCCTGAGTATGAGAAACATCGTGACCAAGTTTTCAAAGAAGTTCCAAATGTTATTCTCATAGACGGAAATCGGGATAAAACCAGCATCATGAGACAGGTTCTGTTAGAAACTGTTCAAACAGCTCGTGATTTGCTAGAATTACAGAAGACT
>Bla153
CTTGAGAAGAGGGACAAGCAGGCTGAGAAAGTTGATAAGCAGATGAACAAAATGGAGGCAGAGATGAAGCAGTTGACTCTGGAAAGGGATCAGCTGGTGATGCAGTTAGAGAAGTCACAGGATATGCTGATGAACTTCCAGCAAGAATTGCAGCAGTCAGAGTCAGAGCTCCAGAGAGAGCGTGAAGAAGTACGGAGGATGAAAGGTGATCAGCGCCGCATGCCTCAAGATTTGGACAGAGGCAGCAAAGAAATTTTAGAAAACAAGGATCGAGAGATTGGACGACTGCAGCAACAGGTGCAGGCTGTTCAGAAAGAGAAGGATAAAGAGAAGGACCGCTGTGAAAAGTTGGAAAAGGTTCTTCAACAGATTGGTGTTCAGGGAGACCTGGAGATTGAACAATGGCGTAAGGCGGTAGAAACTGAACGTGTCAGGGCAGACACAGCTGAAAAGACAGTGTCAGAATTGCAGAAAAGAATGCAAAGTACAGAGAAGCAGATGCAAGCCATGCAGCAGCAGATGGCTGAAATACAGCAACAGGCCAAGATGGCAGCACCTGGTGCAGGCAACAAGGAAGAGATTATTAAAATGCAGAAGGAGTTGGACAAAGCACAAGAAGACCTGAAAAATGCAGCAGTTGAACGAGAGAGGTTCCAGGCACAATTGGAGATGCTAGTGCAAGAGCTGGAGAAGAACCAG
>Bla154
CTATTGCTGGGAGTGTTTGATGGACATGGAGGGGCATCATGTGCCCAAGTAATTGCAAAGAGACTTTTCCACTACATCACTGTCTGTTTGCTTCCACCAGATATTCTTCATAAATATCTCAATGCTTTGGAAAATAATGAGACTATGGAACTTCTTAATGTTTATAATGACAAGGTAGAATTAGTAGATGAACTTAAGATTTTGTATGAAGCAAGTTTCAAAATATTTGTTAAAGAATTGTCTCAAATTAAGGGAAATCAAAGAGATTTCCATATGAAAGAAGCAATGGAAAAAGCATTTCTTCGGCTGGATGACGACATATCTAATGAGGCTTTATGTAAGAATGATGGAAAAGTAAATATGAAGACCTTGTCCATAGCCATGTCAGGTGCAGTAGCATGTGTTGCACATATTGATGGACCCCACTTGCATGTAGCTAGCATAGGGGACTGTCAGTGTGTGCTTGGAATGCTCAGTGATGTCAGCACATGGACTGCGAAGAAACTGACGACAGAACACAATACAGACAATCATGAGGAAGTTGAAAGAATTCTCAGAGAGCATCCAAACAATGAAAGAGACACTATAATTAAAATGGAACGACTCCTGGGACAGTTGGCCCCTCTTAGAGCACTTGGAGATGTCAAATACAAGTGGAGCAAAAGCACATTGAGCAATGCTGTACTCCCATATTATGGAGAGACTGTAATTCCTCCAAATTACTACACACCACCATACCTCACAGCATGTCCTGATGTAACATACCATCGGCTTACTCCTAGGGACAAGTTTTTAGTGATAGCATCAGATGGGCTGTGGGACCTTGTGTCACCCTTGCAAGTGGTACGGCTGGTAGGAGAACATATGAGTGGTAAAGTAACACTCAACCCATTCAGACTCCCTCGCAAGGGCATGCACATTTCTGACATCAATAAGATGCTGCTTCAGCGTAAGGAGGGGCTGAAGATGAAACCTACTGACAGGAATGCAGCAACGCACTTAATGAGGAATGCCTTGGGTGGCACTGAGTATGGTATTGATCATGTAAAACTTTCTCATTTGTTGTCGATACCACAGGAGTTAGTCAGAGTATTCAGGGATGATATAACTATTACAGTTGTATACTTTGACTCAGAGTACTTACGGCATTGCCCTCCA
>Bla155
TCAGCTAGTGGCGGGCTGCCGGCTGCTCCGGACCCACCCCCCTACTATGTATCCGACACTCTTCGCCGGAGGAGCGAGGGCAGTGGGAGGCGAGTGTCCTTCGACATGACCACTTCCTGTGGTGGTGGCCAGCATCAACAGCCCATTGAGTCAGTTGTGCGCTGCCGCTACTCCAAGTGTGGCCGCACAGCCAGCATCGCTGAAGCGCGGATGACATTCAAGACATGCCACAATTGTTCGCATGTGTACTGTTCCCGGGAGTGCCGTCGGTCGCACTGGGAGCGTCACCGCAAGACGTGCCTCCACTCCCGTGTTGGTGCACTATGCCACCAAGTGCTAACAACAGTTCGTGAGGACCCTGTCACTTTGCGCCATCTGTCTGTACTTGCCAGACGTGGCTATCTTGCCCAAGGGCGTGGTGCTGTCAAGAGTTTCTTCTCCAGCCCTGAGCTAGCTGAACGTTTTGTTGCTAATGGATTTGTTGATCTTGGGGAACCTGCCTTTGTGGGTTGGGCAGACCTATTGCCTGGTGAGATGGGTGCTGATCTGTACTCAGAGCTTTTGCGGCTCTGCAAATCTTACAACCCAGACACACGATTTGTGCTTTATGTGGCAGTGTGTGTGGTCAGTGAAGTGCCAACATCAGGTGCTGTCAAGTGGGAACGACAGCTTGTGTCCAGATGCACCAAACTGCGTCTCTGCCGGTCCCTGACGTCCACAGCACCACCTCAAGCTACTAGTGGCCCTCAGAGCTATGCCTCACCTTGCAACATTACCAGGGACTCAGAAAACCCAGAGACATTGATCCTAACTTCCCTACCTGGTTGTCAAGGTCAGATGGCACCACAGCGAGCGCGTGAGATTAGCTTCATAAACATCCAGAGACATCTGCGTCAGAGAGGTGTGAGTTTGCGGCGGCATTTTCCTGATGTATACAAGCGGCTGTGTGCCTATGTGGATGGGTCAACTGAGCGCTTCACACCTGTCACAGTGTACCCACGGGATGTCCTGACTGGGAAGAGTTTCATGTGTGTCATCATGCCAGATGCAGAGCCAGAGAAACTGGAACTCGTGCCTCGTGATAGCAGTCGTGTTCAGACAATTGACATCAGCCTGGAACATGAGGCCACA
>Bla156
ATGTTTGGTGGAGGAGCAGCACCAATCCTAGTTCTTAGTCAGAATACTAAACGTGATTCAGGTAAAAAAGTTCAATTGGAAAACATTGGCGCTGGTAAAGCTATCGCCGATGTGATCAGAACGTGTCTTGGACCACAAGCCATGCTGAAAATGTTGATGGATCCTATGGGTGGTATAGTAATGACAAATGATGGAAATGCAATTCTGCGTGAAATTACTGTACAGCATCCGGCGGGTAAATCAATGATTGAGATAGCTCGCACGCAGGATGAGGAAGTTGGAGATGGAACAACATCTGTAATTGTATTGGCTGGTGAAATGTTGGGAGTTGCAGAACAATTTTTAGCCCAACAAATGCACCCTACAGTCATCATCAGAGCTTACCGCCAAGCATTGGAGGACGCAATTACTCTGTTACACGATGACATCAGCATTACCTTGGATCCTAATGACCGTGTGAAACTTCTGCAAGTGATTAAGGCTTGTGTGGGAACAAAGTTTATTGGACGGTGGTCAGATTTGGCATGTTCTATCGCTCTTGATGCTGTTCAGACAGTGATGCTGGAGGAAGGTGGTCGTCGTGAGATAGATATTAAGAGATACGCAAAGGTGGAGAAGATACCAGGAGGTAGTATTGAAGAATCAACTGTGCTGCATGGTGTGATGGTAAACAAAGATGTAACACACCCAAAAATGCGACGGTACATTGAGAACCCACGCATTGTACTACTAGATTGTGCATTGGAATACAAGAAGGGTGAGAGCCAGACAAATGTTGAAATTCTGAAAGAATCGGACTTCACCCGTATGTTACAGTTGGAAGAAGAACATGTTCAGAAAATATGTGATGAGGTGATTGCAGTGAAACCTGACATAGTTTTCACAGAGAAAGGAGTTTCAGATCTCGCACAGCACTTTTTTCTAAAAGCAGGGATCACAGCTATACGCCGTGTCCGCAAATCAGACAACAACCGCATTGCACGGGCCTGTGGGGCAACTATCGTTAACCGTACTGAGGAGGTGAAGGAGGAAGATGTGGGTACAGGTGCTGGACTCTTTGAAATCAAAAAACTTGGTGATGAGTATTTCTGTTTCATCACCAAATGCAAGAACCCTAAAGCTTGCACCATTCTTTTACGTGGAGCTAGCAAGGACATGCTGAATGAAACAGAAAGAAACCTCCAAGATGCTCTGCATGTTGCTAGAAACATTTTGATAGAACCCAAACTGGTGCCTGGAGGTGGAGCTGTTGAGATGGCTGTGGCACAGAAGTTAGCTGAGAAGGCGAAAGTTGTGCAGGGAATTGGACAGTGGCCATACCGTGCTGTTGCTGAGGCATTGGAGATCATTCCCCGCACTCTTGCCCAAAATTGTGGCACAAATACAATTCGTACACTGACAGCTTTACGGGCTAAACATGCCACTGGTAAAATTACTTGGGGAATCGATGGAGAAACTGGTGAACTTGCAGATATGCGTACGCTTGGCATCTGGGAACCATTGTCTGTTAAACTTCAGATCTACAAGACAGCTGTTGAAACTGCTATCTTACTATTGAGGATTGATGATATTGTCTCAGGCTCAAAGAAGAAAGATAAGGAAGGAGAAAACAGAACTGCACAACCAACAGAGGAATCAATGAGAGAA
>Bla157
CTCCATGCTGTCAGTGAAAGACTGAAGCAGCCGTGTCCTCCACTTGAAATTCTGGATTACAGACATGATTTTAGCCATGTATTGGATTTCTGTTGTCAACTCACAGATCTCACAATTGAAGGTAGTAATGTCCCCGTTGGTACCAGCAACATTATACCAAATAATCTTCTATTTGAACTGTCTGCTTTCAAAACAGTACGGAGATTGAACCTGGTCAGTTTTCCAGTTTGCAACATCTTCAGTATTGGTACGTTGCGCTGTACTGTGAACTCGCTGAACGTTCACAACGCTGCGCTCAAGGAAATCACGCAAGTTCTGTTATGTGACGACTTGCACAAAAATGTGATTCATACAGGAGAGTCTCACTCGTGGAAGAAGATTGTTGAAGCGGACTTCAGTCACAATGGAATTGAAACTATTGACGAAGGTGTGAAACTGATGCCAAGTATTGAATATTTAACGCTAAGTAACAATAAAATAGGTGCCTTGAGTAATTTGACATCATTACCCCATTTGTCACATCTCAGCCTTTCAGCAAATTGCTTCGCTGAAGCGAACGACTTCCACACGAAGCTCGGAAATATTCGTCACATTGATCTTTCTTTAAATAGCATTAGTTCATTGCAAGGATTCTCCAAACTCTACTCTCTGGAAGGTCTTGATCTGACATCAAATCTGGTATCTGATCTCTCAGAAATAAAGCATGTAAGTGGCTTGCCGTGCCTAGAAAATTTAATCCTGACGGGCAACCCGGTTGCTACAGCTGTTGATTACAGAGTACGAGCTCTTGAAAACTTTGGAGGAAGGGCAGCTGAAATTTGTCTGGATAATGAGAAGCCGACGCAGAAAGAGCTGGATACCGTTGCGGTCCTGCAAGCGATACGAATCGTGAAAGAAGGCAGAACACCTACTTTCGGTCCTGAAGCCCCGTCTTTTCCA
>Bla158
GTTCAGTCAATTTTTCCATCTGCTGAATGTCTATTCCCTGAAGCTGATTGGTTAATTGGTAACCATTCAGATGAGTTGACACCATGGATTCCTATTATTGCAGCGCGAAGCTCCCGAAGTTGTCGATTCTTTCTTCTTCCTTGCTGTTGCTATGAATTAAATGGACAGAAATACCAGCGTAACAATTCTTCACACAGTCAATATATGGACTACCTGGATTACATATATAAATTATGTAAAGTATGTGGATTTACTACTAAAATTGATAGGCTGAGAATCCCTTCCACCAAAAGAATATGTCTCGTTGGTTGTGAAAGAAATTACCCGGAACACAAATCACTAAAAATGGATAGAGATATTCAGTTTTTAATAGATTCAAAAACCAGCAAGAGAATGGAAGCAACGATTGGAGAACTGTCTGGCTGTTCTGAAATTAAAGGTTCGACCAATAAATGGGTGCAAGATGTCAGGATTCGTGAAAAAGAAGAAAAGGTCCGCAATTGTACGCAACTTCACAGGGGGTTTGTGGAAGAAATTTTAAAGTTAGTCACAGAACAATTACTGAGCAAGCATTACTATATATTGGTAAGTAGTATGGAAGGTGAAAAGCGATTGTGGAATGCGGGAGAAAAGATGCTGTTGGCAGAATTAGCATCTCTGATACCGAGAGAGAAACTGAAACAATTGAAGAATGAGTGTGGTGGAGTGCAGACATTGTTAAAGAATAATGGCTACGTTTTCCTTGTAGAGCATGGTTATGTTCAACTAAGAGTTCCATCAGTGAATGCATCATTTCAAGAGAACAAACCTATCTCAAGGCGAAAACGTCATAGTCCAGGAAATATTAGGAATGTTTCAAGGAAACAGAAGCTCTGTTGGTTCCATTTTAATCATCCAGATGGCTGTCCACTCTCAGATGATGACTGTTCATACAGACATGGA
>Bla159
TTGCTCGAGGTGAATGGAAAGCTGGTACTGACAAAGACTAAGGAGGACATGTTGCGCCTTCTGGCTGTGACCCCAGATCCCGCCCTGCTGGTCGTGATGCGAATGCGTCCATCGAATTCAGCATCCCTTCTGCCCACAACGGCCATCATCCACCAACACGACCATTCACGGGAACTTCTGTTGCTCCGTGAAGAGCTGGGTACTCTGAGAGGGCGCGCAGAAGATGCAGAGCGTGTCAAGGACAGCTTCAGGAGTGACAACCTCCGTCTGACACACAGGATCTCCTACTTAGAAGAACAAGTTGCAGAACTCTTGCAGAGAACAACAGAAGAAGAAATTATGTCACATGCTGTAACAGAAAGTTCCGTTACCTCATCACCTTCAGCGTTATCAAACGGATCTCTGAAGGGAGCCGGCTCAACAAATACACCTGCGAAAGCTTCCACAGGCAAACCTGACGTTCAGGTATTCCAGAAGGGACCACAGGTGACAGCACTGGTCGCAAATCTGCCCGGACTCGATGTGGGAAGCAGCAGTCCTGCAGAGTCCCGACACAGTCTGCCCACACTGAGACCCAAACCAAACGCTCCAAATACATCTCCAGGTGCAACCACCCATCATTACACCATCACAAAGAACCAAGATGTGTGCAGTACAAAGTCCCTTGATTTTGGATCAGACTGTTCATCTTCTAGAGGGATGAACCATCATCGCCGACACGAGAGACACTCGCACCACCGCCACCATCATCACCATTTGCAGAATGCATGCAGTACCAACTCACTTGATACGAAGAAATCTGATGGTTCTACTACACTCCAGCCGAATACCAAACATCATTCTCATCACAGAGTCTATGAAGCAACGAGGATCGCCAAACCTGGTGAACGGTGCGGATATGATTATAATTCAGAGACTTCTTCTGGCATTGATCATTCAAAACATTACCACAGAAGACACTCAGAAGGACACTACCAGCAATCTGAATCACATCAGTTACTTCTGGACATGAAATCAAAATTAGATCGCACTTCTGACTCACCCTCAGGAATCCAGCACGTTCATAAATTACATGATGTTCGAAGTGTAAAATCTCTGGATTTTGATTCCGAGACATTATCAACAAATCAGCACCACACTCACGAAAGGAACAATCAGCAATCAAATCCTCACTCTCAAAACAACCATGACACTCAGAGCACAAGATCTCTGGATTACGGTTCCGAGCCAACAAGCCATACGACTCTTCGCAATTACAGGAAACATCACAACTACCACAATGGAAATAGCAGCTGTACTGAGAGCAAGCCCCAAAGACCCACACCACCAAAGAAACCTCTACGATTATCTCTACACAGGGCAACAAGCTTGCAGTCTGTCAGTGCCGCCCCACAGACACCTCCGGCACAACCGGACTACAAGAAACCAACAAAACGAAATCACAAAGGTGAAGCCCCACTTGCACCTTCTGTGGTCCAGATGAACAAGGAACCTCCTCAGCCCCCACCACGGACACCGTCCCGGGCAGAATCGTGTCAGTCGGCCCTGAGGTGGCCCTCGCCTGGCACTGTCCTGCATCAGGCTGTCACGCTTAAGACAGCACGCGGTAGCACACGGCTCTTAGGAGGAAACGCAGAAGAGAAGTGGTGC
>Bla160
ATGGGAGCCAACATGGGCAAGAACTCGTCCCTTCTGGACGCCTTGCCGTCCACCCAGGCCACACTGCACGTGGTCATGTTGGGTTTGGACAGTGCTGGCAAAACAACTGCCCTGTACCGCCTCAAGTTCGATCAGTACCTCAACACTGTTCCCACCATTGGCTTCAACTGCGAGAAGGTGAAGGGAACGACAGGCCGTGCGAAAGGAATCAACTTCCTGGTGTGGGACGTCGGCGGGCAGGAGAAACTGCGCCCCTTGTGGAAGAGCTACACTCGCTGTACCGACGGCATCGTTTTTGTGCTGGACAGCGTCGACGTGGAAAGAATGGAGGAGGCCAAGATGGAATTGGTGAGGACTGCAAAGTCTCCGGATAACACCGGAGTCCCCATCTTAGTCCTAGCAAACAAACAGGATCTTCCTGGTGCAAGGGAGCCCAGAGAACTGGAGAAACTCTTAGGGCTTCATGAAATAGGGGTAGGGAGCAGCAGTGCGGGGGGACAGAACTCGTCTTCGTGTGGGGGATCCCCGGTTCACATGTGGCACGTTCAACCTGCGTGTGCGATCACTGGGGACGGACTGCATGAGGGTATGGAAGCGTTGTATGAAATGATACTGAAGAGACGAAAACTAGCAAAGCAGTGCAAGAACAAGAAAAGG
>Bla161
GTTGTAAATGGTGTGGTGCAGTACCGGTTTGATTTGGGCAGTGGCGAAGGGATGGTGCGTGTGAGCAGCGTGTATGTGAGTGATGGCCAGTGGCATGAGGTGCGCCTGGAGCGGGAGAGCAATACAGCTAGTGTTACTGTAGATGGCAAACATGTAGCACATGGCTCTGCTCCTGGAGTAAATGATGTATTGAACCTTCAGTCAGATGACCTCTACCTGGGTGCTGAAGTTCGACAACACCCAACTATATTGGGCTTTGAGGATGTTCAGCGAGGTTTTCGTGGTTGTATGGATGACGTTCGTGTTGCAAGAGTATCAGTGCCATTACACATGAGTGGTGCAAGTAGTGTTGCGGTGTTGCGTCGCTTTGCCAACGTGGAATTCAGTTGTGATCCCACAGTGGCACTCATCCCACCTGGTGTATGTGGTTCACAGCCTTGTTTGAATGGTGGAACTTGTACTGATATTGGTGGTGATTCATTTGATTGTCATTGTCATTCTCGATTTTCTGGGACTGTTTGCGAGAAGGACTCTGATCCATGTGCGTCATCACCTTGTCTGTATGGAGGAAGATGCCGAGCAGCAAGTGGTGATTTCTCTTGTGAATGCCCGCCTCGACTAGTGGGAAAACGGTGTGAGTATGGACGTTACTGTAGTCCCAATCCTTGTCGTCATGGTGGAGTCTGTGAAGAAGGTGATGTTGGGCCTATCTGCAAATGTCGAGGTTTTGCTGGAGAGCTGTGTGCTGTGGATATGAATGAATGTGAAGCTTCTCCATGTGTTAATGGTGGTACCTGCATCAACGAACCTGGCAGCTAT
>Bla162
CAAAACACTGCTCCTCTGATTACTGACACAACCTTACCTAAGTACATCAGGCGACTTGTCCCAGTACAACGCAAAAAGAGGAAAGCAGAAGATCTGATAGAAGGACGCAAACCGCCAGGAGCCAAACAACCCTCTACCGACACACGCAAGGAACAACGTGAATCGGGTTCCCACAAATGCCGTCGAGACACCTTCCGTGCCGATAATGGTGACGCCGTAGGCAAGAGACGGCCCGAAATGGACAGCAGTGGCTTCCATGGTGATACATTCCGCGGAGGATTCGGCGACTTCTGGACTATGAGGAAGAAGAATCTTCTGACGGAAGATTCGGTGAATTCTTCAGTACAATATGATTTCGATAATGGCTGGACAACGCAGAAAAGAAGACTTGGTATTGGGCCATCAGGATTTCATGCCGATACTTTCACTAGTGGTTTTGGAGATTTCTCAACAATGAAAAAACGTGAAACTGGAAGTAATTCAGATAATAAATTGTTCATATCAGAAGCCGAAAAACGGAAGCCGGAAATGGGTTCAAACGGCTTTCACGGAGACACATTCAGTAATGGATTTGGGGACTTTTGGACAATGAAGAGAAACGGCGCAGACTCCAGAAAAGAAAACGCCCTTAACGGTGTGGAACACAAAAGGCGCCCAGAGATGGACTTCTCCGGTTTTCATGGGGACACATTTAAAAATGGATTTGGAGATTTCTGGGCCATGAAGAAAAGGAGGCCGGAAATGGATTCCTCCGGATTTCATGGGGATACGTTTAAAAGTGGATTCGGAGACTTTTGGACTATGAAGAGGAAGCCAGAAATGGATTCTTCTGGATTTCATGGCGACACATTTCGTAATGGCTTTGGTGATTTCTGGACAATGAAAAAGAAAAACCCAAAAATGGATTCCTCAGGATTTCACGGAGATCTCTTCAACAGCGGCTTCGGAGACTTCTCGACGATGAAGAAAAGGAAACAGGAAATGGATTCTTCGGGTTTTCATGGAGTCACATTGAATAACGAATTCGGTGACTTTTTGACCATGAAAAGGGGATGGCCTGAAAGGGAGTATTCAGGTCTTCACGACGTTCCTTTCAATATTGGATTTGGAGACAGGTCTGTGAAGAAGCGTAAACCCGAAATGGATTCATCTGGATTTCATGGAGACACATTTAATGGTGGATTCGGAGACTTCTGGCCAATGAAGAAAAGGAAACCTGAGATGGATGCTTCGGGTTTTCATGGAGACGCTTTTAACAATGGATTTGGAAACTTTTGGACGATGAAAAAGAGAAGACCAGAAATGGATTCTTCAGGATTTCACGGTGACACTTTTAACAGCGGGTTCGGGGACTTCTGGCCCATGAAAAAAAGGAAACCAGAGATGGATTCATCCGGGATTCATGGAGAAACTTTTCATGGGGGATTTGGCGACTTTTTGACAATGAAGAAGAGATCGAATTTCCGGAATAATTCCACTATAGGACGTAATGTTCAAACTTGCAGACACTGTAATGACAATTCGATAAACATGCAGAATTCTAAGAACCCC
>Bla163
ATGGCGACCGATGAACGTAATTTTCGTTCGTCTTATTACGAAAAAGTGGGATTTAGAAGCGTCGAGGAAAAGAAATCATTGGAAATTCTTCTCAAAGATAATAAGACTCTGGATAAAGTGAAATTACAACAATTTTGTTTGAGATTTACTGTACCTGGGTTATATAGAAACTTAGTATGGAAAGTTCTTCTTGACGTTGTACCAATTCACGTAGAGAGTCATAAATTTGTTATGCAACAGAGAGAACAAGAATACAATGATTTGGTGCATTCGTTGCACTTTATGAGAATAGTTATGGACCAAACACCGAAACCACAATTATTTATCTTAATGTGGTTACTGGAAACTGGGAGACTCAAGTACGATTGGAACGCACAGTTGGATAACTATTTATACCAGAGTTTGTGCTCAATTTCACAGTCCCTTTTAAATGTCTTTGATAATGATGTTGATATATATTGGATCTCAAAGGGTTTCTTCCAGTTTGTTGACAAATTTCATAATGATGTGCCTAAATTAATAGAATACACCAAAAACATATTAGAAAAGGAGGATGGAATTCTTTTTAACCATCTTGTTGATATTGGTGCTCTAAATGCAATCCCATTACAGAACTGGCTTTGTTCGTGTTTTGCGGGAGTAATAAGTGAATCTTCACTTGGGAAGATATGGGATAAATTGACAGGTGGTTCATGTAAGATTTTGGTGTTTGTAGCTGTTGTTATTTTGAGGACTTTAAGGCGAAATTTACTGAAGTGTTTGTTGATTGACAATGTTCTGAGTTGCTTGAACAACATACCAGAAGAAACAGCAGAAGTTATAGTGAACAAGGCTATAGAAATGTGGCAACAATATGGAAGCTTGCTAACTCAAGGAGCAGGCCAAGACAATTTGAAAGCACATTTACCAGTTAATCGTAGTAAACCAGCA
>Bla164
GAGGCAACATCAAGTTTTTACTCTGAAGGCTACGGCCAACATACAGAAGCGGAAGTGGCGGCTGCAACAGCTGTAGCAGGTGTAGTACCAAGACCTCCCATTGCTGTAGTCGCACCTCCACCAGAACCTAAGTTTGACGTGTCAGTCCGGGTTAAAAGAGCTCCCCCACCCCCGCCATCACCTACACCACCACCATCTGATGTTGAGAGCACAATAAGCACTCAGGCTAGGAACCTCACAACAATCTTGGAGCGGGAAGAGATCCAGCGATCATTTGAAGATATTCCCAAGCCAACAACTACAACATTTACCTATGTTCCAGAGTTACATCCACCCCCTCCTCCAGCCAAATATGCTCAGACTCCTCCTGTCTATTCCCGCATCTTGCGCCGCCAACAAGAACAGCTCCAGACTCGTGATGCTGCAGAGACGTTGTCACAGAGATCAATTCCAGACAATGATAACTGGTCCCAGGGAGAGGATTTCATCGATGCTCCTCAGAGACGCATGTCCATTACCTCGGCACGCTCCTTGGCAAGCCTCAATACAGAGATGACAGAGACACGGTCAATGTCTGAGATAGTCGATAGTTCCCACAAGCGGTATGCTCCGGCAACCACAACCATTGCACCACCTCCACCTCCACCACCACCTATTGTACCATCCACGCACTATACCAGCGAGATTGATGAACAGATCAACACAACTGAGTTCCTGGAGCCACCAGTAGTTGTATCTCGTCGCCCCGAGATCACGTCTCATGTCGTGGATGATGTATTCCTGAGGACCATCACCGAGAAACGCACAATTGAAGACATTGAACGCCACAGAAGGCAGGTTACCGAGTACCACACAAGGCCACAGCCGCCACCAAATCCCAAATGGGATGTAGTGATCCGAAACTACCCAGCACCCAATACTCAAGAAGCTACACAGGGCAGTGAACCTGGGCCAGACTGGGAGAGTTTCTCTGAATCATCATCTGTATCTGGCTACCCAACAACACCCACTGCAGAGTATCACCACGCACAAGTGGACATTGAACGTAACTATCTGAGTACACTCGACGTTCCGCCACAAGACCCGCCAATCCCTAATTGGGATGTGCTTATCAGAGTACTAAATCCACCACCCACAGAGGAACTTCAGCCCCATGGAACATCCAGCGAGGTCTTTAGAGAAGAAGCTGTTCTGACAGTCGAAGACCGTGAGAAGTGGCGTCAGATCATTACCACAGAATCGACTTTGAGAACCCTACTCACGGAAGCTACAGTACGTGAAGACTATGAACGAATCCGAAAAGATCAACGATACGAAAAACTCTTTGAACCGAAGAAATGGGATGTAATTATTCGCGTTCTTTCGCCATCTGAGAAGCCTTCTTTTGACCAGCGTGGAGGACCCTCCAATTCCCGCTACAGACGTAAGACTGACTGGGACACAAGGAGCAGAAGAAGTTCACTCCCCACTCTTTATGAATATGACTCAGATGGTGGGTCATCTGTGCGAACTCTTGTTCCTGATGTTGTTCCACCCCCAGGTTCTGGTCCAGCAGGTACTGACCCAGTACCACGATCTCGCCGTACTTCACGGTCCAGTCTCCGTTCAGACATGGATGTCCGTTCTATGACCGAAGTTATGGTTGACTTTGCTCGCCCTGACATGGCAGACACTTTAAGTGATGCCAGTGGGCCAAGCTCATATTACCGCCCAGGGCCTGGAGGTCCTCGAAGGTTCTATGATGATGACGATTTGTTGTTGATGGGTGGAGGACATGGAACAGCATCTGAAGATGAAGATTATGGAGGAAGGGTTATGGAGACTGGGAGCTTAGTTCGGTCTGTGAGTCAGCCTTCTCTCGCTAGATCTGCATCTGAGTTTACGGAGCACTGGGTAGCACCTGGCCGACGTCATTGGGATGCTGGTGACCTCAGCAGCCCCGAACACTCCCCAAGATCTGCCCGCAGTCGCACTTCCACTGCAATGAGCAGTGTGAGCCAACATCAGCCATCTGGCATCCCTTCACCTGGCACCCAGGTCCTGTACACTAGAACTGCAACCACGGTGAGGGAGAGTTATCAGCAGCAGGGATGGTTCGGTGATGCTGATAGTGAGGCAAGCTTCAAG
>Bla165
GTGTTCCAGGCTGCCATGAGATGGATCATGCATGATGTGACTAAGCGCCGTCGTTATGTATTTGAGATCTTGTCGCACGTACGTCTGCCATTGCTGTCTTTGTGTCTCTTGGAGCGTGCGATCAATGACTGTGGGGATGGAAGTCTCAAAGTTGCTCTTCGTTCAGTACGTAAGGATCTTGTTACTAAGAAAGGAAGTTTGGTACCTCTTTATGTCCACCCACGTCTATGTGCTAAGAAAGACATCTTTGTGATTGGTGGTTCAAAACGGGAACTTGTAAGTGCATGGACAAGATCTTCGGAGTGCACTTATGAGTCAGTGGAAAGATTCGACACATTTCGGAGAGAGTGGTGCCGCGCATCACCCATGGGCATCGGGCGGATACTTCCAGGTGTGGCGACTCTTAATGGAAGAATCTTTGTTGTTGGTGGAGAACAGGAATCACAGATTTTAGCTAATGGTGAATGTTATGACCCTCGTGAAGATTCGTGGAGTAAGGTAGCAAGTATGGTGGTGCCTCGTTGTGAGTTTGGACTGTGCGCTTTGTATGGGAACTTGTATGCTGTTGGTGGTTGGGTGGGGGAGGATATTGGAGGGTCCATTGAGAAGTATGATCCAGCACAAGATGAGTGGAGACTTGAAGGAGATTTACCAGAACCAAGATTCAGCATGGGTGTAGTCTCATATGAT
>Bla166
ATGCGATTTCGAATTGCAAAGTTAATCACATTTATTGTGGTTGTGCTCAATGTATTTGTTTTATATTGCATTTGGAGCTTATTTTCTAGAAATGATGTTCAAGTCATACAACTAAATAAACCATGGATTAGTACACCCTCTCCACAGACTGTGAATTACGTAGAAAATTCTTTAACAATAATAATTAGAAAGTTTGAGTCCTTTGAGAATGATATAACAAAGACTGTAGGATCTGTATTGTCTATATTGCCAAATATAACCATCTTAATAGTGAGTGATGGTCTGCCTTATCCTCCACTAGGAATATTGAACAATATAAAAAATGTTAAAGTTATAAATCTACAGTTTCAACTTGGACATTCTAATGAAGAAAGGAATCCATTATACTATGTTAGTACAGAGTATGTTTTGTTTATTCCTGATTCAACTAGAATTCTGTCTGAACATTCCTTGCATAGCATGATTTTTGAATTGAAGAAACACTCCAATAACATCATAGCAGCTCCGTTCTCAGGCACAAAGACGGTTAATTGTTTGAATATACATATGAATATTAGGGAATGGATCATACAGTATGACATAGCAGATGGTGATTTATGTGATGCTGTGAGAGGAAAGCATGCTATTTTAATAGAAAGTGTTACTCTAAAGAAACTGCCAGAAGCATTAATGCATCCTTTTCCAGATGCATTATATATCCAAACAGCAGCAACAGGTATTAAAGTGCAGTTACTGCAGAATACTTTGTTTACTGATGGCAGTTCATTGTTCAAAAGCCATCATGCACAATGGAAGGTTCAACAACTTGAACATGCTCAACAGCAACAAATGTTTCAAAACATGGGACTGAAGAAAGTGGTAAGGGAAACAGGAACTGTCGAGTGGTATGGTTGCAACAGGGATTTGCCTCGCTGTTTTGGCACCGTCGTGGATGACATGCCTCAGTATCTGTGGGAAGGGAGGTGGACACCTCCCTGTTGCTTGGCCGGATTACGCCAAACTGCTCGGCACGTATTTGCCCGTCTGGACGAGGCTGGCGTACGTTACTGGCTGGAAGGTGGCAGTCTTCTTGGTGCCATGCGGGCTGCAGATATTCTACCATGGGACTATGATGTAGACATTGGTATGTTTCGTGAAGATATAGGTCGCTGTCCATGGTTGGTACGTGCCCACACTCAATCTGTTGTTGATAATGACGGTTTTGTTTGGGAGAAAGCTTCAGAAGGTGATTTCTTCCGTGTTCAGTTTAGTCGTGTCAATCACTTGCACGTAGATATATTTCCATTTTACCAGCGCAACAATACAATGACAAAGGACACCTGGTTTCCCACCCATAAGCAAGACAGAGAATTCCCTGATCATTTCCTACATCCAATAGCAAGCATTGACTTCATAGGACAAAAAGTACCTGCGCCAAATAACATACGGGATTTTCTTGAATTTAAATTTGGAAAAGGAGTTATTGAATATCCTCAATATCCAGATCCAAAAAAAATTAAGTTTTCTGTGGGGGAAGATGTGGTTATCCAAACAATAAAC
>Bla167
ATGGGGTCCAAGGGCCAGTTGATCGCCCTTCTTCTCTTGAGTACAGTGTGGTGCATCAACGCGATTGGTGCCGGTTCCAAGCCTCACCTCAACAGTTCTTCCTCAGCGCCACACCCGAGTTCATCCGGCGGTTCGACTTCAACCGGCAACATTAACATCAACAACCGTGATTATCACAACGACCCTCTGGTAATCGAAACTCAGAGCGGGTTGGTCCGAGGTTTCTCCAGAATGGTTATGAATAAGGAAGTTCACATATTCACTGGAATACCGTTCGCAAAGCCCCCGGTAGGTCCACTTCGCTTCAGACGTCCGGTTCCTGTGGACCCCTGGCACGGCGTCTTGGACGCTACAATCTTACCGAACAGCTGCTATCAGGAAAGGTACGAATACTTCCCAGGCTTTGAAGGTGAAGAGATGTGGAACCCTAATACCAACGTCTCTGAGGACTGTTTGTATCTCAATATCTGGGTTCCTCAACGGGTAAGAATGAGGCACTCTGGTGAGAGGCCCAAAGTGCCGATACTCGTCTGGATATACGGCGGAGGTTACATGAGTGGCACTTCCACCCTGGACGTCTACGACGCCGACATCATAGCAGCAACGAGTGACGTCATAGTAGCATCGATGCAGTACAGAGTTGGTACTTTCGGATTCCTGTACCTGGCTCCGTTCTTTGGAGGGGACACAGAAGAGGCACCTGGAAACATGGGACTATGGGACCAAGCACTGGCTATCCGCTGGCTACGAGACAACGCCGCTGCATTTGGGGGAGACCCAGAACTGATAACACTGTTTGGAGAGTCTGCAGGAGGTGGCTCAGTGAGCATCCACTTGTTATCGCCGGTTACAAGAAGCCTTGTCAGAAGAGGAATCATGCAATCAGGCACTCTGAACGCTCCTTGGAGTTACATGACAGCAGAGAAGGCTGCAGATATAGGACGAGTCCTAGTGGAAGATGTCGGCTGTAATGCTGACCAGCTGACTGAGTCGCCGAGTAAGGTGATGGCGTGTTTGAGGTTGGTGGACTCTAAGACCATTTCCGTGCAGCAGTGGAATTCGTACTGGGGTGTTCTTGGATTCCCATCGGCTCCTACCATTGACGGCGTCTTCCTTCCCAAACATCCCCTTGATTTAATCAGGGACGGAGATTACGACGATACGGAGATCCTCATTGGCAGTAACCGGGACGAG
>Bla168
ATGGTATTCGTGTACATCCGGATCTACTTCGCGGCCAAGGCGCGAGCAAGGAGAGGAATTCGGAAGCAGCCTCGACCTCGTCAGCCGCAGGAAGAGAAGTGCACGAGTTTCAGCACAGTACCTACTCAGGGAGCAGTTGGTGGGGCAGGTAGTGGTGACGGTAACAAACAAGTAGTGGGTGCTAGTGGTGATGTAAACAGTAACTCTCCCATGAGGAACGTGGTGGTGGAGGGAGGAGTGACGCTTGAACATGGGGGAATAGCTACAATAGCAACACAGCCTCCACAGCCAATGGCAATTCCGATAGTGACTTGTGACTTCGCGTCAGATATCAGTACAAGTGATAACGCGGACGGAACGACTGGACAGGAGAACGGCGACGGTGGTGGATATTTAGAAGCTCCTAAAGACACGTTAAAAGTAATGGGCACTGGGACGATGATGTCTATGCAGAAACACCCCCTGCAAGTGTGCCAGTTTCGTGGTTCTACTCTGTCCGTCAACGGTGACCTGGCACAGCAACAGGCAGCTATGACACGGTGCAGGGCGCCAAGTGTTGGCATCGACACGGACATGGTTAGCGAGTTCGATCCCTCGTCGTCCGACTCCGGAGTAGTCAGTCGATGTGCCGTTGTTAAGCCTCTGAAGTTGAGACTATGTCAGCCCATATTTGGACGGCGCGCAACGTCAAAAGCGAAAAGGCAGATGATCGATATGGGCAAAGCCTCTCCTGGTCACGGAAATCATCCGGGAAGTGATGGAAATATTACAGAAAACGTTCCCAGAATTCAGAAACCACGCGATCCAGAGAGAGAGAAGAGGAGGTTAGCGAGGAAAAAAGAAAAGCGGGCAACGTTAATTCTGGGTTTGATAATGGGTTCCTTCATCGCCTGTTGGCTTCCTTTCTTCTTTCTTTATATCCTGACACCGATGTGCGCATGGTGCCAGGTACCTGACCGAGCCTTCGCCACCGCTTTCTGGCTCGGTTACATGAACTCTGCCCTTAATCCCGTCATTTACACCATTTTCAACAAGGATTTTCGTCGTGCGTTTCGAAGGATCCTGTTTAAG
>Bla169
AAGAACTCCAATCACACGGCAACACTTGTAAACAGTTACGGTGTGTCATCAGGCATTCAGTCCCTGTCACGAGGGGCCTTGCAACCATACCAGGGGCGAAACCCATGCATGGAACGGAACCTGATGCTACAGGCTCCGTCAGACGAGGAGCTGTCTTGCAATGGCAACACGCTGGTGGACCGCTCCTCTAAGCATGCCGCTGGCCAGTACATGGCATCATTTGAGTCTCAGTCATTGGTATCACATGACTACCTGGGCATGTCGCAGAGTGTGAACAACAACAGTCTGCGTCCTGCCACGCCCATTCCTTACGTGCAGAATGCTGTGTATGATTCCAGTAACACTACCACGTACGCCACCATCCCCAAGCAGCCAAACATTCCTGGGAATGGTTCTGCCTTGAGTGATGGAAACAAAAGTGCATCAAGGTGGGGCAACTGGGGCAGGAGCGGTGGGTGGGGAGGACTACGCAAACTGCTGGACTCGAAGAAGTATTTGCTCTTTGGAATGTACACAGCCAAAGACAGATGTGGCAGTGAACAGACTAACAGGATGTCAAATGTGAATAAAGACAGTGATGCTCTGATTGAAAGTGATGAGTCCAAGTCAAATCTTTTAGTCCGCCAGAATGGGTTAACACCAGCCCTAAAGAAATCACCCATGATAATGGAGACTCAGGTATGCCTCCTCCCAGCAGGTGGGAAGAAGAATGGGGTGGTGACATCAGTTATGTCTCCATTAAACCAATGCAATGAAGATACCCAGAACAACAAGAGTATCAACGAGGAAGAGGTCTCCAAAACATCCAAAAACCGCCGACCATCAACCCTGCCGCTCATTAAGCCAAATGCCGGCTCACGACAAAGCCTTGAGGATCATTTCCAGCAAGTGTTTGGCACTCGGAACTCTGACTCGACCACGCGCCTTTTGAAGGATCCTAATTCTCGTATTAAAACGCCTGGCGACGTCCCCCCATCCGTGAGGCGGATACGCGGCAAAGGGAAGTCCGGTGCCAGATTTTCACTTTACGATGACAGGATGATGACAGGCAATTGCTATGGACCAGAAACTGCTTTGTCACCAGGTGGTGGGAAGTCCATTAAGAATGGTAGCGTTGGTCAAACGCTGTCTGGCTCAGTACCAACCAACATAGACATTTCTTGTAACAGAACTGTGTTGAAGCGTAATGGAGTGATGGCTGCATCAAGTTTC
>Bla170
GTAATAACCAGCAATGGAACAACTTTGGCTGAGAATCTAACTCAACAACAGAAGTCTCCTAAAAGCAAAACATCTGGAGTTACACCTTCATTAACAACACTCAACAGCAACAACAACTCATCAGGGTCAACAAATAGTACAAGCCGCAACAGCAACAATAATGACAGCAGCAATATCAAGAAGGGTGATCAAACCAACAATAACTGCTGCTGTGATATCTGTGACCGTTGTGATTTTGGAAGTGAGGTAGAACTCGTGGCTCACCGGAAACTGGTACATCATATCAAACCAGCTGCAGGGAAGAATGGTGCTGTGAGTCTTCATTGTGCATACTGCAGTGAGAATTGTAAGTCACGCACTGAACTGGAAAACCACATGAAAACACATTCACAGGGTAGCAGTGGCTCAGGGAAACACAAGTGTAATATATGTGATGAGCTGTGTCCCTCAGCTGCCGTCCTTGCCGAACACAAGCTGACACATTGTAAGGTGATATCTGGGAGCATGTGCACACAGTGTAAAGCTACTCTTGTTAATGAGGAACAGTTCTACACACATCTTCAGCAACACAGTTCTAATAATAACACCAGTGCTCAAACAAACACAAATAGTGCACACCAACAGGTGGCGTTACCCACACCATGTGTTGTCTGCAGGCAAACCCTTATATCTAACATAGAAGTCCGGATGCATGCAAGGTTCCACTTAAAGAACTCTGCTGCTCTCACAGCCACAGAGCCCATGTACCAGTGCTGTCTGTGCTTGAAGCAGTTTGAGATGCAGAATCTCATTGCTGCGGGTGGTAATAATGGAGTTGTACCGAGTCTTCAAGGAGCTACGTATGTGTGCAAGGACTGCTATCATTGTCACAGTAAATCATCACCATCACAGCAGCAGCAGCAACAACAACAACAGCAACTGGGACATACACTTCAGCAACAAGAACAGGCTTTTCGTTGTCCTGAGTGCCAAGTAAAGTTTGAGACCAGCACAGCTCTTGAAGCACATTTGGTGTCTGTCCACAGGAAGACTTACCAGTGCATCAAATGCCAG
>Bla171
CAGATGTTTCTGATGAACCGTTTCTTCGACGGAGAATTCCTTACGTTTGGCATCGACGTCCTCAAATTTATGGAGAGCGACCAGGAAGACCGTGTAGACCCAATGATATATATCTTCCCCAGGATGACGAAGTGTACTTTTTACAAATACGGCGTCTCAGGCGAGGTGGAGCGTCATGACGCCGTGTGCATCCTTCCGTTGAATGTCGTCAACGAAAAGATTTACATTTTTCTCTGGTTCTGGTTCCTAATCCTGGGGGTTCTAACCCTCGGGTGTGTTTTATACAGAGTCATCATCATCATGAGTCCCAGGATGAGGGTTTACCTCCTTCGGATACGTTTCAGACTTATTCGTTCTGACGATATCCGGACAATTGTTAGATACTCCAAAATGGGTGACTGGTTCCTTTTTTACATGCTTGGGGAAAATGTTGACTCAATGATATTCCGTGACGTCATGCATGAACTGGCCCATAGAGTTGGACAATACAGAGGCGCCAGAGGAGAGCTTACAGAAGCG
>Bla172
ATGGCAAAAACAAAATCAGCATCAAAAGCACCAAGGAAGCAGGGCTTAAATCGTCATGGCCACAGCATGAACCCTGAAAGGAAATCTGAAGGCTTAAAAGGTGTTGCTGTTGTACGGAGCAAATCTACAATCAAGAGATTGCAAATGTACAGGAATTTTAAACCAAAACGTAATAAAATTGGACAGATAATCAGTCCAGCTCCATTTCAGGGAAGACTTCCATCAGGAACTGTTGCAAGAGTAGAACCTAATCAAAAATGGTTTGGAAATTCCAGAGTAATCACACAAAATGCACTCCAGAAGTTCCAGGAAGAGTTAGGGGCAGCTGCTAAGAACCCATATCAGGTTGTAATGAAACCAACTAAACTGCCAGTAACTCTTCTAAATGAAACAGCTAAGCATGCTAGAGTTCATCTGTTAGATACTGAAAGTTTTGAAAGTGTCTTTGGGCCTAAAAAAATAAGAAAAAGACCCAATTTAAAATTCAGGAATCTGGATCAGCTTTCTCACCGTGCAGTAGAATCATCTGAAGCTTATGATGGTGAAAATGATAGGGATCTAGTTAAAGAAGATTTGGGTATAAAGGATGCTCCAAGAGAATGGATAATGTCTGCAGGTCAGAGTAAACGAATTTGGAATGAGTTGTACAAGGTGATCGATTCGTCAGATGTTGTGCTCCAAGTACTGGATGCTCGGGATCCACTTGGAACAAGGTCCTCACACATAGAGAAGTTCTTGCGCACAGAAAAACCACATAAACATCTGATTTTTATTTTGAACAAAGTTGACTTAGTTCCTACATGGGTCACCCAAAGATGGGTCGCTATATTGAGTTCAGAATACCCAACAGTTGCTTTTCATGCATCATTGACTCATCCATTTGGTAAAGGCTCACTGATTAATTTACTGCGACAGTTTGCTAAATTACATATTGATAAGAAGCAAATAAGTGTTGGGTTTATTGGTTATCCAAATGTGGGAAAGAGCTCTGTCATCAATACTTTACGATCTAAGAAAGTATGCAAAGTTGCACCTATTGCAGGAGAAACAAAGGTATGGCAGTATATTACACTGATGCGACGTATCTACTTGATTGATTGCCCAGGAGTAGTGTGCCCATCAGCAGAGACTGATGTTGAAAAGGTTTTGAAAGGGGTGGTAAGGGTAGAGCTGGTGGAGAATCCTGAAGACTACATTCCTTCTGTTCTTGAGAGAGTAAAAAAGGAATATATGTTGAAAACATATAAAGTAGATGATTGGGATTCTGCTCAAGGATTTTTAGAAAAGTTAGCTACAAGAATGGGGAAGCTATTGAAAGGCGGTGAACCTGATATTGCAACTGCTGCTCGGATTGTTCTTAATGATTGGCAAAGAGGCAAGTTACCATTTTACATACCTCCACCTGGGTATGAAGTTCCTCTAAATGAAAGAACCATTTCATCTCTGATCACTGAACCTAAGGTAAGCCAAGTAATTGATGGTACAGAAAAGAACACAGCTACAACAATCACTGCATTGCCAGAAAATGTGTCTTCAAATGAAAGCAATGGTGCTAATAATGCCGAAGAGGTGAGTCTAGGAATTTGTAATTTGGAAAGAAATTTAAATGCAGATGTGCTCTTAAATCCAGAAAGCAAGAGTATTCCTGATCAAGTAGCTACAATTACAGAACCTGCATTCAAAGTCATACAAGACTTCAGCAAGATTAGAGTTAATCTACATTATACAGAAGATCTTGGTACAAAGTTAAATCAACAAAACATGAAATCTCTTGAACAAGAATGCAACATGACCGATATAAGTGATACATTAGAAACAGCAGCTACAGATGTAGGTGAACCCAGTAGTGGTATATCAAGAGAAGTGGAAACTTCAGTTACCAGCATGGTTAAAGAATGTGATGATGAATCTGAATCACAGTTCAGCTCCAGTGATTCTGATAAGGAATCAAGCACTCAAACATGTTCAAGCAGTGGAGCCTTTTGTGTCACAGGTATGAGGAAGAATATGTATTCTAACAGAAGAAAGAAAAGTAAGGCTGATGCAACAGATGATAAAATGCCAGTTTGGTTGACAAGTAAGGTACGGAGGAGGATGGAAAGAGAAATGAAACCAAAGCGAACTGGTAGTAATTTTTATGCCGTGACCAATGTCAAAAATAGAAACAGAAATAAAAATAAATATTTT
>Bla173
AAATCTTATGATTTGAATGTCACTGGGTCAACAATAGCAGACAACAATGGTCGGGGGATAATGATAGAAAACATGCACAGTCAGCTCCATGTTCATCAGAGTTCTGTTTCCAACAACAACCATGTTGCAGGAATTCATGTTTCCCGAGGAGTGGGTGATGTGAATGTTACAGAGAGTCGCATATCATTTAATACAGGAGATGGTATTAATATTTCATACACAGGAGGAAACAGAAATATTACCAGAAGTTCCATCTCTTCCAATAAGGGCTATGGCATTGCTGTTTGGATGAATCACAGTTTGTACACAGAGCACATTGCATTCAATCAAACAACTGTTGTCTCGTATTCTGAGATATTCAAGAATGATGATATTGGCATTTTTATTGGGAACTTCAGTGGTGACTCCTATGTTAACATCACAGGAAATGGTTTTAATAACAGTTTGGAAAGTGCAATTGAAATTTTGTCTTCTTGGAAACATAGTGGTGGTCTTCTGAGGTTACTGATAGGACATAATGACTTTAGACAAAATAAAAAACTTGGATTGAAATTGAAGCCTGTACTCAATGTTGAAGGAAGGATAGAATATAATTACTTCAGTAAGCATACTTATGGATGTATACTAGTCAAGAATCAACCTATTGAAGACTTTGATATTTTACCAGCCAAATTAGTGATAGAAAACAATCAGTTTGAACTAAATCAAGGTATTTATGTTGTAAATCTCGGTCTGTCACCCTACAGTGAAATGCAGTCTCTCTTGTTCACAAGAAATTTTGTGCGTGATAATCACATTCATGAACCCTTTGAGATTAATGAAGCCAGACCTGCAAAGTTGATGCCACGAAGCCGCGTGGCTGCACCTGTGGTAGTGAGTTCCAGCAATGTAGAAATATTCAGAAATATCCTTCAGAACCTTGAATCCGCCTATGAAGTTGGATCGCACCTAGAGGATCAGAGTCTGGTTATCAATTGTACCTATAACTGGTTGGGATCATCAAAAGAGGAACAGATATTTTCAAGGCTTTTTCAC
>Bla174
TTGAGTCAGCTGATGAATGGGGCAATGAAATCATCTGAGGACGAACTACTCAACCTGGGTTTTGAAGATTTGGAACAGCTGTCGGCAAATTCCAATGCTCAAGAAGTGGAACGTGCCATTCTCAAATACACGACTTGCCTAGACTCATTCATAAAGAGCTTGAAACGCAGTGACGGCGGATCTGAGCCTAAGCCGACCAAAGTGCCTCAAGTACTGAACCGCATCAATGAGATGATGCGCAAAGCCTGGGCAGTCCCTACGCATGGCCACACGTTAGGTTACTCCTTATGCAACGCCCTGCGTAAGTGCGGCGGACTCGATCTCCTGATGACAAACTGCCTCTACGAAGACGGGGAGCTCCAGTTCTCGAGTGCTCGGCTTTTGGAACAGTGTCTCACTACTGAGAATCGTGCGCACGTCGTTGAACACGGGCTGGACACAGTCGTGAAGGTAGCATGTGTTTGTTGTACAAAGAATGCTAACTCGGTTGATCACTCGCGCGCGGGCACTGGAATACTAGAACATCTCTTCAAGCACACCGAAGGGACGTGTAGTGATGTGGTACGTTTAGGAGGTCTTGATGCTGTGTTGTTTGAATGCAGAAAGAATGATGTGGAGACTCTCCGCCACTGTGCGGGGGCTCTCGCCAATCTGTCTCTGTACGGAGGTGCAGAGAACCAAGAGGCGATGATCAAGCGGAAGGTTCCGATGTGGCTTTTCCCGCTGGCGTTCCACGACGATGATAACATCAAGTATTATGCTTGTTTGGCCATCGCCGTCCTGGTAGCAAACAAAGAGATCGAGGCAGCCGTACTCAAGTCGGGGACATTGGACCTGGTGGAGCCTTTCGTGACCTCCCACAATCCGTCGGACTTCGCGAGGTCGAACTTGGCCCACGCTCATGGACAGAGCAAAAACTGGCTGCAGAGACTTGTGCCAGTTCTGAGTTCCAAGAGAGAGGAAGCACGCAACCTCGCCGCATTCCACTTCTGCATGGAAGCGGGAATCAAGAAACAGCAGGGAAAGACTGAGATCTTTGGTGAAATTGGAGCCATAGAACCTCTGAAGAAGGTCGCCAGCTGCCCCAACGCCGTTGCCTCCAAGTACGCGGCTCAGGCGCTGCGGCTTATCGGGGAAGAAGTGCCGCACAAGCTGAGCCAGCAGGTGCCACTCTGGTCCACTGAAGATGTTAGAGAATGGGTTAAACAG
>Bla175
TTGCTAAAAAACATCTGGGAAGAAGTATCATACTGTTTCAACTGCAGCTGGCTAGAAGTGTTGGAGTTTCGTGAAAATCATGTTGGAACGGCTGAGAATGCAGCAAAAGGACTCGTGTATCACTTTCATCAGCGCCAGTACCAAGAGCAGCAGCAGTTAGCAGCCTATCATCAGGGAACAGCAATGGACACATATGGCACAACAGCAAGATTTCACCAGCCAACTGGTGCCTGTATGTACAGTCAGATACAACCCCTGCACCCTGTGCCTCACATGGGGTATTATAACTACCCGCCATTCCCTACTGGACCACCACATGCATACACTCTTCCACCCCAGCCAAGGTATGCTAGTATCATAAGCCCCCATCAAGCTATTCCACCCACAATGACCTACCCTGTTCCAACAACAGTACACCCAGCTTATCACCATATTTCTGGATTACATCACCCAGTGCTGAAATCTCAGGATCTTTACCCTACTAATGGCCATCACACTCATCATAATTACTCAACACCAATGACAGTGGCTCCACTACCATTACAGAATGGATATTCTGTTTCAACTCAGTTATCATCTGCTTCAGTACAAGTACAGAATTTGAATTGTCCAGTTCCAACTGGTCAGCTTATTGAGCTTGATGTGGTGGCTCCACCACAGAGTAGTAACAGTGAGACCCAGCAGATATACTCAGCCACAGAGTCAGCATCTTCCGTTGTGGTCCCTCGAAATGTACGTAATCATGGCTCCACTCAGAATCAAAAAAGTGTAGCCCTGAGGAAAAGTAATGAGAGACAGCAAGATAGCTATAGACAAGAGGTACAGCAGCCTCATCCTTGCAATTATAACACCAGCCCCCAAAAAGGTCATTGTCAACCACTAACGTCTAGCAAAGCTAAGGAGGATGGTACTGGAACTTTTGAAAGCTGGGATTATGTGTTCCGTAACTTGGAGAGCCAAGGTTACAGTAAAGATCTAGGTGAGAGGCCAAATATACTGTCCCCGTCACCTGAACGGATGACAGGAAATTCCGTTTCACTCAGGAATCATCTGGAAGATGTCAGAGACTCT
>Bla176
ATGTTAAGAAACAAACTGCATCCTTCCTTTCTAAAGTTTACGAAAGCAGAGAGTCATAACCTAACAAAACTTTTTTGTACTTCTAAAGGGAACATGGCAAAAAGCAAATACGAATATGTTAAAAATTTTGAACTACCAGATCCATGCTTACCGAACTGTTGGATTGTGGTTAGGATTGACGGACGAGGGTTTAGTAGGTTTGCAGACATACATGGTTATGTGAAACCAAACGATGTTCGTGGACTTAATTTAATGACTCGAGCTGCTACATGTGTAATGGATGAATTCCGAGATATATGTCTCGCATTTGGACAGAGTGATGAATATAGTTTTGTTTTCCGAAAAGATACTAATCTTTTCAATCGTCGGGCTTCGAAACTGATGACTGTAGTGAACAGTTTATTTGCATCAAGTTTCGTGTTTCATTGGACAGGATTTTTTGGACCCATTCGGTTGCAGTACCCACCAACGTTTGATGCCCGAGTTGTGATGTATCCAACAGATAAGAATCTGAGAGACTATTTGGGTTGGCGTCAGGCAGATGCTCATGTCAACAATTTATATAATACAGCATTCTGGGGCCTTGTTTTAAAGAAAGGATTTTCAAATACTCAG
>Bla177
ATGGAGTTTCCAGTGCTAAAAAATGATCGGCTTCTACGAGCGGCACGAGGAGAGGAAGTGGACAGAGTTCCGATTTGGGTAATGCGTCAAGCAGGAAGGTATCTTCCAGAATTTCGTGAATTACGCTCGAAACACGGTTTTTTTTCCATATGTCAAAATCCAGAACTTGCTGCTGAGGCGTCCCTACAGCCAATTCGTAGATTCGACCTCGATGCGTGTATAATATTTTCAGACATTCTCGTTATTCCACAAGCTCTTGGAATGACTGTTGAGATGCTACCTGGAGTAGGACCAGTATTGCCAGAACCTCTGGTTTCATCTGATGACATATATAAACTAGATGTGACAGCAGACATTACAAAAAAGTTAAGTTATGTTGGTGAAGCAATTAGGATAACACGTCACAAACTTGACGGTAAAGTACCTCTGATTGGCTTCTCAGGAGCTCCCTGGACATTAATGGGTTATATGATTGAAGGGCGTGGTTCGAAGACGTTAGCCAAAGCCAAAGCATGGTTATATCAGGATCCAAATGCTTCTAAACATCTCTTAAAAGTGATAACTAATTCAGTTGTTGATTATCTAGTAATGCAGGCATGTGCAGGGGCTCAGCTGCTGCAAGTGTTTGAATCTAGTGGAGAACATTTGGGTCCAGAGTTGTTCAAAGATTATGCTCTACCTTACATCAAGGATATTTCTTCTCGTGTTAAAGGTAGGGTTAATGAATTGGGTTTAGATTATATCCCAATGACAATTTTTGTGAAAGGTGGTCATTATGCTTTAGAAGACTTGGCAGAAAGCGGTTATGATGTTATAGGACTTGATTGGACTATTGACCCTGTAGAAGCCAGGCAGAAGGTTGGTTCACGTGTCACTTTACAAGGAAATCTTGATCCATGTGCTTTGTATGCACCAGAAGAAGACCTTAGGAGGTACATAAAAGAGATGGTGAAGAAATTTGGAAAAAGTCACTACATTGCCAATTTAGGTCATGGAATTTATCCTGATATGAATCCAGATCGTGTTGCAGCATTAATTGATGCTGTGCATGAAGCA
>Bla178
GACGCTGAAGTGGTCCACCAAGACATACTGACATGTGGGGTGTGTCAGAAACCGTTCGCTCTGGCGGACATAGTGAAGTTCATCCAGCACAAAGTGCTCGCTTGCAACAAGGAGAACTACTCGCTCGGTTTCTCCGGAGGCGACCATCGCGACGCCAACAATACGGACAGCGACGACGGGGACGGCGGGAGTGGAGGGGGCGGAAGTGGCAGTTCCTCACTTCCGGTTCCTCTTGGCGTCGTCAATTCTCGTCGGCCAAGTATATCGGCACCGATAAATAGCAAGAAAGCCGTTGCAGCTGCGTCTTCGTCATCATCAACCGGTGTCTCTACCCCGGCGAGGATACTGTGCACTCCTCCACCATCTTCGCCGAGGATGCTGGGTCCCTCAGATATCCTTATGGGCGAGCTGCCTAGCAGCACGCCGAAACGTCGGGCTGGGAGCAGCAGTCCTGCTGGGAAAGCGGACGATCTGAATCATAACCTCAAAGACGAAGATCTGAAGCCGAGGATCAAGCAGGAACACCTAGACACGGGGTCATCGCCAGACGAGGCGGTCGTCAAAAGGATCCGGACGGACTTCGTCGATGCCGAGTCCAACACCACGCATTCT
>Bla179
ATCAAGGCTCAGAATCCATCAGAAAGCAGTTTGTCATCCAAAACAAATAATGTTAATGGCAATGGAACAGTGGATATTGGCATTGCTCTGGAGACAGATATTCATAGTATTCCCAACAGCTGTGACATAAATGGTAAGAAACTATCAGATCCCTCACCTATGATTGAAAATGGACATGTGTCGGGTATTCTTAATTCATCATCAGCAACAGCATTGCATCATCCAGAGCAAGCAAGCACAAACACCAGTTTAAGTCAGAGTGAACAAAGCCTTGATATGGATCTTATCCATGAGACAGTGGAAACTAAGAAAGCTAAAGCCAAGAAGAAGGTGAATATTTGCACTGATCGTGAGGATTTAGAAGAAGAAGATGCTTCAAGTAATGTCGAAACAATGGCACTTAGACGAGGTTCAGAGACATCTGATTCAGTGGCTGATAACTCTGGTGTGAGTGGAAGCACAGATGGCTGCCTCACCATGACAGGCACCATTAAACGTGGGAAGAAAGCTGGCCAAAGTGTGGATGTGCGGTTGAATATGTCTCGTGAAGAATTGGAGGTTCTGGAGGCTGTTATTGCAGCCAAATGCCATACTTCAACTTCACCTAGTTCTTGGTTCACTTGTGGTCAAAGGAAAGGGCCACACATTACCATATGGACAGTTTTGTGTCTCCCTTTTGTCATTGCAATATCTTGCGTCTACTCCTTCTATATGGGAACAATCACATGGTACAATGTTTTCACATATTACACTGAAGAAAAGCCTATTTTGTGCAGAATCCTCGTGACCCCATTTCTTATTCTTCTTTATCCATTTCTTATTTTAATTTTTACTATAGGTCTTGGCCTTTATGCTGGAATAGTACAGATTTCCTGGTTTTTTGACAGTTGGTACAAAGAGATTACAGATTTAGAGAAGGGGTTTTATGGTTGGTTATGTGCTGCATTGAAACATGAAGATTGCTCCCCATATGAAGTAGTAGTTCTAACAGATATTCAGAGTTCATTGGAAGGAGATCAACCAAAGAGGTCTTCTTCTGAGAACTCCACTGCA
>Bla180
ATGTGTGTCATGCGCTTACAGTCTGTATTGAAATTGGTGAACACGCGCTTGGCAGTTTTTCCTGTACGATTTTTTGAAACACGTCAGAAAATGCAGAATGCCTACATTCGTTACCAGGATGGGGCAGACCAGTTTCAGTTGTCTTTTCAACTAAAAAATGAATTGCTTGGAGTTGATCGCCAATTTAATTTCAGTAGACAGTTGTCGGAAAAAGTAAACGACTTTCTAGCTAGAATAACCAGCAGTATTGAAAGAAATGCAAATAAAAAGAAAAAGAGGAAAGGGACCTGTGAGAAGGAACAAGAAGAAGAATCTAGCAAAATCCACGTCAATTTATTGCATGGTGGAGAGGTAGTTTCTGGTGATCAAGCATGTAAGGACATCCTATTTGATAATGGATTATGTCTTCAGATACTGGATACAGTTTTTTCTGTAATCTTAAATGCACCATGGGTTGCTTTGATCACACTTCCAAGTAGCATAATGGCAGGGTTTCCTGCTTATCCATTAAAACTAGAAGTATTATTTGCTGATAAATCTGATTGCAGTTTTTGTTGGTATAAGAATACCAGTGTTACAGTTGGGAAAAAAGTACCAGCAAACTGGGTTGAAGTAGGATCTGGCTACTATTTTGTACCCAGTATAAGTGACATAGGTTGCTTTCTGAAGTTGGTTTGTGTACCACAAAATGGGAGTGTATGTGGCCCTATATCTGAAGTTGTATCGACAAATCCTGTTGAAGCAGGACCAGGTGCGTGTCCATTTGAGTTGAGACATGCATTTACAAAGGAATGGCTTAATGGACAA
>Bla181
ATGGACGACGAGATACAGGAAACTGTCGAATCCATCCTCGGTAAAGGTGTCAAAGTAGTTGACTGTGAGAAGAAATCCTGTGTCCGCGAGGAAGAAGTGTTGCTTGTGAACGGTTGTCCTATCGCATTGGAGGGGGAAGACGGTGCCGCAATCCGCGAGGCATTACTACACGGGACAGTGCCTCACTGTGACCTACTCAACCAAATTCTTATCAGAGCTGGAATACTTCGTGCGCCGGTCAGACTTGAGACGAGTCTGAGCGTCAAATCTTCAGTGGTAACTCGTGAAGAGGTTACTGTAGCCCGCGGTGGTCAAATAGTTGACGAAAGATCACGTGAAACCAAAGAAGACAACTACTATACCAGTCACACGAGCGAGGTCTGGGAGCCAGTTGCTGTGGTAACAGGAGGCACTCCAGCGTCGACAAAAACCTCTAAAACGTTTCAACATTCCTCAAGCACTCCTTTTCCAAATTCATCTTCTTCTTCAGATACGAGTAGTAGGCCAACAAGTGACGCTTCGACGTCGACCACAGGGTCAAGCAATCAGTATTTCATTCCATTGACACCAAACCATACGCCAGCAAATGGATCGTCAGTGTCATCAGCAGGTGAATTTGGCATGACACCAGGCGCACAGCAACAGTATTACACTCCGACGGCAATGAGAGGAGGCGCGACATCCAGCTCTTCGGTTGATTCGGAGGATCACGTGGATTTTGCAAGGTGCTCGCCTTACCGAAATCTGAGGAATGGAATGCAGAAGGTTAATATCGGTGGGATGGGGAACGGAGATACTGTGCACGCGAACGGTGGACTTCGTCACCATCAGAAAAGTATGAATGGACAGCCGCCGGGAGTTGGGGTCCAGACTACAACTTCAGCT
>Bla182
GCAGACCCTAGTCTGTACTTGGATCATGATGGTAGCCTAAAGGGTAGAGGCTACGGCTTTCTCGATGTCTCTTCTGATGGTGTCCATACTCACAATGGATCAGAAGATCTGGTGAACAGTTCCGTCAAGTCAATGCCTGATTTGTGCACTTCTGAGAAAATAAAGAACATTCAGCGTCCAAATAGCACAGACGTCCTGTTAAGTGATGTGTCAGGTTTGGGTGACTTTATTGACCAGAGCCCTGGAATGAACAAGCCTGAATTTCTTAGCATCTCCATCGTGAAAGGTGCCATGGGGTTTGGCTTTACTATAGCTGATAGTGCATATGGCCAGAAAGTGAAAAAGATCCTTGACCGACAGAGGTGTAAGAACTTGATGGAAGGTGACATCTTGGTGGATATCAATGCAATTAGTGTGCGGAATATGTGTCATGGTGAAGTGGTTCAGGTGCTCAAGGATTGTGTAAGGAATCAAGAAGCGACAGTAACGGTGCAACGAGGGGGTCCCGGCTCGCCTGGCAAGAACAAGCCTCGGAAAAAGGACGAGCCCGGGTTAGCCGTGGGTCTTGGCGGTGCAGGTAGTGCTGGAGGCAGAAAAACTAATGCCGCCGGTTCGACAGCGGGCATGTATCGCAGCAAAACGCCCACGGCAGATCTCTACAGTACACAGCAGAAGGAAGTGATTCCTAATAGGCCCAAGACTCCGTTAGTGGACACGAGGAACCGTCCAAAAACTCCCGTATCAGAGCGAGACAGGAGACCTTGGTCGCCTTCGGAAGGTGTAGGAAGTGCCTCTTTAGATGTAGGATTGGGGGGGACTGGTGTGTCAAAGTGTGAGGAGAATGGGGCAGATGGTATTAGTTCCTTGCAGAGTCCATCTTCCCCTCTTACTCCTCCATATGATAGTTACAAGACTGCATTTTCCTATCCAGATCCATATGATGGTGGTGGTGGTGGGAGGAGTCCGTTAACAAATTTGGGTGATTGTCTAGGGGCAGCTACACTTCAAGATCCTACGCGACCCATACAAGGAGACTACGGCCACAGCAGGAGTCTCGGAAATGATCTGGGCCGAGATCTTGATCCTGATTTAAATGTGGACTCTGGATCTTTACAGCAGAGGGATGGGTGGAATAAAGTCCATGACGGACGTTACGGAGATTCGTACTCGTCGGAGAACGTCCCTCATTCTTCTGGTACTGGGACCTATGACAGTACCGTAGTGGATCATGCTAATATGCCAAATAATCAATCTCCGTCAAATGACTATCTCACTCCATATGTGCCACACGCGTTTTACAATGGTTATGGAGGCCAGTATGATGCAGGTTATGTTTATGGTTATGCTGATGTTCATTCAGGCTACGTGCCTCACAAAGACTTTGGATACCCACACCCAGTATCTGGGTATACTTCTCAAGGGCAGAATATTACTGGTGGTACAGTTACCCTGGCTAATTCGGGGTATTATACAGCGTCTGATGGTGCCAACAAAAGAAAGGAAAGTACAAGTTTTGAACATGAACAACCACATCCTAGCACAGTTACA
>Bla183
ATGGACTGCTGCAGGAGGATGTGTCTGCTGCTGCTGCTTCTGTTGGCGCTTGGACTCTGTCTGCAGCGAGGGGCACACGCCGAACATGTGCGAGACCTGGAGGTGTCGGAGGGCGCCCCAGTGGGTACCAGGGTCGGTTACATAGGGGATGGCTCTTCCAGCGACAGTGGCCCTCCGTACCTCATAGTTCCTGTGCCAGGAAGTGCAGTGGATTCGGACTTGGCCATCGAGCAAACCACAGGGGAGATACGGACTAAAGTTCCCCTTGACCGAGAGACAAGATCTTCGTACTCGTTGGTGGCGATACCGTTGAGTGGAGAAAACGTGCGAGTGGTGGTGAGAGTGCTGGACGAGAATGACAATGCACCGACGTTCCCTACGCAAGTAATGGGCATAGAGTTCCCGGAAAACACTCCCCGCGATGTGAAACGAACGTTGCACCCTGCCAGGGACTTGGACCTGGGGATTTATAACACTCAGCGCTATAACATAGTGTCCGGAAACGTAAATAATGCCTTTCGGTTGTCTTCCCATCGTGAACGCGACGGAGTTTTGTATCTGGATCTCCAGATAAACGGGTTTCTGGACAGGGAGACTACCGCTGCATATAGCTTGTTGATAGAGGCTCTAGATGGTGGGAACCCACCTCTCAGGGGTTCCATGACGGTCAACATTACCATCCAAGACGTGAATGATAACCAGCCGATATTTAACCAGAGCCGGTACGTCGCGACAATTCCTGAGAACGCGACAGTTGGCACAAGTGTGTTGCAGGTGTTCGCGACAGATACGGATGCCGGAGAGAACGGTCAGGTTGTGTATTCTGTCAACAGGCGACAGAGTGACCGAGAAGGCATGTTCCGGATCGACCCCAGCACGGGTCTTATCGCCGTGAATCGACCTCTCGATTTCGAGACCAAGGAGGTCCACGAGTTGGTGGTAGTGGCTCGCGACAGCGGAATACAGCCGCTGGAAACCACCGCGTTCGTCTCCATACGCGTCACTGATGTGAATGATAATCAGCCCACCATCAACGTGATTTTTCTCAGCGACGATGCCACACCGAAGATCTCTGAGTCCGCTCAGCCTGGCGAGTTTGTCGCCCGTATTTCTGTCAACGATCCGGACTCCAAGACGGAGTACTCGAACGTAAATGTGACCCTAGAGGGTGGCGATGGTCGGTTCGGTCTGGCAACACGAGATAACATCATATACTTAGTGATTGTGTCACTGCCCTTGGACCGTGAGCTGCAACCCAACTACACCCTGAGTGTTATCGCGACAGACACGGGGAACCCGCCTTTGCACGCCTCCCGGACGTTTCACCTGCGTGTAACAGACATCAATGACAATGCTCCCGAGTTCGAGCGAATGGTGTACGATGCGAATGTGCTTGAAGTGGCCGATCCTGGCACATCGGTGTTTCAGATCCAGGCAGTAGATCGCGACGAAGGAAATAATTCTGCCCTGGCATACTCCATCCTAGATACCCCTGACACTCACTCGACGTGGTTCCAGATCGACCCCCGATCTGGTCTTATCACCACCCGGTCACACATCGATTGCGAGACGGACCCCGCACCCCAGTTGACAGTGATGGCACGTGATAATGGCACCCCTCCTCTCTCTTCGTCCGCAACTGTACTCGTCACCATTCACGACGTCAACGACAACGAACCAATCTTCGACCAGAGTTTTTACAACGTGTCAGTTGCGGAGAACGAGCCACCGGGTCGCTGCATTCTCAAG
>Bla184
GAATCTCCGCACCGCTGTGAGTTCTGCAACAAAACATTCACTCGTAAAGAACACCTGACTAATCACCTGCGCCAGCACACTGGAGAGACTCCCCATTGCTGCAATGTTTGCTCTAAACCATTCACCCGCAAAGAGCACCTCATCAATCACATGCGGTGTCATACTGGGGAGCGTCCATTCAGCTGCTCAGAGTGTGGGAAGGCATTCCCACTCAAGGGGAATCTGCTTTTCCACCAGCGTTCTCACAACAAAGGGGCAGCAGCTGAACGACCATTTCGTTGTGACCTCTGTCCAAAGGACTTCATGTGCAAGGGACACCTCGTCTCACATAGGCGCTCACATTCAGGAGACCGCCCACATGCCTGTCCCGATTGTGGCAAGACCTTTGTTGAAAAGGGCAACATGCTTCGCCATCTGCGCAAACATGTGGCCGAAGGAAGTGGGGCAGGTGCAGCTCAGCCTCAACCACCTCCACAAGGACATCACCAGAATCCTGCTGTGGCAGGACACGGGGTTGTGGTTCCAACCACACATCACCTCCAACACCATCCTCCTCCACCACCACCTTTACAGCCACATCCCACACACACTGCTGTGGTTGTCCCCACACCTAATGGGGTTTTGGCCACGTAC
>Bla185
GTGTTTTTGTTCCTGCACGTGCGCAACAGACGACAAAAGAAGGTGAACAAACAAGCTTTGACCCCAGGCACAGCTGTCGGAAGCCCAGAGAGTTTCGTGGACCCGGGCGCGTTTGACACAATCCCGATCAGAGGTGGTGGAGGCGTGCAGGGTACCGCAGCACAGTTTGGCCCGCCAAAATATGACGAAATTCCCCCCTACGTGGGAGGACCCGTGGTTCATCGCAACAACAACAGCAGCAGCTCCAACTCGGGGGCTGCGACCACGTCCGAGTTGTCGGGGTCCGAGCAGTCTGGCTCCAGCGGGCGGGGCTCCGCTGAAGACGGCGAAGACGTGGAGGATGAGGAGATCCGTATGATCAACGAAGGTCCGTTGCAGCGTGACTCGGGGATTCACAGGCAGACGGACGACGTCGACGACGACAACCTGTCCGATGTTTCGGTGCACAACACTCAGGAATACCTGGCGCGCCTTGGCATCGTGGACACAAGCAACACAGCGGGTGGGCCTGTTCCCAGCAACGGCAAAGGCGTGCCGATGGACATGTTTGATGAGGAAGGGGCAGGCGAGGCAGACATCACGAACCTCATCTACGCAAAACTGAAGGATGTGGGCACAAGTGAGCGCGGCAGTAGCGCTGAGGATGGGGGCGGGGCCAGTGGCGGTGTGGAACACGTGATGGTGATAGGGGGGTTCGGTGAAGTGAATGGAGTCGTTGCGACACACCAGCCGTCTATGACGGGGTCGCTCAGTTCGATTGTGCACAGTGAGGAAGAGTTGACCGGCAGCTACAACTGGGACTATCTGCTGGACTGGGGTCCCCAGTACCAACCTCTGGCTCACGTGTTCTCAGAGATCGCCCGGTTGAAGGACGACACGGCGTCGGTTCAGAGCACGAACAGCGGCGCCTCATCGGGAAAGGGCAAGGCGGCGATAGCACCCCACCCCCCTGCAATTAAGACGGTGCCCCCACCCCTCCTCACGAGCGTTGCTCCGCGGTCAATCGCAGCGCCCGTTCTCGCGTCCCGGACAGCTGGGGGCGCTCATTCTGCTAGTCACCATGGCGCGGTATCCACCCAGGGCGGCCAGCAGCTCCTCATGTTGCCTCGCTCGCCTATCAGCCATGATGCATCTGGTGCAGGCTTCAGTACCTCCACTGCCATGTCACCCAGCTTCTCGCCCTCCCTGTCACCTCTCGCCACCAGGTCACCCTCCATATCTCCGCTCGTCACACCCGGCATCCCCACTGCCCACCACGTGCGACAGGCACAGCAGCCCCAGAGAACGGCAGTCGCCGAGACAGAGCTCAGGATC
>Bla186
ATGAGTTGCGATCCACCAGCCACGAAATGGGCATGTGAATATTGCACCTTTGAGAACTGGCCATCATCTCTAAAGTGCACAATGTGTCGAGGTTCAAAACCATTACTTGGTGAAGATATCTATAGATTATGTGATGAATCACCTCCTCTGTCACTGATTGCGGGTTCTGGTGGACCTAATTTGGCATCAGGTCCCTCTCAAGAAGATACTTCAAGGTCAGGAAGTAATGGAAAATGGAAATGTCGAGCATGCACATACCTGAACTGGCCACGTGCATCACAGTGCACAGAATGTCAAACGCCAAAACCTGCTACTGTTACTGGTACAAATCTCCATGAACATCTACAGCCGCTTCGGATTGGTCAGCTGAGTGATACTGAAACGCTAACAACAGCTTCAGGTGGTCCATTGCACATCACTACATCACCATCTGCAGATAAAAACAATTTGAAAGATGCTGAGAATGATCTGAGGGGACGTATAGTAGAGAAAGCTGTCATTGCGAGACAGCAGACTATAAAATGGATGTGCACTGTGTGCACATATGAGAACTGGCCAAAAGCCACCAAGTGTATAATGTGTAGTACTCTTTGTGCAAACATCAATGCAGCAGCTTCCACTGCAAAGAACAATGCAGCTTCTTTTTTTCGTGGCCAGGCAGTTAGCAGTGGCAGCATACTTCCCTCCCCTGAACGAGAGATGTCACTCCTGAATAGTGCTCGAGGTGGTGGGAGCCAAGTGGCTCTCATCGATGACAGTTCTGCTGTAAAG
>Bla187
ATGTATCGCATGAACTTTTACGAGAGCACCTGTTTCAGGTGCAATCAGACAGTGTATCAGGTGGACAGGGTCGGTCCCCTCAAGGACTTTACGTTTTTTCACAGCGGCTGTTTTAAGTGCGCGGTGTGTGGTACCAAGCTGACGCTCAAGACGTACTACAACAATCAACACCGTCAGGAGGACAAGGAAGTGTACTGCTGCTCCCATGTGCCCAAAATCGGCCCTGGACACCTGGACGGTTCGGCCGTGGGCATCAGGTCCGCTCTCAATGTTCCCCGCTCCGCCAATGTCGTGAATGAGCAGATCCGGGGCAGTGGGAAGGGCACGTTCGACGCCGAGGCCCTCAACATCCGCCCTCATCTGAACGGGCACATCAACAACAGCAGCAACAACAATGGCAGCCAGCAGACGCAACCTTACCACCAACACCACCACTACCAGTACGGGCGCTTCGACGCCAGCGCCCTACACATCGCGCATGCGCTCAGGGCGACGGAGTTGCAGAAGGCGTACAACAAGGCTCGCGAGAAGCCCATTGATTGTTACTTG
>Bla188
TTTCCCCGCGTGGAAGTGGGTCCCGAGAACCCGCTGCGGGTGGAACGCGATGCCACCGCGAACCTGCAGTGCACAGTCGACGCCAAACCCAAGGTCAACAAAGTTCGCTGGGTGAGGAACACCCGATTCATTGCCACCGCATTCACTCACACGATTCATCGTGTGACTCTCGACGACGCTGGCAAGTACACCTGCACGGCCGACAACGGCCTCGGACAGTCGGGAGAGGCCGAGATTACCCTCGACGTCCTCTACCCCCCGATGGTGACCATCGAAGCCGGCGCCGGTTCTGCGAATCATAAGGAAGCCGAGGACGGCGAGACGCTTGTCGTCCGATGTAACGTCTCGGCAAACCCTTCCCCGATCACGGTCGAATGGCTCAGAGACGGGCATCCAGGGTTTCGGCAGACCGGAAGCATCCTCAGGATTGAACGGGTCTCAGCAGAAACAGCTGGTTCGTACACCTGTCGCGCAATCAACATCCTGAATCCGTCGTCCCAACCGAGGAGGCGGATAGAGAAGATAGGAAATTCTTCGATTACTATTCTCGTCCGACACAAACCCGGCCGTGCCCAGATCTCTCCCGGAAAGCCGGTGGCCGCGGAAGGAACTGGGATTACGCTGACGTGTTCGGCGAACCCTCCCGGATGGCCGGCGCCCCAGTATCGGTGGTGGAGGGACGGCGAGCACTTGTCAGGGTCGGCTCCAGCGACTGTCCTGGCGACGGGACAGAAATACACGATTCCTTCGGCGCATCTCGGGAGCGAAGGCAAATACCAGTGTCAGGCCACGAACGAGATGGGACACGGCGATCCGGCGTCTGTCGCCGTGGTCGTCCATCAGCCACCGAGGTTCTTGACAAAGCTGCAGCCTCACGTCACGCGA
>Bla189
GTAATTGTACCAGAAAATGAACCACTTGGGGCCACTATTGTTACCATGACCGCTGCAGATGGGGATGAAGGTCCAAACGGCATCGTTCGGTACTCTATCTCGAGTGGGAACGAAAGAGAAGAGTTTCGTGTGGATCCCGTGACGGGCGCTGTCACAATTCATCAGCAGCTTGACTACGATACGGTGCCAGAATATCGCCTCAACATCACTGCGTCTGACTTGGGCTTTGAACCGCGTCATGCACCGGCCATGCTCACCGTCACGCTCACAGACATCAATGATAATGCCCCCGTGTTCAACCAGACGTCATATGAGGCGTTCTTACCAGAAAACACCCCGCCACACTCGACGGTTTATCGCGTGCAAGCGCATGATGTCGATTCAGCCAAGAATGCTATAATCCAGTACTCTGTTGTTGGTGGAAGTGGTAAAGATGTCTTCAGCATTGAATCCAAAACGGGCGTTATATTCTCCAAGATGAGTTTTGATTATGAAGAGCAGAATACGTATGTTCTTGATATCTTGGCTGCTAATCCAGATTCACCCATGTATGGTTCAACCAAAATAGTTGTTCGTATCACTGGTATGAACGAATTCTATCCGAGATTCATGCAACCGGTTTTCCATTTTGATGTATCTGAGTCTGCTGAAGTTGGTACCAGTGTTGGAATGATTCAAGCTACAGACCAGGATGCTGGAGATGATGGTGTAGTATTTTACTTGTTCGTTGGATCCAGTAATGATCGTGGGTTCAATATAGGATCAGAAACGGGCGTGATCAAGGTGTCACGAAGACTGGACAGAGAAACTCAAAATCGTGTCGTGCTGACTGTAATGGCAAAGAACGCTGGTGGTATAAGAGGAAATGATACAGATGAGGCTCAGGTGATAGTCTCAATACAAGATGGAAATGATCCACCAGAGTTTCAGCAAGCCCTGTATGATGCTGTAGTATCTGAAGGCGCTTCACCAGGTACCAAAGTTATCACTGTGAAGGCAGTGGACAAGGATGTGAGACCTCAAAACAACCAGTTCTCATATTCTATCATTGGCGGGAATCAGGGACATGTGTTCAAGGTTGATCCTTCAACAGGTGACATTGAAACAACTTCACTACTGGATCGTGAGACTGTACCTGCATACACCCTGACGTTAGGTGCTATAGATACTGGTTCACCACCACAGACTGGCACAACTACTGTCAGGATTGCCGTGCAGGATGTTAATGACAATGGCCCGGTGTTCGACCCCCCCGAAGTGATAGGCTATGTGTCAGAGAATGAACCGCCCAACACCAGTGTGATGACTTTGAGTGCCACAGACCCTGATCTGCCACCAAATGGGGCACCTTTCACATACCGGCTTGTTGGAGGGCATCAGAAAGACCTGCTGACTGTGGAGAAACATAGTGGCGTTATCAAGACGACAAGAAGTATTGACCGAGAGACCACCCCTAGGCTTGATGTATTG
>Bla190
ATCGTAGGTACTGTGGAGGTCCACTTCGAGAACAAAGATGGAGGCTTTTTCCTCAAGCATGTTCCTCGCCAGTATTATCCTGCAGTGGCTGATCTGGCTGGGGCATCTGGAGGTATAGGATCTTCTCTGGAGCCTCGAGGTGGGGTTCCAGCAAGCACCAGCACTACCAGTAATAATGATGCCAGCTCATCCGTCCTCAGTGTGGATAGATTTACCGTGTTTCAGACGTCACAGCCTATATCAATACGTGCCACATACGGCCCGTTCTCCACAAAGCAGACTGTACCGGCTCGGTACATAGTTCCAGACCCATTGGATCCGCTGCCAATTCCTGAAAAACCTCAGCTGCATTCAAGTAACTCCAGCACGGCATCTTCTTCAGTCCTTCTCGATATGGATCTCACGGCCTCCGCGTCGCATCACCTGGACATGAGTGCTCATATTGTGCGAACAGAGATCCCTCGCGACTCTCCAGTGCTCCGGGTCCTGTTTCATACCGGTTCGGACCCCGGAGGAAGGCGGCAGCTGTTGCTAAGGAACCATCAGCGTGTCTGCATCGTCCTCCACGCCGTACTGGGCGAGAGACCCGCATTGACGGCCGCGTGCAGTCCCGATGGTGAAGATGGTGTTTGTCTTGCTCAAGTGACAATTCCTGCCAACTGGTGGGCCCCGATGCCGCCCCCGGATAACACCGGACGAGCTAGCAAACCGGTGAAAACTCCGCAGCGGCTAGTTCAGGTGGCGTACTCTGTGCTAGAGCCGCGCACGGGCACGGATGGTGAGGGCACGAAGGATGATGGCGGCTGTATACCTCGAGTGCAGATCCAGCCGATGACACCACTGGCCGCGGTGCCACTCGTGCCAGCTCGGTCCGCGTACCGCGAACTACGATCCGACGACTTGTTGACGATGATGGTGCCACACGCACCACTGTATCCGTTGTCGCGTCTCCACATCCCCGTGTTTCTCCAGCCACGACCCGAGTACCCAGTCTCCGTATTCATTATC
>Bla191
ATGGCCACGAAGGGCATGGTCTCCGTCAAGAGGCCTATACGACAGTTGTCTGTGAGAGAAAAACTGGATGCCATTCAGCGAGTGCACAATGGGGAATCCAAAGCGTCCGTGGCCCGAGACATCGGGGTGCCGGAGTCCACGTTGCGGGGATGGTGCAAGAGCGAGGACAAACTCAGGAACGTAGCTCGTTCTTGTGGAACTCCGGAGTCACAGCATTCCGTGGAGGAACCAGACAACAAAGACATTAGCAAAAGCGTAGGAGTGGGAGAACCGGGAGTGGGAGGCGGAGGCGGCGGCGGCGGTGGAGGAGGAGGAGACGACGACGTCACCGATGGCGGCCCATCTGATCGGAAGCGAACGCGCCAGGAAGCAGAAGCGAACCACACCAAAACTCCCCAACCCCAAACTCAACCCCAGCCCGAACTCGACGAGGCCCTATGGTTTTGGGTAAAACAGCAGCAGCAAGTGGGACTGTCTGTGAGTGCTGGGCAGTTGTTGGGCAATAAAGAGGCTACAGACCTCAACAAGAATGGTGTGGCCGATGGCAGTTGGTTCTGGCGATGGTATAAGCGTTATGGGTTCTCCCAGTATCCTGATCCCCTCCAACAGGTGACCAAGACAAAGGTACAAAGTGAAACTCTGACCCCAGGACTTCAGAAAGTCAATGGCCACTCAATACCGGTTGCCAATAACGCCCGATCAACCCTGGACAGTGTGTTGTTGAATGTAAAGGACAATAACAATATAAGAAACCCAGGAAAACCAGAGGAATCTGATGACGATGACGAGGAGGACGAGCCACCAGCAACGGCAGCCGAGGCTGTCAACCACGGAGAGAAATTCCTTCGCTGGCTTGAATGTTGCTCTGACCCCAGTGTCACCGCCATGCAGATCTTGCAGTTTCGGTATCTGCTCAACAATGTCCGTGCCTGCGCTGAC
>Bla192
GTAAATGATGAGGATGGTGCTTTTGAGATGGATGCCGAAACCGGTGAAATATACACCAGTGTTCGCCTGGACAGAGAGAGCATCGCGAGCTACCAGCTCACTGTTGAAGCACTGGACCAGGGGCGTCCTCAGCTCACGGGCTGTGCCACCGTTGTGGTCACAGTCCTAGACAAGAATGACAATCCTCCTCGATTTACACGGCTGTTCAGCGTCAATGTCACAGAAAATGCAGAACCAGGTGCATTTGTGATTAAGGTTACAAGTTCTGATTTGGACATCGGAGAAAATGCAAATGCAACATACAGTTTCACTGAGAATCCTGGGGAGAAATTCTCCATTGATGCCACTACGGGTAATGTGACTGTTTCTGGTCCACTGGATAGAGAAGCCCAGGATGAGTACTTGCTCAAGGTGGCAGCAGTGGACGGAGCGTGGCGCGCCGAGACGCCGCTCACAATTACGATCCAGGACCAAAATGACAATGCACCAGAGTTTGAACACTCGTACTACAGCTTTAACTTCCCAGAACTTCAGCGCAGTGTCGTGTTCGTGGGGCAAGTATCAGCGGCTGACAGGGACAAACAGGGTCCGAACTCCGTCATCTCATACTCACTACAACATCCGTCTGATCTGTTCACCGTTGATCCCGCCAGTGGAGAACTCTTCTCCAAGAGATCTCTCCGTTACAAACACACGGCACTGGAGCCCTCTCCAGAGAATCAGTATGCCCTCACTGTCATGGCTACAGACAATGGAAAGCCACCAATGTCATCAGAATGTCTGGTTACTGTCAATGTGGTTGACGCCAACAACAACGCTCCAAAATTTGAGCAGGTGGAATACTTCACACCTGTTCCAGAAAATGCTGTGACGGGACAGCAG
>Bla193
TGCCGTCTAGTCGGCTACATCGAGGTCACTCTGTGGAGTGTCTCAGTGTTCACCTTCATGTGGATCAGCGTGGATCGCTACCTGGCGATACGGAAACCCCTTCGCTACGAGACTGTGCAGACGAAGATTCGCTGCCAGTGCTGGATGGCATTCACGTGGATCTCGGCGGCCATGCTGTGTTGTCCCCCGCTCCTCGGTTTCAACAACCCGGTGTTCGACAGGGACGCGTACATCTGCATGCTTGACTGGGGGAACATGGCCGCGTACTCCGTGACAGTGGCCATCCTAGTGCTAGGACCCAGCCTCATCACCATTGTCTACACATACTTCTACATATTCTCTATGATGCGAAAACTTCGCAGCGGAGTTCCTATTCACGATAAAGAGTACGCTACAGCGCTCTCGGAAAATCTCTCAAATCCTAGTCACGTGATGTCTTTCGTTCTGGTGGTCACTTTCTGGTTATCGTGGACGCCATATGCAGGCGTGAAACTTTACGAACATTTCACAGGGACGAAGTTCCAAATACCATTCCTTCACTTTAGCATCGTTTGGCTGGGAATTCTCAACTCGTTCTGGAAAGGGATTATTCTTATTGCATTGAGTCCTCAGTTCCGACTCGCCCTCAGGATCTTCTGCCTGACTCTGTGTTGCCGCTACAAGGGTCGTCTTCAGGGAGAGCTCATCGGAATGGATATGGACGAC
>Bla194
ATTGACTTGGCCAATTTTGAACTATTTTCATCCTCCCCACGTGATTTCTCTGTATCGCTGAGTGATCGCTTTCCCAGTCGTGATTGGAGGAATGTTGGTCACTTTACTGCTCAGGATGAGAGAGACATACAAAGCTTTAACCTAGATCCTCACCTGTTTGGAAAGTTTGTCAAGGTAGAACTACATTCACACTACGGATCAGAGCACTACTGCCCTGTCTCCCTATTTCGTGTTTATGGCACTAGTGAATTTGAAGTTTTGGAGACTGAGGTTGAAGTTCATGAGTCACTTCCCAATATGGCCGATGATGATGATGATGAAGAACCTTTGGATGTTGATACAGGAGAGCCTCCAAAAACCCTCTTCGGTAGTGCACAAGATGCAGTGATGAGCATAGTTAAGAAAGCTGCTGAGGTCTTGGTGAAAGCTGGTGACTCTCAGAATGATACCACAACTAATGTTGAAGTGCGCAAGACCCACACTGATGCTTCAGAGAGTGAGGACTGTGTTAGTCCTAGTCACATTGTCGTGTGTGACAATTGCAGTGATGCCATATTTAGTAAAGTGTTCGACCTTATCAGCTGCCGAGGGGCATACTTACAGTCCCTGGTTGATTGCCCATTTGTGTGCAACAGTGTTCAGAACAGTAAACTGTGCATGGATTATGGCTTGGATTTTAGTAGCCATCGCACAGGTGCACCTTATCCCTTACGGCCTTCAACAAGTAGAGTTGATTCTTTACAATCAGACCAAAGCAACTATTTATCAGCATTGCTTCCAGCAGAATACATTGCTGCTGTGTGCAACATACTGGCCATTCTTGAGAAGAAAGTTGTGTTCAATGTTAGTTTTGAAGTAAATGGAACTGTGCCCATAAATCTGACTAGTAGTGTAGATAGAAAGTTGCCTAATGTAGACTCAAATTTTGAGAATTTGGTCATTACACAGCCCTTGACATGCACATTAGGGACAAGCTTAACATCCGAACACTGCAGTTCTTCAGTGTCAGATGGCAGCTACACCATAGGATTAGCCACTTCTTCTCTTCCGTTGGATTCTCTTGGAGCAGAAACACCTGATGTATCACAGATAAAACCAACTAAAACACTAGTTAAAGAACCTGACAAGAAGGAAGATTTCCCTTCATCTGCTTCTATAAAAGACGATTATGATCAAGAAAAGGAAACCATACTTCTTGCAGAAGTGTCATCTGTTCAGGAACTTCCTGCTGGCGTCCCTACAACTTTAACTGTATTAATTTATCCGGAGGAAGAGAGTCCGGCAAGGGTACAAGAAAAATTTAAGGAGAGCTTAGATGCTCAGGCAAAGACACCAGTACGTGAAAGTGGATTTATGAAGGTGGAGGTGTCTGAGGAGCTTCCAACATTGACTGAAACTGACCAACAGCAGCAACATGCAGGTGGAAATGAGAAACAGAGTGAAGTAATGTTTGAGGAGAAGTATCAAGAAAGTCAAGACAGTCTGTCACTTGACTTATTTCTTTCTGAACTGAAAGATCTAGACATGGGGATGGACACCAGTAGCAGTTCAGCTGTTAACTCTGCCACTGCCACTGCCACAACTGTGTCTCCACCAACTCTTTCACAGACACAGCAAGTTCAGAAGGAATCTGTGTTTGTTCGCCTCTCCAACAGAATTAAG
>Bla195
TCCATTGAAGGATCAGGCATCAAACTGGGACTCGGTTTCAAGGAGGAGGGTGCCGCAGACCTGCGCTCCAGCACGGAGGAGTTGGACTTCCACGAAGAGCCAGGCACTGTGACGGAGCGCGAGGCACAGCAAAGACGGGAACGTCGACTTATGAAGCAGCATCAGCAGGCAGCGGTGTTAAAATATGAGCTAGAGGCGCAGAGTGAAAAGGAGCGCAAGGACTCAGCCTGCAGTGACGCAGGTTTGCTCTCCATCAGTGGCCGCACTAGCCGCCTCTCCTCCGTCGGTTCGGGTGGATCTGGAGCCTCTCACATCTCTGGAATGTCACATCTCTCTGTGTTGTCTGGTCACTCTATGGCTTCCAGTGGGCGATCCCCTTCTCCCCACAAGATGTTGCTGGAAACCTCATTTTGTGGCAGCAAGCCCATCCCCATGCAAAGCGTAGATATAGAATCACCATCTAACAAGCATGAAACGGAGTCCCTCGAGAAGGCACTGCTGTCCAGACAGGTAGACCCCACTGTAGCAATTGTTGGGGATATAACAGTTGAGGAAGCTGTGCGGAAGAAGACTGTGTCTGAAGTCAGAGAGAAGCCACAAGTAGAGAATGTGCAGAAAAAATCTCAAACTAAAGACAGACCCCTGCAAGAGAGCGACACAGCGCACGTGGAAGAGACGCAGAAGAAGACCAGGGCCGAGGACAGGACCTCGATGGAAAAAGAGCCACCTTGCATGACGTACAGGAATGAGTGGCAACTGAGGGACCGTGATGAATGGGGTCCTCACACGAAGCAAAAACCAGTGACCTTAAACCTGTCAGAGCAAGGCAAGAAGCCAATAACATTTTCACAGTTGGTGCAGCAGCAGACTGCTGACGTGACATCTTCTGCGTCCCCAAAGCTGTCACGCCACACTGCCCTCAAAAAG
>Bla196
CTGGTTCATGGGAATTACATTCTGCAAGGAATATTGGTTTTCCTTCGACATGGTGACCGGGGACCATTAGCCCATGTTAGAAATATCTCTAATGTCAACTGTGCAGGAGATCTTTTTCGATCTGGTGGCATTGATTCTGATAAAAATTTTCGTTCATATGAATATTTTCTTCAAAACCTGTCAGAACCAGGTAGATTTTCAAGCTTTCTCTCCCAGTTTTTGGGTCCTTTTCATGGTTTTCCTTTGGTTCCACCAAGTTCAGGGGAATGCCAGCTGGGGCAACTGACACCTGTTGGAGTTTCTCAACATCTTAAAACAGGTCAGATTTTGAGAGGTGTTTATGGGGATAAGTTAGGTGTTGGAAATGGCTCCCTCTCAGCTGATGATATAGCTGTCTATAGTACACGGTACAGACGAACATTCCAGAGTGCTTTGTCATTTCTTTATGCCTTTCTTTCTTCTGAGGATTTTCAGAAGGTAACTCTCAAGGAAAGCCAGAGTATAGCATTTTGTTTTAATGATTGTGCTTGTCCAGCAGCAGAGAAATTCAGGCACAGATTCTCTGCAGAGAGCTCAGACCATTTCCGATCCCACCCAGCTGTTGTGAAACTTGTCAGCACTGTTGCTGAAATTGTTTTTGAAATGCCAGATCCTACTCTTGCGTCCGACCCTATTGCACTGAGGGATGCTCTGTTGACTTATGTCTGCCATGGAGCCCAGTTACCTTGCATTGATGGATTATCAATAAACAAGGTACCACAAGAAGTTTGTGTCCGAATGGAGCAAGTCACTGGATTGTTTGCATATACTGAATGGGAGACTCGACAGTATGTGAAGAGCAGTAACCTAAAGCGATACTGTTTGCTCCGGGCATATGGTCTCATGCGTGACATAGTGTCTCATATGCTTCGTATTATCTCTGAACGGAAGCCCAAGCTTATTGTATATTCTGGTCATGACAGAACCCTTCAGTACCTTACTACTGCTCTTGGTGTTGTATCAGAGATGACAACAGTTCCTCATTATGCCTCTCGCCTTGTTCTTGAGGTGTATAAGAATACAGAGCAACATCTAATCTCCAAGCTACCCAAAGATGGCCCCATTGCAAGGGATTTCTTCTTCCGTCTTGTTTTCAATGGTAGAGATCTCACAAATCACATCCATTTTTGTAAAGGTGCAACCAGCATCTTGATGCATCAGATGCATAAGTACAACACAACTGAAACCCCTCATAATGCTACAAATTCACAGTCTTCATCAAAAAAACAGTCACCCATATACCTTTGCCCTGTTGAGTCCATTATTCGGTTTTTGCATGATGATTACTTTCTTAGCTTTAATGCATCCAATTTCAAAGATGCATGTGCAATTCACAAT
>Bla197
ATGTCAGAGAGGAACTCGACTAGAATCATGAAGTCTTCATCAGAAGGTGAGATTCTTGACAGAGAGGAGACACAATTGATAAACGATTCCTCTGAGTATGGTAACCGTTATCCTGAGTCTAAGTTAAAACGCACCTTCACACTACCCCGGAACCCTTTCGTGTCAACGAGAATGAGTAAAAGAAAAGCCAAACACAAAGAAGGGAAGGATGGTAAGGGTTCTAATATACAAACAATTTCAGAAGTGCAAAACTCAGAGGTCCAGAAATCCAATAAAAAAGTGTTTCGGAGACCGTCTTGGAAGAAGTTCATCAACAAGGTTGTTCAGCATATGTCCACAGTGGGTGTTCCCAACAATAAAAGTATGTGTGTTAATTATGAATATAATAGGCGCAGGACAGACACAGTGTCTCTGTCATCTTCAGACATTCGTGTTCCTCCAATGCGCCCCACCCACCTAGCAAACTTAGCAAACAGTGATAAGGTCCCTGGTGTGATAGGTCTAAGAAACCATGGTAATACATGTTTCATTAATGCAGTTCTTCAGTGCCTGAGTCACACAGATATTCTGGCAGAGTATTTTGTCCTGGACCAATATAAGGTGGATTTGTCTCGCAGAAATAAACTGAATTCCAAGAAGTATGGAACCAAGGGTGAAGTGACAGAGCAGCTTGCTCTCTTGCTCAAGTCAATTTGGTCATGTCAGTATGATCCAGAGATTTCTAATCAGTTTAAATTAGTGGTGGACAAGTATGGTACTCAGTACCGTGGCAACAATCAACATGATGCGCAGGAATTCCTTGTGTGGCTGCTTGACAAGGTGCATGAGGATCTAAACACAGCCACAAAAAAGAAATACAAGATCATCAAG
>Bla198
GTTGTGATTCAGCCAGACACTGTGTATGAGAGGGTACAGTACCAGTTCGAGGATGATGCTTATGACACCGTACCCGATCTCATCACCTTTTATGTAGGTAGCGGCAAAGCTATTTCGTCAGCTTCTGGAGCTCGCATCCAGACACCAAGAAATCGTCTTTACCCCTTATCTTTCTATGCAACAAAATATGGTCTCCAGCAGCAAATTACTGGCAGTGGAGGGGGTGGTTCTTGTGTTGTTTCACCCCTGGCATCACCCTTAACAGCAGCTGCTGGCACACTCCGCTACAATCCGTACAATTCCTACAAGAGCCCAGTACACTCACCACCCAGAACTAAACGTGAGACACCTCCTCGTTTACCTAGTAAAAAACAACGGAGTCAATCCCTAACACCGGCAGAAATAAATGGAAGACCTCAGCAGATCATGTCACCAAGAGGACCAGAAGAGAAGAGCAACAGTGCAGATGGAGTCATCCAGAACTCGACAATGACGCGGTCAGCATACCACGAATCCAACGCAGGTAAC
>Bla199
CCATGTGAGACTGTATTCTGTGGTCCAAATGCACAGTGCATGCTGATCAACAATGAAGCAAAGTGTCTGTGTAGCACTGGATACACAGGCACGCCCGATGGAGCTAGTGGTGGCTGCGTGGATATAGATGAATGTGTGGCAAATCCATGTACCTCTGGTGCAGTATGTAATAATGAACCTGGTAGTTTCTCCTGTGAGTGTCCTGGTGGCACCAGTGGCGATGCCTATCGAGAAGGTTGTACAAAGGAAATACCATTCAGTTGCTCAAAAGACAAACCCTGCTCTGGATCAGAGCAGTGTGTAAGAGATGAGTTTGTTGGTAGCAGTGTTTGTATCTGTCAACGCGGTTACACACGAGATCCTGAGACAGGAAAATGCAGGGACATTAATGAATGCTTAGAACTCAGAGATAAGCCTGCTTGTGGAATGAATGCTGTATGCAGAAACCTTCCTGGCAGTTATGAGTGCCAATGTCCACCAGGATTCAGTGGAAACCCATTTGCTCTGTGTGAA
>Bla200
ATGGCAGAGCCAGACAGAAGCTCGACAGATGGAACACCAGAAAATGAAAATGAGGCTGACTCTGGCACTCAGAATGAAGGTGGTCACAGCAATGAGGAAAATGGTGATCAAGACAATGAAGCTGATCAGTCTGGTGGACAAGGGAGTCCCTTAGCATCGGGTGGTCCGGATGGTACTCTAAACACGAACTATGATTCCAGTGATGGTGCTATACCAGTCCATCGATGTGAACGATGTGACAGTTATGAGACTCTGTCTCGTGCCGCATTGCTTACGCATCTTTCACGATGCTCGGGTGGTGAGGGAGAATCTTCTGCACCGGGAGAGGCACATCGAGGTCACGATCGTAAAATATTTGAATGTGATGTGTGTAACATGAAATTTTCAAATGGCGCAAATATGCGACGCCATAAGATGCGCCACACTGGTGTTAAGCCTTACGAGTGCAGAGTGTGCCAGAAAAGATTTTTTCGCAAGGACCACCTGGCTGAACACTTCACAACACACACAAAAACTCTGCCATATCATTGTCCAATCTGCAACCGTGGATTTCAGCGTCAAATTGCTATGCGAGCCCACTTTCAAAATGAGCATGTAGGGCAAAATGACATGATAAAATCCTGTCCATTGTGCAGCTATCGGGCTGGATCCATGAAGAGTTTAAGAGTACATTTCTTCAAC
>Bla201
TACAAGTTATTGAAACCAAAGTATAGTAGTAGCATTGCGAAGAATATGACAATGTTCAATGTAAACAACAATAACAGTATTGAGAGAGAGGACATCCAGATTCTTGGAAGGAAGAGACAGAGACAGGGAACCCAGACCAAAAGGTTGAATAGTTGTGGTAATTCCACACCTTCATTGTCTGGTGAGAGTATAAGTAACTGCAGTTCCAGTGAGGAAACAGAACCAACAAGATTACACATCTTATCACCTTCTACAAGAAAAGCTTGTAGCAGTCCAGCTACCATTGCATGTACCAAGAGCACAGCAACTCAGATACCAGTGCATCTTGTGCATCGAAGTATCCAAACTTCAGGGTATGCTGATGTTAACATGCTTAAGGCAGCTCCTTTCAAACTGCTGGAAAGTCCTATTGGAACTTCTCTAGTCAAGATCATCCTACCTAATGTGAAAACATTTCCAGGAGAAAGCAGGCTAGGAGATGAGGCAAAGAAACCTGTATATGTGTTTTATCCAAATTATACATTACCTGATTTAGCTTTCTTGAAAGAGAAACAGAAAGATTTAGATGTAGCAAAAGTATTTCTAATGCCTCAGAAATTCTCACCTCCACATACTCATGAGTCTGATAAATTGAATTCTCAGGCTAGGGCTGCAGGTAACAAGAAGATCCCAAGTACTGGTAAACCTCAGCGACCCTTCTCCTGCAATGATGTGGAGGCTCTCCGCAAGAAGGGTTTTGCTCACATCCGAGACTGGGACTCTCTAACCTTCTTGCTTCCAAGAGAATATCGTCAGATATTAGCTGAAGTTCCAGAAATTGTACATCACATGAAGGGAAAGAATGAAGATTCACTCCGACCTCTGTTTTGTGTGTCTCCTCCACTACGTCCACGCAACAAGATTTCAAGGCCAGTGAGCTGTGACTGTTCATCACTTGTAACAACTGCAGAAGTGAAACCCCTTCCAGTTGGCAGTAACACAGCAACAAATGTATCCTCATCATCTAGCACTGCAACACAACCATCATCAGGCTACCGTGGTTCCTCCACCATCCTCACAGATTCATCTTCAAATCACAATCAAAGCAATTATAATCCTCTTTTTGTATACCGTTATGACAGCGTAAGCTCGGAGTCTAGTCTTATGATGAATCAGCAGAAACCGGCAAGTGCCCAACAGCCATCATCACCTCCACTACCCAAGCGTTCAGTCTCACTCTCAAGTGGAGGAGAAGCATCAGGTCCTGAAAAACATGAAGACTCTGGTATGAATTCACCAACACCACCTAGACCACCACTCCCTCGAGGAATTCTGCGTAAATCCCTGGAAAGCAATAACGGCAATGCAGTTCATTATAATTGCAAAGCCCATAAGAATAGTGCCAACAGCAAGAGGTATAGTATGTTTGAATTAGGAGGCATGACAGAAATTTGCAGGGATAGCAAGAAAATGTTAGTGCAGAACAAGCGGCAATCTCTGCAAGATACTGACTTTTCAGAATATGCTGTGCTATCAAAGAAAACCACAGGAAACTGTAAAGCAGCTGAAGGTACATGGAGGAGAATTCCATCAGAGAAAGATGTTGATGAAATGGAAGATGAATATGATGATGAAGGAGTAGATGCTGGGACAGATACCAGCTTCGAGGAAGGTCATTTAGATTACCAG
>Bla202
CAGCAAAAATTCCTGAAACGGACAGCTGAAGAACTGGAACCCCCTGGAGGTTCTGCAGATGCTTTCGAACCGCCAGCAAAGATCCAATGCACAGGACCCGGTGGCCAGCAGAGGCCCTCAGGAGGCCCTCAGCAGCAACAGTCAACGGAGAACCTAACCAAATTCTCTGTGGAGATCGTGCAACAGCTGGAGTTCACGACGTCGGCGGCCAACTCTCAACCGCAGCAGATCTCCACTAACGTGACGGTGAAAGCTCTCACCAACGCGTCTGTTAAGAGCGATGTGGCGTCTCCGAAATCGGGACCTGGAACGCCGGCCTCTACCGTTGGAGGGCGTGCCAGTGCGGGTGGAACGACGACTCCGGGAGGCGGAGGATCGTGTGTTGACATCGGTAACCTTGTGGAGTGTAAGCAGGAGCCAGACAGCGAGTTCGTGGACCTTGAACAGTGTGCGGCTGCCCTTGAGAAAGACGCAGCGGCAAACGGGGCAAGTTTCCCCGGATTCTCGGACCTCATCGGTGACGATACTAGCGACGAAATTATTACCTCTGACGCGTTCAAAGATCTCATATCCGAAATCTCAGACTTTCATCCGGAATTTATGAAAGACTTTGACTTTGAGGATAAGACTGTGGACGGTTTGACGAACAGTACTAGTGCTAGTGGTGTGTGCCACCCTCCGCAAGTGGGGTCAGGGGGACAGTTGAAAGCAGAAGACGACAAAGAACTGCATCATCCGCAACACCTGATAGACGTAGGCAAACACAACAGCCCCAGCCCTCTGATGACAGGGAACCCCCAGTACTCACCCCAGCCCGTATACGACCCGCAGTCGCTGTCGAAGGCGCGCATGGCCCCATATCCACCCGGTCTGGCGGAGCTCAGTCCAGCTGCACAGACCCTGAAGCAGATGGCCGAACAACACCAGCACAAAACCCAGCTCGGCATGAGCTTTAATCCAGCTGCCACCGCCAGAAATGTCAGGTCTCCGTACGGCGAGTTTCAGTTCCCGTCATCGGCCGGCAGTCCGGGTTCTGGGGGCGCTGGAAGCAACGCTGGGGCACCGTCGTACCTGAACAAACAGGTGCCGGGTTCGGGCGGGGGAAACAGTTTCGTGAACAGCGGTTCGCAGTCCGAGCAGGTGATGTTCAGTGCCACCCAGACCGCCTTTACAAACAGCGGCCGTCAGGTCTTGCAACAGCAACAGCCGCAGAACTCAAACAAGCAAGCGGGTGCCGGTGGTAACACGATGATGGGCACGGGGTATAGCAACGCCCCCAAACAGCAGTACTCGCCTTACGGTAGCCCCGGTCCGCTGCCGAATCACGGGAGCCCTCAATATCTGCCTCGTAGCCAGGCTCCACAAACAACACAGCATGTAGGGCAGTACAACAGTTCCACCCCACCGAGACCTCCGTCCTGTCCGGGTACAGGAGGCCTT
>Bla203
ATGGTACTGCCGTGGTGTTGGTACCTGTTGGTCCACGTGGCCGCTACAGTGACAGTGCACGGCCAACAGCAGCTCGACGAGATGCAGTCGCGCGCGGTTGACACGCGGGTCACCCTCGAAATACTGGAAGGGCAGCCGCGGGGCACTGTCGTAGGCTCCATCCCAACAAAACCAAACTTTACTTACCGTTTCAATGAACCACCCAGGGAATTTACTCTCGATACGAACACAGGAGAAATTCGTACGACGACGGTGCTGGACCGCGAATCTTTACGTAATGATAGGTATGACCTGGTTGTCCTCTCGAGTCAGCCCACGTACCCGATCGAAGTCCGCATCGTTGTAGTGGATGTGAACGACAACTCGCCCGAATTCCCGGAGGACAGCATCGCGGTCACTTTCTCAGAGAGCGCGGCGGCTGGCACGAGGTTGCTGTTGGACACGGCGAGTGACCGGGACTCGGGGACGAACGGTGTGTCCGACGACTACAGGATAGTTGCCGGCAACAGGGACGATAAATTCAGGCTTGTAGTCACCGCGCATCCCGGCGGCGAAATTACCTACCTCCATTTAGAAACGACCGGAAAGTTAGACAGAGAAAGCAGAGCGTTCTATCAACTGAATATATCGGCAAGAGACAGCGGCGATCCTCCGAGATTCGGGTACCTTCAGGTCAACGTAACCATCTTGGATGTAAACGATAACCCTCCTATATTTGACCACAGCGATTACATTGTGTCTCTGAACGAAAGCGTTCCTCCGGGTACCCCTGTCCTTCAGGTCATGGCTACTGACAGTGACAATGGCGACAATGCAAAGATTACGTACTACCTGGCAGACACGGAGAGGCAGTTCGGGGTCGATCCAGAGACGGGCGTCATATCAACGACAGAAACACTCGACTGTCCACAGCAGAGTTGTCCCCAGGTGCCAACAAGACCGTCTGGAGGGGGCGGTTGTCCCAAGAGCTGCGTGTTTACGGTGTTCGCCCGGGACCACGGGTCGCCGAGACAAGACGGACGAACATACGTCACTGTCAATCTGGTCGACGCAAATGATCACGACCCGGTAATACGATTTCGGTATTTTCCGTCTACGGCAGGATTTGCGACCGTGGACGAGAACGCCGTGAACGGTTCTGTCGTAGCAGCGGTTTCGGTTGTTGACCTCGACGAGGGTTTGAACGGTGACACCACAGTGGAAATAAGGGCCGGAAATGAGCTGGGTCACTTTCGACTCGATTACACGCCCAGCTTTGACATCGTTCGTGTTCACGGTGTGTTGGATCGAGAGGAGGTGAACAAGTACAACCTGACCGTCGTGGCCACGGACAAAGGTCAGCCGCCGCGGACAGCAACCGCCTTCCTCGTGATACACGTGAACGACGTCAATGACCACGAACCCGTGTTTGAGAAGACGGAATATTCCGCGGTTCTCAGCGAGTTGGCTCCTCCGGGTACCTACGTTGCGGGCATAACGGCCACGGATGAGGACACGGGGGTCAACGCGCAGATTTATTACGCTTTTGTCTCCGGTAATGAGCATCGCTGGTTTGAGATGGACGTGGACTCCGGTCTCATAACTACCAGGGCCCCTCTGGATCGAGAAGTGCAAGACACAGTGGAACTCAGGATTTCGGCGAGGGACGGAGGGCCCAACCCTAAGTGGGCCTACACACAACTCAAAGTCACGATTCTCGACGAAAATGACGAGAGGCCGGTGTTCTCCCAGGAGCGTATTAACGTGTCCCTCTCCGAAAGCACTCCGCCCGACACCCTGGTTGCTATGTTGACGGCATCTGATCACGACCAAGGAACCAACGGCAGTGTTACGTATAAACTTGTCGATCGATATCCTGGTGTGTTTTCTCTGGATTCACTGACGGGCCAGCTCACAACCCGGGCCGTTCTGGACAGAGAGACGGTACCATACTACGAGGTACAGGTTGTGGCACGTGACCAGGGAGTCCCCCCACAGTCCGCCACAGCCACCGTCTTCATCTCCGTCCTGGATGTCAACGACAACAGCCCCGAGTTCTATCCCCAGCTTTATTTCGCGTCTGTTCCCGAAGATCTTCCAGTTGGCTCTTCTGTCACCCGAGTAACGGCGACGGACCGTGATGATAAGGACCACGCGGTGATAAGATTTGCTCTTCAGGAAACGGGCGAGCAGAGAAACATGTTTGAAATCAATGAGTCGACGGGTCTGGTGACTTTGAAGACGTCGCTCATGGAGTCCCAGAGCGCCTTGTTCAAGCTTGTCGTGATAGCAATGGATGGCGGGAACAGG
>Bla204
ATGGTGGACATGGCAGGAGTGGGCTACGGCCGTTCAGGAGTGTTAGAGACGCATGTACGAGGACAGTGGTATCGGGTATTTGTGACATTGGAAGATGATTACCTAAGTATAAGTTTAGATGAAAGCTATGAGAACTCAACAACTCTAAATGGGAGCTTGAATAACAATAATAACAACAATAATAATGTTGACTCTGGTACAGGACTCTTGGATGCAGTTGATGTGCCAGAGTCAGTGGCTAATCAGAAAAGACTTGTGAGAGTGGTCAAGTCTGACAACAATGGTTTAGGGATATCAATTAAGGGTGGGAAAGAAAACAAAATGCCAATCCTGATATCAAAGATTTTTAAAGGAATGGCAGCTGATCAGACTGAACAACTTTATGTTGGTGATGCCATTCTCTCAGTGAATGGTGAAGACTTGAGAGATGCCACACATGATGAAGCAGTAAAGGCATTGAAGAGAGCTGGAAAAGTTGTTGAGTTAGAA
>Bla205
TTCATCGTTGTAGCAGCGTGTGTAATGACGTTCGAAGCTCGTGACAGCGCAGCGAAAGTAGTTCCTGCAAGACTCAAACTCAACAACACGATCAAATCGAGTCCTCTTTCAAAGAAACAGCTGTCGGAGAGATCAGACAGCCGCCGAAGTACCAGCTGTCAAACCAAGTGGGACAATCAAATGGGCCTGTTTCAGGCATCAAGCAATAAAACCGGAAGTGTGCGTGGTACCTCGCCATGTGGAAGCGAAGTCTTGAACCGGCGCGCCCTCACCGCTGCTTTCGTTCAATTCTCCAGAACGCTACAAAACCGGCAGCCGTCAACAGATTCAGGGTCTTCGCGACTCTACGAACAACCTCTGACAAACGCAATCACTAAAAGTCCTTCGGCGCCAAATCTCTCCGCTGATAACATTTCGCATCCTCGTAACCAGAACCTAACACCAATAAAACCACAAACGGTAAACTCATCACCAAGATCAAAGCTGAAAATCAGTGGGAATTCTCTTCACCCTACCGGTGGTGGATGTGCACTGCTCAGCCCTTACCTCCTTCAGAGACAGGCTCTGTCGATGGACAACCCGGCTTATGGGCAATGCGGGTGTTACTCGCCTCCGCCTTTACTGCGTCGGCAACCCAGTGGCCGGAGTACAAGAAGTGGAGGGAATATGAGTACCGGAAGTCGCGAATCGCTTGAAATCGGCGGAAGAGCAGAAGCAAGTTGCTCTCATCATGGCTCTCAAGCTTCGATGGCGATGGATTTACATCTTCCAAATGACTGTCCTGTAACACTGAAAGTTAGGGACCAGTCACGAAAATCGGAAACTGCTAAAAGACATTTGTTTGTGAGACAAAAACCGGTCGAGGAAGACTTTAATGAGTCTTTACCGTGTAGTAATTTAGATTTTCGACGTGAATCACATTCCTGTAGTCCCAGGTTAGGTGGAATTTATGCGAGGACAAACACGGAAGATACTACAATCCAACATCCTAGATCAAGAGCGAATACTGCGGAGTCGAGACACCACCGGCAGTCACACAGCAGGCGAGGGTCGACTTCGTACTCCAGATCAAGCACAGATGAAGCCAAGCTGCGTCCTAGATCGAGGTCAAACACGGGTGAATCCGTGAGAAGCTATCAGCGCAGACAGTCCAGCTCTGTGCAAACCAAACATTACTACTCAAAATCCAACAATGAAGATCCC
>Bla206
TTTGATACCAAGATTAAACACTACAAACTTTATTATGATGGGCAACATTATGTTAAGGATAAACGTTTTGATTCCTTGCACGAGTTGGTGGCTGATGGACTTGTTACTCTTTACATGGAAGCAAATGCTGCACCTTACATTGAACTGATGGATAGTTTCAATAATTATGAGAAGAGTCCCTATATGACACTTAACAGACTGAAACGAAGAGCTGTGGCTAGCAGAAGGGCTGACCTCACCACAGCAACAGATTCCTTCCTTCAAAAGGAAGTAAAACACTCAGAAATCCCACAGCTAGACACCAAAGACGAATCTATTACAGAAGCTGTTACTTGTGAAGGACTTATTTCTGAAACAGTGGATTATGATAAACCCCATGCTTTTAAAATACATACATTTAAGGGCCTGAACTGGTGTGAATTCTGTGGAAATTTTCTGTGGGGATTCACAGCCCAAGGAGTCAAATGTGAA
>Bla207
ATGCCGGAGTCGGCTGAGCAAGCTTCTGGTACAACAACGAAGGACACGAAATATTTCAAGTTGTCGTCGGGTTCACTTGGTGGTGGTGATGGCGCGAGACCAAAGGTTGTCACAGTCAAACATCCAGAATCCAACAAACCGAAGCCAACTGTTAAAAAGAATAAACCCATACTTGCGGATTTAGATGTATCGAAAGATTTTTTAAGGTGTAAAGAGGATGGTGAGACTATATTGGATTTAAGCAAGTCCAGTATAACTCAGCTGCCATCGACTGTACGGGAAGTAACCCACCTTGTTGAATTTTACCTTTATGGCAACAAGTTAGTGACTCTTCCTCCAGAGATAGGTTTCTTAGTCAATCTTCATACTTTGGCTCTAAGTGAAAACTCTCTTACAAGTTTGCCTGATGCACTTGCAAATCTGAAGTCTCTTAAAGTCCTTGATCTCAGGCATAATAAACTGAATGAGATTCCTGATGTAGTTTACAAGTTAACATCACTAACAACATTGTTTCTTAGGTTTAACAGAATCAAGGTTGTAGGAGAGGATATCAGGAATTTAACCAATCTAACGATGTTAAGTCTACGGGAGAACAAAATAAAAGAACTGCCAGCAGGTATAGGAAAGTTGGTAAATCTCATAACATTTGATGTGTCCCACAATCACTTAGAGCATTTGCCTATGGAAATAGGTTACTGTGTTCAGCTATCAACTTTGGATCTTCAGCACAATGAGCTGTTGGATATCCCAGAATCGATTGGCAACCTGCAAGCATTAACACGTTTGGGCCTGAGGTACAATCGTCTGAGTGCAATACCACAATCACTTAGTAATTGTGTGCATATGGATGAATTTAATGTTGAAGGAAATGCTATTTCACAGCTTCCTGATGGTCTTCTGTCAAGTTTATGTGATCTGACCAGTCTCACTTTATCAAGAAATGGATTTACTTCCTACCCATCTGGAGGCCCAGCTCAGTTCACAAGTGTGTATTCTATCAATATGGAGCACAACCAGATTGACAAGATTCCGTATGGCATATTCTCACGTGCTAAGAACCTAACCAAACTCAACATGAAGGAGAACTTGCTTACATCCCTCCCATTGGATGTGGGAACATGGGTTAACATGGTGGAGTTGAACCTTGGTACAAATCAGCTGATGAAGATTCCTGATGACATCCAGTTCCTGCAATCCTTAGAAGTACTCATACTGTCCAACAATATTTTGAAACGAATCCCCACCAGTATTGGAAACCTACGTAAGTTGCGGGTTCTGGATCTAGAAGAAAATAAGATTGAGTCTCTGCCAAATGAGATTGGGTTCTTGCGTGATTTGCAGAAACTCATAGTCCAGTCCAATCAGGTAACTACACTACCCAGAGCAATTGGGCATCTTACAAACCTTGTGTACCTCAGCATTGGTGAAAATAACTTGAGTTACCTACCAGAAGAAATTGGAACACTGGAGAATCTTGAGTCACTGTACATCAACGACAACCCCAGTCTGCACAATTTGCCATTTGAACTTGCCCTCTGTACAAACTTGCAGATCATGAGTATTGAAAACAGCCCACTGTCACAGATACCACCTGAGATTGTAGCAGGGGGCCCCTCTCTTGTTATCCATTTCTTGAAGATGCAGGGGCCTTATCGAGCAATG
>Bla208
ATGTCTGACGAAAAGAAAACCAAAACTCAAGTTCAGAATGGCGGTGATGCAAGAGAGACGCCGTGGAAGACCATGACAAACCGTGAGAAGTGGGAATACTTCACGTCGAACATTACGGTTGAGCCTATGTTGGCCTGTTACATCATGCCATGCGTGCTGGCTATGTTAGCTACACAGAATCTCAACTTGGAAAAAGCCTGTCGTGTAAACCTCAGATACGATGATGAAGTCTGTGCCGCCCTCACCGCTCGCCAAACAGCGAACTACACGGAACAAGAAACCCAGGTACAGCAGCTGGTGGCAGGGATGACCATCTGGAAGACGATGGTACAGAGCGCTCTGCCGTGTTTCCTGATGCTCTTCCTAGGGTCCTGGTCGGACAGACACGGACGACGGAAACCCTGCATGCTCCTTCCGATAACTGGAGAGTTCCTAACTTGCATTGGGCTCATCCTCTGCACCTACTTCTTCTTCGAATTGCCTATGGAAGTTGCTGGACTGGTTGAATCTCTATTCCCTGCCCTTACAGGTGGATGGTTCACAATGTTTATGGCTATCTTCAGTTACATTGCTGATGTGACGTCAGTTGAAATGAGAACGCTAAGGATTGGTATAGTGAACCTGTTCGTATCACTTGGTGTTCCTGTGGGAATGGCTCTCAGTGGGGTTCTCTACAAGGAAATCGGGTTTTATGGTATCTTCTCTATATCTGCAACAATGTACGTTATGAGTTTTTGTTACGGGTTGTTCAGGATTAAAGAGTCGCCTCGACAGAAAACAGAAGAAGAGAGAAAGACGCAACAAGCATCCAAACAACAGACTTGTGGGTTTCTGAGGGATTTCTTTGACATTCGTCACATTTCCGAGACTTTTAGAGTCGCCTTCAAGGATGGGAAAAACAACAGGAAGAGGAGGGTGATCATGCTGATGATTGCTTGCATGGTGATCATCGGACCCTTACAC
>Bla209
AAGATGGCTGTGGTTTCAGTGGGTCGACCAAAAGGGCAGCACAGTGCCCCACGAGGAGGTCCACCAAGGTCATGGACCAACGCTGAACTAACAGAGGCACTGCAGCAAGTGTGGAACAAAAAGATGACAACATCGCAGGCATCCCGCATATTTGGCATTCCATACAACAGTTTACTCATGTACGTGCGTGGCAAATACGGCAAATCGCTCAAGTTGGAGCAGCTCAAGAAGGACTGCCTCGGAGGTCCCGGGGGTCCGCTCGAGTTGCTGGGACTGGGGCCCATGGGGCCGGTACCAGGGAACAACAATAACAACAACAACAATGCCAGCAGCAAGTCTGGTGCAGGTGATGAACTGTTAGTTCCACCGGGCTCAGAACATGACTTGGTCTCGGTAGGTCAGGGTGGTTTCAATCCGTACTCGCCTGCCAACTTCTATCCTGACTTTGGTGCCTCGTTCCCAGTCCCTGTCAGCATGATCCACCTGTTACCCCAGTCCGAAAAGAACCGCGAGTTGTTTCCGCCTTCCATGCATCTCCCACTTGAAGTGTCCGCTTCTGGTAAAGATGACAGCGGTGGAGGAAGACGATCACGTGAGAACAATGGTTCATTGGAAGAGGAGCATGATGCAGTGCAGCCACAACAACAACAACAACAACCGCCCAAAGAGGACACCACTACACAGCAACTTGTTGAACAGAATGGACAAAAC
>Bla210
AATGCATTCATTGTAAATGTGGCACTGGCAGATCTGCTCATCACAGGATTAGTGTTCCCAGCATCTACAGTAGTGCTGCTTGCTGGCTTGAAGGACACTCCTGGTGTATGCAACTTCCAGTGGTTCCTGGCTATCTTGTGCTGCCTCGTTACACTCATGACATTGGCTGCTACAGCTGCTGAAAATTATGCACGTCTCTGCCTGTCACAGGATTGCTATGCAATGCTCACTTCCACAAGAATCACAGTTGCTGTTCTCTCAATCTGGCTGCTCAGCGGGTTAACTGTCACCTTACAATTTGTGTACAATGTAGGACCTGGTTATTGCATCCGGCGTCGACTCACAGGAGATGTTTTACCTTACTATGTCATTGTGGGTGCCTTCTTTGTGTTCCTGCCTGCTTCCCTTACATTTGCTTGCTACCTTCGCATTACTCTCCGCATCCGAGTGGCCAAGTCACGGCCCAGCTTCAAACCGCCCATGTCATTTAGTTGGGACTATGCTCTCATGAAGACAAACCTCTACAGCTTTATGCTGTTTGTGGTATTTTGGCTCCCATTTGGCATTACATTAAGTGTAGGATCTGTGCATACCATTCCAAGCAGACTGTTCTACAACTTGGCATGGTTTGCACTCAGTAAGTCCTGTATCAACAATTTTTTGTACTGTCTAACTAACCGTCACTTCCGAAATGCATATGTTAATTTGTTCCATTACTGTTGTTGCAAGACAACAGTGTCCTTTTCAAGACGTCCCCGAGGAGCTTCAGAAGTTTCAGGGCCTGCAACGAGACCGACAGGAGATGTACGTGTGCACATCATCCCTGGTTATAACATGTACTCCTACACAAGTCCCCAGCGTGCACGTGAGGTGTGCAAAACAGCCACTCTCAAGCGTTCTGTAGGTTCCTGTCGGCCGAGTACTAGCCGTCCAAACGGCCGTGATGTGTATGAGTTG
>Bla211
ATGAAAGGCTGCAAGGTTTCAGATGCAAACCGCAATCGTACAGTTGGTGTCGCATGCCAGACATTGGATGAACTAAAAGTTAAGGGATCTCAGAAGTTATGTATTAAAAAGAATGTCCGAGTACAACTGCTGGATGGAACCTTCGTGAATGATGAGGATTATTTTCAGACTTTGCCATCACAGACTGTATTCCTGCTACTTAAACCTGGTGAAAGTGCTTTCACTGGAGCTGACATTCTATACAATGCACTTCAGGCTGTGAATTTAGACTATCTTAGAGCTGGTAAAGAAGTTCAGAAATTCTTCACTCAAAATGTGAAAGAAAAGGTTATGAACCTTGCAAAGTTACTTAATAAAGCCTCTCACATACAAAATGTGCAACTGAGCAAGAAGGCAGATGATCCAGACTGGTTTGAAGGCACAGAGTCTAGATCAGCCACCAAAGAAGAATTCATGGCTAGAAGATCACAGGACAGGATAAGAGGTTACATGTACAAAACTCAAGATGATCTTAAGAAGTCTGAAGCCTACCAGAATGATCAGATATGTCAGAAGAAACTGACAGAGGCTCTTCAGGAAATGAACCTTAGGCTGAAAGCAAACAAATATTTTCGTGATTATTTTGATCGTAGTGCTGTGTCAGACAGACTATGTGATAGTGCAGGTACTTTTCAATGCAAAGGTCGCTGGGATTTGCCTCGTTGTCGATATAAGGGAGTTGTGACCAATCACCATATGATTAATCCATATGCAAGCAGGGAATCCAGAATTGTGTTCTCAACATGGAATTTTGATCATGTAGTGGAGAGGTCACGGAGCATTGTGCCAGCTTTTCTGGAAGCAGCAAAACTGGCTTCAAATAACAACACTGCCATAAATACAAATTACTTTTATAGACTTCTTTTTACAACTGACAATTTGAAGTTGGTACATATTGTTTGTCATGATAAAGGTGCACATAATGTACAGTGTGATCCTTGTAAGTTCACTGTAAGTAAATCTGTGGTG
>Bla212
ATTACTGGAAGCAAGGCCCCACAGCTTAAGAAACTTGCACAATGGTTATTGGAGAACCCAATGTTTGATGTTGATCCAAAATGGGCTGAGCTTGTAAAGGAAAGAGGCAACCTCCCTCATGACCTACAGAAGCGGTTGCCACCCAATGAGAGAAAGAAAGGACCTGGTCGCCCTCCCCTTCTCTCAAGCCCACCTGGCCAGCAGTCTTCTGTAAATCAAGCAACATCACTTGCATCAACCTTGCCATTCCCCTCACTGACATCAGCTGGACTCAGTGGTCTGTCAGCTGCAGGACTGAATCCTAGCAGCCTTCTGTCAGGATTGTCTCTTGGAGGATTTGACCCTAAGAATAATCCCTTGCTGCTTCCATTTGGAGGAATGCCAAACATGAGTGCCCTGGGCAGTATGAGTGGGCTTGGAAATTTGGGGAACATGAGTCTTACTAGTTCCCTTTTTGCCAACTTGGCAGGTCTTGGATTACCATCACTGGCAGGAATGGATGGAAGTGAACTGGGAAGTTCTGGTCCTAGTACCTCCGGAACAGGAAAAACGAAAACACGCAAACCTGCAGATTCTGAACGTGGACACAGCAGTTCAAAACCTCCAGTGTCATCTTCCTCATCAAGTATCCCGTCATCAGCTCTCCCATTTTTTTTCCCTAATCCTGGTCTTTTGTACACACCTCTTGGCTTAGGTGGACTGAATCCATTTTCAATGCAACCAGGCTCTATGTCTTCTGCTTATGATAGTCTTGCCCAGCAATGTGGATTGCTGAATGGCAGCCTTGGAGTTGGTGCAACATCTACAGCTCCACTGCAGTCTTCATCTTCACGAACTGGACACAAGTCAGGAAGCAGTTCCCGACCATCGACAATGACATCATCATCATCTACAGCAGCAAATCACAGGCATCAGCGAGCAGCTACTAGAGATGCACTTGACAGACAGCAACAGCAGCAGTTGCAGCAGTTACTACTCCCACATGACACCCACCTGCTGGAAAGCCTCAGTAGAGCTTCAACCATGGAGGCAGCTCTACGCAATGAAAAGTGGGTGAGAGAGACAGACAGAAAAGAAACAATTGAGAAGCGGGCAAGAGATGGAGAAAGAAAGGAGTCATTTGAGAATTTAAGTAGGAGTTCAGTCACAGATTTTGCTGCTCGATCTGAAGATAGGCAAGTAAAGAAGTTTAAAGAGAGTGAAAGAAAGGAAAGTGCAGAGAATCTCACTCGTAATTTCATGCCAGAATCTTCAGCTCGCAGTGAAGAATGGTTGTCGAGGAAAACAAAAGAATCAGAAATGAAGGAAGCTTTAGAAAATTTGTGCAAGACTTCTTCTGAATTTCTAGCTCGTAGCACAGAAGAAAAGTCTGGTAAGCGTACAAGAGATGCAGCAGAAAACATAATGAAAACTTCATCTAGTGTTCCTTCAGGTGATGAACGACCTGCCAAAAGGGCAAGGGAATCAGAACGGAAAGAAGTTGCTGAAGAAAAGAATAGTTGCATGGCATTAGTTACAGATCGAAGTGTTGATTGTGCTGCTGTGGACATTGAAGCTCTTTTGACTTCCTCCACAGTGTCCAAGGATGGAGCTACTGTTTCAGTTGTAACACCTTCAGAGGAGGTAGTGGCCCCAGAAAACTCAATGCTGCCTCCTGTTTCAACAGAAAAGAATTCTGTGATAATGTCTAAAGTTGCAGAAGACAAGTCACTCACAACAGAAGGTATTGAAATTGAAGCTTCACAACAAACCACATTATCAGCACAAGCCATCCTGTCTCTTCCACCATCATCCCCCCAGCCAGAATCTTTCCCACAGTCTTTATCTTCTCCTGCACCAATATTGCCAGAGGTGCCTGATCCACAAGAATCTGAGCCTAGCAGCAGTGGAGGGAGGGCAACCAGGTCAGGAGCAGGACGACGGGCAAGGAGCAACAAGCGATCGAAACAGGCAGTGGCTAAATTGGAGGAGCCAGAGGCACCCGTGGTAGAACGCAAGGTTCTG
>Bla213
ATGGAAATGTGTACATCGTGTGAAGACGCCATTTCGGATTTTGTGGGCAGACACTTGGCCCTTCTTGAAGAAGAGAGGAAAGAAGAATGCGAACAGGCAATTAGGTTAATTACTACTTCCCAAGGTATCGGTTGTCTGAAAAATGTATCAGTTTTTTCTTATAGTTCATGTTTAGGCGGATACGTGTTAGTTGAGTTTCGAAGTGCCAAAAATAGTGTATTACAAGTACATAGTCTAGCATGTAGAGATGTGGTTGGTGTGATAGAAGGATCCAATATTCGGGATACGCCAATTGCAACAGGTGTTGTTAAATTCAGTACGAACGAAGGCATTGGAGTTTCATTTGAAGATATTGACAATTTCAGTGAAGAAGATGGAGTTGTTTATACACTAGTGAAATTAGCAAATGATGTAACCTATTCTCGTTTAAAGTCTAGTTTAAAATCTTTGGCTCAAATAAGGAAACCTGGTAAAGTACTTACAGAACTGTTATTTGGCGAAAATACTTGCTTGGAACGAAGTTCACTTTCTCCCCTCGTGCTTAATCCCAAGGGAGAGATAAATTACATTAATGACAGTCTCCATGCAGATCAAAAAGAGGCAGTCAAATTTGCACTTGAAATGAAGAATCTGGCTGTGATTCATGGACCACCTGGCACTGGGAAGACAACAACATTGGTGGAAATAATACTTCACATGATTCAAGCAAGAAGTAAAGTTCTGGTATGTGCCCCATCCAACATAGCTGTGGATAATTTAGTAGAGAGGCTGGCCAATCACAATGTGAAGATGGTACGCTTAGGCCACCCAGGACGTGTGATGGATAGTATAACAAGATATTCCTTAGATGCTGTTGTGGATACCAGTAGCAGCACACAAATTATCAAAGATGTCCGAAAGGAAATGAATTATGTTTTGAGAAAGTTAAAGGCTAGACATCGTAACGAGACATTTTCTGAACTTCACAGTGAATTAAAGTACCTTCGGAAGGAACTGCAGCAAAGAGAATCACGTGCTCTGAATGAAGTGTTGCAGGGATCAGATGTAGTGCTTTCAACTCTTGTCACATCAAGTGATGTGGGACCTCTTAAACATCTTCCTGATGATCACTTTCATTGTGTTATAATTGACGAGTGCTCTCAGGCGTTGGAAGCTGCATGTTGGATAGCACTTCCAAGAGCTCCTAAAGCTATTTTTGCAGGAGATTACCTGCAGCTTCCACCTACGGTGATTAGTCAGAGGGCTGAGCAGGGAGGTTTAGGTTTGAGTCTCATGGAGAGAGCTGTGGAAAAATTCGGAACTGAGGGATATCGGTTACTGAAGCGTCAGTTTCGAATGCATACTGATATTATGACTTGGCCATCCCAGGAGATGTATGGAGGACAATTAGAGGCAGACCCATCTGTTGCAAGTCATTTACTGAAACATCTTCCTCTAGTGAAGTCTACGGATGAAACTGAAATGACTCTGTTGCTTGTAGACACTGCTGGTTGTCATTTAGAAGAGGAGGATTTTGAAACATCTCGATGTAACAGAGGAGAAGCAGGTATCATTGCCATTCTCATAAAAAAACTGGTAGCTGCCAATGTTCAAGAAAATTCTATTGCTGTGATAACTCCGTATAATTACCAGGTGGATATGATAAGGGCTTATGTCACTCACTTAAAGGGCATAGAAGTGCGATCTGTGGATGGATTTCAGGGTCGTGAAAAAGAAGCCATTCTGCTCTCTATGGTTCGATCAAATCCACAGAGGGAGTTGGGGTTTATCTGTGATCGGCGCAGACTAAATGTTGCAGTTACCCGTGCTCGGAGATTTTTGTGTGTTGTGGCTGATTCTAGTACAGTGTGTTATGACAGCACATTGGAAAGTTTGATCAGTTACATTGGTCAGCATGGTGTTGTCCATTCTGCAGAACAATATTTGTCAGATATGGAAACTCCGAAGGAAGTCCTACAAAACCTAAAGCTCCAATCTCATAGGAAGGTAAAAAATGAAAAAGGAGCTCAGATGAAACCAAAGAGGCAAAAGAAGAAGAGTATTGAGGCTCAAGAAAAGTTGGATGTGAATATTGCAAGTGAGATGGAGAATCAGCAGGCAGAAGGTGAACAAGTAACAGAGGATTATTATCAGTCATTTCTTCAAGAATTTGTTAATAAATCAGAGCAAATGGAGTTGAAGTTTCCAAAATCTTTATCAGCATATGATAGAAGATTAATTCATGAAGCAGCCTCAAAACTTAACCTTCTTCATACCAGTGTTGGTAAAGGAAATGATAGGTACATTGTGGTTAATAAAGTATCTGCTGCTAGACGATTTAATGGAAACATGAACACTTTAGACAAATCTAATGATATTTTGGAAGATAAAATTGGAGAATCAAATTATTTCTCCAGTCAGCATGTAAAGTGTACGGCAAAGCAGGTTATAAATCCTTTAGCAAATCTGTCTACCCCAAAACCATATGGGCATAGTGACATGAAGAAATCTGAATATAAGAAAGGTGAAAAAGCTATTAAAAAATCAAGAAAAAGGCAGGAGCCTGAAGATTTTGATTCTGTAATTGCAGAGTTTCAAGAAATGGACAAGAGATGTTCATGGAGCAGTTGCAGAATTCCAACAGATTTAGTTGGATTAAGTTGTACTTATTGTAAACAAAGATTTTGTATAAGCCATGGCCTTCCTGAGGTACATGGTTGTGGAGAGGCTGCTCGCAAGTCAGCCAAACATGAATTTCATCATCCTAAACCAGTAAAACCTGATCTTCTCAAGAGAAGCTCTCTGAGCAAGAAGTTGGAGAAGAAACTTACACAGATGGCTGAAGAAAGGAAGTCTCAGAAAAAGGAATCT
>Bla214
ATGGCTGAAAGAAATAATAACGAGTTTGAAGGGAAGCAGAAAAACATACAGATATTGTATGAAAAATTTGTCATTTTAAATAGGGATTTACTGAACTTCGGTGTCAGTATTGAAGAGTTAAAAGAAATATGCTTCAAACGCAGAAAAACAGTTCACACTGTCCAAGGCTCCCAGAAAAACGCACAACATTCAAGTTTCATTGTAGCAGTCACAGTTGTTTGTGCTGTTTTAATCAGTATTTTACTGAAAATAATATTTGATTCTATAATAAAGAACACTCTCGGTACTCGATGTCTGTTACCGAACAACTACTTTATTTGGGAAGCAACAAGACCTGAGACGAATTGCAGTATGTGTGAGGATGTCAATAGTGTCCTGGTGTTTGGAAACGTTACTCGGGATGAATTTAGTAATTATGCATATTCCTCACGACCGATGTTAGTGAAGGGTGCAGCATTGCATTGGCCAGCAATGAAAACATTTACATATCACTTTTTAAAAGAAATTTATCAGAATGTTGAAGGTGCATATGAAAGTATTGAAGAAGAGTGTCAAATTTTAACATTCAAAACGGAGTTCAGATCATTGGAAGATGTATTTGCTATGCCAGAATCAAGGGTTCTGCTGGAAGAAGGTGAAAAGCCATGGTATGTTGGG
>Bla215
GACGCTGTGTTCGGGAAGCAGAATATCCTGGAATTTCGGACCATGCACGTCGGCGGACTCTTCCACGCCGAAGAGGAGATTCAGATGACAAACACTGTCCCCAACTTTGTCGGATCCATGCAGCAGTTCTCGTTTAATGGTCATCTGTATTTTGAGATGGCTAGATCTTCAGGCGGAGGTTATGGCGGTCAACACGCACCAGGATCTGCTCCGCAGTTGCGCGTCACCGCCAAATTTGGCAAACGCGATCATCAACTAGTGCATCATCCAGTCACTTTCCGTTCCAAACACACATTTGTGGGTCTTCCTGTCCTTAAAGCCTATTCTGCTACTAATATCTACTTCCAGTTTAAGACCCGTGAACCGAGCGGACTAATATTGTATAATGCCGGAAGGGAACAAGATTTCTTAGCCGTCGAATTAGTCAATGGGCACCTCCACTACATCTTCAACCTGGGAGATGGACCCGTGAGAGTCCGCGATAATGCCAGAAGTAGTCTGAATGACAATCGATGGCACGCCGTTACGATAGGCAGACCGAGCCCCAAGCAACATACCCTCATGGTGGATGACAACTTTGCAATTGTGACAAGCTTGGGTACCAATGAAAATCTAGATCTGGCTGGAATTCTGTACCTA
>Bla216
GTAGCATGCACTAACTGGAAACGTGTGTTTATGATTCTTATTGGATTGGCTAACACTACAGACCCCCTAAAGATTCCAGCTAGTGCAGCTCATCAGAAAGCTGTTATTACAAGGCTTAGCAACTATTCTTCAACAGAAATTGATTATATCTTGCAGACATTTACAAAATTTCTGTTTGTTCGCCATCCATTTGAACGATTATTGTCAGCATATCATAACAAATTAGAACAACATTATGAGAGTTCAAAATATTTTCAGTCTCGATTTGGGCGACATATCATCAAACATTACAGACAGAATGCTTCAAACGAATCATTGACAAGAGGTGATGATGTCACATTTAAGGAATTTGCTGCATATTTGATAGGAGAAGAAGGTGTTTTAAATGAACATTGGAGACCAATTTATGACTTATGCCACCCGTGCTCAATCAGTTATGATATTATTGGTAAATATGAAACATTAGTCCAAGATTCAGAATTTATATTAAAACAGGTGGGAGAAACTGGAATTTCATTCCCACGAGGCCCAGGATCTTCTAGCACTACATCAAATCTTCAAAAATACTTTGGTACTCTCGAGGATGATATTATTAGCCAGCTGTATAATGTATATATTATGGATTTCAAATTATTTGGATACAATTTACAAGAATTTTTAGGCTATGAAACAGGT
>Bla217
ATGTTGAAGAATCATGTCTTCCGATTTGGAATGTTATTTAGATTGTCATTTCGTGGATGTAGATATTATTCCCAGAAATGTGCAATACAAGGTAATCAGGAAGTCAATGATCATGTTTCATTCATTCGGAATTTTGGATTGTTGGCACATATAGATGCTGGTAAGACAACTACCACAGAGCGGATGTTGTATTATGCCGGTTCTATTCGTAGTATGGGAGAAGTTCATCATGGAAACACGGTTACAGATTATATGGAAGAAGAACGACTTAGAGGAATTACTATCTCTTCAGTTGCAGTCACACTTTTGTGGGATAAACACAGATTTAATTTAGTAGATACACCAGGTCATATAGACTTCACTATGGAAGTGGAACAGACTCTTGGAATTCTGGATGGTGTTGTTGTAATTTTAGATGGTTCGGCAGGGGTAGAAGCCCAGACAATGACTGTCTGGAGACAGGCAGACAGGTATACTCTTCCCAGTATCATATATGTGAACAAGATGGATAGGAATGATGCCAATTTCTCTATGTGCCTTGATTCTATTCAGTTGAAGCTGGGCACTGTGCCATTGCCAATTCAGTTACCTGTTTATGAATCTCAAAATGGTTGCAGTTTTCAAGGTGTCATAGATCTAATCACAATGGAGAAATTGGTTTGGGACACCAATAAGCGAGGTCTAACATACAAACGAATTAGCTTGGATCCAGCAGAAGATGAGTTATGGAAAGAAGCAGCACATGCACGAACAAAACTGGTTGAACAAGTAGCTGATTTGGATGATCATCTAGCAGAAGTTGTCATTCGGCAGGAAAATTTGGAGTACGTGTCGTCTAATGAACTTGTGGAGTCCCTGAGGAGAGTAACTCTAGCAAAACTTGGTGTTCCAGTTGTTTGTGGCAGTTCATATAAAAATGTGGGTGTTCAGTCATTGATGGATGCAGTGACACATTTCTTGCCATCTCCCAATGAACATAATAAACATTTAGTCGCTTGTTTTGGATCAAACCTTTGTGCTAGGGCTTTCAAAGTAATTCATGATCATCAGAAAAGACCTGTAACATTTTTTCGAGTATTCTCAGGAAAATTTAGTAAGGGACAAAAAATTTATAACATCTCTCAAGAAAGGTCTGAACAGACTGGTAAACTGATGGTCGCATTTGCTGATGAAAGTGAGGAAGTGTCTGAGGTTTTATGTGGCAATATTGCTGCTATTACAGGTCTCAAAAACACTGTAGTAGGTGACTTGGTCACAACTAATGCAAGTGCAGCATCTGCAGCATGCAGAAAGTTGATGAAGCTTAAGGGCTCTGATGACAGTAGTGATATACATGACTTGTTTGGAGTAAGAACCAAAGTTCCTGATCCAGTGTTTTTCTGTTCAGTTGAGCCTCCTTCCAAGTCCTACCAACTTGCTTTGGAGCAGGCTCTTCAGGAACTGCAGAGAGAGGACCCCAGCTTTCGTGTGATTCAGAATGAAGATACAGGACAAACTGTTCTAGGAGGCATGGGGGAATTACACCTGGGAATCATCAAGAATCGTATTTTATCAGAGTATAAAATAGATGTGGAACTTGGGGATTTACAGATTGCATACAAAGAAACCATAGGAACTGTGGTAAAGGACACACATACAATAAGTCATAAGATA
>Bla218
ATGTCAAATAAGAAACAGCAATCTTACAATAACAAAGCCACAGAACCTGGCGTCGCCCCTCCTCGGTACCAGCCTCCCCCACAAGTATCAGGTGTCTCTGGCATCCTGAAGCACTACCCTGCCCATTCACAGTCGCAGCATCCAACATTTATTTCAGCACCAGTTATAAAAGATGGTAAAAATTATCCTACTCAAGTTTCACATTTGGATGGAGTAAAACCATTTCAGCCAGAGCTTGGGAAGTACTATCCTCCTCCACCACCACCACCAGTGGCAAACGGGGATTCGAGTAAACCCATATATCCAGGACCTCCACAGTACCCTGCACCACCTTCGGTAATTCAGCCTCCTGTGCAACGGCGTCCAAATCCCACTGTTGGCCTTCCACAGAGACTTGGTGACGAGGAGTTGTTGAGGTTAGGTTCTGTCGAAATGCTGAAGTTTGTACGTAAGGCCGAGAGCGACACAGCAAGAGTTGCGTCTGAACAGGGTCAGGCCGCAAGGGAGGCAGCACGACGAATGCAAGGTTATGTAAGTGAGATCAGGATGTTAAAGGAAGCAAATCAGAGACTTGGTGATGATAATCAGGAACTGAGAGACCTCTGCTGCTTCCTGGATGATGACAGGCAAAAAGGACGTAAACTGGCACGAGAATGGCAGCGATTTGGACGGTACACTGCAAGTGTGATGAGACAGGAAGTGTCTGCATATCAGAGCAAACTGCGAGAACTGGACAACAAGCAGCAGGAACTCATAAAGGACAATCTTGAACTAAAG
>Bla219
ATGGAGGTATACAATTACAAACATTACCATGAGCAGTTCATGCAGAACTTGAATGGAACAACACCAACAGAAATCCTGTTGGTGGTATTACCGGCTCCAATTGGAATATTTCTATCGACTTTCTTGTGTGCTGTTTTATTGTGTTTGAAGCCTCAGAAAATTTCTACTCCCACGAATTTTGTCTGTTGGCTTCCAATTTTTGTAGATTTTATAACTATGATTGTGCCTCTTGTACTATGCTTTACTATATGTAGTGACATACATGTTGTTATTACACTAATATTTATGGTGGGCCTTTTTATTTGTGTTGTATACTGCTGTACTTCATGTAGGAAAGTATTGTCACAAGACTATGTAAGCACACTTTTAACAACACAGATACTGCCAAATAAAAGGCCGTTTGTAACAAATTTCAGAGCTGTGATGAATTTGATGACTGGTATATGTATTCTTGCAGTGGATTTTAAAGTGTTTCCTAGACGATTTGCAAAGACGGAAACATTTGGCTACGGATTGATGGATACTGGTGTAGGAATGTTTGTTATATCTAATGCTGTTGTTATACCAGAAGCCTTAGGTTATAAGGGTAAGTCACAGACATTAGCATCTGCCATGTGGAGATCTATAAAAAGTACTGTTCCATTACTCCTGTTAGGAAGTATAAGATTTTTTGTAACAAAACAGATTGACTATCACATGCATGTTTCAGAATATGGTGTTCACTGGAACTTTTACATAACTTTAGCCATAACAAAAATTATATGTACACTGATCCTACAGTTTGTAGATTCTGATTATTCAGTAATAATTACAGCTGTGGTCATCGGAATTCATGAACTCATGCTTGTTTCTGGAATCCAGGATTGGGTTCTAAGTAATGTGGCAAGAGAAAATTTTGTCACTGCAAATCGTGAAGGCATTGTATCTTGTTTGGGATATGTTGCACTGTATTTTGCAGGTATTTGTTTGGGCCAAGGATTGCGAGATTACAAATCTAGCTTTCAGTCTAATATATATTTAATGGGAAAGCAGATTATTATTAGTGTATTGCTGTGGTCTGCTACAGCACTGTGTAAATATTGGTTTGGCGTATCTCGCCGTCTCGCCAACATTGGATATATAATCTGGATACTGGCTTTAAGTACAACAGTTCTTGTGATATTAATTTTAGTTGAACTTCTGACTTGGACACTGAACATGGTTTTCAAAGCAAATACAAAAAATGAAAAAGATGGGCGTTTCCATTTGACCATTGGTTACGTTCCAGTGACTCTGGAAGCGATAAACTATAATGGACTTTTCTTTTTTCTTCTAGCCAATGTAGTAACTGGTCTGATTAATATTTCTGTCCAGACTTTGACATTTGGTGTGTTACAGAGTCTTTCCATAATTTGTGGATATATGTTTGTGATATGTAACGTTACAGTTCTGTTATATTTTAAGAAAATAAAACTTAAAGTGTGG
>Bla220
AACTGCCTCAGGAGGATTGCTCGTCACGACGATACGGAATTCTCAAATCAGAGTATAATGAATGTCATGGAGAAATTTGTGAAAGCTGTCAACGATATGGACGAGACGATACTAGTTCCATGCAGGCTCATGGATCTGAAAGTTGGAGATGCTGGGGATACTGTTGTAGAGATGAAGGCTTCATCGAAACATGCAGGCAGTGGCAACAGTGGGAAACGATGTAAGTCCACCCTAAATGACATGGCATCCACTGATCTGTACAACCTATATACGATGGTCAACTGTGTCAAGAATGAGCTCTTGTGGGGACAGAATGTAGCACCAGAAGAAGAAGATGAAAGGCAGAAATCTCTGAATGGTGGAATTGGTTCAGTAACCCCAACTTCAGCTTCTTCTGGCTCTGTAAAGGGCCACCTCAGGCGTCCATCAACAGTATCTATGACCTCAATAAACTCCACAGCTTCCATTTCAGACTCTGATTCTGATACAGGGAATGAGAATGATTCTGGGATAGAAGCCGAAGAAAATAACGGACAAGGTTCCGACTACTCACTTCAAGTAGCCGAGAGTTTCCGCAGGCATCTTCACGGGCTTCATCATTCCCTACAGCAAATAACTGAAGCTGCTGTGTACCTGACAACGCGTTATCAAAATGATGTTGGTGGAGCTGTG
>Bla221
TTTCTTGCAATCTGGTGGCCCCTCAAGTGCCAGATCACCAAGCGGCGGGCCCGCTTCATGATCTTCTTCATCTGGGTGATCGCCCTCACCACGACGATCCCCTGGGCCCTTTTCTTTGACCTGGTGATCATCTTCAACGACGCACCGGACGTCCAGCTCTGTGTGGAAGTGTGGCCAGACGCCCTGGACGGCACGCTGTACTTCCTCATTGCCAACCTACTGTTCTGTTACATCCTGCCCATGATTCTTATATCCCTGTGTTATATCCTAATCTGGGTCAAGGTCTGGAAACGCACAATTCCTACAGACACAAAGGACGCTCAGATGGAGAGGATGCAACAGAAATCCAAGGTCAAAGTCGTCAAGATGCTGGTGGCTGTCGTCATATTGTTCGTGCTGTCGTGGTTGCCGCTGTACGTCATATTCGCACGGATCAAGCTGGGAGGGGACGTCGAGATGTGGGAAGACGACATCCTGCTGGTGGCAACGCCAATCGCCCAGTGGCTCGGCGCGTCCAATTCTTGCATAAACCCGATTCTGTACGCCTTCTTCAACAAGAAATATCGGAAAGGCTTCATCGCCATTTTGAAGAGCAGGCGCTGCTGCGGACATCTG
>Bla222
TCAACGCGAGACTTATTTGAAGAGGTATACAGGAATCTGCGGAAACACTCTCTGAAACATTTTTGGCCAGATGCGCTGGCAGATTTAGACCTGTGTGACTTGGCAGATGAAACTCTGTTCCCCACAAAAAAACCCAAGGTGAAGGAAGTGGTATGTGAAGCTGATGGTAACGCGGGATTGGCTGCTGCCAACTCTATCAGTGACAGACCATCACGAAGTAGTAGTAGGTGCAGCGATGGACTTGAAATTAAAACTGGTAGTTATAGTGATATTATGGAGAAGATGGACATGGAACTCTTGCCTGGCATAGTTGATGGGGAGAGAGAGGGAATGGTGGACAGTGCTACAAGCATGGAGGTAGATGTTTCAGATTTGTTCGACGATGTGTGCGCTGAAGAATCTGTGGAGGGGACTGAAACGTCAAGGCACGAGTTCTACGAAGAGGGAGAAGATGGACTTTTGGCTGACGTGGATGCAAATGATAAAATGTCTGAGAGCAGGCTCAAGGTTCCATTGAAGATAGAGCCCTCAGATTTGGAATTATTCTGTTTGGGAAGATCGTTTGGGACGCAAGATTATGTCGGTCAGAGAGTGCTTCAAGTGGCGACAATCCTTCGCAACTTAAGTTTTGGAGAGGAGAATGTGGTCACTTTGGCTCGCAGCGGGCCATTTCTGCGTTTCTTGCTGCTGTGTGCTGGCTCACGATGGAATTCTCTACACCAGCTGGGACTGGACATGCTAGGCAATGTTGCCCACGAGGTGTTGATGGAGGATCCCGGCACAGATCGTCTGGCCGCGTGTATGCTGAGCTCAGTGTCTCGTGGCCTGCACTCCCAGGATCGGCTTGTCATCCTGTCGTGCCTTGAGGTGCTTAATAAGTTGAGTCAGAAGGATGAGAATGAGGATATAATGTTGCGGTACCTAGACCAACATGTCTATGACCAGGTGTGCACGTTCCTCACACTTCACGACATCATGCTTCTCATCTACACTCTCGAGTGCCTGTACTCACTCTCGTCGCTGGGTGAGCGTGCCTGCAATTGTATCGTGCGGGTACATGGTGCCATTGATACACTGGTATCACTCATCACAGTTGAG
>Bla223
ATGGATGACCTAGCCCATTCTATGGATTTATGTTCCATCCACAATCATGAGAGGACGATAATTCATATAGACATTGATTGCTTCTACGCTCAAGTTGAGATGATCAAGAATCCAGCTTTAAGACATTGCCCGTTAGGGATTCAACAGAAAAATATTATTGTTACAAGTAATTATGTAGCACGAGAATACGGGATTCAGAAATGCATGCTTATTAGTGAAGGTTTGCGATTGTGCCCACAATTGGTGTTGGTGCGAGGGGAAGATTTATATGATTATAGACAAATGTCTGCCAAAATTACAAGCCTCTTACACAGGTTCAGCCCTCTAGTCGAAAAACTTGGACTGGATGAAAATTTTGTGGACGTTACAGATTTGGTTGCCGAAAGACTAGAGGATAGTACTGACCAAAGAATTGTAGATGGTTGCGTATATGGTGATTTGAATGAGAAATGTGAATGTGGTTGTAAGAAAAGGTTATGTATAGGCTCCTGTATTGCTGGTGAAGTGAGAAGTGAAATTTGTAATATATTAGGCATAACCAGTTGTGCTGGGGTTGCTCATAATAAGCTACTTGCAAAACTGGTGTGTGCAACCCATAAACCAAACCAACAGACTACTGTCTTTCCCTGCAACTCTTTGGCCTTGGTGTCAAGTCTTCAAAATGTTGGTTGTATTCCTGGCATTGGCCACCGCATGTATGAAACTTTGCAGTTTCTTGGTATTTCAAGTGTCACAGATCTTCACAATTGTGATCTTACATCTCTGCAGGAAGCTCTTGGCAATGACATGGCCATCAAAATCAAGAAACTTTGTTTTGGTATCGATGATTCACCTGTAAAACAAACAGGTAAACCTCAGTCTATTGGGTTGGAGGATGGTTTTATGAAGGTATGCTTAGAAAGTGATGTGAGAGATAAATTAGCAACTCTCTTACAAAGACTATTGAAATTATTTTCTCACGATGGTAGAATTCCTGGCTCAGTCAGAGTAACTGTACGCAAGTATGACAGTATACTGAAATATAGTCACAGAATGAGCAGGCAGTGTAATGTAACTGCATCTTTTTTTAGGAATAGTGCTTCCGACAGAAATGAACCTATTTCACCAAAATCTAAGGAAACTCTTATAGCTGTGATTATGAAGCTGTTTCATAAAATGGTTGATATATCTAAACCATTTCATCTTACACTTCTGGGTTTAGCATTTACTAAATTCCAAGAACGCAAGACTGGCAAGAGTTCAATTGCATCTTTTCTGACCAATGATATATCTGTACAGTCAGTATTGAGTTTCAAAAGTGTGCTATCAGAAGCAGAGAAAATGGAATATTCATGCATACATTCACCTCCACATATTTGTGTGGAAAAATCAGATTCAGAATCTGAACCAGAACCGTCTCCTAAGAAAAGTCGAACGGGTAAAAAAAGATTTTCTAGTGAAGATGATTCTTTGCCCAACAAACTAATATCTGAAGGTTCTTCAGGTGATTATGTTGACAATGCAGTGTGGGAGGACAGTGGCTTAAAATCTCTTAATGAACAAGAATTGGTCACACAAAAAATACTTGCGGAAGAGTCGACTAGTGGAATCACAGGAACAATTTCTCTTGATTCACGGATGAATGCCTGTAGGAGTTCCGATGGAGTGCTTGATGTGGCAAATGACGAGTTCCAGTGTCCACATAATATAGATGTAGATGTCTTCCATGCATTGCCACATGACTTAAAGAAAGAACTGATGGGTGCGTGGAGAATAGGGAGGGACAAAACATCTCCAGTTTCTCTGTCTAAAGAAACCATGTTACATGCTAAACCAAAACAAAGGTCTATTTTGCAGTACTTTATTTCAAACAAG
>Bla224
CACTCATGGACTCCGTCTTGGTCACGATCCCATTCACTGTCTTGTTCCTCATATTCTCAGTCTCGTACTCCAACACCTAGACGATTTAATCGCTCCTATTCCCGTTCTTTCACACGGTCATGGTCACGAGAACAACATGAAAGAATTCCAGTTATTGAAAAAAAATCTGGAGCAATATCAAAGACAGCCAAGAAATTAACTGTGATTGTACCCAATACAAAGGACGATTCAGAAAGACATAGAAAGAAAGAAAAAAAGCGAAAGGAATCAAAGAAAAATAAAGATGCAGTTGCTCCTTTAGAAAAGCGAAAGAAAAGAAAGGAAAAATCTCCTGCTCCTTCAAAGGAAGTGTTCACTTCAGGAGACAACATTTTGGTCAGTGTTAACTTTAAATCTAATAAAACTACTGGTAGCAAAGATGTGTTAACTACTAGTGGTGCTGTTGCAGTTGCAGTCAAGGATCCTTCAAAAAGGAAGCAGATTGATGGCCCCTTTGAAATGGACAGAGAGTCAACAAAGAAACTCAGGAAAGATAAAGGTAACAAAGAGAAAGCTTCACCACATCAAAAAAATGGTGGTGCAGGTGGTGACAAAACTGTAGTTCGTTCTGGGGAGAAGAAATCCAAAAAGGGTGTACAGAAAGCTGGAAATAAAGCATCAAGAGTAGCAGCCCTTATTAACAAGAAACCTGTTGCTATTATAGATCTAGATCAGTCTCCTTTTCATGAGCAGACACCATCTCCAAGAGATCTCATAGTTTTGAGTGATAGTGAAGAGGATCATATAACCAAGGAGGGTAACAGGGAGGAATTAGCTGATTCACTGAGTAGCCGTAGAAGTATGAGACAAAACAGTTCCAGCCCAAAATCATCTTCAAAACAAGGTATTAATACTGCTCCGAGTGGTACGATAGCACGCACCCCTGAATCTCAGTCACCACCAGTGAATGCAATTGGTAGCTACCTTGTAACTAGTACAGGACCCAAAACTCCACCCGAACCACAAATCAAGTTCTCAATTGCAGCAAAACCACAGTTACGATCTATCAACAATCCATTGAGAGAGGATGAAGAGGACATGACTGAAGAGGTTGGTCTTGATGATTTGGATCAGAGGATAGAGGAGGAGCTGGATAGGGAACTTGACAGGGGATTGGGAGAGATGCTTCATAAAGGTCCAAACACACCCCCAGAACCACGTGGTCCAACCACACCATGTTCTCCACCTACTTCTCCTGATGCATATGATCCATTTGATCCTACAAAGTCAGGAACACCGTCTCCAGTGGGAGCTTGTGCCAGTATGGATGGCCCTCCCAGTCCTTCTCATACACCAACGGAGCAGTTAATACAGCACAGTGTAATAGATCAGGAATCTCCTGTAGTTAGTGATATAGAAGATCTAGCTAGTAAGTCTTTAGAAGCTAGAGTGACAACCCCAACAATAGCCTCTGCAGAAGAAGCAGCAGATCAGTCAAGTCAGTCTCCAGAAAGAGCAAAGCTGTCAGTTCGTGGTGATATGGCAAGCTCGCCTTCCATTGTTCCTGAAGCTGCATGTTTGCCACCTCCAGTTTCAAGTGATAATGAAATGTCTCAGCCCTCTGAAATGGCTGAAGGATCAGAGAAGTCAAAACAGATATCGGTGAATCTGCCTCCTTCAGGCCCATCAATTACTTCAACTGATCCTAATACTATTCAGTCACCGGAATGTAGTATTCCAGTAGTAATAACTTCACAACAAAATATACCGGGGACTCCAGTCAAACCTCAACATTTCCCCTCCACAAATGTGAAACAAGTAACTCAGCAGCAACCCATAACTTCCACACCAACACATTCTACAGCCCCTGCTCCAGTATTTCCCACTCTTACGCCAGCCAATATAGCAAGTATTCTATGTACACCACCTCCATCAACCTTACCTCTAAGTCGTATGACTTTGTTTAACCCTCCTGTCATGGCAGTTCCCCAACTGATGGTTCATCATCATCCACAGCAACAACAACAGCAACAGCAGCAGACACCACAGCATCATCTTATTGGTTCTCCCATTATTGTGCAGCAAAGGCCACTTCTCAGCATAGCAAGAACTACACCCGAAAGGCTGGTTCCTCCATTGTCAAAACTTCCACCAGTCAGATCAACAACAGTGCAGAATGGGGAGCAGACACAAACTTCACAAAAACAACCTCAAGATACAACAACAGATGTAGTGGACATGGATCTTGAGTCACCGTATTCACCTGGGTCCAGTGAAGGAGATGATCTGTTTGATCCTCCAGCAGACATTAAATCAAGTGGCACAGGCTCATCATTTACTGCCATGAGTAATGAACGGAATCGAACATTGCCACAGCCCGCTAAAAGCTCTAATAAACTCCCACTGCCGCTTGCAGCAGTGCTTCACAAATCACCTAGTAAGCCTCCTACCACTCAAGATAAATTTGATTCTGTATTTGGTCTTTCACCTCTGCGTGCCAACAAGATGACGCCTGCCCGAGCAACCGGACGATCAGCTGCCAAGGTACTTCATGTGAAGGGTAGCAAAATAAAGCAAGGAAAACATGACAGAAGCAAA
>Bla225
GAGACCATGGACACAGGGGACGACGGCGATGGTGGTCCGAGCAGCCAGAGTACAGCAAGCACCAGAAGGCGTCGTCGCCGAAAACAGCGTCTTCCGCGGACCGTCGTGAATCCCGACGAGAACTTCTACTTCTACTGGCTGTTCCTGCTCAGTGCCTGTGTTCTCTACAACCTCTGGACTCTAATCGTACGACAGAGTTTCCCGGAGCTTCAGTCAGGCGCCACCATACTGTGGTTCACGTGCGATGGCTTCAGCGACGCGGTTTTCCTCTTAGATGTGGCCGTCCAGTTCCGTACAGGTTACCTTGAGCAGGGACTCATGGTTTACGATTCAAAAAAACTCGCTGGACATTATATTCGTTCTCGCGCTTTCCTGATGGACCTGTGCGCCCTGCTACCTCTTGATTTATTACAGTTTTACGTCGGTATACAGCCGATATTAAGGTTTCCTAGGTTTCTAAAAGTGTACAGGGTATATAACTATTATTACATGGTGGAGTCTCGGACGGTGTACCCGAACTTGTGGCGAGTCGTTAATCTAGTTCACATACTTTTGATTCTCGCGCACTGGTTCGGCTGTTTCTACTATTTGTTATCGGAAGCCCAAGGTTTCATCGGCGTCTGGGGATATCCTTACAATGAACCAGGATATCAGCAGCTGACACGCAAGTACCTAGGATCGCTTTATTGGTCAACGCTCACCTTAACAACGATCGGCGATCTTCCAACACCTGGCACCAACGTC
>Bla226
ATGTCACTTGGTAGACTGACACATTTGTTCAGAATGCTTCATCGAAAATGTAGAAGCCATTACTATTATCCAAGAACGAATAATACTAAATCGCGTGTTCAGGTACCCGATGAAAAAGTGCCATGGGATACAAAATGGGAAGAGTATAATCCACTAACATACACAGCGTCACATATTGTTGGACAACCTTGGGCAGATCCTGACATAACTGACAGTAATTTTCACCCACAATGGAATAAAATGGATGGCAATATAAACCGGGAAAGCTACATGGGAGTTTATCAGATTGTAGACTCATACCCATTAAATCCATTAGGACGTACAGGTCTAAGGGGTAGAGGTGTGTTGGGAAGGTGGGGTCCAAATCATGCAGCTGACCCTGTTGTAACAAGATGGAGGCGAGACAAATCAGATAATGTTGAAATTCATCAAAATACAAATAAACCAATTCTTCAATTTGTTGCCATTCAAAGAAGAGATACTGGAGAGTGGGCAATACCTGGTGGAATGGTTGATCCTGGTGAAATGGTTACATCAACTTTGAAAAGAGAATTCATGGAAGAAGCGTTGAATGTGTTGGAAAGTGACTATGCTGAAAGAGAAAAGTGTAAAGCCACAATAGGTAAATTTTTTGAAGAAGGAGAAAATCTGTACCGTGGTTATGTTGATGATCCTCGGAATACTGATAATGCGTGGATCGAAACTGTTGCAGTGAATTTTCATGATGATAGTGGAACTTCTGTTGGTGCATTCCCCTTATGTGCTGGTGATGATGCAGTAAATGTTCGTTGGGTGGATATCGGCTGTGATCTGTCACTATATGCCAGTCATATTGATATCATAGAAAAAGTTGTTGCAAGGCATATTGCACATTGG
>Bla227
ATGTTGTATGTAATTCATATGACGTTAACACATTTTTTCAATTATGTGTCCGGACGCTGGAATGTATTCATTAATAGACAAAGATTAAATGGCGTGAAGAGATTATTTGTTGATATTGTAAACATTACGCTATGCCACATTCAATTTTTAATTTACGTTAAGGGCAATGCACTGTGGGTAGGAATTGAGCTTGGCGCATGCGCAGTTCAGTTTACAGTTAGATCTCGTCAGAAAATGGCGTCGGCTAAGTTTTTGGAGGAAGCTCTCAGTACAGACGTCGATGAATCAGCAGTCAATGCAATAGTGGGATCGCTGGAGACACAGTTAGTTACCACGACACCTGCAGTTTCCAGCCAGCAAGGACCATCAGCTACAGTCAATCAAAATCATATGAACAGTGCAATAGCTAATGGGGGCACTGTCTCTACACAGAAACATGGTGTGACGAACGGTGGATCAGGATCTATGAATATTCTTTTAAACTCAGATACAAACAAAACCAATACTACAAGCACACTTCAGAGTGGTAATGTTGTACATTCAAATGTTGTGAATACAGTTGTAGCGTCGTTGCATGGTGGAGTTCCTGCTAGTGGATATATAAATCAAGTAACTTCAAGTGCAAGCCAATCAAATATCACAAATCTAACCAAGTCACATGAAGCTGTCAAAATAGTTTATCCCTCAGGCAGTCAGACTTTGACTACTACTGGTGGAGTAAATATAAACAGTAGAGTTGCCTTTCCAACTGGAGCACTCCCAAATGGCAATTTGGGCCTCGCTCCACTGTCTTCACATACTGTTTTAAATGCAGTAACCTCGAGTGTTCAAAGTGTAGTTTCTCAAACCCATTCCCAAGCTGGAAGTAATGTAACTAAACAGATTGGTGGTGTTATTGGTATTGAACATGGGAAACCAACTGGAACAGCTTTAGTAATAAAAACTTCAGTTGGTAATCCAAATGTTACCCAAGGGGCTCCTCTAGGTGCTGGTGTAGTGTCTGTTCCAATGACTGTAAATACCACAATGACCCTGACAGGAACACATGTGAACACAGCTGTTGGTACGACGACAACATCAGGAATGTCGGGAGTTGTAACATTAGCAAAACCCATTACGCATACTGTTGGGGCTTCTCAAACAATAGTAGGGAACCCCTCTACAACAATACTGCCAGCCAATGTGCAGATTGTTAATGTGAATGCTGTCAGACCAGCTACGCCTGGTCAACCAGGACAGAAGGGACTGCCTCCCAGAGTTGTAATTGGGGCTCCACATATGGTTGGTGCACGTCCTGGACAACCAGGA
>Bla228
GTTCTGATATTCAGTGGGAACAACATCCCTGAGCTTCCATGGAATGTATTTGGGACTTTTAACAATTACAGTCAGCTTCGGGTAGTTGACATGTCAAACAACAAGATACGTGAAATTCGAGGGAAATCATATCACAGAGTTGGAAATGTGCAGCGTCTTCTTCTAAACCACAATGATCTTTCAATCTCTTCAGCTGATGGCTCCAACCACCACCATCCAAGAGTATTTTCTAGTTTTATCAATCTCATGGAATTACATCTTACAGATGCTTTTGCTGATAATACCCCAGATGATCTAGCAACTGACTTACATGATATCTTTGTAAATAGCAATCTTACGCAGCTGACTAAACTTCATCTGGAGCAAAATGAAATTACACGTTTCCGAGACCCACAAGTCTTCTGTGATCTCCCAAAGCTTATGGATCTACATCTTGGAGATAATCTTTTGAGAAGTTTGAATTTCAATATTACTTGTTTGAAGCATCTTCGGTTTCTTGATTTGGAAAGAAACAGGATGTCTGGCTTTAGCACTGAAGATTTAGACATATTAGACTCATTCCCTGCACAAAATAGGACCTTTGTCATTGACTTAAGTGGCAATCATTTCATTTGTGACTGTAATATTGCTGATTTGTATGCATGGTTACAAAAAACACATGTTCAGGTACGAAACAAGGAAATGCTACGTTGCCACCGCGGTCTTCCTGAAAGTAACGGTGGAGAGCCAATTATGGATCTGCGTCAAATACAGTGTGCTCCAAAGAAAACAGTTGCAGCTGGATCAGATATGCAACATAAAGCAACAGCTATTGTTCTTGGAGTTCTTACAGTCATCTTATTTGCCCTTCTAGCTGCAGTTATATACATGAACAGAGTGCAAATAAAATATCGTCTCACTCCAATACTAGACACAGTTTCTCGTAAAGTACAGTATACTACCATTGGTAAACAAGATGACCCAGAGATGGATGTT
>Bla229
AGGCACAACACGTATGCCATCCGCTACTGGATGTGTGAGGCACTGTGCCTGGTGAACATCATTGCACAACTCTACTTCATGGACCACTTCTTCGATGGTGAGTTCATCAGTTATGGGCTGCGTGTCATGACATTCTCAGAACAAGCGCAAGAAGATCGTGTTGACCCCATGGTGTACGTATTCCCACGTGTCACCAAGTGCACCTTCCACAAATATGGACCTTCTGGTTCAATCCAGAAGCACGATTCATTATGCATCCTCCCTCTCAACATTGTCAATGAGAAAACGTACATATTCCTTTGGTTCTGGTTCATTATTTTGGCAACCCTGCTGTCACTGTTGCTTCTGTATCGAGCACTCATAATTGCCGTACCGAAAGTGAGACCGTATTTGCTCCACGCGCGTAACAAGATGGTCCCCCGAGAAGTGGCCGCGGCAATATCGCGGAAGACGGATGTTGGAGACTGGTGGATCCTGTATATGCTTGGTCGAAACATGGATCCGGTCATATACAGAGAAGTCGTTGCAGAGCTGGCCAAGAAAATTGAGACAGCTGCCAGTAATGCACCC
>Bla230
ATGAAGAGTGAACAGCACGATCTCTTGATGGTTCGTAACTGTGTTCCTCCCAAGATGGAGACTACGTTTTACGAGGACCACTCTTTTCAACATAGGTTAAATGGTGATGTAAACCAGTTGAAACGAAGCATGACTTTGGACTTGAATGCGTCTCGGGGGCCAGCGAAAAGGCCAAAATTTAATGCAGCTGTGACCGCGGCCCCAGTGTTGTCCTCGCCTGATCTCAACATGCTTAAATTAGGCTCTCCTGAGCTTGAGAAACTTATAATTGCACAGCAGAATGGTTTGGTTACAACGACGCCAACCCCAACACAGATATTATTTCCCAGGACAGTGACAGAAGAACAGGAGATGTATGCACGCGGGTTTGTAGATGCATTGAACGAGCTACATACGAGCGATTCCAGCCAGATGAGCTCAACGGGAGGTTTGCAGCCCGTAGATGTACCTGTCACCAGCAGTAACAATATTGCAGGCGTCGGCGTCACCTATACAACGCTGGAGCCACATGGTCAGGTTGTTATCAGTCAGGCAAATTCATTCCCTCCAATATCGTCTGCTGGTTACGGTATTCTGTCGTCTCCAGCTCCAGCCATCATGGTGAAAGATGAACCACAAACTGTTCCAAGTCTCGGATCGACACCACCGCTGTCTCCCATCAACATGGAGTGCCAGGAGAAGATCAAACTGGAGAGGAAGAGGCAGAGGAATAGGATAGCAGCTTCCAAATGCAGACGACGCAAGTTGGAGCGTATTTCTAGACTAGAGGACAAAGTAAAGCTTCTGAAAGGTGAGAACACAGAACTCGGCAGTGTTGTGCATAAGCTGAAAGAACAGGTGTGCCAGCTGAAAGAACAAGTGATGGATCACGTGCACAGTGGATGCCAAATAATGGTGTCCGCCCACTTC
>Bla231
GTTAACGTGAGTCTACTGGGCGAGTTCTGCAAGGAAGAGGTTCCTCGCCTCTGCGACCACAGTCTTCTGAGCAACAGCTCCCGCTTCACGCGTCCATGCGCTCTCGCCGAGAGCTACGTGTCATCAGGTTCCGAGCTCACGCTCGAGCAGTTCTTGCGGCAGGGGAGCGCTCTGTATCCCGTCAGCTTCGTGCTCAGATACGAGTTCGTCGACACTTCCCTCGAAGGTGCCCCGATCAAGGATTCTGATAACCCGTGCGACAGAGTGTTTACTTCGTCGTCCGTGTCGCCGTCGACGGGCAGGTTCCAGTCTCCAAGAAGTGTGTTCTTCTACGGTCGTGGCGGAGCGCAGAACCTCAGTTGCGTGTTGCGTTTCGAGGCCACGCAGGGGGAACGGGTCCGACTTACATTCACGCGCGCGCGATTCGGTGACAGACCTTGTACGTCGAGACTGGACTCGCGTACCGGCCGTTGGATGTGTTCCATGACAAAGACGAAGTCGCGGGTATTGAACACCGCGTTCCCCGGCGTTTCAGAGCTCTGGGTGTCGGAGTACCCGTGGCCGGGCGTGCAGCTTCCCCGGGACTGTTTATGTTCCAAGCTGTCGGAACCCCTCGTCATCACGACCCTGGCTTCTTCCGTCGTCGAGGTGAACTTCACAGTGACTTTAATGAACATCACACAGGACTTCTTCGATTTTTTTTTCGAAGGGGAATATCAGTTCCTCAGTGGATCTGACGTGGAAGGTAGCGTCTGCTCCACCTCGACAGAGGAACGGAGGTTAAGAGGTTCTAGCGGGGAAATCGCACTCCGCAGTCCAGTGTCACGCAAAAGTATCCTCCAAGACTCTGAGGGAAGGCAAGAGGGCAGTGCTACTGACAAGGACGCAAATAGTGCCGCATGCGTGAACCACCCGTGGCTTATCGAGCCAGAAGATTCTGTGAACAACTTCCTGTACCTCAAGATACGTGGGTTTGAACTTCTGTCATCGCTTGGAACGACTAAGAGTCCTAATACTGCTGGTATTTGCCCAACTCTGAATAGGATAGTGGTGTACTCCGGTGTGGACACTCGAGATCCGAAAGTGGTGTGTCCAGCCGAGACGGCGGGTCCCGAGACCTCGACCAGGCTTCATGTGGTGGAGTTGTTCTCCGACGGGTGGGACCGAGTCAACAAAAGCGCCAACGCGCTGCTTCTCCTATCCCCACATGCCAGGAGCTTTGTGGTCGAGTTCCTGGAAAGGGAGACTGGGAGCTACGCCGTCACCTGGATGGAGGTGTCCAAGCGACCACTCCTCACGGCTTCTAGCTCCTTCACCATGTCCTCGTCCGTCACTCTTCCGGAATGCCCCTAC
>Bla232
CCAATGTTGGGTCTGGTGACAGAATCTCCACCTGTTTCCCCCACCAGCACAATTTCAGGCCCATACATCCCTATTAGCGAGTGCATTTCTGGAAAGTCCCTCTCAAGTCCAAATGGCTTAGAAGATTTTAATAATATACTTCGACAAGGAGGATATGGTATTACAGCAACTACACAATATGGCCTGACAAATAACAGAGAAGGACAGTCCACGTGTCAAAAACATGCTCTGTATTCAGAGAACAAAATTCAAGATTCAACAAAGTTAATATGTGTAGGGGAGACGGGTGCTTCGTTTCAAGTCAAAACGCCAATTCTGCCAATTAAAAGATCACCCAGACCATATGATGGTACTTCAAGTGCAGATAATGCAGAGTTTTATGATTCCCCTCGTAAGCTTCATCCTCCAAACCTGGAATTGCGGCAAATTAGTGAAACCCCCCCTTTACACAGTCCTACAACAGATGGCGAGAGTGTATTTACAGATGAAGAATGGTCTGTGCCATCACATCACCCACCTTGCGTCAACTGGGAGACGTTTCCAGATGGGGACAGTGTACGCCAGACGAGACCTTCGGATAGTTCGGCAGAAGTAGATGTAGGTGGCGGAGGAGATGTTGGTTCTTGGAGTGTTGTGAAACGTTTTGGCAAGCTTAGAGTAGTTGATAATGTGAGCAGCATTCCACACGACGGCTCCATCGGGGTGCATGGCAGACAGTTGAGCCTTCCAATAAATCTGCAGCATCAACCAGTTGCCCCTCCTCGTCCACCTAAACCCTTCCACCTGCTTCTAGAAGCTCCAAGCCACAGCTATCTCAACCTGGAAAATGTATCCCCACAACCAAGACATAACAGAAATGTGAGGAAACCAAGTGTTGCTTCTCTGTCGTCAGACACGTCAAAAAGGACAGGAATTCCGGGATCACCTAATGACTGTGTGAGTGCTTCAGATGGTAATGAAGAGCCACCATCTCCTCTGTCCCCATCTCAGTGCAGTGAAACTGTGGGCGTGAATGACGAGATGTACGATTTTCCAAGGTCACACCAGTATGCCAACAATCCTTCAAGTCCGTCAGCCGGGGACGGTGCAGAAGGTAAAATTCACACATCGGTCCGTCACTGTTACACCAACGCCGCGCCAAGCAAGGTCAATGGCGAAGTGTTCCGTTACGACTTCCATCACAGTGACTCCCCGCCGTCCGCTTCCCAGGAGGGCGCCACTACTCTTGAAGAACCGACATCACCCCACTCTGATGGCTCCAGCTCTCTGGCTTCTTCATCTACTGCTGCTGTCTACTCCAATTTACCGAGTCCCCTCACGGCCCAAGGCGGATCAGATGTCGGACATAGTGGTATTCCTACTCCGCCAGCTGTAAATCGTGGGCTTAAACCAGGCCGTAAACTATCTGACTCAACGTCTGTGGTCTCAAATGAGCCGTCTCCTGTGAGCCCGGCTACACATTTGATATCAGGTCATTTTCCACCGAGCGTAGATCGAAAACTGAAACCACAGCTTAAGCAGCCTGAACAA
>Bla233
ATGCAAAGACTCCGGACCACATTCAAACGGTCGCGTACTCCAACTGGGGCCGAGATGAAGACTCAGAGCAGTTTAGAAGTTCCCAAACAGGTTCGGTCAGCTTCCTTCGATGAGATCCAGTTGGAAGCTAAACGTAATCAACAGATGACAGAAGACAAGGACTTTGGACCAGGGGGAGGCGTCAGCGGGTTCCTTAAAGTCCCTGAGTTTCTTAATCAGCGTTCTAAGAGTTTTGATTCCGGTGGTTCTGAAGATTCTACAATGTACCTTGAAGTTCCAAGGAGGTTTCAGCGACGGAGGTCTTCAAGTGACAAGATGCCTGCAACCTGCTTCCACTGCAGTTGTGTTGAAGAATTCTCGAGGCTTCGGGCTGTAGCCCGAGCCGACGAACTGGCACAAAATCATCAAAGCCAGACGAGATCATCAAGTTACAGTGATACTTCTTCCAGTGACTGGGACGATGATGACGAAATGGGATCTAAGGACGGTAGTTTCGAAGTGAACAACCCGAACACACAGTGTAGCATTCGAGTGACTCTTTCGCCCATTTCGCCGGGCTCCGCTTCGTTAGAATGCCCTCCTCCTGGCGAGGAAGGTGTTCCAGGGTCACCCGCTACAAGGCGGCGTTCCATAACGTCGCCGAAACTCGCAAGACAGGAAGCATTCTTTGTCGTCGAACCCGGAACTAATTCGTTAGAAAACATCTCTGATGTTACTTCTGAAGGAAGTGGCGTGGTCAGTGGCGGTAGTGTCGGAAGTTGCGTTGAAGGTGGCGTGGGGTTGATTGTAGGCGACTTCTACCTCAAAGTTCCTGAGCTCAAGAGAGACCGAGCTGCATCCGTGGACTCCTGTTTTACCAAAGTGTCTTCTAACAATAAGACCGAGGAATTGGACCAAGTGTTGACCCTTCAGGTCCCACAAGTTGCCCTTCGTTCCCGATCGGTTGACATCGTCCTGCCTACAGATGAACAAGCGAGGTACAAGGCCCTTGCAATGGCCAATACGTCACCGTATGGACCAGCTGTTAAG
>Bla234
GTAAAGGTTAAGAAAGCGATGCGTTTATTTGAAGAAGCTACAGAATTAGTGTCCATGGCAGGAATATTCAGTTCTAATGAAAGCATAGAAGAAGTTGCCACAAATAATATTAGATACTTTCTCCTTCCTGCCCTTTTGGGAACTCTTAGCTTGAAACTCTGTGTTGAAGACCGTTTCAATGTTGTGGAAACTGCAGAAATTTATTTCCGTGATTTTTTGAGACGTTGTAAGAGCTATGCTATTGTTGATGTTGGAATACCGGAACCTAAAGAAAATTCATCTGAATCTACTGAATCTGTACAACAGTCTCATGCTGCTGATCTAGCAGCTATGTCAAGACAACGTAATTCAAAGCTTCAGCGTTATAGGGAACAAAAGCAGTTGGAGAGTGAGCTAGAAGATATAAAGAGATCACTTTCCAGTATGAGTATAGTTGATGAAGAAGTTGAAAGAAAATATTACTTGACATTAATTAAAAACTTTGCCATCCAGGCTGTGGATGAACTTCATAGCATTGAAATGGAAAAACCACTATTGGAATATATGGCTAAGGTTAGGAAAGATGAACATTTTACGAGTGCAGGTGATAAAGTTAAAAAAGGGAAATTTCCTCCACCAAAACCTTTGCAGCCATTTATTATAACAAAAAATGAGGTTCAGAAGAAGGTGTTTGGTGCTGGGTATCCAAGCCTTCCTGTAATGACTGTGCAGGAGTTTTATGAGAAGCGAGTCAAGGATGGA
>Bla235
GTTCAGTTAGAGCTGGTTGCAATGAGTAAAATGCTGTCTGAAATCCAACGTTTGGCAATGCAGCAACGAGACTTCTTGCTGAAGGTCCTGGAGGCTTGTGTCACTCTCAAGACACATGTTGAGACAGATCTTCAAAATGGTTGGAGCCATGTACCAGAAGTGACAGAGGCACGTGAGACACTGAGCAAGGCTCGGGCTGGCCTTGCTGGTGTAGATGGCCCTGGTGATGCTCATGTTCTCTATTCATCTCTCTCTCTGGAAAAGCAGCGACTTCAAGGAAAGTATCAAGAGATGTACCTGCAGTGTCAGCTGGATGACCTGATCGGCAATTCTGGAGTGGTGTTTGACTTTGCCCTGCTGAAACAGGCTCTGGCTAATATCCATTCTGGAGAGCCCCCTGCACCACAGGCTGGTCCAGGTCGTCATCCCCACCATGTGGCTGCTGCTCAGAATCCTATCCTCTTCCTGGCCAACTACTGCATGTCACAGTTGTACTCACGACATGTATTGACAAAGCAGCAACATCATTTGCAGCAGAATGGAACTGTGGAATATCACCATACTCCAGTGCATCAAATG
>Bla236
ATGAGCAATACAAAACCTACAAATAATTACACGTACACTTTTAGACCGTTTGTGTTTGTAAAATGTGATCCGAAACTGGTTGGAGACCGATTTCAGGTTCCAAAAGGAAGAAGTGGGCATCGAATTGTATGCGATGACAAAAATCTATATTCATTCGGCGGTTATAATCCATTTCTTAATGATGATGCTGAAATAAGAAATGACCCAGTGTGGATGGAAAACAGACCTTTGTTTAAAGAGCTTTGGAAATACAATTTTGCCTCTAAGATATGGCAGAGACTGTCATGTAATGGGACCATTCCAAACGAACTAGCATCTAATACTGTGGTTTTAAAGGGAGGAACAATGATGATTTATGGTGGGACAGGCTATCCATTTGGAACAACTTGTAGTAATCAGCTTCATATATGTAATCTCCGTGAAGATTACAAGATGAAAGTTGTGAATGTGAATGGCTCTTGTCCTCCAAAACTGTATGGCCAAGCAATAGTTTTGGATGGTCTCAACTTATATACTGTTGGGGGTACCACAGGTTTTGATTACACTGCTGATATTCATCGCTTAGATTTACGAACAGGTATGTGGGAAGAAGTATATATTTGCACAGGCAGGACATGGAAAGAACCACAGGGTAGATATCGTCATGAGCTGGCATTTGATGGAACACGAATCTACCTTTTGGGAGGTGGTACAGCTGAAGAAGTATATGGATTTCAG
>Bla237
TCTCAAGGTGAGATCTACCGCCTGCAGAATAAGTTGGAAGCTGCTGAGACTGAGAAAGACCGGTTGGAGATGGAGACAGAAAAGGCCCAGCTGCTTGCAACCAAGGCTCGGGAAGAGCAGCGAAAGTTGCAGGATGACTTACAGCGTGTTCAAGAGACATATGACCGTGCCGCACTTCAGTTGGGACGCACCAAGGAGAATGAGGAGAAGTTCAAGGAGGAGATGGACCGTATCACTGTTGATCTGGATATGGTCCGTGAACGCTATGAGAAGTCTCAGATAGAAATGCGCCGCCTACAGAGCGAGCGTGAGAAGTTCCAGACTGACAGTGAACATCTCACTTTTGAGCTGGAACGTGCACATGCACAGTATGGGAAGGCACAAGCCAGTAATGAAAAGAACCAAGAAGAGATAGCACGCTTACAAGTAGAACTTGAGAAAATGTATGATAAGCATGATAAACTGCAGACAGAGCTACGAAAGAGCTCAGCTGATGTGGACAGGTACCGCACAGAGGCAGAAGGACTCCGTGAAGAGGCAGAACGATATGCTGCCAGGATGGGCAAGTATCAAGACACACAAGAACGGACTAAAGAAGAACAGGACCGCCTCAAGGTAGAACTGGAACGCTTGAGGGAGAGGTTGGAGAAAACAACAGTTGAGCTAGAGCGGGCACGCAAGGCAGAACAGGAGGCAGTGAGGCTGCGGATGGATCTGGAGAGGGCAGAGGGTGTACGAGGTAAATACCAGTTTGAGCAGGAGAAGTGGTCTGTGGAGGGTGCACGGCTACAGGCTGAATGTGAGAAACTGCGTGAGCGACTGGATACCAGCCAGCTGGAGTTACAGCGTGCTCTGGTGTCCAATGAGAAGCAGGAGGAGCGTGTGCATGAGCTGCAGCTGGAGCTGGAATTGAGCCGTGCAGAGGTGGGCAAGCTAACTGGTGGCCAAGAGAAGCAGCAGGGTGAGCTGGAACGCCTTCACATTGAATGTGAGAAGCTGCGAGACCGCCATGAGAAGCTGCTCGCACGCTCAGAGGGCCTGGAGAAGGAGAATGAGCGCCTCAGGATAGAACTGGCACAAACAGACCGCCACAATNNNNNNNNNNNNNNNNNNNNNNNNNNNNNNNNNNNNNNNNNNNNNNNNNNNNNNNNNNNNNNNNNNNNNNNNNNNNNNNNNNNNNNNNNNNNNNNNNAGAGGTTAGAGAAGGCCCAACAGGCCAGAGACCATGCTGAGAGCGAAGTGAACAGACTAACACGTGAGCTAGAGAAGTCACAGCTCCATCTTGGGAAGTACCAAGAGAACAATGAGGCAGCGCGCATCGAGTTTGAGCGCATGGCCACTGAACTGAGTAGGCTGCATGAGAAGCTGGAACGTTCACAGGCTGACCTTCGGAAAGCTACAGAAGAACGAGATCTGCTTGATGCAGACAGAGAGACACTCAAGATGGAGTTGCAGCAGACCAAAATTGCCATTGATCAGCTCCAGAGTAACCAGCAGCGTGTACGACAGGACTTTGACCATAGGTCACAAGAAGACATG
>Bla238
GTGCAGGACATTGCATTTGCAGCAGACAGTCGCTGGGTGGCAGTTAGCACACTCAGGGGAACAACTCATGTGTTTCCTATCACTCCATATGGAGGTCCTGTTGGTATTCGGACACACGCTACACCACACGTTGTGAATCGGCTATCCAGATTTCATCGCAGTGCTGGCCTCATGGCTGATGGGCGCAACAGCCCCATACCCACCCCTGTTTCTGTGACTGTATCAAACCCTCCAGCATTGCCATACCCCAACCCTCGCCTCCCACCCTATTCTCACCCTACTGTGATCTTGCCACTTGCCCAGGTACGACAGCCCACCACCCACACGGTACTTTCTACCCCCACCTCTATGAACCCTGCTTTACAGCAGCCATACCATCGTAATCCCTCAATGAGATCACTTGGTCGAACTCAGTCTTCTTCAGATGATGGTCTACTAGGAGGAATACCACTGAAAGTTACAGCATGCTTTGCTCCACCACGCGCCTGGCTTATTGGATCTCCAACTGTGCCAAGAGAGACATCTGCTAAGGCTCATAAACGAGCAGTTGACTCACTGTTTGTGATGGCGTGCCATGGAAACCTCATAGAGTATGACCTAGAACCCCGACATGCAGCA
>Bla239
GGTATCATCAACTCAGTCGGAACGTTTCTCTTTGACAGCATCAAACCCTTCATTCTGACCGAGGTGAACACTAATATTCGTGGTGACGTGAACAAGCACATCCGGGCTTTGCCGCAGACATTTCCCAACTCCATCTCCCCACTTGACATGGCCCTAGCAGAGGGGAGGCGTCATGTGCGTGAGATGGGTTACGACCCCTATCACCTCCCGGATTACAACTACACTGCCGGAATATTCCGAATTGACCTCACCCATTCCTGGGCCTCGGGTATGTCTTCTTTCTACAGAGTCGGAAATGTGAGCGTGACGATGGAAGATAACATCGTATACGTAGGGGTTCACGTGGGAACGCAGAGGCTTGAAGGCAGGACTCTGTGGGAGGTGAATGTCGGAGGATTGGTTAGTCAGGCGGGATCTGCCATCTTCACCGTCGAGTATATCCATGCCAAGACAGAAGTAAGTCAGCCAATGGACACGAGGAAAAGACCCATCCTTAAAGACCTTGATTTCAAAGTTGGTAATATTCAAGTTCGCATGGATGGTGCTGGAACTTTGGATTATGTAATCGAATTTGTTGTAAATGTCTTGCCTAACTTGTTGCGTTATCAGATAGTGAATGCTGTGGAAGGACCTATCAAGACGCGTGTGCAGGATATCATGGACTCGATTGATGTCGAGGAGCTGATAGAACAGAAACTTCCAGATCTGGATAAAGTAAAACTC
>Bla240
TTACCAGTGGCAGAAGGCAGCAGTAGTCGACGACATAGTTCACCACCAGTTTCCTGTTCAGATGAGAGTTCAACATCGTCTGTGACATCTGGTGGTGGTGTACCAAAACTCACATTATCAGAACGCTTTGGTAAGATGGCACAGTGGTCTGTAGACCGAAGGGACTTGGATGGGGTGAAGAATATGCGCATTACAAAGGATTCAGATAGCTCAGATCTGAAGGTTGTTATTGAAGGTGAACGGTACCATAGAGCACTTAGTCCCATGCCAGTTAATGAACGCCGTGTTGGTGCAGGATACTTCCCAGAATCCCTCCATACTGGACCAATAGGTTTGGATGCCTGGGATGATGTTAGGGTTCGGTATAAATATTACAAAGATCGTGGTTATCTTCGTGATCTCACACTTGATGACTACATGAAGTGGGAAGAGTGGTGGTACAAATACCAGGAGTGGCTGGAAGCAGAGAGGTACTATGAGCACTGGGCAGCTGTTAGGGCTGAACAGGCTGCCCGAGGGGGAGGCAACAAGTTGTGGAATGATCAGGGCCTTAGGAAACGTAGGAGATTG
>Bla241
ATGGAAAAGATGGGTCCAGGAGACGTGCAAGAAACTTTACAACACAGATGGTGTCACCTTCGTAAAGTGTTGGAAAGATCCGGCCCTTTCTGCCATCCTGACTTCGAACCGTCTACAGAAAATCTGAGTTTTCTGATGGGATCTTGCAAGGTTTTAGTTATTGGTGCCGGTGGGCTAGGTTGTGAGCTTCTGAAAGATTTGGCGCTTATGGGATTTAAAGATATCCATGTTATTGACATGGACACAGTTGAGTTATCTAACCTCAATAGGCAATTCCTATTTAGAAGAAGAGATATTGGGCAATCTAAAGCCGAAGTTGCAGCCAAATTCATAACCACCAGAATTCCAGGTTGTCATGTCACACCACATTTTTGCAAGATCCAGGATTTTGATGAGAACTTTTATAGCAGTTTCCATATTGTGGTTTGTGGTCTTGATTCAATAGTGGCACGTCGCTGGATCAATGGTATGTTAATATCACTGCTGTCATACCAAGATGGGACCTTGGATCAGTCTACCCTCATCCCAATGGTAGATGGAGGAACAGAAGGATTCAAGGGCAATGTTCGTGTTATCTTGCCAGGTATCACAGCCTGCATAGAGTGCACTTTGGATCTCTTCCCACCTCAAGTGACATTCCCGCTCTGTACCATTGCCAACACCCCTCGACTACCAGAACACTGTATTGAATATGTGAAGGTTATACAGTGGTCCAAGGAGAATCCGTGGGATATACCAATTGATGGTGATGACCCTCAGCATATTAATTGGATTTATGAAAAAGCTATGGAAAGGGCTACCCAATTTGGTATCCAGGGAATAACATACCGC
>Bla242
ATGGATTCACCGCAGATGTATGACAACAATACACATCCTTCAGCTATCAATCCCTCGGACGCTCACGCCATAAATTCCAATAAGAAATCGGTGGTGAATACAAATAACAACAACATTTCAACAATCAACAATAATACCAGTAAATCTGCCACTAGCTTGCTGGCTAAGCAGCATCATCATTTCCATCACACAGATCATCAGAGCGAACTGGCAGACTTAAATACCCCAGAAATTTCCCTTGACCTCCAGAATTTGATTGACGACAGTCAGTTCAACGAAGGTCTGTTCACAGATATCCTGAATCCTGGTAAAACAAATCCTCACCATCCAAGTTCCATAGCACATCATCAGTCTGTCAGAGGGCACAATACCTTGATTCAAGGCAGTTACCCACGCACCACCCTTGCGTACATGCCCCAACCCGTTCATTCAGGCGCAGCAAATTACAACACAGCTAACACAACCAATAACAACTCTAACGCCTCCAGTTCCTCAGAAAATTCCTCAGCATCCTCAGTGAGCGTTCCAAGCATCAAAGAGGAGCCAGTTGATCCAGCGGACTTCAGAAACGCTTGTCAGCAGCAGAATATCACCTCCGGCACCACGGCGGCCGTTCCCGTCCCATATTCGTCTTCATATTCGCCGCCTTCGGGCGCCGGAAGTAATTTCGTCAGTAACGGCGCCGGGTCAACGTTCACCACGTTGACACCTTCAACCGTACCTGGCGCTGCCTCAAATGTCCATCACCAACATTCGTCTCTGATTGGATTAGGGAAAAATATTGCCCTCTCTAAACCCAATCCACACCACCACCATCATAGCAACAGCAGAAAGAGTGGCAAATCAGTGGATAAGGCAAGCGACGAATATCGGAGACGTCGTGAAAGAAATAACATCGCTGTGCGAAAGTCGCGAGAAAAGGCGAAGCTTCGTTCGAGGGAAACGGAGGAAAAAGTTAAACTTCTTGTCAAGGAGAACGAACGTCTGCAGAAACGAATTGAACTTCTGAGCGAGGAACTGAACGTCCTTCGATCCTTATTCGCTAATGTGGGCGTCGTACCGGAGCATCTCCATAGGGAGATTAACAGGCACCTGGACACTGTGCAGCAACAGCAGCACCAAGGATTA
>Bla243
ATGCTGCATGGAGTTGGTGTTGGTAGTGCTGCAGGTCAATTGTCAAGTGAAGGTTTTCATTACCTCTATCGTGGGATTTTACCTCCATTATGTCAGAAAACACTTTCCTTGTCTATTATGTTTGGTGTGTATGAAGAATGTAGGAGACCTCTAGAAAATGCAGGTGTATCTCATTACTTGTCCAAAACCATTGCATCAATGGTTGCTGGTACTGTAGAAGCTACATTAATGCCTTTTGAACGAGTGCAGACTTTGCTTCAGCATCAGCATTATCATAAGCATTTTCAGAACACATTTCATGCTCTTAAGGGAATAGGTTTCGAGTATGGATTAAAGGAATATTACCGTGGACTTACTCCCATTCTTTTACGAAATGGGCCGTCAAATGTGTTTTTCTTTTTCCTGCGAGATGAAGCAAATTATTATCTTCCACGACATGATTCATGGTGGGTACAGGCTTCACGACAGTTTGTGAGTGGTGCTTTAATTGGTGCATTCATAAGTACAGTATTTTATCCCTTGAATGTGATCAAGGTTCATTTGCAAAGCACCCTTGGTGGAGAGTTTCAGAATTTTGCTTCTGCTTTTACTGAACTGTACAAAACAAGAGGATTGAGAAATATGTACAAGGGTGTCCATATGAATTATACAAGATCATTTATCAGCTGGGGTGTTATAAATGCAGCATACGAATTTATCAAGAAACATGTGTTT
>Bla244
ACAGGTTACCATGGCTGCATTGAAGAACAGCCCTCCATAACTTTTGAACTATGTGGTGAGACTACAGCTTCTTCGTATCATCATGCATCTAGTGGTGGAAGTTTAACCATCATTGGGAGTGAAGCTGTGGCTTCCAGTGATGACAACAAGATGGGGTTGGTGGTACATGCATTGACTGAATCAACACCAGGCATCCACTTTCTGAGTCATGAGGTAGAAGAGGATGGGCGAGGATGCATTCTAGTGACAAAATGTGAGGAAGCAGATTCTGAGGAAATCCTGGCAGAGAGTGGCAGGATGAGAGGCAGGCAGGAACTTCTGGAGTATCTGATACGTGAGGATGGCACTGTGGTGTGCAAATGGTGTGGTGAGATCCTTCCTTCGCGAACACATTGGTACCGTCACAAGTATAAGTTCCATCCTTCTTCATCTGGCACTCAGTCACCTGCTAGTTTGTACAAGTGTCATCATTGCAATGTTTTCTTTAAGTCACGCAAAGGTTATACAGGTCACGTTGCTACAAGACATTCAGATGAGGAAGATAAACGGGACAAGAACAAAGAAGACTTTGGCAACGAAACATTATCTACAGCTAGAGTCACAGAGGACTCTTCAGCTAATGGTACTGGTGCAGGTTGTGGTAGCAGTGGTGGGGGTAGAGGAGGAAGGCGAAACACAAGGAGCGGGGCTGACGCTCAGGGGAGGAGCGCTGACTACGAGAAGCAGCGGGAAAAAGAGGAGAAGCTAGTAGCAGAGATCATTGACAGAGTGAGACGGGAATGCGAGGCTCAGGGTGCGACAGTAACGAGAAGAGGTTACTCTCGCAGATCAACGGTGATGAATTCT
>Bla245
ATGAGTACACATTGTTCACATAAGGAGATTTTGGTGGATCTTCAGGAGAAATATGATAAGGTGCAAAAGCTTTTAGATGAGGATAGTAAGAGGGATTCGACCAGTGAACCTTATCGTTCTAAATATGCTGCAAGCGCAATTCTGACTGACATGAAGTCCATATTAGTAAAACTGCTTGAAGATTCAAGTTCTTTAAAATACAAGGCAATGCTTGGAGTAGTTTCACTCAATCTTGGACTTGTCTCTATCGACACTGAGGAACTGTCAACTGGAGAAGAGCAGCTGATGAATTGTATAGACAGCTTAAATGATGATGCACTCAAGCCTGAAGTCATCCTTATCTTGATAACTGCATTGAATCAGTTAGGTATATTGTGGTCTGAAAGAGGTGATCCAGAGAAATCCAGGGAGTATCTGGAGAAAGCTGAGAAGTTGTATGAAGAATTCACAAATCATGCATCATCCTGCACTGCCGCAGTCTCCTTTCAGGACTTGTTCCGAACATCTAATCCTGAGATGCCACAACCTGATGCAGAGAACATGTTAGAGAAACTTTACACTCTTACGCTGTATTACTTGGCTCAGATCTATGGCAATTTGAATGATCATGTTAAATCTGCTGCGTATTGCCACACAACATTGAAGAGACAGTTGGAAAGTAAAGACTTTGATCCTGTTGATTGGGCCTTGAATTCTGCAACTTTATCTCAGTATTTTATGGAGAAAAATGGATTCTCTCAAGCAAGACATCACTTGGCTGCAGCATCTTTTATACTGGACCAGTATGAAAGTGATCTCAGTCTGCAAGAAGGAGACGATGAAGCATTAGAAGCA
>Bla246
GAGCCACCACGTTCATGTGATGAGTGTGGGCGGGCGTTCATACGCCAAGACTGCTTGTTGCGTCACATGCGCACTAAGCACCGTGACATGCTAGAAGAAATCCTTGCGGAGGCAGAGAAGAAAAAGTTACAGCAGCAGCTGTTGGCGGCAGCAGGCGGTGGTGATGTGGGGACTTTGCCCCCCAGCAGGGATCCGATACCTACGGCAACCACGGCTGCCATCGAGCTGAATACTGGCACGCTCGGTGAGAGAGCACTAGCCGACTCGGTGCGGGAGCTACTCACTCTGCTGGTGGATGAAGCAACACTGAAGGCATTTGGGTGGCCGGGTGCTCCTGTGGATCGGCTGCTAGAGGCTGTCATCAGACGCTGTGGCCATCAGCCTGTGGGTGCTGGTGATGATTTACCATATACTGACCGCCTCAGAGAGAATGCTAAGCTGCTGTTCACTGTGGTGATTGATGATTCTGCTGTTAAAACTCTTCTTAACAACCAGACTGTAGACGAGGTTATCCTTCACGTTCTGCGTCTTGCTAAGTCT
>Bla247
CACGTGGCAGAGCTAGCAAGACAATCAGAAAACAAAACAATGACGCTATTTAGTCAGGTGTACCAACGTATGGCCATACTCGCAAGAGAACCAATCGCGTCCTTGTATTCCGACCTGATTGGTTACCTGAACGCCGACAAGGAGAGCGGTCATGACAGGGAACCAGACGCAGAACAGCCATCCGCAGTAGCCACTTCGTCTCCTTCCGTTACCCTCGTGACGGCAGATTTAAACCTCGAGGAATCTGTGACGTCGTTCTTCACCAGTCTGTTTCCTCTGGTGTATCACCACGCCGTGAACCCACATCTGCGCGATTTTTCCAACGATTATAAATCGTGCCTGAGAGCCACCATGTCGGAGATCCAGCCCTTCGGCGACGTACCGCGACAAGCAGCTCAGGGGATTAGCAAGACGATGGAGGCCACCAGAGTCCTGTTGCAGGCGCTGAACCTGGGCGCCGAGGTTCTCAACAACACGGACACGTTGCTGATGACAGACTCCATCGATGCCAGAGGCGCCCAGTGGAGCGAGTGTCACACGGCCCTCCTGCGCATGTCGTACTGCCCCATGTGTCAGGGGCTGACGCGTCCGGGGTTGAAACCCTGCTCGGGATACTGCCTCAACGTGTTGAGGGGATGTCTCACGCAACACGCCTCCGAACTTGACCTCCCCTGGAATGGATTTGTTGAAGCTACCGAGCGACTGGTGGTTGCGGTCAGGGGTCACGACCCAGCTCCTACAGTTGTGCTCAACGTCGAGGAGGTCATACGATCTCTAGACACCAGAATTTCCGAAGCAATAATGTACGCCATGGAGAACGGGCCGAGCCTGGAGAGGAAG
>Bla248
ATGTCTGGTAAAATGAGAGAGGGTTTTGTGAACGTAAATGGTCTCTCAACTCATGTCATCACTTGGGGAGGCTGGATTGAAGATGCGCTAAATGCAGATCATAAGGAAATTGTGTTACTTATTACTGGCAATCCTGGATTGGCTGGTTATTACACTACATTTTTAACAAGGTTACAGTCTCGTCTTGGTGTTCCAGTGTGGGCTGTTTCTCTCGCTGGCCACGTGTTGCCACCAACAGCTATAAACAGCCTACCACCTTTACGACAAAATCCAGAGCTCTACAATTTGAAAGGTCAGGTCGAACATAAATTAGCATTTATTGAGAAATACGTTCCACAGGATGTGAAGATAATCCTTATAGGACATTCCATTGGTGCTAAGATGATATTAGAAGTTCTTAAGAATGATGATACAAGATCCAGAGTCATGAAAGCATATCTCTTGTTTCCAACAATAGAACGTATGGCAGAGTCACCAAATGGGAAACTTCTGACAGGTGTTATAAAGCATTTAGTGCCAGTTATGATATTCTTGGTTTGGGTCTTCACCTTTCTTCCAGTTTTTGTAAAGAAATTCTTACTTGCTATGCATTTCATGTTGAGAAGCATGCCAACTTATCATGTGTCTACAACAATGCAACTGATGAACCCTACTGTGTTGGAAAATATTTTGTTCCTTGCACTGGATGAAATGGAGGAAGTTAAAGAACTAGATGATCAGAGTTTGAGAGAAGTCAATGATCTGTTATATTTGTATTATGGTACTACAGATGGCTGGGTGCCATTGAAGTATTGGAAAGATATTGCACAAAATCATCCAGATCTAAAATGTGTGTTATGTGAAAATCAAATTGATCATGCCTTTGTTTTACGTCACAGCGATAAGATGGCTGATATCTTGTCAGATTTAATTCAGGAACATGAACAAAAACAT
>Bla249
GAACGGATCATTTATAATCCTGCTCCCGGATCCAATCGCTGTGCATCAAGGATCGAAAACAGAATGGCAGCCATGAAGAAAACTCAAAGCTCAGATATTCATAACCCAATCAACGCTAATAGTGCATTAGTAGACCTCGCAGGCTACGCACTCCACCAGCCAATGCGAACAGCACCGTATGATATGTACGTCACAAACATGCGAGTCCATGTCCCAGCCAGAACAGGTTGGTTCCGTATCGAGAAATGTTACTATGATCCGCATAACGCGAGCGTGGAAACACAACTTACATTCCGAGACCTAAAAGTCAGTGGAATGGTCAAACTTTATGATGAGAAGGCTGTTCTTCAAGACCCTTTACTTCCTCTGCCGGTCGAGACATGCAATATGACTTTACGTCTCAGAAAGGCCGGTCTCGGGATCTCTGCTCTTCCATTACGAGTATCTAGAGGGAACGTTGAGCTCCGAACTTCTGCCCAATTTATAAAACCAGAATTTGTAAGCGTCTACGCGTACGGGTGTCGTCCACCGAGCAGAGAACACAGACGAAATGGAAACAATGACTTGCCCTCTGCCTTGGAGAAAAGACAAGAGGCAGACTTTACACAAGAAATGGAGGATGTGTTTCTGAGAGGAATTCAGTCTCTCCTCACAAGGTATCTGGAGAAGCAGCTCCAGCCAGCACTCAAAGACACTCTCATGGCAAACATGGGATACACCATCTCATATGGAAGA
>Bla250
GTAACCCCAAAGAGACCTCAGGTGGAGTCAGATGGTCTGCAGACGATATCATCGCACTGCAGCAGCACCAGCACGTCGGAGCAGCATGGCGTGCATCTTCATCAGGTGATGTCCCCCACGACTCCTGGTGACGTCGGTAAGTTGCCCGGAAATGGACGGGGAAGGAAACATCGTCCTACCCACAGCAGACAGAGCTGCATTAAGGAATCTCATCATTACCAAGAGTCTGACATCTTAGAATCGCCCACTACTTATTATCGCAGCTCCATCGCCGACAAGGTCTCGGACTACGAGGATATTTGGGGTCCAGAGATGCTATCAACGTTCAAACCGCCGCACATGATGCCGCATTCATCTCCTTTTTCTTCTCCTGAAGACATCAGCTCCAGTAGTGGTGGAAACAAGAAAACGCCGGATATCTTGCCACGAATTGGCACTCCTGTTTCAGGCAGCTGTATTTCTCTTAATTCAGTCAACAGCAATTTAAAAGACGTACAACAGAGAAATAGGTTTGGCCTTGTTATAAGCGCTGGCAGTGGTGGCAACTCTGCCACAAACTCCCCCATGTCCCCTCTGGGTTCAGAACCGAAACAGTCGCAACCTGAAGAACCTGGGACCGCGACTCAAAGCGGCACGAAGCAAGGAAGTCCGTTCTACGCGGAGCCGGCGGACGCTCTGAGGCAGGCGGCCCCGGTACCTCGGAGGCGACCGCGGCCGGGCGGACAGCAGTCGTTCCGGCACCAGCCGCGAAATCATCGGCATTCGGACCCCGCCTCGTTCCAGCAGTGGCCGGCCCTACCGCATCACGCGGGTCAACTAGAAAGAATAGACTCTAATGACGAGCTCACAGCGACGCCGCTGTCTTCGTCAGTCGACAACCTCGCGCTGCTGAAAAACTCTCGAAATGGGGGCGCCAACCAGCAGAATGCGAACAGACCTCGGGGAAAACCAGTTCAGCCTCCGAGAGTCAGACCTAAAAATGTAAGAGGAAAATGTTTCAATGATACGTCATGGGCTGTGGATTCCAGTTGGGAATTTATA
>Bla251
GTAATATCAAAGTTCAAAGCAGCCATTATTAAGTTTGATGTGGCATACCCGTATGGCACCAAGCATGATGAGTTTGCAAAAGTCGCAGAAGCTGCATATACTGTTCCAGACTTGCTGGTGGGGGAGGTTGGGGTGAAGGATTATGGTGAAAAAGAAAATGCTGATCTTGCAGAACGTTATAAAGTCAACAAAGATGACTTTCCTGTACTGAAACTTTTTGTAGCTGGTTTATCTGAACCATACACATTCTCAGATCCTGAATTCACAGCTGACAATATTAAAAAGTTCATTCGAACTAAATCAAATGTTCATATTGGTTTGCCAGGTTGTCTAGAAGCATTTGATAAGATTGCAACAAAATTTTCACAAGTCCATGACCCAGAGATTAAAAAGGCACTGCTACGTGAGGCAGAAGATCTGTGGGACAAGACGACCGGAAGAGCAGACCAGAAAACTGCAGAAGTTTATGTGAAGACAATGCGAAAGGCACTGGAGAAAGGAGATGATTTTGTAGATAATGAATTGAAGAGAGTTCAAAGTCTAGCCAAGGGGAAAATGAGCAAAGAGAAGAAGGAAGAGATGCAACAGCGTATTAACATTCTACAGTCCTTTCATCATGAGGAACTG
>Bla252
GCATGTCGTAATTTCTACGACGATGGCGTCTGTACTCAGGAGTGTCCGGCTATGCAGCGGTACAATCCAACAACTTATTCCTGGGAAGCAAATCCACAGGGCAAATACGCGTATGGGGCTACGTGTGTCAAGAAATGCCCAGAGCATTTGTTGAAGGACAACGGAGCATGCGTAAGAAGTTGTCCTCCCAAGAAGAAGGCTGAAAATGGCGAGTGCGTTCCCTGTGATGGGCCCTGTCCCAAAACTTGTGACGGTGTCAACGAAATACATTCTGGTAACATTGACGGCTTCCGGGACTGTACCATCATTGAAGGTTCTCTTACAATCCTTGATCAGTCGTTTAGGGGATTTCAGCAAGTGTACCATAACTTCAGTTTTGGCCCTCGGTACCAACAGATGCATCCGGATCGTCTCGAGGTGTTCAGTACGCTGAAGGAAGTGACCGGATACGTGAACATTCAGGGCGAACATCCTGATTTTACAAACCTATCATATTTTCGGAATCTGGAGACTATCGGAGGGCGAGCTTTGACTGAGTATTTTGCTTCACTGTACATTGTGAAGACGTCCCTCAAGTCTTTAGGTTTACGATCACTCAAGAAGATTCACTCTGGTAGTGTGGCCATCTTGGAAAATAAGGAGCTGTGCTTTGCCCAGGGCATCTCGTGGGACAAGATTAAGAAGTCGAGTGAACATGAAACCATGCTTCAGAATAATAAGCCACGGAGTGATTGC
>Bla253
AGGACATGTCGGGAAAGGGTGTGGTTCTACACAACATCCTTCCTAGCCATGACTGCAGTGGGAGGAGGATCTGCACTGCTCTTCCTTGTGCCGTTGTATGTGGACCCTGCCATATCCACTCTGGCGGCAGACTTTGTTTCCGAACCTGTAAAGTGCGTGACCACAAGGAGGGAAGATCTGTGTGGCATTTTCAATTGTACTTGGAGTTCCTGTCGGGAAGGTTGCACCAGCGATATGTACAGTTGCACTCACATATATGTCATGTATTCCACCGCGCCCTACTATACGAAAAACGCAACATTGATACCACAGAGTGACGACGACGACGACGACGGCAACTCCTCTTCAACCGTCTCGCCTTCCTCCGTACCGACCTCAACGACGCAATCTGGAGAGAACTTCACTGAAGAAGCAGTTCTGCTTGTGAACATCAAGGGGTGCGGTTATCCTCCTGAGGTTGACTGCGAGAATTTTACCACGATATACGGCAGAGAAAACGCTGAGTTTCCCTGTTTTTACTCCCGTGGGAACAGAACCGTGGTTCTTATCCATTACAACCGGGAGGAACACGTGCAGGTGATAATCCACTATTTTGCTGTGCCGTTCATCGTGACCTTGGTAACGTCGGTAGTGCTCTGCGTCATGTATTGCGACTGTCGGTGTGGCACCGAGCGATCTCACAGGAGAAGACGCACGAGGCGGTGTGCAGTCGAAGACGCC
>Bla254
ATGCATCTGGCTATCTGCTGGGACCTGAAGCCACTGAAAGAGGAAGACGAGCCTCGCCCCTCGCCCCACATAGATGGGAGCAACGGCAGCGCCGCTCCAGCGGTGTTCGCCCTAGTGCATCAGCCACCTCCTGACCACGGCACCAAGGAGGGCTGTGGAACCAAAGAGCACTGCGACACCAAGGAGGGCTGTGGAACACCAGAGGGTTGTGACACTCCACCAGATAAGAGAGAAAATGTCTTCACCGTAATCCCCAAGAATGCTTGGGTTGAGACCAAGGAGAATAGCAGCCCCAATGTGGGAAGTGCCCACAGGAAAAATGGCAGAGCCAAAGCCGGAGCTCACACACCTGCAACACTAGGGCGTCTGAAGGAGCACAAGAGCTCCCCCAACCTCTTGATGCCAAGCCACAAACCGGCCAAGCGCCTGCTGGGAGCACGCCCCTGTGTAGCCTGTGAGCTCAAGCAGCCATCCCCACAGTACCGCCCCCGGTCTGAGTATAAGATGGCCTTCAAAGCAGGAAAACCCAACAATAGCATGAACAGCATCGTCAACACTCGTCCACAGACAACCGCTGCCAAGCGGATGCATGTGCCCAAACCTCGCGTGCCCTTTGCCAAGAGGAGTTACTCTATCGACACTTTGATGCCTCCTTTCAGTCTGTGGCCTGGTCACACAGAGCAATGCTATCCAGAGCACTGGAGGCTTGCTTCTGTGTACCAGCATGCCTACAAGCCGGTGGAAGCAAGGAGGAAGCCCCTTCTGGCCAGTGTCTACCAA
>Bla255
TCTCTTGGTGTGGATAAAATTTTCAAACTTGAGAAGAGTGGTTTCAGCTGTGTGAACCCACAGTGGGTGTACTTAATTTATTCAGATCTTATCACAGCAAAACGTGTCTGTGATCAAATTAATGCAAATATACATCAGGATCATAAGAACAGCTATCACATAATTTTTGTTCCAAGTGACCAAGTGGCTATTCAGCAATTATTAGAAGAAGAGGGGGTTCATGGAATAGTGACAGTCCATACATTCCCTTGGGAACTAATAAGACTAGATGGTGGTGTGATGTCACATGAGCTCCCTGGTCTGTTCAGGATGTTATTTGTAGACGGAGACCGATCTATGCTTCCAGCTGTTGCACGATCCTTGTGGTCACTACAATTTTTGTTTGGAAGGATACCTTTAATTCTGTCGCAAGGAAGATTCTCCTTGCAAATTCAAAAAATGGTTGATATTTTGTTTGATGAGTTAGGGTCTCCAGACAAACCAGATTCAGAAATAAGCTGTATGTTAATAGTAGACCGAGATGTGGATTATGCGTCTGTCTTACTGACTCCTGTTACATATTCTGGCCTGCTAGATGAAGTATTTGGTATTAGCAGTGGTACAGTAGAATTAGACAGCAGAGCGGCTGGAACTCAAGATGGCACAGCAAAGAAAGTCAGTTACCAACTCAGCAGCAATGATGCGATATATAATGAGATCAAAAATAGACATTTCTCTGATGTGTTCACATTCCTTAGTAGTAAAGCCAAAGAAATACATTCTGAATATGATCGTAGTCGCAACATGGCACTACATGAGATGAAGCATTACGTAGCAACCGAGCTACAGAAATTGACTGCAATGAAGAGGTCATTGGCTTATCACATTGGTGCATGTGAGGCAATCATAGGTGAAATGGGACATCGATTTGAATCTCTTCACCAGACAGAACAGAACATTCTGGAAGGCAGGAATAAACGAGATAATTTCAATTATGCAGAGGAATGTTTTGCCACGTCTGGAAAATTATCTTCCTTGCGTCTGCTCTGCCTCTTGGCCCTAACGCAGGATGGACTTTCATTGGATGAGGCTATGGTACTTAAAACTCAATTCCTACATTGCTGTGGTTACGAACATTTGGTTACATTTCATAACTTAGAGAAGTTAGGTCTCCTTACTCGACAGAGTGCAGGAACAAACGCAGGCAGCATTCCTTATGGAGCCAATGACACTGCTGGCAAGTTAGCAGGTCGCGTGGCACAAGTAGTTTCACAGCTTCCGAAACGCGTCAGCGCATTCCAAGCATTTGCTCAAAGACTGAAACTATTTCCTGAAGTGTCCGAGGAGTACGACCTGAAACACCCAAAGGATCCAGGTTATGTATTTGGAGGATCATATGTGCCTGTTGTATGTCAACTAGTTAACCTTCTTATCAAAAAAGAATTATCACCAGAAGAAGTCTTGAAACTTGGCTCTAGCATTGGTACATCCAGTTCAGTCCAAAAAACTGCGGAATGGGACTCTTCTGCTCCCCATTCATTTCTAGTGTACTTTGTGGGTGGAGTTACCTATGCTGAGATTGCAGCTTTTCAGTTACTTGAAAAATTAACAGGTGCACGGATTCTTGTGGCTGGTACGTCCATAATTAATGGCAATAGATTTATTCAAAGCATAGTA
>Bla256
ACCGAGACATGGGAGCGGCTGCAGATTCAGGGTCCAAGACCTCAGCCACGGGCAGAGAGTGTGGCACTTGCTGTGTCAGAGCTGCTCCTACAAGATTCCTTCTTCTTCCAGAATCAGTTTGGTGACACAGCATTGGTCACATCCAGTGGAATCTCTTCAGCGTCTTCCTATGGTGTCCGCAGTCACCGTTCCAGAGGAGGGGGATCAGTGGATCGCTGCACAAATCTCAACCCCCGACACTCGTCTTACCACCCAAATAACCGAGTCTCACCATGTGAAAGGAAGTATGTGTTCAGACCGACCTGTGGCAATTATGTGGATGGGAGCTCCACAAATGGCAACAGCATAAGTCAGGAACAGGACTATGGAGCTAGACGATGTTACAGTGGTCAGCAAAGTAGTGTGGGAGCTTCCACACCATCAGGACAAGCACAAGCAGCTAACAGTTTTTTCCGTGAGATATCCAAGCTGTCTCAAATCAACTTGTCCAGGCTTACACACCACAAGTGTAGTTACAGTGTTTTGAGTAGTAGCAGTTATGATGACAGTACAGAGAGTCTGTTGCACCATCAGTGCTCTGGGAGTGAGGGTGGAGATCAAGGAACCCCAAGTAAAAGCACAATGGTCAAGTCTCAAAGTGCCAATATCATATCCAGGAGGAGACAACAAGAACTTTCTTCTGTAACTTCTCCTGGTCCCACAGATGAATTCCAAGAATCTGAGAGTGCAGTGGTTGCACCCATTAAGCATCATAGTGGATGTTCTAAAGGTCTTCCAAGTGTGAGAAGAAAAGTATCTGCTATGCCGGCAGGTGATAGAAAATGTAGACCTATGCCAAGAGATCCTATTTCAGTACCTAACTTTGGAGCCATCTCATCTCTCCCCACTCCTGTCCTTACTCCAATAGAAGTGACGCAGCTCGTGTTTGTGGATACAGACGATGAAAATGAGACTGAAGATGTGTTTGCATCTCAGGGTTCTCCTCATTTTAGTGAAGGTCATATAATACATGTGCAACCCTTGCCATCATCCAATGTAAATTTGAGAGATTTTGCAGTACTCCATCAGCAGTTCCAGCCACATTTAGAAGACAATTCACAGAGGCAGAGTAGCAGTCATGGTTCACACCTGTTAGCTACAAGAGATACAACTGTATCTGCTCCTCTTTATCAGAATGTTGGGAAGACAAGTGGAATACCTAAATCAGCATCAGTCAGGTTCCGTGAAGGGCAGTTTGTTACCGAATTGGAAGAGATGTCTGATGAAACAGTCTCAACTTCAGACTATGCCAGCATTGAAACAGTGAACCGTATTGCATCTGCCAGCAGTTACATCATGTGCAATAAAGCAAGTCCTGTTGATAACCAGTTTCTGCCATACCAGCAAAATGCAGAGCATGGGATGGGAAAATTTGGTGGGAAAAGTAATGGGAAAGCAAAGACACCTAACAGAGATGGTCCATTTGGATTTTGTAATCCAAACTACCTTGGTCCTGATATACAGACAATTCTTGCATCAGCAGGTCAGAGGAAATCATGGCATGTTACAACTCCTACATCAAATGATAATGACAGCAGTGATCCACCAAACAAACACCACTTTCAGACTTATGCTCGACTCCTGAACAGTCCACCAGACAGTGTGCTAGAGGATGCAAGTGGACGCAGCATAAGCAGACAGTTCTACCAGGAAGAACTCATGGAACTTCAAAGCTTAGATTATTCTTGTTCACAGTCCCCATCTCAGGCCACAACACCAGGAGGTCAGACTCCAAATGTAAGTATCTGCATGGAACGAGCACCACCTCAGTTCCTTGCACTCAGCTCACCATACAGTACAAACTCAATGGGTGTCGAGAAGAGGAAGAAGTCTCGAGCCAGCAGTGCAAGTCGGGCGGAAAAACAGATGTTTGGACATGGCCAGGAACACGAGAATGTGGAGGACATCAGCTGTTTTGGCACAGAACCTTCCGTTCCTCTGTACATGTTTGTGCTAGGAGGTAAGGAACAGGGTCAGGTGACTGTGTTCAAAAGACCAGTGTCAGTGTGGAAACTTCAGCTTGCACCCAACATTTTC
>Bla257
TCTCGACGTGGGCTGGATGTGATGCGGGTTCGTGCCACCGATCCTCGTCCTTGTCCTAAGTGTGGAAAGATTTACCGTTCGGCACACACCCTGCGCACACATTTGGAGGATAAGCATACTGTGTGCCCAGGGTATCGCTGTGTTCTGTGTGGTACAGTGGCAAAGTCTCGCAACTCGCTTCATTCTCACATGAGCCGACAGCATCGTGGCATCAGCACAAAAGATCTGCCAGTTTTACCGATGCCATCACCATTTGACCCAGATCTGGCATCTCGGCTTCTGGCAAAGGCAGGTGTCAAAGTTTCAGCCGCCGAATTGCGCGCTCGAGCATCGCCTACAGGCCCTCGCCGTCCTGATGTGCGCCTAGAGGTGAAGTCAAACCACATAGGTGCACCATCAGAAGCCGGAAGCAGCCTGTATGGTGGTGATGATCCTGAGGACCTCACAGTTGCCAACTCAAGGTTTGGTCCCTTATCTCCACCACCACCCACCGTCCACAATTCTGCTGCTGTCATCACCAAGGTAGGTTCCAAACATCACCACGGAATCCCAGTTACCTCTGCTGGCAAGTCCATAGACTCAATTGCACACAATCTGGTGGTTGGTGGTGGCAGCAGAATGGGAGAATCGAACCGTGTACCACCTCCTCCTCCTCCTCCACCTCTGCCTGCACCAACAGGATCCTGTATGGGCAGTGCCATCCTGGACACGTACCTTCAGTTTATAGCAGAAAACTCCAGCAACAGCTTAGGGCTCGGTTTGAGCAGCAAGCATGCAGCAGTTGCAGCAGTGGCAGCAGCAATGAATGAGGGAGACAACAGTAAGTTGGGAGAGAGGGAGGAAAATGAGATTGGAGAGGTTGAGGATAGAGGTGCAGATGAGGAAATAGAGGAACTGGAATCCTCAGCAGGAGAAGAGGAGGATGAATACAGTGAGGAGGAACAGGAAGTCATCAAAGCAGAG
>Bla258
GTGCGACGGGCTCTCCACCGTCTGCAAGACTCCCTGGCACTGGTCGAGAAGAACTCGCTGAGCCTGCAGCAGAACTGCTTGTCTGTATCGGAAGAAATCGACGAGATCTACCGACGCCTCAGCAAAGCTCTTAAGGATCGCACCGAATTCTTGAGAGGCGAGATAGATCGATACCTCTCGACGGAAGTGCGGAATCTCTCTACTCTCAAACAGAACCTAGAGCTCGAGATATCGAACATACAGAGCAACTGCGACCTGGCAGATAAACACATGACCGAGGCAGTTGAGTGGGACGACTGTGAACTAATGGACGCCAAAGAAATATTTCTAAAAACTGTCGAGTTCATCCGGAATTTTGAATACGAAAATGCAGACTATAATCGCAGAGTGAGGTTCTCAATGTCGACGGATCCAAACCAGTTGGTCCTGCATGTAGCTGGATACGGCGAGCTAACAATCAACATGCCGCATCAACCATTTATTGGCGTTGGGGGAAGTGGAGGTGGAATTGTGTCCACCAGTAGCAGTACAGGTCTTCTTCAGCCCCCGGGTGGACCTGGACTCATGCGGTCAAAGAGTGACCACCGCCTGGCATCTCAGTTCAGGCAACAAGAAGAGCGAGGCGTATATGACAGAGGTTACGGTGATGGCAGTGGAGATCCCAGCGGAACCTCAGGCCGAGTGTCTCCTCTAGGCCGCAAGTTCGGCGAACGCCATTCGCAAAACCGTGGAGGTAATGACAGGTACGAACAACAGCAGTCCCGCTATGGGGGGCGGTCTGGTGGAGGCGGCGACTACTCAGGTGAGTTCGAGTCGCCCTATGACACCGACGGGAACAGACCCAGGTCCAAATACAGGTCCAGATTCTCACGTCACCACGGCGACAACGCGGATTCTGACAACGACACGCAGGGGAATCGGTCAGTGAGATTCTCCGAGGGACACAAGGAGCGAGAGCGGGTGTTGGACACTGAGGACGTCGCTCGAGGCCCACTCAGCGGCATCAGCCGCTTGTACGATTCTCCGCGAGTCATGAAGCGTCTACAGGAGTCGGAGCAGCGAGGAAAGAAGAAAGAGACGGTCCCACCCACTCAAACCCCGCCGCTGCAGGTTAAGGCCCCACAACAAGTTCCAAAGCGCACGCAGAGACAAGTCAGCGAGGAGGACGAGATTTCCAAGATAAAGCGTGCCAACAAGACTGGAGCTTCAGCGTCTGTGGCAGCGGACACCACGACTCAGCCTACCCAGGAAGTCGGCCGACCGGTGTCAGAACGGATCGCGGCCCTGAAG
>Bla259
ATGGCATCTACTGGTATTATCCCTACATACCAGCGGTTTGTAAATGGTGTTCCGGTACCGTCGTTTTCTCGGCGGTCGTTTAGGCCAAGAGAGAAGTATTTAATTCTTTTAGTGTTCTTGACTTTTGGTGTGGTGTGTTTCGGAGCATTCTTTTTCTTGCCAGAATTCCGGGGTGGCTCGAACACGGTGAACAGTGTGTATAATGTATATAAACATATGCAAAAGGCAGGACCAGACTTATTAATACCTGCTCCACCGCACGGTGACGAATTTAGTGAAATTCCCGGCGGGGGTAAGTTAATTAGACATGACGATATTGAACATCCAGATCCTCATAAAATTGAAGACAAGGCAAAACTGTTGGCCAAAATTGAAGAGGATATGGAAATTGATAAAATGAGAAACCAAAAGGTGTTAGAAAGACCGGATATAATAGATCAACCAAATCCTGCATTGAGTGTGAGTTCATCACAAAGAACCAGTGCTTCTTTGAAACAAGTTGAAATTGTGGTAGAAGAAATTTCTGTCCCACCTTATAATAAGATTGTCACCATTCCTCCAGCACCAAGTGATCATTATCCAGACACAAATGGTGGAGAAGACCCTGATCCAGTAGCCCGTGAAAGAAGGCTTAAAGTGAAAGAG
>Bla260
ATGATGGCTCTCGGGTGGCACTGTCTTGCGCTGTTTGTGGCGCTCCTCATGACCACGTGGGCTGATACAGACTGGACCAAGTGCCCACAGTTTTGCAAGTGCAAATGGGTGTCAGGTCGCAAAGCAGCGGAATGCACCAACTCCAGCCTGACTTCAGTTCCTGACGGTCTGAGTCCCGACATCCAGATCTTGGACCTCGCGGGCAGCGCCCTGCGTGAACTGCCGATGAAAGCCTTCGACAGAGTTAAACTCGTCAATCTGCACAAGCTGTATCTGCGAGACTGTGGCATTCAAGAACTTCACAAAGAAGCATTCCATGGGCTCGCCATTCTTATCGAATTAGATTTGTCAGGAAATCAGATTCATACGCTACATCCCGGTATATTCCGCAATAATGTCCGCCTTAGAGTCTTATACCTCAGCCGCAACCCAATTGAAAAGCTTGAAGATGGCCTTTTTAGTGACATGACTTACCTTCAGACTGTGGATCTGAGCGGGTGTCACCTGTCGCATATCGGACGCAAGACATTTGTGAACACCCCAAATCTCAAGTCACTAGCTCTAGATGGAAATAACTTGACAACGATGAAAGTGGAGACTCTGGAGCCTCTTAACATTCTCGGTGGCCTCGTTCTTCACCACAACCCTTGGGTCTGTGACTGTCACCTCAAAGAGTTCAGAGATTGGACAATAGCGCGCAATTTGTATGCCCAACCGACTGCATGTGCTGAACCACCTGTACTCCATGGCAAACAGTGGAGTGATCTAAGTTCCAATGATCTTGCCTGCAAACCTCAGATAGTGTACCCTACTTTTGGCACATCCATTGAAGTTGACGGTGGCAATGTCACTTTGACGTGCCAGGTTAACGGAAACCCAATGCCTGACGTGCACTGGGTATTCAATTCTAGGATAATCGGTAACTATTCGAGGAGAATGTACGGCGATCAGAGGTACGTAGTAACGGAGAGCACCGATAAGACTCGCTGGGTGAACCTAACGGTGACAAATGTCCGTAACCAAGATCGCGGTGATTACACGTGTGTTGCAAAAAGTGGCGGTGGGGTTGTCGAGAGAAACGTGTCCCTCGTGGTAAACTATCAGCGAGGTACTGTAATGGTGGCAGGAGGCAGTGGAGGAATTTCAGAGGCATGGCCACTGTACGCTGGATTGGTGATCGGGATGCTGGTCATCATCATCATCGTGCTGTCGCTGTCGTACTGTTACTGTAGGCATCGCAGAAGCAGAAACAATAATTGTAACACCAAGAAGGCACCCAGTGATGGAATGCTGTCTTCTAATGGTGACATCAGCGGATATGCGGAGATGAGTGAACAGGAGAAGAGTCTGCTGACCAAAGTGAACCCGGTGCAGAAACCACCCCGGCGACACGAGAGGCCGTCTGTGACTAGCTCTGGGACAGAGCTTACTGACATGAAATGTAACTTGCTTGACAATGGATCTGTGTTG
>Bla261
TTCGTGCCGGAGCTGCGCTTGCTATCCACGTTCGAAGAGGAGCACGTATTTGCACTCTCTTTGCAGAAGGAGACGGGAGCCGTCATAGCGCTGCCACTGGCGGCACCACTCAAGCTCCAGCGCACGCGCAATGACGAGCAGCTGAGGGCCCTCAAAGAATTTCAGCGACTCGTCGACAAGTGCAGCCGCCTGGTGTCCGATGTGGCGGACAGAGTCCAGGTGCTTGACGGAAAACTGGGCGACTCCAAGGCGTTACGTGTGAGCAACCAGAGCTCCGTCATTAAGACGGGCTATTTCCTGCGGAGAAGCGCCTCGTCGGATTCGGCCAACTACCACCATCACCACCACCACCACCACAGCCACAGTCACAGCCGGGACGAAAATCGCGTTCCCAGCTCGCACGCGGACGATTATGACGAGATCGATCAGATCTACGATTATGTCCGCGGCTTTGCCCCTCTTCCCAAGAACATCAGGTCTCCGTTCGCAGATACTCAGACATCAGCAGCGCCAGTAGCGCCTCTGGAGCCAACCGGTTCCCTTCCAGCCCTCATGCCATCCGCCGCGGATGAAATAAAGCCAGAGCCCCCTCCCATCGAGACGATCCCAACCAAGAAGCTACAGGCGACGCAGAACAAAGCAGAGAAACGTACACGCCCGGGCGCCACGGCGGGAAACAAAGAATCGCCTTCCTCTGTCAATAAGGAGAAACCTGCAGCTCCTATGAAGCTGTACGTGAAGAACGGGAACACCCAGAGAGGGCGCTTGTTCCGCCAAAAGGAACAACCCCCCAGCCAGACAGGAACCATAACCAAAGCAAGTTCCCCGATCTTCAATATTCGCTACAAGTCACTCAGTAACCTGCAGCAGGCAATGGAACTAGACGGTACACTGGACTCCAGTCACTCCGGCGGTCGCACGTCGGGAGATTCCGGTGCCGGAGCCAAGTTGCCAGAAAAGAGATCTCGTAGACTTAGCCGCCCTCGGTCCCTCACCAACCTGGTCTGGGAGCTGCGTGGTGGGATGGGAGTGCCTCCCGCAGCCCATCACGACGCCGAGCGAAAGTCAAAACCCAGCAAACTGGAGCCGGGTGTTCACCGCAATAACAGTAACAACAGCAACAAACTGGTCGTCAACGGTCAGAAGCGCATAGGCACCCTCTACCTG
>Bla262
ATGATTCTGGCAAAACTCGGCACTTTTGTGCCCCTTAATGGGCAACAGCAAGTAAGGGGAATGGCAACCCTAAAAGCTATATCAATTCGTTTGAAGTCTGTAAAGAATATTCAGAAGATTACCCAATCCATGAAGATGGTGTCTGCAGCTAAGTACACCAGGGCAGAAAGAGACTTACGGCAGACGAGACCTTACGGTGAAGGTGCAAAAGTCTTCTATGAGAAGGCTGAAGTTGCACCTATAGGTGATGTCCCCCAGAAATTGATTGTTGCCATTACCTCAGATAGGGGTCTCTGTGGGGCAGTCCATACTCAGGTGTCCCGTACTATTAGACAGGAATTGGCAGAAGATCCTGACAACATTAAGATTGTCTGTGTTGGAGACAAGTCTCGTGCCATTTTACAACGTTTATATGCCAAGAATATTATTTTTGTTGCCAATGAGGTTGGTCGCAAGCCTCCAACTTTTCTTGATGCAGCCAAACTTGCAAATACTATTTTGACCAGTGGATATGACTTCAGCTCTGGAAAAATTGTCTACAACAAATTCAAATCTGTGGTGTCATATTCCACTGCTGATCTACCACTTTTCAGCTTGAAGGCTGTTGAAGCTGCTCCTAAGTTGAATGTTTATGACTCACTGGATTCAGAAGTTCTTCAGAGCTACATGGAATTTTCTCTGGCATCACTTCTGTTCTATGCATTCAAGGAAGGTGCTTGCAGTGAACAGTCATCTCGCATGACAGCCATGGATAATGCAAGCAAGAATGCTGCTGAGATGATTGATAAACTTACACTAACCTTCAATCGCACTCGACAAGCTGTAATCACCCGTGAGTTGATTGAAATCATCTCAGGTGCTGCAGCTTTGGAA
>Bla263
ATGTCGGAAGGTCGTGGGGCTGTTGTGGTGAAAGCTAAGAGCGAAAGAAAAGTGTTTAAACATACAGTAAAGTCCGTCAACAAGATCCCGGATGAACTCCTACACGATGTTAACCTTAGAAATGCAGTGACTGTTCTCCCACAGAATTACAATTTTGAGATACCCAAAACAATCTGGCGCATACGTCAGACAGGGGCGAAAAGAGTCGCACTTCAAATGCCAGAAGGATTGGTGATGTTTGCCACTACAATTGCAGATATAATTGAAAAGTTCACAGAAGCCGATACTGTTATAATGGGCGACGTGACGTATGGTGCTTGTTGTGTTGACGATTATACAGCTAAAGCCCTAGGTGTTGATCTTTTAGTTCATTATGGACATAGCTGCCTGATTCCCATTGACCAAACATCAGGGATAAAAATGTTATACATATTTGTAGATATTAAGATTGATGCTCTTCATTTCCATAATACTGTGAAGCTTAATTTTCCAAAGCATTTGAAGCTAGGTTTGGTGAGTACCATTCAGTTTGTTGCCACACTGCAAGGAGTTGCAGCTGAACTCAGGCGAGATGGATATCAAATCACAATACCTCAAAGTCGACCTCTTTCACCAGGTGAAATTCTAGGATGCACAGCACCTCAAATCCCTGATGTAGATGTCCTTATTTATTTGGGAGATGGCCGTTTTCATCTTGAAGCTGCTATGATAGCAAATCCAAAATTAAAAGCATAC
>Bla264
CTTGAAGTGGCTTTAAATGCATCTGGTGGTGATGGGAGCTTCACTTGGAAAAGCTACAACACATCTGTTGCCATGGTGACACAGACTGGTATTGTGAAAACACAGACACTGGGTCAAGTGAAGATATCTGCTGCAATGACCCGCAATCTCCACAATCAAGACATGGCCACTATCCATGTCTTACCAGCAAGCCATTTAGAAATAGTGGAGTATATGCTGGAGGCTGAGATAGGAACTGCTATATATCTACATGTGGCATTGTTTGCAGATTGGCCTAACACGTCACACCCTGCCAACACCAGGATTCCATTTACTCATTGTGATGACCTTCCTTTGATAGTCAAAGCCTGGAATGATAATTTCCAGAATTCATCGTTGAAAATTACACCTGTTGGCATTTCTTGCACCACAGTTGCCATTATTGGTCATGCTGTTGGGACTTCAAAAGTGTCTGTGTCCTATATTTTCAACGGCCACACCATGGCAGACAGCATTGTTATTGGAGCTTACAGACCACTCACAGTAATGTATCCTGTCTCAGGAGAAACTGTTCTGGCAATTGGAACTTCAAGAGAAGTAATGTTTTCTGGAGGTCCATATCCATGGATTGGTCGGTCCTCTGAGCATGTGCACCAATTAATGATACAGGGAGAAGAACAGATTGTTGAAATAACAGAGTTAGATGAAAAGACAGTCGATTCCCCTGATGTGTACACATATAGAATTTTGTGCAGACAGCTGGGAAAAGTTGATGTGACTTTGCATGTCACAAATATGCCATCATTAGGACATAGCAAGAGCTCTGTAGCCATGGCCACTATCAAGGTTCGATGTGCTAAGCCTCATTATGTCAGTTTGACCTCTGAACTCAAAATGCCTGATAGCTCTTCCTGTCCCTTGAATCTGAATTCAGAGAAGCTGGTGACTCAGAACTACAAGCAGGTGGAACTACTTGTGATGGTGAAGGATGAGCATGGTTGTGTGTTCGATAACATAACGAGTTTGTACTTTGATTGGAAGGTGTCTCACCCCTCTCTTGCAACTGTATGGGAAAAAGGGACAGTTCTTGCAGAGGATATTCAAGAGAAAGACATTACTTTACCACATAAATATTATCAAATACTGAAACCAAAATCAAAAACTGGAATGACGGAAGTGACTGTAGCAGTTGTTGCTTATCAAACTCACATGCTGGCCCACATGGATATATTGCCTGAAGACCCACCTTTTGGCATTGCCAATGAGAGAGGTTACATTGTGACACCAGAAATTAAGGCTTCTTTGAGTTTGACACTTGTGAATGACACTATCATAACTCCAAATCATACATCAGTTTTTAATCATCCTCGGAACAGAGTGAATCTTCAGGTGAACCAGGGCTCAGGCTATTATGAATTTGTGCTTAGTTCAGAGGAAATAGCAGATGTCATTTATTTGGAAAGTACGAGAGTTCTGGAAGTGATTCCAAAAGTTGATGGTTTGCTGAAGCTTGCACTTGTTGATCTGTGTTTGGTGTCCAAACCTGCCATTGCTGAAATTCAAGTTCTGGGTGTGGGCAATATCAAAGTGGAAGTTGCAGAAAGGGTAGAACGAGGGCAGTATGTTTCTGCTATAGTTCACTTGTATGATACCATGGAAAACCTGCTTCCTGTCCCAAGTGCAGAATTCTTAGATTTGAGACCTGTAACAGACTCTGGGATCATAGGTGTAAAGTTACATCAACAAGATAAAAAGTCACTGTTGTCCTTGGGAGAGATACGATACCTAGTGACAGGATTGGAACTTGGTGAAACAGGTTTGAAGTTTATAAGTGGTAGAGGAAAGAGAGAGATCCAGAGTCAGCGTGTGTTTGTTCAAGTTTTTCCACCTCTGCGGCTGTTTCCGCGCAACATGACATTGACTGTGTGGTCAAAGTTACAGATCACAAGTCATGGTGGGCCTCGGTCAGATGCAAATGTTGAATACTCTGTTGCTTCTGCTGATATAGTGAGTATAAGCACTTCAGGAGTGGTGACAGGTGATAAACTGGGTGCTACAGTGATAACTGGCAAAGCTGTGGGTGTGAACAAGGTCACTGGACAGAGAGTTGTATATTCCCAGGACTCAATTAATGTGCACGTGATTGAGATACAAGGAATTAAGGTTTATACACCTTTAACGAGGCTGAAAACTGGAAGCACCATGCCAGTATGGGCACAAGGCATACCTGATGTGTTGTCTCCAATAATCATTGGATCCATGGATCCACCTTTAAGGTTTTCTTGGAGTGTGACTGCAAGGGAGGTTGGAGTGGTGCAACATGTGTTTGAAGATTTTGGTCTTGTTATACCGCAGGAAGATATGGTGTCAATGCGGTTCTCTGCCATGACTGCTGGTCGCACCTTACTTCGAATGGACGTGTATCTTCCACCAGAAATGGGTGGCAGAGTGGATATACCAGAATTTCAAGACTCTTTGGAGATTGAAGTATTTGAAGAGCTCTTCTTGATACACCCACCATATCCATTATCTCAGCAATCTCCACTCCTTGTCTTGGCTCCAAATTCAGAAGTGCAGTTGAAAACAAACAGAGATGGTTTGGCTCAGCAAGTTACGTATAGTTTAGGGGGAAAAATTTTGACAACAGGACACAGTTCTGACAATGAAACTGTGAGTAAAGCATTGATGGAATCTGACCAGTTCTTGACAGTGGAACCAACAGGCCTTGTGAGGTCACACAGCCGACTAGGAAGATCTGTGATTATGGTGGTATCAAAAGAAGACTTTGGCATTAAACAGATCCTCAGTGTCAGTGTAGAG
>Bla265
TCCTCAATAGCTCAGATTGGTGAATTTCTACGCATGAAGACGGTGAATATCATCGATGGAACTTCTGGTCCCACGGCAACACTTCTTGAAGTAGCCGCAGCTCCAAATGCTACTCGGCCTTGTGAGCGTTGTGGTAAAGTATTTGGTACCCTTGAAGAACTTCATTCACATTCACCATGTAATTGTCCAACAAATCAGGATTCAGAAAACACTGTTGCAGACAAGAACGCCGGTAATGTAGCAGGCAGTGGTGGCAGCTTTGGTTGTGAGATCTGTGGCAAACCATTTAAAAGAAAAGAGCATTTATTTCAGCACAGGAAGCTGCACACAGGTGAAAGGCCATATGTCTGCGTATCATGCGGGAAGGCATTCAGCCGCAAAGAACATCTGGTCCGACACGCGGTATCACACACGGGGCAGAAGATGCACGGTTGCGACCTATGTGGAAAGAGTTTCAGTCGAAAAGACAATTTACACAAACACCGCAAGACACATGGTATAGCTGGGCCATATATTTGTGAAACATGTGGTAAATCTTTTGTTGTGAAACATTATTACCTCATGCATCGAGGAAGTCACGCCACTCCGGGTTCATCCATCGTGAACAGCGATGGAACAGGGGAAGGTAACGGTACCAATGCAACAGCTGAGAATCCACTCCCTTATAAGTGTGACATATGCAGTAAGGGATTTGCAATGAAGCAGTACCTTATTACGCACAAACAGAGACATCGAAATAAGAACCAGCAGCAACAGTTACAGACTGGGCAGGCTGCAACAAATACCGCCAACTTGGGACAGTCGCAGAATAACCAGGTCAAAGTGGAGAATGTTGGTACTGGTGAGGTCCATGTGGCCGGAGCCATCGGTCACAGTAATGTTCCACTAACAACAATTAATAACACTGCACTTCTCTCACCAAACATTTTACACCATGTGACGACACAGCCGAATCCCGGAACCGCTGGCGGAAACAACTCTTCAACTGCGGCCATGATTCAGGTGTCCTCTGCAGCTGCCACAGCCTACCTCTGTACTCCAGCATCAGTAGCTGCTAATGAATTGCTGGAGACTTACAGAAGGTTGCATTCTGCA
>Bla266
AATTTTGGCCCCAAATGCAACTTTAAAAAGAAGCGACTGAAACTTGGCAACTTTAAAGGCTTTCCAGCATTCTCCAGATTTGTACAGGAGAAGTTTAAAGGCGTGGACATTCTGCAAGGTTATCAAACAGTAGAACAGTGCTCGTTAGAGTACAGTCCCATAAGGGGAGCTTCTATTGATCCTCACATTGATGACTGTTGGGTGTGGGGTGAACGTATTGTCACAGTAAATCTACTAGCTGACTGTGTACTGACATTGACCGAGTATCATGGAGATCGTAATCGTTACAATCTTCTAGATGTTTACACCTATCCACCAGTACTGAATCAAGATGGAAAATTCATTTATAAAAATGCAGATTTTGTTAGTGATGAGTCCATTCTTCTTAGAAACAGTGTCCTGGATAATTCAGAGAAGCAGGATTTAATCGATGTTGTTATGCGTGTTCCCATGCCTCGTCGATCACTGTTAGTTATGTATGGTCCAGCTCGATATATATGGGAACACAGAGTGCTTAGGGAAGATGTTCTTCAGCGTAGAGTATGTCTAGCTTACAGGGAATTTACCCCTATATACCTGGAAGGCGGGAAATATGCAAGTGAGGGCAGTGTAATTTTAGGCATGGCAAGAAATTTCTGGGATCATAAACAAGCTGATTTGATAAAG
>Bla267
ACCATGCTGACGGGAAGGACGAAGCACATTCTCCACTGCATTCTACTTTTCACAGTAATTGCTGTATTTGAAGTTTTCACCGGTGGTGTTCGATTAGGAAACAGTAAACCCGAAGAATTTGATCCATGGGATAGATATGGATATGTTGGAACCTTCGTGTTGTACTTGTTACGTCTCCTCACTTTCCTTCCACTGCCACAGGTGATATTCAACTTTGCAGGACTCACGCTTTATAATGCTTTCCCAGATAAAGTGACACTTAAAGGTTCGCCACTGTTAGCTCCCTTCCTATGCATCAGAATAGTGACAAGGGGAGATTATCCAAAGTTGGTTCGTGCGAATGTTGCTCGTAACATGACCTGTTGTACTGAGGCTGGTCTTGAAAACTTTATAATTGAGGTTGTGACAGATAAAGCTGTCGGTTTGTCATCACATAGGCGAGTGAGAGAGGTGGTGGTTCCTCCTTCATATCGACCAAAGAGTGGGGCTCTTTTTAAGGCCCGAGCACTTCAATATTGTTTGGAGGATGGCGTGAATATTCTTGCCGACACAGATTGGATTGTGCATCTAGATGAGGAGACACTCCTGACTGAAAACTCTGTTAGGGGAATCCTCAATTTTGTGTTAGATGGAAAACATCAGTTTGGACAAGGCCTCATCACATATGCCAACGAAGATGTAGTGAATTGGGTTACCACCCTTGCTGATAGTTTCCGAGTCGCAGACGACATGGGCAAGCTACGACTGCAGTTCTCCATGTTCCACAAACCTTTATTCAGTTGGAAAGGATCCTATGTTGTCACTCAG
>Bla268
TTTTATCAGAACTGGCAGAATTTCAAAGATAATAATCCTTACGTGAACAAAGTACTCGACTGGAAGATAAAATATGATGAAAGTGACAATCCAGTGATAAGAGCATCTCGTCTTCTTACCGATAAGGTGTCGGATATCGTGGGTGGCCTCTTCCAGAAAACGGAGCTGTCAGAAACGCTGACCGAGATCTGCAAACTTGATCCTAGCTTTGATAAAATTAAATTTCTGCGGGACTGTGAGCAAGACATTATTCCAAATATATTAGAAGCAATTGTACAAGGTGACTTAGAAATCCTTCGAGATTGGTGTTACGAAGCTCCATTTAATTTATTGGCTACTCCTATAAGACAAGCCGCTGCTGCTGGTTATCGATTAGATTCAAAAATATTGGACATTGACAATGTAGATTTAGCAATGGGGAAAGTTATGGATCAAGGACCTGTGCTAATTGTGACTTTCACTTCGCAACAGATTCTCTGTGCACGTGATAATAAAAATAATGTAGTAGAAGGTGATCCAGATAAAATTTTGAGAGTCCATTATGTGTGGGTTCTTTGTAGAGATCGTGCCGAAGTAAACCCAAGAGCAGCGTGGAAGTTACTGGATCTGTCGGCAAGCAGCACTGAACAATTTGTT
>Bla269
GATCGCAAGAAACCGCTTAATACTCCGAGCTTCAGTCGATCTCCTGAAGCTCCGTATTCAGAACTGGATAAAAGCCCTGGTCCCATCAACCAGCGTCCATCAGCTAATGAGTCTGATTTAGAATTTGTTCCTATTTTTCATTATCCTTCTGTTTCCCGAATCCTTTCAGGAAGCAACGGACGCAAACCTGAAGCTCAGCCACCTCCGGAAATTTTTCAGAAACTTAACCCTCCAGAATCGAAACTTCCTCGTATGCCAGAAATGTTCCCAAAACTTGCTGTGGATCCCTCTGTTCCAAAAACATCAAAGAAAGATATCCCTCCAGAGACAGTGCCTGGGCCCGATATTCAAGTCCCTCAGACTAATCCAGCATCTGCTCAAAACCCGTCAAACTCTTTTGGTATCAACAAATCACAACCTCCAAACATCCCGTCCAATACAGATTCAATTATTGACCAGCATACAGAAGGAAAAGCAGAACATCTTCCTGATCCGCAGCCACAGCCACCGAAACCCAACGCCGTATCACCCGATACTCCAAATCCATCTCGAAGTTCGATCCGAAATAAGGCGCGTCTTGCGTGGGATGTTCATGTATATCTAATAGCATCTCTTTTCATGATCCTTACTCTTTGTTCTTTGGTGAACATTTTTCGTGTGAATATCTGTAAGCGTCTTCTGTCCCGCGGCTATTACATCACCTTGCACAGTATTTTGCTCATAATCGGCATCGTGCGTTCTGTGTATCTTTTCTACGACGCGTACAATGTCAACAATTCCTTTCCTGAACCCATCTCTCACCTTTTACTGAATATTGTGTTGCCATTGTTAACCTCAGCCTTTATTATACTGTTCATATTCCTTTTGTATGCTTCGAAAGTACACATTTCCAGTCTTGGCCTACAGAAGCCGTTCCTAACAGGTGTGTTTATAACTTTGCATATTTTATTGTGCATTACAATGGATCTTTCAACGGGGATAGACCCAAATATGACGTATCTACCGCTCATTTGTCAGTCAATCTTTATTGTATTATGCATCTGTCTAGGGTTTACCTACCTCTATGCCTACAAACATCTCTCAAAATCTGCAGCTGTTAGAAAACAGGATAACATTTTTGGAAGTGGATTTACAAACATTGCCAGTCCGACGTTAGCCGTCGCTGTTCGGGCTACTTTAGCAACAGCATTATTGAGCCTTTTAATGGCAGCTGTTCAGTTGTATGGAATATTTGGACCTTACAATGTTGCAAGTGTGGGAAGTGACAAGACTTTTGGTTGGTTGTGGTGGGGTTATCAATTCTCAGTGCGTGTCATTGAAGTGTCAATGTGTTTTCTCTTATCTTGGGCTGGGGTTCAGCCCCTTCGTTTGAGCGGTATTGAAGATGAAAAGGAATCACAGAATTCAGGATTTGCCCTGTTCCGTTGTGGCCACTGTAATAATACCCCGCAGAGCAGCGAGGCTACCGACGACATTTATCCTGCTGTCTGCGTTACTAATCAGGCCATTCATGACTACACAGTACGAACGGGAAAGAAAGTCTACGATGACTCATTTCCTTTGAACAACTTGCACAGTGGACTTCCTTTGCCAGAATCCACAATTAACATTTCTACCTCTGAAAGACGCTCTTTGCGAAAGACCGGTTATGTATCAAGTAGTGACTCACCATATCCTGTTATTGGAGGTGATACAGTAGAATGTCGATCTATGATGAAAAAGTCCGGAACTTTTGATGTTGAAAGACCAGATTTTGATTTGCCATTTTCTGCCACAAATGAGGTTCAATGTTCATTAAAGAATTCAAGTGGTAGTGGTGGGGGAGCTTTAATATCGCTGAAGGGAGATTGTGAGCGGCCAGCGGATTCTCTCAGTGGTAGTAGTAGTACTATGGAGAGGAGACCATTGAAGAAATCTGGTACCTTGGATCCAGCTGTTGGTTTCCCAGGCATCGGAACATCTGATGTGAGGCGGTCCATCAAGAAGTCTGGAACTCTAGCATCTTTAAGTTCTGAGCGAAGAACACCTGTTAACCAACATAGGAGCGGTGCACAGACTTTATGTTCCACAAGAGAGTGTTCGTCGCCTTCAATGCTAGTTGCAGAGAATGGTTTTGTAAGATTCAGGGCACTTGCAGACCCAGAAGAACAGGATGTGGAAGATGCTGTCGGAAGA
>Bla270
ATGAGGAGAGTTGAAATGCTGGACTCAAGAGTCACTGACAACATCGATAAAACCGATTCGGTCATAGCAAAATTGGGGACACTGGACTTGAAACTGTTCCACCAGGATCAACGTACGGATTCCGTCGGAACACCCAGAGCTGCTTCACCCTCGGCCGACGGCGCGAGGCTGGACATGCGTCTCGTCTCCCTCGACCAGAAAGTAAGCGATATTGACACCAAACTGGTAGGGCTCAAGAACCAACTCGACACAAATTTCTTGCCGGCTGACGACATTAACGCAGAGGCAAGCGAAAAGAAACCGATAAGTATGAACGCGGTTGACATTACTAAGATTCTGAACGCCGAAGTAATGACTCATGTATCACGGGAACTGGAAGGGCTCAAGACTGCCACAAGCAACGTTGACAGGAAGTTACAATTCCACATCAACCTAGTATCCGAGAACTTGGGCAAAGTGTTGAATCTGGTATCGGACGTCCACGAAGCAGTTGTGGAGCCCGAGACGACGACCCCAGTACTGCCACAGGTATTCAGAAACAAAACGATCACAAGTTCCGCATCTTCTATAAAGAACAGCAAACTTGACACACTGGTCAAACACATGCACCCCATCCTCAGCGTGTCCGAGAAAATGGATGAAGTGTGGGACGTCGTGGTCGGAACTAAAACTTCTGTCGATGATCTCGTACCCAAGTCCGACGAGCTCCTCACTCAGACCCAGAGACAAGAACGCGCTATCAGCGACATACACGCAGACCTCCGCATAAAGGCCAATAAAATCATTGCTAATTTAGACCTGGTGGAGAAGCGACTTAAGAAACAGGAAGACGATGTCGCAACCCTTGCACAGAGACCCGTCCCCGCAGAATTATTACTCGACCCCACGATCGATCGTTTGGTCGAATACGATCCCAACAGATATTCCGTTGTAATGTCGCAAGACGACGTGGTCACGATAACCGAACCACCACCACAACCATCTACACCTCCAGCAACCACAAGCAATCACGTGACACAAACCACCGTCAACTTCATCTCATCACCTAGCACAGCCACGCCTGCAACCGCTTTGACTACAGCGGCCAGCAGCCGAGGAGGAACCACGAGAAGTCGCGGCGTCATATTCCCGAGCGTGAAGAACAAACCCTCTCCAGCCAACACCACCTTCACGAGCGACCTCATAAACATCAAAGACGTCAAG
>Bla271
CAGCTTCGTATTGTAGTGGCTACAGTGGCTTTTGGAATGGGGATAAATAAGAGTGATATACGAGCTGTGATCCATTACAACATGCCACGTAACTTTGAGAGCTACGTACAGGAGGTTGGTCGTTCTGGACGTGATGGTCTGCCAGCACACTGTCATCTCTTTCTTGACTCTGATGGTGGAGATTTAAATGAACTTCGCCGTCACATCTATGCTGACTCTGTCGATCGTTACATAATTCGCAAACTGTTGCAACGAGTATTTGTTCCTTGCAAATGTCTGCGGATTGCAGAGTTGTTTGAAGGTGTGGACTTCAGTGAGGATATTACACAGAAGGAGTCTCCTGTACAAATAAGAAATGCCACAGAGACACCCTTGAATGCAGAGGAAGATCACGGGAATAAGGGTCCTGTTAGGAATCAAATTAATTGCCCTGGTCATGAGATGGCATTTTCAGTAGATGATACAGTGAAAGCATTGGATCTGCCGCAAGAGAATATATCTACATTGCTTTGTTATCTGGAGCTTGATCGCAGGAAGTGGATCAAAGTCATGCCCCTAGTGTATACAAGGTGCAAAGTTATAAGCTACAAAGGACCGAGTGCCTTAAAGGCAGCTGCCAAACTT
>Bla272
GGTGACTGTCCAACATACTGCAAGTGTGATACAACAGGGACATCGGGAATCCACGCAAAATGTAGTGCCTTTGATGATACACAACAGTTTGGCTTGGAAATTGCTTATCTGGACCTCTCCAATATTCCCAAATCATCAGGATTAAAACTTACAGATCGAATCTTTTCTAATGTAGGTCTCAAGCGCATTTCATCGATTACGTTAGCAAATAGCGCTTTGAAGGAGATACATGTAAATGCATTTCATGGCCTCCATAACCTGAATCAGCTGAATCTCAGTAGAAATCATCTTGGGCTGCTTGAACCTGACATGTTTGCAAACAACACGCACCTAGAGAAACTCTCTCTGAGTCAAAACTCACTTCAGAACATGCAAGTTAAAAATTCTCCATACAGTGAGTATTTTCTTAATATTCCATCACTTCAAGATTTGGACCTGTCTGGATGTAGTTTGTCTCACCTGCTTCCAACAATGTTTAAGAAGCTAACAACAGTAACATACGTCAATCTGGCATCAAACAACATCTCGGATATACCAAAAGAAACATTTGCTCCTTTACTTGACTTGGGTGATCTGGACCTTTCAGATAACAAAGTGAGTCAACTGAGCTCAGATATGTTTGAAAATAACTCAGAAATAAACTCACTGACCATGAGAAACAATCCTCTGTCATCACTCAGAAGCGTTCAAATAGAAAGTCTTCAGATATTGGATCTTAGTCTGTGTAAATTCACTACTATTGACATGGATACCTTTGTCGGATTCCCAAATATGAGAGACTTAAATCTTAGCGCTAATGCTATAACATCAATAAATTCAAATGCCTTCAAGAAAATGACAAAACTGCAAAACTTGGACCTATCAAATAATAAATTGATTGGTCCACTTTCTGATGATATCTTCGTCAAAAATGTCCAATTAGAAACACTGAAACTTGCAAATAATCCTCAAATGAAAAGGTTTCCTGAAACAGGTTTCAAAGAGGAGTTCAGTGAAATTTACTTCCTGGATGCGTCGAGATGCGGACTGACACATTTGGAAGAAGACAATTTGAAGAGGTTGGACCACCTAAGACGTCTGTACCTAAGCGGAAACGAAATTCAGTACATCAAACCTGGTGTTCTGAGCCCTAAAATAATTTTTCTAGATTTATCAGGAAACAAAATTGCTCATCTTGATCAAGTCAGTTTTCCTTCTGGATCATCGTTAAGAACACTTTATCTTTCTGGGAATCCAATAAAGAAGATTTCGCCAGCTAACTTTGTCAACACCGCTAGACTGAAGAGCCTCCACCTGAACTCATGTGAGCTTAAACAACTGTGGGACACAACTGAAACAGCACTTAGGCCTCTCAAATTTCTCAGTTACCTCAACATTGCTAATAATAAAATCAAGAGTTTATCTCCAAAAGATTTAAATTATATTGAACATGTGCAGACTCTTGTACTGAGTGGCAACCCACTGACATGCAATGATGATATGAAGAAGCTCGTCACACTGCTGACTGAAAGAGAGGTGGCATCTTCAGATGCCACACAAATGAAACAGTTTGAAGAAATGAAGATTACAGGTGCTGTGGATTTAGTATCTATGAAATACGAGTTGGGATGGGAAAAATTTATGAACTACATCTGTCAAGAAAAGCAGAGACTAATTGATATAACCAAACCAGATTACTCCGGTGACAAAGTCGTGGATCCCAAATCTATTTCAGATGAATCCGAAGATAAAATAATTCTTGAACCACCGTCGGACCATACTGAAATGGTATTTGACATTGAAGAAATAGCCTTTATCTCCACAGGTATACCAGAGCATGCGTTGAATTATTTTCCAGAGGACATTCACAAGGATCCTGTGACACACACAAAGATAAACTACACGTGGCCCATCATAATAGTAATTTTATCAGCATTTTCAATCATTTTGGCACTTCTCATTTTCGTAGCACTCTTTCTTCGGTGGAGTAGGCAGAAGAATAGTTACAGGAATAGGAATGCAAGAAGGCTTAGTATATGTCGTACAGCGCTGTACCAGCAGCTGTATGAGGATCCTAATACCCCCACTACACCAGTGATGATGACCAAAGATCCAGAACATGCCAGTGAACAGCGAATATATACTTCCCCTAACGACGACACCAATAAAACTACCACTGATACTGCACAGCCAATTAGCAAGGTTTCATACCTCAGCAGTCCTTTTCATCACTCTAACATTGTTCCTGAATCTGTA
>Bla273
GCGAAGAGCGCGGGCAACGCGGTGGACTCCGTCGCGGGCCGCGACAAAGTATTCACCTGCGGGACGTGCCACCGGTCCTTCGGCTACAAGCACGTGTTGCAGAACCACGAGCGGACTCACACGGGCGAGAAGCCGTTCCGCTGTGGCGTCTGTGAGAAGCGATTCACCCGCGATCACCACCTCAAGACGCACATGCGACTGCACACGGGCGAGAAACCCTACGAGTGCACTCACTGCGACCGCCAGTTCGTCCAGGTGGCGAACCTTCGCCGACACCTCCGAGTTCACACGGGCGAACGGCCTTACGCCTGCGAACTATGCACGTCGAAGTTCTCCGATTCAAATCAGCTCAAGGCCCACATGCTGATTCACAAGGGCGAGAAGCCCTTCGAGTGTCTGCGATGCCAGGGTAGGTTCAGGCGTCGCCACCACCTGATGCACCACAAGTGTCCGAGCAAAGACGCCTCTTCTGGTGTTCTAGTGTCCGGCATCGAAGACGGAAAGCGGAGAGGACTCGATTTTGTGAGCAAGAGAATAGCGGACGCATCGAAGAAGTCAGAACGCGATGAATACGAAGCAGCTAGACAGAAATTCTCCACCGCAGTTGGCTCCCACGACGAAGACGTGGTTGTTGATGACTTTGAAAACGAGGAAGACGCTTCGGACATGGTCGTCGAAGGAGAAGACGATGACGAGGTGGACCATTTCGTGACCTCTCGCCGCGTGGTCGCCCACAACAACAACGGATCCGTTCTAGAGAAAAAAAGCAGACTACGGAAGCCTCAGGAAATTCGTCGCGTAATCCGCCTCGCGAGCGCCACGTCGCCACCCGGATCCATGATCGTCACGAATCCAATCCCAATGCCACCCTCCGCCCTCGTCCTCCCGGAGCAAACCGAGCCGGAGGATCTGTCTATGAGCACCGCGAACGCGCACCGGCTCAACCGAAACGGCTACACGAACCAAAACGTCCACTCGAACTCGCACAGCAGCGGGGATTCTCGATCCCCGTCTTCCGGGGCGGACGAGGAAGATGAAGACGATGACGACCTAAATCCCACGACCACCGGCCTCTTCCTACAGCACGGCCATCCCAAGTTCCGACGCCATCACCAGCAACTTCAACGAAGTAAGGACGCGGCGCCTGTCTCC
>Bla274
ATGCATTCTACAGAATCCAGGGAGTTATCATCAGAAGAGCGTACAAAATTACAGTTACAGGATAGAAGGCTGGTCTCAGGTCACCAAGCAGAAAAATTAGAGTTGCATGCAAAGAGGTACTGGGATCTCTTCTACAAAAGAAATGAAAGGAGATTTTTTAAGGATCGACACTGGACAGCGAGGGAGTTTAAAGAACTGTGCAATGACTCTGAAAATTCGTATATGCCAAAGGTGATGTTGGAAGTTGGTTGTGGTGTTGGAAATCTCATATTTCCTCTTATTGAAGAAGTAAAAATGTTCGTGTATGCTTGTGATTTGTCTCCAAGAGCAATCGAATTTGTGAAATCACATCCATCCTACAATGAAAATACAATTAAAGCCTTCCAGTGTGACATTACAACTGATGATATATCGAAAGAGATAGAGCTTGAATCCATAGATATAGTTACATTGATATTCGTTCTATCTGCTATTCACCCAAACAAATTTCATCAGACATTACTGAAAGTGTTTACTGTTTTGAAACCTGGTGGTATAGTTCTTTTTCGTGACTATGGGCTGTACGATATGGCTCAACTACGGTTTAAGGCTGGCCACAAAATATCAGACAATTTCTATATGAGGCAGGATGGTACA
>Bla275
ATCGGGTGCAGACTGTGGAACTTGAGCATTGTGAGCGTGCTCATCCTGACGTTCTCAAACATCCTCCTGACTGTGCGACTGTTACACTCGACGGATTGTTCTCGGCAAGAGGCTCCTCCGTCCGAACCATTGCGTCTGCAGCAGCAGCAGTTCAAAGACAGTCGAACTCCAGGGCAGAGCCACGAGTCGTCGCCGACACCACCACACTGCAAAGTAGCGAACTCGACCACTGGACCAACAGCCACTGTCACAAACGGCACTGTCTTCCGTGTTGACCTGCGCCTAGGACGCTGGGACTCAAGACATCTCTACAAACTTTATGACTTTGCACTTCCTGGAGATCGGTATGCCGAATTGTCGGAGAAGTATTCGGTGTGCCTTGCAACTCAGAGTTCTTTAGAGAAGCTCCAGTCTTTGGTGCAAGTGGCTCATCATTGGACAGGCCCCATATCTGCAGCGGTGTTCGCCGCGGGTGACGAGTACTCTCTGGTACAGCTGTACGTTGCTTTCTTGAGACGTTGTTATCCTGTGGTGCGTGATCGAGTTAGCTTCCATTTGGCATATCCCAAAGATCGTCCACCTTCACAGATTCGTCCAGATTTCCCATCGAGACCTAAATTGGACTGTCGTAGACCTGAAGCCGCCTTATCAGGACTAGTACGACTTCGAAAACCGGAAACGGTAAAGTGGAGAATAAAGGCTGCTTATCCGCAAAATCATTTGCGGAATCTAGCTCGACGAAATTGTCAGAGTTCGTATGTCTTCCTCACTGACGTTGATATAATTCCGAGTGCAAAACTGACCGATGGACTTGACGTGTTTCTTAAGAATGCGAAGTGTAAAAGTTTGTGCGCCTACGTCATTCCGACGTACGAGCTGGACGAGAGGGTGTTGTTTCCTCGCAATAAAACTGATCTCATCCGTCTGGCAAGGAAAGGGCTGGCCAGACCTTTCCACCACAGGGTGTTCATCTACAATCAATTTGCGACCAATTTCTCT
>Bla276
ATGAGGTGCGTCTTCAGTATGATGGTGCTGATAGAGGTGACGGTCACTGTGGTTGTGCTGTCTGCGACGGTTACAGCTACCGAAGATCACTGTCGGACAGTGTGTAGCTGCATATGGAAAGGCGGCAAACAAACGGTGGAATGCATTAACCGAGGCTTGATTACTATACCCGAGAAAGTGCACCCGGAAACTCAAGTACTGGACATGTCAGGTAATATCCTCAACAATCTCCCCAGAGACATGTTCGTGCGTGCAAAGCTGCTGAATCTACAGAAAGTTTTCTTTAGCAACTGCAGAATTGGTCAGATAGACGATAAAGCGCTTCACGGGCTGACAAATCTCGTGGACTTGGACCTCTCCCTTAATCTCTTAACCTCAATCCCTTCAGAAACCTTCAGCGACGCCCCACTTCTCCGTGATGTAATTCTTGCTCATAATCCGATCCAAAAGATTGAAAATTACGCATTCCGAACCCTTCCCAGCCTGGTGAAGCTAGACCTATCCCACTGTGAGATACAGAGCATAGCTCCTAAAGCCTTCGAAGGCCTGGAGCACCTGGAGTCATTGAAACTGAACGGCAACCAGCTGAGTGAGCTGCGTCCGCGGACGGTGGAGACTCTGAACGGTCTTCGCGGGATCGAGTTGCACGACAACCCGTGGCTGTGTGACTGCCATCTTCGGGCGGTCAAAGAGTGGCTCATGAAGAACAATGTACCCTACCCCGTTGCGCCGGTATGTTACGGAGGGCCGGAACGCATTGCTGATCGAACATTCGCCGAGTTAGATATTGACGACTTCGCATGTAAACCGGAGATTTTGAAAGGTAGCAGATACATTGAAGCCACGACGGGTGAGAACGCTACTGTGGTGTGTCGAGTGAGGGCAAAGCCCCCCGCGGTAATAAACTGGTACTGGAATGGAAGACTCCTCCTTCACAACTCGGCCTTCAGTTCACACCAAAGAGTCTTCATCTACGAGAATGGCCAATCTGAAAAAAGCAACACTCTGGTGCTCACTAACGCCCAAGAAACAGACTCGAGTGAGTTCTACTGTGTGGCAGAGAACCGGGCCGGTAATGCCGAGGCCAACTTCACCCTCCACGTGTCCTTGCGGACCGCCGGAATGGCCACTCTTGGCAGTGGGCAAATCGCGGGGCTGAGTGCAGCGCTCGTCATCCTCATTCTGTTCATCCTGCTTATCATCTTGGTGCTATTGGTTAGACTGAGAAGGCCGCCGTTTTCCGACAGCAAGACACCGGGGCAGATAGAGACCAGTGCAGCGATTGCTGAGGCTGCAAACAACACTACCTGCAAACCATCTTCCATAGGAACTGCGGCAAACAGCGACACCTCTATTTCGGAGCATAAGGTTGTTTCTAACGATCTGAAAGTCGCGTGTAACCCGGTGCAAAAACCTCCACGAATGACAGAACTCGCCTACACAACTAGCCACTACGACGGCAAAGGGAGCCTGATCAATGCTACTCAGTGTTTCACGGCGCCTTCCTCGGGTCCACCTGCTAATAACCCGGACCTTATTAAAGACACCAAACGACTGGCCAACGCCGGCGAACTTCCAGCGGCAGGAGTCGTTCAGGTCCCCAACGGCCACGCACAACAACCCGAGGCCGGAGATGTCGTCGCCGATGAGACTGGGATACCCATAGAATTACGACCCGGCAGTGGGGAATACAGCCGCGCCACAGGTTGCGACTCACTTTATCCCTCTGGTCTATGGGAGCAACCCCAGCAGTCAAGCCTTGACCCGTCTCCTGACCTCTTCATCAGGAGGACGACGAGCAGTCTGACAGCAGGGTTTGGATTCGACACTACAGACAGGACACCCATCATCGGAGACGGCACCAGTCTCGGCGGAGTCTCAACGGAAGACGAGGAGTACACCTGCAGAACACTGCCACGGCCACTTCACCACCACCACCACAACGGCTACCCCGCGGACTACGGACTGCCCATCATACCAACCGGGGTGGACCAGAAGCTGCGAGAAGTTGGGGCTGTCCAGCACAGTCCCTCTTCCATGTCACCCACTAGCGCCACGGGCGCCCCGCCCAACGCCAAGACACTTCGCGTGTGGCAGCGAGGGGTGCCCGTCCTGCCCCCCGTAACCGCCCTCAAACGGGTCCTGTCCGGCAGCAGGAACTCGCCTGACGAGGGATACCAGGAGGGCTGTGGCACAGACGTA
>Bla277
GAAATATTGGAACAAGTGACAGTTCTTAATCTGGATACAGGAGAGCGTGTTCCGCTAAGTATTGCCGAGGACAAATTACCTCAGTGCATCAACCCACTCTCTTTACATATTATGCGACTCACATCTGAGTATGTGAGCAATCCAAGCTTAGAAAAGGGAAAAGAATCAGATGAGGAGAGCATGGATAGTAAGAAGTTAGAGGTACCGACCGGTGAGGACGTTGATGTTAATAAAATTAGTCGTGCAGCACAACTGAAAAAGATGTTTGGCTCAAAATTGAAGAAGACGATGAACAAGGCAAAATCAATCGCTCAGGAGGTGTCACATGCTCGGCACAAAGAAGACATTATGGATATCGTGGATGACGTTTATCCGGAGGAGCAATATATTAAGCTGAAAGCGTCTGGAAGTCATAAGGGCCCTTACGAATTTGATAGCCTACAGCATGTTCAAGATCTTGGTGGAGAGCATGTCGGCCCAGTTTGGTGCATGAAATTTTCGTCTTGCGGACGGCTCCTGGCCACAGCCGGCCAAGATCGAGTCCTACGTGTGTGGGTAGTGCGAAATGCCTTTACCTACTTCCAG
>Bla278
TATGCCCTTTTGTACATCCTTGTTGTATCCCTGTCATGGTTCATATATTTCCTCATGACTGGCCTCAAAGGAAACACTCAGCACTGGATTGCTGTTTCTGTAACATTTGCCATTCTGTTTTTTGTAATTGGGTTAGTTTTACTTCTCACTTACACAGATATATATAGGCAATATACATGTCAAATTTCAATATTTGTTGCTACCCTCATTAGTGGCTTGTCACTAATTTTTGTAATTTTTGATCCATCTATAGAAAAGTCCCCAGACATTACACCTGTTGGACAGTTTTCCCTTTGTATTGAGATTCTGCTTGTTATTTACACAGTGATTCCATTGCCACTTTACATGTGTGTAGCTATTGGAGGAGCTTATTCTGTAGTGTTTGAATGCTTGACTCATTACTTAAGTACTGGAGAAATTTACAGCAACATGAGAAGCGCTGGTATTGCTGTGCGCATTTTGCTTCATATGTGTGTTCACCTCATAGGCATTCATATTTTGATAATGACTCGTGTTCGTATGCGTGGAACTTTTATGAAAGTTGGACAGTCATTGCTTGTGAGACGGCAATTGGAGATGGAAAAACAGCTTAAGGAGAAAATGATTCACTCAGTGATGCCACCAAAAGTTGCTGATTGGCTGATGTCAGAAACAGGAGGTGGAAGAGAAGATGATGGAGGAAAAGAACGAGGTGATCATACATTGAGGTATTCCACACGTGGTTCAAACCCTGGAGGGAGTGACATACGTTCCCTTTTCAGACCATTCAATATGCACCGCATGGAAAATGTGAGCATATTATTTGCAGATATTGTTGGTTTCACTAGAATGAGTTCAAATAAGACTGCTGAGGAATTAGTGGGCATTTTGAAAGACTTATTCGAGCGATTTGATGATTTGTGTGCGACACATGGCTGTGAGAAAATCTCAACCCTCGGTGATTGCTATTATTGTGTTGCTGGTTGTCCTGAACCTAAACCAGACCATGCTACAGCCTGTGTGGAGATGGGACTTGCGATGATAGATGCCATCAAGCAGTTCGATGCAGAGAGGGATGAA
>Bla279
GTGGGTGATGTTGTTGGCTACCAAGTTCGATTAAAGGCTGCACTACCCCAGCCTCCTGGTGGTGCTGTACTGTACTGCTCAACTGGCATCCTTCTACGTCGGCTCCAGAGCAACCCAGGATTAATTGGTGCTAGTCATGTCATATTGGATGAAGCTCATGAACGTGATGTGAACACAGATGTCCTCCTTGTTCTCCTGCGCAGAGCATTAGCTCTGAACCCTAAATTACATGTGATTGTCATGAGTGCCACCATTAATGCCGAGTTGTTCCAGAAGTATTTTGATAATGCACCTATGCTTCATGTTCCGGGGTTTGCACATCCTGTGCAATCATTCTTTATGGAAGATCTCAGCATTCCAGGTGTGAATGTGAATTCTGATATGTCAAATCTTCCTGCTGTTGACTGTCATCAGGTAGCTACTTTAATTCGCTGGGTGGATAGAAACCGACCTGATGGAGCAATATTGTGTTTTCTGCCTGGGTGGGCAGAAATTGTAACAGTAACAAAACATCTAGGCAATGATGGTTCACATCTTATTTTGCCAGTGCATTCACGACTAACTCATGAAGAACAGCGTCGCATCTTCTACACTCCTATGCCAGGAGTGCGCAAAATAATTCTGGCTACAAACATTGCTGAAACTAGTATTACCATCAATGATGTGATATATGTGATAGACACAGGAGCACACAAGGAGCAA
>Bla280
ATGATGAACCGACTGGACAAGTATTACGAGGCCCACCCTCAGCAGCTGATGCGTCGAACACACCACAACATGTTAATGCTCCCTCCACCCCCTTTGGTGGACGCTTCGACCCCTGGTACTACCTCATCCCGCACGTCAACTTGGACCACTTACCACAGCGGAAAATCGTCTTCAGGCAACAACGGATTTTCTGTTTTGGAACGTGGCGAACGGATAAAACCAGAACGTTCGAATAAACGCAACAATGTTCAGAAAATGCAATGGAGAAGTTCGAGATGGGTCAACGGTTTCCCGTACGCAACTTCCGGTGACGAGGATTTTGATAATCGGATTAGCTCCATGACAATTGCTGACGTGAGTCCACGATTTGCCGTCAAACGAATTATTCTTCTGTACGAGAATTTTCAGTACCGAGAAGCTGCTAACTTCATAAACCGTCTGAGCCACGGGACATTCAAAGTGATTCTCAATGATTTGCCTATTGATCTGTTTGTTGAGTCCATGCCTCATAGTCTGTCAATCCTTGAAGCCCTGTACGCCAAAGTATTTCTGTCTGATGGACTCAACTTCAGTATGAAACTTCTGCGTCCGGAAGGTGTAATCATGCAAATGGTCAAATTTTTCTCAAGCCAGGAATCAATTGATAAAACTGGCGATAAAAATTGGGAGCTCTGTGGGCCCTTCATTTGCAGCTGCAAGAAATTACTGAAAGTAATCGTCCTCTCTGATCCCAAAATCAAGAAAGTTTTACAGCAAAGACGCAGAACACTTGATAAAGCCATCGAAGGCCTGGGACAACACGGCCTGGTAGGTACCACTGACGAGACGCTGATGAATCTACACGATGCCCTCAAGATGGAATTCCAAAGGGTTGTAGAGACTTACAAGGGTGCTCTACAGAAGCTGGAGGATCTTTCTTTGGCCAGTAATAAAAATGGAGTGACACGGGGCCCGGCGCCTGTCCAGGCGTCTCACCAGCGCCAATTGTCTCTCCGACAACCTGAGATTCAGGAGCGTCTCATCAAGAACAAGACTCTGCTGAATGTGGTGGAACCGACGTTGGGGAACCATTCGCTCGATATTCTTCTTGGAATTCTACAGCGGCGCATTGAGTTCGACAAGGATGTCCTGTTCCAGTTCACGCAGCTGCGCAAAGAGATGAAGGACTTGGTGGAAGCCAACGCAGTTGTGGCCCCAGTCCTCATGAGGTTCTCTCACGGATGTGATCAG
>Bla281
ATTCAGCATATTACATACAAACAGTGGCTGCCTCTCGTTCTTGGAGGCGAGGGCATAAGCATGTTGGGAGAGTACAAAGGTTATGACCCCACTGTGAACCCCAGCATATCCAATGTGTTTGCAACAGCAGCACTTCGCTTTGGCCACTCCCTCATCAATCCTGTGCTGCAGCGTCTGAACAAAACATTTGGAACTATCCCAGAGGGCGATATCCCTCTTCAGAAGGCATTCTTTTCACCATGGCGTATCGTAGAGGAGGGTGGCGTGGATCCACTTCTCCGAGGGCTGTTTGCAGTACCTGCAAAATTAAAGAAACCCCATCAAATGCTCAACACTGAGCTGACAGAACACTTGTTTGAGGTGGCACATGCTGTCGCATTGGATTTGGCAGCTATCAATATCCAGCGGGGACGAGACCATGGCATACCTGGGTATAATGCATGGAGGACGTTCTGTAATCTCAGTGAGGCACACACATTTGAAGACCTACGTAATGAAATAAGCAGCCAATCACTACGAGATGCTCTGAAGGAGTTATATGGTCACCCA
>Bla282
ATGGATATAACTCAGTCTCAAGATAGTTTTAAATATGCTCTGACTCCTCGAAATATTCCGCCTCAAAATATTATTAATAGGTTGTTCAGGAGAGAGATTTATGGGGCTATCAAACCTGGTACTCATTTTCACGTTGCTCGAGAATTTCATAAGAATGTTTTCCCCAATTTCACTGTTGTCAACGTTGAGAAGCCACCTTGCTTTCTGAGAAAGTTCAGCCCAGATGGTCACCACTTCATAGCCTTTTCATCAGACCAAACATCCCTCGAAATTTATGAATATCGTGGTTCATTCGCAGCTGCTGATTTAGTGGATGGTTGCAAAGGGGAATACATTGGAAATGAGAATGATCAGAGAAGTGATTATATACGCAGTAAGGTGTTTGAACGATTCTTCAAATTAAAATATGTAGTTAATGTAGCTCAAAGAGGAGAGCAACTCAACAGAGAATGCAGTCTTTTCACAGATGATGGTCATTATGTTATTGTAGGATCTGCAGTATACATTCCAGAAGACTTACGACCACATTTCTATGAGATATATACCAATAATGAAGCTGTGACACCTAATCCTCGTTCACCACTTGAGGATTATTCTTTACACTTGGTAGATTTACAGACAGGTCATTTGTGTGATACTAGAACATTTAAAGTGGATAAAATATATCTTTCACATAATCAAGGCTTGTATCTGTACAAGGATACCTTAGCTGTATTATCTGTTCAGCACCAAACTATCCACATATTTCAGTTGGTTGATGGAATTTTCATCAATGTTCGCACAATTGGGAGATTCTGCTATGAAGATGATGACTTCCTTTTATCATCTGAAATTTTCCAAGGAAATGGATCTAATGTATACAGACCTTTTAGGGATGCAACAATAAACTCATTGAAGCATAGACTTCTTGTGTTCTTGTTTAAAAGGGCAAAGCACATATTTGACATGACAAGTAACCCATTTGAACTTCGGAAATTCTATCAGCATTTTGACCAG
>Bla283
ATGGCTGATCTCATTTTAAAGCAAATTTGGAACTGGCTGGCGGCGGGATGGAGCAATATGGCCGACTTGGCGGATAGAATAGACGACTTGATCTGTAGCTTCGAAGGCGGCGCAGAAACAACAATGGATACTGTGGCTATGTTGATATTTGGTTGGATGATATTTGGATTGTTTGTACTTGGCATAGGGAGATACATTTATGGTAGGTTTATTGTCTCTTCAGAAGTGAAAGATAAATCATCGGTTGTCGTACCGTCTGCTGCTATCGCTGTGGCTACAAGTGTCAGTGAAGATGCCCCGGTTGCTAAAGAATTACCCCGAACAACCGTTTCCGCTGCTCCGAGGACGGCAGGAACCCCCGTACCTCCCACACCCCCATTACGAAAGAGAATATCAAAAAGGGGGTCTGGCCCTGCACCATCCCCAACGAGAACTACATCCTACATCCAACCACCCGTTGCTACAGGACCTGAGAGTGAAAGTGTTAAGTGGGTCAACGAAGTGTTTTATTGGTTATATTCCGATTTGGTGGTAGTGAATGAAATATTAAATGCTTGGATGCAATCCCTCAACGAGTTCACCAAGCAGTCTGTCACCGAG
>Bla284
TCTCCCGCACCACAAATTGCGATGGAACATTCTTATAGTCTACCTCCTCAGAAGGATCCAGCGTCATCACCAGCAAGTGTGGCTGGAAGTGACAGTTCTGCCAAGAGGAAATTGCCCCAGTATCAAAAGTCTCAACAGTCTCCTGAAGAAGCTGCAATTAATCATGATCATGGCTACATGATGCCACAACCCAAGACACCACCACAACCTCTAGCAACCATCATGGAGGATAATGAAACTATGGTAACACCAAAGTCGAAGAAACCTAGGAAGTCATTAAAGTTTGAAGGTGCTTTAATGACACCAAAGAAATCTATTTCTAAAGTTTCTAAACCAACACACTCCATGATTTTTGGTAAGAGAGATATGATGGCTGAAATGACAGTGTTGTATGAGTTCTTAACCCGTGGCATTGATGCAGAAGACATAAGTTACTTGAGGAGAAGTTATGAAGCAATGTTGGCAGATGATACTCAAGGCTACTGGCTCAATGACACTCATTGGGTTGATCATCCT
>Bla285
GTTTGTTACCTGAACTGTGTACGGATTCTTTGTAAACATGGTGCGAATCCTAACTGCTCATCACGAAGCAATCTCACCCCACTCCACGTGCTGGTGTTCACTGCTAGTGAAAACATTGCTCTTAATCGTGAAGAGGAGAAAGCTCAGAACTTTGAATTCATTCGAAATCTTCTGGTACTGTTGTTACAGTATGGTCTTGATCCTAACGTACGTTTCTCTCAGAGAACTCAGCATATTCTTCAGTCAATCATGGACATGGTTAAAAAAGCTCGTAGTCCGTCGGACATTAATCATGTGTATGATCTGACTTTAACTTTAATACAGTATGGTGCAAATCCAAATATAAATATTTCAACTTCAGAATCAATGGCAATTTGTCATTCACAGTCATCATTGTTCTTGAAGAAGTCATCAAATCAGGTTCTGTATTATTACGTAATGTTGATATGCCGTAAAGAGGATCTTCTCCTGGATCCACAGCAGAGATTTGCACGCATAGTGTGGCTGTATTATTTGTGTATGAACCATCGAGAGTTATTTGCATGTCTTAAGGTGCTATATACTCAGCAGACTGGACTGGTGCCAGTGCGTGGGAGTGCGCTCTGTAATTTGGTGCGTGAATTATACGCACGACCAAGGACGCTCAAGCAGATCTGCCGTGTAGCCATCTGTGTTGCTCTAGGAAGACGCCCAGGAATGCATGTAAATAAACTACCTTTGCCAGCACCACTCAAAGATTACATACTCAGTTTTGAACCA
>Bla286
ATGGCTGCAACGCAAGCTGAAAGCCAACAAAATGAGGTGAATCGTGATCAAGTGCAGCAAGACCAGCCTCCAGATTTAAGTAATACGGTATTACAAAATGGAACAGAAAAGAGTGGTGGACGAGGAATAGTTGGATCTGATAGTATAGTTAACACAAAAACAAAGTCGCCCGGTCAAAACAGCCTCGCCATAGAGATGAGTCAATATCGACAAGAGTCTGGTGCAGGGCCTCCTATTCATAATAGTTCGGGAAATAGTGATCAAAACACGAATAACAGTGGTGTGGATAGCAATAAACTGAATTCTGATGGTAAATCGTATGTGCAAAATTCAGAACAAAGTGCGGGAAGTGAACAAAGTTATGGAAAAGGGTCAGACGGTGGACAAAACATGCAAGGATTTGGTTTAGGATTTTCCGCTAGAGGGAACTATCATCCTGACCAGCACGGTGTTGGAAATCCAGTGCAGAATAGTGCAGATAGTAGCAGTTTGCATCAAAATCACCCCTTTAGTCAGTTTAGCCCCCAAGGCATGAGGCATGGATTTCCAAGTTCTAAACCTATGCCAGGTAGTCCTATGGTACCGCCAAGACCTCCTAGTGCTGGACCCAATATGAATGCACCCAGTGGTGGTTTTTCATCCCATACTCAACCCCCAAGGTTATTTTCAGGACAAAGTATTTCTCAACCAACAGGACCCACCCCTACATTAAACCAGTTACTGCAATCCTCTAATCCAGCACATCGGTACCAAAACAGCTATGGGGAATATGGGATGCAGAAAGCGGGTGACCAAGGATCTGGGAATATGCCATATAACCAATCTTGGTCCCCACAGAGGCCATTGGCTTCCTACAGCCCACAGCAAGTTGCAACTGGATACAGAAATCAACCTCCC
>Bla287
GTGCCATTGTTGCCCAACCCATCAACAGTCAGTATGAGTCCACCTCCGGGCGAAGTGGCTCCCCGTCCGCCATTCCCCAGCCCAGCGTTGGAAGATGCGACAAATGCTGGTATTTTGGGCATGTCTCCCCTCTCTGCTCAGGTTCCCATTCAGGATCCTACAAATTTTTGGAATGGAATTCTTGGTCAGATCCAGAACCAGCAACAGAACCTGAATTTGCCACAGTTAGACCCAAACCTAGTTGTGAAAAATGGTTTCTACGATCATGGTCTGGCAGGACACAAGACTCCGCTCCACACAGACAAGCCCAGCAACGCCCATTTCCAGCAGCAAGTTGTGTCTGCTGCAAAGAAGCTGCCACCTCATTCTCACACACTCAAACAAGGTGGTGGTATGCTTTTCACAGACATTTTTGCTGGAGACTTGCAGCAGACGATCAGTACCTTTCTTAGCAATCCCCAAAACTTGGACCAGATCTTAGGGTCCTTGTCAAGTGCCATTCAGACCAATGGAACAGCTTCAGCTGGGATACCTGTTCAACGCCAAGTTTTAAGCAATCCTCCTGGGTTTACTTTCATTGGTCAACCAGGTCAGATGCTGCAGGCACTTCAACCTCCTCAGCCTCAAGCAGAGCAACCTTGGGCAATGTCTGTGGCTCCTTCAACTACTACTGGCCCGCAGTCGATAGTTACCATGGCTGCAGCACGGCCAATTCTAGGCAGCCCGGTAGCTGGCGGACGTCCCATTCTCAGCACCGCAGTGCCTGCGGGCCGTCCCATTCTGGGAAGTCCGGTACCAATGGCAGTTCCCCAACCAAAGCCACTGGGGTTCCTCGATGTGAAGGCAGGACAGATCCGGCCATCACCATTCCAAAATGGTTGGGCTCCCGGTACCTTTCTTACTTCACCAACAATTCCTGGTGGCACTACTACACAGTTCGGAACATATTCTGGTCCAAGTCTGGTGCCCAGTTTATGGTCACATCCTGGAAGCCCCATCCTCATTGCCTCACCTCCTGGACCAACTGCTGCAGGGCTCATAACACCAATAGGACAGAAAAGGAAATACAATCGCTTGTTACCGTCACCTGAACCCAGTCCCGAGGGTAATTATATCGGCCAGCATTCCCAGGGGCTAGGAGGCCATTACGCAGATTCGTACTTCAAACGGAAGAAGAAGAAT
>Bla288
CTAAAGATCACACAAGAGAGTACCACTCAGGAGGTGGTGTTGCAAGCACTGCAGAAGGCTGGCCTGGGTGCAGAGAGAGTTCATGACTATATTCTGGTAGAGGAGGTGGCAAGGAGCTGGGAGAAGAAAGACAGGGATGTACCTGCCACGCAGAGAGTATTAGACCTACAGGAGAGGCCACTACAGGCACAAGCACAATGGCAAGGTGAGGGTCGCTTTTTACTTAAGAGGATGGGAGATGATCCCAGCAGTAGGGCATGGTTGTCATCTATCCGAAGTACTGCAGGGCGAGAGCGTCGCTCCATGCCATCCTGTATGGGAAGTGATGCTGCGGGGCCTGGAGTGCCATCTGACACCTTGCATCAAGAACAGCAACAACTCCGTACCTGGGAAGAGGCTGACACATTCTTAGTGTGCGTGTATAATGTCTCGCCAGAGATCCCTTATGCCATTCTTAAAGTTCCACTAAGTTCATGTGCACAGGATGTATTAGCACAGGCACTAGTAAAGGCAAGGCGAATGGAGGACCCTGCGAGATTTGTACTGGTGGAAGAACTAGAGTGGGGTGGAACAGGTGGTGGGAGTGCAACTCGTCAGCAACGAGTATTAGGAGATGATGAAAATGTATACAGTACACAGGCACACTGGCAGACTCTGGGGCGGTTTATATTGAGGGAACGTGACCAGGTGACACCACCATCTGGAAGACGTCATCGTGTGGCAGCAAATTTGCGTACAGCCACTCTTGAAAGGCTCAGTAAAGGCCTCTATGTTGGACATAGGGCAAGCATGGGTGGAGGGAACAAGGAAAAGGTTCCAGTGCAGGAAGCTTTAAGTGATCCTACTACAACCCGTAGTACTAAGCCAAAATTTCCCCCAGTAGGTGATGGGATGCGATTAGGTAGTGGACGAGTGATTGCATTAACTGACAGGGGTAGATTAGCCAGGGCATCTGTGCCACAGCAAACCCGAGAAGTGCATTCAGAGGGTGAAACTCTCAGTGATGATGATACAAGAGATGCAGACCTCATGACTACTGTGTCACGACTAAAGAAGGTCTCCCTTAGGAAACTTCGGGTGTGGAAATCT
>Bla289
TGGGTCGTCCTGTCGTTCACGTGGTTCCTGGCCGCGGGGCTGAAGTGGGGCAATGAGGCCATTGCTGGATACTCACAGTACTTCCACCTGGCGGCGTGGCTCATCCCCACGGTGAAGTCTGTGGGCGTCCTCATCACCGCCGCGGTGGACGGTGATCCTGTGGCCGGCATCTGCTACGTCGGCAACCAGAACACCGACAACCTGAGGGGCTTCGTTCTGACACCTCTCGTCGTGTATCTTGTAGTCGGAACATCGTTTCTTCTCGGAGGATTCGTCTCCTTATTTCGCATTCGGAACGTGATAAAGCAGCAGGGAGGTATCGGGGGTCGAAGTAAGGCCGACAAGTTAGAGAAACTAATGATAAGAATTGGAATTTTCAGTGTGCTATACACAGTGCCGGCTACAGTGGTGATAGGATGTCACCTTTACGAAACTACTTTGTACGCGGAATGGATGAACCCTTTGGTGTGTCCGTGTGAAGCGATGGCGCCACGCTCGAGGTTAAGACCCCTCTACTCTATCCTCATGCTCAAATACTTTATGGCGCTAGCCGTCGGCATTACGTCAGGTGTATGGATCTGGTCAGGAAAGACATTGGATTCTTGGAGGCGACTTTCAAGAAGATTTTTCGGGGGCAGTGGCGACCCTGGCGCCGTCCTAATAAATCCGACGGCTAGTAAAGAACGTGCCGCCATTAAACAACACTACGTGACTTCTGGAGGGGCTGCGCCAAGCAGCACTCTGCTGTCAGGACCTCATATTACAGCAGCAGCTCCGGGGAGCCTTCAGTCATCGAGTCAACATCATTTCCATCATCAGCAGCAGCAGCAACAGAGTCAAACGCTGAGTCACGTA
>Bla290
GCGAAACTGGAGTTGCAGCAGCTGGTTAGCCGGCTTCATAGAGAGGAGGAGGAGGCAATCCGCCACCAGTCCGTCTCCAGCTGGAAGATGTTCTTCAGACCGCAAATTCTCAAACCAGTTGCCATCATCAACGTGTTCAACCTCATCCAAATCATCTCTGGCACCTACCTCGTCATATTTTACGCAGTTAATCTCATTTCCGAAACAGAAAACGAAGCTGGAGGCATTGACATTTTCCTAGTAGCCGTCCTCACGGCAGTGTGCCGTCTCATCTTTATCATCATCGCCTGTTTCCTTCTCCTCTGGGTTGGCCGTCGTCCGCTAGCACTCTTTTCCGGCCTAGGGTCATCGGCTGCAGCCTTAGGAGTTGGAACGTTCTTGTACTACCGTCACCCTTCATCGGAACCATCGGACACTTGGATCATAGCCGGCTTCATCCTCGCCTACGTAGCCACCAACACGGTCGGATTTTTTGTCTTGCCAGGAATCGCCATTGGTGAATTACTGCCAGTAAAAATACGAGGATCTTTTGGTGGTTACATCTTTGCTATATTTAATCTTTCTTTATTTTTTATAGCTAAAGTATTTCCGTTCATGTTGCAAACGATGGGATCTCACGGCGTGTTTTGGATGTTCGGCATATCTTCAATAATTGGAACATTATTCGTATACCTCTTCTTCCCAGAGACTAAAGGAAAATCGTTAGAAGAAATCGAAGACTATTTTGCTGAGAAAAATGTGTTGTGGTTAACGAGAAAGAAACATCAAAGTACCAATGAACCACTAAAA
>Bla291
ATCAAAGATGCAGAAGAAGCAAGGGAAGTGAAGGAGGAGAGGCAAGATGAATGTGACATGCATATGTCCACTCCTGAGGGAGAAGAAGGTAGGCATGATGAAGTAGATGAAAGAGAATCCCCTATTGCCAGAAGTGGGAGTAGAAATTCACCAGGTGCTGGGAGTAATAGTGGTGACCTTGAGGCAGTGAAGAGGATTCTGGAGACTGTAAATGCTACAGTAACTAAACAGTTTCTGGAAGCCAACATGCAGAAGTTGACTTCTTCGGCATCTTCAGGCAGCAGTTGTCCAAGCATTGCCAGTGTATCATCTCCACATGCAAATGGTACTGAAAACAATGTAACAGAGTTCCAAAAAAAAAGTAGCGAATTTTCTTCATCAGAGTTTTCATCATGCAGACACTGTCAGAAGAAATTCCCCAGTCCCATCGACCTCCATCAACACGAACGTTACCTTTGCGAATGCCGTCCAGGGGATCGCAGAAGTGAAGGACTTGCTGCAAAGTTGGAGGATGCTGTTACAGTGAAGACAGAAGAGATGTCGCTTAATGGTGGTTGCAGTGGAAGTGAGGATGGCGATGATGGTGATGGACGAGCTTCTGGTAAGGAGCCAGTAACAGAAGAAGATGAGTATGAAGCTGAATCCATTACAACAACAGACCAGGTTTCAGAAGATGGACGCAAAGTACGTGTGAGGTCCCTGATAGCTGATGAGCAACTTGCAGTCCTCAAAGGCCACTATTCCCTTAATCCAAGACCGAAGAAAGATGAATTGTCACGAATAGCAGACAAAATTGGGTTTCCAGTCCGTGTTGTACAGGTCTGGTTCCAAAATACCCGTGCTAGGGACCGTCGTGAAGGGCGGTTAGTTCATATCCCATATGTTCCTCTGGCAACAGTTCCGGGTTTTCCTCCAGCATCTCTCGTGCCTTCATCACAACCGTCACACCTTCAAACTATGAATGTGGGCCATTACTCTACCGCATCACCTCCTCTATGTCCTTCCTCTGGTGCAGAACAACCGCTGGACCTCTCTACTAAGAAGAACCAACATTCTTTAGCTTCAACTCCATCCAGTTCACCACTTAGGCCAACGTCAGCAACAGCTCATTCTGATTCTGGCGAGGATGTCGGTTGTGCCATGAATCTTAGTCGCAAATCCTCTTCACGTAGTCCAACCCCAAATAGTAATGCCCTGTTAACAGCACCTTTTAGACAACTCCCTCCATTCCAGCAGCCCCACTATCCACATTCCTCGTGTTCATCGTCATCTGTAGCAGATTTCCGTCGGACACCATCTCCAATGTCTTCAATAAATTTGCAACAGCATATTGAAGGGCTCAGTAATGGAATTCCAAATGGCAGTAGGTTAGCACGCATCCTGGCACAGCCGCCCGTAACAGCATCACATCGCATGGTAGCCAGTCTCACAAATGGAATCAATGGCAGCACTGTGGGAATAGTTCCCATGGAACGGCTTATGTATGGGGCTGATCTACATGTATCATCACGCTCTCCACTACCCATATTCAGTCATCAACATCACCTGGAGAATGGTCGAGCTTGCAGTTCCAGTCCCAGCTCCGACAAGCGCTCCTGGAAACAG
>Bla292
ATGCCAAAAGTGAAATCAGAAAAACGCGGTGTGGACGCTGAGGAAAAGAACGGATCCTCGAACGGCGAGAAGAAGTCCGGGTGGTCGGGAGGTCATCTGTTCGGCAGCGAGACGACCGAAACTACTTTCCAGGGCGCCGGTTTCAAGGACAAGGAAAAAGCACTTGAGACACTTCATCTGCTGGAGGGACGCGACGTCACGTTCCAGTTCCAGATCATCAACTCCATGTTCCATCGCGCGAAAGTTATTCACAAGCGCACGAAAGATCCCGAGAAAGTTCGTAACCTGGCCGAGGCAATCGATACTTTCGAGAAATGGTTGGACGATTACCGATCCCACAGCCGTGCCAAGGAGAACCTCACCTACCTGCCTCTGGACGTGGTGCAGGCCTTCAAGCCGTTGGCTGACAGATACGACATCAAGACAGAGGTACCCGGCGTCGAGGCCAACTTTCTGAAGGTCTACCTCGAGGCGGAAGGCGACCTGAAGAAATTACGCGTGCTGAAGGTGAACTCTCACGACGAGAAGTCCATCACGTGGGACGTTCATCGCAATAAGAATCTGAAGCCACTTGTGGAGCGTATCAAAGGCGAAGATGCACCTCCTCTGTATCGCGCTGAAGGGAAAGTTAAGGGCTTGCCCTCAAGAGAGCATGTGGAGCTCGTGATGTGGGGATACAGCCCTGAGGTGACTAAACTGAAGAAGACGATCCCGTTGTTGAAAGAGCTCGAGGGCAAAGATGCCAGTGGTCTCATAACCTCAGAG
>Bla293
GACTATCCCTACAATGCAGTCCCTTGTGATGACTGCTGGGAGGATCGTGTGGACAAGCTTCTCATCTGGGAATCTCCCCAGACTGGCAGTAATAACACCTCAACATCCAGCACTAGGGTTTGTCTTTGCAAACGTGCCTCAGGAGCCCAGTCGTTCCCCACTCTGCCAGTGACCGTCGTCTCTAAGGGAGAGTCGCTGAACCTGCAGCTTCATGTGGACGCAGCCCACGCTGCTTCAAGCTATTTCAAACACCCAACACCACTCTTTGAAGCTAGATATGAATTTGTGCACGGTCCGCTGTGTGGACCGCCTCTTATACCTCCGACAGCCGAGGGCGAGTTACATTTTCCCTTCTTTGAGGCGCTAGGCTACGTCGAACCTCCCAAAACCATCCGATGCATCTGGGAACTTAGGGTTACCCGCCAGCTTGACCTCTGGCTTCACATTGACAAGATAAAATTTGCTTCCAGAACGTGTGAAGATGGCCGACTTGAGTTTTTCCTGCCTTCCAAACCAAATGAGCCTTTTCTTTCTGTTTGTGGTGAGAATGTGAGCTCTCTTAAGCAGTTGCCGATTCTGTCAGCAACGGAACTGTCTATGTTACCACCGCCACAGACAGGCGCGACACCGACCATTTTACCCGCCGCGGCAGACGCAGAAGCCCCGTCAGTCAAGATTCAGTTCACGAGCTCGGTCTCACCCACTCGAACAGCGTTTAAAATCGCGTGGACTGAAATGTACCACTTACCGAGAAATCCAGATGGCACCATGATGACTTCGAGACTGACGGAGAGCAGCAGTTCTTCGGGCTCGTCTGATTCTGCAGGCAGGTGTGAGTTTGAGTGTCCTGGCGACTCTGGTCTGTGTATACCAACGAGGTTGGTCTGTAATGGAGTCGTGAATTGTCCAAATGTCACATTGGACACAGTTGAAGAAAGTGGAGTGACGGGTAGTGATGAGTCACCAGAATTATGTGAGAGAGCTGAGGCAGACGCCGTCAACTGGTTGGCAATAGGACTGGGAGCTGCGGCTGGCGCAGTCCTGGCAATCACGTGTCTAGTAGTCCTGTGTCGTGCTTGTTTGTGTCACAAGCGGGCGGGGGACCACGACGACGATATCGACATACCGTAC
>Bla294
CCAAATGACACCGTCTCTGCAAGACGTGACATTGATGATCCAGAAATACTTGAAGCACTGGAACGCTGCTATGAACTTGTACGTGAAGAAACCTCAACCAATGGGCAGTTGATGTCTGGAACGTTATTACAGCGTTATCTGAAACGACCTGTGTTTGAGAAGCTAAAGATGCGTCTGACACGAATGGACCACAACCTATTGGATGTCATCTGGCCAGGAGCGAAAGAGGTCCCTGAAGATAATGATGATGACTTAGATGAGGAACTAGAAGAAGTAATTCAAAGAAATGGAGGAGTTCTTATTCCAGATTATGAGTCTTACACTGTGTTTGCTGAACTTCTCATGCCACTAATTAAAGATCTACATGGTCTTCTTGTAAGTTATGATCTTAACCCACAACCAAAGTCAATGTTCTTCTTGGCAGAAGAAGGTGAGGACGAAGATGAAGATGAAATCAGAAAGAAAAAGGGAAGTATCGGTGAAATCATCACTGACCCTTCCGGTAAACAAGTCAAATCTGGAAGAATCGAGTGCTGCAGAAATGTGGCTGAATACCAGATACCTTCAGGCTTGAGTTTTGCACAACTTGAGGCTTTAGAGAGAGATTTGGTGAGTGCTCTTAAGGACTGTGATCAAGGACAGACTGGCGATAATGATGATGATGACGAAGAGAAGTCATACTACTCCATAGCTGAAGTATTGGAGGACAATTCTGAAGTTAAAGACAAACTTGAAGCATCAAATTTATTGGTGCTGCTCACTGACGAGCATGAAAATGAAGAAAATCTGTTACATGGTCAGCACTGGCCTCATGGGAGAGGAGTGTTCATTACTAAGGATGGAAACATGGCTATCTGGATCAACGTACAAGAACATCTGCGAATTGTGTCATCCACTCCAAAAGATAACCCAAGCAGCTTGGGTGAGGCATATGATCGCCTTGCACACTTGATTATGGATCTGGAGACAATGTTTGAATTCAAGACAGATCTTCTACTTGGAAACTTGACTGCTTGTCCATCTGTCTTGGGGAATACTCTACACATCTATTTGACTGCACACCTGCCAAAGTTGGGACAGGAAAAAGACAAACTAAAGCATTTGTGCTCTGTCCGAGGACTGAACATAAAGAAGAAGTCTAAAGAAGAGGACATGTTTAACATATGGAACCAGCAAAGTCTGAGCATAACAGAACATCAGACACTGAAGGACTTCTCAATAGCAGCTTCCAATATTGTGCAACTGGAAAGTAATCACTCCAAGAAATCAAAGAAA
>Bla295
AACAAAGGAGATCCAGATGATGCATGGAAACATTATGCTTCATCTGTTGAAGAGAGGATGCTGCAGTGCACAATGACAAACAAGGAAGAAGGGTTTCACTATAACTGCTCTATCATTCCTTTCTTTGAGCTTGGATCCCTTCACCATGACTTCTACTTGCTGAATATACGTCTCCCTGTAGATGCTGTCAAGAAAACCAACCAGGGTCTTGGTCATTTAGAAGACATATGGCTTGTTGCCATAAATCAGAATGGTGGATTTACAAAAGTCTGGGTTTCACTGAAGACTATTTTCTTTCCATTTATAATTGGCATAATGATTTGGTTCTGGAAGAGAGTGCATCAACTGTCAAGGTCTCCAGCTCTCTTGGAGTACATGCTTTTGTTTCTTGGTGTGACCCTCACGTTTCTCAACATGCCACTTGAGTATCTGACTCTGGCATTTGATATGCCCTTCATGTTGCTCCTGGGTGATATTCGACAGGGCATATTTTACGCTGCTCTGTTGTCCTTCTGGCTGGTGTTTGCCGGTGAGCACCTGATGATCCGAGATGGTGTCGACAGCAACAGTCTTCGGGCTTACTGGAAGCATTTGAGCGCTGTGGTCATTGGCTGCCTCTCACTGTTCATATTTGACATGTGTGAGAGGGGTGTTCAGCTTCGAAATCCATTCTATTCCATTTGGGTCACTGATCTTGGCACAAATCTTGCTCTCACTTTCATAATCCTTGCTGGAATCTCAGCTGGTGTTTATTTTCTCTTCTTGTCATACATGATCTGGAAAGTCTTCTGCAACATAAGTGCTAAACGTACAGTTCTTCCAAGTATGTCCAGTGCCCGGAGGCTTCATTATGAAGGTGTCATATACAGATTCAAGTTCTTGATGTTGGCAACACTGCTGTGTGCTGCTATGACTGTCATAGGGTTCATCTTGGGGCAGGTGTCAGAGGGGCGCTGGAAGTGGGATGATGATCTGGAGCTGGAATTCACATCCGCTTTTTTTACCGGTGTGTACGGGATGTGGAACATCTACATCTTTGCTCTGATCGTGCTGTATGCTCCCTCACACAAGCAGTGGCCTTCAGAGAGTGAACACCGTGGCAGCACCAATGAGGAGATAGAGTTCAGCCGCCTGCCGACTGACCCCAGTGAAATGTCATCTCTGACAGCATTTGCAAGAAAGTCAGCGATGGAT
>Bla296
GCCTGTGATGGCAAGGGGAGTTGTGAGCTGGAGCCGGGAGCGGAGCGCTCTCGCCTAGGCGACCACCTGGGCGACTGGAAGGACCGCAATTGTCTGTGTGACGCGCAGTGCTCCCGCTATGGCGACTGCTGTCTCGACTCGCCACACTTCGTGGCTGCAGAACAGCGTCGCGGAGCTGCGTCCTTCACGTGCGTCGAGCTGCGTCAGTTCGGTGGCATCTATATGCTGACGTCGTGTCCACCCGAATGGAGCGACGTCGGAACGCGGTCGAGGTGCGAAGATGACAACCCTAGCCTACGAGACCCAGTGGCGACGATGCCAGTGACGAGCCACAGTTCAGGGCTCACGTATCGAAATATTCATTGCGCCGTCTGCCACGGAGACATTTATCCCAACAGCACAGACGTGTGGAAGCCGAGACTTGAATGCCCTAATCTGATACAAGGTCTAATTCCAAACTTGACAAGTATTGATATATCCCGTGCTCTCATCTTTGAACCAGACCAGAATTCGTGGACGCTGCGTCTCCCTTCTCACAAATCTATCAAACGTTACAGCTGTAACTTGGACCCTGTGCTTCCGGATACTTCTGAACACATCGTGCGTCGTTGTCCAGCGGGCATCATCCGCACATGTGCTCTCAATTGGACAAACACGGACGTAAGAAATAGGTGTGAAGCATATACAGCTCTGGTGTTCTATCAGAACGACGGCTACAGGAACGCACACTGCGCCATCTGCAACAACGTCCCAGTTCAGAACCTCGCCTGCGTTAGGGCATCAAGCCGTGTGTCTGTATATGGAAAGGAATTCAGCCCCAAAGCCTTCGCTGTTCTGTTTGATCTTACTGGTGACTCTGGAAATATCGTTGGAAAGGAACGGGCATGTTCTAGTATGGATCAGCTGTATGACCCGTTCTTCAGACGCTGTCGTGACGTCATCTGTTCACTGGAAGGGCAGAATTACATCGAGGGTCATTGCATCAGTGTTTTACCTCCTGTCGATTCAGGTGAGGATTATCCTGTAGCCAGCGGCAAGCATCGTAATGACAGCGGTGCACTTGCAGACGAAAGTAAGTCGGATTATTTCCGTAACTGCCCGAAGTTTCTTCTCGAGTCCGACGAGTATGAATTACTGGACGATGGGACTCTGAATGTCCCGGCCTATCACCGCTCGTACCCACAAAACCAGTTTTATATCAGGAGCGACGGTCGTCTGGAGATCTGCACGGACGAGGGTGTGGAGTACGTGGACAAGTTCAATCCCAGCATGAGTTACGTGACAATGGCTGGCCTCGGCGTCTCCATTATTTTCCTGCTGTTACACTTGACGGCGTTCATGTTGCTCGCGGAACTGAGGAACCTCTCAGGCAAGAATCTGGCGTCTCTGTGCGTTTCTCTACTCGCCGCCTACACCGTCTTCATAGTCGGTCAGTTTCTAGAG
>Bla297
GGCACTTGCGGAACACAGGAGGGAATATTTCCGGCGGCCTATGTTGAAATTCTTGAAGATAATAATGTAATGGAAGGCAGTGGAATATCACACGGAAGTAAATTCAAGTTACCAGCACAACGTCCAGAGCCTTCTGATAGTGATACGAGACAGAAATCGAATGATACGATTGACTCTTTGTTAGCTATATCACCTGATGTACAGTTTCCGTCATCTGCGCGAATTTCAGATGCGCAGACTGTAATCGAGTCTGATATTTTTGATGATGATTACTTTAAAGTGAATATGCCATCCTTGTATCGCAGTGAGTCTTATGGTAAAACAAACAAAGTTGAAACATGTAATGCTCAGCCTTTAGTGGAGATAGACGTTGTTCCGTACGGCATCACGTTATATCCTTTTTTTGCTCAGTTTGATAATGAACTAGGTTTTCATGAAAATGAAATTGTTACACTTTGTCGCCATGTTGACAAAGACTGGATTGAAGGGAAAATTGATGGGAAGAAAGGCATTTTCCCCAAAAGTTACGTCAATATTCTTGTGGACTGCGAGGGTTATGCAACTGCTTCTTTAGATGTCAGTTCTTCCGGTGGACCACAGCATTTTTCACGTGATGACACGAATACCGAGCTGCCTGAACTGACACCAGATTTATTTGCAAAGATATTATATAATTTTGATGCACAGATGAATGGTGATTTGACAGTACAGAAGGATGAAGTTGTGTGTATCGTAAGCAAAGCAAATGAAGATTGGTGTGTAGTAAGAAATCAGTCTGGGAAAATTGGCCTTTGTCCACAGAATTACTTGACTCCTTATTTAACATCAAATGAGTTAAAAAATGAGTTAGTCCGAGGAACCTCACTTGCGTCAGATAATTTGCTTGATTTCCACAGTTCAACTGAAGCAAACTCTAACAATTTTGTAGATACTCAATGTAGTGATGGTAGAAGAAAATATGAGAGTCATGATTTTATAAAACCAGGAAGTTCCTCTTCACACAAAGAGAGCAGTATTGAAGACCTCATCACGAAAAATCTTGAGACTTACCATATCTCATCGCAGACTTCAAGTTCTTGTTTTAATAATAGACATTCATTGGACCTTTCTGAGAACAGGGATGCAGACTTTGTATCAGGAAATGCTGATAAGTACATGCCCAGAGACAGATTATCAGTTTCTTCTAAATTACAGCAAGAATCCGCTAGTACATTTGAGAAACTTACAGAAAATTCTGAACATGTGGAAAAACACCACCCATCACCTCCAGTATTACCGCCACTTCGGCATCTAGAAGACGATAAATGCAAGCCCTCAGAAGAATCAAGCAGTGAGGAAACATCTTGGGAGGGAGGTAAATCGAGTTTTTATTTTCAT
>Bla298
AAGGAAGTGCCATATATTACTGAAGAGAAACTTCTGAAAATATTGGAAACATGTAAGCAAGAGAAAAATTATGCGTTATTGATACGGACATTGGGCAAAGTGTATTCAAGTGCAGATTCATTGGGTAGGAGCTTCATAAAACAGCATCCAGACTCACCGATCGACGCTATGTTAGACAAGGCTCCGAAAGATCTGAAAAATCTGAAGAAAGAAGATGTGAGAACAATGGAGGGAGACTTGGATAAAGATGAGGATAGTCAGGAAGCAGATGAAGAGGAAGGAGAATGCTCACAAAGTAGTCGAAGCCGAAAGAGTACAAGTCCTTCTGATGACCTGAAGGTAGATATTCCATCACTCCGTCGTGCATATCAGGCACTTTTTGAGGTGCCGGGGAATGTTTTTGAGAGTGCGTTGGTGCAAGCACTCAGTACGCTCTCTGAGAATTTGGAGTTGGACCTTCGAGTGTTTGGACGAGTCTACAGGGATGATTCTGAGGAGTTGCTGAATGTGTTTGTGATTGTGTTGGAGATCCCTGCTCTTGGTTCATCAGAGTACCTGGAGATGGCACTACCACTGGTATGCAAGGCTGCGTCACAACTCCCGTTGAAAGTGCAGGCTCGTCTCGCCCAGGTCTGGGCTCGAAATTGTCGCTCGCGTCTTAAAGGGATGCTCGAAGCGCTTCAGCAACTTGTGACACTCAAAGTCATCTCAGGTCAGTTCTCGCGAGACTACTGTGTGCAGGACGAAGAAACAATCACAGCACCGACAAAACTGATGAAG
>Bla299
GAGGAATTAGTAGCAAGACTGAACAAAGAAAGGGCAGAGCAACTAAAAACTCTATCAGCAGAACTGATTCTGTTTGAATCTCGATTATGTCGGAAGCAGAAGGATATCAGCGTCCTGTTAACACAGAGAGAAAATGTTATTTTGTGTCAGCAACGTGCTATCCAGTTACTGCAGCAGCGACTATTAGATGCAGGACTTGACACATCGAATCTAGACCTGCAACAGTTTGATTCTCCAACTGGAGAGACTAATCTTGACTCACTCAATGACAGTGACAGTGCAGTTATCATGGAGGATAATATCGGCAATGACCAAGATGTCATGAGCGTGTTGCCCCGTTTTCGTCCTGGAATCGATGGCGTCACAGTTGTGCGTAGTGTGTCGGATGCTGTCGAGCCAGGGAATAAATACTTGTCTCTACGTCGTTCAAATGGTTTCCTCAGACGCCCAGAAATATTAGAGACAGTTTACAGTGTTGAGGAAGATGGAGAAGACGTCACACCTCAAACTACCACTGCAGGGATCAAGACTGATTTGCCCTGTGAGAATGGCACTTCTTCTGAGGAACCTATACAACATTACAGGGGGAGCTGGGGGAAGAGTGGGAGGCTACAGGGGCTGTATGGGAGCTTTGAGAGGCTCAACGAGACACCACATAGGCAAAGGCACTCGGAGGAACCACAACAGAATCAAGTAACAACTTACAATCGAGTGATGAGTAACCATAGGTCAGTCACCAAACCGAAGGATGTCAAGTACAAACGGATTAATAAAGCTAAGTCTAAATCCCTGGAAGAGCTGAGAGGTCGTTTAAGAAACTGGGTGGACAAGGGAAACAAGCTAGCATTGTCACTCGACCAGTCATATGCC
>Bla300
ACCCAGTTCCCTGGAGAGTCAATTTCATCATCTGTATGGGGCAGGAATTCCATTTTAAAAATGGAGTCTAATTCAGAAGTATATGGTGAAAGCTTGAAGTTTAAAAAGGAAAATTTAAAACTGTGCAGTTCTTCTTCACATATTCAAAACAACAGGTATAAAGAATTGGATGTTAATGAACAGATTAAAAATGTATTTTGTTGCCCACTCTGCTGTGAAGGACAAATGATGGCATGTTGTAATGAAGAAGAAACTTCTCCAGTGATGACTGATACAAATATGAAAAGTGACAGGCTCCCATCAGATGGCAGACAGTCTTTCGATTTATTCAAAGAGCCAAACAATAGCAGTGCAAAGGAAAACAGTTCATCAGATAAAGCTGACATTAGCACTGATTGCACTAACCATTTTCAAAGTAATGTTGTTTACGAAGTGAGAGATGAAGAAGGAAATAATTACACTTTTGTAGAAAGTGGAATTGGATGGTGGAATGATGAAAGTGCTTTAGAAAGTGCAGAGATTATAATAGAAACATTGAATTCAGAGGAAGCTAAAGTTCTCTGTAACTTGGATGATGAAGATAGAGTCCCAGCTAACAGCTGGAATCTTGTAGGCCAAATGGAAACAGAAGGCAGCAGTTTCATGTGTCAGCTTTGTGGAGTGTCATTCTCATCTGAAGAACTTTGTTTGGACCACTCCAAAATTCATGCTGAGGAGGGCTGTTACCCTTGCAGTCTTTGTGGGATGTGCTTCAGCAGTGAACTAGATATTACAAGTCACCTTGAGGAACATAAGGTAGAGGAAAAGAAAGCAAGGACTAAAATTTCTAAAGGCCGTATTACATGTAGTATATGCAGCAGGAGATTTAATAATGAGAAAACACTGAATGAACATACATGTGGAACTAGTGACACCAAGCAATTTCGATGTGAGACATGTAAGAAGGCGTATATATCTGAAGAAAGACTTAGATTTCATCGCAGATTTCATGAAGGTGCCAGACCAAATTATTGTGTCCAGTGTGGGAAAGAATTTGATAATGAAGGAAGTTTATATTATCATACACGAATGGTTCATGAAGGCGTAAGACCATTTTGCTGCGAAGAATGTGGTAAACGGTTCTACTCTAATGCAAGATTAGAAGCACACAAACGTGTTCATTCTGGTGAGCGGCCTTTTGAATGTGAAGTGTGTGGGCGTCGCTTCTATGATCGAGAGACACTCAAGGGACATTACATCACACATATGTCAGTGAAACCCTTTCAGTGTGATTTGTGTGGTGTGTGTTGTGGCAGAAAGAGCATGCTGAAGCAGCATGTTCGTATCCACCATTCCAATAAATGCATGCCAAAACGTGTGCCATCCCTTATTCACTACTTCTGTAAAATCTGTAATGAAACATTTACCAGCTCATCAGATGTACTGACACACAGGACCACTCACTGGGGAACAATATGTAATGGCAGCAGTGAGAATAAGGAAACCAAACCTCATATGTGTGAATATTGTGGAGAAAGTTTCTCAATGGTGAACTTACTTGGTAAGCACCGGAAACAGGAGCACCCTGATGAACAGCCCTATGTATGTAGTATCTGCAAAGAGACTTCTCGAACTCTGTATGAAGCCAGAGCACACAGGAAAACCCACACATCAATTGATGACCTAGATGGTAAGGAAAAAATTAAGCTAGACCCAGATAAAGTGGTGACACAGAAGGTGTTTATATGTGAAGAATGTGGCATGCCTTTACCTGGTCGTCGCAAGTTCATGGCACACATGAAAGCTCATCGTATGGACCTGCCTTTTGAGTGTTCAGTTTGTAGAAAAAAATTCACTGAAAAACAACGCCTTCTTGTTCATATGCGTTTGCACACAGGTGAAAAACCTTATTCATGTAGTGAGTGTGGAAAGCGATTCACTCAGTCATCAGCTCTGTACACCCATGCGCTGCTTCATACAGGTGAGAAACCCCACTCCTGTGACATCTGTGGTAAAGCATTCCGCATCAAAGCAGACCGTGACAACCATCGACGCACACATACAGGTGAGAAACCGTACCGTTGTGAGTTCTGTGCAAAACAGTTTCGCACAGGTCAAGTGTACTATCAGCATCGTATGATCCACACTGGTGAGCGACGATTTCCCTGTGATGTATGTGGCAAAGCATTTAAACGTTCACATACTCTCGTTGTTCATAAACGAATTCATACCGGTGAGAAACCCAATATTTGTGACATCTGTGGAAGGGGATTTCGCCAAAGGACAGATATGAAGAAACACAGGGCTCTGCATGCTGTC
>Bla301
AAGAAGAACCGTCAGAAAGAGCGACGCCTGATGAAGGGCTTCAACATTGCACCAGCACCGTCGGGTACAAGCCAACTGCCAACTGTAGCTGAGTTTATGGCCAATTTGCAACAGCATCATGAGCATCATGTGTCCACCACACATCATCTTCATGATATCTTTGGTTCTACAACATCTGCCATATTTGGCAGCAGTGTCGGGGCAGGCTCCACACCAAAGAAGTCTCATCACCATCACCATCCCAACAACAACAACTCCTCCACTGGTGGTGGAGGGAATGGAGACCATCATACTCACCGTGGAGGCTTTGGACGACTTCCAAGGCTTCATATCAAGAGATCGTCTTCCCACAAACGCCGCTGGGGAACACTGATTGAGGCTGCAAAGTCAGGACGTGTTAGTAGGTTGATAGGCAGGAGTCGATCAGAAGATTCCGTGTGCAATAGTCATTGCAGGAATAATCACAACATGCACTGCAGCAATCACAGCCACAGCAACAGTCCTGCATCCGATGACATCACAGAATCACCATCTGATTCTAATCCAAGCTTGGCAGAAACTGTTACTCACAGTAGCATAGGGAGTAGCGCACTAGCAGCACTTAGAAAAAGGCGTAAGAAATTCTCAGCATCTAGAAATATAATGGCAAACAGTGGGAGCAATCCAATAGCTCCACAGGTATGTTGTGTCATAAAGGGAGGCAAAAAACAGCTTCAGCGAGCGTCCAGTGTTCCTACAAGAGCATCAGAAGTTGTCACGTTAATATCTCATTGCCATGAACAGACACAGTCCCAGCAACACTCAGTAGAATTAAGCACAGGTCAGAATGAGACTCTTACGCCGTCCACAACTGAGGAAAGTGTAGTTACGTATTCAGCAGGTGTTGGGGGTGGTGTAAGTTTGGGGTCTTCTTCCAGAGAGCCACTTTTAGCTTCAAGCAGTATGAATCCTGCTAATCATAACACACTATCACAGTGTTCTACACAGCAGCAGCAGGACTTGCAGAATAAATCACATAATGGATCCGTTGTAGTTTTGCCAAACTTGCCAGGAATTCAACCTGTAAGTGGGCATAATATGTCAGCAGGCTGGCTG
>Bla302
GTTTGCCACACGGTATCCATCTGGCTGACGGTGACTCTCGCCGTGTGGAGGTACATCGCGGTGGCCCATCCTCAGCGCAACAGAGAGTGGTGTTGCATGAAGACCACCATTGCAGCAATCGTCAGCGCGTACATCGTGAGCCCTCTGCTGTGCATACCTCTCTTCCTGGCGTTCAGCATACACCCCAAGAACGCCGCAGTGGACAAGTACGGCCAGATAGTAAGGACGTCCAAGGACATGGGCGATGCGAAGAACATGACATTGTACATCGTGAACATTTCCGAGTTGGGCAAAGCGAATGGCAATCTCTTGAGTCACATCAACTTTTGGGTGTACAGCGTCGTGATTAAGCTGATGCCATGCGCGGCGCTCACAGAACTGAGCCGAAGGCTGATATGCGCCCTCCTGCAGACAAAACGGCGTCGCCAACAGCTGACGAGCGGCAGCGCCAGGGTCTTGGACAAACAGCGGCAGACGGACCGTACGACTCGGATGCTTCTCGCGGTCCTGTTACTGTTCCTACTGACGGAATTCCCTCAAGGTATCTTAGGGTTATTATCAGTCTGGTTTGGTGAGAATTTCTTCAAGAATTGTTACCAGAAGTTAGGCGAAGTTATGGACATACTAGCACTCATTAATTCGGCAATTAATTTTATTCTGTACTGTACAATGAGCAGGCAATTTCGCTCGACTTTCAGTCTCCTCTTTCGTCCGTCGATGTTTGACAGGTGGCTGCTGGTCCCGCAACACAACGAAAACGTCGATAACAACGGTTGCACCACTGCTAATAACATGACTCTGGTAACTCAAGTC
>Bla303
TACGATCACTTTGCAGTATTGTGTGAGCTGCTGCCTGCAGCTGTGCCCTCATTAGCTGTCAACCTACTGGCCACAAGTCATGGTTACTTCAACCAGTCGCTGAAGAATAAACTTCAGTCCAGTCTGGGATGTTCGCGGACTAGCAGTTACTCGTCGACACACGCAGAATCCATCGTTAACCTCAACAACGACCCTTACCTCTGGGACAAAATCGGTCGTTGTTTCTTTCCAGGTGCCCCATTTTTCAAACTGACGTATCGTCTACATGCAGCAGAGATCGAAGCTAAGGAGTTTATCGAATCTGTTACAAAGTCCAAGGGTTGGATGACTGATTATAATATGCGTAGGAAGTTTTCAAGCCCTTTGAGGGTTGATGAACTCATGGCAGAGCATCCCCGGGTGTACCACACTCTAACAACGCTGGCTCGATCAGCAAGGGAAGCTTTGGATGACGTATTCGATAGTTTTACCATCGCGGAGTGGGTAGAACAGCGTATTTATCCAGATATCCAAATGTTGGAGCGATTACAACATGATTCTTCAAGTCTTAAGTCTGTTCGAACGTGGCCAAAGAGGCCTCTCCCACCTCTGAGAGATCTCAAAAGACTGGGCGTACAAATGCCAGAAGATGACGTGTCAAATAATAACTCGACACCACAGATATCGGGAAAA
>Bla304
GTTAACATCGGCATTGAAGACATGAATGACAACGCTCCGGAGTTTGATTCCAACACCGTGCGAATTTCAGTACCTGAGAACTTGGAGCTTGGTATTCCCCTGTACGCCGCTCACGCCAGAGACCGCGATTCTGGTAGGAACGGTGTAGTCAGGTACCGATTGGCAAGTGCTGCCGGTGGCACATCCACCGGGGGTCTGTTCGCCGTGGACTCCCGTCTGGGGCACCTCACCCTCGCTAGGCACCTCGATTACGAGACAGCCCAGCGACATAGCCTCGTCGTCATCGCCACCGACACGGGGGATCCCCCGCTGTCTGCCAACTTGACCGTTCTTGTTGAAGTTCAGGATGTCAATGATAACAGGCCTGTCTTCGAGAGAGCCGAGTACGGGGTTGATGTCTTGGAGTCTCTTACGGTCAACTCACAG
>Bla305
GTATTATTATCACACTTCGACGCTTTCAAGTTCCCTTCATCAGAAGTGGTACAATTCCGCGCCCTCGTTACACCCTGCATGCCCACATGTGAACCGGTGCAGTGTGATCAAGAAGATTCATCCGGCGAACTTCGATCCGTACAATCATTCGGTCGCCGTAGACGCCGTTCAACCAGCAGTCACACAGCCAAAGCTCGTGAAGATATGTTACTTGTACAATCCATCCACATCACCGACAAATTCGGTTTCGATCAGTCGGCAGCAAGGAAGTCCAACGTGACCACGTCTACAAGCGATAACAGTGCCATCTTCATTAGTGATACGACGTCTGGAGGATTCTGTATCAACGTAGCGGGTATCATTGTGGCTGTAACCGTCTTCCTGGTGGCACAACTAGCTGTGATTGCGGTGTGGACCTTCGTATGGCAGCGCAGAAGAAAGATCATGAAGCACCACCAGGATGCTATGTCTGTGAGTGTAAGTGTTCCTGGACTCAACGTGGCCCGTACAGATAGTCTCTGCAAGCTTTACGACACAGGGTACGCCAGGCGCTTC
>Bla306
GTCAGCAACCTGAACTTGTACCGATTGGGGCGCCGGAAAGTTTTTGGTGAAAGTATGATTGCTACAAAGTTTGAACCCCATGACAATTGGTTGCCACCTTGTTACTACGTACCTCGAGAATTGGAACAAGCTTTAATTGAAGCAGGAGTTCCTGCCAGCCATTGGAATCAAGCAGACCTGCCTGCTCTGAGGGATTTGTCGCGTGATGAGATCTGTAAACTTGTGCATGAACGAAGTGAGAAACTACACAAGATGAGCAGTGGAGAAGATGGGGTAGCTGAGGACATGCTGACATCTGGCCCATACACCAACATTGAAAATCTTCCCTGTTTTATCCCTTATAATCTTATTACCCAACATAGCATTCCTGATAAAAGTGTAGCTGACTGTGTTGAGGCAATGATAGGAGCATACCTTATAGCTTGTGGGCCACGTGGCGCACTTTTGTTCATGGCTTGGTTAGGAATCTGTGTTTTACCGAAGAAAGAAGTTATATATACTGTTTCATGTTCTGATACTGAGGAATCAAGATCAGTGGGAAGTTTGTTGCCGGAAATAGTCAACGGGGATGACGGCTCTTTAACTTTGGTGCAAAAGAAACAG
>Bla307
[truncated: 688,694 more chars]
