# Supplementary material for: UPrimer: A Clade-Specific Primer Design Program Based on Nested-PCR Strategy and Its Applications in Amplicon Capture Phylogenomics
Source: Mol Biol Evol. 2023 Oct 13;40(11):msad230. doi: 10.1093/molbev/msad230 (PMC10630340; doi:10.1093/molbev/msad230)
Supplement: msad230_Supplementary_Data [file msad230_supplementary_data.zip › Appendix 7. Lepidoptera/Appendix 7. Highest-scoring nested-PCR primers of NPCLs for Lepidoptera.xls]

## Sheet: Detailed information
NPCL ID	MSA ID	Predicted Amplicon Length (bp)	No. of Ingroups in MSA	F2 Primer Start Position in the Peptide MSA	R2 Primer Start Position in the Peptide MSA	Peptide Sequence of F2 Primer (5' to 3')	Peptide Sequence of R2 Primer (5' to 3')	Nucleotide Sequence of F2 Primer (5' to 3')	Nucleotide Sequence of R2 primer (5' to 3',after reverse completement)	Degeneracy of F2 Primer	Degeneracy of R2 Primer	Ratio of Variable Colunms for F2R2	Information Score for F2R2	PCR Score for F2R2	Identify Score for F2R2	F1 Primer Start Position in the Peptide MSA	R1 Primer Start Position in the Peptide MSA	Peptide Sequence of F1 Primer (5' to 3')	Peptide Sequence of R1 Primer (5' to 3')	Nucleotide Sequence of F1 Primer (5' to 3')	Nucleotide Sequence of R1 Primer (5' to 3',after reverse completement)	Degeneracy of F1 Primer	Degeneracy of R1 Primer	PCR Score for F1R1	Identify Score for F1R1	Final Score for nested primer pairs among different MSAs
Lep_1	XP_037870128.1_19630653_19635527	990	12	166	487	IFTKMENQ	FEHKWMVI	ATHTTYACNAARATGGARAAYCA	ATNACCATCCAYTTRTGYTCRAA	192	64	0.526846	49.6154	78.6	100	36	510	ITAEKYF	IYVNYDC	ATHACNGCNGARAARTAYTT	CARTCRTARTTNACRTADAT	384	192	73.2	100	91.2066
Lep_2	XP_004928986.1_1427325_1429623	1305	12	198	624	GCIMADEM	IMFDPDWN	GGNTGYATHATGGCNGAYGARAT	TTCCARTCNGGRTCRAACATDAT	384	96	0.260766	29.2308	73.4	100	180	741	VKFMYDC	NWYHCAD	GTNAARTTYATGTAYGAYTG	TCNGCRCARTGRTACCARTT	64	64	80.2	99.5	89.368
Lep_3	XP_037867331.1_564548_567569	582	12	763	948	MGQFEHPN	DCWQKERT	ATGGGNCARTTYGARCAYCCNAA	GTNCKYTCYTTYTGCCARCARTC	256	256	0.0949721	2.61538	74.7	100	687	1051	TYEDPNQ	HQKKIMN	ACNTAYGARGAYCCNAAYCA	TTCATDATYTTYTTYTGRTG	256	48	75.9	100	89.1075
Lep_4	XP_004925181.2_3241661_3245807	2031	12	646	1314	GDEMNAHF	DMNVTLGI	GGNGAYGARATGAAYGCNCAYTT	ATNCCNARNGTNACRTTCATRTC	256	2048	0.504587	105.308	71.8	100	632	1336	LHYANCK	KTPNMDI	YTNCAYTAYGCNAAYTGYAA	ATRTCCATRTTNGGNGTYTT	512	128	73.4	97.5	89.0146
Lep_5	XP_021205966.2_8653155_8655765	1503	12	352	844	PEKDNIMN	WETFEQYC	CCNGARAARGAYAAYATHATGAA	CARTAYTGYTCRAANGTYTCCCA	192	128	0.656716	78.4615	74.1	98	274	922	KKYQEWF	WCQDYED	AARAARTAYCARGARTGGTT	TCYTCRTARTCYTGRCACCA	32	32	78.3	95	88.6489
Lep_6	XP_004924617.1_11863744_11865895	1506	12	122	615	EIGQCRAW	HNWDFKRY	GARATHGGNCARTGYMGNGCNTG	TANCKYTTRAARTCCCARTTRTG	3072	256	0.722838	105.231	70.6	99	30	739	ECVKDIQ	QKGFICE	GARTGYGTNAARGAYATHCA	TCRCADATRAANCCYTTYTG	192	192	76.1	96	88.507
Lep_7	XP_004930958.2_12506306_12508614	1989	12	154	808	NAYTKVCA	MDYNELAM	AAYGCNTAYACNAARGTNTGYGC	ATNGCNARYTCRTTRTARTCCAT	1024	512	0.76	173.154	67.1	98.5	94	816	MKREFAF	HFDKMVR	ATGAARMGNGARTTYGCNTT	CKNACCATYTTRTCRAARTG	256	128	70.6	96	88.0851
Lep_8	NP_001108348.1_6045347_6047855	741	12	397	635	IEWYFNGK	KIEWYHNG	ATHGARTGGTAYTTYAAYGGNAA	CCRTTRTGRTACCAYTCDATYTT	192	96	0.344828	19.9231	76.8	99	386	771	QVEPKND	EWFYNGK	CARGTNGARCCNAARAAYGA	TTNCCRTTRTARAACCAYTC	256	64	77.9	99.5	87.7163
Lep_9	XP_012550379.1_11269813_11270772	531	12	110	278	CWDEPAIK	HQWFGNLV	TGYTGGGAYGARCCNGCNATHAA	ACNARRTTNCCRAACCAYTGRTG	384	512	0.267081	12.5385	72.3	100	70	314	GEINDKM	EYDIWTQ	GGNGARATHAAYGAYAARAT	TGNGTCCADATRTCRTAYTC	192	96	78.9	100	87.3322
Lep_10	XP_037872227.1_13020014_13022582	1323	12	235	667	EYWYQMFK	FMHIQPTE	GARTAYTGGTAYCARATGTTYAA	TCNGTNGGYTGDATRTGCATRAA	32	384	0.468514	41	76.9	99	97	811	DYIEEAK	QMMDEIL	GAYTAYATHGARGARGCNAA	ARDATYTCRTCCATCATYTG	192	48	72.8	100	87.3101
Lep_11	XP_037870565.1_14222246_14228446	1410	12	1348	1809	NTPFWDIH	QWVPMCDN	AAYACNCCNTTYTGGGAYATHCA	TTRTCRCACATNGGNACCCAYTG	384	128	0.561947	92.3077	75.7	94	1316	1831	NELGDHF	GFDPINV	AAYGARYTNGGNGAYCAYTT	ACRTTDATNGGRTCRAANCC	512	384	70.6	94	87.2824
Lep_12	XP_004923757.1_2736305_2738729	1194	12	275	664	WKDVEQHP	DYNAIQDM	TGGAARGAYGTNGARCARCAYCC	ATRTCYTGDATNGCRTTRTARTC	128	384	0.583333	66.7692	72.6	99	258	711	TVQKINF	EQDDYLI	ACNGTNCARAARATHAAYTT	ATNARRTARTCRTCYTGYTC	384	256	72.4	100	87.1904
Lep_13	NP_001186538.1_9642682_9644599	1638	12	97	634	AVKMQFCY	QPYFGMTH	GCNGTNAARATGCARTTYTGYTA	TGNGTCATNCCRAARTANGGYTG	256	512	0.451796	53.0769	75.1	98.5	68	649	AYAFPKC	KDGNVLA	GCNTAYGCNTTYCCNAARTG	GCNARNACRTTNCCRTCYTT	512	1024	68.2	99.5	86.9878
Lep_14	XP_004928163.3_2863726_2866194	1638	12	36	573	PDYVNMCQ	NKHEDVMA	CCNGAYTAYGTNAAYATGTGYCA	GCCATNACRTCYTCRTGYTTRTT	256	128	0.160681	17.9231	77	100	4	622	YAFTVAM	QYWYWFP	TAYGCNTTYACNGTNGCNAT	GGRAACCARTACCARTAYTG	1024	16	70.2	97.5	86.5707
Lep_15	XP_037870549.1_15059531_15062194	2064	12	369	1048	IRKWVENQ	NPFTCKYA	ATHMGNAARTGGGTNGARAAYCA	GCRTAYTTRCANGTRAANGGRTT	768	512	0.671053	111.538	71.9	99	359	1056	GYMDNHK	DTDPEIS	GGNTAYATGGAYAAYCAYAA	SWDATYTCNGGRTCNGTRTC	64	1536	68.9	97	86.4387
Lep_16	XP_037873120.1_5416979_5418596	1407	12	15	475	WQTYINFE	WEEVFDYI	TGGCARACNTAYATHAAYTTYGA	ATRTARTCRAANACYTCYTCCCA	192	128	0.288546	26.9231	75.1	100	5	483	WMEWQPD	FPEDEMV	TGGATGGARTGGCARCCNGA	ACCATYTCRTCYTCNGGRAA	16	64	74.1	98	86.2341
Lep_17	NP_001108348.1_6034056_6035716	1353	12	94	536	NQYGEAIC	WYQCTAQN	AAYCARTAYGGNGARGCNATHTG	TTYTGNGCNGTRCAYTGRTACCA	768	256	0.497674	46.9231	72.3	100	19	569	EQIFKNA	EQKRLHL	GARCARATHTTYAARAAYGC	ARRTGNARNCKYTTYTGYTC	96	2048	65.6	100	85.7517
Lep_18	NP_001164652.1_8726781_8727756	1107	12	61	421	YNIDEKKF	FPEHMVIQ	TAYAAYATHGAYGARAARAARTT	TGDATNACCATRTGYTCNGGRAA	192	384	0.676923	43.9231	74.1	99	30	430	IEVEKGK	YFACEKN	ATHGARGTNGARAARGGNAA	TTYTTYTCRCANGCRAARTA	384	128	71.4	99	85.4624
Lep_19	XP_037870123.1_14068538_14071231	741	12	271	509	PGYVCWKK	MEKYLDPN	CCNGGNTAYGTNTGYTGGAARAA	TTNGGRTCNARRTAYTTYTCCAT	512	512	0.317391	16.3077	72	98.5	138	600	ERHVMQI	NICKVAY	GARMGNCAYGTNATGCARAT	TANGCNACYTTRCADATRTT	256	384	72.7	100	84.9703
Lep_20	NP_001037325.1_8388551_8390721	2055	12	49	725	FCTPGIVM	QEHFYLET	TTYTGYACNCCNGGNATHGTNAT	GTYTCNARRTARAARTGYTCYTG	3072	512	0.602719	126.385	68.4	99.5	31	738	KLHPVQE	IPKKEDD	AARYTNCAYCCNGTNCARGA	TCRTCYTCYTTYTTNGGDAT	1024	192	67.6	96.5	84.9653
Lep_21	XP_037866559.1_5613523_5619205	435	12	685	821	ACNWCIYD	WNHKHYID	GCNTGYAAYTGGTGYATHTAYGA	TCDATRTARTGYTTRTGRTTCCA	192	96	0.353846	8.38462	75	98.5	567	902	QCIDFEQ	IDMIKPL	CARTGYATHGAYTTYGARCA	ARNGGYTTDATCATRTCDAT	96	288	71.5	99.5	84.9383
Lep_22	XP_037869291.1_10018767_10020770	1275	12	116	532	GMNWQIPY	FHVKNTEP	GGNATGAAYTGGCARATHCCNTA	GGYTCNGTRTTYTTNACRTGRAA	192	512	0.757812	101.846	73.8	93.5	64	592	YDVTFIN	WDNNVIL	TAYGAYGTNACNTTYATHAA	ARDATNACRTTRTTRTCCCA	384	192	71.8	96	84.9191
Lep_23	XP_037870210.1_1706479_1710207	1035	12	59	395	CEQAVNDH	YENMKDQC	TGYGARCARGCNGTNAAYGAYCA	CAYTGRTCYTTCATRTTYTCRTA	512	64	0.521341	46.4615	77.3	95	9	496	TENDVDK	YVKTHQE	ACNGARAAYGAYGTNGAYAA	TCYTGRTGNGTYTTNACRTA	256	256	72.8	97	84.8129
Lep_24	XP_037870641.1_9554911_9560065	588	12	261	448	KQFAVDPE	NDHEPVFE	AARCARTTYGCNGTNGAYCCNGA	TCRAANACNGGYTCRTGRTCRTT	1024	512	0.4375	14.8462	70.6	98.5	212	537	DNPPIFD	NPKWAYT	GAYAAYCCNCCNATHTTYGA	GTRTANGCCCAYTTNGGRTT	384	128	69.9	99	84.7325
Lep_25	NP_001161185.1_11221842_11223535	831	12	165	433	GENDFMIC	DFERKYAA	GGNGARAAYGAYTTYATGATHTG	GCNGCRTAYTTNCKYTCRAARTC	192	1024	0.520325	35.6923	70.9	98.5	147	547	KWVCFEY	GTMDQIK	AARTGGGTNTGYTTYGARTA	TTDATYTGRTCCATNGTNCC	64	192	76.2	97.5	84.7294
Lep_26	XP_004925540.2_10171185_10174071	450	12	96	237	QCEGIKKY	GYIFEMKL	CARTGYGARGGNATHAARAARTA	ARYTTCATYTCRAADATRTANCC	384	384	0.177778	4.61538	71.2	99.5	52	314	KEHPDAW	DQEQVFI	AARGARCAYCCNGAYGCNTG	ATRAANACYTGYTCYTGRTC	256	128	74.6	98	84.6337
Lep_27	XP_004921577.2_16063450_16065385	405	12	326	452	ENAQFTYK	FMQENKYK	GARAAYGCNCARTTYACNTAYAA	TTRTAYTTRTTYTCYTGCATRAA	512	64	0.175	4.69231	75.5	99	310	565	LYCKFEY	DTWFYAK	YTNTAYTGYAARTTYGARTA	TTNGCRTARAACCANGTRTC	256	128	74	99	84.6245
Lep_28	XP_037869963.1_5435775_5439276	987	12	224	544	YIYWVEFN	EFDYADNK	TAYATHTAYTGGGTNGARTTYAA	TTRTTRTCNGCRTARTCRAAYTC	192	256	0.353503	28.0769	72.8	98.5	146	592	GCEQICI	YDWTQKK	GGNTGYGARCARATHTGYAT	TTYTTYTGNGTCCARTCRTA	192	64	71.2	97.5	84.6092
Lep_29	XP_012549953.2_10643915_10646263	2049	12	240	914	ILDFAHNE	DFAVIQEK	ATHYTNGAYTTYGCNCAYAAYGA	TTYTCYTGDATNACNGCRAARTC	1536	768	0.64878	94.7692	71.5	98	189	945	FWPDIEE	QYWGVAT	TTYTGGCCNGAYATHGARGA	GTNGCNACNCCCCARTAYTG	96	256	73.3	92.5	84.6002
Lep_30	XP_004925552.1_10666986_10668876	1206	12	175	568	WIPDLFMK	HFYAWKMG	TGGATHCCNGAYYTNTTYATGAA	CCCATYTTCCANGCRTARAARTG	384	64	0.322997	32.6154	73.8	97	33	590	EKYFTHA	NAIQFTV	GARAARTAYTTYACNCAYGC	ACNGTRAAYTGDATNGCRTT	128	384	72.4	99.5	84.5401
Lep_31	XP_004932509.1_10739934_10741756	555	12	394	570	HVCFVMEY	EDVKKQAF	CAYGTNTGYTTYGTNATGGARTA	AANGCYTGYTTYTTNACRTCYTC	256	512	0.0647059	2.07692	71.4	99.5	342	638	NEYFAIK	DFTYMAD	AAYGARTAYTTYGCNATHAA	TCNGCCATRTANGTRAARTC	192	128	73.9	98.5	84.296
Lep_32	XP_012550513.1_10538595_10540629	840	12	83	354	VEPNQKWF	ETKVWQYI	GTNGARCCNAAYCARAARTGGTT	ATRTAYTGCCANACYTTNGTYTC	256	256	0.290566	19.3846	75.6	99	50	400	QMYRNFK	QNPEDYI	CARATGTAYMGNAAYTTYAA	ATRTARTCYTCNGGRTTYTG	128	128	74.7	99	84.2543
Lep_33	XP_037870123.1_14061467_14064195	1194	12	105	494	FDGKIVYN	NWHYKYQE	TTYGAYGGNAARATHGTNTAYAA	TCYTGRTAYTTRTARTGCCARTT	768	64	0.422652	38.3846	74.8	100	22	623	RKRDDPQ	DVCNYET	MGNAARMGNGAYGAYCCNCA	GTYTCRTARTTRCANACRTC	2048	128	66	96	84.1625
Lep_34	XP_012547288.2_9545501_9547387	1173	12	166	548	NREIWVND	KNYTWDCD	AAYMGNGARATHTGGGTNAAYGA	TCRCARTCCCANGTRTARTTYTT	768	128	0.416	35.3846	70.5	100	122	587	LPIEAEM	IPMEYND	YTNCCNATHGARGCNGARAT	TCRTTRTAYTCCATNGGDAT	1536	96	71.8	99.5	84.057
Lep_35	XP_037866810.1_1321978_1326574	2061	12	158	836	RDVMLAKD	VFTENGEQ	MGNGAYGTNATGYTNGCNAARGA	TGYTCNCCRTTYTCNGTRAANAC	4096	1024	0.662121	129.462	62.6	98.5	13	871	LPKPNYF	KFVPGQT	YTNCCNAARCCNAAYTAYTT	GTYTGNCCNGGNACRAAYTT	1024	512	68.6	100	84.0013
Lep_36	XP_037869036.1_8895208_8898350	906	12	394	687	VGECNIQY	EFDWCAVG	GTNGGNGARTGYAAYATHCARTA	CCNACNGCRCACCARTCRAAYTC	768	256	0.334495	28.6154	75.3	100	345	733	ITVCNME	FEVVMDI	ATHACNGTNTGYAAYATGGA	ATRTCCATNACNACYTCRAA	192	128	73.9	100	83.8209
Lep_37	XP_004932327.1_7603011_7604301	846	12	155	428	MIHNTNYH	KWQEYPPD	ATGATHCAYAAYACNAAYTAYCA	TCNGGNGGRTAYTCYTGCCAYTT	192	256	0.718631	51.1538	70.8	99.5	130	436	ENLTPWK	ANHGFYI	GARAAYYTNACNCCNTGGAA	ATRTARAANCCRTGRTTNGC	512	256	70.9	98	83.7535
Lep_38	XP_012544283.1_8699067_8700400	987	12	97	417	NAPKGFCM	WFNVDLKT	AAYGCNCCNAARGGNTTYTGYAT	GTYTTNARRTCNACRTTRAACCA	1024	512	0.388535	30.7692	73	98	65	432	MEHHTDW	GQDETDC	ATGGARCAYCAYACNGAYTG	CARTCNGTYTCRTCYTGNCC	64	256	73	97.5	83.6023
Lep_39	NP_001037458.1_2175196_2176936	954	12	153	462	FKEIYYWD	QWDFPNAW	TTYAARGARATHTAYTAYTGGGA	CANGCRTTNGGRAARTCCCAYTG	96	256	0.697674	84.2308	74.7	94	28	513	DSKTFVD	MFEKYDA	GAYWSNAARACNTTYGTNGA	GCRTCRTAYTTYTCRAACAT	2048	32	68.4	97.5	83.5608
Lep_40	XP_037870966.1_16146659_16150446	1710	12	276	837	HIADQANY	KYQYDGNA	CAYATHGCNGAYCARGCNAAYTA	GCRTTNCCRTCRTAYTGRTAYTT	768	256	0.342391	36.3077	70.6	100	247	864	DCFEADH	KYNQNLG	GAYTGYTTYGARGCNGAYCA	CCNARRTTYTGRTTRTAYTT	128	256	71	100	83.5156
Lep_41	XP_012551579.1_16037733_16038573	699	12	40	264	VEKCYFDP	MEDIFTKG	GTNGARAARTGYTAYTTYGAYCC	CCYTTNGTRAADATRTCYTCCAT	256	192	0.61	41.6154	75.3	98.5	18	279	APVDMYV	YMKKELQ	GCNCCNGTNGAYATGTAYGT	TGNARYTCYTTYTTCATRTA	256	128	70.1	96	83.4992
Lep_42	XP_004933130.1_14030276_14031401	801	12	24	282	NLDKAVEH	EKMDEVWD	AAYYTNGAYAARGCNGTNGARCA	TCCCANACYTCRTCCATYTTYTC	2048	64	0.52381	31.6923	70	100	3	346	YIFNVFE	KQEDDVA	TAYATHTTYAAYGTNTTYGA	GCNACRTCRTCYTCYTGYTT	192	128	72.5	98.5	83.4141
Lep_43	XP_004925533.2_10084210_10085700	1170	12	144	525	DLATFYQN	TDFDKAVK	GAYYTNGCNACNTTYTAYCARAA	TTNACNGCYTTRTCRAARTCNGT	2048	1024	0.498652	43.8462	66.8	97.5	118	543	HAGEYDK	KCDFAYE	CAYGCNGGNGARTAYGAYAA	TCRTANGCRAARTCRCAYTT	256	128	77	98	83.3354
Lep_44	XP_012549692.2_8653217_8654725	1299	12	23	447	LTQINVEP	AMQEGHWV	YTNACNCARATHAAYGTNGARCC	ACCCARTGNCCYTCYTGCATNGC	3072	128	0.669173	62.5385	69.9	95	4	503	TNYGFQK	CMNPATD	ACNAAYTAYGGNTTYCARAA	TCNGTNGCNGGRTTCATRCA	256	256	75.5	96.5	83.3252
Lep_45	XP_004921663.1_16808501_16809412	1329	12	24	458	WKIMDNKG	DCYNWTIK	TGGAARATHATGGAYAAYAARGG	TTDATNGTCCARTTRTARCARTC	48	192	0.605263	20.4615	74.8	99.5	5	481	PKIVCET	NGNYYAI	CCNAARATHGTNTGYGARAC	ATNGCRTARTARTTNCCRTT	384	256	68.4	99.5	83.2902
Lep_46	XP_004929483.1_7072836_7076361	360	12	100	211	YTCPFVEK	YWGMQTKL	TAYACNTGYCCNTTYGTNGARAA	ARYTTNGTYTGCATNCCCCARTA	1024	256	0.371429	10.1538	72.8	99	60	219	TQKIYHV	EKFIHDV	ACNCARAARATHTAYCAYGT	ACRTCRTGDATRAAYTTYTC	192	96	75.4	99.5	83.1558
Lep_47	XP_004929237.1_6421405_6422887	768	12	185	432	LGKEMVQN	QMHFVRND	YTNGGNAARGARATGGTNCARAA	TCRTTNCKNACRAARTGCATYTG	1024	512	0.323651	20	72.4	98	173	442	FKEEQIY	KEAWRIF	TTYAARGARGARCARATHTA	AADATNCKCCANGCYTCYTT	96	384	72.5	98.5	82.8631
Lep_48	XP_012547749.1_2302245_2304524	834	12	171	440	NDYHCNCK	CQKHYANG	AAYGAYTAYCAYTGYAAYTGYAA	CCRTTNGCRTARTGYTTYTGRCA	128	256	0.51938	32.6154	73.6	99	147	456	EGDINEC	AECNWDG	GARGGNGAYATHAAYGARTG	CCRTCCCARTTRCAYTCNGC	192	64	74.5	100	82.8414
Lep_49	XP_004928878.1_6333636_6335682	1632	12	72	607	HLEAEMYK	INETWVDL	CAYYTNGARGCNGARATGTAYAA	ARRTCNACCCANGTYTCRTTDAT	512	768	0.644101	83.6154	69.8	94	59	676	NYMQFIE	YAQKNFK	AAYTAYATGCARTTYATHGA	TTRAARTTYTTYTGNGCRTA	48	128	76.3	93	82.764
Lep_50	XP_021207160.2_11798448_11799537	594	12	91	280	QYFVKIGW	YHIMVEKF	CARTAYTTYGTNAARATHGGNTG	AAYTTYTCNACCATDATRTGRTA	768	192	0.562842	34.6154	75.1	98.5	40	296	MIVHICK	TWFVTYR	ATGATHGTNCAYATHTGYAA	CKRTANGTNACRAACCANGT	144	512	68.2	97.5	82.7405
Lep_51	XP_037875309.1_15650661_15652802	624	12	140	339	LQHMDENP	NWVIQMDC	YTNCARCAYATGGAYGARAAYCC	CARTCCATYTGDATNACCCARTT	256	96	0.34715	13.9231	75.1	96.5	116	439	GQNLKFE	MKNKEIF	GGNCARAAYYTNAARTTYGA	AADATYTCYTTRTTYTTCAT	512	48	73.9	95.5	82.7378
Lep_52	XP_004921742.1_6976805_6980633	1395	12	104	560	IEYCKIGN	EWFDYAMI	ATHGARTAYTGYAARATHGGNAA	ATCATNGCRTARTCRAACCAYTC	576	64	0.375556	41.4615	74.3	98	16	585	YQAPDEC	GNYFEIE	TAYCARGCNCCNGAYGARTG	TCDATYTCRAARTARTTNCC	256	192	73.3	100	82.7161
Lep_53	XP_037869319.1_1003463_1006461	672	12	513	728	QILKCMWC	DKIETAVF	CARATHYTNAARTGYATGTGGTG	AANACNGCNGTYTCDATYTTRTC	192	1536	0.373786	9.61538	71.7	100	401	736	MKEAKHC	VEHIRQC	ATGAARGARGCNAARCAYTG	CAYTGNCKDATRTGYTCNAC	64	768	71.1	98.5	82.5341
Lep_54	XP_004921996.2_2165456_2167346	480	12	195	346	HDFRPDYK	MGIDKPDV	CAYGAYTTYMGNCCNGAYTAYAA	ACRTCNGGYTTRTCDATNCCCAT	1024	384	0.606897	25.7692	67	99	183	365	AIDEVHC	MENYYQE	GCNATHGAYGARGTNCAYTG	TCYTGRTARTARTTYTCCAT	384	32	74.5	99.5	82.5225
Lep_55	NP_001182006.1_8453591_8456040	1956	12	144	787	NYHWYLKQ	QKDPKEYI	AAYTAYCAYTGGTAYYTNAARCA	ATRTAYTCYTTNGGRTCYTTYTG	256	256	0.792763	174.538	69.3	97	79	840	EKNGLKH	FVKYHSL	GARAARAAYGGNYTNAARCA	ARNSWRTGRTAYTTNACRAA	512	2048	61	93.5	82.4072
Lep_56	XP_037869963.1_5446349_5447955	1305	12	99	525	QAIYKMKD	WDFTCNNQ	CARGCNATHTAYAARATGAARGA	TGRTTRTTRCANGTRAARTCCCA	192	128	0.357143	32.3077	74.3	98	72	539	FEDRVYW	WVCDGDD	TTYGARGAYMGNGTNTAYTG	TCRTCNCCRTCRCANACCCA	512	128	67.6	99	82.3891
Lep_57	XP_037867015.1_18547894_18550132	1434	12	143	612	CGPDAVHY	YEFPFGVH	TGYGGNCCNGAYGCNGTNCAYTA	TGNACNCCRAANGGRAAYTCRTA	2048	1024	0.533917	58.0769	69.2	99.5	53	655	RTAWNYG	DKHNLYF	MGNACNGCNTGGAAYTAYGG	AARTANARRTTRTGYTTRTC	512	256	70.9	96	82.3852
Lep_58	XP_004931696.1_10914748_10916800	1269	12	209	623	NIAKEMHV	EFYDKCYC	AAYATHGCNAARGARATGCAYGT	CARTARCAYTTRTCRTARAAYTC	192	128	0.450739	54.4615	72.6	98	115	633	FGDYQCN	KDKEGKI	TTYGGNGAYTAYCARTGYAA	ATYTTNCCYTCYTTRTCYTT	128	128	71.8	93.5	82.3019
Lep_59	XP_037877741.1_5628470_5630285	525	12	102	268	IVNKAMDY	KMMIEPQR	ATHGTNAAYAARGCNATGGAYTA	CKYTGNGGYTCDATCATCATYTT	384	192	0.04375	1.76923	73.7	99.5	6	326	PQTFQEI	QCWEVLR	CCNCARACNTTYCARGARAT	CKNARNACYTCCCARCAYTG	256	512	69.6	99	82.1968
Lep_60	XP_037868181.1_6707074_6710078	2028	11	236	903	PNMAVEQA	DMGYQCTF	CCNAAYATGGCNGTNGARCARGC	AANGTRCAYTGRTANCCCATRTC	512	256	0.640673	128.25	71	99	217	1027	MAKFGGH	DHICKNM	ATGGCNAARTTYGGNGGNCA	ATRTTYTTRCADATRTGRTC	256	96	74	98.5	82.178
Lep_61	XP_012553162.1_5389895_5392065	420	12	119	250	RAMTQCGK	YQFEQDKW	MGNGCNATGACNCARTGYGGNAA	CAYTTRTCYTGYTCRAAYTGRTA	2048	128	0.56	13	72.4	96.5	14	328	ILEADKD	HIECEKF	ATHYTNGARGCNGAYAARGA	AAYTTYTCRCAYTCDATRTG	768	96	70.7	99	82.1421
Lep_62	NP_001243979.1_051370.1_10237592	411	12	34	162	FNFVEGEM	ENIAVIWG	TTYAAYTTYGTNGARGGNGARAT	CCCCADATNACNGCDATRTTYTC	512	576	0.418033	14.7692	67.3	96	19	175	EDCYFAM	HKFYIVN	GARGAYTGYTAYTTYGCNAT	TTNACDATRTARAAYTTRTG	128	192	78	99	81.9635
Lep_63	XP_037869036.1_8892352_8894122	915	12	41	337	PGATYKED	KWTPFAGM	CCNGGNGCNACNTAYAARGARGA	ATNCCNGCRAANGGNGTCCAYTT	2048	1024	0.434483	33.7692	72	96.5	29	360	PGFIDVH	AYVEGQI	CCNGGNTTYATHGAYGTNCA	ATYTGNCCYTCNACRTANGC	768	512	70.9	99	81.9585
Lep_64	XP_012552614.3_8829524_8831981	2085	12	54	740	KAFEDIME	KMQTKYLG	AARGCNTTYGARGAYATHATGGA	CCNARRTAYTTNGTYTGCATYTT	192	512	0.441088	83.8462	71	93	30	770	CDTQANE	NDDWAFG	TGYGAYACNCARGCNAAYGA	CCRAANGCCCARTCRTCRTT	256	64	74.3	93	81.8713
Lep_65	XP_037869369.1_8242071_8244880	1932	12	186	821	PTQEPFID	KEFQVFGK	CCNACNCARGARCCNTTYATHGA	TTNCCRAANACYTGRAAYTCYTT	1536	512	0.67863	110.154	67.5	93.5	115	877	MAWQWEG	HKIETEV	ATGGCNTGGCARTGGGARGG	ACYTCNGTYTCDATYTTRTG	16	192	72.4	94.5	81.8491
Lep_66	XP_004929693.2_9605556_9608759	2079	12	49	733	FESGQNYK	IKYPLPEM	TTYGARWSNGGNCARAAYTAYAA	ATYTCNGGNARNGGRTAYTTDAT	2048	3072	0.441964	71.6923	62.3	100	1	776	FKNDYKT	DKEKYGI	TTYAARAAYGAYTAYAARAC	ATNCCRTAYTTYTCYTTRTC	64	128	73	97.5	81.845
Lep_67	XP_037869404.1_6288480_6289802	549	12	236	410	ENQEAMIK	EWVKQIGF	GARAAYCARGARGCNATGATHAA	AANCCDATYTGYTTNACCCAYTC	192	384	0.125	3.84615	73.7	100	96	445	VPTYGHE	DIGLQNG	GTNCCNACNTAYGGNCAYGA	CCRTTYTGNARNCCDATRTC	1024	768	66.3	98	81.822
Lep_68	XP_004922910.1_1416514_1418614	1947	12	75	715	FKIMQEEM	QVDVHFLQ	TTYAARATHATGCARGARGARAT	TGNARRAARTGNACRTCNACYTG	96	2048	0.591935	87.4615	66.7	95	56	761	ENYNKFI	VDIICER	GARAAYTAYAAYAARTTYAT	CKYTCRCADATDATRTCNAC	64	576	69.5	99.5	81.804
Lep_69	XP_004927602.1_7545317_7546112	588	12	36	223	DKLPAGQN	QEDMPFND	GAYAARYTNCCNGCNGGNCARAA	TCRTTRAANGGCATRTCYTCYTG	4096	128	0.441989	16.2308	69.5	98	10	236	IDTLMYN	DMIMNPH	ATHGAYACNYTNATGTAYAA	TGNGGRTTCATDATCATRTC	384	48	73.2	99	81.7576
Lep_70	XP_004924656.1_11092535_11094560	699	12	327	551	YFMQKEIF	YNFATCLE	TAYTTYATGCARAARGARATHTT	TCNARRCANGTNGCRAARTTRTA	96	2048	0.178899	8.38462	71.8	99	319	605	QIMKGNY	KCMNALQ	CARATHATGAARGGNAAYTA	TGNARNGCRTTCATRCAYTT	96	256	75.5	100	81.7343
Lep_71	NP_001108338.1_7282342_7283601	771	12	172	420	RYWAITDP	MGVFIVCW	MGNTAYTGGGCNATHACNGAYCC	CARCANACDATRAANACNCCCAT	1536	768	0.506438	14.6154	66.7	100	142	464	FGVDWCD	MNPVIYA	TTYGGNGTNGAYTGGTGYGA	GCRTADATNACNGGRTTCAT	128	192	73.6	99.5	81.7063
Lep_72	XP_021207466.1_7638722_7639965	696	12	245	468	QELEFDFH	WPNKFLIN	CARGARYTNGARTTYGAYTTYCA	TTDATNARRAAYTTRTTNGGCCA	512	768	0.4689	39.3077	66	99.5	123	500	PFVMEGE	FFHNAVD	CCNTTYGTNATGGARGGNGA	TCNACNGCRTTRTGRAARAA	256	256	71.1	100	81.6778
Lep_73	NP_001108348.1_6048250_6049658	396	12	156	279	VKTINDFG	IDWFHNGR	GTNAARACNATHAAYGAYTTYGG	CKNCCRTTRTGRAACCARTCDAT	768	384	0.239316	7.30769	72.2	98	142	298	EWFHNGK	NDFGFIA	GARTGGTTYCAYAAYGGNAA	GCDATRAANCCRAARTCRTT	64	192	74.4	96.5	81.6515
Lep_74	XP_012551174.2_3544424_3545825	687	12	132	352	QTVFYAKC	FNTCYKDT	CARACNGTNTTYTAYGCNAARTG	GTRTCYTTRTARCANGTRTTRAA	1024	256	0.323944	17.2308	71.6	100	98	418	EHMAFKG	CEDIGRQ	GARCAYATGGCNTTYAARGG	TGNCKNCCDATRTCYTCRCA	64	768	72.7	100	81.6036
Lep_75	XP_004923000.1_12870851_12872867	792	12	408	663	HADFIPNM	FNVKVPIT	CAYGCNGAYTTYATHCCNAAYAT	GTDATNGGNACYTTNACRTTRAA	768	1536	0.465863	29.0769	70.3	97.5	351	731	TLHKYEQ	YKDVKEL	ACNYTNCAYAARTAYGARCA	ARYTCYTTNACRTCYTTRTA	512	256	70.8	99	81.5284
Lep_76	XP_037870506.1_8942413_8944436	1560	12	176	687	RITPEQYC	HPELITFK	MGNATHACNCCNGARCARTAYTG	TTRAANGTDATNARYTCNGGRTG	3072	3072	0.587879	71.3077	67.2	98.5	161	708	LQYHDPE	DMDRFLI	YTNCARTAYCAYGAYCCNGA	ATNARRAANCKRTCCATRTC	512	512	67.5	99	81.5205
Lep_77	XP_004930383.1_3802664_3803648	480	12	147	298	EVMAFKYH	VQYCDREC	GARGTNATGGCNTTYAARTAYCA	CAYTCNCKRTCRCARTAYTGNAC	256	1024	0.554745	17.9231	70.7	98.5	7	310	GKHEYNY	WFVHKKA	GGNAARCAYGARTAYAAYTA	GCYTTYTTRTGNACRAACCA	128	64	74.2	97.5	81.4307
Lep_78	XP_021206483.2_2259952_2262628	2091	11	199	887	CKHFQDVE	YFNVDILK	TGYAARCAYTTYCARGAYGTNGA	TTNARDATRTCNACRTTRAARTA	256	1536	0.537538	63.4167	73.1	100	189	1010	QDFEKKM	FNCEGAT	CARGAYTTYGARAARAARAT	GTNGCNCCYTCRCARTTRAA	64	256	76.4	99.5	81.3654
Lep_79	XP_037870210.1_1710817_1718860	1971	11	1360	2008	DKYNLEVK	NEIVGDYA	GAYAARTAYAAYYTNGARGTNAA	GCRTARTCNCCNACDATYTCRTT	1024	768	0.729688	142.167	67.2	99.5	1243	2133	IIKCDDM	HKIMHQE	ATHATHAARTGYGAYGAYAT	TCYTGRTGCATDATYTTRTG	144	48	74.4	97.5	81.2005
Lep_80	XP_012544028.1_9888164_9889286	657	12	77	287	FQDFETEK	YPNNQECL	TTYCARGAYTTYGARACNGARAA	ARRCAYTCYTGRTTRTTNGGRTA	256	512	0.367647	14.6154	68	99	34	309	ECHFYMA	FDEFNIH	GARTGYCAYTTYTAYATGGC	TGDATRTTRAAYTCRTCRAA	32	96	76.8	95	81.1963
Lep_81	XP_012545390.1_5404127_5406682	1584	12	301	820	NEYELFGK	FEPGPFVQ	AAYGARTAYGARYTNTTYGGNAA	TGNACRAANGGNCCNGGYTCRAA	1024	2048	0.638831	90.3077	62.2	99	251	966	CDTEGYY	GAYVNIH	TGYGAYACNGARGGNTAYTA	TGDATRTTNACRTANGCNCC	256	768	69.9	98	81.1777
Lep_82	NP_001296497.1_8809461_8811033	1038	12	70	407	GVFHCTNA	KDYGLQQE	GGNGTNTTYCAYTGYACNAAYGC	TCYTGYTGNARNCCRTARTCYTT	1024	1024	0.750789	85.5385	67.2	94.5	47	455	YVNDDYC	NWGEWAG	TAYGTNAAYGAYGAYTAYTG	CCNGCCCAYTCNCCCCARTT	128	64	69.5	98.5	81.1703
Lep_83	NP_001119723.1_7159965_7161826	555	12	434	610	DGYNVCIF	MDETKHIN	GAYGGNTAYAAYGTNTGYATHTT	TTDATRTGYTTNGTYTCRTCCAT	768	192	0.378698	16.7692	75.3	100	343	662	QDLKGNI	VNINQFD	CARGAYYTNAARGGNAAYAT	TCRAAYTGRTTDATRTTNAC	512	192	69.4	97	81.1492
Lep_84	XP_037867488.1_16024617_16026773	1230	12	23	424	VIAEFNKG	NDHFPMFK	GTNATHGCNGARTTYAAYAARGG	TTRAACATNGGRAARTGRTCRTT	768	128	0.78934	77.8462	72.5	95.5	8	456	QKPLDRE	DADFGQN	CARAARCCNYTNGAYMGNGA	TTYTGNCCRAARTCNGCRTC	2048	256	64.6	98	81.1321
Lep_85	XP_037874858.1_4554632_4555765	813	12	69	331	NLFTFYVD	KIVYHHQE	AAYYTNTTYACNTTYTAYGTNGA	TCYTGRTGRTGRTANACDATYTT	2048	384	0.609053	39.1538	67.3	99.5	37	359	TANFVHH	FEQALYV	ACNGCNAAYTTYGTNCAYCA	ACRTANARNGCYTGYTCRAA	512	512	69.2	99.5	81.1125
Lep_86	XP_021208952.1_1182933_1185023	1863	11	137	749	FKTAYDMQ	CWTPYHIL	TTYAARACNGCNTAYGAYATGCA	ARDATRTGRTANGGNGTCCARCA	256	768	0.640569	87.25	73.6	98	85	796	TIFGWEH	NQQFKKT	ACNATHTTYGGNTGGGARCA	GTYTTYTTRAAYTGYTGRTT	192	64	73.7	100	81.0573
Lep_87	XP_012551707.2_875307_876816	1023	12	126	458	CNLDEFAM	DQCAFQDY	TGYAAYYTNGAYGARTTYGCNAT	TARTCYTGRAANGCRCAYTGRTC	1024	256	0.537736	52.5385	70	95	81	466	GIKDNFC	CTQPANM	GGNATHAARGAYAAYTTYTG	ATRTTNGCNGGYTGNGTRCA	192	512	75.1	93.5	81.0156
Lep_88	XP_004929661.1_8622805_8624539	366	12	258	371	LHKIDFPW	NEHQGIGF	YTNCAYAARATHGAYTTYCCNTG	AANCCDATNCCYTGRTGYTCRTT	1536	768	0.0560748	1.46154	71.5	99	185	407	LVGDHCQ	KQPLWNH	YTNGTNGGNGAYCAYTGYCA	TGRTTCCANARNGGYTGYTT	1024	256	70.6	100	80.9601
Lep_89	XP_037870064.1_5320882_5322722	1290	12	54	475	NGTCQPCH	NWCTQIAR	AAYGGNACNTGYCARCCNTGYCA	CKNGCDATYTGNGTRCACCARTT	1024	768	0.489796	53.5385	70.2	94	36	524	RDGPYCV	NEDEYKA	MGNGAYGGNCCNTAYTGYGT	GCYTTRTAYTCRTCYTCRTT	1024	64	70.6	98.5	80.9301
Lep_90	NP_001135962.1_6349641_6350925	906	12	95	388	HVKATLFD	KGKIEDTA	CAYGTNAARGCNACNYTNTTYGA	GCNGTRTCYTCDATYTTNCCYTT	4096	768	0.351916	22.7692	65.1	100	73	410	ANGFMVI	EEHWTKA	GCNAAYGGNTTYATGGTNAT	GCYTTNGTCCARTGYTCYTC	256	64	73.1	99	80.9191
Lep_91	XP_037869512.1_7879078_7881082	1284	11	169	588	MCGTPNYI	KCQLMENG	ATGTGYGGNACNCCNAAYTAYAT	CCRTTYTCCATNARYTGRCAYTT	512	256	0.61809	116.083	70.7	99	160	666	NGPDEKH	DECFPLI	AAYGGNCCNGAYGARAARCA	ATNARNGGRAARCAYTCRTC	256	512	73.6	98	80.9126
Lep_92	XP_004921839.1_8717627_8718632	600	12	47	238	AMFLNNKG	NCDYLHGV	GCNATGTTYYTNAAYAAYAARGG	ACNCCRTGNARRTARTCRCARTT	512	1024	0.839779	54.2308	66.4	95.5	25	247	QGLITND	FHKGCYI	CARGGNYTNATHACNAAYGA	ATRTARCANCCYTTRTGRAA	1536	128	71.7	99.5	80.8695
Lep_93	NP_001108348.1_6039012_6040869	834	12	74	343	RVEWFHNG	EWFKNGQP	MGNGTNGARTGGTTYCAYAAYGG	GGYTGNCCRTTYTTRAACCAYTC	512	128	0.254753	18.4615	74.5	97	57	474	KNIHLEC	KVEWYHN	AARAAYATHCAYYTNGARTG	TTRTGRTACCAYTCNACYTT	384	64	73.9	100	80.7737
Lep_94	XP_004928264.1_7410087_7411695	1428	12	9	476	RLWGDHGQ	DDHIHEMC	MGNYTNTGGGGNGAYCAYGGNCA	CACATYTCRTGDATRTGRTCRTC	4096	96	0.635575	83.7692	66.2	98.5	1	512	NKQYDRQ	QYKPVNN	AAYAARCARTAYGAYMGNCA	TTRTTNACNGGYTTRTAYTG	256	256	68.4	96	80.7562
Lep_95	XP_004924088.1_12898132_12898945	489	12	80	234	CILQTDEF	CDGVWDVM	TGYATHYTNCARACNGAYGARTT	ATNACRTCCCANACNCCRTCRCA	1536	512	0.317568	11.6154	67.5	99.5	34	265	VEMEDAH	NQVIDTC	GTNGARATGGARGAYGCNCA	CANGTRTCDATNACYTGRTT	128	384	73.1	100	80.6738
Lep_96	XP_004929199.2_3743462_3746538	1749	12	404	978	LTNFVYEG	HWFILFND	YTNACNAAYTTYGTNTAYGARGG	TCRTTRAANARDATRAACCARTG	2048	384	0.674905	102.077	67.8	96	394	1036	TRIIKEN	EKTEWIH	ACNMGNATHATHAARGARAA	TGDATCCAYTCNGTYTTYTC	1152	96	69.8	93	80.6689
Lep_97	XP_004930202.2_9567331_9568676	918	12	65	362	IINLQKHW	YIGGKEHA	ATHATHAAYYTNCARAARCAYTG	GCRTGYTCYTTNCCNCCDATRTA	1152	768	0.756184	85	67.4	98.5	11	401	TVLADEQ	QGMVMGQ	ACNGTNYTNGCNGAYGARCA	TGNCCCATNACCATNCCYTG	2048	128	64.8	98	80.6329
Lep_98	XP_037866460.1_8993978_8995715	1659	12	39	583	FKIQFEAY	WPQEEAIF	TTYAARATHCARTTYGARGCNTA	AADATNGCYTCYTCYTGNGGCCA	384	384	0.691429	75.3077	70.7	93.5	26	671	AWMLTAK	EDFKQAM	GCNTGGATGYTNACNGCNAA	ATNGCYTGYTTRAARTCYTC	512	128	70.5	95	80.5108
Lep_99	XP_037872354.1_4605704_4607579	1446	12	118	591	VLNYMIYT	HTNAPVYM	GTNYTNAAYTAYATGATHTAYAC	ATRTANACNGGNGCRTTNGTRTG	768	2048	0.613391	83.2308	67	95.5	105	601	CNWPRGK	EKGADMI	TGYAAYTGGCCNMGNGGNAA	ATCATRTCNGCNCCYTTYTC	512	128	70.1	96	80.4664
Lep_100	XP_004922469.1_11369348_11371022	537	12	193	363	GRIFYNQA	HEFKQLYG	GGNMGNATHTTYTAYAAYCARGC	CCRTANARYTGYTTRAAYTCRTG	1536	512	0.460123	17.3077	70.1	99	132	439	CMIVAND	NGAKMVT	TGYATGATHGTNGCNAAYGA	GTNACCATYTTNGCNCCRTT	192	256	72.7	99	80.4474
Lep_101	XP_037869963.1_5433235_5435671	420	12	382	513	EIYWTDWN	WFWKCDGE	GARATHTAYTGGACNGAYTGGAA	TCNCCRTCRCAYTTCCARAACCA	96	64	0.4	8.61538	75.9	98	324	649	DDIAWPN	DEPAYMC	GAYGAYATHGCNTGGCCNAA	CACATRTANGCNGGYTCRTC	192	128	72.9	100	80.3938
Lep_102	XP_004925056.1_13609248_13611495	2094	12	62	751	EKQVLAKH	PHTCAGWN	GARAARCARGTNYTNGCNAARCA	TTCCANCCNGCRCANGTRTGNGG	2048	1024	0.670588	117.231	64.8	93	12	786	IENDEFY	YQNHVRQ	ATHGARAAYGAYGARTTYTA	TGNCKNACRTGRTTYTGRTA	96	512	71.8	94.5	80.3855
Lep_103	XP_004929215.2_5192939_5194636	1215	12	93	489	PELMQNCA	QQKENIDL	CCNGARYTNATGCARAAYTGYGC	ARRTCDATRTTYTCYTTYTGYTG	512	384	0.587629	61.3077	69.9	94.5	83	546	KMLMDDY	KQEFTDN	AARATGYTNATGGAYGAYTA	TTRTCNGTRAAYTCYTGYTT	64	128	72.8	94	80.3659
Lep_104	XP_012550348.3_5806118_5809046	2043	12	116	788	TCRGKMEE	WFVTNLVK	ACNTGYMGNGGNAARATGGARGA	TTNACNARRTTNGTNACRAACCA	1024	2048	0.710167	113.385	65.4	95	29	860	QWGINIK	VYCIYAA	CARTGGGGNATHAAYATHAA	GCNGCRTADATRCARTANAC	144	384	67.6	96.5	80.3398
Lep_105	XP_004923610.1_3380781_3381876	753	12	54	296	FNDMVLEQ	IKQEPGPR	TTYAAYGAYATGGTNYTNGARCA	CKNGGNCCNGGYTCYTGYTTDAT	512	3072	0.481308	15.9231	65.8	99.5	29	397	KKDDGYW	KNMMHQN	AARAARGAYGAYGGNTAYTG	TTYTGRTGCATCATRTTYTT	128	16	73.3	98	80.1701
Lep_106	XP_012547530.1_11466740_11469470	1965	11	15	661	WGGYMQAK	EVNYGIRF	TGGGGNGGNTAYATGCARGCNAA	AANCKDATNCCRTARTTNACYTC	256	3072	0.594203	134.583	68.7	97.5	7	713	FPDNGFE	ETAKFMG	TTYCCNGAYAAYGGNTTYGA	CCCATRAAYTTNGCNGTYTC	256	128	72.1	99	80.1558
Lep_107	XP_004924627.1_11682639_11683971	855	12	121	397	YMELKWDF	EVIAPFKH	TAYATGGARYTNAARTGGGAYTT	TGYTTRAANGGNGCDATNACYTC	128	1536	0.396296	21.3077	71.6	99.5	82	433	YGDRQTI	TAKITFQ	TAYGGNGAYMGNCARACNAT	TGRAANGTDATYTTNGCNGT	1024	768	64.7	100	80.1125
Lep_108	XP_012553339.2_6555186_6559026	1773	11	119	701	KNTEWAAM	QCDCTMEW	AARAAYACNGARTGGGCNGCNAT	CAYTCCATNGTRCARTCRCAYTG	512	128	0.316988	47.5833	72.1	99.5	9	785	APDDCQW	CYHDQPW	GCNCCNGAYGAYTGYCARTG	CANGGYTGRTCRTGRTARCA	256	128	77	99.5	80.0212
Lep_109	XP_021208207.2_15479246_15481939	1728	11	87	654	HNQPFDIY	AYLFMPDY	CAYAAYCARCCNTTYGAYATHTA	TARTCNGGCATRAANARRTANGC	384	1024	0.695327	101.667	67.9	97	46	781	IHYAWKQ	YTDQNGF	ATHCAYTAYGCNTGGAARCA	AANCCRTTYTGRTCNGTRTA	96	256	76.6	99.5	79.9318
Lep_110	NP_001296536.1_1082572_1085284	822	12	389	654	NQKDEYGF	WQNHVGAF	AAYCARAARGAYGARTAYGGNTT	AANGCNCCNACRTGRTTYTGCCA	256	512	0.182171	13.2308	75.4	98.5	374	685	ACDIIET	AMYQKVQ	GCNTGYGAYATHATHGARAC	TGNACYTTYTGRTACATNGC	288	128	70	99	79.9152
Lep_111	XP_021203254.2_11387729_11391017	1200	12	347	738	IFDYHQEV	HDYVFWCG	ATHTTYGAYTAYCAYCARGARGT	CCRCACCARAANACRTARTCRTG	192	128	0.331593	32.0769	75.4	98	239	786	NFVETEQ	FKNCFEG	AAYTTYGTNGARACNGARCA	CCYTCRAARCARTTYTTRAA	256	64	72.8	100	79.8873
Lep_112	XP_004932509.1_10742408_10743715	843	12	164	436	VKQGAENM	NEIMAVLK	GTNAARCARGGNGCNGARAAYAT	TTNARNACNGCCATDATYTCRTT	1024	1536	0.425781	25	72.3	97	77	445	DVANIVK	DNHTVAQ	GAYGTNGCNAAYATHGTNAA	TGNGCNACNGTRTGRTTRTC	768	512	70	95.5	79.8479
Lep_113	NP_001093300.1_3357498_3358671	747	12	14	254	AVIKYWGK	FAEITMKD	GCNGTNATHAARTAYTGGGGNAA	TCYTTCATNGTDATYTCNGCRAA	768	384	0.594017	42.5385	71.1	99.5	6	304	TVIAPVN	YTFDAGP	ACNGTNATHGCNCCNGTNAA	GGNCCNGCRTCRAANGTRTA	3072	512	66.4	95.5	79.816
Lep_114	XP_037869056.1_8422464_8423406	621	12	70	268	GQNAKCDV	ECVINPDC	GGNCARAAYGCNAARTGYGAYGT	CARTCNGGRTTDATNACRCAYTC	512	768	0.510753	28.3846	70.1	98.5	48	317	QECPRDK	GNPFMQC	CARGARTGYCCNMGNGAYAA	CAYTGCATRAANGGRTTNCC	512	128	71.2	94.5	79.8107
Lep_115	XP_037872196.1_974339_977984	2040	12	439	1110	TKTLFHHG	DWIYLPIL	ACNAARACNYTNTTYCAYCAYGG	ARDATNGGNARRTADATCCARTC	2048	2304	0.816614	191.462	57.3	93	416	1236	PYEARFD	NFQDFYT	CCNTAYGARGCNMGNTTYGA	GTRTARAARTCYTGRAARTT	1024	64	70.6	92.5	79.7628
Lep_116	XP_037877729.1_17870884_17873611	705	12	160	386	VPIKEMTD	YFKQGDHV	GTNCCNATHAARGARATGACNGA	ACRTGRTCNCCYTGYTTRAARTA	768	256	0.195455	7.69231	74.5	99.5	133	449	EAYKQTH	FQWGDMV	GARGCNTAYAARCARACNCA	ACCATRTCNCCCCAYTGRAA	256	32	76.7	98	79.7589
Lep_117	NP_001040406.1_5758762_5759560	714	12	47	276	CKTLIKNW	DEPMTTFV	TGYAARACNYTNATHAARAAYTG	ACRAANGTNGTCATNGGYTCRTC	1536	512	0.474886	19.1538	67.2	99.5	12	288	LQTMAIN	CGNRWKF	YTNCARACNATGGCNATHAA	AAYTTCCANCKRTTNCCRCA	768	256	69.6	99	79.7258
Lep_118	XP_021205801.2_2709987_2711691	1179	12	116	500	ENTPRDVK	VDCETNPM	GARAAYACNCCNMGNGAYGTNAA	ATNGGRTTNGTYTCRCARTCNAC	4096	1024	0.30504	29.3077	67.3	97.5	57	536	DPHTGEI	NDNEPIF	GAYCCNCAYACNGGNGARAT	AADATNGGYTCRTTRTCRTT	512	192	71.7	97.5	79.7207
Lep_119	XP_004921864.2_8283303_8285517	1839	12	47	651	ALFEAIGF	WDAYNVDE	GCNYTNTTYGARGCNATHGGNTT	TCRTCNACRTTRTANGCRTCCCA	6144	256	0.449833	55.7692	64.6	98	27	682	ALFMVTK	WFLGMQT	GCNYTNTTYATGGTNACNAA	GTYTGCATNCCNARRAACCA	1024	128	68.5	99.5	79.7088
Lep_120	XP_037869053.1_8388386_8391374	2058	12	83	760	QCIDIDEC	CGPNAICS	CARTGYATHGAYATHGAYGARTG	SWRCADATNGCRTTNGGNCCRCA	288	6144	0.674208	157.615	60.7	93	13	825	NAHCVYG	CAIGEKC	AAYGCNCAYTGYGTNTAYGG	CAYTTYTCNCCDATNGCRCA	256	384	69.8	94	79.6515
Lep_121	NP_001036912.1_10354321_10355788	750	12	63	304	YFEVTHDI	NYFAEVEQ	TAYTTYGARGTNACNCAYGAYAT	TGYTCNACYTCNGCRAARTARTT	512	512	0.358974	23.3077	71.2	98.5	50	327	ERVVHAK	PDKMLQG	GARMGNGTNGTNCAYGCNAA	CCYTGNARCATYTTRTCNGG	2048	256	65.3	99.5	79.5889
Lep_122	XP_012548168.1_4730017_4731727	468	12	368	515	WPDIQFHF	CKMGPKHD	TGGCCNGAYATHCARTTYCAYTT	TCRTGYTTNGGNCCCATYTTRCA	192	256	0.411348	12.6154	72.3	98.5	355	570	AFVNTKY	IKEDWLV	GCNTTYGTNAAYACNAARTA	ACNARCCARTCYTCYTTDAT	512	192	72.6	98.5	79.5712
Lep_123	XP_012544028.1_9881948_9882790	510	12	85	246	GFKDCQAC	NDTCPERA	GGNTTYAARGAYTGYCARGCNTG	GCNCKYTCNGGRCANGTRTCRTT	512	2048	0.290323	10.9231	69	99.5	34	254	KCPQGTF	MCKDEPG	AARTGYCCNCARGGNACNTT	CCNGGYTCRTCYTTRCACAT	512	64	75	97	79.5535
Lep_124	XP_037869659.1_11919501_11924385	2037	12	739	1409	NITTYKKQ	DWKRLQNE	AAYATHACNACNTAYAARAARCA	TCRTTYTGNARNCKYTTCCARTC	768	1024	0.722137	137.231	65.7	91.5	697	1522	MLFEQID	NKEMQIR	ATGYTNTTYGARCARATHGA	CKDATYTGCATYTCYTTRTT	192	96	74.7	88	79.5522
Lep_125	XP_021207926.1_7674011_7675010	597	12	75	265	LMMQEAKE	MVEMFGAD	YTNATGATGCARGARGCNAARGA	TCNGCNCCRAACATYTCNACCAT	256	256	0.456044	26.5385	68.8	99.5	29	322	FTIADQN	GKCAWQE	TTYACNATHGCNGAYCARAA	TCYTGCCANGCRCAYTTNCC	384	128	74.6	91	79.4896
Lep_126	NP_001036991.1_7413762_7414329	504	12	17	176	LFRWRHQA	ETANYLVI	YTNTTYMGNTGGMGNCAYCARGC	ATNACNARRTARTTNGCNGTYTC	4096	4096	0.718954	34	59.3	99.5	7	184	ETHPNID	WCINLEM	GARACNCAYCCNAAYATHGA	ATYTCNARRTTDATRCACCA	384	192	74.1	100	79.468
Lep_127	XP_004930076.2_13406792_13407674	378	12	57	174	VTQGDFEY	INPKAFYN	GTNACNCARGGNGAYTTYGARTA	TTRTARAANGCYTTNGGRTTDAT	1024	768	0.468468	12.0769	70.8	97.5	45	270	QEKYFGF	PFLFWEQ	CARGARAARTAYTTYGGNTT	TGYTCCCARAANARRAANGG	128	256	68.4	99	79.4651
Lep_128	NP_001037050.1_10669308_10670190	546	12	54	227	MAIIFNHE	WFMQALCE	ATGGCNATHATHTTYAAYCAYGA	TCRCANARNGCYTGCATRAACCA	288	256	0.50303	21.5385	73.2	96	41	276	NAPYYNM	QKQVPCI	AAYGCNCCNTAYTAYAAYAT	ATRCANGGNACYTGYTTYTG	256	256	70.2	95	79.4223
Lep_129	NP_001037211.1_19637362_19638414	789	12	57	311	RNAYVWTQ	HQNAITCI	MGNAAYGCNTAYGTNTGGACNCA	ATRCANGTDATNGCRTTYTGRTG	2048	768	0.318548	19.7692	68.7	96	38	337	VMGIDWA	DGQLVIW	GTNATGGGNATHGAYTGGGC	CADATNACNARYTGNCCRTC	96	1536	69.8	100	79.3608
Lep_130	XP_037867965.1_8802015_8802788	609	12	38	232	ADHLVNPW	HCTHQMAV	GCNGAYCAYYTNGTNAAYCCNTG	ACNGCCATYTGRTGNGTRCARTG	4096	256	0.393617	14	68.3	98	13	241	FKPCAQM	CIWMHLL	TTYAARCCNTGYGCNCARAT	ARNARRTGCATCCADATRCA	256	192	71.8	97	79.2888
Lep_131	XP_012551318.1_8172321_8173977	1272	12	87	502	TLICNGEI	HKEAFSDG	ACNYTNATHTGYAAYGGNGARAT	CCRTCNSWRAANGCYTCYTTRTG	3072	2048	0.578431	66.1538	62.1	98.5	41	573	HRGPDAW	PYYWMPK	CAYMGNGGNCCNGAYGCNTG	TTNGGCATCCARTARTANGG	2048	64	68.3	99.5	79.2679
Lep_132	XP_004923328.2_2334585_2335890	957	12	43	353	LTVAIYMP	DHNAKARF	YTNACNGTNGCNATHTAYATGCC	AANCKNGCYTTNGCRTTRTGRTC	3072	2048	0.411184	29.7692	65.8	99	17	414	PQDQKIC	DDAKMRF	CCNCARGAYCARAARATHTG	AANCKCATYTTNGCRTCRTC	192	256	70.7	97.5	79.2478
Lep_133	XP_004931280.1_5386949_5388215	639	12	128	332	FYCHHPDK	NEHFGIVP	TTYTAYTGYCAYCAYCCNGAYAA	GGNACDATNCCRAARTGYTCRTT	256	768	0.454545	23.8462	72.5	100	34	410	VAFYTNH	AFTEQLD	GTNGCNTTYTAYACNAAYCA	TCNARYTGYTCNGTRAANGC	512	1024	70.4	95.5	79.1914
Lep_134	XP_012544143.1_6035946_6036970	747	12	149	389	TWQPFQFY	HNTAGRDC	ACNTGGCARCCNTTYCARTTYTA	CARTCNCKNCCNGCNGTRTTRTG	256	4096	0.621622	17.9231	66.6	99.5	16	399	CIPDFVN	CKPFHFD	TGYATHCCNGAYTTYGTNAA	TCRAARTGRAANGGYTTRCA	384	128	73.3	95	79.189
Lep_135	XP_037874263.1_13441857_13442806	546	12	132	305	WDMLGKCH	FCCKVQGI	TGGGAYATGYTNGGNAARTGYCA	ATNCCYTGNACYTTRCARCARAA	256	512	0.263473	7.53846	70.7	99.5	22	342	KMVEANK	EYWPNKV	AARATGGTNGARGCNAAYAA	ACYTTRTTNGGCCARTAYTC	128	64	74.7	99.5	79.189
Lep_136	XP_004929002.1_940775_942203	903	12	145	437	DNPVGTGF	YVKQAGKL	GAYAAYCCNGTNGGNACNGGNTT	ARYTTNCCNGCYTGYTTNACRTA	4096	2048	0.595745	50	62.4	97	77	454	NQFFWYF	HMVPGDQ	AAYCARTTYTTYTGGTAYTT	TGRTCNCCNGGNACCATRTG	32	256	71.9	99	79.1869
Lep_137	XP_037866946.1_12270919_12272583	933	12	142	444	MLHTYLTE	NIHYMERP	ATGYTNCAYACNTAYYTNACNGA	GGNCKYTCCATRTARTGDATRTT	4096	384	0.831502	95	62	97.5	7	501	RLPEHEA	DCNIAFR	MGNYTNCCNGARCAYGARGC	CKRAANGCDATRTTRCARTC	2048	384	65.5	99.5	79.155
Lep_138	NP_001106080.1_7662122_7663643	1326	12	64	497	VRLICMFD	MTPEQLKR	GTNMGNYTNATHTGYATGTTYGA	CKYTTNARYTGYTCNGGNGTCAT	3072	2048	0.422572	46.0769	66.2	99.5	45	505	LTQDDKF	TDIIQQY	YTNACNCARGAYGAYAARTT	TAYTGYTGDATDATRTCNGT	512	288	67.5	97.5	79.1367
Lep_139	XP_012547345.1_13516248_13517925	1032	12	32	367	NTEIGEGW	QEFVDWMC	AAYACNGARATHGGNGARGGNTG	CACATCCARTCNACRAAYTCYTG	1536	64	0.539216	38.9231	71.1	99	5	385	VQALYDF	WQHFLTC	GTNCARGCNYTNTAYGAYTT	CANGTNARRAARTGYTGCCA	1024	256	70.6	98.5	79.1321
Lep_140	XP_037868399.1_17369686_17371545	822	12	117	382	YYEHTHPF	WDGQFKPT	TAYTAYGARCAYACNCAYCCNTT	GTNGGYTTRAAYTGNCCRTCCCA	512	256	0.621622	42.7692	70	97	4	476	GKMIFNV	QNDMTTA	GGNAARATGATHTTYAAYGT	GCNGTNGTCATRTCRTTYTG	96	128	73.2	96.5	79.1286
Lep_141	NP_001188507.1_13954941_13956870	384	12	109	228	NYDIPEKW	TYGKIMDH	AAYTAYGAYATHCCNGARAARTG	TGRTCCATDATYTTNCCRTANGT	384	384	0.079646	2.07692	74.5	99.5	83	279	AFQDHKY	FFINDQW	GCNTTYCARGAYCAYAARTA	CAYTGRTCRTTDATRAARAA	128	96	77.2	97	79.1184
Lep_142	XP_004923116.1_5623802_5625098	366	12	60	173	KLEHQGIK	HIEFEYNK	AARYTNGARCAYCARGGNATHAA	TTRTTRTAYTCRAAYTCDATRTG	1536	192	0.205607	4.38462	69.4	99	8	230	QTADIEI	KYEIMDG	CARACNGCNGAYATHGARAT	CCRTCCATDATYTCRTAYTT	384	48	73.5	97.5	79.0976
Lep_143	XP_012545804.2_10259246_10260842	639	12	78	282	YIFTIDNE	FMEQYNKA	TAYATHTTYACNATHGAYAAYGA	GCYTTRTTRTAYTGYTCCATRAA	576	64	0.222222	10.6154	75.2	99.5	32	310	NVDYDPQ	MKEYFRQ	AAYGTNGAYTAYGAYCCNCA	TGNCKRAARTAYTCYTTCAT	256	128	73.6	99.5	79.0436
Lep_144	XP_012550345.1_6541030_6544234	1116	12	234	597	TYLNMMID	HKMGPPYK	ACNTAYYTNAAYATGATGATHGA	TTRTANGGNGGNCCCATYTTRTG	384	512	0.532578	62.6154	67.4	95.5	208	630	EKFIDRP	EDATVCM	GARAARTTYATHGAYMGNCC	ATRCANACNGTNGCRTCYTC	384	512	68.5	97	79.0403
Lep_145	NP_001040108.1_9660785_9661562	618	12	29	226	LDAFAKEG	DNYIVKKQ	YTNGAYGCNTTYGCNAARGARGG	TGYTTYTTNACDATRTARTTRTC	2048	384	0.356021	17.7692	67.1	97.5	16	250	FVVINQK	DEIMRAG	TTYGTNGTNATHAAYCARAA	CCNGCNCKCATDATYTCRTC	384	384	70	99.5	79.0293
Lep_146	XP_021206434.2_9962204_9964451	1110	12	412	773	KFQCKIGY	NKETEATG	AARTTYCARTGYAARATHGGNTA	CCNGTNGCYTCNGTYTCYTTRTT	384	1024	0.367347	52.6923	66.8	95	325	808	KDKFPNY	KEDHLVI	AARGAYAARTTYCCNAAYTA	ATNACNARRTGRTCYTCYTT	128	512	71.8	96	79.0003
Lep_147	XP_004933227.2_17428148_17428765	396	12	26	149	YVFHIQCF	WFQNQRAK	TAYGTNTTYCAYATHCARTGYTT	TTNGCNCKYTGRTTYTGRAACCA	384	512	0.213675	4.07692	70.9	98.5	14	157	LPQEMVM	MKKIQRK	YTNCCNCARGARATGGTNAT	TTNCKYTGDATYTTYTTCAT	512	192	66.3	100	78.9494
Lep_148	XP_004933590.3_800592_801654	930	12	33	334	IGAYLDWQ	CCVPETKG	ATHGGNGCNTAYYTNGAYTGGCA	CCYTTNGTYTCNGGNACRCARCA	1536	1024	0.257627	19.1538	67.2	99	8	346	VPDIRGC	EMDPNYV	GTNCCNGAYATHMGNGGNTG	ACRTARTTNGGRTCCATYTC	3072	64	70	97.5	78.9158
Lep_149	XP_012544374.1_16449589_16450596	645	12	46	252	HNDPELYD	DHQDKNAI	CAYAAYGAYCCNGARYTNTAYGA	ATNGCRTTYTTRTCYTGRTGRTC	1024	256	0.530303	18.9231	68.1	96	25	340	HRAGMKD	CMTLPKN	CAYMGNGCNGGNATGAARGA	TTYTTNGGNARNGTCATRCA	512	512	69.5	100	78.8485
Lep_150	XP_004932945.1_14666049_14667255	870	12	86	367	IGKHVVCD	TFEDGQRV	ATHGGNAARCAYGTNGTNTGYGA	ACNCKYTGNCCRTCYTCRAANGT	1536	2048	0.412639	28.2308	66.9	99.5	51	375	FTNKIDD	QATMEAL	TTYACNAAYAARATHGAYGA	ARNGCYTCCATNGTNGCYTG	192	512	68.5	97.5	78.8411
Lep_151	XP_037869963.1_5441645_5442836	567	12	45	225	TCKDIDEC	FWTDWGEN	ACNTGYAARGAYATHGAYGARTG	TTYTCNCCCCARTCNGTCCARAA	384	128	0.254335	14.1538	70.8	95	17	252	NECKQTP	KIYWPNG	AAYGARTGYAARCARACNCC	CCRTTNGGCCARTADATYTT	128	96	74.4	94	78.841
Lep_152	XP_012551595.1_16463828_16464905	840	12	35	306	IKWIHQEC	MVFLEHVF	ATHAARTGGATHCAYCARGARTG	AANACRTGYTCNARRAANACCAT	144	1024	0.457831	21.9231	67	100	25	326	LFHPCIC	FAFCPYH	YTNTTYCAYCCNTGYATHTG	TGRTANGGRCARAANGCRAA	768	256	68.7	97.5	78.8393
Lep_153	XP_037869570.1_5944780_5945926	417	12	138	268	ELYHFMGC	YTFECIGN	GARYTNTAYCAYTTYATGGGNTG	TTNCCDATRCAYTCRAANGTRTA	512	768	0.382114	9.46154	72.7	96	57	286	KDPEGVF	CHKGWGV	AARGAYCCNGARGGNGTNTT	ACNCCCCANCCYTTRTGRCA	512	128	71.2	98	78.824
Lep_154	XP_037875228.1_18280231_18282838	1950	11	232	873	GINEDNQY	QEQDTDGE	GGNATHAAYGARGAYAAYCARTA	TCNCCRTCNGTRTCYTGYTCYTG	384	512	0.450949	74	68.2	97	164	901	PDKMNMF	IFNDVEM	CCNGAYAARATGAAYATGTT	ATYTCNACRTCRTTRAADAT	32	192	77.4	99.5	78.8149
Lep_155	XP_004928073.3_6908597_6913937	2040	11	369	1040	VCDNCQHN	NCDPYTGK	GTNTGYGAYAAYTGYCARCAYAA	TTNCCNGTRTANGGRTCRCARTT	256	1024	0.561832	96.9167	71.4	95	320	1113	CEDFYND	CDQCTEN	TGYGARGAYTTYTAYAAYGA	TTYTCNGTRCAYTGRTCRCA	64	128	75.2	97.5	78.7807
Lep_156	NP_001108348.1_6037279_6038644	873	12	120	402	MRVEWYKD	EWYFNGKQ	ATGMGNGTNGARTGGTAYAARGA	TGYTTNCCRTTRAARTACCAYTC	256	128	0.307971	18.6923	76.7	98	101	417	QEGRNAH	QTYHDFG	CARGARGGNMGNAAYGCNCA	CCRAARTCRTGRTANGTYTG	1024	128	70.6	100	78.6745
Lep_157	XP_012551777.2_10733002_10735141	483	12	581	733	FMYDEHIK	NPKNVHLK	TTYATGTAYGAYGARCAYATHAA	TTNARRTGNACRTTYTTNGGRTT	96	2048	0.616438	30.2308	69.3	95.5	472	775	WKTYGEM	TDDGFAM	TGGAARACNTAYGGNGARAT	ATNGCRAANCCRTCRTCNGT	128	512	73	94	78.67
Lep_158	NP_001037378.1_12761249_12762356	708	12	72	299	MTGIPIYN	HDCFAANE	ATGACNGGNATHCCNATHTAYAA	TCRTTNGCNGCRAARCARTCRTG	1152	512	0.542986	31.7692	68.7	98.5	53	358	CGYVFGD	QCAELVW	TGYGGNTAYGTNTTYGGNGA	CANACNARYTCNGCRCAYTG	512	1024	68.4	96	78.6643
Lep_159	XP_004925169.1_2037070_2038084	378	12	111	228	WFYDKDEC	VMDFFAKA	TGGTTYTAYGAYAARGAYGARTG	GCYTTNGCRAARAARTCCATNAC	64	256	0.72381	19.4615	70.8	98.5	48	301	KTNIEGA	VEHIEKQ	AARACNAAYATHGARGGNGC	TGYTTYTCDATRTGYTCNAC	384	192	70.2	98	78.6568
Lep_160	NP_001037325.1_8386384_8387189	588	12	53	240	LHTKMIQV	YKIPGFGD	YTNCAYACNAARATGATHCARGT	TCNCCRAANCCNGGDATYTTRTA	768	1536	0.38674	19.8462	68.1	98.5	13	248	PTKFGIA	IPQEFNV	CCNACNAARTTYGGNATHGC	ACRTTRAAYTCYTGNGGDAT	768	192	70.5	96	78.6534
Lep_161	XP_004928711.1_366206_367505	894	12	43	332	QQEGGPCA	EHMQYCTV	CARCARGARGGNGGNCCNTGYGC	ACNGTRCARTAYTGCATRTGYTC	1024	128	0.590038	27.6154	68.4	98	25	342	RRWAQGF	FYKNPKH	MGNMGNTGGGCNCARGGNTT	TGYTTNGGRTTYTTRTARAA	2048	128	67.2	98.5	78.6518
Lep_162	XP_012552768.1_14797552_14799297	948	12	165	472	NTDMQEDC	KMVGDYHF	AAYACNGAYATGCARGARGAYTG	AARTGRTARTCNCCNACCATYTT	128	256	0.315615	19.1538	74.9	98.5	109	521	GIPYAQK	DEINYVF	GGNATHCCNTAYGCNCARAA	AANACRTARTTDATYTCRTC	768	192	74.5	97.5	78.6295
Lep_163	XP_012549692.2_8655100_8657402	492	12	137	292	AMRKGYWI	YDWDQHIA	GCNATGMGNAARGGNTAYTGGAT	GCDATRTGYTGRTCCCARTCRTA	512	96	0.275168	11.2308	72.3	99	108	426	HTDLQEY	NCHMHTE	CAYACNGAYYTNCARGARTA	TCNGTRTGCATRTGRCARTT	512	64	72.9	97.5	78.5925
Lep_164	XP_021205801.2_2402464_2405081	1863	12	146	758	ADLYGTPN	IYAKLNEV	GCNGAYYTNTAYGGNACNCCNAA	ACYTCRTTNARYTTNGCRTADAT	8192	1536	0.571912	84.6154	64	96	102	840	TVADAND	DWGPQYQ	ACNGTNGCNGAYGCNAAYGA	TGRTAYTGNGGNCCCCARTC	1024	128	67.7	97	78.5835
Lep_165	XP_037866845.1_7946976_7948374	1413	12	34	496	LGKEKFQT	KDLENYLD	YTNGGNAARGARAARTTYCARAC	TCNARRTARTTYTCNARRTCYTT	1024	2048	0.581986	68.0769	61.4	98	2	510	WDPTHVQ	METTPRI	TGGGAYCCNACNCAYGTNCA	ATNCKNGGNGTNGTYTCCAT	256	1024	67.8	99.5	78.5298
Lep_166	NP_001040293.1_1646477_1648676	432	12	144	279	GQFDFGPM	MFNTQIGP	GGNCARTTYGAYTTYGGNCCNAT	GGNCCDATYTGNGTRTTRAACAT	1024	384	0.263566	9.15385	69.9	99.5	117	346	FDRAKME	MCEIEHF	TTYGAYMGNGCNAARATGGA	AARTGYTCDATYTCRCACAT	256	48	74.6	97.5	78.4373
Lep_167	NP_001171774.1_10715837_10717727	825	12	147	413	NTQDGAFY	WAYMNFET	AAYACNCARGAYGGNGCNTTYTA	GTYTCRAARTTCATRTANGCCCA	1024	64	0.464286	31.7692	74.7	97.5	54	514	QIRWYEK	TIEINVW	CARATHMGNTGGTAYGARAA	CANACRTTDATYTCDATNGT	192	576	70.8	96.5	78.3997
Lep_168	XP_037869056.1_8423497_8424433	663	12	73	285	AECTVINH	CIAEKCTN	GCNGARTGYACNGTNATHAAYCA	TTNGTRCAYTTYTCNGCDATRCA	1536	768	0.532663	32.9231	69.9	92.5	59	321	NKCADPC	GDPFIQC	AAYAARTGYGCNGAYCCNTG	CAYTGDATRAANGGRTCNCC	256	384	71	97.5	78.3859
Lep_169	XP_037871714.1_9431535_9432639	711	12	51	279	QPGFLYGY	YCVIAFLK	CARCCNGGNTTYYTNTAYGGNTA	TTNARRAANGCDATNACRCARTA	4096	3072	0.56682	22.5385	61.5	99	7	295	WIYACNG	YEIKEMI	TGGATHTAYGCNTGYAAYGG	ATCATYTCYTTDATYTCRTA	96	48	72.2	99.5	78.3768
Lep_170	XP_004925270.1_1836073_1837141	702	12	15	240	IAFMFTQV	WEKWNYLD	ATHGCNTTYATGTTYACNCARGT	TCNARRTARTTCCAYTTYTCCCA	384	128	0.557078	39	70.4	93	4	326	REKIKDC	YNLMCED	MGNGARAARATHAARGAYTG	TCYTCRCACATNARRTTRTA	384	128	71.2	95.5	78.3728
Lep_171	XP_004930702.1_14681342_14682311	777	12	45	295	ILPQDENW	YTEFPIYN	ATHYTNCCNCARGAYGARAAYTG	TTRTADATNGGRAAYTCNGTRTA	1536	768	0.433884	23.5385	71	99.5	37	325	GQEVIEV	KFYEVDG	GGNCARGARGTNATHGARGT	CCRTCNACYTCRTARAAYTT	384	128	69.4	92	78.2838
Lep_172	XP_012551359.1_7684161_7685526	1212	12	69	464	ELGANWIH	CTKILRKF	GARYTNGGNGCNAAYTGGATHCA	AAYTTNCKNARDATYTTNGTRCA	1536	6144	0.515957	62.4615	63.4	98	38	479	KNGMEDF	EPQKCVW	AARAAYGGNATGGARGAYTT	CANACRCAYTTYTGNGGYTC	64	256	77.5	88	78.2725
Lep_173	XP_004924882.2_9493534_9494873	1035	12	75	411	DGDAYMDI	YDFYMDGV	GAYGGNGAYGCNTAYATGGAYAT	ACNCCRTCCATRTARAARTCRTA	256	128	0.743034	70.4615	66.2	94.5	9	444	AAFGDFN	YDTNFIK	GCNGCNTTYGGNGAYTTYAA	TTDATRAARTTNGTRTCRTA	512	192	71.1	94	78.2257
Lep_174	XP_004929216.2_5205738_5207688	699	12	302	526	VEICCFDK	MITGDNPL	GTNGARATHTGYTGYTTYGAYAA	ARNGGRTTRTCNCCNGTDATCAT	384	1536	0.389908	18.7692	70.6	99	238	536	WIKGCED	CHVAKEL	TGGATHAARGGNTGYGARGA	ARYTCYTTNGCNACRTGRCA	96	512	73.5	96.5	78.2177
Lep_175	XP_021205801.2_2407494_2408621	1152	12	38	413	VNDNKPIF	TDEGDPQM	GTNAAYGAYAAYAARCCNATHTT	ATYTGNGGRTCNCCYTCRTCNGT	768	1024	0.636364	39.2308	68	96.5	12	434	FEAVATD	NDNQPTF	TTYGARGCNGTNGCNACNGA	AANGTNGGYTGRTTRTCRTT	1024	256	68.2	97	78.1851
Lep_176	NP_001040240.1_9609702_9610712	759	12	25	269	DVTYGACC	IDWGTAFP	GAYGTNACNTAYGGNGCNTGYTG	GGRAANGCNGTNCCCCARTCDAT	2048	768	0.423729	33.8462	68	98.5	7	309	TLCDIIE	PMDFYSN	ACNYTNTGYGAYATHATHGA	TTNSWRTARAARTCCATNGG	1152	512	64.8	99	78.1458
Lep_177	XP_004932668.1_10027415_10028483	960	12	16	327	LDFHKDQA	NKPIFHLE	YTNGAYTTYCAYAARGAYCARGC	TCNARRTGRAADATNGGYTTRTT	512	1536	0.340984	26.8462	68.7	95	4	340	WVDKHRP	FMAIYKK	TGGGTNGAYAARCAYMGNCC	TTYTTRTADATNGCCATRAA	256	96	69	98.5	78.1446
Lep_178	XP_021207180.2_9351422_9353092	858	12	75	352	VQTNMCYE	YFCWQGKD	GTNCARACNAAYATGTGYTAYGA	TCYTTNCCYTGCCARCARAARTA	256	128	0.501859	34.2308	78	96.5	37	382	KHWNQFW	EKGPQVR	AARCAYTGGAAYCARTTYTG	CKNACYTGNGGNCCYTTYTC	32	1024	73.6	95.5	78.1356
Lep_179	XP_037870529.1_14133762_14134990	648	12	87	294	KHNHETAF	KDGNTCAH	AARCAYAAYCAYGARACNGCNTT	TGNGCRCANGTRTTNCCRTCYTT	512	1024	0.273632	13.9231	70.2	95.5	4	316	TPLHMAC	MKFDRTG	ACNCCNYTNCAYATGGCNTG	CCNGTNCKRTCRAAYTTCAT	1024	256	69.6	97.5	78.1212
Lep_180	XP_012548546.2_4641849_4642842	351	12	147	255	PKENFTAM	DHMRDWFL	CCNAARGARAAYTTYACNGCNAT	ARRAACCARTCNCKCATRTGRTC	1024	256	0.441176	11.5385	69.5	96.5	106	297	RIFKEQG	NGKWKIV	MGNATHTTYAARGARCARGG	ACDATYTTCCAYTTNCCRTT	384	96	71.1	96	78.1177
Lep_181	XP_004929214.1_5201231_5202462	771	12	115	363	KDHIAHFI	EFTKIMDL	AARGAYCAYATHGCNCAYTTYAT	ARRTCCATDATYTTNGTRAAYTC	384	384	0.550218	38.7692	68.7	91.5	26	385	HDLQMYK	YNYGKEG	CAYGAYYTNCARATGTAYAA	CCYTCYTTNCCRTARTTRTA	128	128	71.4	98	78.103
Lep_182	XP_004928252.2_6962535_6963534	570	12	23	204	PVIHTKGE	HQKVLVIG	CCNGTNATHCAYACNAARGGNGA	CCDATNACNARNACYTTYTGRTG	3072	3072	0.574194	8.84615	65.1	99.5	5	261	KIACEFH	YHIQVEL	AARATHGCNTGYGARTTYCA	ARYTCNACYTGDATRTGRTA	192	384	74.3	94.5	78.1019
Lep_183	XP_037870123.1_14073058_14075891	1908	11	41	668	TKVIKHWF	VWFQNTRA	ACNAARGTNATHAARCAYTGGTT	GCNCKNGTRTTYTGRAACCANAC	384	1024	0.287338	37.75	70.8	100	27	772	DEAIAKM	MEKFIKQ	GAYGARGCNATHGCNAARAT	TGYTTDATRAAYTTYTCCAT	384	48	74.3	100	78.0679
Lep_184	XP_004927392.1_14439633_14442945	2100	11	199	890	DIAQNYYH	KITVIKPF	GAYATHGCNCARAAYTAYTAYCA	AANGGYTTDATNACNGTDATYTT	384	2304	0.606557	125.167	66.5	96	110	922	DPQWNEK	VMPQIKI	GAYCCNCARTGGAAYGARAA	ATYTTDATYTGNGGCATNAC	64	192	74.4	97	78.043
Lep_185	XP_004928724.1_270290_271988	510	12	326	487	AFEYCGQK	GNFYINDK	GCNTTYGARTAYTGYGGNCARAA	TTRTCRTTDATRTARAARTTNCC	512	384	0.535484	27.3846	72.4	97.5	302	532	GGKNYHF	IKETFVP	GGNGGNAARAAYTAYCAYTT	GGNACRAANGTYTCYTTDAT	256	384	72.4	99.5	78.0232
Lep_186	NP_001040114.1_7836587_7837485	450	12	70	211	QLNPDDFK	YDDTEAWP	CARYTNAAYCCNGAYGAYTTYAA	GGCCANGCYTCNGTRTCRTCRTA	1024	256	0.4	15.3846	69	97.5	60	223	EGIENLC	DFVEYEN	GARGGNATHGARAAYYTNTG	TTYTCRTAYTCNACRAARTC	768	128	67.8	98	77.9603
Lep_187	NP_001296491.1_17663579_17664183	417	12	40	170	LFQKDKFY	NFFRIVFQ	YTNTTYCARAARGAYAARTTYTA	TGRAANACDATNCKRAARAARTT	512	1536	0.475806	17.3077	61.6	100	4	185	VTWNPHK	DMVYFAN	GTNACNTGGAAYCCNCAYAA	TTNGCRAARTANACCATRTC	256	128	75.9	94.5	77.9347
Lep_188	XP_004926897.2_9644829_9647601	1737	12	135	705	TSNKVEQM	EVAFPGQR	ACNWSNAAYAARGTNGARCARAT	CKYTGNCCNGGRAANGCNACYTC	4096	4096	0.441489	64.3077	65.2	97.5	94	732	FEEAYRD	ENFEALM	TTYGARGARGCNTAYMGNGA	ATNARNGCYTCRAARTTYTC	512	512	65.8	97.5	77.9343
Lep_189	XP_004932642.1_8764127_8765672	828	12	176	443	GCTCVIKP	FGMVAIND	GGNTGYACNTGYGTNATHAARCC	TCRTTDATNGCNACCATNCCRAA	1536	768	0.601533	50.4615	67.3	97	158	475	WNFPFAM	HGAEEYT	TGGAAYTTYCCNTTYGCNAT	GTRTAYTCYTCNGCNCCRTG	128	256	70.4	93	77.8965
Lep_190	XP_012553048.1_2355098_2356057	717	12	85	315	CREGCTKD	DMWQNTLN	TGYMGNGARGGNTGYACNAARGA	TTNARNGTRTTYTGCCACATRTC	2048	256	0.736111	24.8462	68.3	100	52	346	TIFMQFD	FKIYNTE	ACNATHTTYATGCARTTYGA	TCNGTRTTRTADATYTTRAA	96	192	76	97.5	77.8862
Lep_191	XP_021204477.1_19766657_19768106	1440	12	56	527	KYGFQWPE	KYFMALAV	AARTAYGGNTTYCARTGGCCNGA	ACNGCNARNGCCATRAARTAYTT	256	1024	0.529412	53.6923	70.3	97	3	540	QYWPLVE	VWIWSGK	CARTAYTGGCCNYTNGTNGA	TTNCCNSWCCADATCCANAC	512	768	60.4	99.5	77.8572
Lep_192	XP_012550984.1_10353097_10354774	1185	12	40	426	HEVLGIMN	ECYTFATM	CAYGARGTNYTNGGNATHATGAA	ATNGTNGCRAANGTRTARCAYTC	1536	1024	0.529101	58.7692	68.4	94	27	472	TFIINAW	NCINMFA	ACNTTYATHATHAAYGCNTG	GCRAACATRTTDATRCARTT	576	48	72.5	91.5	77.7797
Lep_193	NP_001108348.1_6053025_6054352	450	12	99	240	KWYRENFP	KYECVAIN	AARTGGTAYMGNGARAAYTTYCC	TTDATNGCNACRCAYTCRTAYTT	256	768	0.333333	8.23077	71.4	98.5	69	352	FTKKMQP	EGDYKCV	TTYACNAARAARATGCARCC	ACRCAYTTRTARTCNCCYTC	64	128	73.6	96	77.6991
Lep_194	XP_004932115.2_7628439_7629711	1047	12	42	382	FKAYCNEK	MNLEAVNT	TTYAARGCNTAYTGYAAYGARAA	GTRTTNACNGCYTCNARRTTCAT	256	1024	0.411411	36.3077	67.6	94.5	18	390	TFNWEDP	YEGTHDI	ACNTTYAAYTGGGARGAYCC	ATRTCRTGNGTNCCYTCRTA	64	256	74.9	92	77.6444
Lep_195	XP_037870884.1_13608301_13609200	765	12	27	273	VHPDIKYI	NTYHDEVR	GTNCAYCCNGAYATHAARTAYAT	CKNACYTCRTCRTGRTANGTRTT	768	1024	0.4875	32	69.5	94	16	291	PETMYGQ	HEYACSR	CCNGARACNATGTAYGGNCA	CKNSWRCANGCRTAYTCRTG	256	2048	66.5	99.5	77.6216
Lep_196	XP_004932407.1_2908339_2909809	993	12	99	421	GKPFWYNY	ECSHDNLD	GGNAARCCNTTYTGGTAYAAYTA	TCNARRTTRTCRTGNSWRCAYTC	256	4096	0.662252	80.3846	60.7	94	33	450	GEHIDYC	WGGCIVA	GGNGARCAYATHGAYTAYTG	GCNACDATRCANCCNCCCCA	192	384	72.1	96.5	77.6051
Lep_197	NP_001091777.1_5034577_5035607	807	12	53	313	NILMDCKD	MEAIPCKP	AAYATHYTNATGGAYTGYAARGA	GGYTTRCANGGDATNGCYTCCAT	384	384	0.55336	40.3077	69.3	97	8	327	HEVEWRG	CNFIEFP	CAYGARGTNGARTGGMGNGG	GGRAAYTCDATRAARTTRCA	256	96	67.1	95	77.6023
Lep_198	XP_004927540.2_1538464_1540014	690	12	25	246	EFNKPYNG	KFPDEMDL	GARTTYAAYAARCCNTAYAAYGG	ARRTCCATYTCRTCNGGRAAYTT	256	256	0.395349	21	68.9	96	17	259	KEMMTIN	VELCKTD	AARGARATGATGACNATHAA	TCNGTYTTRCANARYTCNAC	48	1024	69.4	96.5	77.565
Lep_199	NP_001036895.2_11804295_11805159	585	12	73	259	DKEMKVNW	KGYAFIRF	GAYAARGARATGAARGTNAAYTG	AANCKDATRAANGCRTANCCYTT	128	3072	0.384181	9.61538	69.1	98	44	290	GNDPYAF	KCFWGKE	GGNAAYGAYCCNTAYGCNTT	TCYTTNCCCCARAARCAYTT	512	64	73.9	99	77.5644
Lep_200	NP_001104833.1_1357746_1358975	804	12	108	367	NQGYAVDF	NIPHFLPF	AAYCARGGNTAYGCNGTNGAYTT	AANGGNARRAARTGNGGDATRTT	1024	3072	0.533058	43.5385	64.9	98	99	380	HFDEIFW	TCIGQTL	CAYTTYGAYGARATHTTYTG	ARNGTYTGNCCDATRCANGT	96	1536	69	96	77.5555
Lep_201	XP_004929480.3_7052995_7054507	972	12	65	380	YQGKVFYE	YPWVHWNI	TAYCARGGNAARGTNTTYTAYGA	ATRTTCCARTGNACCCANGGRTA	512	128	0.84965	69.0769	70.6	94	19	424	SFVNWNW	FYGDEIG	WSNTTYGTNAAYTGGAAYTG	CCDATYTCRTCNCCRTARAA	512	192	66.5	93.5	77.5368
Lep_202	XP_037870497.1_959101_961621	1845	11	10	616	FCARHQWE	CCENVIGY	TTYTGYGCNMGNCAYCARTGGGA	TANCCDATNACRTTYTCRCARCA	512	768	0.519525	68.9167	71	99	1	642	MKVWGAH	YMIPMAT	ATGAARGTNTGGGGNGCNCA	GTNGCCATNGGDATCATRTA	128	96	72.4	97.5	77.5081
Lep_203	XP_004930472.2_7433766_7435259	801	12	266	524	NETILFYF	EMAWQIAH	AAYGARACNATHYTNTTYTAYTT	TGNGCDATYTGCCANGCCATYTC	1536	192	0.668033	45.3846	68.1	94	245	532	YIKAQID	MIVKDVT	TAYATHAARGCNCARATHGA	GTNACRTCYTTNACDATCAT	288	192	70.3	95	77.4191
Lep_204	XP_037868399.1_17376059_17377265	1038	12	38	375	NNTREAFI	EYGKMAFW	AAYAAYACNMGNGARGCNTTYAT	CARAANGCCATYTTNCCRTAYTC	2048	256	0.489297	45.3846	68.3	95.5	10	416	TNTLYDF	ENGKAVV	ACNAAYACNYTNTAYGAYTT	ACNACNGCYTTNCCRTTYTC	1024	512	65.6	98	77.4191
Lep_205	XP_004926747.1_3950542_3952339	1320	12	123	554	LTWRDMQY	QCPDGYWE	YTNACNTGGMGNGAYATGCARTA	TCCCARTANCCRTCNGGRCAYTG	1024	256	0.510949	44.2308	71.9	94.5	92	632	DHICTVE	QCVTCHP	GAYCAYATHTGYACNGTNGA	GGRTGRCANGTNACRCAYTG	384	256	70.6	90.5	77.3974
Lep_206	XP_012545855.2_1062477_1063299	675	12	29	245	LKYHPDKN	IHVKPGWK	YTNAARTAYCAYCCNGAYAARAA	TTCCANCCNGGYTTNACRTGDAT	1024	768	0.368159	15.5385	67.6	96	18	258	DEIKKAY	TFQKEGD	GAYGARATHAARAARGCNTA	TCNCCYTCYTTYTGRAANGT	192	256	73	94.5	77.3706
Lep_207	NP_001037504.1_3667178_3668618	1143	11	149	521	DPINYAQK	NFITWLGY	GAYCCNATHAAYTAYGCNCARAA	TANCCNARCCANGTDATRAARTT	768	1536	0.650568	46.0833	70.9	98.5	119	538	KMWLTCD	YTIFNMD	AARATGTGGYTNACNTGYGA	TCCATRTTRAADATNGTRTA	128	96	73.6	99.5	77.3629
Lep_208	XP_004931089.3_11044348_11045774	564	12	322	501	TCEGCKGF	DTKLTFCN	ACNTGYGARGGNTGYAARGGNTT	TTRCARAANGTNARYTTNGTRTC	1024	2048	0.289017	10.6923	62.4	99.5	314	521	ACQHYGV	FGDWLHA	GCNTGYCARCAYTAYGGNGT	GCRTGNARCCARTCNCCRAA	256	256	70.3	99.5	77.358
Lep_209	XP_004924205.1_6894916_6895588	411	12	20	148	INYPETFN	MFAGIVVF	ATHAAYTAYCCNGARACNTTYAA	AANACNACDATNCCNGCRAACAT	768	1536	0.122951	3.15385	65.7	94.5	4	158	PTQYFWY	IGFKATM	CCNACNCARTAYTTYTGGTA	ATNGTNGCYTTRAANCCDAT	128	768	72.9	99.5	77.3294
Lep_210	XP_004929817.1_6579328_6580797	651	12	62	270	DVLEFIQP	PFEQRMLN	GAYGTNYTNGARTTYATHCARCC	TTNARCATNCKYTGYTCRAANGG	1536	2048	0.376238	11.4615	65.1	98	35	292	RETGVIN	WTEHMLV	MGNGARACNGGNGTNATHAA	ACNARCATRTGYTCNGTCCA	3072	128	68.9	99.5	77.3026
Lep_211	XP_021206533.2_8789961_8790905	603	12	94	286	LKHVYKGH	EPLMVTNS	YTNAARCAYGTNTAYAARGGNCA	SWRTTNGTNACCATNARNGGYTC	2048	8192	0.66129	40.8462	58.1	96	43	301	GKWFHTY	WIFDMPD	GGNAARTGGTTYCAYACNTA	TCNGGCATRTCRAADATCCA	128	48	76.1	97.5	77.2771
Lep_212	XP_004932487.1_10257846_10259472	735	12	57	293	WCHVMEKE	HFEKMLYD	TGGTGYCAYGTNATGGARAARGA	TCRTANARCATYTTYTCRAARTG	64	256	0.552174	38.6154	74.6	100	23	361	HNPVQWY	EGAFCVW	CAYAAYCCNGTNCARTGGTA	CANACRCARAANGCNCCYTC	128	512	74.7	96.5	77.2395
Lep_213	NP_001296486.1_4247718_4249179	750	12	129	370	TLFQIQAE	NGIKMEKF	ACNYTNTTYCARATHCARGCNGA	AAYTTYTCCATYTTDATNCCRTT	3072	192	0.502128	33.4615	67.7	99	113	379	FGHPKGM	FDVFEFA	TTYGGNCAYCCNAARGGNAT	GCRAAYTCRAANACRTCRAA	512	128	66.8	95	77.2057
Lep_214	XP_004929281.1_8079902_8081825	1470	11	40	521	HKVPIKNW	MHICLDFI	CAYAARGTNCCNATHAARAAYTG	ATRAARTCNARRCADATRTGCAT	768	384	0.430998	48	69.6	100	24	539	PVHCIHQ	KQIFAVD	CCNGTNCAYTGYATHCAYCA	TCNACNGCRAADATYTGYTT	384	384	72.8	99.5	77.1959
Lep_215	XP_004927896.1_7366393_7367791	897	12	130	420	ADPPQNMI	ADCETYLH	GCNGAYCCNCCNCARAAYATGAT	TGNARRTANGTYTCRCARTCNGC	512	2048	0.362676	24.3846	68.7	96	109	457	VYAMGFN	IEAHFGK	GTNTAYGCNATGGGNTTYAA	TTNCCRAARTGNGCYTCDAT	256	384	73.9	91	77.1754
Lep_216	XP_004923208.2_10043492_10046165	1662	12	257	802	ISKGWMYG	WVVIIYHT	ATHWSNAARGGNTGGATGTAYGG	GTRTGRTADATDATNACNACCCA	768	576	0.616541	92.6154	61.3	97	232	915	NIMDGAF	IQVCVNT	AAYATHATGGAYGGNGCNTT	GTRTTNACRCANACYTGDAT	192	384	70.5	92	77.1266
Lep_217	XP_004930199.1_9635867_9637280	999	12	43	367	VPKMDEKI	FDVFNALD	GTNCCNAARATGGAYGARAARAT	TCNARNGCRTTRAANACRTCRAA	256	2048	0.311321	26.4615	66.4	98.5	7	391	KDLKMAM	DGNLQYY	AARGAYYTNAARATGGCNAT	TARTAYTGNARRTTNCCRTC	256	512	64.8	99.5	77.107
Lep_218	XP_004931769.1_8119696_8120686	477	12	77	227	FLYARKHD	QPWYVETA	TTYYTNTAYGCNMGNAARCAYGA	GCNGTYTCNACRTACCANGGYTG	4096	512	0.489362	17.2308	67.8	99.5	1	236	MNEYAEY	AVIKPYL	ATGAAYGARTAYGCNGARTA	ARRTANGGYTTDATNACNGC	64	1536	67	96	77.0745
Lep_219	XP_004932658.2_9054769_9057380	1884	12	130	749	LEEVFKNA	EEKMFADK	YTNGARGARGTNTTYAARAAYGC	TTRTCNGCRAACATYTTYTCYTC	1024	128	0.693603	102.615	67.9	89	15	769	ENNHLQY	EKIMEHY	GARAAYAAYCAYYTNCARTA	TARTGYTCCATDATYTTYTC	256	48	71.5	91	77.0662
Lep_220	XP_004927937.1_6169724_6171143	1146	12	70	443	PNLKIVYD	EYIKFVLQ	CCNAAYYTNAARATHGTNTAYGA	TGNARNACRAAYTTDATRTAYTC	3072	1536	0.666667	74.8462	69.1	89.5	50	466	KTIVKFD	EEMCENL	AARACNATHGTNAARTTYGA	ARRTTYTCRCACATYTCYTC	384	64	67.8	96.5	77.0462
Lep_221	NP_001165388.1_11529132_11530308	354	12	134	243	KQPWCEFA	NWMMFGQN	AARCARCCNTGGTGYGARTTYGC	TTYTGNCCRAACATCATCCARTT	128	32	0.368932	9.15385	74.2	96.5	119	280	FQELWNM	AITNCYF	TTYCARGARYTNTGGAAYAT	AARTARCARTTNGTDATNGC	128	384	73.5	97	77.0192
Lep_222	NP_001296521.1_2364893_2365907	366	12	26	139	QCPKAFAN	HICQYCGK	CARTGYCCNAARGCNTTYGCNAA	TTNCCRCARTAYTGRCADATRTG	1024	384	0.11215	1.76923	69.3	99.5	16	157	LREAKPY	HMNKHAE	YTNMGNGARGCNAARCCNTA	TCNGCRTGYTTRTTCATRTG	4096	64	69.7	99.5	77.01
Lep_223	XP_012545916.2_3858774_3860574	1494	12	156	645	SIWTKFCE	CMAVIDSD	WSNATHTGGACNAARTTYTGYGA	TCNSWRTCDATNACNGCCATRCA	1536	3072	0.689507	112.692	63.6	95.5	148	677	CLQAPNE	KNNLLIG	TGYYTNCARGCNCCNAAYGA	CCDATNARNARRTTRTTYTT	1024	1536	61.3	97.5	76.9578
Lep_224	XP_021207172.1_11884287_11886099	573	12	209	391	YKHVVDWC	YDQKEMTF	TAYAARCAYGTNGTNGAYTGGTG	AANGTCATYTCYTTYTGRTCRTA	256	128	0.693182	43.7692	75.2	92.5	194	474	LHVTNWK	PGVWKVG	YTNCAYGTNACNAAYTGGAA	CCNACYTTCCANACNCCNGG	512	512	65.8	93	76.8653
Lep_225	XP_037871650.1_1437413_1438099	474	12	53	202	FFRDRHWT	YDMAQLRF	TTYTTYMGNGAYMGNCAYTGGAC	AANCKNARYTGNGCCATRTCRTA	1024	2048	0.64539	23.3846	60.9	98	41	214	HWDIFYK	KIADNFY	CAYTGGGAYATHTTYTAYAA	TARAARTTRTCNGCDATYTT	48	192	77.7	92.5	76.8634
Lep_226	XP_037876178.1_4770174_4771430	837	12	129	399	PHKFVNQF	NWMPDCRR	CCNCAYAARTTYGTNAAYCARTT	CKNCKRCARTCNGGCATCCARTT	512	512	0.603053	55.4615	69.3	94	50	414	NYFLEGH	FYNDIFS	AAYTAYTTYYTNGARGGNCA	SWRAADATRTCRTTRTARAA	512	384	66.2	95.5	76.8538
Lep_227	XP_021206148.1_10858648_10859635	504	12	113	272	KKITKEHN	KDRNAATH	AARAARATHACNAARGARCAYAA	TGNGTNGCNGCRTTNCKRTCYTT	384	4096	0.45098	19.2308	61.7	99	91	288	ANVGDCN	TEYGVDH	GCNAAYGTNGGNGAYTGYAA	TGRTCNACNCCRTAYTCNGT	512	512	70.4	98.5	76.8434
Lep_228	XP_004931496.2_11810940_11812269	447	12	235	375	RDGQEIEP	EAYVAEYM	MGNGAYGGNCARGARATHGARCC	ATRTAYTCNGCNACRTANGCYTC	1536	1024	0.598361	22.6154	61.5	99	203	449	FKVDWIC	VDEFLWR	TTYAARGTNGAYTGGATHTG	CKCCANARRAAYTCRTCNAC	96	512	71.6	97	76.8145
Lep_229	NP_001296553.1_10437612_10440444	2019	12	57	721	QYPDYKTC	WNFFKFLL	CARTAYCCNGAYTAYAARACNTG	ARNARRAAYTTRAARAARTTCCA	512	512	0.685039	131.462	63.2	93.5	19	729	LFGTDPQ	WYCILII	YTNTTYGGNACNGAYCCNCA	ATDATNARDATRCARTACCA	2048	288	63.4	95	76.7502
Lep_230	XP_012548819.2_6788609_6789468	747	12	23	263	FMKGAQEK	KGDKVYVL	TTYATGAARGGNGCNCARGARAA	ARNACRTANACYTTRTCNCCYTT	256	2048	0.637931	47	65.4	97	9	271	VLWGDFY	GPKHDPS	GTNYTNTGGGGNGAYTTYTA	SWNGGRTCRTGYTTNGGNCC	512	2048	63.4	100	76.7135
Lep_231	XP_004930714.2_15187634_15190114	372	12	603	718	VTCNMHFY	TFEDKILM	GTNACNTGYAAYATGCAYTTYTA	ATNARDATYTTRTCYTCRAANGT	256	1536	0.293578	7.61538	73.9	99	541	758	MAEQNIG	AWQGMKT	ATGGCNGARCARAAYATHGG	GTYTTCATNCCYTGCCANGC	96	64	74.2	98.5	76.684
Lep_232	XP_004924621.1_11839503_11840305	585	11	66	252	VQGKAYIE	KTVNPQFD	GTNCARGGNAARGCNTAYATHGA	TCRAAYTGNGGRTTNACNGTYTT	1536	1024	0.40678	24.25	70.7	99.5	48	260	YNNKDHW	EIFCFDL	TAYAAYAAYAARGAYCAYTG	ARRTCRAARCARAADATYTC	64	192	74.1	99.5	76.6768
Lep_233	XP_037866591.1_4121105_4122178	939	12	37	341	NTNFMRKI	CYITRFTE	AAYACNAAYTTYATGMGNAARAT	TCNGTRAANCKNGTDATRTARCA	512	3072	0.214765	16.3846	62.7	97	27	349	MNGDINH	ENFATLI	ATGAAYGGNGAYATHAAYCA	ATNARNGTNGCRAARTTYTC	96	1024	70.8	99	76.6147
Lep_234	XP_012552434.1_11471598_11472636	447	12	153	293	VFLKEPCG	EQAGPVAI	GTNTTYYTNAARGARCCNTGYGG	ATNGCNACNGGNCCNGCYTGYTC	2048	4096	0.5	17.0769	63.7	98.5	126	312	YAFRNMP	WQVMFFN	TAYGCNTTYMGNAAYATGCC	TTRAARAACATNACYTGCCA	256	32	72.2	95	76.6074
Lep_235	XP_037877071.1_7541629_7543501	1773	12	37	619	AKIIKGQY	QAMELDGT	GCNAARATHATHAARGGNCARTA	GTNCCRTCNARYTCCATNGCYTG	1152	1024	0.505396	66.7692	65.9	95.5	1	664	MAATDGQ	VWELKGC	ATGGCNGCNACNGAYGGNCA	CANCCYTTNARYTCCCANAC	512	512	67.1	94.5	76.5779
Lep_236	XP_004925483.1_2303769_2305305	627	12	65	265	GHASCYVK	HHENEEAQ	GGNCAYGCNWSNTGYTAYGTNAA	TGNGCYTCYTCRTTYTCRTGRTG	8192	256	0.626316	35.6923	58.6	100	46	282	PHIATWY	QWANYWI	CCNCAYATHGCNACNTGGTA	ATCCARTARTTNGCCCAYTG	384	32	74.3	94	76.5469
Lep_237	XP_012553143.2_5364985_5365777	426	12	22	155	DVYNKFHM	GECDPIDF	GAYGTNTAYAAYAARTTYCAYAT	AARTCDATNGGRTCRCAYTCNCC	256	768	0.393701	13.6154	73.7	99	9	187	MQLVDGI	WEINEAF	ATGCARYTNGTNGAYGGNAT	AANGCYTCRTTDATYTCCCA	512	96	70.2	95.5	76.5309
Lep_238	NP_001093296.1_5364985_5366005	426	12	98	231	DVYNKFHM	GECDPIDF	GAYGTNTAYAAYAARTTYCAYAT	AARTCDATNGGRTCRCAYTCNCC	256	768	0.401575	13.6154	73.7	99	30	263	ICTTVNK	WEINEAF	ATHTGYACNACNGTNAAYAA	AANGCYTCRTTDATYTCCCA	768	96	71	97.5	76.5309
Lep_239	XP_004931162.2_12451572_12454995	2076	11	412	1095	WGKVMYCD	DMPQVAPQ	TGGGGNAARGTNATGTAYTGYGA	TGNGGNGCNACYTGNGGCATRTC	128	1024	0.48	93.0833	70.5	96.5	369	1117	DNTKYHC	TWNPIDQ	GAYAAYACNAARTAYCAYTG	TGRTCDATNGGRTTCCANGT	128	192	76.1	91.5	76.483
Lep_240	XP_012545937.1_4022830_4023726	543	12	24	196	YNQTGMPN	CDAEVLWE	TAYAAYCARACNGGNATGCCNAA	TCCCANARNACYTCNGCRTCRCA	512	1024	0.506329	18.7692	66.2	97.5	13	211	PIKVAMC	EVWLATW	CCNATHAARGTNGCNATGTG	CANGTNGCNARCCANACYTC	384	1024	68	97	76.3638
Lep_241	XP_012549115.1_10616720_10617179	348	12	30	137	FIRQLNMY	NEALWREV	TTYATHMGNCARYTNAAYATGTA	ACYTCNCKCCANARNGCYTCRTT	1536	2048	0.514851	9.07692	61.7	100	21	149	YYKHNNM	QKHIKQQ	TAYTAYAARCAYAAYAAYAT	TGYTGYTTDATRTGYTTYTG	64	96	68.7	99.5	76.3467
Lep_242	XP_004924638.1_11366562_11367424	357	12	21	131	FDQLLHAE	NEEKCDIP	TTYGAYCARYTNYTNCAYGCNGA	GGDATRTCRCAYTTYTCYTCRTT	4096	192	0.182692	1.69231	64.6	100	8	206	LRWNNHQ	NALMQPK	YTNMGNTGGAAYAAYCAYCA	TTNGGYTGCATNARNGCRTT	512	512	66.7	99.5	76.3203
Lep_243	XP_004929440.1_3122100_3123037	693	12	55	277	LDAHCEVN	YDVYDKFP	YTNGAYGCNCAYTGYGARGTNAA	GGRAAYTTRTCRTANACRTCRTA	2048	256	0.277778	15.6923	68.4	100	46	292	EATGEVI	WGMVKNK	GARGCNACNGGNGARGTNAT	TTRTTYTTNACCATNCCCCA	1024	64	68.6	92	76.3153
Lep_244	XP_004928965.1_2490519_2492394	963	12	204	516	QEIWINNP	YGNMTHVN	CARGARATHTGGATHAAYAAYCC	TTNACRTGNGTCATRTTNCCRTA	144	512	0.660131	56.9231	67.5	92	109	649	YVPYVGN	IMNEFCD	TAYGTNCCNTAYGTNGGNAA	TCRCARAAYTCRTTCATDAT	1024	48	70.7	93.5	76.2954
Lep_245	XP_037869053.1_8386175_8387348	567	12	157	337	GLNAICKN	DGQKCKSP	GGNYTNAAYGCNATHTGYAARAA	GGNSWYTTRCAYTTYTGNCCRTC	3072	2048	0.543353	25.4615	62.3	98	139	352	CEDINEC	CGINAKC	TGYGARGAYATHAAYGARTG	CAYTTNGCRTTDATNCCRCA	96	384	69.9	97.5	76.285
Lep_246	XP_037870064.1_5323559_5324960	1020	12	53	384	IREVTGYV	QAHHPNFT	ATHMGNGARGTNACNGGNTAYGT	GTRAARTTNGGRTGRTGNGCYTG	6144	512	0.410494	29.2308	62.7	98	28	395	CTYVDGN	YFRNLEV	TGYACNTAYGTNGAYGGNAA	ACYTCNARRTTNCKRAARTA	512	1024	67	99.5	76.2805
Lep_247	XP_004926999.1_430519_431386	345	12	55	161	FAQYNKDQ	EDHQFQPK	TTYGCNCARTAYAAYAARGAYCA	TTNGGYTGRAAYTGRTGRTCYTC	256	256	0.5	10.4615	73.6	97.5	30	204	FNEVFND	YEDGNVQ	TTYAAYGARGTNTTYAAYGA	TGNACRTTNCCRTCYTCRTA	128	256	72.6	100	76.2736
Lep_248	XP_037872988.1_7686568_7688933	1953	12	182	824	GAADDTKI	QDLNFITY	GGNGCNGCNGAYGAYACNAARAT	TANGTDATRAARTTNARRTCYTG	2048	1536	0.621451	111.462	64.1	91.5	141	833	GNIRLWD	VNCMQPH	GGNAAYATHMGNYTNTGGGA	TGNGGYTGCATRCARTTNAC	1536	128	68.6	92.5	76.271
Lep_249	XP_037877687.1_12784386_12785684	345	12	129	235	IQKEYGFC	DWQKYETA	ATHCARAARGARTAYGGNTTYTG	GCNGTYTCRTAYTTYTGCCARTC	384	128	0.21	4.53846	76.8	98.5	49	292	EEVAGFY	QADTVGC	GARGARGTNGCNGGNTTYTA	CANCCNACNGTRTCNGCYTG	512	1024	68.8	99.5	76.232
Lep_250	XP_037872921.1_10026440_10027498	354	12	118	227	PEAIFIMC	FIWPITMV	CCNGARGCNATHTTYATHATGTG	ACCATNGTDATNGGCCADATRAA	576	288	0.174757	3.76923	69.8	99	4	301	KNGECNI	QGYEVDY	AARAAYGGNGARTGYAAYAT	TARTCNACYTCRTANCCYTG	128	256	71.2	99	76.2131
Lep_251	XP_037877837.1_17301026_17306153	2076	11	457	1140	NHVAFCGD	VFHTPPYN	AAYCAYGTNGCNTTYTGYGGNGA	TTRTANGGNGGNGTRTGRAANAC	1024	2048	0.49247	82.1667	67.6	98	439	1266	QYNWIDC	DVPYARL	CARTAYAAYTGGATHGAYTG	ARNCKNGCRTANGGNACRTC	48	4096	70.3	99.5	76.2118
Lep_252	NP_001129357.1_6909347_6910463	453	12	142	284	PTYVGDFN	KHHICNAN	CCNACNTAYGTNGGNGAYTTYAA	TTNGCRTTRCADATRTGRTGYTT	2048	384	0.397059	14.0769	69.7	97	50	324	FQATNFG	WGKIRPN	TTYCARGCNACNAAYTTYGG	TTNGGNCKDATYTTNCCCCA	256	768	67.7	94.5	76.159
Lep_253	XP_004924139.1_3964400_3965308	462	12	34	179	AIHGWQDN	EMIDIVCD	GCNATHCAYGGNTGGCARGAYAA	TCRCANACDATRTCDATCATYTC	384	288	0.57554	21.7692	72.2	97	11	290	EIPVPWG	EVEGTHH	GARATHCCNGTNCCNTGGGG	TGRTGNGTNCCYTCNACYTC	384	512	64.2	94.5	76.1522
Lep_254	XP_004930568.1_5013131_5014835	711	12	70	298	KNKPIQAD	HMDEFNVE	AARAAYAARCCNATHCARGCNGA	TCNACRTTRAAYTCRTCCATRTG	768	128	0.27027	13.7692	71.6	99.5	54	353	VTVKHPE	EHNQIDK	GTNACNGTNAARCAYCCNGA	TTRTCDATYTGRTTRTGYTC	1024	96	73	99.5	76.1488
Lep_255	NP_001108113.1_7428238_7429424	963	12	45	357	APKNFHND	CMRGVDAK	GCNCCNAARAAYTTYCAYAAYGA	TTNGCRTCNACNCCNCKCATRCA	512	2048	0.281046	14.3077	68.5	94.5	25	387	WANHHDT	DGVFLPK	TGGGCNAAYCAYCAYGAYAC	TTNGGNARRAANACNCCRTC	64	2048	67.8	98	76.1288
Lep_256	XP_004928450.1_12339558_12341798	1827	12	160	760	AVERGEVK	DPFDTSFA	GCNGTNGARMGNGGNGARGTNAA	GCRAANSWNGTRTCRAANGGRTC	8192	4096	0.705341	141	52.4	98	41	817	LKKTQGD	FQVKALT	YTNAARAARACNCARGGNGA	GTNARNGCYTTNACYTGRAA	1024	1024	66.2	96	76.1052
Lep_257	XP_004932841.1_4652114_4653101	759	12	27	271	VYTWCTQN	YQFQKTIE	GTNTAYACNTGGTGYACNCARAA	TCDATNGTYTTYTGRAAYTGRTA	512	384	0.542373	30.4615	71.2	95.5	18	308	TLFEQTF	QINEWGD	ACNYTNTTYGARCARACNTT	TCNCCCCAYTCRTTDATYTG	1024	96	69.5	90.5	76.1048
Lep_258	XP_004926256.1_1746305_1748163	849	12	191	465	SGEAFANA	DCKIAEMW	WSNGGNGARGCNTTYGCNAAYGC	CACATYTCNGCDATYTTRCARTC	8192	192	0.533582	38.6923	62.2	97	183	473	NCKIQGP	DWANMIK	AAYTGYAARATHCARGGNCC	TTDATCATRTTNGCCCARTC	192	48	75.3	91	76.0278
Lep_259	XP_004931454.1_12735409_12736330	567	12	38	218	KLYCTFQD	FQKILKMD	AARYTNTAYTGYACNTTYCARGA	TCCATYTTNARDATYTTYTGRAA	1024	384	0.526627	24.4615	69.5	93	20	236	EKDALNM	DAKDLVE	GARAARGAYGCNYTNAAYAT	TCNACNARRTCYTTNGCRTC	512	1024	66.8	98	76.0181
Lep_260	NP_001037482.1_1529005_1530345	1230	12	55	456	SYAMGEFE	HHDIKPSN	WSNTAYGCNATGGGNGARTTYGA	TTNSWNGGYTTDATRTCRTGRTG	2048	3072	0.662088	72.9231	61.9	95	39	479	YNTICEK	DFGLACP	TAYAAYACNATHTGYGARAA	GGRCANGCNARNCCRAARTC	192	1024	70.7	93.5	76.0143
Lep_261	XP_004924645.2_11211066_11212080	345	12	108	214	NWGAKVYF	MTFGENKN	AAYTGGGGNGCNAARGTNTAYTT	TTYTTRTTYTCNCCRAANGTCAT	512	256	0.29	8.23077	71.6	99	33	315	TFCFAYG	QDMEDVL	ACNTTYTGYTTYGCNTAYGG	ARNACRTCYTCCATRTCYTG	256	128	69.4	99	76.0072
Lep_262	XP_037875430.1_11206224_11207262	855	12	51	327	QPARKFWD	EDKLQIKN	CARCCNGCNMGNAARTTYTGGGA	TTYTTDATYTGNARYTTRTCYTC	1024	768	0.285185	16.3077	68	96	1	336	DQWKRGQ	VYHAVKD	GAYCARTGGAARMGNGGNCA	TCYTTNACNGCRTGRTANAC	256	512	65.8	98.5	76.0027
Lep_263	XP_004930392.1_4016845_4017711	651	12	42	250	NIIMWMDH	AMVPNMWL	AAYATHATHATGTGGATGGAYCA	ARCCACATRTTNGGNACCATNGC	36	256	0.492537	35.7692	69.4	93.5	13	258	IGFDATC	NEAGQSA	ATHGGNTTYGAYGCNACNTG	GCNSWYTGNCCNGCYTCRTT	768	2048	62.8	100	75.9446
Lep_264	XP_012547388.2_16055824_16057735	1593	10	109	631	TERWYHGQ	MVQNEAQY	ACNGARMGNTGGTAYCAYGGNCA	TAYTGNGCYTCRTTYTGNACCAT	1024	256	0.466934	83.7273	70.6	100	52	639	THIKIQN	KFIYMAV	ACNCAYATHAARATHCARAA	ACNGCCATRTADATRAAYTT	288	96	74.2	98.5	75.9405
Lep_265	XP_037869133.1_7927918_7928408	363	12	30	142	ILYYNFIE	KAQQINPK	ATHYTNTAYTAYAAYTTYATHGA	TTNGGRTTDATYTGYTGNGCYTT	1152	768	0.650943	19.2308	64.4	97	22	153	NIEHQFW	PYNQLAI	AAYATHGARCAYCARTTYTG	ATNGCNARYTGRTTRTANGG	96	1024	73.9	92.5	75.9359
Lep_266	XP_004930703.1_14698145_14698818	384	12	19	138	FQWDNLQK	AQQIQELC	TTYCARTGGGAYAAYYTNCARAA	CANARYTCYTGDATYTGYTGNGC	256	1536	0.327434	9.61538	61.8	99.5	4	157	FEDVGVK	DYPAMKN	TTYGARGAYGTNGGNGTNAA	TTYTTCATNGCNGGRTARTC	512	128	71.2	96.5	75.924
Lep_267	XP_012547288.2_9543841_9544570	672	12	20	235	VDPNGIIH	NAKFQTIS	GTNGAYCCNAAYGGNATHATHCA	SWDATNGTYTGRAAYTTNGCRTT	2304	3072	0.497537	25.0769	65.1	97.5	8	248	TMYIADG	PDGVLNV	ACNATGTAYATHGCNGAYGG	ACRTTNARNACNCCRTCNGG	192	2048	64.4	100	75.908
Lep_268	XP_012548441.2_1150734_1151392	372	12	87	202	DFEECAHK	IKILFQEL	GAYTTYGARGARTGYGCNCAYAA	ARYTCYTGRAANARDATYTTDAT	256	2304	0.174312	4.07692	63.8	100	64	210	IDNTETN	AEYMGLK	ATHGAYAAYACNGARACNAA	TTNARNCCCATRTAYTCNGC	384	512	67.3	98.5	75.8669
Lep_269	XP_037869752.1_10228952_10230819	1935	12	74	710	CNMGEKVD	KVHNKLGN	TGYAAYATGGGNGARAARGTNGA	TTNCCNARYTTRTTRTGNACYTT	256	2048	0.585246	67.1538	67.1	98	31	727	QAPYALQ	WATDLDP	CARGCNCCNTAYGCNYTNCA	GGRTCNARRTCNGTNGCCCA	2048	512	58.4	98	75.8448
Lep_270	XP_037870641.1_9689365_9694727	1974	11	1077	1726	GNDTDEAQ	YNYGAQTG	GGNAAYGAYACNGAYGARGCNCA	CCNGTYTGNGCNCCRTARTTRTA	1024	1024	0.563863	117.333	65.6	97	994	1737	QPVFHFD	DFIAIEL	CARCCNGTNTTYCAYTTYGA	ARYTCDATNGCDATRAARTC	256	576	69	98.5	75.8381
Lep_271	XP_012551528.2_1902819_1903809	939	12	34	338	YFVAGKIN	PMYNGYSK	TAYTTYGTNGCNGGNAARATHAA	TTNSWRTANCCRTTRTACATNGG	1536	2048	0.758741	57.5385	64.8	93.5	25	376	VETVATW	WQDIYFY	GTNGARACNGTNGCNACNTG	TARAARTADATRTCYTGCCA	2048	48	68.9	95.5	75.8254
Lep_272	XP_004932062.1_4477652_4481021	1710	11	80	641	NPKEIEDQ	YIPAINCF	AAYCCNAARGARATHGARGAYCA	AARCARTTDATNGCNGGDATRTA	384	1152	0.679487	108.417	69.2	95	45	783	DPIVGFE	HPFEQYD	GAYCCNATHGTNGGNTTYGA	TCRTAYTGYTCRAANGGRTG	768	128	74	93	75.8205
Lep_273	XP_037871134.1_6100356_6101205	777	12	20	270	AIMTELKN	FTDIYGGP	GCNATHATGACNGARYTNAARAA	GGNCCNCCRTADATRTCNGTRAA	1536	1536	0.245902	13.1538	65.8	95.5	12	289	CYNITEA	DKPIDMV	TGYTAYAAYATHACNGARGC	ACCATRTCDATNGGYTTRTC	192	96	71.5	95.5	75.799
Lep_274	XP_021207688.1_6266189_6268529	1659	10	121	665	FRYYQNVC	NQITLWGP	TTYMGNTAYTAYCARAAYGTNTG	GGNCCCCANARNGTDATYTGRTT	1024	1536	0.631776	125.909	66.3	98.5	76	678	AVWGFNY	DYACKQW	GCNGTNTGGGGNTTYAAYTA	CAYTGYTTRCANGCRTARTC	256	128	76.6	96	75.7107
Lep_275	XP_004921804.1_9759502_9761312	1155	11	44	420	PLGIQQKN	KFQERMTG	CCNYTNGGNATHCARCARAARAA	CCNGTCATNCKYTCYTGRAAYTT	3072	512	0.474255	54.9167	68.1	98	28	433	FYAQVEM	NYLMNDI	TTYTAYGCNCARGTNGARAT	ATRTCRTTCATNARRTARTT	256	128	72.1	99.5	75.6718
Lep_276	XP_004922527.1_2368575_2370207	1392	12	36	491	APMPANAQ	WKWDENIE	GCNCCNATGCCNGCNAAYGCNCA	TCDATRTTYTCRTCCCAYTTCCA	2048	48	0.441704	48.6154	63.3	95	2	509	TGTIIEN	VYGMWNI	ACNGGNACNATHATHGARAA	ATRTTCCACATNCCRTANAC	1152	64	69.2	96	75.6554
Lep_277	XP_004929442.1_3159796_3162022	2043	11	39	711	PQLIEFDQ	YWTDGINA	CCNCARYTNATHGARTTYGAYCA	GCRTTDATNCCRTCNGTCCARTA	1536	384	0.525268	91.3333	70	96	20	739	LKIAVEM	MDIKVRL	YTNAARATHGCNGTNGARAT	ARNCKNACYTTDATRTCCAT	1536	768	69	98	75.6509
Lep_278	XP_004931774.2_8074379_8077019	519	12	185	349	NVKMYQAH	FWNVGTDK	AAYGTNAARATGTAYCARGCNCA	TTRTCNGTNCCNACRTTCCARAA	256	512	0.0759494	4.30769	74.5	99.5	174	433	GFIKYWQ	MGPEDKV	GGNTTYATHAARTAYTGGCA	ACYTTRTCYTCNGGNCCCAT	96	128	76.7	99	75.6353
Lep_279	XP_012549692.2_8657487_8659216	1329	11	102	536	LNRFTQVY	PHPNFRVF	YTNAAYMGNTTYACNCARGTNTA	AANACNCKRAARTTNGGRTGNGG	8192	4096	0.647619	97.9167	59.8	99	31	544	LQNGDWI	FTMDPKY	YTNCARAAYGGNGAYTGGAT	TAYTTNGGRTCCATNGTRAA	256	128	74.3	99	75.6212
Lep_280	XP_037868782.1_2652518_2653784	855	12	81	357	HLAFKPYE	YVCNWIVG	CAYYTNGCNTTYAARCCNTAYGA	CCNACDATCCARTTRCANACRTA	2048	384	0.523077	24.1538	69.1	98	9	482	ALLAQTC	PYAMYGQ	GCNYTNYTNGCNCARACNTG	TGNCCRTACATNGCRTANGG	8192	256	59.9	99.5	75.6006
Lep_281	XP_012546905.2_14086599_14088930	1986	12	77	730	NLTLVNNG	WCRWETQL	AAYYTNACNYTNGTNAAYAAYGG	ARYTGNGTYTCCCANCKRCACCA	8192	512	0.790551	176.231	52.9	95	28	738	LEIEANH	AEYHRIF	YTNGARATHGARGCNAAYCA	AADATNCKRTGRTAYTCNGC	768	768	67.7	91.5	75.5936
Lep_282	XP_004923672.2_15580866_15581640	549	12	65	239	TNFHMDFI	VFELCCND	ACNAAYTTYCAYATGGAYTTYAT	TCRTTRCARCANARYTCRAANAC	128	1024	0.321429	11	68.1	98	55	253	TPLDFEK	EVPYVKY	ACNCCNYTNGAYTTYGARAA	TAYTTNACRTANGGNACYTC	1024	512	66.4	95.5	75.5104
Lep_283	XP_012548086.1_5677372_5678656	615	12	68	264	KVSDAMKP	HDNWFQAR	AARGTNWSNGAYGCNATGAARCC	CKNGCYTGRAACCARTTRTCRTG	2048	256	0.475936	17.0769	64.9	99.5	60	355	AALFDYN	QMPFHMH	GCNGCNYTNTTYGAYTAYAA	TGCATRTGRAANGGCATYTG	1024	32	68.8	94	75.4974
Lep_284	XP_037874463.1_9372624_9373538	783	12	21	273	PQLIKDYF	DEQYEFSR	CCNCARYTNATHAARGAYTAYTT	CKNSWRAAYTCRTAYTGYTCRTC	1536	2048	0.110204	11.2308	65.6	96	9	289	DEPWMEN	GFTMDKQ	GAYGARCCNTGGATGGARAA	TGYTTRTCCATNGTRAANCC	32	128	75.8	90.5	75.4728
Lep_285	NP_001166968.1_5342397_5343574	762	12	113	358	FIKYKVWC	YMKEFRFS	TTYATHAARTAYAARGTNTGGTG	SWRAANCKRAAYTCYTTCATRTA	192	1024	0.655172	44.9231	67.8	93.5	103	384	LFEETFY	AVIEHIQ	YTNTTYGARGARACNTTYTA	TGDATRTGYTCDATNACNGC	512	576	65.3	97	75.4694
Lep_286	NP_001091843.1_6139544_6140921	900	12	15	306	FQEITVKE	IELTKGDA	TTYCARGARATHACNGTNAARGA	GCRTCNCCYTTNGTNARYTCDAT	768	3072	0.435088	38.6154	64.8	99	2	339	TEENAEP	QKLKIYD	ACNGARGARAAYGCNGARCC	TCRTADATYTTNARYTTYTG	256	384	62.6	98	75.4683
Lep_287	XP_037874933.1_4745935_4747187	1050	12	50	391	PDNVCIFG	NFAWYSNP	CCNGAYAAYGTNTGYATHTTYGG	GGRTTNSWRTACCANGCRAARTT	768	1024	0.698795	53.3077	64.1	93.5	8	440	YRLNIFG	EFWTDFY	TAYMGNYTNAAYATHTTYGG	TARAARTCNGTCCARAAYTC	1536	64	68.4	96.5	75.4552
Lep_288	NP_001127736.1_337282_338515	789	12	86	340	LAIADECF	NPILYAFL	YTNGCNATHGCNGAYGARTGYTT	ARRAANGCRTANARDATNGGRTT	3072	6144	0.418033	18.6923	61.3	100	76	361	QTVTNMY	CAAGKDV	CARACNGTNACNAAYATGTA	ACRTCYTTNCCNGCNGCRCA	256	512	68.1	97.5	75.4511
Lep_289	XP_012545467.3_1015773_1017765	1923	12	17	649	VELTNDGN	DPQGTVIV	GTNGARYTNACNAAYGAYGGNAA	ACDATNACNGTNCCYTGNGGRTC	4096	3072	0.542763	78.3077	62.2	93.5	9	688	TEWAQVE	NATLDQA	ACNGARTGGGCNCARGTNGA	GCYTGRTCNARNGTNGCRTT	256	1024	64.6	99	75.4467
Lep_290	XP_012544927.2_13548352_13549669	732	11	86	321	KVMALTYQ	DFAMQNVL	AARGTNATGGCNYTNACNTAYCA	ARNACRTTYTGCATNGCRAARTC	2048	512	0.851852	73.3333	68.4	98	32	367	QEVIDEI	FCPKCGH	CARGARGTNATHGAYGARAT	TGNCCRCAYTTNGGRCARAA	192	256	68.9	99.5	75.4211
Lep_291	XP_021203286.2_15202843_15205438	1980	11	28	679	NVDKTFVD	EGIVTVPD	AAYGTNGAYAARACNTTYGTNGA	TCNGGNACNGTNACDATNCCYTC	1024	6144	0.648515	132.667	62.2	100	20	785	RVKNYLA	CVIFFDE	MGNGTNAARAAYTAYYTNGC	TCRTCRAARAADATNACRCA	2048	192	65	100	75.4075
Lep_292	XP_004927604.1_7577598_7578356	549	12	35	209	WMQVAHQN	HPEKQKKA	TGGATGCARGTNGCNCAYCARAA	GCYTTYTTYTGYTTYTCNGGRTG	128	256	0.285714	13	66.9	99	10	226	IQLNRKF	DYTTHHK	ATHCARYTNAAYMGNAARTT	TTRTGRTGNGTNGTRTARTC	1536	256	64.6	97	75.3844
Lep_293	XP_004931686.2_7096374_7098457	1164	12	153	532	DKYILEGK	WDAAEVCG	GAYAARTAYATHYTNGARGGNAA	CCRCANACYTCNGCNGCRTCCCA	1536	512	0.684636	81.6923	65	95.5	83	579	LTWGMAK	HMAGYNL	YTNACNTGGGGNATGGCNAA	ARRTTRTANCCNGCCATRTG	512	256	70.7	87.5	75.3646
Lep_294	XP_004928604.2_5440427_5441753	849	12	129	403	IQMIAAMK	AYLGVMFE	ATHCARATGATHGCNGCNATGAA	TCRAACATNACNCCNARRTANGC	288	2048	0.591603	50.8462	61.8	97	118	428	LNPKMWQ	KWENLNY	YTNAAYCCNAARATGTGGCA	TARTTNARRTTYTCCCAYTT	128	128	73.8	90	75.3492
Lep_295	XP_004931595.1_8643058_8643901	579	12	49	233	VVEFPAIW	NEEIVFQA	GTNGTNGARTTYCCNGCNATHTG	GCYTGRAANACDATYTCYTCRTT	3072	384	0.432584	19.3846	68.4	93	39	242	KCVCLPE	KTWVEHD	AARTGYGTNTGYYTNCCNGA	TCRTGYTCNACCCANGTYTT	1024	128	68.2	97	75.3381
Lep_296	XP_004926044.1_11916663_11918355	1395	12	107	563	PQQIAAFN	YKTEQLEI	CCNCARCARATHGCNGCNTTYAA	ATYTCNARYTGYTCNGTYTTRTA	1536	1024	0.487696	50.6154	64.1	95.5	34	584	PVKQLHC	WKGAAVM	CCNGTNAARCARYTNCAYTG	ATNACNGCNGCNCCYTTCCA	1024	512	68	95	75.3343
Lep_297	XP_021205230.1_2814994_2816060	846	12	52	325	LVRKQKEI	NHRNVTKP	YTNGTNMGNAARCARAARGARAT	GGYTTNGTNACRTTNCKRTGRTT	4096	2048	0.615079	43.9231	61	100	6	334	YRAQAHQ	DVKYKRI	TAYMGNGCNCARGCNCAYCA	ATNCKYTTRTAYTTNACRTC	1024	512	63.4	99	75.3074
Lep_298	NP_001157380.1_7372410_7373568	879	11	17	301	AGDKFKEI	EGMPQYKN	GCNGGNGAYAARTTYAARGARAT	TTYTTRTAYTGNGGCATNCCYTC	512	256	0.485294	37.6667	72.4	94.5	8	310	EFHPDKN	FEKGNLY	GARTTYCAYCCNGAYAARAA	TANARRTTNCCYTTYTCRAA	128	512	74.6	97.5	75.261
Lep_299	NP_001171774.1_10722119_10722557	399	12	30	154	LEAFVYDP	IQQATSNE	YTNGARGCNTTYGTNTAYGAYCC	TCRTTNSWNGTNGCYTGYTGDAT	2048	6144	0.663717	21.3077	60.4	100	2	164	TGIEGTY	CQCYVGW	ACNGGNATHGARGGNACNTA	CANCCNACRTARCAYTGRCA	1536	256	66.8	99	75.26
Lep_300	XP_012550805.2_5168813_5169558	375	12	54	170	VLIYGPDA	ECDIVTGL	GTNYTNATHTAYGGNCCNGAYGC	ARNCCNGTNACDATRTCRCAYTC	6144	3072	0.309091	9.15385	65.2	96	3	206	FLEHITH	PAQKEKF	TTYYTNGARCAYATHACNCA	AAYTTYTCYTTYTGNGCNGG	768	256	67	99.5	75.2337
Lep_301	XP_004929444.1_3178543_3179758	951	11	33	341	MVNDFDDE	QFYYIWKK	ATGGTNAAYGAYTTYGAYGAYGA	TTYTTCCADATRTARTARAAYTG	128	96	0.471631	30.75	68.6	100	17	352	MDVGNDK	HDIFANK	ATGGAYGTNGGNAAYGAYAA	TTRTTNGCRAADATRTCRTG	128	192	74.2	97	75.2237
Lep_302	XP_037866475.1_10606191_10606827	438	12	17	154	YKRIDAMC	MALHHPAF	TAYAARMGNATHGAYGCNATGTG	AANGCNGGRTGRTGNARNGCCAT	768	2048	0.274809	4.76923	63.5	100	1	165	MVCKEDV	DQKSHFG	ATGGTNTGYAARGARGAYGT	CCRAARTGNSWYTTYTGRTC	64	512	65.2	99.5	75.2064
Lep_303	XP_004928477.1_9498139_9498889	498	11	28	185	GVFCGTMY	FCKDYVEK	GGNGTNTTYTGYGGNACNATGTA	TTYTCNACRTARTCYTTRCARAA	1024	256	0.370861	16.0833	70.7	99.5	18	227	IATIMCC	DHEKFQE	ATHGCNACNATHATGTGYTG	TCYTGRAAYTTYTCRTGRTC	288	64	71.9	99.5	75.189
Lep_304	XP_012544028.1_9880290_9881174	705	12	29	255	CLPGWEGQ	KCACQPGW	TGYYTNCCNGGNTGGGARGGNCA	CANCCNGGYTGRCANGCRCAYTT	2048	1024	0.418182	23.7692	66.4	94	1	286	IDPCTAN	CIDLFQD	ATHGAYCCNTGYACNGCNAA	TCYTGRAANARRTCDATRCA	768	384	68.3	97	75.1711
Lep_305	XP_037870210.1_1693243_1695694	1293	12	81	503	DGKKTVID	KIQGCEAL	GAYGGNAARAARACNGTNATHGA	ARNGCYTCRCANCCYTGDATYTT	1536	1536	0.550481	65.1538	65.6	92.5	26	516	YKAIDGT	DKGQQIA	TAYAARGCNATHGAYGGNAC	GCDATYTGYTGNCCYTTRTC	384	192	69.8	92.5	75.1534
Lep_306	XP_012548471.2_5126377_5126874	384	12	26	145	KNADQIFY	YPEMVVIG	AARAAYGCNGAYCARATHTTYTA	CCDATNACNACCATYTCNGGRTA	384	768	0.580357	19.9231	71.1	90.5	8	153	YQIFFMK	INKNGVS	TAYCARATHTTYTTYATGAA	SWNACNCCRTTYTTRTTDAT	48	1536	67.9	96.5	75.0729
Lep_307	XP_004931692.2_11516363_11517666	966	12	65	378	TRDIKQGE	WKCEKCDH	ACNMGNGAYATHAARCARGGNGA	TGRTCRCAYTTYTCRCAYTTCCA	3072	64	0.673333	64.1538	70.8	92	15	444	PANQTCG	GNYKGYT	CCNGCNAAYCARACNTGYGG	GTRTANCCYTTRTARTTNCC	512	256	67	90.5	75.044
Lep_308	XP_037869419.1_7156310_7157243	495	12	109	265	GFRDPHVM	IDFAKTRR	GGNTTYMGNGAYCCNCAYGTNAT	CKNCKNGTYTTNGCRAARTCDAT	4096	6144	0.486667	19.4615	63.8	94.5	42	289	GPGTVWK	NHEEGFL	GGNCCNGGNACNGTNTGGAA	ARRAANCCYTCYTCRTGRTT	1024	256	67.7	100	75.0433
Lep_309	XP_004929406.1_1094733_1096616	654	12	280	489	GRLDKEIE	FDEMDAIG	GGNMGNYTNGAYAARGARATHGA	CCDATNGCRTCCATYTCRTCRAA	6144	192	0.49	26.2308	67	97.5	186	566	KYFGETE	PDFETRL	AARTAYTTYGGNGARACNGA	ARNCKNGTYTCRAARTCNGG	256	2048	66.6	94	75.0222
Lep_310	NP_001037434.1_11382655_11383785	429	12	50	184	CEDTFAYF	DQNAIGCW	TGYGARGAYACNTTYGCNTAYTT	CARCANCCDATNGCRTTYTGRTC	512	768	0.554688	18.3077	71.7	96	36	249	TFIANIA	NFRIYTA	ACNTTYATHGCNAAYATHGC	GCNGTRTADATNCKRAARTT	576	768	63.4	95	75.0216
Lep_311	XP_012548393.1_5768157_5769111	627	12	106	306	DCPHCVYA	YKWNLDRH	GAYTGYCCNCAYTGYGTNTAYGC	TGNCKRTCNARRTTCCAYTTRTA	512	1024	0.810976	54.1538	67.4	94.5	69	339	CKIRRNY	TVHEMNH	TGYAARATHMGNMGNAAYTA	TGRTTCATYTCRTGNACNGT	1536	128	63.6	96	75.0069
Lep_312	XP_037873168.1_10833986_10835149	648	12	27	234	MEANDDKI	IETQMAVK	ATGGARGCNAAYGAYGAYAARAT	TTNACNGCCATYTGNGTYTCDAT	128	768	0.243781	11.0769	71.7	99.5	17	262	IKEHEAF	DKMEEIK	ATHAARGARCAYGARGCNTT	TTDATYTCYTCCATYTTRTC	192	48	72.5	97.5	74.9788
Lep_313	XP_021202171.1_7377721_7379231	1029	12	125	459	VAFIPEYW	ETMNQPMP	GTNGCNTTYATHCCNGARTAYTG	GGCATNGGYTGRTTCATNGTYTC	1536	128	0.457317	44.9231	70.6	93.5	87	471	YMLGVFT	DGEKFGK	TAYATGYTNGGNGTNTTYAC	TTNCCRAAYTTYTCNCCRTC	512	256	65.5	93	74.9669
Lep_314	XP_012551307.1_12569414_12570119	504	12	23	182	ALDKKEKE	EKDKVLRY	GCNYTNGAYAARAARGARAARGA	TANCKNARNACYTTRTCYTTYTC	1024	4096	0.58	28.4615	59.6	93.5	3	196	QTAKGHE	NYVQMFK	CARACNGCNAARGGNCAYGA	TTRAACATYTGNACRTARTT	512	64	75.6	96	74.9634
Lep_315	XP_037875365.1_13653752_13655199	816	12	84	347	GLCEAEYH	GHCGIAFR	GGNYTNTGYGARGCNGARTAYCA	CKRAANGCDATNCCRCARTGNCC	2048	3072	0.543307	25.9231	64	97.5	8	376	LVGEFVH	KAHMYRN	YTNGTNGGNGARTTYGTNCA	TTNCKRTACATRTGNGCYTT	2048	256	67.9	95.5	74.9047
Lep_316	XP_004932563.3_12900480_12901495	384	12	109	228	GATVHKMC	PFMATENI	GGNGCNACNGTNCAYAARATGTG	ATRTTYTCNGTNGCCATRAANGG	1024	512	0.19469	6.30769	72.4	98.5	3	249	PILGFTH	CHEKIRV	CCNATHYTNGGNTTYACNCA	ACNCKDATYTTYTCRTGRCA	3072	384	67.9	99.5	74.8197
Lep_317	XP_037870578.1_11855465_11856620	756	12	20	263	ATMECKVD	EGVYHCQA	GCNACNATGGARTGYAARGTNGA	GCYTGRCARTGRTANACNCCYTC	512	512	0.588983	35.6154	72.5	93.5	5	285	EVGPENP	EVHQPPR	GARGTNGGNCCNGARAAYCC	CKNGGNGGYTGRTGNACYTC	512	1024	62.4	95	74.7724
Lep_318	XP_012545235.1_932748_933516	354	12	130	239	DSYPPQKK	HEDVELGR	GAYWSNTAYCCNCCNCARAARAA	CKNCCNARYTCNACRTCYTCRTG	4096	4096	0.38835	8.84615	58	100	77	247	VMTAEQY	CVAKFAG	GTNATGACNGCNGARCARTA	CCNGCRAAYTTNGCNACRCA	256	512	70.3	98.5	74.7644
Lep_319	XP_004930927.1_13161326_13162546	585	12	70	256	FNDLWRFD	WTWKELAV	TTYAAYGAYYTNTGGMGNTTYGA	ACNGCNARYTCYTTCCANGTCCA	1024	512	0.561111	30.6154	61.1	96	60	272	FGGCTTN	NIWCNPA	TTYGGNGGNTGYACNACNAA	GCNGGRTTRCACCADATRTT	1024	96	66.9	100	74.7501
Lep_320	XP_037872971.1_8638415_8639717	780	11	82	333	DNQMINHF	MANDRHCF	GAYAAYCARATGATHAAYCAYTT	AARCARTGNCKRTCRTTNGCCAT	96	512	0.237705	13.8333	72.7	97	56	341	DEWNFYW	ECYGYDI	GAYGARTGGAAYTTYTAYTG	ATRTCRTANCCRTARCAYTC	32	128	76.2	95	74.7367
Lep_321	XP_004926210.1_2021841_2022986	1062	12	13	358	KAGLYHET	FPHLYDKV	AARGCNGGNYTNTAYCAYGARAC	ACYTTRTCRTANARRTGNGGRAA	2048	1024	0.470414	42.7692	65.2	96.5	1	366	LAFGTGM	KPEIDVF	YTNGCNTTYGGNACNGGNAT	AANACRTCDATYTCNGGYTT	4096	384	67.7	93	74.7233
Lep_322	XP_037869090.1_8292706_8293459	486	12	39	192	RHFYITQW	FDRYLRKI	MGNCAYTTYTAYATHACNCARTG	ATYTTNCKNARRTANCKRTCRAA	1536	8192	0.602837	21.5385	62.4	97.5	25	233	AINGQKD	DMQIGVN	GCNATHAAYGGNCARAARGA	TTNACNCCDATYTGCATRTC	384	192	75.7	89.5	74.7198
Lep_323	XP_004931019.1_10608943_10610428	1227	12	40	440	EHVRQIDK	DIYCTREP	GARCAYGTNMGNCARATHGAYAA	GGYTCNCKNGTRCARTADATRTC	1536	1536	0.298469	25.9231	68.1	95.5	26	498	VKKDADV	KEMAEED	GTNAARAARGAYGCNGAYGT	TCYTCYTCNGCCATYTCYTT	256	64	63.4	97.5	74.7022
Lep_324	XP_021207335.1_9343913_9345194	534	12	56	225	LKGNLEMT	QALDEGWV	YTNAARGGNAAYYTNGARATGAC	ACCCANCCYTCRTCNARNGCYTG	2048	1024	0.411043	18.6154	61.3	99.5	31	270	LDVVQHW	GNMVAVH	YTNGAYGTNGTNCARCAYTG	TGNACNGCNACCATRTTNCC	1024	512	67.6	97	74.6816
Lep_325	XP_037869278.1_5272282_5273006	543	12	22	194	MLGFVNFK	QPQWVFDS	ATGYTNGGNTTYGTNAAYTTYAA	SWRTCRAANACCCAYTGNGGYTG	1024	1024	0.54878	22.7692	64.2	94.5	6	232	EVDFKIM	DQVYIPP	GARGTNGAYTTYAARATHAT	GGNGGDATRTANACYTGRTC	192	384	73.5	92.5	74.5966
Lep_326	XP_004931732.1_9902131_9903360	684	12	96	315	TGMFPCPY	NKFQCHEL	ACNGGNATGTTYCCNTGYCCNTA	ARYTCRTGRCAYTGRAAYTTRTT	1024	256	0.54717	35.1538	71.3	95.5	57	380	TSDIFQD	PFNKLEH	ACNWSNGAYATHTTYCARGA	TGYTCNARYTTRTTRAANGG	1536	512	64.3	92	74.5846
Lep_327	XP_004923955.1_1631364_1632693	582	12	198	383	GEMVTKHD	WAEKEMHN	GGNGARATGGTNACNAARCAYGA	TTRTGCATYTCYTTYTCNGCCCA	512	64	0.445087	19.4615	74.2	98	174	464	WDRFETN	EYNILWW	TGGGAYMGNTTYGARACNAA	CACCANARDATRTTRTAYTC	256	192	70	98	74.5699
Lep_328	NP_001116821.1_4914025_4917913	2073	11	425	1107	DRKAFKNC	KDEEFVVQ	GAYMGNAARGCNTTYAARAAYTG	TGNACNACRAAYTCYTCRTCYTT	1024	512	0.38724	53	67.8	93.5	352	1179	IDGKTFK	NFMQTEW	ATHGAYGGNAARACNTTYAA	CAYTCNGTYTGCATRAARTT	384	64	75.2	99	74.5502
Lep_329	XP_012550916.2_8679079_8680693	1125	12	37	403	VEPEKQEK	FVKDCVGE	GTNGARCCNGARAARCARGARAA	TCNCCNACRCARTCYTTNACRAA	512	1024	0.600592	48.6923	64	97	17	427	LCGDTVW	DPELAAI	YTNTGYGGNGAYACNGTNTG	ATNGCNGCNARYTCNGGRTC	2048	2048	63.8	96.5	74.5499
Lep_330	XP_037874381.1_14077148_14077906	462	12	112	257	NNEILCDV	NAEGFTDI	AAYAAYGARATHYTNTGYGAYGT	ATRTCNGTRAANCCYTCNGCRTT	768	1024	0.28777	12.5385	65.9	94.5	94	266	HNWQATK	QDTLNAV	CAYAAYTGGCARGCNACNAA	ACNGCRTTNARNGTRTCYTG	128	1024	70	95.5	74.5447
Lep_331	XP_004932145.1_9407929_9409135	615	12	86	282	YVCVHNET	NIGKLDIV	TAYGTNTGYGTNCAYAAYGARAC	ACDATRTCNARYTTNCCDATRTT	512	2304	0.555556	22.5385	64.1	99	30	295	PKIVTCD	GEKGRLQ	CCNAARATHGTNACNTGYGA	TGNARNCKNCCYTTYTCNCC	768	4096	64	97.5	74.5368
Lep_332	XP_004923022.1_13700995_13702067	618	12	30	227	YLRNFNNW	FGAKYDFH	TAYYTNMGNAAYTTYAAYAAYTG	TGRAARTCRTAYTTNGCNCCRAA	2048	512	0.576087	29	63.4	95.5	12	241	YNHLEEK	CPEFLVN	TAYAAYCAYYTNGARGARAA	TTNACNARRAAYTCNGGRCA	256	1024	67.8	97	74.4957
Lep_333	XP_004930201.1_9593926_9594786	393	12	159	281	TRDPNEAC	FKGKRYVH	ACNMGNGAYCCNAAYGARGCNTG	TGNACRTANCKYTTNCCYTTRAA	4096	2048	0.543103	14.8462	65.2	95	105	299	METCFDF	WHLHDGN	ATGGARACNTGYTTYGAYTT	TTNCCRTCRTGNARRTGCCA	64	256	70.8	94.5	74.4911
Lep_334	XP_004930714.2_15190903_15191807	348	12	72	179	DVIAKKQH	NICQVHGM	GAYGTNATHGCNAARAARCARCA	ATNCCRTGNACYTGRCADATRTT	768	768	0.188119	5.15385	72.1	97	49	213	QRNPKAF	KHRFWTE	CARMGNAAYCCNAARGCNTT	TCNGTCCARAANCKRTGYTT	1024	256	69	100	74.4626
Lep_335	XP_012550641.1_10523620_10526230	2031	12	56	724	DNTLVFAN	WELLCNNY	GAYAAYACNYTNGTNTTYGCNAA	TARTTRTTRCANARNARYTCCCA	4096	1024	0.561129	98.9231	57.4	94.5	6	818	CICEFVE	PFTFADF	TGYATHTGYGARTTYGTNGA	AARTCNGCRAANGTRAANGG	192	512	63.3	99.5	74.4502
Lep_336	XP_004922032.1_4144871_4145373	408	12	13	140	VCRPEVQK	FFAGENNY	GTNTGYMGNCCNGARGTNCARAA	TARTTRTTYTCNCCNGCRAARAA	4096	512	0.528926	14.9231	63.8	99	5	158	NLPYRHF	NYAVYNP	AAYYTNCCNTAYMGNCAYTT	GGRTTRTANACNGCRTARTT	2048	256	63.6	99	74.4431
Lep_337	XP_037869131.1_10356469_10357555	438	12	60	197	VFGDPHYK	CGLCGNFN	GTNTTYGGNGAYCCNCAYTAYAA	TTRAARTTNCCRCANARNCCRCA	1024	2048	0.561538	17.8462	62.4	99.5	5	321	WQLDACK	CHCAAYR	TGGCARYTNGAYGCNTGYAA	CKRTANGCNGCRCARTGRCA	256	512	66.6	96.5	74.4295
Lep_338	XP_004931751.2_9174087_9175080	762	12	20	265	QLILCGDF	KIFEAGQA	CARYTNATHYTNTGYGGNGAYTT	GCYTGNCCNGCYTCRAADATYTT	6144	768	0.420168	26.4615	63.4	99.5	12	315	NDKPFGG	MEIVPLG	AAYGAYAARCCNTTYGGNGG	CCNARNGGNACDATYTCCAT	256	768	67	94	74.4295
Lep_339	XP_004933693.1_3917944_3918753	681	12	19	237	FRVCAADN	ETQCIVAN	TTYMGNGTNTGYGCNGCNGAYAA	TTNGCNACDATRCAYTGNGTYTC	4096	1536	0.470588	26.3077	66.6	97.5	7	257	ILEKAAE	YQHKKVV	ATHYTNGARAARGCNGCNGA	ACNACYTTYTTRTGYTGRTA	1536	128	63.8	96	74.4198
Lep_340	NP_001037315.1_4267018_4267546	489	12	18	172	SCTVKTCW	TFHWCCEV	WSNTGYACNGTNAARACNTGYTG	ACYTCRCARCACCARTGRAANGT	8192	128	0.454545	14.3846	64.3	99.5	9	180	ECKCHGM	KCKLCRT	GARTGYAARTGYCAYGGNAT	GTNCKRCANARYTTRCAYTT	128	1024	65.6	96	74.4083
Lep_341	XP_012552740.1_1635310_1636260	567	12	30	210	IHGRGNFP	ENFYPTVV	ATHCAYGGNMGNGGNAAYTTYCC	ACNACNGTNGGRTARAARTTYTC	3072	1024	0.348837	16.6154	63.3	97.5	19	281	RLNDVMD	FIDFPEL	MGNYTNAAYGAYGTNATGGA	ARYTCNGGRAARTCDATRAA	1024	384	65.8	98.5	74.4027
Lep_342	XP_037877861.1_11205316_11206458	999	12	33	357	DDELEWNP	KNHQEYQV	GAYGAYGARYTNGARTGGAAYCC	ACYTGRTAYTCYTGRTGRTTYTT	256	128	0.239748	17.2308	67.8	97.5	23	372	MQKLTKQ	TGDICRA	ATGCARAARYTNACNAARCA	GCNCKRCADATRTCNCCNGT	256	1536	62.7	97	74.3895
Lep_343	XP_004923311.1_3406062_3406928	606	12	53	246	RKIVAYHE	YEEFVEGT	MGNAARATHGTNGCNTAYCAYGA	GTNCCYTCNACRAAYTCYTCRTA	3072	512	0.554945	15.5385	65.7	95	6	264	IANVCNE	EGLKDWN	ATHGCNAAYGTNTGYAAYGA	TTCCARTCYTTNARNCCYTC	384	256	69.5	95	74.3856
Lep_344	XP_004930344.1_1542138_1543185	513	12	158	320	MYGYFHDE	KAKDLMGK	ATGTAYGGNTAYTTYCAYGAYGA	TTNCCCATNARRTCYTTNGCYTT	128	1024	0.480519	15.3077	64.8	96	104	347	GKFGNVY	WILENAP	GGNAARTTYGGNAAYGTNTA	GGNGCRTTYTCNARDATCCA	512	384	67.9	96.5	74.3708
Lep_345	XP_037875443.1_15388673_15389306	420	12	47	178	ECLDNVCQ	FPKQMLDG	GARTGYYTNGAYAAYGTNTGYCA	CCRTCNARCATYTGYTTNGGRAA	1024	512	0.312	9.23077	67.8	96	9	208	KTRQYNV	VIQHHMA	AARACNMGNCARTAYAAYGT	GCCATRTGRTGYTGDATNAC	512	96	68.6	93.5	74.3313
Lep_346	XP_037866656.1_12683885_12684815	717	11	85	315	NRPYFWNK	KWNAEDTF	AAYMGNCCNTAYTTYTGGAAYAA	AANGTRTCYTCNGCRTTCCAYTT	512	256	0.321429	12.0833	73.3	100	74	330	QGWRKYW	GATYDDF	CARGGNTGGMGNAARTAYTG	AARTCRTCRTANGTNGCNCC	256	512	67.4	99.5	74.3137
Lep_347	XP_021207116.2_8657206_8657699	360	12	14	125	EVEDVNDN	EIADKNDN	GARGTNGARGAYGTNAAYGAYAA	TTRTCRTTYTTRTCNGCDATYTC	512	384	0.409524	8.84615	62.5	99.5	6	135	AAETIIQ	HFTQDTY	GCNGCNGARACNATHATHCA	TANGTRTCYTGNGTRAARTG	1152	256	66.9	97	74.3069
Lep_348	XP_004925171.1_2223395_2224403	624	12	106	305	NMAMGVWI	NPFTLGHW	AAYATGGCNATGGGNGTNTGGAT	CARTGNCCNARNGTRAANGGRTT	128	4096	0.465969	24.9231	66.6	95.5	84	324	YAFDFNI	IFTELLQ	TAYGCNTTYGAYTTYAAYAT	TGNARNARYTCNGTRAADAT	128	3072	65.2	96.5	74.2852
Lep_349	NP_001157385.1_14309662_14310679	360	12	85	196	MLDNPQEY	MDIKGAYA	ATGYTNGAYAAYCCNCARGARTA	GCRTANGCNCCYTTDATRTCCAT	512	384	0.48	12.9231	71.1	99	10	305	EGIYCGK	NNKYKQY	GARGGNATHTAYTGYGGNAA	TAYTGYTTRTAYTTRTTRTT	384	64	69	100	74.2323
Lep_350	XP_004930470.2_7415485_7416280	429	12	25	159	YGIHYEKD	EFIKGYRD	TAYGGNATHCAYTAYGARAARGA	TCNCKRTANCCYTTDATRAAYTC	384	1536	0.210938	12	71.5	93	7	169	LGEIIYA	KINALYV	YTNGGNGARATHATHTAYGC	ACRTANARNGCRTTDATYTT	1152	768	64.8	96	74.2099
Lep_351	XP_012548819.2_6794375_6795100	666	12	26	239	KIDMANEE	NGFQLATL	AARATHGAYATGGCNAAYGARGA	ARNGTNGCNARYTGRAANCCRTT	192	8192	0.787234	44	65	91.5	14	253	IVPFRET	EPMMGVA	ATHGTNCCNTTYMGNGARAC	GCNACNCCCATCATNGGYTC	1536	128	65.7	99	74.1951
Lep_352	NP_001040194.1_11234815_11235403	390	12	32	153	LDGKCFHK	QADVHINN	YTNGAYGGNAARTGYTTYCAYAA	TTRTTDATRTGNACRTCNGCYTG	1024	768	0.53913	21.1538	68.7	98	11	162	EYVKKFE	YNTTFWT	GARTAYGTNAARAARTTYGA	GTCCARAANGTNGTRTTRTA	128	128	65.9	91.5	74.1922
Lep_353	XP_012547772.1_8751822_8753523	1632	11	55	590	EEPKEQNN	THTGEKPF	GARGARCCNAARGARCARAAYAA	AANGGYTTYTCNCCNGTRTGNGT	256	2048	0.718	111.417	62.4	99	37	613	SVNVFME	AKHYQTH	WSNGTNAAYGTNTTYATGGA	TGNGTYTGRTARTGYTTNGC	1024	256	66.3	99.5	74.1622
Lep_354	XP_004928340.1_11559278_11560676	1263	11	16	428	KVITFNKH	EKMANLDR	AARGTNATHACNTTYAAYAARCA	CKRTCNARRTTNGCCATYTTYTC	768	1024	0.6	68	69.3	94	6	442	FGPMNPY	NKMKIWR	TTYGGNCCNATGAAYCCNTA	CKCCADATYTTCATYTTRTT	256	48	71.4	98	74.1406
Lep_355	XP_004930882.2_14832115_14833672	552	12	299	474	KKVYALDQ	GYFDTFFD	AARAARGTNTAYGCNYTNGAYCA	TCRAARAANGTRTCRAARTANCC	2048	512	0.56213	28.6923	58.8	97	238	498	GYFNTYA	HWKQTVF	GGNTAYTTYAAYACNTAYGC	AANACNGTYTGYTTCCARTG	256	128	72.7	94.5	74.1232
Lep_356	XP_004932920.1_16035155_16036127	543	12	67	239	WSGHVPAQ	KTAIYPFD	TGGWSNGGNCAYGTNCCNGCNCA	TCRAANGGRTADATNGCNGTYTT	8192	1536	0.725	43.2308	63	94.5	24	308	VLKIRFQ	HFAVYDE	GTNYTNAARATHMGNTTYCA	TCRTCRTANACNGCRAARTG	3072	256	68.1	95.5	74.1005
Lep_357	XP_004924428.1_12234997_12235894	741	12	24	262	HPMDTIKV	YKGVTPVM	CAYCCNATGGAYACNATHAARGT	ATNACNGGNGTNACNCCYTTRTA	384	4096	0.37931	24.0769	67	97	14	278	FGGVCTV	ACFVGFE	TTYGGNGGNGTNTGYACNGT	TCRAANCCNACRAARCANGC	1024	512	62.4	97	74.0286
Lep_358	NP_001116811.1_9114373_9115491	855	11	37	313	RQEYFMCA	IHEYKRQL	MGNCARGARTAYTTYATGTGYGC	ARYTGNCKYTTRTAYTCRTGDAT	256	1536	0.296296	22.8333	70.4	99.5	26	346	DNFFEGK	VMIGGKA	GAYAAYTTYTTYGARGGNAA	GCYTTNCCNCCDATCATNAC	128	384	69.3	99	74.0232
Lep_359	XP_004921981.1_2807724_2808246	372	12	28	143	CVKTVEKF	KILNDWDE	TGYGTNAARACNGTNGARAARTT	TCRTCCCARTCRTTNARDATYTT	1024	384	0.311927	6.69231	64.6	97	20	155	LKEGDCE	CIEKTDF	YTNAARGARGGNGAYTGYGA	AARTCNGTYTTYTCDATRCA	512	192	72.5	91.5	74.0176
Lep_360	XP_012547755.2_5014590_5015700	969	11	59	373	YSVIKFEG	MICEDKAT	TAYWSNGTNATHAARTTYGARGG	GTNGCYTTRTCYTCRCADATCAT	3072	192	0.565972	47	68.7	95.5	47	431	ACHPTVI	KCIEQGM	GCNTGYCAYCCNACNGTNAT	ATNCCYTGYTCDATRCAYTT	1024	192	72.4	98.5	74.0145
Lep_361	XP_037869194.1_13544355_13544903	456	12	23	166	WIGHPYFD	CFIYNNQY	TGGATHGGNCAYCCNTAYTTYGA	TAYTGRTTRTTRTADATRAARCA	384	192	0.338235	9.69231	71.9	97	14	174	ELDYNAA	YQLDIYR	GARYTNGAYTAYAAYGCNGC	CKRTADATRTCNARYTGRTA	512	768	61.8	94.5	74.0085
Lep_362	XP_004922016.1_751121_753196	1635	11	90	626	LMIGWVDT	FCQEHNDK	YTNATGATHGGNTGGGTNGAYAC	TTRTCRTTRTGYTCYTGRCARAA	768	128	0.63278	81.25	73.2	93	7	707	YEKTFLN	NYFDLHE	TAYGARAARACNTTYYTNAA	TCRTGNARRTCRAARTARTT	512	256	70	94.5	74.0034
Lep_363	XP_004931480.1_11977308_11978981	510	12	229	390	FGLDCEMC	GDAVHTNR	TTYGGNYTNGAYTGYGARATGTG	CKRTTNGTRTGNACNGCRTCNCC	512	4096	0.535484	26.6923	66.5	97	178	444	DKFPRTQ	FNHMIEQ	GAYAARTTYCCNMGNACNCA	TGYTCDATCATRTGRTTRAA	1024	48	72.5	87	73.9943
Lep_364	XP_012550570.3_5354651_5355694	696	12	102	325	MMNSLQQA	ICKFCNRQ	ATGATGAAYWSNYTNCARCARGC	TGNCKRTTRCARAAYTTRCADAT	1024	768	0.509709	31	55.9	99	25	355	KNNLQIQ	DICGKAF	AARAAYAAYYTNCARATHCA	AANGCYTTNCCRCADATRTC	384	384	68	99.5	73.9646
Lep_365	XP_004931936.2_7293339_7294215	615	12	38	234	DCVKEVYN	KADLKNPG	GAYTGYGTNAARGARGTNTAYAA	CCNGGRTTYTTNARRTCNGCYTT	512	2048	0.727273	37	65.2	95.5	27	265	GFFCTCN	KKYNLNE	GGNTTYTTYTGYACNTGYAA	TCRTTNARRTTRTAYTTYTT	256	256	66.4	94.5	73.9464
Lep_366	NP_001091810.1_2816791_2817880	1071	11	14	362	DYMRNGDF	MNDPAFLQ	GAYTAYATGMGNAAYGGNGAYTT	TGNARRAANGCNGGRTCRTTCAT	512	1024	0.360119	22.25	68.5	100	6	373	TMICVDN	ENLPGVD	ACNATGATHTGYGTNGAYAA	TCNACNCCNGGNARRTTYTC	192	2048	69.5	100	73.8937
Lep_367	XP_037868375.1_12072397_12073401	531	12	18	186	ARHVTPMA	QTPYMTPF	GCNMGNCAYGTNACNCCNATGGC	AANGGNGTCATRTANGGNGTYTG	4096	1024	0.528302	21.9231	60.3	97.5	10	246	FEDLDEI	WQKAAED	TTYGARGAYYTNGAYGARAT	TCYTCNGCNGCYTTYTGCCA	256	128	67.6	98	73.8893
Lep_368	XP_021203239.2_10179854_10181475	510	12	266	427	FLNDYWNM	WKINKVMD	TTYYTNAAYGAYTAYTGGAAYAT	TCCATNACYTTRTTDATYTTCCA	256	96	0.305195	10.0769	74.2	98.5	231	515	NLVTDQT	FIMMTPQ	AAYYTNGTNACNGAYCARAC	TGNGGNGTCATCATDATRAA	1024	96	67.2	99.5	73.8864
Lep_369	XP_037872639.1_12813796_12815333	882	12	128	413	HTNILNKY	VKGYYPGS	CAYACNAAYATHYTNAAYAARTA	SWNCCNGGRTARTANCCYTTNAC	1536	8192	0.571429	44.4615	58	93.5	117	524	QAFEMIH	EYNNKVP	CARGCNTTYGARATGATHCA	GGNACYTTRTTRTTRTAYTC	96	128	75.5	93.5	73.8723
Lep_370	XP_004923672.2_15574658_15575393	555	12	66	242	YVLGHDAM	DDTRHGLE	TAYGTNYTNGGNCAYGAYGCNAT	TCNARNCCRTGNCKNGTRTCRTC	4096	8192	0.423529	18.4615	62.2	99.5	51	250	RVEDEID	DGDYVTF	MGNGTNGARGAYGARATHGA	AANGTNACRTARTCNCCRTC	768	512	66.1	96	73.8688
Lep_371	XP_037867274.1_16327326_16328082	615	12	46	242	TDVNAGQI	CFHAFFPT	ACNGAYGTNAAYGCNGGNCARAT	GTNGGRAARAANGCRTGRAARCA	2048	512	0.854054	45.8462	64.8	97.5	8	253	WACINGP	KWNHLCS	TGGGCNTGYATHAAYGGNCC	SWRCANARRTGRTTCCAYTT	192	512	67	91	73.8644
Lep_372	NP_001243979.1_051370.1_10238261	498	12	68	225	IPQVLCNF	TYANEHIV	ATHCCNCARGTNYTNTGYAAYTT	ACDATRTGYTCRTTNGCRTANGT	3072	768	0.410596	14.1538	68.1	92.5	44	244	DPWEAYG	VADDMGK	GAYCCNTGGGARGCNTAYGG	TTNCCCATRTCRTCNGCNAC	128	256	70.2	93.5	73.8385
Lep_373	XP_037869963.1_5430507_5431349	534	12	47	216	IEAIDYDP	IEMMRHDG	ATHGARGCNATHGAYTAYGAYCC	CCRTCRTGNCKCATCATYTCDAT	576	192	0.435583	20.2308	65.6	93.5	21	261	FANGPEI	QDKFGRG	TTYGCNAAYGGNCCNGARAT	CCNCKNCCRAAYTTRTCYTG	512	512	68.4	96	73.8254
Lep_374	XP_004932440.1_5985213_5985882	393	12	85	207	MVPNHPMF	VQFWFKNR	ATGGTNCCNAAYCAYCCNATGTT	CKRTTYTTRAACCARAAYTGNAC	256	256	0.336449	5.30769	67.9	97.5	1	217	VHDIKQE	KCKRLKM	GTNCAYGAYATHAARCARGA	ATYTTNARNCKYTTRCAYTT	192	1024	65.5	94.5	73.8237
Lep_375	NP_001138794.1_8301612_8302432	582	12	44	229	LKTIDNYK	FVPHRIPQ	YTNAARACNATHGAYAAYTAYAA	TGNGGDATNCKRTGNGGNACRAA	1536	6144	0.402235	16.8462	63.5	98.5	6	277	EEVILQN	QYVRHAN	GARGARGTNATHYTNCARAA	TTNGCRTGNCKNACRTAYTG	768	1024	64.9	97	73.81
Lep_376	XP_004931455.1_12719221_12719831	393	12	17	139	RDVEFYPY	EEGKDACK	MGNGAYGTNGARTTYTAYCCNTA	TTRCANGCRTCYTTNCCYTCYTC	2048	512	0.327586	10.9231	66	96	9	169	RLGEWDV	WGIGCGQ	MGNYTNGGNGARTGGGAYGT	TGNCCRCANCCDATNCCCCA	1024	384	62.6	100	73.7878
Lep_377	XP_037875599.1_7389309_7391274	1887	11	43	663	REIEGKFG	EGHDKQFL	MGNGARATHGARGGNAARTTYGG	ARRAAYTGYTTRTCRTGNCCYTC	1536	512	0.591433	122.917	65.9	97	16	677	RQRKVWH	FIRQHQK	MGNCARMGNAARGTNTGGCA	TTYTGRTGYTGNCKDATRAA	1024	384	64	98	73.7793
Lep_378	XP_037877860.1_12816845_12818277	1230	12	108	509	LATVNQFN	ETEGVVLY	YTNGCNACNGTNAAYCARTTYAA	TANARNACNACNCCYTCNGTYTC	4096	8192	0.502632	34.8462	60.6	97.5	82	529	KLVPHQC	QVIRNAM	AARYTNGTNCCNCAYCARTG	ATNGCRTTNCKDATNACYTG	1024	1536	67.4	96	73.7628
Lep_379	XP_004930447.2_6307943_6309308	1116	12	24	387	DEEMQLNI	FYPHTHNM	GAYGARGARATGCARYTNAAYAT	ATRTTRTGNGTRTGNGGRTARAA	256	512	0.25	22.2308	67.5	96	3	395	LPIEKAN	DGFFVAK	YTNCCNATHGARAARGCNAA	TTNGCNACRAARAANCCRTC	1536	512	68.6	91	73.7518
Lep_380	NP_001037341.1_5387283_5387927	375	12	25	141	LEKEFHYN	MNDLHCVG	YTNGARAARGARTTYCAYTAYAA	CCNACRCARTGNARRTCRTTCAT	512	512	0.205607	4.61538	70.8	95	5	240	QPGMEPK	IKSDYGL	CARCCNGGNATGGARCCNAA	ARNCCRTARTCNSWYTTDAT	256	3072	59.5	100	73.7342
Lep_381	XP_004925133.2_15623184_15625662	1614	12	303	832	WHDVQAKV	MQLDYRQL	TGGCAYGAYGTNCARGCNAARGT	ARYTGNCKRTARTCNARYTGCAT	256	2048	0.690335	113.769	60.1	90.5	176	863	EQLHMHY	VKAYYLP	GARCARYTNCAYATGCAYTA	GGNARRTARTANGCYTTNAC	128	1024	66.2	94.5	73.69
Lep_382	XP_037871510.1_6487233_6488300	522	11	148	313	IMHKTYYN	YCYDEIDT	ATHATGCAYAARACNTAYTAYAA	GTRTCDATYTCRTCRTARCARTA	192	192	0.427632	21.0833	70.8	98	119	382	KNMFAVW	EMNNIKH	AARAAYATGTTYGCNGTNTG	TGYTTDATRTTRTTCATYTC	128	48	76.9	92	73.6888
Lep_383	XP_004923642.1_13868072_13868747	378	12	90	207	HLDAEMQG	DKEAVKSQ	CAYYTNGAYGCNGARATGCARGG	TGNSWYTTNACNGCYTCYTTRTC	512	4096	0.605769	16.7692	64.2	96.5	68	221	IREMQKY	EYDRLAE	ATHMGNGARATGCARAARTA	TCNGCNARNCKRTCRTAYTC	192	2048	66.9	96	73.6549
Lep_384	XP_037874232.1_9575894_9576458	354	12	15	124	DMYYEIWQ	EEYCARLI	GAYATGTAYTAYGARATHTGGCA	ATNARNCKNGCRCARTAYTCYTC	48	4096	0.186275	3.38462	68.8	100	1	132	ATEDVQE	QHAWRRH	GCNACNGARGAYGTNCARGA	TGNCKNCKCCANGCRTGYTG	512	1024	63.5	93	73.6543
Lep_385	XP_037868467.1_2380324_2381341	1140	12	13	384	IVGQLMEK	DDNVFVNL	ATHGTNGGNCARYTNATGGARAA	ARRTTNACRAANACRTTRTCRTC	1536	1024	0.57716	54	63.5	95	3	392	MFQTAET	DAFDMLG	ATGTTYCARACNGCNGARAC	CCNARCATRTCRAANGCRTC	128	256	66.8	93.5	73.6322
Lep_386	XP_004925174.2_2638961_2640392	1203	12	43	435	PTAGQVME	TEDATRGP	CCNACNGCNGGNCARGTNATGGA	GGNCCNCKNGTNGCRTCYTCNGT	2048	8192	0.458791	36.4615	63.9	97.5	17	455	VQGFPTN	VMQRILD	GTNCARGGNTTYCCNACNAA	TCNARDATNCKYTGCATNAC	1024	1536	66.1	93.5	73.6116
Lep_387	XP_004922997.1_12851905_12852889	780	11	29	280	AYMEYTGF	NQGLIKMY	GCNTAYATGGARTAYACNGGNTT	TACATYTTDATNARNCCYTGRTT	512	768	0.469388	37.25	67.7	98.5	20	294	DMAIWEK	KFPVIQH	GAYATGGCNATHTGGGARAA	TGYTGDATNACNGGRAAYTT	48	384	76.2	93	73.5795
Lep_388	XP_012547340.2_6315725_6317540	1737	11	94	664	GINYFVQP	YDIWGDAV	GGNATHAAYTAYTTYGTNCARCC	ACNGCRTCNCCCCADATRTCRTA	768	384	0.579245	87.9167	69.9	96.5	81	713	QLIRCVQ	KDDMNVY	CARYTNATHMGNTGYGTNCA	TANACRTTCATRTCRTCYTT	3072	64	66.5	96	73.5624
Lep_389	XP_037866510.1_11015749_11017798	1344	11	74	513	NVHTVHFG	YAKYEVLN	AAYGTNCAYACNGTNCAYTTYGG	TTNARNACYTCRTAYTTNGCRTA	1024	2048	0.433875	70.3333	62.6	98.5	1	543	MDPILEN	DWEEKLQ	ATGGAYCCNATHYTNGARAA	TGNARYTTYTCYTCCCARTC	384	128	70	100	73.5476
Lep_390	XP_004931634.1_11707688_11709032	888	12	108	395	GHNDLAWN	YDGIDAPP	GGNCAYAAYGAYYTNGCNTGGAA	GGNGGNGCRTCDATNCCRTCRTA	1024	1536	0.335766	19	63	99	3	411	VPEGMTF	YPHLLAE	GTNCCNGARGGNATGACNTT	TCNGCNARNARRTGNGGRTA	512	4096	63.6	97.5	73.5436
Lep_391	XP_037872923.1_10046461_10046909	360	11	20	131	RYLQDIFT	CPEAIFVM	MGNTAYYTNCARGAYATHTTYAC	ATNACRAADATNGCYTCNGGRCA	3072	1536	0.352381	8.25	67.3	100	2	145	FKHGDCN	GVFIQAF	TTYAARCAYGGNGAYTGYAA	AANGCYTGDATRAANACNCC	128	768	71.5	100	73.4415
Lep_392	XP_004931590.2_8900109_8900679	483	12	18	170	GTKEDECI	KAQRQVRE	GGNACNAARGARGAYGARTGYAT	TCNCKNACYTGNCKYTGNGCYTT	512	8192	0.356164	12.3846	61.4	97.5	4	182	HQYWVTK	FDKLTLD	CAYCARTAYTGGGTNACNAA	TCNARNGTNARYTTRTCRAA	128	2048	65.3	99.5	73.4244
Lep_393	XP_037877726.1_12991547_12993527	717	12	208	438	KVGDNTFP	PFDVHATL	AARGTNGGNGAYAAYACNTTYCC	ARNGTNGCRTGNACRTCRAANGG	1024	4096	0.696833	58.0769	66.8	92	182	496	NFHRTMP	HWCTCHK	AAYTTYCAYMGNACNATGCC	TTRTGRCANGTRCACCARTG	256	64	69	90	73.3852
Lep_394	XP_037866665.1_1188128_1190693	1791	11	284	872	IYAVGFQE	NVFLYLCE	ATHTAYGCNGTNGGNTTYCARGA	TCRCANARRTANARRAANACRTT	1536	4096	0.492201	65.1667	64.3	96.5	249	939	FCGTWNV	KAQFVYH	TTYTGYGGNACNTGGAAYGT	TGRTANACRAAYTGNGCYTT	128	256	73.6	97	73.3816
Lep_395	XP_037866793.1_18575878_18576493	372	12	42	157	QCFAYNEW	NEYKFGNK	CARTGYTTYGCNTAYAAYGARTG	TTRTTNCCRAAYTTRTAYTCRTT	256	256	0.45283	13.6923	74	92.5	1	187	YRWIKNG	QYTTRKV	TAYMGNTGGATHAARAAYGG	ACYTTNCKNGTNGTRTAYTG	192	1024	65.9	91	73.3588
Lep_396	NP_001140195.1_11829228_11829636	372	12	14	129	LTVFEIWI	EVFAPLFI	YTNACNGTNTTYGARATHTGGAT	ATRAANARNGGNGCRAANACYTC	1536	4096	0.5	8.76923	63	99.5	6	141	NEIVQWI	IAVRACQ	AAYGARATHGTNCARTGGAT	TGRCANGCNCKNACNGCDAT	96	3072	64.5	97	73.3417
Lep_397	XP_004928988.2_1409427_1411029	1002	12	73	398	TQNDLQYW	QVHEKTIL	ACNCARAAYGAYYTNCARTAYTG	ARDATNGTYTTYTCRTGNACYTG	1024	1536	0.62013	57.9231	68.4	95	53	410	RHWQEIT	PVALHFP	MGNCAYTGGCARGARATHAC	GGRAARTGNARNGCNACNGG	192	2048	63.3	91	73.3299
Lep_398	XP_021206539.2_4310791_4313716	1323	12	373	805	ISEMAFHN	EIGDDELT	ATHWSNGARATGGCNTTYCAYAA	GTNARYTCRTCRTCNCCDATYTC	1536	1536	0.469484	72.5385	63	94	266	858	LNAFKGE	EPDIIWS	YTNAAYGCNTTYAARGGNGA	SWCCADATDATRTCNGGYTC	1024	576	64.8	94	73.3123
Lep_399	XP_012551247.2_11977753_11978801	549	12	48	222	TRGFQVHV	KPDCFIIP	ACNMGNGGNTTYCARGTNCAYGT	GGDATDATRAARCARTCNGGYTT	4096	576	0.6	24	62.3	97	20	340	ARDIVKK	HKYATFE	GCNMGNGAYATHGTNAARAA	TCRAANGTNGCRTAYTTRTG	1536	256	69.7	93	73.3109
Lep_400	XP_037870919.1_13909558_13920739	2046	10	619	1292	HNNLYFWF	GFKIEWDG	CAYAAYAAYYTNTAYTTYTGGTT	CCRTCCCAYTCDATYTTRAANCC	256	192	0.7	163.545	67.7	91.5	586	1329	FLQIHDG	ECFYKIV	TTYYTNCARATHCAYGAYGG	ACDATYTTRTARAARCAYTC	384	96	73.4	94.5	73.3109
Lep_401	XP_012552802.1_13162933_13165378	2097	10	135	825	NVLKMKEG	CEKGVMFR	AAYGTNYTNAARATGAARGARGG	CKRAACATNACNCCYTTYTCRCA	512	512	0.363636	81.9091	68.2	97.5	37	834	FMVQFWK	YTEKDLY	TTYATGGTNCARTTYTGGAA	TANARRTCYTTYTCNGTRTA	32	512	71.8	100	73.3066
Lep_402	XP_004926299.1_3393345_3394170	720	12	36	267	HGLMRTID	PKGKWYCP	CAYGGNYTNATGMGNACNATHGA	GGRCARTACCAYTTNCCYTTNGG	6144	256	0.665179	36.8462	61.7	96	20	275	ELQRNFK	KCTQDRK	GARYTNCARMGNAAYTTYAA	TTNCKRTCYTGNGTRCAYTT	1024	512	66.6	96	73.2842
Lep_403	XP_004930687.2_13824554_13825189	549	12	65	239	VIHNYDDV	EDNYGAVV	GTNATHCAYAAYTAYGAYGAYGT	ACNACNGCNCCRTARTTRTCYTC	384	1024	0.614379	27.7692	66.6	95.5	6	249	LAPRKPE	NHEALAQ	YTNGCNCCNMGNAARCCNGA	TGNGCNARNGCYTCRTGRTT	8192	1024	59.8	99.5	73.2539
Lep_404	XP_037866636.1_9704982_9707707	1980	11	103	754	CEWWADEA	NNTWMQVT	TGYGARTGGTGGGCNGAYGARGC	GTNACYTGCATCCANGTRTTRTT	64	128	0.532154	84	65.2	98.5	29	776	AACGWCE	YFHAAEI	GCNGCNTGYGGNTGGTGYGA	ATYTCNGCNGCRTGRAARTA	256	256	69	96	73.2441
Lep_405	XP_004922459.1_11158392_11159589	1017	11	73	403	CIWLMDTH	EDAIYYMG	TGYATHTGGYTNATGGAYACNCA	CCCATRTARTADATNGCRTCYTC	384	192	0.537217	43.6667	70.1	98.5	58	421	TIPVNYK	DTFLKQV	ACNATHCCNGTNAAYTAYAA	ACYTGYTTNARRAANGTRTC	768	512	69.7	95.5	73.2194
Lep_406	XP_037876579.1_5368671_5370129	1089	12	121	475	GAKNNLPD	IDGPTDAA	GGNGCNAARAAYAAYYTNCCNGA	GCNGCRTCNGTNGGNCCRTCDAT	4096	3072	0.768769	97.7692	58.6	93	59	534	VGTGKAV	TNVMDIH	GTNGGNACNGGNAARGCNGT	TGDATRTCCATNACRTTNGT	2048	192	64.8	96	73.2136
Lep_407	XP_004932852.1_605209_606202	666	12	29	242	VLTTYAFP	VMLCTQYN	GTNYTNACNACNTAYGCNTTYCC	TTRTAYTGNGTRCANARCATNAC	8192	1024	0.483092	31.8462	61.3	95	21	256	MITVVNK	IIGCLKN	ATGATHACNGTNGTNAAYAA	TTYTTNARRCANCCDATDAT	384	1152	65	99.5	73.2094
Lep_408	XP_004922133.2_9011218_9012006	405	12	93	219	AIWAMCFN	FWIPGVIM	GCNATHTGGGCNATGTGYTTYAA	ATDATNACNCCNGGDATCCARAA	192	1152	0.441667	10.9231	70.6	96	77	236	ITNYFVV	EADRQER	ATHACNAAYTAYTTYGTNGT	CKYTCYTGNCKRTCNGCYTC	384	1024	60.8	96	73.1803
Lep_409	XP_012547922.1_3645102_3646319	348	12	116	223	ECRRAHWE	YNPETRVI	GARTGYMGNMGNGCNCAYTGGGA	ATNACNCKNGTYTCNGGRTTRTA	2048	4096	0.49505	13.0769	61.2	98.5	102	251	YKTCHNC	WERQMVS	TAYAARACNTGYCAYAAYTG	SWNACCATYTGNCKYTCCCA	128	512	67.4	96	73.162
Lep_410	XP_037870040.1_11363264_11364682	855	11	88	364	IDYWENFK	IKENPAVT	ATHGAYTAYTGGGARAAYTTYAA	GTNACNGCNGGRTTYTCYTTDAT	96	1536	0.607407	52.5	74.9	92	18	414	SEDIYNQ	YIQKVLQ	WSNGARGAYATHTAYAAYCA	TGNARNACYTTYTGDATRTA	768	768	67	98.5	73.0959
Lep_411	XP_004923203.1_8480593_8481709	606	12	115	308	LMVDHINH	WNRYIDIY	YTNATGGTNGAYCAYATHAAYCA	TADATRTCDATRTANCKRTTCCA	768	576	0.713514	37	65.2	92.5	107	383	LCHPTVK	DKTWGFL	YTNTGYCAYCCNACNGTNAA	ARRAANCCCCANGTYTTRTC	2048	256	68.7	93.5	73.0914
Lep_412	NP_001091843.1_6138426_6139398	540	12	37	208	PRPQITWF	EGTYTVLA	CCNMGNCCNCARATHACNTGGTT	GCNARNACNGTRTANGTNCCYTC	3072	8192	0.206061	8.46154	61.2	97	26	216	TVQFECQ	VNREGEA	ACNGTNCARTTYGARTGYCA	GCYTCNCCYTCNCKRTTNAC	256	1024	65.8	99.5	73.0667
Lep_413	XP_004926023.1_21367022_21367910	1179	11	17	401	QNTIYDFW	GMVQNSEQ	CARAAYACNATHTAYGAYTTYTG	TGYTCNSWRTTYTGNACCATNCC	384	2048	0.722561	70	66.9	96.5	9	409	YIATQGP	YELIHKV	TAYATHGCNACNCARGGNCC	ACYTTRTGDATNARYTCRTA	768	384	67.2	99.5	73.0646
Lep_414	XP_004925752.1_631069_633289	1872	12	93	708	NAASVYDT	CWQVDPDE	AAYGCNGCNWSNGTNTAYGAYAC	TCRTCNGGRTCNACYTGCCARCA	8192	256	0.705686	121.846	60.1	89.5	82	740	NETQKCG	FTHYNGF	AAYGARACNCARAARTGYGG	AANCCRTTRTARTGNGTRAA	128	256	72.4	87	73.0483
Lep_415	XP_012553374.2_14466518_14467605	600	11	92	283	FNYAYDWQ	VFFYPLNA	TTYAAYTAYGCNTAYGAYTGGCA	GCRTTNARNGGRTARAARAANAC	128	2048	0.254054	15.5833	68.1	96.5	14	291	NPCEDVM	CANPFLY	AAYCCNTGYGARGAYGTNAT	TANARRAANGGRTTNGCRCA	256	1024	72.4	100	73.0461
Lep_416	XP_004924806.1_1969483_1970658	891	12	73	361	INTPVFTQ	VDRYTTWF	ATHAAYACNCCNGTNTTYACNCA	AACCANGTNGTRTANCKRTCNAC	3072	2048	0.576208	38.2308	60.9	98	31	374	LKHGFWN	PTEAILE	YTNAARCAYGGNTTYTGGAA	TCNARDATNGCYTCNGTNGG	256	3072	66.7	94	73.0207
Lep_417	XP_037870529.1_14136302_14136996	456	12	24	167	CPPVWMVF	HHLFGPWA	TGYCCNCCNGTNTGGATGGTNTT	GCCCANGGNCCRAANARRTGRTG	512	1024	0.343066	11	62.7	97.5	12	200	IKIMFLF	MHIVALN	ATHAARATHATGTTYYTNTT	TTNARNGCNACDATRTGCAT	288	768	65.3	97.5	72.9829
Lep_418	XP_004927877.1_8116608_8117322	429	12	86	220	VTIDGADE	FVKMCHKA	GTNACNATHGAYGGNGCNGAYGA	GCYTTRTGRCACATYTTNACRAA	3072	128	0.460938	16.2308	68.6	93.5	62	228	FQAKQLI	YFGQPEG	TTYCARGCNAARCARYTNAT	CCYTCNGGYTGNCCRAARTA	512	256	65.2	95	72.9676
Lep_419	XP_012550543.1_7609533_7610432	657	11	13	223	PTLWPQDV	EKPYKCTQ	CCNACNYTNTGGCCNCARGAYGT	TGNGTRCAYTTRTANGGYTTYTC	2048	512	0.290155	6.25	65.6	100	3	273	PHLIFKN	KHIDNHM	CCNCAYYTNATHTTYAARAA	ATRTGRTTRTCDATRTGYTT	768	96	72.9	99.5	72.9561
Lep_420	XP_012547288.2_9524912_9525593	705	12	47	273	SEFRNKQP	CYLGKCEC	WSNGARTTYMGNAAYAARCARCC	CAYTCRCAYTTNCCNARRTARCA	4096	1024	0.53125	18.1538	57.2	96.5	39	282	IPAYQFW	DGYEGHD	ATHCCNGCNTAYCARTTYTG	TCRTGNCCYTCRTANCCRTC	384	256	71.8	96.5	72.9338
Lep_421	NP_001171774.1_10711506_10714079	1068	12	335	682	LFIAMNDE	IKEFWTPN	YTNTTYATHGCNATGAAYGAYGA	TTNGGNGTCCARAAYTCYTTDAT	768	384	0.330383	26.6154	74.2	97	325	747	HLAQIEN	QKFEDNL	CAYYTNGCNCARATHGARAA	ARRTTRTCYTCRAAYTTYTG	768	128	73	98	72.9107
Lep_422	XP_012548705.1_9174905_9175506	378	12	40	157	EMYNNQEA	PCTENTHY	GARATGTAYAAYAAYCARGARGC	TARTGNGTRTTYTCNGTRCANGG	64	1024	0.324324	7.84615	67	93.5	25	173	KVGVMYC	EVPLFGP	AARGTNGGNGTNATGTAYTG	GGNCCRAANARNGGNACYTC	256	2048	64.2	98.5	72.8774
Lep_423	XP_021203338.1_4486616_4487066	432	12	33	168	DLEICKQV	EEGKAELV	GAYYTNGARATHTGYAARCARGT	ACNARYTCNGCYTTNCCYTCYTC	768	2048	0.622047	6.84615	62.4	100	25	176	SFIDNGY	KIPRMQL	WSNTTYATHGAYAAYGGNTA	ARYTGCATNCKNGGDATYTT	1536	768	63.9	97	72.8654
Lep_424	XP_037873144.1_1691013_1691680	483	12	38	190	DEGWWTGK	VDWAIQVA	GAYGARGGNTGGTGGACNGGNAA	GCNACYTGDATNGCCCARTCNAC	256	768	0.442857	15.5385	63.5	98.5	11	199	VAQGEDE	GMAYLHV	GTNGCNCARGGNGARGAYGA	ACRTGNARRTANGCCATNCC	512	512	68.1	92	72.8181
Lep_425	XP_037870680.1_9594745_9596111	546	12	56	229	AHEFMRCF	KTVQRIDC	GCNCAYGARTTYATGMGNTGYTT	CARTCDATNCKYTGNACNGTYTT	512	3072	0.56962	19.9231	65	95.5	39	252	VARCTDC	EIVMLKK	GTNGCNMGNTGYACNGAYTG	TTYTTNARCATNACDATYTC	2048	384	64	97	72.8004
Lep_426	XP_004931919.2_7994281_7995184	498	12	38	195	IVNLDPAN	DFYTEVLD	ATHGTNAAYYTNGAYCCNGCNAA	TCNARNACYTCNGTRTARAARTC	6144	2048	0.569536	29.2308	62.3	95.5	15	259	AGKTTYC	DKANGYV	GCNGGNAARACNACNTAYTG	ACRTANCCRTTNGCYTTRTC	1024	256	70	92.5	72.793
Lep_427	XP_004931084.2_11255140_11257003	1305	12	48	474	VLVNEIEK	NETACHLS	GTNYTNGTNAAYGARATHGARAA	SWNARRTGRCANGCNGTYTCRTT	3072	8192	0.710843	88.6923	60.8	96	6	487	RQRINKI	VYMLNCI	MGNCARMGNATHAAYAARAT	ATRCARTTNARCATRTANAC	1536	256	62.9	93	72.7858
Lep_428	XP_037874000.1_5662584_5663230	597	12	42	232	VLTHTGQK	EYEQLVSK	GTNYTNACNCAYACNGGNCARAA	TTNSWNACNARYTGYTCRTAYTC	8192	8192	0.59589	29.9231	58	95	28	266	CHRKFPW	FPDHANR	TGYCAYMGNAARTTYCCNTG	CKRTTNGCRTGRTCNGGRAA	512	512	70.6	96.5	72.7325
Lep_429	XP_037868528.1_11427371_11428037	525	12	24	190	IFHTVLFH	DIQPYLFK	ATHTTYCAYACNGTNYTNTTYCA	TTRAANARRTANGGYTGDATRTC	3072	1536	0.49375	19.2308	62.2	100	12	211	MEGRQVD	VGNTVRK	ATGGARGGNMGNCARGTNGA	TTNCKNACNGTRTTNCCNAC	512	4096	62.2	97	72.7034
Lep_430	NP_001171666.1_8356287_8357019	609	12	19	213	VPIFMGWY	IYAYFNRD	GTNCCNATHTTYATGGGNTGGTA	TCNCKRTTRAARTANGCRTADAT	384	1536	0.438889	18.3077	70.3	92.5	4	225	VMLAATW	FKNTLAC	GTNATGYTNGCNGCNACNTG	CANGCNARNGTRTTYTTRAA	2048	1024	64.7	94	72.6966
Lep_431	XP_037873599.1_7640494_7648371	2001	11	1126	1784	LKPEGDFE	EGEFIDMK	YTNAARCCNGARGGNGAYTTYGA	TTCATRTCDATRAAYTCNCCYTC	2048	192	0.773246	119.083	69	89.5	1090	1854	DNLKPEG	DNLKIEG	GAYAAYYTNAARCCNGARGG	CCYTCDATYTTNARRTTRTC	512	384	67	97.5	72.6816
Lep_432	XP_037875113.1_9922561_9923675	918	12	30	327	FVPKWRKE	NPACDPRL	TTYGTNCCNAARTGGMGNAARGA	ARNCKNGGRTCRCANGCNGGRTT	1024	8192	0.498155	29.6154	60.7	93	13	393	EICVDWF	IFPEAQV	GARATHTGYGTNGAYTGGTT	ACYTGNGCYTCNGGRAADAT	96	384	74.8	91.5	72.6682
Lep_433	NP_001073348.1_7651710_7652268	369	11	37	151	INHIDKQF	KQYGYEDF	ATHAAYCAYATHGAYAARCARTT	AARTCYTCRTANCCRTAYTGYTT	288	256	0.361111	12.75	72.9	96	13	176	INACKQF	TFNVDNV	ATHAAYGCNTGYAARCARTT	ACRTTRTCNACRTTRAANGT	192	256	70.6	97	72.6484
Lep_434	XP_012545235.1_1008704_1009915	567	12	206	386	IDVDMMFN	MCLGTKAS	ATHGAYGTNGAYATGATGTTYAA	SWNGCYTTNGTNCCNARRCACAT	96	8192	0.6875	37.1538	64	97	111	404	ETFGRFM	YYMLNHP	GARACNTTYGGNMGNTTYAT	GGRTGRTTNARCATRTARTA	1024	128	66	92	72.6436
Lep_435	XP_012543917.2_18741961_18742992	516	12	119	282	ILNHYGEF	HVDPVEGG	ATHYTNAAYCAYTAYGGNGARTT	CCNCCYTCNACNGGRTCNACRTG	1536	2048	0.324841	10.3077	65.1	98	103	297	LKLFQHA	YVGGHIP	YTNAARYTNTTYCARCAYGC	GGDATRTGNCCNCCNACRTA	1024	768	62.3	97	72.631
Lep_436	XP_037868760.1_12158478_12160595	1386	11	228	681	ICTIEKAN	MAPNDGLS	ATHTGYACNATHGARAARGCNAA	SWNARNCCRTCRTTNGGNGCCAT	1152	8192	0.615385	85	63.5	99	206	740	IRVEGFM	AMKRVGE	ATHMGNGTNGARGGNTTYAT	TCNCCNACNCKYTTCATNGC	1536	1024	67.7	97	72.614
Lep_437	XP_004925345.1_7122214_7123897	1293	11	43	465	QEKCNICY	FMIPLERY	CARGARAARTGYAAYATHTGYTA	TANCKYTCNARNGGDATCATRAA	192	3072	0.491525	36.3333	69.1	98.5	17	477	ICVVTFD	MPLQKNI	ATHTGYGTNGTNACNTTYGA	ATRTTYTTYTGNARNGGCAT	768	256	67.8	98	72.612
Lep_438	XP_037874513.1_7126900_7128475	1278	11	74	491	HAYLDNMK	VWEKLQVD	CAYGCNTAYYTNGAYAAYATGAA	TCNACYTGNARYTTYTCCCANAC	512	1024	0.364964	40.1667	68.2	96.5	34	509	KIYWGTA	WQGNKLI	AARATHTAYTGGGGNACNGC	ATNARYTTRTTNCCYTGCCA	192	256	71.2	97	72.6052
Lep_439	XP_004932789.1_1058734_1059792	843	12	85	357	GRPKGIFY	CMDMFMAG	GGNMGNCCNAARGGNATHTTYTA	CCNGCCATRAACATRTCCATRCA	6144	32	0.727273	48.1538	65.7	93	71	389	LEANKEM	AQEEIDR	YTNGARGCNAAYAARGARAT	CKRTCDATYTCYTCYTGNGC	512	384	68.8	90	72.5951
Lep_440	XP_012548902.1_9988053_9988650	480	12	29	180	YKKEANFD	ACCRTKGR	TAYAARAARGARGCNAAYTTYGA	CKNCCYTTNGTNCKRCARCANGC	256	8192	0.365517	14.1538	61.8	92	8	189	QCWMVFT	QAELIGM	CARTGYTGGATGGTNTTYAC	ATNCCDATNARYTCNGCYTG	32	1536	70.9	97	72.526
Lep_441	XP_004931477.1_12017890_12019097	657	12	68	278	HLMLQTGF	HVDLRKNP	CAYYTNATGYTNCARACNGGNTT	GGRTTYTTNCKNARRTCNACRTG	4096	4096	0.127451	5.46154	58.1	99	42	288	SAEDEHN	EFGMMLV	WSNGCNGARGAYGARCAYAA	ACNARCATCATNCCRAAYTC	1024	128	65.7	100	72.5208
Lep_442	XP_004921738.3_5467297_5471323	2091	11	411	1099	HNNIIEVD	DAFFVYNP	CAYAAYAAYATHATHGARGTNGA	GGRTTRTANACRAARAANGCRTC	576	512	0.513274	85.5	66.5	93.5	295	1224	LPPEMFQ	VWGERNC	YTNCCNCCNGARATGTTYCA	CARTTNCKYTCNCCCCANAC	512	512	68.3	98.5	72.4593
Lep_443	XP_037874703.1_1642981_1643925	429	12	93	227	TNRPKDIQ	NVHCMLLI	ACNAAYMGNCCNAARGAYATHCA	ATNARNARCATRCARTGNACRTT	3072	2048	0.445312	10.7692	64.6	91.5	51	322	IGEQFTE	NEKQPFS	ATHGGNGARCARTTYACNGA	SWRAANGGYTGYTTYTCRTT	384	512	68.4	97.5	72.4581
Lep_444	XP_012549045.1_6456991_6457661	375	12	91	207	MVQFTAFQ	DGIIVRFF	ATGGTNCARTTYACNGCNTTYCA	AARAANCKNACDATDATNCCRTC	512	4608	0.172727	3.46154	60.2	99.5	76	221	KWRILKN	WQTAELW	AARTGGMGNATHYTNAARAA	CANARYTCNGCNGTYTGCCA	768	512	63.2	100	72.4444
Lep_445	XP_012550686.1_8485777_8486815	399	11	39	163	IDAHWGAF	MDEWADFF	ATHGAYGCNCAYTGGGGNGCNTT	AARAARTCNGCCCAYTCRTCCAT	768	64	0.262712	11.1667	69.7	95	18	208	DVFICPH	NVWPQHF	GAYGTNTTYATHTGYCCNCA	AARTGYTGNGGCCANACRTT	384	128	74.5	97	72.4195
Lep_446	XP_037877736.1_15951338_15952874	1017	12	96	426	ELHLNHNK	QQTIICIV	GARYTNCAYYTNAAYCAYAAYAA	ACDATRCADATDATNGTYTGYTG	2048	864	0.549383	45.3846	55.3	94.5	54	462	NKIKTID	DYKWNKG	AAYAARATHAARACNATHGA	CCYTTRTTCCAYTTRTARTC	288	32	71.2	96.5	72.4166
Lep_447	XP_004921744.1_7146950_7148189	873	12	123	405	QTVGFFIK	EADNFAVS	CARACNGTNGGNTTYTTYATHAA	SWNACNGCRAARTTRTCNGCYTC	1536	4096	0.594595	36.6154	63.5	93.5	115	429	EEKHGFN	DNLDYPI	GARGARAARCAYGGNTTYAA	ATNGGRTARTCNARRTTRTC	128	512	68.6	93	72.4069
Lep_448	NP_001296544.1_13409674_13410724	531	12	119	287	AGDMQFPN	YQIMDAIE	GCNGGNGAYATGCARTTYCCNAA	TCDATNGCRTCCATDATYTGRTA	512	288	0.561728	28.4615	73.1	91	10	311	QARGNYT	VEEMIKQ	CARGCNMGNGGNAAYTAYAC	TGYTTDATCATYTCYTCNAC	1024	96	68.5	87	72.3909
Lep_449	XP_037870641.1_9694844_9697470	1638	11	28	565	HSDDFVGC	EHYDLENA	CAYWSNGAYGAYTTYGTNGGNTG	GCRTTYTCNARRTCRTARTGYTC	4096	512	0.673664	98.25	62	97.5	13	581	GLHKADP	DIVYHYK	GGNYTNCAYAARGCNGAYCC	TTRTARTGRTANACDATRTC	1024	192	68.5	97	72.3746
Lep_450	XP_012551807.1_13825117_13826299	705	12	114	340	QGKEIFPY	FQRAFMLW	CARGGNAARGARATHTTYCCNTA	CANARCATRAANGCNCKYTGRAA	768	2048	0.553398	26.6154	66.1	95	44	351	YPGQFNY	WISMIVY	TAYCCNGGNCARTTYAAYTA	TANACDATCATNSWDATCCA	256	576	62.2	96.5	72.3698
Lep_451	NP_001093297.1_10453227_10454598	888	12	24	311	QTELEKFD	VEKAFMTY	CARACNGARYTNGARAARTTYGA	TANGTCATRAANGCYTTYTCNAC	1024	512	0.448399	28.8462	69.1	92	6	445	ENVGILA	FPGTYYL	GARAAYGTNGGNATHYTNGC	ARRTARTANGTNCCNGGRAA	1536	1024	60.4	98	72.3635
Lep_452	XP_004922106.1_9752659_9754443	1356	11	29	472	FVSYWTNV	YFNIWCEA	TTYGTNWSNTAYTGGACNAAYGT	GCYTCRCACCADATRTTRAARTA	2048	96	0.341743	40.5833	65.8	99.5	13	516	KHLIIVY	ICYQEMH	AARCAYYTNATHATHGTNTA	TGCATYTCYTGRTARCADAT	1152	48	71	96	72.3497
Lep_453	XP_037872453.1_13999868_14001409	1119	11	153	517	SKPKPWHM	QWVNPDWQ	WSNAARCCNAARCCNTGGCAYAT	TGCCARTCNGGRTTNACCCAYTG	2048	128	0.391691	20.0833	64.9	100	133	552	QKIFGEA	DEVIING	CARAARATHTTYGGNGARGC	CCRTTDATDATNACYTCRTC	192	288	70.5	99.5	72.3484
Lep_454	XP_004930963.1_12331731_12333021	546	11	38	211	YIQDWCPK	KWENEYKD	TAYATHCARGAYTGGTGYCCNAA	TCYTTRTAYTCRTTYTCCCAYTT	192	64	0.473054	23.0833	74.6	93	30	234	QENIEKI	EKCEHAP	CARGARAAYATHGARAARAT	GGNGCRTGYTCRCAYTTYTC	96	128	70.9	96	72.3401
Lep_455	XP_012544559.2_15154950_15156485	912	12	71	366	EGFYGNGK	ECAAGTHN	GARGGNTTYTAYGGNAAYGGNAA	TTRTGNGTNCCNGCNGCRCAYTC	1024	2048	0.736842	70	62	91.5	61	377	YQAGICC	NADCYNH	TAYCARGCNGGNATHTGYTG	TGRTTRTARCARTCNGCRTT	384	128	71.2	89.5	72.3386
Lep_456	XP_004932625.1_7703427_7703989	390	12	33	154	QDLFGAVH	DIKQRLQD	CARGAYYTNTTYGGNGCNGTNCA	TCYTGNARNCKYTGYTTDATRTC	4096	3072	0.391304	11.5385	59.9	97	2	164	KGQVTFE	MKLVQAE	AARGGNCARGTNACNTTYGA	TCNGCYTGNACNARYTTCAT	512	512	70.2	94.5	72.3052
Lep_457	XP_037870210.1_1619606_1621922	804	12	116	375	DYENLTEH	QEQLKECL	GAYTAYGARAAYYTNACNGARCA	ARRCAYTCYTTNARYTGYTCYTG	1024	1024	0.715447	44.4615	59.4	99.5	73	402	DTFLHYH	ADLEHQL	GAYACNTTYYTNCAYTAYCA	ARYTGRTGYTCNARRTCNGC	512	1024	62	96.5	72.3048
Lep_458	XP_004930407.1_4312989_4313614	489	12	19	173	KGQVAKKE	IDPGNFRN	AARGGNCARGTNGCNAARAARGA	TTNCKRAARTTNCCNGGRTCDAT	1024	3072	0.405405	13.6923	61.4	94.5	5	204	DEVLQTH	MVEGEQA	GAYGARGTNYTNCARACNCA	GCYTGYTCNCCYTCNACCAT	1024	128	68.2	97	72.1963
Lep_459	XP_037870770.1_12265913_12267089	825	12	38	304	NEPLTENI	KTEYEIGT	AAYGARCCNYTNACNGARAAYAT	GTNCCDATYTCRTAYTCNGTYTT	2048	768	0.391473	26.2308	60.5	99	1	369	VGRVKNT	FGAKTVY	GTNGGNMGNGTNAARAAYAC	TANACNGTYTTNGCNCCRAA	2048	1024	64	96	72.1947
Lep_460	XP_037875711.1_7230642_7231254	504	12	25	184	TAMDNLVM	YNDLVIVN	ACNGCNATGGAYAAYYTNGTNAT	TTNACDATNACNARRTCRTTRTA	2048	3072	0.76259	30.1538	60	98.5	11	201	AVDDLIC	MNEFSKK	GCNGTNGAYGAYYTNATHTG	TTYTTNSWRAAYTCRTTCAT	1536	256	61.5	99	72.1923
Lep_461	XP_004925682.2_10805799_10807389	1158	12	55	432	FMNVLLKQ	AMKKCPNG	TTYATGAAYGTNYTNYTNAARCA	CCRTTNGGRCAYTTYTTCATNGC	2048	256	0.647887	69.7692	62.7	92	4	443	FYVDRAK	EIKYDGE	TTYTAYGTNGAYMGNGCNAA	TCNCCRTCRTAYTTDATYTC	1024	192	68.7	90.5	72.1662
Lep_462	XP_012545263.1_2288758_2290171	399	12	171	295	YCAGVWHN	CFEYMEPK	TAYTGYGCNGGNGTNTGGCAYAA	TTNGGYTCCATRTAYTCRAARCA	512	128	0.827586	31.9231	74.2	91.5	129	435	AAQEDVQ	CYGMDGH	GCNGCNCARGARGAYGTNCA	TGNCCRTCCATNCCRTARCA	512	128	68.9	84	72.1039
Lep_463	XP_004931751.2_9172260_9173014	519	12	64	228	INVFKKFM	GKNIFFTG	ATHAAYGTNTTYAARAARTTYAT	CCNGTRAARAADATRTTYTTNCC	384	768	0.578947	24.6923	66.8	95.5	35	263	RLIRNEF	TGVAACH	MGNYTNATHMGNAAYGARTT	TGRCANGCNGCNACNCCNGT	6144	2048	58.2	99	72.0954
Lep_464	XP_037876063.1_16093891_16094971	882	11	41	326	TNKPGNWA	MHVDHTLR	ACNAAYAARCCNGGNAAYTGGGC	CKNARNGTRTGRTCNACRTGCAT	512	2048	0.472727	28	65.1	98.5	33	335	PKYACPD	WAFVDIY	CCNAARTAYGCNTGYCCNGA	TADATRTCNACRAANGCCCA	512	192	71.7	98	72.0761
Lep_465	XP_004933542.1_1965575_1966799	384	12	84	203	ANITKDAF	DVRQFLNK	GCNAAYATHACNAARGAYGCNTT	TTRTTNARRAAYTGNCKNACRTC	1536	4096	0.212389	6.30769	63.5	98.5	75	220	SQVEFYF	CALVEFT	WSNCARGTNGARTTYTAYTT	GTRAAYTCNACNARNGCRCA	1024	1024	62.8	97	72.0731
Lep_466	NP_001036850.1_9222942_9223956	621	12	99	297	CWAFGAVE	DWGDNGFF	TGYTGGGCNTTYGGNGCNGTNGA	AARAANCCRTTRTCNCCCCARTC	1024	256	0.513089	27.6154	64.1	99.5	88	305	NEVRDQG	KILRGED	AAYGARGTNMGNGAYCARGG	TCYTCNCCNCKNARDATYTT	512	3072	61.9	93.5	72.0293
Lep_467	XP_037869190.1_4277262_4278126	648	12	24	231	SDELTPWI	ECGGLQTL	WSNGAYGARYTNACNCCNTGGAT	ARNGTYTGNARNCCNCCRCAYTC	8192	8192	0.786802	59.6923	55.1	99	16	289	TDWIIGN	CWFYNNH	ACNGAYTGGATHATHGGNAA	TGRTTRTTRTARAACCARCA	288	32	73.8	87	72.0265
Lep_468	XP_037877063.1_12919114_12920796	1230	12	85	486	QFEVMAYP	KAVLWLWI	CARTTYGARGTNATGGCNTAYCC	ATCCANARCCANARNACNGCYTT	256	2048	0.845144	113.769	61.2	91	38	495	FYNSYCG	HNEVNLR	TTYTAYAAYWSNTAYTGYGG	CKNARRTTNACYTCRTTRTG	512	1024	57.8	98	72.025
Lep_469	XP_004931003.2_11051898_11052466	444	12	25	164	FVKEQDFK	FTIGNRGD	TTYGTNAARGARCARGAYTTYAA	TCNCCNCKRTTNCCDATNGTRAA	256	6144	0.340909	8.46154	64.6	97.5	16	175	LAILNQK	QQLEAPI	YTNGCNATHYTNAAYCARAA	ATNGGNGCYTCNARYTGYTG	3072	1024	60.8	98.5	72.0092
Lep_470	XP_021205789.1_6291921_6292397	369	11	24	138	NGFWCHED	MIRIDCYP	AAYGGNTTYTGGTGYCAYGARGA	GGRTARCARTCDATNCKDATCAT	128	576	0.567308	11.75	71	93.5	12	154	LHVKYYD	DWFCYHQ	YTNCAYGTNAARTAYTAYGA	TGRTGRTARCARAACCARTC	512	32	75.7	95	71.9966
Lep_471	XP_037868033.1_12846328_12847077	645	11	35	241	QKALQEWV	MEEIRKYA	CARAARGCNYTNCARGARTGGGT	GCRTAYTTNCKDATYTCYTCCAT	512	384	0.548387	27.25	65.6	100	6	254	QLCDAGE	FDCKRKP	CARYTNTGYGAYGCNGGNGA	GGYTTNCKYTTRCARTCRAA	1024	256	67.6	100	71.9845
Lep_472	XP_037875240.1_7440800_7441786	687	12	23	243	FTTDGKEY	KQNNYLEY	TTYACNACNGAYGGNAARGARTA	TAYTCNARRTARTTRTTYTGYTT	1024	512	0.643192	32.6154	67	96	15	260	ELKLIDV	DPKGYVK	GARYTNAARYTNATHGAYGT	TTNACRTANCCYTTNGGRTC	1536	512	62.2	93	71.9466
Lep_473	NP_001037430.1_10120208_10121582	774	11	118	367	GIMWILDN	YIQWVDRF	GGNATHATGTGGATHYTNGAYAA	AANCKRTCNACCCAYTGDATRTA	576	768	0.661157	45.5	68	96	5	401	FRVIYEW	EVNYRIL	TTYMGNGTNATHTAYGARTG	ARDATNCKRTARTTNACYTC	768	1536	68.2	98.5	71.9085
Lep_474	XP_012547288.2_9548487_9549479	483	12	196	348	DVFYFVKE	HDVARYPE	GAYGTNTTYTAYTTYGTNAARGA	TCNGGRTANCKNGCNACRTCRTG	512	4096	0.517483	15.7692	65.4	94	167	357	NAIYRDV	AEDPYNV	AAYGCNATHTAYMGNGAYGT	ACRTTRTANGGRTCYTCNGC	768	256	67.8	93	71.8729
Lep_475	XP_021203283.2_14908624_14909651	594	11	71	260	KTECWVFN	FTFTELWN	AARACNGARTGYTGGGTNTTYAA	TTCCANARYTCNGTRAANGTRAA	256	1024	0.568306	35.75	67.7	98.5	51	336	DSKVHCY	PIYDNLK	GAYWSNAARGTNCAYTGYTA	TTNARRTTRTCRTADATNGG	1024	768	66.1	99.5	71.8416
Lep_476	XP_004929280.1_8064041_8065221	1029	11	33	367	YNQTIFPN	KWGHEAIE	TAYAAYCARACNATHTTYCCNAA	TCDATNGCYTCRTGNCCCCAYTT	768	384	0.558642	45.1667	69.4	99	18	378	GRCEPIT	QYFHLAA	GGNMGNTGYGARCCNATHAC	GCNGCNARRTGRAARTAYTG	1536	512	64.7	97.5	71.8414
Lep_477	NP_001091773.1_14300256_14301369	753	12	65	307	GESVYCGW	GENIFYAW	GGNGARWSNGTNTAYTGYGGNTG	CANGCRTARAADATRTTYTCNCC	8192	768	0.74537	45.5385	64.4	95.5	45	351	KWAEELA	HFTQVIW	AARTGGGCNGARGARYTNGC	CADATNACYTGNGTRAARTG	256	384	65.4	91	71.8194
Lep_478	XP_021204369.1_2615735_2616365	345	12	12	118	ADFDHVYE	FNPPYVVT	GCNGAYTTYGAYCAYGTNTAYGA	GTNACNACRTANGGNGGRTTRAA	512	2048	0.63	21.8462	65.6	95.5	3	188	TPYQNHI	NIPNEVI	ACNCCNTAYCARAAYCAYAT	ATNACYTCRTTNGGDATRTT	256	384	69.7	88.5	71.8073
Lep_479	XP_004932085.1_6717496_6718495	717	12	42	272	QYLKECWP	EYFLKDEQ	CARTAYYTNAARGARTGYTGGCC	TGYTCRTCYTTNARRAARTAYTC	256	512	0.3125	13.5385	68.9	95	16	290	KFTPEDN	EKQAQAK	AARTTYACNCCNGARGAYAA	TTNGCYTGNGCYTGYTTYTC	256	256	69.4	87	71.7817
Lep_480	XP_037870210.1_1701210_1702509	699	11	168	392	AIGKWEDF	FKEYEDTL	GCNATHGGNAARTGGGARGAYTT	ARNGTRTCYTCRTAYTCYTTRAA	384	512	0.426606	26.9167	73.3	97	109	415	NRMTEGH	TELDVPV	AAYMGNATGACNGARGGNCA	ACNGGNACRTCNARYTCNGT	512	2048	63	99.5	71.781
Lep_481	XP_004926557.1_12457245_12457860	396	12	57	180	SALFFQYN	IMYVAEHK	WSNGCNYTNTTYTTYCARTAYAA	TTRTGYTCNGCNACRTACATDAT	8192	384	0.196581	4.84615	66.5	94	48	193	KIREVPQ	MPDAYGA	AARATHMGNGARGTNCCNCA	GCNCCRTANGCRTCNGGCAT	1536	256	66.9	94	71.7765
Lep_482	XP_004931706.1_10701726_10702828	660	12	24	235	SALYTWQD	GNVLATFV	WSNGCNYTNTAYACNTGGCARGA	ACRAANGTNGCNARNACRTTNCC	8192	8192	0.529412	29.8462	58	99	1	247	AWEKVEK	QWMLEFG	GCNTGGGARAARGTNGARAA	CCRAAYTCNARCATCCAYTG	128	64	71.2	90	71.768
Lep_483	XP_037873250.1_6172729_6176449	1896	11	107	730	RQICEMNC	NVIPFFIL	MGNCARATHTGYGARATGAAYTG	ARDATRAARAANGGDATNACRTT	384	2304	0.7422	148.667	65.5	96	99	742	PTCLRNF	DNVFLMV	CCNACNTGYYTNMGNAAYTT	ACCATNARRAANACRTTRTC	4096	256	62.1	93.5	71.7019
Lep_484	XP_004929205.2_4670225_4670902	351	12	39	147	EAFQCLNK	KPLIEPAE	GARGCNTTYCARTGYYTNAAYAA	TCNGCNGGYTCDATNARNGGYTT	1024	6144	0.147059	3.61538	60.5	98	28	171	GIEHFKA	KETLKQL	GGNATHGARCAYTTYAARGC	ARYTGYTTNARNGTYTCYTT	192	1024	64.9	98	71.6972
Lep_485	XP_012545659.2_20918475_20919957	729	12	165	399	ENSMPQGY	NIMDGPAH	GARAAYWSNATGCCNCARGGNTA	TGNGCNGGNCCRTCCATDATRTT	2048	768	0.578947	45.0769	66.5	94	156	494	DNIYWGP	KNAKILH	GAYAAYATHTAYTGGGGNCC	TGNARDATYTTNGCRTTYTT	96	768	69.6	86	71.6922
Lep_486	XP_037868375.1_12068159_12069092	816	12	30	293	LCGPDEEI	ETGLWECP	YTNTGYGGNCCNGAYGARGARAT	GGRCAYTCCCANARNCCNGTYTC	2048	1024	0.264591	15.9231	62.6	94	1	301	NDFREYP	FCHKNDF	AAYGAYTTYMGNGARTAYCC	AARTCRTTYTTRTGRCARAA	256	64	72.2	91	71.6801
Lep_487	XP_004928288.1_8258463_8259110	411	12	25	153	DARVHYGH	AKMLIPTI	GAYGCNMGNGTNCAYTAYGGNCA	ATNGTNGGDATNARCATYTTNGC	4096	3072	0.368852	10.3846	60.3	95	16	161	NLFTVKD	GIVDTNC	AAYYTNTTYACNGTNAARGA	CARTTNGTRTCNACDATNCC	1024	768	68.7	96.5	71.6755
Lep_488	XP_021206042.1_11136933_11137762	513	12	109	271	DSDVNRQF	HKKAIMKL	GAYWSNGAYGTNAAYMGNCARTT	ARYTTCATDATNGCYTTYTTRTG	8192	384	0.230769	8.69231	56.3	98.5	38	279	EKKWVKM	NDMDLIV	GARAARAARTGGGTNAARAT	ACDATNARRTCCATRTCRTT	64	192	68.4	97.5	71.6715
Lep_489	NP_001036860.1_16604141_16605029	624	12	54	253	ILPNVFQY	TCMAVAGS	ATHYTNCCNAAYGTNTTYCARTA	SWNCCNGCNACNGCCATRCANGT	3072	8192	0.643979	29.6154	62.3	93.5	21	299	ICHPMEY	YYIAPIA	ATHTGYCAYCCNATGGARTA	GCDATNGGNGCDATRTARTA	96	576	68.7	93.5	71.6557
Lep_490	XP_004932841.1_4653180_4653673	381	12	11	129	KRQFAIFN	DKDWFNKA	AARMGNCARTTYGCNATHTTYAA	GCYTTRTTRAACCARTCYTTRTC	1536	64	0.241071	8.23077	68.7	93.5	1	151	GGRNDIP	KMMEKEP	GGNGGNMGNAAYGAYATHCC	GGYTCYTTYTCCATCATYTT	1536	16	65	93.5	71.6419
Lep_491	XP_004930405.1_4298217_4299525	585	12	135	321	YGFRGPNH	TKGAHGHL	TAYGGNTTYMGNGGNCCNAAYCA	ARRTGNCCRTGNGCNCCYTTNGT	4096	4096	0.438889	22.9231	58	99	97	397	KDVCDTN	FGGTNAT	AARGAYGTNTGYGAYACNAA	GTNGCRTTNGTNCCNCCRAA	256	1024	64.8	97	71.6288
Lep_492	XP_012548761.1_4806370_4807043	456	12	50	193	NKCLIFKG	NGAVTHQS	AAYAARTGYYTNATHTTYAARGG	SWYTGRTGNGTNACNGCNCCRTT	768	8192	0.522727	24.4615	60.7	94.5	27	210	LQHPAEE	YPKLIGK	YTNCARCAYCCNGCNGARGA	TTNCCDATNARYTTNGGRTA	1024	1536	63.4	100	71.6231
Lep_493	XP_021206773.2_10233753_10235044	1251	12	51	459	LDDGLLMT	KWDYEELG	YTNGAYGAYGGNYTNYTNATGAC	CCNARYTCYTCRTARTCCCAYTT	8192	256	0.676166	70.2308	54	95.5	7	468	PHDVRPG	EKTIDFW	CCNCAYGAYGTNMGNCCNGG	CARAARTCDATNGTYTTYTC	2048	192	65.7	97.5	71.5959
Lep_494	XP_004932709.3_12686531_12687751	498	12	160	317	DLFRMVPF	MIAKEGVD	GAYYTNTTYMGNATGGTNCCNTT	TCNACNCCYTCYTTNGCDATCAT	4096	768	0.433333	16.0769	65.2	95.5	117	407	RHYYHGF	AIGEKEG	MGNCAYTAYTAYCAYGGNTT	CCYTCYTTYTCNCCDATNGC	512	384	62.9	96	71.5929
Lep_495	XP_037867282.1_10604159_10605896	1200	12	126	517	QSCKELFM	DVMRMCEK	CARWSNTGYAARGARYTNTTYAT	TTYTCRCACATNCKCATNACRTC	4096	256	0.685637	79.1538	63.2	87.5	101	577	NCDICEK	CQQITHE	AAYTGYGAYATHTGYGARAA	TCRTGNGTDATYTGYTGRCA	96	192	73.8	87	71.5634
Lep_496	NP_001171774.1_10710514_10711312	372	12	38	153	GVMELAAK	WYMQCYEE	GGNGTNATGGARYTNGCNGCNAA	TCYTCRTARCAYTGCATRTACCA	4096	32	0.247706	6.15385	66.5	98	1	184	CLIGGDC	EDRVHGG	TGYYTNATHGGNGGNGAYTG	CCNCCRTGNACNCKRTCYTC	1536	1024	59.8	96.5	71.5528
Lep_497	XP_021208195.1_15917846_15919238	735	11	210	446	YRIEVLFW	DWWTKYFA	TAYMGNATHGARGTNYTNTTYTG	GCRAARTAYTTNGTCCACCARTC	6144	64	0.719626	38.6667	68.8	100	75	458	VIEIFDQ	MIEDEKE	GTNATHGARATHTTYGAYCA	TCYTTYTCRTCYTCDATCAT	288	48	70.5	91.5	71.5491
Lep_498	XP_037876258.1_10880724_10881465	390	12	17	138	GERAYDIY	DIQIQAEE	GGNGARMGNGCNTAYGAYATHTA	TCYTCNGCYTGDATYTGDATRTC	3072	576	0.391304	6	62.9	98.5	7	189	IPIVVEQ	IDNVLEH	ATHCCNATHGTNGTNGARCA	TGYTCNARNACRTTRTCDAT	1152	768	65.4	94	71.5431
Lep_499	XP_037871980.1_7590286_7591261	687	12	29	249	DELRKTDI	TMGNAFQV	GAYGARYTNMGNAARACNGAYAT	ACYTGRAANGCRTTNCCCATNGT	4096	512	0.677725	57.4615	63.5	94	11	320	LGQGNVA	KPREKIC	YTNGGNCARGGNAAYGTNGC	CADATYTTYTCNCKNGGYTT	2048	768	60.7	96	71.5302
Lep_500	XP_037869191.1_4278481_4280080	660	11	381	592	PGAVLCFE	YNVGITCM	CCNGGNGCNGTNYTNTGYTTYGA	ATRCANGTDATNCCNACRTTRTA	8192	1536	0.558824	29.6667	67.1	100	373	658	EKLKMGD	FMGEHDV	GARAARYTNAARATGGGNGA	ACRTCRTGYTCNCCCATRAA	256	64	72.3	92.5	71.5263
Lep_501	XP_037873689.1_10942051_10942756	516	12	17	180	AACVNHFK	DTEMNRKW	GCNGCNTGYGTNAAYCAYTTYAA	CAYTTNCKRTTCATYTCNGTRTC	1024	512	0.490446	18.8462	70.8	95.5	5	188	RIVVYGG	MPKADFS	MGNATHGTNGTNTAYGGNGG	SWRAARTCNGCYTTNGGCAT	3072	512	59.3	93.5	71.5164
Lep_502	XP_004924524.1_6049849_6050668	546	12	56	229	GHKGCPNK	NDLDPMDP	GGNCAYAARGGNTGYCCNAAYAA	GGRTCCATNGGRTCNARRTCRTT	1024	512	0.68125	28.1538	57.7	99.5	8	258	IIAEDYD	KTGVDTT	ATHATHGCNGARGAYTAYGA	GTNGTRTCNACNCCNGTYTT	288	1024	61.7	99	71.5084
Lep_503	XP_004929631.1_5652368_5653559	783	12	119	371	TLDVPWWG	DEMIFTKA	ACNYTNGAYGTNCCNTGGTGGGG	GCYTTNGTRAADATCATYTCRTC	1024	192	0.455285	34.3846	69.8	88	88	385	AANGEPT	KTYKFDP	GCNGCNAAYGGNGARCCNAC	GGRTCRAAYTTRTANGTYTT	1024	128	66.8	92.5	71.505
Lep_504	XP_021202293.1_13153585_13154185	429	12	41	175	YLQKFVFN	NDNRWHTV	TAYYTNCARAARTTYGTNTTYAA	ACNGTRTGCCANCKRTTRTCRTT	1024	512	0.523438	16.3077	66.2	95.5	19	187	GLYHPEE	PTPKIHT	GGNYTNTAYCAYCCNGARGA	GTRTGDATYTTNGGNGTNGG	1024	768	62.2	95.5	71.5027
Lep_505	XP_037866512.1_13809537_13810233	429	12	49	183	GLKKNTTF	MDKEEHNN	GGNYTNAARAARAAYACNACNTT	TTRTTRTGYTCYTCYTTRTCCAT	4096	64	0.335938	12.6154	65.8	96.5	39	197	PENHFSK	FCKHCGE	CCNGARAAYCAYTTYWSNAA	TCNCCRCARTGYTTRCARAA	1024	128	64	93.5	71.4674
Lep_506	XP_037869056.1_8412992_8414255	1074	12	29	378	CLPNFYGN	NPYAGGCR	TGYYTNCCNAAYTTYTAYGGNAA	CKRCANCCNCCNGCRTANGGRTT	2048	4096	0.579882	61.4615	62.8	95	9	418	VQCGANA	ECIVTNH	GTNCARTGYGGNGCNAAYGC	TGRTTNGTNACDATRCAYTC	512	384	69.2	86.5	71.4356
Lep_507	XP_037866889.1_9105740_9107012	729	11	93	327	FPTAIGNI	MGEILPAK	TTYCCNACNGCNATHGGNAAYAT	TTNGCNGGNARDATYTCNCCCAT	3072	3072	0.491228	37.3333	64	99	79	345	GETIQPE	AFNWLCT	GGNGARACNATHCARCCNGA	GTRCANARCCARTTRAANGC	768	256	68.2	99.5	71.4297
Lep_508	XP_037869253.1_8490241_8490738	393	12	22	144	AACLVCAW	FTFATIGN	GCNGCNTGYYTNGTNTGYGCNTG	TTNCCDATNGTNGCRAANGTRAA	8192	3072	0.241379	7.38462	54.3	99	14	152	PGGMRWE	IAFEQNT	CCNGGNGGNATGMGNTGGGA	GTRTTYTGYTCRAANGCDAT	512	192	68.6	98.5	71.4296
Lep_509	NP_001093092.1_14443142_14443841	522	12	35	200	YAVIGADT	AERDIYTG	TAYGCNGTNATHGGNGCNGAYAC	CCNGTRTADATRTCNCKYTCNGC	3072	3072	0.289308	9.69231	61	98.5	18	222	EPYADNG	EEKFELR	GARCCNTAYGCNGAYAAYGG	CKNARYTCRAAYTTYTCYTC	256	512	64.6	96	71.4285
Lep_510	XP_021207317.1_10995165_10995809	375	12	41	157	RIFGIPYN	NMLHLLPP	MGNATHTTYGGNATHCCNTAYAA	GGNGGNARNARRTGNARCATRTT	4608	8192	0.427273	10.3846	51.6	99.5	28	189	HVWNKKM	KEEDCKS	CAYGTNTGGAAYAARAARAT	SWYTTRCARTCYTCYTCYTT	64	256	69.4	99.5	71.428
Lep_511	XP_012550378.2_10587103_10588273	936	12	44	347	NRNEKITF	KALEAMTR	AAYMGNAAYGARAARATHACNTT	CKNGTCATNGCYTCNARNGCYTT	1536	4096	0.699324	43.7692	60.3	95.5	32	381	FRGMETV	TERKNVL	TTYMGNGGNATGGARACNGT	ARNACRTTYTTNCKYTCNGT	512	2048	62.9	97	71.4053
Lep_512	XP_037866822.1_1206257_1207680	1017	10	99	429	IQWFKNDM	QYLHWRGY	ATHCARTGGTTYAARAAYGAYAT	TANCCNCKCCARTGNARRTAYTG	96	2048	0.487654	45.0909	70.4	96	10	444	FTDIMDE	QPDNVVM	TTYACNGAYATHATGGAYGA	ATNACNACRTTRTCNGGYTG	96	512	71.9	99.5	71.3863
Lep_513	XP_021209025.1_12713245_12713902	378	12	15	132	ANRCEVCK	MKTQCESL	GCNAAYMGNTGYGARGTNTGYAA	ARNSWYTCRCAYTGNGTYTTCAT	2048	2048	0.234234	6.69231	64	98	6	150	SEEDVGV	WYWNHQG	WSNGARGARGAYGTNGGNGT	CCYTGRTGRTTCCARTACCA	2048	16	64.4	94	71.3851
Lep_514	XP_004923360.1_3784244_3784818	471	12	15	163	DLTAKQIQ	KAIKHYEA	GAYYTNACNGCNAARCARATHCA	GCYTCRTARTGYTTDATNGCYTT	3072	384	0.326087	11.2308	64.5	92.5	7	196	CYVFKGT	EMKQCCN	TGYTAYGTNTTYAARGGNAC	TTRCARCAYTGYTTCATYTC	256	32	74.3	88.5	71.3778
Lep_515	XP_004927515.1_10890960_10891662	543	12	23	195	GKPTLIKE	EDKGVDLY	GGNAARCCNACNYTNATHAARGA	TANARRTCNACNCCYTTRTCYTC	6144	2048	0.645161	39.8462	62.4	95	7	215	ILKQGAE	NDYPDLF	ATHYTNAARCARGGNGCNGA	AANARRTCNGGRTARTCRTT	1536	512	67.2	91.5	71.3551
Lep_516	XP_037866636.1_9701022_9701678	684	12	21	240	PRYMNVDI	DQLHIDLF	CCNMGNTAYATGAAYGTNGAYAT	AANARRTCDATRTGNARYTGRTC	1024	3072	0.778325	29.6154	62.4	99.5	7	264	RPLYPGQ	CVVAWKA	MGNCCNYTNTAYCCNGGNCA	GCYTTCCANGCNACNACRCA	8192	256	59	96.5	71.3482
Lep_517	XP_037870997.1_12106168_12107003	498	12	22	179	KFLPREID	MPFDDTRM	AARTTYYTNCCNMGNGARATHGA	ATNCKNGTRTCRTCRAANGGCAT	6144	1024	0.423841	15.6154	62	96	14	192	KAPKDFV	QQMGKKY	AARGCNCCNAARGAYTTYGT	TAYTTYTTNCCCATYTGYTG	256	64	69.6	91.5	71.3082
Lep_518	XP_004933012.1_858039_858888	606	11	52	245	DKKPYTQN	CHTIMNCT	GAYAARAARCCNTAYACNCARAA	GTRCARTTCATDATNGTRTGRCA	512	192	0.187166	11.5833	68.1	97	44	254	YRWNPDE	TCPKGLN	TAYMGNTGGAAYCCNGAYGA	TTNARNCCYTTNGGRCANGT	256	2048	68.6	100	71.298
Lep_519	XP_004930976.1_11926480_11927397	516	12	42	205	VGTLCGDA	HELGDFAV	GTNGGNACNYTNTGYGGNGAYGC	ACNGCRAARTCNCCNARYTCRTG	8192	2048	0.444444	20.3077	60	99.5	17	253	LGVAIVP	QWIYAAT	YTNGGNGTNGCNATHGTNCC	GTNGCNGCRTADATCCAYTG	6144	192	62.9	96	71.2581
Lep_520	XP_037873122.1_2873493_2874185	543	12	47	219	DSVGMNEQ	CTEAQLTA	GAYWSNGTNGGNATGAAYGARCA	GCNGTNARYTGNGCYTCNGTRCA	2048	4096	0.546584	28.0769	60.5	98	20	227	TLAHFEM	GAGDNIS	ACNYTNGCNCAYTTYGARAT	SWDATRTTRTCNCCNGCNCC	1024	3072	62.9	96	71.2489
Lep_521	XP_004924858.2_8751568_8752583	849	12	18	292	FEKNRKFQ	EDAQQTHF	TTYGARAARAAYMGNAARTTYCA	AARTGNGTYTGYTGNGCRTCYTC	512	512	0.584906	34.2308	66.4	97	8	365	KRGRPPK	CNQFLIT	AARMGNGGNMGNCCNCCNAA	GTDATNARRAAYTGRTTRCA	8192	384	57.7	95.5	71.2403
Lep_522	XP_012553127.1_3542376_3543110	369	12	77	191	GNILQFGD	QNYKIVHS	GGNAAYATHYTNCARTTYGGNGA	SWRTGNACDATYTTRTARTTYTG	3072	1536	0.71028	26.8462	64.9	95.5	57	200	TFYHACD	WHMIIAL	ACNTTYTAYCAYGCNTGYGA	ARNGCDATDATCATRTGCCA	256	144	73.1	84	71.2221
Lep_523	XP_037870210.1_1724526_1725707	744	12	110	349	DFRVVGEW	EFFQDLTV	GAYTTYMGNGTNGTNGGNGARTG	ACNGTNARRTCYTGRAARAAYTC	4096	1024	0.549356	33.8462	64.6	90.5	8	357	AAVQEEY	WKEKHQL	GCNGCNGTNCARGARGARTA	ARYTGRTGYTTYTCYTTCCA	512	64	70	91.5	71.2158
Lep_524	XP_037872436.1_4384154_4384781	432	11	16	151	DRKHTFYP	HWKCGYVE	GAYMGNAARCAYACNTTYTAYCC	TCNACRTANCCRCAYTTCCARTG	1024	256	0.155039	6.33333	72.3	99.5	1	162	QFVWSDF	KYNWRVI	CARTTYGTNTGGWSNGAYTT	ATNACNCKCCARTTRTAYTT	512	256	62.4	100	71.2154
Lep_525	XP_037876941.1_3429266_3430975	705	12	23	249	YILAEYKE	VKGGQQIA	TAYATHYTNGCNGARTAYAARGA	GCDATYTGYTGNCCNCCYTTNAC	1536	1536	0.668421	25.7692	60.6	98	10	259	KPLEDEQ	TNRGPKL	AARCCNYTNGARGAYGARCA	ARYTTNGGNCCNCKRTTNGT	512	4096	62	97	71.205
Lep_526	XP_037872151.1_3541127_3542102	765	12	50	296	NDHELFCG	YYRGGMRI	AAYGAYCAYGARYTNTTYTGYGG	ATNCKCATNCCNCCNCKRTARTA	512	4096	0.6	45.6154	57.4	92	42	349	GFDTPHN	GFETVDL	GGNTTYGAYACNCCNCAYAA	ARRTCNACNGTYTCRAANCC	512	1024	69.6	96	71.172
Lep_527	XP_004930703.1_14699053_14699889	579	12	87	271	GNTENMPQ	YVKLMLNV	GGNAAYACNGARAAYATGCCNCA	ACRTTNARCATNARYTTNACRTA	512	2048	0.539326	26.2308	61.6	93.5	73	284	FATEPVF	PDPHQFL	TTYGCNACNGARCCNGTNTT	ARRAAYTGRTGNGGRTCNGG	1024	512	64.8	97.5	71.1297
Lep_528	XP_012548330.1_4644947_4645385	351	12	14	122	ASLTQMHW	WDQFLTHH	GCNWSNYTNACNCARATGCAYTG	TGRTGNGTNARRAAYTGRTCCCA	8192	512	0.578431	19.0769	65	94.5	5	133	VFTTKEG	VHEKAKF	GTNTTYACNACNAARGARGG	AAYTTNGCYTTYTCRTGNAC	512	256	67.8	91	71.1263
Lep_529	XP_021202515.1_17633037_17633881	825	12	12	278	HRPGGEDV	KKNTQLNA	CAYMGNCCNGGNGGNGARGAYGT	GCRTTNARYTGNGTRTTYTTYTT	4096	1024	0.450199	36.6154	60.2	98	4	289	WLNLVPD	VTMEELR	TGGYTNAAYYTNGTNCCNGA	CKNARYTCYTCCATNGTNAC	2048	1024	57.8	100	71.0944
Lep_530	XP_004926421.2_15941263_15942754	921	11	256	554	VAYYFEKK	TYRGAMLN	GTNGCNTAYTAYTTYGARAARAA	TTNARCATNGCNCCNCKRTANGT	512	8192	0.583643	44.4167	62.5	99	176	580	KGKTAWI	MTTIAKE	AARGGNAARACNGCNTGGAT	TCYTTNGCDATNGTNGTCAT	256	384	68	99.5	71.0611
Lep_531	XP_004924205.1_6909727_6910417	654	12	24	233	IDRMEMKE	WCLFYFAQ	ATHGAYMGNATGGARATGAARGA	TGNGCRAARTARAANARRCACCA	192	512	0.353234	13.3077	66.7	95	5	242	AHLMRRQ	FQAELPW	GCNCAYYTNATGMGNMGNCA	CANGGNARYTCNGCYTGRAA	4096	1024	58.7	98.5	71.0543
Lep_532	XP_004933019.1_1789633_1790186	372	12	19	134	LLEFVPHM	YWGWGLED	YTNYTNGARTTYGTNCCNCAYAT	TCYTCNARNCCCCANCCCCARTA	8192	512	0.504587	17.6154	62.8	99.5	10	142	VPFRDRF	DEFYVRL	GTNCCNTTYMGNGAYMGNTT	ARNCKNACRTARAAYTCRTC	4096	1024	58.4	97.5	70.9797
Lep_533	XP_004930983.1_11645766_11646998	1050	11	48	389	VIQIHKGQ	DIYKPTFQ	GTNATHCARATHCAYAARGGNCA	TGRAANGTNGGYTTRTADATRTC	1152	768	0.739414	92.3333	68.7	95.5	33	425	NIKYADV	IVEVPTK	AAYATHAARTAYGCNGAYGT	TTNGTNGGNACYTCNACDAT	192	1536	67.9	90.5	70.9299
Lep_534	XP_021205644.2_1558728_1560769	1410	11	228	689	QKIEIANF	DQIAVDPT	CARAARATHGARATHGCNAAYTT	GTNGGRTCNACNGCDATYTGRTC	576	1536	0.560538	95.1667	67.6	92.5	201	718	PNRDEYM	QKESVFL	CCNAAYMGNGAYGARTAYAT	ARRAANACNSWYTCYTTYTG	512	2048	63.6	98.5	70.9123
Lep_535	XP_012551975.1_5372623_5373255	519	12	22	186	DIVMANGE	PKSEHDFS	GAYATHGTNATGGCNAAYGGNGA	SWRAARTCRTGYTCNSWYTTNGG	768	8192	0.202532	5.15385	55.8	98	12	214	KMYFIQE	HKSDAGI	AARATGTAYTTYATHCARGA	ATNCCNGCRTCNSWYTTRTG	48	2048	66.3	99.5	70.8884
Lep_536	XP_004925786.1_12701570_12702548	561	12	102	280	MDYHPKEI	KKLDRCRN	ATGGAYTAYCAYCCNAARGARAT	TTNCKRCANCKRTCNARYTTYTT	128	8192	0.244186	11.3077	62.3	95	87	295	TAFHYFK	EIYKRRM	ACNGCNTTYCAYTAYTTYAA	ATNCKNCKYTTRTADATYTC	256	1536	67.5	94	70.8804
Lep_537	XP_012553052.3_2369512_2370205	498	11	42	199	DKIRTFWE	VEERKNKQ	GAYAARATHMGNACNTTYTGGGA	TGYTTRTTYTTNCKYTCYTCNAC	768	1024	0.337748	15.9167	64.4	100	32	224	EERNYFQ	YYNDITL	GARGARMGNAAYTAYTTYCA	ARNGTDATRTCRTTRTARTA	256	384	68.8	99	70.8637
Lep_538	XP_037866449.1_5147334_5149958	2040	12	175	846	CGINLIHM	PFDFMPRL	TGYGGNATHAAYYTNATHCAYAT	ARNCKNGGCATRAARTCRAANGG	2304	2048	0.631976	126.692	61.3	87.5	27	877	LIIENNY	NIAILDI	YTNATHATHGARAAYAAYTA	ATRTCNARDATNGCDATRTT	576	1152	59.7	95.5	70.8328
Lep_539	XP_004928012.3_13834250_13835075	483	12	72	224	NNGGPRYK	TENKMVFR	AAYAAYGGNGGNCCNMGNTAYAA	CKRAANACCATYTTRTTYTCNGT	4096	512	0.531915	20.0769	62.6	93	64	239	GHETKAM	DYDHPPG	GGNCAYGARACNAARGCNAT	CCNGGNGGRTGRTCRTARTC	512	256	70.4	91.5	70.7857
Lep_540	XP_012551057.1_3780595_3781525	945	12	96	402	KRRPGFHN	FCQLTFEA	AARMGNMGNCCNGGNTTYCAYAA	GCYTCRAANGTNARYTGRCARAA	8192	1024	0.542857	19.1538	61.2	99.5	88	411	NYVVTPH	PELIRHL	AAYTAYGTNGTNACNCCNCA	ARRTGNCKDATNARYTCNGG	1024	6144	56.9	100	70.7783
Lep_541	XP_004928916.1_4566327_4567570	708	12	140	367	GRTLYDHI	HQIATCRM	GGNMGNACNYTNTAYGAYCAYAT	ATNCKRCANGTNGCDATYTGRTG	8192	3072	0.754717	54.3846	65.1	91	16	422	HPTVDYN	KAADMIK	CAYCCNACNGTNGAYTAYAA	TTDATCATRTCNGCNGCYTT	512	192	69.5	87.5	70.7767
Lep_542	XP_004929264.4_7429526_7430498	996	11	15	338	RTLFDIMD	MKQIEQEK	MGNACNYTNTTYGAYATHATGGA	TTYTCYTGYTCDATYTGYTTCAT	3072	96	0.782609	81.75	66	99	4	369	ESLPKQF	VQEKMRY	GARWSNYTNCCNAARCARTT	TANCKCATYTTYTCYTGNAC	4096	256	64	94.5	70.7191
Lep_543	XP_004925423.1_9581236_9582577	807	12	54	314	AAVEKTKP	DEQVILWH	GCNGCNGTNGARAARACNAARCC	TGCCANARDATNACYTGYTCRTC	2048	768	0.662698	46.8462	64.6	90.5	31	333	LMTYKGG	HKGPVTN	YTNATGACNTAYAARGGNGG	TTNGTNACNGGNCCYTTRTG	512	1024	66.3	92.5	70.6888
Lep_544	NP_001165928.1_10745134_10746854	777	11	305	555	KLNTFHWH	WYLDCGFG	AARYTNAAYACNTTYCAYTGGCA	CCRAANCCRCARTCNARRTACCA	512	512	0.613169	40.1667	67.1	98.5	284	580	TARNFFP	WQQVYEH	ACNGCNMGNAAYTTYTTYCC	TGYTCRTANACYTGYTGCCA	1024	64	68.6	94.5	70.6757
Lep_545	XP_004921711.1_3352527_3354081	1581	11	43	561	ENCIKITH	YGMIRKPN	GARAAYTGYATHAARATHACNCA	TTNGGYTTNCKDATCATNCCRTA	576	1536	0.539474	67.1667	67.9	98.5	16	600	QGIERLE	CNGTDYA	CARGGNATHGARMGNYTNGA	GCRTARTCNGTNCCRTTRCA	3072	256	62.8	96	70.6488
Lep_546	XP_004922415.2_10007265_10007959	558	11	45	222	FLVEIEKT	EMHFIING	TTYYTNGTNGARATHGARAARAC	CCRTTDATDATRAARTGCATYTC	1536	144	0.454545	18.1667	68.3	99.5	16	251	FEDNTVA	DVYGTTK	TTYGARGAYAAYACNGTNGC	TTNGTNGTNCCRTANACRTC	256	1024	67.6	96	70.6274
Lep_547	XP_004924435.2_12127542_12128250	507	11	31	191	NHQEVVAE	DYINERNA	AAYCAYCARGARGTNGTNGCNGA	GCRTTNCKYTCRTTDATRTARTC	1024	768	0.326797	15.75	64	99.5	6	207	FAEKQAE	FYGEHTA	TTYGCNGARAARCARGCNGA	GCNGTRTGYTCNCCRTARAA	256	256	70.2	98	70.6219
Lep_548	XP_021208067.1_15498052_15498730	456	12	76	219	RQMVTPTM	YCRFWSLQ	MGNCARATGGTNACNCCNACNAT	TGNARNSWCCARAANCKRCARTA	4096	8192	0.287879	11.0769	55.3	94	33	235	RKAAMDQ	CYNKIQW	MGNAARGCNGCNATGGAYCA	CAYTGDATYTTRTTRTARCA	512	96	74	95	70.6106
Lep_549	XP_012547340.2_6324911_6325918	702	12	111	336	SGHFTMCI	FEKFDELC	WSNGGNCAYTTYACNATGTGYAT	CANARYTCRTCRAAYTTYTCRAA	2048	512	0.5	22	66.2	96.5	11	355	ISWFVYF	GDCYYCV	ATHWSNTGGTTYGTNTAYTT	ACRCARTARTARCARTCNCC	768	128	63.2	91	70.6095
Lep_550	NP_001296538.1_2057490_2058360	531	12	62	230	SLDPKEWK	WIEKQNKA	WSNYTNGAYCCNAARGARTGGAA	GCYTTRTTYTGYTTYTCDATCCA	4096	96	0.41358	22	67.8	95	4	243	VKRKVEC	KKEEMAR	GTNAARMGNAARGTNGARTG	CKNGCCATYTCYTCYTTYTT	1024	128	63.6	90.5	70.6095
Lep_551	XP_037866679.1_5867127_5868126	741	12	164	402	LFAIFDGH	VMCDSRGN	YTNTTYGCNATHTTYGAYGGNCA	TTNCCNCKNSWRTCRCACATNAC	3072	8192	0.650442	27.9231	58.7	98.5	145	411	HMEDRFI	IPVSFDH	CAYATGGARGAYMGNTTYAT	TGRTCRAANSWNACNGGDAT	128	3072	60.9	98	70.5861
Lep_552	XP_012545324.2_14489953_14491007	642	10	58	263	KVHCYCEN	FTFAELWN	AARGTNCAYTGYTAYTGYGARAA	TTCCANARYTCNGCRAANGTRAA	256	1024	0.457286	30.3636	68.6	100	44	336	FQKNICD	DNIKPIL	TTYCARAARAAYATHTGYGA	ARDATNGGYTTDATRTTRTC	96	576	72.7	96.5	70.5663
Lep_553	XP_004925215.2_6248334_6249066	543	12	89	261	PLVIDADG	CNEKAFKL	CCNYTNGTNATHGAYGCNGAYGG	ARYTTRAANGCYTTYTCRTTRCA	6144	512	0.79085	44	64	90	4	277	DLVHIFC	DMIEHIH	GAYYTNGTNCAYATHTTYTG	TGDATRTGYTCDATCATRTC	768	72	71	89	70.5576
Lep_554	XP_004923311.1_3403120_3404576	1182	12	40	425	EFCKKPPK	EIDAVGRK	GARTTYTGYAARAARCCNCCNAA	TTNCKNCCNACNGCRTCDATYTC	512	6144	0.650273	50.6154	60.9	93	32	455	DSVLNQW	EMDGFNT	GAYWSNGTNYTNAAYCARTG	GTRTTRAANCCRTCCATYTC	4096	64	67.7	91.5	70.5343
Lep_555	XP_037873049.1_1371280_1372009	483	12	16	168	DLTPEQEW	YEEIKLNT	GAYYTNACNCCNGARCARGARTG	GTRTTNARYTTDATYTCYTCRTA	2048	768	0.778626	39.8462	67.3	87.5	1	204	VIIKWYG	YWLDFPT	GTNATHATHAARTGGTAYGG	GTNGGRAARTCNARCCARTA	144	256	69.6	90	70.4926
Lep_556	XP_004926292.2_3102936_3103635	570	12	108	289	KHSLFINA	KCLGMFLH	AARCAYWSNYTNTTYATHAAYGC	TGNARRAACATNCCNARRCAYTT	6144	2048	0.682759	19	55.8	96.5	99	308	KTALEKN	GDAVMWL	AARACNGCNYTNGARAARAA	ARCCACATNACNGCRTCNCC	1024	256	65.7	99	70.4611
Lep_557	XP_004928434.1_10275286_10276136	1116	12	24	387	ATWLEKWG	NPIIYVVM	GCNACNTGGYTNGARAARTGGGG	ATNACNACRTADATDATNGGRTT	512	2304	0.59364	30.6923	62.8	97	5	397	QYLAVMV	EYRQAYK	CARTAYYTNGCNGTNATGGT	TTRTANGCYTGNCKRTAYTC	512	512	62.7	93	70.4571
Lep_558	XP_037875211.1_2583599_2584393	588	12	29	216	LILNEINV	FQDFLDKC	YTNATHYTNAAYGARATHAAYGT	CAYTTRTCNARRAARTCYTGRAA	4608	512	0.20442	7.84615	57.6	99.5	14	259	VAIKDID	AAQKILH	GTNGCNATHAARGAYATHGA	TGNARDATYTTYTGNGCNGC	576	1536	63.7	97.5	70.4024
Lep_559	XP_012546690.1_275077_275902	369	12	80	194	VVAANPGM	CHGEREYS	GTNGTNGCNGCNAAYCCNGGNAT	SWRTAYTCNCKYTCNCCRTGRCA	8192	4096	0.268519	6.53846	57.8	97	58	284	VVPIFFG	FAVCWCP	GTNGTNCCNATHTTYTTYGG	GGRCACCARCANACNGCRAA	768	128	65.1	98.5	70.3705
Lep_560	XP_037867283.1_1065798_1067097	1068	11	107	454	CQEHYKKY	KIDVNKTR	TGYCARGARCAYTAYAARAARTA	CKNGTYTTRTTNACRTCDATYTT	128	1536	0.689349	70.8333	68.3	98.5	88	462	FGNWEEI	KIYDYLL	TTYGGNAAYTGGGARGARAT	ARNARRTARTCRTADATYTT	64	768	66.8	90.5	70.3587
Lep_561	XP_004924091.2_12866240_12867914	864	11	278	557	DFLAYYQM	WFGKRQIT	GAYTTYYTNGCNTAYTAYCARAT	GTDATYTGNCKYTTNCCRAACCA	1024	768	0.513109	38.5	68.8	94	270	565	AWIPKVD	AEIWDGR	GCNTGGATHCCNAARGTNGA	CKNCCRTCCCADATYTCNGC	384	384	70.8	94.5	70.2983
Lep_562	NP_001037174.1_11088992_11089715	414	12	60	189	FNFNPHKW	NGRGKIHL	TTYAAYTTYAAYCCNCAYAARTG	ARRTGDATYTTNCCNCKNCCRTT	256	6144	0.325203	9.76923	62.5	98.5	41	197	AFICPEY	VPSKIDD	GCNTTYATHTGYCCNGARTA	TCRTCDATYTTNSWNGGNAC	384	3072	59.8	97	70.2712
Lep_563	XP_012550522.2_11890179_11894073	1797	11	960	1550	CIDEAHCV	PNYPAIVW	TGYATHGAYGARGCNCAYTGYGT	CANACDATNGCNGGRTARTTNGG	384	3072	0.647887	118.833	65.8	94	903	1580	GCLHTNQ	QQIIQMK	GGNTGYYTNCAYACNAAYCA	TTCATYTGDATDATYTGYTG	1024	72	65.4	92.5	70.2328
Lep_564	XP_037874523.1_89424_90259	432	12	98	233	RNKHALNH	GNTCFFNS	MGNAAYAARCAYGCNYTNAAYCA	SWRTTRAARAARCANGTRTTNCC	4096	2048	0.710526	27.1538	55.4	99.5	84	242	WMCLRCG	MQCLVQT	TGGATGTGYYTNMGNTGYGG	GTYTGNACNARRCAYTGCAT	256	256	61.1	99.5	70.229
Lep_565	NP_001040340.1_17894899_17895598	435	12	14	150	RKNKREET	PHENVCEQ	MGNAARAAYAARMGNGARGARAC	TGYTCRCANACRTTYTCRTGNGG	2048	512	0.415385	13.0769	60	96.5	6	205	RNEVTVE	WVIVNLC	MGNAAYGARGTNACNGTNGA	CANARRTTNACDATNACCCA	2048	768	61.2	99.5	70.1845
Lep_566	XP_037875080.1_7745088_7746032	546	11	79	252	KYFQQEYE	IHTGQKPF	AARTAYTTYCARCARGARTAYGA	AANGGYTTYTGNCCNGTRTGDAT	128	1536	0.401235	20	68.4	95.5	27	284	PGARAED	EKPFACD	CCNGGNGCNMGNGCNGARGA	TCRCANGCRAANGGYTTYTC	4096	256	66.8	99.5	70.1823
Lep_567	NP_001037374.1_1300033_1300867	813	11	39	301	DELNGQEI	KQMYVHLI	GAYGARYTNAAYGGNCARGARAT	ATNARRTGNACRTACATYTGYTT	1024	512	0.369478	17.6667	68.7	98.5	3	313	SPQMYDA	PEITELC	WSNCCNCARATGTAYGAYGC	CANARYTCNGTDATYTCNGG	512	1536	63.3	100	70.1822
Lep_568	XP_037868812.1_15487374_15488733	690	12	146	367	CAGDAKEI	FDSCCIPD	TGYGCNGGNGAYGCNAARGARAT	TCNGGDATRCARCANSWRTCRAA	1024	3072	0.741627	47.0769	56.5	95.5	21	436	YVFEQGP	CIPQYVV	TAYGTNTTYGARCARGGNCC	ACNACRTAYTGNGGDATRCA	256	384	69.3	91.5	70.1486
Lep_569	XP_037875340.1_1676654_1678472	819	11	148	412	QGFAPHYD	EYHGNELP	CARGGNTTYGCNCCNCAYTAYGA	GGNARYTCRTTNCCRTGRTAYTC	1024	1024	0.569767	38.9167	69.4	94	70	429	QFTKNID	APAIETL	CARTTYACNAARAAYATHGA	ARNGTYTCDATNGCNGGNGC	192	3072	66.8	97.5	70.1388
Lep_570	XP_037868175.1_2827159_2828078	1008	12	15	342	ERRIFTMI	NPVIYTIF	GARMGNMGNATHTTYACNATGAT	AADATNGTRTADATNACNGGRTT	3072	2304	0.437063	24.6154	60	96.5	3	351	AVTDVDY	PDFRQAF	GCNGTNACNGAYGTNGAYTA	AANGCYTGNCKRAARTCNGG	1024	1024	62.6	96.5	70.1184
Lep_571	XP_004928864.1_7026026_7026974	501	12	29	187	FGDNPNPN	KYEAYHKA	TTYGGNGAYAAYCCNAAYCCNAA	GCYTTRTGRTANGCYTCRTAYTT	1024	256	0.840278	42.6154	59.2	97.5	21	271	EISNMMH	GGYFCNP	GARATHWSNAAYATGATGCA	GGRTTRCARAARTANCCNCC	192	256	64.6	92	70.1162
Lep_572	XP_004925143.1_16737408_16738578	897	11	47	337	DKLPIYEP	FKKNTGDT	GAYAARYTNCCNATHTAYGARCC	GTRTCNCCNGTRTTYTTYTTRAA	1536	512	0.253521	17.3333	63.5	97.5	39	365	ERINQWN	IYDPKVE	GARMGNATHAAYCARTGGAA	TCNACYTTNGGRTCRTADAT	192	384	72.3	97	70.0736
Lep_573	XP_012549073.1_9799295_9800918	1230	11	59	460	MVVIFEDC	DNLTTKAF	ATGGTNGTNATHTTYGARGAYTG	AANGCYTTNGTNGTNARRTTRTC	384	4096	0.555844	51.9167	64.9	96.5	8	472	TYVDHVE	FGYGYLD	ACNTAYGTNGAYCAYGTNGA	TCNARRTANCCRTANCCRAA	512	1024	64.4	100	70.0278
Lep_574	XP_037870874.1_5756241_5757558	750	11	135	376	PEPIIAWY	KTIKLMWE	CCNGARCCNATHATHGCNTGGTA	TCCCACATNARYTTDATNGTYTT	1152	384	0.493617	35.0833	64.3	98.5	123	445	SMAVFPC	FYKKFEG	WSNATGGCNGTNTTYCCNTG	CCYTCRAAYTTYTTRTARAA	2048	64	66.1	99	70.0092
Lep_575	XP_012548327.1_8352208_8353780	534	11	184	353	FINYDCTD	QVKGCNIT	TTYATHAAYTAYGAYTGYACNGA	GTDATRTTRCANCCYTTNACYTG	384	768	0.614907	38.1667	70.8	93.5	103	365	KFVSQMN	EHVDQID	AARTTYGTNWSNCARATGAA	TCDATYTGRTCNACRTGYTC	512	192	66.2	97	70.0062
Lep_576	XP_004932440.1_5984281_5985103	429	12	28	162	EDMRRKFE	KPLDVNNV	GARGAYATGMGNMGNAARTTYGA	ACRTTRTTNACRTCNARNGGYTT	1024	2048	0.401575	7	55.5	94.5	19	170	GPHNFHE	VYWFKNA	GGNCCNCAYAAYTTYCAYGA	GCRTTYTTRAACCARTANAC	256	64	74.6	93	69.9951
Lep_577	XP_004930970.1_12041294_12042671	822	11	98	363	FLHRATEK	IHHFKLCS	TTYYTNCAYMGNGCNACNGARAA	SWRCANARYTTRAARTGRTGDAT	8192	3072	0.440154	36.9167	60	96.5	65	394	INFGPQH	YMVADGT	ATHAAYTTYGGNCCNCARCA	GTNCCRTCNGCNACCATRTA	384	256	73.1	98	69.9807
Lep_578	NP_001157371.1_4954390_4955752	1239	12	44	448	DLNYCTNH	DAEARAQN	GAYYTNAAYTAYTGYACNAAYCA	TTYTGNGCNCKNGCYTCNGCRTC	1024	4096	0.661202	65.5385	59.4	95	30	496	CICEEGW	QNAHNAA	TGYATHTGYGARGARGGNTG	GCNGCRTTRTGNGCRTTYTG	192	256	63.7	92	69.9736
Lep_579	XP_021207163.2_12351304_12353808	765	11	465	711	LVEKAYHM	KPMTRAKY	YTNGTNGARAARGCNTAYCAYAT	TAYTTNGCNCKNGTCATNGGYTT	2048	2048	0.686441	50.1667	67.2	94	432	733	NYEIGVH	HYALNVP	AAYTAYGARATHGGNGTNCA	GGNACRTTNARNGCRTARTG	384	1024	68.7	96	69.973
Lep_580	XP_004932937.1_14876052_14876859	528	12	76	243	PKGVLEDW	VYKGGQII	CCNAARGGNGTNYTNGARGAYTG	ATDATYTGNCCNCCYTTRTANAC	4096	1536	0.658385	34.9231	63.9	93	11	251	EKLHNYC	GNFVQLA	GARAARYTNCAYAAYTAYTG	GCNARYTGNACRAARTTNCC	256	1024	69.6	87.5	69.9723
Lep_581	XP_004930995.1_11195016_11196054	756	12	78	321	DGTVEKQP	GFIYIATV	GAYGGNACNGTNGARAARCARCC	ACNGTNGCDATRTADATRAANCC	1024	2304	0.461864	28.3846	66.4	94.5	67	357	VPFFILF	YMMVLIA	GTNCCNTTYTTYATHYTNTT	GCDATNARNACCATCATRTA	1536	192	59.8	94	69.9032
Lep_582	XP_012550712.1_4484435_4485053	372	12	63	178	VGAAMGIH	FVKILIVE	GTNGGNGCNGCNATGGGNATHCA	TCNACDATNARDATYTTNACRAA	3072	4608	0.28972	7.46154	58.4	98.5	42	197	ENTSPYM	IVGIYMT	GARAAYACNWSNCCNTAYAT	GTCATRTADATNCCNACDAT	2048	288	61.4	99	69.8748
Lep_583	XP_037868415.1_10738218_10739608	981	11	137	455	EQLGEEDF	YQIAKNKG	GARCARYTNGGNGARGARGAYTT	CCYTTRTTYTTNGCDATYTGRTA	1024	384	0.630282	67.0833	64.2	95	127	509	EAKNIQK	GIKANVK	GARGCNAARAAYATHCARAA	TTNACRTTNGCYTTDATNCC	192	768	69.3	95	69.8594
Lep_584	NP_001155189.1_189760_191014	603	12	59	251	QVAMATGQ	KVNPEELE	CARGTNGCNATGGCNACNGGNCA	TCNARYTCYTCNGGRTTNACYTT	2048	2048	0.236559	11.7692	57.6	96.5	44	270	GCEMIQT	ANKHIQA	GGNTGYGARATGATHCARAC	GCYTGDATRTGYTTRTTNGC	96	192	72.1	90.5	69.8451
Lep_585	XP_037875511.1_1309922_1311767	411	12	53	181	DIIAYLKK	QDFQDATE	GAYATHATHGCNTAYYTNAARAA	TCNGTNGCRTCYTGRAARTCYTG	2304	512	0.418033	13	62.5	98	42	198	KAYDKLD	VIRENIA	AARGCNTAYGAYAARYTNGA	GCDATRTTYTCNCKDATNAC	512	1152	59	97	69.8269
Lep_586	XP_012550613.1_10780364_10781357	600	12	85	276	NTYFDFVK	AFEIERRF	AAYACNTAYTTYGAYTTYGTNAA	AANCKNCKYTCDATYTCRAANGC	512	6144	0.275676	11.3846	60.5	97.5	76	295	PVHGAGN	QTARLNF	CCNGTNCAYGGNGCNGGNAA	AARTTNARNCKNGCNGTYTG	2048	4096	60.6	98	69.7674
Lep_587	XP_004932725.2_7684165_7685526	1113	11	114	476	EDGKQVPF	CTKILRKF	GARGAYGGNAARCARGTNCCNTT	AAYTTNCKNARDATYTTNGTRCA	1024	6144	0.524927	59.9167	63.7	96.5	77	486	ANWIHGV	DPFVPEP	GCNAAYTGGATHCAYGGNGT	GGYTCNGGNACRAANGGRTC	192	512	64.5	99.5	69.7671
Lep_588	NP_001268819.1_12961730_12963260	834	12	192	461	ANVRGNTY	NHIDFLWA	GCNAAYGTNMGNGGNAAYACNTA	GCCCANARRAARTCDATRTGRTT	8192	384	0.586207	49.7692	64.8	92	184	470	DAGYDVW	DAPKLVY	GAYGCNGGNTAYGAYGTNTG	TANACNARYTTNGGNGCRTC	512	2048	67.4	87.5	69.767
Lep_589	XP_004929507.1_8608749_8609628	639	12	45	249	HAGIYYKP	NIYPVPDP	CAYGCNGGNATHTAYTAYAARCC	GGRTCNGGNACNGGRTADATRTT	768	1536	0.656566	43.2308	61.7	99.5	34	258	YHQSGNN	FPFLGVH	TAYCAYCARWSNGGNAAYAA	TGNACNCCNARRAANGGRAA	1024	2048	56.8	94.5	69.7505
Lep_590	XP_004929674.1_9204452_9205355	681	11	34	252	NQGIYLYK	FKQTIVRA	AAYCARGGNATHTAYYTNTAYAA	GCNCKNACDATNGTYTGYTTRAA	1536	3072	0.254717	14.1667	64.8	100	24	303	FRIDKIY	MERPKAY	TTYMGNATHGAYAARATHTA	TANGCYTTNGGNCKYTCCAT	576	512	67.7	97.5	69.7453
Lep_591	XP_004932409.1_2880746_2882153	780	12	135	386	QLVKYNGN	DTKGRPVI	CARYTNGTNAARTAYAAYGGNAA	ATNACNGGNCKNCCYTTNGTRTC	2048	8192	0.477551	32	63.1	91.5	31	402	SKITLEN	ENHIQDF	WSNAARATHACNYTNGARAA	AARTCYTGDATRTGRTTYTC	6144	96	67.3	92	69.7316
Lep_592	XP_037867918.1_5663630_5664372	750	12	36	277	DGTPFIYH	HFGECWFH	GAYGGNACNCCNTTYATHTAYCA	TGRAACCARCAYTCNCCRAARTG	1536	128	0.616379	24.0769	70.3	89	27	290	IELDCWD	GNRQEAE	ATHGARYTNGAYTGYTGGGA	TCNGCYTCYTGNCKRTTNCC	192	1024	65.5	90	69.6786
Lep_593	XP_004927753.1_15962391_15963083	681	11	12	230	AVYTYHEK	YMCPVTHD	GCNGTNTAYACNTAYCAYGARAA	TCRTGNGTNACNGGRCACATRTA	1024	512	0.452381	26.0833	71.9	100	4	241	HARNCTA	NAVPCAV	CAYGCNMGNAAYTGYACNGC	ACNGCRCANGGNACNGCRTT	1024	1024	59.4	97	69.6659
Lep_594	XP_004927023.1_9832829_9833573	462	12	14	159	FGNFINYY	WIHLNNGD	TTYGGNAAYTTYATHAAYTAYTA	TCNCCRTTRTTNARRTGDATCCA	384	768	0.835821	44.2308	64.8	95	6	188	GSDPGAV	QPWKCYR	GGNWSNGAYCCNGGNGCNGT	CKRTARCAYTTCCANGGYTG	8192	128	60.4	92	69.6649
Lep_595	XP_037872478.1_8223851_8225339	684	11	198	417	KPVWEQYF	DDPGVWEA	AARCCNGTNTGGGARCARTAYTT	GCYTCCCANACNCCNGGRTCRTC	256	512	0.647887	48.3333	71.7	91.5	150	429	GNVEKFD	HDFYVAF	GGNAAYGTNGARAARTTYGA	AANGCNACRTARAARTCRTG	256	256	74.2	88	69.6334
Lep_596	XP_037869053.1_8385361_8386097	639	11	20	224	IENQCFCK	CPGNAICD	ATHGARAAYCARTGYTTYTGYAA	TCRCADATNGCRTTNCCNGGRCA	192	1536	0.59596	40.4167	69.8	92.5	11	238	FDCTNNA	CPEPNVG	TTYGAYTGYACNAAYAAYGC	CCNACRTTNGGYTCNGGRCA	128	512	68	96	69.5858
Lep_597	XP_037875032.1_9488448_9489678	882	11	43	328	GIIPDIAQ	CTDNGVMI	GGNATHATHCCNGAYATHGCNCA	ATCATNACNCCRTTRTCNGTRCA	3456	512	0.598566	56	64	96	12	336	CDDTGCA	AWNGLEK	TGYGAYGAYACNGGNTGYGC	TTYTCNARNCCRTTCCANGC	256	512	65.3	99	69.5783
Lep_598	XP_004924085.1_12958339_12959348	597	12	30	220	MTFGAGGH	NATKVFQA	ATGACNTTYGGNGCNGGNGGNCA	GCYTGRAANACYTTNGTNGCRTT	2048	1024	0.513812	27.8462	59.5	94	4	265	YKDHTPV	EDTIVKR	TAYAARGAYCAYACNCCNGT	CKYTTNACDATNGTRTCYTC	256	768	69.1	91.5	69.5691
Lep_599	NP_001127738.1_8323230_8323802	405	11	35	161	YQINFWVH	NGAINFVL	TAYCARATHAAYTTYTGGGTNCA	ARNACRAARTTDATNGCNCCRTT	192	3072	0.391667	11.6667	69	99	16	175	MILYHVD	QFRMTFG	ATGATHYTNTAYCAYGTNGA	CCRAANGTCATNCKRAAYTG	384	256	66.8	95	69.5101
Lep_600	XP_037867437.1_2609795_2610688	567	11	112	292	CCEGDMCN	VDKKGDNL	TGYTGYGARGGNGAYATGTGYAA	ARRTTRTCNCCYTTYTTRTCNAC	128	1024	0.522989	29.5	63.8	98	78	300	KGCFVDT	QAEYWLI	AARGGNTGYTTYGTNGAYAC	ATNARCCARTAYTCNGCYTG	256	256	71.2	94.5	69.4981
Lep_601	XP_004926444.1_10767369_10767904	477	12	21	171	DSFGNTCG	EQMLSDLY	GAYWSNTTYGGNAAYACNTGYGG	TANARRTCNSWNARCATYTGYTC	4096	8192	0.654676	29.8462	50.6	98.5	7	181	SFVYGNP	WKEMIIC	WSNTTYGTNTAYGGNAAYCC	CADATDATCATYTCYTTCCA	2048	36	68.6	96	69.4955
Lep_602	NP_001040469.1_3057652_3058337	567	12	31	211	PNCIMKAK	YVINQVKE	CCNAAYTGYATHATGAARGCNAA	TCYTTNACYTGRTTDATNACRTA	384	768	0.41954	15.6154	69.3	94.5	6	221	CYILDNG	CFVSQDF	TGYTAYATHYTNGAYAAYGG	AARTCYTGNSWNACRAARCA	384	1024	60.2	91.5	69.4857
Lep_603	XP_004927772.1_13542680_13544219	1176	11	106	489	FIRDPVCM	FMKRTYSA	TTYATHMGNGAYCCNGTNTGYAT	GCNSWRTANGTNCKYTTCATRAA	3072	4096	0.242021	29.0833	63.1	98.5	21	499	GLTYNDF	EGNVHGL	GGNYTNACNTAYAAYGAYTT	ARNCCRTGNACRTTNCCYTC	1024	1024	66.8	99	69.4258
Lep_604	NP_001037678.1_8442335_8443268	369	11	183	297	FDIMREKN	FFLQCETC	TTYGAYATHATGMGNGARAARAA	CANGTYTCRCAYTGNARRAARAA	384	1024	0.0462963	0.833333	65.5	100	171	317	RDYTYDE	FQAVTGK	MGNGAYTAYACNTAYGAYGA	TTNCCNGTNACNGCYTGRAA	512	1024	67.4	98	69.3794
Lep_605	XP_012547930.2_3853846_3854485	504	12	26	185	KSYHGYEC	FNAHEVFE	AARWSNTAYCAYGGNTAYGARTG	TCRAANACYTCRTGNGCRTTRAA	2048	512	0.730263	32	63.6	93	10	233	CPNVIFC	FNHSCDP	TGYCCNAAYGTNATHTTYTG	GGRTCRCANSWRTGRTTRAA	384	512	64.6	92	69.3791
Lep_606	XP_021203629.2_3410978_3414029	1944	10	129	768	LFGFYQEA	IFDNLKKT	YTNTTYGGNTTYTAYCARGARGC	GTYTTYTTNARRTTRTCRAADAT	1024	768	0.57508	111.455	65.2	97.5	66	879	HNLFGWF	QFFAGMY	CAYAAYYTNTTYGGNTGGTT	TACATNCCNGCRAARAAYTG	256	128	70	92	69.3611
Lep_607	XP_037866969.1_15122898_15123414	417	12	11	141	FHSDIDEA	DFKEFQEN	TTYCAYWSNGAYATHGAYGARGC	TTYTCYTGRAAYTCYTTRAARTC	1536	128	0.467742	17.3846	63.5	96	1	164	AKKCLDP	FDNCSTL	GCNAARAARTGYYTNGAYCC	ARNGTNSWRCARTTRTCRAA	512	2048	59	96.5	69.3517
Lep_608	XP_004924462.1_17921759_17923142	768	12	361	608	LLTHGYMP	KAFRQKAH	YTNYTNACNCAYGGNTAYATGCC	TGNGCYTTYTGNCKRAANGCYTT	4096	2048	0.621277	21.1538	58.7	97.5	238	618	EDIAAII	KHQQIHK	GARGAYATHGCNGCNATHAT	TTRTGDATYTGYTGRTGYTT	576	96	60.3	98	69.3397
Lep_609	XP_037874700.1_17400974_17401901	600	11	22	213	NCGTWMDK	NYHQGPEW	AAYTGYGGNACNTGGATGGAYAA	CAYTCNGGNCCYTGRTGRTARTT	128	512	0.519126	29.0833	76.6	100	8	222	VDPETGF	WPLGFYL	GTNGAYCCNGARACNGGNTT	ARRTARAANCCNARNGGCCA	1024	1024	63.6	87	69.3372
Lep_610	XP_004932556.1_12465412_12466693	462	12	41	186	IWGLYHEE	ENGVCEDY	ATHTGGGGNYTNTAYCAYGARGA	TARTCYTCRCANACNCCRTTYTC	768	512	0.681159	32.8462	67.7	92	15	196	VDAYLFY	EKFWRAI	GTNGAYGCNTAYYTNTTYTA	ATNGCNCKCCARAAYTTYTC	1024	256	67.3	86	69.3364
Lep_611	XP_004930917.1_13439860_13440716	540	12	57	228	KLFSCGWN	CGQNHTVA	AARYTNTTYWSNTGYGGNTGGAA	GCNACNGTRTGRTTYTGNCCRCA	4096	1024	0.719512	32.8462	63.5	91.5	1	256	GANSHGQ	DNKHGQL	GGNGCNAAYWSNCAYGGNCA	ARYTGNCCRTGYTTRTTRTC	4096	256	61.4	96.5	69.2839
Lep_612	XP_004929844.1_8702936_8704175	417	11	16	146	PEWKPIKV	WKEAWQQI	CCNGARTGGAARCCNATHAARGT	ATYTGYTGCCANGCYTCYTTCCA	384	64	0.33871	11	66.8	96	7	164	VPDWKKI	WVPDKKL	GTNCCNGAYTGGAARAARAT	ARYTTYTTRTCNGGNACCCA	128	256	69.5	97	69.239
Lep_613	XP_012553100.2_2217619_2219280	1560	11	52	563	DRFMAAIE	WTEDGTAK	GAYMGNTTYATGGCNGCNATHGA	TTNGCNGTNCCRTCYTCNGTCCA	1536	1024	0.460606	45.8333	65.7	100	41	575	MYLFIGV	YEAAQGH	ATGTAYYTNTTYATHGGNGT	TGNCCYTGNGCNGCYTCRTA	384	512	66.6	92.5	69.2142
Lep_614	XP_021203330.1_4346424_4346794	360	12	22	133	NKVGNFKF	IMTPEHRT	AAYAARGTNGGNAAYTTYAARTT	GTNCKRTGYTCNGGNGTCATDAT	512	1536	0.598039	8	62.9	94	6	145	EVINMNA	AVQLLHQ	GARGTNATHAAYATGAAYGC	TGRTGNARNARYTGNACNGC	96	4096	60	99	69.1971
Lep_615	XP_012545274.2_1757107_1757844	519	12	37	201	KIDKQLQT	ETKKRQKD	AARATHGAYAARCARYTNCARAC	TCYTTYTGNCKYTTYTTNGTYTC	768	1024	0.227848	7.46154	56.6	99.5	28	213	GNSMVMI	QGGKKHD	GGNAAYWSNATGGTNATGAT	TCRTGYTTYTTNCCNCCYTG	512	256	60.8	99	69.1623
Lep_616	XP_037868609.1_8552271_8552902	642	11	12	217	VRTGCFCN	KGFEYDRE	GTNMGNACNGGNTGYTTYTGYAA	TCNCKRTCRTAYTCRAANCCYTT	4096	1024	0.774194	56.1667	65.8	95.5	2	232	QHMADLF	GVCLTQK	CARCAYATGGCNGAYYTNTT	TTYTGNGTNARRCANACNCC	256	2048	65	97	69.1314
Lep_617	XP_037872416.1_5726915_5727365	369	12	13	127	LGKAIDEM	KGVHSKGA	YTNGGNAARGCNATHGAYGARAT	GCNCCYTTNSWRTGNACNCCYTT	3072	8192	0.295238	9.15385	58.5	91	1	141	MTAFEEF	VTDEGLC	ATGACNGCNTTYGARGARTT	CANARNCCYTCRTCNGTNAC	128	2048	66.6	99.5	69.1212
Lep_618	XP_004925875.1_7113665_7115819	1050	11	54	395	KLDEQAMF	DVMAVGLN	AARYTNGAYGARCARGCNATGTT	TTNARNCCNACNGCCATNACRTC	512	4096	0.45045	38.5	67.1	97	27	425	KEEFHQQ	QYKNYKE	AARGARGARTTYCAYCARCA	TCYTTRTARTTYTTRTAYTG	64	64	72.4	89	69.1051
Lep_619	XP_021202797.1_8740289_8741078	558	11	46	223	EICTKEDW	EDVCAVCL	GARATHTGYACNAARGARGAYTG	ARRCANACNGCRCANACRTCYTC	384	2048	0.497076	27.4167	67	96	33	245	FYNVITY	FHADCLR	TTYTAYAAYGTNATHACNTA	CKNARRCARTCNGCRTGRAA	384	1024	67.4	96.5	69.1035
Lep_620	XP_037869084.1_5804444_5805548	369	12	19	133	MMITSFIF	FKMVFMVI	ATGATGATHACNWSNTTYATHTT	ATNACCATRAANACCATYTTRAA	1152	128	0.157407	4.84615	54.3	98	10	141	QNLCYGA	FFGAMHG	CARAAYYTNTGYTAYGGNGC	CCRTGCATNGCNCCRAARAA	512	128	65.8	98	69.099
Lep_621	XP_004923139.1_6539317_6541439	894	12	126	415	HLPKEQWF	NKIWQSVK	CAYYTNCCNAARGARCARTGGTT	TTNACNSWYTGCCADATYTTRTT	512	1536	0.65704	62.5385	66.8	91	39	462	VKITPAH	FDRWILS	GTNAARATHACNCCNGCNCA	SWNARDATCCANCKRTCRAA	1536	3072	60.9	90	69.0752
Lep_622	XP_037867021.1_9190376_9191140	450	12	52	193	NINPYEGD	THQALYPV	AAYATHAAYCCNTAYGARGGNGA	ACNGGRTANARNGCYTGRTGNGT	768	4096	0.718519	37.5385	65.4	91	29	219	RVEIATP	GCNKCSY	MGNGTNGARATHGCNACNCC	TANSWRCAYTTRTTRCANCC	3072	1024	59.9	95.5	69.0312
Lep_623	XP_012544505.3_11178330_11179797	1083	9	52	404	YMQECEGF	NFIGVVCA	TAYATGCARGARTGYGARGGNTT	GCRCANACNACNCCDATRAARTT	128	1536	0.537791	71.2	68.8	98	44	415	YTEIDWK	HYQFYSW	TAYACNGARATHGAYTGGAA	CANSWRTARAAYTGRTARTG	96	512	71	100	69.0062
Lep_624	XP_037870494.1_961391_962282	783	11	20	272	CYFAAQTM	YHMAVAHE	TGYTAYTTYGCNGCNCARACNAT	TCRTGNGCNACNGCCATRTGRTA	1024	512	0.72541	44.1667	67	94.5	2	325	HSWKIAD	CVGHHDY	CAYWSNTGGAARATHGCNGA	TARTCRTGRTGNCCNACRCA	768	256	66	97	68.9805
Lep_625	XP_004927750.2_16022816_16024109	774	11	32	281	LIKRGHKV	KGDIFLNT	YTNATHAARMGNGGNCAYAARGT	GTRTTNARRAADATRTCNCCYTT	6144	1536	0.473251	26.6667	61.9	95.5	12	292	DFFYPNT	EAYCMAI	GAYTTYTTYTAYCCNAAYAC	ATNGCCATRCARTANGCYTC	128	128	70.2	99	68.9164
Lep_626	XP_037869371.1_8207343_8208300	753	12	43	285	MVMKLENE	HKFLIGKN	ATGGTNATGAARYTNGARAAYGA	TTYTTNCCDATNARRAAYTTRTG	256	1536	0.436441	25.3077	63.2	93	6	293	ETGVVIN	GANIKKI	GARACNGGNGTNGTNATHAA	ATYTTYTTDATRTTNGCNCC	1536	384	63.4	93.5	68.9029
Lep_627	XP_021202570.1_5799905_5801080	660	11	144	355	AQALVCHF	IHLDPHYC	GCNCARGCNYTNGTNTGYCAYTT	CARTARTGNGGRTCNARRTGDAT	4096	1536	0.531707	20.9167	61.6	99.5	129	409	DCGWGCM	CCIGFYL	GAYTGYGGNTGGGGNTGYAT	ARRTARAANCCDATRCARCA	128	384	68.7	97.5	68.8999
Lep_628	NP_001040264.1_6673125_6674238	642	12	58	263	KQHFESTE	MDILESDE	AARCARCAYTTYGARWSNACNGA	TCRTCNSWYTCNARDATRTCCAT	2048	3072	0.664975	36.0769	49.2	95.5	47	407	KKFFEMT	ANIYEVF	AARAARTTYTTYGARATGAC	AANACYTCRTADATRTTNGC	32	384	71.5	95.5	68.8846
Lep_629	XP_004925537.1_10128338_10128896	447	12	36	176	IIVGAVEN	CQVLGKQD	ATHATHGTNGGNGCNGTNGARAA	TCYTGYTTNCCNARNACYTGRCA	4608	2048	0.581395	16.6923	60.3	95	8	190	IDSIQKV	EDHAWVV	ATHGAYWSNATHCARAARGT	ACNACCCANGCRTGRTCYTC	1152	128	62.3	96.5	68.8497
Lep_630	XP_012552106.1_477815_479309	927	11	173	473	QAFGNIDK	EVKKIHET	CARGCNTTYGGNAAYATHGAYAA	GTYTCRTGDATYTTYTTNACYTC	768	384	0.442177	40.0833	69.4	91.5	107	514	GKVDWTP	KTLNIDR	GGNAARGTNGAYTGGACNCC	CKRTCDATRTTNARNGTYTT	256	1536	65.8	98	68.8295
Lep_631	XP_004922915.1_1486759_1488283	969	11	155	469	TVWCANDY	INYPTVAR	ACNGTNTGGTGYGCNAAYGAYTA	CKNGCNACNGTNGGRTARTTDAT	512	6144	0.334416	30.75	69.7	98.5	24	484	QYGNYCP	APGPYHT	CARTAYGGNAAYTAYTGYCC	GTRTGRTANGGNCCNGGNGC	128	1024	65.6	92	68.7873
Lep_632	XP_037871263.1_12625242_12626399	720	11	61	292	FLMYFVPE	YPQDIRGV	TTYYTNATGTAYTTYGTNCCNGA	ACNCCNCKDATRTCYTGNGGRTA	1024	3072	0.60181	24.9167	65.1	96	39	315	LGAFVHW	NIKTYPQ	YTNGGNGCNTTYGTNCAYTG	TGNGGRTANGTYTTDATRTT	2048	384	71.9	93.5	68.7729
Lep_633	XP_037874652.1_17268603_17270490	1434	11	24	493	VTLCGWVQ	FTAPHPED	GTNACNYTNTGYGGNTGGGTNCA	TCYTCNGGRTGNGGNGCNGTRAA	4096	2048	0.656522	100.917	62.6	92	7	519	YRTHTCG	YDIVMNG	TAYMGNACNCAYACNTGYGG	CCRTTCATNACDATRTCRTA	1024	96	68.2	94	68.7674
Lep_634	XP_037874390.1_14476305_14477711	1083	11	36	388	YTPFITGD	PFIMPGAV	TAYACNCCNTTYATHACNGGNGA	ACNGCNCCNGGCATDATRAANGG	3072	1536	0.542029	49.9167	63.6	91	3	465	PNDCFDW	PVMKFTH	CCNAAYGAYTGYTTYGAYTG	TGNGTRAAYTTCATNACNGG	128	256	74.6	94	68.7175
Lep_635	XP_004933278.1_7708664_7709858	843	12	76	348	TFFTLDYP	PFTKVQFL	ACNTTYTTYACNYTNGAYTAYCC	ARRAAYTGNACYTTNGTRAANGG	2048	2048	0.503759	34.6923	58.6	92.5	6	388	YTVYGFA	DWGGRAH	TAYACNGTNTAYGGNTTYGC	TGNGCNCKNCCNCCCCARTC	512	1024	63.9	96.5	68.6975
Lep_636	XP_004925007.1_393125_394011	387	11	113	233	GKMFYNKG	NYNKHMKR	GGNAARATGTTYTAYAAYAARGG	CKYTTCATRTGYTTRTTRTARTT	128	128	0.298246	12.3333	67.8	94.5	104	255	KRNYTCD	KITPEGV	AARMGNAAYTAYACNTGYGA	ACNCCYTCNGGNGTDATYTT	512	768	70.1	95.5	68.6761
Lep_637	XP_004926824.1_13184746_13185334	387	11	44	164	TEICKIDP	YVWVLCRD	ACNGARATHTGYAARATHGAYCC	TCNCKRCANARNACCCANACRTA	576	4096	0.307018	8.91667	62.9	99.5	3	173	DWKIKYE	QELNPKA	GAYTGGAARATHAARTAYGA	GCYTTNGGRTTNARYTCYTG	48	512	71.4	94.5	68.6603
Lep_638	XP_037869056.1_8411281_8412442	1032	12	27	362	FCLPNYEG	CGINAVCL	TTYTGYYTNCCNAAYTAYGARGG	ARRCANACNGCRTTDATNCCRCA	1024	3072	0.58642	67.0769	64.4	89.5	3	385	GNECEPN	GDPLTQC	GGNAAYGARTGYGARCCNAA	CAYTGNGTNARNGGRTCNCC	256	2048	64.8	88.5	68.6103
Lep_639	NP_001040360.3_9327366_9328263	861	12	14	292	RLAKEEGW	PFNACGDL	MGNYTNGCNAARGARGARGGNTG	ARRTCNCCRCANGCRTTRAANGG	8192	2048	0.422794	19.0769	65	98.5	1	327	MGKTSKD	PINPPYK	ATGGGNAARACNWSNAARGA	TTRTANGGNGGRTTDATNGG	1024	768	53.7	96	68.5463
Lep_640	XP_004922386.1_7991878_7993066	744	11	49	288	HLANMMGE	VDVECNIE	CAYYTNGCNAAYATGATGGGNGA	TCDATRTTRCAYTCNACRTCNAC	512	768	0.467811	32.9167	65.5	95.5	30	343	KEHDEFM	KPGQPGA	AARGARCAYGAYGARTTYAT	GCNCCNGGYTGNCCNGGYTT	64	1024	69	95	68.5463
Lep_641	XP_012549935.1_12517462_12518289	699	12	16	240	LPGAIKKY	NTIKLVPT	YTNCCNGGNGCNATHAARAARTA	GTNGGNACNARYTTDATNGTRTT	6144	6144	0.422018	30.9231	61.1	88	6	255	AVIQMCV	FHCVEIL	GCNGTNATHCARATGTGYGT	ARDATYTCNACRCARTGRAA	192	384	70.5	92	68.507
Lep_642	XP_004932657.2_9059874_9060692	765	12	31	277	QTLHFGAC	GELLWGHT	CARACNYTNCAYTTYGGNGCNTG	GTRTGNCCCCANARNARYTCNCC	4096	4096	0.5375	30.7692	56	97.5	19	288	GTVECDA	MCIGYMS	GGNACNGTNGARTGYGAYGC	SWCATRTANCCDATRCACAT	512	192	67.1	91	68.4973
Lep_643	XP_021207491.2_4938620_4939829	888	11	42	329	EKINIGNW	HHDPKKNL	GARAARATHAAYATHGGNAAYTG	ARRTTYTTYTTNGGRTCRTGRTG	576	512	0.731618	70.8333	66.2	89.5	33	406	IQAVIDY	KWWHFVE	ATHCARGCNGTNATHGAYTA	TCNACRAARTGCCACCAYTT	576	32	73.3	91	68.4769
Lep_644	NP_001127708.1_15169309_15170704	786	10	120	373	CHLMPYAQ	CYNPFLYA	TGYCAYYTNATGCCNTAYGCNCA	GCRTANARRAANGGRTTRTARCA	1024	1024	0.544715	19.0909	66.6	99.5	77	389	AMQTVTN	EFKQVLP	GCNATGCARACNGTNACNAA	GGNARNACYTGYTTRAAYTC	512	512	68.3	100	68.4556
Lep_645	XP_037870482.1_10864408_10865089	414	12	72	201	NDYQEADK	YCAGCRDA	AAYGAYTAYCARGARGCNGAYAA	GCRTCNCKRCANCCNGCRCARTA	256	2048	0.517241	13.7692	65	91.5	11	214	KEFYREP	GPLAQHE	AARGARTTYTAYMGNGARCC	TCRTGYTGNGCNARNGGNCC	256	2048	61.6	95.5	68.4065
Lep_646	XP_004926949.2_518848_519609	468	11	66	213	EPTRHQFY	EIDGGATV	GARCCNACNMGNCAYCARTTYTA	ACNGTNGCNCCNCCRTCDATYTC	2048	3072	0.4	17.6667	65.9	97.5	55	244	KFWVPPH	PHGIVVY	AARTTYTGGGTNCCNCCNCA	TANACNACDATNCCRTGNGG	256	1536	65.7	97.5	68.389
Lep_647	NP_001166749.1_1191822_1193052	858	11	29	306	DCVVRGKY	AKFHRENQ	GAYTGYGTNGTNMGNGGNAARTA	TGRTTYTCNCKRTGRAAYTTNGC	4096	1024	0.638132	29.0833	63.6	97	9	347	FGYEAAD	TELVYDP	TTYGGNTAYGARGCNGCNGA	GGRTCRTANACNARYTCNGT	512	1024	65	99.5	68.369
Lep_648	NP_001037456.2_17578471_17579530	420	11	278	409	DLEAFAKQ	VWFCNRRQ	GAYYTNGARGCNTTYGCNAARCA	TGNCKNCKRTTRCARAACCANAC	2048	2048	0	0.25	63.5	100	176	417	HGWHAPV	KEKRMTP	CAYGGNTGGCAYGCNCCNGT	GGNGTCATNCKYTTYTCYTT	256	256	65.2	100	68.3364
Lep_649	XP_004931003.2_11055486_11056116	459	11	31	175	LQDEVHCF	QYYHKFVK	YTNCARGAYGARGTNCAYTGYTT	TTNACRAAYTTRTGRTARTAYTG	1024	256	0.231884	10.6667	71.2	96	2	201	TRRYAEF	VEIKKYK	ACNMGNMGNTAYGCNGARTT	TTRTAYTTYTTDATYTCNAC	4096	192	60.6	99.5	68.2992
Lep_650	XP_012551386.1_11381326_11382370	519	12	71	235	NKVSPHTW	THVPTKED	AAYAARGTNWSNCCNCAYACNTG	TCYTCYTTNGTNGGNACRTGNGT	8192	2048	0.702128	28.4615	59.4	93.5	36	254	HEEAVEK	CPEAVKR	CAYGARGARGCNGTNGARAA	CKYTTNACNGCYTCNGGRCA	256	1024	64.6	94	68.2959
Lep_651	NP_001091743.1_16235257_16236475	750	12	50	291	PWYNLYHW	HWRRQDFA	CCNTGGTAYAAYYTNTAYCAYTG	GCRAARTCYTGNCKNCKCCARTG	512	1024	0.847162	61.0769	61.1	89.5	9	399	VNPPEGF	IQEEREI	GTNAAYCCNCCNGARGGNTT	ATYTCNCKYTCYTCYTGDAT	1024	384	60.2	96.5	68.2761
Lep_652	XP_004923972.2_2313621_2314217	432	12	44	179	YKQGFLEA	CEQGVIVW	TAYAARCARGGNTTYYTNGARGC	CANACDATNACNCCYTGYTCRCA	1024	1536	0.629032	22.0769	65.6	96.5	34	189	NLLKKIT	DPNSMFT	AAYYTNYTNAARAARATHAC	GTRAACATNSWRTTNGGRTC	1536	512	55.1	95	68.2372
Lep_653	NP_001165394.1_5663441_5664372	870	11	36	317	DGTPFIYH	TFVGDYCL	GAYGGNACNCCNTTYATHTAYCA	ARRCARTARTCNCCNACRAANGT	1536	2048	0.547794	23.6667	68.6	94	27	326	IELDCWD	FWRQGKV	ATHGARYTNGAYTGYTGGGA	ACYTTNCCYTGNCKCCARAA	192	256	69.4	93.5	68.236
Lep_654	XP_021207581.2_10384619_10385963	456	11	264	407	LFFAVMIQ	MFAPKGRR	YTNTTYTTYGCNGTNATGATHCA	CKNCKNCCYTTNGGNGCRAACAT	1536	4096	0.529412	12.5833	63.5	98.5	220	448	TCGAVRF	HFKPVKY	ACNTGYGGNGCNGTNMGNTT	TAYTTNACNGGYTTRAARTG	4096	256	65.4	99.5	68.2339
Lep_655	XP_037877695.1_11699197_11700759	744	12	264	503	RFTDFKKY	FPLNVQIV	MGNTTYACNGAYTTYAARAARTA	ACDATYTGNACRTTNARNGGRAA	1024	3072	0.573394	30.5385	61.6	95	228	558	YFGHSPK	EYTEIMQ	TAYTTYGGNCAYWSNCCNAA	TGCATDATYTCNGTRTAYTC	2048	96	62.5	92	68.2275
Lep_656	XP_004922210.1_1868291_1869428	663	11	207	419	TDKIEQVK	QFNMGSTI	ACNGAYAARATHGARCARGTNAA	ATNGTNSWNCCCATRTTRAAYTG	768	2048	0.585366	23.5	65.6	98.5	108	430	KVEIRFY	FEAPKDF	AARGTNGARATHMGNTTYTA	AARTCYTTNGGNGCYTCRAA	768	256	68.9	92.5	68.2261
Lep_657	XP_021205801.2_2409791_2410863	489	12	69	223	DREIQDEY	NDNTPTFV	GAYMGNGARATHCARGAYGARTA	ACRAANGTNGGNGTRTTRTCRTT	768	1024	0.608108	27.2308	64	91.5	50	363	PGTFEID	NISEDIR	CCNGGNACNTTYGARATHGA	CKDATRTCYTCNSWDATRTT	768	2304	59.5	96.5	68.2166
Lep_658	XP_004929126.1_20365_21514	1035	11	19	355	TTAAIEGK	EHKVKLEN	ACNACNGCNGCNATHGARGGNAA	TTYTCNARYTTNACYTTRTGYTC	6144	1024	0.2	24.6667	60.7	98.5	5	384	NFVKFED	KFEKYHS	AAYTTYGTNAARTTYGARGA	SWRTGRTAYTTYTCRAAYTT	128	256	69.6	96.5	68.206
Lep_659	XP_004929492.1_7559829_7560374	441	12	27	165	ERVFAKPF	EPIKVFKW	GARMGNGTNTTYGCNAARCCNTT	CAYTTRAANACYTTDATNGGYTC	4096	768	0.461538	20	65.1	98	12	173	EAPREYV	GVDSLHH	GARGCNCCNMGNGARTAYGT	TGRTGNARNSWRTCNACNCC	1024	8192	50.8	98.5	68.2006
Lep_660	XP_037876603.1_1474513_1475092	516	12	49	212	VAIDTDMV	AFWLGYMN	GTNGCNATHGAYACNGAYATGGT	TTCATRTANCCNARCCARAANGC	768	512	0.487013	11	64.6	96	1	227	VVTSAQV	YTIFNKD	GTNGTNACNWSNGCNCARGT	TCYTTRTTRAADATNGTRTA	8192	192	55.4	97.5	68.1829
Lep_661	XP_037869056.1_8464894_8465659	597	12	47	237	CPPGTQGD	CGQNALCE	TGYCCNCCNGGNACNCARGGNGA	TCRCANARNGCRTTYTGNCCRCA	4096	2048	0.71978	43.0769	61	90	5	260	DDNCPFD	GNPRIEC	GAYGAYAAYTGYCCNTTYGA	CAYTCDATNCKNGGRTTNCC	128	1536	64.4	94	68.1733
Lep_662	XP_012544578.3_8599983_8602317	1662	10	223	768	CAYIVKVF	YIVGMLTN	TGYGCNTAYATHGTNAARGTNTT	TTNGTNARCATNCCNACDATRTA	1536	3072	0.469043	68.6364	65.5	95.5	173	785	VIINHFY	HQMLKMF	GTNATHATHAAYCAYTTYTA	AACATYTTNARCATYTGRTG	288	64	71.6	94.5	68.0272
Lep_663	XP_004926478.1_14238968_14240374	966	11	48	361	KLDTAYWP	CDHGVAAK	AARYTNGAYACNGCNTAYTGGCC	TTNGCNGCNACNCCRTGRTCRCA	1024	2048	0.14658	22.1667	66.7	93	36	373	GDFKIEP	IMERDTY	GGNGAYTTYAARATHGARCC	TANGTRTCNCKYTCCATDAT	192	384	71.5	94	68.0118
Lep_664	NP_001296538.1_2059175_2060135	918	11	75	372	AAVEKICE	CMKRYKEL	GCNGCNGTNGARAARATHTGYGA	ARYTCYTTRTANCKYTTCATRCA	1536	512	0.626812	46.25	64.9	99	3	386	VQAKKAE	KKQAANL	GTNCARGCNAARAARGCNGA	ARRTTNGCNGCYTGYTTYTT	512	512	63.6	94.5	67.9501
Lep_665	XP_004922007.1_1254715_1255537	402	11	98	223	PVDGTMNF	HAWDIAAG	CCNGTNGAYGGNACNATGAAYTT	CCNGCNGCDATRTCCCANGCRTG	1024	768	0.512605	20.3333	66	94.5	66	236	HKFIGEE	EAGGVCI	CAYAARTTYATHGGNGARGA	ATRCANACNCCNCCNGCYTC	192	1024	67.7	97	67.904
Lep_666	XP_012544374.1_16457858_16458357	375	12	28	144	QLAKQSNC	EALWKFSA	CARYTNGCNAARCARWSNAAYTG	GCNSWRAAYTTCCANARNGCYTC	8192	4096	0.284404	8.46154	48.5	94.5	16	153	WALVEDP	DIQNGFE	TGGGCNYTNGTNGARGAYCC	TCRAANCCRTTYTGDATRTC	512	192	70.7	99.5	67.8617
Lep_667	XP_021202064.1_12168872_12170030	657	11	82	292	DITVAMPC	HGVPGIFF	GAYATHACNGTNGCNATGCCNTG	AARAADATNCCNGGNACNCCRTG	1536	3072	0.392157	21.6667	63.7	95	64	300	VFKFMPD	KYDMAAL	GTNTTYAARTTYATGCCNGA	ARNGCNGCCATRTCRTAYTT	128	256	70.7	95.5	67.8461
Lep_668	NP_001036845.1_17548281_17550118	882	12	119	404	IHGNHDDP	FNRIRFGQ	ATHCAYGGNAAYCAYGAYGAYCC	TGNCCRAANCKDATNCKRTTRAA	384	6144	0.641304	51.9231	58	94.5	105	506	YEDPNLN	AVRDFTL	TAYGARGAYCCNAAYYTNAA	ARNGTRAARTCNCKNACNGC	512	4096	59.6	95.5	67.8356
Lep_669	XP_037869684.1_18068196_18069557	765	11	113	359	YTSEIAQD	PWMMAGEL	TAYACNWSNGARATHGCNCARGA	ARYTCNCCNGCCATCATCCANGG	6144	256	0.583333	46.1667	63.5	99	103	371	GGAFCVT	IKAFVGS	GGNGGNGCNTTYTGYGTNAC	SWNCCNACRAANGCYTTDAT	1024	3072	61.2	98	67.8091
Lep_670	XP_012549566.1_5674997_5675658	456	12	94	237	QPAPGMPY	TQMPPMHQ	CARCCNGCNCCNGGNATGCCNTA	TGRTGCATNGGNGGCATYTGNGT	2048	256	0.410853	13.6923	58.5	94	19	247	MPDMRNG	MHAQQPP	ATGCCNGAYATGMGNAAYGG	GGNGGYTGYTGNGCRTGCAT	128	128	65.3	94.5	67.7488
Lep_671	XP_037875017.1_13982594_13984537	1800	12	78	669	NTNRNSNP	NAVGIFVH	AAYACNAAYMGNAAYWSNAAYCC	TGNACRAADATNCCNACNGCRTT	8192	3072	0.42	57	41.4	96.5	26	693	NGGTWPK	DQILEYN	AAYGGNGGNACNTGGCCNAA	TTRTAYTCNARDATYTGRTC	512	384	68.8	100	67.7056
Lep_672	XP_004930947.2_12693960_12694989	564	12	78	257	KAGHDINY	CVTPVLDF	AARGCNGGNCAYGAYATHAAYTA	AARTCNARNACNGGNGTNACRCA	768	8192	0.702381	41.3077	65.6	90	39	316	FRPGVME	HTIEILK	TTYMGNCCNGGNGTNATGGA	TTNARDATYTCDATNGTRTG	1024	1152	65.9	87	67.6092
Lep_673	XP_037871303.1_11556238_11557993	1434	11	33	502	IATCRCKW	HITIEGTP	ATHGCNACNTGYMGNTGYAARTG	GGNGTNCCYTCDATNGTDATRTG	3072	2304	0.423326	56.6667	62.3	94	5	587	VAWARWY	YDNMGPR	GTNGCNTGGGCNMGNTGGTA	CKNGGNCCCATRTTRTCRTA	512	256	66	97.5	67.5516
Lep_674	XP_021202734.2_8397941_8398715	561	12	44	222	QCSCPQCY	ACRDFQCK	CARTGYWSNTGYCCNCARTGYTA	TTRCAYTGRAARTCNCKRCANGC	2048	1024	0.672619	31.0769	54	94	18	250	LHCVDPC	PVCKFCP	YTNCAYTGYGTNGAYCCNTG	GGRCARAAYTTRCANACNGG	1024	256	64.2	97.5	67.5498
Lep_675	XP_012543850.1_12272170_12273787	1602	10	34	559	LIPDGAQN	KGCQTEEG	YTNATHCCNGAYGGNGCNCARAA	CCYTCYTCNGTYTGRCANCCYTT	6144	512	0.643585	91.4545	65.4	93	21	567	RKTWKYM	WILTYRD	MGNAARACNTGGAARTAYAT	TCNCKRTANGTNARDATCCA	256	1536	67.4	97	67.4187
Lep_676	XP_012547038.1_5650650_5651610	471	12	140	288	CVAIMVMP	KIVKDEKR	TGYGTNGCNATHATGGTNATGCC	CKYTTYTCRTCYTTNACDATYTT	384	768	0.394366	13.0769	60.5	90.5	108	308	VGNILVC	EINVKNG	GTNGGNAAYATHYTNGTNTG	CCRTTYTTNACRTTDATYTC	3072	192	64.2	96.5	67.402
Lep_677	XP_037873084.1_2574613_2576199	1158	11	94	471	DIGMTTQE	EEYAFMQG	GAYATHGGNATGACNACNCARGA	CCYTGCATRAANGCRTAYTCYTC	768	128	0.748571	79.1667	69.9	90	5	499	LLVKFHN	YNQLLCA	YTNYTNGTNAARTTYCAYAA	GCRCANARNARYTGRTTRTA	2048	1024	61.2	95.5	67.3974
Lep_678	NP_001157384.1_8365898_8366481	348	12	38	145	LKYHPDKN	GDYHTLER	YTNAARTAYCAYCCNGAYAARAA	CKYTCNARNGTRTGRTARTCNCC	1024	4096	0.267327	4.84615	66	100	25	182	TADDVKK	PIAMPAP	ACNGCNGAYGAYGTNAARAA	GGNGCNGGCATNGCDATNGG	512	768	58.2	88.5	67.3815
Lep_679	XP_012548030.1_7816947_7819068	501	12	561	719	DFWLKNYQ	VFVPCGHM	GAYTTYTGGYTNAARAAYTAYCA	ATRTGNCCRCANGGNACRAANAC	256	2048	0.75	41.9231	68.4	93	480	740	WSLNQEI	CPMCRGS	TGGWSNYTNAAYCARGARAT	SWNCCNCKRCACATNGGRCA	1024	2048	56	90.5	67.341
Lep_680	XP_004931687.2_7076287_7076827	348	12	53	160	VLVLYFFK	PQAFKIVF	GTNYTNGTNYTNTAYTTYTTYAA	AANACDATYTTRAANGCYTGNGG	8192	1536	0.435644	11.1538	58.7	95	21	176	SLWAKIN	FGLQNTI	WSNYTNTGGGCNAARATHAA	ATNGTRTTYTGNARNCCRAA	3072	1024	62.1	96	67.3301
Lep_681	XP_037866437.1_3280010_3280430	369	12	16	130	FAGHFIKN	QFAVATAD	TTYGCNGGNCAYTTYATHAARAA	TCNGCNGTNGCNACNGCRAAYTG	768	4096	0.648148	18.2308	62.6	96	8	141	KLKGLFV	WKLLNYQ	AARYTNAARGGNYTNTTYGT	TGRTARTTNARNARYTTCCA	2048	512	55.2	97	67.284
Lep_682	XP_004933860.1_14297776_14298525	513	12	12	174	RTCLICET	PHIDDCWI	MGNACNTGYYTNATHTGYGARAC	ATCCARCARTCRTCDATRTGNGG	6144	192	0.570513	32.1538	59.6	94	3	182	PRPCGCK	WGERIVT	CCNMGNCCNTGYGGNTGYAA	GTNACDATNCKYTCNCCCCA	2048	768	62.4	93	67.2663
Lep_683	XP_037866512.1_13800107_13801148	456	12	126	269	DPHPRYNQ	CKDAIEEL	GAYCCNCAYCCNMGNTAYAAYCA	ARYTCYTCDATNGCRTCYTTRCA	2048	768	0.389706	13.7692	65.2	91	9	315	YVTQIEN	TIIETDD	TAYGTNACNCARATHGARAA	TCRTCNGTYTCDATDATNGT	384	576	66.5	88.5	67.199
Lep_684	XP_004927768.1_13599584_13600163	381	12	44	162	YIKYEKPD	KKPVIICG	TAYATHAARTAYGARAARCCNGA	CCRCADATDATNACNGGYTTYTT	384	1152	0.5	15.8462	64.3	92	19	170	KEWNFKI	DMNVSHN	AARGARTGGAAYTTYAARAT	TTRTGNSWNACRTTCATRTC	32	512	67.1	87.5	67.1756
Lep_685	XP_021206859.2_11184057_11184687	423	12	13	145	TVMTCIFY	NWCASEMV	ACNGTNATGACNTGYATHTTYTA	ACCATYTCNSWNGCRCACCARTT	768	512	0.587302	20.9231	65.2	96.5	5	185	GPNYRSF	CWVLMDR	GGNCCNAAYTAYMGNWSNTT	CKRTCCATNARNACCCARCA	8192	256	54.5	94	67.1499
Lep_686	XP_004922013.1_797385_798138	453	11	67	209	DYVFCENG	FFGDKTDP	GAYTAYGTNTTYTGYGARAAYGG	GGRTCNGTYTTRTCNCCRAARAA	256	512	0.62963	30	69	90	10	218	LFDVDGT	GNDYEIY	YTNTTYGAYGTNGAYGGNAC	TADATYTCRTARTCRTTNCC	1024	192	66.3	97	67.1411
Lep_687	XP_004924175.1_5936061_5936612	372	12	16	131	SPRMQYHA	HNYAYSIM	WSNCCNMGNATGCARTAYCAYGC	ATDATNSWRTANGCRTARTTRTG	4096	3072	0.719626	26.3077	59.3	96	8	170	VVLGDIG	CVTYAMK	GTNGTNYTNGGNGAYATHGG	TTCATNGCRTANGTNACRCA	3072	256	62.6	91.5	67.0923
Lep_688	XP_004930597.1_7534698_7535199	438	12	21	158	ALVTPCMP	WTCSWQRR	GCNYTNGTNACNCCNTGYATGCC	CKNCKYTGCCANSWRCANGTCCA	4096	4096	0.577236	8.53846	51.3	99.5	5	196	HFDAFKF	CKVYDAS	CAYTTYGAYGCNTTYAARTT	SWNGCRTCRTANACYTTRCA	128	1024	64.8	96	67.0644
Lep_689	XP_012550007.2_13872686_13874285	756	12	68	311	KNLNLQDN	WIRNGELQ	AARAAYYTNAAYYTNCARGAYAA	TGNARYTCNCCRTTNCKDATCCA	2048	3072	0.459916	32	55.7	98.5	20	325	DLLYVNN	NPQFCGN	GAYYTNYTNTAYGTNAAYAA	TTNCCRCARAAYTGNGGRTT	2048	256	63.4	91	67.0541
Lep_690	XP_012548461.2_2193074_2193741	393	12	62	184	CVPGLNQE	NGFATAPV	TGYGTNCCNGGNYTNAAYCARGA	ACNGGNGCNGTNGCRAANCCRTT	4096	4096	0.657143	20.4615	63.2	97.5	7	241	ELLRPEI	NPGVREV	GARYTNYTNMGNCCNGARAT	ACYTCNCKNACNCCNGGRTT	8192	2048	51.8	97.5	67.0227
Lep_691	XP_004926571.1_12109543_12110039	387	12	36	156	HCSLEDDY	THEEAVKA	CAYTGYWSNYTNGARGAYGAYTA	GCYTTNACNGCYTCYTCRTGNGT	4096	1024	0.27193	5	57.8	96	27	167	LVRGVWY	AGKMVQL	YTNGTNMGNGGNGTNTGGTA	ARYTGNACCATYTTNCCNGC	4096	512	62.6	95.5	66.9862
Lep_692	XP_012545422.2_14662114_14663559	1014	9	81	410	LKKECPFW	MDCVGCDK	YTNAARAARGARTGYCCNTTYTG	TTRTCRCANCCNACRCARTCCAT	1024	256	0.392523	39.9	69.2	99.5	52	421	TIDYFNN	WGKLQTQ	ACNATHGAYTAYTTYAAYAA	TGNGTYTGNARYTTNCCCCA	192	512	69.1	99	66.9443
Lep_693	XP_012549302.2_10718409_10719272	405	12	69	195	QSIRKNQE	NFGAYARD	CARWSNATHMGNAARAAYCARGA	TCNCKNGCRTANGCNCCRAARTT	6144	4096	0.483333	13.6154	59.1	95	7	272	IQALWRG	ETGPVEI	ATHCARGCNYTNTGGMGNGG	ATYTCNACNGGNCCNGTYTC	1536	1024	59.6	97	66.9343
Lep_694	XP_004929445.1_3183204_3184162	567	12	87	267	GIIDMETE	GFYQSRHH	GGNATHATHGAYATGGARACNGA	TGRTGNCKNSWYTGRTARAANCC	576	8192	0.719298	32.3846	57.2	89.5	30	320	DPENEPY	CWAKYCL	GAYCCNGARAAYGARCCNTA	ARRCARTAYTTNGCCCARCA	256	128	68.5	93	66.8761
Lep_695	XP_004924647.2_11235757_11236411	402	12	37	162	GDKLRDHI	DDKPEAVK	GGNGAYAARYTNMGNGAYCAYAT	TTNACNGCYTCNGGYTTRTCRTC	4096	1024	0.436975	16.3846	60.6	94	15	186	ASGKGTI	FYKEKGI	GCNWSNGGNAARGGNACNAT	ATNCCYTTYTCYTTRTARAA	8192	128	61.6	94	66.8572
Lep_696	XP_004930728.1_15801405_15802092	540	11	56	227	YFKQMGMN	DIQKTFFL	TAYTTYAARCARATGGGNATGAA	ARRAARAANGTYTTYTGDATRTC	64	768	0.503067	29.4167	71.3	95.5	35	248	VKTFYFF	PAITLAD	GTNAARACNTTYTAYTTYTT	TCNGCNARNGTDATNGCNGG	256	6144	59.8	95	66.7798
Lep_697	XP_004922258.1_3175465_3176269	387	12	35	155	PGKKANAE	QNLDYVNY	CCNGGNAARAARGCNAAYGCNGA	TARTTNACRTARTCNARRTTYTG	2048	1024	0.508772	16.6154	60.8	90.5	2	185	WGNVWPG	DMEYYDW	TGGGGNAAYGTNTGGCCNGG	CARTCRTARTAYTCCATRTC	128	32	68.7	90	66.7752
Lep_698	XP_004923877.1_18513971_18514871	489	12	56	210	ELLNNVNI	EWVMVKGY	GARYTNYTNAAYAAYGTNAAYAT	TANCCYTTNACCATNACCCAYTC	4096	256	0.39726	11.6923	59.2	97	28	237	FETLSNG	KVTENAH	TTYGARACNYTNWSNAAYGG	TGNGCRTTYTCNGTNACYTT	4096	512	57.4	97	66.7574
Lep_699	XP_004929655.1_8448801_8449571	375	12	53	169	AQANYQGF	EDDNKRCW	GCNCARGCNAAYTAYCARGGNTT	CARCANCKYTTRTTRTCRTCYTC	1024	512	0.651376	20.0769	67.1	91	44	200	MKASFGW	WEKIYKI	ATGAARGCNWSNTTYGGNTG	ATYTTRTADATYTTYTCCCA	1024	48	64.9	86.5	66.7432
Lep_700	XP_012548426.3_2363420_2364323	627	11	29	229	TCGADKKI	ENAVNEKD	ACNTGYGGNGCNGAYAARAARAT	TCYTTYTCRTTNACNGCRTTYTC	1024	512	0.458763	25.5	66.4	94.5	21	246	NVDGTYC	GEIFYWD	AAYGTNGAYGGNACNTAYTG	TCCCARTARAADATYTCNCC	512	96	74.1	87	66.7342
Lep_701	XP_012551126.1_5648141_5649621	1149	10	82	456	KTLVEAWP	HYCGACER	AARACNYTNGTNGARGCNTGGCC	CKYTCRCANGCNCCRCARTARTG	2048	1024	0.282123	25.4545	65.1	98.5	54	464	QDFCLKH	EVWHALL	CARGAYTTYTGYYTNAARCA	ARNARNGCRTGCCANACYTC	256	1024	66	100	66.7111
Lep_702	XP_004934317.1_14420191_14421052	621	12	11	209	ATYTDSEG	YEKLIQFC	GCNACNTAYACNGAYWSNGARGG	CARAAYTGDATNARYTTYTCRTA	8192	768	0.696133	30.8462	56.6	99	1	223	MTSQALA	TNYPPEI	ATGACNWSNCARGCNYTNGC	ATYTCNGGNGGRTARTTNGT	4096	512	53.4	99	66.68
Lep_703	XP_021204371.2_2642892_2644107	765	12	189	435	CGGDEFFV	YEGTAGTV	TGYGGNGGNGAYGARTTYTTYGT	ACNGTNCCNGCNGTNCCYTCRTA	512	4096	0.65812	50.9231	60.8	93.5	137	456	LLGDAGT	FPFQDVF	YTNYTNGGNGAYGCNGGNAC	AANACRTCYTGRAANGGRAA	8192	256	55.6	95.5	66.6612
Lep_704	XP_004922077.4_6745381_6746779	648	11	83	290	EHFENLDM	YCYDKRTT	GARCAYTTYGARAAYYTNGAYAT	GTNGTNCKYTTRTCRTARCARTA	512	1024	0.753927	47.25	65	94	19	391	VHAPYTN	YIKDYLV	GTNCAYGCNCCNTAYACNAA	ACNARRTARTCYTTDATRTA	1024	384	68.5	91.5	66.6315
Lep_705	XP_012551474.1_3213870_3214674	543	11	50	222	QRDGALHM	DEKAITAM	CARMGNGAYGGNGCNYTNCAYAT	ATNGCNGTDATNGCYTTYTCRTC	8192	1536	0.608434	26.8333	64.9	97	29	242	RTMHLCM	MEDNPEI	MGNACNATGCAYYTNTGYAT	ATYTCNGGRTTRTCYTCCAT	1024	64	69.2	90.5	66.628
Lep_706	NP_001127707.1_15018653_15019967	801	10	42	300	RAMQTVTN	EFKQILPC	MGNGCNATGCARACNGTNACNAA	CANGGNARDATYTGYTTRAAYTC	4096	1536	0.256	18.8182	65.9	97.5	26	333	VGIFGNA	EKTCNGN	GTNGGNATHTTYGGNAAYGC	TTNCCRTTRCANGTYTTYTC	768	256	67.8	99	66.6075
Lep_707	XP_004932386.2_5088720_5089407	639	11	44	248	VPTEPQTW	MEGTFGRV	GTNCCNACNGARCCNCARACNTG	ACNCKNCCRAANGTNCCYTCCAT	4096	2048	0.459596	17	62.6	99	32	273	HPPTFNI	KTVAEHA	CAYCCNCCNACNTTYAAYAT	GCRTGYTCNGCNACNGTYTT	512	512	66.2	95	66.6043
Lep_708	XP_012545975.1_12109472_12110330	480	12	133	284	QVKFMTEP	FCVCFRCK	CARGTNAARTTYATGACNGARCC	TTRCANCKRAARCANACRCARAA	256	1024	0.625	24.7692	62.9	87.5	120	303	KVVFADD	NYTIEKS	AARGTNGTNTTYGCNGAYGA	SWYTTYTCDATNGTRTARTT	512	768	64.7	93.5	66.588
Lep_709	XP_004922750.3_11501169_11501856	384	12	137	256	KTQHKPFF	ETTALEMP	AARACNCARCAYAARCCNTTYTT	GGCATYTCNARNGCNGTNGTYTC	512	2048	0.283186	7.38462	60.2	95	55	264	KELLKKF	DHENTFV	AARGARYTNYTNAARAARTT	ACRAANGTRTTYTCRTGRTC	1024	128	62.6	93	66.5846
Lep_710	XP_004933556.1_2671622_2673188	876	10	91	374	ETVLNVID	KFIFVPGR	GARACNGTNYTNAAYGTNATHGA	CKNCCNGGNACRAADATRAAYTT	6144	3072	0.631769	59.9091	61.7	95	7	421	EVNNAFK	IQYCTQE	GARGTNAAYAAYGCNTTYAA	TCYTGNGTRCARTAYTGDAT	256	192	71.6	96.5	66.5373
Lep_711	XP_004932704.2_12282390_12283221	660	11	67	278	LMPGQQGN	PFLYFVRH	YTNATGCCNGGNCARCARGGNAA	TGNCKNACRAARTANARRAANGG	2048	8192	0.472637	27	57.6	97.5	12	289	DGEMYFV	GMILYVG	GAYGGNGARATGTAYTTYGT	CCNACRTANARDATCATNCC	64	768	68.2	98	66.5016
Lep_712	XP_037875941.1_12642128_12642932	414	12	91	220	EGEPISCF	CFGGARGV	GARGGNGARCCNATHWSNTGYTT	ACNCCNCKNGCNCCNCCRAARCA	6144	8192	0.42735	8.23077	48.7	94.5	1	268	MDVVTPH	TCHWGFD	ATGGAYGTNGTNACNCCNCA	TCRAANCCCCARTGRCANGT	512	128	70.3	97	66.4819
Lep_713	NP_001116809.1_13009375_13009959	402	11	73	198	CYYAVRQH	FGTFLQPA	TGYTAYTAYGCNGTNMGNCARCA	GCNGGYTGNARRAANGTNCCRAA	2048	4096	0.344538	5.16667	59.4	100	61	213	PNFPGVY	HGFQLEV	CCNAAYTTYCCNGGNGTNTA	ACYTCNARYTGRAANCCRTG	1024	512	66.6	98	66.4633
Lep_714	XP_037869056.1_8441650_8442283	369	12	42	156	INNKCGDP	DPCPGTCG	ATHAAYAAYAARTGYGGNGAYCC	CCRCANGTNCCNGGRCANGGRTC	384	2048	0.5	20	61.3	93	23	184	PNCRPEC	TGNPFQN	CCNAAYTGYMGNCCNGARTG	TTYTGRAANGGRTTNCCNGT	1024	512	62.6	92	66.4381
Lep_715	XP_021202918.2_13531446_13533722	1389	10	140	594	NMQTLDQK	DDWMAFTA	AAYATGCARACNYTNGAYCARAA	GCNGTRAANGCCATCCARTCRTC	512	128	0.381166	41.5455	67.1	95	105	649	LPGYDDI	EEKNVGL	YTNCCNGGNTAYGAYGAYAT	ARNCCNACRTTYTTYTCYTC	1024	512	66.2	98.5	66.3896
Lep_716	XP_004930989.1_11499298_11500183	369	12	77	191	GEKIESDP	PKLAAVHF	GGNGARAARATHGARWSNGAYCC	AARTGNACNGCNGCNARYTTNGG	3072	8192	0.672897	17.0769	50.4	96	50	260	SFLEMKY	YEENYLT	WSNTTYYTNGARATGAARTA	GTNARRTARTTYTCYTCRTA	1024	256	64.2	98.5	66.3474
Lep_717	XP_037867954.1_2097847_2098622	753	11	63	305	YKTQLRDF	QTVLMWGA	TAYAARACNCARYTNMGNGAYTT	GCNCCCCACATNARNACNGTYTG	4096	1024	0.508021	27.1667	61.3	95	11	330	RTMDFKV	QVWRYHP	MGNACNATGGAYTTYAARGT	GGRTGRTANCKCCANACYTG	256	256	69.6	95	66.3275
Lep_718	NP_001266380.1_15941040_15941806	543	12	14	186	KRRARMMI	CINPILYA	AARMGNMGNGCNMGNATGATGAT	GCRTANARDATNGGRTTDATRCA	4096	2304	0.463855	18.2308	52.6	91.5	6	194	WPLKCQI	FFNKKYR	TGGCCNYTNAARTGYCARAT	CKRTAYTTYTTRTTRAARAA	256	128	68.8	96	66.324
Lep_719	XP_004933683.1_5548972_5550748	1509	11	75	569	KNKKRGQN	NYGLEHWG	AARAAYAARAARMGNGGNCARAA	CCCCARTGYTCNARNCCRTARTT	1024	512	0.56867	86.25	57.4	92.5	4	633	AGVCAIK	NCADWIK	GCNGGNGTNTGYGCNATHAA	TTDATCCARTCNGCRCARTT	1536	96	71.4	92	66.2987
Lep_720	XP_004931973.2_5784294_5784768	354	11	17	126	SWVQFPNK	WKENLKSY	WSNTGGGTNCARTTYCCNAAYAA	TANSWYTTNARRTTYTCYTTCCA	2048	2048	0.320388	8.58333	62.6	99	9	148	QSNFHTV	CWVYQRA	CARWSNAAYTTYCAYACNGT	GCNCKYTGRTANACCCARCA	1024	256	65.1	96.5	66.295
Lep_721	XP_004925051.1_13553366_13554143	792	12	15	270	KTRNKAFG	EEVKQIES	AARACNMGNAAYAARGCNTTYGG	SWYTCDATYTGYTTNACYTCYTC	2048	1536	0.67382	52.0769	57.5	90.5	1	283	MDITPLF	AELQEIF	ATGGAYATHACNCCNYTNTT	AADATYTCYTGNARYTCNGC	768	768	62.5	94	66.2784
Lep_722	XP_021209142.1_10124664_10125493	567	11	68	248	DRFTVLQG	GEEGACLA	GAYMGNTTYACNGTNYTNCARGG	GCNARRCANGCNCCYTCYTCNCC	8192	4096	0.471264	8.16667	53.8	99.5	4	323	VHFENKD	QPAWPLG	GTNCAYTTYGARAAYAARGA	CCNARNGGCCANGCNGGYTG	128	1024	69.9	100	66.2709
Lep_723	XP_012549367.1_3878524_3879052	372	12	21	136	LVAFTVCT	HKYEVTVT	YTNGTNGCNTTYACNGTNTGYAC	GTNACNGTNACYTCRTAYTTRTG	8192	1024	0.137615	4.07692	59	95.5	3	144	MVEVQLN	GIKELEL	ATGGTNGARGTNCARYTNAA	ARYTCNARYTCYTTDATNCC	512	1536	58.1	98	66.2669
Lep_724	XP_037866681.1_5878064_5878477	345	11	22	128	VDKAERYE	YEQKFGAG	GTNGAYAARGCNGARMGNTAYGA	CCNGCNCCRAAYTTYTGYTCRTA	2048	512	0.31	6.16667	66.2	91.5	4	137	VHYNEQA	VKMIMDS	GTNCAYTAYAAYGARCARGC	SWRTCCATDATCATYTTNAC	128	192	68.7	97	66.2492
Lep_725	NP_001108467.1_5996313_5997830	849	10	77	351	EPPHRYQF	GWNVWLKA	GARCCNCCNCAYMGNTAYCARTT	GCYTTNARCCANACRTTCCANCC	2048	512	0.432331	37	63.7	95	45	363	GYQVECN	KTNVTLF	GGNTAYCARGTNGARTGYAA	AANARNGTNACRTTNGTYTT	256	2048	68.8	99.5	66.2205
Lep_726	NP_001139536.1_11201176_11201750	450	10	26	167	IPEELKVW	KYMVTNRS	ATHCCNGARGARYTNAARGTNTG	SWNCKRTTNGTNACCATRTAYTT	3072	4096	0.348148	12.4545	62.7	99.5	14	181	EQYLAKV	QDYGNAT	GARCARTAYYTNGCNAARGT	GTNGCRTTNCCRTARTCYTG	512	256	69.4	98.5	66.2076
Lep_727	XP_004924339.1_8468636_8469899	960	9	55	366	WFNLQIPD	FADNHPIR	TGGTTYAAYYTNCARATHCCNGA	CKDATNGGRTGRTTRTCNGCRAA	768	1536	0.48495	55.9	68.3	95.5	12	376	DKNEFTK	AEFYKDF	GAYAARAAYGARTTYACNAA	AARTCYTTRTARAAYTCNGC	128	128	72.6	96.5	66.1743
Lep_728	XP_004928539.1_7606882_7607557	387	12	68	188	DFKADEYV	DIYEGVTD	GAYTTYAARGCNGAYGARTAYGT	TCNGTNACNCCYTCRTADATRTC	256	1536	0.368421	12.9231	68.1	87.5	28	215	RNLNLQE	KCAEEIK	MGNAAYYTNAAYYTNCARGA	TTDATYTCYTCNGCRCAYTT	4096	192	59.5	94	66.0792
Lep_729	XP_037872150.1_3531452_3532139	396	11	28	151	NKMEAEQE	CHEFICQL	AAYAARATGGARGCNGARCARGA	ARYTGRCADATRAAYTCRTGRCA	128	384	0.714286	23	67.9	93.5	19	224	RMVDNFI	MIPQKER	MGNATGGTNGAYAAYTTYAT	CKYTCYTTYTGNGGDATCAT	256	192	72.4	87	66.0354
Lep_730	XP_012546533.1_9456425_9458120	678	11	113	330	VDVRGPDI	EKIFIAQK	GTNGAYGTNMGNGGNCCNGAYAT	TTYTGNGCDATRAADATYTTYTC	8192	576	0.744076	61.75	59.6	95.5	44	362	LQTGLMC	NEQIPTL	YTNCARACNGGNYTNATGTG	ARNGTNGGDATYTGYTCRTT	2048	768	64.2	96.5	66.0152
Lep_731	XP_037877668.1_5141942_5142515	360	12	48	159	SIKKCQEA	TYAELPKE	WSNATHAARAARTGYCARGARGC	TCYTTNGGNARYTCNGCRTANGT	1536	4096	0.47619	18.3846	60.4	92.5	8	168	VTGNAKK	KNKISHR	GTNACNGGNAAYGCNAARAA	CKRTGNSWDATYTTRTTYTT	1024	1536	60.3	95	65.9737
Lep_732	XP_004923559.1_13720136_13722252	2034	10	24	693	KQQEPLNG	FVMDYIPG	AARCARCARGARCCNYTNAAYGG	CCNGGDATRTARTCCATNACRAA	1024	384	0.402191	80.2727	66.1	96.5	6	732	ALKYAGG	VHKMGFI	GCNYTNAARTAYGCNGGNGG	ATRAANCCCATYTTRTGNAC	2048	128	64.3	94	65.9672
Lep_733	XP_037871060.1_9661352_9662414	444	11	103	242	AQIEGYAF	GNHMLESP	GCNCARATHGARGGNTAYGCNTT	GGNSWYTCNARCATRTGRTTNCC	1536	4096	0.43609	17.6667	61.8	94	70	268	ELYIQHT	NHLPCEC	GARYTNTAYATHCARCAYAC	CAYTCRCANGGNARRTGRTT	384	512	66.5	99	65.9549
Lep_734	XP_004923349.1_3980029_3980599	456	11	18	161	DAELDYYG	WCPAISAD	GAYGCNGARYTNGAYTAYTAYGG	TCNGCNSWDATNGCNGGRCACCA	1024	6144	0.306569	9.66667	56.4	97	10	192	TGHEDMI	GGCDNLI	ACNGGNCAYGARGAYATGAT	ATNARRTTRTCRCANCCNCC	128	1024	69.3	99.5	65.902
Lep_735	XP_037869227.1_1543446_1544330	549	12	42	216	GWYWLYCI	KPLADIYI	GGNTGGTAYTGGYTNTAYTGYAT	ATRTADATRTCNGCNARNGGYTT	256	3072	0.632911	37.5385	59.6	87.5	16	300	ILYTYGM	DPNFDKY	ATHYTNTAYACNTAYGGNAT	TAYTTRTCRAARTTNGGRTC	1536	128	69	89.5	65.8962
Lep_736	XP_037873279.1_6666226_6666826	393	12	127	249	PAFLFPEM	KKGNLKQG	CCNGCNTTYYTNTTYCCNGARAT	CCYTGYTTNARRTTNCCYTTYTT	4096	1024	0.930693	25.4615	55.8	98.5	53	283	MIIKARP	GELELVK	ATGATHATHAARGCNMGNCC	TTNACNARYTCNARYTCNCC	576	4096	53.3	99.5	65.875
Lep_737	XP_021203986.2_14852130_14853634	732	12	79	314	CQKVTNWA	PMSPNPNW	TGYCARAARGTNACNAAYTGGGC	CARTTNGGRTTNGGNSWCATNGG	256	4096	0.77512	57.0769	53.1	95	5	453	EYYDTPK	ETLRNLA	GARTAYTAYGAYACNCCNAA	GCNARRTTNCKNARNGTYTC	256	8192	58.4	96.5	65.8432
Lep_738	XP_004932948.1_14629249_14630227	675	12	33	249	RILAKCEF	GYGCVPNL	MGNATHYTNGCNAARTGYGARTT	ARRTTNGGNACRCANCCRTANCC	6144	4096	0.75	41.1538	63.2	91	11	285	ELIGNTP	EGLYVGY	GARYTNATHGGNAAYACNCC	TANCCNACRTANARNCCYTC	1536	2048	58.8	92	65.8289
Lep_739	XP_037874328.1_4196835_4198227	708	11	17	244	FIENLTCP	ECNMGNLI	TTYATHGARAAYYTNACNTGYCC	ATNARRTTNCCCATRTTRCAYTC	1536	512	0.588235	51.5833	65.8	89	3	304	GNHEFDN	PFDGNMV	GGNAAYCAYGARTTYGAYAA	ACCATRTTNCCRTCRAANGG	128	128	73.9	88	65.8284
Lep_740	XP_012550807.1_4464654_4465701	936	11	21	324	KVYELIYE	HMKQAPEL	AARGTNTAYGARYTNATHTAYGA	ARYTCNGGNGCYTGYTTCATRTG	1536	512	0.222222	20.6667	66.3	94	1	333	FFNHVLI	QGMETIL	TTYTTYAAYCAYGTNYTNAT	ARDATNGTYTCCATNCCYTG	512	384	65.3	95	65.8102
Lep_741	XP_004922257.1_3144451_3145984	528	11	196	363	DIAGGDPE	NTDAEGRF	GAYATHGCNGGNGGNGAYCCNGA	AANCKNCCYTCNGCRTCNGTRTT	3072	4096	0.525	30.6667	62.8	95.5	78	503	APTGKIT	KYTHLDI	GCNCCNACNGGNAARATHAC	ATRTCNARRTGNGTRTAYTT	1536	512	65.5	95.5	65.7962
Lep_742	XP_004921564.1_16843168_16844329	630	12	53	254	GQGGCVYC	ADVQGFQL	GGNCARGGNGGNTGYGTNTAYTG	ARYTGRAANCCYTGNACRTCNGC	2048	2048	0.520619	29.2308	58.2	93.5	33	298	RLHVKGG	NKMDLEG	MGNYTNCAYGTNAARGGNGG	CCYTCNARRTCCATYTTRTT	4096	128	64.2	90.5	65.7655
Lep_743	XP_004933424.1_5050415_5050874	345	11	11	117	LFGLAEFN	YEDFHVTK	YTNTTYGGNYTNGCNGARTTYAA	TTNGTNACRTGRAARTCYTCRTA	8192	512	0.14	3.5	65.6	99	1	130	VAPFINQ	KEVRGAS	GTNGCNCCNTTYATHAAYCA	SWNGCNCCNCKNACYTCYTT	768	8192	63	95	65.7245
Lep_744	XP_037873474.1_3911543_3911932	360	12	13	124	RAYQLEDW	EYYCMVNF	MGNGCNTAYCARYTNGARGAYTG	AARTTNACCATRCARTARTAYTC	4096	128	0.552381	11.6154	71	95	5	133	SKLKKTY	KPNLLGT	WSNAARYTNAARAARACNTA	GTNCCNARNARRTTNGGYTT	4096	4096	50	92.5	65.6954
Lep_745	XP_021205801.2_2408724_2409445	555	11	89	265	NDNPPTFK	DADLGFNK	AAYGAYAAYCCNCCNACNTTYAA	TTRTTRAANCCNARRTCNGCRTC	1024	2048	0.535294	15.25	61.8	96.5	40	288	FPVYVTD	IDNKTGI	TTYCCNGTNTAYGTNACNGA	ATNCCNGTYTTRTTRTCDAT	1024	384	67.2	95.5	65.6767
Lep_746	XP_037871806.1_7654500_7655760	453	12	15	157	QNYKKLHK	KYFEYIQI	CARAAYTAYAARAARYTNCAYAA	ATYTGDATRTAYTCRAARTAYTT	512	192	0.711111	33	63.6	88	7	239	GDYIVIQ	HPGNMSQ	GGNGAYTAYATHGTNATHCA	TGNSWCATRTTNCCNGGRTG	576	1024	64.6	89.5	65.6561
Lep_747	XP_004927919.1_6638012_6638747	777	11	40	290	IVQQLEFT	AQTLKHMA	ATHGTNCARCARYTNGARTTYAC	GCCATRTGYTTNARNGTYTGNGC	1536	1024	0.630705	17.4167	59.9	100	4	298	FGCGDYE	EQHQQAA	TTYGGNTGYGGNGAYTAYGA	GCNGCYTGYTGRTGYTGYTC	256	128	66.2	94.5	65.6198
Lep_748	XP_021204516.2_134853_135711	627	12	93	293	NEGNELMK	GQALAQHM	AAYGARGGNAAYGARYTNATGAA	ATRTGYTGNGCNARNGCYTGNCC	512	4096	0.679348	31.6154	57.6	97	32	304	VEVGVQC	NPDLVEQ	GTNGARGTNGGNGTNCARTG	TGYTCNACNARRTCNGGRTT	1024	1024	62.2	89	65.6196
Lep_749	NP_001243931.1_3113970_3114471	348	12	37	144	EIDRILEK	HYAPHIHS	GARATHGAYMGNATHYTNGARAA	SWRTGDATRTGNGGNGCRTARTG	4608	3072	0.178218	3.69231	52	99	13	157	TEALTCW	AIKRAYD	ACNGARGCNYTNACNTGYTG	TCRTANGCNCKYTTDATNGC	2048	1536	61.3	97	65.5892
Lep_750	XP_004932790.2_1206633_1207533	561	11	118	296	EQVQQWKE	EKVQIWKT	GARCARGTNCARCARTGGAARGA	GTYTTCCADATYTGNACYTTYTC	128	192	0.535294	14.8333	66.7	90	38	322	IWKTEKK	WKQIQVP	ATHTGGAARACNGARAARAA	GGNACYTGDATYTGYTTCCA	96	96	69.6	94.5	65.5567
Lep_751	XP_037870400.1_1595916_1596511	483	11	26	178	HSTFIHQF	NYIDSFVQ	CAYWSNACNTTYATHCAYCARTT	TGNACRAANSWRTCDATRTARTT	3072	3072	0.427586	20.75	57.9	99	9	194	QLKNPAV	CNCMIIF	CARYTNAARAAYCCNGCNGT	AADATDATCATRCARTTRCA	1024	72	67.6	95.5	65.5422
Lep_752	XP_037876167.1_8660115_8660849	576	10	13	196	ERFYLVVQ	DTEIPAYL	GARMGNTTYTAYYTNGTNGTNCA	ARRTANGCNGGDATYTCNGTRTC	8192	3072	0.705882	42.4545	60.7	98.5	5	255	CYRDVKN	VAQLFMP	TGYTAYMGNGAYGTNAARAA	GGCATRAANARYTGNGCNAC	512	512	66.9	98.5	65.4811
Lep_753	XP_004928985.2_1435228_1435657	399	11	13	137	FMKLVDQC	HDTVCDKR	TTYATGAARYTNGTNGAYCARTG	CKYTTRTCRCANACNGTRTCRTG	512	1024	0.654867	25.1667	67.8	95	5	148	GNKLADK	TIATHDL	GGNAAYAARYTNGCNGAYAA	ARRTCRTGNGTNGCDATNGT	1024	1536	61.5	95	65.4739
Lep_754	XP_004932337.1_7430856_7431825	693	12	35	257	VTFSTMPE	FAVTKLYQ	GTNACNTTYWSNACNATGCCNGA	TGRTANARYTTNGTNACNGCRAA	8192	4096	0.574074	39.4615	57.2	94.5	1	302	FGILSQY	FAAIQEK	TTYGGNATHYTNWSNCARTA	TTYTCYTGDATNGCNGCRAA	6144	384	57.3	95.5	65.465
Lep_755	XP_037873273.1_10891355_10891886	423	11	25	157	EAGCPIDE	EVYNSIEV	GARGCNGGNTGYCCNATHGAYGA	ACYTCDATNSWRTTRTANACYTC	1536	3072	0.616	27.75	57.9	97	7	167	TNCIAHD	PNIELED	ACNAAYTGYATHGCNCAYGA	TCYTCNARYTCDATRTTNGG	384	768	68.9	95	65.4001
Lep_756	XP_037867014.1_8730638_8733514	1656	10	273	816	ARAAEIYE	NIDVWVGG	GCNMGNGCNGCNGARATHTAYGA	CCNCCNACCCANACRTCDATRTT	6144	768	0.491589	82.5455	57.1	99.5	174	881	DTGRYEC	CDNGDNI	GAYACNGGNMGNTAYGARTG	ATRTTRTCNCCRTTRTCRCA	1024	128	68.2	94.5	65.3946
Lep_757	NP_001040184.1_927611_928392	432	12	53	188	GKGQKIDC	VFEDEHVK	GGNAARGGNCARAARATHGAYTG	TTNACRTGYTCRTCYTCRAANAC	768	512	0.658915	25.3846	66	90	36	231	LHAFGAI	PPTLGQH	YTNCAYGCNTTYGGNGCNAT	TGYTGNCCNARNGTNGGNGG	2048	4096	57.6	92.5	65.3674
Lep_758	XP_037870080.1_20420815_20421582	642	11	29	234	KQAHLMDP	ETFAEARL	AARCARGCNCAYYTNATGGAYCC	ARNCKNGCYTCNGCRAANGTYTC	512	8192	0.326633	19.1667	60.4	92	20	248	DATFFGV	YVEAHGT	GAYGCNACNTTYTTYGGNGT	GTNCCRTGNGCYTCNACRTA	512	512	67.4	100	65.3542
Lep_759	XP_004923443.1_5509595_5510930	945	12	147	453	VCRAWRDA	NIGQCTRV	GTNTGYMGNGCNTGGMGNGAYGC	ACNCKNGTRCAYTGNCCDATRTT	4096	3072	0.385135	23.6154	57.8	92	0	478	RMSAWTE	IDLYGCT	MGNATGWSNGCNTGGACNGA	GTRCANCCRTANARRTCDAT	2048	768	59.9	96.5	65.3064
Lep_760	NP_001108344.1_9116055_9117306	828	11	77	344	GETIQPEV	NWTCTFIV	GGNGARACNATHCARCCNGARGT	ACDATRAANGTRCANGTCCARTT	1536	384	0.565891	44.4167	66.5	93.5	32	383	MGTAVPF	IFFVPET	ATGGGNACNGCNGTNCCNTT	GTYTCNGGNACRAARAADAT	1024	384	67.4	89	65.2724
Lep_761	XP_037870196.1_10921708_10922486	345	12	43	149	KSMHTATN	PQALQFGI	AARWSNATGCAYACNGCNACNAA	ATNCCRAAYTGNARNGCYTGNGG	4096	4096	0.37	10.4615	56.4	97.5	30	177	LGNIFTC	QTRVIIE	YTNGGNAAYATHTTYACNTG	TCDATDATNACNCKNGTYTG	1536	2304	63.4	90.5	65.2606
Lep_762	XP_037870178.1_2660554_2661151	360	12	21	132	MNRCWCWD	CGPFSEYD	ATGAAYMGNTGYTGGTGYTGGGA	TCRTAYTCNSWRAANGGNCCRCA	64	4096	0.2	4.61538	62.3	96	6	181	GTLFMDF	IIYYLTS	GGNACNYTNTTYATGGAYTT	SWNGTNARRTARTADATDAT	512	4608	57.7	92.5	65.2442
Lep_763	XP_004928899.1_5672614_5673412	621	12	84	282	IGIATAEE	DKVEVADI	ATHGGNATHGCNACNGCNGARGA	ATRTCNGCNACYTCNACYTTRTC	4608	1024	0.743169	39.7692	59.3	91.5	61	291	REIEQRT	IGKQNKQ	MGNGARATHGARCARMGNAC	TGYTTRTTYTGYTTNCCDAT	1536	192	59.2	94	65.2299
Lep_764	XP_037869046.1_10452081_10455344	2100	8	135	826	HGFTPYFY	YDKMDCKG	CAYGGNTTYACNCCNTAYTTYTA	CCYTTRCARTCCATYTTRTCRTA	1024	64	0.22807	59	67.9	100	115	939	VPIMRMY	YMKAEDP	GTNCCNATHATGMGNATGTA	GGRTCYTCNGCYTTCATRTA	384	64	71.5	100	65.1907
Lep_765	XP_012543915.1_17695190_17696130	708	12	15	242	PKFPIRNI	YGYLTMAD	CCNAARTTYCCNATHMGNAAYAT	TCNGCCATNGTNARRTANCCRTA	3072	2048	0.642534	43	57.4	89.5	7	262	VARTWEF	VVTPLNF	GTNGCNMGNACNTGGGARTT	AARTTNARNGGNGTNACNAC	1024	4096	62	94.5	65.1381
Lep_766	XP_021207441.2_7082856_7083414	429	11	15	149	MAKKVFDP	WQCPHCKT	ATGGCNAARAARGTNTTYGAYCC	GTYTTRCARTGNGGRCAYTGCCA	256	128	0.579832	22.5	70.3	99.5	5	157	AGVRVGE	CVVCCET	GCNGGNGTNMGNGTNGGNGA	GTYTCRCARCANACNACRCA	8192	256	53.6	95.5	65.1334
Lep_767	XP_012548471.2_5130753_5131590	411	11	49	177	PAEKTDCK	QAHCRGYL	CCNGCNGARAARACNGAYTGYAA	ARRTANCCNCKRCARTGNGCYTG	1024	4096	0.661157	26.6667	66.2	89.5	13	279	YAGLMET	DVFGFLK	TAYGCNGGNYTNATGGARAC	TTNARRAANCCRAANACRTC	512	1024	64.6	98	65.105
Lep_768	XP_037871520.1_22435_23674	573	11	117	299	ERWVAVCH	NFVIYVIF	GARMGNTGGGTNGCNGTNTGYCA	AADATNACRTADATNACRAARTT	2048	1152	0.50289	26.5833	61.4	98	53	307	ACDTVLI	GEKFKRV	GCNTGYGAYACNGTNYTNAT	ACNCKYTTRAAYTTYTCNCC	2048	512	62.4	96.5	65.0997
Lep_769	XP_021204118.1_9749677_9750976	477	12	210	360	APLGQIFG	FWTMLFGK	GCNCCNYTNGGNCARATHTTYGG	TTNCCRAANARCATNGTCCARAA	6144	512	0.645833	28.6154	62.4	88	67	418	PYDRIKV	FAEFLYQ	CCNTAYGAYMGNATHAARGT	TGRTANARRAAYTCNGCRAA	768	512	65.2	89.5	65.0662
Lep_770	XP_021207625.1_7599128_7600317	606	12	145	338	RNYSTMYK	DNYSETYR	MGNAAYTAYWSNACNATGTAYAA	CKRTANGTYTCNSWRTARTTRTC	4096	4096	0.536585	23.8462	51.8	97.5	124	378	FAMGAPE	KEIIESR	TTYGCNATGGGNGCNCCNGA	CKNSWYTCDATDATYTCYTT	512	2304	58.3	98	65.0137
Lep_771	XP_037869172.1_8784095_8784799	372	12	26	141	DNKEIPPE	ETFGEFGS	GAYAAYAARGARATHCCNCCNGA	SWNCCRAAYTCNCCRAANGTYTC	768	4096	0.458716	13.5385	56.9	90	7	215	QLGKEEN	GIFQCIA	CARYTNGGNAARGARGARAA	GCDATRCAYTGRAADATNCC	512	288	68	92	65.0092
Lep_772	XP_004928707.1_531237_532480	756	12	56	299	KLFALHNH	YTWLQTSE	AARYTNTTYGCNYTNCAYAAYCA	TCNSWNGTYTGNARCCANGTRTA	4096	8192	0.829787	62.6923	53.6	94.5	17	433	HDFEGYK	EECDAAS	CAYGAYTTYGARGGNTAYAA	SWNGCNGCRTCRCAYTCYTC	128	1024	67	85.5	64.9899
Lep_773	XP_004922688.1_8561165_8561827	465	11	17	163	DFMDKEEN	YNYQRKVA	GAYTTYATGGAYAARGARGARAA	GCNACYTTNCKYTGRTARTTRTA	64	1024	0.557143	21.5	68.7	87.5	9	214	YFLAGWK	NFELPFG	TAYTTYYTNGCNGGNTGGAA	CCRAANGGNARYTCRAARTT	512	512	66.5	96	64.9862
Lep_774	XP_021208751.2_845950_847397	1380	12	43	494	RWQSGNKA	KPPRKYEA	MGNTGGCARWSNGGNAAYAARGC	GCYTCRTAYTTNCKNGGNGGYTT	4096	2048	0.621005	72.6154	53.8	93.5	34	510	TECQRPC	TEMSELN	ACNGARTGYCARMGNCCNTG	TTNARYTCNSWCATYTCNGT	1024	2048	55	97	64.9774
Lep_775	XP_004928561.1_6413644_6415225	522	12	22	187	CSKFKLQC	VHGNDKPY	TGYWSNAARTTYAARYTNCARTG	TANGGYTTRTCRTTNCCRTGNAC	4096	1024	0.745098	39.4615	60.4	90.5	2	243	DPNDGLP	IHAGHKP	GAYCCNAAYGAYGGNYTNCC	GGYTTRTGNCCNGCRTGDAT	1024	384	59.6	93	64.9625
Lep_776	XP_004933293.1_5156628_5157411	408	11	52	179	IDNTDHVF	VCCKPEEQ	ATHGAYAAYACNGAYCAYGTNTT	TGYTCYTCNGGYTTRCARCANAC	768	512	0.140496	4.33333	66.7	96	38	237	SFYIHWN	KKTHKYD	WSNTTYTAYATHCAYTGGAA	TCRTAYTTRTGNGTYTTYTT	384	128	67.4	90.5	64.8527
Lep_777	XP_012553079.1_3877025_3877787	345	12	15	121	VKRLMREA	FMPTPAEG	GTNAARMGNYTNATGMGNGARGC	CCYTCNGCNGGNGTNGGCATRAA	8192	1024	0.23	3.15385	57	96.5	7	235	KYNTKCP	DQLTEIL	AARTAYAAYACNAARTGYCC	ARDATYTCNGTNARYTGRTC	128	1536	63.9	90.5	64.8419
Lep_778	XP_012547637.2_4525590_4526557	579	12	24	208	EILFYKYF	EAKTLAQD	GARATHYTNTTYTAYAARTAYTT	TCYTGNGCNARNGTYTTNGCYTC	768	4096	0.777143	50.9231	62	87.5	2	224	NFHKAHC	VELLNNE	AAYTTYCAYAARGCNCAYTG	TCRTTRTTNARNARYTCNAC	128	2048	59.8	92.5	64.8387
Lep_779	XP_021206275.1_14113802_14115302	804	11	103	362	VPTAPEPY	GDLYMDIE	GTNCCNACNGCNCCNGARCCNTA	TCDATRTCCATRTANARRTCNCC	8192	768	0.782609	67.9167	57.8	91.5	75	400	GLMGEAN	VWLKHAE	GGNYTNATGGGNGARGCNAA	TCNGCRTGYTTNARCCANAC	1024	512	65.1	98	64.8086
Lep_780	XP_004931118.1_10902119_10902670	447	12	18	158	KRQRNEEK	HKDLEFAG	AARMGNCARMGNAAYGARGARAA	CCNGCRAAYTCNARRTCYTTRTG	2048	1024	0.432836	19.6923	61.6	92	5	171	KSWREIN	DAPHHLR	AARWSNTGGMGNGARATHAA	CKNARRTGRTGNGGNGCRTC	1536	2048	58.1	94	64.7981
Lep_781	XP_004927183.1_18871681_18872719	681	12	35	253	EPRLIDKI	EKVVRQIF	GARCCNMGNYTNATHGAYAARAT	AADATYTGNCKNACNACYTTYTC	6144	3072	0.514286	32.2308	59.1	93.5	26	270	RELSQNF	GAQTLFP	MGNGARYTNWSNCARAAYTT	GGRAANARNGTYTGNGCNCC	8192	2048	55	96.5	64.7964
Lep_782	XP_012549101.1_12047692_12048165	381	12	36	154	FDTVLKPD	YDVGSHIP	TTYGAYACNGTNYTNAARCCNGA	GGDATRTGNSWNCCNACRTCRTA	4096	6144	0.333333	5.46154	56.6	92	20	176	VLRVDQD	TPEGQIY	GTNYTNMGNGTNGAYCARGA	TADATYTGNCCYTCNGGNGT	4096	768	61.9	97	64.7883
Lep_783	XP_004921745.2_7206305_7207008	546	12	58	231	TCSYCFYG	ETKGCELM	ACNTGYWSNTAYTGYTTYTAYGG	ATNARYTCRCANCCYTTNGTYTC	2048	2048	0.636364	34.2308	58.3	94	42	244	TPNLRKN	GEQFGKK	ACNCCNAAYYTNMGNAARAA	TTYTTNCCRAAYTGYTCNCC	4096	256	60.4	91	64.7228
Lep_784	XP_004930366.4_2838537_2839752	870	11	42	323	GINMRCKD	ETAPFDKF	GGNATHAAYATGMGNTGYAARGA	AAYTTRTCRAANGGNGCNGTYTC	768	1024	0.676692	56.9167	67.8	87	34	365	TYVWIDG	DPYLVCG	ACNTAYGTNTGGATHGAYGG	CCRCANACNARRTANGGRTC	192	1024	68.3	90.5	64.7163
Lep_785	XP_021202913.1_13395432_13396349	585	11	46	232	ISNWELME	FVRCMDAL	ATHWSNAAYTGGGARYTNATGGA	ARNGCRTCCATRCANCKNACRAA	1536	2048	0.608939	35.0833	59.4	94.5	38	263	PHKVHGK	FDKTKHM	CCNCAYAARGTNCAYGGNAA	ATRTGYTTNGTYTTRTCRAA	512	128	69.4	93	64.6774
Lep_786	XP_037870935.1_7079332_7079784	483	11	41	193	LTLAQMQF	FPCTIEYS	YTNACNYTNGCNCARATGCARTT	SWRTAYTCDATNGTRCANGGRAA	4096	3072	0.678322	13.8333	61.2	98.5	11	205	LEFGEYF	VILYEMW	YTNGARTTYGGNGARTAYTT	CACATYTCRTANARDATNAC	512	384	65.8	93.5	64.6731
Lep_787	XP_037875117.1_14399536_14400414	567	11	87	267	LTCNAPFA	QQFALLNV	YTNACNTGYAAYGCNCCNTTYGC	ACRTTNARNARNGCRAAYTGYTG	4096	4096	0.658683	31.75	57	94.5	77	311	QVVFEGD	DDVMFIA	CARGTNGTNTTYGARGGNGA	GCDATRAACATNACRTCRTC	512	96	70.2	95	64.6663
Lep_788	XP_004931016.1_10743563_10744631	345	12	100	206	GTTGTCAF	HWQMPLGR	GGNACNACNGGNACNTGYGCNTT	CKNCCNARNGGCATYTGCCARTG	8192	1024	0.56	16	59.2	97	39	269	VAYTSDQ	CFRLKDG	GTNGCNTAYACNWSNGAYCA	CCRTCYTTNARNCKRAARCA	4096	1024	56.2	93.5	64.6577
Lep_789	XP_004922255.1_3098561_3099212	429	11	17	151	PFLNPFQF	FKINWAEP	CCNTTYYTNAAYCCNTTYCARTT	GGYTCNGCCCARTTDATYTTRAA	2048	192	0.171875	4.33333	64.4	99	2	213	AKVHITN	GYGDNSN	GCNAARGTNCAYATHACNAA	TTNSWRTTRTCNCCRTANCC	768	2048	61.2	95.5	64.6209
Lep_790	XP_037869061.1_14961886_14963644	903	11	40	332	AIPQGIAY	TQEMIALG	GCNATHCCNCARGGNATHGCNTA	CCNARNGCDATCATYTCYTGNGT	4608	1536	0.643357	60.8333	63.3	96	27	392	IQDIIAG	FYYIPKA	ATHCARGAYATHATHGCNGG	GCYTTNGGDATRTARTARAA	432	192	64	89.5	64.5772
Lep_791	XP_037870770.1_12268124_12269223	618	11	79	276	KQIITKVE	GKYAQVLN	AARCARATHATHACNAARGTNGA	TTNARNACYTGNGCRTAYTTNCC	1152	4096	0.544444	33.3333	64.1	95	9	401	NIIETKP	KKFKNRN	AAYATHATHGARACNAARCC	TTNCKRTTYTTRAAYTTYTT	288	256	62.7	94.5	64.5748
Lep_792	XP_012543877.2_17430597_17431215	447	11	64	204	VADRLMCT	GHARTHAI	GTNGCNGAYMGNYTNATGTGYAC	ATNGCRTGNGTNCKNGCRTGNCC	4096	8192	0.653226	24.6667	54.7	99.5	3	212	FRKICNQ	VINLDDK	TTYMGNAARATHTGYAAYCA	TTRTCRTCNARRTTDATNAC	384	768	67.6	95.5	64.531
Lep_793	XP_021203503.1_4190773_4191534	531	12	40	208	VYSFMCHH	IQYLIPTF	GTNTAYWSNTTYATGTGYCAYCA	AANGTNGGDATNARRTAYTGDAT	1024	4608	0.515528	19.0769	60.7	97	31	245	GMPTLFG	WAIFVLL	GGNATGCCNACNYTNTTYGG	ARNARNACRAADATNGCCCA	1024	1536	58.5	89	64.5038
Lep_794	XP_012544028.1_9878405_9878947	486	12	14	167	DNPKAYTE	YDAAGNAA	GAYAAYCCNAARGCNTAYACNGA	GCNGCRTTNCCNGCNGCRTCRTA	1024	2048	0.340136	17.0769	57.4	91	3	176	VTLGKPQ	CTFKVTV	GTNACNYTNGGNAARCCNCA	ACNGTNACYTTRAANGTRCA	4096	512	63	94	64.4799
Lep_795	XP_004928328.1_10716073_10716480	456	12	14	157	EFEAPLAQ	EKLAPVQV	GARTTYGARGCNCCNYTNGCNCA	ACYTGNACNGGNGCNARYTTYTC	4096	4096	0.622951	15	55	98.5	6	167	AAGRMAE	QEEIMNE	GCNGCNGGNMGNATGGCNGA	TCRTTCATDATYTCYTCYTG	2048	48	60.1	92	64.4433
Lep_796	XP_012549467.2_3072097_3072696	363	12	61	173	PEYWHIQK	AETIANLG	CCNGARTAYTGGCAYATHCARAA	CCNARRTTNGCDATNGTYTCNGC	192	6144	0.273585	5.61538	67.9	98.5	7	193	TFSADGG	GGIPKLI	ACNTTYWSNGCNGAYGGNGG	ATNARYTTNGGDATNCCNCC	4096	3072	50.6	89.5	64.2961
Lep_797	XP_004933332.1_7078922_7080314	759	11	167	411	DHCSGVIW	KGYLCEVC	GAYCAYTGYWSNGGNGTNATHTG	CANACYTCRCANARRTANCCYTT	6144	2048	0.37395	29.75	59.1	98.5	90	421	DERKWLV	NEVLYPF	GAYGARMGNAARTGGYTNGT	AANGGRTANARNACYTCRTT	512	1024	63.4	95	64.2287
Lep_798	XP_037867469.1_13408556_13409962	804	10	152	411	GAFGTVNQ	VNWFANFI	GGNGCNTTYGGNACNGTNAAYCA	ATRAARTTNGCRAACCARTTNAC	4096	256	0.573123	49.2727	64.9	95.5	25	454	FNTGVIN	PETKNRT	TTYAAYACNGGNGTNATHAA	GTNCKRTTYTTNGTYTCNGG	768	1024	63.9	96.5	64.1961
Lep_799	XP_004930602.1_7734125_7734811	483	12	65	217	YPDRILEK	AYPCALVN	TAYCCNGAYMGNATHYTNGARAA	TTNACNARNGCRCANGGRTANGC	6144	8192	0.369863	12.3077	58.7	99	51	225	TEFDEPP	GVFALLV	ACNGARTTYGAYGARCCNCC	ACNARNARNGCRAANACNCC	256	8192	55.2	92.5	64.1724
Lep_800	XP_004924672.1_10743483_10744212	501	12	10	168	HRREIDGK	FWRHQKGS	CAYMGNMGNGARATHGAYGGNAA	SWNCCYTTYTGRTGNCKCCARAA	6144	2048	0.727891	35.6923	60.4	93.5	2	245	PVKVDII	YDNLLFF	CCNGTNAARGTNGAYATHAT	AARAANARNARRTTRTCRTA	768	1024	59.5	89	64.1644
Lep_801	NP_001108470.1_5992404_5994084	615	12	242	438	EVKTQGWA	GDRIWRMP	GARGTNAARACNCARGGNTGGGC	GGCATNCKCCADATNCKRTCNCC	512	1536	0.770053	41.9231	62.4	91	138	491	ESFGNAE	AAFLKQF	GARWSNTTYGGNAAYGCNGA	AAYTGYTTNARRAANGCNGC	2048	1024	56.2	92	64.161
Lep_802	XP_037868344.1_13264408_13265312	711	12	61	289	QRTFLAKF	HDDFRMIV	CARMGNACNTTYYTNGCNAARTT	ACDATCATNCKRAARTCRTCRTG	8192	384	0.364865	24.6923	61.9	97.5	43	303	SRMSKYP	FPFLGND	WSNMGNATGWSNAARTAYCC	TCRTTNCCNARRAANGGRAA	8192	1024	49.4	95	64.1604
Lep_803	XP_037874467.1_11029528_11030194	411	12	20	148	LKNDPVPY	KNKMFCEL	YTNAARAAYGAYCCNGTNCCNTA	ARYTCRCARAACATYTTRTTYTT	4096	128	0.286885	6.15385	67.5	97.5	11	237	SRLKQDY	VKYVLVS	WSNMGNYTNAARCARGAYTA	SWNACNARNACRTAYTTNAC	8192	8192	48.6	92.5	64.1278
Lep_804	XP_037873600.1_7638730_7640298	1401	9	28	486	QDYDEKHV	PEGDFEKR	CARGAYTAYGAYGARAARCAYGT	CKYTTYTCRAARTCNCCYTCNGG	128	1024	0.67696	103.7	67.8	89	3	516	RCPHNDV	DNLKPEG	MGNTGYCCNCAYAAYGAYGT	CCYTCNGGYTTNARRTTRTC	512	512	68	97	64.1052
Lep_805	XP_004925060.2_13941179_13942242	471	12	168	316	AETYTKND	KIWLRQRK	GCNGARACNTAYACNAARAAYGA	TTNCKYTGNCKNARCCADATYTT	1024	6144	0.746479	41	59.9	88	51	356	QETENLF	YQIVRNV	CARGARACNGARAAYYTNTT	ACRTTNCKNACDATYTGRTA	512	768	63.2	90.5	64.1017
Lep_806	XP_012551338.2_12714296_12715091	468	11	49	196	RIFFDRDG	IEQAFDML	MGNATHTTYTTYGAYMGNGAYGG	ARCATRTCRAANGCYTGYTCDAT	3072	384	0.319149	7.91667	60.4	94.5	7	238	ELNVGGV	WNHYNEF	GARYTNAAYGTNGGNGGNGT	AAYTCRTTRTARTGRTTCCA	2048	32	65.6	98	64.0949
Lep_807	NP_001040485.1_2394976_2395996	855	10	42	318	LGAEIAKN	QEVVKAVS	YTNGGNGCNGARATHGCNAARAA	SWNACNGCYTTNACNACYTCYTG	6144	8192	0.422222	35.1818	56.3	97	9	330	AEAEQYD	PHNNMFF	GCNGARGCNGARCARTAYGA	AARAACATRTTRTTRTGNGG	256	64	69	100	64.0724
Lep_808	XP_021203059.2_2350284_2351061	399	11	50	174	IVKLTAQF	ETVDYPAG	ATHGTNAARYTNACNGCNCARTT	CCNGCNGGRTARTCNACNGTYTC	6144	2048	0.321739	12.75	65.7	94	32	191	PDFEFIA	TPLEVGA	CCNGAYTTYGARTTYATHGC	GCNCCNACYTCNARNGGNGT	192	4096	63.1	95	64.0575
Lep_809	XP_037869056.1_8429247_8429886	438	11	50	187	ECDYNLAC	NHMPTCIC	GARTGYGAYTAYAAYYTNGCNTG	CADATRCANGTNGGCATRTGRTT	1024	384	0.427481	20.3333	66.4	87	40	197	NCRPECI	GYTGNPF	AAYTGYMGNCCNGARTGYAT	AANGGRTTNCCNGTRTANCC	512	1024	64.4	99	64.0449
Lep_810	XP_004933635.2_14429188_14429639	348	11	10	117	HKTPIDEY	DKFGNVAV	CAYAARACNCCNATHGAYGARTA	ACNGCNACRTTNCCRAAYTTRTC	768	1024	0.257426	7.16667	70.5	90.5	1	137	GNTGKLE	EDPTGNK	GGNAAYACNGGNAARYTNGA	TTRTTNCCNGTNGGRTCYTC	2048	512	65.4	92	64.0101
Lep_811	XP_037869056.1_8452050_8452692	453	12	40	182	PPNCRPEC	TCGINALC	CCNCCNAAYTGYMGNCCNGARTG	CANARNGCRTTDATNCCRCANGT	4096	6144	0.496296	23.1538	54.3	95	4	206	PVKVNPC	GDPYKIC	CCNGTNAARGTNAAYCCNTG	CADATYTTRTANGGRTCNCC	1024	384	67.3	87	63.9561
Lep_812	XP_004924239.1_13049624_13050293	372	12	46	161	RVHVNGGE	KMMNDPET	MGNGTNCAYGTNAAYGGNGGNGA	GTYTCNGGRTCRTTCATCATYTT	8192	64	0.458716	11.6154	66.1	95	5	187	GRYVIEG	EMSEMFT	GGNMGNTAYGTNATHGARGG	GTRAACATYTCNSWCATYTC	1536	128	55.9	88	63.9254
Lep_813	XP_004927216.1_11812144_11812762	555	12	20	196	GIYAFHHG	DPRYVTEQ	GGNATHTAYGCNTTYCAYCAYGG	TGYTCNGTNACRTANCKNGGRTC	768	4096	0.469136	17.7692	62.2	92.5	11	207	ILGFLVN	IFREAGV	ATHYTNGGNTTYYTNGTNAA	ACNCCNGCYTCNCKRAADAT	6144	1536	58.4	91	63.8643
Lep_814	XP_037869056.1_8443507_8444437	759	11	48	292	DCLPNEAC	CQVVNHAP	GAYTGYYTNCCNAAYGARGCNTG	GGNGCRTGRTTNACNACYTGRCA	2048	1024	0.523207	41.25	64.8	91.5	11	309	CGPNSQC	GDPFRYC	TGYGGNCCNAAYWSNCARTG	CARTANCKRAANGGRTCNCC	2048	1024	57.8	99.5	63.798
Lep_815	XP_037866513.1_13800562_13801148	414	10	34	163	EPPMHQFI	FITFGVTN	GARCCNCCNATGCAYCARTTYAT	TTNGTNACNCCRAANGTDATRAA	256	3072	0.406504	12.5455	65.5	94	9	179	YVTQIEN	DPPDNVF	TAYGTNACNCARATHGARAA	AANACRTTRTCNGGNGGRTC	384	512	69	96	63.7712
Lep_816	XP_012548032.1_6697982_6698860	495	11	68	224	EAGGNENF	PQATMRNG	GARGCNGGNGGNAAYGARAAYTT	CCRTTNCKCATNGTNGCYTGNGG	1024	2048	0.453333	24.75	62.2	95	39	238	DFIVVGA	KAFLEPV	GAYTTYATHGTNGTNGGNGC	ACNGGYTCNARRAANGCYTT	768	1024	63.2	95	63.663
Lep_817	XP_012552137.1_4176723_4177466	435	11	11	147	QLNHISMK	FKADNPGY	CARYTNAAYCAYATHWSNATGAA	TANCCNGGRTTRTCNGCYTTRAA	3072	1024	0.453846	18	62.4	100	3	159	KTNRLYT	CHIEFHV	AARACNAAYMGNYTNTAYAC	ACRTGRAAYTCDATRTGRCA	2048	96	62.8	91	63.6288
Lep_818	XP_004924463.1_18001535_18002830	1074	11	66	415	WVYRHEGK	GEKNGFRR	TGGGTNTAYMGNCAYGARGGNAA	CKNCKRAANCCRTTYTTYTCNCC	1024	4096	0.656716	91.5833	61.9	92.5	41	483	HGLTEYW	ACSDESG	CAYGGNYTNACNGARTAYTG	CCNSWYTCRTCNSWRCANGC	1024	8192	52.4	100	63.6246
Lep_819	XP_004925790.1_12767008_12767783	567	10	39	219	GATVDLNI	GDNHFAKV	GGNGCNACNGTNGAYYTNAAYAT	ACYTTNGCRAARTGRTTRTCNCC	8192	512	0.236994	12.4545	66.2	94	5	233	GHGDFYE	FATIPDL	GGNCAYGGNGAYTTYTAYGA	ARRTCNGGDATNGTNGCRAA	256	1536	68.7	95	63.5001
Lep_820	XP_037869427.1_3012779_3013227	420	11	22	153	GNLTDNEK	WFYVKKRD	GGNAAYYTNACNGAYAAYGARAA	TCNCKYTTYTTNACRTARAACCA	2048	512	0.771186	28.5833	67.6	90.5	5	167	KKTPCWE	PAVIAGH	AARAARACNCCNTGYTGGGA	TGNCCNGCDATNACNGCNGG	128	3072	66.4	90	63.4715
Lep_821	XP_037870421.1_3130832_3131831	387	12	198	318	DELFQRDV	DDFNWLAP	GAYGARYTNTTYCARMGNGAYGT	GGNGCNARCCARTTRAARTCRTC	2048	512	0.570175	19.8462	61.6	94	128	330	PRKKFGF	PNWSVLD	CCNMGNAARAARTTYGGNTT	TCNARNACNSWCCARTTNGG	1024	4096	55.6	91.5	63.2934
Lep_822	XP_004926026.1_10880131_10881257	951	11	20	328	EFMTCSQD	QDPREAIL	GARTTYATGACNTGYWSNCARGA	ARDATNGCYTCNCKNGGRTCYTG	1024	6144	0.440397	41	58.3	93	9	343	NSGCWHP	ENPFWVA	AAYWSNGGNTGYTGGCAYCC	GCNACCCARAANGGRTTYTC	512	128	68.2	93	63.2788
Lep_823	XP_037870349.1_5464783_5465369	366	12	25	138	YLNDVNDN	NDNPPEFE	TAYYTNAAYGAYGTNAAYGAYAA	TCRAAYTCNGGNGGRTTRTCRTT	1024	512	0.336449	11.3846	58.8	96.5	17	177	SATANVT	NNVVRYE	WSNGCNACNGCNAAYGTNAC	TCRTANCKNACNACRTTRTT	8192	1024	52.8	95.5	63.1974
Lep_824	XP_004932841.1_4654745_4655540	600	11	18	209	GCTIDWFQ	NTIKPAHI	GGNTGYACNATHGAYTGGTTYCA	ATRTGNGCNGGYTTDATNGTRTT	384	1536	0.232432	12.5833	70.7	95.5	3	232	EAFRYRA	IMDCVLI	GARGCNTTYMGNTAYMGNGC	ATNARNACRCARTCCATDAT	2048	384	57.1	92.5	63.1339
Lep_825	XP_021207486.1_8903429_8903899	363	11	20	132	GIPINTED	HWFVAIIC	GGNATHCCNATHAAYACNGARGA	CADATDATNGCNACRAACCARTG	2304	576	0.254717	7.91667	68.4	99.5	6	151	IRQILIY	DNRTVTP	ATHMGNCARATHYTNATHTA	GGNGTNACNGTNCKRTTRTC	3456	2048	53.4	95	63.0858
Lep_826	XP_004927180.1_18920371_18921210	531	10	39	207	YYSWDEAM	DQLHKICA	TAYTAYWSNTGGGAYGARGCNAT	GCRCADATYTTRTGNARYTGRTC	1024	768	0.111111	6.18182	64.1	95	27	224	GEKVAIK	WPEGYAL	GGNGARAARGTNGCNATHAA	ARNGCRTANCCYTCNGGCCA	768	512	68.1	96.5	63.0668
Lep_827	NP_001093307.1_11867466_11868186	525	12	57	223	SGCQHHVC	YAGSGNKI	WSNGGNTGYCARCAYCAYGTNTG	ATYTTRTTNCCNSWNCCNGCRTA	4096	8192	0.641509	20.4615	51.7	96	48	231	LKEPYTP	TIKRKAV	YTNAARGARCCNTAYACNCC	ACNGCYTTNCKYTTDATNGT	1024	1536	59.9	94.5	63.0252
Lep_828	XP_004930371.2_2985329_2985746	405	11	14	140	LCPICKAD	YATETNKL	YTNTGYCCNATHTGYAARGCNGA	ARYTTRTTNGTYTCNGTNGCRTA	3072	2048	0.663793	15.4167	63.6	99.5	6	152	DEEILEG	DKLVCNM	GAYGARGARATHYTNGARGG	ATRTTRCANACNARYTTRTC	384	512	61.1	91	63.0208
Lep_829	XP_012552107.1_491059_491459	372	12	12	127	HLYATNYV	FCQSTTVF	CAYYTNTAYGCNACNAAYTAYGT	AANACNGTNGTNSWYTGRCARAA	2048	8192	0.495413	9.84615	53.4	98.5	1	137	MGSKIEY	CGWLQLL	ATGGGNWSNAARATHGARTA	ARNARYTGNARCCANCCRCA	768	2048	54	97.5	63.0013
Lep_830	XP_021202411.1_17257000_17257657	387	11	47	167	LPREIFED	AFVEFTSH	YTNCCNMGNGARATHTTYGARGA	TGNSWNGTRAAYTCNACRAANGC	6144	8192	0.473684	18.6667	58.7	94.5	15	199	LVQHNGQ	DWAEPEP	YTNGTNCARCAYAAYGGNCA	GGYTCNGGYTCNGCCCARTC	1024	128	66.5	95	62.9794
Lep_831	XP_012544451.1_5804605_5805419	516	11	93	256	CQHEEGGY	NKLVDGCY	TGYCARCAYGARGARGGNGGNTA	TARCANCCRTCNACNARYTTRTT	512	2048	0.350318	17	64.6	94.5	72	265	ILNDMPD	FWQGAAF	ATHYTNAAYGAYATGCCNGA	AANGCNGCNCCYTGCCARAA	384	256	67.3	88.5	62.977
Lep_832	XP_004930367.2_2835594_2836782	651	10	121	329	PWFGIEQE	KGFLEDRR	CCNTGGTTYGGNATHGARCARGA	CKNCKRTCYTCNARRAANCCYTT	384	8192	0.552239	43.7273	62.9	92.5	19	338	ATYVWID	AGDCDPY	GCNACNTAYGTNTGGATHGA	TANGGRTCRCARTCNCCNGC	384	512	70.3	93	62.9744
Lep_833	XP_004921714.2_3414217_3415222	732	11	69	304	IGLKQIAD	CCIEVVKD	ATHGGNYTNAARCARATHGCNGA	TCYTTNACNACYTCDATRCARCA	4608	768	0.331878	21.9167	63.5	95	31	326	DQILEAN	HTDVIVT	GAYCARATHYTNGARGCNAA	GTNACDATNACRTCNGTRTG	768	768	64.2	91.5	62.9449
Lep_834	XP_004925430.2_9287399_9288521	891	11	49	337	QPNEEDDP	MNDNSPLV	CARCCNAAYGARGARGAYGAYCC	ACNARNGGNSWRTTRTCRTTCAT	256	4096	0.615658	52.9167	57	92	6	354	RPQIKMK	KKDIQEL	MGNCCNCARATHAARATGAA	ARYTCYTGDATRTCYTTYTT	384	192	70.1	91	62.8728
Lep_835	XP_012549231.2_12136455_12136824	396	12	14	137	GYGCARAN	GFLECSDG	GGNTAYGGNTGYGCNMGNGCNAA	CCRTCNSWRCAYTCNARRAANCC	8192	8192	0.71028	19.8462	49.2	97	5	146	WYIYGVT	DEWQCSK	TGGTAYATHTAYGGNGTNAC	TTNSWRCAYTGCCAYTCRTC	192	256	66.6	89	62.8359
Lep_836	XP_037867730.1_2154964_2155471	375	12	34	150	NLKLHRWT	NHNKHVKI	AAYYTNAARYTNCAYMGNTGGAC	ATYTTNACRTGYTTRTTRTGRTT	4096	256	0.4	11.2308	58	97	8	158	RAHLQTH	HHAREPV	MGNGCNCAYYTNCARACNCA	ACNGGYTCNCKNGCRTGRTG	4096	1024	59.4	88.5	62.8353
Lep_837	XP_037869053.1_8394604_8395325	510	11	22	183	GCRHDEDC	CGANALCT	GGNTGYMGNCAYGAYGARGAYTG	GTRCANARNGCRTTNGCNCCRCA	1024	4096	0.574194	30.0833	59.4	89	3	232	RVDNDCF	YGDTCHP	MGNGTNGAYAAYGAYTGYTT	GGRTGRCANGTRTCNCCRTA	512	256	71	93.5	62.823
Lep_838	XP_004932455.2_2796855_2797592	501	11	60	218	GWVLQGMF	PWLFVCLL	GGNTGGGTNYTNCARGGNATGTT	ARNARRCANACRAANARCCANGG	1024	8192	0.563758	23.3333	54.4	97	16	239	ERLATGN	IPYVDDN	GARMGNYTNGCNACNGGNAA	TTRTCRTCNACRTANGGDAT	8192	384	62.8	99.5	62.7957
Lep_839	XP_012548284.1_6725814_6726645	591	12	63	251	TKDEIFQH	ECESESCI	ACNAARGAYGARATHTTYCARCA	ATRCANSWYTCNSWYTCRCAYTC	384	8192	0.601156	31.1538	50.8	94	48	261	KPIYKEF	CYCSLKD	AARCCNATHTAYAARGARTT	TCYTTNARNSWRCARTARCA	192	2048	61.4	94	62.7543
Lep_840	XP_012544154.1_6872268_6872979	594	11	24	213	AMKKQKEA	NKKDQRSI	GCNATGAARAARCARAARGARGC	ATNSWNCKYTGRTCYTTYTTRTT	128	4096	0.628415	37.0833	58.1	94	9	221	NSMQKPP	EQTMADI	AAYWSNATGCARAARCCNCC	ATRTCNGCCATNGTYTGYTC	512	128	65.7	94	62.7287
Lep_841	XP_012547912.1_2000994_2001959	519	11	57	221	EMRLIDIQ	GCLDVNEC	GARATGMGNYTNATHGAYATHCA	CAYTCRTTNACRTCNARRCANCC	2304	2048	0.675159	37.25	59.4	90.5	40	265	GDAAWEE	DGPDMCR	GGNGAYGCNGCNTGGGARGA	CKRCACATRTCNGGNCCRTC	256	256	66.6	95	62.6023
Lep_842	XP_004928710.2_405460_406648	1014	10	69	398	VGCTNVGK	AWTPEGRG	GTNGGNTGYACNAAYGTNGGNAA	CCNCKNCCYTCNGGNGTCCANGC	4096	4096	0.638629	65.7273	59.1	94	44	429	KTGYGVE	TPAYMVG	AARACNGGNTAYGGNGTNGA	CCNACCATRTANGCNGGNGT	1024	512	66.2	95.5	62.4956
Lep_843	XP_004933392.1_6747282_6747798	387	12	40	160	VATTGEIF	NGPTSQNI	GTNGCNACNACNGGNGARATHTT	ATRTTYTGNSWNGTNGGNCCRTT	6144	8192	0.603604	16.5385	55.8	91	30	172	VLLCMPT	GFTVNAV	GTNYTNYTNTGYATGCCNAC	ACNGCRTTNACNGTRAANCC	2048	1024	59.2	95.5	62.4725
Lep_844	XP_037870641.1_9688664_9689166	351	11	20	128	SGDENRDF	NQVRYFIK	WSNGGNGAYGARAAYMGNGAYTT	TTDATRAARTANCKNACYTGRTT	8192	1536	0.323529	7.25	61.2	99.5	6	137	IDEGANG	EGDADLF	ATHGAYGARGGNGCNAAYGG	AANARRTCNGCRTCNCCYTC	384	1024	64.8	89.5	62.4534
Lep_845	XP_004932101.1_7130994_7131974	465	11	119	265	FYAFVGFD	VEFMSIGT	TTYTAYGCNTTYGTNGGNTTYGA	GTNCCDATNSWCATRAAYTCNAC	1024	3072	0.385714	14.8333	57.6	99	85	275	LGFYYAD	AYTIVSA	YTNGGNTTYTAYTAYGCNGA	GCNSWNACDATNGTRTANGC	1024	6144	57.9	99.5	62.4339
Lep_846	XP_021206108.1_5248867_5249961	789	10	114	368	KKDIYRPY	EKPYGCAH	AARAARGAYATHTAYMGNCCNTA	TGNGCRCANCCRTANGGYTTYTC	1536	1024	0.477273	26.4545	64.4	100	99	376	MCYTSTG	CGKAFAD	ATGTGYTAYACNWSNACNGG	TCNGCRAANGCYTTNCCRCA	1024	512	56.2	99	62.4075
Lep_847	XP_012551753.1_17930052_17931472	1056	8	52	395	DKTAFIFN	QEWIHPVV	GAYAARACNGCNTTYATHTTYAA	ACNACNGGRTGDATCCAYTCYTG	768	384	0.474474	49.8889	69.9	98.5	24	447	ANATNID	MITCREQ	GCNAAYGCNACNAAYATHGA	TGYTCNCKRCANGTDATCAT	768	384	67	98	62.3956
Lep_848	XP_012551751.1_17930052_17934050	2061	8	268	946	WNAEVFVQ	KMYYFGIA	TGGAAYGCNGARGTNTTYGTNCA	GCDATNCCRAARTARTACATYTT	512	192	0.46908	67.5556	70.2	96.5	139	966	DIGYAFT	HKYCEHV	GAYATHGGNTAYGCNTTYAC	ACRTGYTCRCARTAYTTRTG	384	64	72.3	92	62.3369
Lep_849	XP_004927232.1_2407473_2408362	498	11	111	268	DTTIQKWN	VNYMAPEK	GAYACNACNATHCARAARTGGAA	TTYTCNGGNGCCATRTARTTNAC	384	512	0.44	24.0833	72.2	88.5	41	293	ESDEEIP	FGKMFEH	GARWSNGAYGARGARATHCC	TGYTCRAACATYTTNCCRAA	768	64	61.4	90.5	62.3351
Lep_850	XP_004932485.1_10229210_10229849	549	11	49	223	TTIDPFWD	AYVRQMKG	ACNACNATHGAYCCNTTYTGGGA	CCYTTCATYTGNCKNACRTANGC	768	1024	0.396341	13.3333	64.9	90	23	238	CNCIIDQ	DHMITRA	TGYAAYTGYATHATHGAYCA	GCNCKNGTDATCATRTGRTC	144	384	70	89	62.2983
Lep_851	XP_004925742.1_1274450_1275416	660	12	19	230	HNNLQPWG	FGCHLCLA	CAYAAYAAYYTNCARCCNTGGGG	GCNARRCANARRTGRCANCCRAA	512	4096	0.620513	45.3077	58.5	94	1	264	VGSNHPI	APVLFAL	GTNGGNWSNAAYCAYCCNAT	ARNGCRAANARNACNGGNGC	4096	8192	50.4	94.5	62.257
Lep_852	XP_037868609.1_8551003_8551817	468	12	119	266	FVYLRDNH	FGYPTGLG	TTYGTNTAYYTNMGNGAYAAYCA	CCNARNCCNGTNGGRTANCCRAA	4096	8192	0.753623	37	56.2	92.5	53	294	ILKHFNT	GTVDIVL	ATHYTNAARCAYTTYAAYAC	ARNACDATRTCNACNGTNCC	384	3072	63.6	86	62.1714
Lep_853	NP_001171332.1_12612097_12613137	612	12	66	261	CEYCHKMF	QQLPPTPP	TGYGARTAYTGYCAYAARATGTT	GGNGGNGTNGGNGGNARYTGYTG	64	8192	0.306878	19.3077	54.3	91	39	364	DVCHKTF	VIQFAPA	GAYGTNTGYCAYAARACNTT	GCNGGNGCRAAYTGDATNAC	256	768	69.7	85.5	62.1486
Lep_854	XP_037870406.1_8490029_8490610	468	12	26	173	ELATETAH	GMDWLLSF	GARYTNGCNACNGARACNGCNCA	AANSWNARNARCCARTCCATNCC	8192	8192	0.597122	16.1538	50.6	99	3	192	ICELEVW	WALRILV	ATHTGYGARYTNGARGTNTG	ACNARDATNCKNARNGCCCA	768	6144	56.8	94.5	62.1399
Lep_855	NP_001037120.1_13170257_13170788	417	12	12	142	GGAFRNYG	GDWFILYL	GGNGGNGCNTTYMGNAAYTAYGG	ARRTANARDATRAACCARTCNCC	4096	1536	0.699187	30.1538	56	92.5	2	151	GQIFLLD	GKNMNPL	GGNCARATHTTYYTNYTNGA	ARNGGRTTCATRTTYTTNCC	3072	256	60.1	90.5	62.1348
Lep_856	XP_004928314.1_9278907_9280335	423	10	36	168	TGDPVYQW	EYNVDVEM	ACNGGNGAYCCNGTNTAYCARTG	ATYTCNACRTCNACRTTRTAYTC	2048	512	0.412698	15.3636	70.1	99.5	28	176	EYLAYVA	EDMSWKE	GARTAYYTNGCNTAYGTNGC	TCYTTCCANSWCATRTCYTC	1024	128	57.2	93.5	62.0946
Lep_857	XP_012550682.1_10949564_10950299	450	11	121	262	MTHYVADD	VQAQAARI	ATGACNCAYTAYGTNGCNGAYGA	ATNCKNGCNGCYTGNGCYTGNAC	512	8192	0.162963	6.75	57.2	99.5	112	271	DGHVRYE	EIKRLLQ	GAYGGNCAYGTNMGNTAYGA	TGNARNARNCKYTTDATYTC	1024	6144	59.5	98	62.0559
Lep_858	XP_037872448.1_60037_61675	882	7	103	388	THCQLWFE	QYVKAFHE	ACNCAYTGYCARYTNTGGTTYGA	TCRTGRAANGCYTTNACRTAYTG	512	512	0.405109	36.875	72.4	98	53	428	FHNTYWQ	QHYRADC	TTYCAYAAYACNTAYTGGCA	CARTCNGCNCKRTARTGYTG	64	512	74.5	99	61.9717
Lep_859	XP_037869049.1_1275988_1276553	435	9	27	163	GVVQMVNK	KNYRTVPY	GGNGTNGTNCARATGGTNAAYAA	TANGGNACNGTNCKRTARTTYTT	1024	4096	0.650794	34.9	60.7	97.5	2	171	VDEATGY	HNFDHGW	GTNGAYGARGCNACNGGNTA	CANCCRTGRTCRAARTTRTG	1024	128	72.2	95	61.9617
Lep_860	XP_037868214.1_8627179_8628339	417	12	237	367	GTRPGMNG	DTCALYPH	GGNACNMGNCCNGGNATGAAYGG	TGNGGRTANARNGCRCANGTRTC	4096	4096	0.459677	10.5385	57.4	93.5	229	443	TARFHVW	QPYDPLI	ACNGCNMGNTTYCAYGTNTG	ATNARNGGRTCRTANGGYTG	2048	1024	65.8	84.5	61.9358
Lep_861	NP_001036830.1_4241084_4242282	798	11	9	266	MDCCQLEE	TQNHHLNH	ATGGAYTGYTGYCARYTNGARGA	TGRTTNARRTGRTGRTTYTGNGT	256	1024	0.546185	26.6667	57.7	96.5	1	403	GREYPNT	YHSAMTP	GGNMGNGARTAYCCNAAYAC	GGNGTCATNGCNSWRTGRTA	1024	1024	59.2	98	61.9346
Lep_862	XP_037870168.1_11562734_11563478	705	9	12	238	YNLEQEKT	QNLETIVE	TAYAAYYTNGARCARGARAARAC	TCNACDATNGTYTCNARRTTYTG	512	3072	0.601852	36.3	62.9	98	4	251	LQQTAEY	EGDHLFR	YTNCARCARACNGCNGARTA	CKRAANARRTGRTCNCCYTC	1024	1024	65.2	99	61.9129
Lep_863	XP_004929265.1_7441026_7441539	351	11	9	117	AMELLVND	CFIYFDSG	GCNATGGARYTNYTNGTNAAYGA	CCNSWRTCRAARTADATRAARCA	4096	1536	0.294118	7	58.6	95.5	1	160	LTVEEYV	WEQRLDV	YTNACNGTNGARGARTAYGT	ACRTCNARNCKYTGYTCCCA	1024	512	62.2	97.5	61.8865
Lep_864	XP_004931675.3_8697447_8698343	585	11	123	309	DENDISAY	NGMFERLD	GAYGARAAYGAYATHWSNGCNTA	TCNARNCKYTCRAACATNCCRTT	3072	2048	0.553073	15.5833	57.1	98	7	335	LEETFYI	NGLARTI	YTNGARGARACNTTYTAYAT	ATNGTNCKNGCNARNCCRTT	512	8192	60.6	97	61.8847
Lep_865	XP_004928446.1_11829396_11830444	597	11	113	303	LTFIPAKA	GNKLTTFY	YTNACNTTYATHCCNGCNAARGC	TARAANGTNGTNARYTTRTTNCC	6144	4096	0.538043	25.9167	58.6	91	57	335	KVHCYCD	YETIRPV	AARGTNCAYTGYTAYTGYGA	ACNGGNCKDATNGTYTCRTA	128	1536	69.7	92	61.8429
Lep_866	XP_037868049.1_2336555_2337322	486	12	77	230	ILAEFVPE	YWHCRCCD	ATHYTNGCNGARTTYGTNCCNGA	TCRCARCANCKRCARTGCCARTA	6144	256	0.598639	19.5385	61.4	96	65	252	LIPFVVE	HAESFAS	YTNATHCCNTTYGTNGTNGA	SWNGCRAANSWYTCNGCRTG	3072	8192	48.7	93.5	61.7059
Lep_867	XP_012543835.2_12491734_12492739	381	12	75	193	VVLDGYPF	EAVCRGMG	GTNGTNYTNGAYGGNTAYCCNTT	CCCATNCCNCKRCANACNGCYTC	8192	2048	0.648649	20.0769	59.4	90.5	14	222	FADVSDG	EFYMLEA	TTYGCNGAYGTNWSNGAYGG	GCYTCNARCATRTARAAYTC	2048	128	57.1	92.5	61.6882
Lep_868	XP_021208222.2_13998815_13999699	924	8	15	314	RMALEAYH	EDDNAVHK	MGNATGGCNYTNGARGCNTAYCA	TTRTGNACNGCRTTRTCRTCYTC	4096	512	0.31058	15.6667	65.4	100	2	326	GMPPHME	QYKIAPE	GGNATGCCNCCNCAYATGGA	TCNGGNGCDATYTTRTAYTG	128	384	71.5	99	61.6648
Lep_869	XP_004926830.1_13680894_13682511	666	10	347	560	STIVTHWG	NTGFQDAL	WSNACNATHGTNACNCAYTGGGG	ARNGCRTCYTGRAANCCNGTRTT	6144	2048	0.531707	30.8182	62	93	326	588	TVSQFGC	QFQNIKD	ACNGTNWSNCARTTYGGNTG	TCYTTDATRTTYTGRAAYTG	4096	96	65.8	96.5	61.6468
Lep_870	XP_037869056.1_8466326_8468429	723	12	93	325	HAASCKCP	NGDCPLDK	CAYGCNGCNWSNTGYAARTGYCC	TTRTCNARNGGRCARTCNCCRTT	4096	2048	0.650224	47.2308	55	90.5	28	386	HRPNCRC	ECYVDAD	CAYMGNCCNAAYTGYMGNTG	TCNGCRTCNACRTARCAYTC	2048	256	62.4	88	61.6233
Lep_871	XP_037873522.1_7530223_7531900	654	9	143	352	GQGVFANV	FMDLKGKI	GGNCARGGNGTNTTYGCNAAYGT	ATYTTNCCYTTNARRTCCATRAA	2048	512	0.517241	36.6	62.2	96	116	370	WDDPEGY	KDQHFNY	TGGGAYGAYCCNGARGGNTA	TARTTRAARTGYTGRTCYTT	128	64	75.6	90.5	61.5973
Lep_872	XP_037874810.1_18414317_18415200	696	12	30	253	DSGMPIPE	GQVVLTKH	GAYWSNGGNATGCCNATHCCNGA	TGYTTNGTNARNACNACYTGNCC	6144	8192	0.654378	37.6154	55.6	92.5	4	323	ITVSNDA	NDNPPIF	ATHACNGTNWSNAAYGAYGC	AADATNGGNGGRTTRTCRTT	3072	384	58.9	90	61.5589
Lep_873	XP_037876996.1_3313333_3314264	372	12	122	237	NDLHVIKD	YDNFIRDL	AAYGAYYTNCAYGTNATHAARGA	ARRTCNCKDATRAARTTRTCRTA	1536	1536	0.577982	17.2308	64.6	92.5	101	316	LALKNIW	YFNYVST	YTNGCNYTNAARAAYATHTG	GTNSWNACRTARTTRAARTA	3072	1024	60.5	82	61.557
Lep_874	XP_037871202.1_4088074_4088557	414	12	64	193	AITAMYEN	QPPTPDHP	GCNATHACNGCNATGTAYGARAA	GGRTGRTCNGGNGTNGGNGGYTG	768	2048	0.773109	17.6923	56.1	99.5	7	206	KHGRSVD	QAENSIH	AARCAYGGNMGNWSNGTNGA	TGDATNSWRTTYTCNGCYTG	8192	1536	51.3	92.5	61.4817
Lep_875	XP_037867854.1_4596099_4596729	381	12	85	203	PPKIYNHV	KIHDKMPT	CCNCCNAARATHTAYAAYCAYGT	GTNGGCATYTTRTCRTGDATYTT	768	192	0.5	10	69.4	96	74	211	PPKPPTP	DPFEAEL	CCNCCNAARCCNCCNACNCC	ARYTCNGCYTCRAANGGRTC	2048	512	44.4	90.5	61.4435
Lep_876	XP_004925773.1_11927375_11928056	387	10	60	180	GLDNCTWA	GEQVATVT	GGNYTNGAYAAYTGYACNTGGGC	GTNACNGTNGCNACYTGYTCNCC	1024	4096	0.508772	9.63636	62.5	99.5	39	199	LAADFDP	CAGIGLC	YTNGCNGCNGAYTTYGAYCC	CANARNCCDATNCCNGCRCA	1024	3072	57.5	100	61.4264
Lep_877	XP_004925059.1_13922753_13923414	492	10	49	204	FYYFDKKV	HPFINKGC	TTYTAYTAYTTYGAYAARAARGT	CANCCYTTRTTDATRAANGGRTG	128	768	0.563758	30	67.9	92.5	12	212	RQYWPIE	EPWYSEA	MGNCARTAYTGGCCNATHGA	GCYTCNSWRTACCANGGYTC	384	512	64	92.5	61.4263
Lep_878	XP_004927732.2_17678486_17679176	474	11	25	174	VEAGWDVN	HGNTALHW	GTNGARGCNGGNTGGGAYGTNAA	CARTGNARNGCNGTRTTNCCRTG	1024	4096	0.41844	19.1667	64.2	94.5	9	182	IVKATQY	AILARNT	ATHGTNAARGCNACNCARTA	GTRTTNCKNGCNARDATNGC	768	6144	60.5	92	61.4064
Lep_879	XP_037869056.1_8442364_8443000	375	11	48	164	DPCIGQCG	DPCPGSCG	GAYCCNTGYATHGGNCARTGYGG	CCRCANSWNCCNGGRCANGGRTC	768	8192	0.568807	19.4167	52.4	96	23	194	PNCRPEC	DAFTECK	CCNAAYTGYMGNCCNGARTG	TTRCAYTCNGTRAANGCRTC	1024	256	66.6	96	61.3256
Lep_880	XP_004922076.1_6730592_6731779	603	11	45	237	LQQAFLHP	KYPYEKDT	YTNCARCARGCNTTYYTNCAYCC	GTRTCYTTYTCRTANGGRTAYTT	4096	256	0.61413	27.5833	59.2	92	17	245	YCQGELP	VVHQGWR	TAYTGYCARGGNGARYTNCC	CKCCANCCYTGRTGNACNAC	512	512	62.7	96	61.2993
Lep_881	XP_004927965.1_4712921_4714013	522	12	188	353	WDVGQGAM	FWTAVAYI	TGGGAYGTNGGNCARGGNGCNAT	ATRTANGCNACNGCNGTCCARAA	1024	1024	0.570513	28.6154	66.3	95.5	175	362	PEKLVIV	ADISIDI	CCNGARAARYTNGTNATHGT	ATRTCDATNSWDATRTCNGC	1536	2304	47.3	88.5	61.2787
Lep_882	XP_037873140.1_2988629_2989417	390	11	42	163	WNLLWSHD	KFDIGVYV	TGGAAYYTNYTNTGGWSNCAYGA	ACRTANACNCCDATRTCRAAYTT	4096	768	0.617391	18.1667	52.9	96	18	181	GLLKHVH	YWYKGDV	GGNYTNYTNAARCAYGTNCA	ACRTCNCCYTTRTACCARTA	4096	64	64.1	98	61.2524
Lep_883	XP_021207349.2_11527390_11528486	519	12	78	242	HSCIPNTK	NHYHLYSI	CAYWSNTGYATHCCNAAYACNAA	ATNSWRTANARRTGRTARTGRTT	6144	4096	0.64557	32.6154	56.3	94	44	276	LHRICGI	KIKMCKD	YTNCAYMGNATHTGYGGNAT	TCYTTRCACATYTTDATYTT	3072	48	62.7	84	61.2366
Lep_884	XP_004924713.2_16691031_16693350	465	12	225	371	LLNFNMPH	EEPVVIVV	YTNYTNAAYTTYAAYATGCCNCA	ACNACDATNACNACNGGYTCYTC	2048	3072	0.713235	31.0769	49.9	92.5	210	380	NNWNCDC	FPQRHLV	AAYAAYTGGAAYTGYGAYTG	ACNARRTGNCKYTGNGGRAA	32	2048	63.2	91.5	61.1823
Lep_885	XP_037871372.1_12422576_12424243	552	12	340	515	NNPWACDC	IDPMTMFE	AAYAAYCCNTGGGCNTGYGAYTG	TCRAACATNGTCATNGGRTCDAT	256	192	0.660377	33.3846	68.8	91	318	523	NALTFLP	IKMYSLL	AAYGCNYTNACNTTYYTNCC	ARNARNSWRTACATYTTDAT	4096	3072	49	88	61.1805
Lep_886	XP_004931724.1_10220629_10221376	354	11	36	145	QYRKVMKP	VDPQAGAR	CARTAYMGNAARGTNATGAARCC	CKNGCNCCNGCYTGNGGRTCNAC	512	8192	0.145631	3.41667	61.2	100	12	155	HGAFHPP	QHLSNCI	CAYGGNGCNTTYCAYCCNCC	ATRCARTTNSWNARRTGYTG	512	2048	55.4	96	61.1244
Lep_887	XP_004925131.1_15648485_15649808	666	11	211	424	IFEYFCVD	CTAQGELK	ATHTTYGARTAYTTYTGYGTNGA	TTNARYTCNCCYTGNGCNGTRCA	384	4096	0.64878	35.5	68.1	90.5	196	453	VGTGTWA	WGDLLPV	GTNGGNACNGGNACNTGGGC	ACNGGNARNARRTCNCCCCA	1024	2048	56.9	93	61.1225
Lep_888	XP_004930993.1_11260461_11261089	393	11	63	185	KINIEVQW	GWVVNLKD	AARATHAAYATHGARGTNCARTG	TCYTTNARRTTNACNACCCANCC	576	2048	0.482759	16.25	66.5	93	48	197	FGVNLTD	KPKDEEL	TTYGGNGTNAAYYTNACNGA	ARYTCYTCRTCYTTNGGYTT	2048	256	63.4	88	61.0921
Lep_889	XP_012550222.1_15704552_15705090	363	12	38	150	LPQLQEWE	TKIGLFPD	YTNCCNCARYTNCARGARTGGGA	TCNGGRAANARNCCDATYTTNGT	2048	6144	0.5	11.1538	59.3	94	21	158	NRPKALN	VGGSYFL	AAYMGNCCNAARGCNYTNAA	ARRAARTANSWNCCNCCNAC	4096	8192	47.6	98.5	61.0601
Lep_890	NP_001040540.1_12340852_12341488	423	12	44	176	TVGIVGFG	NCVVLPHI	ACNGTNGGNATHGTNGGNTTYGG	ATRTGNGGNARNACNACRCARTT	6144	4096	0.576	18.7692	53.3	96	31	198	APTWMTG	TARNILA	GCNCCNACNTGGATGACNGG	GCNARDATRTTNCKNGCNGT	256	6144	58.1	91	61.0488
Lep_891	NP_001040442.1_7426154_7426733	456	12	16	159	RSMEAHAF	KMAQSDDL	MGNWSNATGGARGCNCAYGCNTT	ARRTCRTCNSWYTGNGCCATYTT	8192	2048	0.29927	10.5385	54.2	97	4	177	LYVAVVC	FEAKCHR	YTNTAYGTNGCNGTNGTNTG	CKRTGRCAYTTNGCYTCRAA	4096	256	62	86	60.9233
Lep_892	XP_004926654.1_14347843_14348383	426	11	24	157	GTIDKKDF	FQELWKEY	GGNACNATHGAYAARAARGAYTT	TAYTCYTTCCANARYTCYTGRAA	768	256	0.76378	33.25	67.7	87	2	168	VSDFRKK	EDVNAPG	GTNWSNGAYTTYMGNAARAA	CCNGGNGCRTTNACRTCYTC	4096	512	61.2	92	60.7111
Lep_893	XP_037872480.1_705337_705904	534	9	63	232	GTFFARDN	CPTQFPMV	GGNACNTTYTTYGCNMGNGAYAA	ACCATNGGRAAYTGNGTNGGRCA	4096	512	0.392638	5.7	63	100	55	245	NMLPAAK	KYRIGDT	AAYATGYTNCCNGCNGCNAA	GTRTCNCCDATNCKRTAYTT	1024	768	63	100	60.6733
Lep_894	XP_037866597.1_5595726_5596208	369	10	28	142	KFRHVVKT	QIFEAVLL	AARTTYMGNCAYGTNGTNAARAC	ARNARNACNGCYTCRAADATYTG	2048	6144	0.453704	11.0909	57.9	98.5	3	150	LYVDGMH	YEDGDES	YTNTAYGTNGAYGGNATGCA	SWYTCRTCNCCRTCYTCRTA	512	512	65.1	96	60.6327
Lep_895	XP_012550431.1_11354069_11354794	627	11	40	240	VSNFVYFY	QTVMTAAL	GTNWSNAAYTTYGTNTAYTTYTA	ARNGCNGCNGTCATNACNGTYTG	4096	4096	0.570681	32.3333	54.1	97	17	248	KLANEEG	MFLIYEK	AARYTNGCNAAYGARGARGG	TTYTCRTADATNARRAACAT	512	192	67.7	89	60.6094
Lep_896	XP_004932462.1_8498491_8500237	981	10	75	393	HVEGGWPK	TCGDWTVH	CAYGTNGARGGNGGNTGGCCNAA	TGNACNGTCCARTCNCCRCANGT	1024	1024	0.798046	97.9091	66	89.5	8	440	KDFGRQP	DGKFRYW	AARGAYTTYGGNMGNCARCC	CARTANCKRAAYTTNCCRTC	512	512	67.2	83.5	60.5367
Lep_897	XP_004931001.1_11078677_11079980	603	10	232	424	VKCCDGEE	CDPQPPIL	GTNAARTGYTGYGAYGGNGARGA	ARDATNGGNGGYTGNGGRTCRCA	512	3072	0.308108	16.5455	61	90	129	465	PEDQRYD	TKKFEGP	CCNGARGAYCARMGNTAYGA	GGNCCYTCRAAYTTYTTNGT	512	256	67	98.5	60.5026
Lep_898	XP_004933370.2_5979368_5979995	351	10	58	166	KITELCKQ	IKELQNDL	AARATHACNGARYTNTGYAARCA	ARRTCRTTYTGNARYTCYTTDAT	1536	1536	0.47	17.3636	62.6	93	11	179	KCVFTKD	WKGRAQQ	AARTGYGTNTTYACNAARGA	TGYTGNGCNCKNCCYTTCCA	256	512	67.6	93	60.4117
Lep_899	XP_037871307.1_1451384_1452816	1254	10	54	463	YEITRHAF	NPVTKPPR	TAYGARATHACNMGNCAYGCNTT	CKNGGNGGYTTNGTNACNGGRTT	3072	8192	0.552764	66.6364	57.1	94.5	13	489	ECKCVWA	NKTLLDN	GARTGYAARTGYGTNTGGGC	TTRTCNARNARNGTYTTRTT	64	2048	62.3	96	60.4087
Lep_900	NP_001040433.1_4997129_4997588	363	11	17	129	DMQLSRDG	EDGYVRVQ	GAYATGCARYTNWSNMGNGAYGG	TGNACNCKNACRTANCCRTCYTC	8192	4096	0.226415	4.58333	48.8	96.5	9	142	KEHTHQI	YFDYTFD	AARGARCAYACNCAYCARAT	TCRAANGTRTARTCRAARTA	128	128	68.8	96.5	60.2719
Lep_901	XP_004923117.1_5635339_5636626	795	11	160	416	SLFWLYNP	QYFIWFLS	WSNYTNTTYTGGYTNTAYAAYCC	SWNARRAACCADATRAARTAYTG	8192	1536	0.793388	60.5	56.3	89.5	37	461	YKVFTDA	AYLLEFK	TAYAARGTNTTYACNGAYGC	TTRAAYTCNARNARRTANGC	256	2048	62.6	95	60.242
Lep_902	XP_004930412.1_4502212_4503291	363	12	41	153	LHVCHNDI	EWGHSMGP	YTNCAYGTNTGYCAYAAYGAYAT	GGNCCCATNSWRTGNCCCCAYTC	1024	1024	0.462264	11.6923	61.4	91	22	253	ADGRERG	GERADFI	GCNGAYGGNMGNGARMGNGG	ATRAARTCNGCNCKYTCNCC	4096	1024	54.2	91	60.1874
Lep_903	XP_037867488.1_16028941_16029536	420	12	58	189	KTTYVFPD	DQPANPSE	AARACNACNTAYGTNTTYCCNGA	TCNSWNGGRTTNGCNGGYTGRTC	2048	8192	0.496	17.1538	60.6	97	20	204	KNPSVVG	VTIDVTR	AARAAYCCNWSNGTNGTNGG	CKNGTNACRTCDATNGTNAC	4096	3072	48.8	90.5	60.1869
Lep_904	XP_012551322.2_8716792_8717936	1002	11	70	395	NHVLLPYC	WPQCNGSC	AAYCAYGTNYTNYTNCCNTAYTG	CANSWNCCRTTRCAYTGNGGCCA	8192	2048	0.588608	47.1667	57.4	93.5	13	410	HWVVYLE	TGEEVAL	CAYTGGGTNGTNTAYYTNGA	ARNGCNACYTCYTCNCCNGT	512	2048	60.5	93.5	60.1495
Lep_905	NP_001243994.1_3575633_3576131	357	10	43	153	VPFMYINT	PNVAEVAC	GTNCCNTTYATGTAYATHAAYAC	CANGCNACYTCNGCNACRTTNGG	384	4096	0.563107	21.1818	64.8	91	27	161	DGAYPEC	IHCKEPK	GAYGGNGCNTAYCCNGARTG	TTNGGYTCYTTRCARTGDAT	512	192	72.6	86.5	60.0608
Lep_906	XP_037870210.1_1674250_1675043	435	11	94	230	APADVAQE	DACDAVAR	GCNCCNGCNGAYGTNGCNCARGA	CKNGCNACNGCRTCRCANGCRTC	4096	4096	0.653846	21.0833	53.2	96	46	248	KTFYVFG	WVETQRA	AARACNTTYTAYGTNTTYGG	GCNCKYTGNGTYTCNACCCA	256	512	67.8	91	60.0456
Lep_907	XP_004925879.2_7149821_7151042	1056	11	53	396	WARLEAPH	QGNLYLWR	TGGGCNMGNYTNGARGCNCCNCA	CKCCANARRTANARRTTNCCYTG	8192	4096	0.672673	42	54.3	95	21	431	TALAWHP	KGTVKEV	ACNGCNYTNGCNTGGCAYCC	ACYTCYTTNACNGTNCCYTT	1024	512	60.8	95	59.9352
Lep_908	XP_004930414.1_5052673_5053372	378	11	37	154	QNLAIIVF	VWLRQKEA	CARAAYYTNGCNATHATHGTNTT	GCYTCYTTYTGNCKNARCCANAC	4608	2048	0.414414	13.1667	59	93.5	28	228	AQKREVK	PYKRVEE	GCNCARAARMGNGARGTNAA	TCYTCNACNCKYTTRTANGG	1024	1024	62.2	94	59.9026
Lep_909	XP_012547852.1_9634724_9635733	783	11	45	297	DWALCGTD	EQFTIVIL	GAYTGGGCNYTNTGYGGNACNGA	ARDATNACDATNGTRAAYTGYTC	2048	2304	0.514286	44.3333	62.4	92	20	305	FLLQFEC	TYEREAV	TTYYTNYTNCARTTYGARTG	ACNGCYTCNCKYTCRTANGT	1024	1024	59.8	90.5	59.8944
Lep_910	XP_004926417.1_16814085_16814711	366	11	50	163	PPQHGLYG	QWISIFRN	CCNCCNCARCAYGGNYTNTAYGG	TTNCKRAADATNSWDATCCAYTG	4096	4608	0.214953	8.25	50.9	93.5	33	177	GLTVIPQ	WDPVLGF	GGNYTNACNGTNATHCCNCA	AANCCNARNACNGGRTCCCA	6144	1024	64.8	100	59.8461
Lep_911	XP_004926883.1_9939701_9940712	555	10	28	204	LALKYNPE	EGDQGPTR	YTNGCNYTNAARTAYAAYCCNGA	CKNGTNGGNCCYTGRTCNCCYTC	8192	4096	0.435294	24.0909	61.2	94	1	212	MGFDYYG	IPADVIF	ATGGGNTTYGAYTAYTAYGG	AADATNACRTCNGCNGGDAT	64	1152	65.7	93	59.7824
Lep_912	XP_004928270.1_7474073_7474670	393	11	43	165	FVSKTMVE	GEKLDDLV	TTYGTNWSNAARACNATGGTNGA	ACNARRTCRTCNARYTTYTCNCC	4096	4096	0.474138	15.25	53.8	96	35	185	GSVQEFM	FYKTARK	GGNWSNGTNCARGARTTYAT	TTNCKNGCNGTYTTRTARAA	2048	1024	64.8	93.5	59.7517
Lep_913	XP_004925346.1_7133373_7134176	540	11	14	185	TYDVKEAE	ENSWPLDR	ACNTAYGAYGTNAARGARGCNGA	CKRTCNARNGGCCANSWRTTYTC	1024	8192	0.604938	32.5	57.1	92	4	263	ENVVLCT	KFNLAEF	GARAAYGTNGTNYTNTGYAC	AAYTCNGCNARRTTRAAYTT	1024	512	61.6	95	59.658
Lep_914	XP_037870454.1_9864689_9865428	522	12	64	229	VQTLQRDN	KNLNVVTD	GTNCARACNYTNCARMGNGAYAA	TCNGTNACNACRTTNARRTTYTT	8192	4096	0.610063	26.7692	55.4	90.5	22	237	IDHLREQ	NVNQNES	ATHGAYCAYYTNMGNGARCA	SWYTCRTTYTGRTTNACRTT	1536	512	57.6	91	59.592
Lep_915	XP_004929501.1_8221387_8222372	687	12	54	274	FAYLPVFN	YVGFVVAE	TTYGCNTAYYTNCCNGTNTTYAA	TCNGCNACNACRAANCCNACRTA	4096	4096	0.816832	60.5385	57.4	95	38	340	DNPASRD	DWRDEES	GAYAAYCCNGCNWSNMGNGA	SWYTCYTCRTCNCKCCARTC	8192	512	45.7	92	59.5488
Lep_916	XP_037869056.1_8430889_8431495	444	10	25	164	CLPEYQGD	PCKGNCGA	TGYYTNCCNGARTAYCARGGNGA	GCNCCRCARTTNCCYTTRCANGG	2048	1024	0.488722	22.4545	65.2	88	3	175	ETDPCNP	CQVINHN	GARACNGAYCCNTGYAAYCC	TTRTGRTTDATNACYTGRCA	256	192	69.7	90.5	59.4773
Lep_917	XP_021205801.2_2432723_2433197	429	11	11	145	QLLDINDN	YNFRVKED	CARYTNYTNGAYATHAAYGAYAA	TCYTCYTTNACNCKRAARTTRTA	3072	1024	0.523438	18.4167	61.7	92.5	3	159	STTAMVK	VGNLKAT	WSNACNACNGCNATGGTNAA	GTNGCYTTNARRTTNCCNAC	4096	2048	58.4	94.5	59.4738
Lep_918	XP_004928614.1_4859464_4860445	354	10	127	236	RKFTDNKP	FFPQLHVP	MGNAARTTYACNGAYAAYAARCC	GGNACRTGNARYTGNGGRAARAA	1024	2048	0.41	9.81818	61.6	92.5	24	341	KYIVKLE	GTDYCTD	AARTAYATHGTNAARYTNGA	TCNGTRCARTARTCNGTNCC	768	512	62.2	98.5	59.3831
Lep_919	XP_037873009.1_3502547_3503314	399	11	105	229	HGGIEMGQ	EVDILTGN	CAYGGNGGNATHGARATGGGNCA	TTNCCNGTNARDATRTCNACYTC	768	6144	0.741379	29.4167	61.9	94	7	242	MIEYIME	VDLLEDT	ATGATHGARTAYATHATGGA	GTRTCYTCNARNARRTCNAC	36	2048	58.6	91	59.3821
Lep_920	XP_004924697.1_11304552_11305029	411	12	16	144	NKNYQKIC	KKVVFEGE	AAYAARAAYTAYCARAARATHTG	TCNCCYTCRAANACNACYTTYTT	192	1024	0.295082	12.3077	64.5	94.5	4	152	MLSNRFP	AKLMLAK	ATGYTNWSNAAYMGNTTYCC	TTNGCNARCATNARYTTNGC	4096	2048	45.9	91	59.3724
Lep_921	XP_037872671.1_6020266_6020698	351	11	16	124	VEVIGAWP	PFAPDMCA	GTNGARGTNATHGGNGCNTGGCC	GCRCACATRTCNGGNGCRAANGG	1536	512	0.343137	10.3333	61.8	98.5	3	133	PAGSHFG	QDVRVRQ	CCNGCNGGNWSNCAYTTYGG	TGNCKNACNCKNACRTCYTG	4096	4096	47.6	100	59.368
Lep_922	XP_004931334.1_6936096_6937323	999	11	51	375	DVSHMLQT	NIRGKDVP	GAYGTNWSNCAYATGYTNCARAC	GGNACRTCYTTNCCNCKDATRTT	4096	3072	0.596215	56.25	56.8	92.5	17	387	GKLVDFA	KMPFVPS	GGNAARYTNGTNGAYTTYGC	SWNGGNACRAANGGCATYTT	1024	1024	62.1	90.5	59.3043
Lep_923	XP_004922937.1_3634768_3635373	447	9	33	173	WTNAKMEI	YKVPDGKP	TGGACNAAYGCNAARATGGARAT	GGYTTNCCRTCNGGNACYTTRTA	128	1024	0.328358	19.9	68.7	94	11	185	HDIPLWA	AFDGEAK	CAYGAYATHCCNYTNTGGGC	TTNGCYTCNCCRTCRAANGC	384	512	66.1	92	59.2684
Lep_924	NP_001243972.1_3207617_3208469	441	11	14	152	GKSHQMVF	CMLGLAHV	GGNAARWSNCAYCARATGGTNTT	ACRTGNGCNARNCCNARCATRCA	2048	4096	0.766129	32.9167	58.1	92.5	6	278	ILGLFPH	EVGGMHL	ATHYTNGGNYTNTTYCCNCA	ARRTGCATNCCNCCNACYTC	6144	512	59.2	95	59.2667
Lep_925	XP_012551041.1_11608117_11609218	360	11	98	209	AQVTVTHQ	NYRRKRMT	GCNCARGTNACNGTNACNCAYCA	GTCATNCKYTTNCKNCKRTARTT	4096	4096	0.519231	8.33333	49.2	96	89	220	AAIYEVT	VTQEIQA	GCNGCNATHTAYGARGTNAC	GCYTGDATYTCYTGNGTNAC	768	384	65	97.5	59.1621
Lep_926	NP_001182009.1_13455095_13456071	426	11	81	214	KTEATVEF	AEENAIKK	AARACNGARGCNACNGTNGARTT	TTYTTDATNGCRTTYTCYTCNGC	2048	768	0.64	19.3333	60.5	89	17	321	YRNDNDQ	WYRAKIE	TAYMGNAAYGAYAAYGAYCA	TCDATYTTNGCNCKRTACCA	256	384	67.7	89	59.1181
Lep_927	XP_012545772.2_3437516_3438402	723	10	69	301	VNLLEHDQ	DPQAHFMV	GTNAAYYTNYTNGARCAYGAYCA	ACCATRAARTGNGCYTGNGGRTC	4096	256	0.647321	51.0909	66.6	95	46	309	KESYKKY	PWVTDFS	AARGARWSNTAYAARAARTA	SWRAARTCNGTNACCCANGG	512	1024	54.3	93	59.1091
Lep_928	XP_004923313.2_3628529_3629033	408	11	13	140	ENNAALPY	EALDEHLF	GARAAYAAYGCNGCNYTNCCNTA	AANARRTGYTCRTCNARNGCYTC	4096	4096	0.527778	13.5	53	90	2	229	ITWGKAF	KKLRCVN	ATHACNTGGGGNAARGCNTT	TTNACRCANCKNARYTTYTT	384	2048	64.4	99.5	59.0969
Lep_929	XP_004925223.3_6022338_6025455	984	12	129	448	KKLNLKGN	AFITLKNL	AARAARYTNAAYYTNAARGGNAA	ARRTTYTTNARNGTDATRAANGC	4096	6144	0.696774	69.3077	48.6	90.5	45	547	LKADLFP	IENKTFM	YTNAARGCNGAYYTNTTYCC	ATRAANGTYTTRTTYTCDAT	2048	192	66.2	82.5	58.9516
Lep_930	XP_037867449.1_15566609_15567623	684	11	100	319	NYHVTRNH	GYGVMCAP	AAYTAYCAYGTNACNMGNAAYCA	GGNGCRCACATNACNCCRTANCC	2048	1024	0.616114	43.0833	60	92.5	42	327	CVAAGIF	GTAMHAV	TGYGTNGCNGCNGGNATHTT	ACNGCRTGCATNGCNGTNCC	1536	512	63.8	86.5	58.9485
Lep_931	XP_021208079.2_14381365_14382856	387	11	62	182	LTTKQYAD	MIKAFGRC	YTNACNACNAARCARTAYGCNGA	CANCKNCCRAANGCYTTDATCAT	4096	1536	0.539823	17.1667	67.1	91.5	17	251	DPDTFGT	FNLMLKC	GAYCCNGAYACNTTYGGNAC	CAYTTNARCATNARRTTRAA	512	512	60.5	87	58.9438
Lep_932	XP_037876455.1_3384239_3384703	357	9	15	125	MAAYFTHC	KGKLCPVC	ATGGCNGCNTAYTTYACNCAYTG	CANACNGGRCANARYTTNCCYTT	512	4096	0.182692	6.1	62.3	98	4	136	NTLDEQK	EIGKDVL	AAYACNYTNGAYGARCARAA	ARNACRTCYTTNCCDATYTC	512	768	69.9	91.5	58.9149
Lep_933	XP_004932845.1_4688583_4689160	351	11	26	134	WRGNGINV	PYAGIDLA	TGGMGNGGNAAYGGNATHAAYGT	GCNARRTCDATNCCNGCRTANGG	1536	6144	0.254902	9.08333	57.3	100	15	142	KMISEGG	VYETLKK	AARATGATHWSNGARGGNGG	TTYTTNARNGTYTCRTANAC	768	1024	55.7	94	58.8856
Lep_934	XP_004926545.1_12000515_12001366	552	11	60	235	AVNAIVFG	GWRCMGRG	GCNGTNAAYGCNATHGTNTTYGG	CCNCKNCCCATRCANCKCCANCC	3072	2048	0.585799	31	51	91	6	254	AGHPLDT	NGACFTA	GCNGGNCAYCCNYTNGAYAC	GCNGTRAARCANGCNCCRTT	2048	512	63.2	99	58.8815
Lep_935	XP_021206488.1_2839029_2839752	498	10	26	183	YCGVGAKY	WGIANRKA	TAYTGYGGNGTNGGNGCNAARTA	GCYTTNCKRTTNGCDATNCCCCA	2048	1536	0.526667	26	61.4	91	1	216	MLDVDGW	DPYLVCG	ATGYTNGAYGTNGAYGGNTG	CCRCANACNARRTANGGRTC	512	1024	65.6	93.5	58.8459
Lep_936	XP_037872821.1_6975183_6978173	1320	11	313	744	KEINLSFN	ANFKELFH	AARGARATHAAYYTNWSNTTYAA	TGRAANARYTCYTTRAARTTNGC	6144	1024	0.699764	95.75	54.3	97.5	289	834	TINLRGN	NPIVRIT	ACNATHAAYYTNMGNGGNAA	GTDATNCKNACDATNGGRTT	6144	2304	55.4	88.5	58.769
Lep_937	XP_004926166.1_9952711_9953570	528	11	101	268	LYCHCVKD	QCLRCRKY	YTNTAYTGYCAYTGYGTNAARGA	TAYTTNCKRCANCKNARRCAYTG	1024	8192	0.767296	49.25	57.8	94.5	17	282	KKLLDDC	DKCLRCE	AARAARYTNYTNGAYGAYTG	TCRCANCKNARRCAYTTRTC	1024	1024	56.8	92	58.5259
Lep_938	XP_021207580.2_10384619_10385958	807	9	151	411	FEAFVVWG	MFAPKGRR	TTYGARGCNTTYGTNGTNTGGGG	CKNCKNCCYTTNGGNGCRAACAT	512	4096	0.448819	22	60.9	94.5	67	454	EAHRLEM	HFKPVKY	GARGCNCAYMGNYTNGARAT	TAYTTNACNGGYTTRAARTG	2048	256	64.8	98.5	58.5139
Lep_939	XP_012546503.1_290142_290775	369	11	43	157	AGYSFYTW	QFEEVLST	GCNGGNTAYWSNTTYTAYACNTG	GTNSWNARNACYTCYTCRAAYTG	8192	8192	0.361111	10.3333	54.2	99.5	33	181	LEIVIPE	YQERSAD	YTNGARATHGTNATHCCNGA	TCNGCNSWNCKYTCYTGRTA	2304	4096	55.8	96.5	58.4952
Lep_940	XP_037867032.1_13079795_13082069	534	12	509	678	YGPPGTGK	DPMQLGPV	TAYGGNCCNCCNGGNACNGGNAA	ACNGGNCCNARYTGCATNGGRTC	8192	2048	0.687117	37.7692	54.4	94	480	750	WFNKNLN	FYDASLV	TGGTTYAAYAARAAYYTNAA	ACNARNSWNGCRTCRTARAA	128	4096	55.8	86.5	58.381
Lep_941	XP_004932936.1_14884009_14884504	354	8	38	147	HCIVWAKH	MENLWKKR	CAYTGYATHGTNTGGGCNAARCA	CKYTTYTTCCANARRTTYTCCAT	384	256	0.475728	7.33333	68.2	98.5	12	187	YECQPKA	PDQRVWS	TAYGARTGYCARCCNAARGC	SWCCANACNCKYTGRTCNGG	128	2048	64.3	97.5	58.3574
Lep_942	XP_037876563.1_7236454_7237346	615	10	88	284	IIPGKDHA	YVVIYDNR	ATHATHCCNGGNAARGAYCAYGC	CKRTTRTCRTADATNACNACRTA	1152	1536	0.648936	36.8182	62.4	92.5	51	299	HEFPVDY	CAKLRLI	CAYGARTTYCCNGTNGAYTA	ATNARNCKNARYTTNGCRCA	256	8192	62.4	91.5	58.2694
Lep_943	XP_037869056.1_8436431_8437064	399	11	57	181	LSCINNKC	CGTNAECQ	YTNWSNTGYATHAAYAAYAARTG	TGRCAYTCNGCRTTNGTNCCRCA	6144	1024	0.474576	20	60.6	87.5	41	204	PYCRPEC	GDPFRYC	CCNTAYTGYMGNCCNGARTG	CARTANCKRAANGGRTCNCC	1024	1024	62.6	93.5	58.2369
Lep_944	XP_012551704.1_2291212_2291943	528	12	38	205	LDVLIHNA	KYFSDCRE	YTNGAYGTNYTNATHCAYAAYGC	TCNCKRCARTCNSWRAARTAYTT	6144	4096	0.515528	21.8462	55.9	94.5	11	229	VFVKKLD	WEISEKI	GTNTTYGTNAARAARYTNGA	ATYTTYTCNSWDATYTCCCA	1024	384	55	87	58.2173
Lep_945	XP_012547641.1_7848709_7849194	381	12	18	136	GFEKGNFV	KTVVSFWR	GGNTTYGARAARGGNAAYTTYGT	CKCCARAANSWNACNACNGTYTT	512	8192	0.330357	9.38462	54.6	98	5	146	AKLALDG	DVSHTKA	GCNAARYTNGCNYTNGAYGG	GCYTTNGTRTGNSWNACRTC	4096	2048	48.8	92.5	58.171
Lep_946	XP_037874837.1_1554991_1555729	591	8	14	202	GRNRFWCD	FACAVTHL	GGNMGNAAYMGNTTYTGGTGYGA	ARRTGNGTNACNGCRCANGCRAA	2048	4096	0.283237	18.6667	62.2	97	6	262	TRKWEVF	GFHTYLA	ACNMGNAARTGGGARGTNTT	GCNARRTANGTRTGRAANCC	512	1024	68.3	99	58.1457
Lep_947	XP_037867681.1_7079677_7080602	369	11	103	217	AIVNANMH	FFSHEYNS	GCNATHGTNAAYGCNAAYATGCA	SWRTTRTAYTCRTGNSWRAARAA	768	4096	0.5	17.25	53.3	89	12	249	CYYIFDP	YPRTNDG	TGYTAYTAYATHTTYGAYCC	CCRTCRTTNGTNCKNGGRTA	96	1024	66.9	94.5	57.8439
Lep_948	XP_004926891.1_9793462_9793878	345	12	10	116	EPGNGSDA	KIAMMTLD	GARCCNGGNAAYGGNWSNGAYGC	TCNARNGTCATCATNGCDATYTT	8192	768	0.28	7.38462	54.2	100	1	127	DPVGCFA	IGIASQA	GAYCCNGTNGGNTGYTTYGC	GCYTGNSWNGCDATNCCDAT	512	4608	56.6	82.5	57.7346
Lep_949	XP_012548874.2_5996349_5997804	621	8	148	346	WFKDDYEI	GWNVWLKA	TGGTTYAARGAYGAYTAYGARAT	GCYTTNARCCANACRTTCCANCC	64	512	0.515625	31.7778	69	96	128	377	ENDKTEF	KAESPYG	GARAAYGAYAARACNGARTT	CCRTANGGNSWYTCNGCYTT	128	2048	63.2	95.5	57.7033
Lep_950	XP_037869831.1_5906013_5912865	2028	5	347	1014	VDILVGWH	GKPQETFM	GTNGAYATHYTNGTNGGNTGGCA	ATRAANGTYTCYTGNGGYTTNCC	3072	1024	0.634945	194.167	66.1	100	199	1074	KLQDAVM	EKYIYNA	AARYTNCARGAYGCNGTNAT	GCRTTRTADATRTAYTTYTC	1024	96	71.5	97	57.6848
Lep_951	XP_004926638.1_397732_398380	549	10	17	191	QEEYNETK	HTKNMGKF	CARGARGARTAYAAYGARACNAA	AAYTTNCCCATRTTYTTNGTRTG	256	256	0.626582	15.3636	67.2	94.5	9	228	IVCSDTK	IIEKQLE	ATHGTNTGYWSNGAYACNAA	TCNARYTGYTTYTCDATDAT	3072	576	58.5	90	57.6836
Lep_952	NP_001040455.1_13873799_13874768	381	11	131	249	GAGGQEAM	HVNTTDSA	GGNGCNGGNGGNCARGARGCNAT	GCNSWRTCNGTNGTRTTNACRTG	4096	8192	0.535714	26	54.2	94.5	83	276	KKMIKEE	QIKNKEI	AARAARATGATHAARGARGA	ATYTCYTTRTTYTTDATYTG	48	96	67	86.5	57.668
Lep_953	XP_004922260.1_3256963_3258167	564	10	160	339	AFEKPSEF	VMTEMLGT	GCNTTYGARAARCCNWSNGARTT	GTNCCNARCATYTCNGTCATNAC	4096	1024	0.346821	19.7273	51.5	99.5	148	371	YMSTPFH	CGFWFEY	TAYATGWSNACNCCNTTYCA	TAYTCRAACCARAANCCRCA	1024	64	66.4	92	57.5771
Lep_954	XP_037866793.1_18603479_18604452	816	10	57	320	RGHFKGYK	YEVKVTAH	MGNGGNCAYTTYAARGGNTAYAA	TGNGCNGTNACYTTNACYTCRTA	2048	2048	0.65625	44.3636	64.4	94	2	328	TAVNFKG	DGEYFST	ACNGCNGTNAAYTTYAARGG	GTNSWRAARTAYTCNCCRTC	512	1024	65.8	82	57.5556
Lep_955	XP_012549302.2_10720353_10721433	465	12	114	260	LTIVEIQG	EEMKLEKC	YTNACNATHGTNGARATHCARGG	CAYTTYTCNARYTTCATYTCYTC	4608	256	0.832117	40.8462	59.3	87	105	353	YVPDEYD	DIRDTID	TAYGTNCCNGAYGARTAYGA	TCDATNGTRTCNCKDATRTC	256	1152	58.8	83.5	57.5221
Lep_956	XP_037872452.1_60037_61672	867	6	100	380	THCQLWFE	QYVKAFHE	ACNCAYTGYCARYTNTGGTTYGA	TCRTGRAANGCYTTNACRTAYTG	512	512	0.439114	42.8571	72.4	97	51	420	FHNTYWQ	QHYRADC	TTYCAYAAYACNTAYTGGCA	CARTCNGCNCKRTARTGYTG	64	512	74.5	97.5	57.5022
Lep_957	NP_001171773.1_10731822_10732257	402	11	20	145	HKHRDSVM	QVDLLIKQ	CAYAARCAYMGNGAYWSNGTNAT	TGYTTDATNARNARRTCNACYTG	8192	6144	0.51	13.5	47.5	91.5	7	160	TYRFTCE	CQCYIGW	ACNTAYMGNTTYACNTGYGA	CANCCDATRTARCAYTGRCA	1024	192	69.2	95	57.3924
Lep_958	XP_012550870.1_4804219_4804867	435	11	15	151	FNIENRAH	KIALEYKL	TTYAAYATHGARAAYMGNGCNCA	ARYTTRTAYTCNARNGCDATYTT	1536	3072	0.684615	31.3333	57.6	94	5	169	VTKALRP	YFKTYEV	GTNACNAARGCNYTNMGNCC	ACYTCRTANGTYTTRAARTA	8192	128	60.8	88.5	57.3804
Lep_959	XP_037867228.1_7798093_7798939	792	7	12	267	VKQRTFEI	PKVINFED	GTNAARCARMGNACNTTYGARAT	TCYTCRAARTTDATNACYTTNGG	2048	768	0.662222	48	68.3	97.5	2	287	NNIEAEQ	DQEQRKA	AAYAAYATHGARGCNGARCA	GCYTTNCKYTGYTCYTGRTC	192	256	67.8	96	57.2349
Lep_960	XP_037870578.1_11857305_11857883	381	11	23	141	CRVQAYPK	TKYFVRYR	TGYMGNGTNCARGCNTAYCCNAA	CKRTANCKNACRAARTAYTTNGT	4096	4096	0.598214	17.1667	60.6	91.5	5	199	IRQQKKV	PCNVTRL	ATHMGNCARCARAARAARGT	ARNCKNGTNACRTTRCANGG	384	4096	61	88.5	56.8779
Lep_961	XP_004930415.2_5114077_5114738	384	11	45	164	GTGEWAFE	CMYVFGGI	GGNACNGGNGARTGGGCNTTYGA	ATNCCNCCRAANACRTACATRCA	1024	512	0.669643	22.5833	67.3	93	25	198	IGRYRHE	PKLSEIC	ATHGGNMGNTAYMGNCAYGA	CADATYTCNSWNARYTTNGG	3072	6144	51.5	89	56.8267
Lep_962	XP_004927563.1_16135108_16136434	348	11	163	270	IGQVLVDK	NPDSFKWL	ATHGGNCARGTNYTNGTNGAYAA	ARCCAYTTRAANSWRTCNGGRTT	6144	2048	0.485149	15.4167	56.1	88	46	338	KLENFKP	PAMAVEF	AARYTNGARAAYTTYAARCC	AAYTCNACNGCCATNGCNGG	256	512	65.8	91.5	56.6799
Lep_963	XP_004927649.1_8640050_8640755	417	11	93	223	GPVAAGKT	YYELRANT	GGNCCNGTNGCNGCNGGNAARAC	GTRTTNGCNCKNARYTCRTARTA	8192	4096	0.443548	20	55.2	88	56	237	KPAPFDY	PHLVIYL	AARCCNGCNCCNTTYGAYTA	ARRTADATNACNARRTGNGG	512	3072	61.6	96	56.6755
Lep_964	XP_037874459.1_54310_55597	549	10	66	240	MLDCAAFP	YYFTLAAD	ATGYTNGAYTGYGCNGCNTTYCC	TCNGCNGCNARNGTRAARTARTA	1024	4096	0.557576	29	59.3	93.5	15	255	HARFLLC	VAWYLTA	CAYGCNMGNTTYYTNYTNTG	GCNGTNARRTACCANGCNAC	8192	1024	53.2	100	56.6098
Lep_965	XP_012549340.1_13274084_13274882	456	11	41	184	LHLDAHPD	IDLDFFST	YTNCAYYTNGAYGCNCAYCCNGA	GTNSWRAARAARTCNARRTCDAT	8192	6144	0.642336	34.9167	49.2	95.5	11	205	IYVVEEH	YDRLEPI	ATHTAYGTNGTNGARGARCA	ATNGGYTCNARNCKRTCRTA	384	2048	63	91	56.5816
Lep_966	XP_012550007.2_13871501_13872042	357	11	18	128	ETVPYSQC	AFGKQREW	GARACNGTNCCNTAYWSNCARTG	CAYTCNCKYTGYTTNCCRAANGC	8192	2048	0.4	8.41667	58.7	96.5	1	136	ECIVVCV	DQVSAYS	GARTGYATHGTNGTNTGYGT	SWRTANGCNSWNACYTGRTC	384	8192	46.6	100	56.4538
Lep_967	XP_004925204.1_6697346_6698622	1026	12	95	428	LMGTPSWA	HIPSYHVF	YTNATGGGNACNCCNWSNTGGGC	AANACRTGRTANSWNGGDATRTG	8192	6144	0.811912	95.6923	46.8	89	36	455	AWIDEDD	PNSGYMA	GCNTGGATHGAYGARGAYGA	GCCATRTANCCNSWRTTNGG	96	1024	58.6	84.5	56.152
Lep_968	XP_037870928.1_17580806_17581642	381	10	52	170	GSDYINAN	WPDFGVPD	GGNWSNGAYTAYATHAAYGCNAA	TCNGGNACNCCRAARTCNGGCCA	6144	1024	0.675676	30.9091	60.7	94.5	23	247	PVNRPKN	MVQTEDQ	CCNGTNAAYMGNCCNAARAA	TGRTCYTCNGTYTGNACCAT	2048	128	64.6	84.5	55.9777
Lep_969	NP_001153674.1_10462633_10463542	366	11	15	128	YGQSMLEC	KYHDIALM	TAYGGNCARWSNATGYTNGARTG	ATNARNGCDATRTCRTGRTAYTT	4096	1536	0.615385	27.25	62.2	90	6	239	EKAFQAC	CQGDSGG	GARAARGCNTTYCARGCNTG	CCNCCNSWRTCNCCYTGRCA	256	2048	57.6	88.5	55.9481
Lep_970	XP_037872945.1_11902534_11903557	585	9	47	233	VDPYQRAY	DNVGGEIS	GTNGAYCCNTAYCARMGNGCNTA	SWDATYTCNCCNCCNACRTTRTC	4096	6144	0.542373	31.5	58.2	98.5	3	322	KARKYVV	TEGFDNI	AARGCNMGNAARTAYGTNGT	ATRTTRTCRAANCCYTCNGT	1024	256	64	90.5	55.9161
Lep_971	XP_021203925.1_12000515_12001266	531	11	20	188	AVNAIVFG	GWRCMGRG	GCNGTNAAYGCNATHGTNTTYGG	CCNCKNCCCATRCANCKCCANCC	3072	2048	0.567901	31.0833	51	91	8	207	YRGVGAP	NGACFTA	TAYMGNGGNGTNGGNGCNCC	GCNGTRAARCANGCNCCRTT	4096	512	60.2	95.5	55.8998
Lep_972	XP_004923557.1_13699408_13700202	345	11	56	162	PLDQRFDF	PMDDVALL	CCNYTNGAYCARMGNTTYGAYTT	ARNARNGCNACRTCRTCCATNGG	4096	4096	0.35	10.5	56.5	97	48	250	ALREREG	EAVRDLH	GCNYTNMGNGARMGNGARGG	TGNARRTCNCKNACNGCYTC	8192	4096	51.6	95	55.7984
Lep_973	XP_004931149.1_12100989_12101776	558	11	53	230	MKRVLDFF	IHDCIAKL	ATGAARMGNGTNYTNGAYTTYTT	ARYTTNGCDATRCARTCRTGDAT	2048	1152	0.748503	44.5	62.7	89.5	12	239	KPNLPNV	AHPLQRP	AARCCNAAYYTNCCNAAYGT	GGNCKYTGNARNGGRTGNGC	1024	4096	54	89.5	55.7658
Lep_974	XP_004927734.1_17478773_17480105	663	8	132	344	AELMQRQP	INGKHTYC	GCNGARYTNATGCARMGNCARCC	CARTANGTRTGYTTNCCRTTDAT	2048	768	0.49505	30.5556	63.8	97	96	401	KRNDLNN	HGHYTVD	AARMGNAAYGAYYTNAAYAA	TCNACNGTRTARTGNCCRTG	1024	512	60.6	97.5	55.7648
Lep_975	XP_037867473.1_13408556_13409939	1185	7	25	411	FNTGVINA	WFANFIVG	TTYAAYACNGGNGTNATHAAYGC	CCNACDATRAARTTNGCRAACCA	1536	384	0.408488	64.5	66.3	98	17	461	VLGMLQF	EVTALFK	GTNYTNGGNATGYTNCARTT	TTRAANARNGCNGTNACYTC	2048	2048	60.9	98	55.6575
Lep_976	XP_037869831.1_5802078_5803408	366	12	31	144	LQDCHQQM	QCEQAETE	YTNCARGAYTGYCAYCARCARAT	TCNGTYTCNGCYTGYTCRCAYTG	512	512	0.598131	20.6154	62.4	89	2	219	QFLAVLP	QVTALVN	CARTTYYTNGCNGTNYTNCC	TTNACNARNGCNGTNACYTG	4096	4096	53	83	55.6105
Lep_977	XP_021203115.2_7093846_7094300	447	10	23	163	ILPPDEKI	CIRGLHHC	ATHYTNCCNCCNGAYGARAARAT	CARTGRTGNARNCCNCKDATRCA	3072	6144	0.708955	20.6364	54.6	96.5	1	178	LFPEYFY	EILQLLC	YTNTTYCCNGARTAYTTYTA	CANARNARYTGNARDATYTC	512	6144	54.5	99	55.5356
Lep_978	XP_021201950.1_14092841_14093414	462	11	17	162	VNNLDLKQ	HYIVGTIR	GTNAAYAAYYTNGAYYTNAARCA	CKDATNGTNCCNACDATRTARTG	4096	4608	0.136691	9.08333	57.6	88	4	173	RKLDTPV	PELMNFD	MGNAARYTNGAYACNCCNGT	TCRAARTTCATNARYTCNGG	4096	256	62.9	91	55.4356
Lep_979	XP_012546503.1_289022_289802	483	9	51	203	ELYGLFKQ	GCPIDAVD	GARYTNTAYGGNYTNTTYAARCA	TCNACNGCRTCDATNGGRCANCC	4096	3072	0.668966	38.2	61.3	90	8	213	ALPEYPD	GQTALHY	GCNYTNCCNGARTAYCCNGA	TARTGNARNGCNGTYTGNCC	2048	2048	63	93.5	54.8581
Lep_980	XP_012544028.1_9883452_9884160	384	7	12	131	QPIVVQTD	KFIPERAV	CARCCNATHGTNGTNCARACNGA	ACNGCNCKYTCNGGDATRAAYTT	3072	3072	0.115044	6.25	62.9	94	3	155	PPVFQNC	YGNKAQC	CCNCCNGTNTTYCARAAYTG	CAYTGNGCYTTRTTNCCRTA	512	256	72.4	99	54.8031
Lep_981	XP_037872223.1_4130342_4131064	738	10	26	263	REEIITAQ	AKKLLTKD	MGNGARGARATHATHACNGCNCA	TCYTTNGTNARNARYTTYTTNGC	4608	8192	0.46087	23.2727	49.9	96	1	278	IPMSEKF	EAEDIYA	ATHCCNATGWSNGARAARTT	GCRTADATRTCYTCNGCYTC	768	192	62.6	93.5	54.5484
Lep_982	NP_001296480.1_10452086_10455344	2034	5	120	789	VHGFTPYF	EFEKVYYP	GTNCAYGGNTTYACNCCNTAYTT	GGRTARTANACYTTYTCRAAYTC	2048	256	0.217523	73.8333	66.8	98.5	79	819	QLDIDHY	MDCKGIE	CARYTNGAYATHGAYCAYTA	TCDATNCCYTTRCARTCCAT	384	96	74	100	54.2614
Lep_983	XP_004927751.2_16022816_16024079	636	6	68	271	LPTMICNI	KGDIFLNT	YTNCCNACNATGATHTGYAAYAT	GTRTTNARRAADATRTCNCCYTT	1536	1536	0.451777	28.2857	66.4	98	4	285	DFFYPNT	CMAIVEA	GAYTTYTTYTAYCCNAAYAC	GCYTCNACDATNGCCATRCA	128	192	69.4	100	54.2386
Lep_984	NP_001296482.1_5264954_5265596	519	9	40	204	AERERNAY	YWPLRGCA	GCNGARMGNGARMGNAAYGCNTA	GCRCANCCNCKNARNGGCCARTA	8192	4096	0.393333	19.7	53.5	98	1	225	MDEYGGP	GCRCPEP	ATGGAYGARTAYGGNGGNCC	GGYTCNGGRCANCKRCANCC	128	1024	60.6	96	54.0112
Lep_985	NP_001091765.1_11891883_11892891	549	7	47	221	DPYLRAYN	DCYFDNVG	GAYCCNTAYYTNMGNGCNTAYAA	CCNACRTTRTCRAARTARCARTC	8192	256	0.5	34.75	63.6	99	34	323	DGEILVK	DAFIGML	GAYGGNGARATHYTNGTNAA	ARCATNCCDATRAANGCRTC	1536	384	66.5	93	53.8592
Lep_986	XP_037872029.1_1004370_1005180	369	10	17	131	ATLTHYYD	KFILHKIL	GCNACNYTNACNCAYTAYTAYGA	ARDATYTTRTGNARDATRAAYTT	4096	2304	0.471698	15	56.4	97	7	153	EVNRQRN	VNLYGAL	GARGTNAAYMGNCARMGNAA	ARNGCNCCRTANARRTTNAC	2048	4096	52.4	95.5	53.7771
Lep_987	XP_037870420.1_9439420_9440937	1017	11	23	353	CKWRSGKE	ENRAGKAE	TGYAARTGGMGNWSNGGNAARGA	TCNGCYTTNCCNGCNCKRTTYTC	4096	4096	0.589506	55.3333	50.5	100	12	464	AASADCP	GDYRNVP	GCNGCNWSNGCNGAYTGYCC	GGNACRTTNCKRTARTCNCC	4096	1024	52.8	86.5	53.6936
Lep_988	XP_012548376.1_5699550_5701747	681	12	433	651	TAPAPPDA	HNHLRLEW	ACNGCNCCNGCNCCNCCNGAYGC	CAYTCNARNCKNARRTGRTTRTG	8192	8192	0.766667	50.1538	44.1	89	300	709	CDRLQPG	CKVKKLR	TGYGAYMGNYTNCARCCNGG	CKNARYTTYTTNACYTTRCA	2048	1024	55.8	90	53.2165
Lep_989	XP_037871473.1_7810431_7811215	372	10	84	199	HFDNVGDQ	AEMILKLV	CAYTTYGAYAAYGTNGGNGAYCA	ACNARYTTNARDATCATYTCNGC	512	3072	0.422018	10.2727	63.7	90	46	250	PEQDLFH	MKGAKLS	CCNGARCARGAYYTNTTYCA	SWNARYTTNGCNCCYTTCAT	512	2048	62.2	84.5	53.1252
Lep_990	NP_001040249.1_14374808_14375786	363	10	55	167	IMTNTYQA	ETIPCQKE	ATHATGACNAAYACNTAYCARGC	TCYTTYTGRCANGGDATNGTYTC	384	768	0.632075	27	66.9	88.5	40	267	VVNTHLD	YPNSGEK	GTNGTNAAYACNCAYYTNGA	TTYTCNCCNSWRTTNGGRTA	2048	2048	57	85	52.7481
Lep_991	NP_001127732.1_16196940_16197706	654	11	21	230	NALWLAWY	CVAVLYCF	AAYGCNYTNTGGYTNGCNTGGTA	AARCARTANARNACNGCNACRCA	2048	4096	0.552764	34.0833	52.7	95.5	6	279	RITVHMN	ANSTTAT	MGNATHACNGTNCAYATGAA	GTNGCNGTNGTNSWRTTNGC	768	8192	50.2	92	52.7211
Lep_992	XP_004925174.2_2640901_2641840	726	12	72	305	QAMARSDI	WARYLKNK	CARGCNATGGCNMGNWSNGAYAT	TTRTTYTTNARRTANCKNGCCCA	8192	2048	0.527919	23.8462	48.1	95.5	31	365	PAPAPAE	KNAAGSP	CCNGCNCCNGCNCCNGCNGA	GGNSWNCCNGCNGCRTTYTT	4096	4096	46.6	91	52.6837
Lep_993	XP_037877800.1_18590955_18592143	645	8	193	399	GAFGTVYG	YEIVTFGA	GGNGCNTTYGGNACNGTNTAYGG	GCNCCRAANGTNACDATYTCRTA	4096	1536	0.369231	21	60.8	95	185	421	VINRKLG	VKAGHTL	GTNATHAAYMGNAARYTNGG	ARNGTRTGNCCNGCYTTNAC	3072	2048	59.1	96.5	52.362
Lep_994	XP_037869948.1_5207127_5207840	396	8	22	145	DGEAQCAD	WCGEADGA	GAYGGNGARGCNCARTGYGCNGA	GCNCCRTCNGCYTCNCCRCACCA	1024	512	0.418803	9.44444	64.2	89	14	190	CVRLDAY	YKFLAQR	TGYGTNMGNYTNGAYGCNTA	CKYTGNGCNARRAAYTTRTA	4096	1024	62	97	52.0991
Lep_995	XP_004924130.1_5069281_5070046	411	8	24	152	EDLVKAGM	CGHYMPPF	GARGAYYTNGTNAARGCNGGNAT	AANGGNGGCATRTARTGNCCRCA	4096	512	0.754098	36.6667	67.6	90	7	201	KVAIVTG	PGIVRTG	AARGTNGCNATHGTNACNGG	CCNGTNCKNACDATNCCNGG	1536	6144	56.7	93	51.5429
Lep_996	XP_037868813.1_15487374_15488562	930	8	61	362	PAAKNRMI	FDSCCIPD	CCNGCNGCNAARAAYMGNATGAT	TCNGGDATRCARCANSWRTCRAA	2048	3072	0.638596	60.2222	53.4	94.5	21	380	YTFEQGP	VMLGGRW	TAYACNTTYGARCARGGNCC	CANCKNCCNCCNARCATNAC	256	4096	62.5	93.5	51.3888
Lep_997	NP_001103812.1_3476154_3476924	381	6	108	226	IEMGQGIN	EVDILTGN	ATHGARATGGGNCARGGNATHAA	TTNCCNGTNARDATRTCNACYTC	576	6144	0.544643	26.2857	63.8	100	3	240	EGVAMIE	DILEDTG	GARGGNGTNGCNATGATHGA	CCNGTRTCYTCNARDATRTC	384	768	65.2	96.5	51.2922
Lep_998	XP_037877067.1_3999282_3999757	363	8	9	121	YISEDCQA	KKIEKLSD	TAYATHWSNGARGAYTGYCARGC	TCNSWNARYTTYTCDATYTTYTT	1536	6144	0.292453	12.2222	54.4	95	1	150	GFLHGHV	TPAKLIF	GGNTTYYTNCAYGGNCAYGT	AADATNARYTTNGCNGGNGT	1024	3072	58.9	100	50.7134
Lep_999	XP_037870838.1_17492358_17492928	408	7	31	158	GWTALHYA	KQLARYMH	GGNTGGACNGCNYTNCAYTAYGC	TGCATRTANCKNGCNARYTGYTT	2048	2048	0.413223	18.25	59.2	98	14	171	RREDEFC	AFIRLDM	MGNMGNGARGAYGARTTYTG	ATRTCNARNCKDATRAANGC	1024	3072	60.8	97	50.4784
Lep_1000	XP_012547382.2_12267292_12267830	420	8	49	180	SGRWQYKT	DFRDVYYE	WSNGGNMGNTGGCARTAYAARAC	TCRTARTANACRTCNCKRAARTC	4096	1024	0.653226	17	59.8	95.5	38	189	VYKFKLN	ATIKSPY	GTNTAYAARTTYAARYTNAA	TANGGNSWYTTDATNGTNGC	512	6144	58.2	93.5	50.4473
Lep_1001	XP_021202540.2_6990781_6991532	501	8	26	184	YRNLTYKH	ECCLRDMI	TAYMGNAAYYTNACNTAYAARCA	ATCATRTCNCKNARRCARCAYTC	4096	1024	0.577181	35.6667	60.1	93.5	14	201	FGDILQG	VGPNGGR	TTYGGNGAYATHYTNCARGG	CKNCCNCCRTTNGGNCCNAC	768	4096	53.9	96.5	50.2007
Lep_1002	XP_021202343.2_6551374_6552505	885	11	102	388	NMCYLSPF	DGLYDFPS	AAYATGTGYTAYYTNWSNCCNTT	SWNGGRAARTCRTANARNCCRTC	4096	8192	0.5	24.4167	48.8	95	65	454	VTYNASE	MPHSMHN	GTNACNTAYAAYGCNWSNGA	TTRTGCATNSWRTGNGGCAT	4096	256	50.4	91.5	49.9936
Lep_1003	XP_004927742.1_17113073_17113931	345	6	86	192	VGLNYKDH	CPIGPCIV	GTNGGNYTNAAYTAYAARGAYCA	ACDATRCANGGNCCDATNGGRCA	2048	2304	0.55	22.4286	62.6	93	76	226	PIHGNDK	NTNQFIH	CCNATHCAYGGNAAYGAYAA	TGDATRAAYTGRTTNGTRTT	384	192	73.4	93	49.9157
Lep_1004	XP_037873314.1_2976195_2976914	567	8	101	281	RGWQRLDV	IYFGADSN	MGNGGNTGGCARMGNYTNGAYGT	TTNSWRTCNGCNCCRAARTADAT	8192	6144	0.458824	15.2222	54.9	92	5	297	GQRLIEF	MVVEECD	GGNCARMGNYTNATHGARTT	TCRCAYTCYTCNACNACCAT	3072	128	64.6	93	49.3792
Lep_1005	XP_037869056.1_8452833_8453466	363	10	59	171	NFKCVSPC	NMKCQNPC	AAYTTYAARTGYGTNWSNCCNTG	CANGGRTTYTGRCAYTTCATRTT	4096	128	0.596154	22.6364	58.9	89	8	183	PSPCGPN	CGLNAIC	CCNWSNCCNTGYGGNCCNAA	CADATNGCRTTNARNCCRCA	8192	1536	51.7	90.5	49.3186
Lep_1006	XP_037866597.1_5598792_5599325	507	8	19	179	SENDLHWE	DTAMLEHL	WSNGARAAYGAYYTNCAYTGGGA	ARRTGYTCNARCATNGCNGTRTC	2048	2048	0.621622	29.3333	59.6	93	11	187	PKVHEIK	FESRTND	CCNAARGTNCAYGARATHAA	TCRTTNGTNCKNSWYTCRAA	384	4096	58.9	90.5	49.1084
Lep_1007	XP_004929517.1_8988831_8989310	384	6	13	132	KTPLMLAQ	QIPYYDKW	AARACNCCNYTNATGYTNGCNCA	CAYTTRTCRTARTANGGDATYTG	8192	384	0.132743	7.57143	61.7	100	5	150	LEPRDKN	CHTCRCL	YTNGARCCNMGNGAYAARAA	ARRCANCKRCANGTRTGRCA	2048	1024	59	100	48.8177
Lep_1008	XP_037866553.1_18633912_18634539	576	7	61	244	LDACVANC	YDFEAAED	YTNGAYGCNTGYGTNGCNAAYTG	TCYTCNGCNGCYTCRAARTCRTA	4096	512	0.605882	39.25	61.2	91	14	252	LIMEICD	NELTFLA	YTNATHATGGARATHTGYGA	GCNARRAANGTNARYTCRTT	288	2048	63.3	90	47.9665
Lep_1009	XP_037876490.1_42607_43594	435	6	27	163	GNVEIVEY	HYAIQEHR	GGNAAYGTNGARATHGTNGARTA	CKRTGYTCYTGDATNGCRTARTG	1536	768	0.407692	25	65.2	93	16	191	GCAPLFV	GDDALRT	GGNTGYGCNCCNYTNTTYGT	GTNCKNARNGCRTCRTCNCC	2048	4096	57.4	100	47.8247
Lep_1010	XP_037871969.1_11178330_11179767	1065	4	41	387	VYPAGFVY	WYFHSLPY	GTNTAYCCNGCNGGNTTYGTNTA	TANGGNARNSWRTGRAARTACCA	4096	4096	0.450746	87	56	100	7	416	PYTEIDW	CWNTYPS	CCNTAYACNGARATHGAYTG	SWNGGRTANGTRTTCCARCA	384	512	71.5	100	47.3639
Lep_1011	XP_004925258.2_2350258_2351061	471	6	25	173	RQQELLKA	IDWHDFVV	MGNCARCARGARYTNYTNAARGC	ACNACRAARTCRTGCCARTCDAT	8192	192	0.147887	12	56.8	100	17	182	GLAPATA	ETVDYPA	GGNYTNGCNCCNGCNACNGC	GCNGGRTARTCNACNGTYTC	8192	512	57.4	100	46.7727
Lep_1012	XP_037872571.1_051374.1_1149606	612	5	89	284	VKSAMDHF	WPPYVTAG	GTNAARWSNGCNATGGAYCAYTT	CCNGCNGTNACRTANGGNGGCCA	2048	2048	0.613636	50.1667	63.1	93.5	32	315	NFDYPLN	FDDIYLG	AAYTTYGAYTAYCCNYTNAA	CCNARRTADATRTCRTCRAA	512	384	64.9	95.5	46.1175
Lep_1013	XP_004927732.2_17681149_17681704	375	5	40	156	CPWVGNCI	GMTTNEQL	TGYCCNTGGGTNGGNAAYTGYAT	ARYTGYTCRTTNGTNGTCATNCC	512	1024	0.626168	25	65.4	97	32	183	CVAKFDH	PFTRGPL	TGYGTNGCNAARTTYGAYCA	ARNGGNCCNCKNGTRAANGG	256	8192	63.8	94	46.1159
Lep_1014	NP_001040203.1_8466527_8468429	1035	4	90	426	ELKPCKGN	DHKPVCAC	GARYTNAARCCNTGYAARGGNAA	CANGCRCANACNGGYTTRTGRTC	2048	1024	0.413374	71.8	66.4	94	30	458	ECFARNH	DDETCIN	GARTGYTTYGCNMGNAAYCA	TTDATRCANGTYTCRTCRTC	512	192	70.3	94.5	46.098
Lep_1015	XP_037869343.1_86892_87492	357	5	48	158	GYKNVRCT	KQTACYDI	GGNTAYAARAAYGTNMGNTGYAC	ATRTCRTARCANGCNGTYTGYTT	2048	512	0.115385	7	67.1	98.5	39	168	TDGFQVK	EVDDTLK	ACNGAYGGNTTYCARGTNAA	TTNARNGTRTCRTCNACYTC	512	1024	68.6	86	45.3776
Lep_1016	XP_012549512.2_7433852_7435259	654	4	278	487	IVIYDKYF	EMAWQIAH	ATHGTNATHTAYGAYAARTAYTT	TGNGCDATYTGCCANGCCATYTC	576	192	0.606061	51	70.3	91	233	495	FTEYLEQ	MIVKDVT	TTYACNGARTAYYTNGARCA	GTNACRTCYTTNACDATCAT	512	192	67.3	96.5	45.2748
Lep_1017	XP_037872453.1_13998794_13999699	900	5	57	348	LPGMPPFP	EDDNAVHK	YTNCCNGGNATGCCNCCNTTYCC	TTRTGNACNGCRTTRTCRTCYTC	4096	512	0.322222	18.6667	55	95	33	360	YHRELAK	QYKIAPE	TAYCAYMGNGARYTNGCNAA	TCNGGNGCDATYTTRTAYTG	2048	384	67.3	100	44.9256
Lep_1018	XP_004931738.1_9430966_9433018	783	3	49	301	FIAQTGDP	YFKMDNVL	TTYATHGCNCARACNGGNGAYCC	ARNACRTTRTCCATYTTRAARTA	1536	256	0.154472	30.25	70.9	100	32	314	CKMKYYN	IHVDFSQ	TGYAARATGAARTAYTAYAA	TGNSWRAARTCNACRTGDAT	32	1536	67.4	100	44.7034
Lep_1019	NP_001269272.1_1668796_1669854	465	7	114	260	ESWRITHH	MVYPTDIK	GARWSNTGGMGNATHACNCAYCA	TTDATRTCNGTNGGRTANACCAT	6144	768	0.635036	29.625	62.4	92	89	306	CDNTYAY	AISHTAC	TGYGAYAAYACNTAYGCNTA	CANGCNGTRTGNSWDATNGC	256	6144	56.9	85	44.1391
Lep_1020	NP_001077080.1_12658842_12660220	636	6	134	337	SAKMKNMF	FFGAGFET	WSNGCNAARATGAARAAYATGTT	GTYTCRAANCCNGCNCCRAARAA	512	1024	0.897297	71.4286	58.9	91	124	473	LRQNLTP	PFGEGPR	YTNMGNCARAAYYTNACNCC	CKNGGNCCYTCNCCRAANGG	8192	2048	52.2	95.5	43.6624
Lep_1021	XP_021204623.2_129828_130697	468	6	66	213	VRVVGYDE	NILAEWVS	GTNMGNGTNGTNGGNTAYGAYGA	SWNACCCAYTCNGCNARDATRTT	8192	6144	0.148936	12	55	100	26	223	AARRWKE	KQARVYL	GCNGCNMGNMGNTGGAARGA	ARRTANACNCKNGCYTGYTT	2048	2048	58.2	91.5	43.4999
Lep_1022	XP_037876490.1_44459_45345	396	4	102	225	RPVFKAQA	HVAAIPYN	MGNCCNGTNTTYAARGCNCARGC	TTRTANGGDATNGCNGCNACRTG	4096	3072	0.428571	26	61.6	94	13	249	CIDLWTW	DQPNKFG	TGYATHGAYYTNTGGACNTG	CCRAAYTTRTTNGGYTGRTC	384	128	71.3	94.5	43.219
Lep_1023	XP_037869142.1_17578889_17580130	390	4	256	377	GLHWLATM	DEAQNIKN	GGNYTNCAYTGGYTNGCNACNAT	TTYTTDATRTTYTGNGCYTCRTC	8192	384	0.0782609	6.4	64.1	100	248	390	ALREYQH	WQMLLNF	GCNYTNMGNGARTAYCARCA	AARTTNARNARCATYTGCCA	2048	256	65	94.5	43.1283
Lep_1024	XP_037873090.1_141545_142306	408	5	70	197	AFERGEDP	NELVKRTI	GCNTTYGARMGNGGNGARGAYCC	ATNGTNCKYTTNACNARYTCRTT	2048	8192	0.45	23.3333	59.3	97.5	51	211	HQGVFRV	FPQDVAP	CAYCARGGNGTNTTYMGNGT	GGNGCNACRTCYTGNGGRAA	1024	512	61.6	92.5	43.0549
Lep_1025	XP_012550721.2_7871054_7871881	378	6	75	192	NLYRKHDA	VKKQLSKP	AAYYTNTAYMGNAARCAYGAYGC	GGYTTNSWNARYTGYTTYTTNAC	2048	8192	0.441441	18.4286	52	95	20	210	CPLKIKY	KGTSEKN	TGYCCNYTNAARATHAARTA	TTYTTYTCNSWNGTNCCYTT	768	2048	57.8	97.5	42.9541
Lep_1026	XP_004931553.1_10215546_10216185	444	5	29	168	KVAFSDKY	INFYFLPT	AARGTNGCNTTYWSNGAYAARTA	GTNGGNARRAARTARAARTTDAT	4096	1536	0.368421	26.5	58.2	97.5	8	181	WRKLATN	YDNTISL	TGGMGNAARYTNGCNACNAA	ARNSWDATNGTRTTRTCRTA	2048	3072	58.8	95.5	42.8986
Lep_1027	NP_001040308.1_289022_289790	426	6	38	171	LYKQGTEG	HWAADRDA	YTNTAYAARCARGGNACNGARGG	GCRTCNCKRTCNGCNGCCCARTG	2048	1024	0.850394	44.1429	56.7	87.5	28	201	DNNQLLE	QTALHYA	GAYAAYAAYCARYTNYTNGA	GCRTARTGNARNGCNGTYTG	1024	1024	55.8	89.5	39.671
Lep_1028	XP_037871429.1_2968128_2973099	1995	4	686	1342	CFPGSTDP	DPRCPKPT	TGYTTYCCNGGNWSNACNGAYCC	GTNGGYTTNGGRCANCKNGGRTC	8192	4096	0.472266	98.4	46.4	97	643	1441	TDPRCPK	TDPRCPK	ACNGAYCCNMGNTGYCCNAA	TTNGGRCANCKNGGRTCNGT	2048	2048	59.6	96	39.2846
Lep_1029	XP_004930394.1_4016980_4017711	630	3	12	213	DAINKTNH	AMVPNMWL	GAYGCNATHAAYAARACNAAYCA	ARCCACATRTTNGGNACCATNGC	768	256	0.34359	38.5	67.3	90	1	221	MWMDHRA	NEAGQSA	ATGTGGATGGAYCAYMGNGC	GCNSWYTGNCCNGCYTCRTT	32	2048	59.7	100	39.119
Lep_1030	XP_037873081.1_7900074_7900670	432	3	73	208	DKCQFAHG	AQGTAFAF	GAYAARTGYCARTTYGCNCAYGG	AANGCRAANGCNGTNCCYTGNGC	256	4096	0.247788	16.25	60.6	98	65	223	EAGVCKY	PEEDRLP	GARGCNGGNGTNTGYAARTA	GGNARNCKRTCYTCYTCNGG	512	2048	63.4	95	38.3366
Lep_1031	XP_037870928.1_17579227_17580205	837	2	28	298	HTDFELQY	YCNGPLKA	CAYACNGAYTTYGARYTNCARTA	GCYTTNARNGGNCCRTTRCARTA	1024	2048	0.398467	80.6667	67.4	94	18	316	TLTWERP	FTAPDKF	ACNYTNACNTGGGARMGNCC	AAYTTRTCNGGNGCNGTRAA	2048	512	59.9	100	38.3057
Lep_1032	XP_021208445.2_12022520_12023426	891	4	21	309	GAFECLVE	GDLVTAKK	GGNGCNTTYGARTGYYTNGTNGA	TTYTTNGCNGTNACNARRTCNCC	4096	8192	0.694245	64.2	56.8	91	4	344	LYVYNLG	EICTGNI	YTNTAYGTNTAYAAYYTNGG	ATRTTNCCNGTRCADATYTC	2048	384	59.5	91	37.7737
Lep_1033	XP_037877043.1_12919125_12920796	1116	2	84	447	QFEVMAYP	YVKNFFGC	CARTTYGARGTNATGGCNTAYCC	CANCCRAARAARTTYTTNACRTA	256	512	0.614035	125.333	70.5	88	37	487	FYNSYCG	HNEVNLR	TTYTAYAAYWSNTAYTGYGG	CKNARRTTNACYTCRTTRTG	512	1024	57.8	96.5	37.5963
Lep_1034	XP_004924090.1_12872127_12873177	609	3	48	242	LFKQGDGY	QDTQLCLW	YTNTTYAARCARGGNGAYGGNTA	CANARRCANARYTGNGTRTCYTG	2048	4096	0.410811	23	60.9	96	28	252	GQLYVYN	TEDVLRP	GGNCARYTNTAYGTNTAYAA	GGNCKNARNACRTCYTCNGT	1024	4096	61.6	93	37.0603
Lep_1035	NP_001040273.1_12316512_12316995	390	2	20	141	EGKPAEFK	TKCAFNHS	GARGGNAARCCNGCNGARTTYAA	SWRTGRTTRAANGCRCAYTTNGT	1024	2048	0.130435	14.6667	64.2	97	9	150	TADRGIC	QIFAYAV	ACNGCNGAYMGNGGNATHTG	ACNGCRTANGCRAADATYTG	3072	384	65.8	96.5	36.7335
Lep_1036	XP_004934072.3_1146507_1147452	624	2	59	258	IHTGEKPY	KIHKRTHT	ATHCAYACNGGNGARAARCCNTA	GTRTGNGTNCKYTTRTGDATYTT	1536	1536	0.446237	57.6667	62.8	94	32	271	HTAEKPY	EKPYVCE	CAYACNGCNGARAARCCNTA	TCRCANACRTANGGYTTYTC	512	256	71.6	89.5	36.7056
Lep_1037	XP_037871423.1_2968128_2970383	2067	2	128	808	KCFPGSTD	DPKCPQPF	AARTGYTTYCCNGGNWSNACNGA	AANGGYTGNGGRCAYTTNGGRTC	8192	1024	0.290909	113.333	53.8	97	78	830	TDPRCPK	PFPDENE	ACNGAYCCNMGNTGYCCNAA	TCRTTYTCRTCNGGRAANGG	2048	256	62.8	96.5	36.527
Lep_1038	XP_037870422.1_3130832_3131818	387	4	212	332	DELFQRDV	DDFNWLAP	GAYGARYTNTTYCARMGNGAYGT	GGNGCNARCCARTTRAARTCRTC	2048	512	0.473684	27	61.6	91	122	344	PRKKFGF	PNWSILD	CCNMGNAARAARTTYGGNTT	TCNARDATNSWCCARTTNGG	1024	3072	56.2	89.5	36.3567
Lep_1039	XP_037871427.1_2968128_2971679	2067	3	135	815	TDPRCPKP	DPRCPKPT	ACNGAYCCNMGNTGYCCNAARCC	GTNGGYTTNGGRCANCKNGGRTC	4096	4096	0.4625	110	49.2	98	9	892	RCPKPTT	CYPGSTD	MGNTGYCCNAARCCNACNAC	TCNGTNSWNCCNGGRTARCA	2048	4096	55	95	36.1756
Lep_1040	XP_004934041.2_1017032_1017803	396	2	68	191	TGEKPYIC	YVCDVCEK	ACNGGNGARAARCCNTAYATHTG	TTYTCRCANACRTCRCANACRTA	1536	512	0.508621	37	68.5	88	20	220	VCEKRFT	VCDMCNK	GTNTGYGARAARMGNTTYAC	TTRTTRCACATRTCRCANAC	512	64	69.5	89.5	35.4319
Lep_1041	XP_037871421.1_2968128_2969792	456	3	497	640	CPKPTTPE	KDPKCPQP	TGYCCNAARCCNACNACNCCNGA	GGYTGNGGRCAYTTNGGRTCYTT	4096	512	0.344538	23	53.2	100	450	663	TDPRCPK	PFPDENE	ACNGAYCCNMGNTGYCCNAA	TCRTTYTCRTCNGGRAANGG	2048	256	62.8	88	34.9903
Lep_1042	XP_037870928.1_17574136_17574602	360	2	33	144	VPGRAYNI	KTMAGKVT	GTNCCNGGNMGNGCNTAYAAYAT	GTNACYTTNCCNGCCATNGTYTT	8192	1024	0.382353	25.3333	61.8	97	13	153	LYVEKEG	WPAALDL	YTNTAYGTNGARAARGARGG	ARRTCNARNGCNGCNGGCCA	512	2048	59	93	33.8708
Lep_1043	NP_001037534.1_9612036_9612498	363	3	24	136	WREDIGIN	MERWRRNI	TGGMGNGARGAYATHGGNATHAA	ATRTTNCKNCKCCANCKYTCCAT	1152	2048	0.264151	16.75	55.9	92	6	146	IPRDYTA	AIATGTV	ATHCCNMGNGAYTAYACNGC	ACNGTNCCNGTNGCDATNGC	1536	3072	58.7	93	33.5597
Lep_1044	XP_037868947.1_1182933_1184054	477	2	139	289	TAYDMQKK	AFDSDDES	ACNGCNTAYGAYATGCARAARAA	SWYTCRTCRTCNSWRTCRAANGC	256	8192	0.522059	33.3333	52.5	97	85	309	TIFGWEH	IKKRPSV	ACNATHTTYGGNTGGGARCA	ACNSWNGGNCKYTTYTTDAT	192	6144	62.3	96.5	33.4949
Lep_1045	XP_004925830.1_17880819_17881353	561	2	17	195	EKGDRLEI	HYQRAPIY	GARAARGGNGAYMGNYTNGARAT	TADATNGGNGCNCKYTGRTARTG	4096	3072	0.185185	26.6667	57.4	100	7	203	SSNNEQE	TNKHGEK	WSNWSNAAYAAYGARCARGA	TTYTCNCCRTGYTTRTTNGT	4096	256	56.6	93	32.954
Lep_1046	NP_001243964.1_7604424_7605023	375	2	24	140	QEATYIFA	NTHFSFDP	CARGARGCNACNTAYATHTTYGC	GGRTCRAANSWRAARTGNGTRTT	768	2048	0.568627	37.6667	59.4	88	12	157	TKFDAVI	EIGGIHL	ACNAARTTYGAYGCNGTNAT	ARRTGDATNCCNCCDATYTC	512	1152	64.3	93	32.7273
Lep_1047	XP_037869443.1_1874775_1875644	609	2	53	247	ADRFTPDE	CPAFLKTA	GCNGAYMGNTTYACNCCNGAYGA	GCNGTYTTNARRAANGCNGGRCA	4096	4096	0.458101	39	60.2	94	39	291	CLVSTEP	TTDVLRY	TGYYTNGTNWSNACNGARCC	TANCKNARNACRTCNGTNGT	8192	8192	49	100	32.3877
Lep_1048	XP_037874715.1_1355593_1356291	372	2	45	160	DTQTLADV	CGHNQLAH	GAYACNCARACNYTNGCNGAYGT	TGNGCNARYTGRTTRTGNCCRCA	4096	2048	0.277778	24.6667	57.8	88	7	179	ECVQQLA	AVHAGDE	GARTGYGTNCARCARYTNGC	TCRTCNCCNGCRTGNACNGC	512	1024	61.4	96.5	32.0533

## Sheet: Use for primer synthesis
Primer name	Nucleotide Sequence of Primer (5' to 3')	Number of base pair
Lep_1_F1	ATHACNGCNGARAARTAYTT	20
Lep_1_R1	CARTCRTARTTNACRTADAT	20
Lep_1_F2	ATHTTYACNAARATGGARAAYCA	23
Lep_1_R2	ATNACCATCCAYTTRTGYTCRAA	23
Lep_2_F1	GTNAARTTYATGTAYGAYTG	20
Lep_2_R1	TCNGCRCARTGRTACCARTT	20
Lep_2_F2	GGNTGYATHATGGCNGAYGARAT	23
Lep_2_R2	TTCCARTCNGGRTCRAACATDAT	23
Lep_3_F1	ACNTAYGARGAYCCNAAYCA	20
Lep_3_R1	TTCATDATYTTYTTYTGRTG	20
Lep_3_F2	ATGGGNCARTTYGARCAYCCNAA	23
Lep_3_R2	GTNCKYTCYTTYTGCCARCARTC	23
Lep_4_F1	YTNCAYTAYGCNAAYTGYAA	20
Lep_4_R1	ATRTCCATRTTNGGNGTYTT	20
Lep_4_F2	GGNGAYGARATGAAYGCNCAYTT	23
Lep_4_R2	ATNCCNARNGTNACRTTCATRTC	23
Lep_5_F1	AARAARTAYCARGARTGGTT	20
Lep_5_R1	TCYTCRTARTCYTGRCACCA	20
Lep_5_F2	CCNGARAARGAYAAYATHATGAA	23
Lep_5_R2	CARTAYTGYTCRAANGTYTCCCA	23
Lep_6_F1	GARTGYGTNAARGAYATHCA	20
Lep_6_R1	TCRCADATRAANCCYTTYTG	20
Lep_6_F2	GARATHGGNCARTGYMGNGCNTG	23
Lep_6_R2	TANCKYTTRAARTCCCARTTRTG	23
Lep_7_F1	ATGAARMGNGARTTYGCNTT	20
Lep_7_R1	CKNACCATYTTRTCRAARTG	20
Lep_7_F2	AAYGCNTAYACNAARGTNTGYGC	23
Lep_7_R2	ATNGCNARYTCRTTRTARTCCAT	23
Lep_8_F1	CARGTNGARCCNAARAAYGA	20
Lep_8_R1	TTNCCRTTRTARAACCAYTC	20
Lep_8_F2	ATHGARTGGTAYTTYAAYGGNAA	23
Lep_8_R2	CCRTTRTGRTACCAYTCDATYTT	23
Lep_9_F1	GGNGARATHAAYGAYAARAT	20
Lep_9_R1	TGNGTCCADATRTCRTAYTC	20
Lep_9_F2	TGYTGGGAYGARCCNGCNATHAA	23
Lep_9_R2	ACNARRTTNCCRAACCAYTGRTG	23
Lep_10_F1	GAYTAYATHGARGARGCNAA	20
Lep_10_R1	ARDATYTCRTCCATCATYTG	20
Lep_10_F2	GARTAYTGGTAYCARATGTTYAA	23
Lep_10_R2	TCNGTNGGYTGDATRTGCATRAA	23
Lep_11_F1	AAYGARYTNGGNGAYCAYTT	20
Lep_11_R1	ACRTTDATNGGRTCRAANCC	20
Lep_11_F2	AAYACNCCNTTYTGGGAYATHCA	23
Lep_11_R2	TTRTCRCACATNGGNACCCAYTG	23
Lep_12_F1	ACNGTNCARAARATHAAYTT	20
Lep_12_R1	ATNARRTARTCRTCYTGYTC	20
Lep_12_F2	TGGAARGAYGTNGARCARCAYCC	23
Lep_12_R2	ATRTCYTGDATNGCRTTRTARTC	23
Lep_13_F1	GCNTAYGCNTTYCCNAARTG	20
Lep_13_R1	GCNARNACRTTNCCRTCYTT	20
Lep_13_F2	GCNGTNAARATGCARTTYTGYTA	23
Lep_13_R2	TGNGTCATNCCRAARTANGGYTG	23
Lep_14_F1	TAYGCNTTYACNGTNGCNAT	20
Lep_14_R1	GGRAACCARTACCARTAYTG	20
Lep_14_F2	CCNGAYTAYGTNAAYATGTGYCA	23
Lep_14_R2	GCCATNACRTCYTCRTGYTTRTT	23
Lep_15_F1	GGNTAYATGGAYAAYCAYAA	20
Lep_15_R1	SWDATYTCNGGRTCNGTRTC	20
Lep_15_F2	ATHMGNAARTGGGTNGARAAYCA	23
Lep_15_R2	GCRTAYTTRCANGTRAANGGRTT	23
Lep_16_F1	TGGATGGARTGGCARCCNGA	20
Lep_16_R1	ACCATYTCRTCYTCNGGRAA	20
Lep_16_F2	TGGCARACNTAYATHAAYTTYGA	23
Lep_16_R2	ATRTARTCRAANACYTCYTCCCA	23
Lep_17_F1	GARCARATHTTYAARAAYGC	20
Lep_17_R1	ARRTGNARNCKYTTYTGYTC	20
Lep_17_F2	AAYCARTAYGGNGARGCNATHTG	23
Lep_17_R2	TTYTGNGCNGTRCAYTGRTACCA	23
Lep_18_F1	ATHGARGTNGARAARGGNAA	20
Lep_18_R1	TTYTTYTCRCANGCRAARTA	20
Lep_18_F2	TAYAAYATHGAYGARAARAARTT	23
Lep_18_R2	TGDATNACCATRTGYTCNGGRAA	23
Lep_19_F1	GARMGNCAYGTNATGCARAT	20
Lep_19_R1	TANGCNACYTTRCADATRTT	20
Lep_19_F2	CCNGGNTAYGTNTGYTGGAARAA	23
Lep_19_R2	TTNGGRTCNARRTAYTTYTCCAT	23
Lep_20_F1	AARYTNCAYCCNGTNCARGA	20
Lep_20_R1	TCRTCYTCYTTYTTNGGDAT	20
Lep_20_F2	TTYTGYACNCCNGGNATHGTNAT	23
Lep_20_R2	GTYTCNARRTARAARTGYTCYTG	23
Lep_21_F1	CARTGYATHGAYTTYGARCA	20
Lep_21_R1	ARNGGYTTDATCATRTCDAT	20
Lep_21_F2	GCNTGYAAYTGGTGYATHTAYGA	23
Lep_21_R2	TCDATRTARTGYTTRTGRTTCCA	23
Lep_22_F1	TAYGAYGTNACNTTYATHAA	20
Lep_22_R1	ARDATNACRTTRTTRTCCCA	20
Lep_22_F2	GGNATGAAYTGGCARATHCCNTA	23
Lep_22_R2	GGYTCNGTRTTYTTNACRTGRAA	23
Lep_23_F1	ACNGARAAYGAYGTNGAYAA	20
Lep_23_R1	TCYTGRTGNGTYTTNACRTA	20
Lep_23_F2	TGYGARCARGCNGTNAAYGAYCA	23
Lep_23_R2	CAYTGRTCYTTCATRTTYTCRTA	23
Lep_24_F1	GAYAAYCCNCCNATHTTYGA	20
Lep_24_R1	GTRTANGCCCAYTTNGGRTT	20
Lep_24_F2	AARCARTTYGCNGTNGAYCCNGA	23
Lep_24_R2	TCRAANACNGGYTCRTGRTCRTT	23
Lep_25_F1	AARTGGGTNTGYTTYGARTA	20
Lep_25_R1	TTDATYTGRTCCATNGTNCC	20
Lep_25_F2	GGNGARAAYGAYTTYATGATHTG	23
Lep_25_R2	GCNGCRTAYTTNCKYTCRAARTC	23
Lep_26_F1	AARGARCAYCCNGAYGCNTG	20
Lep_26_R1	ATRAANACYTGYTCYTGRTC	20
Lep_26_F2	CARTGYGARGGNATHAARAARTA	23
Lep_26_R2	ARYTTCATYTCRAADATRTANCC	23
Lep_27_F1	YTNTAYTGYAARTTYGARTA	20
Lep_27_R1	TTNGCRTARAACCANGTRTC	20
Lep_27_F2	GARAAYGCNCARTTYACNTAYAA	23
Lep_27_R2	TTRTAYTTRTTYTCYTGCATRAA	23
Lep_28_F1	GGNTGYGARCARATHTGYAT	20
Lep_28_R1	TTYTTYTGNGTCCARTCRTA	20
Lep_28_F2	TAYATHTAYTGGGTNGARTTYAA	23
Lep_28_R2	TTRTTRTCNGCRTARTCRAAYTC	23
Lep_29_F1	TTYTGGCCNGAYATHGARGA	20
Lep_29_R1	GTNGCNACNCCCCARTAYTG	20
Lep_29_F2	ATHYTNGAYTTYGCNCAYAAYGA	23
Lep_29_R2	TTYTCYTGDATNACNGCRAARTC	23
Lep_30_F1	GARAARTAYTTYACNCAYGC	20
Lep_30_R1	ACNGTRAAYTGDATNGCRTT	20
Lep_30_F2	TGGATHCCNGAYYTNTTYATGAA	23
Lep_30_R2	CCCATYTTCCANGCRTARAARTG	23
Lep_31_F1	AAYGARTAYTTYGCNATHAA	20
Lep_31_R1	TCNGCCATRTANGTRAARTC	20
Lep_31_F2	CAYGTNTGYTTYGTNATGGARTA	23
Lep_31_R2	AANGCYTGYTTYTTNACRTCYTC	23
Lep_32_F1	CARATGTAYMGNAAYTTYAA	20
Lep_32_R1	ATRTARTCYTCNGGRTTYTG	20
Lep_32_F2	GTNGARCCNAAYCARAARTGGTT	23
Lep_32_R2	ATRTAYTGCCANACYTTNGTYTC	23
Lep_33_F1	MGNAARMGNGAYGAYCCNCA	20
Lep_33_R1	GTYTCRTARTTRCANACRTC	20
Lep_33_F2	TTYGAYGGNAARATHGTNTAYAA	23
Lep_33_R2	TCYTGRTAYTTRTARTGCCARTT	23
Lep_34_F1	YTNCCNATHGARGCNGARAT	20
Lep_34_R1	TCRTTRTAYTCCATNGGDAT	20
Lep_34_F2	AAYMGNGARATHTGGGTNAAYGA	23
Lep_34_R2	TCRCARTCCCANGTRTARTTYTT	23
Lep_35_F1	YTNCCNAARCCNAAYTAYTT	20
Lep_35_R1	GTYTGNCCNGGNACRAAYTT	20
Lep_35_F2	MGNGAYGTNATGYTNGCNAARGA	23
Lep_35_R2	TGYTCNCCRTTYTCNGTRAANAC	23
Lep_36_F1	ATHACNGTNTGYAAYATGGA	20
Lep_36_R1	ATRTCCATNACNACYTCRAA	20
Lep_36_F2	GTNGGNGARTGYAAYATHCARTA	23
Lep_36_R2	CCNACNGCRCACCARTCRAAYTC	23
Lep_37_F1	GARAAYYTNACNCCNTGGAA	20
Lep_37_R1	ATRTARAANCCRTGRTTNGC	20
Lep_37_F2	ATGATHCAYAAYACNAAYTAYCA	23
Lep_37_R2	TCNGGNGGRTAYTCYTGCCAYTT	23
Lep_38_F1	ATGGARCAYCAYACNGAYTG	20
Lep_38_R1	CARTCNGTYTCRTCYTGNCC	20
Lep_38_F2	AAYGCNCCNAARGGNTTYTGYAT	23
Lep_38_R2	GTYTTNARRTCNACRTTRAACCA	23
Lep_39_F1	GAYWSNAARACNTTYGTNGA	20
Lep_39_R1	GCRTCRTAYTTYTCRAACAT	20
Lep_39_F2	TTYAARGARATHTAYTAYTGGGA	23
Lep_39_R2	CANGCRTTNGGRAARTCCCAYTG	23
Lep_40_F1	GAYTGYTTYGARGCNGAYCA	20
Lep_40_R1	CCNARRTTYTGRTTRTAYTT	20
Lep_40_F2	CAYATHGCNGAYCARGCNAAYTA	23
Lep_40_R2	GCRTTNCCRTCRTAYTGRTAYTT	23
Lep_41_F1	GCNCCNGTNGAYATGTAYGT	20
Lep_41_R1	TGNARYTCYTTYTTCATRTA	20
Lep_41_F2	GTNGARAARTGYTAYTTYGAYCC	23
Lep_41_R2	CCYTTNGTRAADATRTCYTCCAT	23
Lep_42_F1	TAYATHTTYAAYGTNTTYGA	20
Lep_42_R1	GCNACRTCRTCYTCYTGYTT	20
Lep_42_F2	AAYYTNGAYAARGCNGTNGARCA	23
Lep_42_R2	TCCCANACYTCRTCCATYTTYTC	23
Lep_43_F1	CAYGCNGGNGARTAYGAYAA	20
Lep_43_R1	TCRTANGCRAARTCRCAYTT	20
Lep_43_F2	GAYYTNGCNACNTTYTAYCARAA	23
Lep_43_R2	TTNACNGCYTTRTCRAARTCNGT	23
Lep_44_F1	ACNAAYTAYGGNTTYCARAA	20
Lep_44_R1	TCNGTNGCNGGRTTCATRCA	20
Lep_44_F2	YTNACNCARATHAAYGTNGARCC	23
Lep_44_R2	ACCCARTGNCCYTCYTGCATNGC	23
Lep_45_F1	CCNAARATHGTNTGYGARAC	20
Lep_45_R1	ATNGCRTARTARTTNCCRTT	20
Lep_45_F2	TGGAARATHATGGAYAAYAARGG	23
Lep_45_R2	TTDATNGTCCARTTRTARCARTC	23
Lep_46_F1	ACNCARAARATHTAYCAYGT	20
Lep_46_R1	ACRTCRTGDATRAAYTTYTC	20
Lep_46_F2	TAYACNTGYCCNTTYGTNGARAA	23
Lep_46_R2	ARYTTNGTYTGCATNCCCCARTA	23
Lep_47_F1	TTYAARGARGARCARATHTA	20
Lep_47_R1	AADATNCKCCANGCYTCYTT	20
Lep_47_F2	YTNGGNAARGARATGGTNCARAA	23
Lep_47_R2	TCRTTNCKNACRAARTGCATYTG	23
Lep_48_F1	GARGGNGAYATHAAYGARTG	20
Lep_48_R1	CCRTCCCARTTRCAYTCNGC	20
Lep_48_F2	AAYGAYTAYCAYTGYAAYTGYAA	23
Lep_48_R2	CCRTTNGCRTARTGYTTYTGRCA	23
Lep_49_F1	AAYTAYATGCARTTYATHGA	20
Lep_49_R1	TTRAARTTYTTYTGNGCRTA	20
Lep_49_F2	CAYYTNGARGCNGARATGTAYAA	23
Lep_49_R2	ARRTCNACCCANGTYTCRTTDAT	23
Lep_50_F1	ATGATHGTNCAYATHTGYAA	20
Lep_50_R1	CKRTANGTNACRAACCANGT	20
Lep_50_F2	CARTAYTTYGTNAARATHGGNTG	23
Lep_50_R2	AAYTTYTCNACCATDATRTGRTA	23
Lep_51_F1	GGNCARAAYYTNAARTTYGA	20
Lep_51_R1	AADATYTCYTTRTTYTTCAT	20
Lep_51_F2	YTNCARCAYATGGAYGARAAYCC	23
Lep_51_R2	CARTCCATYTGDATNACCCARTT	23
Lep_52_F1	TAYCARGCNCCNGAYGARTG	20
Lep_52_R1	TCDATYTCRAARTARTTNCC	20
Lep_52_F2	ATHGARTAYTGYAARATHGGNAA	23
Lep_52_R2	ATCATNGCRTARTCRAACCAYTC	23
Lep_53_F1	ATGAARGARGCNAARCAYTG	20
Lep_53_R1	CAYTGNCKDATRTGYTCNAC	20
Lep_53_F2	CARATHYTNAARTGYATGTGGTG	23
Lep_53_R2	AANACNGCNGTYTCDATYTTRTC	23
Lep_54_F1	GCNATHGAYGARGTNCAYTG	20
Lep_54_R1	TCYTGRTARTARTTYTCCAT	20
Lep_54_F2	CAYGAYTTYMGNCCNGAYTAYAA	23
Lep_54_R2	ACRTCNGGYTTRTCDATNCCCAT	23
Lep_55_F1	GARAARAAYGGNYTNAARCA	20
Lep_55_R1	ARNSWRTGRTAYTTNACRAA	20
Lep_55_F2	AAYTAYCAYTGGTAYYTNAARCA	23
Lep_55_R2	ATRTAYTCYTTNGGRTCYTTYTG	23
Lep_56_F1	TTYGARGAYMGNGTNTAYTG	20
Lep_56_R1	TCRTCNCCRTCRCANACCCA	20
Lep_56_F2	CARGCNATHTAYAARATGAARGA	23
Lep_56_R2	TGRTTRTTRCANGTRAARTCCCA	23
Lep_57_F1	MGNACNGCNTGGAAYTAYGG	20
Lep_57_R1	AARTANARRTTRTGYTTRTC	20
Lep_57_F2	TGYGGNCCNGAYGCNGTNCAYTA	23
Lep_57_R2	TGNACNCCRAANGGRAAYTCRTA	23
Lep_58_F1	TTYGGNGAYTAYCARTGYAA	20
Lep_58_R1	ATYTTNCCYTCYTTRTCYTT	20
Lep_58_F2	AAYATHGCNAARGARATGCAYGT	23
Lep_58_R2	CARTARCAYTTRTCRTARAAYTC	23
Lep_59_F1	CCNCARACNTTYCARGARAT	20
Lep_59_R1	CKNARNACYTCCCARCAYTG	20
Lep_59_F2	ATHGTNAAYAARGCNATGGAYTA	23
Lep_59_R2	CKYTGNGGYTCDATCATCATYTT	23
Lep_60_F1	ATGGCNAARTTYGGNGGNCA	20
Lep_60_R1	ATRTTYTTRCADATRTGRTC	20
Lep_60_F2	CCNAAYATGGCNGTNGARCARGC	23
Lep_60_R2	AANGTRCAYTGRTANCCCATRTC	23
Lep_61_F1	ATHYTNGARGCNGAYAARGA	20
Lep_61_R1	AAYTTYTCRCAYTCDATRTG	20
Lep_61_F2	MGNGCNATGACNCARTGYGGNAA	23
Lep_61_R2	CAYTTRTCYTGYTCRAAYTGRTA	23
Lep_62_F1	GARGAYTGYTAYTTYGCNAT	20
Lep_62_R1	TTNACDATRTARAAYTTRTG	20
Lep_62_F2	TTYAAYTTYGTNGARGGNGARAT	23
Lep_62_R2	CCCCADATNACNGCDATRTTYTC	23
Lep_63_F1	CCNGGNTTYATHGAYGTNCA	20
Lep_63_R1	ATYTGNCCYTCNACRTANGC	20
Lep_63_F2	CCNGGNGCNACNTAYAARGARGA	23
Lep_63_R2	ATNCCNGCRAANGGNGTCCAYTT	23
Lep_64_F1	TGYGAYACNCARGCNAAYGA	20
Lep_64_R1	CCRAANGCCCARTCRTCRTT	20
Lep_64_F2	AARGCNTTYGARGAYATHATGGA	23
Lep_64_R2	CCNARRTAYTTNGTYTGCATYTT	23
Lep_65_F1	ATGGCNTGGCARTGGGARGG	20
Lep_65_R1	ACYTCNGTYTCDATYTTRTG	20
Lep_65_F2	CCNACNCARGARCCNTTYATHGA	23
Lep_65_R2	TTNCCRAANACYTGRAAYTCYTT	23
Lep_66_F1	TTYAARAAYGAYTAYAARAC	20
Lep_66_R1	ATNCCRTAYTTYTCYTTRTC	20
Lep_66_F2	TTYGARWSNGGNCARAAYTAYAA	23
Lep_66_R2	ATYTCNGGNARNGGRTAYTTDAT	23
Lep_67_F1	GTNCCNACNTAYGGNCAYGA	20
Lep_67_R1	CCRTTYTGNARNCCDATRTC	20
Lep_67_F2	GARAAYCARGARGCNATGATHAA	23
Lep_67_R2	AANCCDATYTGYTTNACCCAYTC	23
Lep_68_F1	GARAAYTAYAAYAARTTYAT	20
Lep_68_R1	CKYTCRCADATDATRTCNAC	20
Lep_68_F2	TTYAARATHATGCARGARGARAT	23
Lep_68_R2	TGNARRAARTGNACRTCNACYTG	23
Lep_69_F1	ATHGAYACNYTNATGTAYAA	20
Lep_69_R1	TGNGGRTTCATDATCATRTC	20
Lep_69_F2	GAYAARYTNCCNGCNGGNCARAA	23
Lep_69_R2	TCRTTRAANGGCATRTCYTCYTG	23
Lep_70_F1	CARATHATGAARGGNAAYTA	20
Lep_70_R1	TGNARNGCRTTCATRCAYTT	20
Lep_70_F2	TAYTTYATGCARAARGARATHTT	23
Lep_70_R2	TCNARRCANGTNGCRAARTTRTA	23
Lep_71_F1	TTYGGNGTNGAYTGGTGYGA	20
Lep_71_R1	GCRTADATNACNGGRTTCAT	20
Lep_71_F2	MGNTAYTGGGCNATHACNGAYCC	23
Lep_71_R2	CARCANACDATRAANACNCCCAT	23
Lep_72_F1	CCNTTYGTNATGGARGGNGA	20
Lep_72_R1	TCNACNGCRTTRTGRAARAA	20
Lep_72_F2	CARGARYTNGARTTYGAYTTYCA	23
Lep_72_R2	TTDATNARRAAYTTRTTNGGCCA	23
Lep_73_F1	GARTGGTTYCAYAAYGGNAA	20
Lep_73_R1	GCDATRAANCCRAARTCRTT	20
Lep_73_F2	GTNAARACNATHAAYGAYTTYGG	23
Lep_73_R2	CKNCCRTTRTGRAACCARTCDAT	23
Lep_74_F1	GARCAYATGGCNTTYAARGG	20
Lep_74_R1	TGNCKNCCDATRTCYTCRCA	20
Lep_74_F2	CARACNGTNTTYTAYGCNAARTG	23
Lep_74_R2	GTRTCYTTRTARCANGTRTTRAA	23
Lep_75_F1	ACNYTNCAYAARTAYGARCA	20
Lep_75_R1	ARYTCYTTNACRTCYTTRTA	20
Lep_75_F2	CAYGCNGAYTTYATHCCNAAYAT	23
Lep_75_R2	GTDATNGGNACYTTNACRTTRAA	23
Lep_76_F1	YTNCARTAYCAYGAYCCNGA	20
Lep_76_R1	ATNARRAANCKRTCCATRTC	20
Lep_76_F2	MGNATHACNCCNGARCARTAYTG	23
Lep_76_R2	TTRAANGTDATNARYTCNGGRTG	23
Lep_77_F1	GGNAARCAYGARTAYAAYTA	20
Lep_77_R1	GCYTTYTTRTGNACRAACCA	20
Lep_77_F2	GARGTNATGGCNTTYAARTAYCA	23
Lep_77_R2	CAYTCNCKRTCRCARTAYTGNAC	23
Lep_78_F1	CARGAYTTYGARAARAARAT	20
Lep_78_R1	GTNGCNCCYTCRCARTTRAA	20
Lep_78_F2	TGYAARCAYTTYCARGAYGTNGA	23
Lep_78_R2	TTNARDATRTCNACRTTRAARTA	23
Lep_79_F1	ATHATHAARTGYGAYGAYAT	20
Lep_79_R1	TCYTGRTGCATDATYTTRTG	20
Lep_79_F2	GAYAARTAYAAYYTNGARGTNAA	23
Lep_79_R2	GCRTARTCNCCNACDATYTCRTT	23
Lep_80_F1	GARTGYCAYTTYTAYATGGC	20
Lep_80_R1	TGDATRTTRAAYTCRTCRAA	20
Lep_80_F2	TTYCARGAYTTYGARACNGARAA	23
Lep_80_R2	ARRCAYTCYTGRTTRTTNGGRTA	23
Lep_81_F1	TGYGAYACNGARGGNTAYTA	20
Lep_81_R1	TGDATRTTNACRTANGCNCC	20
Lep_81_F2	AAYGARTAYGARYTNTTYGGNAA	23
Lep_81_R2	TGNACRAANGGNCCNGGYTCRAA	23
Lep_82_F1	TAYGTNAAYGAYGAYTAYTG	20
Lep_82_R1	CCNGCCCAYTCNCCCCARTT	20
Lep_82_F2	GGNGTNTTYCAYTGYACNAAYGC	23
Lep_82_R2	TCYTGYTGNARNCCRTARTCYTT	23
Lep_83_F1	CARGAYYTNAARGGNAAYAT	20
Lep_83_R1	TCRAAYTGRTTDATRTTNAC	20
Lep_83_F2	GAYGGNTAYAAYGTNTGYATHTT	23
Lep_83_R2	TTDATRTGYTTNGTYTCRTCCAT	23
Lep_84_F1	CARAARCCNYTNGAYMGNGA	20
Lep_84_R1	TTYTGNCCRAARTCNGCRTC	20
Lep_84_F2	GTNATHGCNGARTTYAAYAARGG	23
Lep_84_R2	TTRAACATNGGRAARTGRTCRTT	23
Lep_85_F1	ACNGCNAAYTTYGTNCAYCA	20
Lep_85_R1	ACRTANARNGCYTGYTCRAA	20
Lep_85_F2	AAYYTNTTYACNTTYTAYGTNGA	23
Lep_85_R2	TCYTGRTGRTGRTANACDATYTT	23
Lep_86_F1	ACNATHTTYGGNTGGGARCA	20
Lep_86_R1	GTYTTYTTRAAYTGYTGRTT	20
Lep_86_F2	TTYAARACNGCNTAYGAYATGCA	23
Lep_86_R2	ARDATRTGRTANGGNGTCCARCA	23
Lep_87_F1	GGNATHAARGAYAAYTTYTG	20
Lep_87_R1	ATRTTNGCNGGYTGNGTRCA	20
Lep_87_F2	TGYAAYYTNGAYGARTTYGCNAT	23
Lep_87_R2	TARTCYTGRAANGCRCAYTGRTC	23
Lep_88_F1	YTNGTNGGNGAYCAYTGYCA	20
Lep_88_R1	TGRTTCCANARNGGYTGYTT	20
Lep_88_F2	YTNCAYAARATHGAYTTYCCNTG	23
Lep_88_R2	AANCCDATNCCYTGRTGYTCRTT	23
Lep_89_F1	MGNGAYGGNCCNTAYTGYGT	20
Lep_89_R1	GCYTTRTAYTCRTCYTCRTT	20
Lep_89_F2	AAYGGNACNTGYCARCCNTGYCA	23
Lep_89_R2	CKNGCDATYTGNGTRCACCARTT	23
Lep_90_F1	GCNAAYGGNTTYATGGTNAT	20
Lep_90_R1	GCYTTNGTCCARTGYTCYTC	20
Lep_90_F2	CAYGTNAARGCNACNYTNTTYGA	23
Lep_90_R2	GCNGTRTCYTCDATYTTNCCYTT	23
Lep_91_F1	AAYGGNCCNGAYGARAARCA	20
Lep_91_R1	ATNARNGGRAARCAYTCRTC	20
Lep_91_F2	ATGTGYGGNACNCCNAAYTAYAT	23
Lep_91_R2	CCRTTYTCCATNARYTGRCAYTT	23
Lep_92_F1	CARGGNYTNATHACNAAYGA	20
Lep_92_R1	ATRTARCANCCYTTRTGRAA	20
Lep_92_F2	GCNATGTTYYTNAAYAAYAARGG	23
Lep_92_R2	ACNCCRTGNARRTARTCRCARTT	23
Lep_93_F1	AARAAYATHCAYYTNGARTG	20
Lep_93_R1	TTRTGRTACCAYTCNACYTT	20
Lep_93_F2	MGNGTNGARTGGTTYCAYAAYGG	23
Lep_93_R2	GGYTGNCCRTTYTTRAACCAYTC	23
Lep_94_F1	AAYAARCARTAYGAYMGNCA	20
Lep_94_R1	TTRTTNACNGGYTTRTAYTG	20
Lep_94_F2	MGNYTNTGGGGNGAYCAYGGNCA	23
Lep_94_R2	CACATYTCRTGDATRTGRTCRTC	23
Lep_95_F1	GTNGARATGGARGAYGCNCA	20
Lep_95_R1	CANGTRTCDATNACYTGRTT	20
Lep_95_F2	TGYATHYTNCARACNGAYGARTT	23
Lep_95_R2	ATNACRTCCCANACNCCRTCRCA	23
Lep_96_F1	ACNMGNATHATHAARGARAA	20
Lep_96_R1	TGDATCCAYTCNGTYTTYTC	20
Lep_96_F2	YTNACNAAYTTYGTNTAYGARGG	23
Lep_96_R2	TCRTTRAANARDATRAACCARTG	23
Lep_97_F1	ACNGTNYTNGCNGAYGARCA	20
Lep_97_R1	TGNCCCATNACCATNCCYTG	20
Lep_97_F2	ATHATHAAYYTNCARAARCAYTG	23
Lep_97_R2	GCRTGYTCYTTNCCNCCDATRTA	23
Lep_98_F1	GCNTGGATGYTNACNGCNAA	20
Lep_98_R1	ATNGCYTGYTTRAARTCYTC	20
Lep_98_F2	TTYAARATHCARTTYGARGCNTA	23
Lep_98_R2	AADATNGCYTCYTCYTGNGGCCA	23
Lep_99_F1	TGYAAYTGGCCNMGNGGNAA	20
Lep_99_R1	ATCATRTCNGCNCCYTTYTC	20
Lep_99_F2	GTNYTNAAYTAYATGATHTAYAC	23
Lep_99_R2	ATRTANACNGGNGCRTTNGTRTG	23
Lep_100_F1	TGYATGATHGTNGCNAAYGA	20
Lep_100_R1	GTNACCATYTTNGCNCCRTT	20
Lep_100_F2	GGNMGNATHTTYTAYAAYCARGC	23
Lep_100_R2	CCRTANARYTGYTTRAAYTCRTG	23
Lep_101_F1	GAYGAYATHGCNTGGCCNAA	20
Lep_101_R1	CACATRTANGCNGGYTCRTC	20
Lep_101_F2	GARATHTAYTGGACNGAYTGGAA	23
Lep_101_R2	TCNCCRTCRCAYTTCCARAACCA	23
Lep_102_F1	ATHGARAAYGAYGARTTYTA	20
Lep_102_R1	TGNCKNACRTGRTTYTGRTA	20
Lep_102_F2	GARAARCARGTNYTNGCNAARCA	23
Lep_102_R2	TTCCANCCNGCRCANGTRTGNGG	23
Lep_103_F1	AARATGYTNATGGAYGAYTA	20
Lep_103_R1	TTRTCNGTRAAYTCYTGYTT	20
Lep_103_F2	CCNGARYTNATGCARAAYTGYGC	23
Lep_103_R2	ARRTCDATRTTYTCYTTYTGYTG	23
Lep_104_F1	CARTGGGGNATHAAYATHAA	20
Lep_104_R1	GCNGCRTADATRCARTANAC	20
Lep_104_F2	ACNTGYMGNGGNAARATGGARGA	23
Lep_104_R2	TTNACNARRTTNGTNACRAACCA	23
Lep_105_F1	AARAARGAYGAYGGNTAYTG	20
Lep_105_R1	TTYTGRTGCATCATRTTYTT	20
Lep_105_F2	TTYAAYGAYATGGTNYTNGARCA	23
Lep_105_R2	CKNGGNCCNGGYTCYTGYTTDAT	23
Lep_106_F1	TTYCCNGAYAAYGGNTTYGA	20
Lep_106_R1	CCCATRAAYTTNGCNGTYTC	20
Lep_106_F2	TGGGGNGGNTAYATGCARGCNAA	23
Lep_106_R2	AANCKDATNCCRTARTTNACYTC	23
Lep_107_F1	TAYGGNGAYMGNCARACNAT	20
Lep_107_R1	TGRAANGTDATYTTNGCNGT	20
Lep_107_F2	TAYATGGARYTNAARTGGGAYTT	23
Lep_107_R2	TGYTTRAANGGNGCDATNACYTC	23
Lep_108_F1	GCNCCNGAYGAYTGYCARTG	20
Lep_108_R1	CANGGYTGRTCRTGRTARCA	20
Lep_108_F2	AARAAYACNGARTGGGCNGCNAT	23
Lep_108_R2	CAYTCCATNGTRCARTCRCAYTG	23
Lep_109_F1	ATHCAYTAYGCNTGGAARCA	20
Lep_109_R1	AANCCRTTYTGRTCNGTRTA	20
Lep_109_F2	CAYAAYCARCCNTTYGAYATHTA	23
Lep_109_R2	TARTCNGGCATRAANARRTANGC	23
Lep_110_F1	GCNTGYGAYATHATHGARAC	20
Lep_110_R1	TGNACYTTYTGRTACATNGC	20
Lep_110_F2	AAYCARAARGAYGARTAYGGNTT	23
Lep_110_R2	AANGCNCCNACRTGRTTYTGCCA	23
Lep_111_F1	AAYTTYGTNGARACNGARCA	20
Lep_111_R1	CCYTCRAARCARTTYTTRAA	20
Lep_111_F2	ATHTTYGAYTAYCAYCARGARGT	23
Lep_111_R2	CCRCACCARAANACRTARTCRTG	23
Lep_112_F1	GAYGTNGCNAAYATHGTNAA	20
Lep_112_R1	TGNGCNACNGTRTGRTTRTC	20
Lep_112_F2	GTNAARCARGGNGCNGARAAYAT	23
Lep_112_R2	TTNARNACNGCCATDATYTCRTT	23
Lep_113_F1	ACNGTNATHGCNCCNGTNAA	20
Lep_113_R1	GGNCCNGCRTCRAANGTRTA	20
Lep_113_F2	GCNGTNATHAARTAYTGGGGNAA	23
Lep_113_R2	TCYTTCATNGTDATYTCNGCRAA	23
Lep_114_F1	CARGARTGYCCNMGNGAYAA	20
Lep_114_R1	CAYTGCATRAANGGRTTNCC	20
Lep_114_F2	GGNCARAAYGCNAARTGYGAYGT	23
Lep_114_R2	CARTCNGGRTTDATNACRCAYTC	23
Lep_115_F1	CCNTAYGARGCNMGNTTYGA	20
Lep_115_R1	GTRTARAARTCYTGRAARTT	20
Lep_115_F2	ACNAARACNYTNTTYCAYCAYGG	23
Lep_115_R2	ARDATNGGNARRTADATCCARTC	23
Lep_116_F1	GARGCNTAYAARCARACNCA	20
Lep_116_R1	ACCATRTCNCCCCAYTGRAA	20
Lep_116_F2	GTNCCNATHAARGARATGACNGA	23
Lep_116_R2	ACRTGRTCNCCYTGYTTRAARTA	23
Lep_117_F1	YTNCARACNATGGCNATHAA	20
Lep_117_R1	AAYTTCCANCKRTTNCCRCA	20
Lep_117_F2	TGYAARACNYTNATHAARAAYTG	23
Lep_117_R2	ACRAANGTNGTCATNGGYTCRTC	23
Lep_118_F1	GAYCCNCAYACNGGNGARAT	20
Lep_118_R1	AADATNGGYTCRTTRTCRTT	20
Lep_118_F2	GARAAYACNCCNMGNGAYGTNAA	23
Lep_118_R2	ATNGGRTTNGTYTCRCARTCNAC	23
Lep_119_F1	GCNYTNTTYATGGTNACNAA	20
Lep_119_R1	GTYTGCATNCCNARRAACCA	20
Lep_119_F2	GCNYTNTTYGARGCNATHGGNTT	23
Lep_119_R2	TCRTCNACRTTRTANGCRTCCCA	23
Lep_120_F1	AAYGCNCAYTGYGTNTAYGG	20
Lep_120_R1	CAYTTYTCNCCDATNGCRCA	20
Lep_120_F2	CARTGYATHGAYATHGAYGARTG	23
Lep_120_R2	SWRCADATNGCRTTNGGNCCRCA	23
Lep_121_F1	GARMGNGTNGTNCAYGCNAA	20
Lep_121_R1	CCYTGNARCATYTTRTCNGG	20
Lep_121_F2	TAYTTYGARGTNACNCAYGAYAT	23
Lep_121_R2	TGYTCNACYTCNGCRAARTARTT	23
Lep_122_F1	GCNTTYGTNAAYACNAARTA	20
Lep_122_R1	ACNARCCARTCYTCYTTDAT	20
Lep_122_F2	TGGCCNGAYATHCARTTYCAYTT	23
Lep_122_R2	TCRTGYTTNGGNCCCATYTTRCA	23
Lep_123_F1	AARTGYCCNCARGGNACNTT	20
Lep_123_R1	CCNGGYTCRTCYTTRCACAT	20
Lep_123_F2	GGNTTYAARGAYTGYCARGCNTG	23
Lep_123_R2	GCNCKYTCNGGRCANGTRTCRTT	23
Lep_124_F1	ATGYTNTTYGARCARATHGA	20
Lep_124_R1	CKDATYTGCATYTCYTTRTT	20
Lep_124_F2	AAYATHACNACNTAYAARAARCA	23
Lep_124_R2	TCRTTYTGNARNCKYTTCCARTC	23
Lep_125_F1	TTYACNATHGCNGAYCARAA	20
Lep_125_R1	TCYTGCCANGCRCAYTTNCC	20
Lep_125_F2	YTNATGATGCARGARGCNAARGA	23
Lep_125_R2	TCNGCNCCRAACATYTCNACCAT	23
Lep_126_F1	GARACNCAYCCNAAYATHGA	20
Lep_126_R1	ATYTCNARRTTDATRCACCA	20
Lep_126_F2	YTNTTYMGNTGGMGNCAYCARGC	23
Lep_126_R2	ATNACNARRTARTTNGCNGTYTC	23
Lep_127_F1	CARGARAARTAYTTYGGNTT	20
Lep_127_R1	TGYTCCCARAANARRAANGG	20
Lep_127_F2	GTNACNCARGGNGAYTTYGARTA	23
Lep_127_R2	TTRTARAANGCYTTNGGRTTDAT	23
Lep_128_F1	AAYGCNCCNTAYTAYAAYAT	20
Lep_128_R1	ATRCANGGNACYTGYTTYTG	20
Lep_128_F2	ATGGCNATHATHTTYAAYCAYGA	23
Lep_128_R2	TCRCANARNGCYTGCATRAACCA	23
Lep_129_F1	GTNATGGGNATHGAYTGGGC	20
Lep_129_R1	CADATNACNARYTGNCCRTC	20
Lep_129_F2	MGNAAYGCNTAYGTNTGGACNCA	23
Lep_129_R2	ATRCANGTDATNGCRTTYTGRTG	23
Lep_130_F1	TTYAARCCNTGYGCNCARAT	20
Lep_130_R1	ARNARRTGCATCCADATRCA	20
Lep_130_F2	GCNGAYCAYYTNGTNAAYCCNTG	23
Lep_130_R2	ACNGCCATYTGRTGNGTRCARTG	23
Lep_131_F1	CAYMGNGGNCCNGAYGCNTG	20
Lep_131_R1	TTNGGCATCCARTARTANGG	20
Lep_131_F2	ACNYTNATHTGYAAYGGNGARAT	23
Lep_131_R2	CCRTCNSWRAANGCYTCYTTRTG	23
Lep_132_F1	CCNCARGAYCARAARATHTG	20
Lep_132_R1	AANCKCATYTTNGCRTCRTC	20
Lep_132_F2	YTNACNGTNGCNATHTAYATGCC	23
Lep_132_R2	AANCKNGCYTTNGCRTTRTGRTC	23
Lep_133_F1	GTNGCNTTYTAYACNAAYCA	20
Lep_133_R1	TCNARYTGYTCNGTRAANGC	20
Lep_133_F2	TTYTAYTGYCAYCAYCCNGAYAA	23
Lep_133_R2	GGNACDATNCCRAARTGYTCRTT	23
Lep_134_F1	TGYATHCCNGAYTTYGTNAA	20
Lep_134_R1	TCRAARTGRAANGGYTTRCA	20
Lep_134_F2	ACNTGGCARCCNTTYCARTTYTA	23
Lep_134_R2	CARTCNCKNCCNGCNGTRTTRTG	23
Lep_135_F1	AARATGGTNGARGCNAAYAA	20
Lep_135_R1	ACYTTRTTNGGCCARTAYTC	20
Lep_135_F2	TGGGAYATGYTNGGNAARTGYCA	23
Lep_135_R2	ATNCCYTGNACYTTRCARCARAA	23
Lep_136_F1	AAYCARTTYTTYTGGTAYTT	20
Lep_136_R1	TGRTCNCCNGGNACCATRTG	20
Lep_136_F2	GAYAAYCCNGTNGGNACNGGNTT	23
Lep_136_R2	ARYTTNCCNGCYTGYTTNACRTA	23
Lep_137_F1	MGNYTNCCNGARCAYGARGC	20
Lep_137_R1	CKRAANGCDATRTTRCARTC	20
Lep_137_F2	ATGYTNCAYACNTAYYTNACNGA	23
Lep_137_R2	GGNCKYTCCATRTARTGDATRTT	23
Lep_138_F1	YTNACNCARGAYGAYAARTT	20
Lep_138_R1	TAYTGYTGDATDATRTCNGT	20
Lep_138_F2	GTNMGNYTNATHTGYATGTTYGA	23
Lep_138_R2	CKYTTNARYTGYTCNGGNGTCAT	23
Lep_139_F1	GTNCARGCNYTNTAYGAYTT	20
Lep_139_R1	CANGTNARRAARTGYTGCCA	20
Lep_139_F2	AAYACNGARATHGGNGARGGNTG	23
Lep_139_R2	CACATCCARTCNACRAAYTCYTG	23
Lep_140_F1	GGNAARATGATHTTYAAYGT	20
Lep_140_R1	GCNGTNGTCATRTCRTTYTG	20
Lep_140_F2	TAYTAYGARCAYACNCAYCCNTT	23
Lep_140_R2	GTNGGYTTRAAYTGNCCRTCCCA	23
Lep_141_F1	GCNTTYCARGAYCAYAARTA	20
Lep_141_R1	CAYTGRTCRTTDATRAARAA	20
Lep_141_F2	AAYTAYGAYATHCCNGARAARTG	23
Lep_141_R2	TGRTCCATDATYTTNCCRTANGT	23
Lep_142_F1	CARACNGCNGAYATHGARAT	20
Lep_142_R1	CCRTCCATDATYTCRTAYTT	20
Lep_142_F2	AARYTNGARCAYCARGGNATHAA	23
Lep_142_R2	TTRTTRTAYTCRAAYTCDATRTG	23
Lep_143_F1	AAYGTNGAYTAYGAYCCNCA	20
Lep_143_R1	TGNCKRAARTAYTCYTTCAT	20
Lep_143_F2	TAYATHTTYACNATHGAYAAYGA	23
Lep_143_R2	GCYTTRTTRTAYTGYTCCATRAA	23
Lep_144_F1	GARAARTTYATHGAYMGNCC	20
Lep_144_R1	ATRCANACNGTNGCRTCYTC	20
Lep_144_F2	ACNTAYYTNAAYATGATGATHGA	23
Lep_144_R2	TTRTANGGNGGNCCCATYTTRTG	23
Lep_145_F1	TTYGTNGTNATHAAYCARAA	20
Lep_145_R1	CCNGCNCKCATDATYTCRTC	20
Lep_145_F2	YTNGAYGCNTTYGCNAARGARGG	23
Lep_145_R2	TGYTTYTTNACDATRTARTTRTC	23
Lep_146_F1	AARGAYAARTTYCCNAAYTA	20
Lep_146_R1	ATNACNARRTGRTCYTCYTT	20
Lep_146_F2	AARTTYCARTGYAARATHGGNTA	23
Lep_146_R2	CCNGTNGCYTCNGTYTCYTTRTT	23
Lep_147_F1	YTNCCNCARGARATGGTNAT	20
Lep_147_R1	TTNCKYTGDATYTTYTTCAT	20
Lep_147_F2	TAYGTNTTYCAYATHCARTGYTT	23
Lep_147_R2	TTNGCNCKYTGRTTYTGRAACCA	23
Lep_148_F1	GTNCCNGAYATHMGNGGNTG	20
Lep_148_R1	ACRTARTTNGGRTCCATYTC	20
Lep_148_F2	ATHGGNGCNTAYYTNGAYTGGCA	23
Lep_148_R2	CCYTTNGTYTCNGGNACRCARCA	23
Lep_149_F1	CAYMGNGCNGGNATGAARGA	20
Lep_149_R1	TTYTTNGGNARNGTCATRCA	20
Lep_149_F2	CAYAAYGAYCCNGARYTNTAYGA	23
Lep_149_R2	ATNGCRTTYTTRTCYTGRTGRTC	23
Lep_150_F1	TTYACNAAYAARATHGAYGA	20
Lep_150_R1	ARNGCYTCCATNGTNGCYTG	20
Lep_150_F2	ATHGGNAARCAYGTNGTNTGYGA	23
Lep_150_R2	ACNCKYTGNCCRTCYTCRAANGT	23
Lep_151_F1	AAYGARTGYAARCARACNCC	20
Lep_151_R1	CCRTTNGGCCARTADATYTT	20
Lep_151_F2	ACNTGYAARGAYATHGAYGARTG	23
Lep_151_R2	TTYTCNCCCCARTCNGTCCARAA	23
Lep_152_F1	YTNTTYCAYCCNTGYATHTG	20
Lep_152_R1	TGRTANGGRCARAANGCRAA	20
Lep_152_F2	ATHAARTGGATHCAYCARGARTG	23
Lep_152_R2	AANACRTGYTCNARRAANACCAT	23
Lep_153_F1	AARGAYCCNGARGGNGTNTT	20
Lep_153_R1	ACNCCCCANCCYTTRTGRCA	20
Lep_153_F2	GARYTNTAYCAYTTYATGGGNTG	23
Lep_153_R2	TTNCCDATRCAYTCRAANGTRTA	23
Lep_154_F1	CCNGAYAARATGAAYATGTT	20
Lep_154_R1	ATYTCNACRTCRTTRAADAT	20
Lep_154_F2	GGNATHAAYGARGAYAAYCARTA	23
Lep_154_R2	TCNCCRTCNGTRTCYTGYTCYTG	23
Lep_155_F1	TGYGARGAYTTYTAYAAYGA	20
Lep_155_R1	TTYTCNGTRCAYTGRTCRCA	20
Lep_155_F2	GTNTGYGAYAAYTGYCARCAYAA	23
Lep_155_R2	TTNCCNGTRTANGGRTCRCARTT	23
Lep_156_F1	CARGARGGNMGNAAYGCNCA	20
Lep_156_R1	CCRAARTCRTGRTANGTYTG	20
Lep_156_F2	ATGMGNGTNGARTGGTAYAARGA	23
Lep_156_R2	TGYTTNCCRTTRAARTACCAYTC	23
Lep_157_F1	TGGAARACNTAYGGNGARAT	20
Lep_157_R1	ATNGCRAANCCRTCRTCNGT	20
Lep_157_F2	TTYATGTAYGAYGARCAYATHAA	23
Lep_157_R2	TTNARRTGNACRTTYTTNGGRTT	23
Lep_158_F1	TGYGGNTAYGTNTTYGGNGA	20
Lep_158_R1	CANACNARYTCNGCRCAYTG	20
Lep_158_F2	ATGACNGGNATHCCNATHTAYAA	23
Lep_158_R2	TCRTTNGCNGCRAARCARTCRTG	23
Lep_159_F1	AARACNAAYATHGARGGNGC	20
Lep_159_R1	TGYTTYTCDATRTGYTCNAC	20
Lep_159_F2	TGGTTYTAYGAYAARGAYGARTG	23
Lep_159_R2	GCYTTNGCRAARAARTCCATNAC	23
Lep_160_F1	CCNACNAARTTYGGNATHGC	20
Lep_160_R1	ACRTTRAAYTCYTGNGGDAT	20
Lep_160_F2	YTNCAYACNAARATGATHCARGT	23
Lep_160_R2	TCNCCRAANCCNGGDATYTTRTA	23
Lep_161_F1	MGNMGNTGGGCNCARGGNTT	20
Lep_161_R1	TGYTTNGGRTTYTTRTARAA	20
Lep_161_F2	CARCARGARGGNGGNCCNTGYGC	23
Lep_161_R2	ACNGTRCARTAYTGCATRTGYTC	23
Lep_162_F1	GGNATHCCNTAYGCNCARAA	20
Lep_162_R1	AANACRTARTTDATYTCRTC	20
Lep_162_F2	AAYACNGAYATGCARGARGAYTG	23
Lep_162_R2	AARTGRTARTCNCCNACCATYTT	23
Lep_163_F1	CAYACNGAYYTNCARGARTA	20
Lep_163_R1	TCNGTRTGCATRTGRCARTT	20
Lep_163_F2	GCNATGMGNAARGGNTAYTGGAT	23
Lep_163_R2	GCDATRTGYTGRTCCCARTCRTA	23
Lep_164_F1	ACNGTNGCNGAYGCNAAYGA	20
Lep_164_R1	TGRTAYTGNGGNCCCCARTC	20
Lep_164_F2	GCNGAYYTNTAYGGNACNCCNAA	23
Lep_164_R2	ACYTCRTTNARYTTNGCRTADAT	23
Lep_165_F1	TGGGAYCCNACNCAYGTNCA	20
Lep_165_R1	ATNCKNGGNGTNGTYTCCAT	20
Lep_165_F2	YTNGGNAARGARAARTTYCARAC	23
Lep_165_R2	TCNARRTARTTYTCNARRTCYTT	23
Lep_166_F1	TTYGAYMGNGCNAARATGGA	20
Lep_166_R1	AARTGYTCDATYTCRCACAT	20
Lep_166_F2	GGNCARTTYGAYTTYGGNCCNAT	23
Lep_166_R2	GGNCCDATYTGNGTRTTRAACAT	23
Lep_167_F1	CARATHMGNTGGTAYGARAA	20
Lep_167_R1	CANACRTTDATYTCDATNGT	20
Lep_167_F2	AAYACNCARGAYGGNGCNTTYTA	23
Lep_167_R2	GTYTCRAARTTCATRTANGCCCA	23
Lep_168_F1	AAYAARTGYGCNGAYCCNTG	20
Lep_168_R1	CAYTGDATRAANGGRTCNCC	20
Lep_168_F2	GCNGARTGYACNGTNATHAAYCA	23
Lep_168_R2	TTNGTRCAYTTYTCNGCDATRCA	23
Lep_169_F1	TGGATHTAYGCNTGYAAYGG	20
Lep_169_R1	ATCATYTCYTTDATYTCRTA	20
Lep_169_F2	CARCCNGGNTTYYTNTAYGGNTA	23
Lep_169_R2	TTNARRAANGCDATNACRCARTA	23
Lep_170_F1	MGNGARAARATHAARGAYTG	20
Lep_170_R1	TCYTCRCACATNARRTTRTA	20
Lep_170_F2	ATHGCNTTYATGTTYACNCARGT	23
Lep_170_R2	TCNARRTARTTCCAYTTYTCCCA	23
Lep_171_F1	GGNCARGARGTNATHGARGT	20
Lep_171_R1	CCRTCNACYTCRTARAAYTT	20
Lep_171_F2	ATHYTNCCNCARGAYGARAAYTG	23
Lep_171_R2	TTRTADATNGGRAAYTCNGTRTA	23
Lep_172_F1	AARAAYGGNATGGARGAYTT	20
Lep_172_R1	CANACRCAYTTYTGNGGYTC	20
Lep_172_F2	GARYTNGGNGCNAAYTGGATHCA	23
Lep_172_R2	AAYTTNCKNARDATYTTNGTRCA	23
Lep_173_F1	GCNGCNTTYGGNGAYTTYAA	20
Lep_173_R1	TTDATRAARTTNGTRTCRTA	20
Lep_173_F2	GAYGGNGAYGCNTAYATGGAYAT	23
Lep_173_R2	ACNCCRTCCATRTARAARTCRTA	23
Lep_174_F1	TGGATHAARGGNTGYGARGA	20
Lep_174_R1	ARYTCYTTNGCNACRTGRCA	20
Lep_174_F2	GTNGARATHTGYTGYTTYGAYAA	23
Lep_174_R2	ARNGGRTTRTCNCCNGTDATCAT	23
Lep_175_F1	TTYGARGCNGTNGCNACNGA	20
Lep_175_R1	AANGTNGGYTGRTTRTCRTT	20
Lep_175_F2	GTNAAYGAYAAYAARCCNATHTT	23
Lep_175_R2	ATYTGNGGRTCNCCYTCRTCNGT	23
Lep_176_F1	ACNYTNTGYGAYATHATHGA	20
Lep_176_R1	TTNSWRTARAARTCCATNGG	20
Lep_176_F2	GAYGTNACNTAYGGNGCNTGYTG	23
Lep_176_R2	GGRAANGCNGTNCCCCARTCDAT	23
Lep_177_F1	TGGGTNGAYAARCAYMGNCC	20
Lep_177_R1	TTYTTRTADATNGCCATRAA	20
Lep_177_F2	YTNGAYTTYCAYAARGAYCARGC	23
Lep_177_R2	TCNARRTGRAADATNGGYTTRTT	23
Lep_178_F1	AARCAYTGGAAYCARTTYTG	20
Lep_178_R1	CKNACYTGNGGNCCYTTYTC	20
Lep_178_F2	GTNCARACNAAYATGTGYTAYGA	23
Lep_178_R2	TCYTTNCCYTGCCARCARAARTA	23
Lep_179_F1	ACNCCNYTNCAYATGGCNTG	20
Lep_179_R1	CCNGTNCKRTCRAAYTTCAT	20
Lep_179_F2	AARCAYAAYCAYGARACNGCNTT	23
Lep_179_R2	TGNGCRCANGTRTTNCCRTCYTT	23
Lep_180_F1	MGNATHTTYAARGARCARGG	20
Lep_180_R1	ACDATYTTCCAYTTNCCRTT	20
Lep_180_F2	CCNAARGARAAYTTYACNGCNAT	23
Lep_180_R2	ARRAACCARTCNCKCATRTGRTC	23
Lep_181_F1	CAYGAYYTNCARATGTAYAA	20
Lep_181_R1	CCYTCYTTNCCRTARTTRTA	20
Lep_181_F2	AARGAYCAYATHGCNCAYTTYAT	23
Lep_181_R2	ARRTCCATDATYTTNGTRAAYTC	23
Lep_182_F1	AARATHGCNTGYGARTTYCA	20
Lep_182_R1	ARYTCNACYTGDATRTGRTA	20
Lep_182_F2	CCNGTNATHCAYACNAARGGNGA	23
Lep_182_R2	CCDATNACNARNACYTTYTGRTG	23
Lep_183_F1	GAYGARGCNATHGCNAARAT	20
Lep_183_R1	TGYTTDATRAAYTTYTCCAT	20
Lep_183_F2	ACNAARGTNATHAARCAYTGGTT	23
Lep_183_R2	GCNCKNGTRTTYTGRAACCANAC	23
Lep_184_F1	GAYCCNCARTGGAAYGARAA	20
Lep_184_R1	ATYTTDATYTGNGGCATNAC	20
Lep_184_F2	GAYATHGCNCARAAYTAYTAYCA	23
Lep_184_R2	AANGGYTTDATNACNGTDATYTT	23
Lep_185_F1	GGNGGNAARAAYTAYCAYTT	20
Lep_185_R1	GGNACRAANGTYTCYTTDAT	20
Lep_185_F2	GCNTTYGARTAYTGYGGNCARAA	23
Lep_185_R2	TTRTCRTTDATRTARAARTTNCC	23
Lep_186_F1	GARGGNATHGARAAYYTNTG	20
Lep_186_R1	TTYTCRTAYTCNACRAARTC	20
Lep_186_F2	CARYTNAAYCCNGAYGAYTTYAA	23
Lep_186_R2	GGCCANGCYTCNGTRTCRTCRTA	23
Lep_187_F1	GTNACNTGGAAYCCNCAYAA	20
Lep_187_R1	TTNGCRAARTANACCATRTC	20
Lep_187_F2	YTNTTYCARAARGAYAARTTYTA	23
Lep_187_R2	TGRAANACDATNCKRAARAARTT	23
Lep_188_F1	TTYGARGARGCNTAYMGNGA	20
Lep_188_R1	ATNARNGCYTCRAARTTYTC	20
Lep_188_F2	ACNWSNAAYAARGTNGARCARAT	23
Lep_188_R2	CKYTGNCCNGGRAANGCNACYTC	23
Lep_189_F1	TGGAAYTTYCCNTTYGCNAT	20
Lep_189_R1	GTRTAYTCYTCNGCNCCRTG	20
Lep_189_F2	GGNTGYACNTGYGTNATHAARCC	23
Lep_189_R2	TCRTTDATNGCNACCATNCCRAA	23
Lep_190_F1	ACNATHTTYATGCARTTYGA	20
Lep_190_R1	TCNGTRTTRTADATYTTRAA	20
Lep_190_F2	TGYMGNGARGGNTGYACNAARGA	23
Lep_190_R2	TTNARNGTRTTYTGCCACATRTC	23
Lep_191_F1	CARTAYTGGCCNYTNGTNGA	20
Lep_191_R1	TTNCCNSWCCADATCCANAC	20
Lep_191_F2	AARTAYGGNTTYCARTGGCCNGA	23
Lep_191_R2	ACNGCNARNGCCATRAARTAYTT	23
Lep_192_F1	ACNTTYATHATHAAYGCNTG	20
Lep_192_R1	GCRAACATRTTDATRCARTT	20
Lep_192_F2	CAYGARGTNYTNGGNATHATGAA	23
Lep_192_R2	ATNGTNGCRAANGTRTARCAYTC	23
Lep_193_F1	TTYACNAARAARATGCARCC	20
Lep_193_R1	ACRCAYTTRTARTCNCCYTC	20
Lep_193_F2	AARTGGTAYMGNGARAAYTTYCC	23
Lep_193_R2	TTDATNGCNACRCAYTCRTAYTT	23
Lep_194_F1	ACNTTYAAYTGGGARGAYCC	20
Lep_194_R1	ATRTCRTGNGTNCCYTCRTA	20
Lep_194_F2	TTYAARGCNTAYTGYAAYGARAA	23
Lep_194_R2	GTRTTNACNGCYTCNARRTTCAT	23
Lep_195_F1	CCNGARACNATGTAYGGNCA	20
Lep_195_R1	CKNSWRCANGCRTAYTCRTG	20
Lep_195_F2	GTNCAYCCNGAYATHAARTAYAT	23
Lep_195_R2	CKNACYTCRTCRTGRTANGTRTT	23
Lep_196_F1	GGNGARCAYATHGAYTAYTG	20
Lep_196_R1	GCNACDATRCANCCNCCCCA	20
Lep_196_F2	GGNAARCCNTTYTGGTAYAAYTA	23
Lep_196_R2	TCNARRTTRTCRTGNSWRCAYTC	23
Lep_197_F1	CAYGARGTNGARTGGMGNGG	20
Lep_197_R1	GGRAAYTCDATRAARTTRCA	20
Lep_197_F2	AAYATHYTNATGGAYTGYAARGA	23
Lep_197_R2	GGYTTRCANGGDATNGCYTCCAT	23
Lep_198_F1	AARGARATGATGACNATHAA	20
Lep_198_R1	TCNGTYTTRCANARYTCNAC	20
Lep_198_F2	GARTTYAAYAARCCNTAYAAYGG	23
Lep_198_R2	ARRTCCATYTCRTCNGGRAAYTT	23
Lep_199_F1	GGNAAYGAYCCNTAYGCNTT	20
Lep_199_R1	TCYTTNCCCCARAARCAYTT	20
Lep_199_F2	GAYAARGARATGAARGTNAAYTG	23
Lep_199_R2	AANCKDATRAANGCRTANCCYTT	23
Lep_200_F1	CAYTTYGAYGARATHTTYTG	20
Lep_200_R1	ARNGTYTGNCCDATRCANGT	20
Lep_200_F2	AAYCARGGNTAYGCNGTNGAYTT	23
Lep_200_R2	AANGGNARRAARTGNGGDATRTT	23
Lep_201_F1	WSNTTYGTNAAYTGGAAYTG	20
Lep_201_R1	CCDATYTCRTCNCCRTARAA	20
Lep_201_F2	TAYCARGGNAARGTNTTYTAYGA	23
Lep_201_R2	ATRTTCCARTGNACCCANGGRTA	23
Lep_202_F1	ATGAARGTNTGGGGNGCNCA	20
Lep_202_R1	GTNGCCATNGGDATCATRTA	20
Lep_202_F2	TTYTGYGCNMGNCAYCARTGGGA	23
Lep_202_R2	TANCCDATNACRTTYTCRCARCA	23
Lep_203_F1	TAYATHAARGCNCARATHGA	20
Lep_203_R1	GTNACRTCYTTNACDATCAT	20
Lep_203_F2	AAYGARACNATHYTNTTYTAYTT	23
Lep_203_R2	TGNGCDATYTGCCANGCCATYTC	23
Lep_204_F1	ACNAAYACNYTNTAYGAYTT	20
Lep_204_R1	ACNACNGCYTTNCCRTTYTC	20
Lep_204_F2	AAYAAYACNMGNGARGCNTTYAT	23
Lep_204_R2	CARAANGCCATYTTNCCRTAYTC	23
Lep_205_F1	GAYCAYATHTGYACNGTNGA	20
Lep_205_R1	GGRTGRCANGTNACRCAYTG	20
Lep_205_F2	YTNACNTGGMGNGAYATGCARTA	23
Lep_205_R2	TCCCARTANCCRTCNGGRCAYTG	23
Lep_206_F1	GAYGARATHAARAARGCNTA	20
Lep_206_R1	TCNCCYTCYTTYTGRAANGT	20
Lep_206_F2	YTNAARTAYCAYCCNGAYAARAA	23
Lep_206_R2	TTCCANCCNGGYTTNACRTGDAT	23
Lep_207_F1	AARATGTGGYTNACNTGYGA	20
Lep_207_R1	TCCATRTTRAADATNGTRTA	20
Lep_207_F2	GAYCCNATHAAYTAYGCNCARAA	23
Lep_207_R2	TANCCNARCCANGTDATRAARTT	23
Lep_208_F1	GCNTGYCARCAYTAYGGNGT	20
Lep_208_R1	GCRTGNARCCARTCNCCRAA	20
Lep_208_F2	ACNTGYGARGGNTGYAARGGNTT	23
Lep_208_R2	TTRCARAANGTNARYTTNGTRTC	23
Lep_209_F1	CCNACNCARTAYTTYTGGTA	20
Lep_209_R1	ATNGTNGCYTTRAANCCDAT	20
Lep_209_F2	ATHAAYTAYCCNGARACNTTYAA	23
Lep_209_R2	AANACNACDATNCCNGCRAACAT	23
Lep_210_F1	MGNGARACNGGNGTNATHAA	20
Lep_210_R1	ACNARCATRTGYTCNGTCCA	20
Lep_210_F2	GAYGTNYTNGARTTYATHCARCC	23
Lep_210_R2	TTNARCATNCKYTGYTCRAANGG	23
Lep_211_F1	GGNAARTGGTTYCAYACNTA	20
Lep_211_R1	TCNGGCATRTCRAADATCCA	20
Lep_211_F2	YTNAARCAYGTNTAYAARGGNCA	23
Lep_211_R2	SWRTTNGTNACCATNARNGGYTC	23
Lep_212_F1	CAYAAYCCNGTNCARTGGTA	20
Lep_212_R1	CANACRCARAANGCNCCYTC	20
Lep_212_F2	TGGTGYCAYGTNATGGARAARGA	23
Lep_212_R2	TCRTANARCATYTTYTCRAARTG	23
Lep_213_F1	TTYGGNCAYCCNAARGGNAT	20
Lep_213_R1	GCRAAYTCRAANACRTCRAA	20
Lep_213_F2	ACNYTNTTYCARATHCARGCNGA	23
Lep_213_R2	AAYTTYTCCATYTTDATNCCRTT	23
Lep_214_F1	CCNGTNCAYTGYATHCAYCA	20
Lep_214_R1	TCNACNGCRAADATYTGYTT	20
Lep_214_F2	CAYAARGTNCCNATHAARAAYTG	23
Lep_214_R2	ATRAARTCNARRCADATRTGCAT	23
Lep_215_F1	GTNTAYGCNATGGGNTTYAA	20
Lep_215_R1	TTNCCRAARTGNGCYTCDAT	20
Lep_215_F2	GCNGAYCCNCCNCARAAYATGAT	23
Lep_215_R2	TGNARRTANGTYTCRCARTCNGC	23
Lep_216_F1	AAYATHATGGAYGGNGCNTT	20
Lep_216_R1	GTRTTNACRCANACYTGDAT	20
Lep_216_F2	ATHWSNAARGGNTGGATGTAYGG	23
Lep_216_R2	GTRTGRTADATDATNACNACCCA	23
Lep_217_F1	AARGAYYTNAARATGGCNAT	20
Lep_217_R1	TARTAYTGNARRTTNCCRTC	20
Lep_217_F2	GTNCCNAARATGGAYGARAARAT	23
Lep_217_R2	TCNARNGCRTTRAANACRTCRAA	23
Lep_218_F1	ATGAAYGARTAYGCNGARTA	20
Lep_218_R1	ARRTANGGYTTDATNACNGC	20
Lep_218_F2	TTYYTNTAYGCNMGNAARCAYGA	23
Lep_218_R2	GCNGTYTCNACRTACCANGGYTG	23
Lep_219_F1	GARAAYAAYCAYYTNCARTA	20
Lep_219_R1	TARTGYTCCATDATYTTYTC	20
Lep_219_F2	YTNGARGARGTNTTYAARAAYGC	23
Lep_219_R2	TTRTCNGCRAACATYTTYTCYTC	23
Lep_220_F1	AARACNATHGTNAARTTYGA	20
Lep_220_R1	ARRTTYTCRCACATYTCYTC	20
Lep_220_F2	CCNAAYYTNAARATHGTNTAYGA	23
Lep_220_R2	TGNARNACRAAYTTDATRTAYTC	23
Lep_221_F1	TTYCARGARYTNTGGAAYAT	20
Lep_221_R1	AARTARCARTTNGTDATNGC	20
Lep_221_F2	AARCARCCNTGGTGYGARTTYGC	23
Lep_221_R2	TTYTGNCCRAACATCATCCARTT	23
Lep_222_F1	YTNMGNGARGCNAARCCNTA	20
Lep_222_R1	TCNGCRTGYTTRTTCATRTG	20
Lep_222_F2	CARTGYCCNAARGCNTTYGCNAA	23
Lep_222_R2	TTNCCRCARTAYTGRCADATRTG	23
Lep_223_F1	TGYYTNCARGCNCCNAAYGA	20
Lep_223_R1	CCDATNARNARRTTRTTYTT	20
Lep_223_F2	WSNATHTGGACNAARTTYTGYGA	23
Lep_223_R2	TCNSWRTCDATNACNGCCATRCA	23
Lep_224_F1	YTNCAYGTNACNAAYTGGAA	20
Lep_224_R1	CCNACYTTCCANACNCCNGG	20
Lep_224_F2	TAYAARCAYGTNGTNGAYTGGTG	23
Lep_224_R2	AANGTCATYTCYTTYTGRTCRTA	23
Lep_225_F1	CAYTGGGAYATHTTYTAYAA	20
Lep_225_R1	TARAARTTRTCNGCDATYTT	20
Lep_225_F2	TTYTTYMGNGAYMGNCAYTGGAC	23
Lep_225_R2	AANCKNARYTGNGCCATRTCRTA	23
Lep_226_F1	AAYTAYTTYYTNGARGGNCA	20
Lep_226_R1	SWRAADATRTCRTTRTARAA	20
Lep_226_F2	CCNCAYAARTTYGTNAAYCARTT	23
Lep_226_R2	CKNCKRCARTCNGGCATCCARTT	23
Lep_227_F1	GCNAAYGTNGGNGAYTGYAA	20
Lep_227_R1	TGRTCNACNCCRTAYTCNGT	20
Lep_227_F2	AARAARATHACNAARGARCAYAA	23
Lep_227_R2	TGNGTNGCNGCRTTNCKRTCYTT	23
Lep_228_F1	TTYAARGTNGAYTGGATHTG	20
Lep_228_R1	CKCCANARRAAYTCRTCNAC	20
Lep_228_F2	MGNGAYGGNCARGARATHGARCC	23
Lep_228_R2	ATRTAYTCNGCNACRTANGCYTC	23
Lep_229_F1	YTNTTYGGNACNGAYCCNCA	20
Lep_229_R1	ATDATNARDATRCARTACCA	20
Lep_229_F2	CARTAYCCNGAYTAYAARACNTG	23
Lep_229_R2	ARNARRAAYTTRAARAARTTCCA	23
Lep_230_F1	GTNYTNTGGGGNGAYTTYTA	20
Lep_230_R1	SWNGGRTCRTGYTTNGGNCC	20
Lep_230_F2	TTYATGAARGGNGCNCARGARAA	23
Lep_230_R2	ARNACRTANACYTTRTCNCCYTT	23
Lep_231_F1	ATGGCNGARCARAAYATHGG	20
Lep_231_R1	GTYTTCATNCCYTGCCANGC	20
Lep_231_F2	GTNACNTGYAAYATGCAYTTYTA	23
Lep_231_R2	ATNARDATYTTRTCYTCRAANGT	23
Lep_232_F1	TAYAAYAAYAARGAYCAYTG	20
Lep_232_R1	ARRTCRAARCARAADATYTC	20
Lep_232_F2	GTNCARGGNAARGCNTAYATHGA	23
Lep_232_R2	TCRAAYTGNGGRTTNACNGTYTT	23
Lep_233_F1	ATGAAYGGNGAYATHAAYCA	20
Lep_233_R1	ATNARNGTNGCRAARTTYTC	20
Lep_233_F2	AAYACNAAYTTYATGMGNAARAT	23
Lep_233_R2	TCNGTRAANCKNGTDATRTARCA	23
Lep_234_F1	TAYGCNTTYMGNAAYATGCC	20
Lep_234_R1	TTRAARAACATNACYTGCCA	20
Lep_234_F2	GTNTTYYTNAARGARCCNTGYGG	23
Lep_234_R2	ATNGCNACNGGNCCNGCYTGYTC	23
Lep_235_F1	ATGGCNGCNACNGAYGGNCA	20
Lep_235_R1	CANCCYTTNARYTCCCANAC	20
Lep_235_F2	GCNAARATHATHAARGGNCARTA	23
Lep_235_R2	GTNCCRTCNARYTCCATNGCYTG	23
Lep_236_F1	CCNCAYATHGCNACNTGGTA	20
Lep_236_R1	ATCCARTARTTNGCCCAYTG	20
Lep_236_F2	GGNCAYGCNWSNTGYTAYGTNAA	23
Lep_236_R2	TGNGCYTCYTCRTTYTCRTGRTG	23
Lep_237_F1	ATGCARYTNGTNGAYGGNAT	20
Lep_237_R1	AANGCYTCRTTDATYTCCCA	20
Lep_237_F2	GAYGTNTAYAAYAARTTYCAYAT	23
Lep_237_R2	AARTCDATNGGRTCRCAYTCNCC	23
Lep_238_F1	ATHTGYACNACNGTNAAYAA	20
Lep_238_R1	AANGCYTCRTTDATYTCCCA	20
Lep_238_F2	GAYGTNTAYAAYAARTTYCAYAT	23
Lep_238_R2	AARTCDATNGGRTCRCAYTCNCC	23
Lep_239_F1	GAYAAYACNAARTAYCAYTG	20
Lep_239_R1	TGRTCDATNGGRTTCCANGT	20
Lep_239_F2	TGGGGNAARGTNATGTAYTGYGA	23
Lep_239_R2	TGNGGNGCNACYTGNGGCATRTC	23
Lep_240_F1	CCNATHAARGTNGCNATGTG	20
Lep_240_R1	CANGTNGCNARCCANACYTC	20
Lep_240_F2	TAYAAYCARACNGGNATGCCNAA	23
Lep_240_R2	TCCCANARNACYTCNGCRTCRCA	23
Lep_241_F1	TAYTAYAARCAYAAYAAYAT	20
Lep_241_R1	TGYTGYTTDATRTGYTTYTG	20
Lep_241_F2	TTYATHMGNCARYTNAAYATGTA	23
Lep_241_R2	ACYTCNCKCCANARNGCYTCRTT	23
Lep_242_F1	YTNMGNTGGAAYAAYCAYCA	20
Lep_242_R1	TTNGGYTGCATNARNGCRTT	20
Lep_242_F2	TTYGAYCARYTNYTNCAYGCNGA	23
Lep_242_R2	GGDATRTCRCAYTTYTCYTCRTT	23
Lep_243_F1	GARGCNACNGGNGARGTNAT	20
Lep_243_R1	TTRTTYTTNACCATNCCCCA	20
Lep_243_F2	YTNGAYGCNCAYTGYGARGTNAA	23
Lep_243_R2	GGRAAYTTRTCRTANACRTCRTA	23
Lep_244_F1	TAYGTNCCNTAYGTNGGNAA	20
Lep_244_R1	TCRCARAAYTCRTTCATDAT	20
Lep_244_F2	CARGARATHTGGATHAAYAAYCC	23
Lep_244_R2	TTNACRTGNGTCATRTTNCCRTA	23
Lep_245_F1	TGYGARGAYATHAAYGARTG	20
Lep_245_R1	CAYTTNGCRTTDATNCCRCA	20
Lep_245_F2	GGNYTNAAYGCNATHTGYAARAA	23
Lep_245_R2	GGNSWYTTRCAYTTYTGNCCRTC	23
Lep_246_F1	TGYACNTAYGTNGAYGGNAA	20
Lep_246_R1	ACYTCNARRTTNCKRAARTA	20
Lep_246_F2	ATHMGNGARGTNACNGGNTAYGT	23
Lep_246_R2	GTRAARTTNGGRTGRTGNGCYTG	23
Lep_247_F1	TTYAAYGARGTNTTYAAYGA	20
Lep_247_R1	TGNACRTTNCCRTCYTCRTA	20
Lep_247_F2	TTYGCNCARTAYAAYAARGAYCA	23
Lep_247_R2	TTNGGYTGRAAYTGRTGRTCYTC	23
Lep_248_F1	GGNAAYATHMGNYTNTGGGA	20
Lep_248_R1	TGNGGYTGCATRCARTTNAC	20
Lep_248_F2	GGNGCNGCNGAYGAYACNAARAT	23
Lep_248_R2	TANGTDATRAARTTNARRTCYTG	23
Lep_249_F1	GARGARGTNGCNGGNTTYTA	20
Lep_249_R1	CANCCNACNGTRTCNGCYTG	20
Lep_249_F2	ATHCARAARGARTAYGGNTTYTG	23
Lep_249_R2	GCNGTYTCRTAYTTYTGCCARTC	23
Lep_250_F1	AARAAYGGNGARTGYAAYAT	20
Lep_250_R1	TARTCNACYTCRTANCCYTG	20
Lep_250_F2	CCNGARGCNATHTTYATHATGTG	23
Lep_250_R2	ACCATNGTDATNGGCCADATRAA	23
Lep_251_F1	CARTAYAAYTGGATHGAYTG	20
Lep_251_R1	ARNCKNGCRTANGGNACRTC	20
Lep_251_F2	AAYCAYGTNGCNTTYTGYGGNGA	23
Lep_251_R2	TTRTANGGNGGNGTRTGRAANAC	23
Lep_252_F1	TTYCARGCNACNAAYTTYGG	20
Lep_252_R1	TTNGGNCKDATYTTNCCCCA	20
Lep_252_F2	CCNACNTAYGTNGGNGAYTTYAA	23
Lep_252_R2	TTNGCRTTRCADATRTGRTGYTT	23
Lep_253_F1	GARATHCCNGTNCCNTGGGG	20
Lep_253_R1	TGRTGNGTNCCYTCNACYTC	20
Lep_253_F2	GCNATHCAYGGNTGGCARGAYAA	23
Lep_253_R2	TCRCANACDATRTCDATCATYTC	23
Lep_254_F1	GTNACNGTNAARCAYCCNGA	20
Lep_254_R1	TTRTCDATYTGRTTRTGYTC	20
Lep_254_F2	AARAAYAARCCNATHCARGCNGA	23
Lep_254_R2	TCNACRTTRAAYTCRTCCATRTG	23
Lep_255_F1	TGGGCNAAYCAYCAYGAYAC	20
Lep_255_R1	TTNGGNARRAANACNCCRTC	20
Lep_255_F2	GCNCCNAARAAYTTYCAYAAYGA	23
Lep_255_R2	TTNGCRTCNACNCCNCKCATRCA	23
Lep_256_F1	YTNAARAARACNCARGGNGA	20
Lep_256_R1	GTNARNGCYTTNACYTGRAA	20
Lep_256_F2	GCNGTNGARMGNGGNGARGTNAA	23
Lep_256_R2	GCRAANSWNGTRTCRAANGGRTC	23
Lep_257_F1	ACNYTNTTYGARCARACNTT	20
Lep_257_R1	TCNCCCCAYTCRTTDATYTG	20
Lep_257_F2	GTNTAYACNTGGTGYACNCARAA	23
Lep_257_R2	TCDATNGTYTTYTGRAAYTGRTA	23
Lep_258_F1	AAYTGYAARATHCARGGNCC	20
Lep_258_R1	TTDATCATRTTNGCCCARTC	20
Lep_258_F2	WSNGGNGARGCNTTYGCNAAYGC	23
Lep_258_R2	CACATYTCNGCDATYTTRCARTC	23
Lep_259_F1	GARAARGAYGCNYTNAAYAT	20
Lep_259_R1	TCNACNARRTCYTTNGCRTC	20
Lep_259_F2	AARYTNTAYTGYACNTTYCARGA	23
Lep_259_R2	TCCATYTTNARDATYTTYTGRAA	23
Lep_260_F1	TAYAAYACNATHTGYGARAA	20
Lep_260_R1	GGRCANGCNARNCCRAARTC	20
Lep_260_F2	WSNTAYGCNATGGGNGARTTYGA	23
Lep_260_R2	TTNSWNGGYTTDATRTCRTGRTG	23
Lep_261_F1	ACNTTYTGYTTYGCNTAYGG	20
Lep_261_R1	ARNACRTCYTCCATRTCYTG	20
Lep_261_F2	AAYTGGGGNGCNAARGTNTAYTT	23
Lep_261_R2	TTYTTRTTYTCNCCRAANGTCAT	23
Lep_262_F1	GAYCARTGGAARMGNGGNCA	20
Lep_262_R1	TCYTTNACNGCRTGRTANAC	20
Lep_262_F2	CARCCNGCNMGNAARTTYTGGGA	23
Lep_262_R2	TTYTTDATYTGNARYTTRTCYTC	23
Lep_263_F1	ATHGGNTTYGAYGCNACNTG	20
Lep_263_R1	GCNSWYTGNCCNGCYTCRTT	20
Lep_263_F2	AAYATHATHATGTGGATGGAYCA	23
Lep_263_R2	ARCCACATRTTNGGNACCATNGC	23
Lep_264_F1	ACNCAYATHAARATHCARAA	20
Lep_264_R1	ACNGCCATRTADATRAAYTT	20
Lep_264_F2	ACNGARMGNTGGTAYCAYGGNCA	23
Lep_264_R2	TAYTGNGCYTCRTTYTGNACCAT	23
Lep_265_F1	AAYATHGARCAYCARTTYTG	20
Lep_265_R1	ATNGCNARYTGRTTRTANGG	20
Lep_265_F2	ATHYTNTAYTAYAAYTTYATHGA	23
Lep_265_R2	TTNGGRTTDATYTGYTGNGCYTT	23
Lep_266_F1	TTYGARGAYGTNGGNGTNAA	20
Lep_266_R1	TTYTTCATNGCNGGRTARTC	20
Lep_266_F2	TTYCARTGGGAYAAYYTNCARAA	23
Lep_266_R2	CANARYTCYTGDATYTGYTGNGC	23
Lep_267_F1	ACNATGTAYATHGCNGAYGG	20
Lep_267_R1	ACRTTNARNACNCCRTCNGG	20
Lep_267_F2	GTNGAYCCNAAYGGNATHATHCA	23
Lep_267_R2	SWDATNGTYTGRAAYTTNGCRTT	23
Lep_268_F1	ATHGAYAAYACNGARACNAA	20
Lep_268_R1	TTNARNCCCATRTAYTCNGC	20
Lep_268_F2	GAYTTYGARGARTGYGCNCAYAA	23
Lep_268_R2	ARYTCYTGRAANARDATYTTDAT	23
Lep_269_F1	CARGCNCCNTAYGCNYTNCA	20
Lep_269_R1	GGRTCNARRTCNGTNGCCCA	20
Lep_269_F2	TGYAAYATGGGNGARAARGTNGA	23
Lep_269_R2	TTNCCNARYTTRTTRTGNACYTT	23
Lep_270_F1	CARCCNGTNTTYCAYTTYGA	20
Lep_270_R1	ARYTCDATNGCDATRAARTC	20
Lep_270_F2	GGNAAYGAYACNGAYGARGCNCA	23
Lep_270_R2	CCNGTYTGNGCNCCRTARTTRTA	23
Lep_271_F1	GTNGARACNGTNGCNACNTG	20
Lep_271_R1	TARAARTADATRTCYTGCCA	20
Lep_271_F2	TAYTTYGTNGCNGGNAARATHAA	23
Lep_271_R2	TTNSWRTANCCRTTRTACATNGG	23
Lep_272_F1	GAYCCNATHGTNGGNTTYGA	20
Lep_272_R1	TCRTAYTGYTCRAANGGRTG	20
Lep_272_F2	AAYCCNAARGARATHGARGAYCA	23
Lep_272_R2	AARCARTTDATNGCNGGDATRTA	23
Lep_273_F1	TGYTAYAAYATHACNGARGC	20
Lep_273_R1	ACCATRTCDATNGGYTTRTC	20
Lep_273_F2	GCNATHATGACNGARYTNAARAA	23
Lep_273_R2	GGNCCNCCRTADATRTCNGTRAA	23
Lep_274_F1	GCNGTNTGGGGNTTYAAYTA	20
Lep_274_R1	CAYTGYTTRCANGCRTARTC	20
Lep_274_F2	TTYMGNTAYTAYCARAAYGTNTG	23
Lep_274_R2	GGNCCCCANARNGTDATYTGRTT	23
Lep_275_F1	TTYTAYGCNCARGTNGARAT	20
Lep_275_R1	ATRTCRTTCATNARRTARTT	20
Lep_275_F2	CCNYTNGGNATHCARCARAARAA	23
Lep_275_R2	CCNGTCATNCKYTCYTGRAAYTT	23
Lep_276_F1	ACNGGNACNATHATHGARAA	20
Lep_276_R1	ATRTTCCACATNCCRTANAC	20
Lep_276_F2	GCNCCNATGCCNGCNAAYGCNCA	23
Lep_276_R2	TCDATRTTYTCRTCCCAYTTCCA	23
Lep_277_F1	YTNAARATHGCNGTNGARAT	20
Lep_277_R1	ARNCKNACYTTDATRTCCAT	20
Lep_277_F2	CCNCARYTNATHGARTTYGAYCA	23
Lep_277_R2	GCRTTDATNCCRTCNGTCCARTA	23
Lep_278_F1	GGNTTYATHAARTAYTGGCA	20
Lep_278_R1	ACYTTRTCYTCNGGNCCCAT	20
Lep_278_F2	AAYGTNAARATGTAYCARGCNCA	23
Lep_278_R2	TTRTCNGTNCCNACRTTCCARAA	23
Lep_279_F1	YTNCARAAYGGNGAYTGGAT	20
Lep_279_R1	TAYTTNGGRTCCATNGTRAA	20
Lep_279_F2	YTNAAYMGNTTYACNCARGTNTA	23
Lep_279_R2	AANACNCKRAARTTNGGRTGNGG	23
Lep_280_F1	GCNYTNYTNGCNCARACNTG	20
Lep_280_R1	TGNCCRTACATNGCRTANGG	20
Lep_280_F2	CAYYTNGCNTTYAARCCNTAYGA	23
Lep_280_R2	CCNACDATCCARTTRCANACRTA	23
Lep_281_F1	YTNGARATHGARGCNAAYCA	20
Lep_281_R1	AADATNCKRTGRTAYTCNGC	20
Lep_281_F2	AAYYTNACNYTNGTNAAYAAYGG	23
Lep_281_R2	ARYTGNGTYTCCCANCKRCACCA	23
Lep_282_F1	ACNCCNYTNGAYTTYGARAA	20
Lep_282_R1	TAYTTNACRTANGGNACYTC	20
Lep_282_F2	ACNAAYTTYCAYATGGAYTTYAT	23
Lep_282_R2	TCRTTRCARCANARYTCRAANAC	23
Lep_283_F1	GCNGCNYTNTTYGAYTAYAA	20
Lep_283_R1	TGCATRTGRAANGGCATYTG	20
Lep_283_F2	AARGTNWSNGAYGCNATGAARCC	23
Lep_283_R2	CKNGCYTGRAACCARTTRTCRTG	23
Lep_284_F1	GAYGARCCNTGGATGGARAA	20
Lep_284_R1	TGYTTRTCCATNGTRAANCC	20
Lep_284_F2	CCNCARYTNATHAARGAYTAYTT	23
Lep_284_R2	CKNSWRAAYTCRTAYTGYTCRTC	23
Lep_285_F1	YTNTTYGARGARACNTTYTA	20
Lep_285_R1	TGDATRTGYTCDATNACNGC	20
Lep_285_F2	TTYATHAARTAYAARGTNTGGTG	23
Lep_285_R2	SWRAANCKRAAYTCYTTCATRTA	23
Lep_286_F1	ACNGARGARAAYGCNGARCC	20
Lep_286_R1	TCRTADATYTTNARYTTYTG	20
Lep_286_F2	TTYCARGARATHACNGTNAARGA	23
Lep_286_R2	GCRTCNCCYTTNGTNARYTCDAT	23
Lep_287_F1	TAYMGNYTNAAYATHTTYGG	20
Lep_287_R1	TARAARTCNGTCCARAAYTC	20
Lep_287_F2	CCNGAYAAYGTNTGYATHTTYGG	23
Lep_287_R2	GGRTTNSWRTACCANGCRAARTT	23
Lep_288_F1	CARACNGTNACNAAYATGTA	20
Lep_288_R1	ACRTCYTTNCCNGCNGCRCA	20
Lep_288_F2	YTNGCNATHGCNGAYGARTGYTT	23
Lep_288_R2	ARRAANGCRTANARDATNGGRTT	23
Lep_289_F1	ACNGARTGGGCNCARGTNGA	20
Lep_289_R1	GCYTGRTCNARNGTNGCRTT	20
Lep_289_F2	GTNGARYTNACNAAYGAYGGNAA	23
Lep_289_R2	ACDATNACNGTNCCYTGNGGRTC	23
Lep_290_F1	CARGARGTNATHGAYGARAT	20
Lep_290_R1	TGNCCRCAYTTNGGRCARAA	20
Lep_290_F2	AARGTNATGGCNYTNACNTAYCA	23
Lep_290_R2	ARNACRTTYTGCATNGCRAARTC	23
Lep_291_F1	MGNGTNAARAAYTAYYTNGC	20
Lep_291_R1	TCRTCRAARAADATNACRCA	20
Lep_291_F2	AAYGTNGAYAARACNTTYGTNGA	23
Lep_291_R2	TCNGGNACNGTNACDATNCCYTC	23
Lep_292_F1	ATHCARYTNAAYMGNAARTT	20
Lep_292_R1	TTRTGRTGNGTNGTRTARTC	20
Lep_292_F2	TGGATGCARGTNGCNCAYCARAA	23
Lep_292_R2	GCYTTYTTYTGYTTYTCNGGRTG	23
Lep_293_F1	YTNACNTGGGGNATGGCNAA	20
Lep_293_R1	ARRTTRTANCCNGCCATRTG	20
Lep_293_F2	GAYAARTAYATHYTNGARGGNAA	23
Lep_293_R2	CCRCANACYTCNGCNGCRTCCCA	23
Lep_294_F1	YTNAAYCCNAARATGTGGCA	20
Lep_294_R1	TARTTNARRTTYTCCCAYTT	20
Lep_294_F2	ATHCARATGATHGCNGCNATGAA	23
Lep_294_R2	TCRAACATNACNCCNARRTANGC	23
Lep_295_F1	AARTGYGTNTGYYTNCCNGA	20
Lep_295_R1	TCRTGYTCNACCCANGTYTT	20
Lep_295_F2	GTNGTNGARTTYCCNGCNATHTG	23
Lep_295_R2	GCYTGRAANACDATYTCYTCRTT	23
Lep_296_F1	CCNGTNAARCARYTNCAYTG	20
Lep_296_R1	ATNACNGCNGCNCCYTTCCA	20
Lep_296_F2	CCNCARCARATHGCNGCNTTYAA	23
Lep_296_R2	ATYTCNARYTGYTCNGTYTTRTA	23
Lep_297_F1	TAYMGNGCNCARGCNCAYCA	20
Lep_297_R1	ATNCKYTTRTAYTTNACRTC	20
Lep_297_F2	YTNGTNMGNAARCARAARGARAT	23
Lep_297_R2	GGYTTNGTNACRTTNCKRTGRTT	23
Lep_298_F1	GARTTYCAYCCNGAYAARAA	20
Lep_298_R1	TANARRTTNCCYTTYTCRAA	20
Lep_298_F2	GCNGGNGAYAARTTYAARGARAT	23
Lep_298_R2	TTYTTRTAYTGNGGCATNCCYTC	23
Lep_299_F1	ACNGGNATHGARGGNACNTA	20
Lep_299_R1	CANCCNACRTARCAYTGRCA	20
Lep_299_F2	YTNGARGCNTTYGTNTAYGAYCC	23
Lep_299_R2	TCRTTNSWNGTNGCYTGYTGDAT	23
Lep_300_F1	TTYYTNGARCAYATHACNCA	20
Lep_300_R1	AAYTTYTCYTTYTGNGCNGG	20
Lep_300_F2	GTNYTNATHTAYGGNCCNGAYGC	23
Lep_300_R2	ARNCCNGTNACDATRTCRCAYTC	23
Lep_301_F1	ATGGAYGTNGGNAAYGAYAA	20
Lep_301_R1	TTRTTNGCRAADATRTCRTG	20
Lep_301_F2	ATGGTNAAYGAYTTYGAYGAYGA	23
Lep_301_R2	TTYTTCCADATRTARTARAAYTG	23
Lep_302_F1	ATGGTNTGYAARGARGAYGT	20
Lep_302_R1	CCRAARTGNSWYTTYTGRTC	20
Lep_302_F2	TAYAARMGNATHGAYGCNATGTG	23
Lep_302_R2	AANGCNGGRTGRTGNARNGCCAT	23
Lep_303_F1	ATHGCNACNATHATGTGYTG	20
Lep_303_R1	TCYTGRAAYTTYTCRTGRTC	20
Lep_303_F2	GGNGTNTTYTGYGGNACNATGTA	23
Lep_303_R2	TTYTCNACRTARTCYTTRCARAA	23
Lep_304_F1	ATHGAYCCNTGYACNGCNAA	20
Lep_304_R1	TCYTGRAANARRTCDATRCA	20
Lep_304_F2	TGYYTNCCNGGNTGGGARGGNCA	23
Lep_304_R2	CANCCNGGYTGRCANGCRCAYTT	23
Lep_305_F1	TAYAARGCNATHGAYGGNAC	20
Lep_305_R1	GCDATYTGYTGNCCYTTRTC	20
Lep_305_F2	GAYGGNAARAARACNGTNATHGA	23
Lep_305_R2	ARNGCYTCRCANCCYTGDATYTT	23
Lep_306_F1	TAYCARATHTTYTTYATGAA	20
Lep_306_R1	SWNACNCCRTTYTTRTTDAT	20
Lep_306_F2	AARAAYGCNGAYCARATHTTYTA	23
Lep_306_R2	CCDATNACNACCATYTCNGGRTA	23
Lep_307_F1	CCNGCNAAYCARACNTGYGG	20
Lep_307_R1	GTRTANCCYTTRTARTTNCC	20
Lep_307_F2	ACNMGNGAYATHAARCARGGNGA	23
Lep_307_R2	TGRTCRCAYTTYTCRCAYTTCCA	23
Lep_308_F1	GGNCCNGGNACNGTNTGGAA	20
Lep_308_R1	ARRAANCCYTCYTCRTGRTT	20
Lep_308_F2	GGNTTYMGNGAYCCNCAYGTNAT	23
Lep_308_R2	CKNCKNGTYTTNGCRAARTCDAT	23
Lep_309_F1	AARTAYTTYGGNGARACNGA	20
Lep_309_R1	ARNCKNGTYTCRAARTCNGG	20
Lep_309_F2	GGNMGNYTNGAYAARGARATHGA	23
Lep_309_R2	CCDATNGCRTCCATYTCRTCRAA	23
Lep_310_F1	ACNTTYATHGCNAAYATHGC	20
Lep_310_R1	GCNGTRTADATNCKRAARTT	20
Lep_310_F2	TGYGARGAYACNTTYGCNTAYTT	23
Lep_310_R2	CARCANCCDATNGCRTTYTGRTC	23
Lep_311_F1	TGYAARATHMGNMGNAAYTA	20
Lep_311_R1	TGRTTCATYTCRTGNACNGT	20
Lep_311_F2	GAYTGYCCNCAYTGYGTNTAYGC	23
Lep_311_R2	TGNCKRTCNARRTTCCAYTTRTA	23
Lep_312_F1	ATHAARGARCAYGARGCNTT	20
Lep_312_R1	TTDATYTCYTCCATYTTRTC	20
Lep_312_F2	ATGGARGCNAAYGAYGAYAARAT	23
Lep_312_R2	TTNACNGCCATYTGNGTYTCDAT	23
Lep_313_F1	TAYATGYTNGGNGTNTTYAC	20
Lep_313_R1	TTNCCRAAYTTYTCNCCRTC	20
Lep_313_F2	GTNGCNTTYATHCCNGARTAYTG	23
Lep_313_R2	GGCATNGGYTGRTTCATNGTYTC	23
Lep_314_F1	CARACNGCNAARGGNCAYGA	20
Lep_314_R1	TTRAACATYTGNACRTARTT	20
Lep_314_F2	GCNYTNGAYAARAARGARAARGA	23
Lep_314_R2	TANCKNARNACYTTRTCYTTYTC	23
Lep_315_F1	YTNGTNGGNGARTTYGTNCA	20
Lep_315_R1	TTNCKRTACATRTGNGCYTT	20
Lep_315_F2	GGNYTNTGYGARGCNGARTAYCA	23
Lep_315_R2	CKRAANGCDATNCCRCARTGNCC	23
Lep_316_F1	CCNATHYTNGGNTTYACNCA	20
Lep_316_R1	ACNCKDATYTTYTCRTGRCA	20
Lep_316_F2	GGNGCNACNGTNCAYAARATGTG	23
Lep_316_R2	ATRTTYTCNGTNGCCATRAANGG	23
Lep_317_F1	GARGTNGGNCCNGARAAYCC	20
Lep_317_R1	CKNGGNGGYTGRTGNACYTC	20
Lep_317_F2	GCNACNATGGARTGYAARGTNGA	23
Lep_317_R2	GCYTGRCARTGRTANACNCCYTC	23
Lep_318_F1	GTNATGACNGCNGARCARTA	20
Lep_318_R1	CCNGCRAAYTTNGCNACRCA	20
Lep_318_F2	GAYWSNTAYCCNCCNCARAARAA	23
Lep_318_R2	CKNCCNARYTCNACRTCYTCRTG	23
Lep_319_F1	TTYGGNGGNTGYACNACNAA	20
Lep_319_R1	GCNGGRTTRCACCADATRTT	20
Lep_319_F2	TTYAAYGAYYTNTGGMGNTTYGA	23
Lep_319_R2	ACNGCNARYTCYTTCCANGTCCA	23
Lep_320_F1	GAYGARTGGAAYTTYTAYTG	20
Lep_320_R1	ATRTCRTANCCRTARCAYTC	20
Lep_320_F2	GAYAAYCARATGATHAAYCAYTT	23
Lep_320_R2	AARCARTGNCKRTCRTTNGCCAT	23
Lep_321_F1	YTNGCNTTYGGNACNGGNAT	20
Lep_321_R1	AANACRTCDATYTCNGGYTT	20
Lep_321_F2	AARGCNGGNYTNTAYCAYGARAC	23
Lep_321_R2	ACYTTRTCRTANARRTGNGGRAA	23
Lep_322_F1	GCNATHAAYGGNCARAARGA	20
Lep_322_R1	TTNACNCCDATYTGCATRTC	20
Lep_322_F2	MGNCAYTTYTAYATHACNCARTG	23
Lep_322_R2	ATYTTNCKNARRTANCKRTCRAA	23
Lep_323_F1	GTNAARAARGAYGCNGAYGT	20
Lep_323_R1	TCYTCYTCNGCCATYTCYTT	20
Lep_323_F2	GARCAYGTNMGNCARATHGAYAA	23
Lep_323_R2	GGYTCNCKNGTRCARTADATRTC	23
Lep_324_F1	YTNGAYGTNGTNCARCAYTG	20
Lep_324_R1	TGNACNGCNACCATRTTNCC	20
Lep_324_F2	YTNAARGGNAAYYTNGARATGAC	23
Lep_324_R2	ACCCANCCYTCRTCNARNGCYTG	23
Lep_325_F1	GARGTNGAYTTYAARATHAT	20
Lep_325_R1	GGNGGDATRTANACYTGRTC	20
Lep_325_F2	ATGYTNGGNTTYGTNAAYTTYAA	23
Lep_325_R2	SWRTCRAANACCCAYTGNGGYTG	23
Lep_326_F1	ACNWSNGAYATHTTYCARGA	20
Lep_326_R1	TGYTCNARYTTRTTRAANGG	20
Lep_326_F2	ACNGGNATGTTYCCNTGYCCNTA	23
Lep_326_R2	ARYTCRTGRCAYTGRAAYTTRTT	23
Lep_327_F1	TGGGAYMGNTTYGARACNAA	20
Lep_327_R1	CACCANARDATRTTRTAYTC	20
Lep_327_F2	GGNGARATGGTNACNAARCAYGA	23
Lep_327_R2	TTRTGCATYTCYTTYTCNGCCCA	23
Lep_328_F1	ATHGAYGGNAARACNTTYAA	20
Lep_328_R1	CAYTCNGTYTGCATRAARTT	20
Lep_328_F2	GAYMGNAARGCNTTYAARAAYTG	23
Lep_328_R2	TGNACNACRAAYTCYTCRTCYTT	23
Lep_329_F1	YTNTGYGGNGAYACNGTNTG	20
Lep_329_R1	ATNGCNGCNARYTCNGGRTC	20
Lep_329_F2	GTNGARCCNGARAARCARGARAA	23
Lep_329_R2	TCNCCNACRCARTCYTTNACRAA	23
Lep_330_F1	CAYAAYTGGCARGCNACNAA	20
Lep_330_R1	ACNGCRTTNARNGTRTCYTG	20
Lep_330_F2	AAYAAYGARATHYTNTGYGAYGT	23
Lep_330_R2	ATRTCNGTRAANCCYTCNGCRTT	23
Lep_331_F1	CCNAARATHGTNACNTGYGA	20
Lep_331_R1	TGNARNCKNCCYTTYTCNCC	20
Lep_331_F2	TAYGTNTGYGTNCAYAAYGARAC	23
Lep_331_R2	ACDATRTCNARYTTNCCDATRTT	23
Lep_332_F1	TAYAAYCAYYTNGARGARAA	20
Lep_332_R1	TTNACNARRAAYTCNGGRCA	20
Lep_332_F2	TAYYTNMGNAAYTTYAAYAAYTG	23
Lep_332_R2	TGRAARTCRTAYTTNGCNCCRAA	23
Lep_333_F1	ATGGARACNTGYTTYGAYTT	20
Lep_333_R1	TTNCCRTCRTGNARRTGCCA	20
Lep_333_F2	ACNMGNGAYCCNAAYGARGCNTG	23
Lep_333_R2	TGNACRTANCKYTTNCCYTTRAA	23
Lep_334_F1	CARMGNAAYCCNAARGCNTT	20
Lep_334_R1	TCNGTCCARAANCKRTGYTT	20
Lep_334_F2	GAYGTNATHGCNAARAARCARCA	23
Lep_334_R2	ATNCCRTGNACYTGRCADATRTT	23
Lep_335_F1	TGYATHTGYGARTTYGTNGA	20
Lep_335_R1	AARTCNGCRAANGTRAANGG	20
Lep_335_F2	GAYAAYACNYTNGTNTTYGCNAA	23
Lep_335_R2	TARTTRTTRCANARNARYTCCCA	23
Lep_336_F1	AAYYTNCCNTAYMGNCAYTT	20
Lep_336_R1	GGRTTRTANACNGCRTARTT	20
Lep_336_F2	GTNTGYMGNCCNGARGTNCARAA	23
Lep_336_R2	TARTTRTTYTCNCCNGCRAARAA	23
Lep_337_F1	TGGCARYTNGAYGCNTGYAA	20
Lep_337_R1	CKRTANGCNGCRCARTGRCA	20
Lep_337_F2	GTNTTYGGNGAYCCNCAYTAYAA	23
Lep_337_R2	TTRAARTTNCCRCANARNCCRCA	23
Lep_338_F1	AAYGAYAARCCNTTYGGNGG	20
Lep_338_R1	CCNARNGGNACDATYTCCAT	20
Lep_338_F2	CARYTNATHYTNTGYGGNGAYTT	23
Lep_338_R2	GCYTGNCCNGCYTCRAADATYTT	23
Lep_339_F1	ATHYTNGARAARGCNGCNGA	20
Lep_339_R1	ACNACYTTYTTRTGYTGRTA	20
Lep_339_F2	TTYMGNGTNTGYGCNGCNGAYAA	23
Lep_339_R2	TTNGCNACDATRCAYTGNGTYTC	23
Lep_340_F1	GARTGYAARTGYCAYGGNAT	20
Lep_340_R1	GTNCKRCANARYTTRCAYTT	20
Lep_340_F2	WSNTGYACNGTNAARACNTGYTG	23
Lep_340_R2	ACYTCRCARCACCARTGRAANGT	23
Lep_341_F1	MGNYTNAAYGAYGTNATGGA	20
Lep_341_R1	ARYTCNGGRAARTCDATRAA	20
Lep_341_F2	ATHCAYGGNMGNGGNAAYTTYCC	23
Lep_341_R2	ACNACNGTNGGRTARAARTTYTC	23
Lep_342_F1	ATGCARAARYTNACNAARCA	20
Lep_342_R1	GCNCKRCADATRTCNCCNGT	20
Lep_342_F2	GAYGAYGARYTNGARTGGAAYCC	23
Lep_342_R2	ACYTGRTAYTCYTGRTGRTTYTT	23
Lep_343_F1	ATHGCNAAYGTNTGYAAYGA	20
Lep_343_R1	TTCCARTCYTTNARNCCYTC	20
Lep_343_F2	MGNAARATHGTNGCNTAYCAYGA	23
Lep_343_R2	GTNCCYTCNACRAAYTCYTCRTA	23
Lep_344_F1	GGNAARTTYGGNAAYGTNTA	20
Lep_344_R1	GGNGCRTTYTCNARDATCCA	20
Lep_344_F2	ATGTAYGGNTAYTTYCAYGAYGA	23
Lep_344_R2	TTNCCCATNARRTCYTTNGCYTT	23
Lep_345_F1	AARACNMGNCARTAYAAYGT	20
Lep_345_R1	GCCATRTGRTGYTGDATNAC	20
Lep_345_F2	GARTGYYTNGAYAAYGTNTGYCA	23
Lep_345_R2	CCRTCNARCATYTGYTTNGGRAA	23
Lep_346_F1	CARGGNTGGMGNAARTAYTG	20
Lep_346_R1	AARTCRTCRTANGTNGCNCC	20
Lep_346_F2	AAYMGNCCNTAYTTYTGGAAYAA	23
Lep_346_R2	AANGTRTCYTCNGCRTTCCAYTT	23
Lep_347_F1	GCNGCNGARACNATHATHCA	20
Lep_347_R1	TANGTRTCYTGNGTRAARTG	20
Lep_347_F2	GARGTNGARGAYGTNAAYGAYAA	23
Lep_347_R2	TTRTCRTTYTTRTCNGCDATYTC	23
Lep_348_F1	TAYGCNTTYGAYTTYAAYAT	20
Lep_348_R1	TGNARNARYTCNGTRAADAT	20
Lep_348_F2	AAYATGGCNATGGGNGTNTGGAT	23
Lep_348_R2	CARTGNCCNARNGTRAANGGRTT	23
Lep_349_F1	GARGGNATHTAYTGYGGNAA	20
Lep_349_R1	TAYTGYTTRTAYTTRTTRTT	20
Lep_349_F2	ATGYTNGAYAAYCCNCARGARTA	23
Lep_349_R2	GCRTANGCNCCYTTDATRTCCAT	23
Lep_350_F1	YTNGGNGARATHATHTAYGC	20
Lep_350_R1	ACRTANARNGCRTTDATYTT	20
Lep_350_F2	TAYGGNATHCAYTAYGARAARGA	23
Lep_350_R2	TCNCKRTANCCYTTDATRAAYTC	23
Lep_351_F1	ATHGTNCCNTTYMGNGARAC	20
Lep_351_R1	GCNACNCCCATCATNGGYTC	20
Lep_351_F2	AARATHGAYATGGCNAAYGARGA	23
Lep_351_R2	ARNGTNGCNARYTGRAANCCRTT	23
Lep_352_F1	GARTAYGTNAARAARTTYGA	20
Lep_352_R1	GTCCARAANGTNGTRTTRTA	20
Lep_352_F2	YTNGAYGGNAARTGYTTYCAYAA	23
Lep_352_R2	TTRTTDATRTGNACRTCNGCYTG	23
Lep_353_F1	WSNGTNAAYGTNTTYATGGA	20
Lep_353_R1	TGNGTYTGRTARTGYTTNGC	20
Lep_353_F2	GARGARCCNAARGARCARAAYAA	23
Lep_353_R2	AANGGYTTYTCNCCNGTRTGNGT	23
Lep_354_F1	TTYGGNCCNATGAAYCCNTA	20
Lep_354_R1	CKCCADATYTTCATYTTRTT	20
Lep_354_F2	AARGTNATHACNTTYAAYAARCA	23
Lep_354_R2	CKRTCNARRTTNGCCATYTTYTC	23
Lep_355_F1	GGNTAYTTYAAYACNTAYGC	20
Lep_355_R1	AANACNGTYTGYTTCCARTG	20
Lep_355_F2	AARAARGTNTAYGCNYTNGAYCA	23
Lep_355_R2	TCRAARAANGTRTCRAARTANCC	23
Lep_356_F1	GTNYTNAARATHMGNTTYCA	20
Lep_356_R1	TCRTCRTANACNGCRAARTG	20
Lep_356_F2	TGGWSNGGNCAYGTNCCNGCNCA	23
Lep_356_R2	TCRAANGGRTADATNGCNGTYTT	23
Lep_357_F1	TTYGGNGGNGTNTGYACNGT	20
Lep_357_R1	TCRAANCCNACRAARCANGC	20
Lep_357_F2	CAYCCNATGGAYACNATHAARGT	23
Lep_357_R2	ATNACNGGNGTNACNCCYTTRTA	23
Lep_358_F1	GAYAAYTTYTTYGARGGNAA	20
Lep_358_R1	GCYTTNCCNCCDATCATNAC	20
Lep_358_F2	MGNCARGARTAYTTYATGTGYGC	23
Lep_358_R2	ARYTGNCKYTTRTAYTCRTGDAT	23
Lep_359_F1	YTNAARGARGGNGAYTGYGA	20
Lep_359_R1	AARTCNGTYTTYTCDATRCA	20
Lep_359_F2	TGYGTNAARACNGTNGARAARTT	23
Lep_359_R2	TCRTCCCARTCRTTNARDATYTT	23
Lep_360_F1	GCNTGYCAYCCNACNGTNAT	20
Lep_360_R1	ATNCCYTGYTCDATRCAYTT	20
Lep_360_F2	TAYWSNGTNATHAARTTYGARGG	23
Lep_360_R2	GTNGCYTTRTCYTCRCADATCAT	23
Lep_361_F1	GARYTNGAYTAYAAYGCNGC	20
Lep_361_R1	CKRTADATRTCNARYTGRTA	20
Lep_361_F2	TGGATHGGNCAYCCNTAYTTYGA	23
Lep_361_R2	TAYTGRTTRTTRTADATRAARCA	23
Lep_362_F1	TAYGARAARACNTTYYTNAA	20
Lep_362_R1	TCRTGNARRTCRAARTARTT	20
Lep_362_F2	YTNATGATHGGNTGGGTNGAYAC	23
Lep_362_R2	TTRTCRTTRTGYTCYTGRCARAA	23
Lep_363_F1	GAYAARTTYCCNMGNACNCA	20
Lep_363_R1	TGYTCDATCATRTGRTTRAA	20
Lep_363_F2	TTYGGNYTNGAYTGYGARATGTG	23
Lep_363_R2	CKRTTNGTRTGNACNGCRTCNCC	23
Lep_364_F1	AARAAYAAYYTNCARATHCA	20
Lep_364_R1	AANGCYTTNCCRCADATRTC	20
Lep_364_F2	ATGATGAAYWSNYTNCARCARGC	23
Lep_364_R2	TGNCKRTTRCARAAYTTRCADAT	23
Lep_365_F1	GGNTTYTTYTGYACNTGYAA	20
Lep_365_R1	TCRTTNARRTTRTAYTTYTT	20
Lep_365_F2	GAYTGYGTNAARGARGTNTAYAA	23
Lep_365_R2	CCNGGRTTYTTNARRTCNGCYTT	23
Lep_366_F1	ACNATGATHTGYGTNGAYAA	20
Lep_366_R1	TCNACNCCNGGNARRTTYTC	20
Lep_366_F2	GAYTAYATGMGNAAYGGNGAYTT	23
Lep_366_R2	TGNARRAANGCNGGRTCRTTCAT	23
Lep_367_F1	TTYGARGAYYTNGAYGARAT	20
Lep_367_R1	TCYTCNGCNGCYTTYTGCCA	20
Lep_367_F2	GCNMGNCAYGTNACNCCNATGGC	23
Lep_367_R2	AANGGNGTCATRTANGGNGTYTG	23
Lep_368_F1	AAYYTNGTNACNGAYCARAC	20
Lep_368_R1	TGNGGNGTCATCATDATRAA	20
Lep_368_F2	TTYYTNAAYGAYTAYTGGAAYAT	23
Lep_368_R2	TCCATNACYTTRTTDATYTTCCA	23
Lep_369_F1	CARGCNTTYGARATGATHCA	20
Lep_369_R1	GGNACYTTRTTRTTRTAYTC	20
Lep_369_F2	CAYACNAAYATHYTNAAYAARTA	23
Lep_369_R2	SWNCCNGGRTARTANCCYTTNAC	23
Lep_370_F1	MGNGTNGARGAYGARATHGA	20
Lep_370_R1	AANGTNACRTARTCNCCRTC	20
Lep_370_F2	TAYGTNYTNGGNCAYGAYGCNAT	23
Lep_370_R2	TCNARNCCRTGNCKNGTRTCRTC	23
Lep_371_F1	TGGGCNTGYATHAAYGGNCC	20
Lep_371_R1	SWRCANARRTGRTTCCAYTT	20
Lep_371_F2	ACNGAYGTNAAYGCNGGNCARAT	23
Lep_371_R2	GTNGGRAARAANGCRTGRAARCA	23
Lep_372_F1	GAYCCNTGGGARGCNTAYGG	20
Lep_372_R1	TTNCCCATRTCRTCNGCNAC	20
Lep_372_F2	ATHCCNCARGTNYTNTGYAAYTT	23
Lep_372_R2	ACDATRTGYTCRTTNGCRTANGT	23
Lep_373_F1	TTYGCNAAYGGNCCNGARAT	20
Lep_373_R1	CCNCKNCCRAAYTTRTCYTG	20
Lep_373_F2	ATHGARGCNATHGAYTAYGAYCC	23
Lep_373_R2	CCRTCRTGNCKCATCATYTCDAT	23
Lep_374_F1	GTNCAYGAYATHAARCARGA	20
Lep_374_R1	ATYTTNARNCKYTTRCAYTT	20
Lep_374_F2	ATGGTNCCNAAYCAYCCNATGTT	23
Lep_374_R2	CKRTTYTTRAACCARAAYTGNAC	23
Lep_375_F1	GARGARGTNATHYTNCARAA	20
Lep_375_R1	TTNGCRTGNCKNACRTAYTG	20
Lep_375_F2	YTNAARACNATHGAYAAYTAYAA	23
Lep_375_R2	TGNGGDATNCKRTGNGGNACRAA	23
Lep_376_F1	MGNYTNGGNGARTGGGAYGT	20
Lep_376_R1	TGNCCRCANCCDATNCCCCA	20
Lep_376_F2	MGNGAYGTNGARTTYTAYCCNTA	23
Lep_376_R2	TTRCANGCRTCYTTNCCYTCYTC	23
Lep_377_F1	MGNCARMGNAARGTNTGGCA	20
Lep_377_R1	TTYTGRTGYTGNCKDATRAA	20
Lep_377_F2	MGNGARATHGARGGNAARTTYGG	23
Lep_377_R2	ARRAAYTGYTTRTCRTGNCCYTC	23
Lep_378_F1	AARYTNGTNCCNCAYCARTG	20
Lep_378_R1	ATNGCRTTNCKDATNACYTG	20
Lep_378_F2	YTNGCNACNGTNAAYCARTTYAA	23
Lep_378_R2	TANARNACNACNCCYTCNGTYTC	23
Lep_379_F1	YTNCCNATHGARAARGCNAA	20
Lep_379_R1	TTNGCNACRAARAANCCRTC	20
Lep_379_F2	GAYGARGARATGCARYTNAAYAT	23
Lep_379_R2	ATRTTRTGNGTRTGNGGRTARAA	23
Lep_380_F1	CARCCNGGNATGGARCCNAA	20
Lep_380_R1	ARNCCRTARTCNSWYTTDAT	20
Lep_380_F2	YTNGARAARGARTTYCAYTAYAA	23
Lep_380_R2	CCNACRCARTGNARRTCRTTCAT	23
Lep_381_F1	GARCARYTNCAYATGCAYTA	20
Lep_381_R1	GGNARRTARTANGCYTTNAC	20
Lep_381_F2	TGGCAYGAYGTNCARGCNAARGT	23
Lep_381_R2	ARYTGNCKRTARTCNARYTGCAT	23
Lep_382_F1	AARAAYATGTTYGCNGTNTG	20
Lep_382_R1	TGYTTDATRTTRTTCATYTC	20
Lep_382_F2	ATHATGCAYAARACNTAYTAYAA	23
Lep_382_R2	GTRTCDATYTCRTCRTARCARTA	23
Lep_383_F1	ATHMGNGARATGCARAARTA	20
Lep_383_R1	TCNGCNARNCKRTCRTAYTC	20
Lep_383_F2	CAYYTNGAYGCNGARATGCARGG	23
Lep_383_R2	TGNSWYTTNACNGCYTCYTTRTC	23
Lep_384_F1	GCNACNGARGAYGTNCARGA	20
Lep_384_R1	TGNCKNCKCCANGCRTGYTG	20
Lep_384_F2	GAYATGTAYTAYGARATHTGGCA	23
Lep_384_R2	ATNARNCKNGCRCARTAYTCYTC	23
Lep_385_F1	ATGTTYCARACNGCNGARAC	20
Lep_385_R1	CCNARCATRTCRAANGCRTC	20
Lep_385_F2	ATHGTNGGNCARYTNATGGARAA	23
Lep_385_R2	ARRTTNACRAANACRTTRTCRTC	23
Lep_386_F1	GTNCARGGNTTYCCNACNAA	20
Lep_386_R1	TCNARDATNCKYTGCATNAC	20
Lep_386_F2	CCNACNGCNGGNCARGTNATGGA	23
Lep_386_R2	GGNCCNCKNGTNGCRTCYTCNGT	23
Lep_387_F1	GAYATGGCNATHTGGGARAA	20
Lep_387_R1	TGYTGDATNACNGGRAAYTT	20
Lep_387_F2	GCNTAYATGGARTAYACNGGNTT	23
Lep_387_R2	TACATYTTDATNARNCCYTGRTT	23
Lep_388_F1	CARYTNATHMGNTGYGTNCA	20
Lep_388_R1	TANACRTTCATRTCRTCYTT	20
Lep_388_F2	GGNATHAAYTAYTTYGTNCARCC	23
Lep_388_R2	ACNGCRTCNCCCCADATRTCRTA	23
Lep_389_F1	ATGGAYCCNATHYTNGARAA	20
Lep_389_R1	TGNARYTTYTCYTCCCARTC	20
Lep_389_F2	AAYGTNCAYACNGTNCAYTTYGG	23
Lep_389_R2	TTNARNACYTCRTAYTTNGCRTA	23
Lep_390_F1	GTNCCNGARGGNATGACNTT	20
Lep_390_R1	TCNGCNARNARRTGNGGRTA	20
Lep_390_F2	GGNCAYAAYGAYYTNGCNTGGAA	23
Lep_390_R2	GGNGGNGCRTCDATNCCRTCRTA	23
Lep_391_F1	TTYAARCAYGGNGAYTGYAA	20
Lep_391_R1	AANGCYTGDATRAANACNCC	20
Lep_391_F2	MGNTAYYTNCARGAYATHTTYAC	23
Lep_391_R2	ATNACRAADATNGCYTCNGGRCA	23
Lep_392_F1	CAYCARTAYTGGGTNACNAA	20
Lep_392_R1	TCNARNGTNARYTTRTCRAA	20
Lep_392_F2	GGNACNAARGARGAYGARTGYAT	23
Lep_392_R2	TCNCKNACYTGNCKYTGNGCYTT	23
Lep_393_F1	AAYTTYCAYMGNACNATGCC	20
Lep_393_R1	TTRTGRCANGTRCACCARTG	20
Lep_393_F2	AARGTNGGNGAYAAYACNTTYCC	23
Lep_393_R2	ARNGTNGCRTGNACRTCRAANGG	23
Lep_394_F1	TTYTGYGGNACNTGGAAYGT	20
Lep_394_R1	TGRTANACRAAYTGNGCYTT	20
Lep_394_F2	ATHTAYGCNGTNGGNTTYCARGA	23
Lep_394_R2	TCRCANARRTANARRAANACRTT	23
Lep_395_F1	TAYMGNTGGATHAARAAYGG	20
Lep_395_R1	ACYTTNCKNGTNGTRTAYTG	20
Lep_395_F2	CARTGYTTYGCNTAYAAYGARTG	23
Lep_395_R2	TTRTTNCCRAAYTTRTAYTCRTT	23
Lep_396_F1	AAYGARATHGTNCARTGGAT	20
Lep_396_R1	TGRCANGCNCKNACNGCDAT	20
Lep_396_F2	YTNACNGTNTTYGARATHTGGAT	23
Lep_396_R2	ATRAANARNGGNGCRAANACYTC	23
Lep_397_F1	MGNCAYTGGCARGARATHAC	20
Lep_397_R1	GGRAARTGNARNGCNACNGG	20
Lep_397_F2	ACNCARAAYGAYYTNCARTAYTG	23
Lep_397_R2	ARDATNGTYTTYTCRTGNACYTG	23
Lep_398_F1	YTNAAYGCNTTYAARGGNGA	20
Lep_398_R1	SWCCADATDATRTCNGGYTC	20
Lep_398_F2	ATHWSNGARATGGCNTTYCAYAA	23
Lep_398_R2	GTNARYTCRTCRTCNCCDATYTC	23
Lep_399_F1	GCNMGNGAYATHGTNAARAA	20
Lep_399_R1	TCRAANGTNGCRTAYTTRTG	20
Lep_399_F2	ACNMGNGGNTTYCARGTNCAYGT	23
Lep_399_R2	GGDATDATRAARCARTCNGGYTT	23
Lep_400_F1	TTYYTNCARATHCAYGAYGG	20
Lep_400_R1	ACDATYTTRTARAARCAYTC	20
Lep_400_F2	CAYAAYAAYYTNTAYTTYTGGTT	23
Lep_400_R2	CCRTCCCAYTCDATYTTRAANCC	23
Lep_401_F1	TTYATGGTNCARTTYTGGAA	20
Lep_401_R1	TANARRTCYTTYTCNGTRTA	20
Lep_401_F2	AAYGTNYTNAARATGAARGARGG	23
Lep_401_R2	CKRAACATNACNCCYTTYTCRCA	23
Lep_402_F1	GARYTNCARMGNAAYTTYAA	20
Lep_402_R1	TTNCKRTCYTGNGTRCAYTT	20
Lep_402_F2	CAYGGNYTNATGMGNACNATHGA	23
Lep_402_R2	GGRCARTACCAYTTNCCYTTNGG	23
Lep_403_F1	YTNGCNCCNMGNAARCCNGA	20
Lep_403_R1	TGNGCNARNGCYTCRTGRTT	20
Lep_403_F2	GTNATHCAYAAYTAYGAYGAYGT	23
Lep_403_R2	ACNACNGCNCCRTARTTRTCYTC	23
Lep_404_F1	GCNGCNTGYGGNTGGTGYGA	20
Lep_404_R1	ATYTCNGCNGCRTGRAARTA	20
Lep_404_F2	TGYGARTGGTGGGCNGAYGARGC	23
Lep_404_R2	GTNACYTGCATCCANGTRTTRTT	23
Lep_405_F1	ACNATHCCNGTNAAYTAYAA	20
Lep_405_R1	ACYTGYTTNARRAANGTRTC	20
Lep_405_F2	TGYATHTGGYTNATGGAYACNCA	23
Lep_405_R2	CCCATRTARTADATNGCRTCYTC	23
Lep_406_F1	GTNGGNACNGGNAARGCNGT	20
Lep_406_R1	TGDATRTCCATNACRTTNGT	20
Lep_406_F2	GGNGCNAARAAYAAYYTNCCNGA	23
Lep_406_R2	GCNGCRTCNGTNGGNCCRTCDAT	23
Lep_407_F1	ATGATHACNGTNGTNAAYAA	20
Lep_407_R1	TTYTTNARRCANCCDATDAT	20
Lep_407_F2	GTNYTNACNACNTAYGCNTTYCC	23
Lep_407_R2	TTRTAYTGNGTRCANARCATNAC	23
Lep_408_F1	ATHACNAAYTAYTTYGTNGT	20
Lep_408_R1	CKYTCYTGNCKRTCNGCYTC	20
Lep_408_F2	GCNATHTGGGCNATGTGYTTYAA	23
Lep_408_R2	ATDATNACNCCNGGDATCCARAA	23
Lep_409_F1	TAYAARACNTGYCAYAAYTG	20
Lep_409_R1	SWNACCATYTGNCKYTCCCA	20
Lep_409_F2	GARTGYMGNMGNGCNCAYTGGGA	23
Lep_409_R2	ATNACNCKNGTYTCNGGRTTRTA	23
Lep_410_F1	WSNGARGAYATHTAYAAYCA	20
Lep_410_R1	TGNARNACYTTYTGDATRTA	20
Lep_410_F2	ATHGAYTAYTGGGARAAYTTYAA	23
Lep_410_R2	GTNACNGCNGGRTTYTCYTTDAT	23
Lep_411_F1	YTNTGYCAYCCNACNGTNAA	20
Lep_411_R1	ARRAANCCCCANGTYTTRTC	20
Lep_411_F2	YTNATGGTNGAYCAYATHAAYCA	23
Lep_411_R2	TADATRTCDATRTANCKRTTCCA	23
Lep_412_F1	ACNGTNCARTTYGARTGYCA	20
Lep_412_R1	GCYTCNCCYTCNCKRTTNAC	20
Lep_412_F2	CCNMGNCCNCARATHACNTGGTT	23
Lep_412_R2	GCNARNACNGTRTANGTNCCYTC	23
Lep_413_F1	TAYATHGCNACNCARGGNCC	20
Lep_413_R1	ACYTTRTGDATNARYTCRTA	20
Lep_413_F2	CARAAYACNATHTAYGAYTTYTG	23
Lep_413_R2	TGYTCNSWRTTYTGNACCATNCC	23
Lep_414_F1	AAYGARACNCARAARTGYGG	20
Lep_414_R1	AANCCRTTRTARTGNGTRAA	20
Lep_414_F2	AAYGCNGCNWSNGTNTAYGAYAC	23
Lep_414_R2	TCRTCNGGRTCNACYTGCCARCA	23
Lep_415_F1	AAYCCNTGYGARGAYGTNAT	20
Lep_415_R1	TANARRAANGGRTTNGCRCA	20
Lep_415_F2	TTYAAYTAYGCNTAYGAYTGGCA	23
Lep_415_R2	GCRTTNARNGGRTARAARAANAC	23
Lep_416_F1	YTNAARCAYGGNTTYTGGAA	20
Lep_416_R1	TCNARDATNGCYTCNGTNGG	20
Lep_416_F2	ATHAAYACNCCNGTNTTYACNCA	23
Lep_416_R2	AACCANGTNGTRTANCKRTCNAC	23
Lep_417_F1	ATHAARATHATGTTYYTNTT	20
Lep_417_R1	TTNARNGCNACDATRTGCAT	20
Lep_417_F2	TGYCCNCCNGTNTGGATGGTNTT	23
Lep_417_R2	GCCCANGGNCCRAANARRTGRTG	23
Lep_418_F1	TTYCARGCNAARCARYTNAT	20
Lep_418_R1	CCYTCNGGYTGNCCRAARTA	20
Lep_418_F2	GTNACNATHGAYGGNGCNGAYGA	23
Lep_418_R2	GCYTTRTGRCACATYTTNACRAA	23
Lep_419_F1	CCNCAYYTNATHTTYAARAA	20
Lep_419_R1	ATRTGRTTRTCDATRTGYTT	20
Lep_419_F2	CCNACNYTNTGGCCNCARGAYGT	23
Lep_419_R2	TGNGTRCAYTTRTANGGYTTYTC	23
Lep_420_F1	ATHCCNGCNTAYCARTTYTG	20
Lep_420_R1	TCRTGNCCYTCRTANCCRTC	20
Lep_420_F2	WSNGARTTYMGNAAYAARCARCC	23
Lep_420_R2	CAYTCRCAYTTNCCNARRTARCA	23
Lep_421_F1	CAYYTNGCNCARATHGARAA	20
Lep_421_R1	ARRTTRTCYTCRAAYTTYTG	20
Lep_421_F2	YTNTTYATHGCNATGAAYGAYGA	23
Lep_421_R2	TTNGGNGTCCARAAYTCYTTDAT	23
Lep_422_F1	AARGTNGGNGTNATGTAYTG	20
Lep_422_R1	GGNCCRAANARNGGNACYTC	20
Lep_422_F2	GARATGTAYAAYAAYCARGARGC	23
Lep_422_R2	TARTGNGTRTTYTCNGTRCANGG	23
Lep_423_F1	WSNTTYATHGAYAAYGGNTA	20
Lep_423_R1	ARYTGCATNCKNGGDATYTT	20
Lep_423_F2	GAYYTNGARATHTGYAARCARGT	23
Lep_423_R2	ACNARYTCNGCYTTNCCYTCYTC	23
Lep_424_F1	GTNGCNCARGGNGARGAYGA	20
Lep_424_R1	ACRTGNARRTANGCCATNCC	20
Lep_424_F2	GAYGARGGNTGGTGGACNGGNAA	23
Lep_424_R2	GCNACYTGDATNGCCCARTCNAC	23
Lep_425_F1	GTNGCNMGNTGYACNGAYTG	20
Lep_425_R1	TTYTTNARCATNACDATYTC	20
Lep_425_F2	GCNCAYGARTTYATGMGNTGYTT	23
Lep_425_R2	CARTCDATNCKYTGNACNGTYTT	23
Lep_426_F1	GCNGGNAARACNACNTAYTG	20
Lep_426_R1	ACRTANCCRTTNGCYTTRTC	20
Lep_426_F2	ATHGTNAAYYTNGAYCCNGCNAA	23
Lep_426_R2	TCNARNACYTCNGTRTARAARTC	23
Lep_427_F1	MGNCARMGNATHAAYAARAT	20
Lep_427_R1	ATRCARTTNARCATRTANAC	20
Lep_427_F2	GTNYTNGTNAAYGARATHGARAA	23
Lep_427_R2	SWNARRTGRCANGCNGTYTCRTT	23
Lep_428_F1	TGYCAYMGNAARTTYCCNTG	20
Lep_428_R1	CKRTTNGCRTGRTCNGGRAA	20
Lep_428_F2	GTNYTNACNCAYACNGGNCARAA	23
Lep_428_R2	TTNSWNACNARYTGYTCRTAYTC	23
Lep_429_F1	ATGGARGGNMGNCARGTNGA	20
Lep_429_R1	TTNCKNACNGTRTTNCCNAC	20
Lep_429_F2	ATHTTYCAYACNGTNYTNTTYCA	23
Lep_429_R2	TTRAANARRTANGGYTGDATRTC	23
Lep_430_F1	GTNATGYTNGCNGCNACNTG	20
Lep_430_R1	CANGCNARNGTRTTYTTRAA	20
Lep_430_F2	GTNCCNATHTTYATGGGNTGGTA	23
Lep_430_R2	TCNCKRTTRAARTANGCRTADAT	23
Lep_431_F1	GAYAAYYTNAARCCNGARGG	20
Lep_431_R1	CCYTCDATYTTNARRTTRTC	20
Lep_431_F2	YTNAARCCNGARGGNGAYTTYGA	23
Lep_431_R2	TTCATRTCDATRAAYTCNCCYTC	23
Lep_432_F1	GARATHTGYGTNGAYTGGTT	20
Lep_432_R1	ACYTGNGCYTCNGGRAADAT	20
Lep_432_F2	TTYGTNCCNAARTGGMGNAARGA	23
Lep_432_R2	ARNCKNGGRTCRCANGCNGGRTT	23
Lep_433_F1	ATHAAYGCNTGYAARCARTT	20
Lep_433_R1	ACRTTRTCNACRTTRAANGT	20
Lep_433_F2	ATHAAYCAYATHGAYAARCARTT	23
Lep_433_R2	AARTCYTCRTANCCRTAYTGYTT	23
Lep_434_F1	GARACNTTYGGNMGNTTYAT	20
Lep_434_R1	GGRTGRTTNARCATRTARTA	20
Lep_434_F2	ATHGAYGTNGAYATGATGTTYAA	23
Lep_434_R2	SWNGCYTTNGTNCCNARRCACAT	23
Lep_435_F1	YTNAARYTNTTYCARCAYGC	20
Lep_435_R1	GGDATRTGNCCNCCNACRTA	20
Lep_435_F2	ATHYTNAAYCAYTAYGGNGARTT	23
Lep_435_R2	CCNCCYTCNACNGGRTCNACRTG	23
Lep_436_F1	ATHMGNGTNGARGGNTTYAT	20
Lep_436_R1	TCNCCNACNCKYTTCATNGC	20
Lep_436_F2	ATHTGYACNATHGARAARGCNAA	23
Lep_436_R2	SWNARNCCRTCRTTNGGNGCCAT	23
Lep_437_F1	ATHTGYGTNGTNACNTTYGA	20
Lep_437_R1	ATRTTYTTYTGNARNGGCAT	20
Lep_437_F2	CARGARAARTGYAAYATHTGYTA	23
Lep_437_R2	TANCKYTCNARNGGDATCATRAA	23
Lep_438_F1	AARATHTAYTGGGGNACNGC	20
Lep_438_R1	ATNARYTTRTTNCCYTGCCA	20
Lep_438_F2	CAYGCNTAYYTNGAYAAYATGAA	23
Lep_438_R2	TCNACYTGNARYTTYTCCCANAC	23
Lep_439_F1	YTNGARGCNAAYAARGARAT	20
Lep_439_R1	CKRTCDATYTCYTCYTGNGC	20
Lep_439_F2	GGNMGNCCNAARGGNATHTTYTA	23
Lep_439_R2	CCNGCCATRAACATRTCCATRCA	23
Lep_440_F1	CARTGYTGGATGGTNTTYAC	20
Lep_440_R1	ATNCCDATNARYTCNGCYTG	20
Lep_440_F2	TAYAARAARGARGCNAAYTTYGA	23
Lep_440_R2	CKNCCYTTNGTNCKRCARCANGC	23
Lep_441_F1	WSNGCNGARGAYGARCAYAA	20
Lep_441_R1	ACNARCATCATNCCRAAYTC	20
Lep_441_F2	CAYYTNATGYTNCARACNGGNTT	23
Lep_441_R2	GGRTTYTTNCKNARRTCNACRTG	23
Lep_442_F1	YTNCCNCCNGARATGTTYCA	20
Lep_442_R1	CARTTNCKYTCNCCCCANAC	20
Lep_442_F2	CAYAAYAAYATHATHGARGTNGA	23
Lep_442_R2	GGRTTRTANACRAARAANGCRTC	23
Lep_443_F1	ATHGGNGARCARTTYACNGA	20
Lep_443_R1	SWRAANGGYTGYTTYTCRTT	20
Lep_443_F2	ACNAAYMGNCCNAARGAYATHCA	23
Lep_443_R2	ATNARNARCATRCARTGNACRTT	23
Lep_444_F1	AARTGGMGNATHYTNAARAA	20
Lep_444_R1	CANARYTCNGCNGTYTGCCA	20
Lep_444_F2	ATGGTNCARTTYACNGCNTTYCA	23
Lep_444_R2	AARAANCKNACDATDATNCCRTC	23
Lep_445_F1	GAYGTNTTYATHTGYCCNCA	20
Lep_445_R1	AARTGYTGNGGCCANACRTT	20
Lep_445_F2	ATHGAYGCNCAYTGGGGNGCNTT	23
Lep_445_R2	AARAARTCNGCCCAYTCRTCCAT	23
Lep_446_F1	AAYAARATHAARACNATHGA	20
Lep_446_R1	CCYTTRTTCCAYTTRTARTC	20
Lep_446_F2	GARYTNCAYYTNAAYCAYAAYAA	23
Lep_446_R2	ACDATRCADATDATNGTYTGYTG	23
Lep_447_F1	GARGARAARCAYGGNTTYAA	20
Lep_447_R1	ATNGGRTARTCNARRTTRTC	20
Lep_447_F2	CARACNGTNGGNTTYTTYATHAA	23
Lep_447_R2	SWNACNGCRAARTTRTCNGCYTC	23
Lep_448_F1	CARGCNMGNGGNAAYTAYAC	20
Lep_448_R1	TGYTTDATCATYTCYTCNAC	20
Lep_448_F2	GCNGGNGAYATGCARTTYCCNAA	23
Lep_448_R2	TCDATNGCRTCCATDATYTGRTA	23
Lep_449_F1	GGNYTNCAYAARGCNGAYCC	20
Lep_449_R1	TTRTARTGRTANACDATRTC	20
Lep_449_F2	CAYWSNGAYGAYTTYGTNGGNTG	23
Lep_449_R2	GCRTTYTCNARRTCRTARTGYTC	23
Lep_450_F1	TAYCCNGGNCARTTYAAYTA	20
Lep_450_R1	TANACDATCATNSWDATCCA	20
Lep_450_F2	CARGGNAARGARATHTTYCCNTA	23
Lep_450_R2	CANARCATRAANGCNCKYTGRAA	23
Lep_451_F1	GARAAYGTNGGNATHYTNGC	20
Lep_451_R1	ARRTARTANGTNCCNGGRAA	20
Lep_451_F2	CARACNGARYTNGARAARTTYGA	23
Lep_451_R2	TANGTCATRAANGCYTTYTCNAC	23
Lep_452_F1	AARCAYYTNATHATHGTNTA	20
Lep_452_R1	TGCATYTCYTGRTARCADAT	20
Lep_452_F2	TTYGTNWSNTAYTGGACNAAYGT	23
Lep_452_R2	GCYTCRCACCADATRTTRAARTA	23
Lep_453_F1	CARAARATHTTYGGNGARGC	20
Lep_453_R1	CCRTTDATDATNACYTCRTC	20
Lep_453_F2	WSNAARCCNAARCCNTGGCAYAT	23
Lep_453_R2	TGCCARTCNGGRTTNACCCAYTG	23
Lep_454_F1	CARGARAAYATHGARAARAT	20
Lep_454_R1	GGNGCRTGYTCRCAYTTYTC	20
Lep_454_F2	TAYATHCARGAYTGGTGYCCNAA	23
Lep_454_R2	TCYTTRTAYTCRTTYTCCCAYTT	23
Lep_455_F1	TAYCARGCNGGNATHTGYTG	20
Lep_455_R1	TGRTTRTARCARTCNGCRTT	20
Lep_455_F2	GARGGNTTYTAYGGNAAYGGNAA	23
Lep_455_R2	TTRTGNGTNCCNGCNGCRCAYTC	23
Lep_456_F1	AARGGNCARGTNACNTTYGA	20
Lep_456_R1	TCNGCYTGNACNARYTTCAT	20
Lep_456_F2	CARGAYYTNTTYGGNGCNGTNCA	23
Lep_456_R2	TCYTGNARNCKYTGYTTDATRTC	23
Lep_457_F1	GAYACNTTYYTNCAYTAYCA	20
Lep_457_R1	ARYTGRTGYTCNARRTCNGC	20
Lep_457_F2	GAYTAYGARAAYYTNACNGARCA	23
Lep_457_R2	ARRCAYTCYTTNARYTGYTCYTG	23
Lep_458_F1	GAYGARGTNYTNCARACNCA	20
Lep_458_R1	GCYTGYTCNCCYTCNACCAT	20
Lep_458_F2	AARGGNCARGTNGCNAARAARGA	23
Lep_458_R2	TTNCKRAARTTNCCNGGRTCDAT	23
Lep_459_F1	GTNGGNMGNGTNAARAAYAC	20
Lep_459_R1	TANACNGTYTTNGCNCCRAA	20
Lep_459_F2	AAYGARCCNYTNACNGARAAYAT	23
Lep_459_R2	GTNCCDATYTCRTAYTCNGTYTT	23
Lep_460_F1	GCNGTNGAYGAYYTNATHTG	20
Lep_460_R1	TTYTTNSWRAAYTCRTTCAT	20
Lep_460_F2	ACNGCNATGGAYAAYYTNGTNAT	23
Lep_460_R2	TTNACDATNACNARRTCRTTRTA	23
Lep_461_F1	TTYTAYGTNGAYMGNGCNAA	20
Lep_461_R1	TCNCCRTCRTAYTTDATYTC	20
Lep_461_F2	TTYATGAAYGTNYTNYTNAARCA	23
Lep_461_R2	CCRTTNGGRCAYTTYTTCATNGC	23
Lep_462_F1	GCNGCNCARGARGAYGTNCA	20
Lep_462_R1	TGNCCRTCCATNCCRTARCA	20
Lep_462_F2	TAYTGYGCNGGNGTNTGGCAYAA	23
Lep_462_R2	TTNGGYTCCATRTAYTCRAARCA	23
Lep_463_F1	MGNYTNATHMGNAAYGARTT	20
Lep_463_R1	TGRCANGCNGCNACNCCNGT	20
Lep_463_F2	ATHAAYGTNTTYAARAARTTYAT	23
Lep_463_R2	CCNGTRAARAADATRTTYTTNCC	23
Lep_464_F1	CCNAARTAYGCNTGYCCNGA	20
Lep_464_R1	TADATRTCNACRAANGCCCA	20
Lep_464_F2	ACNAAYAARCCNGGNAAYTGGGC	23
Lep_464_R2	CKNARNGTRTGRTCNACRTGCAT	23
Lep_465_F1	WSNCARGTNGARTTYTAYTT	20
Lep_465_R1	GTRAAYTCNACNARNGCRCA	20
Lep_465_F2	GCNAAYATHACNAARGAYGCNTT	23
Lep_465_R2	TTRTTNARRAAYTGNCKNACRTC	23
Lep_466_F1	AAYGARGTNMGNGAYCARGG	20
Lep_466_R1	TCYTCNCCNCKNARDATYTT	20
Lep_466_F2	TGYTGGGCNTTYGGNGCNGTNGA	23
Lep_466_R2	AARAANCCRTTRTCNCCCCARTC	23
Lep_467_F1	ACNGAYTGGATHATHGGNAA	20
Lep_467_R1	TGRTTRTTRTARAACCARCA	20
Lep_467_F2	WSNGAYGARYTNACNCCNTGGAT	23
Lep_467_R2	ARNGTYTGNARNCCNCCRCAYTC	23
Lep_468_F1	TTYTAYAAYWSNTAYTGYGG	20
Lep_468_R1	CKNARRTTNACYTCRTTRTG	20
Lep_468_F2	CARTTYGARGTNATGGCNTAYCC	23
Lep_468_R2	ATCCANARCCANARNACNGCYTT	23
Lep_469_F1	YTNGCNATHYTNAAYCARAA	20
Lep_469_R1	ATNGGNGCYTCNARYTGYTG	20
Lep_469_F2	TTYGTNAARGARCARGAYTTYAA	23
Lep_469_R2	TCNCCNCKRTTNCCDATNGTRAA	23
Lep_470_F1	YTNCAYGTNAARTAYTAYGA	20
Lep_470_R1	TGRTGRTARCARAACCARTC	20
Lep_470_F2	AAYGGNTTYTGGTGYCAYGARGA	23
Lep_470_R2	GGRTARCARTCDATNCKDATCAT	23
Lep_471_F1	CARYTNTGYGAYGCNGGNGA	20
Lep_471_R1	GGYTTNCKYTTRCARTCRAA	20
Lep_471_F2	CARAARGCNYTNCARGARTGGGT	23
Lep_471_R2	GCRTAYTTNCKDATYTCYTCCAT	23
Lep_472_F1	GARYTNAARYTNATHGAYGT	20
Lep_472_R1	TTNACRTANCCYTTNGGRTC	20
Lep_472_F2	TTYACNACNGAYGGNAARGARTA	23
Lep_472_R2	TAYTCNARRTARTTRTTYTGYTT	23
Lep_473_F1	TTYMGNGTNATHTAYGARTG	20
Lep_473_R1	ARDATNCKRTARTTNACYTC	20
Lep_473_F2	GGNATHATGTGGATHYTNGAYAA	23
Lep_473_R2	AANCKRTCNACCCAYTGDATRTA	23
Lep_474_F1	AAYGCNATHTAYMGNGAYGT	20
Lep_474_R1	ACRTTRTANGGRTCYTCNGC	20
Lep_474_F2	GAYGTNTTYTAYTTYGTNAARGA	23
Lep_474_R2	TCNGGRTANCKNGCNACRTCRTG	23
Lep_475_F1	GAYWSNAARGTNCAYTGYTA	20
Lep_475_R1	TTNARRTTRTCRTADATNGG	20
Lep_475_F2	AARACNGARTGYTGGGTNTTYAA	23
Lep_475_R2	TTCCANARYTCNGTRAANGTRAA	23
Lep_476_F1	GGNMGNTGYGARCCNATHAC	20
Lep_476_R1	GCNGCNARRTGRAARTAYTG	20
Lep_476_F2	TAYAAYCARACNATHTTYCCNAA	23
Lep_476_R2	TCDATNGCYTCRTGNCCCCAYTT	23
Lep_477_F1	AARTGGGCNGARGARYTNGC	20
Lep_477_R1	CADATNACYTGNGTRAARTG	20
Lep_477_F2	GGNGARWSNGTNTAYTGYGGNTG	23
Lep_477_R2	CANGCRTARAADATRTTYTCNCC	23
Lep_478_F1	ACNCCNTAYCARAAYCAYAT	20
Lep_478_R1	ATNACYTCRTTNGGDATRTT	20
Lep_478_F2	GCNGAYTTYGAYCAYGTNTAYGA	23
Lep_478_R2	GTNACNACRTANGGNGGRTTRAA	23
Lep_479_F1	AARTTYACNCCNGARGAYAA	20
Lep_479_R1	TTNGCYTGNGCYTGYTTYTC	20
Lep_479_F2	CARTAYYTNAARGARTGYTGGCC	23
Lep_479_R2	TGYTCRTCYTTNARRAARTAYTC	23
Lep_480_F1	AAYMGNATGACNGARGGNCA	20
Lep_480_R1	ACNGGNACRTCNARYTCNGT	20
Lep_480_F2	GCNATHGGNAARTGGGARGAYTT	23
Lep_480_R2	ARNGTRTCYTCRTAYTCYTTRAA	23
Lep_481_F1	AARATHMGNGARGTNCCNCA	20
Lep_481_R1	GCNCCRTANGCRTCNGGCAT	20
Lep_481_F2	WSNGCNYTNTTYTTYCARTAYAA	23
Lep_481_R2	TTRTGYTCNGCNACRTACATDAT	23
Lep_482_F1	GCNTGGGARAARGTNGARAA	20
Lep_482_R1	CCRAAYTCNARCATCCAYTG	20
Lep_482_F2	WSNGCNYTNTAYACNTGGCARGA	23
Lep_482_R2	ACRAANGTNGCNARNACRTTNCC	23
Lep_483_F1	CCNACNTGYYTNMGNAAYTT	20
Lep_483_R1	ACCATNARRAANACRTTRTC	20
Lep_483_F2	MGNCARATHTGYGARATGAAYTG	23
Lep_483_R2	ARDATRAARAANGGDATNACRTT	23
Lep_484_F1	GGNATHGARCAYTTYAARGC	20
Lep_484_R1	ARYTGYTTNARNGTYTCYTT	20
Lep_484_F2	GARGCNTTYCARTGYYTNAAYAA	23
Lep_484_R2	TCNGCNGGYTCDATNARNGGYTT	23
Lep_485_F1	GAYAAYATHTAYTGGGGNCC	20
Lep_485_R1	TGNARDATYTTNGCRTTYTT	20
Lep_485_F2	GARAAYWSNATGCCNCARGGNTA	23
Lep_485_R2	TGNGCNGGNCCRTCCATDATRTT	23
Lep_486_F1	AAYGAYTTYMGNGARTAYCC	20
Lep_486_R1	AARTCRTTYTTRTGRCARAA	20
Lep_486_F2	YTNTGYGGNCCNGAYGARGARAT	23
Lep_486_R2	GGRCAYTCCCANARNCCNGTYTC	23
Lep_487_F1	AAYYTNTTYACNGTNAARGA	20
Lep_487_R1	CARTTNGTRTCNACDATNCC	20
Lep_487_F2	GAYGCNMGNGTNCAYTAYGGNCA	23
Lep_487_R2	ATNGTNGGDATNARCATYTTNGC	23
Lep_488_F1	GARAARAARTGGGTNAARAT	20
Lep_488_R1	ACDATNARRTCCATRTCRTT	20
Lep_488_F2	GAYWSNGAYGTNAAYMGNCARTT	23
Lep_488_R2	ARYTTCATDATNGCYTTYTTRTG	23
Lep_489_F1	ATHTGYCAYCCNATGGARTA	20
Lep_489_R1	GCDATNGGNGCDATRTARTA	20
Lep_489_F2	ATHYTNCCNAAYGTNTTYCARTA	23
Lep_489_R2	SWNCCNGCNACNGCCATRCANGT	23
Lep_490_F1	GGNGGNMGNAAYGAYATHCC	20
Lep_490_R1	GGYTCYTTYTCCATCATYTT	20
Lep_490_F2	AARMGNCARTTYGCNATHTTYAA	23
Lep_490_R2	GCYTTRTTRAACCARTCYTTRTC	23
Lep_491_F1	AARGAYGTNTGYGAYACNAA	20
Lep_491_R1	GTNGCRTTNGTNCCNCCRAA	20
Lep_491_F2	TAYGGNTTYMGNGGNCCNAAYCA	23
Lep_491_R2	ARRTGNCCRTGNGCNCCYTTNGT	23
Lep_492_F1	YTNCARCAYCCNGCNGARGA	20
Lep_492_R1	TTNCCDATNARYTTNGGRTA	20
Lep_492_F2	AAYAARTGYYTNATHTTYAARGG	23
Lep_492_R2	SWYTGRTGNGTNACNGCNCCRTT	23
Lep_493_F1	CCNCAYGAYGTNMGNCCNGG	20
Lep_493_R1	CARAARTCDATNGTYTTYTC	20
Lep_493_F2	YTNGAYGAYGGNYTNYTNATGAC	23
Lep_493_R2	CCNARYTCYTCRTARTCCCAYTT	23
Lep_494_F1	MGNCAYTAYTAYCAYGGNTT	20
Lep_494_R1	CCYTCYTTYTCNCCDATNGC	20
Lep_494_F2	GAYYTNTTYMGNATGGTNCCNTT	23
Lep_494_R2	TCNACNCCYTCYTTNGCDATCAT	23
Lep_495_F1	AAYTGYGAYATHTGYGARAA	20
Lep_495_R1	TCRTGNGTDATYTGYTGRCA	20
Lep_495_F2	CARWSNTGYAARGARYTNTTYAT	23
Lep_495_R2	TTYTCRCACATNCKCATNACRTC	23
Lep_496_F1	TGYYTNATHGGNGGNGAYTG	20
Lep_496_R1	CCNCCRTGNACNCKRTCYTC	20
Lep_496_F2	GGNGTNATGGARYTNGCNGCNAA	23
Lep_496_R2	TCYTCRTARCAYTGCATRTACCA	23
Lep_497_F1	GTNATHGARATHTTYGAYCA	20
Lep_497_R1	TCYTTYTCRTCYTCDATCAT	20
Lep_497_F2	TAYMGNATHGARGTNYTNTTYTG	23
Lep_497_R2	GCRAARTAYTTNGTCCACCARTC	23
Lep_498_F1	ATHCCNATHGTNGTNGARCA	20
Lep_498_R1	TGYTCNARNACRTTRTCDAT	20
Lep_498_F2	GGNGARMGNGCNTAYGAYATHTA	23
Lep_498_R2	TCYTCNGCYTGDATYTGDATRTC	23
Lep_499_F1	YTNGGNCARGGNAAYGTNGC	20
Lep_499_R1	CADATYTTYTCNCKNGGYTT	20
Lep_499_F2	GAYGARYTNMGNAARACNGAYAT	23
Lep_499_R2	ACYTGRAANGCRTTNCCCATNGT	23
Lep_500_F1	GARAARYTNAARATGGGNGA	20
Lep_500_R1	ACRTCRTGYTCNCCCATRAA	20
Lep_500_F2	CCNGGNGCNGTNYTNTGYTTYGA	23
[truncated: 2,193 more rows]
