# Supplementary material for: UPrimer: A Clade-Specific Primer Design Program Based on Nested-PCR Strategy and Its Applications in Amplicon Capture Phylogenomics
Source: Mol Biol Evol. 2023 Oct 13;40(11):msad230. doi: 10.1093/molbev/msad230 (PMC10630340; doi:10.1093/molbev/msad230)
Supplement: msad230_Supplementary_Data [file msad230_supplementary_data.zip › Appendix 7. Lepidoptera/Appendix 7. Reference nucleotide sequences of NPCLs for Lepidoptera.fasta]

>Lep1
GAAATCAAAACTGAGCTAAAAAACGGTGGACAATCAGAAACTGCTGATAGTCCAACCTCAGGCACTCTTCCGCTACCCAAAAATGATTCTTCAAACATCATCACAGCAGAGAAATACTTTCTACCATTTGAGCTAGCATGTCAGAGCAAAGCATCTAGAATTGTTGTTACCGCCTTAGACTGTCTACAAAAATTAATAGCCTATGGACATCTCACTGGAAACATTCCTGATTCAACAACCCCTCGAAAACTGTTAATTGACAGAATAGTTGAAACGATTTGCAGTTGCTTCACTGGTCCTCAAACTGATGAAGGGGTTCAACTTCAAATAATTAAAGCTCTTCTTACTGTTATCACAAGTCAACATGTCGAGGTTCATGAAGGTACAGTGCTTCTTGCAGTCCGTACTTGTTACAACATCTATTTAGCAAGTAAAAATCTCATCAATCAGACAACAGCCAGAGCCACCTTGACCCAAATGCTGAACGTAATATTTACGAAAATGGAAAATCAAGCCCTTGAACCTGAAAATATCAGCCCTAGCACTGTATCCGAGATACATAAAATGCCCAATGGTACTGTTGTCTCAGATGAACCTCAAAACAATCAAGCCAGCGAAGAGATTAAGGAACCAGATTCACCGCAGGCTGAACAAATAGATGAAGTATTGGAAGCAAAGATAATTGCTAAGCAAATAGTCGATTCAGTTATTGACAATGCAATAGACATTGCCATAAAGAAAACAGTTGAAGAGCAAAACATTCCAGACAATAATGAAAATCCTTCGGATTCTCAAGACAGCTCTAGTGTTTCTCATGAAATAAATGGTCAAGTAAATTCCGAACCATCAATTACTCGAATACCGTCACAAGAAAGCGTTGACGTAGCATCTGAAAATGACAATTCAGTGACAGCAAAGTTCACTCATGTCCTTCAAAAAGACGCTTTCTTGGTTTTCAGAGCGCTTTGCAAACTATCTATGAAGCCATTGCCAGAAGGTACTCCCGATCCTAAATCCCATGAATTAAGATCTAAAATTTTATCCCTCCATTTACTACTTTCTATATTACAAAATGCCGGTCCAGTATTTAGAAATAACGAGATGTTTATCACCGCTATCAAGCAATATCTATGTGTTGCGTTATCTAAAAATGGAGTTAGTTCTGTACCCGAAGTATTTGAACTATCACTTGCGATATTCCTTGCTCTTTTACAAAACTTCAAGGTCCATTTAAAGAAGCAGGTTGAAGTCTTTTTCAAAGAAATTTTCATGAATATCTTGGAAACTTCGAGTTCGTCTTTTGAACATAAATGGATGGTTATTCAGGCTTTGACAAGGATCTGTGGTGATGCCCAAAGCGTTGTAGATATCTACGTAAATTACGACTGTGATTTATCAGCGGCAAACCTGTTCCAACGACTAGTAAACGATGTTTCGAAAATTGCTCAAGGTCGTCAGGCTCTGGAACTGGGAGCAACCCCAAACCAAGAAAAGTCCATGAGGATAAGAGGACTTGAATGTTTAGTATCCATTCTAAAATGCATGGTGGAATGGAGCAAAGAACTTTATATAAATCCGAACTTACAAACAACATTAGGCGAAAGAACTGTTAAAGAAGAAACAGATCATCATAGTATTAAGTCCCATGGAGGTTCAAGCCTTAGCTTAGTATCAACAGGATCGAGTAATATAGGAAACAGAGAAACTTTAGATTCGCCAGAACAGTTTGAAGTATTGAAACAACAGAAAGAAGTATGGGAGACCGGGATCGATCTTTTCAATAGAAAACCTAAGAAAGGTGTTGCATTTTTACAAGAACAAGGCTTACTGGGCACTTCTACTAAAGAAATTGCCGAGTGGCTCCTTACGGACGAAAGACTAGACAAAACATTTATCGGCGAGTACTTAGGAGAAAATGACGATCATTCCAAAGAAGTTATGTATTCATATGTTGATTCAATGGAATTCACCAACATGGATATTGTAGCCGCATTGAGACATTTCTTAGAAGGGTTCCGATTACCCGGAGAAGCACAGAAGATTGATCGCTTGATGGAGAAGTTCGCGTCACGCTATTGCGAATGTAATCCTACAAATACGCTATTTATGAGTGCAGACACAGTATACGTATTAGCATTTTCCATAATTATGCTAACTACCGATTTGCATTCGCCTCAAGTTAAAAATAAGATGACAAAGGAACAATACATTAAACTGAACAGTGGCATAAGTGATAACAATGATTTACCTCGTGAATATTTATCGCAGATCTATGACGAAATAGCCGGACACGAAATAAAAATGAAAAACACATCGAAGCCTGGGAAACACATGATCGCCAACGAAAAGAAACGTAAATTCATTTGGAACATGGAAATGGAACAGATCTCAACAGCCGCAAAGAATTTAATGGAATCTGTTTCGCACGTTCAAACTCCATTCACCACCGCGAAACACGTCGAGCACGTTCGTCCAATGTTTAAAATGGCTTGGACTCCATTCTTGGCGGCTTTCTCGGTGGGCCTTCAAGATTGCGATGACCCTGAAATCGCTGCATTATGCTTAGATGGCATTAGATGTGCTATTAGGATCGCATGTATATTCCATATGAGCCTAGAAAGAGACGCATACGTACAAGCTCTCGCACGTTTTACGCTGCTCACTGCTAACTCTCCGATCACAGAGATGAAGGCTAAAAACATCGACACAATAAAAACTCTGATAACGGTCGCTCACACCGACGGCAACTATTTGGGCTCGAGCTGGCTCGATGTAGTGAAATGCATTTCACAATTAGAATTAGCTCAGCTCATAGGAACTGGAGTGCGGCCTCAATTCCTATCTGGTTCCGGTATAAAACCACAACCCGATTCTTTGAAATTCAGCTTGATTGCTTTAGACCCGAGTGTCAAAGAACATATCGGTGAAACAAGCTCACAGAGTGTAGTAGTCGCCGTCGACAGAATATTCACCGGTTCCACCAGACTCGATGGTGACGCAATTGTCGATTTCGTGAAAGCATTGTGTCAGGTATCGCTTGATGAACTGAGCCACCCCAATAACCCTCGCATGTTTTCGTTGCAAAAAATAGTTGAAATTTCCTATTACAACATGGGCCGCATCAGACTGCAGTGGTCTCGAATATGGCAAGTTCTCGGTGACCATTTCAATAAAGTCGGTTGCAGTAGTAACGAAGATATCGCATTTTTCGCTGTGGATTCCTTAAGACAATTATCCATGAAATTTATAGAGAAAGGAGAGTTTGCCAATTTCAAGTTTCAGAAAGACTTTCTAAGACCTTTTGAGCACATAATGAAAAAAAATAGCTCACCAACTATAAGAGATATGGTAGTAAGATGTATTGCTCAGATGGTGAACTCGCAAGCGCCTAATATCAAATCAGGCTGGAAGAATATTTTCTCCGTGTTTCACTTAGCAGCAGGCGATCAGGACGAAGCAATTGTTGATCTGGCATTCCAGACAACCGGAAAAATTATATCTGAATTGTATGAAAAACAATTCTCAGCGATGATCGATTCGTTTCAAGATGCTGTAAAATGTTTATCGGAATTTGCCTGTAATGCAAAGTTCCCAGACACATCTATGGAAGCTATAAGGCTCGTGCGATCCTGTGCTACAGCGGTTGGTACATCGCCGCAGCTCTTTGCAGAACACGCGGGACTAGAGGGCGAACCTGGCGCTCCGGAAGAAGATAGAGTGTGGCTAAGGGGTTGGTTTCCTCTTCTATTTTCGTTGTCATGCGTCGTCAGCCGTTGCAAACTCGACGTCCGCACGCGTGGACTCACAGTCCTATTTGAAATTATTAAAACTCACGGCGATTCATTCCGTCCTCATTGGTGGAGAGATCTCTTTAATATACTTTTCAGAATATTTGACAATATGAAATTACCTGAACATCAATTGGAAAAAAACGAATGGATGACTACAACATGCAACCACGCGCTGTACGCAATCGTAGATGTTTTCACGCAGTATTTTGACATTCTTGGTTCTCTGTTGCTTGAACAATTGTACGCCCAGTTACATTGGTGTGTACAGCAAGACAACGAACAACTAGCGCGCTCTGGCACCAATTGCTTGGAAAATCTAGTCATATCCAACGGAAGTAAGTTCAACGAAGATACCTGGAGCAAGACGTGTCAGATAATGTTAGACATATTCAACAGTACTTTACCGACAACCTTGTTGACTTGGAAACCGGATGAAAGTGACGACAATGAAACACCTCACGTTCGTCACGGCATCCTGAAGAAGCCGCAAGTAGGTGACGAGGTAAAGTCTTCCAATCGCGTCTTCAACAGTTTGTTGATCAAATGCGTCGTGCAACTCGAATTAATTCAAACAATAGACAATATCGTTTTCTTTCCCGCCACGTCGAGGAAAGAAGACGCCGAAACGTTGGCTCTGGCCGCGGCCGAGTTGACTGGTAACGCCCCTGGGGCGGAGCAGGAATGCCAGCGGGAGGAGCAAGGCATGTACAGGCTGCTGAGCTCGCCACATCTGTTGCGCCTCGTGGAGTGTCTGATGTGCAGTCACCGATTTGCAAAAACCTTCAACACCAACAACGCGCAACGTAATGTCCTTTGGAAAGCTAATTTTAAAGGTTCCGTTAAACCTAACATGCTGAAACAAGAGACTCAGTCGTTAGCATGCGTTCTGCGAATACTGCTTAAGATGTACGGAGATGAGTCACGCCAAGATCACTGGCCGGCGGTACAGAAGAGCCTTATCACCATATGCTGCGAGGCTCTCGAGTACTTCGCAGGGGTAACGAGCGAAGCGCACAGAGATGCTTGGACTTCAATTCTGTTGTTGATCCTCACCAGAATACTTAAGATGCCGGACGAAAGA
>Lep2
ATGCGCCGCAGTCGAGCGCCAAGCCAAATAGGCTCTGGAGAGAGTGTTTTCAAGAGTCCATTACTAGACTCCGCCAAGCGAAAGAAACGAGAATGCACAAGAATACCGCTAGCACAGAAAACTCCTTCTCAAACTTTACCTTCTTCAGATCACGAAAACATTATCCGTCAAATACTTAGTAAGCCCTTTAAAGTTCCTATATCAAACTATGTCTCCTCGTATTGCAGTAAAAGCTTAGGATTAAAACGAACGCAACTTAGAAGGGCCCTCCACGACCCAGACGAACCCAATTCACTGGTCCTCGAACGCCCTCCAACCATTCCGGAACACGAAAGAATGAAAATGAATCCTAATGACATAAAAGTTGCTGTTGTAGTTGATCCAGTACTTGGAAACATACTGAGGCCGCACCAGAGAGAAGGAGTAAAGTTCATGTATGACTGCGTTACTGGGAAACAAATAGAAAATGCATATGGATGTATAATGGCTGATGAAATGGGTTTAGGTAAAACCTTGCAGTGCATAACTTTACTGTGGACCTTACTGCGTCAAGGGCCAGACTGTAAACCAACAATATGTAAAGCCATAATAGTATGTCCCAGCAGTTTAGTAAAAAATTGGTACAATGAAATACATAAGTGGCTGTCGCAAAGGATAAATGCTTTAGCTATGGATGGGGGTTCAAAAGCTGAAGTAACTTTGAAACTACAGCAATTTATGAACACATATTCTGCGACTCGAGTTGCCACACCAGTCTTAATCATATCATATGAAACTTTCAGGATATACTCAAATATATTGCACTCTTCTGAAGTAGGTTTAGTCCTGTGTGATGAAGGGCATAGGTTGAAGAACAGCGAAAATCAGACATACCAAGCATTAATGGGTTTGAAGGCTAAAAGGAGAATATTAATCTCAGGTACACCAATCCAGAATGATTTAACTGAATATTTTAGTTTAGTACATTTTGTTAATGAAGGAATATTAGGGACTGCGCATGAGTTCAAAAAGAGATATGAAAATCCTATTTTGAAGGGACAAGATGCAATGGCAAGTCAACCTGAGAGAGAAAAAGCCCAGGAGTGCCTGCAAACATTAACTTCAATTGTGAACAAGTGCATGATCCGAAGAACTAGTGGTCTATTAACTAAATATTTGCCAGTTAAATTTGAGCAAGTTATTTGTGTAAAAATGACTCCACTACAGACTCAAATTTACAAGAATTTCATAAATTCTGATGCAATTCGTAACAAGTTTACAGGCACTGGAGAAAAAAGCAATACGCTAAGTGCTTTGTCCAGCATTACATCTTTGAAGAAGCTCTGTAACCACCCAGACTTGATCTATGAAAAGATTATAGAAAGAACAGAAGGTTTCGAAAAAGCAAAAGACTATCTCCCAAGTAACTATGATATAAAAGATGTAAGACCAGAATATTCAGGCAAGTTAATGATCTTAGACTGCATACTGGCAAATCTTAAAATGAATACAGATGATAAAATTGTGCTCGTATCAAATTATACTCAGACATTAGATTTATTTGAGAAATTATGTCGAAAACGTACATATCAATATGTAAGATTGGATGGTTCAATGACAATAAAAAAGAGAGCCAAGGTGGTGGAAAACTTTAACAATAAAGACTCCAAAGAGTGGATTTTCATGCTAAGTTCCAAAGCTGGTGGTTGTGGCTTGAATCTCATTGGAGCCAACAGGCTAATCATGTTTGACCCTGATTGGAATCCTGCAAATGATGAGCAGGCGATGGCACGGGTATGGCGCGATGGGCAAAAAAAACCATGCTATATTTACAGACTTTTGGCTACTGGAACCATTGAAGAAAAAATATTCCAAAGGCAAGCACACAAAAAAGCACTCAGCGAGACAGTGGTTGACCAAAATGAGGAGTCTCTAAGACATTTCACAGCAGATGATTTGAAAGACCTATTCCGTTTGGAGGAGAACACACTATCGGACACTCATAGTAAGTTTAAATGTAAAAGGTGTGTAAACAATATTCAAGTTACACTACCACCTGAAAATTCTGATTGCACATCTGATATTTCCAATTGGTACCACTGTGCAGACAAGAAAAACATAGCCGACATGGTCTTGAAGCAATGCTGGGACGTTGCAAAAAGTATATCCTTTGTTTTCCATCATCGGTCCGCAAAAACAGAGGCTAAGGAGATAACTATAGAAGATAAAGAAAATATACAAGTAAGTAAAAAAAGAAGAATCATGGATGATGAAGATTACTCTGAACCAGATGACAGTGCTGATGAAGATTATTCA
>Lep3
ATGATTTGGCTGATAGTAGTGACGGCCTTGGCTAGCGTGCATGGCGAACAAGTGCTGCTTCTCGACACTACAGCAGAAGATACTCTAGGCTGGACCCGGTTCTCGTATGGTGCGCAGGCTAGCACTGCCGGCTGGCTCGAAGAATCTTACACTAACTTTGAAAAACAAATAAACTGGCGCTCCTATGTGGTCTGTGACGTCGCCCACCATAATGTGAATAACTGGCTCTGGACCCCGTTCATCGAACGCAGAAATGCCAATAGAATCTACATAGAAATCAAGTTTACTATTCGTGATTGCTCACTTTTCCCAGGAAATGCATTGAGTTGTAAAGAAACATTCAGTCTCTTGTATTATGAATTTGATGTTGCCACTAGAGAACAACCTCCCTGGGAGCCCGAGAGTTACAAGTTAGTTGGCCGCATCGCCGCAGGGGAAGGCAGATTTAACACTAACTCTGAAGTGGACATCAACACTGAAGTGAAGAGTATTGCAGTCACAAAGAAAGGTGTGTATTTTGCATTTAGAGATCAAGGAGCCTGCATATCTATTTTGGCAGTGAAAGTCTATTACATCACATGTCCTGATGTCAACATTAACTTTGCAAGATTCCCTGCCACTCCCACTGGCAGGGAAGTTACGGTTATTGAACAAGCCAATGGAACTTGTGTTGCTAATGCTGAGGTTGCTCCTGGTGAAAAAGCCCCTGTTTATTTATGCAAGGGTGATGGCAAATGGACCCTTCCCAGTGGCTCTTGCAAATGCAGGGCAGGCTTTGAACCTGACCACAACAATCAAATTTGTACAGAATGTGCACCTGGAAAATTTAAATCTCACACTGGTGACGAACACTGCATCCCGTGCCCTGATCATTCTGAGTCAACCATATATGCTGCTGCTGAATGTAAATGTACTCCAAAATACTATAGAGCTAAGAAAGACCCAAAAACCATACCCTGTACTCAACCACCTTCAGCACCTGATAATTTGACTGTAACATTTGCTGATCAGTTTTCTATTTCTCTTACTTGGCAACCGCCACATAATACTGGCGGAAGAAGTGATATTACATATAAGATTTCATGTGCCAATTGCGGCCCCACTGTGGAATTTAGACCAGGAGAGACTGGCCTTAATAGTACACGAGTTACAATTAGTGGTCTAGATCCAGTAACTGAATACAAGTTTCAAGTTTATGCAGAAAATGGAGTATCTGAACTCTCTCCTGATCCTGCAAAACACATAGAAATCACAGCAGTAACTGAAGCCTCTGTAGTGAGTGTAGTGTCAAAATTGAGGATTTTGAACACAGAAAGTGATAGGTTAACAATTGCTTGGAATCCACCACAAGTAGACTTAACTGATCCTGATGACACTATAGAGAGCTATGAAGTGAAATGCTTTCCAAAAGACAGTCAAGACAAGAATACCAACACCACCCTGAGGATTACTAAGGACCCACAGGTCACCATTACAGGATTAAGAAAAGACACTGAATATGGCATTAGGGTCAGAGCCAAGATGAAGAGAGGATGGGGAGAATTCAGTGGAATTGTATATGCTCGAACCAATTCTGTTACTGAAACTTCATTCATTGACGAAGAAGGAGCTCAAGTTAGATTAGTTGCTGGTGTTATGGTGGCAGTAGTTGTCCTCACAGTGATTGCCATCATTGCTACTGTTTTATTTTTGAGATCTCGTGCTGATGATGAATGTGATAAAAAACAACCTAGTGATTGTAATGCTCTTAATTATAGAAATGGAGAAGTTTACACAGGACCTGATCGTCCTGCTAAGACAAGCAGCAATGCTACCACTCCTCTTTTTGCTGGCACTGGTTCCAGGACTTACATAGACCCTCATACATATGAAGACCCCAATCAAGCTGTCAGAGAATTTGCACGTGAGATTGATGCATCATGTATTACTATTGAAGCAATAATAGGTGGTGGTGAATTTGGAGATGTTTGTCGTGGCAAATTGAAACTTCCAGCTAGTTGTGGCCCAGAAATTGATGTTGCCATCAAGACATTAAAACCAGGCTCCACTGAACGAGCTCGACGTGATTTCCTGGCTGAAGCGTCTATAATGGGCCAATTTGAACATCCAAATGTGATATTCTTACAGGGAGTCGTCACAAAATGCAATCCAATCATGATTATTACTGAGTTCATGGAAAATGGATCTTTGGACACTTTCTTACGGGCGAATGATGGAAAATTTAGAGTGCTGCAATTGGTTGGTATGTTACGTGGTATCGCCACTGGAATGCAATATCTTTCAGAGATGAACTACATCCATCGTGACCTAGCTGCACGAAATGTACTTGTCAATTCTCAACTTGTTTGTAAGATAGCTGACTTTGGTCTCTCTCGTGAAATTGAATCTACTGCTGATGGAGCCTATACAACCCGTGGTGGAAAGATTCCAGTGCGATGGACAGCACCAGAAGCAATAGCATTTAGGAAATTTACTTCTGCCAGTGATGTCTGGTCTATGGGAATAGTGTGCTGGGAGGTAATGAGTTTTGGGGAACGACCTTATTGGAACTGGAGCAACCAAGATGTGATTAAATCAATTGAAAAAGGATATCGTCTACCAGCTCCTATGGACTGTCCTGAGGCTGTGTATCAGCTGATGCTTGATTGCTGGCAGAAAGAACGAACACACAGACCAACTTTTTCAAGCATTGTGAAGACACTAGATAAATTAATTCGTTGCCCAGATACATTGAGAAAGATTGCCCAAAACCGTTCAGCAGACCCTTTAGCAGGCGATACTCCAGACTTGATTCAGTTTACATCAGTGGAAGAATGGCTTGAATGCATAAAAATGTCACGGTACATCGAGAAGTTTCGAGCGGCGGGCATTTCCGACATGGATGCGGTGGTCGACTTGACTGTGCATCAGCTGGCATCTCTCGGCGTGACTCTTGTCGGTCATCAGAAGAAGATTATGAATAGTGTGCAGAGCATGCGGGCTCAGATCCGGGGCAGCGGTCCTTACGGATTTCTTGTA
>Lep4
ATGGCTTTTAAATCGGCGTTTCCATCATCAACGTCTGGGTTGCCCTCCGTCGAACCCGAACACATACAGTTTCTTATGTTCACTGATGAAGATATAAAAAAATTGAGTGTAACAAAGATAACACAAATCCAATCGTTTGACGCCATCGGTAACCCTACTAAGGGAGGCCTGTACGATTCTGCACTAGGACCACTAAGGGACAGGAACGATAACTGTGAGACATGTAACAATTCGTTACTGCATTGCCCTGGACATTTTGGACACATCGAACTGCCCCTCGTGGTAATTAATCCACTCTTTACAAAAAGTATTTACATGCTATTCCGTATAAGTTGTCTCAAATGTTTTAGAATACAACTTGACGATCGCTTAAAGTCGCTATTGAAACTGCAATTGGATCTAGTAGATGCAGGGCATATAACAGCAGCTTTAGACCTTGATTACTATGTAAGTGAAACATACAGTAGTAAGGAGTCTCCGGACAAACCAAATAAAACTATAAGAAAGTATAGAAAACTTTTGAAAACAAAAGATGTAATTGTGGAAACATTTCACAGTAAAAACACTGATAAAATTAGAAGTAAAATAATAACCGGCTATTTTAGGAGCATGAATATTGTAAAAAAATGTATGTTTTGTATGGCCAAACTAATAAAAGTTAATACATCCGAAGGTAAAATAATGTATAATTTGAGTGCTGAAGGTTCAACACCAGGAACAAAAGGCATTAAAATATTGATGCCAGACGAAATCAGACGATTTTGTGTGGACATTTCAAAAAATGATGAAGATCTGTTAAAATATTGTTTCCCTGTATTGAAACATACATCTGCTAGTCCAGCAATAAATATATTTTTCATGGAAATTGTGCCTGTGTTACCTCCGTGTGTAAGACCCTGCAATATCTTGAGAGGAGAACTGATTGAGCATCCTCAAACTAATGTTTATAAAGCCATATTGTTACACTCCTATGCTGCTAGAGTCATTTTACAAGTTCTCTCAGCCTCAAATCAACAAAAGGCTCAAGACTGCTTAGATACAGCACCAAGACAAGCATATGAGGCTGTTCAAGGTAAAACACCAGCTGAAAAATTACATGTTGCGTGGCAGGACCTACAAAAGAGTGTTAATCATTTACTGAATTGTGAAGGTATGGGAGCATCAAGTCAAGGTCTTAAACAGATACTGGAAAAGAAAACTGGCTTAATAAGGATGCACATGATGGGCAAAAGAGTGAATTTTGCTGCAAGATCTGTCATTACCCCAGATCCCAATGTCGACATAGATGAAATAGGCATCCCAGATGCTTTTGCCACAAAACTAACATATCCCGTCCCGGTTACGGAATGGAATGTTGATGAGCTACGTAAAATGGTAATCAATGGACCCAATAAACATCCAGGAGCAGAGAAATTAGAGATTGGGAACGGTAGAATAATTAGAATACCTGCTGACTCTATACAAAAACGGAAAAGTCTTGCAAAACGCCTTCTGACACCTGATGAGTACAAAACCACCGGCTTAAAGACAGTTCACAGACATTTGGTGAATGGTGACATTTTGATCCTTAACCGGCAGCCTTCTTTACATAAGCCCAGTATGATGGCTCATCGAGCAAGGATATTAAAAGGAGAGAAGACCCTTCGACTACACTATGCTAACTGCAAATCGTACAATGCTGACTTTGATGGAGACGAAATGAATGCCCATTTCCCACAAGACGAAAATGCAAGAAGTGAAGCATACAACATAATGTCTGTTACAAAGCAATATCTAGTACCTAAAGATGGCACACCTCTAAGCGGTTTGATCCAAGATCATGTTATATCTGGTGTAAAAATGTCACTTAGAGGTACTTTTTATAATAAGTCAGATTACCAGCAGTTGGTATTTCAAGCTCTCTCAAATCACAGAGGTAAAATCCAGCTGTTACCTCCTACCATACTGAAACCTATTGTACTGTGGTCAGGTAAACAAGTTCTATCTACAATAATTATCAACACAATACCTAAAGGGAAACCATGCCTTTCGTTAACTGGTAAAGCCAAAATCAGTGCGAAAGCCTGGCAGAAAGAAGAACCGAGACAGTGGAATGGCGGTGGCAGCCCATTTACCAATCCGAATACCATGACTGAAGCTGAAGTTATTATCAGAAAAGGTGAACTATTGTGTGGAGTACTAGATAAAACTCACTATGGAGCCACACCCTATGGCTTAGTCCACTGCATGTATGAATTGTATGGTGGGGAATGCTCTAGTGCATTATTGAGTTCTTTTTCTAAAGTCTTCACCTTTTATTTACAATGGATGGGGTTCACTCTCGGTGTCAAAGATATTCTAGTTGTCAAAGAGGCGGATGATAGGCGAGATAATTATATTTGTTTGGTTCGAAAATCTGGTAAAGTTGCAGCGGTAAAAGCTACTGACTTGCCGATGGATGTTGATGACAAAAAACTAAAAGATACAATTGCAGAAATGAATGCAAAAGATCCCAAATTCAGGTCCAATTTAGATAGACATTATAAAAATATGCTCGATTCTTACACAAATAACATAAACAAAGTTTGTTTATCGGAAGGTCTTCTTGAAAAGTTTCCATATAACAATTTACAATTAATGGTACAGTCTGGCGCCAAAGGTTCTACTGTCAATACTATGCAAATTTCATGTTTACTTGGGCAAATTGAATTGGAAGGTAAAAGGCCTCCGCTAATGATATCAGGTAGATCACTTCCAAGTTTCCCTCCCTTCGATGTGTCTCCCCGAGCTGGCGGCTTCATTGATGGCCGCTTTATGACAGGGATCCAGCCCCAAGAGTTCTTCTTCCATTGCATGGCCGGACGTGAAGGTCTTATTGATACGGCAGTGAAAACCAGTCGTTCCGGTTACCTACAAAGATGTTTGATAAAACATTTAGAGAGTATATCTGTAGCTTACGACAACACGGTCCGCGATGCCGATAGCAGCATCATACAGTTTGCGTACGGAGAGGACGGCCTTGATGTTTTGAAATGTCAGTTCCTTAAGCAGGACCAATTTGAATTTCTCGATAAAAATTCTAACGCGGTTGTTAGCAAATCGGTTATTAAAAAATTAAAAGAGAACGTCGACGGAAATGACGTTTTAAAATTGCAAAAGTCTCTGAAGAAGTGGAAGAAAAGAAACGGCAATCCATTGCAAAAAGTTCGCGTTAGTGGATTCAGTCAATTCTCTGTATTAGCCAGGAATGAAATCGAACTAGACGATCTTCCAACAGACCGAACAAGAGATCCGTATTACTGGGAACTAGAGAAGAAATGGCGAGAAATGGACGAAGATGAGAAGCAACAATACATTAGGAAACCCTGTCCAGATCCTATTTCAAGCAAATCGCCTCAATTTAAATTCGGTGTAATAAATGAACAATTGGACAACATCATACAAAACTACCTTAAGAATAGATCTAATAGTCTCTATGAATCTTACACAGACAAAAAGAAGTTCGTTGAAGTAATGAATGCTAAATTCTTGGAGTCTATGGCTTCACCCGGAGAGCCAGTGGGATTGCTAGCCGCCCAGTCTATCGGTGAGCCCTCGACCCAGATGACATTGAACACCTTCCATTTTGCCGGTCGAGGTGACATGAACGTCACCCTCGGAATACCACGTCTGCGGGAGATCCTAATGACTGCATCAGCGAAACTTAAAACTCCCAACATGGACATACCTTTCCTAAACGTGTCGGACGTGACAAAAAAAGCAGAGAAACTGAGACAGAAATTGAACAGAGTGACTATAGCGGACGTTCTAGAAAAGATTGACGTGCAATGCGAAATCGTTGTGAGACCAGAGAGACAACTGAAGACCACCATGAAATTCACATTCTTACCCCACAAACAATATAAGACGCAGTACGCTGTGAAGCCGACGCAAATTATAAAACACATGCAAAATAAATTCTTCGATGAAATGTTTACGGTGGTGCGGAAGCACGCCAAGGCCACGTGCGGCGTGATGTGGGCCTCCGAACAGAAGAAGCAGCGAGCCAGGGCTGCCAAGAGCGACGAGGACGACGGCGACGACGCCCCGGAGCCAACAGACACGGCCAACAACGATCTCGACTCTTCAGACGATGAAGCACCTAATGAAGATGATGATAATACAGCC
>Lep5
AGGTACGAAAGGGCTTACAACTATTTTCAATCTCTTGTAGCGGACTGCACCGAAAAAGAAGCACATGACGCCCTTAATAACGCAGTCTGTAAAAATCATGAGGAAGTTTCAGTTGGCATGCTCATGTCTATACTTACAGAACCGCAGAATGCTACAAAATGTTACAGAGATCTTACACTTATAACCAGAGATGGACTAACGTGTGTGCTTAATAATCTATCCAATTTAATTTTAGAAAGGTACTTAAAGTTTTCGGACACTACAAGGAACCAATTAATGTGGCTAATAAAAGAGATGATTAGAAATGCAGTTACAGGAATAGATAATGTTTGTTGGAATTTAATGCGATACGCATCCGGAGGCGATATAACACCCAAAAATATTATATTAGTAGAATCTCTGTTGGACATGTTTATTGAACATAGAGGTTGGTTGGATAAGTTCCCTGTACTTATATGCATGGTTGTGTATACATACTTAAGGCTTGTAGAAGACCATAATATACCCCAGTTAATGAACCTAAGACAGAAAGAAGTTAACTTTGTTATCACTCTGATAAGGGAACGTTTTACTGATGTCTTATCTTTGGGAAGAGACTTAGTAAGACTGCTTCAAAATGTTGCTCGCATACCAGAGTTCAATCAGCTTTGGCAGGATATCTTGGTCAATCCCAAATCATTAAGCCCTACATTTACCAATGTGCTACAATTGTTACAAACACGAACATCTAGAAGGTATCTTCAGTCAAGATTAACTCCGGACATGGAAAGGAAATTAGTTTTTCTAACTTCACAAGTTCGGTTCGGTCACCACAAAAAGTATCAAGAATGGTTCCAGAGACAATATCTTGCCACACCAGAGTCACAATCACTAAGAAGTGATATGATAAGGTTTATTGTTGGAGTAATTCATCCCACTAATGAACTTCTCTGTTCTGATATAATTCCCAGATGGGCAGTGATTGGTTGGCTCCTTACAACTTGTACGTCAAATGTAGCTGCATCAAATGCTAAATTGGCCCTGTTTTATGATTGGCTTTTTTATGACCCTGAAAAAGACAACATTATGAATATAGAACCTGCCATCCTTGTTATGCACCATTCAATGAGATCACATCCAGCAGTGACTGCAACATTATTAGATTTCTTGTGTCGAATCATTCCAAACTTCTACCCACCATATGCAGAGAAAGTTAGACAAGGAATATTCAATTCCCTTCAACAAATAATTGAGAAAAGGGTTTTGCCAAATTTGCATCCTCTGTTTGACTCTCAAAAGTTGGACCGAGAATTGCGTTCCACTGTAAGAGAAACCTTTAAAGAATTTTGTACGAATGGGAATGGTGAAGGTGTATCTGGCATACGCGATGAGGGTACTGATGATGCAATACCAAGAGTTGGGTCCGATGAACCAGCATTCTCGGATGATGAAGAAGAGACCATTACACCAACTATAGCAGAAGATACTGATGATGATGATTTACCTTTATCAGAAGTTCGTGCCAGAGAAAGACCTGAACTAGCTGCTGCACTGCCGTTAGTTTTGCGACCACTAGCAGAAACGCTTCTGGATGAGCGAACATCATCTTCCGCAACTGCTTTGCTTGATGCATGCGGATCTCCATCGCCAACGCCGAAAGCTCTCGCAGATCTTTTTGCTGCTGCGGTTCAAGAAGCAACACCTCTACGTATAAGCAACAATCCCGCTCCAGCCGAATTAGATAATGCAATAAATTCACCGCTTTTTTCCATGTTCAATTATCTAATAGACTCGAGTAGTGGAGCTGAACATAAACGGAAACTGGTATTAGAAACGTTCAAAGAAATCCACAGTCAAGGTTCTCTGAGATGTGTCGGTTTTAGCCTACTGTTTTATTTAAGAGTCTGCTACGAAAGAGATCGTCGTTCAGAACGAGATTCGGCGAAAAGACGTAACGTGAAATTCAAAGCTGACGTTTATAAGGACTACTGTAGTTATTTAGAATTAAAATTAGCCGAGAGCTTAGCGGACGATTTCGAAAGGTGCCAAGAATACGACACCAATGTTTTAGTTTGGTTAATACCAGATGTTTATAGAGAGTTCAAAGACCAAGCACAGAATCATATAAGATTATTGCATGCAATCGTATCGACCCTAGATGCGTGTCAACTTCAAAGACTAATCTGTTTGACATTGCAAGGAAATTTAATGATGTTCAAATCGGACGATATCACGACAATGTTGTCGACCAGCCTTGGATGGGAGACGTTCGAACAGTATTGTCTGTGGCAACTGTTAACCGCCCATGACATATCCGTTGAGGATGTTTTACCGATCATTCCGAAGTTATCATTCAAAGAGCATTCGGAGGCGCTCACGTCCGTTCTGTTGATGTTGAAGCAGGAAAGACCGACCGCCGATGTCGTAAGACAGTTGTTCTGTAGAACATACGACGAGGAGGATACATCGGTGGTTTCAACGTTGATGTATTGGTGCCAAGATTACGAAGATAAAGTCGGTGATTTAGTCGCGGCATTGTTGAGTACGCGCTATCCGGGTACTAGTCCGAACAAGCGAAAACGTCCAGGGAAACACAGCATGCCACCAAACGCACCGCCGTCTGCAGAGTTG
>Lep6
ATGTCGTTTTTTAAGAGCGTCGCTTCTGGATTCACAACACGCAGTCGTGACTCAATTCTTAAAGAATCAATAATAAACAACTTATCGGAAAGTGTTAAAGACATACAGTATAACAATCAATTTGAAGAAAATTTTCACAGTGTTCTTGGTTCGACCGATTCTACAAGTACCCTGTGCATGGCCCTTGAAGCAGTCTTTCTTCACGGTCTCAAGGACACATTATTAAGAAAAGCCAAAAATGCTCTCACTGGCGATTCTGATCAGCAACCCGAGCCAAACTTTTGGCCGCTCGTTCTAGTACTGTCTCACAGACAAAATATAGATCAAATTTCATCTTTGCCTCAGATCAACACAGAAATTGGTCAGTGCCGAGCTTGGCTGCGTATTGCTTTGAATGAATGTTTGCTGTCCTCATATATGTCAACTCTACACAAAAATATTTCAGCTATAAAACCATTCTACAATCGTAATGCATTAGTATGTGATCCTGAGATATTGGATGTGGCACAAAGGCTAGTAGAAGGTCTAGAGACATGTGTACAGTTCAATTTACCGATTAATTCAAGTCTATTAAATTACTGGCCTGAACAAGTATTAATAATAGCAGGTATTTGGGTGCCCAGGGTGAGGGTTGCTCCCATCAGTGCAGCATTAGATGTGGCAAGTATTATCACTGAAGAAGAAGATAAACCTAAATTGGCATCTACCCCTATACACACACCTAGCATCACTGGGTTGGGTCCAATACTTGCTCTCAATGAGGATGAAGCTTTGGATTATATTCTATCTAAAAATTCAAGTGATATTAGAAAAGTAACAAAGAGTAATTTGGATGAAAATGACAAAAATGAAACTATTGAAAGTAAAAATGCAGATGTTATATGTGATGAAATGGCTACTAATGATGGATCATTACCACTTCCAATACAATATCCATCAACAAGTCAAGATGCAGCAGATGAACTGCTTGCCTCCCCTACCTCAGTGAAATCTGAAGATTTTGAAGCTCATTGTGAAGTTGTTATTACTGGCAACTCATTAATTGGTAAAGGTTGGTCAGCAGATAATAATGATGATTTAAATGCATCAATTCATTCAAATTCCTCACATGGCAGTAGTATGATTAAAACTCCAGAAATAAAAAGTCTGTCTTCATTAGTGGACCAAACAAATCCTTTTGCTGAAACATTCTCTAACATGCCAAATCTGAGAGACATCATCAAGGATATACATAGAGAACTGAAGTTTACTCCAGATGATGTTGCTAGAAGTAACATAAAAATTGATCCTGTTACACCAGAAGACCCTGCTCTTCAGGGTTTGGACTTTGAAGTTGTTCCAAGTTCAATGACAGAATCATTTACTGTTCCTGAACTACAGAGCTTGATACAACAGTTGGGGGTACTATCAAGAGAACAGGGTCTTGATCATCAAAACTACCAGTGCAAAGGGTGTCAGGATTTGTTGGGAAGTACAATATCAAGAGCTAAAGTTTGTGCTTACACTGGAGAATACTATTGCTCTAATTGCATGGATCCAAATGTTTTTATTATTCCTGCCAGAGTTATACATAATTGGGATTTCAAAAGATACCCAGTTTCTAAAAAAGCAGCCCTGTTCTTATTAGAATTTCAACATCATCCATGGATAGATATGAAGAAATTAAATCCTAAAATATACTGCGGAGTTTCAGATATGGCCCATTTACAAGATCTTCGAATACAACTGAACTTTTTAAGGGCTTACATTTTTACATGTCGGGAGCCTGTTATTGAAGATCTGCAGAAACGTATATGGCCAAGAGAACACTTGTATGAGCATGTCCATTTGTATACTATTTCAGATTTGGCACAGATTCCAAATGGTTCCTTGGTTTTGCAGTTAGAAAAAGTGGTTTCATTTGCTAGGTCTCATGTATTGGACTGTTGGCTTTGTAGTCAGAAAGGTTTCATTTGCGAGGTTTGCAAAGATCCAAAAATTTTGTATCCATTCGAAACTGCCGGTACATACAGATGTGACGAATGTTCCAGTGTATTTCATGACAGATGTTTGAATGTAAATATACCATGTCCAAAATGTAAGAGGAAGCAGAATCGCACAAATGACACATCATTAGTTGATGCTGTAAATGCTTGTTTCAACAAATTA
>Lep7
TATGCTTTGAATCATCCAACCGTAAGTTATTGTCAAGGCATGTCCGATCTCGCGTCCCCTCTCCTAGTTACAATGGGCGACGAAGCTCACGCGTATATCTGTCTCTGTGCGCTCATGACGCGCCTGTACCCCAACTTCCTTCTAGACGGGGAAGCTATGACCCTAAAATTTTCGCATCTCACCGAATCCCTGCAGGTTTACGATCCGGATTTCTATAATTATTTAAAATTACAACAAGCTGACGATCTGCTGTTCTGTTACCGATGGCTGTTACTGGAAATGAAACGTGAATTTGCTTTCGATGACGCACTAAGAATGCTCGAGGTGCTGTGGGCGTCTTTACCCCAGAAAATTCCAGGGCTCGAATTATCGTTGAAAGAAAAGGAATTCGATCCAGTAGACGATCTGGCCGATGAGCCGCCGCCATCGAGCCCACTACTGAAAACACCTCGTGAAAACGCATACACCAAAGTGTGTGCCATCCGAAGGCAAAGTTCCAGTTTCAGTTTAGCAAATGTAAAAGCCCCAAAGCTCGCTACAAGTAATCAAATGAATCACAGTTTAGACGAGAACGTAACCCGTAAAGTTTCCGTTAATTCGTCGCTAAAACATTCCAAAGAGTTCCAAAGTTTAGATGATGCAACGCTACACATGCAAAACGCCAAATTCGACCGTCACGATGAGTACGCGACTAAAGAGAACGGATTGTCCCCGAAAGATAGTAAAGGTCAAACGAGACGAAGTATGAAAAGTGTTCCGGAAAATACAAAGGCTGAAATTCAAGACACACTGTCCACTGCGTGGTCGAGTACAGGAAATCTAATGAATGGATCTCCTCACGCAGACCCCTCCAAAGAGACACCGCTGGGAAATCAAATAAGAATATTGAGAAATAAAATATCGGTGCATAACAGTAAATTCTTTTCGTCGTTAGAAAAACTGAATGACACCGAGAATTCGGAATTTCCAGAAAAACCCAAAATTAAAATGATCAAAAACCTAAATGAATTCCTTAACTTTGCAACGGGAAGTAAAATCAATACGCAGCACGCCCAATTACAACGAACTAAATCGGCCGTCGACAACGCTTCCTATCTGGATTGTCCAAGAATAACGTTAACAAAAACCGATAATAAAAAGAGATCTTTTAAAGAAGATTCGCTGAAGATGAATATAAACAAGAACACTTGTCCGGAAACCAACGAGGGCAGCAGTCCCGACGATTCTCAGGAATATTATCCAATGAACACTTCCATGACGAGGGAGCTAAGACTAGAACTAGAACATTTAGATCGACAAGTTTTCGGACCATCGTACATTAATCGGCGCAGTATGTTATGCGATTCGCCTTCCGATTCGTTTAGCGTCGACGATAAATTAAGTATCAATCAATTTAAAGAAGTGAAACCGGAATGTAGAACTAGCGATGTTTTAGATCCGCACATAGAAGTTACAGAAGTAAAAGAAATGGTAAAGAAGTCGCCGCTACTCGAAACAGGAAAGTCAAACGCGAGAAGCGCTGAAGATATATATTTATGGGAAAACCCGTTACACAGGAACACACCAACGACGAGGACATCGGCCAGCTGTCCTCAAACTCCTGACGAACAAGCCGATCTCGACTTCGACGGTGATACAGGAGAAATAATCGAAGAACATTTCGGAAAAAAGTCTGTTACACCAATCAAATTATTAAGAAAAATTCAATCGGCTGATGCTCACGACTCCTTTAAGATAACTAAACAAAGTGATGTTAACTCGAGTAATTCTGACGTGTCCGACAAACACGTGACTCAGTTAGAAGAAATACAATCAATGAACAATCAACAAGAGATATCGAACAATTCGAGATCACAGAATTTCTTCTCTAGTATGTCACAAGAATTGGAGAATGCAAGAAAAAATTGCGAATCGTTGTTGAGCGTGAGGCAGCCCAATTTGCATAGCGTCGCATCAACTATCAACAATTTCCAGAAGAAGTACGAAGTTTTGAAGCCGCCCCCGCAAAGAAATACTAACGTATCTCCGATCGTTGGCGATGCTTCAACAAAAACTAGTATAAGTAGTCTTCCACCTCCCGCTGTGTTCGGAGGAGGAAATCCATTTTTGATGTTCCTATGCCTAACGGTCCTGCTACAACACAGGGACTACATAATGAGAAACCGTATGGACTATAACGAGTTAGCGATGCATTTTGACAAAATGGTTCGTAAACATAATGTAAACAGGGTGTTGAACCAGGCTCGGCAAATGTATGCGATCTATTTAAAACATCAAGCACATAAAATCGCCGACGTTGCTACG
>Lep8
TCAAGGTTCCGCACCACTCATGACTTTGGTTTTGTTACTTTAGACATTAATTCAGTCGTGGCAAATGACGCAGGTTTATACATGTGCAAAGCTATTAATAGAGCTGGTAGCACAGTTTCTTCGACATCACTTAAAGTCAAAACTAAATCTACTATTATCGACCAGGCCATGAGACCCGAGTCGTGGGAACAAATTCAATTAAAGGAAGCTGCCATGAACAAGGTTCCCGAAATGTTCGTTGACACTGGTGTTCAACAAGCCCCTATTTTCACTACACATCTAAAAAGCTACGACAAGCTTGTAGAAGGACAGCACGTGTATTTGGAAGCTCAGGTAGAACCACGTACTGATCCAAACCTTAAGATTGAGTGGTTCAAAAATGGAGTCACGCTAACTACTGGAGCTCGATTGAAGAGTACGTTTGACTTTGGTTTAGTTACTCTTTCTATTAATAGCTTGCGAAATGATGATTCGGGTATTTACACATGTAAAGCAACAAATCTTTTGGGTGAAGCTGTATCAACTGCATCGATTAAAATAGAAGATCGTCATTGGTTGCTTGGAGAATCACTTCATCCGGACTCACTCGATCGTATTGGGGCACTTGAGCAGCCCAAGCCTGAAAAACCTGAAGCTCCCGAACCAACTTATGAAACGCCCGTATTCATATCCCATTTAAATAATATTGTATGTAAAGAAGGAGATAATATTCATTTCGAATGTAATGTGGAACCATCTAGAGATCCTACTCTTAAAATCGAGTGGTTCTTTAATAATAAACCTCTACCATCGGGAACTAGGTATAAGAGTACTCATGACTTCAGCTATGTTTCGCTTGATATAACGCATACTTACGAAGAGGATTCCGGTATTTACACTTGTAAAGCAACGAACAGCAAGGGCTCAGCTACAACTTCTGGTTCATTAAGATGCACGGGTGACAAAAACATTTACTTTGATACTCAGCATCCTCAAGGTAAAGCTGGTTTGGAAGCTGTCGAACAAGCTGAGGAAGCTAGATTGGCAAAGGGTAGGAGGCCTTCCGTTCCGGATACAGAATATCCAAAACCAGAATGGATTATACCAATTGCTGCTGAGCATCAACTAGTAGAAGGCCAAGTACTTCATTTGGAAGGCCAAGTAGAACCCAAGAATGATCCAGATCTCAAGATTGAGTGGTATTTCAATGGTAAAGTTTTGGAACAAGGTTCCAGATTCAAACTTACTAGTGATTTCGGATTCGTGACGCTAGATCTCGTGGACGTGTATGAAAGAGATAGTGGCATTTATACGTGCAAAGCTTACAACAAGAGGGGTGAAGCTTTTACTTCATCTACTGTATATTGCACTAGTAAAGATAATCTAATTGAAAGAACTCAACATCCGAAAGGAACTGAAGGTTTAGAAAAGATTCAAAATTTGGAGGATTCTCTTCGCAAAGAACCCGGGCAACAGCCTGATGACGATACAGGTAGACCACCAGAATTTACCACCGTTTTCAAAGACATTGTTGATATTAGTGAAGGACAAATTGCTCACTACGAGGCATCTTTGATACCAACTGGCGACCAAAGTATGGTTATTGAATGGTTCTATAACGGAAAGACCATTGAAGCTAGTCATCGCATCCGCACAGTTTACGCATTTGGGATGGTGGTTTTAGAGATACTAGGAACTAAAACTACTGATTCTGGAACATATTCCTGTCGTGCCACAAATAAATGGGGACAAGCTGAAATAAGCGTGAAACTAGAATGCGTGGATAAGAGTAAAGGACAGAAACCTAGATTCACAACACACATACAAAACATTGAAGGTCTAAAAGACGGACAGTCTGCACACTTCGAATGCACTGTCGTACCAGTCGACGATCCGGATATGAAAATCGAATGGTACCACAATGGTCAACATATGCGTCACTCTACAAGAATCAAAACTGTTTCAGACTTTGGATTCGTCGTTCTCGACATAGCTTACACACAGAATCACGACTCTGGTGAATATGTTTGTCGCGCCTACAACAAATATGGTGAAGACTTTACTCGTGCCACTATAAACTGTTATGGAAAAGGTGGCGTCTACCTGGAAAGCTTACAGCCAGATTCTTTAGCAAAGATAAGGGAATTAGAAAGCTTACAAGGAGCGCAACAACAGACACCATCAACACCATCTGCTGAGCCACCTAAGTTCATAACTCAAATTCAGGATGTTACGAAATTAGTTGAGGGACAGAGTGCTCACTTCGAAGCAAGACTTGTACCAGTAGATGACCCTGACTTAAAGGTTGAATGGTTCTATAATGGGAAAAAGTTGCCTCATGGACATAGGTACAGAACGTTCCATGACTTTGGTATTGTAATTTTGGATATTTTATATTGTTACGAAGAAAATTCTGGTGAATATGAATGTGTCGCCACCAATAAGCTAGGACGTGACTCTACGAAGGCCAATCTTAAGTGCACATCAAAAGAAAACTTAATCCTGGACTCGCAACTTCCGCGGGTG
>Lep9
ATTGTTAATCCAACGAATGTGATAGTATTGAATAGCTTAGACTTGGATTTGAAAAATGTGAAACTTCAGTATAACGATGGCTCTAATTCAGCGATAATTCCATCGTCAGTAGAATTGAGTACAACTGATGAAACAGCAAGTATTTATTTCTCAGAATCTTTACTAGAAGGCGAAGCGACGCTTTATTCTGAGTTTACAGGTGAAATAAATGACAAAATGAAAGGCTTGTACCGCAGTAAATACATTGCTCCCAATGGAGAAGAACGATATGCGGCTGTCACCCAATTTGAAGCGACAGATGCACGACGATGTTTCCCTTGCTGGGATGAACCTGCAATTAAAGCTACTTTTGATATAACCTTACAAGTTCCGGCTGATCGTGTTGCTTTGTCTAATATGCCTGTAAAACAAGAAAAGATTGCAGACAATACAAGGATCATACAATTTGACACAACACCAATAATGTCAACATATTTAGTGGCTGTTGTTGTTGGTGAATATGATTATGTGGAAAAGAAATCTAATGATGGAATTCTAGTAAGGGTTTATACTCCTGTAGGCAAAAGTAAACAGGGGTTGTTTGCACTTGAAGTGGCTGCACGAGTTTTGCCTTATTATAAAGATTACTTTGATATTGCATACCCCTTGCCCAAAATAGACCTGATTGCTATAGCAGACTTTTCAGCAGGAGCTATGGAGAATTGGGGATTAGTAACATATAGGGAGACCTGTCTCTTGGTAGATGAAGAACATACTTCTGCTGTTAGAAGACAATGGATAGCTTTAGTTGTAGGACATGAACTGGCACATCAATGGTTTGGCAATCTTGTAACAATGGAATGGTGGACACATCTCTGGCTGAATGAAGGATATGCATCTTTTGTGGAATTTCTTTGTGTAAATCATCTTTTCCCAGAATATGATATTTGGACTCAGTTTGTGACTGAAAACTACATT
>Lep10
ATGGAATCAATGGAATATGAGCTCGCTAGGAATCTCACTCTGTTATTCTTCGTGGAACGCCTGCTCGATAAAGGCGAGCCGCGCACGTTACACGATCTTTCCTGCCAGTTTGGTGCCAAAGGATTCACTAAGGAGATGCGGCAGATAGCTGGCGGGTCACAGTCGGGGCTCAAGAAGTTCCTGGCCCAGTACCCAGCGTTGTTCAGCATAGACGGGGACTATGTTGATATCAACACGTTCCAGAAGCATCTGAGCGGGGCTGGGGTGTCCTCCAATAATGATTATATCGAGGAAGCCAAGCAGTACTTCGCTGGCAAGATGATCCAATACGGTGAAGGCACTGAAGTGCCCATCAAGAGTCTCCTCGGTCACAGGAGCCAGGCCTCCCCGCAGGTGCGTCACATCTCCGGGCAACGCATCAAGGAGTTCAAAGAGTTCCTCATGAAGCACCCTGATACGTTCCAGATCATAGATGACAATGTTGTTCTAGTCAGTGAGAATCATAGGAGAGATAACGCACACACCAACTCTGAACACTTCCATAATCTACCAGTTGCCAACATCAATACTGACACTGCCCAACAGCTTCTAGACTACATTGCGCAGTGCATTGAGGCCAAGGGCCCTGTGATGGTTGACCAGCTCTTCCATCTAATTGTGTCACGCTTCCCACAAGAATACTGGTATCAGATGTTTAAGTCTCCGGCTGATTTAAGTGCCTTTTTGAAGTTGTTCTCTGATAGTTTTCATGTACAAGCAAACCTTGTCACCCTAATTAGCAAACCAAAAATACCTGTTATGTATCTTAATGTGAAACCAAAAGTAAAGACTGACACACCAAAGCCTATGGCAGAAGAGAAAGCCCCTTCTCCTGCTCCCCCAGTGGCGGTTAGTCCTACTCCCTCAGATGGCAAACAGAGCCCTGCAAACAGAATACTCAGTCCCATAGAATCTCCCCGCGGTCAACAATCCAATATTGCTAATCAAACACTTAAACAAAGAATCAATTCTATTGTAATTAAGAATTTGGCTGAAAATATGGTCAGAGATAGGGTAAATAATCATTTGAATGCAAGAAACTCTGAAGAAACCAACGGTACTCCAAGTTTGAGGAATACTGTAGTAGGTGATGTATGGAGACAAAAAGTTCTGCAATGCACCACAGTCATAACCAGTGTTAGAGAATGTGCAACTTTAATTGATAGCATTATGGCTCCAAAACGCAACGCCAAAAATATAGTCTCCTTTGATTGTGAAGGAATAAACCTGGGTCTCAAGGGAGTGTTGACATTGTGTCAAATAGCCACTCTGAATGGTGAGGTGTACACATTAGATATAATGACATGCCCAGGTATGATAAATGAAGGAAAAATTAAAGAACTATTAGAAAGCGAGCATGTCATTAAAATTATTCATGACTGCAGAAATGACTCGGTTAATTTGTACAATCAATTTGAGATCACAATGAAGAATGTGTTTGATACACAGGCTGCCCATGCTGTGTTGCAATTACAACAACAGGGTGTGCCTGTTTACAAAGTTAAGAATCTTAGCTTGAATGCTCTATGTGAATTATACAATGCTCCAATGAATCCAATGAAAGAACAATTGAAGAACTTGTACCGTAGGGATCAAAGATACTGGGCCCGCAGACCTCTTACAAAAGATATGATAATTTATGCTGCTTCAGATGTGCTTTCTTTAGTAAACCCTGCAATATATGCTTATATGTCATCTAATATTATGCCAGAAAACCAACAACTTTTTGAAGAATTAAGCAATGAGCAAGTGTTTATGCATATTCAACCCACAGAAGTTAAACTTCGCAAGAGACAAAGGAAAATTAACACAGAAGTGGGTGAGCTAAAACAGAAATTGGCAGAGAGCACTAAAAATATTGTGTTGAGCAATAGGGAGATACGATTACTCCGATATTTAGAACTTACAGAAGAAGAAAAAGAAAAATTAAAAGGTTGTCACAAAATATCTAAGAAACTAGAGAAATTGGAAGCAATCGGGCAAGATAGAGACTCTGATTCAGATGATGATGACAGGGAGAATGAGATGGCTAGCTTGGATTCTAACCCCTCAGACCCAATTTCATCACCCCATTCCACACAACCACCCAGCCTCACAGAGTCAATGCAAATGATGGATGAGATCTTGTCGGACACCAACATGGATAAGGTTGAAAAGATAAATCGCTTAGAAGCTATATTATCAGCAGTGGCTCCCCTCAGTGGGGAACTGGAAGAGAAATTCTCACAGACAATGGAACAAACATTACCACTGCTAAAAAACAAAGATTGGTCGAATCTGAGCCAAATTCTGAATATGGGAGACACAGAAAACAAGAATTGTTGCTGCAAATGCCATAACGGTGGTTTTGAAGAGGTGAAATGCAATGATCTCAATGAATTGAAAAAATCAGAGGTCGGATCACAAACTCTTAGCACTGGAGATATAGTCATCACAAGAATACATTTTAGGGAGGAGGACAAGGTTAATGAGAGGGTTGTGGATGCGTCCCCAATGAGTAAAAGGGTTGGTATAAACAATATGTCT
>Lep11
TGGACGATCAATGACATGGAGACAGCATGTCGGCAGCTCGGCTTCGTCGGTGGATCCTTTTACAACTGGATAGACCGACAGCCCGGCCGTAGAGCTCGCCTACTCTATGAAGAGCCCAAGTGCAAAGGCACAGAATACGACCTCTTCCAATGCGATTGGAATTCAAGACAACTTGGTTCGGGAGTTTGCGATTATCACCCAGATTTCGCTCTACGATGCTTGCCTCGTCACGACGTGAACGGAAACCCCGCCAGACATTGGAGGGGAATACGATTCGAGAACGCAGTATTCGAGCGAGTGCTAACATTATCAAACACTTTATATGTTCCTACATCAATGTCACGATTATCGCACGTGGTAATTAAAAATGCGGGTCTAGGAAGAGATAATACAGCGACCAGTGCCTTAGACGTGGTCGGAGTTCCACCTGAAATGAACGACTTGGAGGTATCAAATTCTGCGTTTAACGCTATAAATGTGACGTCACCAAATGCACCTATTGTCATCAATAATTGCACGATACAAAACAATAGAGGTTATGGCGTGTACGTGAACTCTACATACGGCATGGTAAAAATAGAAAACTGTATGATACATGATAATGGAGGTGACGGTGTCAGATATGTTGTTCATGAGATTAATCTCGATGAGAGATTTGATAGAAGCGAAATTTTTGATTTATGCACCCTTGCTTCGACTCCTAGTCAGACATTTCCCATTCAAATGTCCATAGAACAATCAAGGTACTCTAACATGGAAAGAGATTGTAACCAAAAATTTTATACAATATCCGACCACGTTCTCACGCTGAGTTTTCTCAAAATTTTGACAAATCAAAACGACACTGGTGAGATATATGTTTACGATGGACTGACGACTGACGACAGATTGTTATTGAGTTTCAGCTTAAGGAATTTCACACGACCACAAAGTGTAACGTCGACTAGAAATAGAATGTATGTAAGATTTCGTGCCAATACCAGAACTGATATCACGGGATTTTTAAGGTTAACATCGGGAGTCAGCAAGACCTACGATTTAAATGTAACCGACACGATTATCTCAGACAACAATGGGAGAGGCGTGGCTATTGAAAACCTTAGATCTCAGATTCACATACATCGAACTTCGATATCCAATAACAATCACGTAGCTGGTCTACATGTTGTCAGCGGCGCAGGTGATGTCAATGTAACAGAGAGCAGAATATCGTTCAACCAAGGAGATGGTGTCAATATAACTGTAACCGGTGGTAATAGGAATATTTCTAGAAGCATACTGAGTTCCAATCAAGGTCACGCCGTAGCCGTTTGGCTAAATGATACTTCGGAGACTGAATATGTAGCATTGAACCAAACAACAGTAATCGAATATTCAGAAATATTTAAAAACCTTGACGTGGGAATAATGCACGGAAACTTTTGTGGCAATAGTTGGGTAAACATTACAGGTAATTGGTTTAATACGAGCAGCGAAAGTACAATAAATATCTTAACTTGTTGGAGACTCAACAACCCGATCAAATTATTGAACCTTCAAATCGGACACAATAGGTTTTATGAAAATCAAAAAGTCCCGGTGAAAATACAACCTGCACTGAATGTGAACGGTAGAATCGAACACAATTATTTTGAACAAGGAAGTTATGGTGCCATAGTTATACTAAATAGGATAGAAGGAAACTATATTGAAGAATTCGAAATGTTACCGGCTAATTTTCGTATCCAACAAAATTATTTTTTTGGCAATCGAGGCCCTTTCGTTGTCAACCTGGGCTTATCGCCCTACAGTGATATTCAATACATATTGTTCACTCGTAACTACCTAAGAGACAACAAAATAAAACAATCTTTTGAGCCTATAGAAGGTCAGAATACTCGGCTAACTCCTAGAAGTAGAGTGGCCGCTACCATAGTATTATCTTCTAGCAATATTGACGTTTTTAGAAACATAATTAGCAATCCTGAAGCTCAGTACGAAATCGGTTCCCATGTTGAAGATCAAAGCAAAATCCTGAACTGTACATATAATTGGTTGGGTTTTGGTGAAGAGGAGAAAGTCTATAACAGACTCTTCCACAGGAAAGACAGATATAATCTGGCGAAAATTGTTTACATGCCTTATTTATTGCATAGCAGCAACCCTGGTGCTACTCAAATTAATTTTAATTCCTTACACGTTCCTCAGTTTAATGTTCCTGGTACGTTTGTTGTTGGTGGTGAAGTGGAAGGTATAGAAGTATTAAAACAAGGAGAATATGATGTAGATAAAGATATTAATATTCGCCCAGGCGGTAAACTTGTTCTGAAGTCTGGTGTGACTTTGAAATTTCCACCTGCTATTGGTATGATGGTGGCAGGAAAACTAGAAGCAAGAGGGAACCGGCCCAATGATATAACTTTCACTCTTAAAGAAGAAATAGTTATGTCAAATGAAACTTATTGTGAAACGGACTCTGAACCAACGACTCCTGGATACATAGATCCCGTAGTACCAATAAGACTTTTGGGCGGGAGAAATCCAAATGAAGGAAGATTACAAGTGAGGATAGATGATAAATGGGGCACTGTGTGTAACTACCGTTGGAATATTATCAATGCAGCATTAGTTTGCAATCAATTAGGCCTTGCTTTGAACCCAGATGATTGGTTCTTAGAGCCAAGTGAAATACCAATTGCAGGAATCACTGAAGACATTATTTTATCAAATGTAGAATGCACTGAATTTGACAATGATATTACAAAATGTAAAGCAGAAACCAGAGACCATTTTGAAAATTCATGTACGCATGATAATGATGTGGGAATCAGATGCTACGAAACAAGTTGGGCGGGAATTAGATTTAGCGTAATATCAGAACGTTCTGATTTACAATATGTTACAATTGAGAAATCTGGACTGTTAGATTATTCTTCGAACCTCTTTAAGCCAGCACTTCAAATTGATTTTGCTAGACACAGTTTGGAAAGCGTTAAAATTGCAAATAATTATCATGATGGGTTGGGTATACTCTATTCTGACTTGTATGGAGCCGATGCGATCAATACCGTCCGAAATTCAGAATTCAGTAACAATAAAGGTAGCGGTATCAGCTTTAAGCAGTTAGGTTTAAAAGTGTATGGATCTACCATAGAAAATAACAATGTGGCCGGCGTATATCACAATCCTCACATCACAGGACCACAGCAAAGAGAAATAGCTGGATGGTTTAATTTAGATGTAGGATTTAACTTCGATGAGTCGAATTACCGTCCCATTATTATTCCCGATTATGAAACCGACATTTCTTTAGTAAACGGTGAAACAAGACATATTGTTTTCGCGAAAAGTCACGGAGAGAATATCGCGAAAACTTATAATATAAAGTGCAATCCTGGTTACGTGCTAGGTTTGCAGTTATTGAATCCAATTCACAACTTCTCGACTGAACGCATTTGTATTTATGATTCTCAAAATATCAACGAAGGGAGTACGCAGTGGTGTCTTGATCGAGACTTATCTACATTTCCTACAACAAGTAATAGTTTTGGCATAGTGCTTACTTACGAGAGTGGTACGTCGGCTTTAGGAGGTGTGGTTTTGGTTGTTAGTACAATTGTAGCTCCAGTACAAAATCTGAGAAACAGAATAATCAAAGGACCAGTACCGACTCTTCAACTGATAAATACAAAAATTAAAGGAAACACAAAAGGTATAAAAGCGCTATACTACAATCGTTATTTAAATGAATTAGGAGATCACTTCTTAAGAAAAGCAAACGAAAGCATCAAAATATTCAATTGCGAAATAGCTCATAATAAGGAAGAAGCTATTTACGTCAATACACCGTTTTGGGATATCCACGAAAGTAACATCACTGAGGTAACTATTATGGTTAACAATAGTCTAATAACAGACAATGGAAAAGGTATATATCACTTTGCCAGAGATCTGAGAAGCTCTAACAATCTGTACCACTATCTCATGCAAGATAATACCATAGAAAGAAATAAACTTGGTGGCTTTGATGTAAGTTTACCGTACGTTTGGCAATACAATGAAAATTTCACACATTCGGTTTACATGTACAATAATACGTGGAGAAACAATCAGAATTTCGGTTTAGTAATAGATGGACATTTCGCTGAAGTGAACCTAACAAAAAATATCTTCACCGATAACAACTGCAAATACGGTCTCATATCGATTCGAGGAATGGAAAAGAAGATGATGGTTGATGGAAATCTTATAGAAAGGAATAATGGTCAATTTATGGTCCAATTCCATATGGACAGTCAAAGTGAAATTATGGGCTTAGTCTATGCTGTTTTTGTTTACAATAAAGTTAAAAATAATCAATACGCGAGCTTCGTTAATCGGGGAGCACAACTTAAGACGGTAGACCCAACATGTGTCATCGGTTTCAAAGGAATTCAAAAAGTGAAAGTGAGCAGAAATTTATTTGGGGGTAATGCTTTAGAATACACCCTTGTGGCTGGCATAAAAACAGCGAAAATAAATAATTTATTAGATGTTACCGAGAATTGGTGGGGCAGTACCATAGAACAGGAAATCAAAAAGCAAATATTTGACTTTGACGACTGGAATAATCATGCTATAGCGGTTTATTTACCGTATCTACTAGAAGAAGATTTCGAAGCAAGCCTTTCACCAACATTTAGTCCTGATAGTGTTATAGATTTAAATGAACTAGGTGGAAGACTGACATCCAATTTAACTATAGAAGCTAGATTAGCTCCGTATGTAATTAGATCAGATATAACAGTAATGCCAGATGTAACTTTGATTATCAACCCTGGTGTAGTAATGGAATTTGCACCGAATGTTGGTATTCTTGTAATGGGTATATTGCAGGCTGCAGGTCACATTCAATTGCCGATCGTAATGAGACCAATAACAACGGCTAGCAATGTGGAAATTAGTAGAAAAGAAAGAGAAGTCGGATTGTATTCCTCAATACACCATCAATATAGGAGACAATTGGAATCGTTCACGTTGCCGAATTCTATTAGGCTTTGCACGGGAAGGAATTGTTCCATTAATGATAATATCGCTGAAAAGCGTAACGAAGGATTTCTCGAATATTACAACAAAACTACACTTCAATGGGTGCCGATGTGTGACAATCGCTTCACAGAAAGGAACGCTCAAGTAGTATGTAGAGAATTGGGTTTTGATCCCATTAATGTATTCTTTTCACATGACCGCCGAGTGGAATATCACAGTAATTCCTTATCTAGAATCTGGTCTTGGCCGGAGCCTTTGCAATGCGTTGGGACTGAGAATCGCTATGACGATTGCCCAATAAGATTAAACGGACAACTATACGGTCATCGGCACGAGTGTAAATGGGATTCTGAATACGTTTTTATACATTGCGGAATGAGGAACCTCGAAGAGGTCTACGACTATTGGGGTGGCATAAGGTTTGCCAATCCTGAATTTGAATATTCACTATACGAACATCGAATTCACGACCATCATACGCACGAAACAATGAAGAAGATGGAAAGCGAGCTTCGCCATCTGCAGATCACTGGTGCAGGATTACTTCACAATGAAAAATCACCAGCAGTTCAAAGTATCGTCAAGAATCCCGTCATAAGGAATGTTAATATAACCAAATGTGCTCATCATGGTATCAATTTAATATCACCGACAGATACTATGAGTATCATGTTTAATTCCGTGAATGACGTACTAGGTGAAGGCGTAAGTGCTATATCTTTGAACGGAGAAGGCAGAGAATCTGAAGAATCTAGTTTTACACCTTTGAAGGATTTAAATCTACCATATCATATGTTTTCGCTGATTGATATTTGTGATAGTACAAAAATGATTACCGTCGAAGAAAGAGTGCTCGTTTATTACAAATACGACAACAATCCAGTCAATTGTGTGAAAATATTCAAGAGTATGTACAGGGTGAAACCGTTCGGATTTCGTCTGCTGCAATTCAATTTATTCAATCATACGACGAATTATGGGAAAAGGGACTCTCTGACTTTGTATGACGGTGACATTTACAACATAACGGCTCCGATGATTGGATATTTAGAAAACGGTTCGCCCGACGAAAAGAAACTGTTTAGAACAGAAGGTGCAAGCTTGAGTATCAAGTTGTTTGCTAATGGCGCTTCGGCTGTTCACGGATTCATAGCTGAAGTCGTAACACTGCCTATATCCGCAATAGGATTC
>Lep12
ATGGTTTTGAGAGGGCAGCTGTGCAATCCTCATACAAATGAAGCTATGGCTTCTGATCAACCCGTCAAGAAGAAACAGAGAATCGACGCTCCTGATATTGACGAAGGCAGTGACCGATCCGCCGAGGATGTCCTGACCGACATCTTCGAAAGCGAAACACCCGCCGAAACCTCTGAAGAATTCCCAACAAGGAATGGAGAGTCCCCAGACAGTGGTACTGTTAGTGAAGATGCTGTCGACTGTTCTAGCATATTGAGGCTCCAGAGTGATTCTGGTGTGGAAATCTTACCGTCGTGTTCAAATACAAACTCACAGTGGAATTCTGAAAATGACAAATTACTATCTGAACTGAGGTTACTCCAAAATAACCTAATCGGGCAGTGTTTATGTCAATTTGATGAAAATATTGTTACACAACTATTTGATCGACAATTGAATATTTCAACATGGCCTTTGACGTCTTCCCTGACTTATCTCTCAACTATGCAGCTGATGTTCGACATATATCTCAAACAAAATGGTACAGGAACAATATGTTCAAAAGTAATGCAAGCATGTGACTTACTAGTACGTAATAGACATGATTGGATAACTGAGGTTGTTGAATTAGCCGACCACAAAAGTAAATACATCACATTCATAGCCAGTAGAGTATTAGCTACATTTTTGATAGTATCAAAAGACACAGTAGATGAAAACTGGTTACAACAGATAGCTGAAAATATTTATTTATTTGATAGAATCAACAGAATTACAGTACAAAAGATAAATTTTACTCTAGATATAATTAAAAGGATAGTGGAGTGGAAAGATGTTGAACAGCATCCTTTGGAAGACAGTAACTACATTAACACACCAAGTAATACTTATGTTCAAGAAGACAATCCATTTAGAAGTAATATAGGCTATTCTAATAGTACAGAAGGCCCATCAAGTTCACATAACAATTTACACAATGAATTTTCAAATTTACACACCAATAGCACTCCGTCGACATCAAATGAACAGGCGGAGAAGCCCGTAATCTTTAAACTACAAGAACCAGTATTAAAATTAGACTCTAATGAGGAAAGGCAGGAGATGGAGCATTCTCCTGAAACACCAGCTGAAAGAATAGAAAGAGTCAATGAGCATGGTTGTGTGACTGTCATGCTGACAGATTCTGAATCTTTTGACACTTCACACATAAAGTGTTTAACGATAAAAACCTTGGAGCACCACTGGCCGATTCTTGTGAAAAACATGAAACTTTTACTACTAAGGTACCTGAATTTAGCTAATGCTGAAAATTGTATATTAACATTTTTTTCTTTATGGGAGAACATCATAAGTGTTAAAGCGAATCTCTCGATAATCGATACAAAACCATTTTATGCAGACCTTCAGAGCTTTGTTGATTTACTAAGGAATACAATGTTGCCGAGTTTAATATACACACATTTGTTAAGTTTATTCAATGAGGTTCTATGTTATGGTTCGACATTAGCTTTACAAGATATTTTACCCGAAGAAATATGCAGCTTAGCTCACTCAATAGTGAGATTTGTTAAAGATTTTAGGTTATTAAATAATGTAAGAGTACAAAATAGTAGGAGTGGTTTTGGCTTTTTAGGGCACGACTGTAGGGTTGTAACGGACTATTCCTTAGGGCCTGAAGTATTACCCTTATCATCCTCGATACAGTTAGTAGACCAGAGTTACGGAGATGATGATATTGATCAACAATCACAGTCAGAGGTAGACAAGACTATGTTGCAAAGAATGTCTTTGCTCGTGCTCAAATCTATAGCTGTCACAGTCAAAGAGATGAGATGTGATTCGTCAGACAGTTCAATAGATTCATCAGACTACAATGCTATACAAGACATGCAGATTGTAGAGAGGTCAATACGGGATGTATTGAAGAAATTAGATGTTTTTATACGGAATAGTTTAGATTTCCATCCAGAAACACCATTCACAAAAATGTTAATACATTTGTTTAGTGAGCAAGACGATTATCTAATAGAATCAATGGTTTGTACTTTGGATATTACAGTTGGCATCGTCTATAGGAATTCCGTGTATCCAGACTTAATACCTATGTTGAATCCGATTTCATCGTTCATAGAATTTCTTAAGGTTGTTTCGCACGACAGTGATGTTCTGTTGGATTATTTGGTAAGTAATGAGACATGTTTTCTGCTATACTTACTAAGGTTTCTTAAATATGTAAGAAGGAACTGGCCTAAGTTTCTTGATACGTGCCAGCAGACTGATGCGGGAGGCACGAGAGGCCTAGACGACACAATGAGAGTCTTAATACGATTACGTTTACAAATAAGTCGATTAGTATCAAAATCACTCTTCCCATACAACATAAGTCCTGTTCTGAGATTGTTGGAGGTTTCTGAAAGCTTGTATGAAGGTAACGAATTTAGC
>Lep13
ATGGACCTGTTCATCGAGCTGTTAATTTTGCTGCTTCTCTCAAAATCAGTCCAGTTATATTGTGGTCCATACAATGGGCAAGTATGTAAAAGTTATTCTACCGGCTACGTATGGTACAACCACACTGGCGGACTCGACAACGAGAAGATAACAAGTGGCCTTTGGAAAGAAATGATCTCAAATCTCCAAGAACCATGCAGGACTCAAGCTGAAAGATTGCTTTGTGCTTATGCGTTTCCGAAGTGCATCAATAAGGACGGTGTCGGATACTTTGCCTTACCACTTTGTTATGAAGACTGTATGGCAGTTAAAATGCAATTTTGTTATAACGACTGGATAGTGATTGAAGATCAAAAAGAACGAGGAGTGTTTTTCGAATCTAGGGGTCATTTTCGATTACCAGAATGTGAAAATTTACCACATTACAGTGGTAAAGGCTCTCAAGTTTCCTGTAATAATATTGGGATTACTGACATGGACCTTGATCAGGTGACTACAACCTGTGTAAAAGGTAATGGCCGTTACTACCAAGGTGTAATTAATGAAACAAAAGCTGGTTTAGCTTGTCAGGCTTGGGAGTCGCAATTTCCCCATCAACACACCAGACCTCCATTAGTGTTTCCAGAAGTGCAGAACTCTTCAAATTATTGTAGAAATGCTGGTGGTGAAGAAAATAGGCCTTGGTGTTACACTATGCATCCAAACGTGAGATGGCAGTATTGTGAGATACCAATGTGTGCTAATTCAAGTCGAGAGAAAGACAATATTAAGGGATCAAATTTAATAATGGAGAATTACTTTACACCCACATTTGTTTTATTATTATCAATAGGGGGCCTTGGATGTGTTTTAGCTATAGCAGGAATAGCTTTACTATGTCATTATATTGTTAAAAATCATTACTCTAAGTGCAATGTTTCAAGTCGCAGGAATTTACAAAACATGGATATAGATTTAGATAAATTGCCAAGTAATCTTGCCTACCATACAACTGGAGCACAACTCAATCCTAAGTTAGAAAAGTTAGAGTTTCCAAGAAATAACATAATATATATTCGTGATTTGGGTCAAGGGGCCTTTGGTAGAGTATTTCAGGCAAAAGCTCCAGGTCTTATACCAGATGAAGAGTTTACTTTGGTCGCAGTTAAAATGCTTAAAGATGAAGCTTCTCATGATTTACAATTGGATTTTGAAAGAGAAGCTTGCCTACTTGCAGACTTTGACCATCCAAATATTGTTAAATTACTTGGAGTTTGTGCTATAGGACGTCCAATGTGTTTGCTTTTTGAGTACATGGGAAAAGGTGATCTAAATGAATACTTAAGAGCATGCAGTACTGTTACTAGTTTTGCACCAGTAGAACACCGTGAAGATCTACGATTGCTTGCTGCACCATTAAGTCACTTAGATCTTCTTCACATTGCCAGACAGATTGCATCAGGAATGCTGTACTTATCGGACAGGAAGTTTGTACATCGTGACCTTGCAACTAGAAATTGTTTAATAAATGATGACATGGTTGTAAAGATTGCAGACTTTGGACTCTCACACAAAATTTATTTACAAGACTATTATAAGGGTGATGAACATGATGCAATCCCAGTAAGGTGGATGCCGCTTGAAAGTATACTCTACAATAAGTACACGTTAGAATCTGATGTTTGGGCATACGGAGTATGCTTGTGGGAGATATTTTCATTTGCCTTACAACCATACTTTGGTATGACCCATGAGGAAGTTGTTAGATTTTTGAAGGATGAAAATGTGTTAGCTTGCCCAGATAATACCCCTAGATGTGTCTATGATTTAATGAAGCAATGCTGGAATCATAATCCAAGTGATCGTCCAAATTTTAGAGTAATTTATCAAACACTAGATAACATTCAGCTAATTTTAGAAAGAGGTCGAACACAT
>Lep14
ATGCTTCAGTACGCTTTCACAGTAGCAATGAGTCTCCTCCAAAATAAGGGCTTCCGCAGCACTGTACTCCGTTCCTTAGTAACTTTATATAAGGGCCTCAATGTGCCCGATTATGTAAATATGTGCCAGTGTCTTATCTTCTTGGAAGATCCACTAGCTGTAGCAGAGATCCTTGACAAGCTAACACATGGACCACAAGAGTCCGTGTTAATGGCATATCAAATAGCCTTTGATTTGTATGACTCTGCAACTCAACAGTTCTTGGGCAGAGTCTTACAGGCTCTTAGGTGTACTGCACCTATTCCTAGTGCCTTAGGTGGCAAACCACAACCTCAAGGTGGACCTTTCCCAGAATCGTCAATGGAAGTTGACCAACCAGCAACCGAAGAAACCAAAAAGCCAGAGAGAGACATTGACAGTCTAAGTGATGAAGAGAAAGAGCATCAAAAAAGAGTTGAAAAATTGATTTCCATATTAGGAGGAGATGTATCTATAGGCCTCCAACTTCAGTTCTTAATCAGATCTAACCATGCCGATATGCTCATCTTAAAGAACACCAAAGATGCTATAAGGGTATCTATCTGCCACACGGCGACAGTAATAGCCAATGCGTTTATGCATGCAGGTACAACCAGTGATCAGTTTCTTAGGGACAACTTGGAGTGGCTTGCGAGAGCTACAAATTGGGCTAAGTTAACTGTTACAGCTTCTCTAGGAGTAATACATAGGGGTCACGAGAATGAATCCTTAGCTCTCATGCAATCATATCTGCCAAAAGAGGCAGGGCCATCTTCTGGTTATTCAGAAGGAGGTGGTCTCTATGCCTTAGGTTTGATCCATGCTAACCATGGAGCAAACATTATTGATTATCTTTTAACTCAGCTTAAAGATGCACAGAATGAGATGGTAAGACATGGAGGCTGCCTGGGTCTGGGCTTAGCTGCCATGGGCACACATAGACAGGATGTTTATGAACAGCTCAAGTTTAATCTGTATCAAGATGATGCTGTCACAGGAGAAGCAGCAGGTATTGCTATGGGTATGGTCATGCTAGGTTCTAGACATGCTGCTGCCATAGAAGATATGGTTGCCTATGCACAAGAAACACAGCATGAAAAGATCTTGAGAGGCCTTGCTGTTGGCATTGCTTTTACCATGTATGGAAGATTAGAAGAGGCTGATGCTCTGGTTCAGCAACTATTGAGAGACAAAGATCCATTATTGCGACGTGCTGGTTGCTACACTATAGCAACTGCTTATTGTGGCACTGGCAACAATGATTCCATCAGGACTTTGCTTCATGTAGCAGTATCAGATGTTAATGATGATGTTCGTAGGGCAGCTGTGACAGCTTTAGGATTTTTGTTATTTAGAACCCCAGAACAATGTCCCTCAGTAGTGTCGTTGCTGGCTGAATCGTACAATCCTCATGTTCGTTACGGCGCCGCCATGGCTCTGGGTATTGCCTGCGCTGGTACTGGGAATCGTGATGCCATTGGACTCTTGGAACCAATGGTTAAATTCGATCCTGTTAACTTTGTGAGGCAAGGCGCACTAATTGCTTCAGCCATGATTCTCATACAGCAAACCGAAGCGTTATGTCCGAAAGTAACTTATTTCCGTCAACTGTACGCACAAGTTATTTCAAACAAACACGAAGATGTTATGGCGAAGTTCGGAGCAATTTTAGCTCAAGGTATTATCGACGCTGGCGGCCGTAATGTTACCGTTTCACTCCAAAATAGAACTGGGCACATGAATATGCTTGCAGTCGTTGGTATGCTGGTATTTACCCAGTACTGGTATTGGTTCCCACTTGCACACTGCTTATCGCTTGCCTTTACACCAACGTGTATTATTTCACTTAACTCCGATCTTAAAATGCCTCAATTGGAACTGAAGTCCAACTCTAAGCCCTCGCTTTACGCGTATCCAGCTCCGTTGGAAGAAAAGAAACGTGAGGAAAGAGAGAGGGTTACCACTGCTGTGCTAAGTATTGCAGCTGCTAAAGCTCGTAGAAGGGCGCACGGAACTGACGGTTCGGCGAGCAGTGTCACTTCATCTACAACTTCTAAAATGGAAGTTGATGAGGAAGAGAAAAAACCCTCTAAATCCCCTAATATCACAGTTCATAGTAAATCCGATAAAGATGCTCCTAAAGATGCTAAGAAAGACGAAAAAGAAGCAGAGGACAAGGAAGCTAAAGAAAAGAAAGAACCAGAACCGACGTTTGAAATCTTGAGTAATCCTGCCAGAGTGATGAGACAGCAATTGAAGAATTTAACTATTGTCGAGGGTTCAGGTTTCACCCCTTTAAAGGATATCACTATTGGAGGTATTGTCATGTTGAACCACACCGGTGAAGGAGAACAAGTCCTGGTTGAGCCGGTTGCCGCATTCGGCCCGAAGGCAGAGGAAGAGAAGGAGCCTGAACCCCCAGAGCCTTTTGAATATCTGGATGAT
>Lep15
CGAAGCCGTCTTCACCTCATTGACCTTGGAAACTCTGAACGTGGAAAAACGAACGGCGGCATTCCCCTTTCGGGATTAGGAAACATTCTGCTTGCTATTTTTAACGGTCAACGACATCTCCCTTATCGGGACCACAATCTAACTCACGTACTAAAAGAATGTTTAGGTTCTCTGACATGTCATACTGCCATGATAGTCCACGTGTCTCCTAACGTCCAAAACTACTCCGATACATTAACTACTCTACAATTAGCTTCAAGAATACACAGATTAAGGCGTAGAAAGCTCAAATACTCTTCGAATAACAATGCTGGTTCTGGTGGAAGCTCAGGCGAAGACGCTTCAAAACCGAGCAGCAGCGAACCTGATCCATCGAGTAGTGATTTATCAGCTGACACAGTAATATACGTGGGTCCTATGGACGATGCTACCGATGGTGAACATCCTCCTGTTTATATTCCTCATATTAACTCTGGAGACAACAGATGTATCCTTAGCAAAGCTTTAAGAGGCTCTGCAGCAGAGCAAAAGCATAAGTCTTCATTATCGAAGGTGGTTGAAGAGAAAAGTCCCATTCATAAATTACACTCGTCTCCTAAAGCATCTCCTTTGAAAACTATACAGCCCGGTCATACACCGAAACCATCTCCCGTTCATTCAGTTGCTTCAAAATCGACTCCTTTAAAAAAAGCTGCTCCAAAACAATACGTAGAAGACACTAAAAGTACTAGCGATGAACAGTGGATAGACGGGCCAAGGATATCGAAATCAAAATTGGTTGAGGCGAGACATATTATCAAGGAGACCCAAAATAAGAAACGTGAAACTTGGATTGATGGACCGATGCAAGAACCCAAACTCCCGCCACCATTTGACCCCTTAGCAATTCAACCCAATACGATACCCCTTCAAGTTGGAGTGCTAGGAGTTCACGGCAGTGAAAACATGGGTTATGGATATATGGATAGCCACAAAAAAAATATGATTCGAAAATGGGTCGAAAATCAAACATCACAAATCCACAAGTCCAGAAATAGCTCGCCAAGTCACAAGAATCATAAAGATAGCATTAAGACCGGAGATGAATCTGAAACTAACAGAATGGAAATAAAAGAAAGTGTCAGACGAGCTCATGTCGAAGAATCTACGATTAGAACCGGCTTGAAGGCTGGATCAAAAGGAAATATGATTGAAGAAGAAAATTTAGTATCATCGGAACAAAATGTAGTAGTGAAAAAATCTAACAGTAATAGTTCCAAAACAGGAAGAAATGATGTTGACGAAGACGATGATAGTGAAGAATTAGCAGAAATACCCCCAGCTTTGCCATTGATTCAGCCCAGCAGTCTGAATAGTCGAGAAGTGTCCATGGAGAGCTTAAATAGTAAATACAAGGAAAGATTAAGAATGGACGACGAAATGTTGTCTAATCACAGTAGAGAAATTGAGATTCACGGCATGAGTAGAGGCCATGAAGATGATGATGAAGATGAATTTTTAGAGATCATAGAAGTAGAAGAGCCTCTGGAGCCGGTTCCGATGCAGGACTGCTGCCTCCAAGTCACTGAGGAAGATATCGCTTTGTGTATGGGATTTGATAACACTTTACCCGGCGACCAAGACGATGATGATCACCCTCTCAGGATACTCAGTCAAGAGAATCTAACAGTTGCTTCAACATTTACGGACACTTTTTCCTTATACAGCGAAGTAGAAAGACAGATCAGAAAAGAAGCATATTTACGGCAAACCATGGAATTTTATACTGAAAACTTTACAAGCGATCAGCACCTCGGCGATCTGAATCCACATGAAAGTTTACATTCGTCGCGATCTAGAATAGACGACTACATAAACGATATTTACGAATCTCGACGAATGATAGAACACGATGAAATGATAAATACTAGAATCGCACCTCAATTCCAATCCATATCACTGTGTAATGTACGTGATACTGATGATTATCACGGCGATGGTTCTGTATATAGTGAACCAGCATATCGTCCTAGTGATAAGATTTGTGATAGTTGCAAACGAACCATGTCCAGGCCAGGGAGTGCTGTAGGTGGGGCTTATCACGAACCAGATGGATCTCACAACGACTGCTACGGGCCATTCGAAAGGTACAGAGGCAACGACATAACTGATGCAAGAATCGCATCTCTAAGACACCCAGATGGTGCATCCGACCCTAACTTGCGAGAAGAAAAACGAATACCCGGAAACGGGGCGTGTACTTTTAAAGAACTAAAATCTAATTTGCATTTGGAGGTGTCCCCTCCAGTTGTGACAACCGAACCTCGATCCGAGAAACATGAAAAGGGCGATAAATGCGTAGCCAGAATAGTTGCCGGATCGAAACCGGACGGATACGATAGCGGGCATGAATCAACTCCGAGAACCGGAAAACACAGTCCGGCCGCCACCTCGAGACGAGCCGAATCCGGCTACGACTCTGTTCCAAGAGACTCAGACGCGTCATCCTTGGACTCATACCCGACTAGACGAGCCGCAGTCGCACGGGCGCACGCTAAAAAACACACCACAGCGAAATACAAACAGCACAACGATCGTTCATTCTGCTCGTGGCTAAGGAATCCGTTCACGTGCAAATACGCTGACACCGATCCAGAAATCAGCGATTTT
>Lep16
GTATTTGAACGTTGGATGGAATGGCATCCAGATGAGCAAGCTTGGCAAACATACATAAACTTTGAATTGAGGTACAAAGAACTTGAACGGGCTAGACAAATCTATGAACAGTTTGTTATGGTGCATCCAGATGTAAAGAATTGGATAAAATATGCAAAATTTGAAGAAAACCATGGTTTCATAAATGGCTCTAGGACAGTTTTTGAGAGAGCTGTTGAATTCTTTGGTGATGAAGAATTAGATGAAAGACTGTTTATAGCGTTTGCCAAATTTGAAGAAAATCAAAAAGAACATGACAGAGCAAGAGTGATTTACAAATATGCTCTGGATCATGTCCCAAAAGACAGAAATAAAGAACTTTATAAAGCTTATACTATTCATGAAAAGAAGTATGGTGATAGATCTGGCATTGAGGATGTAATAGTAAATAAGAGAAAGTATATGTATGAACAGGAAGTTATAGAGAATCCCACAAATTATGATGCATGGTTTGATTATATTAGATTAGTGGAGAATGAGGGTAATTTAGATGACATAAGAGACACATATGAGAGAGCAATTGCAAATATCCCTCCTTCAAAGGACAAACAATTTTGGAGGCGTTATATTTACTTGTGGATTAATTACGCTTTATATGAAGAGTTAGAAGCAGAAGATTTAGATCGAACAAGACAAGTTTACAGAACCTGTTTAGAATTAATTCCTCATAAGATATTTACTTTCTCAAAAATATGGCTCATGTATGCTCAGTTTGAAGTGAGATGTAAAGATTTAAAGCAAGCAAGAAAAACACTTGGTATGGCTCTGGGCATGTGCCCCAGAGATAAATTATACAGAGGTTATATAGACCTTGAGATACAGTTGAGAGAATTTGACAGATGTAGAATATTATACCAGAAATTCTTAGAGTATGGTCCAGAAAATTGTGTAACATGGATAAAGTTTGCAGAGTTAGAAACTCTGCTTGGAGATACAGATCGCGCAAGGGCTATTTATGAAATAGCTGTAGGTCAACAGAGATTAGATATGCCAGAATTGTTGTGGAAAAGCTATATCGATTTTGAGGTATCACAAGGAGAAACTGAAAAAGCAAGACAGCTTTATGAAAGACTTTTGGAACGAACAGTTCATGTCAAAGTGTGGCTTTCATATGCTAAATTTGAATTGAATGCTGAAAATGCTGATAATATTAATGTTGAATTGGCAAGACGGGTATATGAGCGTGCTAATGATAGTCTAAGAAGTGCAGGCGAAAAAGAATCGAGAGTTCTTCTCTTAGAAGCATGGAAGGAATTTGAAACAGAAATCGGAGATGAAGTGAAACTTGAAAAAGTCCTTGCCAAAATGCCTAGACGTGTCAAGAAGAGGCAGAAGATTATTAGTGAAGCTGGTGTTGAAGAAGGCTGGGAAGAAGTATTTGATTATATATTTCCAGAAGATGAAATGGTTAGACCTAATCTTAAATTGCTTGCTGCAGCTAAGAACTGGCGCAAACAACAAGAAATACCTCAAAGTACACAAAATGAAAAGGATGATAATGATGAGGAACCAGGAACCCCTGAAGGACATCCTACACAAGATAGTTCAAGTAATGATGGGTCAACAACGGCAGAA
>Lep17
GAGAGCTCCGGTGATCGCCAGCCCATCACTGCAGGTCGGCCTGGTGAACCCTCCCCGCCAATATTCGAGCAAATATTCAAAAATGCTAGATTTGCACAAGGTGGCAATGCTAAGTTCGAAGGAAAGCTTAGAGGAAACCCTACACCCGTCGTATCGTGGACGAGAAAGAAGGCGCCTCTTGTTGAATGTAATAAATACAGCATGCGTTACAACGAACAAACTGGCGACGTTTCGCTGCTTATAAAACAAATTGGACCTGGTGATGAGGGCGAGTACACCTGTACAGCTCGTAATCAGTATGGTGAAGCTATCTGCTCCGTATACATTCAACCTGAAGGTGTCCCGGTACCTGCTCAACAAGCTAGTCAGCAACAAAGCTACCGACATGTTAGTGAAACAGTCGAGCACAAAGCCTACGGTACACAAGGATACACAACAGAACAGTCACGACAAACACAGAAAGTAGCATACACTAATGGTACTGACCATTCTTCAACGGACGACTTCAAAGTAGACACCTTTGAGTACAGACTTTTGAGAGAAGTATCATTTAGGGAATCCATCACGAAAAGATACGTAGGAGAAAGCGATGTTCAAATTTCAACAGAAATTGATAGATCTCTAGGACCTGTATCTCCACCGAAAATAGCTCAGAAACCGAGAAACTCTAAACTGCAAGAAGGAGCTGATGCACAGTTCCAAGTACAATTATCGGGTAATCCCAGACCGCGAGTTACTTGGTTCAAAAATGGACAGCGCTTAATCAACTCAAACAAGCACGAAATCATAACGACCCATAATCATACGACGCTAAGGGTAAGAAATACTCAAAAATCAGACTCCGGCCATTACACTTTACTGGCTGAAAATCCCAACGGTTGCATTGTAACCTCAGGATATCTTGCTGTTGAATCTCCGACCGAAAGTTATGTACAGGACCAAAGGTCACAATACATAACTGATACTCAACAAAGAGAGACTGAAGAAAGAATAGAAATAAGTGAAAAAGCTCTTGCTCCGCAATTTGTTAAGGTTTGCCAAGACCGTGATGTAACGGAGGGTAAAATGACGCGATTCGATTGCCGCGTCACAGGCAGACCTTACCCTGAAGTCACGTGGTTCATTAACGATAGACAAATACGAGACGATTATAATCATAAGATATTAGTAAACGAATCCGGTAATCATGCACTTATGATTACAAACGTCACTCTCAGTGATAGTGGTGTGGTTACTTGTGTCGCACGTAATAAGAGCGGCGAGACAGCTTTCCAGTGTCGACTGAATGTTATTGAAAAGGAACAAGTAGTAGCTCCTAAATTCGTGGAGCGTTTCAGCACACTGAATGTTAGAGAAGGCGAACCGGTTGTGTTGAATGCCCGCGCTGTCGGCACACCAACGCCACGAATCACATGGCAGAAGGATGGCGTTCCGATAATACCCAATCCAGAATTACGAATTCATACTGACGGTGGGGCCTCGACGCTAGATATACCGCGAGCCAAGGCGTCGGATGCGGCATGGTACCAATGCACCGCTCAAAACGTCGCAGGTTCCACCGCCACTCGGGCCAGGCTCTATGTCGAAGTTCCGAAAGAGCCTCCGCCCGAGCAGAAGCGTCTACACCTACCCCGGCCTACAAAAGTAATCGAACCA
>Lep18
ATGTTGGTGACGCTAAAAACTTTACAACAGCAAACATTTCAAATTGAAATAGATCCAGAAGAAACTGTGAAAGCATTGAAGTTAAAAATTGAAGTGGAAAAAGGGAAGGATTTTGTCGCCGACCATCAAAGACTTATTTATGCGGGAAAAATTCTTCTGGACGACAACAAAATAAATTCTTACAACATAGATGAAAAGAAATTCATTGTTATTATGGTTACAAAACCTAAAGTCTCCGAGAGCCAGCCTACATCAACTTCCATACCCGAAGCAGGCGAAAGTGCTTCTACTGATAGTGGTGATGCTAAGCCTAAGACTGTTCCTCCTGAAGAAGTAGTCAAGCCTACTACAGCAGAAACTGAGCGAGTTACCGAGACTCCCAACACCACTAGTGATGCTGAGTTAGAAGCAACTATCCAAAGTATTATGGATATGGGATATGATAGGCCACAAGTTGAACAAGCATTACGCGCCTCATTTAATAATAGAGAAAGAGCTGTAGAATATTTAATAACAGGTATTCCTGAAGAATTGCTACATGAACAAGAAGCTGAAGAAAGTTCTGATGAAGACCCATTAGCCTTCCTGCGAGATCAACCACAATTTCAGCAAATGCGTGCTGTTATACAACAGAATCCCAATTTGTTAAATGCTGTGTTACAGCAGATTGGTCAGACAAATCCAGCTTTATTACAAGTAATCAGCCAACATCAAGAAGCCTTTGTCAGAATGTTAAATGAACCAGTGAACCCTTCTGCTGCGGGAGTAGCATCAGATGAGAATGTTGCTGATATTCAACAACCTCAATTAGGGTCACAGAATGTTATTCAAGTGTCTGCTCAAGATAAAGAAGCTATTGAAAGATTAAAAGCTCTTGGTTTTCCTGAACATATGGTGATACAAGCCTATTTTGCTTGTGAAAAAAATGAGAATCTTGCAGCTAACTTTTTGCTGTCTCAGAATTTTGATGAC
>Lep19
ACCAAAGAGCCTATTGATCAGAAACCAGAACTGACCCAAGAACAGAAAATGTTGCGATTTCTCGAACATCACCATCAACAGCAGCAACAACAGCAACTTCAAACACAACAACAAAATCAACAAGCCTCAAATGACAGAGACGAAGAAAGGGAAACTCCAGGACCTCACGCGTGTCCTTACTGTAATTACAGTTGCCCGAGTGAAGCTCGTCTACACGCTCATGTCACTTCCGTGCACGCTGACACTGCACGTCATTTTATTTGTCCTTTATGTCAAGATGCCTTCAAGGATCGACCTGCCCTAGAACGACATGTAATGCAAATTCATTCAGTCAATTCAGAAGGCTTACAGAGGCTACTGCTTTTAGTAGATCAAAGTCATTGGCTAAATGGTGGCACCCAGCAAAGGGATGAATCTCGACAGGGTGACGAAGATAGAGAAATATCATCTCCACGCTCAGAGGGTAGTGCTGATGGAGAGATGGAACGGTGCTCGACATGCAGCCGAACATTTAGAAATGTAGATGAATTATGTCAGCACCAAAATGAAACAGGACATTTAGAACTCAAGCAAACGCCTCAAGGGCCGGGCTACGTGTGCTGGAAGAAAGGATGCAATCGTTACTTTGATGCAGCCCACGCCTTGCAGAATCATTTTCGGGAAGCTCACGCACGAAACTCGATCGCTAACATGTCAGTATCAGAGAAACATGTTTACAAGTATCGTTGTAACCAATGCAGCTTGGCGTTTAAAACAGTGGAGAAACTACAACTGCATTCACAATATCATGTCATCAGAGATGCGACAAAGTGTGTGCTGTGCGGCAGAAGTTTTCGATCTGTACTCGCTCTTCAGAAGCACGTCGAAACTTCACATCCGGAACTATCCGAGGATGAGCTCACTGCTTTTAAACGTAGCTTAGCATCGAATCCATTGATGCAGGCCGGACAAGGCACCGCTCTCGATGCTGCTACTGCAGAGCTTCTCCGTAAAGAAGCCCTAAGAACACCAGACGACGATTTAGCTGATATGGAGGATAGAGATTCAAGTGCGACTGTGGCCGATGAATCCGGTCACAACGACGCTGAAAACTCTGATGATTCAATAATTTACAAAGATCAACAATTTTTGGAAGACTACCTAAACTCGCAAGCCATGGCTGAAGATTCATATAATGACCCGAACAGGAAATATAAGTGTCACCGATGCAAAGTGGCATTCACACGTCAGTCATATTTGACAGCTCACAACAAAACCTTACTGCACAGAAAAGGTGAAAAATTAACTTATCCAATGGAAAAATACCTTGATCCAAACAGACCTTTTAAATGCGATGTATGCAAAGAATCGTTTACTCAAAAGAATATCTTATTGGTACACTACAACAGCGTGAGCCATCTACATAAACTCAAACGGGCCATGCAAGAACAACAGAATAATAATAATCCTCCCGTATCGCCTGGAGCGGGTTCGGCGCCCTCTAATCTAACATTAACTCCCAAAAGTACTTCGAGTGAAGAAGACGATCGTAAACGTTACAAATGTAACATTTGCAAAGTAGCATATACTCAAGGCAGTAATCTCGACATACATATGAGATCAGTCTTACATCAGACAAGGGCTGGCAAGTTGCAAGAATTAGCCGCAACTGGACAAGTCGACTTGACACGACCATTAGTAGAGCAACCAGATAGAAAGGACCCCGCTAAAATTTTACAAGACGTGCTGTCGCCAAAAAATACATCCCCTTCGTCTACGAGCAGTGGGGGACCGCGATCTTCACCCCCCGCCCGGCCAGGTAGCCCTCGTTCCCCTCGCGCAGGTAACGCCGCGTGCGATCGGTGCCACGCGTCATTCCCGACTGCGGAGTTACTCGACGCACATCGTGCGTCTTCATGCCCGTTTAGCGATGCGCGGGCGCATTCGCCGTTAGGTGAGGCAGAAGCTGCGGCATTGGACGAAATGGTCGCAAAGGGCAATCCGCCCAAACGTAACTCGCAAATGTACAAACAACTCTTAGAAACCTTCGGATTCGACCTCGTCATGCAATACAATGAGAACCAGCGACGAAAGCTACAAGAGGAACGTGAAATCGCACGCGCGCCAAGTCCGCCGCCACCGCCACCTGAAGAAAAGCCGCCGGACGGTGAAAATAAATCGACATGTCAACATTGTAATAAAGAGTTTTCTAGTGTATTCGTTTTAAAAACACATTGTGAAGAAGTGCACAAGGATAAAGTGCCATTGGAGTTTTTGGAACAGTTCGCGGAACAATTTAAGTCGGAATATGAAAGAAAATCAGGTGCGCCAAACTCGCCGCGTGCTGCGTCTCCAGCACCGCAAGGTGAGAGGTCGCCGTCGCCGCGGGGTGACAGTAGTGCGAATTACAACGAGAACGGAAATGCGGCTGGTGAAGCGCAGGCCGGTGCGTTGCTAGCTGCTCAAGTGCAAGAGATGCAAGCAGCGCTGAACATGATCCAGTTACAACAGCAGCTGGGCACGATACATCCGATGGTCGCACAAATGCTATCTCTGGGATTGCCACTAGGATTGAATGTCGGGGCATTGGCTGCAATGAACCTGCAACCACCTCTGGTACCAATAATGATGCCACCTCCGCCCTTTGACGCGATGTCCTTCGCACACGAC
>Lep20
CATCTGGCAGTAAATGCTTGTCTCGCACCATTATGTGCTATGCACGGTTTGGCTGTGACCACAGTTGAAGGTATCGGATCAACCAAAACTAAGCTGCATCCAGTTCAAGAAAGAATAGCCAAAGCCCACGGATCACAGTGCGGTTTCTGTACGCCTGGAATCGTAATGTCCATGTATACTTTACTGAGAAGCTGTAAAAATATTCAATATTCTGATTTGGAGGTCGCGTTTCAAGGTAATTTATGTAGGTGTACAGGTTATCGCGCCATAATAGAGGGCTACAAAACGTTTATCGAAGATTGGGAGACTCAACGAATTGTCAAGAATGGACCACAGAACGGAACTTGTGCGATGGGGAAAGACTGTTGCAAAAATAAATCGGATAGCTGTGAAGAAGCAGATAGTGAATCACAATATATTTTTGACAAGTCGTCGTTCTTACCGTACGATTCCAGTCAAGAACCAATTTTTCCACCGGAATTGAAATTATCTTCAATATACGATAGTCAGTACGTAATATATCGTGGAAAACAAACAACGTGGTATCGGCCAACTAACATAGAAACAGTTTTATCGTTGAAAGATAAGTTCCCGAATGCAAAAGTGGTAGTGGGAAATAGTGAAGTTGGTGTTGAAGTTAAATTCAAACGTTGTGTTTATCCAATAATAATAATGCCTAATTGCGTTCCCGAATTGAATACTATTACTGAAAATGAGCATGGTTTAACGGTTGGAGCTTCAGTAACACTCAATGACATCGAAAAAACTTTTAGAGAGTATATAAAGAAACTACCACCATACAAAACTAGAGTCTTAACTGCTATAGTAGAAATGTTGAATTGGTTTGCTGGAAAACAAATCAGAAATGTTGCTGCCATTGGCGGGAATGTAATGACGGGCAGTCCAATATCTGATTTGAATCCGATTTTAATGTCTCTCAAGGTGAAACTTAATCTTCTCAGTCAAGAAAACGGCCATCGTACCGTGCTAATGGATGAAACTTTTTTCACTGGGTATAGAAAGAATGTCGTCAAATCAAATGAAATATTACTTTCAATAGAGATACCGTTTTCAACCAAATTTCAATACCTGAAGGCTATTAAGCAAGCGAAAAGAAGAGAGGACGATATATCCATAGTAACTTCAGCTGTTAATGTTGAATTCGAAGAGAACACAAATGTTATAAAATATATAAATTTGGCATTCGGGGGAATGGCTCCCGTAACAAAGATTGCAACAAACACTGGAAATGTGTTAAAAGGGCTTAAATGGAATGAAAACATGTTAGAAAAAGCGTATTCGTTACTGATAGATGAACTGCCATTAGATCCATCGGCACCAGGTGGAAATATACAATTTCGGCGTGCATTGACTATGAGTTTGTTTTTAAAGTCGTATTTGGCTATTGGAAAAGCAATGTCAACTGATTATTTTTACGGAGATCTTATTGAATCGTACTACGGTAGCGGTGCAGATAGTTTTCACGGAAATGTGCCGAAAAGTTCTCAATACTTTGAATTGGTCGGAGAAAAACAGCTTAAAAGTGATGCTGTTGGAAGGCCGATACAGCATATGTCAGCATACAAGCAAGCTACAGGCGAAGCAATATATTGCGATGATATGCCCATTGCAGAAGGTGAGCTATATTTAGCATTTGTTTTGAGTTCAAAAGCTCATGCAAAATTAATATCAGTAGATGCAAAAAAAGCGCTAGCCGAACCTGGTGTTATAGCATTTTATTCAGCAAAAGACTTAACAAAAGAACAAAATAGCATTGGCCCCATATTTCACGATGAAGAATTGTTTGCAAGAGATAAAGTGTTGAGTCAAGGTCAAACTATTGGCGTTATAGTAGCTGTGGATCAAGCGACTGCACAAGCTGCTGCAAGAATGGTTAAAGTTGAATACGAGGAGATACAGCCAATTATCGTTACTATAGAAGACGCTATAAAATATAACTCATTTTATCCACAATTCCCTAAAACAATAAAACGGGGAAATGTAAAAGCCGTGTTTGACGATAAAAATAATATTATAATAGAAGGACAGTGTCGTATGGGAGGTCAAGAACATTTTTATTTGGAGACTCATGCTGCGTTTGCTATTCCAAAGAAAGAAGACGACGAGCTAGAAATATTTTGTTCCAGCCAACATCCCTCAGAGATCGCA
>Lep21
ATGGCTACTTTCATAACTGTGTTAGTCATAACATTGTGGCTTCGGTGTACAAGAGTTCAATGTAATGATTTAATATCTCAGTACCCTATTTTAAAGAATGAAACGTACCAGTTTTACCATTTAGCAGTGGACAAAATAAGTGGTCAAGTGTACGCAGGTTCATTAAATTGGCTCCATCAACTTAGTCCTGACTTGAAACCAATTCACGTAGTGAAAACTGGACCGAAACCTGATAATCCTATGTGCCATGCCAGTGGTTGTGATCCAGACGTGACAACAACAATAACCGACAACGTGAACAAAATTTTGGTCATCGACCAAGAATCAAGAATCGTGATTGCTTGTGGATCTATCGCTCAAGGCTCTTGTCACAAATATAAGCTTGGAGATCTGTCAACGGAACCGGAATTTGTAGCCGTGAGTGTTGCTGCTAACGATGCTGAAGCTTCAACCTATGCCTTTATTGGTCCAGAGAGGTATAACTCATTAGACAGATCTAATGTTCTTTATGTTGGAACAACATTTACAAACAAAGGAGAATACAGGCATGATGTACCTGCAATTTCTAGTCGAAATTTGATGACACTAGGACTTGCACAGCTGACATTCTCCAAACAGAGTATGCTGCAAATTGATGTAAAATACAGAGATAATTTCCTAGTGCATTATGTGTATGGTTTTAATGCCAGTGACTATGCCTATTTTTTATTAATCCAAAAACATTCTCACCTCGCTGGTAATGAAGAACTAGGCTATGTATCTCGTTTAGCCCGTACATGTGTCAATGATGACAATTATAACAGTTACACAGAAGTTACCTTGGAGTGTCATGTAAGAGAAGAAAATATTAATGGTAAGAGTGAAATTGTCAATTATAATCTTGTTCAAGATGCTAAAATTGCAAAAGCTGGAACTAATTTAGCAATGCAACTTGGAATTGAGACAGGGGCCCCAATTCTAGTTGCATTGTTTAGCCCATCCAAAAGTATATCAAATGAACCCATGACAAAGTCATCTATGTGTGTTTTTTCTTTACAAGAAATAGAAATTAAGTTTAATGAGAATGTTCACATGTGTTTCAATGGTAGTACGAAGGCACGTAATATGGGCTATATATCAGGGATGATATCTGATGGCAAATGTCCAAGCGTTGGTTCCACAGGAAATATTTTGAATTTTTGTGAGGTGGGTCTAAAAATAAGTGGTCTTTACCCAATTAGAAGCACATCAATTATCAATTGGAATGATACATTAATTACTTCAGTTGCTGTGTCAGTTACTGGATTGCATACAGTAGCATTCTTGGGTACTAGCAATGGTGTTCTAAAAAAAGTATTGATTGATGCAGATAAAGCCTTAGAATATTCTAGTGAGAAATTGCTTCCAAATGAAAAAATATTACCTGACACTACATTTTCACCATATCAGAAAACTCTATATCTGCTGGGCTCCCATAACATTGTACAAATACCAACAGAAAAATGTGCAGAACATGGAAATTGTTCTGCATGTCTTGAATCTAATGATCCTCATTGTGGATGGTGCTCCCTAGAAAAAAGGTGTACGATACAAAGCATGTGTCAGAAAGGCACATTAAGTGCACCAAGGTGGTTATCTCAGTATATTGGTCAACAGTGCATTGATTTTGAACAAATTTTACCTGATAGAATATCTGTGAATGAAGTGACAACAGTACAGCTAGCTATAAAAACTTTGCCAGAACTACCTTTTGGGGCCAAATATAAGTGTGTGTTTGGCAACGCTCCCCCGATTGATGCAGCAGTTACATCTAATGGGTTAGCTTGTCCCACACCAGATGCAAAACATAGACCTAAAATTCCAAGTAATCAAGATCATGTCAATGTGCCTCTATCAGTTCATTCATCAGAAACAAATAAAGATTTTGTTTCGCGGAACTTTGCTTTCTATGATTGTTCCAGACACTTAACATGTCATTCTTGTATTACGAGCGAGTGGGCATGTAATTGGTGTATTTATGATAATGTGTGCACACATGATACCTCAGCTTGTCAAAGAACCATCATTAGTGGTGAAAAGAATCCAACCAAACTGCTTAATCATGGTATTGGACATTGTCCTAGAATAAGGCAGTACAAAAAGCCAATTCTTTTGCCCTACAATGTTCCTAAAGAATTAGAACTGGAAGTTGAAAATCTGCCTCATCTGCAACCTGGTCACATAGGTTTCCAGTGTGTTGTTACAATTGAGCAAGCAAACATGATATTGCCTGCACGAATAGAATCAAATCATTACATTGTTTGTGATAAAACCACTTACTCATATGAAGAAGATGTAGGTGAATATAATGTAAGTGTAAAGGTTGTTTGGAATCATAATCATTACATAGACACAGTTATGATAACGTTATATAAATGTGAAATACTAGGATCACACAGAGAACATGCTGATTGTTCACTTTGTATCACTCGGAATTCTATATATCAATGTACTTGGTGTGGGAATTCATGTTCATATAGTGAATCTTGTTTAGAAACTCCTGTAACAGAATGCCCAAAACCTAGAATTGATATGATAAAACCATTAAGTGGACCCATAGAAGGTGGCACAACTGTAACTATAGAAGGAAGTAATCTTGGATTAAGAGTTGAAGAAGTCACAGGAAAAGTTCGGATTGGTGATGTTTTATGTCAAATTGTTGATTTTGAAGTATCAGTTAGCATAACTTGTCAAACAGGACCATCCAATCATTCTACAGTAGCCCCTGTGATAGTTGAGAATGACTCAGGATATACTGAATCATCTGTTATGTTTAGTTATGAAAATATAAAGTTGCAAGCAATTTATCCCACATTAGGGCCAGTTTCAGGTGGGACACAATTAGCTATTGGAGGAGAACATCTTAATATTGGATCTTCTGTCAAGGCATTTTTAGATGATCTACCATGCTCTGTTAATAAAACACAAACGTCCAATAGCAGACTGATATGTATAACACCTAAAGCAAACTTTCCACACATTATTCACACGCTGACAGTCATTATAGACAATGCTAACAGAACTTTAAAAGGTGACCTTTTTAACTATACTGCTGATCCTACCATAATGGAAATAAAGCCTTTAAAAAGTTTTGTATCTGGTGGTAGAATGATTACTGTGCATGGTACTAATTTACATACTATTCAGAAACCTTTAATGAAATTGTATTATGCAAATGAAGAAATCCCAGTTAATCATACAGAATGTAAAGTTTTGAGCTCAAATCAAATGGAATGTCCAAGCCCAGCAATAAATACAAAGTATGTAGAGATTCTGCAAGCAACAAAATCACAAACCAGCACTCCTCAAATAGCAATGAAAGTAAGTTTTGTGATGGATCATGTGGAAACAATGCAAGATCTTAAAAAATATTTCAATCCTCCACGAACACATATGGTATTTGTTGAAGATCCACATGTATATCAGTTTCCTAATAGAATAAAATCATATAAAGGTGACCCACTAGTAATAGAAGGCGAAAATCTGATAAGAGCCAGTGATGAAACCGATGTTGTTGTAACTATCGGCACACAACCATGTAATGTGACCAGCTTAACAATGCAACAGCTCCTATGCACACCTCCCGAAGTACAACCATCCAATACAGACGAAAACGGAATGCAAACCACAGAGAAAAGTCTACCATTAGTAGTTGTCAAAGTTGGAAAGAACTTGCGTTTTCCAATAGGCTATCTACATTACGAGCTTTTGAGGAATTACAATTTTCCCCCAGAAGCTATCGCAAGCATTGCGGCTGGAACTTTTTTCTTGGTACTAATATTTATGATTGTGTTGGTGATGTACAGACGCCGAAGTACGAAAGCCGAGAGGGAATATAAAAGAATACAAATTCAAATGGATACATTGGAAAGCAATGTACGATTAGAATGCAAGTTAGCATTTGCAGAACTGCAGACCGATATGTCAGATTTGGCAGCTGATTTAGAACACTCAGGTATTCCAACATTAGACCATGTTAATTATGTGATGAAAGTATTTTTTCCGGGAGTCTCCGATCATCCCATATTGAATGTTCAAAGACAGTTCATTAATGCTCCACGGACCAATTATGATGCAGCTATGTTTCAATTCGAGCAACTATTAAATAATAAGTGTTTTTTGCTGTCATTTATAGACACATTGGAAGCGCAGAAATCTTTTAACATAAGAGACAAAGTAAATGTTGCTTCGCTTTTAATGATTATATTAATGGGTAAAATGGAATATGCTACAGACATCCTCAAATCTTTGTTGTTACGGCTCATTGATAAATCAGTTTGCAGTAAACATCCACAACTTATGTTAAGAAGAACGGAAAGTGTTGTAGAAAAAATGTTGACGAATTGGATGGCTTTATGTATGTATTACTACTTAAAAGATTATGCTGGATCTTCATTATTTTTGTTATTTAAAGCTATAAAACATCAAATCGAAAAGGGAGTCGTCGATGCTATAACACACGAAGCTCGTTACTCTTTATCAGAAGAGAAGCTATTAAAAGAGCAGATTGACTATCAGACTGTAACCCTACACATTGTTCAAGACGAATTTGATGAAAAAGTTCAGTGTAAAGTATTAGACTGTGACAGTATATCACAAGTAAAATCGAAGATACTAGATGCTCTCTTCAAAAATACTCCATTTTCACTCAGACCTGCTGTCCATGAAGTTGATCTCGAGTGGCGTCATGGAAGAGGTGGACATGTTACGCTTCAAGACGAGGATGTCACTACTAAAACATTAAATGGATGGCGAAAATTAAATACATTAGCCCATTATGGCGTTAAGGAATCCGCCATAATGTCGTTAATATCACGACAAAACGATAGTTTCAACACACCTTATAAAATACCATGTAAAAATTGTACAGGAATATACTGTTCGAATTCACATATACGCGTATACAATAGCGACATTACTGATCAAAACGTGCATTATTATCATTTGGTAAAACCGATCGAATATCAACATATTGTCAACAAATCATCTGAGCACAGTCACAAAGCCATTCCAGAAATATTTCTCACAAGGCTGCTATCTACTAAAGGCACAGTACATAAATTTGTGGACGATTTCTTTGGCACCATACTCACAGTAAACGAAGTACTGCCGCCCGCAGTGAAATGGCTATTTGATCTATTTGATGATGCAGCAAGAGCTCATGGTATTGTCAATCCAGAAGTCGTCCATGCTTGGAAGTCTAACAGTTTGCCACTAAGATTTTGGGTGAATCTCATTAAAAATCCTGATTTCATTTTTGATATAAATAAAACCGCCACTGTAGACTCCTCTCTGTCCGTGATTGCGCAAACTTTTATGGATGCATGTTCATTATCAGAACATAGACTTTGTAAAGATTCGCCGTCAAACAAATTACTCTTTGCAAAAGACTTACCCACTTATAGAGATATGGTCATAAGGTTTTATCAAGCAGTTTCTCAATTACCACAAGTTACAGACCAAGAAATAAGCACGTCTATGCAACAACTCTCTGTGGAACAATTAAACGAGTTTGATACTCTATCAGCCTTAAAAGAGTTATATATTTATGTCAGTAAATATAGAGAACAAATTATGTTAGGATTAGAAAATAAAACACACTTAGCTCGTAAATTAGAAAATACAGCGTGCACCATGGAAGGTGATCCTGCGTCCATGTGC
>Lep22
ATGGCAACGGGAGTAAAACCTCGTGATGAAGACACACAATTTTCTAGATCGGATCTAGAAGCTATACAAGACGCATTGAAAAATAAGAAATTTCGAGAGCTTCTCACCGAGTACTGTGAAGAAGTACGTGACCCGGCGAACCAAGCTCTTTACCAGAAAGAAATGACACAATTCGAGAAGGAACGTGGATACGATGTAACATTCATAAATCCAAAGGGAGGTTATGTTATCAAAACAAGTGTGGCCGGCGACAGAAAAGCTTTTATTAATATTTGTAGTAATGATAACATCGGCAAACCTTCGCACAACATTCAAGAAGTTAACGGAAAAAGGGGTATGAACTGGCAAATCCCATATTCATTATTGCCACCCCGGGAAGATTATGATCAAAATAAGAAACGTTGCGTGATTTACGATGTCGTTTTCCATCCCAATACACTTCGGATGGCAGAGGTTAACAAACAGTTTCGAGAATTAGTTAATAATACAGCATTTGAGGGGTTACAAAAAACTTATAATATTCATTTGGACGTCAATAATTTTCGGCTTCCAAAATCATCTTACAAGGGTATGGCTGTACCAGCGGTGATACGAAAAGAAGACCCTAACTATAAGCCCCCCGATGAAGAAGAAAGCCAGGAATTATCGCCAGAGATAATGGAAAAATTGTATCCTCAACATTCATACTCTGATCAAAATACTGAGGTATTCAAAGCAAGTAAACCTGTAATAGATCAATGGAAAAAACCCAGAAAAGTACTTTCAGAATTTAATCACATAACTGATAATGGATATACCATACCTAAATATGTCATAAAACAGCAAAAGAATATAGATCTTCAAGAATTTACATACCACAGAGAGAGCAAACAATACTGTGCTATACCAAGTCAAATTGTCATTGAAGTAAACTTGCCACTTTTATCTTCTACTAAAGAATGCACTTTAGATGTGAAAGAACAATCTTTATATTTGATATCTGAAAAACCAGCCAAATATAAATTAAACATCTCTCTTCCCTATCCAGTAAATGAAGAATGTGGTAATGCTAAGTTTGACAAAAGTTTACATAAGCTCATAGTAACCCTACCAGTGGTTAAGAAGAATTTAGTTCAAACAAATAAAGACAGCCACAAAATAGATAGTGGTCTTGAAAGTGAATCAAATGCTTCCCAAAGTGATGAGGAGAATAATAATTTCTCAAATTTAGTAACGGAACTTTCATCAACTGAGAGCAAGATTCAGGAAATAATTGAACCCTGTACTCAAAATAGAATAAATAATTTTTTTGAAGAATCTCTTGCCTACACCCTACCTAAATACACATACAACATCCTCGATGATGTAGTTGCCTTAACATTCCATGTGAAAAACACCGAACCTGATTCAGTTGAAGTTAAAACTGATGGTTCCAAAATTAATATTAAATTTACTTCTACAGGCTCTGGTTTTGTGCCTATTCACTATGCTGCAACTATTGTGTTCAATGATAACGTTGTATTTGAAAATGTTGTTGGAGAAGCTTGGGACAACAATGTCATTTTACAAATTGAGCTTAATAGTAATGTTCCACAAAAATTTCTAATTGGTCTAGGTGATTCTTTGACTGAAGAACATTTAGACAATTCCCAGCTTAAAAAAAATGACTCTTCATCTGAAGAAAATCCTAGCACAGCGGTAACAGAATTAGTTACTCCAGTTGTTGAAGTAACAAACTTAGGTTCTGAGACTAACATTGTTGTATCTACCAATGTTGATGACTGCGATGATGATATTGATTCATACACACTAGAAGACAGAAAAATTGTGTGGACTGAGACATACAGGAGTGAGACTGGAGCCAAGAGTATACTCCGTAAATCCAGCTCTCGCAGTTATTCTGAATCAAGCATTGGAGATATTGCATCATCTATGGATTACATTAGCTCTGACTGCATACCTGAAGAGTCTAGTTTTAAAAAGACTGTTAGGTTTAATAATGTTATCGCTAGACAGTTTTAC
>Lep23
GCTATATTAGCTAATCTAAAGAAGACCGAAAATGACGTTGATAAATTGACGGATGAGTTCAGTGACCTCATTGAAAACTGCAATGATACAAGAATTACGATGAATTTACAACAAATGACGTCACGATTCCAATCCGTACAATCGACCGCGAAGGAGCTGGTCAAGAAATGTGAACAAGCCGTCAACGATCACAACGCTTATCAAGAAAAATACAATCAGTGTGTTGCTTGGTTGAAAGCCGCTCAACAAAAGTTCAACGAATGCAATGAAAACTTATCTAATACACCTGAAGGTATTAGTGCTAAAAGGGAAAGCCTCAATGATTTGTTAAGTCAAAGAAGAAACGCTACTCTCTTGGTTAACAATACTTCTGAATTAGGAGAGAAGCTATACCCATCAACTTCCCCTGAAGGTAAGGAAATCATCGAGCAACAACTGCAAGAGATTCAACAAGCCATTGATAATCTGTACGACAACATTACAAAGGCCGAGAGGGACTTGGATTCCGAATTGAACAAATGGTCATCATTCGAAGACAATTTAAAAGCGGTTAAACAATGGCTGACTCTAGCCGAAAAGAATTTGCCAAAAGAAATTGAATTGAAAGCAACGTTGGATGAGAAACGAAATCAACTGAATGTTTATAGAACGTTTTTGCAAGACGCCATTGCTCACCAGCAAGATATAGCTGATCTTGAAGCTCGCATGCAAAACCTGCCTGATGTTAGCAAAAATATAACCAAGGAAATCAACCAGCTTAAACAGAGACATGAGACTGTTCTAAAACGCGCTAAGTCTTTCGTTGAACAATATGAAGCAATTGTCAACAACCACCAACAGTACACCAAGGCTGTCAAAGATCTAGAAGAATGGGTGGAGGCAACTCACAACACTGCCCAGCTGTGGGGTGACGTTAACTTAGAGCGCGTGGCTTTGAGCAGCAATTGTGAAAAACTAAAATCATTACAAGTCAACTTACCAGAAGAAAAGAGTCGTATTGACAAGATCCGATCGTTGGGTGAAAAAGTACTTCCAGGTACAATAACCAACGGCCAAGCGAATATTAGAAATCAAGTAGACGCTTCTCATCAAGAATGGGAAGGACTTGTATCTTTTATCAACAAGACTATCGAGGCGTTGGAAAATAAGATACAGCAATGGAATGAATATGAGAACATGAAAGACCAATGTTTGACTTGGATCCGAAACACTGATACGCAAATTCACGCCGTGGACTTGAAGGCAACTTTGCCTGAGAAACAAGAACAGTTCAAGAAATTCCAAGAACTTCAAGGTGAAGTTAGAGCCAAGGAATTAGAAATTGATAATATCACTGAAAAAGCACAAAATCTGTATACCGGAGTATTAGGACCGCGCGGCTCTCAGATATCTGACTTATCGGTGAAATATCAAACACTGTCACAGAAAGTAAAAGATCTGACTAACAGATGGCAGCAGTATGTTAAAACACATCAAGAATTCTCGAGTAACGTAACCGAATGCTCGCAGTGGATAGAAGAATTGAGAGACAAATTAGACTTCTGTGCCGACTTAAGTTCATGTTCCCAAGATGACTTAGAAACCAAACTTGTCCTGATTCAAAATCTATTACTAACGAAGGACGAAGGATTTACTAAAGTACAGTCATTGGTTGAGTTAGCACAGAATGTATTGGCTAATACTGCCCCAGCCGGACATGAAGCTATCAACAATTCTCTTGTTGCACTACAAGAACAATGGTCTGCTTTACTCTCGAGAATGATTGAAACCAAAAACATTCTAGATGATTCCGTAACGAAATGGGCTGGATTCTTGGAACAAATACAACTTATCGAAAAAAGCAACTCCTGGCTTGAAAATATGCTAGCCGAATTAACACCGTTTGAATCTTCTATGTCTGATAAACGGGCACAACTAGAGAAACTTAAAGAAGTTGAAGAGAAAGCAAGATGTGATCGAATAGACGTCGATACACTGAAAGCTAAAGCTGCTGAAATGCTTGCAAGTGGACAGCAAAATCAAGTCGCTTCTAAAGCTCAAGAAACATTGAACAAATTTGACAATCTTTATGATAAGATTAAAAAACTTTTAGCCGACCGTGAAGAGCAATACAAAGATCACAGGCTCTACAAAGAAGCTCATGACGAATTAATACAGTGGTTAAGCAGAGCAAGGGAAAAGGTACCATCATTAAAATCCAAACCACTTAGTGACAAGTTAGCGATTGAAAACTCTGTAGCACCTCTTGATGCTCTGATTAACAAGCAAGCCCAAGGAGAGCTATTACTCGAACATCTCCAGCATACTGGAGAAGTTGTGCTCGCCAGTACATCACCACAAGGACAAACTGTCATCAAGAATGAAATGAAGGCCCTCAAAGAGAGCTTCGATGATCTCTTCAACGAAATCAAAAAACAAAAAAGTCAACTCGAAGAGACAGTTAATCAATGGCGCGAATACAAGGATGAGTATGAAAGATTGTCAGACTGGCTAGCTCAAAAAGAAATTCTTATAAAGAACCACAAGCTAGCTCTGCTTGGTACAGCTAAAGAAAAGGGAGCGCAGGTAAATGAAGTTCAAGAAATAGTTCACCAATTGAATAAGGGTAAAGAAGACATTGACAATTTCAACGCTTCAGCTTCTGGGTTGCTTGCTTCGCATCTTGATACATACGTTAATAACCAATTGAGGCACCTCAATTCAAGGTATCAAGTACTTGTTAATATGGCCAACGACGTCCTAAAGAAAGTGGAAACTAATTACGAACAACACCAGAATTATGATGATAACTATTCCAAGACTAAGAAGTGGATTGATGACGCCTGGGATATCATACGTAGTGGAAGCGAAGCAGGTAGCGACAGTAGCAAAGAGGCATTGCAAAAACGACTCAATAAAATCGAAGACTTATTGAAGCGCAGAGAAGAAGGTCAAAATCTTGTACATGCCACCGTGAACAGTGGGGAAAAAGTTCTTAGGAACACTAGATCTGACGGCAAAGACAGAATCAATACAGAGATCAGAGAGTTACAAAATGAATGGGATCGCCTTGTCAAGAAGATGACAACAGCTAAAGTACACCTTGAGACTTCTTTACTCCAATGGGCCGATTACAGTTCCAGTTATTCACAATTACAGCAATGGATCTCAGATAGAGAAGCCAAACTACAAGAAGTGTGTGAACAAAAGGTCGCTAAATCTAAAAAGGGACAAGATCGTCTCGCCGGCTTGACAACAGGCCTTAGTTTAGGTGAAAGAAAAGCGACCCTCCGTCAAACAAACAATATTGTGCAAGATATAGTTTCGTTTGAGCCCATGATTCAGTCTGTAACTTCTAAGGCTTCGGAACTTATGCAGCAGGCTCCGGCGTCCGAGATTACCAGCAAATACGAAACGCTATCGAAACAAGCTAAAGACTTGTACGAAAAACAAAGAGAGACAGTAGAACAGCACCAAGCGTTTATAGACGCTGGCTCAGACTTCGTCCAATGGATAAGGGCCGCTAAAGAAAGACTCAGTAAGTGTTCTGAAGCCACCGGAGACAAGGAGTCACTGAGCAGCAAGATTTCACAGCTTAAAGTATTGGAAAGCGAACTGCCCGAAGGCCAGGCTAAATTGCAAAAAGCACTAGAACAAGGGGAGATATCTTGCGGCTTAGCTGACGATGACGACCGAGAAGACATCGAAGAAGAAGTGGCTCTTATGCAAGAAGAGTACGATACCTAT
>Lep24
ATGACGAGGATGTGGCGATGGCACGTGGCGCTGGCGGTGCTGGCGCTGCTGGGTGGCGCAGGCGTGACCGCCGTCGCCGAGCAGATGCAGTCGCGCGCCGCCGACACCGGTGTCGATCTTCGAGTCCCCGAGGATCAACCGATCGGTACTCTTGTCGGTAGGATTCCAATTAAGCCTGGCTTCACGTACCGTTTTAATGAGCCTCCCAAAGAATTTGTTCTCGACCCTGTATCTGGCGAGATAAGGACGAATGTAGTGCTGGACCGGGAAACTGTTGATCGCTATGCGTTCGTGGTGCTCTCAAGTCAGCCCACGTATCCTATAGAAGTGCGATTAAGGGTAACGGATGTAAACGATAATTACCCAGAGTTCCCGGAACCTAGTATCGGTGTGACGTTATCGGAAAGTACAGCTGCGGGAACTAAGCTTCTTCTCGATGCAGCGACTGATAAGGATTTAGGTGAGAATGGTATCACTAATGACTACAGAATAATAGACGGCGACACTGAAGGGAAATTTAGACTGAACGTTACCGTTAATCCGAGCGGTCAGACTTCTTATTTGCATTTAGAAACTACAGGAAAACTAGACAGAGAAACAACAGATTTTTACGTGTTAAACATCTCTGCCCGCGATGGCGGTAATCCTCCGAAATTTGGATACCTTCAAGTGAATGTTAGCATATTGGATGTAAACGACAACCCGCCTATATTCGACCAAAGTGATTTCTCTGTGTCGTTGAATGAGAGCGTGCCTCCTGGAACCACTGTCTTAAAAGTAACAGCCACTGATAATGATTTAGGAGACAATAGTAAAATTACGTACGAGGTCATGGACACAGAAAAACAGTTCGCCGTAGATCCTGAATCGGGCGTGATAACAACTAGTAGAATATTAAACTGTCCTAAATATTGTAGTAATGCTACATGTAACATGACATGTGTATTGACAGTCATAGCTAAAGATCACGGTGTACCACGACAAGATGCCCGGACTTATGTCACTGTCAACCTCATTGACGCCAACGACCACAATCCAATTATTACGTTCACATATGTACCACCGACCGCAAATTTTGCTACAGTCGATGAAAATGCCAAGAATGGGTCACTTGTTGCCGCCATCACTGTTACTGATTTGGATGCCGGCTTGAATGGCATAACTAGCATCAGTATAGTGGCTGGTAATGAACTCAATCATTTTCGTTTGGAGAATTCTTCTAGTGTGTACATAGTTCATGTTAATGGCATATTGGATAGAGAAGAAATAAGTAAGTACAATTTAACTGTTGTTGCTACTGATCGCGGCTCTCCCCCGCGGACGACCACCTCGTTCTTGGTCATTCATGTGAACGACGTTAATGATCATGAGCCTGTATTCGAGAAATCAGAATATTCTACTATTCTAACAGAACTTGCTCCGCCTGGATCGTACGTTGCTAGTATTACCGCCACAGACGAAGACACTGGAGTTAACGCTGAAATATACTATGACTTCTATGACGGAAATCAGCAGCACTGGTTTGAAATTGATCATTTAACTGGATTGGTTACAACAAAGACCATTTTAGATCGGGAAGTTCAAGGATCAGTAGAATTAAATGTTTCCGCTAGAGACGGTGGTCCGAATCCGAAATGGGCATATACAAGATTGAAAGTGACAATACTCGATGAAAACGACGAAGCCCCGAGTTTTCCACAAAGTCAAATAAATGCGACCCTTCCGGAAAATATAAAGCCTATTAAGGAAATATTGATTCTTACAGCATCAGATTATGATCAAGGTACTAATGGTTCGGTGTCTTACTATTTACCACCGAGTATGGAAAGAAAGTACCCAAATACATTTGTGCTAGACCCAATCACAGGACAGCTGAGTACAGTCACTGAGCTAGACAGAGAAAAGGTAGCAATGTATGAATTGCAAGTGCTTGCAAAAGACCAAGGCTTTCCACCACAATCTTCAACAGCGACGGTGTATTTAAAAGTTTTGGATATTAATGACAACGATCCGGTGTTTTATCCTAGAAGATATGTCGCTAGCATAGGTCCAGAAATGACACCAGGCTCAAAAGTTTTGCAAATAAAAGCGTTTGACCGAGATGAAGGTGAAAATTCCCGCATAATGTTTAAACTTGAAAGTGGCGGAGATGGTTATTTTGAAATTGAACCATGGACCGGTAACATAATTTTACAAAAAGATTTTCGTACTGCTGCTGAAACTATTTATACTTTAAAAATTTCTTGTAAAGATAAAGGAAATCGAAAAGCATTCGAGGATGCCATAGTTGAAATAATTAAAATGTCTCAACGTAAAGATTTGCAATTTGATGGACACAATGGGTACAATTTTAAAGTGGTCGAAGACGAAGGTTTGTCTACACCTAATATAGGCCGGTATGTTGGTAAAGTTAACGCCGTAATTTCAAGTGACAACTTATCGTATTACATTATAGAAGGAGACCCCAACCAAGTTTTTAAAATTGATGAGAAATCTGGTATAATTACCACTGAATCGAATGTTGACAGGGAAGAGAAGATGACATATTATTTAAAAGTTATGGCTAAGACTGGCGTAGCGTTTGGATTTACTACAGTAAACATTTCTGTTTTGGATGTTAATGATAATTATCCATTCTTTATTGAGGATAGGGATGAAATTCACATACCTGAAAACATGGCAGTAGGACAAGAAGTATTATTTGCGAGAGCAGCTGATCGTGATTCTGGATCAAATCGGACTCTATTTTATAAACTGACGTGCAATCCAGAGAATTATTTCCGTATTTCAGATACCACTGGTGTTATTTATTTGAATAAGCCTATTTCAACAGAGCCTGGAAACGTTTTATTGATAGAAGTGACTGCGACTGACAATGGTTCTCCTGCACTTGCCACGAAGAACTCGATATCAATTATAGTAGATGACATTAATGACCACACTCCAGTTTTTGATCATACTTCATACGAAACTTCACTGTTGGAATCCACGCTAGTGAATACAAGATTTTTTGCAATTTCTGCTTCAGATGCGGATCTAAATCTCAACGGTCGCATTTCATATGACATAGAAGAGGGTAATACAGATGAAAAATTTGGTATATTTCCAGATGGCTATCTCTATGTGAAGAGTCCGTTAGATAGAGAAGAAAGAGACTATTATTCATTAACTATCGTAGCCACAGATCATGGCACTCCCCCCAGATCATCGCAGGTGCCAGTAGTAATACATGTTTTGGATGAAAATGATAACAGCCCGCAATTCACGAATACAACATTCATCTTCAAAATCAAAGAAAACGAACCTCCAGATACTTTTGTTGGCAAACTAACCGCGACCGACAAAGACATAGGACGAAATGCAGAGCTGACATTTTCACTACCCATTGCCCAAAGTGACTTTAAAATCGATGCGCGGAACGGTTTCATAAAAACATTGAAAACTTTTGATCGGGAAACATTGGCCCATAATAGTGGTCAAAATTATATAACATTGACAGTTACAGTCAGTGATAACGGTAAAATTAAACTTTATGATTCCGTTAGGGTTACAATTTACATAACAGATGTAAACGACAATGCTCCTATATTTACGCGGACTCCTTACAAAATCGAAGTATCCGAAGGAGCCGCAATTGGGGCCTCTATAATGCGAGTTTATTCAACCGATGCTGATGAAGGCTTAAATGGCGATATATATTACAAATTGGTTGGAGGCGATGATCTAAGAAAATTCTCCTTAGACGAAGCCACAGGTCAACTGCAGATTCGTAAACGATTAGATCGAGAAACTAAGGATCAATATCGCCTTACAATCTTGGCTCATGATTCAGGACAATTTGTACAGCTATCTTCAACAGCAACTGTTATTATAGATGTATTAGATGAGAACGATAACGCTCCAGTTTTCTTTGTAACAGAAAAAGAAGTATCTGTTTTGGAAACGGAACCTGTTAATAAAAAGATCATTCAATTTCTTGCCAGAGACGCTGATTTGGGTATAAATAGTGAATTACAATATTCAATCACATCCGGAAATAGGAAAGAAGCATTTTTTATTGATAGTTATTCTGGAGAATTATTCTTGCACAAAAAACTGGATTATGAAGATTTAACTTCATATGTAATGAACATCACGGCGACTGATAGTGGTAGTCCAAGCTTGTCATCGAGTGTTTTATTTACTGTTAATGTTATCGACGCCAATGACAATGCGCCTATTTTTACTAATACTGCTATTGTGCGTCAAATCAGAGAAGGTATTCCAAAACACACTCCAATTGTTACGGTAACTGCAGAAGACCCAGATTCAGGTCTGAATGGTAAGGTTTACTATTCTATAACTCATCAAGAACCGTTTAATAATAAACGACATTTTGCTATCAATAATGTGACTGGAGTGATACACACATTATTACCTATAGACAGAGAAAGTATTGATACCTTTCGTATAACTGTCGCGGCGTACGACAGAGCTGAGCCTCCTTCAATACGGTTATCGGCCGAAAAACTCGTTACTGTAATCGTAGAGGATATAAACGATAACGCTCCCGTGTTTGTTTCTATGAATGCTGCTGTAATAAGTTCAGAAAGAATGGGAAGAAGCGCCAATCGTGGAATCTTCATTATGAATGTTTTAGCGCGTGATTTAGATTCGGGTACTAATGGCTTAGTGACTTATAAGCTAATTCACGGTGGCAACGATTTATTCGATTTACATAGAAGCAATGGCGCGCTGGTACTCCGATACCCTCCCGCAACTCCTGAAGCCAGGTGGAATCTTGTCATAAAAGCAACAGATGAGGCAGTATTAAGTGAGCAAAAAAGTACCGAAACATATCTCAATGTTATTATGGGTGGAAACGAACTCGATAGTATTGTGTGGACAAATGTGGGCATGGTGTCTGTGGCTGAAAACGAGCCCCCAGGCACCGCAGTGTTAAACTTAACAAACAATTATAGATCAGGCTTAGAATACTATATAGTGAATGTGACTGGTAACGGTAGACAAGTGGACAGACTATTTGATATCGACTCAGCGCTGGGCATCTTATCTACAGCCGTTTCCTTAGACCGCGAGGCGGGCACAGACCGTTATGAAGTTGAAATTTGTGCTGTTACGTCAGTGCCGCCTTTGAAAACTGCCACAACAAAG
>Lep25
GAGTATGACGAATTATCAACTCCACCAAGATCACTCCAAAAGGTTAAAGATGAGCCAATGGAAATGGATTTTCCGGAAGAAGAAGAAGAAGAACCTCCAGCATTCGGACCTGCAGCATTGGGCTTGCATAGAGTTGGTACAAAATTGCCGCCAAAACCAGCTCCAAGTGAGCCAGTTCAAAAACTTAATGCAAGGGGAATGCCCGCTAGGATCAGAAAGAAAAATAGGTTCATTTTTGTTGACGATTTTGTGAACACGTCACCTCCACGACAGTCTCCAAAAAAGACTCCAAAAATACTTAACAAAACGCCTAATAAACCACCAAGTGCAAAAAAACAAAAATCTCCAATAAAAGTTCAAAAGGCTACAGAGAGGAATGATAAGGTAGATTCTGTAGGCATCCAAATGCAAGACAATAAATCAGGTCATCGAATTGGCATGCGACTTAGAAATTTATTGAAGCTACCCAAGGCTCACAAGTGGGTGTGTTTTGAATACTTTTATAGTAATATTGATAAAGTATTATTTGATGGTGAAAATGATTTTATGATTTGCTTAAAAGAATCATTTCCACAATTGACCAACAGAAAGTTAACTAGAACACAATGGTCAAAAATCAGAAGAATGATGGGAAAGCCTCGACGATGTTCTCAAGCATTTTTTGATGAGGAGCGGAAAGAATTGGAAAGAAAGAGGAAATTGATTCGATATGTACAACAGCAAAAATCGGCTGATGTGTGTGTCAAAGATTTACCAACCGAAATACCAATGCAATTAGTAGTTGGTACTAAAGTTACTGCTAGACTACGTCGACCACAGGATGGATTGTTCACTGGATGCATCGATGCTGTTGATACATCTAATAACACATATAGGATAACTTTTGAAAGACCTAAATTGGGCACACATTCAGTACCTGATTATGAAGTATTGTCAAATGAACCACCTGATACTATTTGTCTGACAAGTATAACGCAACGTTTTAGACCAAGAAAAGTAATTCAAGATCTACTCAGTTTGTATTCACCAATACAGAAAAATTCGCAAGGAGATCCTTTGATTGGATGTTCTGATCTTGCAAATCAAGCTAATTCTGTAATTGGTAGTTACCCATTCCGGTTTTTAGAACTCATTGTAAAATTAAGAAGATTATTAAATGCTAAAAAGAGCAAGATAAATAAATTAAAAGAATATAACTGTATGGCAGAAAAAAGAAAGTCCTTTGGACAGAGGATGCCTGAAGACTTTGAACGAAAATATGCTGCTGTTGTGATTGAGTTAGAAAGAATGAATATGGATTTACAAGAATATATCAATGAGATTCAACATCATTGTCAACAAATTGCACCAGGGCCATGTTTGGCTGCAATGTTAGCACCATCGCAACTTCGAGACAAATGTCATGAAGAAGCTTCAGTTCTTGTTGAGAAGAATAACAATGGAGTTATTCAAGATCCTTCAGTTTTAGATCTCATAACAGATCTAACTGCACTCATGTTGCAAGTTAGAAGTTTATCTGATTCAGATCAGAATGCCTATGAACTGAGTGTACTTCAAGGTACAATGGATCAGATCAAGATGAAATTAAAACCACAATATCACAGATTGTTTCAAAATAATGTTGAAATACATATGCATAAAATTCAGATGGGATTGGGGCAAATGATTTTTGAATATTCTGCAGGCACA
>Lep26
ATGGCAACCTTAGAACAACAGGCATCTAAACTTTTGGATTTCAATCAAAAATTGGACATCAATTTATTGGACAACATTGTTGGCTGTTTATATTCTGCTGTTGGGGATCAACAACGTGTTGCTCAGGATATACTGACTGCTTTGAAGGAACATCCTGATGCTTGGACTCGTGTTGATACAATACTTGAATATTCTCAAAATCAAGAAACTAAATATTATGCATTACAAATATTAGAACAAGTAATACTAACGAGATGGAAAATATTACCAAGAAATCAGTGTGAGGGTATAAAAAAATATATAGTTGGCCTTATCATTAAAAATTCATCAGATCCTGTTACGATGGAAAGCAACAAAGTTTATTTGAAAAAACTAAACATGATCCTTATTCAAGTTCTGAAAAGAGAATGGCCCCATAATTGGGAAACTTTTATCAGTGACATTGTGGGTGCCTCAAAGACGAATGAAAGTCTCTGTCAAAACAATATGGAAATATTCAAGTTGTTGAGTGAAGAAGTATTTATGTTTAGTACAGGCCAGCTCACACAAACAAAAGCTAAGCATCTAAAAGATACAATGTGTTCAGAATTCAGTCAAATCTTTCAGCTATGCCAATTTGTCTTGGAAAATTCACAAAATGCACCTTTAGTTGGAGTGACCTTAGACACTCTTTTGAGATTTTTAAATTGGATTCCACTTGGTTATATTTTCGAAATGAAATTGATAAGCACATTGATATTTAAGTTTCTGAACGTGCCGATGTTTAGGAATGTAACATTGAGCTGTCTTACTGAAATTGCCGGTGTCACAGTCAGCAATTATGATCAGCAGTTTGTTTATTTGTTTGTACAAACTATGGAACAACTTGAAGTTATGCTTCCTCTAACTACAAACATACGTGAAGCATATGTAGCTGGTCGAGATCAGGAACAAGTTTTTATTCAAAATCTTGCACTTTTCTTATGCACATATCTAAAAGAGCATGGTCCGCTCATAGAAAAGAGTGGATTAACAAACACTTTAATGAATGGTTTGAGGTATCTTGTCTTAATATCAGAGGTAGAAGATGTAGAAATTTTCAAAATTTGTCTTGAATATTGGAATGCTCTTGCTGCTGATTTGTACAAAATTGCGCCATGTTCGTCAAACTTGTACCATTTGGGTAAAAGTGGAGGCCGAAAAGCTTTGTATGCTGATGTCTTGAGCAGTGTTCGGTATATTATGATCTCGAGAATGGCAAAACCAGAAGAGGTGTTAGTTGTTGAAAATGAAAATGGTGAAGTTGTGAGAGAATTTATGAAGGACACAGACTCCATTAATTTGTATAAAAATATGAGAGAAACATTAGTTTACTTGACACATTTAGACTATTTAGATACTGAACGTATTATGACAGAGAAATTACAAAATCAAGTAAATGGTACTGAGTGGTCATGGAAGAACTTGAACACATTATGTTGGGCAATTGGATCTATTTCTGGAGCTCTATCTGAGGATGATGAAAAGAGATTTTTGGTTATTGTGATTAAAGAGCTTCTAGGTCTCTGTGAACAGAAAAAGGGAAAAGATAACAAAGCTATAATTGCTAGTAACATAATGTATGTCGTAGGACAATACCCACGCTTTCTTCGTGCACATTGGAAATTTTTAAAAACCGTTGTCAATAAACTTTTTGAATTCATGCATGAAACACATGATGGTGTCCAAGACATGGCGTGTGATACATTCATAAAAATTGCTATAAAATGCCGTCGACATTTTGTCACTACTCAAGTTGGAGAAGCCTGTCCTTTTATTGAAGAAATATTGGGCACCATTAGTACTATAATTTGTGATTTACAAACATTGCAAGTTCACACTTTTTATGAAGCTGTTGGATACATGATCAGTGCCCAAGTAGATCAAGTAGCCCAAGAACTTTTAATTGAAAAATACATGCTTCTGCCTAATCAAGTTTGGGATGATATTATATCTCAAGCTTCTCGTAATGTTGAAATCTTGAAAGACCCTGAAGCTGTTAAACAACTTGTAAGTATACTGAAAACAAATGTGCGTGCATGTCGTGCACTAGCACACCCATATGTTGTGCAATTAGGAAGGATATACCTTGACATGCTTAATGTTTACAAAGTAATGTCTGAAAATATAAGTCAAGCCATAGCTTTAAATGGCGTAGCAGTTACTAAACAACCTCTCATTAAGAATATGAGAATAATAAAAAAGGAAACTTTGAACCTTATTTCAAGTTGGGTTACACGCTCGATTGATAACAGTATGGTTTTGGAAAACTTTATTCCACCTCTTCTCGATGCTGTGCTTTTGGATTACCAAAGGACTGCTGTTCCTGAAGCTCGTGAGCCTGAAGTACTGTCTTGCATGGCAGCAATCGTGCACAGACTTGAAGGACATATAACTTCTGAAGTACCAAAAATATTTGATGCAGTCTTTGAATGTACTCTGGAAATGATTAACAAAGACTTTGAAGAGTATCCAGAACATAGAACAGAATTTTTCTTATTACTGCAGGCGGTCAATACAAACTGTTTCAAAGCATTTTTGAGCATACCACCAGCACAATTCAAGTTGGTTTTAGATTCCATAATCTGGGCATTTAAACATACAATGAGGAATGTGGCAGATACCGGTTTACAAATATTGTACCGACTGTTGTTAAATGTTGAGGAACATCCACAGGCAGCACAGAGTTTTTACAGAACCTACCTTTGTGACATTTTGGAGCATGTCTTCAGTGTAGTCACTGATACATCACATGGTGCAGGACTCACTATGCACGCTACAATCCTGGCTCACATTTTCTCATTGGTAGAGGCTGGCCGAGTTACTGTACCACTTGGACCCACACCAGACAATGTTCTTTATATTCAG
>Lep27
ATAAAAGAAGCAAGGTACGAAGACGCTATCAAAGCACTAAATGACGCTATAAATTTCAATCCGAACCGAGCTGGTCTGTCGCTCCTGGGTTTCTGCTACTACAGGACACAGGCCTTTGTTGAAGCAGCAAACTGCTACGAACAACTGACAGCCATGCATCCAGACGTGCCAGAATACAGACTGTATTTCGCCCAAGCTCTGTATGAAGCATCCATGTTTGAAGAATCATTCAAAGTGACAATGCAAATCAATAATCCGGAACTAGAAAGGAAGGTTATCAAACTACAATCTGCTATTAAGTACAGTGAAGATGACACTGCCACGGCGAAAGGACTTGTAGACTCTTACCCTCAAGACGACCCCGATAAGGATATTAATTTAGGTTGCTTGCTTTTTAAAGAAAACCACTTTGAAGAAGCTCTGCAAAAGTTCTCGAGGAGTCTTAACGTTGTGGGCTTTAACGCGCACTTACATTATAATATAGCTGTTTGTTATTTTAAGCTTAAAGAGTTTCCACAAGCTTTAAAACACATCACATTGGTGATAGAAAGAGGGATCCGTGATCACCCTGAGCTGGCGGTTGGAATGCAAGCTGAAATATCTGAAGTTAAATCAGTCGGCAATACTTTGACGCTTCACGAAACGGCATTAACCGAGGTGTTTAACCTAAAAGCGGCCATCGAATACCAGCTGAAGAACATTGATTCAGCGAAGGAAGCGCTCAACGATATGCCACCAAGGCACGAACACGAGTTGGACGCGGTCACTCTCCACAATATGGCTCTGACGTCCATCGACGTGAAACCGACTGACGGCTTCGAGAAACTACATTTTCTGCTCCAACAAGAACTTTTTCCACCCGAAACATTCGCAAATTTATTGCTTCTTTACTGCAAATTTGAGTATTATGATTTAGCAGCTGATGTTCTGGCTGAAAATGCGCAATTCACGTATAAATATCTAACACCATACCTCTATGATTTCTTGGATGCTATCATAACGAGTCAAACCTCACCAGAAGAGGCATTTCAAAAGTATGAAGATATAGCTTCTAAGCATGCCGAACAGCTACGCAAACTAACCAAGATAGTGCAAGAGAGTCGATCTCAAGGTGACAACGATCAAGTCAAAAAAGCCGTAGTGGAATACGAAGAGGCCTTAGAACGTTATATTCCCGTAGTAATGGCTCAAGCTAAAATATATTGGGATAAGGAAAATTATGGACAAGTTGAGAAAATATTTCGAAAATCAGTCGAATTCTGCAATGATTCCGACGTGTGGCGTCTAAATGTAGCTCACGTGCTATTTATGCAAGAGAATAAATACAAGGAGGCTGCCAGTTTTTACGAACCAATCGTTAAGAAGCAGTACGACAATATTCTAGACGTAAGCGCAGTTGTTTTGGCCAATCTTTGCGTTTCTTACATAATGACGTCACAGAACGAAGAAGCGGAAGACATCATGCGCAAAATAGAGAAAGAAGAAGAGCAGCAAATATTTGAAGATCCACAAAAGAAGTTTTTCCACTTGTGCATTGTTAATTTGGTTATAGGCACATTGTATTGCGCTAAGGGTAACTACGAATTCGGTATTTCTAGAGTCATCAAATCGCTTGAACCATTCAACAAACGGCTCGGTACTGATACGTGGTTTTACGCAAAAAGATGTTTCCTTTCTTTTCTGGAGAATCTAGCAAAACATTTGATTGTAGTCAAAGATAATACTATCAAAGATTGTTTACTGTTCCTCGAAGGCTGCGAAGCGTACGGACGCAAAGTTAGCACGGTGATCGAGAACCCGTTCCAAGAGGAAGATGCAAATACAAAGGCAAAACACACTGTGACATATGAAGCTAGATTATTAAGGTACATGTTTTATAAGTTGCGTCATATTGATGATTCTGTAACTATAAACAAATATGAAGATTTGAAG
>Lep28
AAAATGTACTGGTCTGATGAAGGTGGTTACGGAGTTCCCCCAAAAATTGGGAAAGCAAACATGGACGGCACCAATTCTATCATTTTGGTAGATACTATTGAAAGACCGGAGGCCATCACCATCGACATTGAGAGAAAGATTGTCTATTTCAGCACTCAGTACCCCGCCACCGTCATCAGTGTAAACACAGATGGAAATGACAGAAAAACTATACTCGACGAATCAAATGGTATCTCGTATCCAAAAGTGATCGCTGTACTTGACTTGAGGCTGTACATACTTGATCCGAGACACGAGAAGATCATCCAAGCCGATCTCCCCAACGGAGACAACATCAAAACGATTATTGACAATGAAAGTGATTTGAAATCTTTTACAATTTTCCAAAAAAGGAAGATGATTCATCATCCTTGTTCTCAGAGCAACGGAGGCTGCGAACAGATCTGTATTCCAGGTGACGACAGCGTGTCTCGGGTGTGTGCTTGTTCTATCGGCTACAGAAAAGAGAACGAGATTCATTGTGTTCCTTATAAGACGTTCGCAGTAGTCTCTCAGCTAGATTTAATCCGAGGGTACAGCCTCGATACTAGCGCAGAAGCGATGGTACCCATTACCGGTTCTGGACATCATATCCTACACGTAGACGTTCATTTCGCCGAAAATTATATTTACTGGGTCGAGTTCAACAGAGGTCAGTGGAACGGAGTTTTCAGGATACGTCCAAATGGTACAGAACTGCAACACATCATTAAGGATGGAATCGGAAGCAATGGCATTAGAGGCTTAGCCGTCGATTGGGTTGCAGGTAATCTATACTTCACAAATGTATTTCCGCACGAAAGCTACGTGGAAATGTGCTGGTTGGACGGTTCGAACCGAAAAGTCCTCGTGAAAACAACAATGGACGCCCCAAGGGAATTAGCCGTTAACCCGATATACCGGTTTTTGTACTGGATCGATTACGGGCAATACCCTCGCATTGGCCGAGCGTATCTCGATGGGAGTCAATGGAATACATTAGTCAGTTCCGGGATATCGAATCCTCGAGATTTGACCATCGACATGTTGACTCATGATGTGTACTGGGTAGATTCTAAATTAGACCAAATTCAAAAGATTTCGTACAGCGGCGGCAACAGACAGGTGATCAGATCAAATTTACCCAACCCGATGGGCATAGCGGTCCACACAGGTAGCGTCTACTGGGTCGACAGAAACTTACAAACTATTTACAAATCGTCTAAACTGCCCGGAAATATGTCGATGCCAGAAAAAGTTCGAACCAACTTAGGAAAGTTACGTGATATAGTAATATTTGATGTCAACAACCAACCGACCGATGAGAGCAATCCCTGCAGAAAGTTTGGAAATGGTGGCTGCGAACAACTATGCTTCAGCTTCCCGCCAGACAACGGCGTCACAATGCGATGTGACTGTGCCACGGGACAGGTATCAGCCACAAATCCGACTAAATGTGATGTTGTAGATGAATACCTAGTCTTTACGACTAGAACGGAAATTCGAGCTGTCAACCTTGATCCGAAGTCTACCGGCGTACCGTTCAAACCCGTAGTCAATTTGACCAACGTCGTCGGAGTCGAGTTCGACTACGCTGACAACAAATTATTTTTTACACAAATCAGACCGTGGGCGAGAATCGGTTGGATGTCTGCTAATAATCCAAGTTCTGCTGCCATCCAGAATATTATAAACAAAGGTATCAATCCTGAAGGCATCTCGTATGATTGGACTCAGCGGAAAGTTTACTGGACCGACAGCTCTAATAACTCCATCTATGCCATGAACTTGGATGGTTCCGAACTAGTTATGATAGCCCGAGTTGAAAGACCTAGAGCCATCGTGGTCGACCCATGTAATGGCACGTTATATTACACGGATTGGGGAAGATTTGGAACTTCAGGTAAAATATACCGAACGACAATGGCAGGCTCATTGAAGAAAGCTATTATCGACAAAGATTTATCACAACCCAGCGGCTTAACTATCGACTTCGATGAAAACATATTGTATTGGACTGATGCAGTACGAGAAAAAATTGAAAGATCGAAACTTGACGGCAGCGACAGAGAAGTACTAATCTCGGCAACGATCTATCCATTCGCCATTACCGTCTTCGGTAATTATATTTACTGGACCGACCTTCAACTGCGAGGAGTTTATCGTGCCGAGAAACATACGGGAGCCAATATGATCGAGATGGTAAAACGACTAGAGGACTCCCCACGAGACATTCACGTCTACAGCCCGAAAAGACAGAAGTGTCAAGTGAATCTTTGCAAGATCAGCAACGGAGGTTGCGCCCATAGTTGTCATCCAGCACCCAATAATACGGTCGAATGCAGATGTGACGAAAACACAAAATTAGTGAATGAAGGTCGCATGTGCGTGGCTAAGAACATCACCTGTGACTCGTACAAATTTTTCTGTGGTAACGGAAAGTGCATCAGTAGGATGTGGTCTTGCGACGGGGATGATGACTGCGGTGACAACTCTGACGAAGATAAGAACTACTGCGCATACCATTCTTGTTCACCAAATGAGTTCCGCTGTAATAACGGACGTTGCATATTTAAATCTTGGAAATGCGATCACGAAAATGACTGTAAGGACGGCTCTGACGAAGAAGGTTGCGTCTTCCCGCCGTGCGCTGATGGCGAATTTACTTGCCTCAATTCTCGCTGTATTCCCATGTCACAAGTCTGTAACGGCATCAACGACTGCAAGGATAATGTGACCAGCGACGAGACGCAAGAGCGCTGTCCTACGAACACAACATGTCCCACTAACCACTTGAAGTGCGAGAAGACAAACATCTGCGTCGAACCGTACTGGCTGTGTGATGGAGACAATGACTGCGGTGACAACTCTGACGAGGATCCACTCCACTGCGCGCAAAGAACTTGTCCGTCCAACAGCTTCCGCTGTCCGAACCATCGGTGCATCCCTGCTACTTGGTACTGCGACGGTGATGACGATTGTGGTGACGGTGCCGATGAACCACCCGAGTACTGCCGCTCGGAAGGCCGGACCTGCTTCGGGGACCTTTTCACCTGTGACAATGGAAACTGCATTCCCCGGATCTACATCTGTGACGGTGACAACGATTGCCTTGACAACAGTGACGAAGACGACCGCCATCAGTGCAACGAACGTAAGTGCGATGCGGAAACCGAGTACACCTGCGAAGAGAACAAGGCCTGGGGAAGGGCGCAGTGTATACCCAAGAAGTGGCTGTGTGATGGTGATCCGGACTGTATTGATGGCGCTGATGAAAACTCTACCATCCACCACTGCTCCACTCCAACGCCGTGCACCGACGATCAATTCCAGTGCAACAACGGCCGCTGTATCAACCGAGGCTGGGTCTGCGATCACGACAATGACTGCGGAGATGGCTCCGATGAAGGAAAACATTGCAATACGCAATACAAACAGTGTACGGACCAGGAATTCAAGTGTCAAAATTTTAAATGCGTT
>Lep29
TTAGAATCATTGACAAGTACAGTCCCACCAATCAATTTAGTAGAAATCGACGTGTCATACAACAAATTGACGTTACTACCACCATGGATCAGCGGCTGTTCCGACCTCACCACGCTTCACGCGAGCAATAACCAATTAACCTCACTTCCAGACCATTTGTTCTGTAGTGAACTTTCAAGTCTGAGTAACCTGCATTTAGCCCATAATAAAATCTCTAGTATACCATCAATGCCGCGCCTAAGAGCTCCCCTTAAAGAATTACTGCTTCATGATAACTCTATTCAGTCACTGCCAGAAAACTTCTTTTCGGTATGTGACAGATTGGGCGTTTTAAATCTTTCGAATAACAGACTGAGCCGCTTACCTTTGGCAAGATGTACCTCATATTGTCTAGAGTATCTATACCTAACAGCTAACTGCTTGAATGACGATGCAACAGATGTTCTCATAGCATTCCGTGGCTTAAAGATTCTACATTTGGCCTACAACTGTCTAACGCGGCTTCCAGAAAACTGTGTCAACTATTGGCCCGATGTTGAAGAACTAGTACTCTCGGGGAACCTGTTTTCAAGATTGCCAGAAAATATGCCTCAGCTCAATAACATCAGAGTCGTAAGGGCTCACTCAAATAAACTACGTTCGGTACCTATGTTCGCATGTAGCGCTTCGGTGAAGATTTTAGATTTTGCTCACAACGAACTGGATAGGGTAGATTTACGGCTACTTGCACCAAAACAATTAAAATTTCTAGATATATCTTGTAACAAAAAATTACAAATGGACCCTTCACAGTTTAATTCCTATAAATGTCAAAGACCATTGAGCTTAGTAGATGTGACAGGGCGACGTTCAGTTTCGTGGACCCACAAAACAGGATATCACGAAGAATTAACTGGCATGACCCCGTGGAATACAGGATTTTCTGAATGCCCGGACAAATCATTGCAGTTATATTGTGCACAAATACGTCTTCCTTCGTTTTGTAATAAAGAGGGCCTTTTCGCCGTCATTGATGGTGAAACTGATATCGAAGTACCAAAAATTTTACAAACCAGTATACCAGGATTAGTTCTTGAAGAGAAATCAATCAAAGAAACTGTTAACGAATATATGAAATACGTAGTATTATCGGCTCATAGAGAATTGAAAGAAAAAGGTCAAAGAAAAGGAGCCTGCATGGTCATGTGCCACTTGTCTCCTATTAATGTACAAGAAAATGCATTCGGACAGGCGTTAAAAAAATATAGTTTAAAATTAGCTAACGTAGGCGATACTAGAGCAGTTTTAAGTAGACGTAATGGACCGTTGAGTTTGGGCATAGAAAATAAAAGACGTCTAGGATATTCCTGTCGCTATCCCAATACTGTCCCAGATCCGGATATCATCCAGACAGTTATTAAAGAAGACGACGAATTTCTGATATTAGCCAATGGGAAATTCTGGGGTGCTGTTAGTATAGATTCTGCAGTTTCTGAAGTAAGAGCAGAACGAAATCCTGTTCTTGCAGCAAAAAGATTACAAGACCTGGCCCAAAGCTATGGCATCGAAGAATGTATTTCAATTATAGTAATTAGGTTTGATAATGAAAGAGCTGATGTTGACCTTTTGATGAGAGAATTAAGGCAGACGATTAACGGGAATAAAACGACATGTCGATCGGATTGTTGTTGTTCACGTTTGGAACCTTGCTGTCACTCAATATCTCCGTCAAAGCCGAGCAGCGATCGATCTTCGCCAAGCGGGCAAAGTGACCGCCCTCTAAGTGAAGCAATAAACCATCAACATTACTCCAGTGTTCGATCGCAAAATAAAGCATCCGAAAGACGGAGCTGTCGCGGAGGCGTGGCTAGAGCAATTCGTGTTCGTGTTGAAGAAGAGAAAGAAGATCACCGAAATGAGGAAACTTCAAATCCAGAGGAACAATTTAAATGCTGGGAATACATGTTGGAACAGAACACTCAAATGCTGTTCGACAAGGAATTAGATAACTTATCGAAGGGTATTCGTTCGAATGGAAGTACTCTGAGGAACACAAAAGGGTTGTCGGGGAGTAGCCCTCAATTACATTTAAGTGGAAAAACTTCGAAAGTTCCATTCTTGTCTAAACATTTTGGTAGTGCAAGATCTTTTGGCACAGCTTTAAAGCCTGACTTTCGATTCGGCTCTGGAAGATTGCCGAATGGTGGTCCTAACGCTGCATATTTTGGTTCACTTCAACGACTCATGCCTTATCATTTAGAATATGACTTTGCCGTAATTCAAGAGAAAACAACACACTCCCAAGACTCGCTCGACCTCGAAGGAAGAATGTCACAATATTGGGGAGTCGCTACAACCGAATTA
>Lep30
GTTGCTGAACGACCTCAACATATGCTGATGCGAGTGTCAATTGGAATTCATGGTGAAGATATTGATGCAGCCATAAATACATACAACTTACTTTCTGAGAAATATTTCACTCATGCCAGCCCAACCTTATTCTCAGCTGCAACTCCACGCCCCCAACTATCATCATGTTTTCTAGTGGCAATGAAAGATGACAGCATTGAAGGAATTTACGATACCTTAAAGCAGTGTGCTTTGATATCTAAATCTGCAGGTGGAATTGGTGTCCATGTCCACTGTATAAGGGCTAAAGGTACTTATATAGCAGGAACAAATGGTGTATCAAATGGTCTTGTACCAATGTTACGAGTTTACAATAATACAGCTAGATATGTTGATCAAGGAGGTAATAAGCGCCCTGGAGCTTTTGCAGTCTATTTGGAACCGTGGCATGCCGATATATTTGAATTCTTAGATTTAAAGAAAAACACTGGAAAAGAAGAAGTACGTGCCAGGGAACTTTTTTATGCATTGTGGATACCTGATCTTTTCATGAAAAGAGTTGAAAATGATGGCGTATGGACCCTTATGTGTCCTCATGATTGCCCAGGGTTAGCTGACTGTTGGGGAAAAGAATTTGAATCCTTATATGAAACATATGAAAAAGAAAATAGATTTGTAAAACAAGTAAGGGCACAAGTTCTTTGGAAAGCAATAATAGAAGCTCAAGTAGAGACTGGTACTCCATACATGTTATTTAAAGATTCATGTAATAGAAAAAGTAATCAGAAAAATTTAGGTACCATAAAATGTAGTAACCTGTGCACTGAAATAGTTGAATATACATCTGATGATGAAGTGGCAGTATGCAACTTAGCCTCTATAGCGCTAAATATGTTTGTTGATGATAACAAAACATATAACTTTAAGAAATTAAAAGAAGTTACTAAAACTATAACAGAAAATTTGAATAAAATCATTGATGTAAATTATTACCCTGTTCCGGAAGCAAAAAAATCTAATCTTAGACATAGACCTATTGGAATAGGTGTTCAAGGTCTTGCTGATGCTTTTATTTTAATGCGTTTACCTTACGAAAGTCCAGAAGCTATTAAATTAAATCAACAAATATTTGAAACTATTTACTATGGAGCACTAGAGGCAAGTTGTGAACTAGCAGAAAAGTATGGAGTGTATGAAACATACGAAGGATGCCCTGCAAGTCGAGGCATATTACAGTACGAAATGTGGAATAAAAATCCAACAGATTTATGGGACTGGACTGCTTTAAAAGAAAACATTGCCAAGCATGGTCTTCGTAATTCTCTTTTGGTAGCCCCAATGCCCACTGCCTCAACAGCTCAGATTTTAGGAAATAATGAATCTTTTGAGCCCTTCACTTCTAATATTTATCAAAGACGTGTTTTATCTGGAGAATTTCAAGTTGTAAATCATCATTTACTTCGTGATTTGACAGAAGCAGATTTATGGGATGAGGAAATGAAAAATCTCATTATACACAATAATGGATCTATACAAAATATCGAAAGTATACCTACAGAAATAAGGGACTTATATAAGACAGTTTGGGAAATTTCAGTCAAAACAACAATACAAATGGCTGCTGATCGTGGAGCTTTTATTGATCAAAGTCAATCTTTTAATATACACGTTGCTGAACCGAACTACGGAAAATTAACTTCTATTCATTTCTATTCATGGAAAATGGGTTTAAAAACAGGGATGTATTATTTGCGAACAAAACCGGCAGCCAATGCCATACAATTTACTGTGGATAAATCCAAAGTTAAAACTAAAATGAATAATAGTAAATCTGAAATAGATGAGGCAAACATGGCAGCAATAACTTGTTCGTTACGGAATAAAGATGAATGTTTAAGTTGTGGATCG
>Lep31
TTCACTATCAAATTAGACAAGTCAAGAGAGTTGGAAATTGGAATACATTGGAAAGACTGGCGTGGTTTATGTGCTATCAAGTTTTTGAGATTAGAAGAATTTATTGATGATATACGCCATGGAATGGCTCTAGAACTTGAACCACAGGGACTTCTTTTTGCTGAAATAAAGTTTCTTAATCCTATTATATCTCGTAAACCTAAACTTCAACGCCAGAGAAAAATTTTCAAACAACAAGGAAAAAATATTCCAAGACCATCTTATGGCGATATGCATATTCCTGCTGTTGTTTTAGGAAGGTTACTCAAGAGATCTTCTCCATCCATTCAAAATATTCAAAATGCTCATATAACTACATCACAACAACACAGTTTCGAATCTGCCACGTTTGATAATAGAGAAATTGAAAATCCTAATGTTACACTTGGGGGTATGGCTGGAGTAAGGCCCTTAGGATTACCTTCAACACCAACTCCACAACTTCCATCAGTGCCACCCCCAAAACCTACTTTGCCTCTTCAACCTCCTCCTAATGTCTCTACACTCAGAATGGAAAAGGAGCTCCAAGAAGCCTTTGCATTTTTAGAAGATTCTTACACCAGAGACCATTATGTTTCAAAGGAACCACAAACTCCATCATGTGATACTCCTTTGGTTGAGTATCCTCCATCTCCCTCTCCCAAGCTGGTGCTTGAATACCCAAGTAATGAAGACCAGATTGTTGAAGTAACAAGTAACATCCGTTTGTCATCCTCAAGATCATCATCAGTAATAGAAACAATAGGAAAAGAACAAGATTCCAGAAGGCAATCTGGCGAAATGTCTATGGACAGTTTCAGGCTGTTGAGTGTCCTTGGAAGAGGACATTTTGGAAAAGTTATCTTATCACAGTACAAACCTACTAATGAATATTTTGCAATTAAAGCTTTAAAGAAAGGTGATATAATAGCAAGAGATGAGGTTGATTCTTTGTTATCTGAAAAAAGAATATTTGAAGTAGCTAATGCAATTAGACATCCATTTTTGGTCAATCTTTTTGCTTGTTTCCAAACAGAACAACATGTCTGCTTTGTTATGGAATATGCAGCTGGAGGTGATCTCATGATGCACATTCATGCTGATGTGTTCACTGAACCGAGGGCAGTATTTTATGCAGCCTGTGTAGTGTTAGGTCTGCAGTATTTACATGAAAATAATATCATATATAGAGATTTAAAATTAGACAATTTATTATTAGATACTGAGGGTTATGTAAAGATTGCTGATTTTGGCCTTTGTAAAGAAGGAATGGGATGGGGCGATCGAACTGGAACCTTCTGTGGAACACCTGAATTTTTGGCTCCTGAAGTATTGACAGAAACATCTTACACTCGTGCTGTTGATTGGTGGGGCCTAGGGGTATTGATTTTTGAAATGTTAGTGGGAGAATCGCCATTCCCAGGTGAAGACGAAGGTGAAGTCTTTGATTCAATCGTTAATGATGAAGTGCGTTACCCCAGAACTTTATCTTTAGAAGCTATTGCATTGATGCGTCGTTTGTTAAGGAAAAACCCAGAAAGACGATTGGGTTCTTCTGAAAGAGATGCTGAAGATGTGAAGAAGCAGGCTTTCTTCCGCAATGTTGATTGGGAGCAATTGTTATTGCGTAAAGTGAAACCACCATTTGTGCCAACAATAAAACACTTGGAAGATGTTAGCAATTTTGACAGTGAGTTTACCTCTGAAGCAGCTGTGCTTACACCGCCTAAGGAACCGAGACCACTGTCATCCACAGATCATAAAATGTTTGAAGATTTTACATATATGGCAGACTGGTGC
>Lep32
ATGGGAAAAGTTCGGTCGACTCCGGGTGCTCCCCGGAAACAAGGGTTTAATAAGTCTGGGCATTCAATGAACCCTGATCGACCCACAGAGGGTTTGAAAGGCGTAGGCAACCCGAGATCAAAAGGAACAATTAAGAGACTACAGATGTACCGAAACTTTAAGGCAAAAAGGGATAAAACCGGAAAAATTCTAACGCCAGCACCCTTTCAAGGTTGGTTACCATCAGGCACACAGGCACGCGTTGAACCAAACCAAAAATGGTTTGGAAATTCAAGAGTTATATCACAGAATGCATTGCAAAAATTTCAAGAGGAGTTTGGAGCTGCTGTAAGAAATCCATATCAAGTGATCATGAAACCAACGAATTTGCCCATAACATTACTTAATGAAAAAGCAAAAAATGCAAGAGTTCACCTTCTAGATACTGAAGGTTTTGATAGGACATTTGGTCCTAAAAAGCAGAGAAAAAGAGTAAATTTGAAATTCAGCGATCTAAATGATTTGCATAAAGCGGTAGAAGAAAGCTCTGAGAAATATGATGAAACTAAAGATATTGACAGAGTCCGTGAAGATTCAGGTGTAAAAGAAGGACAAAGAGACTGGGTTTTTGGGGCTGGAATGAGTAGGAGGATATGGAATGAATTATACAAAGTAATTGACTCATCAGATGTGTTATTGCAAGTTCTTGATGCAAGAGATCCCATTGGGACAAGAAGTCCTTATGTTGAAAAATTTTTGAGAGAAGAAAAACCCCATAAACATCTTATATTTATCTTGAATAAAGTTGATTTGGTACCAAATTGGGTGACACAGAGATGGGTCGCAATTCTCAGTGCTGAGTATCCAACGATAGCATTTCATGCTTCATTAACACATCCTTTTGGTAAAGGCTCACTTATAAATTTACTACGTCAATTTGGAAAGTTGCACATTGACAAGAAACAAATAAGTGTAGGTTTTATTGGTTATCCAAATGTAGGAAAATCATCTGTGATTAATACTTTAAGGTCTAAAAAAGTTTGTAAAGTAGCCCCAATTGCTGGTGAAACAAAAGTTTGGCAGTATATCACCTTAATGAAGAGAATATTCTTGATTGATTGTCCGGGTGTTGTTTATCCATCAGCTGAAACAGACACAGAGAAAGTATTAAAAGGAGTAGTGAGGGTTGAGCTGGTACAAAATCCTGATGATTATATTGAAGAAGTTATTAAAAGAGTCAGAAAGGAGTACTTAGTGAAGACTTATAAAGTAGATGGATGGGAAACAGCTACTGAATTTTTGGAAAAACTTGCAGCAAGAACTGGAAAATTGTTAAAAAAAGGTGAACCTGATGTTAACCAAGTTGCAAGGATGGTCCTTAATGATTGGCAGAGAGGTAAATTGCCTTTCTATGTAGCTCCAGAGGGATTTGAAGTACCACTCTCTAAGCAAACACAAGATGAAAAAACTGTTGAAGTTGCAAACGAAGAAGAAAAGATAACAACTGAGACTAAAGCAGAAAAAAATAAACCTGAAACTAAAACGGACGATAGTGATAAACCTATTGTTCATATAAGTAATTTGATGATTGCACAAGATTTTGCTAAGATAAGAGTTGGATTAAAATTTGACAACAATGAAGACATAAAACCTTTAGGTAAAATAGTAATATCAGAAGACATTAAAGTTAAAGATGGTGAGAGTGTCCTAAATTCATCAGTAATTGAAAGTGATGATGAAATAGAAAAAAATGATGATGAAGACGACTCTTCAGATATTAGCGAATTCTATAGTAATGATGAAAAAGAAACTTCTGATGTGGAAGACCATTTGACTAATGATCCCGAAACAATTAAAGAAATGAAGAGAAAGAAATTAGAAGCTGCCAGTGGAGCATTTACTGTAGAAGAAGTAGCACAAAGTGGAAAGAAACACAAAATTAACGATCAGAGTAATGAGTTTTCAAATAAGAAAATGACTGCAAAGAAACGTAGAGCCATAGAAAGAGCTAACCGCCGCACTAAAACAGGAAGCAACTTCTATGAAGTGTCTAAT
>Lep33
ATGCCCACGCCGCTGCAGCCCGGCGGCCCCGCTAGCGGCCCGCCCCCGGAGCGCAAGCGGCGCCGCAAACGCGACGATCCACAGAGCTCAGCCGCGCTCGAACCAGACGACGACGACGGCGACATGAGCCCGGAAGAGGAGCCGCGCAACGCTCCAGCGGCACCGGCGGCGCCAACGCCGGCGCCCTCATCCGCCCCTGCGCCCACCTCACCGCCCGCCGCGCCCGATGCCGTGGACCTCACCTCCCGCCGTGACTCCCCGCCCCTCTCCTCAGACGTCGAACGATTTGATGGCAAAATTGTGTACAACCCCGACGGTTCCGCCTATATCATCGAAGATCCCGAAATGTCAGAGGGCGAAACAAGCTTATCGGAATTATCAAAAATTGAACCTGGGTGCATTGTCGATAGCCGTGATAGCAACGTCGTCGAAAAGCAGCTTGAATTTCCTCAAATAGCCAGTGCTTTCTATGTTTCAAGAAACCCATCGTTATACGGTGCACTTTATGGAAGACTGGCCGTTGAGAGAGCACGAGCCAGGCCTGACGCGCCTGTTATGCACAGCTATCGAGTGTTTAGTTTTAGAGGTGGAAAAGACACTCCTAGACCGTCATCCCCGCTAACTGAATGTCCAGTCAGCGTACCGGTCAAACCAATATTAATGTGCTTTATATGTAAATTGAGTTTCGGCTACGCCAAGTCTTTTGTGGCGCATGCCCAATCAGATCACAGTTTATCGTTACTAGACTCTGAAAGGGACGCTTTATCGAGGGAAAATGCATCAGCAATTATTCAGTGCGTGGGGAAAGATAAAGAACCACTAGTCTCATTTTTAGAACCAGTAGGAGCTGCAGCCCCATCTCGCATTTCTGCTTCAGGTAGTCCTGCAAATATGTCAGAATATTCAAACCCTTCAATAGACAAACGAGCAGAACAAATGACGTCAGATAGAGAAAACGATTCAATGCTACCTAATGGCACATGTGATGATAGAAGGCCTAGTCCAAACACATGGAGACCACCAAGGTCAATAGCTGAATCAACAATGATTCCTCAACATTCCTTGATCTCTGTAGCACATCCTCATACGATTAACGCATCAGTTCAACCACGAGCGAGTCCGAATTCTTCTCCACCGTTCCAAGCCACTCCACCGGCTTTCCTATCTGGGACAACGATAGGAGTTTGTCCGGACCATCTAGGCGGGCGTCCATCTGGAGCCGATTGTCCGAAGTGCGAATTAATTTTAAATTCAGGACGCTTAGGCGGTCCATTAGCAGGAATGCACAGTCGGAATTCCTGCAAAACATTAAAATGTCCGAAATGTAACTGGCATTACAAATATCAAGAGACTTTAGAAATTCATATGAAGGAGAAACATCCCGAAGCCGAAACTAGCTGTATCTACTGCATAGCCGGACAACCACACCCGCGACTTGCCCGTGGTGAAACCTATACGTGCGGATACAAACCCTACAGATGCGAAGTGTGCAATTACTCTACAACTACCAAAGGTAATCTCAGTATACATATGCAATCGGATAAGCATCTTAATAATATGCAAGAACTACAAAACGGTGGTAACCCAGGCGAGGGAGCTTTACCACCTGCACCGCAACACACGCCTCCTGGTGGACACAAACCACCTCTGCCACACCATTCACCTCTTGGCCAAAAACCAAAACCGACCTTTCGTTGCGACGTATGCAACTATGAAACTAATGTGGCGCGCAACTTGAGAATACACATGACTTCCGAAAAACATACGCATAACATGTTGGTTTTACAGCAAAATGTTAAACATATGCAAACATTATCAGCGTTACATCATAGACAGCAGAGCCAACAACAGCTGGAGACTCTATTACATTTTCATGGAGGAGACGCGCCGCCTCCCAATCCAGAAGCTGCCCTCGCTGACATGGCTTACAATCAAGCGCTAATGATCCAACTGATGACTGGAGGTCCTGGACCGTCTCCTCCAGAATTAGGCGCACACCTTGACGTCGGCCTAAATCCTGAAGCCATGGAACCCCCACCGGAACCAGCAGACCCGGAACCGGAAAGGACCTTTCATTGTTGTATTTGCAATTGTTTCTCGACTGATTCTTTGGAAGCATTGGGACACCACTTAGCCCAAGATCGTACAAAAATCCGGGAACAAGAGATACTAGCACTAGTTGCGGGTCATTATGTCTGTAAGCTCTGCACTTACAAGACTAATTTGAAAGCGAATTTCCAGTTGCACTGCAAAACTGACAAGCATTTACAGCGGCTGCAGCACGTGAACCACGTTAAAGAAGGCGGCCCGAGAAACGAATGGAAATTGAAGTTCTGTGGGGCTGTGGGGACTGGTGGGGCGGGGGTCGGAGGGGTCCAGGTGCGGTGCTGCGCCTGCGACTACTACACTAATTCGGCCCACAAACTGCAACTCCACGCAGCAGGAGCTCGACACGAAGCCGCTGCTCTATTGTTGAGACATCTTCGGGAGTGCGCTTCGAGGATGCCACGGGAACGACCTCGCGTCTACCGCTGTGCTCTATGCGGCTTCAACGCTCCGCATCGACTTCCGCTGTTACAGCACGTGCGTTCGGTAAAACATCTACAGATGGAACAAATCCATCAGCTCCAACGACGCTCCGAAGGGAAAGACCCGACGCCTGACGTCGCTGAACTTTTCCAAGTCATACCTCAGCCCCAGGAGTTGTCCTATGAACAACAGGACAAT
>Lep34
GCTGGAGAAACTGTTATTTATAACTACGACGAACTTGGAAGAGTAACTAAAATAATAATGCCTTCTGGTGAACAAGTTCTTATAACTTCGGGACTAGCAAAGAATTATGGATTAGCGGTTACTGTATCTAATCCCGCTAGCTCAATACCTATTGGCGTTGCTAAGAAATGCGAATATATCTTACATGGTCAATCCTTTAAACAAATCACAATCAATAACGGCAAACAAATAACCGAAGGGCGCATTTTCACGAACAATACTTTAGTCCTTGATACGCCGTGGTCTGGTAAACTTGAGAGTATCGCAGCAGCCAAACATCCTTTATTGGAAGCTGCTTTGCCTATCGAAGCAGAAATGCTTCATATGTGGTCACATCAAACCACTACCTTCGGTGATGGACTAACTAATAACATGTATTCTCTCTATACATTAGTTGGCGATGTACGTAATCCACAACAGACATTGAATCGAGAGATTTGGGTAAATGACTCTCGAGTTTTAATAATCGAATTTGATCAATTCAAGAGCAAAGAAACATTTTTCAATACAGACAGAAACCTGCTTTTTACTATCTCGTACGATGTCGCCGGATTGCCATTATCATTTAATCCCCATGGCGCTGGTATGCCTCTAAATATTTCATATGATCGATTTTATAGAATCAACGGATGGAAGTGGGGTGAAAGTGAAGAAACTTATAGCTATGATCCTCATGGAATGCTCTCAGAAATATCGAGCCCGCAAGATGGTACCAAATTTATTTATTATAACGAAGGCAATCTTGTCTCCAAAATAACTCTGGCCAGTCAACGCAGTTTTAAGTACACATACGATAAGGAGGGCGGACTCACTCACGTGATCTTACCTTCTGGAAGCAACCACACATTTAGCGTACAACCCTCTATAGGATTTCTGAGAGTAACATATACACCTTCTGGTTCATCAAAGAAATATTTGCAGCATTATTCACACACAGGCGAACTCCTACAAACTGTTTTCCCGGGTGACGGAGCCAGAGTTGTATATCGTTATTTCACTACAAACAAAGTTTCTGAAGTTATTCACGGTGACGGACAAACTCAAATACATTATTCGGAAAACAGTGGTCTTCCATCAGAAATTTTACATGTTGATCGTGACGTAGATTATCGTTGGGAATTTACTTACATAGGAGGACTACTGACAGAAGAAAGATTAGATTATGGAGCGAAAACCGGTCTCAGCAATGCAAAAATAATTTATGAGTATGACAGTAACTATAGAATAACTTCTGTGCAAGGACGCATTGGCGGTCAAACATTAATACCGTATCATATTGTATACAACAGCAAAACCGGTGCTCCAGAAATATTAGGTCAATTTACTGTTTCTAAACAAAGATGGAACGAGACGTCAGTGTATGACGGGATAGCGATGTTCTCACGAGTTTTAAATGACCAATTCTTAGAAAAGGAAGTATCTGTTAATATTCATAGAATGGAAGTGTTCAGAATGGAATTTTCATATGATAGACATGGACGAATTTCTCAAACGCGTACTCACACTAGAAACGTAGGAGTTAATACATACACCAACGTTAAGAACTATACATGGGACTGTGATGGTCAACTAACTGGAGTTGAAGCCCAGGAACCTTGGGGATTCAGATACGATGATAATGGAAATATGTTATCTTTGACGTACAGAGGAAACACTATCCCTATGGAATACAACGACATGGACCGTATTATCAAATTCGGCGAGGGACAATACAGATATGACAGTCGTGGCCTCGTATCTCAAAACGCCAGGGAGGAACGCTTCCAATACAATTCAAAGGGTTTGTTGATTAGGGCAACGAAGCGAGGAAGATTTGATGTTCGATATTACTATGATCATTTGGAT
>Lep35
ATGTCGTTCTGCAGAATTACGGGCCGCAGTAGAGGGCTGCCGAAGCCCAACTACTTTCCTCTTCTCGCACCGATTTCCCCTGCCGATGCGAAGCGCTGCTGCAGGATCACCGGCAAGTCTTACGGGCTGCCTTCACATCATTACATTCCAGTACTACTCACGGCTCGCTCTACGAAGGCTAAATGTAAAATTACGAATATATCCGGTGAACTGGGACCGCATCATTATTCGCCGGAAATTAATTATGGAAACAGAAAACACGAGATGCTGCCGGACTACAGATATATTTTCCCTGTTCTAGACGGTTCGACTGAAGCACAGAAAGGATTGATAGAGTTGCTGTTAGGGAAACAAGTTACGGAAGACAAACGTTATGTTTACACAGTGCAGGAAAGAAGATGTAGTCTAGTGTTTTCTGCTCAGATGGAAGCGGCGGTTCGCGACGGCGACGTTAGGGACGTTATGCTTGCCAAAGATTCGGACACTGTACTTATCAAGACTAAACAGGGTCGCAGCGTTTCAATGGACTTTAAAGATTTTACCGAAGACGTGGAGATGTTCGAAGGTGAGGGACCAAATGCAGAAGTACTTAAACAAAGAGAAATGGAAGAATTAGAAGAAAAAAAGAAGAAAAGGAAACGCACAGCTGGATTATCGTCTATGAAGAAAATTTTTGAAAATAAAGAAAAACTGGCTGATGTTCAAGAATTAGAAGAAGAAAAACAGCGCCAAGATCGAAAAGCGAAAAAAGCCAAGATGGAGGAATTCAAGCATGAGAAACACGACGTGAAATGCTTCACTTACGACAACTTTGATTTGAATCATATGCGCTCAAAATCGAGCATTGTGACGTGTTCTGGAGAATGGAGAAATCAGTTACACCCTCTAGGAGAGTCTTGGAGTTGGGATGAATTTGAAAAAGATATTATTGATGAGAATTTTATACCGAAAGTAACACAACTACCGACGCCCTTAAAGATAGCGCCATATCATTGTGAAGCAGAGATATATGAAGTTAACAAAAATATTAGCGATGTGTCAGTTTCTTTAGAGAGTGTGCCATGCGTTAACCCCCTTAAGCCAGTGAAAGCTCGACCTGAACAGACAGTGTTGAGTGGAATTAAAGAGCTATCAAGTGAAAAGTTGATAGAAACGGCTAATGTTGCTGAAAGATTAATCGAAAACGGAAAAACTGATCTGCTCCCGACCATCGATTGTTTGCCGGAGGTGGTCAAGAATATTAAAAAGGGTAAAAGAAATAAAATAGCTGCAATTTCTGGTCTTACGTTAGACATAAACAAAGCCAAGAAATTTGTTCCTGGACAAATGCTGAATACACCCCAAGGTACTGTTTTTGTGCCGGGACAGACTATTGAGACGCCAGATGGCCCAATATTTGTGCCCGGTCTAAGTGTCAACACGCCTGCCGGACCGGCTCTTATACCAGGTCACATAGTTATGAACGAAAACAACAATGAGCCTTTATTTCTTGCTGGCCAAAATTTAATGACAGCAAATGGTGAAGAGTTTGTTTGCGGTCAAACAATCAAAACCAAGAATGAAACTTATCGGTTCCTTGAAGGTCAAACAGTGCTTTCTGAAGAAGGACTGAAATTCGTACCCGGAAAAACTATTAGCACAGGATCCGAAGAAGTTTTTGTTCCTGGTCAGGCGATTATGACACCGGACGGCGTTCAATTTATTCCCGGTCAAACAATAACAGAAGACACAGAAATCACTTTTACGCCGGGGCAAAATGCGAAAATTAACAATGAGTGGCAGTTCGTTCCCGGGCAAGTACTACAGCAAGACGACGAGTTACACTTTGTTCCTGGTGCCACGATAGCAACACCGAATGGCTTGAAATTTGTTCCCGGTCAAACAATTACTGTCAACGGAGAAAGTTGCTTTGTCCCCGGTATTTCTAAAACTACCAGTGATTCTTCTCTTCAGTTTGTTCCCGGAACAACGTTAGAAACTATTGATGGGCCGAAATTTGTTGAAGGTCAAGTCGTCATTACGAACCACGGGGAAAAATTTGTACCAGGGAAAACTATTGTGCAGGCTGATGGTCACGTAGAGTTTTCTGTTGCCAAATCTGTTGAAGACATAACGTTTACAGAAAGTACACCTACTGGTTTACCAATAGATATCAAAACCTGTTCATTATCAGAAGAATCCCTTTACGTATTCGGGCATATGATACAAACAACTAAGGGCATAGAGTTCTATCCTGGCCCTAGGATCCCGAAAGTGGAAGGTAAAGTTGTGCCTGGAAGACTGGTGAAAAATGATTTAAATCAATCCCGCTTTGTACCTGGTACTATGGTGGAAGGCATTTTCGTACCTGGGCAAATCGTGTTTACTGAAAACGGAGAGCAGTTTGTACCGGGTCAAGTTGTTGATACGGCAGATGGACCAAAATTTGTACCGGGTCAAGTTGTGAATACTAAATCGGGACCAAAGTTCGTTCCCGGTCAGACTATACATACCATCGATGGTCCTCGCTTCGTTCCTGGACAGATTATAGAAACGAAGGCTGGTCCAACATTCATACCTGGTCAAGTAATATCTACAGATGAAGGCTCTAGATTCGTTCCCGGTCAAGTTGTAGATACCGAAGAAGGGCCCAGATTTGTTCCTGGAAGAGTGGTAGAAACTGATGATAATGGAGTCACTTTCGTTCCTGGTCAAATCGTTCAAACACCTGAAGGACTTAAATTCGTAGCCCCCGATCTAACCGAAGGTGAAGAAGGCTTGGAATTTTCAGTGCAAAGTTTCGTTGTCACCCCTGAAGAGCTCAAATTACTCAAAGTAAAAACTAATCCTAATGACACAACGTCTACGAAAGGCGAGCTGACTATCGACACTAAAATGTTAAGGCAGCTCTCAGAAGCAGGTATGTCAATCGGTAGACAGGTTCCAGCCGATTTACCATCAATCAGTGTTATATTAAATCAAACTAAAAACGTAGAAGCCTTGAAGGCATTCGTGACAGACTTCGGTTTAAAAGACGAAGTTGCGAACCAATTGATGGATGTTATTTCATCGATTATTGAAATGAGTGCTCATATAAAGTCTGAAATGCACGACAGTGATAGAAGTGACTCCTCAGCATCATCTGAAATCAAGAAAATCAGAGGAACCAAAAAGCGTATGGATATTCAGGAAAGCGTTGGTTTCATTGGAGGTAATGGACAGTCTGCACATCAAGAACGAGTGAAAAATTCAATTGCTGCCGCAGTTTTGGCAGCCCTGGTAACTGCTGAACAATTTGAAGAAATAAACAATAATAATAGTAAAGAGAAATATCAAATGATTTTGAAATCGATTGACACAATTCTAGGAAAGGCTCTTGATGAAGATTTTGTATCGGCTATGTACGCGATACTTCAAAAAGAGGAAGATAAAGAAATGCTCTGTGATGAAATTCTTGATAATACGTCGGAATCTAAAGTAGAATTAATAAAATTGGCCGTAAATAATGCTTTAAACAAACATTCCATCAATGAAGATGAAATTATTGAAAAATTTGGAGAATTTCTTGGTGCCGAGAACGAAGTATTAGGCCCGGCATTCAAAAATATTTCTAAATGCGACACGAAACTTCTACAACACATACTTGGACGTATTTCTGAGTCAATATATTTCGTAAACACCGACCATGAAGCCACTGAAACGTTGCAAAAAGCGATCGTGTCAGCGGTCCAAGATTCGAGCAGTCAAGAAATAAAAATATTACTAAACGAGAAGTGTGAACAAGAAAACGTGAAGGAATTAATCGCACAGTCAGTCGGGCTCGCTAAACTACTCGGAATGAGAGACATCGCCACAAAACTAATGGCTATTGTGAACAGTGAAGAGGACTTGTCTAAAATAGCATCCGACGATACAAGCCTTAGCATATTAAAACGTTTAATTGTTATGAGGAAGCTCGCGGAAAAATCTCCCAGCTTGCTTTCTGCTTTACGTAAGTTGGAAACCAATCCAGAGTTGGCTCGCACGGACCCTAATCTTAGGGACTTGGTGCGAGAAAGCGCCGCGCTGATGATCATTCCAGAAGAACCACCTCTCATGTCATCACAAGACGTCCCGTTGAGTCTACTTCAGCCTGAAAATAGTCTCGCCATGGAAGACTTTTTGTTCCAGCGTAAGAAGAAAGTCTCTGGGGCTCTGTTGATCATGAAAAAAGGATTGCAAGCTGTGGTTCCTAGAGAAGCCAGTCGCGCGGTTTTAACCGGACAAGTGGCGTACACAGTTCTAGATGAAAATGGAATTCAACATTTCGAACCCCTACACGTATTCTCAGCTTTAAACTTAAGTCAGCCCTCGGCTCATCGCTTCTCAATGTACAGCTGTCCTATTGTGGACAACCAAGATGAAGATCTGGAAACTTTTAACGGCTATTGCAATATCAGTAATAGTCAGATCATAACGAGAATGAGCGGTTGGGGCAGGAAATACAGCGGGGTTTTACTAGATAGGGAGAATACTAGGAGTAGGATGAGCAGCTTGGAAAATACA
>Lep36
TATGGCAACCGTGGTCACAACTTGCCGTGTACTCACAGTTCCACTGGCAGATGTTTCATGACTTCGCAGAACCATGGCTACGCCGTCGATACCGATTCTTTGCCTGAAGGATGGAAAGTTTTGTTCACCAATGAAAATGATAAGACTAACGAAGGAATCATTCACAAGTCTGCGCCTTATTTCAGCGTTCAATTTCATCCTGAACACACTGCGGGCCCTACGGATTTAGAGTTTTTGTTTGACATTTTTGTTGATGCAGTTAAAAGTTATAAAAATAACGTAAATTGTGTTATAGATGAAATGATAAATGAAAAATTGAAATTTATTCCAACAATTCACGATAGACCGAAAAAAGTATTAATCCTAGGCTCCGGAGGCTTATCAATAGGACAAGCCGGAGAGTTCGATTATTCAGGTTCGCAAGGCGTGAAGGCTATGCAAGAAGAAAAAATTCTAACAGTTCTTATAAATCCTAACATTGCCACTGTACAAACTTCTAAAGGTTTGGCGGATAAAGTTTACTTTTTACCTATAACTCCTGAATATGTAGAACAAGTCATAAAAGCAGAAAGACCAACGGGGATTTTGCTCACTTTTGGCGGACAAACTGCACTAAATTGCGGAGTGGAACTACAAAAATCTAAAATATTTGAAAAATATAATGTCAGCGTTTTAGGCACACCCATTCAGTCGATAGTTGATACTGAAGATAGGAAGATATTTGCAGAGAAAATCAATGCGATAGGAGAAAAAGTGGCACCAAGTGCAGCAGTAACATCAGTCGAAGAAGCACTCGAAGCAGCTCTGCAAATCGGGTATCCGGTGATGGCTCGCTCAGCCTTTTCCTTGGGAGGATTAGGCTCTGGTTTTGCGAACAATGAAGATGAACTCAAAACATTAGCTCACCAAGCTCTTTCACATTCCGATCAACTCGTTATTGACAAATCTTTGAAGGGGTGGAAAGAAGTTGAATACGAAGTCGTAAGAGACGCTTATGATAACTGCATAACTGTTTGTAATATGGAAAACGTTGACCCATTAGGTATACACACTGGAGAATCTATAGTAGTAGCGCCAAGTCAAACTTTGTCTAATAGAGAGTATTATATGCTTCGAAATACGGCTATAAAAGTTATACGACATTTTGGTATAGTCGGCGAATGTAATATACAATACGCTTTAAACCCGAATTCTGAAGAATTTTACATTATTGAAGTAAATGCAAGACTTTCGAGGAGCTCAGCATTAGCCAGTAAAGCAACAGGTTATCCATTAGCATATGTGGCTGCAAAATTAGCTCTCGGAATATCCTTGCCTGTTATCAAAAATTCGGTTACTGGAGTAACCACAGCCTGTTTTGAACCAAGTTTGGACTACTGTGTTGTTAAAATCCCAAGATGGGACCTCGCCAAATTTAACAAAGTGAGTACGAAAATTGGAAGCTCTATGAAAAGTGTTGGGGAAGTCATGTCTATCGGCAGGACTTTCGAAGAAGCATTCCAAAAAGCTTTGCGGATGGTTGACGAGAATGTAAATGGTTTTGATCCGAACATCAAAAAAGTAAACGAAAATGAGTTAAAGGAACCAACAGATAAACGTATGTTTGTGTTGGCTGCAGCCTTAAAGAACGGATTTAGTGTTGAAAAGTTGTATGAGTTGACTAAAATAGACAAATGGTTCTTAGAAAAGTTTAAGAACATTATTGACTATTACAAAACTCTTGAAAAATTAGATTCTGGAACAATTACATCTGACATTTTAAAGCAAGCTAAAAAAATGGGATTCTCTGATAAACAAATTGCTTCTGCAATAAAGAGTACTGAAGTAGCGATCCGTAAATTAAGAGAAGAATTCAAAATAACACCATTTGTTAAACAAATAGATACAGTTGCTGCGGAGTGGCCAGCTACTACCAACTATTTGTATTTAACCTACAATGGAAGCACACATGACATTGAATTTCCGGGAGAATTCGTTATGGTTTTAGGTTCAGGGGTGTATAGAATAGGAAGTTCGGTAGAGTTCGATTGGTGTGCCGTAGGATGTCTCAGGGAATTAAGAAATCAAGGTAAAAAAACAATAATGATAAATTACAATCCTGAAACAGTTAGTACTGATTATGACATGAGCGATCGTCTCTATTTTGAGGAAATATCATTTGAAGTTGTAATGGATATTTATGATATTGAAAGACCTAGTGGTGTAATATTGTCTATGGGGGGACAGCTACCAAATAATATTGCTATGGACCTTCATAGGCAACAAGCAAAAATATTAGGTACATCGCCGGACATGATTGATGGCGCTGAAAACAGGTTTAAATTTTCGAGAATGTTAGACCGGAAAGGTATTATGCAACCAAGGTGGAAAGAACTTACGGATTTAGAATCGGCTATTGGATTTTGTGAGGAAGTGGGATACCCATGCTTAGTGCGTCCATCGTACGTTTTAAGCGGTGCTGCAATGAATGTGGCTAATTCTCATCAAGAGTTAGAAACATATTTGAAATCTGCAAGTCAGTTAAGTAAAGAACATCCAGTAGTAATTTCTAAATTCATTATGGATGCAAAAGAAATAGACGTAGACGTTGTAGCAGCTGATGGAATAATTTATTGCATGGCTGTTTCCGAACATGTTGAAAACGCCGGTGTGCACTCTGGAGACGCAACCCTAGTAACCCCGCCACAGGATATTAACAACGAAACTTTAGAAAAGATAAAAGAAATATCTGGAATCATAGCTGAAACTTTAGACGTAACTGGTCCATTTAATATGCAACTGATAGCAAAAGATAATGACCTAAAAGTTATCGAATGCAACGTTAGGGTATCGAGATCTTTTCCATTTGTGTCTAAAACATTAGATCATGATTTTGTGGCAATGGCCACTAAAATTATTCTGGGACTACCAGTTGAACCGGCTAATGTGATGGCGGGATGTGGAAAGGTTGGAGTAAAAGTTCCACAATTTTCATTTTCAAGACTGGCCGGTGCAGACGTTACATTAGGTGTGGAAATGGCATCTACTGGAGAAGTTGCATGTTTTGGAGAAAATCGATACGAGGCATACTTAAAATCGTTAATGAGTACAGGCTTCAGGATTCCAAAAAAAGCTATTTTATTGTCTATAGGAACATTCAAG
>Lep37
GAGCACACCTATTTAGCACCTAGGTCTTTGGTGGAAGTGTTGACACGATTCCAAGTTGATGAACTGCATTTCACACTAACCGAGGGGCAGTGGAGGCATAATCATTGGGGTTATCCTGTGCTTGATGCAGCTCCTGGAGCAGAACTATACGCTTGGTTTTCCTCAGATGTGGAAAATGTTGATACACAATGGAAAAAATTAAGTTCCACCCTTGCAGGACTGTTCTGTGCATCTTTAAATTTTATTGAAGATTTCAACACTATAACACCTCAAATGGCATTACAACCGACCGGTGCTATACCACAAAATCCTAATATAACATCACAGTTACGCTATGCTTCTCTGCCTAGAGAAATTGTATGCACAGAAAACTTAACACCATGGAAGAAACTTCTTCCTTGTGAATCTAGTAGAGGGCTTTCAGCATTGTTAAACTCAAGAATGATACACAATACCAATTATCATTCTATTGGAGTTCATACAAGAAAAGTGTGTTCATCTAGTGATTGTTCAGTAGTGAGCCTAGAGATAAAGCAAACGGTAGCTTTGGTTTATGATTCTAAGATTATTCGAACCACTGATTGGTCTTTTACTAAATTATTTGGCCAAGGGTTGCCTGGTGGATGCCCTCTTGCATCAAGTAGCAAAGTGTATGTAGATATCACCACCAATGATACCCAGCCATTCCTTCTATCTCCAGAGCCAGAAAAGGTTCTACTGTCACAGCGAGGAGGCAGTGAAACAAAACTTGCTCTGTACACAATTAAACCTGAAAACAAAATGACTACTATTGGAGCCAAATATATCAGTAAGAAAGATTTGGTTCTTATGAAACTGCCCCCACTTTATTTCAATCGTTATGTATTAGGTTATGGAAAGGAATTTGGAGGTATTGTGACTGAACTGACCAATACTTTTTGGTCCTCCATTGATGTTGTTGTATTGCAGAATGCGCCTTGGTGGTTGCCTATTCAATTAAGCTCTTTAAGAATCAACGGGGAAGCGTCAAGTGAGATGGTGTTAGCTAGGCATTATTCACCTGGGCGTAGCAGACAAAAACCTTATCACTTGGAGTTACTGCTGAGGCTACCACCTAAGTCAGCAACTAAGATAACTATTGATTTTGAATTCGTATTCTTAAAATGGCAAGAGTATCCACCAGATGCTAATCATGGCTTTTATGTTGGGTCAGCAATAATAACTGCTAATTTACCAACAGCAAGAAATTATACTAGTTTACCAGGGACTGCAAGCTTATTTGAATCTTCAATTAATGCATCAAAACCA
>Lep38
ATGGGTACCACGATGCGTAAGAAAACTCAAGTGTCGTTTGTTATTCGTGACGAAGAAGAAAGGAAGCATAAAAACGGTGTAAGCTCATTGCAGCTCGATCCCGTCCAGGGTAGGCTATATTCAGCCGGCAGAGATGGAATTATTAGGGTATGGAACACTGCGACAGGCGTACAAGATAGATACATTCAAAGTATGGAACACCACACCGATTGGGTTAACGATATAGTGCTGTGCTGCGGCGGAAAAAATCTTATTAGTGCATCTTCTGATACAACCGTAAAGGTATGGAACGCCCCCAAGGGCTTTTGCATGTCGACTTTACGAACTCACAAAGACTACGTACGGACTCTAGCATACGCTAAAGATAAGGAACAGGTGGCTAGTGCTGGCTTAGACCGAGCTATATTCCTGTGGGACGTGAACACTTTGACTGCATTAACTGCCAGTAATAACACAGTTACGACGTCAAGTCTCGTCGGCAACAAAGAATCAATATACAGCTTAGCCATGAATCCACCAGGCACAGTTCTTGTTAGTGGTTCTACAGAGAAAGTCCTCAGGGTTTGGGACCCTCGTAATTGCTCTAGACTTATGAAGTTGAAAGGGCATTGTGATAATGTTAAAGCACTGGTCGTAAGCCGAGATGGAACTCAATGTGTCTCAGGAAGTTCGGACGGCACAATAAAATTGTGGTCTGTGTCACAGCAAAGGTGTGTTTCGACAATCCGAGTCCATTCAGAGGCGGTATGGGCATTAATAGCTACCGATACCTTTTCTCATGTCATATCTGGAGGCCGCGATCGCCTAGTCATTATAACGGAATTACGGAATCCAGAAAACTTTATGATTGTCTGTGAGGAGACAAGTCCCATTCTCAAATTATGCTTTACAGCTGACCAGCAAGGAATATGGGTGTCGACGTCTGATTCAGATGTTCGTTGCTGGAAACTACCGCCATTATCAACATTGACTTCAGAGACATACGACCAGAACAGTTACAACACTAATAATGTCTATCAAAGAATGCCATTACATAACATTCCTGGTGGACCTGCAATAAGGCATTTCACAGTATTGAATGATAAAAGACATGTCATAACAAAAGACTCCGCTAATAATATAGCTTTATTTGATGTTTTGAAAGCGTGTAAACTTGAGGACTTGGGTCAAGTAGACTATGAGGAAGAAGTGAAGAAAAGGTTTAAGATGGTGTATGTACCAAATTGGTTTAATGTTGACTTGAAGACTGGAATGCTGACGATACATCTGGGTCAGGATGAAACAGATTGCCTGAGCGCTTGGGTCAGTGCCAAAGAAGCTGGATTGACTATA
>Lep39
ATGAGGTTGTTTCTACTACTGGTGGGATTGACGACGGTAATCGCGGATGACCTACCGCCGACTTGCATCAGACCAGTTTACTGCAACAGTACGCTGCTTCATTACGTTCAAATGGCCAGACTCTACCCCGATTCTAAAACTTTCGTCGATTTTCAAATGCGTAAAGACGAGAACGCAACACTGTCCGCCTTCCAAGAGCTGTTGGACCGCACGAATCATAATCCAACGAAAGAAGACCTGCAGGAATTTGTCGTTGACTTTTTTGATGAAACCAGCGAACTTGAAGAATGGAAACCGGATGACCATAAAGAAAACCCGCCTTTCCTCGCCAAAATTCGTGATGAAGGTTTCCGGGAATTCGCTAAAGCTTTAAATGATATTTGGCCAACTTTAGCCAGACGCGTTAAGCCCTCGGTCCTTGAAAAACCCGAACAATCGAGTCTCGTGCCTATGACACATGGCTTCATCGTTCCTGGAGGTCGATTTAAAGAAATCTACTATTGGGACGCATATTGGATTATCGAAGGTCTTCTAATCACTGACATGACCGAAACTGCAAAAGGAATGATCGAAAACCTAATCGAGCTTCTGTATAAATTTGGCCACATTCCCAATGGAAGCAGATGGTATTACCAAGAACGTAGCCAGCCTCCTTTATTGGCGGCCATGATAAAGCTTTATTACGAAAAGACTAAGGACATCGAATTCATCAGAAAGTATATTAGTGCTTTAGAAAAGGAATTAGAATATTGGCTGGACACTCATCTTATCGCTTTCAACAAGAACGACAGAGTTTACACTCTCCTGAGGTATTATATTCCAAGCGCTGGTCCTCGACCGGAGTCCTATTACGAAGATTACGAATTGGCTCAGAAATTAAACAAGACTACTGATCCTAATGATATTTACGCCGATTTAAAAAGCGCCGCTGAGAGCGGGTGGGACTTTTCTACGCGCTGGTTTATTTCAGAAAGCGGCGACAACAGTGGTAATCTAACCAATTTAAACACAAAGAACGTTATCCCCGTAGACTTGAATGCTATTTTCGCCGGAGCGTTACAGATTACGGCGAACTTCCAAGCTATATTAAAGAATCCTCGGAGAGCGGCTCACTGGGGCTACATGGCCGAACAATGGAGAAGTTCTATAGAGCAAGCGTTATGGGATGAAGAAGACGGAGTCTGGCACGACTACGACATATTGAATAATAAGCCACGTAGATATTTTTACACTAGCAACCTAGCTCCCCTGTGGATGAACGCAGTCGAAAAACCATTTCTAGCTAAGCATGGCGCTAGAGTCCTGGAGTACCTTCACGAATCGCAAGCGCTCGAGTACCCCGGAGGTGTCCCGGTGTCTCTAGTCAACAGTGGAGAACAATGGGACTTCCCTAACGCTTGGCCTCCAGAAGTCAGCATTGTCGTTACGGCTATCCAAAACATTGGTTCCGAGGAGAGTAGTAAATTGGCAAAAGAACTCGCCCAGGTCTGGGTGAGAGCTTGTAAATCAGGATTTACCGAAAAGAAACAGATGTTTGAGAAGTACGATGCGTTGAACGCTGGTAAATACGGCGGCGGCGGTGAATACACGGTTCAAGATGGATTCGGATGGTCGAACGGCGTTGTCCTGGAGTTCTTAGATAGGTACGGAGCTGTACTGACTTCGGTGGACTCTGTAGATGCTAGTGCAAATAACGGTCAGTCAAACGAAGAATCTGAGACGGATTCTAAGGAAAAA
>Lep40
GCCACTCGTGTTTCTTACCGCTACCACATGGCGCTCTCACCGCTGGACGGGACGCTTTACATCTCCGATCCTGAATCACACCAGATCATCAAGGTCCACAACACCGAAGACTTCAGCGATCCAGAACATAACTGGGAAACCGTAGTCGGGTCTGGTGAAAGGTGCCTTCCTGGGGATGAAGCTCACTGCGGAGACGGTGCATTGGCTAGGGACGCCAAGCTCGCTTACCCCAAAGGCGTGGCCGTTTCAGTGGACAACGTCGTTTACTTCGCAGATGGCACCAACATCCGTATGGTAGACCGCGACGGAATCATCACAACTGTAATCGGAAACCACATGCATAGGGCGCACTGGAAACCGATCCCTTGTGAGGGGACTCTGAGTGTTGAAGAAGTTCACTTGCGCTGGCCAACGGAACTAGCCATCAATCCTTTAGACAACAGCTTGCACATAATAGATGACCACATGATATTGCAAATGGCACCTGATGGGAGAGTCAAAGTGATCGCTGGACGACCGTTGCACTGTCCCGCACCAGTAAGCGGGTACGACATGGAACTGGCTACATACGCCACATTGGTGATGCCTCAAAGCATAGCATTCGGAGCGGCAGGGGATTTGTACGTCGCAGAAAGTGACTCCCAGAGAATCAACAGAGTTAGACTTATCACCACTGATGGCAAAATATCTTTGTACGCCGGAGCCGAGTCTAAATGTAATTGCTTAGAAAGAGGCTGCGACTGCTTCGAAGCCGATCATTTCTTAGCGTCCAATTCAAAATTCAATACTATCTCAGCTGTGGTTGTCAGTCCGGATGGTATTGTCCACATTGCCGATCAGGCCAATTACAGGATTCGGTCAGTGATGGCGAGTATTCCTGATGCTAGCGGAACAAGAGAATACGAAATATACTCACCGGATACGCAAGAAATATACATATTTAACAGATTCGGTCAGCACGTGATGACCAAAAACATTCTGACGGGAGAAGACAACTACGTATTCACGTATACCGTAAACACGAGGAACGGTAAGCTGAGTACTGTCACGGACGCCGCCGGGAACAAAGTGTTCTTGCTTCGAGATTATTCCAGCCTCGTTAATTCGATCGAAAATACGAAAGGTCAAAAATGCAGACTCAAAATGTCCCGGATGAAAATGCTCCAAGAACTCCGCACCCCGGATAACTTTAATGTTACATTCGACTATCATCGCACAACCGGGCTTCTCAAATCCAAATACGACAGCACTGGACGCAGCTACATCTACAACTACGATGAGTTCGGTAGACTGACGTCGGCTGTGACGCCGACCGGTAGAATCATAAACCTGACCTTCGATCTCGGACTCAAAGGCGCGATTGTTCGTGTGAGTGAAAATAACAGAAAACCAGTCTCCATATTAATCAAGGGATCCTCTGTGAATACCAAAATCGGGGAAGCAGAAAAGAAAACGATAATTTCAACTGACGGTAGCATTTCTTCCAGCATGCCTTGGGGACATGTTATCTCAACTGATACTGTTCCTTACACAATTTTAGCTGAAATCGACCCAATATTAGGAGAGAGCTATCCAGTACCGGCTAAACAAAGGACTGAAGTCGGCGGCGACTTGGCTAACCGATTCGAATGGCGCTACTTCTTGCGAAGACTGATGTCAAGCAAAGGAAAGAGCAGCAAGGCCGTCGCTCAGATTGGCCGTAAGCTGAGAGTGAACGGTGAGAACCTACTCACGCTTGAGTACGACAGAGATACCTCTACAGTCGCAGTTTTCATGGACGATAAGTACGAACTCCTGAATGTGACTTACGACCGAACCGCCAGACCAGTTAAATGGGGCCCAAGAAGTGGCATATTCTCTGAAGTGGAATTAGAATACGATAGATTCAATAGATTAACCCGTTGGAGCTGGGGCGATTTGAACGAAACCTATGGATTTGATAGAGCGGGAAGATTACACGAGATAAGATATGGCGATGGTTCTTCATTGGCTTACTCATTTAGAGATATGTTCACTAGTCTTCCGTTGAAAGTCACCACACCAAGAGGAAGCGATTACCTTTTGGATTACGATGATTCTGGCGCACTGCAAAATCTCACCACTCCACGGGGCCATATTCACACTTTCGCTCTCATGACATCACTCGGCTATTTCAAGTACCAGTATTTCTCTCCGATGAACAGGCACCCATACGAAATATTTTACAATGATGACGGACATATCCTCTCGAAGATATTCCCTCATCAATCCGGGAAAATCCTTTACGTATACGACGGCACCGGTAAACTGGAAACCGTCCTAGCTGGAGCCTCCGCTATTCGCTACGTGTACCACGACAATACGCACCTAGTCAAAAACGTCGAGATCTCCGATCCAGATTACGACTTGAAACAAGATTACAAATACCACGCAGGAATACTGAAAGACGCGAAAATGAAATTCAATTCAAAAAGCGGCCTCAATAACGCACACTTCAAGTATCAATACGATGGTAACGCTAGGCTTTCCACAATTGATGTCAACATCAATAGCAAGGAAATGCCGCAGCTGAGGCTGAAATACAATCAAAACCTCGGCAGCCTTGAGGCGGTCAGCGACCTGAGGATCTACAGGAACACGTTCAATCGCACCGTCATGCAAGACACCAGTAAACAGTTCTTCACTATTACCGACTACGATGACCACGGCAGAATAAAAACATTTTTAATTAACATCAAAGCTTTTGACGTCTTCCGCTTAGAACTAGAATACGACGCGAGAAATCGAATCAAAACGAAGAAGCTCATGATCGGCGACACCGCCTTCAGCGAACGAATAAGCTACAACTACGACGGGCATCTGATGGAAGTGGTCGGCTCGGAGGACGACCTTAAATACAACTACGACGAGAACGGCAACGTCATTGGCATTATCGAGCACGGCGAGAAACGTTATCTCGGCTACGACATCGGCGACCGAGTCGTTCAGTACGGCGACGTCGAGTTCAGCAGCTACGACGGCCGCGGCTTCGTCGTGAGGCGCGGGGAGCAGAAGTACCGATATAACTCGCGAGGCCAGTTCGTACACGCGTTCGAGAGAGACAAGTTCCAAACGTGGTACTACTACGACGACAGGAGCCGGCTAGTCGCGTGGAAGGACGACAAAAACAACATAACGCAGTTCTTCTACGCCAACCCCCAAACGCCCACCCTGATTACGCACATGCACCATCCTAAAACGGAAAAGACCGTCAGACTACTGTACGATCAGAGAGACTTCCTAACGTGCATCGAAACAGAAGAACAAAGGTTCTACGTAGCTACAGACCACAATGGATCGCCTCTAGCCGTGTTTGATGTAAAGGGCGATATTGTAAAAGAAATAAAGCGGAGTCCGTTCGGAAAGATCATCAAGGACTCCAACCCTAGTTTCTACGTACCTGTAGATTTCCACGGCGGCATATTTGACTATAACACCAACTTGATATATTTGGAGAACAGACTTTACGATCCCGTAGTGGGACAGTGGATGACGCCCAGCTGGGAACACCTGGCCACGAAACTGAGTCTCCCAACAGACATATTCATATATAGATTCAAGAACAACGATCCAATCAACAAACAGCAGAACGTTCCGTACATGACCAGCCTGAATAGCTGGCTGCAACTCTACGGGTACGATCTCAATAAAATGATGGGATCTAAATACATCAACGATATGATATTCCAGCCGATGACGTCAGTGACTGCGGCGCAATTGGCACCCGATTTCGGTGTGATGTCCGGACTACAATGTATCATTGAAAAG
>Lep41
AGTCAAAGCATCGACTTGAATGGATATAGTCTGTATCAGCAAATGCGATCGGCTCCAATAGACATGTACGTTACCAGAATGAGGGTACGTCTCCCGCAAAACAGTAATTGGGTGCGCGTGGAAAAGTGCTATTTCGACCCTAGGAACGTCTCTCTAGACACAATGCTACTATTCCACGATTTGACTATTAGTGGAAACGTGGATTTGTATGACGCCAGCGAATTAGACAGAAATATACCGTCAACTCAAAGAAATCGGAGACACTACGCAGAAGCCAGATCGTACGACCCGTATCCGGTTGACGGGTATCAAAGGCGCGGGAAAGGCTGCAATATGATTCTGCGACTCAGAAAGGCCGGAATAGGATTCCATACGAGACCGTTAAATCAACAACCGGGAAAATTCAACGTGAAAACCGATTCTGAATTTGTAGAACCAGGCTTCATAAGTGTCTACGCGTATGGTTGCGAAAAATATATAAACAGAAACTCCGTACGTAATAAAGACGAACTGCCCTTGAAGCGGAAAAGGAGATCGGACGAGTTCATTTTCGACCCACGATTCGACGATGCGTTTTCGCATGGAATGGACAGTCGATCTTCAGAAAACAATCGGGATATTTTTTACGAACCGCGCACCAGCAGGGCTGATTACGAAAGAAGTAAACTGTTCAGGCCTGATGATGATTTGGATGAAGTGGAAGATATCTCTAGGGAAATGGAGGACATTTTCACGAAAGGAATAAGAACGCTGCTGACAACATACATGAAGAAGGAACTGCAACCAGCTATTAAAGATACTTTAATGAGGAATATGGGTTATGTAATATCTTACGGA
>Lep42
GAACAGTACATCTTCAACGTTTTCGAGGTGATAGTGAGCACATTAGAAACTAAGCTACAAAGAATAGAGAATCTAGATAAAGCAGTGGAACATCTCATGAGACGAGTTGAAGCTTTAGATTCGAGAGTTAATGACAACATTCTGAAAACTGATGCAATAATATCAAAATTAGGAAATCTTGATTTGAAACTATTTAGTCATATCGGACAGGAACAAGAGGAAGGATTCACAGAAAATACTACTAACAAACGCAACGAAAAGAAAATAAGCGACGCTCAGCTGCTTGACCGGAAACTAGAATCACTGGATCAAAAAGTTTCTGACATAGATACCAAGCTCGTCGGACTCAAAAATCAAATAGATAACAACTTCTTACCCGTCGATGATATCAACGCAGAGGCAAGTGAAAGAAAACCGATAAATTTAAACGTAATCGAAATCGCCAAAGGCCTAAACACAGAAGTTGTGAACGAAATAACCAAGGAAGTCGATCAACTAAGATCATCGGTATCAACTGTTGATCGCAAATTGCAATTCCACATCAACCTCGTTTCTGAAAACTTAGGTAAAGTACTTTATATGATGGCAGATGTGCACGCAGCAATAGTTGAGCCTGAAGCTGCATCGATAAACGTTAACAGCTTATTTAAAAACAGAACAGCGAGTAGCACCCCCTCGCCGGTCACTAAAAGCAGTAAGATCGATACGCTTGTCAATAAAATAATACCGATGATGAGTGTCTCCGAAAAAATGGACGAAGTTTGGGATGTGGTGGTTGGAACGAAGAGCTCTGTTGATGATTTGGTACCGAAATCAGACGAACTACTCACGCAAACCCAACGACAAGAAAGGGCTATAGGACAGATACATAACGATTTGAGAGTTAAAACCAATCTTATAATAGAAAACCTAGACATGGTAGAAAAACGTTTAAAAAAACAAGAAGATGATGTAGCAACCCTAGCTCAACGCCCAGTCCCTGCCGAATTGTTGCTGGATCCGACCATAGACCGACTAGTGGAATACGCACCGAACAGATACAGGGTGGAAGAACCCTCCACTGATCCCACAACGATCACAGTCTCCGCGACGACTATGCCGCCCTTCTCTACAATCAATAAC
>Lep43
ATGGCTTCTACCGGTAGTACACCATTTCCGAAATGGCAATTGGCAATCCTTCTCGGTGCACCTATAGCTATCGGCTTAGGTTACCTTTACCTAAGAAATAGATTAGAAGACCCAGAAAAGAAGAAAGCATCAGAACTTAAAGCAAAAACGACAATATCTTTGGATAATGAAGAAAACACTACTAAGGTATCCGAAAGTGCCATAGAACGCGCCATGAAACTAAAAGGTGCTGGTAACCGGGCTTTTCATGCTGGAGAATATGACAAAGCCATTGCTTTATACAATGAAGCAATTGAAGCATGCCCCCCAGACCGTCCTGTCGATCTTGCTACATTTTACCAAAACCGCTCTGCTTGTTATGAAAAACGAGAAATGTGGGAACAAGTTAAAGAAGATTGCACTTTTGCATTAAAACTTAACGAAAAGTATGTAAAAGCATTTCTGCGTCGATCTCGTGCTGCGGAAAAAAGTGGCGATCTTGTGCTTGCTCTTGAAGATGTAACATCTGCATGTATCCTCGAGAGATTCCAAGTTCAGAGTTCCTTAGTAAATGCTGATCGTATTCTTAAAGCATTAGGCCGACAGCATGCCCGAGAAGCACTTGCTAAACGCAGCCCAGTCATGCCTTCAAAACATTTTATCAAAACATACTTTTCTGCATTCTCAGAGGACCCTATTGCAAAAATAAAAGTGGATGATGAAACTGATGGATTTGCTAAAGCTAGGAAAGCCCTTGACAATTTAGATTATGAATCAATTGTTGATGCTTGTACTGAAGAAATAGATGCAGAAGGAATTTTTAAAAATGAAGCTTTATTGCTGCGTGCAACCTTTTACCTATTGCTAGGTAGACATGAAGAAGCTCAGGCAGATCTTGGAAAAGTTATTGAAAGTGATGCTCCTACAAAAGTCAAAGTCAATGCTTTCATTAAACGAGCTTCACTTTTTACTCAGCTCGAAAATACAGAACGTTGCTTAGAAGATTTTGCTCAGGCCGCACAGCTAGATCCTAACAATTCTGACATTTATCATCACCGAGGACAAGTGTATTTATTATTAGAGAGAATGGATGAGGCAACTGCTGAATTTGCTAAAGCTGTAGAACTTAATCCAGATTTTTCCATTGCCTATATTCAAAAATGTTATGCTGACTATAGACATGCACAGATTAATAAGAATGTTGGTGCTTTGGTTCAAGTCAGAGCAGATTTTGAAAGTGCTTTGGAAAGATTTCCTAGATGTGCTGAAGCTTATATTTTGTATGCACAAGTTTTGTCAGATCAACAAGAGTGGGGTCGAGCTGAAGCATTGTTTGATGCTGCACTTGCTGTAGATCCAAATAATGCTACTCTGTATGTCCATAAGGGACTTGTTCAATTACAAAAGAGCACAGATTTTGATAAAGCTGTTAAATTGATAAATAAAGCAATCGAGATGGATGACAAATGTGACTTTGCCTATGAAACCTTGGGCACCATTGAAGTACAA
>Lep44
ACATTAACAACAAATTATGGTTTCCAAAAGAAAATGTCCAACTCTAGTACACTCTTACAGAAACATTTGACGCAAATCAATGTCGAACCACTTTCTCGGTCCGAGCTATGTGAAATAGTACAGACATTATATCCGAGTTTGAATACAATTTGCTCGAGAATCATCGAGGTATTCATGATGTTCTCCGTAGGAAATCACGACACTTCATTACAGACAACTGAGGTTGTTATTGAAAAAAACTCCAATATAAATTTAATAAGGGGTTCAAGACTTATATCCACAAGAGATTTGATGAAATGGTGTTCCCGAGCTGTCGTAGGTTTTGATGTGTCAAGTCCAGGATCTGCTCTCAAAGTACTGCAAGATGCTCTCGACATATTCACTTGTTCGGTTTCAACACCGGAACATAGGTTGGAGCTAGCAAAAAAAGTCGGAACATGCTTAGGTATTGTTGAAACCAAATCGGAATTTTATTGCAAACACTACAAGCCAAACGTATCGCTACACCCCGCTTGTTTTGAAGTCGGAAGAGCTAAAGTACCACGGCTAGAGAAAAGCTTAGAAACTATTGATTTTGATAATAAGCAAGTGGTCTTTTCATTTACTCGTCAGTCCGCATGCTTATTGGAGAAGATAGCGTGCTGCGTTATGTCTAACGAGCCTGTGTTGCTTGTTGGCGAAACCGGTACAGGGAAAACATCTTCCGTCCAGTACTTGGCTAAGCAGACGGGACATAAGTTAATCGTTATCAATATGAACCAACAGTCGGATTCGGCGGACTTGCTGGGTGGTTATAAGCCGGTCGACTTGAAATACGTCATAAAACCTATCAAAAACGAATTTCAAGAGCTCTTCCGTAATTTTTATAACATACAAAAAAATACCAAGTTTCTGAGTCACGTAGAGACTTGTTATGAAACAGAAAGTTGGACTGCATTGTTGGCACTGATGCAACAGAGTCATAAAGCAGCCGTTAATAGATTAAATGCCGAGAAAAAAGAAATTAAGCTGAAGAGGTGGTTAATGTTTGGCTACAAACTGGCCAAATTGGAACAACAAATCAAAGCCGCTTCTAAATTAACTTTTGCATTTATAGAAGGCTCTCTAGTGAAAGCTATGCAGGAAGGTCATTGGGTGTTACTAGATGAGATAAATTTGGCTTCAGCTGAGATTCTAGAATGCTTAGCTGGACTATTAGAAGACAAGAATGACACTATAGACTTATTAGAAAAAGGTGATAAAGTTCCTATAAAAAGACATGCCGATTTCACATTGTTCGCGTGCATGAATCCAGCCACAGATGTTGGTAAAAAAGATTTACCCGTTGGCCTTAGAAACCGTTTTACCGAATTCTTCATAGATGAGTTAACCGAACGAAATGATTTGATGTTGCTCATAGGGGACTATTTATATCATATGAATCTCACGGGGGCAACTTTGGAAGCAATTTACTCTTTCTATTCTGGTATAAGAAAAGAGGCAAAGTTGAATCTAGTCGACGGCGCA
>Lep45
ATATCAGCCATCCCGAAGATAGTATGCGAGACGATCCACGCGCTGGAACTGCACGATGAGACGCCTTCATGGAAGATCATGGACAACAAGGGGCGCGTCACGGTGGTGCTGCACTGGGACCAGCGGCCTGCTGCCTCGCCGGCCGCGCGCTCTCCTTCCCGCCAGGCCAAGCCTGACCGGCGACCCTCGCTCGTGATCCAAACGTCGTTAGATCGGCCGCCGCCCCCACCCCCGCACATCACCGTCGTGAACCACGACGAGCCGGGCCCCGCCCCGCGCCGCCTGTCGCGCGCGTCCGGCTCCCTCGAGCACGTGCACACGGCCGAGTGTCGCGCCGCCCCCACCTCACCGGCACGTCCGCCCCCCGACGAGTGCGACTTCCATTGCTGCGCGCTGCACGAGGAAGGACGCCGTATCGCTGTGCATAAAAGCGTTGCCACCTCGCCCATCCAAGACGCACAGCCGCGAGCGTCACCCCAAGGACGACCCAAAGGACACGTGCGCTTTTTGGACGCGGAATCTGCTCGAAGAGGAGATCGAGATTCTTCGGAAAGCGAAACCGAAAACACACTCGTCGAGGACGAAGCCGTCACGTCCGAAAAATTTCTCTTGCTCATCGACCAACTCAGCGTAGACCAGAAGCGGCATCTCACCATCAAAGACATCGGCATAATCCTCGAGCGGCTCAGTTCGAAGATCCTGGATGTGGAGAGGCTGGACCGCGAGTCTGAGTCGGACGACTGTTACAACTGGACGATAAAAGCGACAATCAGAGGTGACGCTCTGCGGGAGCTGGGAGTCATATACAACGGCAACTACTATGCGATCAGCGAGCATCCTGGCTACCGG
>Lep46
ATGCTTATTAAAGAATACAGAATACCGCTACCACTCACGGTTGAAGAATACAGAATAGCACAACTTTATATGATTGCAAAGAAAAGTAGGGAAGAAAGCTCTGGTGAAGGAAGTGGTGTAGAAATTTTAGTCAACGAACCATATGAAGATGGGCCAGGTGGCAAAGGTCAGTACACTCAAAAAATATACCATGTTGGTAGCCATTTACCAGGTTGGTTTAAGAGTCTCCTCCCAAAATCTGCATTAACAGTATCTGAGGAAGCTTGGAATGCTTATCCTTACACAAAAACTAGGTACACATGTCCATTTGTTGAAAAATTTTCACTGGAAATTGAAACTTACTATTATGCTGACAATGGCCACCAAGAAAATGTATTTGACCTTTCTGGGAGTGACTTAAAGAACAGAATAGTTGATGTTATTGATGTTGTTAAAGATCAACTGTATGGTACTGATTACATAAAGGAAGAGGATCCAAAATTATTTATTTCACAGAAGTGTAATCGAGGTCCTTTGTCTGATAACTGGTTAGAAGAGTATTGGACAGAGGTACAAGGACAGCCTCAGCCATTAGCTAATGGAAAATCTCTCATGTGTGCCTATAAATTATGTAGAGTAGAATTCAGGTATTGGGGCATGCAAACAAAATTGGAAAAATTTATTCATGATGTTGCATTAAGGAAAACTATGTTGCGAGCTCATAGACAAGCCTGGGCTTGGCAAGATGAATGGCATGGTCTAACAATGGATGATATTAGAGAAATTGAAAGACAGACCCAATTGGCTCTACAGAAAAAAATGTGTGGTGATTCACAGGGTGAGGAACAAGATGTATCAGATGAAAATTCTAAATCCCTTGCAGCTACAATGAGTAGCTTAGAAAAAAATGAAGAATTGACAACCCCTTTGACAAACAAGAAAAATCATAATGAAAAACGCCTTCAAAAACATTTAAGTCCAGAGATTACTCCTCCTTCAGATCGTAAATCAACATCAAAGTCGAATCTCAGATCTTCATCCTCTGGCTCAATAAAAAGTTTGCAGGCTCAAGCTGCAAACTGGCGAATGGAAACACTTGTCAGAGAATCAGAAACAGAAACGGGGTCAGAAGATGAATTTTATGATTGTGAATCTTCTTTTAACAAATGGTCTTCTATGTGCTCTCTTGATGAAGCTGATATTGATATTTCACCCATTCAAGGTGATCTAGGAACTCAAGATAGCATTTTTAATCCTTCTTTCTTAAAACGTGTTACTTCTGAGAGAGGATCTCGGAGAGTAGTAACTTTACAAAGCCACCACAGTGTTGATGGATGTCCTGACACACCAGAACATGGCTCATGCGCTACTACCGTATTGATACTAGTATTTCATGCAGGAAGTGTACTAGACGCAAATGTTGACATGACAGCTAAAAAATCTGATGTTACTACCTTTAAAGGAGCTTTTGAATCAGTAATGCGACAACATTATCCAACTTTAGTTGGACATGTTATTATAAAATTAGTATCTTGTCCTTCCATATGCACTGAATCACTTGGAATATTATCAACATTAAGCCCTTATAGTTTTGATTGTTCTCCATCTACTGTTGAAACACCATCACTAACTAATGATCTTATACCTATTGGTGCTATACCTCTAATAGCCACAACTTGTCCCGAATATCATGAGTCTGTTACAAAAACCATTAACTCAGCTAATGCTGTATTTAACGAGTTTATTAAATCTGAGGATGGAAAAGGTTTCAATGGTCAAGTTTGTATTGTGGGCGATAGTATGGGGTCTGTGCTGGCTTACGACGCACTTGTTAGAAGTTTCCAGTATAACTCACGACACGATAGCGAAAATAGTATATTAGATACTGAAATTACGATTCCAAATGATCCCTTAGATCAACAATATCTAAACAAATCTCATTTACAAGCGCCTACGCCGCGAAGGCGATCGTCTTCTACCAGCGAAAATCAAATAAAATTCGAATTCGAAGTCAGTGATTTTTTTACTTTTGGTAGTCCATTATCATTGATTTTAGCTTCTAGGAAAGTATCAGATGACAGAAGTCGAGATATTACAAAACCACCGGTTCAGCAGGTTTACAATTTATTTCACCCAACTGATCCAGTTGCTTCAAGATTAGAACCATTACTATCAGCAAGATTCACAAATTTGCCCCCCATAAATGTTGCTAGATATACGAAGTATCCATTAGGAAATGGTCAGCCTTATCATTTGATGGAATTAATACAAAGTCATCCTCAATTGTTTGGTGACCATTTACAAATGCCACCTACACCAATTTTACGTAGACTCTCTGAAGCGTCTGTACAAAGCACAGTTAGTGGTTTAGTTGATAATATTCCTTTGTTAACTATGAATGCTTTACAGCAGAAATGGTGGGGTTCTAAACGCTTAGATTACGCCTTATATTGTCCTGAAGGCTTAACCAACTTCCCCACGAATGCTCTTCCTCATCTATTTCATGCAAGTTACTGGGAAAGTTACGACGTTATAGCTTTCATATTACGACAGATCGGTCATTTTGATTTAGCTTTGTATGGACATTCAGATGATAAGGACTGCTCTATGTTTAAACCAGGCCAAGAAAGAGAAAAATGGATGAGAAAGAGAACATCAGTTAAATTAAAAAATGTCGCCGCAAATCATAGAGCCAATGATGTAATAGTGAAAGAAGGTTCTTCGCAAGTTTTCGTTGCTCGTTTTATGTATGGACCTTTGGACATGATAACTCTAACAGGAGAAAAGGTTGATATATATATGATGAAAGACCCACCAGCAGGTGAATGGACACTTTTATCAACTGTCGTGACAGATAAAACGGGAAGAATCTCTTATACATTACCGGAGCGTCAAAGTGTTGGTTGTGGTATTTATCCTGTCAAAGCGGTTGTTAGAGGTGATCACACTAGTTGTAATTTTCACTTAGCTGTTGTTCCACCTCAAACCGAATGCGTTGTTTTTAGTATTGACGGTTCTTTTACCGCTAGCGTTTCTGTAACTGGACGCGACCCAAAAGTAAGAGCTGGTGCAGTTGATGTTGTTCGTTTTTGGCAAGATTTGGGCTATCTCATTCTGTATATTACTGGTAGACCTGATATGCAACAAAGGAAAGTAATATCCTGGTTAGCAGAACACAACTTCCCCCATGGCTTAGTCTTTTTCTCGGACGGATTTTCAACAGACCCCTTGGGACATAAGGCCGCACATTTGAACGGACTTATTAACGATCATGGCATAATTCTACATGCTGCGTACGGTTCGGGAAAAGACATAACGGTCTATAACAATTGTGGTTTGTCTCCTAGACAAATTTATGCCATTGGTCGCATTGGCAAGAAATACAGCAACATGGCTACTACTTTAAGTGATGGATACGCTTCACATTTGGCAGATTTGAAACAGCCTGGGGCAATTCGCCCTGCTAGAGGTAATGCCCGTCTTCTCGTCCCTCGTCGATTGTTAGCTCCGGTTACAAATGCACCTGCTTCCCGTGGTCGCCGT
>Lep47
ATGGAAAACAAAACTGAATTTGATTATCCGCATACATTTGTACTCCTCGGTGCGTCTGGGGACTTGGCTAGAAAAAAAATTTATCCTACTATCTGGTATTTATATCGTGACAACCTTTTGCCGCATAACACCAAGTTTATTGGTTATGCGCGTACTAAGCAATCTGTTTCCGAAGTAAGAGAAAGGTGTCAAAAGTACATGAAAATACGCCCAGGAGAAGAAGAAAAATTAGAGACATTTTGGAATGCCAATAACTATGTAGCGGGATCTTATGATGGAAGAATAGATTATGAGTTTCTTAACCGAATCATCAGTAATCACGAGAAGGGCCCTATTGCAAACAGAATTTTTTATTTAGCTGTACCTCCAACGGTCTTTGAAGATGTTACTGTAAACATAAAAAATGCCTGTACATCTAGCAAAGGTTTTACTCGTGTTATTATTGAGAAACCTTTTGGACGTGATGATGTCAGCTCTGAGAAATTAAGTAATCACTTAGCTGGACTATTTATCGAAGAACAAATCTACAGAATTGATCATTACCTTGGTAAGGAAATGGTCCAAAACTTGATGACCATAAGATTTGCAAATCAAATATTCAATCCAGCTTGGAATAGAGAAAATATAGCATCTGTTCTTATATCATTTAAAGAACCATTTGGAACTGAAGGTAGAGGAGGGTACTTTGATGATTTTGGCATAATAAGAGATGTCATGCAAAATCATTTACTACAAATACTTTCTTTAGTTGCAATGGAAAAGCCTGTCACTCTAAATCCTAATGATATTAGAGATGAAAAAGTGAAAGTTTTGAGGCATATCCAACCAATAGAATTAAAAGACATTCTAATTGGGCAGTATGTCGGTAATCCTGAAGGTCAAGGTGAAGAAAAATTAGGTTATCTGGATGATCCAACTGTGCCTGGAGACTCCTTAACTCCCACATATGCTCTTGCTACTTTGTGGATCAACAATGCAAGATGGCAAGGTGTCCCCTTTATTCTAAGATGTGGAAAAGCTCTGAATGAAAGAAAAGCAGAAGTTCGTGTTCAGTATAAAGACGTTCCAGGTGATATATTTTCTGGACATGCAAAACGAAATGAACTGGTCATAAGAGTCCAGCCAGGAGAAGCCTTATACTTAAAAATGATGTCTAAATCTCCAGGAATGAAATTTGACTTAGTTGAAACAGAACTAGACCTCACTTATAGTGCACGCTACAAAGAAGCCAGTGTACCTGATGCATATGAAAGGCTCATATTGGATGTGTTCACTGGTACCCAAATGCATTTTGTGCGTAGTGATGAATTAAAAGAAGCATGGCGAGTATTTACACCTATTCTCAAAGATCTCGAAGATAATCACATTAAGCCAGTGCCATATGTTTATGGATCTAGAGGTCCTAAAGAAGCTGATGATAAACTGGCTGGATATGATTTCAAGTATTCTGGGTCTTATAAATGGAAAAAACCTATTCAT
>Lep48
GTAAAACTAAAGCAGCTCTGCAACAACGGCACCTGCGAAGACATCGGCAACTCTCATCGTTGTCACTGTCAGGACGGCTACACCGGCTCCTACTGCCAGAAGGATATTAACGAATGCGAATCCGCTCCTTGTCAGAACGGAGCTCTCTGCAAGGATCTCGTCGGAACTTACCAGTGTCAATGCGCCAAAGGTTTCCAAGGACAGAACTGCGAGCTCAACGTCAACGACTGCCTGCCGAACCCGTGCCAAAACGGAGGAACATGCCACGATCTCATCAACAACTTCTCATGCTCCTGCCCTTTCGGCACTTTGGGGAAGATATGCGAAATAAACGTTAACGATTGCAAACAAGATGCGTGTCATAACAACGGCACTTGCATCGACAGAGTCGGCGGCTTCGAGTGCAAGTGTCCGCCCGGCTTCGTCGGACCGAGGTGTGAAGGCGACATCAACGAGTGCCTCTCGAACCCTTGCTCGCTGCCCGGTACACAAGACTGCGTGCAACTCATCAATGACTATCACTGCAACTGCAAACCCGGGTACATGGGAAGGCACTGCGATGCCAAAGTCAACTTCTGCGCTAACTCGCCCTGTCAAAATGGCGGCATATGCACCGCTATACAGGGTGGCCACGAATGCTTGTGTAACGAAGGCTTTTACGGGAATAACTGCGAATATTCAGGCTACGCTTGCGATTCGAATCCGTGTCAAAACGGTGGATACTGCCACACTTCCCAAATAGGAGGATACGCGTGTGAATGTCCGTTGGGATTGTCCGGTGTCAGCTGCGAAATAGATTCAATGAACGAATGCTTGAGTAACCCGTGCAAGCATCCGGAGGCACGGTGCATAGACAAGCCCGGAGACTACATATGCTATTGTCCTAGACAATGGACAGGGAAGAACTGTGATATTCACGATCACAACGCCAAAGGCGGATACGGTAGTCCGATAACCGGCATTTTTAGCAACAAAAATCCGGGACTGACTCTAGAGGAACTTGATTTAGCCTTCCAAAGAGAGCAGTGCGTTAAAAAGGGCTGCAAAGAGAAACAGGGTGACCACCATTGCGACGAGGAATGCAACACGTACGCGTGTGAATTCGACGGCAACGATTGCTCGTTGGGCATCAATCCGTGGGCAAACTGTACGGCTCCGATCAACTGTTGGGAGGTGTTCATGAATGGTGAATGTAACGAGGTCTGCAACACCCAAGCTTGTCTGTTCGATGGAAGGGACTGTCAAAAGTCCCTACAGAGATGCAACCCTATATATGACGCGTACTGCCAGAAACATTACGCCAACGGTCATTGCGACTACGGCTGTAACAACGCCGAATGTAATTGGGACGGTCTTGACTGCGAAAACGAACCGCCTGATTTAGCCGAAGGAGTGATGTCCGTCATCCTGCTGATGGACATGAAGACCTTTAAGGAGAACTCGGTGGCCTTCCTCAGAGATCTCGGTCATCAGTTACGGACCACCGTTCTGATAAAGAAGGATCATTTAGGTAATGACATGGTGTTGCCTTGGAAGGGCTCCACTGACGTTGGACTGGAAGAGACCGAATTCGGAAAGAAACATCATATTGTTTACACGGAAAGAGGACAGTCCGGTGTGCAGGTGTACTTAGAACTTGACAACAGAAAATGCACTACAATGTTAAGTTCAGAGTGCTTCTTCTCAGCCAGAGAAGCCGCCGATTTTCTTGCAGCCACGGCCTCCAAACATTCGCTGTCACCGGACTTTCCGATTTACCAAGTCAAGGGCGTAAACCCTCCTATTACTGACGAAGTTCCTACAAACTCTAAATACGTCTTCATTGGAGTCATTTTGGTTCTGCTAGCCGGTCTCCTGATAGGAGTTTTAGTAACCGCTCAGAGGAAACGCGCCGCCGGCATAACATGGTTCCCAGAAGGATTTATCCGTTCGAACTCCTCGACACGGCGTCGGTCACGCCGCCGTGGACCAGACGGCCAGGAGATGCGGAATCTCAATAAAGGATCCATAGGCTGTATCGACGTCGATATCAATGGAGGCCACATGGGTCCACCGCACTCTTGGTCTGACGAAGACGACGATGGCTCGGCCCCTCCCAGAGCCAAGAGAGCCAGAGGACCAGGTGACGCGAATGGGGCTCCAGGAGGCTATGCCTCAGATCACACGGCCATCACTGATTATGAGGAAGCCGGCCATGAACCAAGAGTGTGGACTCAGCAACATTTGGATGCGGCAGATATCAGAGTACCGCCCAGTATGATGACCCCGCCTGCAATC
>Lep49
ATGTCCGAGATAGATATGGATAAGTTTGCTGTCCCAGACTTCGTCCCCGAACGTTACGTAAAAGACCTCGCTAGATCCTGCGTCGGAGGGGAGGAGCTACAGCAACAGAAGGAGAAAATACAAAATTTAGCCGAAGAAACCGCAAGTGCCCTAAAGAAAAATGTCTACGAGAATTATATGCAGTTTATCGAGACTGCGACGGAGATATCCCACCTCGAAACAGAAATGTACAAGCTATCGCATTTGTTAAGCGAACAGCGTTCTGTGCTGACTGTGCTCTCCCACGCCTCAATCCTCGGTAACGAGAACGGTTTATCACGCGAGTCTCTTGATAATCACGACGTCGAGGCTGAGAGGGCAGAAGAGGAACGAAAAAATAAATTAAATCTCATTACAGAAAAGGTAGAATCATGCATGAATCTGTTAGATGTCCCAGACCGAACTCTGCTTCATGAAGGTGACTTGCTAGAAATAGATGCAGAAGAAAATACTGCATTACAAAGAATGCATGTATATTTATTTAATGACTGCCTTATGTTAACATCCTGGATTTCTAACAGACGTGGTCCAATGAGATATAAGTTTCAAGTGAGTTACCCAATAAAGAATTTAGCAGTGGTGAATGTAAGAGATTTAGGAACTGTGAAACAAGCATTTAAAGTGTTAGCCTTCCCAGACACCAGAGTATTTCAATGCAATAGTTTTGCGATAAAAAAAGATTGGCTAGACAAATTTGAGATAGCAAAAAAACTGTATATTGAAAAAGAAAATTCTAAACAGAAGAAAAAAGATAGTCAAGAAAAATCAAAATCTGAATCTATTGAATCACCGAGTCTGTCTGTGGAAGAGATGCCATCACCCCAAATTACACCATTGCCTGAGTGGTTGGCTGATGTTACTGAAGAGCTTGATGTTTTGATTGTGGAGAGACATTTTCAAAAGACCTATGAGTTGATGGTTTCAGCTCAAAAAGCTTTAAATACTGAAGATTTTAAAAACCATCCACAAAGGGTTGATATATTGAAAAAAATAGAACAGAAGCAAAAGAGTTTAATTGAAATATTATTGAAAGATTTAGATGTAACACATAATTGGAGTTTGCGAGGAGGTCTCCAATCAACTAGACAACCGGTACTGATACTCAATAAGTTTAATATGACCAGTCAGGCTTGTGACTTGTTTTTGACGATATGCAGTTACACAGTCAAAGTTCATGTGAAAAGGGTGCAACTGGAAGGGTCAATTAACACTTATGTCAAACAAGTGGGTGAAGTGTTTTTTTGCTCATTGAGTGATGCCTTAACAGAGTTTATTTCACTATTTCCTAAAAATAAAATAAGTGCTTTTATAGTCTGGGCTAGTCTGCAACTTAGGATATTGATGAGTCAGATTATAAAACAAGTGTTCACACCTCAGTGTGCATTAGATTCCGTTCAGGATTGTGTTGAGAGTCTAAGGGAACAATGTACATTGTTTTGTCAATTTGGTTTAGATTTAAGATTCCAGTTGAACAGTTGTTTGAGAACACCAATAATAAAAGCTTTGAGAGAATATAAAGAGAAGACTGTTGACTCTATGAAAAATAAAATCACTGAAGACAAATGGACTCCAGTGAATATGCACACCAAAGCAGGTGTCAATAAATTCCTGAAACAAATGGAAACTTTGGGCCTTATATTAGCTAAGTATGTAATTAATGAAACATGGGTAGATTTATCAAGTAGTACCATATGGTTTACAAAGTCTATTGTCACTATACAGAAAATAGGTCTCCAGTTAGTGAACAAAGATATGATGGATAACCTTGATGAATACATTTATACAATATTCAATTCATGGCTTGTCCTCGCATCAGTCAACGATATTAGTTATGCAAAGAAGAATTTCAAATTCATTTTAGAAACAGTGATGCCTTTAATGCTTAGATGTTATAAAGAAGAAGTTGGCTATGATAATGAGAAATTAGTAGCTTTGGCAAAGAACTATGGTGTCAGTATTACACCATCCAAAAACATCACAAAATACACAAGTAATGAATATTTA
>Lep50
ATGACAAGCCGAACAAATTTCAAAAACACACGTATGAATTACAGGGCACAAAATGATTCACCTGAACCAAAAGGAACAAAACCAACACGCGAAGCTTCATCAATTCAAGAAGTACTAACTCTAATGATAGTGCACATTTGTAAGAAGATACTTTTCTTTGACACAAATTTAAAAATAGCACTCTATTTGGGTGCTCTTTTTCTTTTATCACTAATTGCTGATGTGCTCACTTTTCCAAAATCTTATTTCTCGAGAAGTGATAATTTTTTTAATCAATATTTCGTCAAAATTGGGTGGTTTTGGACATTAGTTATCACCGTGCCTTACGTTTTATTAACATCGTATACGACATGTTGCGGGAAAAGACGGATGATTGCCACCGCTCACATGGTTAGATTATTAATTGCCACTGTGTTTTGGTGGGGATGGACTACACTTTTCAATGTTATTGAAAATAATTATGGACGGTGTAATTCAAAATCATATGATAACAAAATTACATGTCTGAAAAATGGATCATTTTGGAATGGGTTTGACATATCAGGTCATTGTTTTATTTTAATATATTCAAGTTTAGTTTTAATAGAAGAAGCCAGAGCAATAAATGGATGGGAGCGCATTAAAGATTACATCAGAGATGAAAGATACTCATGGAGTATTGATGACAAAGCAATCAGTACAAACCCACTTAAAAATATAACTAGTGAAGAATTGGAGATTTTAAAACGATCTTATGAGAAATTTACACCTTACGTAAGAGGACTTTTTATTGGCATTGCTGCATTACAATTACTATGGGATGTTATGCTTGTTTCAACTATACTCTATTACCATATTATGGTAGAAAAGTTCATCAGTGGAGTAATAGCCATATTGACATGGTTTGTAACGTACAGGGTCTGGTACACCTTTCCATATATTTTACCAAATAAACCTGGGCAAGGTGTCTTTAAATACAATAAAGGAAAAGCACAGGCACCAACTCCGGTATACCTTAAAAGGATGAGTTCTGTAAATGGCAAGCATTTTATGGGTATGCCTATCAAAAACCAAAATAGTGTTGATTCTACAAATCAAGATGACACT
>Lep51
ATAAATCCGGATGACATAAGAACTTTTAAAGATTTTCCCCTCTCCCAGAAAACTCTAAATGGACTCAAAGCGAATAATTACGTGACTCCCACTGAAATACAGAAACAAGCTATCGGATATGCACTGCAAGGAAAAGATATCCTTGGCGCAGCTAAAACAGGTTCTGGCAAAACCTTAGCATTCTTAATACCCATATTAGAAAACTTGTTTTGTAAGAAATGGACCAGATTAGATGGAGTTGGAGCATTAGTGATATCACCAACAAGAGAGCTAGCTTACCAAATATATGAAACTCTCAGGAAAATTGGACATTTTCATGATTTCTCTGCTGGACTGATTATTGGTGGACAGAATTTAAAATTTGAACGAAAAAGAATGGATCAAATCAATATATTAATATGTACTCCAGGTAGGTTGCTGCAGCACATGGATGAGAACCCTCTGTTTGACTGTAGCCACCTCCAAATTGTTGTCCTAGATGAGGCTGATAGGTGCTTAGATATGGGCTTTGAAACCACGATGAATGCTATAATAGAGAACTTGCCGCCTCAAAGACAAACATTGCTTTTCTCGGCGACACAGACTAAATCTGTTAAAGATTTAGCCAGACTGAGCTTGTCATTTCCCACATATGTAGCTCCTCATGAGCAAGCTGCCACAGTAACTCCAGAGGCACTACAACAGAGTTACATCACATGTGAGATTGATGAGAAAATTGGAATACTTTGGTCTTTTATTAGAAACCATTTGAAACAAAAAGTGCTAGTGTTTATGGCAACCTGTAAGCAAGTTAAATACACTTATGATTTGTTCTGTAAGCTGAGGCCTGGGGTCAGTTTACTGGCTCTCTATGGAACTCTGCATCAGGAGAAAAGAGAAAAGATTTATAATGAATTTTGTAGGAAATCAAATGTTGTATTGTTTGCTACAGATTTGGCATCAAGGGGCTTAGACTTTCCAAGGGTAAATTGGGTTATACAAATGGATTGCCCAGAAGATGTAGAGACATACATCCACAGAGCTGGCAGGACAGCTAGAGGAGTGCTTGGTAAAGGAGAAGGCCTCCTCATGCTATTACCCCATGAAGAGAAATTTGTTGAGAGTTTAAAAAATAGTAAGATTCCAATTAACAAAATAGCCATTGATCCATCAAAAGTAGTTGCTCCACAACTTAAAATAGAAGCTCTATTATCTGACAACACTGAACTGAAGCAAACCGCACAAAGAGCATTTGTTTGCTACTTAAAGTCTATATTCTTAATGAAAAATAAAGATATATTTAAAGTTCAGCTTTTAGATACTGATGCTTATGCCAGATCACTGGGCTTAATTGTGCCACCAAGGATAAGATTCTTAGAGAAGTATCATAGGCAAAATCAATACAAAATAGATCAAGAATCCCAGGGCAGCAATATTATTGACAAACTTAAAGCTCGGGATGATGATGGGGCTGAAACAGATCAGAGTATTGAAGAAAACCCAGAAGGAAAAAAACAGCAAAAGAAAGAGATAATTAAAAAGAAAGCATTACCTAAATTTGACTTCCATAACAATATAGATAGTGATGAAGATGACTTTCTTCAAGTTAAAACTAAAAATATTCAAGTAGCTGAAGAGGTTTCAACTGCTGAGGAAACAACTTCTAGGAAGAAATCTAAACCATTAACAAAGGCAGCTGTTGCCAAGAAAATACTGAAAAAGAAGTTGAAAGTGAACACCAAAGTGACATTTAATGAGGAAGGACAAATTATAGAGGATGAAAAAAGAAATGTCAGATCTGATATAGCTAAACAATTTGCAAATGAGGACATTGGAGGAATTGACATTGAAAAAGCTAAAGAAGTTCTACAAGAAGAGGATAAATTTGATAAAATAAGATTTCGACAGAGGATAAAAGCAAAACATAAAGAAGAAAAAAGAAAACTAAAGAATAAAAAGAAAGATGAAGAAGGGGAAAAGGATGATTTTGGATCACAGTCAGAGTCTGACGGACCAGATCTATCATGGTTTCCTGATCCTGATAAGATTTATAGTAATGAGGATGGCAATAATGATAAGAGTAGTGATGTTGGCAGCAGTAGAAATGAAGATGACACTGATTTGGATCAGGGATCTTACAGTGAAGAAGAGAAGTATCAC
>Lep52
ATGTATTCTACGTGGTTTGCGAATGCCTTGCTTGTGCTCAGCACGGCGTTTACCGCTAGGAGTGCATCACTATCGGCGACGACAAATACCCGTTATCAAGCACCAGATGAGTGTGGTTGGATGACAGATTATGATGGTGCTGGAGTGGCTTTACAATGTAGATTAAGAACCATAAACAGTGAATTAGAAAACACGAATTTTAGTGCGATACAGCCGCATCCAACAGTAAGATTGCGAATCGAATGCAGTGATGCACTGTTCTTCCAAAGTTCGTTAGCTCCCGGCAGTTTCCGGCAGTTGATAGAACTACGTGAACTAACCATAGAATACTGCAAAATCGGGAACTTGTCGGATAGTGCATTTACCGGTTTACGAGATCTTAGGAATTTGACAATCAGAACTCATAATACAGATTGGTCAACAATGTCACTTGAAATAACCCCGAGTGCTTTTTCAAGAGATGTTCAAAATTTAGAACGACTAGACTTGAGCGAAAATAATATGCTAGTTTTTCCTGATGGCGCTTTATGTTCTTTGAGAAATCTTGAGTATCTGAATATGACAGGTAACAGAATGCGAGACATAAGTCATTTTCAATTTTCTACTGCACACCGACATCCTACAGAAAAATGCGGTGACAACCTTCTGATTCTAGACCTATCGAGGAATGTTATTGATACTTTACCACCGAATCTATTAAATGGGCTAAGACGTCTGCAGAAATTTTACGTTCAAGGCAATGGATTAACATCAGTAGCGGATAGATCATTAGAAGGACTTATATCGTTGACGACGATAAGATTTTCAGATAATCAACTAGCTAGTTTGCCTCCCGAGCTTTTCAGTGATACGAAAGAATTAAAAGAAATATACTTAAATAATAATACTATCACAGTATTAGCACCAGGATTATTTAGCGATTTAGTACAACTCTTAGTACTTGATCTGTCTTATAATGAACTGACTTCGGACTGGATAAATACATCTACATTTTCCGGATTAAAAAGACTTGTATATTTGGACTTCTCCCATAATCGTGTGACTAAACTAGAAATTGCATTGTTCCGAGATTTACACAATTTGCAAATACTGAAGATGCAAGATAATTTTATAGAGCACATACCTGAAAATGTATTCGGCTCACTAAGCAATTTGCACACATTAACTTTATCAAACAATAGATTAACAAATATAGAAAGCCATGCATTTACAGGATTGCAAGCATTGTCGGTTCTTTCTGTAGATAGTAATCGTATTTCGCGAATAAATCCACAAGCACTCCGAAACTGTTCTAATTTACAAGACTTGCACATAAACGGTAATAGACTGGACGAAGTCCCAGAGGCTTTGAAGGAAATACCACAATTGAAAACGCTTGACCTAGGCGAGAACTTAATAGTGAGCATTGAAAATGCTTCATTTATGACAATGGAACAAATGTATGGATTGAGACTAACTGAAAATAATATCGGAAATATAAGTAAAGGAGTATTTGACAGGATGACGTCACTGAAAATTTTAAATTTATCGAGAAACAAAATACATAAGATTGAAGCCGGCTCGTTTGATGGCAATATCAATTTACAAGCAATAAGGCTAGACGGAAATTATTTAACGGATATCGGAGGGCTCTTCGCTAAGTTACCTAATTTGGTATGGTTGAATATCTCTGATAATCGACTAGAATGGTTCGACTATGCCATGATTCCTACTGGATTGCAGTGGTTGGACATACATGCGAACAGGATTGCTGAACTTGGAAATTACTTCGAGATCGAATCGCAACTGTCTCTCAGCACTTTCGATGCAAGTTCTAATAAACTGACTGAAATAACTGGAAGTGCGATACCTAACTCTGTGCAAATGCTATACTTAAACGATAATCTTATTTCAAAAGTGCAATCCTACACTTTCTTTAAGAAACCTAATCTGACGCGTGTTGATTTGTACGGTAATAAAATAACGAGCTTAGATCCGAATTCTTTAAGAATATCGGCCGTCCCGCAAGACAAATCAGTGCCAGAGTTTTTTATAGGTGGAAATCCATTAGAATGTGATTGTACAATGGAATGGCTGCAAAAAATTAATACCGGAAACAGAGCAAGAACACAGCCCAAGTTAATGGATTTGGATAGCATACACTGCAAATTACTTTACAGTCGTGGAAATGCTTTTGTGCCACTGATTGAAGCGGCTCCTCACCAGTTTCTCTGTAAATACGAGTCACATTGCCATGCTCTTTGTCATTGTTGTGATTTTGATGCCTGTGACTGTGAAATGACGTGCCCAAATAACTGTACGTGTTATCACGACCCGTCGTGGTCTGCTAATGTCGTTGAATGCTCGAATGCTGGTTACACGAATGATTTACCTGAGAAAATACCAATGGAGGCCACCGAGCTGTATCTTGACGGGAATAGTATTAAAGAACTCCCAAGTCACGCGTTTATCGGAAGAAAAAAATTAAAAATTCTATTTTTGAATGCATCTCACATAGAAATTGTACACAATAGAACATTTAACGGATTAAAAGAGTTGGAAGTACTTCATCTAGATCACAATAGCGTGACATCTATTGAAGGTCAAGAATTTAATGGCTTAGATAATTTACGTGAACTGTATTTGAACAACAATAAGATCAAAAACATAGGAAAGGAAATGTTTAATCATATGTCAAGGTTAAGGATATTACATCTACACCGTAATTATTTAATATCATTATCAGTATGGCAAATCAATCCGGCGATAACTGAAATAACACTTTCATACAATCCATGGTCATGTGATTGTGAATATACAGAAATGTTCCGGGAATGGACAAAACGAGTGAGTTCAGTTACAGATTTGTCAAATATACAATGCGTTTACACTCAAGGAAATACTTCTAATATTTTGGTATTGAATGACACTGTCTTTGATGATCCTAGTTCTGGATTTAAAATAGCCTACGAAAATGGTACACTGTGCACGGGATTGCCAAGCATCAACAACAGTATTAACGGCAATCTCACTGCCACGCGCACAATAATAACAAATGAAGATGTGCAAGATTACATACCTCTTCTTATCGCAACACTTGGAGGATTTTTATTGGTGTTGATATTAAGCGTTATGTTATTCATATACAGGCAAGAAATGAGAGTATGGTGTCATTCAAGATTCGGAGTACGGTTATTCTACAGAGCTAGTGACTTGGAGGATTCGGAAAAAATGTATGACGCTTTTGTGTGCTACAGCTCCAAAGACGAAGCTTGGGTTACTGAGGAACTCGCTTCGAGCTTGGAACGTGGAGACCCTTCTTATAAGCTTTGTCTACACTACCGTGACGTGGGCGGCTACGTTACTGACAAGATAAGACAAGCCGTGGAATCATCCCGGCGTACTATTATGATCCTTAGTGAAAATTTTTTGAGATCTGAGTGGGTTCGCTATGAACTAAAATCTGCTATGACCCATGTGTTAAGAGACCGACGGAAAAGACTGATCGTAGTGTTATTAGGACAAGTGTCACAAAAAGACTTAGACCAAGATCTAAGACTTTACATAAAAACTAACAAGTGTTTAAATGCTAACGATAGACTATTTTGGGAGAAGTTGAAGTTTGCACTACCGGACGTTAGATATAACCAGCGGTGTCGAGGCATGCCGAGTCCGAATTCTGGTGGCGGCATGCCCATGCACCGACATCATCATCCGAGGAACCACTTGGGCATGTTGCCACCGCCACCGGTGCACGGCGCCCATCCCGTGCTTCCACCACATCCGTCTCACGCTTCGCACCAGTTACCGCCCCGAGCCTCACCACGCACCATGTCCGTCCATGTG
>Lep53
GAGAGCCCGAGATGTCTTTCGCGGGAGTCGTCGGGTGCGCCGCGATGTCCCTCCAATGACTCGGTGTACTCCGGACGTAGCGGGGCTGGCCTTCCTCTGCCCGCCGCGCTCACCGCCGCTCTACCAGCCGCACTGCTTCCACCTCACTCAGCAGCGGTCGCCGCGTACCTCGGCGCAGCAGCCGCAGCCGCCGCCCAGCAACGTTTGCTCATGTCCTGCCACGAGGACCTCACTGACCCCGAACGTGCAGATGCCGTACTTGACTTTAGCACAAAACGTAGCGACTCGCCCCACGACGACGAGGATATAGAGGATGCCGTCAACCTCAGCAAAAACGAAAACGGTCCTCTGGACCTTTCGGTTGGGACGAGAAAAAGGGGACCAGAAGACTCGCCTTCACCTGTTCCCATTAGAAAAAGTTCTAGACCTGCAGAGTACAAACCAACCCCGTCTCCGTGGTCTACGCCTGTCGCCCCTCATTTACCTTATTTTGCCGCTGCAGTTGCTGCTGCCAGTCTGTCGCCTAAAGGAGGTGTTCCTGCTGACTGGAATGGTAAACTGAAGCACGGCGGCCCTACACCGAACGACGCAACTAAAGCATTAGAAAAAATGAGTGAACTTAGCAGACTCGGTGGGGAAGAACTCTTCCGATCAGTACAAACAGCTGCTTTAGGTGCCGGCTTGGCTCCGAACGCAGCCGCCAGACATTCGGCTTGGCAATCTCATTGGCTCAACAAAGGAGCGGATCAAACGAAAGATGTACTTAAATGTGTGTGGTGTAAGAAGAGCTTCAATTCTCTAGCAGATCTTACAGTTCACATGAAAGAGGCCAAGCATTGTGGTGTAAATGTGCCAGTGCCACCATCTACAGGTGCACCGATCCCACCATCCTTACAAACTCCCACTAGTTCACCATCGACTCCATCGCACAATTCATCTTCTTCTAGCGGTTCTTCGAAACCGTCACAAAGCGATTTAAATATGTTAATTAAAGAAAACATGCCGATTCCTAGAAAGCTAGTTAGGGGTCAGGACGTTTGGTTAGGTAAAGGCGCTGAGCAAACTAGGCAAATATTGAAATGTATGTGGTGTGCAGAAAGTTTTCGTTCTTTAGCTGAGATGACGAGTCACATGCAACGCACTCAGCATTATACGAATATTATTTCTCAAGAGCAAATTATTTCATGGAAATCATCTGAAGACGGAAAGGGCTCCAACGCAAGCGGTCCGGGTACTAATAATTCAGTTCCACCTACTACGGGCACCAGTAGTCACGTCAGCGCCGTTCTCACTTGTAAAGTTTGCGATCAAGCATTCAGTTCATTGAAAGAACTAAGTAATCACATGGTCAAGAACTCTCATTACAAGGAACACATAATGCGATCGATTACCGAAAGTGGAGGTAGACGACGCCAGACTCGTGAGAAGCGAAAGAAATCATTGCCAGTCAGGAAACTCCTTGAATTAGAAAGAGCCCAGCATGAATTTAAAAACGGAGACGGTAACGGCGTGCCTATGGGTAAACCAATTCGTGATTATGGCACCGGAAGCCGCATCACGTGTGAGAAATGTGGGGACAAAATCGAGACCGCAGTATTTGTGGAGCACATTAGGCAGTGTATCGGAGCACCGGTTTCTAACAGTCAAAGGAATTTTCTGAAGAGCGCATTAATGTCGAACAACATAATTCCTCCAGACGTGCCGGGACACATTACCCCCACCAGCCGTGATGGACGCAAAAGCATCAACGAAGAACTGCCTTCCCCTGGGTCCGCACACCACCGATCTCCTTCGTCGGTTAATGATTCATCTCCCTGTTCCAAAGATCCCAATGTGAACATGGACAAGAGCTCATCACCATCGGTACTTAACGCCATAGAACAGCTGATTGAGAAGAGTTTTGACACTCGATCACGACATTCAGTACCGGGAATGCCCGGAGGCGCATCTCACGCTCCGATAGGATCAAGTATCCTTAAGCGCTTGGGCATAGACGAAAGCGTTGATTATACAAAACCTTTGGTTGATGCTCAAACAATGAACATGCTCAGAAACTATCACCAGCAGTCCGGTTATGGACGGCGAGAGCGCAGCGGTAGCGAATCTAGTTCTATGTCTGAAAGAGGTGGCAGCAGGGTTGAGTCTCTCACACCCGATAGAAAGCTAGATTCATATCACATGACACCACGCACCACTCCTGATACTCGCGGCTCACAGACTCCAGCTTCCGAAGATCGACATGAAATACGGATAAAAAAAGAAGTAGACGAAGAGGATCAACGAGAAAACGGCGTAGATTTGAGTAATCAACCAGTGCGGGTGAAGACTGAGATGGAAGAAGAAGAGGAACCTCTACGACCAAGGAGCTCTACGGAAGAAGATATCAAACCAGTCGTACCCAAACGCGAGAGCGAGGGTCCCAGCCCAGCCGCTAGCCCCCGCAGTCCGTCCAGTGATCGCTCAGGCAACACTCCGGGTGCTGATAGGAAACCGGCTTCTAGTTTAGGGGCTCTTTCCTCTATGTTCGATAATCTTGCGGGAGGCGGACCGTCTAATGAGCCAAGTTCTTCCCGGCGCGGTGGCAGCCATCCTCTGGCCGCACTACAAAAGCTGTGCGACAAGACCGAGAACACACCGGCACGTGCATCTGCGCCGGCGCAATCTCCGGCCGGGCCGCCCAGCATCCTCACCTTCAGCTGGGCCTGCAACGATGCCGTCGTCACAGATTCCGTTATGAAGTGTGCGCTGTGCGATACTCCATTCATTTCGAAGGGTGCATATCGCCACCACTTATCGAAAATGCACTTTGTGAAGGACGGTGCCTTGCCGGAGCCGGTGCCTCTGAAGGCGGGGTCGCCGGCGCCGCACAAGCCTGGCTCGGCGGCTGGCTCCCCGCAGGACCCCCGCAGCCCCGCGCAGACCTTCGACGAGAGCCCGCACTCCAAGTTCCTCAAGTACACGGAACTGGCCAAGCAGCTCTCCAGCAAGTACGTG
>Lep54
ATGAAGACCATAGAAGAACTACAAAATGAACTTATCAGCGTTAACGACGAATTGCAAAAGGTCGATGCTGAACTTGAGAAATGGAGGACCCGGCAAAGAAAATTGCACGAAAAACGCAATAGTTTAAAAAATACTATTAATACTATAAAATCTGAAACATTAGCGAGCGTTGACTGGGCTGGTACTGAATACGAGTGGTCGGAAGACGTCAAAAATGTTTTAAAAGAAAAATTTCGATTAAAAACTTTTCGTGCGAAACAAATGAGCGCGATTAATTCCACGTTATCAGGCCAACACGCGATAGTCGTGATGCCGACAGGCGCCGGTAAGAGTCTTTGCTACCAGCTACCTGCACTCGTTAGGCCTGGACTAACAGTGGTCGTGTCACCACTCGTGTCGCTTATGGAAGACCAAGTAAGATCTCTCACAGATAAGAAAATAAGCGCCAAATTGATAACCAGCACTAGTCCAAAAGAGGAAACGTCTGCTGTACTGAACATGCTAAAAGACAAATCTGCCACTGTAAAACTATTATATGTAACTCCGGAACGTTTTGCTAAAAGTAAGAGATTCATGTCGAATTTGCAAAAATGTTATACTGATGGAAGCCTGCAAAGAATTGCTATTGATGAGGTTCACTGTTGTTCCCAGTGGGGTCATGACTTTAGACCTGATTATAAGTATCTTGGGATACTGACTCAAATATTTCCCAACATTCCAATATTGGGGTTAACTGCGACAGCTACTGCTCATGTTCTAAATGATGTTCAAAAAATACTAAACATACCTGGTTGCTTAATCATAAAATCTACATTTAATCGTCCTAATTTGTATTACAAAATTCTAGAGAAACCAACATCCCAAGATGATTGTCTCATTATATTAGAAAAACTTTTGAAATACAGGTACAAAGATCAATCTGGAATAATCTACACAAATAGCATAAAAGATGCTGAGGAAATAGCTGAAGGACTAAGGAAAAAAGGTCTAAAAGTGGCTTGTTATCATGCTAATTTAGATGCAGATATTAGATCAAAGGTCCATATCCGATGGCATGAACAACATTACCAAGCCATAGTTGCAACTGTAGCATTTGGCATGGGAATTGATAAACCAGATGTCAGGTTTGTCATACACCACACTATCAGCAAATCAATGGAAAACTACTACCAAGAGAGTGGAAGAGCTGGACGAGATGGTCTCAGAGCTGAGTGCATAACCCTGTACAGAATGCAGGACATATTTAAAGTGAGCACTATGGTATTTCAGTCTTCAGCTGGTAGCACTGATCATTTATATGAAATGGTGAAATATTGTCTTAATGGAACATTATGTCGGAGGCAAATTATTGCAAAACATTTTGATGAAGATTGGGGTGATAGTGACTGCAATAAGATGTGTGACGTTTGCAGTACCAGTCAATCAGATTCACCCAAAGATTTGGATCTTAGAGCTCATTGTAGGATTATTGCTCATATTCTAGAAAATGCTGAGAAGCTAGACACCAAATTAACAGCTCAGAAATTACTTGATGCATGGTTTTTAAAAGGGCCAGTAAATTTAAGACATAAAGGAAAGGAGCCAAATTTTCCTCGTGTTTTAGGTGAAGATGTTATAGCATTTTTATTAATAAACGGTTATTTAGTAGAAGATTTTCATTTCACTGCTTATTCGACTATAAGCTACCTAAAAATAGGTCCTGAAATGTCAGGAGTAAATAATGATGGCTTTAAGCTTAAAATGCGAGTTAGAGTTTATTCCCATTTTGAATTGAGCAAGCTGGCACCTACTGAATTGTTTGAAGAAACAGATAATAAATCAGTGAAAAGGAAAACAGAACCACCACCGCAAGTAAAGGTTAAGAGAAGATTGGTTGAAATTGATGAT
>Lep55
GACTCGACTGCCAGTGATAAAGTTAAAATTACCTGGAGAGGAGATGGTAATTTGTATGCCATTGGTTTTGCAATGGATGGGCTTAGACATTTTAAAGTTTTTGACAGAGAAGGTCATTTACTATACACAAGTGAAAAGCAAAAAGGTCTAGAAGACAATATTGTATGGCGTCCAAGTGGGAATGTAATCACGACAACACAAAAAATTGAAAACCAGTATAAAGTAACATTTTTTGAAAAGAATGGTCTCAAACATAGAGAGTTCAGTATTCCAGTAGAACATGGTACATATGTTGAAAATATCATGTGGAGCTCGGACTCTGAAATATTAACTCTGCAATGTAAAGATACAGAAACAAACACACAAAAAGTATTATTATACACAACATCAAATTACCATTGGTATTTGAAACAAACATTGTTGTTTAGAAGTAATCAACGCATCAATAAAATCATCTGGGATAATGATTTTGACATATCAAACAACAAAAAAATGCATATTATTTTACAAAATGGATCTTATTTGATATATTCATGGATTTGGAATATTGATCACAGTAAAAGTAATATTGATAATGATGATGCTGTTGTAGTTGCTATTGATGGAGATAAATTATTGATCACTGGATTTAGACAAACTGTAGTACCTCCACCAATGGCATCACTTGAAATAAAATTGGAATCTACTGCACAGGCAATATGTTTTGCACCAAAAAACGAAAATGTTAACCCAAATTCATTCTTTGTAATTACAGTAGATAACAAATTACTTTTTTACTCACAAAAAGAGAAACATCCACTCAATTATGAAGCATATAACTCTCAGCAATTTGACAAATCTGATTTTCCATTCCAATACCATCACTGGCTCTGGGTAGACTCTCAAACAATAGTGTGTGCTATGACAGATGAAAAGTCAACCTCTGTTATAGAACTGACTATGGTGAATGACAAACTTGTTAAAAGTAACAGTGTACATGTAAGAGGTGTTGTGACACAAATACAAGCACATCCTACAAATAAATCTTTACTATTCTTGCAGTTTATAACTGGTCATATACATAAATACAATATTGGTGGTTTTCTTGAAAATACTAATATATTATTTAAAGTACCATGTCCCAGGTTTGGTATATTGCCTATTGAAGACTCTTTGCATTTCATTGGACTTTCACACAAGGGCCATTTGTTTATTGATAATGTACAGGTTCTCAGTAATGTTAGTTCTTTCTTCATACATACGGATTTCTTGTTGTTGACTACCTTACAACATTTGTTATTGTGTGTGGAAAAGAACAAACTGGGTTTGAAAGCTCTGATGGAATACCAAACAAATGAATCTGATTATGTATATAAAAGAAAAATTGAACGAGGTGCCAAATTAGTAATTATAGTACCAAATGATACTAGAACTATTTTGCAGATGCCAAGAGGCAATATAGAAGCAATACAACCCAGACCTCTGTCTCTTAAAATTATTGGAAAATATCTGGATAACTTGAAGTACTATGAAGCATTTGATTTGATGAGGAAACAGAGAATCAATTTAAACCTTATTTTTGACCACAATCCAAAAAAGTTTATAGCGAATATTGACACATTTTTACATTCCATTAAAAACAATTCTTGGCTGAATCTATTTTTATCTGATTTAGAAAATATAGATGTTACAAAAACAATGTATTCAAGTATAAATTATTATGCTGAAAGACCTGCTGTAACTGATGAAATTTCAAGAAAGATTGATATTGTTTGTGAAATGTTTCGAGCTCATATAGAAAAAAGATCAGATAAGGCAACTAAAATCTTACCACTTCTCACAACTTATGTAAAGAAAAATACTGTAGATGACTTGCAAAAAGCCTTGGAAATAATTAAAGGTTTAAAAAAACAAGAGACATCTGGTGAGAAAATTCCTGTAAGTTCTGATGAAGCCCTCAAGTATTTGTTGTATATGGTAGATGTTACCCAATTATTTGACATTGCACTCGGGATGTATGATTTTGAATTAGTTTTGCTAGTAGCAACTAAGTCACAGAAAGATCCAAAAGAATACATTCCTATGCTAAATGAGTTAAATGAAATGGACGAAAATTACAAACGATTTACAATAAATAAGCAATTGAAAAGATTTGATAAAGCAGTGCAATCTCTTGTACTGTGCGGTCCAACACGTCACTGTGAACTGAAAACTTTCGTAAAATATCATAGTTTGTATCAAGAGGCGTTGAAACATTTTTCTTTTGAAGAAGAAATTTTCAGGGAAATTTCTGAAGATTATGGACAACACTTGAAATTGAAGAAATACTACACAGAAGCTGCTATTATTTATGAAAGAGCTAATAATAATGACAAAGCTATTGAATGTTACAAAGAAGCTCTAGAATGGGAATTGGCGATCAAACTAGCCTATTTTTGGCCAAAGGCACAATTCAAAGTGTTGTGC
>Lep56
ATAATACGAGCAAACATGGACGGCACTCACATGAAGGCCATTGTTTCCGAAGCTGCGTACAAAGCGTCAGGAATAGCAGTGGATATAATCGCACGCAGGGTGTTCTGGTGCGACTCGCTACTGGACTACATCGAGACCGTCGACTACGACGGAAACCACAGGTTCCTCGTCCTCAGAGGTCAACAGGTGCCCAGTCCGTCTAGACTGGCACTCTTCGAAGACAGAGTGTACTGGTCGGACAGCACCAAACAGGGTATAAGCTCCGTCAATAAGTACGGCGGGGCGTCCAGTATTCAAGCCATATACAAAATGAAAGACATCAGGGACCCCAAAGCTATCACTGTGATACATTCTCTAAAACAAACCTCGGTCAACAACCCTTGCGGAACCAACAACGGGGGGTGTTCGCAGATGTGTATAGTCACTGCGCTTCAAAATGGAGGATTAGGATACAGATGCGCTTGCAACATCGGATACAGGCTCGAGACTGATCTGCGCAACTGTGACATCGTTAACGAATTCCTTATGTATTCTCAACAAAGATTTATCAAAGGAAAGGTATTGAATCCTGTGATAGAAGGTTTCAGTGACGCCATACTGCCAGTTGTGTCCAGGAGAGCGAGATTCGTCGGTTTGGATTTCGACGCGAGGGACGAACACATCTACTACTCTGACGTGTTACAGGATGTCATTTACAGAGTTCACAGGAATGGAACTACCAGGGAAATCGTGTTAGCATCGCAAAACGAAGGGGTCGAAGGACTGGCGGTGGACTGGGCTTCCAAAAACTTGTATTACATTGACTCCAGAAAAGGAACTTTAAATGTACTATCAACAAGGAATATTGCTTATAAAAGAACATTATTGAAAGATCTGAAAAGACCAAGAGCAATCGTCGTCCACCCTAACAAAGGGTTCATTTTCTTCTCGGAGTGGGATCGTCCTGCCAACATCAGTAGATCTAATACAGACGGTACTGGTCTTCTAGTCTTCGAGAATGTAACCCTCGGCTGGCCAAATGGACTGTCCATAGACTTCGACACGGATCGACTGTACTGGTGCGACGCGCTATTGGATCACGTACAGCATTCCAAGCTGGACGGAACTGACGTCAAGACTGTCAGTTCACGATTGATCAGGCATCCATTCTCGATTGTTATCCATAAAGAATTCATGTACATCACCGACTGGAGACTTGACGCAATCGTGAGGTTACACAAGTTGACTGGTGAACAGGAAGACATCATGGTAAGGGAGCCGCAAACAAACAGGCTATATGGCGTTAAAGTTTACAGTGAAAAAATCCAGAAGATAGACCCGATGCAACCTTGTGCGAGAAATAACGGAAACTGCCAGAAACTATGTTTCGCTATACCTAGAAACAATACAGAGTTTTTGACGGTCAAATGCGGTTGTCCGTACGGTGAAAAGTTGGCGGCGGACGGTCAGACCTGTGAATCTGATCCGAACTCGGAGCCTCCGGTGCAGGCGTGTCCGCAGTCCTGGGATTTCACGTGTAACAACCAGCGGTGCATTCCGAAGAGTTGGGTCTGCGATGGCGACGACGACTGCCTCGACAACAGCGATGAAGAACAAAACTGCACC
>Lep57
ATGAGTCGTTCTACCAACGAAATGTTATTCAGCCTATCGGACACCCCGAATGGGACGATCGATGATAGCTGCATGCTAGTGAACACATCGCAGAGTATTATCATCACGGGTGCCTACAATGGAATCCCTCAGACTTTGATCCTAAATTTGATAGCATGGTCGTTCCTTATTTTATTGTTTACTGTGCTTCGAAGGACGGCATGGAACTACGGGAGAATGGCACTCGTCCAGCGCACCAGGGGTCGCTGGACAAACTTATTCTATCGCGCTCGAGATGGTGATGCATTGGTCGAGCGCCGCCGCAGTGCAGACGAGTCTTCAAACATTGACGAAGGGCTCTTTACGTGGGTGCCGGCCGTGTTTCGCATCACTCGTGAACAGGTTCTCATAAAGTGTGGTCCTGATGCTGTGCACTATCTTTCCTTCCAGAGACACGCTATTACACTAATGTTCATCATAACCTTAGCATCCATTGGTATTATCTTGCCCATAAATTTCCAAGGGACCAATTTAAATGTGGACACTGGAACATTTAGTCGAACAACACTTTCCAACTTAAATGGAAGATCTTACTGGCTTTGGGTACATACCTTACTGTGCATCTCTTTCTTACCTATATCAGTGCTTATCATGAGAAGATGCACTGGGCGCAAACCCGTCCCTACATCTATGACTGGGACCATCATGATAACGAACATAGCCAAGGCTGACAGAAATGAGTCAACCATTCGAGCCTATTTTGCTCACAACTTTCCTCATATACAAATTGTAGACCTTCGCTTAGCTTATAACATCAACAAGCTCAATGAAGTTTTAGAACAAAAAGAAATGGTAACTGAAGCTTTAATCTACACTGATACATATTTCAAGAAGACTGGGAAACGTATTGCTGTTAAACCAACTTTGTGTGGACCTGAAATTGATGCTTTGGAATTTTACACAAATGAAGAAAAGAGGTTAAAAGATGAAGCTAAGAGAAGTCGTGCCATGGTCCTCAATGATCCTTTGGGAGTTGCCTTCTTAACTTTACCCTCATATCAGCTAGCTGAACATGTGATGAACCACTTCAGTCTCCATCGTGGCTGGGTGCTGTCACATGCTACTAACCCTGCAGATATTATTTGGGAGAATCTAAGTGTGAAGCCTGGAATCTGGTATGTTAAGGCCATCATAGTCAACTTTTTCCTCTTTGTTGTTTTGTTTTTCTTGACTACTCCTGCATTTGTTGTTAGTTTGTTCAACAGGACCGTGGTCAAACCAGATTCTCCTAACAAAATTACTTCTATCATCTATGATTTCTTGCCCACATTATTATTATGGACCATGGCTGCAGTGATGCCAGCCATTGTAGCATTCTCTGATAAATTCTTGTCACACTGGACCAAGTCACAGCAAAATTATTCAATTATGACAAAAACTGTATCATATCTCCTACTGATGACCTTGATCTTGCCATCATTAGGTCTCGCCAGTGCCGAGGCCTTCCTTATGTGGACATTACAACACCAGAATAACACAATGCGTTGGGACTGCGTGTTTCTCCCTGACAAGGGTGCTTTCTTTGTGAATTATGTTATCACCTCAGGCTTTATTGGTACTTCATTAGAGTTGATTCGTTTTCCGGAATTGTTCTTATATGTGTGGTATCTATTGCAATCAAAATCGAGAGCGGAAAAAAGTTACGTGAAAAAGGCTATATTGTACGAATTCCCATTCGGCGTGCACTACGCTTGGAGCATTGCGATATTTTCCATCACCACGGTGTACAGTCTGGCGTGCCCGCTGATCGCGCCGTTCGGGCTCATCTATCTAATGCTGAAGCACGTGGGGGACAAGCACAACTTGTACTTCGCGTACGGGCCAAGCGACATGAGCGGCATGGGCGGTGGTCGGATCCACGCCACCGCTGTCAGACTCATACGAGTCTCCGTTCTCCTCTTACTGATCAGCATGGCCGCCTGGGCTGGTCTCCGGGCCGGCTTCGAAGCTAGAACTATAATATTGATAATGGCCTCGATTGTGGCTTTCGGGACGTTTTTGCTGTTGAGTCCGTTTCCGAGTTGCACCCCACCCGCGCCCCTGCAGGCCGAGTCCAGTGTGAGGTTCCAAGAGTACATCGCCCCCGTGCTACTAAAGCCGGTGGATACGCCCCCGACAACGACGCCGACGACCCCGGATTACGGGGCATCATCGCCTGTTAACAACAATTCATACAATTCGGGCCCCATCAACATT
>Lep58
ATGACGGATATGAACGAAAAGAGGTTAGAAGAGCGAACCACCAGGGCCGAAAAAGAAGCCCGGGCTATCGAAGAAGAGCTAGAGAAATTAAGTAAAGGTGATCTTAGCTATGTCGGGAATCCAGAATTGGATAAGCTGCTGACCGAAAACGAAAAGCTCAAACATCGTCTCGCTATTCTTGAAAATGCCATAAAAGTAGAGACCGAATCTTCAGCGGCGATCAAGAAGGAAGCTAAAAAACGCACATTACCAATGCTTGTAACAGATACTAAGTCTGTTGAAAGTAATTTTTGCATATTAGAAGAACTGAAAAATCTTTTTGAAGTTGCCATTACCAATGCCTATCCAGATTTAGAGAATCCACCCATCGCACTGACGTTGTCAGGTAACAATCCTAAATTTGGAGATTATCAATGTAATTCTGCCATGGCCATAGCTCAGTTATTGAAGGCTAACAATGTAAAGACAAATCCCCGAGAAGTAGCTAATAACATACTAAACAAAACTCCAACATCACCAATAGTGCAAAGAATTGAAGTAGCTGGAGCAGGTTTCTTAAATATTCACTTGAATAAAGAATTTGTTGAACATGTTTTAAGTAGTATTTTAAAATCAGGCATCCAACCACCTGCAGTAAAGAAAGAAAAAGTTATTGTAGACTTTTCATCACCAAATATTGCAAAAGAAATGCATGTTGGCCATTTAAGGTCTACCATCATCGGTGACAGTATTTGTAGAGTGTTAGAATTTTTAAATAATGATGTGGTTAGGTTGAACCATTTGGGTGACTGGGGCACTCAGTTTGGAATGTTGATTGCTCATTTGCAAGATAAGTATCCAGATTTTAAAACGAAATCACCCCCAATATCTGATTTACAAGCATTTTATAAAGAGTCAAAGAAGAGATTTGATGAAGATGAAGAATTTAAAAAGCGAGCCTATTCATGTGTAGTACAGCTGCAGTCTCATCAACCAGATTACATTGCAGCATGGAAATTGATCTGTGAAGTATCTCGTCAAGAATTTCAGAAGATCTATGATCGGCTTGATATCAAAATCATAGACAGAGGTGAATCATTTTATCAAGACCGAATGGATGCTGTTGTACAGTTCTTAAAAGGAAAGGGCTTCTTAGAGGAAGATGAAGGAAGACTTATTATGTGGGGTAGTGAAAAACGTGAAGGTATACCGTTGACAGTTGTAAAATCTGATGGAGGTTACACGTATGATACATCTGATATGGCTGCTATAAAGCACAGGGTTGATGAGGAGAAAGCTAACCGTTTCATTTATGTTACTGATGTAGGCCAATACACTCATTTTATGACCATAGATGCCTGTGCAAGACGAGCTGGTATTCTCAAAGACGACCAGAGAGTTGAGCATGTTGGATTTGGTGTTGTTTTGGGAGAAGATAAGAAAAAATTTAAAACTAGGTCTGGTGATACCATAAAACTCATAGAGTTATTGGATGAAGGCCTGAAAAGATCTTTAGACAAGCTAGTTGAAAAGGGGCGTGATAAAGTGCTTAGTTCTGAGGAACTCAAGAGAGCTCAGGAAGCTGTAGCTTATGGCTGCATCAAGTATGCAGATCTATCGCACAACCGAATTAATGATTATATATTTTCATTTGACAAAATGCTCGATGACAAGGGCAATACTGCTGTCTATTTATTGTATGCATTAACTCGCATTAGATCGATTGCAAGGAATGCTCAGATATCATTAGATTCATTATTGGCAGAAGTCGATAGGATTGGATTGAAACTCACACATGAATCAGAGTGGAAGCTTGGAAAAACCCTGCTTAGGTTCCCTGAAGTCATATTGAAAGTATCTAGTGATTTGTACTTACATAGTTTATGTGAATATTTGTATGAGATATCCTCTGCTTTCACAGAATTTTATGATAAGTGCTTCTGTATCGAAAAGGATAAGGAAGGAAAGATTGTCAAGATAATTTATGAAAGATTAATGCTATGCGAAATCACAGCAAGAGTAATGGAAAAATCACTAGAAATTTTAGGAATCAAAACTGTATCAAAAATG
>Lep59
TTTTCAATGATGAACCCTCAAACGTTTCAAGAAATTTTCACGGCAACCATTTCACACATGGTCGAAAGAATCAACAAGAATACCACATTGCAGATCATAGCAAATACTTTTCTGTCAAATCCGGCCACGTCCCCGATCTTTGCAACGGTTCTCGTTGAATATCTACTGAAAAGAATGGAGGAGATGGGGACTAATGTAGAGAGATCTAATTTATATCTCAGATTATTTAAATTAGTATTTGGATCAGTTAGCCTGTTCCCAACGGAGAATGAGCAGATGCTGAGACCCCACTTACACAGCATCGTAAACAAGGCGATGGACTATGCGATGACGGCCAAAGAACCTTATAATTATTTCCTACTTTTGAGAGCCCTGTTCCGATCTATTGGCGGCGGGAGCCATGACTTGCTTTACCAAGAATTCTTACCCCTATTACCGAATTTACTTGAAGGCTTAAATCGCTTACAAAGTGGTCTGCACAAGCAACACATGAAAGATCTATTTGTAGAATTGTGTCTGACCGTACCCGTCCGATTGAGCAGTTTGTTACCATATTTACCAATGCTGATGGATCCGTTGGTTTCTGCTTTGAACGGTTCTCATACATTAATATCACAAGGTCTGCGCACTCTCGAACTTTGCGTAGACAATTTACAACCCGACTTTTTGTACGAGCACATTCAACCAGTTCGAGCGGACTTAATGCAAGCCTTATGGAGAACACTGCACAACAACGAAGTTGCAAGGATAGCGTTCAGAGTGCTAGGAAAGTTCGGTGGTGGGAACCGCAAAATGATGATTGAACCTCAACGGCTTGAGTACCGCGAGACCGACGTGCCGCCGCCCTCTGTGCAAGCGTATTTCCAAGATCAAGCGAAACCGATAGATTTTGAAGTCGACAAAGTAATCGAAACCGCTTTTTGTGCATTAAAATCAAGTACAACAGACCCATTCTACAGAAAACAGTGCTGGGAAGTACTACGATGCTATCTAGCTGCGTCGCTGAACCTAGATGACGATAAAGCAACTTTACAAAAGCTATTCAACCATCCAAGTTTCTTGGACGGTCGTATCCAAGTTCAAAACGGACCGTACTATAAGTGTAGCAATTCAATCGTCAGGAACACGCATCGCACTGCGTTAACAGGAATGTTCGTGGCGGCCGCTATCAAAGAGCTGCGACACCACGTCCTGCCGACCATGGTCTCGCTCGTCAGGCATTACACTATGGTAGCAATAGCACAAGAAGCGGGACCATTTGTCGGATCTAATGCACCTAAGGAAGGTCTCGATGCGTTAGTGTTGGTAGATGCCATCGCTGTCGTAATGGGTCACGAGGAAAAAGAACTTTGTAAACCAGGACATTTAGCTCTGCTACTAATGATCGAAACGGCTGCTACAGTACTGGGTACCAAAGAACGCGCGTGTCGCTTACCTCTAATGGAGTATCTCGCCGAACGTATGTCGGCTCTGTGCTACGAACGTGCCTGGTATGCTAAGTTTGGTGGCTGTATAGCAGTCAAGTTTATGGTCGAAAAGATGGCCCCAGAGTGGGTATACAAACACGTTTTCACATTCTTGAAAGCTGTTTTGTTTGTGATGATGGACTTAACCGGAGAAGTGTCTTCCGGAGCGATCGACATGGCCACAATGAACTTAGAGCGTCTTGTAAAAGTATGTGTTACTAGCCACGGAATACCGGGACAATCGGAGTCTGAAGGCGAAGTGGCTGCGGCAAGAGCCAGAGCCCTACACGATGTTTTGCAGGAACTCGTACTACAAGTCACAAGTCCGCATCTTCTTGTTCGACAGCAG
>Lep60
TTCATACATGGTTTCGATGGTGGAGATAGGAACTGTATAACTTTATCAACGGAATTTGGGGAATATAACTTGCTCAAACCTAGTGAAGCTTATACGCCCCTAATGAATAATTTATATGAAAAAATATGGCTTAGCAAAGTAGTCGTCGAATTCTTAGAAGAATATCACTACTTGCAACCGAGCTATGAAGATTTACTTGAAGTTGTAAGAGATTTTTCCATTCCTGAACTAAATAATAAAAAGATGACAGAAGAAATGCTACATAAACATGCCCAGTTTGTTTGTGATCAAGTAGTTAGCTTAGAAATAGAGGAAGATGATGAACCATTAATAACATTACCTTGTATGAGAGAACTTATCAAATTAATGGGCATAAAATTCGGTAAACGAAAAATACGTACCCAGATACAATACAAAAAAACAGATAAGAAAGCATGGACAAAAGCTACAACAACTCCACTTGTAAGAAAAACATTTGAAAGTTTTTTCTCAAATCAGTTAGACAAAACCAATCACGAACTGGTCTTACGAAGAAAACGATGCGGGGTTTGTGAAGCCTGTCAATTGCCTGATTGCGGCGAATGTAATGCATGTCGTGCCATGGCTAAATTCGGTGGTCATGGAAGAACTAAGAAAGCATGCGTCCGTAGATTATGTCCTAATATGGCAGTAGAACAGGCAGAAGATTCTGATCCCGATGATGAAGATGAGTATCAGCAAATATCTGAGAAAAAACAAGACAAAATAGATGATGCAGTACCAGTCAAGCTCACTGGGTCAAATAGTAAAAATTTAAAATGGATTGGTGAGCCTGTTAAAGCTGATGCCACAAAAATATATTACGAAAAAGTTGAAATTGATGGTGCTGAGCTGTGTAATGGTGACTTTGTCATGATTGAAACTTCCCAAACAAACATTCCTACACTGGTCGCTAAAGTTGTATACATGTGGAAAGAAATCCATAACCCGAAATCAGGCTATTTTCACGGAGAAGTCTTCATACGAGCCTCGGACACAGTTTTAGGAGAAGTGAGTGACCCAAGAGAAGTATTTTTGGGCGACAGATGTTGCCATGGTGCTCCGCTTTCTTCCATATTAAGAAAAGCGAATATAGAAAGGAAAGAGACGTCAGCAGATTGGTTTAAACTTGGCGGGAAAGAAGTAGACGACGAACATTTCGAGGATGATGGAAGAACTTATTTTTATAGCAAGTATTACGACAGGTTCACGTCGCGTTTTGAAGATTTACCTCCAGATCCAGCGTGTCCAAATGCTTTAAGAAAGCACAGATTCTGCCCATCTTGTGAACGTAAAACAAAACGAGATGCAAGAAACATTCCTAAAGTTTTTGAAAAATTGATTGTGAAATCCGAAATTGTTTCAGAACAAAACAGGTCGGAATGGTCATATGTAAAATGGCAAGACTTTGACTATAAGAAGGGTTGTGGTGTTTTCCTAAAACCGGGAACCTTTAAACTAAAAAATAGTATGACAAAAGCGAACACTGTTGCCAAACCGCGGTTTGAAAAAGTCGATGAAACTATTTATCCTGAATATTATAGGAAGAACGATTCTAATACGCGTGGGTCTAATATTGATACCGGGGAACCTTTTTGTGTGGGTTACATAGCTGCCGTCACTGCCGCGAGTGAGGGACCTCTAGTTGTACCGCAAGATATTTACCTGAAAGTGAATGTGCTGCTTAGACCTGAAAACACGAGCAGTAAATTTCCGCAGCACGAGGACACTAATGTTTTATATTGGACAACTGAAATAAGGGAGATTCCATTTTCGACCGTCGTTGGGCATTGTCATTTAATTTATGAACAAAATGTTCCCCAAAATATTTCACTTCAAGAATGGTTAGGAAATGATCCGTGCAGATTCTACTTCAGAATGGCGTATTGTAAGTCCACGGGAGAGTTCACGGATCTCCCGCAGAATGCCATCAGTGTTGGAAGAACAGATCGTACTAAAGATAAAGGGAAGGGGAAGGGAAAATCTACAAAAACTATTGAAACGGTTCCCGCTAAAGTTGTAGAGGAGAAAATTAGACCGTTGCGAACTTTAGACGTGTTTGCCGGTTGTGGGGGCCTATCAGAAGGCTTGCATCAAGCTGGAGTTGCAGAATGCAAGTGGGCTATTGAAAACGTGGAAGCTGCTTCTCATGCTTATTCATTAAATAATAAAAGTTGTATTGTATTTAATGAAGACTGTAATGCACTTTTGAAAACTGTAATGTCTGGTGCTAAGCACAGCGCGAATGGACTGCGGCTCCCCATGCAAGGAGAAGTGGAGCTTTTATGTGGCGGGCCACCATGTCAAGGCTTCTCCGGAATGAATCGTTTTAATTCAAGAGAGTATTCAAACTTCAAAAACTCATTAGTTGCATCGTATTTATCGTTTTGTGATTATTACAGACCTAAATATTTTATACTGGAAAACGTTCGTAACTTTGTGGCCTTTAAAAAAGGTATGGTTTTGAAACTCACTCTGCGAGCTTTGTTGGACATGGGATACCAGTGTACCTTTGGTATCTTACAAGCGGGTAACTACGGAGTTCCCCAAACTAGACGAAGGTTGATCATATTGGCGGCAGCGCCGGGTTACAATCTTCCGTTCTACCCAGAACCCACGCACGTCTTCAGTAGACGTGCTTGTACATTAACAACGACGATTGACGGCAAAAGGTTCTCGACTAATATTCACTGGGACGAGTCGGCTCCAAAAAGAACGTGCACCATTCAAGACGCCATGAGTGATTTGCCTCAAATATGTAATGGTGCTAATAAAATAGAAATCGAATATGGCTCCATGCCAGAAAGTCATTTCCAGAGATTAGTGCGAAGCAACGATGAGAATTCTAAACTACGAGATCACATCTGTAAAAACATGGCGCCATTGATTCAAGCTAGGATCAGCAGGATACCTACAACACCGGGCTCCGACTGGAGAGATCTACCCAACATATCGGTTACTCTCTCCGATGGCACTAAGTGCAAG
>Lep61
TCGCAGAACGAAATATATAGACTGCAAAACAAGATCGAGATTTTGGAGGCGGATAAGGACAGACTAGAATTGGAGTTAGAGAAACAAGCACATTTGTCGACAAAGTCCAGAGATGACCAGAGGAAACTACAAGATGAATTATCGAGATTACAGGAAATGTACGACAGAGCATCGTTGCAGCTGGGTAGAACCAAAGAATTCGAAGAAAAGGCCAAGGAAGATATGGACAGGATGAGCGTTGACATAGAAATGGTCAGGGAACGATATGAAAAGGGTCAAATTGAACTGCGGAGAGTCCAAGCGGAAAAAGAAAAACTACTGGCAGATAGCGAACGATTACAATTTGAATACGACAGAGCGATGACTCAATGCGGTAAAGCACAGGCTTCCAATGAAAAAACTCAAGAAGAGATGGCCAGAGTACAGATAGAGCTGGAGAAAATGTATGACAAACATGACAAGGTTTCTTCAGAATTAAGAAGAGTGCAAGCTGAATTGGACAAAGTCAAGCAAGATGCAAGCGGAGCCAGAGAAGAAGCAGAAAGATACGCCGCTCGGTACGGAAAATATCATGACGCAAAAGAGGAACACGAGAGAACAAAAATTGAAGTAGAACGGCTGCGGACACGTCTAGAGAAGACAACGATAGACCTGGAGCGAGCCCGCAAGGCTGAAGAGGAAGTATCCCGGTTACGTTCGGAACTCGAACGCGTCGAAGGTCTCCGAGGTAAATACCAATTCGAACAGGATAAGTGGACCAATGAATTAAACAGAATGCAGGCGGAAATCGACAAACATCGTGAGAGATACGACGCGGCACAAGCTGATGTTCAAAAACTACAGGCCGAGAAGGAACAAGCTGAAACCAAACTACACGAAATGAACATACAACTGGAACTATCCAAGAGCGAAGTCGTAAAATTGAGTGGAGCGTTAGAGAAACAGCGAACAGACTTGGAGCGCGCTCACATTGAGTGCGAAAAGTTCAGGGATCGGTGTGAGAAATTGAAATTACGTTCAGACCAACTAGATAAAGATAACGAAAGACTAAAAGGCGAGTTACAACAGATCGAAAGGATGAAACTTCAGGCGGTCGCTGGCGATAAGGCAAGAACCGAAGATAGACTTGAAATCGAGAGGCTTCGTGATAAGTTGGAAAAAGCAATTCAAGCTCGTGACTCTACTGAAATGGAGGCAGGACGCTTAGCAAAGGAACTCGAAAAGTCTCAGATGCATCTCGCTAAATATCAAGAAACTAACGAAACAACTCGCGTTGAATATGATAGGATGACGAATGAACTGGGAAGAATGCATGAACGACTTGAAAGAACGATCTTAGAAATGAGACAAATCGAACAGGAACGCGATGCGCTGAGAGTAGAGATACAGAACACAAGACGTAACATTGAACAGCAACAGAGAACTTTGGACCACAGAACTCAAGAGACGCTTGTTAAACTCCAACAAGAATTGGCTCAGTCGGTTCGAGACAGAGAAAAGATGGCATCCATTTTGGAACAGAGAGATAAACAAGCCGACGCTATCGAAAAGCAGATCGTTAAATTGGAGGCCGATACAAAGCAATTGACAATAGAACGAGACCAATTAGTGGCACAATTAGAAAAATCTCAAGACATGCTCGTAAACTTCCAGAGAGAACTCAATGCTTCCGAAGCCGAACTACAGAAACAGCGAGATGAAGTACGCAGATTGAAAGAAGAACAGAGGAAACTAGCTCAAGATTCAGAACGTGGAGCAAAATCGGTTATAGAAAATCGCGAGAGAGAGATAGGAAGACTGCAGCAGCAACTTCAAGGTCTCACGAAAGAAAGAGACACAATTAAGCAGCGTGCAGAGAAAGCCGAAAAAGAAGCACAGAAAGCTGGAGAGATCGATAAATGGCGAGCTGCCGTCGAAGCGGAGAAGTCCAAGGCGATCGCTGCAGAAAAAGCCTTATCTGAATGTCAACAGCGCTTGCAATCTTTGGAGAAACAATTCCAGGCGCAGCATCAACAGTTACAGCAGCTACAAGCACGCGGACCGTCTGACGTGCGCGAGGTCCAAAAGCAGCTCGAAGCTGCTCAAGCCGAGGCTCGCGCCCTCGCCACTGAGAGGGAGCGATGCCAGTCGCAGCTCGAGATGCTCGTTCAGGAATTGGAGAAGAGCCAG
>Lep62
GTAAGTGCAGAGAAGAAAGTATCTTTTGATAATGGCCTTGATGGGTCAGTGGCTGAAGATTGTTTTTTTGCCATGAAGGCATATAAGGAAGGCTACACATTTAATTTTGTTGAAGGAGAAATGTGGGAAAAATCCCCTTTTACTCTTTGGGATTTCATGCAGCAACGAAAAAGATGGATTCAAGGTATACTTTTAGTGGTACATTCCAAAGAAATACCTTTAGTTAATAATGTATTCTTAGCAATTTCTTGTTACTCTTGGGTAACACTCCCACTATCAACAAGTAATGTTGTTTTGGCTGCTTTATGTCCAATTCCATGTCCTCAATTTTTAGACATTGCTTGTGGATTTACAGCAGCTGTTAACATTTATATGTACATTTTTGGAGTCATCAAGTCATTTCCTGTACACAGATTTGGACCATTAAAGTTTATACTATTTGTTGGGGGAGCTTTGGCTACTATTCCATTAAACATAGTTATTGAAAATATTGCAGTTATTTGGGGAATGTTAGGAAAAAAGCACAAATTTTATATTGTTAACAAAGAAATTAAAACACCTGTTACTGTG
>Lep63
GCAATGTCACAATGTGGCGGTGCTCCTACAATGAAAACTCATACTGATTGTATGACGTCACGGAATATTGTCAAATTACCCGGCTTCATTGATGTACATGTTCACGTCCGTGAACCCGGTGCAACATATAAGGAAGATTTTGAGACCTGTACCGCAGCCGCATTGGCTGGTGGTGTAACGATGATTTGTGCTATGCCCAACACTAACCCCTCAATCGTTGATCGTACAGCATTTGATTACGCTTCAACATTAGCAAGAGTTAGTGCCCGATGCGATTATGCTTTGTACGTCGGTGCTTCCTCGACAAATTATGACACAATATGTGAACTGGCTCCGCAAGCTGCAGCTCTAAAGATGTACTTAAATGAAACTTTTACAACTCTTCTGTTAGAGGATATGACAATTTGGCAGAAACATTTCCAAAGTTGGCCCAAAAAAATGCCTGTTTGTACTCATGCAGAGCGTGAGAAAACCGCCGCTGTCATTTTAATGGCATCTCTCCTTGATCGGCCTGTACACATTTGTCACGTAGCACGAAAAGAAGAAATATTAATTATCAAAGCCGCAAAAGAAAGAGGTGTTAAAGTTACTTGTGAAGTTTGCCCACATCACTTATTTTTGAATAGTAATGACATTGACAAAATTGGAAAAGGGCGAGCAAAAGTATGTCCAGTATTATGTAGTCCTGAAGACCAAGCAGAACTTTGGCGAAATATAAGTATCATTGATGTTTTTGCCACAGACCATGCACCTCATACTGTGGAAGAAAAGAATTCTGAGAATCCACCACCTGGCTACCCTGGCTTAGAAACAATATTGCCTTTGCTACTCAACGCTGTACATCAAGGTCGTTTGACTATTGAAGATCTTATTAATAAATTTCATCGTAATCCTCGTAAAATTTTTAACTTACCAGAACAGCCTAACACATATGTTGAAGTTGATTTGGATTATGAATGGGTAATTCCAACGTCAATGGAATTTTCTAAATCGAAATGGACTCCTTTCGCGGGCATGAAGGTATGTGGTGCTATTCATCGTGTCACATTAAGAGGTGAAATAGCATATGTCGAAGGTCAAATTTTGGTTCCTCCAGGATTCGGTCAAAATGTTCGCGAATGGCCAATGCCTAAAAAACAAACTTTCCAGACGTACTCGATTGAAAAAGTTGAAAAAGAAATAAGTCGTCCTAATTCCGCATTGGATATAATTACACCTGGGGACCATCTAAGACAAAGCGATATTGACCTAGATCAATTGGAGTCTTCAAGATCAGAAGCTGTTGGAAGACTAAACGTGCATTTTAATGAAGTGGCCGGTATGCGAAACGTATCCCCTGTTCCACCACAAACAGTTACTAGACAAAGATGTGATAGCTCATCGAATTACAATCCACCACAGCCTTCAATTACACAACGACAACGCAGTGATTTGTTCGGCAAAAACATCCTGACTGTAGATACATTTAATAAGGAAACTCTCAACGACATTTTCAACCTAGCACAATTCATGAAGACAAGTGTAAATAAGGGACGTTATTTAGATGACATCTTACGTGGGAAAGTTATGGCCTCAATATTTTATGAAGTCAGTACACGTACGAGCTGCAGTTTTGCAGCGGCCATGCATAGACTAGGCGGATCTGTGGTACATACCGATGCAACAAGCTCTTCTGCAAAAAAAGGCGAATCTCTTGAAGATAGCGTCGCTATTATGGCTAGCTATTCAGATGTCGTCGTGTTGAGACATCCTGAACCCGGCGCAGTTTCT
>Lep64
AAATTACCGGATGTTCGCCGTCCCCTGGAAGAAGGAGATTGCGTTAACGACATGGAGAGCCCCGAGCTTGACTTCGTCTACGATGACTGTGATACTCAAGCCAACGAAATTGCTGAAATATATAGTTACACGGAACATCCCGAATATCAGCTAAACGTTAAGGCTTTTGAGGATATAATGGAAGAATTTAATCATCCACCGAGTTGGCAAAGACTAACAAAAAAACAACAACAAACTGTAGTAATGATGCTATTGGAACATCTCGATGTAGCTATCTCCGAAATTCGTATGCGTGCTATTCGTTGCATTCTCTATCTGGCCCAAGGGTGCTGGGCAGAAATGCAATCGGATGCCGAACAAGGACATTGGGCTCGAGTGAACATTATGACATTATATGAAATGGGAACATTTTCAATATTTGTGGAATTGCTCAACCTCGAGATTGTTCATAGTAGCTCAGCTATAGCTTCAAGAAAATTGGCAGAATCGTTAGCTGACTCTACAAACTTGCGAGTGATACTGACAGTTCTATATCTTATAACTGAATACATGAGAACAGAGAAAAACAGCCCAGATTCTGAGTATGCACATCTCGTGAAAAATTTTACTGAAGAATTAGGCACACCATTTGGTGATGAGTTGTTACCTGTGAAACTATTAAGTATGGTTACGCATTTGTGTGCTGGGACTACACCACACTTTCCAATGAAGAAAGTTCTCTTACTTTTGTGGAAAGTGTTATTAGTTTACTTGGGTGGCTCAAAGGAACTAAAAGAAAGAAAAGCAAAGTTGAGGGAGCAGCATGGGCTCCCTCCCATCAGTGAAGATACGTTGGAAGTAATAAAGGGAATGAGAGCCAGTTCACCACCTCCAAATGCTGCAGATGTGTTAGAAAATCAAAATCCTAGTCAAAGAAAAGTAAAGGAAAATGAAAGAGCCCTGAGGAGACAAACATTTACTAAACAGACTTCTCTAGATGAAACTGATGAACAAATATTTGTTGACAAAGAAGACACTGGAAATGGATCTGAAGATTATCCTATGGAGTTTCAGTCAATGTCAAGTGACAATCAGCAAGGTGAAAATAGCCAAAATTGTCCATATTATGTATACTTTAAACAGTTGGATAGTCCACCACCCCCACCGCCACTACCCCGTAGTCTGCCATGGCAGTCAAAGGTTCGTCAAAAAGATATTGATATGTTTCTAGATAATGTCCGCATTAAGTTTGTAGGCTATTCTTTACCAGGTGATAGACAAACAATAGCTGGACTGCCACAGCCCATCCATGAGGGTATTGAGATATTAAAGAAACACATGTACACAAGTCTATCAGAAATCCAAGTTGAGAGAGAAATTGAGATTGCATGGAGTCCTCTTACTAGGGGAGAAAAATATGTAGAAGAAACTGAAGCAGAAATTCTATATAGAGCTATGCTACCTAATTTGCCTCAATACATGATTGCTTTGCTAAAGATACTCTTGGCTGCAGCTCCCACTTCAACTGCAAAAACATATTCTATTAATATTATGGCTGATTTGTTACCTGAAGAAATGCCCATGACAGTTCTCCAATCCTTAAAACTAGGCATAGATGTAAACAGACACAAAGAAATTATTGTGAAAGCTGTCACAGCAATCCTATTACTCCTCTTGAAGCATTTTAAACTAAATCATGTCTACCAATTTGAATTTATGTCACAACATTTAGTTTATGCAAACTGTATGCCGCTGGTTCTCAAGTTCTTCAATCAAAACATACTGTCTTATGTAGGAGCCAAGAATTCCATCCCAATATTTGATTTCCCTGCTTGTGTTATTGGTGAACAACCAGAATTAACTAAGGAATATTTAGACATTGGAGATTCCTCTGTTCCATATTCGTGGAGAAATGTATTCTCATGCATAAACTTATTGAGAATTTTGAATAAATTAACAAAATGGAAGAATGCTAGGATCATGATGCTAGTTGTATTCAAAAGCGCACCAATTTTGAAAAGAACATTAAAAGTAAGACATGCCTTGATGCAGTTTTATGTACTGAAATTACTAAAAATGCAAACTAAATATTTAGGAAGACAGTGGCGAAAAACAAACATGAAAACAATAAGCGCAATATATTCAAAAGTTCGTCATCGATTAAATGATGATTGGGCATTTGGAAATGATGTAGATGCAAGACCTTGGGACTTTCAAAGTGAGGAATGTGCATTAAGAATCAGTGTAGACAGATTCAACCACAGGAGATATGGTACAGGTACAGAACAAGAAATTGATCTGACTCCCTTGGACACAGACATAAACAGTGTCCTGGAGAGTAACATAGAGTTAGATGAAGAGTTCAAAGAGAATTATGAATTGTGGCTCGAACAAGAAGTCTATAATAATGAGATCAACTGGGATGTCTTATTATCTACA
>Lep65
ATGAGTGCTAATTCACTGTTGTTTTCTATCAATAATGAAGGAAAAGTTTATGCATTGTCAACAAATGGGTCCTGTTGGAGAGAATTCATGTACCTGGGCTTGGAATTCAAAGCATTATCTGCAGTACCTCACTTTCTTTGGGCTGTAGGAGGAGACAGACAGATTTACCTTCACGTTCATGGTTTAGAAATACCAATTCGTGTTAAAGAAGAATCATATGAGAATGAGAGGTGGCTGCCAATGGAAGGATTTAGTGGGCGCCTTTTACCTACAGACCGCTATCATTTTTCATCTCAGGATGGTACAAAAGATCGCTCCATTGATCACATTAGACTGCCTTCTATGGCTTGGCAGTGGGAAGGTCCTTGGCAACTTGAATTAACATTGGATGGACAGCCATTAGACCATGATGGCTGGACATATGCTGTTGATTTTCCAGCTCAATTTGGTCCCGCTAAACAATGGAAATCCTGTGTCAGAAGAAGGAAATGGATAAGGTATAGAAAATTTAGTGCTATGAATTCATGGTGTGCAATAGCTCCATTACACAAGGATCCAACTCAAGAACCATTTATTGATATTAGTATAGGTGGCAATCAAATGCCGTATGCCTCACCAGGAACCCTTGTAGTGTGGGCTATTACTGCTCAAGGTCGGGTTATGAATAGAACAGGTGTTAGTACAACTTCGCCTGAAGGGTTGAAATGGATAAATATAAGCATTCCACCAAATTGTGATATAAAACAGATTTCTGTTGGCCCAACTGGTTTAGTTTGGGGCCTTCTGTGGACAGGACGCACAATAGTTAGAAAAGGTGTAACAAAAGATTGTCCAACAGGAGATTCTTGGTTAGAAGTAAAACCTCCACAAGATACAAAACTTATTTGTATTTCTGTAGGCTACAACGTAGTATGGGCTGTAAGCTCTGATTCCAGAGTGTGGTTTCGAAAAGGAGTGGAAGGAAACAATTCGGGAACATCAGAGTCGGCAGCTATGGGTAATGGGTGGTTAGAAATCACTGGTAATATGATTCATGTTTCAGTTGGAATCAATGATCAGGTGTTTGCTATAGGAGAATTTGATAAATGCATTTATTGGAGGTGTGGAATTACTGCAGCAGAGTTAACTGGAAAAAAATGGAAAAAGATACAAGCAAATATGCAACTCAGTCGTACTTCTAGCTCAGCAAGTGTGGTTTCATCATCATCAAATACTAAACATCATAGCTTGACCACATTGAGTGAGACAGAGCCTGAAAAAAAAACCAATTTGCATTTAAGGAATTCATGGGAAGAGTCTCATTCTGCTCCTATAGAACATACTCTACCAGTGAAACCACAAAGACAGTCAAGACCCCGCAGTCAGATAAATACAGAAAAAATTGATTTGACTGGTAAGAGTTATGAGACTACTTTAAAAAATCCACGAGCTTGGAGTCCTGTAAGAAGTGTTGGTTCAGTAGTGGGTATGGAAGCACAACCAGATAGTGACAGTAGCGTATTTGATGTGGATTCAGGGATGTTATTTGATGATGAGATAAGTCAAACAGCCTGGGGTTCCTGTGAGACAACATGGTCTTATGTTGAAGCTGGAGCATGTTTGGTTGATACCGTTCAAATTCCACATTGGTTTGCAGACTCCCATAAGGTCCAAAATTCTGATATAACTGCTGGATGGAGGATACAAATTTTGGATTATTTAAGAAATAGAAATAAAAACCAAAGCCTTGATTTCTCTGATTATGGAATTGCTGTAGAAGACAAAGGTTGGACGCGTAGCTGTGAAGCCAGATTAGTTCAAGCGAACAATAGTACAGAAGAATGTATCATATCATTATATTGGTTTGACTTAGAGAATACTGGGACATTGTCTGTTTTCCAACCAGATGGCACAATCAAATTTATTTTAAATCTTGAAGAGCTAACCAGTGTTTTTGTTTCATCTGAACCTGGTTGTCCAAGAATAGTACTAGCAGTACCACGTCAAACTGAGTGTTCCATTAAAATACAGTTCATGACAGAATTTGAACAAGAAGAATGGCTAAAAATGTTAATTGATATAATTTCGCAGATTAATGGAGTTACTGGAAAACCATCTGCTAACTCTGTTTGGGCTATTACAAATGCAGGTGATATTCTCAATTGGGACCCCTTGCCTGCTAAATTGAGCAATAAAAAAGATGGAATGTACAAAAAAGAATTCCCAGTGTTTGGAAAAAATATTTTGTCAGGGTACTCAACCAGTCTACACAACAACTTTCCCCCTGGCAGTATCTTGAAAATTGTAGGATGTTTATTTGATGAGGTGCAAAGATTTTATATAGATTTTACAGGGCCAGAAGTCAAAAAACAAAGACATAAAATTGAAACTGAAGTGTCTGAAATCCCTTTTCATTTCAATGTCAGATTTGATGAAAAGATTGTAGTCTGTAATACAAAAAATTTTGGAAGCTGGGGAACTGAAGAACGGCATGAACTTCCACTAGCTGTGGGACAGGAATTTAACATTGAAATTTATTGTCATGCACAAGCCTTTAGTGTCATAATAAACAATAAAAGTTACTGTATTTATGAACACAGACTGAATCCAGAGAGTATTACTAGTGTCACAATACAAGGCCCCTTGAAGCTTTACAGCATGGAATACTGTACAACTAGTGTTATAATTGGTGCAGATGAAATGTTTTGGCGTTTGATGGGTGGACATTTACGACGTGTTGAATGCTGTGAAGCTGATGTCGTATGGGGAATATCACATGATCATAGAGCATGGGTATATACAGGTGGTTGGGGAGGAGGAATGTTTCAA
>Lep66
TTTAAAAATGATTATAAAACTTTATACCCATGGTTTATGGAATCCATTTGGTGGGTTTTCAAGGAACTGTACAACAAAGGCTTGGTGTATCAAGGAGTGAAGGTGATGCCTTATTCTACGGCATGTTCAACTCCATTATCTAACTTTGAATCTGGACAGAACTATAAAGAAGTTGTAGATCCAGCTGTTGTTGTTTCTTTTCCTACTGATAAAGGATATTCCTTACTTGCTTGGACTACCACACCTTGGACATTGCCTAGTAATTTAGCTCTTTGTGTAAATCCCAAATTGATATATATCAAGATTCAAGAAAATAAAACTGGTACATGTTATGTCATTCAAGAGTCTAGGTTTCCTGTTATCTTCAAAAACACTACAGACTTCATGATTCTTGAGAAATTTCCTGGTGAAAAACTAAAGGGCATTAAATACACCCCTGTATTTGATTACTTTGTGGGACAGTGTCCTACTGCTTACCAAGTCTTGACTGATGGTTATGTCACTGATGATTCTGGTACAGGGGTTGTACATCAAGCTCCATATTTTGGAGAAGATGATTTCCGGGTATGTCTGGCTGCAGGACTAATCACCAAAGACCAGGAAATTATTTGTCCTGTTGATTCTAGTGGTCGATTTACAGAGCCTGTCAAAGATTTTTTAGGTCAACATGTGAAAGATGCAGATAAAAACATCATTGCCAATTTAAAAGCCCGCAACCGTTTAGTGCAGCTTGGACAAGTAAAGCATAGCTACCCATTTTGCTGGAGATCAGAAACACCTCTGATTTATAAAGCTGTGCCTTCATGGTTTGTTAGGGTGGAGCAAATGAGCCTTGACTTGTTAAAATCAAGCGAAGCAACAAATTGGGTTCCAGAATATGTAAAGGAAAAGCGGTTCGGAAATTGGTTGAAAGAAGCTAGAGATTGGGCTATTAGTCGCAATAGATATTGGGGTACACCAATTCCTTTGTGGATTTCTACTGATAAACAAGAAGTGGTTTGTATTGGAAGTATTGCAGAGTTGCAGGCTTTAACAGGAAAAGAAATTACTGATCTACACAGAGAAAGCATTGATCACTTGGAAATACCTTCAATGAGGCCTGGACAACCTCCCCTGAGGAGAGTATCTGAAGTTTTTGATTGTTGGTTTGAGTCTGGTTCAATGCCTTACGCGCAATGTCATTATCCATTTGAGAATAAAAAGGAATTTGAAGAAATATTCCCTGCTAATTTTATTGCTGAAGGTATAGATCAAACAAGGGGCTGGTTTTATACTTTAATAGTGTTGTCAACAGCTTTATTCAAGAAGCCACCATTCAAAAACTTGATTGCAAATGGTTTGGTTTTAGCATCTGATGGACAAAAAATGTCGAAGCGAAAGAAAAATTATCCTGATCCACTTGAAGTAGTAATAAAATATGGTGCTGATGCGTTACGTTTGTATTTAATCAATTCACCTGTAGTGAAAGCTGAAAATCTTAGATTTAAAGAGGAGGGTGTCAGAGATATAGTAAAAGATGTGTTTTTGCCATGGTATAATGCTTTTAGATTTTTGATGCAAAATGTTGAAAGATTAGTTCAAGAAGATCATGTTGATTACCGATTCAATGAGAAGGCAATTCGCGAAAATGTTATGGATAAATGGATAACCTCATTTACCCAGTCTTTGATACAATTTGTGAAGAAAGAGATGGCTGCTTATAGATTGTACACAGTTGTGCCACGTCTAACCAAGTTTATCGATCATCTCACAAACTGGTATGTGAGAATGAATAGAAAAAGACTAAAGGGCGACAATGGTGTACAAGATTGCCAAGTAGCTCTCGACACATTGTTTGGGGTCTTGTTTGACATGGTCAGAGTTATGGCACCATTTACACCTTTCCTCACTGAATTTATGTATAAAACTTTACGAAAATTACTGCCTGGAGATTCGCTTGATAGTGTACATTTTAACATGATACCTGATCCGAGAATCGAACTAGTCGACACTAATATTGAAAGAGCAGTCCAGAGAATGCAGTCTGTTATAGAATTGGGAAGAGTTCTGAGAGATAGAAAAACGATTCCTATAAAATATCCATTGCCCGAAATGATAGTTATTCACCGAGATACGACTTACTTAGATGATGTGAAATCTTTAGAAAAATATGTTCTTGAAGAGATGAACGTAAAAAAATTGGAATTGACAAGCGACAAAGAAAAACATGGTATTACTCTAAGAGCCGAGCCAGATCACAAGATACTAGGGGCGCGTTTGAAAGGTGACTTCAAAGCTGTCACGCAGGCATTAAAATCACTCGATAATAATCAGTGCGAAAAGATTATAACTAATGGTTTTGTAGAGCTTGTTGGTCAAAAAATTGATGTGTCTGAAATTAGACTTATTTTCCAAGCTACAGGCAGTGACCAGTATGAAGCGCACAGCGACAATGATGTACTTATTTTATTAAATGTAACCCCCGATCAGGACATGCTTGATGAAGGTTTCTCTAGAGAAATTATTAACAGAGTACAGAAACTAAGGAAGAAAGCACATCTTGTACCAACGGACGAGGTAGATGTGTATTTTTCAGTGGCCAAAACGAGTGATATTCTGCGCATTATAAACTTACATCGCGAATTTATAGAAAGTACAGTGCGAGCGCCCCTCATACCCATCGAACAGTTGTCACCAACGAAACCGCTCATTGTCGAAGAGGCCCAAGAATTAAAGGGCTCCCAACTAAAGTTAGTGATAACGTGGAGGAAAGATGTGGAATTACCTTCAAATCAATGGGCGAATATAGTACTACAAGGTTTGACTCCTAGATTTGGCGTCACTAGCAACCAAGCAAGTATTATTTTAAAAGATAACGAGAATAAATTTATATCTTTGAATAAACTCTATGACGAAGTGAACGTTTTGTTCGGTCTTTACGGCTTAAAATATACATTGTGGTGCGATGGTTCTGAGGTAAAAGATACGAACAATTTAAATACGAAAACAATAATTGCTTCAGCCGCAGCGCCCACTCCGCACGATTCAAAAACGGTTCCAGCTTGTAAGTTCGTTAATGTTGCTAATGGTACCAAATCATTTACGTTATTTTTAGAAAATCCACTGGGAAAAGAAACTTTGGATCGTGCAAATGCCGTAAAATTTGTTACTCAATACTTAGAAATTAATCCTGTAGATGTAGAGAAGCAAATTTTCAAA
>Lep67
ATGAGTCAATTACTAAATGGGACCATCAAACCCGGCGACGAAGATCTCACAAATTTAACTTTCGAGGATTTAAACAATCTAAACGCCAATTCAAATCAAAAGGATGTAGATATGGCCATACAGAAATATTCATCGCGAATGAACGCTTTCATTACATCCATAAAAAACAAACAAATGGATATGAAAAATGCATCTATACATTTCAGTAAACTGAATGAAATGTTGAGGAGAGCTTGGGCGGTACCTACATATGGACACGAACTTGGCTATTCACTTTGCAATACATTGCGGACTTCGGGTGGCTTAGACATTCTGATGGCGAATTGTTTGGAGTCTAACAATCCGGAACTGCAGTTCTCATCTGCCAAATTACTTGAGCAATGTCTCACGACAGAAAACAGGGCGCACGTCGTAGAGAATGGTCTCGAAAAGGTCGTAAACGTCGCATGTGTTTGTACGAAGAATGCGAATTCCGTGGACCACTCTCGAGTTGGTACAGGCATTTTGGAGCACCTGTTCAAGCACAGCGAGAGCACCTGCGATGACGTCATCAAATTAGGAGGTCTGGATGCGGTGCTGTTCGAATGCAGAAAAAACGACGTGGAAACTTTGAGACACTGCGCGACGGCTCTAGCGAACTTATCTCTATACGGTGGCGCGGAAAACCAAGAAGCTATGATCAAGAGAAAAGTACCGATGTGGCTGTTTCCTTTGGCTTTTCATAACGACGACAACATTAAATATTACGCGTGCTTAGCTATAGCGGTCCTAGTCGCTAACAAAGAAATCGAAGCCGCAGTATTGAAATCTGGGACATTAGATTTGGTCGAACCGTTCGTTACGTCACACAATCCTTCCGAATTCGCGAGATCGAATCTCGCTCACGCGCACGGTCAAAGCAAAAATTGGCTGAAAAGATTAGTTCCAGTGTTGAGTTCGAAGAGGGAAGAAGCTAGGAATCTGGCGGCGTTCCACTTCTGCATGGAAGCCGGGATCAAGAAGCAACAGGGGAACACGGAGATCTTTAGAGAAATAGGTGCCATAGAATCGCTCAAGAAAGTTGCCAGTTGCCCAAACGCGGTGGCCTCTAAATACGCCGCGCAGGCTCTTCGACTTATCGGGGAGGAAGTTCCACACAAGTTATCACAGCAGGTTCCCCTCTGGTCAATCGAAGACGTAAGAGAATGGGTCAAACAAATAGGGTTTTCGGAATACGCTACAAACTTTTACGAAAGCAGAGTCGACGGTGATTTACTGTTGCAAATCACGGAAGAGAATTTAAAAGAAGACATAGGCTTACAAAATGGGATCAAAAGAAAA
>Lep68
ATGGAGGAAGCCAAAGCGGTTAAAGAAAATCCTCTGGACATCGACAGCAGTAGTTTCAGCCCAGACGTCTACTTAGATTGTCTTCTAAAATGCGCTACCCTAAAGCAAGTAATGGACAAAGAAGCGGAAATTGTAACTCAAAGTCAATTTCTACAATCAGAAATGCAGACATTGGTTTATGAAAATTATAATAAATTTATTTCGGCGACCGAAACTGTACGCAAAATGCGTTCCGATTTTAAAATAATGCAAGAAGAAATGAATAAACTTAGCGAGAATATCAATAAAATAACTACATTCAGCTCTCAAATATCTGAAAATCTCCAAGGCAGCGGTAATAATGTTCGACGTTTGTGTGGTACAAGACAGCTGTTAGATAAACTTCAGTTCCTTTTCCTTCTACCTTCTCAACTTAACAAAGCAATAGCAGAAGGCAGATACAGTGATGCTGTACAAGACTATTCACATGCTCAGCGAGTACTCCAAAAATATGGCAATCAGCCTTCATTCCAAAGCATACAGACTGAGTGTTCAGAAATTATATTTGAACTGAAGAAGACACTCCGTGAAAGACTTATCAGTCCTAATACATCTGCAACTGAACTTGCTGAAAGTGTAGCCCTTTTAAGGCAGCTCCAAGAAAGTGATTCATCCTTACAAGATATATTCCTTAGTTGTGCAGAGAGTCGTCTTGACAAACACTTGCAGATGCTCAGTTCTATAGCTGAACATACAGACATTTTGGACTGGGTAGAAAAATGCAATAATACATTGTTGGCTGATTTAGCTATTATAATATCATGTTACAATGAAATGTTCGAACAGGAAGCTATCATACCCGAATTTGCTGATAAAATAATGATTCAAATTTTTCATTTATTCGAAGAGGTCATTAAAAGACCTGAGAACAACGGAACTGAAATGTTAATAAGGGGCCTTGATAAATTCTTCAGAAAACTCCAGGCTATGACCGAAATATCATCAAGTGATATGATGTCCAGTAAAGGCACTGAGGTTGTCATTCAGTGTATAAATCACAAGGCTATGGTACAGTACCAGAGCATACAGACTCAATTTAAAGACAGTCTTATGAAAGTAAGGCAGTCTTTGGCCAGTAAAGGATCAGAAACAATTGACTTAAAAGATATACTGAACTCCCTTCAAGTATATCTGATGCAAAAAATCCAAGCCTCACTCTTAGATCTAATGGCATTCTTACAAAATAATTTATCATTTGGATTAAAACCTTGGTGTGCAAAAGCAGTAGCTGATGCTTGCTCAAAAGTCATAAATGAAACTATGGCTAATCTTTCTGATCTGGTAAAAAAGATGGCTTGCCTTCAGACTTCAAATAACAACATTCCTTTTGAATTGCTACTTATACTAGCTAAGCTATGTTTGGATATGCAAGAGACTGGTGTCTCGACATTACAGAACCATCTTCTCAAACTCTTAGAAGAGGCTGCTCCTGGCCTCACTGTGGATAACAAGGATACTAGTAGTGTCATGGTCCACTTATCTACTGCAGCGCAGACTGCACTAGATTCAGAAGTTGTATTTATTGGCCAGACTGCAGCCCAAATGTTGAGAGTATCTGTATTAGCTAGAGATTGGTTGCGAGCTCCAGAACCAAGGGGGCCAAGAGCAGTATGCAGAAGAGTAGTGGAGACCTTAGCTAGTGCTGATGGTGCTGCATCTCAACTGTTTCCAACTAGTATTAAACCTTCTAGTGACTCCAGTCGGCGTACTATTTGGTCACGTGCTCCTTCTTCTTTTTCACCTCTTAATAGGATATTCTCTGAAAGAATTGAAGTGTTTAGTCCTGCAGGGGCAGACAGAGCTGCACTATCAAATGGTGCCCTAAAAGTAGCTTTGAAAGCATTAGTTGAATGTGTGCGCCTACGCACATTTGGAAGGCATGGCCTACAGCAATTACAAGTTGATGTTCACTTTCTACAGCAAAGGCTTTCATGTATGGGCAATGATGAGAGGCTTCTAAATGCTTTGCTTGAAGATGCTTTAGCATCAGCACAGTTGAGATGCGTTGACCCACAACTAATGGAACCTAGTATTGTAGATATTATTTGTGAAAGAGGT
>Lep69
ACCATAGGGTACAATCAAAAAAACAGAATCGATACTCTAATGTATAACCTTGTTTATCCTCAATGTCCAATGGTGAAGTCTAAAACTATTGAGTTGATAAATTTTGATAAACTGCCAGCTGGTCAGAACGCTACTGTCGCTGTAATGAGCTACAGTGGATATGATATAGAAGACGCTTTGATTCTAAACAAAGCTTCGATTGACAGAGGATATGGACGTTGTCTAGTTTATAAAAGTGCGAAAACAACAATGAAGCGGTACAGCAATCAAACATCGGACCGAATTTTGGGACCTTCGAGAGATGCAGTTACAGGAAAAGTAATTAGAACTCATGATGTTTTGGATTCTGACGGCATTGCAGCTCCAGGTGAAATGGTTGAAAATAGGCAAGTTTTAATAAACAAACAGATGCCGCCGGCTACGATAAATCCCGTCACTCAAGGACAACCGCAACAAATTGAATACAAAGATGTACCAGTTACATACAAAGGGCCAGTTGAGTCATACATCGAAAAGGTTATGGTATCTTCAAACTCCGAAGATGCTTTCTTGATAAAAATCTTATTAAGGCAAACCAGAGTTCCAGAGATCGGTGACAAGTTTAGTTCTAGACACGGTCAGAAAGGTGTAACTGGCTTGATTGTGCAACAAGAAGATATGCCTTTTAATGACAGAGGAATATGTCCTGACATGATCATGAATCCCCACGGCTTCCCATCTAGAATGACAGTGGGAAAAACCATTGAGCTCTTAGCTGGAAAAGCGGGATTATTAGAAGGAAAATTCCATTAT
>Lep70
ATGTGTGGAATATTTGCGTACATTAACCATTTAACACCTAAGACCCGGCGTGAAATTTTAGAACTACTTGTCAATGGACTTAAACGTTTAGAATACCGCGGTTATGATTCAGCCGGTGTAGCTGTGGATTCCGCGGATCAGAAAGACATAGCTGTTGTTAAGCGAAGCGGTAAGGTAGCCGCATTAGAAGAATTGCTGCAGGAACGTAGTATTGAACTATCAGTTGAAGAATGTGTGGACTCTCATTGTGGAATAGCTCACACTCGTTGGGCAACTCATGGGGAACCAAGTGCTGTTAATTCTCATCCACAACGGTCTGGCGAGGACAATGCTTTTGTTGTTATTCATAACGGTATCATTACAAACTACAAGGAAGTCAAGACTTTTCTTGAGAACAAAGGCTACATATTTGAATCACAAACAGATACTGAAGCAATTGCTAAGCTGATTCATCATATTTATAATCAGCACAAAGAAAGCAGCTTCCAAGAATTAGTTGAACAGGTAATTCAACAACTTGAAGGAGCTTTTGCTTTATGTTTTAAGTCACGCTACTTTCCTAATGAGTGTGTTGCGACCCGCCGTGGAAGTCCCTTGCTTGTTGGAATTAAGACACCTCGTAGGTTGTCCAGTAACCATGTTCCAATTATGTACACCAACAATAAAGCTACTAGAGGTGTAGTGCCTCCTGTTCCTAGAGTCAATAGTCATGCTCACTTTGAGCCAGAGGAAGAAAGAGATGTTGAATATTTCTTTGCTTCTGATGCATCTGCTGTTATTGAACATACAAATAGAGTACTTTACTTTGAAGATGATGATGTCGCTCATATCAAGGATGGTGTCCTTAGTATTCACCGAATGTCCGGTAGCAGCAATGATCCCCATGAAAGAGAAATTTTTACTTTGAAGTTGGAACTTCAACAGATTATGAAGGGAAATTATGAATATTTCATGCAAAAAGAAATATTTGAACAGCCAGAGTCCATTGTAAATACAATGAGGGGCAGATTAAACTTTGCAAATGGTACTGTTACTTTAGGAGGTATTAAAGATTATATTCCTGAAATTAAGCGCTGTCGAAGACTTATGTTAATAGGATGTGGTACAAGTTACCACAGTGCTGTAGCTACCCGACAGCTTTTGGAAGAATTAACGGAGCTACCAGTTATGGTGGAGTTAGCTTCTGATTTTCTAGATAGAAACACCCCTGTTTTCAGAGATGATGTATGTTTCTTTATCTCTCAGTCTGGTGAAACTGCAGACACACTTATGGCTCTCCGATACTGTAAACGCCATGGTGCCCTTATTGTTGGAATAACAAATACTGTTGGAAGTTCAATATGCCGTGAATCACATTGTGGTGTTCATATCAATGCTGGTCCTGAGATTGGTGTTGCTTCTACTAAGGCATACACTTCTCAGTTTGTTTCATTGGTCATGTTTGCTTTAGTGATCAGTGAAGATAGAATTTCACTACAAAAAAGACGTGCTGACATTATAGAAGGTTTACATGAGTTGGATTCAAAAATTCGCCAGGTTCTTGCCTTAGATGAAGAAGTCAAAGCTTTGGCACAAGATCTTTACCGACAAAGATCACTCTTAATAATGGGCCGAGGTTACAACTTTGCTACATGCCTAGAAGGTGCACTCAAAGTTAAAGAACTAACCTACATGCACAGCGAAGGAATTATGGCAGGTGAATTGAAACATGGGCCTCTAGCACTCATAGATGATTCAATGCCTGTTATGATGATAGTGATGCGTGACCCAGTTTACATAAAATGCATGAATGCTCTACAACAAGTAACAGCACGTCAAGGTCGTCCAATAGTAGTCTGTGAGGAGGGTGACACAGAAACAATGGCACTCGCATCACAAAGTCTCCAAGTGCCTAAAACAGTTGATTGTTTACAAGGTGTCCTAACAGTTATTCCTATGCAGCTTCTGGCCTACCACATTGCTGTTTTGCGTGATTGCAATGTTGACTGCCCGCGCAATCTCGCAAAATCCGTTACAGTGGAA
>Lep71
ATGAATGCCACCGAACCGGATATAGTAGTGGCAAGAGGCCAACTGGACTCATCGTATAGAAGCCCAGAGTACACACTGGAGTTCACGGGTGCCGCCTACAACAATGCCATAGAATTCAACCTCACCTTCGATAACATCAGCGCCTACAATATCTCCAGCGAACCAGAAGGTCTTTGGAATGACTACATCAAGCTTCTTCATGACAGAGCGTTGCTCGTGTCGTTTCTGCTATTATTCTCCTTGACGACAGTCTTTGGAAACATGCTAGTTATATTGGCCGTAGTACGCGAACGATACTTGCACACCTCAACGAATTACTTCGTGACTTCCCTTGCAGTGGCCGATTGTCTCGTCGGACTTGTGGTTATGCCTTTTTCGGCCCTATACGAAGTTTTAGAACATACTTGGTTCTTCGGTGTCGATTGGTGTGATGTGTGGCGTTCGTTAGATGTTTTATTCAGTACCGCTTCCATTTTGAACTTGTGCGTGATCTCACTGGACCGTTACTGGGCTATCACGGACCCGATAACATATCCTATGCGAATGAGCGGACGCAAGGCAGCTTTCCTAATAGCCGCCGTGTGGGTGTGTTCCGGTGCGATATCGTTCCCCGCGATCGCGTGGTGGCGCGCTGTTCGCACTGAAGAAGTTCCCGATTACAAGTGCCCGTTCACGGAAAACTTGGAGTACATTATATTCTCGTCGACAATATCGTTTTATTTGCCGCTTTTCGTGATGGTGTTCACTTATTATAGAATATATAGGGCGGCAACAATACAAACGAGGTCACTTAAAATCGGCACTAAACAAGTGATGAGACCGAGTGGTGAATTGGAGTTGACGCTGCGGATCCACAGGGGCGGGACGATGCGTCAGCGAAACGACGTTTGCCACGGAGTATGCACGCCCGAAGAAGCTGATCAAGAACCACTAACAGCACTCCAGAACAATGGTCTATCGCGATCTTCTACGCGTCTAACAAACGTGACTCACGGCAAGCATTTGCCGAAAAACTTTTCGCTGTCCCGTAAACTAGCCAAATTCGCGAAAGAGAAGAAAGCGGCCAAGACTTTAGGTATAGTTATGGGTGTGTTCATAGTGTGCTGGTTACCGTTCTTTGTGGTGAACTTGTTATCGGGAATTTGTTCGGCGTGCATAGCGCACGAGGAGATCGTTAACGTGGTCGTAACGTGGCTGGGTTGGGTGAACTCTTCCATGAATCCTGTTATATACGCCTGTTGGAGCAGAGATTTTAGA
>Lep72
GAGACAAGATTAGCAACAGAAGCTGTCTTATCAGGTGGTACAGAAAGGCGGGAAAGTGCACTCATGGCCAAATTTGCATTTCTAAACCTAGTTCAAGGCACAGATGGTAATAATATTTGGAGGCAAGTTGGGCAAGTAGAGGGTCGTAATGTTCGACTTCATACGATAGTTTGGCCGGGTGGAAGATTTGTTGCACATGGACATTCTGATGGAGCAAGAACAATATTTCGTATTGTCACGGCTCTTGCACCGCCTTTTGTAATGGAAGGAGAATTAGATGAAGACGGTCAATGTCTAAGAGGATTATTGTGTCATCGACCGCAAACGTCAGATCGTGATAATCTAACCCTTGCATTCAATGAATTAGAAAGGGACACTGATCCGGAGCCTGATGATTTTTTCTTTCCAACACCTAAACCAACTGTAACAAAAATGGCCACACATTGTTGTTACGGCTTAGCCATGGATCTTTTAGAAAATATTGCACAAGAACTTGAATTTGATTTCCATTTATACATTGTGGAAGACGGTGCCTACGGATCAAGACAACTTGTAAAAACTTTTCGCAGTTTTCACGAATATACTAGACCTACAGACAAATATATGACTTTGCACGATGAAAACTACAGGTCACAATATAGAAACGATTACACTATCTTACAACAGACGTCTGAGATACCGTTAATTTCCGATGACCTCGAAGATGAGGACGTAATGAAATGGAATGGGGTTGTAGGAGATTTAGTTTCTGGAGCTGCGCATATGTCCTTTGCTGCCTTAAGCGTCTCTTCAGCTAGAGCGGAAGTTATCGATTTTAGTCAACCTTATTTTTTTAGCGGTATTTCCGTATTGGCAGCTCCAAATCAAAGACCAGATATACCTTTACTAGCTTTTCTTTTGCCCTTTTCGCCGGAGTTGTGGATTGCAATATTTACATCGTTAAACGTGACTGCGATTGCCGTTGCAATATATGAATGGTTGTCACCATTTGGACTGAATCCGTGGGGTCGTCAGAGATCAAAGAATTTTAGTATTTCCAGTGCTCTGTGGGTGATGTGGGGGCTCCTGTGTGGGCATTTGGTAGCATTTAAAGCACCCAAAAGTTGGCCTAATAAGTTTCTTATCAACGTCTGGGGTGGATTTTCTGTAATATTTGTTGCAAGTTATACTGCAAACATAGCTGCACTTATAGCTGGATTATTTTTTCATAACGCTGTCGATGATTTTCAAGGAGGTGATAAT
>Lep73
GTTGAATGGTACTGGAATGGAAAATCACTTAAAGCTGGGTCCAGATTTAGGACATTCTGCGACTTTGGATTCGTTATTCTGGAAATATCTCCGACGTATCCTGAAGATTCTGGAGAATATTTGTGCAGAGCCTACAATAACTATGGTGAAGCCGTTACCACGGCTTCTATGAAGGTACAAGGAAAACGTAATATCATTTTGGAATCACAGCTGCCGAAGGGAATGGAAGGGACCATTGATAAGATTGCAGCTTTAGAAGGTTACTCTGGAACCGTAGATACCTTGACACCAGAAGCTGAAAGTGGAAACCCACCAGAATTCACAACGACTCCTTCGGACCTAATTCTTTCCGAAAACTCATCGGCTCATTTCGAATGTCGCTTGATACCAGTAAACGATTCGAGTATGCGTGTTGAATGGTTCCACAATGGAAAACCGCTATTAACCGGATCTAGGGTTAAGACCATTAATGATTTTGGTTTCGTAATCTTGGAAATCGGCGGAGTGTATCAACGAGATGCCGGTCTGTACACATGCAAGGCAACAAATCGTCACGGTGAAGCAACCGTATCTTGCAAGTTGCAAGTAAAGGGAAGACAGGGCATTATCCTTGAACCTCAGTTGCCTTCACACTTTAAGTCCGGAACTGAGAGTATCCAGAAACTAGAAGAAACGCTTCACAAACGCGAAGAGATTACTATCGAAGACGAAAAACCGAACCCGCCGAGATTCACGGTAGAGATAAAAGATAATATCGACGTACCTGAAGGCGGTCCGGTTCACTTCGATTGTCGTGTTGAACCAGTAGGTGACCCTACCATGAGGATTGATTGGTTCCACAATGGCAGGCCATTTGCTACCGGCTCTCGTGTGCACACGCTTAATGATTTTGGTTTTATTGCTTTAGACATTGATTACATTTATGCTCGTGACGCCGGCGAATATACCTGTCGGGCCACAAACAAATGGGGATCAGCAACTACTACAGCTAAAATAACTTGCAGCGCCAAACGCGATATCGTTCTAGAGTCACAATTGCCGCAAGGTATGAGTGGCGAAAAGATTAAAGAACTGGAAAGAGGCCGCATAAGCGATGCTCCGAAAGAAGAACCGATCGTTAGTACACCGCCTAAGTTTATCACGCAAATCAAATCGCACACAGTAGAAGAATCAGAGGGTGTACGATTTGAGTGTCGCGTCGAACCTAAAGAAGATCCTAAATTACGCATAGAATGGTACCGCAACGGAAAATTGTTACCTTCCGGCCATCGATATAGGACGGTATACGACATGGGCTTTGTTTCTTTGGACATCTTGTATGTTTATGCTGAAGACTCCGGTGAATACATTTGTCGTGCCGTTAACGACTTCGGAGAGGATTTCACAAAGGCTACAATTTCGTGCAAG
>Lep74
ATGTTGAAAGTAGCAACCACTTTGAGAGTAATTTCCAGCCAGGGCAATCAGGTACGTACGTTAGCAACCGCAGCTGCATACAAACAGGCATTAGTAAATGTTCCACCGACTAAACTCACAGTACTCGATAATGGTTTGCGTATTGCTACTGAAGATTCGGGAGCCGCCACTGCCACTGTAGGACTCTGGATCGACGCTGGCTCCCGCTATGAAACCTCCAAGAACAATGGTGTCGCTCATTTCCTTGAACACATGGCTTTTAAAGGTACTAGTAAAAGATCACAGACGGACTTAGAACTACTGGTAGAAAACATGGGTGCACACTTGAACGCCTACACGTCCCGGGAACAAACAGTTTTTTACGCAAAATGCCTCGCTAATGACGTCCCCGTAGCAGTAGAGATCCTTGCTGATATCATACAGAATTCCTCCCTCGCCGAACCCGAAATCGAACGAGAACGCGGTGTCATTCTTCGCGAAATGCAAGATGTCGAAAGTAACCTTCAGGAGGTTGTGTTTGATCACCTTCACGCAACAGCATTCCAAGGTACCCCATTGGGTCAAACAATTCTTGGACCTACCAAAAATATTAAGAAAATCTCTAAGGCTGACCTACAGAGCTACATTAGGAACCACTATCAACCTGGACGTATTGTTTTGTCTGGAGCTGGTGGAGTTGAACATGAAAGGTTAGTAGATCTGGCCAGTAAGCATTTTAGTGGATTAAAGAACTCAGCATGTGATGTTGAGCTGACACCCTGCAGATATACTGGATCAGAGATCAGGGTCCGTGATGATTCAATGCCGCTAGCTCATGTAGCTATAGCTGTTGAGGGAGCTGGTTGGACTGATGCTGACAACATTCCTTTGATGGTTGCCAACACTCTTATTGGTGCCTGGGACCGCTCTCAAGGTGGTGGTGCCAATAATGCTTCATACCTAGCGCGTGCTGCCTCAGTGGGCAACCTCTGCCACAGTTTCCAGTCCTTCAACACTTGTTATAAAGACACTGGTCTATGGGGCATTTACTTTGTAGCTGAGAGTCTACAACTTGACGATATGTTATATAACATCCAGAAGGAATGGATGAAACTCTGTACATCTGTAACTGAAGGTGAAGTTGAGCGTGCTAAGAACTTACTCAAGACCAACATGCTTTTGCAACTTGATGGAACCACTCCTGTCTGTGAAGATATTGGTCGTCAAATGCTCTGCTACAACAGACGCATCCCCATCCATGAACTTGATGCTCGTATTGAATCTGTTACTGTACAGAATGTACGTGATGTTTGCTACAAATACTTATTTGACCGTTGTCCAGCTGTAGCTGCCGTTGGACCTACTGAAGGTCTTCCTGACTACACTAGGATTCGTGGTGGAATGTACTGGGTCAGGGCT
>Lep75
ATGGCTCGACATCGTAACATTCGGAACAGAAGTTACTCTGATGACTATGATGACGATGATTTTTATGGACATTCAGTGGAAGAGGATAGTTGTTTATCTCCAAGTGATGCGTCGCAATGGATCTACGACCGATCACGAAACCAACAGGTGATATCTAACCTTCTCGATAGACACAGCAATATCCAGGAGGAAGCCGAAGATGAAGTTCAAGATGTTCAAGTACCGGGCCCACAACGAAGAGAGTCTACCGACCTCTGCAGCCTCAAGCTTGACGCGGAAGGTGAAACCAGGCTCATGTCTTGCTTAGATGAACTTCGGAATATTTTAGGTGATACAGTATCGGAAAATACAATGATTCAGAGTGTGCTTAAACATAATTTTGATTACAACAAAGCTTTAGACGATATACTTAATAGTGATAAGAGTAAAAATAAAGATTCATCCACATCTAAACCAGTTAAGCCTGTTATTACTAATACAGTGAAAACCACAACAGCATTAGTAGCTCCTAAAGTTATAGCTACAAGTGTAGATCAGAAGAGTGCTGTAATCAAGGGTTTTAAAGTGGACCAAGAGCCAAAGCCTAATAGTCGCCCTCAGACACCTAGAGGGCAGTCTCCTCACCCAGAAAAAAGCAAGACTGAACAAAATGATGACATGAAAAATTTAAAAGTAAAAGAGAACAAAATTGATGCAAAAAAACAATATGCCAATGAGAGAGGTTCTGACAAAGATCATTTGTACATTGTCGTGATAGGTCATGTTGATGCAGGAAAATCTACATTAATGGGCAGATTATTATGTGAGCTCGGAGAAGTCAGTCAAAAAACTTTGCACAAATATGAACAGGAGAGTAAAAAGATTGGAAAGCAAAGCTTTATGTATGCCTGGGTGCTTGATGAAACAGGAGAGGAAAGAGTCCGAGGAATCACTATGGATATTGGGCGTGCCCAGATTGAAACAAAGACAAAGAGGGTTATAATATTAGATGCACCGGGGCATGCTGATTTTATCCCTAATATGATAACTGGTGCTGGTCAAGCTGATGTTGCTATGTTGGTAGTTGATGCAACTAGGGGAGAGTTTGAATCCGGATTTGATTTCGGTGGTCAAACAAGAGAACATGCATTACTAGTGAGGTCACTTGGTGTAAGTCAGCTGGCTGTTGCCATTAACAAACTGGATACAGCCAACTGGTCTCAAGACAGATTTAATGAAATCACCAATAAACTTAAGGTTTTTTTGAAACAAGCAGGATTCAAAGATACAGATGTCACCTATGTGCCTTGTTCAGGACTCATTGGTGAGAATCTTGTGAAACCAGCAAGCGAACCTGAATTAACTAAATGGTACAAAGGACCCTGTCTTTTAGATGTGATTGACAAATTCAATGTTCCAGAGAGGCCTGTGTCTAAGCCATTACGTATTTCAATCAATGATGTGTTCAAAGGTACCGGTTCTGGATTTTGTGTTTCGGGACGCATTGAAAACGGAGTTCTAAAGAAGGGCGATAAAGTATTGGTTTGTCCAACAAAAGAAATGGCTGAAGTTAGAAGTTTAAGTATAAATGATCTTACTAATAATGTAGCATTTGCTGGAGACCAAGTCACATTGACTTTGTCTGGGGTGGACATGCAGAATGTGTCAGTTGGATACATACTCAGCGATCCTATTGAGCAGGTTTCTGTTACAACACGTTTCGAGGCCCGAATAGTAGTTTTCAATGTTAAAGTACCAATAACAAAAGGCTTTCCGGTGCTTGTTCACTATCAATCATTGGTAGAATCTGCTAATATTGTCAAGCTTAAGGCATTACTCAGCAAAAGTACCGGTGAGCTAATTAAAAAGAAACCTCGTTGCTTAGGAAATAATTCTGTGGCAGTTGTTGAAATTGAGACCAGCAGGCCCATATGCATCGAGAGATATAAAGATGTTAAGGAGCTTGGTCGTGTTATGTTACGCGTCGCAGGTGTCACCATAGCAGCAGGCCTTGTCACTGATATTATCAGCACA
>Lep76
TTGATAGAACTAGAGTCTGCTCTTCTCGATGGATGTACCGCACAAGAAATTAATGCATTAACGAAAGGAAAAAAAATACCTGTTAGCTTACGTCCTGATGTGTGGTTGTTATGTTTGAATTGTCAAGATGCTGGAAACCAATTGCTTTTGTTTGATGAGATATTTGACTTACCTAATCAGAATGAATTAAGAGATGATGTAAAAAAGTTTGTTGAAAAACTTGGCAATGAAGAAGATGATAAATTAGCAGTTATATCTGATGTTGAGTCAATAATCACATTTTATTGCAAATCGAAGAACACAACTTACACTTCAAACAATGGTTGGATTGATATTTTATTACCTTTGTTAAGTTTGAAGCTACCACGGTCAGATACTTATAATTTGTTTGAAAGGATTTTAAAATTGTATACACCAAAGGGCTGTTCAAAAAATGGAGTACCTTGCCATATATTAAGGTTGATACTTCAATACCATGATCCAGAACTTTGTTCATTTTTGGATACAAAAAGAATCACTCCAGAACAGTATTGTTCACCATGGTTGAAGTCATTATTTGCTGGTACATGTAGTTTGGATGTAGCTTTATACATGTGGGATTTGTATTTTCAAAGGTCAGATCCGTTCTTCATATTTTTTCTATGCTTAATTATGATCATTAATGCCAGAGAACAATTACTACAGATGAAAAATGATGATAAAACAGCCATTATACAAATTCTTACCAATATGCCTGCAGATTTGGAAGCAAATGATGTTTCGGATTTCTGTTCATTGGCTCATTACTACTCATTAAAAACACCTCAGTCTTTCAGAGATGATGTCTTAGAGGTCTTATTTTCAGAAAGTGAATTGGAAATAAATTCAAGACTGTACTCACAAGCTTTATGTCTGCCTGTAGCAGTTCATGAATTAATTGAAAGTGCAACATTAGAATTGGCAAATTCAGATAGTGTGAAATTCTTTTTAGTTGATTGTCGACCAACAGATCAATATAATGCAGGTCATTTATCCACCGCATTTCATCTAGATTGTAATTTGATGTTGCAAGAACCTGCAGCTTTTAATACAGCCGTGCAAGGACTATTAAATGCTCAAAGACAAGCCTTAGCTGCTGGATCACTTGCTGCTGGAGAACATCTATGTTTTGTCGGATCAGGTAGAACTGAAGAAGATAGTTATGCTCATATGGTGGTTGCATCATTTCTGAAGAGAAATACTAAACATGTTTCTATGCTTGATGGTGGCTTTGTGGCAATTCATGATTATTTTGGGCCTCATATGACAGATTGCCTAGAGGAACACAATGCATCAGCATGTCTTGTTTGTGTTCCAAATAATACCTCTGTTGGAATGAGTAAAAACGTAGCCAGTGCAACCAAAACTAGTGAGAATATGATTACTAAACAATTGTTTAGCAAATTGTCATCTGCCATGAAAGCTAAAAGTCAAGAAGTCAAAGGGAAATTGATAGAGTACATAGTTAACCCAAATTCCACATACAATAATAGTGAATGGCATGTGTCTGCAAATGATAGAAAAGAGCAAAGGTATAGAAATGTACCACCTGTATTTAGCATAAATGATGAAGATGAAGACTCACGGTCTGATAGTTTACGTCATGATCTTACACTTTCTGATTCTATCGAAGAAATAGTTAATGTGCAGTCGTTTCTTAAGGAACCAAATACTATTGATAATTTTCAATGCCAGGAAGTATTACTTAATGGATATATGCATGATTCTTATATAGTTGTAACAGAAACACACTTAATTGTTTTACGTGACATTCCAAATAAACGAGGCCTAGCAAAGATTATGTCTAGGAGACCTCTCTCTACTATAGTTAAAATAACAGCTAAGAAGAGGCATCCAGAATTAATTACATTTAAGTATGGTATTCCAGATGGTGATAATTTACTAATTAAAGATATGGATAGATTTCTTATTCCAAATGCCTCTGTAGCTACTAAAGTTGTATCAAATCAAATTGTACAACAGTTGGATAACAAATTACAG
>Lep77
GGAGCGGACGTGAATTCTGGAAAGCACGAGTATAACTACACAGCGTTACACTTTGGTGCTCTGTCTGGTAGCTCCGAAGTATGCAAACTGCTACTCGATGCTGGGGCCAAACCTACAGCCACAAATTCGGTGGGGCGCACCTCTGCGCAGATGGCGGCATTTGTCGGAAATCATCACACAGTTGCAACTATCAACAACTACATACCTCGTAGTGAAATTGAATATTATTCTATCCCACAAGGACTCCAACAAGAACCTTATCTACCTCCAATCTTAGTAGATCCAGTTCATAAATTTGTACTAGGAGTAAATATTCATCCTGTAAGATTAGCTTTGAATTTGCAACATGCTCCTGCTTTGTTAGAAAATGCTGACAAAGCGAGCAAGACTTTAGAAATGCTGAGCAAACGCGAGATGACAAGAGGCAGTGAAACCAATGAAGTGATGGCTTTCAAGTACCATTATTTATCATATATCCTACGAGAAATACACAACATCAAAGATAAACAGAAACCATCAGAGAAGGAAGAAAAGAAGCATGATGTTGTTGAAATATTTGCTAAAAAACTCTTGAAGCCAGGTAAAGATGGTGTTTCCCTTGACCTCATGGATTCCTTCCTTAAAGACTGTGTGAGGGAATTCCCATTCAGGGAGTGCACAACATTCCATCAAATGGTCACAGCCTTGACAAGTAAAGATCCACCGACAGCCTTGTCAGTTATAAACTGTACCATTAATGGGCAGAGAGGGTTTTTGGATGCCATACCATACTGCAGTTCTTGTGGTGAAGAGAAGCCCGCAAAGAAATGTTCCAAGTGTAAATCAGTACAATATTGTGATAGGGAGTGTCAGAGATTGCACTGGTTTGTGCACAAAAAAGCCTGCAACAGAGAGTCCAGTGCTCCGGCACCAACTGTTAATTCCAAAATAAATATTGACGCCAATGAATTGAGTTCGGAGCTTCAAAATCTTATAGCTGGC
>Lep78
ATGAGTGTTAACTTTGTAGATTATTTCGCCAACGAGCATAATGGATATGATATATTATATCAAAACATGAAATACGGACTTATAGCAAGTAAAGAGCTCTCCGAATATCTAAGGGAAAGGTCCAATATTGAGGAGACTAATTCAAAATCATTAGCTAAACTAGCAAAACAAGCGAACGGTAACTGCGCACAGGGTACATTCGCGCCCTTCTGGAGCGTTCTCAAATGCTCAGCTGAGAAACTATCTAATTTACATCAGCACATGTTCCAGAAGGTGGGTGAATTGGTCAAAGATGTGGCGAGATATGCTGATGAATTACATAAAAAACATAAGGCTGTCAAAGACTCTGAATCTAGTACTTTAGAAGTAGTATTACTGATACAAAATACTAAACAGGCACTTCAGAAAGCAAAAGATGTCTATACTACAAAATCTGCTGAATTTGAAAAACTCCGGAAGGATAATGCATCTGCTAAAGACCTCGAAAAGGCTGAGGTTAAATTGAAGAAATTACATGAAGACTATTGGCAGCTTGCTGAAAAGTATAATCTTGTAAAACAAGATTTTGAAAAGAAAATGTCTCAAACATGTAAGCACTTTCAAGATGTGGAGGAGGCACACTTAAAACAAATGAAACAGTTTGTTAATGTTTATGCTGATATAATTCAAAACAATCACGATATGATGGGACAGGTGCATCGGGACTTTAAGCACCAGTGTCTAGAGTTGACTGTTGAAAAACTATTAGAACAGTTCTTGATAGAAAAATATACTTCCATAGAAAAAGCAGTTCTCGTTGAGCTGCCCCCAACTTTACCAAAACCCGGTTCAGCGAACAACTCTATATCAGAAGCCGATCAGATATCTACAGTCTCTAATGGCTCTCACAAACCTACGCAGCCAGGAAAAGCTCCCAAAAAAGAGCCATCTTTTGCTACTAAAACATCAAGGAGGACTACTTCACTCCTTAATTTATTCACTCCCAATTTCCAAAGCAAAGATGAACCCACTGTCAACATTGAAGGTGCTGCACCATGCTCTGCCCCTTCCAGCCCAAGTGGAACTCCAGCTATTCCGGTAGCTCCAGATAAAGAGGACAACATGGGTCGAACCACCTTGCGGGAGTCCAAATGGTTCTTACGTAGCAAAAGAACTAAGCCAAAACAAAAAAAATCTAAAAAGAAAAAGGATGATAACTCTATGAACTCAACAGCTGACAAGTCTGATTTTGAGGAAAAACAAGAGGAAACACCAATTAAGGAGGATCTGATAAATTCACCTGAAGTAGATGAGGAGGGTTTTTGTATAAGACCAAAAGAAGAGAAAGGCAGTGTATACTCTTCTAGTGATTCTGACTCTGAAGAGGAAAGGGAGCAGAAAATTCATGTTGAGATTAAACCTATAACCAATGGTAGTGCTCCAATGTCTGCTAGTGTAGATGAGCTCAGAGCTACTGTAGAAAATATCTCCTTGTACAAAATTGGCACAACACGTCGGGGTTCTAATGTGAATACAAGCAAAGCAAGCAATGACCTAGTTGGCCTGGACTTCTTCCCGAGCCCAACTGTCAGTAATCCCACATCACCTCAAGCTAATGTGTCTAATCCGTATGCACCTTTACAAGGAAATCAGTCACATGTGTTTGAGAGTCCCACACCCATTTCTAATACTGAAGTTGGTGATTTATTCTCAGAAGTAGGTGAAATGAGTCAATCCAATATTCGGACATCCACCCCAACAATATCTACTATTTCTCTCCCACGTCCACCATCAAGAAGGTCTGATGGAGAATTTCGCACTGCAGGTTCTACAGGCTCCCGTGGTCCTTCCCCACTTACAATCGGCATGGCGGATACTATACCGTTGGCAGTTGCGTTCCATGAAATAATTCATTCATATTTCCGTGGTACAGAAGAATCAAAATGTCAAGTAAAGATGTCTGGAGACATGATGCTTTCTTTCCCCACTGGTATTGTTGGTGTGCTTGCTAACAATCCAAACCCTGCAAAACTTTGTTTTAGACTAAAAAACATACATAGATTAGAAACAGTACTTCCAAATAAACAGTTGGTTACCATCAATCAATCAACATCTACACGTGATACCACTGTTGTAGATTTCAATATGCCTGCTTTGACCTCATTATTGAAGCGACAGTCAGAAAAAAATCCCACCGCACAGTACTTCAATGTAGATATATTAAAATATCAGATTAGACCAAAAACTGGAGCATCCTCATGTCCATTTCAGCTGGTTTCTTATTGGAAATGTGAGAAGGACCACACAGATCTGAAAGTAGATTATAAGTACAATATGCATGCAATGAGTCCTCCATCACCACTTTTGAATGTGTCTGTGTGTGTTCCTGTGAATGGCTCTGTTAAAAATGTAATTGCAATGCCTAAAAACATTTGGAATGAAGAAACTGAACAAGCGTTATGGCGTTTTACCGAGTTGTCGCAACATTCAGAGGATCGTGGCGTAGGATCGCTGCGGGCGCGCTTCGAGCTGAACAAGGGACCCTCTAGCAAGGCCACTCTCTCATCTCAGTTTAATTGCGAAGGCGCCACCCTCTCTGGGATAGAGTTTGAACTGATTGGTGGTGGGTACCGCTTGTCTCTCGTGAAACGTCGCTTCGTGTCTGGGAAATATATTTGTGATAGCGAAATGAAC
>Lep79
AACATTTGCCGTGAAGCGGATAAGAAACGCGAAGACATGAAATGGCTCGTACAAACATTAGACATGCTCACCAATCACTGTTCAGAGGTTGAAGCTCAAGAAGAACAGATAAGACTTGAAAACCTCATAGCGAGATATAAAAACTTAATACCCACTATAGAAATTACAATGATCAAGACTGAAACTTACACACGATGCTACACTTACCGTCGCGAGGTACATGAAGTTATCTGCATCCTTGAAAGTGCGAAAGAGCAGGCCATGATTGAGCCCGAACCTCAAACTCTGCAGCACGTGGAACAGCTTGTCCTAGAACAACAAACAGCTGTTCAGAAACTCGACCGTCAAAGACCGTCAGTTATGTCCATGCTTCAAAGAGGCAAGGAACTCATCAAGGATGCTAACGCTCCTGCTTTCGTTCGGGAAGATGTCAGGACTCTTGAGACTGGCTGGAACACAGCCTACGAGACATCGAATGATCGTCTTCATAAGCTCAAAGACACACAAAAAGTTTGGTCTAATTATGAATATCAAAAGGAAGAACTACTGTCAGATCTGGATAAAATCGAGAATTACGTGGTCCACCCTGGCCTCGAACTCGGTGTCACGAATATCGGACGTGAACTCCAAGAAACTAAAGTATTAAGTGTCGACTTGGAGAAAGCAAAGACAGAGAAGCTGCCTCAATTACAGCAAGCTTACTCTGAACTTCGATCACTCACGGCCAATAAACCGAAACCTGTTATCGAAAAGGATCTTGAAAAAATTGAATGTAAATTGGAAAAAGTACAAGACGAAGTACAAACCAAAGTGGTTCATTTGGAGAAAGTTAATCAGGAATGGGTTAAAATTGAACACAAACTAGAACATGTTCGGGAATGGATCAAAAAGGAAAGTCCCGCATTGATATCTGAAATTCGTTCAGAAAACATCACACCTGAAGAAAAAGTGGAAAAGTCTCAGGCATTACAGAAAATAATTTCAGAAAAACTTGAAACGATCAAAGGTGTCGCTGACGAAGGTCAAAAGCTGGCAGTCGAACATCGCATACAAGACGCCACAAGACTTAAAGGCGAAATCTCAGTATTAGAAAAGATGATGGCTGATCTACAAAGATCTACAGAACATCAAACGAAAGTAGTTGAACATGACTTAGCCAGCTGGCAGAGATATCAGAAGGGCGTAGTAGAAATCAAACCATGGATCGAAGAAGCTGAAATTAAACTGGGTAACGTTCCTAAACCTAGCACTTTACCCGAAGCTCAGCAATTGCAACAGCAATCCAGAGCACTGATCTCGGATTGTGACAAGCAACTGACTAATTTGCAAATTCTATCCAGTGTCAGTCACCAATTATCAGGAAAGACAAGTGCACCCGATGAAGTTGACGCTATTCACTCTCGTTGGGCCGTTGTCCATGATCTTGCTGATCAATGGCATAACAAGCTTGATAAACTCGTTACCAACTGGGAGAATTTCGAACGCGAAGCACAAAAATTAGAAACTTGGATTGAAAATGGTGAAAAACTTCTCAACAGTCGAAGCGTGTCGATCGACACTCCGCAAGTGGAAAAACTTGATCGAGAATTAAATAAGCTCAAGTCATTTGGTAACGAGATTTCTCAGCAACAAGCTAAAATTATCAGTCTTTCTCAAACTTGCGATAACATCTGTCACAATATTCAGCCTGAAGGCGCTACTGTTTTGAAAAACAAAGTGGCCGATATCAAACAACGTACAAATAACATAGCAGAAACTGTCAGGACTAAAGTAAATGAGCTATCAGACAAAATCATTATCCGACAGGAATTCATGACCAAACTTCATAGCTTTGATAATTGGATTACTGATTTTCGAAGGAAAACAGAAAGCTACGATCAGATCGGCGCTGATAAAGTGGAACCCACTCTGCAGTCCATGCACGTTCTTTTGCAAGAACACGCTGCCAAGGAGCCAGAGTTCAATGAAATTTACAATGAAATCAAGAATATGACTCTTGCATCTCATCCAGATGAATCGAGGTCACTAAGTGAGACATACTCGAACATTGCACAACACTATCAAATAATTGAAAACAATATACAGCAGAACAAGGGCATTTTACAAAAATGGTCGGAACTTCTTAATTGGTACGATGATACTAAGCAACAATTGGGCCATGTCCAATACCAAATTGAAGGACCGAAGCTAGCATCAGAGAAATATGAAGTTTTAAGACAAGAGCTCGTAAATGTTATTACAAAAATTCCCGAATGGAAGAGTAATGTTGCTTTATTAGACGGCCCATCGAAAGTAAAAGTGACAGATCAAAATACAGGCAGAATTATGTCACCAACGAGCTTAGTTAAAGAAATAGAGACGAAAGCCGAAGCACTATTAAATCAAGTTACAACAAAAAGAGATTTAGTTCAAAAAGTTGGTGCACGTTGGGACAAATTCAATCTTCAGCATAACGCACTTCAAGAAGTGTTACATAATGTTCAATCCGTCCTTAGTGAAATGGCACAAAAACTAATGCCATTGACCGAAGCAACTATACAAGATATGACAGAACAGTTAGACAAAGTTGATTCTGAATTAAAAGAAAAACAATCAGTGAGAAAAGAACTAAGAGAAGAGGGCTTGCATCTAATGAGAGAGGACCAACCCAATATGGGTACTATTCAAAATGCTCTAGCTACAGCTGATCACAATTGGGATCAAGTTGTAAATGTAGTTCGAGACACTAAAAACAAGTACATATTGTTATCATCAACTTTGCAAGAATTGAAAAACTTTACTGTCGCTTTTGACAGAGAATTCAACAGAGCTGAGCAACTTTACAATGAATGTAAAGATGCACCCAACGATTATGTTGAGACCGCACAATCACTGGACAGAGCAAAGAAATCTTACGAAATCCTTAAGAGATCTAAAGGTTTGCTAGATCAAATGGAAGTCATTAAACAGTCGGTGCTTCAACAGGCCTCAAGTTTAGGAGGCTTTGATACAACCCCGTTAGAAGAGGCATTTACACACTCACAAAATAAGTGGGAGAAAATGAATGATGCTGCGATTAAAAGGATACAAGACCTTGAATCTCAACTTTTGGTTTGGAGACAAATTGATGATACCAAGAACCAAGTGGTCACATGGTTAAGCGAAACTGGACAAAATTTGGCTAATGCATGTGATAATTTGGAAATAAGATTCGGCCAAAGCCATCTTACAAAATACAAGGAGGAACTACCTTTGTACCAAGGACTGAAGAATAGCATCAAAGCTAAATGCGAACAAATAACAAACTTGAACAAAAACATTCCAGCAGGTCAAGTAAACTCTATTATTGATTACCTAGACAACGAATTCGTAGCATTGCAGTCGCTAGCAGACAATTTAGAAAGTGCTCTGTCTTCTCTGGAAAGTAAAGAAACAAAACTTAAAGATAAAATAAAACAATTGTCCGATAAAATCAGTAAAGTTCGTGATGATATCATTAAATGTGATGATATGACTGGTGATAATGCGAAAATATTAGACAGGTTGAAAAAATGTCAGATTTGTAAAGGACAACTTCAAGAATTGAATGACGAAATTGATAATCTAAGTCAAAATGTGTCTGAACTAAACGACAATTATCCTGGCTTCTATGAATCATTAGTACCAAAGGAATTAAGTACGCTACAGAAAAGATTTGAAAGCGTACTCGTACATGCCAATAAAACAGAAATTACCTTACTGACGTTCTTACAAAAATCATTTACAGACAAGCTCGCTATGTTCAACAGAAACCTAAAAATTCTAGACGATAAAACCAGGTGGTGTATGCCTGATGTCAGTAGCGATAAATATAATCTGGAAGTTAAAAATGCTGCATTAGCTGACGTCGAAAGTGGAATTGCTGAATGTAAATCTAAAGTAAGTGAGCTTAAAGAAGCCAGTGACATATTAAAAATAGTAGCGGAGCCTGCGTGTGCACAAGAAGCTGCTCAACAAACGGAAAAAGCCAAGAAAAATCTCGAAGTCCTCTCCGCTAACTGCGATGAAATCAAAAACAGACTTAAGGAAAATATTGAAGCCTGGCAAGACTATGAAAACCTAATGGAATCAGTTTCAGAATGGTTAAAGGAAAAAGAAAACAAAATGAGACTAGAAGCTGCAAATCTCGTAGAATTAAACGAAGTTGACAGTAAAATTGCTGAAACAGAAAAAATCAACACAGAAATTAAAAACTACAGCAAGCAAATATCAAAGTTAACCGAAACCGGTGATAAAATACTTGCACGAAATCCTGATTCTCGAATATTACAATACATTAATCACTTGGCTACAAGATACCAAGCCATAGCACGATTCATGGACAGTCATCTCAACAGACTTAAAGAATCTAAAGATAATAAGGATAAGTATAATAAATCAGTAACAGATTTTAAAAACTGGCTTCAAGATGCCAACGCTCGTATAAAAGATTTAGCAGTCATGAGCAAACACGCAAAACCAACCTCTGCTGACTTACAACAAGTCAAGAAGTTAAGTGAAAATAAGGATGTCGGCCAAAAGTTGCTCAATAGTGCTATTGAGTCAGGTGAAGCTCTATTCAGCGGCATCACTCCTGAAGGACGTGAACAAATCCGCAATGAATTAAGAACACTGAGAGATTATTTCGAAGATTCCGTTGATTCTCTGAACAATGTCATCAAAGATATTGAAACTACAATAAACAAGAGATCGTCGTTCGACGATACATTTAATCAAGTTCAAAAATGGATAAGCGAAAAAGAAAATGAGTTGGGAGAGTTTAAACTCTGTCCCACTCTGCCAGAAAAGAAGGCGCAACTTCATTCTAATAAAATACTACATCAAGAAGTGGAACTCCATGAATCTATGTTAATTCAGCTGACTGAGAAATTGAAGCTGATGCCAGACGAAGAATCAGAAAAGAGTCTTAACAAGATTGTTGAACGATACAGAAACACGGCTAAAGAACTAGAAAAAAGAGTTTTAACAACACAAGGACATGTCGCTGCTCACGAAAGATATGTACAAATGTTTGAAGATGTACGTGATCGTCTTAATCACATTTTAGCCGAAAGCAGCATGTTAAATTATGGGGTGGTCTCTCAAAAAGAAGATGCAGATGCTAAAATTGCTGCCATCGAGAAAGTGACAGCCAAAACTAAAGATATAGAATCTGTATTGGGAGGACTTAAGTCCCAATTAGATACAGTTTTAGAAACCACAAGCGTAAATGGTCATCCAGTTCTGATCAATGAATATGAACAACTAAAAACAACATGGAATCAATTTTCTAAACAATGCAAAGAGCAAGATAAGAAATTAAAGGAAACTCTAAAACAATGGACTGAGAATCAAAAGACACTGGATGAGCTTGAAGAGTGGTTAAAGGTTAAAGAAAACCAAGTGAGAGATCAAAGCCTCAAAAGTAATCTGGAAGCTAAAGTTGCTCACCTACAGAAAGTCAAAGAATTACAAGCAGAACTCGGATCTAAAAGCGCTGATTTTGCTGCTTTGACTGACACTAAACAAACTGTAGCAAATGAATCTGATCTCACAAATAAAACGTCAAAATTGGCTACTAGATATCATACTCTAAGCAATCTCGTTAATGAAATAATATCGAAATATGAGGTATTTGTATCAGAACATCAAGCTTTTGAAAATGAATATAATGGAATGGAATCTTGGCTCAATAATATGCTAGGTGACCTCCAAGACTTAAACGAAATAGTAGGGGACTATGCAGTTCTACAAGAAAAACAAAATAAGGCAAAAGAGCTTTATGAAACACGTAATAAGAAGACTCCTACTTTTGAAGAATTCTTAAGCTTAGGAGAAAAACTTTACACTCATACAAGTCCGGATGGTAGAGAAGTGATCCGCCAAAAGATTCGCAAAATAAGAACGCTGTGGGACAGCTTCGGTGACAGTTTCCATGAGACCGTTAACAAGCTGGATCAATGTCTTCTTCAATTTTCTGACTTTTCCTTAGCACAGGAACAGCTCACGAAATGGTTGAAAGATGTCGAACGTGCTATGCAGCGTCACACTGAATTGAAGGCCTCTTTAGAAGAAAAGAAAGCGCAATTGCAGAATCACAAAATCATGCATCAAGAAATAATGACACATCAACAGTTAGTCGAGTCTGTCTGTGATAAAGCGCAACAGCTTGTTGATCAGACACACGACGCTTCTTTGAACGTGTACTTGCAATCCATCAAACAACTGTTCCAAAATATTGTGACTAAATCGCAAAATCTACAAGATAACTTAGAAGATTGCGTTAAAAGGCATGAAGATTTGGTACGTCTTATACAGCAGTATAAAGAATGGCTGGGTTCACAATCTGAGAAACTGATTGACATTGAAAATGCGACCGGAGAAAAGCCTGAAATAATAAGGAAATTGCAAACTGCTGTAGCTTTGAAGGAAATAGAAAAGATCGGTTCCAGCAAACTAGATGACATCCGATCGGCATTTTCAGCTGTGAGCAAAAGCACCTCTGAGGCTGGAAACACTGCCATTAAATCGGAAATAGACAACCTACATGATCAACTACGAAATGCTGTACAAAGCATTGGGTCATCTGAACAAAAACTAAAGAACACATTGGAAATTTGGAATAAATTTGATTCATCAATCGAATCCATTACTGAGTGGTTGAAGGAAATGGAAACTAAATGTCGAGATCAAAGTCTCTGCTCAACATTGGAGGAAAAGGAAGAACAATTAAAACGATATGTAGATCTGCGCAATGAGATTAACAACAAGGAAAAAGAAATGGATGCATTCGTTGACGAATCACATAGCTTAATTCAAATGAGTGGTGTTGAGCGCCTGAAACCACTGGTCACGCAAGTTAGCAGCCGTTATCAACAACTACACTTAATTTCTAAAGAAATCGTCACACATTGGTCAGAGCTAGTTACTGATCACAAGAAGTACGTCCAGTCACGTAACGAATTCGATGCTTGGCTTAAGCCTTTAGAAGAACAACTTTCTCAAATGGTTACGAAAGAAGACAAAATGAGCATAGAAAGCAAAGGCAATAAGCTTCAAGTATTCTTGTTGGAAAGAGATAACGGTGAACACAAGATAGGTGCTTTGACTACAGCAGGTGATAAAGTACTGCCCGAAACAGCAGCTAATGGCAGGGAAAATATTCGTGGTGAAATCAGGGCATTACGTGAGAGATGGGATAAATTTAACGATGCTATACAACAACAACAAAAAGAATACGAATCTCAAACGCTACAGTGGTCAAGCTACCAAGATGTGCTTCAACAGACGCTTTCTTGGTTAGATGAAAAAGAAAAAATTGTTGATGCCGAAGAAAAAGCAATCCTCAACTCAGCCCAAGAAATCAAATCAAAGCTCCTCAAGAACAAAACTTTGCTTCAAGAAATTGGATCGCACAAACGAGTCATTGAAACGGTCACAGAAAAAGCAAAAAGCGTGGCTGCTAGTTTGCATTCGGGCAAAGCAGAAAGTGACGAAATGACAAAAATAATTAAATCAGTATGGGACAGATACAATGCTTTAACAAACAGACTTACGGCTATAATCGATAAGCACGAAGGAACCTTCGAAATTTACCAGCAATTTGTGGACCAACAAAAGTCTCTACAAGAATACCAAAAGAATTTATGGGATCGTTTGCATCTCCTATCTGATTTCACAGGTAATAAGGCAGCTTTACAGAGTAAATTATCTAAAATTCAAGAACTTTTAGACGCTATTCCAACCGGCAATAACAAACTGAAGATTCTGTCAGATTTGATTGAAAATAATAGTTCTAAGCTGTCACCGAGAGGCAAAGAAGGTATGTCCCGCGAGCTCGGTCTTCTGAAGGCCGATTTGGAAAAATTCACTGCCACAGTACATGAAGTAAGACGTGGCATTGAAGACAAGATTCAGCAGTGGATTGAATTTGACAGTGCCAACGATCGTCTTCAACGTTGGCTGAGTGACACTGAAATGACTTTGAAAACGTACACACCCAAAGCAACACTTGAAGAAAAAGTTGATCAACTAAATAAATATCAG
>Lep80
ACCTTCCATTGTTCTAACGGAAGATGTATCAACGCAGCCTTCAAATGTGACAAACAAGATGATTGCGGTGATGCATCAGACGAAATGGACTGCGCTTCTGAGTGTCACTTTTATATGGCGAGCAGTGGAGATGTAGTGGAATCCCCTAATTATCCACACAAATATCCATCATTTAGCGAATGCAAATGGACTCTTGAAGGGCCTCAAGGACAAAATATTCTTTTACAATTCCAAGAGTTTGAAACAGAAAAATCCTTTGATACAGTCCAAATTCTTGTCGGCGGTAGGACCGAAGAAAAATCAGTAAATTTAGCCACCCTATCAGGAAAACAAGATTTATCTAACAAACTCTATGTATCTGCATCTAATTTCATGATTATTAAATTTAGCACAGATGGTTCTGTAGAAAAGAAGGGATTCAGGGCATCATGGAAAACAGAATCTTCTAATTGTGGTGGTGTCCTTCGAGCTACACCTCAAGGCCAAGTTTTGACGTCACCGGGCTATCCAAATGGGTACCCAGGTGGCTTAGAATGCATGTATATAATCGAAGCCCAACCGGGCCGAATTGTTTCATTAGAGATTGAAGATTTAGAACTAGGAATGAACAGAGATTACATCGTTGTAAAAGACGGTAATACCCCTTCCAGTCCAGTGTTGGCCAGATTGACGGGTCCTGGTGAAGACAATGAAAAAGTTGTGATTTCGACAACAAATCATCTTTACTTGTACTTTAGAACAAGCCTGGGAGATTCTAAAAAGGGATTTAATATGCGATATTCGCAAGGCTGCAAGGCTACCATTATTGCGGCTAATGGTACATTCACATCTCCGGCATACGGTCTAACAAATTATCCCAACAACCAGGAATGTCTCTACAGAATTAAGAATCCTACCGGAGGTCCGCTTTCGTTGAAGTTTGATGAATTTAATATTCATTCTTCTGATGTAGTACAAGTTTTCGACGGCTCGAGTACAAATGGACTCAGGTTACATTCTGAAAATGGATTTACTATAAAACCTAGAATAACTTTGACTGCTTCCAGTGGTGAAATGTTAATACGATTCGTATCTGATGCATTGCATAATGGAAAAGGATGGAAGGCGACGTTTTCTGCA
>Lep81
ATCAGGTCACAGTCTAGCGACTTACTTAAGAAAAGTCCTATTGACCCGGTAACGAAAAAAGGACACTTCAATTCACTAAAACAATGGGGAAAAAATAGACTGAAATTGATTGGTAGATCTCCAAGCGCCAGTAGAGATAGTTTTAAAGACACTACTAAATTTGATAAAAGTAAAGATGTAAAGACCCTCGTAAACCAGGACGTTGTTTCTGTATCGGAAAGTGTGACAATGCGTAAAAAACGAGACGGCAGTGAAGAAAGAAGGTCGCATCAGAGATGTGCCTCATATTCGTCCTCCGAAAAAAGCATTGGAGTACCTGCCGCCGTTCCTAATACAGCCACAATCAACAGTGGAGTCAAACTTAGAACTACTTCTGTTCAACGACGTCTGAGACGATCGGGTATTGGTAAAGACGAACCACATTCGTCGAGTGGGAATTGGTCAGCCAGTTCTGAATCCGGTCGAACTAGCATAGGGTCAGAAATAACATCGACTACTGTTCCACCCAAAAGTACAACATCCGCTGCCACATCCAATAATTCACTAAGCGGCCATCACGGCCCTCCTAGTTCTATAATAAGCCGCAGACGTTTTCCTAACACATCTGGCTCTGGAAGTGTAACCAGTGAGGGTACTTTAACACCCGATATTATTCACGATCTACATGAAGATATAGAGACAAGTTCTGAATTTTCATGTGACACAGAAGGATACTACACTTCCTTTCACATGGACTCGGGCTTGAAAACATTAAAAGAAGAAGACGTCATACCTAGTACACCTCTACATACGAGCAATGCTTTGTCAAATTCGTCGAATAGCCAAACGATGACTGCAGAAAACGAATATGAATTATTTGGCAAAGGCTCAACAAGTACAACAACCAGCTCAGCCGGTACTGTTTGTACAGCACTCATGGCGGCTGGTAGTGATCGATCTTTAGTAACAAGTCCAACGGTACCGGAACGAAAGAGTTCCCTTACAAAAATAAACAGAAGTCGAAACAATACTTCATTAGAAAGGAACATAAACTCATCGTTTTCTAACTCACCATTCAATAATATGAGATATAATTCCGCAAGATCATATGCGGAAAAAAGAATCTCTAATAATACGTCTCCTGAAGTTAATGTGCCCACTTCAACTATAACAATAACAAATAATGTTGGAAGGGAAATTACGGCAGTTGCGGAAGTCCACACTGAAACAGAAGCGGAGAGTACAAAGAAAAGTACTGGTACGAGTTCGCCAGATTCTGGACATAATACTTCAAGTTCGCCCATTGAAGATTCCATTTCGAGTGCTCATGGAAAGAACAGTCTTTCTGAACAAGATTACTCAGAATCTTCTGATCTTGAAGGAACTGAAAGAATTGAAAGAATTAGGTATAAAACGACAATAAACAGCTCCCGGATTCCATCTATGTGTGTCATTACTCCAACGAACTCTGACGATGAAAGCGAAACCAGTAATAAAGATTGTGAAGTCACAGAGAGTAAAAGCGTTGAGAAATTAGGTATTACAGAGATGCAGATAATTGCAAACAGGCCTAAGTTAGAATTACCGACCGATGAAAAATCAAAACTTGCCACAAACGTAGCCAAACCAAATTTCAAACCAACTAGTCAAATCAATTTAAAAACATTACAACCTCTGAGCAATTTAATGTGCAAACTGAAGGGTGTCCTACCACAAAAGTTGTCGAATAAAAAATCGCCAGTTACAAAAGAACCAGACTTCATCGCTGACATCTATGATAGCGGTGATTACGTAACTATTGCTGACGTAAAAAATAATAATCAATCATTATCTTATAATAAAAGTGTGTATGGTAATAATGATATAGTTAAAAAGAATTTACAAACAGTTCTCTCAGGAAAGCTACCCGACACTGAGTATGTTTCACTCAACGAATTACCCAATTGCTTAAACGAAGGAAAAGATTATCTAGAACATGGCTTTGAAGATAAACGCTCTCCGGCATTAGAAGAAATTCAAAAGAAAGGAGCTAAAGTTACGTTAGATTCGCAAGGACAAGTCATTTTTTCTTCAGACACTTTACGGCGACGGAAAGGTGCGCACACAACCTTTGAACCCGGCCCATTTGTACAAGAGATAAGTCCTACTACGACTATTATACAGCGAGAGACAGCTGACATTGTGAAAGTCATTGATGAAACCGACTTCCCGTGCGAGAAACCTCTCCCATCAAGTAAACCAACTTCACCGCAATTAGGAAAAACGATCATAAGAGCACCAGCAGAACGAGACGGACCTGTTACTACCGAATTTATTACTTTACCAACGCCCAAACCTAATACTATCATAACCGCCTTACCCGTTACCGAAACACCTACCTTAACTACACATCAACCGCCAAAAACACATAAAACGGAACAGGATTTACCGCGAATAGTAGAAGCAATCACTAGAACAGGAGCGTATGTTAATATACACGATGCGGAAGGAGTCAGCTTATCTCCGACGAAAGACGATTCAGCA
>Lep82
ATGGTCTGTAAAACATGGATCGACCGATTTTCCTCCTATTTCGTAATATTTTGTTCCGTCATCATATTTGCCCAGTCCGATGTGCCTAGACCCCGCGGTGTATCTTTGTCTAAAGCATCTCTCTATTTACCGACAAAAGATTTTACTTGTTTTGATGGAACTGCTACAATACCTTTCAGCTACGTTAATGACGACTACTGTGATTGTTTCGACGGTAGCGATGAACCCGGTACATCGGCTTGTATAAACGGTGTTTTCCATTGTACAAATGCCGGACACCGGCCTCAGAATTTGCCGAGTTCCAGGGTTAATGACGGAGTCTGTGATTGCTGTGATGGAACAGATGAATACGCTAATCCTACGGCCTGTACTAACATTTGTGAAGAGCTCGGAAAAGAAGCCCGAGCAGAAGCTCAAAGAGTAGCAGAGTTGCATAAAGCAGGCAGCCAATTGAGAATAGACCTCATAGAAAAAGGAAATAAGAAGCGAAATGAAATGGCAGAACAACTAACACAACTTGAAAAAGACAAATCTGAAGCAGAAAAAATAAAGGCTGAAAAAGAGCTTCTAAAGAATGATCTAGAAATGAAAGAAAATGAGGTTTTGAAAGTATATAGAGAAGCAGAAGAATTGGAAAAACAAAAGAAATTAGACCAAGAGAAAGAAACTAATTTAAAAGAATCAACGGAACACTTTAATAGATTTGATTCAAATAATGATGGAGAGTTAAGTATAGATGAAATCAAAGTTGTTAATGTATTTGATAGGAACAAGGATGGCCAAGTTGATGATGATGAAGTAAAGATGTTCTTGGGTGGTGATGAAAAAGTAGATAAAGATGCATTCTTGTCCACAACTTGGCCTATCTTAAAACCACTTTTGATGATGGAGCAAGGTATGTTTAAACCAGAGGATGCTAAAACAGATACCACGGAGACAGAAGCTGAAGAAAACCATGAAGAATTGGATGCTGATTTTGAAGGAAATGAAGAAGATAATAGCGATTTAGATTTACAAGAAGAACATGAAGAAGATGAGACTGTGTCAGAGCAGTCAAAATCATATAATGATGAGACTCAAAAAATTGTTGATCAGGCTTCAGAAGCTCGCAGGCAATACACAGATGCTGAGCGAACTGTTAGAGAAATAGAGTCTAACATTAGAAACATAAAACAGAACTTAGAAAAGGATTATGGTCTAGAACAGGAATTTGCTTCCTTGGATGGTGATTGCTTTGAATATGAAGACAAAGAATATGTATACAAACTGTGTATGTTCCAGAAGGTAACACAAAAATCCAAGAATGGTGGTATGGAGGTAGGTCTTGGTAATTGGGGAGAATGGGCAGGTCCTGAAAACAATAAATACTCTGTGATGAAATACACAAATGGAATTGCTTGCTGGAATGGTCCAAGTCGAACAACAACTGTTAATGTCAACTGTGACTTGGAAACAAAGATCACATCAGTAACTGAACCTTTCCGTTGTGAATACAAAATGGAATTAAGCACTCCTGCTGCATGTGATGATTCTAGCACATCACAAGAGCATACATCACATGATGAACTT
>Lep83
ATGTCCAAGATACCAAAACTACCAACAATATCAAAAGAAAATAGATTTGGACAATTTCATAATCGGCCCATATCCAGAACTATTGCTAATGGTCTCAGTGATGTTGATAAGAAAAATTTAATCACTAATCATACTAGACCTTTACGAAATGGCCCACCTGTTTCTGCTGCTGCACCTCGGATTAAGAGATCTGCAACTGCACCATCATCGACAACAATTCCGAATAATGTGACAAAAGTTGAAAAAAGATCAACTGTGGCTCCGAAAATCCCTCCTTATGACTTCAAAGCAAGATTCAATGACTTGTTAGAAAAACATAAAAAAATGAAGAGTGAGTTTACTGATTTAAAAGACAAACATTTAGAAGTCTCAGATGAATATGAAAAGATCAAAGAGACATTCCAAAGCTGTAGCAATGAAAGAGATATTCTTAAGGCCAATTTAAGTGTTAAAACTTTAGAGTATGATGAAATTAAAGTTAATTTTGATGTAATGAAAACAGAAAATGAAGATCTACAACGTAAGACAAAGCTTCTAGAGGAAGTTACATTTAGTCTTAAACAGAAATCTTTTGAACTAGATCAAGTTCAGACAGATTTAAATTCTTTAAGAAGACGCCACAGCAGCCTACAAGAAGAAGCAGAAGCACTAAGAGTACTCACTGACCAACTAAAAAAAAAATGCATTGAATATGACAAACTAAAATTAGATTTTACTGAAGCTCAGGAAAATATTATCAAATATAAAACTGATTCTGAAGCTCTCCAAAATATTTTGGCATCAATGTATAAAGAGCAGAGAGACCTTAGGAATGCTATTCAAGATTTAAAGGGTAACATTCGTGTATACTGCCGAATTAGACCACCTCTAAGTATTGAAATAACAAAGCCACTGTTTAATCTAAATGTTGTTGATGCTTGTTCTATAGAAGTTGAAAAAATAGAATTACTTAATTCAGCCAGAAAAACAAAACCACAATTATTTACTTTTGATGGCATATTTACTCCACATGCATCTCAGGAAGATGTTTTTGCAGAAGTTTCGTCAATGGTCCAATCGGCTTTAGATGGGTATAATGTGTGCATATTTGCTTATGGACAGACAGGATCAGGCAAGACATATACAATGGAAGGAGGTTGTGGAACCGAGCAGTATGGTATTATACCACGAGCCTTTAACATGATTTTTACATGCATGGAAGATTTGAAAAGAATGGGCTGGGAACTTACAATAAAAGCTTCATTTTTAGAGATTTACAATGAAGTCATATATGATTTACTCAATTCCAGTAAGGACCAGGAAAATCATGAAATTAAAATGGTTAATTCAAAGGGTGGTGATGTATATGTGTCAAACTTGAAAGAAGAAGAAGTCAAAAGTTCACACGAATTCATCAGGCTGATGATATTTGCCCAAAGAAACAGACAAACTGCTGCTACATTGAACAATGAACGCAGCTCCAGATCTCATTCGGTGGCTCAAATTAAAATAGCTGCTATAAATGAGAAGCGAAAGGAAAAGTACACTAGTAATTTAAATCTAGTTGACTTAGCTGGGTCTGAAAGTGGAAAGACAACACAAAGAATGGATGAAACTAAACATATCAATAGGTCTTTGTCTGAATTATCTAAAGTTATTCTTTCCCTCCAAACAAATCAGATGCATATTCCTTACAGAAATTCCAAATTGACTCACTTATTAATGCCTAGTCTTGGTGGCAACTCTAAGACACTTATGTTGGTCAATATCAATCAATTTGATGAGTGCTTTAGTGAAACTTTGAATTCGTTGAGGTTTGCTACAAAAGTCAATAACTGTAGAGTAGTTAAGGCCAAGAAGAACCTATGTATGGTCGACACT
>Lep84
GAAGACGGAACTATCTTTACCCAGAAACCTTTAGATCGAGAAAAGCGTGATGTTTACAGGATGACTGTGATAGCTGAGTTCAACAAAGGTGTAATTTCCGGCGCAGGAATATATCAAGTCACAATATACATTGAAGACGAAAACGACAATCCGCCTGTTTTCGAACATGCTACTTATGAGGGCTTCATTATGGAAAACTCTAAGATAGGAACAGAAATTAAGATGGACAATATAATAAAGGCTACTGATGCTGATGAAGGAACAAACGCTTTATTCATGTACACGTTGTTCGGTGAAGGCAAAGAAATGTTTGATGTTGACGAAAACACCGGAGTTGTTAAGTTTATAGGAGACAGTTTGGATAGAGAGAAAAAGATCATGTACAAGCTAAGCTTGGTGGCTAGAGATACCGGAGGCCTGAGTTCGGAGGCCGAATTAATCATAATGATTGGTGATGAGAACGATAATAAGCCGGAATTTAACCAAATAATAATGCCCATGGACAGATATGTAGAGCTTATTGAAGCCGAAGAAAATTCGAAAGTCAGAATTCACAGAGAAACAAAACTTAATGGAACAGCCGGCTTCACAATCATTGAAGTAAAACCAAAAAATAAATTTGCTCTTGATGTTGATCAATTAGGGCCTTTATTTTTGATACCAGAAAACATTCCTATCGGAACAACGATTATAAAATTAAACGCTTTGGATCTCGACAGCGGACTCAACGGACAGATACGATATGAATTCAATTCAGAAGTTTATATTCCACCGAGCAAACTGTCCGCTGACGCACTAGAAGTGAAGCGATACTTTGTGATCAACGAACGGCACGGCCACGTTATTGTCGCACGAAGCTTGCCGCCAGAGTCAGAATTCAGATTGAACATTTCCGCTTTAGATGGTGGAAATTTGAACGATAACATTTCGGTGAGAGTGTTCGTCAAGGATGTCAACGACCACTTTCCGGTATTTAAGAAAACTTGGTACAATTTCAATGTTGAAGAAGCTCAGTACACCAGACGCGTTTTAGGAAAAGTGGACGCAACTGACGCTGATTTTGGACAGAACGCAAATCTAACGTATTTCATTCAACCTTCAGACACGGATCTGCCGTTTGAAATATCACCTTTGACCGGAGTTCTCAGCGTCAACGGAGAGCTGGACAGAGAGACGGAGGATAAGTATATACTGACTGTCGTGGCGAGAGATAATGGCCTCGAAAAGAAACTATCATCTTCTGTCAGTGTGGAAGTTCAAGTACTAGATGTAAATGATAACTCACCCAAATTCTACGCTTTCGATGAATTATTAGAATGGAAACACCCCGAGGCTGACGAACTGTCTAACCATAATTTCGAATCGGTTATGATGATTCCTGTTTACAAAGCTACGATTGAAGAAAACGCACCGATCGGGACCACGGTCGCTAAAGTGTTTGCAAACGACACTGATTTCATTGGCAACGGCAACGGCTTGATTTTGTATAGCCTTCCTCAAAGGAAGAACCAACAGAGTTTGTTTGCGATCGACTCCAAAGAAGGAACCATCACAACAATAGGTCGTCTCGATTTCGAGAATCAGTCGGCGCACAACATAACTATAGTTGCGTCAGATTTGGGACTGCCAAGTTTGAGCTCGACTGCCATACTGATGGTTACTGTCGCTGACGTTCCCGACGAAGTAGAGATGTCGGACAAGCCAGTATTTATATCGCGATACTATGAACTAGAAATCGAAGAGAACGTAAATGCACCTGTGGAGTTAGTCTCACTGAACTTGACCGAGCATTATGAAAACTTTAAAATGAGATATTACATATTGAACGAAAATGATACAGATATCAGACGAACGTTTGTTATTGATCCAAGAAACGGCACTTTGTATCTCGTTCGAAGTCCAGATCGAGAGGTCAAAGACACTTATGAGGTCATAGTAAGAGCCGAAAGACAGAAATATAGTAGAGAACTCCCTCATATGATCTACCCTGTAGCCGAGGATGTGTTGGAAGGAATGACCAAGTATGACGTCAAAGTAGTAGTAAGAATTAAAGACGTGAATGATAATTCCCCGAAGTTTACGAACGGGAATCGTCCCTTGGTCACGGCCATACCGACCACCGCGCCCTTCGGATATCAAGTTATGCAGCTAAAG
>Lep85
ATGATACAACTATGGACGCATGTGGTGGTTGCTGCCCTCGCGGTAGTAACCACTCGTGCTTACCTCATCATCGTACCAGACTCCGCGCCGCCAGGGCATCTAGTCCTAGATGCCGCTGTCTACAAGCTCGGCTCTGAACGCACATACACCATAGACGTCCATCGCACAGCAAACTTCGTTCATCACATCCTAAGGGTTAACAAGACAAGTGGCCTGGTTACGCTTAGAAAACGACTTCGGTGCGACGGTATCCTTTATCCGAATCTCTTCACCTTCTACGTGGATTCTACTTCAGAGCGTATCCGTGATATTGATTACTACAGTCTACCTATTAGGATATTAGTAACGGGAGAAGACTGTAGTAGACGCCATGCAGACTTATACGATATTGATTTTGATAGAGTCTACGACCAAAACGATGCCGCGTTACAGTATGAAGATAGTTACACAATTAGAGATAAGAGAGAAGTCGTTTATCAAGAGAGTATAGACTGGAGGTTGTTAGAAGCAGAAGAGTTGGTCTCTAGTCAATATAATGTATTGTCCACGGCCTATCCGTGGTCAGACGCTATGTTTGAAGAATCCGTAGCGAGAAATAGAAGTAGAACAAAACGATCTCATAGTTTAGTACCTTTTGATATGGCCATAGATGTTAAAATAGCTGAAGCAAAACAATGGATATCAGAGACGTATGCCAGTTTCGCGATTCCGACGACGGACCGCTGGCAAGGGATTTGCTTGAAACAATCGCAGTTCGTGAATTCTTTGACGGCATTTTTGCCACGGACTGTACAGAAAATGTGTAAAGTGCAGTTTTTGGATGTAAGCGATCCGAGGTTCTTGATAGAGAATAGTCAAGGCGACTTGGTAGCCGCTGATGACGTATGCATACAAGAACCAATGTGGAAAGTATCAATTCTATTCACCTTCAATTGTGATCAGACCTACATCGTAGACTCGGATCATAGGCTCAAAATTGTATATCATCACAAGGAGTTGAACGACACCGACATAGCTAAAAGAGTGAAGAGAGAACTTCGAAATCAGTCTCCGTATTTTGAACAAGCACTTTACGTCGCTTCAGTAGCTGAGGAACAACCGCCTGGTGTGATCGTGACCACTGTGAAGGCA
>Lep86
ACTTTATCACTCCCGTTTTACACCGACTACGTATTAAAAGGATATTGGCATCTTGGACCACTTCTTTGCGACCTCTGGCTATCAGTTGATTACACAGTATGTCTAGTGTCTCAATACACTGTACTACTAATTACGGTCGACCGATTTTGTAGCGTCAAAATAGCAACTAGATACAGAGCATGGAGAACCAAGAACCGAGTCATCTGGATGGTCACGGTGACGTGGTTGATACCTGCTATACTATTTTTTACAACCATATTTGGATGGGAGCATTTCGTTGGCTACCGAGATTTACAAGAGGGCGAATGCGCAGTACAATTTCTAAAAGATCCCGTTTTCAACACTGCTTTGATTATAGGGTACTACTGGACCACGCTTTTTGTTTTGATTATCTTGTACGCTGGGATTTTCAAAACAGCGTACGATATGCAAAAGAAAAGTGAAGCTAAGCAGAGAAAAATGCAGTCTATGGTGGCTTTGAGTGCCGGAGTTATGTCAGGAATGGCTGGACGAGCAGCTGGAGTATCAGGACTGTCGAACACAGGAATATCCAGTGAGGAACAAGTTAAAGCATCTGATGTAATTCGTAAAGACTCCACATCAAAAGGATCGTTAGCAGCTCCACTTCTCACGTTAGGTGGCTCGACTGACTCGAACTCTAGCCAGAAGTCGTCTGCACATAAAAGCAGTGCTACTGGTACAAACACATCAACAACCGCTGATTCAGATGAGAGAAAAGAGGACCATGTAGAACAAGAGAGATCGAGTAGCCCTGCATTTGATTCCGATGACGAAAGTACTACTCAATCTAACATCAAAAAGCGACCTTCTGTAGCCAACTTAGTAATGCAGACGGGAGCAATGCAGTTACTTAACAATATGCGATTTAGTGGGGGAGTGCTGATCAAGACCGATTTGAGGCAATCCCCTTTTGTGAAAAATGAATTAACAAAACCACAGACCTCTCTTTCACAAATTTCTGAAAAAAGCTTACTGGACACAGACAACTACGACACACTAAGCCATGGCCAATCTTCCGTACCCGCTGCACCCCTCTCCACAGTCAGCTTCATGTCTCCGTCTTCATCAGGCATCGGAACACCGTCCGACCAGCGCGAGGTATCAACTACTATTTTTCAAAGAATCATCACTCCTCCATCAGAATTCAGATCTAGTCCATCCATTTCGGAGAGCCCCCCTTCTTGTTCAGAATCATCTAGAACTGGTAGAACGAGACTGGTAAAAGGTGACGGTACCACGTATGACGTGTTAGTTGGCTTAGACGGTGCAGATTTTCGATATATGGACGAGAGCTCTGTCATCGTACCGTCTCCTACTTACGAAAGTCCTCCATCATCAATGACATTTCCTACCGCGACTGAACCATCTTCACCTCCGAATCAAAATTCTGGTAACGTAACGAATACGTCATTATTGCAGGCTGCTCTCATAAGAGCGACCGCAGAAGCCCAACTGACTCCACCCAAAAGTAGTAGCTCGCCTCCTCAGCCAATAAAGGTTAACACCGAGGTAAGTCTCACAGCGGGCGAGCGGCCCAAGCCAGTGATCACTCTCGTGGCGTCTACCTCCAACAATAATGAAACAAAGTCCACGAAGCGTTCCGAACTAAAAGATTCTCCATTAAAACTTAACCCCACGTTAAGCCCCGCTGTAGAAACTAGTGACATATCCACAAATGCTGTAACTGGGTCGAGCCGAAGCAACTCTAAGAAAGAGTTCGTAAAAAGCATAGGAAAGAAATTAAAAGTTAAGCGATCGAAACGGGACGGCTTTTTTCCGAGCATCGGGCGACAAAAATCGAAATCGGAAAATCGAGCTAGGAAAGCATTCCGAACGATTTCCTTTATATTAGGGGCGTTCGTTGTCTGTTGGACTCCTTACCATATCCTAGCACTTGTCGAAGGATTTTGCACTAATCCTCCGTGCATCAACAAACACTTTTATATGTTCTCGTATTTCCTGTGCTACGCGAACAGTCCTATAAATCCGTTTTGCTACGCACTGGCCAACCAGCAATTCAAAAAAACATTCACAAGACTACTACGAGGTGACTTTCACATCACC
>Lep87
ATGAATAAATTGTCATCTTACACGATAAAAGAGATACACAGGGCGTATCGTGATAAAATACTAACGCCGACAAGTTTTGTTGATTTGTGTCTACAAAAGGCCATACAGAGTATCGAATTGAATGCCTTTACCACTATAACTGACGACGAAGCAGAAAGTCACGCAATCGAAAGCGAAAAACGACTTTACGTCGACAGAAAACCGAAGACTCTGGACGGTATTACCATCGGAATAAAAGACAATTTCTGTACTAGTAATATACCGACGACATGCGGCTCAGAAATGCTAAAAAACTTCGTTCCTACATACAACGCTACGGTATACGCAAGATTGAGGAAAGCCGGCGCTTGTTTGGTAGGAAAATGTAATTTAGACGAATTTGCAATGGGCTCCGGTACCATCGATTCCATATTCGGTCCAACCCGGAACCCATGGCAGTACGAAAGAAATAACTGGAAAATAGCTGGTGGCAGCTCTGGTGGAAGCGCTGTTGCCGTGACCACCGGATCATGCGTAGCTGCAATAGGCTCTGACACTGGTGGTTCAACTAGAAATCCAGCAGCTTTATGTGGTGTTGTTGGGTTAAAACCCTCATATGGCCTGGTGTCACGTTATGGCCTAATACCTTTAGTAAATTCAATGGATGTACCAGGAATACTGACAAGAGATATTGATGATTGTGTTGCCGTATTGAATTCAGTGGCAGGTCCTGATGACTTAGACTCTACGACTATCAAACGAGATTATAAACCAATAGAAATTCAAGATATTGATATGTCATCCGTAAAGATTGGTATACCAAAAGAATATCATTGTGAGGGGATGGATAGGGAAGTAATAGACACATGGAGTTATGTTAGTGATATTCTTGAAAAAGAAAACTGTATTGTAAAACAAGTCTCTTTGCCATATTCCTCAGCTTCAATAGTAGTATATTCTATACTGAATCAATGTGAAGTCGCAAGCAACATGGCTAGATATGATGGTATTGAATATGGTCTTAGAACTGATGAGACATATTCCACAGAAGAATTGTATGCGTCATCGAGGCTACGAGGATTCAGTGAGGTGGTAAGATCTAGGATTTTAACAGGGAACTATTTTCTACTGACGAGAAACTACAACAAATATTTTATTAAAGCTTTGAAACTACGAAGGCTTATATCAGATGATTTTAATAAAGTTTTTAATGGGGAGGATAAAGTTGATCTTCTATTGACACCAACCACATTATCTGACGCGCCGTCTTATGAAGATTTCTCATTGAAGAATAATCGTGATCAATGTGCTTTTCAAGATTTTTGCACACAACCAGCAAACATGGCCGGAATACCAGCAGTTTCAATACCGATCAGACTATCTAAAAATGGTCTTCCGTTATCCCTGCAGCTCATGGGGCCGATGTTTTCTGAAGAACTGATGTTAAATGTAGCGAAGAAGATTGAAAGTATTGTGAAATTTCCCAGTTTTGATAACACTACGTTAGCTGATAAATTTGTTAAAATA
>Lep88
GTGTACGCAGTTAAGCATGCTCTTCAGCGTCCCCTGTCTCTGATCCAAGGTCCTCCGGGAACCGGTAAGACTGTTACATCCGCTACTATAGTGTATCAGCTCGTCCGGCAAAACGGTGGACCAGTATTAGTTTGTGCACCTTCGAACACCGCCGTCGATCAACTAACTGAAAAGATACACCGGACTGGACTCAAGGTGGTCCGATTGTGTGCCAAGTCGCGAGAGGCAATGGAGTCTTCCGTATCGTTCTTGGCACTTCATGAACAAGCTCGCGCTCTCGGTTCTGCTGATAGCGAACTTCGGAAACTTACTAGACTCAAGGAAGAAGCCGGTGAACTTTCTGCCGCCGATGAAAGGCGATATCGTTCGTTGCGCCGCGCCGCTGAGAGACGCTTACTCGACGCTGCGGATGTCATATGCACCACTTGCGTAGGCGCCGGGGACCCTCGCGTTGCTCGTATGAGATTCCAGTCCATTTTGATCGATGAAGGCATGCAGTCGACCGAGCCAGAATGTATGGTGCCTGTAGTTCTAGGAGCCAGACAGTTGATTCTAGTCGGTGATCACTGTCAACTCGGTCCCGTGGTAATGTGTAAGAAAGCTGCAAAAGCCGGTCTCAGCCAGAGTCTTTTTGAACGTTTGGTCGTTCTCGGAATCCGTCCGTTCCGACTCGAAGTACAGTACCGCATGCATCCTGAACTTTCACGTTTTCCTTCAGACTTCTTTTACGAAGGGTCCTTGCAGAATGGAGTCAGCGCCGAAGAAAGGCGTTTACACAAAATCGATTTTCCGTGGCCCAGACCTGACAGGCCCATGTTCTTTTACGTCACTCAGGGACAGGAAGAGATCGCCGGCTCCGGAACTTCGTACTTAAACAGAACTGAAGCTGCGAATGTTGAAAAACTCACAACTCGGTTCTTAAAAGCAGGCGTCCGTCCCGAGCAGATCGGTATAATAACACCTTATGAGGGACAACGATCCTATCTTGTGCAGCACATGCAGTACCAGGGCAGTCTACATGCTAAACTGTACCAAGAAATCGAGGTTGCCAGCGTCGATGCCTTCCAAGGGAGGGAAAAAGACATCATAATTATGTCTTGCGTGCGGTCCAACGAACACCAAGGAATTGGCTTCTTGAGCGATCCGCGACGTCTTAACGTCGCTCTCACGCGCGCCAAATACGGCCTCATCGTCGTCGGCAATCCGAAAGTGCTCAGTAAACAGCCGCTCTGGAATCACTTGCTCGCTTTCTACAAAGAGCGCCGTGTACTTACCGAAGGACCGCTTTCGAATCTGAAAGAATCCGCCATTCAGTTCGCAAAACCGAAGAAGCTGGTGAACTCTCAGAATCCTGGCTCCCATTTCATGTCCACCTCGATGTTCGACGCGCGTGAAGCCATGGTGCCGGGCTCCATCTATGACCGAGCGCGGCCTCCGCGAGACCCGCTGGCGTACGTGGGGCCGGAGCGCGGCGCCCTGCTACATGCGCCGGTGCCGCCAGCCGCCTTTCCAACTCAACGCCTGCCGCCGCGCATGCCGCGCCGTCGCGTCCCGCCGCGCTTCTCGCAGGAGCCCCTGTCGCAGCAGCCGCCGCTCTCACTGTCGCAGGGCGCATCGCAACCGGACTTCAGTCAGGAGTCCACGGCGCCGGAGTGTCCGTCGCAACCGGACGGGCTGCTGTCGCAGGACTCTACGTACCAGGGCGGGTTCAGAGCACGCTGCAGTCAGTAC
>Lep89
TTGTACAAGGCTGACCACAAAAGCTGTAAGCAATGTCACTCGGAGTGCCTTGACGGATGCACTGGAGCAAGTCGGGCGAACTGCACCTCCTGTAAGCATGTCCGAGATGGCCCTTACTGTGTTGCCCAGTGTCCTGAATCAAGATATGCCTCAGAAAATGGAACGTGTCACCCATGTCATCCTAATTGCAATAATGGTTGCACGGGTCCTGCGAACACTGTCGGAGAAGGCGGATGTAATTCCTGCAATAAAGCTATAATAAGTGTTGAAGCCACAGTTGAAAGCTGTCTCAAGGAAGACGAACCGTGTCCAGACGGGTATTATAACGAGTGGGTCGGTAACGTTAAACCTTTAGAAGGAAAAGTGAAAATAGCGTGCAGAAAATGCCATCCCCTATGTATTAAATGTGTAGGATTTGGAATCCATGAACAAGTATGTCAAGTATGTAACGGTTTCAAAAGAGGGGATCAATGTGAGGATGAGTGTCCATCAGATCATTTCACTGATGAAATCGGCAGAAATTGTACACCTTGTCACTCAGAATGTAAAGGCTGTACTGGACCTGGTCCCACAGATTGCATCAAATGTAAAAATCTAAAGATATTCTTGGGTGGTTCTGATGCGAGCGACGAAAACGCTCCATTCAACTGCACTGATACATGTCCAGATAATATTCCTAATAAAATATATTTTGATGAACAATTACAAGACCCAATCGAAGAGCCGTATTGTTCTGAACACGCCAATGATATCCCAACCGCAACTGCAAGAACATCAACAGTTTTAGTTATAATTCTGGTCATAGCTTCCTTGTTCTTGGCGGTTCTTGCCATAATTGGATATAATTTCCGTCAAAAAGCAAAAGCAAAGAAAGAAGCTGTCAAAATGACGATGGTGTTGACAGGGTGTGAAGACAACGAACCACTGCGTCCAACTAACGTCAAACCAAATCTTGCCAAATTAAGAATAGTAAAGGAAGCTGAGCTTCGCAGGGGTGGTATGTTAGGATTTGGTGCTTTTGGAAAAGTATACAAGGGCGTATGGGTTCCTGAGGGAGAAAACGTTAAAATACCTGTCGCTATAAAAGTGCTAAAAGAGACAACAGGTGCGAACACTAGTAAAGAATTTTTAGAAGAAGCTTACATAATGGCTAGCGTCGAACATCCAAACCTATTACAACTTCTAGCTGTATGCATGACCAATCAAATGATGCTCATCACTCAGTTAATGCCGTTGGGGTGCTTAGTTGACTATGTGAGAACACATAAAGAGAAAATAGGATCGAAAGCATTCCTTAACTGGTGCACACAAATAGCTAGAGGAATGGCATACTTAGAAGAAAAAAGATTAGTGCACAGGGATTTGGCAGCCCGTAATGTTTTAGTACAAACTCCCAACTCAGTTAAAATAACTGATTTTGGACTAGCCAAGCTATTAGATATAAATGAAGACGAGTACAAAGCAGCTGGAGGTAAAATGCCAATAAAATGGTTGGCACTAGAATGTATACAACATAGAATTTTCACCCACAAAAGTGATGTTTGGGCTTTTGGTGTTACAATTTGGGAGATTCTCAGTTATGGCGCCCGACCTTACGAGAATATCTCAGCACGAAATGTACCCGAACTAATTGAAAATGGATTGAAATTACCGCAACCGAGTATTTGCACGTTGGACATTTATTGTGTTATGGTATCATGTTGGATGTTAGATGCGGATAGCAGACCGACCTTCAAACAACTAGCTGATACATTCGCTGAAATGGCGAGAGACCCTGGTAGATATCTTGTTATTCCTGGAGACAAGTTTATGCGCCTTCCATCCTACTCGACACAGGTA
>Lep90
ATGAGTGATTCAAAGACGTTCGTAAGTTTCTCTTGTCAGCGTTGTTTGCAGCCTTTGAAGCTGGACGATTCCCTGAACAACCTCGGCGAGCATACTATCGCCGACTTAACCCTTCAAATTCGAAGAAATAACGAGGCGGACTTGGATTTGCAGTCGTCCAGTCTTGATCATTATGTTCCACCATTTCGTATGTCGGAGTCCGGTAACGGTGCCAACGGCTTCATGGTAATATCGGACGGATGGGAGACCACCTCCTTAGGTCACCAGCTCCATGTAAAAGCCACTTTATTCGATCTATTATCTAACAATTCTTACGTCGACCATCCCTTATGCGATGAATGTACAGATACATTATTAGAGTTAATGGATAATCAGCTAAAGCAAACGGAAGCCGAATGGAAGGACTATAATGATTATTTAAAAAAATTAGAAGATGATAAAGAGGATTTGAATTTGGAAGGACTTGAGAAAGAATTGGACGATTGGAAACAAGAGCAGAGTAGATTGTTGCAAGAGCTGCAGGCTTTGCAGAAAGAAGAGCGAGCAATGAATGAGGAAATAGAGATCCAGGAGAGGGAGAAAGAGAGGCTAGATAAAGAACAGGATGTGTATTGGAGGGAGTACACGAAATATAGGAAAGATTTAATGACAACAGAAGACCAAATGAAGTTTTATGAATGTCAGCTGGCATACACACAGTCACAGTTGGAAAAATTAAAAAAAACTAATGTCTTCAAAGCTACCTTCCATATATCAGACTCTGGTCAGTTTGGAATCATTAATAATTTTCGCTTAGGTCGCTTGCCTACTGCACCGGTTGATTGGTCCGAGATCAATGCGGCATGGGGTCAAACTGTATTGCTCCTCTCTTCGTTAGCCAGAAAAATAAATTTTAATTTCCAGCGCTACAAATTAGTACCATACGGGAATCACTCATACATAGAAGTCTTGGAAGATCAGAAAGTCTTACCGTTATACGGTTCGGGTGGTTTCCGGTTTCTCTGGGATACCAAATTCGATGCGGCAATGGTCGCATTTTTAGATTGCCTGCAACAGTTCAAGGAGCAAGTGGAAATGGGTAATACGGGCTTTTGTCTTCCGTACAGAATAGACAAAGGCAAAATCGAGGATACAGCATCTCCACCACATGCGTACTCCATAAAGATCCAGTTCAATTCTGAGGAACACTGGACTAAAGCCCTTAAATATATGCTGACGAACTTAAAATGGGCCTTAACATGGATATCGTCACAGTTTTGTGAGGACAAATCTGAGCCACAA
>Lep91
ATGTTTGGTGAGAAAGTGGAAGATTATGAAATTTTGGAACATCTAGGCAAAGGTGGATTTGCACATGTTTATAGAGCAAAATGTCGAAACAGTGGATTGTTTGTTGCTATAAAAATGATAGACAAAGTGTTGATGGCAAGTTCTGGAATGATCAGTAGAGTGCGACAAGAAGTCACAATACATTCTCGACTAAAGCATCCTGCAATTTTAGAGCTTTACACCTTTTTTGAAGATTCACACTATGTTTATTTAGTTTTAGAGCTAGCACATAATGGTGAACTCGCAAAACACTTTAAACTTGGTACACGTGGGCTTGATGAAAAAGCAGCTGCAGATATATTCCGGCAAGTTCTTAGTGGTGTAATATACCTACACACTCATAATATAATTCATAGAGATTTGTCTTTAAATAATTTACTTTTAACTAAAGACTTAAAAGTCAAGATAGCTGATTTTGGCCTTGCCACACAACTAAACGGGCCAGATGAAAAACATGTAACAATGTGTGGAACACCTAATTATATTTCTCCAGAAGTTGCTTCCAGAGAGGTACATGGCCTTCCAGCTGATGTTTGGGGATTGGGCTGTATGTTATATACCTTATTAGTAGGAAGTCCTCCTTTCCACACTCAGCATATAAAAACTACCTTAAATAAAGTAATTAATGCTGATTATAAAATACCATCAGAGCTATCAAGGGAAGCACAAGATTTACTCCAAAAACTTCTATGCAAAGATCCGATAAAAAGAATAAGTTTAAAAGGTATAATGGAACATCCATTCTTAAATATGCTGTCTAAACAAGATGAATCAAGAGATTCTGGATTTCTTACCACTGTACACAGCACACAGCATAGTTCGAAACTTAAATATGATAGCAAATTAAAATTTGAGTATCTTGGTATGCCTCAATCTAGCAGCTCAACAATGGAAGAAAAAAGACCAGTATCATTCAATATTTTTAATGGAATGCAAGATCCTATACTATTAACACATTTTAGTGAAGGTGCCAGTAATCAGCCACCAAGTAATATTGCGAGAAATCTGTACGGTGAGGTTTTGCAGCACAAGAAGCAACATACAGTCTTGCCACATGTAATTGAAAATAACAATGATAAGGATAATGAATTCATGCATTTCAAAAATTTACATGTCAAATGCAAGTCTACTCAATATATGAGTTCCAAAAGCAATAGTGATGAAAATAAAGAAAATATTCCCAAAGCTTGCATTAATACAAATTCATTAAATGTCCCACCCTTATGTGCTGACCGATTACCAACAATATCTCATAGAACTCGAAATGCCATATTGAAAATAGAACCATTAGGAGTAACTGTAGAGTTTATAAAGAAAAAAGGAAAAAATAGAGAAGAAAAGATTGTAGAAGTTTGCAAAATCTCTAAAGATGGAATGAAAATTGTTATTTTTAAACCTGACACTGAAAAAACCAAAGATTATCCTCATGTGGAGCATGACCCTAACCCTGATGAAGTATTTTCGTATCATAATTTGCCACAAAAGCACTGGAAGAAATATCTATATGCTGCACGTTTTGTTGATCTTGTCAAAGCCAAAACTCCTAAAATAACACTATATTCTAAATTAGCCAAGTGTCAACTGATGGAAAATGGAACAGATTTAGAAGCATTCTTTTATACTGGGGAAAAGGTCACAAATACAGCTTCAGAAGGGTTGAAGATTATTGATAAAAATTTGAAAACATATTGTAATGCTGTGGGGGTTCAAGAATTAAAATCTATATTTGAACATTTTGAAGAATGTTCAGGTCGTATGAAGCGTGTACAAGAAACACTATCATGCCTATCTGATGAATGTTACCCGTTAATTATTGGTAGAAGGCCCACATATTCAATGGAAAACATTTCATCCCCACATCAAGGAAGAATTAACAGCAATCTTATGACACCAGTGATAAACATAGATTCATTTCACAGAGGTGCAAGTAGTTCTAATCATGCTTACAGTGATTACAACAGA
>Lep92
ATGTTACATCAGGTAAAGAAGTTTTTATTTACTAAATCGTTACAGAAGCAATTCTCGCGATACTCACACGTCGAAAATCCTATTCTTTACCCATTAGAAAGTCGAAAGTTATTAAATATCGCTGGAAAAGATGCCGGTGTATACCTACAAGGTCTTATTACTAATGACATGAGACATTTCGAGGAAGGTGCATCGTCGATTTATGCTATGTTTTTAAATACCAAGGGCAGGGTACTCTACGATGTTTTGATTCATAAATGGAATACTGACGATTCGTTCCTTCTAGAATGTGATAAAAATGTTATTAGTCACATACAGAAACATTTAAAAATGTACAAATTAAAGAGACTAGTGGAAATAACTGATTTGAGCAACGAGTACAAAATACATGCTTTAGTACCAAATGTGAATATTGGTGTAGTTACTCCAACACACAATGTTAATATATATAAAGACCCTAGATTGCCTGAACTTGGGATGAGGATTATATCACCAATGTCAATAACACATTCTGAATTAATAAAAATTCCCACAAAAGATATTCAAATTAAGAATAGTGAAGAGGGATACAAGTGTCTCAGGTATAAGTTGGGTGTAAGTGAAGGATCTGAAGATTTACCGCCTGGAGTAACCTTTCCTTTGGAAGTGAACTGTGACTATCTTCATGGTGTTAGCTTCCACAAGGGTTGTTATATTGGACAAGAACTGACAGCACGAGTTCATCATACAGGAGTTGTAAGGAAAAGAATAATGCCAATTAAGTTTACACAGGCAGTGGACGGCTTAGATAAAGATTCTACAATAAATGCTAGTGAGAATCCTAAATCAACTATAGGAAAATTAAAAGGTTACATACAAAATTATGGACTGGGTCTAATTAGGGTAAAGGAAGCTTTAGAAGCAAAATCATTAGTAATTGGAAGTTACACTGCAGAAGTATTAAAACCTACTTGGTGGCCTATGGAAGCACCAAAAGACAAAGCAACTGTTGTAAAGGCTGAA
>Lep93
CGATCCAGCATTGATACATCTAGTATTCATCGTGGTTTATATGAAAAGACAAGACACATTGAAGAATCCAAATTTGTAGAGCCTATGTATCAGATTGAGGAAATATCCAAGTCAAAACCTGTGTTCGTGCAGCCTCTGTCTAACCCGCCTCCAGTTTCTGAAGGAAAGAACATTCATCTTGAATGCAGACTTGAACCTATGGGTGATCCTACAATGAGAGTAGAGTGGTTCCATAATGGTAGATCAGTCACTGTCGGTTCGCGATTCAAAACTTATTACGACTTTGGCTTTGTTGCTCTTGACATTATACATGCAACTTCTGCTGATACTGGCGAGTATACAGTGAGGGCTGTAAATCATTTAGGATCTGCTCACACTTCAGCAATAGTACGAGTTATCGAGAGATCAGACATCGTTACAGACACGCAAAATGAACAAGCTATAGAACAAATTCAATTATTAGAAGATGCTGCTCGAAGAACCAAACAAGTGCGGGAAGACATAACCGTTATGCAAGCACCACAGTTTTCAAGAGCACTTCATAACATCGAAACTGTTGAAGGTACAAACGTACATTTGGAATGTCGTTTGCAACCCGTTGGTGATCAGACCATGAGAGTCGAATGGTTCTGTAACGGAAAACCAATTAAAACCGGACACCGCTTTAGACCGGCTTACGAATTTGACTATGTAGCTCTTGACCTGTTAAGCGTGTATCCAGAAGACTCTGGTGTTTACACTTGTCAAGCTACAAATCAACTTGGAGAAGCAGTAACGTCTTGTGCGTTACGTGTAATTGCTAAAAAGGATCTAATTCTTGAGTCACAACATCCATCAGGCTTAGAGAAAATTCAATATCTAGAAGACACATCCCGTTACAAGAAAACTGATATAATTGATGAGTCAGTGACTATAAAGCCACGATTCGTAACACGGCCAAAGTCAATTGAAAATGTCATTGAAGGTCAGCATGTCCACTTTGAATGCAAACTTGAACCAGTGACAGATTCAAATCTTAAAGTTGAATGGTTCAAAAACGGTCAACCCGTTACGATAGGACATAGATTCAGACCAATCCATGACTTTGGGTACGTGGCCCTTGATATCATTGACTTGATTGCTGAAGATTCTGGGATTTACACTTGTCGTGCTGTTAACCTTGTTGGTACTGATGAAGTTAGCTGCAGGCTCACATGTCGCAGTACAACCGACATCGTCAGAAGCACTCAAAATGAAGCCGGCTTGGAACAAATTCAAGTTTTAGAAGATCGATCCAAATATCACAGAACTGACATGGTTGATGAAGTCACAACCCAGGCTCCTATATTTACGACATCGTTGAAGAACGTCGAAATCAAGGAAGGACAACGCGCTCACTTCGAATGCAGATTGATACCAGTATCTGATGCTACATTGAAAGTAGAATGGTATCACAACAATAAACCTCTGAAAAGCGGCTCGAGATTTACCGAAACCAACAATTTTGGTTTCGTCGCTTTAGATATCATGTCTTGCTTGCCAGAGGATTCAGGTACTTATACCTGCAGAGCAATAAACGCTCTTGGGGAAGCCGTAACTTCTGGCATCGCAATAGTACATTCCAAAAAATCAATATATTTGGAGTCTCAACATGAAGGAGCTCTTCCAAGGCTTAATCAATTGGAAGATACTTCAAAGTATCAAAGGCACAGCGCACAAGACGAGGTAATTACTCAAGCACCTGTGTTCACTATGCCGATGAAAGACATAAGAGTCGCTGAAAACCAAGCAGCTCACTTTGAAGCCAGACTCATACCTGTTGGCGATCCAAAACTACGCGTAGAATGGTTGCGCAATGGTGTCCCCATAGAAGCA
>Lep94
AATAAACAGTACGACCGGCAACTTCGTTTGTGGGGTGATCACGGACAAAGTGCTCTTGAAAGCGGACACATATGTTTAATTAATGCTACTGCCTTGGGTACTGAAATATTGAAATCGATAGTTCTTCCAGGAATTGGTGCAATTACTATAGTTGATGATTGCACAGTTAGTGATGAAGATATAGGCAGTAATTTCTTTTTGGAAATGTCTAGCAAAGGTCTTAACAGAGGATCCGAAGCGTTAAGGCTTGTTTTAGAATTAAATCCAGCAGTACAAGGTCATGCAGTCCAAGAACCACCTGACCAGATACTTGATGAGAACCCAGACTTTTTTAAATCATTCAGTTTAGTGATAGCTACTACAATAAGTGAAAAAGTAACGCAAAGTTTATCTCAACACCTGTGGGATATAAATGTTCCTTTTATACTTTGCCAATCAGTTGGATTCTTAGGGTCTTTAAGAATTCAGATTCGGGAACATGCTGTTACTGAAACTCATCCTGATAATGAACAAACAGATCTGCGCCTAGATGAACCATTTATGTCATTGTTAGAACATCTGGAAAGTATTGATATTGATGCTCTTGATTTGAAAGATCATGGTCACATTCCTTGGATTATAATTCTTTATAAAGCTGTTCAAAAGTGGAAAATTAACAATAACAATAAATGGCCTGTAACGCGAAATGATAAAGAAGATATAAAAAATATAATAAGGGATTTCATTAGAAAAGATGAAAATGGAATACCAATTAATGAAGAGAATTTTGAGGAAGCAATAAGAGCTGTTAACACTGCTTTGATGCCTACATTTTTGCCTAAGAATATCTCAAAACTTATGTATAATAGTGCTGCCACAAATTTAACTAAGGATAGTTCATCATTTTGGATTATGTGCTCTGCCTTAAGAGCATTTGTTGAGGCTGAAGGGAAGGGAAAACTTCCAGTGAAAGGAATCTTACCTGATATGACGGCCTCTACAGAACATTATGTAAAACTTCAAAACATTTACAAGATGCAAGCTGCAAATGATGCAGAAATAGTCTATAGAAAAGTTCGACAGATAGTCACTCAATTGCATTGTGATAGTATTAGTGAGGCAGATGTTAAACTATTCTGCAGACATGCTCATGATTTATATTTGGTGAAGGGGTCTTGTGTGGCAACAGAACTTCAACTGGGAAATTCTGTTGCATCCTATATAGCCACATATTTAGAGGAGCCAGATGTCATGATGGTTCACTATATTATGCTTCGGGCAGCTGGTATGTTTAGATCAGAGCACTGCCGAGCTCCCGGTGATTGGGAACCAGAAGGTGACATTGCTAAGCTAAAAACTTGTGTAAATAAACTTTTAGGTGATATATCTTGTTCTCCATTTCCTAAAGATGATCATATCCACGAAATGTGTCGCTATGGGGGAGCCGAGATACATAGTGTGTCTGCCTTTTTAGGTGGATGTGTTGCACATGAAGCCATTAAAATTATAACCAAGCAATATAAACCTGTAAATAATACATTTATTTATGATGGAGCTTCTACAAATACGGCAACATTTGAATTC
>Lep95
ATGGGGGCGTTTTTAAATAAGCCCGAGACCAAAAAATATAACGAGAGCGGGGAAGGAAACGGTCTTCGCTATGGCGTGGCGTCGATGCAGGGGTGGCGTGTGGAGATGGAGGACGCGCATCACGCGCAGCTCACTCTGAACGGTACACTCTCGGACTGGTCGTACTTCGCCGTGTTTGATGGACATGCGGGAGCTCGGGTCTCCGCACACTGTGCAGAAAATCTTCTTGAATGTATTCTGCAGACGGAGGAGTTTCGGCGTGAAGACATAGCTGAAGCAATCCGTACTGGTTTCCTGGATTTAGATAAAAAAATGAGCGAGCTTCCCGAGCTGTCCAACGGTAAAGAGAAGTCTGGTTCGACGGCCGTGTGTGCTTTCGTTTCTCCCGAACAGATATACATCGCGAACTGCGGCGATTCTCGCGCTGTACTGGCCCGCGGCGGTATTCCGATTTTTGCCACACGAGACCATAAACCTGAGTTACCATCTGAGAAGTCTCGTATTGTCAAAGCTGGCGGTTCAGTCATGATTCAACGCGTCAATGGTAGCTTAGCTGTTTCTCGAGCGCTTGGTGATTATCAGTACAAGAGGCTGTCGAACCGTGGTCCGTGCGAACAACTAGTTTCTCCAGAGCCGGAGGTGTTTCTGCATGAGAGATCAGAAGCAGAAGATGAATTCATGGTATTGGCGTGTGATGGAGTTTGGGATGTCATGAGTAATGATGCACTGTGTGCATATGTGCATTCTTTACTGCAGCTCACTGATGACCTTGTGGCTATCACCAATCAAGTCATTGATACCTGCCTTTATAAG
>Lep96
ATGAGTCAGCATAAGTTTTGGAAAGGAGTGACTCCCCTAAACGTGCCGACGTCTCAACAAGTACCTGATAAAGTTGTTAAATTGTGCTCATTAGATACAAATTTTATTGTGTTAGGAAACGACCATGGCATCTATTATTGCGAAAATGCAGACGATTCTTTGAATTTTAAAAGGGTGAGCGGTATTTCAGCACTGGACATATCATATCATAATGGCATACTATATATCATAGACACGCACGGGCGCCTATTTAAAACAAATTGTAGCTTTAAAAATAAAGAAGAAATTGTAGTAAAGGAAGACTCTAAATGCTGCCCCCACGGGTTCAGGAGCTCAAGTTACAAAGTCAAATTTCGGACTGTTGTAGCTAATGATTTTGGTCAACTATTTATTAGTAGTGATGGGCAGTTATGGGGCTCTGGAGCTATGCCCCAAATATCACTAGATTCTAATAGTATTAAGAAGATACCGTTCTTTGAAGGAAGAACTGTATACAGTGCCTCCATTGGTCAAAACTTTGCTGCTGTGATAGCAAGGAAAAATGTTAAACAGTCTGATAACTGCGATACAGACAGTGAAAATGATGAAGAAGAAGTGTTCGCAACTAATTGTTCACAGTGCCAGACTATCATAGGCCTTGCATCTCCTGCATCTGTGCCGTCCTTTTCTGAAACCTGTCCATTAGGTGTTCATATAAGTAAATCAAGTGAAGACTCAAGTAGTACTACTGCTCCACCTACAGATTTTCATATTGATGCTTACAGTTATACTGAAGATTCTAGTCCCTCTTCGGAGGAATCAAAAATAGCACAAAACATTATACAAACTACTGAAACATTAACTGAAAGAAAATGTGATGAATTAATTAATACAGAAAATGGTGATGGCTCAGATAAAGATAGTGATACAACTGAAGCCGATGCAGAAAAGATTAATAATATATTCATGAATGCTGATGCGGCAAGACAGTTTTTAAGTCGACAATTATCATGGGTGTCAGCTGGTGAAGATTATTTAGTGGAATATACAGAAAAACCTACAAGAATCATAAAAGAGAATGTTTCAAATCTCACTAATTTTGTCTATGAAGGTGTTAAAACTGTAGGTGATAAAGTTGCAACACTTTCGAGGCATGTCAGTGGTAGTAGCGAAAACAATGAGACAGTAGAACAACTATCAAGAAATCAGAACGAAGAAACCAAGTCCCTCATGTACAGCTGCACTTCAAACTGTAATGTAGATGATCTGCAGTTTTCCACCAGCACTATTAGTAGTGAAAAAGAGTTTGAAGAAGCCAGAAAAAAAGAGACTATTAAGAACATGTCTAAACTAGGAAGGAATATTTTAGCTACAGAATTATGGACTTGGGGTGACATAAGTTATGGACAGTTAGGAATTGGTGACACAGTCAAAAGGGTTAAACCAATGATTGTCATGAGTTTATCGGGGTTTGGGCTACAAAAAGTTTCTTGTGGGAGTTTGCATTGTTCTACGCTCACGCTCGATGGACGAATGTTTGCTTGGGGATACAATCATTACCATCAATTAAGCTTCGGTTCAAGAGAAGATAAAAGTGGACCACAACAATTTACAGAAAACTCAGAGAGCGATAGAATTAGGGATGTCATTGCTGCTGATCATCATACTCTAGTCTACACGCACAATGAGAATATATTATACATGGGCAAACACACAGATGGTTTCACAGAATCTGTTGTGAATTTAAATCCTAGTTTGTTAGAGGAAGATAGTGAGAAATCTCCAAGCATGGTGACTATAAAAATTACAGAGCCACAACACCATACAAGTAAACCCCAAAATCTGTGTTATCACTGGAGAATCTTATCTTCAGGTAATATTAGTTATTGCTCAGTAGAAAACTCAAAGAAAAATCCACAGTTCCAAGACTTATCTATTGCTCAAAGATATCTAGAAGAAATGTTACTGATTTATCAAAATCTTATTAAGGTTTTTTTGAAGAAAAGTAAAGCAATTACTGCACATTCCAATGTTTATGAAACAGTATGTGATATTTTTGGTGACATATTGAATGTCACAGCTTTAAATGTATTATCAGTTTGGCAGTATGCAGAAAAACATATAAATGAATGTGATATATCATTGATTAAAAATTTAGAAGAGTTTATTTTTTTGTATAGAAAGTATTATGTAGCTGTAAGCAATTTAATTGTTATTGGTGGTTTCACCCAAATCAATAGTGTTATTGATGTCCCAACGAGTATTTATAATTTATTTAGTGATCAACTTCCTTCGAACAAACAGAAAAATAGTAAAAAGACATCAGAAGCCATAATAGGTCTTGCCTTTGTGCAACCATTAACAAGATTAAGTTCATACAAATGTATAACTCAATCTATATTGAGACATAAAACCAAGAGAAAAAAAGGCGAAATTGTATTAAAGATTGAAGAAAGATTAAATAAAGTTGTTTCATCATTTGATTCATTAATAGAAGAGCAAGAAAAAAAACGTAAAGAAGCGGAAGTTACGAAATTATTTTGGGAAACAATTGGTAAAAGTTTGGAGCAATATAGAGCTCCAGAACGACGATTAATAAGAGAATCAAAATCTCGACCTATATATCTAGTCAATCCTGGAAGATTTTCATCACATTGGTTCATTTTATTTAATGACATATTTGTTCATGTTAGTGGTAGCTCACCTAGTGTGCACCCCCTTCAAACCCTGTGGGTCGAGTCTGTCATACATTCTGATCCATCACAATACATAATCCAACTTACTACTCCAGAAGAAGTTATATCAGTGTCAACAGTTACCGAGCAAGAGAAAACTGAATGGATACAAGCTCTGAATAATTCCATAAGAATAATTTTGAACAAAGAATCTGTATTTAAACTACCCTCAATAAGATCAGCAAGTTATACATTCTCAAGTAAAAGCACATTTTTTAAAGATTCGAAATACATTGGTAGATGGTTAGATGGTAAAGTACATGGAAACGGTAAAGTAGAATGGTCAGATGGCAAGCAGTACATTGGACAATTTCAACTAAATACTCTATGTGGCCATGGAAAAATGGAAATACCTGGTGTA
>Lep97
GCTGAAGTGAACTGGGACCCTGTAGATCAAACAGTATTAGCTGATGAACAAGTGGATGATCTTGGTTGTTCATGGAGATCTGGGGTGAAAGTAGAAAAAAAGTTACTGACTCAATGGTTTATCAAAACTACTAAGTATGCCAAAAAATTATTAGATGGATTAAAAGACAAAAGCTTAGAAAACTGGAAGGACATAATTAATTTGCAAAGACACTGGATTGGTGATTGTGATGGCACAGTAGTAACATTCAAGTTAAATGTTGATGGAACCATGAAACTATTTGATGTATGGACTAAAAATCCCTATAAATATATACATGGTACTTTTATAGTAATGAAAAGTAGTCATCCTCTGTTACAAGGGCATACATACAACTCTGGCCTGTCCTGTCTAAACCCAATAACAGACTCAGAAATGCCTGTCTACATGTGTGATACTGTTGAATATCCAGAAGGTAGAGATGTTTTGATTGCTTGTCCAACTCAAGATGAAACAGATAATCAAATTGCACAAGCCTTGCAAATTTCCATAGATCAAGAGAATAAAAAAGACATAGCTATTGAAAGTGACAGTTTAAAAGCTATAGAGATTGCTAGGAACAAGAATGTAGGTGGTCACTTTGTTAGTTCCAAACTTAAAGATTGGCTCATATCCAGACAGAGATACTGGGGTACACCAATACCCATAATCTACTGTCCCAAATGCAATATTGTTCCTGTTCCTTATGAAGATCTGCCAGTTGTATTACCAGAACTTGATACTCACTCAGGCATCCAAACATTACAATCATTAGATAATTGGGTCAATTGTAAATGTCCTAAATGTCACTCGAATGCTAAAAGAGAAACTGATACAATGGACACATTTGTTGACTCTTCCTGGTATTTTTATAGATTTTTGGATCCTAAAAACGAATTTGCTCCTTTTAATAAAGAAAAATTGAAAAATTCTACACCAGTTGACATTTATATTGGGGGTAAGGAACATGCAGTGCTACATTTATATTATGCTCGGTTTATGAGTTATTTTTTAAATTCTTTGGGAATGACTTATGTTGAAGAGCCTTTTAAAAAATTGTTGGTACAAGGGATGGTAATGGGACAATCTTATAAAGTTAAATCTTCTGGTAAGTATTTACCACCTGAAAATGTAGAAAAATTTGGAGAAATTTATAAAGAAAAAGGCACAGGTGAACCAGTATTAGTTCAGTGGGAAAAAATGAGCAAATCAAAATACAATGGTGAAAATCCTGAAAGACTCCTTGAGTCTTATGGTTGTGATATGACAAGACTTTTAATACTAGCTGATGTACCACCAGGTACACCCAGGCGTTGGTCTGATGCA
>Lep98
ATGCCTGGCGTTGAAGCAATATTATCAGACGAAGATTTTATAATTGCAAAAGCAAAAGATGCTCAGAAATCTGACATTTTTGCAGCAAAAGCATGGATGCTCACAGCGAAAACATTATTTCCGACGAATTTTAAAATTCAGTTTGAGGCATATTTGATGGAGAAACAGTCTGGAAATGTACAAGAAGCCGCAGAATGTTTCAGTTCTTTAATGCTTTCAAGACAAAATATGACTGCGCTTTTACCAGAAATTTCTGCAATCGCTAATGCTCTTAGATCAGCGGAAGGTAGCTTTTTGTGTCAGATGTTTGATCATATTTGTCCCGATATACAGTTAACAATATTGAAGACAAGTGTAGAAAACAGTGATGATACGACAGAGCATTGTAAATTACTTGTGTTATTATTAAAAAAGTTTCCACAACTAGGAGTGGATAGTTTGGTTAAAACTTTAATTAATGCTGAGAAATTTTTCTACGACAATAGATATGCTAGGCTTCTAGTGGTAGAAACATTGCCATTGCTGAGTTCCTTGGAGTCACCAAGGTTGTTACAAAGATTGCTAATTAAAGCTATTGATTTTTATAATTCTTATGTATATGATCAAACTGAACATGACATATCTGACCCATGGCAAAGATTGTATGGAGTGTTGGATTTATTGGGAAGACAGCTTTGTTGGGACCCTTATCTTGTTAATTACAGCAATAGCCTGAACAAAGAAGCATATTTTCAAAAATTGTTGACATTGAGGAACAGTGAAGATTGTCGTCAACTATTGTTCTGTGGAGTAACTTTTTTTCTAAGATCCCTTTATGAACAAAGATTATTAAAGGGAAATCATATACTTGTAGAGGCTCTTTCGGACCCTGATATGCCGCAGTCAAAAAGAAGAAAAAGTGATATAGAAGTTACAGGTATTTCAGCTCATCAGTTTCAAGTAGCTGCAAATTGTTGGGAGCTTCTACATAACAATGAAGTAATATCTCGAGAGTTTAATAAATTGGCTAATCAGCTTCAAGCTAAGCCATGGGCTGAAGGTTTTGCAGATGAATTAGCTCTGTACAGAGGTAGATATGATGAAGCTTTACCATCAACTACTTCTAACAATATGGTGTCATGTTTGATGAAAATCTCAGTTTATTTTAGTCAAAAGAAATATGCAGCCAGCATTGAAAGTATATTGGCGGCTTTGCCACAGTTACCAAATGTAGAGGGAATGTTAGAGGCTGAATTAATTATAGGTGGTAAACAGAGACATTTACATTTTTTACCTTTAACAAAATTAGCTATTATGCATTATATCTGCACATTGTTAATCAGAATATTGTTAAACACTGGAAGCAGTTCTGACCTCATCTATGGCCACATCATGGTTTTAATGCAACTAGGTTGGCCACAGGAAGAGTCTATTTTTATTCACATATTGGAATATATTAGACAGAAAGGAATATTTCACTATCATTTGTTTGCTTCATATATTATACACATTGACATACTTGAAGAGATTTGCTTTATGTGGAATGAACAGGGGAATAATATTGTGTTAGATATTTTACCTAATTCACAGCAACATGTAGGACAGAGAAGAATAGGTACCCGTGGTGCTGATAAAGGAGTGAAAGAGGATTTTAAACAAGCATTGAAAGCTCAGGTTACACGCAGCAATGAATCAACTTTAAATTTAATAATACAATTTATTACTTCAGAGCGTTCCTTTTTTCTTCAAGTAGTA
>Lep99
ATGAGTCGCTACTGTGTGCCGAGGGCAGCGGCGGTGCTGTGGATGCTGTTCCTATTGCTGCCTGGAATAGGCACCCAGTTTGCTAACCCGATCAACTCATTACTGAACTTCGTCACTGAAGGGACTAAGCAACTCGATAACGAACCTCCTGATCAGAGGAATTTGCTGTCAGAATATGATTTCATCATAGTAGGAGCAGGCACCGCAGGGTGCGTACTTGCCAATCGACTCAGCGAAATCCAAGACTGGAAAATTTTACTCGTCGAAGCGGGCACAAACGAAAATTACCTAATGGATATTCCTATAGTAGCTAATTACCTACAATTTACAGCCGCTAATTGGGGCTACAAAACGAAACCATCTAACAAATATTGTGCTGGTTTTGAAAACAAACAATGTAACTGGCCCAGAGGAAAAGTAGTTGGAGGTTCAAGTGTACTCAATTACATGATATACACCAGGGGTTCATCAGTAGACTATAACAATTGGAAGGCGATGGGAAACGATGGCTGGGGCTGGGACGACGTACTCCCGTATTTTAAGAAAATAGAGAATTACAACATACCGTCCTTTGATGACCCAGAGTACCACGGGCACGACGGGTATTTGAATGTAGAGCATGCGCCTTTCCGCACAAAGAAAGGAAAGGCATGGGTCAAAGGAGCACAGCAATTGGGTTTTAAGTATAACGACCATAATGGAAAAAGCCCAGCAGGAGTTTCTTTCCTGCAACTGTCAATGAAAAATGGTACCCGTCACAGTTCTAGCCGAGCTTACCTGCATCCAATCAATAAAAGAAATAATCTACATTTGTCAAAGGGCAGCCTGGTGACCCGTATTATTTACGACGATGACACCAAAACTAAAGCCATAGGAATCGAATTGGAGAAATTAGGAAGAAAATATAAAATATTGGCTTCGCGTGAAGTGATTTTATCAGCGGGGGCAATAAATTCTCCACAATTGTTAATGTTATCAGGAATCGGGCCCAAGAGACATTTAGAATCAATGAACATAGAAGTCATTAAGGATTTACCTGTTGGGTATAACTTAATGGACCACATCGCTGCTGGCGGCGTGCAATTTATGGTAAACGATCAGAGTTTCTCACTGTCAACGGAGTACATATTGAGGCATTTGGAGCTGGTTTTTAAGTGGATGGCAAATCATAATGGCCCACTCTCTATTCCTGGTGGATGTGAAGCGTTGGTATTCTTGGATTTAAAGGACAAATTTAACGCAACCGGTTGGCCCGATTTGGAGTTATTGTTTATCAGTGGCGGTCTAAATTCAGACCCATTACTTCCAAGAAATTTCGGTTTCGACGAACAAATATACGCCGACACATATGGACCTTTAGGTAAAAATGATTTATTCATGGTATTTCCCATGCTGATGCGTCCCAAATCGAGAGGACGAGTGATGCTGCAAAGCAGAAATCCAAAAGCGTATCCCACTTTGATTCCTAACTATTTTGAGCACTCTGAGGATTTACAGAAGATTGTCGAAGGTATAAAAATTGCTATTGAAATTTCGAGACAACCGGCCATGAAGAAAATCGGAACAAAATTGTACGATGTACCCATAGAGGAGTGTTTGCAATACGGGCCTTTCGGAAGCGACGCATATTTTGCTTGTCAAGCGCAAATGTTCACGTTTACAATCTACCATCAAAGCGGAACTTGTAAGATGGGGCTGAAGACTGATCCGACTAGTGTCGTGGATTCAAGATTGCGTGTACACGGTATCTCTAATTTACGCGTTATAGATGCAAGCGTAATGCCAGATATAACATCGGGACATACAAACGCTCCAGTATACATGATCGCAGAGAAAGGTTCTGATATGATCAAACAAGACTGGGGTAAAATA
>Lep100
ATGTTTAAACTCGTCAGAAGCATACGCCGACTGAGCGCACAATGCCGGCACCACAGCCACGCGACCGTCATCGGTACTGAGCCGAACCGAAGTGATCCTTACTTTCAAGAGAATAAGGCGAAAATGGATGAACTGATCGACGAGCTTCAACAGAAAACCGGTGACGCTATCAGAGGTGGGCCAGAGGACGCAGTAAAGAGGCACACGGCGAGAGGAAAATTGCTTGTCAAAGACAGGATTAACCGGTTAGTGGACGAGGGCTCCGATGTATTGGAATTGAGCGCGCTCGCCGCCGCCGACATGTACAAGGGCCAGGTTCCGAGCGCCGGTATCGTCACCGCTATCGGCAAAGTTCACGGTCGCGATTGCATGATCGTCGCTAATGATGCAACCGTTAAAGGGGGAACTTATTTTCCGATTACCGTGAAGAAGCACTTACGCGCCCAGTCGATCGCACAGGAATGTCGGCTTCCGTGCATTTATCTTGTTGATTCTGGTGGAGCCCATCTCCCTGATCAGGCTGATGTGTTTCCGGACCGCGAACACTTCGGAAGAATATTTTACAATCAAGCTAATATGTCAGCTGAGGGTATACCGCAGATATCTGTTGTCATGGGATCGTGCACTGCGGGAGGAGCGTACATCCCTAGTATGTCAGACGAGAGTATTATAATAAAAAATCAAGGAACCATTTTCTTGGCCGGCCCTCCATTAGTCAAAGCCGCTACTGGTGAATCAGTTTCTGCTGAAGATTTAGGTGGAGCTGACCTACATTGCCGGCAATCAGGAGTAACGGATCATTATGCTCTAGATGATGAGCATGCTTTACATTTAGCTAGGAATGTCGTGGCCAACCTCAATTGGAACAATGACCAAAGAGCTAGAGTTTATTCCTCGAAAATTGAGGAGCCTGTTCATGACATTCAGGATTTACACGGAATAGTAGGTGCTAATATTCAGAGACCTTTCGACATTAGAGAGGTTATATCCCGGATAGTTGACGGAAGTAGATTTCATGAATTCAAGCAACTTTATGGGGACACTTTAGTCTGCGGCTTCGCCACATTGTATGGACACCCAGTAGGTGTAATCGGGAACAACGGCGTTCTTATGTCCGAATCAGCTTTGAAGGGATCCCATTTCATTCAGCTGTGCGCTGCTAGGAAGATTCCTTTAGTGTTCCTGCAAAACATTACAGGTTTTATGGTAGGAAAAGACGCTGAAGCTGGCGGTATTGCTAAAAATGGAGCTAAAATGGTAACTGCGGTCAGTTGTTTCAAAGGACCGAAAATAACTGTGATTGTTGGGGGAAGTTTCGGTGCTGGGAACTATGGAATGTGTGGGCGAGCGTATTCGCCGAGTTTTCTTTTCATGTGGCCCAACGCAAGAATATCCGTGATGGGGGGACCACAAGCTGCAACAGTTCTCTCCTTGGTCGCCAAAGAAAAGGCTCAGCGTGAAGGGAAACCGTGGACTGATGAAGATGAAAAGAAAGTCAGGGGTCCATTAGAAGCGCAATTTGAGAAAGAGGGTCTTCCTTACTACAGTACAGCAAGGCTGTGGGATGATGGCATTGTAGCTCCGAAAGATACGAGAAAAATTATAGGCCTAAGTTTATCGGCAGCTCTTAACGCACCGTTTAGAGAAAGCAAATTCGGCATCTTTAGAATG
>Lep101
AACCACTTCAGATGCGATGGCGAAGACGACTGCGGTGATCACTCAGACGAGGTCGGCTGCGTCAAACAAAATAAAACGTGTCCGACAGGACAGTTCAAGTGTAACAACGACCAGTGCATCGATTACAGCCTCGTTTGCAATAAGGTGTCAGACTGCAGCGATGACTCCGACGAGCCGGCCCACTGCAACGTCGACGAGTGTGCTAAGCTGGAGATTAACCAGTGCGGGCATAAGTGCATCGACACTCTCACCAGCTACTACTGCGACTGCAACCAGGGCTACAAACTCCTCACTGACGGCAAAGCATGTGCAGATATCGACGAGTGTATAGAGACTCCAGGCGTCTGCTCCCAGTACTGCTCTAACACTCCTGGCTCTTATTATTGCAAGTGTAATGATCAATACTATGAGAGAGAGGCTGACGAACACACCTGCAAGAGAAGAGATAAGATACCGCCATGGGTCATATTCACAAATAAGTACTACGTGAGAAACATGTCTACGGACGCATCTCTGTACAATCTGGTTCATCAGGACCTAATGAACGTTGTCGCCATAGACTTCGATATAAAAGAAGAACAGATGTACTTTGCTGACGTTTCCGCCAAGACCATATACAGATCTAACTACACCGACCCCAATCCCACAAAGGAAGTCGTGATTAGGCATGACTCTCATGGACTGGAAGGTATCGCGGTTGATTGGATCGGAAGAAAGTTGTACTGGCTTGACAGACACTCTAAGAACTTGGACGTCTCCGAATTAGACGGAACGAGACGGAAGACGCTTAAAACCGGAATCGCCGATCCCAGAGCTATAGTTGTCCATCCAGGAACTGGCTATCTATACTTTACGTCTTGGCATCTGCAAGCGTACATTGGAAAGATGGGCATGGACGGATCAAACTTCACTATGATTTTGAACTGGGACGACGACATCGCCTGGCCTAATGCGCTGACCATCGATTACTTCACAGACAGGATTTATTGGGCCGACGCTCACTTGGACTATATCGGGTCAGCCGATTTAGAGGGTAGACACAGACACGTGGTGCTCTCTGGAAAGTCCGTACCTCATGTTTTTGCTCTCAGCTTGTTCGATGACGATATTTATTGGACTGACTGGAATTTGAAAGCTATAAGAAAAGCTAACAAGCATTCCGGCGAGAACTTGACGGTTTTAAGAAATACCACCCACAGACCATACGATATCCACGTAGTGCACCCTCTGCGACAACTGCCTTATCCTAATCCTTGCGGCGATAACAATGGAGGCTGCTCTCATCTCTGTCTGATCGCTCCTCCGCACGAGTCGAGTTATCTAAATATTGAAGGTTATGGCGAGGAAGGTGCCACCACATACAAATGCGACTGTCCGAATCAGTTCTACTTAGCTAGAGACATGAAGACTTGCATAGTCAATTGCACCGATGGACAACACAGGTGTAACGGTCGCGACGAAAAATGTATCCCATGGTTCTGGAAATGTGATGGAGAAAAAGATTGCAAAGACGGTTCCGACGAACCCGACACCTGCCCGGTGAGACACTGCAGAGCTGGCTCCTTCCAGTGCAAGAATACTAACTGTACCCCTGCGGCCACTATTTGTGACGGGACGGACGACTGCGGTGACGGCAGCGACGAAGCAGAATGCGCACACAATTGTCCGTCTCTCGAGTTTAAGTGCAAACATAGTGGCAGGTGCATATTGGACAGTTGGAAGTGTGACGGAGACACCGACTGCAAGGATAACAGTGACGAGGACCCGGCGATGTGTCACAATAGAACTTGTAATCCCGACACTGAATTTTCGTGCAAGAATGGTCGCTGCATTCCGAAACTGTGGATGTGCGACTTCGATAACGACTGCGGCGACGACTCCGATGAGCCCGCCTACATGTGCCGACAGAAGAACTGCACCACCGGATGGCGCCGGTGTCCCGGACAGTCCAACTACAGGTGTATTCCTAAGTGGTTGTTCTGCGATGGAAAAGACGATTGCAGAGATGGTTCAGACGAACTAGCCGAAAACTGTCCAACTTGCGCTGCCGAGACTGACTTTACGTGCGACAACAAAAGATGCATACCGAAACAATGGCTCTGTGACTTTACCGACGACTGCGGCGACGGCAGCGATGAAACCGAAGCTCTCTGTCAGAGCAAATACAGAGAGTGCTCCGAGTCCGAGTTCAAGTGTGGCAGTGGCAAGTGCATATCCTCGAGATGGAGATGCGACCACGAGGACGACTGCGGCGATAACTCGGACGAGACGGACTGCGGGGGCTTCCAGTGCAAGAACGGAACGTTCCAGTGCCGCTCCGGCCATTGCATCGCGGCGCACTTCCGCTGCGACGGCGACCGAGACTGTCGGGACCTCTCCGACGAGATTGGCTGTCCACCTAAGTTTCCCGGCGGCAGATATTGTCCCGAAAAT
>Lep102
ATGAAAATGGAAGCAAAAGATGTTTGTGTCGAAATAGAAAATGATGAATTTTACAGTAAGTTCCTAAACGATTCAATAAAGCCACTGGTCGGGGAAAATTTATCAGTCACCGATCAAGTCACTAAACTTGCCCAAGGTATCGAAAAACTCGGGAAAAGCTTGGAAAAGCAAGTACTGGCTAAACACAACGACCTTCTAACACAGGCGAGTCACATTTCCGATTTGGAAAACACGTTGGAGTCGGTACAATCGCAAGTTCAAAACCTATTACGTGGTGCCGAAAAATTAAAAGAAAGAGTACACACGCCTTATTACGCACTTGAAAATCAGACTATTATGCTAGAACGAGTTCAAACAACATGTAATCTGCTAAGACATGCATCCAAAATATTAACTCTGTGGAACAAACTCCGAACCATTAAAGATAACCCTTCAAAGGAAGCTATCATACTTTTTGATCTTAATGAACTAATCGGTGATTACGATTTCCAAGGCATTATTATATTAGAAGAGATTTTGAGTGCCGTTAATCAAAGAAGAAATGAATTATTAAATGAATCAACTAATTCACTTCAATCCAGTTTACTAAATGGAGACAAAGCAAAACTATTGCAATGCTTTAGAGTTTTTCAAAACTTACAATGTACTGAAGAACAAATTAAAAAAACAGTTGACAACATGTTAAATGATTTGAAAAAGGAAATTAATTCGGCTCTCAATGTGCAGATGGTATCCATTGAAGTCAAAAAGTCTAGTTCAGGGAGAGTGGCTCCAGGCAAAGCAAACATAATGAATGCACAAGATTTTAAATTAAAACTCTGGGATAACATTGATAAACTATTCAAAGTTGATATATACAATAGCTGTACAAAGGTTATAATGTTGCAAACTGTAATGAATGAATTGCACGCTATCGGAAACTTCAGAACTATCGCTAAGAAATTCTGGTCTGACTTATGCCTGGTATTTAGTAATGAACTTGAAAAGAGTTCCTTGACTGTTAACCAGTCTGTAGAAATTGACTATCCTAAACTATTGAAATGCTTTAATGATCTTCTCTCAAAACTCAAATGTAAAGATTTGGAACTAAACAGATCCTGTTTAATTAAATGGGAGAACTCTTTCTTATCAAAGTCTTTGGGTAAATTATTGGAGCCTGTTCGTAGTATATGGCATTTAAATCAAGTACCAACAATGGATCAGATTGACAATGCTGTTAGAGTTATATCAGAAGCATTGAGCATTTCTCTTGGAGATAAGCAGCTGAGCATAAGCTTGGCCAACAGCGTTGCCAAGTCAATCAAGCAGATGAATGTTGAAGCCGAACAGAGGCTGTCAATGGATAATGATGTCGCCCAAATCATTGAATCACCCACCAGCTCACAACAGAAGAATGCTGATCTTTGCAATAGCTTGTATTACTTCTCAACTCAAATTAAAAGAGTTCTCTTGAATATGAATTCAATGTTGCCTCAGGAGAGTGTCCAAATTGTACATAATAGTCTAAAAGACATTTCTAGTTTACCTGTACTTCTAATGTTTGCTGAATCAATTAAGAATTCCTTGTATATTATCTTAATGACATTACATGATGAGCCAGATCTAATCAGAGCTGATGACCCGATTGGCAAGAGTCTATCTTGTTCTCCTTACATGAAAGAATTACAACAGTTTGTGTCTAGATGCAAAGATATTTACTTGTCCATGTATAACGAAAAACCAGCATTGAATGAATGTTATATGAACATAGCAAGATCTTGTATTGAACGGTTTATTTACCACATTTGTAATGTCCGCCCTCTTAGTAAATTCGGTAGGGTTAAACTACAAATTGATTGTAAGTATCTCGAAGTAGCATTGTCTCCATTAGTTAGCGACATGACCGAAATTGGAGATTATTATAGACAACTAAAAGCTCTGCATCTGTTATTGGAAAAAACACCTCAAGAAATAGCAAAGAGTCAATCGGAAGGTGCGAGTCTGCCTTATTCTATGGTCATGATGTTTTTATTTTCCCATGCAGGACATCAACTCCTTGCACCCCATACCTGTGCAGGGTGGAATATTCAGAAATTGATGCAGTGGTTAGATACGCATAGAAGTGAAAAAGAGAGGCTAGATTTCGTAGCCGGTGCTCTACAGAGATACCAAAATCATATCAGACAGAATCAGATAGCGAGTTACGATGAAGTCTACCCTGTGTTGCTACAAATGCTAGAAGATGGTAGAAATTCTTTGAGAATT
>Lep103
GTTCGTAAAAAATGTCAAGATCAGCTCTTCTATGATCAAAAAAATATAGCCATGAATTATAAAATGAGTCGAGGTTTAGTAAAGGCATGCAGAGAAGACATTAGAAAGTTTCATTGTCGAAAAGGCATTGTTGAAGACAAAGATGTGAGATTAGCACAAATTTTACTCTGCTTAGAGAGTAACATACAAAATGATACGAAAAGCATTTCGTCTGAGTGTACAGTGGAAATGATTGATCATAGAAAAATGTTGATGGAAGATTATAGACTGTCACCAGAGTTGATGCAGAATTGTGCCAATGACATTACTATGCTATGTAGAGGAATTGAAGCTGGTGGTAAAACTATTCACTGCTTAATGGACCATGCAAGACCTAGGAGAAGAAAAGACAGAAGAATAAGTTTAGAATGTCAGAAGTCATTGGAAATGTTAGTACAGGAAACAAATCCAGGTGAAGATTGGAGAGTTGATCCTGTTTTAAGGGCAGCCTGTAAACCTGTTGTAGATAAAGCATGTGGAGAAATAGCTGGTGGTAATGGCAGAGTCATGTCATGTCTAATGGAAAAAATTCATACAAAAGCAATGACTGATGAATGTGAGGTGGCATTATTGCAAATACAGTACTTCATATCAAGAGATTTTAAGCTTGATCCTCAGTTATATAAAGCTTGTAAGTATGATGCTGTTACTACTTGCAAGGCTAAGTTACAATGGGCTGATGCTAGTGAACATCATTCTGAAAAAGATCCTTTAATATTTCCATGCTTATATAATTATGCTTACAACTCTGAATTGAGAGGCAGATTGCGACTAGCCTGTGAGGAACAAGTGAAGAGGGTAATGAGGCAGAGAGCATCAAGTGTTGATTTAATGCCACAAATTGAGGACTTTTGCATGGATGACTTAGCCAATTTTTGTCTTGAGAATACTGGAAAAGGGGAAGAAATTTTATGTTTACAAAGTAAAATTAAAGAGCTTTCTCCAAAGTGTAAAGATATTGTGTCTAATTTCACTGAAACTCAAAGTGGACACATAGAACTAAATGCAGTTATCAATACAAACTGTCGAGGTATTACTGAAAAACTATGTGCATCTGAACTACAAAGTAAAAAAGAAGAAGATGATGTTCTCGAGTGCCTAATACTTCATAAAAATCATCCAGATGTAAAAGCTAATGTGAAATGCAGAGCTGCCATTGAACACGAACAATTGATCTCATTAAAGAATTATAGATTCACAACCAAGTTTAAGAATGCTTGTAAATATAATGTTGACAGATTTTGTCCCAAAGCACAAACAAAAAACCAAGTTGTATCATGTTTGAGCGAGATAGTAAGAAATGATACAATTAACAGACGTAAACATACAATAGTCAAGGAGTGTCGTCAACAGCTAAGAAGTCAATTATTCCAACAAAAGGAAAATATAGATTTAGACCCGGATCTGAAGGAAGCTTGTAAAAAAGATCTTGAAATATTATGCCCTTCTATTACACATGGTGAGGCTGCAGCCTTAGAGTGCCTTCAGACTTCCAAAGGAAAATTGAGTCAAAAATGTAGGAAGGTATTGTTTGTAGTGAAGAAACAAGAATTTACAGACAGCGGAATTGATTACCATTTGATAAAAACATGCAATGACATGATAGATAAATTCTGCCACAACACAGAACCCTCAAAGATTTTTGACTGTTTGAAA
>Lep104
ATGGATGCTTCCAAAATAACGAGTAAAACTAGTTCACTAAAAGCTTTAATTTTAAAAGCTTGGAAAGAACGATGGACTGATATTCAATGGGGCATCAACATCAAAACTATACTGCCGAGGGGCGTCAGTGGTGACCTATATAATCTGGCTGATTGTATTCTTCAACAAGCCATGGTAGGCTGTGGGGCCAATCAGTTAGTGATATCGTATTTGAAACATTCACTTGCGTGTCATTTGGTCTCTTTCGCGGCTGTGTTACAACGAATCGCAAAATTTGATGCTTTTCACAAACCTCATTGTATAATAAGCTTGTTGGAGTTCCTTGAAACCTTTTTGGAGAGTATTACATGCAGAGGCAAGTTAGAAGAAGAAGTTTTAGCTTATGCTGTATCATCTATAATATTGTGGCTTTTACAAGTATTTCACTATTCATTAACCAAGTATCCAGCTTCAAGTTCTGTTCAAAGTCAGGAATTATTGGAGAAATCATCAGTTTTACTGAACTCTATTGTTAATACAGATTTTCTGATTGCAATGTTCTATTTGGCCAAGCAGAATGATCCTGATGAGTATAACGAAGTGACAAAGAAATGTCAAGAGATAACAGCATTTATGATGATGAACACTCAATTCAAACCTCCGATGACCATACATGTCACTTTACACAAAATCTGCAATATGGAATTGGATAAAATAGCACCCTTAAACAATAAACCAGAAGCTGTAACCTATTGTCTGCAGGCTTTAATAGCTATAAATGTGTTCTCAAACCCTAGTGCAGGCATGCAACAGATCTCCAGCCAACTACTAATGGTTCAGAAAATAAAAGGCTATTCATTGTCACGTCTCTACTGTGAACTTATTAGAGCTTGTTTCATTTCACTAAATGATTCTAGTAATGATGCATCGAAGCAATCATTGTGGGCTGCATTCACTTTTCTAAAAGTTCCACAAGTGATAAATCACCTCCATAATATGTGTGGGACAACAAATAAGGAAAGTGAATATTCTACTGAGGTTGTGGAAGCTTTTGAAATGTTATTACAATCAGCTCCACTCCTGGATATTGTTGATACGAAGAATTCTTGTAATAGTGTTATTTCACTTATAGAGCCATTAGTTAAACTTAATGTTCTGTCAGATAATACTTTGACATATTTTAAACAAAAACGTGAGACTATTGATCATCCTTTACAAAAATTTGAGCCAATAGGATTACAAGGCTCAGTCCCATTATTTATAACTCGTGTTGAACCTACATTGGCAGAGATTTTAAAAGCATTGAGTGGTGAATTTCACAAAACTCAAGAGTCGCTCTATATCATGCTATGCCAAATAGTTGGTCGAACTACATTGGATACCATCCTGGCCGTTGCAACTGTGGAAGGAAAACTAAAAATGTTTGTGTCAAGACTCATTAAGTTTAATGAATTTGCATTGTTTGCTGCAAGTGAAAAAGGTGCACCACAATCAAAAGTATATATATTTGACATTTCATTTTTGCTTTTATGTTGGATAGTCCAAGATTATGGAGCTGATGTTGTTCTAGAAGAAAATGGTGATTCATTTTTTGAGAAATGGGTAAGGGATTGTATGGTACATAAAGGAAATTATAAATCTTCAGATCAGATACTTCAGAAATGTGATCATGTTGTTGATGTTATCATTCACCATTTGAGTGCTCCTGACTTTGATTTCAAAAATACTAATGTCAAACCTCATGATCTTTGTATGAATATCACTGGTGCAGTCAAAGAGGTTCTTTTTGCTTGGGAACAAGGTCTACTTTCGGCAACAGATGTTAAAAGAATGTTGGATTCTATAAGACAAAAAATGGCTTCCTTGGCAGTGTGTGCATCAGTATGGCTTTGTTCATACATCAATGTTGTCCATCAAGATGCATCAATAAAACCCATGAATATGGTTCAGCAATTTTTAACATCACCTACTGAATTAGAATTAACTCAAATAGACAATTTTCAAGAAAGAGCAATTTTGATGTGTCAGATAATAAGAAAATTACTGTTTAAAATTCATCCTACCTCAATGCCAAAATCAAAAGAGCAGCAGTTGCCATACAGTATCACCTCTCGCAAGCCAATATTAGAGCAACTACAAAGCATTTGGGAAAATATAAAGTCTAGAGGATACCTTCATATTGATGCTACCCATCTCGTTGAGAATCTTTTGAACACAACTGGCCCAATATGGTTTGTGACGAACTTAGTGAAAGAGACATTAAAATTTCGGTACCAAGTAGATCTCGATAGATCTGTTGATATTGTGTTGGCGATGTTCCATTTGGACATAGAAAAGTGCACAGGAGCACTTTTATTACATGTTCTACCACAATACCTGTATAATTCTAAGTTGTCTGAAGAGCTAGTTGAACCCCAGTCTTCTGTATTAGCCAAGCTAGCAGTGTATTGCATATATGCTGCCTTAGATTACAGCAACACTAAAAAGTCGCATTTTTCGAGGAAGCGTCGTCATGACGAAGTTGAGGATTTGGATGCGATGTCGTCTAGTAAAATGCGGAAACTCAACGACAATACATCCGATGGAAGTGGTGTTTATTATTGTAAGGGACAAGGATATGAAATATCATTAAAAGAACCATTGTTGTCAGCTTTAGAAACGCTGTATGCGTCCTTTTCACAACTAGCTGGCAAGGACGGAAATATCACACCCCAAACACATTTTATACTTCAGTTCTTGATTTATGTGGTTCAATGTGGCCAAGATAGGGCCCAGTTAGTATTACAGAAAATGCCTAGTGAACTCGTACCAACTTTAATTAAAGCTCTACCTGACAATTTTAACATTGGTCTGATTTTACGCTTATATAATTTGAATACTGCTTACGGAAGAAAAGACACCGCGAGAGATCTATGCCTTTTACGAAATATGAGGTTAAGGCCAGAA
>Lep105
ATGGTTGCCGAGTTCATCCTGAGCCAGCAACAGCTGCTGAGCGCAGGGGCCGGTGCAGCCCTAGGGCCCGCCCCAGTGCAGACCCGCGCTCCTCCACCACCGCGCGCTCGTCTCTCCGTCTCGCCGCATTTCCCGATGGACCAAGCCCCGCCTTCCAACGGCAGCAGCGGCGACAGCCACGACTACGGAGCCTTCGACTTCAAACGCAAAGACTTCTTCGGGCAACGCAAACAACGCGAGTTCATACCGGACAGCAAAAAGGACGACGGCTACTGGGACCGCAGGAGGCGCAACAACGAGGCAGCCAAGCGGTCTCGCGAAAAACGCCGCTTCAACGACATGGTCCTGGAACAGCGCGTCGTCGAACTCTCGAAGGAAAACCACGTCCTCAAAGCACAATTAGACGCCATAAAAGAAAAATACGGAATATGTGGAGAAAGCTTGATAAGCATAGACCAAGTCTTAGCCACCTTGCCAACGTGTGATCAAGTTCTATGTGTGACAAAGAGGAGTAAACTTTCAGGCACAGCCTTGTTTCCGGCCGCTCCTCCTCCGCCCCCGCCGGCTCCACCAGCTTCTCCCCCGTCTCCCCCACCACAACGCGCCCCAGAGCCATACCAAGAAAGGATTCCCGTACCCGAAGCATACTACCCCCACCCTGCCCACTACGAACCACCCGGTTCAGTTCTCAACTTGTCCAGATCTCGACGTGCCCCGTCTCCTTATGAGCTATCTTCCTTATCTGGATCCGGAGACGAGACCGCCGAGCAGTACGCCCCAGAAAACAACTGCCTTCCTTTGAAACTGCGCCACAAATCTCACCTCGGCGACAAGGACGTCGCTAGCGCTCTGCTATCCCTCCAGCACATAAAGCAGGAGCCGGGGCCCAGGTCGTCCCCCTCCTGGGACGGCGAGGGTTCTAGCGACGAGCGCGACTCCGGGATCTCACTAGGAGCAGAATACAGACCGCAACCGGAAAGGCATCCGGAGGAGGAGGACGCGCATTTGAAGGCTGAGCTGGCACGGCTGGCCACAGAGGTGGCGACGCTCAAGAACATGATGCACCAGAACAAAACCCGCGCGCACGAGCAC
>Lep106
ATGAGTCGAAATAAACGTGATGATAATTTCCCCGACAATGGGTTCGAGGCATGGGGAGGCTATATGCAAGCCAAAATTGCGAAACTGGAAAATCAGTTTACTTCAGTTACCGCAAAAGAAGAAATTCTTTCGAATATTTTCACTGGTATTAATATATTTGTAAATGGATTTACTATACCTTCAGCAGATGAACTTAAGTGTTTAATGTCCAAACACGGCGGTGTTTATCACACTTATCAAAGAAACGAAGATTTCATTATCGCCACAAATTTGCCAGATACGAAAGTGAAGAATATGTCTTTAGCGAGGGTGGTTAAGCCTGAATGGATAACTGATAGCATTAAAGCGAAAAAGTTACTAGATTACAGGAATTACTTGCTTTTTGGACATTCAAGAACACAAAGAGTGTTAAACTTCACAAAGAGAGTGACAAATGACAAAGATATAGATGAAACGAAATATAGTTCACTCAAAGAAACTTTAATTGAAAATAAAGATACAATAGTAAACAACGATTATTTCAATTCTATAAATTTAAAAAAAAGTACAATAAATACAACAAAACAAATGTGCCAAAACAGTATTAATGGAACTGGAAATGAGATAAATCCGGAAAAGTTGCAGGTCACAAAAACTGCAGCAGATCCCAACTTTATTTCTGAGTTCTACAACAACTCAAGGCTACATCATATTTCACAATTGGGTGCATGTTTCAAGCAGTATGTGAATGATTTGAGAGAACAAAGTAATTTTGTATTTCCCGCAAGACAAAATCTGAAGGACATAATTAAATCATCAAATAATCGATTATCGCAATTAGTCTTTGAAAAAGGAAAAACAATAATGCATATTGATATGGATTGTTTTTTTGTGTCAGTTGGGCTACGTAATAGGCCAGAGTTGAGAGGTAAACCTGTAGCTGTGACGCATTCTAAAGGAGGAATACCGCACATCAAAAGATCTGGTGTAGACAGGAATGCAGAATTTAATTTGTATAAACAGAAACAGGCCAAAAAACTTGTGAAAGACACTGGGTTACAGGGTCAAGAATTGGAAATTGAAACTAGAGTTGATAATATTGGAGATGAGGAGAGTAAATTTGGGTCCATGAGTGAGATAGCATCATGTTCATATGAAGCTAGGGCCAGGGGAGTTGGTAATGGTATGTTTATGGGTGTAGCGTTAAGATTGTGTCCTGATTTACAAACCATTCCATATGATTTTGAGGGTTACAAAGAAGTGGCTTATACTTTATACAATACTGTAGCCCAGTATACATTAGACATAGAAGCAGTCTCATGTGATGAGATGTATGTTGACTGTACAGAACTATTGAAAGATATGAACATGAATGTGCAGGATTTTGCTACAATTTTGAGAGAAGAGATTAAAACAAAAACTGGATGTCCTTGTTCAACAGGATTTGGAGGAAATCGGTTACAAGCAAGGTTGGCCACCAAAAAAGCTAAGCCTGATGGCCAGTTCTTTCTAACTGCAGATCTGGTACAGGATTTCATGTATGAAATCAATCTCAAAGACTTACCAGGTGTCGGTAGACAAATATCACAGAAATTGGAGTTATTGGGGCATACAACTTGTGGAACATTACAGAGTTTATCTTTAGCCACATTAAAATGCCATTTGGGCACTAAAACTGGAGCACAACTGTTTGATCAATGCAGAGGTCGTGGCCAAAATGCTTTAGCATTTCACACTGTGCGAAAATCAGTTTCTGCTGAAGTTAACTATGGTATTAGATTCGAAAATAATGATCAAGCTATTGAATTTTTGAAACAGTTGTCTGCTGAGGTACATTCAAGAATGCAGCAATTTAAAGTTTTAGGAAAATGTATAACTTTGAAGTTGATGGTCAGGGCTGAAGAAGCACCAGTTGAGACTGCAAAGTTTATGGGTCATGGATATTGTAATGTCATTAATAAATCAAATAATCTACCTGCAGCTACTAATGATGTTGAAGTGCTAACCCAGGAAACTATTGAGATATTTAAAAAAATAAATGTAGATGCTAAAGAAATGAGAGGTGTTGGAATACAAGTAACAAAATTGGTGCTAATTATTAAACAGCAAAGTAAAGGTGCCATCAGTAAATTTCTTTGTAACAAACCAACAATCATAAATATCAAAAGAGAATCCAAAACTGAAGTTGTTTCAAACAAAATAAACTTAGAGAACAATGAAAATAAACAACTTCAATTGAAAAATTCTAGGCTAAAGAAAAAATCTCCAACAACTGATAAAACTAAATCACCACCAGGGAAAAGACGAGGAAGACCACCCAAGGCACTTACTTTAGAACAAAAAGAAAAAAAACGTGCCATAAGTAAATCCGGAGTAGAAGCCAGAGATACACCATTCAAGAATCCAATGATGAAACCACAAAATTCACTCAAAGAAACAAAAATTAAAGTTGAAAAAACGGAAGGCCTCTTAGGTCTGCCGTGGAATAAAGCGAGAGAATTACTGAGAGCTTGGTTAGACAGTGGCCAAAAACCTCTAAGTTGCGATATCAGAATGATAGCAGAGTATATGAGAGAGATGGTAATTAAAAAAGAAATTGACAAAGTCGAAATATTGATAAACTTTTTAAGCAGAAGGACTGAGGAAATTGGTAGTCAAGTCTGGCTGGATGTGTATTGCCATGTTGTCGAACAAGTCCAGAATGCTATGATAGCTATTTACGGGACAAGGTTACATATTGACGCAACC
>Lep107
ATGTCCAACGCTAATTATAGTGAAGGCAAGGAAAACTATCCTCTACACGAATGTATTTTTATCGGGGACGTACGCAAGCTATCTTCGTTGCTGAGAAATAATGAGGTGACCCGTAAGGACAAACATGGGAACACAGCTTTGCACCTTGCTGTTATGTTGGGACGTAAAGAGTGCGTACAGTTGTTATTGGCGCACAGTGCCCCTGTAAAAGTCAAAAACCTTGCAGGATGGTCGCCCCTTGCCGAAGCGATAAGCTATGGGGATCGTCAGACTATATCCACTTTGGTACGTAAACTCAAGCAACAGGCTCGAGAACAAATGGAAATCAGAAGGCCTGATCTGATACGAGCTCTCTCACAAATTCAGGACTTCTATATGGAACTTAAATGGGACTTCCATTCATGGGTTCCTTTAGTCTCAAGAATTTTACCATCAGATGTTTGTAAAATTTTTAAATCTGGATCAAAAATTAGATTAGATACAACCTTAGTTGACTTTTCTGACATGAGATGGGAGAGAGGTGATATATCTTTCATTTTTCAAGGTGAAAAGCCACCTACTGAATCCCTCACTGTTTTAGACAACAAACTAAAGGTTTATCAAAAGGTGCGATATGAAGAAACCGAAACAGAAATTGAGGATGAAGTTGACATACTTATGTCCAGTGATATTTTGGCTGCTCAGATGTCAACTAAAGGAATATCCTTTTGTAGAGCTCAATCAGGATGGATATTTCGAGAAGATAGAAAAGAGACTGTAGCTGGATTGTACCAAAGTGAAGTATATAGTATATCAGGCTTAGTACTGGAGTCTAGGAAGAGACGAGAACATTTGTCGAGTGATGACTTACAAAAAAACAAAGCAATACTGGAAAGTTTAACTAAAGGCAACACACAACATTTGGATACTAATGGTGAACCCACACGGCGAGCTTCATTGAATCCCCCTCCTGAAAGTAAAGTGGATTGGGAAGCCTATATATCAGCACCACCTGGCCAGTATCCTAGTTTAGGTAGAGCAGTGGTATACAAGGAGTCTTCTCGAAGTTTTCGTGCTACAATCTCTATGAGTGATGATTTTCCACTCAGTGTAGAGATGTTACTAAATGTATTGGAAGTGATAGCTCCTTTCAAGCATTTTGCAAAATTAAGGCAATTTGTTGCTCTGAAACTACCAAAAGGGTTTCCTGTGAAAATCGATATTCCGATTCTACCAACAGTCACGGCAAAAATCACATTTCAAAAATTTGAATTCCGTGATGACATACCCGATGATTTGTTCATAATACCTGAGGATTTTATTGAAGACCCTTTGCGTTTTCCTGATTTA
>Lep108
ATGGCTGTTCCTCGATTTTCATCAAGACAACTTCATATTAGCCGAATCATTATTTGGTTCATGGTTGGATTCAACGTCGCCGATCAGAGTTCTTTGCCGTTGAAATATGAAGCTCCGGATGATTGCCAGTGGTGGCTTCGGGGTCCGAACGACGCTCACGAAGTCTCACTGACTTGTAAACTTCGCACTATAAACAGTGAATTCGACACGACAAATTTTAGTGTCATACCATCAGAACATACAACCTCTCTAAGAATAGAGTGCAACGAAGAGATGATGTATAAAAGTTCATTAGACGATCGAAGTTTTGCACATTTAGTAAAACTGCGTGAACTTGTTTTAGATAACTGTAAAATTGGAAGATGGCCGCCTGGCGTACTTTCCGGCTTGAGAGACCTCCGTAATTTAACGATCCGAACGAAAAACACGGAGTGGGCCGCTATGAGTTTAGAGATAGCATCAGAAAGCTTTACCGCCGTTCGGCAGTTGGAAAAGTTGGATCTCAGCTTTAACAACATTTGGTCGTTTCCCGAGAACTTGTTTTGTCCGTTAACGAACTTGGTCTATTTGAATGTCTCTTCGAATCGTCTTCAAGATGTAAGCGATTTAGGATTCAGAGAACGCGCAGTTCATCAAGCGTTGATAAGTGAACAAGATGGACCGATACCTTCCACAGCATCGGCACACTCGACGTGTTCGCTAGACATCGAAGTCTTGGACGCCTCCAGCAATCATTTTGTGCTGATGCCAGAAAATGGATTTATGTCGCTACGTAGACTAAAGGAACTCCATATCCACGATAACGAAATTTCTATGGTAGCCGACAAATCACTATCCGGACTGAAACAATTGCAGATAATAGATCTCTCGAACAATAAGATCGTTGCTCTTCCCCAAGATCTATTTAAAGATTGCCGACCAGTGATAAAAGAAATATACTTACAAAATAACTCTATCAGTGTGCTTTCACCGAGTCTTTTCGCTAATTTGGAACAGCTGTTAGCACTGGACTTATCTAATAACCATCTAACAAGCACTTGGATAAATGAAAATACTTTCACTGGTCTCATAAGAATGGTATTGTTAAATTTGTCGAATAATAGACTAACTAAATTGGAACCGAAAATTTTCAAAGACCTGTACACTTTACAGATATTAAATGTTCAGCACAATATGCTTGAAAATATTGCTGCTGATACTTTTTCACCAATGAACAATTTACATACCTTGATTTTGTCCTACAACAAAATTACTCACATTGACGCTTATGCACTGAATGGTCTTTATGTTTTATCTTTATTATCGATTGATAACAATCGTCTCGAAGAACTTCACCCGAAAGCATTTCGTAATACATCTTCGTTGCAAGACTTGAATTTAAACGGGAATCGCTTAAAGAAAGTACCCATAGCACTAAGAAATATGCGATTGTTGAGAACTCTTGATCTTGGAGAAAATCAGATAACATCACTTGAAGAACCCGGCTTTGTCGGTTTGCATAATGTTTATGGGTTACGACTCATTGGAAATAAAATAGAAAATATAAGCAAAGATGTATTTTCAGATTTGCCTACGTTACAAATCTTGAATTTAGCACGAAACAAGCTGAAACATGTCGACGTTAATGCATTCGATACACTAACCAACCTCCAAGCAATTAGATTAGATGCAAACCGCCTCACTGATATACAGGGCCTATTTGTAAACATACCCTCTTTGTTGTGGCTAAACGTATCAGATAACCAAATAGAATGGTTTGATTATACTGTTATACCATCAGGACTTCAATGGTTGGATCTTCACAGCAACAACATCAAAGAATTAGGAAATAACTACCGCATGGACAAAGAGTTAAGGTTACAAACATTAGACGCGAGTTTCAATAAAATGACGAAAATATCAACTTATTCTATTCCCAGCAGCGTGGAGCTACTTTTCTTGAATGATAATCAAATTATACAAGTTGAGGCTCAAACTTTTGTTGGAAAAACCAATTTAACGAGAGTCGATTTGTATGCAAATCAGATAACTAGTATGGATCTCAATGCGCTTCGTCTAACTCCAGTCGATCCCGGCCGGCCGTTGCCCGAATTTTATATCGGTGGAAACCCATTTCAGTGTGATTGTACTATGGAATGGTTACAACGAATAAACAAACTCGATCATCTTAGACAACACCCGAGAGTGATGGACTTGGAAAGTATTTACTGCAAGTTGTTGTACAATCGTGAACGAACTTACATTCCGCTGATCGAAGCAGAATCATCGCAGTTTTTGTGTACATACAAAACTCACTGTTTTACGTTGTGTCAATGTTGTGATTTTGATGCCTGTGATTGTGAAATGACGTGCCCATCGAACTGTACGTGTTATCACGACCAGCCGTGGTCAGCGAATATTGTGGATTGTTCTGCGGCAGGGTATTCCGAAATACCCAATAGTATACCTATGGACGCTACTGAACTATATTTAGATGGTAATAATTTTGGTGGTTTAACAAGTCACGCTTTTATTGGACGTAAAAATTTAAAAATATTGTATGCAAATAATTCTAATATCGACGCTCTCTATAATAATACTTTTAGTGGACTAAAACGCTTAACAATTTTGCATTTAGAAAAGAACAATATAAAAGAGTTACTCGGTTTCGAACTATCGCCCTTAGAAAATTTACGAGAACTTCATCTTCAAGACAATAAAATACATTATATCGATAATAGGACTTTCATGGAGTTGAGGCATTTGGAAGTATTGCGATTGGAAGGCAACAATATTTATGGCTTTGCAGTATGGCAATTTACGATGAATCCGTATTTGGTGGAAATAAGTCTCTCTCGAAATCCTTGGTCATGTGACTGCCAATACATGCATAAATTTCGAAATTGGTTTAAGAACAACCTAGGTAAGGTTGAAGATGCAAATAAAATTACATGCGTATTCGACAATGTAACGAACGCCGTGGGCCCTCTTATGGCCGATTTCAATTCAACAATTTGCACGAGTCACGTTGGAGGGAGCTCATCTATAATCGAAAACCAAGTAATAAATGATTATCTTCCGTTACTGTTGATAGCCCTGTGTGTGTTCGTCGTGAGCTCGGCCTTAATATGCGGCGTGTTTTATTGGCGTCGTGAGCTAAGAGTATGGGTTTATTACCATTGTGGATTCCGAATGTGTTACAAAAGTACAACTTTCGACGAAGAAGCCGACAAAGATCGCCTTTTCGACGCTTACATAAGTTATAGCGTCAAAGATGAGGCTTTCGTCGCTCAAATGCTAGCGCCTGGCCTAGAATCCACCGATCCCAGTTTCCGTTTATGTCTACATTACCGCGATTTTAACGCTTCGGCGTACGTTGCGGATACGATAATAGAGGCCGTCGAGTCGTCAAAGAGGACGATCATTGTCCTATCTAAAAACTTTATCAACAATGAATGGTGTCGTTTCGAATTTAAGACGGCACTACACGAAGTACTGAAAGAGAGACGAAGAAGACTGATAATAATATTGCTAGGCGATATACCGAATAGGGACATCGATCCGGAGTTGCGTTTATGTTTGAAGGCGAATACGTGCATCGAATGGGGTGATAGACAGTTTTGGCAAAAGTTGAGGTTCGCGATGCCGGACTTGCGGAAGTGTCAGTATCACCGTTCCACAGTGAATATTTACGCTTCGGTGTCACCAGTGGGGGCAGGACGGGCGGCGGCGCCGCCCCCACCACCACCGCCGGGCAAGCTCCCCCCTCTGTTGGGCGACGGCCTGGCCATACCAGCCGGGGTCCACACGCGCGACCATCACACCCACCGCATGCCACCTCAAGCGCAGCTCTGGGCG
>Lep109
CATCACTGGGTGAAAACCAACCTCGGTATAGTTCCCAAAACCGGTTGGTCCATCGACCCCTTCGGTCACGGCCCAACTGTACCTTACATATTGGACAAAAGCGGGTTAGAAGGAACCATAATTCAGAGGATTCATTACGCGTGGAAACAATGGTTCGCTCAACGGCAGATCGAGGAATTCTACTGGATCACTGGCTGGAAGTCAAAAAAGCCAACGATGATCGTTCACAACCAACCTTTCGACATATATTCTATAAAGAGCACGTGCGGCCCTCATCCCTCGATCTGTCTCAGTTTCGATTTCAGAAAGATTCCCGGCGAGTATTCCGAATACACCGCCAAACACGAGGACATTACTGAACAAAATCTCCACTCCAAATCGAAAACGTTAATAGAGGAATACGATCGCATCGGTTCGTTGACTACCCACAACGTGGTCCTGGTGCCGCTGGGCGACGACTTCCGATACGATTACGACATCGAATTCGACGCCCAATACATCAATTACATGAAAATGTTCAATTACATTAACGGCCACAAGGAACTATTCAACGCTGATGTTCAATTCGGCACTCCTTTGGACTATTTCAATGCGATGAAAGAACGTCAATCCGATATTCCGACGCTGAAAGGAGATTTCTTCGTTTACTCCGATATATTTAGCGAAGGTAAGCCAGCTTATTGGTCCGGGTATTACACCACACGACCGTATTTAAAGATCCTCACGCGGCAGCTGGAACATCAACTTCGTACCGCAGAAATATTATTCACCCTGGTTTCAAACTACTTGAAGCAGTTAGACGATCGCAAACTGATATCGTCCGAGAAGAAACTTGAAAAGTCATATGAGAACCTGATCACCGCGAGGCGAAACTTAGGTCTCTTCCAGCATCACGACGCTATTACTGGGACATCGAAATCTGCTGTTATGCAGGACTACGGCACCAAATTGTTCACGAGCATCAACCACTGCATTCGGCTGCAGGAGACCGCCCTTACTACTATAATGGTTCCAGACGAAACCCTGCACGGACAGAATATCATACAAAGCGAAATGGAATGGGAAACATACGGAAAACCAATCAAGAAACTACAAGTATCATATGTGGACAAGAAGAAAGTTATCCTGTTCAATCCCCTAGTCGAGAGCAGAACTGAAATCATAACGCTCTCCTCAAACACAACTAATGTTCGAGTTTACGATACGAGACAAGGCAAGCACGTGCAATATCAGATCGCGCCTAATATAGACGTACACGAAGACGGAAAACGCGTCATAAGCGACACCAACTTTGACATAACGTTTGTGGCAACACTCCCGCCGCTCACCTCGGTCACTTTCAATCTCGAAGAGCACGTCGGTGTGGCTAACCACTGCGTTGTGTTCTGTAACAGCTGCAACGATAAATCGGACGGCGAAAGTCTATTCGTAACGAAGAAAATGATGCCCGGAGACATTCAACTGGAGAACTCTGTGCTAAAGCTATTGATTAACAGGCACACCGGCTTCCTTAGACAGATATACAGAAAAGACGTTTATAAAAAGAACGTTGTCGAAATGCAATTCGGTGCATATCAGAGCGCCCAGAGACACTCTGGAGCGTATCTGTTTATGCCCGATTACGATTCTCCAGAGAAGAACGTTCTGAACACATACTCGAACTGGGACAAACAATCCGAAGACAACATTATTATCGTTTCCGGTCCCGTATCGCGGGAGATCACGATTATGTATTTGCCGTTCCTCATACACACAATTAAGATTTTTGACGTCGACGATCCGATACTGTCCCGAGCGGTGCTCGTCGAAAACATAGTAGATTTCGAGGATCCACCAAAGAACCGAGACACAGAACTTTTTATGAGAATTCAAACCGACATACAGAACGGCGAACCGCCCGAATTCTACACCGACCAGAACGGCTTTCAATATCAGAAACGTACAAAAATCGATAAGCTTGGCATCGAAGCTAATTATTATCCTATCACGACTATGGCTTGGATGCAGGACAAAGAAACGAGACTGACTTTGATTACTAATCACGCGCAGGGAGCCGCCTCATACGAACCGGGGCGCTTGGAAGTGATGCTCGATAGACGCACGCTCTACGACGATTTTAGAGGCATCGGCGAAGGAGTGGTCGACAATAAGCCCACCACATTCCAAAACTGGCTCCTACTGGAGACGATGCCTGGGGCACGAATCGGAAAAGACAACACTGATTCTATGAACACGAGAAACTTTAGTCCAGAACAGAAGACTAACCATTATGAGTTGCCTTCTCACTCAGCCGACTATTTGAGCAGAACCTTCAATTATCCAGTCAACGTATACCTTTTGGATACTAGCGAAATGGGAGAAGTGGCTATCAAGTCGTCTCAAACGTTCGTGGAGAACTTCCCTAACGGCATACATTTGGTGACACTCCGGACCATAACCGACGACGTCTTAGAACAGTTCCCCAGTACATCGAGCTACATGGTCTTGCAGAGACCGGGTTATTCCTGTACTATCGGTAAATTCTCAAAACGAGTTCCCAGTTTTAATTCGAAATCGAAATTTAGCGGACTCATCATCAACAACTTGACTTCAGTCAGTTTGACGGGTCTAAAAACCTACCAGCACCTGTACGACTTAGAAGACATCGAACTTGAACCGATGGAGGTGAAGACGTACAAAATCAAGTTC
>Lep110
ATGGGGCACCTCGAGTACGTGCTGGCCGGCTCCTCGCCGCCGGCCGAGAGCGCACCCAATATGTACGACAGCTTCGAGGAGCCACCTCTGGACCTGACCGCGCACATCTGTGCCGACTCACTGCGTCAGAGCGCCCACGAGCAAATGCGAGCCGTCGGCGGGCGGTTGCGCCTCCTTGATGAGCTCGAGAGTGGAGTCATTCCAGCTGACGCGACGACTGACGCCTTCGCGACCGCCACCGATGCCGAAAAGAACGTCTGCTTATTTTGGACCGCGTTTTTGAAACTCGCCAACTTGCTACCACCGCTGATTGAGGTTGGGGCGGACCCCCTGTACTACGACTCTCTGGGCCTGTCTCCGCTGCACGTGGCCGCGTTCAGTGGTTCCGTAGAATGCGCCAGTTATCTGCTGTCGTGCGGCGCGGACCCTAATTATATGCCCCGGTGTTTTGCGCCGCTTCACTGTGCCGCATTCGGTAACTCGGTACAAGTGGCTAATTTGCTAATAGCTCGCGGTGCGTCCGTGCACGCGGCTGTAAAGTACATCAATTGCGAAGGAGGTCTCCTTCACTGTGCGGTGCGAGCTAATTCCGCGGAGTGCCTCAAATTGTTTATATCGCACGGAGTTGACGTGAACTTGATCGAGCCGGGCGGTACTAATGCCATTCACCTCGCCGCTGATTTGGGCGTTAAACAGTGTCTTATAATATTGCTTGACACGCCCGGAGCCGACCCTAATGTTAGAACAAGAGTAGGGGACAGAGAATCCACCGCTTTGCATTTAGCCGCCGACGGTGGCTTTGTTGAGTGTGTCGATTTGTTACTCAGCAAAGGTGCAGATGCGAGTTTGAAGAATCATAGGGGGTTCACAGCGTTACATTTGGCAGCTCGGTCTGCGAGTTTAGAATGCGTGGAATCCTTACTCCGGAAAGGCAATGCCGACCCCAACGCTATGGATTTTGATAAACGAACACCGCTACATGCAGCTATCGGAAAATCGGATTCCGCTTGTGATATCATCGAAACCTTAATCAGTTGGGGCGCCAACGTAAACCAAAAAGATGAATACGGATTTACTCCACTGCACCTAGCCGCACTTGACGGACTGTCGGCCTGCGTGGAGACCTTGATATATCACGGTGCTGACGTCACAACGAGATCTAAGAAGGGAAACTCGGCCCTTAATGTAATCGCTAGAAAAACGCCCGCTTCACTCGCGATGGTAACTAGAAAATTGGACTGCGCCATTACTCTACATCACTCGCAGTCGAGCAATAGAGAAGTTGAATTGGAGCTTGATTTTCGTAGCATATTGCAGCATTGTTATCCGCGAGAGATCAGCTATTTGAATACGTTCGTCGACGAAGGCCAAAAAGAAGTCCTACTTCACCCACTGTGCTCGGCCTTTCTGTACATTAAATGGGAGAAAATACGTAAATATTATGTGGCAAGGTTATTTTTGAGTTTTATTTTTGTTTTATGCCTCACATTGTATGTATTAACAGCACTCGCGCACAATTGTTATAACGGTAGCAAGGACATGGAGGAGACAATACAAGAGCAGGAGTTGTGTCAAAAGCAATCCATCCTTGGTGACCTATTAAGGAAAAATCCATTCGTAATTGAAATGCAATGGTGGGTTCTAGCCGGGATAACGATATTTGAGATATTTAGGAAGGTATACGGGATCGCTGGATATTCGACCGTCAAACAGTATTTGATGCAATCGGAGAACATTATTGAGTGGTTCGTGATCATTAGTGTTTTCCTAATTTCGTATATATACACAAACATCACGTATACATGGCAGAACCACGTCGGCGCTTTCGCGGTGCTCGCTGGGTGGACGAACCTCATGATGATGATCGGACAGCTACCCGTTTTCGGCACCTACGTCGCGATGTACCAAAAAGTACAAAAGGAATTTGCCAAATTGCTTATGGCCTATTCGTGTATCCTAATCGGTTTCACGATAAGTTTCTGCGTTATCTTCCCGGACTCGTCCTCGTTTGCGAATCCGTTTATGGGCTTCATAACCGTCTTGACAATGATGATCGGGGAGCTAAATTTAGATTTACTACTCAACGAGCCAGATGGAAACGACCCTCCTGTCTTGCTCGAGTTTTCTGCGCAGATAACCTACGTGTTATTCCTAATGTTTGTTACGGTCGTATTGATGAATTTACTGGTCGGCATAGCGGTCCACGATATTCAGGGTTTGAGGAAAACCGCTGGCCTTTCAAAGCTGGTTCGACAAACCAAACTGATATCTTACATGGAATTGGCGTTGTTCAATGGATATTTACCGAAATGTCTACTAAAGATACTACATTCTTCAGCTTTGGTTTCGCCCCAGGCCTACAGGGTTGTGCTAAGCGTCAAACCGTTGAACCCAAGCGAGAAGAGACTGCCTAGGGACATAATGATGGCCGCTTACGACATAGCAAAGATGCGGAAGCAATACGGACACACTATATCATCGAGCGGTTCGACAACGGGCGCCTATTCATGCTTCAAAAAGTACGAGAGCAATAACGACTCCGGGTACCGAGAATACGGTTACTCAGGACTCGGAAGCATCCACGCCAGACTCGACGAGACATCGGAACACGTCAGACAATTGACACAGGAAGTCAAGGAATTGAAGAAGCTAATAAACGCGCAGCAACTTGTCATTCAGCAAGCGCTGGTCGGCGCGATGGACCGTCCG
>Lep111
ATGGCTATGTCCAAAGGCTTTAAAGTTCTGGAGAAATCATCGCCCCCCAGTCCGTATAGCATAATATTACAACACAGAAACAAAGACACTGCACTTCTTTTCGAATCTCAAGCCGTTGTTTCCTTATCATCGCAAGAAACAGAAACTTTAAGGAAACAATACCATAAAGTTGCAGACGCTTATGGATGTCTTGGAGTACTTCAGCTAAATTCTGGTGAAAGCTGTCTTCTGTATCTTGTGTTAATCACCGGATGCTCTTCTGTTGGTAAAGTGGGGGATTTAGAAGTATTTAAGATAACGCAAACTCAATTTCTGCCACTGTTCTACCAATCGCAAGGTGATGATAAGGTTTCGGAAGTCCGAAAATTAATTAATTCAGGTACATTTTATTTCTCTTGGTATTCTGGCAAAAACAATGATAATCTTTTTGATTTGACTCTGTGTGCCCAAAGAAAAAGTAAAGGAGCCAACCCTGATAATAGGTTCTTTTGGAATAGAACACTGTACATACATCTAATCAGATATGGCATAGATTGTGATGAGTGGCTAACTCGAGCAATGTGTGGATCTGTAGAAATACGCACTATTTATGTTGGGCATCGTCAAGCTAGGGCTGTACTTGTCTCAAGACTTAGTTGTGAAAGGGCTGGAACTAGATTTAATGTGCGAGGTTGTAATGATGATGGAAATGTGGCAAACTTTGTAGAAACTGAACAAGCTGTTTACATTGATGATTCTGTAGCATCTTATATACAAACAAGAGGGTCTGTGCCATTGTTTTGGGAACAACCTGGAATACAAGTTGGCTCACACAAAGTAAAAATGTCAAGAGGCTATGATGCATCAACAAGTGCTTGTGAGAGACATTTTGCCCAGTTAAAGCGTAATTATGGATCTGTAATAGTTGTAAATCTGCTTGGATCTAACATGATTGGGGGTAGTGAAGGTGAGGCAACATTAAGTAATGCTTTCCAGAAACACATTAATGAATCTCCACATTCTGATGTCCTACAAATTGTTTTTGACTATCATCAGGAAGTAAGAGCAACATCCCAAGAGATAGCTCTATCAAAATTTAAACAGAATATTGAGAAATATTATGATGAGATTGGGATTTTTAGTGCAAAAGGGTCAGACATTTATAATATTCAAAAGGGAGTTATAAGGACCAATTGCTTGGATTGCTTAGATAGAACAAATTCTATTCAGACATTTATTGGTTTAGAAATGCTTGCTGTTCAATTAATGCTACTACAATGTCTTGATAAAAAACAAAATGTTAATAGATTTGAAGAAGTTTACAAACAGATGTGGGTGAATAATGGAAATGAAATATCTAAAATTTATGCTGGAACTGGTGCAATTCAAGGAGGCTCCAAACTAATTGATGGAGCTCGATCTGCTGCCAGGACTATCCAGAACAATTTATTAGACAACTCAAAGCAAGAAGCAATTGATATTTTATTACTTGGTTCAACATTAAACTCTGAACTGGCAGACCGCACAAGAATACTGTTGCCATCTAACATACTACACACTTCTACAGCTATCTTGAGGGAAATGTGTCGTAGAACGAATGAATTCACTCAACCTTCAACTCTTAGAATAACTATTGGCACATACAATGTGAATGGTGGTAAACATTTCAGAAGTCTTGCTTATAAGGATGTTTCATTATCTGACTGGTTATTAGATTGTCCAAATTCATCTTTGGTAAATACAGTCAATCTGAAGGATCATCCTTCTGACATATTTGCAATAGGCTTTGAAGAAATAGTTGATTTAAATGCTAGTAATATTATGGCAGCTAGTACTGATAATGCAAAAGCATGGAGTGAGGAACTGGAAAAAGTGTTAGGCAGAGATGCATCTTATACACTTCTGTCTAGTCATCAACTTGTTGGAGTATGTTTATTCATATTTGTTAGAAAAGATTTAATACCGCATATCAGAGATGTAGCACTTGATTCAGTTAAGACTGGACTTGGAGGGGCTACTGGGAATAAAGGTGCTGTGGGAATAAGAATGGTAATTTATGGAACCTCACTATGTTTTGTTTGTGCACATTTTGCTGCTGGTCAATCACAAGTTACAGAGCGTAATGCTGATTACACAGAAATTACTAGAAAAATTGCATTTCCCATGGGTCGCTCTCTGTACTCCCATGACTATGTATTTTGGTGTGGTGATTTTAATTATCGTATAGATTTAGATAAAGATGAAGTACGCCTTTTGGCTTCACAAAATAATTTGCAAAGGCTTTTGGAGCAAGATCAACTTTTACAGCAAAAGTCACAAGATTTAGTTTTCAAAAACTGCTTTGAAGGAGAAATTACATTTCCTCCAACTTATAAATATGATCTATTTAGTGATGATTATGATACCAGTGAAAAATGCAGAGCACCAGCATGGACTGACCGTGTATTGTGGAGAAGCAGAAAATATACTATTGATCCTGAAACCACATCAGAATTATCAGCAGGGAAACTTCTACACTATGGAAGGGCAGAATTGAAACAAAGTGACCACAGACCTGTAATAGCAATATTAGAAATAGAAGTGTTACAGGTCAGCTATACAAAATGCATGGAAGTTTTTTATGAAGTAGTAAAAGATCTGGGTCCTCCTGATGCTTGTATAATTGTGCAACCATTACAAGACCTTAATACTGACGAGTCTGTATTTGATGATAATGTCATGGCTGCTGTACTCCAAGAGTTAGCTACTTTTGGTGAAGTAACCTTAGTTCGTTTTATAGATGAACACACTTTGAGCATCACTTTCAGAGAGGGTCAAAATGCTTTAGCAGCAGCTCAAAAAGCAACTTTATCAGTTTGTACAGTTCCATTGCAAATTTTCTTGAAATCTCCAAACTGGGTTAATATTGTTCGCACAGAAATTGGTTTGTGTACAAACAACACAATACCTTTATATGGTGAAATTCAATCTGAAAGACCACTGAGATCTGCTCCACCTACTCCTAGAAAGCAACAGCCGAGCAGACCCCCAGCTCCTTCACCAACACCATTGGTTCTATCGAGATTACCAGCAGTGAGTCCTGCACGACCTCCACCCCCAAGACCTGCACCTTTGTCTCCTGAAACTAGTAAAGTTGTGGGACAG
>Lep112
ATGGCAGACCCAGGTTATTATCATAGTGATTATATTCGACACCCAGTTCTTCACGAACTTGGTGTCAAGTACGGAATCAAGACTGAGTGTATTCCAGAAATAGCATTGCCGTCGAAATTAGAGGAGCTCAAAGATGTCATACGTAGAGAAATACGAAAAGAACTTAAAATAAAGGAAGGTGCCGAGAAACTTCGTGAGGTAGCTACAGATCGGAGATCCCTATCGGATGTCGCCAATATTGTTAAGAAAGCTAACATCAAACTTAATGAACTCAAATCTGATCTGCAGGAGCTAGAATCGCAGCTCCTATTATCTCGTGGACAATCAACACCAACATCACCAGAAGATCTGTCTTATGACGAAGAAATTATTTTAGCATCTGAAGCAGCACAACAACAAAGACAGCTTGGAGAAGCAACTACAGATCGCAAACTTGCATCACTTGAGAAACAGCTAAACATTGAATTGAAGGTAAAACAAGGTGCTGAAAATATGATACAGAGCATTAGCAACAGCAACCAGTCTAGAGACAAAAAGCTGCTTGCGGAAGCACATCAAATGTTGGCTGATTCAAAAGTCAAAATTGAATATTTAAAATTACGCATTTCAAAACTGACCAAACAGCAAAAAGGTGATACTGCTGGAGCAAATGGTGATGGTAGGAATTCTGATATGAGTGGTGTTGATGCATTACTTGATGAACGAATTGCAGAGCTCAGAAATCGTCTCAGAATTGAAGCAGCTGTTGTAGAAGGCTCTAAAAATGCCATTAGACTGTTACAGAGTGACAAAAAATTGACTGACAAAAAAGCTTTGCAAGAAGCTCAGACTCAACTCTTAGAATCAACACAAAAACTAGACTTGCTCCGTAGGTCATTGGATATGCGTAGGCAGGAACTACCTGCTGAAAGTGCAGCTTTTGTAGAGTTGGGTCATGAATTACGCAGTACTGCCTCAAGTCCAGGCTATGTGAGCTTGTCTGGAGGAAGTGGATCAAGAACTCAATTTCTGTCACCTGCCCCTTTGATTAGCCCTTGTGTACAAGTCACTGGTACACTCGAAGTGAGATTGATGGGTTGTCAAGATCTTCTTGATGATGTCCCAGGTCGCAGTCGTCGTGATCCACTAGCCAGCCCATCAGATCTGAAGTCCTTTGTTAAAGGAGTAACCATACGCAATTCAATGAAATATACTTACAGTATAAAAGAAGACACCAGCAATGAAATAATGGCAGTCTTAAAGCTGGACAATCACAATGTTGCTCAGACAAGTTGGAGACCTTGCTCTCAACAAGCTTGGGATCAA
>Lep113
ATGAGCAACATAGTTACAGTTATTGCTCCAGTAAATATTGCAGTAATAAAATACTGGGGAAAACGTGACGAGAAATTAATTTTACCGTTAAATGATTCCGTTAGTGCTACTTTCGATACAAGTGTTATGTGTGCTAAAACATCGGTATCTACTCATCCGGATTTCGTAGAAGATCAGATTTGGTTAAATGGAAAAGAAGAGTCATTTTCGAATCCAAGATTACAAAACTGCCTCAGGGAGATAAAATCACGAGCTGTTGCAGAGAAAACGATTGCTGAAGATGTACTATCATGGAAAGTTCATGTTTCTTCAGAGAACAATTTTCCAACCGCTGCTGGTTTAGCATCCTCGGCTGCAGGATATGCTTGCTTGGTGTCAGCTTTAGCAAAATTGTATAAAATTAAATCAGATGTCAGTTCAATTGCAAGATTAGGCTCAGGCAGTGCATGTAGAAGTGTTTACGGAGGTTTTGTAAGGTGGCATGCTGGCTCAAAACCTGATGGTAGCGATTCTATAGCCACACAAATTGCAGATTCGAATCATTGGCCTGAAATGCGTGTTTTAGTACTTGTAGTTGGTAATACTCAAAAGAAAGTCAGTTCAACTGTAGGAATGAAAATATCTTCAGAAACATCTGAATTATTAAAACACCGAATACAACACTGTGTTCCCCAAAGAACTGAAGAAATTATAGAAGCTATAAAGAACAAAGACTTTTCTAAATTTGCAGAGATAACAATGAAAGACAGTAATCAGTTTCATGCAATTTGCTTAGATTCATATCCTCCTATTGTGTACATGACAGACATTTCTCATTCAATTGTAGATTTGATTCATAAATATAATGACTTTAGTGGGGTGACAAAAGTAGCATACACATTCGATGCTGGATCGAATGCTTGTTTGTACTTGTTAAAGCATGATGTCCCTAAAGTAATTTCATTAATAAAATATGCATTCCCTTCAACGTCACCAGAAAAATTCATAACAGGTTTAAGTGTTGCCAAAGAAGAAATAAATACTGATATTTTATCAAAGTTGTGTATTGAACCAATGGGAATGGATATGATTAAATACATTATACACACTAAAATAGGTGAAGGACCTACAGAAATAGATTCACATTTGCTGGACAGTAACGGGCTGCCTATTTCAAAGATAAACAAGATA
>Lep114
CCTACAACGCCAGAACCATCAGATCCATGTAATCCCTCACCATGCGGGCCAAATGCTCGTTGTGATAACGGATTCTGTACATGTTTACCAGACTATAGTGGAAACCCTTATGAATCATGCCGACCTGAATGTACCGGCAGTCAAGAATGTCCTAGGGATAAGGCCTGCTTTAGAAACAAATGTCGGGACCCCTGCCCTGGAGTGTGCGGGCTTAATGCTAAATGTGATGTTATAAACCACATTCCGACTTGTTCATGTATATCAGACTTTACTGGAAATCCATTTACACACTGTAACAGAATAGAAGGAAAACAAACTGATAAACCAAGAGACCCCTGCCATCCTTCGCCTTGTGGACCGAACAGTGTCTGTAAAACTGTTGATAACGCTGCAGTGTGCGCCTGTTTAGAATCTTTCCAAGGAACACCGCCAGCTTGTAGACCTGAATGTATTGTTAGTTCAGAATGTCCATCAACCAAAGCTTGTGTTAATCAAAAATGTATAAATCCCTGTATAAACGCTTGCGGCGTGTCAGCACGCTGTGAAGTTATAAATCATAGCCCTATATGCAGTTGCAGTCCTGAACAAACAGGAGATCCTTTCAAGAGCTGTTACGATGTTGTAAATACACCACCTGAACCAATCGATGCATGTAATCCTTCTCCTTGCGGACCAAATGCTCAGTGCATCCAACGTAACGAAAAAGCCAATTGTAGATGTTTGGAGAATTACATTGGCCAGCCTCCTAATTGTAGACCCGAATGTGTTATCAATCCTGACTGTCCATCTAATCAAGCATGCGTAAGAAATAAATGCATTGACCCGTGTCCAGGTTCTTGTGGTATTAATGCTGATTGTGTGATAGTAAGTCACACAGTTTCATGTATCTGTAGAGAAAAATATACTGGAAATCCCTTTATGCAATGTGTTCCACAAGAA
>Lep115
ATGTTGAGACGACCAACACCAGGTGAAAATGAAGAAGATATTTTAAAAATGCAAGAAGAGTTCCTTCGCAAGAAGAGGCAGAATCAGAACCTGCAGCCGGCAGCACAAGTCGTTAACTTAAGAACTGAACCAATCAAAAGACCAAATACGAATGAACAAGAAATCCGTAAGCCGTCAAAGTACGCACAAAGTAAAGGTCTTAAGAATCATTCCGAGAAACGTTCCAAAAGTAATGACACAGTTGGAAACTCCGTCATAACTGATGTTTATGAAAAAAATACAGAAAAACCAGTCGAAAAGAAACTTGACGGCGAAGATGACAAGGTTTACTATCCAACAATACTTCCATTTGTATTAGGGGACATTGTCGAAAAGAATTTAGATACTGTAGTTGAGTTTGATTATAAGCCAATGCCACCAGAAGGATTTCCAGTTGTAAGAAAACAAAATAAAGACTCTAAGGCCACTAAGTATATATATCAGAAAAATTTAAATAAAATTAAAAAAAATATAGTTGATAAAATGGATGTAGATGAACCATCATGCTCAAATAATAAACAAAACACCATAAACCTGCCAGATAGAAGTTACATATTGACTTCAGAAAACTCTGATGACATCCACAATGAAAATATAAAAATTCTAAGTAAGATGTCCGAAAAAGAAATTTTAGAAGAACAGCAAAAACTATTCTCTAATTTAGATCCTAAAGTGGTTGACTTTATTAAATCACGGAGAATGCAAAATGAGAACTCAACTCGACAAACACTAAAGTTGAATGAAAGAGATGATATAAATAAGCTAGCTACTGTGAACCAAAATGTAGAAATGGACACAAGCACTCAGGAAATTGAAAATGATACATTATGGGAGAATGATGTTCTTTCTCACCCTGAAATACAAAATTGGCTGCATTTCGACTCGCTAGAGAAAGACAAGCTTCAATGGATGGAAGGACTTGATGAAAGTAAAAACATTAAGCCTGATGAGCCTTATGAAGCGAGGTTTGATTTCAAAGGATATTTACTACCTTATACAATGGAATACACTGATATGACTAAAACTTTATATCACCACGGTGAAGAGCCGCACCGTCCTGGGTATACTATCACAGAGTTAATTGAGTTGACACGGTCAACTATTACACAGCAGAGAGTTATGGCCTTAAATACAATTGCTGGTATCCTCCAGTATCATAGTGCTGGAACTTACAAAGACATTATAGAAATACCATTGAGCAAGTTGTTTTTCATCATAAGAATTGCAATGGATGAAAATAAAGTTATAATTCTTGAACCTGCTTTGAAAGCAATGAGAAATTTAGTGTACAACAAGTTAGATGAAGCGTCGCTCGATGCATTGATAGGATTTGAAGAAGGAAACCTGCAGCCTTGCTTTGAAAATGATAAATCAGAAATAGAGGAACTAGAATCAAAAGAAGCAGAGTTAAAAGACTTTCATTTAGCAGAGATTGATTTAATTGCAGCCCTATTAAGAACAGATATACTGCAAAGGATATACTATATATTAGAGTCAATAAAACCAAGCTTCAACTGTGTACAGTATTGCTTACAGATATTAACAAGACTAGGTAGAGATTCTGTCGAGACTGCCAAAAGAATCTGTGAAATGGAGCACCTCATGAACTCTATAATAACAAATTTTGTTCCGGTGACAGGTGTCAATTTTGTCTTCAAACCACAAGTTGTATATAATGGTAAACCAGTTTTAGCAGCTATAAAGCTACTAAGAGTTCTAAGTCTACAAACTGAAGAAATTTGCAATATTTTACTAATGAAATACAATATTTTAGCACCAATTTCTGTGTATCTGAGTTCAGCAGTTGACAGAAGTTATGGCTTAAGAATACAGACTGAGTCATATTGTATACTATCAAATTTACTTTATTTTGGACTAAGCTATGATAGTGCCATTTCATTGTGTCCAGTCATACTGACAGCTTTATACAAACACGTTCAGGGTACAGACATTAATGTGGAAGCTTCTGTGTTGGCAGCAACACATGCAGCTGTGGTCTTGCAGCTGATAAATAACATACTGAAACATAATTTAAATGATTTTCTTACTTTCAAGACTGAAGTTTATAAGTTGTTGAAGGAAGGGCTATTGAAATGGTTTGGTCAGTTATCGCAAATGGAACATTATACATGTGCGCATCTGAGAATTTTATGCTCGGCTTTAGATTGCTGTTATACTGTTATTGAAATTGAACAATTGCCTGTGAAGTTCGTGAGTGATGCCCTGAAACAACTGTCTTATTCTAAAGGATTTCAAAATGTGATTAACAACCTTAGTTCCTGCTCTAATTTGCTCTCAAAAATTGAAAATAAAGATTTGTATTCAGTTAAGAACTTAATAAGTCTAAAATGCACTGTCATTGATTCTGCTCAAAAAGTTTTACCAATACTGAAAGTTGCATCTCCCATACCTCTGCTGATGTCACTTTTCAAATTACTGACAATAGTCAATCAAAAAGAAATCTCTAGAATATTCTTAGACCATGTTTGGAACTATTTGCAAAGATTATCTAAATGTGTTCCTAGTCTTTCAGATAATTGGTTCACTAGAATGGAAACTAATTTTGTTTTTTACGTTATGAAATTATCTGTTATGTGTAATGTTGATGAAAGCAAAAAGGATGTAATGTATGCAGTAGCTAACAAATTGTGTTACACATTGAGGGTAGATAAAAAATATGAACTAGATTTCTTATTTGAAAGTATCGTTTTTAACAAAGATTGGTTCACGGCCGAAAGGTTGTTAAATCTTGTCAATTTGACTGATGCAGACGGATTCTCAAGAGCTTTAACTGCCATAGAAGACATACGACAATGTTACCGTAGAGTTATTAACTTGAATTACAAAGATACAGGTGCTAATGTTGTGTTAAGAAAATGGATGGAGCCAATTTTGCCAAGAGACTGGATTTATTTGCCAATTTTGATGTTATACAGTAAAAATCAGGAGGCGGAGTCGATTCCCCATGTTTCCGGAGATCATGCCCAGAAAATGTCAGCGCAAATAGCGACCGAAAAGGAATTTATAATAACATGTAGCTTAGAATGGATATTGTTTAACGAACTCTGTTTTTCTGATTTAGTCAATGATATTGATGTAACAGATAGATTTTGTCGAATCATGTGCGTGTTTTTATGTGACAACTCGTTATTCTTGCAACCAAAAATTAGAATGTTACTGCAGAAATGCACCAATGTCCTTTTCAAAAAGAAATCAGCCTTCAATTTCGATAAACAATTAACGGGCTTGAACAACTTCCAAGATTTCTACACACAGTTTCTAGAACAATTCCAAGCGGTCAGCTATGGAGATGACGTGTTTTCTGCATGTGTATTGGTGCCTTTAGCTCAAAAGCATAATGTTAAATGGAGGAAATTGATATGGTCGGAATATGCTGGATGTCTCCGGGCGTTAGATTGCCCGGAACAACTACTTTGTTATGAAGTAAATGAGTATCTTTATCCAGAAGAGACGGACGAATCTTTGATTAAATCTTATCATCGCGCGCTATCCTGTAATTTACTACGACCGGATACAATAATGCATAAAATTGCGAGTCATCACGTGCACATATTCAAGAATCGATCTCAGATACAAAACACT
>Lep116
GGAGCCCAAGAAATGGGTATTGTAGGAAATGAAGTAGATGAAATTGGGCCAACAGCTAGAGAAATTGAAGGTCGAAGAAGAGGCACTAACCTTTGGGATTCACAGAAAGAGGAGGAGATTGAAGAATATCTTCGAAATAAGTATGCAGATGAATCAGCAGCCCTCAGACACTTTGGTGAAGGTGGAGAAGAGATGTCTGATGAAATAACTCAGCAAACTCTACTACCCGGTATCAAGGATCCAAATTTGTGGATGGTCAGATGTAGGATTGGAGAAGAGAAGGCTACTGTTTTACTTTTGATGCGAAAATTTATTGCTTTCCAATTCTCGGAAGAACCTTTTTTGATAAAGTCAGTTGTAGCACCAGAAGGAGTCAAAGGCTATGTGTACATAGAGGCTTTCAAGCAGACACATGTTAAAAACATTATAGACAAAGTGGGAACCCTTAAGTCTGGAGTGTGGAAACAAGAAATGGTGCCTATTAAGGAAATGACTGATGTTCTCAGAGTAGTCAAAAAGCAATCAGGACTTAAACCGAAACAATGGGTCAGATTAAAACGAGGTTTATACAAAGATGATATTGCTCAAGTTGACTATGTAGACTTGGCACAGAATCAAGTGCATTTGAAACTACTTCCTAGAATAGATTATACAAGACTGAGAGGAGCTTTAAGAACAGTACAGAGCGATAGTGAAGCAGCAAAGCGAAAGAAAAAGAGAAGGCCTCCTGCTAAACCCTTTGATCCAGAGGCAATCCGAGCGATCGGTGGAGAAGTTACTTCCGATGGTGATTTCCTCATATTTGAGGGCAATAGGTACTCTAGGAAAGGATTTCTGTATAAAAACTTTACAATGTCGGCGATACTGTCAGAAGGTGTCAAGCCTTCACTTACAGAGTTGGAAAGATTTGAAGAGCAACCGGAAGGTATCGATATTGAGTTGGCTGCTCCCGCCAAGGACGACCCTGCCGGCTTGCATTCCTTCTCCATGGGTGACAATGTGGAAGTCTGTACTGGAGATCTTGCGAACTTGCAGGCCCGCATCACTGCTATCGACGGTTCGATGATCACTGTCATGCCAAAACACGATGGTCTTAAGGACCCAATTGTCTTCCATCCGAATGAGTTGCGCAAGTACTTCAAAATGGGTGATCACGTGAAAGTGGTGGCTGGGCGTTACGAGGGCGACACAGGCCTCATAGTGCGCGTCGAACCGCACAGGGTCGTGCTTGTTTCCGACCTCACCATGCACGAGCTTGAGGTGCTGCCCCGTGACCTACAGCTCTGTTCAGACATGGCGACTGGCGTTGACTCCCTCGGACAGTTCCAGTGGGGAGACATGGTGCAACTGGATCCACAGACCGTCGGAGTTATCGTGCGCCTCGAGAAAGAGAACTTCCACGTGCTCGGCATGCAGGGCAAGGTCATCGAGTGCAAGCCGCAAGCGCTACAGAAACGCCGCGAGAACCGGTTTACAGTCGCGCTCGATTCCGAGGAGAACACGATTCAGAAGCGCGACATCGTTAAAGTAATCGACGGGCCGCATGCCGGACGCGACGGTGAAATCAAACATCTCTACCGGAACTTCGCCTTCCTCCAGTCGCACATGTACCTCGACAACGGCGGCATCTTCGTGTGCAAGACGCGCCACCTGCAGCTGGCCGGTGGAGCCAGGGGAAATAATGCCACCGCCGCCGGACTCACGCTCGGCTTCATGTCGCCGCGGATAGCTTCTCCTGCACACCCAGGGGCCGGCAGGGGAGGCTCCACCCCTCGCGGTCGTGGGGGCCGAGGCGGCGGCGGAGGTCGAGGCGTCACTCGGGATCGCGAGCTCATTGGCCAAACCATTAAGATCACGGGGGGACCATACAAGGGAAACGTCGGGATCGTCAAAGACGCGACCGGCAGCACCGCGCGCGTCGAGCTGCACTCCTCCTGTCAGACCATCTCCGTGGACCGCGGGCACATCGCCGGGGCGGGGGCCGGGGCTGCGACCGGCGGGGCCTCGTCCTACTCGCGCACGCCGTCCCGCACGCCGGCCGCCGGCGCCGCCACCCCCACGTACCGCGACACGGGCATCAAGACGCCTATGCACGGCGCCGCTACACCCGTCTACGAGGTGGGCTCGCGCACGCCACACTACGGGTCGTCGACCCCGGCGCACGAGGGGTCGCGCACGCCGGCGCACGGGGCCTGGGACCCGAGCGGTGCCGCCACCCCGGCGCGACCGGACTTCGACTACGAGCCGGACGCGTACGGCGCGGGACCGTTCACTCCGCAGACGCCCGGCGCCATGTACGGCTCGGACCACACGTACAGCCCGTACAGTCCGGGCCGGTCGGAGGGCGAGTCGGCGGAGGCGGGTGCGTGGGCGGCACCAGAGCTCGTGGTGCGTCTGAGAGCGGGAGCTGCGGACGGTCTGGCCGCACAGACCGCGGTGGTCCGTGCGACCGGCGGGGGCTCGTGCGCGTTGTACTTACCGGCGGAGGAGCGAGTGGTGTCCGTGCCGCCGGACTTGTTAGAGCCGGTGCTGCCTCAGGCGGGAGAGCGCGTGAAGGTGATCGCGGGAGAGGACCGGGACGCGGTCGGACAACTTATCTCCATCGAAAACCAAGAGGGAGTCGTCAAATTCGGCACCGACGACATCAAAATCATGCAACTACGTCATCTTTGCAAGATGGCCTCT
>Lep117
GGTCAAGAAGAAGCGTTAGAACTTCTGAAAGCACTTCAAACAATGGCTATCAACTTGGACGTCTTAACGAAAACAAGAATAGGAATGACTGTCAATGCTCTGAGAAAATCTAGCAAAGATGATGAAGTTATATCGCTTTGTAAAACACTAATTAAAAACTGGAAAAAGTTTTTGTCGACACCAAACACGACTAAGGACAATGGAAATTCATCCAAATCTAAAAAAGAAGGTAAAGACAAAGATAAAAAAGAAGATAGAGATAAGAAATTGCCAGCATCATTTCCACCACAGTCCAACACTACAGATGCAGTAAGGCTCAAGTGTAGAGAACTTCTAACCCAAGCACTCAAGGCTGCTGGTGAAACTTCCAATGCTTGCGGATCTCCTGAAGAACTTGCTGAAGAGTTAGAAGAGTGTATTTATGCTGAATTCAAAAACACTGACATGCGTTACAAAAACAGGGTTAGATCAAGAGTTGCTAACTTGAAAGATCCTAAGAACCCAACATTACGTACAAATTTCTTTAATGGTGTCATTTCAGCATCACGTTTAGCTAAAATGACTCCTGAAGAAATGGCAAGTGATGAAATGAAAAAGTTGAGAGAAAAGTTCATTAAAGAAGCTATTGATGATGCACAGCTTGCCACAGTTCAAGGCACCAAAACAGAAATGTTAAAATGTGGCAAATGCAAAAAGAAGAACTGTACCTACAATCAACTACAAACAAGAAGTTCCGATGAACCTATGACCACATTTGTCCTTTGTAATGAATGTGGTAATCGCTGGAAATTTTGC
>Lep118
ATGTGGCGCGTCGTGTTGCTGGCGATGGTCGCGGCGGCGGCAAGCGAGCACGTGCGCGAGTTCGCCGTGCGAGAGAACGCACGTGCCGACACCCTCGTGGGCCACCTCGGCGACGAGCTGCCCGACGCGGCGCCGCCCTACACCATCGTCCCCGTACCCGGCAGCGCCGTCAACGACGACTTACGCGTAGATCCCCATACGGGCGAAATTCGCACCCGAGCCCCCCTTGACCGCGAGCACCGGGACCATTACGCGCTCGTCGCCATCCCCGCCTCTGGAGACAACATCAGGGTTGTCGTCCGCGTCCTCGACGAGAACGACAACGCTCCCGTCTTCCCTGCAGCCGTAATGAACGTCGAGTTCTCAGAGAACACTCCGAGGGACGTGAAAAGGAAACTTAATCCGGCCAGGGATCAAGATTTAGGGACTTTCAACACGCAACGGTACAATATAGTGTCTGGAAATACAGATAACGCGTTTAGGCTGTCCTCGCACAGGGAACGAGACGGTGTGCTGTATTTAGATTTGCAAATCAACGGATTTCTCGATAGGGAAACGACCGATCATTATCAGTTAGTTATAGAGGCGTTGGACGGCGGCACCCCACCGCTGCGGGGCACAATGACAGTGAACATTACGATATTGGACGTGAACGATAATCCCCCGGTGTTCGCTGAGAGTGTTTACTCGGCTACCATACCGGAAAACGCGACAGTCGGGACCGCGGTGCTTAAAGTGTCCGCCACCGATTCTGACGCAGGCGATAACGGTCTCATCGAGTACTCAATAAACAGGCGACAGAGTGATAAAGAGAACAATTTTAAAATCGATCCGGAAACAGGCGAGATCACTGTAAACAAGGCACTGGATTTTGAGACCAAAGATCTGCACGAATTGGTGGTGGTCGCCAGAGACAAAGGCCTCCAGCCATTAGAGACCACCGCGTTTGTTTCCATCAGAGTGACGGACGTGAACGATAATCAGCCTACTATAGACGTGATATTCTTAAGTGACGACGCCACTCCGAAAATATCAGAGTCCGCCCAATTAGATGAGTTCGTCGCGAGGATATCCGTCCACGATCCCGACTCTAAGACAGAATATTCGAACGTGAATGTGACATTGAGTGGAGGTGACGGTCACTTTGATTTGCGTACGCACGATAACATAATTTATTTGGTCGTGGTCGCGCTACCACTGGATCGCGAATCTCGATCCTCCTACACACTGAACGTTGTCGCGACGGACAAAGGTTCGCCTCCGCTGCACGCGTCTCGGATAATCTCGCTTCGAGTGACGGATGTGAACGATAATGCGCCCGCTTTTGTTGAGTCCGAATACAAAGCGAGCGTCCCGGAAGCCACCGCCCCGGGTACGCCGGTGGTTCAAGTGTCTGCTTCTGATGCCGACGAAGGCGAAAACTCGGAGATTAGGTACAGTTTGTTGACGACGCCCCAATCGGATTGGTTTTCGATTGACGAGCGCTCAGGGTTGGTCACGACTCGGTCGCGAGTCGATTGCGAGACGAACCCGATGCCTCGTTTGACGGTGGTGGCGAGGGACCGCGGCAACCCTCCGCTGTCTTCGACCGCAACGCTGCTCATCACCGTCCTGGATGTGAACGACAATGAGCCGATCTTCGACCAGTCATTCTACAACGTCACCGTGCCGGAGAGCGAAGCTGTGGGCAGCTGCATATTAAAG
>Lep119
ATGGGTGATGTATCAGAACCAATCAAGAAATGCATACTCATCTTAAAAAATGCAAGAAGCGACACCGAAAAATTTGCTGCCCTGTTTATGGTGACGAAACTGGTAAAAAGCAAGGACTGCAATTCTACAGCGAAGAAAGCACTTTTTGAAGCCATCGGATTTCAATTCCTCAAGAAGTTGTTGACAAGCAACAGTGTAGAAGATGATTGCCCTCCGTCTGTATATAAATCGGTGGCATTATCTGTACTCACCAACTTCTGTAATGAACCTGAACTTGCAACCCATCCAGAAATGCTGGCAAACATACCAGTATTCCTTGATATAGTACAAACATCAGATAATGATGACTACGATGATAACCTTATCATTATTAGTGAAGCATACACCTGCCTACAATGCATAGCTGAACATGAAGCTGGCCAAAGAGCTCTTATTGATGTTGGTGCTATAAAGAAAATGTCTGAAATCTACTCTCACCAAAGTTTCCAGACAGATGAAGCACTAAATATCCTTGTGAAATTGGTTAGTCGCTATGGCCCTGCTGCGTGGGGAAGCGATCCTAAACCATTCCATGCATTGGTAAACAAAATTGCTTTAGATTTTGCAACAGATCAGTCAGAGAGGAAATTTGAATTAGCCACAGTACTTAGTGCACTCTTGTACAGTTGCAACAAATCTACCGTTTTGCCTGGATCATCAGATGAAACATGGCCTCAAAGTATCTACAAAGCTCTTCATGATATTCTCACAAGTAAAATAGGTAAAAATCAGAGAGATCCTGCTTTGAAGTTAGCTGCCAACATTGTTGATCTGCTTGGTATAGAATGGACTTTTAATGATGAAGAAAATCCTAAGAAATTCTTCCTACTTCTTTTACAACTTTGTGCCATTGAAGTAAGAATGCAATTGGAAGATAGAAGCTTCAAGCAAGCATTTGCTAATGGAGAGTTAGTAACTGCCTGTTTCATTGTCCTGGAATTGTCTATCAACTACATGGCTACTGATCAATTGGACTTGGAGCAAAAAGAAAAACAATCTGTTTACACTAGCTTAAAAGGAGCATTCAATGCTGTAGTTTCATTACTGACAAAAGTGTCGAATGATAAAAACAAGGATAAACTTCCAGAAGCTGAAAAAATATTTGTTGGAGCAATGGTTAGAGTGCTGTTTGCCTGGATAGCTCAAGAGACAACAGCGATGAGAGAACAAATCTACGCTTTACTGCCTTTTATGTTTTCCCTTGCCAATGATTCGTTTCATGCATACAGATCGAGAAAACTCGCTGAGAAAAATAAATCTGAAGGTGAACCATTAGATGATAACTCCGGACTCATGGGCCAAATAGATTTACTTCGTCTGATGTTACCAGCACTTTGTCACTTAGCTGTTGAAGATAAAGCCCGAGATATCATGTTTAACCTAAAACAGGAAGACATCTTATATGAAGCTATGAATTTCCACTGGTCTATTGTGCATTATAAGAAACCTCCTATTCCTAAGTCAGAAAGAGGCAAAGCTAGGACTCAACCAGAGCCAGAACTGGATCCCAAGTTATTGGAAGATATGAAGGATTCAAGAGCTGCCATGGTTAGCCTGTGCAACATTTTCATGAACCTGACAGTGTTGGCACCTAAAATTGTTGACAATAGCATGCTGTTTAACACTCTACTCAAATTCATTTTCAACAATTTACCAGAATTGAAGGACATCCCTGAAAATCTTGTCTTACATGGACACTTGGCAGTACTGGGATTACTTTTGTTCAAACAACAAGCAAACAAAGTGAAAAAGAATGATTTTTCAATTTGTAGATATATTCAATCAACTATCAGGTTTCTTTGGGATGCATACAATGTAGATGAATCAAATGATCCGACTGCTTTAGTTGTGTCCATGAGCTATAAGGAACACTGGAATGAAATTGCAGATTTATGGTTCCTAGGAATGCAGACAATGAGTGGAGTATTAACTATAGTTCCTTGGATATCAGAATTTGCTATTGAAAGTGGTTGGGCCGGTGGAATAATTGAAATGCTTGTGAAAGTTAAGATTGGTACACTGGCTCCAAACGTTAAGTCAGCCTTTGAAGATTTTCTTTGTAGATTAGTTGACTCAAACGAAAGTGTTATACCTGTCCTCAAAAAAGCAGGTGCCCTAAAAATGTGTCGGAATCATCGACTAATGGATCTTGGCAAGAAATTATTTGGTGAC
>Lep120
GTCTCTCCACCAGCTTGTGAACCCAATTGTGGAACCAATGCACATTGCGTATATGGAAAAGACAACATTTGCAAATGCAATAAAGGTTTCACAGGAAATCCGTATAAAAAGTGTTTATCACGTAAACAAATAACATGCGCCACAGCCTCCTGCGGTCGAAATGCTGTGTGTCAACAAACGAAATCTTCCATAGAATGTTTATGTCCACCAGGTTATGTAGGGAATCCTAATATTCAATGTAAAGATATAGATGAATGTGGTACAAATCCATGTGGTGAGAACGCACTTTGTATTAATACGCCAGGAAGTTTTAGTTGTATATGTAGGAGCAGATACGTCGGTAACCCATATGAATTGTGCTCACAAGTTTCAGTTGCAAAATGCACTGATGGCGCTGTGTGTACTTGTTCACATAATACTACATGCCCTCATGGATTTGTTTGTGACAAATCTAAGTGTGTTGATCTTTGCGAGAAACTTGCGTGCGGACCTAAATCTGTTTGCGAAGAAGGCGTATGTCACTGTTTACCAAGTCATACTGGAGATCCTAATGACCTACGAAAAGGCTGCGTACCCGATGATAGCTGCCTAGTTGACGGAGATTGCAAAGATTCGGAAATCTGTTTTCAAGTAGCAAAAAACACTCGCAAGTGTGTTGACTCATGTAGTAAATTACAATGTGGACCAAATTCACTTTGTATTGGTGCCAACCATCAAGCCCATTGCATTTGTGCAGATGGATACATTGGAAAACCCACAGACGTTAAGGTTGGCTGTCATTTAGAACAAAGAGAGCCAAATGAATTCGAATGTAATGACAATAGCGATTGCAATGAGCCTTTTGTTTGTATGTCACTAGAAGGATCTACGAAAAGATGCATAGACTTATGTACCACCATAGCTTGTAGTGCAAATGAAGTTTGCAGAGTAGTTGCGGAAAGCGCTCGTTGTGAGTGTGATAATGGTTTTCTATGGAATCCTGTTACCTCGAATTGCGAACAACCTTCAACGCCAAATTGTCAAGAAGATGATGATTGCGATGATAATAAATCGTGTAATAAAGATGTTCTAGGTGTCAAAAAATGTGAGGATAGCTGCTCTGTTTTCAATTGTCCTGAAAATTCTAAATGTGTAACAAAAAATCATAAAAGTAAATGTGAATGTATTAATGGATTTATCGGAAATCCTAATGATCGTGATGGCTGTTTAGCGATAGATAAAAACGAGTGCTCAGATGACGCACAGTGCAGAGAAAGCGAAGTGTGTAGGACCTTTGGTGGTAATAAAAAGTGTGTATCGGCATGTCAAAACGTCGTGTGTGGTCCTAATGCTTTTTGTATTACTAAAAATCATATTGCCAGATGCCAATGTCCGTCTGGACCATTTACTGGAAGTCCTGATGATTTAGAAAAAGGATGCCAATCTGTACCATGTGTACATAATGATGATTGCTTGTCGCACCAATTGTGTAACCGTATGACATACACATGCATCAATGCTTGTACTGTAAATTCTTGTGGTGATAATGCAGTGTGTATAGCAGAAAATCATAAAATTATTTGCCAATGTCCTAATGGTTACAGTCCCGATCCGAAGCCTGAAGTAAGCTGCCAAAAAGACGATGCTTGTAATTCAAATCCTTGTCACCCGTCAGCGATTTGCGAGTCCAGCTTCTCTTCCTTTAGTTGTCAGTGTCCTAATGGATATGTAGGTGATCCAATCAAAGACGGCTGTCGAAAACAAGATATTTGTCTCAGAGATGGTGACTGTCCCAGAGAAGCTGTCTGTGTTGAAAATCGCTGCGTCAATACTTGTGATGGAGCATGCGGGCTCAATTCATTATGTCAAATTATCAATAGAAAGGCCGTTTGTATGTGTCCAGAGGGATATGAAAAAATACAAGACAATGCATGTAAAAAGAAGTTGTTGGCATGCTCGAGTGAAAAAGATTGCGGCGGAGACATTTGTAACAATGGCCAATGTTTTACGGCTTGTAAAAACTCAAGCCAGTGTGAATTTGGAGATATATGCAAAAATAACCTTTGTGTTGCTCAATGTAATAAGCATACACAATGTGGACATGGCCAGGCATGCATTGGCGGACAGTGTTTAATTGGTTGCAGAAATAATGAAGATTGTTTTTCCGAAGAAGCATGTGTAAACAACAAGTGTGTGAATCCCTGTCTGACAACAAAACCATGTGGTCCAAACGCTATTTGTTCCAGAATAAACCACAGTACAAATTGTGAATGCCCTCTAGGTTTTCAAGGTGCACCGACACCTCAACAAGGCTGCGTCCGAAAACCAAGTGTCTGTGATAGAACATCTGATTGCCCACCGGATCATATGTGCATAGGGTTTTTGTGTCAAGTACCATGCAAAGACAGTACTGGTTGTGCTATTGGAGAAAAATGTAGTGACAATAAATGTTTAAGAATTTGTCATTCGAGTACTAATTGCTTACACGGGGAACATTGCGATGCGGGCGTATGTGTACCGGGATGTAAATCAGATTTAGATTGCCTGAACAATCTAGTGTGCAATAACATGAAATGTCAATGTACTGCTGGATTCGAACTACGGAACGAAGAATGTACTAATTTAAACGAATGTTTGGAATATCCATGTCATCCATCAGCTCAATGTGTTGATACTCCAGGATCTTATAAATGTGTCTGCTCAGTAGGAGCTGCTGGTGATCCTTACAGAAGCGGTTGTTTACTGCCTAATCAATGCAGAAATGATGAACAGTGTGACAATTCATTAGCTTGTATACAAGGAAAATGTTCAAATCCCTGTCAAAACAACACTTGCGGCACAAATGCAGAATGTTCTGTTATGAATCATAATGTAATGTGTGCTTGCAAAAAAGGATATCTCGGAAATCCATTTGACAAAAACATAGGATGCTTTAAGGTGGAATGCGTGGATGATTCAGACTGCAATACTGAAAAATATTGTGATTTAAAATTCAATAAATGTTCA
>Lep121
GATTCTCCTGGTTTCATCACCACTAAATCTGGAGCTCCTGTTGGAATCAAAACGGCGATACAAACGGTGGGCAAGAATGGTCCAGCCTTATTACAGGATGTTAACTTTCTTGATGAAATGTCATCCTTTGACAGGGAGCGTATTCCAGAACGAGTGGTACATGCTAAAGGAGCTGGAGCTTTTGGGTACTTTGAAGTAACTCATGACATCACCAAGTACAGTGCTGCCAAAGTATTTGAGTCCATAGGCAAAAGGACACCGATTGCTGTTAGATTCTCAACAGTTGGTGGAGAGAGTGGATCTGCTGATACTGTTCGTGACCCTCGAGGTTTTGCTGTAAAGTTCTATACTGATGATGGAGTGTGGGATTTAGTTGGAAATAATACTCCCATTTTCTTTATAAGAGATCCAACATTATTCCCGAGTTTTATCCATACTCAGAAGAGAAACCCTGCAACACATCTGAAAGATCCAGACATGTTTTGGGACTTTTTGACCTTAAGACCAGAGACCATCCATCAACTTCTTTACTTGTTTGGAGACCGTGGTATTCCTGATGGCTACAGACATATGAATGGATATGGTTCCCATACATTCAAGCTTGTGAATTCTCAAGGTGTTGGGTACTGGGTAAAATTCCACTATAAGACTAACCAGGGGATTAAAAACTTATCAGTTGACAAAGCAGGTGAACTGGCATCAACTGATCCTGATTATTCCATTAGAGATCTGTATAATTCCATTGCAAAGGGTGATTACCCATCATGGACTTTTTACATTCAGGTGATGACTATGGCTCAAGCAGAAAGCTGTAAATTTAATCCGTTTGACCTAACTAAGATCTGGCCACATGCAGAATATCCTTTAATTCCTGTTGGTAAATTGGTTTTGGATAGAAACCCTAAGAATTACTTTGCTGAAGTTGAACAAATTGCTTTCAGTCCATCTAATTTAGTACCAGGAATTGAGCCATCTCCAGACAAAATGTTACAAGGAAGACTGTTTGCCTATAGCGATACACATCGCCATAGACTTGGTGCTAACTACCTCCAAATTCCTGTAAATTGTCCATACAAAGTTGCTGTTTCCACCTACCAGCGTGATGGACCTCAAGCTATTCACAATCAAGACGACTGCCCTAACTATTTCCCCAACTCTTTTTCTGGACCACAAGAATGTCCACGTGCTCAGCGTTTGCAACCTCGATACAATGTCGGCGGAGATGTAGACCGGTATGATAGTGGCCAGACTGAGGACAACTTCTCCCAAGCGACAGCACTGTATAAACAAGTTTTTGATGATGCAGCTAAACAACGAGCTATTGCCAATATAGTAGATCACCTCAAGGATGCTGCTGCGTTTATTCAAGAAAGAGCTATCAAGATCTTCTCTCAGGTACATCCTGAACTTGGAAATAAAGTAGCAGCTGGTTTAGCTCCTTACAAAAAATATCATGCAAATTTG
>Lep122
GTGATGCCGATTTATGACTTCGTGGTAGTGGGGGGAGGTTCGGCCGGCGCTGTGGTTGCGTCGCGCCTTTCCGAGATCGGCAACTGGACCGTCCTCCTCCTCGAGGCGGGATACGACGAGAACGAGATCTCGGACATCCCCGCACTGGCGGGCTACACGCAACTCTCCGAAATGGACTGGAAGTTCCAAACGACACCTTCGAACAATCGTTCGTATTGTTTAGCCATGAACGGTGATAGATGTAATTGGCCGAGAGGTAAAGTTCTGGGTGGCAGCAGCGTACTCAATGCCATGGTATACGTTAGAGGAAACCGTAACGATTACGACTTGTGGGAGGCACTCGGTAATCCTGGATGGTCGTACGATTCCGTTCTGCCTTATTTCCTAAAATCAGAAGACAATCGGAACCCCTACTTAGTGAACACGCCGTATCACGCGGCCGGTGGATACCTGACCGTTCAAGAAGCACCATGGCGTACTCCATTATCAGTTGCGTTCTTAAAAGCCGGCATGGAACTGGGTTACGAGAACCGAGACATAAATGGAGCGAAACAGACTGGGTTCATGTTGACGCAGGCGACTATGAGGCGCGGGAGTCGATGCAGCACAGCCAAAGCGTTTCTAAGACCCGTGCGACACAGGGACAACCTTCACGTTGCGCTCGGAGCACAAGTCACCAGAATACTTATTAATCCAGTCAAAAAACAAGCATATGGGGTGGAGTTCATACGCAACGGCGTCAAACAGAAAGTCAGGATTAAGAGAGAAGTGGTAATGTCGGCCGGAGCATTGGCAACACCTCACTTGATGATGCTTAGCGGGGTTGGACCAGCGGAACACCTCAGGGAACACGGCATTCCTTTGATAGCGAATTTGAAAGTCGGCCACAACTTACAAGACCATGTCGGTTTGGGTGGATTGACCTTCGTAGTCAACAAGCCCGTCACGTTCAAGAAGGACCGATTCCAGACATTTGCTGTGGCCATGAACTACATTCTATCTGAAAAGGGACCAATGACGACCCAAGGCGTTGAAGGATTGGCTTTCGTCAATACAAAATACGCTCCGCCATCAGGGGCTTGGCCCGATATTCAGTTCCATTTCGCTCCTAGTTCAGTAAACTCTGATGGCGGAGAACAGATCCGAAAAATCTTGAATTTGCGAGATCGAGTTTACAATACCGTGTACAAACCCATTGAAAATACCGAAACCTGGACCATTCTTCCGTTACTTCTGCGCCCGAAAAGCTCCGGTTGGGTTAAATTGAGGAGTCGCAACCCTTTCCAGCCCCCCTCGATAGAGCCTAACTATTTCGCGTACAAGGAGGATATCAAAGTACTGACGGAAGGCATAAAGATCGCTATGGCGATTTCGAATACCACTTCTTTCCAAAGATACGGATCAAGGCCCCACAACATTCCCCTGCCCGGTTGCCAACACCACGTGCTCTTTAGTGACGAATACTGGGAGTGCAGTTTGAAGCACTTCTCTTTTACGATTTACCACCCCACCGGGACCTGCAAGATGGGGCCAAAACATGATCAAGAAGCCGTCGTAGACCCAAGGCTGCGAGTGCACGGTGTTGCCAACCTGCGGGTCGTGGACGCGAGTGTCATGCCGACCATTATAAGTGGCAACCCCAACGCTCCTGTCATCATGATAGCTGAGAAAGCATCGGACATGATCAAGGAGGACTGGCTTGTATTA
>Lep123
CATTGTCCTGCTGGTACTTCCGCTGGAGAAAAGCAAAAGACGTGCACAATGTGTCCACTAGGATATTTCCAGAATCAAGCACGTCAAGGTTCGTGTTTGAAATGTCCTCAAGGTACATTTACTCGAGAAGAAGGCTCAAAAGATATTTCTGATTGCATACCGGTCTGCGGTTACGGTACATACTCACCAACTGGACTGGTTCCTTGCTTAGAGTGTCCCAGAAACAGTTACACTGCCGAACCTCCAGTCGGAGGCTTCAAAGACTGTCAAGCATGTCCGATAAACACATTTACCTATCAACCAGCAGCGCCAGGTCGTGACAAGTGTAGAGCAAAGTGTGCTCCAGGTACATATTCCCCAACGGGACTTGCACCCTGCTCTCAATGTCCTCGAAACTTCTACCAAAACCTTGTTGGACAAACAACTTGTATGGAATGCCCTACGAATATGAAAACAGTAGGAACAGGTGCAACAGGATTAGAAGAATGCATCCCTGTTGAATGTTCGAACAGCGCTTGCCAGCATGGAGGTCTATGTGTGCCGAAAGGACACGGTGTCCAATGCTACTGCCCAGCTGGATTTTCTGGACGCAGATGTGAAGTTGATATCGATGAATGTGCCAGTCAACCCTGTTACAACGGCGGTACCTGTACTGATTTGCCTCAAGGATACAGGTGCTCGTGTCCCACTGGTTACGGTGGAGTTAACTGTCAAGAAGAAAAATCTGATTGTAGAAATGATACGTGCCCAGAACGAGCTATGTGCAAAGACGAACCTGGATTCGATAACTATACTTGTTTGTGTAGATCTGGATATACTGGAATTGATTGTGATATCACA
>Lep124
GAAAAAATCGCCGTTCTTGAATCAGAAGTACTGGAAAAAACGGCCAAGTACGAAGATGCGGCAAAGAAGTTGATTACAGCAGATGAAACTGTAGAAGAACTAGGCAAGCAAGTCGAAACCTTGAAAGCTGAACTTGAAAAAGCTCATGATAAAATAACTCGATTAGAAAATGAAATTATATCTCTGAAAAGTGCTAGAGATTCAGCAGTTGATGAAAGAAATGACTTAACTCGTATTTTGCAAAGGCGTGATGCTGAAATAGAAAGATTGACGACTAATGATACTGCACTCTCGCAACAATTACGAGCAGCTATCGATGCAAAATGTGAAGCATTGGCACTCAACGACGAAATACAAAGCAAAGAATTGTCTTTACAATATCGTGAAAAACGAATAGAACAAGAAAGAACATTGTTAAATTCTCAAATTGCTGGCTTAACAGAAGAAGTTAACAGGCTCACTTCTGAACTGCAAACAGTTAGACTAAACAACACAAGTAGACTGGTGAGCTTGGAAACACAATTAGCTGAAAAGGTTGAAGAACTTAATGCAGCTAATGAAACCATAGTCCAATTAAATGAAATAAAAAAGAATTTAAACGCTCGTGCAGAAAGTCTAGCCCAGAGGCTGGTAGAACAGAGAGATATAGAGAACAAAATGACAGACAATTTTAAAAAGGAATTGGATGCAAAAACGAAGTTAGCAGATTTATTCAAAACAATGCATGATGATGCTGAATCTAAAACACACGAATTAACAGAAGGGATATCAGAATTACAAAAATTATTAAATGAAGCCACTGATAAATATGGAGAGTTAGAAACTAAATACAAGCAGGCAGAAGTAGATCATGAAGAAATGATGGAAAAGAAAAATGAAGTAATATCTTCTTTGAAAAACGAAATAGAACATGCGAATGATTTATTAAAAGCTGCTAATGCTCACAATCTTGACATGGCTTTGAGTGATTTAGCACCATCCGCTGCAACTGCAAGCAAATTATTAAAATCTGGAATGTCACTGACACAAATATATTCACAATTAGTAAAAGTGTCTGATGAATTAAACCAGGAAAAAGAAGAGAACAGAAGACTCAACATTACTATTAATACCATTGTACAAGAATTAGAAGAGAAAGCACCATTATTGCAAAAACAAAAAGCTGAATATGAAGAAGCTTTAGAGAGCAATGCGGCTTTGTCACAGCAAATCGATTCCTTGGTCATGGAGTGTAACCGGCTAAGAGATGATTATAATGAAACTTCAAAGATAGCTAATCACTACAATCGTGAAAATACAAAATTGAAGGGAGAGTTAGCTGACTTAGGTAGACAAGTTTGTTTCTTACTAAAGGAAATAGAACATGTTCGTGGTGGTCTTGTGCCTAATGGTGACCATGATTTATCAAATAATGCATCCAATATATCTAATTCGTCTGACATTAGCTCATCTAGAATAATATCGAAGACATTAGTCACTTTCACCGACATTCAAGAACTACAATCAAACAATCAAAAACTTTTACGTTTAGTACGAGATCTTACAGAAAAACAAGAAGAATTTGAACGTCACAAAGAACAGTTTGAAAGTGGTGAAATGCAAACCAAAATAGAATCATTGAAAAACAGGGTTACTGAATTAACTGAAGCTCAGGATCGTCAAACAAAAATGGTTAACGGACTAATTCGACAACGGGATATGTTTAAAAAACTATACCATGATCATATGAAAGGAAAGCGATGCGAAACTTCTGCTCTAGAAACTCTTGAGTTGGAAAAAAGTGGATCTTTTACAATGGATACATCATCCGAGGATATTAGTAAACCAATTGAAAAAGTTCCGTTTGAAATAAAATACAGAGAGGCCGAAAAGCATTTACAACTTCTAAAAGAAGAATTTAAAACGTATAAAGAAGAGAAAATCACTAATGAGAGGATGCTTTATGAACAAATTGACAACATGAGACAAGAAATTTCGAAACTGACTACAGCCAACAGTAAATGTGCTTCTACATCTGAATACAATAATGAACGATTAAAGATATTGCAAACTAATGTTGCTACATATAAGAAACAAATTGCCTCACTCGAAGATAAAAACAAGGCATATAATGCTACTATTGCAAAGCATGAAGTTTCTCTTCAACATCTGCGTGATGAAGCTCTAAACGCCCAAAGCAAATTAGCAGCTGCAGAAATACAATTGGAAAATTTGAAACTAGAATGTAAATTAATCAAAGATGCTGAAATACGTCTTCAAACTGAAAAAGAAGTATTAAATCGCGAAAGACAAGGTCAGTCATTGTTACTAAAAAATTTAGAACTAATTAAAGCCAGTCTTGAACGAGTTGAAGCCGAAAATCGAGCGAAAATAGAAACAAGATTGGATGAAGCTACTAGAGAATGTTCTGCTTTAAGACGCCGACTGCAAGAAGAACAAGATAGATTTAGAGAATTAGCAGCTCATCTTGAGCGACAAACTGAAATTGCTAAAACACGTATGCAGGAAGAAAAAGAAGCAGCAGATGTTTTGAGGAAGGAAATTACGGAAATGAGACAAGATTGCGTTGAAAAAAATAAAATCAATGAAGATTTGATGAAAAAATTGAAATTTGCACTTGCTCCTAATACAGATGGTTCTTTTGACACCGTCAAAAAAATAAAGGAATTAGAAAATAAATTAATAGATAAACAAAATGAAATTCAGTCACTAAAAGAACAACTGAATGTTGCTAAAGAACATATTAAACAATATTGTGACATCTCAGAAGGGGCAGAAAAAGAACTTAAAACACTGAACAAAGAATATCAGGCATATAAAACTGAGTCCGAAAACAAATTTTTAGATTACAATAGTAAAATACAGCAACTTCAAGAAAAATGTTCCGAATTAGAAGCTGAACTGTCGCTTCATGCTAATGGAGAACACTCGAATAGTAACATTGCTTTGAAAACAGAATTATCAAATGCTAAAGAAGAACTGAAAACTGCATTAGTAAATGTTGATAATTATCGTACGGAGCTCGACAAAGCTCGCGAAGAAGTATCTAAGTTGTCGAATGCAGTACAAAAAGCTGAAGAAAAATATACACATGAAATGATTCTTCATTCTACTGATATTCAAACATTGACTCAAGTAAAAGAAGAGTTGTCCAGAGCACAAAACCAACTTAATGAATTGGTAGCGTTCAATAATAGCACAATCGAAAAACTACAAACTGAAAAATCTTCTTGGTTAGAGAGACAGAAAATACTAACTAGTGAAAATGAACAGCTTACTCACAGACTCAAAGATCTTAATGATCAAAACTCTCTGTTACATGATCAAATTCAAGCTTTAGGGACTCAATTATCAGTTACACATGCGTCTAAATCACAATCAGAAAGCATAAACGAATCTGGTAATGATTCTAATATGAATCTATCAATCAATGAAGATGACATAAAATCATCAGAGCAATTATATCAAATTGTAAAATTCCTAAGAAAAGAAAAAGACATTGCAATGGCTAAATTTGATATTTTGCAAGCTGAAACTATGCGACTTAAATCACAATTAGAAATAGCAGAAAAGCAATTGGATGAAGCTAAGTTAACGTTAGCAACCGAAAGGGAGAAGTCTGAAGTAAGCATTGTGACTGTTAATAAACAATCTGATATTTTAAGAAAAGTTGAAACTTTGAATGCTTTAACGGACAGCAATCGAATATTAAGAGAAGAAAGAGACGCATTATCTCGTCGCGTTGAAGATCTCACTGCTGTCACAAAGGCCTTAGAAGATCAGCTAAATCCATTACAAGAAAGTAATTCCGATTTAATTTCTAAGAATGAAACCTTGCAGTCAGAAAATAATGCTTTAAAAGCAGACTGTGCCAGGTGGCGAACAAGAGTTAATGCTCTAGTCGAACGGGCCAATAAGACGAGCCCAGAAGATTGGAAACGTCTGCAAAACGAGAGAGAAACTTTGGCTAAAATGCTTACAAATGAAAAAGAAAACGTGCGTAAATTAAATGAAGAACTGGGGTCTCTTAAAGCCGACAGAAATAAAATTGAAGAACAATATACTATGCTTTCTCGACAGCAAAATAATCTTGTTGAAGAAAACAGAAAACTGAGTGAAGAAATACAAACACTTAAAGATGACATGTCTAAACTCACTGAAGAATTAACTAAAGTGAAAACAGAACTAACTGCTGTATCTGAAGCAAATAATAAATTGACTGATGAAATTTCCAACAAAGATGCTTTACTGACTGATATCAGAAATAAAGAAATGCAAATTAGAAAGATAGCTAAAAAGTACAAGGCTCAATACGAGGAATTAGTAAAATCAGTGGAGGAGGAAAAGAAAAAGGCTGAAGGTGATGCAGCCGCTGCTGATGCTGCAACAGAAAATACAAAAAAAATGGAAGATCAGTTGTCTGATCTTCAATCTAAATTAGAAACTGAAAAATCAAACAATGAAAAATTAAAACAAGAACTCGAAACTCTTCGATCTGTGAATTTGGATAAAGAAGAAAAAGCGAAACTAGTACTAAAGCAAGCTAAAAATAAAATTGTCCAGTTAACAGAGCAGAAAAATTCTTTAACTAGGGAATTGGATGAATCGCGTACTAAAATCGGTGCAATTGAACAAAGCACCAGAGATGAACAAGACGTGCGCTTGGCGCTAATAAAATCTCAGTACGAAGGGCGTCTTACACGATTAGAAAAAGAGCGCACTGAAGCACAAGCTGAAAAAACTAGAGAAGTTGATGCACTACTGCAAAAAGTCAATATGTTGCAAAGGCAATTAGCCAATCAAGCTTCTGCATCCAAACAACAAGCAACAGCCGAGAAGACCACAACGGAACCTCCAACTGCCAATATAAAACCAATGGCT
>Lep125
ATGTCGCGCGAAGTAAATAACAGTCTTAATCTATTGATTGAAGGTTTGGGTTTAGATTCAGAGGGGAAAGATTTCTGTGACTTTACAATAGCAGATCAAAACTCAGTAGCAGAATCTCAAGGAATTACGCCTACTACTCCATCTAATTTCAAACCGGTACTTGGCGGCAACGTCACCTACGTCGTTGCTTGTGTTATTATAAACGAGTTCAATGAAGTACTTATGATGCAAGAAGCAAAAGAAAGCTGTGCTGGGAAATGGTATTTACCTGCTGGCAGAATGGAAAAAGGAGAAACAATTGTACAGGCTGCCGTAAGAGAAGTGTTAGAGGAAACTGGTCTTCAGTGTGACCTCAAAACTTTACTTGTTGTAGAAACCGCTGGGGGTTCCTGGTACAGGTTTGTACTTACAGGAGAAATTATTGGAGGTGAATTGAAAACACCAGCAAGAGCTGACAAAGAATCATTACAAGCTAAATGGATATCTAGTTTAGAAGAAATCACATTAAGAGCTAATGATATCATACACCTAATTGAAAAGGCTAAGCTTTATAAACAAACAAAGCCTAACAATTGGCATAAAGAAATTTTGCCTGCCTCCACACCTCATACAAAAGATTTGCTCAGGTTAATAGTTGTGATAAAAAAGAGAAGTACAAACAGATTACATGTACTACTTAGTGAAAAAACATCAATACATTTCCCAACTTCTGAAATAAATCCTAATAAAAGTCTACACTCCACTTTACGAAGATTTATGGTTGAAATGTTTGGAGCAGATGTGAGTCAACATCGACCACTTGGTTTGCTTAACGTAGAGGCAGATCCAAGTGCTGATGGGTGTTGTCTCACACTCCTAGTTGCATTTAGATCTCCTCTTGAGGAAGTCCCTCTTATCGGTAAATGTGCTTGGCAAGAAGTATCCCAAGAATTGGAGAAAAAGCTACTTATAATGATAACAAACAAAAATTCCACTATTGAGTTACATGTTGTCCGT
>Lep126
ATTTCCGACGATGAAGACGAGACCCATCCAAACATTGATACCCCATCATTGTTTCGATGGCGGCACCAGGCCCGTGTGGAACGCATGGAAGAGCGACGCCGCGAGAAAGAGGAACTGGAGCAAAGAAAGAAAGAAAACCAACGACGTCTAACCGAGACCAGGAAAAAAATATCGGAAGCTGATGCAGACAGCCCTAATCTAAATTCATTAAAAAAGACGCTAGCTGAGCTTGAGAATGATGAAAAAAAATTACTGAAAAAGGATGAAGAACTCAGGAAAAAAGACAAGCATACGCCATGGAATGTAGATACCATTAGTGAGCCGGGTTTCAATAAAACAGTGATTAATACAAAAGCATTAAGACCCAGCAATGAAAACCTCACTGAAGAGGAAAAAGAAGCTAAAATGAAGAAATTTATCAAAGAGAATGAGAAATTTTTGAAGCAATTTGGATTGCTCCGTAAATATGAGGACTCCACTAAATTTTTGCTGGACCATTACCAGTTAGTCTGTGAAGAAACTGCCAATTACCTTGTCATCTGGTGTATTAATTTAGAAATGGAGGAG
>Lep127
GTAACATCGATGCTAGCGTTGATCGCCGTGATACTGGCCAGTGTCTGGGGCGCGACAAAAGTCAGGGACGGCCTAGACCTCACCGACATAGTGCCAGAAAATACTGACGAACACCAATTCTTGTACCGACAAGAGAAGTACTTTGGCTTCTACAACATGTACGCGGTCACAAAGGGCGACTTCGAGTACCCGACCAATCAGAGGCTGCTGTACGAATACCACGACCAGTTTGTCAGGATACCTAACATCATAAAGAACGACAACGGCGGCCTCACGAAATTCTGGTTGACTCTGTTCCGCGACTGGCTCTTAGATCTGCAAGCGGTGTTCGATAAAGAAGTGGAAAGCGGCTGCATCACTCAGGAGTACTGGTGCAAAAACGCAAGCGACGAGGCCATTTTAGCATACAAACTCATGGTGCAGACGGGTCACGTGGACACTCCCATCGACAAGTCACTGATCACCGCGGACAGAGCGAGCGGCCATAGACTTGTGGGCAAAGACGGCATCATCAACACGGACGCGTTCTACAACTACTTGTCGGCTTGGGCCACAAACGACGCGTTGGCCTACGGAGCGTCACAAGGCAATCTGAAACCGCAACCGAAAAAATGGACGCACTCTTCTAGCGACATGGACCTGGAAATACCCAAGTCGTCTCCCTTGATTTATACCCAGCTGCCCTTTTACCTGGCAGGGTTAAGTGACACGGAGAGTATAAAGGCTTTGATAACGTCCGTCAGGGAGCTGTGCTTGAAGTTCGAAGCGAAGGGATTGTCCAATTTCCCGTCTGGTATTCCTTTCCTGTTTTGGGAGCAGTATCTGTATCTGAGAACGTCGTTATCGCTGGCCCTCGCTTGCGCCCTGTCTGCTGTGTTTGTG
>Lep128
ATGGCTGATGAAGAAAAGAAAAACAATGGCTCTGGAACAGAACAAAGGAAAAACGGCAACGAAGACGAAGGCGACGCATGGGGCAGTCATGGATCTTCACAAGGGCGACGTTATGCGAAAATGCCTGTCGAAAGATATGCTCATTACTATAACATGAACCACAATAATCGTGGTATGGCGATCATTTTCAATCATGAACATTTTGAAATTCATAATCTAAAATCTCGCACGGGCACCAATGTGGACAGTGACAGCTTATCTAAAGTCCTGAGAGGCTTAGGTTTCAGTGTTACTGTTCTTCATAACCTAAGAGCTGAAGATATCAACAGATATATACAACAGATATCTGAAATGGATCACACAGATAATGATTGTCTGCTGGTTGCTGTGTTGAGTCATGGAGAATTAGGTATGTTGTATGCCAAAGACACTCATTATAAACCAGATAATCTGTGGTATTACTTCACTGCTGATAAATGTCCAACTCTAGCTGGAAAACCAAAGCTGTTCTTTATTCAAGCTTGCCAAGGTGATAAGTTAGATGGTGGAATAACATTATCCAACACTGAAACAGATGGTTCTTCGTCTTCATCCTACAGAATCCCAATTCATGCTGACTTTTTGATTGTGTTCTCAACGGTACCAGGTTATTACTCTTGGAGAAACACAACTCGTGGCTCTTGGTTTATGCAATCTCTTTGTGAAGAATTGAGAAACTATGGTACTCAAAGAGATATTCTTACACTCTTGACATTTGTTTGTCAGAGAGTTGCTTTAGATTTTGAGTCAAATACACCAGATATCACACCGATGCATCAACAAAAACAGGTACCTTGCATAAATAGTATGCTGACACGCCTTCTCTTGTTTGGAAAAAAA
>Lep129
ATTGCATTCTCACCAAACAATAATGAAGTTCACATATACAAGAAGGAAGGAAATGACTGGAAGCAAACAAACAACCTTGTGGAACACGACCTTAGAGTGATGGGGATTGATTGGGCTCCCAACACCAACCGTATTGTTACGTGTTCTGTTGACCGTAATGCTTACGTCTGGACTCAAGGAGATGATGGGAAATGGGCAACTACTCTTGTTCTTCTGCGTATCAACCGAGCAGCGACTTGCGTGAAATGGTCTCCCATGGAGAACAAGTTTGCTGTCGGGTCAGGAGCTAGATTGATATCAATTTGCTATTTTGAGAAGGAAAATAATTGGTGGGTGTCTAAGCATATTAAGAAGCCCATTCGTTCGACTGTGACATCTATTGATTGGCATCCCAATAACATTTTGCTCGTCGCTGGCTCTGCTGACTTCAAAGTACGAGTCTTCTCTGCCTATATCAAGGATATCGAAGATCAGCCTGGACCGAATGTGTGGGGCTCTAAGTTGCCTTTAGGACAACTGTTAGCAGAGTTTCCCAATTCGCCTTCAGGTGGCGGTTGGGTCCACAGCGTTTCCTTCTCTGCGGACGGAAATAAAGTTGCCTGGGTCGCCCACGACAGCTCAATCAACGTAACCGACGCTACTAAAGGAAGGGCTGTCATAAAACTAAAGACTGAATACCTGCCATTCTTGGGATGCAGTTGGATCACCAACAATTCCCTGATAGTAGCAGGCCACAGCTGCATTCCGTTATTGTACTGCCACGACGGTGACGATATTAAGTATGTCGCCAAACTCGACAATACTCAGAGGAAGGAGTCTGGGGGACTGTCTGCTATGAAGAAGTTCCAGTCCTTGGATCGTCATGCTCGTATCGAGACCAGCGATACATTCTTGGACTCGATACACCAGAACGCTATCTCGTGCATCAATATTTACAAAGGAACTAAATCGCACACTAACAAGTTCAGTACTTCAGGTCTCGACGGCCAGCTCGTCATATGGGACTTGGACACTTTGGAGAGGTCATTTGAAGGAATCAAGATTGTC
>Lep130
CAATTAGCAAAACTGTTGACTAGTTTTGTTGAGAGTACTAAGCCTTGCGCTCAAATGGTTTCGATAATCGGTCATTCTAATATGCTCCCTGTTGTCGAGTTTTCTGGATTTGCTGATCATTTAGTGAATCCATGGCGTTTAGATCCCACTACTCTGAAGTTTTCTTTAAAAGGCAACCTGCCATATGATGATGAACTGCTAAAACCACAAATAGGATTAATAAGGCACGTCTTACAGCAGCCTTACTCCAGAGACATGATGTGTTCAATGCTTGGTCTCCAAAAACAACACAAACAGCAATGTATTGCCCTTGAAGATCAACTAGTAGAACTGATGATATTGCCTATGGAAAAAAGTGAACAGGAAAATGATGAAGATGAAATGTCACCAACACATTGGTGTTGGTTGCATCTATCGTCACAAGTTATTTACTTAATATTGATTGGATTCGCTTCTTTCCCCAACATTGTTATGGGCTTACACAATAAACTTGTCGGTCATGACATGAAGAAAGGCCGAGATCATCTTATGTGGGTTCTATTACAATTCATATCTGGAAGCATCCAGCGGCATCCACTTTCGAATTTTATACCCATAATTAAATTACACGAATTATTGTATCCTGAAAAAGATCCGCTACCGGTACCAGATTATTCCAAAGCACATTGTACTCACCAAATGGCGGTTGTATGTATATGGATGCATCTTTTAAAAAAGGCGGAGACTGAACACAAAACTATGACAATGCCGCCAAACTTAAAAGTGCAATAC
>Lep131
ATGTGCGGTATTTGGGCAACATTCGGTGTAACTGGTGGCCTCACTCCTACCTGCGTAAAATGTTTTTCAAACATTCGCCACCGAGGTCCGGACGCGTGGCGAATTGAGCAAGATGCTAGAGAGCCGTTGGCTATTCTCGGATTTCAACGTCTCGCTATCGTGGACGGTCGGCACGGTATGCAACCGATGCGCCTACACTGTTACCCTCGCACTACGTTAATCTGTAATGGTGAGATTTACAACTGTAAACGCCTACAGAAACAGCATGAGTTTCAATATGAAACAAACTGTGATGTCGAAGCCATCATACATTTGTATCAAAGATTCGGCATAGAAGAAGCCGTCACTAACCTTGACGGGGTTTTTTCGTTTTGCCTTGTCGACGGTGAGAAGAACAAAGTTTATATCGCCCGTGATCCTTATGGCGTTAGACCTCTGTTTAGTTTTCATGACCCTGAAAACGATGTTCTCGCTATTTGTTCTGAAGCTAAAGGCTTGCTCGGCTTAAAGCAAAATGGCAGCCCAAACTCGACACTCGGTCAATTCTCTCCGGGTAACTTACAAGTGTGGAGTATACTTGAAAGTGGTAAAGTCAAACTTGATTACACACATCAATATTTCACACCTGGGAAGGCACCCAAATTTGAGCCTTACGTACCGGAAAATAAATTAATCGATATGAACGTCAATGAAAAGATTGCGTATTTATTGGAGGCCGCTTGCCGAAAACGACTTATGTCCGATCGACGAATAGGCTGTTTACTTAGTGGTGGATTAGATTCCTCGTTAATCACCGCCATTGTAGTGAAACTTGCAAAGGAATACAAATTGCCTTACAAAATACAAACTTTCGCAATCGGGATGGGCGATTCTCCAGATCTTGCAGCCGCCAGAACCGTGGCGGATTATTTAGGAACGGAACATCACGAAGTTCAATTCGATGAAAACGATATAAGAAAAGATCTGGATAACGTTATTTACCATTTAGAATCTTATGATATAACAACTATTCGAGCGAGTTTGCCAATGTACCTTTTGTCAAAGTATATTAAAGAAAAAACAGACACAACAGTGGTATTTAGCGGAGAAGGAGCCGATGAACTAGCGCAAGGCTATATCTACTTCAGAGACGCACCGTCTGAAAAGGACGCACATAAAGAGAGCGTACGTTTGCTTTCTGATATTTATCTCTATGATGGACTGCGAGCAGATAGAACGACGAGTGCCTTTAGTTTAGAATTACGAGTACCGTTTTTAGATATCCAATTCACTCATCACTATCTTTCAATACCTCCTAAACTACGACAACCCCAAAACGGCGTTGAGAAACATCTGTTAAGAAGTAGTTTTGCAAAAAGTGGATTATTGCCAGACTGTGTGCTGTGGCGACACAAAGAAGCATTTAGTGATGGTGTGTCTTCAGTTAAAAAATCGTTGTTCTCGGTCATAAAAGAGATCACAACTGAAAGATTACAAGAAGACGATATACAATATCCAGGACTGCAGCCGAAAACGAATGAATCCAAATATTACCGCTACGTATTTGAGAAATCATTTCCAGGACAACATAATTTTACTCCGTACTATTGGATGCCAAAATGGGTTCAGGTTTCAGACCCTTCGGCAAGGTTTATTAAACATTATGCGGCAAAA
>Lep132
ATGCCGAAACCGACACCCGTCGAGGACTTGATCATACCACCGCAGGACCAGAAAATATGCGGAACCATCTGCATATGTCAGATGACGGCCGTGCTTAGTTGTGTAGCGATCGTGTATCTGACCGTCGCCATCTACATGCCCTACACCAAAGCCATAGCGTCGGGCATAGACCCGACTCCCATAATGTGTACGACGACAAGGGCCGTGAACAAAGACAACTGCGACTGGGGCTCGTGCGGTGAGTGGTGCCTGAGCAAAACCTCCGGAGCGTGCATTCAAATTTACGTCAACGTCCGCAAAAACGGAACGTCCTTGCTATTGTCCGATTGCGGAAGCGCCGCCAACAAAACCTGTTTCGGCATAGACCAGGAGAACGCCAAAAAATATCACTGCATCAGGGACGAATGCAGGAATCTAACAGGCACCTTCAATTGCACTGAGGGAAAGTGCATCAACATAACAGACGCCTTTGAATGCGCGTTCCGGGAAACCGATCCACCGCTAAAGTGCTCCGGGAGACGAGGCAAAATAACGTGCATCGACGTACACGGATTGTTCTATTGTAACCGAGGTACTTGTAGGAAGATCCGAACACCGTACAACTGTGACAGAAGATGCGTAGACATTCCCACTAGGAACAAGAACGTTATAGTCTTGAGCGGTGACCGAGTCTTTTTAGCTAAGTGTACGAAATTAGCAAAAGAGGAAGCCGGCGAAGTTGTCTGGACGGACTCCGGCGAGGAAGTACTGATGCTATCGTGTCATGCTGTCCACAATGGATCTTCAGGGGTGGTCGCCGTGGACTGTATTAATGCGGCTCTACTACCAAAGACGGACATAGCGGACTTGACTAATTTCACTCATTTGCAATATTTGTATACGTTGAAGGCTGTCCCTAACCGCATCATCGCCCCATCTGAAGTCGAACTAACTATAGCTAACGACAGCAAATTGATGATTAATCTGGAGGGTTGCGTTAACACATTGGCTGATGAGTGCAAGGAGTTCCTCAAGGATTATGGACGTGACGGTACCGATCACAATGCGAAAGCCCGTTTTCCCTGTTTCTACACGGAGAACAATCCGGAAACGGTTGTGGCCAGATTCGATTTGGACGCTACGTATAGACAGTTCGTTGTGGCCTTAGTACTACCCACGGTACTGGTTATCGTCTCGTGTATAACACTGATGCTTTGCCAGAGAACAGTGGAAGTGGGTGATGACGCAAAAATGAGATTCAAGAGTTGCACCGGTGGACAGTCCGACCTGCAAATGCATCCGAACGATCCTGTTTCTCCCCTC
>Lep133
ATGGTGAAAATACTTTTTCTTCATCCAGACTTGGGTATCGGCGGTGCTGAGCGACTTGTAGTCGATGCCGCATTGGCGTTTCAGAAGAAAGGTCACGAAGTTGCTTTCTACACAAACCATCACGATCCAACGCATTGCTTTGCCGAAACACGTGATGGTACATTTCGTGTTACGGTTGTTGGCGATTGGATACCCCGGTCCATTTTGGGAAGATTTAAGGCTGCATGTGCCTATATACGTATGATTTATGCAGCTGCTTATATGGCATGGTACATTATTCCTAATGAAGAACCGCTCTTAATCTTCTGTGATTCTATTTCATTATGTATTCCATTCTTAAAGATGGCTCGAGGACCGTTCAGGGTCATATTTTACTGCCACCATCCAGATAAATTACTTACCTCAGAGGGTGGAATTCTTAAAAAGTTATACAGGGCACCACTTAATTGGCTTGAGGAATTGACAACAGCTAAAGCAGATAAAGTCTTAGTCAACAGTAAATACACAGCTAGGGTATACCAAGATGCTTTCCAAAGTATCAAAGACATTCCTGACATTTGCTATCCATCTATTAACACTCAATATTTTAAGTCTACAATGCCAAAACCACTCAAAGAAATTGTTCCAGTGGGTACTGATAAGTTTATATTCCTATCAATTAATAGGTATGAGAGAAAAAAGAATCTACAATTAGCTCTCAGGGCTTTTAAACATTTGAAACATATTTTAAGTGAAGCAGATTGGAATAGAGTTCATTTAATAATGGCTGGTGGTTTTGATCCAATCAATTTAGAAAACATGGAACATTACATTGAATTGACTGATTTGGCAGCAGAATTAGAAATTGATGATAAGATAACATTCATGAAATCTCCTAAAGATGATGAGAAAATTTCTTTATTGTACAACTGCAAGGCATTGGTGTACACTCCATCAAATGAGCACTTTGGCATAGTTCCATTAGAAGCAATGTATTTCTGTAAACCAGTGATTGCTGTGAATAGTGGGGGTCCAACTGAAACAGTTGTTAATGAAGTAACAGGTTTTTTGTGTGAACCAAACAGCAAATCATTTGCTACAGCAATGAGTAAATTAGTTTCGAATCCTGATCTAATAGAGAGGTTTGGTCAAGCAGGACTTAAAAGATTTGAAACAAATTTTTCCTTTGATGCATTTACAGAACAGTTAGATGGTATTTTAACAAGAGAAAGACAAATAGTCTCTGAGGCTCGAGGCGTTGAATATGAAGAGAGGAAGAAAAAA
>Lep134
ACCCCACCGGACCCCTGCTACGAGGAGTCGCGCCCTCGGAGGTGCATCCCCGATTTCGTGAATGCTGCTTTCGGTGCCCCCGTGATCGCGTCTTCAGCGTGCGGCCGTCGCGGGCCCGAGAACCTGTGCGACCCTCCACTCGACCAGTCTCCGGAGCTGGCTTGCAGGGTGTGCGATGCGGCTCGGCCTGACCGCCGCCACCCGTCGCTTTATCTCACAGACCTCAACAACCCCAATAACATAACGTGTTGGCGCTCGGCCGCGCTCATGCCAGCCTCGTACGACTCACCTCCCGACAATGTGTCGCTGACCCTCTCCCTCGGGAAGAAATATGAGTTGACGTACATCAGCCTACAGTTCTGTCCGAAGTCTGCCCGACCAGACTCAGTGGCGATCTACAAGAGTGCAGATTACGGGCTCAACTGGCAACCTTTCCAGTTCTACTCGAGTCAGTGTCGGCGGGTGTACGGCCGGCCCAACAAGGCCACGGTGACCGCCGCGAACGAGCAGGAGGCGAGGTGCTCCGACACCCACCGTCTGGCCGGCGACAGTGCAGGAGGCGCGCGACTTGCATTTAGTACCCTAGAGGGTCGACCCAGCGCGGCCAACTTCGACCTCTCCCCTGTGCTTCAGGACTGGGTGACCGCGACAGACGTGAGAGTCGTGTTTAATCGCTTGCACATGGTCAACGAAGGCGACGAGATAGATTTGAAGAAGCAGGCGGCTCCTGGCACACAGCACTACGCGGTATCTGATTTCGCCGTCGGAGGTCGGTGCAAGTGCAACGGGCACGCGTCGCGCTGCATCCCGATGAAGGAAGGAGAGGGCTCCAGCGCTGGTGGAGTAGTGCAACTGGCCTGCGACTGCAAGCACAACACCGCCGGTCGAGATTGCGAGAGATGCAAGCCGTTCCACTTCGATCGACCCTGGGGCCGCGCGACCGCCCGAGACGCCAACGAATGTAAA
>Lep135
ATGACGGATCCGATGATCAAGGTAAAGACGGAGAGGCCTGACGAGGCCGAAATCCGGGAGTTAGCTGCTAAAATGGTGGAGGCGAACAAAGCGAAAGCTCTGGCGGCATCGGTGGCAGCGACGCGTACACCACCTGGAGGTCTAGTGCCACCAGCTTCCGGCCAAATGGGCATCCTAAATTTTTTGACAAGGAAACCTGGAGCGACTGGCACAACAATAGACCAACGACCTGCTCCAGATCCTGAAAAGAAAACCCCTGCTCCAGACGAAGCTAGTTGGAAGGGGCACTTTGGATGGGATGTTCTTGGCAAATGCCACATACCTTATATTTTTCGGTCCAACGAAAAGTATGTGGCAGTCCGGATGGTGGAAATCAAGCTCCTCAACAAGTACCTGAATTACCTCCATGCTGACATCTACTCCTGTACCTGTATCAGAAGTTACTATATTACTGAGATAGAGGCTCGTTTACTCAATGAGATAAGCAACAGGCATTGTGATGGACAGTTTGGCCGGGAAGCATTCACACAGAAAGACTTAGTTGTGAGGTTGTCAGACGCATATGAGTTTTATAATTTCTTAGATGTGTGTTATTATAAACTATTGAGGGGAACAACGAATAGCAAGGACAAGTGTGGTTTTATAAGGATAAACAAGGAGTCTGTTGTACCATACACAGTGCGAGACAATCAAAAGTTTGTGCCGTTATTTTATTTTGAAGGTGAAACGGAGAATTTAAAGTTAAAAGCAGATCAGCTGAAAGGCTGGGACTTGTCGTATTTGAAGTTCTGTTGTAAAGTGCAGGGCATTAGGAACGAACTTTTTGCAAGTGAGACATGTTCTGTGATAAGTTTGAATGATATTAAGAGTTATTTTCCACCGGGAACTGAGTTTGAAGAGTATTGGCCCAATAAAGTGGTAGACTCCCAGCTCCTCATATCAGCGAAA
>Lep136
ATGTATCAAGTTTTGTTGTTGATAACCATTTTGTCAGAGGCCCGGGCCTTCCTGCATCACTATCCGAAATTAAATCTCGGAGAGCGAGATGGCGGGGACCCTGGTGAGCCTTTGTTCCTTACGCCATATGTGGAAAGCGGTAACATCACTACAGGGAGGCGTCTAGCCAGAGTACCATTTACTGAAAGCCTGCGCATTAAAAGTTATGCAGGCTACTTCACGGTAAATAAGACTTACGACTCCAACCAGTTCTTCTGGTACTTTCCTGCTATGGTTCCGAACAGCAAAAACGCACCGATTATCGTCTGGCTCCAAGGAGGCCCCGGCGCTACATCTCTGTATGGACTCTTCACAGAAAACGGTCCTTTAAGGGTTCGCAATAAGAAGTTTGAGAGACGAAAGTATAACTGGGCCCTCAGTCATCATATTATATATATTGACAACCCTGTTGGCACTGGATTCAGTTTCACTAAAGATCCTAAAGGCTACTGTGTTGATGAGACTCAAGTTGGCGAACAGTTATACTCCACTCTGATCCAGTTCTTCCAGTTGTTTCCAGAACTTCAAACCAATAATTTTTTTGTGACTGGAGAATCATATGGAGGAAAGTATGTACCAGCTCTGGCCTACACAATTCACAAGAAAAATCCTACAGCACAGATTAAAATTAATATGAAGGGTATTGCAATAGGAAATGGTTTGAGTGACCCTGTACATCAGCTCGTGTATGGTAAATATCTGTATCAAATAGGATTAATTGACTGGAACCAGGCTAAAGTATTTGAACAGTATGAAAATAAGACAAAAGATTTCATAAAGCAGGGAGAGTGGGATAAAGCGTTTGAGACCTTTGACACCTTGTTGAATGGTGACATGTTGAATGGATCAAGTGTTTTTAAAAACATGACTGGTTTTGATTTTTACTTTAACTACCTCCACACTAAGGATTATACACAGTTTGAGGACTTTGGCCCAATGCTTCAAAGAAGTGCAGTCCGCAAAGCCATACACGTTGGAAACTTACCGTTTAATAATGGAACTGAAGTTGAGAAGCATCTGAAGCAAGATGTGATGAAGTCAGTAGCACCTTGGATAGCAGAACTATTGGACAATTATTATATCGTTATCTACAATGGTCAGCTAGATATTATAGTAGCATATCCTTTGACTGTTAATTATTTAAGAAACCTCAATTTTACTGGATCTGATGAGTATAAGACTGCAAAACGGTACATTTGGAAGGTGGATGGAGAGGTTGCAGGTTATGTGAAGCAAGCTGGAAAACTTGTTGAAATTTTAGTCAGAAATGCAGGTCATATGGTGCCCGGAGATCAGCCAAAATGGGCTTTAGACTTGATTACTAGGTTCACCCATGAGAAAACCTACTTTGATAAAGCTGAAATTGGTCAAACTTTGGGTTCTTTG
>Lep137
ACGGAAGCATATAAATCTCGTTTACCGGAACATGAAGCTGCACATTGCTTGTTGTCTTTAGGTGGTAACAGACCTTCTACGTCAGCTACTCCAGGTTTATTAACAAGTGCTAGACCAACAACGTATCCTTACGCACCCGTGGGATTGGAATGTATCGAAATATACACAGAACAGGTTAGGGATTCATCTGTTGATGTGAGAGTTGATGCAGAAAATGAACCTATTGATCTCAGTAAAAATGATGTGAAAACACCTAACATTCCTGAAATTCCAACTGCAAGAGAATCAAGTGTTTTAGCTTCTTTGGCTTCAAATACCGCTAAGCTCCCTCAAGCTCCGAATCAATGGACAAATGGGGAACCTTTGCTACACACATATTTGACCGAAAGAGCTTTATTAGATACAAAAATAAAGCAAAGTCAAGTTACGAGTTGCCTAAGCAAACATAAAAATATCGATTTAGAAAAATCTGCGTTCACGGATGATGCAGTAGAAAATCAAAATAACACAGAAAAAGTAAAATCTTTACATTATATTAAAAATGATGATAGAGTAAGAAATACAAATGAATGTGACGAAATTGAAAATAACATATCCTCCGTGGCACTTAACGATATGGTAATTGATACAAAAGATTCTACCATAATGAACAGCAATGTACCAATTGATATGAAAAAGTCGTTTGTGCAGAATAGTACAAATTCTAACGCAGAAAATGCAAAACACGTAGTGTCCGAATATTTAAAACAAGCAAAGATTAATCTCATCAAAGCGCAAGAGGATATGTCAATTAATCAATCAGAAAACTTCGGTGAAGAAAAAAATGGCGATGATATCTTAAAATCTGATGAATTTTCAGATTCAGAAACCATGAAGTCATCATCGATATTGGAACATGATTCTGTTGCGACAAAAGTCGTAATTGGTGTGGGTGGCGTGGCTTTTAAGGTTACTAAAGGCAAAGAACTTGAAAGTTCTTCATATCCCCCTGGCAGAATCATGGAAGACGGATGCAGAGATTGCAATTTTTGTAATAAGACATTTACGAAACCTTCACAGCTACGGTTGCATCTAAATATTCATTACATGGAAAGGCCCTTTAGATGTAGTATATGTGCCGTGAGCTTTCGCACACGGGGTCATTTACAAAAACACGAACGGTCTGCTTCACATCACAACAAAATATCAATGACTTCAACATTCGGGGCAGCAACGTCGTTTAATCCCAGACCGTTTAGATGCTCCGACTGTAATATAGCGTTCCGAATTCATGGACATCTTGCTAAACACTTAAGAAGTAAAATGCATGTTATGCGTTTAGAGTGTTTGTTTAAATTACCTTTTGGTACATTCACCGAGATTGAACGCGCCGGTGTTAGTTTGACAGATATAGACACAACAGATTGTGATAGTTCGCTGGCTAGCTTGCAATTGCTCGCAAGGAAGCTTCACGAAAAAGATCCAACAAAATTGGAATATCGAGATCCTAACGGTCTAACAATAGTAGAACTACCTGCAGGCAGGGAACTGTCGGAAGACGAAGATAACACACCCGCCGATAACGCATGTGTTAGTGAAAAAAACAGTAATGGAAAAACAAGTGAAGGTAATGAAGATCAAGAAATGGAAACACGTGTTAACTGTAGTGCCACAGATATT
>Lep138
GCTTGCCCACTAAACCCGGCGCCAGAGCTGCAATCTGAAAAGGAATTTTCGCAACGTTTCGCCCATGTGATACGTGGCGTGATTGACTTTGCCGGCCTCATCCCTGGCTTCCAGCTGCTGACCCAAGATGACAAATTCACGCTGCTCAAAAGTGGTCTGTTCGATGCATTGTTCGTGCGACTCATCTGTATGTTTGACGCTCCTCTTAATAGTATCATCTGTCTCAATGGGCAACTGATGAAGAGAGACTCCATCCAGAGCGGTGCCAATGCAAGGTTTCTCGTTGATTCTACTTTCAAGTTTGCGGAACGTATGAATTCCATGAATTTGACGGACGCGGAAATAGGACTTTTCTGTGCTATAGTCCTCATCACTCCGGATCGGCCTGGCCTGCGAAACATAGAGCTAGTGGAAAGAATGCACTCGCGACTGAAGGCGTGCTTGCAAACTGTCATTGCACAGAACAGGCCAGAGAGACCTGGGTTTTTAAGAGAATTAATGGATACATTACCTGATTTACGCACTTTAAGCACGCTTCACACAGAAAAACTTGTTGTTTTCCGAACGGAACATAAGGAGTTATTGCGTCAACAAATGTGGAATGAAGAAGAAGGTGTTTCCTGGGCCGATTCCGTAGTGGAGGAATCAGCTCGTAGCCCCATCGGGTCTGTATCCAGCAGCGAGTCCGGGGAGGTGCCGAGTGACTGTGGCACTCCTTTACTGGCAGCAACGTTGGCCGGTCGCCGGCGACTTGACTCTCGGGGCTCTGTCGATGAAGAAGCTCTCGGCGTCGCACATCTGGCTCACAACGGACTCACCGTGACGCCCGTCCGCCCTCCTCCCCGGTATCGGAAGTTGGATTCCCCGACTGATTCGGGTATTGAATCTGGCAACGAGAAACACGAGAGGATAATCGGACCCGGGTCGGGTTGTTCTAGTCCGCGGTCGTCCTTAGAAGAGCACACCGAGGACAGACGGCCCACCGCGCCCGCCGATGACATGCCCGTGCTCAAACGTGTGCTTCAGGCTCCACCTTTGTACGGCGGAACTTCTACATTGATGGATGAAACCTACAAACCACACAAGAAATTCCGCGCTATGAGGCGCGACACCGGAGAAGCAGAGGCTCGTCCAGTGCAGCCGACGCCGTCGCCACAGCCGCTGCACCCGCACCCGGCCAGTCCGGCTCATCCGGCTCATTCGCCGCGACCACCGCGCATTTCTCTGTCATCCACGCATTCGGTGCTCGCTAAAAGTTTAATGGAGGGGCCGAGAATGACTCCTGAACAATTAAAACGTACCGATATGATCCAGCAGTACATGCGGCGAAATGAAGCTGGTTCTAGTGTGGAAGGATGTCCGCTGCGAACTGGAGGGCTGCTGACCTGCTACCGCGGTGCGTCTCCGGCTCCGCCGCCAGTGCTGGCGCTGCAGGTGGACGTGACGGACGCGCCGCTGAACCTCTCCAAGAAGTCGCCGTCGCCGCCTCGTTCGTACATGCCGCAGATGTTAGAGGCG
>Lep139
ATGGCGACCCAAGTGCAGGCTTTGTATGACTTCACTGGTGAGCCTGGCACCACAGAGATGTCCATAACTTGTGGAGAGGTGCTCACACTGCTCAACACAGAAATCGGAGAAGGCTGGTGGGAAGGAAAAAAATCTAATGGAGAAACTGGTCTATTTCCTGCTGCATATGTCAGAAAACTGACACCAGAAGAATCAATTCAAACTAAAGCTGCTCCTCCAGCACCTAGATATGATCAAGCAGCAGATGACTGGGGCGAACAACACTACAGTGCAGGAGATAACAATTACCAAAGAGGAGTTTCGCATGAAGATGGCTGGGATGATGACTGGGAAGATGATACATACTCAGAGATAGGACCAGCCCAGCAACAAAACAAGACATCGCAGTACAACCAGCAATCATCCATTGTGATTCCCGGTATGCCTATTAATGATTATAATCAACACATAGATGACACATCTTCAAATTATAGCTCATCAGTGGGCACAGTTAGAAAAAACAAATTTGCACCATCTTCAAAGATTAGTGGAGAAAGCTACCTGCTGGCAACCCTTAATGTAGAAGTACCAGACTCTGAAAAGGTCTACATTATCCAAGATGAAGATGGATATATTTGGTCCCCAATTACTCAGCCATATATTGTGACTGTGGCCTCTCCAAAAAAGGAATCTAAATTCAAAGGGATCAAGAGTTTTATAGCCTATCAACTGACTCCTTCATTCAATAATATTCAAGTGTCCAGGAGATACAAACACTTTGACTGGCTCCATGAGAGACTACAAGAAAAGTTCACACTTATTCCAATCCCCCCTCTGCCTGACAAACAGATATCTGGAAGATATGATGAGCAACTAATCGAACGCAGGCGAGTTCAGCTCCAAGAGTTTGTAGATTGGATGTGCAAGCACCCTGTGCTCTCCAGAAGCGAGGTTTGGCAACACTTCTTAACATGTACTGATGAAAAGAGATGGAAAGCTGGTAAAAGGCAAGCTGAAAAAGATAATTTGCTAGGTCTAAATTATTGTGTTTCACTAGTGGTACCTGAGAAAGCATTATTGCAATCACAAGTTGATCATATCACAGAACAGTGCCACACTTTCATTAACAGTGTCGACACAGCCATCAAGTCTGTGTCTAGCATGTGCATTGTGCAAACAAAACGTTTCCAAGGACCATACAAGAGTGACTGCCAGAAAATAGGAGAAGCATTTTATAGTCTTGGCAATGCCTTAAGCTTGGATGAAGGTACCATAGTATCAACATCTAAGCTGACTTCAGCTATTAAAATGACAGGTGGTGTCTACATTGATATTGGTAGGATGTATGATGAACAACCGAAGTATGATTGGGAGCCACTGGGTGATAAATTTCATTTATACAAAGGAATTGCAGCTAGTTTTCCTGATGTCCTGGCCAATCATAAGGGTGCAGTGCAAAAGAAAAGAGAGTGTGAAAGACTGACTGCTGAAAACAAAATGGAGGTTGCACAATTAAATGAAGTCTTGAGAAGGACCGATGTTATATCATATGCGCTTCTTGCCGAAATCAACCATTTCAAATCAGAACGGACTGTTGATATAAAAGCCACCATGCAAAAATTCTTGAAGCAACAAATCAACTTTTACAAGAAAATAGTAGATAAGTTGGAAACCACGCTAAGATACTATGATGAT
>Lep140
GGAACAAAAGGAAAGATGATATTCAACGTGACTGACGGACTTCACGAACTCTCTAAAATTACATTCCTAATCTCGACAAAATCGGTTTCAATAAAGCTTATTAGAAAACAAAATTTACGAGTATTCCCCCTGATGAGGGAACCGCTAACCAACAATATATTGATGTCTAAATGTTCGGATCCTTCCAGAAGCATTTTGTATAAAATCGAAAGGGCACCAACTTTAGGTAGATTGATAATGTTAAACGGGGAGAATCGTCACAGATCAATAAAACAATTCACTCAACACGATCTGAACAATTCTGTTGTGTATTACGAACACACGCATCCCTTTTCCGATTTGTATACAAACGATTCATTCGTATTTACGGTTGAAACAGCACTGGCCAAGCCTCTGACCGATCAAATATTTAATATCGATATATCAGTGTCGTCCGGAGGACTGTCTAAATACGTTTACATACCGCAGATAAAGGTTCAAGAAGGCGATAAAGTACCGATCAAAGTGAACGTTTCCAACGTTATATCTTATTTAGAGACACAGGCCGGATTGCGTCAACCGCAAATAGAAGCTCAACTGTCGCAACCTTCGCACGGTGAACTAAAACCATTGTGGCTGTCTTTGACTCAGTATCAACTAGAAAATGGTGTTGTGAACTACGAGCATGACGATTCGGACAGTTTGAATGATAAAATTGATATGTCTCTGTACCTATTGCCGGATTACGTTTTGCTTTGTAACGTGACCGTACCGATTCACATAATGCCGGTGAACGATCAGCCTTTTAGATTATTGACGGACACACCCCAGATACAGGTCGTTCAAGGCGAGAATTATACGATAACGAAAAACGATTTGCTCACCGAAGACGCGGATACAAGTCCATCGGGTATATTGTACGATATCATTAGCGGCCCGACTCAAGGGAGGATCGTGATGATCGACAGGAACCAGACCGTCGATGAGGCGCAATCGATAAACAAGTTCACTCAAGACGATATAAACAGCGGTCGAATTATATACGAGCATTCCGGTATATTACAAACAGCCACGTTTTATTTCAGAGTGTGGGACGGTCAGTTCAAGCCCACGTACACGGTATTCACGATAGACGTTGTACCGGTAATACTGAACGCTACTTCGCTACATCCGATACATTTACAACAGGGTTCAAACGTGGCGGCCATCACTCCCGAACAGATATACGTAGAAACGAACGCGAGGATTTCTAAAGTCTGGTACAACATCACCCGTCCGCCGATACACGGTCTGATATACGTCAGCAGCAATCCCGTTACGTATTTCACTCATAAAGAATTGATCGAGAAAGTCGTTATTTACATGCAAAACGACATGACGACGGCCAATGATAGTTTTGAGTTGATCGCATGCGTACATAACAGTAATGCAACGCCGCCGTTTGCAATTGAGGTTGTAGTGCAACCTTTGATGACGCTGAGTGATTTGAGGGTAGAAAGCGAAAAAGTTAAGATCACCCTTAACACAATGGACGCGAGTAGCCTGGCTAAGCTGACAGTCAGCAATCCGATATACACGTTACTTAAGAAACCTAAATACGGCACTATAAAGAAAATAATTAGGAGCTCCGGTGAGAAGACCAGTGCAAGGGAGCGAGAAATAGCGTACTTCACGCACGAAGACCTCAAGGCGGGCGTCATATATTTTGTTATAAAGAAAAAACTATCGGATTTGAACGGCTTCGAAGACAGCTTCAGATTTTTGTTAGCGACCACGTTATTTCAGCCTGCGGCTGGTGAAGTTAAAATAATAATTGGTAATAGGCAGAAGAAGAATTTGCCGGGCCCCAATGATCCGGAGAGTCACGAAGGAATTCCA
>Lep141
GAAGAGTTTTCTTCAGAAATTATTAATCTGCGAATGAAGGCAGCTGATTTCCATTTAATTAAAGTGATTGGACGAGGGGCATTTGGTGAAGTACAACTAGTCAGACAAAAGTCTACCAACCATGTTTATGCCATGAAACTTCTTAGTAAAGTAGAAATGATTAAGAGGTCAGACTCCACATTCTTTTGGGAAGAAAGGCACATTATGGCCCATGCCAACTCGGACTGGATACTAAAATTACATTTTGCATTTCAAGATCATAAATATCTTTATATGGTTATGGATTATATGCCTGGTGGTGATCTTGTCAGTCTAATGTCGAACTATGACATACCAGAGAAATGGGCAAAATTCTACACAATGGAGATTGTTCTTGCTCTGGATGTTATTCATGGCATGGGATTTGTCCATAGAGATGTAAAACCAGACAATATGTTGATAGATAAACATGGCCATTTAAAACTAGCCGATTTTGGTACTTGTATGAGAATGGGACTGGATGGTTTAGTTCGAGCAAGCAATGCTGTGGGAACTCCTGATTATATATCTCCTGAAGTTCTGCAGTCACAAAATGGTGAAGGAGTATATGGGCGTGAGTGCGATTGGTGGGCAGTAGGAATATTTTTGTACGAAATGCTTATTGGTGACCCTCCTTTTTATGCTGATAGTTTAGTGGGCACGTATGGTAAAATTATGGATCACAGGAATTCTTTACAGTTTCCTGATGATGTTGAGATCTCAAAAGAAGCAAAGTCTCTAATTAGAGGACTTTTAACTGATAGAACTAAAAGATTAGGTAGAAACAGTGTGGATGAAATTAAACAGCATCCATTTTTTATAAATGATCAATGGAGTTTTGAAAATCTGAGGGATTCTGTACCTCCTGTGGTGCCTGAACTCTCCAGTGATGATGATACTAGGAACTTTGATGATATTGAAAAATCAGATGCACTTGATGAATCCTTTCCTGTACCAAAAGCATTTGTTGGTAATCATTTGCCATTTGTTGGTTTCACTTATAATGGTGATTACCAATTGTGCACTCGCCAAAAGAAAGCAAATGACGTAGTAGACACAATATCTAATAATCATATCAACAATGATGGATCTGAAGCCATATATCAACTAGAGAAACTGCTCGAAAGAGAAAGAGATGGCAAACGTAAACTAGAAGATACTCAAGCTGCCCTATGTGCTCAGCTCGAAGAACTATCACAGAGAGAACTACGCAATAAAAAAATAATTTCTGAAAGCGATAAAGAGGTTGCATTACTGAGACATGATCTTAAAGAAATTCAACGGATAGCTGAACTGGAAGTAGAATCTAGACGAAAGGCTGAAGCTAATCTCAATGAGGCAAAACGCCGTCTTGAAGAGGAACAAACCAAGAGAACGAAAGAAATGAGTAATTTACACATATACAACGAAAAAATTAACGCATTAGAAAAACAGCTCGAAGAATTGCGAGAGAAACTAAAACAAGAGTCTGAAGCAGCAGCCAAATCTAGGAAGCAAGCTGCCGAGCTATCGGCTGCCCAGGCCGCCGCCGCAGCTGTCAACGACGGCACGGTAACCAGCTTGCGGGCTCAACGTGATGCTCTCGAACGAGAGAGAAGTATTTTATCAGAGGAACTGAGCGAAGTTAAGGCAGCTAGACAACGTTCGGAAGCGGCGGTCACAGAGGCCACCTGCAGACTCAATGCGGCTCATGCAGAATTGGAGCGCACTTCGACACGATTATCTCAAATGATCGCTGATAACAGACAATTAACAGAACGTGTATCTTCACTAGAGAAGGAATGCACTTCATTATCTCATGAGTTAAGATCAGCGCAACATTTATATCAACAAGAGTTGCGTGCACATCAGGACACGCAACGATCTCAGCTTCTCTCTAAACAAGAAGCCAACTTGGAACTAGTCAAG
>Lep142
ATGAGCTTTTTCGGGTTCGGTCAGACGGCGGATATCGAAATAGTTTTTGATGATGCTGACAAACGGAAGGTGGCTGAAGTGAAAACGGACGATGGTAAAAAAGAAAAGTTATTGTTGTATTATGACGGTGAAACGGTCTCCGGGAAAGTGAATGTGACGTTGCGGAAACCGGGATCAAAACTTGAACATCAAGGCATCAAGGTCGAACTCATAGGTCAGATTGAATTATTCTACGACAGAGGTAATCATCACGAATTCATATCTCTGGTTAAAGAACTAGCGCGTCCGGGCGACCTGCTTCAACACACGTCGTATCCTTTCGAGTTTGCTAATGTCGAAAAACCATACGAAGTATATACAGGCTCTAATGTCAGGTTGCGGTATTTCCTGCGGGCGACAATCGTCCGGCGCCTCACTGACATCACCAAGGAGGTGGATATTGCCGTGCACACGCTCTGTAGTTATCCGGACGTCCTTAATTCTATAAAAATGGAAGTAGGCATAGAAGACTGTCTGCACATAGAGTTTGAATATAACAAATCAAAATATCATTTGAAAGACGTTATTGTTGGTAAAATTTATTTCTTACTGGTACGTATAAAAATCAAGCACATGGAAATATCAATAATCAAGAGAGAAACCACTGGATCTGGTCCCAATACGTTTACAGAAAATGAAACTGTAGCAAAGTATGAGATAATGGATGGTGCGCCAGTCAGGGGTGAAAGTATTCCTATCAGAGTGTTTTTGGCTGGCTATGACCTGACTCCGACTATGAGGGACATTAACAACAAATTTTCTGTCAGATACTACCTTAATTTAGTTTTGATGGACACTGAAGATCGTCGCTATTTCAAACAACAAGAGGTGATATTATGGAGGAAGAGTGACAAGTCCAGATTACCCTTGCATCCTCATCACCCACAAACAGTGTCATATCAAGGCCATCAGTCATTAAGAAAACAAAGTGTTTCCAGTGATGATAATTCAGCTCGAGCAACACCATCAAATCCTGATCCTGAGAATGTAATGCAGAGATCAGTGTCCCCCTCAATGCCTGAAAAACAGAATGGACCCTTACAAATGGAGAGAGAAAAACCTGAAGCATTCATAGACAAATTAGCAGGTGCTCATATTAATGAAAATGATACTAACGATACGAGTGATGAGATTGAAGAACCGAAACCCGTCGAAAAACTTCCCGTAGTGGATAAACCTTTAATCGCCGAAAAACCTCAGATTGCTGAAAAACCTACCCTAAACCGACCTGAGCCTGCAGGGAGTCCGAATCAA
>Lep143
ATGGCGAACACGTTTCGCGGCGTGACGGTGTCGACCGTCAACAGCGATGGCGTTCTGACGCCTCGATTCAATTTCCCGACGAACGTAAACGTGGACTACGACCCGCAAGGGCTGAGTGTGAAAGTGATACGTGCTGATCCTGTGCTCGCGCAGGAGGTGCTGGAGTTTCCTGTTCATAGCCAGAGTGAGTGTTCCCGCGTGGCCGGACAGTCATACATATTTACGATAGACAATGAAACGCTATTTTTCAAACTGGCATCCGACGCAGACTGCCAGAGTTTCCATCTGCTCGTCAGCAAAGTCAAGGCGGGCAGGTCGTCCTCAGTTTTCACGGTCAGGACCGAAGACTCGTCGGCAATGCAGTACTTCCAGTTTTATGGTTACCTGAGTCAGCAACAGAACATGATGCAGGACTATGTTAGAACGAGTACATATCAGCGCGCCATATTGTCTAATGTGAACGATTTCAAAAACAAAGTGGTCTTGGATGTTGGGGCAGGCTCCGGGATACTTTCATTTTTCGCGGCCCAGGCAGGTGCTCGGAAGGTTTACGCAGTAGAAGCCAGCAACATGGCGCACCACGCACAGGCCCTAGTCAGAGCGAACAGTTTACATGATCGTATCACAGTCATAGCGGGTAAAATTGAAGAAATTGAATTACCAGAAAGTGTTGATATAATTATCTCTGAACCGATGGGTTACATGTTGTACAATGAACGTATGTTAGAGACATATTTACATGCGAAGAAATGGCTAAAACCGAATGGTAATATGTACCCAACGAGAGGTGATCTCCATATAGCACCATTCACTGATGATGCATTATTCATGGAACAATATAATAAGGCTAATTTTTGGTATCAAGTGTGCTTCCACGGGGTAGACCTGAGTGCATTACGCACAGCTGCTATGAAAGAGTACTTTAGACAGCCTATAGTTGACACATTTGATGTACGCATATGCATGTCTCGGTCTGTTAGACACGTTGTTGACTTCTTAAATGCTCATGAAACTGACTTACATCGTATAGAGGTACCCTTTAGATTTGAACTAACCCAGTCTGGTACTTGTCACGGATTAGCTTTCTGGTTTGATGTTTTATTTGCTGGGGGAACACAGCACATATGGTTATCGACTGCACCAACGGAACCTTTAACGCATTGGTATCAAGTGCGGTGTTTGCTTGAGACACCTATATTTGCTAAACAAGGTCAAGCTCTTACAGGTCGAGTGCTTTTGTTGGCAAACAAGCGCCAGAGCTATGATGTGACAATGGAAGTGAACTTAGAAGGTACAAATATATCTTCATCAAACACATTGGATTTGAAGAATCCTTACTTTAGGTACACAGGTGCTCCAGCAGCACCTCCGCCCGGAGTCAATAGCACATCCCCAAGTGAAAACTACTGGAACTCTATTGACACAACAACATCTATCAGCAACGGTCAGGTTATCCTAACAGATGGCACCCAACAATACTGTTCGACTCCAGATCAAACTCTTTCATATGGAGCCCATCCGAATATGATCAAAACAGTGATGCTTCAAGAAGAATTCATCAAGAGAATCGGGATCAGTCAGAACGGGGACATA
>Lep144
CCACCTCACATTGATGATGTAGATCACCAATCTGATACTAGTGAAATGGAGCCTGATGAAGAGACTATAGCGATGGAATGCAAGAAGATTTTTGATGAATATGTTCCAATCAGAAAGATAGTTGCAGAGGAAAATGAACCTACTATAGAAGAAACACAAGATGAGGAATATGTGCCCACAAAGAAGAGAGTATCACGTGCTGTAGATGTTAAAGTTGTAACAAAACGACAAATAAAACCAGATTACAAGATTAGTGCTGCCCAAGCAATGGCAGAAAGATTGGCTAAGGTTAGAGAGTTTCATAGCACAAAAGTTAATAATTCTCTGCAAAATGAAAGTAAAGGTGAGGACAATACAAATATAACAAAAAGGGAACTTCAGAAATCCATATTTAGTACAGTAAACTCTAGTAATTTGAAAATTCGTATTGCTCATGTACCATATGCCTCAACATTGATAAATGCCAAAAGAAATATTTCAACTAGCCAAGACATTGCAAAAAACAGTTTGCCCGCCGGCTCTAATTCATCTACTACTGTCCAAACCATAAAGAAAGGAGCACTGAGGGTAGCACACATGCCTAGTGAGAAATTTATAGATCGCCCAGGTGTTTTAGAGCCTTTGGCTTCAAAAATACCAGCAAATATTAGATCTACTTATTTAAATCTTATGATAGATGAATGCTTGAAACTTTACCTTTCCGCAACTGATGCGTATTCTAGAGCTCAACATGAAGAACTAGCTACGAGCAAGAAATGTAATACGGTTTCTATTTATAAAAACTCTGCAGTATTAACAGTCAACCGACTAAGAAAGGAATTACAGGAAAATAATGGTGAGAAAAAATCAAGTTCTGATTCAAGTAGAAAAGTAGATGCTAGGAATACAGGTTCATGGAGCATAGAGAATAGAAATAAAAAAAGTGATGAGATATCTAAAGAATTAACAGGTGCTAAATTTTATAACAATATTGAAAAATGGATATTAACTGAAGAGCAGCTTCAAGAAAATGGATTTCCTAGAACACACATAAGTGGAGAAAAAGGCAGAGCTTCAATTTATGTGCAACAAAAACAAAAACAAAAACCCCCTAAAGGCTCTATAAGAACATGTTGTAGATGTAAAAAAGATTATACTGTGGACAAAAAAGGTTTTCCAGCTGTAAAAGAGGAATGCATTTATCATCCTAATAATAAATACAGAATACGAGGTGAAGCTCGATATCAATGTTGTAGTCAGGATGGATCATCTGATGGATGTTGTATAGCACCTACCCATGTCTATGAATATGTAGACTATGATAATTTGAGAGGGTTTGTAAAAACATTACCTCCAGATAATAAGTGTGAAGATTATGGAGTGTATGCATTAGATTGTGAGATGTGTTATACTACCCATGGGTTAGACTTGACTAGGGTGACTATAATTAATGCAGAATGTAAAGTCGTTTATGAAACTCTTATAAAACCATTGCACCCTATAATTGACTATAATACTAGATTTTCAGGAATAACTGAAGAACAAATGGCTGAAGTAAAGACAACTCTTTTAGATGTTCAGGCCACTCTTCTAACAATGTTCAATAGTAAGACAATATTGATAGGTCACAGCTTAGAATCAGATTTTAAAGCTTTAAAACTTATTCATGATACAGTCGTAGATACAAGTGTTTTATTCCCTCATAAGATGGGTCCACCATATAAAAGAGCTTTAAGAAACCTATCTTCTGAATATTTAAAGAAGATAATACAAAATTCTGTAGATGGGCACAACAGTGCAGAAGATGCACTCGTGTGTATGGAATTAATTCATTACAAATTAAAAGAGTATTTGAAAACAAGA
>Lep145
ATCGTTGCTCTCAAAAAGAAATTATGCGACGGTACTGACAAGACTTTCGTCGTTATCAACCAAAAAGGAATCGACCCCTTGTCACTGGATGCTTTTGCCAAAGAAGGTATTATTGGACTACGCAGAGCAAAACGGCGCAATATGGAACGTCTAGCCCTAGCGTGCGGGGGGTCCGCTGTTAACTCTGTCGATGATCTTACTGAAGACGCTTTAGGCTTTGCAGGCCTAGTCTACGAACACGTGCTCGGAGAAGACAAGTTTACCTTTGTTGAACAATGCAAGAATCCACAATCTGTCACCATCCTCATCAAGGGACCCAACAAGCATACGTTGACGCAAATCAAAGATGCAGTTCGTGACGGCCTCCGCGCTATTAATAACGCCATTGAAGATAAATGCGTCATACCCGGTGCTGCGGCCTTCGAAATCAAAGCTAACACGGAACTGCTGAAATATAAGGACACTGTTAAAGGCAAGGCCCGTCTTGGAATCCAAGCTTATGCCGAAGCTCTTTTGGTTATTCCTAAAACTCTGGCCGTTAACTCTGGTTACGATGCTCAAGATACTATAGTAAAGTTGCAGGAAGAGTCACGCCTTAATCCTGAGCCTATTGGCTTAGATTTGAGTACAGGTGAAGCATTCAAACCTACCGACTTAGGTATTTTGGACAACTATATCGTGAAGAAACAAATATTGAATTCCTGTTCAGTGATCGCAAGCAACCTCCTCCTTGTAGACGAGATTATGAGAGCAGGAATGAGCAGCCTCAAAGGA
>Lep146
ATGATTGGATTACCGCGTAGCGATAGAGATAGAGATCGAATTACGGTGAAAATTCGCAATATGAAGCGAAGTTCGTCGCGTGATAGTATGCCGCGATCAAAACGGACACGCAGCAGTATTGGTAGGTATGACGATAGCTCTGACGAGCGTGGAAGCCCGGAACGAGTACGACGTCGAGTACGCTCCCCTAGCCCGCGCGGTCGATATGTGTCACCTCATCGCGATGATTACGTGCGTTCTCGTGATGCTCGAGATGAATCTGTCCGCAGCTACTACAAAGTACTATGTGTTAGTGCTTTACACCCTAAAGCGTCGGATGAGATTGTCAAGGATACTTTGTATAGAGAATATAAGAAGTATGGTGACTTTAGTATAAAAATATCCCATGAGTTGGATGAGAGAGTAGCCTACATCTGCTTCCGAAGTGCAGAGGATGCGAGAGACGCTAAACATGCCAAGCCTAGGATAATACTGTATGATAAAGTTGCTATTGTTGATCCTGTTTATGAACCTGTACGTTCTGAGTACAGACCGAGGCCTCGTAGTATAACTCCTCCTGACTATGATCGCCCTTATTCATACGCTTGGTCTCCTGTACCAGAGAGACGTCGTCCCCCTCCTGATGAGAGAGCCTATGGTATCCCTCCTACAGTGCCACCTCACCATAGAGATTTCCGCCCTCCTATGCATGAGTATCCCATGGCAGGTCCTCATGGGCCTCCAATGCATCACAGACCACCTATGCATCACCCTCCACATCCCCATTATATGCCACGTCCATACATGCCCCGGCCTCACCATCCTCCATTTGAGAAAATTGAGAACAAAAAAGATAAATTTCCAAATTACCTACACCATGTTCAACCTGAAGATGATCCATTAGCTACAAGAACTCTTTTCGCTGGTAATTTAGAAATAAACATTTCTGATGAAGAGTTACGCCGAATTTTTGGACGCTATGGTATAGTAGAGGACATTGACATTAAAAGACCTCCTCCAGGTACTGGAAATGCTTTTGCATTTGTTCGTTATCAAACTTTGGACATGGCACACAGAGCCAAAGTTGAATTATCAGGCCAATACATTGGCAAATTTCAATGTAAAATAGGTTATGGCAAAGCTACACCCACAACACGTGTCTGGGTGGGTGGCCTGGGACCATGGACTTCAGTAGCACAGTTAGAGAGAGAATTTGATAGGTTTGGTGCCATTAAAAAGATTGAATATGTGAAGGGTGAACCTCATGCCTATATTTTATATGACTCTATTGATGCAGCCCAAGCTGCTGTCAAAGAAATGCGGGGCTTTCCTTTAGGGGGACCGGAGCGACGTTTGCGTATTGATTTCGCAGACGTTGGAACAGGTGGACCCTATAGACCTAAACCTTACAGTGCACCTGTTGGTGAAGATGGTAGGCCTGTTGAAGGATATGAGGGATATGAAGGTAGTTCTTGGGAGGATGGTTATAGCTATGGTACTTATAGGGGTAGAGGTGGGCATCGTGGCCGTGGACGTGGCTCCTACAGAGGTGTCTATCATGGTACAGGAGATTATCGTGACGAAGAATGGAGACGTGCTCCATTAGATTCAGAATATGAGAGTCGCTTGCGTCGTTCTGGATCAAGGGAGCCTGGAGTCGATAGGTCACGCTCACGATCTCGTCGTAGATCACCTGATAGTGACTCTGATGGATCAATGCGTAGAAGTAGTGGGATGCTATCTTCGTCACGAACAATGGCAGAATTAGTTCGTAAAGCAACTACAATTTGGCATGGAGCACTGATTCTCAAAAATTCATTGTTTCCTACTAAGTTGCATTTAACAGACGGTGACTCTGAAATTATTGATAGTCTCATGAAAGATGAAGATGGTAGAAAACAGCTCAGAATCACACAAAGATTACGTTTGGATCAACCTAAGTTAGATGATGTTCAAAAACGTATTGCCACATCTAGCTCTCATGCCATTTTTGTGGGTGTGTCTGGTTCTACTGCTGTAGTCACCAATGAAGATGTTTCGATACAAACACGACCAATGAGGAATTTGGTATCATATCTTAAACAAAAAGAAGCAGCAGGTGTGATATCACTTTTGAACAAAGAGACTGAAGCTACTGGAGTTCTTTATTCTTTCCCTCCATGTGAATTTTCAACTGACCTTCTCAAAAGAACGTGTCACAATTTAACTGAAGAGAGTTTTAAGGAAGATCACCTAGTTATAGTAGTAGTACGAGGTGGCACTGCT
>Lep147
TTGTTCGGGGTGAAGTGTACAAGATGCGGCGACCGTCTTCTCCCACAAGAAATGGTAATGAGGGCCCAACAGTATGTCTTTCACATACAATGCTTCGTCTGCGTGATGTGTTGCCAACCGCTACAGAAGGGCGAACAGTACGTTATTCGCGCTGGTCAAATATTTTGCAGGCAAGACTTTGAAAAAGAAATGTATCTAATGCAGCATGCTGAAGATGACATGATTATCGATGATTCAGAGCGTCCTAGAGACGGACGACGAGGCCCGAAGCGTCCTCGTACCATCCTTACTTCTGCCCAACGCAGGCAGTTCAAAGCGTCTTTCGAGGTCAGTCCGAAGCCTTGCAGGAAGGTCCGAGAGGCACTCGCTAAAGACACCGGTCTGAGTGTTAGGGTCGTGCAAGTTTGGTTTCAAAATCAACGAGCTAAAATGAAAAAGATCCAACGCAAAGCCAAACAAGAAGGCGACAAAAACGGTGACAAAGAGAAAGATAAGGACGAAAAATCGATCAAACAAGAGTCGCCGACAAGCGAGCACGGAAATTATTTAGGTCTTGATGGATCATACTCTGCCTCCAGCCAGCCATTAAATCCTAACCTTCCATATTCGCCCGAT
>Lep148
GTGTACATCAGTGAAATCTCAGTGCCTGACATAAGAGGATGTCTGAGCGCGGTTTTGAAGATCGTCGGCCATCTTGGAGTACTCTTTAGCTTCACTATAGGAGCGTATTTGGATTGGCAACAATTAGCTCTGTGCATTTCTGCTGCTCCCCTACTACTTTTTTGCACAGTTCTATACATCCCGGAGACCCCCAGCTACCTTGTTCTGATCGGTAAAGACGAAGAAGCTTACAAAAGTCTTCTATGGCTACGAGGTCCTGATTCAGATGTTGCACAGGAGCTAGCCACGATTCGTACTAACGTGCTGGCTAGCAAGAATTTCAGTCAACGCCACCAAATATCCAATGGTCAATTGTTTAGTTCTCTTGACGCTAGGACCATGAATCGGTTGCTTGGGCCCATCATTGTGACCTGCGGTCTGATGATGTTCCAAAGACTGTCTGGAGCCCATGCATTCTCGTTCTACGCTGTACCGATTTTCAGGAAGACATTTGGAGGTATGAACCCACACGGAGCGGCCATTGCTGTGTCCTTTGTCCAATTACTGGCCTCTTGTCTCTCTGGGCTGCTCATCGATACTGTGGGTAGGCTGCCACTGTTAATACTCAGTTCTGTGATGATGTCAATGGCATTAGCCGGCTTCGGGAGTTACGCTTACTATGAAGAGGTCCACCGTAACCAGAGAATACAAAGCGTTATGTTCCATCAGACCGATGGTCAAAACGATTGGATCCCGCTTTTATGCGTTCTGGTGTTCACAATTGCCTTCTCACTAGGAATGAGTCCTATATCATGGTTGTTAATCGGGGAATTATTTCCCCTCGAATACCGGGCATTTGGGAGCGCAATGGCAACAGCTTTTAGCTATCTGTGCGCGTTCGTAGGAGTCAAGACCTTTGTGGATTTCCAACAGGCGCTAGGACTCCATGGGGCATTCTGGTTATACGCATCAATTAGTGTGGGGGGATTGTGTTTTGTGGTCTGTTGCGTGCCGGAGACTAAAGGGAAGGATCTCGATGAAATGGACCCGAATTATGTACAAAGTTTGTCCCCTAAAAGG
>Lep149
ATGAAGCCTCGGATGAAAAACCATTACCGTGCCCACCAGCTGTCGGTTTGGCTGCGTCTAATCCCGGAAATCCACAGAGCGGGGATGAAGGACGTGGTCGCCAAACACAACCTTTTCAGGAACCACAACGACCCCGAGCTGTACGACGGTTTAGTGCGGCCCGATCCCCTCACCCGGGCAAACTACTTCGATCCGACGCTCGAGCTCTACCGCAAACCGATTTACAACGTAACATTGGACGTTCCGTCCACTACAATGGACACTTACGTCACTACATGTATCAGCGTTATGTCCGCTCGTCCGGGCTCGGCGGTCACACAGAGCCAAGTTCCGAACAACACGCACACTCAGGACGTCTCGAACTTGGAAGTAGCTGGTTACACGGCCTACTCCACAGCGTTAAGTGTTACGATAGCGATCGGTTGTTCCCTACTCATCCTGAACGTTTTAATATTCGCTGGAGTTTATTACCAAAGAGATAAAACGAGATTGCAGGTCAAGGCGTTGCAACAACAGCAAAAGAGGAATCATAATTCGACTTTCGATAGTGTATCTTCAAAGCACCCTCATTATTTTGTGGGACATTCTCAGAGCTCGAGTACGATCGTGGACATCGACCATCAGGACAAAAACGCTATCATAGCCATGACGAATAGGGTGCCCCATTTTACGGGCACAAATTGCCCGAACGTTTGTCACACGGGAATACAAATGTCCAATCTGACGCAAAAATCGAGTCCTCCATCGAATCGAGGTCAATGCACGACATTACCCAGGAAAGTGGGGTTCAGTTACCAACAACCTAATCAGATTTGTAACGCGTCAAACTGCATGACGCTACCTAAGAATGCCACATTTAGTGCTAATAATTTACCCGATGTTCAAGCACAGACTGGACAGTCACAGAGTGCTGGGAACGGTGTACCTCCATCCTCGCCCCAAGCCCAGCACTTCTCCCAAAAGCCAAGAGTACCTCAGGCAGCGATGTCAGAAATGAACGTA
>Lep150
ATGTTACCGGGTATTGGGGTTTTTGGAACAGGAGCGATTGCTAAAGTTCTGGTGCCTTTCTTGAAAGAGAAAGGATTTTCTGTTGAAGCAATATGGGGTATAACTTTGCAAGAAGCAGAGATAGCCGCAAAAGAACTTAAAATTCCTTTCTTCACAAACAAAATTGACGACGTCCTTCTCAAGAAGAATGTGAGTTTAGTTTTCATAGTTTGTGCCCCAAATCTTCATGCTCAGATATCTGTCAAAGCACTTGGTATAGGAAAACATGTTGTTTGTGATAAACCAGCGGGACTGTGCCAAGCTGAAGCATTGAAGATGGTTCGTGCAGCACAGTATTATCCAACGCTCATTTCTATTGTTAATCATTCACTGAGATTTTTACCAGCATTCACTCATATGAGAAAGTGTATTCAAGAGGGATATCTTGGAGACCCTGAAGAATTAACACTTATAGATGTAAGAGTACAAATGGGACCTTTAATAGGAGACTCTTATAACTGGTTATGTGATGATACAATGGGTGGCGGTACCTTAACTTTAGTGGGAAGCCATGTTATAGATTTGGTATCATTTCTTACTAAACAGAAAGTAGTAAAAGTACATGGTGTATTGAGGACTTTTGTTGAAGAGACTTCAAAAATAAATGGTATAAGGAAGATCACAGCTCCAGATTTTTGTACATTCCAATTACAAATGGACAAAGGCTTGTTAGTGACTGCGACACTGAATAATCATTTACCAGGACCATGTTTTAATCAAGAGATTTATGTTTGTAGCAAAAAGGGATATTTAGTGGTGAGAGGTGGAGATCTCCATGGAAAACTGCATAAAACCTACTCTAATAAACATTTTCCAGATGAGGAAACTAAGAGGCACGACAAAGAAGATGTTATATATGTAGATATAGAAGATTTAAGCTGTGCCTCAAGTGTGGTTCCTAAGCCTTATATTAAAGGTCTTTGTAAAATGATAAGTGCTCTCAAAGAGGCATTTTTGCCCGTCAAAGAAGAAATGGACTGGATAAAAGAACCTGTTAAAGCGGCAGCAACTTTTGAAGATGGACAAAGAGTCCAAGCAACTATGGAGGCTTTGCGACAATCAAATGAAGATGGCTGTTGGACATCTGTTAAATTATTGACTGAGCCACCTGATCCAAATCCAGCTCTATCTGCAGCAGTACGACGTACGGCCATATCATTACAA
>Lep151
CCGGTGTGCTCGGAGAAGCAATGCTCGTGGCGCGGGGCCCAGTGCTCGCACGGGTGCCACGAGACGCCGGGCGGCGCGCAGTGCGTGTGTCCGCGCGGCCTGCAGCTGACCCCGGGCGAGCCCGACGCCGCCACGTGCTCCGACCTGAACGAGTGCGAGCCGCCCGGCGTCTGCTCGCAGCTGTGCACCAACACGAAGGGCTCGTACGCGTGCGGCTGCGTGGCCGGCTACCGACTGGCACTCGACGCGCACTCCTGCAAAGCGGACAACCATTCCGGCGCCTTCCTAATAATCTCCAACCGCCACTCGATCCTGGTAGCCGACCTCGACGAGCAAGGCCTCGAGCGGGTGCCCATCGACGTTGAGAACGTGGTCGCCACCGCCTCCGACATGCACACGGGTACCATTTTCTGGTCCGACATGAAGCTGAAAAAGATCTCCCGCCTGGACCGCGGCGGCGAGCCGAAAGTTATCGTCTCAACGGGACTTGATCTAGTCGAGGGACTCGCGTACGATTGGGTCGGCGGCAACGTGTACTGGCTGGACAGCAAACTGAACACCATCGAGGTTGCGAAAGAGGACGGAGCGGCTCGGACGACTCTGCTGAGCGGTAACATCACGCAGCCGAGAGGGATGTGTCTCGACCCGGCTCCGGACGCGAGGTGGCTGTTCTGGACCGACTGGGGCGAGCATCCCAGAGTCGAACGGATCGGCATGGACGGGACCCGACGAATGGCGATCATTACTACTAAAATATACTGGCCAAACGGCCTCACGCTCGACACGGCCACGAAGAGGGTCTACTTCGCTGATTCCAAATTAGACTTCATAGATTTCTGCAACTACGACGGCACGGGTCGCCAGCAAGTGTTGTCGGGCAGCCATTACTTGCTGCATCCCCACTCACTCACACTCTTCGAGGACACGCTGTACTGGACCGACCGTCAGTTGAACCGAGTGCTGTCGGCGCACAAATTCAAGGGTTCGAACCAGACGGTGGTGTCGCACCTCATCTCGCAGCCGCTGTCCATCCACGTGCACCACCCCTCGCTGCAGCAGCAGTACACGTCGCCCTGCAAGCGCGACACGTGCCAGCATCTGTGTCTCCTGAGTCCCAACCAGACGGTCGGCTACACGTGTATGTGTCAACCGGGGTATAAGCTCTTGCAGGATGGAAAATGTGCAGAC
>Lep152
ATGATGGACTCGGACTCGTCCGGCGCCGACTTCTGCCGGTTTTGTCGCTCGGAGGCAACGTCGGATCGGCCTTTATTCCACCCTTGCATCTGTACCGGTTCGATTAAATGGATCCATCAGGAATGCTTAGTGCAATGGATGAGATACTCTCGGAAGGAAATCTGCGAGCTTTGCGGACATCGCTTTTCTTTTATGCCGATATATTCTCCGGACATGCCTCGCAGGCTGCCTATCCGCGATGTAGTGGGCGGCCTGGTGATGTCCGTTGCGTCAGCCGTAAAGGACTGGCTCCATTACACCCTGGTGGCTTTAGCCTGGCTCGGTATCGTACCGCTTACGGCTTGCAGGACATATAGGTGCTTGTTCTCAGGCTCCCTGGGACCAGTTATTTCCTTACCATTTGAGATTGTTTCTGCTGAGAATCTTGCCAAAGATGTTTTCTCAGGATGTTTTATTGTGACATGTACACTTTTCTCTTTTATTGGACTTGTGTGGTTGAGAGAACAAATAATGCACGGTGGAGGTCCAGACTGGATGGAAAGAGAAAATATACCAGTTCCCCCACCAGAGGATTTTGTACAGCCTGAGAATAATAATGAAAGAGTTAATGAAGTTGGAGGGGATGACGGTGGAGCTCGTGAAGAAGGTAATGGAGTTGGTAACGGTAATGGTGAAGGAGGTGGTGAAGAACCATTAGTGGGCGATGAAGCGAATTGGAATCCAATGGAATGGGATAGAGCTGCTGCTGAAGAATTGACATGGGCCCGACTATTAGGTCTTGATGGGTCCATGGTCTTTCTAGAGCATGTGTTTTGGGTGGTATCCCTCAACACTCTGTTTATAGTGGTGTTTGCATTCTGTCCTTATCACATAGGACGACTTGGGGCTGCCTTAGCAGGATTAGCAACAGAAGGTCCTTATGCTGGACCTTTGACAGCACTGGCTGGCTATGTGTTAGTTGGTGCAATACTTGCCGTACTTCATGGCTTAGCTGCTCTGTTTCGGCTAAGGAGTGCCAAGAAAGCACTAGGATTCTGCTACGTTGTAGTCAAAGTTGCACTGCTTTCAGTCATGGAG
>Lep153
TTGTCCAGTGCAGTCATGTCAACAGTCGGTAAAGTGATTAAGTGCTTGGCCGCAGTCGCGTGGGAAGCAGGCAAGCCGCTGTCCATCGAGGAGATTGAAGTGGACCCGCCAAAAGCCGGTGAAGTGCGCGTTAAGATCACGGCCACCGGAGTCTGCCATACTGACGCGTATACACTCTCCGGAAAAGATCCTGAGGGAGTGTTTCCTGTAGTACTGGGACATGAAGGCGGCGGAATCGTGGAGAGTGTCGGTGAGGGAGTCACTTCAGTCAAGCCCGGGGACCACGTAGTACCTCTGTACGTCCCACAGTGCAACACATGTAAATTCTGCTTGAATCCGAAAACTAATTTGTGCCAGAAGGTTCGTTCTACTCAAGGTCAAGGTGTGATGCCAGATGGCACTAGGCGATTCCGCTGTAAAGGACAGGAACTCTACCATTTCATGGGTTGTTCAACATTCAGTCAGTACACAGTTGTTCTAGAAATTTCTCTCTGTAAAGTTGCAGAGGCTGCTCCATTAGATAAAGTTTGTTTGCTGGGATGCGGTGTACCTACAGGTTATGGAGCCGCCTTGAATACTGCCAAAGTTGAACCAGGATCAAATTGCGCTATTTTTGGTCTTGGTGCTGTTGGTTTAGCTGTTGCTCTTGGATGCAAAGCGGCAGGTGCCAATCGCATTATTGGTGTTGACATCAACCCTGACAAGTTTGAGGTAGCTAAGAAATTTGGAGTCAATGAATTTGTCAACCCTAAGGATTATGATAAACCAATTCAACAAGTACTGGTGGATTTGACTGATGGTGGTCTAGAATACACTTTTGAATGTATTGGAAATGTAGGCACCATGAGAGCTGCACTAGAAGCTTGCCATAAGGGATGGGGTGTGTCAGTGATCATTGGTGTAGCTGCTGCTGGAGAAGAGATCAGCACTCGTCCATTCCAACTTGTTACAGGTCGCACCTGGAAGGGAACAGCTTTTGGAGGTTACAAAAGTAGAGAAAGTGTACCAAAGCTTGTAGATGAGTACTTGGAGAAGAAGCTGCCTTTAGACGAATTTGTCACTCACAATGTGCCGCTGAAGGAGATCAATGAGGCATTCCATTTGATGCATGCTGGAAAATCTATCCGTGCAGTAGTTGACATG
>Lep154
ATGAAGTCCGTTAAATCGAAACAGAGATTAAACGAGATGCGAACGCCGGCGCGTAGTAAACAAAATCTCGCTCAGGACCGCGATCCTGTACAAGTCTACTGTAGACTTCGCCCCATGCAAAGAGAAAGTGATGTGTCGTGTATGAAGATTATATCACCAACCACATTACTCCTAACGCCGCCAGCAACGGCGTTAAGCTACAGAAATGAAGGCAGCAAAACCATGAAATACACATTCAAAGAGATTTTCCCGCCGGAAGCGTCACAGCAAGAAGTTTTCGATAAAGTCTCACTGCCGTTAGTCGAAGGCTTGATTAAAGGTAAAAACGGCTTGTTATTCACCTACGGGGTCACGGGCAGCGGGAAAACGTTCACGATGACCGGCGAGCCCCAGAACTGCGGGATATTACCACGATGTTTGAATATTATTTTCAAAACTATTAACGATTTCCAAGCTCACAAATATGTGTTCAAACCGGACAAAATGAACATGTTCGATATTCAAAACGAAGCGGAGGCCATGCTAGAGAGGCAACAGGAACTTCACAAATTTAAAACTGGGAAGAAAAATAATTCGAATCCGGATTTAGCTATGGCATCCACGGATATAACTAAAGTAGAAGGTATCAATGAAGACAATCAGTACGCTGTGTTCGTTACATATGTAGAAATCTACAATAACAGTGTTTTTGACTTGTTAGAAGATGGTCCTCCGATTAGTAGGAACCTTCCAGTGAAGATAATAAGAGAAGATGCAGCCCATAATATGTATGTCCACGGGGTTACTGAAATCGAGATTAAGTCAGCTGAGGATGCCTTTGATGCTTTCTATTTAGGTTTGAAACGGAAACGAATGGCTCACACGACTCTGAACGCAGAATCAAGCCGAAGTCACTCAGTGTTCACAATACGATTAGTGCAGGCACCAGTTGACGAGATGGGAGAAGCTGTGATACAAAATAAAAAGTTCTTGAATATTAGTCAACTGAGTCTTGTTGATTTAGCTGGTAGCGAAAGAACTAACCGAACCAAAAACACAGGACAAAGACTAAGAGAAGCCGGGAATATTAATAAGTCATTGATGACTCTTAGAACCTGCTTAGAAGCGTTGAGAGAAAATCAAATTAACAGTGCTAATAACATGGTGCCCTATAGAGAGTCTAAAATTACTCATCTCTTCAAAAATTTCTTTGAAGGTGAAGGACAAGTAAGGATGATAGTCTGTGCAAATCCAAGAGCTGAAGATTATGATGAAACCCTCCAAGTGATGAGATTTGCTGAGATGGCAGCAGAAGTTGAAGTTGCTAAACCCCAAGTAATAGATGTCGCAACAACAATAGGTTTGATGTCTGGCCGCAGAAAGGCTAATAGACTCTTCACAACAGCTCGTGACAATATGGCGAGACCGGAGGCTAAAGATTTGGACTTAGATCTAGGTTTGGTATACAGCCTCGGGCCAGACTTCCCAAGCTTGGAACTGAATAGCTCTCAAGCTGCCCATATAATTAAGGAACTGATGGCACATTTAGAAATGAGAATCAGTCGCAGAGAAACACTTAAGAGAAGTAAGGCGGTGAAGGATGAAAGACTGAGGTCAGCCCTGTTGGATCTTGAAAAAGAATCATTAGAAGTGAGAAGTGAAAACTCATCATTGAGGGGACAGCTGGCAGCCTCTGAACGCAGGATTCGAGCTTTAGAAGAACGCTTGACAGCCACAGAAAATGCATCTCTCACGCACCAAAGAAAATTGGCAGAAATGACTGAATACACATCATCTTTAAAGAGAGATCTACAGGAAAAAGAATATTTGCTCAACCAGAATAAGTTTGAGAAAGAAAAGCAGAAAAAGATCCTTGAAAGAAAATACAACCACAAGATTGCCGCCGAACAGGAGAAGGCAAAAGAGATAAACACAGAAAAGGAAAGATTAAGAAATGCAGTTGAGGAAAAAGAAAACTGTTTACGTAAAGTCAAAGAAGCGTTAAATGTTGATATGGCAGACAGAGGAGACAACTTTGATTATCCACGCTCCACAACTGAAATTGGTGCTCAGACCAGTCATTTTACACCGGGCTCCACACCGAGAGCTCTACCCGCACACCTCTTGACCCCATTCAGTTCAGCTCCACAATCACGCGACACACCAACATCAAGAAGAGGGGTCGCTGTAGCGAATCCACGCCATAGACGGTCATTGTCAGCTGATGGTCGAGGCTGGGTGGAACACGCACCTAACAAGCTAGTCCCAATGGGCACAGTCATGAAGCCAAGCATGACGAATAGCAAAATCGTTAATAAACTGACAACGGTCAAAGACATTGCCAATTCGAAAACGTCAAAATACTGTCTTATATCGCAAGAGCAAGATACTGATGGTGAATTGGAGACGAAACTGTACAAAGGTGATGTTGTACCCACCTGCGGGGGAGGAGCTCAAGTTATATTCAATGATGTTGAAATGCTAAAACAGTTTTCTCCGACAAGGGAATCGCAGAGATTGTCCAGCAATAGCTGTGCTAGACATTCCGGCAAGAGGAGAGACACCGCTTCTTCACCACCACAAACACCATCAAACACCAGTAAGAAGCAGAGAGTTGATGACGAA
>Lep155
ATGGCTCTGCGCGTTCTGCTGATCGTGTCGGCGCTGTTCGGATGTGGCAGCGCTGTGTACAGCCGCGAGCGTGATCGTCAGCGATCCGACCCACGACTCACTGACCGTGCCTGTGAACTCAGTTCTTGCTATCCAGCTACCGGTAATTTACTAATCGGACGGGAAGCGCGTCTTTTCGCCTCTTCGACGTGCGGTTTACACAAACGTCAGCGGTACTGTATCGTTTCGCATCTCGAACCCAAACAATGTTTTTGGTGCGATTCTACCAACGCTACTCTGCATAATCCTTATCTTAACCATCGGATACAGAATATCATCTACAAGTATTATCCGGGAACTCGAGTCAAGTCATGGTGGCAATCGGAAAACGGCAAGGAAAACGTAACAATTCAGCTGAACATGGAAGCAGAGTTTCATCTCACGCATTTGATAATACAATTCAGAACGTTTCGTCCTGCTGCGATGTTGGTTGAGAGATCCTTTGATTTTGGAAAAACCTGGCGGACCTACCGATACTTTGCTCACAACTGTGAAAACTTCCCAGTTCCGCATCACACTCAAAGATCGTTAACTGAAGTTGTTTGCGAGTCTCGATACTCTGGAGTGTCTCCTTCGACAGAAGGAGAAGTAATATTCAGAGTATTGCCGCCAAACATAAATGTTACAAATCCTTACTCCGAAGAAGTTCAAAACTTATTACGCATGACAAATCTTAGAATTAACTTTACTAAACTGCACACTTTGGGAGATGATAAATTGGACAACAGAAAAGAAATACAAGAAAAATACTACTATGCGATTTATGAAATGACTGTTCGTGGATCGTGCTCGTGCTATGGACATGCCTCCAGGTGTTTGCCGATGCCTGGCGTAGAGTCGAAGACTAACATGGTACACGGGCGTTGTGAATGTAACCATAACACTCGGGGCTTGAATTGTGAATACTGTGAAGATTTTTACAACGATCTTCCTTGGCAACCTGCAGTTGGTAAAACCTCAAACGCCTGCAAGCGATGTACATGTAATAATCACGCGACAACTTGTCATTTTGATCCCGCGGTCTACAATAAAACAGGAAAAATAAGTGGTGGTGTTTGTGATAATTGCCAGCATAATACAATTGGTGTAAACTGTGAACGTTGTAGGCCTAAGTTTTATAAGGATCCCAGCTTAGATATACAAAGTCCGGATATATGCAAACCTTGTGATTGTGATCCACAGGGTACAACTGATGAGGAAGTACTTTGTGACGACGAAACAGACATAGCCAATAATAAGACTGCTGGACGATGTATGTGTAAAACTAATATTGGTGGTGCAAGATGTGACAGATGTAGAGATGGTTTTTGGAATCTTGATATTAATAATCCTGATGGATGTGAATCTTGCACATGCAATAGCTTGGGAACAATAAACGAGAGAGGGTGTGACCCGGCGACTGGTAATTGCTTCTGCAAACGACATGTCACTGGGCGTAATTGTGACCAATGTTTACCAGAATTTTACGGTTTATCTGAAGACGTAGATGGGTGCTTGCCCTGTGACTGCGATTTGGGAGGCTCTCTAGACCGCGAGTGTGACGTAATAACAGGACAATGTAAATGCCGACCACATGTAACCGGACGTCGTTGCGATCAGCCGATACAAAACTTTTTCGTGGGAGCTTTAGATTCAAACGTAGTTGAAGCAGAATCTAGTCAGTGTGATTCACAAATCGATGATAATGCTATTCAAAGTCAAATATGTCACGTTGTTATTAGAGAAAACTACCCAGACGGCAGGAAGGAAACTTGGACTGGCCCTGGATTCATGAAGCTACCAGAAAGCAGCACCTTAGTATTTACGATCAAAGATCTACAAAGAAGTATGAACTACAACATATTAATAAGATATGAGCAACAGTCACCATTGGACTGGAAGGAAGCCACTATATTGGTAAAAAGACCCTTACCATTAGATTCGGATTCACCTTGTGCAAATGTAAGACCAGAAGATGATACTATTCATGCTACGTTACCAGCGAACCAACGCAGTTTTTTGGTAAAACCGTCTGTTTGTTTAGAAAAAGATAAAGAAACTGAAATAAGAATCTATCTTGGTCGTCAGGATGGTTATTCTTCAAATACTAGAGCCACTATTTTAATAGATTCCATTGTCCTTATACCATCGTTTGATGATATACCGTTCTTGGCGAATGGAACAGAAATAAGACAAGAATTTGATCGATACAATTGTGGTGATTCTTATTATTATGATTTAAACAGAGAGACCGTCCCAGAAATATGTAAAAAACATCATGCAAGTATAGGTTTTTATGCCCGTAGAGGTTCACAGCCATGTCAATGCGATCTCACTGGTTCCAAAAGTCACCAATGCGACCCTTACACTGGATTTTGTCAATGTGTAGAAAACATTGTTGGGGCCAGGTGCGATCGCTGTGCACCCGGTACATATGGATTCAGTAAATTTGGATGTAAACGGTGTGACTGTAGTAGTATCGGCTCACTCGATAATTTCTGCGATGCAACCAGTGGCCAATGCAAATGCAGAGCAAACACTTATGGTCGTGCTTGCAACTTGTGTCAACCAGGTTACTTTAACTTTCCGAATTGCCAGCAGTGCGATTGCAATGGGCATGCATTCGAATGCGATGATAAAACAGGAGCCTGTAAAGAATGTAAAGATTATACAGAGGGGACTCGATGTGAAAGATGTGTTGAAGGTTATTATGGTGACCCTCGCTTGGGCTTTGATATACCTTGTAGACCATGTCCATGCCCTGGTATCAAAGGAGATACAAACAAAAATAGTCATGCAGATCGTTGTATACTTGATCCAGAAACAAAAGATGTTGTTTGTGACTGTAGTGAAGGATACGCAGGGCCACTTTGTGACGTATGTGCTGATAATTACTACGGAGACCCGCTGCGAGGTACATGTGAAAAATGTGAATGCAATGAAAATATAGATATTACAAAACCTGGAAATTGTGATCCTTATACAGGAAAATGTTTGCAGTGTTTATATAACACAGCTGGAGAGCATTGTGATGTTTGTGAAGAAGGATATTATGGCAATGCCTTAGAAAAAGCTTGTTATAAATGCAATTGTTCCGTTTTAGGCACGAACTTTACGATCGGTAATTGCGATTCAATTACTGGACAATGTCCTTGCCATAAAAATGTTATGGGAATAAATTGCGACCAATGTACAGAAAATCATTGGAGAATTGCTGTAGGAACTGGATGTGACCCTTGTGATTGTGACATTATTGGATCGGTATCCCAACAGTGTAATCCATATATTGGTAAATGTAGCTGCAAACCGGGTCACGGAGGTAGACAGTGCGACCAATGTGAAGAAAATTATTGGGGTAATCCCAATATTGAATGCTATGAATGCGAGTGTAATAGGTATGGAGCTACTTCACAACAATGCATGCGAGAAAATGGTTCCTGTATTTGTAGACCTGGAATAGGTGGTTACAAATGTGACACGTGTGCTCGGGGTTTTCTTGGAGAAGCTCCTCAATGTTATGCATGTGGAGAATGTTTCGATAACTGGGATAAAATAATTAATGATCTGAAAACAAGAACTGAGTATGCCATTGCTAATGCGAGTAAAATAAAAGTTATTGGCGCCACAGGAGCATACACAAGAGATTTTGATGAAATGACGAAGAAATTGTTTGAAATAGAAAACATGCTTCAAAGTGAAAAACATGGGCAGTCCACTGTACAAGATCTATTGTCCAACATTACAAGTATTCAAGATTTACTGACAAAGGCAGAAAATAAAATAAAAAATAGTAATGAACACCTTAATGATGTTACAACTAAAATAAATCTAGAAAATGTTACGTTAGATAGTATTAGAGAAGAAACACAAAAACTTAAGTCGAGAACACTTGATCTGTCTAACAATGCTACAAAATTACAAGAAGCTAACTTAGAGGGAGCACTTAATTTAACTCGGGAAGCCAAATTACGAGCTGTCAAAGCTATAAATGACACCGAACGAGCTCAATCTGTGATTGCAGATACCGATCGCCAAGTAAAAAATACAGAAAAATTAATTGAAATGCAATATAATCATTTCCAAGCAACTCATAATGATAATGACAAAAAAGTTAACGAAACTGCAGAGCAATTATCTAATTTGGAAAAACAAATCCCAAAACTAAATGAAATGATGTGTGGTGAAGAAACAGATTCTTGTGATATCTGTGGAGGTGCAGGGTGTGGAAAATGTGGTGGCATATCTTGCGATCAAGGTGCTGTTACCAAAGCAGAACAAGCATTAGATTTCGCTAATAAAACTGAAAACAGAATCAAGGAACACGAACTTACTGCCGAGGACATGTTTAGATCTATTTCTCAAGTTAAGCAGGATACAGTTGCAGTTCGTGCAAGAGCTGATGAATTACAAAATCGAGCACTACAATTCAAATCCTCGGCAGATAGGGTAACTAATGAAAGTCAAAAAATAACTGCTGACCTCAAAAATTTCATATCAAACACATCGACGATTCCGGATGATGTTAAAGCATTAGCAAATAACATATTGAACTTGTCTATAAGAATCGAACCTCAAGAAATTACTGATCTGTCACAGAGAATTAACGAATCCGTTTCGCAATTAACAAATATTGAAACTATTATTGCTGAAACTAAACCTGACCTAGATAAAGCCAATACTCTTAGAGAAAATGCAACTGTTGTTCGAAAAGATGCACACTTAACACTTGAGATGGCCAACAAGGTACTGCAGGCTCTTAATGAAACTCAATCCGCTCAAGAAGCAGCCGAAAAAGCTGTACAAAAAGCAAACAATGATATAGACGCGGCTAAAAATGATCTCGCGCCAATAGCAATGGAAACAGAAGAAGCGCGAATTAAAGCCATTAACGTTACAAATGATGTTGAATCCTTACGTTCGCGGCTGTCTGATTTACAGAAGAACAGATTAAAAGTAGAAAGCGATGCAGAACAAGTAAAACAAGAAGCTGACGATGTAGTTAATCGCGCAAAAGATGCTGAACTCAAAGCCAAACAGCTCCAGAATGATTTTGAAAGAACGAACAAAACCCTAGCCGCGCAAGCAAACCAGACTACAAAATCCAGAGATCGAGCTCAGCTACTATTAGAACGTGCTACGAAGTTGGCGAGTGATACGCAATCACAACTCAAACTGTTAATAAATATGGAAGAACTATATAATGACCACAACGAGCAATTGAACACACTAGAAAAACAAATAGCAGATCTTAATACGCAGATGAATTATTATCTGTCGGAAATAACGAAACGTTCTGATTACTATAGATCGTGTACCACT
>Lep156
TCAAGATTTACGTCAATATTCCGTTTTGGTTACATTTCTCTTGATATGCTCAGTCTGAATATCCAAGACAGTGGTGAGTACACATGCAGAGCGGTGAGCGCAACGGGGGTTGCTGAAACAAAAGCTGTGTTACACGTAACTCCCAGGGCTACTATCGAAAGAACTAGCCAACACCCAGAAACTCTGCAGTACATACAACAATTAGAAGATTATTCAAAATATCAACACCAAGAATCTATCGAAGAACAAACATCTCAGAGGCCACAATTTATAAGACCTCTGCAGGATCTTGGTGAACTTCAGGAAGGCAGAAATGCCCATTTCGAAGCACAACTGACTCCAGTGAGCGACCCCACAATGAGGGTAGAGTGGTATAAAGATGGCAGACCAATTACAGCTAGCTCGCGAATCACGTCAATCTTCAACTTCGGCTACGTCTCCCTTAACATCATGCACCTACGGGCTGAAGATGCAGGTTCGTACACAGTTAGAGCTGTAAATAAATTGGGTGAAGCTATCAGTACCGCTTCTATTAGAGTCGCAGCGAGGAGTACGGTTACCGCAGATCTTGGTATTCCTGAGCAACGTAGATACATCGAAAAAACAGAACAATTAGAAGCTTATCAACAACAGCAACATCAAAAATATTATCAGGAAGTACCGGAAAGTACACAAAAACCAGAATTTAAAACTCCTATCAAAGACCAAATCAGCATCAAAGAAGGAGGATTCGCTCATTTCGAAGCCCGGTTAGAACCAATCGGGGATTCGACTTTAAGAGTTGAATGGTTAAAGGATGGTCGCCCAGTCGAAGCTAGTTCAAGAATAACGACCTTCTTCAACTTTGGATATGTCGCATTAACTATCAAATCAGTTACGGTACACGATGCAGGTCATTACACCTGCCGAGCCTACAATGCTATCGGTCAAGCAACTACAAGTGCCAACTTAACGATCGTAACTAAAAAGGATATTATTGCGGAATCACAGCATCCTGGTGGACTAGAAAAAATTCAATACCTTGAGGACGCTAGTCGCTATTCAAAGAGAACTGAAGAAGAAGTAAAGATCACACAAAAGCCTCGGTTCTTAGGACCCCTTAAAGGCACAAATAAAATTGTTGAAGGACAAAGTGCTCACTTTGAAGCCAGAGTTGAACCTCAAAGCGATTTGACGATGACTGTAGAGTGGTACTTTAATGGAAAACAGATTACAAGTGCTAATCGTATTCAAACATATCATGATTTCGGTTATGTTGCCCTTGACATCGCAAGCGTTAGGGCTGAGGATTCTGGCGTTTATACTGTCGTGGCACGTAATGCAGCCGGCGAAGCGCAGTTAAGCGCGTCAATGACAGTCGAA
>Lep157
GCACACAGTGTTCATGTGATTGGAACAACTATGTGGTATCCTGAGCAATTTCTACAGAAACATGCCCCTGCACTTTGTGCAAAACAGGAAAAATTATCACAAACTATGTTGAAAACACGGCAATCGTATATCAATATGAAAAAAACTAGCCTATCTCGTGATATAATTAATCTTCAAATAGTATGTGGTCAATGGGTGTTAAATATTGAAGATTTCTTTTCTGCTGATCATCATAGGCTTAGTGCTGCTGAAATGAATTTACATTCCAGAACTCTTTTAAATGGCTTGGACCTAGCATCCAGAATCAATCATGAAGTTTTGACATTGATAAATTTACATCTTTCCCTTGGGATACCTCTTCCAAAGAGTATGTTAATGTTGGTATTTGAGATAATCAATATTTTAAAATCAATGCTGAATGCAATATCACGGCATAGAAGCCAAATAATTTTATCTATCAATATGGTCATTCAACATTTTGTATTCCAAGCAACATCAACAATATTAGAAGTAAAGAAATTATTAGTTTCAGACAAGAATTTCGCAAATAAAAGATTGGATGAACTTACATGCATCGTTATTGCAGAAAAAGCACTTCGTGGCGTAGCTACAATTGAACGAAATGTAGTAGCTAACACAGCACTGAGCTTTATACCTGAAAGTACTTATTTAGAAGACAGCTATGTAAAGCTTGGTTTGTTGTTAGAGAATGTTCAAACATTGACAAACTTGATGAAATCAATGGAAAGTTTTTGCAATTGCTCTTGGCTGTTCTGGCATCAGAACATATTTCCAATTTACTTTGATCAAAACTTTTCTATGCAATTGAGTACTTTAAAATTAAAATACTTCTTAATGGCCTTAGAAGACTGTACGGTGCTATTACATAAAACAGATAAATTATTTGATAGTAATATAAAAGAAGATTTTATGGAAACAGTTAAAAAGTACATGGAACAAAAATTTATCAAAGGTGCAAGTCAGAATATTGAAACAAATTTACGATTGCATATACATTCACATCTTCAACTTGATGTAATCAATCCATTTACTTTTGAAATGGTAAAAAAATTGCTTCTAGCAATTAATACTTTTAGAGTTCAGTACATTTACATGTGTGTTGTGCCATCAGTTGAACACTATCTTTCAACAATGTTCTACAACCTAACTACCGTTGTATTATCAGATTGGAAAACTTATGGTGAAATGAGACAAATGGCGAGACTAAAATTCAATTTAAAAACGGTTCAAGATAATCTCCCAACTCAGACTCTGGAGCAGGGCCTAGATATACTAGAGATTATGCGCAACATTCATATATTCGTTTCGAAGTATCTTTACAATCTAAACAATCAAATATTTATTGAAAGAAGCAGCAACAATAAACACTTGAGCTCAATTAACATTCGACATGTCGCCAATTCTATACGGACTCATGGTACTGGGATAATGAACACAACAGTGAATTTTACATACCAGTTTTTAAAAAAGAAGTTCTTTACATTTTCTCAGTTCATGTATGATGAACATATAAAATCCAGGTTAATTAAAGATCTTAGAATCTTCAAAGAAACCACTGATGGAAACTACAGCTACATGTATCCATTTAAAAATGCAGAAAGATTTAACAAGGGTATAAAGGTGTTGGGACTTTCAGAGGATGGACAGAGTTACTTAGATCTGTTTCGAGATCTTATTAGTCAAATTGGAAACGCCATGGGATATGTTAGGATGATTAGGTCAGGCGGCCGACATTGCTGTTCGGATGCGACTGTTTTCCTGCCAAATCTGGAAGATGTTGTTAATTTCAAAGAACTATGCCAAAAAGAGGCTCTTGGGCCCCAGACTGTTCAATCAGCGGAAATTCTAGATCAGAACACAAACGACCTTATTTCCAACTTTATTCAAGGAACTGAATATTTCAAGCTGCTGGTAGACGTGTTCTCACCCGTTTTCCGAAATCCTAAGAATGTTCATTTGAAGAATTTTTATATTATTGTTCCTCCATTGACACTTAATTTTGTGGAACATCTAATCTTGTCGAAAGATAAAATGTCGAAAAAGAATAAAATAGGAGCTGCTTTTACTGATGATGGTTTTGCTATGGGAATTGCTTACATACTGAAATTACTAGATCAG
>Lep158
ATGCCTAGAAAAGTGTACGTCGTTGGCGTCGGGATGACGAACTTCGTCAAGCCCTCTACCGGAGGTGACTATCCCGACTTCGGCAAGGAAGCGGTGTTAGAGGCCCTGGCTGACGCTCGTATTAAATACGACGACATTCAACAGGCGGTCTGCGGCTATGTGTTCGGTGACTCGACCTGCGGACAGCGCGTGCTGTATCAGGTCGGAATGACCGGTATTCCCATCTACAATGTTAATAACAACTGCTCCACAGGCTCAAATGCATTGTTTTTATCGAAACAGCTTATTGAAGGAGGCATGTGTGATGTAGCACTTGCCGTAGGATTCGAGAAAATGGCTCCCGGTGCTTTGGGAGGTGGTCATTTCGATGACAGAACCAACCCAATGGACAGGCACACACTTAAAATGGCAGAAATTGCTGATTTAACAGGAGCTCCCATTACAGCACAATACTTTGGTAATGCTGCCATAGAGCACATGAAAAAATATGAAACGACAGAGCTCCATCTAGCTAAAATTGCAGCCAAAAATCACCGTCATGGAGTTAAAAATCCGAGGGCTCAAGGCAAAAGAGAATATACAGTAGAAGAAATTCTGAATTCGAGAAAGATTTACGGTCCTCTCACCAAACTGGAATGCTGTCCGACCAGTGATGGTGCAGGTGCAGCTGTCCTCATGTCTGAAGAGGCTGTCATCCGTTATGGACTACAAGACAAAGCTGTAGAGATAATTGGAATGGAGATGGCAACTGACACTCCTGCTTTATTTGAAGAGAACAGTCTGATGAAAGTGGCCGGGTATGACATGACCAAATTGGCTGCAAGCAAATTGTATGCCAAGACTGGAATTTCACCAAAACAGGTAGATGTTGTGGAACTCCATGACTGCTTTGCTGCTAATGAGATGATCACATATGAAGGCCTACAGCTATGCGGTGAAGGTGAAGCAGGAAAATTCATTGATTCAGGCAATAACACTTATGGAGGCCAAGTTGTAGTCAACCCAAGTGGTGGTTTGATTGCTAAGGGTCATCCTCTCGGAGCAACCGGCCTGGCCCAGTGTGCAGAACTCAACTGGCAATTAAGAGGAGAGGCTGGAGAAAGACAG
>Lep159
ATGGCTGACACCGGGTTACGTAGTATGAATTTCGCTGCATTAAAGCGGGCAGATCCATATGCTCGTGAAATTGTCGATAGTGCTACCCACGTTGCCCTTTACACATTTGAAGAGAACGAATGGGAGAAAACCAACATTGAGGGTGCTTTGTTTGTGTACAGTAGAAATGGTGAACCATACCACAGTTTAGTGATTATGAACAGGCTGAACACTAACAACCTAATAGAACCAGTGTCTAAAGGAATTGAACTACAGTTAAAGGAGCCGTTTTTACTATATCGTAACGCCAAGTGCCGCATTTACGGTATATGGTTTTATGATAAGGACGAGTGCGTGCGAGTGGCCACGAAGTTGAACACATTAGTGAAAGAGTCCATAAAACAGTCGCAAGGCGAAACCATGCCACAGAATTCAGTTTACAATTCGTCTACAACTTCAACTCAATCTATAGATATCTTCAGCATGTTGAGTAAAGCGCAAGACGATTTCAATTCTAATAAAGGTGTTGCTGGAAACAAATCCGAATCGACGCCGGCCAAAGCGCCTGACATGACGTCGCAAAGTGTAATGGATTTCTTTGCAAAGGCTGGGAGTGGAGCATCGGCTCAAATGCCTGCAGTGTCTTCATTGCCCTCACCAGGGATATTCGGTCCGCGTGCCACTGATTCCAGAGAAGTACCACAGCTTTTACAGAGGCTCATGAGTAACCCTGCACATTCAGTAGAACATATTGAGAAGCAACAGCGATCTGTTACTCCTCAAGAAGGGCAAAGCTCAAATGGTAATTCTACACTAGATTCTGGTATCAAACCAAATTGTATGTTCTCATTAAAGTCAACTCCTTTGGAGAAGCAAAATCAAAGGATACCAGGATTGAAAAAAGCTCTGGATAGTAGTGATGCTAATGGAATAGTCACCATGGAGAATGAACTCAATTTGATGCACTTATCTTCTCCCAAGACAACATCGCCATTAGCTGCATACTTGAATCAATCTCAAGACATAGGACACACG
>Lep160
CAACATAGATGGAGAAAACGTGGTATTTCGATAATACCAACAAAATTCGGTATCGCTTTTACGGAGAAACTTTTAAACCAAGCTGGTGCATTGGTATTAGTTTATGTTGATGGTTCAGTACTTCTATCACACGGTGGTACTGAGATGGGACAGGGCTTACATACAAAGATGATACAAGTAGCTACTCGGGCTCTTGGTATAGACGTTTCTAAAATTCACATCAGCGAAACAAGTACAGATAAAGTCCCTAATACTTCGGCAACAGCGGCTAGTGCCGGCTCAGATTTGAACGGTATGGCAGTACTAGAGGCTTGCGAGAAAATAATGAAGCGCCTAAAACCGTATATAGATAAGAATCCGGACGGGAAATGGGAAAATTGGGTATCAGCTGCCTATGTCGACCGTGTTAGCTTATCCGCTACCGGCTTCCACGCTACACCGGATATAGGATTCGATTTCAAGACCACTTCGGGAAAACCGTTTAACTATTTCACATACGGTGTTGCTTGCACGGAAGTAGAAATTGATTGTCTTAGCGGTGACCACCAAGTCCTTAGAACGGATATTGTAATGGACCTCGGTGAGAGTATCAATCCAGCGATAGATATTGGCCAGATTGAAGGCGGTTTCATACAAGGCTACGGTTTGTTTACCATAGAAGAATTAATTTATTCACCCACCGGAACTTTATATTCGCGAGGGCCGGGTGCTTACAAAATTCCTGGATTTGGCGATATTCCTCTAGAATTCAACGTTTCATTGTTAAAGGGTGCACCTAACCCTCGAGCAGTATATTCTTCTAAG
>Lep161
ATGAGTGCGAGTAGCGTGGCGCTGGAGCGCGAGCTGGCAGGCACGCGACGCTTGCTGTGGGGGGACCACGTCAAAGAAGATGTTTTCCGACGTTGGGCGCAAGGTTTTCAATTCAGTCCTGATGAACCCAGCGCCCTCATTCAGCAGGAGGGTGGACCTTGCGCTGCGATCGCCCCAGTACAAGGATTTTTGCTTAAGATTCTCCTATCAGAGACTCCAGGACATAGTTTTCAAGACTTAACATCGGAGAAGTGCAACTCTTTACTTGTGAGAGCTGTGTGTACGATTTTAAGCCAGTGTCTAGCACCTAAATACAATGTAGCTGTTTACCGGAAGAATGAGTCTGGTGCGGAAACAAGTGGAAGTAACAGCGTTAGTGTGGATGAACACTCTAGTGATACCATTGAACATTTCCATCGAAGAATCCAGGTACATTCGTTTCAAAATCTGTCAGAAGTGGAGGCATTTTACACAAGGAACATTAGGATATTGAAGGACAAATATGGTGTTCTACTTCTGTTATATAGTGTGATTCTCAGTAAGGGTATAAGTACAGTAGAAGCAGAGCTCTCTGAACTCTCAGACCCCCTGATACATTCCACATATGGGTATGGATCACAAGGTCTCATCAATTTGATGCTGACTGGACGAGCAGTGGCACATGTGTGGGATCATGATCAAGTTGTCAGTGGTTTAAGACTTAGAGGCATAGAAAAACAAAATGACATTGGTTTCCTGACTATCATGGAGCATATGCAATACTGCACTGTAGGGTCGTTTTACAAGAGCCCTAAACATCCTGTTTGGGTACTGGCTTCCGAGACTCACCTGACTGTGCTTTTCTCTCTAGAGCGTCGATTGGCAGCACCAGAGAGTGCAGGAGAATCTGCTGAACGAATATTCAGATCATTTGATCCTGAAGGCAACAATTTCATTCCTTCAGTAGCTTTGCAGGATGTTCTGTGCGCTGCAGACTTAGTCAGTGAACCAGAATATGTGGAATTAATGAGGCGGAAATTAGACACTGAAAACTTGGGAATAATTTTGTTAAGTACTTTCATGGATGAATTTTTCCCAGGATGTGAACGTGGTGCTCCTGACACATTCACCCTTCACCATTACAATGGTCTTGAGCGTAGTAACCCAGGTGGCAGAGTTGTGTACCGCACTGGTCGAGCAGCTTTGCTCGAGTGCCCGATGCGTGCTGCCACCACAGACCCCATGTTGACCTGTCTGCAGACTAAGTGGCCCAGCATTGATGTTGTCTGGGACGATGGACATTCACCCTCGCTCAAT
>Lep162
GAGGCCGTCCGATACAACCCCGAACTCGATACCATTCTACCAAGACTTGAAGACCACGAAACTTCGTCTAAGCGCGCCAGTGATGCGGAAACTTCGTCCAAGAGAACCAAGTATGAGGAGAGATTTTACTCTAATCACGAACGAGCCGCGGAGCTCATGGCCGACGAGCCGGTCTCAGAAAAAGGAGACGAAGAGGATCCCCTAGTTATTCGCACTAGGAAGGGAAAGGTGAGAGGAATTACGCTGACTTCAGCAACTGGAAAGAAAGTCGATGCATGGTTTGGCATCCCTTATGCACAAAAACCTATGGGCGATTTGAGGTTCAGGCACCCGAGACCCGTCGAAGATTGGGGCGATGAAATTCTTAACACAACAACACTGCCACATTCCTGCGTCCAAATAGTTGACACGGTATTCGGTGACTTTCCCGGAGCCATGATGTGGAATCCCAATACAGATATGCAGGAAGATTGTCTTTATATTAACATAGTGACACCTCGACCACGTCCAAAGAATGCTGCGGTTATGTTATGGGTATTTGGAGGAGGCTTTTATTCCGGTACAGCCACTTTAGATGTTTACGACCCAAAAATACTTGTTTCGGAAGAAAAAGTTGTGTATGTGTCCATGCAGTACAGAGTTGCATCACTTGGATTCCTGTTTTTCGATACGGCCGACGTCCCTGGAAATGCTGGGTTATTTGATCAGCTGATGGCATTGCAATGGGTGAAAGATAACATTGGCTATTTTGGAGGGAATCCACACAACATAACATTATTCGGTGAATCAGCGGGAGCCGTGTCAGTGTCGTTACATTTGCTGTCTCCCTTGTCGAGGAACCTGTTCTCTCAAGCTATCATGCAGTCTGGAGCCGCCACTGCTCCATGGGCTATAATTTCGAGAGAAGAAAGTATTCTGCGTGGCATAAGATTGGCTGAAGCTGTCCACTGTCCACATTCAAGATCGGATTTGGCTCCTATGATAGAATGCTTGCGAAAAAAGAATGCGGATGAATTGGTTAATAATGAGTGGGGGACATTGGGTATATGTGAATTTCCGTTTGTTCCTATCATCGATGGATCGTTTCTGGATGAGATGCCGGTAAGGTCGTTAGCTCATCAAAACTTTAAGAAAACAAATATTCTTATGGGATCCAATACCGAAGAAGGATATTATTTTATACTCTATTACCTAACTGAATTGTTTCCAAAAGAGGAGAACGTTGGAATTAGCCGGGAACAGTTTCTTCAAGCAGTGAGAGAACTCAATCCGTATGTTAACGACGTAGCAAGGCAGGCTATCATATACGAGTACACTGATTGGTTGAATCCTGAAGATCCGGTAAAGAATCGCAACGCTCTCGACAAAATGGTCGGAGACTATCATTTCACTTGTGGAGTAAACGAATTTGCCCATCGTTATGCAGAAACTGGTAATAATGTTTACACTTATTATTACAAGCATCGTAGTAAGAATAACCCTTGGCCGTCCTGGACTGGTGTGATGCATGCTGACGAGATAAACTATGTGTTCGGGGAGCCTCTCAATCCCGGGAAAAATTATTCGCCGGAAGAAGTCGAATTCAGCAAACGCTTAATGAGATATTGGGCAAACTTCGCTAGATCT
>Lep163
GCTGTTATAGGAAAAAAGAACATAAAATCTGTTCTTAATCAAACCATTCCAGAGCCACAGGTTTTAGGCCAAAACTTTCTACTTTTCGAAGGTCATTGGATTCCACAAGGAACATTAGAAGTATGCATTCCAGAAAACTACATTCTCACTCCGACGGTCCGAAAAAATCTAAGGGATATAGCGCGAATCGTATCCTTGGGTCGTTTACCTGTTCTGCTACAAGGCGATACGTCTGTAGGAAAAACTTCTCTTATCACTTACATTGCAAAGGCATCTGGAAACTACTGTGTGAGAATTAACAATCACGAGCACACCGATCTACAAGAATATATTGGTTCGTACGCCACAGATTCAAGTGGTAAATTAGTGTTCAGAGAAGGCGTTCTTGTTGAAGCCATGAGAAAAGGATATTGGATTATTTTGGACGAATTGAACTTAGCTCCGAGTGACGTACTGGAAGCTTTGAACAGAGTATTGGATGATAATAGAGAATTGTTCATACCAGAAACACAACAAGTTATCAAAGCCGATCCTAACTTTATGCTATTCGCGACCCAGAATCCACCAGGCTTGTATGGAGGGCGCAAAATGCTATCTCGCGCCTTCCGAAATAGATTTGTTGAGCTTCATTTCGATGAAATACCCAAACGAGAATTGGAAACGATACTGCATCAAAGATGTCATGTACCTCCAGCGTATAGTAAAAAAATGATAGCTGTTATGGCAGATCTGCAAATAAGACGTCGAGGATCTGCGGCTGTACAGGGTAAAGATGGCTTCATAACTTTAAGAGACTTATTTAGATGGGGTGAAAGATACAAACATGCGTCCAAAGAGTGTCTCACTGATGAGAAGTTTTACGATTGGGATCAACACATAGCCGATGAAGGTTACCTCATACTCGCTGGAAAAGTAAGACAGACCGATGAGAGATACATTATTGAACAAATCGTTCAGAAAAATATCAAAAGAACCGTAAATCCCGACAATCTTTTCAGTCTCCACCAAGGAACGTCGCCAGTGACAAAATCTACATTAGAAAGTCTCTTTAACAATCAACTGGTTGAGTTCTCGCATGTAGTCTGGACCTACAACATGAGGAGATTAGCCATATTGATAGCGAAAGCGTTTAAATTCAATGAACCGGTTTTACTTGTCGGAGAGACTGGATGTGGCAAGACCACGATTTGTCAAGTTCTTGCGGCAATGAACAAACGTCAGCTGCTATCTGTAAATTGTCATATGCACACTGAGAGTTCAGATTTTTTGGGTGGTCTCAGGCCAGTACGTCAGCATAAGAACGATGGTCGGTTGTTCGAATGGGTGGACGGTCCTTTGATCAAGGCCATGGAAACCGGAGATATATTTTTGGCTGATGAAATATCGCTTGCAGACGACAGTGTCCTGGAACGATTGAATTCTTTACTCGAACCTGAACGCCAATTAGTTCTTAGCGAAAGGGGAATGGAGGATAACTCAGACATAGTCGTTATCACTGCCAATGAAAATTTCCATTTTATCGGCACTATGAATCCTGGTGGAGATTTCGGTAAGAAAGAACTATCTCCAGCCCTTCGAAACAGATTCACTGAAATATGGTGCGACAGTGTTACTACCAGGGAAGATTTATTGGGCGTTCTTGAGAAGAGTGTGAATAAAGGTATAGCTTTGGGAAACCAAGAAGATGGAAGCTCTGGCATAGGCACTTCAATACTAGATTTCACTGAATGGTTAAAAACTTCTGAAGTGACCTGCAAGTTTCCTTTCAGTATTCGTGACTTGCTTTCGTGGGTTCAGTTTATTAATGTTACGGTAGCTAAAGGACTATTAGATGTACCTGAAGCATATGTGCATGGAGCATGTATGACATTTTTGGATTGTTTTGGCACAGCATTGACGGGTCAGATTGATTCAGCATCTCTAACTGCATTGCGAAATTCCGCTATCGATTTCTTGTTAGACCAAATCAAGACTATAGGGCCGGAATATTTGAATAATCTCCGATCTATGCTTGGTAACAAACAAAACGAGTTCACAGCTGAAATGGATTGCAGTAAATTTGGAATAAAGCCTTTTTACATAGAAGTTGGTCCTAACTATGACGTCAGTGGTGAACGCGACAAGTTTACGTTCACAGCTCCTACAACAGGTGCTAATACATTGCGGCTTTTACGCGGCCTGCAATTAAATAAGGCAATACTCCTCGAAGGGAATCCAGGCGTTGGAAAGACGAGCTTAGTCACGGCTATAGCAAAATCATCGGGCCACAAAGTTGTGAGGATAAATTTAAGTGACCAAACT
>Lep164
ATAACAATTAACGAAGACACAGAGAAAGGCTCTTCATTACTCCGAATCGGTGGAATTAACGATGTGCTCAAGAAGTACAATTTGAACTTTCACATCACTACGGGAAATGAAAACGATTCTTTCGATGTAACTCAAGAAGGAGCACTGATCCTTCTCAAGAAACTAGATCGAGAAACTCAAGACTCATACGTGCTGGGATTGGCTGCAGTCGAACACGGCAAACTATTACGAAATCAAAACAAAACAGCCATCACTGTATTTGTAACCGTCGCCGACGCTAACGACAACGCACCGACGTTCTCAAGCAACGATTTCGAATTGACCGTCAATGAAGGCGTCAAAATCGGATATACGCTTACGAAATTAGTCGCTACAGATGCAGACCAATCCGGAACTCCAAATGCTAATGTAGTTTACAATTTGACTTCAGGAGACGACGAAGGTCTGTTCTTTATACATCCCTCCACGGGAGTACTGAACGTTAATAAGCCCCTTGACTACGACACAGGCAGTACGGAGTATAAGCTGGTTATTATTGCGTGCGATCTAGGTGTCCCTGCTTTGTGCAGTGAGGCTTACATCAAAATCGGTCTGATCGACGAGAATGACAATACTCCCACGTTTCCCGTAAGCGAATACTTCGAGAGTATTGCTGAAAACGAAAGAACGGGTACGTCCGTGTTCATTGCCAGAGCGACCGATCTGGATAAAGGCAAATTCGGGAAACTCGACTATACGATAATACCGTCAACGTTCAATTTAAATAGGAAGGACGATTCGTGGAAGCTGTTCCAGATCGATTCGTCAACTGGACTGGTGAACAGTAACGCGGTGTTCGACTACGAGACGCGAAATAAATACGAGTTCTCAATAAAAGCATCTGACTTGGGCGGGAAAAGTTCAACTGTGAAAGTGAGAATTGACGTAGAGAGTCGCGACGAATTTTATCCTCAATTTACGCAAAAAACCTACAAGTTTAGGATACCGAAATCGGGGTCGTTGCCCGCCGGGTATACCATCGGTCAAGCAACTGCCACAGATCGAGACAAAGGCATCGATGGCCGCATCGTGTACCAACTGTCGACATCGCATTCTTACTTTAAAATCAACAGGACTACAGGCGTTATTATACTGAAGAAGAAAATAGATTCTGTGCAAAATTTGTTTGGTTCAGACAAATCGATTAGTTTGGTTGTCACCGCAAGCTCTGGTCGACAAGGCTCCCTAACAAATAAAACCGCAGTCGAAATCGGATTGAACGGCATGGCTTTGGCTGGTGAAATAGATCAAACAAACGACACAGCGGCCGCCACAAATGGAGGTCTTTCAGATTGGGCTTTAGGATTACTTATCGCTTTCATATTCATTATAATTATATTTGCAGCAGCGTTTCTGTTCTTGCACATGAAAAATAAAAGACACAAAAACGTCAACAAGCCCGGCTTCAATTCTGAAGGAGGGGTCACCACTAATAGTTATGTCGATCCAGGTGCTTTTGATACTATCCCCATTAGAAACACCGGTACGGTCAATTCTGCTGGTCAGTTCGCTCCGCCAAAATACGATGAGATACCTCCGTATGGTCCACACACAGCAAGCTCGAATTCCGGGGCCGCTACTACATCAGAACTCTCAGGCTCTGATCAATCCGGCTCAAGCGGGCGTGGCTCAGCTGAGGACGGAGAAGACGGTGAGGACGAGGAAATAAGAATGATTAATGAAGGTCCCTTGCAACGAGAGTCCGGGATGCATAGATCAGGAGACGATGACAATCTCTCTGATGTTTCAGTACGTAATACACAAGAATATTTAGCGAGACTCGGTATAGTTGACACGGGTGCCGGAGGCGGAGCTTCAACGTCATCAAGGCGATGCTCTGAAAATACAGGAACTAAAGATAATATGTTACATCACCCACCGATGGATTCTATGCATATGTTCGATGAAGATGGCGGTCACGAAAACGATATCACGAATCTCATTTACGCCAAACTTAATGAAGTTACCGGCAGCGAAAGAGCCAGTAGTGCTGATGAAGCCAGTGCTGCCGTAGACAGAGCTATGGCTTTAGGTGCATTTCCCAGCGCTCCAGGGGAGAACACAGCCGTACCAACCGCTGGTCCTTCTATGACCGGCAGTCTTAGTTCAATAGTACATTCTGAAGAGGAATTAACTGGCAGCTACAACTGGGACTACTTACTCGATTGGGGTCCGCAGTATCAGCCCTTAGCGCATGTCTTTTCGGAAATAGCGCGTCTAAAAGACGATGCCGTGTCACTTCAAAGTGGAAATAGTGCGGCGTCTAGTGCCAAAAGTAAAGGAACGTCCATATCTGGAGGTAAAAGTGTGCCGCCCCCTCTTTTAACGACAGTAGCGCCAAGGAGTTGTCCTGCGCCGTCGCTGTCGTGTAGACAACCGCAGCTCCTACTGCCTAGATCGCCTATAAGTCATGATGTTCCTGGGGGATTTTCTGCTGCGGCTGCCATGTCTCCGTCCTTCTCCCCCTCATTATCTCCTCTAGCTACGAGATCGCCATCGATGTCTCCCCTTGTAGGTCCCGGCCTTCCGCCGGTGCCCGGTAGCAGAAAACCTCCCCACACAACTATGCGAATG
>Lep165
ATGTGGGACCCTACTCACGTTCAAGTGACCGTACAAAAAGCTCGTGGACTACTAATCAAAGGGAAAAACGGTACAAATAACTGTTTTGTTACCATTGCCCTCGGTAAAGAAAAATTCCAAACTTCCGTTAAACATAAAGCCACACAGAATGTGGAATGGTTAGAAGAATGCGAACTACCAATACCTACTCAAGGAAACACCGCTGAAGTTGTACTTAAAGTTTATGACGAAGATTTTGTTAAAGATCATTTATTGGGTCAAGTATCGATTCCGTTAAAAGACCTCGATGTATACGAGCGGCCAAGAAACCGCTGGTACAAGCTGCAGGGTAAATCAGGCAAAGAAAATGACAAGGACAGAGGTGAAATAGAAGTCAAAATAGCCTTCACAGTGAAGGAAGGCAGCCTCACGGATCTCAGCAAGAAAGACAAGCACCGATCCTCCTTATCCAGCCTGGCACAAAATGTTGGTGGAAGCCTCATGAGCATTGGCAGTATTGAAAAACGTAAAAGTTTAAAAAAATTTGCCAAAAATATTAGCTCTAAAATGAATTTAAACAATAAAAAAGATAAGAAAAATGACTCATCATCGATAAGTGGCAGTGTTGGAAATCTAAAAGGTGCTACCTTACCTTCTCCAATCCACTCAACACCTAAAAGATTATCAGGAGAAGCTGACCCTGGTGTCATAAGTGAAGATGATGATGAATTCGCTTTTGATGATTTGTCACACAAAAGTTCAGGCAGTTCACTTAATGTCCAAGCAAGCTATGCACCCAGAAGTTTCAAATATACACCATCACCTGTAAATGCATCTTTAGAAAATTTAGGTGGAGGAGAATTTTTAAGAAGATCTACAAGTAGCACCTTAGCTGTTCCAGAAAAAAGTATTCCACAAAAACCTGTTCGATTGAGCTTGGACACATTCACTCCACCACAATTACCTACTCCAGTTATGGATTCAAATGATGAATGGTCTCAAAAGTTGCTTCCGAGAAAATCTATGAGTCAATTGGCTATAGATAGAGAGAAATCTTCAAGCCTTGAAAGAAACAAGAAATTAGACAGTCCAAGTTCCTTAAAAGAAAAGCCTAGTCCTAAATTCTTTAAGAAGTTTGTTGGTAGCAGTAAACCAAAAAAATTACTTGAAGAAAGGATTATAGTTGGTGAAGAAAATATTGTTGAGGAAGACTATGTAAATCCTCTGTATCATAACATTCCCAAAACAGTATTGCAACAGTTTGAAGGAAAGACACGAGAAGATTTAATTGTCATGATTTACAATTTGCAAAAAGATGCAGAATTGGAGAAAAAGAAAACGAAAGACTTGGAAAACTATTTGGATGAACTACTCTTAAGAGTAATGGAAACAACACCCCGCATACTCCAGAATCCCTAT
>Lep166
ATGAGACACGTTCTGTCACTAGTTTATAAGTGTAGTGTATTTAGTAAACAAGTCACAGTCTTCAGTAATCATTTACGTCTTTCACACAGTCAGCAGTGGGGCAGCAATAAGCTTCATCGAAAGATTAAAATACCGAATCCTTTTCGAGAAATCATTATGGCCGATCCTAAGATTGAAGAAATCCTCGCTCCTTTGAGAGCTAATGTGAAAGAACAAGGCGATTTGGTTAGAAAACTTAAAGAAGAAAAAGCACCCGAAATTGATATAAAGAAGGCAGTCGCTGAATTAAAAACTAGGAAGAAGATATTAGAAGACAAAGAGCTGAGCCTCGCACCCGCGGAAGATTTGTTTGACCGTGCTAAAATGGAAGATCTAATTAAAAGGCGCTTTTTCTATGACCAGTCTTTTGCTATATATGGTGGAATTACTGGCCAGTTTGATTTTGGTCCTATGGGATGTGCACTTAAGAGTAACATGATCCACTTATGGAAGAAGTTTTTTATTCTTCAGGAACAAATGTTAGAGGTAGAATGCTCAATTCTTACTCCAGAACCTGTACTCAAAGCCTCAGGTCATGTGGAGAGATTTGCAGACTTGATGACCAAGGATATTAAAACAGGTGAGTGCTTCCGGCTTGACCATTTAATTAAAGGACACCTTGAAAAAATCAAATCTGATAAGAACACCAAAATTGAATTGAAGGCAGAGATTGAAGATATTCTTATAAAACTAGATGGAATGAATGCTGACGAGATGTCAGCCTTGATGAAAAGATTTGAAATGAAATCACCTATTAGTGGAAATGATTTAACTCCTCCAATAGAATTTAACCTAATGTTTAACACACAAATAGGCCCATCAGGCTTAGTAAAAGGTTTTCTAAGGCCCGAAACAGCTCAAGGCATTTTTGTTAACTTCAAACGTCTTTTAGAGTTCAATCAAGGACGTTTACCATTTGCAGCTGCACAAATAGGAAATTCCTTCAGAAATGAAATTTCACCTCGATCAGGTCTCCTCAGAGTTAGAGAATTTACTATGTGTGAAATTGAGCATTTTTGTGATGTTAAAGAGCATCCAAAGTTTGAATCTGTAAAAAACACTCAGATGCTATTGTATTCTGCTGATAATCAGGAACAAGGTAAACCTGCAGAGCTAACAACCATTGGAGATGCTGTATCGAAAGGCATTGTTAATAATGAAACACTTGGGTATTTCATGGCAAGAATTCACATGTATATGTTGGCTGTTGGTATTGATCCTAAGAGACTGAGATTCAGACAGCACATGGGCAATGAAATGGCTCACTATGCATGTGACTGTTGGGATGCAGAGTGTCTGAGTAGCTATGGCTGGATCGAGTGTGTTGGATGTGCTGATAGATCAGCTTATGATTTAACACAACACACAAAAGCTACTGGAATCAGATTGGCTGCAGAAAAGAAACTTCCAGCTCCAAAACAGATAGAAGTTGTTGAAGCCATTGCCAACAAGGCAGCCATTGGAAAGGCATTTAAAAAAGATTCCCAAGCCATTAATGATACTTTGGCTACATTAGACAACGCTGCTTTAGAAGAGATGCAAAAAGAACTTGACAGTAATGGTGAATACACGCTTATTACTGCTAGAGGAGAATTCAAACTAACTCCCAGCCTTGTGAATGTTAAGAAGACTCAAAAAACAATTCATGTAGAGGAAATTATACCAAGTGTCATTGAACCTTCATTTGGTGTTGGTAGAATTTTATACTGCATTTTAGAACATAACTTTAGGATGAGGGAGGGAGATGAACAAAGAACATATTTTTCACTTCCACCAACAGTTGCTCCCATGAAATGTGTTGTTCTACCCTTGAGTGGTAATGCAGAATTCCAGCCATTCGTAAGAGATCTTTCTCAAGAGCTGATCACAGTTGATGTTTCTCATAAGGTTGATGACTCCTCAGGTTCAATCGGCCGTCGTTATGCCAGAACTGATGAACTGGGAGTGCCTTATGCCGTGACTGTCGATTTTGATACAATTAAAGAACCCCACACAGTCACCCTTAGAGAAAGGGATAGTATGAGGCAAGTAAGATTGCCCATGGCAGATGTTCCCACAGTTGTAAGGGATTTATCTAATAGCAAAATATTGTGGTCTGATGTTGAGCAGAAATATCCTAAGTTTGAACAACAAGAAACTGTGAAAGGTACATCTGTG
>Lep167
GAAGAAGAGTTCCGCAATGGCGCCACTTCACAAGTTGTAGAAGCTTTGATTCATATTAATAATAAATTGCAACAAAAAGAAGCAGCTGAAGGTCTATTGGAAAGAGTAATGGCTCAACGTGAAGCCGGGGACACGAATCTGAAAGTGCAAATCAGATGGTATGAAAAATTGCACAATTGGGAAAAAGCACTTAATCTGTACAGCGAAAAATTGTCAGCAGACCCTGACGATGTGGATGCATATCTCGGTGAACTACGTTGTTACGAAGCTTTAGGAGAGTGGTTAAAATTATACAATACAGTTTCAGAAAGTTGGGTTAAAATGGGTACTGACGAAAAATACAAAGCGGCCAGATTAGCCGCTGCAGCTGCGTGGGGCCTCAATGAATGGGATTCGATGGCAAAGTATGTAAATTTCCTACCCGAGAACACCCAAGACGGTGCTTTCTACAGAGCTGTTCTTAACATTCACAATGGTGAATATAAAGTATCAAAACAATTCATAGACTTAGCACGAACATTGCTGGATTCAGAACTAACTGCAGTGGCTGGAGAAAGCTATCAAAGAGCTTATGGAGCTCTGGTAAACGCTCAGTTACTTGCCGAATTAGAAGAAGTGATCACATATAAATTGGTAAATGAAAGAAGGGAAACCATTCGCCAAGCCTGGTGGACAAGGTTGCAAGGTGGCCAAAGATTGGTTGAAGACTGGCGTAGAATCTTACAAGTTCGTAGCTTAGTTCTTACGCCGCAAGAAGATATGGCTACTTGGCTTAAGTTCGCATCGTTGTGTAGGAAGAGTGGTGCTCCACGGCAAGCCCACAAAACTTTGGTGATGCTACTCGGTACTGATCCCAGCAAAAATAGAGATATGCCTCTTCCGACGCACGAGCCAAGATTGACTTTGGCCTACGCCAAGCACTTGTGGGTTGCTGGAGATAAACAGCTTGCGTACGATCAGCTTCAGCGTTACATCATCGGCACTGAAACTGGAGATGCTGACCACTGCAGACTATTGGCGCGATGCCATTTGAAATTGGGATCGTGGTGTGAATCTCTACTCGGAATCAATGAACATTCCATACCGGAAATATTGAGAAATTACGCGGCTGCCACAGAGTTGTCGTCCGATTGGTACAAAGCCTGGCATGCGTGGGCCTACATGAATTTTGAGACTGTGCTTTTCTACAAACATCAAGATACCAATTCCGGCCGCACCCTTTCTGGTGAGCGAAAAATGAGCCCCGAATGCATTCAACAGCACACGGTTCCCGCCGTAGAAGGCTTCTTTAAATCAATCTATTTGTCACACGGCAGCTCTTTACAAGATACATTACGATTGTTGACTTTGTGGTTTGACTATGGTCACTATCCCGCCGTACATGAAGCGCTCGTAGAGGGTATTAGAACTATTGAAATAAACGTGTGGCTCCAAGTCATACCGCAGCTCATCGCCAGAATCGACACACCTCGACCCCTAGTTGGGAAACTCATTCACTCATTACTCATCGACATTGGAAAGTCACATCCGCAAGCTCTTGTGTATCCATTGACGGTGGCCTCTAAATCGTCATTTGTGGCCCGAAAGAACGCAGCGAATCACATATTGAAGTCTATGTGTACTCATTCAAGCAATTTAGTCAATCAGGCCGCGATGATTTCGGAGGAACTGATCAGAGTAGCTATTTTGTGGCACGAACAATGGTATGAGGCATTAGAGGAAGCTTCTAGATTATATTTCAGCGAAAACGACGTTAATGCTATGCTGAAAACGCTGGAACCACTGCATGCTATGTTGGAGAGGGGACCGGAAACGGTAAAGGAAGCTTCGTTCAGCCACGCTTACAGCCGAGAACTTAACGAGGCACAAGATTGGTGCAACCGATATAAG
>Lep168
ATTGTCACGAAGCCTTGCGATCCCTCACCTTGTGGTGCTAATGCTCTGTGTACCCAAAGAGAAGGAGCTGGTTCCTGTTCATGTTTGGAAGGCTATCAAGGAAATCCTTACGAAGGCTGCCGTCCCGAGTGTGTGCTCAGCTCAGATTGTCCAGCTGATAAATCATGTATTAGAAATAAGTGTGCAGACCCATGCCCAGGAATTTGTGGTACTAATGCAGAATGTAACGTCATCAATCATGTACCAAGCTGCGCATGTCTTAAAGGATACTCTGGAAATCCATTTACCCAATGCTCTAAAGATGAACCTATAGAATTTAGTCGACCATGTCAACCATCACCATGTGGGCCTAATAGTGTCTGCAGAGAAAATGGAGGATTAGCATCTTGTGAATGTCTACCAGAATATATTGGTGCACCTCCAGACTGTCGACCAGAATGTACCGTTAGTAATGAATGTCCATCAGATCGCGCATGTCATAAACTGAAATGTGCGGATCCTTGCAGAGGTACATGCGGTATAGGTGCACATTGTCAAGTTGTTAATCATAGTCCATTATGCAGCTGCCCAGCTGGTACTTCTGGTGATCCCTTCAAGAGATGCTTTGAAACTGTACTTTATGAACCAGGACAGCCGGTGCAACCATGTCAACCAAATCCTTGTGGCCCATACAGTGAATGTCGTGCTCTTAATGAAAATCCATCATGCTCTTGTATGCAAGGATACGCAGGTGTACCTCCAAACTGTCACCCGGAATGTCTTGTGAATACGGACTGTCCTTCTCATCAAGCGTGCATCGCTGAAAAGTGCACAAATCCTTGTGAAGGATCATGTGGATTTAAAGCAGAATGCCGAGTGCAAGACCATATTCCGATTTGTAGTTGCCCAGTTGGATATTCCGGTGATCCATTCATCCAATGTTCTGAAGTTATA
>Lep169
ATGCGCTATTACCGCATCTGGATCTACGCCTGCAACGGCGCGCTGCTGCTCGGGGCGTTAGCTTTCTGTGCGGCGGCGGGTCGCGCGCTCTCTGATTACCGTCGGGCACTAGTACCTGGACTCGGTATCGCTCAACCCGGCTTTCTCTACGGGTACGCAGCCCTTCCAGTTCAAGCGGGACTCTTGCAGCTTCTGGGTTGCCTTGCGGCTTTACGCCTTTCGGAACGTATGCTCAACGCTTATTGGCTAGCTCTACTGGCCTTGCTGGTAGGTGACGCAGCCATCGGTGTATATTGGGCTTTTCGTTTCGAACGTGTTTGTCGTGAGCTTCGACCGCAACTGCGACTTCGCCTCGCGAGAGATTACGATACAGACGTGGACTTTGCAGAAGCCTGGGATCGGTTGCAAAGAGAGCAGCGTTGTTGTGGTGTTACGGGTCCTTCTGATTTTGCGACCTTCAACAAGACCACGCTTCCGGCAAGTTGCTGCCGTATTCCTGCACATACCCCGGCCGTGACACCGACATTACTAGCTGTTACTTCCGCAACTTCGCCAGGGCCGTTCACTCCCGTTCATTGCGCTCCGCACACGGCAGCTTGTGCCGAGAGGCTGTTGGTTTGGCTCCGCAGAACGGCGGATGCATTGTTCGTTTTAGGATATTGTGTAATTGCGTTCTTGAAACTGTGTTTCCTAGGCATTCTTCGATACGAAATAAAAGAAATGATCCAAAAAATTAGGATATTGAGAAGCGAACTTGGGGCGGGCGAACTTCTCGACGGTAGTCCGATGCACGGTGGACCTTTATCTCAGACAATCATTGTGAACGCAGTGAATGTGAACGGTGGCGTCAGAGCACATGGGGGTAGTCCGGAGCGTGCGGGAGAACGTGACGCTCTTTTGGGAAGAGCTTCAGAAGCGTGCTCTCGGCGCAGTACGCACGATGAGCCTTTAGGACCCAAAACAATAAACGGTAATAATAATTGTGAGATGCGTGAATTGGCCCGTGGAGAATATCGACCTCTCGCTGCGGACAGTGCGGCGACTCGAATC
>Lep170
ATGGATAGACAACCTGTCAATGCGAGTTACCATGGTTCAATGAGGAGCCGGGACTCGTCGTCAACCGGAAGCGATGCAAGAGAGAAAATCAAAGATTGCTTCAGGAAATTCGTAGCGTTCATGTTCACGCAAGTGGGTGTTGGTGCTTTGGTTGTATGCTATGCCATACTCGGCGCTGCTAGCTTCATGCATATCGAAAAGGACAACCCTGATGAGCAACTCCAACACGTACGAAAGTGGAGACAAAGTTGTGCCGAAGAACTCTGGAACATAACAGTGGCAAACAACATTTTTAATGAGACTTCGTGGGTGTTAAAAGTGGACAAAGTTCTAAAAGTATTTCAAAACAATATTACAGCAGCAGTGCACACAGGCTACAATGGACGTTCCCCTGAGGATATATGGTCCTTTCCGGCAGCTCTTATGTATTCGTTATCTGTATTTACAATGATTGGATATGGAAACATCATACCTAAAACAATATGGGGCAAAATAGTGACCATAGCTTATGCATGCTTTGGTATACCTATTTACATTCTGTATTTTTGTAACATGGGTAAAGTATTAGCTCAAACATTTAAATGGTTGTACATAACAGCTCACGAGTGTAGCCGGAGAGATGATGCAGTATTCGAAGAGGGTGAGATTATACCTGTCAAAAGGAAGATAACTGTACCGTCAACAGCGTGTCTTTGGGTCATATCATTTTACATTTTAACAGGCACCATCATGTTCGGAGCCTGGGAGAAATGGAACTATTTAGATTCAACTTATTTCTGCGTGATAAGTTTATGCAAAATTGGTTTTGGTGACTTTGTACCTGGTGCCAACATATCAGATTCAGCTGGCGGGTCACACTTAAAGCTGGTTATAAATTTTATCTATGTGCTCCTTGGGATGGGTTTGGTGGCGATGTGCTATAATCTTATGTGTGAGGATGTGAGAGTTAAAGTTAGAGAATTAAAAGAAGACCTTAAAAATTGTCTTGACGATATTACCCTGAAGATAACAGTGTGCATGAATGACACGAAACATTTCCATCAAAAACAATCGAGACACGTTAAG
>Lep171
AGTACAAAATCACAACGGAAAGAAAGCGGTGACAACATAATGGCACCATTTCAAACAAGTGTCAACATAAACCCTGAAACAGGTAGAGATGGCCAGGAGGTAATAGAAGTTCAGATTCTCCCACAAGATGAGAACTGGGGAGAAAATACAACTGCTGTAACTGGCAACACATCTGAAGGTTCTCAATCTATGGAAGATGTCAGTAATTGGGCTATGGAGTCAGATGGTGGATTAGGTTTTGTCTGCTCAAGATACTTTGGGACAACTTTGGCTTTGGGATTGACATTTGTGGCCTTCATCAGTCCACTAACAATGGTAGTTTTACCAAAAATAGGTTTCTTTCCGGGACTGAGTGATAACATCTTGCAACCCAGTCAACAAATGGAGTTGCTAGCCTGCACAGCGGAATGCAAAGGTGTTCTTTTGTCACTGGCATTTAAACTTGTATTATTAGCTATAGGAGTATGGGCAGCATTCCTTAGGCCACGGAATGCCATTTTACCAAGAATATTTGTTTTTCGAGCTGTAACTCTAGTGATGATAGCAGTATGCACATTTTCTTACTGGCTCTTCTACATTGTTCAGATAACGGAGGCAACTAAAGCAATAGCATTAGGTGAAGATGCAACAGATTACAAAGCTCTTGTTACATATGTATCGAGTTTTGCAGATACATTGCTTTTCATACATTATGTAGCAGTAATCTTGATAGAAATAAGACATTTAGAGCCGAATTATTATATTAAAATCGTCAGAAGTCCTGATGGAGAGAGTAGATCATATGCAATAGGCCAATTAAGCATCCAAAGAGCTGCCGTATGGGTATTACAGAGATATTATACCGAGTTTCCGATATATAACCCATATCTGGAGAAGATACCAATATCGAAGAGTCAGAGAAAGGCACAATCCAGTATTAAATTTTATGATGTCGATGGATCTAACACAAATGCGGCAGGACAAACA
>Lep172
ATGGGTGACGAAAATTTAGGTTCCAGTGAAAAATGTAATAGTTCCAAAAAGTTTAAAGTCATTATCATTGGCTGTGGAATAGCTGGCTTATCCTCAGCCAACTATTTGCTTCAAAATGGCATGGAAGATTTCTTAATATTAGAAGCAAGAAAACGTATCGGTGGACGCATAATATCTATACCAATGAAGAGTCATAATGTTGAGCTCGGTGCTAATTGGATTCATGGTGTTTTAGGAAATCCTATCTTTGAATTAGCAATGTCCCACAATCTAGTAAATATAATAAATATACCGAAGCCCCATAAAGTTATAGCAGCTACAGAAAATGGCAAGCAAGTGCCGTTTGGTATTCTGCATGAAATACATGAGGCCTACGTATGTTTTCTTAGGCGATGCGAAGAGTATTTCTTGTGTCAATATTTACCTCCCCCAGATATACACAGCGTTGGAGAGCATATAAATTTAGAAGCAACTTTATATTTGGAGCGCTTGCCATCTTCTGAGGAAAAGAAGCTAAGAAGACTAATATTTGACTGTTTGTTAAAACGTGAAACCTGCATATCAGGTTGCCACAGTATGGATGAAGTAGATCTTCTTGAATTAGGTAGTTATACTGAACTTCAAGGAGGTAATATTATGATACCTTCAGGTTTTAGTTCTATTTTAGACCCATTAAAGAAAAACATAAATGATAAAAAAATATTGACAAACCATGCGGTGAGGAAAATTATATGGGATTCTGATGTAAACCAATCACTGAAATCACTTGATGATACAGGTGAGGAATCTGAAGATTCTGATCAAACTGTGATAGAAGACAACTCTAAAATTTCACCTGACAAATCATTAAAACCTAATATAGAAAACTCTTTACAAGATATGACTCAACAACCAAAGAAAAAGTACAATAATTATGTTGAGATTGTGTGCGAAAATGGACAATCATTTCATGCAAATCATGTAATTTGTACTATTCCACTAGGTGTTCTCAAAGAGAAAGCATCAAGTTTATTTGAACCAAAGCTGCCATCATACAAAATAGAATCAATTGAAAAATTATTATTTGGTGTTGTAGATAAAATATACTTAGAGTATGAGAGACCCTTTTTAAACCCAGATATAACGGAAATAATGCTTTTGTGGGAAACTCCTACTACACCTGAAGATATGTCTCAGTCTTGGTACAAAAAAATTTACTCATTTAGTAAAGTATCAGAAACTCTCTTATTAGGATGGGTTTCTGGTAAAGAAGCAGAGTATATGGAAACATTGTCTATGGAAGAGGTGGCAGAAACTTGTACAAAAATATTACGAAAATTTCTGAATGACCCTTTTGTACCGGAACCTCAAAAATGTGTTTGGTCA
>Lep173
ATGGTGTACACAATTTTTATTTTGTTATTTAATGTAATTTTGTCGACAAGCTCTTTTGTAAGTGATATTACTAGCAGTTCGTTTGGAAAATATTCCGAAGGAATTATAGCTGCATTCGGTGATTTTAATTCTGACGAATTAACTGACGCCTTCGTTATTAAAAATAGTTCAACTGTCAACGTTTTTCTTGCATATGACAAAGAGCCTTTTCTAAGGCCATCCGAATTTGCATGCAACTTTTCTGATATTGTTATCACTAGTATTGTACCAGGAGATTACGATGGAGATGCTTACATGGATATACTATTGACCACTCAAAATGTAAACAATACTTCAAAATTTCACAATGTGAGTATACTTTGGGGAGGTATGCCCACATTAAATTGTTCTGATGCTCTTCAAACGAAAGCAATAACATTTGAACAGCCATTAGTCATGGATTACAATAGAGACATGATCTTAGATTTGTTTGGTATCAATGTTGAGGGCAAACGAGTGTTTTGGATTTTTGACCAGTCACGTAACAAACCCAAAGAAAAACCAATGGGAGATGAAAAATTATACAAAGAAATCAAACAACCTCACTCGCATTCTTTTCTGGACGTAAATGATGATGATGCAGCAGATCTCTTGATAACTACCACATCAGAAGTTGAAGTGTGGCTGAATGAAGATACAAATGGGTTTAAGTATGACTGTAGTATTGAATTTTTGATTGGCCATGCTGCTATTTATGGCCAGGCATTGTTTCTAGATGTTTCTTTATCTGGAGAATTTTTTTTGGCTATACCTGTATGTTATGACATTGATTGTTTCAACAGCACTATTTTAATATATGACAATATTGAGTGGCATGATCTCCAAGTGGACTTTAATGATGGCAAAGGAACGTTATGGAGATTTACTCCTCCAAGAGATGAAATTTACTTAGACACCATTACAATGCGTAGTGGTGATTACAATATGGATGGGTACCCTGATATTTTAATGGTACTAAGTCCGACCCACAGTAATGACACTAGAGTGTTCCTACTTCATAATATACCATGCAATTTACCAGGATGTAAATTCGTCAGAACATTTCAAATACACTGGGATATGTTTGATTCATTTGGTAATGATATTGTAATGGCCACTTTTTACGATTTTTATATGGATGGAGTTTTAGATATAATTTATGTTAAGAAAAATTATACATCTCAAACACACACAATGCATTCATTTAGAAATGAGTTAGAATATGATACCAACTTTATCAAGGTTATTGTGGTCACTGGCTTAACTAATGCTATAGTGCCAATCTTAAACACTACTTTATACAAGAGAAAGGCTACTTTT
>Lep174
GTTGTTCCGGAATTTATGGAACTTTTTAAAGAGAGAGCAACAGCACCATTTTTTGTATTTCAAGTATTTTGTGTAGCTCTGTGGTGTTTGGATAAGTATTGGTATTACTCAATATTCACACTAGTGATGTTGGTTATGTTTGAATGTACATTGGTGCAGCAACAGCTCAGAAATATGGCTGAGATCAGAAAGATGGGCAATAAGCCTTACAACATTAATGTATATCGAAACAGGAGGTGGAGACAAATAACAAGCGATCAGCTTTTACCGGGTGACATAGTATCCCTCACAAGATCCGTCAACGAAAACCTGGTCCCTTGTGACATAATACTCTTACGGGGGTCCTGTATTGTAGATGAGTCCATGTTGACTGGTGAGAGTGTTCCACAAATGAAAGAAGCTTTGGAAAATGAAAAGGACCTCCAGCAACATCTAGAACCTGAGGGTGATGGTAAACTTCACATGCTTTTTGGTGGTACTAAGATTGTACAACATTCCTCACCATCCAAAAGCTCACCTTCAGGGCTTAAAGCCCCGGATAATGGTTGCATTGGTTATGTTATACGTAATGGTTTTAACACATCACAGGGTAAACTGCTAAGAACCATTTTGTTTGGAGTGAAAAGGGTCACAGCTAATAATCTTGAAACTTTTGGATTCATAATGTTTTTGCTTATATTTGCTGTAGCTGCTGCGGCCTATGTGTGGGTCAAGGGTTGCGAAGATCCTGAGCGAAATAGATACAAATTATTTTTGGAATGTACTTTAATATTGACATCGGTTGTTCCGCCTGAACTGCCCATAGAGTTGTCTCTAGCAGTTAATACGTCATTGTTGTCTTTATCGAAATTGGCCGTATTCTGTACAGAACCATTTAGGATACCCTTTGCTGGTAAAGTAGAAATATGTTGTTTCGATAAGACTGGAACATTGACAAGTGATAATTTAGTTGTTGAAGGAGTAGCTGGAATAGGAGAACACAAAGATGCAACAGTGGTTCCCCTTTCTGAAGCTCCAATGGAGACTGTTCAAGTTTTAGCATCGTGCCACTCTTTAGTTCAACTTGACGATGGAATTGTTGGGGATCCATTAGAAAAAGCTACATTGAAGGCAGCAGAGTGGAACCTCACCAAAAGCGATGCTGTAGTACCAAAGAAGGGGAAGTCACCTGGCCTGAAAATTGTTCATAGAAATCATTTTTCTAGTGCTCTCAAAAGAATGTCCGTGATAGCAGGTTATCAGATCAATGAAAGAGGTTTTATTGAGACTCACTACATCAGTAGTGTTAAGGGTGCCCCAGAAACAATCAAATCGATGCTTAAGGATGTCCCTAGTCATTATGATCATGTTTATCTAACGCTCTCGAGGAGAGGCGCGCGAGTTTTAGCTCTGGGTTATAGAAATTTAGGAAAATTGACATCTCAAGAGATAAGGGATTTATCCCGGGATGACATTGAATGTGACCTAACGTTTGTAGGTTTCGTCATAATATCATGTCCATTAAAAACGGACTCAAAGAAAGCTATAGCTGAAATTGTTCACGCTTCGCATTCAGTCGTGATGATAACGGGTGATAATCCGCTGACGGCGTGTCATGTAGCCAAAGAATTAAAATTCACCCAAAAAGAGGAGGTTTTGATATTGACCGAGAGTGATGGGGAGTGGGCATGGAAATCAATTGATGAAGAACTAAATCTTCCAGTGCAACCGTCTCAGAAAACAAAATCGTTGACCTCGAAATTCGATCTTTGCATAACCGGTGAGGGTCTGACTTTCTTGAATGAAAATCATCGTAAGTTTCTCCTCGAATTGATGCCGCACATCAAGGTTTTTGCCAGATTCGCGCCCAAGCAGAAGGAATTCGTTGTGGTCACGTTAAAGTCTTTGGGATATACCACGCTCATGTGCGGCGATGGAACTAATGATGTCGGAGCGTTAAAACATGCTGAT
>Lep175
ACCTTTGATCGGGAGAAAACAAATGTATACCACTTCGAAGCAGTAGCAACTGATCAGGGTCGATATATAACACGCTCCCAAAGGGTTTCAGTCGAAGTAACAATAACCGATGTCAACGATCACAAACCTATATTTACCAAGTACCCCTTCAAGGAACAAGTGGCGTCCCTGACCCCACCGGGACAGAGCTTACTGCGCGTTTCTGCAACCGACAAAGACATAGGAATTAACGCGGAAATTCTATACGAGTTGATTGACAATTTTAATAATAAATTTCGTATCAATCCAACCACAGGCGTGCTAACGGCCACGCAAAGCCTAGCCAGTGAAAACGGGAAACTGGTTCACCTTAAAATTATGGCAAAAGACAAGGGAAATCCCCCACAGAGTTCAACAGGCCTAATAGAGTTGAGAGTTGGAGATTTTTCAGATAACACGCTTTCATTGAACTTCCAAAACTCCACATACAACGTGACCGTTCCAGAGAATTTGCCATACGGCAAAGAAGTCATCCAAGTTACAGCAATAAGGAGTGACGGTCGACGCCAACGAATCATTTACGAAATAGGCAACGGAAACGATCAATACGCCTTTGTGATAGATTCGAACACCGGAGTGATAAGAGTGAACAACTCTGCGAAATTAGACTACGAATCACATCCAGGGCCTTCAAGGAAATTGGTTATCGTAGCTCGCACCGAGGGATCGCCCAGTCTGTACGGATATTGCGACGTCGTGGTCAATCTTAAAGACGAAAACGATCACGCGCCTAGATTCACGCAGCAACAATACATCGCGAATGTACTCGAAGGGAATGCTAAAGGCGAATTTGTTCTGCAATTATCCGCCAAGGATGCTGATCACGGGGCGAACGCGAGGATCCTTTACCACATCGTCGACGGAAACCACGATAACGCGTTCATCATCGAACCGGCCTTCTCTGGTTCGGTGAAGACGAACATCGTACTCGACAGGGAGATCCGCGAGTCGTACAAGCTGACAGTGATCGCTACAGACGAAGGCGACCCGCAGATGACGGGCACGGCGACGCTGCGGATCAATGTCGTGGACGTCAATGACAACCAGCCGACGTTTCCACCGCCCGACGTCATTACCGTCTCGGAA
>Lep176
CTAACTATGTTTGCAACGACCCTCTGTGACATAATAGAAACATTCACCGAAGCCGATACTGTGATAATGGGAGATGTGACATACGGAGCCTGCTGTATAGATGACTTCACTGCTGTGGCACTCGGTGTAGACCTCCTTGTGCACTATGGACACTCTTGCCTAATTCCCATAGATCAAACTAGTAGTATTAAGGTTCTGTACATATTTGTGGATATAAAAATTGATCCGTCACATTTCATAGAAACAATAAAAGTAAACTTTCCATCTAAAACTCATTTAGCATTAGTTAGCACAATTCAATTCGTAACCACTCTACATTCTGTAGCTAAGAATCTTCGTATTGAAGAATACATGGTTACAGTGCCACAAACTAAACCCCTTTCACCAGGAGAGATACTAGGATGCACTGCTCCTAAATTACAAGCAGATGCAATTGTTTATTTAGGAGATGGAAGATTTCATTTAGAATCTATAATGATAGCGAATCCTACAATAAGTGCCTACAAATATGATCCATATGATAAAAAATTTACAAAAGAAGAATATGATCATGTTCTCATGAAGGCCAACAGACAGAAGCAAGTGAAGACTGCGGAGTCTGCAAGTAATTTTGGCCTTATTCTTGGCACTCTTGGAAGACAGGGCAGCACAAAAGTGTTAGCAAATTTAGAAAAGCAATTATCAAACTCTGATAAACATTATGTAAAGATATTGCTATCAGAGATTTTTCCTAGCAAACTTGCCTTATTTGGACTGGATGCATTTGTTCAGGTAGCCTGTCCCAGATTGTCTATCGACTGGGGTACAGCATTCCCAAAACCATTATTAACGCCTTATGAATTTGCAGTGAGTTTAGGCAAAACAAAATGGTTGAAAGACGATGGTACTTATCCAATGGATTTCTATTCTAATGACAGTTTAGGACCATGGACACCAAATTACAAACCTGTGTTGTGTTCAGACAATATTAAAGAATGTGATAATTGCTGTGGAAAAAAGGACAAG
>Lep177
ATGAGTCTCTGGGTTGATAAACATAGACCAAAAGATTTAATGAAGTTGGATTACCACAAAGAACAAGCTGTACGTCTGAAAAATCTTGTGCAACAAAGTGACTTTCCTCACCTTCTTATTTACGGGCCCTCTGGAGCCGGTAAGAAAACACGAGTTATGTGCTTATTGAGAGAGCTTTATGGATCAGGTGTGGAGCGCTTAAGGCAAGAAACAATGAATTTTACAACACCCTCAAACAAGAAAATCGAAATTATGACAGTTAGCAGTAACTATCACATTGAAGTTAACCCAACCGACGTCGGAATTCATGATCGCGTTGTTATTATGGATTTAGTAAAAAACGTTGCTCAAACTCATCAGATAGATTCAAACGGACAACGTGAATTCAAGGTTGTCATTTTAAATGAAGTAGATGATTTAACCAAGGACGCACAACACGCATTACGTAGAACCATGGAGAAATATGTGGCAACTTGTCGTCTCATACTTATTGCTAATTCTATTTCTAGAGTCATTCCAGCGATAAGATCACGTTGTTTGACGATATCAGTACCTGCACCCACTGAATCTGAAATTGCAACAGTGCTTCAACTTGTTTGTAAAAAGGAATGTCTAAGCTTACCTAATGATTTAGCACTACGTATAGCCAAATCTGCTGATCGTAATTTACGCCGAGCATTACTCATGTGTGAGGCTTGTAAGGTCCAACAATATCCCTTTACACCCGATCAAAAAGTGCCAGAACCGGATTGGCAAACATTCATAAGAGAAACTGCATCAATGATTTTATCAGAACAGTCCCCAAAAAAACTATGTGAAGTACGTCAGAAACTTTATGAACTAATAATACATGGAATACCAACAGAGACTATATTTTCAGGATTACTTAAAGAATTAGTAAGAAATTGTGATATGACTTTAAAATGTCAAGTAGCGAGCTATGCAGCACGATATGAGCACAGGATGCGATTAGGGAATAAGCCAATATTCCACCTTGAAGCTTTTGTTGCTAAATTTATGGCTATTTATAAGAAATTTATGGAAGAATCCTTAGGTGATATGTTT
>Lep178
AATCGTAGCATGGACGTTGCTCAGCACATCCTCAACACAAAAGATCTCGGATGCAAGAACGCCGCGAGCATCACGAAAATCGACGAGCAATCGAAGAACTACAACAACAAACATTGGAACCAATTCTGGACACTGCTGGGCGTCACCGAAGACATCGAAGATTACAAACCGGCCGAAACCGGACACCCCGACGAAGACGAAATATTCGAGTCGTGCATCGTCCAGACCAACATGTGCTACGAGGTGCTGGACGACGAGCTGGTGCCGATCAAGGAGTACTGGGGCCAGATGCCGAGGATCGCGATGCTGAACCAATCGAAGGTCATCGTATTCGATTTCGGTTCCGAAATGTACATATGGTACGGCAAGAACGTGCCCCTCGAGAGCAGACGTCGCGCGGCCCAGCTCGCCCAGGAGCTGTACGACGACGGCTACAACTACGAGGAGTGCCACGTCAACCCTCTGAACGCCGCAATGTATCAGGGCGCACGCGAACAGATTGACGCGACCGCCAAAACGTCCAAGACCCGACCCGAGTGGGCGATACTGTCCAAAGTCACCCAACACATGGAAACGATTCTGTTCAAAGAGAAGTTCCTCGACTGGCCAGACTACACCCGAGTAATTCGGGTCAAGACCCAAGAAAACAAAACGAACACCGCCGAAATAACTCCGTGCGATGCCGAGGAGATGTGGTCGAACGAGTACCAGGACCCGGATCTCGTTCTGGAGGGATCTCACCTGGGCCGCGGGACGCATTACTACGACAAAGACAACATGAGACATTACGACATCAGAACTAAGTCCGTTTGCAAGTGGCTCGTGCGGGAATACGATTATCAGAAGGTCGAAAACGAAGCCGAGATTCCGGAGTTCTTCTCCGGGGACAGCTACATCATTCGTTGGGAATACCAGATCACCGTCACCGGCCGAGAGCTGAACGGGAAGCCGTCGAAACACAACGTGACCGGCCGAGACCGATGCGCCTACTTCTGCTGGCAGGGGAAGGACGCGTCTCCCAACGAGAAAGGCGCGGCGGCTCTGCTCACCGTCGAGCTGGACCGCGAGAAGGGGCCGCAAGTCCGTGTCGCCCAAGGCAACGAACCTCCCGCCTTCCTGAACCTGTTCCAAGGGAACTTGGTCATATACCAGGGAAAGCGCGGAGTCGATAAAAGCCGATACAGACTATTTGTGACTCGGGGTAATCTGTCGAACGAAGCGTACCTCCTTCAAGTGCCCTGCTCCGTGCGGCAACTTCGAAGCCGCGGCTCGCTGATTTTGATCGACACGGAGAAGGGCCGGCTGTACATCTGGCACGGAGCGCGCAGCCTCAAGCACACGAAGAACATCGCTATCGAACTCGCCAACAAGCTGATCGCCAGGAAGTCTGATTACTTGTTCGGCGGCGAGCTGGAGATCAGCGAGGTGAAGGAAGGCGATGAGCCCAAGGAGGTGCTGGAGGGTCTGGGCGTCTCCAACAAGCAGTACTACAACTCGGTGCTGAGCGGCGGGCGGGAGGCGGGCGGTGACGTCACGCCGCGCCTGTTCCACTTCACGGACGCGAGCGGACAGTTCGAGGCTAACGAGGTGTTGTCTCCGCTGCGGCACGAGCAGCTGGTGACACCCTTCCCTTTTGAGCAAAAGGAGTTGTATTCCGCTTCGCAACCT
>Lep179
ACAGGAGAAACGCCTTTACAAATGGCCTGTCGAAGCTGCATGCCAGATATTGTGCGACACTTAATAGAATTCGTAAAAGACCACAAAGGAGAAAGCGTGTCTACGGCATTTATAGACGCAGTAGACGAGGATGGAGCCAGCGCATTGCATTACGCTTGTAAAGTTACCAAAGAAGAAGTTAAAATACCTACAGCAGATAGACAGGTTGTCAAATGCTTAATAGAAAACGGCGCAGATGTGTCTCTGCAAACAAGGCATAACCACGAAACGGCTTTTCATTATTGCGCTATTGCTGGTAATAATGACGTCATGACTGAAATGATCGCGCATATCTCAACTGCGGACGTCAGCAGAGCGCTCAATAGACAAAATTCAATAGGGTGGACGCCTCTTCTAATAGCCTGTCACAGAGGACATATGCAACTCGTAAATACATTATTAACAAACCACGCCCGAGTTGACGTATTCGACGTCGAAGGCAGATCCGCATTGCATTTGGCAGCTGAGCACGGATACCTACAAGTATGTGACGCACTACTAACAAATAAAGCTTTCATAAATTCAAAAGCACGAAACGGCAGAACGGCTCTTCATTTGGCAGCAATGAACGGATACGCACATCTAGTCAAGTTTCTTATTAGAGACCACAACGCTATGATAGACGTTCTAACCTTGAAAAAGCAAACTCCACTACATTTGGCAGCTGCTAGTGGTCAGATCGAAGTATGTAAGCTTCTATTAGAACTTGGTGCGAATATTGATGCGACCGATGAGCTCGGACAAAAACCGATACACGCAGCTGCACAAAATAACTATTCAGAAGTCGTTCAATTGTTTTTACAACAGCACCCCAACTTGGTAATGGCAACAACTAAAGATGGAAACACGTGCGCTCATATTGCAGCCATACAAGGCTCTGTTAAAGTGATCGAGGAATTAATGAAGTTCGATAGGACTGGAGTTATTTCAGCTCGAAATAAACTGAATGATTCAACGCCTTTGCAACTAGCAGCGGAAGGTGGTCATGCAGATGTTGTAAGGGTGCTTGTGAGAGCCGGAGCATCGTGTACTGATGAAAACAGAGCCGGCCTCACTGCTGTACACTTGGCAGCAGAGCATGGACACACTAATGTATTGGATGTTATGAGATCAACGAATACTTTAAGGATATCTAGCAAAAAGTTGGGATTGACTCCATTACATATTGCAGCGTATTATGGACAAGCT
>Lep180
GCTGAACCTATCAGAGTTGTTGTAACTGGTGCTGCCGGACAAATTGCATACTCACTTCTTTATCAAATTGCGTCTGGAGCAGTTTTTGGACCTCAGCAACCTGTCTTCCTCCACCTTCTTGATATTGCGCCTATGATGGGTGTACTTGAAGGTGTTGTCATGGAGTTGGCTGACTGTGCTCTGCCACTTTTGGCTGGGGTTCTTCCTACAGCAAATCCTGAAGAAGCTTTCAAAGATGTTGCTGCTGCTTTCCTAGTTGGTGCTATGCCCAGAAAGGAAGGTATGGAGAGGAAGGATCTTCTTGCTGCTAATGTGCGCATCTTCAAAGAGCAGGGCCAGGCTTTGGACAAAGTGGCTCGTAAAGATGTGAAGGTCCTTGTTGTTGGCAACCCAGCCAATACAAATGCTCTAATATGTTCTAAGTATGCTCCATCTATTCCAAAAGAAAATTTCACTGCCATGACTCGTCTCGATCAAAACAGGGCTCAGTCCCAACTTGCTGCTAAAATTGGAGTACCGGTTAAAGATGTTAAGAGAGTAATCATCTGGGGAAACCATTCATCAACCCAGTTCCCTGATGCTTCGAATGCTGTAGCTATTGTTGGAGGTGCTCAAAAATCTGTTTCTGAAATTATCAATGACGATGCATATTTGAAAGGCGCATTTGTAACAACGGTTCAAAAACGTGGTGCTGCCGTTATTGCTGCCAGGAAAATGTCATCTGCTCTTTCTGCTGCTAAAGCTGCATCAGACCACATGAGAGATTGGTTCCTTGGCACTGAAGACAGATGGGTTAGCATGGGAGTTGTTTCAGATGGATCTTATGGTACTCCGCGTGATGTTGTATATTCATTCCCTGTTACTGTTACCAATGGAAAGTGGAAAATTGTTGAGGGTCTCACTATCTCTGATTTTGCCCGTCAAATGCTCGATGCTACTGGCAAAGAGTTGGTTGAAGAAAAACAGGAGGCTTTAGATGTCTGCAAAGAT
>Lep181
ATGGATTTCAAAGTTAAAAGAAAATCTACCAAAACTCCAGCAACAGGTAATCAATTCGAACTCTATCCACATGACTTACAATTGTACAAAATTCCACCGGTTGAAAACATCACTTTACAAGAATTTGAAACATTAGCTCTGGAGCGTGTAAATTTGTTAAGAACGTTGTCTACAGCTACAACTCTTCGAGGGTTGCGTTTAAATTCAGAAGAATTTGTGGAATTCGTACTAAACGATTTACGAGCACAGGGTTTGAAATATTATGCTAAATTGTGTGAGAAATCGGGTTGTGGATCTACTAAAGCAGATTTTGAAGCCCGAAGAAAAGATCACATTGCTCATTTTATACTCCGACTTGCTTATTGTCGGACTGAAGAGTTGCGACGTTGGTTCATCGCAAGGGAATTGGAACTATTCAAAATGAGATTTGCTGTCATGAGAGGCGAAGCGGTAGAGGTATTCTTTAAACTAAACAATCTATGTTACACTACTATTTCTGAAGATGAAAAAAACGAAGTAATACAAAACTTAATAGAATCTACACCCTACTCTAAAATAGACAATATGAAATTCTATAAGGTTAAATTCTTTGAAGTTCTAGATTTGGTTAAAGCAAGAAAAGTATTTCTTAATGATGGATACGCTTATATACCTCACAGAGATTTCATATCAGTTCTTGCAGCACAGTATCGAACACATTTAAAACAAAATTTGGCCAAAGCTTGCCATCATCTGTGTGAAATTGAACAAGATGAACGACTTGTTTGTTTGTTAAAAGGCTTACATCAATCTTATTCAGGTAATGATTATTCTGAAACTAAAGCTGTGATACCCATAGAAAGCTTGGACTCTATTTCAACCAAGTCATTTCCTCTGTGTATGAGGCAACTTCATGAACAATTAAGAATTGCCCATCACTTAAAACATGGGGGCAGGTTACAGTATGGCTTGTTCTTAAAAGGTATTGGTGTGACACTGGAAGACTCTTTAAGGTTTTGGAGGGAAGAATTCATTAAGATTATGGATTTGGATAAATTTGAAAAGCAATATGCTTATAATGTTAGATACAATTATGGAAAAGAAGGAAGCAAAAGGAATTATTCACCATTCAGTTGTCTGAAGATTATAAATACCAATGTTGGTCCTGGAGATTGTCATGGATGTCCATTCAGACACTGTGATACTGGTGTTCTAAAGAATAAACTTATTGGCTATGGTTTTAGTCATCAA
>Lep182
TTTCCGGGTTGCAAAATTGCTTGCGAATTTCACGCGGAAGCTGCAAGAGCTGGGCAAACACAACCCGTGATACACACGAAAGGCGAAGGGGTGATGCGTGTAAGTGGAGCTCTCGCTCGTTGGCCCCCACCAGCGCCGCGAGCATCATCTCGACCTGTTCCCCTGGTGTACGTTGTCATGCGTCGAGCTGCAGACGGACCTTGGCGTCAAATCATACAAACGCAAGCACTCGCTACACGGGTACCTTCAAATAATGAAGGTGCTCTTCTCAGGGTTCTTGTGGTGGATCCACAAGGCCTTGTAACGATCTATAGTCCAGATGAAAACTGGGTCGCACACGACGCAAATACATCTAACCACGATGAGCACAAGTGGACTTTAAAAGAGATATCCCTCATTCACCAAAAAGTCTTAGTTATAGGGGAAATTGCTTGGGAGCCAAGAATAGCACGTGGCGTTTATCTTGTTACATGGGAAGTTGATGGTGGGGGGCTTAAAGGTAATCTTTTCACTGACTCTACTAGAGTTACCCTGTCACTCTGGCCTGATACAGTGTATCACATTCAAGTAGAGTTAGTATCTCGTACTCCTGGCGTTGATAATGAAAGGTCCGAAACTATGACAATTGACACGAGCCGAGCTCAGAAGGTTTCAACTGAGAGTGTTCAAGATGTTCAAGTCAGTGACGGTGACCGTCTTATGTCTGTGTTGGTTAGTTCAATGAGAGGTGAACGTGTCACAGACCGGGCGCCTGATTCAGAGTTGGTACTGGGGTGCCTATCAGCTATGATAGCTTTCGGTCTAGCCGTATTAGTGGCAGTTGTTTGGAGGCGACGGCGACGAGGTACATTTCCAGGGACCAATGTATATGTAGGTTCGTCTTCGGTTTTAAAACGAAAGCTTGTTGAAGATTTTGTACCAGCGACGCATTGTTTCCAACCAGTCTTGGCACCTGAAGCTCCCTCTAACGAGCAGGTGGCACGCGACGTAGTTGTG
>Lep183
AAGCGAGCCCGCACTCGTATCACAGACGAACAACTCAAGATTTTACGAGCACATTTCGACATAAATAACTCACCAAGCGATGAGGCCATCGCTAAAATGGCCCAACAATCTGGACTTGCCACTAAGGTAATCAAACACTGGTTCAGAAATACATTATTCAAAGAACGACAACGTAATAAAGATTCACCGTACAACTTCAATAATCCACCATCTACTACGTTAAATCTTGAAGAGTACGAGAAAACTGGCGAAGCAAAAGTTACTCCTCTTGATTCGTCTGCCAGCTCGGATGAAGGCAAACCGCCGCCTGAAAAAAAAGCAAAATATGAAGAAAATAACTCTATAAATCATCAGGAAGTAAAATCTGAACCTTGTGATGAACCTACAATGGAAGAAAAATTTAATTCATATGATGATCGGCATCAAGAGGATAAAAGTTTTGTTTTTCCTCAAGCACCTTCTCAAAGCCCAGCTCCGATAAGCCATCCTGATAATCATCATAATATTTCTCAACCATCGTCTCCAACACATATATCGTTGAATTCATTAATTCAATCGCAACTTGATTCAATACCAGCAACGAGTATACCGCAGCCACCACATCCGTCAATGTTGCCACCTAAGTTAAATCCAAATTTCACGTCCCCAAACTCCGCGCCCCCGAACGTCCTACCTTTGACCCCAAATCGCAGTCTGAGCCCCGGCAGGGGTCCAGCCGATTTCGGACTTTCCGGGGGCAACTCGAACGGATCCAACAGCTCGGGGTCTTCTGGCAAACGCGCCAACAGAACTAGATTCACTGATTACCAGATAAAAGTTCTTCAAGAATTTTTTGAAAATAATGCATATCCCAAAGACGATGATTTAGAATATCTTTCTAAGTTGTTAGGACTGAGTCCGAGGGTCATTGTTGTTTGGTTTCAAAATGCTCGTCAAAAAGCAAGAAAAGTATACGAGAATCAACCTGCAGCGGATCCGCCGGCAGGAGCAACAGATGATGCTAATAGATTTCAGCGCACTCCCGGTCTTAACTATCAATGTAAAAAGTGCCAACTAGTGTTTCAACGATACTACGAACTAATAAGACATCAGAAAACGCATTGTTTTAAAGAAGAAGACGCCAAACGATCAGCGCAAGCTCAGGCTGCTGCAGCACAAGTAGCTGCAACATTGAGTAGTGAAGACTCCAATTCAAGCACCGTAGAACATCATAATCCTCTTGTACCAGTTTCACCTGCACCCCCTCGAACTCCCACTCCAGCTGCGCCTAATTACCCTGTATCTCCAGCGCCACCAACTACTTTAACTCCTGTAACTCAGTTACCACATCAAACTAGAGAAGAAAAAGATGGAAATTTTCAATGTGATAAATGCAACCTGGTCTTCCCTCGATTCGATTTATGGCGAGAACATCAACTGGTTCACATAATGAACCCAAATTTATTTCCTACTTATCCGCCAGACTCCCCTTTTGGGATCTTACAACAACATGCTCAACTTCAACAGTTAAATGCTTCGTTAAGCAATGAGGAGGCACGACACCCTTTAGTCGCAGCACTAAATCAACAAGTAGTGAAAAGAAAATTTGATGAATTTGAGGAAACAGATACTGGAGAGCAACCAAAAGACAAAAGATTAAGAACTACCATCTTGCCAGAACAGCTTGACTATCTCTATCAAAAATATCAAATTGAATCAAATCCTTCAAGGAAAATGCTTGAAAATATTGCACGTGAAGTGGGTTTAAAAAAAAGAGTGGTACAGGTCTGGTTTCAAAACACCAGAGCCCGGGAAAGAAAAGGGCAATTCCGGGCTCATGCCCAAGTTATAAATAAAAGATGTCCATTTTGTCCAGCTTTGTTTAAAGTGAAAAGCGCGTTAGAAAGCCATTTAAGTACGAAGCATGCTGATCAGTGCACACGAGGCGAAATTAACGTAGACGCACTACCAGACGAAGAACTTAGTACGGAGTCCACGCCAAGTTTTGGTTCTCAACAAAGTGACAGGCAGCAAAATTTTTCCCAAGCGGGGGCTCCCATGTTGCCCCCTATTTTCCCGCCTTTTCATTCAGACATGGAGAAATTTATCAAACAGTACAGTGAAGAATCGATGAAACGTTACGTGAGCGAATTACAAGCTCATGCCGCTGCCCAACAGAACGGTGGAAGCAACGACTCCTCCGATAGACGCCCAGAACATGGAAAATCAGAGATCCCTTTAGATCTCAGTAAGCCTGTGGATTTATCACGACCTGGGTCCGACGCAGATGAGCGTTCAGATACTGCCTCCGAAACAATGGAATTCTATGAAGAAGACGAACCCTCATCGCCTATCATGGCCGGTCAACCACAAACACCTCGTCCACCCGGTAAACGATATCGTACTCAGATGTCATCCTTACAAGTGAAAATCATGAAGTCACTGTTCACGGATTACAAAACGCCGACGATGGCCGAGTGTGAGGCGTTAGGTCGCGAAATAGGCTTACCAAAACGAGTGGTACAAGTTTGGTTTCAAAACGCACGTGCCAAAGAAAAAAAGGCGCGCCTAGCTGCTGGATTGGCGGAAGTATCTGATGCACCTCCCCCGGAAGAATGTCGCGTGTGTGATTTTAAATATAGCCACAAGTATTCGGTTCAAGATCACGTGTTTACACGGGGTCACATCGCGGCGGTACGAGCGCGATTGGAAAGCGGCGCCAGTGTCGGTGACGACAGCACGTTCGCACTGATGCAAATGGCAGCGCGTCTTGACAGCGGCATGGGCGGAGAGCTTCACAACGCGTTCCTGCGGCCGCAACTCGCCGGCAAC
>Lep184
ATGGCTACCCAGCCTAATGATTATACCGAATTCCCTACGGAGATCATTCTGAAACCTCTGGCTCTGATAGGACTATCTGGACTTGATGCAGTTAACAATGCCGTTCACAAAGAAATCTGGGACGCATTCGCGAATAACCGACGCGCTGATCGCACGCCTGTGAGATTCAAATTACTTAACAATACGTTTGAGTTTCCAGTGGTAAAGCCTAAGAGAAATTCATACGAATGGTACATACCTAAAGGCATACTAAAAAAAAACTGGATACACAAGCGTGTATCGCTAATACCCGCTGTCATAGTCATTTTCTATGATATGGATTGGAATGATACACAGTGGAATGAGAAAATTATAGAATGTGCATCCAAAGTCCAGTCTATCCGTGCTGCAGTAGAGGGACATGCTACTCGTGTGGCTGTAGTAGTCATACAAAGTCGGCAATCTCCTCCTCCTTCTGAGTACATGCTTGGAGCCGAGCGTGCCCAGGCACTTTGTGCTGCTTGTGAGATCCAGTCTAAATCCTTGTTTGTGCTTCCTCATGGTGATCACTTAATGGGTTATATAGTCCGGTTAGAAAATGCATTTTATGATATTGCACAAAATTATTACCACCATGAAGCAAAAAACATTAAGCAGCACAGAGACCACCTCAATAAAACAACACATCAGTATCTCTTTGTCAGACATCAGTTCAAACTGGGCTATCTGAATGAGTTGAAGCAGGACATCAATACTGCACATAAGCATTATGTTCATGCTTACAACAACCTGCTGGAAACAAGAACAGTAGATACAAACCTGCATGAAGTTAGAACAGTTGCTGGCTATATTAACTACAAACTGTGCAAGATACTTTTTGCATTAAATTTGCCAAGAGATGCAATTTCACAATTAAAATCTCACATTGAGAAATACAAAAGTAGAGTTGGTTCTACTGACCTACTGTTTGAACATTATGCGTGGCTAGCTAGACAGTACAGTGCCTTTGGAGAACTTTTTGATGAAGCTATCAGGGCTGGTCTGCCAGCCATTCAATCTCAGCATCCTGGGTTTTACTACCAGCATGCAGCTCAGTTTACTGTAAAAAGAAGACAGGCTATGCGCTCTCTTTGTGCTGAAGCATTACAGTATCCACCTGCTCCAGATCCTTTAGATGGTATTCTAGAATATTATGGTCAGCGACCTTGGAGACCTGGTCGTTTAAGTGCAGATCCTCATGACCCTCAAAAAGAACAGGCAGCTATCTTAGCTCTACAATACAATGAAAGGATATTCAATCATTCTACAATCATCATCAGCTTCCTTGGCAGTGCTATCTCACAGTTTAAGTCATTTCACTCTCCTAGAATGAGGAAGCAACTAGTAGTTGAAATGGCAAATGAATATTTTTATTCTGCTGACTATGGGAAAGCACTAACTTTGCTGACTCACATGTTGTGGGATTACAGGAGAGAAAAATGGTGGTATTTAGCTTCACATGTCTTGAACAGAGCTCTGCAGTGTGCATACCTTGCAGCAAAAATACAAGACTATTTACAGCTGTCAATTGAAGCACTCTCTAAAAATATCCAGGTGCCAAACAATGATAAAGATAGGATATTCAGAAATATAATGTCTGTTATACATTTAAACATTCCAGCTCCTGAACCCGACCTGCCATCCTCTTCTCAAAGCAAAGCTGTGGAATTGTGGCAGTCCATGATCGAAAAAGAGCCTTTGCAGGTTGCTGTGGATATGGCCAACATCTCCAGTTTTTTGGAAATCAAACCTAAATTCAAACAGATGAAATATAGAATGGATGAGTTAATTGAAGTGGAACTGTATGTTAGGCTAACATATCCAGCTGTCCTAGAAGTAAAGAAGGTGTATTTGACAATATCAAGTCAATCTGAGACTATTGAGATCCCAGTAACTGATGATATTAATCAGACCATAACATTAGAAGGGAGCAAAGTGAAAAGGTTTTTGTGTCAGTTCAAACCTAATCCCAAGGATGTTGGATCAGATTTACAGATAAAATGTGTATCTTTTGTTCTTGATTCTGAAAGGAAAAGAAAAATTATATTGAATTTTAAAACTGATGACAAGAAGTCAGAGTCAATTATACATCCAGAATTGTTACACTTCATCATGAGCCCTAAATCTGACTATGAATTTGATTGCATTGTGCCTTTGAGAGTAGCTTCAGTAACATCAAGAGAGTGTAAATGGTCCATTGAAGTTACAAATTGTAGTCCTGCTCTACAGGGAGAATGGTTTCCAACCACTTTCACAGTAACAAACAATGAGGAAATTGCTGTATCTAGTACAAAGATAGCATTATCTTTATTAAGTTCACCTGAAAATCCTAACCCTGAGTCAGTAACAGATTTAAGTTTGAAGGAAGGTGAAGCTCAGTTACAACCTTTACATATTTCTGTGGGCAATGTTAACAGATCAGGAACTCACACTAATACATTCTACTTAAAAACAAACAGAACAGCCACAATAACAGTTCAAATTAGAATATCATACATCATAGACCTTCCTGCAATCAAGAAACTAGAGTGCATGAAAGATTTTACATGTAAAATAACTGTCATCAAACCTTTTGAAGTAACCAGTGCATTTGTTAGTACAGACTTTAGTCCTATTTCTAAATGCTTTGTTGATGACCCCTTTATTGTCATGCCACAAATTAAAATTTTAAGTCCTTGGGATCTTTTAATAATTGACACAGAATTAGAGGTGGTCGATTCATTTAAAAATACAGACAAAACTAAGCCTATATCCTGCATCAGAAATCTAGAAGTGGCAGAGAAAAACATAGCTTCAGATGCAATTTGTATTCAAGCTAAATACAATCCTAAAGATAATCCAACTCGAGTTGGTTTGTACAACATAACTTGGCGACGGAAATCTAATCTTCATGGGCTCTGTGTGATGAGCAGCACTGCTTTATCAGGACTGCCTATAGATCAATGTCCTGTCTCAGTGAAAGTAGACTACCCTGCTGTAATAGAACTACTAACATCAGTTCCACTCAAATGTATTTTAAAAGGAAACACAAACACTCCAATAAGACTCAGTCTTGTAGTGAAATGGACAGATGACTATATATTTTCTGGATACAAGAAACTATCAGTAATGGTCCCACCCAAGGGACAAGTAGAGCTAAAATATAATATCCGTCCCTTATTTGCTGGTAACACAATGCCCCCTAGAATTACTGCAACAGTCATAGGTGATAATTCAAGTCAGGATGCAGTCAGTGAAATGTTTGAAAAAGCTTTCCCTGAAACTATTTTCGTTGTGCCTAAGTACAATAAT
>Lep185
ATGCTTACAATCTGGGCGAGAATCGGTCGCGTACGTTCGCTAGAGCGAACGTTGTCTAGCGTCGTAGACTTGCCGCAATTTCAGGATGGGAGCATCCATAACGAGCCTGTGTTGGGTTATCGTGCCGGAAGCCGGGAACGCCAAGACCTAATTGAGGAGCTGAAACGAACCGCTTCAGTAATTGAAGACGTACCAATTGTAATTGCCGGAAAAAATATTACAGAAGGCGAGCCACGATATCAGGTGATGCCCCATGATCACTCAAAAAAGATAGCTAAATATTACTATGCCAGTGAAAAAACAATTGAAAAGGCGATTCAAGCGTCTGTCGATGCTCAAACTCGTTGGGACCGCACTCCGCTGACTGAACGCGTAAAAATCTGGCAGACAGCAGCTGAGCTAATGGCCGGTGCGTATCGACAGAGCCTCAATGCTGCGACCATACTTGGACAGTCGAAATCAGTAATTCAAGCTGAAATTGATGCTGCAGCTGAACTTATTGATTTTTTCCGTTTTAATGTACACTTCCTGAAGGAAAATTCAAAATATCAACCTATTTCTGAGAGTCCCACAATAACCAAAAACTCTTTGAGATTTCGTGGCATAGATGGATTTATTGCAGCAATAAGTCCCTTCAATTTCACTGCCATTGGAGGCAACCTCGCATACACACCTGCACTTATGGGCAATGCAGTGTTATGGAAACCATCGGATACAGCTTTGTTGTCCAACTGGCGAATCTTCAATATTATGAGGGAAGCTGGTCTTCCAGATGGTGTTGTAAACTTTGTTCCATCCGATGGTCCTACATTTGGTCGAGTCATCACATCATCACCATACCTGGCTGGAATCAACTTCACAGGCTCTGTGCCCACTTTTAACTGGCTGTGGAATGAAGTAGGCAAGAATCTTAATACATATCGTAACTATCCCAGACTCATTGGAGAATGTGGAGGAAAGAATTACCACTTTGTACACCCCTCTGCTGATATACAAACTGTGGTTAGTGGCACCATCCGATCAGCATTTGAATTTTGTGGACAGAAGTGTTCAGCTTGCTCCAGAATATATATCCCTCAGTCTCTGTATGAACCAATTAAGACAGGATTACTTGCAGAAAGAGCTAAACTGAAGATTGGTGACCCTGCAGACTTTTCAGTGTTCACAGCGGCTGTCATTGATGACAAAGCTTTTGCTAGGATCACAGGATACATCCAAAGAGCCAAGAAGAATCCTAAGAACAAGATCTTGGGAGGTGGTGAGTTTGACAATAGCAAGGGCTACTTTGTGCAGCCTACCATCATTGAGACAACAGATCCGCATGACAAGCTCATGACAGAAGAGATCTTCGGTCCAGTGCTCACCATTTATGTATATAATGATAAAGATATTGATAAAACCATGGATTTAATTGGTACTTCCACAAAATTTGCTCTTACAGGAGCTATATTTGCTAAAGATCAAGTATTTTTGAAAAAAGCATATGAAAATCTCAAAATGACTGCTGGCAACTTCTATATCAATGACAAATCAACTGGATCTGTAGTCGGTCAGCAGCCATTTGGAGGTGGCCGTATGTCAGGTACTAATGACAAGGCAGGTGGTCCCAACTATGTCATGAGGTGGACAACTCCACAATCTATTAAGGAAACATTTGTTCCACTTACTGATATTGATTATCCATATATGAGAGAA
>Lep186
GTGACAGATATATCTGTTTCTGTGTCAGTTTATCCTCAAGTGGAGCCCCTTTTAAGTACTAGTGAAAATAATTTGAATACAAACATGAATAACTTGAAAGTATTGAACTCTTTTGGTGAACAAAGTTCATGTGATCCATTAAATGTGCAGAAAAACTTAGTTTGTGAAAAAACTCCTAAACTATTCAACCCAAAGTTACCATCAATTCCACGGACAATGTCATCACTAGGATCAAGTGAGAAGATATCAGAAACCAAAATAAATCTGTTATTTAACCAATATAAAGATTCTATAGAAGACGCTATCTTAGCAGAAGGCATTGAAAATCTATGTAATGACCTTAATTTAAGTCCTGATGATTTTAAAGTTTTAATATTGGCATGGAAGTTAAATGCTAGTCAAATGTGTAGATTTACAAAGTCCGAGTTTGTTCAAGGCCTAAAAAATATGAAAACTGATTCAATTAAAGGTATACAACACAAATTAGGTGACATATCTGTTGAAATGCAAAGAGAACCAGAGCAATTTAAGGATTTGTATAGATTTACCTTTAAGTTTGGGCTAGATGTTAGTTCTGGACAAAGAATCTTACCTTCAGATATAGCTATTGTTTTGTGGCGCTTAGTTTTCACAAATAATGAGCCTCCAATCTTGGATCGATGGCTGAATTACCTTGAGAAGAACCCACAAATCAGAGGCATTCCAAAAGATACATGGTACATGTTTTTAAATTTTTGTGAGTTTGTTGGAAATGATCTCAGCAGCTATGATGACACGGAAGCATGGCCCAGTTTGTTTGATGATTTCGTTGAATATGAAAATGATCAAGTTAATCAAAATGTAACCAAAAGCAGCATAAAAATTCAG
>Lep187
GCGGATTCAGTCACGTGGAATCCCCACAAGCTACTGGCTGCTCCTCAACAATGCTCCACGTTCCTAATTAGACACAAGAACGTTCTCAAGGAAGGACACTCGTGCAATGCGAAGTACCTCTTCCAGAAGGACAAATTCTACGACACATCATACGATACGGGGGACAAACATATCCAGTGCGGTCGACGGGCGGATGTCCTCAAATTCTGGTTCATGTGGAAGGCCAAAGGCTCGGACGGCTTCGAGAACCACATCGATACGCTATTCGATAACGCGCGCTTCTTCTTGGAACAGATTCGTAATCGGGAAGGCTTCGAATTGGTCATTGAAAAACCGGAATGCACGAACATAATGTTCTGGTACGTACCGCGTTGCCTTCGCGGCTGCGAAAACGAGTCGGACTACAGAGAAAGGCTCCACAAGGTTGCCCCTAAAATTAAAGAATTAATGATAAAGGAAGGAAGTATGATGGTAACTTATCAGCCTCAAGGAGATCTTGTGAATTTCTTCCGTATCGTGTTCCAAAATTCGGCCCTCGATCACAAGGATATGATATATTTCGTAAACGAATTCGAAAGGCTCGGCAGAGACATATTAGTC
>Lep188
ATGGTTGTTCAAGAGGAAGCAGAGTCTTACAAAAATAAAGGAAACGATGCTTTTAAATCTGAAAACTATCAGGAGGCAATCACTTTTTACACTAAGGCGATAAATTTGGCCGAAAAAGGCAGCCGAGACCTTGCAACATATTTAAAAAATCGGGCCGCAGCCTACTTAAAGACCAAAGAATTCGAAAAAGTGATCAGTGACTGTGATAAAGCTCTAGAAATAATACCAGAAGATCCGAAAGCCTTGTTCCGGAGATCGCAAGCTTTTGAATGTTTGGAGAGATTTGAAGAAGCCTACAGAGATGCCAAAACAATATTTACTGTGGACCCAACTAACAAAGCTGTCCAACCTATTCTATCACGTCTACACACTGTAGTACAAGAGCGAGCTCGCCAAAATGCTCAAACAAGCAATAAAGTGGAACAAATGTTTAAGTTGGCTTTTGGGTTAGGTGAAGATATTGAAAAACGTGAGAAGGCCATGGCTAACCTATTAGTTTTAGCGAAAGAAAACAGTGGTGCTGAGGTAATGTTAAAAAATGGTGTAGTTCAAAGAATTCAACAACTACTAAAAGTGGAAAAAAATTCTGAAATTTACATCAATGCTATCCGTGTCATAGGTCAAATTTGCAAAAAGAACATTGAAAGAACAAGAGCAGTTTTGAAAGTTGTTGGGATACCGTGGATTTTAGAAATCATTGACAGTACTGATGAGAAGAGAGTGAATGCGGCTCAGTATTGCCTTCAGATCATACTTAACTCATTTTCAGGGATGGACAATAAACAGGAATCAAAACCTGACCCTAAACTTTGTGAGGAAAACAAAAGTGAAATAGATACTCTACTCACCTGTATCACCTATTGCATCACCAATAGGGTTATCAGTGGACAGGCTAGAGATGCTCTCATTGAACTAATCATGAGGAATTGCCACTACAGTGCAATCAATTGGTCAGAAAGATTTGTTGAAATCAAAGGGCTGCACAGATTATTAGAAGTTTGCAGTGAACTGGATGAATATAAATATGAATCTGCCATGAATATCACAGCATCCTCAAGAACCATAGCAGCAGCTTGTTTAGCAAGAATATATGAAAACATGTACTATGACCAGGCGAGAGAGAAATTTAATGAGCAGGTAGATGAATTTGTTAAAGACAAACTGCTCAGTCCTGATCTGGAATCAAAAGTTAGAGTAACTGTAGCCATCACTTCTCTACTTAGAGGCCCATTAGATGTTGGTAACTATGTTATATCTAAAGATGGTATTATAGAAATGATTCTTGTTATGGCTCAAACTGATGACCTACTGCAGCAAAAAGTCGCCTGTGAATGTTTGATAGCAGCTGCATCCAAGAAAGACAAAGCCAGAGCCATACTTACTAAAGGTGTTGATATCTTGAAAAAACTTTACCAGTGCAAAAATGATGCAGTCAGAGTAAGAGCCTTAGTAGGCTTATGTAAAATTGGCAGTTTTGGTGGTGATGATGCTTCCATACGCCCATTCGCGGAAGGTTCCACAAAAAAACTAGCAGAAGCCTGTAGAAAATTTTTGGTAAATCCATCTAAAGATAATGACGTGAGAAAGTGGGCTGCTGAAGGTCTCTCATATCTAACCTTAGATGCAGATGTTAAAGAGAAACTAGTTGAAGATAAGCCAGCTATTCAAGCTCTGATTGAGTTGGCTAAAACTGGTGATCAGTCATGCCTATATGGTGTTGTAACCACTATAGTTAACTTGTGTAATGCATATGAAAAGCAGGAAATGATGCCTGAAATGTTAGAACTAGCCAAGTTTGCTAAGCATCATGTACCCGAACAGCATGAATTGGATGATCCTGATTTTGTAAGCAAGAGAATATCAGTATTGACAAAAGCTGGTGTAACCAGTGGCTTGGTAGCATTGGCTAAAACGGAGAGTCACAACTCAAGAGAACTCATAGCTAGAGTATTCAATGCTATTTGTAATTTGCAAGAATTGAGAGGCCTAGTTGTACAACAAGGTGGAGCAAAAGTTCTAATACCAATGTCTCTTGAGGGTACTCAAAATGGAAAAAAACAAGCTGCTCAGGCTTTAGCCAGAATTGGGATAACAATAAATCCAGAGGTGGCATTCCCTGGTCAAAGAAATTTGGAAGTCATTAGACCTTTACTGGCATTATTACATCCAGATTGTACAGCCTTGGAAAACTTTGAAGCATTAATGGCTTTGTGCAATTTAGCTGGAATGAATGAGACAACCAGAAATAGAATAATCAAAGAGGGAGGTTTATCTAAGATTGAACATTACCTATATGAAGACCATATGATGCTTATTAGAGCAGCCACACAGTGTATTTGTAACTTACTTCAGTCTGAAGAAGTTGTCAAATCATATGAAGGAAAAAATGACAAAACCAAATTCTTATTCCTACTGTGCCAAGAAGAAGATGAGGATACAGTCACCGCTGCAGCAGGTGCTTTGTGTATATTGACTTCAGTTAGTAAAGTTTGCTGTCGAAAATTACTAGATGTCGAGCAATGGCCTGAAACACTAAGGTGTCTTCTAGCAAATCCAAACTCAGAAATACAATACAGAGGAACCTATATGTTGTACAATATAATAAAAGATGACAAAGATTTTGCTGCAAAAGTATTTGAGACTGATATAATGGAAATATTAATGGCACTGTCTAAATTAAATGATGAAGCACACATCAGAGCCAATGAATATGCTCAAAAATGTTTAAATGCAGCTGAGGACTTAGGAGTCATAAGAAAGCCTGAGGCA
>Lep189
ATGCACATATTATATTTGAGAACATATCTTTTACGTTCCGGGAACCTAGTTGAAAGCCAAAAAATGTACATAAATCAATGCAGACGTTTGCATTTATTGAGGAATCAAGCCTATGTGAACGGAGAATGGGTTAAGGCAAAAAGTAATTTGGTGTTTGCAGTTCATAATCCAGCTGACGACAGTGTAGTAGCAGAGGTGCCGGATATGGATTCAAAAGATGCACAGAACGCGTTACTAACCGCATCTAATGCGTTTCAAACATGGAAAGATACTACCGCAAAAGAACGGTCTCGTATTTTAAGGAGGTGGTTTGACTTATGTGAAAAAAATACCGATAATTTGGCAGAAGTGATAACAGCTGAATCTGGGAAACCACTCGCTGAGGCCAAAGGGGAAGTTGCTTATGGTAATTCGTTCCTGGAGTGGTTTGCGGATAGTGCTCGTCATATTAATGGAGAAATCATACCGAGCCCATGGCCGAATAAGCAGATACTTCTCACACGAAACCCTCTTGGAGTTGTTTCTGTAATTACTCCCTGGAACTTCCCCTTTGCAATGATAACTAGAAAAGTTGGGGCTTTAATGGCAGCTGGGTGTACCTGTGTCATTAAGCCTTCTGAAGACACACCATTATCTGCACTTGCAGCTGTTGAATTGGCTCATCAAGCTGGAGTTCCTAAAGGTGTAGTTAATGTTGTTACGACAAGTAGAAAAAATGCTCCTACAGTTGGAAAAGTCATGTGTGAAGATGAATATGTGAGGTGCATATCATTTACAGGTTCCACAACTGTAGGAAAAATTTTATATGGACTTGCAGCCAAAGGCATTAAAAGAGTTGCTTTGGAATTGGGAGGCAACGCTCCATTCATTGTTTTCCCAAGTGCTGATATTGATCATGCTGTTGATCAAGCAATGCTGGCTAAATTTAGAAATAATGGCCAAGCTTGTATTGGAGCAAATAGGTTTTTGATACATGAGATAGTATTTGATGACTTTGTTAAAAAGTTTAAGGCCAGAATTGAAAAAAAATGTGTATTAGGACCTGGTACAAAGGAAGGTGTCACTTGTGGACCACTTATAAATAATGAGCAAGCCAAGAAAGTATCCGGACTTGTTGATGATGCTGTTGCAAAAGGTGCCAAGGTGCTTTCAGGAGGGAAATTTGCAAAGAATCTGGGGAATAAGTTTTATGAATCCACTTTACTTGTTGATGTTAACCAGGATATGCAAATATTTAAAGAAGAAGTGTTTGGCCCAGTAGCTACTTGTATAAAAATGAAGAGTGAAGAGGAGGCATTAAAAATGGCCAATAGCACAAGAAGTGGATTAGCTGCTTACATTTTCACGAAAGATTTAGGTCAAGCATTTAGAATGTCTAAGAATCTTGAATTTGGCATGGTTGCTATAAATGATGGGATTTTGTCTGCAGCAGAACCAGCATTTGGAGGTGTTAAAGAGTCTGGTATAGGGCGTGAAGGCAGCCTCCATGGTGCAGTGGAGTATACTGATTTAAAGTACACACTAATGTCAGGATTGGATAAA
>Lep190
ATGGCCGACGAAGAGAAAATCCCTCCGACCTTTCTTGAGAAACTCCTATTCTACACAACAGCCTCCTTCGTTCTTCTTGCCACGTTCAGCCTATTCGCCTTTCTATTCTTAGTGCCATTTGTGATTGAACCAGCTTTCACTACGATATTCATGCAATTCGATCCTATAGGAGCTTTGTGTGTTACCACCCAAGTTAAACATTTGGTCGGAGCGAGCAATTGCACGTGGGCGTCCTGCAGGGAGGGCTGCACTAAAGATCTATTTGAATGCACACAAATTAGGGTCAGCTATAAACTGGGTAATTCATCTAATGTTACTGAAGAGGAAGTTGAAAATCTTATCAGAGTAGAGAGGGCTCTCAGGAATGATTACGACTATGAGAACGAGGTAGCTGCTGATAAGTCTTATCCAGATATGGGCGAGAGGGATGACTTGCCTGAACCGTATCCAACCGGGCTACAAGGGAACGACTCGGAATGGTATTTTACCGGGGCCCGTTTGTTTCCTAACGTGAAAGGTTGCGGTTATCCTCCTATATTGAACTGCACAATATTCTACGGAAAATATAGGCCTATTGGCACCAACTTCACTTGCTACTATAGCCGGGTGGATCCGGGCTTGGTTATCACCGAACTGGACATGTGGCAGAACACTCTGAACTTGGTGTACGCGATGGCCATACCAATACCGTCATTCTTTATCTCCGTCATATATTTGACGTTCGCTTACTTCAAAATTTATAATACTGAAGATGAATCCGAGCAGGCGCCTCTGAAGAGTGACGCTGAGGCTATGGCCACCGGTGACGATGAGAAACCAACGACCCCAGGGTCTGATACGTTTAGAGAAGATCTCGCATGTTTCGGTCACCAATTAAAGATGCAACTAGCCAACGATAAGCCTAAAGACGGCTTCGAGTCCAATAGTCCACCCATTTCCAATTCTGCCTCACTGTCT
>Lep191
GTTCACCAATATTGGCCCCTCGTCGAGATCAAGTGCTCGTCGGACCTAAAGTTCTTCCTGTGCTCCGTGTACACGCCGATCTGCATCGAGGACTACGCGAAGCCGCTGCCGGCGTGTCGCAGCGTGTGCGAGCGCGCGCGGGCCGGCTGCGCGCCGCTCATGCAGCAGTACGGGTTCCCGTGGCCCGAGCGCATGGCGTGCGAGCAGCTGCCGCGCGCCGGCGACCCCGACCAGCTGTGCATGGAGGAGACGGAGCGCGCGCACGAGCCCGAGCCGCCCCGCCCGCCGCCCCGCAAGCCCGCCAAGAACAACTGCAAGGATCCAAAAAACTGCGGCGGCGCGGCGGCTGCGGGCGCCGGCGACGCGGCCGAGTGCGAGTGCGCGTGCCGCCCGCCGCTGCTCGCCGCGCCCAACACCAGCGCCGCGCCCGGCCTGCGCCCCCCCGCCTGTCTGCAGCCCTGCCGCGGCGCCTTCTTCACCGCCGACGAAAAACACTTCGCGGCCGTCTGGGTGGCGCTGTGGAGCGGCCTCTGCGCCGCCTCCACGCTCATGACGCTCACCACCTTCCTGATCGACTCGCAGCGGTTTAAGTACCCGGAGCGCCCCATCGTGTACTTGTCGGCCTGCTACTTCATGGTGTCGCTGGGCTACCTGGCGCGCCTGGCGCTGGGGCACGACGAGATCGCGTGCGACGGGCCGGCGCTCAAGGTGTCCGCCAGCGGACCCAGCGCGTGCACGCTCGTCTTCATCTTGGTCTATTTCTTCGGAATGGCGTCGTCGATCTGGTGGGTGGTGCTGTCCTTCGCGTGGTTCCTCGCCGCCGGACTCAAGTGGGGCAATGAAGCCATCGCCGGTTACGCACAGTACTACCACCTGGCCGCGTGGCTCGTACCGGCTGCGAAGACGGTCGCCGTGCTGCTGGCCGGCGCCGTTGACGGCGACCCGGTGGCCGGGATCTGTTCAGTCGGCAACTCTTCTCCGGAAAATCTCAAGAAATTCGTGCTGGCGCCGCTGGTCGTGTACTTCGGTCTGGGCGCGACGTTCCTGCTCGCCGGGTTCGTGTCGCTGTTCCGCATCCGGTCGGTGATCAAGCGGCAGGGCGGCGTGGGCGCGGGCTCCAAGGCGGACAAGCTGGAGAAGCTGATGATCCGCATCGGCGTGTTCAGCGTGCTGTACGCGGTGCCGGCGGGCGCGGTGCTGGCGTGCCTGGCGTACGAGGCGGCGGGGCACGCGGGCTGGCTGCGGCGCGCCGCGTGCGGCTCCCGCTGCGGGCCGGCGCCGCTGTACGCCGCGCTCATGCTCAAGTACTTCATGGCGCTGGCGGTGGGCATCACGTCGGGCGTGTGGATCTGGTCGGGCAAGACGCTGGACTCGTGGCGCCGCGTGTGGGCGGGCGGGCGGCGCGTGCCCCCGCCCTCGCAGCGCGCGCTCGTCAAGGGCGCCGTG
>Lep192
ATGGCACGAAATATTTTGATGAGTAGCCTTGAAAACGCGTCTTTCAATATTTTAATACAAATATTATTCAGGTGTATTACATTTATTATTAACGCATGGGTGATCAGAAATGTTGGTCATGAAATATTGGGCATAATGAATGTTAGGCTACTCCTTTTAGAGAGTACTATATTATTCCTTAGTCGGGAACCATTTAACAGAGCTTGTTTAGGAAGGACTGATGGTTTTGGATGGAGTCATCTTATCAATCAAATTTGGCTATCAGTCCCCATTAGTTCACTATTGTCCATTGTATTTGTATATATTTGGTTAAATTGGTTGCCTTTAGGTAATCCGGAACATGCATATCAGTATACCTTTGGTTGCTGGAGTGTTGCCTTTTCATGTGTTCTGGAACTTTGCTCTGCAAACTTAGCTCTTGTAGCTCAACATTTTTGTTTTATTAAATTGAAAATTGTTTTGGATACATTACATATTTTTGTGAGAACACTTTTGTTTTTATCAATCATAATTTATGATAGATCATTGGCACTTATTGCCTTTTCAATAGCTCAAGTAGGAAGTATATTTGTTGTTGTTCTGTCATATTACATTTTCTTTTACTGGTATGTTAAAAATAAGCCTTTGTATGCAAAGGGTGCACTTAAAAGTCAGTTAATTCCTGATGCAGTCTTGCATAAATTGTATGAGAATATGGATGATTTTCAATTTACATCTATTCAGGAGTTTCTACCTAAATATTTAGGTTCAATCAGTACCACATTTAATAAAAAATTAAGTACCCTCACTTTCAGTTTTGCAAAGCAAGGATTTGTTAAACAGTTGTTAACAGAAGGTGAAAAATATGTTATGTCTATGAGTCCAGTTATGACCTTTTCAGAACAAGCAACTTATGATGTTGTCAATAATTTAGGTAGTTTAGCGGCTAGATTTGTGTTTAGGCCAATTGAAGATAGTAGCTATTTTTACTTCACACAAATGGTAAGTAGAGACTTGCCTCTTCATAAACAAGACCAAAACAAGATTCAGGAATCTTGTGCAGTTTTATCAAATGTATGTAAAACAGTGAGTTCCATCGGTTTGATAGTACTAGTATTTGGACAAAGTTATTCACATACATTATTGCTTTTGTATGGAGGAGAGGCGTTCGTTGCAGGTGGATTGCCTGTACAATTGCTGAGAAGTCATTGTTTGGCAATTGTTTTGTTAGCTATTAATGGAGTTACTGAATGCTATTCATTTGCCACAATGACTAGTAGCCAGTTAAATAGCTATAACTATTTAATGGTAATTTTCTCTGTAAGTTTCTTAGTTTTGTCATATTGTTTGACATATATTTTTGGTCCTATAGGATTCATCATTTCAAACTGTATAAATATGTTTGCTAGGATAATGCACAGTATTCATTTTATAAGGAACAAATATAAAGATACGGAATATAAGCCTTTGAATGGCTTGCTTGTTGGCAAAATATTTTTATCAACATTGTTCATTGCTGGTTTTGTATGTAAAATATCTGAAATTCGCTTATTCCCTTCTTTTATATTACTCCACATATTAGTGGGCGGAATTATGCTGCTATGTGTATTGATAGCTTGGGGCTATGAAAACAGAGAACTGGTTGTTAAGATGCACAGAAAAATTATGAATAAGGAAGAAAAGCTGTCAGTTGAT
>Lep193
GACCAGACCGAAGAAGTAACGGAACAAAGAGTGCAAAAGAAGGTGACTCAAAAGCCAAGAATACCGGATCCTTCGGAATCGACCGTGCACGGCAAAGAAGTGCACGTTGCGAAACAAAAACAAACTCAGAAAGAGGTCGTCGGGGATAAAGAAATAACACGTAAAATTACTTCTACTGAGACAACGGAGATCGAGCATAAAGCTCAAACACAAGAGAGAGTTGTGGAAGGGCCAGTTAAACCTTCGAAACCACCGATATTCACTAAGAAAATGCAGCCCTGCCGTGTGTTTGAACATGAACAAGCTAGATTCGAAGTTGAGTTCGATGGCGAACCCTTGCCTTTGATTAAATGGTATCGGGAGAATTTCCCTATTAAAAACTCGCCTGACTTCCAAATTCATACATTTAGTACCAAGTCTATATTGATCATAAGACAGGTGTTTGTCGAAGATTCCGCTGTGTTTGCTGCTGTGGCTGAAAATAGAGGTGGGACTGCTAAATGCAGCGCTAACTTGGTGGTGGAAGAAAAAAGACGTCAAGGACGTGGAGGGATCGTTCCTCCTAGTTTTACGTTAACTGCTCAAAACGTTAACGTGACCTCAGGTCAACTTGTGAGGCTTGACACCAAGGTTACCGGAACGAAACCTATTGACGTTTATTGGCTGAAAAACGGTAAGAAAGTCCAACCTGATATAAGGAACAAGATTCTAGAAGAAGATGGAACTTATACCCTGCTTATTCTCGAAGCTTACCCGCAAGATTCTGGTAAATACGAGTGCGTTGCAATTAACAGCGCTGGAGAAGCCAGATGTGATGCTGAATGTGTTGTAAGCCTTCCAGCTACCAAGGACAAGCCTAAACCTCAAACGAAAGCAGCAAATGCCCCACCCGAGATTATCGAACCTTTAAAGGACAAAATTGTCGCTGAAGGACAGGCTATTGAGTTCAGTTGTAAGATCGTTGGGAAACCTCTTCCAACAGTACAGTGGTACAAGGGTGATAAACTGATTAAACCATCAAAATACTTCCAAATGTCGAGGACCGCTGATGAATACACCCTGCGTATATCAGAAGCTTTCCCGGAAGACGAAGGGGACTACAAATGTGTGGCGTATAACTCGGCTGGTCGTGTGACTGTCGCTGCGAAACTGAAAGTGACACAGCCCGACCAGGCTGATAATCTTCCAGCCCTGACACCTCTTCGTGACATCGTGGTCTACGAGGGCCAACCGGCCCAATTTAAAACACAGATCACCAGCAAGATCAAGCCGACCATTCAATGGCTGAGAGAAGGTGCACTAATACCGGAGACTCCCGATTTTCAG
>Lep194
ATGGTGTCGTTAACTTCTAAATATATACTTTCAACGATATGTAAATCAAATAGCATTAGGGCATTATCTACAACGTATTCAAGAAATGCGAAAGTGACTTTCGATTGGGTGGACCCATTCAATTTAGATGGACAACTCCATGACGACGAAAAAGCAGTGCGAGATTCATTCAGGGCCTACTGTAATGAAAAGTTATTACCTCGTGTGGTTGAGGCAAATAGGAATGAGGTGTTCCATAGAGAAATCTATAATGAACTCGGTGAATTAGGCGCTCTGGGTTGTACCATTAAAGGTTACGGATGCGCTGGAGTTTCTTACGTTACGTATGGTCTCATTACAAGAGAACTAGATGGCGTTGACTCCTCTTATAGATCAGCGATGAGTGTGCAGAGTAGTTTGGCAATGGGTTCGATTTATATGTACGGAACTGAAGACCAGAAACAGAAATACTTACCACGCATGGCTACAGGTGAATTAATTGGTTGTTTTGGGTTAACGGAACCCAATTTCGGAAGTGATGCTGGAGGCTTAGTTACCAGAGCGAAGCACGATGCAAAAAATAAATGTTATGTTTTATCTGGATCAAAAACTTGGATAACCAATGCACCAATCGCTGACATTATTATCGTTTGGGCAAAAGACGACGAAGGTAAAGTACGCGGTTTTATAGTCGAACGAGCCGAGGTAAAGAAAGGTTTAGATACGCCCAAAATCAATGGGAAATTTTCTTTGCGGGCATCGGCAACCGGAATGATATTGCTCGACGAAGTGGTTATACCGGAGGAGAATTTATTGCCGAATGTAGTGGGCCTGAAGGGGCCGTTCGGATGTCTCAATAACGCGCGATACGGTATCGCCTGGGGCGCTCTCGGATCCGCAGAGACGTGTTTGCGAATAGCCCGGCAGTACACATTAGATAGGAAACAATTCGGGCGGCCTTTAGCTTCGAATCAACTTGTACAGAAGAAGCTGGCTGATATGCTGACGGAAATAAATATTGGCTACCAGGCCTGTTTGCGTGTTGGACGTTTAAAAGACGAAGATAAAGCAGCTCCAGAGATGATATCTTTAATTAAGAGAAATAGTTGCGGTAAAGCATTAGAGATTGCCAGAGTAGCAAGAGACATGCTTGGAGGTAATGGGATTTCTGACGAGTATCACATCATACGGCATGTTATGAATTTAGAAGCAGTCAACACTTATGAAGGAACGCACGATATTCATGCGCTTATATTAGGAAGGGCTATTACTGGACTACAAGCTTTTTCT
>Lep195
TCTCTTAAAGGCAAAAAGATAAGTTTAGTTGCGGCCACCCTTCGGCCAGAAACAATGTATGGTCAAACTAATTGCTGGGTGCACCCCGATATCAAATACATTGCGTTCGAAACCGTCAAAGACGGAGTGTTCATTTGCACAAAACGCGCCGCTCGGAATATGTCTTACCAAGATTTTACGGAAAAAGATGGAGAGTTCAAAATCTTACTGGAAATTGTTGGTCAGGATCTTCTAGGTTTGTCTGTACAATCTCCATTTACTTGCTATCCGAAGATCTATGCGCTTCCTATGCTAACAATCAAGGAAGACAAAGGCACTGGCATTGTAACTAGTGTTCCGTCAGATTCACCTGATGACTATGCAGCTTTAGTGGATTTGCAAAAGAAACCAGCTTTCAGGGAGAAGTATGGAATCGCAGATGACATGATCCTGCCTTTCAAACCAGTTCCTATTTTGGAAACACCCGATTTCGGCAACTTATCAGCTGTGTATTTGTATGACGAGCTAAAGATTCAAAGTCAGAATGACAGAGAGAAGTTAACTCAAGCCAAAGAAATGGTGTACCTCAAAGGGTTTTATGATGGAGTTCTGCTTGTGGGTGAACATAAAGGAAGTAAGATTCAAGATGTGAAGAAGAATTTACAAACAAAGTTAATCCAAGAGGGTAAAGCTGTGATATACTACGAGCCTGAGAAGACAATCATCTCTAGATCTGGAGATGAGTGTGTTGTAGCGCTTTGTAACCAATGGTATCTCGACTATGGCAATGAGGAATGGAAAGGCCAAGCTGAAAAAGCCCTTGAGGCCATGAATACTTATCATGATGAGGTCAGAAAAAATTTCCAGGCGACTTTGAAATGGCTTCACGAGTATGCATGTTCCAGGACTTATGGTCTT
>Lep196
ATGAATAATCAACGACACGACGAAATACCTATATTAAAAACAACAGCTGATACACGAATCAATCAACTAAATGAAAAATTTGAAGAGGAATTTGGGATTAAGCCGAACTTCACTGTTAAAGTGCCGGGACGTGTTAATATAATTGGAGAACATATCGACTATTGTGGATATCCAGTGCTACCGATGGCTTTAGAACAAAGTATTTTGATTGCGGTTGGATTGATTAATGAAAAAGATTTAAGAATACGGAATACGAATTCTAAATACTGTAAATTTCAGATGGATATTTCGAAGCCAGAAGACTTTGACATAAAACCAGACGAAGATGGAAAACCGTTCTGGTACAATTACGTACTTTGTGGAGTAAAGGGTGGATTAGAATTTCTGAATAGAAAAATCAGAGGCGGTGTAATTTTTCTGATAGATGGAAATATTCCACCGGCTTCCGGACTATCAAGTTCGTCTGCCTTAGTAAGCGCTTCTTGTCTTGCTTTCTTACATGCTCAGAATGCTAAAATAAGTAAATTAAAAATAGCTTCTTTATGTGCCAAAAGCGAACGTTATATTGGCACTCAGGGTGGTGGAATGGATCAGGCTATTGCTTTTCTGGCGGAAAAATCTAGCGCTCAGTATATTACTTGGAATCCACTGAATGCTACGCCAGTATCCCTTCCTGAAAATGCTACCTTCGTTGTTGCACATAGTTTAGCTGAAGCAAACAAAGCTGCGACTAACGATTTTAACACAAGAGTCATAGAATGCAGACTGGCAGCCAAGATACTAGCTGCTCGTTCGGGTATTGAAGTTACGAAAGAAATTATTTCACTGAGCGAACTTCAAAAAAAGCTACAAAAATCATTAAACGAAATGCTAGAACTTGTAACCGAACATTTGGCTAAAGACCTGTATTTAAAAAGCGATATTTGTGAATTGCTGAATATACCAGAGGACGAATTGAACAGGTTCTATTTGACCCCGAACACTAGACATTTGACCGAATTTAAATTAAAACAACGTGCCATTCACGTTTACGAAGAAGCCAAGCGAGTTGATAGCTTCCGTTACTTGTGTCAGCATTCGACTTTCAAAAATGAATTATCGACAAACAGCAATAACGGTGATTTGCTCTATGAGAATGGCGTTGAAAAGATAAGCAATTTAATTGAAAATCTAGGAGTATTGATGTTGGAGAGCCATGAAAGTCTAAAGACACACTACGAATGCTCCCACGACAATCTGGATCGTTTGGTGGACTTATCGAGAAAGATGAACGTTTACGCCCGGTTAACAGGCGCGGGTTGGGGTGGATGCATTGTAGCGTTATGTCCAAAAGAAAATGTTACAAAATACATAGAAACGTTAATCGATAATTTTTATGTTGAACATTGCAATTTAGACAGGGTCAGTGCACGTTCACATGTTTTCGCAACGACGCCTAATCGCGGTGCTGTTATTTACAATTTTACA
>Lep197
GAGTCGCGTTCTGGCATTATGCACGAAGTGGAGTGGCGGGGCCGTCGCGTCACTGTCAAACCGGAAAAGGTTCGACTTTTCCTTATTGCTCTACAGGATCTGGACAAATCCGTGTCCAAGGCGGAGACGGCTCAAGCCAAGATCGACATTCTCGAGAACATCCTGATGGACTGCAAGGATGCAATTTCCGCAATCAAGGACGAGATAAAAACCGATCCGAAACTGAAATCCGCACCCGAGATCCAAGCCTCCAGCGTCGGCTACCTGCTCTCGTATTTGATGTACGTGCGACTTGTACGCACTATCGAGCGAAACAATTTGCTCGTCGAACAAGCTGAAGAAGCGCGCAAGAACAACATACAGATCGACGGAAAGAAAGTCCGGCCTCAAGACTTGACCAGGCTCTACGAGATCATTCTGCAGAATTACAATGAACTGCAACAGTTGCCGGGCTTTGAGAACGACGCAGTTTATCAAAAGGAAATCGATACGCAAATGAAGGCGTATCGCGCGTTCCGTTGCTATTACATCGCTCAAGTGCTCACCGGACTGAGACGCTTCAGGGAGGCTTTAGCGATGCTCGAAAGATGCAACACGTATACCGTTGAATCGCTCAAAAGTAAACTGGACAATCAACAACTAAAGGACAAGTTGCAAGTCTTGAAGAAGGACATAGAAAGCTGCAAATTCGAAGTCCACGCTGATTCTGTGCTCGAGGATGATGAAGAAGACGAAGAGAGTAAATACGCTTCGAGCGGCAAATCTTACAAAGACAAGAAGCCTCTGGTGGAGCGCTTGGACGATTACAGAGAAGATTCCCAGGTGCTTACGAAGAACCCGAACATTTATAGAATGCCTCCCCCAATGGAAGCGATTCCTTGTAAGCCACTGTTCTTTGATTTGGCCTGCAATTTCGTTGAGTTCCCGAATTTGGACGATAAAACGGGCGCTACAGATGGCAAGAAGCAAGGTGCAGGACTCACTGGACTCGTTAAAGGATTTTTGGGTTGGGGAAAAAGCGATAAA
>Lep198
CGTCAGTACTTCGGAGGAAGACCTGAGAAGCCAAGACCTTTTGAACCAGCACCATCTTACTTACCCCCTGTGACAGGATATCCAGCTGCAGGATCACGTCCCACTCCTGTCTACAATGAGGGCCCATCATCGACAGTTCCACAAAACCCACCAAGCCAACCTGAAACCACGTATCAACCGGAGCAACCCTATCCTCCAATCCAACCTACTTACTTACCCAGCCGCCCTGCTCAACCTAGCTACCAGCCCAGCCAGCCGACACAACCTTCCTATCAGCCAAGTTCGCCTTCAGTTCCTACCTACCAGCCTAGTCAACCGACTTACGAGCCTTCGCAACCTAGCGACCAACCCAGTCAGCCGTCCCAACCTTCTTATCAACCTAGTCAACCAACCACTTTCCAGACAAGCCAACCCACTGTTCCTGAAACCACTCTTCCTGCTTTCGTTTCCGACAACGGTGGCAGCAGCTCTGGCGAATCCTCGCAAACGCAACTACCCACCCTGGATGATGATGACGATCGCCACCCTCCTCACATTCACGCTATTACAGTTGACTGTGGCAAGGAAATGATGACAATCAACGTCGAATTCAACAAGCCGTACAATGGCATCATCTATTCTCAGGATCACTATAACGAACCTGAGTGCGTTTACGTCAGAGAGAATTCGAACCAAATCAAATACTCGTTCACTGTAAGCCTAAACACTTGTGGCACAAGATTCTTCAGTGACTTCCAAAACGAAGGCCAAGCCTACCTCGAAAACGTACTAGTACTTCAAAACGAACCCGGTATTCAAGAAGTATGGGATCACATCCGCAGAGTCAGATGTTTGTGGGAAGGAAATTTGACCAAGCAATTGGTTTCATCGCTCAGTGTCGGTATGCTGAACCAGATCACGAGCAATTTCAGTGGAGACACAGCCATGGCACGTTTGGACATCCAGACCGGACGTGGACCTTTCGCGCCTGAAGCAAACGGCCTGATCAAGATCGGAGAGACCATGACTTTGGTTGTATCTGTTACCGGAGACCCAGGATTCGACATTCAAGTTAAAGAATGTATCGCCAGAGACGCCGATAGCCGCCAAATGGTACCGTTAACTGACAGCAACGGTTGTATATTAAAACCCAAGCTATTCGGTGCCTTCCAGAAAACTAGAGAAACAGGAAATACTGGGGCATCGATCATTGCGTTCGCATTCTTCAAAGCTTTTAAGTTCCCCGATGAAATGGACCTAATTATCCAATGCGATGTGGAGTTGTGCAAAACTGACTGCGACGTATGCCCTAACCCTGGGAGCATCGAACCGAGGAGAAAGAGGAGGGATATCATCCATGTCGGAAACAGAACTGTGGAGCCTATGACGACGATTAGCAAAGGTTTTAGAGTGGTATTTGCTGAAGACCTCCCAGAGCCTTCTGGAGTATGCATGACGCAGTCCGCTGCTTTGTGGGGCGGAGTGCTGGTACTCCTCGGATCTTTGATGAGCAGTGTCCTCGTTTCGTATTGCTGGCAGAGATCCAGAGGCACCGTGAAGTTTACA
>Lep199
ATGGGCGACGAAAGCCACCCGAAAACTCTCTACGTCGGTAATTTGGACCCGAGTGTCACAGAAGTTTTCCTATGTACGTTGTTTGGTCAAATAGGCGATGTAAAAGGTTGCAAGATTATACGGGAGCCAGGAAATGACCCGTATGCATTTCTCGAGTTTACGTGTCACACGGCGGCGGCCACAGCGCTGGCCGCCATGAACAAGCGAGTGGTCCTCGACAAGGAAATGAAGGTTAATTGGGCGACGAGTCCTGGTAACCAGCCGAAGACGGACACTAGTAATCATCATCACATATTCGTGGGCGATCTGTCTCCAGAAATCGAAACAAACATACTCCGAGAGGCCTTCGCTCCATTTGGTGAGATATCGAACTGTCGCATAGTACGCGATCCTCAAACGCTCAAATCCAAGGGTTATGCTTTTGTATCATTTGTAAAGAAAGCAGATGCCGAAGCTGCCATCCAGGCAATGAATGGCCAGTGGCTGGGATCAAGATCCATACGTACGAACTGGTCAACGCGTAAACCACCAGCGAAGGGTGTGAATGAAGGCGCGCCCAGTAGTAAGAGAGCAAAACAGCCAACATTTGACGAAGTTTATAATCAAAGCTCACCGACAAACACCACAGTTTACTGTGGCGGTTTCACAAGCAACATTATTACTGAAGAGTTAATGCAGAACACATTCTCACAATTTGGTCAGATACAGGACATCAGAGTTTTCAGAGATAAGGGCTATGCATTCATTAGGTTTACTACAAAGGAAGCTGCAGCACATGCCATAGAAGCTACACACAATACAGAAATAAGCGGTCACACAGTCAAATGTTTCTGGGGGAAAGAGAATGGAGGTGCTGAAAACCAG
>Lep200
CTGGCCCTGTGCGACTGGTCCAATCTTCAGCTGCGCAGGAGGAACCTGGCGAGGCGGCACTGCGGTCCCAAACAGCACACCGACTCCCACGCCAGAATCGGCACCGTCGGCACCTTTGAATCTGTCGAGCTAATTCAAACCCTCAAAGGATTGACCAGCAGATCGGACGCCAGCATCGATCTGAAGCCGATACTGATGAAGTCCGCCATGAACATGTTCTCAAACTACATGTGTAGCGTCCGTTTTGATGACGAGGACCTCGAATTCCAGAAGATTGTCGATCACTTCGACGAGATATTCTGGGAGATCAACCAGGGCTACGCTGTCGATTTTCTGCCGTGGCTGGCGCCGTTCTACAAAAAGCACATGGAAAAGCTCTCCAACTGGTCCCAGGACATCCGATCCTTCATCTTATCGAGGATCGTGGAGCAACGCGAAATAAACTTAGACACGGAAGCTCCGGAGAAGGACTTTCTGGACGGCCTCCTCAGGGTACTACACGAAGACCCGACCATGGACAGGAACACTATTATCTTTATGCTCGAAGACTTCCTGGGGGGGCATTCGTCTGTTGGTAACTTAGTCATGCTGTGTCTGACCGCAGTCGCCAGAGACCCGGAGGTCGGCAGAAAGATTCGTCAGGAAATCGACGCGGTGACCAGAGGCAAAAGACCCGTAGGTCTCACCGACCGCAGCCATTTGCCGTACACCGAGGCCACCATCTTGGAATGTCTGCGGTACGCGTCCTCGCCCATCGTGCCCCACGTGGCCACCGAGAACGCCAACATATCCGGGTACGGAATCGAAAAGGGTACTGTCGTTTTTATCAACAACTACGTTCTGAACAATTCCGAACAGTACTGGTCCGAGCCGGAGAAATTCGATCCGAGCCGTTTCCTGGAGAAGACCAGGGTCAGGACGAGACGCAACTCCCAGTGTGACTCCGGCCTGGAGTCCGACTCGGAGAGAGCGCCCGTCGGCAAGCCTGACGTCGAGAGGGAGATGCTTTCCGTGAAAAAGAACATACCCCACTTCATACCCTTCAGCATTGGTAAGAGAACGTGTATCGGTCAAACTATGGTCACGTCGATGTCTTTCACGATGTTCGCGAACATCATGCAGTCCTTTGAGGTCGGCGTCGAGAACATCAACGACCTCAAACAGAAGCCGGCGTGCGTGGCCCTACCCAAAAACACATACAAAATGCATTTGATACCTAGGAAG
>Lep201
GCAGAAGATGTTAAACTGAATGGGAATTTGAAAATTAATAATAGGAAACTGCCAAGCTTTGTGAACTGGAACTGGGTTGTTATACGAAAGATTTTACTGTGGGTAGTACTGTCTGGGCTCATTGCTTGTCTTGCAGCTATCATTGGTATGATAATAACTATTCCTAAAGAATGTAATATTGACCTACCATGGTATCAAGGAAAGGTTTTTTACGAAGTATTTCCTGCCAGTTTTAAAGATTCCAATAATGATGGCACAGGTGATTTTAAAGGCCTGATAACTAAACTTGATTATATACAAAATTTAGGTGTTGCTGCTATTCGACTTAATTATATATTTCAAGCTGATCATTATCCTGAAGATTACAATAATGTAACTTCTATGTTGGACATAGACAGGAGCTTAGGCGTACTTAAAGACTTACAGGATCTAATATTTAATATACATAAAAGGAACATGTCAGTCATACTTGATTTACCAGTAATTTCAATGGCTCTTCCAAGTCTCATTTTTAACTCCACTTCATCTATTATCATAGCAAATAATACTGAAGTTAACTATTTGGATCCAACAACTGTTGCTATAATTCATTGGTCTCAAGCACAAGGAGTTGATGGATTTTATTTAAAAAAATTGGAAAATTTTGTGAACGAACCATATTTTGGTAGAACTCTTCAGATTTGGAAACAAATTATAGGATTCAATAAAATTTTGATTGCGAGCGAATTGGCTTATAGTAAAGCTACAGGTGATGCTTTGAATATTCTTTTGTCAAGAATTGATCTCATAGATGTTCACATAGATTTAGAAGAAGAAACTGCTGGTATTTGTGATAAAATCAAGAAGGTTGTGGATGGACAATTATGGTCTAAGCCTCATTATCCTTGGGTACATTGGAATATTGGTAATGTGAACAGTGAAAGAATAGCGACAAAACATATTAATAATACTTTAGCTTTGACAGTTTTAGAATTCGTTCTTCCAGGAACTGTAAGTATATTCTACGGAGATGAGATAGGATTGGGCGGTATACCAGATGATGTTGAAGAAGATTTCCATGAACACAAAGATATTCATAACTTAGTCCAAATGGCTTTTGCTGATAGTGAGGTGACCCCTACTAATGTTGAAATTCTACCATGGAACCTAAAGTCTGTACTAAAGCCAAATTATGATTTTCTTAATGTCATTAAAAACTTGATTAAGGTAAGAGTGACTACTCCTACAATTTACTTAAGAGCAATTTTCAAGGAGGGCGTTATGCAACCTAATGTAGAAATACGTCAAACGGAAGAAGATTTGATTGTGATTGAGCGTTGGTACCCTCGTAGAAATGCCTGCGTTTTTGTCGGTAATCTAGGCAGTAAGACTATAACAGCCGATTTATCTACAATGTTCTATGGTGGGAAAGTTATTGCTGGCACTAATTCTTCATTAATTGGTCAAGTATTGTATTTTGAGAAAGTGACTTTCTCGCCCAATTCAGCAATAATAGTTAAAATGGAGAAA
>Lep202
ATGAAAGTGTGGGGAGCCCACGGGGAATTCTGCGCCAGACATCAATGGGAGGTCATCGTAGCCACCCTGGCTTTACTAGCCTGTGCAGCTAGTGTCGAGCGACATGGCCCAGGGAACAGATCTGAACACTGTGCTGGTTGGGCCCGAGCGTGTCCCGGTCTTGAAGCGGAGTATCAAGCAGCCGACGCGGTTATCATGACTTTTGTCCGCTGTGCCGCCCTGCTATATGCATACTACCAAGTTCTCAACCTTCACAAAATAGCCTCGAAGTACCTCCTCATCATAGCCGGGGTGTTCTCAACGTTTGCCAGTTTTATATTCACGTCGGCACTCGCTAGCCTGTTCTGGAGCGAATTGGCTAGTATAAAGGATGCGCCGTTTCTCTTTCTGTTGGTGGCTGATGTCGCCAGAGGTGCTAGGATGGCGAAAGCGGGGTGGTCGGCCGGTGAAGACCAAGGGAAGAGGGTTGGGAGGGCCTTGTCGTTGTTGGGACCAACTGCAACTCTAGACACACTGCTCGCCATATTATTGGTCGGCGTCGGAGCTTTATCCGGTGTTCCCCGTCTCGAGCATATGTGTACTTTTGCTTGCCTAGCCTTGTTGGTTGACTACATTGTGTTCATAACTTTCTACCCCGCTTGTTTGTCATTGGTAGCAGATTTCGCAACGAACAGAAAAGAAATAGCCCACGACAGTCCATTCTCGGAGGAGGACTTGAAACCCAACCCCGTGGTGCAGAGAGTCAAAATGATTATGGCCGCCGGCTTATTGTGCGTTCATTTGACGAGCAGGTGGCCTTGGTCTGCTAATCACGGCATAATTGAGGGACCAATTGATGCATCCATACCTGTTCCCCACGACAATATACTCCTCCATTCATACGTGAAGTGGTTCTCTGTGAGCGCAGACTACATCGTTATAGCGACGCTGCTCTGCGCTTTGATTATAAAATTCATTTTCTTTGAAGAGCAACGTAACTGGGTTTATGATATGGACGACATGACTGTAAAGGAAGTGATAAATGACACCGATTTCAGCCGTAAACCCAAGTTTTCTGTCGGTGACGATTCCAACTCTGAAGTATCCACACAGACCGACGAGGCTGGGAATGTAGAGGACATGGAGTGGCCCACTTTGTCCCCAAGCTCCTCGGCCTCTAAATTGAACGCCAAAAAGAGGCCTATGGTCGAATGCTTGGAGTTATATCGATCTGGTGCTTGCACTTCTCTCAGCGACGAAGAAGTCATAATGCTAGTCGAGCAATCCCATATACCCATGCACAGATTGGAAGCTGTGCTGGAGGATCCCTTGCGCGGTGTGAGACTGCGCCGGCGAGTGATCGCGTCGAGATTTAATAACGAAACCGCAATAAAACAACTTCCCTACTTAAACTACGATTATAGTAAAGTCTTAAACGCGTGCTGTGAGAATGTGATTGGCTACATTGGAGTTCCCGTCGGATATGCCGGCCCGTTGGTGGTAGACGGGAAGCCTTACATGATCCCGATGGCTACGACCGAGGGAGCTTTGGTGGCGTCAACAAACCGCGGAGCCAAAGCTATAGGCAGTAGGGGAGTGACGAGTGTCGTCGAAGATGTCGGCATGACAAGAGCGCCGGCTGTCAAATTGCCAAACGTAGTGCGAGCCCACGAATGCCGACAATGGATCGATAATAAAGAGAATTACGCTTTGCTCAAAGAAGCGTTCGATTCGACTTCAAGATTCGCCCGGCTCCAAGAAATACACGTCGGAGTTGATGGAGCTACTCTCTATCTAAGGTTCAGAGCGACAACTGGTGACGCTATGGGAATGAACATGGTCTCGAAAGGCGCGGAAAACGCTTTAAAACTATTAAAAACCTTCTTCCGTGATATGGAAGTTATTAGTTTGTCAGGGAATTATTGTTCGGACAAAAAGGCAGCGGCGATAAACTGGATCAAAGGTAGAGGTAAAAGGGTTGTCTGCGAGACTGTCATATCCAGTGAAAATTTGCGCACGATCTTCAAGACTGACGCCAAAACTCTGTCCCGGTGCAACAAAATCAAGAATTTATCCGGTTCCGCATTAGCCGGGTCTATAGGCGGCAACAACGCGCACGCGGCCAACATGGTTACCGCTATTTTCATAGCTACCGGCCAAGATCCGGCTCAGAACGTCACTAGCAGCAACTGCTCCACAAATATGGAAGCTTACGGAGAAAACGGCGAAGATTTATACGTTACCTGCACCATGCCCTCCTTGGAAGTCGGCACAGTAGGTGGGGGGACAGTTTTGACGGGTCAGGGAGCGTGTCTAGAAATCTTAGGAGTCAAAGGAGCGGGTACGCGACCTGCCGAGAACTCCGCCAGGCTGGCGTCCCTAATATGCGCTACGGTTTTAGCTGGCGAGCTTAGTCTAATGGCGGCCTTGGTTAATTCGGATCTGGTGAAATCGCACATGCGTCACAACAGATCGACGCTTAACGTTCAAACTGCCAATGTCGAACCTTACACGGTGGCACTCAAAGTACCTCCATCA
>Lep203
TCTGAAGATATTTTTGAAAAGAAATCCAAGTTGTCGTTGTCATTAAATGACACTCTCCTTAAAAGAAAAGCAACTACGTATTTTATGCAATACATGGAAACCATCGGACAACATTTACTTGTTAAATGTTGGCTAGATTTGGAAGATTTCAAATCACACTTTAGAAATACAGACAATGTTAGAAAAAATAATTTTGTATTCTGTAAAACTCAGAGCTGTGATCTATATTGTGATCACAGTCATTTACAGTCCAAAATTGAGCACAAGGAAAAAATCTCACAAAAAGCCAACTGTCACAACACTGTGATAAACACAAATAATACAAATATAACAGTGTTATCTTCTACTAGTTCATGTGGAAGTTTATTTGACCAGGTAGTGCTAAATATGTACGGGAATAATAAAAAATCTCAAAATTCCACTGAAGAAGCTGTAAATTTATTCAAAAAGTATATAGCTTTAGAAGCACCATATCAGATAGATATACCTGATAATGTAAGAAAATCAGTGATAACAAATATTTGTCATGTGGATGGACCGACTGAAGACTGTTTTAAGTCAGTGCAAGATATGCTATTTACTCGAATCGAAGAAAATCATTTTGGTGACTTCCTCAATACTCCACTTTATATCAAAGCACAAATAGATATACTCACAAATGGCTCTCTCCAATTGAAAGATATTTTATACAATGACACACTCTTATTTTACTTCACTGAATATTTGGAACAAGAATCTTGTAGGATATTGCTTGAATTTTTAATGGCCATTATACATTTCAGAGATAACTTAATCAATAATAATAATGATAATGCTGATCAAGCTCAAGCTGACGCCATTGTAATATACGAAAAATACTTTTCCTTACAAGCAACTAACCCACTTGGTTTCCCAACAGATATTAGACTTAAAATCGAGAGTGAAATATGTAGAGAAAACGGACCTCAGTATGATTGTTTTGATCTGCCTTATCGAATAGTTTATATGACAGTTACCCATTATGTGAAAACATTTCTTGAATCCAATATGTACTATAAATATCTTTCAGAAATGATCCACTCTGTGGATTATAATATGTCATCGCTAAATCATAAGTCTTATTCTGACTGTAGCAGTGAATATAGTGTCAGTACACAAAATACATTGCTGGCAATGGGGGATCCAGTCTTCCGAAGAAAAAAACGCAACCACTCTGTACCTGATATGACGATAGACTCTAATCAGCTTTACAATGCAGATTCACTATGGAAAAGAACTAGACATGAAGGCCTTACTTTAGGAAGAATAAATAGTTTAGGTAGGTTTGAATCCAAGTTTGAACCAGATCCAGACAAAAAAGAATCTGTTTTAAAAAAAATGGTAAATCGCTTTGTGCCAATAAGTACATCTAAAGTAGAAGAAGAAATGGCTTGGCAAATAGCCCACATGATTGTAAAAGATGTAACAGATCTGACTATGGCACCACCAGATAATGAAGAAGAAGAAATG
>Lep204
TTTAAAGCATCCGTTGGATCTATACGAACGAACACATTATACGATTTTCGATTAACATTTATCAAACTCGAACTATATCAATCGATTAACGAAGAGCTAGTGCTGAACAACACTAGAGAAGCGTTTATATCGGCGCAACATCTACGATTTAAAACAAAACCGTTAGCCTTATCGAACGATCGAATTGTTTATACGATACTCCGACCACCGAAATACGGCATTCTTCATTTGTCATCCGGAAAACATCATTTACAAATTCACAATACGTTCACACAGCAAAACATCGACGCTGATCAATTATGGTATCGTTTACATAGACGTGCTTATTCGCACATACAAGATGAGTTTCATTTCGTCGTCGGAGCTACGGAATGTGAAAATATCACTGGAGTTATGATGATAAGGCACGTACCGAGCTCAATTTCATTCGATCATTCCCCGAATCGAGTGCGCACGACTTTAGAAAGACTTCAAGTGTCAGAAGGTTCTAGAATGGTCATACCAGCAACGCATTTGAACTTCAGAACCGATGTAGTAACGAATTTAATATTCAACATCACTCATTTACCGAAACACGGAAAGATTGAAGTTATAACGGATATGCTAAAGATTCTTAGAGACAACACGACATATTTTACTTTAGAAGAATTGAATTCTGACAGAGTTTATTACGCGCACGACAATTCAGAAAGTCGACACGATTCATTCCACTTCATGGCGTTGAGTCCAGAGCCCGAGGATTTCCAATATGTTGGAGTATTTCATATCGATATAATTCTTAAAAACGACAACAGCCCAGTGCGAGTTAACAACAACACATTTCACATCGTACACGGCGGCGCTAGACTTATTACAGCACGAGATTTGAGTTACACCGATGCAGATTTGGACACAAAATCTTCAGATATTGTTTACACTGTGCAGAGGTCACCGAAAGACCCACCCAACGGTGGTATATTTAGAGCTGATAATCCATCGGAGCAAATAGCGACGTTCACTCAAGACGATATTAATAAAAATTTGGTTTTGTTCAAACATCAAGGCAAAGAGTACGGGAAGCTTGCGTTTTGGGTGTCGGACGGCAGGTACGATGTTAACGGTAACTTGGAGATACAAGCATCACCGCCCTTTATAAGAATGTACCCATCAAACGGATCTATCATGGAGAATGGGAAGGCTGTGGTCATCACACCCAACGATATGCAG
>Lep205
GCATTTATATATGGTGTTACGAGCGGTCGTCGTGGCAAAGGCTCTATCTTTGTCTGGGCTTCCGGTAACGGCGGAAGGCACACCGATTCATGTAACTGTGACGGCTACACAAACAGCATATTTACTCTATCGATATCTAGTGCAACACAAGGAGGCTACAAACCTTGGTATCTCGAAGAATGTTCTTCCACTTTAGCTACCACTTACAGTTCGGGTACTCCGGGTCACGACAAAAGTGTGGCGACTGTTGATATGGACGGTAGACTGAGGGCTGACCACATTTGTACAGTAGAACACACGGGAACTTCAGCTTCTGCACCATTAGCAGCTGGAATATGTGCTTTAGCTCTTGAAGCAAATCCTGAATTAACATGGAGAGATATGCAATATCTGGTTGTAATGACGTCTAGGCCTGAACCGTTAGAAAGAGAAAAGGGTTGGATCATCAATGGAGTCAAGAGGAAAGTTAGTCACAAATTCGGATACGGTCTTATGGATGCCACGGAAATGGTAAATTTGGCCGAGCAGTGGGTAACGGTTCCACCTCAACATATCTGTAAATCGCAGGAGTTGAACGAAGACAAGTCGATGGACTCTACTTTGGGCAATTCATTAAGGACATATATGGATGTAACTGGATGCAGTGGTACGGTGAATGAAGTGCGTTACCTAGAACATGTCCAATGTAAAATATCGTTGAGGTTCTTCCCCCGTGGTAACCTGCGTATATTATTAACTTCACCAATGGGTACTGTATCAACATTATTGTTCGAACGACCTCGTGACGTGGCTAGTTCTACCTTCGACGATTGGCCATTTTTGAGCGTTCATTTTTGGGGAGAACAAGCAGAAGGTAGATGGACATTAGAAATAATAAACGCCGGCAAAAGGCACGTGAACCAGGCGGGCGTTCTCAAGAAATGGCAGCTGATATTCTACGGAACTGTCATAGATCCCGTTCGGTTACGATCAAAGAGACCGTCGCCATTTGCACCGTCATACGCGTTTCCAACGGCAGCGGATGGCTACGACACAATCAGTGATTCTTTTTACAATACTGACGCGTTTGCTAATTACCAGAACTTTCCAAATTTATTCGCCGCTGGGTCCAACCCGGAAAAGGCGGTAGCCCGTCTCGACGGACATAACGTCCCTTCACCGCATGGGGAAAATGTCCTCGCCGATAGTAATGACAAGCGCGTCATGCACGACTGTGATCCCGAATGCGATTCTCAAGGATGCTACGGAAAAGGACCGTCCCAATGTGTGGCTTGTAAACATTACCGTTTAGATGACACGTGCGTTTCTCGTTGCCCACCGAGAAGCTATGCCAATCAAGGGGGAGTTTGTTGGCAATGTCACGAATCGTGTGAAACTTGCATGGGACCGGGGCAAGATTCATGTTTCACATGTGCTCCGGCTCATTTTTTAGTGGCAGATTTGGCTGTTTGCCTACAACAATGTCCTGATGGATATTGGGAGGACACAGATTCTGCAACTTGTCGGCCTTGTGCAGCTCATTGTGCGACTTGTTCGGAAAGAGCGAATGCGTGCACGTCGTGTGAACATCACCTACTCCTGCACGAGGGCAGCTGTCTGGTCACATGTCCGGCAGCGCACTACGAAACCGACGATTACACTTGCGCCAAATGCCACAATTCGTGTGACACATGCGTTGGACCAAAGGAAAACCAATGCATAACTTGTCACACTACAAATTACGTGTTAGATGGTAGCTGTGTGGCGACATGTCCAGGCGGATATTACGTGGACAAAAAAAGGAAGGAATGCGTG
>Lep206
ATGGGCAAAGACTACTATAAAATATTGGGAATAACAAAAGGTGCTTCGGACGATGACATCAAGAAAGCCTACAGAAAATTGGCATTAAAGTACCACCCGGACAAGAACAAGGCTGCGGGCGCAGAGGAAAGGTTTAAAGAAGTGGCAGAAGCTTATGAGGTTTTATCGGACAAGAAGAAAAGAGAAATTTATGATGCGCACGGCGAAGAAGGCCTAAAGGGTGGTATGGGCGGGCAGAATGGTCCTGGTGGCGGTCAATCATTTTCCTACACGTTCCACGGCGACCCGAAAGCAACGTTCGCGCAGTTCTTTGGTTCGGCCAGCCCGTTCCAGGAATTCTTCGATCTGAATGGAGGTGGAACTACAACGTTCTTCGACCGCGACATGGATGTGGATATGGATCCTTTCAGTAACATAAGCATGGGGCAGGCGCGACCAGGTGGCCCCGGTGGTGCTTTCCGCAGTCACAGCTTTAATTTCCATGGTTCACCTAGTAGGAAGGAGAAGACGCAGGACCCCCCCATCGAACACGATTTATACGTATCATTAGAAGATATCGCCCGTGGTTGTGTCAAGAAGATGAAGATATCGCGACGTGTAATACAGCAAGATGGTACCTCGAAGAAGGAAGACAAGGTGTTGACCATACACGTGAAGCCTGGCTGGAAAGCTGGAACTAAGATTACCTTCCAGAAAGAAGGTGATCGAGGTCGTAATAAAATCCCAGCAGACATAGTGTTTATCATCCGAGATAAGGCACATCCACTATTCAAGCGAGAAGGCAGTGACATAAGATACACAGCTAAAATCTCACTCAAACAG
>Lep207
ATGGGTCAAGCAGCTACTCACGATGCAAATAACTACACCTCCATTAATTACACGGAGATTTACGACGTGATTGAAGACGAAAAGGACGTATGCGCCGTCGCTGACGAACCTAAATATCCTAGTAGTTTTGGAATAAGTTTAGCTGTTCCAGAATGGGAAGCTATTTGTACAGCTATAATACTAACGATGATTATAATTTCAACGGTGGTCGGAAACATTCTTGTTATATTAAGTGTATTTACCTACAAACCCCTTAGAATTGTTCAGAACTTCTTCATTGTATCCTTAGCTGTGGCAGATTTAACCGTAGCCATATTAGTTCTGCCGTTGAACGTTGCATATTCTATCCTCGGACAATGGGTCTTTGGCATTTACGTCTGTAAAATGTGGCTCACTTGCGACATAATGTGTTGTACGTCGTCCATTCTAAACCTTTGCGCCATCGCCTTAGATAGATATTGGGCCATTACGGATCCCATAAATTACGCACAAAAAAGAACATTGGAACGAGTTCTCTTTATGATCGGAATCGTTTGGATACTGTCGCTTGTGATTAGTTCTCCACCTTTACTTGGATGGAACGATTGGCCTGAAGTGTTCGAACCTGATACACCATGTCGCTTAACTTCGCAACCAGGGTTTGTAATATTTTCATCATCTGGCTCCTTCTACATTCCGCTTGTCATAATGACTGTAGTTTATTTCGAAATCTATTTAGCGACCAAAAAGAGACTAAGGGACCGAGCTAAAGCAACCAAAATCAGTACGATTTCCAGCGGTCGGAATAAATATGAAACTAAAGAAAGTGATCCTAACGACCAGGATTCGGTCAGCTCGGATGCTAATCCCAACGAACATCAAGGGAGTACACGTCTTGTTGCGGAAAACGAGAAGAAACACAGGACAAGAAAATTGACCCCAAAAAAGAAACCGAAGCGCCGATACTGGAGCAAAGATGATAAATCACACAACAAACTGATAATCCCAATATTATCTAATGAAAACTCCGTTACAGATATCGGAGAAAATCTCGAAAATAGAAACACATCTTCCGAAAGTAATTCCAAGGAAACTCACGAGGATAATATGATAGAAATAACTGAGGCGGCGCCCGTGAAAATACAAAAACGTCCTAAACAAAATCAAACTAACGCAGTTTATCAGTTTATTGAAGAGAAACAAAGAATATCGCTTACGAGAGAACGAAGAGCTGCAAGGACCCTAGGTATCATAATGGGCGTTTTCGTGGTATGCTGGCTTCCTTTCTTTGTCATCTACCTCGTTATACCATTCTGTGTTAGCTGTTGCCTCTCAAATAAGTTTATAAACTTCATAACTTGGCTGGGCTACGTTAATTCAGCTTTAAATCCTTTGATTTACACCATCTTTAACATGGACTTCAGGCGAGCGTTCAAGAAACTTTTATTCATTAAATGC
>Lep208
AGCAACTACGGTTCGTCCTTCTCTGATCTGCTGTCACCACAATATCAAGAAGATTCCACGGAAATCTTAGAAGAAAACCTAGATCCATTCCCGGACGTAGAGTTTCACGCACCAATCGTTCCGGAATTTAAATCGCAACGGGACACCTCGTTCAGTGAAACATCATCACCGATACCTGGTCCTGCGTTGCCCAGTTTCGAGGAGACATATTCAGTTCGGTATCCGAAACACGAAATGGCAGAATTCGGTATCAAAATGGATGAAGATTGCTACAATGTGAGTGCATATTCCCATCAGGGACATACGTCTACTCAACTTCTTTACCAATATCATCAACCACCGATTCCTTATGTTCCGTCGACGTACTACGCGCCACCTCAGCCTTGTAGTCCTACGTTTGACACCGTAACTCCAAACCAAGATTCTTATTCTTTGCCACCTTTTCCAAGCACTGTTGATTTACATATATCAGCTGAGCAGGCTGCTAGACAACGGCGTTCGTCATTACCTGTGCAAAGATCTGAATCCAACAGCTCCAATGACAGTCCAAAATTGCACGGTACCAGAGTTCACTGTATGCAGCCTTCCACTCCGAATTCAGCATCAAGTTCTCCTGGAGTAGCACCTGCTGATAACACTGGACCACGTGCAGCACCATCTTCGCCCAGCCAGCTCTGTGCTGTTTGCGGAGATACAGCCGCTTGCCAACATTATGGTGTCAGAACTTGTGAAGGATGTAAAGGGTTCTTCAAGAGAACCGTTCAAAAAGGATCCAAGTATGTTTGCTTGGCTGAAAAATCTTGCCCTGTTGACAAAAGAAGACGGAATCGATGCCAATTTTGTCGGTTTCAAAAATGCCTCGCCGTGGGTATGGTGAAAGAAGTGGTTAGAACTGATTCTCTAAAAGGCAGGCGCGGTAGGCTGCCCTCAAAGCCTAAATGTCCACAAGAATCTCCACCAAGCCCACCCATCTCTCTGATAACAGCCCTTGTTCGAGCTCACGTTGATACTTCGCCGGACTTTGCTAATCTAGACTATTCTCAATATCGTGAGCCGAGTCCTCTTGAGCCACCGATGTCTGATCTTGAAGTTATTCATCAGTTTTACTCTCTTCTAACAACATCGATTGATATGATCAAACTTTTCGCTGAAAAAGTACCTGGATATGGTGATCTATGCCCCGAGGACCGAGAGCAACTATTTGCTTCTGCTCGTTTGGAACTGTTCGTTCTACGGTTGGCATATCGTACTCGACTTGAGGATACTAAGCTCACATTCTGCAATGGGCTAGTTCTCGATAAGCGACAGTGTCAGCGATCGTTCGGAGACTGGCTTCACGCAGTTCTGGATTTCAGTAATACGCTTCACTCTATGGATATCGACATTTCTACATTTGCCTGTCTTTGCGCACTGACTTTGATTACA
>Lep209
[truncated: 944,814 more chars]
