# Supplementary material for: UPrimer: A Clade-Specific Primer Design Program Based on Nested-PCR Strategy and Its Applications in Amplicon Capture Phylogenomics
Source: Mol Biol Evol. 2023 Oct 13;40(11):msad230. doi: 10.1093/molbev/msad230 (PMC10630340; doi:10.1093/molbev/msad230)
Supplement: msad230_Supplementary_Data [file msad230_supplementary_data.zip › Appendix 8. Coleoptera/Appendix 8. Highest-scoring nested-PCR primers of NPCLs for Coleoptera.xls]

## Sheet: Detailed information
NPCL ID	MSA ID	Predicted Amplicon Length (bp)	No. of Ingroups in MSA	F2 Primer Start Position in the Peptide MSA	R2 Primer Start Position in the Peptide MSA	Peptide Sequence of F2 Primer (5' to 3')	Peptide Sequence of R2 Primer (5' to 3')	Nucleotide Sequence of F2 Primer (5' to 3')	Nucleotide Sequence of R2 primer (5' to 3',after reverse completement)	Degeneracy of F2 Primer	Degeneracy of R2 Primer	Ratio of Variable Colunms for F2R2	Information Score for F2R2	PCR Score for F2R2	Identify Score for F2R2	F1 Primer Start Position in the Peptide MSA	R1 Primer Start Position in the Peptide MSA	Peptide Sequence of F1 Primer (5' to 3')	Peptide Sequence of R1 Primer (5' to 3')	Nucleotide Sequence of F1 Primer (5' to 3')	Nucleotide Sequence of R1 Primer (5' to 3',after reverse completement)	Degeneracy of F1 Primer	Degeneracy of R1 Primer	PCR Score for F1R1	Identify Score for F1R1	Final Score for nested primer pairs among different MSAs
Col_1	XP_023310692.1_384300_386504	1242	11	260	665	RAHKMHYC	KCKECNIV	MGNGCNCAYAARATGCAYTAYTG	ACDATRTTRCAYTCYTTRCAYTT	512	192	0.827957	93.0833	70.3	96.5	124	673	AHQTYYC	FCKHENY	GCNCAYCARACNTAYTAYTG	TARTTYTCRTGYTTRCARAA	256	64	76.2	97	86.787
Col_2	XP_018573954.1_70362_72041	1125	11	51	417	HVNYTWDN	IYAGFTFC	CAYGTNAAYTAYACNTGGGAYAA	CARAANGTRAANCCNGCRTADAT	256	1536	0.672269	79.5	68.8	92	10	451	FMNPIEK	NGDDMFA	TTYATGAAYCCNATHGARAA	GCRAACATRTCRTCNCCRTT	96	64	74.7	100	83.8485
Col_3	XP_023309703.1_635086_637543	1506	11	179	672	NCVMAHQF	MIYHCKFG	AAYTGYGTNATGGCNCAYCARTT	CCRAAYTTRCARTGRTADATCAT	256	96	0.580994	62.8333	76.9	95	152	713	VRCTGCK	QIFDKEG	GTNMGNTGYACNGGNTGYAA	CCYTCYTTRTCRAADATYTG	2048	96	69.9	94	83.1182
Col_4	XP_018562792.1_1093036_1096334	1887	10	543	1163	CKVCDQAF	MKCAFCDT	TGYAARGTNTGYGAYCARGCNTT	GTRTCRCARAANGCRCAYTTCAT	512	128	0.584483	120.364	71.4	100	454	1185	KCMWCGQ	MHFVKDG	AARTGYATGTGGTGYGGNCA	CCRTCYTTNACRAARTGCAT	32	64	76.7	100	83.005
Col_5	XP_018568718.1_726449_728468	1242	11	329	734	EFYCVAEN	WQKGGVPV	GARTTYTAYTGYGTNGCNGARAA	ACNGGNACNCCNCCYTTYTGCCA	512	1024	0.796143	85.0833	66.2	96	196	763	NPWHCDC	YQEGCGT	AAYCCNTGGCAYTGYGAYTG	GTNCCRCANCCYTCYTGRTA	64	256	72.8	97	82.4006
Col_6	XP_018572240.1_84949_86198	696	11	251	474	LEEFYQPM	WNHDEAKF	YTNGARGARTTYTAYCARCCNAT	AAYTTNGCYTCRTCRTGRTTCCA	1024	128	0.327189	16.75	74.6	95.5	237	491	VETEEKY	QPTDNNW	GTNGARACNGARGARAARTA	CARTTRTTRTCNGTNGGYTG	256	256	67.4	99	81.058
Col_7	XP_018562069.1_58340_59573	762	11	67	312	YFMCDVWN	FWIGYFNS	TAYTTYATGTGYGAYGTNTGGAA	SWRTTRAARTANCCDATCCARAA	64	768	0.544304	37.75	71.5	95.5	48	335	MFAMTFN	EAFKNTL	ATGTTYGCNATGACNTTYAA	ARNGTRTTYTTRAANGCYTC	64	512	69.5	97	80.6725
Col_8	XP_018568887.1_191165_192299	612	11	104	299	GFQIAIEN	GKTNFFEK	GGNTTYCARATHGCNATHGARAA	TTYTCRAARAARTTNGTYTTNCC	1152	512	0.439153	25.4167	66.2	98.5	79	307	DGIVNEN	KVGEYQK	GAYGGNATHGTNAAYGARAA	TTYTGRTAYTCNCCNACYTT	384	256	70	99.5	80.3719
Col_9	XP_018570500.1_686721_688766	1209	11	92	486	ITHMVMQW	YGHPGNID	ATHACNCAYATGGTNATGCARTG	TCDATRTTNCCNGGRTGNCCRTA	192	1536	0.48062	63	70.3	98.5	22	527	IDGTCNN	GDRFWYE	ATHGAYGGNACNTGYAAYAA	TCRTACCARAANCKRTCNCC	384	256	69.2	92	80.2546
Col_10	XP_018566692.1_1437756_1438631	414	11	132	261	YNHIYWTD	FEDWVYWT	TAYAAYCAYATHTAYTGGACNGA	GTCCARTANACCCARTCYTCRAA	192	64	0.406504	14.6667	72.9	97.5	124	279	DGLAVDW	NKFTGKD	GAYGGNYTNGCNGTNGAYTG	TCYTTNCCNGTRAAYTTRTT	2048	256	67.2	97	80.0041
Col_11	XP_018571348.1_87893_88487	390	11	41	162	SDNYFQNP	FNYAKNPG	WSNGAYAAYTAYTTYCARAAYCC	CCNGGRTTYTTNGCRTARTTRAA	1024	512	0.495652	15.9167	66.2	98.5	30	177	LAQNDWK	MAIAYWN	YTNGCNCARAAYGAYTGGAA	TTCCARTANGCDATNGCCAT	256	96	73.4	96	79.822
Col_12	XP_018569664.1_103004_106172	1674	9	396	945	VEGCNMMF	CGKIFQNH	GTNGARGGNTGYAAYATGATGTT	TGRTTYTGRAADATYTTNCCRCA	128	384	0.65392	108.9	74.8	100	372	967	TFCDKGA	MHKCNVD	ACNTTYTGYGAYAARGGNGC	TCNACRTTRCAYTTRTGCAT	256	64	75.8	100	78.9355
Col_13	XP_018572513.1_2954505_2956466	1098	11	160	517	VGELMDKF	FCEMPFSV	GTNGGNGARYTNATGGAYAARTT	ACNSWRAANGGCATYTCRCARAA	1024	1024	0.680597	24.25	66.2	100	42	529	GELPYKC	EKHMRKC	GGNGARYTNCCNTAYAARTG	CAYTTNCKCATRTGYTTYTC	1024	128	69.7	95.5	78.9232
Col_14	XP_018564299.1_90654_92013	1344	11	117	556	QPQYRPWE	KDNCGDCA	CARCCNCARTAYMGNCCNTGGGA	GCRCARTCNCCRCARTTRTCYTT	1024	256	0.654676	65.5833	63.7	100	86	571	DISNWDY	HQICKQR	GAYATHWSNAAYTGGGAYTA	CKYTGYTTRCADATYTGRTG	384	192	65.1	98	78.8071
Col_15	XP_018580145.1_1775161_1776619	1032	11	41	376	TNKPGYWA	HVDQTLKL	ACNAAYAARCCNGGNTAYTGGGC	ARYTTNARNGTYTGRTCNACRTG	512	4096	0.699088	50.5	65.1	95	33	384	PKYACPD	WAFFDIY	CCNAARTAYGCNTGYCCNGA	TADATRTCRAARAANGCCCA	512	96	71.1	96	78.2126
Col_16	XP_018571984.1_65421_67623	1794	11	49	638	AIFEAIGF	YIQATIRF	GCNATHTTYGARGCNATHGGNTT	AANCKDATNGTNGCYTGDATRTA	2304	4608	0.662651	115.5	59.8	94.5	28	678	ALFMVTK	WFLGMQT	GCNYTNTTYATGGTNACNAA	GTYTGCATNCCNARRAACCA	1024	128	68.5	97.5	78.2034
Col_17	XP_018568227.1_694627_695603	651	11	68	276	MKVKQENK	DQIQNGFF	ATGAARGTNAARCARGARAAYAA	AARAANCCRTTYTGDATYTGRTC	128	384	0.356436	18.8333	66.7	96	9	308	PEKFQNK	ADYEAYI	CCNGARAARTTYCARAAYAA	ATRTANGCYTCRTARTCNGC	128	256	70	97	77.7994
Col_18	XP_018571971.1_1966687_1967415	525	11	45	211	ENIVGWWA	PHMTNEQF	GARAAYATHGTNGGNTGGTGGGC	AAYTGYTCRTTNGTCATRTGNGG	192	256	0.519231	23.5	71.2	93.5	13	227	FCVPHKE	KDLLMVI	TTYTGYGTNCCNCAYAARGA	ATNACCATNARNARRTCYTT	256	1024	66	98.5	77.7964
Col_19	XP_018569439.1_496128_497671	1455	11	35	511	PQDDNWGE	PHFNITEE	CCNCARGAYGAYAAYTGGGGNGA	TCYTCNGTDATRTTRAARTGNGG	256	768	0.405983	50.5	70	97.5	25	525	GQEVIEV	NKFVLRL	GGNCARGARGTNATHGARGT	ARNCKNARNACRAAYTTRTT	384	4096	59	99.5	77.6201
Col_20	XP_018562434.1_221842_222778	735	11	42	278	APEINRGY	IEKIEFLD	GCNCCNGARATHAAYMGNGGNTA	TCNARRAAYTCDATYTTYTCDAT	6144	1152	0.620087	50.4167	62.5	96	20	294	AVQLGYW	FQHYCIC	GCNGTNCARYTNGGNTAYTG	CADATRCARTARTGYTGRAA	2048	96	71.3	96	77.5184
Col_21	XP_023311219.1_54865_57624	2028	10	52	719	WEGQHAHF	EWFHNGQP	TGGGARGGNCARCAYGCNCAYTT	GGYTGNCCRTTRTGRAACCAYTC	256	128	0.454545	82.8182	74.2	94	37	857	EKPIFTQ	EWYYNGK	GARAARCCNATHTTYACNCA	TTNCCRTTRTARTACCAYTC	384	64	74.6	96.5	77.3143
Col_22	XP_018566610.1_589845_591039	588	11	207	394	VNQLFKVY	DETQCIVA	GTNAAYCARYTNTTYAARGTNTA	GCNACDATRCAYTGNGTYTCRTC	2048	768	0.486188	21.75	67.7	97.5	178	424	ECLMGCF	KQNPFPA	GARTGYYTNATGGGNTGYTT	GCNGGRAANGGRTTYTGYTT	256	256	68.7	94	77.0598
Col_23	XP_018572813.1_213385_214675	645	11	128	334	IYYCHHPD	EHFGIVPL	ATHTAYTAYTGYCAYCAYCCNGA	ARNGGNACDATNCCRAARTGYTC	384	3072	0.819095	71.3333	67.5	95.5	7	348	HPDLGIG	KPVIACN	CAYCCNGAYYTNGGNATHGG	TTRCANGCDATNACNGGYTT	1536	768	63.4	96	76.9257
Col_24	XP_018566401.1_282331_283081	504	11	48	207	DFKKIAEQ	HFFGDKTD	GAYTTYAARAARATHGCNGARCA	TCNGTYTTRTCNCCRAARAARTG	384	512	0.568627	30.1667	68.7	93	9	217	LFDVDGT	GNDYEIF	YTNTTYGAYGTNGAYGGNAC	AADATYTCRTARTCRTTNCC	1024	192	68.3	96.5	76.8031
Col_25	XP_018576800.1_20249_22702	2100	10	64	755	HTLQLAYN	EQFKCWEY	CAYACNYTNCARYTNGCNTAYAA	TAYTCCCARCAYTTRAAYTGYTC	8192	64	0.61756	123.364	66.1	97	51	887	PDHLFCN	EYDFAVM	CCNGAYCAYYTNTTYTGYAA	ATNACNGCRAARTCRTAYTC	512	256	73.6	97	76.7272
Col_26	XP_018569751.1_572147_574485	1830	10	206	807	VKPILMCF	NFQLHCKT	GTNAARCCNATHYTNATGTGYTT	GTYTTRCARTGNARYTGRAARTT	1536	512	0.377425	49.7273	68.8	99.5	85	860	KIVYNPD	NACDYYT	AARATHGTNTAYAAYCCNGA	GTRTARTARTCRCANGCRTT	384	128	72.3	100	76.3288
Col_27	XP_018568724.1_44257_44923	525	11	43	209	RGLCDNVD	DMRIFAEQ	MGNGGNYTNTGYGAYAAYGTNGA	TGYTCNGCRAADATNCKCATRTC	8192	768	0.493671	18.75	64.2	97	18	225	IIPNQEY	KIDYKRL	ATHATHCCNAAYCARGARTA	ARNCKYTTRTARTCDATYTT	288	768	68	97.5	76.3027
Col_28	XP_018561676.1_694054_695782	1251	11	50	458	IVPIIPDY	YDFKPFEN	ATHGTNCCNATHATHCCNGAYTA	TTYTCRAANGGYTTRAARTCRTA	3456	256	0.315789	28.5	63	99.5	42	473	LDNMLYM	DPPNKEY	YTNGAYAAYATGYTNTAYAT	TAYTCYTTRTTNGGNGGRTC	512	256	65.5	97.5	76.2207
Col_29	XP_018577303.1_24233_24904	474	11	40	189	IDIAVGNC	FCIDNGVM	ATHGAYATHGCNGTNGGNAAYTG	ATNACNCCRTTRTCDATRCARAA	2304	768	0.450704	17.3333	69.9	98	7	200	ITGAKNP	AGAEMFK	ATHACNGGNGCNAARAAYCC	TTRAACATYTCNGCNCCNGC	768	256	67.6	91	76.1309
Col_30	XP_018563628.1_16855_18385	1215	11	61	457	YVDLSNNH	YKWNKRAI	TAYGTNGAYYTNWSNAAYAAYCA	ATNGCNCKYTTRTTCCAYTTRTA	8192	512	0.64433	81.3333	57.7	95.5	14	469	TYVVQCE	HEYQKTF	ACNTAYGTNGTNCARTGYGA	AANGTYTTYTGRTAYTCRTG	512	128	74	92	75.8668
Col_31	XP_018569751.1_565262_568285	759	10	227	471	CWKKGCNQ	MEKYLDPN	TGYTGGAARAARGGNTGYAAYCA	TTNGGRTCNARRTAYTTYTCCAT	128	512	0.277056	22.8182	70.8	100	213	583	HLEIKQT	NICKVAY	CAYYTNGARATHAARCARAC	TANGCNACYTTRCADATRTT	384	384	71.6	100	75.864
Col_32	XP_018569438.1_396322_398035	819	11	242	506	KEVWALDD	WDPLPYCA	AARGARGTNTGGGCNYTNGAYGA	GCRCARTANGGNARNGGRTCCCA	1024	1024	0.714844	62.5833	62	95	223	515	VAKPHLE	YHMQLPF	GTNGCNAARCCNCAYYTNGA	AANGGNARYTGCATRTGRTA	2048	256	68	95.5	75.5301
Col_33	XP_018570381.1_137083_142306	2064	9	445	1124	DHEPVFEK	HVIDENDN	GAYCAYGARCCNGTNTTYGARAA	TTRTCRTTYTCRTCDATNACRTG	512	384	0.568147	117.4	68	100	348	1184	FATVDEN	DPKNGFI	TTYGCNACNGTNGAYGARAA	ATRAANCCRTTYTTNGGRTC	512	256	73.4	100	75.4378
Col_34	XP_018575962.1_77850_78960	660	10	73	284	DKEMKVNW	HNTEINGQ	GAYAARGARATGAARGTNAAYTG	TGNCCRTTDATYTCNGTRTTRTG	128	768	0.305419	13.7273	72.2	96	51	295	VEFTNHQ	CFWGKEN	GTNGARTTYACNAAYCAYCA	TTYTCYTTNCCCCARAARCA	256	64	77.6	96	75.1724
Col_35	XP_018563531.1_1516950_1517834	348	10	135	242	AIDQRNKE	WKEQDFVT	GCNATHGAYCARMGNAAYAARGA	GTNACRAARTCYTGYTCYTTCCA	1536	128	0.128713	2.54545	73.6	100	89	281	AACYWQP	YEDRTMK	GCNGCNTGYTAYTGGCARCC	TTCATNGTNCKRTCYTCRTA	128	256	70.5	98.5	75.0033
Col_36	XP_018579547.1_293731_294889	987	10	40	360	NGFKCHTM	DQEHLETV	AAYGGNTTYAARTGYCAYACNAT	ACNGTYTCNARRTGYTCYTGRTC	512	1024	0.686275	73.4545	70.6	97	26	418	RWYCQMC	YEDICKL	MGNTGGTAYTGYCARATGTG	ARYTTRCADATRTCYTCRTA	64	192	74.3	93	74.9085
Col_37	XP_018577735.1_62919_64635	744	10	261	500	HTDIKPEN	VKIADLGN	CAYACNGAYATHAARCCNGARAA	TTNCCNARRTCNGCDATYTTNAC	768	6144	0.739726	52.3636	68.2	100	210	514	HVCMVFE	HFTEDIQ	CAYGTNTGYATGGTNTTYGA	TGDATRTCYTCNGTRAARTG	128	192	74.4	94.5	74.8935
Col_38	XP_018565882.1_161642_162388	435	11	66	202	EGQITIEK	EKHFYFNS	GARGGNCARATHACNATHGARAA	SWRTTRAARTARAARTGYTTYTC	1152	512	0.515385	19.8333	65.4	93.5	56	258	WYRQHMP	FYQMTGI	TGGTAYMGNCARCAYATGCC	ATNCCNGTCATYTGRTARAA	64	128	74.2	90.5	74.8293
Col_39	XP_018567032.1_855842_857462	1599	10	137	661	LEDLNKYC	HTGEKPFA	YTNGARGAYYTNAAYAARTAYTG	GCRAANGGYTTYTCNCCNGTRTG	2048	1024	0.65237	85.6364	66.8	98	43	684	KQMRTVN	KHYQTHI	AARCARATGMGNACNGTNAA	ATRTGNGTYTGRTARTGYTT	512	128	69.8	98.5	74.6797
Col_40	XP_018571500.1_320042_320744	390	11	71	192	DGWTTIQK	NYEGGWWF	GAYGGNTGGACNACNATHCARAA	AACCACCANCCNCCYTCRTARTT	768	128	0.495652	19.6667	67.8	94.5	18	201	SFEKEYK	HCQHANL	WSNTTYGARAARGARTAYAA	ARRTTNGCRTGYTGRCARTG	512	256	65.2	95.5	74.5209
Col_41	XP_018572307.1_2570505_2571283	366	11	107	220	VVEVKPGM	DYIFHCHP	GTNGTNGARGTNAARCCNGGNAT	GGRTGRCARTGRAADATRTARTC	4096	192	0.196262	6.16667	64.8	96	77	241	YIETRVN	WYKKMLD	TAYATHGARACNMGNGTNAA	TCNARCATYTTYTTRTACCA	1536	64	68.5	95	74.459
Col_42	XP_023309709.1_421205_423259	2016	10	170	833	NMIRKWVE	FCSWFLNP	AAYATGATHMGNAARTGGGTNGA	GGRTTNARRAACCANSWRCARAA	384	2048	0.647059	129.273	58.4	96	88	843	EQWIDGP	CKYIDEP	GARCARTGGATHGAYGGNCC	GGYTCRTCDATRTAYTTRCA	96	96	75	98.5	74.4204
Col_43	XP_018562603.1_909319_910275	633	10	53	255	ACINFLMI	NEYTDWER	GCNTGYATHAAYTTYYTNATGAT	CKYTCCCARTCNGTRTAYTCRTT	768	256	0.34715	19.3636	66.5	100	16	331	NYGLMDQ	VFDYQTK	AAYTAYGGNYTNATGGAYCA	TTNGTYTGRTARTCRAANAC	256	256	72.8	100	74.3239
Col_44	XP_018564843.1_722416_723134	582	11	43	228	GIQPIIDK	AKKEQELD	GGNATHCARCCNATHATHGAYAA	TCNARYTCYTGYTCYTTYTTNGC	1728	1024	0.531792	19.9167	61.1	98	7	257	NLKTAIM	KETAAHI	AAYYTNAARACNGCNATHAT	ATRTGNGCNGCNGTYTCYTT	1536	512	67.9	95.5	74.2865
Col_45	XP_018580039.1_3981067_3982843	1500	10	37	528	PKIEAYFQ	FKRVNYDR	CCNAARATHGARGCNTAYTTYCA	CKRTCRTARTTNACNCKYTTRAA	768	2048	0.81549	123.545	66.7	97	10	561	RKTWRYM	KGCQTNE	MGNAARACNTGGMGNTAYAT	TCRTTNGTYTGRCANCCYTT	1024	256	68.7	95.5	74.1509
Col_46	XP_018566862.1_171191_172241	525	11	67	233	PIWKETQV	KKQIWVPQ	CCNATHTGGAARGARACNCARGT	TGNGGNACCCADATYTGYTTYTT	384	384	0.5625	15.75	69.2	87.5	53	312	WKEIQVP	EKKQIWI	TGGAARGARATHCARGTNCC	ATCCADATYTGYTTYTTYTC	96	48	71.8	94	74.0681
Col_47	XP_023310217.1_959880_961210	1239	10	47	451	FFTMLQDG	KWDYEELG	TTYTTYACNATGYTNCARGAYGG	CCNARYTCYTCRTARTCCCAYTT	512	256	0.566667	74.7273	66.5	94.5	8	460	HDAHPGY	EKTIDFW	CAYGAYGCNCAYCCNGGNTA	CARAARTCDATNGTYTTYTC	512	192	71.9	99.5	73.8551
Col_48	XP_018569259.1_619432_620620	1065	11	73	419	ATGIAVCG	GFNIPYVY	GCNACNGGNATHGCNGTNTGYGG	TANACRTANGGDATRTTRAANCC	6144	1536	0.903846	102.75	60.5	96.5	54	474	IYLPAIV	YNWCLTI	ATHTAYYTNCCNGCNATHGT	ATNGTNARRCACCARTTRTA	2304	256	64.3	91.5	73.8158
Col_49	XP_018572055.1_228827_230269	978	10	29	346	WVEFAKFY	HGNEDTMR	TGGGTNGARTTYGCNAARTTYTA	CKCATNGTRTCYTCRTTNCCRTG	256	512	0.353698	29.5455	71.1	97	3	366	HEIINTY	YNTQVNM	CAYGARATHATHAAYACNTA	ATRTTNACYTGNGTRTTRTA	288	256	70.9	97.5	73.5554
Col_50	XP_018575346.1_68761_69421	432	11	13	148	TLMVSEDI	MFAGIVVF	ACNYTNATGGTNWSNGARGAYAT	AANACNACDATNCCNGCRAACAT	8192	1536	0.294574	8.75	56.3	93.5	4	158	PTQYFWY	IGFKATM	CCNACNCARTAYTTYTGGTA	ATNGTNGCYTTRAANCCDAT	128	768	72.9	99.5	73.5516
Col_51	XP_023310076.1_192212_193008	909	10	27	321	MDYGKTWQ	CKHNTAGR	ATGGAYTAYGGNAARACNTGGCA	CKNCCNGCNGTRTTRTGYTTRCA	128	2048	0.650376	37.0909	72.8	97	11	333	FCPHTPK	CKPFHFD	TTYTGYCCNCAYACNCCNAA	TCRAARTGRAANGGYTTRCA	512	128	70.2	95.5	73.4652
Col_52	XP_018562334.1_699378_701528	1089	11	178	532	TQFTYVPE	EPPKWDVI	ACNCARTTYACNTAYGTNCCNGA	ATNACRTCCCAYTTNGGNGGYTC	2048	512	0.642857	76.25	66.1	91.5	117	578	QPKFDVQ	PTLYEYD	CARCCNAARTTYGAYGTNCA	TCRTAYTCRTANARNGTNGG	256	1024	65	92	73.3208
Col_53	XP_018580295.1_2796320_2797449	564	10	137	316	ALYFDTGM	EDDVIVRA	GCNYTNTAYTTYGAYACNGGNAT	GCNCKNACDATNACRTCRTCYTC	4096	3072	0.184971	8.81818	63.8	100	115	329	CIEWAKE	YDNMLEQ	TGYATHGARTGGGCNAARGA	TGYTCNARCATRTTRTCRTA	96	128	74.1	100	73.1995
Col_54	XP_018575314.1_90103_94074	1956	10	63	706	GVCDYHPD	KYEIGSHL	GGNGTNTGYGAYTAYCAYCCNGA	ARRTGNSWNCCDATYTCRTAYTT	1024	6144	0.743307	161.909	63.3	98	9	720	ACRQLGF	INCTYNW	GCNTGYMGNCARYTNGGNTT	CARTTRTANGTRCARTTDAT	4096	192	65.4	95	73.191
Col_55	XP_018577517.1_616_1202	354	11	59	168	SLDIYKHE	EHLYFDMY	WSNYTNGAYATHTAYAARCAYGA	TACATRTCRAARTANARRTGYTC	6144	256	0.427184	11	65.6	99	36	176	YKSDGDP	EGVARNK	TAYAARWSNGAYGGNGAYCC	TTRTTNCKNGCNACNCCYTC	1024	2048	58	98.5	73.1219
Col_56	XP_018566561.1_1892426_1893596	882	10	50	335	HIKYTVFD	WYKGAREI	CAYATHAARTAYACNGTNTTYGA	ATYTCNCKNGCNCCYTTRTACCA	768	1024	0.430108	34.2727	70.9	96	17	368	DNTKIKI	DADEYVC	GAYAAYACNAARATHAARAT	CANACRTAYTCRTCNGCRTC	192	256	68.6	99.5	73.1095
Col_57	XP_018566999.1_374481_375632	981	11	39	357	LHTATNYF	MGVFIVCW	YTNCAYACNGCNACNAAYTAYTT	CARCANACDATRAANACNCCCAT	4096	768	0.475728	30.5	66.1	93.5	23	401	VFGNMLV	MNPVIYA	GTNTTYGGNAAYATGYTNGT	GCRTADATNACNGGRTTCAT	512	192	66.4	93	73.1079
Col_58	XP_023311514.1_49630_50122	432	11	9	144	PQADRFDV	QPGIYHRV	CCNCARGCNGAYMGNTTYGAYGT	ACNCKRTGRTADATNCCNGGYTG	2048	3072	0.28125	10	62.3	100	1	154	VHPFFKF	TVDWITR	GTNCAYCCNTTYTTYAARTT	CKNGTDATCCARTCNACNGT	256	768	63.3	95.5	73.0696
Col_59	XP_018571249.1_368705_369523	522	11	11	176	NAIILGYC	FTILMACF	AAYGCNATHATHYTNGGNTAYTG	AARCANGCCATNARDATNGTRAA	4608	1536	0.339623	15.1667	60.3	94.5	1	205	FWCTMSH	IWPCYFH	TTYTGGTGYACNATGWSNCA	TGRAARTARCANGGCCADAT	256	96	66	99.5	72.9503
Col_60	XP_018574640.1_234306_237674	2064	10	167	846	GRNGEIYY	NDNAPKFE	GGNMGNAAYGGNGARATHTAYTA	TCRAAYTTNGGNGCRTTRTCRTT	3072	512	0.475336	89.1818	65.6	98	58	956	GDKDKFF	NDNAPKF	GGNGAYAARGAYAARTTYTT	AAYTTNGGNGCRTTRTCRTT	128	256	69	96	72.8418
Col_61	XP_018564666.1_527959_528979	960	11	16	327	VAFMCTQV	MCYNLMRE	GTNGCNTTYATGTGYACNCARGT	TCNCKCATNARRTTRTARCACAT	512	512	0.729373	70.4167	66.3	95	8	349	IKDCCRK	QCLEDTR	ATHAARGAYTGYTGYMGNAA	CKNGTRTCYTCNARRCAYTG	384	1024	62.4	90.5	72.8206
Col_62	XP_018578887.1_2269039_2269901	753	11	73	315	KNRYPDIK	FNTICDLR	AARAAYMGNTAYCCNGAYATHAA	CKNARRTCRCADATNGTRTTRAA	1536	3072	0.485106	27.25	65.4	92.5	38	323	YGFQQEF	HQRNFLV	TAYGGNTTYCARCARGARTT	ACNARRAARTTNCKYTGRTG	128	1024	66.8	94	72.7878
Col_63	XP_018571881.1_275261_276175	573	10	29	211	IHGRGNFP	ENFYPTVV	ATHCAYGGNMGNGGNAAYTTYCC	ACNACNGTNGGRTARAARTTYTC	3072	1024	0.333333	16.6364	63.3	100	19	223	LNDVMDE	YGDFQEA	YTNAAYGAYGTNATGGAYGA	GCYTCYTGRAARTCNCCRTA	256	128	72.8	100	72.7648
Col_64	XP_018572777.1_14242_15181	513	10	124	286	KDCFPFYK	QKWHPDNY	AARGAYTGYTTYCCNTTYTAYAA	TARTTRTCNGGRTGCCAYTTYTG	256	128	0.705128	43.8182	73.4	96.5	115	304	ECLKLDP	AEKKFID	GARTGYYTNAARYTNGAYCC	TCDATRAAYTTYTTYTCNGC	1024	192	63.5	99.5	72.6213
Col_65	XP_018571515.1_324813_325806	579	11	75	259	PLIYIGNM	KNICVTYL	CCNYTNATHTAYATHGGNAAYAT	ARRTANGTNACRCADATRTTYTT	4608	1536	0.505618	26.1667	67.6	92.5	17	272	MITVVNK	GDYIFSW	ATGATHACNGTNGTNAAYAA	CANSWRAADATRTARTCNCC	384	1536	64.8	93.5	72.5812
Col_66	XP_018576381.1_1787066_1788581	966	10	96	409	NTCLVPDF	TYMFFHPS	AAYACNTGYYTNGTNCCNGAYTT	SWNGGRTGRAARAACATRTANGT	4096	1024	0.468852	43.0909	63.6	98.5	88	468	HFCQADN	KAHVYRN	CAYTTYTGYCARGCNGAYAA	TTNCKRTANACRTGNGCYTT	128	1024	72.6	98	72.4991
Col_67	XP_018575314.1_94587_95587	477	11	64	214	SIKGMEKK	DWNNHAIA	WSNATHAARGGNATGGARAARAA	GCDATNGCRTGRTTRTTCCARTC	1536	192	0.729323	39.75	63	87.5	10	294	VWQYNEN	EFAPNVG	GTNTGGCARTAYAAYGARAA	CCNACRTTNGGNGCRAAYTC	64	512	73.3	93	72.4972
Col_68	XP_018575816.1_359706_360459	405	11	95	221	AGVEDPKI	KYLFPVPK	GCNGGNGTNGARGAYCCNAARAT	TTNGGNACNGGRAANARRTAYTT	2048	4096	0.441667	11.8333	62.4	98	86	239	NSQDDEY	NHDDYIS	AAYWSNCARGAYGAYGARTA	SWDATRTARTCRTCRTGRTT	512	384	63.3	96	72.4754
Col_69	XP_018573254.1_167648_170337	1569	10	345	859	DEFHPQFT	DWGPQYQP	GAYGARTTYCAYCCNCARTTYAC	GGYTGRTAYTGNGGNCCCCARTC	256	256	0.619342	91.6364	67.1	97	308	873	NAVFDYE	EIARLKD	AAYGCNGTNTTYGAYTAYGA	TCYTTNARNCKNGCDATYTC	256	3072	67.9	95.5	72.4649
Col_70	XP_018575067.1_188169_189402	891	11	98	386	CQVQGKDP	DILTYIVE	TGYCARGTNCARGGNAARGAYCC	TCNACDATRTANGTNARDATRTC	512	4608	0.358156	24.75	62.4	95.5	90	405	CDEIWEK	QQANNTD	TGYGAYGARATHTGGGARAA	TCNGTRTTRTTNGCYTGYTG	48	256	71.9	88.5	72.4619
Col_71	XP_023311219.1_57681_59569	1530	9	107	608	CRAFNEYG	KFECQLAP	TGYMGNGCNTTYAAYGARTAYGG	GGNGCNARYTGRCAYTCRAAYTT	1024	1024	0.385396	55	69.4	95	65	620	KVEWFWN	NMKVEWF	AARGTNGARTGGTTYTGGAA	AACCAYTCNACYTTCATRTT	32	32	79	97.5	72.4503
Col_72	XP_018565614.1_3585911_3588668	1734	10	96	665	FTLHTIVE	YFENELTR	TTYACNYTNCAYACNATHGTNGA	CKNGTNARYTCRTTYTCRAARTA	6144	2048	0.739852	103.091	61.8	99.5	84	674	DELRGYH	MKTVPGI	GAYGARYTNMGNGGNTAYCA	ATNCCNGGNACNGTYTTCAT	2048	512	66.4	98.5	72.424
Col_73	XP_018567655.1_1788280_1789694	897	10	106	396	DQINEWKG	QYHIWLAA	GAYCARATHAAYGARTGGAARGG	GCNGCNARCCADATRTGRTAYTG	96	768	0.542254	50	71	92	63	468	FMKENKY	IGINDGM	TTYATGAARGARAAYAARTA	ATNCCRTCRTTDATNCCDAT	32	576	70.7	98	72.3793
Col_74	XP_018566775.1_1472172_1473669	1227	10	47	447	FCTNHKPC	DEEARLQN	TTYTGYACNAAYCAYAARCCNTG	TTYTGNARNCKNGCYTCYTCRTC	512	4096	0.665789	71.7273	64.4	97.5	38	509	GLFCNQD	GKCTNNV	GGNYTNTTYTGYAAYCARGA	ACRTTRTTNGTRCAYTTNCC	512	256	70.4	97	72.33
Col_75	XP_018576019.1_35754_36461	381	11	99	217	PLWGQMEM	FYQRHSNG	CCNYTNTGGGGNCARATGGARAT	CCRTTNSWRTGNCKYTGRTARAA	512	4096	0.535714	16.3333	63.5	90.5	81	228	WEVLVDI	DMADYFT	TGGGARGTNYTNGTNGAYAT	GTRAARTARTCNGCCATRTC	512	64	67.3	97.5	72.2685
Col_76	XP_018579722.1_964438_965943	906	10	127	420	ENLTPWKK	KWQEYPPD	GARAAYYTNACNCCNTGGAARAA	TCNGGNGGRTAYTCYTGCCAYTT	1024	256	0.792254	77.2727	69.5	97.5	33	490	YETWGYP	MPYNVIC	TAYGARACNTGGGGNTAYCC	CADATNACRTTRTANGGCAT	128	192	71.8	89.5	72.1455
Col_77	XP_018562085.1_530140_531028	447	11	18	158	TGHNVADI	AHFAIMNN	ACNGGNCAYAAYGTNGCNGAYAT	TTRTTCATDATNGCRAARTGNGC	2048	384	0.320896	14.5833	66.3	95.5	10	194	SFKKGTM	AGITDPC	WSNTTYAARAARGGNACNAT	CANGGRTCNGTDATNCCNGC	2048	1536	63.4	93.5	72.1244
Col_78	XP_018573535.1_192803_193648	375	11	71	187	RYLKECGK	ACLQKVDL	MGNTAYYTNAARGARTGYGGNAA	ARRTCNACYTTYTGNARRCANGC	4096	4096	0.472727	17.5833	59	98.5	3	200	HQYWVTK	CNMFSHA	CAYCARTAYTGGGTNACNAA	GCRTGNSWRAACATRTTRCA	128	256	69.3	91.5	72.0864
Col_79	XP_018571294.1_454546_455469	660	10	39	250	AFTTIFME	DMWQVYMN	GCNTTYACNACNATHTTYATGGA	TTCATRTANACYTGCCACATRTC	768	32	0.71134	38.9091	71.5	98	10	280	LFYITAF	YFKIYND	YTNTTYTAYATHACNGCNTT	TCRTTRTADATYTTRAARTA	1536	96	69.2	93.5	72.0794
Col_80	XP_018562299.1_161691_162368	465	11	47	193	DRRLKMKV	YVNWRQPC	GAYMGNMGNYTNAARATGAARGT	CANGGYTGNCKCCARTTNACRTA	4096	1024	0.617886	26	59.5	98.5	37	223	AAIPGKV	DAHIVIW	GCNGCNATHCCNGGNAARGT	CADATNACDATRTGNGCRTC	1536	576	65.2	94	71.9798
Col_81	XP_018575463.1_235117_235686	384	11	22	141	VCKIQAYP	TKYFVSYK	GTNTGYAARATHCARGCNTAYCC	TTRTANSWNACRAARTAYTTNGT	768	4096	0.628319	22.8333	60.2	90.5	6	188	HQYNKVA	DCQQNVP	CAYCARTAYAAYAARGTNGC	GGNACRTTYTGYTGRCARTC	128	128	72.8	94	71.9638
Col_82	XP_018564414.1_560819_562766	921	9	123	421	REWPKNWE	MAKPEEVL	MGNGARTGGCCNAARAAYTGGGA	ARNACYTCYTCNGGYTTNGCCAT	256	1024	0.407666	33.3	66.8	99.5	80	440	NQCEGIK	EFMKDTD	AAYCARTGYGARGGNATHAA	TCNGTRTCYTTCATRAAYTC	192	64	75.7	100	71.95
Col_83	XP_018561963.1_2004859_2006662	1722	10	66	631	VRLACMFD	MTAEQMKR	GTNMGNYTNGCNTGYATGTTYGA	CKYTTCATYTGYTCNGCNGTCAT	4096	256	0.645598	62	67.1	97.5	56	642	LKAGVFE	IHNYIMR	YTNAARGCNGGNGTNTTYGA	CKCATDATRTARTTRTGDAT	2048	144	68.3	96.5	71.9187
Col_84	XP_018566738.1_1666132_1667599	558	10	152	329	NGEYRHDV	ENIHMCFN	AAYGGNGARTAYMGNCAYGAYGT	TTRAARCACATRTGDATRTTYTC	1024	96	0.502994	23.9091	70	97.5	65	350	LMDNYNK	PIQDGKC	YTNATGGAYAAYTAYAAYAA	CAYTTNCCRTCYTGDATNGG	128	384	72.4	93.5	71.9058
Col_85	XP_018565670.1_2293241_2294114	345	11	127	233	ALQPEEPK	HMGLAVDE	GCNYTNCARCCNGARGARCCNAA	TCRTCNACNGCNARNCCCATRTG	4096	2048	0.08	2.16667	62.1	98.5	45	361	LQLYQYA	PIVNYYQ	YTNCARYTNTAYCARTAYGC	TGRTARTARTTNACDATNGG	1024	384	59.9	99	71.8721
Col_86	XP_018578630.1_3707821_3709290	1590	9	28	549	EITRKLYG	DNWCLKRH	GARATHACNMGNAARYTNTAYGG	TGNCKYTTNARRCACCARTTRTC	6144	1024	0.654008	111.8	62.2	100	20	586	DCYEDMF	VHNKRAC	GAYTGYTAYGARGAYATGTT	CANGCNCKYTTRTTRTGNAC	32	1024	72.7	98.5	71.8226
Col_87	XP_018569422.1_393973_394477	366	11	22	135	ERFLIEEH	NFQFRWSW	GARMGNTTYYTNATHGARGARCA	CANSWCCANCKRAAYTGRAARTT	3072	2048	0.299065	7.83333	54.1	99	1	155	MFDYTDC	HPKPKFI	ATGTTYGAYTAYACNGAYTG	ATRAAYTTNGGYTTNGGRTG	64	256	69.6	96	71.771
Col_88	XP_018562160.1_800745_802137	792	11	84	339	GTETIIDK	GNMYTPSL	GGNACNGARACNATHATHGAYAA	ARNSWNGGNGTRTACATRTTNCC	2304	8192	0.559184	45.6667	60.3	94.5	4	448	WPENVGI	FPGTYYL	TGGCCNGARAAYGTNGGNAT	ARRTARTANGTNCCNGGRAA	256	1024	66.2	93.5	71.6747
Col_89	XP_023311219.1_48962_50327	867	9	119	399	PTMKVEWY	EWYFNGKP	CCNACNATGAARGTNGARTGGTA	GGYTTNCCRTTRAARTACCAYTC	256	128	0.355311	29.7	77.1	94	106	413	NAHFEAQ	IQTYHDF	AAYGCNCAYTTYGARGCNCA	AARTCRTGRTANGTYTGDAT	256	192	73	97.5	71.624
Col_90	XP_018574509.1_66783_69602	1596	9	82	605	QNGGTCHD	FPIYQVNG	CARAAYGGNGGNACNTGYCAYGA	CCRTTNACYTGRTADATNGGRAA	1024	768	0.595661	100.5	69.4	94	64	668	FQGQNCE	TWFPEGF	TTYCARGGNCARAAYTGYGA	AANCCYTCNGGRAACCANGT	128	256	71.7	99	71.6129
Col_91	XP_018570940.1_66362_67211	573	10	46	228	DIKFNGET	NVAFNKRP	GAYATHAARTTYAAYGGNGARAC	GGNCKYTTRTTRAANGCNACRTT	384	2048	0.227273	12.7273	66.8	99.5	18	288	EVPNHVQ	EDIEVNV	GARGTNCCNAAYCAYGTNCA	ACRTTNACYTCDATRTCYTC	512	192	67.6	100	71.6018
Col_92	XP_018574923.1_1189229_1189802	393	11	53	175	EDILTPQD	GKQVPAQI	GARGAYATHYTNACNCCNCARGA	ATYTGNGCNGGNACYTGYTTNCC	3072	2048	0.232759	6.33333	62.2	98	43	183	LDPADEK	EEMSQAM	YTNGAYCCNGCNGAYGARAA	ATNGCYTGNSWCATYTCYTC	1024	512	59.8	98.5	71.5949
Col_93	XP_023310221.1_535013_536070	486	10	52	205	NYAITHAM	CNPFLYAI	AAYTAYGCNATHACNCAYGCNAT	ATNGCRTANARRAANGGRTTRCA	1536	2048	0.178082	15.9091	67.1	95	16	216	YAIPWQM	QFKKDCV	TAYGCNATHCCNTGGCARAT	ACRCARTCYTTYTTRAAYTG	192	64	76.4	95	71.5761
Col_94	XP_023311979.1_70424_75771	2082	9	1086	1771	DGNDPPEF	WHKITATR	GAYGGNAAYGAYCCNCCNGARTT	CKNGTNGCNGTDATYTTRTGCCA	1024	1536	0.593796	143	64.9	98	1075	1807	TDEAQVI	CYADDIG	ACNGAYGARGCNCARGTNAT	CCDATRTCRTCNGCRTARCA	512	192	70.5	96	71.5281
Col_95	XP_018580353.1_852929_853615	351	11	31	139	MPYKRNPM	CHEKIRVL	ATGCCNTAYAARMGNAAYCCNAT	ARNACNCKDATYTTYTCRTGRCA	1024	3072	0.465347	14	63.5	98.5	10	154	LLANMKE	VKQHGKD	YTNYTNGCNAAYATGAARGA	TCYTTNCCRTGYTGYTTNAC	1024	256	67.4	88	71.449
Col_96	XP_018566561.1_1905897_1907211	939	10	76	380	GYIVEKKD	DKFNPNWE	GGNTAYATHGTNGARAARAARGA	TCCCARTTNGGRTTRAAYTTRTC	768	128	0.40404	37.1818	72.1	92.5	50	418	KATDWDK	NKAGPGE	AARGCNACNGAYTGGGAYAA	TCNCCNGGNCCNGCYTTRTT	128	1024	67.8	98.5	71.4174
Col_97	XP_018565012.1_2072804_2074006	852	11	167	442	EKRRFNDM	IKQEPGPR	GARAARMGNMGNTTYAAYGAYAT	CKNGGNCCNGGYTCYTGYTTDAT	2048	3072	0.660793	41.6667	63.8	95.5	141	461	FTPDNKK	DERDSGI	TTYACNCCNGAYAAYAARAA	ATNCCNSWRTCNCKYTCRTC	256	4096	59.6	95.5	71.4128
Col_98	XP_018567070.1_294456_295202	588	10	30	217	YQGNKVMP	FGEDDYRV	TAYCARGGNAAYAARGTNATGCC	ACNCKRTARTCRTCYTCNCCRAA	256	1024	0.625	33.5455	68.7	97	8	260	LYPWFME	KDADKNI	YTNTAYCCNTGGTTYATGGA	ATRTTYTTRTCNGCRTCYTT	128	128	72.4	93	71.3341
Col_99	XP_018573236.1_34628_36450	1101	9	133	491	FPGATMWN	WTGVMHAD	TTYCCNGGNGCNACNATGTGGAA	TCNGCRTGCATNACNCCNGTCCA	512	512	0.298295	29.3	72.5	98	86	499	GIPYAQK	EINYVFG	GGNATHCCNTAYGCNCARAA	CCRAANACRTARTTDATYTC	768	192	73.4	97	71.3066
Col_100	XP_018573859.1_1522219_1522843	525	11	19	185	EDFLPVIE	QINYHQVS	GARGAYTTYYTNCCNGTNATHGA	SWNACYTGRTGRTARTTDATYTG	3072	1536	0.522727	17.3333	61.8	94	7	227	ILYHEDK	PHCKIRD	ATHYTNTAYCAYGARGAYAA	TCNCKDATYTTRCARTGNGG	384	768	71.4	89.5	71.2784
Col_101	XP_018568121.1_29997_30451	519	10	16	180	QPDIQECV	VQIKTMEG	CARCCNGAYATHCARGARTGYGT	CCYTCCATNGTYTTDATYTGNAC	384	384	0.666667	21.7273	69.7	98.5	5	191	QNIMCEV	VTMWASG	CARAAYATHATGTGYGARGT	CCNSWNGCCCACATNGTNAC	48	1024	67.2	96.5	71.1349
Col_102	XP_023311979.1_76142_78744	1818	10	312	909	VHDFLDPY	EIEYDNAS	GTNCAYGAYTTYYTNGAYCCNTA	SWNGCRTTRTCRTAYTCDATYTC	2048	1536	0.610526	89.7273	62.7	97	277	1039	VTDGQWH	VFKDIAE	GTNACNGAYGGNCARTGGCA	TCNGCDATRTCYTTRAANAC	256	384	74.5	90.5	71.1262
Col_103	XP_018565798.1_377531_380900	1329	9	615	1049	AICDEQCK	IEDRMKEF	GCNATHTGYGAYGARCARTGYAA	AAYTCYTTCATNCKRTCYTCDAT	384	384	0.305164	39.7	69.6	98	549	1104	EEQFHMC	CFPYALI	GARGARCARTTYCAYATGTG	ATNARNGCRTANGGRAARCA	32	1024	73.1	98.5	71.0554
Col_104	XP_023309712.1_75928_77584	1200	10	108	499	MNIEFPEN	DCETDPVP	ATGAAYATHGARTTYCCNGARAA	GGNACNGGRTCNGTYTCRCARTC	192	1024	0.368831	43.3636	65.6	94	93	537	VLDENDN	NEPIFDQ	GTNYTNGAYGARAAYGAYAA	TGRTCRAADATNGGYTCRTT	512	192	70.3	99.5	71.0404
Col_105	XP_023311219.1_47043_48604	1239	10	72	476	NQIGPGDE	WQKDGVPI	AAYCARATHGGNCCNGGNGAYGA	ATNGGNACNCCRTCYTTYTGCCA	1536	512	0.492308	49.7273	70.2	91.5	18	514	NARFAQG	WYQCTAQ	AAYGCNMGNTTYGCNCARGG	TGNGCNGTRCAYTGRTACCA	1024	128	67	100	71.0233
Col_106	XP_018567924.1_473543_474449	741	10	90	328	CDFFTQNP	CNFTADIK	TGYGAYTTYTTYACNCARAAYCC	TTDATRTCNGCNGTRAARTTRCA	256	768	0.618834	43.7273	70.8	94.5	77	342	CKVKRNY	EMNHHVP	TGYAARGTNAARMGNAAYTA	GGNACRTGRTGRTTCATYTC	512	64	69.5	94.5	71.0106
Col_107	XP_018578737.1_2007466_2010442	1557	10	303	813	GVIHPTNE	NNAQILRV	GGNGTNATHCAYCCNACNAAYGA	ACNCKNARDATYTGNGCRTTRTT	3072	6144	0.671548	113.909	64.1	92.5	274	864	KRYQDWF	EQFFLWQ	AARMGNTAYCARGAYTGGTT	TGCCANARRAARAAYTGYTC	128	128	71.2	94	70.9764
Col_108	XP_018567852.1_654771_657496	1539	10	411	915	DKAFEPMQ	NYLENIPL	GAYAARGCNTTYGARCCNATGCA	ARNGGDATRTTYTCNARRTARTT	256	3072	0.565392	99.0909	65.6	95	374	924	IMWLGHN	AFRPLET	ATHATGTGGYTNGGNCAYAA	GTYTCNARNGGNCKRAANGC	192	4096	62.7	100	70.9462
Col_109	XP_018569891.1_569589_570687	1008	10	18	345	PLHYACFW	CMNEDPGK	CCNYTNCAYTAYGCNTGYTTYTG	TTNCCNGGRTCYTCRTTCATRCA	2048	256	0.510903	55.6364	74.9	94	10	356	FTNEHGN	FDMVVPI	TTYACNAAYGARCAYGGNAA	ATNGGNACNACCATRTCRAA	256	256	70.4	88.5	70.9035
Col_110	XP_018563265.2_87188_87698	348	10	20	127	AQAYHIKC	CATDPTIF	GCNCARGCNTAYCAYATHAARTG	AADATNGTNGGRTCNGTNGCRCA	768	3072	0.336634	7.27273	66.8	96.5	7	164	LVIQKHP	FQCNIRV	YTNGTNATHCARAARCAYCC	ACNCKDATRTTRCAYTGRAA	768	384	70	99.5	70.8517
Col_111	XP_023311219.1_50428_52285	1539	10	73	577	RVEWFCNG	FTMPIKDL	MGNGTNGARTGGTTYTGYAAYGG	ARRTCYTTDATNGGCATNGTRAA	512	768	0.416499	63.6364	70.4	92	65	593	EPMGDPT	HFEARLI	GARCCNATGGGNGAYCCNAC	ATNARNCKNGCYTCRAARTG	256	2048	64.4	100	70.835
Col_112	XP_018571297.1_460582_461244	396	11	50	173	YEPEPVTC	WDDTLRHL	TAYGARCCNGARCCNGTNACNTG	ARRTGNCKNARNGTRTCRTCCCA	2048	4096	0.581197	21.3333	56.6	92.5	9	200	AETAKFY	YWYCPGC	GCNGARACNGCNAARTTYTA	CANCCNGGRCARTACCARTA	512	128	69.7	96.5	70.7903
Col_113	XP_018564348.1_845505_846435	843	10	44	316	VMELCTKG	DETIMLRG	GTNATGGARYTNTGYACNAARGG	CCNCKNARCATDATNGTYTCRTC	1024	3072	0.387597	21.7273	64.1	98	34	326	KVRDTFC	YHPIDIE	AARGTNMGNGAYACNTTYTG	TCDATRTCDATNGGRTGRTA	1024	288	69.4	99.5	70.7299
Col_114	XP_018562851.1_350919_351509	378	11	46	163	KVDISFNM	MQKDMIDG	AARGTNGAYATHWSNTTYAAYAT	CCRTCDATCATRTCYTTYTGCAT	3072	48	0.378378	14.3333	65.5	93	25	177	IKVLDKA	CIEDPLL	ATHAARGTNYTNGAYAARGC	ARNARNGGRTCYTCDATRCA	768	1536	61.1	96	70.5738
Col_115	XP_018578398.1_30878_33478	1428	10	149	616	VFGIYQTE	NNTNIHVE	GTNTTYGGNATHTAYCARACNGA	TCNACRTGDATRTTNGTRTTRTT	1536	768	0.722467	118.545	66.2	97	126	744	MPKKAKH	QQCTLEY	ATGCCNAARAARGCNAARCA	TAYTCNARNGTRCAYTGYTG	128	512	65.2	92	70.5673
Col_116	XP_023313166.1_2242084_2242983	348	10	189	296	LYTKIACA	YEHIKNDK	YTNTAYACNAARATHGCNTGYGC	TTRTCRTTYTTDATRTGYTCRTA	3072	192	0.633663	21.2727	67.4	99.5	179	307	FIWQDWA	GQRLVNY	TTYATHTGGCARGAYTGGGC	TARTTNACNARNCKYTGNCC	24	4096	65.2	98.5	70.5327
Col_117	XP_018573453.1_8462_9048	459	10	15	159	PVCCNEFD	INCQLVED	CCNGTNTGYTGYAAYGARTTYGA	TCYTCNACNARYTGRCARTTDAT	512	1536	0.571429	25.8182	70.2	94.5	4	191	QAPQWTE	HQNPQQL	CARGCNCCNCARTGGACNGA	ARYTGYTGNGGRTTYTGRTG	256	256	65.4	100	70.5243
Col_118	XP_018566633.1_1715255_1716335	831	10	42	310	NMCNHKMA	EKDKTMVQ	AAYATGTGYAAYCAYAARATGGC	TGNACCATNGTYTTRTCYTTYTC	32	256	0.461538	37.0909	71	95.5	7	348	DYREQTW	FEHFINQ	GAYTAYMGNGARCARACNTG	TGRTTDATRAARTGYTCRAA	512	96	73.4	89	70.5222
Col_119	XP_018578964.1_1849324_1850350	636	10	80	283	KRRPGFHN	CEYCGKQF	AARMGNMGNCCNGGNTTYCAYAA	AAYTGYTTNCCRCARTAYTCRCA	8192	256	0.6875	40.0909	66	97	72	317	NYVVTPH	MFKQKAH	AAYTAYGTNGTNACNCCNCA	TGNGCYTTYTGYTTRAACAT	1024	64	70.4	95	70.4408
Col_120	XP_018578774.1_265674_267604	1134	9	97	466	TAKFHFVD	MKQKLIDE	ACNGCNAARTTYCAYTTYGTNGA	TCRTCDATNARYTTYTGYTTCAT	1024	384	0.543909	65	68.9	97.5	59	486	FTLHIKQ	QHYEDKL	TTYACNYTNCAYATHAARCA	ARYTTRTCYTCRTARTGYTG	768	128	72.6	96	70.4155
Col_121	XP_018561153.1_715311_716463	669	10	122	336	YLNIWVPQ	CMRAVDAK	TAYYTNAAYATHTGGGTNCCNCA	TTNGCRTCNACNGCNCKCATRCA	1536	2048	0.471154	21.7273	64.2	99	106	363	GEEMWNP	PTIDGVF	GGNGARGARATGTGGAAYCC	AANACNCCRTCDATNGTNGG	32	1536	70.3	96.5	70.2844
Col_122	XP_018571523.1_127191_128475	927	10	32	332	KAMQTVTN	CYNPFLYA	AARGCNATGCARACNGTNACNAA	GCRTANARRAANGGRTTRTARCA	1024	1024	0.557093	43.9091	65.1	100	20	342	GNVLVCY	NENFRKE	GGNAAYGTNYTNGTNTGYTA	TCYTTNCKRAARTTYTCRTT	2048	256	63	99.5	70.263
Col_123	XP_018563554.1_1108027_1110071	1608	10	207	734	ETMQHFYN	VEHKHCTL	GARACNATGCARCAYTTYTAYAA	ARNGTRCARTGYTTRTGYTCNAC	128	1024	0.422091	62.3636	72.3	92.5	184	742	DMFGFED	HVPFQFL	GAYATGTTYGGNTTYGARGA	ARRAAYTGRAANGGNACRTG	64	512	67.7	93	70.1942
Col_124	XP_018573299.1_274795_276164	1044	10	95	434	LGVEIAKN	KFHPIYQW	YTNGGNGTNGARATHGCNAARAA	CAYTGRTADATNGGRTGRAAYTT	6144	384	0.585586	64.5455	71.6	89.5	73	443	VLGHDAM	YFDAIEC	GTNYTNGGNCAYGAYGCNAT	CAYTCDATNGCRTCRAARTA	2048	192	72.6	91.5	70.1624
Col_125	XP_018564374.1_843708_844414	483	11	41	193	KVPIIKFM	IFVFGFSM	AARGTNCCNATHATHAARTTYAT	ATNSWRAANCCRAANACRAADAT	1152	6144	0.324138	14.9167	58	98.5	33	202	LPLGHKY	FVALNQP	YTNCCNYTNGGNCAYAARTA	GGYTGRTTNARNGCNACRAA	4096	1024	61.6	96.5	70.1097
Col_126	XP_018567928.1_337294_337799	345	11	23	129	SIMPGKVN	AKTAHKEG	WSNATHATGCCNGGNAARGTNAA	CCYTCYTTRTGNGCNGTYTTNGC	6144	1024	0.36	10.8333	61.1	94.5	15	157	LPENEPG	WVKPEEM	YTNCCNGARAAYGARCCNGG	ATYTCYTCNGGYTTNACCCA	1024	128	65.4	94	70.098
Col_127	XP_018569749.1_36870_37793	522	10	16	181	KPQPQMWD	KICDFGLA	AARCCNCARCCNCARATGTGGGA	GCNARNCCRAARTCRCADATYTT	128	1536	0.381579	16.7273	70	97.5	1	204	NAFGLCH	FPVKWTA	AAYGCNTTYGGNYTNTGYCA	GCNGTCCAYTTNACNGGRAA	1024	256	68.6	94	70.096
Col_128	XP_018571130.1_277194_278206	399	10	86	210	IVQQVEFY	GNPIPADV	ATHGTNCARCARGTNGARTTYTA	ACRTCNGCNGGDATNGGRTTNCC	768	3072	0.20339	7.45455	63.6	96	34	219	EDEGAHM	QFINKNP	GARGAYGARGGNGCNCAYAT	GGRTTYTTRTTDATRAAYTG	256	96	72.8	98.5	70.0165
Col_129	XP_018562299.1_158090_158633	351	11	51	159	VFVALGNG	YHTETFKH	GTNTTYGTNGCNYTNGGNAAYGG	TGYTTRAANGTYTCNGTRTGRTA	8192	512	0.54902	15.9167	57.8	98.5	6	168	DTVWMGT	QDINIAS	GAYACNGTNTGGATGGGNAC	SWNGCDATRTTDATRTCYTG	128	1152	63.9	94	69.967
Col_130	XP_018570762.1_75811_76837	438	10	156	293	MFLKEPCG	EQAGPVAI	ATGTTYYTNAARGARCCNTGYGG	ATNGCNACNGGNCCNGCYTGYTC	512	4096	0.51145	21.0909	64.6	97.5	128	308	FYAFRHM	FAFIWQV	TTYTAYGCNTTYMGNCAYAT	ACYTGCCADATRAANGCRAA	512	96	68.7	98.5	69.9437
Col_131	XP_023310444.1_13521_14674	1020	10	53	384	FTTKSNCD	KVICAFCM	TTYACNACNAARWSNAAYTGYGA	ATRCARAANGCRCADATNACYTT	4096	768	0.750831	47.9091	60.1	98.5	40	407	GQKPFKC	HTGERPF	GGNCARAARCCNTTYAARTG	AANGGNCKYTCNCCNGTRTG	256	2048	68.2	99.5	69.871
Col_132	XP_018575314.1_95994_97175	354	11	25	134	FNKTTLQW	YWGGIRFA	TTYAAYAARACNACNYTNCARTG	GCRAANCKDATNCCNCCCCARTA	2048	1536	0.598039	19.3333	62.5	94	17	179	PNEGFLE	GILHNEK	CCNAAYGARGGNTTYYTNGA	TTYTCRTTRTGNARDATNCC	1024	768	63.1	94	69.8456
Col_133	XP_018566586.1_330656_332432	1512	9	133	628	RDIKPDNM	YEFVTGIP	MGNGAYATHAARCCNGAYAAYAT	GGDATNCCNGTNACRAAYTCRTA	1536	1536	0.774737	110	69.9	92.5	37	718	YAIKVMK	DTGYFQA	TAYGCNATHAARGTNATGAA	GCYTGRAARTANCCNGTRTC	192	256	71.9	94.5	69.8045
Col_134	XP_023311220.1_61083_62518	942	10	54	359	ETTDVEHK	FPEDEGVY	GARACNACNGAYGTNGARCAYAA	TANACNCCYTCRTCYTCNGGRAA	1024	1024	0.468013	38.8182	66.4	98	29	367	HVTKQKQ	KCVATNP	CAYGTNACNAARCARAARCA	GGRTTNGTNGCNACRCAYTT	256	512	69.2	93.5	69.8004
Col_135	XP_018578942.1_870010_872233	1521	9	44	542	RNRAWDYG	DKGAFFVN	MGNAAYMGNGCNTGGGAYTAYGG	TTNACRAARAANGCNCCYTTRTC	2048	1024	0.689938	125.1	64.1	98.5	19	599	YEGIPET	GIHYAWT	TAYGARGGNATHCCNGARAC	GTCCANGCRTARTGDATNCC	384	192	68.5	96	69.7625
Col_136	XP_018561355.1_567425_568487	768	11	49	296	MIDLIFCV	WPQKALTR	ATGATHGAYYTNATHTTYTGYGT	CKNGTNARNGCYTTYTGNGGCCA	576	4096	0.592437	48.9167	63.2	90	18	317	TFCFAYG	DTEDVLR	ACNTTYTGYTTYGCNTAYGG	CKNARNACRTCYTCNGTRTC	256	2048	63.6	93.5	69.7599
Col_137	XP_018576088.1_143310_145140	1095	10	209	565	IDPKAFYN	PQVTVEYS	ATHGAYCCNAARGCNTTYTAYAA	SWRTAYTCNACNGTNACYTGNGG	768	8192	0.733138	93	64.1	92	131	607	LNMNDFW	TANIKVE	YTNAAYATGAAYGAYTTYTG	TCNACYTTDATRTTNGCNGT	128	768	72.1	93	69.721
Col_138	XP_018566778.1_499693_500505	540	10	57	228	EKDMHYYQ	NTYVMVCM	GARAARGAYATGCAYTAYTAYCA	ATRCANACCATNACRTANGTRTT	64	512	0.260606	13.2727	70.5	92.5	25	251	AFMENYF	NARKHFE	GCNTTYATGGARAAYTAYTT	TCRAARTGYTTNCKNGCRTT	64	512	71.6	95	69.7102
Col_139	XP_018564302.1_291132_292879	927	10	246	546	MCYPAIIQ	YVDQKYET	ATGTGYTAYCCNGCNATHATHCA	GTYTCRTAYTTYTGRTCNACRTA	576	256	0.515679	54.8182	68.8	94	204	578	KDQIMEI	EGDYTYL	AARGAYCARATHATGGARAT	ARRTANGTRTARTCNCCYTC	48	512	70.1	92	69.5689
Col_140	XP_018574668.1_122689_123298	378	11	57	174	SALFFQYN	KIPGVPIM	WSNGCNYTNTTYTTYCARTAYAA	ATDATNGGNACNCCNGGDATYTT	8192	4608	0.27027	6.25	59	97	48	190	KVHEAPQ	IERMPDA	AARGTNCAYGARGCNCCNCA	GCRTCNGGCATNCKYTCDAT	512	384	68.9	89.5	69.5582
Col_141	XP_018576327.1_150757_151509	360	10	59	170	TKMPECYF	GHKAIHCN	ACNAARATGCCNGARTGYTAYTT	TTRCARTGDATNGCYTTRTGNCC	256	768	0.182692	6.54545	71.9	94	46	250	KGDQCEF	KGHYANR	AARGGNGAYCARTGYGARTT	CKRTTNGCRTARTGNCCYTT	128	512	74	90	69.5285
Col_142	XP_018572383.1_264145_265834	996	10	29	352	EAQRHWME	KFVPALIN	GARGCNCARMGNCAYTGGATGGA	TTDATNARNGCNGGNACRAAYTT	256	6144	0.675159	94.6364	66.9	94	21	370	KPPMFGD	QVHEKSI	AARCCNCCNATGTTYGGNGA	ATNSWYTTYTCRTGNACYTG	256	1024	65.9	93.5	69.4001
Col_143	XP_023311833.1_59785_60691	786	11	28	281	NRELNPKT	WEQYNDKT	AAYMGNGARYTNAAYCCNAARAC	GTYTTRTCRTTRTAYTGYTCCCA	4096	64	0.639676	54.9167	68	94	4	293	SWFNTTQ	GCRPFTG	WSNTGGTTYAAYACNACNCA	CCNGTRAANGGNCKRCANCC	1024	2048	57.9	89	69.384
Col_144	XP_018566561.1_1912616_1913504	753	10	22	264	FDVDVKGE	EGNQYKFR	TTYGAYGTNGAYGTNAARGGNGA	CKRAAYTTRTAYTGRTTNCCYTC	1024	512	0.429787	30.8182	67.4	96.5	12	285	VKVRAGQ	EQTNWHT	GTNAARGTNMGNGCNGGNCA	GTRTGCCARTTNGTYTGYTC	4096	64	65	98	69.3357
Col_145	XP_018566774.1_1382533_1384151	1023	10	43	375	TYFIDHVN	EATICVQR	ACNTAYTTYATHGAYCAYGTNAA	CKYTGNACRCADATNGTNGCYTC	768	3072	0.470779	43.7273	69.3	92	30	420	PYGWEKI	KTPTADI	CCNTAYGGNTGGGARAARAT	ATRTCNGCNGTNGGNGTYTT	128	1024	69.7	94.5	69.3163
Col_146	XP_023310217.1_961459_962133	525	10	47	213	GKVEATDA	KWDYEELG	GGNAARGTNGARGCNACNGAYGC	CCNARYTCYTCRTARTCCCAYTT	2048	256	0.392405	21.6364	66.5	99.5	4	222	NDNSPVF	EKTIDFW	AAYGAYAAYWSNCCNGTNTT	CARAARTCDATNGTYTTYTC	2048	192	63.3	98.5	69.3014
Col_147	XP_018575198.1_131687_132655	528	10	12	179	NPTLWPQD	HTNEKPYG	AAYCCNACNYTNTGGCCNCARGA	CCRTANGGYTTYTCRTTNGTRTG	2048	512	0.367089	22.5455	67.5	93	3	260	PHLVFKN	KHIDNHM	CCNCAYYTNGTNTTYAARAA	ATRTGRTTRTCDATRTGYTT	1024	96	72.2	95	69.297
Col_148	XP_018560903.1_1929109_1930289	798	11	48	305	GYNIVGAD	FHDEVRYL	GGNTAYAAYATHGTNGGNGCNGA	ARRTANCKNACYTCRTCRTGRAA	3072	2048	0.553785	44.6667	65.2	90	21	374	EPTWMTA	NPHGLEK	GARCCNACNTGGATGACNGC	TTYTCNARNCCRTGNGGRTT	128	1024	67.1	87.5	69.2898
Col_149	XP_018561295.1_185471_189226	1614	8	145	674	IAQVHAGM	CWQKYFDN	ATHGCNCARGTNCAYGCNGGNAT	TTRTCRAARTAYTTYTGCCARCA	3072	64	0.671128	127.778	73.4	90.5	9	703	GQHMEYE	KQEFLCP	GGNCARCAYATGGARTAYGA	GGRCANARRAAYTCYTGYTT	64	256	73.9	98	69.2151
Col_150	XP_018572050.1_87175_88915	1626	8	81	614	DYVFVYDG	EICYDNQM	GAYTAYGTNTTYGTNTAYGAYGG	ATYTGRTTRTCRTARCADATYTC	512	192	0.610039	104.333	68.2	100	51	628	HCEWLIK	CHTWVNP	CAYTGYGARTGGYTNATHAA	GGRTTNACCCANGTRTGRCA	192	128	72.5	97.5	69.1868
Col_151	XP_018578885.1_1454949_1456209	768	11	76	323	YLGETIQP	PWLMMGEI	TAYYTNGGNGARACNATHCARCC	ATYTCNCCCATCATNARCCANGG	3072	256	0.648536	61.3333	63.7	94	22	347	IEYLGRK	NWACTFI	ATHGARTAYYTNGGNMGNAA	ATRAANGTRCANGCCCARTT	3072	128	66.5	83.5	69.1196
Col_152	XP_023310867.1_97983_99129	468	9	95	242	EICGKHFM	HTGERPYI	GARATHTGYGGNAARCAYTTYAT	ATRTANGGNCKYTCNCCNGTRTG	384	4096	0.371429	21.5	70.3	96.5	85	260	FHTGEKP	KGVMDTH	TTYCAYACNGGNGARAARCC	TGNGTRTCCATNACNCCYTT	256	256	72.1	97.5	69.0661
Col_153	XP_018563498.1_16011_17898	1047	10	218	558	CLLTDGDY	MIDEFTDV	TGYYTNYTNACNGAYGGNGAYTA	ACRTCNGTRAAYTCRTCDATCAT	8192	192	0.539877	40.1818	63.5	94	209	573	LTVYDKH	MKMWNLH	YTNACNGTNTAYGAYAARCA	TGNARRTTCCACATYTTCAT	1024	32	73.3	94.5	69.0613
Col_154	XP_018569893.1_1621030_1622288	789	9	24	278	NLDKAVEH	EKMDEVWD	AAYYTNGAYAARGCNGTNGARCA	TCCCANACYTCRTCCATYTTYTC	2048	64	0.649789	60.7	70	99.5	5	341	FNVFEAI	KKQEDDV	TTYAAYGTNTTYGARGCNAT	ACRTCRTCYTCYTGYTTYTT	256	64	69.6	93	69.0001
Col_155	XP_018570752.1_23909_26102	1917	10	161	791	ERVAYVCF	QKEAAGVI	GARMGNGTNGCNTAYGTNTGYTT	ATNACNCCNGCNGCYTCYTTYTG	4096	2048	0.412162	90.8182	64.3	94.5	134	837	DEVIKDT	KEDHLVI	GAYGARGTNATHAARGAYAC	ATNACNARRTGRTCYTCYTT	192	512	69.5	91.5	68.9973
Col_156	XP_018570970.1_902364_903837	1221	10	42	440	EHARQIEK	DIYCTKEP	GARCAYGCNMGNCARATHGARAA	GGYTCYTTNGTRCARTADATRTC	1536	384	0.363171	48	69.1	91	7	473	VEMKNAD	PKAYGKE	GTNGARATGAARAAYGCNGA	TCYTTNCCRTANGCYTTNGG	128	512	71.6	92.5	68.937
Col_157	XP_018577761.1_1878510_1879374	369	11	142	256	IFLHWYHH	MYFSYFVL	ATHTTYYTNCAYTGGTAYCAYCA	ARNACRAARTANSWRAARTACAT	384	2048	0.555556	13.5833	55.2	98.5	115	267	FWTWMFV	FFYKAYL	TTYTGGACNTGGATGTTYGT	ARRTANGCYTTRTARAARAA	16	256	67.6	91	68.8995
Col_158	XP_018563428.1_633908_635416	615	10	290	486	TALFYFME	YDPDSLWK	ACNGCNYTNTTYTAYTTYATGGA	TTCCANARNSWRTCNGGRTCRTA	1024	4096	0.648649	40.5455	59.1	96.5	268	544	CKYQIDV	KEEMAWQ	TGYAARTAYCARATHGAYGT	TGCCANGCCATYTCYTCYTT	96	32	75.6	93.5	68.8087
Col_159	XP_018572362.1_128936_130640	855	9	50	326	DLDVTKEF	EHNQIDKI	GAYYTNGAYGTNACNAARGARTT	ATYTTRTCDATYTGRTTRTGYTC	2048	192	0.381481	31.2	69.3	94.5	26	349	VTVKHPE	MKENQLT	GTNACNGTNAARCAYCCNGA	GTNARYTGRTTYTCYTTCAT	1024	128	70.8	100	68.7391
Col_160	XP_018570939.1_184440_185928	1494	10	136	625	NGIQGHHY	CAKAFRQK	AAYGGNATHCARGGNCAYCAYTA	TTYTGNCKRAANGCYTTNGCRCA	768	2048	0.744186	79	62.3	99.5	124	637	PPFTGYT	KHQQIHK	CCNCCNTTYACNGGNTAYAC	TTRTGDATYTGYTGRTGYTT	1024	96	63	95.5	68.6631
Col_161	XP_018580373.1_875046_875809	384	11	99	218	VLIWIKVW	YYETVAMM	GTNYTNATHTGGATHAARGTNTG	ATCATNGCNACNGTYTCRTARTA	2304	512	0.300885	8	61.9	91	34	271	PWAIFFD	YIYNNTG	CCNTGGGCNATHTTYTTYGA	CCNGTRTTRTTRTADATRTA	192	192	69.5	90	68.6599
Col_162	XP_023309886.1_468363_470392	1482	10	33	518	SKKCLVMN	VWFQNTRA	WSNAARAARTGYYTNGTNATGAA	GCNCKNGTRTTYTGRAACCANAC	4096	1024	0.796767	126.091	63	100	11	530	PFECGNC	EGRLIQV	CCNTTYGARTGYGGNAAYTG	ACYTGDATNARNCKNCCYTC	256	3072	63.8	88.5	68.6478
Col_163	XP_018570296.2_223448_224438	597	10	104	294	RTIETVEG	KGFDALEY	MGNACNATHGARACNGTNGARGG	TAYTCNARNGCRTCRAANCCYTT	6144	2048	0.505435	25.4545	61.1	98	88	314	MCVLQDF	NPEFNKA	ATGTGYGTNYTNCARGAYTT	GCYTTRTTRAAYTCNGGRTT	256	128	70.8	96	68.6372
Col_164	XP_018579833.1_2418235_2419996	1380	9	52	503	MNRHPYEI	QWMTPAWE	ATGAAYMGNCAYCCNTAYGARAT	TCCCANGCNGGNGTCATCCAYTG	512	128	0.444695	51.6	70.6	95.5	42	519	GFFKYQY	PTDVFIY	GGNTTYTTYAARTAYCARTA	TADATRAANACRTCNGTNGG	128	768	69.9	96	68.5505
Col_165	XP_018564374.1_834807_835823	846	11	42	315	LTNKAFIN	GNENVVRL	YTNACNAAYAARGCNTTYATHAA	ARNCKNACNACRTTYTCRTTNCC	3072	8192	0.303371	20	59.9	94.5	33	327	GYIQVCD	AGVQVDA	GGNTAYATHCARGTNTGYGA	GCRTCNACYTGNACNCCNGC	384	1024	66	90.5	68.5457
Col_166	XP_023309954.1_282935_285727	1938	9	85	722	HNQPFDIY	DFENPPKN	CAYAAYCARCCNTTYGAYATHTA	TTYTTNGGNGGRTTYTCRAARTC	384	512	0.662379	143.8	70.9	87	45	791	IHYAWKQ	EGNYFPI	ATHCAYTAYGCNTGGAARCA	ATNGGRAARTARTTNCCYTC	96	256	76.2	88	68.491
Col_167	XP_018567391.1_656186_656998	366	11	28	141	DKKVNLWA	KFSPDGQW	GAYAARAARGTNAAYYTNTGGGC	CAYTGNCCRTCNGGNSWRAAYTT	512	4096	0.542056	18.6667	56.8	97	5	186	HNANVNC	FHPHEFL	CAYAAYGCNAAYGTNAAYTG	ARRAAYTCRTGNGGRTGRAA	256	256	63.6	93.5	68.476
Col_168	XP_018577618.1_1427168_1427915	360	11	41	152	LGDDWKGY	DVRQYVVK	YTNGGNGAYGAYTGGAARGGNTA	TTNACNACRTAYTGNCKNACRTC	1024	4096	0.352381	10.75	57.1	95.5	8	179	PATGCQK	APKIQRL	CCNGCNACNGGNTGYCARAA	ARNCKYTGDATYTTNGGNGC	1024	3072	66.1	93	68.4588
Col_169	XP_018568894.1_218828_219720	384	10	40	159	NPCMKEDD	EVVEEDQS	AAYCCNTGYATGAARGARGAYGA	SWYTGRTCYTCYTCNACNACYTC	128	2048	0.274336	7	61.4	98	24	178	GFYTIED	AKFNEQL	GGNTTYTAYACNATHGARGA	ARYTGYTCRTTRAAYTTNGC	384	256	73	95	68.436
Col_170	XP_018579833.1_2420925_2422954	1593	10	117	639	HWKPIPCE	VELEYDRF	CAYTGGAARCCNATHCCNTGYGA	AANCKRTCRTAYTCNARYTCNAC	384	4096	0.442913	59.2727	62.9	93	109	671	IGNHMHK	EIKYGDG	ATHGGNAAYCAYATGCAYAA	CCRTCNCCRTAYTTDATYTC	96	192	72.9	93	68.4016
Col_171	XP_018573935.1_655199_657999	1761	9	104	682	KIGKVNMD	EGIAYDWT	AARATHGGNAARGTNAAYATGGA	GTCCARTCRTANGCDATNCCYTC	384	384	0.548043	121.3	71.1	92.5	66	738	ILANDGN	DWGKFGT	ATHYTNGCNAAYGAYGGNAA	GTNCCRAAYTTNCCCCARTC	1536	128	67.5	93	68.3311
Col_172	XP_023309709.1_420341_420872	381	10	33	151	AIFNGQKH	DTVIYVGP	GCNATHTTYAAYGGNCARAARCA	GGNCCNACRTADATNACNGTRTC	768	3072	0.281818	4.54545	68.3	99	5	168	HLIDLGN	EHPPVYI	CAYYTNATHGAYYTNGGNAA	ATRTANACNGGNGGRTGYTC	3072	512	61.6	98.5	68.3205
Col_173	XP_018565868.1_324410_325403	363	11	145	257	KYIALGDV	AFKIEKQF	AARTAYATHGCNYTNGGNGAYGT	AAYTGYTTYTCDATYTTRAANGC	3072	384	0.433962	11.3333	63	97	119	277	AKMEHLA	TAKLNLF	GCNAARATGGARCAYYTNGC	AANARRTTNARYTTNGCNGT	256	4096	57.8	93.5	68.2867
Col_174	XP_018569996.1_267967_269170	573	10	65	247	VALQMPEG	DPYDKKFT	GTNGCNYTNCARATGCCNGARGG	GTRAAYTTYTTRTCRTANGGRTC	2048	256	0.582857	35.6364	65.5	93	43	395	PKNYNFE	WTPNHKP	CCNAARAAYTAYAAYTTYGA	GGYTTRTGRTTNGGNGTCCA	128	128	72.4	93	68.2196
Col_175	XP_018568083.1_470300_471116	540	10	75	246	IVLEWTKA	FHADCLRQ	ATHGTNYTNGARTGGACNAARGC	TGNCKNARRCARTCNGCRTGRAA	1536	4096	0.606061	39.3636	65.2	94	34	261	YNVIAYC	CPICKRE	TAYAAYGTNATHGCNTAYTG	TCNCKYTTRCADATNGGRCA	384	768	67.3	97	68.2194
Col_176	XP_018579833.1_2414112_2414856	402	10	81	206	IHDQDVFY	GYEGVDIH	ATHCAYGAYCARGAYGTNTTYTA	TGDATRTCNACNCCYTCRTANCC	384	1536	0.285714	7.90909	68.3	96.5	18	224	MEPKTRN	DPGNVAF	ATGGARCCNAARACNMGNAA	AANGCNACRTTNCCNGGRTC	512	1024	67	95	68.2089
Col_177	XP_018568738.1_1908961_1910097	831	10	101	369	FWEINQGY	GKRTCIGQ	TTYTGGGARATHAAYCARGGNTA	TGNCCDATRCANGTNCKYTTNCC	192	6144	0.582375	44.4545	65.7	100	73	379	MFTQYMC	VQCFSFI	ATGTTYACNCARTAYATGTG	ATRAANSWRAARCAYTGNAC	32	1024	65.7	91.5	68.1892
Col_178	XP_018576217.1_92257_92976	432	10	37	172	AEAKYYCI	KVECPEAR	GCNGARGCNAARTAYTAYTGYAT	CKNGCYTCNGGRCAYTCNACYTT	512	2048	0.3125	11.1818	65	97.5	5	196	DRCGKHF	PDQELMQ	GAYMGNTGYGGNAARCAYTT	TGCATNARYTCYTGRTCNGG	512	256	68.9	95	68.1875
Col_179	XP_018571156.1_156591_158276	675	10	312	528	FYILALQT	CAICYQEM	TTYTAYATHYTNGCNYTNCARAC	ATYTCYTGRTARCADATNGCRCA	6144	384	0.333333	23.7273	60.6	98.5	286	554	IGKFFQW	KWLYVQD	ATHGGNAARTTYTTYCARTG	TCYTGNACRTANARCCAYTT	192	256	72.9	93	68.1511
Col_180	XP_018572055.1_225420_226477	750	10	22	263	LRYIDHKK	YEEAIQTV	YTNMGNTAYATHGAYCAYAARAA	ACNGTYTGDATNGCYTCYTCRTA	3072	768	0.388889	27.2727	67	96.5	9	281	EEILRNP	DAYAQFE	GARGARATHYTNMGNAAYCC	TCRAAYTGNGCRTANGCRTC	1536	256	61.6	99.5	68.1424
Col_181	XP_018578348.1_1689083_1690085	624	9	167	366	EEYEWAGQ	CWHVHCEQ	GARGARTAYGARTGGGCNGGNCA	TGYTCRCARTGNACRTGCCARCA	256	128	0.817204	39.8	66	96.5	154	386	DENIDVE	PQCNMIT	GAYGARAAYATHGAYGTNGA	GTDATCATRTTRCAYTGNGG	192	96	71.2	98.5	68.1146
Col_182	XP_018564810.1_665081_665573	363	10	20	132	NIVMWVCW	YCIAIEGF	AAYATHGTNATGTGGGTNTGYTG	AANCCYTCDATNGCDATRCARTA	192	1152	0.358491	9.54545	68.9	96	12	157	SHYCFIY	GWILTCT	WSNCAYTAYTGYTTYATHTA	GTRCANGTNARDATCCANCC	768	768	61.8	99.5	68.0162
Col_183	XP_018568824.1_439701_441311	675	10	26	242	NFFPKTWC	PQILEVNH	AAYTTYTTYCCNAARACNTGGTG	TGRTTNACYTCNARDATYTGNGG	256	3072	0.438095	30.0909	67.3	94.5	2	270	LEICRKD	DMFAMLN	YTNGARATHTGYMGNAARGA	TTNARCATNGCRAACATRTC	1536	128	67.7	94.5	68.0053
Col_184	XP_018576818.1_221199_223092	735	10	129	365	NLDPIGKW	YPHTHNMD	AAYYTNGAYCCNATHGGNAARTG	TCCATRTTRTGNGTRTGNGGRTA	3072	256	0.452174	27	69.5	95.5	67	373	KDLCTYY	GFFVAKL	AARGAYYTNTGYACNTAYTA	ARYTTNGCNACRAARAANCC	512	1024	64.2	95	67.9474
Col_185	XP_018574013.1_382997_384831	1431	10	89	557	PEPEVIWY	GKIVDQGV	CCNGARCCNGARGTNATHTGGTA	ACNCCYTGRTCNACDATYTTNCC	768	1536	0.762115	136.455	62.7	94.5	11	569	YEAFPKD	EGILDGQ	TAYGARGCNTTYCCNAARGA	TGNCCRTCNARDATNCCYTC	256	1536	67.8	87.5	67.8872
Col_186	XP_018575422.1_42905_43921	1185	9	25	411	WKIMDNKG	DCYNWTIK	TGGAARATHATGGAYAAYAARGG	TTDATNGTCCARTTRTARCARTC	48	192	0.473684	34.7	74.8	94.5	9	434	VCETIHA	NGNYYAI	GTNTGYGARACNATHCAYGC	ATNGCRTARTARTTNCCRTT	384	256	68.2	94.5	67.7984
Col_187	XP_018563714.1_1355957_1356607	387	9	49	169	FPQVVEKG	IQEKYLDQ	TTYCCNCARGTNGTNGARAARGG	TGRTCNARRTAYTTYTCYTGDAT	1024	768	0.508772	17.9	65.8	97.5	8	181	AFPGIDE	YEDFHVT	GCNTTYCCNGGNATHGAYGA	GTNACRTGRAARTCYTCRTA	768	128	74.4	96	67.7711
Col_188	XP_018576944.1_73584_74098	414	9	25	154	GITNHDEY	ACEFAGIQ	GGNATHACNAAYCAYGAYGARTA	TGDATNCCNGCRAAYTCRCANGC	768	1536	0.40678	10.9	70.6	99	15	162	NLMVVIC	CQIQFGD	AAYYTNATGGTNGTNATHTG	TCNCCRAAYTGDATYTGRCA	768	192	68.3	96.5	67.7528
Col_189	XP_018571083.1_209163_211056	1005	9	42	368	TGFQYVPE	EHQITKKM	ACNGGNTTYCARTAYGTNCCNGA	ATYTTYTTNGTDATYTGRTGYTC	2048	384	0.234375	21.3	70.8	99	11	401	AAEDEHN	DETRHVI	GCNGCNGARGAYGARCAYAA	ATNACRTGNCKNGTYTCRTC	256	1024	67.4	96	67.712
Col_190	XP_018569639.1_160975_161684	393	10	26	148	QNALQKFQ	IWNELYKV	CARAAYGCNYTNCARAARTTYCA	ACYTTRTANARYTCRTTCCADAT	1024	384	0.695652	23.7273	64.3	97	12	167	EPNQKWF	DARDPMG	GARCCNAAYCARAARTGGTT	CCCATNGGRTCNCKNGCRTC	64	512	70.2	92.5	67.7056
Col_191	XP_018569515.1_598033_598690	351	10	46	154	VAPNGHIF	QKLLKDPV	GTNGCNCCNAAYGGNCAYATHTT	ACNGGRTCYTTNARNARYTTYTG	3072	4096	0.176471	4.90909	60.1	100	23	162	EFGAKDY	IQECRLR	GARTTYGGNGCNAARGAYTA	CKNARNCKRCAYTCYTGDAT	256	3072	65.8	100	67.6693
Col_192	XP_018577782.1_22182_23349	816	9	86	349	IGKHIVCD	GWIKEPVC	ATHGGNAARCAYATHGTNTGYGA	CANACNGGYTCYTTDATCCANCC	1152	768	0.684	53.5	70.1	93	24	363	NGFKIEA	DGLYVQA	AAYGGNTTYAARATHGARGC	GCYTGNACRTANARNCCRTC	192	1024	68	98.5	67.6278
Col_193	XP_018570386.1_1208425_1209422	693	9	23	245	PVIHTKGE	YHIQVELV	CCNGTNATHCAYACNAARGGNGA	ACNARYTCNACYTGDATRTGRTA	3072	1536	0.418605	20.5	67.1	100	1	272	FPGCQEA	DTGRAQK	TTYCCNGGNTGYCARGARGC	TTYTGNGCNCKNCCNGTRTC	256	2048	67.4	98.5	67.5872
Col_194	XP_018562535.1_680780_682775	1701	10	45	603	EAHITKCG	EKNFVGLA	GARGCNCAYATHACNAARTGYGG	GCNARNCCNACRAARTTYTTYTC	768	2048	0.552876	103.545	69.2	91.5	37	664	PVCFNLI	AVCWKQN	CCNGTNTGYTTYAAYYTNAT	TTYTGYTTCCARCANACNGC	1024	128	69.1	85.5	67.5857
Col_195	XP_018574816.1_224139_224731	459	10	30	174	FVPKWRKE	KKCTYGNK	TTYGTNCCNAARTGGMGNAARGA	TTRTTNCCRTANGTRCAYTTYTT	1024	512	0.422222	12.8182	62.9	94.5	13	182	KICVDWF	CKYHHPE	AARATHTGYGTNGAYTGGTT	TCNGGRTGRTGRTAYTTRCA	96	128	76.4	91	67.5493
Col_196	XP_018567920.1_532075_532937	609	10	18	212	LYTIFEWP	KDITIGKL	YTNTAYACNATHTTYGARTGGCC	ARYTTNCCDATNGTDATRTCYTT	768	2304	0.663102	43.5455	65.1	92.5	3	236	VLDEIDQ	DQAEFVG	GTNYTNGAYGARATHGAYCA	CCNACRAAYTCNGCYTGRTC	768	256	70.4	93.5	67.5258
Col_197	XP_018568632.1_542892_543732	405	10	56	182	VMITGDNP	MCGDGTND	GTNATGATHACNGGNGAYAAYCC	TCRTTNGTNCCRTCNCCRCACAT	768	512	0.725	31.9091	67.1	98	27	194	FAGFVII	KHADVGV	TTYGCNGGNTTYGTNATHAT	ACNCCNACRTCNGCRTGYTT	768	512	64.1	93.5	67.5106
Col_198	XP_018573666.1_18365_19007	357	11	39	149	AQQLLKIC	YDEHNPFS	GCNCARCARYTNYTNAARATHTG	SWRAANGGRTTRTGYTCRTCRTA	6144	1024	0.423077	13	60.7	93.5	8	165	GGKFTEA	IYRGKPE	GGNGGNAARTTYACNGARGC	TCNGGYTTNCCNCKRTADAT	512	1536	64.8	90.5	67.4816
Col_199	XP_018564713.1_667768_670776	1986	10	127	780	HNLIENFP	TFPDIPFL	CAYAAYYTNATHGARAAYTTYCC	ARRAANGGDATRTCNGGRAANGT	768	3072	0.758942	179.636	60.6	85.5	25	827	LFLGEND	KELFHYA	YTNTTYYTNGGNGARAAYGA	GCRTARTGRAANARYTCYTT	2048	256	65.4	95.5	67.4722
Col_200	XP_018574124.1_144232_145910	780	8	285	536	GNEKDEDQ	IYNKTQRD	GGNAAYGARAARGAYGARGAYCA	TCNCKYTGNGTYTTRTTRTADAT	256	1536	0.285714	23.3333	70	100	233	547	EKDWQKY	WAIDMAG	GARAARGAYTGGCARAARTA	CCNGCCATRTCDATNGCCCA	32	96	74.3	98	67.42
Col_201	XP_018573916.1_32910_33782	840	10	16	287	AFLAYCYF	FKGKRYVH	GCNTTYYTNGCNTAYTGYTAYTT	TGNACRTANCKYTTNCCYTTRAA	2048	2048	0.625498	50	60.4	94.5	1	328	MQAKKRY	MKDERCD	ATGCARGCNAARAARMGNTA	TCRCANCKYTCRTCYTTCAT	256	128	67.6	98	67.3843
Col_202	XP_018572167.1_21098_21670	378	10	58	175	HLYGQITK	WFVMLEQF	CAYYTNTAYGGNCARATHACNAA	AAYTGYTCNARCATNACRAACCA	3072	256	0.536364	21	67.5	97.5	35	184	DGRLDNC	MKYVWSG	GAYGGNMGNYTNGAYAAYTG	CCNSWCCANACRTAYTTCAT	2048	256	62	96.5	67.3542
Col_203	XP_018571339.1_106975_107763	522	10	23	188	LHKNRMQM	HPNGKILE	YTNCAYAARAAYMGNATGCARAT	TCNARDATYTTNCCRTTNGGRTG	1024	3072	0.675325	38.4545	66.9	92	7	203	QVDGEAW	FTKLVNA	CARGTNGAYGGNGARGCNTG	GCRTTNACNARYTTNGTRAA	512	1024	69.2	93.5	67.3327
Col_204	XP_023310085.1_1406475_1407199	723	11	30	262	MYRGEVNI	EPKSEYVE	ATGTAYMGNGGNGARGTNAAYAT	TCNACRTAYTCNSWYTTNGGYTC	1024	4096	0.649038	38.4167	54.3	95	22	304	ELKAMMD	HGNMGEG	GARYTNAARGCNATGATGGA	CCYTCNCCCATRTTNCCRTG	128	128	66.6	90.5	67.2826
Col_205	XP_018566463.1_514842_516373	549	10	52	226	YIREVTGY	NFYDDGVC	TAYATHMGNGARGTNACNGGNTA	CANACNCCRTCRTCRTARAARTT	6144	512	0.452381	27.2727	65.2	92.5	28	260	CTYVDGN	YGATCVK	TGYACNTAYGTNGAYGGNAA	TTNACRCANGTNGCNCCRTA	512	1024	70.4	94.5	67.2514
Col_206	XP_018570989.1_264507_266031	822	11	59	324	RQERAWYD	ACNKIFKT	MGNCARGARMGNGCNTGGTAYGA	GTYTTRAADATYTTRTTRCANGC	2048	384	0.768627	67.0833	66	92.5	29	337	KWHPDKN	NHESSKK	AARTGGCAYCCNGAYAARAA	TTYTTNSWNSWYTCRTGRTT	64	4096	55.3	89.5	67.2457
Col_207	XP_018566606.1_1141123_1142221	456	8	49	192	ESAFKKYV	ECGKVFNA	GARWSNGCNTTYAARAARTAYGT	GCRTTRAANACYTTNCCRCAYTC	2048	512	0.810345	40.5556	65.2	100	11	281	AKIMEPD	FHQKGNY	GCNAARATHATGGARCCNGA	TARTTNCCYTTYTGRTGRAA	192	128	76.7	98	67.1877
Col_208	XP_018575141.1_156411_156987	402	10	29	154	YQKMVAID	IDFAKTNK	TAYCARAARATGGTNGCNATHGA	TTRTTNGTYTTNGCRAARTCDAT	384	768	0.563025	23.9091	70.5	90.5	4	177	VIDIKMG	GNHEEGF	GTNATHGAYATHAARATGGG	AANCCYTCYTCRTGRTTNCC	144	256	68.3	93.5	67.1808
Col_209	XP_018561615.2_949832_952354	1875	10	255	871	CDTEGYYT	TFEPGPFV	TGYGAYACNGARGGNTAYTAYAC	ACRAANGGNCCNGGYTCRAANGT	512	2048	0.771529	140.364	60.6	95.5	225	991	EGTLTPD	GAYVHMQ	GARGGNACNYTNACNCCNGA	TGCATRTGNACRTANGCNCC	4096	256	63.9	90.5	67.1805
Col_210	XP_018566738.1_1667973_1668472	387	10	24	144	GQQCIDFE	ACNWCVYE	GGNCARCARTGYATHGAYTTYGA	TCRTANACRCACCARTTRCANGC	384	256	0.412281	14.8182	71.6	97.5	4	152	RSACQKA	NKCTHNI	MGNWSNGCNTGYCARAARGC	ATRTTRTGNGTRCAYTTRTT	4096	128	62	92.5	67.1102
Col_211	XP_018565082.1_142448_143359	696	10	38	261	LGPRGMDK	EYQKIVDA	YTNGGNCCNMGNGGNATGGAYAA	GCRTCNACDATYTTYTGRTAYTC	8192	384	0.313364	25.1818	67.2	94.5	22	296	SNINACQ	DVATQYF	WSNAAYATHAAYGCNTGYCA	AARTAYTGNGTNGCNACRTC	1536	512	65.8	95	67.1057
Col_212	XP_018564617.1_439608_440880	786	9	155	408	ITNWFHNH	INGVCVMQ	ATHACNAAYTGGTTYCAYAAYCA	TGCATNACRCANACNCCRTTDAT	192	768	0.604255	28.7	68.1	100	20	433	KPKPWHM	EPTPVMD	AARCCNAARCCNTGGCAYAT	TCCATNACNGGNGTNGGYTC	128	512	68.3	94.5	67.0724
Col_213	XP_018570541.1_2014721_2015270	429	10	27	161	LWDTAGQE	IKTGFARP	YTNTGGGAYACNGCNGGNCARGA	GGNCKNGCRAANCCNGTYTTDAT	2048	6144	0.460938	13.0909	65.6	94.5	15	172	IEVKDGT	DFNLVEA	ATHGARGTNAARGAYGGNAC	GCYTCNACNARRTTRAARTC	384	512	68.8	94.5	66.9342
Col_214	XP_018575463.1_230503_231658	756	10	23	266	QCTVDAKP	CQATNELG	CARTGYACNGTNGAYGCNAARCC	CCNARYTCRTTNGTNGCYTGRCA	1024	2048	0.570213	44.2727	67.4	94	4	298	VEVGPEN	ETKRVGD	GTNGARGTNGGNCCNGARAA	TCNCCNACNCKYTTNGTYTC	1024	2048	63.2	95.5	66.932
Col_215	XP_018561766.1_1115783_1117866	849	8	154	428	FKIVNDEH	KAVTWIKD	TTYAARATHGTNAAYGAYGARCA	TCYTTDATCCANGTNACNGCYTT	384	768	0.283582	20.8889	70.8	99	141	488	DCQEIFC	KAFMELQ	GAYTGYCARGARATHTTYTG	TGNARYTCCATRAANGCYTT	96	256	73.5	98	66.9218
Col_216	XP_018566561.1_1910052_1911519	1263	10	47	459	DRLKIENE	EPGQEYKF	GAYMGNYTNAARATHGARAAYGA	AAYTTRTAYTCYTGNCCNGGYTC	3072	512	0.444169	55.6364	65.7	95.5	24	470	ADVKGEP	AVNAEGE	GCNGAYGTNAARGGNGARCC	TCNCCYTCNGCRTTNACNGC	512	1024	64.6	93	66.894
Col_217	XP_018567288.1_701559_702874	630	11	82	283	EVFVLCKA	NYREATYI	GARGTNTTYGTNYTNTGYAARGC	ATRTANGTNGCYTCNCKRTARTT	2048	2048	0.689119	44.9167	59.7	89.5	58	337	FRNEVWV	MFMPKGR	TTYMGNAAYGARGTNTGGGT	CKNCCYTTNGGCATRAACAT	256	128	67.7	88	66.8729
Col_218	XP_023310675.1_491899_492685	669	10	17	231	NFQCIDPC	CEDPCATA	AAYTTYCARTGYATHGAYCCNTG	GCNGTNGCRCANGGRTCYTCRCA	384	1024	0.613065	47.6364	66.9	88.5	9	245	CPNEKAC	PCYVEDH	TGYCCNAAYGARAARGCNTG	TGRTCYTCNACRTARCANGG	256	256	72.2	92	66.8681
Col_219	XP_018565803.1_1452963_1454255	777	10	186	436	YTELQGGN	EAEYMETL	TAYACNGARYTNCARGGNGGNAA	ARNGTYTCCATRTAYTCNGCYTC	4096	512	0.717391	51.2727	59.6	97.5	163	458	LKRETCI	KFLNDPF	YTNAARMGNGARACNTGYAT	AANGGRTCRTTNARRAAYTT	2048	512	64	98	66.8164
Col_220	XP_023313010.1_268180_269170	510	10	65	226	VALQMPEG	DGRFHLEA	GTNGCNYTNCARATGCCNGARGG	GCYTCNARRTGRAANCKNCCRTC	2048	4096	0.597403	32.8182	61.7	99.5	43	248	PKNYNFE	PYDKKFT	CCNAARAAYTAYAAYTTYGA	GTRAAYTTYTTRTCRTANGG	128	128	72.8	87	66.7974
Col_221	XP_018566561.1_1919576_1920627	588	10	29	216	TGKYTIEI	TDAGMYSC	ACNGGNAARTAYACNATHGARAT	CANSWRTACATNCCNGCRTCNGT	1536	4096	0.620112	34.3636	60.6	97	20	226	IIMNPKV	NADKTEA	ATHATHATGAAYCCNAARGT	GCYTCNGTYTTRTCNGCRTT	144	256	68.7	94.5	66.7823
Col_222	XP_018568941.1_1506343_1507120	372	9	83	198	DMYYEIWQ	IQNAWRKH	GAYATGTAYTAYGARATHTGGCA	TGYTTNCKCCANGCRTTYTGDAT	48	768	0.229358	6.6	72.9	99.5	54	281	VINMYIA	NGHKVVL	GTNATHAAYATGTAYATHGC	ARNACNACYTTRTGNCCRTT	144	1024	66.5	93.5	66.7199
Col_223	XP_018571293.1_456259_457606	1008	10	23	350	CGTICLCQ	DGTDHNAR	TGYGGNACNATHTGYYTNTGYCA	CKNGCRTTRTGRTCNGTNCCRTC	3072	2048	0.479751	42.8182	58	97.5	13	415	LIIPPQD	DAKMRFQ	YTNATHATHCCNCCNCARGA	TGRAANCKCATYTTNGCRTC	2304	256	65.2	99	66.6882
Col_224	XP_018577432.1_34888_36192	783	10	128	380	EQCLTTEN	GEEVPHKL	GARCARTGYYTNACNACNGARAA	ARYTTRTGNGGNACYTCYTCNCC	2048	2048	0.285124	17	60.2	97	79	401	AVPTHGH	EWVKQIG	GCNGTNCCNACNCAYGGNCA	CCDATYTGYTTNACCCAYTC	2048	96	70.2	95	66.673
Col_225	XP_023310836.1_290815_291677	657	9	27	237	QGMYHTYF	MGQTAVYT	CARGGNATGTAYCAYACNTAYTT	GTRTANACNGCNGTYTGNCCCAT	256	1024	0.539326	33.8	68.3	98.5	19	248	VFCIAWV	PYIDDNV	GTNTTYTGYATHGCNTGGGT	ACRTTRTCRTCDATRTANGG	192	192	68.6	94	66.6682
Col_226	XP_018570300.1_90405_91472	486	10	39	192	RHNLFRNH	IFAGVYYQ	MGNCAYAAYYTNTTYMGNAAYCA	TGRTARTANACNCCNGCRAADAT	8192	1536	0.5625	14.7273	55.8	99	3	201	PRMKNHF	DKTRMEV	CCNMGNATGAARAAYCAYTT	ACYTCCATNCKNGTYTTRTC	256	256	71.2	96.5	66.6133
Col_227	XP_018573935.1_661720_662914	1098	9	35	392	KCNEQYYE	ANCTAGQW	AARTGYAAYGARCARTAYTAYGA	CAYTGNCCNGCNGTRCARTTNGC	128	2048	0.410256	40.9	67.9	90	2	405	LEDGKAC	DEKCIPW	YTNGARGAYGGNAARGCNTG	CANGGDATRCAYTTYTCRTC	1024	192	73.6	97	66.6017
Col_228	XP_018571566.1_55121_56891	1329	10	61	495	SAINYMIY	TCKMGPKN	WSNGCNATHAAYTAYATGATHTA	TTYTTNGGNCCCATYTTRCANGT	2304	512	0.748826	121.636	64.1	88.5	29	536	DWGYMTQ	TNAPTIM	GAYTGGGGNTAYATGACNCA	ATDATNGTNGGNGCRTTNGT	64	1536	70.4	88	66.5211
Col_229	XP_018577954.1_1770_3096	498	9	229	386	TMHLYNPW	YVADYMRT	ACNATGCAYYTNTAYAAYCCNTG	GTNCKCATRTARTCNGCNACRTA	1024	1024	0.47482	20.4	66.7	98	212	394	GVFKVDW	MQHQLPP	GGNGTNTTYAARGTNGAYTG	GGNGGNARYTGRTGYTGCAT	512	256	67.6	98	66.448
Col_230	XP_018566726.1_905015_905869	411	10	130	258	RFLYQPKD	HGSGVEQT	MGNTTYYTNTAYCARCCNAARGA	GTYTGYTCNACNCCNSWNCCRTG	4096	8192	0.147541	4.45455	54.6	99.5	122	274	QLIKDYF	EAFGNAK	CARYTNATHAARGAYTAYTT	TTNGCRTTNCCRAANGCYTC	384	512	70.6	98.5	66.4393
Col_231	XP_018567682.1_924175_924788	423	11	43	175	GCSGCWCD	AERDIYTG	GGNTGYWSNGGNTGYTGGTGYGA	CCNGTRTADATRTCNCKYTCNGC	2048	3072	0.428571	17.5833	54.4	96.5	8	191	DDFVVIG	TKDGIKE	GAYGAYTTYGTNGTNATHGG	TCYTTDATNCCRTCYTTNGT	384	384	64.5	91.5	66.4389
Col_232	XP_018575134.1_145851_146690	615	9	77	273	LQEGAHIN	TFKEQMKL	YTNCARGARGGNGCNCAYATHAA	ARYTTCATYTGYTCYTTRAANGT	3072	256	0.555556	20.7	68.6	95.5	15	295	EPTAMNK	GMEAERQ	GARCCNACNGCNATGAAYAA	TGNCKYTCNGCYTCCATNCC	256	512	70.1	96	66.4231
Col_233	XP_018566561.1_1915176_1915785	378	10	15	132	KAGRTHKW	YEIEKMDL	AARGCNGGNMGNACNCAYAARTG	ARRTCCATYTTYTCDATYTCRTA	4096	192	0.477477	14.9091	67.3	96.5	4	141	IDRETFK	TGKWVRV	ATHGAYMGNGARACNTTYAA	ACNCKNACCCAYTTNCCNGT	768	1024	64.7	93.5	66.399
Col_234	XP_018571513.1_45739_46615	474	9	36	185	ETAQKIFG	EFYAPWCG	GARACNGCNCARAARATHTTYGG	CCRCACCANGGNGCRTARAAYTC	768	256	0.573427	25.6	71.9	98	28	193	PLIVEFN	HCKQLVP	CCNYTNATHGTNGARTTYAA	GGNACNARYTGYTTRCARTG	1536	512	69.2	90.5	66.3862
Col_235	XP_018578042.1_2008471_2009188	510	10	46	207	NTLREVMQ	MVFAPNCL	AAYACNYTNMGNGARGTNATGCA	ARRCARTTNGGNGCRAANACCAT	4096	1024	0.367742	16.1818	65.9	95	3	230	HYATVAC	KEMAFMR	CAYTAYGCNACNGTNGCNTG	CKCATRAANGCCATYTCYTT	1024	64	67.9	93	66.3711
Col_236	XP_018567022.1_643793_644876	591	10	183	371	QGVGKNKI	ADQGLVNY	CARGGNGTNGGNAARAAYAARAT	TARTTNACNARNCCYTGRTCNGC	1024	4096	0.447514	28.9091	63.2	96.5	151	386	NILFYDV	VNIVKHL	AAYATHYTNTTYTAYGAYGT	ARRTGYTTNACDATRTTNAC	384	768	65.7	95	66.3432
Col_237	XP_018564999.1_1582762_1584150	843	9	141	413	VARVFNTK	NYIPFGEK	GTNGCNMGNGTNTTYAAYACNAA	TTYTCNCCRAANGGDATRTARTT	8192	768	0.714829	56.7	66.6	96.5	124	429	NTAQKQW	YEKTAEN	AAYACNGCNCARAARCARTG	TTYTCNGCNGTYTTYTCRTA	256	256	72.6	90.5	66.3359
Col_238	XP_018573315.1_114806_115784	588	10	56	243	DQILERME	IMKLQYEE	GAYCARATHYTNGARMGNATGGA	TCYTCRTAYTGNARYTTCATDAT	1536	384	0.41989	22.0909	62.9	96.5	40	258	KESQNIA	MGIEDTA	AARGARWSNCARAAYATHGC	GCNGTRTCYTCDATNCCCAT	768	192	65.7	96	66.3323
Col_239	XP_018575101.1_65012_66492	1209	10	54	448	FEENQKEH	GWEEVFDY	TTYGARGARAAYCARAARGARCA	TARTCRAANACYTCYTCCCANCC	128	256	0.431525	60.6364	68.9	88.5	8	456	VKHWIKY	IFPEDEA	GTNAARCAYTGGATHAARTA	GCYTCRTCYTCNGGRAADAT	96	192	72.1	87.5	66.3264
Col_240	XP_018563359.1_355799_356666	711	10	27	255	PGEFNEVF	ENYQTMSD	CCNGGNGARTTYAAYGARGTNTT	TCNSWCATNGTYTGRTARTTYTC	1024	1024	0.502304	36.9091	65.7	94.5	9	289	ITDQEKV	IGKELKT	ATHACNGAYCARGARAARGT	GTYTTNARYTCYTTNCCDAT	192	768	67.8	91.5	66.3219
Col_241	XP_018566681.1_763250_764607	459	10	106	250	LDKTFVEC	NQAVILQL	YTNGAYAARACNTTYGTNGARTG	ARYTGNARDATNACNGCYTGRTT	2048	6144	0.384058	18	62.2	94	97	397	VQRFIQK	YDQKEQI	GTNCARMGNTTYATHCARAA	ATYTGYTCYTTYTGRTCRTA	768	64	70.8	94.5	66.3218
Col_242	XP_018569011.1_149792_150621	453	11	68	210	DKYFPDNW	NTAQLELT	GAYAARTAYTTYCCNGAYAAYTG	GTNARYTCNARYTGNGCNGTRTT	256	8192	0.791045	45.0833	62.8	93.5	59	270	QTAVMRE	WFLEISK	CARACNGCNGTNATGMGNGA	TTNSWDATYTCNARRAACCA	1024	1536	60.8	86.5	66.2438
Col_243	XP_018564418.1_1716688_1718481	1146	10	66	439	RMEFFQDI	FAPLHLMR	MGNATGGARTTYTTYCARGAYAT	CKCATNARRTGNARNGGNGCRAA	256	8192	0.626703	85.1818	60.8	96	32	448	EEVVAYW	EFRLDET	GARGARGTNGTNGCNTAYTG	GTYTCRTCNARNCKRAAYTC	512	1024	61.4	96	66.234
Col_244	XP_023310491.1_1962413_1963423	1053	11	29	371	GRKEDVAK	CGHNFFCM	GGNMGNAARGARGAYGTNGCNAA	ATRCARAARAARTTRTGNCCRCA	4096	256	0.5375	36.3333	65.3	94	8	393	AKTNTYI	CPVCSLP	GCNAARACNAAYACNTAYAT	GGNARNSWRCANACNGGRCA	512	8192	54.2	91	66.2282
Col_245	XP_018576096.1_124541_126838	1242	8	478	883	KFDPHDNW	EPETAKFG	AARTTYGAYCCNCAYGAYAAYTG	CCRAAYTTNGCNGTYTCNGGYTC	256	1024	0.496241	51.7778	70	100	427	919	FLKYAIT	NYRIAKC	TTYYTNAARTAYGCNATHAC	CAYTTNGCDATNCKRTARTT	768	768	66.2	100	66.1937
Col_246	XP_018578869.1_3988308_3989259	360	9	221	332	QVVKAYDH	HCDMKPEN	CARGTNGTNAARGCNTAYGAYCA	TTYTCNGGYTTCATRTCRCARTG	1024	128	0.180952	6	73.7	100	200	343	PHDHVAY	KQQGRSG	CCNCAYGAYCAYGTNGCNTA	CCNSWNCKNCCYTGYTGYTT	512	4096	57.4	100	66.145
Col_247	XP_018572757.1_128611_129584	402	10	144	269	GGWFTMFM	FKEGENNR	GGNGGNTGGTTYACNATGTTYAT	CKRTTRTTYTCNCCYTCYTTRAA	256	512	0.623932	22.8182	65.5	92.5	124	288	FYELPME	MVVIGPM	TTYTAYGARYTNCCNATGGA	ATNGGNCCDATNACNACCAT	256	768	64.6	98	66.144
Col_248	XP_018577003.1_18741_19583	408	10	18	145	CPRGFYQN	ECPTNMKT	TGYCCNMGNGGNTTYTAYCARAA	GTYTTCATRTTNGTNGGRCAYTC	2048	256	0.404959	15.1818	69.1	87.5	1	173	HCPAGTF	CQHGGLC	CAYTGYCCNGCNGGNACNTT	CANARNCCNCCRTGYTGRCA	1024	1024	64.8	100	66.1417
Col_249	XP_018565004.1_1410348_1411470	744	10	11	250	DKNTGRVY	YTEIPMDC	GAYAARAAYACNGGNMGNGTNTA	CARTCCATNGGDATYTCNGTRTA	4096	384	0.361991	22.2727	66.8	94	3	339	ERFNHLV	KFMQNIK	GARMGNTTYAAYCAYYTNGT	TTDATRTTYTGCATRAAYTT	1024	48	68.3	91.5	66.1181
Col_250	XP_023311886.1_102411_103421	369	9	53	167	LNFVDCCQ	KEEMDQLV	YTNAAYTTYGTNGAYTGYTGYCA	ACNARYTGRTCCATYTCYTCYTT	1024	256	0.308411	9.1	69.9	96	45	177	GFHITDY	INGRFTT	GGNTTYCAYATHACNGAYTA	GTNGTRAANCKNCCRTTDAT	384	1536	66.7	98	66.0726
Col_251	XP_018573654.1_70053_70895	462	8	111	256	ADCKIHWQ	MNTTDHFQ	GCNGAYTGYAARATHCAYTGGCA	TGRAARTGRTCNGTNGTRTTCAT	192	256	0.352518	14.7778	74.8	95	78	267	AYWVAED	VEWDPTG	GCNTAYTGGGTNGCNGARGA	CCNGTNGGRTCCCAYTCNAC	256	256	71	99	66.0719
Col_252	XP_018569604.1_291546_292275	432	10	27	162	NPVTGLFP	DEVAFIQN	AAYCCNGTNACNGGNYTNTTYCC	TTYTGDATRAANGCNACYTCRTC	8192	768	0.637795	16.6364	62.5	97	9	181	VRLDYYQ	PDYGIWE	GTNMGNYTNGAYTAYTAYCA	TCCCADATNCCRTARTCNGG	2048	192	67.5	94	66.035
Col_253	XP_018570451.1_40357_42310	1227	9	133	533	FLTDRYGC	AMLNINRY	TTYYTNACNGAYMGNTAYGGNTG	TANCKRTTDATRTTNARCATNGC	8192	3072	0.643646	69.5	58.9	100	84	547	VNLIADG	CPDIYRN	GTNAAYYTNATHGCNGAYGG	TTNCKRTADATRTCNGGRCA	1536	768	66.2	99	66.0258
Col_254	XP_018563693.1_362456_365048	1830	10	56	657	DNTLVFAN	KFLTQKVG	GAYAAYACNYTNGTNTTYGCNAA	CCNACYTTYTGNGTNARRAAYTT	4096	2048	0.669078	141.818	59.8	93.5	6	688	CLCEFVE	IELCLDG	TGYYTNTGYGARTTYGTNGA	CCRTCNARRCANARYTCDAT	512	1536	59.4	95	66.0005
Col_255	XP_018563265.2_31456_33046	1140	10	178	549	PGTCGQNA	DCPTNKAC	CCNGGNACNTGYGGNCARAAYGC	CANGCYTTRTTNGTNGGRCARTC	2048	1024	0.643963	63.6364	65.6	92.5	167	561	ACIRNKC	KCQDPCP	GCNTGYATHMGNAAYAARTG	GGRCANGGRTCYTGRCAYTT	768	128	66.8	91	65.975
Col_256	XP_018580290.1_1150889_1153562	2064	8	46	725	IVATEENV	YKYVNPNL	ATHGTNGCNACNGARGARAAYGT	ARRTTNGGRTTNACRTAYTTRTA	1536	1024	0.863843	240.444	61.7	92.5	8	780	QIGKFDW	ENWLVYS	CARATHGGNAARTTYGAYTG	SWRTANACNARCCARTTYTC	192	1024	69.5	92	65.972
Col_257	XP_018574328.1_209218_210682	882	10	132	417	FTKCLYAM	CAVQNILN	TTYACNAARTGYYTNTAYGCNAT	TTNARDATRTTYTGNACNGCRCA	2048	3072	0.786517	75.6364	65.1	93	113	558	CRAMKYF	GPMGIHL	TGYMGNGCNATGAARTAYTT	ARRTGDATNCCCATNGGNCC	256	768	67.5	89	65.96
Col_258	XP_018565676.1_3281427_3281994	363	10	49	161	LVNFTPTQ	FNDQHIPG	YTNGTNAAYTTYACNCCNACNCA	CCNGGDATRTGYTGRTCRTTRAA	8192	384	0.226415	6.45455	67.9	95	37	172	KAHVIPT	QAIIVPE	AARGCNCAYGTNATHCCNAC	TCNGGNACDATDATNGCYTG	768	1152	65.9	93	65.9126
Col_259	XP_018567874.1_590009_591702	1104	10	22	381	SPGVPMEI	KNLNTDEA	WSNCCNGGNGTNCCNATGGARAT	GCYTCRTCNGTRTTNARRTTYTT	8192	1024	0.548295	58.7273	59.8	100	11	394	LGSEWMK	VYKAADL	YTNGGNWSNGARTGGATGAA	ARRTCNGCNGCYTTRTANAC	1024	1024	61.3	95	65.8314
Col_260	XP_018568290.1_769212_770192	660	11	84	295	DLQNLIDD	KPCDKNSD	GAYYTNCARAAYYTNATHGAYGA	TCNSWRTTYTTRTCRCANGGYTT	3072	2048	0.703488	36.6667	52.4	93.5	2	311	DSPQMYD	NNIAVRK	GAYWSNCCNCARATGTAYGA	TTNCKNACNGCDATRTTRTT	512	1536	62.6	95	65.751
Col_261	XP_018568876.1_145868_146450	564	10	18	197	SCTVKTCW	VDGCDLMC	WSNTGYACNGTNAARACNTGYTG	CACATNARRTCRCANCCRTCNAC	8192	1024	0.697674	25.6364	58	95	9	227	ECKCHGM	WCCEVKC	GARTGYAARTGYCAYGGNAT	CAYTTNACYTCRCARCACCA	128	64	71.4	95	65.7436
Col_262	XP_023310855.1_442874_443834	828	10	42	309	AIGDKEKQ	QNALDKAQ	GCNATHGGNGAYAARGARAARCA	TGNGCYTTRTCNARNGCRTTYTG	768	2048	0.464286	40.9091	64.6	94.5	11	320	KDNQVDM	DKLQEKL	AARGAYAAYCARGTNGAYAT	ARYTTYTCYTGNARYTTRTC	128	512	66.6	92	65.7072
Col_263	XP_018564075.1_531181_531884	345	11	90	196	KKRKLIQE	PQQHPARD	AARAARMGNAARYTNATHCARGA	TCNCKNGCNGGRTGYTGYTGNGG	3072	4096	0.5	15.75	54.6	99	36	204	KAMSAGW	AHDTFFI	AARGCNATGWSNGCNGGNTG	ATRAARAANGTRTCRTGNGC	2048	256	60	92	65.6981
Col_264	XP_018563454.1_1405522_1406090	393	10	27	149	HDALCVVK	KFATEAAI	CAYGAYGCNYTNTGYGTNGTNAA	ATNGCNGCYTCNGTNGCRAAYTT	4096	2048	0.293103	10.4545	58.1	94.5	16	164	DFYCDEM	MIKLDPE	GAYTTYTAYTGYGAYGARAT	TCNGGRTCNARYTTDATCAT	64	384	74.3	94	65.6961
Col_265	XP_018562277.1_793055_794201	975	10	29	345	APHTLEEK	VDMFSKEQ	GCNCCNCAYACNYTNGARGARAA	TGYTCYTTNSWRAACATRTCNAC	4096	1024	0.778523	69	60.8	90	21	356	IDCFATD	IFNLAQT	ATHGAYTGYTTYGCNACNGA	GTYTGNGCNARRTTRAADAT	384	768	67.4	96.5	65.6943
Col_266	XP_018566042.1_383788_384358	423	9	39	171	EELRNQIN	HQADLRFI	GARGARYTNMGNAAYCARATHAA	ATRAANCKNARRTCNGCYTGRTG	3072	4096	0.547619	23.3	59.2	98.5	1	182	QAVEEKY	AQKFVDE	CARGCNGTNGARGARAARTA	TCRTCNACRAAYTTYTGNGC	256	256	73	97.5	65.6909
Col_267	XP_018572665.1_328965_329906	732	9	9	244	GVKHAFYT	KDFWVSLC	GGNGTNAARCAYGCNTTYTAYAC	CANARNSWNACCCARAARTCYTT	1024	4096	0.674419	44.6	64.5	99.5	1	256	VCEKCGA	HPVGWCA	GTNTGYGARAARTGYGGNGC	GCRCACCANCCNACNGGRTG	256	256	68.8	93	65.6316
Col_268	XP_023309859.1_381748_382558	606	10	42	235	ICTYCVHI	ENNMKTPT	ATHTGYACNTAYTGYGTNCAYAT	GTNGGNGTYTTCATRTTRTTYTC	768	256	0.606742	32.6364	65.6	96	15	243	SGILAMP	HFIGCPG	WSNGGNATHYTNGCNATGCC	CCNGGRCANCCDATRAARTG	6144	384	60.3	96.5	65.628
Col_269	XP_018574847.1_230403_231590	1059	9	102	446	HRDLKPEN	YYVDPATM	CAYMGNGAYYTNAARCCNGARAA	ATNGTNGCNGGRTCNACRTARTA	4096	2048	0.740506	84	65.3	94	44	456	LYCTFQD	KGEIPWS	YTNTAYTGYACNTTYCARGA	SWCCANGGDATYTCNCCYTT	512	768	67.8	94.5	65.6192
Col_270	XP_018574403.1_173008_173522	357	10	34	144	VQVEEIYD	PELACAHN	GTNCARGTNGARGARATHTAYGA	TTRTGNGCRCANGCNARYTCNGG	768	4096	0.269231	8.72727	61.6	95	26	153	LEDFGVK	HAMPQAK	YTNGARGAYTTYGGNGTNAA	TTNGCYTGNGGCATNGCRTG	1024	256	69.2	95	65.5745
Col_271	XP_018577686.1_15313_16126	825	10	40	306	KARYIFME	MEIDRITS	AARGCNMGNTAYATHTTYATGGA	SWNGTDATNCKRTCDATYTCCAT	768	4608	0.726415	52.1818	64.7	98	4	362	EAQRLIG	QQRPFLA	GARGCNCARMGNYTNATHGG	GCNARRAANGGNCKYTGYTG	3072	2048	55.5	98	65.57
Col_272	XP_023311295.1_76160_77435	975	9	98	414	IVQQLEFT	MAEQHQHK	ATHGTNCARCARYTNGARTTYAC	TTRTGYTGRTGYTGYTCNGCCAT	1536	128	0.634058	44.9	65.1	99.5	32	504	PVKLQCT	KQEMIFQ	CCNGTNAARYTNCARTGYAC	TGRAADATCATYTCYTGYTT	1024	48	70.5	90.5	65.5621
Col_273	XP_018562067.1_848077_848857	360	8	71	182	YFMCDVWN	VMIFMYYR	TAYTTYATGTGYGAYGTNTGGAA	CKRTARTACATRAADATCATNAC	64	192	0.314286	12.1111	71.9	96.5	51	190	IWAMCFN	IYVEADR	ATHTGGGCNATGTGYTTYAA	CKRTCNGCYTCNACRTADAT	48	768	73.8	96.5	65.522
Col_274	XP_018564246.1_1818313_1819585	621	10	175	373	YRDGFTGC	QFNNIQYM	TAYMGNGAYGGNTTYACNGGNTG	ATRTAYTGDATRTTRTTRAAYTG	4096	192	0.484375	23.5455	65.9	93.5	122	400	LADDRWH	EFDDIYP	YTNGCNGAYGAYMGNTGGCA	GGRTADATRTCRTCRAAYTC	1024	96	67.7	92	65.5101
Col_275	XP_018565869.1_330621_331362	636	11	10	213	LQLQQVEA	KWLAFTNK	YTNCARYTNCARCARGTNGARGC	TTRTTNGTRAANGCNARCCAYTT	4096	1024	0.558974	28.1667	54.5	94.5	2	247	ADELQNY	VGIGTCG	GCNGAYGARYTNCARAAYTA	CCRCANGTNCCDATNCCNAC	512	1536	61.4	93.5	65.5009
Col_276	XP_018570303.1_287119_288808	1053	9	122	464	QDAIDIFC	FACMNPST	CARGAYGCNATHGAYATHTTYTG	GTNSWNGGRTTCATRCANGCRAA	576	2048	0.673653	89.9	64.5	98	95	487	TRDLFKW	TEFFVDE	ACNMGNGAYYTNTTYAARTG	TCRTCNACRAARAAYTCNGT	2048	256	66.2	92	65.4993
Col_277	XP_018574691.1_248018_249094	345	9	98	204	CRRAHWEK	YNPDTKLV	TGYMGNMGNGCNCAYTGGGARAA	ACNARYTTNGTRTCNGGRTTRTA	2048	2048	0.58	21.4	65.6	96	83	231	FKNCHNC	KWERQLV	TTYAARAAYTGYCAYAAYTG	ACNARYTGNCKYTCCCAYTT	64	512	69.3	97	65.4852
Col_278	XP_018575356.1_157021_157588	372	8	24	139	IKALNEWD	IMKDPNKP	ATHAARGCNYTNAAYGARTGGGA	GGYTTRTTNGGRTCYTTCATDAT	768	192	0.137615	3.44444	69.3	100	5	153	RCEHDAV	IPDNTFE	MGNTGYGARCAYGAYGCNGT	TCRAANGTRTTRTCNGGDAT	512	384	70.2	100	65.4769
Col_279	XP_018565121.1_62452_63226	510	10	61	222	EVKLANQE	FYKDDCWK	GARGTNAARYTNGCNAAYCARGA	TTCCARCARTCRTCYTTRTARAA	2048	64	0.540146	16.5455	67.8	97	45	233	MFGLEMA	IMDRLLD	ATGTTYGGNYTNGARATGGC	TCNARNARNCKRTCCATDAT	128	3072	57.4	97.5	65.4503
Col_280	XP_018580000.1_1149394_1150252	627	11	27	227	DIETKKQH	EDLTNQEL	GAYATHGARACNAARAARCARCA	ARYTCYTGRTTNGTNARRTCYTC	384	2048	0.525773	22.3333	63.6	88.5	4	248	QRNPKAF	YGYIRGV	CARMGNAAYCCNAARGCNTT	ACNCCNCKDATRTANCCRTA	1024	1536	62.3	90	65.4426
Col_281	XP_018561639.1_652806_653283	348	11	30	137	RNNLTDNH	KIIAPANP	MGNAAYAAYYTNACNGAYAAYCA	GGRTTNGCNGGNGCDATDATYTT	4096	2304	0.188119	5.16667	54.5	93.5	13	145	DTMAELA	EKPIKYV	GAYACNATGGCNGARYTNGC	ACRTAYTTDATNGGYTTYTC	512	192	64.1	94	65.3917
Col_282	XP_018570486.1_365323_366762	1233	9	79	481	NEDCFRPK	NDWRMLAH	AAYGARGAYTGYTTYMGNCCNAA	TGNGCNARCATNCKCCARTCRTT	1024	1024	0.613811	84.2	66	98.5	1	505	DSTYEVA	PTDCILD	GAYWSNACNTAYGARGTNGC	TCNARDATRCARTCNGTNGG	2048	1536	59	97.5	65.3731
Col_283	XP_018571444.1_456951_457571	477	9	13	163	GAVYNLYK	CDEFQDIA	GGNGCNGTNTAYAAYYTNTAYAA	GCDATRTCYTGRAAYTCRTCRCA	4096	192	0.586538	21.7	67	98	3	198	EDRMPGG	YKLVQWT	GARGAYMGNATGCCNGGNGG	GTCCAYTGNACNARYTTRTA	512	256	63.6	99	65.3711
Col_284	XP_018578869.1_3998841_3999549	363	10	33	145	RYGMPIDM	DFIKRCLE	MGNTAYGGNATGCCNATHGAYAT	TCNARRCANCKYTTDATRAARTC	1536	3072	0.330189	9.09091	67	94	13	153	RVYTYIQ	WDPDVRM	MGNGTNTAYACNTAYATHCA	ATNCKNACRTCNGGRTCCCA	1536	512	66.3	93	65.3687
Col_285	XP_018563166.1_2053103_2053951	618	9	49	246	FLEKNRDT	TKIFFRAG	TTYYTNGARAARAAYMGNGAYAC	CCNGCNCKRAARAADATYTTNGT	2048	3072	0.582011	35.8	60.8	100	34	254	VINHFAD	QVAYLEK	GTNATHAAYCAYTTYGCNGA	TTYTCNARRTANGCNACYTG	384	1024	70.3	95	65.3675
Col_286	XP_018579423.1_1454996_1456523	1263	9	60	472	QHINYFHC	HNIKHSPK	CARCAYATHAAYTAYTTYCAYTG	TTNGGNSWRTGYTTDATRTTRTG	192	3072	0.755208	109.5	64.1	93	42	546	NAIQDMP	YKGRVVN	AAYGCNATHCARGAYATGCC	TTNACNACNCKNCCYTTRTA	96	2048	67.7	93.5	65.3643
Col_287	XP_018574437.1_129131_129761	354	11	36	145	QGQFLVDC	EYRPCVVP	CARGGNCARTTYYTNGTNGAYTG	GGNACNACRCANGGNCKRTAYTC	2048	4096	0.466019	10.1667	58	92	12	205	VENRTGP	DTIHQYL	GTNGARAAYMGNACNGGNCC	ARRTAYTGRTGDATNGTRTC	2048	384	65	90.5	65.3535
Col_288	XP_018578888.1_4098273_4100048	1083	9	226	578	QQHIIHKE	MTPHDESE	CARCARCAYATHATHCAYAARGA	TCNSWYTCRTCRTGNGGNGTCAT	288	2048	0.737609	99.8	61.9	96.5	142	674	GAGYIVT	TVHRNME	GGNGCNGGNTAYATHGTNAC	TCCATRTTNCKRTGNACNGT	1536	512	63.3	97.5	65.3088
Col_289	XP_018579558.1_3683248_3684590	387	10	219	339	LGECTDFP	HFVWGVTL	YTNGGNGARTGYACNGAYTTYCC	ARNGTNACNCCCCANACRAARTG	2048	2048	0.464912	14.8182	65.5	95	110	445	KIELCRC	KIPFHAT	AARATHGARYTNTGYMGNTG	GTNGCRTGRAANGGDATYTT	1536	384	64	95	65.281
Col_290	XP_023310076.1_193049_193809	465	10	93	239	NPNNVTCW	QDWVTATD	AAYCCNAAYAAYGTNACNTGYTG	TCNGTNGCNGTNACCCARTCYTG	1024	1024	0.314286	11.0909	62.8	96	27	251	IPDFVNA	FNRLHMP	ATHCCNGAYTTYGTNAAYGC	GGCATRTGNARNCKRTTRAA	384	512	66.1	95	65.2807
Col_291	XP_018561856.1_304901_305521	345	10	67	173	DEGHIIKN	DDLPPKIT	GAYGARGGNCAYATHATHAARAA	GTDATYTTNGGNGGNARRTCRTC	576	3072	0.17	8.72727	62.3	95	3	181	VYEVEKF	QDYYCEL	GTNTAYGARGTNGARAARTT	ARYTCRCARTARTARTCYTG	256	128	69.8	93	65.2573
Col_292	XP_018579051.1_962586_963259	603	9	39	231	KAYIKGAC	KNDFWRLV	AARGCNTAYATHAARGGNGCNTG	ACNARNCKCCARAARTCRTTYTT	1536	1024	0.644068	24.7	65	96	23	246	NGKKEFC	IGHCEKS	AAYGGNAARAARGARTTYTG	SWYTTYTCRCARTGNCCDAT	128	768	69	97	65.2496
Col_293	XP_018579595.1_3802101_3802629	408	11	23	150	IAKGDVFG	NFTAMTRL	ATHGCNAARGGNGAYGTNTTYGG	ARNCKNGTCATNGCNGTRAARTT	1536	4096	0.396694	13.6667	61.7	91.5	9	158	TGAAGQI	DQNRAQA	ACNGGNGCNGCNGGNCARAT	GCYTGNGCNCKRTTYTGRTC	2048	512	59.2	92.5	65.2367
Col_294	XP_018579511.1_2406626_2407826	807	9	127	387	FFVWDKIK	EFQADDFA	TTYTTYGTNTGGGAYAARATHAA	GCRAARTCRTCNGCYTGRAAYTC	192	256	0.637795	51.6	65.9	89	118	412	YGFNKQT	KDNLGFP	TAYGGNTTYAAYAARCARAC	GGRAANCCNARRTTRTCYTT	128	512	71.2	98	65.2291
Col_295	XP_018563531.1_1546809_1548368	1518	10	45	542	KVVREVQQ	GNKIVENC	AARGTNGTNMGNGARGTNCARCA	CARTTYTCNACDATYTTRTTNCC	4096	768	0.467505	65.4545	58.3	94.5	29	560	VRTHKQQ	CQEVEDP	GTNMGNACNCAYAARCARCA	GGRTCYTCNACYTCYTGRCA	1024	128	69.2	92	65.2166
Col_296	XP_018573300.1_286083_286580	357	10	31	141	LEPFKNGF	VFELCCND	YTNGARCCNTTYAARAAYGGNTT	TCRTTRCARCANARYTCRAANAC	2048	1024	0.326923	10	64.4	95.5	3	152	IPAIATT	NDVEVPY	ATHCCNGCNATHGCNACNAC	TANGGNACYTCNACRTCRTT	2304	512	59.9	100	65.1889
Col_297	XP_018565279.1_915155_915971	528	10	44	211	INPWVRYG	NFVMDGKH	ATHAAYCCNTGGGTNMGNTAYGG	TGYTTNCCRTCCATNACRAARTT	1536	256	0.447205	21.4545	68.4	93.5	17	255	TVIAVFE	QFYMFHK	ACNGTNATHGCNGTNTTYGA	TTRTGRAACATRTARAAYTG	1536	32	71.7	85	65.1884
Col_298	XP_018572924.1_758161_759691	894	10	137	426	TNYNAMIK	KTFTQLLD	ACNAAYTAYAAYGCNATGATHAA	TCNARNARYTGNGTRAANGTYTT	384	8192	0.844106	71.3636	62.5	89	75	459	GYTKKAF	DFFNMLI	GGNTAYACNAARAARGCNTT	ATNARCATRTTRAARAARTC	512	128	69.8	92	65.1778
Col_299	XP_018577246.1_14971_15490	348	10	15	122	WEMMDEMI	QTETGIKV	TGGGARATGATGGAYGARATGAT	ACYTTDATNCCNGTYTCNGTYTG	8	1536	0.29703	7.90909	65	92	1	147	VEQFCLT	FVKPAPI	GTNGARCARTTYTGYYTNAC	ATNGGNGCNGGYTTNACRAA	512	1024	64.4	98.5	65.1309
Col_300	XP_018561348.1_2283239_2283747	357	9	26	136	REMWKEEQ	NAKQLFMT	MGNGARATGTGGAARGARGARCA	GTCATRAANARYTGYTTNGCRTT	128	512	0.317308	7.7	66.9	99	10	149	VFLTKKE	YPDCCVV	GTNTTYYTNACNAARAARGA	ACNACRCARCARTCNGGRTA	1024	256	65	97.5	65.0859
Col_301	XP_018567665.1_1434084_1435119	456	11	40	183	PFRAGVME	FYEVYETK	CCNTTYMGNGCNGGNGTNATGGA	TTNGTYTCRTANACYTCRTARAA	4096	512	0.588235	27.9167	66.1	90	5	257	DCLGNGK	DACVTPV	GAYTGYYTNGGNAAYGGNAA	ACNGGNGTNACRCANGCRTC	1024	1024	63.4	83.5	65.0453
Col_302	XP_018568278.1_710885_711524	354	9	45	154	FPVLMYFE	VYFRNGNP	TTYCCNGTNYTNATGTAYTTYGA	GGRTTNCCRTTNCKRAARTANAC	1024	2048	0.281553	9.5	62.7	98	13	164	ELENIDD	FEGDLQN	GARYTNGARAAYATHGAYGA	TTYTGNARRTCNCCYTCRAA	384	512	67.4	100	65.0385
Col_303	XP_018578857.1_366817_368170	918	9	30	327	LDKVQHWP	MVIPGHLI	YTNGAYAARGTNCARCAYTGGCC	ATNARRTGNCCNGGDATNACCAT	512	3072	0.475694	55.9	66.2	93.5	10	372	VQMFIPF	YIAQVMI	GTNCARATGTTYATHCCNTT	ATCATNACYTGNGCDATRTA	192	192	70	93.5	65.038
Col_304	XP_023310534.1_441755_447223	1971	10	779	1427	LRPEGEFE	DNLHPEGD	YTNMGNCCNGARGGNGARTTYGA	TCNCCYTCNGGRTGNARRTTRTC	8192	2048	0.845745	175.182	57.8	87	711	1488	QKKPEDN	DNLKPEG	CARAARAARCCNGARGAYAA	CCYTCNGGYTTNARRTTRTC	128	512	70.2	87	65.0345
Col_305	XP_018566463.1_519386_520818	1152	9	23	398	GEQCEDEC	KMPIKWLA	GGNGARCARTGYGARGAYGARTG	GCNARCCAYTTDATNGGCATYTT	256	384	0.586207	82.3	64.7	94	4	472	CTGYGFH	KCWMLDA	TGYACNGGNTAYGGNTTYCA	GCRTCNARCATCCARCAYTT	512	64	71.7	90	65.0336
Col_306	XP_018573556.1_55432_64648	2055	7	1579	2255	DALWIENM	DYEAIYFL	GAYGCNYTNTGGATHGARAAYAT	ARRAARTADATNGCYTCRTARTC	768	768	0.569678	134	70.5	96.5	1450	2377	VGYPDFN	EFINNIL	GTNGGNTAYCCNGAYTTYAA	ARDATRTTRTTDATRAAYTC	512	288	69.5	99	65.0265
Col_307	XP_018575317.1_66966_69107	1725	8	67	633	IVERPQHM	HFYGWRKG	ATHGTNGARMGNCCNCARCAYAT	CCYTTNCKCCANCCRTARAARTG	3072	512	0.431655	76.5556	67.7	96	48	642	NYFGFKT	KTGMYYL	AAYTAYTTYGGNTTYAARAC	ARRTARTACATNCCNGTYTT	128	256	67.9	99	65.0116
Col_308	XP_018564797.1_343327_344497	516	10	92	255	TGKEANVY	DHPHALEF	ACNGGNAARGARGCNAAYGTNTA	AAYTCNARNGCRTGNGGRTGRTC	2048	2048	0.528662	24.6364	66.8	97	58	266	DRATAEQ	DCTNITD	GAYMGNGCNACNGCNGARCA	TCNGTDATRTTNGTRCARTC	2048	384	64	90	64.9877
Col_309	XP_023310627.1_2260006_2260908	786	8	52	305	MQKQIGYD	HVDRDPQE	ATGCARAARCARATHGGNTAYGA	TCYTGNGGRTCNCKRTCNACRTG	192	2048	0.469388	26.7778	66.2	100	43	315	EYIAKHF	TPVKYAR	GARTAYATHGCNAARCAYTT	CKNGCRTAYTTNACNGGNGT	192	2048	69.6	100	64.9845
Col_310	XP_018572453.1_97886_99137	624	8	127	326	MLEKATFY	NQRYAFVP	ATGYTNGARAARGCNACNTTYTA	GGNACRAANGCRTANCKYTGRTT	1024	2048	0.352332	22	66.7	98.5	114	352	RVQFWIG	NDAYGVK	MGNGTNCARTTYTGGATHGG	TTNACNCCRTANGCRTCRTT	384	512	71.1	100	64.9823
Col_311	XP_018566059.1_421930_423301	861	10	215	493	DVIQGIPN	IDLYGCTR	GAYGTNATHCARGGNATHCCNAA	CKNGTRCANCCRTANARRTCDAT	2304	6144	0.408088	28.9091	62.3	93	176	509	WRGVEAK	IMKLPQL	TGGMGNGGNGTNGARGCNAA	ARYTGNGGNARYTTCATDAT	1024	768	63.5	98.5	64.9662
Col_312	XP_018576381.1_1786322_1787009	387	9	21	141	LEFGADVE	DMAEVNVD	YTNGARTTYGGNGCNGAYGTNGA	TCNACRTTNACYTCNGCCATRTC	4096	512	0.473684	12.6	64.3	92	6	200	CMYANEG	VKEGHWA	TGYATGTAYGCNAAYGARGG	GCCCARTGNCCYTCYTTNAC	64	128	73.8	97.5	64.9661
Col_313	XP_018575687.1_69717_70343	345	10	85	191	FDRYRAMF	MCEYENSP	TTYGAYMGNTAYMGNGCNATGTT	GGNSWRTTYTCRTAYTCRCACAT	2048	512	0.53	20.3636	60.1	94.5	24	199	IEVAETC	EFQYANT	ATHGARGTNGCNGARACNTG	GTRTTNGCRTAYTGRAAYTC	768	128	71.6	92	64.9616
Col_314	XP_018561957.1_2392011_2393076	450	11	28	169	MHIEFDIE	DHLCELLP	ATGCAYATHGARTTYGAYATHGA	GGNARNARYTCRCANARRTGRTC	144	8192	0.488889	26.25	57.3	94	1	179	PYDAKNP	QPRYYSI	CCNTAYGAYGCNAARAAYCC	ATNSWRTARTANCKNGGYTG	256	4096	58.2	93.5	64.9579
Col_315	XP_018561295.1_180651_181894	837	9	54	324	CGDVEAWK	EYENKKAL	TGYGGNGAYGTNGARGCNTGGAA	ARNGCYTTYTTRTTYTCRTAYTC	512	512	0.688462	51.2	69.9	92.5	19	346	GMDNTCV	FIKDDHD	GGNATGGAYAAYACNTGYGT	TCRTGRTCRTCYTTDATRAA	128	96	69.6	91.5	64.9563
Col_316	XP_018578440.1_358175_358885	387	9	66	186	AVFQPVIN	AYIMIHWM	GCNGTNTTYCARCCNGTNATHAA	ATCCARTGDATCATDATRTANGC	3072	144	0.469027	16	65.9	99.5	35	194	YHGWTPV	WKRKIDP	TAYCAYGGNTGGACNCCNGT	GGRTCDATYTTNCKYTTCCA	256	192	67.3	94.5	64.9453
Col_317	XP_018577290.1_63448_64541	1077	10	17	367	IELRGMKA	HAYINTLT	ATHGARYTNMGNGGNATGAARGC	GTNARNGTRTTDATRTANGCRTG	3072	3072	0.798817	106.091	61.2	98	4	383	YMYRNIG	WIEGPLR	TAYATGTAYMGNAAYATHGG	CKNARNGGNCCYTCDATCCA	192	1536	63.9	86	64.9446
Col_318	XP_018578399.1_2233719_2234309	492	9	19	174	TMAAKHHQ	DQWYTTIL	ACNATGGCNGCNAARCAYCAYCA	ARDATNGTNGTRTACCAYTGRTC	512	768	0.42953	17.3	67.2	95.5	10	184	EIYTDMG	IKKQLNE	GARATHTAYACNGAYATGGG	TCRTTNARYTGYTTYTTDAT	96	384	70.8	93.5	64.9203
Col_319	XP_018561616.1_1025306_1026310	423	8	171	303	DVLIVNQT	NMKCLTPE	GAYGTNYTNATHGTNAAYCARAC	TCNGGNGTNARRCAYTTCATRTT	3072	1024	0.18254	8.77778	64.9	100	162	316	HVNQYDI	QCGFMAA	CAYGTNAAYCARTAYGAYAT	GCNGCCATRAANCCRCAYTG	128	128	73.6	99	64.9086
Col_320	XP_018571015.1_96404_96842	384	10	14	133	YTGANIIM	KKRYAVFN	TAYACNGGNGCNAAYATHATHAT	TTRAANACNGCRTANCKYTTYTT	2304	2048	0.39823	15.0909	64.5	97	6	141	MEMAGIV	FDGSLAE	ATGGARATGGCNGGNATHGT	TCNGCNARNSWNCCRTCRAA	96	8192	57.5	99.5	64.8482
Col_321	XP_018573556.1_67865_68602	363	9	97	209	NLRNTYFK	EYMGDFLF	AAYYTNMGNAAYACNTAYTTYAA	AANARRAARTCNCCCATRTAYTC	4096	512	0.283019	11.3	65.4	99.5	87	219	VTEPPNG	FQPFHFY	GTNACNGARCCNCCNAAYGG	TARAARTGRAANGGYTGRAA	1024	128	64	98.5	64.8254
Col_322	XP_018577964.1_21983_22553	393	9	28	150	IHTGERPY	CEYCNKRF	ATHCAYACNGGNGARMGNCCNTA	AANCKYTTRTTRCARTAYTCRCA	6144	512	0.163793	10.9	65.7	98.5	8	159	QCDTCGK	QKAHLIR	CARTGYGAYACNTGYGGNAA	CKDATNARRTGNGCYTTYTG	256	1536	67.1	96	64.7629
Col_323	XP_018563265.2_19254_20538	987	10	59	379	NNKCVDPC	NPYAGGCR	AAYAAYAARTGYGTNGAYCCNTG	CKRCANCCNCCNGCRTANGGRTT	512	4096	0.592834	68.7273	62.8	93	40	414	ACRPECV	CGINAEC	GCNTGYMGNCCNGARTGYGT	CAYTCNGCRTTDATNCCRCA	1024	384	64.8	92	64.7434
Col_324	XP_018570627.1_1937228_1939822	1152	9	163	538	RMNAGAKH	WEITGAEF	MGNATGAAYGCNGGNGCNAARCA	AAYTCNGCNCCNGTDATYTCCCA	2048	768	0.560976	68.8	66.2	96	90	551	GDIGETI	VHTADGI	GGNGAYATHGGNGARACNAT	ATNCCRTCNGCNGTRTGNAC	768	1024	64.4	94.5	64.726
Col_325	XP_018575414.1_234365_235020	468	9	40	187	ENRPYFWN	CYQELCHS	GARAAYMGNCCNTAYTTYTGGAA	SWRTGRCANARYTCYTGRTARCA	512	2048	0.618321	20.3	64.1	99.5	30	205	QGWRKFW	FNRWLME	CARGGNTGGMGNAARTTYTG	TCCATNARCCANCKRTTRAA	256	256	67.6	95	64.7159
Col_326	XP_023310675.1_477962_480971	2052	8	114	789	EGYAGNPF	CPAGFEGN	GARGGNTAYGCNGGNAAYCCNTT	TTNCCYTCRAANCCNGCNGGRCA	2048	2048	0.619048	173.667	64.4	92	14	837	NAHCEYG	CAVGERC	AAYGCNCAYTGYGARTAYGG	CANCKYTCNCCNACNGCRCA	128	2048	67.6	95.5	64.6812
Col_327	XP_018565731.1_3209479_3210213	642	9	36	241	DPEEFYHF	FYFAETVL	GAYCCNGARGARTTYTAYCAYTT	ARNACNGTYTCNGCRAARTARAA	256	2048	0.410256	21.3	67.4	99.5	12	256	VTGFIKK	YGIVHRD	GTNACNGGNTTYATHAARAA	TCNCKRTGNACDATNCCRTA	768	1536	67.6	91.5	64.6775
Col_328	XP_018562277.1_763336_766484	1908	7	62	689	SVQFHPEH	EFDWCAVG	WSNGTNCARTTYCAYCCNGARCA	CCNACNGCRCACCARTCRAAYTC	4096	256	0.337662	80.875	68.9	99	4	707	RGHNQPC	KTIMVNY	MGNGGNCAYAAYCARCCNTG	TARTTNACCATDATNGTYTT	1024	192	72.1	100	64.6112
Col_329	XP_018573040.1_111584_112112	354	10	31	140	RDLKIYWG	HDAKKAGA	MGNGAYYTNAARATHTAYTGGGG	GCNCCNGCYTTYTTNGCRTCRTG	1536	1024	0.38835	9.45455	60.6	97.5	17	151	EVLGEDK	KQVDHPL	GARGTNYTNGGNGARGAYAA	ARNGGRTGRTCNACYTGYTT	1024	512	67.4	93	64.5824
Col_330	XP_018567911.1_54123_54917	441	10	82	220	EELADEAC	QIFHKVYF	GARGARYTNGCNGAYGARGCNTG	AARTANACYTTRTGRAADATYTG	2048	384	0.415385	7.45455	61.3	94	29	232	EYAIDHF	DEAFEVD	GARTAYGCNATHGAYCAYTT	TCNACYTCRAANGCYTCRTC	192	256	71.9	91.5	64.576
Col_331	XP_018576687.1_26654_27629	417	10	90	220	PHRTQIIY	PCIEQVQK	CCNCAYMGNACNCARATHATHTA	TTYTGNACYTGYTCDATRCANGG	4608	768	0.548387	23.6364	64.9	99.5	80	310	PTPELWT	HTGYLTF	CCNACNCCNGARYTNTGGAC	AANGTNARRTANCCNGTRTG	1024	2048	57.5	95	64.5356
Col_332	XP_018563265.2_83735_85844	867	9	96	376	AICYAQNH	GNPYVDCR	GCNATHTGYTAYGCNCARAAYCA	CKRCARTCNACRTANGGRTTNCC	768	2048	0.554745	53.2	68.2	91	11	433	DKQCYNG	TMICVCP	GAYAARCARTGYTAYAAYGG	GGRCANACRCADATCATNGT	64	192	72.5	90.5	64.4971
Col_333	XP_018563439.1_511889_512968	345	9	9	115	QAIVYVMT	AFYRQNLP	CARGCNATHGTNTAYGTNATGAC	GGNARRTTYTGNCKRTARAANGC	768	4096	0.08	1.7	62.8	100	1	135	FGMVITV	AIVIYFQ	TTYGGNATGGTNATHACNGT	TGRAARTADATNACDATNGC	384	576	64.8	100	64.481
Col_334	XP_018562941.1_18790_19996	495	10	99	255	AFRGYNAC	GNKNRATA	GCNTTYMGNGGNTAYAAYGCNTG	GCNGTNGCNCKRTTYTTRTTNCC	4096	4096	0.657343	30.8182	58.6	94.5	62	263	HIFQYDH	ATVMNEK	CAYATHTTYCARTAYGAYCA	TTYTCRTTCATNACNGTNGC	96	256	73.2	89.5	64.3812
Col_335	XP_018578760.1_2631686_2632622	429	10	143	277	IEKYGGDF	PFLYGAEK	ATHGARAARTAYGGNGGNGAYTT	TTYTCNGCNCCRTANARRAANGG	768	4096	0.546875	22.9091	64.9	93	131	285	GVTIMDP	ITKKIGH	GGNGTNACNATHATGGAYCC	TGNCCDATYTTYTTNGTDAT	384	576	67.1	91.5	64.3257
Col_336	XP_018566561.1_1916139_1917339	855	9	95	371	IAKCRFVK	KEKMVYQF	ATHGCNAARTGYMGNTTYGTNAA	AAYTGRTANACCATYTTYTCYTT	3072	128	0.477444	37.9	67.6	96.5	13	397	WDKDHAD	NHLCKHR	TGGGAYAARGAYCAYGCNGA	CKRTGYTTRCANARRTGRTT	64	512	63.8	95.5	64.3198
Col_337	XP_018563796.1_1367239_1367949	501	8	25	183	VLTGDKPE	MIQTADVG	GTNYTNACNGGNGAYAARCCNGA	CCNACRTCNGCNGTYTGDATCAT	8192	768	0.513333	33.5556	68.3	97.5	6	196	QEGVPET	QEGMQAV	CARGARGGNGTNCCNGARAC	ACNGCYTGCATNCCYTCYTG	512	128	67.5	100	64.2785
Col_338	XP_018578790.1_3524049_3524967	672	9	54	269	EAVQMNVF	CAIMQDHQ	GARGCNGTNCARATGAAYGTNTT	TGRTGRTCYTGCATDATNGCRCA	512	192	0.296651	15.9	70.4	93.5	41	281	FTECIKH	QAEATGC	TTYACNGARTGYATHAARCA	CANCCNGTNGCYTCNGCYTG	192	1024	71.2	90.5	64.2715
Col_339	XP_023310854.1_282317_282678	411	10	19	147	CTMKTCWK	PNYCERDL	TGYACNATGAARACNTGYTGGAA	ARRTCNCKYTCRCARTARTTNGG	128	2048	0.779661	18.2727	65.6	97	8	160	TECKCHG	GTVGRIC	ACNGARTGYAARTGYCAYGG	CADATNCKNCCNACNGTNCC	128	6144	62.7	91.5	64.2353
Col_340	XP_018573232.1_130524_136979	1965	9	922	1568	LEKSIYNA	WCYRWGRK	YTNGARAARWSNATHTAYAAYGC	TTNCKNCCCCANCKRTARCACCA	6144	1024	0.882353	224.2	56.3	88	862	1717	GKPNETF	IVKHALE	GGNAARCCNAAYGARACNTT	TCNARNGCRTGYTTNACDAT	512	1536	69.6	89.5	64.1896
Col_341	XP_018572646.1_296102_297029	786	9	27	280	LKLTADMK	NKIQFLRD	YTNAARYTNACNGCNGAYATGAA	TCNCKNARRAAYTGDATYTTRTT	4096	3072	0.525862	39.5	62.5	97	17	296	SLHFIDD	ENTQDHK	WSNYTNCAYTTYATHGAYGA	TTRTGRTCYTGNGTRTTYTC	3072	128	67.4	96	64.1806
Col_342	XP_023310956.1_85081_85840	372	9	158	273	NLPKYRVM	VCKIGVCA	AAYYTNCCNAARTAYMGNGTNAT	GCRCANACNCCDATYTTRCANAC	8192	1536	0.657407	22.1	60.7	91	149	301	VYFDENG	MCKAQKV	GTNTAYTTYGAYGARAAYGG	ACYTTYTGNGCYTTRCACAT	128	64	74.4	98.5	64.1266
Col_343	XP_018579420.1_3077713_3078514	456	10	19	162	FKAVVDYI	YPWGTVQV	TTYAARGCNGTNGTNGAYTAYAT	ACYTGNACNGTNCCCCANGGRTA	1024	1024	0.592593	15.9091	65.4	92	5	174	DTVGYGD	HCDFVKL	GAYACNGTNGGNTAYGGNGA	ARYTTNACRAARTCRCARTG	1024	256	67.4	92	64.1241
Col_344	XP_018564418.1_1699858_1704229	2028	7	574	1241	LYQECQDW	YITNREQT	YTNTAYCARGARTGYCARGAYTG	GTYTGYTCNCKRTTNGTDATRTA	512	1536	0.70303	189.125	67.7	94.5	563	1325	LHYQEHQ	KFKEYED	YTNCAYTAYCARGARCAYCA	TCYTCRTAYTCYTTRAAYTT	256	64	70	95	64.1033
Col_345	XP_018570258.1_44278_45226	855	10	50	326	EWNYGDQV	DGGLRHWD	GARTGGAAYTAYGGNGAYCARGT	TCCCARTGNCKNARNCCNCCRTC	128	4096	0.778626	66	61.4	91.5	24	338	RIAKAGF	PWTEHAR	MGNATHGCNAARGCNGGNTT	CKNGCRTGYTCNGTCCANGG	3072	512	64.8	93.5	63.9937
Col_346	XP_018574769.1_956_1518	450	9	23	164	DTVTFMFE	EYQIPDLG	GAYACNGTNACNTTYATGTTYGA	CCNARRTCNGGDATYTGRTAYTC	512	1536	0.311111	14.6	68.1	91	14	178	VTIKAQD	APKIEED	GTNACNATHAARGCNCARGA	TCYTCYTCDATYTTNGGNGC	768	384	69.9	96	63.9586
Col_347	XP_023311376.1_1387323_1388247	597	10	45	235	TPLNIFVK	VHMDEELR	ACNCCNYTNAAYATHTTYGTNAA	CKNARYTCYTCRTCCATRTGNAC	6144	1024	0.404372	11.9091	64.9	94.5	10	265	MIRIKCE	WGFTQFL	ATGATHMGNATHAARTGYGA	ARRAAYTGNGTRAANCCCCA	288	256	67.4	90	63.9356
Col_348	XP_018562065.2_370522_371533	378	8	134	251	YFMCDVWN	MYCRIYKE	TAYTTYATGTGYGAYGTNTGGAA	TCYTTRTADATNCKRCARTACAT	64	384	0.288288	12.5556	73.2	96.5	114	351	LCAMTFN	TELNMNG	YTNTGYGCNATGACNTTYAA	CCRTTCATRTTNARYTCNGT	512	256	66.9	98	63.9149
Col_349	XP_018573916.1_15362_16469	432	9	244	379	FPDRIVGY	DHFIQRQT	TTYCCNGAYMGNATHGTNGGNTA	GTYTGNCKYTGDATRAARTGRTC	6144	768	0.252336	6.5	64.4	96	231	394	TDEVDFA	VFGYMPL	ACNGAYGARGTNGAYTTYGC	ARNGGCATRTANCCRAANAC	256	512	67.8	97.5	63.8914
Col_350	XP_018566469.1_138236_139132	534	9	141	310	KAKEGLAK	FWKEVRDD	AARGCNAARGARGGNYTNGCNAA	TCRTCNCKNACYTCYTTCCARAA	4096	512	0.594595	29.9	57.1	99.5	98	342	RENTVKD	DTQKLEH	MGNGARAAYACNGTNAARGA	TGYTCNARYTTYTGNGTRTC	1024	512	69.6	97	63.8809
Col_351	XP_018573300.1_280998_281781	456	9	43	186	NVDARIYM	NQIKQLLF	AAYGTNGAYGCNMGNATHTAYAT	AANARNARYTGYTTDATYTGRTT	3072	3072	0.321168	12.2	63	97.5	1	194	VIKKMNP	NFPPDQL	GTNATHAARAARATGAAYCC	ARYTGRTCNGGNGGRAARTT	96	512	68.5	96	63.8518
Col_352	XP_018561616.1_1011008_1012237	555	8	78	254	DLQHPNEF	CYIELIVK	GAYYTNCARCAYCCNAAYGARTT	TTNACDATNARYTCDATRTARCA	1024	2304	0.182353	9.44444	67.7	97	51	264	FWEIVPK	DNNVKLI	TTYTGGGARATHGTNCCNAA	ATNARYTTNACRTTRTTRTC	192	512	70	100	63.8262
Col_353	XP_018577977.1_26427_26994	378	9	13	130	FIGCLTYC	KATYRVPW	TTYATHGGNTGYYTNACNTAYTG	CANGGNACNCKRTANGTNGCYTT	3072	8192	0.477477	17.2	61.5	94	4	146	FGAGNHE	KIHKVTG	TTYGGNGCNGGNAAYCAYGA	CCNGTNACYTTRTGDATYTT	512	384	68.9	100	63.8193
Col_354	XP_023310627.1_2252388_2253649	1170	9	23	404	DIAAKAHE	VFPIPEIC	GAYATHGCNGCNAARGCNCAYGA	CADATYTCNGGDATNGGRAANAC	1536	2304	0.443243	45.4	59.1	94.5	6	447	MKDAQQE	NEMKWQK	ATGAARGAYGCNCARCARGA	TTYTGCCAYTTCATYTCRTT	64	16	76.8	91	63.8121
Col_355	XP_018562216.1_729243_730068	441	10	128	266	TGNICIWP	DCLFFDDA	ACNGGNAAYATHTGYATHTGGCC	GCRTCRTCRAARAANARRCARTC	576	512	0.771654	27	59.9	94	120	351	EDLMGFN	HYPILIE	GARGAYYTNATGGGNTTYAA	TCDATNARDATNGGRTARTG	256	1152	67.5	93.5	63.8029
Col_356	XP_018568278.1_694856_695501	348	10	80	187	ATIEEVTD	EIPDRIEE	GCNACNATHGARGARGTNACNGA	TCYTCDATNCKRTCNGGDATYTC	3072	2304	0.316832	10.3636	55.3	99	59	195	YEGDLMN	VNTKMLD	TAYGARGGNGAYYTNATGAA	TCNARCATYTTNGTRTTNAC	256	512	69.3	93	63.7748
Col_357	XP_018579639.1_393154_393696	369	10	55	169	DKVVKLCQ	GDQFRITK	GAYAARGTNGTNAARYTNTGYCA	TTNGTDATNCKRAAYTGRTCNCC	2048	3072	0.216981	6.18182	61.3	99	46	178	TLDKTWK	DAADFWR	ACNYTNGAYAARACNTGGAA	CKCCARAARTCNGCNGCRTC	512	256	62.6	94	63.7129
Col_358	XP_018566057.1_198143_198590	411	10	19	147	LEDNFWDC	QTREVTVN	YTNGARGAYAAYTTYTGGGAYTG	TTNACNGTNACYTCNCKNGTYTG	256	8192	0.508772	6.09091	62.6	97.5	11	160	RTKRQAK	ITEYKPK	MGNACNAARMGNCARGCNAA	TTNGGYTTRTAYTCNGTDAT	4096	384	61.2	95.5	63.6614
Col_359	XP_018573490.1_25274_26173	465	10	22	168	EERERKKQ	QADITHAN	GARGARMGNGARMGNAARAARCA	TTNGCRTGNGTDATRTCNGCYTG	2048	1536	0.391304	15.8182	55.5	95.5	7	187	QHMALVK	NATGEVK	CARCAYATGGCNYTNGTNAA	TTNACYTCNCCNGTNGCRTT	512	1024	67.2	97.5	63.6339
Col_360	XP_018566593.1_340533_341841	1158	10	85	462	QKVFPIKE	WTVPKHYM	CARAARGTNTTYCCNATHAARGA	ATRTARTGYTTNGGNACNGTCCA	768	512	0.518919	64.0909	70.5	87.5	38	471	IHTNERP	KFKTEQR	ATHCAYACNAAYGARMGNCC	CKYTGYTCNGTYTTRAAYTT	768	256	65.6	87	63.6337
Col_361	XP_018571292.1_517553_518479	846	11	21	294	EDSKTFVD	AESGWDFS	GARGAYWSNAARACNTTYGTNGA	SWRAARTCCCANCCNSWYTCNGC	4096	8192	0.679245	73.8333	46.8	97	8	304	LLHTVQM	WFITNGT	YTNYTNCAYACNGTNCARAT	GTNCCRTTNGTDATRAACCA	4096	192	66	85.5	63.6316
Col_362	XP_018569132.1_424062_424944	432	9	42	177	KCQKIFQF	HDGKRVVE	AARTGYCARAARATHTTYCARTT	TCNACNACNCKYTTNCCRTCRTG	192	4096	0.193798	8.5	63.5	95.5	16	192	PLVFQAY	IAKQCMD	CCNYTNGTNTTYCARGCNTA	TCCATRCAYTGYTTNGCDAT	2048	96	71.3	94.5	63.6043
Col_363	XP_018575753.1_210454_212152	585	9	138	324	ILVTEVFD	DHWMQAVY	ATHYTNGTNACNGARGTNTTYGA	TANACNGCYTGCATCCARTGRTC	6144	128	0.73743	51.9	70.4	98	33	354	FADMLHD	HDEYSLW	TTYGCNGAYATGYTNCAYGA	CANARNSWRTAYTCRTCRTG	256	2048	62.3	89.5	63.5977
Col_364	XP_018573151.1_192465_194281	885	9	134	420	AKAKEIVC	NFEDRLKS	GCNAARGCNAARGARATHGTNTG	SWYTTNARNCKRTCYTCRAARTT	1536	8192	0.670498	62.2	60.2	99.5	100	434	LEKQIKV	NEDQQNR	YTNGARAARCARATHAARGT	CKRTTYTGYTGRTCYTCRTT	384	128	66.8	92.5	63.5525
Col_365	XP_018577687.1_11841_12470	432	11	45	180	HLRNGIDW	AFVKRERD	CAYYTNMGNAAYGGNATHGAYTG	TCNCKYTCNCKYTTNACRAANGC	6144	8192	0.608	27.75	61	97	31	195	FIKNVLP	FWAFPSE	TTYATHAARAAYGTNYTNCC	TCNSWNGGRAANGCCCARAA	768	1024	60	82	63.5514
Col_366	XP_018579684.1_281047_281915	480	9	40	191	LQYVIGFD	QFHFTKEP	YTNCARTAYGTNATHGGNTTYGA	GGYTCYTTNGTRAARTGRAAYTG	3072	256	0.289655	12.8	70.1	95	14	242	EILDNIF	NYTKEGV	GARATHYTNGAYAAYATHTT	ACNCCYTCYTTNGTRTARTT	576	256	70	89	63.5024
Col_367	XP_023313055.1_400461_402447	996	10	257	580	LKHPLCET	QAELVAHL	YTNAARCAYCCNYTNTGYGARAC	ARRTGNGCNACNARYTCNGCYTG	4096	8192	0.667763	69.8182	54	96	210	629	IGDVDCE	PNDPREE	ATHGGNGAYGTNGAYTGYGA	TCYTCNCKNGGRTCRTTNGG	384	1024	64.6	95	63.4582
Col_368	XP_018571383.1_14185_17374	774	9	324	573	YQRALNEE	EMCYTTKG	TAYCARMGNGCNYTNAAYGARGA	CCYTTNGTNGTRTARCACATYTC	4096	256	0.778243	65.7	64.9	92	311	608	DECVKLY	IDYNTRF	GAYGARTGYGTNAARYTNTA	AANCKNGTRTTRTARTCDAT	512	768	68.4	93	63.415
Col_369	XP_018575062.1_9968_10595	480	9	33	184	TKGITEFV	DTENIKVV	ACNAARGGNATHACNGARTTYGT	ACNACYTTDATRTTYTCNGTRTC	1536	768	0.358621	14.1	65.8	100	25	195	DILHCRK	VKDTILN	GAYATHYTNCAYTGYMGNAA	TTNARDATNGTRTCYTTNAC	1536	1536	63.9	94	63.3881
Col_370	XP_018561256.1_546657_547487	498	10	67	224	GFSFPPEA	GDHLIAEC	GGNTTYWSNTTYCCNCCNGARGC	CAYTCNGCDATNARRTGRTCNCC	8192	3072	0.506667	23.7273	54.8	97.5	19	251	HVVLYEC	ETCLVMG	CAYGTNGTNYTNTAYGARTG	CCCATNACNARRCANGTYTC	1024	512	64.5	97.5	63.3789
Col_371	XP_018573315.1_118314_118944	498	11	14	171	GISENFPN	TQLVQYYH	GGNATHWSNGARAAYTTYCCNAA	TGRTARTAYTGNACNARYTGNGT	6144	2048	0.450331	24	55.2	95	1	180	ITRRYAE	FHKLLTP	ATHACNMGNMGNTAYGCNGA	GGNGTNARNARYTTRTGRAA	6144	2048	55.8	94	63.3551
Col_372	XP_023313166.1_2237958_2239092	438	10	29	166	FLEHVFWV	FIHWLVGM	TTYYTNGARCAYGTNTTYTGGGT	ATNCCNACNARCCARTGDATRAA	512	1536	0.496183	27.9091	65	92.5	3	174	WIPMEWD	VYVYYFA	TGGATHCCNATGGARTGGGA	GCRAARTARTANACRTANAC	24	256	66.3	90	63.3531
Col_373	XP_018566715.1_1814584_1815531	804	8	110	369	KDMERWAK	QKMGWTEG	AARGAYATGGARMGNTGGGCNAA	CCYTCNGTCCANCCCATYTTYTG	256	128	0.642276	54.8889	68.9	98.5	36	383	VIQKYLY	NQGRTTI	GTNATHCARAARTAYYTNTA	ATNGTNGTNCKNCCYTGRTT	768	2048	61.3	100	63.3479
Col_374	XP_018572156.1_3712_4300	393	10	28	150	DRLYEIKI	KKHWKCGY	GAYMGNYTNTAYGARATHAARAT	TANCCRCAYTTCCARTGYTTYTT	3072	128	0.530435	20.6364	63.9	89.5	15	162	DRKHTYY	AKYNWKV	GAYMGNAARCAYACNTAYTA	ACYTTCCARTTRTAYTTNGC	512	64	69.6	91.5	63.3277
Col_375	XP_018567124.1_746292_747019	477	9	30	180	WKLEFTVD	EQFFGCFI	TGGAARYTNGARTTYACNGTNGA	ATRAARCANCCRAARAAYTGYTC	1024	256	0.305556	17	65.6	94.5	16	211	LWFPCVD	KKCFGNN	YTNTGGTTYCCNTGYGTNGA	TTRTTNCCRAARCAYTTYTT	512	128	70.1	93	63.3068
Col_376	XP_023310736.1_2974303_2975994	888	9	208	495	DMHIFGGN	HYIIPQLR	GAYATGCAYATHTTYGGNGGNAA	CKNARYTGNGGDATDATRTARTG	384	4608	0.794118	59.3	64.7	93	193	506	FPQINTF	PWLCIAR	TTYCCNCARATHAAYACNTT	CKNGCDATRCANARCCANGG	384	1536	65	96	63.296
Col_377	XP_018570311.1_401740_402878	798	10	27	284	LAFPNGPF	DTTCKRVG	YTNGCNTTYCCNAAYGGNCCNTT	CCNACNCKYTTRCANGTNGTRTC	8192	4096	0.430279	34.3636	58.2	93.5	4	292	NVENNIW	TQCWVYG	AAYGTNGARAAYAAYATHTG	CCRTANACCCARCAYTGNGT	192	128	70.2	91	63.2588
Col_378	XP_018572646.1_298256_299553	612	8	142	337	FNRIDGWK	NAKFTYDY	TTYAAYMGNATHGAYGGNTGGAA	TARTCRTANGTRAAYTTNGCRTT	768	512	0.486772	27.6667	69.9	98	37	418	VEAEMLP	IHGMEVF	GTNGARGCNGARATGYTNCC	AANACYTCCATNCCRTGDAT	512	192	66.9	96.5	63.2398
Col_379	XP_018567070.1_296802_299244	864	9	326	605	RKEMALYH	DEGTAREI	MGNAARGARATGGCNYTNTAYCA	ATYTCNCKNGCNGTNCCYTCRTC	2048	4096	0.665428	60.7	62.3	95	261	622	KDVFLPW	KAHLVPT	AARGAYGTNTTYYTNCCNTG	GTNGGNACNARRTGNGCYTT	1024	2048	64.6	96.5	63.2308
Col_380	XP_018574086.1_160179_160619	402	10	23	148	FNPEAQCF	FTTATFAQ	TTYAAYCCNGARGCNCARTGYTT	TGNGCRAANGTNGCNGTNGTRAA	512	4096	0.722222	25	58	100	15	156	ADREVTK	TKFGSTK	GCNGAYMGNGARGTNACNAA	TTNGTNSWNCCRAAYTTNGT	2048	4096	55.8	100	63.216
Col_381	XP_018576577.1_16205_18008	384	10	356	475	EYVLTIKD	VKFDIRYV	GARTAYGTNYTNACNATHAARGA	ACRTANCKDATRTCRAAYTTNAC	3072	1536	0.7	29.4545	64.2	92.5	348	624	KFVNQFP	PDCKRAC	AARTTYGTNAAYCARTTYCC	CANGCNCKYTTRCARTCNGG	128	1024	66.6	90	63.2029
Col_382	XP_018576369.1_364414_366163	1596	8	67	590	DRQLIKCV	YNFGDVTA	GAYMGNCARYTNATHAARTGYGT	GCNGTNACRTCNCCRAARTTRTA	3072	1024	0.651116	111.778	66.7	97.5	59	609	IQNLRKQ	IWGDAVN	ATHCARAAYYTNMGNAARCA	TTNACNGCRTCNCCCCADAT	1536	384	65.1	93	63.1989
Col_383	XP_023311022.1_703627_704800	744	7	54	293	NQPMRKFW	HNCIKVAE	AAYCARCCNATGMGNAARTTYTG	TCNGCNACYTTDATRCARTTRTG	512	768	0.180258	11.25	73.1	98	36	327	FGDEKND	NHEDKLQ	TTYGGNGAYGARAARAAYGA	TGNARYTTRTCYTCRTGRTT	128	256	74.4	98	63.1763
Col_384	XP_018577188.1_28193_28907	630	9	45	246	GTDVNAGQ	HAFYPTAY	GGNACNGAYGTNAAYGCNGGNCA	TANGCNGTNGGRTARAANGCRTG	4096	2048	0.642487	40.4	62.4	97	31	255	QVLFYFK	KWTCLCD	CARGTNYTNTTYTAYTTYAA	TCRCANARRCANGTCCAYTT	512	256	67.5	93.5	63.1688
Col_385	XP_018574866.1_335612_336940	825	9	19	285	TTAAVEGK	QILGAEKA	ACNACNGCNGCNGTNGARGGNAA	GCYTTYTCNGCNCCNARDATYTG	8192	3072	0.521401	46.8	57.5	96	3	302	LKHFEKF	DTPKYGL	YTNAARCAYTTYGARAARTT	ARNCCRTAYTTNGGNGTRTC	256	1024	67.2	99	63.1604
Col_386	XP_018563541.1_160969_161667	582	11	49	234	LEKSFLMD	PYLETENG	YTNGARAARWSNTTYYTNATGGA	CCRTTYTCNGTYTCNARRTANGG	8192	2048	0.884848	58.0833	52.5	93.5	41	243	LFACYNW	KCKLRTF	YTNTTYGCNTGYTAYAAYTG	AANGTNCKNARYTTRCAYTT	512	2048	67	83	63.1595
Col_387	XP_018569784.1_887592_888588	879	8	37	321	IENRWQDD	QNGIDYNM	ATHGARAAYMGNTGGCARGAYGA	ATRTTRTARTCDATNCCRTTYTG	384	384	0.637405	61.2222	70	92.5	19	332	TLFDIMD	MKQIEQE	ACNYTNTTYGAYATHATGGA	TCYTGYTCDATYTGYTTCAT	384	48	71	94	63.1391
Col_388	XP_023310855.1_444600_446719	1587	10	329	849	RAVIECEK	EKERLQAQ	MGNGCNGTNATHGARTGYGARAA	TGNGCYTGNARNCKYTCYTTYTC	3072	4096	0.648703	65.9091	60.4	93.5	295	858	LETKLHE	EMLVQEL	YTNGARACNAARYTNCAYGA	ARYTCYTGNACNARCATYTC	2048	512	56.3	99	63.0917
Col_389	XP_023313075.1_907660_908926	1107	9	17	377	MKQTTSNK	HWPFAEVI	ATGAARCARACNACNWSNAAYAA	ATNACYTCNGCRAANGGCCARTG	2048	512	0.275862	40.9	58.7	94	9	399	RDEVYCQ	DMKCGNL	MGNGAYGARGTNTAYTGYCA	ARRTTNCCRCAYTTCATRTC	512	128	73.9	93.5	63.0636
Col_390	XP_018577018.1_49724_50436	390	10	93	214	EKWRILKN	VYAKLTDQ	GARAARTGGMGNATHYTNAARAA	TGRTCNGTNARYTTNGCRTANAC	1536	4096	0.304348	9.63636	60.4	100	80	238	EASQQGK	WQTAELW	GARGCNWSNCARCARGGNAA	CANARYTCNGCNGTYTGCCA	2048	512	60.6	94	63.0322
Col_391	XP_018579902.1_658888_660503	1200	8	91	482	LYCNTAKP	GEKQRIAM	YTNTAYTGYAAYACNGCNAARCC	ATNGCDATNCKYTGYTTYTCNCC	2048	3072	0.467532	55.6667	65.8	96	79	498	TDVDKFC	QFAILDE	ACNGAYGTNGAYAARTTYTG	TCRTCNARDATNGCRAAYTG	256	768	70.5	95.5	63.0266
Col_392	XP_018563468.1_1089848_1090952	531	11	61	229	PAVPGNEG	NCVGGKSA	CCNGCNGTNCCNGGNAAYGARGG	GCNSWYTTNCCNCCNACRCARTT	4096	8192	0.704403	39.3333	55.8	92	43	250	NPADINT	VTYGGMS	AAYCCNGCNGAYATHAAYAC	SWCATNCCNCCRTANGTNAC	384	2048	59.9	90	63.0177
Col_393	XP_018566561.1_1903765_1904483	591	9	22	210	FNVPVIGE	KDHVDLEW	TTYAAYGTNCCNGTNATHGGNGA	CAYTCNARRTCNACRTGRTCYTT	3072	1024	0.5	31.6	64.9	95	1	231	APKIDRN	YIIEKRP	GCNCCNAARATHGAYMGNAA	GGNCKYTTYTCDATDATRTA	1536	576	65	96	62.9876
Col_394	XP_018561309.1_18379_19212	474	9	38	187	KAREAVET	YNVYDKPW	AARGCNMGNGARGCNGTNGARAC	CANGGYTTRTCRTANACRTTRTA	4096	512	0.392593	19	62.3	99.5	30	253	EALYIAD	GPVQFEK	GARGCNYTNTAYATHGCNGA	TTYTCRAAYTGNACNGGNCC	1536	512	65.8	94.5	62.9368
Col_395	XP_018570164.1_765432_767161	954	8	217	526	PCNGKAAD	DTPLCNGH	CCNTGYAAYGGNAARGCNGCNGA	TGNCCRTTRCANARNGGNGTRTC	2048	4096	0.277228	21.7778	63.6	99	206	537	EAEHFID	MDVLWTG	GARGCNGARCAYTTYATHGA	CCNGTCCANARNACRTCCAT	192	256	70.5	98	62.9151
Col_396	XP_018569908.1_15543_17066	1137	8	205	575	AYFGLNQW	DYEDEAYT	GCNTAYTTYGGNYTNAAYCARTG	GTRTANGCYTCRTCYTCRTARTC	2048	256	0.823718	90.3333	66.6	93.5	139	613	KREITFP	TFIPGNE	AARMGNGARATHACNTTYCC	TCRTTNCCNGGDATRAANGT	768	768	67.7	96	62.8944
Col_397	XP_018563711.1_2196207_2197839	1422	7	53	518	LYCVHCWK	IFQCWEGE	YTNTAYTGYGTNCAYTGYTGGAA	TCNCCYTCCCARCAYTGRAADAT	512	192	0.576837	74.625	71.9	94.5	34	587	KHYFCLQ	QEMRGFT	AARCAYTAYTTYTGYYTNCA	GTRAANCCNCKCATYTCYTG	256	256	69.6	100	62.8807
Col_398	XP_018573935.1_646139_647687	1098	8	73	430	QVLRANMD	YWCDALLD	CARGTNYTNMGNGCNAAYATGGA	TCNARNARNGCRTCRCACCARTA	4096	2048	0.42	46.7778	61.6	97.5	64	470	GYMFVAD	MYITDWR	GGNTAYATGTTYGTNGCNGA	CKCCARTCNGTDATRTACAT	256	96	73.7	95.5	62.8522
Col_399	XP_018577733.1_60183_61007	513	11	79	241	EMFRSIDT	WHPEFDIE	GARATGTTYMGNWSNATHGAYAC	TCDATRTCRAAYTCNGGRTGCCA	3072	192	0.827815	36.0833	60.4	89.5	68	283	LTLPYKY	CNTRMEQ	YTNACNYTNCCNTAYAARTA	TGYTCCATNCKNGTRTTRCA	4096	256	62.8	85	62.8476
Col_400	XP_018566637.1_2013599_2014094	432	9	15	150	MSRPGKKI	DWKFAAMV	ATGWSNMGNCCNGGNAARAARAT	ACCATNGCNGCRAAYTTCCARTC	8192	128	0.466667	13.1	61.8	99.5	2	169	KTVFLQW	FTIIATV	AARACNGTNTTYYTNCARTG	ACNGTNGCDATDATNGTRAA	1024	1152	64.1	97	62.7954
Col_401	XP_018568788.1_88501_89578	726	10	107	340	CGKLFVWG	EHNLAVTK	TGYGGNAARYTNTTYGTNTGGGG	TTNGTNACNGCNARRTTRTGYTC	1024	4096	0.791667	61.4545	62.9	88.5	52	354	GHVYCCG	WGWNEHG	GGNCAYGTNTAYTGYTGYGG	CCRTGYTCRTTCCANCCCCA	256	32	67.6	90	62.7938
Col_402	XP_018564418.1_1709250_1716421	2097	7	1309	1999	KVQWCLPE	GEKLYAHT	AARGTNCARTGGTGYYTNCCNGA	GTRTGNGCRTANARYTTYTCNCC	1024	2048	0.755848	215.75	64.6	91	1202	2086	EIIKCED	NHKIMHQ	GARATHATHAARTGYGARGA	TGRTGCATDATYTTRTGRTT	144	48	73.2	92	62.7748
Col_403	XP_018566469.1_136965_137880	504	9	29	188	HEFVQNDG	YMSKPGTD	CAYGARTTYGTNCARAAYGAYGG	TCNGTNCCNGGYTTNSWCATRTA	256	4096	0.261438	13.2	62.7	96.5	20	205	IFQEDKD	YEAVLQY	ATHTTYCARGARGAYAARGA	TAYTGNARNACNGCYTCRTA	96	1024	69.4	93.5	62.6787
Col_404	XP_023309954.1_275110_275417	372	10	11	126	PGWLKTFE	EITTGGWV	CCNGGNTGGYTNAARACNTTYGA	ACCCANCCNCCNGTNGTDATYTC	2048	1536	0.733945	9.90909	62.8	99.5	3	134	IVPHSHN	MTDEANA	ATHGTNCCNCAYWSNCAYAA	GCRTTNGCYTCRTCNGTCAT	3072	128	59.8	92	62.6399
Col_405	XP_018574852.1_3003405_3004697	546	8	20	193	IIAGWRKA	YNYPEQLF	ATHATHGCNGGNTGGMGNAARGC	AANARYTGYTCNGGRTARTTRTA	2304	1024	0.305389	16.8889	60.4	99	12	209	EQKIHPQ	EHADFDG	GARCARAARATHCAYCCNCA	CCRTCRAARTCNGCRTGYTC	192	128	71.5	100	62.6323
Col_406	XP_018565154.1_1595782_1597596	1203	8	230	622	KWVCYEWF	DQNAYELQ	AARTGGGTNTGYTAYGARTGGTT	TGNARYTCRTANGCRTTYTGRTC	64	1024	0.536193	70.4444	71.7	95	92	657	LNARGMP	HMKHIEV	YTNAAYGCNMGNGGNATGCC	ACYTCDATRTGYTTCATRTG	2048	48	67.4	91	62.5773
Col_407	XP_018575476.1_25380_26620	753	8	40	282	FNVGEDCP	EYFGPDFK	TTYAAYGTNGGNGARGAYTGYCC	TTRAARTCNGGNCCRAARTAYTC	512	512	0.0508475	13.6667	70.4	93	32	302	EYNKQMQ	NQNTPEY	GARTAYAAYAARCARATGCA	TAYTCNGGNGTRTTYTGRTT	32	256	74.7	93	62.5754
Col_408	XP_018569178.1_130560_131329	429	10	64	198	LLYTTHFP	QEHVAFLF	YTNYTNTAYACNACNCAYTTYCC	AANARRAANGCNACRTGYTCYTG	8192	2048	0.296875	6	59.4	98.5	7	221	NSMDVPD	CIQILKE	AAYWSNATGGAYGTNCCNGA	TCYTTNARDATYTGDATRCA	1024	576	61.4	95	62.5434
Col_409	XP_018577449.1_94937_97286	1860	7	253	864	DFQKNMYV	ETKVYKAD	GAYTTYCARAARAAYATGTAYGT	TCNGCYTTRTANACYTTNGTYTC	64	1024	0.753086	171.125	72	90	221	880	YIEIYNN	AQVIFND	TAYATHGARATHTAYAAYAA	TCRTTRAADATNACYTGNGC	144	384	68.9	94	62.5414
Col_410	XP_018570457.1_220272_221533	549	9	183	357	RYDIIEGN	NDNCPMFV	MGNTAYGAYATHATHGARGGNAA	ACRAACATNGGRCARTTRTCRTT	2304	128	0.60119	28.9	69	94.5	75	384	DIVEILP	KVHAIDM	GAYATHGTNGARATHYTNCC	ATRTCDATNGCRTGNACYTT	1152	384	65.1	91.5	62.5295
Col_411	XP_018566561.1_1911980_1912562	351	10	53	161	DNIDYNTK	QEGKPYKF	GAYAAYATHGAYTAYAAYACNAA	AAYTTRTANGGYTTNCCYTCYTG	384	512	0.421569	14.1818	68.1	96.5	23	174	DVNVAGE	NKEGESE	GAYGTNAAYGTNGCNGGNGA	TCNSWYTCNCCYTCYTTRTT	1024	1024	58.2	90.5	62.4833
Col_412	XP_018565280.1_1450657_1451733	438	10	268	405	SKNHYICK	EEKKVEKM	WSNAARAAYCAYTAYATHTGYAA	ATYTTYTCNACYTTYTTYTCYTC	1536	256	0.587786	27.0909	59.3	86.5	214	428	NTECAFY	AGNGKPD	AAYACNGARTGYGCNTTYTA	TCNGGYTTNCCRTTNCCNGC	256	1024	69.6	96.5	62.4707
Col_413	XP_018577270.1_215086_215719	405	9	69	195	FNTDIDFQ	CFTEEDWF	TTYAAYACNGAYATHGAYTTYCA	AACCARTCYTCYTCNGTRAARCA	384	128	0.605042	11.3	68.3	92	44	226	TFNYQMF	NFLPELP	ACNTTYAAYTAYCARATGTT	GGNARYTCNGGNARRAARTT	64	2048	64.5	97	62.4666
Col_414	XP_018579736.1_2248696_2250649	420	10	429	560	EPLTEGHC	AHVIEDQR	GARCCNYTNACNGARGGNCAYTG	CKYTGRTCYTCDATNACRTGNGC	4096	1536	0.645161	28.8182	64.5	88.5	318	578	QMFENEK	IGGMLDL	CARATGTTYGARAAYGARAA	ARRTCNARCATNCCNCCDAT	32	1536	65.2	93.5	62.4645
Col_415	XP_018571035.1_157270_158344	789	9	41	295	YAHFGIHE	YTHWKQTV	TAYGCNCAYTTYGGNATHCAYGA	ACNGTYTGYTTCCARTGNGTRTA	768	256	0.254032	26.1	69.7	94.5	33	309	SRDYYFD	YFEDYMT	WSNMGNGAYTAYTAYTTYGA	GTCATRTARTCYTCRAARTA	2048	32	65.5	90.5	62.4495
Col_416	XP_018579221.1_1320069_1321425	729	8	84	318	DIGSNFYP	GQYYDVAW	GAYATHGGNWSNAAYTTYTAYCC	CANGCNACRTCRTARTAYTGNCC	3072	1024	0.596491	53.3333	61.9	94.5	36	342	NVHIFYY	FNEWHEG	AAYGTNCAYATHTTYTAYTA	CCYTCRTGCCAYTCRTTRAA	192	32	74.6	95.5	62.4126
Col_417	XP_018580156.1_1837472_1838251	438	10	101	238	FEKAGVNI	FFDDLDTP	TTYGARAARGCNGGNGTNAAYAT	GGNGTRTCNARRTCRTCRAARAA	1024	1024	0.51145	22.2727	61	98	92	257	TCVLQDG	CADAVIP	ACNTGYGTNYTNCARGAYGG	GGDATNACNGCRTCNGCRCA	1024	768	64.5	88.5	62.2841
Col_418	XP_018576369.1_360455_361654	633	9	207	409	MRNTFMKV	FKFDVWSN	ATGMGNAAYACNTTYATGAARGT	TTNSWCCANACRTCRAAYTTRAA	256	1024	0.528205	27.9	64.4	96	199	429	ILIMTNV	KPGMVHI	ATHYTNATHATGACNAAYGT	ATRTGNACCATNCCNGGYTT	576	256	67.2	92	62.2746
Col_419	XP_018561170.1_1110002_1110716	354	8	27	136	ITHQRNPF	FQNYWRKK	ATHACNCAYCARMGNAAYCCNTT	TTYTTNCKCCARTARTTYTGRAA	3072	256	0.72549	27.8889	67.7	99	2	152	LMIARYH	EIQARTP	YTNATGATHGCNMGNTAYCA	GGNGTNCKNGCYTGDATYTC	1536	1536	64	98	62.217
Col_420	XP_018568417.1_414078_414683	399	10	35	159	TGFDNYFN	GYVKQAGN	ACNGGNTTYGAYAAYTAYTTYAA	TTNCCNGCYTGYTTNACRTANCC	512	2048	0.615385	29.3636	66.4	92	16	177	FDNLLNG	HMVPGDQ	TTYGAYAAYYTNYTNAAYGG	TGRTCNCCNGGNACCATRTG	1024	256	62.1	90.5	62.1727
Col_421	XP_018571638.1_382602_386109	1521	8	115	613	RWKCNLCY	YPDLYPIH	MGNTGGAARTGYAAYYTNTGYTA	TGDATNGGRTANARRTCNGGRTA	1024	3072	0.463415	76.2222	59.6	96	100	762	CRTYINP	YHEFLQH	TGYMGNACNTAYATHAAYCC	TGYTGNARRAAYTCRTGRTA	768	256	67.8	100	62.1414
Col_422	XP_018576881.1_61286_61934	363	11	12	124	FLHILADT	YVVSHTQM	TTYYTNCAYATHYTNGCNGAYAC	ATYTGNGTRTGNSWNACNACRTA	6144	8192	0.311321	10.1667	50.5	96	4	132	NSQIMKG	IFAAVGV	AAYWSNCARATHATGAARGG	ACNCCNACNGCNGCRAADAT	384	1536	60.5	92	62.136
Col_423	XP_018567481.1_443965_445108	750	10	87	328	SIQEEGNC	GYKRLMWA	WSNATHCARGARGARGGNAAYTG	GCCCACATNARNCKYTTRTANCC	3072	1024	0.764957	61.1818	61.5	87	50	343	PRYKHGV	NFHDYIA	CCNMGNTAYAARCAYGGNGT	GCDATRTARTCRTGRAARTT	1024	96	71.5	87.5	62.1128
Col_424	XP_018563437.1_2325765_2328330	1083	8	103	455	QVAPGTYC	EDGTALHP	CARGTNGCNCCNGGNACNTAYTG	GGRTGNARNGCNGTNCCRTCYTC	4096	4096	0.405797	54.7778	65.4	94	23	469	CPDGYMQ	YEFVDTR	TGYCCNGAYGGNTAYATGCA	CKNGTRTCNACRAAYTCRTA	128	512	74.1	92	62.0773
Col_425	XP_018578728.1_2333944_2335439	1311	7	34	462	VHAFLEQW	TQMKKLEI	GTNCAYGCNTTYYTNGARCARTG	ATYTCNARYTTYTTCATYTGNGT	2048	512	0.446384	52	67.9	100	26	497	GDVCAIM	TERQQFH	GGNGAYGTNTGYGCNATHAT	TGRAAYTGYTGNCKYTCNGT	768	512	68.1	100	61.9921
Col_426	XP_018568226.1_225726_226503	369	10	74	188	TTRKTWDP	YNIKALMI	ACNACNMGNAARACNTGGGAYCC	ATCATNARNGCYTTDATRTTRTA	2048	768	0.361111	8.90909	59.3	99.5	66	209	IEGSMTV	NWERFLP	ATHGARGGNWSNATGACNGT	GGNARRAANCKYTCCCARTT	1536	512	58.9	95	61.9718
Col_427	XP_018570504.1_385959_387669	1395	10	42	498	SEIQQKEV	YTQHKPLL	WSNGARATHCARCARAARGARGT	ARNARNGGYTTRTGYTGNGTRTA	1536	4096	0.599542	86.0909	59.5	93	17	549	ESEPGMK	GGATYEE	GARWSNGARCCNGGNATGAA	TCYTCRTANGTNGCNCCNCC	1024	1024	58.5	93.5	61.9502
Col_428	XP_018568095.1_475713_476512	492	8	36	191	EGLAVDWI	YWTDWRTN	GARGGNYTNGCNGTNGAYTGGAT	TTNGTNCKCCARTCNGTCCARTA	2048	512	0.452703	23.1111	64.8	97.5	9	263	DKIYRGT	CDCPHVM	GAYAARATHTAYMGNGGNAC	ATNACRTGNGGRCARTCRCA	768	256	67.2	99	61.9388
Col_429	XP_018566780.1_73358_74342	537	9	20	190	LHGFPDCW	DWTGPINY	YTNCAYGGNTTYCCNGAYTGYTG	TARTTDATNGGNCCNGTCCARTC	2048	768	0.71875	42.8	72.2	96.5	2	311	VKFHYVE	YGNSVLD	GTNAARTTYCAYTAYGTNGA	TCNARNACNSWRTTNCCRTA	256	8192	60	88.5	61.9305
Col_430	XP_018580213.1_264735_265428	360	10	104	215	DDLCTVQI	YPEAIQLI	GAYGAYYTNTGYACNGTNCARAT	ATNARYTGDATNGCYTCNGGRTA	2048	3072	0.2	4.63636	61.7	97	91	223	TFDFIGT	AKFTVQS	ACNTTYGAYTTYATHGGNAC	SWYTGNACNGTRAAYTTNGC	384	2048	60.8	93.5	61.8988
Col_431	XP_018566164.1_30493_30952	345	11	20	126	EDDADREI	EKFKFILD	GARGAYGAYGCNGAYMGNGARAT	TCNARDATRAAYTTRAAYTTYTC	1024	768	0.76	26.4167	57.3	94.5	12	143	HELIKQQ	IEPRERT	CAYGARYTNATHAARCARCA	GTNCKYTCNCKNGGYTCDAT	384	3072	59.5	85.5	61.8918
Col_432	XP_018575067.1_182166_182689	372	10	32	147	FCVEHHTY	YVQTFKAL	TTYTGYGTNGARCAYCAYACNTA	ARNGCYTTRAANGTYTGNACRTA	512	2048	0.256881	5.36364	68.6	97	15	158	EDYRSVQ	YDQHQDK	GARGAYTAYMGNWSNGTNCA	TTRTCYTGRTGYTGRTCRTA	4096	64	59.2	88	61.845
Col_433	XP_018563458.1_276422_277793	639	9	149	353	VIHMNGGF	HYEGIIYR	GTNATHCAYATGAAYGGNGGNTT	CKRTADATDATNCCYTCRTARTG	768	1152	0.459596	30.4	65.1	94	107	412	VPLFELG	GMWNVYI	GTNCCNYTNTTYGARYTNGG	ATRTANACRTTCCACATNCC	4096	64	63.7	95.5	61.844
Col_434	XP_018569150.1_497946_498759	480	10	98	249	HRNHEDEK	YKAQNPDV	CAYMGNAAYCAYGARGAYGARAA	ACRTCNGGRTTYTGNGCYTTRTA	512	512	0.620438	23.1818	69.6	98	31	270	VEVKVET	HKDFSKS	GTNGARGTNAARGTNGARAC	SWYTTNSWRAARTCYTTRTG	512	2048	48.8	94.5	61.8409
Col_435	XP_018561773.1_1135368_1136298	564	10	16	195	IHDAEVDY	DNLVKIWR	ATHCAYGAYGCNGARGTNGAYTA	CKCCADATYTTNACNARRTTRTC	768	1536	0.476744	29.5455	66	90.5	8	219	IDTGHED	DWVRDVA	ATHGAYACNGGNCAYGARGA	GCNACRTCNCKNACCCARTC	384	512	64.7	89	61.8306
Col_436	XP_018573806.1_152626_153688	681	10	118	336	IEYNPVFF	DGTTDVTR	ATHGARTAYAAYCCNGTNTTYTT	CKNGTNACRTCNGTNGTNCCRTC	768	8192	0.771429	66.2727	57.5	94	106	346	EIAWFLN	HFGTPTE	GARATHGCNTGGTTYYTNAA	TCNGTNGGNGTNCCRAARTG	384	1024	66.8	88	61.8194
Col_437	XP_018566394.1_213449_214880	381	10	409	527	NCHYVFPW	DECIPEFF	AAYTGYCAYTAYGTNTTYCCNTG	AARAAYTCNGGDATRCAYTCRTC	512	384	0.468468	9.90909	71.1	88	387	582	QISNFTY	WIDLTFG	CARATHWSNAAYTTYACNTA	CCRAANGTNARRTCDATCCA	1536	384	63.6	89.5	61.7961
Col_438	XP_023311886.1_103866_104298	357	10	9	119	AGNHGLEI	AFGVDWSE	GCNGGNAAYCAYGGNYTNGARAT	TCNSWCCARTCNACNCCRAANGC	4096	4096	0.432692	16.5455	58.5	96.5	1	130	VGIEGIT	IIYAGDD	GTNGGNATHGARGGNATHAC	TCRTCNCCNGCRTADATDAT	1152	576	61	95.5	61.7918
Col_439	XP_018561767.1_969061_969914	573	9	59	241	LVFDPTQK	YMWKTTDR	YTNGTNTTYGAYCCNACNCARAA	CKRTCNGTNGTYTTCCACATRTA	4096	256	0.229885	18.6	69.3	93	51	249	KDDMFFY	YVQQKRV	AARGAYGAYATGTTYTTYTA	ACNCKYTTYTGYTGNACRTA	32	512	67.5	89.5	61.7396
Col_440	XP_018577550.1_8495_9791	1080	7	133	484	NPTCHDFN	DCIITACQ	AAYCCNACNTGYCAYGAYTTYAA	TGRCANGCNGTDATDATRCARTC	512	1152	0.427326	43.625	67.7	97.5	23	492	GDVKTQF	DGYVYTW	GGNGAYGTNAARACNCARTT	CANGTRTANACRTANCCRTC	512	512	71	100	61.7365
Col_441	XP_023311219.1_129249_130313	846	10	28	301	VTGNPVPE	FEIELTKG	GTNACNGGNAAYCCNGTNCCNGA	CCYTTNGTNARYTCDATYTCRAA	8192	1536	0.679245	68.5455	60	92	5	331	PMFIERF	IDGKRQK	CCNATGTTYATHGARMGNTT	TTYTGNCKYTTNCCRTCDAT	384	768	63.8	90	61.7041
Col_442	XP_018574128.1_230495_231257	687	10	10	230	LLKYGANP	KQICRVKI	YTNYTNAARTAYGGNGCNAAYCC	ATYTTNACNCKRCADATYTGYTT	8192	1536	0.5	33.1818	58.3	92.5	1	245	VCYLNCI	PGLYINK	GTNTGYTAYYTNAAYTGYAT	TTRTTDATRTANARNCCNGG	512	1536	63.2	95.5	61.6844
Col_443	XP_018571236.1_587676_588239	498	8	24	181	LFQVAAHE	AFTYKNGK	YTNTTYCARGTNGCNGCNCAYGA	TTNCCRTTYTTRTANGTRAANGC	4096	1024	0.624161	37.6667	64.8	100	3	190	GGDAHFD	YFFKGKQ	GGNGGNGAYGCNCAYTTYGA	TGYTTNCCYTTRAARAARTA	512	128	68	93.5	61.6787
Col_444	XP_023310237.1_1407781_1408537	552	10	102	277	EKNALEKN	KCLGMYLH	GARAARAAYGCNYTNGARAARAA	TGNARRTACATNCCNARRCAYTT	1024	2048	0.595092	28.2727	57.8	92.5	29	296	DFTLNNF	GDAVMWL	GAYTTYACNYTNAAYAAYTT	ARCCACATNACNGCRTCNCC	512	256	64.7	95	61.6758
Col_445	XP_018565673.1_3296624_3297610	657	8	19	229	DGTVTIKY	PFKINVCE	GAYGGNACNGTNACNATHAARTA	TCRCANACRTTDATYTTRAANGG	3072	768	0.112745	10	68.3	94.5	11	238	KPVIEDN	EVGDAKK	AARCCNGTNATHGARGAYAA	TTYTTNGCRTCNCCNACYTC	384	512	70.9	95.5	61.6717
Col_446	XP_018576706.1_103174_104949	345	9	377	483	ISEMAFHN	MVNIKKLD	ATHWSNGARATGGCNTTYCAYAA	TCNARYTTYTTDATRTTNACCAT	1536	768	0.61	17.4	66.6	93	273	507	KGEFFNT	EPKTVRE	AARGGNGARTTYTTYAAYAC	TCNCKNACNGTYTTNGGYTC	128	2048	66	93.5	61.597
Col_447	XP_018574768.1_106283_106704	360	10	11	122	LVSKMMDE	FFAPAILG	YTNGTNWSNAARATGATGGAYGA	CCNARDATNGCNGGNGCRAARAA	2048	6144	0.52381	17.1818	57.4	100	3	133	TTIFRGN	FDLTTEQ	ACNACNATHTTYMGNGGNAA	TGYTCNGTNGTNARRTCRAA	3072	1024	60	93.5	61.5582
Col_448	XP_018573464.1_228855_229807	648	9	77	284	ELRANEGQ	KHKKLEAE	GARYTNMGNGCNAAYGARGGNCA	TCNGCYTCNARYTTYTTRTGYTT	8192	1024	0.69	54.1	56.4	93.5	69	294	QKHEAFE	GHQPVID	CARAARCAYGARGCNTTYGA	TCDATNACNGGYTGRTGNCC	128	768	71.7	93.5	61.5473
Col_449	XP_018576205.1_113192_114538	738	9	131	368	GSFMQLFI	WAVMGELF	GGNWSNTTYATGCARYTNTTYAT	AANARYTCNCCCATNACNGCCCA	4096	1024	0.790393	77.1	60.5	93	115	442	PMYIGEI	QEIQDIL	CCNATGTAYATHGGNGARAT	ARDATRTCYTGDATYTCYTG	192	288	67.1	92	61.519
Col_450	XP_018577683.1_23118_23769	387	9	45	165	STDYINAN	TWPDFGVP	WSNACNGAYTAYATHAAYGCNAA	GGNACNCCRAARTCNGGCCANGT	6144	1024	0.526316	21.7	62.6	96	17	211	AIKPQNK	GTFCLVD	GCNATHAARCCNCARAAYAA	TCNACNARRCARAANGTNCC	384	2048	67.3	92.5	61.4951
Col_451	XP_018577902.1_9757_10402	372	8	15	130	CQQVFEGH	EDGTVRVW	TGYCARCARGTNTTYGARGGNCA	CANACNCKNACNGTNCCRTCYTC	512	8192	0.146789	3.77778	64.5	99	2	149	MLIKLWN	NYGFERV	ATGYTNATHAARYTNTGGAA	ACNCKYTCRAANCCRTARTT	384	512	65.9	100	61.4891
Col_452	XP_018567124.1_740467_741014	375	10	28	144	APHIIRQN	YKYTVTVA	GCNCCNCAYATHATHMGNCARAA	GCNACNGTNACNGTRTAYTTRTA	4608	2048	0.409091	11.9091	58.7	90.5	9	160	WAGPPAM	QKFGHLP	TGGGCNGGNCCNCCNGCNAT	GGNARRTGNCCRAAYTTYTG	1024	512	65.6	96.5	61.4854
Col_453	XP_018571829.1_1453155_1453916	567	11	44	224	YESWQNFK	YVWVLCRD	TAYGARWSNTGGCARAAYTTYAA	TCNCKRCANARNACCCANACRTA	512	4096	0.488506	28.6667	62.4	92	34	240	GVELHKD	AWRLLDL	GGNGTNGARYTNCAYAARGA	ARRTCNARNARNCKCCANGC	1024	8192	52.3	89	61.4696
Col_454	XP_018567924.1_492200_494032	954	10	325	634	QYCRQRCK	MTDETGRR	CARTAYTGYMGNCARMGNTGYAA	CKNCKNCCNGTYTCRTCNGTCAT	2048	4096	0.682836	57.6364	53.6	97.5	244	646	KNASFFD	YNKYLTE	AARAAYGCNWSNTTYTTYGA	TCNGTNARRTAYTTRTTRTA	1024	512	60.8	94.5	61.46
Col_455	XP_018572828.1_314292_315034	660	9	24	235	RYTQKRYI	KYDLFVGS	MGNTAYACNCARAARMGNTAYAT	SWNCCNACRAANARRTCRTAYTT	4096	8192	0.563452	36.9	56.4	94.5	16	243	QEELKDW	QATDFGE	CARGARGARYTNAARGAYTG	TCNCCRAARTCNGTNGCYTG	256	512	70.8	95	61.4576
Col_456	XP_018564522.2_263991_265348	627	8	267	467	TCEGCKGF	FGDWLHAI	ACNTGYGARGGNTGYAARGGNTT	ATNGCRTGNARCCARTCNCCRAA	1024	1024	0.186528	10.8889	65.8	97	259	484	ACQHYGV	MEIDISA	GCNTGYCARCAYTAYGGNGT	GCNSWDATRTCDATYTCCAT	256	576	65.6	100	61.3909
Col_457	XP_018569908.1_6967_7738	438	11	58	195	LLHWAICP	MGTSLDML	YTNYTNCAYTGGGCNATHTGYCC	ARCATRTCNARNSWNGTNCCCAT	3072	8192	0.236641	9.25	48.2	99.5	26	236	IRENILV	QILDQQV	ATHMGNGARAAYATHYTNGT	ACYTGYTGRTCNARDATYTG	2304	384	54.3	95.5	61.3453
Col_458	XP_023311023.1_45799_47146	381	9	369	487	EPPYHAGF	EFDVQLSK	GARCCNCCNTAYCAYGCNGGNTT	TTNSWNARYTGNACRTCRAAYTC	2048	8192	0.618182	24.5	62	97	254	500	IFIKVTP	IYHDFHV	ATHTTYATHAARGTNACNCC	ACRTGRAARTCRTGRTADAT	576	96	68.2	90.5	61.3265
Col_459	XP_018571862.1_183942_184661	471	8	38	186	DCKEGGCK	DCDWTIEA	GAYTGYAARGARGGNGGNTGYAA	GCYTCDATNGTCCARTCRCARTC	512	192	0.556338	27.1111	66.6	100	7	216	NNGGCQH	YDYVEVF	AAYAAYGGNGGNTGYCARCA	AANACYTCNACRTARTCRTA	256	256	67.4	92.5	61.3143
Col_460	XP_018561082.1_1333264_1335568	537	10	207	377	FTCVPSQG	IEFNPVRV	TTYACNTGYGTNCCNWSNCARGG	ACNCKNACNGGRTTRAAYTCDAT	8192	3072	0.478528	22.9091	54.4	97	196	386	VTVYYFP	THFIHTL	GTNACNGTNTAYTAYTTYCC	ARNGTRTGDATRAARTGNGT	512	768	61.3	97	61.295
Col_461	XP_018560936.1_791663_792348	486	10	32	185	VIGKIAFP	GELKKILI	GTNATHGGNAARATHGCNTTYCC	ATNARDATYTTYTTNARYTCNCC	2304	6144	0.421769	19.6364	54.9	90	19	218	NQVKGIF	MTPRKLN	AAYCARGTNAARGGNATHTT	TTNARYTTNCKNGGNGTCAT	384	2048	67.1	98	61.2691
Col_462	XP_018574272.1_288194_288795	438	11	38	175	FYAGTLYN	WGIGCGQQ	TTYTAYGCNGGNACNYTNTAYAA	TGYTGNCCRCANCCDATNCCCCA	4096	768	0.576	22.25	56.8	88.5	8	185	VRLGEWD	PGVYVKV	GTNMGNYTNGGNGARTGGGA	ACYTTNACRTANACNCCNGG	2048	1024	59.1	91.5	61.231
Col_463	XP_018561237.1_869393_870108	471	10	27	175	ERVFAKPF	WGVDSLHD	GARMGNGTNTTYGCNAARCCNTT	TCRTGNARNSWRTCNACNCCCCA	4096	8192	0.744681	37.7273	54.8	94	3	227	NYDPDLH	WNPMEAY	AAYTAYGAYCCNGAYYTNCA	TANGCYTCCATNGGRTTCCA	512	64	70.7	88.5	61.2306
Col_464	XP_018571180.1_194432_195461	792	10	39	294	DKCAILQE	QFTTKLDT	GAYAARTGYGCNATHYTNCARGA	GTRTCNARYTTNGTNGTRAAYTG	1536	2048	0.721154	44.8182	59.9	96.5	10	381	REQENIY	TKSKLFK	MGNGARCARGARAAYATHTA	TTRAANARYTTNSWYTTNGT	384	4096	52.3	98.5	61.2069
Col_465	XP_023311120.1_1585664_1586480	438	9	105	242	WPYGRGVF	EDFCTAVA	TGGCCNTAYGGNMGNGGNGTNTT	GCNACNGCNGTRCARAARTCYTC	4096	1024	0.755725	35.9	62.3	93	58	265	TYYTMNE	HIAAMFV	ACNTAYTAYACNATGAAYGA	ACRAACATNGCNGCDATRTG	128	192	68.9	92	61.2027
Col_466	XP_018573314.1_93558_94462	411	9	116	244	WSPFWMCG	DVMTPEPL	TGGWSNCCNTTYTGGATGTGYGG	ARNGGYTCNGGNGTCATNACRTC	256	2048	0.680328	32.7	62.2	93.5	55	262	MSVGYDH	NCVILPH	ATGWSNGTNGGNTAYGAYCA	TGNGGNARDATNACRCARTT	1024	1536	64.3	96.5	61.1878
Col_467	XP_023313064.1_767957_768784	357	8	19	129	QIQKHVKE	HIKTKLCQ	CARATHCARAARCAYGTNAARGA	TGRCANARYTTNGTYTTDATRTG	384	1536	0.359223	16.4444	65.9	93	10	154	VCNNEKF	QEMKFRN	GTNTGYAAYAAYGARAARTT	TTNCKRAAYTTCATYTCYTG	128	128	75.4	93	61.1854
Col_468	XP_018564150.1_63716_64721	480	9	40	191	LAKQYHPD	IEDKMDIK	YTNGCNAARCARTAYCAYCCNGA	TTDATRTCCATYTTRTCYTCDAT	2048	144	0.541667	26.6	68	89	14	199	GKENCYD	GAYAKPT	GGNAARGARAAYTGYTAYGA	GTNGGYTTNGCRTANGCNCC	128	1024	70.6	89.5	61.1649
Col_469	XP_018579890.1_2066347_2067138	411	9	19	147	HDLIFWTD	FEDAIYWT	CAYGAYYTNATHTTYTGGACNGA	GTCCARTADATNGCRTCYTCRAA	768	192	0.434426	19.8	70.4	89.5	1	155	VIKWGLE	DWHTKSI	GTNATHAARTGGGGNYTNGA	ATNSWYTTNGTRTGCCARTC	768	512	64.9	93	61.1619
Col_470	XP_018576656.1_49263_50583	345	10	166	272	VGYYFETK	MEKRMKQP	GTNGGNTAYTAYTTYGARACNAA	GGYTGYTTCATNCKYTTYTCCAT	1024	128	0.25	8.54545	66.8	93	65	317	DGIAYTF	PTITEVK	GAYGGNATHGCNTAYACNTT	TTNACYTCNGTDATNGTNGG	768	1536	66.6	84.5	61.1515
Col_471	XP_018564445.1_584611_586950	1680	8	141	692	LDFMQEGW	GHAYAMQA	YTNGAYTTYATGCARGARGGNTG	GCYTGCATNGCRTANGCRTGNCC	512	512	0.713235	158.111	66.3	90	86	719	RDPFFKM	HISYMKR	MGNGAYCCNTTYTTYAARAT	CKYTTCATRTANSWDATRTG	512	768	61.9	94	61.1375
Col_472	XP_023312429.1_1210744_1211882	783	9	30	282	DGVYETVN	GEDLFGLT	GAYGGNGTNTAYGARACNGTNAA	GTNARNCCRAANARRTCYTCNCC	2048	8192	0.560976	35.7	57.8	98	14	290	NFDVDKW	EPAVVRV	AAYTTYGAYGTNGAYAARTG	ACNCKNACNACNGCNGGYTC	128	4096	62.2	98	61.1109
Col_473	XP_023311424.1_938386_939561	363	10	333	445	VQLAEYNP	DVCGRKFA	GTNCARYTNGCNGARTAYAAYCC	GCRAAYTTNCKNCCRCANACRTC	2048	2048	0.00943396	3.09091	65	93	237	455	STAKYQW	DEKKRHA	WSNACNGCNAARTAYCARTG	GCRTGNCKYTTYTTYTCRTC	2048	256	67.2	86	61.0293
Col_474	XP_018572561.1_77393_78612	351	11	27	135	DKSVKLWD	HHKTITCL	GAYAARWSNGTNAARYTNTGGGA	ARRCANGTDATNGTYTTRTGRTG	4096	1536	0.705882	22	54.3	90	4	159	GHTAAVH	HVKIYDL	GGNCAYACNGCNGCNGTNCA	ARRTCRTADATYTTNACRTG	2048	384	64.7	86.5	61.0229
Col_475	XP_018570128.1_725900_726821	543	9	114	286	QNFGPKCN	WEHQVLRE	CARAAYTTYGGNCCNAARTGYAA	TCNCKNARNACYTGRTGYTCCCA	512	2048	0.63253	38.2	67	90.5	5	303	RPCGCKG	AYREFTP	MGNCCNTGYGGNTGYAARGG	GGNGTRAAYTCNCKRTANGC	1024	1024	61	97	61.0118
Col_476	XP_018564348.1_831615_833117	519	8	54	218	NFLCAFYG	NGMHVIYI	AAYTTYYTNTGYGCNTTYTAYGG	ATRTADATNACRTGCATNCCRTT	1024	384	0.265823	11.2222	65.8	98.5	46	240	VYPNNDP	MITKYRA	GTNTAYCCNAAYAAYGAYCC	GCNCKRTAYTTNGTDATCAT	256	384	67.1	96	61.0088
Col_477	XP_018576437.1_37433_39101	738	10	297	534	MLGLAYFE	YYLIGKVH	ATGYTNGGNYTNGCNTAYTTYGA	TGNACYTTNCCDATNARRTARTA	4096	3072	0.571429	39.3636	59.6	93	245	556	QKQSAEG	WATDLDP	CARAARCARWSNGCNGARGG	GGRTCNARRTCNGTNGCCCA	1024	512	56.2	98.5	60.9969
Col_478	XP_018572646.1_303283_304284	444	10	166	305	NAIYRDVY	KAWHKEKE	AAYGCNATHTAYMGNGAYGTNTA	TCYTTYTCYTTRTGCCANGCYTT	3072	128	0.443609	9.27273	60.9	92.5	141	357	PPFGKGI	EDPYNIR	CCNCCNTTYGGNAARGGNAT	CKDATRTTRTANGGRTCYTC	1024	384	65.9	91	60.9155
Col_479	XP_018564843.1_720172_720631	372	10	17	132	AQPDEFFG	GDVFGEDM	GCNCARCCNGAYGARTTYTTYGG	ATRTCYTCNCCRAANACRTCNCC	512	1024	0.5	11.4545	65.1	92.5	7	140	VRLFGED	AKFKRSR	GTNMGNYTNTTYGGNGARGA	CKNSWNCKYTTRAAYTTNGC	4096	8192	52.4	100	60.8832
Col_480	XP_018578766.1_2646960_2648165	588	8	229	416	GYVQGIND	EAYKLKVM	GGNTAYGTNCARGGNATHAAYGA	ATNACYTTNARYTTRTANGCYTC	1536	2048	0.342541	24.5556	65.5	94	193	424	IDVPRMN	FADAPNH	ATHGAYGTNCCNMGNATGAA	TGRTTNGGNGCRTCNGCRAA	768	512	67.1	99	60.8535
Col_481	XP_018571041.1_190034_191311	990	9	62	383	RKPLCHTN	FIDYIVHP	MGNAARCCNYTNTGYCAYACNAA	GGRTGNACDATRTARTCDATRAA	8192	576	0.231746	20.9	65.9	96	51	412	HTTMSQI	ENRDWYQ	CAYACNACNATGWSNCARAT	TGRTACCARTCNCKRTTYTC	1024	128	60.5	94.5	60.8284
Col_482	XP_018568345.1_583413_584907	357	10	485	595	SPVVEEMP	KCPQCPYA	WSNCCNGTNGTNGARGARATGCC	GCRTANGGRCAYTGNGGRCAYTT	4096	512	0.137255	3.45455	57.7	99.5	465	607	GDVASPT	DMITRHM	GGNGAYGTNGCNWSNCCNAC	ATRTGNCKNGTDATCATRTC	8192	384	55.5	98	60.8235
Col_483	XP_018572621.1_674530_678666	2013	6	187	849	AFNVAEDK	YDGFEKEM	GCNTTYAAYGTNGCNGARGAYAA	ATYTCYTTYTCRAANCCRTCRTA	1024	256	0.25	57	70.7	100	132	916	WCQMKTA	QTFHIEC	TGGTGYCARATGAARACNGC	CAYTCDATRTGRAANGTYTG	32	192	75.3	98	60.8145
Col_484	XP_018567679.1_464232_465252	747	9	18	258	QFATVYKA	IFTAAGDD	CARTTYGCNACNGTNTAYAARGC	TCRTCNCCNGCNGCNGTRAADAT	1024	3072	0.344828	24	61.4	97.5	10	295	KIEFLGE	NKPAPTY	AARATHGARTTYYTNGGNGA	TANGTNGGNGCNGGYTTRTT	768	1024	64.1	93.5	60.8006
Col_485	XP_018579573.1_1459851_1461756	864	11	212	491	GQFYQYCN	PKHVLDVV	GGNCARTTYTAYCARTAYTGYAA	ACNACRTCNARNACRTGYTTNGG	256	4096	0.826923	83	60.2	87.5	174	640	YNLPLAY	ANRHMVV	TAYAAYYTNCCNYTNGCNTA	ACNACCATRTGNCKRTTNGC	4096	512	54.8	86	60.7442
Col_486	XP_018561326.1_411_1140	411	11	14	142	FGPPLAMF	MGLKSGNE	TTYGGNCCNCCNYTNGCNATGTT	TCRTTNCCNSWYTTNARNCCCAT	4096	8192	0.495868	17.5	50.3	90.5	3	166	VVEFFGC	HTFWGVI	GTNGTNGARTTYTTYGGNTG	ATNACNCCCCARAANGTRTG	512	256	69.1	85.5	60.7348
Col_487	XP_018570786.1_36636_37241	429	8	16	150	NIMTFNKC	CILDFNNV	AAYATHATGACNTTYAAYAARTG	ACRTTRTTRAARTCNARDATRCA	192	768	0.46875	20.7778	67.8	99	6	174	FSDKTGT	YCKGADN	TTYWSNGAYAARACNGGNAC	TTRTCNGCNCCYTTRCARTA	2048	256	63.4	95.5	60.7312
Col_488	XP_018572076.1_87528_88668	720	8	27	258	GHEDLRQD	EAFVYDPL	GGNCAYGARGAYYTNMGNCARGA	ARNGGRTCRTANACRAANGCYTC	4096	2048	0.124444	14.2222	61.8	94	17	396	NGKDYMF	YIGWCPF	AAYGGNAARGAYTAYATGTT	AANGGRCACCANCCDATRTA	64	192	77.5	93	60.6964
Col_489	XP_023311176.1_1608639_1609221	495	9	21	177	KQQKYYEA	YCAKFVHT	AARCARCARAARTAYTAYGARGC	GTRTGNACRAAYTTNGCRCARTA	128	512	0.578231	28.5	68	91	9	185	ADPNYKK	IHMLKTA	GCNGAYCCNAAYTAYAARAA	GCNGTYTTNARCATRTGDAT	256	384	70.2	86.5	60.663
Col_490	XP_018563506.1_958674_960578	1320	8	92	523	PDLQTGWV	TFYNCKKS	CCNGAYYTNCARACNGGNTGGGT	SWYTTYTTRCARTTRTARAANGT	2048	1024	0.591449	70.7778	63.3	93	84	537	GYTVEYW	PYATTML	GGNTAYACNGTNGARTAYTG	ARCATNGTNGTNGCRTANGG	512	1024	65.9	98	60.6475
Col_491	XP_018576791.1_8704_10076	672	9	138	353	MTPLHFAQ	GDRVWRMP	ATGACNCCNYTNCAYTTYGCNCA	GGCATNCKCCANACNCKRTCNCC	2048	2048	0.69378	45.2	59.5	95.5	72	405	PEQAAEG	DWIHFDI	CCNGARCARGCNGCNGARGG	ATRTCRAARTGDATCCARTC	512	48	66.3	92.5	60.6029
Col_492	XP_018565737.1_2323034_2323646	414	10	56	185	SVFMRKAE	QYVTRKNE	WSNGTNTTYATGMGNAARGCNGA	TCRTTYTTNCKNGTNACRTAYTG	8192	2048	0.561983	23.6364	62.2	94.5	39	193	GQYQCFA	VAYRGKS	GGNCARTAYCARTGYTTYGC	SWYTTNCCNCKRTANGCNAC	128	8192	60.8	90.5	60.5666
Col_493	XP_018566738.1_1670433_1671219	489	9	84	238	VEFSYKDI	MIFVHGTN	GTNGARTTYWSNTAYAARGAYAT	TTNGTNCCRTGNACRAADATCAT	2048	768	0.527027	12.3	66.1	96	71	252	IVGNEAG	PEMEVYS	ATHGTNGGNAAYGARGCNGG	SWRTANACYTCCATYTCNGG	768	512	62	93	60.5285
Col_494	XP_018576393.1_577474_578266	732	8	20	255	IDALNAKF	FQGFHCRT	ATHGAYGCNYTNAAYGCNAARTT	GTNCKRCARTGRAANCCYTGRAA	3072	1024	0.586735	31.8889	64.1	93	3	263	QQELKNI	CGYKFHQ	CARCARGARYTNAARAAYAT	TGRTGRAAYTTRTANCCRCA	256	128	71.4	95.5	60.5246
Col_495	XP_018568232.1_20523_21051	348	9	27	134	NRNHEYVF	CYCIEKDS	AAYMGNAAYCAYGARTAYGTNTT	SWRTCYTTYTCDATRCARTARCA	1024	768	0.435644	14.3	66.1	89	14	166	VAYGCIK	CFDILGL	GTNGCNTAYGGNTGYATHAA	ARNCCNARDATRTCRAARCA	768	1536	66.6	95	60.4518
Col_496	XP_018577432.1_36421_36953	351	10	31	139	PEFSIYTY	KFDNNLLQ	CCNGARTTYWSNATHTAYACNTA	TGNARNARRTTRTTRTCRAAYTT	6144	2048	0.386139	14	56.3	95.5	8	159	LKKMADY	TPNALER	YTNAARAARATGGCNGAYTA	CKYTCNARNGCRTTNGGNGT	256	4096	63.9	93	60.4229
Col_497	XP_018568952.2_442693_444176	879	10	50	334	KVIFILPF	HAGLTMDE	AARGTNATHTTYATHYTNCCNTT	TCRTCCATNGTNARNCCNGCRTG	4608	2048	0.637681	59.3636	58.3	91	32	394	KTLVAEI	QMIGRAG	AARACNYTNGTNGCNGARAT	CCNGCNCKNCCDATCATYTG	2048	768	63.1	91.5	60.4206
Col_498	XP_018574834.1_285496_286933	942	9	78	383	ENTLAFFP	YWNVGFLK	GARAAYACNYTNGCNTTYTTYCC	TTNARRAANCCNACRTTCCARTA	2048	1024	0.877698	99.4	65.1	90.5	57	395	GGFLRWD	KQIPNFL	GGNGGNTTYYTNMGNTGGGA	ARRAARTTNGGDATYTGYTT	2048	384	63.9	88	60.3631
Col_499	XP_018580222.1_246706_247599	501	9	94	252	TYDPGMMY	PYFDCGRS	ACNTAYGAYCCNGGNATGATGTA	SWNCKNCCRCARTCRAARTANGG	256	8192	0.373333	20.6	64.1	94.5	86	272	FIRPAIN	DIYPRHT	TTYATHMGNCCNGCNATHAA	GTRTGNCKNGGRTADATRTC	2304	768	63.7	93.5	60.3496
Col_500	XP_018570174.1_662807_663447	360	9	46	157	EIDMWGDM	DNFERLNE	GARATHGAYATGTGGGGNGAYAT	TCRTTNARNCKYTCRAARTTRTC	96	2048	0.52381	16.7	64.9	94.5	31	214	GPLACFE	KNVEVLH	GGNCCNYTNGCNTGYTTYGA	TGNARNACYTCNACRTTYTT	2048	1024	65.8	91	60.3482
Col_501	XP_018567827.1_1440269_1442103	1116	8	26	389	PNYDKIFK	FHKAQREG	CCNAAYTAYGAYAARATHTTYAA	CCYTCNCKYTGNGCYTTRTGRAA	384	1024	0.504202	65.2222	70.8	95.5	7	400	NFSEEFT	QDVLNAK	AAYTTYWSNGARGARTTYAC	TTNGCRTTNARNACRTCYTG	512	1024	59.2	94.5	60.3366
Col_502	XP_018564370.1_1569479_1572484	1560	9	36	547	ALKLWQEY	IEKESGNI	GCNYTNAARYTNTGGCARGARTA	ATRTTNCCNSWYTCYTTYTCDAT	2048	3072	0.771084	145.6	56.6	90	15	595	ETFQQYH	VCGQSAE	GARACNTTYCARCARTAYCA	TCNGCNSWYTGNCCRCANAC	128	4096	64.4	91.5	60.3154
Col_503	XP_018564418.1_1695773_1698791	2100	9	198	889	IERRYNDI	DFENILSD	ATHGARMGNMGNTAYAAYGAYAT	TCNSWNARDATRTTYTCRAARTC	3072	6144	0.668129	159.7	56.1	87	145	898	LNCQQKQ	EEHKIFF	YTNAAYTGYCARCARAARCA	AARAADATYTTRTGYTCYTC	256	96	67.4	90.5	60.3118
Col_504	XP_018575108.1_49790_50351	369	11	55	169	EIDDEEYF	DMDPDSLV	GARATHGAYGAYGARGARTAYTT	ACNARNSWRTCNGGRTCCATRTC	192	4096	0.75	14	54.3	91.5	47	190	VVLEADG	EQLKEAS	GTNGTNYTNGARGCNGAYGG	SWNGCYTCYTTNARYTGYTC	2048	2048	56	93	60.2515
Col_505	XP_018563265.2_64647_65301	399	9	54	178	HLACINQK	CPGTCGQN	CAYYTNGCNTGYATHAAYCARAA	TTYTGNCCRCANGTNCCNGGRCA	1536	2048	0.491525	22.1	65.3	94	39	205	PNCRPEC	GDPFRYC	CCNAAYTGYMGNCCNGARTG	CARTANCKRAANGGRTCNCC	1024	1024	62.6	93.5	60.2506
Col_506	XP_018576196.1_33348_33932	435	9	36	172	RAFIRQDC	IDDEAVKS	MGNGCNTTYATHMGNCARGAYTG	SWYTTNACNGCYTCRTCRTCDAT	6144	3072	0.515625	24.7	60.4	94.5	20	182	MLTHRKE	NNQTVDE	ATGYTNACNCAYMGNAARGA	TCRTCNACNGTYTGRTTRTT	1024	256	67.2	93	60.2389
Col_507	XP_018568713.1_23114_24517	852	7	115	390	EKNAWFPK	EGVAQINM	GARAARAAYGCNTGGTTYCCNAA	ATRTTDATYTGNGCNACNCCYTC	256	1536	0.616541	61.125	69.9	92	107	423	GVKYFWD	EIWDGKT	GGNGTNAARTAYTTYTGGGA	GTYTTNCCRTCCCADATYTC	128	96	77.4	91	60.23
Col_508	XP_018561068.1_1126607_1127238	486	10	18	171	NSFPGAFG	HFKVNGQG	AAYWSNTTYCCNGGNGCNTTYGG	CCYTGNCCRTTNACYTTRAARTG	8192	512	0.564626	28.7273	58.4	92.5	6	189	NQPPGTF	FFRKHYP	AAYCARCCNCCNGGNACNTT	GGRTARTGYTTNCKRAARAA	1024	256	64.8	91	60.226
Col_509	XP_018570960.1_209334_209874	435	10	20	156	KIRDIINV	KDLQKDKH	AARATHMGNGAYATHATHAAYGT	TGYTTRTCYTTYTGNARRTCYTT	1728	512	0.515385	20.9091	53.5	94	6	164	TLYLAGK	WEIMEKI	ACNYTNTAYYTNGCNGGNAA	ATYTTYTCCATDATYTCCCA	8192	24	63.5	96.5	60.2152
Col_510	XP_018579713.1_635473_635980	384	9	15	134	QTILERCM	FHFMDGQY	CARACNATHYTNGARMGNTGYAT	TAYTGNCCRTCCATRAARTGRAA	6144	128	0.256637	5.6	68.2	96	4	151	RRAEDEH	TAKDVLE	MGNMGNGCNGARGAYGARCA	TCNARNACRTCYTTNGCNGT	2048	2048	61.8	91	60.1921
Col_511	XP_018564436.1_315953_316385	447	9	14	154	AANTNYAF	FYFMPSQR	GCNGCNAAYACNAAYTAYGCNTT	CKYTGNSWNGGCATRAARTARAA	2048	2048	0.822034	27.8	55.5	96.5	6	171	NSAWKDY	YVDYNNQ	AAYWSNGCNTGGAARGAYTA	TGRTTRTTRTARTCNACRTA	512	128	67.1	95.5	60.1664
Col_512	XP_018567479.1_385313_386463	792	10	27	282	NFFTKTWG	TQEVLAKE	AAYTTYTTYACNAARACNTGGGG	TCYTTNGCNARNACYTCYTGNGT	256	4096	0.72541	63.2727	61.3	88	19	317	DPNRGKQ	EFERYAA	GAYCCNAAYMGNGGNAARCA	GCNGCRTANCKYTCRAAYTC	1024	512	63.6	90	60.1593
Col_513	XP_018579205.1_66285_68130	939	8	116	420	FAPTFLHN	KEPFYDIP	TTYGCNCCNACNTTYYTNCAYAA	GGDATRTCRTARAANGGYTCYTT	4096	384	0.714789	62.3333	64.8	96	99	569	SNMGNTC	GHYIAYV	WSNAAYATGGGNAAYACNTG	ACRTANGCDATRTARTGNCC	1024	384	63.5	95.5	60.1376
Col_514	XP_018569829.1_722499_723261	357	10	38	148	LRMAECGE	AQLKNEGY	YTNMGNATGGCNGARTGYGGNGA	TANCCYTCRTTYTTNARYTGNGC	4096	2048	0.446602	14.7273	62.9	90	6	157	CAQHCLN	IFVVFGE	TGYGCNCARCAYTGYYTNAA	TCNCCRAANACNACRAADAT	512	768	63	92	60.1063
Col_515	XP_018575115.1_60490_61825	657	8	103	313	RVHFNAFM	DYLHLTQF	MGNGTNCAYTTYAAYGCNTTYAT	AAYTGNGTNARRTGNARRTARTC	2048	4096	0.532338	42.5556	62.6	94.5	81	412	GKTMLMD	EEIFAFD	GGNAARACNATGYTNATGGA	TCRAANGCRAADATYTCYTC	256	192	67.2	97.5	60.1015
Col_516	XP_018572334.1_367629_369150	522	9	304	469	EMQAYADV	KKELPFFI	GARATGCARGCNTAYGCNGAYGT	ATRAARAANGGNARYTCYTTYTT	256	1024	0.163522	12.8	63.1	92.5	280	494	DLTKEVP	HQYPEPM	GAYYTNACNAARGARGTNCC	ATNGGYTCNGGRTAYTGRTG	1024	256	68.4	92	60.0917
Col_517	XP_018572974.1_505305_506457	477	9	132	282	KEEQRKID	HKLGFDRE	AARGARGARCARMGNAARATHGA	TCNCKRTCRAANCCNARYTTRTG	768	4096	0.222222	9.8	61.5	94.5	82	290	IVQDFQF	NVYEELR	ATHGTNCARGAYTTYCARTT	CKNARYTCYTCRTANACRTT	192	1024	65.8	94.5	60.0794
Col_518	XP_018573935.1_665820_668195	1122	7	373	738	QLCDGIDN	YWVDTKLN	CARYTNTGYGAYGGNATHGAYAA	TTNARYTTNGTRTCNACCCARTA	1536	1024	0.424581	50.75	68.3	99	360	793	RFQCANH	DKFGRGV	MGNTTYCARTGYGCNAAYCA	ACNCCNCKNCCRAAYTTRTC	512	1024	67.6	96	60.0474
Col_519	XP_018568539.1_1373517_1374227	345	9	89	195	VVTRNNEC	IFADAMRD	GTNGTNACNMGNAAYAAYGARTG	TCNCKCATNGCRTCNGCRAADAT	4096	1536	0.55	17.5	59.5	91	56	218	VEMQCIG	PELIWDQ	GTNGARATGCARTGYATHGG	TGRTCCCADATNARYTCNGG	96	384	70.4	94.5	60.0459
Col_520	XP_018577548.1_11963_14309	951	9	284	592	PSIIQEYN	GDTVPYVI	CCNWSNATHATHCARGARTAYAA	ATNACRTANGGNACNGTRTCNCC	4608	4096	0.555556	59.9	60.6	95	264	632	DPKVGFY	YYLAQQI	GAYCCNAARGTNGGNTTYTA	ATYTGYTGNGCNARRTARTA	512	512	65.8	89.5	60.0395
Col_521	XP_018574015.1_220703_222512	804	8	72	331	EPGWRYQF	GCKIGNYI	GARCCNGGNTGGMGNTAYCARTT	ATRTARTTNCCDATYTTRCANCC	1024	768	0.605578	47.6667	65.6	97.5	39	345	TGYLVEH	GWNVWLK	ACNGGNTAYYTNGTNGARCA	TTNARCCANACRTTCCANCC	2048	256	65.9	92	59.9975
Col_522	XP_018562937.1_25260_26649	726	10	157	390	DKHISATF	DFCFEMFT	GAYAARCAYATHWSNGCNACNTT	GTRAACATYTCRAARCARAARTC	6144	64	0.816143	65.3636	59.3	87	109	403	LGIRDTD	FGYKVIL	YTNGGNATHMGNGAYACNGA	ARDATNACYTTRTANCCRAA	6144	768	62.5	93.5	59.9946
Col_523	XP_018570083.1_3766_4752	714	10	141	370	TFLDMLND	DFCQLGFR	ACNTTYYTNGAYATGYTNAAYGA	CKRAANCCNARYTGRCARAARTC	2048	2048	0.864486	54.4545	59.1	88	125	378	RKDFLKQ	PQDEITT	MGNAARGAYTTYYTNAARCA	GTNGTDATYTCRTCYTGNGG	1024	384	64.8	91.5	59.9665
Col_524	XP_018580270.1_1060045_1060748	531	10	121	289	NLIRETEA	PDFNELVD	AAYYTNATHMGNGARACNGARGC	TCNACNARYTCRTTRAARTCNGG	6144	2048	0.781022	39.4545	59.3	97	78	303	LILPQKK	EIDMSEA	YTNATHYTNCCNCARAARAA	GCYTCNSWCATRTCDATYTC	3072	384	57.1	91.5	59.9279
Col_525	XP_018568668.1_421451_422561	735	9	89	325	EDIYRFVQ	FDNYTISE	GARGAYATHTAYMGNTTYGTNCA	TCNSWDATNGTRTARTTRTCRAA	1536	3072	0.628821	51.8	65.4	90	81	335	EPMVWVY	EQRIYPY	GARCCNATGGTNTGGGTNTA	TANGGRTADATNCKYTGYTC	128	768	67.1	89	59.9277
Col_526	XP_018568903.1_248952_250079	849	9	63	337	QIVDARNP	CDCPGLVM	CARATHGTNGAYGCNMGNAAYCC	ATNACNARNCCNGGRCARTCRCA	3072	4096	0.732	74.6	61.5	93	42	351	EKNLEFW	KAEMIIN	GARAARAAYYTNGARTTYTG	TTDATDATCATYTCNGCYTT	256	144	71	83.5	59.8905
Col_527	XP_018565708.1_2442666_2443202	408	8	23	150	CNCDGYTN	MDAYAMVQ	TGYAAYTGYGAYGGNTAYACNAA	TGNACCATNGCRTANGCRTCCAT	512	256	0.190083	6.11111	65.9	97.5	15	165	NGGRDHD	VPEQHKC	AAYGGNGGNMGNGAYCAYGA	CAYTTRTGYTGYTCNGGNAC	1024	256	66.2	95.5	59.8827
Col_528	XP_018563265.2_17668_19150	609	7	64	258	NGFAKCTC	EKHHPVCT	AAYGGNTTYGCNAARTGYACNTG	GTRCANACNGGRTGRTGYTTYTC	1024	512	0.518919	43.625	68.6	98	53	322	CGPNTQC	DPQFGCQ	TGYGGNCCNAAYACNCARTG	TGRCANCCRAAYTGNGGRTC	512	256	69.6	95	59.8803
Col_529	XP_018577977.1_28709_29440	609	8	10	204	PEFMPIFM	PNVFYLTA	CCNGARTTYATGCCNATHTTYAT	GCNGTNARRTARAANACRTTNGG	384	4096	0.579787	27.6667	64	92.5	2	224	LFQLYHN	KDPHEVF	YTNTTYCARYTNTAYCAYAA	AANACYTCRTGNGGRTCYTT	1024	256	69.2	97	59.8318
Col_530	XP_018568095.1_452355_453266	549	9	48	222	HIGKAGMD	NCTSAHFE	CAYATHGGNAARGCNGGNATGGA	TCRAARTGNGCNSWNGTRCARTT	768	4096	0.583333	35.9	61.1	93.5	1	239	GLDTIEV	FWWKCDT	GGNYTNGAYACNATHGARGT	GTRTCRCAYTTCCACCARAA	1536	16	71.3	87	59.8129
Col_531	XP_018564418.1_1723664_1724699	714	10	81	310	LAIIDAIK	EHKAFFAD	YTNGCNATHATHGAYGCNATHAA	TCNGCRAARAANGCYTTRTGYTC	6912	512	0.608108	39.4545	58.8	95	64	360	GIEVKDF	PKAAQRR	GGNATHGARGTNAARGAYTT	CKNCKYTGNGCNGCYTTNGG	384	4096	63.3	87.5	59.7996
Col_532	XP_018562703.1_1007656_1009823	1917	8	92	722	IIEGYKTF	QEHFYLET	ATHATHGARGGNTAYAARACNTT	GTYTCNARRTARAARTGYTCYTG	1152	512	0.720779	171.556	67.9	92.5	50	749	CTPGIVM	TQHPSEI	TGYACNCCNGGNATHGTNAT	ATYTCNSWNGGRTGYTGNGT	1536	2048	63	84	59.7989
Col_533	XP_018569209.1_309028_309560	471	10	14	162	WPGPRTFH	QNYDYAMY	TGGCCNGGNCCNMGNACNTTYCA	TACATNGCRTARTCRTARTTYTG	4096	128	0.570423	25.9091	62.1	93	5	172	PVDQDWG	TALYHES	CCNGTNGAYCARGAYTGGGG	SWYTCRTGRTANARNGCNGT	128	4096	61.3	89.5	59.7421
Col_534	XP_018567872.1_80690_81212	423	9	19	151	RAHAITHY	VEAVLGKK	MGNGCNCAYGCNATHACNCAYTA	TTYTTNCCNARNACNGCYTCNAC	6144	8192	0.380952	17.8	55.5	94.5	1	162	THRVQKC	FDAEDME	ACNCAYMGNGTNCARAARTG	TCCATRTCYTCNGCRTCRAA	1024	64	69.5	95	59.6831
Col_535	XP_018567925.1_349489_350650	906	8	15	308	PEAGDKFK	MPHYKNPF	CCNGARGCNGGNGAYAARTTYAA	AANGGRTTYTTRTARTGNGGCAT	1024	256	0.585455	48.6667	70.8	91.5	6	318	AKEFHPD	GNLYVTF	GCNAARGARTTYCAYCCNGA	AANGTNACRTANARRTTNCC	256	2048	68.8	89	59.6794
Col_536	XP_018575321.1_254699_255360	387	7	39	159	TKPDFYNE	KVGTGGMD	ACNAARCCNGAYTTYTAYAAYGA	TCCATNCCNCCNGTNCCNACYTT	512	2048	0.385965	11.625	65	99	29	183	YGVKIAQ	VICNGMQ	TAYGGNGTNAARATHGCNCA	TGCATNCCRTTRCADATNAC	768	192	72	98	59.6643
Col_537	XP_018569810.1_1203710_1204402	387	10	19	139	INPKDRCK	EGMPQYKN	ATHAAYCCNAARGAYMGNTGYAA	TTYTTRTAYTGNGGCATNCCYTC	1536	256	0.619469	18.9091	68.7	93.5	11	150	DCRGQGE	KGRLIVQ	GAYTGYMGNGGNCARGGNGA	TGNACDATNARNCKNCCYTT	1024	6144	59.2	85	59.635
Col_538	XP_018571397.1_169821_170275	354	9	19	128	QIAAYNNK	YNITVLCF	CARATHGCNGCNTAYAAYAAYAA	AARCANARNACNGTDATRTTRTA	768	3072	0.514563	21.3	66.2	92.5	10	138	LITWKDY	PGDGEIS	YTNATHACNTGGAARGAYTA	SWDATYTCNCCRTCNCCNGG	384	3072	63.7	91.5	59.5839
Col_539	XP_018571743.1_207772_209289	882	9	152	437	WNFPHAMI	GMVGVNEG	TGGAAYTTYCCNCAYGCNATGAT	CCYTCRTTNACNCCNACCATNCC	128	1024	0.612903	69.4	62.7	93	103	453	GEVTYGN	FGGIKES	GGNGARGTNACNTAYGGNAA	SWYTCYTTDATNCCNCCRAA	1024	1536	61.5	91.5	59.5316
Col_540	XP_018573640.1_10456_10878	357	8	9	119	KPTALAWD	TEGGNIYL	AARCCNACNGCNYTNGCNTGGGA	ARRTADATRTTNCCNCCYTCNGT	4096	3072	0.557692	15.5556	60	97	1	140	TLQHGFP	IYQDVVM	ACNYTNCARCAYGGNTTYCC	ATNACNACRTCYTGRTADAT	1024	384	68.2	98	59.5225
Col_541	XP_018566938.1_538002_540501	1161	6	461	839	RCIAQMVN	DNIVFYPA	MGNTGYATHGCNCARATGGTNAA	GCNGGRTARAANACDATRTTRTC	1536	768	0.353591	44.2857	71.1	97	440	883	PFEHIMK	EEQGMYR	CCNTTYGARCAYATHATGAA	CKRTACATNCCYTGYTCYTC	96	128	74.5	99	59.5192
Col_542	XP_018571401.1_150166_151193	852	9	18	293	AERTKKFQ	QTHFGPLD	GCNGARMGNACNAARAARTTYCA	TCNARNGGNCCRAARTGNGTYTG	2048	4096	0.583969	44.7	66	92.5	8	363	KRGRPPK	DQFLTTN	AARMGNGGNMGNCCNCCNAA	TTNGTNGTNARRAAYTGRTC	8192	1024	54.2	98.5	59.4906
Col_543	XP_018575713.1_33669_34425	615	9	60	256	ELTVRHFQ	DGNFVFVL	GARYTNACNGTNMGNCAYTTYCA	ARNACRAANACRAARTTNCCRTC	8192	2048	0.643411	34.4	60.8	92.5	15	266	ANKPLME	HYLQLAN	GCNAAYAARCCNYTNATGGA	TTNGCNARYTGNARRTARTG	512	2048	62.9	96	59.4529
Col_544	XP_018579327.1_1047909_1048451	396	9	38	161	KKGIPECI	DVLFFLQE	AARAARGGNATHCCNGARTGYAT	TCYTGNARRAARAANARNACRTC	768	4096	0.367521	11.7	57.6	98	24	174	GQFVRHC	KYTFFTP	GGNCARTTYGTNMGNCAYTG	GGNGTRAARAANGTRTAYTT	1024	256	66	93	59.4499
Col_545	XP_018579579.1_3052599_3053586	396	9	28	151	IKDYFGVK	GFDLQAEP	ATHAARGAYTAYTTYGGNGTNAA	GGYTCNGCYTGNARRTCRAANCC	768	2048	0.556522	25.1	65.7	91.5	20	185	IKYQPID	EPVVPFW	ATHAARTAYCARCCNATHGA	CARAANGGNACNACNGGYTC	288	1024	65.9	90	59.4152
Col_546	XP_018567845.1_542503_543328	345	9	197	303	DSDVNRQF	KHFDKHGL	GAYWSNGAYGTNAAYMGNCARTT	ARNCCRTGYTTRTCRAARTGYTT	8192	512	0.3	9.3	59	98	148	318	RVYKGIP	KWFFVCF	MGNGTNTAYAARGGNATHCC	AARCANACRAARAACCAYTT	1536	64	66.2	91.5	59.3877
Col_547	XP_018574292.1_222017_222641	438	10	26	163	PQLIEFNQ	FVELMEHG	CCNCARYTNATHGARTTYAAYCA	CCRTGYTCCATNARYTCNACRAA	1536	512	0.484375	20.1818	65	93.5	11	212	IVKIAVE	ENVVLNS	ATHGTNAARATHGCNGTNGA	SWRTTNARNACNACRTTYTC	1152	4096	54.7	92.5	59.3776
Col_548	XP_018572846.1_106055_106816	435	10	43	179	VCMQGRFH	DAVGMSTV	GTNTGYATGCARGGNMGNTTYCA	ACNGTNSWCATNCCNACNGCRTC	1024	8192	0.623077	22.8182	58.3	98.5	29	188	AGQLVFG	EVITARH	GCNGGNCARYTNGTNTTYGG	TGNCKNGCNGTDATNACYTC	2048	3072	60.6	88	59.3737
Col_549	XP_018573141.1_213259_214378	504	9	53	212	MAIRQTWG	NHTYFKLE	ATGGCNATHMGNCARACNTGGGG	TCNARYTTRAARTANGTRTGRTT	768	1024	0.457516	26.4	67.9	94.5	11	266	IIYESGH	EQYDLWK	ATHATHTAYGARWSNGGNCA	TTCCANARRTCRTAYTGYTC	2304	128	61.4	89	59.3455
Col_550	XP_018562595.1_1361680_1362571	963	9	29	341	LIRKQKDI	TKPKDVKY	YTNATHMGNAARCARAARGAYAT	TAYTTNACRTCYTTNGGYTTNGT	3072	1024	0.740614	61.7	58.4	98.5	8	351	QREKADQ	INKAKSK	CARMGNGARAARGCNGAYCA	TTNSWYTTNGCYTTRTTDAT	512	1536	58.4	93.5	59.2335
Col_551	XP_018567904.1_18585_19447	375	9	53	169	YAFNTFFY	CTFAEFLT	TAYGCNTTYAAYACNTTYTTYTA	GTNARRAAYTCNGCRAANGTRCA	512	2048	0.590909	23.8	58.8	89.5	28	194	DEVINFY	KMVVEII	GAYGARGTNATHAAYTTYTA	ATDATYTCNACNACCATYTT	192	192	71.5	93	59.2298
Col_552	XP_018568037.1_299570_300833	681	10	194	412	MVCGGTEA	KNAFGFGG	ATGGTNTGYGGNGGNACNGARGC	CCNCCRAANCCRAANGCRTTYTT	1024	1024	0.521327	49	58.3	92.5	175	420	GAHAIGD	TNACLCI	GGNGCNCAYGCNATHGGNGA	ATRCANARRCANGCRTTNGT	1536	1024	61	90.5	59.2236
Col_553	XP_018566938.1_534918_535804	480	9	95	246	FITAIKQY	KDLYVNPN	TTYATHACNGCNATHAARCARTA	TTNGGRTTNACRTANARRTCYTT	1152	2048	0.206897	9.4	65.1	94.5	36	318	ILQKDAF	EVLKQQK	ATHYTNCARAARGAYGCNTT	TTYTGYTGYTTNARNACYTC	768	512	64.6	90	59.1818
Col_554	XP_018566561.1_1902960_1903706	603	9	28	220	FRVIAVNK	KEYYFRVK	TTYMGNGTNATHGCNGTNAAYAA	TTNACNCKRAARTARTAYTCYTT	6144	1024	0.451613	31.7	62.4	98	18	228	PNLTEGE	AVNAVGE	CCNAAYYTNACNGARGGNGA	TCNCCNACNGCRTTNACNGC	2048	2048	59.4	92	59.1606
Col_555	XP_018575768.1_11633_12689	387	9	188	308	FLDDMDGH	WNRYIALY	TTYYTNGAYGAYATGGAYGGNCA	TANARNGCDATRTANCKRTTCCA	512	3072	0.666667	24.7	59.9	95	155	370	FFHVFVA	FCDKLWE	TTYTTYCAYGTNTTYGTNGC	TCCCANARYTTRTCRCARAA	256	128	64.1	93.5	59.1424
Col_556	XP_018578873.1_1609802_1611336	927	9	164	464	LCTEDADT	HEEVQSGL	YTNTGYACNGARGAYGCNGAYAC	ARNCCNSWYTGNACYTCYTCRTG	2048	8192	0.794425	79.8	55.8	89	153	502	QGENHTI	IFQPAVG	CARGGNGARAAYCAYACNAT	CCNACNGCNGGYTGRAADAT	256	768	71.2	90.5	59.0701
Col_557	XP_018561344.1_415404_416317	537	7	52	222	GINKDFFE	ECDNAFVG	GGNATHAAYAARGAYTTYTTYGA	CCNACRAANGCRTTRTCRCAYTC	384	512	0.469136	23.875	73.6	94	13	239	EQAKQIW	ACRGKHM	GARCARGCNAARCARATHTG	ATRTGYTTNCCNCKRCANGC	192	1024	69.5	94	59.0654
Col_558	XP_018572576.1_81381_82320	654	9	25	234	HPLDVIKI	TYPYQVVR	CAYCCNYTNGAYGTNATHAARAT	CKNACNACYTGRTANGGRTANGT	3072	4096	0.651515	52.4	59	95	7	314	YEHLIAG	PATMITF	TAYGARCAYYTNATHGCNGG	AANGTDATCATNGTNGCNGG	768	768	63.3	92	59.03
Col_559	XP_018562536.1_671986_673164	534	10	189	358	MDEMRADM	AFLREFVP	ATGGAYGARATGMGNGCNGAYAT	GGNACRAAYTCNCKNARRAANGC	256	8192	0.595092	34.7273	52.9	92.5	171	396	GKGVTFD	GMTGRPT	GGNAARGGNGTNACNTTYGA	GTNGGNCKNCCNGTCATNCC	1024	2048	59.9	98	58.9967
Col_560	XP_018579540.1_3166991_3167714	480	10	75	226	IRRNPENT	YIDAAIEH	ATHMGNMGNAAYCCNGARAAYAC	TGYTCDATNGCNGCRTCDATRTA	6144	1152	0.619718	32.7273	58.1	89.5	2	238	NNYDYEH	IELFVTK	AAYAAYTAYGAYTAYGARCA	TTNGTNACRAANARYTCDAT	64	1536	68.4	87.5	58.9902
Col_561	XP_018569810.1_1206844_1207358	405	8	19	145	QDDLKKAY	ICDKCEGR	CARGAYGAYYTNAARAARGCNTA	CKNCCYTCRCAYTTRTCRCADAT	1024	768	0.352941	7.66667	64.2	95.5	4	169	ETKFYDI	GMQVQIQ	GARACNAARTTYTAYGAYAT	TGDATYTGNACYTGCATNCC	128	192	69.4	93.5	58.9581
Col_562	XP_023309869.1_2113513_2114730	492	8	149	304	YCAVRMVE	FCCKVQGI	TAYTGYGCNGTNMGNATGGTNGA	ATNCCYTGNACYTTRCARCARAA	2048	512	0.375839	17.7778	65.5	95.5	7	339	RHDEAEI	FEDYWPK	MGNCAYGAYGARGCNGARAT	TTNGGCCARTARTCYTCRAA	512	64	73	87.5	58.9435
Col_563	XP_018571769.1_48342_49568	387	10	79	199	VWNETVAN	AYAADRKM	GTNTGGAAYGARACNGTNGCNAA	ATYTTNCKRTCNGCNGCRTANGC	1024	4096	0.289474	9.81818	56.5	92.5	49	317	MAAIEVI	FYRIQAT	ATGGCNGCNATHGARGTNAT	GTNGCYTGDATNCKRTARAA	384	768	63.8	93	58.9366
Col_564	XP_018572346.2_2032667_2033777	501	6	96	254	AVMKMCDI	EIKEQVDT	GCNGTNATGAARATGTGYGAYAT	GTRTCNACYTGYTCYTTDATYTC	128	384	0.621622	27.2857	71.5	100	75	263	LETAMGV	MFEGHDT	YTNGARACNGCNATGGGNGT	GTRTCRTGNCCYTCRAACAT	1024	64	71.2	99	58.9276
Col_565	XP_018575953.1_31974_33512	1353	8	52	494	HGILKTDD	FIELIKNP	CAYGGNATHYTNAARACNGAYGA	GGRTTYTTDATNARYTCDATRAA	3072	1152	0.240826	49.6667	62.4	91.5	44	505	MFVHQMN	FWNHEFV	ATGTTYGTNCAYCARATGAA	ACRAAYTCRTGRTTCCARAA	32	32	76.6	87.5	58.8933
Col_566	XP_018576476.1_66837_67374	357	8	46	156	VPTRDIHM	THYHEGLL	GTNCCNACNMGNGAYATHCAYAT	ARNARNCCYTCRTGRTARTGNGT	6144	4096	0.355769	11.5556	62.2	97	1	170	PCPDVYW	YIMISFV	CCNTGYCCNGAYGTNTAYTG	ACRAANSWDATCATDATRTA	512	576	63.8	99	58.881
Col_567	XP_018570551.1_403375_403823	360	8	15	126	QTCRNFAE	VETDKNDR	CARACNTGYMGNAAYTTYGCNGA	CKRTCRTTYTTRTCNGTYTCNAC	2048	1024	0.228571	7.55556	65.6	95	6	134	IELYWKH	PVDEVKI	ATHGARYTNTAYTGGAARCA	ATYTTNACYTCRTCNACNGG	192	512	69.8	92	58.8695
Col_568	XP_018569026.1_392875_393493	363	7	58	170	LFEWTAEK	GDMINVFR	YTNTTYGARTGGACNGCNGARAA	CKRAANACRTTDATCATRTCNCC	1024	768	0.283019	7.25	68.3	96	41	183	LAEFNGK	MQNLGET	YTNGCNGARTTYAAYGGNAA	GTYTCNCCNARRTTYTGCAT	1024	256	70	98	58.8567
Col_569	XP_018566042.1_432385_433182	483	9	74	226	ITLKTPQH	GCEQAYDL	ATHACNYTNAARACNCCNCARCA	ARRTCRTANGCYTGYTCRCANCC	6144	1024	0.5	21.7	65.1	91.5	65	244	EQVKDTF	EDDWLDE	GARCARGTNAARGAYACNTT	TCRTCNARCCARTCRTCYTC	256	128	66.5	89	58.8431
Col_570	XP_023310335.1_188406_190794	1473	8	127	609	AQCGHYEI	NMLIATMS	GCNCARTGYGGNCAYTAYGARAT	SWCATNGTNGCDATNARCATRTT	512	3072	0.653361	128.222	63.8	88.5	106	629	EFVGVTH	EWTFGKT	GARTTYGTNGGNGTNACNCA	GTYTTNCCRAANGTCCAYTC	1024	128	67.7	89.5	58.8115
Col_571	XP_018576102.1_173915_174647	429	9	148	282	VDDNLFEW	VKTHEKYG	GTNGAYGAYAAYYTNTTYGARTG	CCRTAYTTYTCRTGNGTYTTNAC	1024	512	0.367188	11.8	67.2	95.5	140	290	DPVFTVE	WVTPSLA	GAYCCNGTNTTYACNGTNGA	GCNARNSWNGGNGTNACCCA	1024	8192	56.8	93.5	58.7786
Col_572	XP_018568882.1_510505_511275	387	9	120	240	YWSDFKDA	VCYITRFT	TAYTGGWSNGAYTTYAARGAYGC	GTRAANCKNGTDATRTARCANAC	512	3072	0.298246	11.2	59.1	96.5	106	248	FGGLVND	EENFATL	TTYGGNGGNYTNGTNAAYGA	ARNGTNGCRAARTTYTCYTC	2048	512	63.8	93.5	58.7137
Col_573	XP_018564361.1_247347_248811	780	9	46	297	GQVMERCN	QFRQQEER	GGNCARGTNATGGARMGNTGYAA	CKYTCYTCYTGYTGNCKRAAYTG	1024	1024	0.413223	29.4	56.8	92	9	434	EHRIPYQ	TEDVARG	GARCAYMGNATHCCNTAYCA	CCNCKNGCNACRTCYTCNGT	768	2048	66.1	96	58.6821
Col_574	XP_018577217.1_53245_53827	396	10	32	155	DKGMYQCF	NVYGLPFV	GAYAARGGNATGTAYCARTGYTT	ACRAANGGNARNCCRTANACRTT	128	4096	0.504274	14.5455	68.4	91.5	6	170	ISWLKDG	IVAGGTL	ATHWSNTGGYTNAARGAYGG	ARNGTNCCNCCNGCNACDAT	1536	6144	55	89.5	58.5318
Col_575	XP_023310422.1_118582_119652	627	8	54	254	QFRKDKIW	PFPFYIIL	CARTTYMGNAARGAYAARATHTG	ARDATDATRTARAANGGRAANGG	768	2304	0.612565	40.2222	62	95.5	44	277	MRKVIPY	QWFEIVS	ATGMGNAARGTNATHCCNTA	SWNACDATYTCRAACCAYTG	768	384	67.5	93	58.4975
Col_576	XP_018563717.1_1023157_1023911	372	10	77	192	MGHRPMYC	DYGYTRLK	ATGGGNCAYMGNCCNATGTAYTG	TTNARNCKNGTRTANCCRTARTC	512	8192	0.495413	18.5455	62.3	92	33	209	STEVYYF	EQVSDDK	WSNACNGARGTNTAYTAYTT	TTRTCRTCNSWNACYTGYTC	2048	1024	57	92.5	58.457
Col_577	XP_023311688.1_17615_18202	606	8	9	202	AKYQREEF	WFTLDNRK	GCNAARTAYCARMGNGARGARTT	TTNCKRTTRTCNARNGTRAACCA	1024	2048	0.561497	27.8889	65.2	91.5	1	211	VLIEQWI	MYHDEPL	GTNYTNATHGARCARTGGAT	ARNGGYTCRTCRTGRTACAT	384	128	71.5	91	58.455
Col_578	XP_018575953.1_1076_3341	1323	8	71	503	GLHETTPE	PFIIDLAC	GGNYTNCAYGARACNACNCCNGA	CANGCNARRTCDATDATRAANGG	8192	4608	0.623153	82.6667	58.1	98.5	53	526	VQSYIDT	DKIREHG	GTNCARWSNTAYATHGAYAC	CCRTGYTCNCKDATYTTRTC	1536	384	62.6	94	58.3736
Col_579	XP_023311176.1_1611806_1612634	552	9	89	264	DCNCCIAE	KYNIELTG	GAYTGYAAYTGYTGYATHGCNGA	CCNGTNARYTCDATRTTRTAYTT	384	1536	0.446667	18	65.5	93	17	276	RDIAIPM	VANQLKA	MGNGAYATHGCNATHCCNAT	GCYTTNARYTGRTTNGCNAC	2304	1024	62.2	90.5	58.3023
Col_580	XP_018569997.1_265709_266314	348	11	28	135	LDVLNQHD	WHPNNVLL	YTNGAYGTNYTNAAYCARCAYGA	ARNARNACRTTRTTNGGRTGCCA	4096	2048	0.25	6.91667	59	91.5	4	193	SPNNHEV	GGWVHSV	WSNCCNAAYAAYCAYGARGT	ACNSWRTGNACCCANCCNCC	1024	2048	53.6	87.5	58.2983
Col_581	XP_018563600.1_203385_204936	753	7	91	333	GEQFTEMF	NQEYFANV	GGNGARCARTTYACNGARATGTT	ACRTTNGCRAARTAYTCYTGRTT	256	256	0.360169	30.75	70.5	96.5	56	358	IIGYCLD	MVNEKQP	ATHATHGGNTAYTGYYTNGA	GGYTGYTTYTCRTTNACCAT	1152	64	69.3	92	58.2945
Col_582	XP_018561581.1_910413_911391	354	9	173	282	VQKRRIYD	MAIKAPPN	GTNCARAARMGNMGNATHTAYGA	TTNGGNGGNGCYTTDATNGCCAT	6144	1536	0.676471	24.3	59.4	96	45	318	HGYGATP	IEVFLCP	CAYGGNTAYGGNGCNACNCC	GGRCANARRAANACYTCDAT	1024	768	63.6	91.5	58.2831
Col_583	XP_018569436.1_463871_464424	444	10	29	168	VLFDTQTN	QHEELMLR	GTNYTNTTYGAYACNCARACNAA	CKNARCATNARYTCYTCRTGYTG	4096	2048	0.706767	34.6364	59.7	90	21	177	SEKEALE	ENDKQQA	WSNGARAARGARGCNYTNGA	GCYTGYTGYTTRTCRTTYTC	4096	64	59	93	58.277
Col_584	XP_023310610.1_1775745_1776152	357	10	16	126	HKLREKQQ	FYWLIIVL	CAYAARYTNMGNGARAARCARCA	ARNACDATDATNARCCARTARAA	2048	2304	0.66	15.3636	57.5	95.5	8	148	KAKARGD	QPYWLDD	AARGCNAARGCNMGNGGNGA	TCRTCNARCCARTANGGYTG	2048	256	60.7	90	58.2594
Col_585	XP_018576995.1_65329_65863	432	8	15	150	VTIFKEEG	NYMRAIPM	GTNACNATHTTYAARGARGARGG	ATNGGDATNGCNCKCATRTARTT	768	1536	0.341085	17.4444	65.7	94	4	166	EHVYTGI	YELCKQI	GARCAYGTNTAYACNGGNAT	ATYTGYTTRCANARYTCRTA	512	256	69.6	90.5	58.2573
Col_586	XP_018569687.1_165932_166883	675	9	96	312	FNKKEEDF	QERAGGFK	TTYAAYAARAARGARGARGAYTT	TTRAANCCNCCNGCNCKYTCYTG	128	4096	0.708738	52.8	62.8	91	82	329	VEKEVDI	QDALAGL	GTNGARAARGARGTNGAYAT	ARNCCNGCNARNGCRTCYTG	256	4096	58.6	95	58.2509
Col_587	XP_018579912.1_711052_712194	843	9	57	329	YHVKDIQF	FKGLKFFL	TAYCAYGTNAARGAYATHCARTT	ARRAARAAYTTNARNCCYTTRAA	384	2048	0.583333	50.4	59.8	92	33	339	KGIYPRE	EVPREPL	AARGGNATHTAYCCNMGNGA	ARNGGYTCNCKNGGNACYTC	1536	4096	56.8	99	58.227
Col_588	XP_018565158.1_1311179_1312057	381	10	168	286	LFTYTDDG	CCVPTQLN	YTNTTYACNTAYACNGAYGAYGG	TTNARYTGNGTNGGNACRCARCA	2048	4096	0.72973	25.8182	60.4	93	27	309	EKLKAAE	KNYKEMV	GARAARYTNAARGCNGCNGA	ACCATYTCYTTRTARTTYTT	1024	32	65.1	84	58.2191
Col_589	XP_018567396.1_2067774_2068613	363	10	150	262	VLHDRMTE	IDMIIDTQ	GTNYTNCAYGAYMGNATGACNGA	TGNGTRTCDATDATCATRTCDAT	4096	432	0.462264	18.9091	60.7	87.5	104	276	TNAVSIC	NVIKFSD	ACNAAYGCNGTNWSNATHTG	TCNSWRAAYTTDATNACRTT	6144	1536	55.3	99.5	58.1162
Col_590	XP_018569690.1_198100_198789	408	9	11	138	VRLWAHEA	FVAWMNGL	GTNMGNYTNTGGGCNCAYGARGC	ARNCCRTTCATCCANGCNACRAA	4096	512	0.157025	6.5	63.7	100	3	147	DNLSVEG	IFQIKVH	GAYAAYYTNWSNGTNGARGG	TGNACYTTDATYTGRAADAT	4096	288	58.7	89.5	58.0837
Col_591	XP_023310339.1_432768_433278	435	10	16	152	GDTPLHEA	ECLVCSDA	GGNGAYACNCCNYTNCAYGARGC	GCRTCNSWRCANACNARRCAYTC	4096	8192	0.451613	12.7273	54.4	93	8	181	NLNIADK	VKKCLIC	AAYYTNAAYATHGCNGAYAA	CADATNARRCAYTTYTTNAC	768	768	63	93	58.0005
Col_592	XP_018566922.1_1601976_1602777	390	9	11	132	SMNRYIGN	DEEKRLTM	WSNATGAAYMGNTAYATHGGNAA	ATNGTNARNCKYTTYTCYTCRTC	6144	4096	0.191304	6.4	58.1	98.5	3	151	GSESDMA	KMDYDPE	GGNWSNGARWSNGAYATGGC	TCNGGRTCRTARTCCATYTT	4096	64	57.6	97.5	57.9964
Col_593	XP_018562968.1_612938_613532	351	10	52	160	FRALKQAQ	FKELFIRG	TTYMGNGCNYTNAARCARGCNCA	CCNCKDATRAANARYTCYTTRAA	8192	3072	0.524752	14.2727	56.7	88	35	184	FVHLIPC	VNGPRTC	TTYGTNCAYYTNATHCCNTG	CANGTNCKNGGNCCRTTNAC	1536	4096	63	95.5	57.9853
Col_594	XP_018561297.1_268901_269333	351	7	13	121	DYGNYTCA	DYYGNNQD	GAYTAYGGNAAYTAYACNTGYGC	TCYTGRTTRTTNCCRTARTARTC	512	256	0.294118	10.125	65.2	97.5	5	137	GLKFGIY	GHWNDPD	GGNYTNAARTTYGGNATHTA	TCNGGRTCRTTCCARTGNCC	1536	128	67.9	99	57.9685
Col_595	XP_018568115.1_43130_44005	387	8	133	253	IMQWLPTY	NTIATIPG	ATHATGCARTGGYTNCCNACNTA	CCNGGDATNGTNGCDATNGTRTT	768	4608	0.447368	19	61.2	96	122	293	AHFAMNW	GAFIYFT	GCNCAYTTYGCNATGAAYTG	GTRAARTADATRAANGCNCC	128	384	70.7	91	57.9626
Col_596	XP_023310137.1_710494_711375	924	10	16	315	PAVLEFPE	AECHLAKI	CCNGCNGTNYTNGARTTYCCNGA	ATYTTNGCNARRTGRCAYTCNGC	8192	2048	0.430894	35.8182	58.5	94	6	324	RYPRGQD	QCAHLLQ	MGNTAYCCNMGNGGNCARGA	TGNARNARRTGNGCRCAYTG	4096	2048	56.8	91.5	57.9343
Col_597	XP_018572980.1_513357_514104	414	10	93	222	CIDGADEV	ETGLFINM	TGYATHGAYGGNGCNGAYGARGT	ATRTTDATRAANARNCCNGTYTC	768	3072	0.536585	23.2727	64.4	92.5	55	239	CVPTSFQ	DGSVKEQ	TGYGTNCCNACNWSNTTYCA	TGYTCYTTNACNSWNCCRTC	4096	2048	51.2	94	57.9234
Col_598	XP_018571372.1_248993_249632	456	8	80	223	PIERCPQF	DGTKGWLW	CCNATHGARMGNTGYCCNCARTT	CANARCCANCCYTTNGTNCCRTC	3072	2048	0.414414	12.8889	60.8	99	71	232	AFVYTDQ	DTDCNMH	GCNTTYGTNTAYACNGAYCA	TGCATRTTRCARTCNGTRTC	512	64	73.5	86	57.8687
Col_599	XP_023310623.1_2101222_2102160	804	8	38	297	NQQPVIVC	FDWMPEQY	AAYCARCARCCNGTNATHGTNTG	TAYTGYTCNGGCATCCARTCRAA	1536	64	0.532258	38.7778	70.3	91	22	330	WIWMHCV	EHRLFPL	TGGATHTGGATGCAYTGYGT	ARNGGRAANARNCKRTGYTC	12	4096	63.2	92	57.8432
Col_600	XP_018573545.1_146688_147402	378	9	121	238	AYLYIYAY	QEAEIPYD	GCNTAYYTNTAYATHTAYGCNTA	TCRTANGGDATYTCNGCYTCYTG	3072	768	0.645455	25.7	53.9	98	10	252	FYVLTKK	ANYAREF	TTYTAYGTNYTNACNAARAA	AAYTCNCKNGCRTARTTNGC	1024	1024	62.4	95	57.8417
Col_601	XP_018565280.1_1454070_1455651	720	8	37	268	KEKAELMQ	FTDIYGGP	AARGARAARGCNGARYTNATGCA	GGNCCNCCRTADATRTCNGTRAA	512	1536	0.285068	16.1111	63.2	96	13	339	YNIAEAQ	PMYENLP	TAYAAYATHGCNGARGCNCA	GGNARRTTYTCRTACATNGG	384	256	67.7	92	57.8416
Col_602	XP_018567755.1_1784206_1786064	1257	6	64	474	VNAADNKQ	EATHKQIL	GTNAAYGCNGCNGAYAAYAARCA	ARDATYTGYTTRTGNGTNGCYTC	1024	1536	0.374065	52.4286	66.8	99	55	512	LYKIFDE	YGKVMIM	YTNTAYAARATHTTYGAYGA	ATDATCATNACYTTNCCRTA	384	192	72.6	97.5	57.8383
Col_603	XP_018579034.1_51530_52183	384	7	23	142	ADPQQKAD	AKHQAKCN	GCNGAYCCNCARCARAARGCNGA	TTRCAYTTNGCYTGRTGYTTNGC	1024	512	0.433628	5	62.6	97.5	9	151	GHLEDKY	CKQYPIV	GGNCAYYTNGARGAYAARTA	ACDATNGGRTAYTGYTTRCA	512	192	73.5	96	57.7671
Col_604	XP_018569030.1_1080343_1080893	348	8	53	160	EFNQQIQE	VHLMLAQN	GARTTYAAYCARCARATHCARGA	TTYTGNGCNARCATNARRTGNAC	192	4096	0.435644	12.8889	57.7	94.5	10	172	LVDNMVK	EETVAGN	YTNGTNGAYAAYATGGTNAA	TTNCCNGCNACNGTYTCYTC	512	1024	66.8	100	57.7487
Col_605	XP_018574306.1_248998_249581	423	10	21	153	HNEVFLDF	AFIMCWLA	CAYAAYGARGTNTTYYTNGAYTT	GCNARCCARCACATDATRAANGC	1024	384	0.532258	28	64.6	92.5	11	201	PHQPARY	YTGRATT	CCNCAYCARCCNGCNMGNTA	GTNGTNGCNCKNCCNGTRTA	2048	4096	52.6	91.5	57.7413
Col_606	XP_023310828.1_399410_399920	357	9	17	127	DRRVCLWD	HNPDVKTG	GAYMGNMGNGTNTGYYTNTGGGA	CCNGTYTTNACRTCNGGRTTRTG	8192	1024	0.567308	18.4	60.5	90	1	154	CIQFHPN	HFTRRNL	TGYATHCARTTYCAYCCNAA	ARRTTNCKNCKNGTRAARTG	192	4096	64.3	95	57.7272
Col_607	XP_018580233.1_1082635_1083472	432	10	10	145	RFILKRMG	WQTIGRFI	MGNTTYATHYTNAARMGNATGGG	ATRAANCKNCCDATNGTYTGCCA	6144	1536	0.372093	9.63636	57.6	92.5	2	282	QSQWKGE	EGETLSD	CARWSNCARTGGAARGGNGA	TCNSWNARNGTYTCNCCYTC	512	8192	54.5	98.5	57.7267
Col_608	XP_018573254.1_165804_167234	846	7	93	366	GKFRINPN	DNAFKIEP	GGNAARTTYMGNATHAAYCCNAA	GGYTCDATYTTRAANGCRTTRTC	3072	384	0.714286	50.875	67.8	93.5	12	421	FLVVATD	NDNQPTF	TTYYTNGTNGTNGCNACNGA	AANGTNGGYTGRTTRTCRTT	4096	256	65.2	98	57.6731
Col_609	XP_018570225.1_175490_176066	432	10	35	170	KLLYPVNV	WEPIFIGT	AARYTNYTNTAYCCNGTNAAYGT	GTNCCDATRAADATNGGYTCCCA	8192	576	0.632812	25.2727	59.6	96	25	189	SSDQMYK	WEGKSDK	WSNWSNGAYCARATGTAYAA	TTRTCNSWYTTNCCYTCCCA	2048	512	55.6	90	57.6127
Col_610	XP_018571615.1_375758_377418	669	10	66	280	FATGGRDG	AEVTCVAW	TTYGCNACNGGNGGNMGNGAYGG	CANGCNACRCANGTNACYTCNGC	8192	4096	0.703518	61.7273	51.5	93	5	305	HHNAIFD	HKIWRVG	CAYCAYAAYGCNATHTTYGA	CCNACNCKCCADATYTTRTG	192	384	70.7	82	57.5488
Col_611	XP_018562989.1_552804_554203	819	10	134	398	TCLGGVQE	YTCVAGKS	ACNTGYYTNGGNGGNGTNCARGA	SWYTTNCCNGCNACRCANGTRTA	8192	8192	0.568093	45.9091	59.8	91.5	1	417	FIPDEWG	PGEFPTS	TTYATHCCNGAYGARTGGGG	SWNGTNGGRAAYTCNCCNGG	96	4096	64	83.5	57.5188
Col_612	XP_018575953.1_11805_13781	2025	8	16	682	FPQYPDKE	DNMELACA	TTYCCNCARTAYCCNGAYAARGA	GCRCANGCNARYTCCATRTTRTC	512	512	0.476117	135.778	68.6	86	7	692	RNLFEEY	QKTAIEK	MGNAAYYTNTTYGARGARTA	TTYTCDATNGCNGTYTTYTG	1024	384	66.8	84	57.5082
Col_613	XP_023310089.1_596953_598323	825	10	114	380	VPMYLGEI	KAFALCLA	GTNCCNATGTAYYTNGGNGARAT	GCNARRCANARNGCRAANGCYTT	2048	8192	0.810811	89.0909	53.7	86.5	7	437	SGMHYGW	PETKGKT	WSNGGNATGCAYTAYGGNTG	GTYTTNCCYTTNGTYTCNGG	1024	512	62	92	57.5015
Col_614	XP_018562889.1_365103_366808	873	9	159	441	ADQRFVWN	WADNADLI	GCNGAYCARMGNTTYGTNTGGAA	ATNARRTCNGCRTTRTCNGCCCA	1024	1024	0.618182	69.8	65.6	92.5	75	491	VGYIAGH	DGFRQDA	GTNGGNTAYATHGCNGGNCA	GCRTCYTGNCKRAANCCRTC	1536	512	63.7	82	57.4903
Col_615	XP_023310534.1_440161_441291	948	9	88	395	QDNLRPEG	DNLKPEGD	CARGAYAAYYTNMGNCCNGARGG	TCNCCYTCNGGYTTNARRTTRTC	4096	2048	0.787879	75	59	89	57	458	DNLKPEG	DNLRPEG	GAYAAYYTNAARCCNGARGG	CCYTCNGGNCKNARRTTRTC	512	2048	62.2	93	57.4667
Col_616	XP_018569828.1_711717_712512	474	7	13	162	PGTVIFED	EFTVIQDQ	CCNGGNACNGTNATHTTYGARGA	TGRTCYTGDATNACNGTRAAYTC	3072	768	0.377622	17.375	69.3	94.5	2	277	KEVACNI	KKTVPFY	AARGARGTNGCNTGYAAYAT	TARAANGGNACNGTYTTYTT	256	512	70.6	93	57.4376
Col_617	XP_018573641.1_226978_228013	639	8	40	244	HGKVTWVK	AQTAVNKM	CAYGGNAARGTNACNTGGGTNAA	ATYTTRTTNACNGCNGTYTGNGC	1024	2048	0.39899	28.2222	62.9	91.5	32	269	GLFHEYK	QVDFASR	GGNYTNTTYCAYGARTAYAA	CKNSWNGCRAARTCNACYTG	512	4096	64.2	98	57.4368
Col_618	XP_018561754.1_994479_995750	630	9	120	321	RKVWLQQT	NYFFRAIQ	MGNAARGTNTGGYTNCARCARAC	TGDATNGCNCKRAARAARTARTT	2048	1536	0.384615	20.1	61.8	96.5	111	345	IMSLFNY	KDELFDM	ATHATGWSNYTNTTYAAYTA	ATRTCRAANARYTCRTCYTT	1536	256	62.1	88.5	57.4268
Col_619	XP_018569213.1_300695_301341	429	8	70	204	SLMDGYNC	QHPTDANA	WSNYTNATGGAYGGNTAYAAYTG	GCRTTNGCRTCNGTNGGRTGYTG	4096	1024	0.585938	23.1111	65.1	93	20	217	QPFFYHG	HAVFQVY	CARCCNTTYTTYTAYCAYGG	TANACYTGRAANACNGCRTG	128	512	69	90	57.4208
Col_620	XP_018566726.1_966230_969084	1557	7	189	699	FHTKCIQN	QTQCIETI	TTYCAYACNAARTGYATHCARAA	ATNGTYTCDATRCAYTGNGTYTG	384	768	0.570281	84.375	67.9	97.5	98	781	RNSDPAT	HIQEIQK	MGNAAYWSNGAYCCNGCNAC	TTYTGDATYTCYTGDATRTG	8192	144	58.7	96	57.3517
Col_621	XP_018561646.1_411582_412110	552	9	25	200	LAMFIFGW	NDVFQWLY	YTNGCNATGTTYATHTTYGGNTG	TANARCCAYTGRAANACRTCRTT	1536	512	0.797468	44.1	70.1	93	17	208	SGDTTMD	NDLVIVN	WSNGGNGAYACNACNATGGA	TTNACDATNACNARRTCRTT	2048	1536	55.9	87	57.2709
Col_622	XP_018575591.1_48995_49409	396	9	20	143	AEGEGNGK	QIQQANKE	GCNGARGGNGARGGNAAYGGNAA	TCYTTRTTNGCYTGYTGDATYTG	2048	384	0.684211	12.6	58.3	94	2	152	PPHMKVF	EPVYTVL	CCNCCNCAYATGAARGTNTT	ARNACNGTRTANACNGGYTC	256	2048	65.5	91.5	57.2587
Col_623	XP_018568815.1_42219_43569	924	7	142	441	PFIGFTYN	QEVKAHEE	CCNTTYATHGGNTTYACNTAYAA	TCYTCRTGNGCYTTNACYTCYTG	1536	512	0.64726	70.375	64.5	95.5	78	459	EIKNHPF	EANLEVV	GARATHAARAAYCAYCCNTT	ACNACYTCNARRTTNGCYTC	192	1024	66.3	95	57.252
Col_624	XP_023312574.1_207061_208705	495	8	122	278	TVQEYYFG	YGGFDGQM	ACNGTNCARGARTAYTAYTTYGG	ATYTGNCCRTCRAANCCNCCRTA	512	1024	0.577181	29.6667	63.7	94.5	105	316	DRMVVIF	KCVWDHK	GAYMGNATGGTNGTNATHTT	TTRTGRTCCCANACRCAYTT	768	64	69.2	88.5	57.2216
Col_625	XP_018571392.1_118651_119550	420	9	108	239	PDLSFDYC	YVNLFHYC	CCNGAYYTNWSNTTYGAYTAYTG	CARTARTGRAANARRTTNACRTA	8192	1024	0.650407	33.6	57.2	88	37	277	VCRFQWF	PGYNMYC	GTNTGYMGNTTYCARTGGTT	CARTACATRTTRTANCCNGG	256	128	69.7	92	57.1861
Col_626	XP_018560792.1_566464_566898	345	9	19	125	HERIHTGE	CDKSFTDK	CAYGARMGNATHCAYACNGGNGA	TTRTCNGTRAANSWYTTRTCRCA	3072	2048	0.33	9.3	53.4	96.5	4	138	GICEKWF	HHRQTNH	GGNATHTGYGARAARTGGTT	TGRTTNGTYTGNCKRTGRTG	96	512	68	91.5	57.1565
Col_627	XP_018569318.1_53782_54366	399	10	40	164	ENLGQVVF	NHVDLIIT	GARAAYYTNGGNCARGTNGTNTT	GTDATDATNARRTCNACRTGRTT	4096	2304	0.692982	31.5455	60.9	95.5	21	191	YNHFDFC	IISVKVV	TAYAAYCAYTTYGAYTTYTG	ACNACYTTNACNSWDATDAT	64	4608	54.1	89	57.1526
Col_628	XP_018570359.2_61454_62290	363	8	57	169	TVYTFMWI	HDKEYATA	ACNGTNTAYACNTTYATGTGGAT	GCNGTNGCRTAYTCYTTRTCRTG	256	512	0.380952	12.6667	70.9	96.5	46	255	VGYLEVT	IFCMTIC	GTNGGNTAYYTNGARGTNAC	CADATNGTCATRCARAADAT	2048	144	62.6	87.5	57.1455
Col_629	XP_018570993.1_898994_899623	405	9	65	191	KFIYGSHY	WIDLIFGY	AARTTYATHTAYGGNWSNCAYTA	TANCCRAADATNARRTCDATCCA	3072	1152	0.508333	20	56.6	95	11	199	QYPVFPW	KQRGEEA	CARTAYCCNGTNTTYCCNTG	GCYTCYTCNCCNCKYTGYTT	512	512	66	90.5	57.0844
Col_630	XP_018567396.1_2098397_2099038	444	8	34	173	LGVCNGCQ	MPHPERCV	YTNGGNGTNTGYAAYGGNTGYCA	ACRCANCKYTCNGGRTGNGGCAT	4096	1024	0.522727	24.3333	62.2	96	3	203	GSAKGWA	WEKMFRN	GGNWSNGCNAARGGNTGGGC	TTNCKRAACATYTTYTCCCA	2048	64	63.4	94.5	57.0759
Col_631	XP_018571090.1_370879_371686	510	9	42	203	EGWVEQDP	MNIETLKW	GARGGNTGGGTNGARCARGAYCC	CAYTTNARNGTYTCDATRTTCAT	256	768	0.625806	32.7	70	89.5	6	258	GAIDEGT	QQSALVG	GGNGCNATHGAYGARGGNAC	CCNACNARNGCNSWYTGYTG	768	8192	52.2	95	57.0568
Col_632	XP_018568417.1_412715_413520	408	9	83	210	IGLFTENG	DPEHQLKY	ATHGGNYTNTTYACNGARAAYGG	TAYTTNARYTGRTGYTCNGGRTC	3072	1024	0.583333	23.9	64.9	91	71	222	LWLQGGP	YQLGLID	YTNTGGYTNCARGGNGGNCC	TCDATNARNCCNARYTGRTA	2048	3072	53.2	98.5	57.0476
Col_633	XP_018564918.1_332277_332844	369	10	61	175	ETCKILKA	KFMHHSDF	GARACNTGYAARATHYTNAARGC	AARTCNSWRTGRTGCATRAAYTT	1536	512	0.59434	18.6364	58.7	88.5	26	191	VNTKDQH	MAQHLLS	GTNAAYACNAARGAYCARCA	SWNARNARRTGYTGNGCCAT	256	4096	63.4	90	57.0303
Col_634	XP_018579554.1_308220_309219	519	7	78	242	VLAGDHMQ	NVQGKQFR	GTNYTNGCNGGNGAYCAYATGCA	CKRAAYTGYTTNCCYTGNACRTT	2048	1024	0.474684	24.875	67.9	98	61	311	ECEAIMP	GDPIALC	GARTGYGARGCNATHATGCC	CANARNGCDATNGGRTCNCC	96	3072	66.6	93	57.0234
Col_635	XP_018577786.1_8381_10364	891	10	228	516	VGDNTFPN	HWCTCQQS	GTNGGNGAYAAYACNTTYCCNAA	SWYTGYTGRCANGTRCACCARTG	2048	512	0.738351	95	63.9	88.5	220	602	VELLGYN	FEATVRR	GTNGARYTNYTNGGNTAYAA	CKNCKNACNGTNGCYTCRAA	4096	4096	56.6	83.5	57.0173
Col_636	XP_018573384.1_178503_179078	402	8	35	160	PHLTVKEA	EGQCIYRG	CCNCAYYTNACNGTNAARGARGC	CCNCKRTADATRCAYTGNCCYTC	4096	1536	0.336134	15.3333	63.6	90.5	26	183	YIMQDDC	CPSYHNP	TAYATHATGCARGAYGAYTG	GGRTTRTGRTANSWNGGRCA	48	1024	62.7	100	56.9749
Col_637	XP_018561948.1_1729091_1729849	396	8	31	154	APGGWMQV	KVHATKPQ	GCNCCNGGNGGNTGGATGCARGT	TGNGGYTTNGTNGCRTGNACYTT	512	2048	0.384615	14.6667	65.9	93	12	169	LNRKFEF	EIFVVCQ	YTNAAYMGNAARTTYGARTT	TGRCANACNACRAADATYTC	1024	384	66.9	91	56.9473
Col_638	XP_018564080.1_857641_858336	411	11	79	207	PNYYTPPY	DDITITVV	CCNAAYTAYTAYACNCCNCCNTA	ACNACNGTDATNGTDATRTCRTC	2048	2304	0.581967	16.3333	48.6	89.5	53	215	GDFRYKW	YFDSEYL	GGNGAYTTYMGNTAYAARTG	ARRTAYTCNSWRTCRAARTA	512	1024	62.2	87.5	56.9085
Col_639	XP_018560903.1_1934221_1935235	585	10	206	392	TSMQITPK	YWRNNRDR	ACNWSNATGCARATHACNCCNAA	CKRTCNCKRTTRTTNCKCCARTA	6144	2048	0.730337	44.2727	50.7	92	58	403	WMWDQDW	QMVVWLE	TGGATGTGGGAYCARGAYTG	TCNARCCANACNACCATYTG	8	256	68.4	86.5	56.9015
Col_640	XP_018568646.1_149941_150931	783	10	48	300	AAQMAAFV	YCDRECQR	GCNGCNCARATGGCNGCNTTYGT	CKYTGRCAYTCNCKRTCRCARTA	1024	1024	0.833333	67.3636	51.4	89.5	12	309	KYTALHF	HWFWHKK	AARTAYACNGCNYTNCAYTT	TTYTTRTGCCARAACCARTG	1024	16	68.6	85.5	56.8353
Col_641	XP_018565619.1_2680819_2681774	414	7	99	228	QHLLGENC	EWFYIARK	CARCAYYTNYTNGGNGARAAYTG	TTNCKNGCDATRTARAACCAYTC	4096	768	0.268293	10.625	66.1	99	84	236	GHVDIVT	NAENVIK	GGNCAYGTNGAYATHGTNAC	TTDATNACRTTYTCNGCRTT	768	384	66.3	95	56.8013
Col_642	XP_018566095.1_144488_145073	639	8	31	235	ADVGSPMA	DIQKILRH	GCNGAYGTNGGNWSNCCNATGGC	TGNCKNARDATYTTYTGDATRTC	8192	4608	0.65445	31.7778	53	94.5	22	248	IEVCGFI	EKTQQFY	ATHGARGTNTGYGGNTTYAT	TARAAYTGYTGNGTYTTYTC	384	128	70.6	96.5	56.7939
Col_643	XP_018563023.1_227307_227793	351	9	15	123	LETREGCP	KKMKSIER	YTNGARACNMGNGARGGNTGYCC	CKYTCDATNSWYTTCATYTTYTT	8192	1536	0.303922	9.8	51.3	89.5	2	144	TMVNAQF	DNIVFED	ACNATGGTNAAYGCNCARTT	TCYTCRAANACDATRTTRTC	256	192	73.1	94.5	56.758
Col_644	XP_018577625.1_8965_10091	471	7	168	316	WNMGITGK	ADQMDVIG	TGGAAYATGGGNATHACNGGNAA	CCDATNACRTCCATYTGRTCNGC	384	384	0.133803	5.625	67.4	99	139	326	WQATGRH	GINFEDQ	TGGCARGCNACNGGNMGNCA	TGRTCYTCRAARTTDATNCC	1024	192	68.3	92	56.7118
Col_645	XP_018578711.1_213625_214489	369	9	30	144	MITRREAE	DVKAMFNG	ATGATHACNMGNMGNGARGCNGA	CCRTTRAACATNGCYTTNACRTC	6144	256	0.194444	7.7	61.3	94.5	1	279	ITCVQCT	YQSAFKP	ATHACNTGYGTNCARTGYAC	GGYTTRAANGCNSWYTGRTA	384	1024	58.2	94.5	56.7028
Col_646	XP_023310627.1_2257878_2258766	465	6	167	313	DVESYKQI	EKEDIRMN	GAYGTNGARWSNTAYAARCARAT	TTCATNCKDATRTCYTCYTTYTC	2048	384	0.352518	18	63.8	100	17	326	IFKQEFD	AHEFLQN	ATHTTYAARCARGARTTYGA	TTYTGNARRAAYTCRTGNGC	96	512	72.4	100	56.6814
Col_647	XP_018563265.2_69450_70410	840	7	40	311	NQKCIDPC	CGQNADCQ	AAYCARAARTGYATHGAYCCNTG	TGRCARTCNGCRTTYTGNCCRCA	384	512	0.485597	43.25	67.7	93.5	3	332	INGQAVC	YTGDPFR	ATHAAYGGNCARGCNGTNTG	CKRAANGGRTCNCCNGTRTA	768	1024	68.4	93	56.6704
Col_648	XP_023310722.1_98802_99315	414	7	31	160	LVKNVQCA	IENMKVAY	YTNGTNAARAAYGTNCARTGYGC	TANGCNACYTTCATRTTYTCDAT	2048	384	0.272727	17.25	69.1	93	7	174	NDIHWAC	MFLVKER	AAYGAYATHCAYTGGGCNTG	CKYTCYTTNACNARRAACAT	96	512	71.2	92	56.6506
Col_649	XP_018561638.1_659112_659710	366	9	15	128	LLMVVHFK	EQMSVMAS	YTNYTNATGGTNGTNCAYTTYAA	SWNGCCATNACNSWCATYTGYTC	4096	4096	0.448598	16.5	50.2	96	7	151	VYVILFP	VGKDERN	GTNTAYGTNATHYTNTTYCC	TTNCKYTCRTCYTTNCCNAC	1536	1024	62.1	99	56.5908
Col_650	XP_018561342.1_406379_407087	477	9	25	175	VPVLPDQE	VDLINKFG	GTNCCNGTNYTNCCNGAYCARGA	CCRAAYTTRTTDATNARRTCNAC	8192	1536	0.513889	19.8	59.7	94.5	12	249	ASLDEKI	PHTINKY	GCNWSNYTNGAYGARAARAT	TAYTTRTTDATNGTRTGNGG	4096	384	63.7	89	56.5719
Col_651	XP_018580113.1_267225_268221	693	9	93	315	GNQMWEYA	CNHSIFDY	GGNAAYCARATGTGGGARTAYGC	TARTCRAADATNSWRTGRTTRCA	64	1536	0.700483	60.4	67.5	88.5	23	328	VHVFLFP	WGAILAG	GTNCAYGTNTTYYTNTTYCC	CCNGCNARDATNGCNCCCCA	1024	1536	55.1	91.5	56.5683
Col_652	XP_018572745.1_53358_54280	381	10	119	237	KISVEQAQ	GEALKDTD	AARATHWSNGTNGARCARGCNCA	TCNGTRTCYTTNARNGCYTCNCC	6144	4096	0.504505	19.6364	56.2	91	107	290	ELAHQQT	DGRNHVL	GARYTNGCNCAYCARCARAC	ARNACRTGRTTNCKNCCRTC	512	2048	62.2	90	56.5441
Col_653	XP_018572646.1_292190_293042	633	7	40	242	ITGTWMPE	QCGGPAKD	ATHACNGGNACNTGGATGCCNGA	TCYTTNGCNGGNCCNCCRCAYTG	768	2048	0.341837	19	66.4	92.5	7	267	AINFPGV	YVGDFNL	GCNATHAAYTTYCCNGGNGT	ARRTTRAARTCNCCNACRTA	768	512	67.9	98	56.5337
Col_654	XP_018574132.1_164054_165277	543	9	64	236	MCCGKGGD	CPEFLVHF	ATGTGYTGYGGNAARGGNGGNGA	AARTGNACNARRAAYTCNGGRCA	512	2048	0.60241	35.8	58.5	91.5	32	250	NFHNWIK	AKKYGLK	AAYTTYCAYAAYTGGATHAA	TTNARNCCRTAYTTYTTNGC	48	1024	66.1	89	56.5254
Col_655	XP_018561766.1_1123961_1124813	441	6	111	249	YTAEQFYN	WFILEPLV	TAYACNGCNGARCARTTYTAYAA	ACNARNGGYTCNARDATRAACCA	512	3072	0.356061	18.1429	65.4	99	98	271	MLKVCEQ	IERMKNH	ATGYTNAARGTNTGYGARCA	TGRTTYTTCATNCKYTCDAT	256	192	71.3	100	56.5133
Col_656	XP_018566355.1_43154_43999	411	7	68	196	KLNAEQMC	YDDNEAWP	AARYTNAAYGCNGARCARATGTG	GGCCANGCYTCRTTRTCRTCRTA	512	128	0.47541	23.875	73.3	94.5	48	208	QLCKDLQ	DFVEYEN	CARYTNTGYAARGAYYTNCA	TTYTCRTAYTCNACRAARTC	1024	128	64.4	92	56.5004
Col_657	XP_018570457.1_190094_191511	504	8	74	233	GAEVHQHP	CEEGDDGP	GGNGCNGARGTNCAYCARCAYCC	GGNCCRTCRTCNCCYTCYTCRCA	1024	512	0.45098	23.2222	63.8	95	27	263	SDGKWHE	PCQNGGT	WSNGAYGGNAARTGGCAYGA	GTNCCNCCRTTYTGRCANGG	512	512	67.4	88.5	56.4774
Col_658	XP_023310489.1_20896_22477	498	8	326	483	TWGQNNKI	EGLYIYYV	ACNTGGGGNCARAAYAAYAARAT	ACRTARTADATRTANARNCCYTC	256	1536	0.622517	27.1111	61.2	92	295	541	INFFKAP	PFYKTVE	ATHAAYTTYTTYAARGCNCC	TCNACNGTYTTRTARAANGG	192	512	70	91	56.4423
Col_659	XP_018563826.1_2164832_2166242	630	9	130	331	KMRTLLDY	DNLIQDVY	AARATGMGNACNYTNYTNGAYTA	TANACRTCYTGDATNARRTTRTC	8192	1536	0.735751	59.1	56.1	92	118	346	PLHTWNG	CDTVAVC	CCNYTNCAYACNTGGAAYGG	CANACNGCNACNGTRTCRCA	512	1024	64.8	89.5	56.4212
Col_660	XP_023310871.1_1376176_1376857	504	10	101	260	NKELHRGK	THYQQPPT	AAYAARGARYTNCAYMGNGGNAA	GTNGGNGGYTGYTGRTARTGNGT	4096	1024	0.815068	35.8182	56.6	90.5	72	272	DQYVEMN	PPSAMQA	GAYCARTAYGTNGARATGAA	GCYTGCATNGCNSWNGGNGG	64	2048	59.3	91	56.4156
Col_661	XP_023311604.1_907917_908992	945	7	57	363	PIGFKRKD	YNPHVVYT	CCNATHGGNTTYAARMGNAARGA	GTRTANACNACRTGNGGRTTRTA	3072	1024	0.494881	38.75	62	98	49	394	LGKRVVE	DFGYGMT	YTNGGNAARMGNGTNGTNGA	GTCATNCCRTANCCRAARTC	8192	128	62.3	100	56.3812
Col_662	XP_018562018.1_2416937_2417561	360	10	26	137	NDRLACYI	QAQSDAKK	AAYGAYMGNYTNGCNTGYTAYAT	TTYTTNGCRTCNSWYTGNGCYTG	4096	4096	0.504762	16.0909	51.6	89.5	18	154	EKADLQN	EKERDKL	GARAARGCNGAYYTNCARAA	ARYTTRTCNCKYTCYTTYTC	512	512	63.8	94.5	56.3768
Col_663	XP_018565235.1_11073_11966	834	8	35	304	LAQFMVQN	MKMETVVQ	YTNGCNCARTTYATGGTNCARAA	TGNACNACNGTYTCCATYTTCAT	1024	256	0.532319	43	68.5	91.5	6	331	EDVKKAY	AEDLLIT	GARGAYGTNAARAARGCNTA	GTDATNARNARRTCYTCNGC	256	3072	62.3	90	56.3519
Col_664	XP_023312475.1_338_1301	360	9	15	126	YRYECGNY	NAIQTMCP	TAYMGNTAYGARTGYGGNAAYTA	GGRCACATNGTYTGDATNGCRTT	1024	384	0.317308	8	65.3	99.5	7	141	ESLHKLA	TAVIINR	GARWSNYTNCAYAARYTNGC	CKRTTDATDATNACNGCNGT	8192	2304	49.3	93.5	56.34
Col_665	XP_018573464.1_240786_243761	1044	6	258	597	EFNNQLDK	KEAFLNND	GARTTYAAYAAYCARYTNGAYAA	TCRTTRTTNARRAANGCYTCYTT	512	1024	0.677812	95.7143	65.2	98	250	619	LEEAQDI	KHQDFEK	YTNGARGARGCNCARGAYAT	TTYTCRAARTCYTGRTGYTT	512	64	71.6	92	56.2693
Col_666	XP_018579034.1_55504_55965	366	9	24	137	KVPYYINH	NWLLNVYD	AARGTNCCNTAYTAYATHAAYCA	TCRTANACRTTNARNARCCARTT	768	2048	0.509434	19.3	61.5	94	11	148	SVQPPWE	TGQIRVL	WSNGTNCARCCNCCNTGGGA	ARNACNCKDATYTGNCCNGT	2048	6144	58.2	92.5	56.25
Col_667	XP_018562980.1_445334_445852	354	9	49	158	FKGPRKMT	CALQAFAI	TTYAARGGNCCNMGNAARATGAC	ATNGCRAANGCYTGNARNGCRCA	1024	4096	0.330097	9.6	54.8	98	39	170	AVIYDTN	FDSKLAC	GCNGTNATHTAYGAYACNAA	CANGCNARYTTNSWRTCRAA	768	4096	60.4	94	56.2391
Col_668	XP_023311277.1_79843_81214	951	9	139	447	AQVYVSEI	KTFIDFQE	GCNCARGTNTAYGTNWSNGARAT	TCYTGRAARTCDATRAANGTYTT	8192	384	0.516556	45	57.5	95	78	482	GALFGAP	PETKGRD	GGNGCNYTNTTYGGNGCNCC	TCNCKNCCYTTNGTYTCNGG	4096	2048	57.8	93	56.1762
Col_669	XP_018563697.1_295186_297160	516	8	213	376	AVCNMDWD	QQAKVDLT	GCNGTNTGYAAYATGGAYTGGGA	GTNARRTCNACYTTNGCYTGYTG	128	2048	0.617834	33.8889	69.6	91	137	384	VDYARGE	WDETNPE	GTNGAYTAYGCNMGNGGNGA	TCNGGRTTNGTYTCRTCCCA	2048	128	68.2	84	56.1683
Col_670	XP_018575672.1_167290_169489	933	7	90	392	MTIAENYY	CHVFVTDP	ATGACNATHGCNGARAAYTAYTA	GGRTCNGTNACRAANACRTGRCA	384	1024	0.771536	84.5	68.6	90	26	507	NGFGFTI	IGFRDDC	AAYGGNTTYGGNTTYACNAT	CARTCRTCNCKRAANCCDAT	512	768	62.2	96	56.1302
Col_671	XP_023310627.1_2261178_2261701	459	8	19	163	WNSLFRFK	KEDKEAFA	TGGAAYWSNYTNTTYMGNTTYAA	GCRAANGCYTCYTTRTCYTCYTT	8192	256	0.641221	23	54.5	94	6	184	VVQHDPC	FANDACK	GTNGTNCARCAYGAYCCNTG	TTRCANGCRTCRTTNGCRAA	512	256	69.8	95.5	56.1082
Col_672	XP_018578280.1_25824_27072	441	8	103	241	YLNIGLQN	ETEHNAYT	TAYYTNAAYATHGGNYTNCARAA	GTRTANGCRTTRTGYTCNGTYTC	6144	512	0.25	10.8889	58.6	94	72	300	IVEMGCT	KAGHGMW	ATHGTNGARATGGGNTGYAC	CACATNCCRTGNCCNGCYTT	192	256	70.4	92	56.0809
Col_673	XP_018561344.1_421654_422636	600	8	95	286	DDILLCKE	EDFLFPAS	GAYGAYATHYTNYTNTGYAARGA	SWNGCNGGRAANARRAARTCYTC	3072	8192	0.612022	36.2222	54.7	96	39	315	LNWELPD	ICDTPQT	YTNAAYTGGGARYTNCCNGA	GTYTGNGGNGTRTCRCADAT	1024	384	63.6	98	56.0679
Col_674	XP_018572096.2_226890_227406	468	8	28	175	DDLEICKQ	EEGKAELV	GAYGAYYTNGARATHTGYAARCA	ACNARYTCNGCYTTNCCYTCYTC	768	2048	0.639344	20.5556	61.7	99	3	184	GNIVAEW	IPRIQLK	GGNAAYATHGTNGCNGARTG	TTNARYTGDATNCKNGGDAT	768	4608	63.7	89.5	56.048
Col_675	XP_018577734.1_53113_54181	507	8	130	290	VLLQDNEY	CEKIFLGW	GTNYTNYTNCARGAYAAYGARTA	CANCCNARRAADATYTTYTCRCA	4096	1536	0.728477	44.8889	67	94	71	324	NGVLKYP	QCANPEN	AAYGGNGTNYTNAARTAYCC	TTYTCNGGRTTNGCRCAYTG	1024	256	67.2	83	55.9991
Col_676	XP_018574370.1_94160_94843	768	6	11	258	NKFGPMYK	YNQCEVDL	AAYAARTTYGGNCCNATGTAYAA	ARRTCNACYTCRCAYTGRTTRTA	256	512	0.532751	31.2857	72.6	100	3	269	ADRMRGG	MCKVLDQ	GCNGAYMGNATGMGNGGNGG	TGRTCNARNACYTTRCACAT	2048	256	60.1	100	55.9557
Col_677	XP_018564921.1_344050_345496	1002	7	167	492	HGGEFAAN	FIKERLNE	CAYGGNGGNGARTTYGCNGCNAA	TCRTTNARNCKYTCYTTDATRAA	2048	3072	0.551613	53.625	60.5	98	143	518	EDRFVIN	DNITVII	GARGAYMGNTTYGTNATHAA	ATDATNACNGTDATRTTRTC	768	576	64	97	55.9248
Col_678	XP_018579134.1_564345_565368	525	7	83	249	HVLDRFNI	VDALQTFG	CAYGTNYTNGAYMGNTTYAAYAT	CCRAANGTYTGNARNGCRTCNAC	4096	4096	0.620915	37.5	60.8	97.5	71	258	WRYAHNK	DFELLVA	TGGMGNTAYGCNCAYAAYAA	GCNACNARNARYTCRAARTC	256	2048	64.8	98	55.8821
Col_679	XP_018565369.1_240769_241499	378	7	141	258	PLPIRWMA	EIHLFLQR	CCNYTNCCNATHMGNTGGATGGC	CKYTGNARRAANARRTGDATYTC	3072	6144	0.585586	14.875	56.2	100	109	266	QIKICDF	KNLGYAP	CARATHAARATHTGYGAYTT	GGNGCRTANCCNARRTTYTT	144	1024	69.2	98	55.8488
Col_680	XP_018567928.1_342861_343625	549	9	48	222	HFPLVIWQ	PNKFEALA	CAYTTYCCNYTNGTNATHTGGCA	GCNARNGCYTCRAAYTTRTTNGG	1536	2048	0.285714	23.2	65.3	94.5	7	239	MGILKKA	GALNTVA	ATGGGNATHYTNAARAARGC	GCNACNGTRTTNARNGCNCC	384	4096	57.4	87.5	55.7925
Col_681	XP_018572513.1_2931290_2931794	456	7	22	165	IVRFIQHK	IKQERMDT	ATHGTNMGNTTYATHCARCAYAA	GTRTCCATNCKYTCYTGYTTDAT	2304	384	0.57037	18.625	67.7	92	4	191	HQDILTC	TEVADAE	CAYCARGAYATHYTNACNTG	TCNGCRTCNGCNACYTCNGT	768	1024	63.1	100	55.7767
Col_682	XP_023312019.1_27228_28107	429	8	30	164	SGEEAKNP	VEFMSIGT	WSNGGNGARGARGCNAARAAYCC	GTNCCDATNSWCATRAAYTCNAC	4096	3072	0.40625	18.5556	57.2	97.5	13	174	GAATCFY	AYTIVSA	GGNGCNGCNACNTGYTTYTA	GCNSWNACDATNGTRTANGC	1024	6144	58.7	100	55.7662
Col_683	XP_023311002.1_197819_198788	609	7	94	288	YAGEQGQT	HIYTEVLN	TAYGCNGGNGARCARGGNCARAC	TTNARNACYTCNGTRTADATRTG	1024	3072	0.260638	14.875	64.1	92.5	83	305	QEGAFEN	FYVTNTL	CARGARGGNGCNTTYGARAA	ARNGTRTTNGTNACRTARAA	256	1024	67.4	99	55.7026
Col_684	XP_018564999.1_1584464_1585341	591	8	84	272	TLQHLVWI	PHGDVRQR	ACNYTNCARCAYYTNGTNTGGAT	CKYTGNCKNACRTCNCCRTGNGG	4096	8192	0.32967	13.1111	56.7	99	45	282	TQQGPVM	ECVLQIL	ACNCARCARGGNCCNGTNAT	ARDATYTGNARNACRCAYTC	1024	1536	63.1	95	55.6939
Col_685	XP_023311219.1_53025_54624	1221	7	65	463	TPVNDPTM	HFECRLIP	ACNCCNGTNAAYGAYCCNACNAT	GGDATNARNCKRCAYTCRAARTG	4096	3072	0.32398	49.5	62.8	93	37	477	LEKPQFG	KVEWFRN	YTNGARAARCCNCARTTYGG	TTNCKRAACCAYTCNACYTT	512	256	70.5	93	55.6895
Col_686	XP_018577000.1_53657_54601	345	8	22	128	TKQEELDD	EIIPEAAI	ACNAARCARGARGARYTNGAYGA	ATNGCNGCYTCNGGDATDATYTC	1024	2304	0.22	7.11111	54.6	96.5	3	160	RHYAKGA	NVCWAFT	MGNCAYTAYGCNAARGGNGC	GTRAANGCCCARCANACRTT	1024	128	67.7	95.5	55.6406
Col_687	XP_023309720.1_310292_311290	399	10	77	201	TGPADTPY	WAMLEQIL	ACNGGNCCNGCNGAYACNCCNTA	ARDATYTGYTCNARCATNGCCCA	8192	768	0.254237	11.7273	59.8	87	68	221	RLDIMKV	HFYLKRD	MGNYTNGAYATHATGAARGT	TCNCKYTTNARRTARAARTG	768	1024	65.9	85.5	55.6381
Col_688	XP_018568301.1_64787_66338	711	9	254	482	KIVIFTNQ	DNTNPDKE	AARATHGTNATHTTYACNAAYCA	TCYTTRTCNGGRTTNGTRTTRTC	1152	512	0.772727	68.7	66.8	85.5	222	520	KSGARFP	HNNKFRE	AARWSNGGNGCNMGNTTYCC	TCNCKRAAYTTRTTRTTRTG	8192	256	59	88	55.5479
Col_689	XP_023312240.1_29144_30149	399	7	12	136	DKFTELQK	DCVNEVIG	GAYAARTTYACNGARYTNCARAA	CCDATNACYTCRTTNACRCARTC	1024	768	0.211864	6.75	65.6	97.5	4	169	WRVRYMV	AIIEYMP	TGGMGNGTNMGNTAYATGGT	GGCATRTAYTCDATDATNGC	512	144	61.3	99	55.5296
Col_690	XP_018568261.1_751497_752362	378	9	127	244	YLFCCFPH	KGFVKLAL	TAYYTNTTYTGYTGYTTYCCNCA	ARNGCNARYTTNACRAANCCYTT	1024	8192	0.810811	32.2	58.2	89	4	263	LGIQFAP	FGETDLF	YTNGGNATHCARTTYGCNCC	AANARRTCNGTYTCNCCRAA	1536	1024	64.4	91.5	55.5236
Col_691	XP_018569451.1_496135_496983	507	8	114	274	YELQFIDG	TNGKIKTS	TAYGARYTNCARTTYATHGAYGG	SWNGTYTTDATYTTNCCRTTNGT	768	6144	0.519481	23.7778	60.2	95.5	19	282	ATPQLEF	NVQDFIT	GCNACNCCNCARYTNGARTT	GTDATRAARTCYTGNACRTT	2048	192	69.5	87	55.5109
Col_692	XP_023313075.1_953914_954866	396	8	153	276	HHLEIPAE	DYIVHKGL	CAYCAYYTNGARATHCCNGCNGA	ARNCCYTTRTGNACDATRTARTC	3072	1536	0.396552	16.8889	63.3	95	78	316	GIIKAQA	WQLMAHC	GGNATHATHAARGCNCARGC	CARTGNGCCATNARYTGCCA	576	128	66.6	88	55.4983
Col_693	XP_018561575.1_4939_6481	876	7	180	463	RFDFTNKG	KGLKANEW	MGNTTYGAYTTYACNAAYAARGG	CAYTCRTTNGCYTTNARNCCYTT	1024	2048	0.472727	50.25	62.5	99	163	484	LGTEADQ	GKPDSAQ	YTNGGNACNGARGCNGAYCA	TGNGCNSWRTCNGGYTTNCC	2048	4096	61.2	96	55.494
Col_694	XP_018568107.1_223805_224591	363	9	97	209	IFYEVNQG	VQRKIQEE	ATHTTYTAYGARGTNAAYCARGG	TCYTCYTGDATYTTNCKYTGNAC	384	1536	0.714286	32.5	64.1	90.5	17	258	LKAHTFP	IVPRVAN	YTNAARGCNCAYACNTTYCC	TTNGCNACNCKNGGNACDAT	1024	6144	60.4	88	55.4924
Col_695	XP_018576741.1_79340_80266	384	6	33	152	KLVIEFQH	FCKEIGGT	AARYTNGTNATHGARTTYCARCA	GTNCCNCCDATYTCYTTRCARAA	1536	768	0.0530973	2.42857	70.2	96	4	161	HLQGTDY	ADCMCEI	CAYYTNCARGGNACNGAYTA	ATYTCRCACATRCARTCNGC	1024	64	70.7	97.5	55.486
Col_696	XP_023310152.1_759343_759972	390	9	49	170	ACGLCYEH	GKLTATYE	GCNTGYGGNYTNTGYTAYGARCA	TCRTANGTNGCNGTNARYTTNCC	2048	8192	0.610619	27.4	59.6	94	33	189	NRWFDKT	VDCIRSA	AAYMGNTGGTTYGAYAARAC	GCNSWNCKDATRCARTCNAC	128	6144	61.9	88	55.4758
Col_697	XP_018564627.1_80342_82589	1428	7	55	522	QGPAGRQQ	DIKHCTQK	CARGGNCCNGCNGGNMGNCARCA	TTYTGNGTRCARTGYTTDATRTC	8192	384	0.393023	71.5	58.1	94.5	11	555	REWAFQK	QEIYDYA	MGNGARTGGGCNTTYCARAA	GCRTARTCRTADATYTCYTG	256	96	73.6	90	55.4003
Col_698	XP_018573965.1_251055_251729	351	10	116	224	AYVCYRPD	WDVFLRDG	GCNTAYGTNTGYTAYMGNCCNGA	CCRTCNCKNARRAANACRTCCCA	4096	2048	0.5	14.8182	59.2	95.5	105	233	PYSDVLH	EFIFRTA	CCNTAYWSNGAYGTNYTNCA	GCNGTNCKRAADATRAAYTC	8192	768	56	86.5	55.3382
Col_699	XP_018569869.1_736663_737278	501	10	17	175	DARIGEAE	AEAEQMAK	GAYGCNMGNATHGGNGARGCNGA	TTNGCCATYTGYTCNGCYTCNGC	6144	512	0.605263	24.1818	55.7	92	6	183	LGMARTA	KAEAWKE	YTNGGNATGGCNMGNACNGC	TCYTTCCANGCYTCNGCYTT	4096	128	57	91.5	55.3338
Col_700	XP_018574476.1_234049_235363	612	8	128	323	THYPVFHQ	QCINDISF	ACNCAYTAYCCNGTNTTYCAYCA	AANSWDATRTCRTTDATRCAYTG	1024	2304	0.624339	42.7778	65.1	90	120	347	YRRDEID	NDFYDLV	TAYMGNMGNGAYGARATHGA	ACNARRTCRTARAARTCRTT	1536	256	63.1	91.5	55.3167
Col_701	XP_018577602.1_44458_45157	432	7	17	152	KREETLQK	NVCEQAVW	AARMGNGARGARACNYTNCARAA	CANACNGCYTGYTCRCANACRTT	4096	1024	0.379845	18.5	61.3	100	6	203	RNEVTVE	WVIVNLC	MGNAAYGARGTNACNGTNGA	CANARRTTNACDATNACCCA	2048	768	61.2	99	55.2878
Col_702	XP_018569422.1_426100_426870	387	6	52	172	FELWHNHQ	QADQKNLF	TTYGARYTNTGGCAYAAYCAYCA	AANARRTTYTTYTGRTCNGCYTG	256	1024	0.377193	16.1429	68.6	97	40	204	SEEAQIC	DYNTHWY	WSNGARGARGCNCARATHTG	TACCARTGNGTRTTRTARTC	1536	64	67.6	99	55.2272
Col_703	XP_023312117.1_293260_294130	666	9	39	252	KGDDEGIF	INGVDLTG	AARGGNGAYGAYGARGGNATHTT	CCNGTNARRTCNACNCCRTTDAT	768	6144	0.637755	37.8	61.5	86	13	270	KYEIHIE	TGLERFV	AARTAYGARATHCAYATHGA	ACRAANCKYTCNARNCCNGT	144	4096	61.8	92.5	55.2246
Col_704	XP_018565502.1_495263_496680	831	8	58	326	EADIDECI	EKGIKLLP	GARGCNGAYATHGAYGARTGYAT	GGNARNARYTTDATNCCYTTYTC	384	6144	0.802326	79.4444	58.5	88	5	381	NNFYKQN	KFVNDLP	AAYAAYTTYTAYAARCARAA	GGNARRTCRTTNACRAAYTT	64	512	69	90	55.1843
Col_705	XP_018565170.1_1491378_1492391	354	7	174	283	FAVVAGCQ	YDLGHLAK	TTYGCNGTNGTNGCNGGNTGYCA	TTNGCNARRTGNCCNARRTCRTA	4096	8192	0.194175	8.125	57.2	95.5	166	291	KLDCFGV	YPMAIGN	AARYTNGAYTGYTTYGGNGT	TTNCCDATNGCCATNGGRTA	512	384	69.6	100	55.1787
Col_706	XP_018580163.1_1814806_1815282	360	10	9	120	CHETIRWK	EPVDGGTE	TGYCAYGARACNATHMGNTGGAA	TCNGTNCCNCCRTCNACNGGYTC	768	4096	0.190476	4.81818	63	94.5	1	149	STRKNHP	DTISMCK	WSNACNMGNAARAAYCAYCC	TTRCACATNSWDATNGTRTC	4096	768	56.4	84	55.1775
Col_707	XP_018573323.1_113098_113532	372	9	11	126	KTELDAHF	KFLDGEMK	AARACNGARYTNGAYGCNCAYTT	TTCATYTCNCCRTCNARRAAYTT	2048	512	0.477064	15.5	65.6	90.5	2	134	TEEKLGT	TIMKEKS	ACNGARGARAARYTNGGNAC	SWYTTYTCYTTCATDATNGT	1024	384	57.3	90.5	55.1119
Col_708	XP_023311181.1_252967_253663	636	10	37	240	CSQDLYNP	TFRPVPKP	TGYWSNCARGAYYTNTAYAAYCC	GGYTTNGGNACNGGNCKRAANGT	4096	8192	0.636872	27.9091	50.4	95.5	22	262	HPPVFLC	NHTSGTR	CAYCCNCCNGTNTTYYTNTG	CKNGTNCCNSWNGTRTGRTT	2048	8192	51.4	98	55.1046
Col_709	XP_018572665.1_330402_331114	378	7	61	178	GMKLEAID	MKIEAADL	GGNATGAARYTNGARGCNATHGA	ARRTCNGCNGCYTCDATYTTCAT	1536	768	0.459459	20.875	67.1	99	29	186	DATDDLF	MDPRLVC	GAYGCNACNGAYGAYYTNTT	CANACNARNCKNGGRTCCAT	1024	2048	57.4	97	55.01
Col_710	XP_018576739.1_59469_60185	345	9	18	124	EAHCVSQW	YCTRRDEC	GARGCNCAYTGYGTNWSNCARTG	CAYTCRTCNCKNCKNGTRCARTA	4096	4096	0.6	18.7	53.4	94	9	199	PPIAFAC	ATVAFGM	CCNCCNATHGCNTTYGCNTG	ATNCCRAANGCNACNGTNGC	1536	2048	61.4	94.5	55.0057
Col_711	XP_018576413.1_220508_221123	399	9	20	144	YIKLQIED	EHYLHVWS	TAYATHAARYTNCARATHGARGA	SWCCANACRTGNARRTARTGYTC	1152	2048	0.735043	32.4	61.4	88	12	206	KKHEKHD	YEEQKLY	AARAARCAYGARAARCAYGA	TANARYTTYTGYTCYTCRTA	64	256	65.4	87	54.9843
Col_712	XP_018574768.1_80104_80734	363	9	26	138	DRHLKQDK	TKVRKKTT	GAYMGNCAYYTNAARCARGAYAA	GTNGTYTTYTTNCKNACYTTNGT	2048	4096	0.571429	21.4	48	93.5	6	191	EFQFEVP	WHDTPGM	GARTTYCARTTYGARGTNCC	ATNCCNGGNGTRTCRTGCCA	128	256	70.4	91	54.9537
Col_713	XP_018576096.1_128132_128973	495	9	62	218	GCDLPKCN	INSPVKQT	GGNTGYGAYYTNCCNAARTGYAA	GTYTGYTTNACNGGNSWRTTDAT	2048	6144	0.746575	44	56.2	94.5	38	273	QEEVLRK	DWNNFTL	CARGARGARGTNYTNMGNAA	ARNGTRAARTTRTTCCARTC	2048	128	62.3	87.5	54.9523
Col_714	XP_018572361.1_45128_45609	366	8	27	140	KKHFEQWG	KKRGFGFI	AARAARCAYTTYGARCARTGGGG	ATRAANCCRAANCCNCKYTTYTT	64	2048	0.280374	9.11111	62.6	96	10	148	RKLFIGG	EFEDYDS	MGNAARYTNTTYATHGGNGG	SWRTCRTARTCYTCRAAYTC	3072	256	58.2	95.5	54.9324
Col_715	XP_018577290.1_69372_71173	705	7	68	294	FGVHAKQA	EAHGTGTK	TTYGGNGTNCAYGCNAARCARGC	TTNGTNCCNGTNCCRTGNGCYTC	1024	4096	0.422727	40.5	61.8	93	20	303	IEEFKQQ	GDPQEVN	ATHGARGARTTYAARCARCA	TTNACYTCYTGNGGRTCNCC	96	512	71.4	92	54.9255
Col_716	XP_018575943.1_31236_31948	420	8	64	195	HMRYDGTD	IMDQLSTI	CAYATGMGNTAYGAYGGNACNGA	ATNGTNSWNARYTGRTCCATDAT	1024	6144	0.768595	34.7778	57.4	93	5	204	YGMALAD	VEPDCTA	TAYGGNATGGCNYTNGCNGA	GCNGTRCARTCNGGYTCNAC	1024	512	64.6	94.5	54.8976
Col_717	XP_018568155.1_217832_218660	567	8	70	250	ASYFMAYH	TKFGGIIV	GCNWSNTAYTTYATGGCNTAYCA	ACDATDATNCCNCCRAAYTTNGT	2048	2304	0.431034	26.8889	58	94.5	44	264	AAYGQGV	QIFQVFY	GCNGCNTAYGGNCARGGNGT	TARAANACYTGRAADATYTG	1024	192	63.3	94.5	54.8851
Col_718	XP_018573759.1_1599408_1599854	477	7	11	161	PHDLFVNT	EQAQGLMK	CCNCAYGAYYTNTTYGTNAAYAC	TTCATNARNCCYTGNGCYTGYTC	2048	1024	0.527778	19.5	64	99	3	170	KYFMVKF	CDQLKEE	AARTAYTTYATGGTNAARTT	TCYTCYTTNARYTGRTCRCA	64	256	69.3	88	54.8827
Col_719	XP_018575836.1_1997794_1998854	471	9	47	195	KVAIKDID	YGKKVDIW	AARGTNGCNATHAARGAYATHGA	CADATRTCNACYTTYTTNCCRTA	1152	768	0.422535	20.5	64.8	95	26	210	KDLGSGA	EMIDGEP	AARGAYYTNGGNWSNGGNGC	GGYTCNCCRTCDATCATYTC	8192	96	54.5	88.5	54.8754
Col_720	XP_018576075.1_19450_20686	690	9	15	236	PDLAAEAQ	GCHANVFI	CCNGAYYTNGCNGCNGARGCNCA	ATRAANACRTTNGCRTGRCANCC	8192	1024	0.635468	44.1	60.5	96.5	3	348	SDMEDSQ	DFWDMLL	WSNGAYATGGARGAYWSNCA	ARNARCATRTCCCARAARTC	2048	128	50.8	92.5	54.8739
Col_721	XP_023311986.1_430063_431301	1008	7	83	410	KDGVINYW	HTDGNTHS	AARGAYGGNGTNATHAAYTAYTG	SWRTGNGTRTTNCCRTCNGTRTG	768	4096	0.783019	102.625	64.9	87	4	425	VTWDEFI	YNPLFKV	GTNACNTGGGAYGARTTYAT	ACYTTRAANARNGGRTTRTA	128	512	71.6	88	54.8734
Col_722	XP_018561312.1_322531_323414	393	9	110	232	PRTFPDNI	EVLPTETV	CCNMGNACNTTYCCNGAYAAYAT	ACNGTYTCNGTNGGNARNACYTC	4096	8192	0.62069	26	54.2	96.5	54	243	KRFVRKG	WDCLFYE	AARMGNTTYGTNMGNAARGG	TCRTARAANARRCARTCCCA	2048	128	62	89.5	54.8652
Col_723	XP_018565886.1_317462_318297	372	8	121	236	MLMNDTTF	YGWEPRRL	ATGYTNATGAAYGAYACNACNTT	ARNCKNCKNGGYTCCCANCCRTA	512	8192	0.256881	10.2222	58.8	97	113	250	KQFVKFV	IYLHLDC	AARCARTTYGTNAARTTYGT	CARTCNARRTGNARRTADAT	128	1536	59.6	96.5	54.8229
Col_724	XP_018566726.1_955027_955868	345	10	10	116	RGKKGLKN	YDEFIQLY	MGNGGNAARAARGGNYTNAARAA	TANARYTGDATRAAYTCRTCRTA	8192	768	0.29	8.45455	57.4	98.5	1	137	KNKSFRP	DVRDFLA	AARAAYAARWSNTTYMGNCC	GCNARRAARTCNCKNACRTC	2048	2048	48.8	92	54.8153
Col_725	XP_023311979.1_50758_51181	366	9	19	132	NETSVAEN	FDPKQYSA	AAYGARACNWSNGTNGCNGARAA	GCNSWRTAYTGYTTNGGRTCRAA	8192	2048	0.644231	18.8	55	91	5	143	LKDVNDM	ENASIGA	YTNAARGAYGTNAAYGAYAT	GCNCCDATNSWNGCRTTYTC	512	3072	59.8	97	54.7998
Col_726	XP_023309720.1_265469_266730	591	7	139	327	TWDEHIFE	GCDCIHEL	ACNTGGGAYGARCAYATHTTYGA	ARYTCRTGDATRCARTCRCANCC	192	768	0.719298	50	69.8	92	97	392	AVVPPCW	DILNWIA	GCNGTNGTNCCNCCNTGYTG	GCDATCCARTTNARDATRTC	2048	288	63	92	54.7754
Col_727	XP_018576393.1_572549_573657	825	8	69	335	TVYKAHWH	EPNMNRTQ	ACNGTNTAYAARGCNCAYTGGCA	TGNGTNCKRTTCATRTTNGGYTC	512	1024	0.405405	23.3333	68.4	94	46	370	IEDWEIP	NFLFYSS	ATHGARGAYTGGGARATHCC	SWNSWRTARAANARRAARTT	72	8192	52.4	95.5	54.736
Col_728	XP_018568912.1_209939_210631	453	6	87	229	RIAKGYQN	MYEPMNDI	MGNATHGCNAARGGNTAYCARAA	ATRTCRTTCATNGGYTCRTACAT	3072	64	0.327586	12.1429	72.5	96	71	251	MKEFQED	DFKKLAN	ATGAARGARTTYCARGARGA	TTNGCNARYTTYTTRAARTC	32	512	72.2	90.5	54.7341
Col_729	XP_018572792.1_228743_229355	384	9	23	142	VKVFAIHD	KPTFLPED	GTNAARGTNTTYGCNATHCAYGA	TCYTCNGGNARRAANGTNGGYTT	1536	4096	0.433628	15.7	63.4	90	4	156	TRFLKVA	YFFDTSR	ACNMGNTTYYTNAARGTNGC	CKNSWNGTRTCRAARAARTA	4096	2048	56	93.5	54.7001
Col_730	XP_018571696.1_463605_464474	435	8	15	151	LLKNPQHH	ETDKERLL	YTNYTNAARAAYCCNCARCAYCA	ARNARNCKYTCYTTRTCNGTYTC	4096	8192	0.381818	12.5556	56.6	95	5	160	KPSRMEV	CYQVNKQ	AARCCNWSNMGNATGGARGT	TGYTTRTTNACYTGRTARCA	2048	128	62.2	97.5	54.6809
Col_731	XP_018564528.1_619312_620657	462	7	319	464	IVADKDNH	CDDEGRII	ATHGTNGCNGAYAARGAYAAYCA	ATDATNCKNCCYTCRTCRTCRCA	768	1536	0.636364	30.5	66.2	93	303	521	QFDRPAG	DFGNNRV	CARTTYGAYMGNCCNGCNGG	ACNCKRTTRTTNCCRAARTC	1024	512	63.4	96	54.6791
Col_732	XP_018571409.1_61069_62108	576	6	58	241	DQVKKLHE	QEAIDRFN	GAYCARGTNAARAARYTNCAYGA	TTRAANCKRTCDATNGCYTCYTG	1024	1536	0.213836	10.2857	66.1	100	48	286	QNEFADI	HNDIQAF	CARAAYGARTTYGCNGAYAT	AANGCYTGDATRTCRTTRTG	128	192	76.1	89	54.6663
Col_733	XP_018568095.1_464914_465988	405	8	80	206	RLYWTNWN	ANDTDDCF	MGNYTNTAYTGGACNAAYTGGAA	AARCARTCRTCNGTRTCRTTNGC	1024	512	0.541667	22.3333	61.7	87	16	221	LYWTCNN	NGGCEEI	YTNTAYTGGACNTGYAAYAA	ATYTCYTCRCANCCNCCRTT	256	256	67.4	94	54.6161
Col_734	XP_018561292.1_155443_157171	549	9	195	369	GNPWRCDC	PEVVTATT	GGNAAYCCNTGGMGNTGYGAYTG	GTNGTNGCNGTNACNACYTCNGG	1024	8192	0.678788	36.9	55.4	93	63	442	AGLINLQ	DQEKKLL	GCNGGNYTNATHAAYYTNCA	ARNARYTTYTTYTCYTGRTC	6144	512	57.5	94.5	54.5917
Col_735	XP_018570647.1_378446_380328	594	8	274	463	TLEYLNMG	NPWKCDCS	ACNYTNGARTAYYTNAAYATGGG	SWRCARTCRCAYTTCCANGGRTT	2048	512	0.6	39.5556	61.7	90.5	257	550	SHNPLND	TWAKYVR	WSNCAYAAYCCNYTNAAYGA	CKNACRTAYTTNGCCCANGT	4096	512	60.5	95.5	54.5818
Col_736	XP_018579806.1_1650150_1650956	651	8	25	233	HKPGGDDV	EFADLPQN	CAYAARCCNGGNGGNGAYGAYGT	TTYTGNGGNARRTCNGCRAAYTC	1024	2048	0.466667	31.5556	63.4	91.5	3	288	PKLKNHY	GTLTKKN	CCNAARYTNAARAAYCAYTA	TTYTTYTTNGTNARNGTNCC	512	2048	60	94	54.5287
Col_737	XP_018570092.1_519968_520687	414	8	16	145	DHLHYLND	WIILKTDR	GAYCAYYTNCAYTAYYTNAAYGA	CKRTCNGTYTTNARDATDATCCA	2048	2304	0.657895	29.4444	55.7	93	8	271	ADLVAEH	DCTENDY	GCNGAYYTNGTNGCNGARCA	TARTCRTTYTCNGTRCARTC	2048	128	67.4	93	54.5179
Col_738	XP_023309728.1_48809_49691	513	8	62	224	EVCYVCGD	PQGMVQVC	GARGTNTGYTAYGTNTGYGGNGA	CANACYTGNACCATNCCYTGNGG	1024	1024	0.565789	22.2222	62.3	94	52	318	LSMPDKN	DIRYKPY	YTNWSNATGCCNGAYAARAA	TANGGYTTRTANCKDATRTC	2048	768	61.5	92	54.4915
Col_739	XP_018573735.1_874794_875334	375	7	15	131	ILEEDQKF	NKGFAYTF	ATHYTNGARGARGAYCARAARTT	AANGTRTANGCRAANCCYTTRTT	768	1024	0.127273	5.5	68.9	94.5	5	140	VCKDVEQ	TPEQERY	GTNTGYAARGAYGTNGARCA	TANCKYTCYTGYTCNGGNGT	256	1024	67.2	90	54.4398
Col_740	XP_018575308.1_167809_168247	363	10	15	127	TETLLEQI	VQALAKTM	ACNGARACNYTNYTNGARCARAT	ATNGTYTTNGCNARNGCYTGNAC	8192	8192	0.292453	6.09091	51.3	92	7	135	YELLEMT	GWQFLAN	TAYGARYTNYTNGARATGAC	TTNGCNARRAAYTGCCANCC	512	512	61.8	91	54.4341
Col_741	XP_018579689.1_113331_114816	1194	8	64	453	GNIVAQIE	KNASGQTH	GGNAAYATHGTNGCNCARATHGA	TGNGTYTGNCCNSWNGCRTTYTT	2304	8192	0.379581	52.8889	59.2	93	46	521	QYFKAAQ	DWKWRDQ	CARTAYTTYAARGCNGCNCA	TGRTCNCKCCAYTTCCARTC	256	64	67	87	54.3482
Col_742	XP_023313064.1_775204_776107	747	6	46	286	YLFHTVTF	IHKALFWV	TAYYTNTTYCAYACNGTNACNTT	ACCCARAANARNGCYTTRTGDAT	4096	768	0.277778	15.4286	61.8	99	14	314	EQHMMWD	EQNLHTL	GARCARCAYATGATGTGGGA	ARNGTRTGNARRTTYTGYTC	8	1024	71.2	97.5	54.2615
Col_743	XP_023309891.1_49458_50065	351	9	72	180	NATLVIKD	YITAFNRI	AAYGCNACNYTNGTNATHAARGA	ATNCKRTTRAANGCNGTDATRTA	6144	3072	0.5	16.9	63	91.5	29	189	VVSAWKQ	TGLPCDI	GTNGTNWSNGCNTGGAARCA	ATRTCRCANGGNARNCCNGT	2048	2048	57.2	90	54.2498
Col_744	XP_018572303.1_35929_36497	345	8	11	117	CYKCDLCP	QKKIQMID	TGYTAYAARTGYGAYYTNTGYCC	TCDATCATYTGDATYTTYTTYTG	512	144	0.2	7.77778	59.8	91.5	3	125	NKTHEGE	GQQVEVM	AAYAARACNCAYGARGGNGA	ATNACYTCNACYTGYTGNCC	256	512	67.4	92	54.2467
Col_745	XP_018569452.1_436887_437853	663	8	43	255	KYVAVVNN	FPEHLNVY	AARTAYGTNGCNGTNGTNAAYAA	TANACRTTNARRTGYTCNGGRAA	2048	2048	0.897959	63.2222	59.8	90	15	287	EHFDDFY	YYLMDGG	GARCAYTTYGAYGAYTTYTA	CCNCCRTCCATNARRTARTA	64	256	66.5	88.5	54.2289
Col_746	XP_018563265.2_29849_30491	429	7	53	187	AYKCVDPC	HNPICACP	GCNTAYAARTGYGTNGAYCCNTG	GGRCANGCRCADATNGGRTTRTG	1024	768	0.511811	22.375	65.5	93.5	5	199	PNAECRE	GDPFTRC	CCNAAYGCNGARTGYMGNGA	CANCKNGTRAANGGRTCNCC	1024	2048	63.2	96	54.214
Col_747	XP_018577312.1_26076_28171	1149	9	85	459	MTWGLSKT	MVGIQNHS	ATGACNTGGGGNYTNWSNAARAC	SWRTGRTTYTGDATNCCNACCAT	4096	1536	0.803815	123.6	51.3	86	38	530	KQTLEFE	EWDAVEV	AARCARACNYTNGARTTYGA	ACYTCNACNGCRTCCCAYTC	512	128	66.5	86.5	54.1981
Col_748	XP_018577858.1_86977_92414	1671	9	946	1494	THFLLGFD	GYLKHIIQ	ACNCAYTTYYTNYTNGGNTTYGA	TGDATDATRTGYTTNARRTANCC	8192	2304	0.881453	203.9	55.5	85	931	1563	LKLLKQC	VFDFHPE	YTNAARYTNYTNAARCARTG	TCNGGRTGRAARTCRAANAC	4096	256	57.2	84	54.1508
Col_749	XP_023311155.1_123505_124735	474	9	223	372	WVAVAVKT	GMLPVRWM	TGGGTNGCNGTNGCNGTNAARAC	ATCCANCKNACNGGNARCATNCC	2048	4096	0.545455	20.4	50.7	92.5	208	404	TVYGGEA	EIITFGS	ACNGTNTAYGGNGGNGARGC	SWNCCRAANGTDATDATYTC	1024	2304	59.9	98	54.1506
Col_750	XP_023310633.1_289375_290028	582	8	10	195	VNLAIADE	KEKKRSHR	GTNAAYYTNGCNATHGCNGAYGA	CKRTGNSWNCKYTTYTTYTCYTT	6144	8192	0.62069	39.8889	49.7	98	2	203	QTVTNMY	KVTNLVL	CARACNGTNACNAAYATGTA	ARNACNARRTTNGTNACYTT	256	4096	61.3	98	54.1216
Col_751	XP_018571036.1_242909_243886	438	9	92	229	DLEKLDWY	NITSWQGI	GAYYTNGARAARYTNGAYTGGTA	ATNCCYTGCCANSWNGTDATRTT	1024	3072	0.503817	21.8	54.7	92.5	43	238	NILIKFE	NDNTLKD	AAYATHYTNATHAARTTYGA	TCYTTNARNGTRTTRTCRTT	576	512	64.6	89	54.0918
Col_752	XP_018562945.1_39180_40676	873	8	16	298	ATTKKEPK	IQFAREKS	GCNACNACNAARAARGARCCNAA	SWYTTYTCNCKNGCRAAYTGDAT	2048	6144	0.801527	69.1111	56.8	90	3	359	QESDIFM	PWPEPKG	CARGARWSNGAYATHTTYAT	CCYTTNGGYTCNGGCCANGG	768	256	61.5	95.5	54.0796
Col_753	XP_023310038.1_598904_599837	612	9	37	232	AKYRQKEE	DVLSQFYM	GCNAARTAYMGNCARAARGARGA	ATRTARAAYTGNSWNARNACRTC	1024	8192	0.856354	56.6	54.9	91	12	241	DDIFGPP	PTPRMLT	GAYGAYATHTTYGGNCCNCC	GTNARCATNCKNGGNGTNGG	384	4096	53.6	97.5	54.0404
Col_754	XP_018565498.1_439045_440543	369	8	283	397	LDLFKTPN	FAIVYNYS	YTNGAYYTNTTYAARACNCCNAA	SWRTARTTRTANACDATNGCRAA	8192	3072	0.657407	22.5556	58.8	90	189	405	IMLVAGW	AELFPTV	ATHATGYTNGTNGCNGGNTG	ACNGTNGGRAANARYTCNGC	1536	2048	63.3	96.5	54.0318
Col_755	XP_023310333.1_480276_481482	480	7	51	202	DEFYCIMG	QYTKLKQR	GAYGARTTYTAYTGYATHATGGG	CKYTGYTTNARYTTNGTRTAYTG	96	2048	0.806897	24.125	66.3	93.5	32	305	TALAIWQ	DTELCDD	ACNGCNYTNGCNATHTGGCA	TCRTCRCANARYTCNGTRTC	1536	512	59.7	98	54.0239
Col_756	XP_023311333.1_84995_86282	825	5	80	346	LIPDKTYC	FMNECTTI	YTNATHCCNGAYAARACNTAYTG	ATNGTNGTRCAYTCRTTCATRAA	3072	256	0.207692	20.6667	71.2	97	68	382	VIFGVKQ	DNMPTQI	GTNATHTTYGGNGTNAARCA	ATYTGNGTNGGCATRTTRTC	768	128	71.9	100	53.9765
Col_757	XP_018574078.1_680176_680895	462	8	52	197	CNRGYIYD	DECHMMPF	TGYAAYMGNGGNTAYATHTAYGA	AANGGCATCATRTGRCAYTCRTC	1536	64	0.460432	22.2222	70.5	94	44	208	TPGSFEC	NGRCRNN	ACNCCNGGNWSNTTYGARTG	TTRTTNCKRCANCKNCCRTT	4096	2048	49.4	94.5	53.9395
Col_758	XP_018576058.1_106732_107317	453	7	33	175	VNIKRETY	EVEAAKYN	GTNAAYATHAARMGNGARACNTA	TTRTAYTTNGCNGCYTCNACYTC	3072	1024	0.455882	24	63.7	92	12	185	LITKQTP	YIGMTGN	YTNATHACNAARCARACNCC	TTNCCNGTCATNCCDATRTA	1536	384	64.5	97	53.9063
Col_759	XP_018570786.1_20371_20950	402	8	11	136	FNHIMIWG	KIMRKLPN	TTYAAYCAYATHATGATHTGGGG	TTNGGNARYTTNCKCATDATYTT	72	3072	0.369748	11.8889	65.3	93	2	202	ALDTSYW	QDLDTIN	GCNYTNGAYACNWSNTAYTG	TTDATNGTRTCNARRTCYTG	8192	768	56.5	94.5	53.8608
Col_760	XP_018564246.1_1821815_1822821	531	7	108	276	MTDRCNPN	NQKMDYWG	ATGACNGAYMGNTGYAAYCCNAA	CCCCARTARTCCATYTTYTGRTT	1024	32	0.515528	28.625	71.8	93.5	73	291	TISIDGN	KCECGIL	ACNATHWSNATHGAYGGNAA	ARDATNCCRCAYTCRCAYTT	4608	384	60.1	91	53.79
Col_761	XP_018570457.1_193502_194900	660	9	115	326	GKVHANDQ	TKLVVEEI	GGNAARGTNCAYGCNAAYGAYCA	ATYTCYTCNACNACNARYTTNGT	1024	4096	0.63	32.4	62.5	90	64	389	QIRVFDN	GYGGERC	CARATHMGNGTNTTYGAYAA	CANCKYTCNCCNCCRTANCC	768	2048	60.9	85.5	53.7603
Col_762	XP_018574509.1_61104_62105	378	8	240	357	AATQQKHG	DWSENITS	GCNGCNACNCARCARAARCAYGG	SWNGTDATRTTYTCNSWCCARTC	1024	6144	0.592233	23.6667	53	95.5	232	374	PTHIAAM	HQTNKGS	CCNACNCAYATHGCNGCNAT	SWNCCYTTRTTNGTYTGRTG	1536	1024	65.3	94	53.7602
Col_763	XP_018579713.1_626477_627537	351	9	85	193	HQLQALVD	WQLGKTKV	CAYCARYTNCARGCNYTNGTNGA	ACYTTNGTYTTNCCNARYTGCCA	8192	1024	0.54	18.6	55.4	91.5	73	249	SKGKPTV	QHAYRGW	WSNAARGGNAARCCNACNGT	CANCCNCKRTANGCRTGYTG	4096	1024	60.4	93	53.739
Col_764	XP_018564096.1_44024_45338	1413	7	26	488	DMPNSWEC	TQALIKFA	GAYATGCCNAAYWSNTGGGARTG	GCRAAYTTDATNARNGCYTGNGT	512	3072	0.639821	97	58.6	91	1	503	VCYEIAH	QVRDIKL	GTNTGYTAYGARATHGCNCA	ARYTTDATRTCNCKNACYTG	384	1536	67.4	92	53.7242
Col_765	XP_018570313.1_47632_48835	492	6	158	313	CAENTAKK	WEINEAFS	TGYGCNGARAAYACNGCNAARAA	SWRAANGCYTCRTTDATYTCCCA	1024	768	0.469799	26.8571	64.4	98	149	337	VYNKFHM	VNIHGGA	GTNTAYAAYAARTTYCAYAT	GCNCCNCCRTGDATRTTNAC	128	768	72.8	91.5	53.7091
Col_766	XP_018570382.1_2020388_2021109	453	5	64	206	EHPNYVDC	DIFAQVRE	GARCAYCCNAAYTAYGTNGAYTG	TCNCKNACYTGNGCRAADATRTC	512	3072	0.264706	12.5	70.9	100	55	216	EKLYKDI	ADFCDVW	GARAARYTNTAYAARGAYAT	CANACRTCRCARAARTCNGC	256	256	69.2	100	53.6984
Col_767	XP_023310608.1_1174607_1175332	528	7	52	219	PVQRITKY	WVNEIKRV	CCNGTNCARMGNATHACNAARTA	ACNCKYTTDATYTCRTTNACCCA	6144	768	0.601266	30.75	65.5	95.5	8	236	YSYYCQN	GEKIKQY	TAYWSNTAYTAYTGYCARAA	TAYTGYTTDATYTTYTCNCC	512	192	62.7	92	53.6145
Col_768	XP_018562975.1_539351_539965	354	8	77	186	FGFRFNYT	PKHAIIVT	TTYGGNTTYMGNTTYAAYTAYAC	GTNACDATDATNGCRTGYTTNGG	1024	2304	0.470588	18	58.9	93.5	67	194	HKNLNFQ	WKNVSFA	CAYAARAAYYTNAAYTTYCA	GCRAANSWNACRTTYTTCCA	256	512	64.6	91	53.6008
Col_769	XP_018576091.1_141351_142190	489	8	109	263	GRHVFMGY	NAQKIQKF	GGNMGNCAYGTNTTYATGGGNTA	AAYTTYTGDATYTTYTGNGCRTT	2048	384	0.662162	40	65.6	92	54	276	IMEAFGM	DFSIPTG	ATHATGGARGCNTTYGGNAT	CCNGTNGGDATNSWRAARTC	192	3072	61.4	86.5	53.5323
Col_770	XP_023310141.1_888301_889441	357	8	164	274	KDWDEIYN	GWIVPQIP	AARGAYTGGGAYGARATHTAYAA	GGDATYTGNGGNACDATCCANCC	96	1152	0.471154	10.6667	67.4	88.5	146	306	FMKYPRE	NKAGHLV	TTYATGAARTAYCCNMGNGA	ACNARRTGNCCNGCYTTRTT	256	1024	67.1	85.5	53.4917
Col_771	XP_018566561.1_1885819_1886488	369	8	34	148	ECAPSFTF	KYIEQPIK	GARTGYGCNCCNWSNTTYACNTT	TTDATNGGYTGYTCDATRTAYTT	8192	576	0.314815	13.4444	57.2	99	26	157	YTFWQEE	APIPVTI	TAYACNTTYTGGCARGARGA	ATNGTNACNGGDATNGGNGC	64	3072	65.5	86.5	53.4877
Col_772	XP_018566042.1_370251_372259	1251	6	163	571	DWLTNAEK	IKNWIKVI	GAYTGGYTNACNAAYGCNGARAA	ATNACYTTDATCCARTTYTTDAT	1024	288	0.447761	67.4286	63.8	93	149	646	KEATEFH	HKEFMEN	AARGARGCNACNGARTTYCA	TTYTCCATRAAYTCYTTRTG	256	32	74.4	90.5	53.4636
Col_773	XP_018563720.1_610257_611526	630	6	35	236	MPLLMEKE	EDVKFHQC	ATGCCNYTNYTNATGGARAARGA	CAYTGRTGRAAYTTNACRTCYTC	1024	256	0.0769231	4.71429	65.2	98	27	261	DLGVIEK	DGEFELM	GAYYTNGGNGTNATHGARAA	ATNARYTCRAAYTCNCCRTC	1536	512	67.6	97.5	53.4538
Col_774	XP_023311674.1_34197_35351	684	9	122	341	SGKAVYFT	EWNTASWA	WSNGGNAARGCNGTNTAYTTYAC	GCCCANSWNGCNGTRTTCCAYTC	8192	1024	0.568075	42.2	56.7	97	109	353	IIGYLCV	IGLAEVV	ATHATHGGNTAYYTNTGYGT	ACNACYTCNGCNARNCCDAT	1152	3072	56.7	86.5	53.3549
Col_775	XP_018561452.1_1360883_1361517	369	8	22	136	FNSDELTD	QPLAIDYN	TTYAAYWSNGAYGARYTNACNGA	TTRTARTCDATNGCNARNGGYTG	8192	3072	0.632075	28.5556	55	95	13	145	DGMPAAF	DMIIDLF	GAYGGNATGCCNGCNGCNTT	AANARRTCDATDATCATRTC	512	288	65.6	90.5	53.2931
Col_776	XP_018579417.1_2423846_2424696	582	7	111	296	TERLQLMF	NKDVFMRY	ACNGARMGNYTNCARYTNATGTT	TANCKCATRAANACRTCYTTRTT	8192	512	0.298137	16.75	62.8	96.5	46	304	NGVQAYM	HKAHLTR	AAYGGNGTNCARGCNTAYAT	CKNGTNARRTGNGCYTTRTG	512	2048	67	90	53.2841
Col_777	XP_018563610.1_266966_267827	441	9	52	190	WLLCWPMK	YFRKIDAR	TGGYTNYTNTGYTGGCCNATGAA	CKNGCRTCDATYTTNCKRAARTA	512	3072	0.623077	32.7	60.1	96.5	14	210	KKIEMRC	KKIERKK	AARAARATHGARATGMGNTG	TTYTTNCKYTCDATYTTYTT	192	384	56.8	84	53.1425
Col_778	XP_018577631.1_46086_46773	792	8	18	273	NTHLTLHH	PQLVCMYI	AAYACNCAYYTNACNYTNCAYCA	ATRTACATRCANACNARYTGNGG	8192	1024	0.770563	59	50.6	93	7	281	PPVAQVT	QMHDVAE	CCNCCNGTNGCNCARGTNAC	TCNGCNACRTCRTGCATYTG	2048	128	66.9	92	53.1401
Col_779	XP_018573461.1_38559_39299	429	6	70	204	NDVCTDDE	MQVKNFGR	AAYGAYGTNTGYACNGAYGAYGA	CKNCCRAARTTYTTNACYTGCAT	512	512	0.275229	8.85714	67.6	97	51	216	TIRKEQQ	KYTHLVD	ACNATHMGNAARGARCARCA	TCNACNARRTGNGTRTAYTT	768	1024	67.3	95	53.1229
Col_780	XP_018566103.1_129121_131917	1413	5	112	574	ERLHKIVQ	CNAYEKQE	GARMGNYTNCAYAARATHGTNCA	TCYTGYTTYTCRTANGCRTTRCA	6144	256	0.480263	83.8333	67.6	94.5	6	592	GNEAFKN	FAKQHIP	GGNAAYGARGCNTTYAARAA	GGDATRTGYTGYTTNGCRAA	256	192	73.1	95.5	53.1035
Col_781	XP_018577595.1_36066_36736	630	8	44	245	GEIFLLEI	NGEDQGAC	GGNGARATHTTYYTNYTNGARAT	CANGCNCCYTGRTCYTCNCCRTT	6144	1024	0.753247	41.6667	56.5	89	30	268	FANAVTF	DVYGTTK	TTYGCNAAYGCNGTNACNTT	TTNGTNGTNCCRTANACRTC	1024	1024	63.2	95.5	53.0862
Col_782	XP_018579686.1_1414520_1415330	381	8	155	273	AMPISGEN	DQITWIDG	GCNATGCCNATHWSNGGNGARAA	CCRTCDATCCANGTDATYTGRTC	6144	288	0.706422	27.1111	59.3	92	28	308	VHQKQDW	NGKLGQY	GTNCAYCARAARCARGAYTG	TAYTGNCCNARYTTNCCRTT	128	1024	69.4	85	53.0703
Col_783	XP_023312704.1_9719_10603	390	6	150	271	KKCQHTID	DIGTCQNK	AARAARTGYCARCAYACNATHGA	TTRTTYTGRCANGTNCCDATRTC	384	768	0.443478	17.7143	70.8	89.5	141	287	CTCEPGF	CINLFQD	TGYACNTGYGARCCNGGNTT	TCYTGRAANARRTTDATRCA	512	384	68.9	96.5	53.0273
Col_784	XP_018562694.1_722211_724050	456	7	257	400	NQEQIVEK	FIVDQTEK	AAYCARGARCARATHGTNGARAA	TTYTCNGTYTGRTCNACDATRAA	384	768	0.248175	11.5	69.4	98	121	413	TGGNILD	AEGMNKS	ACNGGNGGNAAYATHYTNGA	SWYTTRTTCATNCCYTCNGC	3072	512	60.7	88	53.0048
Col_785	XP_018579976.1_1094640_1095182	423	7	11	143	DIELWAKE	YPHKILKT	GAYATHGARYTNTGGGCNAARGA	GTYTTNARDATYTTRTGNGGRTA	768	1536	0.396825	14.25	64.3	93	3	155	LKTTVGD	NPFPDIV	YTNAARACNACNGTNGGNGA	ACDATRTCNGGRAANGGRTT	4096	384	63.5	95	53.0003
Col_786	XP_018577352.1_22273_22882	438	9	43	180	PVLGNGDI	EMLLGPVP	CCNGTNYTNGGNAAYGGNGAYAT	GGNACNGGNCCNARNARCATYTC	8192	8192	0.419847	17.1	53.3	91.5	2	195	PKFREWG	KHKANSY	CCNAARTTYMGNGARTGGGG	TANSWRTTNGCYTTRTGYTT	256	1024	63.9	90	52.9965
Col_787	XP_023310675.1_473990_475370	528	7	219	386	SYCACPKG	CPKGMTGD	WSNTAYTGYGCNTGYCCNAARGG	TCNCCNGTCATNCCYTTNGGRCA	4096	1024	0.52795	31.75	61.8	96.5	181	446	RCQPPYK	CEPENHA	MGNTGYCARCCNCCNTAYAA	GCRTGRTTYTCNGGYTCRCA	1024	128	68.6	87	52.9844
Col_788	XP_018564918.1_339915_340642	597	9	31	221	MKYARETD	NPHSDIFL	ATGAARTAYGCNMGNGARACNGA	ARRAADATRTCNSWRTGNGGRTT	1024	6144	0.8	47.7	58.4	88	23	278	EQSMNPQ	FAWAARP	GARCARWSNATGAAYCCNCA	GGNCKNGCNGCCCANGCRAA	512	1024	55.5	93.5	52.9686
Col_789	XP_018572294.1_444997_445932	402	7	93	218	HPVFKIHY	CGCILFPV	CAYCCNGTNTTYAARATHCAYTA	ACNGGRAANARDATRCANCCRCA	768	3072	0.378151	16.875	65.1	95	80	290	SGMFWVF	EMATYVF	WSNGGNATGTTYTGGGTNTT	AANACRTANGTNGCCATYTC	512	256	68.3	87	52.9573
Col_790	XP_018566777.1_1306977_1308037	960	8	51	362	LGPAHPDT	AHIDLVNN	YTNGGNCCNGCNCAYCCNGAYAC	TTRTTNACNARRTCDATRTGNGC	8192	3072	0.59736	48.8889	59.4	89.5	36	398	PDEMRMQ	VNTAKYT	CCNGAYGARATGMGNATGCA	GTRTAYTTNGCNGTRTTNAC	128	512	66.6	87.5	52.9146
Col_791	XP_023312278.1_36801_37317	348	7	45	152	IAWCAPEC	PEQVQAKS	ATHGCNTGGTGYGCNCCNGARTG	SWYTTNGCYTGNACYTGYTCNGG	768	4096	0.346535	10.125	61	94	31	181	DYYQTNF	GDVITVL	GAYTAYTAYCARACNAAYTT	ARNACNGTDATNACRTCNCC	128	3072	65.9	95	52.8779
Col_792	XP_018568095.1_455247_455792	408	8	59	186	CSQVCRNT	QNPDGLAV	TGYWSNCARGTNTGYMGNAAYAC	ACNGCNARNCCRTCNGGRTTYTG	8192	4096	0.686441	30.5556	56.4	94	40	194	CEDINEC	DWIGRNL	TGYGARGAYATHAAYGARTG	ARRTTNCKNCCDATCCARTC	96	768	68.4	86	52.8608
Col_793	XP_018574131.1_164067_165277	549	8	60	234	MCCGKGGD	CPEFLVHF	ATGTGYTGYGGNAARGGNGGNGA	AARTGNACNARRAAYTCNGGRCA	512	2048	0.589286	36.4444	58.5	91	28	248	NFHNWIK	AKKYGLK	AAYTTYCAYAAYTGGATHAA	TTNARNCCRTAYTTYTTNGC	48	1024	66.1	88.5	52.8311
Col_794	XP_018567552.1_12539_13628	411	7	94	222	TRELAQQI	VMFTATMP	ACNMGNGARYTNGCNCARCARAT	GGCATNGTNGCNGTRAACATNAC	8192	512	0.596639	13	59.3	96	84	294	QGPYAII	FVNQKKG	CARGGNCCNTAYGCNATHAT	CCYTTYTTYTGRTTNACRAA	768	128	68.1	92	52.805
Col_795	XP_018565785.1_683045_684295	1086	8	51	404	KRVELIMN	DNAGFRTG	AARMGNGTNGARYTNATHATGAA	CCNGTNCKRAANCCNGCRTTRTC	3072	4096	0.491228	56.5556	62.3	88.5	42	412	ADVREME	YIYRHPL	GCNGAYGTNMGNGARATGGA	ARNGGRTGNCKRTADATRTA	512	1536	62.6	88.5	52.7979
Col_796	XP_018563265.2_17121_17613	459	5	10	154	NEDCPPNK	DNGNPICY	AAYGARGAYTGYCCNCCNAAYAA	TARCADATNGGRTTNCCRTTRTC	512	768	0.456522	30.1667	66.9	97.5	2	167	DYKPICQ	TGNPFKN	GAYTAYAARCCNATHTGYCA	TTYTTRAANGGRTTNCCNGT	192	512	71	100	52.7885
Col_797	XP_018573458.1_153173_153744	360	9	21	132	WRGNGINV	IDLAVYET	TGGMGNGGNAAYGGNATHAAYGT	GTYTCRTANACNGCNARRTCDAT	1536	3072	0.355769	15	58.9	93	11	173	MLKEGGV	GQMCSYP	ATGYTNAARGARGGNGGNGT	GGRTANSWRCACATYTGNCC	512	512	60	86.5	52.7755
Col_798	XP_018570457.1_223848_224891	363	8	159	271	IVHDHNDH	MADNAPPR	ATHGTNCAYGAYCAYAAYGAYCA	CKNGGNGGNGCRTTRTCNGCCAT	384	2048	0.556604	19	60.5	95.5	142	339	VRDGGTP	YETTKFY	GTNMGNGAYGGNGGNACNCC	TARAAYTTNGTNGTYTCRTA	4096	256	60.8	89	52.7726
Col_799	XP_018580202.1_724352_725536	498	8	157	314	EKEGKIDN	KAAKRLFK	GARAARGARGGNAARATHGAYAA	TTRAANARNCKYTTNGCNGCYTT	384	8192	0.834483	47.1111	55.2	93	62	410	DKMIQKE	DGSIKVE	GAYAARATGATHCARAARGA	TCNACYTTDATNSWNCCRTC	48	3072	63.6	91	52.7621
Col_800	XP_018568100.1_30709_32334	423	9	11	143	TGKTAAYM	QTMLFSAT	ACNGGNAARACNGCNGCNTAYAT	GTNGCNSWRAANARCATNGTYTG	4096	8192	0.365079	25.4	55	88.5	1	215	RDICGCA	FVQTKKQ	MGNGAYATHTGYGGNTGYGC	TGYTTYTTNGTYTGNACRAA	768	256	64.6	89	52.6901
Col_801	XP_018573564.1_34192_35534	1110	6	75	436	DRGMECKK	YHHVCTVN	GAYMGNGGNATGGARTGYAARAA	TTNACNGTRCANACRTGRTGRTA	512	1024	0.492918	65.5714	67.2	93	60	455	DRMLQEN	EKHGGMT	GAYMGNATGYTNCARGARAA	GTCATNCCNCCRTGYTTYTC	512	128	68.9	90.5	52.6656
Col_802	XP_018568694.1_314515_316265	420	9	190	321	NPWECDCH	DNGTFICS	AAYCCNTGGGARTGYGAYTGYCA	SWRCADATRAANGTNCCRTTRTC	128	3072	0.733871	34	69.2	87	84	329	TNLVELD	AENSAGV	ACNAAYYTNGTNGARYTNGA	ACNCCNGCNSWRTTYTCNGC	4096	4096	50.4	89.5	52.6521
Col_803	XP_018575453.1_126199_126777	381	7	83	201	EVPILDEE	HKFHGKGP	GARGTNCCNATHYTNGAYGARGA	GGNCCYTTNCCRTGRAAYTTRTG	3072	512	0.372727	12.875	58	97.5	4	209	TYGKAGN	GKNKIEK	ACNTAYGGNAARGCNGGNAA	TTYTCDATYTTRTTYTTNCC	1024	192	64.4	95	52.6146
Col_804	XP_018567870.1_569400_570066	480	9	12	163	KFVNLSFN	GYAFPNLE	AARTTYGTNAAYYTNWSNTTYAA	TCNARRTTNGGRAANGCRTANCC	8192	4096	0.738806	44.4	51.6	98.5	3	283	GILQQMP	FPALQCL	GGNATHYTNCARCARATGCC	ARRCAYTGNARNGCNGGRAA	384	2048	60.4	84	52.4456
Col_805	XP_018575408.1_250282_251763	822	6	323	588	YKCTICND	MILKSMEA	TAYAARTGYACNATHTGYAAYGA	GCYTCCATNSWYTTNARDATCAT	384	1536	0.65873	58.2857	60.1	95	315	609	VAHYGEK	VIQYARA	GTNGCNCAYTAYGGNGARAA	GCNCKNGCRTAYTGDATNAC	512	1536	67.1	97.5	52.4356
Col_806	XP_023311689.1_2997_4725	855	9	26	302	WSTAQQIC	CPIQTLTA	TGGWSNACNGCNCARCARATHTG	GCNGTNARNGTYTGDATNGGRCA	3072	6144	0.740458	81.8	58.6	85.5	17	317	LFVSYPE	PNYPHFL	YTNTTYGTNWSNTAYCCNGA	ARRAARTGNGGRTARTTNGG	8192	512	57.4	89	52.4207
Col_807	XP_018580197.1_254702_256687	477	6	27	177	VLTGIDYW	EKYPEIVT	GTNYTNACNGGNATHGAYTAYTG	GTNACDATYTCNGGRTAYTTYTC	6144	768	0.293706	14.2857	69	99	1	196	TDMPIFG	PANTNPE	ACNGAYATGCCNATHTTYGG	TCNGGRTTNGTRTTNGCNGG	192	1024	65.8	90.5	52.4189
Col_808	XP_018564605.1_1524875_1525616	429	6	13	147	FNQPDEQG	FNLHVLND	TTYAAYCARCCNGAYGARCARGG	TCRTTNARNACRTGNARRTTRAA	256	4096	0.328125	16.1429	61	100	5	178	SGMHTND	IGYEQYR	WSNGGNATGCAYACNAAYGA	CKRTAYTGYTCRTANCCDAT	1024	384	65.6	97.5	52.4185
Col_809	XP_018563440.1_491045_492833	1482	6	58	543	VGVALDET	KMAPHTQE	GTNGGNGTNGCNYTNGAYGARAC	TCYTGNGTRTGNGGNGCCATYTT	8192	512	0.268344	52.2857	64.3	94	43	588	AAEKQIN	DIYGDKH	GCNGCNGARAARCARATHAA	TGYTTRTCNCCRTADATRTC	384	192	71.4	90.5	52.3889
Col_810	XP_018577857.1_52909_54065	549	5	212	386	DTFHINPQ	DEHRTVNA	GAYACNTTYCAYATHAAYCCNCA	GCRTTNACNGTNCKRTGYTCRTC	768	2048	0.339286	10.8333	68.9	98.5	194	406	YQGNWQK	NDYIKSC	TAYCARGGNAAYTGGCARAA	CANSWYTTDATRTARTCRTT	64	768	70.3	98.5	52.3887
Col_811	XP_018562158.1_379496_380365	435	7	33	169	DLSNFTET	KYKHINGL	GAYYTNWSNAAYTTYACNGARAC	ARNCCRTTDATRTGYTTRTAYTT	8192	768	0.555556	20.375	59	100	13	177	TPKGRGK	KYHQSHA	ACNCCNAARGGNMGNGGNAA	GCRTGNSWYTGRTGRTAYTT	4096	512	55.4	99	52.3523
Col_812	XP_018564780.1_450792_451841	543	7	154	326	HTERDFVK	NERKRRME	CAYACNGARMGNGAYTTYGTNAA	TCCATNCKNCKYTTNCKYTCRTT	2048	4096	0.343373	18.375	54	98	110	341	EDTVEDC	WQQRVEG	GARGAYACNGTNGARGAYTG	CCYTCNACNCKYTGYTGCCA	256	256	66.6	95	52.3469
Col_813	XP_018563239.1_967783_970192	1935	5	80	716	VHLDELQG	HNYLKLKW	GTNCAYYTNGAYGARYTNCARGG	CAYTTNARYTTNARRTARTTRTG	4096	2048	0.568218	154	55.9	98.5	68	745	LRPGQEY	QYCVEME	YTNMGNCCNGGNCARGARTA	TCCATYTCNACRCARTAYTG	4096	64	69.5	97	52.3326
Col_814	XP_018578210.1_4563733_4564339	459	8	39	183	NPGKFRFQ	FEQSVYDI	AAYCCNGGNAARTTYMGNTTYCA	ATRTCRTANACNSWYTGYTCRAA	2048	2048	0.528986	21.8889	59.3	92	31	194	NNLDRDP	EGATINS	AAYAAYYTNGAYMGNGAYCC	SWRTTDATNGTNGCNCCYTC	1024	3072	55	98	52.2997
Col_815	XP_018560772.1_171788_172832	864	7	47	326	LKPIYKEF	CDTDSCAD	YTNAARCCNATHTAYAARGARTT	TCNGCRCANSWRTCNGTRTCRCA	1536	4096	0.717054	75.75	55	94.5	36	335	IIDPEGM	NKCYCQR	ATHATHGAYCCNGARGGNAT	CKYTGRCARTARCAYTTRTT	576	128	70.9	87	52.2991
Col_816	XP_018578375.1_3546527_3547676	639	8	19	223	WDNHWVYW	YPMRLNQQ	TGGGAYAAYCAYTGGGTNTAYTG	TGYTGRTTNARNCKCATNGGRTA	64	2048	0.65641	35	62.8	87.5	1	253	MPYLNPA	QNVQNQM	ATGCCNTAYYTNAAYCCNGC	ATYTGRTTYTGNACRTTYTG	512	128	60.6	92	52.2908
Col_817	XP_023312653.1_1977695_1978362	345	8	10	116	SEDMPPHI	DFDQSGVI	WSNGARGAYATGCCNCCNCAYAT	ATNACNCCNSWYTGRTCRAARTC	2048	4096	0.5	12.7778	57.1	95.5	2	157	VALFKGC	GVEGNLR	GTNGCNYTNTTYAARGGNTG	CKNARRTTNCCYTCNACNCC	2048	4096	60.6	92	52.2721
Col_818	XP_018569240.1_285510_286686	648	6	180	387	QMAMTCIW	HIHPHYRV	CARATGGCNATGACNTGYATHTG	ACNCKRTARTGNGGRTGDATRTG	192	1536	0.316583	18.8571	64.6	95	171	406	DFNQPQC	VPQANQT	GAYTTYAAYCARCCNCARTG	GTYTGRTTNGCYTGNGGNAC	128	512	68.8	95	52.2714
Col_819	XP_018572621.1_672664_674024	918	6	56	353	ELYMMVED	DTGDLFKF	GARYTNTAYATGATGGTNGARGA	AAYTTRAANARRTCNCCNGTRTC	256	2048	0.24055	25.7143	61.5	97	35	368	NERAQQY	MQWMDDV	AAYGARMGNGCNCARCARTA	ACRTCRTCCATCCAYTGCAT	512	8	71.1	93	52.2495
Col_820	XP_018570971.1_131073_132858	1656	6	35	578	MHMGYNDE	WTNQDEDL	ATGCAYATGGGNTAYAAYGAYGA	ARRTCYTCRTCYTGRTTNGTCCA	64	256	0.256983	44.7143	72.2	98	27	588	KNIMLDC	YILELLN	AARAAYATHATGYTNGAYTG	TTNARNARYTCNARDATRTA	192	6144	57.4	93	52.2476
Col_821	XP_018561928.1_2671168_2672145	987	7	38	358	NWWEVINE	CKEDSQQR	AAYTGGTGGGARGTNATHAAYGA	CKYTGYTGNSWRTCYTCYTTRCA	96	2048	0.787004	89.5	59.7	98	29	370	LHQTNTK	HEDESVI	YTNCAYCARACNAAYACNAA	ATNACNSWYTCRTCYTCRTG	1024	1024	61	87	52.2034
Col_822	XP_018568155.1_220616_221995	948	8	49	356	LVNNYHNK	MPEDSFVL	YTNGTNAAYAAYTAYCAYAAYAA	ARNACRAANSWRTCYTCNGGCAT	1024	4096	0.405316	49.3333	58.8	90	14	375	GPVDPAI	IGPPMYF	GGNCCNGTNGAYCCNGCNAT	AARTACATNGGNGGNCCDAT	2048	384	63.8	88.5	52.1771
Col_823	XP_018580035.1_24005_25340	957	9	23	333	GAGGKGVW	DVPLAYII	GGNGCNGGNGGNAARGGNGTNTG	ATDATRTANGCNARNGGNACRTC	8192	6144	0.569079	61.1	49.7	92.5	15	375	GRGLPKK	EGDQHFI	GGNMGNGGNYTNCCNAARAA	ATRAARTGYTGRTCNCCYTC	8192	128	63.4	86.5	52.1752
Col_824	XP_018569424.1_269413_270063	411	10	22	150	DARVHYGH	KMSIATIG	GAYGCNMGNGTNCAYTAYGGNCA	CCDATNGTNGCDATNSWCATYTT	4096	4608	0.491803	18	54.2	87	3	192	LNHPDYF	AILRGKE	YTNAAYCAYCCNGAYTAYTT	TCYTTNCCNCKNARDATNGC	512	6144	63.5	85	52.1468
Col_825	XP_018574108.1_81779_82506	453	7	64	206	KFMNEGKA	EQKEVLDA	AARTTYATGAAYGARGGNAARGC	GCRTCNARNACYTCYTTYTGYTC	128	1024	0.69403	37.125	67.3	92.5	5	221	CTVNIEW	FFTGSAG	TGYACNGTNAAYATHGARTG	CCNGCNSWNCCNGTRAARAA	384	4096	61.2	90	52.1157
Col_826	XP_018562159.1_384601_386464	1143	6	84	456	DEVQSPAY	KPTMETQG	GAYGARGTNCARWSNCCNGCNTA	CCYTGNGTYTCCATNGTNGGYTT	8192	512	0.696203	74	58.7	98	5	485	TQFKVKP	HYGALPF	ACNCARTTYAARGTNAARCC	AANGGNARNGCNCCRTARTG	256	2048	66.4	94	52.1083
Col_827	XP_018566042.1_376343_382892	1953	4	699	1341	LDKDPEEQ	KFQEALDG	YTNGAYAARGAYCCNGARGARCA	CCRTCNARNGCYTCYTGRAAYTT	1024	1024	0.399371	126.2	67.2	97	562	1400	MKEFHDT	MGNEIAK	ATGAARGARTTYCAYGAYAC	TTNGCDATYTCRTTNCCCAT	32	192	76.4	96	52.1002
Col_828	XP_018573641.1_224594_225457	381	8	123	241	DIRNLQKE	CKRRKTAG	GAYATHMGNAAYYTNCARAARGA	CCNGCNGTYTTNCKNCKYTTRCA	3072	8192	0.644231	22.1111	56.2	96	52	276	HFRSYDE	GTPLCDE	CAYTTYMGNWSNTAYGAYGA	TCRTCRCANARNGGNGTNCC	2048	2048	57.4	94	52.0329
Col_829	XP_018569176.1_139493_141099	1251	7	29	437	NHPYPHKF	AYTELNDP	AAYCAYCCNTAYCCNCAYAARTT	GGRTCRTTNARYTCNGTRTANGC	512	2048	0.477612	67.875	65	88.5	6	469	ISPNEYF	DENFCTA	ATHWSNCCNAAYGARTAYTT	GCNGTRCARAARTTYTCRTC	1536	128	70	84	52.0238
Col_830	XP_018568912.1_201906_202841	456	7	107	250	QELALQWV	HEHYVPLN	CARGARYTNGCNYTNCARTGGGT	TTNARNGGNACRTARTGYTCRTG	2048	2048	0.540146	31	59.1	92	16	307	TYIQYQC	EYRQHHY	ACNTAYATHCARTAYCARTG	TARTGRTGYTGNCKRTAYTC	192	256	66.2	94	51.9874
Col_831	XP_018572507.1_2931287_2931794	414	6	30	159	IVRFIQHK	IKQERMDT	ATHGTNMGNTTYATHCARCAYAA	GTRTCCATNCKYTCYTGYTTDAT	2304	384	0.487603	20.8571	67.7	91.5	12	182	HQDILTC	TEVADAE	CAYCARGAYATHYTNACNTG	TCNGCRTCNGCNACYTCNGT	768	1024	63.1	100	51.9667
Col_832	XP_023311915.1_145620_146106	384	6	14	133	EHLFKFFY	WNDHQLWE	GARCAYYTNTTYAARTTYTTYTA	TCCCANARYTGRTGRTCRTTCCA	512	128	0.433628	17.8571	66.6	94	6	145	GPWADRQ	GCKATVN	GGNCCNTGGGCNGAYMGNCA	TTNACNGTNGCYTTRCANCC	1024	1024	66.8	95	51.8883
Col_833	XP_018569690.1_205617_206300	690	5	33	254	EPNLDQEF	EGFNQADR	GARCCNAAYYTNGAYCARGARTT	CKRTCNGCYTGRTTRAANCCYTC	1024	1024	0.367816	27.5	68.2	98.5	23	263	CRIHLKG	INMACKT	TGYMGNATHCAYYTNAARGG	GTYTTRCANGCCATRTTDAT	1536	96	67.6	98.5	51.8592
Col_834	XP_018579136.1_733867_734660	639	5	61	265	FLAYYEIC	CTHIVYGF	TTYYTNGCNTAYTAYGARATHTG	AANCCRTANACDATRTGNGTRCA	1536	1536	0.61658	49.6667	68.4	95	16	282	KIVMGMP	IKPHDTW	AARATHGTNATGGGNATGCC	CANGTRTCRTGNGGYTTDAT	96	384	71.5	95.5	51.8434
Col_835	XP_018567778.1_4608200_4609139	420	6	20	151	KLLPNCWI	QADCHINN	AARYTNYTNCCNAAYTGYTGGAT	TTRTTDATRTGRCARTCNGCYTG	2048	384	0.448	23.2857	66.2	93	10	160	EYVKNFE	YNTTFWA	GARTAYGTNAARAAYTTYGA	GCCCARAANGTNGTRTTRTA	128	128	71.9	90.5	51.8143
Col_836	XP_018561865.2_883312_884156	345	7	15	121	TIFMREHN	YQIVDPPI	ACNATHTTYATGMGNGARCAYAA	ATNGGNGGRTCNACDATYTGRTA	768	1536	0.4	14	66.3	92.5	2	133	GRASEQP	GFFKVDM	GGNMGNGCNWSNGARCARCC	ATRTCNACYTTRAARAANCC	8192	256	58.8	95	51.8036
Col_837	XP_018568912.1_196261_197034	555	8	70	246	LRDEDLYK	TFYHISCQ	YTNMGNGAYGARGAYYTNTAYAA	TGRCANSWDATRTGRTARAANGT	8192	3072	0.535294	28.4444	56.6	94.5	60	266	SSFFKQE	VDTPVGY	WSNWSNTTYTTYAARCARGA	TANCCNACNGGNGTRTCNAC	4096	2048	54.6	96.5	51.74
Col_838	XP_018565325.1_379550_380766	738	8	57	294	VLPPGDWE	YIGIWLGI	GTNYTNCCNCCNGGNGAYTGGGA	ATNCCNARCCADATNCCDATRTA	4096	2304	0.665179	34.2222	56.8	93	26	306	MANQQFH	VACLEGS	ATGGCNAAYCARCARTTYCA	SWNCCYTCNARRCANGCNAC	64	8192	63.2	88.5	51.7062
Col_839	XP_018569690.1_202952_204468	558	5	275	452	VQDVENYD	YFTMDSLN	GTNCARGAYGTNGARAAYTAYGA	TTNARNSWRTCCATNGTRAARTA	512	4096	0.0409357	2.66667	63.1	100	240	460	IMNEFKD	QVHFLYQ	ATHATGAAYGARTTYAARGA	TGRTANARRAARTGNACYTG	48	512	73.1	98.5	51.6284
Col_840	XP_018570394.1_329319_330684	426	6	124	257	NCVYWADI	PNGITIDH	AAYTGYGTNTAYTGGGCNGAYAT	TGRTCDATNGTDATNCCRTTNGG	256	2304	0.604839	30.8571	68.3	92	46	265	YNRTKGY	IAERIYW	TAYAAYMGNACNAARGGNTA	CARTADATNCKYTCNGCDAT	1024	1152	62.4	97.5	51.6035
Col_841	XP_018577737.1_127405_128944	657	8	445	655	QIASFIQG	TKQAALQF	CARATHGCNWSNTTYATHCARGG	AAYTGNARNGCNGCYTGYTTNGT	4608	4096	0.738916	45.5556	51	92	300	667	LHDLAEF	AVQEMVD	YTNCAYGAYYTNGCNGARTT	TCNACCATYTCYTGNACNGC	2048	256	64	93	51.5871
Col_842	XP_018575772.1_349188_353124	1548	5	397	904	RRLQEEQD	PEDWKKLQ	MGNMGNYTNCARGARGARCARGA	TGNARYTTYTTCCARTCYTCNGG	8192	512	0.720322	163.667	60.3	97.5	362	1028	NIELIKA	KYKIQCE	AAYATHGARYTNATHAARGC	TCRCAYTGDATYTTRTAYTT	576	96	68.2	91.5	51.5697
Col_843	XP_018562103.1_205827_206850	486	9	124	277	HVRVMTEP	EFCVCFRC	CAYGTNMGNGTNATGACNGARCC	CANCKRAARCANACRCARAAYTC	2048	1024	0.715278	39.2	57.5	87	111	362	KVVFADD	FASWNHL	AARGTNGTNTTYGCNGAYGA	ARRTGRTTCCANSWNGCRAA	512	1024	57.9	90.5	51.5384
Col_844	XP_018573464.1_220338_221322	441	8	33	171	LEDRNFPN	KHEAISAD	YTNGARGAYMGNAAYTTYCCNAA	TCNGCNSWDATNGCYTCRTGYTT	4096	6144	0.439394	17.1111	58.2	95.5	20	227	TDLLEWI	KHKFNLN	ACNGAYYTNYTNGARTGGAT	TTNARRTTRAAYTTRTGYTT	1024	256	62.7	86	51.3435
Col_845	XP_018578799.1_3597439_3598111	486	7	51	204	VEIQELND	TEERNAVL	GTNGARATHCARGARYTNAAYGA	ARNACNGCRTTNCKYTCYTCNGT	1536	8192	0.4375	18.5	59.5	94.5	42	231	ELTRKIE	GMEPYVP	GARYTNACNMGNAARATHGA	GGNACRTANGGYTCCATNCC	3072	256	62.8	94	51.311
Col_846	XP_018563688.1_2052156_2052767	441	8	24	162	TEALQHVW	FPIPVSMI	ACNGARGCNYTNCARCAYGTNTG	ATCATNSWNACNGGDATNGGRAA	4096	6144	0.508621	20.6667	57.1	94	1	174	GRPKGQH	PQSEKNR	GGNMGNCCNAARGGNCARCA	CKRTTYTTYTCNSWYTGNGG	2048	2048	56.2	94.5	51.2586
Col_847	XP_018578601.1_10222_10966	420	7	23	154	TLQPCDNH	DGSIQLWD	ACNYTNCARCCNTGYGAYAAYCA	TCCCANARYTGDATNSWNCCRTC	2048	6144	0.528	27.5	56.7	93	9	207	WDFAGMD	WDLRNFK	TGGGAYTTYGCNGGNATGGA	TTRAARTTNCKNARRTCCCA	64	512	68.7	91	51.1469
Col_848	XP_018573393.1_458328_459556	699	5	26	250	ETAGAHFN	EFDTDCVR	GARACNGCNGGNGCNCAYTTYAA	CKNACRCARTCNGTRTCRAAYTC	2048	1024	0.582569	28.5	66.8	96.5	4	263	QEMGKMV	YEDHGDT	CARGARATGGGNAARATGGT	GTRTCNCCRTGRTCYTCRTA	32	128	72.5	94.5	51.0888
Col_849	XP_018561672.1_235732_236285	378	9	43	160	QLWLFGGE	GYSKEKVK	CARYTNTGGYTNTTYGGNGGNGA	TTNACYTTYTCYTTNSWRTANCC	4096	4096	0.522523	22.1	46.3	89.5	28	171	PRCGHQM	VDKGHVY	CCNMGNTGYGGNCAYCARAT	TANACRTGNCCYTTRTCNAC	1024	512	69.8	88	51.0706
Col_850	XP_023309976.1_100608_101265	588	5	15	202	MYKFYFVN	WPLFIDPQ	ATGTAYAARTTYTAYTTYGTNAA	TGNGGRTCDATRAANARNGGCCA	128	1536	0.513812	45.1667	64.7	97.5	7	210	SLCMWVH	GQANKWV	WSNYTNTGYATGTGGGTNCA	ACCCAYTTRTTNGCYTGNCC	1024	128	67.6	98.5	51.0127
Col_851	XP_018579245.1_1096531_1096985	369	9	18	132	GHSDKDAK	PDEDLMLY	GGNCAYWSNGAYAARGAYGCNAA	TANARCATNARRTCYTCRTCNGG	4096	2048	0.548077	17.9	54.3	87	4	145	VESKHHK	QALKYEN	GTNGARWSNAARCAYCAYAA	TTYTCRTAYTTNARNGCYTG	1024	512	60.6	92	51.0112
Col_852	XP_018578383.1_1689_3078	438	10	140	277	DIGDGKGY	NVGCCYHL	GAYATHGGNGAYGGNAARGGNTA	ARRTGRTARCARCANCCNACRTT	1536	1024	0.834646	45.7273	59.4	94.5	113	312	SKKSHEV	FPMSKYL	WSNAARAARWSNCAYGARGT	ARRTAYTTNSWCATNGGRAA	4096	1024	45.8	84.5	50.9965
Col_853	XP_018576568.1_3741_4371	351	6	25	133	FEFLWPFY	AHCIGYPV	TTYGARTTYYTNTGGCCNTTYTA	ACNGGRTANCCDATRCARTGNGC	512	1536	0.166667	5.14286	63.4	100	17	144	ADFILEF	GFGFKSY	GCNGAYTTYATHYTNGARTT	TANSWYTTRAANCCRAANCC	768	2048	57.5	100	50.9023
Col_854	XP_018579704.1_1373039_1373618	471	7	58	206	YFLMWYQA	FKIYYLPK	TAYTTYYTNATGTGGTAYCARGC	TTNGGNARRTARTADATYTTRAA	128	1536	0.774648	30	64.9	91	1	215	HKAHKEE	CPNFCYE	CAYAARGCNCAYAARGARGA	TCRTARCARAARTTNGGRCA	128	128	69.4	83	50.8344
Col_855	XP_018564896.1_1103854_1104816	915	6	14	310	NINAKDED	NVVFLCGH	AAYATHAAYGCNAARGAYGARGA	TGNCCRCANARRAANACNACRTT	384	4096	0.649446	81.2857	63.8	98	6	331	ELLVKLK	HMCRKTI	GARYTNYTNGTNAARYTNAA	ATNGTYTTNCKRCACATRTG	8192	256	54.3	96.5	50.8163
Col_856	XP_023310722.1_94141_94528	504	8	13	172	RSHGHMEA	HPLDPIGC	MGNWSNCAYGGNCAYATGGARGC	CANCCDATNGGRTCNARNGGRTG	4096	6144	0.721805	19.5556	56.3	94	4	181	LCAARVD	FDTLADA	YTNTGYGCNGCNMGNGTNGA	GCRTCNGCNARNGTRTCRAA	8192	1024	55	95.5	50.8161
Col_857	XP_018566837.1_507110_507949	399	7	140	264	LINGPEIM	DDVDLEQI	YTNATHAAYGGNCCNGARATHAT	ATYTGYTCNARRTCNACRTCRTC	4608	1024	0.0169492	2.75	61	93	132	272	NETGAFF	AAETHGH	AAYGARACNGGNGCNTTYTT	TGNCCRTGNGTYTCNGCNGC	512	1024	64	93	50.7656
Col_858	XP_018576583.1_116931_117407	402	7	24	149	AEPGRFYV	NGFPIPKV	GCNGARCCNGGNMGNTTYTAYGT	ACYTTNGGDATNGGRAANCCRTT	4096	1536	0.546218	25.375	62.8	98	8	157	ALDDYFP	HVVADEN	GCNYTNGAYGAYTAYTTYCC	TTYTCRTCNGCNACNACRTG	512	512	65.8	82	50.7655
Col_859	XP_018579449.1_2426169_2427246	348	8	194	301	KLKISEEA	QCPYFYVC	AARYTNAARATHWSNGARGARGC	CANACRTARAARTANGGRCAYTG	6144	512	0.653465	22.2222	54	96	172	333	PIDWTLK	PTTRGFR	CCNATHGAYTGGACNYTNAA	CKRAANCCNCKNGTNGTNGG	768	8192	55.6	94.5	50.6455
Col_860	XP_023309781.1_768546_769389	366	9	56	169	NLWVSFDV	FYIPLTVM	AAYYTNTGGGTNWSNTTYGAYGT	ATNACNGTNARNGGDATRTARAA	4096	6144	0.650485	19.9	55	87.5	28	179	LCVAILV	VYYKIFR	YTNTGYGTNGCNATHYTNGT	CKRAADATYTTRTARTANAC	6144	384	56.2	94	50.5966
Col_861	XP_018579832.1_1059166_1059948	432	8	25	160	RHCRYVDE	WEEKSREF	MGNCAYTGYMGNTAYGTNGAYGA	AAYTCNCKNSWYTTYTCYTCCCA	4096	2048	0.387597	16	53.8	94	9	185	KKGRTVM	WNESKGK	AARAARGGNMGNACNGTNAT	TTNCCYTTNSWYTCRTTCCA	2048	512	58.8	94	50.583
Col_862	XP_018567413.1_706696_707374	366	8	54	167	HVWMDDYK	GELRKENF	CAYGTNTGGATGGAYGAYTAYAA	AARTTYTCYTTNCKNARYTCNCC	64	4096	0.439252	19.1111	64.5	88.5	10	196	FRDFHPY	TECHSHK	TTYMGNGAYTTYCAYCCNTA	TTRTGNSWRTGRCAYTCNGT	512	1024	61.2	86	50.5572
Col_863	XP_018573666.1_6651_7620	393	6	108	230	KSIRVWDM	YDLYMIPK	AARWSNATHMGNGTNTGGGAYAT	TTNGGDATCATRTANARRTCRTA	6144	768	0.387931	16.4286	62.4	92	76	261	AWEVDTC	WVARNRF	GCNTGGGARGTNGAYACNTG	AANCKRTTNCKNGCNACCCA	256	2048	65.3	99	50.5549
Col_864	XP_018565250.1_1578662_1579070	366	9	12	125	EIEASNNP	NGHIFHRV	GARATHGARGCNWSNAAYAAYCC	ACNCKRTGRAADATRTGNCCRTT	3072	1536	0.481132	16.2	54.3	94.5	4	133	KSKAAVT	IKGFMIQ	AARWSNAARGCNGCNGTNAC	TGDATCATRAANCCYTTDAT	4096	144	58.1	86	50.5148
Col_865	XP_018565964.1_465234_466296	567	9	68	248	WQPIPVHT	HDTTIANV	TGGCARCCNATHCCNGTNCAYAC	ACRTTNGCDATNGTNGTRTCRTG	768	1536	0.802632	55.6	63.7	91	45	268	AEANLAG	PPYASTV	GCNGARGCNAAYYTNGCNGG	ACNGTNSWNGCRTANGGNGG	2048	8192	46.4	87.5	50.4578
Col_866	XP_018565235.1_16736_17229	375	9	11	127	EDPAKNFQ	AQKLLNYL	GARGAYCCNGCNAARAAYTTYCA	ARRTARTTNARNARYTTYTGNGC	512	8192	0.272727	11.5	59.4	90.5	3	139	AIQCRVT	VNGPSTP	GCNATHCARTGYMGNGTNAC	GGNGTNSWNGGNCCRTTNAC	1536	8192	53.3	90	50.4331
Col_867	XP_018575403.1_210643_211174	399	9	16	140	TDSAFNFE	TEFHLKFL	ACNGAYWSNGCNTTYAAYTTYGA	ARRAAYTTNARRTGRAAYTCNGT	4096	2048	0.615385	25.3	57	94	7	148	TWHMLRQ	WGSRGAY	ACNTGGCAYATGYTNMGNCA	TANGCNCCNCKNSWNCCCCA	512	8192	50.2	90.5	50.4162
Col_868	XP_018562244.1_1851469_1852124	552	8	27	202	DDNFGTEQ	MVLTFVNS	GAYGAYAAYTTYGGNACNGARCA	SWRTTNACRAANGTNARNACCAT	512	8192	0.198473	12.1111	60	93	13	211	SGVTGKM	VPTVRKA	WSNGGNGTNACNGGNAARAT	GCYTTNCKNACNGTNGGNAC	8192	4096	55.4	92	50.342
Col_869	XP_018576413.1_217155_217603	402	9	20	145	EKVMLEWF	QYDSDGLV	GARAARGTNATGYTNGARTGGTT	ACNARNCCRTCNSWRTCRTAYTG	256	8192	0.686441	26.1	57.7	87.5	3	158	YCYTSDG	QYGDHLY	TAYTGYTAYACNWSNGAYGG	TANARRTGRTCNCCRTAYTG	1024	512	57.2	89	50.3243
Col_870	XP_018565532.1_857630_858190	402	9	23	148	VDPCDDFY	DYFIDFSV	GTNGAYCCNTGYGAYGAYTTYTA	ACNSWRAARTCDATRAARTARTC	512	1536	0.512605	21.8	60.7	93.5	2	160	ICLTPGC	KNSTKRI	ATHTGYYTNACNCCNGGNTG	ATNCKYTTNGTNSWRTTYTT	3072	4096	51.6	86	50.2987
Col_871	XP_018577788.1_30739_31540	522	7	66	231	KKYDRCGE	KTQPHPVF	AARAARTAYGAYMGNTGYGGNGA	AANACNGGRTGNGGYTGNGTYTT	1024	2048	0.335484	15.625	64.2	95.5	56	242	YEVLSDE	GDDLYTN	TAYGARGTNYTNWSNGAYGA	TTNGTRTANARRTCRTCNCC	4096	1024	52.6	96	50.2701
Col_872	XP_018561805.1_122265_123440	951	6	71	379	TDERGEIF	WFWASCPH	ACNGAYGARMGNGGNGARATHTT	TGNGGRCANSWNGCCCARAACCA	3072	1024	0.476667	42.5714	59.9	96	57	391	YCLSEDQ	CPAFLKN	TAYTGYYTNWSNGARGAYCA	TTYTTNARRAANGCNGGRCA	2048	1024	60	99	50.1952
Col_873	XP_018571316.1_198864_199351	354	9	56	165	QRRHVVDT	DFSIAMRM	CARMGNMGNCAYGTNGTNGAYAC	ATNCKCATNGCDATNSWRAARTC	8192	6144	0.378641	11.6	48.1	89	8	173	AWKGKRG	YTLADHP	GCNTGGAARGGNAARMGNGG	GGRTGRTCNGCNARNGTRTA	512	1024	58.5	97	50.1826
Col_874	XP_023309911.1_51395_51869	351	8	27	135	NATLVIKD	YITAFNRI	AAYGCNACNYTNGTNATHAARGA	ATNCKRTTRAANGCNGTDATRTA	6144	3072	0.490196	20.4444	63	92	13	144	LPLEVGG	TGLPCDI	YTNCCNYTNGARGTNGGNGG	ATRTCRCANGGNARNCCNGT	8192	2048	53.6	90.5	50.175
Col_875	XP_018561927.1_1630685_1632198	405	7	192	318	FNYNKKGF	GWLEERLP	TTYAAYTAYAAYAARAARGGNTT	GGNARNCKYTCYTCNARCCANCC	256	8192	0.658333	35.75	55.5	92.5	127	425	YNKIGDN	HWCTCAG	TAYAAYAARATHGGNGAYAA	CCNGCRCANGTRCACCARTG	192	128	71.8	86	50.1321
Col_876	XP_018566914.1_366543_367152	372	6	27	142	LEKYKGHV	DKNGQPVE	YTNGARAARTAYAARGGNCAYGT	TCNACNGGYTGNCCRTTYTTRTC	1024	1024	0.296296	16.1429	68.6	98	14	157	EFTANDI	PKDLVKS	GARTTYACNGCNAAYGAYAT	SWYTTNACNARRTCYTTNGG	256	4096	61.8	89	50.0927
Col_877	XP_018567482.1_451864_452965	546	9	155	328	LQYLAVEY	FPDFIQNT	YTNCARTAYYTNGCNGTNGARTA	GTRTTYTGDATRAARTCNGGRAA	8192	384	0.716867	42.5	61.8	85.5	123	336	RRCPPKV	VGCGAVQ	MGNMGNTGYCCNCCNAARGT	TGNACNGCNCCRCANCCNAC	4096	2048	54.6	87	50.0023
Col_878	XP_018563265.2_44856_45501	414	5	54	183	LACINQKC	CQVINHLP	YTNGCNTGYATHAAYCARAARTG	GGNARRTGRTTDATNACYTGRCA	1536	1536	0.368852	22	68.7	96	39	198	NCRPECV	YTGDPFR	AAYTGYMGNCCNGARTGYGT	CKRAANGGRTCNCCNGTRTA	512	1024	64.4	98.5	49.9999
Col_879	XP_018574216.1_73792_74677	558	8	19	196	PCIFDVYE	AQGTGIAP	CCNTGYATHTTYGAYGTNTAYGA	GGNGCDATNCCNGTNCCYTGNGC	768	6144	0.865031	58.7778	64.4	95	11	253	DCCNSGC	YEVFLSE	GAYTGYTGYAAYWSNGGNTG	TCNSWNARRAANACYTCRTA	1024	4096	47.2	88	49.9989
Col_880	XP_018568743.1_1149684_1150491	414	8	50	179	SCKVVICC	YNVLFTAL	WSNTGYAARGTNGTNATHTGYTG	ARNGCNGTRAANARNACRTTRTA	6144	8192	0.154472	4.77778	52.2	94.5	28	187	DGKTLKY	PPLAMGL	GAYGGNAARACNYTNAARTA	ARNCCCATNGCNARNGGNGG	1024	4096	54.4	99	49.915
Col_881	XP_018567251.1_395250_395847	663	7	25	237	AAEFKTGF	ACQYAGSG	GCNGCNGARTTYAARACNGGNTT	CCNSWNCCNGCRTAYTGRCANGC	2048	8192	0.509804	21.75	56	95.5	14	245	ERNAMNA	IGVGERP	GARMGNAAYGCNATGAAYGC	GGNCKYTCNCCNACNCCDAT	256	3072	59.2	96	49.9142
Col_882	XP_018569655.1_544051_545434	564	8	159	338	ESYTKLKP	DDMHVEEL	GARWSNTAYACNAARYTNAARCC	ARYTCYTCNACRTGCATRTCRTC	8192	256	0.462428	29.3333	57.4	88.5	23	397	ATITLEN	HIQDLEI	GCNACNATHACNYTNGARAA	ATYTCNARRTCYTGDATRTG	3072	384	62.9	88.5	49.8333
Col_883	XP_018564335.1_46497_47182	417	7	88	218	GLEGAAFQ	QQFGLEVI	GGNYTNGARGGNGCNGCNTTYCA	ATNACYTCNARNCCRAAYTGYTG	8192	2048	0.443548	15.25	59.9	98	80	234	PVIKELF	GGRIATF	CCNGTNATHAARGARYTNTT	AANGTNGCDATNCKNCCNCC	1536	6144	59.1	90	49.7715
Col_884	XP_018574401.1_182902_184224	729	5	89	323	DWGDFQTH	NDWLWLGA	GAYTGGGGNGAYTTYCARACNCA	GCNCCNARCCANARCCARTCRTT	256	1024	0.475962	39	63.6	97	81	421	KEHPVEN	KYQNAGI	AARGARCAYCCNGTNGARAA	ATNCCNGCRTTYTGRTAYTT	256	256	72.8	91.5	49.7058
Col_885	XP_023311332.1_46401_47267	657	7	63	273	ADLVCMCM	AHNPSTFG	GCNGAYYTNGTNTGYATGTGYAT	CCRAANGTNSWNGGRTTRTGNGC	1024	8192	0.534314	40.5	58.8	90.5	3	286	LLNKDDY	KYPTLRM	YTNYTNAAYAARGAYGAYTA	ATNCKNARNGTNGGRTAYTT	1024	4096	61.8	93	49.6886
Col_886	XP_018576758.1_87126_87916	567	9	102	282	ISVIHQIC	VKQQLLEF	ATHWSNGTNATHCAYCARATHTG	AAYTCNARNARYTGYTGYTTNAC	6912	4096	0.743902	38.2	52.2	91	75	303	HENWCNM	AAVAVAW	CAYGARAAYTGGTGYAAYAT	CANGCNACNGCNACNGCNGC	32	4096	57.5	87.5	49.5113
Col_887	XP_018574993.1_31815_32446	621	5	48	246	WAVGPLNQ	FYAQMGPT	TGGGCNGTNGGNCCNYTNAAYCA	GTNGGNCCCATYTGNGCRTARAA	4096	512	0.783133	61.5	66.9	97.5	11	255	AAMVNGY	GKRGYPA	GCNGCNATGGTNAAYGGNTA	GCNGGRTANCCNCKYTTNCC	512	2048	62	95.5	49.5063
Col_888	XP_018574946.1_24087_25394	363	6	218	330	LAPDHKKA	DYEKACKM	YTNGCNCCNGAYCAYAARAARGC	ATYTTRCANGCYTTYTCRTARTC	2048	256	0.561905	24.5714	66.7	91.5	195	376	CLFYEDN	EIKKAYR	TGYYTNTTYTAYGARGAYAA	CKRTANGCYTTYTTDATYTC	256	384	70.9	85.5	49.4305
Col_889	XP_018571751.1_23924_24913	420	7	63	194	MYTASGWI	WGGFLFMV	ATGTAYACNGCNWSNGGNTGGAT	ACCATRAANARRAANCCNCCCCA	2048	512	0.629032	29.125	55.6	95.5	27	343	LAQVLGF	YPIGVTL	YTNGCNCARGTNYTNGGNTT	ARNGTNACNCCDATNGGRTA	8192	3072	58.4	95	49.3884
Col_890	XP_023309901.1_644922_645703	633	9	73	275	VSFPKYNN	FNERSNPQ	GTNWSNTTYCCNAARTAYAAYAA	TGNGGRTTNSWNCKYTCRTTRAA	4096	8192	0.764706	61.5	54.4	94	38	283	ERVVLPD	CVHWSTA	GARMGNGTNGTNYTNCCNGA	GCNGTNSWCCARTGNACRCA	8192	1024	54.9	82	49.3306
Col_891	XP_018561488.1_372972_373717	465	7	35	181	CQVCGKAF	KYTRKEHL	TGYCARGTNTGYGGNAARGCNTT	ARRTGYTCYTTNCKNGTRTAYTT	1024	2048	0.164286	10.875	63.4	93	27	190	HTERKPF	NHMRSHT	CAYACNGARMGNAARCCNTT	GTRTGNSWNCKCATRTGRTT	1024	1024	58.8	91	49.3017
Col_892	XP_018577805.2_8752_9498	558	7	26	203	GRISFYMT	GNDVFAVY	GGNMGNATHWSNTTYTAYATGAC	TANACNGCRAANACRTCRTTNCC	6144	2048	0.391813	23.25	59	90.5	15	225	MDKILYE	KPVLIEA	ATGGAYAARATHYTNTAYGA	GCYTCDATNARNACNGGYTT	192	1536	66.3	89	49.27
Col_893	XP_023310694.1_175761_176380	468	6	40	187	DQICNHFV	EAPHVYGY	GAYCARATHTGYAAYCAYTTYGT	TANCCRTANACRTGNGGNGCYTC	192	2048	0.585714	29.8571	69.3	91.5	31	196	YRENFLP	CDLIEQN	TAYMGNGARAAYTTYYTNCC	TTYTGYTCDATNARRTCRCA	1024	384	64.5	88	49.1728
Col_894	XP_018578926.1_4319061_4320185	783	6	25	277	FFMDGEEW	YPVAPFLT	TTYTTYATGGAYGGNGARGARTG	GTNARRAANGGNGCNACNGGRTA	128	8192	0.850622	90.4286	64.3	93	3	358	PVHILPE	CIGKKIA	CCNGTNCAYATHYTNCCNGA	GCDATYTTYTTNCCDATRCA	3072	288	61.5	88	49.1405
Col_895	XP_018566718.1_1430989_1431684	525	7	17	183	ILWFRWHN	NVFGPLEF	ATHYTNTGGTTYMGNTGGCAYAA	AAYTCNARNGGNCCRAANACRTT	768	4096	0.55625	48	62.2	87.5	2	196	GNPRGNE	MAINIQR	GGNAAYCCNMGNGGNAAYGA	CKYTGDATRTTDATNGCCAT	2048	288	62	90	49.0888
Col_896	XP_018566759.1_1397895_1398845	462	9	80	225	PDDVNDIK	EDLMLELV	CCNGAYGAYGTNAAYGAYATHAA	ACNARYTCNARCATNARRTCYTC	768	4096	0.654676	26.6	51.8	89	69	349	DIAVPDW	DARNKIN	GAYATHGCNGTNCCNGAYTG	TTDATYTTRTTNCKNGCRTC	768	768	65.6	82	49.0843
Col_897	XP_018563265.2_35437_36391	741	5	62	300	CEVINHNP	NHIPTCSC	TGYGARGTNATHAAYCAYAAYCC	CANSWRCANGTNGGDATRTGRTT	384	6144	0.460526	44.3333	62.6	98.5	44	312	HKFKCAN	EGDPFTS	CAYAARTTYAARTGYGCNAA	SWNGTRAANGGRTCNCCYTC	128	2048	66.8	94.5	49.0828
Col_898	XP_018574013.1_376343_378033	372	9	39	154	GISIQNNP	TYNNGEAI	GGNATHWSNATHCARAAYAAYCC	ATNGCYTCNCCRTTRTTRTANGT	4608	1024	0.541284	18.7	58.3	90	29	176	PLPVVTW	TCKASNQ	CCNYTNCCNGTNGTNACNTG	TGRTTNSWNGCYTTRCANGT	8192	2048	55.8	85	49.026
Col_899	XP_018578448.1_8922_9450	405	7	29	155	GWYMVLIE	TNTVATIP	GGNTGGTAYATGGTNYTNATHGA	GGDATNGTNGCNACNGTRTTNGT	768	6144	0.533333	24.75	58.3	94.5	19	169	ILVAHTC	FVGKLTQ	ATHYTNGTNGCNCAYACNTG	TGNGTNARYTTNCCNACRAA	3072	2048	64.6	86	48.8058
Col_900	XP_018573935.1_648117_648591	387	5	20	140	FKCDAEND	YKCDGIPD	TTYAARTGYGAYGCNGARAAYGA	TCNGGDATNCCRTCRCAYTTRTA	256	768	0.210526	11.8333	71.3	97.5	5	148	SNEFQCK	CNDGSDE	WSNAAYGARTTYCARTGYAA	TCRTCNSWNCCRTCRTTRCA	512	1024	63	93	48.7519
Col_901	XP_018566959.1_228609_229634	492	6	173	328	SNPHPHCQ	KKFMVGYE	WSNAAYCCNCAYCCNCAYTGYCA	TCRTANCCNACCATRAAYTTYTT	4096	256	0.577181	35	65.1	96	159	338	WVQIFEN	AQSQRDL	TGGGTNCARATHTTYGARAA	ARRTCNCKYTGNSWYTGNGC	96	8192	57.9	92.5	48.7365
Col_902	XP_018570269.1_47623_48835	492	5	159	314	CAENTAKK	WEINEAFS	TGYGCNGARAAYACNGCNAARAA	SWRAANGCYTCRTTDATYTCCCA	1024	768	0.496644	26.3333	64.4	98.5	151	338	YNKFHMG	VNVHGGA	TAYAAYAARTTYCAYATGGG	GCNCCNCCRTGNACRTTNAC	32	1024	68.7	91.5	48.6994
Col_903	XP_018574763.1_63990_64564	348	7	43	150	YYDRLTFH	QYGVNLDR	TAYTAYGAYMGNYTNACNTTYCA	CKRTCNARRTTNACNCCRTAYTG	4096	4096	0.227723	8.75	60	92	7	178	DEREEQN	VNGIDQG	GAYGARMGNGARGARCARAA	CCYTGRTCDATNCCRTTNAC	256	384	63.7	89	48.6612
Col_904	XP_018561977.1_780048_782105	402	10	54	179	ERGVDVTF	FPKLQYKG	GARMGNGGNGTNGAYGTNACNTT	CCYTTRTAYTGNARYTTNGGRAA	8192	1024	0.714286	30.7273	60.6	89.5	46	285	EEITQLE	KHRSHID	GARGARATHACNCARYTNGA	TCDATRTGNSWNCKRTGYTT	768	3072	49.9	80.5	48.6427
Col_905	XP_018568952.2_444405_445346	639	9	21	225	EKARQCFV	PFESEKER	GARAARGCNMGNCARTGYTTYGT	CKYTCYTTYTCNSWYTCRAANGG	1024	4096	0.606061	41.5	53	92	11	252	EEGLALF	TGKQGLT	GARGARGGNYTNGCNYTNTT	GTNARNCCYTGYTTNCCNGT	4096	2048	51.2	89.5	48.6063
Col_906	XP_018563265.2_78711_79698	552	5	71	246	CADHEACD	HQAICTCA	TGYGCNGAYCAYGARGCNTGYGA	GCRCANGTRCADATNGCYTGRTG	512	768	0.571429	45.1667	62.9	92	63	258	GICQYNE	GNPHIEC	GGNATHTGYCARTAYAAYGA	CAYTCDATRTGNGGRTTNCC	192	384	74.9	91	48.5995
Col_907	XP_018565942.1_249670_250338	420	7	20	151	ELQAAIDG	EYVKLLNK	GARYTNCARGCNGCNATHGAYGG	TTRTTNARNARYTTNACRTAYTC	3072	4096	0.606557	22.375	57.2	92	4	247	YLYPYEC	PQKEALN	TAYYTNTAYCCNTAYGARTG	TTNARNGCYTCYTTYTGNGG	512	1024	63.8	90	48.5665
Col_908	XP_018573254.1_163071_164634	573	8	234	416	TSAMNNPQ	NGRVTYVI	ACNWSNGCNATGAAYAAYCCNCA	ATNACRTANGTNACNCKNCCRTT	4096	8192	0.704545	50.4444	56.5	88.5	199	435	KDAFDID	GYDTGIL	AARGAYGCNTTYGAYATHGA	ARDATNCCNGTRTCRTANCC	192	1536	62.8	84	48.5396
Col_909	XP_018573130.1_331781_332318	420	9	14	145	FELHKLPN	EDLRVVKT	TTYGARYTNCAYAARYTNCCNAA	GTYTTNACNACNCKNARRTCYTC	4096	8192	0.6	21.6	53.8	96.5	4	156	DLENSRD	PCFPPRY	GAYYTNGARAAYWSNMGNGA	TANCKNGGNGGRAARCANGG	8192	2048	45.2	92	48.4793
Col_910	XP_018577596.1_6089_7733	780	7	72	323	NGEDLHDY	DGRIPKTI	AAYGGNGARGAYYTNCAYGAYTA	ATNGTYTTNGGDATNCKNCCRTC	1024	6144	0.744856	77.75	60.6	88.5	12	437	LDCFYAQ	VQSITNI	YTNGAYTGYTTYTAYGCNCA	ATRTTNGTDATNSWYTGNAC	512	3072	58.7	89	48.4345
Col_911	XP_018567498.1_716620_717065	348	5	11	118	LKRGFFTD	PELNINDL	YTNAARMGNGGNTTYTTYACNGA	ARRTCRTTDATRTTNARYTCNGG	8192	3072	0.326733	11.3333	56.2	98.5	2	126	IFEVYEP	WKVYKFD	ATHTTYGARGTNTAYGARCC	TCRAAYTTRTANACYTTCCA	192	64	72	97	48.379
Col_912	XP_018569690.1_184874_187324	1263	4	117	529	EWGAFNEI	FYFVGDED	GARTGGGGNGCNTTYAAYGARAT	TCYTCRTCNCCNACRAARTARAA	256	512	0.103448	16.6	67.8	100	79	555	NMKAWEK	KKMFAGV	AAYATGAARGCNTGGGARAA	ACNCCNGCRAACATYTTYTT	32	128	74.1	93	48.1531
Col_913	XP_023310344.1_545927_546591	498	6	22	179	TFRGLEFP	CIVDESML	ACNTTYMGNGGNYTNGARTTYCC	ARCATNSWYTCRTCNACDATRCA	8192	3072	0.377483	25.2857	55.3	91.5	8	192	VFQKTKY	PQMKEAI	GTNTTYCARAARACNAARTA	ATNGCYTCYTTCATYTGNGG	256	128	73.4	90.5	48.1076
Col_914	XP_018561810.1_316959_317318	354	7	18	127	AEWSIVYM	AWTKSNRN	GCNGARTGGWSNATHGTNTAYAT	TTNCKRTTNSWYTTNGTCCANGC	3072	8192	0.584158	14.125	53.9	95.5	8	135	IDDGLKH	VAFALFD	ATHGAYGAYGGNYTNAARCA	TCRAANARNGCRAANGCNAC	768	2048	59	94	48.0175
Col_915	XP_018571502.1_10362_11088	378	6	31	148	SGKIMYAF	DQFWQKEE	WSNGGNAARATHATGTAYGCNTT	TCYTCYTTYTGCCARAAYTGRTC	3072	64	0.540541	22	69.2	96	7	157	GQTNDLK	EEKKRLE	GGNCARACNAAYGAYYTNAA	TCNARNCKYTTYTTYTCYTC	1024	1024	58.4	87	47.9503
Col_916	XP_018561894.1_1794357_1794837	345	7	16	122	LGYRHIDC	TWKGMEEC	YTNGGNTAYMGNCAYATHGAYTG	CAYTCYTCCATNCCYTTCCANGT	6144	128	0.69	28.875	68.3	87.5	8	142	EAVKHAI	NFNSKQV	GARGCNGTNAARCAYGCNAT	ACYTGYTTNSWRTTRAARTT	512	512	60.8	84	47.9273
Col_917	XP_018573443.1_113728_115054	504	5	16	175	FPDLEVIQ	IDVETERA	TTYCCNGAYYTNGARGTNATHCA	GCNCKYTCNGTYTCNACRTCDAT	3072	3072	0.433333	21.6667	63.5	100	7	283	KQAAELK	QTTVIPG	AARCARGCNGCNGARYTNAA	CCNGGDATNACNGTNGTYTG	1024	1536	59.2	98.5	47.9265
Col_918	XP_018564156.1_2222683_2223896	696	6	166	389	NYEVGVHI	IEEFMLLA	AAYTAYGARGTNGGNGTNCAYAT	GCNARNARCATRAAYTCYTCDAT	1024	1536	0.718232	56	61.6	91.5	140	412	ECIFTID	AFLRCHD	GARTGYATHTTYACNATHGA	TCRTGRCANCKNARRAANGC	288	2048	64.3	89.5	47.9154
Col_919	XP_023309901.1_649335_652746	1344	3	85	524	PVFENAPY	NQMTKEAF	CCNGTNTTYGARAAYGCNCCNTA	AANGCYTCYTTNGTCATYTGRTT	2048	256	0.189376	49	71	100	46	549	PLDYKQE	CPKENIF	CCNYTNGAYTAYAARCARGA	AADATRTTYTCYTTNGGRCA	512	192	74.3	100	47.9072
Col_920	XP_018572482.1_59508_60511	1008	6	64	391	KVMALTYQ	GKHSNNPI	AARGTNATGGCNYTNACNTAYCA	ATNGGRTTRTTNSWRTGYTTNCC	2048	4096	0.713793	82.1429	57	90	15	402	EITNKRQ	DQPMPDQ	GARATHACNAAYAARMGNCA	TGRTCNGGCATNGGYTGRTC	768	128	65.2	91.5	47.7604
Col_921	XP_018578134.1_27216_27749	423	7	31	163	GNSKTIMI	EKQMVHGG	GGNAAYWSNAARACNATHATGAT	CCNCCRTGNACCATYTGYTTYTC	3072	256	0.672131	38.375	63.4	90.5	2	171	VIYALAE	KNIVDSV	GTNATHTAYGCNYTNGCNGA	ACNSWRTCNACDATRTTYTT	3072	1536	57.1	88	47.7097
Col_922	XP_018574424.1_30986_31517	414	10	30	159	AEDSNLNT	YWNLVWAF	GCNGARGAYWSNAAYYTNAAYAC	AANGCCCANACNARRTTCCARTA	8192	512	0.737705	14.9091	54.6	93.5	7	176	TSCSQCH	PNLCLKN	ACNWSNTGYWSNCARTGYCA	TTYTTNARRCANARRTTNGG	8192	2048	44.4	87.5	47.6745
Col_923	XP_018566735.1_1964285_1964968	369	7	11	125	IDERAINK	NFQSDITD	ATHGAYGARMGNGCNATHAAYAA	TCNGTDATRTCNSWYTGRAARTT	2304	3072	0.305556	11.125	58	90.5	1	141	KVINHSC	KQIAPQD	AARGTNATHAAYCAYWSNTG	TCYTGNGGNGCDATYTGYTT	1536	384	60.8	92	47.4947
Col_924	XP_018573017.1_222313_223375	675	9	114	330	TEMMKRNP	YFDSEEPE	ACNGARATGATGAARMGNAAYCC	TCNGGYTCYTCNSWRTCRAARTA	256	2048	0.802083	60.9	54.3	89	34	362	NFLSRFG	DELDIYM	AAYTTYYTNWSNMGNTTYGG	ATRTADATRTCNARYTCRTC	8192	384	51.2	86.5	47.4934
Col_925	XP_018566354.1_234205_235810	453	6	236	378	CTICNRKF	CPYCPKAF	TGYACNATHTGYAAYMGNAARTT	AANGCYTTNGGRCARTANGGRCA	1536	1024	0.470149	29	63.3	93	168	389	RLHKRMH	VQLAGHK	MGNYTNCAYAARMGNATGCA	TTRTGNCCNGCNARYTGNAC	2048	2048	57.7	94	47.3038
Col_926	XP_018566922.1_1600072_1600776	399	4	64	188	NFINAVKE	FFQHPDLI	AAYTTYATHAAYGCNGTNAARGA	ATNARRTCNGGRTGYTGRAARAA	768	1024	0.228814	10.2	67.8	98.5	7	200	EEKENCP	IHENVMA	GARGARAARGARAAYTGYCC	GCCATNACRTTYTCRTGDAT	64	96	69.9	96.5	47.2995
Col_927	XP_018564437.1_326183_326624	354	5	14	123	FNPMDCTD	FYKPDELK	TTYAAYCCNATGGAYTGYACNGA	TTNARYTCRTCNGGYTTRTARAA	256	1024	0.349515	14	69.2	94	6	131	NPYTPRH	YHGHGAQ	AAYCCNTAYACNCCNMGNCA	TGNGCNCCRTGNCCRTGRTA	2048	512	61.2	95.5	47.2462
Col_928	XP_018579746.1_1109367_1110431	852	4	63	338	LKTDGNVH	PYEILMKD	YTNAARACNGAYGGNAAYGTNCA	TCYTTCATNARDATYTCRTANGG	4096	768	0.675573	60	67.4	95.5	30	367	WALCYQC	TKDAHAI	TGGGCNYTNTGYTAYCARTG	ATNGCRTGNGCRTCYTTNGT	256	512	67.4	96.5	47.109
Col_929	XP_018578790.1_3519447_3521492	1509	4	200	694	KAWAEVYI	TMMLAIAV	AARGCNTGGGCNGARGTNTAYAT	ACNGCDATNGCNARCATCATNGT	512	1536	0.487448	86	61.5	97	146	717	VCSTWIG	QYPCINH	GTNTGYWSNACNTGGATHGG	TGRTTDATRCANGGRTAYTG	1536	192	65.5	100	47.0933
Col_930	XP_018566501.1_743036_743919	417	7	47	177	MAQVAQCY	WNDAKTVN	ATGGCNCARGTNGCNCARTGYTA	TTNACNGTYTTNGCRTCRTTCCA	512	512	0.467742	19.75	67.9	91	32	191	SPEQPNK	CFSKITK	WSNCCNGARCARCCNAAYAA	TTNGTDATYTTNSWRAARCA	2048	1536	55.4	85	47.0907
Col_931	XP_018576075.1_32004_33591	708	4	123	350	TVYVFQEP	YILNVMKF	ACNGTNTAYGTNTTYCARGARCC	AAYTTCATNACRTTNARDATRTA	1024	768	0.41	37.4	66.2	95.5	106	369	NAEYYGP	DHCREFV	AAYGCNGARTAYTAYGGNCC	ACRAAYTCNCKRCARTGRTC	256	256	68.6	98	46.8445
Col_932	XP_018577648.1_53033_54878	630	5	430	631	YLQKQEQK	QMLIRHEK	TAYYTNCARAARCARGARCARAA	TTYTCRTGNCKDATNARCATYTG	512	1536	0.435897	30.1667	60.6	93.5	403	672	KVIYGDE	EMKAREL	AARGTNATHTAYGGNGAYGA	ARYTCNCKNGCYTTCATYTC	384	512	68.7	94	46.7972
Col_933	XP_018576083.1_102018_103288	585	5	245	431	KVPPEVPK	KQMIGEYL	AARGTNCCNCCNGARGTNCCNAA	ARRTAYTCNCCDATCATYTGYTT	4096	384	0.455056	26.8333	59.9	100	167	477	YSAPDNK	MPGEAQK	TAYWSNGCNCCNGAYAAYAA	TTYTGNGCYTCNCCNGGCAT	2048	256	67.2	90	46.781
Col_934	XP_018569244.1_313735_314625	429	5	49	183	QKDGALHM	MQKLVCVF	CARAARGAYGGNGCNYTNCAYAT	AANACRCANACNARYTTYTGCAT	2048	1024	0.429688	22	65.6	100	3	198	EDFVSPV	AVEICQH	GARGAYTTYGTNWSNCCNGT	TGYTGRCADATYTCNACNGC	2048	384	57.5	94	46.6166
Col_935	XP_023309962.1_823647_824324	531	8	54	222	DSNNLIKP	AELKMSKD	GAYWSNAAYAAYYTNATHAARCC	TCYTTNSWCATYTTNARYTCNGC	6144	4096	0.682119	41.3333	49.4	88.5	35	232	NKQRVLP	GIKKMKI	AAYAARCARMGNGTNYTNCC	ATYTTCATYTTYTTDATNCC	2048	96	56.5	93.5	46.616
Col_936	XP_018568714.1_1111370_1112689	390	5	77	198	VDIYAIGF	NADYNEIT	GTNGAYATHTAYGCNATHGGNTT	GTDATYTCRTTRTARTCNGCRTT	2304	384	0.382609	14.6667	67.3	92.5	30	280	VNGGKHF	TYKYDLF	GTNAAYGGNGGNAARCAYTT	AANARRTCRTAYTTRTANGT	512	512	68	90	46.5963
Col_937	XP_018577902.1_11367_12931	357	6	198	308	WVGDCFIY	TDPEHRFE	TGGGTNGGNGAYTGYTTYATHTA	TCRAANCKRTGYTCNGGRTCNGT	384	2048	0.115385	5.42857	68.2	98	146	434	VCLATED	PEAAFFA	GTNTGYYTNGCNACNGARGA	GCRAARAANGCNGCYTCNGG	2048	512	59.2	83	46.5817
Col_938	XP_018579232.1_1070464_1071660	546	4	207	380	HQKHQAFE	EANTLHQF	CAYCARAARCAYCARGCNTTYGA	AAYTGRTGNARNGTRTTNGCYTC	256	2048	0.101796	7.2	66.8	100	198	391	KDPANIQ	IADEESW	AARGAYCCNGCNAAYATHCA	CANSWYTCYTCRTCNGCDAT	384	1536	65.5	98	46.4898
Col_939	XP_018566704.1_1856054_1856543	489	7	30	184	YKYARHFY	YIDYNSAE	TAYAARTAYGCNMGNCAYTTYTA	TCNGCNSWRTTRTARTCDATRTA	1024	3072	0.829457	36.375	57.1	91.5	12	193	QRVLLDF	IAQYLAS	CARMGNGTNYTNYTNGAYTT	SWNGCNARRTAYTGNGCDAT	8192	6144	50.2	97	46.4387
Col_940	XP_018564918.1_323641_324404	426	5	27	160	GAEAFAKI	YKEPKVTS	GGNGCNGARGCNTTYGCNAARAT	SWNGTNACYTTNGGYTCYTTRTA	2048	4096	0.496063	21.3333	58.6	92.5	2	178	ACCQLHI	QYCDKFG	GCNTGYTGYCARYTNCAYAT	CCRAAYTTRTCRCARTAYTG	512	64	71	94.5	46.4329
Col_941	XP_018567874.1_584935_586029	375	8	103	219	DADADTYE	KMAALDRE	GAYGCNGAYGCNGAYACNTAYGA	TCNCKRTCNARNGCNGCCATYTT	1024	4096	0.709091	28.7778	57.5	86	57	228	NLESFVI	KYLVNKL	AAYYTNGARWSNTTYGTNAT	ARYTTRTTNACNARRTAYTT	4096	1024	52.2	93	46.4023
Col_942	XP_018565333.1_379927_380766	360	7	44	155	AAIFMYFA	FTEEIFSA	GCNGCNATHTTYATGTAYTTYGC	GCNSWRAADATYTCYTCNGTRAA	384	3072	0.47619	17.75	55.4	89	11	292	TKRPFGG	PNTALFC	ACNAARMGNCCNTTYGGNGG	CARAANARNGCNGTRTTNGG	2048	2048	60.2	93	46.3765
Col_943	XP_023311381.1_61383_63891	708	8	451	678	SIDVYEDA	AEVVTEFL	WSNATHGAYGTNTAYGARGAYGC	ARRAAYTCNGTNACNACYTCNGC	3072	4096	0.827586	74.5556	57.4	89.5	301	693	GKTPFLP	AAQALLM	GGNAARACNCCNTTYYTNCC	ATNARNARNGCYTGNGCNGC	2048	8192	48.2	88.5	46.3039
Col_944	XP_018563296.1_103518_104365	714	4	54	283	KGAKECIE	NPDYHPKI	AARGGNGCNAARGARTGYATHGA	ATYTTNGGRTGRTARTCNGGRTT	768	512	0.545894	41.2	67.4	94	14	305	HHKHFVA	HDVQINF	CAYCAYAARCAYTTYGTNGC	AARTTDATYTGNACRTCRTG	128	192	68.4	96	46.2214
Col_945	XP_018572563.1_60239_60834	348	8	29	136	LACHLKTH	QFKRKDKL	YTNGCNTGYCAYYTNAARACNCA	ARYTTRTCYTTNCKYTTRAAYTG	8192	1024	0.584158	21.7778	54.6	94	7	197	GSEESKP	FIYKCHT	GGNWSNGARGARWSNAARCC	GTRTGRCAYTTRTADATRAA	8192	96	53.7	86.5	46.1511
Col_946	XP_018577540.1_63432_64244	609	5	61	255	WRCPACQN	CPCGQTKL	TGGMGNTGYCCNGCNTGYCARAA	ARYTTNGTYTGNCCRCANGGRCA	1024	2048	0.636364	58.6667	64.5	92.5	38	275	QCFHILH	DPIPCCD	CARTGYTTYCAYATHYTNCA	TCRCARCANGGDATNGGRTC	384	384	62.2	92.5	46.1291
Col_947	XP_018566773.1_1005740_1006314	357	6	47	157	RRHIPVWI	FTLGTTYI	MGNMGNCAYATHCCNGTNTGGAT	ATRTANGTNGTNCCNARNGTRAA	6144	8192	0.355769	11.7143	50.8	100	30	165	YEIGNVI	DDHVRPD	TAYGARATHGGNAAYGTNAT	TCNGGNCKNACRTGRTCRTC	384	1024	61.6	94	46.1189
Col_948	XP_018566214.1_1222379_1223409	645	8	53	259	DRLWVLDT	NAVGCWNS	GAYMGNYTNTGGGTNYTNGAYAC	SWRTTCCARCANCCNACNGCRTT	8192	2048	0.53	37.1111	51.7	91	44	293	VYRIKAD	DVKVDRN	GTNTAYMGNATHAARGCNGA	TTNCKRTCNACYTTNACRTC	1536	1024	63.3	81	46.0792
Col_949	XP_018578080.1_38824_39233	348	6	11	118	VEEDFIKC	GDMMFFHS	GTNGARGARGAYTTYATHAARTG	SWRTGRAARAACATCATRTCNCC	384	256	0.435644	16.1429	67.1	88.5	2	128	DCIVTTA	NPGLVLD	GAYTGYATHGTNACNACNGC	TCNARNACNARNCCNGGRTT	768	8192	57.2	93	46.0712
Col_950	XP_018566651.1_1334368_1335474	678	5	99	316	KTMMACEE	PMHFTANN	AARACNATGATGGCNTGYGARGA	TTRTTNGCNGTRAARTGCATNGG	128	512	0.572816	57.6667	68.8	92.5	24	338	DAELQEK	IFNECKE	GAYGCNGARYTNCARGARAA	TCYTTRCAYTCRTTRAADAT	512	96	70.2	80	46.0268
Col_951	XP_018563265.2_63277_64234	714	4	56	285	NQKCVDPC	EYQGDPYR	AAYCARAARTGYGTNGAYCCNTG	CKRTANGGRTCNCCYTGRTAYTC	512	1024	0.5	42.8	67.8	95.5	37	313	GCRPECT	NKCIDPC	GGNTGYMGNCCNGARTGYAC	CANGGRTCDATRCAYTTRTT	1024	192	66.9	94.5	45.9432
Col_952	XP_018575618.1_8861_13799	2037	2	128	798	LMYICKNQ	CMFCGDPY	YTNATGTAYATHTGYAARAAYCA	TANGGRTCNCCRCARAACATRCA	384	256	0.162651	84	74.1	100	82	934	EGVDYQF	MQNKTAF	GARGGNGTNGAYTAYCARTT	AANGCNGTYTTRTTYTGCAT	256	128	77	100	45.9045
Col_953	XP_018567583.1_386416_387191	408	7	113	240	PRLPYKYD	QMSVQYNV	CCNMGNYTNCCNTAYAARTAYGA	ACRTTRTAYTGNACNSWCATYTG	8192	1024	0.487395	19.875	51.7	90.5	104	252	IENQKPF	FQTQPPV	ATHGARAAYCARAARCCNTT	ACNGGNGGYTGNGTYTGRAA	192	512	69.6	84	45.7908
Col_954	XP_023310675.1_481024_482794	471	5	282	430	KGNPNDDK	CGPNAECI	AARGGNAAYCCNAAYGAYGAYAA	ATRCAYTCNGCRTTNGGNCCRCA	512	1024	0.443662	30.8333	64.3	90	197	478	GICQPTC	NTYCYGD	GGNATHTGYCARCCNACNTG	TCNCCRTARCARTANGTRTT	768	256	68.9	90	45.6643
Col_955	XP_018561373.1_1082648_1083757	510	7	171	332	DKGDKFYI	FALKYLKK	GAYAARGGNGAYAARTTYTAYAT	TTYTTNARRTAYTTNARNGCRAA	256	4096	0.755102	43.375	55.6	89.5	79	366	VFGELAI	FIVRLYK	GTNTTYGGNGARYTNGCNAT	TTRTANARNCKNACDATRAA	2048	3072	60.5	87	45.5267
Col_956	XP_018561757.1_991127_992461	1083	5	80	432	ALHWACMF	YTLPREFK	GCNYTNCAYTGGGCNTGYATGTT	TTRAAYTCNCKNGGNARNGTRTA	512	8192	0.426087	57.8333	62.7	97.5	51	460	LWRAGTV	DGDVDSA	YTNTGGMGNGCNGGNACNGT	GCNSWRTCNACRTCNCCRTC	4096	2048	51.1	98.5	45.4863
Col_957	XP_018570000.1_251450_252107	621	7	48	246	VMERVTNV	DEDALDLV	GTNATGGARMGNGTNACNAAYGT	ACNARRTCNARNGCRTCYTCRTC	2048	4096	0.674556	41	48.4	98	7	256	QGVVERA	FPLASKH	CARGGNGTNGTNGARMGNGC	TGYTTNSWNGCNARNGGRAA	2048	8192	51	95	45.3601
Col_958	XP_018575955.1_553902_554636	543	6	56	228	FIDNHDNQ	YCDVISGD	TTYATHGAYAAYCAYGAYAAYCA	TCNCCNSWDATNACRTCRCARTA	192	6144	0.608392	32.7143	63	91	39	266	NWGPGWG	DGVLAIH	AAYTGGGGNCCNGGNTGGGG	TGDATNGCNARNACNCCRTC	128	3072	58.3	89.5	45.2925
Col_959	XP_018570457.1_199915_200934	507	5	127	287	TLVTKIHA	YFLTIQAV	ACNYTNGTNACNAARATHCAYGC	ACNGCYTGDATNGTNARRAARTA	6144	3072	0.414474	21.5	61	94.5	100	313	ISDLNDN	DCNDNAP	ATHWSNGAYYTNAAYGAYAA	GGNGCRTTRTCRTTRCARTC	3072	128	59	98.5	45.2785
Col_960	XP_018575376.1_115835_116819	687	3	12	232	AALQPQDI	CHMAYPEK	GCNGCNYTNCARCCNCARGAYAT	TTYTCNGGRTANGCCATRTGRCA	4096	256	0.580488	54.5	66.8	100	2	287	NGIPEGM	VCMKGFK	AAYGGNATHCCNGARGGNAT	TTRAANCCYTTCATRCANAC	768	128	70.2	97.5	45.1245
Col_961	XP_018566692.1_1438682_1439199	354	9	28	137	DCPDGSDE	NECLINNG	GAYTGYCCNGAYGGNWSNGAYGA	CCRTTRTTDATNARRCAYTCRTT	4096	768	0.637255	21.7	48.2	88.5	19	145	KAWLCDG	GCSQKCV	AARGCNTGGYTNTGYGAYGG	ACRCAYTTYTGNSWRCANCC	256	1024	57.8	85	45.1177
Col_962	XP_018566397.1_754291_754714	396	4	52	175	IKGATLYK	EDWKRYRK	ATHAARGGNGCNACNYTNTAYAA	TTNCKRTANCKYTTCCARTCYTC	6144	1024	0.575221	10.6	59.3	97	28	183	YKFAEPD	EYCQPVQ	TAYAARTTYGCNGARCCNGA	TGNACNGGYTGRCARTAYTC	256	256	73	96	45.1116
Col_963	XP_018569788.1_1796438_1797079	528	6	26	193	HVFHLPCF	KDDKVIKQ	CAYGTNTTYCAYYTNCCNTGYTT	TGYTTDATNACYTTRTCRTCYTT	2048	384	0.27044	10.4286	58.9	89	14	238	LPHEMVM	NPNIPYS	YTNCCNCAYGARATGGTNAT	SWRTANGGDATRTTNGGRTT	512	1536	61.7	94	45.1007
Col_964	XP_023310745.1_199695_200571	384	5	204	323	FELDVVIE	FKQNDVKA	TTYGARYTNGAYGTNGTNATHGA	GCYTTNACRTCRTTYTGYTTRAA	3072	256	0.238938	10	64.7	95	195	339	YMYRCED	EIETIFE	TAYATGTAYMGNTGYGARGA	TCRAADATNGTYTCDATYTC	128	288	63.8	90	45.0528
Col_965	XP_018571336.1_310018_311692	393	7	68	190	KVKTFKCK	DGTPNPLP	AARGTNAARACNTTYAARTGYAA	GGNARNGGRTTNGGNGTNCCRTC	512	8192	0.396552	13.375	50.4	93.5	60	198	VPKVNSH	IIDVYGT	GTNCCNAARGTNAAYWSNCA	GTNCCRTANACRTCDATDAT	4096	576	55.5	95	45.018
Col_966	XP_018576944.1_68201_70165	552	6	328	503	NEMYTSQA	EMAGQTQD	AAYGARATGTAYACNWSNCARGC	TCYTGNGTYTGNCCNGCCATYTC	1024	512	0.621302	45.7143	60	89	253	545	AKPACQG	PNGKNQL	GCNAARCCNGCNTGYCARGG	ARYTGRTTYTTNCCRTTNGG	512	512	65	85.5	44.971
Col_967	XP_018560846.1_1914392_1915481	354	9	56	165	DTSKAPKD	DFGFARFV	GAYACNWSNAARGCNCCNAARGA	ACRAANCKNGCRAANCCRAARTC	8192	2048	0.592233	16.5	52	87.5	18	201	LGEGSYA	PYHPKIA	YTNGGNGARGGNWSNTAYGC	GCDATYTTNGGRTGRTANGG	8192	384	53.7	86.5	44.9692
Col_968	XP_018579554.1_306631_308154	1095	5	158	514	VKHLCVDV	YIKDYLHP	GTNAARCAYYTNTGYGTNGAYGT	GGRTGNARRTARTCYTTDATRTA	2048	768	0.713043	102.167	58.9	88.5	139	536	IYGTFRQ	YYHKRWV	ATHTAYGGNACNTTYMGNCA	ACCCANCKYTTRTGRTARTA	1536	128	66.1	90	44.9673
Col_969	XP_018577120.1_4080_5795	1359	5	226	670	LVTWSKDQ	VQAWTLAE	YTNGTNACNTGGWSNAARGAYCA	TCNGCNARNGTCCANGCYTGNAC	8192	4096	0.721311	94.8333	56.5	94.5	199	706	MHTFVGH	HPFGNQL	ATGCAYACNTTYGTNGGNCA	ARYTGRTTNCCRAANGGRTG	256	512	68.6	84.5	44.9125
Col_970	XP_018565014.1_2072804_2073986	888	4	88	375	EFTPDNKK	IKQEPGPR	GARTTYACNCCNGAYAAYAARAA	CKNGGNCCNGGYTCYTGYTTDAT	512	3072	0.401674	41.6	67.2	94	14	385	PVNGEIP	PPWDAEG	CCNGTNAAYGGNGARATHCC	CCYTCNGCRTCCCANGGNGG	768	256	65.3	94.5	44.8075
Col_971	XP_018577120.1_15447_15969	345	8	84	190	EYYKLAYA	GHGGHTIH	GARTAYTAYAARYTNGCNTAYGC	TGDATNGTRTGNCCNCCRTGNCC	1024	3072	0.73	18.1111	45	94	5	211	PYHTIPP	GCGCHCL	CCNTAYCAYACNATHCCNCC	ARRCARTGRCANCCRCANCC	768	512	53.6	93	44.7314
Col_972	XP_018566915.1_369380_369962	345	5	26	132	EKYKGHVC	IKWNFTKF	GARAARTAYAARGGNCAYGTNTG	AAYTTNGTRAARTTCCAYTTDAT	512	192	0.5	18	68.8	96.5	5	147	KEAKSIY	PVERHGP	AARGARGCNAARWSNATHTA	GGNCCRTGNCKYTCNACNGG	1536	2048	53.3	93	44.7109
Col_973	XP_018573151.1_194864_195608	573	4	37	219	KLNQYEPF	WTGKPVSY	AARYTNAAYCARTAYGARCCNTT	TANSWNACNGGYTTNCCNGTCCA	1024	8192	0.297143	18.2	64.8	98.5	23	231	ILQQTYN	IDRTKLE	ATHYTNCARCARACNTAYAA	TCNARYTTNGTNCKRTCDAT	768	3072	63.2	96.5	44.6663
Col_974	XP_018570085.1_325590_326365	495	6	21	177	ELTAANDK	EVNMQALR	GARYTNACNGCNGCNAAYGAYAA	CKNARNGCYTGCATRTTNACYTC	4096	2048	0.226667	11.8571	64.9	91.5	10	186	KDLEALQ	QFERDIQ	AARGAYYTNGARGCNYTNCA	TGDATRTCNCKYTCRAAYTG	2048	384	61.1	84.5	44.5966
Col_975	XP_018566501.1_743974_745233	1017	3	45	375	IQRFMQPH	YKDGRMNI	ATHCARMGNTTYATGCARCCNCA	ATRTTCATNCKNCCRTCYTTRTA	768	512	0.503086	105.25	68	94	13	412	TNKRFEV	FKDKQIA	ACNAAYAARMGNTTYGARGT	GCDATYTGYTTRTCYTTRAA	512	96	70.1	95	44.5688
Col_976	XP_018562694.1_745842_746983	516	5	19	182	QTMSFLYD	FVADYVNT	CARACNATGWSNTTYYTNTAYGA	GTRTTNACRTARTCNGCNACRAA	4096	1024	0.594595	33.6667	58.7	95	1	260	MWCPPTP	QDNNATF	ATGTGGTGYCCNCCNACNCC	AANGTNGCRTTRTTRTCYTG	128	256	64.3	91.5	44.5665
Col_977	XP_018566710.1_2076981_2077438	462	4	42	187	VTNPFFAK	FMIPLERY	GTNACNAAYCCNTTYTTYGCNAA	TANCKYTCNARNGGDATCATRAA	2048	3072	0.606557	18.4	65.5	100	13	199	PYFTIHD	MPLQKSI	CCNTAYTTYACNATHCAYGA	ATNSWYTTYTGNARNGGCAT	384	2048	64.4	92.5	44.4926
Col_978	XP_023309901.1_654121_655776	1332	5	70	505	NLFTVHID	QDIGKNAE	AAYYTNTTYACNGTNCAYATHGA	TCNGCRTTYTTNCCDATRTCYTG	3072	768	0.482051	71.8333	70.3	89	36	539	KRSAPFV	EDNHAFK	AARMGNWSNGCNCCNTTYGT	TTRAANGCRTGRTTRTCYTC	8192	128	62.8	83	44.4515
Col_979	XP_023309976.1_96316_96901	354	6	46	155	LQNGSKMT	HINYGGRV	YTNCARAAYGGNWSNAARATGAC	ACNCKNCCNCCRTARTTDATRTG	4096	3072	0.368932	14.5714	57.2	96	4	166	LAPSWMP	WDRRCLM	YTNGCNCCNWSNTGGATGCC	ATNARRCANCKNCKRTCCCA	2048	2048	51.1	96.5	44.2812
Col_980	XP_018565460.1_599064_600966	1563	3	83	595	LPLCYEDC	DVWAFGVC	YTNCCNYTNTGYTAYGARGAYTG	CANACNCCRAANGCCCANACRTC	4096	1024	0.394251	86.5	63.4	98	62	614	LCVYAFP	YYGMTHE	YTNTGYGTNTAYGCNTTYCC	TCRTGNGTCATNCCRTARTA	1024	128	69.1	97.5	44.2722
Col_981	XP_018574875.1_1441583_1442336	438	8	56	193	EQLTNNAQ	ADDAEKSL	GARCARYTNACNAAYAAYGCNCA	ARNSWYTTYTCNGCRTCRTCNGC	2048	8192	0.633588	29.4444	54.4	92	10	247	QELIDEN	KEVSKLK	CARGARYTNATHGAYGARAA	TTNARYTTNSWNACYTCYTT	384	4096	53.7	83	44.2159
Col_982	XP_018575367.1_87474_88843	786	3	136	389	QNMLQDFV	THWYQVRC	CARAAYATGYTNCARGAYTTYGT	CANCKNACYTGRTACCARTGNGT	256	1024	0.214575	26.25	67.5	100	124	424	QYFQFYG	YDVTIEL	CARTAYTTYCARTTYTAYGG	ARYTCDATNGTNACRTCRTA	64	768	66.4	100	44.146
Col_983	XP_018568930.1_181226_181817	552	8	18	193	INAPDLYI	YFLLFVAV	ATHAAYGCNCCNGAYYTNTAYAT	ACNGCNACRAANARNARRAARTA	3072	8192	0.674699	34.1111	51.5	89	3	202	SVKYEQD	QPVLSWW	WSNGTNAARTAYGARCARGA	CACCANSWNARNACNGGYTG	1024	4096	56.7	85	44.0515
Col_984	XP_018568116.1_216115_217221	378	9	161	278	LFYAVNFF	IMSGIVIC	YTNTTYTAYGCNGTNAAYTTYTT	CADATNACDATNCCNSWCATDAT	2048	6912	0.72973	35.6	48.1	89	20	332	ILQALGP	ETKNKSL	ATHYTNCARGCNYTNGGNCC	ARNSWYTTRTTYTTNGTYTC	6144	2048	51.8	86.5	44.0087
Col_985	XP_018577020.1_49724_50409	393	4	64	186	EKWRILKN	VYAKLTDQ	GARAARTGGMGNATHYTNAARAA	TGRTCNGTNARYTTNGCRTANAC	1536	4096	0.232759	10.2	60.4	100	7	210	YDNQGFK	WQTAELW	TAYGAYAAYCARGGNTTYAA	CANARYTCNGCNGTYTGCCA	128	512	72.2	89	44.001
Col_986	XP_018562946.1_8841_9581	501	4	13	171	PNKTMLQD	KEVFRIPK	CCNAAYAARACNATGYTNCARGA	TTNGGDATNCKRAANACYTCYTT	1024	3072	0.80916	40.4	64.8	100	5	182	QTLATLP	IEQMKEH	CARACNYTNGCNACNYTNCC	TGYTCYTTCATYTGYTCDAT	8192	48	59.1	94.5	43.9958
Col_987	XP_018563082.1_95017_96145	732	3	32	267	VNDTEIIW	FADLLEKV	GTNAAYGAYACNGARATHATHTG	ACYTTYTCNARNARRTCNGCRAA	1152	4096	0.370044	44.5	62.5	94	24	291	DVYGCQM	KDFPDEV	GAYGTNTAYGGNTGYCARAT	ACYTCRTCNGGRAARTCYTT	256	128	74.8	100	43.962
Col_988	XP_018565671.1_3279338_3280234	372	6	141	256	YRVMVTFA	TDYYPEKV	TAYMGNGTNATGGTNACNTTYGC	ACYTTYTCNGGRTARTARTCNGT	2048	512	0.376147	14.5714	63.6	85	133	264	YHPMKEG	EVYGPGV	TAYCAYCCNATGAARGARGG	ACNCCNGGNCCRTANACYTC	64	1024	67.7	83.5	43.9347
Col_989	XP_018580068.1_3554_4538	564	4	31	210	EKEIRDNW	DMYADDFD	GARAARGARATHMGNGAYAAYTG	TCRAARTCRTCNGCRTACATRTC	768	128	0.680233	44.6	60.9	92.5	8	248	AFNMKEE	WEFKWKV	GCNTTYAAYATGAARGARGA	ACYTTCCAYTTRAAYTCCCA	64	16	75.1	89	43.8622
Col_990	XP_018574509.1_71681_72225	489	3	11	165	DECKENPC	YQCICKAG	GAYGARTGYAARGARAAYCCNTG	CCNGCYTTRCADATRCAYTGRTA	256	384	0.204724	14.5	69.3	94	1	180	FTGTQCE	INVNECY	TTYACNGGNACNCARTGYGA	TARCAYTCRTTNACRTTDAT	512	192	70.2	100	43.7004
Col_991	XP_018577848.1_42509_45481	1071	6	432	780	DILAGYEI	ANVTYGYT	GAYATHYTNGCNGGNTAYGARAT	GTRTANCCRTANGTNACRTTNGC	3072	2048	0.542773	67.5714	59.6	92.5	350	789	FYSILND	ANFSGRM	TTYTAYWSNATHYTNAAYGA	ATNCKNCCNSWRAARTTNGC	3072	8192	50.9	90.5	43.6932
Col_992	XP_018578726.1_1040246_1040885	426	6	53	186	CVVGCPYD	YMLHGMGV	TGYGTNGTNGGNTGYCCNTAYGA	ACNCCCATNCCRTGNARCATRTA	2048	512	0.477064	21.2857	60.6	92.5	44	195	NLKIRGY	TGVDLKK	AAYYTNAARATHMGNGGNTA	TTYTTNARRTCNACNCCNGT	3072	2048	59.1	86	43.6245
Col_993	XP_018574010.1_383003_384831	1410	2	88	549	PEVIWYHD	GKIVDQNV	CCNGARGTNATHTGGTAYCAYGA	ACRTTYTGRTCNACDATYTTNCC	384	768	0.417411	119	70.9	97	8	574	YEAFPKD	WTKNGEE	TAYGARGCNTTYCCNAARGA	TCYTCNCCRTTYTTNGTCCA	256	128	73.6	96.5	43.5771
Col_994	XP_018565737.1_2320045_2322047	1788	2	34	621	EIFWLKND	WFIGMMLA	GARATHTTYTGGYTNAARAAYGA	GCNARCATCATNCCDATRAACCA	384	192	0.290878	126.667	70.1	97	23	662	CNAVADE	HDYPDEG	TGYAAYGCNGTNGCNGAYGA	CCYTCRTCNGGRTARTCRTG	512	128	70	100	43.5529
Col_995	XP_018563265.2_43803_44439	504	4	53	212	NLACMREK	NHIPMCTC	AAYYTNGCNTGYATGMGNGARAA	CANGTRCACATNGGDATRTGRTT	2048	384	0.381944	15.8	67.3	91	41	225	RPECTIN	GNAFVLC	MGNCCNGARTGYACNATHAA	CANARNACRAANGCRTTNCC	1536	2048	66.7	94.5	43.5515
Col_996	XP_018576283.1_54758_55440	399	5	36	160	QSTNEEFE	DNTNIGKV	CARWSNACNAAYGARGARTTYGA	ACYTTNCCDATRTTNGTRTTRTC	2048	768	0.144068	8.16667	60.8	95	28	203	LELAQGK	KEEFYSH	YTNGARYTNGCNCARGGNAA	TGNSWRTARAAYTCYTCYTT	4096	512	60.2	93	43.5378
Col_997	XP_018569411.1_317365_318982	816	3	64	327	RAIYEVGM	DNTYGGKY	MGNGCNATHTAYGARGTNGGNAT	TAYTTNCCNCCRTANGTRTTRTC	6144	1024	0.354086	43.5	65.9	96	9	381	VGMTKFE	QHNIGLG	GTNGGNATGACNAARTTYGA	CCNARNCCDATRTTRTGYTG	256	768	70.1	97.5	43.4423
Col_998	XP_018565675.1_3296635_3297610	519	4	62	226	YGPGLTHG	PFKINVCE	TAYGGNCCNGGNYTNACNCAYGG	TCRCANACRTTDATYTTRAANGG	8192	768	0.056962	9.8	58.7	97	46	262	PYKIHVD	VDTRNAG	CCNTAYAARATHCAYGTNGA	CCNGCRTTNCKNGTRTCNAC	384	2048	67.5	96.5	43.4215
Col_999	XP_023312998.1_1521498_1522284	495	5	34	190	KLGFFDKI	PFMRVLNR	AARYTNGGNTTYTTYGAYAARAT	CKRTTNARNACNCKCATRAANGG	1024	8192	0.56	28	57.4	90	22	200	KPDVWPQ	KEHLQPT	AARCCNGAYGTNTGGCCNCA	GTNGGYTGNARRTGYTCYTT	256	512	69	90	43.3791
Col_1000	XP_018562589.1_898249_899158	423	5	11	143	RDELVKVK	CGCVFSER	MGNGAYGARYTNGTNAARGTNAA	CKYTCNSWRAANACRCANCCRCA	8192	8192	0.609756	30.6667	52.6	95	3	164	CDGGTIP	HKCTKPF	TGYGAYGGNGGNACNATHCC	AANGGYTTNGTRCAYTTRTG	768	256	66.9	91.5	43.3383
Col_1001	XP_018566561.1_1888351_1889825	1194	2	50	439	HYHVEVKD	FYTDMWAV	CAYTAYCAYGTNGARGTNAARGA	ACNGCCCACATRTCNGTRTARAA	512	128	0.0835509	24	70.5	100	15	471	YFDKGEN	NVKACDW	TAYTTYGAYAARGGNGARAA	CARTCRCANGCYTTNACRTT	128	256	76	100	43.1938
Col_1002	XP_018572476.1_325574_326320	543	3	51	223	MLEHQQFD	QAIHYANR	ATGYTNGARCAYCARCARTTYGA	CKRTTNGCRTARTGDATNGCYTG	256	1536	0.307229	18.5	67.7	100	7	231	NCIFENK	MVYLLIP	AAYTGYATHTTYGARAAYAA	GGDATNARNARRTANACCAT	96	1536	65.9	97.5	43.1597
Col_1003	XP_018567230.1_799372_799816	351	4	10	118	GYKDADYW	KHPDSWRA	GGNTAYAARGAYGCNGAYTAYTG	GCNCKCCANSWRTCNGGRTGYTT	512	4096	0.336634	15.6	61.7	98.5	2	126	GSFQLFV	YPYHWAW	GGNWSNTTYCARYTNTTYGT	CANGCCCARTGRTANGGRTA	4096	128	58	100	43.1582
Col_1004	XP_018572126.1_195845_196955	390	6	179	300	MHEVLVAW	QPATEQLH	ATGCAYGARGTNYTNGTNGCNTG	TGNARYTGYTCNGTNGCNGGYTG	2048	4096	0.561404	19.5714	60.5	89	108	334	RPKAPEQ	AGPRWLV	MGNCCNAARGCNCCNGARCA	ACNARCCANCKNGGNCCNGC	2048	4096	59.2	88	43.0417
Col_1005	XP_018579689.1_121740_122889	426	5	126	259	KLLQQIQD	EFYALVAA	AARYTNYTNCARCARATHCARGA	GCNGCNACNARNGCRTARAAYTC	3072	4096	0.102362	8	51.6	97	67	362	TVEDVLQ	MCHGEIQ	ACNGTNGARGAYGTNYTNCA	TGDATYTCNCCRTGRCACAT	2048	96	68.7	90	42.986
Col_1006	XP_018566623.1_1410163_1411042	360	5	141	252	PEIAWHKD	HFFTAEDQ	CCNGARATHGCNTGGCAYAARGA	TGRTCYTCNGCNGTRAARAARTG	384	512	0.514286	23.1667	73	89	133	262	CAANGEP	IIVDTVL	TGYGCNGCNAAYGGNGARCC	ARNACNGTRTCNACDATDAT	512	2304	60.5	83	42.9222
Col_1007	XP_018566561.1_1894857_1898257	1830	2	470	1071	GADITNYI	ECEAYGKP	GGNGCNGAYATHACNAAYTAYAT	GGYTTNCCRTANGCYTCRCAYTC	1536	512	0.139496	75	67.8	100	462	1121	WQPPKDN	GDYTCEA	TGGCARCCNCCNAARGAYAA	GCYTCRCANGTRTARTCNCC	128	256	72	100	42.8714
Col_1008	XP_018567774.1_1881332_1881930	351	3	12	120	TFIHLGND	NPKKMFEE	ACNTTYATHCAYYTNGGNAAYGA	TCYTCRAACATYTTYTTNGGRTT	3072	128	0.382353	10.25	67.1	100	4	134	YPVVKKD	VKAYLNN	TAYCCNGTNGTNAARAARGA	TTRTTNARRTANGCYTTNAC	512	1024	63.6	100	42.8148
Col_1009	XP_018572706.1_368883_369404	372	4	23	138	LKIDGAYA	QGIHAIVR	YTNAARATHGAYGGNGCNTAYGC	CKNACDATNGCRTGDATNCCYTG	3072	4608	0.584158	14	61	92.5	7	164	DVIFVED	EQDNPFP	GAYGTNATHTTYGTNGARGA	GGRAANGGRTTRTCYTGYTC	384	128	69.2	94.5	42.8109
Col_1010	XP_018563265.2_67686_68328	498	4	60	217	LACINQKC	CTCIPGYT	YTNGCNTGYATHAAYCARAARTG	GTRTANCCNGGDATRCANGTRCA	1536	1536	0.371212	23	64.7	94	45	225	NCRPECV	GDPFRYC	AAYTGYMGNCCNGARTGYGT	CARTANCKRAANGGRTCNCC	512	1024	64.2	93	42.7066
Col_1011	XP_018561478.1_735006_736412	375	6	77	193	AEFELCYV	EKLLCDNE	GCNGARTTYGARYTNTGYTAYGT	TCRTTRTCRCANARNARYTTYTC	1024	2048	0.263636	10.1429	57.4	93	67	318	ESLKIFD	GYLISNT	GARWSNYTNAARATHTTYGA	GTRTTNSWDATNARRTANCC	3072	6144	52.3	94	42.6961
Col_1012	XP_018578727.1_2313226_2314825	912	3	87	382	NDNKPQFT	FDREEKKY	AAYGAYAAYAARCCNCARTTYAC	TAYTTYTTYTCYTCNCKRTCRAA	256	512	0.58042	83.75	65	90	3	419	AIDKDGT	DNEAKDG	GCNATHGAYAARGAYGGNAC	CCRTCYTTNGCYTCRTTRTC	384	128	69.1	97.5	42.4523
Col_1013	XP_023312123.1_27464_27972	384	4	11	130	FVTTYKED	HYKPEFGD	TTYGTNACNACNTAYAARGARGA	TCNCCRAAYTCNGGYTTRTARTG	1024	512	0.309735	15.6	72	94	3	162	KTASFDD	YQLYVTA	AARACNGCNWSNTTYGAYGA	GCNGTNACRTANARYTGRTA	2048	1024	56.6	93	42.3842
Col_1014	XP_018579156.1_1426854_1427396	381	4	39	157	DVTNEIQK	WGVYQIAY	GAYGTNACNAAYGARATHCARAA	TANGCDATYTGRTANACNCCCCA	768	768	0.276786	12.6	70.9	92.5	29	171	TKVQIWG	GNTATCT	ACNAARGTNCARATHTGGGG	GTRCANGTNGCNGTRTTNCC	192	1024	63.5	89	42.3799
Col_1015	XP_023309901.1_646496_647117	417	5	51	181	WGSSHCEC	CDHETGQC	TGGGGNWSNWSNCAYTGYGARTG	CAYTGNCCNGTYTCRTGRTCRCA	8192	512	0.483871	25.6667	55.1	89	23	194	ENVEDGC	VIGQKCD	GARAAYGTNGARGAYGGNTG	TCRCAYTTYTGNCCDATNAC	256	384	70.9	88.5	42.3638
Col_1016	XP_023310929.1_212603_213568	426	4	86	219	GFWNFPNC	GNCDPHSG	GGNTTYTGGAAYTTYCCNAAYTG	CCNSWRTGNGGRTCRCARTTNCC	256	4096	0.472441	25.6	62.1	94	76	239	YGRECDQ	HCEICRP	TAYGGNMGNGARTGYGAYCA	GGNCKRCADATYTCRCARTG	512	384	69.3	89	42.3428
Col_1017	XP_018578074.1_3001_4321	489	4	179	333	CQYEALKY	GQLFIFNT	TGYCARTAYGARGCNYTNAARTA	GTRTTRAADATRAANARYTGNCC	1024	1536	0.445946	32.6	61	95.5	110	345	QEKVMTQ	GPLVFVI	CARGARAARGTNATGACNCA	ATNACRAANACNARNGGNCC	128	4096	62.6	94.5	42.3242
Col_1018	XP_018573901.1_214573_215854	369	3	244	358	EYKRLNFH	WHQAFLTF	GARTAYAARMGNYTNAAYTTYCA	AANGTNARRAANGCYTGRTGCCA	2048	1024	0.166667	7.75	65.2	100	223	366	EKMAQRF	VQRYKAD	GARAARATGGCNCARMGNTT	TCNGCYTTRTANCKYTGNAC	256	1024	66.4	97.5	42.3056
Col_1019	XP_018563265.2_26012_26657	459	4	36	180	ECPGNLAC	KCKDPCPG	GARTGYCCNGGNAAYYTNGCNTG	CCNGGRCANGGRTCYTTRCAYTT	4096	512	0.456897	24.6	59.8	98.5	28	189	RPECTIN	CGLNAEC	MGNCCNGARTGYACNATHAA	CAYTCNGCRTTNARNCCRCA	1536	1024	64.7	91	42.1944
Col_1020	XP_023311002.1_210679_212969	1821	2	163	761	ICGNKEKY	QYCNECKT	ATHTGYGGNAAYAARGARAARTA	GTYTTRCAYTCRTTRCARTAYTG	384	128	0.222411	84.6667	73.3	97	140	785	LCDYMMT	KELVAYD	YTNTGYGAYTAYATGATGAC	TCRTANGCNACNARYTCYTT	64	1024	68.3	96.5	41.9583
Col_1021	XP_018575724.1_37242_38479	492	3	139	294	TCGKGFND	YCGKCFNQ	ACNTGYGGNAARGGNTTYAAYGA	TGRTTRAARCAYTTNCCRCARTA	1024	256	0.416107	38.5	70.6	98	118	317	CLQTHIN	PYICQFC	TGYYTNCARACNCAYATHAA	CARAAYTGRCADATRTANGG	768	192	70.3	85.5	41.9082
Col_1022	XP_018567589.1_319874_320686	558	3	94	271	PQQIAAFN	VDVGDQKT	CCNCARCARATHGCNGCNTTYAA	GTYTTYTGRTCNCCNACRTCNAC	1536	1024	0.467836	27.5	61.4	100	4	283	IIVIHPG	VEDGICH	ATHATHGTNATHCAYCCNGG	TGRCADATNCCRTCYTCNAC	864	384	63.8	100	41.8101
Col_1023	XP_023313064.1_765294_765761	378	5	24	141	VNFFNAVF	KCCEQLFD	GTNAAYTTYTTYAAYGCNGTNTT	TCRAANARYTGYTCRCARCAYTT	1024	512	0.440367	21	60.2	92	15	166	ASKVLFA	VWPLQIM	GCNWSNAARGTNYTNTTYGC	ATDATYTGNARNGGCCANAC	8192	768	55.4	94.5	41.7563
Col_1024	XP_018570117.1_279590_280079	396	3	20	143	EQNVPVYM	AFWTQYIP	GARCARAAYGTNCCNGTNTAYAT	GGDATRTAYTGNGTCCARAANGC	1024	384	0.299145	19.5	70.4	94	7	154	YTAPNDK	GHLVPTY	TAYACNGCNCCNAAYGAYAA	TANGTNGGNACNARRTGNCC	512	4096	66.4	95	41.7447
Col_1025	XP_018563265.2_61531_62470	717	3	85	315	EGYTGDPF	CPGTCGIN	GARGGNTAYACNGGNGAYCCNTT	TTDATNCCRCANGTNCCNGGRCA	2048	3072	0.308108	29.5	61.8	98	75	325	INHTPIC	CQVVNHN	ATHAAYCAYACNCCNATHTG	TTRTGRTTNACNACYTGRCA	576	256	67.1	97.5	41.6491
Col_1026	XP_018578790.1_3528761_3529198	357	4	11	121	EKLGRMMG	NYEVRCAV	GARAARYTNGGNMGNATGATGGG	ACNGCRCANCKNACYTCRTARTT	1024	2048	0.201923	7	58.1	100	3	133	ICCVGTM	GALIAMT	ATHTGYTGYGTNGGNACNAT	GTCATNGCDATNARNGCNCC	768	1536	61.4	94.5	41.6415
Col_1027	XP_018570267.1_154468_156052	558	3	126	303	IVVNGFFP	FKDLYMAC	ATHGTNGTNAAYGGNTTYTTYCC	CANGCCATRTANARRTCYTTRAA	1536	512	0.467836	40.75	65.2	92	80	328	FNILVYG	EFVDHKM	TTYAAYATHYTNGTNTAYGG	ATYTTRTGRTCNACRAAYTC	768	128	70.8	95	41.5935
Col_1028	XP_018562347.1_2266_3386	693	5	101	323	ITIGDVND	DNSPKFNQ	ATHACNATHGGNGAYGTNAAYGA	TGRTTRAAYTTNGGNSWRTTRTC	2304	2048	0.578704	58	56.2	90.5	35	339	ITALDKH	ENVRLNP	ATHACNGCNYTNGAYAARCA	GGRTTNARNCKNACRTTYTC	1536	2048	61.4	88.5	41.241
Col_1029	XP_018577977.1_38923_39659	402	6	19	144	ERNQQVMC	AEGFGCLY	GARMGNAAYCARCARGTNATGTG	TANARRCANCCRAANCCYTCNGC	512	4096	0.386555	12.2857	64.9	95	10	181	EIIKSLV	GIGAGDR	GARATHATHAARWSNYTNGT	CKRTCNCCNGCNCCDATNCC	4608	3072	43.2	89	41.1789
Col_1030	XP_018571603.1_550601_552197	891	2	229	517	QILDGMFV	HPTDPFAI	CARATHYTNGAYGGNATGTTYGT	ATNGCRAANGGRTCNGTNGGRTG	768	2048	0.241135	43.3333	65.5	97	194	532	QFKVDKI	EYIVNFH	CARTTYAARGTNGAYAARAT	TGRAARTTNACDATRTAYTC	128	192	73.8	100	41.1723
Col_1031	XP_018576584.1_124694_125435	510	4	29	190	KAVLREYY	GQPIMKDR	AARGCNGTNYTNMGNGARTAYTA	CKRTCYTTCATDATNGGYTGNCC	8192	768	0.798561	50.2	62.1	94	20	199	LEQWEDK	EMLLEKI	YTNGARCARTGGGARGAYAA	ATYTTYTCNARNARCATYTC	128	512	64.2	87.5	41.1536
Col_1032	XP_018564352.1_239711_240550	549	3	50	224	EDGYCIAC	PDRFLGDQ	GARGAYGGNTAYTGYATHGCNTG	TGRTCNCCNARRAANCKRTCNGG	768	8192	0.47619	37.75	60.2	92	33	270	RDGPNCE	NTIFAQK	MGNGAYGGNCCNAAYTGYGA	TTYTGNGCRAADATNGTRTT	1024	384	71.6	97.5	41.0451
Col_1033	XP_018576821.1_25309_25976	492	3	74	229	ILLEDWYP	MVEECILA	ATHYTNYTNGARGAYTGGTAYCC	GCNARDATRCAYTCYTCNACCAT	1536	768	0.611111	34.25	64	100	4	245	KQEGIWC	CPTHGDI	AARCARGARGGNATHTGGTG	ATRTCNCCRTGNGTNGGRCA	96	512	74.1	83.5	41.0268
Col_1034	XP_018578770.1_4202637_4203406	741	3	34	272	VAQKKHQM	PMDEFNER	GTNGCNCARAARAARCAYCARAT	CKYTCRTTRAAYTCRTCCATNGG	512	256	0.674009	28	69.9	100	1	300	KIRPYDY	GKNKVAA	AARATHMGNCCNTAYGAYTA	GCNGCNACYTTRTTYTTNCC	768	512	63.9	88	40.9005
Col_1035	XP_018565636.1_2913023_2913530	408	5	40	167	GIPQQDMV	EIGGVAEE	GGNATHCCNCARCARGAYATGGT	TCYTCNGCNACNCCNCCDATYTC	384	3072	0.336449	11.5	60	93.5	32	176	PLIVCIT	AAEYLMK	CCNYTNATHGTNTGYATHAC	TTCATNARRTAYTCNGCNGC	2304	512	60.8	86	40.8529
Col_1036	XP_018570227.1_398808_399245	387	2	25	145	LDPKITNE	KDIMEDCI	YTNGAYCCNAARATHACNAAYGA	ATRCARTCYTCCATDATRTCYTT	3072	96	0.345133	11.6667	69.7	97	11	159	EKIKDHM	KHFPFLA	GARAARATHAARGAYCAYAT	GCNARRAANGGRAARTGYTT	96	512	71.6	100	40.8423
Col_1037	XP_018578921.1_3878015_3878872	540	2	95	266	LHQGFICQ	PEHHKSTL	YTNCAYCARGGNTTYATHTGYCA	ARNGTNSWYTTRTGRTGYTCNGG	1536	8192	0.321212	38	59.8	97	4	302	IKDEFHQ	QVMCHIF	ATHAARGAYGARTTYCAYCA	AADATRTGRCACATNACYTG	96	96	78.5	100	40.7853
Col_1038	XP_018577779.1_4470_5400	771	2	47	295	VAQWCQPN	HNMDTKPL	GTNGCNCARTGGTGYCARCCNAA	ARNGGYTTNGTRTCCATRTTRTG	512	512	0.289256	55.6667	71.6	100	3	309	GNKTLQY	QEFEVPE	GGNAAYAARACNYTNCARTA	TCNGGNACYTCRAAYTCYTG	1024	256	65.2	96.5	40.7529
Col_1039	XP_018576821.1_34339_34929	564	3	17	196	VVWKITDG	EMQQRYNK	GTNGTNTGGAARATHACNGAYGG	TTRTTRTANCKYTGYTGCATYTC	768	256	0.246753	20	67.3	92	2	212	YATHQYF	HQATLFL	TAYGCNACNCAYCARTAYTT	ARRAANARNGTNGCYTGRTG	256	2048	65.2	97.5	40.7237
Col_1040	XP_018567370.1_124134_125988	1122	2	215	580	WIGEPVKA	WFPIVFPL	TGGATHGGNGARCCNGTNAARGC	ARNGGRAANACDATNGGRAACCA	768	1536	0.371831	87.6667	64	94	177	611	WDWWNDF	KVWYEWC	TGGGAYTGGTGGAAYGAYTT	CACCAYTCRTACCANACYTT	8	32	71.6	100	40.6756
Col_1041	XP_018572307.1_2562993_2563758	735	3	9	245	DALGIQCP	DKRMHNLV	GAYGCNYTNGGNATHCARTGYCC	ACNARRTTRTGCATNCKYTTRTC	3072	1024	0.625	44.75	64.4	98	1	261	ATDMRRA	DMYEMAN	GCNACNGAYATGMGNMGNGC	TTNGCCATYTCRTACATRTC	2048	32	61.6	95	40.6197
Col_1042	XP_018561489.1_458723_459160	441	5	9	147	RTTQFTDP	QPQSGHCR	MGNACNACNCARTTYACNGAYCC	CKRCARTGNCCNSWYTGNGGYTG	4096	8192	0.6875	41.5	49.4	98.5	1	156	VYFVDHN	EVSRNEV	GTNTAYTTYGTNGAYCAYAA	ACYTCRTTNCKNSWNACYTC	256	4096	54.2	94	40.5186
Col_1043	XP_018561697.1_786320_786775	357	3	11	121	RNKGQLIM	MDQKRLKQ	MGNAAYAARGGNCARYTNATHAT	TGYTTNARNCKYTTYTGRTCCAT	6144	1024	0.163462	8.75	61.9	98	2	133	HPTEFVN	HPWDDIS	CAYCCNACNGARTTYGTNAA	SWDATRTCRTCCCANGGRTG	512	384	67.3	95	40.4534
Col_1044	XP_018572112.1_122587_123053	384	3	14	133	NEDTGKNI	CGKKLPRY	AAYGARGAYACNGGNAARAAYAT	TANCKNGGNARYTTYTTNCCRCA	512	8192	0.548673	30.5	62.8	98	5	141	KSAGYCW	CDINKDR	AARWSNGCNGGNTAYTGYTG	CKRTCYTTRTTDATRTCRCA	2048	192	66.6	92.5	40.4527
Col_1045	XP_023311862.1_718674_721463	1872	2	344	959	PYCFATAC	DYNELFDN	CCNTAYTGYTTYGCNACNGCNTG	TTRTCRAANARYTCRTTRTARTC	2048	512	0.290429	72.6667	62.2	100	318	1093	DGVEIVH	AMKHFGY	GAYGGNGTNGARATHGTNCA	TANCCRAARTGYTTCATNGC	768	128	71.5	96.5	40.4329
Col_1046	XP_018573444.1_118439_118933	414	2	31	160	TKREEADF	DMPEWWIA	ACNAARMGNGARGARGCNGAYTT	GCDATCCACCAYTCNGGCATRTC	2048	48	0.284553	25.6667	69.4	97	5	168	GKQAMEQ	GKHDKDL	GGNAARCARGCNATGGARCA	ARRTCYTTRTCRTGYTTNCC	128	256	68.6	100	40.3913
Col_1047	XP_018563265.2_55802_56747	711	2	38	266	CRPECTIN	NQKCIDPC	TGYMGNCCNGARTGYACNATHAA	CANGGRTCDATRCAYTTYTGRTT	3072	384	0.211712	35	67.9	97	27	286	CLPNYFG	VNHNPIC	TGYYTNCCNAAYTAYTTYGG	CADATNGGRTTRTGRTTNAC	512	384	68.5	100	40.238
Col_1048	XP_018577000.1_43320_44105	588	2	34	221	GLKNHQEY	NEMLAQGR	GGNYTNAARAAYCAYCARGARTA	CKNCCYTGNGCNARCATYTCRTT	1024	2048	0.21547	32.3333	69	97	21	241	IKYMDAF	WATKELR	ATHAARTAYATGGAYGCNTT	CKNARYTCYTTNGTNGCCCA	96	1024	71.1	96.5	40.2169
Col_1049	XP_018567890.1_197366_198072	627	3	21	221	TNQIYRED	VDHDLKNE	ACNAAYCARATHTAYMGNGARGA	TCRTTYTTNARRTCRTGRTCNAC	1536	1024	0.445714	31	65.6	96	7	238	DDLPVCK	GINIDNL	GAYGAYYTNCCNGTNTGYAA	ARRTTRTCDATRTTDATNCC	1024	576	61.8	95	40.0588
Col_1050	XP_018580155.1_1834001_1834819	396	4	88	211	TRELAYQI	QTKSVKDL	ACNMGNGARYTNGCNTAYCARAT	ARRTCYTTNACNSWYTTNGTYTG	8192	8192	0.23	8.6	53.6	94	69	294	LYCKQWT	CKQVKYI	YTNTAYTGYAARCARTGGAC	ATRTAYTTNACYTGYTTRCA	128	128	73.1	87.5	39.9638
Col_1051	XP_018561453.1_1342627_1343887	855	2	119	395	YKYFHPKE	QFTNKYMM	TAYAARTAYTTYCAYCCNAARGA	ATCATRTAYTTRTTNGTRAAYTG	256	128	0.446097	64.3333	70.7	94	105	432	GIIPNID	ECAKIVN	GGNATHATHCCNAAYATHGA	TTNACDATYTTNGCRCAYTC	864	384	67	96.5	39.7158
Col_1052	XP_018566097.1_120303_120973	471	4	16	164	ISNFVYFY	YPLQLAQT	ATHWSNAAYTTYGTNTAYTTYTA	GTYTGNGCNARYTGNARNGGRTA	3072	8192	0.593985	33	52.1	89.5	4	232	YRGIKPV	MFMTYEK	TAYMGNGGNATHAARCCNGT	TTYTCRTANGTCATRAACAT	1536	32	70.1	93	39.6908
Col_1053	XP_018563265.2_76106_77468	1167	2	55	435	DKACVNTK	CKNPCFET	GAYAARGCNTGYGTNAAYACNAA	GTYTCRAARCANGGRTTYTTRCA	1024	256	0.286863	71.3333	69	94	21	465	ENAICEC	MCLPGYV	GARAAYGCNATHTGYGARTG	ACRTANCCNGGNARRCACAT	192	512	67.3	96.5	39.5541
Col_1054	XP_018576698.1_64081_64924	366	3	109	222	ADEIKEIW	EAQCLANQ	GCNGAYGARATHAARGARATHTG	TGRTTNGCNARRCAYTGNGCYTC	576	2048	0.424528	23	63.7	90	23	255	NPYYDKY	FKHMDLI	AAYCCNTAYTAYGAYAARTA	ATNARRTCCATRTGYTTRAA	128	128	70.7	92.5	39.42
Col_1055	XP_018571359.1_46113_46764	363	3	13	125	GHTFAADW	YFDSEFTS	GGNCAYACNTTYGCNGCNGAYTG	SWNGTRAAYTCNSWRTCRAARTA	2048	8192	0.235849	13.5	54.8	96	1	146	VEYMAPE	NAHELFR	GTNGARTAYATGGCNCCNGA	CKRAANARYTCRTGNGCRTT	256	1024	67.1	100	39.4187
Col_1056	XP_018565671.1_3282632_3283759	888	2	67	354	TIDIFYDN	PDDAGNYK	ACNATHGAYATHTTYTAYGAYAA	TTRTARTTNCCNGCRTCRTCNGG	576	1024	0.241993	63.6667	67	94	24	365	DDGKVTC	KYGGKEV	GAYGAYGGNAARGTNACNTG	ACYTCYTTNCCNCCRTAYTT	512	256	66	100	39.4023
Col_1057	XP_018578938.1_2181945_2182368	396	3	9	132	NGEAIYEI	NMFRHLHE	AAYGGNGARGCNATHTAYGARAT	TCRTGNARRTGNCKRAACATRTT	768	1024	0.350427	16	63.2	98	1	150	MKWRLRE	HEILGFN	ATGAARTGGMGNYTNMGNGA	TTRAANCCNARDATYTCRTG	1024	768	58.8	97.5	39.3834
Col_1058	XP_018566758.1_298671_299228	345	2	60	166	IVHTGYKP	PEHFKKHR	ATHGTNCAYACNGGNTAYAARCC	CKRTGYTTYTTRAARTGYTCNGG	1536	512	0.05	4.33333	65.7	100	52	176	AHNLEVH	HTGEKPF	GCNCAYAAYYTNGARGTNCA	AANGGYTTYTCNCCNGTRTG	1024	512	67.2	100	39.3114
Col_1059	XP_018577527.1_122970_124362	639	5	80	284	AQHLDAVQ	HINHIRTV	GCNCARCAYYTNGAYGCNGTNCA	ACNGTNCKDATRTGRTTDATRTG	4096	2304	0.544974	40.8333	57.7	90	72	319	WSAYVPC	YPYLLAE	TGGWSNGCNTAYGTNCCNTG	TCNGCNARNARRTANGGRTA	2048	4096	54.6	90	39.2722
Col_1060	XP_018580248.1_1600813_1601530	396	2	31	154	YKFSIPIK	ETFMKWKQ	TAYAARTTYWSNATHCCNATHAA	TGYTTCCAYTTCATRAANGTYTC	4608	64	0.286957	22.3333	61	100	1	166	MDYAEEQ	EMGITKK	ATGGAYTAYGCNGARGARCA	TTYTTNGTDATNCCCATYTC	64	192	72.8	96.5	39.1376
Col_1061	XP_018573300.1_274879_276164	795	2	25	281	YVLGHDAM	EFVITDYA	TAYGTNYTNGGNCAYGAYGCNAT	GCRTARTCNGTDATNACRAAYTC	4096	768	0.221774	53.6667	69.3	94	14	289	DIDEGLY	KFDHPPQ	GAYATHGAYGARGGNYTNTA	TGNGGNGGRTGRTCRAAYTT	768	256	66.7	96.5	39.0168
Col_1062	XP_018568439.1_153349_154426	603	2	28	220	QIVAVKKF	VDIWAIGC	CARATHGTNGCNGTNAARAARTT	CANCCDATNGCCCADATRTCNAC	1536	1152	0.302013	30	64.6	94	15	229	YGIVMKC	FAEMMTG	TAYGGNATHGTNATGAARTG	CCNGTCATCATYTCNGCRAA	192	64	73.9	96.5	39.0159
Col_1063	XP_018568418.1_408216_409027	384	2	54	173	GYLTVNKA	KNEFYVAG	GGNTAYYTNACNGTNAAYAARGC	CCNGCNACRTARAAYTCRTTYTT	4096	512	0.285714	23.6667	68.6	94	40	185	VYFNGFK	GKYVPAI	GTNTAYTTYAAYGGNTTYAA	ATNGCNGGNACRTAYTTNCC	256	1024	70	96.5	38.8764
Col_1064	XP_023312652.1_2419329_2420201	456	2	94	237	PAGWDNMK	HKKTGASP	CCNGCNGGNTGGGAYAAYATGAA	GGNSWNGCNCCNGTYTTYTTRTG	256	8192	0.455224	32.3333	66.5	97	35	274	DFMQQWI	DKVTMRS	GAYTTYATGCARCARTGGAT	SWNCKCATNGTNACYTTRTC	16	2048	67.9	96.5	38.8069
Col_1065	XP_023310929.1_206096_207200	594	3	46	235	CKNGFWNF	YDIVIRYE	TGYAARAAYGGNTTYTGGAAYTT	TCRTANCKDATNACDATRTCRTA	128	2304	0.455556	32.5	65	88	32	265	CHCKTNV	DPNGPCA	TGYCAYTGYAARACNAAYGT	GCRCANGGNCCRTTNGGRTC	128	512	67.6	93	38.7943
Col_1066	XP_018560900.1_500686_501532	666	2	43	256	EATCNGPY	DTPGKATV	GARGCNACNTGYAAYGGNCCNTA	ACNGTNGCYTTNCCNGGNGTRTC	2048	4096	0.519802	49.6667	64.8	97	6	275	RALHYVF	EICFVDD	MGNGCNYTNCAYTAYGTNTT	TCRTCNACRAARCADATYTC	4096	192	67.5	96.5	38.7396
Col_1067	XP_018575434.1_46244_47442	630	2	24	225	EMGMKNHE	IHGDFNEF	GARATGGGNATGAARAAYCAYGA	AAYTCRTTRAARTCNCCRTGDAT	64	384	0.25641	29.6667	70.6	94	10	245	RYLTPED	IIDFPQM	MGNTAYYTNACNCCNGARGA	ATYTGNGGRAARTCDATDAT	4096	288	66.7	96.5	38.711
Col_1068	XP_018564019.1_1170987_1171821	528	3	55	222	DSNKEKHI	TNFLYDLD	GAYWSNAAYAARGARAARCAYAT	TCNARRTCRTANARRAARTTNGT	1024	4096	0.608696	36.75	58	92	44	232	KAGFEKN	TKKIVDG	AARGCNGGNTTYGARAARAA	CCRTCNACDATYTTYTTNGT	256	384	69.5	93	38.6156
Col_1069	XP_018566295.1_24823_25878	411	2	30	158	ECEEIGDK	FGQTKPCY	GARTGYGARGARATHGGNGAYAA	TARCANGGYTTNGTYTGNCCRAA	384	1024	0.221311	15.6667	66.7	94	9	177	GKELDNI	MKIYERQ	GGNAARGARYTNGAYAAYAT	TGNCKYTCRTADATYTTCAT	512	192	71.6	96.5	38.592
Col_1070	XP_018573436.1_165057_165626	462	2	14	159	EDDLNKHN	QTKHILDN	GARGAYGAYYTNAAYAARCAYAA	TTRTCNARDATRTGYTTNGTYTG	512	1536	0.507246	38.3333	66.2	94	2	178	KLIHFED	KFIWAEI	AARYTNATHCAYTTYGARGA	ATYTCNGCCCADATRAAYTT	384	96	73.1	93	38.5664
Col_1071	XP_018563265.2_68751_69390	426	2	34	167	CRPECTIN	GQNAECAV	TGYMGNCCNGARTGYACNATHAA	ACNGCRCAYTCNGCRTTYTGNCC	3072	1024	0.188976	18	64.5	100	23	186	CIENYIG	GYTGNAF	TGYATHGARAAYTAYATHGG	AANGCRTTNCCNGTRTANCC	144	1024	67	96.5	38.4542
Col_1072	XP_018571391.1_138369_139833	1128	2	34	401	CASMWFTY	FTDKLANG	TGYGCNWSNATGTGGTTYACNTA	CCRTTNGCNARYTTRTCNGTRAA	1024	2048	0.280556	73.6667	63.9	97	7	412	DEYTEVY	VIIQYLH	GAYGARTAYACNGARGTNTA	TGNARRTAYTGDATDATNAC	256	1152	64.5	96.5	38.4004
Col_1073	XP_018577520.1_633_1983	636	2	109	312	LKYFWKNV	ACHAIENY	YTNAARTAYTTYTGGAARAAYGT	TARTTYTCDATNGCRTGRCANGC	256	768	0.44898	63.6667	68.1	88	22	333	YYVENHW	KIHAYRA	TAYTAYGTNGARAAYCAYTG	GCNCKRTANGCRTGDATYTT	128	768	70.1	96.5	38.3373
Col_1074	XP_018572481.1_350172_351724	633	3	219	421	KESRIYKM	CGILKKEM	AARGARWSNMGNATHTAYAARAT	ATYTCYTTYTTNARDATNCCRCA	6144	1536	0.558974	63.5	58.4	92	142	466	EKTNYLH	FQHDLNG	GARAARACNAAYTAYYTNCA	CCRTTNARRTCRTGYTGRAA	512	256	69.4	88	38.1072
Col_1075	XP_018577977.1_15872_16298	345	4	17	123	KHSLYAHT	AFSQTHEW	AARCAYWSNYTNTAYGCNCAYAC	CAYTCRTGNGTYTGNSWRAANGC	8192	4096	0.16	4.8	48.9	92.5	2	134	VTVWEYE	NVIMTGS	GTNACNGTNTGGGARTAYGA	SWNCCNGTCATDATNACRTT	256	1536	64.4	96.5	38.0939
Col_1076	XP_018570111.1_238111_238529	345	3	13	119	IDLKRDDE	AYFQPITS	ATHGAYYTNAARMGNGAYGAYGA	SWNGTDATNGGYTGRAARTANGC	3072	6144	0.3	13.5	57	98	2	135	AAHQFTV	EGGTDAC	GCNGCNCAYCARTTYACNGT	CANGCRTCNGTNCCNCCYTC	512	1024	65	93	38.0822
Col_1077	XP_018580276.1_1418984_1419752	618	2	25	222	NPSQGQDE	MHPEIAQC	AAYCCNWSNCARGGNCARGAYGA	CAYTGNGCDATYTCNGGRTGCAT	4096	384	0.39267	22.6667	65.8	94	10	237	ITHFLNC	NYIMGEH	ATHACNCAYTTYYTNAAYTG	TGYTCNCCCATDATRTARTT	768	96	72.9	93	38.0065
Col_1078	XP_018561860.1_1774710_1775265	408	3	43	170	GKAIDRNF	EFMLHRLR	GGNAARGCNATHGAYMGNAAYTT	CKNARNCKRTGNARCATRAAYTC	3072	8192	0.485437	22.5	57.6	96	28	189	LATDHRD	HQTDAIC	YTNGCNACNGAYCAYMGNGA	CADATNGCRTCNGTYTGRTG	4096	384	65.1	93	37.9907
Col_1079	XP_018572212.1_374980_375723	528	2	58	225	RHYWVPWN	PEDEISTG	MGNCAYTAYTGGGTNCCNTGGAA	CCNGTNSWDATYTCRTCYTCNGG	512	6144	0.417722	44.6667	60.9	94	48	235	WHDTDPN	EPIGPCD	TGGCAYGAYACNGAYCCNAA	TCRCANGGNCCDATNGGYTC	128	768	68.4	100	37.9899
Col_1080	XP_018561344.1_420828_421539	459	3	28	172	VYAQFFCQ	KICKLILT	GTNTAYGCNCARTTYTTYTGYCA	GTNARDATNARYTTRCADATYTT	512	4608	0.5	31.5	59.6	96	5	212	HPYDGPN	PGMYLRQ	CAYCCNTAYGAYGGNCCNAA	TGNCKNARRTACATNCCNGG	512	2048	64.4	90.5	37.9199
Col_1081	XP_018565112.1_830993_831779	426	4	65	198	FPENKAEK	PFVEVEVI	TTYCCNGARAAYAARGCNGARAA	ATNACYTCNACYTCNACRAANGG	512	2048	0.385827	18	58.9	91	29	206	FRIAKEM	GADFDSG	TTYMGNATHGCNAARGARAT	CCNSWRTCRAARTCNGCNCC	768	2048	60.8	89.5	37.8831
Col_1082	XP_018572856.1_230185_230550	357	5	17	127	VTFLRKHA	PNTGLQFR	GTNACNTTYYTNMGNAARCAYGC	CKRAAYTGNARNCCNGTRTTNGG	8192	8192	0.519231	11.5	57.6	95	3	135	DLGAGGE	QESLAEL	GAYYTNGGNGCNGGNGGNGA	ARYTCNGCNARNSWYTCYTG	4096	8192	42.4	95.5	37.6939
Col_1083	XP_023310611.1_1409946_1411042	618	2	116	313	TFLWKKDN	KPTITWLK	ACNTTYYTNTGGAARAARGAYAA	TTNARCCANGTDATNGTNGGYTT	512	3072	0.390374	44.6667	63	94	93	332	MALKGEN	FFIHEDQ	ATGGCNYTNAARGGNGARAA	TGRTCYTCRTGDATRAARAA	512	96	71.8	93	37.6187
Col_1084	XP_023312998.1_1523503_1524447	639	3	30	234	KFITQLCQ	DFLENTVA	AARTTYATHACNCARYTNTGYCA	GCNACNGTRTTYTCNARRAARTC	1536	2048	0.520202	45.75	63.5	92	19	267	SIFHQTP	QELKAKV	WSNATHTTYCAYCARACNCC	ACYTTNGCYTTNARYTCYTG	1536	512	61.7	90.5	37.5671
Col_1085	XP_018572010.1_1661582_1662687	441	3	189	327	PEQVREYC	YGTSKKQA	CCNGARCARGTNMGNGARTAYTG	GCYTGYTTYTTNSWNGTNCCRTA	2048	4096	0.317829	17.5	55.4	96	175	344	IETVQEN	EILIPEM	ATHGARACNGTNCARGARAA	ATYTCNGGDATNARDATYTC	384	1152	64.2	95	37.5456
Col_1086	XP_018563265.2_51249_51897	471	3	38	186	PPNCKPEC	CQVINHLP	CCNCCNAAYTGYAARCCNGARTG	GGNARRTGRTTDATNACYTGRCA	1024	1536	0.309353	20.75	62.9	92	13	200	CGPNSQC	GYTGDPF	TGYGGNCCNAAYWSNCARTG	AANGGRTCNCCNGTRTANCC	2048	1024	57	97.5	37.3133
Col_1087	XP_018577248.1_2205_3159	567	2	12	192	NLIRTEKY	QGKMYRYQ	AAYYTNATHMGNACNGARAARTA	TGRTANCKRTACATYTTNCCYTG	6144	512	0.183908	28.3333	63.2	100	3	200	EVVQDDE	IQKYDVT	GARGTNGTNCARGAYGAYGA	GTNACRTCRTAYTTYTGDAT	256	192	69.4	89.5	37.2659
Col_1088	XP_018571976.1_61515_62256	492	3	27	182	KILTDPEE	NDRIVEVD	AARATHYTNACNGAYCCNGARGA	TCNACYTCNACDATNCKRTCRTT	3072	3072	0.573427	44.5	59.5	98	19	223	CSAPIVP	PKYEHLQ	TGYWSNGCNCCNATHGTNCC	TGNARRTGYTCRTAYTTNGG	6144	512	59.2	90	37.2589
Col_1089	XP_018561948.1_1729902_1730536	360	3	17	128	EIKECCKD	KMVLKGDE	GARATHAARGARTGYTGYAARGA	TCRTCNCCYTTNARNACCATYTT	192	1024	0.568627	26.25	64.9	94	9	200	LNHEKTT	KGEGHLD	YTNAAYCAYGARAARACNAC	TCNARRTGNCCYTCNCCYTT	512	1024	64	85.5	37.1995
Col_1090	XP_018566704.1_1854804_1855251	450	5	16	157	ERVMGAAD	MGVSPFFA	GARMGNGTNATGGGNGCNGCNGA	GCRAARAANGGNSWNACNCCCAT	4096	4096	0.429825	14.6667	53.6	95	7	165	RQLWLET	ENVSELQ	MGNCARYTNTGGYTNGARAC	TGNARYTCNSWNACRTTYTC	2048	4096	49.9	90	37.1583
Col_1091	XP_023311865.1_19814_20486	582	3	40	225	MLKVDTPE	EDKVKILK	ATGYTNAARGTNGAYACNCCNGA	TTNARDATYTTNACYTTRTCYTC	2048	1536	0.5	39.75	62.2	90	1	257	NMKRNLT	MEHNKAG	AAYATGAARMGNAAYYTNAC	CCNGCYTTRTTRTGYTCCAT	512	64	66.5	88	37.1221
Col_1092	XP_023311915.1_154747_155211	468	3	11	158	MFECGLEG	VWFNFAAP	ATGTTYGARTGYGGNYTNGARGG	GGNGCNGCRAARTTRAACCANAC	512	512	0.835714	38.5	59.8	100	3	170	SEEKLGF	ITRKIDY	WSNGARGARAARYTNGGNTT	TARTCDATYTTNCKNGTDAT	4096	1152	56	90.5	36.9789
Col_1093	XP_018578150.1_29078_30102	486	2	124	277	LQPDPQQY	YQKNNLLR	YTNCARCCNGAYCCNCARCARTA	CKNARNARRTTRTTYTTYTGRTA	2048	4096	0.231293	20.3333	55.8	97	9	298	GTTYFYQ	WNYIIQL	GGNACNACNTAYTTYTAYCA	ARYTGDATDATRTARTTCCA	512	144	68.7	100	36.9065
Col_1094	XP_018574401.1_179148_179783	426	2	65	198	QDQIFKWD	EMTPSLHV	CARGAYCARATHTTYAARTGGGA	ACRTGNARNSWNGGNGTCATYTC	96	8192	0.31746	49	61.4	94	38	207	VTLTNIG	NWDVLPA	GTNACNYTNACNAAYATHGG	GCNGGNARNACRTCCCARTT	3072	512	62.8	100	36.8395
Col_1095	XP_018575439.1_674335_675823	774	2	136	385	PLMVITQK	WHGFYPGY	CCNYTNATGGTNATHACNCARAA	TANCCNGGRTARAANCCRTGCCA	3072	512	0.44958	59.3333	66.8	91	90	440	YVVMITQ	AYVTFPF	TAYGTNGTNATGATHACNCA	AANGGRAANGTNACRTANGC	384	1024	66.3	93	36.8362
Col_1096	XP_018569412.1_299621_300214	528	3	15	182	LVGCTEDV	AQLEGGEL	YTNGTNGGNTGYACNGARGAYGT	ARYTCNCCNCCYTCNARYTGNGC	4096	8192	0.465839	26	53.4	92	7	202	KLTHGQP	YTVGGVK	AARYTNACNCAYGGNCARCC	TTNACNCCNCCNACNGTRTA	1024	2048	61.6	100	36.8086
Col_1097	XP_018568539.1_1382753_1383242	381	2	17	135	WAMALPGW	YFIMMYTG	TGGGCNATGGCNYTNCCNGGNTG	CCNGTRTACATCATDATRAARTA	2048	96	0.232143	14.6667	62.5	94	8	155	GLINHKT	THMKQAF	GGNYTNATHAAYCAYAARAC	AANGCYTGYTTCATRTGNGT	768	128	71.8	93	36.7095
Col_1098	XP_018574128.1_232578_233250	642	2	16	221	GAWRCTQF	INHTGNSA	GGNGCNTGGMGNTGYACNCARTT	GCNSWRTTNCCNGTRTGRTTDAT	2048	6144	0.130435	17.3333	61.3	94	8	239	LLHAACE	DWDVCYE	YTNYTNCAYGCNGCNTGYGA	TCRTARCANACRTCCCARTC	4096	64	65.5	100	36.6554
Col_1099	XP_018576025.1_89591_90685	573	3	148	330	ALKLYNVY	FDGVRLDN	GCNYTNAARYTNTAYAAYGTNTA	TTRTCNARNCKNACNCCRTCRAA	8192	8192	0.455621	33.5	55.2	94	71	363	HLNAIRY	VAELFTN	CAYYTNAAYGCNATHMGNTA	TTNGTRAANARYTCNGCNAC	3072	2048	60.8	95	36.4801
Col_1100	XP_018564457.1_457209_458255	567	4	135	315	CISYDEIK	EANHRAKE	TGYATHWSNTAYGAYGARATHAA	TCYTTNGCNCKRTGRTTNGCYTC	2304	2048	0.764706	52	58.5	89.5	47	331	VYPLIHE	VVGIGLG	GTNTAYCCNYTNATHCAYGA	CCNARNCCDATNCCNACNAC	1536	6144	54.3	89.5	36.4537
Col_1101	XP_018566585.1_316031_316695	375	2	24	140	TVARETDV	KGFTIIVE	ACNGTNGCNMGNGARACNGAYGT	TCNACDATDATNGTRAANCCYTT	8192	2304	0.0909091	7.33333	58.5	97	8	149	KLQDEYQ	FDDKTPT	AARYTNCARGAYGARTAYCA	GTNGGNGTYTTRTCRTCRAA	256	256	68.4	96.5	36.2924
Col_1102	XP_018566277.1_1393330_1393799	354	2	24	133	REKEEAKV	HEEGKLTS	MGNGARAARGARGARGCNAARGT	SWNGTNARYTTNCCYTCYTCRTG	1024	8192	0.300971	19.3333	54.4	100	13	144	IYEDVVF	WVELYPI	ATHTAYGARGAYGTNGTNTT	ATNGGRTANARYTCNACCCA	384	512	68.2	96.5	36.284
Col_1103	XP_018568513.1_868883_869484	351	4	49	157	FRKKLEKA	YELQKEYE	TTYMGNAARAARYTNGARAARGC	TCRTAYTCYTTYTGNARYTCRTA	2048	512	0.421569	22	51.8	89.5	35	170	YLKEVVN	NHTNGEE	TAYYTNAARGARGTNGTNAA	TCYTCNCCRTTNGTRTGRTT	1024	256	65.2	87.5	36.1682
Col_1104	XP_018563585.1_638937_639702	666	2	17	230	STRWFFDA	EYNVQDGF	WSNACNMGNTGGTTYTTYGAYGC	AANCCRTCYTGNACRTTRTAYTC	4096	512	0.606796	73.3333	65.6	91	9	239	GAESGWD	WTNGVAL	GGNGCNGARWSNGGNTGGGA	ARNGCNACNCCRTTNGTCCA	2048	1024	59.3	96.5	36.0402
Col_1105	XP_023311921.1_889447_889883	354	2	21	130	KMVVTWGQ	WCHEFEKY	AARATGGTNGTNACNTGGGGNCA	TAYTTYTCRAAYTCRTGRCACCA	512	64	0.106796	9	72	97	7	140	NSTIDVC	AMKSWER	AAYWSNACNATHGAYGTNTG	CKYTCCCANSWYTTCATNGC	3072	512	57	93	35.9911
Col_1106	XP_018562924.1_821453_821918	372	2	11	126	PFFCTYIK	ETDATEAL	CCNTTYTTYTGYACNTAYATHAA	ARNGCYTCNGTNGCRTCNGTYTC	768	4096	0.247706	12.3333	61.3	100	3	157	YSNETFE	PIFRVAN	TAYWSNAAYGARACNTTYGA	TTNGCNACNCKRAADATNGG	1024	3072	60.5	96.5	35.9058
Col_1107	XP_018568523.1_1433985_1434873	594	2	44	233	PHAGYQYC	KKYGNTIC	CCNCAYGCNGGNTAYCARTAYTG	CADATNGTRTTNCCRTAYTTYTT	1024	768	0.382514	36	69.6	97	7	268	THAGSWY	KFLKYAQ	ACNCAYGCNGGNWSNTGGTA	TGNGCRTAYTTNARRAAYTT	2048	512	58.9	89.5	35.7079
Col_1108	XP_018569413.1_359140_359742	384	2	33	152	VAKFGFTC	QKAVSHHM	GTNGCNAARTTYGGNTTYACNTG	ATRTGRTGNSWNACNGCYTTYTG	2048	4096	0.513514	37.6667	59.5	94	19	163	EVDGDFP	AWCQITD	GARGTNGAYGGNGAYTTYCC	TCNGTDATYTGRCACCANGC	256	192	71.3	89.5	35.5754
Col_1109	XP_018577551.1_50306_50813	381	3	13	131	QKGTGKWT	IKAAFDKD	CARAARGGNACNGGNAARTGGAC	TCYTTRTCRAANGCNGCYTTDAT	512	768	0.306306	16.25	58.5	96	1	148	QYLLPKI	PFFLNAI	CARTAYYTNYTNCCNAARAT	ATNGCRTTNARRAARAANGG	2048	1024	58.4	90.5	35.5461
Col_1110	XP_018573896.1_296912_298376	624	2	39	238	GKVTVDFK	INESKNLG	GGNAARGTNACNGTNGAYTTYAA	CCNARRTTYTTNSWYTCRTTDAT	2048	6144	0.447368	50.3333	55.2	91	8	286	HPRNIYK	QGNTTRW	CAYCCNMGNAAYATHTAYAA	CANCKNGTNGTRTTNCCYTG	768	2048	66	100	35.3893
Col_1111	XP_018561873.1_1778081_1778558	366	3	17	130	GYRHIDCA	GMEECVRL	GGNTAYMGNCAYATHGAYTGYGC	ARNCKNACRCAYTCYTCCATNCC	1536	2048	0.427184	24.75	64.6	91.5	9	143	AVKHAID	IGLSNFN	GCNGTNAARCAYGCNATHGA	TTRAARTTNSWNARNCCDAT	768	6144	54.7	90.5	35.2216
Col_1112	XP_018562261.1_1912731_1914111	1146	2	92	465	ATIGPMKE	FPDLWKIG	GCNACNATHGGNCCNATGAARGA	CCDATYTTCCANARRTCNGGRAA	1536	768	0.551913	100.333	69.1	88	67	475	KGDVIVT	YFSGELQ	AARGGNGAYGTNATHGTNAC	TGNARYTCNCCNSWRAARTA	768	4096	55.8	93	35.1383
Col_1113	XP_018571057.1_252277_252985	447	2	9	149	NLPAVAMD	YTKEIDEL	AAYYTNCCNGCNGTNGCNATGGA	ARYTCRTCDATYTCYTTNGTRTA	4096	768	0.147059	12.3333	64.3	94	1	159	QPTVPWY	NMENFTS	CARCCNACNGTNCCNTGGTA	SWNGTRAARTTYTCCATRTT	512	256	66.4	89.5	34.8895
Col_1114	XP_018575308.1_168510_168933	351	3	25	133	PDMHWQQK	FPHPATGP	CCNGAYATGCAYTGGCARCARAA	GGNCCNGTNGCNGGRTGNGGRAA	64	4096	0.188119	8	65	96	4	142	LCSANIN	GPSKKRM	YTNTGYWSNGCNAAYATHAA	ATNCKYTTYTTNSWNGGNCC	6144	8192	45.7	95	34.8465
Col_1115	XP_023309985.1_1596502_1597305	405	2	21	147	GVFWMNTF	CPKCQSLF	GGNGTNTTYTGGATGAAYACNTT	AANARNSWYTGRCAYTTNGGRCA	256	8192	0.461538	40	62.1	94	10	168	FAVTFKN	IPEPWCT	TTYGCNGTNACNTTYAARAA	GTRCACCANGGYTCNGGDAT	512	192	68.4	86	34.6952
Col_1116	XP_018563899.1_720602_721126	360	4	22	133	EYKFSVDQ	FGFSFKPP	GARTAYAARTTYWSNGTNGAYCA	GGNGGYTTRAANSWRAANCCRAA	2048	4096	0.471154	24.2	46.8	95.5	6	145	YLGQEEA	FVPVIEL	TAYYTNGGNCARGARGARGC	ARYTCDATNACNGGNACRAA	512	1536	62.4	84	34.6578
Col_1117	XP_018574119.1_186547_187198	543	2	47	219	VLCFVKDN	DFKHISHV	GTNYTNTGYTTYGTNAARGAYAA	ACRTGNSWDATRTGYTTRAARTC	2048	1536	0.629139	53	62.6	97	26	240	VVQLFYT	TEDEELK	GTNGTNCARYTNTTYTAYAC	TTNARYTCYTCRTCYTCNGT	1024	512	59.4	89.5	34.5405
Col_1118	XP_018577460.1_3738_4707	534	2	115	284	YMNPRQKW	NQLAAVPW	TAYATGAAYCCNMGNCARAARTG	CANGGNACNGCNGCNARYTGRTT	512	8192	0.302469	37.3333	64.3	94	94	292	YCRDYAA	KVNQRVL	TAYTGYMGNGAYTAYGCNGC	ARNACNCKYTGRTTNACYTT	512	2048	58.2	89.5	33.5115
Col_1119	XP_018567649.1_2484796_2485771	699	2	26	250	TVHGAEFY	QQRLQPPG	ACNGTNCAYGGNGCNGARTTYTA	CCNGGNGGYTGNARNCKYTGYTG	2048	8192	0.454976	50.3333	55.8	91	3	309	YVCKAPG	FYDPISA	TAYGTNTGYAARGCNCCNGG	GCNSWDATNGGRTCRTARAA	512	1536	64.2	93	33.3568
Col_1120	XP_018578007.1_14127_14626	351	2	31	139	IEDVKVDN	DKDMLKIA	ATHGARGAYGTNAARGTNGAYAA	GCDATYTTNARCATRTCYTTRTC	768	384	0.411765	26.3333	64.2	94	23	149	SEYSGDY	WFAFQQN	WSNGARTAYWSNGGNGAYTA	TTYTGYTGRAANGCRAACCA	8192	64	54.8	93	33.2235
Col_1121	XP_018564418.1_1705636_1706342	501	2	19	177	NTIELGEK	DHQQYSKA	AAYACNATHGARYTNGGNGARAA	GCYTTNSWRTAYTGYTGRTGRTC	3072	1024	0.28	33	60.5	100	5	191	ELLSQQT	EWMDATR	GARYTNYTNWSNCARCARAC	CKNGTNGCRTCCATCCAYTC	8192	128	55.1	89.5	33.1769
Col_1122	XP_018572010.1_1659935_1660525	384	2	15	134	DPRVAEFC	KAAINQPN	GAYCCNMGNGTNGCNGARTTYTG	TTNGGYTGRTTDATNGCNGCYTT	4096	1536	0.141593	10.3333	63.9	94	5	143	LSFFDEI	AILNKLM	YTNWSNTTYTTYGAYGARAT	ATNARYTTRTTNARDATNGC	2048	3072	55.7	93	32.9547
Col_1123	XP_018563567.1_612027_612933	516	2	27	190	DSKTFVDM	PNGGRVYY	GAYWSNAARACNTTYGTNGAYAT	TARTANACNCKNCCNCCRTTNGG	4096	8192	0.422078	41.3333	56.2	97	14	271	DLLDTVQ	EDIRTCA	GAYYTNYTNGAYACNGTNCA	GCRCANGTNCKDATRTCYTC	4096	768	59.4	89.5	32.6525
Col_1124	XP_018563273.1_288884_289685	447	2	53	193	NNHLFANP	AKEGVIVF	AAYAAYCAYYTNTTYGCNAAYCC	AANACDATNACNCCYTCYTTNGC	1024	3072	0.624	41	58.1	88	12	227	KSDEKFD	KQKVLWK	AARWSNGAYGARAARTTYGA	TTCCANARNACYTTYTGYTT	512	256	58.9	96.5	32.4938
Col_1125	XP_018564181.1_263788_264306	411	3	45	173	YLVTFCTQ	CPLIGCER	TAYYTNGTNACNTTYTGYACNCA	CKYTCRCANCCDATNARNGGRCA	4096	6144	0.485437	20	58.5	92	6	181	SELWLAP	PHSIQLA	WSNGARYTNTGGYTNGCNCC	GCNARYTGDATNSWRTGNGG	8192	6144	43.6	97.5	32.4407
Col_1126	XP_018563332.1_82840_83213	366	3	13	126	VHRSQQDP	VFASEVEE	GTNCAYMGNWSNCARCARGAYCC	TCYTCNACYTCNSWNGCRAANAC	8192	8192	0.719626	27.25	40.8	92	5	136	KKAVTFQ	GMLNKAA	AARAARGCNGTNACNTTYCA	GCNGCYTTRTTNARCATNCC	512	512	64.5	92.5	32.1586
Col_1127	XP_023311136.1_148142_148542	351	2	9	117	FHVGFADF	NAGKYAST	TTYCAYGTNGGNTTYGCNGAYTT	GTNSWNGCRTAYTTNCCNGCRTT	1024	8192	0.24	16.6667	56.8	94	1	130	GRMFAAP	FATLKTI	GGNMGNATGTTYGCNGCNCC	ATNGTYTTNARNGTNGCRAA	1024	2048	58.8	93	32.1307
Col_1128	XP_018576039.1_13396_14600	393	4	176	298	FVAFSFVN	YHLTMSDA	TTYGTNGCNTTYWSNTTYGTNAA	GCRTCNSWCATNGTNARRTGRTA	8192	4096	0.73913	39.6	44.6	88	64	309	NDIRQFC	NFCSYNC	AAYGAYATHMGNCARTTYTG	CARTTRTANSWRCARAARTT	384	512	61.8	84	32.0816
Col_1129	XP_018578799.1_3594343_3594857	405	2	23	149	YKEVSQTW	KTQLRHGD	TAYAARGARGTNWSNCARACNTG	TCNCCRTGNCKNARYTGNGTYTT	4096	8192	0.277311	19.6667	57	88	9	162	RVDIHQK	NHHYFRV	MGNGTNGAYATHCAYCARAA	ACNCKRAARTARTGRTGRTT	768	256	70.5	86	31.9354
Col_1130	XP_023311673.1_149691_150203	369	3	23	137	YFVNFNET	PWKPTSVV	TAYTTYGTNAAYTTYAAYGARAC	ACNACNSWNGTNGGYTTCCANGG	256	8192	0.314815	16	56.1	88	12	146	YVIELVD	DCVSESK	TAYGTNATHGARYTNGTNGA	TTNSWYTCNSWNACRCARTC	1536	8192	49.8	95	31.5913
Col_1131	XP_018566384.1_829996_831091	603	2	41	233	NEKGEVKI	HVTLMNTR	AAYGARAARGGNGARGTNAARAT	CKNGTRTTCATNARNGTNACRTG	512	4096	0.545946	58.6667	59.8	91	19	269	AKGVRLK	TFDARQI	GCNAARGGNGTNMGNYTNAA	ATYTGNCKNGCRTCRAANGT	8192	1024	57.4	86	31.1489

## Sheet: Use for primer synthesis
Primer name	Nucleotide Sequence of Primer (5' to 3')	Number of base pair
Col_1_F1	GCNCAYCARACNTAYTAYTG	20
Col_1_R1	TARTTYTCRTGYTTRCARAA	20
Col_1_F2	MGNGCNCAYAARATGCAYTAYTG	23
Col_1_R2	ACDATRTTRCAYTCYTTRCAYTT	23
Col_2_F1	TTYATGAAYCCNATHGARAA	20
Col_2_R1	GCRAACATRTCRTCNCCRTT	20
Col_2_F2	CAYGTNAAYTAYACNTGGGAYAA	23
Col_2_R2	CARAANGTRAANCCNGCRTADAT	23
Col_3_F1	GTNMGNTGYACNGGNTGYAA	20
Col_3_R1	CCYTCYTTRTCRAADATYTG	20
Col_3_F2	AAYTGYGTNATGGCNCAYCARTT	23
Col_3_R2	CCRAAYTTRCARTGRTADATCAT	23
Col_4_F1	AARTGYATGTGGTGYGGNCA	20
Col_4_R1	CCRTCYTTNACRAARTGCAT	20
Col_4_F2	TGYAARGTNTGYGAYCARGCNTT	23
Col_4_R2	GTRTCRCARAANGCRCAYTTCAT	23
Col_5_F1	AAYCCNTGGCAYTGYGAYTG	20
Col_5_R1	GTNCCRCANCCYTCYTGRTA	20
Col_5_F2	GARTTYTAYTGYGTNGCNGARAA	23
Col_5_R2	ACNGGNACNCCNCCYTTYTGCCA	23
Col_6_F1	GTNGARACNGARGARAARTA	20
Col_6_R1	CARTTRTTRTCNGTNGGYTG	20
Col_6_F2	YTNGARGARTTYTAYCARCCNAT	23
Col_6_R2	AAYTTNGCYTCRTCRTGRTTCCA	23
Col_7_F1	ATGTTYGCNATGACNTTYAA	20
Col_7_R1	ARNGTRTTYTTRAANGCYTC	20
Col_7_F2	TAYTTYATGTGYGAYGTNTGGAA	23
Col_7_R2	SWRTTRAARTANCCDATCCARAA	23
Col_8_F1	GAYGGNATHGTNAAYGARAA	20
Col_8_R1	TTYTGRTAYTCNCCNACYTT	20
Col_8_F2	GGNTTYCARATHGCNATHGARAA	23
Col_8_R2	TTYTCRAARAARTTNGTYTTNCC	23
Col_9_F1	ATHGAYGGNACNTGYAAYAA	20
Col_9_R1	TCRTACCARAANCKRTCNCC	20
Col_9_F2	ATHACNCAYATGGTNATGCARTG	23
Col_9_R2	TCDATRTTNCCNGGRTGNCCRTA	23
Col_10_F1	GAYGGNYTNGCNGTNGAYTG	20
Col_10_R1	TCYTTNCCNGTRAAYTTRTT	20
Col_10_F2	TAYAAYCAYATHTAYTGGACNGA	23
Col_10_R2	GTCCARTANACCCARTCYTCRAA	23
Col_11_F1	YTNGCNCARAAYGAYTGGAA	20
Col_11_R1	TTCCARTANGCDATNGCCAT	20
Col_11_F2	WSNGAYAAYTAYTTYCARAAYCC	23
Col_11_R2	CCNGGRTTYTTNGCRTARTTRAA	23
Col_12_F1	ACNTTYTGYGAYAARGGNGC	20
Col_12_R1	TCNACRTTRCAYTTRTGCAT	20
Col_12_F2	GTNGARGGNTGYAAYATGATGTT	23
Col_12_R2	TGRTTYTGRAADATYTTNCCRCA	23
Col_13_F1	GGNGARYTNCCNTAYAARTG	20
Col_13_R1	CAYTTNCKCATRTGYTTYTC	20
Col_13_F2	GTNGGNGARYTNATGGAYAARTT	23
Col_13_R2	ACNSWRAANGGCATYTCRCARAA	23
Col_14_F1	GAYATHWSNAAYTGGGAYTA	20
Col_14_R1	CKYTGYTTRCADATYTGRTG	20
Col_14_F2	CARCCNCARTAYMGNCCNTGGGA	23
Col_14_R2	GCRCARTCNCCRCARTTRTCYTT	23
Col_15_F1	CCNAARTAYGCNTGYCCNGA	20
Col_15_R1	TADATRTCRAARAANGCCCA	20
Col_15_F2	ACNAAYAARCCNGGNTAYTGGGC	23
Col_15_R2	ARYTTNARNGTYTGRTCNACRTG	23
Col_16_F1	GCNYTNTTYATGGTNACNAA	20
Col_16_R1	GTYTGCATNCCNARRAACCA	20
Col_16_F2	GCNATHTTYGARGCNATHGGNTT	23
Col_16_R2	AANCKDATNGTNGCYTGDATRTA	23
Col_17_F1	CCNGARAARTTYCARAAYAA	20
Col_17_R1	ATRTANGCYTCRTARTCNGC	20
Col_17_F2	ATGAARGTNAARCARGARAAYAA	23
Col_17_R2	AARAANCCRTTYTGDATYTGRTC	23
Col_18_F1	TTYTGYGTNCCNCAYAARGA	20
Col_18_R1	ATNACCATNARNARRTCYTT	20
Col_18_F2	GARAAYATHGTNGGNTGGTGGGC	23
Col_18_R2	AAYTGYTCRTTNGTCATRTGNGG	23
Col_19_F1	GGNCARGARGTNATHGARGT	20
Col_19_R1	ARNCKNARNACRAAYTTRTT	20
Col_19_F2	CCNCARGAYGAYAAYTGGGGNGA	23
Col_19_R2	TCYTCNGTDATRTTRAARTGNGG	23
Col_20_F1	GCNGTNCARYTNGGNTAYTG	20
Col_20_R1	CADATRCARTARTGYTGRAA	20
Col_20_F2	GCNCCNGARATHAAYMGNGGNTA	23
Col_20_R2	TCNARRAAYTCDATYTTYTCDAT	23
Col_21_F1	GARAARCCNATHTTYACNCA	20
Col_21_R1	TTNCCRTTRTARTACCAYTC	20
Col_21_F2	TGGGARGGNCARCAYGCNCAYTT	23
Col_21_R2	GGYTGNCCRTTRTGRAACCAYTC	23
Col_22_F1	GARTGYYTNATGGGNTGYTT	20
Col_22_R1	GCNGGRAANGGRTTYTGYTT	20
Col_22_F2	GTNAAYCARYTNTTYAARGTNTA	23
Col_22_R2	GCNACDATRCAYTGNGTYTCRTC	23
Col_23_F1	CAYCCNGAYYTNGGNATHGG	20
Col_23_R1	TTRCANGCDATNACNGGYTT	20
Col_23_F2	ATHTAYTAYTGYCAYCAYCCNGA	23
Col_23_R2	ARNGGNACDATNCCRAARTGYTC	23
Col_24_F1	YTNTTYGAYGTNGAYGGNAC	20
Col_24_R1	AADATYTCRTARTCRTTNCC	20
Col_24_F2	GAYTTYAARAARATHGCNGARCA	23
Col_24_R2	TCNGTYTTRTCNCCRAARAARTG	23
Col_25_F1	CCNGAYCAYYTNTTYTGYAA	20
Col_25_R1	ATNACNGCRAARTCRTAYTC	20
Col_25_F2	CAYACNYTNCARYTNGCNTAYAA	23
Col_25_R2	TAYTCCCARCAYTTRAAYTGYTC	23
Col_26_F1	AARATHGTNTAYAAYCCNGA	20
Col_26_R1	GTRTARTARTCRCANGCRTT	20
Col_26_F2	GTNAARCCNATHYTNATGTGYTT	23
Col_26_R2	GTYTTRCARTGNARYTGRAARTT	23
Col_27_F1	ATHATHCCNAAYCARGARTA	20
Col_27_R1	ARNCKYTTRTARTCDATYTT	20
Col_27_F2	MGNGGNYTNTGYGAYAAYGTNGA	23
Col_27_R2	TGYTCNGCRAADATNCKCATRTC	23
Col_28_F1	YTNGAYAAYATGYTNTAYAT	20
Col_28_R1	TAYTCYTTRTTNGGNGGRTC	20
Col_28_F2	ATHGTNCCNATHATHCCNGAYTA	23
Col_28_R2	TTYTCRAANGGYTTRAARTCRTA	23
Col_29_F1	ATHACNGGNGCNAARAAYCC	20
Col_29_R1	TTRAACATYTCNGCNCCNGC	20
Col_29_F2	ATHGAYATHGCNGTNGGNAAYTG	23
Col_29_R2	ATNACNCCRTTRTCDATRCARAA	23
Col_30_F1	ACNTAYGTNGTNCARTGYGA	20
Col_30_R1	AANGTYTTYTGRTAYTCRTG	20
Col_30_F2	TAYGTNGAYYTNWSNAAYAAYCA	23
Col_30_R2	ATNGCNCKYTTRTTCCAYTTRTA	23
Col_31_F1	CAYYTNGARATHAARCARAC	20
Col_31_R1	TANGCNACYTTRCADATRTT	20
Col_31_F2	TGYTGGAARAARGGNTGYAAYCA	23
Col_31_R2	TTNGGRTCNARRTAYTTYTCCAT	23
Col_32_F1	GTNGCNAARCCNCAYYTNGA	20
Col_32_R1	AANGGNARYTGCATRTGRTA	20
Col_32_F2	AARGARGTNTGGGCNYTNGAYGA	23
Col_32_R2	GCRCARTANGGNARNGGRTCCCA	23
Col_33_F1	TTYGCNACNGTNGAYGARAA	20
Col_33_R1	ATRAANCCRTTYTTNGGRTC	20
Col_33_F2	GAYCAYGARCCNGTNTTYGARAA	23
Col_33_R2	TTRTCRTTYTCRTCDATNACRTG	23
Col_34_F1	GTNGARTTYACNAAYCAYCA	20
Col_34_R1	TTYTCYTTNCCCCARAARCA	20
Col_34_F2	GAYAARGARATGAARGTNAAYTG	23
Col_34_R2	TGNCCRTTDATYTCNGTRTTRTG	23
Col_35_F1	GCNGCNTGYTAYTGGCARCC	20
Col_35_R1	TTCATNGTNCKRTCYTCRTA	20
Col_35_F2	GCNATHGAYCARMGNAAYAARGA	23
Col_35_R2	GTNACRAARTCYTGYTCYTTCCA	23
Col_36_F1	MGNTGGTAYTGYCARATGTG	20
Col_36_R1	ARYTTRCADATRTCYTCRTA	20
Col_36_F2	AAYGGNTTYAARTGYCAYACNAT	23
Col_36_R2	ACNGTYTCNARRTGYTCYTGRTC	23
Col_37_F1	CAYGTNTGYATGGTNTTYGA	20
Col_37_R1	TGDATRTCYTCNGTRAARTG	20
Col_37_F2	CAYACNGAYATHAARCCNGARAA	23
Col_37_R2	TTNCCNARRTCNGCDATYTTNAC	23
Col_38_F1	TGGTAYMGNCARCAYATGCC	20
Col_38_R1	ATNCCNGTCATYTGRTARAA	20
Col_38_F2	GARGGNCARATHACNATHGARAA	23
Col_38_R2	SWRTTRAARTARAARTGYTTYTC	23
Col_39_F1	AARCARATGMGNACNGTNAA	20
Col_39_R1	ATRTGNGTYTGRTARTGYTT	20
Col_39_F2	YTNGARGAYYTNAAYAARTAYTG	23
Col_39_R2	GCRAANGGYTTYTCNCCNGTRTG	23
Col_40_F1	WSNTTYGARAARGARTAYAA	20
Col_40_R1	ARRTTNGCRTGYTGRCARTG	20
Col_40_F2	GAYGGNTGGACNACNATHCARAA	23
Col_40_R2	AACCACCANCCNCCYTCRTARTT	23
Col_41_F1	TAYATHGARACNMGNGTNAA	20
Col_41_R1	TCNARCATYTTYTTRTACCA	20
Col_41_F2	GTNGTNGARGTNAARCCNGGNAT	23
Col_41_R2	GGRTGRCARTGRAADATRTARTC	23
Col_42_F1	GARCARTGGATHGAYGGNCC	20
Col_42_R1	GGYTCRTCDATRTAYTTRCA	20
Col_42_F2	AAYATGATHMGNAARTGGGTNGA	23
Col_42_R2	GGRTTNARRAACCANSWRCARAA	23
Col_43_F1	AAYTAYGGNYTNATGGAYCA	20
Col_43_R1	TTNGTYTGRTARTCRAANAC	20
Col_43_F2	GCNTGYATHAAYTTYYTNATGAT	23
Col_43_R2	CKYTCCCARTCNGTRTAYTCRTT	23
Col_44_F1	AAYYTNAARACNGCNATHAT	20
Col_44_R1	ATRTGNGCNGCNGTYTCYTT	20
Col_44_F2	GGNATHCARCCNATHATHGAYAA	23
Col_44_R2	TCNARYTCYTGYTCYTTYTTNGC	23
Col_45_F1	MGNAARACNTGGMGNTAYAT	20
Col_45_R1	TCRTTNGTYTGRCANCCYTT	20
Col_45_F2	CCNAARATHGARGCNTAYTTYCA	23
Col_45_R2	CKRTCRTARTTNACNCKYTTRAA	23
Col_46_F1	TGGAARGARATHCARGTNCC	20
Col_46_R1	ATCCADATYTGYTTYTTYTC	20
Col_46_F2	CCNATHTGGAARGARACNCARGT	23
Col_46_R2	TGNGGNACCCADATYTGYTTYTT	23
Col_47_F1	CAYGAYGCNCAYCCNGGNTA	20
Col_47_R1	CARAARTCDATNGTYTTYTC	20
Col_47_F2	TTYTTYACNATGYTNCARGAYGG	23
Col_47_R2	CCNARYTCYTCRTARTCCCAYTT	23
Col_48_F1	ATHTAYYTNCCNGCNATHGT	20
Col_48_R1	ATNGTNARRCACCARTTRTA	20
Col_48_F2	GCNACNGGNATHGCNGTNTGYGG	23
Col_48_R2	TANACRTANGGDATRTTRAANCC	23
Col_49_F1	CAYGARATHATHAAYACNTA	20
Col_49_R1	ATRTTNACYTGNGTRTTRTA	20
Col_49_F2	TGGGTNGARTTYGCNAARTTYTA	23
Col_49_R2	CKCATNGTRTCYTCRTTNCCRTG	23
Col_50_F1	CCNACNCARTAYTTYTGGTA	20
Col_50_R1	ATNGTNGCYTTRAANCCDAT	20
Col_50_F2	ACNYTNATGGTNWSNGARGAYAT	23
Col_50_R2	AANACNACDATNCCNGCRAACAT	23
Col_51_F1	TTYTGYCCNCAYACNCCNAA	20
Col_51_R1	TCRAARTGRAANGGYTTRCA	20
Col_51_F2	ATGGAYTAYGGNAARACNTGGCA	23
Col_51_R2	CKNCCNGCNGTRTTRTGYTTRCA	23
Col_52_F1	CARCCNAARTTYGAYGTNCA	20
Col_52_R1	TCRTAYTCRTANARNGTNGG	20
Col_52_F2	ACNCARTTYACNTAYGTNCCNGA	23
Col_52_R2	ATNACRTCCCAYTTNGGNGGYTC	23
Col_53_F1	TGYATHGARTGGGCNAARGA	20
Col_53_R1	TGYTCNARCATRTTRTCRTA	20
Col_53_F2	GCNYTNTAYTTYGAYACNGGNAT	23
Col_53_R2	GCNCKNACDATNACRTCRTCYTC	23
Col_54_F1	GCNTGYMGNCARYTNGGNTT	20
Col_54_R1	CARTTRTANGTRCARTTDAT	20
Col_54_F2	GGNGTNTGYGAYTAYCAYCCNGA	23
Col_54_R2	ARRTGNSWNCCDATYTCRTAYTT	23
Col_55_F1	TAYAARWSNGAYGGNGAYCC	20
Col_55_R1	TTRTTNCKNGCNACNCCYTC	20
Col_55_F2	WSNYTNGAYATHTAYAARCAYGA	23
Col_55_R2	TACATRTCRAARTANARRTGYTC	23
Col_56_F1	GAYAAYACNAARATHAARAT	20
Col_56_R1	CANACRTAYTCRTCNGCRTC	20
Col_56_F2	CAYATHAARTAYACNGTNTTYGA	23
Col_56_R2	ATYTCNCKNGCNCCYTTRTACCA	23
Col_57_F1	GTNTTYGGNAAYATGYTNGT	20
Col_57_R1	GCRTADATNACNGGRTTCAT	20
Col_57_F2	YTNCAYACNGCNACNAAYTAYTT	23
Col_57_R2	CARCANACDATRAANACNCCCAT	23
Col_58_F1	GTNCAYCCNTTYTTYAARTT	20
Col_58_R1	CKNGTDATCCARTCNACNGT	20
Col_58_F2	CCNCARGCNGAYMGNTTYGAYGT	23
Col_58_R2	ACNCKRTGRTADATNCCNGGYTG	23
Col_59_F1	TTYTGGTGYACNATGWSNCA	20
Col_59_R1	TGRAARTARCANGGCCADAT	20
Col_59_F2	AAYGCNATHATHYTNGGNTAYTG	23
Col_59_R2	AARCANGCCATNARDATNGTRAA	23
Col_60_F1	GGNGAYAARGAYAARTTYTT	20
Col_60_R1	AAYTTNGGNGCRTTRTCRTT	20
Col_60_F2	GGNMGNAAYGGNGARATHTAYTA	23
Col_60_R2	TCRAAYTTNGGNGCRTTRTCRTT	23
Col_61_F1	ATHAARGAYTGYTGYMGNAA	20
Col_61_R1	CKNGTRTCYTCNARRCAYTG	20
Col_61_F2	GTNGCNTTYATGTGYACNCARGT	23
Col_61_R2	TCNCKCATNARRTTRTARCACAT	23
Col_62_F1	TAYGGNTTYCARCARGARTT	20
Col_62_R1	ACNARRAARTTNCKYTGRTG	20
Col_62_F2	AARAAYMGNTAYCCNGAYATHAA	23
Col_62_R2	CKNARRTCRCADATNGTRTTRAA	23
Col_63_F1	YTNAAYGAYGTNATGGAYGA	20
Col_63_R1	GCYTCYTGRAARTCNCCRTA	20
Col_63_F2	ATHCAYGGNMGNGGNAAYTTYCC	23
Col_63_R2	ACNACNGTNGGRTARAARTTYTC	23
Col_64_F1	GARTGYYTNAARYTNGAYCC	20
Col_64_R1	TCDATRAAYTTYTTYTCNGC	20
Col_64_F2	AARGAYTGYTTYCCNTTYTAYAA	23
Col_64_R2	TARTTRTCNGGRTGCCAYTTYTG	23
Col_65_F1	ATGATHACNGTNGTNAAYAA	20
Col_65_R1	CANSWRAADATRTARTCNCC	20
Col_65_F2	CCNYTNATHTAYATHGGNAAYAT	23
Col_65_R2	ARRTANGTNACRCADATRTTYTT	23
Col_66_F1	CAYTTYTGYCARGCNGAYAA	20
Col_66_R1	TTNCKRTANACRTGNGCYTT	20
Col_66_F2	AAYACNTGYYTNGTNCCNGAYTT	23
Col_66_R2	SWNGGRTGRAARAACATRTANGT	23
Col_67_F1	GTNTGGCARTAYAAYGARAA	20
Col_67_R1	CCNACRTTNGGNGCRAAYTC	20
Col_67_F2	WSNATHAARGGNATGGARAARAA	23
Col_67_R2	GCDATNGCRTGRTTRTTCCARTC	23
Col_68_F1	AAYWSNCARGAYGAYGARTA	20
Col_68_R1	SWDATRTARTCRTCRTGRTT	20
Col_68_F2	GCNGGNGTNGARGAYCCNAARAT	23
Col_68_R2	TTNGGNACNGGRAANARRTAYTT	23
Col_69_F1	AAYGCNGTNTTYGAYTAYGA	20
Col_69_R1	TCYTTNARNCKNGCDATYTC	20
Col_69_F2	GAYGARTTYCAYCCNCARTTYAC	23
Col_69_R2	GGYTGRTAYTGNGGNCCCCARTC	23
Col_70_F1	TGYGAYGARATHTGGGARAA	20
Col_70_R1	TCNGTRTTRTTNGCYTGYTG	20
Col_70_F2	TGYCARGTNCARGGNAARGAYCC	23
Col_70_R2	TCNACDATRTANGTNARDATRTC	23
Col_71_F1	AARGTNGARTGGTTYTGGAA	20
Col_71_R1	AACCAYTCNACYTTCATRTT	20
Col_71_F2	TGYMGNGCNTTYAAYGARTAYGG	23
Col_71_R2	GGNGCNARYTGRCAYTCRAAYTT	23
Col_72_F1	GAYGARYTNMGNGGNTAYCA	20
Col_72_R1	ATNCCNGGNACNGTYTTCAT	20
Col_72_F2	TTYACNYTNCAYACNATHGTNGA	23
Col_72_R2	CKNGTNARYTCRTTYTCRAARTA	23
Col_73_F1	TTYATGAARGARAAYAARTA	20
Col_73_R1	ATNCCRTCRTTDATNCCDAT	20
Col_73_F2	GAYCARATHAAYGARTGGAARGG	23
Col_73_R2	GCNGCNARCCADATRTGRTAYTG	23
Col_74_F1	GGNYTNTTYTGYAAYCARGA	20
Col_74_R1	ACRTTRTTNGTRCAYTTNCC	20
Col_74_F2	TTYTGYACNAAYCAYAARCCNTG	23
Col_74_R2	TTYTGNARNCKNGCYTCYTCRTC	23
Col_75_F1	TGGGARGTNYTNGTNGAYAT	20
Col_75_R1	GTRAARTARTCNGCCATRTC	20
Col_75_F2	CCNYTNTGGGGNCARATGGARAT	23
Col_75_R2	CCRTTNSWRTGNCKYTGRTARAA	23
Col_76_F1	TAYGARACNTGGGGNTAYCC	20
Col_76_R1	CADATNACRTTRTANGGCAT	20
Col_76_F2	GARAAYYTNACNCCNTGGAARAA	23
Col_76_R2	TCNGGNGGRTAYTCYTGCCAYTT	23
Col_77_F1	WSNTTYAARAARGGNACNAT	20
Col_77_R1	CANGGRTCNGTDATNCCNGC	20
Col_77_F2	ACNGGNCAYAAYGTNGCNGAYAT	23
Col_77_R2	TTRTTCATDATNGCRAARTGNGC	23
Col_78_F1	CAYCARTAYTGGGTNACNAA	20
Col_78_R1	GCRTGNSWRAACATRTTRCA	20
Col_78_F2	MGNTAYYTNAARGARTGYGGNAA	23
Col_78_R2	ARRTCNACYTTYTGNARRCANGC	23
Col_79_F1	YTNTTYTAYATHACNGCNTT	20
Col_79_R1	TCRTTRTADATYTTRAARTA	20
Col_79_F2	GCNTTYACNACNATHTTYATGGA	23
Col_79_R2	TTCATRTANACYTGCCACATRTC	23
Col_80_F1	GCNGCNATHCCNGGNAARGT	20
Col_80_R1	CADATNACDATRTGNGCRTC	20
Col_80_F2	GAYMGNMGNYTNAARATGAARGT	23
Col_80_R2	CANGGYTGNCKCCARTTNACRTA	23
Col_81_F1	CAYCARTAYAAYAARGTNGC	20
Col_81_R1	GGNACRTTYTGYTGRCARTC	20
Col_81_F2	GTNTGYAARATHCARGCNTAYCC	23
Col_81_R2	TTRTANSWNACRAARTAYTTNGT	23
Col_82_F1	AAYCARTGYGARGGNATHAA	20
Col_82_R1	TCNGTRTCYTTCATRAAYTC	20
Col_82_F2	MGNGARTGGCCNAARAAYTGGGA	23
Col_82_R2	ARNACYTCYTCNGGYTTNGCCAT	23
Col_83_F1	YTNAARGCNGGNGTNTTYGA	20
Col_83_R1	CKCATDATRTARTTRTGDAT	20
Col_83_F2	GTNMGNYTNGCNTGYATGTTYGA	23
Col_83_R2	CKYTTCATYTGYTCNGCNGTCAT	23
Col_84_F1	YTNATGGAYAAYTAYAAYAA	20
Col_84_R1	CAYTTNCCRTCYTGDATNGG	20
Col_84_F2	AAYGGNGARTAYMGNCAYGAYGT	23
Col_84_R2	TTRAARCACATRTGDATRTTYTC	23
Col_85_F1	YTNCARYTNTAYCARTAYGC	20
Col_85_R1	TGRTARTARTTNACDATNGG	20
Col_85_F2	GCNYTNCARCCNGARGARCCNAA	23
Col_85_R2	TCRTCNACNGCNARNCCCATRTG	23
Col_86_F1	GAYTGYTAYGARGAYATGTT	20
Col_86_R1	CANGCNCKYTTRTTRTGNAC	20
Col_86_F2	GARATHACNMGNAARYTNTAYGG	23
Col_86_R2	TGNCKYTTNARRCACCARTTRTC	23
Col_87_F1	ATGTTYGAYTAYACNGAYTG	20
Col_87_R1	ATRAAYTTNGGYTTNGGRTG	20
Col_87_F2	GARMGNTTYYTNATHGARGARCA	23
Col_87_R2	CANSWCCANCKRAAYTGRAARTT	23
Col_88_F1	TGGCCNGARAAYGTNGGNAT	20
Col_88_R1	ARRTARTANGTNCCNGGRAA	20
Col_88_F2	GGNACNGARACNATHATHGAYAA	23
Col_88_R2	ARNSWNGGNGTRTACATRTTNCC	23
Col_89_F1	AAYGCNCAYTTYGARGCNCA	20
Col_89_R1	AARTCRTGRTANGTYTGDAT	20
Col_89_F2	CCNACNATGAARGTNGARTGGTA	23
Col_89_R2	GGYTTNCCRTTRAARTACCAYTC	23
Col_90_F1	TTYCARGGNCARAAYTGYGA	20
Col_90_R1	AANCCYTCNGGRAACCANGT	20
Col_90_F2	CARAAYGGNGGNACNTGYCAYGA	23
Col_90_R2	CCRTTNACYTGRTADATNGGRAA	23
Col_91_F1	GARGTNCCNAAYCAYGTNCA	20
Col_91_R1	ACRTTNACYTCDATRTCYTC	20
Col_91_F2	GAYATHAARTTYAAYGGNGARAC	23
Col_91_R2	GGNCKYTTRTTRAANGCNACRTT	23
Col_92_F1	YTNGAYCCNGCNGAYGARAA	20
Col_92_R1	ATNGCYTGNSWCATYTCYTC	20
Col_92_F2	GARGAYATHYTNACNCCNCARGA	23
Col_92_R2	ATYTGNGCNGGNACYTGYTTNCC	23
Col_93_F1	TAYGCNATHCCNTGGCARAT	20
Col_93_R1	ACRCARTCYTTYTTRAAYTG	20
Col_93_F2	AAYTAYGCNATHACNCAYGCNAT	23
Col_93_R2	ATNGCRTANARRAANGGRTTRCA	23
Col_94_F1	ACNGAYGARGCNCARGTNAT	20
Col_94_R1	CCDATRTCRTCNGCRTARCA	20
Col_94_F2	GAYGGNAAYGAYCCNCCNGARTT	23
Col_94_R2	CKNGTNGCNGTDATYTTRTGCCA	23
Col_95_F1	YTNYTNGCNAAYATGAARGA	20
Col_95_R1	TCYTTNCCRTGYTGYTTNAC	20
Col_95_F2	ATGCCNTAYAARMGNAAYCCNAT	23
Col_95_R2	ARNACNCKDATYTTYTCRTGRCA	23
Col_96_F1	AARGCNACNGAYTGGGAYAA	20
Col_96_R1	TCNCCNGGNCCNGCYTTRTT	20
Col_96_F2	GGNTAYATHGTNGARAARAARGA	23
Col_96_R2	TCCCARTTNGGRTTRAAYTTRTC	23
Col_97_F1	TTYACNCCNGAYAAYAARAA	20
Col_97_R1	ATNCCNSWRTCNCKYTCRTC	20
Col_97_F2	GARAARMGNMGNTTYAAYGAYAT	23
Col_97_R2	CKNGGNCCNGGYTCYTGYTTDAT	23
Col_98_F1	YTNTAYCCNTGGTTYATGGA	20
Col_98_R1	ATRTTYTTRTCNGCRTCYTT	20
Col_98_F2	TAYCARGGNAAYAARGTNATGCC	23
Col_98_R2	ACNCKRTARTCRTCYTCNCCRAA	23
Col_99_F1	GGNATHCCNTAYGCNCARAA	20
Col_99_R1	CCRAANACRTARTTDATYTC	20
Col_99_F2	TTYCCNGGNGCNACNATGTGGAA	23
Col_99_R2	TCNGCRTGCATNACNCCNGTCCA	23
Col_100_F1	ATHYTNTAYCAYGARGAYAA	20
Col_100_R1	TCNCKDATYTTRCARTGNGG	20
Col_100_F2	GARGAYTTYYTNCCNGTNATHGA	23
Col_100_R2	SWNACYTGRTGRTARTTDATYTG	23
Col_101_F1	CARAAYATHATGTGYGARGT	20
Col_101_R1	CCNSWNGCCCACATNGTNAC	20
Col_101_F2	CARCCNGAYATHCARGARTGYGT	23
Col_101_R2	CCYTCCATNGTYTTDATYTGNAC	23
Col_102_F1	GTNACNGAYGGNCARTGGCA	20
Col_102_R1	TCNGCDATRTCYTTRAANAC	20
Col_102_F2	GTNCAYGAYTTYYTNGAYCCNTA	23
Col_102_R2	SWNGCRTTRTCRTAYTCDATYTC	23
Col_103_F1	GARGARCARTTYCAYATGTG	20
Col_103_R1	ATNARNGCRTANGGRAARCA	20
Col_103_F2	GCNATHTGYGAYGARCARTGYAA	23
Col_103_R2	AAYTCYTTCATNCKRTCYTCDAT	23
Col_104_F1	GTNYTNGAYGARAAYGAYAA	20
Col_104_R1	TGRTCRAADATNGGYTCRTT	20
Col_104_F2	ATGAAYATHGARTTYCCNGARAA	23
Col_104_R2	GGNACNGGRTCNGTYTCRCARTC	23
Col_105_F1	AAYGCNMGNTTYGCNCARGG	20
Col_105_R1	TGNGCNGTRCAYTGRTACCA	20
Col_105_F2	AAYCARATHGGNCCNGGNGAYGA	23
Col_105_R2	ATNGGNACNCCRTCYTTYTGCCA	23
Col_106_F1	TGYAARGTNAARMGNAAYTA	20
Col_106_R1	GGNACRTGRTGRTTCATYTC	20
Col_106_F2	TGYGAYTTYTTYACNCARAAYCC	23
Col_106_R2	TTDATRTCNGCNGTRAARTTRCA	23
Col_107_F1	AARMGNTAYCARGAYTGGTT	20
Col_107_R1	TGCCANARRAARAAYTGYTC	20
Col_107_F2	GGNGTNATHCAYCCNACNAAYGA	23
Col_107_R2	ACNCKNARDATYTGNGCRTTRTT	23
Col_108_F1	ATHATGTGGYTNGGNCAYAA	20
Col_108_R1	GTYTCNARNGGNCKRAANGC	20
Col_108_F2	GAYAARGCNTTYGARCCNATGCA	23
Col_108_R2	ARNGGDATRTTYTCNARRTARTT	23
Col_109_F1	TTYACNAAYGARCAYGGNAA	20
Col_109_R1	ATNGGNACNACCATRTCRAA	20
Col_109_F2	CCNYTNCAYTAYGCNTGYTTYTG	23
Col_109_R2	TTNCCNGGRTCYTCRTTCATRCA	23
Col_110_F1	YTNGTNATHCARAARCAYCC	20
Col_110_R1	ACNCKDATRTTRCAYTGRAA	20
Col_110_F2	GCNCARGCNTAYCAYATHAARTG	23
Col_110_R2	AADATNGTNGGRTCNGTNGCRCA	23
Col_111_F1	GARCCNATGGGNGAYCCNAC	20
Col_111_R1	ATNARNCKNGCYTCRAARTG	20
Col_111_F2	MGNGTNGARTGGTTYTGYAAYGG	23
Col_111_R2	ARRTCYTTDATNGGCATNGTRAA	23
Col_112_F1	GCNGARACNGCNAARTTYTA	20
Col_112_R1	CANCCNGGRCARTACCARTA	20
Col_112_F2	TAYGARCCNGARCCNGTNACNTG	23
Col_112_R2	ARRTGNCKNARNGTRTCRTCCCA	23
Col_113_F1	AARGTNMGNGAYACNTTYTG	20
Col_113_R1	TCDATRTCDATNGGRTGRTA	20
Col_113_F2	GTNATGGARYTNTGYACNAARGG	23
Col_113_R2	CCNCKNARCATDATNGTYTCRTC	23
Col_114_F1	ATHAARGTNYTNGAYAARGC	20
Col_114_R1	ARNARNGGRTCYTCDATRCA	20
Col_114_F2	AARGTNGAYATHWSNTTYAAYAT	23
Col_114_R2	CCRTCDATCATRTCYTTYTGCAT	23
Col_115_F1	ATGCCNAARAARGCNAARCA	20
Col_115_R1	TAYTCNARNGTRCAYTGYTG	20
Col_115_F2	GTNTTYGGNATHTAYCARACNGA	23
Col_115_R2	TCNACRTGDATRTTNGTRTTRTT	23
Col_116_F1	TTYATHTGGCARGAYTGGGC	20
Col_116_R1	TARTTNACNARNCKYTGNCC	20
Col_116_F2	YTNTAYACNAARATHGCNTGYGC	23
Col_116_R2	TTRTCRTTYTTDATRTGYTCRTA	23
Col_117_F1	CARGCNCCNCARTGGACNGA	20
Col_117_R1	ARYTGYTGNGGRTTYTGRTG	20
Col_117_F2	CCNGTNTGYTGYAAYGARTTYGA	23
Col_117_R2	TCYTCNACNARYTGRCARTTDAT	23
Col_118_F1	GAYTAYMGNGARCARACNTG	20
Col_118_R1	TGRTTDATRAARTGYTCRAA	20
Col_118_F2	AAYATGTGYAAYCAYAARATGGC	23
Col_118_R2	TGNACCATNGTYTTRTCYTTYTC	23
Col_119_F1	AAYTAYGTNGTNACNCCNCA	20
Col_119_R1	TGNGCYTTYTGYTTRAACAT	20
Col_119_F2	AARMGNMGNCCNGGNTTYCAYAA	23
Col_119_R2	AAYTGYTTNCCRCARTAYTCRCA	23
Col_120_F1	TTYACNYTNCAYATHAARCA	20
Col_120_R1	ARYTTRTCYTCRTARTGYTG	20
Col_120_F2	ACNGCNAARTTYCAYTTYGTNGA	23
Col_120_R2	TCRTCDATNARYTTYTGYTTCAT	23
Col_121_F1	GGNGARGARATGTGGAAYCC	20
Col_121_R1	AANACNCCRTCDATNGTNGG	20
Col_121_F2	TAYYTNAAYATHTGGGTNCCNCA	23
Col_121_R2	TTNGCRTCNACNGCNCKCATRCA	23
Col_122_F1	GGNAAYGTNYTNGTNTGYTA	20
Col_122_R1	TCYTTNCKRAARTTYTCRTT	20
Col_122_F2	AARGCNATGCARACNGTNACNAA	23
Col_122_R2	GCRTANARRAANGGRTTRTARCA	23
Col_123_F1	GAYATGTTYGGNTTYGARGA	20
Col_123_R1	ARRAAYTGRAANGGNACRTG	20
Col_123_F2	GARACNATGCARCAYTTYTAYAA	23
Col_123_R2	ARNGTRCARTGYTTRTGYTCNAC	23
Col_124_F1	GTNYTNGGNCAYGAYGCNAT	20
Col_124_R1	CAYTCDATNGCRTCRAARTA	20
Col_124_F2	YTNGGNGTNGARATHGCNAARAA	23
Col_124_R2	CAYTGRTADATNGGRTGRAAYTT	23
Col_125_F1	YTNCCNYTNGGNCAYAARTA	20
Col_125_R1	GGYTGRTTNARNGCNACRAA	20
Col_125_F2	AARGTNCCNATHATHAARTTYAT	23
Col_125_R2	ATNSWRAANCCRAANACRAADAT	23
Col_126_F1	YTNCCNGARAAYGARCCNGG	20
Col_126_R1	ATYTCYTCNGGYTTNACCCA	20
Col_126_F2	WSNATHATGCCNGGNAARGTNAA	23
Col_126_R2	CCYTCYTTRTGNGCNGTYTTNGC	23
Col_127_F1	AAYGCNTTYGGNYTNTGYCA	20
Col_127_R1	GCNGTCCAYTTNACNGGRAA	20
Col_127_F2	AARCCNCARCCNCARATGTGGGA	23
Col_127_R2	GCNARNCCRAARTCRCADATYTT	23
Col_128_F1	GARGAYGARGGNGCNCAYAT	20
Col_128_R1	GGRTTYTTRTTDATRAAYTG	20
Col_128_F2	ATHGTNCARCARGTNGARTTYTA	23
Col_128_R2	ACRTCNGCNGGDATNGGRTTNCC	23
Col_129_F1	GAYACNGTNTGGATGGGNAC	20
Col_129_R1	SWNGCDATRTTDATRTCYTG	20
Col_129_F2	GTNTTYGTNGCNYTNGGNAAYGG	23
Col_129_R2	TGYTTRAANGTYTCNGTRTGRTA	23
Col_130_F1	TTYTAYGCNTTYMGNCAYAT	20
Col_130_R1	ACYTGCCADATRAANGCRAA	20
Col_130_F2	ATGTTYYTNAARGARCCNTGYGG	23
Col_130_R2	ATNGCNACNGGNCCNGCYTGYTC	23
Col_131_F1	GGNCARAARCCNTTYAARTG	20
Col_131_R1	AANGGNCKYTCNCCNGTRTG	20
Col_131_F2	TTYACNACNAARWSNAAYTGYGA	23
Col_131_R2	ATRCARAANGCRCADATNACYTT	23
Col_132_F1	CCNAAYGARGGNTTYYTNGA	20
Col_132_R1	TTYTCRTTRTGNARDATNCC	20
Col_132_F2	TTYAAYAARACNACNYTNCARTG	23
Col_132_R2	GCRAANCKDATNCCNCCCCARTA	23
Col_133_F1	TAYGCNATHAARGTNATGAA	20
Col_133_R1	GCYTGRAARTANCCNGTRTC	20
Col_133_F2	MGNGAYATHAARCCNGAYAAYAT	23
Col_133_R2	GGDATNCCNGTNACRAAYTCRTA	23
Col_134_F1	CAYGTNACNAARCARAARCA	20
Col_134_R1	GGRTTNGTNGCNACRCAYTT	20
Col_134_F2	GARACNACNGAYGTNGARCAYAA	23
Col_134_R2	TANACNCCYTCRTCYTCNGGRAA	23
Col_135_F1	TAYGARGGNATHCCNGARAC	20
Col_135_R1	GTCCANGCRTARTGDATNCC	20
Col_135_F2	MGNAAYMGNGCNTGGGAYTAYGG	23
Col_135_R2	TTNACRAARAANGCNCCYTTRTC	23
Col_136_F1	ACNTTYTGYTTYGCNTAYGG	20
Col_136_R1	CKNARNACRTCYTCNGTRTC	20
Col_136_F2	ATGATHGAYYTNATHTTYTGYGT	23
Col_136_R2	CKNGTNARNGCYTTYTGNGGCCA	23
Col_137_F1	YTNAAYATGAAYGAYTTYTG	20
Col_137_R1	TCNACYTTDATRTTNGCNGT	20
Col_137_F2	ATHGAYCCNAARGCNTTYTAYAA	23
Col_137_R2	SWRTAYTCNACNGTNACYTGNGG	23
Col_138_F1	GCNTTYATGGARAAYTAYTT	20
Col_138_R1	TCRAARTGYTTNCKNGCRTT	20
Col_138_F2	GARAARGAYATGCAYTAYTAYCA	23
Col_138_R2	ATRCANACCATNACRTANGTRTT	23
Col_139_F1	AARGAYCARATHATGGARAT	20
Col_139_R1	ARRTANGTRTARTCNCCYTC	20
Col_139_F2	ATGTGYTAYCCNGCNATHATHCA	23
Col_139_R2	GTYTCRTAYTTYTGRTCNACRTA	23
Col_140_F1	AARGTNCAYGARGCNCCNCA	20
Col_140_R1	GCRTCNGGCATNCKYTCDAT	20
Col_140_F2	WSNGCNYTNTTYTTYCARTAYAA	23
Col_140_R2	ATDATNGGNACNCCNGGDATYTT	23
Col_141_F1	AARGGNGAYCARTGYGARTT	20
Col_141_R1	CKRTTNGCRTARTGNCCYTT	20
Col_141_F2	ACNAARATGCCNGARTGYTAYTT	23
Col_141_R2	TTRCARTGDATNGCYTTRTGNCC	23
Col_142_F1	AARCCNCCNATGTTYGGNGA	20
Col_142_R1	ATNSWYTTYTCRTGNACYTG	20
Col_142_F2	GARGCNCARMGNCAYTGGATGGA	23
Col_142_R2	TTDATNARNGCNGGNACRAAYTT	23
Col_143_F1	WSNTGGTTYAAYACNACNCA	20
Col_143_R1	CCNGTRAANGGNCKRCANCC	20
Col_143_F2	AAYMGNGARYTNAAYCCNAARAC	23
Col_143_R2	GTYTTRTCRTTRTAYTGYTCCCA	23
Col_144_F1	GTNAARGTNMGNGCNGGNCA	20
Col_144_R1	GTRTGCCARTTNGTYTGYTC	20
Col_144_F2	TTYGAYGTNGAYGTNAARGGNGA	23
Col_144_R2	CKRAAYTTRTAYTGRTTNCCYTC	23
Col_145_F1	CCNTAYGGNTGGGARAARAT	20
Col_145_R1	ATRTCNGCNGTNGGNGTYTT	20
Col_145_F2	ACNTAYTTYATHGAYCAYGTNAA	23
Col_145_R2	CKYTGNACRCADATNGTNGCYTC	23
Col_146_F1	AAYGAYAAYWSNCCNGTNTT	20
Col_146_R1	CARAARTCDATNGTYTTYTC	20
Col_146_F2	GGNAARGTNGARGCNACNGAYGC	23
Col_146_R2	CCNARYTCYTCRTARTCCCAYTT	23
Col_147_F1	CCNCAYYTNGTNTTYAARAA	20
Col_147_R1	ATRTGRTTRTCDATRTGYTT	20
Col_147_F2	AAYCCNACNYTNTGGCCNCARGA	23
Col_147_R2	CCRTANGGYTTYTCRTTNGTRTG	23
Col_148_F1	GARCCNACNTGGATGACNGC	20
Col_148_R1	TTYTCNARNCCRTGNGGRTT	20
Col_148_F2	GGNTAYAAYATHGTNGGNGCNGA	23
Col_148_R2	ARRTANCKNACYTCRTCRTGRAA	23
Col_149_F1	GGNCARCAYATGGARTAYGA	20
Col_149_R1	GGRCANARRAAYTCYTGYTT	20
Col_149_F2	ATHGCNCARGTNCAYGCNGGNAT	23
Col_149_R2	TTRTCRAARTAYTTYTGCCARCA	23
Col_150_F1	CAYTGYGARTGGYTNATHAA	20
Col_150_R1	GGRTTNACCCANGTRTGRCA	20
Col_150_F2	GAYTAYGTNTTYGTNTAYGAYGG	23
Col_150_R2	ATYTGRTTRTCRTARCADATYTC	23
Col_151_F1	ATHGARTAYYTNGGNMGNAA	20
Col_151_R1	ATRAANGTRCANGCCCARTT	20
Col_151_F2	TAYYTNGGNGARACNATHCARCC	23
Col_151_R2	ATYTCNCCCATCATNARCCANGG	23
Col_152_F1	TTYCAYACNGGNGARAARCC	20
Col_152_R1	TGNGTRTCCATNACNCCYTT	20
Col_152_F2	GARATHTGYGGNAARCAYTTYAT	23
Col_152_R2	ATRTANGGNCKYTCNCCNGTRTG	23
Col_153_F1	YTNACNGTNTAYGAYAARCA	20
Col_153_R1	TGNARRTTCCACATYTTCAT	20
Col_153_F2	TGYYTNYTNACNGAYGGNGAYTA	23
Col_153_R2	ACRTCNGTRAAYTCRTCDATCAT	23
Col_154_F1	TTYAAYGTNTTYGARGCNAT	20
Col_154_R1	ACRTCRTCYTCYTGYTTYTT	20
Col_154_F2	AAYYTNGAYAARGCNGTNGARCA	23
Col_154_R2	TCCCANACYTCRTCCATYTTYTC	23
Col_155_F1	GAYGARGTNATHAARGAYAC	20
Col_155_R1	ATNACNARRTGRTCYTCYTT	20
Col_155_F2	GARMGNGTNGCNTAYGTNTGYTT	23
Col_155_R2	ATNACNCCNGCNGCYTCYTTYTG	23
Col_156_F1	GTNGARATGAARAAYGCNGA	20
Col_156_R1	TCYTTNCCRTANGCYTTNGG	20
Col_156_F2	GARCAYGCNMGNCARATHGARAA	23
Col_156_R2	GGYTCYTTNGTRCARTADATRTC	23
Col_157_F1	TTYTGGACNTGGATGTTYGT	20
Col_157_R1	ARRTANGCYTTRTARAARAA	20
Col_157_F2	ATHTTYYTNCAYTGGTAYCAYCA	23
Col_157_R2	ARNACRAARTANSWRAARTACAT	23
Col_158_F1	TGYAARTAYCARATHGAYGT	20
Col_158_R1	TGCCANGCCATYTCYTCYTT	20
Col_158_F2	ACNGCNYTNTTYTAYTTYATGGA	23
Col_158_R2	TTCCANARNSWRTCNGGRTCRTA	23
Col_159_F1	GTNACNGTNAARCAYCCNGA	20
Col_159_R1	GTNARYTGRTTYTCYTTCAT	20
Col_159_F2	GAYYTNGAYGTNACNAARGARTT	23
Col_159_R2	ATYTTRTCDATYTGRTTRTGYTC	23
Col_160_F1	CCNCCNTTYACNGGNTAYAC	20
Col_160_R1	TTRTGDATYTGYTGRTGYTT	20
Col_160_F2	AAYGGNATHCARGGNCAYCAYTA	23
Col_160_R2	TTYTGNCKRAANGCYTTNGCRCA	23
Col_161_F1	CCNTGGGCNATHTTYTTYGA	20
Col_161_R1	CCNGTRTTRTTRTADATRTA	20
Col_161_F2	GTNYTNATHTGGATHAARGTNTG	23
Col_161_R2	ATCATNGCNACNGTYTCRTARTA	23
Col_162_F1	CCNTTYGARTGYGGNAAYTG	20
Col_162_R1	ACYTGDATNARNCKNCCYTC	20
Col_162_F2	WSNAARAARTGYYTNGTNATGAA	23
Col_162_R2	GCNCKNGTRTTYTGRAACCANAC	23
Col_163_F1	ATGTGYGTNYTNCARGAYTT	20
Col_163_R1	GCYTTRTTRAAYTCNGGRTT	20
Col_163_F2	MGNACNATHGARACNGTNGARGG	23
Col_163_R2	TAYTCNARNGCRTCRAANCCYTT	23
Col_164_F1	GGNTTYTTYAARTAYCARTA	20
Col_164_R1	TADATRAANACRTCNGTNGG	20
Col_164_F2	ATGAAYMGNCAYCCNTAYGARAT	23
Col_164_R2	TCCCANGCNGGNGTCATCCAYTG	23
Col_165_F1	GGNTAYATHCARGTNTGYGA	20
Col_165_R1	GCRTCNACYTGNACNCCNGC	20
Col_165_F2	YTNACNAAYAARGCNTTYATHAA	23
Col_165_R2	ARNCKNACNACRTTYTCRTTNCC	23
Col_166_F1	ATHCAYTAYGCNTGGAARCA	20
Col_166_R1	ATNGGRAARTARTTNCCYTC	20
Col_166_F2	CAYAAYCARCCNTTYGAYATHTA	23
Col_166_R2	TTYTTNGGNGGRTTYTCRAARTC	23
Col_167_F1	CAYAAYGCNAAYGTNAAYTG	20
Col_167_R1	ARRAAYTCRTGNGGRTGRAA	20
Col_167_F2	GAYAARAARGTNAAYYTNTGGGC	23
Col_167_R2	CAYTGNCCRTCNGGNSWRAAYTT	23
Col_168_F1	CCNGCNACNGGNTGYCARAA	20
Col_168_R1	ARNCKYTGDATYTTNGGNGC	20
Col_168_F2	YTNGGNGAYGAYTGGAARGGNTA	23
Col_168_R2	TTNACNACRTAYTGNCKNACRTC	23
Col_169_F1	GGNTTYTAYACNATHGARGA	20
Col_169_R1	ARYTGYTCRTTRAAYTTNGC	20
Col_169_F2	AAYCCNTGYATGAARGARGAYGA	23
Col_169_R2	SWYTGRTCYTCYTCNACNACYTC	23
Col_170_F1	ATHGGNAAYCAYATGCAYAA	20
Col_170_R1	CCRTCNCCRTAYTTDATYTC	20
Col_170_F2	CAYTGGAARCCNATHCCNTGYGA	23
Col_170_R2	AANCKRTCRTAYTCNARYTCNAC	23
Col_171_F1	ATHYTNGCNAAYGAYGGNAA	20
Col_171_R1	GTNCCRAAYTTNCCCCARTC	20
Col_171_F2	AARATHGGNAARGTNAAYATGGA	23
Col_171_R2	GTCCARTCRTANGCDATNCCYTC	23
Col_172_F1	CAYYTNATHGAYYTNGGNAA	20
Col_172_R1	ATRTANACNGGNGGRTGYTC	20
Col_172_F2	GCNATHTTYAAYGGNCARAARCA	23
Col_172_R2	GGNCCNACRTADATNACNGTRTC	23
Col_173_F1	GCNAARATGGARCAYYTNGC	20
Col_173_R1	AANARRTTNARYTTNGCNGT	20
Col_173_F2	AARTAYATHGCNYTNGGNGAYGT	23
Col_173_R2	AAYTGYTTYTCDATYTTRAANGC	23
Col_174_F1	CCNAARAAYTAYAAYTTYGA	20
Col_174_R1	GGYTTRTGRTTNGGNGTCCA	20
Col_174_F2	GTNGCNYTNCARATGCCNGARGG	23
Col_174_R2	GTRAAYTTYTTRTCRTANGGRTC	23
Col_175_F1	TAYAAYGTNATHGCNTAYTG	20
Col_175_R1	TCNCKYTTRCADATNGGRCA	20
Col_175_F2	ATHGTNYTNGARTGGACNAARGC	23
Col_175_R2	TGNCKNARRCARTCNGCRTGRAA	23
Col_176_F1	ATGGARCCNAARACNMGNAA	20
Col_176_R1	AANGCNACRTTNCCNGGRTC	20
Col_176_F2	ATHCAYGAYCARGAYGTNTTYTA	23
Col_176_R2	TGDATRTCNACNCCYTCRTANCC	23
Col_177_F1	ATGTTYACNCARTAYATGTG	20
Col_177_R1	ATRAANSWRAARCAYTGNAC	20
Col_177_F2	TTYTGGGARATHAAYCARGGNTA	23
Col_177_R2	TGNCCDATRCANGTNCKYTTNCC	23
Col_178_F1	GAYMGNTGYGGNAARCAYTT	20
Col_178_R1	TGCATNARYTCYTGRTCNGG	20
Col_178_F2	GCNGARGCNAARTAYTAYTGYAT	23
Col_178_R2	CKNGCYTCNGGRCAYTCNACYTT	23
Col_179_F1	ATHGGNAARTTYTTYCARTG	20
Col_179_R1	TCYTGNACRTANARCCAYTT	20
Col_179_F2	TTYTAYATHYTNGCNYTNCARAC	23
Col_179_R2	ATYTCYTGRTARCADATNGCRCA	23
Col_180_F1	GARGARATHYTNMGNAAYCC	20
Col_180_R1	TCRAAYTGNGCRTANGCRTC	20
Col_180_F2	YTNMGNTAYATHGAYCAYAARAA	23
Col_180_R2	ACNGTYTGDATNGCYTCYTCRTA	23
Col_181_F1	GAYGARAAYATHGAYGTNGA	20
Col_181_R1	GTDATCATRTTRCAYTGNGG	20
Col_181_F2	GARGARTAYGARTGGGCNGGNCA	23
Col_181_R2	TGYTCRCARTGNACRTGCCARCA	23
Col_182_F1	WSNCAYTAYTGYTTYATHTA	20
Col_182_R1	GTRCANGTNARDATCCANCC	20
Col_182_F2	AAYATHGTNATGTGGGTNTGYTG	23
Col_182_R2	AANCCYTCDATNGCDATRCARTA	23
Col_183_F1	YTNGARATHTGYMGNAARGA	20
Col_183_R1	TTNARCATNGCRAACATRTC	20
Col_183_F2	AAYTTYTTYCCNAARACNTGGTG	23
Col_183_R2	TGRTTNACYTCNARDATYTGNGG	23
Col_184_F1	AARGAYYTNTGYACNTAYTA	20
Col_184_R1	ARYTTNGCNACRAARAANCC	20
Col_184_F2	AAYYTNGAYCCNATHGGNAARTG	23
Col_184_R2	TCCATRTTRTGNGTRTGNGGRTA	23
Col_185_F1	TAYGARGCNTTYCCNAARGA	20
Col_185_R1	TGNCCRTCNARDATNCCYTC	20
Col_185_F2	CCNGARCCNGARGTNATHTGGTA	23
Col_185_R2	ACNCCYTGRTCNACDATYTTNCC	23
Col_186_F1	GTNTGYGARACNATHCAYGC	20
Col_186_R1	ATNGCRTARTARTTNCCRTT	20
Col_186_F2	TGGAARATHATGGAYAAYAARGG	23
Col_186_R2	TTDATNGTCCARTTRTARCARTC	23
Col_187_F1	GCNTTYCCNGGNATHGAYGA	20
Col_187_R1	GTNACRTGRAARTCYTCRTA	20
Col_187_F2	TTYCCNCARGTNGTNGARAARGG	23
Col_187_R2	TGRTCNARRTAYTTYTCYTGDAT	23
Col_188_F1	AAYYTNATGGTNGTNATHTG	20
Col_188_R1	TCNCCRAAYTGDATYTGRCA	20
Col_188_F2	GGNATHACNAAYCAYGAYGARTA	23
Col_188_R2	TGDATNCCNGCRAAYTCRCANGC	23
Col_189_F1	GCNGCNGARGAYGARCAYAA	20
Col_189_R1	ATNACRTGNCKNGTYTCRTC	20
Col_189_F2	ACNGGNTTYCARTAYGTNCCNGA	23
Col_189_R2	ATYTTYTTNGTDATYTGRTGYTC	23
Col_190_F1	GARCCNAAYCARAARTGGTT	20
Col_190_R1	CCCATNGGRTCNCKNGCRTC	20
Col_190_F2	CARAAYGCNYTNCARAARTTYCA	23
Col_190_R2	ACYTTRTANARYTCRTTCCADAT	23
Col_191_F1	GARTTYGGNGCNAARGAYTA	20
Col_191_R1	CKNARNCKRCAYTCYTGDAT	20
Col_191_F2	GTNGCNCCNAAYGGNCAYATHTT	23
Col_191_R2	ACNGGRTCYTTNARNARYTTYTG	23
Col_192_F1	AAYGGNTTYAARATHGARGC	20
Col_192_R1	GCYTGNACRTANARNCCRTC	20
Col_192_F2	ATHGGNAARCAYATHGTNTGYGA	23
Col_192_R2	CANACNGGYTCYTTDATCCANCC	23
Col_193_F1	TTYCCNGGNTGYCARGARGC	20
Col_193_R1	TTYTGNGCNCKNCCNGTRTC	20
Col_193_F2	CCNGTNATHCAYACNAARGGNGA	23
Col_193_R2	ACNARYTCNACYTGDATRTGRTA	23
Col_194_F1	CCNGTNTGYTTYAAYYTNAT	20
Col_194_R1	TTYTGYTTCCARCANACNGC	20
Col_194_F2	GARGCNCAYATHACNAARTGYGG	23
Col_194_R2	GCNARNCCNACRAARTTYTTYTC	23
Col_195_F1	AARATHTGYGTNGAYTGGTT	20
Col_195_R1	TCNGGRTGRTGRTAYTTRCA	20
Col_195_F2	TTYGTNCCNAARTGGMGNAARGA	23
Col_195_R2	TTRTTNCCRTANGTRCAYTTYTT	23
Col_196_F1	GTNYTNGAYGARATHGAYCA	20
Col_196_R1	CCNACRAAYTCNGCYTGRTC	20
Col_196_F2	YTNTAYACNATHTTYGARTGGCC	23
Col_196_R2	ARYTTNCCDATNGTDATRTCYTT	23
Col_197_F1	TTYGCNGGNTTYGTNATHAT	20
Col_197_R1	ACNCCNACRTCNGCRTGYTT	20
Col_197_F2	GTNATGATHACNGGNGAYAAYCC	23
Col_197_R2	TCRTTNGTNCCRTCNCCRCACAT	23
Col_198_F1	GGNGGNAARTTYACNGARGC	20
Col_198_R1	TCNGGYTTNCCNCKRTADAT	20
Col_198_F2	GCNCARCARYTNYTNAARATHTG	23
Col_198_R2	SWRAANGGRTTRTGYTCRTCRTA	23
Col_199_F1	YTNTTYYTNGGNGARAAYGA	20
Col_199_R1	GCRTARTGRAANARYTCYTT	20
Col_199_F2	CAYAAYYTNATHGARAAYTTYCC	23
Col_199_R2	ARRAANGGDATRTCNGGRAANGT	23
Col_200_F1	GARAARGAYTGGCARAARTA	20
Col_200_R1	CCNGCCATRTCDATNGCCCA	20
Col_200_F2	GGNAAYGARAARGAYGARGAYCA	23
Col_200_R2	TCNCKYTGNGTYTTRTTRTADAT	23
Col_201_F1	ATGCARGCNAARAARMGNTA	20
Col_201_R1	TCRCANCKYTCRTCYTTCAT	20
Col_201_F2	GCNTTYYTNGCNTAYTGYTAYTT	23
Col_201_R2	TGNACRTANCKYTTNCCYTTRAA	23
Col_202_F1	GAYGGNMGNYTNGAYAAYTG	20
Col_202_R1	CCNSWCCANACRTAYTTCAT	20
Col_202_F2	CAYYTNTAYGGNCARATHACNAA	23
Col_202_R2	AAYTGYTCNARCATNACRAACCA	23
Col_203_F1	CARGTNGAYGGNGARGCNTG	20
Col_203_R1	GCRTTNACNARYTTNGTRAA	20
Col_203_F2	YTNCAYAARAAYMGNATGCARAT	23
Col_203_R2	TCNARDATYTTNCCRTTNGGRTG	23
Col_204_F1	GARYTNAARGCNATGATGGA	20
Col_204_R1	CCYTCNCCCATRTTNCCRTG	20
Col_204_F2	ATGTAYMGNGGNGARGTNAAYAT	23
Col_204_R2	TCNACRTAYTCNSWYTTNGGYTC	23
Col_205_F1	TGYACNTAYGTNGAYGGNAA	20
Col_205_R1	TTNACRCANGTNGCNCCRTA	20
Col_205_F2	TAYATHMGNGARGTNACNGGNTA	23
Col_205_R2	CANACNCCRTCRTCRTARAARTT	23
Col_206_F1	AARTGGCAYCCNGAYAARAA	20
Col_206_R1	TTYTTNSWNSWYTCRTGRTT	20
Col_206_F2	MGNCARGARMGNGCNTGGTAYGA	23
Col_206_R2	GTYTTRAADATYTTRTTRCANGC	23
Col_207_F1	GCNAARATHATGGARCCNGA	20
Col_207_R1	TARTTNCCYTTYTGRTGRAA	20
Col_207_F2	GARWSNGCNTTYAARAARTAYGT	23
Col_207_R2	GCRTTRAANACYTTNCCRCAYTC	23
Col_208_F1	GTNATHGAYATHAARATGGG	20
Col_208_R1	AANCCYTCYTCRTGRTTNCC	20
Col_208_F2	TAYCARAARATGGTNGCNATHGA	23
Col_208_R2	TTRTTNGTYTTNGCRAARTCDAT	23
Col_209_F1	GARGGNACNYTNACNCCNGA	20
Col_209_R1	TGCATRTGNACRTANGCNCC	20
Col_209_F2	TGYGAYACNGARGGNTAYTAYAC	23
Col_209_R2	ACRAANGGNCCNGGYTCRAANGT	23
Col_210_F1	MGNWSNGCNTGYCARAARGC	20
Col_210_R1	ATRTTRTGNGTRCAYTTRTT	20
Col_210_F2	GGNCARCARTGYATHGAYTTYGA	23
Col_210_R2	TCRTANACRCACCARTTRCANGC	23
Col_211_F1	WSNAAYATHAAYGCNTGYCA	20
Col_211_R1	AARTAYTGNGTNGCNACRTC	20
Col_211_F2	YTNGGNCCNMGNGGNATGGAYAA	23
Col_211_R2	GCRTCNACDATYTTYTGRTAYTC	23
Col_212_F1	AARCCNAARCCNTGGCAYAT	20
Col_212_R1	TCCATNACNGGNGTNGGYTC	20
Col_212_F2	ATHACNAAYTGGTTYCAYAAYCA	23
Col_212_R2	TGCATNACRCANACNCCRTTDAT	23
Col_213_F1	ATHGARGTNAARGAYGGNAC	20
Col_213_R1	GCYTCNACNARRTTRAARTC	20
Col_213_F2	YTNTGGGAYACNGCNGGNCARGA	23
Col_213_R2	GGNCKNGCRAANCCNGTYTTDAT	23
Col_214_F1	GTNGARGTNGGNCCNGARAA	20
Col_214_R1	TCNCCNACNCKYTTNGTYTC	20
Col_214_F2	CARTGYACNGTNGAYGCNAARCC	23
Col_214_R2	CCNARYTCRTTNGTNGCYTGRCA	23
Col_215_F1	GAYTGYCARGARATHTTYTG	20
Col_215_R1	TGNARYTCCATRAANGCYTT	20
Col_215_F2	TTYAARATHGTNAAYGAYGARCA	23
Col_215_R2	TCYTTDATCCANGTNACNGCYTT	23
Col_216_F1	GCNGAYGTNAARGGNGARCC	20
Col_216_R1	TCNCCYTCNGCRTTNACNGC	20
Col_216_F2	GAYMGNYTNAARATHGARAAYGA	23
Col_216_R2	AAYTTRTAYTCYTGNCCNGGYTC	23
Col_217_F1	TTYMGNAAYGARGTNTGGGT	20
Col_217_R1	CKNCCYTTNGGCATRAACAT	20
Col_217_F2	GARGTNTTYGTNYTNTGYAARGC	23
Col_217_R2	ATRTANGTNGCYTCNCKRTARTT	23
Col_218_F1	TGYCCNAAYGARAARGCNTG	20
Col_218_R1	TGRTCYTCNACRTARCANGG	20
Col_218_F2	AAYTTYCARTGYATHGAYCCNTG	23
Col_218_R2	GCNGTNGCRCANGGRTCYTCRCA	23
Col_219_F1	YTNAARMGNGARACNTGYAT	20
Col_219_R1	AANGGRTCRTTNARRAAYTT	20
Col_219_F2	TAYACNGARYTNCARGGNGGNAA	23
Col_219_R2	ARNGTYTCCATRTAYTCNGCYTC	23
Col_220_F1	CCNAARAAYTAYAAYTTYGA	20
Col_220_R1	GTRAAYTTYTTRTCRTANGG	20
Col_220_F2	GTNGCNYTNCARATGCCNGARGG	23
Col_220_R2	GCYTCNARRTGRAANCKNCCRTC	23
Col_221_F1	ATHATHATGAAYCCNAARGT	20
Col_221_R1	GCYTCNGTYTTRTCNGCRTT	20
Col_221_F2	ACNGGNAARTAYACNATHGARAT	23
Col_221_R2	CANSWRTACATNCCNGCRTCNGT	23
Col_222_F1	GTNATHAAYATGTAYATHGC	20
Col_222_R1	ARNACNACYTTRTGNCCRTT	20
Col_222_F2	GAYATGTAYTAYGARATHTGGCA	23
Col_222_R2	TGYTTNCKCCANGCRTTYTGDAT	23
Col_223_F1	YTNATHATHCCNCCNCARGA	20
Col_223_R1	TGRAANCKCATYTTNGCRTC	20
Col_223_F2	TGYGGNACNATHTGYYTNTGYCA	23
Col_223_R2	CKNGCRTTRTGRTCNGTNCCRTC	23
Col_224_F1	GCNGTNCCNACNCAYGGNCA	20
Col_224_R1	CCDATYTGYTTNACCCAYTC	20
Col_224_F2	GARCARTGYYTNACNACNGARAA	23
Col_224_R2	ARYTTRTGNGGNACYTCYTCNCC	23
Col_225_F1	GTNTTYTGYATHGCNTGGGT	20
Col_225_R1	ACRTTRTCRTCDATRTANGG	20
Col_225_F2	CARGGNATGTAYCAYACNTAYTT	23
Col_225_R2	GTRTANACNGCNGTYTGNCCCAT	23
Col_226_F1	CCNMGNATGAARAAYCAYTT	20
Col_226_R1	ACYTCCATNCKNGTYTTRTC	20
Col_226_F2	MGNCAYAAYYTNTTYMGNAAYCA	23
Col_226_R2	TGRTARTANACNCCNGCRAADAT	23
Col_227_F1	YTNGARGAYGGNAARGCNTG	20
Col_227_R1	CANGGDATRCAYTTYTCRTC	20
Col_227_F2	AARTGYAAYGARCARTAYTAYGA	23
Col_227_R2	CAYTGNCCNGCNGTRCARTTNGC	23
Col_228_F1	GAYTGGGGNTAYATGACNCA	20
Col_228_R1	ATDATNGTNGGNGCRTTNGT	20
Col_228_F2	WSNGCNATHAAYTAYATGATHTA	23
Col_228_R2	TTYTTNGGNCCCATYTTRCANGT	23
Col_229_F1	GGNGTNTTYAARGTNGAYTG	20
Col_229_R1	GGNGGNARYTGRTGYTGCAT	20
Col_229_F2	ACNATGCAYYTNTAYAAYCCNTG	23
Col_229_R2	GTNCKCATRTARTCNGCNACRTA	23
Col_230_F1	CARYTNATHAARGAYTAYTT	20
Col_230_R1	TTNGCRTTNCCRAANGCYTC	20
Col_230_F2	MGNTTYYTNTAYCARCCNAARGA	23
Col_230_R2	GTYTGYTCNACNCCNSWNCCRTG	23
Col_231_F1	GAYGAYTTYGTNGTNATHGG	20
Col_231_R1	TCYTTDATNCCRTCYTTNGT	20
Col_231_F2	GGNTGYWSNGGNTGYTGGTGYGA	23
Col_231_R2	CCNGTRTADATRTCNCKYTCNGC	23
Col_232_F1	GARCCNACNGCNATGAAYAA	20
Col_232_R1	TGNCKYTCNGCYTCCATNCC	20
Col_232_F2	YTNCARGARGGNGCNCAYATHAA	23
Col_232_R2	ARYTTCATYTGYTCYTTRAANGT	23
Col_233_F1	ATHGAYMGNGARACNTTYAA	20
Col_233_R1	ACNCKNACCCAYTTNCCNGT	20
Col_233_F2	AARGCNGGNMGNACNCAYAARTG	23
Col_233_R2	ARRTCCATYTTYTCDATYTCRTA	23
Col_234_F1	CCNYTNATHGTNGARTTYAA	20
Col_234_R1	GGNACNARYTGYTTRCARTG	20
Col_234_F2	GARACNGCNCARAARATHTTYGG	23
Col_234_R2	CCRCACCANGGNGCRTARAAYTC	23
Col_235_F1	CAYTAYGCNACNGTNGCNTG	20
Col_235_R1	CKCATRAANGCCATYTCYTT	20
Col_235_F2	AAYACNYTNMGNGARGTNATGCA	23
Col_235_R2	ARRCARTTNGGNGCRAANACCAT	23
Col_236_F1	AAYATHYTNTTYTAYGAYGT	20
Col_236_R1	ARRTGYTTNACDATRTTNAC	20
Col_236_F2	CARGGNGTNGGNAARAAYAARAT	23
Col_236_R2	TARTTNACNARNCCYTGRTCNGC	23
Col_237_F1	AAYACNGCNCARAARCARTG	20
Col_237_R1	TTYTCNGCNGTYTTYTCRTA	20
Col_237_F2	GTNGCNMGNGTNTTYAAYACNAA	23
Col_237_R2	TTYTCNCCRAANGGDATRTARTT	23
Col_238_F1	AARGARWSNCARAAYATHGC	20
Col_238_R1	GCNGTRTCYTCDATNCCCAT	20
Col_238_F2	GAYCARATHYTNGARMGNATGGA	23
Col_238_R2	TCYTCRTAYTGNARYTTCATDAT	23
Col_239_F1	GTNAARCAYTGGATHAARTA	20
Col_239_R1	GCYTCRTCYTCNGGRAADAT	20
Col_239_F2	TTYGARGARAAYCARAARGARCA	23
Col_239_R2	TARTCRAANACYTCYTCCCANCC	23
Col_240_F1	ATHACNGAYCARGARAARGT	20
Col_240_R1	GTYTTNARYTCYTTNCCDAT	20
Col_240_F2	CCNGGNGARTTYAAYGARGTNTT	23
Col_240_R2	TCNSWCATNGTYTGRTARTTYTC	23
Col_241_F1	GTNCARMGNTTYATHCARAA	20
Col_241_R1	ATYTGYTCYTTYTGRTCRTA	20
Col_241_F2	YTNGAYAARACNTTYGTNGARTG	23
Col_241_R2	ARYTGNARDATNACNGCYTGRTT	23
Col_242_F1	CARACNGCNGTNATGMGNGA	20
Col_242_R1	TTNSWDATYTCNARRAACCA	20
Col_242_F2	GAYAARTAYTTYCCNGAYAAYTG	23
Col_242_R2	GTNARYTCNARYTGNGCNGTRTT	23
Col_243_F1	GARGARGTNGTNGCNTAYTG	20
Col_243_R1	GTYTCRTCNARNCKRAAYTC	20
Col_243_F2	MGNATGGARTTYTTYCARGAYAT	23
Col_243_R2	CKCATNARRTGNARNGGNGCRAA	23
Col_244_F1	GCNAARACNAAYACNTAYAT	20
Col_244_R1	GGNARNSWRCANACNGGRCA	20
Col_244_F2	GGNMGNAARGARGAYGTNGCNAA	23
Col_244_R2	ATRCARAARAARTTRTGNCCRCA	23
Col_245_F1	TTYYTNAARTAYGCNATHAC	20
Col_245_R1	CAYTTNGCDATNCKRTARTT	20
Col_245_F2	AARTTYGAYCCNCAYGAYAAYTG	23
Col_245_R2	CCRAAYTTNGCNGTYTCNGGYTC	23
Col_246_F1	CCNCAYGAYCAYGTNGCNTA	20
Col_246_R1	CCNSWNCKNCCYTGYTGYTT	20
Col_246_F2	CARGTNGTNAARGCNTAYGAYCA	23
Col_246_R2	TTYTCNGGYTTCATRTCRCARTG	23
Col_247_F1	TTYTAYGARYTNCCNATGGA	20
Col_247_R1	ATNGGNCCDATNACNACCAT	20
Col_247_F2	GGNGGNTGGTTYACNATGTTYAT	23
Col_247_R2	CKRTTRTTYTCNCCYTCYTTRAA	23
Col_248_F1	CAYTGYCCNGCNGGNACNTT	20
Col_248_R1	CANARNCCNCCRTGYTGRCA	20
Col_248_F2	TGYCCNMGNGGNTTYTAYCARAA	23
Col_248_R2	GTYTTCATRTTNGTNGGRCAYTC	23
Col_249_F1	GARMGNTTYAAYCAYYTNGT	20
Col_249_R1	TTDATRTTYTGCATRAAYTT	20
Col_249_F2	GAYAARAAYACNGGNMGNGTNTA	23
Col_249_R2	CARTCCATNGGDATYTCNGTRTA	23
Col_250_F1	GGNTTYCAYATHACNGAYTA	20
Col_250_R1	GTNGTRAANCKNCCRTTDAT	20
Col_250_F2	YTNAAYTTYGTNGAYTGYTGYCA	23
Col_250_R2	ACNARYTGRTCCATYTCYTCYTT	23
Col_251_F1	GCNTAYTGGGTNGCNGARGA	20
Col_251_R1	CCNGTNGGRTCCCAYTCNAC	20
Col_251_F2	GCNGAYTGYAARATHCAYTGGCA	23
Col_251_R2	TGRAARTGRTCNGTNGTRTTCAT	23
Col_252_F1	GTNMGNYTNGAYTAYTAYCA	20
Col_252_R1	TCCCADATNCCRTARTCNGG	20
Col_252_F2	AAYCCNGTNACNGGNYTNTTYCC	23
Col_252_R2	TTYTGDATRAANGCNACYTCRTC	23
Col_253_F1	GTNAAYYTNATHGCNGAYGG	20
Col_253_R1	TTNCKRTADATRTCNGGRCA	20
Col_253_F2	TTYYTNACNGAYMGNTAYGGNTG	23
Col_253_R2	TANCKRTTDATRTTNARCATNGC	23
Col_254_F1	TGYYTNTGYGARTTYGTNGA	20
Col_254_R1	CCRTCNARRCANARYTCDAT	20
Col_254_F2	GAYAAYACNYTNGTNTTYGCNAA	23
Col_254_R2	CCNACYTTYTGNGTNARRAAYTT	23
Col_255_F1	GCNTGYATHMGNAAYAARTG	20
Col_255_R1	GGRCANGGRTCYTGRCAYTT	20
Col_255_F2	CCNGGNACNTGYGGNCARAAYGC	23
Col_255_R2	CANGCYTTRTTNGTNGGRCARTC	23
Col_256_F1	CARATHGGNAARTTYGAYTG	20
Col_256_R1	SWRTANACNARCCARTTYTC	20
Col_256_F2	ATHGTNGCNACNGARGARAAYGT	23
Col_256_R2	ARRTTNGGRTTNACRTAYTTRTA	23
Col_257_F1	TGYMGNGCNATGAARTAYTT	20
Col_257_R1	ARRTGDATNCCCATNGGNCC	20
Col_257_F2	TTYACNAARTGYYTNTAYGCNAT	23
Col_257_R2	TTNARDATRTTYTGNACNGCRCA	23
Col_258_F1	AARGCNCAYGTNATHCCNAC	20
Col_258_R1	TCNGGNACDATDATNGCYTG	20
Col_258_F2	YTNGTNAAYTTYACNCCNACNCA	23
Col_258_R2	CCNGGDATRTGYTGRTCRTTRAA	23
Col_259_F1	YTNGGNWSNGARTGGATGAA	20
Col_259_R1	ARRTCNGCNGCYTTRTANAC	20
Col_259_F2	WSNCCNGGNGTNCCNATGGARAT	23
Col_259_R2	GCYTCRTCNGTRTTNARRTTYTT	23
Col_260_F1	GAYWSNCCNCARATGTAYGA	20
Col_260_R1	TTNCKNACNGCDATRTTRTT	20
Col_260_F2	GAYYTNCARAAYYTNATHGAYGA	23
Col_260_R2	TCNSWRTTYTTRTCRCANGGYTT	23
Col_261_F1	GARTGYAARTGYCAYGGNAT	20
Col_261_R1	CAYTTNACYTCRCARCACCA	20
Col_261_F2	WSNTGYACNGTNAARACNTGYTG	23
Col_261_R2	CACATNARRTCRCANCCRTCNAC	23
Col_262_F1	AARGAYAAYCARGTNGAYAT	20
Col_262_R1	ARYTTYTCYTGNARYTTRTC	20
Col_262_F2	GCNATHGGNGAYAARGARAARCA	23
Col_262_R2	TGNGCYTTRTCNARNGCRTTYTG	23
Col_263_F1	AARGCNATGWSNGCNGGNTG	20
Col_263_R1	ATRAARAANGTRTCRTGNGC	20
Col_263_F2	AARAARMGNAARYTNATHCARGA	23
Col_263_R2	TCNCKNGCNGGRTGYTGYTGNGG	23
Col_264_F1	GAYTTYTAYTGYGAYGARAT	20
Col_264_R1	TCNGGRTCNARYTTDATCAT	20
Col_264_F2	CAYGAYGCNYTNTGYGTNGTNAA	23
Col_264_R2	ATNGCNGCYTCNGTNGCRAAYTT	23
Col_265_F1	ATHGAYTGYTTYGCNACNGA	20
Col_265_R1	GTYTGNGCNARRTTRAADAT	20
Col_265_F2	GCNCCNCAYACNYTNGARGARAA	23
Col_265_R2	TGYTCYTTNSWRAACATRTCNAC	23
Col_266_F1	CARGCNGTNGARGARAARTA	20
Col_266_R1	TCRTCNACRAAYTTYTGNGC	20
Col_266_F2	GARGARYTNMGNAAYCARATHAA	23
Col_266_R2	ATRAANCKNARRTCNGCYTGRTG	23
Col_267_F1	GTNTGYGARAARTGYGGNGC	20
Col_267_R1	GCRCACCANCCNACNGGRTG	20
Col_267_F2	GGNGTNAARCAYGCNTTYTAYAC	23
Col_267_R2	CANARNSWNACCCARAARTCYTT	23
Col_268_F1	WSNGGNATHYTNGCNATGCC	20
Col_268_R1	CCNGGRCANCCDATRAARTG	20
Col_268_F2	ATHTGYACNTAYTGYGTNCAYAT	23
Col_268_R2	GTNGGNGTYTTCATRTTRTTYTC	23
Col_269_F1	YTNTAYTGYACNTTYCARGA	20
Col_269_R1	SWCCANGGDATYTCNCCYTT	20
Col_269_F2	CAYMGNGAYYTNAARCCNGARAA	23
Col_269_R2	ATNGTNGCNGGRTCNACRTARTA	23
Col_270_F1	YTNGARGAYTTYGGNGTNAA	20
Col_270_R1	TTNGCYTGNGGCATNGCRTG	20
Col_270_F2	GTNCARGTNGARGARATHTAYGA	23
Col_270_R2	TTRTGNGCRCANGCNARYTCNGG	23
Col_271_F1	GARGCNCARMGNYTNATHGG	20
Col_271_R1	GCNARRAANGGNCKYTGYTG	20
Col_271_F2	AARGCNMGNTAYATHTTYATGGA	23
Col_271_R2	SWNGTDATNCKRTCDATYTCCAT	23
Col_272_F1	CCNGTNAARYTNCARTGYAC	20
Col_272_R1	TGRAADATCATYTCYTGYTT	20
Col_272_F2	ATHGTNCARCARYTNGARTTYAC	23
Col_272_R2	TTRTGYTGRTGYTGYTCNGCCAT	23
Col_273_F1	ATHTGGGCNATGTGYTTYAA	20
Col_273_R1	CKRTCNGCYTCNACRTADAT	20
Col_273_F2	TAYTTYATGTGYGAYGTNTGGAA	23
Col_273_R2	CKRTARTACATRAADATCATNAC	23
Col_274_F1	YTNGCNGAYGAYMGNTGGCA	20
Col_274_R1	GGRTADATRTCRTCRAAYTC	20
Col_274_F2	TAYMGNGAYGGNTTYACNGGNTG	23
Col_274_R2	ATRTAYTGDATRTTRTTRAAYTG	23
Col_275_F1	GCNGAYGARYTNCARAAYTA	20
Col_275_R1	CCRCANGTNCCDATNCCNAC	20
Col_275_F2	YTNCARYTNCARCARGTNGARGC	23
Col_275_R2	TTRTTNGTRAANGCNARCCAYTT	23
Col_276_F1	ACNMGNGAYYTNTTYAARTG	20
Col_276_R1	TCRTCNACRAARAAYTCNGT	20
Col_276_F2	CARGAYGCNATHGAYATHTTYTG	23
Col_276_R2	GTNSWNGGRTTCATRCANGCRAA	23
Col_277_F1	TTYAARAAYTGYCAYAAYTG	20
Col_277_R1	ACNARYTGNCKYTCCCAYTT	20
Col_277_F2	TGYMGNMGNGCNCAYTGGGARAA	23
Col_277_R2	ACNARYTTNGTRTCNGGRTTRTA	23
Col_278_F1	MGNTGYGARCAYGAYGCNGT	20
Col_278_R1	TCRAANGTRTTRTCNGGDAT	20
Col_278_F2	ATHAARGCNYTNAAYGARTGGGA	23
Col_278_R2	GGYTTRTTNGGRTCYTTCATDAT	23
Col_279_F1	ATGTTYGGNYTNGARATGGC	20
Col_279_R1	TCNARNARNCKRTCCATDAT	20
Col_279_F2	GARGTNAARYTNGCNAAYCARGA	23
Col_279_R2	TTCCARCARTCRTCYTTRTARAA	23
Col_280_F1	CARMGNAAYCCNAARGCNTT	20
Col_280_R1	ACNCCNCKDATRTANCCRTA	20
Col_280_F2	GAYATHGARACNAARAARCARCA	23
Col_280_R2	ARYTCYTGRTTNGTNARRTCYTC	23
Col_281_F1	GAYACNATGGCNGARYTNGC	20
Col_281_R1	ACRTAYTTDATNGGYTTYTC	20
Col_281_F2	MGNAAYAAYYTNACNGAYAAYCA	23
Col_281_R2	GGRTTNGCNGGNGCDATDATYTT	23
Col_282_F1	GAYWSNACNTAYGARGTNGC	20
Col_282_R1	TCNARDATRCARTCNGTNGG	20
Col_282_F2	AAYGARGAYTGYTTYMGNCCNAA	23
Col_282_R2	TGNGCNARCATNCKCCARTCRTT	23
Col_283_F1	GARGAYMGNATGCCNGGNGG	20
Col_283_R1	GTCCAYTGNACNARYTTRTA	20
Col_283_F2	GGNGCNGTNTAYAAYYTNTAYAA	23
Col_283_R2	GCDATRTCYTGRAAYTCRTCRCA	23
Col_284_F1	MGNGTNTAYACNTAYATHCA	20
Col_284_R1	ATNCKNACRTCNGGRTCCCA	20
Col_284_F2	MGNTAYGGNATGCCNATHGAYAT	23
Col_284_R2	TCNARRCANCKYTTDATRAARTC	23
Col_285_F1	GTNATHAAYCAYTTYGCNGA	20
Col_285_R1	TTYTCNARRTANGCNACYTG	20
Col_285_F2	TTYYTNGARAARAAYMGNGAYAC	23
Col_285_R2	CCNGCNCKRAARAADATYTTNGT	23
Col_286_F1	AAYGCNATHCARGAYATGCC	20
Col_286_R1	TTNACNACNCKNCCYTTRTA	20
Col_286_F2	CARCAYATHAAYTAYTTYCAYTG	23
Col_286_R2	TTNGGNSWRTGYTTDATRTTRTG	23
Col_287_F1	GTNGARAAYMGNACNGGNCC	20
Col_287_R1	ARRTAYTGRTGDATNGTRTC	20
Col_287_F2	CARGGNCARTTYYTNGTNGAYTG	23
Col_287_R2	GGNACNACRCANGGNCKRTAYTC	23
Col_288_F1	GGNGCNGGNTAYATHGTNAC	20
Col_288_R1	TCCATRTTNCKRTGNACNGT	20
Col_288_F2	CARCARCAYATHATHCAYAARGA	23
Col_288_R2	TCNSWYTCRTCRTGNGGNGTCAT	23
Col_289_F1	AARATHGARYTNTGYMGNTG	20
Col_289_R1	GTNGCRTGRAANGGDATYTT	20
Col_289_F2	YTNGGNGARTGYACNGAYTTYCC	23
Col_289_R2	ARNGTNACNCCCCANACRAARTG	23
Col_290_F1	ATHCCNGAYTTYGTNAAYGC	20
Col_290_R1	GGCATRTGNARNCKRTTRAA	20
Col_290_F2	AAYCCNAAYAAYGTNACNTGYTG	23
Col_290_R2	TCNGTNGCNGTNACCCARTCYTG	23
Col_291_F1	GTNTAYGARGTNGARAARTT	20
Col_291_R1	ARYTCRCARTARTARTCYTG	20
Col_291_F2	GAYGARGGNCAYATHATHAARAA	23
Col_291_R2	GTDATYTTNGGNGGNARRTCRTC	23
Col_292_F1	AAYGGNAARAARGARTTYTG	20
Col_292_R1	SWYTTYTCRCARTGNCCDAT	20
Col_292_F2	AARGCNTAYATHAARGGNGCNTG	23
Col_292_R2	ACNARNCKCCARAARTCRTTYTT	23
Col_293_F1	ACNGGNGCNGCNGGNCARAT	20
Col_293_R1	GCYTGNGCNCKRTTYTGRTC	20
Col_293_F2	ATHGCNAARGGNGAYGTNTTYGG	23
Col_293_R2	ARNCKNGTCATNGCNGTRAARTT	23
Col_294_F1	TAYGGNTTYAAYAARCARAC	20
Col_294_R1	GGRAANCCNARRTTRTCYTT	20
Col_294_F2	TTYTTYGTNTGGGAYAARATHAA	23
Col_294_R2	GCRAARTCRTCNGCYTGRAAYTC	23
Col_295_F1	GTNMGNACNCAYAARCARCA	20
Col_295_R1	GGRTCYTCNACYTCYTGRCA	20
Col_295_F2	AARGTNGTNMGNGARGTNCARCA	23
Col_295_R2	CARTTYTCNACDATYTTRTTNCC	23
Col_296_F1	ATHCCNGCNATHGCNACNAC	20
Col_296_R1	TANGGNACYTCNACRTCRTT	20
Col_296_F2	YTNGARCCNTTYAARAAYGGNTT	23
Col_296_R2	TCRTTRCARCANARYTCRAANAC	23
Col_297_F1	ACNGTNATHGCNGTNTTYGA	20
Col_297_R1	TTRTGRAACATRTARAAYTG	20
Col_297_F2	ATHAAYCCNTGGGTNMGNTAYGG	23
Col_297_R2	TGYTTNCCRTCCATNACRAARTT	23
Col_298_F1	GGNTAYACNAARAARGCNTT	20
Col_298_R1	ATNARCATRTTRAARAARTC	20
Col_298_F2	ACNAAYTAYAAYGCNATGATHAA	23
Col_298_R2	TCNARNARYTGNGTRAANGTYTT	23
Col_299_F1	GTNGARCARTTYTGYYTNAC	20
Col_299_R1	ATNGGNGCNGGYTTNACRAA	20
Col_299_F2	TGGGARATGATGGAYGARATGAT	23
Col_299_R2	ACYTTDATNCCNGTYTCNGTYTG	23
Col_300_F1	GTNTTYYTNACNAARAARGA	20
Col_300_R1	ACNACRCARCARTCNGGRTA	20
Col_300_F2	MGNGARATGTGGAARGARGARCA	23
Col_300_R2	GTCATRAANARYTGYTTNGCRTT	23
Col_301_F1	GAYTGYYTNGGNAAYGGNAA	20
Col_301_R1	ACNGGNGTNACRCANGCRTC	20
Col_301_F2	CCNTTYMGNGCNGGNGTNATGGA	23
Col_301_R2	TTNGTYTCRTANACYTCRTARAA	23
Col_302_F1	GARYTNGARAAYATHGAYGA	20
Col_302_R1	TTYTGNARRTCNCCYTCRAA	20
Col_302_F2	TTYCCNGTNYTNATGTAYTTYGA	23
Col_302_R2	GGRTTNCCRTTNCKRAARTANAC	23
Col_303_F1	GTNCARATGTTYATHCCNTT	20
Col_303_R1	ATCATNACYTGNGCDATRTA	20
Col_303_F2	YTNGAYAARGTNCARCAYTGGCC	23
Col_303_R2	ATNARRTGNCCNGGDATNACCAT	23
Col_304_F1	CARAARAARCCNGARGAYAA	20
Col_304_R1	CCYTCNGGYTTNARRTTRTC	20
Col_304_F2	YTNMGNCCNGARGGNGARTTYGA	23
Col_304_R2	TCNCCYTCNGGRTGNARRTTRTC	23
Col_305_F1	TGYACNGGNTAYGGNTTYCA	20
Col_305_R1	GCRTCNARCATCCARCAYTT	20
Col_305_F2	GGNGARCARTGYGARGAYGARTG	23
Col_305_R2	GCNARCCAYTTDATNGGCATYTT	23
Col_306_F1	GTNGGNTAYCCNGAYTTYAA	20
Col_306_R1	ARDATRTTRTTDATRAAYTC	20
Col_306_F2	GAYGCNYTNTGGATHGARAAYAT	23
Col_306_R2	ARRAARTADATNGCYTCRTARTC	23
Col_307_F1	AAYTAYTTYGGNTTYAARAC	20
Col_307_R1	ARRTARTACATNCCNGTYTT	20
Col_307_F2	ATHGTNGARMGNCCNCARCAYAT	23
Col_307_R2	CCYTTNCKCCANCCRTARAARTG	23
Col_308_F1	GAYMGNGCNACNGCNGARCA	20
Col_308_R1	TCNGTDATRTTNGTRCARTC	20
Col_308_F2	ACNGGNAARGARGCNAAYGTNTA	23
Col_308_R2	AAYTCNARNGCRTGNGGRTGRTC	23
Col_309_F1	GARTAYATHGCNAARCAYTT	20
Col_309_R1	CKNGCRTAYTTNACNGGNGT	20
Col_309_F2	ATGCARAARCARATHGGNTAYGA	23
Col_309_R2	TCYTGNGGRTCNCKRTCNACRTG	23
Col_310_F1	MGNGTNCARTTYTGGATHGG	20
Col_310_R1	TTNACNCCRTANGCRTCRTT	20
Col_310_F2	ATGYTNGARAARGCNACNTTYTA	23
Col_310_R2	GGNACRAANGCRTANCKYTGRTT	23
Col_311_F1	TGGMGNGGNGTNGARGCNAA	20
Col_311_R1	ARYTGNGGNARYTTCATDAT	20
Col_311_F2	GAYGTNATHCARGGNATHCCNAA	23
Col_311_R2	CKNGTRCANCCRTANARRTCDAT	23
Col_312_F1	TGYATGTAYGCNAAYGARGG	20
Col_312_R1	GCCCARTGNCCYTCYTTNAC	20
Col_312_F2	YTNGARTTYGGNGCNGAYGTNGA	23
Col_312_R2	TCNACRTTNACYTCNGCCATRTC	23
Col_313_F1	ATHGARGTNGCNGARACNTG	20
Col_313_R1	GTRTTNGCRTAYTGRAAYTC	20
Col_313_F2	TTYGAYMGNTAYMGNGCNATGTT	23
Col_313_R2	GGNSWRTTYTCRTAYTCRCACAT	23
Col_314_F1	CCNTAYGAYGCNAARAAYCC	20
Col_314_R1	ATNSWRTARTANCKNGGYTG	20
Col_314_F2	ATGCAYATHGARTTYGAYATHGA	23
Col_314_R2	GGNARNARYTCRCANARRTGRTC	23
Col_315_F1	GGNATGGAYAAYACNTGYGT	20
Col_315_R1	TCRTGRTCRTCYTTDATRAA	20
Col_315_F2	TGYGGNGAYGTNGARGCNTGGAA	23
Col_315_R2	ARNGCYTTYTTRTTYTCRTAYTC	23
Col_316_F1	TAYCAYGGNTGGACNCCNGT	20
Col_316_R1	GGRTCDATYTTNCKYTTCCA	20
Col_316_F2	GCNGTNTTYCARCCNGTNATHAA	23
Col_316_R2	ATCCARTGDATCATDATRTANGC	23
Col_317_F1	TAYATGTAYMGNAAYATHGG	20
Col_317_R1	CKNARNGGNCCYTCDATCCA	20
Col_317_F2	ATHGARYTNMGNGGNATGAARGC	23
Col_317_R2	GTNARNGTRTTDATRTANGCRTG	23
Col_318_F1	GARATHTAYACNGAYATGGG	20
Col_318_R1	TCRTTNARYTGYTTYTTDAT	20
Col_318_F2	ACNATGGCNGCNAARCAYCAYCA	23
Col_318_R2	ARDATNGTNGTRTACCAYTGRTC	23
Col_319_F1	CAYGTNAAYCARTAYGAYAT	20
Col_319_R1	GCNGCCATRAANCCRCAYTG	20
Col_319_F2	GAYGTNYTNATHGTNAAYCARAC	23
Col_319_R2	TCNGGNGTNARRCAYTTCATRTT	23
Col_320_F1	ATGGARATGGCNGGNATHGT	20
Col_320_R1	TCNGCNARNSWNCCRTCRAA	20
Col_320_F2	TAYACNGGNGCNAAYATHATHAT	23
Col_320_R2	TTRAANACNGCRTANCKYTTYTT	23
Col_321_F1	GTNACNGARCCNCCNAAYGG	20
Col_321_R1	TARAARTGRAANGGYTGRAA	20
Col_321_F2	AAYYTNMGNAAYACNTAYTTYAA	23
Col_321_R2	AANARRAARTCNCCCATRTAYTC	23
Col_322_F1	CARTGYGAYACNTGYGGNAA	20
Col_322_R1	CKDATNARRTGNGCYTTYTG	20
Col_322_F2	ATHCAYACNGGNGARMGNCCNTA	23
Col_322_R2	AANCKYTTRTTRCARTAYTCRCA	23
Col_323_F1	GCNTGYMGNCCNGARTGYGT	20
Col_323_R1	CAYTCNGCRTTDATNCCRCA	20
Col_323_F2	AAYAAYAARTGYGTNGAYCCNTG	23
Col_323_R2	CKRCANCCNCCNGCRTANGGRTT	23
Col_324_F1	GGNGAYATHGGNGARACNAT	20
Col_324_R1	ATNCCRTCNGCNGTRTGNAC	20
Col_324_F2	MGNATGAAYGCNGGNGCNAARCA	23
Col_324_R2	AAYTCNGCNCCNGTDATYTCCCA	23
Col_325_F1	CARGGNTGGMGNAARTTYTG	20
Col_325_R1	TCCATNARCCANCKRTTRAA	20
Col_325_F2	GARAAYMGNCCNTAYTTYTGGAA	23
Col_325_R2	SWRTGRCANARYTCYTGRTARCA	23
Col_326_F1	AAYGCNCAYTGYGARTAYGG	20
Col_326_R1	CANCKYTCNCCNACNGCRCA	20
Col_326_F2	GARGGNTAYGCNGGNAAYCCNTT	23
Col_326_R2	TTNCCYTCRAANCCNGCNGGRCA	23
Col_327_F1	GTNACNGGNTTYATHAARAA	20
Col_327_R1	TCNCKRTGNACDATNCCRTA	20
Col_327_F2	GAYCCNGARGARTTYTAYCAYTT	23
Col_327_R2	ARNACNGTYTCNGCRAARTARAA	23
Col_328_F1	MGNGGNCAYAAYCARCCNTG	20
Col_328_R1	TARTTNACCATDATNGTYTT	20
Col_328_F2	WSNGTNCARTTYCAYCCNGARCA	23
Col_328_R2	CCNACNGCRCACCARTCRAAYTC	23
Col_329_F1	GARGTNYTNGGNGARGAYAA	20
Col_329_R1	ARNGGRTGRTCNACYTGYTT	20
Col_329_F2	MGNGAYYTNAARATHTAYTGGGG	23
Col_329_R2	GCNCCNGCYTTYTTNGCRTCRTG	23
Col_330_F1	GARTAYGCNATHGAYCAYTT	20
Col_330_R1	TCNACYTCRAANGCYTCRTC	20
Col_330_F2	GARGARYTNGCNGAYGARGCNTG	23
Col_330_R2	AARTANACYTTRTGRAADATYTG	23
Col_331_F1	CCNACNCCNGARYTNTGGAC	20
Col_331_R1	AANGTNARRTANCCNGTRTG	20
Col_331_F2	CCNCAYMGNACNCARATHATHTA	23
Col_331_R2	TTYTGNACYTGYTCDATRCANGG	23
Col_332_F1	GAYAARCARTGYTAYAAYGG	20
Col_332_R1	GGRCANACRCADATCATNGT	20
Col_332_F2	GCNATHTGYTAYGCNCARAAYCA	23
Col_332_R2	CKRCARTCNACRTANGGRTTNCC	23
Col_333_F1	TTYGGNATGGTNATHACNGT	20
Col_333_R1	TGRAARTADATNACDATNGC	20
Col_333_F2	CARGCNATHGTNTAYGTNATGAC	23
Col_333_R2	GGNARRTTYTGNCKRTARAANGC	23
Col_334_F1	CAYATHTTYCARTAYGAYCA	20
Col_334_R1	TTYTCRTTCATNACNGTNGC	20
Col_334_F2	GCNTTYMGNGGNTAYAAYGCNTG	23
Col_334_R2	GCNGTNGCNCKRTTYTTRTTNCC	23
Col_335_F1	GGNGTNACNATHATGGAYCC	20
Col_335_R1	TGNCCDATYTTYTTNGTDAT	20
Col_335_F2	ATHGARAARTAYGGNGGNGAYTT	23
Col_335_R2	TTYTCNGCNCCRTANARRAANGG	23
Col_336_F1	TGGGAYAARGAYCAYGCNGA	20
Col_336_R1	CKRTGYTTRCANARRTGRTT	20
Col_336_F2	ATHGCNAARTGYMGNTTYGTNAA	23
Col_336_R2	AAYTGRTANACCATYTTYTCYTT	23
Col_337_F1	CARGARGGNGTNCCNGARAC	20
Col_337_R1	ACNGCYTGCATNCCYTCYTG	20
Col_337_F2	GTNYTNACNGGNGAYAARCCNGA	23
Col_337_R2	CCNACRTCNGCNGTYTGDATCAT	23
Col_338_F1	TTYACNGARTGYATHAARCA	20
Col_338_R1	CANCCNGTNGCYTCNGCYTG	20
Col_338_F2	GARGCNGTNCARATGAAYGTNTT	23
Col_338_R2	TGRTGRTCYTGCATDATNGCRCA	23
Col_339_F1	ACNGARTGYAARTGYCAYGG	20
Col_339_R1	CADATNCKNCCNACNGTNCC	20
Col_339_F2	TGYACNATGAARACNTGYTGGAA	23
Col_339_R2	ARRTCNCKYTCRCARTARTTNGG	23
Col_340_F1	GGNAARCCNAAYGARACNTT	20
Col_340_R1	TCNARNGCRTGYTTNACDAT	20
Col_340_F2	YTNGARAARWSNATHTAYAAYGC	23
Col_340_R2	TTNCKNCCCCANCKRTARCACCA	23
Col_341_F1	WSNYTNCAYTTYATHGAYGA	20
Col_341_R1	TTRTGRTCYTGNGTRTTYTC	20
Col_341_F2	YTNAARYTNACNGCNGAYATGAA	23
Col_341_R2	TCNCKNARRAAYTGDATYTTRTT	23
Col_342_F1	GTNTAYTTYGAYGARAAYGG	20
Col_342_R1	ACYTTYTGNGCYTTRCACAT	20
Col_342_F2	AAYYTNCCNAARTAYMGNGTNAT	23
Col_342_R2	GCRCANACNCCDATYTTRCANAC	23
Col_343_F1	GAYACNGTNGGNTAYGGNGA	20
Col_343_R1	ARYTTNACRAARTCRCARTG	20
Col_343_F2	TTYAARGCNGTNGTNGAYTAYAT	23
Col_343_R2	ACYTGNACNGTNCCCCANGGRTA	23
Col_344_F1	YTNCAYTAYCARGARCAYCA	20
Col_344_R1	TCYTCRTAYTCYTTRAAYTT	20
Col_344_F2	YTNTAYCARGARTGYCARGAYTG	23
Col_344_R2	GTYTGYTCNCKRTTNGTDATRTA	23
Col_345_F1	MGNATHGCNAARGCNGGNTT	20
Col_345_R1	CKNGCRTGYTCNGTCCANGG	20
Col_345_F2	GARTGGAAYTAYGGNGAYCARGT	23
Col_345_R2	TCCCARTGNCKNARNCCNCCRTC	23
Col_346_F1	GTNACNATHAARGCNCARGA	20
Col_346_R1	TCYTCYTCDATYTTNGGNGC	20
Col_346_F2	GAYACNGTNACNTTYATGTTYGA	23
Col_346_R2	CCNARRTCNGGDATYTGRTAYTC	23
Col_347_F1	ATGATHMGNATHAARTGYGA	20
Col_347_R1	ARRAAYTGNGTRAANCCCCA	20
Col_347_F2	ACNCCNYTNAAYATHTTYGTNAA	23
Col_347_R2	CKNARYTCYTCRTCCATRTGNAC	23
Col_348_F1	YTNTGYGCNATGACNTTYAA	20
Col_348_R1	CCRTTCATRTTNARYTCNGT	20
Col_348_F2	TAYTTYATGTGYGAYGTNTGGAA	23
Col_348_R2	TCYTTRTADATNCKRCARTACAT	23
Col_349_F1	ACNGAYGARGTNGAYTTYGC	20
Col_349_R1	ARNGGCATRTANCCRAANAC	20
Col_349_F2	TTYCCNGAYMGNATHGTNGGNTA	23
Col_349_R2	GTYTGNCKYTGDATRAARTGRTC	23
Col_350_F1	MGNGARAAYACNGTNAARGA	20
Col_350_R1	TGYTCNARYTTYTGNGTRTC	20
Col_350_F2	AARGCNAARGARGGNYTNGCNAA	23
Col_350_R2	TCRTCNCKNACYTCYTTCCARAA	23
Col_351_F1	GTNATHAARAARATGAAYCC	20
Col_351_R1	ARYTGRTCNGGNGGRAARTT	20
Col_351_F2	AAYGTNGAYGCNMGNATHTAYAT	23
Col_351_R2	AANARNARYTGYTTDATYTGRTT	23
Col_352_F1	TTYTGGGARATHGTNCCNAA	20
Col_352_R1	ATNARYTTNACRTTRTTRTC	20
Col_352_F2	GAYYTNCARCAYCCNAAYGARTT	23
Col_352_R2	TTNACDATNARYTCDATRTARCA	23
Col_353_F1	TTYGGNGCNGGNAAYCAYGA	20
Col_353_R1	CCNGTNACYTTRTGDATYTT	20
Col_353_F2	TTYATHGGNTGYYTNACNTAYTG	23
Col_353_R2	CANGGNACNCKRTANGTNGCYTT	23
Col_354_F1	ATGAARGAYGCNCARCARGA	20
Col_354_R1	TTYTGCCAYTTCATYTCRTT	20
Col_354_F2	GAYATHGCNGCNAARGCNCAYGA	23
Col_354_R2	CADATYTCNGGDATNGGRAANAC	23
Col_355_F1	GARGAYYTNATGGGNTTYAA	20
Col_355_R1	TCDATNARDATNGGRTARTG	20
Col_355_F2	ACNGGNAAYATHTGYATHTGGCC	23
Col_355_R2	GCRTCRTCRAARAANARRCARTC	23
Col_356_F1	TAYGARGGNGAYYTNATGAA	20
Col_356_R1	TCNARCATYTTNGTRTTNAC	20
Col_356_F2	GCNACNATHGARGARGTNACNGA	23
Col_356_R2	TCYTCDATNCKRTCNGGDATYTC	23
Col_357_F1	ACNYTNGAYAARACNTGGAA	20
Col_357_R1	CKCCARAARTCNGCNGCRTC	20
Col_357_F2	GAYAARGTNGTNAARYTNTGYCA	23
Col_357_R2	TTNGTDATNCKRAAYTGRTCNCC	23
Col_358_F1	MGNACNAARMGNCARGCNAA	20
Col_358_R1	TTNGGYTTRTAYTCNGTDAT	20
Col_358_F2	YTNGARGAYAAYTTYTGGGAYTG	23
Col_358_R2	TTNACNGTNACYTCNCKNGTYTG	23
Col_359_F1	CARCAYATGGCNYTNGTNAA	20
Col_359_R1	TTNACYTCNCCNGTNGCRTT	20
Col_359_F2	GARGARMGNGARMGNAARAARCA	23
Col_359_R2	TTNGCRTGNGTDATRTCNGCYTG	23
Col_360_F1	ATHCAYACNAAYGARMGNCC	20
Col_360_R1	CKYTGYTCNGTYTTRAAYTT	20
Col_360_F2	CARAARGTNTTYCCNATHAARGA	23
Col_360_R2	ATRTARTGYTTNGGNACNGTCCA	23
Col_361_F1	YTNYTNCAYACNGTNCARAT	20
Col_361_R1	GTNCCRTTNGTDATRAACCA	20
Col_361_F2	GARGAYWSNAARACNTTYGTNGA	23
Col_361_R2	SWRAARTCCCANCCNSWYTCNGC	23
Col_362_F1	CCNYTNGTNTTYCARGCNTA	20
Col_362_R1	TCCATRCAYTGYTTNGCDAT	20
Col_362_F2	AARTGYCARAARATHTTYCARTT	23
Col_362_R2	TCNACNACNCKYTTNCCRTCRTG	23
Col_363_F1	TTYGCNGAYATGYTNCAYGA	20
Col_363_R1	CANARNSWRTAYTCRTCRTG	20
Col_363_F2	ATHYTNGTNACNGARGTNTTYGA	23
Col_363_R2	TANACNGCYTGCATCCARTGRTC	23
Col_364_F1	YTNGARAARCARATHAARGT	20
Col_364_R1	CKRTTYTGYTGRTCYTCRTT	20
Col_364_F2	GCNAARGCNAARGARATHGTNTG	23
Col_364_R2	SWYTTNARNCKRTCYTCRAARTT	23
Col_365_F1	TTYATHAARAAYGTNYTNCC	20
Col_365_R1	TCNSWNGGRAANGCCCARAA	20
Col_365_F2	CAYYTNMGNAAYGGNATHGAYTG	23
Col_365_R2	TCNCKYTCNCKYTTNACRAANGC	23
Col_366_F1	GARATHYTNGAYAAYATHTT	20
Col_366_R1	ACNCCYTCYTTNGTRTARTT	20
Col_366_F2	YTNCARTAYGTNATHGGNTTYGA	23
Col_366_R2	GGYTCYTTNGTRAARTGRAAYTG	23
Col_367_F1	ATHGGNGAYGTNGAYTGYGA	20
Col_367_R1	TCYTCNCKNGGRTCRTTNGG	20
Col_367_F2	YTNAARCAYCCNYTNTGYGARAC	23
Col_367_R2	ARRTGNGCNACNARYTCNGCYTG	23
Col_368_F1	GAYGARTGYGTNAARYTNTA	20
Col_368_R1	AANCKNGTRTTRTARTCDAT	20
Col_368_F2	TAYCARMGNGCNYTNAAYGARGA	23
Col_368_R2	CCYTTNGTNGTRTARCACATYTC	23
Col_369_F1	GAYATHYTNCAYTGYMGNAA	20
Col_369_R1	TTNARDATNGTRTCYTTNAC	20
Col_369_F2	ACNAARGGNATHACNGARTTYGT	23
Col_369_R2	ACNACYTTDATRTTYTCNGTRTC	23
Col_370_F1	CAYGTNGTNYTNTAYGARTG	20
Col_370_R1	CCCATNACNARRCANGTYTC	20
Col_370_F2	GGNTTYWSNTTYCCNCCNGARGC	23
Col_370_R2	CAYTCNGCDATNARRTGRTCNCC	23
Col_371_F1	ATHACNMGNMGNTAYGCNGA	20
Col_371_R1	GGNGTNARNARYTTRTGRAA	20
Col_371_F2	GGNATHWSNGARAAYTTYCCNAA	23
Col_371_R2	TGRTARTAYTGNACNARYTGNGT	23
Col_372_F1	TGGATHCCNATGGARTGGGA	20
Col_372_R1	GCRAARTARTANACRTANAC	20
Col_372_F2	TTYYTNGARCAYGTNTTYTGGGT	23
Col_372_R2	ATNCCNACNARCCARTGDATRAA	23
Col_373_F1	GTNATHCARAARTAYYTNTA	20
Col_373_R1	ATNGTNGTNCKNCCYTGRTT	20
Col_373_F2	AARGAYATGGARMGNTGGGCNAA	23
Col_373_R2	CCYTCNGTCCANCCCATYTTYTG	23
Col_374_F1	GAYMGNAARCAYACNTAYTA	20
Col_374_R1	ACYTTCCARTTRTAYTTNGC	20
Col_374_F2	GAYMGNYTNTAYGARATHAARAT	23
Col_374_R2	TANCCRCAYTTCCARTGYTTYTT	23
Col_375_F1	YTNTGGTTYCCNTGYGTNGA	20
Col_375_R1	TTRTTNCCRAARCAYTTYTT	20
Col_375_F2	TGGAARYTNGARTTYACNGTNGA	23
Col_375_R2	ATRAARCANCCRAARAAYTGYTC	23
Col_376_F1	TTYCCNCARATHAAYACNTT	20
Col_376_R1	CKNGCDATRCANARCCANGG	20
Col_376_F2	GAYATGCAYATHTTYGGNGGNAA	23
Col_376_R2	CKNARYTGNGGDATDATRTARTG	23
Col_377_F1	AAYGTNGARAAYAAYATHTG	20
Col_377_R1	CCRTANACCCARCAYTGNGT	20
Col_377_F2	YTNGCNTTYCCNAAYGGNCCNTT	23
Col_377_R2	CCNACNCKYTTRCANGTNGTRTC	23
Col_378_F1	GTNGARGCNGARATGYTNCC	20
Col_378_R1	AANACYTCCATNCCRTGDAT	20
Col_378_F2	TTYAAYMGNATHGAYGGNTGGAA	23
Col_378_R2	TARTCRTANGTRAAYTTNGCRTT	23
Col_379_F1	AARGAYGTNTTYYTNCCNTG	20
Col_379_R1	GTNGGNACNARRTGNGCYTT	20
Col_379_F2	MGNAARGARATGGCNYTNTAYCA	23
Col_379_R2	ATYTCNCKNGCNGTNCCYTCRTC	23
Col_380_F1	GCNGAYMGNGARGTNACNAA	20
Col_380_R1	TTNGTNSWNCCRAAYTTNGT	20
Col_380_F2	TTYAAYCCNGARGCNCARTGYTT	23
Col_380_R2	TGNGCRAANGTNGCNGTNGTRAA	23
Col_381_F1	AARTTYGTNAAYCARTTYCC	20
Col_381_R1	CANGCNCKYTTRCARTCNGG	20
Col_381_F2	GARTAYGTNYTNACNATHAARGA	23
Col_381_R2	ACRTANCKDATRTCRAAYTTNAC	23
Col_382_F1	ATHCARAAYYTNMGNAARCA	20
Col_382_R1	TTNACNGCRTCNCCCCADAT	20
Col_382_F2	GAYMGNCARYTNATHAARTGYGT	23
Col_382_R2	GCNGTNACRTCNCCRAARTTRTA	23
Col_383_F1	TTYGGNGAYGARAARAAYGA	20
Col_383_R1	TGNARYTTRTCYTCRTGRTT	20
Col_383_F2	AAYCARCCNATGMGNAARTTYTG	23
Col_383_R2	TCNGCNACYTTDATRCARTTRTG	23
Col_384_F1	CARGTNYTNTTYTAYTTYAA	20
Col_384_R1	TCRCANARRCANGTCCAYTT	20
Col_384_F2	GGNACNGAYGTNAAYGCNGGNCA	23
Col_384_R2	TANGCNGTNGGRTARAANGCRTG	23
Col_385_F1	YTNAARCAYTTYGARAARTT	20
Col_385_R1	ARNCCRTAYTTNGGNGTRTC	20
Col_385_F2	ACNACNGCNGCNGTNGARGGNAA	23
Col_385_R2	GCYTTYTCNGCNCCNARDATYTG	23
Col_386_F1	YTNTTYGCNTGYTAYAAYTG	20
Col_386_R1	AANGTNCKNARYTTRCAYTT	20
Col_386_F2	YTNGARAARWSNTTYYTNATGGA	23
Col_386_R2	CCRTTYTCNGTYTCNARRTANGG	23
Col_387_F1	ACNYTNTTYGAYATHATGGA	20
Col_387_R1	TCYTGYTCDATYTGYTTCAT	20
Col_387_F2	ATHGARAAYMGNTGGCARGAYGA	23
Col_387_R2	ATRTTRTARTCDATNCCRTTYTG	23
Col_388_F1	YTNGARACNAARYTNCAYGA	20
Col_388_R1	ARYTCYTGNACNARCATYTC	20
Col_388_F2	MGNGCNGTNATHGARTGYGARAA	23
Col_388_R2	TGNGCYTGNARNCKYTCYTTYTC	23
Col_389_F1	MGNGAYGARGTNTAYTGYCA	20
Col_389_R1	ARRTTNCCRCAYTTCATRTC	20
Col_389_F2	ATGAARCARACNACNWSNAAYAA	23
Col_389_R2	ATNACYTCNGCRAANGGCCARTG	23
Col_390_F1	GARGCNWSNCARCARGGNAA	20
Col_390_R1	CANARYTCNGCNGTYTGCCA	20
Col_390_F2	GARAARTGGMGNATHYTNAARAA	23
Col_390_R2	TGRTCNGTNARYTTNGCRTANAC	23
Col_391_F1	ACNGAYGTNGAYAARTTYTG	20
Col_391_R1	TCRTCNARDATNGCRAAYTG	20
Col_391_F2	YTNTAYTGYAAYACNGCNAARCC	23
Col_391_R2	ATNGCDATNCKYTGYTTYTCNCC	23
Col_392_F1	AAYCCNGCNGAYATHAAYAC	20
Col_392_R1	SWCATNCCNCCRTANGTNAC	20
Col_392_F2	CCNGCNGTNCCNGGNAAYGARGG	23
Col_392_R2	GCNSWYTTNCCNCCNACRCARTT	23
Col_393_F1	GCNCCNAARATHGAYMGNAA	20
Col_393_R1	GGNCKYTTYTCDATDATRTA	20
Col_393_F2	TTYAAYGTNCCNGTNATHGGNGA	23
Col_393_R2	CAYTCNARRTCNACRTGRTCYTT	23
Col_394_F1	GARGCNYTNTAYATHGCNGA	20
Col_394_R1	TTYTCRAAYTGNACNGGNCC	20
Col_394_F2	AARGCNMGNGARGCNGTNGARAC	23
Col_394_R2	CANGGYTTRTCRTANACRTTRTA	23
Col_395_F1	GARGCNGARCAYTTYATHGA	20
Col_395_R1	CCNGTCCANARNACRTCCAT	20
Col_395_F2	CCNTGYAAYGGNAARGCNGCNGA	23
Col_395_R2	TGNCCRTTRCANARNGGNGTRTC	23
Col_396_F1	AARMGNGARATHACNTTYCC	20
Col_396_R1	TCRTTNCCNGGDATRAANGT	20
Col_396_F2	GCNTAYTTYGGNYTNAAYCARTG	23
Col_396_R2	GTRTANGCYTCRTCYTCRTARTC	23
Col_397_F1	AARCAYTAYTTYTGYYTNCA	20
Col_397_R1	GTRAANCCNCKCATYTCYTG	20
Col_397_F2	YTNTAYTGYGTNCAYTGYTGGAA	23
Col_397_R2	TCNCCYTCCCARCAYTGRAADAT	23
Col_398_F1	GGNTAYATGTTYGTNGCNGA	20
Col_398_R1	CKCCARTCNGTDATRTACAT	20
Col_398_F2	CARGTNYTNMGNGCNAAYATGGA	23
Col_398_R2	TCNARNARNGCRTCRCACCARTA	23
Col_399_F1	YTNACNYTNCCNTAYAARTA	20
Col_399_R1	TGYTCCATNCKNGTRTTRCA	20
Col_399_F2	GARATGTTYMGNWSNATHGAYAC	23
Col_399_R2	TCDATRTCRAAYTCNGGRTGCCA	23
Col_400_F1	AARACNGTNTTYYTNCARTG	20
Col_400_R1	ACNGTNGCDATDATNGTRAA	20
Col_400_F2	ATGWSNMGNCCNGGNAARAARAT	23
Col_400_R2	ACCATNGCNGCRAAYTTCCARTC	23
Col_401_F1	GGNCAYGTNTAYTGYTGYGG	20
Col_401_R1	CCRTGYTCRTTCCANCCCCA	20
Col_401_F2	TGYGGNAARYTNTTYGTNTGGGG	23
Col_401_R2	TTNGTNACNGCNARRTTRTGYTC	23
Col_402_F1	GARATHATHAARTGYGARGA	20
Col_402_R1	TGRTGCATDATYTTRTGRTT	20
Col_402_F2	AARGTNCARTGGTGYYTNCCNGA	23
Col_402_R2	GTRTGNGCRTANARYTTYTCNCC	23
Col_403_F1	ATHTTYCARGARGAYAARGA	20
Col_403_R1	TAYTGNARNACNGCYTCRTA	20
Col_403_F2	CAYGARTTYGTNCARAAYGAYGG	23
Col_403_R2	TCNGTNCCNGGYTTNSWCATRTA	23
Col_404_F1	ATHGTNCCNCAYWSNCAYAA	20
Col_404_R1	GCRTTNGCYTCRTCNGTCAT	20
Col_404_F2	CCNGGNTGGYTNAARACNTTYGA	23
Col_404_R2	ACCCANCCNCCNGTNGTDATYTC	23
Col_405_F1	GARCARAARATHCAYCCNCA	20
Col_405_R1	CCRTCRAARTCNGCRTGYTC	20
Col_405_F2	ATHATHGCNGGNTGGMGNAARGC	23
Col_405_R2	AANARYTGYTCNGGRTARTTRTA	23
Col_406_F1	YTNAAYGCNMGNGGNATGCC	20
Col_406_R1	ACYTCDATRTGYTTCATRTG	20
Col_406_F2	AARTGGGTNTGYTAYGARTGGTT	23
Col_406_R2	TGNARYTCRTANGCRTTYTGRTC	23
Col_407_F1	GARTAYAAYAARCARATGCA	20
Col_407_R1	TAYTCNGGNGTRTTYTGRTT	20
Col_407_F2	TTYAAYGTNGGNGARGAYTGYCC	23
Col_407_R2	TTRAARTCNGGNCCRAARTAYTC	23
Col_408_F1	AAYWSNATGGAYGTNCCNGA	20
Col_408_R1	TCYTTNARDATYTGDATRCA	20
Col_408_F2	YTNYTNTAYACNACNCAYTTYCC	23
Col_408_R2	AANARRAANGCNACRTGYTCYTG	23
Col_409_F1	TAYATHGARATHTAYAAYAA	20
Col_409_R1	TCRTTRAADATNACYTGNGC	20
Col_409_F2	GAYTTYCARAARAAYATGTAYGT	23
Col_409_R2	TCNGCYTTRTANACYTTNGTYTC	23
Col_410_F1	GAYATHGTNGARATHYTNCC	20
Col_410_R1	ATRTCDATNGCRTGNACYTT	20
Col_410_F2	MGNTAYGAYATHATHGARGGNAA	23
Col_410_R2	ACRAACATNGGRCARTTRTCRTT	23
Col_411_F1	GAYGTNAAYGTNGCNGGNGA	20
Col_411_R1	TCNSWYTCNCCYTCYTTRTT	20
Col_411_F2	GAYAAYATHGAYTAYAAYACNAA	23
Col_411_R2	AAYTTRTANGGYTTNCCYTCYTG	23
Col_412_F1	AAYACNGARTGYGCNTTYTA	20
Col_412_R1	TCNGGYTTNCCRTTNCCNGC	20
Col_412_F2	WSNAARAAYCAYTAYATHTGYAA	23
Col_412_R2	ATYTTYTCNACYTTYTTYTCYTC	23
Col_413_F1	ACNTTYAAYTAYCARATGTT	20
Col_413_R1	GGNARYTCNGGNARRAARTT	20
Col_413_F2	TTYAAYACNGAYATHGAYTTYCA	23
Col_413_R2	AACCARTCYTCYTCNGTRAARCA	23
Col_414_F1	CARATGTTYGARAAYGARAA	20
Col_414_R1	ARRTCNARCATNCCNCCDAT	20
Col_414_F2	GARCCNYTNACNGARGGNCAYTG	23
Col_414_R2	CKYTGRTCYTCDATNACRTGNGC	23
Col_415_F1	WSNMGNGAYTAYTAYTTYGA	20
Col_415_R1	GTCATRTARTCYTCRAARTA	20
Col_415_F2	TAYGCNCAYTTYGGNATHCAYGA	23
Col_415_R2	ACNGTYTGYTTCCARTGNGTRTA	23
Col_416_F1	AAYGTNCAYATHTTYTAYTA	20
Col_416_R1	CCYTCRTGCCAYTCRTTRAA	20
Col_416_F2	GAYATHGGNWSNAAYTTYTAYCC	23
Col_416_R2	CANGCNACRTCRTARTAYTGNCC	23
Col_417_F1	ACNTGYGTNYTNCARGAYGG	20
Col_417_R1	GGDATNACNGCRTCNGCRCA	20
Col_417_F2	TTYGARAARGCNGGNGTNAAYAT	23
Col_417_R2	GGNGTRTCNARRTCRTCRAARAA	23
Col_418_F1	ATHYTNATHATGACNAAYGT	20
Col_418_R1	ATRTGNACCATNCCNGGYTT	20
Col_418_F2	ATGMGNAAYACNTTYATGAARGT	23
Col_418_R2	TTNSWCCANACRTCRAAYTTRAA	23
Col_419_F1	YTNATGATHGCNMGNTAYCA	20
Col_419_R1	GGNGTNCKNGCYTGDATYTC	20
Col_419_F2	ATHACNCAYCARMGNAAYCCNTT	23
Col_419_R2	TTYTTNCKCCARTARTTYTGRAA	23
Col_420_F1	TTYGAYAAYYTNYTNAAYGG	20
Col_420_R1	TGRTCNCCNGGNACCATRTG	20
Col_420_F2	ACNGGNTTYGAYAAYTAYTTYAA	23
Col_420_R2	TTNCCNGCYTGYTTNACRTANCC	23
Col_421_F1	TGYMGNACNTAYATHAAYCC	20
Col_421_R1	TGYTGNARRAAYTCRTGRTA	20
Col_421_F2	MGNTGGAARTGYAAYYTNTGYTA	23
Col_421_R2	TGDATNGGRTANARRTCNGGRTA	23
Col_422_F1	AAYWSNCARATHATGAARGG	20
Col_422_R1	ACNCCNACNGCNGCRAADAT	20
Col_422_F2	TTYYTNCAYATHYTNGCNGAYAC	23
Col_422_R2	ATYTGNGTRTGNSWNACNACRTA	23
Col_423_F1	CCNMGNTAYAARCAYGGNGT	20
Col_423_R1	GCDATRTARTCRTGRAARTT	20
Col_423_F2	WSNATHCARGARGARGGNAAYTG	23
Col_423_R2	GCCCACATNARNCKYTTRTANCC	23
Col_424_F1	TGYCCNGAYGGNTAYATGCA	20
Col_424_R1	CKNGTRTCNACRAAYTCRTA	20
Col_424_F2	CARGTNGCNCCNGGNACNTAYTG	23
Col_424_R2	GGRTGNARNGCNGTNCCRTCYTC	23
Col_425_F1	GGNGAYGTNTGYGCNATHAT	20
Col_425_R1	TGRAAYTGYTGNCKYTCNGT	20
Col_425_F2	GTNCAYGCNTTYYTNGARCARTG	23
Col_425_R2	ATYTCNARYTTYTTCATYTGNGT	23
Col_426_F1	ATHGARGGNWSNATGACNGT	20
Col_426_R1	GGNARRAANCKYTCCCARTT	20
Col_426_F2	ACNACNMGNAARACNTGGGAYCC	23
Col_426_R2	ATCATNARNGCYTTDATRTTRTA	23
Col_427_F1	GARWSNGARCCNGGNATGAA	20
Col_427_R1	TCYTCRTANGTNGCNCCNCC	20
Col_427_F2	WSNGARATHCARCARAARGARGT	23
Col_427_R2	ARNARNGGYTTRTGYTGNGTRTA	23
Col_428_F1	GAYAARATHTAYMGNGGNAC	20
Col_428_R1	ATNACRTGNGGRCARTCRCA	20
Col_428_F2	GARGGNYTNGCNGTNGAYTGGAT	23
Col_428_R2	TTNGTNCKCCARTCNGTCCARTA	23
Col_429_F1	GTNAARTTYCAYTAYGTNGA	20
Col_429_R1	TCNARNACNSWRTTNCCRTA	20
Col_429_F2	YTNCAYGGNTTYCCNGAYTGYTG	23
Col_429_R2	TARTTDATNGGNCCNGTCCARTC	23
Col_430_F1	ACNTTYGAYTTYATHGGNAC	20
Col_430_R1	SWYTGNACNGTRAAYTTNGC	20
Col_430_F2	GAYGAYYTNTGYACNGTNCARAT	23
Col_430_R2	ATNARYTGDATNGCYTCNGGRTA	23
Col_431_F1	CAYGARYTNATHAARCARCA	20
Col_431_R1	GTNCKYTCNCKNGGYTCDAT	20
Col_431_F2	GARGAYGAYGCNGAYMGNGARAT	23
Col_431_R2	TCNARDATRAAYTTRAAYTTYTC	23
Col_432_F1	GARGAYTAYMGNWSNGTNCA	20
Col_432_R1	TTRTCYTGRTGYTGRTCRTA	20
Col_432_F2	TTYTGYGTNGARCAYCAYACNTA	23
Col_432_R2	ARNGCYTTRAANGTYTGNACRTA	23
Col_433_F1	GTNCCNYTNTTYGARYTNGG	20
Col_433_R1	ATRTANACRTTCCACATNCC	20
Col_433_F2	GTNATHCAYATGAAYGGNGGNTT	23
Col_433_R2	CKRTADATDATNCCYTCRTARTG	23
Col_434_F1	GTNGARGTNAARGTNGARAC	20
Col_434_R1	SWYTTNSWRAARTCYTTRTG	20
Col_434_F2	CAYMGNAAYCAYGARGAYGARAA	23
Col_434_R2	ACRTCNGGRTTYTGNGCYTTRTA	23
Col_435_F1	ATHGAYACNGGNCAYGARGA	20
Col_435_R1	GCNACRTCNCKNACCCARTC	20
Col_435_F2	ATHCAYGAYGCNGARGTNGAYTA	23
Col_435_R2	CKCCADATYTTNACNARRTTRTC	23
Col_436_F1	GARATHGCNTGGTTYYTNAA	20
Col_436_R1	TCNGTNGGNGTNCCRAARTG	20
Col_436_F2	ATHGARTAYAAYCCNGTNTTYTT	23
Col_436_R2	CKNGTNACRTCNGTNGTNCCRTC	23
Col_437_F1	CARATHWSNAAYTTYACNTA	20
Col_437_R1	CCRAANGTNARRTCDATCCA	20
Col_437_F2	AAYTGYCAYTAYGTNTTYCCNTG	23
Col_437_R2	AARAAYTCNGGDATRCAYTCRTC	23
Col_438_F1	GTNGGNATHGARGGNATHAC	20
Col_438_R1	TCRTCNCCNGCRTADATDAT	20
Col_438_F2	GCNGGNAAYCAYGGNYTNGARAT	23
Col_438_R2	TCNSWCCARTCNACNCCRAANGC	23
Col_439_F1	AARGAYGAYATGTTYTTYTA	20
Col_439_R1	ACNCKYTTYTGYTGNACRTA	20
Col_439_F2	YTNGTNTTYGAYCCNACNCARAA	23
Col_439_R2	CKRTCNGTNGTYTTCCACATRTA	23
Col_440_F1	GGNGAYGTNAARACNCARTT	20
Col_440_R1	CANGTRTANACRTANCCRTC	20
Col_440_F2	AAYCCNACNTGYCAYGAYTTYAA	23
Col_440_R2	TGRCANGCNGTDATDATRCARTC	23
Col_441_F1	CCNATGTTYATHGARMGNTT	20
Col_441_R1	TTYTGNCKYTTNCCRTCDAT	20
Col_441_F2	GTNACNGGNAAYCCNGTNCCNGA	23
Col_441_R2	CCYTTNGTNARYTCDATYTCRAA	23
Col_442_F1	GTNTGYTAYYTNAAYTGYAT	20
Col_442_R1	TTRTTDATRTANARNCCNGG	20
Col_442_F2	YTNYTNAARTAYGGNGCNAAYCC	23
Col_442_R2	ATYTTNACNCKRCADATYTGYTT	23
Col_443_F1	GGNGGNGAYGCNCAYTTYGA	20
Col_443_R1	TGYTTNCCYTTRAARAARTA	20
Col_443_F2	YTNTTYCARGTNGCNGCNCAYGA	23
Col_443_R2	TTNCCRTTYTTRTANGTRAANGC	23
Col_444_F1	GAYTTYACNYTNAAYAAYTT	20
Col_444_R1	ARCCACATNACNGCRTCNCC	20
Col_444_F2	GARAARAAYGCNYTNGARAARAA	23
Col_444_R2	TGNARRTACATNCCNARRCAYTT	23
Col_445_F1	AARCCNGTNATHGARGAYAA	20
Col_445_R1	TTYTTNGCRTCNCCNACYTC	20
Col_445_F2	GAYGGNACNGTNACNATHAARTA	23
Col_445_R2	TCRCANACRTTDATYTTRAANGG	23
Col_446_F1	AARGGNGARTTYTTYAAYAC	20
Col_446_R1	TCNCKNACNGTYTTNGGYTC	20
Col_446_F2	ATHWSNGARATGGCNTTYCAYAA	23
Col_446_R2	TCNARYTTYTTDATRTTNACCAT	23
Col_447_F1	ACNACNATHTTYMGNGGNAA	20
Col_447_R1	TGYTCNGTNGTNARRTCRAA	20
Col_447_F2	YTNGTNWSNAARATGATGGAYGA	23
Col_447_R2	CCNARDATNGCNGGNGCRAARAA	23
Col_448_F1	CARAARCAYGARGCNTTYGA	20
Col_448_R1	TCDATNACNGGYTGRTGNCC	20
Col_448_F2	GARYTNMGNGCNAAYGARGGNCA	23
Col_448_R2	TCNGCYTCNARYTTYTTRTGYTT	23
Col_449_F1	CCNATGTAYATHGGNGARAT	20
Col_449_R1	ARDATRTCYTGDATYTCYTG	20
Col_449_F2	GGNWSNTTYATGCARYTNTTYAT	23
Col_449_R2	AANARYTCNCCCATNACNGCCCA	23
Col_450_F1	GCNATHAARCCNCARAAYAA	20
Col_450_R1	TCNACNARRCARAANGTNCC	20
Col_450_F2	WSNACNGAYTAYATHAAYGCNAA	23
Col_450_R2	GGNACNCCRAARTCNGGCCANGT	23
Col_451_F1	ATGYTNATHAARYTNTGGAA	20
Col_451_R1	ACNCKYTCRAANCCRTARTT	20
Col_451_F2	TGYCARCARGTNTTYGARGGNCA	23
Col_451_R2	CANACNCKNACNGTNCCRTCYTC	23
Col_452_F1	TGGGCNGGNCCNCCNGCNAT	20
Col_452_R1	GGNARRTGNCCRAAYTTYTG	20
Col_452_F2	GCNCCNCAYATHATHMGNCARAA	23
Col_452_R2	GCNACNGTNACNGTRTAYTTRTA	23
Col_453_F1	GGNGTNGARYTNCAYAARGA	20
Col_453_R1	ARRTCNARNARNCKCCANGC	20
Col_453_F2	TAYGARWSNTGGCARAAYTTYAA	23
Col_453_R2	TCNCKRCANARNACCCANACRTA	23
Col_454_F1	AARAAYGCNWSNTTYTTYGA	20
Col_454_R1	TCNGTNARRTAYTTRTTRTA	20
Col_454_F2	CARTAYTGYMGNCARMGNTGYAA	23
Col_454_R2	CKNCKNCCNGTYTCRTCNGTCAT	23
Col_455_F1	CARGARGARYTNAARGAYTG	20
Col_455_R1	TCNCCRAARTCNGTNGCYTG	20
Col_455_F2	MGNTAYACNCARAARMGNTAYAT	23
Col_455_R2	SWNCCNACRAANARRTCRTAYTT	23
Col_456_F1	GCNTGYCARCAYTAYGGNGT	20
Col_456_R1	GCNSWDATRTCDATYTCCAT	20
Col_456_F2	ACNTGYGARGGNTGYAARGGNTT	23
Col_456_R2	ATNGCRTGNARCCARTCNCCRAA	23
Col_457_F1	ATHMGNGARAAYATHYTNGT	20
Col_457_R1	ACYTGYTGRTCNARDATYTG	20
Col_457_F2	YTNYTNCAYTGGGCNATHTGYCC	23
Col_457_R2	ARCATRTCNARNSWNGTNCCCAT	23
Col_458_F1	ATHTTYATHAARGTNACNCC	20
Col_458_R1	ACRTGRAARTCRTGRTADAT	20
Col_458_F2	GARCCNCCNTAYCAYGCNGGNTT	23
Col_458_R2	TTNSWNARYTGNACRTCRAAYTC	23
Col_459_F1	AAYAAYGGNGGNTGYCARCA	20
Col_459_R1	AANACYTCNACRTARTCRTA	20
Col_459_F2	GAYTGYAARGARGGNGGNTGYAA	23
Col_459_R2	GCYTCDATNGTCCARTCRCARTC	23
Col_460_F1	GTNACNGTNTAYTAYTTYCC	20
Col_460_R1	ARNGTRTGDATRAARTGNGT	20
Col_460_F2	TTYACNTGYGTNCCNWSNCARGG	23
Col_460_R2	ACNCKNACNGGRTTRAAYTCDAT	23
Col_461_F1	AAYCARGTNAARGGNATHTT	20
Col_461_R1	TTNARYTTNCKNGGNGTCAT	20
Col_461_F2	GTNATHGGNAARATHGCNTTYCC	23
Col_461_R2	ATNARDATYTTYTTNARYTCNCC	23
Col_462_F1	GTNMGNYTNGGNGARTGGGA	20
Col_462_R1	ACYTTNACRTANACNCCNGG	20
Col_462_F2	TTYTAYGCNGGNACNYTNTAYAA	23
Col_462_R2	TGYTGNCCRCANCCDATNCCCCA	23
Col_463_F1	AAYTAYGAYCCNGAYYTNCA	20
Col_463_R1	TANGCYTCCATNGGRTTCCA	20
Col_463_F2	GARMGNGTNTTYGCNAARCCNTT	23
Col_463_R2	TCRTGNARNSWRTCNACNCCCCA	23
Col_464_F1	MGNGARCARGARAAYATHTA	20
Col_464_R1	TTRAANARYTTNSWYTTNGT	20
Col_464_F2	GAYAARTGYGCNATHYTNCARGA	23
Col_464_R2	GTRTCNARYTTNGTNGTRAAYTG	23
Col_465_F1	ACNTAYTAYACNATGAAYGA	20
Col_465_R1	ACRAACATNGCNGCDATRTG	20
Col_465_F2	TGGCCNTAYGGNMGNGGNGTNTT	23
Col_465_R2	GCNACNGCNGTRCARAARTCYTC	23
Col_466_F1	ATGWSNGTNGGNTAYGAYCA	20
Col_466_R1	TGNGGNARDATNACRCARTT	20
Col_466_F2	TGGWSNCCNTTYTGGATGTGYGG	23
Col_466_R2	ARNGGYTCNGGNGTCATNACRTC	23
Col_467_F1	GTNTGYAAYAAYGARAARTT	20
Col_467_R1	TTNCKRAAYTTCATYTCYTG	20
Col_467_F2	CARATHCARAARCAYGTNAARGA	23
Col_467_R2	TGRCANARYTTNGTYTTDATRTG	23
Col_468_F1	GGNAARGARAAYTGYTAYGA	20
Col_468_R1	GTNGGYTTNGCRTANGCNCC	20
Col_468_F2	YTNGCNAARCARTAYCAYCCNGA	23
Col_468_R2	TTDATRTCCATYTTRTCYTCDAT	23
Col_469_F1	GTNATHAARTGGGGNYTNGA	20
Col_469_R1	ATNSWYTTNGTRTGCCARTC	20
Col_469_F2	CAYGAYYTNATHTTYTGGACNGA	23
Col_469_R2	GTCCARTADATNGCRTCYTCRAA	23
Col_470_F1	GAYGGNATHGCNTAYACNTT	20
Col_470_R1	TTNACYTCNGTDATNGTNGG	20
Col_470_F2	GTNGGNTAYTAYTTYGARACNAA	23
Col_470_R2	GGYTGYTTCATNCKYTTYTCCAT	23
Col_471_F1	MGNGAYCCNTTYTTYAARAT	20
Col_471_R1	CKYTTCATRTANSWDATRTG	20
Col_471_F2	YTNGAYTTYATGCARGARGGNTG	23
Col_471_R2	GCYTGCATNGCRTANGCRTGNCC	23
Col_472_F1	AAYTTYGAYGTNGAYAARTG	20
Col_472_R1	ACNCKNACNACNGCNGGYTC	20
Col_472_F2	GAYGGNGTNTAYGARACNGTNAA	23
Col_472_R2	GTNARNCCRAANARRTCYTCNCC	23
Col_473_F1	WSNACNGCNAARTAYCARTG	20
Col_473_R1	GCRTGNCKYTTYTTYTCRTC	20
Col_473_F2	GTNCARYTNGCNGARTAYAAYCC	23
Col_473_R2	GCRAAYTTNCKNCCRCANACRTC	23
Col_474_F1	GGNCAYACNGCNGCNGTNCA	20
Col_474_R1	ARRTCRTADATYTTNACRTG	20
Col_474_F2	GAYAARWSNGTNAARYTNTGGGA	23
Col_474_R2	ARRCANGTDATNGTYTTRTGRTG	23
Col_475_F1	MGNCCNTGYGGNTGYAARGG	20
Col_475_R1	GGNGTRAAYTCNCKRTANGC	20
Col_475_F2	CARAAYTTYGGNCCNAARTGYAA	23
Col_475_R2	TCNCKNARNACYTGRTGYTCCCA	23
Col_476_F1	GTNTAYCCNAAYAAYGAYCC	20
Col_476_R1	GCNCKRTAYTTNGTDATCAT	20
Col_476_F2	AAYTTYYTNTGYGCNTTYTAYGG	23
Col_476_R2	ATRTADATNACRTGCATNCCRTT	23
Col_477_F1	CARAARCARWSNGCNGARGG	20
Col_477_R1	GGRTCNARRTCNGTNGCCCA	20
Col_477_F2	ATGYTNGGNYTNGCNTAYTTYGA	23
Col_477_R2	TGNACYTTNCCDATNARRTARTA	23
Col_478_F1	CCNCCNTTYGGNAARGGNAT	20
Col_478_R1	CKDATRTTRTANGGRTCYTC	20
Col_478_F2	AAYGCNATHTAYMGNGAYGTNTA	23
Col_478_R2	TCYTTYTCYTTRTGCCANGCYTT	23
Col_479_F1	GTNMGNYTNTTYGGNGARGA	20
Col_479_R1	CKNSWNCKYTTRAAYTTNGC	20
Col_479_F2	GCNCARCCNGAYGARTTYTTYGG	23
Col_479_R2	ATRTCYTCNCCRAANACRTCNCC	23
Col_480_F1	ATHGAYGTNCCNMGNATGAA	20
Col_480_R1	TGRTTNGGNGCRTCNGCRAA	20
Col_480_F2	GGNTAYGTNCARGGNATHAAYGA	23
Col_480_R2	ATNACYTTNARYTTRTANGCYTC	23
Col_481_F1	CAYACNACNATGWSNCARAT	20
Col_481_R1	TGRTACCARTCNCKRTTYTC	20
Col_481_F2	MGNAARCCNYTNTGYCAYACNAA	23
Col_481_R2	GGRTGNACDATRTARTCDATRAA	23
Col_482_F1	GGNGAYGTNGCNWSNCCNAC	20
Col_482_R1	ATRTGNCKNGTDATCATRTC	20
Col_482_F2	WSNCCNGTNGTNGARGARATGCC	23
Col_482_R2	GCRTANGGRCAYTGNGGRCAYTT	23
Col_483_F1	TGGTGYCARATGAARACNGC	20
Col_483_R1	CAYTCDATRTGRAANGTYTG	20
Col_483_F2	GCNTTYAAYGTNGCNGARGAYAA	23
Col_483_R2	ATYTCYTTYTCRAANCCRTCRTA	23
Col_484_F1	AARATHGARTTYYTNGGNGA	20
Col_484_R1	TANGTNGGNGCNGGYTTRTT	20
Col_484_F2	CARTTYGCNACNGTNTAYAARGC	23
Col_484_R2	TCRTCNCCNGCNGCNGTRAADAT	23
Col_485_F1	TAYAAYYTNCCNYTNGCNTA	20
Col_485_R1	ACNACCATRTGNCKRTTNGC	20
Col_485_F2	GGNCARTTYTAYCARTAYTGYAA	23
Col_485_R2	ACNACRTCNARNACRTGYTTNGG	23
Col_486_F1	GTNGTNGARTTYTTYGGNTG	20
Col_486_R1	ATNACNCCCCARAANGTRTG	20
Col_486_F2	TTYGGNCCNCCNYTNGCNATGTT	23
Col_486_R2	TCRTTNCCNSWYTTNARNCCCAT	23
Col_487_F1	TTYWSNGAYAARACNGGNAC	20
Col_487_R1	TTRTCNGCNCCYTTRCARTA	20
Col_487_F2	AAYATHATGACNTTYAAYAARTG	23
Col_487_R2	ACRTTRTTRAARTCNARDATRCA	23
Col_488_F1	AAYGGNAARGAYTAYATGTT	20
Col_488_R1	AANGGRCACCANCCDATRTA	20
Col_488_F2	GGNCAYGARGAYYTNMGNCARGA	23
Col_488_R2	ARNGGRTCRTANACRAANGCYTC	23
Col_489_F1	GCNGAYCCNAAYTAYAARAA	20
Col_489_R1	GCNGTYTTNARCATRTGDAT	20
Col_489_F2	AARCARCARAARTAYTAYGARGC	23
Col_489_R2	GTRTGNACRAAYTTNGCRCARTA	23
Col_490_F1	GGNTAYACNGTNGARTAYTG	20
Col_490_R1	ARCATNGTNGTNGCRTANGG	20
Col_490_F2	CCNGAYYTNCARACNGGNTGGGT	23
Col_490_R2	SWYTTYTTRCARTTRTARAANGT	23
Col_491_F1	CCNGARCARGCNGCNGARGG	20
Col_491_R1	ATRTCRAARTGDATCCARTC	20
Col_491_F2	ATGACNCCNYTNCAYTTYGCNCA	23
Col_491_R2	GGCATNCKCCANACNCKRTCNCC	23
Col_492_F1	GGNCARTAYCARTGYTTYGC	20
Col_492_R1	SWYTTNCCNCKRTANGCNAC	20
Col_492_F2	WSNGTNTTYATGMGNAARGCNGA	23
Col_492_R2	TCRTTYTTNCKNGTNACRTAYTG	23
Col_493_F1	ATHGTNGGNAAYGARGCNGG	20
Col_493_R1	SWRTANACYTCCATYTCNGG	20
Col_493_F2	GTNGARTTYWSNTAYAARGAYAT	23
Col_493_R2	TTNGTNCCRTGNACRAADATCAT	23
Col_494_F1	CARCARGARYTNAARAAYAT	20
Col_494_R1	TGRTGRAAYTTRTANCCRCA	20
Col_494_F2	ATHGAYGCNYTNAAYGCNAARTT	23
Col_494_R2	GTNCKRCARTGRAANCCYTGRAA	23
Col_495_F1	GTNGCNTAYGGNTGYATHAA	20
Col_495_R1	ARNCCNARDATRTCRAARCA	20
Col_495_F2	AAYMGNAAYCAYGARTAYGTNTT	23
Col_495_R2	SWRTCYTTYTCDATRCARTARCA	23
Col_496_F1	YTNAARAARATGGCNGAYTA	20
Col_496_R1	CKYTCNARNGCRTTNGGNGT	20
Col_496_F2	CCNGARTTYWSNATHTAYACNTA	23
Col_496_R2	TGNARNARRTTRTTRTCRAAYTT	23
Col_497_F1	AARACNYTNGTNGCNGARAT	20
Col_497_R1	CCNGCNCKNCCDATCATYTG	20
Col_497_F2	AARGTNATHTTYATHYTNCCNTT	23
Col_497_R2	TCRTCCATNGTNARNCCNGCRTG	23
Col_498_F1	GGNGGNTTYYTNMGNTGGGA	20
Col_498_R1	ARRAARTTNGGDATYTGYTT	20
Col_498_F2	GARAAYACNYTNGCNTTYTTYCC	23
Col_498_R2	TTNARRAANCCNACRTTCCARTA	23
Col_499_F1	TTYATHMGNCCNGCNATHAA	20
Col_499_R1	GTRTGNCKNGGRTADATRTC	20
Col_499_F2	ACNTAYGAYCCNGGNATGATGTA	23
Col_499_R2	SWNCKNCCRCARTCRAARTANGG	23
Col_500_F1	GGNCCNYTNGCNTGYTTYGA	20
Col_500_R1	TGNARNACYTCNACRTTYTT	20
Col_500_F2	GARATHGAYATGTGGGGNGAYAT	23
[truncated: 2,525 more rows]
