# Supplementary material for: UPrimer: A Clade-Specific Primer Design Program Based on Nested-PCR Strategy and Its Applications in Amplicon Capture Phylogenomics
Source: Mol Biol Evol. 2023 Oct 13;40(11):msad230. doi: 10.1093/molbev/msad230 (PMC10630340; doi:10.1093/molbev/msad230)
Supplement: msad230_Supplementary_Data [file msad230_supplementary_data.zip › Appendix 8. Coleoptera/Appendix 8. Reference nucleotide sequences of NPCLs for Coleoptera.fasta]

>Col1
GAGGTGGAAGATTGGACTAGCGATCCGGCCGATACCACCACCTCGGAAGGTCCCACTCCCGGCTCTCCACCAGCGAAAAGCAAGACTCCAGACCACCCCTCCGAAGAGAATGGAAAGACTCCCTCCAAAACCGAGCCAGAAGGGAAAACCCCTTATATTCGGTTAAAAACCAACCTAGCCACTGATCCCGCACTACAATCTCAACCTCTAATATCCGTAGCAAATCTGAAGACGGAATTAGAAACCAGCCAGTCTCCGAGCGAATACTTGGCTGCCCTGCCTCCTGCCATACAGTCCGCCCTCGTGTCACGAGGGTTTTTCTTACCGAATTTGATCCCTGCACCAGAAGCTGTGCCTCGACAGACGGATTCCGCCGAGCCAAGACAACCTACACTTCCGATTTTTCAGTGCCCACCTTGCGGCATTCGTTTCTCTTCTTTGAGTACCTTAGAAGCTCACCAGACATATTACTGCTCCCACCGGATCAACAAGTCCAACAATGATGATGACTCCAAGTCGACCGGAGCCGAACCAAGTGGGAATCAATCGGACGTCGATCCTTCTGAACCATCCATAAAGAGCATTCGTACTGGAAAGCAGTACACTTGCAATCAGTGTTCGTACAGCGCCGACAAGAAAGTGAGCCTGAATCGCCACATGCGGATGCACACAGTATCTCCTAGTCCTAGTCCTTTAAATACCGCAGCGGCGATATCGAACGGTGAACCGAACAGCGAGAATCCAGACCGATATTGCGCGGAATGCGACATTAGATTCAGTTCACAGAAAACATTCCGCGCCCACAAGATGCACTACTGCAACTCCAGACATATGGTTAAGTCTTCGACGATGCCTGCTACCAAGACAACTTCCAGTTGCACGTCTGGTTCTTCGCCGACGTCTCCCGTGGACACCGCTTCGTGCAGAACGCCCCCATCTCCGGCGCCGCCAATTCCACCACAACAGCCCTTCTTGGCGTTACCAACCAACCCTATTATAATCGTGCCATATTCTCTGTTTCGTAGCGCCAGCGTTCTGCCTAGTCTGTCTTCAGCTGCGGGTCTTCCAAATCCTGACATGCCATGTTTCCTCTTACCCAACGGCACACTTCAGCCGATGACGAGCGCCATAGCCCCAAACACCCAAACAACTCAACAGCCGGAAGTACTCAAGACAGCAAACAAACCCAAAGAATCATCCGTCATCAGGGAAACCTCCTCCGCACCTCTAGACTTAAGCGTAAGGAAATCTCCGGAACCAAAAGATCTGGTTATCGATCTCGGCGATGAGCAAGAGAAAGAGAACGTCAAGCGTTCACCCACACCGGAAAAGATCGAATGCGTGCCTTCGCTGCACGGCTCTCCATCGTCGACACCTATATCTCACGTAGGCGCTTCTCCTGCGCTAAGTATCTCTCCCAAAAGGAAGCACGACGAAACCTCTCGCAGTAGCAGTCCCAAACAGTCCAGACCGACTCCTAAATCTACACCTAGCATGGAAAAGACTAGAACTAGTCCAGACGCAAGCGTAGCCCCACAATTCGATATTCCCCCTTCTCTCCATCCCTTGCTGATGCGCGCCGGAACTCTGCCCTTGTTTACCTCCGAAGTCCAAATGCGCCTCTCGGAGCTACCTCCTCTTCCGCCGGTGATGCCGCAGGTGTTAGTCAAGCAAGGAGTTTCAAAATGCAAGGACTGCAACATCGTCTTCTGCAAACAAGAGAACTACGTCATCCACAAAAAGCACTACTGTTCCGCTAGGACTCTCGAGGAAGAAAGCTCCAAGACATCCGGTAGTCCCCCGGTCAGTCCGAGAAGCACGGGCACCACCAGCCCGGCGGGGCAGTACCAGCAGCTCATCTGCTTGGCGTGCGGCATCAAATTCACCTCTCTGGACAATCTCAACGCGCACCAGGCCTATTACTGTTTGAAGAGGGGAGAAATGGATTTGAGGAAGTGCGGGAAGTGCAGAGGGATCGCGGAACCGGGACACCAGTGCGTCCCGCACGCGGCCCTGGCGGGGTGGAAGTGCCCTTGCTGTGACGTCATCAGTCCCACCGCCAGCGCCGCCCAAAGGCACATGGACTCTCATACGGGCGTGAAGGCGTACCGATGCACAATTTGCAAGTATAAGGGGAACACCCTCAGAGGGATGAGGACGCACATCCGGATGCACTTTGATAAGAGATCTCCAGACCTTCAG
>Col2
AAAATGAGAAGAAAACTACAATTTTTTTTCATGAACCCTATAGAAAAGTGGCAAGCAAAAAAAAGGGTTCCTTATAAGTTTATTGTACAAGTTACGAAAATAATTATGGTAACAATGCAGCTATGTCTGTTTGCCTATAGCAGTTACAATCATGTTAATTATACGTGGGATAACAGAATAACATTTTCACATTTGTTCTTAAAAGGTTGGGATTCTACTCGAGAGATAAATGCATATCCACCAGGGTCTGGTCCATTAGCTATTTACAAGATAGATGAATTCTATTCAACAATTAACTACGCTTACAAAGGCTATGCCAACGTTGGGGATGCGGTGGGATCCTATTCATATGCCAACGAAGATAATACTATGACGAATATGTTACTATGTCTCTACCAATACAAAAAGGGAATTATTTTTGGATTCAATGAATCCTATGTGTTTGACAGTGAGATTATTGAACAATGTTTAAATATATCTGTGCCAATTGAAGGACTTTTGGATTCTAAACAATATCTGGCTGGTAACAAAATAGATATAAATTTTTCTGCTTTGGTTAGTGCAGAATTAATGTTTTCTCTTAAAACTGTGAATTTAAAAGCAGCAGGTAGAATTACAGCTCCAAACTGTTATCGGTTTGATATAACTATATTATTTGACAATGAAGATCATGACGGGCAAATGTTACTATCTTTGGATGCCGTACCGTATCGATTAATGTGCAAAGGTGATGTAGAGTATGTTACTGACAACGAAATTGACACATTTGTTCGAAGTTTAGTTAATTACTTGGTAATAATTATTTGTATAACGTCATTTATGCTTTGTAGTAGAGCTGTTTGGAGGGCTCAGCAGTTAAAATTTATAACAAACAAATTTTTTGAGTCCCATTTTGAACAGCCACTAAGTCATCATGACAGAATGAAGTTTCTTAACTTGTGGTATATAATGATTATTATAAATGATATTTTAATAATTATTGGATCCTCAATCAAAGAACAGATTGAACGAAAAGAATTTACTAGTGATCAGTGGAATGTGTGTAGTTTATTTTTAGGAGTAGGTAATATGTTAGTTTGGTTTGGGGTTTTACGCTACTTAGGTTTTTTCAAAACGTATAATGTTGTTATACTAACACTGCAAAAAGCCGCTCCACAAGTTGCGCGATTTCTAATCTGTACGTTGTTGATTTATGCAGGATTTACATTTTGTGGCTGGTTAATATTTGGACCCTATCATTTAAAATTTAGGTCTTTGTCGACTACTTCAGAATGTCTGTTTTCATTGATTAACGGAGACGACATGTTTGCAACATTTTCTATCATGTCTGCAAAGTCCCCGTTATTGTGGTATTTCAGTAGATTGTATTTGTATTCCTTTATAAGTTTGTACATCTACATAATATTAAGCTTATTCATTTCTGTAATAATGGACGCGTACGACACCATAAAACTTTATTACAAGGAAGGTTTTCCCAAAAGTAGTTTGGAATGTTTTATAGGCGACACTAATTTTGAGGAAGTATCAAGTGGTATATTTAGAAGCAGTTCCAATGATAGTCTGGGTGGATTGATGAAAAATTTATGCTGTTGTAAAACTGTTCACAAATCGTATTCTAGTTTATCAGGGATAAGCGAGGCAACAGAAACTTGCAGGCAAAATGTTTCAGTA
>Col3
ATGGCATCACCTACACCCTCAATAGAATCTTTACCAAGAGCTAATTCAATTGGATCGTTTGGTGACCAACACGACTACCTTTCCCTTTCTCCCCTAGCTGACTCGCCACTATCTGTCAGCGGCTCATCTCCACCGGTGAGCGATTCAGTAGACCGAGACAGCGACCCATCGGAACTTCATTGCCAGCAGTGCAGAGAACCCATCTCAGACCCCAAGCTTCTAGCTTGCTTCCATACGTTTTGCAATACTTGTCTCGAGAAGAATAAGCTTGTGTGTCCTCGTTGCAACTCTGAATCCATCGAAGGAATCCTCAACAGCCTTTTATTCAGTTCGGAGTCGAACACAGAATCCTTCCATTCCTCGTCTGTACGTTGCACCGGCTGCAAACACAAGAAACTAGACGCAGTAGCTCGCTGCGTAGACTGTGCCAACTACTTGTGCTCGAACTGCGTCATGGCACACCAATTCATGCACTGTTTTGAGGGCCACAGGGTCGTTAATCTGGCAGAGATCAAGGACGAACCTAAAAACGGTCTGATTCCCAACGGGAATATTAGCAATACGGAGAAAAGCATGATCTGTCCCAGACACAAATCGGAATTGCTAAAGTATTATTGTCGTACGTGCACTGTGCCGATCTGTAAGGAATGTCTGAACATGGACCACCCCGTTGGTCTGCACGAATACGAGCACATCAGTGAAGCTGCTCCCAAACAGATCGAAGCTATCCAGCATGCCGTGTCTGAAGCCAAAAGCAAAGCTACCGACATAAGGAACATTTTAAAGAACGTGGAACATGTCTCGAGCCGTTTGCAAGTGCAGTATCACAAGGCCCAAAACGAGATCAATGATACCTTCCTCTTTTATAGATCAATGCTGGAGGAAAGAAAGCAAGAGTTGCTAAAGGAGCTAGAAAGCGTGTTCAGCGCCAAACAAATATCATTGGGTGTTGCAACACAAAAGGGCCAAGAGACTGTAGAACAGATCTACAAAACCTGCGAATTTGTCGAGAGACTGAATAAATGTGCAAACGTTGTTGAAATTTTAATGTTTAGAAAATTATTAGACGCTAAATTGCAAGGTCTCTTGAACTACAACATAGATCAAAATGTTCAGTCTGCATGCGAACTTGAATTTGTGTCCAACTATCAAGCGATCCAAGTTGGTGTTCGAAACACTTTCGGATATGTCCGATCCAACTCAGAGCCCGTCGTGGGTCCAAGCAAACAACCTCCGATTGCCAGACCCACCGGCGGTGGCGGTTCAAGCTCGAGCGGCAGCAGCGTTAACGGTAGTTCGGGAAGCTTGAATGGTGGAATTCACTGTCCTTTCACTATGTCTGGTTCGAGCCAATCCACTTCCCCCTTCGAATCAAACATAATTAGCAAAAGATTCAGTAGTGCCAACAGTTTGGGTCCGTTTTCGACGACCATCGGTGATTTGAATCTCAATGGAATAAATCCTTATGAAAAGTGGTCCAATGGAGGGACGACCGACAGTATTTTCCAGAACGGGACGCCAGATCCCTATGCACTAACCAATGCAGCTCACAGCGATCCCATGCTAGACTTGACTACTAAACTCATGTCGACGGCAATCTTCCCACCTAAATCTCAAATTAAGCGACAAAAAATGATTTACCACTGCAAATTCGGCGAGTTTGGAGTGATGGAGGGCCAGTTCACAGAACCCAGTGGCGTAGCCGTGAACGCTCAAAATGACATTATAGTAGCGGATACGAATAATCATAGAATACAGATCTTTGACAAGGAAGGCAGATTTAAATTCCAATTTGGTGAATGTGGCAAACGCGATGGACAGTTGCTGTACCCCAACCGCGTCGCAGTTGTTCGTACTTCCGGAGATATAATCGTGACTGAACGGTCTCCGACGCACCAAATACAGATTTACAACCAATACGGTCAGTTCGTACGTAAATTCGGAGCAAACATTCTGCAACATCCTCGAGGTGTTACCGTGGACAATAAAGGACGTATCGTTGTGGTGGAATGCAAAGTTATGCGTGTTATAATTTTCGATCAAACCGGCGCAGTTCTACAGAAGTTCGGCTGCTCCAAACACCTAGAGTTTCCCAATGGTGTCGTCGTCAACGACAAGCAGGAGATATTCATCAGCGACAACCGGGCGCACTGCGTCAAAGTCTTCAGTTACGAAGGCGTGTACTTGCGTCAAATCGGCGGAGAGGGCATTACCAATTACCCGATCGGTGTGGGCATCAACGCCAATGGCGAGATCCTGATCGCCGACAATCACAACAACTTCAATCTGACAATTTTCACCCAAGACGGCCAGCTGGTATCTGCCCTGGAGAGCAAGGTGAAGCACGCGCAGTGTTTCGACGTTGCCCTCATGGATGACGGTTCTGTGGTTTTGGCAAGCAAGGACTACAGGCTCTACATTTATCGTTACGTGCAGGTGCCCCCCATTGGCCTG
>Col4
AACGTGAACTCTCGATGTGATTCTCGCGAATCTGGCGAATCAGCCATCCAGCCACGATCGCCTTCAGCCGAATCTCTGATGTCTGAAAGAGCTGCTTTGCTTCGAGGTATCCCTCTGGGCACATCTCTCAGCCCCGTGGGGGTCACCCTGCCTCCTACCATGCCCGCCGCCGCCGCTGCAGCTCTTCTTCCTCCACAATCGGCTGCTATGGCCGCGTATCTCAATGCGGCGGCGGCTGCTGCCGTCGCCCAGCAGTCGCATCGCTTAATGATGACATCGCCGTTACCTTCGAGTTTTAACAGGGCGTCGATTTCCCCATTGATTTCGTCTTCCTCGTCTCCACCCGGTGGTTTCAACCCGTCGCCAGTAGAACAACCTCTTCAGTCACCGCCAGCGGAGGGTATTCTGGACTTTAGCAAGCGTGGACAAAAAAGCGAAGCCGGTGATAGTGACTCTGATGTTGTGAATCTCAGTAAGCCTGAATCTCCTCCTAGTGGAGAACCTGCGGGGGGACCCTTAGATCTATCAGTTAGTAGTCGGAAACGCACATCTGAGGATCCCCTGACTACTCAACCACCACAGCGTAAAGCCAGGACTGACTTCAAACCAACTTTGCCGCAATGGCCTCCACCGATCGGTGCTTCCCATTTGCCATACTTTGCAGCAGCAGTAGCGGCAGCAGGATTGTCTCCCAAGAACAATTCTAGTGAACTCTGGAATGGTAAATTGAAACACCCTACTCCTACTCCTAGCGACGCCACCAAAGCTTTGGAAAAGATGAGTGAATTGAGCAAGCTGGGAGGGGAAGATCTCTTCCGTTCTATGGCTAACGCTGCTCCGGGTAACTCGGCGAGTAACAGACATAGCGCGTGGCAGTCCCACTGGCTAAACAAAGGTGCTGAGCAAGCCAAAGACGTCTTGAAATGCGTTTGGTGCAAACAGAGCTTTCCCAGTCTGGCGGCGATGACCACCCATATGAAGGAAGCTAAGCACTGCGGTGTGAACGTTCCCGTCCCTCCTATGCAATCAACTAGTTTAATTCCGCAACCGCAGATCTCTTCGCCTTCGAATACTAACACTAGTACCTCTTCAACCAATTCCAACAAGCCAAATCAGTCCGACCTTAATATGTTGATCAAGGAAACCATGCCTTTGCCTAGAAAGTTAGTTAGAGGACAGGACGTATGGCTAGGAAAAGGTGCTGAACAGACCCGGCAGATCCTCAAATGCATGTGGTGCGGACAAAGTTTCAGATCTTTGGCTGAAATGACTAGTCATATGCAGCAAACCCAGCACTATACCAACATTATATCTCAAGAACAAATTATTTCTTGGAGGTCCACGGATGATGCTAAAGGAGGAGGTGGTGGCGGCCCATCAGGCCCAAATCCACCGCCAGGAGGTGCCAGTAGTCATGTCAGCGCCGTGCTCACTTGTAAAGTATGTGATCAAGCCTTCAGCTCTTTGAAAGAACTAAGTAATCATATGGTAAAGAATTCTCATTACAAAGAACACATTATGAGGTCGATAACAGAGAGCGGTGGAAGAAGGAGGCAGACTAGAGAGAAGCGCAAGAAATCGTTGCCCGTTAGAAAACTGCTGGAACTAGAAAGGGCTCAACATGAATTTAAAAATGGTGACAATGGCAGCATCATCGAGAAAATGCGCGATCCCACTGGCGCTGGAAGGATAACTTGCGAAAAATGCGGAAATAAAATCGAAACGTCTCTCTTTGTTGACCATATAAGACAATGTGTAGGTGGTATGACAAACAATCAAAGAAATTTCTTGAAAAACGCGTTGATGTCTAGCAACATTCTACCTCCCGAAAGCCCAAGCAGAGATAAACTTAAAACTCCTACTGACAAATCTCCCTCACCTCAGCAAAGGTCGCCATCTGTTAGTGACTTAAGTACTAAGGAACCATCCGCAACTCCGGAAAACAACAACGGTTCATCACCGTCTGTCTTGAACGCTATCGAGAAGCTCATAGAGAAAAGCTTTGACTCCAGATCTAGACAAAATCCGGGGTTTCCTGGACAAGGGCCCACCCAGGCGCCCATGGGGAGCAGTATATTAAAACGACTGGGAATTGATGAAAGTGTGGACTATACCAAACCTCTAGTCGATGCACAAACTATGAATTTACTTCGAAGCTATCATCAGCATCAGAGCCATCACTACGGAAGAAGGGAAAGAAGCGGAAGTGAATCCAGTTCCATATCAGAAAGAGGAAGCAGTAGGGTGGATTCTCTTACACCTGAACGAAAAATGGAACCTCCTGGTGTACCAATAACGAGTACACCTAGATCGACACCGGATATCAAAAGGGAAAAGTCACCGTTCATTGAAAAAATAAACAATGCAAGCGATACAGATAACAATGAGCATGTAGTTGTTAAAAAAGAAATGGAGGATGAAGATAGATCTGCGGAGAATCATAATGACTTTCATGTTAAACGAGAAGTAGACGAGATTGATGAGGATGAGCGCGGTAGTTTTCACAGCAACGGTGAAGTTTCAAAAGAAGAAGAAGAGAAACGGCGAAGTCCTCTGATCAGTCCTCGACAGCAAGCTATTGTTGCGGATAACGCACAACCAAACAGTCCTTGCAGGAATTCTACCAGTAGTCCTGCGAGTAGTGATAGATCTGGTACCCCACGCAGTACCAACGGGGACAGAAAGACAGCTGGAGGCAGTTTGGGTGCACTGAGTTCAATGTTCGACAGTCTATCAGGTACCAATAACAGCACGGGCGACGGTGGTCAAACGGGAAACAAGAGAGGCTCCAGCCACCCTTTGGCGGCCCTGCAGAAACTTTGCGATAAGACTGAAACACACACGAACAACAGAAGCCATGCCGCTGCCACTGCCGTCGCCAACCCTGTTACCGCCAGCAACACCACGACTACGAGCGGCACCACTCCGGGCGCTATCCTGGCCTTCAGCTGGGCCTGCAACGACGCGGTGATGACTTCGGATTCCATAATGAAATGCGCGTTTTGCGATACGCCCTTCATTTCGAAGGGCGCTTATCGTCACCACCTGTCGAAAATGCACTTCGTGAAGGATGGTGTAATACCCGATCCAGTGTCCTTAAAGACTTCACAGCCATCCAGCTCCGCGGGTTCCGGGGTGCCCCTGAAGGGAACCGCCATAGTGCCAACAGTGTCCAGTAGTTCCGCTTCGACGGGTGCCAAGAGTCCTCCGGCCCCCGGGGGCTTCGAGGAGAGTCCCCACTCGAAATTCCTCAAGTACACCGAACTGGCCAAACAATTGTCTAGTAAATATGTG
>Col5
ATGGACCACCGGCCGGTGTGGATTTTCCTCTTGCTGTCAGTGTCAGTGATGAGTTATACGGGGGCCACCGGAGGGGTCTGCCCTACGCCCTGCACGTGCAAGTGGAAAGGCGGCAAAAGGACAGTGGAGTGCAACGAGCGCGGACTAATAACGATTCCCGAGAGCGTTGATCCTGAGACACAAGTCCTGGACTTGTCGGGCAATAATTTGCAGATCCTCCCCCGGGAGACCTTCAACCGATCGGGCCTAATCAACCTCCAGCGGGTGTACCTAAGAAGTTGCCGGATAGGTCAAATAGACGATCTGGCTTTCCGGGGCTTATTGAACCTCATCGAATTGGACCTTTCACATAATTTATTAACCTCTGTCCCGTCAGGCACTTTCCAGGACATCCCCTTTCTTCGCGACTTAATTCTCTCTAATAACCCCATCCAGAAAATTGATAGCTACGCGTTCCAGGCCATCCACGGCTTAGTCAAATTGGATCTGTCAAACTGCGAGATCCAAATGGTGGCGCCCAAAGCTTTCGAGGGAATTGAAATGTTGGAGTCGCTTAAGCTAAACGGCAATCGCCTATCCGAGTTAAGACTTCGCACCGTGGAAACCTTAAGCCGATTGCATGGCGTCGAAATGCACGATAATCCGTGGCATTGTGACTGCCGGCTGCGTTCCGTGAAGGAGTGGCTGGTGAAGAACAACATCCCCTATCCCGAAGCGCCGACCTGCAGCGGGGGCCCCGAACGCGTCATCCACAAGACGTTCGCGGAACTGCACGTCGACGATTTCGCCTGCAAGCCGGAAATTCTCCCCGTTAGTCGTTATATCGAAGCAATATCCGGAGATAACGCAACTATCGCATGCAGGGCCAACGCCGTGCCTGCTGCTCAAATAAAGTGGTATTGGAGCGGAAAGCTGCTTGTAAATAATTCAGCGTTCTCGTCGCACCAGAAGATCCACATTTACGAGGAGGGCAAACAGGAAAAAAGGAGCAATCTCGTACTCACGAATGTACAGGAAGTGGATTCCAGCGAGTTTTACTGCGTCGCGGAGAACCGCGCCGGAAATTCGGAGGCGAACTTCACACTTCGAGTGTCGATGAGGCCCATGGGGATCACGTCGCTGGGGAACGGTCAGATAGCCGGCTTAAGCGCCGCCCTTGTAATCCTCATTTTGTTTATTTTAATCATCATCTCCGTGCTGCTGACTCGACTCAGAAGGATGCCGTTCACGGAGAGCAAAATCCCGGGACAGATAGAGGTGGTGACAGTCGTGAACGGCTCAACTCTGGCCAACGGGAAGTCCACCATATCCCCAATAAATCCTCCAGAGGAAACGTCTTCGTTTTCGGAACGAAAACATCCAACGGAACTGAACTTCTGCAACCCCGTGCAAAAACCACCTCGCCTGAACGAGATACCCTACTCCACAGCCCACTACAACGGAAGTGGGAGTATCATGTCCGGTTCCTGCTTCGTATCTCCTTCTTCCAACTCGGGCAATAATCCAGACCTAATAAATGACACCAAAGTTCTGGAAGGTGGCGAAGTGATAGCCGTCCCCACTGGAGCTGACGATCATTTCGAGCGGCCAGCTAGCGGCGAATACAGCAGGAATGCGGACTCGCTGTATCCCTCGAGTCTGTGGGAGAACGACGCCGAGCCGTATAACACTCACTCAGTCACCAACGGCTCCGGTTTTCTTTACAACGACAAGACCCCCATAATGGGCGATGGGACTAGCACAGGTGGATCGATAGAGGAACTCAACTTCCGGATGGCCCAGGGAACTAATCGGGTCGTGGGATATCCCTCGGACTACGGTCTTCCCATTGCGGAACCAAACGCGGAGACCGCGTCGGCCACCCAAGTAAACCTTCCAGCGACCGCCAAAACGCTAAGGGTGTGGCAGAAGGGAGCCGTGCCCGTCCTGCCCCCGGTCACCGCCTTGAAAAGGGCGCTAAGTCACAACAGGAGCTCTCCCGACGAGGGCTACCAGGAGGGATGCGGCACCGACGTC
>Col6
TCGATTTTTGAGGGCGCCTCAAAGTACGACATTCTCAGTTACTTGGTGGACGCCAAGGAGAGGGGCATAGTGCAGGAGGACAACTACAGCTACAACTTCGGCAACAACACCCAGACAACCGAAGAGGAAACCAAAGAAGCCTACAACCGGGTGTCCCAGATGAGCACGGTCAGCGATTCCAGCGAAGACAATTCCTTGATAATATCCGGAGCCTTAATAGACGAGAAGGCGACCTTCCAGAAGGCGGCCGAAGTGGAACGGAACGACTCGGGCGTCGGTTCCGAGACCAGCAAGAGTTCCCTGAGCAAGTACAGGACCAAGCAGGAGGTGGCGGTTTTGTGCGAGGACTGCGACGTTACCCTCGAGGCGAAAATAGAGAACGAGCCGTTGATCTGCAGGAAGTGCGTCAAGAAACGTACGGAGAGGAAGGAGATCATCATGGAGATCGTGGAGACGGAGGAGAAGTACAGCAGGGACCTTCAGATCATCCTGGAGGAGTTCTACCAGCCCATGTTGGTGGCGGGGCTTCTTACCGCCGACCAGCTCTCCGCCATATTCCTGAACGTGGAGGAGCTACTCGAAAACAGCCAGGCCCTCGCGGAGAGGCTGCGCGACGCCGTGGAGATAGCCCTGGAACAAGGGGACGACGACTTGTTAACCGTGAACATCGGCAAGTTGTTCTTGGAAGCGGCGCCGATGCTACACGGTTTCGAAACGTACTGCATCCGACAAGGCGCCGCGAGCCTACTACTCGCCAGTCTAGAGAAAGACAAAGAGCTGCTTCGGATATTCCTGCGGGTCTCCCAAATGGAGAACACGATGTTGAGGCGGATGAACCTCAACTCGTTCCTCATGGTGCCCGTCCAGCGGGTGACCAAGTACCCGTTGCTGCTGGCGCGTCTGTTCAAGGTTACGCCCGCCCACCACGACACCAGGGACCAGCTCAAGGAGGCGCAGCACAAGATCGAGCTGCACCTGAATCACATGAATTCTGAAACGAAGGACGTTCCTAGTAAGCTGTGGAGGCGGATCGGCAGCAGTTCCGGTAGAAGATCGAGCGCGGAAATGGATCTGGTTAATATCAAACTGAGGAAGATCGCCGTGGACGTACTGGAATGGAACCACGAGGAAGCCAAGTTCGTTCTTGAAGGAAAACTGCTGTTTACCCAACCGTCGGACAATAACTGGCGGAAAGGGAGGACAATCAAGTTGGCGCCCATAAACGCGTTGCTGGTAATAAACGGAAAG
>Col7
ATGGATAACGAAACATATAACGTGTCCACAACCCAAGCCACTCAATCAGATTCAGAATGGACCGATTCATTTGTGTTGTTCATAAAAGCCACTATTATGGGTATTATCATAATAGCGTCGATTTTTGGAAACCTCTTGGTTATAGTGTCAGTTATGAGGCACAGAAAGCTGAGGATAATCACAAATTATTACGTTATTTCTTTGGCATTAGCGGATATGTTAGTGGCTATGTTCGCGATGACGTTTAACGCCAGTGTTCAAATTTTCGATAGGTGGTTATTCGGTTATTATATGTGTGACGTGTGGAACTCTCTAGATGTCTACTTTTCAACGGCTTCCATACTACATCTCTGTTGCATCAGTGTAGATAGATTCTACGCAATTGTGAAACCGCTGCAGTATACTTTGTATATGACTAAAAAAGTAGTCGCTTTGATGCTTCTTAATACGTGGATCAGTCCAGCGATGATTAGTTTTCTTCCCATCTTCATGGGCTGGTACACGACTCCCGAGAATAAGAAACATAGAGAAGAAAACCAAAATGATTGCCAGTTTGTAGTGAACACTACTTATGCACTTATAAGCAGCAGCATATCCTTTTGGATACCCTGTACAATAATGATAACCATGTACCTGGCCATATTCATAGAAGCCAATAAACAAGAAAAGGAGATGTACAATCGACATGGCGCGGCACTCTTGCTGCATCAGAACAACACCAACGGCGATATGCTTTCCAATTCTGGAGGATCGTCAAAAACCCTTACCCTGCACGAGATTAACCAAGACTTACATCACACACCAACCAGAGAACGAAATATTTCAAAAATGAAGCGAGAACACAAGGCAGCAAGGACTTTGGGTATTATAATGGGAACCTTCATATTATGTTGGCTGCCTTTCTTTGTTTGGTATCTTACTGTACATATTTGTGATACCTGTAAAGAGCACTGTCCAGAAGAGGTTGTGGCCATTGTTTTTTGGATCGGATACTTCAATTCAACTTTGAACCCAATAATATACGCGTACTTCAATAGAGATTTTAGAGAAGCATTCAAAAACACGTTGCATTGCGCATTTTGCAGTTTGTGTCACAGTCCGCCTTCCAATTTGGACTTTATCGATAATAGGAGACCTTCCATAAGATATGAGGATAGAACAAGGAGTATATACTCGGAAACATACCTCAAACATGTCGATAGAAGATGTTCTGACTTCGGTTCGAGTCTC
>Col8
ATGCCGTCGTACGACAAGGAAAATGAAAATATAACCTCACTCAACACCAGAACTGAGAAAATGGTTTTGTCTCCCAACAAAGCCAATATCATCCGCCCACCCACGGAGACTCAAGAAAAGATAAAACCAAAGATTCAGGATGGAGAAAACTTAGATTTTGATCCAGAACTAGAGCCTCTTCTTAAAGAGAACCCAGGACGCTTTGTTATATTCCCCATCCAGTACCCCGATATTTGGGCCAAATACAAAGAAGCCGAAGCTTCATTTTGGACCACAGAGGAAGTGGATTTATCTAAGGATATGGATCACTGGGTAAGACTTTCTGATAACGAAAGGCATTTCATATCACACGTTCTCGCGTTTTTCGCTGCTTCCGATGGAATAGTAAATGAGAATCTAGTAGAAAGATTCAGCCAAGAAGTTCAGGTAACAGAGGCACGTTGCTTTTATGGTTTCCAAATAGCTATCGAGAATATCCATTCAGAAATGTACAGCATGTTGATCGAAACTTATATTACCGATCCTAAACAAAAAGACTTCCTTTTCAATGCTATTGAGACCCTGCCTTGTGTTCGTAAGAAGGCTGATTGGGCTTTAAACTGGATAAACTCGAAGAGTAGTACATTCGGGGAAAGGATCATCGCCTTCGCAGCGGTAGAAGGTATATTTTTCTCTGGCAGCTTCGCGGCTATATTCTGGCTAAAAAAACGAGGCTTAATGCCTGGCTTAACATTCTCTAATGAATTGATCTCTAGAGATGAAGGGTTACATTGCGACTTTGCTTGCCTACTGTTCTCGTATCTCGTACAGAAACCGTCTAAGGATCGAGTCGTAGGTATAATTCGAGATGCTGTTGCTATCGAACAAGAATTTCTGTCCGATGCCTTACCCGTAAGCCTCATTGGAATGAATTGCAAGCTCATGTGCCAGTATATCGAATTTGTCGCCGACAGGTTGCTTACTGAACTCGGTTGTGAAAAGATTTATAACTCCACTAATCCTTTCGATTTCATGACCATTATTTCCACTGATGGCAAAACTAACTTCTTCGAGAAGAAAGTCGGCGAGTACCAGAAAGAGGGCGTTATTTCGAGTAGCGGGGACAATGTGTTTACTACTGACGCCGACTTT
>Col9
TGTATGACGCACCGCTTGACTCGCAACTGCTCCGACATGTGCTTCCACTCCAAGTACCGCTCCATCGACGGTACTTGCAACAACCTGCAGAATCCGACCTGGGGCGCCTCCTTGACGAGCTTCCGGCGCATCTTGAAGCCGATATACGAAGACGGCTTCGCTAAACCGATCGGGTGGGACAAAGAAAGGAAATATTTCGGTTACCCGAAACCCTCCTCGAGATTAGTCTCGACCACCCTCATCGCCACCTCAAAAATAACCCCCGATCCGGAAATAACCCACATGGTGATGCAGTGGGGTCAGTTCCTCGACCACGACTTGGATCACGCCATCCCGTCGGTCAGCTCGGAAAGCTGGGACGGCATAGACTGTAAGAAGTCCTGCGATTACGCCGCCCCGTGTTATCCCATGGACGTACCCCCGGGAGATCCCAGGATCACCAATAGGAGGTGCATCGACTTCATCCGCTCGTCCTCCATCTGCGGCTCTGGGATGACCTCCGTTTTCTTCGATACCATACAGCCGAGGGAACAGATAAACCAGTTGACTTCGTTCATCGACGCGTCGCAAGTCTACGGCTTCTCCGAAGAGCTGGCGAAGGACCTCAGAGACTTGAACACCGACGGCGGTCGACTGCGCGAAGGTGTCGTCTTCCCCGGACGCAAACCGTTGCTCCCGTACGCGGGAAATCAGGGCATCGATTGCAGACGGAACTTGACCGAGAGCACCGTGAACTGTTTCGTAGCTGGGGACATCCGCGTCAACGAACAGGTAGGTTTGATCGCCATGCACACGCTTTGGATGCGGGAGCACAATCGGGTAGCGAGAGAACTGAACCACTTGAACCCGCACTGGGATTCCGACACGTTATATCACGAAGCGAGGAAGATAGTAGGCAGCGCCGTGCAACACATCACCTACAAACACTGGTTACCGTACGTCCTAGGCGAGAAGGGCATGGAACGACTGGGTCGGTACGAGGGGTACAACCCAGCCTTAAACCCGAGCATCTCCAACGTCTTCGCCACCGCAGCGTTACGTTTCGGTCACACCCTCATCAACCCCGAGCTGCACAGGCTCGACTGGAACTTCAAGCCGATCAGGGAAGGTCACCTGCCCTTGTCCAAGGCGTTCTTCTCGCCCTGGAGGGTAGTGGAGGAGGGCGGGATAGATCCCCTGTTGCGGGGCCTGTTCACTATAGCAGCCAAGATAAAGCGACCCGACGAGAACTTGAACACCGAACTGACGGAGCAGCTGTTCAAAACGGCTCACGCCGTCGCGTTGGATCTGGCCGCCATGAACATCCACAGGTCCCGCGATCACGCCATACCTGGTTACGTGGAATTCCGCAAGTTCTGCAACATGTCGCAAGCGGACAGCTTCGAGGATCTGCGCCACGAAATCAGCGACGCCAACGTCAGGAGGAAGTTGCAGAAGTTGTACGGCCACCCGGGCAACATCGACGTGTTCGTGGGAGGGATATTGGAGGACCAGATCGACGGGGGTAAGATCGGGCCACTCTTCCAGTGCCTGCTCGTAGAACAGTTCAGGAGGTTACGTGACGGCGACAGGTTCTTCTACGAGAGCCCGTCGGTGTTCAAGCCGGAGCAGCTCGTGCAGATCAAACAGTACTCCCTGGCTAGGGTGCTTTGCGATAACGGCGATAATATCACGAGGATAACTAGAAACGTTTTCGAGCTGCCGGAGCTGCAAGGCGGGTATTCGGACTGTTCGGTAGTACCCAAGGTGGACTTGAAGTTGTGGTCGGAATGTTGTAGCGATTGCAGGTATACCGGGCAATTGAACACGATCAGCCGGCTGAACGCCAGAAGGAACCGGAGGAACATCGTCGACGAAAGCGAAGGTTTTACTTCGAGAAGGGACCCGTTGATCTCGAACGCGACCGCCGTGGATTACCAGAAAGAAATGCACAGGATGAAGACTCACATGGTGAAACTGGAGAAGGAGATGAAGGTATTGAGGGCTAATTTGAAGGATATGGTGGGGTATATTAAACGACTGGAAGAAGATAATGAGCTT
>Col10
ATAAACGAATGCGAAATTCCCGGTAGCTGCTCTCAGCTGTGCATCAATGACAAAGGAGGTTTTAAATGCGAATGTGTAAGTGGTTACATGAGAGACCCGAGAGATTTAACAAAATGTAAAGCTATAGAAGGCCATGCTTCCTTGTTATTCGCCAGGCGAAGAGACATACGTAAAATATCGTTAGATCACCATGAAATGACCAGTATTGTAAATGAAACTAACTCGGCGACAGCTTTGGACTTCGTTTTCCGTACGGGTATGATATTCTGGAGCGACGTAACGGATAAAAAAATATACAAAGCTCCTATCGATGAAGGAAACGATAGGAAAGTCGTTATAACTAACGATATCACTATGTCTGATGGTTTAGCTGTCGATTGGATATACAACCACATTTACTGGACCGATACAGGGAAGAATACCATCGAATTGGCGAACTTTGACGGCAAAATGAGGAAAGTGTTAATCAAAGACGAGCTCGAAGAACCGAGAGCACTTGCTTTGAATCCGTTGGAAGGGTGGATGTTTTGGACCGATTGGGGAAGTGACCCTAAAATTGAAAGGTCTGGAATGGACGGATCGCACCGTCAAACCATCGTCAGTTACGACGTTAAATGGCCCAATGGATTAACTTTGGATTTGGTGAAGAAACGTGTTTACTGGGTCGACGCTAAATTAAACATTATATCGGCTTGTGATTACAACGGGAAAAATCGAAGAGTTATACTTTTCTCACCGGACTCATTAAGGCACCCCTTCTCGATTACCACCTTCGAAGATTGGGTTTACTGGACAGATTGGGACCGAGCGGCGGTATTCAAAGCGAATAAATTCACTGGAAAAGACGTTCAAGCTGTGACAGCCACTGAAATG
>Col11
CATAAACTCAAATCTTCCCAAAGAGAAAAAGTAAAAAAGTTTATATCTTTTACACAAACTGGTGAAAATACAGCCATTTATTGCCTTACTCAGAACGATTGGAAATTAGATCTTGCGAGTGACAACTACTTCCAAAATCCAGATGCATATTACAAAGAACCCAGGAGTGTAGACAAAAAGAAGCTGGAAACGTTGTACAATAGATATAAAGATCCAAATGAACCAGATAAAATCACTGTGGATGGTATTATGAAATTTTTAGATGACTTAAACTTGTCTCCAGAATCTAAGCTTGTTCTAATCATTGCGTGGAAATTTAAAGCTGCAACTCAGTGTGAGTTTACGAGAGATGAATTTATAATCGGAATGACAGAATTGGGTTGTGATAATATTGATAAATTAAAGGCACGTTTGCCGACTTTAGAAAATGAGTTGAGAGATAGTTATAAGTTTAAAGACTTCTATCAATTTACATTTAATTATGCCAAGAATCCTGGTCAAAAAGGATTGGATCTTGACATGGCTATAGCTTATTGGAATATTGTATTAAAGGGTAAATTTAAATTCTTGGACTTATGGTGTACATTCTTACAG
>Col12
CAGTCACACGGCAGCACTCTGGACCGATGGAGTATTTGCAGTCCTGAGGAGGAACCTCTGGTCCTCCAACAGTTTCTTAGGTTTGGGGAAACAAGAGCCATAACGCAACAACTGATTCTGGCGCAACAGGCTCTTCAGGACCCCACACTGGAGCGCCTCGAGCGTCGGCACTCACCCCATCCACGTCGGGCGATGTCTCCTAACCATCGCCCGTCACCCCCAAACGTTCCAACGTCTGCGTTTCACCCAGCTCGATTACCAACGATGTCGCCTCATCAAAAACACCCACTAAATTTTCTCAAGATGCCCACTACGAACGGACCTATCTCCACCAATTCTCCACCAAGAAGTATTAACACCAGCCCACTGAACTCGTCGCCCCTTAACAGATTGCAGAATATGCAACCCTTCGACTACCGGAAGCTAGGAGCTGGTCTCCACAGTTTTCCAAGTCGCGTTAGCCCTGATCGTCGAAGGATTTCAGAAAGTGAATCTGTGGGATTGAATTTAAGCAGGACTACCTCATTACCTTCATGCTTGCCACCTCCCCCTCCACCCCCTGCCTCACTAAGTCATTCAGCGGCGGCTATGGTGGCAGCTTCAGTAAACTCTTTGGCAGCTGCAAGTTTAGTTGCTTCCTCTTTTCCTGGCCTAATGTCGACACGAATGTCAACCGGTAGTAAGTCGCCTTCCAGTGCAGATATTTTAAGTGGGAATACTAACAGTGAAGAAGACGATGATGGTGATGAGAACTCGCATAGTGCTCTTAATTTAAGTAGGGACAGAGATAGTCTAAAAACGCCTAGGCATTCGCGAATTTTGCCGGGAAGAAAACCGTCCACTCCCACCAAAAGACAATGGGGCTCGCCCAGTTTACCGCTTAATTTGGGTACTCAGTTCATTAATCCTGCTACGGGGAAAAAGCGCGTACAATGCAACGTATGTTTAAAAACGTTTTGCGACAAAGGTGCTCTAAAAATCCACTTCTCCGCCGTACATTTGCGTGAAATGCACAAATGCACAGTAGAAGGATGTAATATGATGTTTAGTTCAAGAAGATCTCGGAACCGACACAGTGCAAATCCCAATCCAAAGTTACACTCGCCACATCTCCGAAGAAAAATTTCCCCACACGACGGAAGAAGTTCTCAGTCCCATCCAATTCTCATTCCTCCACAACCCGGCCTTGGCCTGCCAGCAGCAGCTGCTGCTTTAAACCCTTTAAATCCTTTTGGGCCATTTCCTTTACTTACGCCACCTCCAGATATGAAATATCACTCACTGGCAACAATGGATTTCAAACAAACATTGGATCTAAGTATTCAGCGTATGAAAGAGAACAAAAATTCCTTCCAAGATTACAGCGCTCTTGCGTTAACTTCAAACCAGCAACAATCAGAAGAGGAAGAGGATGATGATGATGGTATTGTTGTGGTAGGCGGTGATGAAGAGGAAGAACAAACCGACAAAAAGGAAACGTCAAATGGAAATTTAGTATCGGACGAACCAGAAGATTTTAGCATGCCGGCAAAAAAGCAGAAAATGTCCGTTTCCGACGTTGATGAAGATATGGCAAGCAATGTAGACAGTAACGAAGATTCTTTAAGTGTTGTAGATACGCATAGTTTAAAAGACGAAACAAATGTACAAACGAGCAAAAGGAAGCGTAAGAGTCAGAATCCGACTAGATGTGCTGTACCTGTTATGATGGAGGATAATGTTAGCGACGGCGATTCTTCCAATGACGTATTTTCCGAGAGGCTATCCGAACACATAAAAATCGAACAAGAAGAAAGAGTTGACGCGAAACCAATGGAACGAAAGCCAGAGGCGAAAGAAACAAATAACGAAGAGAGTATGTCTGAAACTCCATTGGATCTAGGTAAAAGAAGTCCCGATGTCAATGCGAACGAACCCGAAAAAAACGTTAGCAACGAAATTAAGACAAGTTTGGCACCCCTATTCTTGATTGACAAGACGATCAAAAAAGAAAAACCATTTCATGAAGTGGAAAGTCAAGAGGACCATGAAGAAAGACCAGTGAGTTCAGTTGAAAGCAATAAAAGCGATGAATCTTTCGACTCGTCTAACCCTTTACGACAACTTGAAAGTCTCTCCCATGGACACTTCGGCGATCTTATGGCGAGAGGGCTACATTTAGGCTTAAGCGGCCATCCTCCCCAATTTCCTTCGCTGGGATTTATGATGGGAGGCGGTCCTCCAAGTCCAGCTCGTTCTCAGGCTTCCTCTGCTGGCAGCAGTAATGGGAGGGAATCGCCAGATGAAAATAGTCAGAATCAACTATTTGGTCATTTTGATAATGGCCAGTTCATAAGTACAATGGACGTCCCAGTCGACAAGGAGAACCCAAGGAGGTGTACCGCTTGCGGCAAAATCTTCCAAAACCACTTCGGCGTGAAGACGCACTACCAAAACGTACATTTAAAACTGATGCATAAATGTAACGTAGACGGGTGTAACGCAGCATTTCCTTCAAAACGAAGTAGGGACAGGCACAGTGCAAATTTAAATCTACATAGAAAGTTACTATCCACGACTTCCGACAAATCGGCTGCTAGCTTATTCTTAGAAAAATCACCATTCGCAAGTTTAGCGAATCCAGCTTTACACGGCGATTTCCTTACCAGGTTATACGCGGAAGAAGCATTAAAAAATCATCACTTACCACCACCAAATTTAGATCAATTAATGCTCAACGGAGACCGAATACCACATCCACCACTGCTACTGCCTCCACTTGGTGGTCTCCCCTTCCCTCTAGGAAATTTTAATCATTTTAGCCAATTCAACGGTTCCTCTGCTTCCACGACGCACAAAGAACGTTCCTCCACTTCTAGTTCACCAATTTCTGGATCCCCTCCACCGACTAATATATCCCCAGGACCCGTTAAATATGTACATTGTGTAGAAGAAGATCTTCCAACTCCTGATAAAGACGGGAATCTTCCTTGTAGATTGTGCAAAACATCATTCAGTATGGCATCACAATTAAAAGAACATTGTGAAAAGAACCATTTAGCCGAAATGTTTAAGTGTACCGTAATTGGCTGTCCAAAAGTATTCGTATCTAGAACCAGGAGAAATATACACTCAGAGAATGAGTCCCTTCATGTAAATACACCATCTAGGGACGCTGAGGTATCG
>Col13
CCTAGCAACTACGTGTGCAGCACCTGCAAGGCGCGCCTTCACTCAGCATGGAGGCTAGTGCAGCATGTCCAGCACGCCCACGGCATTAAAATCTACGTGGAAAGTTCGCCCACCAGCTCGAAAGGTACCAGCAGTAACAATCACAGCGGCGCCAGTTCCGTCAGCAACAGTTCCTCGGGCTGCTCCTCGGGAGGAGCACCTCCACCTCCCCCAAATATGAGGCACCATCTCCTGCCGCCTCCGGACCTACACAACCCTTTTGGAGTTGGAGGTTTGCTTAGGCTTCCATTACCACCACTTAACCATGGACCGGTACCTCCAGCGCCCCTCTTTTCAAGACCAGAACACCATTACAGGATCGACCAGTTAGTCAGCGAACAATTCCGCCACCACGGTCTGAATCTGGCGGCGGCGGCCGCCGCCGTGGCTGCCGGAGGGGTACCACCCCCACATTCAAGCTTCCCCTCGCCTGCGGAACGTGCCGGTTCCGTTAGTAGTCTTCCATCGAGGGAGAGGAGCACACCCAACCAACCCTTATCTTTGGAACCCCAGCTGGATTTTTACTCGCAGCGGTTGAGGCAATTGGCAGGCACCACCAGCCCGGGGGCGGCGCAGGCGAGCTCGCCGTCACCCCGCAAGCACTCACCGCCTTTCGCAAGTCCTTCCCCTTCCCAGCTGCCGCCCACTTCTATCCCCAACAACATTAGTTCGAGCAGTAGCAACTGCAACAACAACAATAATAATAATAACAACAGTAGCAACAGCGGGAACAGTAGTCGGCCCCCTAGTGTTTCGCCCCCCAGTAACAAAGGAGACGATCAGATCACGAATACTCCCAGATCTGCCTCGACACCTCCAGGAAAACCTGGCTCGCCGAGGAACTCTAACTCCGCAGAACCCATCCACGCTTGCGACTACTGCGGGAAGAAGTTCCGCTATCAAAACAACCTGGAGGTTCACAGAAGAACGCACACGGGAGAACTTCCTTACAAGTGTAGCGTATGTGACCATGCGTGCTCGCAAAGTTCTAAACTGAAAAGACATATGAAGCTGCACAGAACTCCCGAAGATCGCACTAGTAATGCAGGGTCAGTAGAAACACTAGAGGGTGATGAAAGTGAGGACGAAGACGAGATGGACGATGAAGAGGAAGAGGAAGATGAATTGGAAGAAGAGGAAGCGGAAGACCTAAGCGTACCCAGTCAAATGTCAAAAAACGAGGCTAATCCATCAGCTTCACTAGTAGGTGAACTGATGGATAAATTTGGTTTAAGCAATATTGCCCAGTACAGCGAAGCTTACAAACAAGCGCTTCAGGAATCCAACACAGCTCTTAAGCTTCAACTAGCTAGCAAAGACAGGGACAACAACAACACCAGCTTGAGCCAACTCAAAATCAGAGACGATTTCGCCAAAGGCTTGTTACCAGTTCCTCCACCACAACCCCTACCACTATTTCCCCCCTTCAACGACTCCTACGAAGCTAGTAAGAGGATGAAACTGGACCTGGAGCGCACCGACTGGTGGTTGCCTGGTTTGCCTAGAGAGAATAAAGGAGTTCCAGGTCCCAGCGCGCTTTTACCCAACCCCCTACTAAAGAAGGAATCCCGACGCAACGACACTTGTGAGTATTGTGGGAAAGTGTTCAAAAACTGTTCGAATTTGACGGTGCACAGGCGCTCCCACACGGGGGAGAAGCCCTACAAGTGCGAATTGTGTTCCTACGCGTGCGCGCAAAGTTCTAAGTTGACACGACATATGAAGACCCATGGCAGGATCGGCAAAGACGTGTATAGGTGCCGGTTCTGCGAGATGCCCTTCTCTGTACCCTCCACGCTGGAAAAACACATGAGGAAATGCGTGGTGAACCAGGGCAAGGGCCACCTCCTGGGCACGATGCCCATGCTAAGCGGCGATGAAGATTCCTCGACGAGTATCACTTCCAAAGAGGCCGTA
>Col14
ATGAGTGAAACACTAAGTCAAGACCCAGACGGGCTTGGGGCGGCGTACACCACCCTGGCGCCGTCCTATCCTCCCACGCCGGCCACTCCGAGTTCCACAGTGCAGGACGTACCCTCCGGGGCTAACCTGCCACCTTTTTCCACCTTCTCCTCGGATATGGACTCCAGTGGAGCGTTCAGTTCGGTATCGGACCGGTTGTTCAACGACACCCGCCTCCTAGACATATCAAACTGGGACTATTACACCGAGACCAGGCTGTTGGACAGGGGCGAGAACGGTCTGTCCATTATCACCTCTCAGCCGCAGTACCGTCCTTGGGAGTCAAAGCCTGTGGACGCGGCGACGTCGTCGTATTCGGTCACCACGCCGGTAAACACGTTCGCCGACGCCTTCGCACAACAGAATGGCGCCTCCAAGTTACCCTCCTTTCAGTCGCAGTTCCAGACTTTCAACGATCCCGTGACGACCAGCGAACCCACCTTGACCACCCTGACGAACCTCACCCCCATATCACCAAATTCCTCTTCTAGTCCAAGCCACAGCTTAACCACTCTCAATTCCAATTTTCACACCTTAAGTGCTGTTAACCCGCGCTATCCCCTGGTGCCCGCTCCAATCCAAGCCAGAGAGATCCCTTCGATCCAACAGCAGTTTTTGGACGAGAGACACATCCAACTGTACTCCCATCCCCCGACCAACATAGCTCTGAACAACACCCTGCACCCTGCTACCTTTCTCAACAGCCAGAACGGTGCCATAATCCAGAACAATCAGTTGATCTCCTCGCCGACGGTAGTTACTGTGTTAAAATCCGAATCCGATATCAAATTAACCACCAACCTTTCCACACTCCACCACCAAGAGTCGTTGAAGCTGCAGAACGTGGGTTTGCATCCCACCCAGTTCCAAAACCCCATGACTCAGATCCAGAACAGTGACAGTGGTCTGTACAACGGTATCGAGAAAAAGATCAACGGCAACCTGACGTCGCCGACGAGGAACGACTTCCGTAAGAAAGAGCGCAGGAAAATGCGGGCCTCCAGCCTGGAGAGCAGCGTCGACAGCGACGGGGCCTCCAGTAACATGGAGATCGGGTCGGAGAATTCGGGTCAGGTGGCAGCCATCTCCAGCACGGCGGGCTTCAAAGCCCACCAGATGCACGTGAATAGTTCGGTAGACATGGACACAGACATTAGTGGCGGAAGCGTGGACAAGCAGGTGAAGAAGAAACGGAAACGATGTGGCGAATGCATCGGATGCCAGCGGAAGGACAATTGCGGTGATTGTGCTCCGTGCAGGAACGACAAGAGCCACCAGATCTGCAAGCAGAGGCGGTGCGAAAAACTTACGGAAAAAAAG
>Col15
GTTTGCATCAAGTTTTTGGAGATATCCAACAACTGGTCCGGGGTGATAAGGTTCGGTTTCACCTACAACGACCCCACCAGCCTGCGGTACGGCCTTCCAAAGTACGCTTGTCCCGACCTCACGAACAAGCCCGGCTACTGGGCCAAAGCCCTCCCCGAGAGATTCTGCAGCCAGGGCACCATCTTGTTCTACTACGTCACCTCCACGGGAGACGTACATTTCGGCATCAACGGCGAGGAGAAGGGGATATTTTTCAGTAGCGTCGAAACGCGCGGACCCTTGTGGTGTTTAATAGACGTTTACGGTAACTCCACGGCCATAGAATTCGTCGATATCCGGCACCAGCTCAACAATTCTTCCTCGACGAGGTGCGGTGGCACCCACGCCTACGAGATCGTCGCTCCTAGAGCCGACCCCGTGGAGAGGATCACGTATCCCATGCAGCAGATGACGATCCAACAAGCGGCGCCTAGAGAACCTGAGGAGATGACGTTACCGTTGCTGAGATACCAACCGTCCCATCTCAACTACCAAGCGGTGCCTTTCCACAGGACCAGGGGCAGGAATGTTAGGTTCATGAGCAGCAACCGAAGCGTAGGGTTTAGAACGGATTCCGAGTTTTGCCAAGGATACGTGTTCACTTCAAGGCCCCTGCAAATAGGCGAAAGGATAGTGGTGCAAATCCTGGCTACGGAACCGATGTTCCAAGGCTGTCTGGGTCTAGGTCTCACCTCTTGCGACCCCTCCACTTTGACTCAGAACGACCTACCCGATGATTCGAACTTCTTGCTGGACAGGCCCGAGTATTGGGTCCTGAGCAGGGATTTCGCCAGAAACCTGAACAAGGGGGACGAAATAAGCTTCTGCATATCACAAATCGGAGAGGTACAGATAAGCAGGAACGGCGGCGCACCCCTGGTGGTCATCCACGTAGACCAAACCTTGAGGTTGTGGGCGTTCTTCGACATCTACGGCTCCACGCAGCGCATCCGCGTGCTCAGCTGCCCCAGCCCCGTATCTCCCGCCAGGAACCCCGAGAGGAGGATAATCACCCCGACGGCCAGCGAGTCCATCAACAGTATTAACAGTCAGTCGGAGATCCGTCGCAACTCCGCCATGCAGCAGTCCGCCAACTCCAGACTGTGCTGTGTCGCGCCGGCGGACATACAGGTGCAACCCAGCGCGAATGGGGGTACCGTCCTGTCCGTTATCCTGCCTCCTACCCATGCCAGTATCATAAACGCCCCGGCGGCACCGCTGCCGGTCAACCACCACCACCACAGTTCGCAGAACTCGGTAAGCAGTCATCCTAGTCAACATATCGGTCATCCGGGACACTCCAACCATTCGCCCTCGCCTATTTCGCCTGTTGCCGGGACCGTCATGGCACCCGTGCCCACCTCCTCTGCCGTACCCAGTGGAACTATGATGTCTACCTGCAGCAGTAACTATGTAGAG
>Col16
ATGTCGGGGGAAGTGTCTGACGCAGTAAAGAAATGCTGCAATATTTTGAAAAATTCCACCAGTGATACCGAAAAATTTGCTGCCCTTTTCATGGTAACGAAACTAGTTAAAGGGAAACATGCCACCCCTGCAGCGAAGAAAGCAATATTCGAGGCCATTGGTTTTGACTTTTTACGAAGATTGTTGTTGACAAGCGATGTTCCTGTTGATTGCCCTCCTTCGATATACAAGTCCGTAGCTTTATCGATCATCACAGTGTTTTGTAATGAGGAAGAGTTAGCAACGAAAAAAGAGATGATCGATTTTGTACCGGTGTTCCTTGAAATTGTGAAAGCTGCTGACGAATCTGAAAATGATGACAGTCTTATGGCAATTGGAGAGGCTTACAACTGCCTGAAAGGTATTGCTGCTTACCCTCCTGGACAAAAAGCTCTTATTGATGCTAACGGTATTGACAAACTAAGTGAAATTTATTCTCAAGGCAGTTTTCAATCTGACGAAGCTCTAACTATTATGGCAGTGCTGATTGCTAAACAAGGAACATCATGGGAAGCAAAAGATCCCAGAGCTGTCCATGCTCTTTTAAATAAGATTGCTGTCGATTTCGAGACCGACCAAGACAAGAGAAAATTTGAAGTATGCGAAGTACTTAATGCACTTATTTTTAACTGTCCTAGAAAAGTTGTAGCTGAATCTGCCTCCAGTGAGACGTGGCCGCAATGCATATACAAAGGCTTATCAGACATTTTACAAAGTAAAATTGGTGCAGCACAGAGAAATCCTGCACTGTTGCTAGCTTCAAGTATGTTGGATTTTCTCGGCATTGATTGGCTCTTTTCCGATGAAGAAAAAGGTAAACAAATGTTCTTACTCCTAATACAACTAGCTGCAATAGAAGTACGTATGCAATTAGATGGAAAAACGTTGAAAGCTACAGCCCCAAATCAAAATTTAATCACAGCGTGCTACATTATTTTAGAATTGTCTATGAATTACCTTTCGACCGATCAGTTAGATTTGGACCAAAAGGAGAGGCAAACACTTTATACAGGTCTTAAGGGGGCTTTCACAGCAATTATTAATTTGCTTATTAAAGTCTCAAATGATAAAAGCAAACCTTCCGGGGAAGATAAACTATTTGTTTGCGCTACGATTAGAGTTTTATCTGCATGGTTAGCCCAGGAAACCACCGCTATGCGCACTCAAGTCTACCAGTTGTTACCGTTCATATTAGAATTGGCCAACGAAACATTTTATGCTTATAGAGCAAGACGTGTTGCAGAAAAGGCAGGAACTGCTACAAATACAGACCGTGACCCTCTTAGCAGTGTTGACGTTTTAAGGGTTATGCTTCCTGCTCTATGTCACTTGGCCGTTGAAGATGAATCTAGGAAGATCATTCTGACTCAAAATGAGGATAAAGTTTTGTTGGAGTTTTTAGAGTTCCACTGGACTATCGTCCATTACAAGAGACCTCCCGTACCTAGAGCGGAGAGGTTAAAAGCTCTTAGCCAGCCTAAACCCGAGTTAACACCAGAAATTTTAGAAGATATGAAAGATTCCAGGGTGGCCATGATAAGCTGTTGCAACATATTGATGAATTTAACAGTTTTGGAACCAAAATATGTCGAGAAATCGGCTGTGTTTAATAATTTACTTAAATTTATTTTTGAAAATCTCCCAGAACTCAAAGATATCCCAGAGAATTTAGTGCTGCATGGAAATCTGGCTGTTCTCGGTTTATTATTATTAAAACAGTTGTCCAGTAAAGTAAAGAAAAACGACTTTTCAATATGTCGTTATATTCAGGCTACCATCCGTTTCCTTTGGAATGCTTACATTGTTGACGAATCCAATGATCCTACTGCTCTCGTTGTTGCCATGTCTTACAAGGAACACTGGATGGAAATTATGGAACTCTGGTTCTTGGGAATGCAGACATTAGCAGCTGTCATCGCCCAGATACCATGGATATCGGAGTTTGCAATAGAAAGTGGGTGGGCTGAAGGTATCATACAGTTGTTGAAGAAAGTTAAAATTGGTACCCTTCCACCAAACATAAAGTCTGCATATGAAGATTTCTTATGTCACTTAGTAGATGCCAATGAAAGTGTTATAGAGGTCTTAAAGAAGGCAGAAGCTTTAAGAGTCTGCAGAAATCACAGGCTGATGGAATTGGGAAAGAAGCTCTTTGGTGAT
>Col17
TTTAAGGACTTTTACGAACTAAGCCCGGAGAAATTCCAGAACAAGACGAACGGAATAACCCCACGCAGGTGGCTCTTACTGTGCAATCCAGGCCTGAGCGATCTGATCTGCGACAAAATCGGCGAGGACTGGATCGTCCACCTCGACCAACTCCAGAAAATAAAGCAGTGGGCCAAAGACCCCAACTTCCAGCGTTCCATCATGAAAGTCAAGCAAGAGAACAAGCTGAAGCTGGCCCAGCTCCTGGAGAAGGACTACGGCGTCAAGGTCAATCCCGCCTCGATGTTCGACATTCACGTGAAACGCATCCACGAGTACAAACGGCAGCTACTCAACACCATGCACATCATAACTCTCTACAACAGAATTAAGAAGAACCCGTCGGCTAAAATCACCCCCAGGACCGTCATGATCGGCGGCAAGGCCGCCCCGGGATACCACACGGCTAAGAAAATCATAAAACTCATCAACATGGTGGGCAACGTCGTCAACAACGATCCGATCGTTGGCGAGAAACTGAAAGTTATCTACCTCGAGAACTACCGGGTGACCTTGGCCGAGAAAATCATCCCGGCCGCTGATTTGAGCGAGCAGATTTCTACGGCCGGAACCGAGGCGTCCGGTACTGGAAATATGAAGTTCCAACTTAACGGGGCTCTGACGATCGGCACCCTGGACGGGGCGAACGTCGAAATGGCCGAAGAGATGGGTTTGGATAATATTTTCATCTTCGGTATGACCGTGGAGGAAGTCGAAGAGCTGAAGAAGAAGGGCTACAACGCTTACGACTACTACAATTCCAACCCTGAGTTGAAACAGGTGGTGGACCAGATTCAGAACGGGTTCTTCAGCCCGGGAAATCCGGACGAGTTTAAGGATCTGGCCGATATTTTGCTGAAGTACGACAGGTTCTTCTTGTTGGCCGACTACGAGGCTTACATCAAGAAGCAGGACGAAGTCAGTGCTGTGTATCAA
>Col18
AATGTTGACAAAGGAGTGGTAGAAGTGACGAATTGTTTTTGCGTGCCCCATAAGGAATATGATGATCAGGTTGAAGCAGAGTTATCCTATGCTATGGATGTATATGATTTAAACCGAAGAGTAAATTCTAACGAAGCAATTGTTGGATGGTGGGCAACTGGTCACGAAGTAACTAATCATAGTTCTGTAATTCATGAATATTATTCACGAGAATGTAATAACCCAGTGCATGTAACGGTGGATACCAGCTTGCAAGGTGGTAGAATGGGCCTGAAAGCATATGTTTGTGTCCCACTTGGTGTGCCAAATGGAAAACAAGGATGTATGTTTACGTCAATTCCAGTAGATGTTACCTGTTATGATCCTGAAGTGTTTGCCCTTCAATTATGTCAGAAAACTATGACTGCTGGATCTGGAAGACCTAGGAATGTTAATCCTATGTTAGATTTAACTCAAGTGGCAGAAGCTGGAGGAAAAATGAGTTCTATGCTGGATGAAGTTCTAAGATACGTAGAAGATGTTTTAGCTAATAGAGTGCCACCCAATAATGCAGTAGGAAGGGCACTTTTAGATTTGGTTAATTCCGTTCCGCATATGAGTAATGAACAGTTTTCTGAGATGTTCAATAGCAATGTTAAGGATTTATTGATGGTGATTACTTTGTCACAACTTATTAAGACCCAACTACAATTGAATGAAAAGCTAACCTTGTTAACATCAATT
>Col19
AGTAGTAAATCGAGGAAAAACGAAGACATGGCTCCTTTCCAAACCGCTGTGACTTTGACACCTGATAATCGGGATGGTCAAGAAGTTATAGAAGTCCAGATCCTGCCACAGGATGATAACTGGGGAGAAAATACCACTGCCATAACAGGTAACACTTCAGAACAATCGGGATCAACGGAAGATGTTAGCAACTGGCCAGGTGAACCTGACACGGGGCTCAGTTTTATGTGCCAGCGTTACATAGGAACCGTATTTACTTATATTCTATCCATTGTGGCCTTCTTAAGTCCTCTCGCTATGGTAGTGTTGCCAAAATTAGGGTTTTTCCCTGCTCTCTCGTCTCGATTAGGCCTTGCGGACAGCGCAAAGTTACTCGCCTGTGGCGCTGAATGTAAAGGCCAGTTAGTCTCCTTAGCCTTTAAAATGGCGATTCTTGCTGTTGGTGCTTGGGCGGTTTTCCTCAGAAAACCTCACGCTACACTGCCAAGATTTTTCCTGTTCCGTGCCGCAGTTCTGGCCTTCGTTTTAGTTTGCAGTTTTGCTTACTGGCTGTTCTACATTGTGCAGGTCACGGAGACAGCTAGGGCAGCTACCACGCCTGAGGAAACCGTCGATTATAAAGCCTTAGTGGCGTACGCTTCTAGTTTGACTGACACATTGTTATTTATACACTATTTAGCCGTAGTTTTAGTTGAAATTCGTCATTTACAACCGATGTACTATATCAAAATAGTACGTAGTCCTGATGGGGCGAGTAAAGCCTATGGAATTGGTCAGTTGAGTATACAACGTACCGCAGTGTGGGTACTTGAAAAGTACTACACAGAATTTCCCATTTATAATCCATATTTGGAACGTATCCCAGTGTCAAAGTCCCGTAAGACTTCTTCTAGTTTTAAGTTTTATGAAGTAGATGGGGTGAATAATTCCCAAATTCAGCAGTCTCAGTCACGTGCTATGTTGGCGGCACATGCCAGGAGGCGGGACTCAAGTCACAATGAGCGATTTTATGAAGAACATGAGTACGAGAGGCGAGTGAAGAAACGTAGGGCTAGGTTGATTACAGCAGCTGAAGAGGCTTTCACACATATTAAACGTTTACATAACGATCAAGTGTCCGCCATTCCGATGGATCCGCATGAAGCAGCACAAGCTATATTCCCTTCTATGGCTAGAGCGTTGCAGAAATATCTTAGAATTACAAGGCAACAACCCCGGCACTCGGTAGAGACTATATTATCTCATCTCGCCAATTGTTTGAGTAACGACTTAACACCCAAAGCATTCTTAGAACCGTATTTAATAAGTGATCCGGTGCTGCAAAACGACAAAGAGAAAAAGGAAGTCCAAACGTGGGCTTTGATTTGTGAGGATTTATTGACTAGGCCAATCGGTGACGGCACTTTGTTTCAGCTTAGACAGAACGATGTTTCTTTGTTGTGTGTTATTAAAAAATTACCTCATTTCAACATAACGGAAGAAGTGGTCGACCCCAAGAGCAATAAGTTTGTTTTAAGGTTAAACTCGGAGACGTCTGTA
>Col20
ATGGGAGACGAACCTGTAATGGCAACTAATGATGATGCAAGCGAATGTAAGAGAGGAGCTGTTCATCTTGGCTACTGGAGCGATGACTACATTTCTTATTTTGTCAAACATGCTGATCGCAGAGCGCCTGAGATTAACAGGGGCTACTATGCTAGAGTTAAAGGAATCGAAAATTTTATTCAGAAATTCATAAATAAAGCTGGCAGCTCAGCACAGATTTTAAATTTTGGATCAGGCTTTGACACTTTGTATTGGAAATTGAAGGATGAAGGAATACAAATTTCAAATTATGTGGAGATAGATTTTCCATCGGTTACTGCAAGAAAGTGCTACATGATTAAACGCAACAAACAGTTGCTTGAGAGAATACATGACCAGGATGGCGAGGTTAAGTTAAGTTCCACAGATTTGCATTCTGGTAATTATCACTGCATAGGAGCAGACCTGAGGAATATTGCACAGTTAGAGGACAAGCTGCATCAAGCTGAAGTCAATTTTAATCGACCCACTTTGTTTATCGCAGAATGTGTTTTAGTGTACATCGAAAATGAATGTGTGAATAAGTTATTATCGTGGATTTCATCAAAATTCAAATCAGGACTTTTCGTAAATTATGAGATGTGCAACATAAACGATACATTCGGCGATGTTATGTTAGGCAATTTGAAAGCCAGGGGATGCAATTTGCCCGGCATTGCATATTGCAAGAATCTCGACACCCAAAAGTCAAGATTCACATCTAATGGCTGGCTCGGTGCTTCCGGATGGGATATGGTGCAGGTATATTATGCTATTTCTCCATCCGAGAGGCACAGGATCGAAAAGATTGAATTTCTAGATGAGCAAGAGCTTCTCATTCAGCTGTTTCAACACTACTGCATATGTATAGGTTGGTTAAGTACCGAATTTTCCGAGTTCTGTTGTACTGATATT
>Col21
AAAGCCAGCATCCAGTTGGAAACACAGCATCCAGAGGCTCAACGTAAAATTGCCCAGCTCGAACAACCTCAAGCACCTAGACCAGAAGAACCTGATAGAGAATTTGAAAAACCCATATTTACTCAATTACTTACTGGTCCCACAGAGCTCTGGGAAGGACAACATGCCCATTTTGAAGCTAGGGTTGTCCCAGTTGGTGATCCCAACTTAAGATTTGAATGGTACGTCAATGGTGTTGAACTGAATCTTGGATCTAGATTCAAAGTTACCAATGACTTCGGATTCGTAACTCTCGACATTATGTCCACTGTAACCGAAGATTCAGGAGTGTACATGTGTAAAGCCATCAACAAAGCTGGAGAAGCTGTGTCATCTATATCAATGAAAGTAAAACCAAGATCCCATATCGTAGGTGAACCATTGCAACCCGATGCCTGGCAAAAGATCCAGCTGAAGGAAGCTGAAATGAACAAAGTACCTGAAATGTTTGTTGATACTACACCTCAACAGCCTCCGGTATTCACGACACATCTCAAGAGTTACGATAACTTGATTGAAGGGCAACATGTATATTTAGAAGCGCAAGTGGAACCTAGAGCTGATCCGAACTTACGTATTGAGTGGTTTAAGAACGGAGTATCACTGGCTACTGGAACTCGTCTACGTAGCACATTTGACTTTGGGTTGGTCACTTTGTCCATTAATGGTCTTAGGGACGACGATTCAGCTATTTACACATGCAAAGCTACTAATAAATTAGGTGAAGCTATTTCAACATGCTCTCTTAAAATCGAAGACCGTCACTGGCTTCTTGGTCAAACACTTCACCCAGATGCTATTCCGAAGTTAGAAGCTTTAGAAAGACCACCCGAAGTTCGTCCTGAAGCTCCAGAGCCAACTTATGAGCTTCCTATGTTTATATCCCATCTTAACAACGTCGAATGTTTAGAAGGAGATAATGTACACTTTGAATGTAATGTTGAACCTTCCAAAGATCCCACTATGAAAATAGAATGGTTCGTTAATGGCAAACAATTGCAAAGCGGAGCTAAATTTAAGTCAACTTACGACTTTGGTTATGTTGCTCTTGACATTACTCATTCGTATGAAGAAGATTCCGGAGTATACACCTGCAAAGCCACCAACAGCAAAGGCTCTGCCACAACATCTGGTTCCTTGCGTTGTATTGCTAAGCAAAACATTTACCTGGACACCCAACATCCCCAGGGAAAAGCTGGCCTCGAGAAAGTTCAAGAAGTTGAGGAAGCTGCAGCAGCGAAATACAGACGACAAACTTCAGCACCTGAAAAAGATTATCCTAAACCTATTTGGGTTATACCACTTAATCCAGAATTTAGATTAATAGAGGGGCAACCTTTACATTTAGAAGGCACTGTAGAACCAAAAGAAGATCCGAACTTAAAAATAGAATGGTTCTTTAACGGCAAGTCGCTCGACCACGGAACTAGATTTAAACTAGCAAATGATTTCGGTTTCGTAACTCTTGATTTAACTGATGTATATGAAAGAGATCAAGGTATATACACCTGCAAAGCATCTAATAAGGCTGGTGAGGCATTTACATCTACAACTATTTACTGCACTAGCAAAGCCAATTTGATTGAAAGAACTCAACATCCTAAAGGACAAGAAGGACTTGAAAAGATTCAAGATCTCGAAGATTCTCTAAACAGACCCGAAGTTCCGGTTGCCGAATCAGATGAGGGACACGCTCCAGTATTTACATCTGAATTTACACATTTGGTAAATCTCAGCGAAGGCGAAATTGCTCACTTCGAAGCTGGCCTGACACCTATTGGTGATCAAACTATGACTGTTGAATGGTTCTACAATGGCAAGACAATTGAGGCTTCTCACAGATTTAGAACTGTACATGCCTTTGGTATGGTTGTTCTAGAAGTTCTTGGCACAAAGATTGAAGACTCTGGCACCTATACTTGTAAAGCTACAAACAAATGGGGTGTAGCAGAACAAAGCGTTACCCTTGAATGCGTCGAAAAATCTTCTGGGCAAAAACCCAGATTTACAACCCAGATTCAAGATATCGTTGGTCTCAAAGATGGGCAATCTGCTCATTTTGAATGTACATTGGTACCTGTCAATGATCCCAATCTTAAAGTAGAATGGTACCACAACGGACAACACATTCTACAATCATCTCGCATCAAAACCGTATCCGATTTTGGATTTGTTGTTATGGATATTTCATACATCCAAAGTCACGACTCTGGAGAATATGTTTGCAGAGCATACAATAAGTATGGCGAAGATTTTACAAAGGCAACCATTTCAGCTCATGGAAAGGGAGGCGTATTTAGTGAAAGTTTGCAACCAGAATCTCTTGCTAAAATTAGGGAACTTGAAAGCTTACAAGGACAGCAAGCCCAAACACCAACAACTCCCGTTACTGAGCCACCTAAATTCATTACCCAAATTGAAGATGTCACAAAACTTGTTGAAGGTCAAAGCGCCCACTTTGAGGCTCGCCTTACGCCTGTCACTGATCCAGATTTAGTCGTTGAGTGGTACTACAACGGCAAAAAGTTACCTCATGGTCACAGATACCGCACCTTCCATGATTTTGGTATCGTAATACTTGATATACTATACTGTTACGAAGAAAACTCTGGAATTTACGAATGCAGAGCATATAATAAGTACGGAGAAGATTCTACAAAGGCTACCTTGAAATGCGTCTCGAAGACTAATTTAATCCTGGACTCGCAACTGCCGCGG
>Col22
ATGACTTTCATGACACTGGCCCACTATCTACAAATAATAGACCGGAGTTGGAGGGCACAGGATGGTGCAAAAGTCGCTACTTTTATATCCCTCCGTCATGAACATGCCAAGTACGGCAACTACCAGCTGGAAATGCCCGAAGGTCTCGTCGACAAATTCCTGATAGCACCAGCGGACGAACTAGTAATTTTGCACTTGAAATGTCTGTATTACATCGGAAAAGAAGACTTCTTAGGCGCTTACCAACAGCAGAGTACGCTGGTACAAAGTTTCGCGAAAATTTTACAAGCACAGAAAGAAGAGAATTGGTCTTTACCGATCATGTATACGATTTGTTCAGATTTAAGACTTATCGCTCAGCAAGCGGAGAAGCAGAAAGTAGGGGTTAACGAGAAGCCTGGAGAGATTTTAGAGAAGGCAGCCGAGTGTTTAATGGGGTGTTTCAGAGTGTGTGCTGCCGACAATCGTTCTGGAGAAGAAGACACAAAAAGAATAGGCATGTTAGCGCTAGTGAATCAGTTATTTAAAGTTTATTTTCGGATTAACAAACTGCATCTGTGCAAGCCTTTGATAAGGGCCATAGAGTCTTCACCTTTCAAAGAGAGCTTCTCGCTCAGTCAGCAAGTCACGTACAGGTACTTTGTGGGGCGAAAGGCCATGTATGATAGCAACTACAAAGCGGCCGATGAATATTTAACATACGCCTTTGAAAACTGCCACAAATCAAATCGGAAGAATAAACGTTTGATTTTGATATACCTAGTTCCTGTCAAAATGCTTCTAGGTTATATTCCGAGTAAAATAGTGTTAGAAAAATATGACGTTACACAGTTTTGGGACTTAGTTCAAGCAGTGTGCCAAGGCAACTTGAAGCTATTCGACGAATTGATGGAAATGCACGAGACCTTCTTCATTAAATGCGGTATTTACTTAATTGTGGATAAATTGAAGATCATAGCGTACAGGAATTTGTTCCGGAAAGTGTACTTGATACTGAACACTCACCAGATCCCTGTCGAGGCTCTACAGTGCGCTTTGGAGTACCTGGGACAAGACGTGGACTTAGACGAGACTCAATGTATAGTGGCAAATCTTATTTACGAGGGGAAAATCAAAGGGTACATATCGCATCAGCACAGGAAAGTCGTCGTTAGCAAGCAGAATCCGTTCCCTGCTTTGACTAGTTTGACT
>Col23
ATGTGTAATAGAAAAGAAACTATGAATAATAAGAAGAAATTTGAAATTGCATTTATACACCCAGATTTAGGTATAGGGGGTGCTGAAAGGCTTGTTTTGGATGTAGCAGCTGCACTGTCAAATGAAGGATACAGAATTAGGTTTATTACAAATCACTTTGATAAAAGCCATTCATTTGACGAATTGAAAAATGAAGAATTTCCCGTGGAAGTTTATGGAGACTGGATTCCGAGATCAGTATTTGGAAAATGTAGTGCATTGTGTGCTTATATTCGAATGATATATCTTGCTCTAATTTACATATTATTTTTTAAGAAGAAAGAAAAGCCAGATTTGTACTTTGTTGATTTGATACCAATAGCCATTCCGTTCTTAAAGTTAGCAAATGAAAAAGTCATTTATTATTGCCACCATCCCGATTTGTTAGCCAGCACTCCGGGTGGCAAATTGAAACAATTATATCGGAAACCTATTAATTGGCTTGAATTAAAAGCAACTGCACGAGCTGACATAATTTTAGTGAATAGTGAATACACCGCATCTATCTTTAGAAAAACATTCCCAGGAATTACACATGCACTTGATATTGTATACCCTACCATCGCTTATTCTTACCAAAAAGCTGTAGAAAATTTAAAAGGTGTTAAACCAATCAGTGAGTTGGTACCAGAAATTAATTCTAAAGAAAATGATGTAATTTTTTTGTCAGTTAATCGTTTTCATCCTGCGAAGAAGTTGGATCTTGCCATTTTAGCTATGAATAAATTAAAATCTCTCGTGACAGAAGAAGACTGGAAACGTATTTATCTCATAATGGCAGGGGGGTATGATCCTCAGTCAAAAATTAACAAAGAGACATACGCATATTTAACAGAATTAACAAATCAAATGAATTTGCAAGACAAAATAATATATTTAAAATCACCTTCTGATAACATGAAAACTGAATTGCTAAATTCTTGTACATGTTTACTATACACCCCAGTTAATGAACATTTTGGAATAGTACCATTAGAAGCTATGATGGTAGCAAAACCAGTTATAGCTGTTAATAGTGGAGGACCACGTGAAACTGTTGATCATGGTATAACCGGTTACTTGTGCGAACCAACAGCAGAAAGTATGGCAGAATTCATGTATCGGATTTGCAGCGATAATAAGACCAAGGATATGGGTTTCAAAGGCAAAATGAGATTACAACAAAAATTTTCTCATAAATATTTTACACATTGCTTAAAAAGAGTTGTCAACAAGGTGTTACAGGACGACGATAATAAAAAATCAAAT
>Col24
ATGCCGCAGAAAAAGATATTGTGCTTATTTGACGTAGATGGAACTCTAACAAAACCAAGAAATGTAATAACTCCTGAATTGTACTTGTTCTTGCAGAACGTAGTGAAACCCCAGTGTTCCATAGCCTTGGTCGGTGGTTCAGACTTTAAGAAAATCTCTGAACAAATGGGAGGGGACGATATTGTTCACCAGTTTGACTATGTATTTCCTGAAAACGGCTTAATACAGTACAAATTTGGAGAGGAAATTGGCAGACAAAGCATACAGAAATTCATGGGCGAAGACGTTTTACAAACATTTATCAACTACGTGTTAGAATATTTATCTACGATAACTTTACCTGTGAAAAGGGGTACGTTTGTCGAATTCAGGAGTGGTATGTTGAACATTTCGCCCATAGGGCGATCTTGTTCTCAAACTGAACGAGACGATTTTGAGAAATACGACAAAATTCATAATATACGCAAAACGATGATAGATAATTTAGTGAAAGAATTCCCAGATATAGGCCTGACGTACAGTATTGGGGGACAAATTAGTTTCGATGTATTTCCTAATGGGTGGGATAAGACGTACTGTTTGCAGCATTTGGAAAATGAAGGATTTGACGAAATTCACTTCTTTGGAGATAAGACCGACAAAGGTGGTAACGACTATGAAATATTCATCGATAGACGTGTGGTTGGGCATATGGTAATCAACCCCGATGATACAAAGAAACAGCTGGACGAACTTTTAAAAACATTG
>Col25
CTGAAAAATTTAAATATACTCCACCCACCCACTGGCCTGAAACACATGGATGTGTCCTACAATGACTTGGAGGCCCTTCCAGAGTGGTTATCCGGCTGTAGTGAACTTCGATCTCTATTCGCCAGCAACAACGCTCTGGTGTCCTTACCCGATCATCTATTTTGCAATGAAATGCCTTATTTGCACACCCTCCAACTGGCTTACAACCAGCTCCAATACCTTCCAGCTATTCAGAGGCGGCTTCCAATCCAAGAACTGTTCTTACAAAACAACAGCCTGTCGACGTTACCGGAGAATTTTTTTAAATTCGTGTACAGCATCAGAGTCCTGAATTTGTCCAACAACAGGCTATGTGACTTGCCGAAACCGGACGACGCGGTACAGTTAGAAAAGTTGTTTATTACAGCAAATTGCCTGATAGATAAATCCTTGGATAGGATGTGCCCGTTTCTGAGGAATATAAAAATTCTTCACGCAGCTTACAACAATTTCACTGCCTTGCCTGAAAGTTCTACGGTGTTTTGGACTGAATTAGAGGAACTGGTGCTTTCTGGTAACAAATTATTGAAACTCCCCGACAATATAGACCGCTTGAAACACTTGTCGGTGCTGAGGGTTCATTCGAACTTATTACAAAGTGTTCCAAAGTTGAACAGTCTTCTGTCACTAAGGGTTCTAGACTTAGCTCACAATCAGTTAGATAGAATCGATCTGACTGCTTTGATACCACCGAATTTGAAGTTCTTAGACTTGTCCTGCAACACCAAACTCCATGTAGATTCTCACCAGTTTAATACCTACAGGACTCAAAGACCTATGAGCCTCGTGGACGTATCCGGAAAAAACCGAACAAGTCTACCACTGTCCCCTTCCCCTTTTTGCGAGAATGACTTGACAGACTACAGCTGGTCGGTGGGGTTCTCAGAAACGGCAGGAAGTAAACAAAGGTTGTACATCTCCCAGATTCGTCTTCCTGCCTTTTGCAATACCGAAGCGTTGTTCGCTATGTTTGATGGGGAAAACAACAATGATATACCCTTCGGTGTTGATAAAGTGGTGCCTAGGATACTCCTAGAAGAAAGGACAGTGAAAGAAACAGCCCACGATTACATGAAGTACACCATGCTCTCTGCACATAGGGAGTTGAAAGACAAAGGCCAAAAGCAAGGATTGAACGCTATCATCGTTCACGTTCTAAAATCAAAGCAATCTGCTGATTACTCGTTCTGTGGCGGTTTAAAGAAGTACGTGATGAAAATAGCTAGTGTTGGTGATATTAGAGTTGTGCTTGGCAAAGCAAATGGTCCTGTTCGTCTCTTACCAGTGAAGCAGAGAAAGCAGATACGGACCAATCCACAGATACAACTCATGGTACCTGATCCAGATGTTACAGAGTTGTACCTGGACGAACAAGACGAATACATGATCATAGCGAACAAGAACTTGTGGGACGTCATGAGTCCTGAAAATGCTATAAAGGAAGTGAGCTTGCAAAGGAACGTCATCTTGGCAGCCAAGCGGTTGCAGGATCTTGCCCAGAGTTACGGCGCTGAAGAAAACCTCAGCATCATAGTAGTCAAGTTTAACTTGTTAGGTTCTGATGTAGATGTACTAATGAGGGAGTTGAGGCAGACCATCAGAAGGAACAAGTACCAAAGTGAAAGTGGTAACTCGAACCTAAGTTGTCAGCCAGGTTGCTGTTGCGAGGCCCTTAACAATGAATGCATAACCTGCATAGAGAAAATACCGGTGCCTCCTCCTATGATTATGTGCGACGACAGATCGTCACCTAGCGGTCAGAGCGAGCACGCTTGCAGCGACTGCAACTCTTCGGCGAAGCTCTTCATTAACCAGCTGAACAAGCAAAACGAAACTAGATCCATAAGAAGCGTTACCCCTTCGATTTTCGAGTCAGCAGAGGTGAAGGCTAGTCCGGAAAGAAGAAGTTACAGAGGAGTCGCCAAAGCCTTACGCCAAAGAAGGGAAGAAGAGAAAAATCGCGACGATTCCGACTCCGCTTTGTCAGAAGAACAGTTCAAGTGCTGGGAATACATGTTGGAGCAGAACACCCAGCTTCTGTTTGACAAAGAACTGAATACGCTGAACAGGAACATGCGGAATAAACCCGCCTTCTCGATAAAGACACCCTCCCTGTCGAGGAGCTCCCCTCACTTGGCAGACGCTAATAACAACCCCCCGGGGACGTTTTTATCCAAGCAATTTGGGAGCGCCAGGTCGTTTAATCCTTTGCTGACGAGATCCAGCTCGCGGTTTGGGCTCGATAAGAAGTTATTAGGGGGACCCCACGCTGCGTACTTTGGGAGCTTGCAGCGGCTGATGCCCTATAATCTGGAGTACGACTTCGCCGTCATGCATGAAAGGGGATTAGCGGATTCGCTGGATCTGGATAGGATGCAGCAATACTGGGGCGTGACCACCACGGAATTG
>Col26
ATGCCCACTCTGTCCGCGGCGCCTGAGCAGAGTCCCGGCGGCCGCACCGACCGGCAGAATAGTCACCCAGACGCCATGAGCCCTGAGCAGGAGGCGAGCCCACCACCTGCAGCGCCGGGCGCATCTCCACCGCCGCCGCCCCCCACGCGCCTACCTTCGCCCGCCATGTCTCACCAGGAAAACACATCCGACGTGGAGCAGTTCTCCGGCAAGATCGTCTATAATCCGGACGGTTCCGCGTACATAATCGAGGACTCGGAGAGCGAAAGCGAAACTGCCGGCCCTAACACCACCGTGCCCGAGATCGTGCCGCCCCTTCAAGCGGTGTACGTTTCGCGGTTACTCCGGCAGCCCGCCCGCCCCACAGAACTGCCGGCGGTCCACAGCTACCGCGTGGTGGCGCTCAGAGACGCTCGGCCCCCGAGGCCCGCTTCCGTGCCAGTGAAACCCATCCTCATGTGCTTCGTCTGCAAGCTGAGCTTCGGCTTCGCACGGTCCTTCGCCAACCACGCACAGTCCGAGCACGGCGTCACCCTCAAGGAGAACGAGCGCGAGGTCTTGGCCGCCGACTGTTCCGCCATTCTGCAGTGCGTGGGCGCCGAGAAGAGGCCCATGGTGTCCCTGCTGGAGCCTCTGGGCACGGCATCGCACGACAACCACAATACAAATCAAATAGTTCCTGTTCACTCTGTACAAAACCGCAACGAGGGACCCTCGCCCATCACCGATACGCCGCCATGTTCCTCATCTCGAAACACACCCGGAAAGTCCCCGTCGCCGCCGTTCGCGGCCCCTCCCGCCTTCATGACCGGAACCACGATAGGCGTCTGTCCGGAACACCTCCAGGGCAGGCCGTCTGGAGTAGAATGCGCTCGCTGCGAGATGATCCTGGCTTCCGGTCGTCTAGGACCCGCAGGGTTGGCCAACGTACACAGTAGAAACTCATGTAAAACGCTTAAATGCCCCAAGTGCAACTGGCATTACAAATACCAAGAAACTCTGGAGATCCACATGAAAGAGAAACACCCAGAAGCTGAAACTAGTTGTATTTATTGTATAGCCGGTCAGCCGCACCCGCGGTTAGCCAGGGGAGAAACCTACACCTGCGGGTACAAACCTTACCGTTGCGAAGTCTGCAACTACTCAACGACAACCAAAGGCAATCTTAGTATACACATGCAGTCAGATAAGCATCTCAATAACATGCAGGAGCTTCAAAATGGGGGAGCTCCCAACGCAGAAGCGCGTCAGGCGTCTCCCAAGGCCCCACCACTACACCACTCCCCAGTCAGCAGCGGGCACAAGCCCAAACCTAGCTTCAGGTGTGACGTTTGCAACTACGAGACAAACGTAGCCCGAAACTTGAGAATCCACATGACCTCGGAGAAGCATACGCACAATATGCTTGTACTCCAACAGAACGTGAAGCATATGCAGACGCTGTCCGCCTTGCATCACCAACAACACCCTCAGCAACACATGGAGAGCCTCTACGGAATGTATCCCGGTCTGGGAGATAAACCAGAAGCGGCCCTTGCCGATATGGCTTACAATCAAGCGCTGCTCATCCAGATGATGACAGGAGGGCAGTTACCAGGCCATGGTGGTCCGGCGGACATGACAGCCCACTCAGATCTGGGCTTGAACCCGGAAACCATGGAACCACCTCCCGAACCAGCGGATCCCGATCCAGAAAAGACTTACCAATGCTGCGTCTGCAACGTGTTCCAGACGGACAACTTAGAAGAACTCGGACGACACCTGGCGCTCGATCGGACGCGGCTGCGAGAGCAGGAGATCCTGGCCGTCGTGGCCGGGCACTACGTCTGCAAGCTTTGCACCTACAAAACCAATCTGAAAGCCAACTTCCAACTCCACTGCAAGACTGATAAGCATCTACAGAGACTGCAACACGTGAACCACGTTAAGGAAGGCGGGCCTCGTAACGAATGGAAACTGAAGTACGCCTCGGCGCCAGGAGGTGTCCAGATCCGCTGCAACGCCTGCGATTACTACACAAACTCGGCGCATAAGTTGCAGTTACACGCCGCGGCGGGTCGTCACGACGCCGGCATCGCTCTCCTCAAGCACCTCATGGAGAGGTGTTCCATCCTCAACCCGAACCAGCCTAGGGTTTTTCATTGTTCGTTGTGCGGCTTTTCCGCCACTAATAGATTACCTCTTCTCCAACACGTGCGGTCTCTCAAGCATCTTCACATGGAGCAGCTGCACCAGCTCCAGAGGCGCGCGGAAGGTAAAGACACCTCCCCGGAAATCGGAGATGTCTTCCATGTTGTACCTGGACCCATGGATCAGCAGCAACAGCAGCAAACACCA
>Col27
ATGACTACTCCAGGAAGTGCTATGGACTCTCTAAGTGCGGCATTGAAATGTAATATAATCCCAAATCAGGAATATTTACTTCAGGGTTCAGTTCTCGATCAATATGTAGAAGTATTGCTCCACCGCCTCAGAGGACTGTGTGACAACGTGGACAGCGGTCCTGAATCCTTCCACGATCACGAGTTATGCTTTACACTAAGAGCTACGAATCCTTCAGGAGCACCTATGGTGTTACCGCTGAGAGTAAGGCGAGCTCTGGATGTTAACGATGCCCCATTTCAACTGCGATATGTGGGTCAACAAGAATTAGGAGATAAAAATAGGCCTACCGTAGTTCGTTCTAGTATCGATATGGCTTGCAGTTCTACAATAGTTGAATTTTTAACGGAACTTGGCTGTAGATTGGATTTTGAGTACATCGCCAGGGGTTACATGTTTAGAAAAGGAAGGATGAAGATAACCGTGTCCAAAATATTTAAAATGGGTGGAAACAAGCCAGGTGAAGGGGTGGAACCTATTTCACAGAGTTATTTGGTGGAACTCTCTGTTCTGGCTCCGTCTGGACAAGACGCGATTGGCGAAGATATGCGAGTGTTTGCCGAACAGTTACGGCCACTTGTGCAGTTAGAGAAAATTGATTATAAGCGTCTGGGGAACATGATG
>Col28
ATGACGACCATACCCATCATCAACATGGAGTTCGGCGAGTTCAAGGAGGTGGTGTGGACCAAGCTCCAAGAGCCCCGCAACCAGCGCAAGCTCATCCTCGTTATCGTCTCCATAGCCCTGCTACTCGACAACATGCTCTACATGGTGATAGTCCCCATCATCCCCGATTATTTGCGGTACATCGGAGCGTATCAAGATATCGACGTTCCGGCTTCGGGAAACGCGACGCTTCCACCAGGTACCCCTATCAAACACGACCACCACGGCCAGGACTCGGCTACCGGCATCCTATTCGCATCCAAGGCCATCGTCCAGCTGATGGTGAACCCCTTCTCCGGAGCGCTCATCGACCGCATCGGCTACGACATGCCCATGATGATCGGCCTGTCGATCATGTTCCTCTCGACGGCGGTGTTCGCGTGTGGCCGCAGCTACGGCCTCCTCTTCTTCGCGAGAAGCCTCCAAGGCGTAGGCTCGGCATTCGCAGACACTGCCGGACTCGCCATGATCGCAGATCGTTTCACAGAGGAGAACGAGAGGTCCAAGGCGCTGGGGATAGCCCTGGCGTTCATCAGCTTCGGCTGTCTGGTGGCCCCGCCTTTCGGAGGGGCTCTCTATCAGTTCGCGGGCAAGGAGATGCCTTTCCTCATCCTAGCGTTCGTTTCCCTGCTGGATGGGTTCATGCTGCTGCTGGTGATGAAGCCCATCAAGGAACAGATAAAAGAGCAGCAGATGGCCAAGCCGCCGTCCGTACCCATCTGGAGACTCTTCATGGACAAATACATAGCGATCTGCGCTGGCGCTCTGATGATGTCCAACGTCGCCTTGGCTTTTCTAGAGCCCACCATATCTCTTTGGGTAGAAGACAACCTCACCACGGAGAACTGGAAGGTGGGCATCATTTGGCTGCCGGCCTTCTTTCCTCACGTGCTTGGCGTCATCTTAACGGTAAAAATGGCGAAGAAGTATCCTCACTATCAATGGCTTATGGCGGCCGTAGGGCTGGCCTTGGAAGGGCTGTGCTGCTTCATAATACCCTTCGCAAATTCCTACAAGTTCCTCATGATCCCCATCTGCGGCATCTGCTTCGGCATCGCCCTTATCGACACAGCTCTACTCCCTACCCTCGGGTACCTGGTGGACGTAAGGTATGTTTCTGTGTACGGAAGCATCTACGCCATAGCAGACATTTCCTATTCGGTGGCGTACGCGGTAGGGCCTATCATTGCCGGGGGTGTGGTGGAAGCTATAGGGTTTACCGCCCTCAACGTAGGCATCGCCTTCTCGAATCTCCTCTACGCGCCGATGCTGATGTACTTGAGGCACATATACGACTTCAAGCCGTTCGAGAACGAAGCCAACATCCTCATGTCGGATCCTCCCAACAAGGAATATCAAACTTACTCCATGCAGGAACAGAAACCCGTATCAGGAGACATTCAAAACCACTTGGAGTACAAACAACAAGAGACCAACTTTGATTCTGGCTACCAGGAGCAAAACTACGACCAGCAGGGATACCAACAGCAGAACTATTCGCATCAGGGTTACCAACAAGATACGTATCAGCATCAGCCTTACCAGGAGGCACCCCATCAACCCCAGCAGCAGCAGCAGCCGCCATCGCGGCCCCCAGGTCGGGTACTTCCTCAGCAACCGGAAACTGCGAATCCTTTCAGGCCGCAGGTGCAGGCAACGGGGGGAAATCCCTTCAGACAGGGGTTC
>Col29
ATTGAAATGGGAAGGCTCATCACGGGAGCAAAAAATCCCACTGTATTGTACGTCAGTGGAGGCAACACGCAGATAATAGCATACGCCCGAAAACGCTACAGAATTTTTGGCGAAACCATAGATATTGCAGTCGGCAACTGCTTAGATAGATTCGCTAGAGTACTGAAGATTTCCAATGACCCCAGTCCTGGGTATAACGTAGAGCAGCTAGCCAAGAAAGGCTCCAAATATGTACAACTTCCGTATTGCGTGAAAGGGATGGACGTAAGTTTTTCCGGTATCTTAACGTTTATGGAAGAACGAACTAATAATCTGTTAAAATCGGGATATACGCCGGAAGACTTGTGTTTCTCGTTACAAGAGATCATTTTCGCTATGCTAGTGGAGACCACGGAGAGGGCGTTGGCACACTGCAATTCCACGGAAGTGTTAATAGTCGGAGGGGTCGGGTGTAACCTTCGATTACAGGAAATGATGGGTCAGATGTGTAAGGAGAGAGGGGCAAAGTTGTTTGCCACCGACGAAAGGTTCTGTATTGATAACGGAATCATGATAGCTCACGCCGGAGCCGAGATGTTTAAGGCGGGGGTGCGGATGCAGTGGGAAGACTCCTTTATAACCCAACGGTATAGAACTGATGAAGTGGAAACTGTATGGAGGACAGAT
>Col30
ATTCGAAAAATATCATCGGCAGCCATGTACCTCCTATTCCTAGGCGTCCTGCTAGCAGTTTCGTCGACTGCCGACGCGTTGCTGGGATGTCCCGCCGGATGCATGTGCAACGACGACACCTACGTCGTACAGTGCGAAAGGAGCAAGTTGGATGTCATCCCCATCACCCTAAACCCCGCCATTCAACGGCTCGTGTTGAGAAGCAACAAAATTAAAACGGTGGACGCCTCGTTTCAGTTCTACCGAGACCTGCAGTACGTCGATTTGTCCAATAATCACCTAGTGAACATCCCCACTAAGAGTTTCTTACACCAGGAAAAGCTGCAAGAGCTCCACCTCAACAAAAACAAGTTATCCTCCATCAACAATAGGACGTTCCAGGGACTGAAATCGCTGACCGTTTTAAACTTGCGCGAGAACTTCTTAGAGGAGTTGAGCAGAGGTTTATTTTCAATTCTCCCGAAACTAGAGGAACTAAATTTAGGTCAGAACAGAATATCTAAAATAGACGCTCCAGCCTTTGACGGTCTCTTGTCTTTGAGGGTATTGTATTTAGACGACAACTTGTTAAGCTCCGTGCCCACTCCGTCTTTTCCGGTCCTGGGGAGCTTAGCGGAGTTACACGTCGGGCTAAATGCATTCACAACTTTGCCTGATGACGCTTTCAAAGGTCTGGGAAAGCTCTCGGTGCTAGACATCAGTAGCGCCGGTCTCTGTAACGTTAGCGCCAACGCCTTCAGGGGACTAACTGGATTACGCAATTTGAACTTGGCCGACAACAAACTGACGCAAATCCCTACCGAGCATCTCTCGCATTTGGCACGTTTGGAAGAACTAACGATTGGCCAGAATGATTTTGCCACTATACAAAAAGGCGCATTCAAAGGACTAACTAATCTAAGGAAGATTGATATCACTGGTGCTAAATATTTAGAACATATTGAGAAGGGTGCTTTCAGCGATAATTTAAACCTGGAAACTATCATTTTAGTTAGTAATAAGAAGCTAGAGAAACTAGAGGACGGTACTTTGGTGGGCCTTCCGAATCTGAAGCACTTGGTTCTGAGGGAGAACTCCTTCAAGACGTTATCTGAGTCGATAACGTCCTGGAATGAACTGCGTGCTTTGGAATTGACAGACAACCCCATCAACTGCGACTGTCACTTACTCTGGCTGTTGAACTCGATAAATTCGAAGAACCTGACCAACGTACAGTGCTCGACGCCTTTACAACTGAGGGATAGATCCCTGAGAACCCTAACTGCCGACGACTTGGGTTGTTCCTTCAGCGATCCCCGCCAACAGGCCATTATAATCTTCTGCCTGAGCGCCCTAGGGCTCCTGGCCGTACTGGGGCTGCTGCTTTTTCGTTACCGTCAGAGAGTGCGTGAGGCGCTCAAGGACTACAAGTGGAACAAGCGCGCCATCAGCAGGAAGGAGCACGAGTACCAGAAGACCTTCTCCGACGACGACTACATCACGCGTTCCGGTCAACACCATATCAAACCGATACCTGTGACGGAGTTG
>Col31
CGCAGAGATAGCATCAACTCCGAACTGAGCCAGATCGAGGCGAGCAGAGATCACGTCAAATCGGAACCGCGCGAGGAAGGCGAAGACGCCAACAACAGCGAAAGCGGCTCCCCGCAACACATGTGCCCCTTCTGCGAATACAGCAGCGACTCCGAGATGCGTATACAGGCCCACATACTCGCCCAGCACGGCACAAATAACACCCCCATGTCCGAACCCATGTTACACTGTCCGTTGTGTCAGGACGCCTTCAAAGACCGCGGCAATTTAGAGCGCCACGTCATGCAGATTCATTCGGTCAACAGCGAGGGCTTGCAGAGATTGCTGATGCTCGTAGATCAGAGCCACTGGCTCAACCAAACGTCTCGAACACCAACACCGAACAATTCCCTAAGCCAAACGCAAACGACACCTAATCAGATCGTTTCTCCGACTTCAGTGTCTTCCAAAGAATCTAATAAACATGAGAAGAGCGACGTTAGCCACACGGACGTCGAACCAGACTTGCTGTCGCCGACCAGCGACGACAATATCGAGTCCGAGTCAGAACGCTGCGGAACGTGCTTCAAGACATTTCGGAACATCGACGAGTTATGCTACCACCAAAACGAGACCGGACACCTGGAGATCAAACAAACCCCCAGCGGACCCGGTTACTTGTGCTGGAAGAAAGGATGCAACCAGTTTTTTCCAACAGCGCATACTCTACAAATGCATTTCAAGGAAGTACACGCCAAAAATTCGATCGCGAACATGTCGGTGTCGGAGAAGCACGTCTACAAGTACCGATGCAACCAGTGCTCTCTAGCTTTTAAAACACTAGAAAAATTACAGCTGCACTCGCAGTACCACATGATCAGGGATGCTACTAAATGCGTACTGTGCGGACGCAGCTTTAGGTCGCTCGTCGCGCTGCATAAACACGTCGAAAGTGTGCATTCAGAGTTGACGGACGAAGAACTGAACGCTTATAAGCAAAGTTTGATGAATAACCCTTTGTTACTGGCCGGATTGCAAGGGCAAGTGCTGGACAGCTCCACGAATGACATTCTCAAGAAGGAATCGATGCGCAACGACGACAACGAGTCTGGCGAGTGCGAAGACAACAAAGAGCTGAACACCAGTCAGTCACTGGACGATAGCAATCAGAACGATGGCGAAAACTCGGACGACAGCATCATTTATAAGGACCAGCAATTCCTGGAAGATTACCTGAACAGCCAGGCCATCGCGGAGGACAGCTACAACGACCCTAATCGAAAATACAAATGCCACCGGTGTAAAGTAGCCTTCACAAGACAAAGCTATTTAACAGCCCACAACAAAACCCTTTTACACCGAAAAGGCGAGAAACTGAGCTACCCCATGGAGAAATACCTCGATCCTAATAGGCCGTATAAGTGTGACGTATGCAAGGAGAGTTTCACACAAAAAAATATATTACTAGTTCATTATAATTCGGTGAGCCACCTGCACAAGCTGAAGAGAGCCATGCAAGAGCAGCAGAACAACAACAACAACCCTCCCGTATCGCCGTTAACAGGCACGACGCAACCGCAGAATTTGACGTTGACTCCTAAAAGCACGTCGTCCGAAGAAGACGACAAGAAGCGCTACCGCTGCAACATCTGCAAAGTGGCGTACACGCAAGGCAGCACGCTCGACATCCACATGAGGAGCGTCCTACACCAGACGAGAGCGAGTAAACTGCAGGATTTGGCGATGGCCGGCCAGATTGATCTGTCCAAGCCGCTAATCGAACAACCCGAAGCCATGCAGTCTCCCAAGCAAACCAGCCCAGCGCCAGGTAGTGGGGACAAACAACCCTCTCCCACCCCTCCGTCACCTGGACTCTCAGGTAGTCAAGGGATGATGAGCTGCCCTAAGTGCGGGGCGCTGTTTAGTTCTCAAGACCAGTTGAGTGCTCATCAGCAGCTGTACTGCATGTTCGCCACGCCGATGGCAATCTTCCAGGCGGCCCCCGAGCCCGGCCAGGCCAAAAGTCCGCCTCCAGACACACAAGAAGGAAACGTTAAACTAAATATACCCAAGAAGACCGGGTCGCACATGTACAAACACCTCCTGGAGAGTTTCGGGTTCGACCTAGTGATGCAGTACAATGAGAGCCACCAGAGGCGGCAGAGACAGCAACAGCGCGAGGCCGAAGAGAAGGCCGCCAGCGAGGCCCAGACGCCGCCGCCGCCACTGACACCCGCCACGGAAGAGCCCGCTTGCGAAACTACGACAACAGCCGACGTAGCGGAGGCCCGAGCCGAGGAGGACGCAGAGACCAGCCTACCCGAAGTAAGTAAATCCACGTGCCAACATTGCAATAAAGAGTTCTCTAGTGTGTGGGTGTTAAAGTCTCACTGTGAGGAAGTTCATAAAGATTTAGTGCCGCTCGAATTCTTAGAAAAGTATGCTCAACAGTTCAAAAACGAGTACGAAAAGAAAACGGTGGTCGTGACAGCGGCGACGTCCTCCACGCTTAACACCATGCCGCGAGTGTCGACTCCCGGAGGGACCACCCCTACCACTACCGCCGCCTCCACCAGCAGTTCAGGTGACGTCGCCACTCCCGATAAAGAGGATGAATCTAAAGAGTCCCTACATGCTAAGCTAAATCTGCAGACGCCTCCAGAAGCCACCTCCACGGCGCCGTCGACGCCGACGTCGTCGACGACTCCAGCGAGCAGTACGGATTCTTTGCCTGCAAATATCCAGGCGATGATCGCACAGAGTATGGCCCAGAACCCCATGGCGCTGGCCCAACAAATGTCGGAAATGCAAGCGGCGTTGAACGTCATGCAACTGCAGCAGCTGAATTTTAACCCGATGATGCAGATGATGGGTATGGGACTACCGCTGGGTTTGAACGCGTTGGCGGCGATGAATCTGCAACCGCCTCTAGTTCCCCTAATGATGCCGCCCCCGCCGTACGATCCAATTTCCCAGTTCGGGCCC
>Col32
AACGAGAGCATCCACGCAGGAAGTTCCTCGAGTGGTTCGGGATATCAGAGTCCCACTTCGCCATATTCCTCTTCGCCCATATCCACATCCCCGGACAACACTCTGAAGAAGAGAAGGATACGGCGAACCACGAGTTTGGGGAGCGTCATACAGAAACCCTTTGTCATACGATCAGACGCTAGAGACTCGAGGAGCCAAAGTCCGGTTCTAATGCGCCCCGAAGAAGATGATTCCTTTTCTCTACTTTCCGACCTCATAGGCTGGTATCCGTGCTTCTTACTCCGCATGGCCAAAGCCGTGGTCCTTGCGATTTTGCCGCAAACCTGGAGGCAGCTAATCTTCGCTCTACCCATGCTCTGGGTGTCCATGTGGTTCTGGCTCTTCACCCAATTCATCCAGCTGCCTTTTACCATCATTAAGGTACTACTATCGATTGTCTTTTCTCCTAGTACTCCAGGCAACTCTAAGAAACGAACCGTCCTGATAAGTGGAGGAAGCACCATTCAAGCTCTGCATTTGGCCAGGAATTTCTACTCGGCCGGTGCAAGAGTGGTGGTGTGCGAAGTAGAAGGCTTGTTCGCATTATCTAGATTCTCGACGGCTGTAAGTCGATTTTACACCGTACCGAGACCAACCAGCGACCAGCAACAGAACTACGTCAGGGCCCTTTGCGAGATTGTCGACAAGGAACAGGCAGTTTATTACATTCCGGTTTGTGCCACCACTTCAGCATATTACGACTCCGTGGCAAAACCCCATCTGGAACTGCTTGGTTGCTCTTGCTTCTGCCCCGGTATCAAGGAAGTCTGGGTCTTGGACGACACCTTGGAGGTTCTGAAACGTTGCCAAAAATATCAAATTCCTACCCCAACTTATCACGCAGTCACGTCAAAGGATGAAGTTATTCAGCTGTACGATACCGGTGCCATAAGGAGGGGTATTTACGTGATGTCCACTGCTGGACCTAGAGGTTTGAGAGAAAGGTCCAAGATTGTCCTCCCTTTATCAAGGAGTGATTTGAAGATTCCTAACGACATAAACGAGCAAAGGCCTTGGGTTCTCGTACAGAACCCTGAAGGTGAACATTATTTAACTTGCACTACAGTGAAACAATCTCAGGTTATAGCGAATGTAACCTGTAAGATGGACAAAGACGACAGTGGACTTATCCCCGTTGAAAACAAAGAAATAAACCATTGGCTGGCCAATTTTTTCAGCAAACATCACTTGCTGCGACCGATAAACGGTCACATAAGCTTCAGATTTGTGATCACGAAAGAATCTAATGCTGTTATTCCACTGAGCAGCAGAGTTGGCGTTTCACTGCCTTATATTTGCTATACCAGCGTGCATCCAAGGTTGCTGTGGAAACCTTGCAAACACTTCAACAGGCAGAACTCTGGACCATTGATCAATGAAAATAGTACCTACATAATGCCCGATACTGTTATGCATACCATTAAAAATCCTTCGATTGAAACGGTTACAAGACTCATAGGGACAGTTTTGGACAAGAGGGAGGCCCTCTTTGCCATATGGGACCCCTTGCCCTATTGTGCGTACTACCACATGCAGTTGCCATTTAAGAACGTGCTAGGGTTCATGCAGAGGAGGCAGGATAGCTTCCCAAGGCCGATGACTACCGCGGTGCGA
>Col33
ATGTGGGGCTTACCGTGTTGGCTGTTGACCGCGAGCGCGATCCTGTTCGTGGGGGCGCAAACCCCCGGACCAGGCCCCGGCACGAGACGCTCCCCGCCCAGGGAGACGACCTACGGGTACTCGGCCCAGATGCAGTCCAGGGCCGTGGATACGCGCGTCACCCTGGAGATCCTAGAGGGCCAACCCAAGGGCACCGTCGTGGGGCGCATTCCCACCAAGCCGGGGTTCACGTACCGCTTCAACGAACCACCCCGGGAGTTCGTCCTCGAGCCCAACACGGGGGAGATCAAGACGAACGCAGTATTAGACAGAGAGACTTTAAAAAACGACAGGTATGATTTAGTGGTGTTGTCTAGCCAGCCGACCTACCCCATAGAGGTCCGGATCGTGGTCGTGGATATAAACGATAACCCCCCGGAGTTTCCGGAGCCCAGCATCGCCGTATCGTTCTCGGAAAGCGCCGCGGCGGGCACCAGGCTTCTCCTAGACGCCGCCAGTGATAGGGACGTGGGGACGAACGGGGTGAGCGACGACTACAGGATCATAGCCGGGAACAAGGACGAAAAATTCAGACTAGTCGTGACGGCCAACCCCACGGGGGAGACCTCGTACCTGCACCTAGAAACCACCGGGAAATTAGACAGGGAAACTCAGGGCTTTTACACGCTTAACATTTCTGCCAGAGACGGGGGCAACCCCCCCAGATACGGGTACTTGCAAGTCAATGTTACTATATTAGACGTCAACGACAACCCGCCGATTTTCGACCACAGCGATTACAGCGTGTCATTAAACGAAAGTGTACCACCTGGTACCCCAGTTTTACAAGTAATGGCTACCGATAATGACCTGGGAGATAATGCGAAAATTACCTACTACCTGGCCGACACGGAGCGGCAATTTACTGTGGATCCGGAGACCGGAGTGATTTCTACGACTGAGCTGTTGGAGTGCCCCCAGCAGCAGAACTGCCCCCAGAGCAGCAAGGGGGGCGGCTGTCCCAAGAGCTGCGTGTTCACTGTTTTCGCCAGGGACCACGGCTCGCCCCGGCAGGACGGAAGGACGTACGTCACCGTGAACCTGGTGGACGCCAACGACCACGACCCCATAATAAAATTCAGGTATTTCCCCGCGACCGCGGGGTTCGCTACAGTGGACGAAAACGCCGGAAATGGATCTGTCGTCGCGGCGGTGTCCGTCGTGGACCAGGATGAGGGTCTCAACGGCGAAACCAGCGTGAAAATTGTCTCGGGAAACGAACTTAACCATTTCAGGTTAGATTACACCCCCAGCTTCGACATAGTGAGGGTTAACGGGGTGCTGGACCGCGAAGAGATATCCAAGTACAATTTGACTGTCGTGGCGACAGATAAAGGCGCACCCCCACGAACCGCCACGGCATTTTTAATAATCCACGTGAACGACGTGAACGATCACGAGCCGGTGTTCGAGAAGAGCGAATATTCCGCCATCCTGAGCGAATTGGCGCCTCCAGGCACTTACGTTGCGGGAATCACGGCTACGGACGAAGACAGTGGTGTGAATGCTCAGATATACTACGCCTTTGTGTCGGGCAATGAAAATCAGTGGTTTTCTATTAACGTGGACTCGGGGCTGATAACGACCCGCGCCGCTTTAGACAGAGAAGTTCAGGGTTCGGTGGAGTTGAACATATCAGCTAGAGACGGAGGACCAAATCCCAAATGGGCGCACACTCAATTAAAAGTGACAATCCTGGACGAAAACGACGAGGCGCCGGAGTTTTCCCAGTCCAAAATCAATGTTAGTCTCTCTGAAAGCGCTCCACCAGGTACACTGGTGGCTATGTTAACGGCGTCTGATCACGACCAAGGCACTAATGGCAGCGTGGCTTATTCTTTACACCCCGCGGTGCTACAACGCTACGAAAACACATTTGCGTTGGATTCGCTAACGGGACAACTTACGACTAAAAGAAAACTTGACAGGGAGGAGATGTCTAGCTACGAAATTTTCGTGATAGCCAGGGATCAAGGAATGCCGCCGCAGTCGTCGACAGCTACAGTTTACTTGAGTGTTTTGGACGTAAACGATAACAATCCCGAGTTTTACCCACAAAAATATTTTATACCTGTTTCTGAAGACGTCAAGCCAGGCACTTCTATTTTAAAAATAACCGCGACTGATAAGGACGAGGGTGAAAACGCCATGATAACTTTCAAGCTGGAAAGCGGCGGAGATAATCTGTTCTCAGTAGACGAATGGACCGGAGTGATCACTCTACGGGGGAACTTGAAAAGTTCCTCAAAACCCATACACAGGCTGAAAATATCAGCGCAGGATCACGGCGACAAGCGCGCCGTCGACGACGCCACCGTAGAAATCATAAAAGAAGCCTACATGGAAGAGTTACACTTTGACAATTATGGGGGATATGATTTCCAAATCGTGGAAGACCACAGCGGGTCGCCTGCGAATAAAAGAAGGGACGTTGGCACAGTGCACGTAAGAAATAGTGATGCTACCTACTCTATAGTGTACGGAGATCCAAATTATAATTTCGACATAAACGAAAACACGGGAAAAATTACAACGGCCAAGAAAATTGACAGGGAACAAACCCTCATGTACAGCCTGACAGTGGTGGCGCGAGTGGGGCTCTCCTACGGCAAAACAACAGTGAATATTGTGGTGCAAGACCTAAACGACAACAAACCCGTGTTTCTGAGAGACAAAGAGGAAATAAAAATTTTAGAAAACGCCGCCGTGGGTCAAGAAGTATACTTGGCGCGAGCCAGAGACCTGGATTCCGGCATAAACAGTCGAGTTACCTACAGCCTGAGCTACAACCCAGAAGAGCAGTTCAGGATTTCAGAAGCGACCGGCGTGATTTATTTGAACAGGCCCGTCCGGGCCGATCCCGGCTCGCTCTTGCACGTCGAGGTAACTGCCACGGACGGCGGAGAGCCGCCGCTTTCATCGAGACACTCCATAATGATAACCGTGGAGGATGTGAACGACCACACTCCCGTGTTCGATCACACGTCGTACGAAACGTCGCTGTTGGAATCCACGCCCGTCAACGAGAGGTTCTTCGCCTTGGCCGCCAGCGACGCCGACTTGGACGCCAACGGGCGCATCTCCTACTCCATAACGGAAGGAAATAACGAAGGGAAGTTTGGAGTTTTCCCTGATGGATTTCTCTACGTTAGAAAATCGTTGGATAGAGAGGATAAGGATTACTATTCGCTGACTGTGACGGCGAGCGACGCCGGCAATCCCCAGAGGTCCTCCGTGGTGCCCGTGGTGATCCACGTGATTGACGAGAACGACAACAGCCCCGAGTTCACAAACACCACGTTCACGTTCAGTATTAGAGAAAATGAACCGCCCGACTCCTTCGTAGGGAAATTGACGGCGGCCGACCGGGACATTGGCCGGAACGCCGAACTGATCTTTTCGCTGTCGAGCCTGCAGAATGACTTCGCCGTCGACCCGAAGAACGGCTTCATAAAAACCCTACACGTCTTCGATCGCGAGGAACTGGTGCAGAACACGGGTCAGAATTTTATGACTCTGGAAGCCGCCGTTACAGACAACGGCAGCCCGAGGCTACGCGATAAAGTTAAAGTCAACGTGTACGTCACCGACGTTAATGACAACCCCCCGAAATTCCTGAGGGCCCCGTACAAAGTCCAAATATCGGAGGGATCATCGGTGGGGGCGCAGGTCCTCAGACTCTACACCTCCGACGCCGACGAGGGCCTTAACGGGGACGTGTACTACTCGATAGTAGGCGGAAACGATGATAGCCGCTTTGAAATCGATGAGGCCACCGGACAAATAACATTAGCTCGCTCCCTGGACCGAGAAACCGACTCGAAGTACACACTAACCGTTGTGGCGCACGACGCGGGGCTCACGAAACAATTAAGCTCCTCCACGACGGTGTCGGTGGACATCCTCGACGAGAACGACAACGCTCCCGAGTTCACCCAGACCGACACGAAAATATCGGTGAACGAGATGACCCCCGTCAACACCGAGCTGATCCAGTTCAGGGCGTCGGACGCGGACCTGGGCGTCAACAGCGAGGTAGTGTACTCGATAACCGCAGGAAATAGAAAAGACACCTTTCACGTGGACGCGATGACGGGAGTGCTGTATTTACATAAACCGTTAGACTACGAAGAGCTGAGCGCCTATCAACTCAACATCACCGCGTCTGATAATGGCAACCCGCGATTATCTACCACTATTTTGTTCGCCATCGCCGTCCAAGATGCCAACGATAATCCGCCGTCCTTCCCGAGCACGGCGATCGTTAGACAGATCCGTGAAGGCATCCCGGTGCACACCCCCATAGTTACCGTGACGGCCGATGACCCCGATTCCAGCCTCAACGGCAAGGTCACCTACGCGATCTCCTATCAGGACCCCGAGGACAGTAAACGCCACTTCGGCATCAACCCCATAACCGGAGTCATACACACCCTACTGCCCATCGACAGAGAAACCATAGACACCTTCAGGCTAACGGTCGTGGCCACGGATCAAGCGGAACCCGCCTCCAGCAGACTATCCGCCGACAAGTTAGTGACAGTGATAGTGGAAGACGTCAACGACAACGCTCCGATCTTCGTGTCGATGAACGCCGCGATCCTACCGAAAATGAACTCCAAGGCGGACAAAAGCAGCGTCACCATCATGACGGTGTTCGCCAGGGACCTGGACTCGGCCACGAACGGCCTGGTGACCTACGAACTGGCCAGCGGCAACGGCGACCTCTTCAGGCTGGACCAGAGCACGGGGGCGCTGAAATTGCGGAGGCCCATCCCCAACCCCGAGCCGACGTACCGGCTATCCGTGAAAGCCACCGACGAGGCCGTGCAGAGCGAAAGAAGATCCACGGAGGCCTACCTGACGGTGATAGCCACGAACGAGGAGGAAGCGGGGCCCAAGTTCGACAGTGATCTGTTCACGGGGAGCGTGTACGAGAACGAACCACCAGGGACGAGTATTTTAACGGTGTCCGCCAAATATCATTCAGGTGAAGTGGAGTATTACGTAACGAATGTCACGGGCGGCGGTGTTCAGGTTGACAGATTGTTCGATATCGACACCAAACTGGGAGTTTTGTCGACTGCGACGGAGCTGGACAGGGAGCTGGGCGTCGATATGTACGAGATCGAGGTTTATTCCATCGTCACCGGCGTTGGGGCGCTCAAGACTTCCAAGACAAAG
>Col34
ATGTCGGACGAGAGTCATCCAAAAACATTGTATGTGGGCAATCTGGACGTGTCAGTGTCAGAAGACCTGTTGTGTACTTTATTTTCACAAATAGGCCCAGTAAAAGGCTGCAAAATTATTAGAGAACCCGGAAATGATCCATATGCTTTTGTCGAATTCACTAATCATCAGTCAGCGTCAACAGCGTTGGCGGCGATGAATAAAAGATTGTTTTTGGATAAGGAAATGAAAGTAAATTGGGCCACGAGCCCCGGCAATCAACCTAAACAAGATACTTCTAACCACCACCACATCTTTGTAGGCGATTTATCACCAGAAATAGAGACTGAAACGTTAAGAGAGGCCTTTGCTCCATTCGGAGAAATTTCAAATTGCAGGATTGTAAGGGATCCCCAGACACTGAAGTCGAAAGGATACGCTTTCGTATCGTTTGTAAAAAAAGCAGAAGCTGAGAACGCGATTCAGGCAATGAATGGACAATGGCTAGGTTCTCGTTCTATCCGTACAAATTGGTCAACGAGGAAGCCTCCACCGCCGCGAACGGAGAAACAAACGCAAAGAGCAAAGCAACCGACCTTCGACGAAGTATATAACCAGAGTTCCCCAACTAACACAACAGTTTACTGTGGAGGCTTCACAAATGGCCTATCCGACGAATTAGTACACAAAACTTTCGCTCCGTTCGGTTCGATACAAGACATACGTGTTTTTAAAGATAAAGGTTATGCATTCATTAAATTCACTACAAAGGAAAGTGCAACTCACGCTATCGAGAGCATCCACAACACAGAAATAAACGGTCAGAACGTAAAATGCTTCTGGGGGAAGGAGAACGGCGGTCTAGGACCAGATCCAAGTGCCATGCCTCCCGGCGCCGCGGTACCCCAGAACGCGGCACCGCCTTATTCTTACTACGGGGGTTACTGGTACCCACAGACGTACAGCGGAGGAGGGTACATGCAGAACTACCCTTACCAGCAATACCAACAATACCCCGGAAACCAGCAGTACTGTGTGATGCCCCAACAAGGACAGTGGTCGGGTCAGCCAGGTCAACAACCCAATGTGCCGGTGATGTACACCTCTGTACAGAAATACCCTTCGCAG
>Col35
GAAAATTTAGGTTGTTTTGGAGGTAGTAAAAAGAAGAAAGAAGTACAAGTCACAGAAGCAAAAGATAATAATTTTGCTACAGGGAGCACGGTAGGAAATTCAAATGCAGCAGCCAGGGAACCAGTACGAGGTATGGAACTTTTATGGCAGCCGGAAGTTGTGCAATCTTATTTGGCTCTTTTACAAAGTTGTTCAAATCCAGAGACTTTAGAGGCAGCTGCAGGGGCTTTACAAAATTTGGCAGCCTGTTATTGGCAACCAAGTATAGAAATAAGGGCAGCGGTGCGTAAGGAAAAAGGGTTACCCATCTTGGTAGAATTATTACGAATGGAAGTAGACAGGGTGGTATGTGCAGTTGCTACTGCCCTTAGGAATTTAGCAATTGATCAGCGGAATAAAGAATTAATAGGAAAATACGCTATGCGAGATCTCGTCCAAAAATTACCTTCTGGGAATCCGCAACATGACCAGGGCACATCTGATGATACTATTGCAGCTGTTTTAGCAACGCTTAATGAGGTGATTAAAAAAAATGCAGAATTCTCACGTTCTCTTTTGGAAGCCGGAGGAGTGGAAAGATTGATGACGATTACAAGACAGAGACAGAAATATACACCTAGAGTTTTGAAATTTGCCGGACAAGTATTATTTACGATGTGGCAACATCAAGATCTTAGGGATGTATATAAAAAGCACGGTTGGAAAGAACAAGATTTTGTAACTAAGACTGTAGCAGCTCGTAATGCTGGTCCTAATTCGCCAAATAATGCCAATAGCACTCTAAACCGCCCTATGGCATCACAGAGTGGTACTAGATACGAAGATAGGACTATGAAACGTACAACTGCAGGTGGTAGAGGTGTAACTTCTGTCTTCCAAAGG
>Col36
ATGGGGAAAGCAGAAGTTGGAACCCCAAAATACCTCTCCAATAAAATGAAGGCAAAAGGTCTTCAGAAATTGAGATGGTATTGCCAAATGTGTCAAAAACAGTGTAGAGATGAAAATGGATTTAAATGCCACACAATGTCTGAATCCCATCAACGACAACTGCTTTTATTTGCGGACAATTCAAAAAGGTATATCGATGATTTCTCGTTTCAATTTGCAAAGGGCTACATGGAAATTTTGAGGCGACAATTTGGCACTAAAAGGGTGAATGCAAATAGAGTTTACCAGGAATACATCCACGATCGCGATCACATACATATGAATGGTACTAGATGGGTTACATTAACAGGGTTTGTGAAATGGCTAGGTAGAACTGGGCAAGCTATTGTGGATGAGACAGAAAAGGGGTGGTTTATCACATATATCGACAGATCACCAGAAACTGTGGAACGCGAAGAAAAGAAAAAGAAGAAACTTAAAATGGATAAAAACGATGAAGAAAAACGAATGGAATTTATTGAAAAACAAGCTAAACTTGATAAAGAAAAGGCTGGCCCGTCTGTTGAGCCAGTCTATTCAGAATTAATTAGAGAGAATGAGGAGGAGACTTTAAAATTGGATATAAAACTAAAAAATAGTAAGACTTCTGTTCCAGTCGTTGCAGAAAAGATTTTTAAAAGACCAGCGGAACCGAGTAAAAATGGCGACGTTAAAAGAAGCAAGGCTGAAAACAAGAAGAAAACTGCTCTTGATGAAATAAAGGAACAGGAAGAGATAGAGAGAGAAAAGAAAAACCGTAAAGATTACTGGATTACTGAAGATATTATCGTAAAAGTTATGACAAAAAGCTTAGGAGAAGATTTTTATAAACAAAAAGGTGTGATTCGTGAAGTTATTGGAAAATATGTCGCTATAGTCAAATTATTCGAGAGTGGTAAAAAACTGAAAATAGATCAAGAACATTTAGAGACCGTTATCCCAGCTATAGGCAAGTTAGTGAAAGTTGTGAACGGTGCTTATAGGGGTGAAATAGCAACTTTATTATCTTTGGATGAGAGGAATTTCTGTGTGGACATTGAAATAGCATCGGGAGTGTTAAAAGGACGGAAATTATGTGGTGTAGAATACGAAGATATTTGTAAATTGAACGACCAA
>Col37
ATGAGCGCTAAATTAGACGTAAACAGACGTGTCCTAGCTATCCAAGCTAAAAAGAAGAGACACAAGCCTGGCAAAAAGAAAGGAAAAAACGAAATGAATGGTCACGGTGGAGAAAATCGTAATAATTCGAATTATTCGAAGAATGAACCTTCGCACAGTTCAAGTAATGAAACCATCGAGGATCCGGACGATCCTTATACAAGCGAGGAGGAAGAACAGGAAGATAGCACCGATTATCGTAAGGGAGGTTACCATCCTGTCAAAATCGGCGACCTGTTTCTTAGCCGATATCATGTAACGCGAAAATTAGGTTGGGGTCATTTTTCCACAGTATGGTTGTGTTGGGATCTGGAGGATAAGAGATTTGTGGCTCTAAAGATAGTTAAATCGGCGGATCATTTCACTGAAACAGCGTTGGATGAAATAAAAATACTAAAATCTGTGAGAGAATCAGATCCTTCGGACCCCAAACGAAACAAAACCGTTCAACTCCTAAATGACTTCAAGATAAGTGGCGTGAATGGCGTACATGTCTGTATGGTATTTGAAGTCCTTGGACATCACTTACTGAAACTAATCATCAAATCAAACTACCGAGGTATTCCTCTGTCAAACGTACGTACCATTATGCGTCAAGTTTTAGAAGGATTAGACTATCTACATACCAAGTGCAAAATTATTCACACAGACATAAAACCTGAAAATGTCCTGATATGTATATCAGAAGAAGCTATTCGGCGTTTAGCCTGCGAAGCAGCCGAGATGCACCAACTAGGACTGAAATTGCCAACATCACTCGTAAGCACTGCACCTGTAATGGAACCTCAACAAACCAAGATGAGCAAGAATAAGAAAAAGAAACTGAAGAAGAAAGCCAAAAGGCAGAACGAATTACTTAAACGACAAATGGAACAGATTATCGAAATCGAGGAGCAGAAGAAAGTAAAAGAAAACGGTGATGTAAACATTAACGGTGATAGTAAGTGTAATGGCAACACCCCCAGCCCAGAAACCACTCCAGAAGTCGAGAACAAATTAGCAAACGGTTGTGTAGAAGAACTAGGGGGTGCGGGCGAAGTTCCCCCTTCCGTGTGTGACAATAATGTCAGTGTTGCTGTTGCCGAGCCAGTGATGCACATGTCAGAAGACGACTCGCCTTCCTTAACCTCGAAAAGTGAGAACAAAGTCGAGTTAGACCCTGCCTTCGTACAGTGCGATTTTGAAGTTAAAATCGCCGATCTTGGAAATGCTTGTTGGGTAGACAAACATTTCACGGAAGATATCCAAACTAGGCAGTACCGTTCCCTCGAGGTCCTGCTGGGCTCCGGTTACAACACCTCCGCCGATATATGGAGCACGGCTTGTATGGCGTTCGAATTAGCAACTGGGGATTACTTATTCGAACCGCACTCCGGCGAAGACTACTGCAGAGACGAAGACCACTTAGCACATATAATCGAGTTACTAGGGAATATACCGAGAAGGATCGCCCAGAGTGGCAAGAACTCGAAGCTGTTCTTCAACAAGAAGAACGAGCTACGCCACATCACGGGCTTGAAGCCTTGGGGTTTGGAAGATGTGTTAACCGAGAAATACGACTGGAGCAGACAGGACGCCGAGGACTTTGCCGCTTTCCTGAAGCCCATGTTGGATTTCGATCCCGACAGGCGTGCCACGGCCGCCGAGTGTCTCCAGCATCCGTGGTTGAGCAAG
>Col38
GTTAAGAAAGGCGGAACTCGAGCCCTCCTGGAATTCATACGGATCCACCCCGACGTCCGCGCTGCCGGCAACGAGGTACACTTCTTCGACAAGAACTACATGAGAGGTTTCCAATGGTACAGGAACCACATGCCCGCCACCCTAGAAGGTCAACTGACCATAGAGAAGACCCCTTCGTACTTTATAACCAAAGAGGCGCCCCGACGGGTGCAGCTTATGAATCCCTCCACTAAACTGTTAGTAGTAGTTAGAGATCCCGTCACTAGAGCCATATCCGACTACGCTCAAGCCATTTCCAAGAAATACGACATGAAACCCTTCGAGCAGCTAGTTTTCGTGAACGGGTCCATCGGGAGTATCATCGACACGTCCTGGGGGCCCGTCAAGCTCGGCATCTACTCGAGGTACTTGGCTAGGTGGCTGAAATTCTTTCCTTTGTCGCAGCTGTTATTCGTAAGCGGCGAGAGACTCGTTTTAGACCCGGCTATCGAGCTGAAAAGAGTACAAGACTTCTTAGGACTGAAGCGAGTGGTGACCGAGAAGCATTTCTACTTCAACTCCACCAAGGGCTTCCCTTGTTTGTTCAAGAGCGAGGGGCACAGCGCACCGCACTGTCTAGGTAAGACCAAGGGACGTAGCCACCCCTACGTCAATCCGGTAGTCTTGCAGCGTCTTAGGAACTTTTATAGGCCGTTCAACAACCACTTTTACCAGATGACCGGCATCAATTTCGGTTGGGCT
>Col39
ATGAATCCCCGAGAATCTGTGATAATGGACGTAACAGAAAGTTTCCGCAGTGAAGATATAGTAAAAACAGACTTTTTCGATTTTGTTGTGACGCCGGATTCAAACGACACTCATTCCATCCAACAGTTCACGAAGCAGATGCGGACAGTCAACGCTTTCCTAGGAAACAGCGCAGAGGAGACCAAGGAGACCAACAACAACATGATCGTATCCGACATACCCACGACTACCTCGGAAGGTGTGGCCAACTTTGACGCTAACTTCTGGAGCGACAAAGAAACAGTTAGGATAGAAACTGCCATTTTAGAAGACTTAAATAAATATTGTTGGAATACCGAGGACACCAATGGCGTGGTTCAACTGAGCCCTGGCAAAAACAACAATAATAATAACAACAACAGTACTACGGATGGACAAATCTACACACTGACAGTATTAAACGGTATCGATCAAAGTGCCACTTGGTACCGACCACCCAAGGAAGAGGAGTCCATATCAAGTCCGAACTCGATGGAACATCTTCAAGCAGGCTTAGATATAGACTCAATTTTAAATATAATGCCCAGTCAAATGAACAACTATAACAATAATTACAACGAAAGTACTATGAGTCCCAACACTGACGGGCTGATAAAATCGGAAACCTATACCTACGAGGATAGTGGATTCGCAGACAATAAGGACGAGCTAACAAACTCTCTGATTATAGACACGCCGATGCTCGAGGCGCACGACAACTTCAACAACAACAATAACGACTGGAAGCTGTCGAACAACAACAACACAAGTAGCGGATCACCAGACTCATTATTACGCAGCGCTTTACAAGGGAAACCTTTTGTGCGTTACAACGGGAATATTAAGACGACCAAGGCTGAAAACAATACGGAGCTAAGAAGGGTTCTCTCGGCGCCACCTCCCAAAACAGATACGATTTACATGAAAGAGGAGCAACAAGACAATATCCCAACCATTGTAGCCGGTATAGACGCTAACGGCAAGGTAGTTTTCGAGGAACACGTCGCTTCCAGAAACGTAGCCGATGCCGAAAACCCCTCGAGTACGCATAACGTAGATGACCTCTTACTGAGTCAGCTGGACCACTCTTTCCCAGAGGACTTCGAGAAACTGAAACGTATAGCGAACGAGGTGGCCGAGTCTGTAAATCAGTATTGTCAGATAGACACATCTGCAGAAAATACCGTCAATAGTATTAGCCCCATTAGCTCCGACCAAATAGGCATATTATACAATCTTAGTTCACCGATACAAATAACAACACCAGTGGTAACCAGTACGAAACCCACGAAAAAGTACAAACGGCAAAATAGTGGCAACAAGTCTCAAACAACGGTGCAAAATGCCACGTCAACGAGTAATGGTGTAAGGAAGGAGAGGTCGTTACACTACTGCAGTATTTGTTCTAAGGGTTTCAAGGATAAGTACTCCGTAAACGTCCACATTCGTACCCACACAGGCGAAAAACCGTTTGCTTGCAGTTTGTGCGGGAAAAGTTTCAGGCAGAAGGCGCATTTGGCTAAGCATTACCAGACGCATATTGCTCAG
>Col40
GAAGAAAGCAACCTTATTAATGTAAACGCAACAAAAGCTACTATCCACTTAGTTCAAGAGCTCAAATCCTTTGAAAAGGAATATAAGAGCATCGTAAATAAGTTACCAAGAGACTGCAGTACCGTTAATGGACCAAGTGGCATTTACCTCATATCACCAGGGGAGACGGAACCCATATTAGCGCACTGCGAAGACGGTTGGACGACTATTCAGAAACGTTATGATGGCTCTATAAATTTCAACCGCAGTTGGAACGAATATTCCAATGGGTTTGGCTCGGCTACTGGAGAACACTGGCTGGGCAATAAAAACCTACACTTCTTAACGAAAGAAAATTGTTCCCAGTTGCAAATTAACATGAAAGACATATTCGGAAAATACTGGCAGGCGAACTACGGACACTTCCACGTAGGAAATTATTCCTCAGGTTTCAAACTATCGGTTAGCCAGTATAAGGGAAACGTGAGCGATGCTCTTAATTATCAAAATCTAATGGAATTTTCCACTGTTGATAATGACAGAGACATTTCGAATACTCACTGTGCGAGTAATTATCAGGGGGGTTGGTGGTTTTCTCATTGTCAACATGCAAACTTAAATGCTGGATACAATTTAGGTTTGACATGGTTTGATAGTTCTAATAATCAATGGATTGCGGTCGCTCAATCCGAGATGCGTGTAAAACGGAGGGATGTTTGT
>Col41
GCAATAAAGAAAGACCAGTTCAAAGAAATGAAGAACGATCACTTAGAGATGGAGGCCTTCGTCCATTGCACAGACTGCGGTAGGAAGCTCCACCAGATCTGCGTGCTGCATATCGAGGCGATATGGCCCCAAGGTTTCACCTGCGACGAGTGCCTCAAGCTCAAGGGACAAAAACGGAAAGACAACAAGTTCAATGCGAAACGCTTGCCCGTCACCAACCTCGGCATCTACATCGAGAACCGCGTCAACATCTTCCTTAAAAAGAAAGAGGCTGGGGCAGGCGAAGTGTCGATCAGGGTAGTGTCTAGCTCGGAGAAGGTCGTTGAGGTAAAACCGGGCATGCGCGGCAAATTCGTAGAGACCGGCGAGCTGGCAGGCGAGTTTCCTTACCGTGCAAAGGCTCTATTTGCTTTCGAGGAGATTGACGGTGTGGACGTTTGTTTTTTCGGTATGCATGTCCAAGAATACGGATCGGAGTGTCCTCCTCCCAACACGAGGCGCGTCTATATAGCATACTTAGACTCAGTGCATTTTTTCAAGCCGAGACAGTTCAGGACTGCCGTTTATCATGAGATATTGTTGGGTTACATGGACTATGTGAAACAGTTGGGGTACACGATGGCCCACATATGGGCGTGCCCCCCCTCGGAGGGCGACGACTATATATTCCATTGCCATCCAGTGGACCAAAAGATACCGAAACCTAAGAGATTGCAAGACTGGTATAAGAAGATGTTAGATAAGGGCATCATCGAGAGGATAGTACTAGATTATAAG
>Col42
TCCAGTGCAGAACAACGACCTTCCCAAGTTCCTAAGCCCCAAAAGTCCGAGGAGAAGCCCTCCTCCCACAGAACCACCGTCAAAACGTGCCAAAGCAACAAGACCTCGCCCGCCCACATGAGTTCACCCAAATCGTCCCCCAGCCGGATACCATCCATTAAAAACAAAAGCGACCCGTCCAAACACCCAGCGAGCGGCGCAAGCGACGAACAGTGGATCGACGGACCTCGAATATCGAAATCCAAAGTGGCAGAGGCGCGGCATCTGATGAAGGAAGCCTGCCACGTGAAGAAACGCGAGACCTGGGTGGACGGTCCGATGCAGGCCGACGGCTCTGCGGGCTACGGTTATATGGACAGTCACAAGAAGAACATGATAAGGAAATGGGTGGAGCACCAGACTATCCAGATACAGAAGTCGAAATACGTCCACCCCCGCACGCAGGACATCAAACCTCCCAGAGAACTGACACAGTTCAAAAACTGTGACGAAGACGAGGTCGTCAAGCCGCTTAATTCGAAAAAGCACGATGTAGTGGAGGAGAGCGTGATTCGGACTGGGTTGAAGATGTCCGCAGTCGCTAACGATGTTATACCGGAGTGTAACACGCCTGAAGAAAAAGAGGTTGTAGAAGACGAGGATATGGAAGACGACGAAGAACCGGAGATTCCCCCCGCTCTGCCTCTAATCCAGCCGTTAAGCAGTCGAGAAGTGTCCTTGGAAAGCTTGGACATGCTGTTGAAAGAAAGGATGTTGTCTAACGCCGAGTACAACAGTTACCAGAACAGCGCCTACGAGGACCACGGTGAAAGCGAAGGCGACGAAATGCTGGAAATCATAGAAGTGGAGGAACCCCTCGAACCCGTCCCGACACAAGACTGCTGCCTGCAAGTAACCGAAGAAGACATAGCTCTGTGTATGGGCTATGCAGAAAACCCCTTACCAGAGGTCGATCAAGAGAACCCCCTAGACCACCCCCTGAGAATACTAAGCCAGGAAAACCTCACGGTGGTCTCAACCTTTACCGATTCCATGTCCGTATTCACGGACCTGGAAAGACTTCTACCCCGTCATCGTTTCGATAGATACGGGTTGTACAACGACGACTACGAGGACCCCGACAATCCCTACCCGAGGAACGGCAATCTGGACGAAACCACCCGTAAAAAATTCGACCAGCTGGCGCGACTACACGAATTGTATTCTAACAGGCTGGCTAAGGCGACAGTAGCCAACTCGGAAACGTACCAGCAGCAAAAACAGAACAGGGTTCTCACCAGGTGCGGATCCCTAACTCTAACCGACATGCTGTACGGAGGAGGCGAAGGAGGTCACGACAACAGCAGCATATACAGCGAACCCGCGTACGTCCAAGAGAAGTTCTGCGAGAATTGCAAGGTCAACATGTCCCGACCGGCGACGGCGCAGAATTGGTACACCGACAGTTATCTTTCGGCGAGCACACAGGATCTGACGGGGAAGAAGTCGTATGAATCCACCTTGGGCAGCCGGTTCCAAAGGTACTGCCACAAGTACAGGGACAATAACCTGGCATACCTGCGCCATCCCGATGGCGCGTCCAATCCGAATTTAAAGGAAGAGAGCAGCAAGCGGATGCCCGGGAATGGCGCCTGTTCAACGGAAAAAAACTTCGAAGGCGATCCCGTCGAGTCGATCGTTTCCCAGCCCCTACCGCCCCCCAACAGTCTTCCATCCGTCGAGAGAATGAATCGTGCCATTCTGAGTCTGGAGACGGGGGTGACTGCCATTAAGTTGGGTCACAAGTCCGAGGGATACGACAGCGGTCACGATTCTACGCCTAGGACGTCCAAGCACAGCCCCGCCGCCATCTCCAGGAGGGCGGAGAGTGGCTACGACAGCGTGGTGAGAGACAGCGAGAGTTCGAGCATCGATTCTGAACCCAGCAGGTTGTCTCATTTCCACAGTAGGAGAGGTAAATGTAAGCACAAGCATGAGAAGTCGTTCTGTTCATGGTTTCTCAATCCGTTCACTTGTAAATATATTGACGAACCCCCCGAGACGCACTTC
>Col43
TTTTTAAATGCAAACCCAGCCCCTCACTTGAAGGCTCGCGTGGCCAATTATGGCCTAATGGACCAAATAGCAGCACTTCACTGGATACAGCAAAACATAGCATTATTTGGAGGGGACCCAGAGAATGTAACTCTAGCAGGTCATGGATCCGGAGCGGCTTGCATTAATTTCCTAATGATTTCACCCACGGTAATGCCAGGACTCTTCCACAGAACCATCCTTTTATCTGGATCTGCACTGTCTTCTTGGGCTTTGGTGGAAGATCCCGTGAACTACGCCGTGAAGTTAGCTAAGGAAGTTAACTGTTCGATACCAGACGACGTCGGTAAAGACCACGAGGCGATAGTCGACTGTCTGAGAGAGACGTCATTGGGAGAATTACTCCAAGCCGATGTGACGCCTCCAGCTTACCTCAGCGCCTTCGGACCTAGTGTTGATGGAGTTGTCATCAAGGCTGACTTCGCTAAGGAACTGGTTACCTACTTCAAGCCTCAGGACCTGCAGAACTTCGTAGGGCCAGTAAATGCCAACATGAAAAGGAGCGAGGCTAGTTTAACGCCTAGAGGAAGCAACCCCTACGATCTCCTCTTTGGTGTAGTGACTAGTGAGGCGCTTTGGAGGTTTTCCTCTAACGACATAACTGCGGGTTTCGAGGGGGAGCGAAGAGACAAAATTATTAGGACTTACGTGAGGAATGCGTATACGTATCATTTGAGTGAGATCTTCTTTACGGTCGTTAACGAGTACACGGACTGGGAGAGGACAGTGCAGCATCCCATTAATACTAGAGACGCAGCTGTAGCTGCTTTGAGTGACGCGCAGTTCGTAGCGCCTTTAGTGCAAACGGGAGACATGTTGAGTGCGAAACCTCCACAACCTGGCCAGGAACCCAGCGGGCCAAAGACTTTCTTTTACGTGTTCGATTATCAGACGAAAGATGGGGATTATCCACAG
>Col44
GTCTACAGGGATGAAGTGAATCTCAAAACAGCTATAATGTCTTTCGTCAACGCTGTACTAAACTACGGCCAAGGTCAGGAAAATTTGGAGTTCAGGTTACACCTCCGATACGAGTTCCTCATGCTGGGCATACAGCCCATAATAGACAAGCTCCGAGGCCACGAGAACGAAACACTGAACAGGCACTTGGACTTCTTCGAAATGGTCAGAAACGAGGATGAAAAGGAACTGGCGAGGAAGTTCGAACAAGATCACATCGACACAAAGAGTGCCACGGCGATGTTCGACCTGCTAAGAAGAAAACTGTCCCATACAGCAGCGTACCCCCACCTGCTGTCTCTTCTGCAGCATTGCATCCTACTACCCTTAGATTACGGCTCCCATCCCCAGCATTGGCTGTTATTCGATAGGATAGCGCAACAGGTGGTGTTGCAACACAGTGGAGATAGTAAACCTAAGGATCCAGACGTCTCTCCTATCAGTATCAATGTGAAAGAGGTCGTTCATCTGCTAGCCAAAGAAGAAGAATTGGTAGCCGCCAGGAAGAAAGCTGAAGAGTTAGAGAAGGAAAACGTTGATATGTCGAACAGGCTGGCAAAGAAGGAACAAGAACTGGATCAGAGGACTCAGGAGAAGGAAGATATAGAGACTAGTTTGTCCAGGATTAAGGAAAGATTAGAAAAGGAGACTAGTTCCCATATAGAAACAAGGCAA
>Col45
ATGGCTGAACGGAAGGCTAAGTTGAAATCTTTAGGAAGAAGCACCAGTACTGAATCTACAGAGTACTCCATAACCATGGGTAAATCTGTAAGGAAAAAGAGCAAGAGGGTGAAGCCCAAGGAAAGATGGTTACTTACCAGAAAGACATGGCGGTATATGACGGATGCTGGAAAGAAGTTAATTCCGGATGGGGCTCAAAATCGTCCGGAAGATATTCCTAAGATTGAAGCCTATTTCCAAGAAGTGTGCAAGAAGGAACCAAGATTCCTACTGTGGCGGAAGAACTCTTATCCTGGTGCCTTAAGTTTTAAAAAGAAAAGAAAGGTCAGTAGAAAGGGTGGAAGCTGTCGAAAAGCTACTTCAGCGGATGAGGTGAGCTTGGGAAGACCTGAAAGACCTACTCATTTGGATATAAAACCAACTTCATTTGGTAAGTTTGATGTGAAGAAAATGAAGGAAGAATTTTTAAACAAAGACTCTCCATCAACGATGTTCTCTAGCTATGACAAGGAGAAGAGTGGTACTGAAAAACATCATGATGATCAAGAAGAAAGTCAGTTGGCCAATATGTTGGAACAATATTTAAGAATGTCTGACAAAGACCCTCAGGTAAGGTCACATCCAGATTTCAATTATCAAGACCTTGTGGAGAAACTCCAACGTCACTTGACTTTGTCAAATAGGGATTATGGAAGTAATTACACAGGATATATTCCTCGTCAAACGGTACATTTTCAAGGCGATCATGTACAGAAATCTTTGACTGATACACTTAGTAGGTACTTTGGACATTCAGGTAACAGAGACAAGATAATTTCCGATCTATTAACTAACAGAAAAGCTTTAGAAAAACTGTACTTTGAGCTACGCAAAGCTAAAGGTTTTAGGGGGAGCAGGGGAGGAACAGGTTATACTACCTCTTTTGCTTATGGACCTCAAAGAAGTAACTATGAAAATACTAGTAAAGACAGAAATACCGATTATGGTGTCACAATCCACCCACCACCGTTGATTGAGGTTCAAAGTGAGACTGTTGATATTATCTACCGTAGTTTGGGCACTCAAACTTTACCAATTCCTGAAGCAGTTTTGGTGAAAGTAGAAGAGGATTATAAGAAATCACAAGAAGAAAAAAGGGAGGAGGAAGAAGTAGTTAAAGAAATACCTAAACCAACACGTAGGCGAAGCAGTGTGGACAACGACGATATTTCCCAATCAGTGAGTGATACTATTAAAAGATATTTGAGAATGGCGCGTAAAAAAAGTGTGGATACAGACAAGGTAGACAGGTTTAAACGTGTAAATTACGACAGAAACTTAAGAAACATAAAAGCTAAAGGTGAAACTACTAAACCGGGCGACGACGACGGTTTAAACAAAGGGTGTCAAACTAACGATGACTGGATTCTAACTTATCGCGATCTAAAATTCGCTGATGTGTACGACGTTTCGGACTCGGAGAGCAGGTTTTCTAGTTCGCGGAGTAGCATTGACATTGGTATGGTGGATGGTGGTGCACTGTCAACTCCGTCATCACCACCCACCATTAAGAGTAGTCAGTCCTTCTTAAGCCATTTACTTCACGGCAAACATGAGAAACACGATAAACACGATAAATCTTCTGCAGCAGTGTCGACGGCTGGGGCGATGCAGAAGAGTAAGTCGTCCTCCAGTGTCATGCACCATGGCAGTCGACTCATGGCGAAGAAGATCTTCAGGTCCCGATCGAAGAGCCAGACAAGGTCAGCGCACGCTCCTTGCAATTGGACGCCTCAG
>Col46
GTAATCCTTGGATGCTACTTTGCCGTCGTATCCGAAAGTAGTCCTGTTAGTCTCTCGCGTTCGAAGAGGTCCTATCATGAGCCTGAAGGATACTGGAGCAAGAAGCTCACCTGGAAGACGGATTGGGTCAAGGTCTGGAAGACGGAGAAAAAGCTGATCTGGAAACCAGACTGGAAGAAGATCCAGGTCCCCATCTGGAAGGAAATCCAGGTTCCCATCTGGAAGGAGATCCAAGTTCCAGACTGGAAAATAATAAACAAGCCCATCTGGAAGGAGACCCAAGTCCCCGCCTGGAAGGAAATCCAAGTCCCGGACTGGAAAGAAGTTCAAGTTCCGGCCTGGAAAGAAATCCAAGTTCCAGACTGGAAGGAAATTCAAGTACCGGACTGGAAGGAGATCCAGGTGCCAGCGTGGAAACAGATCTGGAAACCGGTGTGGGTCGAGGTCCAGGTACCAGCTTGGAAGGAGATCCAGGTGCCAGAATGGAAAAAATCGTTCGTACCTGAGTGGGTGAAGGAAGGAATCCACGGAGAGCACTATTTGGGAAAAGATCACCACGGCAACGAATACACTGCGCACGACCTCTGGAAGAAGAAGCTTATCTGGAAACCTGTTTGGAAGAAGGTGTGGCGAACGGAAAAGAAACAGATCTGGGTCCCTCAGAAGAAAATGGAGTGGAAGTCCGAGTGGAAGCAGATCTGGAAAACGGAAAAGAAACAGATTTGGCGAACGGAAAAGAAGCAGATCTGGAGGACAGAAAAGAAACAGATTTGGATCCCCAAGAAGGAGCAAATATGGAGGACGGAGAAGAAACAGATCTGGATTCCTAAGAAGGAACTGATCTGGAAACAGGAAAAAGTACAGATCTGGAGGACGGAGAAAGTACAGAAATGGGTGACAGACAAGAAACTCGTATGGAAGGACGAGTGGAAGCAGATATGGGTACCGGTTTGGAAAACGATAGAAGTGCCCGCATGGAAAAAGATCTCGAAACCTATATGGGAAAAAGTGTGGGTGAAAGTTCACCACCATCACGGGTGGGACAGA
>Col47
ATGGGCGTCATCTCGGTGACTCTGCTGGCGCTCCTGGCCACGGCTTGGGACGCCACCGCCAAGACGGTGTCGGTGATCCCCCACGACGCGCACCCCGGCTACAACGTGAAAAAGTTCAAGGATGCCGTCAACTTCAAACTGCTCGACTCGGACTTCTCCCAGTTCTTCACGATGCTGCAGGACGGCTCCATTATGACCGTGTCCGATGTTAGCCCCTTAGTGAACCACCCCGTGGACCTGGTGGTGCTGGAGAACAAGGGCAACACCAGCACCACCCATATGCTCAAGCTGTACGTGTTAGACAGGCATAATATGCTGAGCTTCGCCACCGAAACCGGCGAGGACATCTTGGGTCGCGTGACGGAAAACTCTCCAGCCGGTACACGGGTCGGCGGACTACCCATGCTGCGGGCATCCAGTGACTCGGCCACGGTACCGGTAACCTACAGCATCATCGCTGGCAACACTGCTCAAGCCTTTGAACTTCAAGACAGTATTACAGGCGACGTCCTTCCCAACGTCACGATGGTCGATGGGAATGGTGGCGTCAACGTAGTCACCTCCCAAGTGCTGGATCGAGAAGAGACTAGTAGATACGTGCTGACTATCCAAGCCGTGGACCCTAGCGGAATTAACAAAGCGGTGACGAACGTCGTCATCGAGGTCGAAGACGAAAATGACAATAGCCCCGTATTTACCCAGAAAGTCTACAGATTCGTGGTTGGTGATGATTCCCTCGAAGGCGACAACGTCACCATGACTTGGAAACGGTTCTCTTCCATCGGCAAAGTAGAAGCCACAGACGCAGATGGCGATAAAGTGGCTTACAAGCTCGCAACCCCTACTAACTTCTTGGTTATCGTACCCCAAACCGGAGACCTGCTCTTGACTCAGGAACCGATAGAAGAGATAGAGCTAGAACTCGTAGTGGAAGCTCACGACTTGCGCACTCCAAGCAGGACCTCTCCTAGACCCGCTCAGGTCATTTTCCACTTCAAACCCGCTGAACCTTCCAAAGTCGAACTAGACTTGGACCTGCAGCAGCTCGAAGAAGTGGAGTTGCACAGAACCAAAAGACGAGTCACCAGGGCTGTTAGGCCTACAAAGAGGATCGAGTTTACCGAGACGGATGGAGAGACTGACGGAAGGGTTGTGTTTCAGTTGGAGAAGGAAACTGACAGAGAGACCTTCAAGATCAGGGACGAGAATCCTTGGGTGACTGTTGATCCCAATGGCTCCGTCCGAGTAAAGAAAAAGTGGGACTACGAGGAGTTAGGGCCCGAGAAAACTATCGACTTCTGGGTCACCATTACCAACGCCGAGAAAGGG
>Col48
CCAATATCAAGTTCGTTCGTGAACAGGTGGGGTTGCAGACCAGTCACCATCGTGGGGGCTCTGATAGCATCAGGATGCCTTGTGCTATCGTTCTGGGCGCAGAACGTCCTGACATTATGCTTCACCATAGGAATCGGCGCCGGAATAGGTTTCGGCTTAATTTACCTCCCAGCAATTGTAAGCGTCACAACTTATTTCGAAAAGAAGCGATCACTCGCCACGGGAATAGCCGTTTGCGGATCAGGGTTCGGCACCTTTCTGTTTGCTCCAATCATATCGAAACTTTTAACGGAATACGGATGGAGAGGTTCCATACTAATAATAGCAGGGATTGTTCTGGAATGCATTATATTCGGAGCACTGTTTCGGCCGCTGGAAGGCAAACGCGATGTGGAAGAAGGAAAAAGGCTGAAAGCCGCCGAGGCAAACATTGACATACATGTGTCGAATCACGATTTACATCAGTTCACCACCGGTCTCCTGTCAAACGGAAACAACATGCACCGACCACACAGCATGGGACACTTTTCCATACCAAGAGTGCTTAAATACGAACCAAACGGCAATATACCTAGCGAAAAGCAGAAAGGTAACGATATAGCCCGACTAGCTTTGAGTCAACCAATGTTAACACAGTCAGAACCTCATTATAAACATATCCATCACTACGGTAGCCAAAATTTACGAAGACATGGTCCGCTTGATAGGCCGGACGTGTTTTATCAAGGAAGTCTAATGAACATACCCTCGTACAGATCTAAGCTGGACTTGAAAAGGGGCGAGGAGGGGTCGGATATCGAACGACGACATTCCACTTTCAGTTATAAAAGGCGACACCATCCCGAGTCTGAACCAGAAGAGACCACCGTATGTGGAGTCGTTCCCTGTTCACAAGAGACCAAGGATACGCTTAAAGAGATGCTCGATTTGTCATTATTCAAAGACGTTATTTTTATAATATTCTCTTTAAGTAACTTATTAACTAGTATCGGATTCAATATCCCTTACGTATATATAGTGCCCAAGGCAAAACTTCTAGGGATGAACATCGATAGAGCTGGTATGCTCATTTCCATTATTGGAGGTGCAAACACAATAGGAAGGATAGTTCTCGGTTATGTGTCTGATAAGCCTTGGATAAACAGACTGTATATATACAACTGGTCTCTAACCATTTGTGGGATA
>Col49
AAACCTCATGAAATTATTAATACTTATACTGAAGCCGTTCAGACTGTTGATCCAAAATTAGCTGTTGGGAAACTGCATACTCTTTGGGTGGAATTTGCAAAATTTTATGAAAATAATGGACAAATCGACGATGCAAGATTAATTTTTGAAAAAGCAACTCATGTTCCTTTTGTAAAGGTTGATGATCTAGCTACTGTTTGGTGTGAATGGGCAGAAATGGAAATTAGAAATGAAAATTATGAGGAAGCTCTAAAATTAATGCATAAGGCCACTGTTTTACCTTCCCGTAAAGTAGCCTATCATGACGACAGTGAGACTGTTCAAGCAAGGCTGTACAAGTCACTTAAGGTTTGGTCTATGTATGCTGACTTAGAAGAAAGCTTTGGTACTTTTAAATCGTGTAAAGCTGTCTATGATAGGATTATCGATCTCAAAATAGCTACGCCTCAGATTATAATAAACTATGGAGTATTTCTTGAAGAAAACTGTTATTTTGAAGAGGCTTTCCAAGCATATGAAAAGGGTATTTCCTTATTTAAATGGCCAAATGTTTATGATATATGGAACACATATCTAACAAAATTCTTAAAACGCTACGGAGGAAGTAAATTAGAAAGAGCTAGAGATTTATTTGAACAGTGTCTTGAAAATTGTCCTCCTCAGTTTGCTAAACATTTATACTTGTTATATGCTAAATTGGAAGAAGAATATGGAATGGCTAGGCATGCTATGGCTGTTTATGAGAGAGCAACAAAGGCTGTACCTGAACAAGAAATGTTTGAAGTATTCAATATATACATTAAACGAGCTGCCGAAATTTATGGGATCCCCAAAACCAGACAGATTTATGAAAGGGCAATTGAAGTATTACCAGAAGATAAAACCAGAGATATGTGCATACGGTTTGCTGATATGGAAACTAAACTAGGGGAAATTGACCGAGCTAGAGCTATTTACGCACATTGCAGCCAAATCTGCGATCCTAGAGTTACAAATGAATTTTGGCAAATTTGGAAAGAATTTGAAGTTAGGCACGGAAATGAAGACACGATGCGGGAAATGTTGAGGATAAAACGTAGTGTGCAGGCTATGTATAATACACAGGTTAATATGATGTCAGCTCAAATGCTGAGTTCGGCAAGTTCTATAGCAGGAACTGTGGCAGACTTGGCACCAGGCGTTAAGGACGGTATGCGATTATTAGAAGCGAAAGCAGTAGAAATGGCAGGTACATCTGCAACGACTGCCAAGCCGGGAAATATAATGTTTGTCAGGGGCGAGACTCAAGGAAATGCTAAAGATAAGGTAGTGAATCCTGATGAAATAGATATTGATGAAGATGACGAAGATGAAGAGATGGAAGAGGATGTGCCAGTAGAAAAACAAAATATTCCATCAGAGGTGTTTGGAAGTCTGAAAAAGCAAGATGAAGATGAC
>Col50
ATCAGTAGTCCTACTCAATATTTCTGGTACAGAACAACACTAATGGTATCTGAAGACATAAGCACCCCTGAACAATTCAACTGGAAGATTGCTTTGGCTCTTTTAGTTGCCTGGATACTGGTGTATATGTGCATGATCAAGGGTATTGCTTCCTCAGGGAAAGTAGTCTACGTGACAGCCACATTTCCTTACATAGTACTCATAATTTTCTTTTTTCGCGGCATAACATTAAAAGGCGCCGGCGACGGACTACGCCATTTATTCACTCCGTCCTGGCATACCATTTTGGATCCAGTCGTGTGGTTGGAAGCTGGAACTCAAATATTTTTTTCTTTAGGTTTGGCTTTTGGTGGCCTTATAGCGTTTTCGTCTTACAATCCTGTAAATAATAATTGTTATCGAGATGCTGTGATGGTATCTTTAACGAACTGTTTTACTTCAATGTTTGCTGGTATAGTAGTTTTCTCCATAATTGGATTTAAAGCTACTATGACTTTCGAGAAGTGTTTGCAGTTGAGAAGTTCTATGCTTATGGAATTATTAGGGTCTGATTATAATAGCTCTAAGATTCCCCATCAGAGCACTGTTCCGACAAATCAAGCTATCAACAAAATATTGCCAGATTTACCAGTTTGTGATTTACAAAAGGAGTTAGATAAT
>Col51
AAGTACGAGTTGACTTACGTAAGCCTCCAGTTCTGCCCTTTAACCCCGAAACCCGACTCGATCGCGATCTACAAGAGCATGGACTATGGCAAGACCTGGCAGCCTTTCCAGTTCTATTCCAGCCAGTGCAGAAGGGTGTACGGAAGACCCAACAGAGCAACCATCACGAAGACGAACGAGCAAGAGGCGCGATGTACAGACGCACATAGATACACGGGTGGAGATTCCTTCGGCTTCGGGCAAACCTCCAGGATAGCCTTCAGCACGCTGGAGGGGAGACCGAGTGCTCTGGACTTCGACAACTCCCCAGTCCTGCAGGACTGGGTCACGGCGACGGACATTAAGGTCGTCTTCAACCGCCTGCACATGCCAGTGGAGGATTCCTCCGACAACCTCGACATCCTAGTGGACGAGCGTCTGTTCGACAAGCACCTCGACGAGGACGACAGCCAGACCAAAGAGCCGCTGCCGTCGGTGCAGCTGGTTAACGAGATGCAGGCGCTGGATAACGAGGAGCCCAAGAACCCGAAAGTGACGGTGGGTTCGGAGTTGGGCGCCAACGGCATCATAGGCGGTTACCATCAGGTGACGCACCAGTACGCCGTGGCGGACTTCGCCGTCGGTGGGCGATGCAAGTGCAACGGCCACGCAAGCCGGTGCATCACGGGCCGCGATGGTCAATTAGCCTGCGAATGCAAACACAACACCGCGGGCAGAGATTGCGAGCGATGCAAACCCTTCCATTTCGACAGGCCCTGGGGCAGGGCTACCGCCAGAGACGCCAACGAGTGTAAA
>Col52
CTTTCGATGATCGATAGCGTTAAGATACCCCGTGCTACGGTTCCCCCAGGAAGCAGCTCGGGAAGCGAGGAACACATCGTCAGCGATACAATTCCTTCAGATTACCCATCAGAATCTCATTCCGAAATCGAAGACACCAGATCTCTCCCTGTTTCTTCCGCAGGAAGCTACGAGAACAAAGGTTATCTTCAAGACAACAGTAGCTTCTACAGTGAAGGTTACGGGCATACTCAGGAACAACACATTCACAATGCGGTCGCTACTCCAGCTACGGTACCCAGACTGCCTCTGGCAGTCAAAGATCAACCTAAATTCGACGTACAGGTGCGCGTTAAGACAGCACCTGCGTCTCCTCCAAGCATCTCAATGTCAGACACTGAGAGTACAAGGACTGATAGGAATCTTTCGACCATTCTTGAGCAACGAGAAGAGAGTATCAGGTCTCTCGAATCACCCCTTCCAGTCGAAAGAACGCAATTCACCTACATTCCTGAGCTTCACCCACCACCCAAACATATTCAACCAGCTCCTACATACAAGAGAATACTCACCAGACAACTGGAAATGCAAGAAGAACCGATGAGAATTACTCCAGCTAGATCCATCGCTTCTCTTAATACTGAGATGACTGATACTCACTCCATGACGGAGATTGTTGACGACTCGCATCACAAGTTTGTTGCCCCAACTCCTCCTCCACCTCCACCAATAATTCCTAGACAACAATACATTTCTGAAATGGAAGAACCTGTCTCTCTTGAACCACCAATAGCTGTGGTACACAAACCGGAAATAACTTCTCATGTAGTTGATGACGTATTCCTACGCACAATAACAGAGAAAAAGACTATAGAAGACATTGAAAGACATAAACGATTGATCACCGAATACCACACCCGTCCTAAACTAGTAGAGGCCCAGAAATGGGATGTTACTATTAAAAATTACCCTGCTGAGATCCCTGAACCACCCGACTGGGAAAACTTCTCTGATATTTCATCCGCTTCTGGTCTCACTTTGACACCAAAACTGGAAAGAGCGAACATGAGCTTGCCACCCCAGAGTACTATTGTTGACGATAAACTGCCATTAAACGCACCGGAAATAGTAGCTAAGATGGGACAACAGCCACCTAGATACACTGCCTCTATAAACGTTCCACCTAGAGATGACAATTTCTTGTCTACATTCAATATACCTTTAGAAAACCCTCAAGTGCCAAACTGGAACGTGCTGATAAGAGTTCTACAGCCCGAAATGGAAGAAGGACCCGTAATCGAAAGCGCTGAAACTTTCAATTCTCAACTTACGATGTCTGATAAGATGAAGTGGCGTCAGATCATCACCACTGAGTCTACATTAAGAACACTCCTCACTGAATGTGTAGTTCGCGAAGACTACGAAAGGGTTCGTCAGGACACTAGATACGAAAAATTGTTCGAGCCTCCTAAATGGGACATCATAATAAGGATACTGACACCTCTGGACAAACAGCCGAAGAGCAGATTCAGGAAGAAGAATGACTGGGACACTAGAAGCCGTCGTAGCAGTTTGCCAACACTGTACGAATACGATTCCGATGGAGGCAGTTCTGTAAGAACCCTCACCCACGAACCAATAGTTCAGCCGCTAATTCCTAGAAGAAGCTCTAGGTCTAGCTACAGAAGCGAGGCCGATCTAAGGTCTATGTCCGAGATGACCGTCGATTTTGGTCGCCACGAAAACGATAGATACTCCGAGGCATCTAGTTACTATCCAGAAAGGAGGTACTACGATGATTCCGAGCCAGGCCATCCATCGCTTGCTAGATCTCTGAGTCAGCCCAGTTTAGCGAGATCGGCCAGCGAATTTACTGAAAGATGGATAGCTCCATCGAGGTACGATACCGCTAGCGAGTTCACTTCTCCCGAAGCAACTCCAAAGTCGCAGCGAAGCACTAGGATCCAACCCCTTCATCTTCCTAGGGGTGCTGCAGAGCGCAGTTCTATGTGGCAAGCTTCTCAAGCCAGTAGAACCATGCAAGGACCTGGCACCACGACGCAAGTGGTGTCTCAGGAGTTCAGAAGCGAGGCAACCGCTAGCTACGTGGGAGCTTCGCCACGTAAGAACTGGTTCGGAGATAACGATAGTGAAGTTAGTTATAAG
>Col53
ATGGCGGGTGCAATGTTGTTTGAAAGAGCGCAGTCTGTTTCTTCACAGCACGAAAATTTGTTAAATTTAAAGAGAAACGATGAAGACCAGGACAACGATGAAGAAAATATTAAAAATAAAGAACAGGATATACTTAATTTGGGTGAGAGATACAAAAAAGAGGGAAAAGCTAAAGAACTTGCAGAACTGATTAAAGCCACCAGACCTTTTTTAAGCATGATAAGTAAAGCAAAAGCTGCAAAATTAGTAAGATCTTTGGTAGACTATTTTCTGGACTTAGAAGCTGGCATTGGTATAGAAGTTCAACTCTGCAAAGAATGTATAGAATGGGCTAAAGAAGAACGAAGAACATTTTTACGCCAGTCATTAGAAGCCCGATTAGTAGCATTATATTTTGATACTGGTATGTTCGCCGAGGCTTTACTTTTAGGGTCTAAGTTACTTAAAGAACTAAAAAAATTGGATGACAAAAATTTATTAGTGGAAGTTCAGTTACTCGAGAGCAAAACATATCATGCCTTGAGCAACTTGCCAAAAGCTCGTGCTGCCCTTACTTCGGCACGTACCACAGCCAATGCTATATATTGTCCGCCAAAAATGCAAGCTGCCTTAGATCTCCAGTCAGGTATATTACATGCAGCTGACGAAAAAGATTTTAAAACAGCCTATTCGTATTTTTATGAAGCATTTGAAGGTTTTGATAGTGTGGAATCTCCAAAGGCACTTACAGCACTCAAATATATGTTGTTATCCAAAATTATGCTTAATAATCCTGAAGACGTACAACAAATTGTAAGTGGAAAGTTAGCAATTAAGTATGCTGGTCAGGACATAGAGGCAATGAAGGCAGTCGCACAAGCATCCCACAAAAGATCTCTTGCTGACTTTCAACAAGCAGTTAAGCAGTTTAAACATGAATTAGAAGACGATGTTATTGTTAGGGCACATTTAGGAACGTTGTATGATAATATGCTTGAACAAAATTTATGTAGAATTATTGAACCATACTCCAGAGTGCAAGTAGATTATGTAGCAAAAACAATAAAACTTCCTATGGCCCAAGTAGAGAAAAAGCTCTCTCAGATGATCTTGGATGCTAAATTTCATGGTATTTTGGATCAAGGTGAA
>Col54
TGGACCAGCTTCGATATGGAAACAGCCTGCCGTCAGCTGGGCTTCCAAGGCGGCACCTTCTACGGCTGGTTCAACAGACAGATGCCTTTGAAGTCCCGTCTGCTCTACGAACAACCTATGTGCTCGGGAACAGAAAGCTCTCTCTTTGACTGTCAGTGGAGCACCAGGCAGCTGGGCTCTGGAGTCTGCGACTACCACCCGGACCTTGCCATCGAATGTCTGCCGAGACACGACAAGCCCTTGCCTTACTGGAGAGGTATCCGCTTCGAAAGAGCTAATCACGAGAAGGTGTTAAGTCTGCAGAATACTCTCTACATTCCAAGAAGTTTATCTTCCCTATACTACGTTAATATTTACCATGCTGGTGCAGGGAGAGACCAAAACACCACAAGTGCCTTACACATTGAAGGTGTTCCTCCAAATATGGAATATTTAGAAATCGTTAACTCAGCATACAACGGTATGAATATCACCAATCCTGAAGCACCGATTAACATCAACAACTGTACGATCAGAAACAATAGAGGTTATGGAGTCTTTATTAATTCCAGCTACGGTTCGGCCGAGATTTTCGGCTGTGTGATAAACGAAAATGGCGCAGACGGTATAAGATATGTCCACGCAGAGGAGAGACCGGATGAAAGACCTGACAGGCTTGGTTACAGCGATTTCTGCCAGCTGGCCGTGGCTTCTGGTCAAACCTATCCTGTGCAGATATTCGCAGAACAATCGATATTTCAAACGAGAGACCAAGAATGCAGTAAAGTGTTCACTACTAACATCGGCCACGTTTTAACGCTGCATTTCATCAGAGCCGCAACTGAAAGAAATGACAGTGCGTCCATAGAAATTTACGAAGGTTCGAACTTGAATAACAGACTCATCACTAAATTTTCCATAAGAAACAACACAAGACCTCAGTCGTTAACCAGCAATGGCAACCAAATGTTTATAATGTTCCGAGCTAGCGCAGGAACGGAGATGGTAATTTTTATGAGGATAATGTCGGGTCTGAGAAAATCCTTCGACGTTAACGTTAGTAATTCTGATGTATCAGAAAATGTTGGAAGAGGAATTTCGGTGGACAATTTACGATCGCAGATACATGTCTACAAGAGCTCCGTCTCCAAAAACGAGCATGTAGCAGGGGTCCATGTTACCAGCGGTGTCGGCGACGTTAATATCACGGAAAGTAGGGTATCATTCAACGAAGGTGATGGAATCAACGTTACGTACACCGGAGGCAGTAGAAATATCTCCAGATCTTCCATCAGCTCCAACAAAGGCTATGGAATAGCCATCTGGCTAAACGACACGATAGAAACGGAATATATTTTTGTTAACCAAACGACAGTCGTACAGTATTCGGAAATTTACAAAAACCTTGACATCGGCGTGTTGCATGGGAACTACTGCAGTGATGCCTTGTTTAATATCACCGGGAACTCTTTCACGAACTCCGTGAACGATGCACTGGAAATACTCTCGTGTTGGAAAGAAACGAACACCCCGACTAAATTACAAATCGGCCATAACAGATTTATAGGTAATGAAAGGATATCATTGAAAATATTCCCCGCAGTGAACCTAGAGGCTAACATAGAATATAACCACTTCCGACAAGGTTCATTCGGCGGTTTGCTAATCAAAAATAAACCTTTGGAGGAGTTTAACGTCCTCCAAAGTAACATTCTGATTCAACAGAATTATTTCATGAACAATACGGGCACTTACGTCGTCAACTTGGCACTTTCGCCATACTCTCAGAAACAGTACCTGCTCTTCACTAGAAATTTCGTCAAAAACAACAAAATCACCGAACCGTTCCTTTTAGAAGATGGCACAGCTTCTAATTTAGTACCCAGAAGTAGAGTGGCTGCACCCATTGTTGTCGGATCGAACAACGTTGAAGTGTATAGAAATATTATAGAAAATCCAGATTCGAAGTATGAAATCGGAAGTCACTTGGAAGACCAGAGCAAACTCATCAATTGTACTTACAACTGGCTGGGTTTCGGCAACGATGAATACATTTTTCCGAGGATTTTCCATCGGAATGACAGATACAACCTAGCAAAAGTAACTTTCATCCCGTTCCTTCTACACAATTCCAATCCTCTCACCACTAGGATCAACATAAACCAGCTGTACGTGCCCAAGTTCGCCGCGACTAACTCGGATAAAGTTGGAGGTGAAATCGAGGGGGAAGAGATTATTACGAAGGGGGAATATTTGGTAATGCGAGACATCAGCATCCGACCTGGCGGGAAACTTACAATAGAACCAGGCGTAACCCTATGGTTCCCCCCTTCCATTGGCATGATGATAGGGGGGAGACTAGACGCACATGGCATAGAACCCGACAGCATTCGTTTCACTCTAAAGGAAGAGTTGTTGCATTCTCCGGACAACACCACTCAGGAATCAGAAACTGAAAAATACAATTCGGATATCGAATTAGTTCAAGCAGAACCCATGGTGCCCATAAGACTGCTCGGAGGTAACACCGAAACAGAAGGAAGGCTGCAAGTGAAAATCAACAATGAATGGGGCACAGTTTGTAACTATGGATGGACGATAAAGAATGCTGCTCTAGTTTGCCAACAGTTGGGCTATGTTCTCAACCCAGATGATTGGAATCTGGAGAGGAGCGAGGTACCAGCAGCCGGTACAACAGAAAAAGTCATTCGTTCTAACGTCCAGTGCGACGATCATGATCTCGACATAACGCGTTGCAAAGCTGAAAGTGTTACCGACTTTGAAAACTCGTGCAATCACGATAATGATGTTGGCGTGAGATGTTACAAGACATCTTGGGCTGGTGTGAGGTTCAGTTCTTTAGCGGAACGAACGGACGTCCAGTTTCTAACCATAGAACAATCCGGTTTGCTCGATTACGCGACTAGCTCCTTTAAACCCGCCTTACAACTAGATTTTGCGAGACAGAACTTTGAGAATATCAAAGTGACAGGGAATTTCCATCACGGACTTGGTATTATGTACTCAGACATATTCTCCGAGTCTGTAAATATAATAAAGAATTCCGAATTCTCAAATAATAAAGGAGCGGGTATCCACCTCAAACAATTAGGTTTGAACTTGTACAACAACAAAATCGAAAACAATTTCATTGGTATCGAACACAACCCGATTCTGTCCGGACTGCAACAAAGAGAACTAGCTGGGTGGTTCATCAAAAACGAAGAGGACTCTCGTTACGAACCGTTCTTAATCCCGCACAGCTCAGATCAGAATGGTATAGACCTTCAAAGAGGGGAAATAAGATACCTTGTGACCTCCAAGGTTACTGGTGACAGTATTTCACGATCATACAGAATTCGATGCGATCCAGGTTGGGTACTCGGCATCCAACTAATAAATCCCATAGAAAATAGGAGTACCGAGAGCATAGTTATTGTCGATGCACCCACATACCACAACAATGCACAGATTTGGATTCTGAAGAGAGATCTGACAGTTTTTCCTACGACATCCAACAGCCACGGTGTAATCTTGGACTACGTAAGTGGTTCCAATGCCTTCGGAGGTGCTGCTTTAGTAATAACACCTGTGAAAGCGTCTGTGCAGAATATCCCCAACAGAATAGTTAAGGGGCCAGTTCCAACATTAAGTGCGGTCCGAACTACTATAAGAAATAACATGTTTGGCATGCACGCTTCGTATTATAACCGTTACTTAGACGAACTAGGCAATCACTTCTTGAGGAAAGCTAACGAGACTTTCAAATTTGTTAGTTGTGAGATTTCTTATAATTTGCACGAGGCAGTGTTTGTGCATTCGCCTTTTTGGGACTTGCATAGAAGCAATCTGTCAGAAATCACCATAATGGTGAACAAGACCACGATCGCCAATAACGGTAAAGGTTTCTACCAGTTCTCCAGGGATATGAGGGCTTCGAATAATTTGTTCCACTACATCCTTCAGGATAACACCATTGAGAATAACAAA
>Col55
GGCACTGAAGATTTCTTACGTAAAGAAGCTAACTTTGCGGATAATGTTGATGACCACGTTCTTCAGCAAGATTCCTCTGTAAACAGTGTTTTGACTGGATATAAAAGTGATGGTGATCCAGAAACATATGAAGCTTCTTATCTCGAATTGAAATATTTTGTGGAAGGAACATTAGACATTTATAAACATGAACTAGGAACTATTTTATATCCTGTATTTGTACATATGTACTTAGAATTGGTATACAATGGACATACAGAGAAAGCTATTTCCTTAATGAAGAAATTTGGACCAGAACAAGATTCTTACTATCAGGATGACTTAAGAAAATTAGCTCTGGTTATAAAACGAGATCATATGAATGGAAATGAATTAGCAGATACATTCAAATCCAACCAATTTATTATTAGAATATCTAGAGATACTTTATCATTATTAAAGCGACATCTGAATGAAAAGAAGGCTTCTGTTTTACTTAACATCATTCAAGAACATTTATATTTTGATATGTATGAAGGTGTAGCTCGAAATAAAAAACAAATTGATGCTACATCTGGAGCCATTGGAGGAGAAGCTAAAAGACAA
>Col56
CCTCCCAGGATCGAACGCCTTCCTGGAGATTTGTACTTGGCCGAAGGAGATAACACCAAAATTAAAATCTACTACTCGGGCGACCAGCCCCTTGACGTCACCCTTACCAGAAATGGCCAGAACATCGACGATTCTACCCACATTAGATACACGGTATTCGACGACTATATCATCATTTTCATTAAAGACATCACCAAGCTGGACGGTGGCGATTATAATTTAACCGTAAAGAATGACAGTGGAAGCGCATCGGGCAGCTTCACAGTTTACATAACTGGCCTACCGGGTCCACCGAATGGACCTCTGGAAACTACCGATATCACCAAACATACCTGCACGCTTGGCTGGAAACCGCCTAGCTACGACGGAGGATTACGAGTAACTCATTACGTCGTTGAAAGAAAAGATGTGACGGGAACCCACTGGATAACGGTGTCTAGTTCCTGCAGAGACACCACATTTACCGTGCAAGGTTTAACCGAAGGTCAAGAATACTTGTTCAGAGTAATGGCAGTGAACGAAAATGGAATGGGACCGCCACTAGAGGGAGTCAACCCGGTGAGAGCCAAAGCTCCGTTCGACCCACCAGGTCCACCCGGTATACCGAAAGTTACCCAAGTCGGAGGCGACTTTGTCAATCTCGAATGGACTAAACCCGAAAACGATGGAGGAGCGCGCGTTCAGGGCTACTGGATAGACAAACGTGAAGTTGGCAGCCTTGCCTGGCAACGCGTTAACGTATCGCTATGCCTACCTACTCAAATAAACATATCGAACCTTATCGAAGGACGTCAGTACGAATTCAGAGTTTTCGCTCAGAATATCGCTGGAATTTCAGAACCGTCCTCCGCCTCAACTTCGGTGGAAATTAAAGATCCCCTCGCTGCTACCCCGCCAGAAATTATCAAACCCCTTAAAAACGCTCAATGCATTCAGAATCACAACGCCAAGTTCGAATGTACAATCACTGGTAATCCGGCGCCTCATATTACTTGGTACAAAGGCGCCAGGGAAATTACTAACGGTTCAAGATACCACATCTACAGTGAGGGTGAGGTTCACCACCTTATCATCCACGATATATTCGGTGAAGACGCCGATGAATACGTTTGCCGAGCCGTCAACAAAGGTGGCGTAAAATCTACCCGCGCCGAACTTCTGATAATG
>Col57
ATGAATATTTCAGACTACTACTACTGGACCCTGTCAAATTTCAGTTACAACGTAAACAACTGGACAAATTCTAGTCCGGAATACGCTAATGCTTGGAAAAAATGGACAGAATTAATTGAAGATAGAGCTGTTGTTGTTAGTTTACTTTTGTTATTCTCGGCTTGTACAGTCTTTGGCAATATGCTTGTTATATTGGCTGTAATAAGGGAGCATTACCTACACACAGCTACAAATTATTTCATTACATCCTTAGCTGTTGCCGATTGTCTAGTAGGTTTAGTAGTGATGCCTTTCAGCGCTCTGTATGAGGTATTAGGACACACCTGGTTCTTTGGAGCTGACTGGTGCGACGTCTGGAGAAGCTTGGACGTTCTGTTCAGCACTGCCTCCATCTTAAATTTATGCGTCATTTCCTTGGACAGATATTGGGCTATAACCGATCCTATGACGTATCCAATGCGTATGACAAAAGCTCGGTCTATTTTCCTCATCGGTGCTGTGTGGGTTTGCAGTAGCGCCATTTCTTTCCCGGCCATAGTATGGTGGAGAGCTGCAAGGACGGAACCCATTCCGGTTTTTAAGTGTCCATTCACCGAACATCTAGGCTATCTAATATTTTCTTCCACTATTTCCTTTTATTTGCCGTTATTTGTCATGGTTTTCACCTACTATAAAATCTACAGAGCAGCCGCATACCAAACCCGTTCTCTCAGGCTCGGCACAAAGCAGATATTGCTAGGATCTGGACAATTAGAGCTAACTTTAAGGATTCACCGAGGAGGCACTTACTCGGTATCGGAGCCTCATCACTTGTACTCTGCGCCAGAAATTGAACCTCTAACAGTTCCTCAGTGTAATGGACTTTCAAGAGTGCCTTCGACCCGTTTCAATAATAACACTAGACACTTTTCACTGAGCAGAAAACTCGCCAAGTTCGCTAAAGAGAAGAAAGCAGCGAAGACGTTGGGAATAGTTATGGGCGTGTTTATAATATGCTGGTTGCCGTTTTTCGTCGTCAATTTACTATCGGGGTTCTGTCTGCAGTGCATATGGCACGAGAAAACAGTGTTAGCTGTAGTCACGTGGTTGGGGTGGATAAATTCCAGTATGAATCCGGTAATTTATGCTTGCTGGAGCAAAGACTTTAGG
>Col58
GTGCATCCTTTCTTCAAGTTCACCCCCCAAGCGGACAGATTCGACGTCGCAGTCCTTCGTCTAGACAGGACTGCCCATAACCTCCCGCACATCACCCCCATTTGCCTTCCCCCTCGTGGTGAAAACTTCCTAGGAGAAGTGGGCGTCGCCGCCGGTTGGGGGGCTCTCAGCCCCGGTTCGAGGCTGCGTCCCCAAACCCTGCAAGCGGTCCAGGTGCCCGTTATCGACAACCGACAGTGCGAACGATGGCACCGTTCCAAAGGCATAACCGTCACCATCTACGACGAGATGATGTGCGCCGGATACAAGAACGGGGGTCGCGACAGCTGCCAGGGAGATTCCGGTGGGCCTCTCATGCTGCAGAAGACGGGGAGGTGGTTTCTTGTAGGGATAGTGTCGGCGGGGTACTCGTGCGCTCAACCCGGGCAACCAGGCATCTACCACAGAGTGGCTCATACCGTGGACTGGATCACAAGAGCGATCGGTTCT
>Col59
TTTTGGTGCACTATGTCTCACATCTTCATCAATGCTGTTATTCTCGGCTACTGTCTACTGTACATAGGAGACTGGGGTTGGAGCAAAGTCAAGTGGACTCTGGATTTAGAAAATTTTCCAATCAGCCTGGGAGTCATAGTATTCTCCTACACGTCCCAAATATTTCTACCAACCCTTGAAGGCAACATGGAGGATCCTTCAAAGTTCCAGTGGATGCTGGATTGGTCTCATGTCTGGGCAGCGATATTCAAAGCGATGTTTGGATACGTTTGCTTCTTAACATTTCAAAATGACACGCAACAAGTGATCACAAATAATTTACCCTCAGAGGGATTCAAGGGATTGGTAAATATTTGTTTGGTAATGAAAGCGATTCTTAGCTACCCCTTACCTTATTACGCAGCATGCGAACTATTGGAGAGAGTTTTCTTCAGAGGAAAGCCAAAATCGCCATTTCCCACCATTTGGGCTTTGGACGGCGACTTGAAAGTTTGGGGATTGGCGTGGAGAGTAGGGGTAGTAGTTTTCACCATTTTAATGGCCTGTTTCATCCCGCATTTTTCGATACTCATGGGTTTCATTGGCAGTTTTACCGGTACTATGCTCAGCTTCATTTGGCCGTGCTATTTTCACCTTAAATTGAAAAGAAACGGGATGGATACAAGGACAATAGCTTTTGACTACTTCATAATTTTTTTAGGTTTCTTGTTTGGAATTATTGGTATATATGATAGTGGCAATGCTCTGATCAAAGCTTTCTCTATCGGATTACCATTT
>Col60
ATGATGCACAGATGCGCTCTCGCTTGCTGCCTCCTGGTGATCGCTTGTGCCCAGGTGGACTCGGAAGCCGGGGCGTCCACCACCGCTGATGTTGCCTTCCACTTCTCCAAGCAGCTCTACAATGTCAGCATCCCCGAGAACAGCGTGGCGAAGACCTACGCCACCCAGACCCCCGGCTCGGACCTCATGGGCATCCGCCTGCCCTCTCCCAACACCTTCGCCGACATACGATATAAGATAGTAGAGGGCGACAAGGACAAATTTTTTAAAGCGGAACATAGAATAGTGGGCGACTTTTGCTTTCTGTTCATTAGAATTAAGACCGGCAATAACGACGTGTTGAACCGCGAGAGGAAGGACAAGTACGTGTTGCAAGTGCGCGCCACCGCCTCCATCAAGGAAGGCAAGCAGAAGGTCCAGTACACGTCGGACACGACAGTCGTCGTCACTGTCCTGGATACCAATGATCTCAGTCCTCTGTTCTACCCCATAGAGTACAACGCGACTGTCTTCGAGGACACGCCGGTTCACCAAAGCATCCTCAAGGTCGTAGCTGAGGATGCCGATTTGGGTAGGAATGGGGAAATCTACTATAGCTTTGTGGAAGACACGGACATGTTCGCCATACATCCTATGACTGGCGTAATATCCCTTAGCAGGCCTTTAAGGTACAACGAGGGCACATATCACGAACTCACGGTCTTCGCACAAGACAGGGGAGTCCGTTTTAACCATGGAGGGATGTTTAGCAAGGCCAAAGTAAGGATCAGGGTGAAAAAGGTAAATTTCTTTGCGCCTGAGATTCGAATCCGCAGACATCCCCAAATAGTAGAAAACTCCAATGCCGACATCTACGCCATAGTTAACGTCTCGGACAGAGATAGTGGTATACATGGAGAGATAGCTAGCTTGGAAATAGTCGACGGAGACCCAGATGGCCACTTCAGAATCCGTCCTGCCAGACAGAAAGGTGAGTACAACATAGAAGTGTTGAAGTTGTTGGATAGAGAGACCACCCCGCAAGGGTACGTGCTGCAGCTTCGTGCCACCGATAAAGGCATACCACCCAGAGAGAGTTACAAGTCTGTACCAGTGCAGCTGACTGACCTAAACGACAATGCCCCGGTGTTCAATAAAGAAATCTACGACGTCAAGGTTCCTGAAACAGCCCCTGTAAATACTCCACTGATAAGACTAAAAGTCACCGACGCCGACGAAGGCAAGAACGCTCAGGTGTTCTTGGAAATAGTAGGGGGGAATGAAGGGGGTGAATTTAGCATCAACCCCGAAACGGGTATGTTATACACCGCCAAACCACTTGACGCGGAAAATAAACAGTTCTACAGCCTCACCGTGTCGGCTATTGACCAGGGAAATGCAGCTACTAGGAAGCAATCGTCGGCCAAGGTGAAAATATACGTCGAAGATACTAACGACAATGATCCCATTTTCGAGAAGTCTGAAGTGACTGTTTGGATAGACGAGAACATGCCTGCAGGCACGTCTGTGACTACAGTCCACGCCAAGGACAGAGATCGCGGAGAGAACGCCTACATTTCCTACCTTATCGCTAATCTCAACAAAGTACCCTTCGAGATAGACCACTTCTCAGGCGTAATAAAGACCACCCAGCTTCTGGACTACGAAAGTATGAGGAGGGAGTACATCTTAAGAATAAGAGCGTCGGATTGGGGCCTACCCTACCGTCGACAAACGGAGATGCAGCTGACGGTGAAGGTGAAGGAAGTGAACGACAACCGCCCCCAGTTCGAGAAGGTGGACTGCGTAGGTCACGTACCCCGTTACGTCCCCATAGGCTCCGAAATAATAACACTGTCCGCCATCGACTTCGACGCCGGAAACATAATCAGTTACAGGATCGTGTCGGGGAACGAGGACGGCTGCTTCAGCATAGACATCACCTCGGGCACGATAAGCGTCAGTTGCGATTTGAACGACATCCGGGTGAGCGAAAGGGAACTGAACGTAACTGCCACCGATAACACGCACTTCGCCGATATCGCGCGGGTGCGCTTCAAGCTGGTGAATGCGAAAAGGAACACGATAACGAGCGGGAAGCTGATCAGCGACGACACCGGAGCCTTCGACTGTAAGGACACCGGGGTCGCCAGGAGGCTGACGGAAGTGCTAGCCGACGCGGAGGACAACAACAAGCCGCTGGCGCAGGAGGAGTTCCCCATGATGCCTACGAGGTACGGCCAGAACGTACATTCGCCCGAGTTCATGGATTTTCCCGTGGAAATCAAAGTGAACGAGTCTGTGGCTCTAGGCACGACGCTGGTTAAACTCAGGGCGCGAGACAGGGATTTGGGTTACAATGGCAAGCTTATTTATGGGATATCAGGGGGAGATATACACTCCCAGTTCTGTTTGGATATGGAAACCGGGGAATTAAAGGTAATCGGATATTTAGACAGAGAAAGGGAGAACGAGTACTTCCTGAACGTCACAGTCTACGACCTAGGCAAGCCGCAAAAATCATCATCCAGAGTGCTTCCCATAACTGTGCTGGACGTTAATGATAACGCCCCTAAGTTTGAAAAAACCCTGGCTAGTTTTAGGGTGACGGAAAACGCGCTAAACGGCACTGCTATTTTCAGAGCAAACGCTACAGATGCTGATGAGGGTGATAACGCCAAAGTAACCTACAGCCTGGTCACCGACACCAAGGACTTCCACGTGGACAAAACAACTGGGGTGCTTACGGTTTCCAATACCCTAGATAGAGAGCGCCAAGACTTGTACGAACTTCGAATTAGAGCTACCGACGGAGGCGGTAAAGGACCCGACAATCCTCCTTTATACTCCGAAGCAGTCGTGAGAATCTCAATAGACGACATCAACGACAACGCCCCTAAGTTCAGCCTGCCCAACTACTCAGTTAAAATTCGGGAAGATTTGCCCAACGGCACGGTTGTGGCTATGGTGACTGCTGCGGACCCGGATTTAGGTCCGGAGGGCGAGGTGGTATACTCGTTGGAAGACACAGACAGCGACGGCACGTTCAAAATCGACCGGCTATCGGGAACCATCCGCACCACCAAATCGCTCGATTTCGAGGAACGACAGGTGCACAGTTTGATCGTATACGCCAGCGACAGGGGGAACCCCTCGATGTCCTCCGAAGCCACCGTGACGGTGAACGTAGTGGACGTGAACGAGAATATGTACGCGCCCCAGTTCAGTGATTTCGTGTTGGCCGGGAAAGTGAAGGAGAACCAGCCGGTGGGTAGTTTCGTGATGCAGGTGAACGCCACGGATCAGGATCCTCCGGGGGGCGACAACAACGTGGAATACTCCATCAGAGGTGGCGACGGGATCGGCATCTTCTCCATCGATAATCAA
>Col61
ATGGAGACATATTACCTGCGCGGCAGCTCGCGCAGCCGGGGGTCGTCTTCGGCGAGCGACGTGGACCCCAGGGAGAAGATCAAAGAATGCTGCAGGAAGCTGATCGCTTTTATGTGCACCCAAGTCGGTGTCGGGGCTCTCGTTTTCGGGTACACACTGATCGGTGCCGTGACTTTCATGCACATCGAAGAAAAGGGCCAGAACACCAAGGAGGGAGTCATGAACGAAACTCGTATTAATTATTCCATGCGGCTGTATGAAACGGCGTTGATTGTTAACGGTTATAACATTACAACTTTCGCACCCGCAATTGACGAGGTCCTCAAAGATTATCAAAAAAAAGTGGTAGAGATATTCAAAGATGGGTATGATCCGCAGGATGAATGGACCTTTCCCTCGGCCTTGATGTTTTCCCTAAGCATCATAACCATGATCGGTTACGGGAACATGGTGCCGAAAACCGGTCAAGGGAGGTTAGCCACGGTAATATACGCTGGCTTTGGAATCCCATTGTACATACTTTACTTCATGAACGTCGGAGACGCCTTAGCTGGTTGCTTCCGGTGCGTTTACAGGTGGATATACGAGTGTTCCTCAGAAAACGAAGACGATCCCCGAAAAAGAATAATAGTACCTTCGACGGCCTGCCTGTGGGTGATAGGAGCTTACGTTCTAACAGGTGCCATCATGTTCGGTGCTTGGGAGCATTGGAACTTCTTGGATAGCATCTATTTCTGCGTTACTAGTTTGTGCAAGTTGGGTTTTGGAGACCTAGTGCCCGGTTCGAGCATCGACGCTTCGAATCACGCCAACCAAACGAAATTAGTGATTAACTTTATATACATCGCTTTCGGTTTGGGACTTGTCGCGATGTGTTACAACTTGATGCGGGAAGAGATACGGGAAAAGGTGAAGGAGGTTCGAGAGGATTTTACGCAGTGCTTGGAGGACACGAGAGTTCGGTTAGTGGAATGGTCCAACAGGTGCCGAGGAATAGACGAAGACTTTTTATACAAC
>Col62
AGTTTAAGGGGTCGTCAGAGACTTGTGTCTTTAAATCCTCCTGATATGAGTCCGATTAGCAAAGCTGATCTAATTTCGGCCTACATTGAACATCATCGAGATTCAGATTATGGTTTCCAACAAGAATTTGAACTTTTACCAGATCGGTTTTCAGATAGAACAACACGAGCCTCTGATACTAGAGAAAATGTTTACAAGAATAGATATCCCGATATTAAAGCCTATGATCAGACAAGAGTAAAATTGTCTCAGGTTGATAGTATTGCTGGGTCAGATTACGTAAATGCTAATTTTGTAATGGGATATAAAGAACGGAAGAAATTCATTTGTGCTCAGGGACCGATGGATACTACAGTGAATGAGTTTTGGAGGATGATTTGGGAACAGCATTTAGAACTGATATTAATGTTAACGAATCTTGAGGAATATAGTAAAACCAAATGTGCTAAATATTGGCCTGATAAAAGTGATGGAGATAAATGTTTTGGTGATATTACAGTTACTCATCTTCAGGAAATGAGATATTCAGATTACATTGTTAGAGATCTGAAAATTTGTAAACATACTGCTGGTAAGGAACCAGAAGAAAGACATATTACGCAGTACCACTACTTAGTGTGGAAAGATTTTATGGCACCGGAACATCCTAATGGCATTATTAAGTTTATTAAAAGGGTTAATGAGGCTTACTCTGCAGAGAAGGGCAGCATTTTAGTGCATTGTAGTGCAGGAGTTGGCAGAACTGGAACATTGGTTGCTTTAGATTGCCTCTTACAGCAGTTAAAGGAAGAAGGACAGGTGTCTATATTTAACACAATTTGTGATTTGCGGCATCAAAGAAATTTCCTAGTGCAATCATTG
>Col63
TGCGGCATCGAGGATGACTCCGACGACGATGATCTAGGGGCGATGAAGAACCTCACGATAAACGACTACGTGATCAGCACCACCACCACCACACAACAGGACGTGAAGAACCTGGAATCTCAGCAACGACTGGCGGTGCTCAGTTTCGAGCAGGTGTGTCGCCTCAACGACGTTATGGACGAGGTGGTGTACATACACGGCCGTGGCAACTTCCCCACCTTGGAGATCCGCCTCCGCGACCTGGTGAACGTGGTCAGAGAGAAACTGGAGGCGGACACCTCGTCCGGAGGCGCCGGGATGCGGGTCCGAGACATCCGCCTGAACGGCGGCGCCGCATCCCACGTCCTCGCCACCGAGACGCAGCCATACAACGACCTGGATCTCATCTTCGGCGTGGAGCTCTCCACCATGCGCAACTTCGACCGCGTCAAATCCGCCGTGCTCAGCTCCCTCTACGAGATGCTGCCCGACGGCGTGAGCCGCAAGCGCATCTCCACCTGCAGCCTGAAGGAGGCCTACGTCAGCAAGATGGTGAAGGTCAACAGCAACACCGGCGGCGACCGCTGGTCGCTCATCTCCCTGGGAAACTCGCGCGGTCGCGGTGTGGAACTCAAGTTTGTGGACTGCATGCGCAGACAGTTCGAGTTTTCCGTCGACTCGTTCCAGATCATCCTGGACTCGCTGTTGTTGTTCTATAAATGCAGTGAGTTGCCCATCAGTGAGAACTTCTACCCCACGGTGGTGGGCGAGTCGGTGTACGGCGATTTCCAGGAGGCGCTCTACCACCTGCAGAAGAAGCTGATCTCAACCAGGCATCCCGAGGAGATACGCGGCGGGGGACTGCTCAAGTATTGCAACTTGCTAGTCAAGAACTACAAACCGGCCCGCCCAGATTTCATTAAGGGACTCCAA
>Col64
ATAAAAGTGGATCCTTATAATGTTGATGCAAATGAGTTGATCCAAAAAATTGATCCTGCCAAGGAAAGAAAACGTAGTGCTGAATATTATTATGGTCATAATGATTACCCAACTGCAATCCATTATTTATCTGAAGTATTAGAGGTAAGCCCATGGGCTGCCGAACTCTATGATTTTCGTGCGGAATTACATATGTTAAATGGAGATGAAATGTCTGCAATAACTGATATTAAGTCGACTACAAAGCTTCAAAGTGACAATGTTGATGGTTTCTTTAAACTTGCAAAACTCTTATATAAATCAGGTCAGGCCACAGAAGCTTTAAAATCTGTTCGGGAGTGTCTTAAATTAGACCCTGAACACAAGGATTGTTTCCCTTTTTATAAAAGGATTAAAAAAATTGAAAAATTTTTAGTTGAAGCCGAAACTGCCTTAGAAAATAAAAATTACGCTGATTGTATAGACTCGGCCAAGAAAGTATTGAAGAATGAAAGGGATATAACTAATATTATTTATGAAGCTAAAAGATTGTTATGCTCATGTTATTCAAATGATGAACAATCGGAAGAAGCAATTTCTGTTTGTACTGAAGCGTTAGCAATTAATGATGACCCAAATATTTATTGTGATAGAGCAGAGGCTTACTTACAGTCGGAGATGTATGATGATGCTATTCGAGATTATAAATCAGCTTTGGAGATAGACTCCCATTTTGAGAGAGCGAAAGAAGGTTTGAATAAGGCTGAAAATAGACAAAAACAATCAGAAAGGAGAGATTATTATAAAATTCTAGATGTTAAAAGATCAGCATCAAAAAAAGAAATTACAAAAGCTTATAGAAAGATGGCTCAAAAGTGGCATCCTGACAACTATCAAAATGATGAAAAAATGAAGAAAATTGCAGAAAAAAAATTTATAGATATTGCTGCAGCGAAAGAG
>Col65
ATGGTTAAGTCTCAAGAAGCAATTGAAACTTCACTGTTTGTGAAACAAGTGTTATCAGCAGTTTTCTATGGAGTTGCCTCGTTTATGATAACAGTAGTGAATAAAACCGTCCTTACTACTTATGGCTTTCCTTCGTTTCAAGTTTTGGGTTTGGGCCAGATGATAGCGACCATAGTGGTATTATTTGTTGCGAAGAAACTTCGTATTGTTAACTTCCCAAGTTTTGAATTAAGCACATTCGGAAAGATATTTCCTTTGCCTCTTATTTATATAGGAAATATGTTTTTTGGACTTGGAGGAACTAAACAGTTAAGTCTTCCCATGTTTACAGCACTAAGAAGATTTTCAATATTAATGACGATGATCCTAGAACTGTACATTCTTGGTATTAAACCTAGTTTCAGCGTACAATTTAGTGTGTATACTATGATAGTAGGTGCCATTGTAGCAGCTAGTAATGATATAGCGTTTAACTTAACAGGTTACATATTTGTGTTAATGAACAACATTTTCACTGCCTCCAATGGTGTATATATGAAAAAGAAATTGGATTCCAAAGAACTAGGAAAATATGGTCTTATGTATTATAATTCCTTATTTATGATATTACCTGCATTATTTTTTGCATTTTATACTGGAGACATGGAAGAAGCGTACAATTATAAATATTGGAACGATGTATTATTTATGGGTCAATTTATCTTATCATGTGTAATGGGATTTGTTTTATCTTATAGTGTAGTATTGTGTACATTTTATAATTCTGCTTTAACTACAACTATTATAGGGACATTGAAAAATATATGTGTTACATATCTCGGAATGGTAATCGGTGGAGATTATATGTTTTCTTGGGTTAATTTTATAGGGATTAATATCAGTGTGTTAGGTAGTTTAATTTACACGTATGTAACATTTAAGAGGAAGGAATCGGTTTCTTACTCACCTTTACCAAATAATGAGAAAGTATCTAAAGCTGAAGATGTTGTA
>Col66
TCTTCCAGCCCTGGTGTCCTCCTCACTGGTAATCCAGGAACAGGAAAGACTGCACTTGTCCTTCAGCTGGTAGAATATAGTTGCTTTGGAAGAAGAAAAGAACCAGTCTACCAATCAATTCATTCCCCAGATCGATCTCGAAGTCCACAAAGTATCTATTATCAAATTGACCTTGTCTCAGAAAAAATCCGACAGTTAGCAAGCTGTATTGTAGCATATCACTTCTGTCAAGCCGACAACAACAACACCTGCTTAGTACCTGACTTTATCCATTCACTTGCTGCCCAGTTATGCCAAGCTCCACAGTTGACTGCGTACAGGGAACACCTGCTTAGTGAGCAACATTTGCAATCTGTGCTGTCACTCAAGGAGTGCATAGCTAATCCAGATATAGCTTTAACCAGAGGTATACTGGAACCACTAGCCAGCTTGAAAAGAATTGGTAAAATTGACAATATCAACTGTGTAATACTGGTAGATGCACTCTGTGAAGCAGAATACCATCGCCCTGATCATGGTGATACCATCACAACATTCCTTGTTAAACATATGCCGTCTTTCCCTAGTTGGTTGAAGATTGTGGCAACAGTTAGGACACAGCTACAAGAAGTTACCAAACAGCTGCCCTACACTAGGATCTCTCTAGACAATATACAAGCTAATGACAATATACAAAAAGACATTCTGGGATATATTAACTTTAGACTTCAGAACAGCCCCAGTATACAAAGCAACATCACCCTATCAACATCTGGAAAACTGGAAAGTGGAAGTGTGTCTCAACACAAGTTCTCTCAACATTTGTTGAATTTAAGTCAAGGTTCCTTTTTATTTGCCAAGTTAACTCTGGATCTGCTTGAAAGAGGCCAGTTGGTTGTAAAATCTTCCGGTTACAAAGTACTTCCAGTTACTCTAGCTCAGATTTACCTGTTACATTTTAATCTAAGATTCCCTACAATTCGTTCCTTTGAAAAAGTCACTCATATTCTAAGTGTGTGCTTATCTGCCCTATATCCGTTGACTCTCTTAGAAATCTACTATTCTGTAAACTCACTACTGGTAGACAACTTCTTACCCTGGTCCGAGTTCCTACAAAGATTTAAATTGCTCTCTGGTTTCTTAGTGAAACGTTTAGACAACACCTACATGTTCTTCCACCCTTCCTTCAGGGAGTGGTTGATTCGTCGTGATGACAATGAAGCTACAAAATTCGTTTGTGACCTTAGATCTGGACACGCTGGAATTGCCTTTAGACTGTCCAGAGTTCAAGCTCCTTTAGATTCTGAGAAGACCTTAGAATTGGGACATCACATATTAAAAGCCCATGTATACAGAAACATGTCTTTGCCAAATCTCAGTTCAAGAGACCTCCAAGCCAACTGGGTAGCGGAAAGTTCTGAAAATGTCTCGGCTGCAGTTTGTCACTTAAGAAATATGTATAGTCCTAACGTGAAAGTATCTAGGTTGCTGCTTCTAGCTGGAGCTTCACCTAATTACATCACTGACTTCCTA
>Col67
GGTGGTTTTGATATAGCCCTTCCATATGTTTGGCAGTACAACGAAAACTTTACACATTCGGTATTCATTGACAACACCACCTGGGTGAACAACAGAAACTTTGATTTCACCGTTGATGGTCATTTTGCCCTCATCAACATCACCAACACAGTATTCAAAGAAAATAAGTGCAAAACGGGATTGTTAGCTATCAAGGGAATGGAAAAGAAAATGTTGATTACGAATAATGTGTTTATGAATAACAACGGCGAATATGTCATCGAGTTTAGCTTGAACAGCCAATCTGAAATCATAGGAGATGTACCTGCCATATTTGCTCGAAACGAACTCAAGAATAACAATTTCATCATGACGGGGCGAGGAATAGGGGTTCTGCAAAAAAACAAAAATCCAACATGTGTTATTGGTTTTAGAGGAATACAAAAAGTAAACGTGAACAGAAACCTATTTTCCGACAACACTTTAGATTATTTACTGTTGGCTGGCATCAAAACGGCGAAGATTGACAATTTCTTGAACGCTACAGAAAACTGGTGGGGGTCTAACAATGAAAGCAAAATTCGAGCGAAAATCTTTGATTTCGACGATTGGAACGATCACGCCATTGCAGACTTTAGGCCGTACTTGTTAGAAAATCATTTCGAATCTGAACTCTCAACATCGTTCGTTCTTAATTCAACAGTGGATTTAGACCATCTAGGAGGTAGAATATACGAAGACCTAACATTGAGCAATAGAGGAAGACCTTACATCATCCAGTCAGATATCACCATCATGCCTAATGTTACTTTAACCATTTATCCTAGTGTAGTTATGGAGTTTGAGCCAAACGTTGGAATATTAGTGCTAGGAACTCTAAATGCAAGAGGATTCAGAGGTAACGAGATCATTATGAGACCTGTAAGGAAATTTGGGAATATCGAAACCAATTCTATAGAAGAGTCAAGCTTGAGAGATAAACGAGAAATTGAGAGTTTTACAGGACAGGAGAGCATC
>Col68
ATGTTGCGTCGACAAGCTCGCTTACGACGAGAGTATTTATACAGAAAAACAGTCGAGGATAGGCAAAAGTCAATACAAGAAAAGAAAGATAAAATAAAAAGAAGTTTAGAGGAGAATGTACCCATACATGGAGATCTACAGAATAAAGCTCTTCACTATGCTAAAAAGATAACATGGGAAGATGCTGGTCCTGAGGCAGCGGTTCAGTTTGGTGGTGAAAGTGGAGGAGCTTTAGCAAATTCTCAAGATGATGAATACCGATATGCTGGTGTAGAAGACCCCAAAATAGTTATAACGACATCGCGAGATCCCAGTGCTAGATTAAAAATGTTCGTAAAAGAATTACGTCTAATTTTTCCTAATGCTCAAAGAATGAATCGTGGTAATTATGAGATGAAGCAGTTGATTCATGCTTGTAGAGCCAATGATGTCACAGACTTTATAGTTGTTCATGAACATAGAGGAGTACCAGATGGTTTGGTGATTTGTCATTTACCATATGGACCAACGGCATATTTTAATATGTCTGACGTTGTTATGAGGCATGACATACCTGACATTGGCACTATGTCGGAGCAGTACCCACATCTTATATTTCACAATTTTAAAACCAAACTGGGTGAACGTATTATGAGTATTTTAAAGTATTTGTTCCCTGTTCCTAAAGAGGATTCAAAGAGAGTTATAACTTTTGCCAATCATGATGACTACATTAGTTTTAGACATCATACTTATAAAACCGTTGAAAGACAA
>Col69
ATAAACATCGCGGAAAATACAACTTTGGGCACCACCGTGATCCATTTGGCGAAACCGGCGAACCAGAATCAAGTCACGTTGTTCAAGATAACGGACGGAAACGAAGAAGGAATCTTTGAGATTTCAAATCCGTCAGGTGCTTTAATTCTGATCAAGAACCTGGATAGGGAGATTCAAGACAACTACAGCCTAAAAGTGTCTACAGACCCAACCAACTTAGCCGTGACCCAGGTCCTTATCTTCGTGGACGACTCAAATGACAATGCTCCTGTCTTCCAACAAGCAGACTATGAAAGAACCATCAGCGAAGGATTGCCCATTGGGTCCACCATTGAGAAGATCGTCGCGACTGACGCTGATTTAGTGGGAACATCTAACGCGGAAATCGTTTACGACATCACTTCCGGAAACGACGAAGGATACTTCCGAATGGACATGTACTCTGGAGTTTTATACGTGAACAGGACGTTGGACTACGACCAAGGAAACACGGAATATAACTTCGTTATAAGAGCGTGCGACAAAGGTTTACCCTCACTGTGCACACTCAATACCTTTCTAGTCATTCTACAGGACGAAAACGACAACGAACCGAAATTCCCCGTGTCGGAATATCTGGAGTTTGTGGGAGAAAACGAACCCGTCGGTACGGCTATATTCACGGCACACGCCACTGATCTCGACAAAGGCTCCTTTGGTTCCCTCAACTACTCGATAGTTAGTTCAAACTATGCACTATTAGACAATTCTTACAAGTTGTTCCACATAGATTCCTCCACTGGAGTTGTCATTACCTCAACGGTCTTCGATTACGAGCAAAGGAACAGGTACAATTTCATCGTGAAAGCTACGGATGTAGGAGGAAAATCATCGACGGTCAAAGTAAGGATAGAAATCGAAGGCAAAGACGAGTTTCATCCACAGTTCACGGAACGAACTTACAAACTGACTCTAGCGACATCAGCAGCTTTGCCTGTAGGTTACGTCGTCGGTCACGTTGTAGCAACCGACAGAGACAAAGGCCCAGATGGCAGAGTGGTCTATCAGTTAACGACCCAGCACTCCTATTTTAAGATAAACAGAACAACTGGGGATATAGTGATAAAAAAGAAACTGGACAATTCCGAGTTGTCCAATCTTGGACGCGAAGTCAGCTTAGTCGTTACGGCAAGTTCGGGAAGGCAAGGATCCTTAACGAACATGACGGTCGTGGAGATAATCCTCGACCCCCTGGCCGACCCAGGCACCAACCTAGCCATCAACAGAGAAGGCAACGCCACCGTGGCAGCCACCAACGGCGGCATAGCCGATTGGGCCTTGGGACTGCTCATAGCGCTCATCCTGTTGCTGATCACCTTCGGCGCGGTGTTCGTTTTCCTCCACATGAGGAACAAGAGAAACAGAAAGGTAAATAAACCAAATTTAAGTTCTGAGACTGTGTCTACATCCAATAATTACGTAGATCCAAGCGCGTTCGACACAATACCGATTCGAGGAGGGGTGGGACCGCTACCCGGCGGAAATAACCAGTTTGCTCCCCCCAAATACGACGAGATACCACCGTATGGCGCGGGACACGCAGCTAGCTCGAATTCTGGAGCTGCCACTACGTCTGAACTGTCTGGCTCGGAGCAGTCCGGCTCAAGCGGGAGAGGTTCCGCCGAAGACGGTGAAGATGGAGAGGATGAAGAAATACGAATGATAAACGAAGGCCCGCTTCAGAGAGACTCGGGCATTCACAGGCAGAACGACGAGGAAGACAACCTTTCCGACGTTTCCGTGAGGAACACGCAGGAATACTTAGCTAGACTCGGTATTGTGAATAACAGCAGCGGCCACGCGCAGAACGCGTCCCGATTGTGTACAGACCCCCGAGCTGGAAGCAGCAAAGAATCCCTTCACCACCACCAAGCGGTGCCTTTGGACAGCCTCCACATATTCGATGAAGAAGTCGGTAACGAGAACGACATAACGAATTTGATTTACGCCAAACTCAACGACGTTGCCGGCAGCGACAGGGCCAGTTCTACAGACGAAGGTGGAGGAGCGAACGCTTCCGCTCTAGGATCTACAATGGACCACGTGATGGCTATCGGAGGATACGGAGACGTTCCCGCGGTAACCCACCAACCCTCCATGAACGGATCCTTGAGTTCGATAGTGCACAGCGAGGAAGAACTGGCCGGTAGTTACAACTGGGACTATCTCCTCGACTGGGGTCCCCAGTACCAACCCTTAGCTCATGTGTTCTCAGAGATAGCAAGACTGAAAGACGACACTGCATCTGTGCACAGTGGCGCCAGCGGTACGTCTAGTGTTAAGAGTAAGAGCTCCGTCGCTCCTACGAAAAATATCCCGCCTCCCTTAATAACGAGCGTCGCACCCCGGTCCATAGCGATGCCTCTTTTGAACTCTAGGGGTGTGTCTAGTCATCACGGCGGGGTGGGACATAATCAGATGATGATGTTACCAAGGTCGCCCATCAACCACGACGCCTCGGGAGCCACGTTCAGCACCTCCGCCGCCATGTCGCCCAGCTTTTCGCCGTCATTGTCGCCGCTAGCGACGAAATCGCCCTCCATATCGCCCCTCGTAGTACCGGGGTTGCCAACCGCACACCACGTTATGCCGCGGCAATCCACCCAGAACAGGAACAAGTCCGTAGTGGATACAGAACTCAGAATA
>Col70
ATGACTGATACAAGAAGAAGAGTAAAACTTTATGCATTAAATGCGGATAGACAATGGGACGATAGGGGTACGGGTCATGTTTCTTCATCATATGTGGATCGATTAAAAGGAATATCATTACTTGTGCGTGCAGAAAGTGATGGGTCGCTACTGTTAGAATCTAAAATTCAACCAGACACTGCCTACCAAAAACAACAAGATACTTTAATTGTGTGGTCAGAAGGTGACAATTTTGATTTAGCATTAAGTTTTCAGGAAAAATTAGGTTGTGATGAAATTTGGGAAAAAATTTGTCAGGTTCAAGGTAAGGATCCTTCTGTCGAAATTACACAAGATATTGTTGAAGAATCTGAAGATGAGCGGTTTGATGACATGTCAGATTCTGCTCCACCAATTGAATTACCGAGTTGTGAACTTAGTCGTTTAGAAGATATAAGTGAATTAATAAGCAATTGTTTAAGTTCCCCGATGAGGAAAGAAAAGTTGGCTGCTGCTATAGAAAGTGAAAGTTATATACGAAAACTTATTAATTTGTTTCACATGTGTGAAGATTTAGAGAATACAGAAGGGTTACACCATTTATACGACATATTCAAAAATATATTTCTACTAAATAAAAATGTTTTGTTTGAGGTTATGTTTAGTGATGAAATAATCTTCGATGTCGTGGGTTGTTTAGAATACGATCCTGCATCTCCATCACCTAAAAGGCATCGAGAATATTTACGGCAGCAGGCCAAGTTCAGAGAAGCCATTCCCATAAAGAATGCCGAATTGCTGTCAAAAATTCATCAAACTTTCCGTGTTCAGTATATACAAGACGTGGTCCTTCCAACGCCTTCCGTTTTCGAGGAGAACATGTTATCAACACTAAGCAGTTTTATATTTTTTAACAAAGTCGAAATAGTATCCTTGGTCCAGGAGGATGAAAAGTTTTTGACGGAACTGTTTACTATGTTAACTGATTTAAACACACCTGATTTTAAAAGAAGGGACTTGGTACTGTTTTTAAAAGAGTTTTGTAATTACTCGCAAAATTTGCAACCCCAAGCTAAAGAGTCGTTTTATAAAACTTTGACAACTCTGGGGATATTGCCTGCGCTGGAAATCACCTTGGCTATGGATGACCAGAAGACCAAGACTGCCTCCATAGATATACTCACGTATATTGTCGAGTTTTCACCCTCTGTAGTGCGGGAGTACACCCTACAGCAAGCCAGCAACACTGATGAG
>Col71
GGCATGGAAGGTGGATTGGAGAAAATCCAAACCTTGGAAGATTCTTTAATCCGACAGAGAGACGAAAAAGAAGAAGTTGAAAAAGGAAGAGCACCTGTTTTTACAGTACCTTTATCTAACATTGACAGTCTGCGTGAAGGCGAAAATGCTCATTTCGAAGCAAGACTAATTCCTACAGATGATTCGAAACTGAAAGTTGAATGGTTCTGGAACGGAAAACCTTTAAGGACTGGATCCAGATTCCGCACATTCTGCGACTTTGGATTTGTCATTCTAGAAATTTCTCCAGTGTATCCTGAAGATTCTGGCGAATACTCATGCAGAGCATTCAACGACTATGGCGAGGCTGTTACAACTGCCTCTATGAAAGTATCAGGAAAGAGAAGTATCATTTTAGAATCGCAATTGCCCAAAGGCATGGAAGGAACGATAGATAAAATCGCTGAACTTGAAGGTTTAGGCGCTGCACCATCCCAACCAACACCCGAAGACGATACAGGAAGACCACCAGAATTTATAACTTCTCCTTCAGATTTGACCTTAAATGAAAATGGCCTTGCTCACTTCGAATGTAAACTTATACCTGTGAACGATCAAAGCATGCGCGTGGAATGGTTCCACAACGGCAAACCCCTTTGGGCTGGATCTAGAATTAAAACAATTAATGACTTTGGTTTTGTCATCCTCGAGGTATCCGGAGTATACCAAAGAGACTCCGGACTATACACATGCAAAGCTACTAACCGTCATGGTGAAGCGACTGTCTCCTGCCAATTACAAGTCAGAGGCAGACAGGGCATTATTATGGAACCACAGTTACCATCTAACTTCCGAACTGGTACAGAAAGTATCCAGAAACTTGAAGAACAGTTATATAAAAAGGAAGAAGTGTTGGCTGAAGAAGAAAAACCAAACCCACCAAGATTTACTGTTGAAATTAAAGACAATATCGATATCCCAGAAGGCAGTCCTATTCATTTCGACTGTCGTGTAGAACCTACTAACGATTCAACAATGAGGATCGATTGGTTCCATAACGGCCGTCCTTTCGCGACAGGTTCAAGGGTTCATCAAATCAACGATTTTGGATTCATATCTCTTGATATTGACTACTCATACAGTCGCGATGCAGGCGAATATATTTGCCGCGCCACAAATAAGTGGGGATCAGCCACCACCAAAGCTACCGTTACCTCTAAGACTAAACGTAACATCGATTTTGATAGTCAGCTTCCATCTGGTATGACTGCTGAGAAATTAAAGGAATTAGAGAAAGGCCCTGTATCTCAAGCCCCAGAAGAAGACAAAGTTTTCTCACCACCCAAATTTATTACTCAAATTGAATCAACCACTATTGAAGAATCTGAATCAGTACACTTCGAATGCAGAGTCGAACCAAAAGATGATCCGAAACTACGCATCGAGTGGTACAGAAATGGCAAACTTTTGCCTTCAGGACATCGTTACAGAACTGTTTTTGATTTAGGATTTGTATCTCTTGATATCTTATATGTTTATGCTGAAGACTCTGGGGAATACGTATGTAGAGCCGTAAATGATCACGGCGAGGATTTCACAAGGGCCAACGTTTCGTGCAAGAAACTTCCAAATATTATCTTGCAAAACCAAATACCCAAGGGTATGAAGAGATCAGAAGCCCTTATGCAGATGGAAGCGGCCATTAAGAAATACACCTCGGAGATCTATCTTACTGAGGATGATCTCTACGATGTAGATAAGAAACAACCACCTAGATTCGTTACACAAATTCAGGATCAAACAGAACTAGTCGAAATGCAAAGTTCTAAGTTTGAATGCCAATTGGCTCCTGTTGGAGATCCTAACATGAAAGTTGAGTGGTTCTTAAATGGAAAACCTTTATCACAC
>Col72
AACCAGAACCAGCTGGGCGGCAGCGTGACTGTGATAACTGGGGGCGACACGTTGTCCGCCTTCGAGGAAGGCCTGGCGGATGACGACTCTTGGGTAGAGAACTTAAGCCACGGGGACGACGACGACGAATTCGCTACGAATTCCCCGACGGACGACTCCTCTTCCGGCGAGGAGGTTACTTTGACGTGTTCCGCGGCTATCGACCAAGAGGACGAGCTCCGCGGATACCACAGGTCGGCCATAGACTTCACCCTCCACACCATCGTCGAGGAGAGTTGTGAGGAGAGCGAGGTCGAGCAGAATGCCCCGAAGAAGAAAGAGAGACCCGCCTCCGCGACCGATCTGGAGAAGTACTTCTTTTTCGGTCTCGGAGATGGTACCATCGCCTCTATCAACTCCAACAGGGAGGACGCTTTCTCTGAAACCAGCAGCATATACAGCGAGGGCATGGAATCGCTCGGCGGCCCTGAAGAAGCTCAGCAGCAGAACGACAACTCGGATCCCGCAGAACTTGCCTCCTCTAGGTTAGAAAAATACTTCCTCAGCGGTTTCATGGGATTCACGGCTGAGAGAAGAGACTCGGATGGTAGCGTTGGTAGCGATAGCGAAGGTAGACCGAGTCCCGAACAGAGGAGGAAGAGGTTGGTGAGAGCCAGGGGCACTGGCAGATCTCACTCGTCTTCCTTGGACAATTTGGACAACGCTGGTAACGACCAGGCAGCTGAAACTCAAAACAATTCTGAAGATTCCTCGAGTTCAGACTCCGATACTTACGATGAAGTCAACAGCTTCGAAAAGTGCGACGGACAGTTCGATACTGTGAAACGCAAGAAAGGCAAGAAGCAGAAAAATTCCGCGTCCCCAGCGGAGGAAGGAAAAGGTTTAGAAACCACGCAGGAGGTCGATGAGAAGGAAGAGCAAAGCGACGAAGAAGACGGTCATAAAACCCCACAACCGGAAATCTTACCAGTGTCTTCCAACTTAACAACGAGTAAAAACCAACAGAGCAGAGATAGCGGTTTTATAGGCAGCTGTGATGATCTAATTAAAGAACAACGAGAAAACAACACCCCAGAACTACCCTTGAATAAAATAGAACTGAAATCGGACCTAGAAAATATAATAGAAGAAAAGAAAGTAGACGATAAAATAACCTCACTTTCCACGCCTCCAGCGACGTCGCTAACGAGGAAAGACAGCTTCAACAACTGGAGCTCTGACGAAGAAACCAACTTGATGATGTGCAAGATGAGGCAGTTCTTCAAGACCATGGTGGCCAATTCGCAGTGCAGCGCGTCTTCCAAACCCACAACCCCCACCTTAAGCTCCAGGATGTCCCCCAAACCACTGCCGAGTCCCAGAGCGAAGAACCGATGCAAACCGCCTCAACTGGTGTATTTCGAGAACGAACTGACCAGATTGATGAAAACCGTGCCTGGAATAAGAGACGACCAAGTCCGGGAAATCGTGGAATATCTCAGCAGCGAAGACACCTGGAGCGATTCCTACGACTCCTCGGACTACACCAGCTCGGACTTGGAAGGGGCCTCCACCAAATCCGCCCTGCAGCAGCAGATCTCCGACAGCTGCAAGCAGATAATCAACAAGTTCGACACGAGCGTTGACGATGAAGGCGACGAAGGCGACGGAGGCATCGTAGACGAGTCCCACGGCCTAAACAAAGAGACTGCTTTCGTGTACCAAAAGCTGGTGGCCTCCTTCGAGAAGATGGCCACCGGAGACAACGAAGAGACCGCCGTTCCCGTCGGCACACCCCACAGCTCGCCGCCGTTGATCGCGAAGGTCATGCACCACATCGGGAGCCGCCTGGTGGCCTTAATGCACGAAGTGTCGAGCGGGGAGAGCCACAAGAGCAACAGCCCCAAGGCGAAGCATTACCACAGGAGGTTGCAGCACAAGATCTCGTCAGCTTCGAGCACCACGACCGAGGACGACTGCAATGACACCTTCGGCGGCTTCGAGGAGAAGATGACGCCTTACACTTTGTTACCAAGAAGTAGATCTCACGACTTGTTAGTAGGTGAAACGAGGACTCTGAACCAGTCCAGTGGCGGAGTGTCCGATGTGACAGAAGAAAGGGAGGCTAGTGACTGTGAACGGTTCAGCTGGCGCGGCAGCTTCGAATCCGCCCTCCTGGCGTCCGACTCTCGCAACAAGCTGTCGCTGCTAGGGGGCGAAGGTTCAGCTTCGGCATCGGCCTTGGCCATAGCGGCCAAACGCAGGTCGGCGGGCGACCTGCTCTTCAGCCACAAGAGTCTGAGCCGCGAACAATTGGACAGAGTGCGTAGTTGCGGTAGTATAGGTGGCGCGAACAGTGAGGATAAGTTGTGGGTGGCATCGGCCACCAGGCCGAACAGGAGGCGGTCCAGCGTCCCAGACGCCTCCTGCGGCTCGGGGGGCTCGGCGGACGGCGAAGACGAAGACGAAGAGATCGAGAGTCGTTCCACCCTGCCGAGGAGTTTACAGAGCGGCGCGCCTACCACCAACTCGCTTCCCAGGCTTCCAACTAACACCCCCCCGACTAACATGCAGAAGTCGCAGAGTATGTACCACTTCCTGCCGCAGAATGTTAAGAGTGCGCGGTACCGGCCTCCCGGGTTCAGCAGGCTCACCACGACGGTGCCCAAAAGGGCGGTCTCGGCCCCCGGACTTCAGCCCAGCCACCAGAGGCGCGGTAGGAGGTCTCAGCAGCAGAACGTCCCTAGTGGTGAGTGTTATATTTGTATTTGCGGT
>Col73
GTGATAATAGCTGTTTGTATGGTTCTGCGGAGGCTTATATTGAAATGTCGTGGGAAGCCCTTCCACGAGTATCAGAGACTTCCGGAGAATGAACAGCAGCCATTACCACCAACTAGCAACTACTACACCCTTTTCACTGCCATATCCAGAATGGCTATAATAATGACGTACTTTTTCATTTGCGATCGGACCAGCTTCTTCATGAAAGAGAACAAATACTACTCGGAGTTTAGCTTTTGGCTGCCGATCGGCTACGTAACAGTTTTGGGATTATTTTTCACTGAAGACAGCAAGTTTACGAAGGTCCTTCACAGGGATCAGTTGAACGAGTGGAAGGGTTGGATGCAGCTGGTAATTTTGGTGTACCACGTTACGGGTGCTAACAGGATTCTGGTGATAAATATGCACATCAAAGTGTTAATTTCTTCGTATCTGTTTCTGTTAGGTTACGAGCAGTTTTACTACGTGTGGCAGAGGAGTGACATAAGCATCGTTAGTTTTTTCAGAAATCTCTTTCAGCTTAACTATATGACCGTCACATTGTGTCTTTGCATGAATCGACCGTATCAGTTCTATTATTTCGGGCCTTTGTTGTCGTTTTGGTACCTGATGATTTACTCCTTCCTGGCGTTTCCGCCTCACATCACCGCACAAAGTTCGGAGAATAACGTGATGCAGTACTTCTACCTGCTGATTAAATTTGTCTGCCTCTTCAGCGTTATAACCATACTTTTTATGTCCGAAGTGTTTTTCGAGAAAGTCTTTGTAACTCGCCCTTGGAAAGCTTTGTTTGTGACCACCGACGATGACATACATGAGTGGTGGTCTCGTTGGAAGTTAGATAGGTATTCTGCGTTGTACGGGATGTGTTTCAGCGTCATCATGATTTTGGCCCAGAGGTATAATATGTTCGATGACAACAACCATTCCAATCTACTGTCGAGAGGTTTAGCCGTAAGTTCGACATTGGGAGCCATTATAGGGCTTGGGAGTTACGTAACGTTTACGTTCCTGTGTCACAATGAACTGGAATGTAGCGAAATTCATTCCTACATTGTATTTATTCCCATAGTTAGTTACGTGTTTCTAAGAAACATATCAGGGGTGCTCCGCACCCGGTATTCTAGCTTATTCGCGTGGTTCGGGGAGATCTCCCTTGAGTTGTTTGTGAGTCAGTATCACATCTGGTTGGCAGCCGATACTCATGGGGTGCTGGTGTTAGTTCCCGGATATCCTGTGCTGAACGTAATTATCACTTCCTTCATTTTCGTGTGTGCGTCCCATGAGGTCCACAGATTAACCAAAGTATTACTCCCTTTTGCTGTTCCGAATGACTGGAAACTCGTTTTAAGAAATTTTATTTTGTTCCTAGCTATATTAGTACCCATCGGAATAAATGATGGTATGTTT
>Col74
TGTCAATCGGGGTGGGAGGGTCCGTTTTGCAACCAGTGCCAACGCTACCCGGGCTGTATGCACGGAACTTGCGTGAAACCGTGGGACTGTCTTTGCGTAGAAGGTTGGGGCGGTCTTTTCTGCAACCAAGACCTGAACTTTTGTACCAACCATAAGCCTTGCCGGAACGGGGGTACTTGTTTCAACACCGGCCAGGGCAGTTACACCTGCAGCTGCCCCAATGGATTCAACGGTACCGACTGCGAAATACCCTTGGACGATTGCTCCAGAAACCCCTGTCTTAATGGTGGTACATGCAGTCCCAACGGCGCCTACAACGTTTGCGCTTGCCCACTCGGATTCACCGGACCTAGATGCGAAACCTCGACGAAGACTTGTTCCGAACAACCTTGCAAAAACGGCGGTACTTGCACCAATACCGACAGCGGGTACCACTGTTCCTGTCGATCTGGTTTCGAAGGAGCCGATTGCGAACACCAAGTGAGCAGCTGTTCACCGAATCCATGTAAGAACGGAGGGACATGCGTCGAAACGTCGGGCAGTTACCAGTGTATGTGTCCATCGGGATTCGCAGGCAACACCTGCGAAGTCAACATCGACGACTGTCAGGGGAACCCCTGTCAGAACGGGGGAACCTGCGTGGACAAAGTCAATGAGTTCCGCTGCCATTGCGTCCCCGGATTCGTCGGACCGTTGTGCCAAAACCGCGTAGACTATTGCATCACCAAACCTTGCGCGAACGGGGGAACTTGCTTGCAACTGATCAATGACTATAAGTGTAAGTGTGCTCCCGGTTTCACCGGCAAAGACTGCAGCGAGGAGATCGAGGAATGCAAAGTGAATCCTTGCCAACACGGGGGTACCTGCGTGAATCGCGTTCACGGTTTCGAATGCATCTGCCTGCCGGGTTTCCTGGGTCGCGAATGCGACGAAGTCTCCCCTAGCGCCGCGCCGAGCGCCAGGGTTTCCTCCGAATCCAACCTCACCACGGAACACGTGGTGGTCATCGCTACCATTTCCACTTTCGTACCGCTCGTAGTCCTAGTCGCCGTCGGCGTGATAATTTGCCTTAAGCAACGCAGAAAACGCGAGAAGGCTCGCGCCGACGAAGAAGCCAGACTTCAAAACGAGCAGAACACCGCCAACAGCAGCTTCGCCAAACGTAGCGCTGCCATGTCGGCCGACCCGCATATGATTAAGAACTCCTGGGGGAAGTGCACCAACAACGCGATCAGTTCGAACTTGTCATCGCCTGACGACTGCAGCGTTTCCAACATCAGCGTCAACGACTGTGATGGTTTCCCCAAGCCCCTGCACCAGGTCATCGATGGTAGGCCTGTTTACAGCTTGCAAAGAACGCGCTCCCAGAAGCAGCTCAACACTGAGACGGGTGCGCGCGCTTCAGCACTGCTCGCTGCAAAACTGCACGAACCCGACTATGAACACATCAAACGTTTGTCTGTGATGTCAAACGCATCGGCTGTGTGTGGCTCC
>Col75
ATGGCTATGTTTAGGGCCCTAGGTAGAAATATTCCATATTTAAAGCAACAGTTTGGTGCTCTCTTGGGCAATACAAGCACCTCTGTAAAATTTATCTGTGGTGTAGTTCTATTAAGTTATGGACTGTCATATTCCGATGAAGCTGTGAGAGTCATATCAGTAACTCCTGGATATCTTATGCCGCCTTCCTTTTGGCTGTGGACAGCATTCACATTCTGCTTCTTAGAAATACATTTTTGGGAAGTGTTAGTAGACATTATCACAGTTGGTTTGTGTGGCAAATTAATCGAGCCGCTATGGGGACAAATGGAAATGTTGACATATTTCGCCATTGTTAATTTTGGTGTGGCAGTTATAACGACTGCATTCTACTTTATTTTGTACTGTTGCACTTTTGATGCGGAATTTTTGTTTACAGTACACATACATGGGTTGGCTGGATATATTGCAGGGGTATCAGTAGCTGTGAAACAAATAATGCCTGATCTAGTAATAATTAAAACACCACTTGGAAAACTAAGCAATAGAAATATACCTTTGACTGTATTCTTCCTTTCTGTCATATTTAAACTTGTAGGATTAGTGGATGGTACTTACCCGACTATGTTTTTTAGTGGTTTAATTGTAAGTTGGATTTATCTACGGTTTTATCAAAAGCACACGAATGGCTCGAGAGGTGATATGGCCGATTATTTCACATTTGCA
>Col76
AATCATACTCGTATATTTCCAAGAGCACTTGGTGAGATAGTTAAGAGGTACAACATACAAGAACTGCACGTCAGTTTAACAGGAGGCTTATGGAGATATGAGAACTGGGGATATCCTATAGTTGACGCAGCTCCTGGTGCTGAAGTTTGGGCGTGGTTTAAATCCGATACACCCGATGTCGATAAAAACTGGAAACTACTGGCTAATTCACTGTCTGGTTTGTTGTGTGCATCCTTGAATTTTATCGACTCTTCGAATAGTATTAGCCCTGAATTTACATTTCAACCAAGAGGCGCTACCGATTCTCCCAGTATAAATAATACTTATTTACGGTACGCTAGTTTGCCTCGTGAGGTGGTCTGTACGGAAAATTTAACACCTTGGAAGAAACTCTTACCATGCGACTCAAAATTTGGTCTAGCGTCTTTGCTAAATTCGGGATACATACACAATACACGATACCATTCCATTGCACTTCACTTACGCCCCATCTGCAGGGACAGCACGTGTCAAAGTCTCTCGCTAGAATTGCAACAGTCAGTGTCGTTAGTGTACGATTACTTGCTGTTAGGTTCTAAGAACTGGTCTTTGAAAAAACTTTTCGGGCAGGGAGTGTCGAAGAATTGCCCTCTGGCAAGTAGAAGTGATATTTTTGTAGACACGACTAGTTCGGGCACCCACAGTTTCGAGTTAAGTCCTCCGCCTCATGAATTCGTAACTTCTTTCAGAGGAGGCCACGAAAGCACTTTCGCCAAATACAAGGTACCTAATTATTTTTTCTTCATAAGTGCAAATTACAAGGAGCCGCAAAGCATCGCGCTGTTATTTCCTCCACCTTTACACGCTAATCAGTACTTGACGGGTTACGGACAAGAACGCGGGGGTGTTGTCACTAAAATTTTTAACAACCACTGGGCCCATTTAGACGTGGTCGTGTTGCAGAACATTCCATGGTACGTTCCGATTTATTTACATACCCTCAAAGTGGTGACGGACGGTTTGGAGACGAACCCCGTCACTTTGCGATACATTCCAGGCAGGCAGAGAGAACGGGCGTATTATTTAGAAATTCTCTTGAAACTGCCGCCTCAGTCGTCTACGTCGATTTCCATCGACTTCGATTACGTGTTCTTGAAGTGGCAAGAATATCCTCCGGATGCCAATCACGGGTTTTACATTGGATCAGCTATCGTTTCCACGAACCTCCCACTCGCTAGAAACTACACTGGATTGCCACAAGATGGCTCCACTCTAGCTGACAGTTTTAATGCGTCTCGAAGCGGGTATTTGGTGCAAGTTCGCACCGAGACCATGGTTATAACCTTACCCACTCCCGATTTTAGTATGCCTTACAATGTTATCTGTTTGGCTTGCACTGTGGTGGCGTTAGCCTTCGGACCTTTGCACAATATTACCACTAGGAGGCTGGCGTTGAAGCCAAAACAGAAGGAGAAGCTGCCGGCGAAGTTGAAGAGGATTTTGACCGAGTTTTTGAAAAAG
>Col77
CAGTTAGATGAAGTCCGCCAAGTGGGCTCCTTCAAAAAAGGCACCATGGTGACCGGGCATAACGTAGCCGATATCGTGGTTATACTCAAAACTTTACCGACTCGAGAAGCAGTCGAAGCGTTGGGCAACAAGGTCAAAGACGACCTGAAAAACCTGATGAAAAACGAAATCGTCGCTAAAGGTGAGCAACTAACCCACACCACGAACGAAAGGGGCATCGAAATAAGCAACTCTTACGCTTGCGTGAGAGTAATGGTGACCACCCTCCATCACAACATCAGAAAACTCGACCCGGAAATCCACCTGGACCAGAAAATCATGTTGAGCCACTTAGCATCGATTCGTCACAGCCGGTGGTTCGAAGAGAACGCCCATCACTCCTCCATAAAAGTCCTGATCCGACTATTAAGGGACGTCCGTAACAGGTTTGAGGGCTTCGAACCCCTGACCCCTTGGATGCTCGATTTGCTGGCGCACTTTGCCATAATGCACAACCCCAGCAGACAAGCCTTACCTATAAACGTCGCCTTCCGTCGTGTCTTCCAGTTGCTATCTGCCGGGTTGTTCCTTCCTGGTTCCGCCGGAATTACGGATCCTTGCGAAGGGGTCAGTCTAAGAATCCACACGGCGATGACGTTGGAGCAGCAGGACATATGCTGTCTGACCGCGCAGACCCTGCTTCGGGTGTTGTCGCACGGGGGATACAAACACATCTTGGGCTTGGAAGGGAACAGTTCCATAGCTAAGGAGATGTCGGTGTGGGACGGGGTGGTCGTGTCGCCCTTGGATAAGGCGTACGAGAACCCCCCGGAGAAGAAGGAGGGCGAAGATGAAGACGAGGATATGGAGGCCGAAGGTGACGAAAGTATGGAAACTCAAGAGACG
>Col78
ATGCAACATCAGTATTGGGTAACTAAGAAAAGTGTTCTTCGAAAATTAGGAGGTAAAGAAGACGAATGTATTGTTGCTTCAGATGCCGAATTAGATGCGAAATTAGAACTATTTAAATCTATAAATGAAAGTTGTAATCATTTGCAACGAGTAATAGATTTATATCAAGAAAGGTTATGCTATCTAGCACAAGAAGAAAATGCATTAGGTAGATATTTGAAAGAATGTGGAAAACATGAGAAAAATTCATGTGCCGGACAAATAATGTCGACATCTGGAAAAGCATTAGCTTATACTGGCCATCAGAGGTTAACAGTTCGGCCTCCTTTAGTTAGATTACATCATGAAGTTGAAACATTTAGAGGGAGAGCTGTAACAGATACGAGAACAACTGTTGCTGAAATGGAGAAGGCGAGAACTGAATATCGCGCTGCACTTAGTTGGATGAAGTCAGTTTCTTCACAGTTGGATCCAGATACAGGACATGGTTTAGAACGATTTAGGAAAGCCCAGTCATATGTAAAAACAACTAAAATGAAATTTGATCGTTTAACATTAGCATGTCTACAAAAAGTTGATTTATTAGCAGCTGCACGATGTAATATGTTTTCTCATGCTTTAGTACCGTACCAAAGCGCCATTGAAACATTTTCTACTAAAGCAGGAGAAACTTTGCTTGTGGCTGCTGAAAAATTAGATGAAGCTCAACCTTATGAATTTAATGCAGTTACTGAATTAGCAACATCTTTAGACGTTGATAAAGATAAAACCACTTTTTTCAATGCAGAATATACTGATAATGTAGCATCGAAGGACACGGAATCTGATCAGTCTGTTGCTTCA
>Col79
ATGGAGAAAGAGAAAGTTAAGCAAACCTTTGCACAGAAATTGCTATTTTATATTACAGCTTTCTTCGTGCTACTTGGAATATTTAGCTTGTTTTCGTTTTTATTCCTTGTGCCTTTTGTCATCGACCCGGCTTTTACAACGATTTTCATGGAGTTCGACGAGGAGCCTGCTCTTTGTGTGACCATAAGAACTGACCGCCGTCTGGGTGCCTCAAACTGCACCTGGACGTCCTGCCGAGAAGGTTGTACGAAGGACATCTACGATTGCACTCAAATCTTTGTTAAGTACAAAGTTGCGTCCAATCGTACAAATACTTCGGCCGAGTATGCAATCACAACCACCGCAGAAACGTTTCGACAACCGGGACCGTCGCTTCTAGAAGACTATGATTATAATGAAGAATCCACTGGTCTAATGGAACTTGATCCAGAATGGTACTATAAGGAAGCAAAGTTGCTACCTAACGTGAAAGGTTGTGGTTATCCTCCAATGCTCAACTGTTCAGTTTTTCTAAAAACCTACAAAGAAGTTGGAACCAATTTCTCCTGTTACTACAGCCGGGTGGATAGGACCATGGTAATAAGCCACTTGGACATGTGGCAAGTATATATGAACTTAGTGTACGCGATGGCGATTCCTATACCGTCGTTTATTATATCCGTGGTGTATTTAGCGATCGCCTACTTCAAAATATATAATGAGGACGAGGAAGAAGCTCCGTTGGAGAAAAACGCGGAGGCTATAGATGTCGAGGGGGAAAGTGGAACGCCGATACCTCCGGCTAGTGGAGGAATAACACCCGCCAGTGAGGCTTTTAGGGAAGATCTAGCAAGTTTTGGCCACCACTTTAAAGTCGCTATGGTAGACGAGATGAGCCGAGATAGTCTTGTCGATGGGGTACTTACTTCTGTTTCAATAGGA
>Col80
GTCTACGGCCTATACAGCGACTTGATGTACGTAAAAGACTACGAACGCGAGGATAACATCCTCACAGATCCGGTCTACGAGTCGCTCAGGAGGAGCGATCCCGAACTGGCCGCCATCCCCAACAAAGTCAGCACCCTGGATAGAAGACTGAAAATGAAGGTATCGCGACCGCGCTCCCTCGACCTATCCAATTGGTCGGTAGACTCTCGATCGTCGAGCTTGTGTACCTCCTCGGGTTCGGAAGAGAGCATGGCCATGCGGTTGAACAACCTGGGGAGGAGCGTCTCCCGGAATAACTCCAACGCCTCGAGGCAACTAAATGGCGTATGTGAAAATAGTGCTAGTACCGTCTTAGAAAAAGAAACGTCTGTAGCGGAGAAATCCGCTGTGGTTGTAAATAAACCAACGAACACAAAGACTTTGAGTAAGAGCAAGAGTAGTGCTTTTGATAATGCGCGGAGGACTGTCATAACGTTGATGGGTGGACGGGGCTATGTGAATTGCAGGCAACCGTGCTGCCTGGCGGACAGAAGCAAGCATGTGTTCACTGGAAAGGATACTAATAGTAATGACGCTCATATCGTTATATGGGAACTTAAATTG
>Col81
GAACCCATAGTCTTACACCAATACAACAAGGTAGCCTACGACATATCCGAAACCGCCGAGGTGGTATGCAAAGTGCAGGCATATCCCAAACCGGAATTCAAGTGGTTCTTCGGTACAAACATTTCCCCGCTTCACTCTTCCTCGGAAGGACATTATGTCGTACACACCGCGAGCGACGACAACGACATTTACACCAGCGTCCTTCGTATCTCCAATATTAAAAAACAGGATTACGGAGAATATAACTGCCAAATTATCAATAATCTGGGAAAGATCGATGCCAGAATTAGATTGCAACCCAAAGGACCGCCAGAAAAACCAACAAAGTTGGTTGCTTTCCATACCGGGCCAAACTTTGTCACCCTAGGATGGGAGCCTGGTTTTAATGGAGGAATCTCCAACACAAAATATTTTGTTTCTTACAGGAAAGTGTCCAGTGATAACGACATACCCATTGAAGGTTGTGGGATAGTATCCAAGTCAAGTGATTGGTCTGAAGTGGACTGTCATCAAAATGTTCCCTGTAACGTGACTAACCTCGAACAACACCAAAGCTACTTGTTCAAG
>Col82
GATTTCAATCAGAAGTTGGACATAAATCTCTTGGATAGTGTGGTTGTTAGTATGTATGCTGGGAATGGAGAGACACAGAGGATAGCACAAGAAGTTTTAACAACTTTGAAAGAACATCCGGACGCTTGGACAAGAGTCGATACTATACTGGAGTATTCAACAAACCAGCAAACCAAATATTACGCCCTGCAAATATTAGAACAAGTTATTAAAACACGATGGAAGGTTTTACCAAGGAATCAGTGTGAGGGAATTAAAAAATATATCGTTTCTCTTATAATAAAAACAAGTTCGGACTCAGAAACGTTAGAAGCTAATAAAACCTACCTTAATAAATTAAATATGATATTAGTTCAAGTCTTAAAAAGAGAGTGGCCTAGAAATTGGGAAAGTTTTATTCCCGACATTGTAGGAGCGAGTAAAACTAATGAGAGTTTATGTCAGAATAACATGATTATATTAAAATTGCTAAGTGAAGAACTGTTTGATTTTTCCTCTGGACAGATCACACAAACCAAGGCGAAGCATTTGAAAGATACAATGTGTTCTGAATTTTCAGCGATCTTTCACTTATGCCAGTTTGTACTTGAAAATTCGCAGAATCCCCCTCTTGTTAACGCTACCTTGGAAACTCTACTCCGGTTCCTAAATTGGATTCCTCTCGGATACATATTTGAGACAAAGCTAATAAATACACTTATATTTAAATTCCTCCCTGTACCCCTGTTCCGTAATGTTACTCTGAAATGTCTAACAGAAATAGCTGGTGTTACTGTAAGTAATTATGATGATATGTTTGTTAATTTGTTCTCTCAAACGATGGCCCAATTAGAAGCGATGCTTCCTCTACAAACTGACATTAAAACGGCTTATGCTTGCGGCCAGGACCAAGAGCAGAATTTCATTCAAAACCTCGCTTTGTTCCTTTGTACATTTTTGAAAGAACATGGTAACATTGCTGAAAACCAAATAGAAACTCTAAGGAATGCTTTACGCTACCTGGTATTGATTTCTGAGGTAGAGGAGGTTGAAATATTTAAGATTTGTTTGGAATATTGGAACAGCTTGGCTTCCGAGTTGTACCGTGAGATGCCTTGTGCCGGTGCTCAGCTGATATTCTTCGGTAATGCTCGACGAGCCTTATACCAAGAAGTATTGAATAAAGTGAGGTACATCATGATTTCTCGAATGGCGAAGCCAGAAGAAGTATTAGTTGTTGAGAATGACAATGGAGAGGTTGTAAGGGAGTTTATGAAGGACACGGATTCTATTAACTTGTATAAGAATATGCGTGAAACCCTTGTGTATTTAACTCATCTAGATTATGCAGATACGGAAAGGATTATGACGAATAAACTACAGAATCAAGTGAATGGGACCGAGTGGTCTTGGAAGAATTTGAACACGCTTTGCTGGGCTATTGGCAGTATTTCTGGAGCGATGCATGAAGAAGATGAGAAGAGGTTTCTGGTGACGGTTATTAAGGACTTACTAGGTCTGTGTGAGCAGAAACGTGGTAAAGACAATAAAGCCATCATCGCCTCAAATATCATGTACGTTGTCGGTCAGTATCCCCGCTTTCTAAGGGCCCACTGGAAATTTTTGAAAACCGTTGTAAATAAATTGTTTGAATTCATGCATGAGACTCACGATGGTGTACAGGACATGGCATGCGATACTTTTATTAAGATTGCGATGAAATGCAGACGGCATTTTGTTACAACTCAAATCGGTGAGACCTGCCCCTTCATCGAGGATATACTAGCTTCGATTTCTACAATTATCTGCGACCTGCAACAGCAGCAAGTGCATACTTTCTACGAAGCCGTAGGGTACATGATATCAGCACAGGTCGACAACGCCACACAAGAAGCCTTAATTGAAAAATATATGTTGCTTCCAAATCAG
>Col83
GCATGTCCTCTCAACCCAAATCCCCAGCCTCTGACTGGACAACAGGAATTATTGCAAGATTTCTCGAAACGATTTTCGCCCGCCATCCGCGGCGTAGTCGAGTTTGCCAAGCGCATTCCTGGGTTTTCCCTGTTGGCCCAGGATGATCAAGTTACCCTCCTGAAGGCTGGTGTTTTTGAAGTGTTGCTTGTGCGCCTCGCGTGTATGTTTGACTCTCAAACTTCCAGTATGATTTGTTTAAATGGACAAGTGCTCAAACGAGACTCGATTCACAACAGTTCTAACGCACGGTTCCTTATGGACAGTATGTTCGATTTCGCGGAACGTATGAATGCTCTCAGATTGTCAGATGCCGAAATAGGCCTCTTCTGCTCTGTCGTGGTCATTGCCGCGGATCGTCCCGGTCTCAGAAATACGGAACTCATCGAAAAAATGCATAACAAGCTAAAGGCTGCTCTGCACGTCGTCGTCAGCCAGAATCATAACGGCCGTCCTCATATCTTGGACGAATTGATGAAGAAAATCCCAGATTTGCGTACGCTGAACACTTTGCATTCTGAGAAATTGCTCGCATTTAAGATGACGGAGCAGCAGCAGATGATGCAGCAGCAACAGCATCATCTGTGGAATTCCCCCTTAGAAGAGGAGAGCAGCAGCAAAAGCCCTGCGGCTTCATCGTGGTCCTCTTCGTCTGACGTTACAATGGACGAGGCGAAATCCCCACTCGGCTCTGTCTCCAGCACAGAATCCATGTGCTCCTCAGAAATGACCAATATCCATGACTATCACCAACCCATCGGTCACCATATCAGCTCAAACGTAACCAACGCCCCCCTCTTGGCCGCCACCTTGGCTGGAGGGGTTTGCCCACACAGGCACAGAGCCAATTCGGGATCGACATCCTCCGGAGACGACGAGTTGGCCGCCACATCACACCTAATCCACAATGGGTTGACAATAACTCCAGTTTCCAGGCCTCACGTCTCCCATCCAAGATTTCGCAAATTAGATTCTCCCAGTGATTCTGGCATCGAGTCTGGAACCGAAAAGGTCGACAAGCCAACTTCAGTCTGCTCCAGTCCACGATCCTCTGTCGAGGACCACCACATTGTTGAAGACATGCCAGTGCTGAAACGCGTTCTGCAAGCTCCTCCCTTGTACGACACGAATTCATTGATGGACGAGGCCTACAAGCCACATAAAAAATTCAGGGCGTTAAGAAACAAAGACTCCGCCGAGGCCGAGCCCGCAATTATAATGTCCCCGCAACCAGTGCAATCTCAGCTCACGTCTGCGCCGCAATCCAGCCTCTCTAGCTCTCATTCTATGCTAGCCAAGTCCCTAATGGAAGGTCCCAGGATGACGGCCGAACAGATGAAAAGGACGGACATCATCCATAACTTCATCATGAGAGGCGAGACGCATGCGGCCTCCCCCATGGTGACCGCCACCCCCACGGCCTGTCCCTATAAAACTAACGGAACGCTGCTGCAGCCCGCTTGGGCGACGAGCGTCATCACCACCACCGCCCGTCAGAACCAGATGCAGAACAGTCACACGCCGCCCCCGCAGCCGCAGGAGTACTCCAGGCTGTACCTGCACCCACAGTCGCCCCACTCGACGTCGCCGGCCCCCCCGCAATCCAGGTCACCCGCCAGTCCGCACTCGACGCTGTTGACTTCCATCCCCAAGATGGTCGAGCTGCAGGTGGACATCGCCGACTCCCAGCAGCCGCTCAATCTCTCCAAGAAGTCGCCGTCCCCGTCGCCGAGGCCGCTGAAGGTGGTGACGCTGGAGGTG
>Col84
ATGGTGGTAAAACCCTTTCATGGTGCAACGGTGGGCCGCACCGTGGCAGGCATTTGGCTGCTGCTTCTAGCGGGGCTGTGGGGGCGCGCTTCTGCAGGCATTCTGCTAGCGCATTACCCTGGCCCCGCCGATCCCCCCATGCGTTTCACTCACATGGCCGTGGACCAGAAAACCAAGCGAGTTTACGTCGGAGGGACCAACCACATCCTCCAGTTGGACCCGGACTTGCGCCTGGAACACCTAGTGACCACCGGCCCGAAGAATGACAGTCCCCTGTGCCACGCGACGGGGTGTAGCGACCCCGGCATCCCCGTTTCGTTGATGGACAACTACAACAAGATTCTGCTTATAGAGCCCGAGTCTAGGACTTTGATCGCTTGCGGGTCTCTCTCCCAAGGCGCTTGCTACAAGTATAAGCTGAGTAATATCAGTGCCGAGGCCGATTTCATCCCGAAGAGCATAGCGGCGAATGACGCCAATGCTTCCACTTACGCCTACATAGGCCCTAAGAAATACAATTTATGGGGACGTTCGAATATTCTCTATGTAGGAACCACCTTCACTAACAATGGAGAGTATAGACACGACGTTCCAGCCATAGCGAGTCGGGACCTGGATTCGCTAGAAATAGCAGAGTATTCGTTTAGCAAGCAGTCCCTTTTGAGCATTGACGTTAAGTATAGAGATCACTTTATCGTACAATACGTATACGGTTTCAATGCTAGTGACTATGCGTATTTCGTTATCGTTCAGAAACAGTCACATTTGCCCGGTCAAGAGGAACAAGGTTACGTCTCCAGGTTGTCGAGGACCTGCATCAACGATGCGAATTACGACAGTTACACGGAGGTTACACTGCAATGCACCGATTCGGATATGAAATACAACTTAGTGCAAGATGCTAAGATCGCATTTGCCGGAGAGGAACTAGCCACAGCGTTAGGTATATCGGTGGGTTCTCCGGTGTTAGTAGCGGTGTTCCGACCCGCCAAGGGAATCACCAACGAGCCCCAGAACTACTCGGCACTATGCTTGTACCCATTAAGGGACATTGAAGGGAAATTTATCGAAAACATCCACATGTGCTTTAACGGTAGCGTTAAGTACCGCAATATGGGGTATGTGTCCGGTCCGATTCTGGACGGTAAGTGTCCTAATAGCGGGTCGGCCGGGAATATTCCTAACTTCTGTGAAGTTGGACTGAAAATCAGTGGGGTGACACCTTTGGTTACGACGGCGGCTCTCACTTTTCCCAACACCTCTCTATCCTCCGTGACGACTGCGTCCACGGGAAGGCACGTTTTGGCTTTTCTAGGTACAACAGACGGCAAAATAAAAAAGGTGCTGCTTTCCGGACCGGAACCGCCAGAGTATGAAGAAGTTGTCGTCGACAAGGGGAACAGTATTTTGCCAGATACGATTCTGTCACCCTCGGGTGACTACCTCTATGTTCTCTCGACTGCCAAG
>Col85
ATGTGTAGCAACGAAAGCCCAACGAATCACCCGTCGCCGAGGTTGCCGATGCCTTTTTCCTTCGAGGCGAACAATCCAAGGGCCCTTCTTCCGTTAGACCAATACCGACTTCAGCTTTACCAGTATGCCGTCGCTGAACGACTCCGGTATCCGCTACTGAACCCATTCCCGTCACCGTTGACATGTTATCCGCTTTTCCCGAGAGCTTTGCAACCCGAAGAACCCAAGCCCCAGCACAGCTACATAGGGCTGATAGCGATGGCCATTCTCAGTTCGCCAGAGGCCAAACTAGTCCTGTCAGACATCTACCAACACATCCTGGACCATTATCCTTACTTCAGAACGAGAGGGCCCGGGTGGAGGAACTCGATCAGGCACAACCTGTCCCTTAACGACTGCTTCATCAAAGCCGGACGAAGCGCCAACGGCAAGGGACACTACTGGGCCATTCATCCGGCAAACGTGGAGGACTTCAGAAAAGGCGACTTCAGAAGACGCAAGGCCCAAAGGAAAGTGAGGAAACACATGGGCTTAGCCGTGGACGAGGACGGTGCGGATTCCCCAAGTCCTCCGCCGTTGTCGGTGAGTCCACCGGTGGTTCCTGGACCTTCTACTGCTGTCTATCCGGTCCCGTCGAGTCGGGGGGCCCCACGAAAGCGACAATTCGACGTAGCTTCACTGCTGGCACCGGACTCCGGGGAAGAGACTAACGAAGAAGACATAGACGTGGTCTCCAGTGATCAGCAGGAACAACCAGAAACAAAACAACAGTGGCCTATGTTTCCGATTGTCGATTACTACCAAGCGTTGCTGCACGCCAGACCCGGCGGACAGTTAAAA
>Col86
ATGGAAGTGGCAATGCCTATGTCGGGCAGCGCCATCGACTGCTACGAAGACATGTTTAAGGAAATCACTAGGAAACTCTACGGCGAAGAAGGATTACCGGAATTAAACACCAATGACAGACTAACATCCACGAGCCAAGACCGAGGGTTAACACCAATTGACTACGAGGTGGACAACCCGCTATTAAAACCAGAAGAACACCTGACCGCATTTGGACTAGCAGCGTTGATGCAGAATGGTTTTCCTCCAAGCGGTATATTAAACTCGGGATTCCAAGCGCATAAACTGAACACGGGAATGGTTTTAGGTTCGGTTCTAGAAGACAAATGGATTAGCAGCGAGGAGAACCTACAGTGGACTCAGTCCAAAATAGCAACATATAACCCTTCCCATAAGTTGTTCCGCTGTACTGAGTGTGACTGTGTGGGATACCTCTTAAGAGTAGCAGAGCATTGGTTGGGAACTCACTCCACTGTACGCGCTTTCCATTGTTCTCAGTGTCCGTACGAAAGTGCTTGGGCTAGATGCGTCAGGATACATTTAAGTCGTCAACACAATATAAACACGGACGAATCCTGCGACACACTGACAAAAGATAACCCCATTTTACAGGAAATAGTGAAGTATCTACAGAGGTTGAAAAATAAACTCGAAAATAATTGCGGGAAGTCTGCGCAATGCGCCATACCTCAAAGCGAAGAGTTCCACAATCAAACAGTAACGAGTAACACAAACGTTCCAGTCACAAACCAATTAGGTGCATCCCCAACTACGAGTATAAGTAACGATCAAAATAGTTCCACTACTAAAAGGTACAGCTGTACGTTCTGTCCTTACGCTACAGACAGAAGAGATCTGTTCACTCGTCATGAAAACATCCATAGAGAAGAAAAACCTTTCCAGTGCTATGTATGCCAGAAGCAGTTCAACAGAGCAGACCACGTAAAAAAGCACTTCCTTCGTATGCACAGAGACCACCCTTACGACCTCAACAGGATACGAAGACATCCTCCAAAAAACTCATCCGGTATGTCTTATTACCAAAAATACAACTCCAGTCCTCACACCCAACCCCCCGACTCGATAAACTCCTTATCCACAATGAGCTCCTTATCGATCCCTGGATTTAACAACATCAGTAGAAACCTGAGTAACTCACGTGTACAGCAACCCGACACGAAAAGTATAGGGAAAATAACGAACGGGGCGAAATCCGGAGGGAAGAAGAAAGGAGAGAAACGATTTACGTGCTGCTACTGCTCGTGGTCAGGAGTGGATAACTGGTGCCTTAAGAGACATATGAACACGCATTTAAAACCGTTCGTGTGCGGTTTATGCGACTACAAAGCCGCCAGATCGGAAAGGCTGGCCACACACGTGCTGAAGGTACACAACAAGAGGGCATGCGGCAAGTGCAATTACTTGGCCGATGACTTGACTCAGCTTTCTGTCCACCAACAGGAGCAG
>Col87
TTGTTTGACTATACAGACTGCCCCGAAGGTCCGATTCTTCCCGGCGCTCACTCCATCGAACGTTTCTTAATAGAGGAGCATCTACACTCTATAATAGAAATGTATCACTTAGAACGAAAGGATTGTGCTGCTCATTTACTCAACTTCCCTTATAAATTGAAAATCCCGCTGGAATATTGCATCGTAGAAGTTATATTTGCTGAATTGCTACACATGCCGACGCCTAGATATCTAGAAATAGCCTACGGCGCTATGCTTATCGAACTCTGCAAGTTGCAACCTTCGACCATGCCTCAAGTCCTGGCTCAGGCCACAGAGATGCTTTTCATGAGGATCGATTCGATGAACGTATCGTGTTTCGACAGATTCGTGAACTGGTTCTCGTACCACTTGAGCAACTTCCAGTTCCGGTGGTCCTGGGAGGACTGGGATTCCTGTTTGTCTTTGGATGAGGAGCATCCGAAGCCTAAGTTTGTGAGGGAAACGATGTTGAAGAGTATG
>Col88
ATGAGTTCTTGGCCTGAGGATGTTGGAATATTAGCTTTGGAGATAGTTTTTCCATCACAATATGTGGATCAAACGGAATTGGAACAATTTGATGGGGTATCAGCAGGAAAATATACAATTGGACTTGGACAACAGAAAATGGGTTTTTGTTCAGATAGAGAGGATATTAATTCCCTCTGTCTTACAGTGGTTCAAAAATTGCTAGAAAGACATAACATAAAACCAAGTGAAATTGGACGCTTGGAAGTAGGTACCGAGACAATCATTGACAAGTCAAAAAGTGTTAAAACTGTATTGATGCAACTTTTTGAACCCTATGGTGTAACTGATATTGAAGGTATCGATACCACAAATGCTTGTTATGGTGGAACTGCAGCATTGTTTAATTCCATTGCATGGGTGGAATCATCAGCTTGGAACGGACGCTTTGCTTTGGCGGTAGCTGGGGACATAGCCGTATATGCAAAAGGTGCTGCTAGACCAACAGGTGGTGTGGGAGCCATTGCAATGTTAGTAGGGCCTAATGCTCCACTTATTTTTGATAGAGGCATTCGTGCCACATATGTCAGGCATACTTATGATTTTTACAAACCTGACTTAACATCTGAATATCCAGTAGTCGATGGTAAATTATCAATTCAGTGTTACTTAAATGCTTTAGATCAATGTTATCAACAGTATTGTAAGAATGTTTCTAAAAAGTTAAATTCTGAAGTAGATATAAGTAGTTTTGATGCAGTTATATTTCATTCTCCATATGGCAAGCTCGTACAAAAGTCACTGGCACGATTAGTTTTAAATGATTATGTACGAACAACTAAAGAACAGAGAACACAAAAATTTTCTGAACTAATTAAATTTAATAATATAAAATTGGAAGACAGCTATTTTGATCGTGATGTTGAAAAAGCATTTTTAAATTATTCTAAGGAAATTTTTGATAAGAAAACTAGCCCTTCACTGCTTATTGCTAGTCAAGTAGGTAATATGTATACACCTTCGTTATATGGAGGACTGGTGTCTCTCCTGATAAACAAAAAAGTTTCAGAATTAGCTGGTAAAAAAATTGCAATGTTTTCATATGGCTCTGGTCTAGCTGCATCATTTTTTTCAATTACGGTAACACACAATTGTGGTCCTTCATCTCCATTACAAAAACTAGTGTCAAATTTAAGTTATATTAAACCTCTTTTGGAACAAAGACAGAAAATTGAACCGCAGAAATTTGAGTCTACACTGGAACTCCGACAAAAAACTTGTCATAGTGCACCTTATGAACCTAATGGTAGTATAGAAAATTTTTTCCCGGGTACTTATTATTTAACAAAAATTGATGAGCAGCATAGGAGATTTTATGATAGAATACCTGTACTAACAAATGGCCATGTT
>Col89
TCCAGAGCAACATCAATCTTCCGCTTTGGGTTTATTGCATTAGATCTTATCAGTCTCGTGTTGAACGACAGCGGGGAATACGTTTGTCGTGTCTCCAGTGCAACAGGATGTGTTGAATCACGAGCAGTGCTTACAGTCAACCAAAGAGAATCAATAGAACAATCAAGCCAACATCCTGATAGTTTACAGTATATTCAACAGCTAGAAGATTATTCCAAATATCAAAGAACAGACAGTTTAGAAGAAAAAACAAATCAGAAACCTCATTTCATCCGTCCACTCCAAGATCTTGGAGAACTACAAGAAGGTAGAAATGCTCACTTCGAAGCACAACTTACCCCAGTGAGTGACCCAACGATGAAAGTGGAGTGGTACAAAGATGGTCGACCAATTACCGCCAGTTCACGAATCACGACAATCTTCAACTTCGGCTACGTCTCTCTCAACATAATGCACCTACGGGCCGAAGATGCAGGATCGTACACTGTGCGGGCTGTTAACCATTTAGGAGAAGCTATAAGCACTGCTAGTATTCAAGTCCTTGTTCGTTCTACCGTCACTGGTGACTTAGGTATTCCCGAACAACAAAAATACATTGAGAAAGTAGAACAACTCGAGGCATATCAGCAACAACAACATCAAAAATATGTCTTAGAATCACCAGAAAGTTCACAACCACCAGAATTTAAAACGCCAATAAAGGATCAGAATGAAATACGAGAAGGTGGTTTTGCTCATTTTGAAGCCCGTTTAGAACCTGTGGGTGATTCAACGCTCAAAGTGGAATGGCTCAAAGATGGCCGTCCAGTAGAAGCCAGCTCCAGAATCACCAGCTTTTTCAATTTTGGATACGTTGCTTTAACAATTAAAGAAGTAACGATCCATGATGTAGGCCATTACACATGCCGCGCGTACAACGCATTGGGACAAGCAACAACAACAGCCCAATTGAGTGTTGTTAGTAAGAAAGACATCATTTTTGATTCACAACATCCAGGAGGATTAGAAAAAATACAACATCTTGAAGACTCCAGCCGTTATAGCCGCACTTCGAAGGAGGAAGTCGCTGTAACACAAAAACCAAAGTTTTTGGGACCACTTAAAGGCACAAACAAGATTGTAGAAGGACAACGTGCCCATTTCGAAGCTCGCGTTGAACCTCAAAGTGACATGACGCTGAAAATCGAATGGTATTTTAATGGTAAACCTATCCAATCAGCAAACAGAATTCAAACGTATCACGACTTTGGGTATGTCGCTCTCGACATCTTAAGTGTGCGTGAAGAGGACGCTGGCACTTACACGGTAGTTGCCAGAAATGCCCTAGGGGAAGCGCAAGTTTCAGCTAGCATGGTGATTGAA
>Col90
GTACCTCGGTCACTGCTCTGCAACAACGGCACCTGTGAAACTATCGGCAATTCCCACAGGTGTCTCTGCAAGGAGGGATATACCGGCTCGTACTGTCAAAAAGAGATCAACGAGTGCGAATCTGCCCCTTGCCAAAACGGTGCCACATGCAAAGACCTGATTGGATCCTACACCTGTTCCTGCCCCAAAGGCTTCCAAGGCCAGAATTGCGAATTGAATGTGGACGACTGTCAACCGAATCCTTGCCAGAACGGCGGCACCTGCCACGATTTAGTCGACAGCTTCCTCTGTTCCTGCCCTCCAGGAACTCTGGGTTACATTTGCGAGATCAACATAGACGATTGTCGGCCAGATTCCTGCCACAACAACGGGACCTGCATAGATAAAGTGAGGGGATTCGAATGCAAGTGTCCCGCAGGGTTCGTGGGACCCCGCTGTGAAGGCGACATCAACGAGTGCCTTTCGAATCCTTGCTCCAACCCTGGTACCCTCGATTGCGTCCAACTAGTCAACGATTATCACTGCAATTGTAAAGCCGGTTACATGGGACGGCATTGCGAACGTAAAGTGAATTTCTGCGCAGCTTCGCCTTGTCAAAACGGCGGAGTATGCACCACCATACACTCGGGTCACAAGTGCACCTGCCAGGAGGGTTTCTATGGGAAGAACTGCGAGTTCAGTGGTTATGACTGCGATTCGGACCCCTGCTTGAACGGAGGAGTTTGTAGGATATCCGATGGAGGAGGTTACATTTGCGACTGTCCCGTGGGAACTTCAGGAATTAACTGCGAAGTCGACTCCATAAATGAATGTAACAGCAACCCCTGTTCGCATCCCGAAGCGATTTGTCAGGATAAAATCGGCGATTATGCTTGTTATTGCCCACCAAAGCACGTCGGGAAGAACTGTGAGGTGTACGACCGCACCTCCTCCGGTGGCTTAGGAAGACCCGTCAAGCCGCAGCAAGACTTCAGTAGTTTCTATGCCAGGGACTTGGAAAAACAACGTCAACAGTGCATACGGAATAATTGTCCCTTGAAGCGTGGTAACATGCGTTGCGACGAGGAGTGCAACACTTATGCTTGCGATTTCGACGGAAACGACTGTTCGCTTGGCATAAACCCTTGGGCAAACTGTACCGCGCCCACAAAGTGTTGGGAGGTATTCATGGATGGTGTTTGTAACCAGGATTGTAACAATCCCCAGTGTTTATTCGACGGAAGGGATTGCGAAAAGAAACTGAAAGCGTGTAACCCAACTTACGACGCCTACTGCCAAAAGCATTACGCCAACGGGCACTGCGATTATGGTTGTAACAACGCCGAATGTAACTGGGATGGATTAGATTGTGAGAAAGAGCCCCCGGATATAGCCGAAGGTGTTATATCGATGGTGGTGCTTATGGACATCGAAGGCTTCAAGAAGAACCTCGTAGCCTTTCTTCGAGACACAAGTCACCAGTTGAGAACTACCGTTCGAGTAAAAAAAGATCAACTCGGCAACGATATGATTTACCCTTGGATGGGCCCTATGCCCAACAGCGGTCTTCAGGACGATTACTTCAAACACAAGCACCATATCGCTTTCTCTGAGCAAGCGCAGACGGGCATTAGAGTGTATCTAGAAATCGACAACAGAAAATGCACCACGGTTTCGGAAAATACAGAGTTCTGCTTCCAGACAGCTAGCGCAGCCGCTGAATTCTTAGCAGCCAAAGCTTCTAAACACACCCTGTCTCAATCCTTCCCCATTTACCAAGTAAATGGTTCTACCAGCCTTGACGAAGAAAACAATCCACCTGCCAACGCTAAATACGTCCTAATAGGGATTCTGATGGTTATCTGCTTATGCGCCGTCATTTTCGTGGTGATTCAAACGCAGAGAAAGCGTGCCGCCGGTATAACGTGGTTCCCGGAAGGATTTTTAAGGACTAATTCCGGCACCAGACGAAGATCTCGGAGACGGGGACCCGAGGGGCAAGAACTACGTAATCTAAGCAAGAATCCGTCTATACCCGGTATGGAACTAGATCCCAATGCTCACCATGGTCACGTACCGCAGTGGTCTGATGACGAAAGTGACATGCCCCAACCGAAAAGGTTCAGAGGAAACGATTTGGGTTATTCCAGTGATCACACAGCTATAACAGAATATGAGGAGGCCGAACCACGGTGGACGCAACAACATCTAGAGGCTGCCGACATAAGACCTCCTCCTATGCTTACACCTCCGCAAGGAAATGAACACGCCAATATAAATGCCCGAGGGCCTTGCGGAATGACTCCGATTATGGTAGCGGCCGTTAGGGGCGGAGGTATGGACACCGGAATCGATGAAGACGATGACGATGGAGCGGGAGCGATCATCCAAGATCTCGTAGCCCAAGGCGCCGAATTAAATGCCACGATGGATAAAACCGGAGAGACCTCTCTACATCTCGCTGCCAGATACGCACGTGCCGATGCCGCTAAGAGACTTCTGGATGCTGGGGCGGATGCCAACGCGCAAGACAATACCGGTAGAACGCCTCTCCACGCCGCTGTGGCTGCGGATGCCCTAGGAGTGTTCCAGATATTATTGAGGAACAGAGCCACAAATCTCAACGCTAGGATGCACGAAGGCACAACACCGCTCATATTGGCAGCCAGGTTGGCCATCGAAGGGATGGTCCAGGATCTCATTAGTGCCGAGGCCGATATCAATGCGGCCGATAATTCCGGGAAGACGGCACTCCATTGGGCTGCTGCTGTGAACAACGTGGAGGCGGTCAATATACTGCTCGCCCACGGAGCCAACAGAGATGCTCAAGATGATAAG
>Col91
GACGCTAGCCAAGCAGGTGAAGGACAACTAGAAATATCTATCAACGAAGGAGAGGTTCCCAACCACGTCCAAGTGGTAGGAGGCGGCAGATGCCTCGTCTCCTTCACACCAGACCAAGCGAAATCCCATCTCATAGACATAAAATTCAACGGAGAAACCGTACGTGGCTGCCCCTTTGTCTGCTCTGTGTCGGACACCAGCAGAGTGACTTTATCTTTGTCCCATCTTGAGCTCATCCCCGTGAACCAACCCAGCTCTTTCCATATGGGAGTAGCTGGAGGTGGTGCAGCAGAATTGGCTGTAGCCGTCAGAGGACCTATCGGAGAGCTACCCGTCAAAGTAACAGGAGACATACACTCGGGATTCACCGCTGAATTCACTCCAATTCAAGTTGGAGCTCACCAAATTAGTGTAGATTACAATGGAAGACCCGTTCAAGGAACACCCTTCATCGCTAAAGCCTTTGACTCCAACAAAGTCACTGTTGGAACCGTCGCTAGGGGTACGGTTGGTAGACCCGTCACATTCTCTGTAGACGCCAGCGAAGCGGGCGAAGGAAACTTGGAAATAACGATTTCTGCTAGGGGTCTGAACATACCGACCCAAGTCCATCCCCAAGGAAACGCGAGGTTCGCCGTCAGCTTCGTTCCGGCAGAGGCCTGTGATCACGTAGTGAATGTAGCATTTAACAAAAGACCCGTGGTCGGGTGCCCTATAATCGTTAGTGTAGGAGGTAGTGGTACGGGACCTAGTGTGACTTTGCCTGGACCTGGACCTGTGCACAGGCCCAGTACGTTGTTAATTAATCATCCCGGGAGACTAGAGGATATTGAGGTTAATGTTGAG
>Col92
TTTATTCAATATAATCCCACATCATTAGAACGAAATTATAGATATGAAGTATTAACAGAGCATGATTTAGGTGTTAGTATCGATTTAATTAACAAAGATATATATGCGGTTGAACCTCGCGCATATTTGGATCCTGCAGATGAGAAATTATTAGAAGAAGATATTTTAACACCACAGGATTCCAAACGATCCCGTCACCATGCCAAGTCAGTGTCATGGCTGCGACGTACTGAGTACATTTCAACAGAACAGACAAGATTTCAACCACAAACTATGGATAAAGTTGAGGCTAAAGTTGGTTACAGCATTAAAAAATCCCTTAATAATGAAACATTATATATGGACCGTGATTCTCAAATCAAGGCAATTGAGAAAACTTTCGAAGATTCCAAAATTCCCATTGAGAAACATTATAGTAAACCGAATGTTGTACCAGTTGAAGTTCTTCCAGTATACCCAGACTTCAATTTGTGGAAATATCCTTGTGCTCAGGTCATTTTTGATTCTGATCCTGCCCCTGTTGGTAAACAAGTTCCAGCCCAGATTGAGGAAATGTCACAAGCTATGATT
>Col93
TTTTTAGCAGTTGTCGATGCGTCCACTTTAGGCGAATTTCGCATGTACGCCATCCCGTGGCAAATGTCAGTTGGTTGCCAGCTAGCTGGCTTCCTAGGAGTCCTCAGTTCAGAACTGTCCGTGTGGACCCTGGCAGTGATTACGCTTGAAAGAAACTACGCCATAACTCATGCCATGCATCTCAACAAAAGACTGTCGTTAAAACACGCGGGATACATCATGATTTGCGGATGGAGTTTCGCCGTCGTGATGGGTATAATGCCCATATTTAACATTTCGGACTACAGGAAGTTCGCGGTGTGTCTCCCGTTCGAAACCAACGATGTAGCGAGCCTAACCTATGTCGTTTTCCTTATGTTCGTAAACGGTGTCGCCTTTCTAATACTCATGGGATGCTACTTGAAAATGTACTGTGCTATCCGCGGTTCTCAGGCCTGGAATTCAAATGACTCCCGTATAGCCAAACGCATGGCCCTTTTAGTATTCACAGATTTCTTGTGTTGGTCGCCTATAGCGTTCTTTTCATTAACAGCAGCATTTGGACTGCAACTTATATCTCTCGAACAAGCCAAAGTTTTCACGGTGTTCATACTACCGTTAAACTCCTGCTGTAATCCGTTCCTATACGCAATCCTCACTAAACAATTCAAAAAAGACTGCGTGATGATCTGCAAAGCTATAGAAGAGAGCAGAGTCACTCGAGGTATCGGAAGGTGTAGACACAGTTCTAACTTTAGTAATAGGCAAACCCCCGCTAACACGAATAGTTTAGCAGATAGGTCGTCCAGGGAGAAACAGGACCATCACGCACCACAGTGCACGTGTAACGTCAAGCTGCTGAATGACAATCAGAATCAGAGCCAGAAGAGAACTGATAGGAAGACCAGGACGAGGGAATGGCTCCTGAGCAAGGCTCGATGGCTTCTGTGCGTTCGAAGACCTGCAAGGCATCGGCCTAGGAATGACCAGTACACGTACCAAATCGCCGAGATCCAACAAAAACAACATAAGAGGGCG
>Col94
TCACCTCCATTAACTGGAACCGGCACCGTGCGGGTGGTGGTCCAAGACGTGAACGATCACAGCCCAGAGTTCAAGCGGCAATCGTACCACGCCACGGTTCCAGAAAATTCACCCATCGGAGCCTGGATCCTCACCCCAGTAGCCGTGGACAAAGACATCGGCTTGAACGCCAAGATCAGATACAGCCTTCTGGGTGACAAAGTGGACAGATTCAAAGTGGACCAAGACTCTGGGGTCATCACCACGGCTACCGTGCTTGATCGAGAAGATATCGACTCGTATTTCCTCACCCTGATGGCTCAGGATTGTTCCGCTACGGAACCCAGGGCTACTGCTGTGAATTTGACGATAATTATCGCTGATGAAAACGACAATTCCCCAACGTTCTTCTCCTCGAAGTACGAAGTGTATATTTCCGATAGAACCAAGAGTGAACAATTCGTATTCGGTGCTAGAGCTACGGACGACGATATAGGAGCAAACAGTAAAATCGAATACCGACTAACCGGGGAACATGCGAAGAATTTCACCATCAACGAAAAAACTGGGGTTATCAAAGCCTTGCACGACCTGCAAAGGTCCTCGACCAGCATATTCAACTTGGAAATCGAGGCTACGGACGGAGGAAGGTTACCGAGAAAAGCCAGCACCGAACTGAAAGTTTTCCTGAAATCAGATCACTTATTTCCCAGGTTCGCCACACCGACAAGGACCAGGTTTATTTTGGCTGAGAACGTAGAGGAAGGGAAAGTCATCGCTAGATTCAAAGCAAATTCCCCTAAGAAGGGACCTGTAGGAGAAGTCAGATACGCCATCGCTGGCGGCAACACTGGCGAAGCGCTGAAAATAGACAGAAACAGTGGAGAAGTTCAAGTCGGCGGAAAAGGCTTAGATTACGAAATGTCTTCTCAATACGAAGTGTGGATCGAGGCACAAGATTCCGACAACCCTCCTCTACGCAGCGTGTTACAGCTCATTATAAACGTAACCGATGCCAACGACAATCCTCCGATAATGAACAATCCACTCTACAACGCATCAGTCTTCGAAGAAGAAGCGCCTCCTCTCCTAGTCGTCAAAGTGTCAGCCACCGACGCAGACTCCGGAGAAAACGGTCAAGTAACTTACAAACTACTAGACGACTTCGAGGGCGCTTTTGAGATCGATTTCGAGACTGGCGAGATATACACTAACACCCGACTGGACCGCGAAGATATAGCCAGTTACGAGCTAACAGTAGAAGCCATCGATCAAGGGGTACCCCAGCTGTCTGGAACCGCAACGGTCATTGTAACCGTCCTTGACAAAAACGATAACCCTCCGAGATTCACGAGGCTCTTCAGCGTCAACGTGACAGAAAACGCGGACTTAGGATCTTTCGTGATACGAGTGACTAGCTCCGATCAAGACATCGGAGAGAACGCCAACGCCACTTACAGTTTCACCGAAAACCCCGGCGAGAAGTTCAAGATCGATCCAATCAGTGGAAACGTAACCGTAATCGGACATTTAGACCGCGAACAGCAAGACGAGTACATCCTAAAAGTGGCCGCCGTGGACGGGGCTTGGAGGTCTGAAACGCCTTTAACGATAACCATCCAGGACCAAAACGATAACGCGCCAGAATTCGAACACTCCTACTACAGTTTCAACTTCCCCGAACTGCAAAGAGATATCGTGTTCGTCGGGCAAGTTACGGCGACCGACAGGGATAAACAAGGACCCAACTCGGTCATTAGCTATTCACTTCAGCAACCTTCCGACCTGTTCACGGTAGACCCCGCTTCGGGCGAGATATTCAGCAAACGAAGTCTCAGGTACAAATACACGCAAATGGAATCGTCACCTGAAAATATGTACTCGTTAACTATACTCGCGACAGACAACGGAAAGCCGCCAATGTCTTCCGAATGTCTCGTAACGGTCAATATCGTGGATGCAAATAATAACGCTCCTAGCTTCGAACAGAAGGAGTACCTGTCACCTGTCCCGGAAGACGCAGTGGAAGGACAGCGACTCTTAAAGGTCGTTGCCAAGGACGAGTTAGATGTTGGAGTAAACGCAGAAGTAGAATACTCGATGGTTGGAGGAAACGGCTCGAAACATTTCACTGTCGACAAAGTGAACGGGTGGGTGTCGGTGAAAGAAAAAGTGTACAGCGTCGGTACTTTATACAACCTAAGAATTCGAGCTACCGATAAGGGTATTCCGCCGCAACAGGACGAAGTAACGGTCACTCTTATCGTTACCGGAGAGAATAAATACAACCCGGTATTCACCGCATTGAGCTACCAAGTAATCGTCCCCGAAAACGAACCTCTCGGTTCCACCATTCTCACCGTGAGCGCTTCCGATAGAGATCAAGGCCCGAACGGAATGATACGGTACCAGATATCGGCAGGGAACGAAAGGAAAGAATTTACCGTCGATCCTGTTTCCGGCGCAGTCACGATACTTCAACCTCTGGACTACGATACCATTCAGGAGTATCGTTTGAACATAACCGCGGAAGATCTGGGATTCACGCCACGCAGAACCACCGCAATGTTAACTATCACTTTGACAGACATCAACGATAATTCTCCAAAGTTCAACCAATCCAGTTACGACGCCTATCTTTCAGAGAACTTACCACCGCACAGTTTCGTGTATCAAGTCAAAGCCACCGATATCGATTCACCGAAGAACGCGATCATACAGTATTCGATATCGGAAGGACCAGACAAGGACGTGTTTGGTATCGACAAACAAACCGGCGACATCACATCTAAAATAAGCTTCGATTACGAGGAAAAATTCTTATACGTGTTAAATATAATCGCTGCGAATCCAGATTCCAATATGTTCGGAACCACCGAAGTGCAAGTTCATATCACGGGAGTGAACGAATTCTACCCTAGATTTATCCAACCGGTATTTCACTTCGATGTGTCCGAGTCCACAGAAGTTGGAACGAGAATTGGAACGGTTCAGGCCACCGATCAGGACTCGGGAGACGACGGGAAAGTGTATTACCTCTTTGTGGGCTCTAGCAACGACAAAGGCTTTAGTATAAACACAGAAACCGGCACCATCAGCGTTTCTAGAAACTTGGACAGGGAGACCCAGAGCAGAATCGTTTTAACGGTGATGGCCAAAAATGCGGGTGGAATCCGAGGTAACGACACCGACGAAGCCCAAGTTATCGTGACGGTACAAGACGGCAACGACCCGCCCGAATTCTTACAAGACTTGTACGAATCAGAAATTTCTGAAGGAGCAAACGTAGGAACCAAAGTGTTGACAGTGAAAGCGGTAGATAAAGACGTACGATCCCAGAACAACCAATTTAGTTACTCGATTATCGGCGGTAACTTCGAACAAGCCTTTAAGATCGATCCACAGACGGGAGAAATTCAAACCGCTAGGATTTTAGACAGAGAAACCATACCCATGTACTCGTTAGTGGTTGGCGCAATCGATACGGGCATACCTCCACAAACGGGAACGACGATCGTTAAAATACAAGTTTCCGATATCAACGACAACGGCCCAGTCTTCGATCCGCCACAAGTTATCGGTCGAGTGATGGAAAATGAACCGCCAAATACCAAAGTGATGACCTTATCGGCCAAGGATCCGGACTTGCCTCCGAACGGAGCTCCGTTCACATATAAACTCATCGGGGGAAAACATAAAGATTTCGTTAAGATCGATAAACACACCGGACTCGTCCTAACCACGAAGATGATAGACAGAGAACTAACTCCACAACTGAGCATTATTATTGAGGTCGAGGATAGCGGCACGCCTAGAATGAGATCGCAACACAACGTCAAGATAGAAATATTGGACGAAAATGACAGTCCTTCGAGTTCTAGGTCGGTCCACGTAATAGTATACGTGTTCAACGAAGCGTTCCCTATCGGCAAGATTGCCGACGTGCATCCCAACGACCCCGATTTAGTTGGAGATTACACGTGCAGGATCTTACAAAAGCCCATGATAAGCGGCGTATTATCGATTCCTTCGGATTGCAACTTGCACACGTCCCGAATAACCCCCGGTCAGGGATACTCCCTATCCGTATCCGGAAACGACGGTAAACATTCGGATGTTATTTCGACAGTAACCGTAGAATTTGTCTCCTTCAGCAACGCCACGGTGGAGAATTCGGTAACTATACGCATTGCGAATACCACCGCTGAATTCTTCTTAGCCCAATATTACAGGGGCTTGCTAGACGTCCTGAAAAGCGTACTAAACCCTGGCGAAGTTCTAACTCTCTACAGCCTCTACGAGAACGAGGAAAGTTTAGAAATAACCCTGGCCATAAGAAACGGCGTCAGTTACCGGAGCAAATTCTACACCGCCGAGAAAATAGAGAAAAAACACGAGGACCTGATCAACTTATTTCAAAGCTCCGACATGAGAATCGGTTACACACCCTGCAACGACAACACTTGCGAGAACGGTGGAATATGCACAGAGGAAATAACCGTGAAGCGAAACACGAAAATAACCGACAGCCAAAACATAATCTTCACATCGCCCTTGGTGGTACACGAATACAACTGTCAGTGCGCCGACGGTTTCACCGGTACCACTTGCAATAAGAGGCAAGATCCTTGCTCGCCGAATCCCTGCAACTTCGGCGGTCAATGTAGACGACACGGCTTCAACTTCCAATGTATATGCCCACCTAACAGAGACGGTCGCCAGTGCGAATTGGAAAGGGGAGACGCTTGTTCGGAAAATCCCTGCCAGAACGGCGGTTCTTGCCGCGAGAGCCCTGACGGTTCATCGTTCTTCTGCTTATGCAGGTCCGGCTACAGGGGTAACCAATGCGAAGCTCTGGCGGATTCGTGCCGGCCGAATCCGTGTGTGCACGGCGGACACTGCGTCAGCCTAAAACCGGGATACAAGTGCAGCTGCACCGATGGAAGATACGGCAGGCATTGCGAGAGATCCACCTACGGATTTAACGACTTGTCGTACATGGCGTTCCCTTCGCTCGACGCCGGTACGAACGACATTTCGTTCATCTTTGCCACTACTAAGCCTGACGCGCTGTTAATCTACAACTTCGGATTGCAGACTGGAGGAAGAAGCGATTTCGTGGCTGTCGAACTGGTGCGCGGCAGAGCGGTCTTTTCGTTTGGCGGGGCAAGAACGGCTATCACTTCCGTTAGCGTAGGAGGCAAGTCGAACAATTTGGCCGATGGGAATTGGCATAAGATCACGGCGACAAGGAACGGGAGGGTGGTCTCGCTGAGCGTCGGCGCTTGTTCCGAACAAGGAGATGTTTGCGAGGAATGCAGGCCTGGGGATAACACCTGTTACGCTGATGATATAGGGCCTAGC
>Col95
ATTCACAAAATGTGCAGCGACCTCCGCCTCCTAGCCAACATGAAGGAGATCGAGGAACCCTTCGAAAAAAGCCAAATAGGCAGCTCGGCGATGCCCTACAAGCGTAACCCGATGCGTTCGGAACGCTGTTGCGCCCTAGCGCGCCATCTGATGGCCCTCTTCTCCAACGCAGTCAACACGCATTCGGTGCAGTGGCTGGAACGAACTTTAGACGACTCGGCTAACAAAAGGCTGACGCTTTCCGAAGCGTTCCTGAGCGCAGACGCCGCCTTGCTGGTGTTGGAGAACATCACCCAGGGATTGGTGGTGTACCCCAAGGTGATAGAGAGGAGGATTAACCAGGAACTACCGTTTATGTCCGCGGAGAACCTCATCATGGCCATGGTGAAGAAGGGAGGGGACAGGCAGGTTTGCCACGAGAAAATCAGGGTGTTGTCGCAAGAGGCGGGAGCTCAGGTTAAGCAGTTTGGGAAAGATAATGACTTCTTGGATAGGGTTAGAGGTGATTCGTATTTTTCTCCAATTTTGAGCGAAATTGATAGTCTTTTGGACCCTTCCACTTATACTGGAAGGGCCGCTGATCAAGTTACCGAGTTTTTGGAAGAGGAAGTGTTTCCTTTGTTGGAACGTTACCAGGATGTCCTGAAGCAAGAGAATCCTGTGACCTTGAATATT
>Col96
TTCGAGGTTACCGGCCTTACCCCAGGACATGAATACAAATTTAGGGTTGCGGCAGTTAACGCCGAAGGTGAATCTAAACCCTTAGAAACTGACACCACAATCGTTGCCAAGAATCCGTTCGACGAACCCGGTCCTCCCGGACATCTCAAAGCTACCGACTGGGACAAAGATCACGTTGACCTTGCCTGGACGCCGCCTAAAGACGACGGTGGTTCGCCGGTCACCGGTTACATCGTTGAAAAGAAAGACAAATTCGGTGACTGGGAAAAAGCTCTTGAAGTACCGGCCGACCAACTAAAAGCTACCGTACCCGATCTTATCGAAGGACAACCTTACCAGTTCCGTGTTCGTGCTGTAAATGCTGCCGGTCCAGGCGACCCTAGCAATGAAACGCCCACTATTATCGCCAAACCCCGCAACTTGGCGCCTAAGATCGACAGGACGAATCTCATCGAAGTGCGCATCCGTGCTGGACAAAACTTCAACTTCGACGTTAAAGTTACTGGAGAACCAATGCCAACTACTAAATGGTTGATTAAGAACAAAGAACTCAAGTCTGCTGATAGACTGAAAGTGCAACATGGAGAATATAACACTAAGCTTTCTGTTCGCAATGCTACACGTGCCGAATCCGGCACTTATACAGTCACAGCGGAAAACGTTAACGGTAAAGACATTGCTGACGTTGAAGTTATAGTTCTCGATGTACCAAGCCCACCTGGCGGACCGCTTAAAGTGTCCGATGTACATGCTAACGGAGCCAAATTAAGCTGGAGGCCACCTGCGGACGACGGTGGACAACCCGTTGAAAACTACATCGTAGAGAAGATGGATGAAGCCACGGGTCGCTGGGTACCAGCCGGAGAAACGATCGGCCCCGAAACATCTTTGGCAATAGATGGTCTCACACCCGGTAAAAAATATAAATTCAGGGTCCGTGCTGTTAATCGACAAGGCAAATCCGAACCGTTACAAACGACACAAGCCATCGAAGCCAAAAATCCATTCGACGAACCCGGCAAGACCAGCGCTCCAGAAATCACCGATTACGACAGAGACTTTGTCGAACTCAAATGGGACAGGCCTGAAAACGATGGCGGTGCGCCCATCACCGGTTACATAATTGAAAAACGTGACAAATTTAATCCGAACTGGGAAAAATGTGCTGAAGTTGATGGAGATGTAACCAAAGGAAAAGTCAATGATCTCATTGAGGGCACTCCTTATGAATTCAGGATCCGCGCCGTGAACAAAGCGGGCCCTGGGGAACCCAGCGACGCGTCCAAAATTCATGTCGCTAGACCCAAAAAT
>Col97
GTCATAAAACAACATATAATGGTTGCCGAATTTGTGGGCCGTGGACAAAGTGGTTCTCCCGTAAACGGTGAAATCCCGCATTTGAATTCTAATATGCCAGCCACTCACGGCCGAGAGATGTTACCTGCTTCAGTCACACCAGGAGAGGATTATAACATGAATTACAATATGCCGAACGTCAAACACAAGGAATTATTTTCCACCCGCAAACAGAGGGAATTTACGCCCGATAACAAGAAGGATGACAGTTATTGGGATCGACGTCGTAGAAACAACGAAGCAGCTAAAAGATCAAGGGAAAAAAGAAGGTTTAACGACATGGTGTTGGAACAACGCGTGGTGGAACTTACGAAGGAAAATGCTATTTTAAAGGCTCAGTTAGAAGCCATAAAGGAAGAGTATGGGATCTGTGGTGAGAATGTCGTCTGCGTGGAAAAGGTTCTTGCGAACTTACCAACCAACGAACAGGTGCTCAGTTTATCCAAGAGACAGAAAATAGCCCATCCCCCAGCCCCATTACTGTTTGGTCCTCAGAGCCCCATCCCGACCCCAGTAATACACCAACCAACCATGGGATCTCCATCACCACAACCCTTGCCACACGCACACAATATGCTGCATCCTCCACCGTCACACGTGGAACCTCCTTACAGAGAACATTCTGAATACCATCCCTACCCATTCACATACCATCCAACGATGCACTACGACTCAAACAATGCACTGAATCTATCCCGATCTCGCTCCAGGGTTCAATCCCCCTTTGAGGTTTCCAGTAACTCAGGCGATGAAAGCGCACCGGTTGCCCTCACGACGAACGAAGCCAATAACAGTTTACCATTAAAATTAAGACATAAGTCCCATCTTGGCGACAAAGACGCCGCAAGTGCATTACTTTCCTTACAGAACATCAAACAAGAACCTGGACCTCGCGCTAGCCCCCCATGGGATGGCGAAGGTTCCAGCGATGAGCGTGATTCCGGCATCTCCTTAGGCGCTGAATGGTCCGCCGCGGCCACTGCAGCAGCAACGCTTCAGACTCTCCACAAGCAATCCCAGCTTCAAGCCATGCAGGAAGCTGCGGACGGCGACACAGCCGCCAAACACAGACTGCACTCAGAAATCGTCAGACTTTCTTCAGAAGTCGAACATCTAAAGTCCATGATGAACCGTAAAGACAAGCCAATATCGCAGCAT
>Col98
TTCAAGAATGATTACAAGACTCTCTACCCCTGGTTCATGGAAAGCGTGTGGTGGGTCTTCAAGCAACTCTACCTAAAAGGCCTCGTCTACCAAGGCAACAAAGTCATGCCCTACTCGACGGCCTGCAACACGCCTCTGTCCAACTTTGAATCCGGCCAGAACTACAAGGACGTCGTAGACCCGGCAGTCACCGTAAGTCTGCCGCTGTTGAACGACAAAGACGGAGCCGCCCTCCTAATCTGGACGACCACTCCGTGGACCCTACCCAGCAACTTGGCTGCCTGCGTGCACCCCGAGTTGATCTACGCTCGTTTCGAGCAGACGAGCACGAAGAAGACTTACATAATGATGGAGAGCCGCATCGAGACCATCTTCGCGGCGGGAGATTATACCATTTTAAAAAGGTTTCCGGGGAAGGAACTTAGAGGGTTGCGATACGAGCCGATATTCGACTATTTCCAGCATCTCAAAGATAAAGCGTTTGTCGTTTTGACAGACGGTTACGTGACGGAAGAATCCGGCACGGGCGTGGTTCATCAGGCTCCGTATTTCGGAGAGGACGATAACCGTGTCTGTCTGGCGGCGGGCGTTATCACGAAAGATCAGGACCCGGTGTGTCCCGTGGACCCTAGCGGGTACTTCCTGCCGTCCGTGAGGGATTTCCAGGGGCAGTACGTGAAGGACGCGGATAAGAATATCATTAACAATCTCAAGACTAGGGGAAGGCTTGTGCACCAGTCGCAG
>Col99
ATGACGGGACCCTGGAAAACCTGTCTGCTAATGAGCTTCCTAATTCCATCATGTATTCCAACACCCCATCGAGGTCGGCATCACCCTCCAGAACCTCACGCGGAGGCCTATCACATGTCAAGAGACCCCTTCGATCCCCACCGCGACTCCGAAGAGTTCAGGCGAGACGCTCCCGATGACAAAAGAGAATTTACTCGACGAGATTCCATTGATGACGATCCTCTGGTGGTTCAAACAAAGAAAGGTAAAGTCCGTGGAATCACTTTTACGGCAGCGACTGGAAAAAAAGTTGACGCCTGGTTGGGAATTCCCTACGCGCAGAAACCTGTGGGGAACCTGAGGTTTCGGCATCCCCGACCCATGGAAAAATGGGAAGCCGTTTTAAATACCACTGTTCAGCCGAATTCTTGTGTACAAATAATAGACACTGTGTTTGGTGACTTTCCAGGAGCCACTATGTGGAATCCTAATACTCCCCTCAGTGAGGACTGCCTTTATATAAATGTAGTAGTACCAAAGCCACGACCTACTAGCGCTGCTGTGATGGTGTGGGTTTTTGGTGGTGGATTCTACTCGGGAACAAATACGCTGGATGTATATGATCACAATATTCTCGTCTCCGAAGAGAATATTATACTAGTATCCATGCAGTACCGCGTTGCTTCCCTTGGATTTCTCTACTTCGGTACGTCTGACGTTCCTGGCAATGCAGGCATGTTTGACCAAATGATGGCCCTGCAGTGGATAAAAGACAATATCGCTGCTTTCGGGGGTAACCCCAACAACATAACCCTCTTTGGTGAGTCGGCAGGAGCCGTTTCTGTTTCTTTACATTTGCTATCCCCACTATCAAGAAACCTGTTTTCTCAAGCTATAATGGAATCTGGGAGTGCAACAGCCCCATGGGCTATCATCTCCAGGGAAGAGAGTCTCCTTAGGGGTCTTAGATTGGCCGAGGCTGTGGGCTGTCCTCACGAACGCAGCGATCTAAGTGCTGTCATAGATTGTCTCAAGAAGAAAGATCCCGTTGAGCTCGTAAACAATGAATGGGGTACGCTTGGAATATGCGAATTTCCATTTGTTCCCGTAATTGACGGCGCTTTTCTAGACGAACACCCGGTACGTGCGCTAGCCAACAAGAACTTCAAAAAGACAAACATATTAATGGGCTCCAATACAGAAGAGGGTTATTATTTCATAATATATTACCTAACGGAGCTATTCAGAAAGGAAGAAAATGTTTATGTGAATCGGCAGGAGTTCCTGCGTGCCGTCACAGAATTAAACCCCTACGTTAACGCCGTCGCCAGGCAGGCCATTGTGTTTGAATATACCGACTGGTTAAATCCTGATGATCCGGTTAGTAACAGGAACGCCCTCGATAAGATGGTGGGTGATTACCATTTTACCTGTAATGTAAATGAGTTCGCGCACCGTTACGCGGAGACGGGGAATAACGTCTACATGTACTATTACAAACACAGAACCGTAGCGAACCCATGGCCGTCGTGGACGGGCGTTATGCATGCGGACGAGATTAACTACGTGTTCGGCGAGCCCTTAAACCCTACCAAGAGTTATACGGCCCAGGAGGTAGACCTCAGCAAGAGGATAATGAGATATTGGGCCAACTTTGCCAAAACGGGAAATCCCAGCTTATCACCTAACGGTGTTTGGACACCGACTTTTTGGCCTTTGCATACAGCTTACGGCAGAGAATACTTAACACTCGATGTCAATTCCACTGCTACTGGCCGAGGGCCTAGGCTCAAGCAGTGTGCCTTCTGGAAAAAATACCTACCTCAATTGCAACAACTTACA
>Col100
GGCATTTACCTAGCTTGCATCTTGTACCACGAAGATAAGGTATTAGTAACAAACGAAGACTTCTTGCCTGTGATAGAAATAGACGAAACATTCCCCAGTTGCATCCATTCAGATCTCCATTGGCTGATGAAAGTGGCCTGTACGTGGGACGACATCAAATTGCTCCGAGCTGATATGGAGAAGAACGCTTCGTCGACCATTCATTTCCGAACCAAACTTTTGTCAGCTGCCCTCCAAATGCAATCGTCGCTGTGTCTCCAAGACCTCGGCCAGCTCTACTACAAACCCCTGAGAGATTCTCACGGAACGGTAGTGTTAAGTACTATAAATTACGTCAAGACTCCTAAAAGTGTGTCTGTGTTAAATTCGAGGTGGTTACCAATGAACAAAGTGTTTAAGAAAGTGGTGCTCAGTGATGATCACAGTGTTTCTGAAATACTCATGGCCAGTATCCAAGAACAGATAAATTACCACCAGGTGTCTAGTTTGAAGTTAAGCAGGGGACTGTACTTGGCTTATTTGAAAATGCAAAGTTCCGTGGATCTCATTCAAGTAGTGGTGTCTTCAAAGTCGCCTAATATGCTGCCCCACTGTAAGATCAGGGATAATCCGCACGTTTCT
>Col101
ATGGCGGACCATCAAAATATCATGTGCGAAGTGGAAATTCAGCCAGACATACAGGAATGCGTGGAAATCGAGACTATACCCGTGGATATGACCGATACGTGCGAGACAATCGTAGAATGCGGAGAACCTATGATGTCTATGCAATCTCTGGAGGGTCGAGATATTATTTTGGAGGCCCAGGAGGAGATCATAGACGACTCGGGGGATCCGTTGAATTTATACGAAGTTCCTGTACCTGACTCAAACGATTTGTACGTCGAATCGTCGCCCGGGCCGTCCAAACGAAAGAAATCCGTGAAAAATCGTGGTATTCTAGCGCGGCGTGAAAACGAAATTCTCCTCAGCGACATGCACGTAGAAACTAAACCCCGGAAATGGGAACAGAAACAAGTGCAGATTAAAACAATGGAGGGTGAATTTTCTGTAACTATGTGGGCATCCGGGACTAGCGAT
>Col102
ACGTTGAACTTCAACAACCAACCACTCCTGATTGGCGGCTTAAACAGCGCCGATCCGGTACTGGAGCGACCGGGACAAATACACTCGGACGACCTCGTCGGCTGCGTCCACAGCGTTTCCGTAAACGGGCGGCAGCTCAACCTCAGCCAACCCTTGGAGTCGGAGGGAATAGAAAAGAAATGCATCAGGAAGGGATCTTGCGACAAACCTTCCAACGACCCGTGTTTGGGATTCGGCCCCTGCATAGACCGCTGGAGTACCATCAGCTGCAACTGCGGAAATAACCTGATAGCGCCGAACTGTCACAGCGCCCTACAACCCGTAAGCGTCAGCGGCGGAGGATACGTAGAATTTACGATTTCCAAGAAGCACAAGAGGATGCAACTGCTGGAAAATCTGTACAAGGGCTCGACGCTTTGGAATCGCCAAAGGAAAGTTAGATCTACGGCTAGTATGCATAACGCTCCCGTGTACGATTCCCCGGATAAAAGTTTAAGTGTGCTGTTCAGGACGGTAAAACAGAATGGAATTATCCTGTACGCGACCAGCAATAAACATTACACCTCGCTGGAATTAATAAGTGGACAGATAGTGTACATAAGTAAACTCTCTACGGTTGTGAATATGACGGAAACCCATCCGACGGTAACGGACGGTCAGTGGCACAATCTCACGTTGCATTCGCACAGCCGCGGACTAAAAGTGATTTTGGACGGTCATAAAATCGGCGACGAGTTGGACTCGGCGGGGGTGCACGACTTCTTGGATCCGTATCTAACGCACCTCTCGATCGGCGGGACGACACGAAGCACTTATTACGCTCACGATTCTTTACCGGAACCGTTCGAAGGGTGCTTCGCCAACTTCACCGTCAATAACGAAATCCAACCGTTTAACGGCTCCGGCACGGTATTCCACGAGGTCCTACTCCGAGGGAAAGCCTCGAAAGACTGCAACGGACCGGTGGGCGTAGGAACCGCCGCCACTCCCGACCCCCTCAGTATCGGGATAACTCTTGTTATTGTTTTCTTCGTTGTATTACTTGTTGCCATATTAGTTTCCTTTGTAGTTTTTAGACTGCGAAAACAATATAAAGAGAAGGGAGGCGCCCCGAATAGCTCCTCCGGCATACACACAAAGCAAAACGGCGGCGGGACCATGATGGGAAGCAACGGCTTGAACGCGGTGAACGATAACGTGCTGGGAAGAGGCATGCACGCCGCGGACAACTCCATGGCGTACCACGCCGACGGCGACGTTATCCGAGGGATCGGCGGACATCCCTTAGTGGGGCCGGAACTCCTATCGAAGAAATACAAGGAAAGGGAGATAATCCAAGGCGAAATGCCAAGGCCGCAAAGGCCGGACATCATCGAGAGGGAAGTAGTCAGTAAGAGCCCTCCGATGAGAGAGGAACATCACCCCCCTTTACCGCCGACTTCGAACCACAACCACGACCACGGCCCGAACGACTTAAATTCCGAAATCCCCGAACACTACGATTTGGAGAATGCCAGCTCGATAGCACCGTCCGACATCGACATCGTGTACCATTACAAGGGTTACCGCGAGGCCGGTGGAGTAAGGAAATACAAAGCCACACCTCCGCCTGTAACGGGGTACCACCACAAACACTCCACGGCGCAAGCTCAAGCCCAACACCGACACTCGCCGCACCACCCCACCGGGTACCCGCCCAGAGCCCCGCCAGTCACCAGCCCCAGCGCCAGACCTCATCAGAGCACCCCGTTAGCCCGACTGAGTCCCAGTAGTGAAATGAGTGCCCAGCAACCGAGGATATTGACGTTACACGATATCAGTGGCAAACCTCTTCAAAGTGCGCTCCTAGCCACCACCTCCAGCTCGGGGGGCGTGGGCAAAGACGTTCTACACAGTAACAGTGAGCGCAGTTTGAACAGTCCCGTGATGTCCCAGCTGAGCGGGCAGAGTTCTAGTAGTAGGAAAGCAGCAGCGCCTCCTCCCGTTACCTCAGCCTCTCCAGGAATGGGGTTGACTGCTGAAGAAATAGAAAGACTGAATTCCCGCCCCCGAACCTCTAGTTTAGTATCCACGCTCGACGCGGTATCGAGCTCCAGCGAAGCACCCAGGGGGAGCGGGAATAATCACTTGAACCACATGCGCCATTCGCCCGTGCCGGAGACGCACCACAGCAGCACCACCACCGACGAGAGTGGTAACGACAGCTTCACTTGCTCCGAGATAGAATACGACAACGCGAGCATAACGGGGGACAAGTATAAGCCGAGCGAATCGGATTCCAGGAGGAACGACTCGAACTCCGGCAACAAGAGCAGCATACCTCCTCCGTCGTACGATGGGTTCGATTCCTCGTACAGGGGATCGATGAGTACGCTAGTGGCTTCCGACGACGAATTGGGGGGGCCCATGTACAGACCGGGGACAGGTTCTCCCCCTACGACGGCCTTGGGCTGGGATTATTTGCTCAATTGGGGGCCGAATTTCGAAAGTTTAGCGGGTGTGTTCAAAGACATCGCGGAGTTACCGGATTCGGTAAACGGACGCGTCCCTTCGTCGTTAAGACTGACAAACGCCCCCAAACCATCCGAGGAGTATGTA
>Col103
ATGTCTCGACAGATGAATCAGAATGAGCGAAAAATCTCTGAAAAGCTTATAATCCTCAATGACAGAGGGATTGGTATGCTAACAAGAATATATAACATCAAAAAAGCATGTGGAGATGCGAAATCAAAACCTGGTTTCCTCTCTGATAAAAATTTGGAATCGTCTATTAAAAATATTGTAAGGAGGTTTCCCAATGTGGATGTGAAAAGTCTGACACCTATTCAAAATTTAAGAAATGAGATTATAAAATCTCTATCCTTGTACTACTACACTTTTGTAGATTTATTGGACTTTAAGGATCATGTTTGTGAACTACTAACAAGTATGGATGCTTTTCAAGTTGACTTAGATATCTCAACAAATTTTGAATTAACAAAGTATTACCTCGATCTCGTGACAACCTATGTATCTTTAATGGTACTACTGTCACGTGTAGAAGATAGAAAAGCAGTGCTAGGCTTGTTCAACGCCGCCTATGAAATAGTACACGGCTCACCTGATCAAAGTTTTCCAAGGTTAGGAAGCATGATTATGGATTATGACATTCCTTTTAAGAAATTATGTGAAGAATTTGTGCCACATGCTAGACTTTTAGCTCAATCAATTAACTCGTTAATTCCAGTATATGTTCCAAGAAATGTCTCAGCCGATAAGTGGAGATCTGAACAAAAATTGACTTTAGTAGGAAATCCTGCATTACTTCTTAAACCTGTACTCTCTGAAAGGATGTCTTGTGAATTTCTCTCACTGGATACAATGGAAAAGTGGATCGTTTTTGGTCTGCTTCTAATCAATAATGTGCTTTTGCAACAGGACCATTACAATAAATTATTTTTGAATGCTTTAGAATCATCATGGGTAATTCCATTATTCAGGGACGAAGTTGTCCATATTCATCAGTATATTTGGTCTTTCTTCGATAGTCTCAAAGGGTACAGTAAGAGAATATCAGAAGTTAAGGAGACATACAATCATGCAGTTCAAAAAGCAGGTTATAATCACCGTGAACGTCGTAAATTTCTACGAACTGCTTTAAAGGAACTTGGCTTAATATTCATGGATCAGCCAGGATTGTTAGGACCAAAAGCATTAATGGTATTTATGGGACTATGTTATGCCAGAGACGAAGTGTTGTGGTTGTTGAGGCACAACGATAACCCTCCCATACACAAAACTAAGGGAAAGTCCACCGAAGATCTTGTTGACAGACATTTGCCTGAACTTCTGTTTCATATGGAGGATTTACGTGTTTTGGTAAGAAAGTACAGTCAGGTGATGCAGAGGTATTATGTTCAATACTTATCTCATTGGGATGCTATCACATTAAAAGAAATGATGCAGAAGTTGCAGTCTTGTCCTGAAGATGAAGGAATCATTTTGTCTTCCCTTTGTAATACTATTTCAAATTTGTCAGTTAAGCAAGTAGAGGACAACGAAACATTCAATTTCTTTGCATTCCGTTTGGACTGGTTTAGACTACAGGCCTATACGTCAACTGCCAAATCAACTATGAGACTTATCGACAATAGGAGCTTAGCGCAATTACTGGATTCTGTTCAGTTTCACACTAAAATGGTTGATAACCTGGATGAGATGTTGAGAGAGACATCAGATCTATCGATTTTCTGTTTTTATAATAGATGTTTTGAGGAACAGTTCCATATGTGTTTAGAATTCCCCGCTCAAAATCGGTACATAGTTGCTTTTCCTTCAATTTGCAGCCACTTTCAGAATTGCACTCATGAGCTGTGTCCAGAAGAACGCCATCATATTAGAGAAAGAAGTCTGTCAGTCGTCAATATGTTCTTAGACGAAATGGCCAAGGAAGCGAAAAACATAATAACTGCTATATGTGATGCGCAATGTAAAATGAGTGATAAACTTCTACCAAAGAATTGTGCACATCTTATTTCCCAACAAATAAACAGGAAGAAAAAAGAGAAAAACAAGAAGAATGCAATAGAATTTGAAAAACCGGGCAAGGAAAGCTACAGGAAAACAAGAGAAAATTTAACGACAATGGATAAATTACATATGGCTCTAACAGAGCTTTGTTATGCAATAAATTACTTTTCTAATATCAATGTTTGGGAATACACTTTTGCACCAAGGGAGTATTTACATCAGCATTTAGAAAATAGGTTTGCCAAAGCATTGGTTGGAATGGTGATGTATAATCCTGATACGAGTGAAATTGCAAAACCTTCAGAGTTACTAGTCTGCGTTAGATCGTACATGAATGTTCTACAAACGGTTGAAAACTATGTGCATATCGACATTACTCGAGTATTTAACAACTGCTTGCTGCAACAAACTCAACCTATTGATAGCCACGGTGAGAAAACAATAGCAGCAATTTACACGCAGTGGTACTCAGAAGTTTTACTCCGACGGGTGAGTGCTGGTAATATAATATTTTCTATGAACCAACGATCGTTTGTCAGTTTAACAGTGGAAGGTTCGATTCCTTTCAATCCCGAAGAATACTCGGATGTGAATGAACTGAGGGCATTGGCAGAATTAATTGGACCTTATGGAATGAAGCAGTTAAGTGAGACTTTAATGTGGCACATAGCTAGCCAAGTCGTAGAATTAAAAAAATTGGCTGACATAAATAAAGATGTGCTGCTGTCTTTACGTACAAATTTCGATAAACCAGAGATTATGAAAGAACAGTTCAAAAAATTGACAAACGTTGATAATGTCTTACAAAGAATGACTATTGTTGGTGTCATTTTGAGTTTTAGGCATCTTTCACAATCTTGTTTAACAGATGTTCTAGAACAAAGAATTCCATTCCTCGTAAGTTCCATTTTGGATTTTAGACATCACTTACCTAGCGGGGACCCCATGAAAATCGTAAGCGAAATGACTTCTGCTGCAGGATTACCTTGTAAAGTTGATCCCACATTAATTTCCGCATTAAAACTACAAAAACCAGAAACCGATGGGGAGAACGAACATTTATTAGTGTGTTTATTAATGGTGTTTGTAGCTGTATCCATACCAAAATTAGCCAAGTCTGAACAGTCATTTTATAGAGCTTCTTTGGAAGGACACACAAACAATATTCACTGTATGGCTCTAGCCGTTAATAATATTTTTGGTGCTTTGTTTACGATTTGTGGGCAAGGTGACATTGAAGACCGTATGAAAGAATTTCTAGCACTAGCTTCTTCTAGTTTGCTCCGACTGGGTCAAGAAGCTGACAAAGAAGCTATAAAAAACAGGGAGTCTGTATATTTACTACTCGATCAAATAGTACAAGAATCACCGTTCCTCACCATGGATTTGCTGGAGTCTTGTTTTCCATATGCACTTATTCGGAATGCTTATCATGACGTTTACAAGCAGGAACAAAATATG
>Col104
CGAGACCTGGAGGTGTCCGAAGGGGCCCACGTTGGCACCAGGATCGGTTTCATCGGCGACGGAGCCTCCCCTGACAGCGGCCCGCCTTACCTCATCGTCCCCGTGGGTAGTGCCGTGGACTCGGACCTCGCCATCGACCAGACCACCGGCGAGATAAGGACCAAAGTGCCTTTGGATAGAGAGACGCGCGCGAGTTACTCCCTGGTGGCTATCCCCATCAGCGGGGATAACGTGAAGGTGGTGGTGAAGGTTTTGGACGAGAACGATAACGCCCCCACGTTCCCCATGGCGGTTATGAACATAGAGTTCCCCGAAAACACCCCCAGGGATGTCAAAAGGACTCTGCACCCCGCCAGAGACTTGGACCTTGATATTTACAACACGCAGCGGTACAATATCATATCGGGGAACGTTAACAACGCCTTTAGACTGTCATCGCACAGGGAAAGAGACGGGGTCCTCTATTTGGACCTTCAAATCAACGGATTTCTTGATAGAGAGACCACTGCTTCTTATAGCTTGGTTATAGAAGCTTTGGACGGAGGTACCCCACCTCTAAGAGGTGAAATGACTGTAAATATAACTATTCAAGATGTAAACGACAACCCTCCAATATTCAATCAAAGCAGATACTTTGCTACAGTTCCTGAGAATGCTACGATTGGAACCAAGGTCCTACAAGTCTTTGCTACAGACGCAGACTCTGAAGAAAACGGCCAAATCGAATATGCCATAAACAGGAGACAAAGCGATAGAGACAACATGTTTCGCATCGATTCCACAACTGGACTCATAGCAGTTAACAAACCTTTAGACTTTGAAACTAAAGAACTACACGAATTAGTTATTGTCGCGAAGGATCACGGCTTGCAACCTCTGGAAACCACCGCGTTCGTATCTATAAGAGTTACAGACGTCAACGACAACCAACCTACCATCAACGTTATCTTTCTCAGCGACGATGCCACTCCTAAAATCAGCGAGTCGGCCCAACCAGGCGAATTCGTGGCTAGAATCAGCGTCCACGATCCAGACTCCAAGACGGAGTACTCCAACATCAACGTGACCCTAAGCGGAGGCGACGGTCACTTTGGTCTGACCACGAGAGACAACATTATTTACTTGGTGATAGTGTCTTTGCCCTTGGACCGGGAAATGAAGCCGAACTACACCTTAAGCGTCGTAGCTACGGATACAGGGTCACCCCCTTTACACGCCTCCAGGACCATCAACCTCCAGGTGACGGACATCAACGACAACGCTCCCGAGTTCGAACAGCAGGTCTATCACGCCAACGTGATGGAGGTTTCCGATCCCGGAACGTCCGTGATCCAGGTCGTCGCCAATGATAAGGACGAAGGTAACAACAGTGCCATAACTTACTCGCTGTTGGAGTCTCCGGACACGCATTCCGGGTGGTTCCAGATCGACTCCAGGAGTGGTTTAGTGACTACGCGTGCTCACGTTGATTGTGAAACGGATCCAGTACCTCAGTTGACAGTGATTGCCACCGATAATGGCTTTCCGCCGTTGTCATCTTCAGCGACAGTGTTAGTGACCATTCACGATGTGAACGATAACGAGCCCATCTTCGATCAGAGTTTTTACAATGTGTCCGTGGCTGAGAACGAAGCGGAAGGACGCTGCATTTTAAAG
>Col105
GGACAAATGACCCAAGAGCAACTTCAGCAAATTGGATTTGGCCCCAACGCACAACCGCCGGTGTTCGAGAAAGTGTTTAGTAATGCCCGCTTTGCCCAGGGTGGTGTGGCTACTTTCGAGGGCCGAGTAACAGGCAAACCACAGCCAACCGTTACTTGGACAAGAAACGGAGCCCCACTCCTAAGTTCCCAAAAACACAAACTATCATACAACGAATCGACTGGAGATATCACTTTCCAGATTCATCAGATTGGACCAGGAGATGAAGGCGAATACGTATGCAACGCCAAAAACCAATACGGCGCTGCTATATGTTCCGTTTACATCTCCCCAGAGGGAATGCAAATTCCCCAACGACAGGGCTTTTCACAATTTGAACAAAGCACTACTTATTCCAATGGCACTGTTATCACTGAAGACTTTAAAATTGATACATTCGAATATAGGCTATTGAGGGAAGTGTCTTTCAGGGAGTCTATTACGAGACGATCGACTTATGAAAAAGATTCACAAATATCTACCACTGTAGAGCGATCGCTCGGCCCTCCCGCACCACCGCAAGTTTCACAGAAACCTCGCAACTCCAAGTTGCTAGAAGGTTCTGATGCTGTATTTAGTGCGAAATTATCAGCAAATCCTAGACCTAGAATTACTTGGTTCAAGAACGGCCAACGAATCACTGAATCGCAAAAGTATGAAACCACTTTCTCGAACAACCAGGCAACACTACGCGTTAAACAAACCGCCTCGAATGACTCCGGCCATTACACAATGCTCGCTGAAAATCCGCAAGGTTGTATAGTGTCCTCCGCTTATCTTGCAATCGAACCTGTCACCACTCAAGAAGGACTACTTCACGAATCTACATTTAAACAGCAACAGACCGACGTAGAAACCGACACCGGCAAAACTTTAGCACCCAATTTTGTTAGAGTATGTGGCGACAGAGATATCACTGAAGGTAAAATGACGCGCTTCGATTGTCGTGTTACTGGTCGCCCCTATCCTGAAGTTACTTGGTATATAAACGGCCGACAAGTCACAGACGACCATAATCACAAGATTCTAGTTAATGAGTCGGGAAATCATGCCCTCATGATCACAACTGTTAGTCGAAACGACTCCGGTGTTGTAACGTGCGTTGCTAGAAATAAAACCGGAGAAACCTCCTTCCAGTGCAACTTGAACGTAATTGAGAAAGAACAAGTAGTAGCACCTAAATTTGTAGAAAGATTTACTACCGTTAACGTCGCAGAAGGTGAACCTGTGGTATTGCATGCAAGAGCAGTCGGCACCCCAACGCCACGAATCACTTGGCAGAAGGACGGCGTACCTCTCGTTACTAGCCCCGATGTTCGCATTGCGATTGACGGTGGAGCCTCTACCTTAGACATACCGAGAGCTAAAGCATCAGATGCAGCATGGTATCAATGCACTGCCCAAAATGTGGCCGGCTCCACCGCTACTCGCGCAAGATTATTTGTTCAAACACCTCAAGGTCCACCACCAGAACCAAGACGCCTTCACCTACCTCGACCTACGAAAGTCATCGAACCT
>Col106
ATGTCAGTGCCTTCGATGGTACATCGATCTGGAGACACCCTGGTAGTGCGCAGCTTGGTGAGCGGCGACGCGCTGTTCGGCTCGTCGACGGGCGTCGACGCCGAGGACCGCGACGACGAGGAGGGCCACTCGGCGCCCGACCACGACGGCAGCAAGCAGCTACCCGACTGCAAGGTGAAGCGGAATTACACGTGCGCCAGCGCCCACTGCGACTTCTTCACGCAGAACCCGCGCGTCTACCTCTACCACCTCCGCGATGTGCACGGCGAGAAGGTGAGGATCTACGAGTGCCCCAGCTGTCTGTACGCGTCGCGCCACTTCCAGAAGCTGCTCCGCCACTCCAAGATGGTGCACGGCTCCAGCGACGGCGTCGAGCCCGCCGGCAAGGCGCGCAAACGGCCGCCTCCCGACGACGAGCCGCCCCAGGTGGCGACGGACGAGTGCGAGCAAGACGAGGCCCCCGAGGAAACCTCCGCCGTGTTCAAGTGTTCCGTGTGCGAGTTCACCGGACGCAGCCAGGCGCAGCTGTCGCGGCACGAGCGCGAGGAGCACATCAAGACGAAGTTCTTCCGGTGCTCCAAGTGCACCTACGTCACCCACATCAAGGCCAGGTACACCAAGCACGTCAAGTACCACTCGATGCCGATGATCAAGTGCGACATGTGCGACTTCCGGACGCCCTACAAGTGGAACCTGGACAGGCACTGCAAGAACCACAACGGACACGGCGCCTTCAGGTGTTCCGCCTGCAACTTCACCGCCGACATCAAGCAGAGTCTGACGGTGCACGAGATGAACCACCACGTGCCGCCCGTGGGACAGGCGGCGGGATTGGGGGTGGGACGACGCCGCAACAAGGTCGGCGCCAGCGACGCCACCGCCGCGGAAGAAGCCGCCCAGCACCAG
>Col107
AAACTAGAACGTAGTTACCAATTCCTTCAAGGCACAATAACAGGATTAAGTGATAAGGATGCACACGAAGCTCTCAACAAGGCTCTTTTAAAGGAGAAAGGTTATGAGGAAGTGTCGCTTGGACTTTTAGTAACTATTTTAACCGATCCCCACAATGCGGCAAAAAGTTACAGGGACTTAACATTAATTACACGTGATGGTTTTGGACTTATAGTAACAAATTTATCTCAGTTAATTTTGGAAAAATATTTGAAATTCAATGATGTAGTTAAACAGCAGTTAGTATGGCTCCTCCGAGAAATGATAAAAAATGCTGTTAGTAATGTTGATAATTTAGTATGGAATTTGATGAGACATGCAGCTGGTGGTGATGTATCTCCAAAGAACATTACGCTTATTGAATCTTTACTTGATGTTTTTATAGAATACAGAAGTTGGCTAGAGAAATTTCCACTTCTTATTGCATCCGTAGTTTACACTTATTTAAGGTTGATAGAAGACCACCATGCGCCTTACCTAACCAATTTGAAACAGAAAGAAGTTAACTTTTTAATAAGTATAATGCGTGAACACTTTCATGAGTGCTTGGTTATAGGAAGAGACTTAGTCCGTCTGTTACAGAACGTGGCTAGAATACCGGAATTCGAGCAGTTATGGAGGGATATTTTGCTGGCACCAAAAACCCTGTGCTCTACGTTTAGTGGTATACTGCAACTACTACAGAATCGGACGTCACGTCGGTTTTTACAGTCCAGATTGACACCAGAAATGGAGAAAAAGCTCGTATTTCTTACTTCTCAGGTAAGATTTGGAAATCATAAACGTTACCAAGACTGGTTCCAAAGGCAGTACTTAGCAACACCCGAATCACAAAGCCTTAGATGCGACATAATACGTTTTATTGTAGGCGTCATCCACCCTACTAATGAACTATTGTGTTCTGACATTATTCCACGATGGGCTGTCATCGGTTGGCTTTTAACTACATGTACGTCAAGTGTAGCTGTCTCCAATGCTAAGTTAGCATTGTTCTACGATTGGTTATTTTTTGATAGTGAAAAAGATAATATTATGAACATTGAACCTGCGATCTTAGTTATGCACCATTCGATGCGTTCTCACCCAGCTGTGTCTGCAACGCTCTTAGATTTTTTGTGTCGGATAATCACCAACTTTTACCCACCTTTGACAGATAAGGTGCGAGCGGGAATTTTTGCGTCTTTGAGACAAATTTTAGACAAACGAGTTCTGCCGTCGCTGCTACCTCTCTTTGACAATTCGAAATTAGACCGGGAACTAAGAAATATGGTGCGTGAAACGTTTAAAGAATTCTGCAACGCCATGCCCCTTGAATCATCCTCGAAAGATGAATTTAATGTGGCTCATACTACCAAGTACGAAGACGTTGACAATGTGGAGTCTCGAATGGCTGCTGCTTTGAATAATCACATTTTGGATAACGAACCGGCGTTTAGTGATGACGAAGAAGAGCCCGGTTTAACGATAAATACCAACTTGGAAGAAGATACCGACGATGACGACATTCCATTATCCAAAGTTAGGCTGAAGGAAAAAAGTGACAAATCCGACGACAGTCTAATAGAAGGGCCCATAGGAGAAACGCTTTTAAAACTTCAACAAGAAACCGATGCGGATGAAAGATGCGAGTTAATGGAGAAGCTAATAGAGCAGGTAGTGGATTTAGACGAGGAAGACGAGAACTTACCCGTTGTAGCTAAAACTTTGAGCAATTGTGTAAAGGAGGACATAAAAGGAGAAGTATTCCCTGAAAATTTAACACAAGAAAATCTCTTGGACAGTATTAAGTCACCGTTGTTCGTTTTGTTTAAGACATTGTATGGTTTAAATAAGGACGAAGTGGGTAAGGATGTTTTATATCGTTTAGCGGCAGAGATGTATCGTTATTTACCCAACTTAGGTTACTTAATTCTTTACTTTCTTAAAGTGCAAATAAGGACAGAAAACAAAAAGGAAGACCACACCAAAGCTAGTGCACTAAAGATCAGTGTTTACAAAGATTTTTGTCAGAGTATAGAGAAGAAAATAGACATTTGTATTTTTGATGACTTATACGCATGCCATATCAGTGATACTAAATTAATGATGTGGATAGTGCCTGATTTATATAGGGATTTTAAACAACAGACTTTAAATAATGCTCAAATATTGCGGGTGATAATTTCTGCTATAGACGCGCGACAGTTGCAGACTCTAGTGGGGAAGGTGTTGCAGGGTCACCTGGTGATGTTCAAACCCGAGAACCTTCAGGCCCTGCTGAAAATCAGCCTGTCGTGGGAAAGTATCGAACAGTTTTTCCTGTGGCAGTTGGTGAACGCCCACGACATTTCCATAGACACTGTTTTACCTCTCATCACCGAGTTAGATTATGAACAACATTCGGAGGCTTTAATGGCTATTACGCTTATGCTTAAACAGGAGAAACCCAACGCGGATTACATAAAATATTTATTTTCTAGAGACATTAGTGACAACGGGGACTTATTTGTGTTTACGATCATTAAATATTGGTGTGACGAGTACATAGACAAGGTGGCAGAACTAATTTCCTCTTTGTTGAGCACGAGATACCCCTCGACGTCCCCCAACAAACGGAAACGTTCCGGGGGTAAAACCTTGAGCGCGACAGTGCCCAGTGCCGATCAGGTGTTGGGACATTTGGAGAAACTCCGTATTATTTGCGAAAAGCACGACTGCATGGCGATCTACACGTTGGACTCCATGCAGAGGGCTCTCAGTATTGCGCAGAACAACAGCAACGACAGCCAGAGGAAGCAGTTCAGCGAACTGTTTGCCCTGATGGAGGAGGAGGAGGAAATTAGTGCTACGAAAAGCAGGTCACAGGGGAGAGGAAGGAAACCGGCTACTAAGGCCACAACCGCAAACAAAAGGCAGGCAGTTCGG
>Col108
GTGTCTGAGTACGCGTTTGCCGGTTTGGAAGATTCGCTATCAGAATTGGACATGGCTGAGAACAAACTCCAGAATTTTCCAATTAAAGCTCTCAGAAGACTTGAAAGATTGCGACATTTACGCTTAGCCTGGAACGAAATTAATGCCATACACGACGACAGCTACTCCAAGCTTAGCTCTCTGTTGTATTTAGATTTGAGCTTTAACAACTTCGAGAAACTCGAAGAGGATTCTTTCCGGCCGTGTCCTGGCGTGCGGACATTGTCCTTGTATTACAATGTCATTGAAAGTGTTCATCAAGACGCGTTTGCGTCGCTAAACGATTTACAGTCCCTAGACCTGAGCCATAATAAAATAGTGTATTTAGATTCGTTGACGTTTCAAACTAACAAAAAATTACGCTCCATCGATTTAAGCCATAACCACGTACACTACATTAGTGGCGTATTTGCTTTCTTACCAGATCTGAAGGAATTATTCCTCTCTGAAAATAACATCCTGGAGATACCATCGGATGGTTTTACGGACTCGGTTAATTTATCAGTGATTTACCTACAACAGAACGCCATTAGGCGTATAGATCCTGAAGCTTTAGTTACATTAGTTAACCTAGCTCAACTGCATCTAAGCTCAAACTTCGTACCGCACATTCCAAGAGATTTGTTTCAGCAGAATCGCAATTTGACGTCATTAAGCCTCGACAGTAATTGGTTATCGGATTTGGAGCCAGGGACTTTTGATAAAACGATAAGTTTGCGCGAAATCAGGCTGCACAATAACAGAATAGAGTATATACACCGAGGAGTGTTTGATCCGCTACCGTCTCTTCTGGAGCTGCATCTGCAAAATAACGAAATCAGTTCCATAGATACAGGCGCCTTTCGCACGCTGCAAAGCCTCCAGCACGTAAATTTGCAGGGTAACGTGATAGCGGAGCTCGGGGACGTATTCATGCACGAGTCTCCCTCTCTTGTTTCGATCCAGCTCGATTCGAACAGCATAACTTCGCTGCACAATGATTCATTGCGGGGCCAATCAAGCGTGCAAATTATGTGGCTGGGTCACAATCGTCTCAAGCGATTAGACCGCGCATTGTTTAGGGACCTCTTACTAATTCAGAGAGTGTATTTAACCAACAACAGTATATCTTATATAGAAGACAGATCGTTCGAGCCGATGCAGGCGTTAAAATTTCTCGACCTGAGCATGAATCAGCTCACGGAGATTACCAGAAAAACATTCGCTGAATTGCACGAAATGGAGGAACTGTATTTGTCACACAATTTATTGGAGAAAATAGAACCGAAGGCGTTGACAAATTTGAAAAAACTGCGGATTCTAGATTTATCATTCAACCCGCTAGTAGTGCTCCACGACAACATTTTACAAGAAGGATTGCCCATAAGAATGTTAAATCTATTGAATTGCTCAATATCGAACATAGAACCGGGTGCCTTCAGGGGACTCAATAATCTTAACGAGCTAAATTTAGCCTCTAACGAATTGACTTCTCAGGATCTGAAGCATCTGGATATTCCTGGATTGAGGGTTCTAAAAGTGTCTAATAATAATTTTAGTGATTTATATGGTTCTGCTCTTAATGGTTTGCCTTCGCTGCAAGTTATTTCACTCGATCAGTGTGGGATTATGAAACTTCCGGATAACATTTTCTCTAAAAATAAGAATCTCCTTAAAATAGATCTTAGTAACAATTTTGTAGATGAACTGAAACACGGAGTATTTTTAAGCTTAAATGTTTTGAAAGAACTGAAACTTACCGGTAATTTATTTAAGGATTTACCCTACACTGCCCTCCTAAACATATCTACAATGGAAATACTTTCTCTAGCCAATAATAAGATGACGAGCATCGAAGTGTCCCGCTTTAATGGCCTACCGAACCTGAAAGAGCTTGATCTGAGAAACAATTTTATATCGTCTCTATCGGGCTTCGCATCAGCCAATTTGACGCAGTTATTGTCGGTAGACTTAAGCGATAACGCATTAGCTGCCTTACCTGCCAATTTCTTTCACCATTCTCCACTATTACGACGTATTGATTTATCCTGCAATCGTTTCCGCCAAATACCGAACTCCGCATTATCCGAAAATACTCTGCCCGGCTTAGGATGGTTAAATTTAACTGGAAATCCACTGGTGCGAATACACGACATTGCATCAGCACACCGGTATCCCTCCTTGGAGGAAGTTCATATAAGTTCGACAAATTTAAGCATCGTAACGAGTAAAGATTTTGAATCTTTTCCTGCATTGCTCCACGTTTATCTCGGACAGAATCGCATCTCGAGGGTGTCCCCGGGCGCGTTTGGGAGTTTGCCCCACCTACTTACATTAGATTTAGGGTTAAACGAGTTAGAGTTGATGCCGCAAGAGCGGTTGCAAGGCTTGAATCACTTGCGGATATTAAACCTAACTCACAACAAGTTGAAAGAACTTGAAGAATTTTCTACGGATCTCAAGTCACTTCAAATACTGGACATTTCCTTTAATCAAATAGCTCGTATAAGCAAAACAACATTTCAACATTTAGAAAACTTAGCGGAATTGTACCTGTACGGCAACTGGATATCATCGGTGTCTAGTGATGCTTTCAGGCCTTTAAAAAAGCTAAGAACTTTAGATCTGAGCAAGAACTATTTAGAAAACATTCCGTTAAACGCTTTTCGACCCCTGGAAACACAAATCCGAAGTCTTCGTACCGAA
>Col109
TTGCTTCGTCAAAGAGCTGATTTAAATTTCACAAACGAACATGGGAATACACCCCTTCATTATGCATGTTTCTGGGGCTACAATGAGATTGCCGAGGATCTTGTTCATCATGGTACAAAGGTCGCCATTGCTAATAAATATGGGGAAACTGCACTTGACAAATGTGCCAAAGGTACTCTTGCCAAAAGCCTTCATGACATTGCTGTGGAATCTGGCCAAGACCTCAAGAAAATTACGTTCAAAGACCAGAGTTGGTTGGGTATGAAGACTAGATCTCGAGATGCTACATTGTCCCGACACAAAGGTATAAACTTCAAGGAATTGGAGCTTAAGAGGAAAATTGCAGATACGCATAGTGGTGTCACCTACGTTGGCAGGTGGCAGAACAATGATATTGTGGCCAAAATACTGAAAATCCGTGACGTCACGCCCAGAATTTCCAGAGATTTTAATGAAGAGTTTCCCAAACTACGTATATTCTCCCATCCTAATATACTACCTGTTATTGGCTGCTGTAACAGCCCACCTAATTTAATAGTCATCAGCCAGTATTTACCACTGGGATCGCTGTATAACGTTTTGCATGAAGGAAGTGGCGGAATCGTCGTCGACACAGCGCAAGCCTTACGTTTTGCCATAGACGTCGCCAAGGGAATGGCATTCTTGCACAGCCTTGAGCGTACGATTCCGGAATACTTCTTAAATAGTCGTCACGTGATTATCGAAGAGGATCTAACGGCTCGAATAAATATGGCAGATGCCAAATTTTCCTTCCAAGAGAAGGGTCGTATTTACTATCCAGCGTGGATGTCACCGGAGGGGCTGCAAAAGAAAATTGCCGATAGGAACTGGGAGGCGTCCGACATGTGGAGTTTCGCTATATTACTCTGGGAACTTGCCACTCGCGAAGTGCCCTTTGCAGACCAAAGCCCAATGGAAGTCGGTATGAGGATCGCTCTTGAGGGTTTACGGATTAGTATCAAGCCGGGTATCCCGGCCCATCTGACTAAGTTGATTAGAATTTGTATGAACGAAGACCCGGGTAGAAGACCTACTTTTGACCAGATTATTCCCATCCTTGACAGAATGACTCAT
>Col110
GGAGAAGCGAGCTTTGTCTTGGTCATCCAGAAACACCCTATTCTCGTCACTACGGACGCACAAGCTTACCACATCAAGTGTGTATACCAAACTGGAGAACAAAATGTAACCCTAGGCTTTAACGTGTCGATGTTAACCACTGCCGGAACGATTGCCAACACTGGACCTCCGCCTACGTGCTTAATGAAGATCATAACGCCAACCGGCCAGGAAATTGATTCTGCAGAAATTGGAGATAACCTCATGTTGCAAGTGGACGTTCAACCCGGTTCAATCTACGGAGGATTTGCTAGGAGTTGTGTTGCCAGAACCATGGAAAATAGCGTCGAAAATGAGTATTTGGTGACTGACGAGAACGGCTGCGCCACCGACCCTACCATCTTTGGAGAATGGGACTACAATCCCGATACCCAGAGCCTGCAAGCCAGCTTCAACGCATTCAAATTCCCAAGCAGCGACACTATCAAGTTCCAGTGCAATATAAGAGTTTGCTTCGGAAAATGTCAACCG
>Col111
CGTGCTAGTATAGACACTAGGAGCATGCACAGAGGCGCTTATGACAAAACCAAACATTTGGAAGAATCGAAATTTGTAGAACCACAATATCACATTGAAGAACTGTGCAAGTCCAAGCCTATTTTCGTAGTGCCACTCTCGGATCCTCAACCTGTTTCTGAGGGAAGAAACATACACTTAGAATGCCGTTTAGAACCTATGGGAGATCCAACTATGAGAGTCGAATGGTTCTACAACGGCAGACCCGTAACTGTAGGCTCAAGATTCAGAACGTACAATGACTTTGGATTTGTAGCCTTAGATATCATTCATGCAACAGCTGTAGACTCTGGTGAATACACAGTGCGTGCTGTCAATCAGCTTGGATCAGCTCACACATCTGCTTGTGTAAGAGTTATTGGCAGATCTGACATTATTACCGATACCCAACACGAACAATCGCTTGAACAAATCCAACAGCTTGAAGATTCTTCGCGTTATCGCAAACATGTAACGGAAGACGTAACTGTACTTCAAGCTCCTCAATTTACTCGTTCCCTCCATAATATCGAAACGGTTGAGGGTACGAACGTTCACATGGAATGCCGCCTTCAACCTGTTGGCGATTCGACCATGAAAGTAGAATGGTTTGTAAATGGCGTACCGGTCAAAACCGGTCATCGTTTCCGACCGGCCTATGATTTTGACTATGTGGCTTTAGATTTACTAAGCGTATACCCTGTCGATTCTGGTATTTATACCTGCCAGGCGAGAAATCAATTAGGGGAAGCAGTTACATCATGCTCCGTAAAAGTAATAGCTAAGAAAGATCTGCTTTTCGACACCCAACATCCAGCTGGACTGGAAAAGATTCAGTACCTCGAAGATTCTTCCAGATACAAGCGCACTGAATTTGTTGATGAACAAGTAACTGTAAAACCAACATTCGTAACAAAACCAAAGAATTTGGAAAACATGACGGAAGGAAAGCATGCCCATTTCGAATGTAAAATTGAACCTGTAACTGATCCAAATCTAAAAGTAGAATGGTACAAAAACGGAAGACCGGTAACAGTCGGACATAGATTCCGACCAATCCATGATTTTGGTTATGTAGCTCTGGATATAGTCGACTTAATTGCCGAAGATTCGGGAACATACACCTGTCGCGCTACCAACCTTATTGGATCTGACGAAGTAACATGTGCTTTAAAATGCAGACAATCTGGTCAAATTATCACTAGTACTCAAAACGAAACCGGTCTTCAGCAAATCCAACACTTAGAAGATCGTTCACGCTATCAAAGAACCGAACAAGTTGAAGAAATAACCACTCAGGCACCAATTTTCACAACATCCTTAAAAAATATCGACATTAAAGAAGGTCAAAGGGCTCATTTTGAGTGTAGATTGATTCCAGTATCGGACGTGACCATGAAAGTCGAATGGTTCCACAACGGACAGCCTCTCAAATCTGGATCAAGATTTACAGAAACCAACAATTTCGGCTTTGTAGCACTTGACATTTTATACACCTATCCAGAAGATGCCGGTACATATACCTGTAGAGCTACAAACATACTAGGTGAAGCAGTAACATCGGCTGTATGCAATGTACAGTCCAAGAAATCTATTTATCTTGAATCCGTACATGAAGGGGCCCTAGAACGTATAACTGAATTGGAAGATTCTTCCCGTTATCAAAGAAAGACTGTCCAAGAGGAAACTATTAGCCAAGCTCCATGTTTCACAATGCCTATCAAAGATTTGAAAGTTGCGGAAAATCAAGCTGCTCACTTTGAGGCAAGACTAATTCCTGTAGGAGATTCTCGTTTAAAAGTAGAATGGTTACGAAACGGTGTACCAATTCAAGCC
>Col112
ATGAGCGTATTTCCCGAGAAGAGTCAACTCACCCTCATCTCAATCGCAGAGACAGCGAAATTTTATACGTCACTGTGTCTCGGAACCACCGCTTTCTTATCGGTTTTCGCGTTCCTTTTTTTAATACCGTTCGTCGTTGATCCAGCAATATCTAGCCTGATGGCCGACTATGAACCGGAACCCGTAACATGTATAGCTACCCAACACATATACGCAGAAGGTATCTCGAATTGTTCCTGGGCATCCTGTAGGGAAGGTTGTACACGTGAAGCAACCAGGTGCCACCAGATCTACGTCAATTACTCCAAATTGCCCTTCAAAGACTACAGACCATCCATGGTAATGCACTGGGATGTTGCCGATACGCGTTTCTTGATAAATACCGAGGGGTGTGGTTATCCACCATCGGTGAATTGTTCCGAATTCGCTCGCCAGTATGGATATGCGACAGCAGGGACTCCATTTCCGTGCTACTACAGCAGAGTTTATCCTGAGATTCAGGTGGTTGCTAGATATTCTTGGGACGACACCCTTCGGCATTTGGTGCTCTCTATCACCATTCCGAATTTGCTATTCGCCGCTTCTATTGGAGTTTTAAGCTACTGGTATTGCCCAGGATGTGGCAGGTCCTGTCAGAAGTACATGCATCATTTTCCCACA
>Col113
TGTTTAAGTAGTATTTACTCTGGACATCATTCCATTTTAATTCCTCCTTCTGAAGTTGAAGTAAACCCGGCGCTGTGGCTGTCTGCAGTAAGCCAGTACAAAGTAAGAGATACTTTTTGCTCTTACGGAGTGATGGAACTTTGTACAAAAGGTTTAGGATCTTCAGTAAACCAATTAAAATCAAGGGGAGTTAATCTATCCTGTGTGCGAACCTGTGTCGTGGTAGCTGAAGAAAGACCCAGAATGAATCTGACTACAAGCTTTTCTAAGTTATTTAGCGCCTTAGGTCTTAGTCCTAGAGCTGTTTCAACTTCGTTTGGATGTAGAGTTAATGTCACCATTTGTTTACAAGGCGCTTCCAGTCCCGAACCGTCAACCGTTTACGTGGATCTGAGAGCTCTCAGAAATGACAGGGTCAGTTTAGTCGAAAGAGGAAGTCCTCACAGTTTATGTGTCATGGAAAGTGGCAAATTGCTTCCCGGAGTAAAAGTAATTATTGCTAATCCAGAGACAAAAGGTCAATGCGGCGATTCTCATTTGGGAGAAATATGGGTTCAAAGTGGACATTCTGCCAGTGGATATTTCACAATTTATGGAGATGAGAACGAATACGGAGATCACTTTACAGCTCGTTTGGTAACGGGCAATACAGGAGAGGTATATGCTAGAACAGGCTATTTAGGATTTTTGAGAAGAACCGAATTAACAGAAAGAAATTGTGTAGTAGAAGAAACGATACTGAATCGTGAAAGTGATAATGAATCTGTGGGATCATCCCATCACTTAGTCCCCTCCGATTCACCTGAATTACATGATGCCGTTTTCGTTGTTGGGGCTTTAGATGAGGCAATTATGTTAAGAGGGATGAGATACCATCCGATCGATATAGAAAATAGTGTCTTAAGGTGCCATAAGAAAATTGCAGAA
>Col114
AAATGGACGAATTTACCTCTACGAACCTTAGAACAAGAATTTTTAGAGAAAGATATCGCGGTGGAGAACAGCATCAAAGTACTGGATAAAGCGTCGGTGCCAATCGTAAAGCTGGTCGACAAGAAAACCGACATAAAAGTGGACATATCATTCAACATGTGTAACGGAGTGAAGTCCGCCGAACTTATAAAAACTTACATTGAAAAGTTTCCAGTGTTGCCGAAGTTAGTGTATGTACTGAAACAATTCCTGTTAGAGAGAGATTTGAACGAAGTGTTCACGGGTGGCATATCGAGTTACAGTTTGATATTAATGTGCATTAGTTTTCTACAATTACACCCCAGGCAGGACAGTCTTCGGAATTGTGCCGCGAACTTGGGCGTGCTGCTTATCGAGTTCTTCGAACTCTACGGCAGGAAGTTTAATTACATCAACACGGGCATCCGCATACGGGACGGCGGTAAATACATAAACAAGGAGGACATGCAGAAGGAGATGATCGACGGACACAGGCCTAGCATGCTGTGCATAGAAGATCCACTTCAGCCGTCGAATGACATCGGGAGAAGCAGTTACGGCGTTTTACAA
>Col115
GAAATTCCTGTAAAAAACCTCTCAAATCCTGTTTTCATAATGCTGAGAACCCCGTCCACGATGGCCTATGAAGTGACGCCCTTTATACCCGTATGGTGGGACCCAGACTTGAATAACGGTACGGGAAGTTGGTCGTCGGAGGGTTGTCAATTTAGCCACGAACTGCAGGACCACCTGGTGTTCTCGTGCGACAATTTCGGTTACTACGGGCTGCTGCAAGATGTCTCTCAGTTCCAGAACAGCCCGACAGGCGCCAAATTCAAGCTGTCCCATCCCGCTATTTATATAGGTAGCATCATTTTATTCATATCATTTCTAATTGTAGTGATGACATATTTGTTGTGCTACACGTCTATACAAATGCCGAAAAAAGCGAAGCATTCTCTCATAAACACGTGGATAACGATATCGCTTCTGTGTTTCATGTACGTTTTCGGAATTTACCAAACTGAAGACGTTAAGGTTTGTCAGGTGGTGGGGATGACCCTGCATTATTTTACGTTGTGTTCGCTTCTGTGGATGTGCGTCGGCATCAATTGCATGTACAAACGTCTGAGTAAAAATGATATAATAGGTTTGCAGGATGACGACTTACCTTCCGAACAACCGGTTCAGAAGCCCATTTTAGGTTTGTACCTGGTGGGTTGGGGAATAGGGCTTATAATTTGCGGTTTGTCGGCTGCTATCAATATGAACGAGTACGCGTCACCGACTCACTGCTTCCTACGGACAGGCCCAGCTTTAAGTGCTTTGTACGTACCTTTTGCTATCCTCACGATATTTTTGAGCATATTTTTCCTGCTTATAAGATGTGCGATATATAACCTAGACACTAACGGACATCTAAGCGAAGGAACACAAGCAACGGAGCATGTCGACTTAGATTTATTAGAGCCGAACTTTCCTAATGTCGAAACTAGAAGCGTGCGGAGTGTTTCTACGAAAACTGCTTCGACTGAAGTTGAAGATCCAGAACATGCGCCATCCGCACAGCTAAAGGCCTATGTAATTTTTTTCTTCATGTATATAACCGCGTGGTTAAGTTGCGCTTTTGCGACTGTACCACCATTTCATATAGTTTCATACGAAGAGGATTTGTTCAGCATAGCGTTTGCTATCTCAGCTACTACGTTAAGTGCATTTACGTTGTTTTTCTATTGCATAGCTCGGAACGACGTGCGAACCCAGTGGGTCGCTTTGACGAAAAGGATGAAGCAGAAACGTAGCTGCTTTCGTACGAGGAACGTGTCAGATACGCCGCCTCCTATACCACAAATTCAAATACAGCCACTGCCGTTGCCACCCGTTTGTAACTTGGAGAGTCAAATTATTTCTAGGTCTACGAGTAGGAGTTCCAGTCACACGAAATCGAATTCTCATACTAGTAATATTTTAAAAGGTGCAGTGGATTTGAACGGCAGTTTCAACGATCACCAGGGGGCCAAGATCAACAACGTTAATTTAGTTATACTGCATAGGGCGCAGTACAGGTCTAATATTATCCCGAATATTATAGAGAATCCTACAAATGCCGCGGAAGTCTTTTACAACCCTCATCAAAGCACAGTCGCGAGGAAATTCTTTAAACGACAGAAGAGGAACATGATGAAGAAGAATAATTTAGCAAAACCGCCAAGAGATATCAATAGCGATACCGCTTCAGTGTTCTCCGAACCGAAGGTGAAGATCAAGAATAGCAACGAACAGAATATCTTTGGCACAAACTCTAAAGTGAACAACACGAATATCCATGTAGAACATACGCGAAAGATTCAACAGAAAAACCCGAATATATTTTCCGATAGTGCTGAAGATTTCGACACTGTATCCAACGTCCCTGTGGAAAATATCGTAATGAACGCGGAGAGGTTGCGCAAAAAAGAACTATCAAGACACAAAAACAAGAAAAGGCACAATAACGTCACTAAGTCGCATTCGGAAAAAACCGACAACAATATGAGATCGGTATCGCAGCAGTGCACTTTAGACTACAGTTCCGAGACCGTTTCTGATTCCATTTTGGATAAAACGAGCCCCGACAAGAACTTGCTGCCGAATCAAGAAAGTTTTATGACGGGTGCCAGCGAAGTTCTGCCTTGTATTCGCCGTGAGAACAGCCCTTTAAGTCTTTTTACGGTGAACGACCCAACTTATTGTCAAATCAATGAATTACCCAGCGACAGTACGATACACAATGAATTTTACTTGAAGCCAGGCAAAGATACGTGTCATCGAAAAGGGGGGAAACTTAAAGCCGAACCCTCCGATCTCAGTTTTAGCTTAATAACTTCGTCTTTTTGTGGCGCTTCCACCCCTAGGATGTACATTAACCCCTCGCATGACTTGAGATTGGGTAAGGGTGATGGGCAAAGCAGGACAAGTAGTATTTCGGTCAGCGATCTGGACGAACTATACCAGCAGATTAGGAGAGGACCCCAGCCTAAGAGGTCTCGAAACTTGTACGGTACGACTCACGCCAGTCCTTGCCTTTCGGATTCCGAAATTAACTCGTATGTTAGTGATATTAGACAACGACGTAGGGCCTCGCATAGTCACAACTTTGACCATTTGAGCGATGATGTAGAAACGACCGTT
>Col116
TTTCAACCCTACCAACGCCCATCCTTCTTCATTGCCCGACTCGTCGGCCTCTTGATCGCCGTCTGCATCTCCCTCATAGTGTCCAGCCTCATGGCCCTCACCCTGCCCGTCTGGCTCGGCAGACGTGTCATGGCTCTCTGGCTGGTGGGGGCGCCCCCTCCCAGCCCCCAAATCTCCGCCAAGGACACTCAAACCGAGGTCAAAGTCCACGAACTCTACACCGCCGCCTGCGGGCTTTACCTGTGCTGGTTAGCGGCAAGGGCAGTAACCTTAGTCCTCGGGTGGTTGCCGCAAGGTCGGCAGGCCATGGTGGAGCGCCTCAAGCAATGGTGCATCCTCGGGGCTAAAACTATCGTCGCGAGCACTATTCTCCTCGGCGTTATACCTTTGCTGTTCGGTTTGTTGCTGGAGTTGGTCGTTATAATACCGTTGAGGGTGCCGATTCATCAGACGCCGATCTTGTTCATCTGGCAGGACTGGGCGTTGGGCGTTTTGTACACGAAGATAGCCTGCGCCATAACGATGATGGGGCCCGATTGGTTCCTTCGGGCGGCGATCGAACGGGCGTACCGCGACGGCATCCGCGACATGAACCTTACCTTCATCTTCAAGGAGCTGGCCGCACCGGTTATCATCAGCTTCGGGTTGGCGCTGTCCATACCCTATGTCCTGGCTTACTCCGTCGTGCCGATATTCGTCGCCAACTTACAAATGAGGAATTTCATCGCCAGGAGGATCTATCCGTTCCTGCTTCTGCTGTGCATCCTCGTCGTGATCGTGTGTCTCCAGATCAGACAGTTTAAGAAGCTGTATGAACACATCAAGAACGATAAGTACTTGGTGGGGCAGCGGCTCGTTAATTACGATCACAGGAAAAAGACGCAGGCGGCGAAC
>Col117
ATGCCCATTCAGGCACCCCAGTGGACGGAATTCCTTTCATGTCCAGTTTGCTGCAATTCTTTTGATGAAAAACAGCGCAGCCCAATAAGTTTAGGTTGTGGTCATACAATATGCAAGGGTTGTCTTTCAAATCTACATAGAAAGCAATGTCCTTTTGATCAGACGAACATCAGTATAGATGTAGAAAATTTGCCTGTCAATACAGCTTTACTGCAACTTGTTGGACCAACTGTAAAAAATGACAATGAAGAAATCGATACAAAAATTGTGCCAAGGGAACATATTAGCCATTATTTGGAATGCAAAAAATGTGTAGAAGAATTAGCCCTTTACCTAAAGCCACACCCGAATGGTAATGTATGTGGGAGTGGAAGTATTTTATCAAGACCTATGCAAAGAAAATTGGTAACATTAATCAACTGTCAACTAGTGGAAGATGAAGGCCGAACAAGGGCAATGCGTGCTGCTAGATCGTTGGGTGAAAGAACAGTTACAGAACTTATTTTGCAACACCAAAATCCTCAACAACTTTCTGCTAATTTGTGGGCAGCTGTACGAGCTAGAGGCTGTCAGTTTTTGGGACCA
>Col118
GAACCAAAGCTTCCTGATGATTATCGTGAACAAACATGGGATAAACTGCGTAGCGCAGTGTTGGCTATACAACAGTCAAAACCTAACCAGTATTCATTAGAGGAACTGTACCAGGCTGTAGAAAATATGTGCAATCATAAAATGGCCCCTACCTTATACTCGAGACTTTACAATTTAACAGAAAATCACGTTTCGCACAATATCGAACAATTCTTGGCGGAATCTATGGATCGCTTTCTGTTTCTAAAGAAGATGAATGAGACCTGGCTAGCTCACTGCAATCAGATGATCATGATAAGAAGCATATTCTTATATCTAGACCGAACTTATGTCCTTCAGAATCCAAATATTTCTTCGATTTGGGATATAGGCTTAGAGTTATTTAGCAAATATATATTATTAAATACTTTGGTTCAGACGCGTGTAGTTGAAGGTTTACTAATGCTTATTGAAAAAGAGCGGCAAGGAGACAAAGTTGACCGGACTCTATTAAAATCACTTCTTCGGATGTTGACAGATCTACAGATCTATGATAAAGCTTTCGAACAAAAATTCTTGCAGTCGACAGAGCGACTCTATGCAGCCGAAGGTCAACGACTAATGCAAGAACTGGAAGTTCCCGATTACTTAGCCCATGTAGATAAAAGAATCAATGAAGAAAATGAAAGAGTGTTACATTATCTCGACTCTGGTACGAAGTACCAGTTGATTCATACAGTCGAGAAGCAGCTATTGAGCGAACATGTTACCAATATTCTCCAGAAAGGTCTCGATCAGTTACTAAGTGAAAACAGAATTAGCGACCTTACGTTGCTGTACCAACTATTAAGCCGTGTCAAAAACGGACTTACGGAACTGTGCACAGCTTTCAATGGTTTCATAAAAACAAGAGGAAGAACAATCGTCATTGACCCTGAAAAAGACAAAACTATGGTTCAAGAACTGTTGGATTTCAAGGATGCTATGGATAATATCGTCGTGACTTGCTTTAATAGGAATGAAAAATTTAGCAATTCACTTAAAGAAGCTTTTGAACACTTTATTAATCAAAGAACAAATAAACCTGCTGAGCTTATC
>Col119
AAAACAGAACAAAAAAATCCCGACATGTTAAAAATCGGCCAATCGACGGTGAAAATTGCTCCGAAGGTGCACGAGCTGTCGCAGTACCACCATCACAGAATGAAACGTAAAAGTATTTACACGGAACCTATAGACTTGAAACACCAAGAGGAACTGGCGCAGCTGAAGCCGCCCATAGCAGATCAGAAACTGATATCGCTCGTACAGAGCCCCGACAATTACGTAGTGACACCGCACAGGAAAAGAAGACCGGGCTTCCATAATTCCCCAGCCCAAAATCCACCATTTGTGCCGTTCTCCCCGTCGTACATAGACGACGCGAGTCACCATCAACACCACAGATACAAGACGCTCCCTCCATTGTTGGCAGCGCACCATCCCTTGTCGTTATCGGCCCCACCGTTTTTGGTGGACAGGACCCACACCCCGACCCCAGGACAGCACCCGGACACTTCCGGTGCACCGGATAACGTCGTGGTGAAGTACAGACCGCCCAGTGCTGACCAAGGGCTAACCTCGGATACTTATCAAACTTTCGAGCACACCTGGGGAGCATGGTCGTTGTGTCAAACCCAAGTAAACGCCCCGACGAGCAACGAGGAAACCAGAGACCCTCCGGCATCGTTTTCGGCAAGCGGCAACGATGACACAGCCGAAAGTTCATCCCACGCCACCGGGACTAGTAAACAATCCTTACCCGCAGTTCAAGTTCGAGAGTATCGTTGTGAATATTGCGGCAAACAATTCGGTATGTCGTGGAATCTGAAGACCCACTTGCGAGTACATACAGGTGAAAAACCATTCGCGTGTAGATTGTGTGTGGCGATGTTCAAGCAGAAGGCACACTTGCTGAAACATTTGTGTTCTGTGCACAGGAACGTTATATCGTCGAACGACGGGAACTCGGGCAGGTTCAACTGCTGCTTCTGCCCGCTGTCGTTCGAATCGCTCCCCGAGCTGATCAGACATTTGTCGGGGCCCCACAACAATTTATTGTTAAGTAAAAACATGCACGAGCTCAAG
>Col120
GACAAAGTGTATAAAATCCACGAGGACCCTTACGGCGGCATTCAAGTAAAAGGGGTGACTTTCAAAACAGTGGTTTCAGCTGAAGAGGCCTTGCAATGCCTGAGGTTGGGGACCCTTTCTAGGACCACGGCTAGCACTCAGATGAACACCCAGTCCTCTAGGTCCCACGCGATTTTTACCTTACACATCAAACAACAAAGGCTAGCACCTTCCGACGATGAAGGCGCGAACGAGTTCGAAACGCTCAGTGCCAAATTCCATTTCGTCGATTTAGCCGGCTCTGAACGCCTGAAAAGGACCGGAGCTATAGGAGAAAGACAAAAAGAGGGTATATCTATTAATTGTGGTTTATTAGCTTTAGGTAACGTTATATCAGCGTTAGGGGATAAGACGAAAAGGGCGTTGCACGTTCCTTATAGGGATTCGAAGTTGACGAGGCTGCTTCAAGACAGCCTCGGCGGTAATAGTCAGACTGTGATGATTGCTTGTGTTAGTCCCAGCGACAGAGACTTTATGGAGACTCTGAATACTTTAAAATACGCTAACAGGGCGAGGAACATTAAGAATAAAATATTTATTAATCAGGATAAGACTTCTAAGACAATATCGCAATTGAAGCAACATATTGCACAACTACAGTTAGAATTAGTAGAGTACAAACAGGGTAAACGGATGATTGGTGAGGATGGAACTGAGACAGTTAACGATATGTTCTACGAGAACAACATGCTTCAAGGGGAGGTTAACAACCTTAGGACCAGAGTTAAAGCAATGCAAGAAACGATAGATTCCTTAACACTTAAAAACACTAATTTATTGACGGAGAAAGCAACAGGAGCTTGGATAACTGGTTCCGCAGGGAACGACCAAGACGTTAGTTACATGGTTCAAGGTTACTTGAAGGAAATAGAAGAACTTCGAGCCAAGCTAATGGAATCCAACAACACGTGTGAACAACTAAGAAAACAACTTACCCGCTCTCACACCAGCACGTCGATACTGAATTCTTCCTTGGAGGAAAACGTTTCGTTTATTGAAAGAGCCAAACAGAATCTTCAAAAAGAAAAAGAGGTCCTTAACCGTAGATCCGTAGAACTGGAGAACGAGAGCGACGGCGATAGCGAGCATGATTCCGAAAGCGAAAGCGACGAGAAAGATTTGCACAATGAACTTAAAGATGAACTTATAACACTAACAACCGACATAGACATGAAGCAGAAGCTGATAGATGAACTGGAACTGTCACAAAGACGGATGCAAACAATGAGGCAACATTATGAAGACAAACTGATGCAGTTGCAGTTAAAGATTCAAACCACGCAAGAAGAGAGGGATAAAATACTTCATTCTTACAGCATGAGCCCTGAACCTTCCGATAAAATTAAAAAAGTTAAAGATGAATATACAAAGAAAATATCGGATATGCAGAAAGAACTAAAGAGGTTACAAGCAGCCCAAAAGGAACATGCTAGGCTTGTTAGGAGTCAAAGCCAATACGAAAATCAGTTGAAGTCGTATAAAAACGAGGTTTTAGAAATGAAACGCGCAAAGGTTAGGTTAATTAATAAGATGAAGGAGGAATCTCAAAAGCATAAGGAATCTGAAATGAGGAGGTTAAGAGAAATAGCTCAGTTGAGGAAGGAAACCAGGAAGAATGCTAGTGTGATTAAATCAATGCAAAATGAAAGGAAAATAAGGGACCAAGTTTTGAAGAGGAAGCAAGAAGAAGTATCAGTATTAAGAAAAAGTCAAAGGGGTAGGCTTAGTTTTAAAGCAGCTGGCAGGATCGTGAAAGGGTTTTCTGAAAAAGCTGCCAAACAAAAGTGGCTCAGGGTGGAGAAAACTATAAACAACATAGCTTTAAGTAAAAAGGGCCTAGTTGAGCAAGAGGTGAGGATGGAACACTTTCTTGAGAAACGTGAAACATTA
>Col121
ATGGGGCCGTTGTCGTTTCTGTGCTTGCTCGCGTCCAGTGCGTCGGTGTGCGGATACTCCTGGCCCAGTGAGGAAACCACCACTCGACCCCCGCAGATGAAAGACTTCCACAGCGATCCCCTGGTCGTCGAGACGACCACGGGGCTGGTTCGCGGCTTCTCCAAAACCGTGCTCGGTCGGGAGGTGCATGTTTTCACCGGAATCCCCTTCGCTAAACCCCCTGTAGATCAGCTCAGGTTCCGGAGACCGGTCCCTGTGGAGCCCTGGCATGGCGTTTTGAATGCTACCAACCTACCCAACTCCTGCTACCAAGAAAGGTACGAGTATTTCCCTGGATTCGAAGGGGAAGAGATGTGGAACCCCAACACTAACATCTCCGAAGATTGCCTCTACCTCAACATTTGGGTACCGCAGAGGCTGCGCATACGCCACCACCTCGAGAAGCCTCCCATGGAGCGACCCAAGGTTCCCGTTCTGATTTGGATATACGGTGGAGGATACATGAGTGGCACCTCCACCTTGGATATATACGACGCAGACATCATAGCAGCCACGAGCGACGTTATAGTGGCTTCCATGCAGTACCGTGTGGGATCCTTTGGTTTCCTTTACCTAAAAAAGTATTTCCCGAGAGGCAGCGAGGAGACTCCCGGTAACATGGGGCTATGGGACCAAGTCCTCGCGATTCGTTGGATCAAAGAGAATGCTGCTGCTTTCGGTGGGGATAGGGACTTGATAACCTTGTTTGGTGAATCCGCTGGTGGAGGCTCCGTAAGCATTCACTTGATAAGTCCGGTAACCAAAGGCCTAGCTCGTAGAGGAATCTTACAATCCGGTACCATGAATGCTCCATGGAGTTACATGACTGGAGAACGCGCTGAGCAAATCGGACGGATCCTTATCCAAGACTGTGGTTGTAACGTATCTTTGTTGGAAACCAATCCACATCAAGTAATGGACTGTATGAGGGCCGTCGACGCCAAGACAATCTCGCTGCAACAATGGAATTCGTACTCTGGGATTCTTGGTTTTCCGTCGACACCCACCATAGACGGGATACTTCTACCGAAACATCCCATGGATATGCTGGCAGAAGGAGACTACGAAGATATGGAAATTCTTTTGGGGAGCAATCATGATGAAGGTAGG
>Col122
ATGAATAATACAACACCAGTGAAAATGGCAAGTGCTGTTTCGAATAATGACACAAACGAAAATATCATTAACGATAACACAGTTCAAGTAGTATTTTTCATGGTGTATACAACAATATTTGTGTTAGGAATATTTGGAAACGTTTTAGTGTGTTACGTTGTGTTCAGGAACAAGGCCATGCAGACTGTAACAAATTTATTTATAACAAATTTGGCGTTGTCCGACATACTGTTGTGTGTGCTAGCTGTGCCCTTCACACCCTTGTACACGTTTCTAGGAGAATGGGTGTTCGGTAGGATAATATGTCACCTGGTATCTTACGCTCAAGGGATCAGCGTCTATATTTCAACGCTTACATTGACGTCTATAGCTATCGACAGATATTTTGTTATAATCTACCCCTTTCATCCAAGGATGAAGTTGTCTACGTGTATCATCATTATAGTGATTATTTGGATATTTTCCATGCTGGTAACATTGCCCTACGGGGTTTATATGAAGCACACCACCGAGAATACTTCGGAAATCGCTATCGAGAAATATTTCTGCGATGAAAATTGGCCTAGCGAAGAATGGAGGAGGACATTTGGGGGGATCACAACTGCAATGCAATTCATAATTCCTTTTTTGATCATGGCATTTTGCTACATCTGCGTATCGATTAAGTTGAACGACAGGGCAAGGAGCAAGCCAGGGTCTAAGAATTCACGCAAAGAAGAAGCCGACAGGGAAAGAAAAAGGAGAACCAACAGAATGTTAATAGCAATGGTTGCGGTGTTCCTCATCTCATGGTTACCCTTAAACGCTATAAACATAATTAACGACTTCTATCAGCAAATGGAGCACTGGGACTACAATTACTTGACGTTTTTCTTCACGCACGCTATAGCCATGTCATCGACGTGTTATAACCCGTTCCTTTACGCTTGGCTAAATGAAAATTTCCGGAAAGAATTTAAACAAGTCCTCCCGTGCTTCGATGGGCCTACTGGCAGGGTTCCTTCTGCGGGTCGGTTCGAGAACTGGAGGTCCGAGAGGACCTGCAACGGCAACGAAACTCAGCAAGAATCGCTGTTGCCTTCTTCGGGGATCCATCGAGCTGCCTCCATCAGGGAAAGGAAACTTACCCCGCCGCCCTTAAAAACCGACAGCGTGGAAATGGAAAATGTTATAGTACCTTCTATTGGAGTTGTGTACGATTCGGCTTCAGAGATCGTTAGACTGAAACTTATTACCGAGGAGGAGCCTCCCCCGTATGAAGCACCAAGGAAACCAGATGAA
>Col123
TTTCAAGCATGGAAAACTTGCCTTGGCGTGTTGGGTATACCCTTCCTGGACGTAGTAAGAGTTTTAGCGGCCGTTTTATTGCTGGGAAATGTGCAATTTATGGATGGCAAAGGACTAGAGGTGGACGTCAAGGGGGAAGCGGAACTGAACGCCGTAGCTGGACTTCTGGGAGTCTCAGGCGCCGCTCTATTTAGAGGACTTACATCCCGTACTCACAACGCCCGAGGACAACTCGTTAAATCCGTGTGTGATGCCAACATGTCCAACATGACAAGGGACTGTCTCGCGAAAGCTTTATACTGTCGTACTGTAGCTACCATAGTCCGTAGAGCTAATAGTCTTAAGCGTCTAGGCTCCACGTTGGGCACTTTAAGTTCAGACTCAAACGAATCCGTACACAATCAAGCCGAGGTCACTAGCCAGCACGCTTCCACTATCGGCGGCAGCACCAACGCTGGCAGTAAGTCGATGGCGGCCCTCAATAACGCCGTGAGGCACGCGACCGATGGATTCATAGGAATCTTGGACATGTTCGGGTTCGAAGATCCCAAGCCGAGTCAACTGGAGCATCTGTGTATCAATCTATGCGCGGAAACGATGCAGCACTTTTACAACACGCACATTTTTAAATCTAGCATAGAGTCGTGTCGGGACGAAGGCATTAACTGTGAAGTGGAAGTGGACTACGTTGACAACGTCCCTTGCATCGATTTAGTGTCGTCCCTGCGTACGGGCTTACTGAGTATGTTAGACGTCGAATGCTCGATACGTGGTACAGCGGAATCATACGTGTCTAAAATAAAAGTGCAACATAAAAGTAATACCAGACTATTCGACCCCAAACCTCTCGATCCACGACTATTCGGTATCCAGCATTTTGCGGGTCGAGTCGTGTACGACGCTACGGACTTTCTTGACACAAACAAAGACGTTGTTCCCGACGACCTCGTTGCAGTTTTTTATAAACACAACTGCAATTTCGGCTTTGCCACGCATTTATTCGGAAGTGAACTGAAGGCTTTGTACTCGGTGGAGACCGTGCCTCGCGGTGTTAGCTTTAGAATCTCGCCCACCTCCCACACGGACCTCTTAAACGGCGATGAACCCGTCTCCACTCTAACGCAAGATTTTCACACACGACTCGACAATTTACTGCGGACTCTGGTTCACGCGAGACCTCATTTCGTGCGATGTATCTGCAGTAATTCGCAAGAGACCCCCAACCGATTCGACCGCGGCACTGTTGTCCGCCAGATACGTTCTTTACAAGTCCTGGAAACTGTTAACTTGATGGCGGGCGGTTACCCGCACAGGATGCGCTTCAAAGCTTTTAATGCACGATATCGGCTATTAGCACCATTTGCTAAATTACACAGAACCGAGGAAAAGGTCACGGATGACTGCCATCTAATATTACAGCACGTATTAGACTCGATCTCTAAACAGCAAAGCCTGGTCTCCACGAGTTGGGCTTTAGGGAAGAGGCATATATTCTTAAGTGAGGGCATAAGGCAACACCTGGAAAAATTAAGGTCGGATACGCGTCAGAAGGCCGCCACTTTGATACAGTCCACCTGGAGGGGTTGGCACTGTCGATACAGATGGACGACGTTACGACGAGAGAAGGAAATCAAGAACGCCACTCAACCTCCCACATCGCGAACTGGGCTAGGGGGCGCTAGGCCCCGACCACAGCCGATAGCAGGCACGCCGCCTCCTGACCCCATAGAAAAATGCGACGCGAAGATAATACAGCAAACGTGCAATTTATTCGGATTGGATCTTGAGCGGCCACCCCCCGTGCCTCCGAGTCGTTCGTATACGGTTACGGGAAATACCAAGCTAGGTTACCCCCAGACACGAGTGATGAAGATGTCTTATCCCGAGGACAATAACGGAGACGGGCCTGTTCTGTTGAAAGGGGAGACTGTGTTAGTTGTGGGTGCGTCGCACCGAAGAGGTCACTTGATAGTAGAACATAAACATTGCACTCTTCACGTGCCTTTCCAGTTCTTGGAGTTGAAACAAGGTGTCAATATT
>Col124
ATGTCTAGTGCTGAAATCGTAGACAGCTCCGTCGATCCCCCAGCCAAAAAGCGGAAGCTTGATTCGAAAACTACAACCCCCGAAATGGCGAACAATGAAGCTTCAGGATCATCTCAAGCCGGTGACATCGATGAAGGGTTATATTCTCGTCAACTTTATGTTTTGGGACATGATGCTATGCGAAGAATGGCCACTAGTGACGTCCTTATATCGGGCCTAGGTGGATTAGGAGTGGAAATAGCAAAAAATGTTATACTAGGTGGTGTGAAGTCGGTGACTCTTCATGATGAACAGAAATGCACTATTAAGGATTTATCATCACAGTTCTATTTCTCTGAATCCGATATCGGCAAGAATAGAGCCGAAGCTTGTTGTAAGCAGCTTTCTGAACTCAATAATTATGTCCCAACGAGATCATATGCTGGTTCTCTTACTGAAGACTTTATTAAAAAATTCAGAGTTGTGGTTCTTACGGCCAGTTCAAGATCAGAACAACTACGTATTAGTGAAATAACACATTCAAACAATATTGCGTTAATTATTGCTGATACAAGGGGTCTATTTGCCCAAGTTTTTTGTGATTTTGGCGATTCCTTCACAGTTTTTGACACTAATGGTGAACCTACTGTATCTGCTATGATTGCAGATGTATCAAGAGATAAAGAAGGTATTGTAACATGTATAGACGATACAAGACATGGAATGGAAGATGGAGATTATGTCACATTTTCAGAAGTACAAGGCATGACAGAACTGAATAATTGCAAACCGATAAAAATTAAAGTATTGGGACCCTATACTTTTAGTATCGGCAATACCAGCAGTTTTTCTGTATACGAAAGGGGTGGTATTGCGTCTCAGGTAAAAATGTCTAAAGAACTTAATTTCAAATCTTTCAAAGAGTCGCTGAAAAATCCAGAATTTGTAATTACTGACTATGCAAAGTTTGACCACCCTCCACAGCTTCACCTAGCTTTTACAGCACTGTACAAGTTCATTGATAAAAACGGTAGGGTTCCAAAACCTTGGAACAATGATGATGCTGTTGAATTTGCAAGTCTTGCAAAATCTATAGCTGTCAATGGAGCAAATGACAATGAAATTAATTCTAATTTATTAGAAATATTTGCTAAAACTTCTGGTGGAGATTTAAATCCAATAAATGCAACAATTGGCGGTATTGTAGCACAGGAAGTAATGAAAGCTTGTTCTGGAAAATTCCACCCGATTTATCAGTGGCTTTACTTTGACGCTATAGAATGCTTGCCAAGTGACCGCAATGAAATTTCCGAGGACCTGGCGGCTCCAACTGGAAGTCGTTATGATGGCCAAATAGCTGTATTTGGAAGAGAATTTCAGAAGAAAATT
>Col125
GAACTCTGGAGAGGGGCCCTCAACTGGACGGCGTGGCGCACGCTGCTTCTGTTCGTGTTTTTCATAATCTGTCCCCCTGTTTGGATAGCCTTTACCCTTCCTCTAGGCCACAAGTACTACAAGGTGCCTATCATCAAATTCATGTCGTATCTCACTTCACACATTTACCTCATGGTCTTCCTGCTGATAGTGGGTATCACGCCGCCTTACCCAGTGGTTAGAAGAGGCCTCTTCCCCGTCTGGTACGAATGGATCTTGCTGATATGGCTGAGCGGTCTCTTGCTGTTCGAACTGACCAATCCCAGTGACAAATCCGGTCTGGGCTGGATCAAGCTGTCCGTACTTCTCTTTAGCATATTGGGTGTAGGTGTACACTTGCTGGGAATTTTATTTATCAAAACCAAAGACTGGCCTACCCTGATGTACTGCAGGAACCAACTGTTCGCCTTGAGCTTCGTCCTAGCTTGTGTACAGATCCTGGACTTTTTATCCTTCCACCACCTGTTTGGGCCATGGGCCATCATTATCGGTAATTTAATGAAAGACCTAGCTAGGTTTTTAGCGGTGTTAGCGATCTTCGTGTTCGGGTTTTCGATGCAGTTCGTTGCCTTGAATCAACCCTTTCATGAATTATCTTCCCTCGAAGTAAAGATGATTAATAATCCAAGAGGCAGTGGAGTTCTTGAACACGAGTATTTCAGTGAT
>Col126
TTCCTAGCGTCCGGACCGAGATGCGGCCTGGGGGAGCTCGCCCTCCCCGAAAACGAGCCGGGCAGCTCCATCATGCCGGGGAAAGTGAACCCGACCCAGTGCGAGGCCATCACCATGGTGGCCGCTCAGGTGATGGGCAACCACGTCGCCGTCACCATCGGCGGATCCAACGGCCATTTCGAATTGAACGTTTTCAAACCCATGATGGTGGCCAACGTCCTCAGGTCCATCAGATTGATTGGGGACAGCTGCAAGGCGTTCACGACCAATTGCGTGGACGGCATCGTCGCCAACAAGGAGAGAATCGATAAGTTGCTCCACGAGAGCCTCATGTTGGTCACCGCCTTGAATCCGCATATCGGCTACGACAAAGCCGCCCTCATCGCCAAGACCGCTCACAAGGATAACTCAACATTGAAAGAAACGGCGATAAAGCTGGGAATACTCACCGAGCAACAGTTTAACGAGTGGGTGAAGCCCGAGGAGATGTTGGGGCCCAAG
>Col127
AATGCTTACGGATTATGTCACGTCCTCTCTAGGCCATGCAGGAAACCTCAACCCACTATGTGGGACTTGGGCCCCACGTATAGAGATAAATGGGAAATTCCTAGGAGCGAATTACGCTTAATAAAACAACTGGGTAAGGGTAACTTTGGGGAAGTCTTCTACGGAAAATGGAAGAACAACATAGAAGTAGCCGTCAAAACGTTACGACAGGGTACAATGTCCACTGCCGCTTTCCTACAGGAAGCCGCCATTATGAAAAAATTCCGACACAAACGATTGGTAGCACTATTCGGGGTCTGTAGCGAAGAGGAGCCCATTTACATAGTCCAGGAATACATGAACAAAGGCAGTTTGTTGGAATTCCTTAGGAAAGACGAAGGGAAATACCTCGAATTTGACGAATTAGTGTACATAGCTTTCCAAATAGCCAGTGGAATGGAATACTTGGAATCGAAACAGCTCATTCATAGAGACTTGGCCGCAAGAAACGTCTTGATAGGTGAAAATAATATAGCCAAGATATGCGACTTCGGCCTGGCTAGGGTAATAGAAGACAATGAGTACTGTCCAAAACAGGGTTCGCGTTTTCCAGTGAAATGGACTGCCCCGGAGGCGATAGTGTACGGCAGGTTCTCCATAAAATCAGACGTATGGTCTTACGGGATACTGCTGATGGAACTGTTTACATACGGGCAAGTGCCCTATCCGGGAATGCACGGTAGAGAAGTCATCGAAATGGTCGAAAAAGGTTACCGAATGCCGAAACCTACTTCACACCGATTACCGGACGACATATACCAAATTATGTTGAAGTGTTGGGACGCCAATCCTGAAAAGAGACCTACCTTTGAATTCCTAACGCATTACTTCGAGGGGTTTAGCGTAACATCGGAAGTTCCTTACAGGGAGGTACCCGAC
>Col128
ATGCCAGCCCCAGTTCAGGACGAAATCATCGCAGCAATGGATCAGGAGTGCGTAATTTCACCCTCGAAGCTCATGGAGACTCGCGATAGTATCTCCTCCATAGACAGCGACGTGTCCCTGTCTTTCGACAGAACCACCCAGGTGCCGGAGAACCCTGCAGAGGCCGAAGACGAAGGCGCTCACATGGCCGATCTAAGTGACAGCGCCTCAGACACCGGTTCTGCCGGAGGCGGTAAAGACTCGGGGTGTGAAGTCACCCCAGAGGTCACCGAGCCTCCTTTCACTCCCCCCTCCGACGAATTGGCTGATAAGATCGTGCAACAGGTGGAATTCTACTTTTCCGATGCCAACATCACGAAAGACGCGTTCCTGCTCAAGCACGTGAAGAGGAACAAGGAGGGGTACGTGTCTCTTAAACTCATTTCCAGTTTTAAGAGGGTAAAACATTTGACTAAAGATTGGAGGGTGGTAGCCCACGCTTTATCCCGCTCAACCAAACTTGAAATCAACGAGGCAGGCACTAAACTGAGGAGGCTTGATCCCTTGCCCCAGTACGACGAAACTACCCCTTCGCGCACTGTAGTGGCCGTGCACATGCCCATAGATAAACCTACTATAGAAAATGTGGCGGAACTCTTCAAATCCTGCGGCGAGATCGCCCTTATCCGAATTTTAAGGCCTGGCAACCCCGTGCCGGCTGATGTAAGGCAATTTATCAACAAGAACCCTTCCCTCGCCGGTATGGTATGTGCCTTGGTAGAGTTCGTGAACTCCGAATCGGCTAGAAACGCTATGCAGCTGCAAAGCACTCTGGGCGAGCCCATGAAAGTGTACGAGCTTAACAACGTGCCTCATCCTGAGAAAAAGAAGAAAAATAACAAGAAAGGTTCTAACAATAACAACAATAATCATACTACCAATAAGAACGTCTCATCTGAATCTGATTACATTACATCGTCCTGTCCAAGCGGTTCCGAAGCAGAGGATATGAAGATGAAATTTGATCCTAGA
>Col129
TCTAATCTGCCCTGCCCCAATCTGGCGACAGACATGGTGTGGGTGGGCACCGACCGGCACAGATTGTTGCTCTACGCTGCCGACGAGCCTGAGAAACAGGAGGAAATAGCAAATGCCAATGTCCCTGATGTTGTAACGCAAATCAAATACCACTGTGATAATGTATTCGTAGCCCTGGCTAATGGCAACTTGTGTGTATATAGGAAGAATCCCATAGACGGCACCTGGCTGCTCCAGGACCCGCAGATCTTAAGTTTAGGGACCGATGCGGTCTCCTGCCTCTTGCCCATAAACTTGTGTATATATGCTGCTTGCGGGAAGAAAGTCTGGGTGCTAAACGGATTGACCGGAGAGATACAGAAGAATTTTACCATACAGCACGAACACGTCGGCAATGTGAACTTGATGGCGCACAGTGGCATTGGGCTGTGGATTTCCCAGAAAAATTCCAGCACGATTTGCCTCTACCACACCGAGACGTTCAAACACCTGCAGGACATCAACATAGCGTCGATTGTCATGAGGGTTAACGGAACTACA
>Col130
ATGCCCGAAAACCTAGAACTTCAACAGTTAGTAGATGATGAGCAGGAAGATGAGCCAAAGATCCGAGAATCGAGGTCTTTATGCAGATGCCCATACCTAGGTTTGATCCTAGCCACTCTAAGCTCCCTATTCTTCTCTCTATGCTCTGTGATCGTCAAATGGATGACTGACATTGACCCGATGGCTCTAGCAGCCTACCGTTATCTAGGTGTACTCTTGCCAGCAATACCGATCGTAATATACCGCCAAGAAAAGGTATTCCCGAAAGGGAAACGGATAATGCTTTTGCTACGTTCATTCACCGGAACCGCTGCTTTAATGTTAAGTTTTTACGCTTTTCGACACATGCCACTGGCAGACGCATCAGTGATAGTATTTTCCGTACCTGTATTTACTGGTATTTTCGCCAGGATGTTCCTGAAAGAACCGTGTGGATTATTCAACGTATTTTCTGTTATTTTGACTCTAATCGGGGTTATTTTTATAACAAGGCCCCCTATGTTGTTTGGTAACACGATAGATTCTCTGGGCCATAACGGTCAAAGGCCGGAAATGTGGGGCGCAGTTGCAGCTTTTTCTGCAACGCTGTTCGGGGCCAACGCTTACGTTCTGCTTAGGGCTTTGAAGGGTATTCATTTTTCCGTCATAATGACGAATTTCGGCTGTTTCGCCTTAGTGCAATGCGTGCTGGTCACTATTTTGATAGGGGCGCTTTGTTTGCCTTCTTGTGGGATAGACAGGTACTTGATCGTAGCCTTGGCACTGTTCAGTTTTCTTGGGCAAATACTGTTGACGTTAGCTTTGCAAATGGAACAGGCGGGTCCTGTGGCTATAGCGAGGAGTAGCGATATCGTGTTCGCCTTTATTTGGCAGGTTCTGTTTTTTGATGAGATACCGAATAAGTTTTCTATAGGCGGCGCTATATTAGTAATGAGTTCTGTTCTTTTGACAGGGCTGAGGAAGTGGATCCTTGCTCTACCGCAGGACGCTAGCCTCAGGAGGAATCTGAGCATCCTAGCTAAA
>Col131
TCAGAATCCGAGACGACTCAACCGGTGAAGAAAAAATCTGCCTATTCCCTGGCACCGAACCGCGTCAGCTGTCCCTACTGCAGCCGCAAATTCCCGTGGACCTCTTCCTTACGAAGACACATCCTGACCCACACCGGCCAGAAACCGTTCAAGTGCAGCCACTGTCCCCTCCTCTTCACCACCAAATCCAACTGCGACCGTCACTTGTTACGCAAACACGGCAACACTGCAACCACCATAACCAACGACGCCGGCAACAACAACAACGCCAATTATCTGATGAGAAACGTCCCCGAGCGACCTTTCAAGTGCTCCAGCTGCCCCAGCAGCACATTCTCAACTTACTCGAACCTAAAAAAGCACATCAGCTGCAAGCATTCAACCAACGCCCAAGGAGACGACATCAAAGCTCAGGGATACGAGGCTGGCAGTTCCGAAGACGAGAAAATTCCTACCACTGAGGTGAAAAGCGATTGGGAGAACCAATTAGCGTACAGCAAGTTAAACGTGGATTTATCCCAAGCCGTACAAAACTCTGACCTGCCGTTCAAATGCCACCTGTGCGAGGGCTCTTTCTCCGAGCGCCAAGACGCCCTCGACCACATCAGAGATAGACACGCCTCCGAGTACGACTTGCTGATGTCCAAGAATGCCCTGGACACCAACGCCACCACTCCCGACGACGCCACCCACCAGGACGACGAAGAAAGTGAAATACGCGGTAAATTTCCCGACTACTCCAACAGAAAAGTGATCTGCGCGTTCTGCATGCGCAGGTTTTGGTCCGCGGAGGACTTGCGACGACACATGCGCACCCATACCGGGGAAAGGCCATTCAGCTGCGACATCTGCCGACGGAGGTTCACGCTGAAGCACAGCATGCTGAGACACCGGAAAAAGCACAATGTGAACTTCGAAAACGACAACAACAACAGCGACGAAGACGGAAACAATGTTCCTCCTGGATTCGAGAAGCATCCCAAAGAGGCGCACAAGAGCGAAAAGTCGGAGGAGTCGGATGGTACCGAAGGGGGAGACCTAATAAGCAACCTCTTAGGATTAAGAGATAGGTCCATTATAGATAAGGTTTTAACTGCTTCCGCAGATGACGCTGCGAAGCTCTTAGGGGTTAAGAATGGGGTTAAAGAA
>Col132
TTGTGTAAGACCCAGAGTTGCGTAGAAACTGAAGAGGAACTCCCAAATGAAGGCTTCCTCGAATATTTCAACAGGACCACCCTCCAGTGGATCCCCATGTGCGATACGAGATTTACCGAAAGAAACGCCCAAGTAGTGTGTAGAGAACTAGGCTTCAACCCTTTGAATGCCTATTTCGACTTTGATATCAGAATAGACTTCCACAGCAACTCCTTATCAAGGATCTGGACATGGCCTGAACCTTTACAGTGTAAAGGCACTGAAAACAAATATGAAGACTGTCCCATAAGACTCAATGGCCAGCAATATGGACATCGACACAGATGTGAATGGAACTCCAACTATGTTTTCATACATTGCGGCAAGGGATTTGTAGGGAGAGACAGGTATTGGGGCGGGATAAGGTTTACCGATGCCGAATTTGAGCAACGCTTGTACACACACAGGATTCACGACATTCACACCCATTCTACGATGCAAAGTCAAGAATCGGTATTGGAGTACGTTAGTATAAGTCAGGCAGGTATTCTTCACAATGAGAAGTCGCCGGCTATTCAGAGTATCATAAGAAGTCCGAGGATAAATTATGTCGAAGTGAACCGAAGCGCTTTTCATGGAATAGATTTGATTTCCCCTTCAAACACTATGAATTTGCTAAATAATAACGTCCAAGACTCTTTAGGTGTTGGCATTAATATAGTATCCTTGTCCGGCGAGGGCAGAGAATCGGACGAATCAAGCTTCACGCCTTTGAGAGAACTTAATATTCCCTACAATTTGTTCAGTTTGGTGGATATTTGCGATACTCACAAAGAAATAAGAATAGAGGAACGAGTGCTGGTTTATTACAAATATGACAATCATCCCGTGAACTGCATAAAGATCTTTAGAAGTGCCTACAACATTAAGCCACTTGGAATTAGATTCTTACAGTTTAATTTGTTTAACTCGACCATGTCCTACGTTGGGATACCAGATTTCATTCAGTTGTATGACGGGGATATCTATAATGTTTCTTCCAGAATTATCGATACTGTTACGATGATGTCCGGCAATTCTAAACAGTTATTCAGGTCAACTTATCCAAGCTTGAGCATCAAATTATTTTCGAATGGAGCCTCTTCGGACCATGGATTCATTGCAGAGGTGGTCACTCTTCCGATTTCTGCCATCGGATTC
>Col133
TCTGCGAAACCGCCAGAAATTCATGATTTTTGTATAATAAAACCGATAAGCCGTGGTGCATTCGGCAAAGTGTTCCTTGGTTGTAAAAAGAATAATATGGATGTGATGTATGCCATTAAAGTAATGAAGAAAACTGAAATGGTAAATAAGAACATGGTATCTCAAGTAGTAAATGAAAGAAATGCCTTAGCGCTCACCAAAAGCCCGTTCTGTGTACAGCTATACTACTCTCTTCAGACGGCATCTTCAGTTTATCTCGTGATGGATTATATGGTAGGAGGAGATTTAAAATCCCTTTTAAGTGTTTACGGTTTTTTTGACGAACCAATGGCTTTGTTTTATGTTGCTGAAGTCTGTTTAGCTCTTCAATATCTACATCAGCGCAGCATCATTCACAGAGATATAAAGCCCGATAACATGTTATTGTCTAAGGAAGGCCACATAAAATTAACGGATTTTGGGTTGTCTAAAGTACATATCCACAGGGACTTGGAAATATCTGATTTTGAGAATTGTACTCCAAATTTATGTGCGAGGACACCTGGACAGTTGTTAAGTTTAACATCTCACTTAAGCTTTGGTTCTGGAAATTCAAAATACGTCACCAGTAACGCCAATAACAGTGATTTTATTTTCGATTCTAATTCCAATAGCACAAATAAGAATGAAGGTTCGTCTAGTTTTTCAGTATTGCAGGAACACAGCACTTCAACTATCTCCAAGTGGAAGTCTGAATTGAACGTATCCAATGTAGCTAAGCTACAGAATTGTACGGCACTATCGGGTATAACTTTTTTGTCAGCGACAGAGTTCAATAGTACTTCTCATTCTTCTTCTTATCATACATGCCAAACTACTCAAGTAGAAGAATCGCAAATTAGTACCTCATGTACAACATCGCCTGTAAGCAGGAAAATTCCAAGTCGTTGCGGTTTATACAAGTTACGAAACGAGAGGGAAAGGAAACGCAAGTACAGGTCTCCTTCGCCTACTTTTTCCAGGAAGGCTTACGTTAAAACCGGCCTTACTGGAGAAATGGAAATATTAAGAGTCGATTCTACTAGTCCACCTAAGGGGGTAACTTTCTCAACCCCCGTGTCTGTGCAAAAACCGAGTAAAACGAAAGTTATGCGATTCGAGTTGCCTAAAAACATAAGCAACCCGGATTGTTGTAAGAACGCAAACGATAATTTGAATACAGTGAGTCCTATACAAAATGAAGTTACCACCCCGAAAACCCCTAGAACACCATATCGAACACCTAAATCCGTTCGTAGAGGACAGTGGAGTTCCGATCAGAGGATATTGGGCACTCCGGACTACTTGGCCCCTGAATTGTTATTACGCAAGGGGCACAATCATGCTGTAGATTGGTGGGCTTTAGGTTGTTGCTTTTACGAATTTGTAACGGGTATTCCACCATTCAACGATGCTACGCCGCAGCAGGTTTTTAAAAATATTTTAGAACACAATATAGAATGGCCGACAGACGATGAAGCTCTTTCTGAAGAAGTTGTACAAGCCATAGAAGCTTTATTAGTGGATGATCCCGACAAGAGAGCTGGTGCTGACGATCTGATGGCAATGGCTTCGTTTCAAAATATTGACTGGGGCAATTTGTTGTCCGTGATCCCACCGTTTGTGCCCGATCCGTACGACTTGACGGATACCGGTTATTTTCAAGCTAGGAATGAACTGCTAAATTTTAATATTTCAAATTTTGACCTA
>Col134
GAAGAAAAACCATTTGAAGTTGACCTAACTCCTATACCCAAATTACCAAAGGCGGAACCTCCAAAACCGATACCACATAAAGATCAAATCAGACTGAGAAAAACGGATAAAAGCAAAGAATTTATCCAGGAAGAGGTTGAAATTGATTCAAAACGTGGAGCATATCCACCAGAACCTACAGAATCGGGCGTTCACGGAAGAGAAATTTATGTTACTAAACAGAAACAGACTCAGAAGGAACAGATAGGTGATCTGGAAATTACTCGAAACATCACTGCTACAGAGACCACTGACGTCGAACACAAAGCCAAAACTAAAGAACGACTGGTTCAAGGTCAGTTGCTTCCCTCAAATCCACCATTCTTTACTAAGAAAATCCAACCTTGCCGTGCTTTTGAAAACGATTCAGCGAAGTTTGAAGTCGAATTCGATGGTGATCCACTTCCCAAGATTACTTGGTTCAGAGAAGATTTCCCAATTACCAGTTCACCAGATTTAAAAGTATATACATTTAGTACAAAATCTATCTTACAAATCAGACAAGTATTTATGGAAGATTCTGGCGTATTTAGCGTCGTAGCAGAAAACCGAGGAGGCACTGCTAAGTGCAGTGCTAACTTGGTAGTACAGGAACGAAGGAGACAAGGAAGAGCAGGTGTCATACCGCCTAGCTTCACAACCACAATTCAAAGCACTAACACTAATGTCGGTCAGCTAGTTAGATTTGACGCTAAAATTACTGGAACTAAACCAATTGACGTTTACTGGCTTAAGAACGGCAAGAAAATCACCTCAGATATCCGCTACAAGACACTAGAAGAAGATGAACTTTACACACTGCTCATAATTGAAGTAGTACCTGAAGATTCTGGAAAATATGAATGTGTAGCCATCAACAGTGGTGGTGAAGCGCGCTGTGAAGCTGAATGCTCCGTAGTAGCTGCAAAAACGGCTCAGCAACCATCAAAACCAACAACTCCCGGCGCAGAAAAAGCACCAACTGTCCTTGAACCGCTTAAAGAACAATCAGTCAGAGAAGGTCAAGCAGTAGCTTTCAGATGTAAAATTTCAGCCAAACCAACTCCAACAATTAAATGGCAAAAGGCTGATAAAGTGATCAAACCGTCCAGGTACTTCCAGATGACGAAGGAAGGAGACTTTTGTACATTGAGAATATCCGAAGCATTCCCTGAAGATGAAGGTGTTTATAAATGCATTGCCGAAAATCCAGCGGGAACTATTGCAACTCAAGCTAAACTGAAAGTTTTAGCGCCCGAAACACAAGAGGTAGCACCTTCACTAACTCCTATGAGAGACGTCATTGTACCTGAAGGAAGTCCTGGACAGTTCAAAACGACCATTTCCGGAAAGCCCAAGCCGACCATCCAATGGTTGAGAGAAGGATTCCTCATTCCAGAATCGCCCGATTTCCAG
>Col135
ATGTCAATAAGCGAAGATTTTGTTGCAAACATCTCGGTTTTCAACGATACCTGCCTTACCACTAGAAGAGCTAACAAAACAGTTATAAGTAATCTGTATGAGGGGATACCAGAAACATTAATCCTAAACGTTGTATCCTGGTTGGTTCTTGTACTACTGTTTGCTATTTTAAGAAACCGTGCCTGGGACTATGGTAGGCTAGCGTTAGTGCACACAGAGAAATGGACACAACTTTTTTACAAGAACACCGATGATGCTGTTGCCGTAGAAGAATCTAGCCAGGATGTTTCTTTGATACCCGATACCGGTTGTTTGTGGTTTCCATCAATTTTCAAAATAAGTAGAGATCGTATCTACACACGATGTGGCCCAGATGCTTCGCACTACCTGTCATTTCAACTTCAACTACTGCTTTTAATGACTGCTATAACAGTGTTTTCTATTTGTGTAATTCTGCCAATTAATTTCCAAGGAACGTTACAAGGCGATAAAACAACATTTGGTCATACAACAATAAGTAATCTGATGTCAGATTCGAAGTGGTTATGGGTACACATCGCAGGATCTATGTGTGTTGTACCAGTGGCTATATTAATAATGAGGAAGTGTTCTGGAAGAATGGCTAGTTCAACTATATTAGCTTCAAGAACACTTTTGGTCACCAACATTTCTAAAAATCATAGAAATACTGAGGATATTAAAAATTACTTTATTGTACGTTACCCTGGAATTGAGGTATGTGATGTCAAAATAGCTCATAGAATAAAAACTCTGACAAATTTGGAAAAACAACGTGAAAGAGCCCATGAAGCTAGAATGTATTGTTTGAGTAACATTCAAAAAAATGAAATTAAAGTGCAGCCATATGGATGCATTGCTTGCTGTCGTTGTAAGACCGTAAATGCTCTTGAGTATTATACAAGAGAAGAAGAGCGTTTAAATGACTTAGTTACTGCCGAAAGAGCAAGAGCGTTACAAAGTCCACTTGGTATCGCTTTTGTTACTTTAAATTCTGAAGAAATGGCACAACATGTGATCATGTCTTTCCAACCAGGTTCACACCGAAATTGGGTAATTTCAAAAGCACCTTCTCCCTCAGATATTAACTGGGAAAATTTAGAAATATCTTACCGAAACTGGTATTCCAAAGCAATAATCATAAATACACTACTATTTGTAATACTATTTTTTTTAACAACTCCAGTAATTATTGTTAATATTTTCAATAATCTCATAGCACCAGATAAATTTATTAAGAAAGTAAGTCCTGTGGTGTCTGAATTTTTACCAACTTTGCTCTTGTTGTCAATGTCTGCCGTAATGCCTGTTATTGTAGCTTACACTGATGAATGGATGTCCCACTGGACCAAATCTAAACAAAACCATGCTACAATGTACAAAACTTTTATCTTTTTACTCTTTATGGTATTAATTTTACCGTCTCTAGGTTTAACCAGTGCTCAAGCTTTTTTTAAACCCGATAATATTACTTTACGTTGGGAGTGCATTTTCCTAGCAGATAAGGGTGCTTTCTTTGTCAATTATGTTATAACTTCAGCTTTAATTGGTACTGCCTTGGAGCTTCTCCGATTTCCTGAACTAGCAATGTACGCTTGGCGTTTGCTGCATATAAAGTCAGAAGCTGAAAAAACAACGATTCGTAAAGAAATTTTATCAGAATTTCCGTTTGGCATACATTATGCTTGGACTTTACTGATTTTTACCGTCAGTACAGTTTATAGCTTAACTTGTCCTCTGATAACACCTTTTGGTTTACTGTATTTGTGTTTAAAGCATTTAGTTGATAAATATAATATATATTATGTGTACCGACCTATAACTATGTCTGGAGAAGGTCAGCAGATTCACGGTGATGCCGTGGTTATGGTACGAATAGCTATTCTCTTACTACAACTTATCACTGCTGTATTTTTCTTCTTAAGAGCAAAACTGAATCTGATGACTTGCATAGCCTTTCTAGGTTTTACTGTTACGAGTTGCTTTTTCTTTTTCTTGGGGCCATTTCCTTCATGTAAGCCAATTGTTTTAAACACTTCTCACTTGCCAGATACTAATGAACAGTATGTAGCTCCTGTTTTAATTAGTTCAAGTACTCTTGATCACATTGAGTATGATAGATCATCACCTTCCATGTATGGTACTTCTAATATTAGTGAAAATGTTATTCGAATTTCTCCTGAAATTGGTTCAAGTAATGCC
>Col136
ATGGCGACTACAAGAGTAACTATAGTACCTCCACTTTATAAGAGAATTTTATCAAGATTTCCACAGAACTTCACATTTTGCTTTGCTTACGGATCCGCTGTGAAGAAACAATTACAAAATAAGTCGGAGAATTTAATCGATTTGATATTTTGTGTAAACAATCCAAGTGCGTGGCATGAAGCAAATTTAAAGCACAATTCCTCACATTATAGTAGTTTAAAATATTTTGGACATAATTTAATAGCACATTATCAACAAAATTTTGGTGCTAAAGTCTATTTCAACACATTGGTGCCATTAGATGACATTTGGATTAAGTATGGTGTTGTGGCTACTGATGATTTAGTTACGGATTTGTTGGAGTGGTCTGATTTGTATCTAGCTGGAAGGCTACATAAACCTGTTGAAATTGTTAAGAAACCATTAAGTTCTGAATTAGACACGGCATTGCAATTAAATTTACAGTCTGCTGTGCATGCTGCACTGCTGATATTGCCAGAATCTTTTACCGAATATGAATTCTATCACACAATTTCAAACTTGAGTTATAGTGGTGATTTTCGCATGACTTTTGGTGAAAATAAGAATAAAGTGGAAAATATCGTAAAAGCACAGTTGCCAGGTTTTAGGCAATTGTATCGATCGTTCATTTTGTCATTACCGGATTATGTAGATTTTCCTATGTTAAAAGAAAGATTGGTGAAAGAATCGGTGGAAGACAAAAATGCAGTAATATCCAAAGTTTCTGACCCAAATGAACCTCCAATTAATTGTGCACAAGATGTTAGCCCCATTGCTAAACTTCACCATTTAAATCAGTTACCAAGATGGCCTCAAAAGGCCTTAACTAGGTTTTGGAATAGAGGGACGCTTCGACAAGATACTGAAGACGTTCTGAGAGCAATAGCATATGATCCAGATTGTGGACTTATTGTTAAGCAGTGTATTAATGATATCGTGTGGAAATCTTCTGTTAGTCAAAGTTTGAAGAGTATTGTAACTGCCGGGTTATTTAAGAGTGTCAAATATAGCAGTAGAAAAATTAAAAAAATGTTTATA
>Col137
GAACATGGAGCAAATTTATTAACAACAGAATTAATTTGCCAACGAAAGAAGAGTCTTATAACATGGTTTGTCACTCTTTACTTAACTCCCAGTCTATTTAAACCTTTTGTTAAAGTTTTAATTTGTTTAACTTATGCAGTGCTTATAATTTTTTGTGTATTTAATGGACTGAAATTAGAATTTGATGTTCGTTTATCTACATTTTTACCAAGAAATACGCAAGAATACAAATATTTAGAAGCCCAAAATAAATTTTTTGGATTTTATAATTTTTATTTAGTTACAACGGAACTGGAGTACCCCCTTTACCAAGATCTTTTATATAAATATCATTCCTCTTTAACAAATGTTCCTTATGTGCTTAAAGATTCCAATGGAGGACTTAATATGAATGACTTTTGGTTAGCAAACTTTAGGGACTTTCTTATAGATCTCCAAGAGGAGTTTGATCACAATAGAAATCATAGTTGTGTGAATAGTGAAAAGTGGTTTCCCAACGCCACTGAAAAAGCAGTATTAGCTTTTAAATTATTAGCTCAGACTGGAATAGTAGAATTTCCAGTGGATAAAAGTCAAATTTTTAAGAAAAGACTGGTAAATCGTGGTATTATAGATCCCAAAGCATTTTACAATTATTTGTCTGTATGGAATAGCAATGATCAGATGTCTTATTCTAGTTCTCAAGCAAATTTAACTCCAAAACCATTTCAGTACTATAGTTCAAAAGCCGAATTTGATTTGAAAATTCCTAAATCACAACCACTTATTTACGCTCAGATGCCTTTCTACCTCAAGAATTTAAAAAGTACCGGAAATATTATATCTACTCTCAGGCAAATAAAAAGTATCTCTGAAGAGTTTAACAATGAAGGATTGAAAAATTATCCCATTGGACTTATATTTGCCTTTTTTAATCAGTTCCTATTACTGGATCGTATTTTAGGGTTTCAGTTCCTACTGACAATTTTAGCTGTAGCGATTGTCGCTTGTGTTCTTGTACAGTGGACTAAACTTTGGTGCGCCTTATTTAGCACCATCGCATGCATGCTGCTATTGTGTCTTCTCAATATAAATGCTATATGTGGAACAATGGGGGCATTACATTTCATAATAGTAAGTCGAAATATATTTTTGGAATTGACGGGCTTTTTATGTGCTTTAGGAAATCGAGAACGACGAGTAAGGCTGTCACTAGAAATTAACTCAGAACCAATCGTGAAAGGTGATTTAGGATTTTTGATATGCGCTTCAGTGTTAGCCACTTCTCAGTTTGAATTCATTCACAATCATTTGTTTACAGTTATATTTATTTCTTTTTGTGGTTCTGTGGCTAACTCATTAGTGTTTTTTCCATTACTTTTGGCCCTCGTGGGCCCTAAAGCCGAACTACAACCAACCGAACATAGTGATAGGATATCAACCCCACCTCCTCCATCGCCGCCTCCAGCTCCCACAAGAACTACCACATTTTCAAAACCTTCGAGGCGTAGCACTTCCGCCAAAGCTACCAGAGAGCCAAGTTTAACGACAATAACTGAAGAAAGCTGTAATCAGAGTATTGTTGTTGAACCTCAAGTTACTGTAGAATATAGTAGTCCAGAATCTAGTTCGAGTGGCCCATACACTACCAAAGTAACTGCCACTGCTAATATAAAAGTAGAATTAGTAGCCCCTGTATATAGGTCCAGTAAATGTAACAAGTGTCATAGGGCGTCTAAATGCGACAGACGGAAACGTCAACATGAGCACAAGCAACAGTGTCGTTGCTGTAAACCAGATTCAGACAGTAGTGACAGTAATACGGAAGCTGAACCATGTCCCAGTAGC
>Col138
GATGTGGAGCATTCCCACGTTAGATTTCTTGGCAACCTGGTCTTAAATTTGTGGGACTGTGGAGGTCAAGAGGCTTTTATGGAAAACTATTTTGCATCTCAGAGAGACAATATTTTCAAAAATGTTGAGGTTCTTATTTATGTTTTTGATGTAGAAAGTAGAGAACTTGAGCGAGATATGCATTATTATCAATCCTGTTTAGAAGCAATTTTGCAAAATTCTCCAGAAGCCAAGATCTTTTGCCTTATTCATAAAATGGATTTGGTAGCCGAAGATCAAAGGGACATTATATTTAAAGAAAGAGAAGCTGATCTAAAAAGGTTATCAAGACCTTTAGATTGTACTTGCTTCAGGACATCAATATGGGATGAAACTTTGTATCGGGCTTGGTCAAGTATAGTTTATATGTTAATACCAAATGTTAAAGAGTTGGAGAATAGTTTGCAAAAATTTGCTAGTATTGTAGATGCAGATGAAGTTCTCTTATTTGAAAAGGCAACTTTTTTGGTTATATCTCACTGTCAACGTAAGCATCATAGAGATGTTCATAGGTTTGAGAAAGTGTCAAATATTATTAAACAGTTTAAGTTATCCTGTTCTAAATTAGCAGCACAGTTCCAAAGTATGGAAGTTAGAAATTCTGCGTTTGCTGCATATATTGATATGTTTACCAGCAATACTTATGTTATGGTATGTATGTCAGATCCCCAAATTCCATCAGAAGTTACACTTATTAATATAAAGAATGCTAGAAAACACTTTGAAAAATTAGAAAAAGTATCTAGTTCTGCTCCTACACTAGGTCGT
>Col139
ATGGCTAATTTAAATCTCGACAAGGATACTTTTCATCGGCGCTTAAAGAAGCTTTACAGTGCTTGGCAGAATTCCGAAGGTGAAAATGGATTTTCTAAGATGGATGCTTTGGTTACTGCTGTCGGTAAAGATGATGATATCGTTTACAGCAAGTCGAGTGCTTTACAAACATGGCTTTTGGGATACGAACTCACAGATACCATTATGGTGCTCACAGAGAAAAAAGCTTATTTTCTAGCAAGCAAGAAAAAGGTAGACTTTCTGAGACAAGCAGAAGGGAAAGATGACAATATCCCTTTGTCTCTACTGGTAAGAGAGAAAGATAGCGACGAAGCTAAATTCAAAATCCTTTCTACGGCTATAAAAGAAAGTAAAAATGGTAAAACTATTGGCTTATTCGCTAAGGAAAACTATACAGGCCCGTTAATGGATTCTTGGCGAAATATGCTAAGAAGGGAAGAATTCGAACAAATTGATATTGGACCTGCCGTCGGTTACCTCATGGCTCCTAAGGAGGACACCGAGATTCTGACAATAAAGAAAGCTTGCATGGTAACTGTTGATGTTTTTACAAAGTACCTTAAAGATCAAATTATGGAAATTATTGATTCTGAGAAAAAAGTCAAACATATTAAATTAGCAGAAGGTGTTGAGTCGGCTATAAATGATAAAAAGTATGTGTCAGGTGTTGATGTTAGCCAAGTGGATATGTGTTACCCAGCCATTATTCAGTCTGGTGGAAATTACAATTTAAAATTTAGTGTTACCAGTGATAAGAACACTCTGCATTTTGGAGCTATTATTTGTTCATTAGGAGTTCGATACAAATCGTACTGCTCTAATATTGTCAGAACATTATTGGTGAATCCTACAGAAGAAATTCAGAGTAACTACAATTTTCTTGTTAACTTGGAAGATGAGGTAATGAAAAAACTGCAATCTGGTGTAAAACTGTCGGAAGTATTTGAAGCGGGTTGTGAATATATAAAAAAAGAGAAGGCTGCATTGTATTCACATATTACCAAAAATTTTGGTTTTGCTACGGGCATTGAATTCAGGGAAAGTTCCTTAATGATTGGTCCCAAAACCACTGTAGTAGCTAAAAAAGGCATGGTGTTCAACTTGAATATGGGTTTCAGTAATTTACAAAATAAAGAAGCCTCTGACAGAGAAGGCAAAATATATGCGTTGTTTATTGGCGATACAGTCATGGTAAATGATGGTCAACCTGCAACAGTACTTACCATATCCAAGAAAAAAATCAAGAACATCGGTATTTTCTTAAAAGATGAATCCGAAGAGGAAGAAAATGATGAGGAAAAGGAAAACACTCCCAAAACTGAAGTTTTGGGCAGAGGAAAACGATCTGCAGTTTTGGACTCCAAACTGCGCACAGAACATAGCACTGAAGAAAAGCGAAAAGAACATCAAAAGGAGCTTGCTACCCTTTTAAATGAAAAAGCAAAAGAACGATTGGCTAAACAGTCTGGAGCTAAAGATGTGGAAAAAGTAAGGAAAAATACAGTCTCCTACAAAAATGTCAATCAGATGCCTAGAGTAACCGAAATTAAAGAATTGAAGCTTTACGTCGATCAAAAGTATGAAACTGTTATTTTACCCATTTATGGTATAGCCGTACCTTTTCATATTTCGACAATCAAGAACATCTCACAGTCGGTTGAAGGAGATTACACATACTTGCGTATCAACTTTTTCCATCCTGGATCTACAATGGGTAAAACTGAT
>Col140
GGAAAATCAAGGAAAACTAGGAAGATAGTAGAAAAACGTTTTGCCAAAATGAAAAAAATGTTAAGTTTAAGTGATCCAAGAATAAAAGACGCACAGCGAGCACCACCAAGAAAAAAAAAATCTGAAGATCCTTACAAAGTTAAAGTCCAAGATGTGCCTCAGATTAGCTCAGCGTTATTTTTTCAATATAATACCCAACTTGGCCCTCCATACCATATATTAATAGACACCAACTTTATAAATTTTTCAATAAAAAATAGATTGGATGTTATACAGAATATGATGGACTGTTTGTACGCTAAATGTATACCATATATAACAGATTGCGTGTTAGCAGAATTAGAAAAATTAGGGCAAAAGTATAAGGTAGCCTTACGAATTATAAAAGATCCTCGTTTTGAACGAATCAGTTGCATGCATAAAGGCACTTATGCTGATGATTGTCTTGTTCAGAGAGTTACTCAACATAAATGTTATATAGTAGCAACTAATGACAGAGATTTGAAAAGAAGAATTAGAAAAATACCTGGGGTGCCTATAATGTATGTTTCTCAACATAGATATACCATTGAGAGAATGCCAGATGCTTACGGGGTTCCAAAAATA
>Col141
TCGACTGCAGCCGTATGCCAATTCTACGCTTCCGTAACGGGTTGCCAGAAAGGACCGCAATGCCCTTTCCGACACGTCCGGGGTGACAGAACGATCGTATGTAAGCACTGGCTTCGTGGCTTGTGCAAAAAAGGTGACCAGTGCGAGTTCTTACACGAATACGATATGACGAAAATGCCCGAGTGTTACTTCTATTCTCGATTTAACGCCTGTCACAATAAAGAATGTCCCTTTCTCCATATTGACCCGGAAAGTAAAATTAAAGACTGCCCGTGGTACGATCGAGGGTTCTGTAGACACGGACCCCATTGTAGGCATCGACACGTAAGGAGAGTACTGTGCACAAACTATTTAGCTGGATTGTGTCCGGACGGCTCCAAGTGTAAATACATGCACCCCAGATTTGAATTACCTGCACCTCCCGACCAGAATCTTAAGGACCAGAAGAAAACGCCCGTTATTATTTGTCATTTCTGTGGCGAGCACGGACACAAAGCTATACACTGTAATAAGATGGTCGATCCAAATAAAGACATAATCCAAAACGATGAGAACAGGAAGCAACAGGGTAACGAAAACGCCGAGGCCCAGAACACCTATTTGCAGAAAATGCTACCCAAGAAACTCGAAGACGTAACGTGTTACAAATGTGGTACGAAAGGCCATTACGCAAACAGATGTCCGAAGGGCCATTTGGCTTTCTTATCTCAATCCAAAGCTAGTAATAATGCGCAGGACATGCAGGAT
>Col142
ATGGATTGCAAAATAAGCTGTGAATCATGGCTGGTGATTTTTGGCACTCTCCTTGCAATACTACTTAGAAGTTGCACAAGCTTACACCCTTACTCAGGCGAAGCATCCCCTCCGATGTATGGTGACTACGAAGCTCAACGGCACTGGATGGAAGTCACCACCAACTTACCCGTCACAGAATGGTACAGAAATGGTACCCACAACGATTTAAACTACTGGGGCTTGGACTACCCACCTTTGACTGCTTACCACATGTACTTGTGTGGGAAAATAGCCAGTTTTATAAATGAAAACTTCACGAAGCTACATGACTCACGCGGATACGAAAGTGAAACACACAAAGTGTTTATGCGCTCAACGGTACTCATCAGCGATGTATTCCTATTCATTCCTGCCATGATTTTGTATTACCAGACAGCTCTTAAGATAGCAAAGACTCAGGATAGTGAAATTAAGAAGAAAAAGCAGAAAACGACAAGGACTTTAAATGAAATCAAACCTATGAATGTATCGTTGTCTACGACTCTAGCCCTGCTGTACCCAGGAATTATATTAATAGATCATGGCCATTTTCAGTATAACTGTATATCCCTAGCCTTTGCTATATTTGCAACAACTTGCCTGCTACAAGAAAAGAACGTATTGGCATCCTTCTTCTTTTGTCTAGCGTTAAACTACAAACAGATGGAGTTATATCATGCTTTGCCCTTCTTTGTGTACCTACTAAGTACTTGTGTTCCGAAACCTGGGCAGAGCGCTTTCTGGGGCATATTAAGGCTAGTAAAAATAAGCCTGACTGTTATTGTAACGTTTGTGATAATTTGGTTACCGTTTTTGACCGATTTCGACTTGTTACTTCAAGTTCTGCATAGACAGTTCCCGTTGGCCAGGGGAGTCTTCGAAGACAAAGTGGCCAATGTCTGGTGTGCCTTAAATGTGATTTTCAAGTTCAAAACCAAATTTGACAATTACCAAATGATGCGGATCTGTCTGTTCGCTACTTTATCAGCCATTTTCCCCTCGTCCGTCGATTTATTCCTACGGCCTAACTTAAGGAAATTCGTCCTAGCTCTAGTCAACTCGTCTCTGGCATTTTTCTTGTTCAGTTTTCAAGTACACGAGAAGAGTATACTTATAGTCGCGGTACCAGTTTTGATGTACTTTCCCTACGCACCCTTTGTTTGTTTTTGGTTCTTGTGCATTTCCATCTTCAGTATGTTGCCGTTACTCATAAAAGATGGTCTAGTTATAGCTGTTATAGCTCTAACGGCATTCTACATTGTGTCGTTCAGGGTCTCTATAGAACATGCATATCGTAGCTCTCTAAATGTTCAAGACGGTTTGGGGGAGTATTACAAAAGTTTACTCCACACCCTGTTGGACATAGAATATAAGAAAGCGACACAGTTAGGTATAATAAAAATCGTACACCAGCAGGTTATTAAAAATTCTTACGCCTTAAGGACTCTTGTACTTCATTTTGGAATGCTCTTGTCTCTGGTAGGATGTTTAGTTTTGTTTCTTGTCACATTACTGTGCGAGCCGCCGGCACGATATCCAGATTTATTCCCACTTTTGATTTCCGTTTATGCGTGTGTACACTTTCTCGGATTCTTTGCGTATTTCAGCGTGAAGCAGCTCAGGATACCTCAGCAGTTCGAGGATATAAAGCATGTGAAGACCTTT
>Col143
GCATGGTTCAGCTGGTTTAATACAACACAGAAAGGTAATCTACCTGGTTCTTATAGATGGCGCGGACGTGACCAGTTAGGTACACGAGAATTAAATCCAAAAACTCTTACTTCTGGTTTAGATGATTATCCAAGAGCATCTCATCCCGATGAAAATGAAAGACATATAGATTTATATTGCTGGATTGCAATTGCAGCTGATACTATGGCGAAATTATCTAAATTATTAGGAAGAGATGGGTACAGATATGAAAGAACTGCAGAATTTTTAAAGAATAATGATTTAATGGATACCTTACACTGGTCAGAATTTGCAGAAATATATGCAGACTATGGCCTCCATACGGATGCTGTGAAATTAGAACGACCAAAACCACTGCCTAGATCACAAAATCAAAATTTGGAAATGTATAGGGTCGTTTTGAAAAAACCTGAATATAGGTTAGTTGACTCTACTTTTGGATATGTTAGCTTATTTCCATTTTTTCTGCAGATATTAAAACCTGATTCTCAAAAATTAGAAAAAATTTTGACAAACATTCGTAAACCTGAACTACTGTGGACAAATTATGGATTGAGGTCACTTTCAAAATCCTCTCCTTTGTATATGAAACGGAATACAGAACATGATCCTCCATATTGGAGGGGCCAAATCTGGATTAATATGAATTTCCTAGCTACTAGAGCTTTATTTTATTACTCTAATGTAGATGGTCCGTACAAACCATTAGCTAAAAAAATTTATAAAGAGCTAAGGGATAATTTAATAAATAATGTAATAAGCCAGTACTACAAATCGGGTTATATTTGGGAGCAATACAATGATAAGACTGGAGAAGGCAGTGGTTGTCGACCTTTCACAGGTTGGACTGCTTTAACACTATTACTAATGTCGGAAACCTAT
>Col144
CGACCTCTTATTAACCGCGAAAAACTACACACTGTAAAAGTACGGGCCGGACAGCCTGTAAAGTTCGACGTAGACGTAAAGGGTGAACCGCCACCGGTATGCACTTGGAGCTTTGCCCACAAGCCTTTAGAAAGTGCCGCTAATATCAAAATTGACAATGAGGATTATAACACCAAGCTTACCCTTACTGACACGAAAAGGAAACATACTGGAACGTATACCCTTAGGGCTGAAAACGATTCCGGTTTTGATGAAGCCCCTGTAGAAGTAATAATATTAGACAAACCGGGTAAACCAGAAGGACCGCTCGAGGTGAGCGATGTTCACAAAGAAGGTTGTAAACTCAAATGGGACAAACCGAAAGATGACGGCGGTTTGCCGATCACCGGTTACGTTGTTGAAAAACAAGACGTCAGCACCGGACGGTGGGTTCCGGCTGGATTCGTCGACCCTGATAAAACTGATCTCGAACTAACCGGACTTGAACCGAACAAAAAATACCACTTTAGAGTGAAAGCGGTGAATGAAGAGGGTGAATCCGAACCGCTCGAAACAGACACTGCGACTCTAGCCAAGAATCCATATGACGTGTCCGCACCGCCTGGACTACCTGAAATTGTCGACTGGGATGAACATTCCGTTAAACTGAAATGGGAGAAACCCGTCAGGGACGGCGGCACTCCTATTACTGGATATGTTATTGAAGCTATGGACAAATTCGGCGGCCAATTTGTTAAAGTCGCTGAAGTGGGACCACAATGTAAAGGGACCGTACCAAAATTAGAAGAAGGAAACCAGTACAAATTCAGAGTCCGCGCCGTGAACAAAGCTGGAGTTTCGGAACCCTCCGAGCAAACCAACTGGCACACCGCCAAAGCCCGATTC
>Col145
CACTCGACTGGAACTTCACACTGGTTGGATCCGAGATTATCCAAGTTCCAGAAAAAGACTTTGGAAGACTGCATGGATGATGAATTGCCTTACGGTTGGGAAAAAATTAGTGACCCTCATTATGGCACTTATTTTATTGACCACGTCAACCGACGTACTCAGTACGAAAACCCTGTGATACAAGCCAAAAGAGCAGCTTCACAAGCCTCCGCAAGAGCCAGTAGGACTTCGTTTACTAAGGATCCGTCTGAATTATGTGGACAACGTTTTAAGACATCTCTTGTGAAATCGTCACGTGGATTAGGTTTTACAATTGTTGGAGGAGATGATGGTGTGGATGAATTCTTACAAATTAAATCGGTAGTTCCAAAAGGCCCCGCTTGGCTAGATGGTCAACTTCAAACTGGTGATGTAATCGTATACGTGAATGACACTTGCGTATTAGGATACACTCATAACCAGATAGTGAGGTTATTTCAATCGATTAGTGTAGGTTCAACCGTTTCTCTAGAAGTATGCAGAGGATATCCTTTACCTTTCGATCCAAATGATCCTAACACAGAAGTGGTAACTACAATAGCTGTCGATGGTCATTTACAACCAATATCAAATGATAAGAGGTTGTTAGATACTAATTATAATTTTTTGGACGGTGATGACCTTTCCAGAAGTGTAGAAAATGTCTTGGACCAAAACGATGAAATAGATGATTTACTGAAAGGAATAAGTAACCTTACTTTAGGAAAAGTAGAAGTAAGAGTTCGGATAGTGAAAGGAAACCTAGGTTTTGGTTTTACGATAGCAGATAGTGCCTGCGGTCAAAGAGTTAAGAAGATATTAGACCGTCAGCGGTGTAAAAATTTATTGGAAGGGGACATCCTTCTGGAAATTAATGATATTTCTCTTCAGAATATGTCCCACGACGAAGTAGTTCAAGTTCTGAAGAATTGCCCGTACAACAGCGAAGCCAATATATGTGTGCAGAGGGGTTGTCCCAACAAAACGCCAAATATTAGAAATAAGCCTAGAAAATTAGACAGCCGCTTCAGCACAAAAGATATCGGGGGAGTATACCGCAGTAAAACACCTACAGCAGATATATACAGCACACAAACTAGAGAAGTACTACCAAGCAGGCCAAAAACACCATTAGTAGACACAAGAGGTCTTTCTAAAACTCCTATTAAAGATATTAATTCAAATTCCAACCACGAATTATTTAAACGAGAGTTTTCTAGCGACAATCTTAATGCTGATAGATCTCGCTTACGTTTATCTTTAATAGGAAATCCAGAAGAGGAAGAAGATGAAATAGATATCTCGGAGAACCAAAACAAGCCTTCATACGATTTACCTCCACCTGTTGATACAAAGTTTGGATTGTACATGCCCATTCCGCATAGGTTCGACTGTTCCTGCATATATTGTGCTAACCCTCGACCTAGCGTTTCAGATGCAACAGAAAGTTACGATTCCAATAATTACAAGAAGTACAATGGGAACGATTTGTGGTACCAACCTAGGAATGTGGAATATGTTACAACAGCAGTAACATTGATCAGGCAAGAAACTGGTTTTGGATTTAGAATTGTAGGCGGAATAGAAGATAAATCTCAA
>Col146
GAAGACGAAAATGACAATAGCCCCGTATTTACCCAGAAAGTCTACAGATTCGTGGTTGGTGATGATTCCCTCGAAGGCGACAACGTCACCATGACTTGGAAACGGTTCTCTTCCATCGGCAAAGTAGAAGCCACAGACGCAGATGGCGATAAAGTGGCTTACAAGCTCGCAACCCCTACTAACTTCTTGGTTATCGTACCCCAAACCGGAGACCTGCTCTTGACTCAGGAACCGATAGAAGAGATAGAGCTAGAACTCGTAGTGGAAGCTCACGACTTGCGCACTCCAAGCAGGACCTCTCCTAGACCCGCTCAGGTCATTTTCCACTTCAAACCCGCTGAACCTTCCAAAGTCGAACTAGACTTGGACCTGCAGCAGCTCGAAGAAGTGGAGTTGCACAGAACCAAAAGACGAGTCACCAGGGCTGTTAGGCCTACAAAGAGGATCGAGTTTACCGAGACGGATGGAGAGACTGACGGAAGGGTTGTGTTTCAGTTGGAGAAGGAAACTGACAGAGAGACCTTCAAGATCAGGGACGAGAATCCTTGGGTGACTGTTGATCCCAATGGCTCCGTCCGAGTAAAGAAAAAGTGGGACTACGAGGAGTTAGGGCCCGAGAAAACTATCGACTTCTGGGTCACCATTACCAACGCCGAGAAAGGGGGTAAG
>Col147
GTAAGCCCGCACTTGGTGTTCAAAAATGGTATCAACCCAACGCTCTGGCCTCAAGACGTTCCATTTCCACCAGACGAGGGTAAAGAGGAGGTTCAATCTACATATGGGGATGGCGACAACTCCGATAGAACAAGTTGCTTCTCGCCTAATGGCATAGCAGGCAATCTGCAATACCCCGCCTACTTCAAAGACGCTAAGGGCATGAATCATACAGTTTTCGGTGGCGGTACCAATTTTGGCGCCTTACAATACCTGAAACAGCAGCAGCCTGGAAAGAGCGGGCTGCCAGACGTCATCCAACACGGTAGGTCTGCGGGAATGCCACTTTACGTGAGGTGTCCGATCTGTCAAAAGGAATTCAAGCAAAAGTCAACTTTACTGCAACATGGTTGTATACATATCGAATCTCGACCTTATCCCTGTCCAGAGTGTGGAAAAAGGTTCAGGCAGCAGTCACACTTAACCCAGCACCTGAGGATACATACGAACGAGAAACCCTACGGTTGCGTGTATTGCGGTAGGAATTTTAGACAGCGAACAATCCTCAACCAGCACTTAAGGATCCACACGGGAGAGAAACCGTACAAATGCGGCCAATGCGGCAAAGATTTTAGACAAAAAGCAATACTGGATCAACACACGAGGACCCATCAAGGCGACAGGCCGTTCTGTTGCCCCATGCCCAACTGCAGAAGGAGGTTCGCAACGGAACCGGAAGTTAAGAAACACATAGACAACCACATGAATCCGCACGCAGCGAAAACCAGGAGGGACTCGACAGGGTCCGATGGAAAATTACCAGGAAACGGTATGTTACCGAGGGGGTTGACACCTACGACCGTGGTCAAGCCCGAACTGTACTTCCCACAATGCTACGCTCCTAGTTTCAACCCCCCTGCAAGCGTCTCACAATTTCAAACAGCCAACCCAGAATTCAAGCCGCCCAATCCTTTGCCGACCCAG
>Col148
GACACTTATGGTGCAATCCTGCCTCAAATTGTTATGTGCGGCACTTTGACACGAAGAGCTGTCGAACCCACATGGATGACGGCTTCCAATGCTAACAAGGACAGGATAGGGTCAGAACTCCGTGCGATGGTGCAAGCACCTCCTGGATACAACATTGTAGGGGCTGACGTGGATTCTCAGGAGCTCTGGATCGCTTCTGTCCTGGGAGATGCACACCACGCGAAAATGCACGGATCCACTCCCTTGGGTTGGATGACACTCAGCGGAAGTAAGACCGCTGGTACGGATATGCACAGTGTGACGGCCAAAGCAGTCGGAATAAGCAGAGACCACGCCAAAGTTATAAATTATGCCAGAATATATGGTGCAGGGCAACATTTTGCCGAACGTTTATTGAAACAATTCAACCCCAGTATGTCCGAAACGGAAGCTAGAAGCAAAGCTAAGAAGATGTTCACTCTAACGAAGGGAAGGAAAGTGTTTTTCTTGAAACAGGAATATCTGCAAGAATTTGCTGATCAGCCCTACACGAAGTGGCAGGCTTTCGAAACCGCCAAGGCTTGTGGGAAAACGGTAGACGAAATGTTTCTCAGATCTAAATGGGTGGGGGGTACCGAGTCGGCTATGTTCAACCGCCTTGAAGAGATCGCTAACAGCGAAGAGCCATGCACGCCTTTTCTGAAAGGCAGACTCAGCAGAGCCCTAGATCCAAAAACCATGGCGGAAGATAGGTATTTGCCGACGAGAGTAAATTGGGTGGTGCAAAGTGGAGCAGTGGACTTTTTACACCTGATGTTAGTTTGTATGAAATGGATTTTAGGCGACAATATACGGTTTTGCCTTAGCTTTCACGACGAAGTTCGTTATTTGGTACCGGAACCGTACAAGTACCAGGCAGCTCTAGCTCTGCATGTCACAAATTTACTGACAAGGTCATTCTGCTCCTATCGGCTAGGCTTAAATGATCTTCCTCAGTCAGTTGCGTTTTTTAGCTCTGTCGAAGTTGATAAAGTTTTGAGGAAGGAGTCAAAACAGGATTGCATAACACCTTCGAATCCCCTTGGTTTATCTAAGGGTTACGGTATTGAAAATGGAGAGGCGTTGAATATTTACGAAGCTATAGACAAAGCTGGAGGAGACTACATGTGGTGGGGCGATAGGCGATCGGAAAAGAAA
>Col149
ATGGACGCAGTTACCCGACAGGTAGGACAACACATGGAATACGAACCCGAATGGGAATCCGGTTTTAATCTCCATATCAAACTAGCATATTGCATATCTCTGGCAACAGAATGGTGCGGCACTGACAAAATAGTGCTCGTAAAAGCCTATCGCTCTGTCTTGAAAAAGCTCGTAGAAAATCCGTGCTACGAACCAAACGAAGCGGGAGAAGTTCGCGAATTAGCAGATCACAGTACGGCCTGTTTACACTACGATGTTTCTTCAAAGCCGGTTTCGATTCACTTACCCCTAACACGTTTTTTTGCCGCTCTGCACTTGTATCTGGAGAAGTTTAACTTACATTTTGACGATCCGGAATTCCAAGTCTCCAAACCAACACCCGTTCAAATCATCGAACCGGTACTAAGGGGACAGGTAATGATAGCTCAAGTCCACGCGGGAATGTGGAGAAGGAACGGATATGCCTTATTGAACACCTTATTTTTTTATCACAACGTTAAATGTAGGACGGAAATGTTGGATCGGGACATAACTTTACTTCAAATAGGTGCTTCTCTTATAGAAAGTAACGAGTTCCTGATCCACGTTTTAAATAAATTTAATTTAATCAACTGGGCCATGCCAGACTTTGAATTCAACAGTTTGAAATCGCCCGAGGAAGACAGCATGAGACAAACGGTGTATTTGGTAGAGGAACTCCTGCACTTACTTATAATTGTAATAGGTGAGCGGTACATGCCAGGCGTAAGCAAAGTTACGGTGGAAGATCGAATAAGAAAGGAAATCATTCAGCATCTCTGCATAAAACCGTTACCGCACTCCGAACTCATCAAAACTATACCGGATGACCTGACATCGCACGAGGTAGCTGTGGACGAAGTAATCCAGGAATTGGCGGTGTTTAAAAAGCCCACACACGGAAGTGGAAAGGGCGTGTATGAGCTTAAAGAACAATACTTTGATAAATTCAACGTATTCTTCTATCACTACACTCGCGAGGAACTGTCGAAAGCTGAAGAATCTCAGCGAAAGCGGCGCAAAGCTAAAGGCGAACTAGAGTGCTGTCCGCCACCAAAGTTACCCAAGCTAAACGAATCCTTTAGCCTCTTAGTCAATTTACTACAATGCGACGTAATGTTACACATCATGCAAACCATCTTAGAGCGGTTTATAAATTTAAGAACCAGAAGCTCCTCCGAGTCTCAACTACACAAAGTTTTACACCTCATCGGCTACGCCCTGCTAGAAGAAGAGTCTAAGAACTATCCTTTCTTCAGGTTCATCGAAAACGCGTCAAAGTTTAAGATATTCCATTTGCTGGAGGAACTGCTCAAATGTCCGAGAGTCGACGCACATAAAGGCCTTTTAAGGTGGACCCTAAACAAGTATAAACAAATAGCCGACAAAAGAGACAGCGATTGTTCGATGCTCCATAAAGAACCTTCGACCTCGGAAAAGGGAGACAGCGAGAAGGAAAGAAGGGCGAAAATGGCAGCAGAAAGGAGGGTGAAAATTATGGCCCAAATGCAAGCGATGCAGAACAATTTTATAAAAGAAAACGCCAGTCTGTTTGAAGAAACCAGCACGGAGAGGAAGTCTAGAACTTCCAGTAACATCGAGATTATGGACGTGACGGAATCCAACGAACGGCAACCCGTAGCTCTCGGTAATAACCAGTCGCAAAGGATAAGTACAGAAAAAACGTTTACCTGTATCCTATGCCAGGAAGAAGAGAAAGTAACAGCCGACGGTCCAACTCTAGTACTGGCTGCTTTCGTGCAACAAGCCACTGTCCTGTGCCAACACAGAAACAATGAGATACTGATGGACATTACCAAACACGACCCGTTGTACCTTCACGCAAATCTGGGACCGGCGCCGCATACGAGTACGTGCGGGCACGTTATGCACAGCGACTGTTGGAGGAAGTACTTTGATAATATAATGGTGAGAGAACACCGCAGACCGTATAGGCTGCGACACCCTGCTAGTTTCGACGTGGACAAACAAGAATTTCTGTGCCCCCTGTGCGAATGTTTAAGTAACACTGTACTGCCTTTAATTCCGTCATTAGGCAGCCTGCAGCCACCTTCAAAAACAAACGATCTGTCCTTCGAGCACTGGCTAGACGCCACCGGCATAGTCTTGAATAAGAAATTGAAAGTCTGCCACGGTATATTCAAGTGCAATCTCACGGAGGAATGTGAAAACATACATTGCAACGCGTGCATAAACGCCTCGAATGGAACAAACATCGAGCCGGATTCTGGAGACGATTGCGAGGTCAACTGCGTCCTGCAGCCTCATCAGGTGTTTTACTCGTGCCCACTCACATTTGTATCTGGCTGTTTACCAAAGAAATACCTGGAACTGTTTCCCACGGAGTACCCGGAGCTCAGCGTGAATCTGAAAGAAATGATCCAAGTTTTCGCGCAGGTGGCATATACTAGAGGCTTAAACGTCAATCCCCATCCATCCGACAAAAGACTGGCGCCCATGACGTGGAAATCACTAGCTTATACGATTCATTCGATAGAAGTGCTCCTGAGAGACGCAAATAAGCCTTTATTGGGACATCTGTCGAGCAGGCAGAGGGACTGCATAGAAAGCCTAGTACGGATCGTGGCGGTTTTAGGCAGTACCTGGTCGCGAAGTGTCGTTATTAGTAGCCACGCTTTAAATTTATTGTCGATTCTCTTCGAACACGTGAACGAAGGGCCTTCGATACTCCAGTGGGACTCCTTAGGATTTCTAGTTAGCTTAAGTTTTTCATTACCTAGTCTCTCGTGCAAAGACGCCCCTACTCCTGTCCCCTCGGGAAGTAATTTAAATTTATACACCCTTCGTGTTATATTTATTTGCCATATAACAAAAATACTCATTTTAATGAAAACCGAAGATCTGGAGGATTCTATGGACACGGATTTAAACGAGGACGAGGAAATCCTGGAGGTTCTGAAAATAATGGGTAAATACAGAGAAGGTTTAAGCGGGCACGCCGTTTGGAAGTATGTTCAGTACGCTACGTTACCCTTTCTACGGTGCTGCGTGTTATTCTACCACTACCTGACGGACATAACAGCCCCCACGACCCTAACCGAGCTGGGGGGTGATACGTTCAGCAACATGTGTGCTTACTTGGATTTAACGCAGCATCCCAAAGGTCTCTTCAACTCTTCCCGAGTAATGACCCTGATAAAACGGTGGTGCAGTCACGAAGAAGTGGCCAGTTATCTAAGCGGAACTCCTCTTCAAGTCATCCACGAGCCTCTACCTGTGAACCATCTCATAGATCTACCCGCGGACTACAGTGAACTAATAAATACCGTCTCAACGTTTACCTGCCCGAATAGCGACGAGGACTCGAGGAATCCCTGCATGTGCCTCGTCTGCGGCGAGATCCTCTGCTCTCAGAGTTACTGTTGTCAAACGGAGTTGAATAAGATGCCTGTAGGAGCTTGCAATTTCCACGCGAGTAAATGCGGGGCCGGGATAGGTATATTCCTGCGTGTTCGGGAATGTGAAATACTGTTCTTGGCCGCACCACATAGAGGCTGTTTCGTGTCCCCGCCCTACCTGGACGATTACGGGGAGACCGATCAAGGCTTGCGGAGAGGGAATCCGTTGAGATTATGCCCCGAGAGGTATAAGAAACTGCAGACGCTTTGGTTAAGTCACAGTATACACGAGGAAATCGCTAGGTCCATAGAAACTAGTACCCATATCGTAGCCACCCAGTGGCACCTTTTG
>Col150
ATGCAACCTCAAATGATAAATTATTCTTTAACTGAAATTGTCATATGTTTCATAGTAGTCGGATATGCAGCTGTGGACTTAGTTCCTTGCGATAGGACACGGAGAGTTTTTTACACGAGATGGGGTGTTATAAGTGATGGTCCTGTAGGTTCTAATTATACACAAGACAGCCATTGTGAATGGTTAATTAAAGCAAATGGTACTAATAAATTTATTACGTTAATTTTTCGTAATATGGGAACTGAGTGTTCTTATGATTATGTATTTGTTTATGATGGTGATTCTTTTAATTCTCCTCTTCTGGGTAGTTTTAGCGGAAAAACAGAACCTCAACAAGTTATAGCCACATCTGGGTTTATGCTTGTACTGCTATATAGTGATACAAATTATGTTTTAGATGGATTTAAAGCAGAATTTTCTGTAACGGATTGTCCAAATAATTGCTCTAATCATGGTGTTTGTTATGAGCATCAGTGTATATGTGAAGGTGATTGGGGTGGTTTCGATTGCTCTAGGCCGCTATGCCCAGAAAATTGTGGTAGACATGAGGGCCATGGTCATTGTAACCAAGGATTGTGTATCTGTCGGTCGGGTTATTCTGGCCAAGCTTGTAGTTTATATGAGAAAGATGATGTAGGTAACAAATGGCACTGGCTTTCTCATTCTGAAGGAGGATTTCAACCTCGTGCTGCCCATTCAGCTGTATATATAGAAATTACTGACTCTTTATATGTATTTGGAGGATATAATCTCAATACTATCCTTGGAGATTTAGAAATTTATAATTTTCAAACAAGTAATTGGAGGAACGAAAATGGTGAGGTACTTCAAAATAAAAATTTATTAAATTCTGTTGATCCAAGTTCAGTGGCAAGCTTGATTGAACATGCTGGACGTGACTGGGAACAGAAATGGGGTATTAATACTAGAACATCATTCTTAAGGAATTTATTATATACAATAAGTAACAATACAACATATACAAGGCGAAAGCAGAGACATTCAACGATAATAGAAAATGATCACGAACCAGCAGCACGGTATGGGCATGCAGCTTGTGCAATATTCCGAGGATTTGTACTTTTTGGAGGTAAATTGCATAATGGTAGTTTGGCTAATGATTTGTGGTATTATGATGTTCAAACTAGAACTTGGCAATTAAGAGGACAGTTTTCACTAGTTCAGCCTCCTTCGTTAACCAGACATACACTCACATGTATAAATAATGTTATTTATTTATTTGGTGGTAGCACTCTTGATGGAGAATTTTCCTCTACATTATATAATATAAAGTTATCTAAAGGGTTTGATGAGATGTGGCAAGAAATTAATCCTAGAGGTGGAAAGCAATTAGATGTTCGTGTAGTAGCCCATACTATGGTTTATCATCGTTCAACAAACTCTTTAATAGTATATGGTGGGATTGTACCTGGAGTAGCTAGATTTTCTAAACTTTCAGATAGAATGTTCTCATTTCAATTGGATAATCGTTATTGGACAGAAATACATTACACTCGTGAACATTTGCGTGAAAAATTTGTACCTAGAGAACGTGCTTTCCATACAGCTAATATATTTGGAAATTATTTAATTATATTTGGTGGTTATTCACATAGACACAATAAAGAAGAAATTTGTTATGACAATCAGATGTATTTATATCATTTGGGTTGTCATACATGGGTTAATCCCGATATATTAGGAAAATCCAATGAATCAAGATATCCTAAACAACAAGGT
>Col151
ATGTCTTGGATCTCGAGTTTAATGCCGCTGGGCGCCCTTGTCGGAGGGCTATGTGGAGGCACCTTCATTGAATACTTAGGCAGGAAATGGACGATCCTGTTGACCAACATCCTTTTCCTAACAGCATGGACTGTCAGCTACTTCGCTCAGAATTACGTGTACTTATATGTCAGCAGGGCTATTACAGGAGCCAGTGTTGGTATTGCTTCTCTAACCCTACCCGTGTACTTAGCCGAAACAATCCAGCCTGAAGTCAGAGGCACTTTAGGATTGTTGCCAACCGCTTTTGGTAACATTGGCATCTTGGTATGTTTCTTGTTTGGAACGGTCTACCAATGGCAGGAACTAGCTCTTATTGGAGCCATCCTGTCGTTACCTTTCCTGGTCCTTATATGGTTCATTCCTGAATCACCCAGATTCTTGGTTGCTAAAGGGAAAGAAGAAAAATCCAGAGAAGCTCTTCAATGGCTGAGGGGATCCGAAACTGACATCGATAAGGAATTCCATGAACTCCTGAAGATTCAGAAGGAATCGGATAAACAGAACGAGAGCGTTTTTGTTCTCTTTTCAAGAAACAACTTAAAACTCCTTGCTATTGTGTTAGGGCTAATGTTTTTCCAGCAGTTGAGTGGCATCAATGCCGTTATATTTTATACCACTAAAATTTTCAAGGATGCTGGTAGCTCTTTAAAAGAGAGTATATGTACAACTATCGTTGGAGTAGTTAATTTTGTTTCCACATTTATAGCTGCAATTTTAATAGACAGATTAGGCAGAAAAGTACTTTTGTATATCTCTAGCGTTTCCATGATTATATCGTTGAGTGTGCTAGGCGCGTACTTCTTCCTTCAAAATGAACACATTGTAGATGTAAAACCATTTGGATGGTTACCGCTAATTGCTCTTGTGATATATGTATTAGGGTTCTCCCTCGGTTTTGGCCCTGTCCCATGGTTGATGATGGGAGAAATCCTACCGTCAAAAATTAGGGGGCCTGCTGCTTCAGTGTCCACTGCATTCAACTGGACATGCACTTTCGGTGTTACAAAAGCATTCTTGCCTATTATTAAAATTATTGGTAGCCATTATACTTTCTGGATATTTGATGCCATTATGGTGGTAGGATTAGCATTCACAGTCCTCTTCGTCCCCGAAACCAGAGGCCAAAGCTTAGCAGACATTGAAAGGAAATTAGCAGGTGTAAAAGTTAGGAGAACAAGTTCTGTAGCTAATTTAAAACCGATGCCATCTACTTTT
>Col152
TTCTTCGACTCGTCGATACTAAACAATCTAATATACGGCCCAGGAATCTCCATAACGCCTGTCAAGCAAGAAATCTACGACTACACTGCCAACGGCCCCGACAAGTTCAATCCGTTCAACGGATTCAACGGCTACAACCCATTCATGAGTCAGTTCATCGAGAACGAGATAAAGCTCAACGCGAAAATGAGCTCCCCCAAACCGGAAAAGGAAATATCCAAGCCCGCAGCTACCGGTAACATAATAGACTGTTTGAACAAGACTAACAAGCTCAAGAAGAAGCCCGAGAAACCAAAGAGTACTTCGGATAGGAACGCGCCGCAACCCCCCACCCTAGACGAACCCATTCATTGCGAAACTTGCAACGACACGTACAAGAACAACGTCGCTTTCGCCTTACACTCGATTCAGCACACCCAGGATGATAAATACGAATGTCATCTGTGCGACTATCGGAACGCTTCCAAGTACCACATCGAAATGCACATAAGGGCCCACGAAGGCACCACCAAGTACAAGTGCGAGGTATGCGGCAAGGCCTTCACCGTGAGCACCCACGCCATAGAGCACAAGTACTTCCACACCGGCGAAAAACCTTTCCAGTGCGAGATATGCGGCAAGCACTTCATGTTCTCCTGGTTCCTCACATCGCACCGCAGAACCCAACACTGGGAGATAATGACCGGCAGCCCCCTGGTGAAATACGACTGCACCATCTGCAACAAGCACTACACCTCCTCCACGGGTCTGAAGAGGCACAACCTTAGCAAGCACAACTCCTCGGGCATCGACCCGTCAGTGCTCTGCGACATCTGCGGCAAGAGGCTGTCGAGTAAGGAAAAACTGAAATTCCACCGGAGGATCCACACGGGGTACAAGCCGTTCTCGTGCGAGGTATGCACCAAGAGCTTCTCCAGGAAGGAGCAGCTGAAGGAGCACGAGAGGGTGCACACGGGGGAAAAGCCCTTCATCTGCAAGTACTGCGGCAAAGGCTTCACCCAGAGGTCCCCGCTCAGGATACACGAAAGAACGCATACGGGGGAGCGGCCTTATGTGTGTATGATCTGCGGCAAGGGGTTCATATCGAAGGGGGTGATGGACACGCATATGAAGACCTGTTCTGCGGCGCAAATGCACTATAAT
>Col153
CCTATCTTCCTGAACAGGACCTTAACATATATGAAACATAGAATGTCAAGATCTCATAAAATCAGGCAGAATTTTAAAGTGGATACTTTGTTAGAAAAAGTAAATTCTAGAAGAGATGCAATGATTATACAACCTGGTTTTATAAATCTTACATTTTTGGGTTTTAATAATAAAACATTGGATTACAATGCACAAATAGCACAAGTGGAAACAGTGCTTTTAAAGATAAGTCACAAGAAGCGTAAAGATAGTTCAGCACCCAGCATGCAAGTTACACTTGGTACTGCAGATGTTCCAATAAATCCTAATGAGGAACATTTACCTTCAACAGCACCTACAATTAGTATTCCTACAGAATCGTTCAATCCTTCAAGTGGTCCATTAGTTAAATCGTACATTTTATTATTCAGAGTAAAAATTACTCCAGAAAGAGAAATTGACGATGATGAACCAGCCTTAAAAAAACGTAAGTCAAACGGAGGCTCGCTAGATAATAACACAAAATTATACGGAGCAGAATTAACAGTTTACGATAAACATAATCGGTGTTACTTAAGTGATGGAGACTATGACATTGTAGTACAGGATTTTTCAACAGGCTCAAAGCATTCCCCAAAAAAGCATTCCAGTTGGGAAAATGTCAATGATTTGGTAGAAACCTGTGGCAATCTGGACGCATTTATGAAAGGTGCTGTTCTAAAATTTAAACTCAATTGGTCTCCAGAAGCCAGCGCCAGAATCGTGGATCGACCTAAACCTTATCCGTTGCAAGAGAATAAAGAAAATCTCCCGGCACTAACCAATGGCAATAGCGATAATATAGATAAACTGCAAATCGTGTACCAGTTTGTTTACAATAATAATTCACGTCAACAAACGGAGGCTTGTGAGGACTTGCATTGCCCCTGGTGCAGTTTAAACTGCAATCAACTTTATACTCTCCTAAAACATTTGAAACTGTGTCACTCTCGATTTACCTTCACGTATGTTCCAATATCTGTAGGAGCTAGAATAGATGTAGCTATAAACGAAATGTACGACGGGTCGTATACAGGATCTCCCCATGATCTTATATCCCAGCCGTCTGTATGCGCCTTCTCGCGTAACGGCCCAGTACGGAGGGCGTCCGTAACACACATTTTAGTATGTCATCCTAAGAGACCTAAGCCTAGCTTATCGGAATTTTTAGAATTGGACGATTGTGAGTATGACGGACAGAGACCGTTCATAACCGGCCACAACAGGTTGTATCATCATACCACTACGTGCTTGCCTATTTATCCCAAAGAAATGGACGTTGATTCCGAAGGAGAAAACGATCCCGAGTGGTTACAAAATAAAACTATGATGATGATAGATGAATTTACTGATGTGAACGAAGGCGAGAAAGAGCTGATGAAGATGTGGAATTTACATGTTATGAAGTACGGATTTGTGGGAGACTGCCAAATTCCCTTAGCATGCCAGATGTTTGTGCAGCATAAGGGTAAAGAATTGTTACTAAAAAATTTGTACAAAAACTTTGTGGTTCATATGTGCAGTTTATTTGACTTTGGTTTATTGAGTGCCGTGTGTTTATATACAACTATCCAAAAACTTCAAGAGATAGTTGGAGAAACCGGCGCTATTCGTACGGTCCTTAAGGAATCTAGGGAAGCACAGATAGATAATTGGTCCAAATGTGGAAATTTGTCTATGGTCTACGACAAGTCAGGTTTAATGAAAACGCCAAATACTGGTAGAAAAACGGGTAACATGGGTATTCAACGAAGAAAAGGGACTCCTACCCCATCCGACGGCCCAGCGAGGAGAAAATCTGTTTGTGGT
>Col154
GAGCAGTACCTCTTCAACGTATTCGAAGCCATCATCTCGACGCTAGAATCCAAACTGCAGAGAATAGAGAATCTAGACAAGGCGGTGGAGCACCTAATGCGAAGGGTGGAAGGCCTAGACACCCGCGTCAACAGTAACATCGACAAAACGGAGTCCGTCATCGCCAAATTAGGAAACATAGACTCCAAACTCTTCCAAGTGCCCAACCGTTTGCCCTTCGACAGCAACAGGAAGTCCGATTCTTTTGCCGAAGCGGAATCGATCAGTCTAAACAAAAGGTTGGTCGCGTTGGACCAAAAAGTCAGTGACATAGACGACAAGTTGAGCGTCCTAAAAAACCAGTTGGACAACAACTCCTTACAAGGTGAAGATATCAATGTTGAGGCTAGCGAGAAACGGTCCGTAAGCATGAACGTAATCGAGATAACCAAGGCATTGAATACGGAGGTTATAAATCACGTGACGAAAGAATTGGGTCAGCTTAGGGACGCGACGGGAAGCCTCGATAAGAAGCTTCAGTTCCACGTAAACCTAGTGCAAGAAAACCTTGGAAAGGTATTGAACATGATGACCGACGTCCATCACGCCATAGTCGACGATCCAAACGCGTACACGAGCTACAATAATTTCAACAGAACCACAACCACGACCACTCAGAAGCCCGAGCTTCCCAAGACAAATAAGATCGACAGTTTAGTGCAGCAAATGAGGCCGATCATATCGGTTTCGGAAAAGATGGATGAGGTGTGGGACGTTGTTGTGGGAACGAAAAGTTCAGTCGACGATCTGGTACCAAAATCGGACGAACTCCTTACCCAAACACAAAGGCAAGAGCGGGCTATCGGCGAAATCCACAACGATCTGCGAACGAAGACGAACAAGATCATAGCCAATCTGGACAAAGTCGAAAAGAGGCTGAAGAAGCAGGAGGACGACGTAGCCACTTTAGCACAACGGCCGGTACCCGCCGAGGTTCTGTTGGATCCCGCGATTGACGACTTGGCCGACTACGAATCGACCAGATACGTGGATGAATTCGTAACGGATACTACCCTTCCTGTTGGTTACACCACCCTACCACCACAAATCAACACGCAAGTACCTATACAGAACAGTACGTCCCAAAGCGGCACGACGGAGAAACGGCCAGAGAAGAGGAAGGGGGGCATCATTTTCCCAAGCGTTAAAAACAAACCGGCCCCTGTCAATTCCACTTTCGTTACGTCCGATGTGACGCCAAACATCAAAGACGTGAAG
>Col155
ATGATCGCCTCTGGAAGGGACAAAATAACAGTTAGGATACATAATATGAAAAGAAGTAGTGATAGGGACACACCTCCACGTAGCAAAAGGTCACGATCAAGCATGGGAAGATACGACGATAGTTCCGACGAGAGAATAACGCCCGATCGCATCCGGCGTCGAGGTAGCCGCGCGCGTTCTCCTAGCCCACGGGCCCGGTACGTTTCTCCTCATCGTGACGAATACTTGCGACCTCCGGAACGGTCTTATCCGTATAAAGTTCTATGCGTTAGTGCCCTTCATCCCAAAGCTAGTGATGAAGTTATTAAAGACACACTCTATAGGGAATACAAAAAATATGGTGACCTGAGCATCAGACTCAGTCACGACCTTGATGAACGTGTTGCCTATGTTTGTTTCCGTAATCCAGAGGATGCGAGAGATGCCAAACATGGTAAACCTCGTATTATTATTTATGACAAGGTAGCTCTAGTCGAGGCTGTCTATGAAGTTCCTCGTTCAAACGACGTTTATCGTAGTAGACCGCGTTCTATTAGCCCCGATTATGACAGGCACTATGCTTATGCCAGATCACCTGATCGTTTGCGCACTGTTGACCGTTATGAACGAGCTTACGGCCCTCCTGCTGGGGTACCAGTACATCGAGAGTATAGACGTGAAGCTTTGCCAGCTCCACATCACGAATACCTTGCCAGACCTCCTATACATCATGGCCCACCTCACATGCCCCCTACTCACGGTTATGGCCCGCCTAGACATACAGTTCCACGCCCACCTTTCGAAAAACAAGAGAACAAAAAAGACAAATTTCCTAATTATTTACATCACATTCAGCCAGAGGATGACCCTCTTGCTACCAGAACATTGTTTGCAGGTAACTTAGAAATAAATATTACTGAAGAGGAACTGAGAAGAATCTTTGGAAGGTATGGTGTAGTAGAAGACATTGATATAAAAAGACCTCCTCCAGGTACAGGTAACGCATTTGCTTTCGTACGTTTTAACACACTAGATATGGCTCATAGAGCAAAAGTAGAACTTTCTGGTCAATATATTGGAAAATTCCAGTGTAAGATTGGGTATGGTAAAGCAACACCAACTACTAGAATTTGGGTAGGTGGTCTTGGACCTTGGACTTCTATACCACAGCTTGAAAGAGAGTTTGATCGATTTGGCGCTATAAAGAAGATAGATTATGTAAAAGGTGATAATCAAGCGCTAATTTTATATGACAGCATAGATGCTGCACAAGCTGCTGTGAAAGAGATGCGTGGTTTTCCATTAGGTGGGCCTGAACGTAGATTGAGAACAGATTTTGCAGATGTTACACCAGGTGTACCATACCGACCTAAACCTCCTTATGCCGCAGGAATAGATGATTACAGACGAGACATTGATTATGATTATGACTATGAAGGAGGAGAAGGTAGTAGCGCATATCGAGGTTATAGAGGTAGACAGCCTTATCTTGAAAGAAGAGCAGGTAGTAGAGGTCCTTATCGATATCCCGAAGGTGTGACAGAAGATGAATGGGGTCGTACACGAGATGCTGAGTACGATCGAAGACGATCTGGTTCTCGAGGTCTTGATAGGTCAAGATCCCGCTCTCCTAGAAGATCACCAGACTCTGACTCTGACAGTGGTTCTCGTAGAGCTGGTTTGTTGGCTTCAAGCCGTACTTTACCAGAAGTTGCCAGAAAATGCACCACAATTTGGCAAGGTGCTCTAATTCTTAAAAATTCACTATTTCCTGCAAAATTCCACTTGATCGATGGTGACACCGATATTGTCGATGGTTTGATGAAAGATGAGGATGGTAAACATCAATTGCGGATTACACAAAGACTTAGACTGGATCAACCTAAATTAGAAGATGTGCAGAAACGTATATCTAGTGCCAGTTCACATGCTATATTTTTAGGATTGGCCGGTTCTACGGCGTCTGTTACAAATGATGACACAACAGTTCAGACAAGACCACTTCGTAATCTAGTGTCATATCTTAAACAGAAGGAAGCTGCTGGAGTTATTTCCTTATTAAATAAGGAAACTGAAGCAACGGGAGTGCTTTATTCATTTCCCCCTTGTCCCTTCTCTACTGAACTCCTAAAACGCACTTGCCCTAACCTTTCGGATGAAGCAATAAAAGAAGACCATTTAGTTATTGTAGTGGTACGTGGTGGTACTGCT
>Col156
ATGGGAGTTACTGAAACCGATGTCGAAATGAAGAACGCAGACAGTCCTCCAGGTTTGGAAGCCGGAGATACTAAACGAGATGTGGATCTGCAAAGTTTACTGGAAATTCGGGAGCATGCAAGGCAAATTGAAAAAGCTGTAGCCAACAAGGAAAATCGGTTTATTTTAAGAGTGCTGAGATGTCTTCCAAATACCAGAAGAAAATTGAACGGTGCTGTCCTAAGGAGCTTAATAAATCAGATTTACCCTGTGGCTGAAAGGGAATCTTTGTTAAATTTTGTAGAAGAAGCGACTGGAGAAATAGACAATGCTCAAGCAAGAGCAAGATCAGCTGCCAAGTCCCCAGTGCCAGAGGTCGATACATACATAAACTTATTAATTTTGGTACGTTTAATTGATACCAACAAACTACAAGAAGCAGAACGGTGCTCACAGGCTTTAATGAATAAAATCACTAGTCAGAATAGACGTACTATCGATCACATTGCAGCCAAATGCTACTTTTACCATTCTAGAGTAGCAGAACTGACGAATAAGTTGGATTCTATAAGAGCTTTTCTGCATTCTCGTCTCCGCACTACAACATTAAGAAATGATTTTGAAGGCCAAGCTGTACTTATCAACTGCCTGTTAAGAAATTATCTGCATTACTCTCTGTACGATCAAGCTGACAAATTAGTAAGTAAATGTGTTTTTCCAGACACGGCAAGTAATAATGAATGTGCTAGATTTCTGTATTATTTGGGACGTATTAAAGCTGCACGTTTAGAATATAGTGTTGCTCAGAAGCACTTGGTACAGGCTATGCGAAAAGCACCACAAAATGCTGCAGTTGGATTCCGACAGACAGTCCAGAAGTTAACGGTAGTCGTCGAACTCTTATTGGGAGACATACCAGAAAGGCAGATTTTCCGACAAGCTAGCATGAGACACTCCCTGGCTCCTTATTTTCAATTGACCCAAGCTGTTAGAATGGGCAACTTACATCGCTTTGGAGAGGTATTGGAAAACTTTGGTCCACAATTCAGACAAGACCATACTTACACACTTATCTTACGTTTACGCCACAATGTCATCAAAACTGCTATCCGTGCTATCGGACTGTCTTATTCTAGAATTTCTCCGCAAGACATTGCGAAGAAGCTTGGTCTGGATTCTGCAGAAGATGCAGAATTTATCGTAGCTAAAGCCATTAGGGATGGAGTTATTGAGGCAACGTTAGATCCACAAGGGGGTTATATGCGCAGCAAGGAAAGTACCGACATCTACTGCACAAAAGAACCGCAAATGGCGTTCCACCAACGTATATCCTTCTGCTTAGATTTGCACAATCAGAGCGTTAAGGCCATGAGATATCCACCAAAAGCCTACGGCAAGGAATTGGAATCTGCCGAGGAGAGAAGAGAACGTGAACAGCAAGATTTAGAGCTAGCCAAAGAAATGGCTGAAGAAGATGATGACGGTTTCCCT
>Col157
ATGAAGGAATACACACAAGTAACGCTGCCAAACTATTCGTACATTTTCAATTTCGAGTCTGATTTCATTCACCAAGAGACCCGCACGTGGATGCAGGACAATTGGACCTTAGGATTCTACTATGTTGGTATTTACATGGTGCTCATCTTTGGCGGTCAGTACCTTATGCAGGGCCGACCTAAATTCGAGCTCAGGGGTGTGCTAGTTTTGTGGAACACACTGTTAGCCACGTTTAGTATAATGGGGGCATGTAGAACGGTACCCGAGTTTCTGCACACTCTTACCCACCACGGACTGTACCACTCAGTATGTATTCCTTCTTTCATTGAACAGGACAAAGTTTCTGGTTTCTGGACGTGGATGTTTGTATTGAGTAAACTTCCAGAATTGGGTGATACCATTTTTATAGTGCTTAGGAAACAACCCCTGATCTTCCTCCACTGGTACCACCACATCACCGTTTTGTTGTACTCTTGGTTCAGCTACACCGAATATACAGCTAGTGCCAGATGGTTCATCGTTATGAACTATTGCGTCCATTCTGTGATGTATTCGTATTACGCTTTAAGGGCTATGAGATATAACCCCCCTAGGCAGATCGCTATGCTTATAACTTCTTTACAGTTGTTACAAATGATCATTGGCTGTGCTGTAAACTTATGGGCGAGACAACTTTTACAAAACCAGGCAGAGTGCCACATAACTCCGTTCAACATAAAGTTGTCTATTGCCATGTACTTTAGCTACTTTGTATTGTTCGCTAGATTCTTCTACAAGGCCTACATGTCTGGGGAGAGGAGATCCAAAACGAGAAGCCCACCTGTTACTGCAGACTATCCCTTGTTGAAATCTAAAGTTCAC
>Col158
GAATTTGAATCTTCTAAAGAAAGATCGCGACTATCCAAAACGTTACAAGAAATAATATCGGATAAAAGTGCCCTTGGATATTTCATACAATATATGGAATCTAGAAACGCCTCTCCATATATACTATGTTGGTTAGACATAGAAACATTCAAATCGGACTTAAACCATTGTAGTGAGAGTGTTAAAAAGGGTTCAAATTTTTCTCCAGTGCCAAATAGTCAGACAGATCATGACAGTCTATCTGTGAGTACCGACTGTGATTCTTACACGGCTGATTCAAACAGCTTGTGTGACTTTTCAACAGCCACACTATCGGAAGTGAAAACACCTCTTGAGTTCAACGGCTGTGATAGGGACAACAGTGATAGTAGCATTAAGTTGAAAACACTAAGTGAAGATATAAGTGTTAGTGAAAAAAAGAATGTACAAAATACGGTAAACAATGCTCTGGTGATATTTAAAAAGTATATCGCGCAAGAAGCCCAACACAACATAAAGTGTTCGGAAGAAGTAAGGAAGGAAGTGATGGAAAATATTTGCAATAAAGAACGGGTGCTCTCTGGTAACTGTTTTGACTTGGTGCAAGCGTGCATATACGAAGTTATGGAGAACGAGTACTTCGCCGCATTCCTAGGTACGGATTATTTTTGTAAACATCAAATAGACGTGCTTACTAGCGGCAACGTGGTGCTGGAGGATATATTGTACAATGAAACTGCTTTGTTTTATTTCATGGAGTATCTGGAACAAGAAAACCAACGTTGCTTACTGGAATTCTGGATGGCCGCTTCGAACTTACAGCAACAACTGCATGACCAGAAGGAGTTTTATGACCCTGTGGAGGCGCAGAACGACGCTGTAGTCTTGTACGACAAATATTTCTCGTTGCAAGCCCACTGCCCTCTCGGATTTAGCGATAAGGTGCGGTTGGCCGTCGAACAGAATATTTGCGGGGAAAACGGCTTGATACTCGACTGTTTTCATTTGCCCTTGAAAATAGTAGAGAAAGTTCTCGAGAAGAATTACTTGAAGCCGTTCCTAGCGTCTCAGTTGTTTTACAAGTATTTATCGGATTTGATAAACACAGTTCAATCAAACGGTTATTCTACCAATATCGAACGTAACAAACACTCACCCTCAGACTGTAGCAGCGAGAAAAGTTTCGGTCAGAGTACGTTTCTCGCATTAGAAGTCCCTTATAAACAGACTAAAAAAGAGAAAACGACAGACATGAGTATCGACACAAGAGAACTGTACGACCCGGATTCTCTTTGGAAACGAAGGAAAAACCACAGGCTTTCCCTAGGGCGAGTCAGTGAGCTGGGCAAGTACGAAACTGACTTCGAGCCGGAACCCGACAGAAAGGAATTCAATTTGAAAGATGTGGTGAAAAAGTTTGTTAGTTTGGAGGAGGAACAGAAGAAGAAGGAGGAGATGGCTTGGCAAGTCGCCGAAATGATCGTTAAAGATATCACTAGTGTCACGTTAAATGATCATAACGGG
>Col159
ATGACCCAACCTGGTTCTGGTAGCGGCGGTTATTTGCTAGATCCAGAAATGCCAGAAGCCGAGTCGTCGGGAGTCCTGGAGCACGCCAAGCAGAAAAAGTTTTCTTCCGGATCCCTGGGCGGAGACGTGTCCAGGCCCAAGGTTGTCACAGTAAAACACCCTGAATCCAACAAACTCAAACCCACAGCTAAGAAGAACAAACAGCCCATCCAGGCTGACCTTGATGTATCCAAGGAATTCCTGAGATGCCGAGACGAGGGCTTAAAGCGTCTCGATTTGAGCAAGTCCAACATCACCTTACTGCCTCCGACAGTAAGGGATTTACACCACCTCTCGGAACTGTATTTGTATGGCAACAAATTGGTTTATCTGCCTGCGGAAATTGGTTGTCTTACCAGCCTCCAAACATTGGCTTTAAGCGAAAATTCACTCACTAGTTTACCTGATTCTTTGGAAAACTTACGTTCACTCAAAGTCTTAGATTTGAGACACAACAAACTGAACGATATCCCCGATGTAGTATATACATTAACCTCACTTACGACACTGTTTTTACGCTTCAACAGGATAAGGTACGTGGGGGAGGAAATCAGGTTCTTAACCTCTCTGACAATGCTCAGTTTAAGAGAGAATAAAATTAAAGAGTTACCTGCAGGAATAGGCCAGTTAATTAACCTGTTAACCTTTGACGTGTCTCATAACCACTTGGAGCACCTACCTGAGGAGATCGGGCAGTGTGTCAACCTGTCCACCCTAGATTTGCAGCATAACGAGTTACTGGACATCCCAGACTCCATCGGCCATCTCCAGCAACTCACCAGGTTAGGCTTGAGGTACAATAGGTTGACGCAGATTCCCACGTCTTTAAGTAACTGCAAGCACATGGATGAATTTAACGTTGAAGGTAATGCCATCTCACAGCTACCCGAGGGTTTGTTGTCCAGCTTAAGCGAACTGACAAGCATAACTTTATCGAGGAATTACTTCTCTGCATATCCTTCAGGTGGGCCGTCTCAATTCACAAACGTCGATTCCATCAATTTAGAACACAACCAAATAGACAAAATTCCATATGGCATTTTTTCTCGTGCGAAACATTTGACGAAATTAAACATGAAAGAGAACCAATTGACATCGCTACCACTAGATGTCGGCACTTGGACTAACATGGTAGAGCTGAACCTAGGCACCAACCAGCTTAGCAAGCTCCCTGACGATATCCAGTGCTTGCAGAGTCTCGAGGTATTAATACTGTCCAATAACTTGTTACGGAGAATCCCTCCCAGTATTGGGAATCTTCGCAAATTGCGGGTCTTGGACTTAGAGGAAAACCGCTTAGAGCAGCTACCGAATGAAGTCGGCTTCCTAAGAGAACTTCAGAGACTCATCGTCCAGTCCAACCAACTCACTAGTTTACCCCGGGCCATCGGCCACCTCACCAACCTGATATTTCTAAGCATAGGAGAGAACAATCTGTCGTACCTTCCCGAAGAGATCGGAACTTTGGAGAATTTGGAGTCGCTATACATAAACGACAATCCGACGTTGCACAATCTCCCGTTCGAGCTGGCGCTGTGCTCCAACCTCCAGATAATGAGCATCGAGAATTGCCCCCTGTCGCAGATCCCCGCAGAGATAGTTGCCGGAGGACCGTCGCTGGTGATCCAGTATCTGAAGATGCAGGGGCCGTACCGTGCCATG
>Col160
ATGAAAACGATGAAATATCCCAGCATACCCCAAAGTACCAATATGGCAGTCAACAATGGTTCCCACGTAGACGAGGTCGACTCACTTTTTACTTCTTCGTGTTGGCAAAATTCGAATTCCAACATCCAAAACGAATTCATAGACACCCACAAACTGATACTGGATAGTTCAATGAGCAATTTGGGAACAGATAAACTCCTATTAGACTCATCCCTAAACCAAGGTGACAGTGAAATCGAAACGAAAGTGGCGATGGACACTATAGAAAATTTACTAGGTCCACAATCGTTGAATAGTTTGGCAGAACTCAAACCTCTGCCTCCGTTCACTGGGTATACCGCCAATTTAAGCATAAACGGTATACAGGGTCATCATTATCACACGATATCCCAAAGAATTCCCGAGGAAAACAATAACACTTACAACAATTTCAATGAACAGAACATAGTGTCAAGTTCAACTTGTAATGTTAGTGCGGACTCCGCAGGTGAGGAAAGTAGTAAAACTTTCTTTTCGGGCGAAGGTTATTCGGACTGTGTGAATCCAGACTCAGTGTCCTCCATAAAATACGAGGGTTGCAGCCACCCGTCGGTGGACTCCGCAACTCACGTCAAAACTGAAATAGCAGAATACGACATATCCTCCATAGAAGACATCGCGGCAATAATAGGCTCTGCCATAGCAGACACCACAGTTCCTAACAATAACACAGAAGGCGAGGATCCCACGGGTTCCAGAGACAGTTGGATGGACTTGGATGCGTGGATCGACGGCGCTTGTGTGGACCAGCAGAAAAGTATAATAATCACTCAAGACGGTTTGTCGGAGTTCGTCATACCTTGCAGTAGTGAGTTTACGAAGACGCCTCAAGCCGTTGAGTTCGCGTCCAAAGTTCAACAACAACAAAGCGGGTCGACTCTACAAACTCTCCTAACTCACGGTTATATGCCTCTGCTGCAGAACAGACTGCAAAACGGGCCTCCGATAAAGCAAGAAGCGCCTAGTTCCACAAATTACGGAGCAGAACTGATTTCGACCTCCAGTCCTCCTGCTAATGTAGTGTCCACAACGGATAACTTACTGCTAACAGTAAACGGTAGGTTTTTACCGCAGTATAGTGTTGGTCTAAGCGACGAACATCGAATAAGAAGTCCGGACATGCTGGGGCAAAATTATCCCCATACTACCACAACTACGCCGAATGCCCCAAAAAAGCCCAGGAATCGAGCTCAGAAGAAGCAACAGCAAGCTACTAGTTCGACGGTGTTCCAGTCGGATCAAGCGCTGGGGCTACTGGGGAAAGAAAAACCTGTACATAGGTGTAGTATTTGTAATAGAGGTTTTTTGAATAAAAGTAATATTAAAGTTCACCTAAGAACGCACACGGGAGAGAAACCGTTCAGATGTGACACCTGCGCAAAAGCGTTTAGACAAAAGGCACATTTGTTAAAGCACCAACAAATACATAAACGAATCGGACGTGAC
>Col161
TTCCTAGCAATCTGGTGGCCCCTGAAATGCCAAATCACAAAGAGGCGTGCCAGAATAATGATTATCTTCATATGGTTAGTAGCCCTAACCACCACTATTCCATGGGCGATATTTTTTGACTTGGTGGTAATATTCAGCGACGCTCCAGATGTACAACTTTGCATCGAAGTATGGCCCGAGCCAATGAACGGATCCCTTTATTTCCTTACGGCTAATCTTCTCTTCTGCTACATCCTCCCGATGATTCTCATTACCATGTGTTATGTCTTAATTTACATCAAGGTTTGGAAGAGGGATATCCCAACAGACACCAAAGATGCTCAAATGGAAAGGATGCAGCAAAAGTCCAAAGTCAAGGTCGTCAAGATGCTCGTCGCGGTTGTTATTTTATTCGTTATTTCCTGGTTGCCATTGTATGCCATTTTTGCTAGAATTAAACTTGGAGGAGACATCGAACCATGGGAAGAAGAAATTTTACCCATAGCGACCCCAATAGCTCAGTGGTTAGGAGCCTCGAATTCTTGTATTAATCCAATTTTGTATGCCTTTTTCAACAAAAAATACAGGCGCGGTTTCGTTGCTATAATAAAAAGCAGAAAATGTTGCGGAAGATTGAGATATTACGAAACTGTGGCCATGATGTCTTCGTCTACAAGCATGAGAAAGTCCTCCCATTTTTACAACAACAATTCTTCCACAAGAAAGATACCACCATCACAAGACCACGCCGTATCTTACATTTACAATAACACTGGGGTC
>Col162
GAACACATTAGAATCCACAGCGGGGAAAAACCGTTCGAATGCGGAAATTGCGGAAAGCGCTTTTCTCATTCAGGATCCTATTCTAGTCACATGACATCAAAGAAATGTTTAGTAATGAATCTCAAGTTAGGTAGAAGTAGGGCACCCTCGAATAGCTCGCTGCTAGATAAGAACGTCCAGCAGAATCTGAGAGGCCCAAAGAGGTCCTCCATGAGTCCGATAAACAACAACATCACAACTAGTCCTAATCATAATAAGTATTTGCCGATCTTACCGAAATATTCAGAAGCGGCGGCGGCAGCGTTATTTCAGTCGTCGCTGGCGGGAAATCCCACAATGTCTCCGTTTTATCTAGCACCCCCTAGTCTTCTAAATGCTGGTCATCCTATTAGTCCGTACACAGTGCCAGCACTGGGACATTTACTAGAGCAGTTGCAGCAACAGAGTGCGCAAAGGATGAGTCCACTAGCACCACAGTTACTAGATAGTATAGAGTGTACCTCTGAGGAATCAAAGCCACACGAACCCTTCCACAATGTAAATAATTTCGAAAGCACTAGTGTTAAGTCAGAAAATAATGAAAATGTACACCATTCAAATTCTTCTGAGTGTGGAGACTTAGTAATGGATGAAGAAGCAGACGCAGAGACTGAAAACCAAAGTAAATCTGAAACCAATGCCATTGAACATAGTACAGCTAATAATGGAGACTTAGAAGCAGTAAAAAGAATCCTAGAAACCGTAAATGCGACAGTTACCAAAGAATTATTGCAGGCTAATATGCGAAAAGTATCTTCAGAATCTTCTAATGACTCCCACAGCATAACGCCAGCACATTCCCCAAAACAAATGCTACATTGTAGTATTTGCAAGAAAACCTTCGAAAACTCCAACTTACTGGAAGAACATGAGTGTGAGGACCTAAGAAGCGAAGGCCTAGCAGCAAAACTAGAAGATGCTCTAACCACAAAATCTGATGATGCTCAAAATGACAGCATTAGTGGAGCTGAAGATCAAGACTACGACAAACATTACAATACAAACGATGAAGTAGACTCTGAGTCATTTACGACAACTGACCATGTTTCAGAGGATGGTAGGAAAGTTAGAGTAAGATCGCTGATATCTGATGAACAGCTGAAAGTGTTAAAAGACAATTATAAATTAAATCCTAGACCGAAACGGGAGGACCTAGAGAAAATTGCAGCTACTATTGGGTTTCCAGTTAGGGTGGTTCAAGTATGGTTTCAGAATACCAGAGCTCGAGACAGACGAGAAGGTCGATTAATACAAGTACCATATAGTCCCGCTTCTTCTTTACCTCGATACCCATCAAGTATCATGCCTTTAAACTCTGGAAACCATAAAGTCTCCTTAAGTATGTCTCCAAATCAGTATATTTCAGAGCAACCACTAGACCTTTCTATTAAAAAAGAACTCAAATCAAACGAATCAACCCCATCTAGTTCTCCACGAAGGCCGTCTTCTGCCAATCTCCACTCGGAAGGCATCGATGAGGTTGTCAATCTCAGCAGAAAGACATCCAGGAGCCCTACTCCTTACATGCATTACCAGAATCACTACCACAGCTCGAATTCCTCCGAGCCCCGCCAGTCGCCTTCTCCTCTGGACTTCAACAGTAGCCGTTTGGCTCAAATTTTAGCACAACCAGCCCACAAACTTGCCTTACCCGGCATGGGTCTGGTACCCATGGACCAATTAATGCAGTTTGGAGCTACGGATCTTCCAAGCCTCTCTCAACTTATTAGCAGTAGGATATCTAGCCTAAGTCCCAACTCAGATAAGAGGGCATGGAGCGAAGGAAGGGAGATTCAAAACAGTATGTCCGAAGATGACATGTCGAATGCCAGTAAGAGGAGTAAAATGTCACAATTCGTCCTGAAGAGCCTCGGCAGTCCAGTGTTGGGAAACCAAGAAGCTGAAGTTGAAGGCCAATTTACCTGTGATCAATGTGATAAATCCTTCTCGAAACAAAGTTCACTCGCTAGACATAAATACGAACATTCA
>Col163
GTAGTTATTTTACACCATATTCTCTCTAAGGCCTGTATAAAAGAGAGACCATCAGTATTGTGGTGTTATAAAAACGAATTGGGATTTAATACACACAAGAAAAAACGAATAAAACAATTACAGAATAAAATTCAATCAGGAAAACTTGTAGTAAATGAGGATGACCCATTTGAATTATTTCTTTCTTCCACGAAAATACGATATTGCTACTATTCTGAGACTCATAAAATACTTGGGAATACATATGGAATGTGTGTATTACAAGATTTTCAGGCCATTACTCCAAATCTCCTGGCCAGAACAATTGAAACTGTTGAAGGAGGTGGCTTGATAATAATTTTATTACAGTTCCACACATCTTTAAAACAACTCTATACTATGAACATGGATGTCCATCAAAGGTTTCGTACTGAGGCACATCAAAATGTTATTTGTAGATTCAATGAAAGATTTTTATTATCATTGGCTGCTTGTACACATTGCCTAGTTGTGGATGATCAATTAACAGTTTTACCTATGTCATCGCATAATATAAATGTTACTTCTGTAGAAAATTTACATGAACTATCACAAAATGAAGTGGAACTTAGTAATTTGAAAGATCAATTTAAAGATGCACAACCTATAGGAGTTTTGGTTAATTTATCTAAGACATGCGACCAAGCGAAAGTCTTGCTGAAATTTATTGAGAGTATTTCGGAAAAATCCTTAAAGACAACAGTATCACTCACTGCAGCTAGAGGTAGAGGAAAATCTGCTACATTAGGTTTGGCTGTATCTGCTGCAGTAGCTTTTGGTTATTCAAATATATTGATTACCAGTCCTAGTCCTGAAAATTTATGTACGTTTTTTGAGTTTGTTTTTAAAGGATTTGATGCTTTGGGGTATGAAGAACATATTGACTATGAATTAATACAGAGCACGAATCCAGAATTTAGTAAAGCTATCGTCCGAGTTAATATTTTCAGAGATCATCGACAAACCATCCAG
>Col164
CCATTAAAGGTCAGTACTCCCAGGGGATCTGATTATCTTCTCCAGTATGACGACTCTGGAGCTCTTCAGTCTCTTACAACCCCACGAGGACATATCCACACATTCTCCTTACAAACGTCCCTCGGCTTTTTCAAGTACCAGTATTTCTCACCGATGAATCGTCACCCGTACGAAATCATCTATAACGACGATGGTCAGATACTAGCCAAAATCTATCCACATCAATCTGGAAGGGTGTCTTATGTGTACGATGATGCAGGAAAACTCGAAACAACACTGGCCGGAATGAGTTCAACTCGATATGTATATCATGACGTGTCTGATTTGGTAAAGACAATAGAAATTATAGAACCCAATTTTGAGCTAAGGCAGGAGTTTAAATACCACGCTGGTGTATTGAAAGATGAAAAACTTAAATTCAATAGCAAAAGTGGTTTGGATAATGCACATTATAAGTATCAGTATGATGGCAATGCCCGATTGTCAACCATTGATCTTGATATTAACGGTAAAGAACTGCCTCAACTGAGATTAAAATATAATCAGAATTTAGGTACTCTGGAAGGTATAAGTGATTTGAGGATATACCGAAACACTTTCAATCGGTCGGTAATGCAGGACACTACTAAACAATTCTTCACAATAACAGATTATGACGATCACGGAAGAATTAAAACGATTTTAATCAACATTAAATCATTTGACGTATTTAGACTAGAAGTGGAATACGATGTGAGAAACAGAATAAAAATGCAGAAATTGTTAGTTGGGAGAACACAGTTCATGGACAGGATAGCGTATAACTCCGACGGTCATGTACTGGAAGTTGTCGGCACCAGTAATTGGAAATATGTCTACGATGAAAACGGTAATATTATAGGAGTTATAAAAGAAAAGGAAAAAATATCACTGGGCTATGACAGTGGTGACCGTGTTGTGCAATACGGTGATGTCGAGTTTAACAGTTATGATACTCGCGGATTTGTAGTACGTAGGGGAGAACAGAAATATAGATACAACTCTAGAGGCCAATTAATACATGCCTTTGAAAGAGACAAATTCCAAACGTGGTACTACTACGACGATAGAGGAAGACTCATATCGTGGAATGATGAAAAAGGCAATGTTACTCAATATTTCTACACTAACCCAAGCACTCCCGATTTAATAACGCATGTTCACTTCCCCAAATCGGGACGTACGTTCAGGTTCCTCTACGATTCTAGGGACGTAATTATCACTGTAGAAACTTCTGAGCAAAGATTTTATGTGGCAACAGATCAAAACGGGTCGCCTCTCGCTCTATTTGACATTAACGGGAATCTCATTAAGGAAATCAGACGAACGCCATTTGGCAATATAATTTTAGACACGAATCCAGATTTCTACCTACCTGTCGACTTCCATGGGGGTATTCTGGATCCAAACACAAAACTCATATACATTAACAAAAGGCTGTATGATCCTGCGGTTGGACAGTGGATGACTCCGAATTGGGAACAACTTGCTACAAAACTGACTACACCCACCGATGTTTTCATTTACAGATTCCACAATAATGATCCGATTAATTCAAAATTGTCTATAAATTACATGACGAGCTTGAAGAGCTGGCTACAGATATATGGATACGATATTGAGAAAATGCTCGGATCACAGTATATCAGTAAACTGGTATATAGGCCTCAAGCTGTGGTGACTGCTCCGCAACTTGCACCCGACTTTGGAATAATGTCCGGATTGCAATGTATTATAGATAAA
>Col165
CACTTGGATTTGGTAAACAACTTGCTGGCAAATCACGCTAGAGTCGACGTATTCGACAACGAAGGCCGTTCAGCTCTGCATCTAGCAGCAGAACAAGGCTATCTCAACGTATGCGACTCGCTTCTTTCCAATAAAGCCTTCATTAACTCTAAGTCTAGGAATGGCCGCACTGCCCTCCACTTAGCTGCTATGAACGGTTACATCCACTTGGTGAAGTTTCTAATAAAAGATCACAATGCTGTCATAGATATTTTAACGTTAAAGAAACAGACACCTCTACATCTAGCTGCTGGAGCAGGACAGATAGAAGTCTGCAAGCTGTTATTAGAGCTCGGTGCAGACATTGACGCTACGGATGAGAGTGGCCAGAAACCTATCCACGCCGCTTGCCAAAATAACTTTTCCGAAGTTGCCAAATTATTTTTATCACAGCACCCTAGCTTGGTAATGGCCACGACTAAGGATGGGAATACTTGCGCTCATATAGCAGCAGCTCAGGGTAGTGTAACAGTCATAGAGGAGTTGATGAAGTTCGACAGACAAGGCGTGATCTCAGCGAGGAACAAAATAACAGACGCTACTCCCTTGCAAATGGCTGCTGAAGGAGGACACGCTGAAGTGGTGAAAGCTTTGGTTAGAGCAGGGGCTAATGTCACAGACGAAAACAAAGGAGGCTTCACAGCGGTTCATTTGGCCGCTCAGCATGGTCACTTACAGGTTTTGGAAGTTCTAAGGTCTTCCAATACTTTAAGAGTTATCAGCAAGAAGTTGGGTGTAACTCCGCTTCATGTAGCTGCTTATTTCGGGCAAGCGGATACTGTAAGGGAGTTGCTAGCCCATGTGCCTGGTACAGTGAAATCTGAACCCCCAAACGGAGCTTCTTTGGTGCCAGCTTTGGGAAATGAGTCTGGCATGACACCTTTACACTTGGCGTCTTTCTCAGGGAACGAAAACGTAGTTAGATTGTTATTAAATTCGGCTGGAGTTCAAGTCGATGCTGCAACTCATGAAAAT
>Col166
CATCAATGGATAAAGACCAACCTCGGCATAAAACCAACATCCGGATGGTCCGTGGACCCTTTCGGTCATGGCAGCACAGTACCTTACCTTCTAGCAGCGTCTGGCTTAAAAGGTACTGTAATCCAGAGGATACACTATGCCTGGAAGCAGTGGCTGGCCTTGAAGCAGTACGGAGATTTCCAGTGGGTCCCCAGCTGGAGTCCGTCCGACCCATATGCCACGATCCTTACCCACAACCAACCGTTCGACATTTACTCCATCAAGCACAGTTGTGGCCCACATCCTTACATCTGCTTGAACTTCGATTTTAGGAAGGTTCAAGGTGAATATACCGAATATTCCCTGAAAGCGCAGACCATAACTGATAAGAATATCAAGGAAAAATCGGAACTATTGTTGGAGCAGTATGCCAGGACTGGATCTTTGTTCCCACATAACACTGTTCTTATGCCCCTAGGTGATGACTTTAGGTATAACGTAAAAGAAGAATGGGACCAACAATACACAAATTATATCAAACTGATTGATTATATTAACGCTCATAAGGACCTGTACAAAGCTGAAGTTGTCTTTGGAACTCCTTCTGTGTATTTCCAGGAGATAATGAAACGGTATAACCAATATCCAACCTTGAAAGGCGACTTCTTCGTTTATTCCGACATTTTTGCTGAGGGAAGGCCAGCATATTGGTCGGGATATTTCACTACTAGACCTTTTATGAAATTGTTAGATAGGGAATTAGAGAATTCTCTACGTAGCGCTGAGATTTTATACACAGTAGCTTTAAATAACGCCAAACAGAATAAATTGACGTCCTATTCAAAAATACTAGAAAGAGATTTTGAGAAGCTTATTACAGCTAGAAGGAATCTAGGCCTATTTCAACACCATGATGCCATCACCGGCACCAGTAAGTCGTTTGTAATGAGAGACTATGGTCTCAAGTTATTTGAGGGCATTCGGGATACCGTGAACATACAACAAAATGCCTTGCAAAGTCTAATTTTCCCCAACATTCCAATTAAACCCGACCAGAACCTAGTTCTCAGTGATATTGAAAGAGAATCTTATGAAAAATTGCCGCATAAAACGCCTATTCAAGTAGGACCTATTGGAGCGAATCAGACGAGGAAAATTTTAGTGTACAATTCACTGTCTCATCCACAGGAACATGTAGTACAACTTAGAGTAAATACCAGCAACGTTAAAGTGACAGACAGCGAAGGGAACGACATTGTTTACCAGATTAATCCGGTTTGGGATATGACCCAAACTACGAAGCTATGGATTGCAGCAGACGAGTTTGAAGTTTTGTTTATCGCAAAACTGCCAGAGTTGTCGGTTACAAGCTTTCAGTTGGTGTATACTACAGCAAACAGTGACAAATTGGCAGTTATTTACTGTAAAAAGTGCCAGAAGAAGACGACCATTCTAAATGGCCAGAATGACGTGAAACCAGATGTTTTAAAATCAACATTTAGCATTAAAGATATACCGTCCGGTGATATCCAGTTGGAGAATAATAGACTCAAGTTACTCTTCAATGGAAATACTGGCTTTATGAAAACTGTGACGAGAAAACACAAACCTAAAATCATGCAGTGTGGGATACAGTTTGCAGCCTACCGAAGTGCACAGTTTCATTCCGGTGCATATCTGTTTATGCCCGATCCTAACGAAAGAGACTATGAAAAAGACGTGTTGCAGCAGTACAAAGACCAAAAGTCTATTATGATAACCACTGGTCCGGTTTCCACAGAGCTTGCCGTTGTTTATGGGCCTTTCCTAATGCATACCGTGACTATTTATCTTATTGAGAACTCCACCTTAACGAATGCGATATCTATAGAAAACACGATCGATTTTGAAAATCCCCCCAAAAATAGAGAAACTGAATTATTCATGAGAATTATTTCAGATGTGCAAAATGGCGAACCCCCAGAGTTTTATTCGGACATGAATGGATTTAACATGCAGAAGAGGGTTAAGGTAGAGAGAATTGGATTAGAAGGCAATTATTTCCCCATCACATCAATGGCTTACATACAAGATGGTAGTGTAAGGCTAAATCTGTTAACCAACCACGCTCAAGGTGCAGCTAGCTGGCAACCTGGTTTCTTGGAGGTCATGTTAGACAGAAGAACGTTGTATGATGACTCCCGTGGCATGGGTGAGGGACTCGTCGATAACCGTAAAACAGTCACCAAGTATTGGTTGTTGATTGAAGATATATCGCAGGCTAAGACTGAGAACACGGCACAGCAGAAACGTTTTGAGAATTCGGATGACACTTTCGAAAAGGGAGATGTAGTAAGGTCGTTCAACATACCAACTGAGCCAGTGGAATCTGTTAAGCAAGAATCGTTTTCCCGTCCCTCTTTGTATGCCAATCATTTGTCAAATTTGTTGAATTACCCCGCAGGCATTTTCATAGTAGATCCTGAACATCGGGATAACGTTAATAAATCGTTTAAACTCGTGAACAAGCCATTGCCTTGTGATGTTCATTTGCTAACACTCCGAACGCAGCCTGACACCGTTTACTCCCAGTTCCCTTCGTCCAGTGCTTTAATGGTTTTACACCGACAGGGTTACGACTGTGCGGTGAACAGCAATTATACGTGTGATGTACATAAGTTTGAAAAAGACATTAGTTTTGAATTTATTAACGTTAAGGACATAGATTTGAAATCTTTGACTGGTGTAGAGACTTTATACAACCTACAAAGTTTGAGTGACGTTTACATTGAACCCATGTCCTTAAAAACTCTTAATGTAACGTTTGGA
>Col167
GATTTTATGGCACACAATGCAAACGTCAACTGCTTAGCTTTGGGGCACAAATCTGGACGTGTAATGGTCACAGGGGGAGATGATAAGAAGGTTAACCTATGGGCCATTGGTAAACAGAGCTGTTTTATGAGTTTAAGTGGCCATACAACGCCAATAGACTGTGTACAATTCAATCAACTAGAAGAATTAGTGTGTGCGGGATCTAGAGCTGGAGCACTTAAAGTATGGGACTTGGAAGCTGCAAAATTAGTACGAACATTAAACGGTCATAAGTACGCAATAAAATGTATAGATTTCCACCCATACGGTGATTTTTTGGTGTCCGGAAGTGCCGATAGTTCCATCAAAATATGGGATACAAGAAAGAAAGGTGTTATATATACCTACAATGGACACAAAGGTACTGTTAACAGTGTCAAATTTAGCCCTGATGGCCAGTGGATTGCGACTGGCGGTGAGGACTCTACAATTAAAATATGGGATGTAAGAGTCGGACGTGTTTTAAAAGAATTTCAAGACCACATGAATCCAGTTACATGCGTAGAGTTCCATCCTCATGAATTCTTATTAGCGAGCGGAAGTGTTGATCGATCAGTACTTTTCTTTGATTTAGAAAACTTCAACTTAGTGTCTAGTGAATGTGATTTAGGTGCGGTGAGGTGTCTATGTTTTAATCCGGATGGTGAATGTTTGTTTACGGGAACTAGGGACTATTTGAAAATTGTCGGATGGGAGCCAAACAGACTGTACGACTCTATCCCCGTATATTGGGGAAGGGTTAGTGATATATCTACAGCTTCAAATCAGTTG
>Col168
ATGAAGTTGAACGTGTCGTACCCCGCAACGGGATGTCAGAAACTGTTTGAGGTTGTGGACGAGCATAAGATACGTATCTTTTTCGATAAGCGTATGGGCCAAGAAGTTGAAGCCGATCTGTTGGGGGATGAATGGAAAGGCTATGTATTGAAAATCGCTGGTGGCAATGACAAACAGGGTTTTCCCATGAAACAGGGCGTTTTAACCAACGGAAGGGTACGCCTTTTGCTATCTAAAGGCCATTCATGTTATAGACCACGCCGTACTGGTGAACGTAAGAGAAAATCTGTTCGCGGATGCATCGTAGATGCAAATCTAAGTGTCTTGGCTTTGGTTATTGTACGTAAGGGTGAACAAGAAATTCCTGGTCTCACCGATACAACTATCCCTCGACGACTTGGTCCAAAAAGGGCCTCCCGCATCCGTAAGTTGTTCAATTTGAGCAAAGAAGATGACGTACGCCAGTATGTCGTGAAAAGACCTCTCCCTCAAAAGGAAGGCAAGAAATTGAGAACCAAGGCTCCTAAGATTCAGCGTCTTATTACACCAGTCGTTTTACAACGTAAACGTCATCGTTTGGCTCTTAAGAAGAGGCGTTGTCTGAGACGTAAAGAACAAGAAGATGCTTACGCTAAACTCCTCGCCCAACGTAAGAAGGAGTCCAAGGCACGCAGGGAGTTGATGAAGAGGCGCAGATCTGCTAGTATGCGTGACAGCAAGTCCAGCACCCAGAGCGGACAGAAA
>Col169
ATGACTGACGAGAAATTGGTGACAGAAGTTCCTAGCAGTCTAAAGCAATTGGCTAGGTTGGTGGTTAGAGGCTTTTACTCCATAGAAGATGCTTTAATAGTAGATATGTTGGTGAGAAACCCTTGCATGAAAGAAGATGATATATGTGAATTGTTGAAGTTTGAAAGGAAAATGTTAAGGGCGAGAATAGCTACTCTAAAGAATGATAAATTCATACAAGTTCGATTAAGAATGGAAACTGGCCTAGATGGAAAAGCTCAAAAAGTGAATTATTATTTTATTAATTATAAAACCTTTGTTAATGTAATTAAATATAAGTTGGATTTGATGAGGAAACGTTTAGAGACTGAGGAACGCGATGCAACAAGTAGGGCTAGTTTTAAATGCCCAAATTGTTTAAAAACATTTACAGACTTGGAGGCCGATCAGTTATTTGATTTCGCAACTAGTGAATTCCGTTGTACATTTTGTAGGGAAGTCGTAGAAGAAGACTCTTCAGCACTACCAAAAAAAGACTCTCGTCTATTACTAGCAAAATTCAACGAACAGTTGGAACCCATTTATATCCTTCTACGTGAAGTAGAGGGCATCAAATTATCTCCTAAAGTATTAGAGCCGGAACCAGTAGATATTAGTACCATTAGAGGACTCGACAAAAAATCAAATGCTGCACAATCCGGCCAAGAATGGTCCGGCGAAGCTACGAGAAAATCAGGTTTTGTCGTGGAAGAAGCAAGAGTTGACGTCACAATTGGTGAAGAGAGCAACTCTGTTATTAACCGCAAAGAACAACCAATTTGGATGACAGAATCCACTGTTATATCAAATATTGATTCGCAGGATTCCAATAAGGCTAATGAGGGCATACTTGAGGTTGCATCTGAAGTGGCA
>Col170
GCCACGAGGGTCTCTTACAGATACCACATGGCACTTAGTCCGTTGGATGGTACACTATATATTTCCGATCCAGAATCGCATCAAATCATAAAAGTCCGAAATACAGACGAATACTCTGATCCAGAGCGTAACTGGGAAACTGTAGTAGGATCTGGTGAACGATGTCTTCCAGGGGATGAAGCCCATTGTGGAGACGGGGCTTTAGCCCGAGATGCAAAACTTGCTTATCCGAAAGGAGTAGCGGTGTCAAACGACAACATCTTATACTTTGCTGATGGCACCAACATAAGGATGGTGGATCGTGATGGCATTGTAACCACTGTTATTGGAAATCACATGCACAAGTCGCACTGGAAGCCGCTTCCCTGTGAAGGAACATTGAATATCGAGGAAGTTCACTTAAGATGGCCCACCGAGCTAGCGATCAACCCTCTGGATAATACTCTGCACATTATAGACGATCACATGATTCTCCAATTAACTTTAGATGGAAGAGTTAAAGTGATTGCTGGAAGACCGCTGCATTGCCCTTCACCTTTAACTGGATATGACATTGAGTTGGCGACGTATGCAACTCTAGTAATGCCTCAAAGTATTGCGTTTAGTGCATCCGGGGATCTATATGTTGCTGAAAGCGATTCTCAAAGGATTAATAGAGTTCGTATCATCGGAACCGATGGGAAAATATCACCATACGCTGGCGCTGAATCCAAATGCAACTGCCTCGAGAGAGGTTGTGACTGCTTTGAAGCTGACCACTTCTTGGCATCAAACACCAAGTTCAACACAATATCAGCAGTAACTGTCAGTCCAGACGGACATGTTCACATCGGCGACCAAGCCAATTACAGGATTCGATCAGTTATGGCTAGTATTCCAGATGCTAGTGTTTCACGAGAATATGAAATTTACTCTCCAGAAACTCAAGAAATCTACATCTTTAATAGATTTGGTCAACACATCGCTACCAAAAATATTTTAACTGGAGAAACGAGTTATGTTTTTACTTATAACGTTAACACAAGCAATGGTAAGCTCAGTACAGTAACCGATGCTGCTGGTAACAAAGTTTTCCTACTTAGAGATTATTCAAGTCATGTAAATTCTATTGAAAATACCAAGGGACAAAAATGCAGACTACGTATGACTAGAGTAAAAATGTTACATGAACTTAGCACCCCCGATAATTACAATGTCACTTTTGATTACCACACGAACGGCCTATTAAAGACCAAGTTGGATAGCAGTGGTCGCAGTTACGTATATAATTACGATGAATTTGGAAGACTAACCTCGGCGGTGACACCCACTGGTAAAGTTATAAGCCTTTCCTTTGACTTGAGCTTAAAAGGAGCTACAGTTCGAGTAAGTCAGAATAACAAAAAACCAGTTTCCATGCTTATTAAAGGTTCTAGTGTGTCTACGAAAATAGAGGAAACAGAAAACAGAATTATATTACTAGCAGATGGAAGTGCGGCAAGCATATCACCTTGGTCCCACAGTACCACCACAGATACAGTTCCTTACAATATTTTATCAGAAAAAGAGCCTTTATTAGGTGAAAGCTACCCAGTTCCGGCGAAACAAAGGACTGAAATTGGTGGAGACCTCGCTAATAGATTCGAATGGAGATACTTCATCCGACCGAATCCCAACTCCAAAGGTAGCAAAGGCCTTGTGCCAAGAACAATAATAAAAGTAGGCAAGAAGTTGAGAGTTAATGGAGAAAACCTACTCACCATGGAGTATGACAGAGAAACTGCTTCAATATCAGTCTTTATGGATGACAAAGTAGAACTACTAAATGTAACTTATGATCGTTCATCTAGACCTGTGAAATGGGGTCCAAGGAATGGTATATTTGCAGAAGTAGAGTTGGAGTATGACAGATTCAGCAGGTTAAGTAACTGGAAGTGGGGAGAACTAAGTGAAAGCTATGGGTTTGACAGAGCTGGCAGACTGAATGAAATAAAATATGGTGATGGGTCATCGCTTGTATACACCTTCAAAGATATGTTCAGTAGCCTG
>Col171
TGTACCATATGGTCGACTCCATACAGCGGAGGAAACAAAACTCAACTCCTTGGAATCGACTCGGGAATTGTAGGCTCACCTTCTACGGTAGCGTTTGACTGGTTAGGAAGAAACTTATTTATAGGAAACCGTTTAGCCAGTAACTTGGAAGTCGTAAGAATTGACGGGAAAATCAAGCACAGAAGTATTATATTAGCCAACGATGGTAACAAAACTTCAGTTGCCAAACCAAAGTCCATTTGTTTAGACCCAACCGATGGAAAATTGTATTGGACTGATGATGGTGGTTACGGAGTACCCCAGAAAATCGGTAAAGTCAATATGGACGGGTCTAACCCAATCATACTTGTGGATGATATTGAAAGACCAGATGCATTAACAATTGATATCGACAGTAAAACTCTGTACTACAGTATGCAATTTCCACCTCTCATAGGGACCATTGACGTATATGGAAATAAAAGAACTACTCTCTTAACGGAAGCTAATCACATAAACATGCCAAAAGCCTTAGGAGTTATTGGCAATCGCCTGTTCTATCTGGACCCCAGCTATGAAAAATTGGTACAAGTAGCTCTTCCCTCAGGTGGAAGTCCTAGAGCTATTCTAGAAAACGAACCAGATTTAAAAACATTCACCATCTTCAAGAAAAGACCTCTTGGTGACCATCCCTGTTTACAAAATAACGGCGGATGTGAACACCTTTGTATACCCGCAGAAGGCAGGTCTCGAACTTGTGCTTGTAGTATCGGTTACAAAAAGGACGACAACAGTTGCTCCCCATACAAAACATTTGCCGTTGTGACGCAACTGGATATGACCAGAGGTTACAGTTTGAAAGACAGCTCGGAGGCTATGGTTCCCATAACGGGAACCGGCCATCACATCTTGCACGTAGATGTGCACTATGCCGAAAATTGGATATACTGGGTGGAATTTAACCGGGGTGTGTGGAACGGTATATTCAGAGTACGACCGAATGGCACAGAATTACAACACATTATAAAAGACGGCATAGGAAGCAATGGAATTCGTGGTTTAACTATCGATTGGGTAGCTGGTAACATGTATTTTACAAACGTATTCCCACATGAAAATTACGTAGAAGTATGTTGGTTAGACGGAACCAACAGAAAAGTTATTGTCAAAACAACCTCTGATGCCCCTAGAGAACTAGCTGTAAATCCAATAAAACGAATTCTTTACTGGATCGATTACGGGCAATACCCCAGGATAGGAAAAGCTAACCTCGACGGATCCGACTGGCGGCCAATAGTCACATCCGGTATAAGCAATCCGAGAGATTTAACAATTGACATGAACACTCACGATGTGTACTGGGTCGACTCGAAGTTAGACATGATTCAAAAAATATCTTTCAGCGGTGCTCATAGACAAGTTATTCGTCGCAATCTGCCAAATCCGATGGGCATAGCAGTGTACAAGTCTGACGTCTATTGGGTCGATCGTAACTTAAAAGTTGTATTTAAAGCATCGAAATTGCCAGGAAACACCTCTCTACCGACACGCGTTAGAACAAATTTGGATAAATTAAGAGATATAGCAATCTTTGATATCACTAATCAGCCAACAGATGACACGAATCCGTGCAGAAAATATGGAAGCAGTCCTTGCAAGCAACTCTGCTTCGCTTTCCCCGTAGGTCTAGGGGCAGATCAAGGACCTTCGTTTAGGTGTGATTGCGCGATAGGAAACATCTCCAAGAATGGTCACGATTGTGAATTCGTAAATGAATATCTAATTTTCTCGACTAGAACAGAAGTAAGGGCCATTAATTTAGATCCACATTCCACAAATGTTCCCTTCAGCCCTATAGGAAATCTAACCAATGTGGTAGGAATCGATTTTGACTATAAACACCAGAACATATTCTTTACTCAAATTAGACCGTGGGCACGTATAGCTCAAATGCCTGCCACTTCCCCGGATGGTAAGTCTATTATTAACATAAAAAACAAAGGTATTAACCCTGAAGGCATTGCGTATGACTGGACCCAGCAGAAGGTATATTGGACCGATTCTTCAAACCACAGTATTTACTCAATGAATTTAGACGGAACGGATCTAGTTATGATTGCAAGAGTAGAAAGGCCAAGAGCCATCGTGATCGATCCGTGTAACGGTACCCTATTTTACACCGACTGGGGCAAGTTTGGAACTTCGGGAAAAATTTTAAGGACAACTATGGCCGGGTCATTAAAGAAAGTGATAATAGACAAGAATTTAGCACAACCCTCAGGCTTGGCTATAGACTATGACGATAAAATGTTGTATTGGACGGATGCCGTTCGGGAAAAAATCGAAAGATCAGATTTCAACGGAAAAAATAGAGAAGTCTTGATAACGGCTACTATTTATCCATTTTCGATAACAGTATTTGGAAATTACATGTACTGGACTGATTTACAACTAAAGGGTGTTTACAGAGCGGAGAAACATACGGGTGCGAACATGATTGAAATGGTCAAGAGACTGGAAGACAGTCCAAGAGATATTCAGGTCTACTCAGAGAAACGTCAAAGGTGTTCCGTAAATCCTTGCAATATCAATAATGGTGGATGTGCTCAGAGTTGCCATCCGGGGCCAAATGATACCGCCGAATGTAAATGCGATGAAAATACGAAGCTGGTTAACGAAGGTAGAATGTGCGTAAACAAAAATTTAAGTTGTGATTCCAGCAAATTTTACTGCGGTAATGGTAGATGTATTTCAAGAATGTGGGCTTGTGATGGAGAAGATGATTGTGGGGATAACAGTGATGAAGACACAAAGTATTGC
>Col172
CGGAGCCGTCTGCATCTGATCGACCTGGGGAACTCCGAACGAGGGAAGGCGAGCGGCGGGATCCCTCTGTCGGGCGTGGGCAACATCCTCCTGGCCATATTCAACGGCCAGAAGCACCTGCCCTACAAGGAGCACAAGCTGACCCACTTGCTGAAGGACTGCCTTAGCTCGCTGACCTGCCACGCCGCGATGATAGTCCACGTCTCCCCCTTCGCCCAGAACTACACGGACACCTTGACCACCGTGCAGTTGGCGTCGAGGATACACCGAATGAGGAGGAGAAGGATCAAGTTCGTGTCGTCGGCAGCGGGGAACGGGTCGGGAGGGAGTTCTGGGGAGGAAGCCACGAGGACCACGGGGACCAGCAGCGAGCCTGATCCTTCCAGTAGCGATTTGTCCGCGGACACGGTGATTTACGTTGGTCCCGCGGATGACGCTACTGATGGGGAACATCCCCCTGTGTACATACCCAGCCTTAACTCCGGCGATAATCGGTGTTCCATGAGCAAAGCTTTAAGA
>Col173
ATGACGGAAACTACTGACCTATCTGAACAGAAACTGATCTCAAATGGAGCAGCAAAACCAAAAGAAAAACCGGAACTAAAGCAAAAGTCCGGATTAATGAAACTTTCGAGCTACGTCCTGGCGCTGAGACCGTGGTCTTTGAGTGCTAGCCTGATGCCTACGTTACTAGGATCGACTATAGCATACAAGTGCCCTGGTTCTTCGGATTTCAACTATATAACGTTATTACTAACCCTTTTCACTGTAGTCTCAGTGCACGGGGCTGGTAATGTTGTAAATACATACTTCGATTACGTTAAGGGAATCGACAATCGAAAGTCTGATGACAGAATTCTCGTGGACCACATACTATCAAAAGACGAGGTAGTCTCCTTAGGCGCCACGCTGTACTTTGCTGGATGCGTTGGGTTCATACTACTAGCAAGCTTGTCCCCAGCAAAAATGGAACATCTAGCCTTGGTGTACTTTGGAGGTCTATCGTCGAGTTTCCTCTATACGGGAGGGATCGGTTTTAAGTACATAGCCCTGGGTGATGTCATAATTTTGATTATTTTCGGACCCATTTCGGTACTTTTCGCTTTTATGTCGCAGACGGGACGTGTGGAATGGGCGACCATTTACTACGCCATCCCCTTGGCTCTGAACACCGAAGCTATCCTACACAGCAACAACACGAGAGACGCCGAGTCCGATAAGAAAGTAGGAATTGTTACTCTGGCCATTATTATCGGACATACCGCGTCCCACGTCCTGTACGCGTTTCTGCTGTTCACACCCTACATAATGTTCATGGTAGCTTCGTTGAAATACTCCAAATGGTTCATGTTGCCCCTCGTAACGCTACCGGGGGCGTTTAAGATCGAGAAGCAGTTCAGATCCAACGAAATACACAGTGTTCCGAAAAAGACTGCCAAGCTGAATCTGTTTTTCGGCGTGTTGTACATCCTCGCCTGTAGTTTGGTTCCCTCGCTGCCGTACGTCACCCAGAGA
>Col174
ATGACCGACTCTGCGATTGAGTTAAAAGCTAAATATGATCGAAAAATTTTTAAGGCTTCTGCAAATCAAATCCCAGAATCAATACGCAATGATCCAATTTTAAATGAAGCAATCAAAGCATTACCGAAAAATTATGAGTTCGAAATTCATAAAACGATATTTCGAATAAAACAATTAAAAGCGAAGACTGTTGCTCTCCAGATGCCTGAAGGACTCCTACTCTTTGCAACTACCATTGCAGATATCGTAAGAGAATTCACAGGAGCGGAAACATTGATAATGGGAGATGTTACCTATGGAGCCTGTTGTATAGATGATTTAACAGCTAGAGCACTGGGTGTTGAACTATTAGTACATTATGGACATAGTTGCTTGGTTCCACTAGATCAAACAAGTGGAATTAAGGTGCTTTATGTATTTGTGGATATTAAAATAGAGCCGTTACACTTTATAGACAGTATAAAGATTAATTTTGAAACAAAAACTAAAATATTTTTAATGAGTACAATCCAATTTGTAACGACCATACAAAGGTGCAAAGGGATTTTACAAGAAATGGGGTACGATGTTTCAATTTCTCAGTTTAAACCATTGTCACCTGGGGAGATCCTTGGTTGTACAGCACCTACCGTAACTTGTGCAGATGTTATAATCTATTTAGGTGATGGACAGTTTCATTTAGAGGCAGCTATGATAGCTAATCCAAAAATTCAAGCATACAAATATGACCCATACAGCAGGTGTTTAACGAAAGAATATTACGATCATAAAGAAATGCAGCAGACCAGGATGAAATGTATTGGAGATGCACAGAATGCTAATACTTTTGGGGTGATAATGGGAACTCTTGGAAGACAGGGTAGTCCCAAGGTTGTAGATTATTTGCGGGAACGTCTAGAAAAGGCCGGCAAAAAAGCTGTCGTTATATTACTTTCTGAAATTTTTCCAAGTAAATTAGACTTGTTTACAAAATTAGATGCTTTTGTGCAAATAGCATGCCCTCGACTGTCTATTGATTGGGGAACTGCATTTTCAAAATCATTGCTAACTCCGTATGAAGCAGCGATAGTTACTGGAGAGTCAAAATGGCACAATGAAGATTCAAATTATCCTATGGATTTTTATGCAAACGCAAGCCTAGGCCCATGGACTCCCAATCATAAGCCTGATGTAAAAAAACCGTGCTGTGGAAAATGTTCT
>Col175
TTGGTGTTCTTCATGATGTGTGACAGAGTTTTGCTGTGCAGTTTTGGAGGTGGCAACTGCCCCCAAAAGAAAATAACTGGACTGTATTCACTGATGTTCTACAACGTTATCGCTTATTGCACCAGTTACATCAAAGAGCTCATAGAGAAAGAGGACTGGTCTGTTACAGTTAGAATGACACAGCACAGCAATTTAAAACATGTAGCAATGACTGCCACCAAGATAGTACTGGAATGGACCAAAGCCATAACTTTCATTATAACTGTCACATTCATGCTGCTTGTATTTGGATTGGAACAAGGACTAGAGCACTATCAACCTACAGCCTTGTACACATTTGTAACTTGGACGTACTACATGTGCACTGAAAAAGTTTTTGTGGACCTGTTTCTACCGCTCCTACTTTGTTTAAAACTCAAATCCCTTGAAGCTTTGGAACCTTTGTATGCACCAGTGTTTTTGAGATACTACACCGTTACACTAGCAGCCTTCCTGGTGATGTTTCTAACTTTCTACGGTCAAGTAAGATTCACATTCATAGCGTTCTATTTGACAGTGTATTTGAAAGTTAAAGACATGGTTCTAAATTGTTTAAAGAAACTGAGAGACGAGCAAGCAGTGTTGGGGCAATTCAGATATGCTACAGAGGAAGAAATATTAAACTGGGACGACGTGTGTGCAGTATGCTTAAGTCCAATGGAGAGGGCGAGAATCACACCTTGTCAACATCTTTTCCATGCTAATTGCTTAAGGCAATGTCTAAACACCTCTTCGAATTGTCCCATTTGTAAAAGAGAATATACTTTCGTTCAC
>Col176
ATAAACGAGAAATTCATGGACCTCAGTTTCGTGCCAAGGCCACTACTGAAGATGGAGCCGAAAACAAGAAACCTGCTCCCGAGGGTAGCCTATAGGAGGTCCGTCTTCGGAGAAGGAGTCTTAATATCTAGAGTAGGAAGCAGAGCTTTAGTTAGTGTAGTGGAAGGTGTAAACGGCGTAGTGCAAGATGTCGTAACGTCAGTGTTTAATAACTCGTTCTTCTTGAACGTGCAGTTCAGCATTCACGACCAGGACGTGTTCTATTTCGTCAAAGACAATGTACTTAAGATTCGTGATGACTTAGAGGAACTTCGTAGATTAGGTGGAATGTTCAATGTTTCAACGCATGAAATAACCGATCATGGTTCATCCGCAACCATAAAAGAATTGCGACTACACAATCCCGATGCAGTAGTTATAATTAAGTATGGCGCAGATCCAAATCTGGAGACCCATAAAATTCTGAGGCACGCTCACAAGAGGGCGGTGGAGAGAGCCTGGGAAATCGAGAAGCAATTGGTCGCTGCCGGATTCCAAGGAAGAGGTGACTGGACGGAAGAGGAAAAGGAAGAATTAATATCACACGGTGACGTGGATGGTTACGAGGGGGTTGATATACATAGTATACACAAATATCCTCAGCTGGCCGATGACCCGGGCAACGTGGCATTCCAAAGGGACACTAAACGAAAGCGAAGAAAGAGCGGCCTACGACGCGGTAGGGTACATAGACATGACTCG
>Col177
CTCGCCCTCTGCGACTGGTCGGCGTTGCAGAAGACGCGACGCAGCATCGCGAAAAGCTACTGCTCCCCCAGATTCACTTCGCTCCAGTACGACAGGGTGAACGAGGTCGGAGCCGACGAGCTGGAGGTGTTCCTGGCCAAGCTGCAGAAACTACCCCAGAACACGCCGATCGACATCAAGCCGTTGATTTTGGGCACCTGCGCCAACATGTTCACGCAGTACATGTGCTCGACCAGGTTCGCCTACGACGATCCCGAGTTCAGGAAGATTGTCAGGTATTTCGACGAAATATTCTGGGAAATTAACCAGGGGTACGCTGTGGACTTCCTGCCTTGGTTGCTGCCCATCTACCAGGGGCACATGAAGAAGCTGTCGCACTGGGCCGCCGAGATCCGTCAGTTCATCCTTAGTAGGATCATAGACAAGCACAGGGCCACGCTGGACATAAACTCTCCACCCAAAGACTTCACGGACGCGTTGCTGATACACTTGGAGGAAGATCCCAACATGAACTGGCAGCACATCATATTCGAACTGGAGGATTTCATCGGCGGACACTCGGCCATAGGAAATTTAGTCATGATAACCCTAGCATCCGTAGTAAAATACCCCGAGGTTGCCGAGCACATCCAGAAGGAAGTGGACGCCGTGACGAAGGGAAAGCGAAGCCCGAATCTGTTCGACAAAGCTAACATGCCCTACACAGAAGCCACGCTCTGGGAGGCACTGAGGAAAGCGTCTTCGCCGATAGTGCCCCACGTCGCCACCACGGACACCGAAATCGACGGGTACAAGATCGAGAAGGGCACCATGGTATTCTTGAACAACTACGAGCTGAACGTGGGGGAGGACTATTGGAACAACCCGGAAAAATTCATGCCAGAAAGATTCCTGACGCATTCCGGGCGAGTCACGAAACCGGGTCACTTCATCCCCTTCAGCACGGGAAAGAGGACTTGCATCGGCCAGAGGCTCGTCCAATGCTTCAGTTTTATTATCCTGGCGACCATCCTGCAACACTACGACGTAAGTGCTGGGAGTGAGATGGAAATGAAGCCGGGGTGTGTCGCCGTGCCGCCCGATTGCTTCAAACTCGTGTTAACGCCTCGGAAAACACCACCGACATCGGGT
>Col178
TGGATACTTATTGACAGATGTGGCAAACATTTTGGGACAATACTGAATTTTTTAAGAGACGGCAGCGTTTCTTTACCTGAATCGTCTAAAGAGATAGCAGAACTAGCAGCCGAAGCTAAGTACTACTGCATAGCTGAACTCGCGGAATCTTGTAACAAAGCTTTGGCTAAAAAAGAGAGAGGCGAGCACGAACCTATTTGTGGAGTGCCGTTAATTACATCCGTAAAAGAGGAAGAAATGTTAATAAGCTCAACGACTAAACCCGCAATAAAATTGCTTATAAACAGACATAATAATAAATATTCCTACACCACAACTTCAGACGATAATTTGCTGAAGAATATCGAACTATTCGATAAGCTTTCGTTGTGGTACAGCAACAGGGTGTTGTTTTTGAAAGACGTCATTAGTACGAGCGAAATTTGCTGCTGGGTTTTCTACGGACATGGGAAAAAGGTATCGGAGGTATGTTGTACCTCTATCGTCTATGCCACTGATAAGAAACACACGAAAGTTGAATGTCCGGAAGCGAGAATTTACGAGGAAACATTAAATATATTACTTTACGAGAGTCGTAACGCCCCAGACCAAGAACTGATGCAAGCCACGTCGACTAGAGGCGCGGTTTCTGGAATGTCCTCATATACAAGCGACGAGGAGGAAGAAAGATCAGGTATTGAACGACTTAGGTCTAATAAGTCTAATAATCAAACA
>Col179
TGTGCAACAGCAATATGTCTCTTCGTGTTAAGCACGAAACATCTGATGGTGGTCTACATGTACTTTATGTCGGTCGGCATGGTGTTCCTTTCCTACTGGTCCAACGTCAGCACCATGAAGCTGCTACTATCCAGCATGGAGAGCTCCAACGGCACCTTCAACATTATCCATAACATACTCTCCTTCAACTTGGAACAAATAGTAGAACACAAGCTGTGCTTTGTGCACATAGTACAGAACTACGTGTTGCAGTCGCTGTTATCGCTGATCTTTGTCAACATCCATCTCGGCCCTAGATATCCAATTTTACAGAAACTCCTACCCGCGTCGTTCCTGACAACTTCCGTTTTATTGCTGATACCTGTTCCCCATTATTTGCTTCATCACTCGCCGTTATTCGGAGCGCTGCTACCTTTGGCTTTGGTTAAGTTCGTTTTGTTCTCCTCGTTCTTGCAAATAGTCCAATCGGTGTATTCGGGGTATATACAGGCCAAGAATTTCGTTTCCAATTTCGGAATGTCGGCGCTTGTGGAGTCGGAGTGGTTAAGATTGAACGTTCCCGAAGTCCTACGAACATTTTGGATGCTGCGCTTGCTGGAACATACTGGGATATTCTTCTTGTCTGGGTACTGGGACATTGAGGACGACCATTCACCTTACTTCAGACTGCTGAAGTATTTGATGGTTACAGGGTGTGATACTCTAACGGCCGTATTGGGTATTACTAGTATCGTTTCCTACATTTGCAACTTCATCGGGAAGTTCTTCCAATGGATCTTATTAACAGACGACGAGTACGATAAGAACTTTGGCACCGTTTCTGCCATAGTGTTCTACATCCTTGCTTTACAGACTGGTTTGACTGGCTTGGAACCTGAGATTCGTTTTATTAGATTATGTAAGAACTTCTGCCTACTCTTTACTGCTTTGTTGCATTTTACTCATAACGTCGTAAATCCTTTGCTGATGAGTTTGAGCGCATCTCATAACCCTTCTTTGCGAAGACATCTGCACGCTTTACTAGTATGCGGAGTACTGGTGGCACTGCCTTTAGTACTGATGTACTTCTTGTGGTCTACGCAGGAAATGTCAACTTGGTTGCTAGCAGTAACGGCGTTCAGTATCGAGGTCATAGTAAAAGTTTTCGTCTCCCTGGCGATTTACTCGCTATTCTTATTGGACGCCAGACGGGAAACCTTTTGGGAAAAACTCGACGACTACATTTACTACATACGCGCTTTTGGTAATACAGTCGAATTCTGCTTCGGGATCTTCCTGTTCTTCAACGGGGCGTGGATTCTGATGTTCGAAAGCGGCAGTGCCATAAGAGCGGTCATGATGTGCATACACGCCTACTTCAACATCTGGTGCGACGCCAAAGCCGGTTGGTCCGTTTTCATGAAGCGAAGAACGGCTGTTAAAAAAATCGAGAGCTTACCCGAAGCGGAGAAGGAACAGCTGAGGGCGCTGGACGATGTCTGCGCCATTTGCTATCAGGAGATGCAATCGGCGAAGATCACGAAGTGCAAGCATTTCTTCCACGGCGTGTGCCTAAGGAAATGGTTGTACGTGCAAGACAGGTGTCCCCTGTGCCACGAGATCCTGCACGGGATCGATACCGAGGAACGGAGGGAAAATGGGCAAGTGGTGCCCGTAGCGGAAGAGAACAATTATGACAGG
>Col180
GCTGATGATGATTTGCCTTATGAAGAGGAAATTTTAAGAAATCCATATTCAGTGAAACACTGGCTAAGATATATTGATCATAAGAAAACAGCACCTAGGTATGGGGTTAATATAATATATGAACGAGCTTTAAAAGAATTACCGGGTTCTTATAAACTCTGGTATAATTATTTACGTATACGAAGAAAACAAGTGAAAAGCCGCTGTATTACAGATCCTGGGTATGAAGAAGTTAATAATGCATTTGAACGTGCCTTAGTATTTATGCACAAGATGCCAAGAATATGGATGGATTATTGTACATTTTTAACTGACCAGTGCAAAATTACAAGAACCAGAAAAGTATTTGACCGTGCTTTAAGAGCATTACCTGTAACACAGCATTATAGAATTTGGCCGTTATATTTAAAATTTGTTAAGAAGCATAATATATCTGAAACTGCTCTAAGAGTTTTTCGTAGATATTTAAAACTATCCCCTGAAAATGCTGAAGAATATGTTGATTACTTAACTGAAACTGGAAAACTTGATGAAGCTGCATTAGTATTGGCAAAGATTGTCAATGATGAAAATTTTATTTCACAACATGGAAAATCTAAACATCAATTATGGAATGAGCTGTGTGAACTTATCTCTAAAAACCCTGACGAAGTTCGATCATTAAATGTAGACGCTATTATTAGAGGAGGTTTGAGACGTTATACAGATCAATTAGGGCATTTGTGGAATTCGCTCGCGAATTATTATGTCCGCAGTGGTTTATTTGAAAGGGCAAGGGATATATATGAAGAAGCTATTCAAACCGTTACCACAGTTCGAGATTTCACTCAGATATTTGATGCATACGCACAATTTGAGGAACTAAGTTTAAGTAAAAGAATGGAAGAAGTTGCCAATTTAACCAATCCTACCGAAGAGGATGATACTGACTTAGAATTAAGGTTGGCACGTTTTGAGCATTTAATGGAAAGAAGATTGCTACTTTTAAATTCTGTTTTGCTTAGGCAGAACCCCCATAATGTACAAGAATGGCATAAAAGGGTACAACTCTATGAA
>Col181
ATGGATAATTGTATTGAGGAGATTGATATTCCTAGTAGTAGCTGCAATTCTGAAGAGAGTGGAAGAGGATGTAGAACTAAAAAGAAGCAAAACGACCCCTCATGCTGTCCAGTTTGTAGTGTAACTTTAAGACAGACAGAAATAGATTCTCATCTCAACTCAGAAATTGAGAAACTGAACAAGCTGCCATCATCAAAACACAAGATTAAAAACAACCCATCTAGTTCAACTAACGGTTCATCTTCAAGTGACAATAATACGGATAAAAACTGGGAAACCTTTCAAAAAGTTCGACTAAACAGGCAGAGCAGACAAAAGACTAAAACTAGAAAACGACGAGCTGAAGAAATTTGTCCAATCTGTAACAAAGAAGTAACCGAAGACATAACCCTACACGTGGAGTTGTGTTTGCGAAGATCTGAATCAAATGGTAGTGAAAGCGACGAAAATATTGATGTAGAAGCTTATGAAGAATATGAATGGGCAGGTCAGTCTCGTGTAAGAGCGACGAGTTTGCTGCAAGGAGGTATTTCTAGCCTTGGTACAACTATCAGCATGGCAGATGACGATGAGGACTTAAATGTTGACGGTGATGATACTCAGATGTATGGTTCGCCACAATATTCAGAAACTGATGTGATACTTCCTTGTGGTGACCCTGAAAATGTGGCACTTCGAAAAGCTGTTACTGGTACTGACCCAAAACGTTTGTGCTCTGACAAGAGTCGTTTAAGTGATTTAGAGTCGGTAGAAACTAAAGGAGATCCTATATTAGAGGTTCTGAAAAATAGAATAAAAGAACTGGAAAGTAGGGAGCAAAATAGAGAAGAGGTGTATAAGTGTTTAATTTGTATGGAACGATATCGTACTCCGGTTATATCTGTTTGTTGTTGGCACGTTCATTGTGAGGAATGTTGGTTGCAGACTTTGGGTGCCAAGAAATTGTGTCCGCAGTGTAATATGATTACTTCACCTGCTGATCTTAGACGAATTTACATG
>Col182
TGCATACCGATAACGTGGAACATCCTCCGGGGCTCCCACTACTGCTTCATATACTGGAACGTCGTGATGTGGGTGTGCTGGTTCGTGGCAAACAGAAAGAACCCCGGTTACATCCCCATGAACTCCGAATCCTATCACCGATCCATCAAGCAGATCCCGATGTTCGACAAGTGGAAGAAACGCAACGCCATCCTCAACAGACTATGCCACACCTGTCGCTGTCTGCGACCTCTTCGCGCGAAACACTGCAGGATTTGCAACAGATGCGTGTCTTACTTTGACCATCACTGCCCTTTCATCTACAACTGCGTGGGATTGAGGAACAGGACTTGGTTCTTCTTGTTCGTAATGAGCATAGCCGTGAACTGCTCATTTACCATTTATTTTGCCATGTACTGTATCGCCATCGAAGGGTTTGGCATTCTGTACATTTTGGGGTTGTTGGAGGCGTTTGTCTTCTCTGGATTGGGGTGGATTTTGACGTGCACCTCG
>Col183
ATGTTAGAGATCTGTAGGAAGGATCTCCTCGCCCGAAATTTGAATCGCATGTTAAGGTTCTTCCCTAGGGATTACAGCTTCTTCCCCAAGACCTGGTGTTTCCCTGCCGACCTAGGCGAGGCCATAACCTACAGCCGTCTAAGAAAAAACAAAACTTTCATCTTAAAACCAGATGCGGGCAGCCAAGGCAGAGGCATAGTGATCACGAAATCATTGAAGGAAATTCGCCCTATAGATCGCGGCATCTGTCAAGTGTATATAACGAAACCCTTCCTCATAGATGGTTACAAGTTTGACTTGAGAGTGTACACGCTCATCACCTCGTGCGACCCTTTGAGAATCTACATATACAAGGAAGGGCTAGTGCGTTTCGCGACTAGTAAGTACAAGGAACCTAACGGTGTGAATATAACCAACGTCTTCATGCATTTAACGAACTACGCGGTCAACAAACATAGCAGGACTTACAACCAAGACACGGAAGGCGGCAGCAAAAGGAAGTTGTCATGGTTCAACAGCTACATGAAGAATTTGAAGCACGACGTCGAATCTTTATGGTACAGAATTGATGATGTGATCATTAAGACAGTGATAAGTGCTTATCCTGTACTAAAGCACAGCTATGCAGCTTGTTTTCCCAACCACGACGTCCTACCCGCTTGTTGTGAACTCTTAGGCATCGATATCTTGTTCGATAAGAGACTGAATCCACAGGTATTGGAAGTGAACCATTCCCCAAGCTTCCACACAGATACGGACCTAGACTCCGAAGTGAAGGAAGCCTTGTTGAGCGACATGTTCGCCATGTTGAACTTGGAAAACTGCAACAAGAGGAAGATAATGCGTGAAGATAGAAAACGGGTAAGAGAACGCTTGTTGAACGGTCTGAATAAAGAATACCAGGTGCAAACCAACAGTGACTCGAAATGTTTCCAGGAATACTTCAAGCAAGAGATGGCTAGTAGGGGTGGGTTTAGATTAGTTTATCCCTGTTCCGACACGGAACATAACTACGTTAAATACTTCGATCAAGGCCAGAATTCATTGTATAGTGATACAGCCTCGAGTAGAGCGAGGGAAGCTGCTCAGAACGCTTTTAGGGACGAGATGCATTTGAAGGCAAAATTGGAGGCCTCCAAACGCATTAGCCCTAAGATAAAGTCAGATTCGCTGTTGGCGTCATCTTCTTCAAAGAGCAAGACTCCAAGTGTCTCATTATCGATCCGTAGCGAAGGTAACAGCTCGTTTGATCCTCAAATAATAGTGGAGTCCGAAGAGAAAGAAAGATTGCAGAAGCTTGCCCAGAGAGACTATTTGGTGAGAAGTCAAGGGATATTAGAACTAATCTATTTCTCTATGAAGAAGAATAATATACTCAGACCCCAAGACGAGAGGAAGTACGCCATATTCGATAAACTGCGACACGCCAGTGCAGGCGTCAACAAGGCCAAGGGACCGGAAATATCCGATATGCTCGAAGAGATCAGTAGGAATACGGGTGGAGGTGAAACCATTATGATGTCCAAGAAGGAAGTGTACCCATATGGCACCAACAGGGACGAGAAGTCGAGGGGTGCGGCCAAATTATCCAAGCAGAATTTGATT
>Col184
TTTGTTGCGGAAGAAAACTTGAAAGTTGGAAATTTAAATGATATCTCAGATGACGATTCTGAAGAACAAGATGAATTTGAGTCTGGCGATGAGAAAGAAAGTGATGAAGATCAGGAAGAAGACCTGTTGCCTATTGAAAAAGAAAATATAAAACTGAAGAAAAAGCAAGCTAAAGAACAAAAATTAGCTGAGGAAGAAATGCAACTTAACATAGCAAACCAGGAAGTTTTTGCTTTCCCTAAAAAGTCAGATGAAGAGGTGCAAAGCTTACAAGATGTTCAACAACGAATACGAGAGGTTATTGCAGTTTTAACAGATTTTAATAAACTTAGAGATAAAAATCATTCCCGTTCTGAATACTTGGATATTTTAAAGAAAGACTTGTGTACTTATTACAGTTACAATGAATTTTTAATGGTGAAATTCATGCAATTATTTCCACTTTCTGAATTATTAGAATTTCTTGAGGCGAGTGAAGTTCAACGCCCTTTAACTATTAGAACTAATAGTCTCAAAACTCGCAGGAGAGATTTAGCTCAAGCTTTGATAAATAGAGGCGTTAACTTGGACCCAATTGGAAAGTGGAGCAAAGTGGGTTTAGTTATCTATTCCTCCCAGGTTCCAGTAGGTGCTACACCAGAGTATCTTGCGGGACATTACATTATCCAAGGTGCTTCAAGTCTATTGCCAGTTATGGCTCTGGCGCCTCAGGAAAATGAAAGAATATTAGATATGTCGGCAGCTCCTGGTGGAAAAGCCTCTCACATTGCTGCTATCATGAAAAACACAGGCATGTTATTTGCAAATGATATCAGTAAGGATCGTATTAAAGCAGTAGTTGGCAACTTCCACCGTTTAGGAGTCGTAAATTCTGTAATCACTAGCATGGATGGTCGTAAATACCCAAAAGTTATGACTGGATTCGATAGAGTTTTGCTTGATGCCCCTTGCACAGGCACTGGAGTTGTTGCTAAAGATCAGAGTGTTAAAACGAGCAAGGATGAGCAGGACATTCAGAGATGCTATAATTTGCAACGACAGTTATTATTGGCCGCTATAGACTGTGTTAATGCTAAATCTGCGTCTGGAGGATATGTTGTGTATTCGACATGTTCCATTTTACCGGAAGAAAATGAGTGGGTCATTGATTATGCCTTGAAGAAGCGCAATGTCAAATTGGTGGATACTGGTCTTGAATTTGGAACCGAAGGCTTTGTAAATTATCGTCAATATAGATTCCATCCCACATTAAAACTAACAAAGAGATTTTATCCACATTCACACAATATGGACGGATTCTTCGTAGCCAAACTAAGGAAATTTTCTAACCTTATCCCTAAATCTGTAGACAACGATGAGGTATCAGAAGAAACTATGGATGAGGACAAGAAATTAAAAGAAGAAAATACACTAGAAGAGTCCCCAAAAAATAAAAAGTCGAATGAAAATATAAAAAACAGCAGCAATAAAATTAGACAGAAATCAAAAAAAATAAATGAGTCAACTTCAGAACAGGATAAGAAGAAATCTGATGAGGGTTGTGTATCTGTACCTACTAGGAAGAAAAAACTTGTTAGCGACCAAAATAGTGCCAATAAAAATAAGCGAAAAATGAAGCAAACTATTGAATCTAATGAGGAAAGTATATCAGAAGTACCTATTAAAAAGAAAAAAGTAAGTGAAAATGTAAATAAAAACTCAACCGAAATCCTAAACACTGGTAATAAAAGAATTAAACAGAAGAAAAGAATTTTGGAAGAGGGTAAGAAGAAATTAAAGGTTTCTCTAAAAAATAAAAACAGTAATGTTAGTAAAAATAAACAGAAAGCAACACGGAAA
>Col185
TTGCAGTTTGAGGATAACAAGGCGACGCTAATAATCTACGAGGCTTTCCCGAAAGATGCTGGTACTTATTTGGTAAGTGCGAAGAACATCGCGGGGGAGGCGACCAGTTCCTGCAGCGTTTCCGTGAAAGGCCGTTTGCCAACAGAAACCTCCGACTCGGAAATGGCAAGCGACATGGAACCCGTAAAACCGTCCATTCAGCTGCCTCTAACAAACACCACTGTGAACGAGGGAAACCGCGTTCGTCTCGACTGTGTCATAGTTGGACAACCTGAACCGGAAGTGATTTGGTACCACGACGATAGGCCCGTGAAGGAATCCCAAGATTTTCAGCTGCTTTTCCAAGGCGACCGCTGTTCCTTAGTCATCCAGGAAGCTTTGCCCGAGGACGCCGGGGAGTATAAGGTCGTCGCGCTAAATTCCGCAGGAGAGGCTTCTAGCAAGTGTATGTTAAGTGTTACCCCCGTCGCGGAATCGGACGCTGAAACTAAACCATCAGAGGAGACAACAAAACCCGTTGGATCCGCGCCAAAGTTCACCAAACTGTTAACGGACATTTTAGTCTCAGAGGGAGACAAAGTTATTTTGGAAGGAAACGTAGTTGGGGAGCCAAAACCCGAAATTAAGTGGTTGCTGAATAACTTACCGGTTACTGACACACAGCACTTCCAGATTACGCACGACGACGAAGGTAACGTCAAGCTAGAAATCGAACAGGTCCGTCCTGAAGACAAGGGAGTGTACACAGTCAAGGCGTCTAATTCAGTCGGGGAGGCTAAGTGTTTTGCTCAGTTAATCGTGAAGGCCTTGAAACCGGTAGAAACTGTGAAGCACGAAGAACTGAAATTGGCACCCGAATTCAAAGAAACGTTCTCTGATAGAGTAGCGTTTGAAGATACAAACACCAAATTCGAGTGCATTGTAACTGGAAAACCCGCGCCCAAAACTAAATGGTTATTTAACGGTGACGCAATATCTGGAAAGGACTTTTTAATATCTACGTCTGGAGACCGTCAAGTTTTATCCATTCCTACTCTGAAGAAAGAACATTCCGGTACAATTACGTGCGTTGCCGAAAACGAAGTGGGTAAAGCTAGTTGTGCCGCAGTACTAACAGTTCAGCCCCCATCAGCAGTAACAGCGCCCGATTTTGAGATTAAAGTATCTCCAGTTCCCATCATGTCTCCATTTGAGCCCTTGAAGACTGAAAAAACTCGACATATCGAAACGTCTTATATTGTTAATAGAGAAGTAGTTACTCAAACGTCCTCATCTCAAGCAAGTAAAATAACATCTTCAGAATCCGCCGAACCTCACGTCGAAGAACATAAAATAACGTCACAAAACGCTCAATCGTTTAAGCAGGTAAATCAAGAAGCTCCACAAATTAAAGAAAGTCACAGAACTGAAGAATATCACAAAATTGGAAAGGAGCCTCCTGTGATCCATGAGAAGTCTTCTACTACTTACTCCATAGGAGAACAGAGAGACATACAGAGTCAGAGCAAATCGTCGGAACAACTGGAAATAATTCAAAAGCCGTTATTACGAATTAGACCGCCAAGATTTGTAACACCAGTGATCGGAAAAATCGTCGATCAAAATGTAGATCTTGTCCTGGAAGGGATATTGGATGGACAACCAACGCCACAGATAAGTTGGACCAAGAACGGAGAGGAGCTGAAGCCGAATGAAAAAATAAAAATTAAATTTGAACACAATCGAACCTCAGTAGAAATTAAAAACGCTACTATAGAGGACGCCGGTCGATATTCCTGCACTGCTGTAAATGAAGGTGGAACCGCTGTTAGTACCGCAGATTTAGTTGTACGA
>Col186
GCAATCTCTGCCATTCCGAAAATCGTATGCGAGACAATTCATGCGCTGGAGCTGCACGATGAGACACCCTCATGGAAAATTATGGATAACAAGGGACGTGTTACCGTCGTCTTGCACTGGGACCAGCGTTCGGGTCCTTCCAGGGCTTCATCCGAAACGCCATCACCCGCCCCGGGCAAGTTTTCGCCCAGCAAACGACCGTCTCTCGTGATTCAGACCGGACCCGGGGGCAAGAAGGAAACGATAATTAACGACGTGTACGTTCCTGCTCCAGCTCAGCCCCAACCGCGATACTCCAGCCCCCAGATCACTGTGATAAATCATGACGACGTGAAACCTGTTCACCGACTGTCCAAGCAGGGCAGCAGTTCCTTGGAGAGTGCTACCATTCACATTCATACACCCGAATGCGCCCATCATGCCCACATGCCGCGTGCGGGCAGCCCGCAGAGCAACGGAGCCATCGAGTGCGACTTCCACTGCTGCGCTCTGCACGAAGAGGGTAGGAAGATTGCCGTGCACAAGAGTGTGGCGACGTCGCCCATCCAAGACACGCAGCAAACTTCTCCTCAACCTCCCTCATCCAGACATGTACGTTTTTTAGATATTGAAGGTGGCGGCCGAGGCGGGCAGTCCGAACACGAAAGCTCCGAAAGCGAAACGGAGAATACCGTGATGGAGGACGAGGCCGTCACCTCTGAGAAGTTCCTGCTGCTGATCGATCAATTAAGCGTAGATCAGAAGCGTCATTTAAGCATCAAAGATATAGGCATCATCTTGGAGAGACTCAGCTCCAAGATTTTGGACGTGGAGCGGCTAGACCGAGAGAGCGAAAGCGACGACTGCTACAACTGGACCATCAAAGCAACGATCAGAGGAGACGTTCTACGTGAGCTGGGAGTTATTTATAACGGAAACTACTATGCCATCTCCGAGCATCCCGGCTACAAG
>Col187
ATTATACAAGAAATTGTTGGAGCATTTCCTGGTATTGATGAAGCTATGAGTTATGCAGAAGTCATGAAACTTATAAAAAGCATGAATTTTTCAGCGGTAGTCTTTGATACAGCTCCAACAGGTCATACATTACGCTTGTTATCATTCCCCCAGGTAGTAGAAAAAGGTTTAGGAAAATTATTACGCCTTAGACTTAGAGTATCTCCATTAATTTCTCAGTTAAGTGGACTGTTAGGCATTCCTGATTTCAATGCTGATAATTTTTCTGCAAAAATGGAAGAAATGTTGTCCGTTATTAAACAAGTTAATGAACAATTTAAAAATCCTGATCAGACTACTTTTGTTTGTGTCTGCATTGCGGAATTTCTGTCTTTGTATGAAACGGAACGTTTGGTTCAAGAATTGACTAAATGTAAAATAGATACCCATAATATCATTGTAAATCAGTTATTGTTCAAGAAATCAGATGAAGACTCGTGTAAAATGTGCTCGGCTAGGTATAAAATTCAAGAAAAATATCTTGACCAAATTCATGACCTCTATGAAGATTTCCATGTCACAAAGTTGCCACTTTTGGAAAAGGAAGTTAGAGGAGCAGATAATGTAAAAAAGTTTTCAGAATATTTAATAAAACCGTATTCTGTT
>Col188
TCGGTAAAAACTGTACGTGTGGACGATTCCCAAATCGTAGCCAACTTAATGGTGATGATTTGTGCAAAACTTGGTATTACTAACCACGACGAGTACTCGTTGGTTCTCGAAGATTTGGAGAACCAGGAGAACATAGATAACCGTAATTACGGAACATTGACGTTAAAACGCAAAAAGGAGGAACGTGAAAGGGACGCGAAAATGGAACAGTTACGTAAAAAATTACATACCGACGATGAAGTCAATTGGTTAGATCCATCTAAAACTCTACGCGAACAGGGGATTGATGAGAATGAAACTGTGCTTCTAAGAAGAAAGTTTTTCTTCTCTGACCAAAACATAGATTCCAGAGACCCCGTACAGTTAAACTTGCTGTACGTCCAAGCTCGTGATGCCATTTTGAATGGGACGCACCCTATTACACAAGACAAAGCGTGTGAATTTGCAGGAATTCAATGTCAGATCCAGTTCGGCGACCACGTAGAAAGCAAGCATAAACCCGGTTTTTTG
>Col189
ATGGATTTACGAAAATTTCTTTTTTGTACCATATTCTGTTTTGTATTATTCTGGAATATTGCTTCTCTGGAGAATGCGAACGGCACTAAAGTAACAAATGCAGAAGTACAAGGAAAACCAAATGTTTCTTCGACAACTCCAAAGAATGAAGTTCCTTGGACAGATGTTAGCCCTCTTGTAAATCATGTTACTCCGTCATCTAATTCTAGTGTAATTTCAACTACCGCAAAACCTAATGTATCAATTTCAAATAACAATGAAAGTAACCTTGTCCAGATTGACAAAAATAAGTCGCTCAACATAAGCACAACTGCGACTCCACTTCCAACAACTGGTAACAATACTGCGAGCAATGTTAGTACTCCTACACAAACTGTAGACCCAGTTCCTGTATTACCAGACAAAGAAGCTGCGGAGGATGAACACAACAGTTCGATGGCTATTTTCTTTGTGCTGTGTGTACTCGCTCTTGGTATTTTACTGATACATCTTATGCTTCAAACTGGTTTCCAGTATGTTCCGGAAAGTGTGGTAATAGTATTTTTAGGTGCACTTATAGGTCTCACTATGAATGCTCTCTCTGACAGAAATATCAGTAACTGGAGAAAGGAAGAAGCTTTTTCACCCACAGCTTTTTTCCTAATTCTCCTACCCCCGATTATATTCGAATCTGGTTATAACTTACATAAGGGCAACTTCTTTCAAAACATTGGATCTATTTTAGTGTTTGCCATTCTAGGCACAACTATATCAGCATTCGTAATAGGTTTCGGAATATACTTTCTTGGACTAGCAGATGTGGTGTATAGGTTAGGATTCGTAGAATCCTTTGCATTCGGCTCTCTTATATCAGCTGTAGATCCAGTTGCGACAGTTGCGATTTTCCACGCACTGAACGTGGACCCAGTGTTAAATATGTTGGTTTTCGGAGAGAGTATTTTGAACGATGCAATTGCTATCGTTTTGACAAACGCCGCTTTGGAATCAAATAACCCTCTCATGAGCACCGGGGAGGCGATTGTGCTGGGGATCCAACGTTTCTGTTTAATGTTTTTCGCGTCTGCAGGTATCGGGGTGGTTTTCGCTCTTGTAAGTGCACTACTGTTGAAGCATGTCGATCTTAGGAAAAATCCGTCCTTGGAATTTGGAATGATGCTAGTGTTTACTTATGCACCGTATGTTCTAGCCGAAGGAATACATTTATCTGGGATAATGGCAATTCTTTTCTGTGGAATAGTGATGTCTCACTATACACATTTTAACCTCTCGACAGTCACTCAAATCACGATGCAGCAGACACTTAGGACATTGGCTTTCATCGCAGAGACGTGCGTTTTCGCTTACCTAGGTCTCGCTTTGTTTAGCTTCAAGCACAGGGTGGAACCGGCTTTGATAGTGTGGAGTATCATATTGTCTCTAATAGGAAGGGCGTGTAATATTTTTCCATTGGCGATACTAGTTAATAGGTTTAGAGAGCATCAGATAACAAAGAAAATGATGTTTATTATGTGGTTCAGCGGCTTGAGGGGAGCCATTTCATATGCCCTATCGCTTCACTTAAACTTCAGCGATGAGACGAGACATGTGATTATAACGACAACCTTGATTATCGTTCTTGTGACCACGTTATTTTTTGGAGGATCAACAATGCCTTTATTGAAATTCATGCAAGCAACGAAAAATCCGTCCAGGCGCCTGAAAAGGCGTAAGAAAGACAGGGAAGTGACATTGAGCAAAACCAGGGAATGGGGACAGGCCCTCGATTCAGAGCATCTATCTGAAACGACGGAGGGCGAGATGGAGGTGTCGTTCGTCTCAGATCGCATAAAAGGATTCGTTAAATATGACTTGAAGTACTTCATACCGTTTTTCACCAGAAGGTTTACCCAGCAG
>Col190
GGCTGGTTAAAATCTGGGACCATTGCTAGAGTTGAGCCGAATCAGAAATGGTTTGGCAATAGTAGAGTTATTTCACAGAATGCTTTACAAAAGTTCCAAACCGAGTTAGGAGCCGCTGTAAAAAACCCTTACCAAATTGTTATGAAACCCACTACCTTACCTATAACTTTGCTGAATGAAAAAGCAAAAAACGCCAGAGTACATTTATTAGACACTGAGAGTTTCGAAAGCGTGTTTGGACCAAAAAAGAGCAGGAAAAGACCAAACATCTCAGTGAAGGGATTAGAAGAACTAACTCAGTTAGCTGAAAAAAATGCAGGTGAATATAGTAACGAAAAGGATTCCAACATCATTAAAGATGACGGTGGCATCCGAGACCTTCCCAGAGATTGGGTTATGGCTGCGGGTCAATCCAGGAGGATCTGGAACGAGCTTTACAAGGTAGTGGACAGTTCCGACGTGCTGTTACAGGTTTTAGATGCAAGAGATCCCATGGGAACTAGATCTTCGTATTTGGAGAAATATTTAAGGACCGAAAAACCACACAAGCACCTCATATTTATTTTAAACAAAGTGGACCTGGTGCCCACTTGGGTCACGCAGCGTTGGGTCGGTATTCTAAGCAAGGACTACCCCACTGTTGCTTTTCACGCCAGCATAACGCATCCCTTTGGAAAAGGATCGCTAATAAACTTACTGCGACAATTT
>Col191
ATGGGCCCTCCAAAAAGATTTAGTAGTAAAAGTGAAGGTAAGGCTTCAAAAAAACGCAAAAAAGAGGAAGATGACGCGTGGACTTATGAAGAAGAGGAAACCAACGACACTGAAGAAGCAGCTGTACCAGGGGCCGCAGCCCGTGATGCTGAGAAGAACGATCAAAGTATTCAAGAAGACGAATTTGGTGCCAAAGATTACCGTTCACAGATGATATTGAAACCTGACAATGTTTCACGGCCTCTTTGGGTGGCCCCCAATGGTCATATTTTCTTAGAATCGTATTCTCCAGTTTATAAACATGCACACGATTTTCTTATTGCTATTTCCGAACCTGTTTGTAGACCTGAACACATACACGAATATAAATTAACAGCTTATTCGTTATATGCAGCCGTAAGTGTAGGGCTTCAAACTAATGATATTATTGAATACTTGAAAAGATTAAGTAAAACAAGTGTGCCCGATGGGATTGTTGAATTTATAAAGTTGTGTACTTTGTCTTATGGTAAGGTTAAACTGGTTCTTAAGCATAACAAATATTTTGTTGAAAGTCCGTATCCTGAAATTTTGCAGAAGTTGCTAAAAGATCCTGTGATACAAGAGTGTCGTTTACGAAGGAATGTTGAAAATGAAAGCGAGGAACTTATTACGCAG
>Col192
ATGTTACCGGGTATTGGTGTCTTTGGAACTGGGCCGGTAGTGAAAGTATTAGTGCCTATTTTACGTGAGAACGGATTTAAGATAGAGGCCGTTTGGAGCAGAACTCTACAAGATGCACAGGAAACGGCGAAAGAACTTGGAATTCCTTTTTCTACGAACAAAATAGACGATGTTCTGCTGCGTAAAGATGTAGACTTAATATTTGTACTATGTCCTCCAAATCTGCATGCCCAGATTTCCGTTAAAGCTCTAGGAATTGGTAAACACATTGTTTGTGACAAACCTGCAGGTTTAAGTCAGGCCGATGCCCTAAAAATGGTTAGGGCAGGTCAATATTATCCATCACTAATATCACTTATTAATCATCCATTCAGATTTTTACCGGCATTCACACATATGAAAAAGGCGTTGAAAGACAATTATTTATTGTCCCCAATTACATTAATTGACATTCGTATTCAAAGTGGATGTTTGTTTAGTGATTCTGATGTTTTTGATTGGAAATGTGATGATACAATGGGAGGTGGAACCCTAAATTTAATAGGAAGCCATGTTGTGGATTTGATAACATACTTATTAGGAATGAAAGCTGTTAAGGTCCACGGCTTAGTACGAACGTTTACAAAAAATACTGAAAATATTAATGGAATACGCAACATATCTGCCCCAGATTTTTGTACATTTCAAATGGAACTGGAAAATGGCATTTTAGTAACTGCCACTTTAAATAGCCACACTGTAGGAACTACATTTCAACAAGAGTGTATGGTATGTAGCAGTACAGGCCATTTGGTTGTGCGAGGGGGAGACTTGTTTGGAAGAAAAAATAAAGGTAACGAAGAAGTCATTTACTTAGATGTGGAAGATTTACAGTGTCCCATACCCAATTCTATTTTACCTAAAACACTAGTCAAGGGATTGTGCAAAATGGTATCTGCTTTGCGAGAAGCTTTTCTTCCAGTAAACGAAAAAGCTGGTTGGATTAAGGAGCCAGTTTGTTCGGCGGCTAATTTCGAGGATGGTTTATATGTGCAAGCTGTTCTCAGTGCCATAAGGCAGTCGTCCCAAACACGCCAGTGGGTTAAGGTGAAAGTGATGACAGAACAACCTGATAAGAACGAATTACTCAGTGCTGTAGTGAGGCGAACTGCTATTTCTATTTCA
>Col193
TTCCCTGGGTGCCAGGAAGCCTGCAGATTCCACGCCGAAGCGGCCACCCGCACCCAACAGACCCAGCCGGTCATCCACACCAAAGGCGAGGGCGTTATTCGAGTCTCTGGAGCTTTGGCGCGCTGGCCAAGGCCGTCTTCCATCGACTCTCAAACTCCACTGGTCTACGTAGTCATGAGAAAGTCACAGTCTGGACCGTGGAGGCAGATCATCCAGACTTTGGACCACACGACGCGAGTGCCCATGAATTCAGACCAAGGCGGAGCTATGCTACGCGTCCTGGTTGTAGATCCCCAAGGGTTGGTGACGATCTACAGTCCTGACGAAGCTAGCGTTCGTGAAAACAAGAAGAGAAAGAAGACTATTAACACAGAGATAAAAGCAACCACTAGTAAAACCACAACTACTGACGCTGACGCTCCTTGGATGCTACGAGAAGTTTCTTTGATCCACCAGAAGGTCCTGGTGATCGGAGAGATTGCTTGGGAGCCGAAAGCTATTCGTGGGGTATACCTGGTCACCTGGGAAGTGGACGGTGGTGGGTTGAAAGGAAATCTGTTTACAGATTCAACCTGCGTCACCCTTTCCTTATGGCCTGATACTATCTACCATATCCAAGTGGAACTGGTGTCTAGGATACCAGGAGTTGATAATCTCAAGTCTGAGATGATGGACTTGGACACAGGCCGAGCGCAGAAGGTGTCTACAGAGACCGACATGAATATTATCCCGGAAGAAGCACCCGATGATGTTAACGTGAAATCTCCGTTATTTTCGGTGTTGTTCAGTGCAATGCGTGGTGAAAATGCTAGACACAAGTACCAGAACCTTGACTTTGTATTGGGTGGTTTCGCCGCTGTGTTGTTGTTCGCGATAGTGTTGGCGGTGGTAGCTTGGAGGTGTCGGAAGAGGCACGGAATGGCCATAGACAACATGATCACCGGGTCTACGACGGTGCGGAGTCAGAAGCTCGTGGAAGACTTCACGGGGTACACA
>Col194
AATATACCGCCAAACCGTTCATCTATTCGAACTCCCAAAAGACCACGTCCAACAACAGGGGGAGCTTATGATGAAAAAAGCACTGACTTTTTATGCCCCGTCTGTTTTAATTTAATAGAAGAAGCGCACATTACCAAATGTGGTCATACCTACTGTTACAGCTGCATTACCAAGTCGATAGAATCTCAGAAGCGCTGTCCAAAGTGTAATTCAGCTCTTGCGATGGAACAGATATTTCCAAATTTTTTACTTAACGACTTAATAAAGAAGCACAAGCTCAGAATGAATGGTTACGATGCTTTAGGCATAACGAGGGACAGTTCTGGGGAGTTTGCTTCATCAGCAGATGGTCTAAGAGATTTTGTGGCCAGCGAATCACAAAATTTAACTCTACCCGATGTTAACGTTATGCTGGAGGTCCTAACACAGCGCAAACAGTTGTTAGAAGCCGAGTCTTGCGCAGCTCAAAATAGACTGCTACTAGAATTCTTAAAACATTTACTTAAGCAGAAACGGGAACGACAAGCCCAAATTGCGAAAGAAATAACTATTATAGAATATGATATTGAAGAAGTTAGCAACAAACTAAGGGAAGTTCATAGTAAATGTCCAACACTAGAAGATGTTGAACGTACTGCTGCGGGGGCCTCCGAAACGGATGCGTCCACAGTTAATGCTATGAAAAAGGAAATGATTGAGATTATTGATAATATCGGCACCTCCACGGGCAGACGTGAGGAATCTAGTAGTTTGGAAGGCCCTTCTCGACCTAACACGTCACTCGCAATGCGTAGGAGACGAATGCACGCGTACTTTGACGATTTTGTGGACTGTTATTTCTCGACACGTTCCAAGGACATATTTTTCGGTAAAGAAGGCCTCGACAAAAGCTCCAAACCCGCTCTGGAACCAAATCCAGGTTTGGACCAATTCCGCGAGAGTTTAATAAAATTTTCCACTTACAATTCGCTTCGAATTCTAGCAACATTGAACTACTCTAGTGACTTGTTTAATAATTCCACTATCGTTTCGAGTATAGAGTTTGACAAGGATAATGAGTTTTTTGCCATAGCGGGGGTGACGAAGAGGATAAAGGTTTTTGACTATAGCGGTGTAATTAAGGACGTTGTAAGCATACATTACCCTTGCATTGAAATGGTTTCCAGATCAAAAATTTCCTGTGTTAGCTGGAATACGTACCACAAAAGTACTTTAGCTTCTAGCGACTACGAAGGGACTGTAACCATCTGGGACGCTTCTACTGGGCAAAGGACTAAAACATACCAGGAGCACGAAAAACGATGTTGGAGTGTGGATTTCAACTGCGTGGACACACGTTTAATAGCATCGGGCTCCGACGATGCCAGAGTGAAACTGTATTCCCTCAATGAAGAACATTCTGTAGCTACTTTAGAAGCCAAAGCGAACGTGTGCTGCGTGAAGTTCAATCCACGTAGCTCGTCCCACTTAGCTTTCGGCAGCGCCGATCACTGTGTTCATTACTACGACTTAAGAAACATGAAAGAGGCAGTTGCAATTTTTAAAGGGCACAAAAAGGCTGTTAGTTACGTAAAATTTTTAAATAGTGAAGAAATAGTGTCGGCTTCCACCGATTCGCAGCTCAAAATGTGGAATATCAACACGCCGTACTGTCTCAGGTCATTTTTGGGACACATTAACGAGAAGAATTTCGTCGGACTGGCAACTGATGGTGACTATGTGGCTTGCGGGTCAGAAAATAACGCGCTATATGTATATTACAAAGGATTGAGTAAAAAGTTATTTAGTTATAAGTTTGAGGCTATCGAGGGCGTTCTCGAACAAGAGAGACGTGAAGATGATATGAACGAATTCGTATCGGCTGTGTGTTGGAAACAGAACTCTAACGTTGTCGTGGCAGCGAATAGTCGGGGGATTATAAATATTTTAGAGTTAGTT
>Col195
CATGGAAACAAAGAAATCTTTTCCTGCCGTGGTATCAAGATCTGCGTGGACTGGTTCAAAGCTAGAGGTCACAAGACTATCACAGTCTTTGTACCGAAATGGAGGAAAGAAGCGCCACGTCCTGACAACCTCATTCGCGACCAACATATTCTAGCCGAATTAGAAACAGAAAGACTGTTAGTTTTCACCCCCTCCCGACATGTTGGGGGAAAAAGAATGGTGTGTTACGATGATAGATATATCTTAAAACTTGCAGCCCAGAATGACGGTATTGTAGTTAGTAACGACAATTATAGGGATTTGTGTCAAGAAAATGCCGAATATCGTAAGGTTGTGGAAGAAAGGATACTAATGTACTCGTTTGTGAATGATCACTTTATGCCCCCTGATGATCCGTTAGGTAGATCTGGTCCTACGTTGGATAATTTTCTTAGAATTCAGCCTAAAAAAGGTGATCCCCCACCACCCTGTCCGTATGCGAAGAAGTGTACCTATGGGAATAAATGCAAGTATCATCATCCGGAGAGAGGACCATTACCTCATAAAAGTGTTACGGAACGCTTATCCGAACACGCCCAGAGACATTTGCAG
>Col196
TTGCTTGTGCTGGACGAAATTGATCAACTGGAGAGCAAAAACCAGTCCATCTTGTACACGATCTTCGAGTGGCCGTCAAAACCAAACTCCCACCTGATTTTAGTGGGAATCGCCAACGCTCTAGACCTGACGGATAGGAAGCTATGTAGGCTTCAGGGTCATTACAAATTAAAACCAAAACTGATGCACTTCGCTCCTTACACCAAGCAACAGATCCTGCAGATATTCACGTCACGCCTGAAATCTGCCGGCGTCCTTGAAGTTTTCTCCCCTCCCGCCCTGCAGATACTAGCGGGAAAATTTGCTGCGGGTTCAGGTGACATCCGCAGAGCTCTGGACATCGGCAGACGGGCGGTGGAGCTGATCGATCAAAGCAACAAAGAAGATGTGTTGAAACCAGTCGAAAACTTTGTGGGTAAAGCAGAAAAGGAAGCTGAGAACAAACTGAAGAGTGTCGAGGTGAAACAAGTTGTGAACGTGTTGAATAACATTTACGGGACTTCACAGAACTTGGTGGACGAACCCGATAACGCGTTTCCATTGCAACAGAAGATTATTATTTGTTCGCTCGTATTAATGCTGAAAAAAGCGAGAAATAAGGATATTACGGTCGGGAAGCTTCACGAAGTGTACAAACGAGTGTGTACGAAGAGGAATATCTTGAACGTAGATCAAGCCGAGTTTGTGGGCTTGTGTTCATTGATCGAGACTCGGGGAATTATCAGAGTTACGGGAAAGAAAGAGCCGAGGTTGAATAAAGTGAACTTGGAGTGGGACGAAGAGGAGGTCGCTTCTGCTTTGAAGGACAAGCAACTGATGTCTGCTATTTTGCAAGACGAGAGCTGTTTGGGCAAGTTG
>Col197
TATCGAGAGATTGGAAAGCTCTCCACACAAGAGCTCAGAGATTTGTCAAGGGAAGACGTGGAAAGGGACCTGAAGTTCGTGGGTTTCGTGATAATTTCCTGCCCGTTGAAAAGCGACTCGAAATCCGTAATAAGAGAACTGCAACACTCCTCTCACAAAGTGGTGATGATAACAGGAGACAACCCTTTAACTGGTTGTCACGTGGCTAAAGAACTTAAATTCACCACCAAAACCACTCTGGTATTAACGCAAAAAGAAGATTCTTTCCTGTGGCAGTCTATCGATGAATCAGAAAGATTACCGTTAGAACACGATTACAAGAGTCTAATCAGCAAATACGATCTGTGCATCACAGGGGATGGACTGAGTTACCTGCGAGAGAACTATTACAGTTTCCTCAACCATATCCTGCCCTACATAACGGTGTACGCAAGATTCGCCCCCAAACAAAAAGAATTTGTCGTGGTCCAGCTGAAAAACTTGGGTTACACGGCTCTCATGTGCGGCGATGGCACGAACGATGTGGGTGCATTAAAGCACGCCAACGTAGGAGTAGCGATTCTGTCTAATGCCCCCGAACGACCCATCGATCTCAAAGAACAAAAGGAAAAGTTGGAGAGGGAGCGTGAGAGGAAACAGAAAGAATTGCGGGAAGTTGAACGAGTCAGAAACAGGCCGAATCACGTCCGCAATATGGTGGAGCAAAGGGAGAAGCTTCAGGCTAAGGTGGACAAGATGATGAAGGAGTTGGATGAGCAGGATCAGCCCCAGGTGGTTAAGTTGGGGGACGCCAGTATCGCATCACCGTTTACCAGCAAGTTGTCGTCGATTATGTGC
>Col198
ATATGTTACCAACTTACCACAGCTGGAAAATTCACAGAAGCCATAGAAAAATTCCAAAACCTGTTGCTATCCGTGACACTGCTCGTAGTGGACACTAAACAAGAAATATCAGAAGCTCAGCAATTGCTCCGTATATGTAGCGAATATGTTTGTGGTTTGCAAATGGAAACATTGAGGAAGACTCTTCCCAAAAGTTCAATAGAAGAACAGAAGCGTCAGTGTGAAATGGCTGCTTATTTCACTCATTGTAAACTTCAGCCTATTCATCAGATACTGACATTACGGACCGCTCTGAATATGTTTTTCAAATTGAAGAACTACAAGACCGCTGCTTCGTTTGCAAAAAGATTATTGGAATTGGGACCTAGACCTGAAGTAGCTCAACAAGCCAGAAAAATTTTGCAGGCTTGCGATTCTAATCTAACCGACGAATTACAATTGCAATACGATGAACACAATCCCTTTTCTCTCTGTGGACACTCGTACTCTCCAATTTATAGAGGAAAACCGGAAGAAAAGTGTCCTCTCTGCAACACTTCTTATCTACCTAAATATAAGGGCTGCGTTTGTAATATATGTGGAGTTGCGGAGATCGGTAAAGATACTATTGGTCTTAGAATTAGTATGCATCAATTTAGA
>Col199
AATCAAGTATCGTCTATAAACGGGGAATGGTCGCACATCAAGAATACAGTAGCGACACTTTTCCTCGGAGAAAACGACATTACAGAAATTCCGAACGAGACGTCCGATCACATCGCGAAAAATCAACACGGTCTGCGGCAGTTCAAGTCTCTCATTTGGCTCAACCTGGACGGAAACAGAATATATAAAATCCATAAGCATTCTCTTCCGCTTACCCTCCAGACCGCCAGTATCTCGCATAATTTGATTGAAAACTTTCCTCTCGACATCATCACCGCTCTACCTCATTTGCAATGGCTGTATTTACGGGGGAACCACATAAAAACTATACCTGAGCACACATTCGCCAGGAAGTTGTGGCTGGAGAAAATCGATCTGGGAGAGAATTACCTCAAAACTATACCGCGGTTTCCGTTCAACAACTCTGTGTGTATAAGAGATTTGAATTTGGCTTTTAACGACTTCAGGATGCTCTCGGCGGAAACTTTCTCGGGACTTCAAACGGGAAGGATAATTCTTTCCTACAATTTACTCGAAAATATTGACATAAACGCCTTTGCTGGTATCGACGAATCTTTGGAATACTTGGACTTTGATCATAATAACTTCCAGCACATACCGCGAGCAGTCAGTCAGCTCAAGTCCCTTAAATACCTCTACTTATCGTCAAACTCGATTAGCGAGATACCAGACGGAGCTTTTGAAAACTTCTGCCATAGCCTGAAGGCTCTAAGTCTAAGCGGAAATCATTTAACAAGAATCCCGTCGGAAACATTACAGAACTGCTCGAAAATTTCCCATTTTAATATCGCCTTCAACGAAATTTACGACATCAACGAAAACGACTTTTCTAATTGGGGTTATAATATCAAGAGCCTAATTTTGGGCAATAATCGTATCACTAGTTTAAAAAGTCAGATATTCGCCGACCTAAAAGAACTAAAAGAACTTAGCCTAAGTTTCAACCCATTAAGAATAATTGATACAGATGCCTTCGTTGGCCTGGAAGGCTTAGAAAGTTTAGAAATATCCTTCGGGATGGATCGTGAGGATCTCCCCCACGAAATTTTCAAACCCTTAACAAACTTAAAATGGCTCTCCATCGACCACAATAACTTCCACACGGCGCCCGAACTATCCCTCGATTCCCTTCTGGAACTGAAATATCTTAATATGGAGTCTAATAAACTTCGATCGATCCCAGTCAAACTCCTCAAGTCCGGCGTTCACTCTAAATTAAAAGACATACGCCTGTCCAACAACGAAATAACATTCATTGAAACAGGCACCTTTCGTTCGTTAAATAGTTTGGAAACGATTCTTCTGTCAGGTAACAAAATTAAGTATGTCCAGGGCGAAAGTTTCTCTGACCTGCCTAGTCTCAACAAACTGATTCTTTCCAATAACTTTTTAAGTCGCATTAGCCATGGAGCGTTTTGTAATTTACCCTCCCTCTCGAAATTAGATTTACAGAATAATTTAATATCGGAGATATCCTTTGGGTACTTCATCAATATATCGAACCCTCTTTTATTAAATCTAAGCAGAAATCAAATATCGTCGTGTAGTTCAGATTCGAAAATTCTAACAGTGGAAGTTTTGGACTTGAGGTACAACAATCTAGTTCATATTCCCAGATGCCTGGAACAGACAGCTCTACTTAAGAAACTCTACTTAGATTTTAATATTATAAATTCGTTAGAGCATAACAACTTCATGCATCTGACGTCATTAGAGCATTTAAGTTTGCAGCAGAATAACATCATGGCTGTTAGCAGGAAAGCTTTTTTCGGTTTGCAGAATCTGCAGGTCTTGGATCTGTCCAGGAACTTAATAGGCCAATTACACACAAGCCAATTTGCGAACATGCCAAAGCTGCGTATTTTAAATTTAAGTGGGAACAGTTTAAATTACCTCCCCAAGGACATATTTAGCAATACATTACTAGAAATGTTGGATCTCAGTTATAATTTGTTTGTAGTTGTCCCAAGTCTGAGCATCTCAGACGTCGGTATAACTTTGAGACACTTGTCTATGCACTCCAACAACATTGAACATATAGACATAACAACTTTTCCGGACATCCCTTCGTTACAGCATCTAGATTTAAGTAATAACAAGCTAGCTATACTGCCCGACAATGTTTTTACAAGTTTAGGGTTGTTGCAAACTCTTGACCTAAGTTTTAACCCTCTGCGTGCCAACTTCAAGGAACTATTTCACTATGCTCAAAGTTTGAAACATCTTAATCTAGCTAATTCCGGAATTACCTCGACCCCACATTTACCCTTACCTAACTTGATTCATTTAAATCTTTCACATAATCACATCGAGGCTATTAATAAAAATTCGGTGCAGGAATTATCAAAACTGAAGTCGCTCGATTTGAGTCACAACGATTTATATCAGGTTCCCTCCCACTTGTGGATCCATCTGCCAAATTTGAAAATACTGGATTTATCTTACAATCCGATCAAAGAACTTGTGGTGGACAATTTTTACGGTTTAACGAACCTGCAGGAATTAAATATACAAAATTTGAAGTACTTGAATAAGTTCGAGAGCAAGAGTATACTGCAGCTTAAAGTATTATCTACATTAGTGATGCAAACTTGGCCAAAGATAGATCACTTTTCCGATCAGTTTTGTCATATGTTGTCACATCTGGACCAGCTAAGGATACTCAAAATTCATTTCACTGAAACTAGACTGGATGACCAACTGCTGTGTATTAGAAACAGAAAAATTAGACATCTAGAAATCACCGGAAGGAATCTCAAATTCATCGATAAAGATGCTTTCGCTACGTTTACCAGAAATCCGGACCTTATTTTAAAAATTCATGGCACGCAAATAGAAGAGTTGCCCGCAGGACTATTCTCCAACATGTATAAAATATCGTACTTGACGATCGACTTAAGGTACAATATGTTGTCGTACTTAAACCCTGAAATCTTTTATGGGAATTCTACGACGTGGAAGAATGTCGGGACCACACTGATATCA
>Col200
TGGGAAGAAGAGAAGAAGGATGACGGAATTAAGTGGAATTTCCTTGAACATAAAGGACCAGTATTTGCCCCACGTTATGAGCCGTTACCTAGTAACATTAAGTTTTACTATGGTGGGAAAGAAGTGAAGTTATCGGAAGCCGCGGAGGAAGTTGCCGGATTCTATGCAAGAATGTTGGACCACGACTACACTACAAAAGAAATATTTAATAAGAACTTCTTCAAGGACTGGAGGAAATGCATGACATCAAAAGAACAGGCCCTAATAACGGACCTGGAGAAATGCGATTTTAAACAATTGCATGCGTACTACATGGACATTTCTGAAAAAAACAGGAATAGAACGAAGGAAGAAAAACAGAAACTGAAGGAACAGAACGAAGCTATTATGAAAGAGTACGGTTTCTGTACAATTGATGGGCATAAGGAGAAAATAGGGAATTTCAAAATAGAACCCCCTGGTTTATTCCGAGGCAGAGGCGAGCACCCTAAGATGGGAAAATTAAAAAGGCGTATTGAAGCGGAGGATGTTATTATAAATTGTAGCAAAGATTCTAAAATTCCAGAACCCCCGAAAGGGCATAAATGGAAAGAAGTCAGGCATGTCAATACCGTTACATGGTTGGCCTCGTGGACGGAGAATGTTCAAAATCAAGTCAAATATGTAATGTTAAACCCCAGCTCAAAACTGAAAGGCGAGAAAGACTGGCAGAAATATGAAACTGCGAGGAAATTGGCCAAGAGTATAGATAAAATCCGTTCGGAATACCAACAAGACTGGAAATCGAAAGAGATGAAGATTCGTCAGCGGGCCGTGGCATTGTATTTTATTGATAAACTGGCTCTCAGGGCTGGTAACGAGAAAGATGAGGACCAGGCCGACACCGTAGGTTGCTGTTCGCTTCGTGTTGAACACATCGAACTGCATGAAAGAAAAGATGACAAGGATTACGTGGTGGTCTTTGACTTTTTAGGTAAAGATTCCATCAGATACTACAATGAAGTACCAGTAGAGAAACGTGTATTTAAAAATCTACAACTATTCATGGAAAACAAGAAGGAAGGTGATGATCTGTTTGATCGGTTAAATACGCAAATTATGAACAAACATTTGAACGAACTGATGGAAGGTCTCACAGCTAAAGTTTTCCGTACATACAATGCTTCCTGGACATTGCAGCAACAATTAGATTTACTTACGACCGAGGATGATTCCGTAGCAGAAAAAATCCTGTCTTACAATCGTGCGAACCGGGCTGTAGCTATTTTGTGTAACCATCAACGTTCCGTGCCCAAAGGTCACGCGAAATCGATGGAAAAATTGAAAGAGAAAATCGAAACAAAAAGGGAGGCGATAAGGGATGCAGAGAGACAGTGTAAAGACGCGCAAAGAGAAGCAAAACACGGCAGTGTGAAAGAAAAGATGATAGCCGATAAGAAAAAGAAGTTGTTGCAGCGAATGAAGGACCAACTTATAAAACTGGAAATACAGGAAACCGACAGAGACGAAAACAAAACTATCGCTCTCGGCACTTCCAAGTTGAATTATCTAGATCCCAGGATCAGCGTTGCCTGGTGCAAGAAATACGACGTTCCCATCGAGAAGATCTACAATAAGACCCAGCGCGATAAATTCAGATGGGCCATAGATATGGCTGGACCCGACTATCGCTTT
>Col201
ATGCAGGCGAAAAGGCGCTACTTACTAGTTTTTGTAGTCGCATTTTTAACTTTCTGGTATTTTGGAGGCTACCATTTACGACATAATGAAGAATTGTTCTTTGAAATAGAAATGTTGTCGGAATATGTCAGCATGAATTTAGTACAGACTGGTTATTTAGTGGGCGAATTGGAAAGAATTTCCATGGATGAGAAGAAACATTGCCGTATGGAAACATGTTTTGATTATACTAAATGTGAGAAAGATTTCAAAGTATATGTATATCCTCCAGAGGACAGCAGTGTGCCTAGTCCGTCCTATATTAAACTGCTCAATGTTCTATTAGAATCTAGATATTATACTGCCGATCCTAAAATAGCTTGCATTTTTGTATTAAGTGTAGACACTTTGGATAGAGATCGTTTAAGTAATGACTATGTTAGAAATATGCAGAGTAGGCTGCAACGCTTACCTCATTGGAATAATGGCCTTAATCATGTCATTTTTAATTTATATTCGGGTACATGGCCAAACTATACTGAAAATGACTTGGATTTCGATTATGGAAAAGCTATATTAGCAAAAGCGAGTATGTCTGATAACCATGTTCGGGTGGGTTTCGATATAAGTATTCCATTATTTCATAAAATACATCCTGCAAAAGGTGGTGAACAGGGGTCTACTTCCACAAATAATTTTCCCTTGGATAAAACCTATTTGTTAGCATTTAAGGGTAAAAGATATGTACATGGAATCGGTTCAGATACAAGGAATTCCTTATATCATTTGCATAATAAAAAAGATATTATTATGGTTACTACATGCCGTCATGGAAAAAGTTGGAAGGATATGAAAGATGAACGCTGTGATGAGGATAACAAAGAATATGAT
>Col202
TATCTCGAAAGCAGGATAGCCCTCAACTTCCGATCCAGGCTCGTCGAGCACTCCTACCGCCTCTACTTCCACAACCAGAGCTACTACAGGGTCACCGTGCTCGACGGTAGACTGGACAACTGCGCCCAACGACTGACCGACGACATTGAAACCGTCGCCAGCACCGTCTCCCACCTCTACGGCCAGATAACGAAACCCTGCTTCGACATACTCCTGATGACAATCGCCCTGGCCAACTTAGTCAAATCGCGCAACGCTAATTTGATAACGGGTCCGGTGATAATATCGGGGGTGGTGGTATTCTCCGCCCTGGTTCTGAGACTGGTGTCGCCCAAATTCGGGCAACTCGTGGCGCAGGAAGCCGAGAAGAAGGGGTACCTCAGGCACGTACACGGCAGGATTGTTAGCAACGCGGAGGAGATCGCCTTCTACGGCGGCCACAAGGTGGAGAAGAGCCACCTGAGGCGAGCCTACAGGATACTGGTGGAGCATTTGGAGCACATGTTCGGGGTTAAGCTGTGGTTTGTGATGTTGGAGCAGTTCCTCATGAAGTACGTGTGGTCTGGAACA
>Col203
GAAGAAGGAGTTCCGATACAAGTAGATGGAGAAGCTTGGATACAACCACCAGGAATTATACGAATCCTGCACAAAAATCGAATGCAAATGCTTTGCAGAAATCGATCTTTAGAAAACTCTTTAAAATCGTGGGAAGAAAAACAACGGCAGAGTATGTCGGCTCAAGGAGCCAAACCAAGACTATCAATTTCACATGACAAAGGTCGTAGTAGCCTCACGAGACAGAGCATGCCTTCTCATGAAAAGTCATTCTTGGGAGTCAACATTGAAAAGATACGACAACATTCCTTCAGTGGTGCTGTACCCACACATGTTGAAAAAGAAAAACACACGGTGCATTTTGTTGAAAAACCTCCAACATCTGCAGAACCAGAAATACTATTTTCGGAAGAAGAACATTATCTTCTGATTAACTTTATAGAATGTGTAACAACTCTAACTAAATGGATAAAAATACTAGCTATAAGTCACAGTCTGGAAGTAGATCTATATACTCTTGCCGCCAAGACTGACACATGTCTTGAAAAAATTCACCCGAATGGCAAAATACTAGAAGGACCTCAACTGAGAATAGAATTCACTAAATTAGTGTCGGCTGTAAAACAATTATATGAAGATAGTTGTTGCCTGCTGCATGATAGAGGAGATAAATTAAAACTTAGAGAAGACTTGGAGAACAAACTTAGTGTTAGCCTTGCTAACACAGAACTAGAGTTAAGGAAGTGTGTAATGTACGATACACCGTCAGGTAGTTTAGTATATCTGCAACCTTTGCAGGGAGATCAG
>Col204
GCGCTGCTGTCACGACACTTTGACAAGCACCCAATCCTCATTCTAAAGGATGTAAAATTCCAAGAACTGAAAGCGATGATGGACTATATGTACAGAGGTGAAGTGAACATATCACAAGACCAATTAGGTGCACTTTTGAAAGCGGCAGAGTCCTTACAAATCAAGGGACTGTCGGACAATAGAAAAGGTGAACCGGAAAGGAAAACGGCACCTGTCCCGCCACCGCCCAAGAGTCCTCAACAAACGTCGGCATTACCTAAAGTACAAGGTCTAACGATAGAACAACGCAGTAGGGACGACAGCAGGGAAGGGAGTTTGTCGCCGGGGCCGCGGAAGAAAAAAAGGTTAAGGCGAAAGAGTGAGGAACTAGACAACCATGACGCCTCAAACTCATCAGAATCTCACAGCCTACCCGCCCAAAACATTCCTTCGTCGTTACCTGCCGCATCCAAAATTAATGCCGATGTGCCTGAACCCGTAGAAACCAAATCCGATATATTAAGGCATAAACAACCTGACGATATTCCCCAAGTTCCTATAATAAAAGAGAAAATAGAAACCCATACAGAACTGATGCTTGAACCAAAGTCTGAATATGTAGAGGAAATGAACGAGGACAGTATTGAGGATTTGACGTTAGATGATGATGACCTTAGTAATATGGAACAATTAGAAGATCAAGCAGGGCCTAGTCATGGCAACGCGGGTGAAGGATCCAGTCAA
>Col205
TGCATTGGGACCAATGGGCGTATGTCCGTGCCCTCGAATCGTGACCACCATTACAGGAACCTGAAAGACCGCTATACCAACTGCACGTATGTGGACGGCAACCTCGAACTGACTTGGCTCCAGGACGAAAACTTGGACCTCGGCTTCCTGCAGTACATTCGGGAAGTGACCGGATACGTTTTGATTTCTCACGTCGACATAAAAAGGATCGTTCTTCCGCGTCTCCAGATCATCCGGGGTAGGACGTTGTTCAAAATGAATGTGCGAGATGAGGAATTCGCTCTAATCGTAACGCTCTCAAAGATGTACACTTTGGAATTACCCGCGCTTCGTGATGTACTTCGGGGCAGCATCGGCCTCTTCAACAACTACAATTTGTGTCACGTGAAAACGATCAACTGGAAGGAAATCATCTCGGATCCCGAGGGCACCGCCATCTACGTGTACAATTTCACTTCTCCTGAGCGCGAATGCACTCCTTGTCATAAATTCTGCAAGGAAGGCTGTTGGGGCGATGGCCCTGAAAATTGCCAGGTGTTCTCCAAGGAGACCTGCAGCCCCCAGTGCTTCCAAGGTCGCTGTTTCGGCAGCAAACCTCGCGAGTGTTGCCATCTGTTCTGCGCGGGAGGTTGCACCGGACCGAAGCAAAGTGATTGTATAGCTTGCCGTAATTTCTACGATGACGGTGTATGCAAGCAAGAGTGTCCCCCTATGCAAATTTATAACCCGACAACTTACTCGTGGGAGGTAAACCCAGAAGGAAAGTACGCGTACGGTGCGACGTGCGTGAAGAAATGTCCCGAACATTTGCTAAAAGATAATGGTGCTTGCGTAAGATCGTGTCCCTCGAACAAGAGGGCTGTGGACGGTGAGTGCGTTCCATGTGACGGACCCTGCCCGAAGACCTGTGTTGGTGTGGAAGTAATTCATGCCGGAAACATCGATAGCTTTAAGGGTTGCACAGTTCTAGAAGGGAACATCGAGATACTAGAAAACACTTTTAAAGGATTTCAGTACGTCTACTCGAATTTTTCATTTGGAGAGCGGTATCCCAAAATGCATCCAAGCAGGCTGGAAGTCTTCAGCACGCTTAAGGAGATCACTGGTTTCCTCAACATCCAGGCTTACAACAGCGATTTCAAAAATCTGTCGTTCTTCAGAAATTTGGAAGTCATCGGAGGGAGGGCTTTGTACGAGTACTCTACTTCTTTGTATATAGTCAAAACTTCTCTAGAATCTCTTGAGATGAGATCTTTGAAAAAGATCAATATGGGTACTGTTGCCATTTTGGAAAATAAACATCTCTGTTTCGCCGAATCGATTAACTGGGACAAAATTAGAAAGAGCCACGAGCACCAACTGATGCTCTCCAATAATAGTGACACAGAAAATTGTACGAAAAGAAAGCTTTTCTGCGATGAGCAGTGTAGCAGAGACGGTTGTTGGGGACCTGGGGCAGACCAGTGTCTCTCGTGTGTCCATTACAAGCTCGGCAACCAGTGCTTGCAGAATTGCAGTGTATTACCA
>Col206
ATGAAGTGTCATTATGAAGTATTGGACGTCTCTAAAGACGCTTCTGATTCTGATGTAAAGACAGCTTATAGGAAATTAGCCTTAAAGTGGCATCCCGATAAGAATTTAGAAAATCCTGAGCTTGCCAAGGAACAATTTCAACTTGTACAACAAGCTTATGAAGTACTAAGCGATCGTCAGGAGAGAGCATGGTATGACAACCATAGAGAACAAATTTTACGTGGTTCAAATTCTGAATTCGAAGATAAAAGTTTAGATGTGTTTCACTACTTTAATACCTCATGTTTTAAGGGATACGAAGATGACAAGAAAGGGTTTTATGCAATATATAGAAATGTTTTTGAAAGTATTGCAAAAGAAGATATGGAATTTATGCAAGACAAAGAAGAATTTTGTGAAGTACCTAGTTTTGGGAATTCCCAAACTGATTATCAGAAAGTGTCAGAATTTTATAACTATTGGTTAAATTATACTACAAAAAAAAGTTATGTGTGGTTAGATCCGTATGATATAACTTCAACTAAAGATAGAAGATATGTTAAATTAGTAGAAAAAGAAAACAAAAAAGTCAGGCAAAAGGCTAGGAAAGAACGCAATGAAGAAGTCAGGAATCTAGTAGCATTCGTAAAAAAGAGGGATAAACGTGTCCAGGCCCAAAAAAAAATACAAGAACAAAAATCATTGGAAAACAAAAAGAAAAGGGAACTATTAAGTAAGCAGAAGAGATTGGAAAGGCAGCAAGAATTAAATGAATCTGGCAGTCAACCAGAGTGGTCCAAATTTGATAATTTTAAATCCGAATTAGAAGAAATAGAGAAAAATCTTGTTGAACAATTTGGAGAAGAATTTTCAAATTCTGAAGATGAAGAGGAAGAAAACGATCTTAGTAGTCTTTACTGTGTAGCCTGCAACAAAATCTTTAAAACGGTGAATGCATTCGAAAATCATGAATTTAGCAAAAAACATAAGGAAAATATAGTTGCACTAAAAGAACTTATGTTAAACGAAAATGATTGTGATGAAGAACTTGAAGATACAGAGTGTATCGAATCAGAAACAAATCATGAAGACATCTTAGATGACGATGTTAGTGAAAATAATATTGAAATGGAAGATGTTATACAAACTAAATCAAAAAAGAAGAAGAAATCTCGGAACGTTCTTCCAGTTGATCTACAGGAAACACATAATGACGTAGATAAAGTTATTCCAGAGCAAATCGAATCTGAAGAAAACTTGGGTATCGTCCCGGATAAAAAACACAAAAAGAAGAACAAAAGAAACAGTAATAAAATGAAGTCAGACATTAATGAAAAAAGTTCTGAACCTGAAAACACAGTGCAAGCCAATAAAAAAAATAGAGATAAGAAAATGAAAAAAGAAATTGAACGTAACGTATTAGATATTGATACTGATCATAATTGTATTACCTGTAAGTCTAGTTTTCCTTCGAAAAATAAATTATTTGATCATTTGAAGAAAACTGGACACGGTGTATATATACCTTCAAATGTAAAAAATAAA
>Col207
ATGGCTTCCGAAATATCCACGAACCTATACCAAGAGGCTCAAAAGCCCCCCTCGCCCCCCGCGCGCACCTTGAACTTCTCCATAGCAAAGATAATGGAACCAGACAATAAAATAAAGAAAAGCGACGATAAGATGTTCGGTTTGTCATACCCCAACGCGTTCGAGTCCGCTTTCAAGAAGTACGTACCCAACGTGCTGAGATCGCCCGAGATCCTACAGAACTACCCCTTGGTGTACTACCACCCTAGTCAGCTGATGTTAGGATCCGTATCCGTCTACACCTCTTCCATGAATCAAGAACCTGGTTCCTTGTCAGCTCCCGGAGGCAGCGCCCCTCCCGTTCTACCTTACACTAACTCGAAGACCTCCCCCGGGAAGTCCCAAACCAAACCTAGTTCGACAAACCTGACGACTCCGAGCTTGTTGACACCGAAACAGAAGAGCTTCGAGTGCGGCGAATGCGGCAAAGTATTTAACGCTCATTACAACCTGACGAGGCACATGCCGGTGCATACGGGAGCAAGGCCGTTCGTCTGCAAGATATGCGGGAAGGGATTCAGACAGGCCTCCACTCTGTGCAGACACAAAATTATACACACCTCCGAGAAACCGCACAAGTGCCACACTTGCGGGAAAGCTTTCAACAGATCCTCCACGCTCAACACTCACGCGCGGATCCACGCGGGGTACAAACCGTTCGTATGCGAATTCTGCGGGAAGGGGTTCCACCAGAAGGGCAATTACAAAAATCACAAGCTCACCCACAGCGGGGAGAAGGCGTACAAGTGTACGGTTTGCTCCAAGGCGTTCCACCAGGTGTACAACCTCACTTTCCACATGCACACGCATAACGATAAGAAGCCGTTCACCTGCAGGGTTTGCGGGAAGGGGTTCTGCAGGAATTTCGACCTGAAGAAACACATGAGGAAGCTGCACGAGAGCAGCAGTACCTGCGTGGAGTCGGAATTTATATCGGCGACGACCCAGGGGTCTACCGCCGCGTCGGTGTATCCGGGCGACAGAGATATCCACCATTTCATCAGCCCTTTCATCCGACCACCGATGTCTGTCCCTGTGTACTCCACCAAGCTGTTG
>Col208
GATCCTTATGTTATTGATATAAAAATGGGTACTCGAACATTTTTGGAATCTGAGGTCCAGAAGAGTAGTGCTCGAACAGATTTATATCAGAAAATGATTGCTATTGATCCCCATGCTCCTACTAAAGAAGAACATAAGAATAAGGCTGTTACTAAACTTCGTTATATGCAGTTTCGTGAATTACAGTCCTCCTCCTGCTGCCAAGGCTTCAGAATAGAAGCTATGAAATGTAGAGGATCGCCACCTGTGACAAACTTGAAAAAAGTCAAATCATCTGAAGAAGTTTTCTATACTCTAGACATGTTTTTAGGAGGTAGAGAAGATGTAAGGCAAAGACTATTAACAAGACTATGTGAAATTAGGAGCAAGATAGAACAATCTGACTATTTCAAAACAAGAGAAGTAGTTGGAAGTAGTTTATTTATAATATATGATGATAGCAGAGTTGGTGTTTGGCTTATTGACTTTGCCAAAACTAATAAGTTACCTGAAGGTATGACTGTTAACCACAGGACCCCTTGGATTCAGGGTAATCATGAAGAGGGACTTTTATATGGATTTGATAGACTTGTTACA
>Col209
GAGGATGAGGCGTCCTCACCAACGCTTAACCACGAGTCCGAAGCTTCAGGCGCGGGCGTCGTATGCAGGAGCAAGAGTACGGATCTCTTGCGTCCGATGACTAAAAAGGAATCGCCCGAAAGCAAAAAGTCCCACTTTAACACATTGAAGCGATGGGGAAAGAACAGATACGAGAAATTCATGAACAAAAGCACGGATTCCAAATCGGAAACCGCCAAAAGCAGGGATGAGGATATCGACGATTTTCGAATCTACGAAACCGTCGCCAGCAGAAAGAGGCGAGACATCGAAAAAGAGCGAAAGAGCCACGAACGCAACTCGTCGATCTCGTCTTCCGACAAGTCTAGTATTAACCTACCAGTGACCAATAGTCTCTCTTCCGTTATCAACGTAGCGGTAAAACTGAGGGAGAGTTCGGCGCAGCGCCGCCAAAGGAGGAACGGTAGCAAAGACGAGCCCCACTCGTCCAGCGGCAACTGGAGCGCTAGTTCGGAGAGCGGACGGGCATCTATCGGTTCCGAGATCACTTCGACCACTCACCCCAAGTCCACGACGTCGGCGACTACGTCGAGCAACTCGCTCAACCACCAGCCCAGTTCGGTAAATAGCAGGAGAAGATTCAATGCCAACACGTCGACATCCAGCAGCGTAACTAGTGAAGGAACGCTAACTCCCGACATTATCAACGATTTACACGAAGACGGCGAAACCAGCTCCATATATTCCTGCGACACGGAGGGTTACTACACCTCGTTCCATATGGACAGCGGCCTGAAAACCCTCAAGGAAGAGGATACGCCACCCACTCCGTTACATTCCAGCACGGCGTTTTCCAACTCCAGTTCAAACAACACGGTGCTGTCCGCGGAGAACGAGTACGAACTTTTCGGCAAAGGCTCCACCTCGACAACCACCAGCTCCGCCGGAACAGTCTGTACTACCCTCAGAGCATCGGGGAGCAACAAGTCTTTGCCGGTGGGCCCAGCAGTTCCAGAAAGAAAAAGTTCTTTGTCCAAACTGTCGAATAGGTCCGCCGAGAGCTCTCTAGAGAGAGACTTCAGCGATAAGACCGGCACGGTAAAACGCAGCCCCGGAAGCACGAAGCCTGCTTTAATTCACAAGAAGGGCCAGGGAGACGTGTCGCCCGACAGCGGCCACAATACCTCTAGCTCTCCCATAGAATCCATAAGTAGCCCGAATGGCGTCAGGAGCGGATCGGATTTCGAATTTTCCGAATCCTCAGACATGGAAGGCCCGGAGAGGATAGAGAGGATTCGCGTCAAGACCACGATCAATTCCAGTAGAATACCGTCCATGTGCGTGATTACGCCCCCTCATAGTGACGACGAAAGCGTCCACAGCAGCGGATCCTCGCAAAAGAACTACCAGAAACGACTCGAAGAGAAAAATAATCTGAACGAGAAACTGGGGTCTGGAAATATTACCAAGGAAGAAGTGGATATGTTTCTGGGCCATAACGTTGATTTGCAAATAGCAGGTTCTTTACATCGTAAAATTATATCCACTAATGTCAACGGAACCAACAGGTTCTCTTTAGTCAACGTAAATCCTATGTCGGGCTACGCAACCGTGGAACCGATAGATCGACCTGCCAGTCCCGTCGCTGCCAAGAAAATAGGCATTAATCAAAATACAGCGACGACTGCCAAATCCGTTCGTGCGCCCAGTCCCAGCGGAGGAACGGTCACCGTCAAAGAGGAACCTCCGAGCAAGTCGCCATCCGCACAGCCCATTATAAAGTCGTCTTTGCTTCCGCTAAACCACGTGTTCGGACGCCTGAAAACCAACCTCGCAAATTTCGCTCAAAAACGGGAGAGAAGCAGATCCCCAGTTCCGAACAGAGATCAGGAGCCTATGGACGACGCCCTGCTCGATTCCGGAGAGTACGTGACTATCGCCGATGTAAGAAACAACAACGAAAAGGCCGCCGGTGAAGTGACTTACGCCAACGACGTAATCAACAAGAACCTAAACAGCGTCTTGTCGGGGAAAGTCCGAGATGCGGAATACGTGAGTTTGAACGAGCTCCCTAGCACGGAAAACGATAACGTAGCGAACGTCAATTTGGATTCCTTGGAACGAAAAAGGCAAGGCGCGCGAGTTACGCTCGACGCAGAGGGTAAGGTTGTGTACAGCTCCGACAGTCTGAGGCGTCGAAAAGGAGCTCATTCCACCTTCGAACCGGGGCCCCACGTAAAACCAACCGCCAGTCCCAGTCCGAGCCCAGTTCCGACGCACAGAATGCCGAAATCCATCAGGCCAGTGGCCAATACTCACAACCCGACGTTGGCGGCACCAGTGGAATTCAACAGACCTCTGTCGCCTCAGTCCGGCAAATACGTGATCCGCGCGTCCTGCGCCACCGCAGAGATAATCCGAATGCCTCCGTCCACAATCGTTGCCCCTAACACGCGCCCCATGTCTCCGAAATCTTTCAACAGAGGCGCGTACGTTCACATCCAAGACGCTGGAAGGCCCCTGTCCCCTACTCAGGAAAAA
>Col210
TGTACAATCCGCAGCGCTTGCCAGAAAGCCTCCCACAGCGCGCCACGCTGGCTCTCTCTGGGGACGGGCCAGCAGTGCATTGATTTCGAGCAGGTTCTTCCGGAACGTATACCGATCAATCAAATGACAAACGTCCGCTTAACCATAAGAACTCTCCCCGAACTTCCGTATGGCGCTAAATACAAGTGCGTGTTCGGCTCTGCCGAGCCGATCGATGCCGAGGTAACAGAATTCGGACTGTCTTGTCTCACCCCGGAAATATCCAGACGTCCTAGGATACCGCCGAAGATGGACCACGTCTTAGTACCGCTCAGTGTAAGATCTTCGGAAACGAACAAGGATTTCGTTTCAAGGAACTTTGCCTACTACGATTGCGAGAAACACGCAACTTGTGGAGAGTGCGTTCGATCGAAGTGGGCTTGCAATTGGTGCGTTTACGAAAATAAATGTATGCATAACATTTCCACATGTCAACGGAGCATTATCAGCGGAGAAAAC
>Col211
CAACCACAAATTCTGCTTTTGAAAGAAGGAACCGATACATCTCAGGGTAAACCGCAGCTTGTCTCAAATATAAATGCCTGCCAGTCTGTGGTTGATGCGGTACGGACCACCTTAGGACCAAGGGGTATGGATAAGTTAATTGTTGAGAAAACCGGCAAAGCTACAATTTCTAATGATGGTGCCACTATTCTGAAGCTGTTGGACATTGTTCATCCAGCAGCGAAAACTTTAGTTGATATTGCAAAGTCTCAAGATGCAGAGGTAGGCGATGGAACTACGAGTGTTGTACTGCTTGCTGGCGAATTTCTGAAGCAAATAAAACCCTATATCGAGGAAGGCGTCCACCCAAGGATTATTATTAAAGCTGTTCGTAAATCTCTTCAGATCTGTCTCGAAAAAATCAACGAACTAGCAATAAAAATCAATAAATCCAATGCTGCAGACTTTAGATCTCTTCTAGAAAAATGTGCTGCCACGGCCATGAGCTCGAAATTGATAAATTTGCAGCGTGACTTCTTTTCCAAAATGGTTGTAGATGCAGTTTTACTTTTAGATGATTTGTTACCGTTGAATATGATTGGTATTAAAAAGGTGCAGGGAGGTGCACTAGAAGAGTCGATTTTAGTAGCCGGAGTTGCTTTTAAGAAGACTTTTTCATATGCCGGTTTCGAAATGCAACCTAAAATTTATAAGAACTGTAAAATAGCTCTTTTGAATATAGAATTGGAACTTAAGGCTGAGAGAGATAACGCCGAGGTTAGAGTAGACAATGTTAAAGAATACCAGAAAATTGTCGATGCTGAATGGAAAATTCTGTACCAAAAGTTGCAGAAGATTCACGAATCTGGGGCAAATGTGGTTCTGTCGAAGTTACCCATTGGAGATGTTGCCACACAATATTTTGCTGAC
>Col212
ATATTTGGTGAAGCTGTTTTGGGACTTTCTCAAGGCTCAGTAAGTGAACTCCTATCAAAACCAAAACCTTGGCACATGCTGAGCATCAAAGGACGTGAACCTTTCATAAGGATGCAGCTGTGGCTCAACGACGCACACAACGTGGACCGTTTACAAGCTTTGAAGAACGAGAGACGTGAAGCTAATAAAAGACGTCGTTCCTCTGGCCCCGGTGCTCACGATAATAGCAGCGACACGTCTTCTAATGACACGTCAGAGTTCTACCATTCAAATTCTCCGGGTCCTGGACCACCATCAGCCAAAAAACAACGTGTACTCTTCAGTGAAGAACAAAAGGAAGCTCTGAGACTTGCATTCGCTTTAGACCCATATCCCAACGTGGCAACCATCGAATTTCTAGCTGGGGAGCTAGGTTTATCCTCCAGAACCATAACCAACTGGTTTCACAACCACAGGATGAGGCTGAAGCAGCAAGTACCTCACGGAATGGCTTCAGACTTACCACCAAGGGACCAAACAGGCAACCAACAGCCTTTTGATCCCGTTCAATTCAGATTGCTGTTAAACCAAAGATTGCTGGAGCTTTCCAAGGAAAGAATGGGTCTCAGTGGGGTACCATTGCCTTATCCTCCGTACCTAGCTGCTAACACCAATCTAGCGGCTCTGATCAGTCGCGGATTGCTGCCTACTGGTGACATGGACTTGTCCGCGTTAAACAACGCCGTTAAAGAACAAATGAGCGGTTTGGACCTGTCGATGACCTCTTTAAAGAGAGAACCGGGGGATTATGATGATGAGGATGACGTGGAAAGCAACGTAGGATCGGAAGACTCGAATATGTCTGGAGGTAGTATGCACGGAGAGGTAAAAGTTGAACCCAAGGAGGTACCTACAAATCAAGGCAGGTCTTCGCGAAGAAAACCTGCGGCACCCCAGTGGGTTAATCCAAACTGGGAAGAGGAAAAAGAGAAGACTAGCACCGGAGATGAAGTTATAATAAACGGCGTATGTGTGATGCAGACAGCAGACGATTATGCAAGGAGAAATTCGGAAGAGACTGTTCGCGTTGAGCCTCAAGCTGTTATGGATCGATTTGATGACGACCAGAGCGACTCATCGTCGATTAGCAACGAGAACGACCACCACGAGAAGACCGAAGAGAAGGGAGAGGAAGAACAGGAGGAAAACAATGAAGAAAGTGAGTTAAAGAACGAGGATAGTGAGAGTAAAGTTGTTAAACAGGAAAACGAGGAAGAGAGGTGGGAGTAC
>Col213
TTATCAGATCCCACTGTCGGAGTAGATTTCTTCGCTAGGCTAATAGAAGTTAAAGACGGCACTCGAATAAAACTGCAGCTATGGGACACAGCAGGACAGGAAAGGTTTCGTTCCATAACCAAATCTTACTATAGAAACTCTGTCGGTGCTCTTCTAGTATATGATATCTGCAATCGCGCTAGCTTTGAACACATACCTCTCTGGATGTCAGAGGCCAGAAGGCATATCGAACCTCACAGGCCTGTATTTGCTCTAGTAGGCTGTAAGTTAGACTTAGTGAGTAATGGTGGGCAAAGAGAAGTCTCTAGGGAGGAAGCGAAAGCCTTTGCTGACCAACACGGACTGTTCCATGTCGAGACTTCTGCAAAGAATGGTATGAATGTAGAGGAAGCTTTTCGATCTGTGACACAAGAGGTCTACAATAGGATTCAGACTGGGGAATACAAAGTAGAAGATGGCTGGGATGGCATTAAAACTGGATTTGCTCGACCTAACGGGTTAGACTTTAATTTAGTAGAAGCAGAGCCTGCCAAATCGTCCTGTTGC
>Col214
TTTCCTCGAGTGGAAGTCGGCCCGGAAAACCCCCTGCGGGTGGAACGAGGAGCGCAGGCCACCCTGCAATGCACCGTCGACGCCAAGCCCAAAGTGACGACGGTCCGGTGGACGAGAAACAGCAGGTTTATCAGCTCCTCGCACAACCACATCATCCACAAAGTCAGCATCCAAGACGCGGGCAAGTACACGTGCAGCGCCGATAACGGCTTGGGGAAAGTCGGCGAGAGGGAGATGTTCCTCGACGTCCTTTACCCTCCCGTCGTCAATTTAGAAGCGAAGACCAGGGAGGCGGAAGAGGGCGACTCGGTCTCTATCAAGTGCAACGTCACCGCGAACCCTAGCCCCATGACCGTGGAGTGGGTGAAAGACGGCAAGCCGGATTTCCGTCAGATGGGAGACAAATTGGAGCTCAGCCACGTCGGAGCGGAGCATTCCGGCACGTACATCTGTCGGGCCGTGAACGTCATCAGTCCCAGCTCCATTCCGATCAGGCGGACGGAGAAGATAGGCAACGCATCGATAGCCCTGCTGATCCGCCACAAACCGGGCAGGGCCAGGATAATGCCCGACAAGCCGATCGCCACTGAAGGAGCTGCGGTCACCCTGACCTGCACCGCCACACCCCCGGGCTGGCCGGCGCCGCAGTATCGATGGTTCAGGATAGGAAGCGACGGGCAGACCACGATCCTCGCTACCGGCACGAAGTATACGATCGCCAGCGCCAGTCTAGGCTCCGAAGGCGTTTATAATTGCCAGGCGACCAACGAGCTGGGCCTGGGGGAGATGGCCTCGGTGGAGTTGGAGGTCCAGCAGCCCCCGAGCTTCAAATACAAATTGAAACCGCTGGAAACCAAGCGAGTGGGGGACCCGAATTTTTCCGTGGCTTGCAGCGCGAAGGGCAAGCCCAGCCCGATGGTGAGGTGGCTGAAGGATAACGAAGAGCTAACGGCCGACGCGAATATGTATGAAGTGAAAACCGACTCGACCGAGATCGCAAATGGGGCAACGAGCGTACAGAGCGTTTTGAAATTCAGTGGGAAGGCCAGGCCGAATGGTAATGAGCTGTTGCCGTCCGATAGGGGCGTGTACACTTGTGCCTTCGAAAATGAAGTTAAGAAGTCCGAGTCCGCGATGCACCTCAAAATCGAA
>Col215
ATGGCTGAAATTGTGTACCCACCAGGTTGCCGGCCTATAAGTGACGATCTGAATACAGATGAATTGATCCGTCGATTAAAAACCTTGGCACATACACTTCAAGCTATGGGCCAAGATGACGGAGCTTACAAACAGTATATCCCATTGTCCCTCCACCTTGCCGAGGAACAATTCCTTTCTCACCCTTCTCGAGACGTTCAGCTGCTCATAGCTTGCTGCATAGCTGATGTACTTCGGGTGTATGCCCCGGAAGCTCCGTACAAAGACCCAGATCAAGTCAAAACTATATTTTTGTTTCTCATCACACAACTGTCGGGTCTAAAAGATCCTAAAGATGCAGCGTTTAAGAGATATTTTTATTTGTTAGAAAATCTGGCATATGTTAAGTCGTTTAACATGTGTTTCGAACTTCAGGATTGCCAGGAAATATTTTGTGCTCTGTTCCATTTGATGTTTAAGATAGTAAATGATGAACACTCGGGAAGAGTGAAAAGTTTCATGTTAGACGTTTTGTGCCCCCTCATAACCGAAAGTGACATGGTCAGTAATGATCTGCTGGATATCATTTTAATGAATATAGTCGAACCCAATAAAACACAGCAGAAGAACGCTTATTACCTAGCCAAAGAATTAATAGTGAAAACATCGGAAACCTTGGAGCCTTACATACAAGCTTTCTTCAATCATGTTCTTATATTAGGAAAAGAAGATAAAAACTTGCAGATTTGTGGAAAGGTATATGACTTGATTTACGAGTTAAATCACATCTGTCCTCAAATATTACTAGCTGTTTTGCCTCAATTGGAGTGTAAGTTGAAAAGCCCCCTAGAAAACGAAAGATTAGCGGCAGTAGCCCTTTTAGCTAAAATGTTCAGTGAGAAAGATTCAGAATTGGCAAGACGACACACGTCACTATGGAGGGCATTTTTAGGTAGATTCAATGATATTTCGATAGCAATCAGAACCAAGTGCGTTCAGTACTCTATGCATTTCCTCTTAAATCATCCCGATTTGAGGAAAGACATCACAGACACGCTGAAAATGAGACAACACGACTCGGAGGAAAATGTGAGGTACCAGGTGGTCATGGCTATCGTAACTACTGCAAGAAACGATTTTCAGGTAGTGTCTGACTCTGAAGACCTTTTAGAATTTGTGAAGGAAAGGACGCTAGATAAAAAATTTAAAATTCGCAAGGAGGCCATGTCTGGACTGGCCTTAATATATAGAAAGCATCTGAGTGATCCCGATGTACCAAATGCAACAAAGAAGGCGGTGACGTGGATAAAAGATAAGATTCTTCACGGTTATTACATGGCTGGTATGGAAGACCGTCTGTTGGTTGAACGTTTGTTGAACACTTGTCTCGTACCGTACCAATTGCCAGCCGCAGAAAGAATGAAGAAACTGTACCACCTGTTGGGTACCGTAGATGAGCATGCTACTAAGGCGTTTATGGAGCTGCAGAAGAATCAGTTATGTGTGAGAAAGCTCGTATTGGAGTGGTTGGAATTACACAGAAGACCCATTCAAACGGCGGAATTGCAAAAAGAAATGGCCCTTAAAGTTCAGGCTTTATCGAGGTGCCTACCTGAACCTGTCAAAGCTCATGAATTTCTGACGAAATTTAGTAATCACCTTAAACGTGACTCGTCTCTACTTGAACATTTTGAAATTGTCGCCAGGCCTTCAGTGAGTTGCAAGGAATGCTCGGAAGCAACAGCCACTGTGTTAAAAAAATTGGGTCCGCCTGTAATGACCAATCTCTACTATAACACGGTGAAAATGCTGTTGGAACGTATCAGCTCTGTCATGATCGATCATGAAGCCATTAGATTACTTGTTGGATATGTCGAGGATTGTTTGAGGGGCGGCAATACCATAGAAGAGGTAGGATTGCACCCTGCAACTGCTGGTGATCGTGGTCTTAAGTTATTGGTGATGTTAAGCGTCGTGTTTCCCTGTCATTTTCACTATGCCGATGTTCTGGAACAGTTGATGGGACTGCTCAGATTGGAAGATGAAAATGTGGCGCCTCTGGTACTGTCCGTGTTCACTTTCCTTGGCAAATATAGATGTCTG
>Col216
GCACCGAAAATCGATCGTAAGAACCTCACGAAGAAAGTATTGCGCACTGGACAATTACTGCGACTGGAAGCCGATGTCAAGGGTGAACCCGCGCCAACGGTCACTTGGACCCTTAAAGAACAAACTCTTAGAAACACAGACAGGATTAAAATCGACAACGAAGACTATCACACGAGCTTTGTTTTACAGAAAGTTCAACGAAGCGATACCGGAGTATATACCGTCACAGCAAGAAACGATTCCGGTGTAGACACCGTCGATGTTGAATTACAAGTCGTTAGCAAACCATCCAAACCTAAAGGTCCCCTTAAGGTATCCGACGTTACCGCTGAAGGATGCAAATTGAAATGGGAACCGCCAGAAGACGACGGCGGAGAACCTATCAGTGGATACGTAGTAGAACGTATGGACGTCGAAACGGGACGGTGGGTCCCGGTAACGACCACCAAAACTCCCGAAGCTGACGTGACTGGCCTGAACGAAGGCAAAGACTATCAATTCAGAGTTAAAGCTGTTAATTCGGAAGGTGAATCGGAACCGTTGGTAACCGACGTTCCTACCACTGCTAAGAACCCTTACACCGAACCCGACGCCCCCGGAAAACCAGAACTCAAGGACTGGAACAAAGATCACGCTGATCTTAAGTGGACCCCACCCAAAAACGATGGAGGAGCTCCGATTGAAAAATACGTCATCGAGAAGAAAGATCCTATCACGGGAAAATGGCAGAAAGCCGTTGAAGTACCTGGAAATAAAACCGAAGCTAGAGTACCTGATTTACAAGAAGGACAGAAATATCAGTTCCGAGTTAAAGCCGTTAACAAAGGAGGAGACAGCAAACCTTCTCAACCGTCGGACGTTATTACTGCCAAAGATCGTTTCGTACCGCCAAAGATCGACCGTACCAACCTCAAAGATCTTACAGTCAGAGCAGGCCAACACATCCGGTTGGACGTTAAAGTTTCTGGCGAACCACCGCCGAAGAAGACGTGGTTCCTTAACAAAGCTCGTATTGAGGATCGCGACGACATCAACGTAGATCTCGAGGATTACAGAACCAAACTCGTAATAGGAGTAGCCAAGAGAGAACATACTGGAACTCTCGTTCTTAAAGCCGAAAACGATTCTGGACGTGACGAAGCCAGCATTGAAATCAAAGTGCTCGACAAACCGAGCAAACCCGAAGGACCGCTTAGAATCAGCGATGTTCACAAAGAGGGATGTAGCCTTAAATGGAACCCGCCACGTGATGATGGCGGAGTACCCATCGAATACTATGCTGTTGAAAAACTCGACACCGCAACAGGACGTTGGGTACCTGCTGGCCGCACTAAGGAACCCAAGATTGACCTCAACAACTTAGAACCTGGACAGGAATACAAATTCCGCGTTTCCGCTGTCAATGCTGAAGGCGAATCTGAACCTCTAGAGGCCGATCAAACCATCATCGCCAAGAATCCATTC
>Col217
ATGGCTCGAACCGCCGTCCTGCTAGCCACGGTTACGACATGCATTGCACTGTCACTCACGGCTGAAGATCGCCAAGCCCGCTCCGGGGACCTGGACCGAGGACCCCCTCAGGAAGCCGCCATGGACGCTGCAGGGCTGGAAACGGTGGTTTTCGGAGATAGGACTAGTGACGATAGTGGTATAATTAGTGTAGTAGGTAATTTAAATTCCACCGTCGCTTTGGAGAGGCGATTGGAGATGAGCACGGAATTCTTCCTGGTGCCAACTAGTTCAACCCCCAGTACGGTCGCGAGTCACATCACGAAGACGGCGTGCGCGGGGTGCCCTTTGGAGACTGAGAAACTAGCAGGAGTGTTTCGGAACGAGGTCTGGGTGATACCGGTGCTCGCGCTATCGGCTATCACCATGCTTCTGATAGCGTGTTTCGAAGTGTTCGTACTGTGCAAGGCCTGGAGGACCACCCCTAGCCGTCGCCATTTATTTCTAGGACAGATGCTGCTCCTGGGGTTGTTCTCCTGCGCGGGGTTGGCCGCCGTCCTGGCAGCGTCGCCGACGCAACTCACCTGTGCCGTCGTACGTTTCGGCACGGGGGTAGCTTATGCGATAGTTTTCGCTTCCCTGTTAGTGAAGTGCGTATTTTTAATTAGTTTAAATGGGGGCGTGTATCTGCCCGCGCCCTACCAAGGACTCTTGCTACTATTCGCTATTTTAATTCAAGTAGCCATAGGGGTGCAGTGGTTGCTCACCAGCCCGCCCGCGGTGGACAACATCACCATTGAGAACGCCGTTACTCAGAACAAACACAAACTTCTCGTTACCGCCGAGGACATAGCCAGCCCCACCGTCGTAGCCCTGTGCCGCACCCCTTACATCGACATCCTCCTGTCCCTGATCTACGTGATATTCCTGATCCTGTTTGTGACGGTGCTGGCCGTAAAGTCTCGCGGAATTCGGGATAATTACCGAGAGGCCACTTACATCGGACTTTCGGTGGGATGCAGCATTCCCACGTGGTTGGTCTGGACCACGAGCGGTCTGATCATAAACGAAAGGCACAGAGACGCCTGCATCGCCTTCGGGCTGGTCATTTCTTCGGTTATGGTGTTTTTAATCATGTTCATGCCCAAAGGGAGACAATTGGCCGCGATGGGAAAGGAAGGAGTCTATGTGGAGGATCGTGAGGAGCGTTTTAGTTCGCTGAGTAGGGCAGCATCAGGGTACTCGCCGTCGTTTTTCCATTTCAAGCCAATAAAGTATGCCATGAATCACGGGACGTCGCACAAGCACCAGCACACAGTTACGACCTTAGGCGGA
>Col218
GCCGAATGTAACAGTGACTTAGAGTGTCCCAATGAAAAAGCATGCATCAACTTCCAATGTATAGACCCGTGTACTCTCAGAGGAGCTTGCGGACTCAATGCTCTATGCACTACTATTCTACACAGGCCCCGATGTTCCTGCCCAGAATGTCATGTGGGCATGGCAAATACGATATGCCATCCCGATCCAAAGTGCCTGTCAGCACAACCGAGACCAGCTATTCCGTTAGTGTGCCGTTCGGATTCAGACTGTTCCAATGAACTGGCTTGCGACTTCGCGACTAGGAAATGCCACGATCCTTGTGAAAACCCCCTATTTAAATGTAGAGGCAACAAAAAATGTGAAGTACACAGACACAGACCAACATGTGTTTGCAAGAAAGGATTTGTAGTAAACGAGCAAGGAGAGATTTCTTGTGCCCCTGATCACACCGAATGCAATCGCGACAGCCAGTGTCCAAAGGATAAAGCATGTCTTGAAGGTTTGTGTCAAAATCCTTGCATTGTTGCCAAACAATCGCCGTGCCCACCTGAAAAAAGCTGTGAGGTCCTAGATCACAAACCAATATGTATATGTCTTAAAAACTGCAGTCCATCGCTATCTATATGCCTCAGAGACAATGGCTGTCCAGCAAACCAAGCCTGCAGAGCATTTAGATGCGAGGATCCGTGCGTGACAGCAAACTGTCCAAAAGATACCCCTTGTTATGTTGAAGATCACAGGCCAATTTGCAAGTTTTGCCCTCCCGGATTTATATCAGACGCGAAATATGGATGTATCAAA
>Col219
ATGGAACAAAATGGGACCGCTGAATCAGACAATAATGTTCACACCAAAATAATTATAATTGGTGCTGGAATGGCAGGTTTATCAGCGGCTTATCATTTAACCAAAAATGGGGTATCAGAATTCAAAATATTAGAAGCAAGGGGTCATATAGGTGGTAGAATATTTCAGTTACCAATAGGCAATGAGAAAATTGAACTGGGAGCCAACTGGATCCATGGTGTTTTGGGTAATCCAGTGTATGAACTGGCGATGCAGCATGGTTTAGTTGATATCATGGCATCCCCCAAACCGCACAAAGTTGTAGCAGCTACTGAACAAGGTAAACAAGTACCGTTTACTACCTTACATGAGATATACGAAGCATATCTATGTTTCTTGAAAAGATGTGAAGAGTACTTCATATCACAGTATCTCCCACCTGAAGGAATCGATAGTGTTGGAGAACATATTAAATTAGAGGCTAGTCTGTATTTGGATAAAATTAAAGATTCCCAGGAGAGACATTTACGTGAACTTTTATTTGAGTGTTTGTTAAAGCGTGAGACATGTATTTCTGGGTGCGATGATATGAGCGAAATTGATTTGATGGAAATTGGTAGTTATACCGAGCTACAAGGGGGCAATATAGTTTTACCAAATGGTTATAGTTCCATTTTAGAACCTTTACGAAAGGTTATTCCTAAGGATAATTTATTGTTAAGACACCCAGTTAAACTTATTAAATGGAATTGTAATAAAAAGTCAGGCAAAGATGATTCTGACTCTGACGATTCTGACAGAACGGTTATAGAGTCTCCTTCATCTAGTCGAGAATCGAGTTGTGAGAAATCCTTTAAACATAATGTGGAAGTTGTCTGTGATAATGGCAAGAAATTTATAGGTGAACATGTTATATGTACATTACCCTTAGGTGTTTTAAAGCATAATGCAAATACTATATTTCAACCTTCTTTGCCTGATTATAAATTAGAAGCAATCGATAGGTTGTTATTTGGAACTGTAGATAAGATTTTATTAGAGTACGAAAGACCGTTTTTACACCCAAGTATTACGGAGGTATTATTGTTGTGGGAGCCTGAAACTGAGAAAACGGTCGATATTAGCAAGAATTGGTATAAGAAAATTTATTCTTTTGCAAAGATTACGGAGACTTTGATATTGGGATGGATTTCCGGCAAGGAGGCGGAATACATGGAGACGCTTCCCAACGATATTGTCATCGATACCTGTACCTCTATTTTAAGGAAGTTTTTAAATGACCCGTTTATACCAAAACCAAAGCGCTGTGTT
>Col220
ATGACCGACTCTGCGATTGAGTTAAAAGCTAAATATGATCGAAAAATTTTTAAGGCTTCTGCAAATCAAATCCCAGAATCAATACGCAATGATCCAATTTTAAATGAAGCAATCAAAGCATTACCGAAAAATTATGAGTTCGAAATTCATAAAACGATATTTCGAATAAAACAATTAAAAGCGAAGACTGTTGCTCTCCAGATGCCTGAAGGACTCCTACTCTTTGCAACTACCATTGCAGATATCGTAAGAGAATTCACAGGAGCGGAAACATTGATAATGGGAGATGTTACCTATGGAGCCTGTTGTATAGATGATTTAACAGCTAGAGCACTGGGTGTTGAACTATTAGTACATTATGGACATAGTTGCTTGGTTCCACTAGATCAAACAAGTGGAATTAAGGTGCTTTATGTATTTGTGGATATTAAAATAGAGCCGTTACACTTTATAGACAGTATAAAGATTAATTTTGAAACAAAAACTAAAATATTTTTAATGAGTACAATCCAATTTGTAACGACCATACAAAGGTGCAAAGGGATTTTACAAGAAATGGGGTACGATGTTTCAATTTCTCAGTTTAAACCATTGTCACCTGGGGAGATCCTTGGTTGTACAGCACCTACCGTAACTTGTGCAGATGTTATAATCTATTTAGGTGATGGACAGTTTCATTTAGAGGCAGCTATGATAGCTAATCCAAAAATTCAAGCATACAAATATGACCCATACAGCAGGTGTTTAACGAAAGAATATTACGATCATAAAGAAATGCAGCAGACCAGGATGAAATGTATTGGAGATGCACAGAATGCTAATACTTTTGGGGTGATAATGGGAACTCTTGGAAGACAGGGTAGTCCCAAGGTTGTAGATTATTTGCGGGAACGTCTAGAAAAGGCCGGCAAAAAAGCTGTCGTTATATTACTTTCTGAAATTTTTCCAAGTAAATTAGACTTGTTTACAAAATTAGATGCTTTTGTGCAA
>Col221
GAGTTGTTCCCCGGATCGAAATACAAGTTCAAAAACGAAAATGACACTTACCAGCTCATCATTTGGAATCCCAAAGTGGACGATACTGGAAAATATACGATCGAAATAGGTGGCGTCCACTGCACTGGCTTCCTTACGGTTGAGGAACCCGATCCAAGTTATTCCTTCACCAAACCCCTGAAAAAGAAATACGATGGTTATTACAAACACGAAGTGGAACTGTCATGTACCGTCAGCAACAGCTTGGCTGTAGTCGGTTGGTATAAAGGAGACATCAAACTGGACGATAACGACAGGTTTGGTATCTCAAAAGACATCAGTGGTGTTTGCCGCCTCACCATTAAATGTGCCGAGTATGAAGATTCCGCGGAATATTCGTGTAGGCTGGAAAAACAAACCGAGAGAACCGTGACCAAAATCAACATCATCGAATATCCTTACAAATTCGTAAAGGTACTAAAACATCAACAACATGTCGAGAAGGAAAACATCACGTTCTTATGCGAGCTTAACGACGCCGCTGGTGACGTGAAATGGTTCAAAGGCGACCAAGAGATCACGCCCGACAAGAGGCTCGTTATCAGCAAGGATGGTCGCAAACGCAAACTGGTAATAAAGGATGCTAAAGTCACCGACGCCGGCATGTACTCCTGCGTTAGTAACGCTGACAAGACAGAAGCTGAACTAGTAGTAGACTATTTGAACAGATTTAATAAGAAACTGAAAGACACTGTCGGCATAGAGCGTGAAAAGCTGGTCTTGGACATCGAACTCCAAGATCAAACAGCACCGGCGGAGTGGTTCTTCAATGGAGTACCTATCGTACCTTCCGAAAGAATCGAAATTAAAAACCTCGGTGGTGGCAAACACCAGCTCATATTCAATTCACTTGACATGCAGGACGACGGTGAAATCAAATGCGAATCTGGAAAATTGGAATCTTCCATGAAGTTATCTGTTAGGAAGGGAGAAAGCAAACCTATAATTGATTTCCCGTCTTCATTCGAAGCGCCTATTAACAAACCTATTGTAATAGAAGTTCCATATAAA
>Col222
ATGTCAACATCAGCTGGGTGGGATGGCGTGTTGGACGGTATTATCAACGAGGAAGATTGCAAGCAGCCAGACAACGAGATTGGAGAGACGGGCAACTGCGGAAATTCCACAATAGGCATAGCCTTTCTGTTGAGCTACCTCGTCATATCATTTCTCATTGTCATAAACATGTACATTGCCGTTATCTTAGAAAACTATTCCCAAGCAACCGAAGACGTACAGGAAGGCCTTACTGATGACGACTACGATATGTATTATGAGATATGGCAACAATTTGACCCAGACGGCACCCAGTACATACGCTACGACCAGTTATCAGATTTTCTTGATGTACTGGAACCACCTTTACAGATACACAAACCAAACAAATACAAAATAGTTTCGATGGACATTCCAATTTGCAAGGGTGACCTCATGTTCTGTGTAGATATTCTAGATGCTCTAACCAAAGACTTCTTTGCCCGCAAGGGTAACGCCATTGAAGAAACTGCTGAACTAGCAGAAGTCCAAGGGCGACCAAATGAGGCTGGTTACGAACCAGTCAGTTCCACTCTTTGGAGGCAACGGGAGGAGTATTGCGCTCGTCTAATCCAGAATGCGTGGCGCAAGCATAAGCGAAACCGTGGTGGAGCCACTGACCAATCCGATGAGGGGGAGGTGGATGGCGAGGGCGAGCCAGAGGCAAGACAAACAGCAGTCTTAGTGGAAAGAAATGGGCACAAGGTAGTGATACATAGCCGTACACCCAGCATCAGCTCACGTTCTGCGGACGTA
>Col223
ATGCCAAAGAAGAAGCCCACGCCCGTCGAAGAGCTCATCATACCACCTCAGGACACCAAAATCTGCGGTACGATATGTTTATGTCAGCTGACTTTGATTCTGAGCACAGTGGCGATAGTGTATCTAACAGTGGCGATATATGTACCATCGACTCGCGCTATGCAGTCCGGGATTTCCGAAACCCCCGTTATGTGCACCACGACTCGTTCAGTTACCGTCGAGTCCTGCGACTGGGGTTCCTGCGGCGAATGGTGTCTGAGCAAGACCTCGGGTTCCTGCATGCAGATATACGTTAACCTGAGACGGAACGGCTCCAATTTGCTGTTGGCCAATTGCACGAACATCGCGCAGAAGTTCTGTTATGGGAAAGACCAAGAAAATGCCAAGAGAAGTCGGTGCATCGCCGACGAGTGCAAGAATTTAACAGGTACGTTCAATTGCTCAATGGGTATGTGCATAGACATAACCGACTCCTTCGAATGCATATACAAAGACACCGATCCTCCTCTGAAATGTTCGGGAAGACGGGGTAAAATCACCTGCATCGATTTGAACGGTTTGTACAGTTGCAACAGGGGGACATGTGAAAGGATTCGCACGCCATATAACTGCGACAGACAGTGCGGCGACATTCCTACGAGGAACAAAAACGTTATAATGCTCAGCGGAGATGAAGTGTATTTGTCCCAGTGTCAGAGGTGTATAGACAGTGACACTGGGGAAGAGATATGGAACGAAGCACAAGACAACATAGTGATGGCCTCTTGTTACAGTATCTTGAATACCAGTCGTGGTCTGGAGGCAATCGACTGCGTGAATGGTTCTTTACTGGCTAACAACGTTTTAACTGACATGACAAATTTCACATATTTGAGTTACCTGAGCGTTTTCAACACCGTTCCTTTGGATGAACGAATGATAGTTGCTCCTCCTGAGCCCGATCTATTGATTGCCAATGAAAGTAAGCTGCTCATTAATCTAGAGGGTTGTGTCAATACCTTGAGGGACGAATGCAAAGATTTTCTAAAGGTTTACGGAAAAGACGGGACAGACCACAATGCAAGAGCGCGCTTTCCGTGCTTTTTCTCAGCCGATAATCCTGGAGTGGTCGTGGCGAGATTCGATTTGGCTACAACGACTAAACAATTTCTTATTGCCTCAGTCCTGCCTTCGGTTCTATTTGTCGTTTCATGTCTCACACTAATTCTCTGCCAACGTACTGTTGTCGTTGGTGATGATGCTAAAATGCGTTTTCAGTGCATAAAGACCGAGGAAGCAGCCGAAAAATCTGCGTCTACGAACAACATGAACGATAGAGGAGGAGGCAACTCAATTATGGCACTT
>Col224
TTTCAGCTAATGAATGGGACACCAGAAGAGGATATCCTTAACACCTCCTTAGATGATCTAGAAAATCTATCTGCCGGTTCTAATGCACAAGAAGTGGAGAGAGCCATACACAAATACTCGACATATCTTGATGTATCTATAAGATGTCTTCAAAAAATGGAGAATAACAAGAATGCACAATCTATTCTAAATAAAATTAATGATGTAATGAGTAAAGCGTGGGCTGTACCAACTTATGGACATGAACTGGGTACTACTTTGTGTAATACATTAAGGAATTGTGGAGGTCTAGATTTAATTATGCAGAACTGTACAAAACCAGATAAAGATCTACAGTTTTCAAGTGCTAAACTCTTAGAACAATGTCTTACAACAGAAAATAGAGCTCATGTTGTAGAGCATGGATTAGATAAAGTAGTACATGTTGCATGCGTTTGTACAAAAAAATCGAACTCTGTTGATCACTCTAGAGTAGGGACTGGTATTTTGGAACATTTATTTAAACATAGCGAAGAAACATGCAGTGATGTAGTTCGTCTAGGTGGTTTAGATGCTCTATTATTTGAATGTAGAAAAAGTGATGTCGAAACATTACGCCACTGTGCCGGAGCTCTTGCAAACCTCAGTTTGTATGGTGGTGCTGAAAATCAAGAAGCAATGATCAAAAGAAAAGTTCCTATGTGGTTGTTTCCATTAGCATTCCATAACGATGACAACATTAAATATTATGCCTGTCTTGCCATAACTGTTTTGGTTGCTAATGCTGAAATAGAAGCAGAAGTATTACAATCCGGGACTTTGGGATTAGTAGAGCCATTTGTGACCACCCATAATCCTTCAGAATTTGCCAAATCAAACCTTGCACATGCTCATGGCCAAAGCAAAACCTGGCTAAAAAATTTAGTACCTGTATTAAGCTCAAAAAGAGAAGAAGCTAGAAATTTGGCTGCTTTTCACTTCTGTATGGAAGCTGGAATAAAAAAACAACAAGGAAATACTAACATATTTTCAGAAATTGGTGCTGTTGAATCCTTGAAAAAAGTTGCAAGTTGTCCAAATGCTGTTGCTTCAAAGTATGCTGCTCAAGCTTTAAGATTAATTGGTGAAGAAGTGCCTCACAAACTTAGTCAGCAAGTACCTCTTTGGTCAGCCGAAGACGTTGAAGAATGGGTAAAGCAAATTGGATTTGCAGAAATTGCCTCTAGTTTTGTTGAAAGTAGAGTTGATGGAGATTTATTGTTACAGTTAACTGAAGAAAATCTCAGGGATGATATTGGACTGACCAATGGTATAAAAAGGAAA
>Col225
ATGTCTAGCGAAGAAGATCGTTCGGAGAATCACAGCATGCTGCCTGAAAAAATGAGCAACAATAATGACTCTTCCCGTCTGAGATCAAGCAACATACCAGAAGAACAAACATCACTAACTCAAGATAACGACCATTACCATCACAGAGCAGATATAATCAGAAGCAATGGCGACCTCAGATCTGACATAGACAGTGATACTGAGTGCGGTTTGGGGCCATGTGCCCCGAACTGGTTACAGAGGTTCGCATCGAAACAAGCTTTTTTAATAGTGTTTTGTATAGCATGGGTTTTGCAAGGTATGTATCATACGTACTTTGTAAGTGCAATAACTACGATAGAGAAACTGTTTCAAATTCAGTCAAAAATTACTGGGATAATTATGAGTGCCACCGAGATCGGACAAATCGGGTCTTCACTGCTTTTAACTTACTACGGTGGTCAAGGTCATAGGCCTAAATGGATAGCATGGGGTATGGTTTTGTTTGCCGTGTCTTCATTTACTTGTTCCCTGCCACATTTCATATACGGCAGGCAACTGATCAACGCAAATGATCTGACAGGGATTACTAAGGAACCCAACGTTTGTAAAGTTCATACCCCAAATTCAACGCTATTTTTGCAATCTATAAGCAATATTTCTTATACGGAATACGGCACCGTAGGGACGCCAAATATTTTGCAAACCTGCGAGGAAGAAATCACGACAGGGCATCGGATACAACCGTCAGTTACTAATATAGTTTTAGCCATATTTTTCATTAGTTTGCTTGGAGTTGGTATGGGTCAAACCGCAGTTTACACTTTGGGAATTCCCTACATAGATGATAATGTTGCCAGCAAGGAATCTCCGCTATACTTT
>Col226
ATGAAACCACGTATGAAGAATCACTTCCGTGCACATCAGCTCAGTGTCTGGCTGCGCCTCATCCCCGAGCTGCACCGCGCCGGAATGGAAGACGTCGTCGCTAGACACAATCTCTTTAGAAATCACAACAATGCCGATTTATACGACGGTGCCGTCCGCCCCGATCCTTTATCACGGGTTAGTTATTACGATCCGACGATGGAACTTTTTAGAAGACGACCGAACTCGAGCCTCACGAATCTAGATACCCCTACTACAATGGATACCATTGTTACCACTTGCGTTAACGTCGTCTCGGCGGGAAATTACAATCCGCAACTATTCCAAAATCAAAATAGTTCCACGGACACTTTGGCTAGCCTGGAAGCTGCCGGCTATGCAGCGTACAGCACTGCTCTGAGTGTAACAATTGCCATCGGCTGTTCGCTGCTTATCCTCAACGTTCTGATTTTCGCCGGAGTGTACTATCAGCGCGACAAGACTAGAATGGAGGTGAAAAACCTGCAGCAGCAACAAAACAGAAACCAAGCCACATTTGAGACCATTTCGAAACATCAGCATTACCACTTAGGGCACTCGCAAAGTTCAAATGTTATCGTCGACGTTGAACAGGACACTTCTGCTATGATCATGGCTGCAAACGCCCAGCAAGATATTCATCTTAACAAGGTGCAACACCTTTGTCCCACCAGCATCTCCAACACCTTGAAAGCTCCACCTCCTAGCCCAAACGTTATGATGCAGAACTGCATGACCCTTCCAAAAAACGCGTCTATGCAGATGCACAACCTCCAGAACTACCAGACTCATCAGGGATGCATGACTCTTCCAAAAAACTCAACTCTGATGAATAACACTGCTTGCGTCATAGCTGAGATGCAGCAGCAGGGCATCGTGCAACCTCCGAATGGAAACGCTACCATGCCGCTGAACGTTCCAAAGCCACCGCCCCCGCCAAGGGCGAAGAGTCCCGAGACACAGCCCTTACTGTCTTCTCATCACAACAATTCGGGTAAAGGGAATATAAGGCTGCCTCAAGCGGCTATGAGTGAGATGAGGGTG
>Col227
CTATTGGAAGATGGCAAAGCATGTTCGGATGTAGACGAATGTATCGAAAAACCTGGAGTTTGTTCGCAATACTGTTCAAACACTCCCGGAAGTTATTACTGCAAATGTAACGATCAGTTTTATGAACGGGAAACGGATGAGCACACCTGCAAACGTAAAGACAAAGTTGAGCCGTGGATTATATTTACGAACAAGTATTACATAAGGAACATGTCCGTAGATGCCCATGTTTATAATTTGGTTCACCAAGACTTGATGAATGTCGTCGCGTTGGATTATGACATGATGGAACAGAAATTATACTTCTGCGACGTAACCGCAAAAACCATATATAGAAGTAAAATTGGTGGTGGTGAAAAAGAACCTGTTGTCCGTCACGATTCGCACGGTTTAGAAGGTATCTCAATTGACTGGATAGGACGGAAGCTGTACTGGTTGGACAGACACTCTAAGAATCTTGATGTTGCGGAGCTGAATGGTACAAATCGCAAGACCCTTAAAACTAGCATACCCGATCCGAGAGCCCTCGTTGTTCACCCGGGAACCGGTTATTTATATTTCACTTCGTGGCACTTACAAGCTTATATAGGAAAACTGGGAATGGACGGTTCAAATTTCACTAGAATCCTTAACTGGCAAGACGACATAGCCTGGCCCAACGCTTTAACGATAGACTTCTTCACGGATCGTTTATATTGGGCTGACGCACATTTGGACTACATAGCGTTCTCCGACTTGGAAGGAAGACATCGCCATATAGTAATTTCAGGGAATGCAGTACCGCACGTGTTCGCTCTTTCGCTGTTTGATGATTACATCTATTGGACGGATTGGAACTTAAAAGCTATTAGCAAGGCGAATAAGTTTAATGGAAAAAATTTACAAGTTTTACGCAATACTACGCACAAACCTTACGATATTCACGTATTCCATCCGCTGAGACAACTTCCGTATAACAATCCGTGTAGTATTAATAACGGTAATTGTTCACATTTGTGTTTGATTGCCCCGCCACTCGCTTCTAGTTACTTAAATATTGACGGTTATGGTGAGGAAGGCCAAACCACTTACAAATGTGCTTGTCCAAATCAGTTCTACTTGGCGCTCGATGGAAGAACTTGTATAGCTAATTGCACGGCAGGACAGTGGCAATGTAAAGGAAATGATGAAAAATGTATACCGTGGTTCTGG
>Col228
ATCCTAACCATCGAAGGCGGAGATGAAGAACCCGACATTACCAGCGTCCCATCGCTGTTGTTCATGCTGCAGCAATCCAGCGTCGATTGGAACCTGCAAACCCAGCCTCAGCCTACTGCCTGCAGATCACGTCCCGGAGGCACTTGCAGGTGGCCCAGAGGAAGAGGTATGGGCGGCTCATCCGCCATCAACTACATGATCTACCTCCGAGGAGGTCCGAGGGACTACGACGAGTGGGAGCAGAGATTTGGAAATGAAGGATGGGGCTACGAAGACGTGTTGCCGTACTTTAAGAAGTCTGAACACAACAGAAACATCGAAGAAGTGGGCACTGAATACCACGGAACCGACGGACCAATGAATATCGAACATTTCCCAACTCAAGACCGGAATATGTTCGCCCTGTTGGATGGCATGAGGGACATGGGAATAGAACTGTTCGACCAAAACGGTCGGAGACAGTTAGGTGGCAGTTTGTTACAGTGCTTTACCAAAGACGGGCAGAGATTCAGCGCCAATGCTGCTTTCGTAAGGCCGATTAGAAACAAGAGGAAAAACTTAACAATAAAAACTAAAGCCTTTGGTACAAGAGTTCTCATAGACCCTCAGACCAAAAGAGCTTATGGTGTGGAATACGTTCAGAACGGTCGATATTACAAGGCTTTTGCAAGGAAAGAAGTTATTGTATCATCGGGTGCCCTATCTTCACCAAAAATTTTGATGTTGAGTGGTGTTGGTCCTGCTCGTCATCTCAATGATTTGGGTATAGAAGTGATACAAGACCTGCCCGTTGGGCGTAATCTTCACGACCACACTACGGTCGACGGACCTGTCATTGGATTGAGCAACTTAACTTCCACTCTAGTTTCAGATGAACAAAGAGTCAGTGACACATACAGATTCTACAAAACGCATAGAGGACCCCTAGCCAGCACCGCAGGTCTTCAAATGAACCTATACATGAAGACAAGCTTTGAGCACGACGAAGACAGGCCTGACATGCAATTTACAGCTGAATCTATAATCTTAAGCGATTATTACAGCGATCCTGTACTATTCTGGGAGTCTAGCCAACGTGCTCTAGCCTTCTACGACGGCATGCTTCTGAGACCCATCATTTTAGGTCCCAGAAGTAGGGGCTACATTTTACTAAATCAGACACATCCAGTGTTTGGAAATCCCCTGATTTACGCCAACACGTTCTTCGATGAAGATGATCTGGGCATAATGGTTGAAGCAATTCAGAGGATGGTCCAGATTGCTGATACTCCAGCCATGAAGAATATTGGAGCGAGATTGGTTACCACCCCCCTTCCAGCTTGCAACCACTTTAAGTTTGGAACGAACGAATACTGGCGCTGCCTGTGCATTGAGTATACCACAACTCTTTATCACCCTGTTGGTACCTGTAAAATGGGCCCTAAAAAGGATCCCACAGCAGTGGTCGATCCAAGACTGAGGGTTCATGGAATTATAGGGTTAAGAGTGATAGACGCCTCTATTATGCCTGCGATAACTAGATCTAATACCAATGCACCCACTATGATGATAGCTGAGAAGGGTGCAGACTATATTAAAGAAGACTGGCTTGGAACGACACATGGGGACGATGACGGTTGGAACCATGGGGATGATGATGCTTGGAGTAAGGATGGAGGTGAAGATTGGCATGGTGGAGGTGATAGTTTTACAGATGATCACGATGATTCGTTTAATTCG
>Col229
ATGATAATGGACTCGAGGAACTCTAATAAGAATGGCAGTATAGATCCAGAAAATCTAAATTTGAGCCTGGATATGGGCGATGAAATGAAATTGGATGAAGTGAATTATGAAAGTGATGTATCTTCTTCTAGTTCTGAAAGTTCATCTGCTCCAAGCATAAGTTCTGTAAGTACGAATTCATCAGGAAAGGGACGGCTTTCCAGGCATAAAAGGGGCCGTTCTAAAGATAAAAGTCCATCTCCAGCAGCTAAAAGAACTCGTTCTAAGGATGCCAAGACCAAATCCTATGATTATCTTACTAAATTAAACTACTTGTTTCGAGATGCTCGTTTTTTTGTAATAAAATCGAACAATGCTGAAAATATTACACTTTCAAAAGCTAAAGGTGTATGGTCTACTTTACCTCAAAATGAAGCCAATTTAAATAAGGCTTATAGAGAATCAAGAAACGTGTTACTTATATTTTCAGTAAAAGAAAGTGGAAAGTTTGCCGGTTTTGCCAGACTGCATGGTGAATCACGACATGATGTTCCAGCCATATCTTGGGTGTTGCCACCAGGATTGTCTGCAAAGGCATTAGGTGGTGTATTTAAAGTGGATTGGATTTGTCGTAAAGAATTGCCATTTTCAAGCACAATGCATTTATACAATCCATGGAATGATGGTAAACCTGTTAAAATAGGAAGGGATGGACAAGAAATAGAACCCAGAGTAGCTGAGGAACTATGTCGTTTATTTCCAGAAGATGAAGGTATAGAAATTACTCCTATTTTAAGATTAGCTAAAGAAGCAGCAAAAAAAAATAATTTACGTGGTCGTGATGGTCACAGACATCCAAAAGCTAGAATGCCAATAGCAGCTCGAACTTCTTCATTTGGATACAGAGGCCGAGGAGCATCCTATTCTAGAAGAAAGTATTTTTTGCAAACAAGGGGATTAACAACATCAACTTCATACAGGAGGTCTATATCGCCTCGCCCTAGAGATAGGTATTCATTATTTTATGATCGAGACTCACCAAGGCCATATACAGCAGCAGCTGCTGAAGCATATGTTGCTGACTATATGCGAACGATGCAGCATCAGTTGCCACCATTACCATATGTTCCACCTCCTGGTTTATATTCAGCTTCAGCCTATGATAATCTGCCTCCACCTCGTTATTATGAGGGACTTCCAATACCTGAATATGCATCGTCTAGGATAAGTTCTTATTCCGACAAACGTTCATATGATCGATCCGTTGATGAATTTATATGG
>Col230
ATGATGCCTTCTACGGAGAACAACCGATACATAGTGCAGGTGTACGTGGGGGCCCTGTCCGCCCTCTACGAGGCCCTGTCGGTCGAGGCCAGCAAACAGACCACTTCCGAGGAAATCGTTTCCTGTATTGTGGAACGACTTACCTTGAACGAAAACGTTTCGTACGAACTAGCAGAAGTAATCGGGGACGATTTCGGGCAAGAATGCAAGGAACGGAGCCTTTCCCCCAGCGAAAGCCCCGTGCAGCTGATGATGCTGTGGCCGAAGAACCGACCCGATCACACCTCGTACAGGTTCTACTTGAGGGAGAGGGTAAACGAGTGCGTATGGCGGGACCAGTTCGTGATGGATCCCCAGCTGATCAAAGACTACTTCCACCGTTTCCTATACCAGCCCAAAGACCGGGAGTACCCCGACTTGTGCCAGTTACCCGACTTAAACGAACAAACCCTCCTGGAAAACCTCCGGGCGAGGTTCGTCGCGGGCCACATCTACACCTACGTGGGCTCCATACTCATAGCGCTCAATCCCTTCAAATTTTACCCCATTTACAACCCCAAGTACGTGAAGTTGTATCAGAATAGACGGTTAGGGCCCAACTTGCCTCCCCATATTTTCGCGGTGGCCGACACCGCATACCATTGCATGTTGAAAGACAGGAAGAATCAGTGTATTGTGATCAGTGGTGAGAGTGGTTCCGGCAAGACTGAGAGTACGAATTTTTTGTTACATCACTTGACGGCCCTCAGTCATAAGGGTTCGCACGGTAGCGGAGTGGAACAGACAATTTTGAGTGCGGGGCCGGTGCTGGAGGCCTTCGGGAATGCGAAGACTGCACATAACAATAACTCG
>Col231
AGTGTTGTTGCTATAGCTGGGGATGACTTTGTGGTAATAGGAGCAGACACCCGTTTAAGTGCTGGCTTTTCCATTTATACCAGAAATCAAAATAAACTGTTCCCTCTTGCTAAGACGACCGTACTAGGATGTTCAGGATGTTGGTGCGACACCTTAACATTGACACGTATTTTGAAGTCTCGCATGCAGATGTATCAACAAGAGCATAACAAAATCATGTCAACTACTGCATGTGCTCAAATGTTGTCAACGATGCTTTATTATAAAAGATTTTTCCCGTATTACATTTCTAATGTACTTGTCGGATTGGATAACGAAGGAAAAGGATGTGTATATAGCTACGATCCCATTGGACATTGTGAAAAAACTACATACAGGGCCGGTGGTTCTGCAGGAGCTTTACTTCAGCCTCTTTTAGATAACCAGATTGGTCAGAAAAATATGGAAATAGTTTCGAAAGAACCTCTATCTCGGGAGAAAGCACTTAACATCTTAAAAGATGTTTTTATATCTGCCGCAGAAAGAGATATCTATACAGGTGACAGTGTATTTATTAACGTTATTACAAAAGATGGTATCCAAGAAGAAACCTTTGAATTAAGGAAGGAT
>Col232
GTTATGCTTCTTCTTCAAAAAGGCAACAAAGCCAGGACCACAGAACCCACAGCCATGAACAAGACCTCTTCCAGAAGCCACGCTCTCCTCAGCGTCACAGTGAGGCACAGCATGCCAATAGACAAAAAAGACCACCTGCGCATGCGCGTCAAACAAGGCAGGCTCTTCATGATCGACTTGGCAGGCTCTGAAAGAGCAAACAAGACCAAGAACAGAGGAAAACGCTTACAGGAAGGCGCCCACATCAACAGATCCCTGTTGGCTCTTGGAAATTGCATAAATGCCTTAAGCGGAGGTGCTAGGTATGTCAACTACAGAGACTCCAAACTCACCAGGCTCCTGAAGGACGCTCTGAGTGGGAACTGTAGGACGGTGATGATAGCCCACGTATCACCTAGCGCTGCACAGAAGGACGAATCGAGAAATACCTTAATTTACGCAGACAGGGCTAACAACATCACCACCAAGATAGAGAGGAACGTTCTGGACGTTTCCTATCAAGTTACCCAGTATCAGACGGTCATTACAGAGCTGAGAGACGAGATTTCTCGACTGCAAACTAAAATGAAAGAGGAAAGACCGAGATCCGCGGACGTAAACAGGATGAATGCTGAAGAAAGGAGCAACGAGGTGAAGAAGCTGAGGGAGCAGATCGTGGATACGTTCAAGATGCAGATGAAGCTGAGAAGGAAGCTGATGGAAATAGACTCACATCTCTTGGGACTGGGAATGGAAGCAGAGAGGCAGCACGTTATTATTTCACATTGGGAATCAAGGAATAACAAGTTGTACAAAAATAGTTTGAATGAATCTAGGGCAAGGACACAACAAAGCATT
>Col233
CGACCGAGAATCGATCGTGAGACATTCAAATCGATTACGATTAAAGCAGGTAGAACCCACAAATGGGCCGTCGACTTTATGGGTGAACCCCCACCGACGGTCAAATGGTCGTGGCGAGATAACATTCCACTGACAAATAGCGAACGTATTAAAATAGAGAACGCAGACTACCACACGGACTTTACTATTTTGAATGCCGTCCGAAAAGACACCGGCAAATACACACTTACTATTGAGAACGTCAATGGTAAAGACACCGAAACAGTTGAACTTACTGTGCTTGGCAAGCCAGGAGCACCAGAAGGACCTTTGGTTGTTTCCGACGTGACGGCGGAAAAGGCCAAAATCGGCTGGAAGAAACCAGAAGATGATGGAGGCAGTCCGATTAAAGAATACGAGATCGAAAAAATGGACATGGCCACTGGCAAATGGGTCAGGGTTGGCCGTGTACCCGGAGACAAACTATCCCCTGATGGTAAAGGCGAATTTGAGGTTACCGGACTCACCCCAGGAAATGAGTACAAATTCAGAGTAACAGCCGTTAACAACGAGGGAGACTCAGAGCCTCTCGTATCTGACCGTCCTATCGTCGCCAAAAATCCATTT
>Col234
TTCGATGAAGAAAAAGTTGTGTACGATGGAGAAGCAGTAGACGCTGATATTAAGAAGTTTATTCAAACTAACGCTTTACCGTTGATCGTTGAATTTAACCATGACACTGCACAGAAAATTTTCGGAGGCGAAATTAAGAGCCATTTGCTTTTGTTCCTAAGCAGGGGAGATAAGGAATCTTTCGAGAAAATTTCTCAAGCCGCACGTTCTGTGGCAAAACCGTTCAGGGAACAAGTTTTGTTTGTAACTATCGATGCCGACGAGGACGATCATCAAAGAATCCTCGAATTCTTCGGAATGCAAGGTAAAGAGGTACCGGCCGCCCGATTAATCAAACTCGAAGAGGATATGGCAAAATATAAACCACCCACCGATGACCTGTCTGCGGAAAGCATCCAGCAGTTTGTTCAAGATTTCCTCGACGGCAAACTCAAACAGCATTTACTTAGCCAAGATCTTCCAGAAGACTGGGACAAAGAACACGTCAAGGTACTAGTAGCCTCTAACTTTGACAGCGTCGCGCTCGATTCGGGCAAAGACGTACTGGTAGAATTTTACGCTCCGTGGTGCGGGCACTGCAAACAGCTAGTTCCTATCTACGATAAAGTAGGGGAGCACTTTAAAGACAATGAAAATATAGTTATCGCAAAAATGGACGCCACGGCAAACGAACTGGAACACACCAAGATTTCTAGTTTTCCAACGATTAAATTGTACACAAAAGGTGAAAATCAGATCATAGAATACAACGGGCCCAGAACCTTTGACGGTTTAACCAAATTCGTTGAGTCCGGCGGTGCCGACGGTGCAGGCGTGGAGGAGCCCGTGGAGGAGGTCGAGGAAGACGACGACTCCACGAGGAAAGACGAGTTG
>Col235
GTAAACCACTATGCGACAGTAGCTTGCCAACGTCTAGAACGTATAGGCGCAGGTGGTAAACGCACCGCCCGTCGCCCACAAATGGATGACATAGAATCTGCAAGAAAACAAATATTCCAAGCTAGTCTCTTTGGTAACACTCTACGTGAAGTTATGCAACTTCAAGCCAGTCGTTGGCCTAACAGAAGGCTACCCTGGCCACAAATAGAGTTGTCGCAACAGGTATTGAAACTGCAAGGCTTAACGACTGAGGGTATTTTCCGCGTCTCGGCAGATGTAGACGAAGTGAATCGATTGAAGGCGCAAATGGACCGATGGGAAATTAGTGAACCCAGTGATGCTCATGTACCTGCAAATCTACTTAAACTTTGGTTGCGGGAACTGTATGAACCCCTCATCCCCGACTCTCTTTACCCTGAATGTGTGGCAGAACCCATGACTCCAAGACGTGCATGTGATTTAGTACTACGTTTACCCACTCTACATAGACTTGTGTTATGCTATTTAATCCGATTTTTACAGACCTTTAACAAACCTGAAGTTATACAACATACTAAAATGGACGCTTCCAATTTAGCTATGGTTTTTGCGCCTAACTGCTTACGTTGCATGGCTAGTGATCCTCGTACTATGTTTGATAATGCACGTAAGGAGATGGCCTTTATGCGATGCCTCATACAAGAATTAGATACTGAATGTGTTCGAGACATGATC
>Col236
TTTGGACCAATTTCTAAGCCGTTGTATAAATTAATCGAGTTGGCTCATATCCTTCGAACCAGCCAGGATATTTCTTTGAAAAACCTGGCAGGACACCTATCCACAAGACAGTTACTTCGCGTAGCAGCCAGATTAAAACATTTTCCAATCGACAACCCATACGACACAATTCAAGAGATATTCATGATGAAATTCTTACCTTCCCTGACCAGACAAGTTTTAGAAAAAACTATAAGGAACATTGGAATATCACCAAACAAAAAAAAGGCGCACATTGCTAAAGTTAAGTGCGAGATTAATGACAATATTTTGACTATCGGGAATTCATCAGTCCCGATTCGTAGCAGCGAGAATATAATAAAGGTTCCGAACATTTTATTTTACGACGTGCCGCAACACCTACTCCTGATGGAAAAACTTTTGCAAGACTTCCAGCTCGGGTCCCATTTGCTTTTGGTCGGTAACCAGGGTGTGGGCAAAAATAAAATAGCCGACAGATTTCTGGAATTGTTAAACAGGTCGAGGGAGTACATTCAGTTACACCGCGACACGACCGTGCAGACTCTGACCACCCAAGTGACCATCAAGGATGGACAGTTGGTTCACGAGGACTCATCGTTGGTTAGAGCTGTTAAAAACGGTCGCGTCCTGGTGGTCGACGAGGCTGACAAAGCACCGATCCACGTAACCTGCATACTAAAGACTTTGGTGGAATCCGGACAGATGACGTTAAGCGATGGGAGGAAAATCGTGTCTGTAATTCCAAACGGACAGAATCCCGCTAATTTTATACAAAGCCATCCGGATTTTCGAATGATCGTCCTGGCGAACAGACCAGGGTTCCCGTTCCTCGGGAATGACTTTTTCGGCGCCTTAGGAGATTTGTTCAGCAGTCATTCCGTCGATAACCCTTCGGAAGAATCGGAAATTGAGCTTTTAAGACAGTACGGCCCCCGTGTGCCTCTGGATACAATTAAGAAGTTAGTAAGCATTTTCGGAGAGCTCAGGGATATGGCCGATCAAGGACTGGTCAATTATCCGTATTCTACAAGAGAAGTTGTGAACATCGTGAAACATTTAGAG
>Col237
TGGAACATTTCTGACTATTTTCACCAAAATCAAGGTAAACTGAGCCAAACTCTTACAGAAGATAACACAGTTTTACCCGATTTTCCTGGCACTTTAAATATGCCAAGTTTCGATAAACTCTGGATGTGCCTATATGCGAGATTAGGCGAATTATGTGTAGATAGTAGACCAGCTGTAAGAAAATCTGCCGGACAAACACTGTTTTCAACAATATCTGCTCATGGGGGACTCTTAAAACAGCCCACATGGCAAGCGATACTATGGCAGGTACTCTTTCCTCTTTTAGATAAAGTTCGAAGTCTTTCAAATTCTGCAAGCAGCGAGAAGGTTGACGCTGGTGGTAATATTTTGATTCATCACACGAGAAATACTGCACAAAAGCAATGGGCTGAAACGCAGGTATTAACCCTATCTGGAGTGGCCAGAGTTTTCAATACGAAAAGGCAGCTATTACAAGCTTTGGGTGATTTTCCGAGAGCTTGGTCGATATTATTAGAATTTATTGAAAATGCAGCTCTAAGCAAAAATAATGAAGTATCAATAGCGGCATTAAAGTCATTCCAAGAAATTCTGTTTCTGAGTAAAAGCCAAAGTGTAGATAATAAAGTAGTTTTAGAAGACAAAGAAATTTGGGCTATTGCATGGAAAATTTGGGTGAAGATTGGGACAGAAATTACGGTTCCTCTTATCGAACATGAAGGCCATGATGATTTTTATCTACCAAGCCAAACTTTCTTGACAAATTTAGTCCAAATATTTCCAAATGTATTTCAGCATATTAAAACTAATTTCAATTTAGATGATTTAAAACAACTTGGTACAGTGTTATCAAATGCAGTTAGTGTACCAGTTTATGGAGAGACAACTCCCTACATAATATCAACGTCATCTGATTTAAGTCTAACTCCATTACATGACGGTGTGCTACATGCCATGGAACTGCTACAAAAGGAAGCTATGCAGAGAAATAGTTCTAAGATGATTCCAGAAATTTTCAAACTTCTTCTAACTTTCGCAAAATTTACTTGCTCTCCTCCAACATTCACCAAGCTAGAGAGTAAACAAAATAAAATGTCAGACTGGATAACAATGAATTATGTTCCTTTTGGAGAAAAAGCAGTGACGATGGTTGTTAAATTGTATGAAAAAACTGCTGAAAACCCCGAAGTTATAAACGCAAACATTTTAAAAGAGATTATCGTAACTTTACATACGCCATTAGCTTTAAAATACAATTGCATTTCTAATAGTATATGGAAATTAGCTGCTAACAGTCTAATTACGATTCTCAAAGTTGGTCTTAAAGTAGCCCGATCACATGGGAATCAATTTTCATCTATGTGGGATGAATTATCCACTACTTTAAATGATTTTCTGTTTCCAAAT
>Col238
ATGAATGCAAGTAGTAACAAGTATATTCAAGTGGCTGGTAGCAGTGCCGGAATAACAAGTAGTGATAAGGTTGTACAAGATATTTTAAATACATTTACAGACCTTAGGCATTACTCCAGAGAAATAGAAAATGAATTAAAAACTACAGAAAATCAGTCTATTAAAGTGTATATGAAAGAAAGCGAAAATATAGCAAGTTTACATAATCAAATCTCAGCATGTGATCAGATTTTAGAGAGAATGGAAAATATGCTTTTGGATTTTCAAAACGATCTTGGAAGTATTAGTAGTGAAATATTAACTTTACAACGCAAGTCAATATCAATGAGTCAAGAACTGACTAATCGACAAGCTATCAGAGGTCAGTTGAGTCAGTTTATAGATGATATATCAGTTCCAGAAACATTAATTGTTGGTATAATGGATCTACCAGTTACCGATAAAGAATTTTTAACACAATTACAAATTTTAAATCATAAAATTGGTTTTATAAAAGAACAGAGTTTCAAAGATACAAAATCATGTCAAGATGTTAAAGATATTTTAGAGAAGTTAAGAATTAAAGCCATGTCGAAAATTCGAGCATATTTACTAGAACAAATCTCAAAATTTCGTAAACCAATGACAAATTATCAAATACCTCAAAATAATTTACTGAAACATAAAGGTCATTATGAATTTTTACTTTCCAACGAAAGAAACATTGCAGAAGAGGTTACAAATGAGTATGTAGATACTATGAGTAAAATTTACTATTCCTATTTTAAGTCCTATGATAGTCGAATAATGAAACTGCAGTATGAGGAAACTACCTCAAAAGATGACTTAATGGGTATTGAAGACACAGCTACAAGAGGCCTTTTTAACAAATCTCTGAAACATAAAGCTACAGTATTTACTATTGGAAATAGAGGAGATGTATTGGCACAACAGCTTGAAGCTCCTATTATAGTTCCTCATGCAGAAACCAAAAACAGG
>Col239
TTTGTTATAACACATCCGGAAGTGAAACACTGGATAAAATACGCCCGATTTGAAGAAAATCATGGTTTCATCCATTCTGCTCGTCAAATATACGAACGTGCGGTACAGTTTTATGGTGATGATCATTTGGATGAAAAACTGTATATCGCGTTCGCCAAGTTTGAGGAAAATCAGAAGGAACACGACAGAGCAAGGGTGATATACAAATACGCCTTGGATCACATCCCGAAAGATCAAACCAAAGAACTTTACAAAGCCTACACAATACACGAGAAAAAATACGGCGACAGGAGCGGCATAGAGGAGGTGATAGTATCGAAACGCAAATTTCAATACGAGCAGGAGATAGCGCAAAATCCTACGAACTACGATGCTTGGTTTGATTATATCAGACTAGTGGAGGGCGAAGGAGATGTCGAAGTTACAAGGGAAACGTATGAAAGGGCAATAGCTAACATACCGCCAACGAAAAACAAGCAGTACTGGCGTAGATATATCTATTTGTGGATAAACTACGCGCTGTTCGAAGAATTAGAAGCAAACGATTACGAACGTACGAGACAAGTGTACAAAGCTTGTTTGGAATTATTGCCGCACAAGGCGTTCACTTTTTCGAAAATATGGCTCCTGTTTGCGCAGTATGAAATCCGACAAAAGAATTTGACCGCCGCCAGGAAGATACTCGGTATGTCCATAGGGATGTGTCCGAGGGACAAACTTTTCCGAGGCTACATAGACCTAGAAATACAACTTCGAGAGTTCGACAGGTGTCGGCGGCTATACGAGAAGTTCTTAGAATTCGGACCGGAAAATTGCGTGACGTGGATGAAGTTCGCGGAATTAGAAACGCTACTGGGTGATGCAGACAGAGCTAGGGCTATATACGAACTGGCCATAAACCAACCGAGACTGGATATGCCCGAACTGCTTTGGAAGGCCTACATCGACTTCGAGATAGCCCAAGACGAACCTGATAACGCACGGCAGTTGTACGAGAGACTACTAGAAAGGACGTCGCACGTTAAAGTTTGGCTCTCCTACGCAAAGTTCGAGTTGAATAACCAAATGGAAGACGACATGAACGTCAAACTCTCCAGAAGGGTATTCGAGAGGGCAAACGAGAGTTTGAAGAGTTCCGCCGAGAAAGAAGCCAGAGTTTTATTGTTAGAAAACTGGAAGGAGTTCGAAAACGCTCACGGAGACGAAGCGAATAAGGAGAAAGTTAACGGTAAAATGCCGAGGAGGATCAAGAAACGACAGAAGGTCATCGATGAGGATGGGATAGAGCAGGGATGGGAAGAAGTCTTTGATTATATCTTTCCCGAAGACGAGGCTAGCAGGCCGAACCTCAAACTGCTCGCTGCCGCTAAGAACTGGAAGAAGAAAGTTGTGGACGAACCTACTATGGAGAATGAAGTTATTGAGGGGGATACTGGCGACGGTAATGATAACAATGAAGAGGAAATCAGGGAAAGT
>Col240
ATGGCGTCCGATGGAGAAGATTTTATAACCGATCAGGAGAAAGTGCGAATAGTGTCCGATTTCATTCTCCACTCACCACCGGGAGAATTCAACGAGGTATTTAACGATGTGAGGAAGTTATTAAATAACGACGATCTTCTAAAAGAAGGTGCTAGTGGGGCATTCGCCCAGTACAACAAGGATCAACTGACCCCAGTTAAAATAGAAAATACAGATCATCTGGTGCTAATTACAGAATACAACGACCTGGGAAACAATAGGTTTTTCGACCCCAGAAGTAAGCAGAGCTTCAAGTACGATCATTTGCGAAAGGAGGCTTCCGACTACCAGCCTTACACCCCTGATTCTGCTGCGGAGCCTTGGAGAGCAGCCTTAGATTCGGAATTTAATCAGTATACCAAGAACCATTACAAGGACGGAGTGTGCAGTGTAGTAGGCCGAAGCCAAGGAGGCGTAATAACACTTAATGCTTGTATCGAAGACCACCAGTTCCAACCAAAGAATTTTTGGAATGGAAGATGGAGATCGCAATGGTCCGTGACATTAAACGGAGGTTCTACTGCTGAAATTAGAGGCGTGTTGAAAGTACAAGTTCATTACTACGAAGAGGGCAATGTCCAGTTAGTGAGTACTAAAGAAATAAAGGAATCGGTTAGCGTATCTAGTGAGGCCCAAACAGCAAAAGATATAGTGCAAGTAATCGAGGCCGCTGAGAATTTGTACCAAACGGCCATTTCGGAGAATTACCAAACTATGTCAGACACGACATTTAAGGCTTTGAGAAGACTCCTTCCCGTCACCCGTACGAAAATCGATTGGAGTAAGATTGTATCATATAGCATTGGCAAAGAACTAAAAACACAA
>Col241
AGGCAGGATTATCTATATAGGGAGTTATTAGCTTTAGAAAAACTGTTGCCGAATGTACGTCTCACTCGTCAGAGGTTCGCAACGATATGGGGAGGGGCGTCTCTTTTGGAGATGCTGAGGTCTTGTATGTGGGAGCTGCTCGACATCAGGGAATGGAACTGGGACTTTGTTCTGAACTTGAGCGAATCGGACTTTCCCGTTAAAACAGTCGCCCAACTGACGCGCTTTCTCGAATCGAATCGCAACCGTAACTTTGTTAAATCTCACGGTCGGGAAGTCCAACGTTTCATCCAAAAACAGGGCTTAGACAAGACTTTCGTCGAGTGTGAAACGCGTATGTGGCGGATCGGTGACCGTAAGCTACCGTACGGAGTGCAAGTTGATGGCGGAAGCGATTGGATCGCACTTTCGAGGAAATTCGTGCAGTTCGTCGCGGATCCCGTACCGGACGACTTAATATCGGGGCTTTTAAAAATTTTCAAACACACTTTACTACCCGCCGAATCGTTTTTTCATACCGCTCTGAGGAATTCGAAGTTTTGCGACACTTATATCGACAATAACTTGCACGTCACCAATTGGAAAAGGAAATTGGGTTGTAAATGTCAGTACAAGCACGTAGTGGACTGGTGCGGTTGTAGTCCGAACGACTTTCGTCCGGAAGACTGGCCCAGGATACAAAACACGCTCTCTAGACAGTTGTACTTCGCGAGGAAATTCGAACCGATCGTGAACCAAGCTGTGATATTACAACTGGAGCTGTGGCTGTACGGATTAGAGCAGCCGTCAAAGAAGGTTCAGAACCTGTACAGTTACTGGCAAAGCGTCTATCACCACCAAGATTTAGGCGTGGTGCCCAACGACGGTTTACTAACTTTAGGAAATAGCATTATAAGACAAACCGTAAAGATTTTTCACAAGTCTAATTCGACGCCTTGCGACTTAGATATCGGTTCGCTGTTGCAAGTCCATACTTACCACCACAATGATTCTCACAAATATAATTTGTTTTACCTCAAGTCGTCGAAGAGCAATATGGAGGTAGCGGTGAAATACGTCAATAACGTCACCGTGAAAAAACCATCTCCACTCGTAGATCTTCTCGGGAGTTTGTATGTCGGCAGCGATTACGATCAGAAGGAGCAGATCTCGAGGAATTTCTTAAAGATCTTATCTCCGTTCTCCGAACCGGTACTGGTGTATCGTTTTGCTGTGCAACACACTTCGAAGGTGTACAACTTGACTTGTCTCTGGCTCAGCCCGGATGGTCACTTGCAAGACGTGTCGGATTTCACGCTAGACGAGTCTGCTTTGGCCGGACACGTGAAGCCTGCCTTGAAACAGCCGATTTTGCCG
>Col242
AGAATTCCAATAAATTTAACTTACATAGAATATGTAATTGGACGACTAAGATCAGATGATGTCTATGGTCAAATATCAGTATATCCTCTTCCAAAACATAGAAGTGTTGCTCTAGCGAATCAGGCATCGATGTTATACATTTGTTTATATTTCTCCACGAATATATTACACTCCCAGACTGCCATAATGAGGGAGGTTGTAGATAAATATTTTCCTGACAATTGGGTAATATCATTATATATGGGTTATACCGTGAACCTAGCAGAAGTCTGGGAGCCATTTAAGGCTGCAAAGTTAGCCCTCAATAATACTCTTGAATCTGTTAATATCAAGGAATACGCTAGTAATTACGGCGCCAGTGTTTCAGTCTTATTAAAAGAAACTAGCCTATTATTGAAGGAAGGAAATGTTACGGATGAAACATTATTGAGAGATATCAACAATATTATGAACACATTGAGAGAATGTAATGTAACGGTGCGCTGGTTGATGCTGCACACTGTTTTGAAACCTGGACAAATTGATAGAAACAAACGGTTAAAGCAGTTACGTGAAGTGGTGTTAGCTGAATCAAAATGCGATCCAGTTTCATTGTTTAAATTGCTTCTAAATACTGCCCAGTTGGAATTGACTACCAAAGATATATTTAGGAAATTATTATCTGAAAAGGAAAAACAGTGGGAAGAACTGAAAAATGAAAGCTATAATAGTCTGATTGAATTATCGGAAGTGTTTAGTGGAACTAAGCCATTAACGAGAATCCCAAAAAATGAAAATTTGCGGCTATGGTTTTTGGAAATCTCCAAGCAAGTAGAGACTTTAATTCAG
>Col243
AAGAAAGAATTATCCGAAATAGATGGATTTATGCGAGACATAGCAGGCCGTTGGAAAAACGTCTCTATGGAACTGAGATGCGTACAAAGTATGCTCGAGGAAGTCGTAGCCTACTGGAGACGTTGGGATTCATTATCTACAGAATTTGAAAATTGGTTGGATAAAGCCGAGAAAGCGCTCGATTTCCAAGAAGAAGAAAAGATGGAATTTTTCCAAGATATCAGCGTTTGGAGAGACAATTATCAACTTCTTGGAGATACTGTTAGCTTCCTCATAGCCACATGTGAAGATCAAATAGCTCTGGAACTTCGTGACCGCTACCAGGCAATAACCGACAGATGGGACAAGATCTATCCACAAGTAAATAAGTACAGCCACGCTGGTGATATTTTGAGGAACCGCAAAGATTTCAGAGCGGGAGTAGAAGTGTTATCCAATTGGTTGAGAAAAGCAGAGGATGTTTTGAACTCGCCAAGTTTAGGATCCATGGATAGAATTAGACAACACACAAAGAATCTTATGGGTCTCCAGGGTGAAGTTGAAGAGATTGAAAATCTTTTTAAGAACATAAGTAAGGCTTTTCAAACATTAATTCAAGATCTATCGAGGGAAGAAGTTGAGAAGATGATGACCGTCCTTAAACACGAGAAAGAAGCATTAGTTAAAGTCCGGGCGTTAATTCCATCCCAAATTCATTTATTCAACCAACTCCTGATTCAACAAGAATCATTAGAAGCTGGTCAGCGCGAGATTAACAGTTGGTTAGACAATGCAGAGGGCCTTCTTAGTAGTTTAACTTTAGAAGGGGACAAAGAACAACTTAAAGAACAAATAGATAAAGTGAAACAGTTCTTTACTAGAACGCTTTATTACCGGTCGATGTTGGATAGTAAAAATAAGGTGATGAACAATATCGTCAAATCTGTAGATCAAGCTAGTAATCCCGATGTTGCCAATATGACTGCCAAGATGGAACAACTAAACGATAGATTCGACTACGTAACACAGAATTCCCAACTATGGGAACAAAGACTGCAAGAAGCCATGCGTTGCTGGTACAACTTCTCGGAGTGCCAAAGAGTAATTTCAAACTGGCTGAATCAAGCTGAAAAATTAACGCAGGAGAAACGAATAGATAACAAAGAGACTGTTGAAGAACATAAAAATTTCTTCCAATCCGTCAACGAAAGATGGATCCATGATTTGGTACAAAGCGCCCAAGATCTATGTAATTGCCTCCCAAAAGATCAACATGCTCCCATTTTAGCATCCGTTAATCAACTACAAAACAAATGGAAAGAAATATTGTCATTCGCACCGTTACATTTGATGAGGCTAGAGTTCAGATTAGACGAAACTACTTTCAATTATTACATTAAAGATATAGAGAAGGAGATTAATAACGAACATTTGGCTTACAGTAAACAGGAAAATGTCGAATCTATAATTTCAAGAAACAAAGAATACTTTTCCTCTAAGGGTCCTTTAGTTGAAACTCGACACTGCTTAGAAAGTTTGATGAAATTATCGACTGCGTATAGTACACATTATCCGAAAGATAAGAGCTTGGAGGAATCAGTGGAAAAAGCCCAACAGCAGTGGAAGGATGTGAATATTAAAATAGAAAATCTGAAACAACATCTGGATCAAATACCTGAGAAGTGGCAAAATTATCATGACAAATTCAATGAAATGAGTAAGTGGATGGATGGTGTAGATAACGCATTGAAGAATATCCTAAACGATGTTAACACCATGGAAGAATTCGAAAGGGAGAAGGCCATATTCCAG
>Col244
TGCAAAATCAAGGCCCTTCGTGCCAAAACGAACACTTACATCAAGACCCCCGTGCGAGGCGAGGAACCGGTGTTCGTGGTGACTGGCCGTAAGGAAGACGTCGCTAAAGCCAAGAGGGAGATCCTGTCGGCGGCGGAACACTTTTCGCAAATCAGGGCGTCTCGCAAGAACAACCTGGCGGGCCTCGGCTCTGGCGCCAGCACTCCTCCAGGACCTCCAGCCAACATCCCCGGTCACGTTACAATCCAAGTAAGGGTGCCGTACCGAGTGGTCGGGTTGGTAGTAGGACCGAAGGGCGCGACCATTAAGAGGATCCAGCATCAGACTCACACCTACATCGTGACGCCCAGTCGCGATAAAGAGCCAGTTTTCGAGGTCACCGGATTACCAGAGAGCGTCGAGTCCGCTCGCAGGGAGATAGAAGCGCACATAGCTATGCGCACGGGCAACGGGACCTCCATCAACGGCCTGCCCGGTCTAGGAGGTCTAGACGAGAACGATTTGATCGCCTCCCTGTACAAATCCGGTCTCAGTTCCATCCTGAACTACATGGAGCCCTCCACGGATACATTTCCCACCATGACGTCGTCGACGGGCAGCAGCGGAGCCTTCTCAAGCTCCGGCTCCTGCTCCAGTAGCTCCTCCAGCAGCGGCGGCCGCGACCTGGGCGCCATCTGGAGCTCCAGCGAGCGCGACGAGGGTCTAGGCGATTCCCCCAGCTTCGACACGTCCACGGCACTGTCCAATATCTGGTCCTATCCCACGGTATCGGCACCCTCGAGACCCTCACCGGCCAACAGCACCAGCCCAGCGGACTCGCTGCTCAGCTCGACCACCAAGTGTCTGGTGTGCACCGACGCCAAGGTGACGCACGCCCTGGTGCCGTGCGGCCACAACTTCTTCTGCATGGAGTGCGCCAATCGCGTGTGCGAGGGCAACGAGGCCCAGTGCCCAGTCTGCTCCCTGCCCGCCATCCAGGCCATCCGCATCTACTCGCCCAACCCT
>Col245
TTTAAATGGCCCTCTTTAAATTTTGGTTGGAGCTTATCAGATGTATTGAAGAAGTCTAGAGAAGACGAGCTTAAAAAACAAGAGGAGAAATTAAAATTACTGGAACAGAGGGCAGAGGAGAAGCTGCAAGAATTGAAAATAACTGAAATTAGTGACGATATGAAGACGGAACAAACTGAATCGCCTTTGGAAGAAAGCGAGGATGAAAATTCAAATGACGAGAAGTGGATAGAGATTGGAACATGGTGTAATGAAATGGCAGAAGTGACTGATACAGTTGGTACGAGCGCTGTAGTGCGCTATGCTTCGCCGACTAGTTGGTTGAATTTAGATAATATTTATGACGATTTTTCTGATACCGATTCAGATTTAACAATTGAAGATTCAGGATCCGAATGGGGTGGATTAAGAATTGAATTTACTGGTGATCACCAAGCTGAAGCCGTAGAAGATGATCATGATGAAGATAAAGAGTTTTATTTATTTGACGATAGCAATGCTTGGAAAATCGATGATGACAGTGAACTCACTGAAGCCTTAAGGACAGATTTCCATGAAGCATGTGCAAAGAATAAAGAATATATTCTGTCCAGTGGAATATTAGTGAGATCAGACTGTGAATTTCAAAGAAATCCTAATAGAAACCACACGGAACAGAAAAGTATTAAAACCAGTTTGGATAGTTTTGATTTTAACATTCTTTTCATAAATGAAATAAAAGCTCCCAGATCATTCGAAATTAAGTACACGGAATATGTTAACGACTACGACATATCAGAGACTCTAACATTTAGTTTTGATAGACAGCCTAATTTGGAGGAACATCCTGGTCCTAGTCCAAATGTTCTATTACAAGCATTAACAATGTCGAATGCAAATGACGGTATCAATTTGGAACGTCTAGAAACAATTGGCGATTCATTTTTAAAATACGCTATTACCAATTACCTCTATGCCAAATACGAGAATGTTCATGAAGGCAAATTAAGCCATCTGCGCTCAAAACAAGTAAGCAATCTTAATCTGTACCGCCTTGGTAAGAGAAAAGGACTAGGTGAATTTATGATAGCTACTAAGTTCGATCCACATGATAATTGGCTTCCGCCTTGTTTCTATGTTCCGAAAGAACTTGAAGAAGCTCTGATAGATGCTCAATTTCCAGCAAATTGTTGGACAGTCGCCGATATGGCTGCTACACGAAATATGACTTTAGATGATATTTGTTCAATGGTTCGTGAGAGAGGTGAAGGTTATTCATTGCCGAATGTAATCCCCTATAATCTAGTGACACAACACAGTATACCTGATAAAAGCATAGCAGATTGTGTAGAAGCAGTGATTGGAGCATACCTTATTGAATGCGGACCCCGTGGTGCTCTCCTTTTTATGGCATGGCTAGGAATAAGAGTTTTACCTAAAATCGACGACGGATCTTATGGTGAAGTTGAGTTGCCACGATCGCCTCTATTAAGACATATTGCAGATCCAGAAGGTGAATTAGAACGATTACTTGATGGATATGATAAATTTGAACGTCACATTGGATACAAATTTAGAGATCGTTCCTATTTATTACAGGCACTAACTCACGCTTCATACTCTCCAAATCAACTTACCGATTGTTATCAGCGCTTAGAATTTTTAGGAGATGCAGTACTGGATTACTTGATTACCAGACATCTTTATGAAGACCCAAGAATGCACTCACCTGGCGCTTTAACTGATTTGAGGTCAGCTTTGGTAAATAACACAATATTTGCATCTCTGGCAGTTCGAAATGGTTTTCATAAATATTTTCGGCATTTATCACCTGGATTAAACGAAGTTGTGGAAAAATTTATTAGGCTTCAGGAAGAAAGTGGTCATTCACTTGTCGACGAGTTGTATCTAATGGTGGAAACTGAATGTGAAGAAGTGGAAGATGTCGAAGTACCAAAAGCATTAGGAGACGTATTTGAATCTGTAGCAGGAGCAATATTTTTAGATTCTGGCATGTCTCTTGATGCCGTTTGGAAAGTATATTATAAAATGATGAAAACGGAGATTGAACAATTTAGCAATAAGGTACCCAAATCGCCTATAAGAGAACTTCTGGAATTGGAACCTGAGACGGCCAAATTTGGCAAACCAGAAAAGTTAGCGGATGGTAGGAGAGTTAGAGTTACAGTAGAAGTATTTGGGAAAGGTTTGTTTAAAGGAATTGGTCGTAATTATCGTATTGCAAAATGTACAGCGGCTAAATGTGCACTTAAACATCTTAAACGACGTGGCCTAATACGAAAAATTGATAAC
>Col246
ATGTCTAGTGCTGCAGTAGTTAATTCCGTGAAAATGCCGATGTCTAGAACGCAGTTATTTCCTGTATCTTCTCATTCATACATCCAAGAAGGTGGCGGCGGCAATTTACCGCCTCTCAATAAGGGCTCACTGAAAGAACAGAGTCCTCCTGCTGCCTCGACGGCCTCATCAGCGAACTCGGCGGGCCTGCCCGAATTAACAGTTGGGGGCTCTTGTGCATTGCAATGTATGCAACCACACATTACTAGGGGTGCAACACTCACACAAGTTAAAACAACAGTATCCGGATCTGAATGTAAACCCAAAACAATGGTAGCAAGCCCTGAACAGGTTATGAAACTATATATGAACAAACTTACCCCGTATGAACATCACGAGATATTCAACTATCCTCAGATTTATTTTATCGGTGCCAATGCGAAAAAGAGACCTGGAATTATTGGTAACCCGAATAACTGTGATTATGATAATGATCAGGGTTCGTACATTCACATTCCACATGATCACGTTGCTTATCGTTACGAAGTTCTAAAAGTAATCGGCAAGGGATCTTTTGGGCAGGTAGTTAAAGCTTATGATCATAAAAATCATATGCACGTTGCACTTAAAATGGTACGGAATGAGAAGAGATTTCATCGACAAGCTCAGGAAGAAGTCCGTATACTCGAGCATTTGAGGAAACAAGATAAAGACAATACTATGAACATTATTCATATGTTAGACTCATTTACCTTTAGAAATCACATGTGCATTACATTTGAATTGCTTTCTATTAACCTTTATGAACTTATTAAAAAGAACAAATTTCAAGGCTTCAGTTTGCAGCTTGTTCGTAAATTTAGTCATTCGTTACTACAATGTTTAGATGCCCTCAACAGAAATAAGATTATTCACTGCGATATGAAACCTGAAAATGTGCTACTGAAGCAGCAAGGAAGAAGTGGTCTTAAG
>Col247
GTTCTTAAACAGACCAAGATGGCCAAGGCAGAGAAGAAAAATGCCGAGAAGAATCACAATGACAAGATCAAAGAGGCGGAATCCAAAGTCAACATAGACTCCATGACATGGAAGGAGAGGTACAACTTCCTTATGGAAAACATCACCGTGGAACCAATGCTGGCCTGCTACATTATACCCAGCGTCCTTGCTAGCTTAGCCACTCAGAACCTGAACCTAGAAAAAGCTTGTAGAGTCAACCTCGGTTATTCCCGGGAAGTATGCGACGCCCTGACTGAAAGAAGGACGGAAAACTACACCATGGAGGAAAGGGAGGTCCAGCAACTCGTCGCTTCCATGGGCGTGTGGAAGACCATGCTCCAAAGCGCCCTTCCTGCCTTCCTCATCATGTTCGTCGGCTCCTGGAGCGACAGGTGGGGCAAGAGGAAACCCTGCATGCTTCTACCCATCGTGGGAGAGTTCATGACGGTGGTTGGGCTGATGATATGTACTTTCTTCTTCTACGAGCTGCCCATGGAGGTGGCTGGTTTCGTGGAGGGCTTCTTCCCCGCCATCACAGGAGGCTGGTTCACTATGTTCATGGGCGTCTTCAGCTATATAGCTGACGTGACCACGGTGGATATGCGGACATTGCGGATAGGTATAGTGAACGTGTTCTGTTCGCTGGGGATTCCCGTGGGACTGGCGCTCAGTGGCGTCCTGTATAAAAAAATCGGGTTTTACGGGGTGTTCTCGATCTCAGCGGTTATGTACGTTATGGCGCTGTATTACGGATACAAGAAGGTTAAAGAGCCGAAGAAGATTGACGTGCCGACGTTGCCCGATCAGTCCTGTGCCTTCCTAAGAGACTTTTTTGATATGAAACACCTCATAGACACTTTTAAAGTAGCATTTAAGGAGGGCGAGAACAACAGGAAATTGAAAGTTATGTCGTTGATGCTGGTGGTGATGGTTGTTATTGGACCAATGCAC
>Col248
CACTGTCCTGCTGGCACATTTACTGGTAAAAATAAAAAAGAATGTTCTTACTGCCCAAGAGGATTTTACCAAAATCATGAGCGTCAAGGGTCATGTAATAAATGTCCTCAAGGAACATATACTCGAGAAGAAGGTTCTAAAAGTATACATGATTGTGTACCTGTATGTGGTTATGGAACATATTCTCCAACTGGTTTAGTACCGTGCCTAGAATGTCCAAAAAATAGTTATACTGATGAACCTCCCACAAGTGGTTTCAAAGATTGTCAGGCTTGTCCAGCTAATACTTTCACTTATCAACCATCAGCAGCAAATAAAGATAAATGCAAATCAAAATGTAATCCTGGATATTATTCACCAACTGGTTTGTACCCTTGTTCTCTGTGTCCCAAAGACTTTTATCAATCATTATCAGGACAAACTATATGTAATGAATGTCCTGGAAACATGATAACAGAAGGACCAGGTGCAACTGGTCGCGATGAATGCCATCCTGTTCAATGTAAAGATAATGCTTGTCAACATGGGGGTCTGTGTGTACCAATGGGTCATGGAATTCATTGCTTTTGCCCTGCTGGATTTTCCGGTCGAAGATGTGAAATTGATATTGATGAGTGTTCATCACAACCATGTTATAATGGTGGAACTTGTGTAGATTTACCTCAGGGTTACAAATGTCATTGTGCACCTGGTTATTCTGGAATTAACTGCCAAGATGAACAGTCGGATTGTGGAAATGATACCTGTCCGACACGTGCTATGTGTAAAGATGAACCTGGATATAAAAATTATACTTGTCTTTGTCGATCAGGATACACAGGTGTTGACTGCGATGTTACT
>Col249
ATGAAGCGGTCGTCGCTATTGTTCGTGTCATTGGCCTTGGTGTTGGCCACAGCAAATTCATTAGTGCAACCAAAAGAAATAATAAGAACTTTTTCGGAACCAATGGCGCAAGCGTTTAACCACCTCGTGGTCGACAAAAACACGGGGAGGGTGTACATAGGAGCGGTAAACCGACTGTACCAACTCTCTCCCGACTTAGATTTGGTAATATCCGAGGAAACTGGGCCGAAGATGGATTCCGACGATTGTTCTGTCCTCGAGTGTAACACCGCTATAAACAAGAAGATGACTGACAACGTTAATAAGGCTTTGGTGATAGATTATACGACCACGAGACTGATATCTTGCGGGAGTCTTTTTCAAGGAATCTGTTCCGTCAGAAATTTACACAACATATCCGATGGAACTTTGGAAGTGCGGGAGGCTGTCGTCGCGAACAACGCTACTGCCTCTACCGTAGCATTTATTGCTCCTGGACCTCCAAATCCCCCAGTATCGCAAGTGATGTACGTTGGCGTCACCTTTACTCTGGGTTCACCATATAGGTCCGAAGTACCGGCGGTTAGCAGTAGATCTTTAGACAAAGACAAAATGTTCGCCATCGCTCAAACGGCCGTAACGACGGGCACCAGAATGTTCGTGAACTCGTTAGCTAGAGAACGTTATCCAATTACGTACGTGTACGGTTTTGCATCTGAGGGTTTTAGTTATTTTCTAACGACGCAGATGAAGCACACAACGTCGAGTCAGTACATCAGCAAATTGGTTAGAGTTTGTCATGACGACGAAAATTATTATTCTTACACCGAAATACCCATGGATTGTATCAGTGAGGCGCAAGGTGGTAGAAAATATAATTTGGTCCAGGCCGCCTATGTTGGTAAGGCGGGTTCAGATCTGGCTTCCGATTTGGGCATAACGGCCCAAGATGACGTTCTGTTTGCCGTGTTTAGTGAAAGTGATCCTGTGATAGCTAATAAACCTTCCGATCTCTCCGCGCTCTGTGTGTATTCGCTCAAAGCGATACGGAGGAAATTTATGCAGAACATCAAGCATTGCTTCAGTGGAAAGGGCCTACGTGGCCTGGATTTTATCTCTCCGAGCCATCAGTGTGTATCAACG
>Col250
GCAGCAGAAGACCTTGACATCCCATGCAAACTGGGCTTCTTTCTGCACATTCCGTTTCCTCCATGGGACATTTTCAGACTGTTTCCCTGGTCTGATGAAATTCTGCAGGGCATGCTTGGCTGTGACATGATCGGTTTCCACATAACTGACTACTGCTTGAACTTCGTAGACTGCTGTCAAAGGAATCTTGGTTGTCGTGTCGATCGAAAGAACCTACTTGTTGAACATGGTGGTAGAACTGTCCGAGTACGCCCGTTACCCATTGGTATACCATTTGAGCGATTTGTGGAGTTAGCAGAGAAGGCACCTAGACTGCTGTCCACCAACCAAAAAATTATTTTAGGTGTAGATCGTTTAGACTACACAAAAGGACTAGTACATAGGCTTAAGGCCTTTGAGAAATTGCTTGAAAACCACCCTGAGCACTTAGAGAAAGTTTCTCTTCTACAAATATCAGTTCCTTCCCGTACTGATGTGAAGGACTACCAAGATCTCAAAGAAGAAATGGATCAATTGGTTGGTAGGATAAACGGACGATTTACTACACCTAATTGGTCTCCCATTAGGTACATTTATGGATGTGTCAGTCAAGGCGAGTTGGCAGCTTTCTATCGTGATGCTGCAGTGGGACTAGTCACCCCCTTACGTGACGGGATGAATTTAGTTGCGAAAGAATTTGTCGCTTGTCAAATCAACACTCCACCTGGTGTATTAATCGTGTCTCCTTTTGCTGGAGCGGGAGAGACTATGCACGAAGCACTCATCAGCAACCCTTATGAAATTGATGATGCGTCCGAGATAATTCACAGGGCACTTACCATGCCTGAGGACGAAAGAATTCTACGCATGAACTACTTGAGGAGAAGAGAAAAGCTGAACGACGTGAATTATTGGACAAAGTCATTTTTGTCGGCCATGGGGTCGCTCTTAACTCAGGAAGATCACGATGATATAGGGTCCATTACTATGCCTGCTGTCACATTGGATGACTTCGATGAGTACTTAGCA
>Col251
ACTGGCTTGGAAAAGCGCTCGTTCAACCCCGAGGGCCCGTCAGCCTGGCCCATCTTCCGCTGGTCGCACGACGACAAGTACTTCGCCAGGATCGGTCAGAACAACGACGCTCTGCAGGTCTACGAGACGCCCTCGTTCGGACTACTCGACAAAAAATCCATCAAAGTAAACGGTATCCGCGATTTCAACTGGTCCCCCACCGATAACGTTGTTGCCTACTGGGTGGCGGAAGACAAAGACGTACCCGCTAGCGTGACATTACAAGAATTACCCAACAGGAACGAGATAAGAAAGAAGAACTTATTCAACGTGGCCGACTGTAAGATCCACTGGCAGAAATCCGGCGACTACCTGTGCGTCAAAGTCGACAGGTACTCGAAGGTTCGGAAGGAAAAAAGCGAGATTAAGTACTCGGGAATGTACTGCAACTTCGAGATCTTCCACATGAGGGAGAAGCAGATCCCGGTCGACAGCGTCGAGTGCAAGGAGCCCATCCAGGCCTTCGCCTGGGAACCGGTCGGCTCCAAGTTCGCCATGATCCACGGCGAGTCGCCCAACATCAATGTCAGCTTCTATGAGGTCAGGATGGGTCAGGCGCCGATCCTCCTGAAGAAGTTCGAGAAGCGAGCCTGCAACCACCTCTTCTGGTCGCCGGGCGGGCAGTTCATCGTCCTGGCCGGGCTGGGGACCAACGGCGGCGGTTCTCTGGAGTTCGTCGACACTCACGAATTTCTGGTTATGAACACGACGGACCACTTCCAGATGTCCGATGTCGAGTGGGATCCGACGGGACGGTACGTTGTGACCGGCGTGTCGTTCTGGAAGACCAAGGTGGACACG
>Col252
ATGAGAAGTAGAAGCAATTCCGGAGTCCGACTGGACTACTACCAGAGACTTGTTCACAAAGTAATTATGGAACACCAAAACCCTGTCACTGGTTTATTTCCTGCCAGCCTGGAAAATAACCACGCTTGGATTAGGGATAATGTATATTGCATATTGTCGGTATGGGGTCTATCTATGTCTTATAAAAAAATGGCTGATCAGGATGAAGATCGTGCAAAAACATATGAGTTAGAACAATCCTGCGTCAAGTTAATGCGAGGTTTACTCATGTCTATGATGCAACAAAAAGAAAAAGTTGAAAGATTCAAGCAAACCCAAAATCCTCTAGACTCTTTGCATGCAAAATACTCTTCCATAACTGGGCAAATAGTTGTAGGAGACAATGAATGGGGTCATTTGCAGATTGACGCAATATCTCTTTACCTTCTTGTATTAGCACAGATGACAGCATCGGGATTACAAATTGTGTTTAATTTAGACGAAGTCGCATTTATTCAAAATCTTGTATTCTATATAGAATGTGCTTATTGCACTCCAGATTATGGTATTTGGGAAAGAGGAGATAAAACTAATCATGGTTTACCAGAGTTGAATGCGAGTTCTATTGGAATGGCTAAAGCTGCCTTGGAAGCAATGAATGAGTTAGATTTGTTTGGAGCTAGAGGAGGACCTTATAGTATAATTCATGTCTTAGCTGATGAGGCACAGAAGTGTCAAGCTGTGTTGCAG
>Col253
ATGGCCGAATCGAACGTGGACACTGACCGTCAGTCTCCGGCAACACCCAAAAACTTTGATAGAGTGAACCAGACGCCGAAAAATAGTGCTAGTTATCGCGACGCGGGTGCCGTTTTGCTTCAGAACGGCGACCTCGCCAAGAGGCGCGAGGAGTCGCCGTTCGTCTCCCGCGATGACAAATCCACCAGTAAAATCACCAGCCCCAAGAAGTCACCCGCTAGGAACAACTTGGAACTGTTGCTGAACGAGAAGAACGCGAAGAAGAAGCTTAGGATCAACTCCCTGTACGAAAACTCCGTAGATTCCGAATCCGAGACGCTCTTGAAGAAGAACCTCATCAACAGCAATAAGGATGACGAGGATAAGCCCGTGCTACACGTTCAATTCGACAGCGACAACAAGAGCGACTCTTCAATCGCTAAGGAGCCTTGTCCTTCACCCTCAAGTATTTCATCGTCTAGTAGCTCTTCGTCGTCCAGTAGCGAATCGCTGGAGATATCGGAAGCCCGCCCGCCCGACGGGGGTTGGGGTTGGGTGGTAGTTTTAGCTTCGTTCGTAGTCAATTTAATCGCCGACGGTATTACTTTTAGTTTTGGTGTAATTTTCGTTGAATTTCTCAAGTATTTCGGTGAAAACCGCGGCACGACGGCATGGATAGGCGGGCTCTTCATGGCCATGCCGTTATTGTCCGGTCCGATAGCTAGCTTCCTCACGGATAGGTACGGTTGTAGGAAGGTGACGATATTTGGTGCCATCCTAGCTTCGGTGGGTTTCATCATCAGTTCCAGGGCAAATTCCATGACGGTGCTGTGCATAACCTTCGGGATAGTGGCCGGCTTTGGACTCAGCTTATGTTACGTCGCCTCCGTAGTCATCGTAGCGTATTACTTCGACAAGAAACGATCCTTCGCTACCGGGTTGGCTGTCTGTGGAAGCGGAATTGGCACATTCATATTCGCTCCTTTAATCCAACTTCTCCTGGATGAGTACGGATGGAGAGGTACCACATTGATTCTAGCTGGTCTGTTTCTGAACCTCGTCGTATGTGGTGCTCTGATGAGGGACCTGCCCTGGACATCGGAGAAACAGAAATCCTTAGCTAAAGAAAGAAAGCGCACCAGGAATATGAAGCGTAAAAATAAAGGTTCGTCTGCCGACTCATTTTCAGTTAGCAACAGCACCAATACCGCTAGCGTGCTCCAACCTATCATGGAGTCGCATAAAGAAGACGAAACCGAAGAACTATCGGATAGATTATGTAGCTCTTTAGTTAACCTTCCAACGTATCTGAAGAACGGGGAAAAGATTCCGTTGGAAGTCTTAGAACTCCTCGCCACTCACAAGAACGTCTACAACATGCTCTTGGTGAACTACCCGAGCTTATTAGCACCATCTAGGAGCTTCAGCGATCCCAGTAAGCTTCACGAAAGCCACATGTCCTCGAAGCACGCACATACTCAGCTTCAGTTATCGTCGCCTAACAATGTGACTCCACAGAATCCGCAAGAGGGCTACCTGTGGCTGAACAACAACCAACTGGAAACGTCAAGAGGCCACCACCATAAAAAGGTTCCCCCGGCTTATCTAAGAGACTTAAGGATCCACCGGTTGTCTGTGACGTACAGAGGAGCCATGCTCAACATAAACAGGTACAGGCTGAGGGCCAGTTCGTGTCCCGACATCTACAGGAACTCTATGACGACCATCGCTAAGGAGAAGGTGCAGTGGTACGCGGGCCTCTGGGACTTCTGGGACCTTCTGGTGGACATGTTCGACTTCTCGCACTTTGCCGATCCGAAATTTTTCGTGTTTGCCGTGTCAAATTTCCTGCTCTACACCTGGTACGACGTACCTTACGTCTACCTAACCGACTACGCCATCAACAACGGGGTAACAAAAGACGCCGCT
>Col254
GATCAAATAGTTGCCTGCTTATGCGAGTTCGTCGAGGCCAATAGGATCGAGATCTGCTCAGGGTGGCGGCCACTGTTTGGAACTTTAAGAGTAGCGAACGCCAAGAACAACGCTGCTGCAATTTTGGAAGTGTTCAGAATCTTTTTATCTACGGATAATACTTTGGTGTTTGCTAATGCCGCTCTGGATTACATATTATGCCTTTTGTCGCACATAAAGAATTCAAACTTTGACGACAATCAGTCAGAGTACGTGGCTCAAACCGTGAACCAACCTAATGATAAAAAGTCGCTGTCATTTTTGGACAAAGAAACAGAATTTCCTTCCAAGTTATTAATCGGTCCTGTCGATATGTGTATAGAATCTCTGAAGTTGCTACAAAACTGCGCAGCAATTTTATCGATGATATACAACATGCCCAAATGTCCTACTTTTAATTTAACCCACAGAATGAACATCGACACAAATCCACAACTCGTAGACTCTGTTATACAAAACGCAGAAATCGTTAATTTTAACCAATCCATCTTTGACAATATAAGTTATGAGATATTAGTTACCCAGACAGATTTTGACAACTGTGAATCGGAAAAACTCACATTAGCTCACATGGACAAGCAGAGCGGGGTTTTGAAAATATATTACATTCTTTTGGAAGGACTGTCATCAGCTTCCATTCTTTCAGCTCCCAAAAACCAACCATTCGTGGTAGAAACGTTATTTAAATTAATCAGAGACCTGATAGTTAACCCAGGAATCAACTTTGGGTTTTATTGTATAAATCACATTCTTTTACCAATGGTCCAAAATTGGTTGAGACAGAACGTGAAGGTTCAGAAACCTGGAGAAGTATGGCAAAATTTCAAACACTGCTGCGGTTTAGCTAGCGAACTGGTTGTGGATTACTTATACCACCTTCACGAAAACCAACCAACCGAAGAGAACGAAAACCCAGCAGCTACATTAGCCCTAAAGCAACTCTTACTAATTCTGATAGAGTGTATAGCACAGCCCTCTGAAAATATTGCTAGGCTAGGAACTTCTTGTATACGACACATTATTTTAAGTGCAGGGAAAGTCTTAACCGTCCACCAGTGGGAAATACTAGTTGTAGCTTTGCATCGAGCTTGTACCATTAGTTTGCACCCTTTACAGCAGCTCACCCTAGCTTTTAAGGAAAATTCGGATAGCTTCTATGGAGACCTGGCTACGGTTAAAGTAGCAGCTAGGAAAGACAGTTCCGTGTCGGAAAATGAAAGGCTATATGAGCTGGCTCAGCAGGTATTCTTAATGCAATCGCAGAGATACTGCCACAAGTGTCAGGGTAAAACTTGCGAATGTGAAGTAACCAAAGGAGTTGTAATAGATGACAGAACCTACGTGTTCTTGCTATATCCTTTTGACACCAACTCTATGCTGAACCCAGACTTATATACCATTAGGGTTCCATTCAGAAACCTTGTGGTGGGCATCTTAGCCCATCAGATGCTGGTACAAACTATTTCGAGTGCGTTGTTACAAAATTTGAATCACATAACCCCTATATTAAACATTTTGCAAATCAATTCCTGCAGTTTAAGAGGCATCTTAACTAAGGTTAATGCGAAACATGTTAATATATTACTGAAATGTTTAGAAATCTCCAATGTGCGTTCCAAAGAATTTGACGTTAGACCTGGGTTAAAATTTTTGACTCAGAAAGTGGGGAATTTGAACAAAGCAGCGAATCTATATACACAAGCAAATACATCAGAAGTTGTCCAAATAATAGTGTTGATAGAATTGTGCTTAGACGGCATAGAGAAGTACTCTATAGACCCGAAAAGTCTTAAAGAAATACTAGCTCGTGAAGAAAAAAGTAAATGCTTAACAGACTTGGATTACATAGAAGATTTCTTGAAGAAATTACAAGTGAAGTGGGATAGATTATGCGAATCTTACATTAATTTAACTTTAGTAATTCCCGACGTGTCTGATGAAAGTGACGACGATATTGCCCCGTCTTCAGAACCATATCCCAAAGCGTTCAAATTGGCAGACTTTAAACAAGACGAAGATAACGATAATTTAAGCGTGAGTACAGATTCAGAGAGTTATTTAGAGCGGGATATCTTACCCAATTTGAAGAACGACGAGAAACTGGTAGAAACCACAGAAGTAAAGAAGTCGAAACTGCAACAGAGTTGTAGTTTGGACGAAAACATAATCCACAAGAAAGACAAAAACGAGAACAGTTCCACCGATGATGAAACTAATGAATTGGCTGGCAAATACAACAGTAAAATAATTTACCAGAAGTATAAGATTGAATTGAATTCTATTAAATACGACAAAAACACTTTATTGCAAATGAGGAAGTCCACAATTTCAAGCGACAATATAATAATGTCTTGCGATAAAGGGAATGATCTGTCTAAATCAAAGAGTTGCCATCTTTGGATAAAGGAAGACATAAACTATGATAGTAAATTGAAAAAACCATCTCCTGCCCATAACGGTCCAAAATTAAACCCATTCACTTCGAGTATTATCCCTCCTCCATTGCCTGTACCAACGGAAATTCAGCAGCAAAGAGCCATGAGTATATTTAAG
>Col255
GTTACAGAACCTCCAACTACAGAAAGGCCACCATCCTGCTATCCATCACCATGTGGACCAAATTCCCAATGTAGAATTGTTGGAAATAGCCCGACTTGCTCTTGTTTACCAGATTTCAATGGTACCCCACCAAACTGCAGACCCGAGTGTATTCTCAACACAGAATGTAACAACCAACTGGCTTGCATTAATCAAAAATGCAGAGATCCCTGTCCTGGCTCTTGCGGTGGAAACGCAGAGTGTCACGTAATTAGCCATGTGCCGATATGCACATGTAGCCCCGGTCATACCGGTGATCCGTTTACTCAGTGCAACTTAATACCTCCTGTTACCACTCCACCCCCTCCAAGGGACCCTTGCAACCCATCCCCATGCGGCCCGAATGCTGTTTGTGATGAGGGAGTATGCACATGCATAACGGAGTACATCGGAAATCCGTATGAATCTTGTAGACCAGAATGTGTTCTTAGCACTGAATGCTCAAGGGATAAAGCCTGTATTAGAAATAAATGTGTCGATCCTTGCCCTGGAACGTGCGGGCAAAATGCCCGTTGTGACGTGATCAATCATATTCCAACTTGTTCCTGTCCTGATGGTTTCACAGGCGACCCCTTCACAAACTGCCGAGTTGCTAGTCCGCCACCACCGAGAACAGATCCTTGCAATCCGTCACCTTGTGGACCGAATAGTTTATGTAAAAATATCGATGATCATGCTGTATGCTCCTGTATACAAGGTTATGAAGGTAGCCCGCCATCGTGTAAACCTGAATGTGTTGTTAATGGAGAATGTCCGCAAAATAGAGCGTGCGTCAACCAGAAATGTATCGATCCTTGTCCAGGTTCCTGCGGAATCAGAGCGCGCTGCGAAGTGCGAAATCATAGCCCCATATGCAGTTGTCCTGAAGGACAAACAGGAGATCCGTTCCAAAGTTGCAGAGATTTACCCATAGAGAGAGTAACACCGAGCCCGATTCCAGAAGATCCTTGTCAGCCATCTCCTTGCGGACCTAATTCTATGTGTAAAAGAGTCGGGGACTCACCGTCCTGCACTTGTCTACCGAATTACATTGGAAATCCACCGAATTGCAGGCCAGAGTGTGTGATAAATCCCGATTGTCCAAACACCGAGGCTTGTATTAACAATAAATGTAAAGACCCTTGTCCTGGCAGTTGTGGAGAAAATGCAGAATGTCGAGTAATTAGTCACACTGTCAGCTGTTCGTGTTCGCCTGGATTTACCGGAAATCCTTTCATACAATGTTCCGTGCAAGAGGTGATCATTAACCCATGTGAACCATCTCCATGTGGCGCAAATGCAGAATGTAAACAGAGGAACGGTGCGGGAGCCTGCACTTGCATTCAAGATTATCAAGGCAATCCGTATGAAGGCTGTAGACCGGAATGCATTCTTAGTTCAGATTGTACAACCAACAAGGCCTGTATCAGAAATAAGTGTGCCGACCCATGTCCAGGTACCTGCGGACAAAATGCAGAATGTTCCGTTATCAATCACATACCAGCTTGTACTTGTATTCCCGGTTACAGCGGTGATCCATTTGTTGTCTGTTCAGTTGCACCCACGCCA
>Col256
ATGGCTAGTTTTCGATCAATATGTATTATATCCGTATTTATTATATTAAATATATATTTAACATCAGCTCTATATGAAGATCAAGTAGGAAAGTTTGACTGGAAAAGATCATTTATAGGAAAAGTTAAATATGCTAATTTTGATTCCAAAAGGTTAATTGTTGCCACTGAAGAAAATGTTTTGGCTAGTTTAAATGTAAAGAATGGACAAATTTTGTGGAGACAGTTTTTGGAAAACCCTAAAGTTCAACAAATTGAAGCAATACATGTAGATGCAGAAATAATTACAGTGTCTGGTGCTGCAAATAACTGGTTTGTGCGCAGTTGGGACTTAAACACGGGAACATTATTGTCAGAATGGACTTTGAATAATGAAAGAATAGTTCCAAACAAATTTATAATTTATAAAGACACACTTATTCATGTAGTTCTGTTTGCGGGCTCTCACTTAGAAGCAACAAATTATAATTTACGAAATGGAGAAAATGAAGCAAAAGTTACTAAAATATCGGCTCCCTGGATTACGAGTATTTCAAATTGTTTAGTCACTCAAAATTATTTTGCTTGTATATCTAGTAACGATAATCTAGGTCAATTGTATTATGTTGATTTAACATTAGAAAATAGTAAAGTCTATACAAGATCGATACAGAGCTTGATAGGCGATGGACCTGGAACAGTACAAATAGTAGACTTTGGAGGAGGAATACCAGCGTTTCTATTATTGAGAAATAATGTAGCCATTTTGGTTCATGTTGATGGTGAAAAAGTTGAGGTTAAACCATTTAATTTAATGCCAAATGCTGTAGGTGTACTAAATAATGGCAGATATTTTATATACCAACTTGAAGCTACAGAAAATCCTGAAAAATTGATTAGAGTAAAATCTAAAGATTTTCTTAATGGTCTTGACGAATTTTCTGTAGATTTGGATTATCCACTTGGTTTAGGAGCCCCAGTTATCTTAGCAAGTCAATGCAAAGGGTCTGTTTGTGATTTACTATTAACTACAACAGACGATGCTCTTTTATTAGTTAGATTACCTGAAGGAAAAATTCTTTGGACAAGAGAAGAAGCACTGAGTAATATAGTTGCAACAGAATTTTTTGAATTGCCTGTATCTGAGTTAGACGTGTCTATAGAAAATGAATTCAAAACATCCTCAAACAGTATCCTTAACATGCTCGTACATAGACTTTCTACCCAAGTTAAACAACTTACAAATTTAATTTTTGGCGGGCAACTTTTAACGAATCATGGTTTAGTGAGAGATGAATTTGGTTTGCATAAAATAATAGTCGTAGCTACAAAAGTAGGGAAGTTGTTTGCTATTGACACTTTAACAGGCTCGATAGCTTGGAGTTACAGATTGCCTAATATTAAACCTTTTAATTCCTTAAATTCAGAGGAAATGCTGTTATTAGTTCAAAGAACTGCACGATATGCACCTTTGCCTGCACAATGTGTACTTCTAGCCCAAGATGCAGTTACCAAAAAAGGAGTTATGTTCCAGTTTGATCCAATTACAGGAATTTCTAATAATGGAATCCACAGATTAGATTACAAAATTTCACAAACTATGTTAGTACCACATGAAGATGAGAATAATCTTAAATCTGTTATAGTACTGTCCACGGACAACAAGGTGTTTATTTATCCTGACACTTCCCGACAGTTAGCATACCAGCATCGTAATAATTTGTTCATGTATGTTGTTAACTCGAATAATGGAATATTAGCAGGTTACAATTTTCGCCACAGCACTGAAGATGTCTTGAAGGTAACACCAATATGGAACATTAATGTTACTCCTTCCAAGTTAGTGGCAGTGAAAGCGAAACATTCGAATGAGAGGGTACACTCCCAGGGCCGAGTACTTCCTGATCGATCTGTTTATTATAAATATGTAAATCCAAATCTAATAGCTGTTGCAAGTATAAGTGAAGACCCAATTCATAAACATGTTTTAAATGTTTATTTGGTAGATGGTGTTACTGGTTTCGTGCTATATTCCACTTCACACAAGAGAGCAAAAGAACCTATTCATCTCGTACACTCTGAGAATTGGTTGGTGTACTCCTACTTTAGTGAAAGGTTCCGAAGAACCGAGGTAGTTTCTGTTGAACTGTATGAGGGTATAGTTCAAAGCAATAGTTCTGTGTTTAGTTCACATGCGATAAGTTCCTTACCGCATGCGCTCTCTCAGTCATATATTTTACCTGCGAACCCATTAAAGATGGCTGTGACATTAACAGAAAGAGGTATAACTAATAAGTTTCTACTCATAGCATTAAGCAATGGCGGAGTCATTGAAATACCTTGGTTGTTGCTTCAACCGAGGTTTGATGATGTACCTTGTGGACCTGAAGAAAGTTGCATTCCATACATGCCAGAAATACCTCTCCCTTCGGAAGCTGTTATAAATTATAACCAAACGTTAGGAAATATACGAGGTATTGAAATCGCCCCCGCACGGCTTGAGAGTACTAGTCATGTTTTAATCCACGGATTAGATTTATTTTATACAAAAGTAGCGCCATCCAAAACATTCGATGTACTCAAAGAGGATTTTGATCATTTAATGATTGTGTTAGTTTTAGCTGGACTTATATTAGCATCTTATATAACTAAACACCTTGCTTCAAGAAAAGCACTTAAACAAATTTGGAAA
>Col257
GTTTTTCTAAGTGATGGAAATGTCCATCTTGTCCCTCCTGATTCTCCAGAAGACTGTAACATTTCTGTCAAAGAAGCGGTTTCACATATTAGAGAGAAACCTCTTGAAACTTTAGCATCGCTGGAAGTCCAGGATTCTATTAAAAATAAATTAAATGGCTATCCTGCTAAAGCAAAGAATAACCTCCACAGAGCTACCATCTATGTCCCCGTAGCGATAGCTGCTATTTTGAAACACAAACCAAATCTGATTTCACCAGCAGTGCAAGCCTTCTGCAATAGAGATCCTATTGATATGAAGTCCTGCAGAGCCATGAAATATTTTCCTCCAGAGAACAGGGTACTGACCAATGTTACATTTACAAAATGTTTGTATGCCATGCTTATCCACAGCAACTATATGCCAGATCGACGAACGGGCTGGAATCTGCCGGCGTCTAACTCTCCTGATCATAAGGCACACTTATTAGGAGTGAAAGTGGCGTGTGGATTTGAAATATTAGTTTCCCAAGCCAAACCCAGTGCAGATATCGAAGCTGATAGAGGATGGCATACATATTTGAAGAGCTTAAACGATAAAGGATATTTCAAGGGTCTTTTAGAACATTCCATAGACCATAACAATTTACTGAATAAGGCGAAAGAATATTACATTAATCACCGCGATACGATGCACCATAACCCCGTCATCGGTCAAGAAATTTTGGAGCTTATAAAGACGTTGGATTACAATGCGGAAGAAATGAAAATCGGAGAAGGTAACCTGCCGAAAGACGACGACGATTCTTGGTTGAATATCAGCCCGGAAGAATTGGACAAAATGCTACAAGAGAAATATGGCCAGAAGAAAATATTTAGCGTAAATAACAGCAGTGACGCTTCTGAATTTACTGAAAAAGTGGCCACTTTTCTTAACCATGTCTCCGGTATCGAAGGAGCGGAATATCCCGATAAAGATCCTTCTCCAGTCAGACCGCCAAGGCGTAAAAATAAAAGCAAGGTATCCTTCTCCCAAGACACGAAACCAGAGCAAAAACCGACGAATAATAAAATCAATTTCGACCCGAATTCATTCGCTTGCGCCGTGCAAAACATTTTAAATTTCGCCATCCCCGAAGACGATTCGTGGAACTTAGAATCGGATTCGGACATGAGCGAATACGAAGAGGACAATTACGTTAAAGATCAATCATATCAGGAGGTTAAGAATAAAATGCAGCAGTATATGGAGGAAATGGACAGGGAATTAGCAGCCACCACCATTGGAGACAGCTTTCAGAAACGCAATGGCGATAGCTTCGAGGATGTGGAAAGCTTCACGCCTGTCGACATCAACGTGAACGCTTTGAAAAATATTTTGGAAAGTTATCGGTCACAGCTCGGGGAAGCAGGGCCTTCAAGCAATATGCTCGGACCCATGGGTATTCATTTGGATCCCAGAGGAAGTGGGGAAAACGTAGAT
>Col258
GCGCCCGTCAATAGTTTACAACAATTTAGGGTGATCACCCAAGACGCCGGAAAGGCAGAATTTGCCATTTCCATAACGAGCCCATCTGGAAGCAAGGTAAAAGCTCACGTAATACCGACATACGAAGGCTACCTAGTAAACTTTACACCAACACAGTTAGGAGAATACTTGTTAGGGATATCATTTGGCGGAGAGCCTATATCTCACAGACCTTTTAAACTAACCTGTCTGACAGGCAGCGATCCGCTTAAGGTCAAAGCGTCTGGGCCGGGCCTCCACAGGGGCATCGTCAACAGGCCGGCGGAATTCATGATAGACACCAGAGGCGCCGGACAAGGGGGTTTAGGCGTCACGGTGGAAGGCCCGTGTGAAGCCGCCATCAATTGCAGAGACAACGGCGACGGCACCTGTTCGGTAGCCTACTTACCTACAGAAATCGGCGACTACGGCATAAATATCACTTTTAACGATTCGCATATTCCCGGTAGTCCGTTCCAGGCGATTATCGTACCCGAGGTTGACATGAACAAGATCAAAGTGTCTGGAAGCGGAATACAGTTACAT
>Col259
GTTAATAGTTTGGCAGTAATGTCTGTTGATTTGGGATCAGAATGGATGAAAATTGGAATAGTGTCCCCTGGTGTTCCAATGGAAATAGCACTTAATAAAGAATCCAAGCGTAAATCACCAGCTATTATTAGTTTACGAGATAATATTAGATTATTTGGTGAAGATGCACAAACAGTCGCTGTTCGTTTTCCAAAACAAGCATATGGTTATTTGTTGGACTTGTTGGGCAAAAACATAAACCACCCCCTAGTAAAGTTATATCAAAAACGTTTTCCGTTCTATGAAATCGTAGAAGATCCAGAGAGAGGTACTGTGCTCTTTAAACATGATGATGAAACTTCTTACAGTCCTGAAGAATTAATTGCACAGTTACTAAAAAAAGCGAAAGAATTTGCAGAAAATGGTGCACAGCAACCAATTAAGGAATGTGTTTTGACAGTACCAGGTTTCTTCAATCAAGTTGAAAGAAGGGCTTTGTTACAAGCTGCTGAATTAGCTGGATTAAAAGTATTGCAATTAATAAATGATTACACGGCTGTTGCCTTAAATTATGGCATATTTAGATCTAAAACTTTCAATGAAACATCACAGTACGTCATGTTTTACGATATGGGAGCCTCTTCCACTACTGCAACTTTAGTAAGTTATCAAACAGTTAAGACCAAAGAACGTGGTTACGTCGAAACACATCCTCAAGCATCTATTCTTGGAGTTGGTTATGATCGTACTTTAGGAGGTCTTGAAATACAAATACGGTTGCGAGATTACCTTGCCAAAAAGTTTAACGATATGAAAAAAACTAAAAACGATGTTTTTAAGAATCCCAGAGCTATGGCTAAGTTGTTCAAAGAAGCTGGTAGAGTAAAAAATGTATTGTCTGCAAATGCAGAACATCCTGCTCAAATCGAAGGATTATTAGATGAACAAGACTTTAAATTAATAGTTACGAGAGAGGAAATGGAAAAGTTAGTTCAGGATTTATTTGAACGTGTTAGCAAGCCCGTAGAGCAAGCTTTGAAAACTGCTCATCTAACTATGGACGTCATAGGTCAAGTTGTATTGGTCGGTGCTGGTACTAGAGTGCCAAAGGTACAAGAATATTTGCAAAAAGCTGTCGGACGTGAGCTTGCGAAGAATCTAAACACTGATGAGGCTGCCACTTTAGGTGCAGTTTACAAAGCAGCCGACTTGAGTACTGGATTTAAAGTAGCTAAATTTATTACCAGAGATGCAGTAGTTTTTCCAATTCAAGTCACATTTGAACGTGGCACTGAGGAAGGAATTAAGGTGGTGAAACGCACTCTCTTTGGCTTGATGAACCCCTATCCACAGAAGAAAATTATTACATTCAACAAGCACACTGATGACTTCAGCTTTAATGTTAATTATGCTGACTTGGATTACCTATCGAACGATGAGATCCTTTATGTTGGCTCCACCAATTTGTCAGAGTATAAATTAAGTGGTGTTGCTGAAGCTCTGAAAAAGAACACTGGGGAAAATGTTGAGACCAAAGGTATTAAAGCACATTTTGCAAAGGATGAATCTGGCTTGCTGAATTTGATAAATGTTGAGTTGGTTGTTGAAAAGACAATTTTACCCACCGAAGAAGAAGAGGGAACCTTGTCGAAACTA
>Col260
ATGGATTCTCCCCAGATGTACGATAATCAACAGCATAATCAAAATAATTCAGTGCTGAGCCAGGACGGTAAAAAAACTGTAATCATGAACAACAACAACAATCTCACCACCCTCAACAACAACAACGGTAGCTCCAAGCAAACGCAAGCGTTGTTGAAACAACACCAGATGCAGCAGTACCAGCAGCACGGGGAACTCAGTGACTTAAACACCCCCGAGATCTCCCTCGATCTCCAGAATTTAATAGACGATTCGCAGTTCAGTGACGGTTTGTTTACCGACATCCTGCAGAGTCAGCAGGGCAAGCACATACAGAACCTCCAGTCGAGGCAAGTTATGGGCGTCCACAACAACAGCTACCCTAGAACCACCCTGGCATACATGCCCCAACCCGTCCATAGTGGAGCCACGTACTCTGCAAATCAAAACTCAAACAGCGACTCGAACAGCTCAGTTGGCAGCGACGTTCCTAGTATAAAAGAAGAACCCGTGGATCCGCAGGAGTACAGAAGGCAGTCCTGCAACCTTTTACCCAACAGTTATATGCCAGGGTCGTACCCCCAGAACCCCGGTGCTACTTTCACCACCTTAACTCCCAGTCCCGTCATACATCACCAGCTCAATATGAACGCTATGAAGAATAAGGCTGCTCTCCTAAACCAACATAACATAGCCAGGAAAAATATCAAGCCCTGTGATAAAAATAGCGAGGAGTACAGGAGGCGACGAGAGAGGAACAACATCGCGGTGCGAAAGAGCAGGGAAAAGGCGAAGGTACGAACCAGGGAGACGGAAGAGAAAGTGAAAATCCTGATAAAGGAGAACGAGAGGCTGCAGAAGAGGATAGAGCTATTGACGGAGGAGCTAAATGTGTTGAGGAGTCTCTTTTCCAATGTTGGTGTGCTGCCAGAACACGTCCACAGAGAGATCAACAAGCACCTGGACACCTTC
>Col261
CACGTTCAATCGCAGATGAGGCAGGAGTGCAAATGCCACGGAATGTCCGGCTCTTGCACGGTAAAAACCTGCTGGATGCGACTTCCCTCTTTCCGAGTGATCGGGGATCTATTGAAAGATAGATTCGATGGCGCATCACACGTAACAGCCTCTAACACGGGACATAATAGGAACGCCAACAAGGCCCACAGCAATCGACTGCCTAAGAACCCGAAAGTAAATGCCATATCCAACAGCATCCACTCCAAAAGAGAAAATAGGAAGAAGCAGCATAAGTACGGCTTCCAACTGAAGCCTATCAATCCAGATCACAAACCACCAGGTACGAAAGACTTAGTCTACTACGAGATGTCACCTGGTTTCTGCGAGAAGAACCCGAAGTTGGGTATTCAGGGAACCCATGGAAGACAGTGCAACGATACTTCGATGGGTGTTGACGGTTGTGACATAATGTGCTGTGGTCGAGGGTATCGCACCCAAGAAGTTGTGGTAGTTGAAAGATGTAACTGTATTTTTCATTGGTGTTGTGAGGTTAAATGTGACCTTTGCCGAATAAAGAAAACGATACACACCTGTGTA
>Col262
GTCGAAAATTTGGAGGATCTTCTGAAAGAGAAAGATAATCAAGTGGACATGGCACGGGCGAGACTTTCAGCTATGCAAGCACACCACTGCTCTTCCGAAGGTGCCCTGTCGTCTCTAGAGGAGGCTATTGGAGATAAAGAAAAACAAATGAATCAGTTACGTGAGCAGAGAGATCGGGCCGAACAGGAAAAGCAGGAAGAAAGAGAACTGCACGAAAGAGAAATAGCTGAGTACAAAATGAAGATCCATGCACTGAACAGCGAAGTAGAAAAACTGACGGCTAGATTAGAAAGAGCACAAAATGACAGAGATCGTTTAGAAACAAAATTAGAAAGCTCCCAGTCAGAATTAGGAAAATCCAAGGCGGAACTGGATAAGGCTGCCGTCGAAGTTGGTCGCAGCGGTGCTGACTGGGAAGCTGCACGACAGCGGTTAGCGCGATTAGAATTAGAAAACGAACGCTTACGAGGAGAACTCGAGCGTACTCAAACCAGTACCTTCGGCAGAACGTCCTACAGCAGTTCTCACGAACTTGACAGAGCTCAAGAGCGTGTGGACAAAACTTCGTCAGATTTGAGGAGGTGCCAAGCTGAGTTAAGAGTTACTCAAGCTGATAGCGAAAGAGCTCGCGCAGAAGCTACAGCTTTACAAGAAAAACTTGAAAAATCGCAGGGGGAAGTATATCGCCTCAAGGCCCGATTAGAAAATTCTCATCAAGAACAAGACAGCCTTCGGGAAGAACTAGAGAGAGCCCAGTCCACTACAGCGAAGTTACACGCAGACAAGGATCGAGCATATGCAGAATTGGAGAAGGCGAGAGAAGAGCTGGAGCGTACTTCGGCGACCTTGGGAAAGGCTCAACTGCAACAAGACAAACTTCAGAACGCTCTAGACAAAGCACAGACGGAGGTCGACAAGCTACAAGAAAAACTAGACAAGTCACTTGGAGAGACCAGACGG
>Col263
AGCCACGAGGCTACCATTTATAAAGCCGTTCCTGATAGTGGAATAGCACAGGCAGATTTAATGAAACTACCTAATGCCAAGGTAGGTTTCAGTAAAGCTATGTCAGCTGGATGGATAACGTTAGACAAAACATGTACCCCACCACTCGTTCGACGAAAAGTGCCTGAAATTACAGATATCGTTCAAGACCACCTGAAACAAGTAATCCTTGGTGACTCTTCCAAGATATCAGATAAAGAAAAACAGGATTACAAAAAACGAAAACTCATTCAGGAAGTCGTCATTAAGAGTTTCGATTTAAAAAAGGGTCCTGAATTTAGCTTGAGCCTTACTAAGCTAGAAACAGATTTAACGACTGAAATGCTGAATTCGGGGAGTTGGAAAAACCTTAAATTTAAAGAATACAACTTCGACGCCTTGGGTGTTCCACCGGAATGCGGATATTTACATCCTCTATTAAAGGTCAGGTCAGAGTTTCGTCAAATTTTCTTAGAAATGGGTTTCTGCGAGATGCCTACGAATAATTATATAGAGAACTCCTTCTGGAACTTCGATGCCCTCTTTCAACCTCAGCAGCATCCTGCTCGCGATGCACACGACACATTCTTCATTTCCGATCCGAAAACTAGCAACAAGTTCCCAATGGATTACTTGGAGCGAGTTAAAAGGGTCCACAGTAAAGGCGGATACGGTTCTCAA
>Col264
CCGAAGGCCCGCACCGCGGCCTCGATCATCCTCCGAGGCCCCAACGACTTCTACTGCGACGAAATGGAGCGTTCCGTTCACGACGCCCTGTGCGTCGTCAAAAGAGTGCTGGAATCTAAGAGCGTAGTGACCGGCGGAGGTTCCGTCGAGGCCGCCCTTTCTATCTACTTGGAAAATTTCGCCACTACGTTGAGTTCTAGAGAACAGCTGGCCATCGCCGAGTTCGCGAAGAGCCTCCTCATAATACCGAAGACCCTCGCGGTGAACGCCGCTCAGGACGCCACGGACTTGGTGGCAAAACTGAGGGCCTACCAGAATTCGAGCCAGACCAAAAAGGATCACGCTCATCTGAAATACGTCGGTCTCGATCTTATCAACGGTACCGTTCGGGATAACAAGAAGGCGGGCGTGCTTGAGCCGACCATGTCGAAAATTAAGTCGTTGAAGTTCGCTACGGAAGCGGCTATTACCATTTTGAGGATCGACGACATGATTAAACTCGACGCGGAACAGAGAGGAGGGAAGAACTATCAGCAGGCCATGGAAAGCGGAGAATTATACGAT
>Col265
GTCCGGCCAGTATTAACTTCTCCGGAAGATCAGCAAGCTCTCTGGGAGAACCTCCACATAATCGATTGTTTCGCTACGGACCACGCGCCTCACACCTTGGATGAAAAATTGAGCGACAAAGCACCACCAGGTTTCCCTGGACTTGAAACAATCCTTCCTTTGCTTTTAAACGCTGTCAACGAAGGCAAACTTACCATGGAAGACATCATCAACAAATTCCACAAGAATCCCAAGAGGATATTCAACTTGCCGGATCAACCAAACACTTACGTCGAAGTAGACATGGATGAAGAGTGGACTATACCGGAAGCCATGCCTTACAGCAAAGCCAAATGGACTCCTTTTGCTGGGAAACAGATTAAGGGATCAATTCATAGGGTGGTGCTACGTGGGGAAGTAGCTTATGTGGAGGGAGAAGTTCTGATGCAACCTGGATTTGGTCAAAATGTCAGAGAATGGGAGAAAAGAATGCCCAACTTACTTATGGAGTTCAGTAGACCACCTTCAGCTCTAGCGTTGGAGAGGCCTATCTCTCCCTCCCCGTTCCTTTTGAATGGTTTTGTAGACAGGATCGAGTACGATAACGACAAACAAACCAACGAGATCTTCTCAAGGCTTCTATCCGTGGACAACAAAGTTCATTTTGCCGATACCGAGGCACGTTCCAGTCCCGTTTTGCCGACGATACCCAGGATTAGAACTGAAAGCTTCTCTACCACAACAGAAAGAAGAGTAAGAACTGAAAGTCAATCCAACGCTGAAACGATCACCCAAGCTCAATCCTCTATACCACATCCACACCACGGATTGGCCCACAAGCACATCCTCAGCGTTGATATGTTCACGAAGGACCAATTGAACGACATCTTCAATCTAGCCCAGACGTTCAGAGTGTACGTGATCAAGGATAGACCCTTGGATCACATTCTGAGGGGAAAGGTGATGGCGTCCATCTTCTACGAAGTGAGCACCAGGACGTGCTGCAGTTTCACGGCAGCGATGCAGAGATTGGGGGGGAGAGTCATCTATATGGACGAGACGAGTTCTTCCGTGAAGAAGGGGGAAACACTAGAGGATTCCGTCGCGGTCATGGCGGGATATGCGGATGTGGTGGTTTTGAGACATCCGACTCCAGGATCAGTTCTG
>Col266
CAAGCCGTAGAAGAAAAATACAAATTATGTGATGAAAGTTTATCTAAACTTCTCCACTGGATAGGTGAAGTAGAAGATCGAATTGCCTCCCAGGATGTCATTCACGAAGTAGAAGAAGAATTAAGAAACCAAATAAACACTATGAAACAAATTAGAGATGATTTAGATCAACATTCAGGTCAAGTGTCACACTGTGCAGACCAAGTCAGGCAACTAGTGTTAACAGCAAGCGATATTTTATCTAAAAGCGAAGTATCAGCATTAGAAAAGAGTGGACGTAACCTCAAAACTCGTTATGATAAAGCCTTAGACCGCACAGATAAATTATTAAGACGTCTCTTCACAGCAAGAGATGAATTGGCCAAACTCAAAGGGGAACTTAACATTTTCTCTACCTGGTTGGGTAAAGCTAGGAGAATTCTAGAAGACAAAGAACGAGCTTTAAGTGACTTGCAGAGACTCGATACTAGTGCTGACAGTACTAAGGAATTTGTTAGTGATGTTATTTCCCATCAAGCCGATTTAAGGTTTATAACAATGTCAGCGCAGAAATTTGTGGATGAAGGAAAG
>Col267
GTCTGTGAAAAATGCGGGGCGATTGGTGTAAAGCATGCGTTTTACACCAGAGAACGCAGATTTTGCAGCATGGCCTGTGCGAGAGGCTACAGCGGCCTTATACCAGAACCGTTGCCACAGTCGAATCAAAATACTCCGGATAATAAACAGCATTATGCCAAATATCGATTCACGATGAAAATGGAAGACGACTTTACCGACTCGTTCATAGACCAACCACTACCACAGCTGTCGCCAGCACCTGAAATGCCCCCCTTAGACGATTCTCTGCCTTTAATCAGAAGGAAACCTTCTGAATTAGCTAATTCTTTCGATTGGGACAATCAACTGAACGACCAGTATTTCGTTGCGGCACCAGTTACATGTTTTAAGCACGCCCCCATGGCTGACATCTGGGAAAATATAATGGTTGGCATGAAAGTCGAAGTGGAAAACACGGATTGCGACAGCGCCTCAGATGCCTTTCCCGATTCGTTCTGGGTCGCTACCGTAATGAAGATAGTCGGTTACAAAGCGCAGCTCCGCTACGAAGGCTTCGGCTCGAACAGTTCTAAAGATTTCTGGGTGAGTCTGTGTTCGAACCAGGTACACCCGGTTGGGTGGTGCGCCACCCGTGGCAAGCCGCTTATTCCTCCGAAGACGATCGAGGATAAATACAGCGATTGGAAGGATTTCCTCAGGAAACGACTCACTGGTGCTAGAACGCTGCCTTCCAACTATAGCAATAAGACTAGCGAAAGCCTCAAATCCAGGTTTGAATGTGGCCTTAACCTCGAAGTTGTCGACAAGAATCGCATCTCCCAAGTGAAGGTAGCCATCGTTCATAAGATCGTTGGGAAACGGTTGAACGTCAAGTATTACGATATGGCCCCCGACGACGCCGGTTTCTGGTGTCACGAGGATTCCCCTCTACTGCACCCCGTGGGTTGGGCAAAAAAG
>Col268
GATCTGGACACCTTGATTCATTTGCTCAAGGGGAGTCTGGGAAGTGGTATACTTGCCATGCCCTTAGCATTTGCCCGTGCAGGTCTATTCATGGGCCTGTTCTGTACTTTTGGTATCGGTATAATTTGCACGTACTGCGTTCACATCTTAGTAAAGAGCGCACACGAACTGTGTAGAAGGACGAGGGTGCCTTCCTTAGGTTTTGCTGAAGTGGCCGAGGCTGCCTTCTTATCAGGCCCATCATCGATTCGGCCATGGGCAAAATTTGCCAAAGCCATGATAAACATGTTTCTTGTTATAGATCTGATCGGCTGCTGTTGCGTGTACGTCGTTTTCGTCGCCGACAGCTTACAGGCAGTCGTAGACGTATTATTTCATGTAGAGATCGACGCTCGTATATACATGGTGGCCCTTTTGCCCTTCCTAATATTAATGAACCTTATCAGGAATTTGAAGTACCTTTCTCCCTTGTCCATGGTTGCCAATATACTAGTAGCCACCGGTTTGGGAATAACCTTCTATTATATTTTCATTGATTTACCCGCGGTGGCCGATAGACCCGCGGTAGCTCCCATCACCGAAATGCCCGCCTTCTTCGCCACCGCTATCTTTGCTTTGGAGGGCATCGGTGTAGTTATGTCTTTAGAAAATAACATGAAAACTCCCACACACTTCATCGGATGTCCTGGGGTCTTGAACATTGGAATGTTCTTTGTCGTCGTGCTATATGCCTCAACCGGGTTCTTTGGCTACCTCAAATATGGTGAAGACACTAAGGCCAGCATCACTCTCAACTTGCCACATGAA
>Col269
AAAGTTTTAGAGAAGGCTCACATCACGAGAGAGAAAAAAACTGAGTACGTTATGAGAGAAAAAGAGGTCCTGCGTCTGCTCGGAGGTTCTTGCCAGTACTTTGTACACTTATACTGGACGTTTCAGGATGCCGAACGACTCTACTTCGTCCTGACGTACGCCAAGAACGGGGAGCTCCTGAAACAGATCGACAAACACGAGTGTTTCAATATTGAATGCACGAGATATTACACAGCCGAGCTGGTCCTCGCCTTGGAATATCTCCACGGTAAGGAGATTGTACACCGTGATTTGAAACCTGAGAATGTGCTCTTCGATGAAAACTGGCACATCCTCATAACAGACTTTGGTAGTGCCAAAATAGTGAAGGAAGAAACCGAAAGGTGCGATAATGAAAGTGATACGAATTTTCGTAAACGGCGTAACAGTTTCGTGGGAACAGCACAATTCGTGAGCCCGGAGATGCTGACGGACACGTCGTCCTCTTATGCCTCGGACCTGTGGGCGTTGGGCTGCATCGTCTACCAGATGGTGTCAGGTCTCATGCCGTTCCGGGGCGGCAGCGAATACTTGATATTCCAGAAGATTCTGAATTTGGAATACGAGTATCCGGAGGGATTCGACAAAATTGCTAAAGACTTGGTAGAGAAATTACTCGTTATAGTGCCTAATAAGAGGTTGGGGGCGATTGACGCTAAGCCTTACGTGAGTATAAGGGAACACGAACTCTTCAACGGGTTGAATTGGGTCAATCTGGGACCACCACCAATTATTTCCGACAGCATAAGCGAACACATAATTCCCGACCATCTAGAGCCCGGCTTGGACGAAGAGAAGGTTTCCAGGTTGCAGTTGGATTTGTTACCGCCGGCGCCGACGCCGTCCCGGAAAAAATCCCAGCCTGGCAGGAAGATCACGGATTTGAGCCCGGACGAGATCAAGGAGAGGCTCGACGAGCAAAAGACTAATCTCTATCACACGTTTGTTGGCGGGAACTTGATACTCAAGCAGGGTTTGGTCGACAAGAAGAAGGGGTTGTTCGCCAGGCGGCGGATGTTCCTGTTGACATTGGGGCCCCATCTGTATTATGTGGATCCCGTGACTATGGTCCTGAAGGGGGAGATACCGTGGAGCGGGGATCTCAGAGCCGAGGCGAAGAATTTCAAGATATTTTTTGTTTATACG
>Col270
ATGCCTGTGGATATAAAGGAACTTACAGAGGGTTGGCTGGAGTTAGAAAGCGATCCAGGCTTGTTTTCTTTACTCCTTGAAGATTTCGGCGTAAAAGGAGTCCAAGTCGAGGAAATATACGATTTAAACAAACCCTTAGACAGTCCAGTTTATGGTTTCATTTTCTTATTTAGATGGGTCGAGGAAAGAAGATCACGTCGAAAAGTTGTGGAGCAAAATGAAACGTTTGTTAAAGACGAAGATATAGTAAATAATATATTTTTTGCTCAACAAATGGTTCCGAACAGTTGTGCTACACATGCCCTTATTTCTATATTGTTAAATTGCCCCACTATACATTTAGGCGAGACTTTGACCAGACTGAAAGCACATACGCAAGGTATGAGCCCCGATAATAAAGGATGGGCTATAGGAAATACCCCAGAGTTGGCTTGTGCTCACAATTCGCATGCTATGCCGCAAGCAAAGCGAAGGCTCGAAAAAGGCAGTGGAGTATCAACGGGACGCTTTACA
>Col271
ATGGCAAGTGAAGCACAAAGGTTAATTGGGATATCATTAACAAAAATTGCACAAAGTAGATCTCATCGCGGAGGTGTTAGTTTGCACAAAAATTTACTTGTTGCTACTGTGCTACAGAAAGCGCGGTATATTTTTATGGAAGAGGCTTACAACATGGTCCATTATCAAGCACCAGCGCCAGTTCAAGTTAGGCCTGTGGTTCCTGAAGAAGATTTAGTTGGATTAACTGCCGAGGAAGCCGGTTTAGAGTCGACTGATCTTCCTGATGACATACAGCAATCTTCTTCAAGTAGTGACAATTTACAAGAGTTTTTGCAAGCAACGTGTGTTAAGTGTGCGGAAAATCAAGATAAAGAGAATCACCCGCCTTATCATTCTTCGGAATTGACTTATTTCGACTTGGACAAAAGTTCTAATGTGTTACGTGAAAGAAGCAACTCGCCCTCATTAAAAAGACGACGAGCAGTAGCCGAATGGGAGACCGAAGAAGCCGTCCAATCCATCTTGCCGAAAAGAAGTAAACAGGATGAGGAAAGTGAGGTGCATGACGACTCGGTTTTTTTGGATGACGCTACGCTTCTGTCTGACGTAGTAAGCAAAGAGGTTGACGCGGCGTCGGAGAGAAACCAGGAGTCAAATGGGGGGTCTGCTATGGAAATCGATCGCATTACGTCATTGGTGTCCATATTCAGTTTTAGTATGGGAGATGGGAAACTCAACAGGTCGATGTCCACGCCAGATTTATGTTCGGCACAAGCAAAGGACACTGGAGATGGTTTACAACAACGGCCTTTTCTAGCTATGACTGTA
>Col272
CAGCAGAAGTTCCTGAAGCGGTCCGCGGAGGAACACGACCCCGGGGGGCCCAACGACAGTTTCGAGCCACCGGTGAAACTTCAGTGCACCACCCAGCAGCATGGCTCCCATCAGAATGAAGGCTTGACGAAATTCTCCGTAGAAATAGTCCAGCAGCTGGAGTTTACGACGTCGGCAGCTAGCTCGCAACCCCAGCAGATATCCACAAATGTCACCGTCAAGACGCACGCCAATGCTTCCGTTAAAAGTGACGTTTCGTCCCCAAAATCGAATCCCTCAACTCCCGCGTCGAATATGCATCAAAAGTCGAACATTGGCCTAGACGTTGGCACTTTAGTGGAGTGTGTTAAACAAGAACCTGATAATGATTTCGCGGACTTGGACCAGTGCGCCGCGGCTTTGGAAAAGGACGCGGCGGCGAACGGTGGTGCCGGTTTCGGTGGTTTTTCGGATCTCATTGGTGACGACACCAACGATGAAATCATATCATCAGCAGCTTTTAAAGATCTGATCTCAGATATTAGTAACTATCCGGATTATCCAGAACTCATGAAAGACTTTGACTTCGAAGATAAGCCCGAAACTAACACGAACAGTATGAAAGTAGAGGATAACAAAGATTTAGTTCAGAACGTGAACACTCCGGAGAACGCGAAAAATACGCACAGTCCTTTGCTACATAATCAAAATAACTATTCACCCCCTGTGTTCGATAACCAAGGTATCAACAAAAACAGGATACCTTCCTATTCGAATATGGACTTCAGTAAGACTGAACTAAGTCCAGCCGCTCAAACCTTAAAACAAATGGCTGAACAACACCAACACAAGAATCAAATGGGACTCTCGTTCAATCCCAACAACCGTGTTCCTAACTCCAGATCGCCGTACCCCGACTTCCAATTCCAAGGCGACTACGGTAGTCCCAATTCCAACTCCAACTTCCACAAGAACAGTCCTACCTTCCCACAGCCTGATATGATTAAACAAGAGATGATCTTCCAAAGCAACGAATTTGACATGAAACGAAAGAGTGCGGGAATGTACAAGCAACAGTATTCGCCCTACAGTAGCCCCAGCGCGAGCAGCCACGGCAGCCCAGGGTACTTGCCTCGTGGTGGGACTGGGCCTAACACCAATGCTGGTCCATTTGGTGGTGGCACGCCGCCTAGGCCGCCATCAGGACCTGGCGGGAATAACTCTGGAACTAACGTACAAATTAATCAAGCTCAACAATTGAATATCAGCCAACAGAGCCATGGGCATGCTATTCAG
>Col273
ATGAACGAACTGATAAAGATCACTGAAACACCACCTCAGTCAACACCGACCAACTCATCGGAGAACTCAAACGAGACATTCTCATCGGACCACATCACCAACAGCTCAATGTACACAGGTTTCTTGGACTCCGCGTGGCCAACGCACTCCTGGGCCCTTTGCTTCCTGATAGCCCTGAAAGTGACCGTAATGGCGTTAATAATCATAGCAGCACTATTCGGTAACCTGCTGGTTATCGTCTCCGTGATGAGACATAGGAAACTACGGGTAATAACGAACTACTTCGTAGTGAGCTTAGCCTTAGCGGACATGCTGGTAGCCATTTGGGCTATGTGCTTCAACTTTAGTGTAGAACTTACCGGCGGTAGGTGGATTTTCGGGTACTTTATGTGCGACGTGTGGAACTCTCTGGACGTGTACTTTTCAACGGCATCAATCCTTCATCTGTGCTGCATCAGCGTGGACAGGTACTACGCCATAGTCCAACCCTTGGACTACCCCTTAATCATGACAAATGCTCGGCTGGTGTTGATGCTCGCGGTAGTGTGGTGTAGTCCCGCGTTACTGTCGTTCCTTCCTATCTTCATGGGATGGTATACGACCTTTGACCATTTGGATTTTCGGAAGAAGAATCCGGAAATCTGTGTGTTTACGGTGAATCGACCATACTCCGTAATTTCCTCGAGTGTCAGTTTCTGGGTACCGGGAATGGTAATGATCTTCATGTACTACAGGATATACGTCGAGGCGGACAGACAGGAAAGGATGTTATACAGG
>Col274
GACATAGTGGAAAAAGACGACCTTCCGGTCAAACAGCTGCACTTTGGTGACACCGGCAGTGCCTTAGACAACAAGGAAGGCCGTTACACCTTGGGGCCCCTGATATGCCAAGGTGACGATTTATTCAACAACGTCGTTACCTTCAGGGTGGCCGACGCCACCATAAACTTGCCCACTTTCGACATGGGCCATAGTGGTGACATCTATTTCGAATTCAGAACTGCTTCCGAGAACGCTGTGATATTCCACTCGAAGGGACCCACGGATTACATAAAATTGAGCATCGTCAGTGGCAATCAGCTACAATTCCAGTACCAGGCTGGTTCCGGGCCCATGGCAGTCATCCGGGAGACCTCTTACAAGTTGGCTGACGACAGGTGGCATTCGGTGTCGGTGGAGAGAAATCGAAAAGAGGCAATGATAATCGTCGACGGGGCATTAAAAGCGGAGGTTAGAGAGCCTCCGGGACCTGTGCGTGCGCTTCACCTCACATCGGAATTGGTCCTTGGAGCTTCGCTCGATTATAGAGATGGATTCACGGGTTGCATCAGAGCGCTGTTAATAAATGGAGAACATATAGATCTGCGGTCTTACGCTCGCAGAGGGTTGTACGGAGTGTCGGAAGGATGTGTAGGAAAATGCCAGAGTAGTCCGTGTTTGAACAACGGGACGTGTCACGAACGTTACGATGGATACTCCTGCGATTGCCGGTGGACCGCGTTCAAAGGCCCCATTTGCGCCGATGAAATTGGCGTTAGCATGAAATCTAGCTCCATGGTCAAATACCACTTCGAGGGTTCTTTCAGGTCAACCATTGCAGAACATATAAGAGTTGGCTTTATCACCCCCAATCCGAAAGGTTTCCTCTTGGGTTTCTCTTCCATGATTTCGGGCGAATTCATGACCATCATGGTTTCTAATTCCGGACATCTGCGGGTTGTGTTCGACTTTGGTTTCGAGAGGCAGGAGGTGATTTATCCCGACAAACATTTTGGTTTGGGTCAGTACCACGACGTGACACTGTCTCGGAAGAACTCCGGGTCCGTATTAGTCATACAGGTGGATAATTATGAACCGAAGGAGTTCCAGTTTAATATCAAGGCGTCCGCGGACGCCCAATTCAATAACATCCAGTATATGTATATCGGGAAGAACGAATCAATGACTGAAGGTTTCGTAGGTTGCATATCTCGTGTGGAATTTGACGATATTTATCCGCTAAAGTTGCTGTTCCAGCAAGAGGGACCCGGGAACGTGGAGTCTTTGGGA
>Col275
ATGAGTGATGAATTGCAAAACTACCAACTCCAACTGCAACAAGTCGAGGCAGCCTTGCTGACAGACCCGGATAACCAAGAGCTTCTGAAGCTGAAGATCGATCTGAACGAGGTAATAGATTTGACATTAGACTTAAAGAATAAAGCCGAAGAGGCTGCCAATCAGCCGGAATACACAGAACCAGTTGGTGTAGCAGAGGACGATGAGATAACGAAAAGCCTTCTAGCCGTAGAACAGTTTGTTGCCAAAAACAAAACGAAAAAGAGATGGAGGATTGGCGACATCTGCATGGCAAAGTGGAACGATAACGGCCAGTACTACGAAGCCAGAATAGACGCCATAAATCCAGACGGACAGGTAAATGTTACATTTGAAGCTTATAAAAACAGGGGCGTCACTACTTTAGCCGAACTCCGTGAATTCACAGGTCAGAAACGAGTTCTGTCCGAGGCAGAAAAGTTGAAAAAGGCAAAATTACACAATAAAGAGTACTTGAAGAAGAAGAAACAGAAAAAGCAGCAGCGGTTTAAGGAACTCGAGGAGGAGCGCGAGTGCGAGAAGAAAAAGTGGTTGGCGTTTGCCAACAAAGCGATTAAAAATAGAAAGACAGGACTTAAAAATAAAAGTATCTTTGCTTCGCCAGATTCCGTGAACGGTAGAGTCGGCATCGGTACTTGCGGAATCAGCGGGAAGCCGATGACGGAATTTACCACCGCAGAAAAGTGGAGAAAAGGTGTG
>Col276
TTTGTGTCAACTATAACGGGACATCATAAAAAACATTCTAATGCCATGACATTGTTAGAAAAACATTTACTGCAAATAAACATAGACCCTTTAACTACAGAAGAATTAAAGCAAATCCTAAATACTTGCTATCCCAAATTTCAAACTATTACAGACAGAATGTTAGCAGTTTTCAAATTATTCTCACATGCTTCTTCAGAATCCAAAATGATTTCTCTTCCAAGAAGTGCCAGATTAATTTCAACACGTGACTTTTTTAAGTGGTGTTCGAGAGCTATCATAGACTTTGATATTAAAAGTCAAGCTAGTGCTTTAAAAGTCTTACAAGACGCCATCGATGTGTTTTGTTGTTCTTTTCCAAACTCTGAAGAGGCCCTGAATTTAGCCAGACAAATTAGCACACATCTAGGAATTATAAATCAGAAAGCGGATTATTTCTTTAAAAGTTACAAGCCAAATATGAAATTAACCACCAATAGTCTGGTTGTTGGAAGAGCTGTTTTGTCAAGGGAAAATAATCAGTTCTGCAAAAAAGTCAAATTTTCATTTACCAGACCTACATCAATCTTGCTAGAACGAATTATGTGCTGCATTAATTTGAACGAACCTGTGTTGCTTGTGGGAGAAACTGGCACAGGGAAAACTTCCTCTGTGCAGTACTTAGCCCACACTATAGGACAAAAGTTAGTTGTTATAAACATGAACCAACAATCAGATTCTGCTGACTTACTGGGAGGATTTAAACCAGTTGATTTAAAGTTTATCGTGGCACCAATCCGTAGAGAATTTGAAAGAATTTTCTGCAATTATTTCCAAGTGGAACCTAATAAAAAGTATTTAAGCAATATTGCTCTATGCTTCAACACTCAAAGGTGGAGTGATTTAGTTAAGCTTATGAATAAAAGCTATCAAGCTGCTGTGAGTCGATTGACTAAGGCAATACATGACTTTGAATCAGAATTGAAGACAAATTCCAAGTTGGAAGAGGAGAAAATCGGGAAGAATGAAAAAGACGTGAAGTTTCTGTCAAGTTGGAAATCTGTTGGGGAAAAGCTACACAAGCTGGACCTTCAGTTGAAGCAGAAAAATGCTCTAGCATTTGCTTTCATTGAAGGAAGTTTGGTGAAAGCTGTCGAAAATGGCTACTGGGTACTTTTGGATGAAATTAACTTAGCCAATGCAGAGACTCTTGAATGCCTTTCAGGGTTGTTAGAAGGTTCAAAAGGATCTATATGCTTGTTAGAAAGAGGTGATAAGCAGCCTGTAGTACGACATCCTAACTTTACTTTATTTGCCTGCATGAACCCCTCCACTGATGTAGGGAAGAAAGATTTACCTGCTGGTTTGAGGAATCGTTTTACAGAATTCTTCGTGGATGAGTTAAATGATAAAAGTGATTTGTTGTTACTGGTTAATAATTATCTAGAAGCAATGTCTCTAAAGGATAACGATTTGAATAAAATTGTTGACTTTTATTTGAGAGTCAGGAAGGAAGCTTCTTCCACCTTAACCGATGGGTTAGGCCACAAACCGCATTTTTCTCTTAGATCCTTGTGTCGAGCTTTGGTGATAGCTTCTAAAAATCCGTGTGGAATGTTCAGGAGAAGTCTATATGAAGCCTTTTGTTTGAGTTTTTTGACCCAACTTGACAGCAAGTCCTACCAAACCGTTGAAAAAATGATATCA
>Col277
ACGGTGTCAGCTAATACTAGCCCCTGTCGCCAAGGCCAAGACGACAACCTTACTGAGCAGTTCCGACGACGATCCGAGGGTTCCGAACCAGCATCGGCGTCAGTAAACGCCTCGAGACGAGTCTCTTTCAATTCCTCCCCCGTGCTTCGTTGCCGGTACTCTCGATGCGGTCGTACAGCTCTGGCGACAACCTCGGAGGCTAGCTCCTTCAAAAATTGCCACAACTGCTCGTATACTTACTGTTCAAGGGCTTGTAGGCGCGCACACTGGGAAAAGCATCGGAAAACTTGTTTGTTTTCACGAATCGGAACGTTGTGTCGACAAGTAATCGCAGCCGCCAAAGAACAAAAGGACACCCTCACTCACCTGTCTAAGGTGGCCCGGAGGGGGTACCTGTCGCACGGACCCGGAGCGGTAAAGTGTTTTTACCCCAATCCCGAAGCAGCAGAAACATTTCTGTCTAAAGGACTTCAGTATTTAGGAGAACTGACTTACGTTCGTTGGCAAGACTTGCTACCGTCTGAAATGGGCCCCCAGTTGTATGCCGAACTAGTGAAAATGTGCAAAAACTACAATCCAGATACAAAACTCGTTCTGTATGTGTCGGTGTGTGTTATTTCGGAAGCTCCGGCATCAGGCGCGGTGAAGTGGGAACGACAACTTGTGTCTAGGTGTGCGAAGATGAGGCTGAGCAAGAATATACAAATACCAGAGAAAGAACCGTTAGAGAACCCCGAGACTTTAATTCTCACATCGGCCCCTCTCAAGGGTGACGTTGATACGATAAAAAAGCATAGAGAAATAGCTGTTGAGAATCTACAAAATCATTTGAGGTCACGCGGGGTGTCTCTTAAACGGCAACACCCCGAAATCCATAAACAGCTAGTCGTGTACTGTGAGGACGAAAGTATGAAATTTATACCTGTGACGGTGTACCCCACGGACTCTGTTTCGGGGAAAAGCTTCATGTGTATTCTAATGCTCGAGGCGAACGAGGAGAGTTTGAAGAAAGTCGAAAATGCTGGAGTGAGAGTTCGGACTGTTGATTTAATGAAGAATCTGTTGTCTGAA
>Col278
GTTTTGGTGGCTCGTTGCGAGCACGACGCAGTCGTCCAGTCTCCGAACGGGGAACTCCAATTCCTCTCGATCAAAGCCCTGAACGAGTGGGACTCGAAATTAGCCAACGGCGTCGAATGGCGGCAAAAACTAGACACCCAAAGGGGCGCCGTCCTGGCTAACGAACTGAGAAACAACGCCTGCAAACTGGCCAAGTGGACAGTGCAGGCCCTACTGGCCGGCAGCGATCAAATCAAGTTTGGCTACGTGTCCCGCGCCCACGTCAGGGACAACAGCAAACACGTCATCCTCGGCACGCAGCAGTATAAACCTCACGAGTTCGCCACTCAGATCAACTTGAATATGGACAACGCTTGGGGCATTTTGAGGTGCATCATCGACATCGTCATGAAACAGAAGGACGGGAAGTACTTGATAATGAAAGACCCCAACAAGCCTATGATTCGTCTGTACGACATTCCCGATAACACTTTCGAGTCGGACGGCGAAACCGAGTCCGATGACGACGTGCCCGAGACTTCGACGGCCTTCCCTCTGTACTCGTACAATTCCAGCACTAAACAT
>Col279
AAGAAGCAGCAGGTGAATCCTGCGACCCACCAGCTGAGCTGCCTGGCGTCGGCGACCCTCTCAAAATGTGCCTTCTTGTGCTCCGTCTTGTCGGAGAACTGCGAGCATTTCCACCTTGCTTTCCGTGTGGGCATGTTCGGGCTGGAGATGGCCAGGCCCCCGGCCAGCACCAAACCCTTAGAAGTGAAACTGGCCAATCAAGAAGCCGACCTGGTGAACCTCCTGAAACGGATCCCGTTGGGTCACAGAGAGTTACAGATCCTGCGCGAGAGGGCCGAGCTGCTAAAGGAGGGTACTCTAAAGTCCCGAGGCGAAGCCATGCTCCCCATAATGCTGGCCAGTTTTATATTTGACGCCCTGGTGATCCCCAGCGTAATCGGTCGCGACAGGGTGAAAATAATGAACATGCGGCTGCCTTCAGACGAGCCCTTAGGGTTTGAAGCGGCGGTCGCGGCCTTGGGATTGAAAGCGAACGTTTCGGAAGCCGACCACCCTTTACTTTGCGAGGGTACACGAAGACAGAGGGGGGACTTGGCGATAGCCCTCTTAACCTTCTATAAAGACGACTGCTGGAAGATAGCCAGGATTATGGATAGGCTGTTGGACAGGGAGGTGCACCAGTTGATAAAGACGCCAATTATGAGTTCTTATTATTCCAGTAACCCACCTATTAAAAGCCAGTTCAGTAATTTAAAGAGAGAAGACTGTGATAAAGTTATAACGCCCCTCAGCCCTTTTCTGCCGCCCACGGAGATGGTACCCACCGATTTG
>Col280
AGAAAAGCTGTAAAGAAAAAAAACAAAAAAGATATTCAAAACCCAATTGCAGAAGAACTTTCAGATAAGCAGCGGAATCCTAAAGCTTTTGCATTTAATTCAGCTATTAGAGCTGAACGAAGGTTTAGAAGGAAGCAAGATATTGAAACAAAGAAGCAACACATACCAGTAGTTGACAGAACTCCCATTGAACCACCACCTATACTCGTAGCAGTAGTAGGTCCACCAAAAGTTGGCAAAACTACTTTAATTAAAAATTTAATCAAAAGTTACACACGATCACCTCTAACGGAGATAAAAGGCCCTGTGACAATTGTTACTGGAAAAAAACGAAGAGTAACTTTTATCGAATGCAATAACGATATTAACTCAATGATAGATTTGGCTAAAGTAGGTGACTTAGTATTATTGTTGTGTGATGCTAGTTTTGGATTTGAAATGGAGGTTTTTGAATTTTTAAATATATGTCAGATCCACGGGATGCCTAGAATTATGGGCGTATTAACTCACTTGGATATGATCAAAAATAGTAAAGCACTCAAAACTACAAAAAAGACTCTTAAACATAGATTTTGGGCTGAAGTGTATCCAGGTGCAAAATTGTTTTATTTATCGGGAATACTCCATGGGGAATATTTACGAAATGAGATTAAAAATTTAAGCCGATTCATTTCTGTTATGAAATTTAGGCCACTACAGTGGAGAACGACTCACAGTTACTTACTTGGAGACCGATATGAGGATTTGACTAATCAGGAACTAATTAGAAAGAATCCTAAATGTGATCGAAATATTTCATTATATGGATATATTAGAGGAGTTCCTCTTAAAAAGGAAACTGCGGTACACATTGCT
>Col281
AGCCCCAGCAGAGAATCAGGAGTTGTAAGCGACTGCGACACCATGGCCGAACTAGCTGCCTTGCTCCGGTCCGAGATACCAGAGGGACGAAGCAACCTTACGGACAACCACACGAACCTCCAGAGGGTCGCGGAGTACTGCGAAGCGAACTACTTCCAAAATGAAAACAAACGTTTGGCCCTAGAAGAAACGAAAAACTACACAACGCAATCCTTAGCCAGTGTCGCCTATCAAATCAACACTTTGGCTTATAATTTCCTGCAGCTGCTGGAGCTGCAGACAGCACAACTGGCGGAAATGGAGAGTCAAATGAATCACATCTCGCAAACTGTCATGATACACAAGGAGAAGGTGGCGAGGAGAGAAATTGGAGTGTTAACAGCAAACAAATCTACTAGTCGACAGTACAAGATCATCGCACCGGCCAATCCCGAGAAGCCTATAAAGTATTTGCGGAAACCGATCGACTATTCA
>Col282
GACTCCACCTATGAGGTAGCCACCGATACAGTGACACTACCGATCGCTGCTTTACCGACCGCGTACGCGGTCACCCCTACGACAAGCGGCAACTACACGAGCTCAGCTTTGACTCACACCGGTGGATTCCTCAACCTCTCCGAATCAGGGGTGAGCCTCCTAGTACCAGAGGGCGCCATATCCAGATCCCGAAAACAGGAACTGTTCCTCTCTATATTGAACGAAGATTGCTTCAGGCCTAAATTAGCTGAGGGTCTAACCCAGCTAAGTCCAGTAGTTTCCTGCGGCCCCAACATTTCCCTGAATAAGGCGGTAGTTCTGAAGGTCCCCCACTGCGCTGAGATAACTAGAAACAACTGGTGCATTTCAGTATTACAGAGCGACTGCAGCGACTCTCAGTGGCAGAACGCTGTCACCTTAGGGCAAGAGACTATCAATACCACCGTTTTCTGTCAATTAGATAAGGATTATGCCTATTTAGTAACTGAATGTTTGTCTAGGTTCGTAATAGTCGGTAGATCCATTAATGGAAATGCTATTAAGAGACTTAAGTTAGCAGTTTTTGCGCCAAAACTATGCTTTCAGTCCTCTGTAGATTATAGTATAAGAGTGTATGTCCTCGAAGATACCGATAGCTCCATGGAGACTGTCTTTGGGCAAGAAAAGAGGCTGGGAGGCTTTCTTTTGGATGAGTCTCGCAGTATTACCTTCCAAGATGGTGGTAACAACCTTTGTCTTTCTTTGGAGAACGTTAGCGATGGGTGGAGACCTAAACCAGCGTCCAACTACCAAGAAATACCTTTCAAGCACTTATGGCAAGCTAACAGCAACAGCTTACACTGTTCCTTCACATTAGAATCGTTCGAAGTGAGCAGAAACCTCAGTTTCAAAATAAGAGTAAATCAGAAAGGTTTTGATTACCACCAAGTATTTGACATAACATGTAAAGACGATGGAGAGGAAGCTGTGGAGAAGACGAGTTCCGGAAAGTTCAACCACAATGAATTTGTGCCAAAAGTTACTATACAAAGCGAGACGAGTCGCTCTAATGATTCAAAGAAATCGGTGGAATACGCAAATTCCTCGAAAAGTGCCAAACTAGCCAAAAACTTAATTGTAACAGATAGAGGTGTATCCACTTGTGATGATTTCAATTTTAGGTTAAGTAAAGCACTTAGGAAACAGCTTTGCCAATGTCTGGATCCTCCAGTTCAGAGAGGCAATGACTGGAGAATGTTAGCTCACGCTTTGCATGTGGATAGATATATTAACTTCTTCGCGACAAAGCCGTCTCCTACGGATTGCATATTGGATCTTTGGGAGGCGAGAAACAGAGACAGCAACGCCTTAACTGAGCTGAAGCAGATGTTCACGGACATGGAGCGATTCGACGCAGTGAATGTTTTAGACAATTGTTTGGGGCCTAACTGGTTG
>Col283
GTGAGGGAGGACCGAATGCCAGGCGGCCGAAACAGCGGCGCCGTGTACAACCTCTACAAAGTGAAATACAAGAAGCACAAGAAACCATCCGGCAAGCAGCCCCCTAAGGCCATGGAGAAGAACATCCTGAGCCAGCAGTTCAAGCAGGAGCAGGACCAAGCATCCAGTATTCCATCGAACCTAGTCAATGGGACCATCCTGAAGACAGCATTAACCAACCCGAGCGAGGTGATCCGTCTGCGGCAGAGACTCGACAGTGCGGTTAGCAGTTCTAGGGACCGTAACTTCTCAATAGAATACTCCTTATCGATGATAAAAACGTTAATAGACTGTGATGAGTTCCAAGACATAGCGACTCTGCAAAACTTGGACGAGCTGTTGGACCACAACACGGACCTGAGTGAGAAACTATGTAATATCGGTGATTCGATTGTGTATAAACTTGTGCAATGGACTAAGAGACTGCCTTTCTATTTGGAATTACCGGTGGAGGTGCACACTAGACTCTTGACGCATAAGTGGCACGAGCTACTCGTTCTCACGACGTCGGCGTACCAGGCCATACACAAAGCGGGTGATCAGATGACGACCGTCATCGAAACCGATTTCAACCAGGAG
>Col284
GTTATCGACTTTGGGTCTTCTTGTTACGAGCAAAACCGCGTGTACACATATATCCAGTCCCGATTCTACAGAGCCCCGGAAGTAATATTGGGAGCTCGTTATGGAATGCCGATAGATATGTGGTCATTAGGTTGTATTTTAGCTGAATTATTGACGGGTTTCCCTTTATTACCGGGTGAAGACGAAGCTGATCAGTTAGCTTGTATTATGGAATTGTTAGGATTACCTCCTCAAAGATTGCTCGACCAGTCCAAACGAGCCAAAAACTTTATAAGTTCTAAAGGTATTCCTCGTTATTGTAGTTGCTCAACTCTGTCCGATGGAACGGTAGTCCTCAGCGGAGGCTTAAGTAGAAGAGGTAAGCCACGAGGCCCCCCTGGATCGAAGGATTTGAAAAGGGCTCTTAAAGGTTGTGACGATCCATTGTTTCTCGATTTCATACAACGGTGCCTGGAATGGGATCCAGATGCTCGGATGACTCCTAGTGCCGCGTTGCGGCACGCTTGGCTTCGCAGAAGACTACCACGGCCGCCGAACGAGAAAGAACAGAATAGTGCTAGTGTCGCACGTACAACTCCAACAGGGCCTCGAACTCCCAAATCTGGAGGGGGTTCTACAGCTAATACGCTGTTTTCTAATAATCGTGTTCAACTTTCTGATGATAGATCGAGTATCCTTCATACTGGTAAATTACCACCTGTCACG
>Col285
ATGCCGAAAGGTTCTGATGGTTCTTGGACAGAAAAATTGTATTCTAAATGCATGAAATATTCCCACTTCGCTAAAGGCCGGTTTGGTTCTTCATCTTTCGTAATCAATCATTTTGCCGATAAAGTACAATATGAGAGTAACGGCTTTTTGGAAAAAAATCGGGACACTGTAATAGAAGAACAAATTAATGTAATTAAAGCCAGTAAAAATCATCTAGTCAAAATGCTCTTTGCGTCCGAATCCCAAAAGCTGGCACCTCCAGGAACAAAAGTAAAAGTTGTTGCCGCAAAACCTGCTCAAACTTCTCAAAGAACACATAAGAAATCTGTAGGATCCCAGTTCAGGGACTCTCTTAACTTACTGATGTCCACGCTCAATGCCACAACCCCTCACTATGTGCGGTGTATCAAACCCAATGACTCCAAGGCAGCTTTCGAGTATAATCCAAAAAGAGCGGTTCAACAGCTCAGGGCATGTGGTGTACTGGAAACTATCAGGATATCCTCAGCTGGATTTCCAAGTAGATGGACCTATGTCGACTTCTTTTATAGATACAGAGTACTGTGCAAATTTAAAGATATCATTAGGAACAATATGCAGAAAACGTGCGAGACTATACTGAAGCAGTACATAAAAAACCCCGAGGTTTATCAGTTTGGTAAGACAAAGATATTCTTCCGTGCTGGACAGGTAGCTTACCTGGAAAAACTGAGAGCGGAGAAGTTGAAGAGATGCTGCATAATGATGCAGAAGACAGTCAGATCGTTTATATGGAGAAAGAAGTACTTAAGGATAAAAAAATCGACTCTGCTTATTCAACGCTATTCCAGAGGCTTTCTTGCAAGA
>Col286
ATGGACGAGCAAAATATTCCTATCGACATCAACACGAACAAGTTATTGGACTGGTTGATAAGTAGAAGACATGTGAATAAAGATTGGCAAAGTAACATCTTAAAAATAAGAGAGAAAATTAACAACGCCATTCAAGATATGCCAGCTCACGAGGGTATCATAAAATTGCTTTCAGGTCAGCACATTAATTATTTTCACTGTCTAAAAATTGTTGACATACTAAAAGAAACTGAAGCGGATTCTAAGAATTTGTTTGGAAGGTACGGTTCTCAACGGATGAAAGATTGGCAAGATATAGTGTCTTCGTACCAAAAAGATAACGTTTACCTCGCGGAGATTGCTCAAATGCTAGTAAGAAATGTTAGCTATGAAATACCTGGTTTACGAAAACAGGTAGCCAAATTAGAACAGTCACAGCTGGAATGTGAGAAAAAAATAAAAGATTACTCTAAAATAGAATCTGTGGCATTGAAGGAATTTAATTCATCTTGCGAGCAACTAGGAATTGCGGGAAAGAAAATCAAACAAGAACTGATAGAGCTACTTAAGCAATTACCAAGTCTCTATAAAGGTACTGCGGAGAAAATAAAAATTGTAAAACCTGCAATTCAATTGTATACTGAATTTAATAATTTCTTGTCTGGTAAAAATACCAGCACTGATGTTCTAACTATCTTAAAATATCTAGTAGAAAATGGGAACACAACTACTTACGAATATATTTATGGAGAAAAGCCCATCACCATAGAAGAGCAGAGTCCCTTAAATGTAGACGAAATAAATATCGATAGTGACAAAATTGATTTTGGAGATAACGGTGCTGAAATTGACTTTCAAATAAACACAGAAAATGAAGGTATTGACTTTGATGAGAACCAAGACATTGATTGGGGTTCGTCGAGTCCGGAAGAGGACTTTGAAATTGTTACCCATGAAGATATAGAAATAAATCTGGAAGAATCTGGCATCGTCGTAGAAAAATCAGGAATAGACGGCGGTGTCGCTAAAGGCGACGAGGCGCTTACAATTCTAGATAACCCGAAAACTCGCGAACAAATTATTAACAACTTAATGGAGCTCAGTGCGTTCTTGAAAATGCGTTTATATGAAATGTCGAGTGACTCGGATTTGCTAGCCATGTCCCAAATGCAGGACGCACCCACCATTTTGCAGATGCAGACGGTGGAGTCTGTCGCTATGTTAAACGACTGCGTTAATGTGGCATTAGACGAGCTAACAAATAAGCGAATTTCACATTTACACAATATCAAGCATTCCCCAAAATATGTTGACATTTTATCCGCAAGCCTAAAACAGAAATTATCTGTGGTCGAGAAGATGAGGGCAAGTAAATCGGCACTCGAAAAGAAGATCAAGGAATTACGAGAGGAAGCTCAAGGCATTGAACCTGTTATAAAATTGCTTATCGAAAGAACTAAACAGTTGCAGAAGGACATTCAGGAAGATATTTCTAAGAAATATAAGGGGAGGGTAGTCAATATAGTGGGAGGGGTAAATATGCTG
>Col287
ATGGGTGTAACAATTTTAACACAGTTCCCTACAGAAAATAGAACTGGACCTCAAACCATAGAAGTATTGTCAAAACGCATTTTGGCTCTAGGGGCAACACAACAGGGTCAATTTCTTGTAGACTGTGATACATATACAAGTATACCTCAGTTGGGTCCACAAAGAACAGTTCATGTTTTACACAACTCAGAGCAACCAGCCACAGTATTTTCACTCCTAGAATCTGGAAACAAAACTATTCCGTTAGCAGCAGATGGACTTTTTGATCTCCTCATGATGAAAATGTCTAGTTTTTATACACCGAAGAAGCAAACAAAAGCTGAATCCAAAGGTCTGAGATATGAAATAGGAGATTTTTGTGTTAAACTTGGTAGTGTTACAGTGAGTAGTAACTTCAAGGGCATTCTAGTGGAAATTGAATATAGACCATGTGTGGTGCCTAAAATGTGTTGGGATTTAATGAAAGAATTTATGCAAGGTTTCTTGGGTGCAGCTGGACCCACAAATCCCCCAACTTATTTACAAAACAGAATGCAAGAAATTTATTCTCCAATAGATACTATTCACCAGTATTTAGAACATTTTACGATGTTCAGAAAATCACCAGGAGGGATGGGATTGAGAACT
>Col288
GTAGCATCTCTATACCTCAGCACGTCTTGTTTCCAATCACCATTCACTGCCTCTCGGATGATTCAAGATAGATTAACTAGTCAGGGCTATTTGGCATATATAAAAGACGACACTAGACTGTTAGCCAATCCAGGCCTTAAAGACGAAGTTAGGGATGAAGTATCAACTCTCTCGCATCTTCTAGATTTTCTGAGAAAAAAGCAACTTTCTTCGCCATTATCGAAGTATATCGTCCGGCGATACGCTTCGTCTTACACTGGCGTATTGCAGATGTTTCCAGGAAGTGTTCTCCGACAAGGAATACAACCAACGAAGAGACCGTGGTTTCTCAAAGCCTTACAACACAGAGATAAGGTTATTCTTATCCCTCCGTATCTAGATAAAGGAGGTGCAGGGTATATCGTTACTGTAGCGTATGCTACATCTCAGGTAGTCGTAGCCATAGATTTTACATATGGCTACATGTTAAAGTTACTTTTAAGTCACATGCCTACATGTCTAAACGAAAAGATAACGTGTTTCTTGATAGATGATCAAGGATACATCGTTTACCACCCCAACTTAATGGACGTAAACGGCATGAGGCCCGTCGTTGAACAGCAGCACATAGTACATAAGGAGTCATTGGTATCCAATGATATATTAAACCACAAGCATTTCATTAAGAAAATATTATGTAATAATTACAGTGATAATACCATTCAGCGATATTACCGACTAAACACCAGTTTCACCGATGTTTTGGTTAATTTCGTCCCTGGAGAGCACTGCGTTACTTATCGGATAACCTCGGTGCCGCACACGAATATTTTTATAGGTGTTGTGAACGCTTCTTGTGATTTTCTCGCGACTTTTTGTCCGTGCAGTATCGTTGATAGACTGTGCTTGAATTGTAACCGCATGGAGCAAAAGGAGTGCGAGTGTCCTTGTGAGTGTCCTTTGGATGACGAGAATAATGTTTGTGGAGATGTTTATGCAAATATGACTAATAATCCACCTTGTACAGGGTATATAGACGAATCGTCTTTGGAAACGAGTTTTACAGTCGATACAGAAAATCATTTAGAACCTTGCTTTCCTGTTAGTTGTCAGTCACAGAAGTTGTATTTGGATTGTTTGGGATTGGTGGGTTGTGAGTGGTGTAGGTACGATATGGAGGGGAACTATCTAAGAAAGCCTTTTTGTGGGATGGTGAACACTTGTTTTAACGGTTTTTTTGATATGACAACTTCGTACACAGGAAATATCGCAGTAGACTCCGATTATTCTCCCGTAGGGCCTATTTTAGGGTCGATTATAGCCATGTGTATTTTATTTATACTGTTATTTATTTGTTATCGTTCGTATACTAATCCTTTGACAGAGAGGCTTTACTTGTCTTCCACCCAGGATCAACTGAGGATGAGTGATTTGAATATCAACGATACTTTTCACGATTTGGGTAATTATAGAGATAAGCTTTTGCAGGAAGATAGCCCTAATGTAATCTCACCGTATTGTATGGCTAGTACTTACAAACAAACCCCAGTGGCAGCTGATTCCGATCACGGTTATTCTACAATGACGCCTCATGACGAGTCCGAACATCTTTCTTTGGCTCCTGTCGAAGTTGAGTCGTTAGAGGATGATATTATGTCCGACAGTACTTCGATTCATACCAGTATCTCCGCCAGAGATGGCTCGCACAAAGTATCCCCCATGTATACTAAAATTTCAAATAAAAACTGTATCATCGTGCCAGTGACTGTACACAGGAATATGGAGAAAACT
>Col289
GCAACCGAATCACCCATAAAGGCAAAGAAACGTACAAGCAAACTAGGCAGCATAACAAATGCCGAAGAAAAGGACGAGTCCAAGTTCATGGATAATTACTTACAGAACCTATCGTACGGATACAATACTCTGCTATATGTATTCCAGTACCTAAAGGTGCAGGATTTGTTAAGAGCCGGGTGTGTTTGTACAATGTGGCGGGATATAGCAAGTCATCCTATGTTATGGAGGACAGTTCGTATGAAAAATTCCCAAGTGCACAGCTTCGAAGGGCTTGCGAACACGCTGAAGAAACACGGTACCTATCACTTAGACTTACGTAAAATGCTCCTCCCGACGGGGGGCGACGAAATATGGCCGCAATTCTCGAAAGCCATAGAAAAAGTTGACACGTTGAGGAGAATAGAGTTGTGCAGGTGTCCCGCTTCAGTTGTTGAAAAATTGGCTGTGTCCAATCCTCAGTTGGAGGTTATCAATGCCGTGACGATTAAGTGTGAAAGCATGGACTTGGAGCCATTGAATGCTCTGACAAACATAAAAGAGTTGCGTCTGAAATCCACGGGGGGGCTGACGCTCACTTCCAACATCGATTCTTTAAAGGACATGAAGTTTATCAAGCACCTTTCACTAACTTCCATCAGGGATTTGAATACAATGAACTTGAGCGTCATCGCTGGCCTCACCAATTTGGAGTCGCTGGATTTGGGTGAATGCACAGATTTTCCAAGAAACTTTGGGAGCGATATACTCGTCAAACTCGAGAAGCTGGAAAAACTCAGGTTGGAAAAGGGACAGGGGAATTGCCACACATTCGAGATACTGGATGCAGTGAAAGACATGAATCATCTGGAGCAGCTGGAATTGGTTAACTTTGACATAAAGGCAGGGTTCGATAAGGCTCTGGGGGCCTGCCAGAATATTAAGAAGTTGCTCATCATACCGACGTATATCTCTCAAAGCGCTACTACTAATCACATGGTCTTGGGCGGAGTACTGCGACTGCAGAAGACATTATCACATTTCGTGTGGGGCGTAACATTGGAGTTGCTGAGGGTGACGGAACTTTTCGTGGACCAGTGCGAGGAACCCGATAAGAAAGACAAGAAAGAAAAAAAGCCCGTGGGGAACGGAGACAGCATTCCCGTTTTGAAGCCGGTACCGTTATTGAACGATAGAGAAAACGAAATCGCCCCGGCGCACGATCCCCCCCAGGTGGAGATACTGCCGCTACCAAATTTACAGAAGTTATTGTTACAGAGTTTGCCCACCACGAGAGTGAAGATATTAAAAATCCCCTTTCACGCCACCTGGCGGCAGAGCATAACAGATTCGGTGAAT
>Col290
TTCCTGAAGATGTTCGAGGGGCAGCAAACCCCCGCGGACCCTTGCTACGACGAGGACAGGCCGCGTAGGTGTATCCCGGATTTCGTCAATGCCGCCTTCGGGGTGCCCGTGAAGGCGTCTTCCACTTGCGGCCTGCATTCGCCCGTGCACTACTGCGAAGCGCCGGAACCGGGGGCGAATCCGCAGTGTCACATTTGTGACGATCGTCAGCCTCGCAACAGATTCCCTTCTTCTCACCTGACGGACCTGAACAACCCCAATAACATAACCTGTTGGAGGTCGGAACCTCTTCCTCCGGTTACATCAATAAACGCGCCTCCTGATAACGTGACTTTAACCCTCAGTCTGGGGAAGAAGTACGAGTTGACTTACGTAAGCCTCCAGTTCTGCCCTTTAACCCCGAAACCCGACTCGATCGCGATCTACAAGAGCATGGACTATGGCAAGACCTGGCAGCCTTTCCAGTTCTATTCCAGCCAGTGCAGAAGGGTGTACGGAAGACCCAACAGAGCAACCATCACGAAGACGAACGAGCAAGAGGCGCGATGTACAGACGCACATAGGTACACGGGTGGAGATTCCTTCGGCTTCGGGCAAACCTCCAGGATAGCCTTCAGCACGCTGGAGGGGAGACCGAGTGCTCTGGACTTCGACAACTCCCCAGTCCTGCAGGACTGGGTCACGGCGACGGACATTAAAGTCGTCTTCAACCGCCTGCACATGCCAGTGGAGGATTCCTCCGACAACCTCGACATCCTA
>Col291
CACTGGGTATACGAAGTCGAGAAGTTCCTGAACCAGAAGTACCTGCGTCCGCTACAGTACAACGGCTCTCCCACCGAACGGGAGAAACTGCGCCACAAATTCAAAAAGTATAATCTCATCGTCGCATCCTACGACATCGTCCGCAAGGACATCTCCTTCTTTGCCAACATCAAGTGGAACTACGTCATCTTGGACGAGGGCCACATCATCAAGAACGGCAAGACGAGGACGAGCATAGCCATCAAAGCCCTCGTCGCCAACCACAGACTGATCCTCAGCGGAACGCCCATCCAAAATAACGTCCTCGAGCTGTGGAGTCTGTTCGATTTCCTCATGCCCGGTTTCCTCGGTACGGAGAAACAGTTCACCGCTAGATATTCCAGGCCGATTTTGGCCAGTCGCGATCCCAAGTGTTCGCCGAAAGACCAGGAGGCCGGGGTGTTGGCCATGGAGGCGCTGCACCGGCAGGTGTTGCCGTTCTTGTTGAGGAGAATGAAGGAGGACGTGTTGGACGACCTGCCTCCGAAGATTACGCAAGATTACTACTGCGAATTGAGTCCGTTGCAGGAGCAACTGTACGAAGACTTCTCCAAGTCGCAGGCCCATCAAACTTTGCAG
>Col292
ATGTCTAACAACAACGGTGTAACCCCTGGAAAAGTTAGAGGCCCTGGAAGGCCTCCTAAAAAAATAACATCTTGTACATGGTGCAACGAAACTAAATTACCGCTCAAGTATGTATATCCGACAACAAATGGTAAAAAGGAATTTTGTTCAGAAACTTGTCTGGCAGAATTTAGAAAAGCATATATTAAAGGAGCGTGTATACAATGTGACAATGTTATTAGAGGAAATAATAACCCTTCTAAGGATTTTTGCTCAACTTACTGTATGAATAAACATCAAAAGAAAGAGTTACAATCTAGAGTAGCTGCTATTGCACCAACAACTCCTCTGGAAGGTTCTCCTGGACCATTCCAGTATGAGACATATCAACCGTTTGATTGGGATGAGTATTTACGAGAGACAAATAGTGTTCCGGCTCCGCAAAGTTGTTTCAAACAAGCACCCAATCCTCCAATTAATGAATTTAAAGTAGGAATGAAACTAGAAGCGTTAGATCCTAGAAATGTAACTTCTACGTGTATTGCCACAGTAATCAGTATATTAGGTCCAAGATTGAGGTTAAGACTTGACGGAAGTGATAACAAAAATGATTTTTGGAGACTGGTCGACTCTAGTGAGATACATACTATTGGACATTGTGAAAAATCCGGTGGCATGCTTCAGCCACCTTTA
>Col293
TCTGAACCAATTCGAGTTGTTGTTACTGGGGCTGCTGGCCAGATTGCTTACTCTCTTTTGTACATGGTCGCAAAAGGGGATGTCTTTGGACCCAACCAACCTTTGATCCTTCACCTTCTGGATATCCCTCCGATGATGGGAGTTCTGGAAGGTGTTGTTATGGAATTGGCTGATTGTGCACTTCCCTTGCTACAAGCTGTGGTGCCTACTGCAGATCCTGCGGTCGCTTTCAAAGATGTTTCTTCCGCTTTCTTGGTGGGATCGATGCCAAGAAGGGAAGGAATGGAGAGAAAAGACCTCCTTTCTGCAAACGTTAAGATTTTTAAAGTTCAAGGGGAAGCTTTAGATAAATATGCTAAGAAAGACGTCAAAGTCCTAGTTGTAGGAAATCCGGCAAATACTAATGCTCTAGTGTGCTCGAGATATGCACCCTCTATTCCTAAGGAAAACTTTACCGCTATGACCAGATTGGACCAAAACAGGGCCCAAGCACAAATTGCTGCCAAAGTTGGCGTTCCAGTTGCACAA
>Col294
TTCAATAAAGCTAAGAGTGCGAATGAAGTGCCAGATGCATTAACAAGTGTAATGAGCACAGAAGAATTCCAGAAAGCAAAGGACTATTCGATAGCAAAGTTGAAATATGGTTTACTAAAAGACACTCATTCTATAATATTGACGTCAACTGTAATCTACTACGGCCTTTTGGCCACTGCATGGGACTATTCGGAATCGATAAACCCTGTAAGAGGAGAAGTTACCACCAGCTGTATATGGTTATTTGTATTATCGTTAATTTCAACCATTCTTGATCTTCCTTTAAATATTTACTATACGTTTATACTGGAAGAAAAATATGGTTTTAATAAGCAGACTGCGGGATTTTATGTTTGGGATAAAATCAAGGCGTTTTTCGTTAATCAAATAATAGTGGGTATGATCTCGTCTGTTGTAATAGTTATTATCAAAAACGGTGGGCCTTACTTCTTCGTATGGTTGTGGGCTGTAGTGTGCGTCATATCCATGATTCTACTGACGATATATCCCGCCGTTATAGCTCCATTGTTCGATAAATACACTCCACTTCCCGAAGGAGAGCTACGAACCCAAATTGAAGAATTAGCCTTAAAACTTAATTTTCCCTTGACGCAGTTATATGTAGTGGAAGGTTCGAAGCGTTCGTCCCACAGTAACGCATATTTCTATGGTTTATTCAAGTCGAAACGCATCGTCTTGTTCGACACTCTCTTGGCGAAGGACGACGGCACGGGTTGTAAAAACGATGAAATTCTAGCTGTTCTGTCCCACGAACTGGGCCACTGGAGCCACGGTCACATCATAAAGAACTTAATCCTAGTCCAAGTAAATCTATTCCTCTTATTCGCAGGATTCTCTATAATGTTCAAATATTCTCCTCTGTACAAAGCCGTCGGGTTCTACAACACGCAACCCGCCTTGGTAGGACTTTTCGTGGTGCTACAATACGTAATGATGCCTTACAACACTATGTTAAACTTCCTCATGACATGCCTCTCTCGTAAATTTGAGTTTCAAGCCGACAACTTTGCGGTTAACTTGGGGAAAGCCAAACCTCTCGAGAAGGCCTTGCTGCAGCTGAATAAGGACAATCTAGGGTTTCCGATAAACGACGACTTGTACTCAGCCTGGCACCACTCGCATCCACCTCTGTTAGAGAGAATCGCCGTACTGAGGGAAAGTGCGCGTAAGTTGAAC
>Col295
GGCCCAGATGTGTCAAGCTCTTTGAACGAAGCTATTTATCACCCTCACAGCAATGGTCACTCCGAACATTCTCCAAATTCTAGCCATATGTCTGTTCACAGTGATGAACCACTCGTACGAACTCAGAAACAGCAAACCACTCAACAAGTAACCACGGTGACTAAAGTAGTACGTGAAGTACAGCAGTTAGGCGATCAAGCTGGAGAATATATACCTGTTCCCCTCGGATCATACCCACATGCATCTCAGTATGTCGATTATATAGAACAACCATCCCATCATATGTATTCCCAGTATCACCAGCATCCTCATTACCAAGATTATGACCATTACCCAAACCCCTATGGAGCATATATGGGTTACCCGGCAAGCGCTGAACAACCACCATCTCCTCCTAGTCTAAGCGAGCACAGTGGTGATCCATCTCCGCTTCCACTTACAGCGCAACCAAATGCTGCTTACCTTGGCTCGGCATATGATGAACTTCCTGAACATTACAGAGTCACTCCTTCTCCAGGAGGGCCTATAGGCATAGACCCATACCAAGACGAATCCGCTGTCGTTTACGGTTATGTTTCTCCTTCGCCTTACGGTACAGCGCCTAGTCTTTCTCGTCCCTATGTAGATAGTTTAAATGGACCAGTTCCAGTAGGTGCTAGTATGAGAATGTTCGAAGATGAAGATTTACAGAAACATATTAGTAAAATGTCACTCCACGGGCACAACGTAGGTTTACCCCATGAAAGAGTGCATAACATTTCATCACCAGGCAGTATTGGAGGGGAAGATGATCAACGAGGTATGCGTTGGCGTGATCCAAATCTGACAGAAGTTATTGGATTTTTAAATAACCCTAATAATGTGATTAAAGCTAATGCTGCGGCTTACTTGCAGCATTTATGTTATATGGACGATCCTAATAAACAGAAAACAAGAGCCCTAGGCGGTATACCTCCTCTTGTGAAGCTGTTAAGTCACGACAGTATAGAAGTTTATAGAAATGCTTGTGGAGCTTTAAGAAATCTTTCATATGGAAGACAAAATGATGAAAATAAGAGGGCGATAAAAAATGCTGGAGGAATACCCGCGCTGATAAATTTGCTGAAACGATCTAATGAAGCAGAAATTAAGGAATTAGTTACAGGTGTAATTTGGAATATGTCATCTTGTGAGGATTTAAAAAGAAATATAATCGATGATGGTGTTATTACGATTGTAACTTACATTATAATACCACATTCTGGTTGGGATTCTCAAGGAAATCATGGAGAAACGTGTTGGTCAACAGTATTTAGAAATGCTTCCGGTGTATTGAGAAATGTCAGTTCGGCAGGAGAATATGCCAGGAAAAAGTTGAGAGAATGTGAAGGTTTAGTCGATGCACTGTTGTTTGTTGTACGCTGTGCCATAGACAAATCTAACATAGGCAATAAAATTGTAGAAAATTGTGTGTGCATACTCCGCAATTTATCATATAGATGCCAAGAGGTTGAAGATCCAAATTATGATAAAAATCCATTACCAACCCAAAGTAGAGTAGCTGCTAATTCTTCTAAA
>Col296
AAAATTATTCCGGCTATTGCAACTACCACTTCTGTGGTCGCAGGTCTTATATGTCTTGAACTATTCAAGCTTGCCCGAAGCATGAAGAGTCTGGAACCGTTCAAGAATGGATTTGTTAATCTAGCCCTTCCATTCTTCGGATTTTCCGAACCGATCGCTGCGCCTAAAATGGAATATTGCGGCAACGAGTGGACTTTATGGGACCGCTTTGAAGTACAGGGTGAAATGACACTCAGCGAATTTTTACAATACTTCAAAGAAAGACACAATTTGGAGATCACTATGCTTTCTCAAGGAGTCTGTATGTTGTACTCATTCTTTATGGCTAAGGCCAAAGCTCAAGAACGTTTGGGTCTCACCATGTCCGAAGTTGTTAAACGTGTATCGAAGAAGCGAATCGAACCCCACGTAAAGGCCCTTGTATTCGAACTGTGTTGTAACGATGCGGACGGTAACGATGTGGAAGTTCCTTACGTAAAATACAATTTGTGT
>Col297
ATGTTGACTAGTAAAACGAAGCACTATTTGCACTGCCTCCTATTTCTTACCGTTATTTTAGTTTTCGAAATATTTTCCGGAGGCTTAAAGGTACTTAATATGGGTGCATTAGTACCGGCGACCGAGATCAACCCCTGGGTGCAGTACGGTGTAATCGGTGCTTCGATTTTATATATATTACGGTTAATAACATTCTTACCTTTGCCCCAGGTGCTGTTTAACTTTATCGGATTGACTTTTTACAATGCCTTTCCGGACAAAGTGGTCTTGAAAGGGTCGCCTCTATTGGCTCCGTTCATCTGCATTAGAGTAGTGACGCGGGGTGATTTCCCGCAATTAGTGAAAAACAATGTTAATAGAAATATGAACAAGTGTCTAGATGCCGGTCTAGAGAACTTTTTAATTGAAGTTGTATCCGATAAACCCGTAGGACTCGATCAGCGTAGGAGAATCCGCGAAGTAGTTGTACCTAAGGAGTATCGAACGAAATCTGGTGCTTTGTTCAAAGCACGTGCATTACAGTATTGCCTAGAGGATAAGGTAAATATTCTTAGTGACAGTGACTGGATAGTCCATCTAGACGAAGAAACCCTACTGACTGAGAACTCCGTTAGGGGTATACTGAATTTTGTCATGGATGGTAAACACCAGTTCGGGCAGGGGTTGATTACTTATGCAAATGAGGAGGTAGTGAACTGGATAACCACCCTCGCAGACAGTTTTCGAGTGACTGACGACATGGGAAAGTTGAAGTTGCAGTTCTTAATGTTCCATAAGCCCTTGTTTAGTTGGAAAGGTTCCTTTGTTGTAACACAG
>Col298
ATGAAATTTGTTAACAATCAACATAAAATGTTCAGAATAAGATTATTGAAATATATAACACAGAAACAGTTTATAAATAATGTAATTCCTTTATATAATAATGTAAACAGGCTAGGATGCCAGAGCATATCGAATATAAATGCAAAACAAAGTTTAATACAGTACGAGATAAATGCTAAAGAAGCGAGTGCCACAAATAAATTAGAAAATGAAAACCTTACAGAAAAAGAATATCTTGTGCGACTGAAAAATGACCCGGACAGGTTTGGCCCCCCACAAGAAAAAGAAATTATCGATGAGGGTGACGTACAGGAAGAAAAATACTTCACAGAGCAACCAAGCCCCTCACAAAAACTTCGAACCAAACAGTACGCAGATATAATAAAAGGTTTAATAAGGCAGCGTAAAATTAAGGAAGCGATAGACGTGGTAGAAGTTAGAATGTTAAAAGAGGATCGAGTGAAACCTGAAAATTACCTTTACAACTTATTACTTGGAGCTTGTGGCAGAGTTGGATATACAAAGAAGGCGTTTAAGATGTATAACGATATGAAAAAGAGGGGTCTGAAAGTAACAGGTGGAACTTACACTGCTTTATTTAATGCTTGTGCAAATAGTCCATGGCTTACAGACGGCCTGGAGCGAGCTACTCACTTACGCAACATAATGATTGAAAAAGGTTATGAGCCTAACGATACGAATTACAATGCTATGATCAAAGCATTTGGTCGTTGTGGAGACATAGCCACGGCGTTCACTCTGGCGGATGAAATGTGCTCAAAAGGTTTTAAAATCAAAGATGACACTATAAATTTCTTGTTACAAGCTTGTATTGCTGATAAAGACGCAGGTTTTCGACATGCCTTACTAGTTTGGCGGAAGTTAATTAAAAGAAAGATATTCCCTAGTGTGCATACATATAATTTAATGTTAAGGTGTATCAGGGACTGTGGTTTGGGTGATATAGAAGTTACGGAGGATGTTATTAATAAAATATTATCTGATAGCAATGGACTTTCTAAAAAACATACAGAAAGTAACGGTCTAAAATTACTTTCACATAATAATGAGATTAGTGATCAAAACTTTCATAAAAGTGAAGACGTAAATTTAGTCACTGAAAATTCTACTGACAATTCTCATCAAAGTGAATCTGAATCTACAACTATTTTTCCGCAAGAAACTACAATACAGACTAGTACCTCAAGCCATATTAAAGATCTAAGGCCAAATTTAATGGCGCGGATCCCTCATTTAGGAAGTCTTATATCATTGTCTGAAGTAAAAAAACCAGAGGAGCGTTTGTTACTTGTGGGGGGCTGCAGGAGTTTCCTTGAAAATATGAAGGAGAATAACTGCGCACCCGATATTAAAACCTTTACGCAGCTGTTGGACAACATTCCTAGTACTATGGCATCAGAGAAGGAGCTATTATCCTTTATGAAGAAATTTAACGTTAAACCTGACATAGATTTTTTCAATATGCTCATTAAAAAAAGGAGCATGCGTTTCGATTATGAAAATGCCAAG
>Col299
GTGGAACAATTTTGCCTTACCTCACCGTTTGATAACAAATCGTGGGAAATGATGGACGAAATGATATCTAACGCGGAGGAGTTCTGCCAACTTCTAGAGATACCTTACCGTATTGTCAACATAGTATCCGGAGCCTTAAACAATGCTGCCGCCAAGAAGTTTGACTTGGAGGCGTGGTTCTCAGGATCGGGGGCATTTCGGGAACTGGTGTCATGTAGTAATTGTTTGGAATATCAAGCAAGGAGGCTGTTGGTCCGATACGGCCAAACGAAGAAAATGAATGCCGCCACGGATTACGTGCATATGCTTAACGCTACGATGTGTGCTACAACTAGAGTAATATGTGCTATCTTAGAAACACATCAAACGGAAACGGGAATTAAAGTACCAGCTGTTTTGAAACAGTATATGCCTGAGGAATACGCAGAGGAAATTAAGTTCGTGAAGCCGGCTCCTATCGATGTCGAAAAAGATTCGAAGAAATCCAAGAAAACGAAAAAAGGTGCTGGTGAAGAA
>Col300
GATCCCATCAAGCCAGTTTACATGCCCGTATTTCTAACGAAAAAGGAACGCAAGAAACTCCGTCGACAGAACAGACGAGAGATGTGGAAGGAAGAACAAGAGAAAATTCGTTTGGGATTGGAACCACCACCGGAACCCAAACTACGAATTTCTAATTTGATGAGAGCCTTAGGTACTGAAGCTGTACAGGATCCAACCAAGATCGAGGCTCATGTGAGAGAACAAATGGCGAAAAGACAGAAGACCCACGAAGAGGCGAACGCAGCAAGAAAGTTGACGGCAGATCAGAAGCGGGATAAGAAAATAAAGAAAATAAAAGAAGATACCTCGTTGGGAACACACATTTCAGTGTACCGCATCCGAGACTTACACGAGTTGGCTTCGAAGAAATTTAAAGTGGAAACCAATGCTAAGCAGTTGTTTATGACGGGTTGCGTTGTTTTGTATCCTGATTGTTGCGTGGTTGTTGTGGAAGGTGGGCCAAAGCAACAAAAAAGATACAAA
>Col301
ATTGATAACAATACTGACTTGGACTGCTTGGGCAATGGAAAAAAGTCCATATCTCTGAATCTGAAACATCCAAAAGGAGTCGATATATTAAAAAAATTATGCAAAACTTCAGATGTACTGATAGAGCCGTTTAGGGCAGGAGTAATGGAAAAATTGGGCCTAGGTCCGAAGATATTGTTAGAAGACAACCCTAGACTAATTTATGCACGGCTAACGGGATATGGACAAAGCGGCTCTTTCAGCAAGAGAGCTGGACATGATATTAACTACATAGCACTTTCAGGGTTATTGTCATTGATTGGAAGACGAGATGAAAATCCAATTGCTCCTGTAAATTTAGTAGCTGATTTTGGTGGTGGTGGACTGATGTGTGCATTAGGGATCTTAATAGCACTTTTTGAAAGGAGCACTTCTGGTTTGGGACAAGTTGTGGATAATAGTATGACACATGGTTCTGCTTACTTGGGTAATTGGTTGATTCGATCCCAGAAATTGCCAATCTGGGGACAAGAACGAGGAAAGAACGTTTTAGATACTGGAGCTCATTTTTATGAAGTCTACAAAACGAAAGATGGAAAGTTTATGTCAGTCGGAGCTTTGGAGCCCCAATTCTATAGTCAACTGCTTAAAGGCCTAGGACTGAGTGAAGATCTCCCGCAGTTTTGTGACAGTAAGGCGTCTGATAAGTTAAAACTCCTTTTTGCTGCAAAATTCTCTGAAAAGACACAGGAAGAGTGGTGTAACATATTTAATTCCATTGATGCTTGCGTCGCTCCGGTATTAAGCTTAGAAGAAGCAGCCAGGCATAAACATAATGTAGAACAAGAAACATTTGTGAAAACTAGTGATGGTTTTGTATCGAGTCCTGCACCAAAATTAAGCAGGACTCCTGGTATATCAAGTTCTACTAATGAAACTCCTAAGTGTGGTCAACACACTAAGGAGATTTTAGCAAGTTTAGGGTTTAACAATGAAAGTATAAATGAACTTGAAAAAGAGGGTATTATTAAGTGTTTTAAGATTTCAAGATTG
>Col302
AGTGACGAGTGCGAGCAATGCAACCAAATCCTAGAAGAACTAGAGAACATAGACGATGACTGCGAGCGCCATGGCATCAAATTCGTTAAGACTCAAGACTTGAGAATCGCCGAACAGTACGGCGCTACTGACTTTCCGGTGCTCATGTACTTCGAAACGGGCGTAGGAGGAGTCTTTGAAGGAGACATAGAAGAGGAGGAAGAAGTGCTTCAATGGCTGATAACACAGCGAACGGAAGACAGGATCGAACTAATAACCAGGGTGATGCTGGAAAATTTAGTCGAAGACACCCAATACCTAGCGGTGTACTTTTACAAACAGAACTGCCACATCTGTGAACAGATTCTGGAAGAATTGGAGAAGATTGATGACGAATGTGACGTGTACGGTATTCATTTAGTGAGGATACAGGACCCGCAATTAGCTAAGAGATATAGCATCAAGACATTCCCTGCCCTGGTATACTTTAGAAACGGCAACCCTCTGCTTTTTGAAGGGGACTTGCAGAATGAACAGTCGGTTTTAGAATGGCTGGTAGATGATGACAACAGGGAGCTGGCTGATGAAATAGAATCCGTCAATGAAAGGATGCTCATCAGACTTTTGCAAGAATCTCCATTCCTAGCAGTTTTCTTC
>Col303
GATGAAGACAGTGAATTATCATCAGATACATGTGTCTTACTAAATAGAGGTGAAACGTCTGCTAAACCAGAGACAATAATTGTATCAGTAGAACCACTATGGGCAACGGCGATCCAAATGTTCATACCGTTCCTGCTTGCGGGATTCGGTATGGTAGCAGCAAGTTTAGTATTAGATAAAGTGCAACATTGGCCAGTTTACCAAAATGTGACTGAAGTTTATATACTTGTACCTGCATTACTAGGCTTAAAAGGGAACCTGGAAATGACTTTAGCCTCCAGGCTCTCCACACATGCTAATTTAGGCGATTTAGACAGTCCCAAGCAGAAAGTCAGTTTGATTACAGGGAATCTCGCCTTAATATTATGTCAAGCAATCGTCGTTGGGTTTTTAGCTTCCATTGCAGCCGTTATATTTGGCTGGGTTCCCACCGGAGAAATTAACATTAAACATGCCCTCTTGCTCTGCGCCAGTAGCATCGTGACAGCATTTGGAGCAAGTTTCATTCTCGGTTTAGTTATGGTGGGCGTTATAATGTTTTCGCGTTACTTCAATATAAATCCTGATAATGTTGCTACACCTATAGCCGCAAGCTTGGGAGACCTTACCACTCTCGCTTGCTTATCGTGGCTAGCATCGACTTTTTACTACACTATGGACAGTCACCCTTACTTAACGTCCAGTTTGATAGTTATGGGGTTATCGCTGGTGCCGGTATGGGCTTGGATCGCGAGCCAGAACGAACATACACATAAAGTGCTCTTCACGGGGTGGAATCCCGTCATCACTGCCATGATCATAAGTAGTGTGGGTGGGTTAATTTTGGACTTCACCGTGTCGACGTTCAAAGGCGTGGCAGTTTTCCAGCTAGTCATTAACGGTGTCGGGGGGAATTTAGTTGCGGTGCAAGCCAGCCGTATATCGACAGAGTTGCACCGTATCGGCGAGCCTGGTCACCTGCCGCAACACATGCAGATTTGCATAAGTCCCTGTTCGGCATTCTGCGACAAACGCGAGACCAGCCACGCGGGAACCGCGCAAATGTTGATGCTTATGGTTATACCGGGACATTTAATTTTTTCGTACACCATCAGTTACTTACAAGCGGGGCATACGTCGTTTACATTTATTTTTATGGTCGTGTATTTATCTGCGGCACTCTTGCAAGTATTTCTGTTGTTGTATATTGCGCAAGTTATGACTCTGAGTATGTGGAAACATGGTGTTGATCCTGATAACTCGGCTATTCCATACTTAACTGCTCTGGGGGATTTACTAGGTACTTTACTTCTCGGTATTGCGTTTCAGTTCCTTTATCTCATTGGAGACAGAGATAGCGATGTCGGGGAT
>Col304
ATAACCACAAATAAAGTTGACTTCACTGGCGAATTAGTCCACAGACCCACTCCCATACGACGCAATACCTGGACTAAAGTCGAGGGCGATTTCATAGATGACACGACAACCAGATCTGAATTCATCGACTACAGCACCACAGTAGAACGCACAGTCGTAAAAAAACGTCAAGACAACCTCAACGTAGAAGGGGACATGACCTTCGACACTTCTAACACGGTCGAGTACACCGAAAAAACCCCGAAGGTAGAGCGGCGCCGAAGAACGTGGACCAAGGATGACATCGATAAATTCTATTCCACACAAGACACGGAAGTTACCACTACCACTCAAGATGTGTACAAGAACTTCGACACAACCGACTATCGTCAAACGGTTGTTATTCATAGAGACAATTTAAAACAGGAAGGTCCTTTTGAAGGTACACCTAAATCAAGGGAGGACTTCGTGCCCAAACTTACCGAACGGCCTACTCCGTCGAAACCAAAAGACAATTTGAAACTTGAGGGAGAATTCCCAAAACGTACTCCGGAGAAGTTCGTTCCAGCTGAACGACCTAAACAGAAGAAACCGGAAGATAATCTCAAGCAAGACGGAGATTTCGAACGGCCCGAGAAACCGAGTTACAAACCCGCTGAACGACCTCGACCGATAAAGCCCGACGACAACCTTCGACTCGACGGAGACTTTGAGCGACCAGAAAAACCAGAATGGTCCCCGGCTGAGAGACCCAAACAAAAACGTCCAGAGGATAATCTTAGAAATGATGGGGACTTTGAGAGACCAGAAAAGCCCAAATATAGACCAGGCGAACGACCCGTCCCTATAAAACCTGAAGATAACTTAAAACTTGAGGGAGATTTCCCAAAACGTACTACTGAGAAGTTTGTTCCCGCTGAACGACCTAAGCAGAAGAAACCGGAGGATAACCTCAAACAAGACGGTGATTTCGAACGACCGGAAAAACCGAAATACAAGCCTGCTGAACGACCTGTTCTTAAAAAGCCCGAGGACAACTTAAAACTTGAGGGAGAATTCCCGAAACGTACTACGGAGAAGTTTGTTCCAGCTGAACGACCCAAGCAAAAGAAGCCGGAAGACAACCTCAAGCAAGACGGCGACTTCGAACGACCGGTAAAACCGAAATACAAGCCTGCTGAGCGACCTCAACCAATAAAGCCTGACGACAACCTTCGACTCGACGGGGACTTTGAACGACCAGAAAAACCAGAATGGTCCCCGGCCGAGAGACCCAAACAAAAACGTCCAGAGGATAATCTTAAAAATGATGGTGACTTTGAGAGACCAGAAAAGCCCAAGTATAGACCCGGTGAACGACCTGTTCCTATAAAACCTGAAGATAACTTAAAACTTGAGGGAGATTTCCCGAAACGTACTCAGGAGAAGTTTGTTCCAGCTGAGCGACCTAAACAGAAGAAGCCGGAAGACAACCTCAAGCAAGACGGTGACTTCGAACGACCGGAAAAACCGAAATACAAGCCTGCTGAACGACCTCAACCAATAAAACCTGACGACAATCTTCGACTCGACGGAGACTTTGAGCGACCAGAAAAACCAGAATGGTCCCCTGCCGAAAGACCCAAACAAAAACGTCCAGAAGATAATCTTAAAAATGATGGCGACTTTGAGAGACCAGAAAAGCCCAAGTATAGACCCGGCGAACGACCTGTTCCTATAAAACCTGAAGATAACTTAAAACTTGAGGGAGATTTCCCGAAACGTACTCAGGAGAAGTTTGTTCCAGCTGAGCGACCTAAGCAAAAGAAGCCGGAAGACAACCTCAAGCAGGACGGTGACTTCGAACGACCGGAAAAACCGAAATACAAGCCTGCTGAGCGACCTCAACCAATAAAGCCTGACGACAACCTTCGACTCGACGGAGACTTTGAACGACCAGAAAAACCAGAATGGTCCCCGGCGGAGAGACCCAAACAAAAACGTCCAGAGGATAATCTTAAAAATGATGGTGACTTTGAGAGACCAGAAAAGCCCAAGTATAGACCCGGCGAACGACCTGTTCCTATAAAACCTGAAGATAACTTAAAACTTGAGGGAGATTTCCCTAAACGTACTACTGAGAAGTTTGTTCCAGCTGAGCGACCTAAGCAGAAGAAGCCGGAGGACAATCTCAAGCAAGACGGTGATTTCGAACGGCCTGAGAAACCGCGCTACAAGCCCACTGAACGACCTCAACCAATAAAGCCTGACGACAACCTTCGACTCGATGGAGATTTTGAGCGACCAGAAAAACCAGAATGGTCCCCGGCGGAGAGACCCAAACAAAAACGTCCAGAGGATAATCTTAGAAATGATGGCGATTTTGAGAGACCAGAAAAGCCCAAATATAGACCAGGCGAACGACCCGTTCCTATAAAACCTGAAGATAACTTAAAACTTGAGGGAGATTTCCCGAAACGTACTACGGAGAAGTTCGTTCCAGCTGAACGACCTAAGCAGAAGAAGCCGGAAGACAACCTCAAGCAGGATGGTGATTTCGAACGGCCGGAAAAACCGCGCTACAAGCCCGCTGAACGGCCTCAACCAATAAAACCTGACGACAATCTTCGACTCGACGGAGACTTTGAGCGACCAGAAAAATCAGAATGGTCCCCGGCCGAGAGACCCAAACAAAAACGTCCAGAGGATAATCTTAGAAATGATGGCGACTTTGAGAGACCAGAAAAACCCAAATATAGACCAGGCGAACGACCTGTTCCTATAAAACCTGAAGATAACCTTCGTCTTGAAGGAGATATTGCGGTGCCTGACAAACCGGTATACCAACATACTGAAAGGCCTAAACAAAAGAAACCTCAGGACAATCTTAAATCTGAAGGGGAATTTGAAAGACCCGAAATCAAAGAAGTTGGTCCCGCAGAAATTAGAAAACCTATTAAACATGTTGACAATCTCAAACAGGAGGGTACGATGGAAATTACCAGAAAGGACGATTACAATGTTGTTCGAGGAGAAAGAGTGGACATCATCAAACGGGAAGATAATCTCAAAATGGAAGGAGAATGGGACATCCGTCGCAGAGACGATTTTACTAAAAAGACCATTATAGATCGCGCCGAAATTATCAAGCACGAAGATAGTTTGAAAATGGAAGGCGAATGGGATATTCGTCGTAGAGAAGATTTCAATAAAACTACGGTGGTCGACAGGGCTCAAGTCATCAAACACGAAGATAACTTGAGATTAGAAGGGGAATTTAACGACGCCCGTTCAAGGGACGATTATACTGTGGTGAGAGGAGAAAGATGTGACGTTATCAGGCGAGAAGATAACCTGAAACTAGAAGGGGAATTTAACGAGTACAGAAAACGTGACGACTTCACCACTCGTACTGAAAGAACTGAAATCATCCGTCACGAGGATACTTTGAGGCTTGAGGGTGATTTCGAAAGACCAACTCCAACTAAGGTTTCGCCCGCAGAAAGGCGTCGGCCTATTAAACCTGACGACAACTTATATCAAGAGGGAGAATTCGAAAGGCCCGAAAAACCAAAATACCGCCCAGGTGAACGTCCTACTCCAAAGAAACCCCAGGATAATCTTAAACAGGAGGGCGATTTTGAGCGCCCGACTCCTTCGAAAGTAGGTCCTGGGGAAAGGAGAACCCCTATTAGACAGCAGGATAACTTACGTCTTGAAGGGGAAGTTGAAGTTCCAGAGAAACCAGGTTATCGCCCTGGCGAGCGTCCCACGCCTAAGAAGCCCAAAGACAACCTATATCTGGAAGGTGGTGTCGACGTTCCAGACAAACCAGGCTACCGGCCTGGAGAACGTCCTACACCGAAAAAGCCAAAAGATAACTTATACCTAGAAGGCGACTTCGAAAGACCTTCGCCGACAAAAGTTGGGCCTGGAGAACGTAGAACTCCTATCCGTCAACATGATAACTTAAAATCAGAGGGAGACTTCGAAACTCCTGTGAAGCCTAAGTACGGACCGGGAGAAAGGGCAGATATCATCAAGCATCCAGACAATCTGAAATCCGAGGGCGATTTCATAGGTACGCCTAAGAACAGAGAAGATTTCAAACCGACTAGAGGAGAAAGAGCCCCCATTAGGAAACCCCAGGACAATCTCAAACTTCCCGGCGGGGAATTCCAGGATACGACGGTCGCAAAATCTCAGTACACTGTGGTTAGAGGTGAAAGGGCTGAAATTAAAAAGCACGAAGACCATCTTACACTCGGCAGCGGCAAAATGGAATGCATCACTACGACGAAAGAAACCTTCGAAAATACACCTAAAAGGGAATCTCCAATTGGACCGGCCGGTAGGCAAATTGTCAATAATCGTCGTCACATGGAATCTCATATAAGTCTTGGCAACGACGTCACCAAAATGGAGACCACGAATCAATCAAATTACAATACATACACGCGAAAGGTCGACCGCAGAACTGTCACCGACAACAAACAAGTTAATGTTGTCGACAGACGAACCACCAATGTCACTGACAAAACTATTAAAATTGTTGATAAAGGAACAGATGTTACAGACAAAAGAGATATTTCAAGGACGGGAAAGACCTCTACCGACGTATCCACGGACACCAAAACACTTGCAGACGGCACAATCGTTACTACTACCCGTAAAACCACAAGTACTTCTGGAGTACAACAGCAGGTGAATCATGTCGGACAGAACGGCCTAGAAGTTGACCAGCGTGTACATCGTGAAGTAGTCACTGGTGCCAACGAAATTAGAAAATCATCCTCACAAACTCACGTCCGCAAAGTCGTAGAGAACCGCAACGTAACGAACGTCAATAATATAATCCATTCTTCGAGTACTACCAACGTTTCCAACAAACAGCACACGGAGAAGAACGTGAACGTCTCTCAAGCTACTCACCACAAGAGAAACGTGATAAGTTCGGAGGAGATCAACAATCAAATTTTACACAGGAAGGGAATTCACACGTCCACAGAAGCTTTACATGCGACGAGCTCATCTGCCTTGGATATGAGGAAGTCTGTTTGCAACCTCCACGACCAGGGTCGAACCGTAGTCAACACCGAAAGACACAGCTTGAGCTCCATGCACCGTTCAAATCAAGAATCGAACGCTACGAATAGACGTAGCCAGCAGACTGTCTACCAGACTGTGGAGAGACCACAAAAAATCGTCAGAAAAGATAATCTCTCAGTCGGCGGCCACTTCTACGGACAATCGGAAGCAAAATCTTATGGCGAATTCACCAAGCAGCAGAATATTCAGAGGGTTGAGAGGGTGAACAGAAGGTCGAACGTCTCAAATATCACTTTAGGTGATAGCAATGTCCACGTAGTTACTTCGTACAAGAAAGAGTATTCTCCCAGGAACATCGGTCCTTGTCCCGCGGTATTGGTCGACAAACCCACGGGTCCTTTCAAACACACCAGAGACACGAAATCTCACAAATTTTATATGCCCGTAGTGTCCAAG
>Col305
TGTAAACGGTGCACCGGTTATGGATTCCATGTGCTGATCTGCCAAGAATGTATGAACTACAAGAAAGGAGAACAGTGCGAAGACGAGTGTTCCTCGGATTCCTACCCAGACGGAAATACGAAGGAATGCATAAAGTGCGACTTTGAATGTCGCGAATGTAGGGGTCCCGGTCCAGAGAACTGCATTACATGCCAAAACTACAAACTCTTCGGAAACGGCAGCATGAACAACAACTCTTCCTTCCGATGCGTCGCCAGTTGTCCAGAAGACTTCCCACATAGAGTCTTTCCTGAGGATGGGGACTCATATTGTTCAAACGTGCCTAGCAGTCTACTTTTATCAGCACCTGAAACCACCCATGATCTTGCCATTGTAATAGTTATATTGACTGTCCTTACAATAACAGTGATACTAATAGTGTGGGCTATTTACTACTGCCGGAAAAAAGAGAAGCTGACTGAGAATGCGATGAAGATGACTCGTGCTCTTACAGGGTTGGAAGACAATGAACCTCTACGTCCCAGTAACGTTCTTCCGAATATCGCCAAACTAAGAATTATCAAAGAGACGGAAATACGTAAAGGAAGTGTCTTAGGTTATGGTGCGTTTGGTACGGTGTATAAAGGCGTTTGGGTGCTGGAGGGGGAGAACTCCGCGAAAATTCCTGTAGCAATTAAAGTGTTGAGAGAAGACACAGGAGCCAACAACAGCAAAGATTTCCTCGACGAGGCGTATATAATGGCAACTGTTGATCATCCGAATTTACTTCAACTCTTGGCTGTGTGCATGACCTCCCAAATAATGCTTATAACTCAACTAATGCCCCTGGGCTGTCTACTGGATTTCGTTAGAAACAATCGTGATAAAATTGGATCTAAAGCTGTACTGAACTGGTCTACTCAGATAGCCAGGGGAATGGCTTATTTGGAGGAGAAAAGACTGGTACACCGAGACTTGGCAGCTAGAAACGTTTTAGTACAAACTCCGGCCTGTATAAAAATTACCGATTTCGGTTTAGCAAAACTATTAGATATAAACGAGGAAGAGTACAAAGCGGCAGGTGGTAAGATGCCCATCAAATGGTTGGCCTTAGAATGCATCCAGCACAGAATTTTTACACATAAGTCAGATGTTTGGGCATTTGGTGTTACTGTGTGGGAATTGTTGACTTTCGGTGGACGACCGTACGACAACGTTCCTGCCAGAGATGTACCTGAATTATTAGAAAAAGGGGAACGTTTACCTCAACCGGCGATTGCTAGCATTGAAGTTTACATGATCATGATCAAGTGCTGGATGTTGGATGCTGAGAGCAGGCCTTGTTTCAAGGAACTGGAAGATGACTTTTCCAAGATGGCACGAGATCCCGGCAGATATTTGGCTATACCTGGTGACAAATTTATGAGGCTTACGAATTTCTCCGTACCACAG
>Col306
[truncated: 876,557 more chars]
