# Supplementary material for: UPrimer: A Clade-Specific Primer Design Program Based on Nested-PCR Strategy and Its Applications in Amplicon Capture Phylogenomics
Source: Mol Biol Evol. 2023 Oct 13;40(11):msad230. doi: 10.1093/molbev/msad230 (PMC10630340; doi:10.1093/molbev/msad230)
Supplement: msad230_Supplementary_Data [file msad230_supplementary_data.zip › Appendix 9. Hymenoptera/Appendix 9. Highest-scoring nested-PCR primers of NPCLs for Hymenoptera.xls]

## Sheet: Detailed information
NPCL ID	MSA ID	Predicted Amplicon Length (bp)	No. of Ingroups in MSA	F2 Primer Start Position in the Peptide MSA	R2 Primer Start Position in the Peptide MSA	Peptide Sequence of F2 Primer (5' to 3')	Peptide Sequence of R2 Primer (5' to 3')	Nucleotide Sequence of F2 Primer (5' to 3')	Nucleotide Sequence of R2 primer (5' to 3',after reverse completement)	Degeneracy of F2 Primer	Degeneracy of R2 Primer	Ratio of Variable Colunms for F2R2	Information Score for F2R2	PCR Score for F2R2	Identify Score for F2R2	F1 Primer Start Position in the Peptide MSA	R1 Primer Start Position in the Peptide MSA	Peptide Sequence of F1 Primer (5' to 3')	Peptide Sequence of R1 Primer (5' to 3')	Nucleotide Sequence of F1 Primer (5' to 3')	Nucleotide Sequence of R1 Primer (5' to 3',after reverse completement)	Degeneracy of F1 Primer	Degeneracy of R1 Primer	PCR Score for F1R1	Identify Score for F1R1	Final Score for nested primer pairs among different MSAs
Hym_1	XP_012171991.2_7839771_7843582	2016	13	581	1244	PEGELYDK	IQDKKNYR	CCNGARGGNGARYTNTAYGAYAA	CKRTARTTYTTYTTRTCYTGDAT	2048	384	0.573416	117.5	66.6	99	570	1271	VTKDEYF	FEPYIVH	GTNACNAARGAYGARTAYTT	TGNACDATRTANGGYTCRAA	256	384	75.4	99	87.9702
Hym_2	XP_003393090.2_4753322_4758683	1920	13	488	1119	NDHEPVFQ	IFPDGQLY	AAYGAYCAYGARCCNGTNTTYCA	TANARYTGNCCRTCNGGRAADAT	512	3072	0.624183	104.214	70	98	392	1166	FATVDEN	DENDNAP	TTYGCNACNGTNGAYGARAA	GGNGCRTTRTCRTTYTCRTC	512	128	71	98.5	85.917
Hym_3	XP_012166005.3_20614835_20615390	372	13	24	139	LPENYQMK	EPKYYADG	YTNCCNGARAAYTAYCARATGAA	CCRTCNGCRTARTAYTTNGGYTC	512	512	0.138889	2.71429	72.1	100	14	147	LNIQHCN	EDAYAMK	YTNAAYATHCARCAYTGYAA	TTCATNGCRTANGCRTCYTC	384	128	71.1	99.5	83.2719
Hym_4	XP_048262978.1_22960755_22963457	2100	13	72	763	MNKVPEMF	DPDLKVEW	ATGAAYAARGTNCCNGARATGTT	CAYTCNACYTTNARRTCNGGRTC	128	2048	0.444444	67.6429	67.1	96.5	59	786	PDAWQKI	FHDFGIV	CCNGAYGCNTGGCARAARAT	ACDATNCCRAARTCRTGRAA	128	192	73.6	98.5	82.994
Hym_5	XP_003399344.1_17931619_17933639	1368	13	47	494	YCTNHKPC	VMCMKRRQ	TAYTGYACNAAYCAYAARCCNTG	TGNCKNCKYTTCATRCACATNAC	512	1024	0.668281	81.7143	64.6	100	38	504	GLFCNQD	EQAKADE	GGNYTNTTYTGYAAYCARGA	TCRTCNGCYTTNGCYTGYTC	512	256	69.8	99.5	82.7864
Hym_6	XP_012175986.2_5058932_5060930	1002	13	328	653	DNIKYYAC	VFIDVERL	GAYAAYATHAARTAYTAYGCNTG	ARNCKYTCNACRTCDATRAANAC	384	6144	0.314465	20.6429	64.7	99.5	306	661	NQEAMIK	EAGKFDN	AAYCARGARGCNATGATHAA	TTRTCRAAYTTNCCNGCYTC	96	256	75.5	99.5	82.3557
Hym_7	XP_012170164.1_11839246_11841307	1449	13	146	620	INFHEEKD	FKECLIEM	ATHAAYTTYCAYGARGARAARGA	ATYTCDATNARRCAYTCYTTRAA	192	768	0.27409	27.3571	71.1	95.5	123	629	NIATEQM	QEMFGED	AAYATHGCNACNGARCARAT	TCYTCNCCRAACATYTCYTG	384	64	75.9	96	82.3401
Hym_8	XP_003396503.2_12095582_12097098	651	13	22	230	WKPVWKEI	WKEAWKQI	TGGAARCCNGTNTGGAARGARAT	ATYTGYTTCCANGCYTCYTTCCA	128	64	0.371287	18.3571	68.9	97.5	13	242	IQVPAWK	WKEIWVP	ATHCARGTNCCNGCNTGGAA	GGNACCCADATYTCYTTCCA	384	48	73.8	98.5	81.9713
Hym_9	XP_048261819.1_7900451_7901293	498	13	48	205	YTNTDNPF	DIKVYKEL	TAYACNAAYACNGAYAAYCCNTT	ARYTCYTTRTANACYTTDATRTC	1024	768	0.357616	9.28571	65.3	98.5	39	220	MGWDNDY	YWNDITV	ATGGGNTGGGAYAAYGAYTA	ACNGTDATRTCRTTCCARTA	32	96	76.9	98.5	81.7488
Hym_10	XP_012165711.1_6005175_6006086	579	13	73	257	LMYICKNQ	FGIDATQR	YTNATGTAYATHTGYAARAAYCA	CKYTGNGTNGCRTCDATNCCRAA	384	3072	0.376404	16	70.6	98	37	274	HTEFIDD	KDEQVAK	CAYACNGARTTYATHGAYGA	TTNGCNACYTGYTCRTCYTT	192	256	72.4	97.5	81.7326
Hym_11	XP_012174721.1_221038_221940	540	13	99	270	QAGYVGED	DFGMIPEF	CARGCNGGNTAYGTNGGNGARGA	AAYTCNGGDATCATNCCRAARTC	2048	384	0.224242	8.42857	67.9	100	87	304	VPFAICD	NAMVPQY	GTNCCNTTYGCNATHTGYGA	TAYTGNGGNACCATNGCRTT	768	256	72.8	98.5	81.7028
Hym_12	XP_012175792.1_1749633_1750353	354	13	77	186	CTYLKEHG	MAKPEEVL	TGYACNTAYYTNAARGARCAYGG	ARNACYTCYTCNGGYTTNGCCAT	1024	1024	0.598039	14.5714	66	98.5	63	205	DQEQNFI	EFMKDTD	GAYCARGARCARAAYTTYAT	TCNGTRTCYTTCATRAAYTC	64	64	75.2	98.5	81.4986
Hym_13	XP_003393684.2_9056268_9057440	831	13	57	325	NEIWEIMG	KTKFIFDP	AAYGARATHTGGGARATHATGGG	GGRTCRAADATRAAYTTNGTYTT	72	384	0.679389	58.3571	66.4	96.5	19	347	YNANDFY	WHAFNQT	TAYAAYGCNAAYGAYTTYTA	GTYTGRTTRAANGCRTGCCA	128	64	73.8	97	81.4327
Hym_14	XP_048268338.1_9945975_9946540	375	13	56	172	EQWLFDYP	NICDAQFK	GARCARTGGYTNTTYGAYTAYCC	TTRAAYTGNGCRTCRCADATRTT	256	384	0.218182	7	72	98.5	2	182	FAKDGEY	HEYLGNT	TTYGCNAARGAYGGNGARTA	GTRTTNCCNARRTAYTCRTG	256	512	71.6	96.5	81.3113
Hym_15	XP_003403142.1_2960994_2961562	378	13	42	159	AHCNVDEC	HQDLINVV	GCNCAYTGYAAYGTNGAYGARTG	ACNACRTTDATNARRTCYTGRTG	512	1536	0.432432	12.5	67	96.5	28	178	CNKEPDC	YFCDVTA	TGYAAYAARGARCCNGAYTG	GCNGTNACRTCRCARAARTA	128	256	73.8	99.5	80.6379
Hym_16	XP_012166423.1_3211976_3213597	1128	13	145	512	GYLKEMIQ	HKDLEGEL	GGNTAYYTNAARGARATGATHCA	ARYTCNCCYTCNARRTCYTTRTG	768	2048	0.421652	33.9286	64.5	98.5	131	520	QLNYKFE	NAYKGDV	CARYTNAAYTAYAARTTYGA	ACRTCNCCYTTRTANGCRTT	256	256	73.6	98	80.6064
Hym_17	XP_048266119.1_12517302_12518056	606	13	34	227	HAGIVKDE	QYGDVEFN	CAYGCNGGNATHGTNAARGAYGA	TTRAAYTCNACRTCNCCRTAYTG	1536	512	0.42246	18.6429	72.6	99	4	241	IHYTYQE	FVVIRGE	ATHCAYTAYACNTAYCARGA	TCNCCNCKDATNACNACRAA	192	3072	65.9	98.5	80.5388
Hym_18	XP_048268279.1_9199927_9201974	1896	13	9	632	RTFGVQEI	YMKYNTEH	MGNACNTTYGGNGTNCARGARAT	TGYTCNGTRTTRTAYTTCATRTA	4096	128	0.652824	126.357	70.9	90.5	1	714	YAWLEHD	HPFTGWT	TAYGCNTGGYTNGARCAYGA	GTCCANCCNGTRAANGGRTG	256	256	69.1	94.5	80.404
Hym_19	XP_048260269.1_427427_429273	1530	12	105	606	QYRINECD	INCWDVFM	CARTAYMGNATHAAYGARTGYGA	ATRAANACRTCCCARCARTTDAT	768	192	0.39959	45.2308	74.6	99.5	67	619	QTNDEDC	DEVCNNA	CARACNAAYGAYGARGAYTG	GCRTTRTTRCANACYTCRTC	128	128	73	99	80.0875
Hym_20	XP_048260800.1_5753043_5753505	420	13	15	146	FRIQHQGE	WVNNHFTD	TTYMGNATHCARCAYCARGGNGA	TCNGTRAARTGRTTRTTNACCCA	1536	256	0.544715	8.57143	68.9	98.5	2	154	DDCQFVC	FETDPAM	GAYGAYTGYCARTTYGTNTG	ATNGCNGGRTCNGTYTCRAA	128	512	71.2	97.5	80.0528
Hym_21	XP_012176260.1_922676_923425	507	13	51	211	EYAYFMDA	WAYDGWNN	GARTAYGCNTAYTTYATGGAYGC	TTRTTCCANCCRTCRTANGCCCA	128	128	0.377778	13.0714	67.5	99.5	39	220	AELGTMN	NYVTEEI	GCNGARYTNGGNACNATGAA	ATYTCYTCNGTNACRTARTT	1024	256	68.5	100	79.9709
Hym_22	XP_012168027.1_6093067_6093500	492	13	12	167	PTPGYWIE	EHWNYFTN	CCNACNCCNGGNTAYTGGATHGA	TTNGTRAARTARTTCCARTGYTC	1536	128	0.696429	18.8571	71.5	97	3	205	CQEFPHN	YTVHGLI	TGYCARGARTTYCCNCAYAA	ATNARNCCRTGNACNGTRTA	128	2048	70.8	95.5	79.9055
Hym_23	XP_048262860.1_10117156_10119870	1494	13	398	887	NDNRPQFE	DFEERQVH	AAYGAYAAYMGNCCNCARTTYGA	TGNACYTGNCKYTCYTCRAARTC	1024	1024	0.650655	72.7857	65.8	98.5	359	942	VLDYETM	ENQPIGT	GTNYTNGAYTAYGARACNAT	GTNCCDATNGGYTGRTTYTC	1024	384	72	93	79.8419
Hym_24	XP_012163790.1_9938351_9938992	639	13	16	220	INDCVGQC	CHENINDC	ATHAAYGAYTGYGTNGGNCARTG	CARTCRTTDATRTTYTCRTGRCA	768	192	0.580311	19.4286	69.3	97.5	6	245	GFTGKNC	FQCICRE	GGNTTYACNGGNAARAAYTG	TCNCKRCADATRCAYTGRAA	512	384	69.3	98.5	79.831
Hym_25	XP_003399956.1_5772830_5773456	468	13	30	177	GIEYGDMQ	YAQGFMLL	GGNATHGARTAYGGNGAYATGCA	ARNARCATRAANCCYTGNGCRTA	384	2048	0.521429	21.0714	66.8	99.5	20	196	AGHFVKM	NYGGIAL	GCNGGNCAYTTYGTNAARAT	ARNGCDATNCCNCCRTARTT	512	1536	69	99	79.7537
Hym_26	XP_012164706.1_2621424_2622630	807	13	115	375	TGLDDNEP	CTIDVYMI	ACNGGNYTNGAYGAYAAYGARCC	ATCATRTANACRTCDATNGTRCA	2048	384	0.187251	9.71429	65.1	100	105	385	ENTVKMT	KCWMLDA	GARAAYACNGTNAARATGAC	GCRTCNARCATCCARCAYTT	128	64	71.8	98.5	79.7387
Hym_27	XP_003398311.1_6386223_6387107	948	13	15	322	AFLGYCYF	HNGKDLVF	GCNTTYYTNGGNTAYTGYTAYTT	AANACNARRTCYTTNCCRTTRTG	2048	2048	0.525	34.8571	65	97.5	1	345	MQAKKRY	EHCQQDN	ATGCARGCNAARAARMGNTA	TTRTCYTGYTGRCARTGYTC	256	64	70.2	100	79.6361
Hym_28	XP_012170849.1_13239915_13240957	480	13	55	206	DAFFYIEC	YGDMVPKT	GAYGCNTTYTTYTAYATHGARTG	GTYTTNGGNACCATRTCNCCRTA	384	512	0.206897	7.57143	71.7	95.5	17	217	CLKTHPD	MFVGALC	TGYYTNAARACNCAYCCNGA	CANARNGCNCCNACRAACAT	1024	1024	68	100	79.5193
Hym_29	XP_020722694.1_9176619_9178734	1674	13	31	580	EAHITRCG	YVKFINKE	GARGCNCAYATHACNMGNTGYGG	TCYTTRTTDATRAAYTTNACRTA	3072	384	0.563601	79.7857	65.2	97	13	617	LEDKNND	NEKNFVG	YTNGARGAYAARAAYAAYGA	CCNACRAARTTYTTYTCRTT	256	128	70.2	95.5	79.4662
Hym_30	XP_003393075.1_4644326_4645381	567	13	38	218	VPLFWEQP	QMWINNGN	GTNCCNYTNTTYTGGGARCARCC	TTNCCRTTRTTDATCCACATYTG	1024	96	0.491329	21.2857	65.7	98.5	9	267	DGHVANF	KQEAIDI	GAYGGNCAYGTNGCNAAYTT	ATRTCDATNGCYTCYTGYTT	512	192	72	97.5	79.4505
Hym_31	XP_048265040.1_8723985_8725419	957	13	168	478	WVIKDKHI	EEMCENLI	TGGGTNATHAARGAYAARCAYAT	ATNARRTTYTCRCACATYTCYTC	192	256	0.685121	70	65.3	97.5	150	503	NGGIATE	IDIEDYF	AAYGGNGGNATHGCNACNGA	AARTARTCYTCDATRTCDAT	1536	144	66.3	99.5	79.3177
Hym_32	XP_048262978.1_22963854_22964857	855	13	18	294	TFCDFGFV	VHQINDFG	ACNTTYTGYGAYTTYGGNTTYGT	CCRAARTCRTTDATYTGRTGNAC	512	384	0.348148	20.2857	65.7	98.5	2	317	EWFWNGK	EYVCRAT	GARTGGTTYTGGAAYGGNAA	GTNGCNCKRCANACRTAYTC	32	1024	70.8	98.5	79.2845
Hym_33	XP_048268063.1_3903758_3904907	399	13	15	139	HMREAKPY	HICQYCGK	CAYATGMGNGARGCNAARCCNTA	TTNCCRCARTAYTGRCADATRTG	1024	384	0.0254237	0.571429	69.7	100	5	157	KADLQLH	HMQKHAE	AARGCNGAYYTNCARYTNCA	TCNGCRTGYTTYTGCATRTG	2048	64	65.7	100	79.25
Hym_34	XP_012165207.1_2723211_2723730	420	13	27	158	MQVIEPQF	DHVITCLQ	ATGCARGTNATHGARCCNCARTT	TGNARRCANGTDATNACRTGRTC	384	3072	0.333333	9.28571	68.4	100	17	177	RCEPTQV	DNTLKVW	MGNTGYGARCCNACNCARGT	CANACYTTNARNGTRTTRTC	1024	1024	66.6	99.5	79.2363
Hym_35	XP_020718736.2_7851581_7856174	2094	12	232	921	NYAKKIFE	TFIPGQVI	AAYTAYGCNAARAARATHTTYGA	ATNACYTGNCCNGGDATRAANGT	384	3072	0.708589	180.308	66.9	96	177	998	LKQGKNV	QGFEVTP	YTNAARCARGGNAARAAYGT	GGNGTNACYTCRAANCCYTG	512	512	67.8	100	79.1462
Hym_36	XP_048267577.1_16298993_16299701	561	13	34	212	GMVEYGKY	GHRMYVFG	GGNATGGTNGARTAYGGNAARTA	CCRAANACRTACATNCKRTGNCC	512	1024	0.354651	11.9286	62.7	99	1	238	TNQWFVP	HEKEWKC	ACNAAYCARTGGTTYGTNCC	CAYTTCCAYTCYTTYTCRTG	128	32	73.1	99	79.0025
Hym_37	XP_048261216.1_17899463_17900967	945	12	64	370	PIWNEKFC	MEDPMKFA	CCNATHTGGAAYGARAARTTYTG	GCRAAYTTCATNGGRTCYTCCAT	192	64	0.386441	25.6923	76.3	95.5	3	411	NPWDKEF	QAFWKTL	AAYCCNTGGGAYAARGARTT	ARNGTYTTCCARAANGCYTG	64	256	75.5	98.5	78.9853
Hym_38	XP_048270291.1_7516206_7516639	345	13	9	115	EVLGMPPK	QHNFFKRT	GARGTNYTNGGNATGCCNCCNAA	GTNCKYTTRAARAARTTRTGYTG	4096	512	0.33	5.5	64.5	99.5	1	124	VDQMNKI	DEGTNTN	GTNGAYCARATGAAYAARAT	TTNGTRTTNGTNCCYTCRTC	64	512	71.3	99	78.9211
Hym_39	XP_048263331.1_20062626_20070012	2064	12	716	1395	EEMYLQDN	EIFQWLVN	GARGARATGTAYYTNCARGAYAA	TTNACNARCCAYTGRAADATYTC	256	768	0.463918	66.3846	69.4	96.5	595	1476	PTMINWH	HNIKMLC	CCNACNATGATHAAYTGGCA	CANARCATYTTDATRTTRTG	96	192	76.2	99.5	78.9173
Hym_40	XP_012171737.1_6878571_6879004	453	13	19	161	ETHMTAIC	YPFTGDHK	GARACNCAYATGACNGCNATHTG	TTRTGRTCNCCNGTRAANGGRTA	768	1024	0.587786	22.2143	68.7	98	11	169	IPVHVFG	QKFYWGH	ATHCCNGTNCAYGTNTTYGG	TGNCCCCARTARAAYTTYTG	768	64	71.8	94	78.8547
Hym_41	XP_048269685.1_17621625_17622164	462	13	24	169	QILIRMNK	VKAENQFI	CARATHYTNATHMGNATGAAYAA	ATRAAYTGRTTYTCNGCYTTNAC	2304	512	0.244604	6.64286	65.9	98.5	16	178	AEEYKKI	KCQEMVM	GCNGARGARTAYAARAARAT	ATNACCATYTCYTGRCAYTT	128	64	72.6	97	78.8246
Hym_42	XP_048262860.1_10446647_10449350	1623	13	70	602	NADPYTFD	DGQWHEIQ	AAYGCNGAYCCNTAYACNTTYGA	TGDATYTCRTGCCAYTGNCCRTC	1024	192	0.616142	72	70.1	94.5	43	723	YTAVVQE	PCQNGGT	TAYACNGCNGTNGTNCARGA	GTNCCNCCRTTYTGRCANGG	1024	512	66.2	96.5	78.7271
Hym_43	XP_012169277.1_7827706_7829849	924	13	113	412	QLTEKIHK	DAFQGREK	CARYTNACNGARAARATHCAYAA	TTYTCNCKNCCYTGRAANGCRTC	1536	2048	0.116041	4.71429	67	99	6	430	RKFAVDD	NEHQGIG	MGNAARTTYGCNGTNGAYGA	CCDATNCCYTGRTGYTCRTT	1024	192	68.5	99.5	78.7214
Hym_44	XP_003400098.2_7859886_7861008	699	13	69	293	DKGYATNE	YNGQLDII	GAYAARGGNTAYGCNACNAAYGA	ATDATRTCNARYTGNCCRTTRTA	1024	1536	0.683486	47	67.3	94	54	352	YIDNPVG	NAGHMVP	TAYATHGAYAAYCCNGTNGG	GGNACCATRTGNCCNGCRTT	384	256	69.9	98.5	78.6803
Hym_45	XP_003400181.1_11718588_11719141	408	13	25	152	ALRMVDEN	KQIDTVAA	GCNYTNMGNATGGTNGAYGARAA	GCNGCNACNGTRTCDATYTGYTT	4096	1536	0.608333	18.9286	66	99.5	17	160	KFEEAFQ	EWPATTN	AARTTYGARGARGCNTTYCA	TTNGTNGTNGCNGGCCAYTC	128	512	68.5	98.5	78.6793
Hym_46	XP_012169774.2_18313779_18314415	462	13	33	178	AEAVGCPH	DKIVGDYQ	GCNGARGCNGTNGGNTGYCCNCA	TGRTARTCNCCNACDATYTTRTC	4096	768	0.431655	18.2857	65.8	96.5	3	188	FNQAIMQ	CNVNEFA	TTYAAYCARGCNATHATGCA	GCRAAYTCRTTNACRTTRCA	96	128	72.7	97.5	78.6451
Hym_47	XP_048261420.1_217935_219163	363	13	182	294	LANKAFIN	KDGNTCAH	YTNGCNAAYAARGCNTTYATHAA	TGNGCRCANGTRTTNCCRTCYTT	3072	1024	0.254717	5.07143	66.7	99	174	316	YLQVCDA	MKFDRQG	TAYYTNCARGTNTGYGAYGC	CCYTGNCKRTCRAAYTTCAT	512	128	70.6	97.5	78.6356
Hym_48	XP_003395507.1_7823169_7823588	348	13	14	121	QPKNFWNG	KIDWNKIV	CARCCNAARAAYTTYTGGAAYGG	ACDATYTTRTTCCARTCDATYTT	128	144	0.277228	7.07143	70	99.5	6	132	ACIEDHQ	IGKELKS	GCNTGYATHGARGAYCAYCA	SWYTTNARYTCYTTNCCDAT	192	3072	65	99	78.5776
Hym_49	XP_012163405.1_12225172_12226858	1176	13	135	518	GNKREFTY	GQYNTQLY	GGNAAYAARMGNGARTTYACNTA	TANARYTGNGTRTTRTAYTGNCC	2048	2048	0.762346	87.2857	63.6	99	104	539	FGYEAAD	HKLQPFV	TTYGGNTAYGARGCNGCNGA	ACRAANGGYTGNARYTTRTG	512	512	67.2	95.5	78.4797
Hym_50	XP_048264552.1_7405583_7407274	1293	13	67	489	SKPKPWHM	CVMQTDDY	WSNAARCCNAARCCNTGGCAYAT	TARTCRTCNGTYTGCATNACRCA	2048	256	0.449591	20	66.2	100	44	512	NIGQKIF	TPVQDRY	AAYATHGGNCARAARATHTT	TANCKRTCYTGNACNGGNGT	288	2048	67.4	98	78.2565
Hym_51	XP_012172174.1_2670438_2670931	345	13	17	123	LNPKWTKW	KDADYWLR	YTNAAYCCNAARTGGACNAARTG	CKNARCCARTARTCNGCRTCYTT	1024	1024	0.31	5.78571	65.2	99.5	5	159	VFKPKDE	DYIIRNT	GTNTTYAARCCNAARGAYGA	GTRTTNCKDATDATRTARTC	256	576	68.3	100	78.2466
Hym_52	XP_003397279.1_3591264_3591856	507	13	18	178	LHEMQIQH	DMPKRVEN	YTNCAYGARATGCARATHCARCA	TTYTCNACNCKYTTNGGCATRTC	384	1024	0.48366	21.7143	67.9	96	10	187	ITKDGNV	YILTCNV	ATHACNAARGAYGGNAAYGT	ACRTTRCANGTNARDATRTA	384	768	67.5	100	78.2354
Hym_53	XP_048261654.1_3898437_3899813	837	13	242	512	QLTAEECN	KFELVNHG	CARYTNACNGCNGARGARTGYAA	CCRTGRTTNACNARYTCRAAYTT	2048	1024	0.333333	13.5714	66.6	99	231	532	SKHFMTP	CGKEFLQ	WSNAARCAYTTYATGACNCC	TGNARRAAYTCYTTNCCRCA	512	512	67	99.5	78.1752
Hym_54	XP_020718804.1_3104002_3104918	801	13	37	295	YYEDIGPF	YFILMYTG	TAYTAYGARGAYATHGGNCCNTT	CCNGTRTACATNARDATRAARTA	768	768	0.444444	25.2857	65.3	99	28	315	QAMTIVY	THTKQAF	CARGCNATGACNATHGTNTA	AANGCYTGYTTNGTRTGNGT	384	512	69.4	97	78.0519
Hym_55	XP_048262037.1_1496657_1497080	459	13	19	163	TDRYVQQK	QWYAWGPS	ACNGAYMGNTAYGTNCARCARAA	SWNGGNCCCCANGCRTACCAYTG	2048	1024	0.601852	18	64.3	97.5	7	184	KNVIEYY	YWKKYGG	AARAAYGTNATHGARTAYTA	CCNCCRTAYTTYTTCCARTA	192	64	69.6	100	78.037
Hym_56	XP_048261420.1_220358_221382	549	13	99	273	QKEVIAHT	CVQILDFL	CARAARGARGTNATHGCNCAYAC	ARRAARTCNARDATYTGNACRCA	768	3072	0.307229	12.1429	63.8	100	54	293	AAGKQCE	IGNLMKD	GCNGCNGGNAARCARTGYGA	TCYTTCATNARRTTNCCDAT	512	384	69	99	77.9412
Hym_57	XP_012163852.1_9046347_9048191	1623	13	56	588	IKQAITCY	HANNCLVS	ATHAARCARGCNATHACNTGYTA	SWNACNARRCARTTRTTNGCRTG	1152	8192	0.789575	143.286	61.6	93	11	597	TLAMIYE	TYKYALN	ACNYTNGCNATGATHTAYGA	TTNARNGCRTAYTTRTANGT	768	1024	67.1	97	77.9343
Hym_58	XP_048270062.1_2119445_2119992	393	13	12	134	HALTEYIN	FGIVVCEL	CAYGCNYTNACNGARTAYATHAA	ARYTCRCANACNACDATNCCRAA	3072	3072	0.321429	10.2857	64.3	100	2	156	MGVCVHE	DNFGLDY	ATGGGNGTNTGYGTNCAYGA	TARTCNARNCCRAARTTRTC	256	512	68	99.5	77.8423
Hym_59	XP_003396075.1_11505280_11506591	951	13	100	408	DTGPLVYP	HYQFYIWY	GAYACNGGNCCNYTNGTNTAYCC	TACCADATRTARAAYTGRTARTG	8192	96	0.717608	60.6429	60.3	97	77	441	WKAYMQE	IELCWNT	TGGAARGCNTAYATGCARGA	GTRTTCCARCANARYTCDAT	32	192	74.4	95	77.8047
Hym_60	XP_003400656.1_3617920_3619921	834	12	252	521	ETVKGDQY	QQIITPHA	GARACNGTNAARGGNGAYCARTA	GCRTGNGGNGTDATDATYTGYTG	1024	1152	0.571429	44.6923	67.7	100	215	542	ENHPIKC	KQMEKDR	GARAAYCAYCCNATHAARTG	CKRTCYTTYTCCATYTGYTT	192	64	74.6	99	77.7029
Hym_61	XP_048266841.1_6923992_6925709	1272	11	148	563	QEPIMKCF	FDMMECEQ	CARGARCCNATHATGAARTGYTT	TGYTCRCAYTCCATCATRTCRAA	192	32	0.419753	35	75.8	99	135	595	VQHCADW	NKGDDEY	GTNCARCAYTGYGCNGAYTG	TAYTCRTCRTCNCCYTTRTT	256	128	75.4	99.5	77.655
Hym_62	XP_048261840.1_6875827_6877167	990	13	84	405	VWNETVAN	GHYTVMEN	GTNTGGAAYGARACNGTNGCNAA	TTYTCCATNACNGTRTARTGNCC	1024	512	0.327586	28.5	66.1	100	54	478	FMAAIEV	EEDEHFY	TTYATGGCNGCNATHGARGT	TARAARTGYTCRTCYTCYTC	192	64	67.5	96	77.6385
Hym_63	XP_003397253.1_3656498_3657246	609	13	12	206	QSADVGNF	NPMIVAGQ	CARWSNGCNGAYGTNGGNAAYTT	TGNCCNGCNACDATCATNGGRTT	8192	1536	0.319149	13.8571	64.9	98.5	4	230	DHFHVGW	AKLYITQ	GAYCAYTTYCAYGTNGGNTG	TGNGTDATRTANARYTTNGC	256	1536	67.6	100	77.6057
Hym_64	XP_012163643.1_4617739_4618514	381	13	31	149	NPKGTNYW	KDTLIEFY	AAYCCNAARGGNACNAAYTAYTG	TARAAYTCDATNARNGTRTCYTT	1024	1536	0.6875	20.9286	68.4	95.5	21	158	VAYYNVD	PWCGHCK	GTNGCNTAYTAYAAYGTNGA	TTRCARTGNCCRCACCANGG	512	128	68.3	98	77.5562
Hym_65	XP_003395847.1_1334174_1334635	354	13	9	118	QHVLCGAD	DDWVFMCF	CARCAYGTNYTNTGYGGNGCNGA	AARCACATRAANACCCARTCRTC	4096	64	0.417476	10	67.1	99.5	1	128	QPDHDPN	GNDFLPH	CARCCNGAYCAYGAYCCNAA	TGNGGNARRAARTCRTTNCC	256	1024	67	97.5	77.4518
Hym_66	XP_003393928.1_15976299_15978084	1287	13	123	543	NEHGIIDQ	WVVQMFHD	AAYGARCAYGGNATHATHGAYCA	TCRTGRAACATYTGNACNACCCA	576	128	0.608142	41.2143	70.7	96.5	3	556	MEEPAKK	IEGMVCC	ATGGARGARCCNGCNAARAA	CARCANACCATNCCYTCDAT	128	192	68.7	92	77.4032
Hym_67	XP_048266343.1_5231497_5234245	1644	13	26	565	QLVHIMNP	DYKTPTMA	CARYTNGTNCAYATHATGAAYCC	GCCATNGTNGGNGTYTTRTARTC	768	512	0.583505	51	68.1	94	7	573	FQCDKCN	ECEMLGR	TTYCARTGYGAYAARTGYAA	CKNCCNARCATYTCRCAYTC	64	512	70.1	94.5	77.2892
Hym_68	XP_003399785.1_8668782_8669910	1062	13	29	374	FKKTEVCQ	IHYPSQDP	TTYAARAARACNGARGTNTGYCA	GGRTCYTGNSWNGGRTARTGDAT	512	3072	0.284404	24.8571	61	99.5	5	388	YGKECKI	QGIGKPW	TAYGGNAARGARTGYAARAT	CANGGYTTNCCDATNCCYTG	128	768	69.8	99	77.2789
Hym_69	XP_003396392.1_3991421_3994091	1842	13	52	657	AKEGLFQY	IKKLDAEQ	GCNAARGARGGNYTNTTYCARTA	TGYTCNGCRTCNARYTTYTTDAT	2048	1536	0.386935	54.8571	65	95	19	687	RNKKWTY	QEKKVDY	MGNAAYAARAARTGGACNTA	TARTCNACYTTYTTYTCYTG	256	128	71.8	94.5	77.2781
Hym_70	XP_012175720.2_1633934_1639472	1872	12	964	1579	RYNLEVKM	YEQFVKEH	MGNTAYAAYYTNGARGTNAARAT	TGYTCYTTNACRAAYTGYTCRTA	4096	256	0.740924	152.615	70	94	954	1715	AWCEPEQ	AMHQHTE	GCNTGGTGYGARCCNGARCA	TCNGTRTGYTGRTGCATNGC	128	128	72.4	93	77.1496
Hym_71	XP_020724043.2_15969256_15970260	540	13	152	323	EEYCKQMQ	QWEAQITE	GARGARTAYTGYAARCARATGCA	TCNGTDATYTGNGCYTCCCAYTG	64	384	0.448485	23.1429	70.3	95	78	338	YTEVTDK	EKDARGY	TAYACNGARGTNACNGAYAA	TANCCNCKNGCRTCYTTYTC	512	1024	68.4	95.5	77.1344
Hym_72	XP_003396185.1_13987578_13988555	777	13	132	382	RDKEPVFE	CGDKEVTA	MGNGAYAARGARCCNGTNTTYGA	GCNGTNACYTCYTTRTCNCCRCA	2048	1024	0.588785	17	68.2	96.5	91	393	PGHVTIQ	PCGHNLF	CCNGGNCAYGTNACNATHCA	AANARRTTRTGNCCRCANGG	1536	1024	68.1	97	77.1286
Hym_73	XP_048269506.1_3030035_3031622	1152	13	155	530	MQNNPIEF	DGAYFGDI	ATGCARAAYAAYCCNATHGARTT	ATRTCNCCRAARTANGCNCCRTC	192	1024	0.597765	29.7143	66.6	95	133	560	QGVWTND	YKPQEDV	CARGGNGTNTGGACNAAYGA	ACRTCYTCYTGNGGYTTRTA	256	128	74.9	92	77.1107
Hym_74	XP_003401847.1_7219620_7220574	474	13	133	282	AVLAHTHY	QAEDGKTE	GCNGTNYTNGCNCAYACNCAYTA	TCNGTYTTNCCRTCYTCNGCYTG	8192	1024	0.589147	21.4286	62.2	99.5	21	298	YLRHFNE	TNPEWKP	TAYYTNMGNCAYTTYAAYGA	GGYTTCCAYTCNGGRTTNGT	1024	128	68	99.5	77.043
Hym_75	XP_012172549.1_8224799_8225952	384	13	41	160	KFDEIVPF	PCANWKGA	AARTTYGAYGARATHGTNCCNTT	GCNCCYTTCCARTTNGCRCANGG	768	512	0.530973	15.9286	66.7	98.5	26	278	NYADCDP	MYYAFIG	AAYTAYGCNGAYTGYGAYCC	CCDATRAANGCRTARTACAT	128	96	71.5	93	77.0189
Hym_76	XP_048264137.1_5172405_5173032	504	13	24	183	HSGDIYFE	NGTCHERY	CAYWSNGGNGAYATHTAYTTYGA	TANCKYTCRTGRCANGTNCCRTT	3072	2048	0.513158	18.7857	66.1	97	15	199	INLPTFD	WTAFKGP	ATHAAYYTNCCNACNTTYGA	GGNCCYTTRAANGCNGTCCA	1536	256	69.2	97	76.9543
Hym_77	XP_048262978.1_22950863_22951406	411	13	16	144	VIDLIAED	FGFVALDI	GTNATHGAYYTNATHGCNGARGA	ATRTCNARNGCNACRAANCCRAA	4608	4096	0.366667	10.6429	58.6	99	5	152	PIHDFGY	MYAYPED	CCNATHCAYGAYTTYGGNTA	TCYTCNGGRTANGCRTACAT	384	128	73.5	99	76.946
Hym_78	XP_012175637.1_16089369_16090588	513	13	22	184	TLYKKHEN	DVVNGIYK	ACNYTNTAYAARAARCAYGARAA	TTRTADATNCCRTTNACNACRTC	1024	1536	0.301282	11.5714	67.1	96	7	196	CPDTIDE	FVANMFN	TGYCCNGAYACNATHGAYGA	TTRAACATRTTNGCNACRAA	384	128	68.4	98.5	76.9432
Hym_79	XP_012170947.1_11624482_11625023	405	13	21	147	IEYDEDGN	AFIWPMLV	ATHGARTAYGAYGARGAYGGNAA	ACNARCATNGGCCADATRAANGC	384	768	0.383333	11.5714	67.3	97.5	3	155	EENPTAG	HIMDQRE	GARGARAAYCCNACNGCNGG	TCNCKYTGRTCCATDATRTG	512	192	68.5	96.5	76.8382
Hym_80	XP_020723074.2_11112948_11113521	408	13	28	155	DNWLPPCY	AYLIACGP	GAYAAYTGGYTNCCNCCNTGYTA	GGNCCRCANGCDATNARRTANGC	1024	6144	0.548077	16.9286	59	99	19	168	MIATKFE	FMAWLGI	ATGATHGCNACNAARTTYGA	ATNCCNARCCANGCCATRAA	192	256	72.7	98.5	76.8023
Hym_81	XP_048260269.1_425543_427327	1467	12	11	491	YANGHCDY	DAMGVFQI	TAYGCNAAYGGNCAYTGYGAYTA	ATYTGRAANACNCCCATNGCRTC	512	512	0.469027	41.0769	71.3	97.5	1	607	PIYDAYC	EITDHMD	CCNATHTAYGAYGCNTAYTG	TCCATRTGRTCNGTDATYTC	384	96	71.5	99.5	76.7903
Hym_82	XP_012164342.1_1588069_1589668	1410	13	31	492	ICQVQGKD	KDEFYNRY	ATHTGYCARGTNCARGGNAARGA	TANCKRTTRTARAAYTCRTCYTT	768	512	0.297357	40.6429	69.7	90	22	529	AGCDEIW	EMFEFIK	GCNGGNTGYGAYGARATHTG	TTDATRAAYTCRAACATYTC	384	48	75.1	92	76.7877
Hym_83	XP_048262978.1_22958961_22959478	396	13	25	148	LRIEFFHN	FECRLIPV	YTNMGNATHGARTTYTTYCAYAA	ACNGGDATNARNCKRCAYTCRAA	3072	6144	0.452991	11.5	62.8	97.5	10	162	TAHFECQ	VEWFRNE	ACNGCNCAYTTYGARTGYCA	TCRTTNCKRAACCAYTCNAC	256	256	71.8	97.5	76.7295
Hym_84	XP_003395656.1_5319921_5320694	489	13	36	190	ATHLEKCM	EHTKKLCT	GCNACNCAYYTNGARAARTGYAT	GTRCANARYTTYTTNGTRTGYTC	2048	1024	0.544643	18.3571	66	99	3	202	GLDVFGQ	CPQHTED	GGNYTNGAYGTNTTYGGNCA	TCYTCNGTRTGYTGNGGRCA	2048	256	68.4	95.5	76.7213
Hym_85	XP_003400989.1_1202165_1202675	378	13	40	157	VTMAAYEC	MKHFVQKA	GTNACNATGGCNGCNTAYGARTG	GCYTTYTGNACRAARTGYTTCAT	1024	128	0.518868	18.4286	70.9	97	32	165	YLGPHIA	GFWGILA	TAYYTNGGNCCNCAYATHGC	GCNARDATNCCCCARAANCC	1536	768	62.9	98	76.6725
Hym_86	XP_003394391.1_3517094_3518369	798	13	49	306	LAIADECF	MNPILYAF	YTNGCNATHGCNGAYGARTGYTT	AANGCRTANARDATNGGRTTCAT	3072	1536	0.508547	28.2143	67.2	98.5	37	316	KMQTVTN	DNFKKSF	AARATGCARACNGTNACNAA	AANSWYTTYTTRAARTTRTC	256	512	63.1	99	76.6555
Hym_87	XP_048266841.1_6926352_6926790	348	13	10	117	KEMYLRYI	QAKFLDNI	AARGARATGTAYYTNMGNTAYAT	ATRTTRTCNARRAAYTTNGCYTG	1024	1024	0.386139	10.5714	62	98.5	2	132	FYKNEFN	PEYFRVG	TTYTAYAARAAYGARTTYAA	CCNACNCKRAARTAYTCNGG	64	1024	69	100	76.6272
Hym_88	XP_012173861.1_22453833_22454515	612	13	64	259	VICFYNEH	FNWGLHFK	GTNATHTGYTTYTAYAAYGARCA	TTRAARTGNARNCCCCARTTRAA	384	512	0.702128	24.4286	72	97	20	267	YKNYAFN	WDNLPVG	TAYAARAAYTAYGCNTTYAA	CCNACNGGNARRTTRTCCCA	128	512	68.6	90.5	76.6184
Hym_89	XP_048266325.1_16769398_16771033	738	13	51	288	QYWGLDYP	FEDKVANI	CARTAYTGGGGNYTNGAYTAYCC	ATRTTNGCNACYTTRTCYTCRAA	512	512	0.72973	74.5714	67.8	93.5	22	296	YEAQRHW	WCAINVI	TAYGARGCNCARMGNCAYTG	ATNACRTTDATNGCRCACCA	512	192	70.7	91	76.562
Hym_90	XP_048267715.1_1125624_1129596	2034	12	132	801	VRTFFHTN	CYKWGRKI	GTNMGNACNTTYTTYCAYACNAA	ATYTTNCKNCCCCAYTTRTARCA	4096	512	0.844007	165.385	63.6	96.5	43	920	GKPQETF	AYFKYLQ	GGNAARCCNCARGARACNTT	TGNARRTAYTTRAARTANGC	512	512	69.6	97	76.455
Hym_91	XP_012172272.1_4261366_4262565	855	13	166	442	RYWAITDP	CIWQEEIV	MGNTAYTGGGCNATHACNGAYCC	ACDATYTCYTCYTGCCADATRCA	1536	144	0.594142	29	67.3	93.5	99	463	HTATNYF	MNPVIYA	CAYACNGCNACNAAYTAYTT	GCRTADATNACNGGRTTCAT	512	192	71.4	95	76.3753
Hym_92	XP_003395458.1_8274196_8275643	840	13	122	393	IKPDDKFV	IKQTTDHP	ATHAARCCNGAYGAYAARTTYGT	GGRTGRTCNGTNGTYTGYTTDAT	384	768	0.379747	19.1429	65.7	99.5	94	406	TMFNVTY	VNLRHWA	ACNATGTTYAAYGTNACNTA	GCCCARTGNCKNARRTTNAC	256	1024	63.4	99.5	76.3355
Hym_93	XP_012175625.1_15985155_15987054	1770	12	55	636	AYFLFIKW	EGHDKQFL	GCNTAYTTYYTNTTYATHAARTG	ARRAAYTGYTTRTCRTGNCCYTC	1536	512	0.748252	144.385	69.6	99	9	654	GFEQLKW	QQDQNKY	GGNTTYGARCARYTNAARTG	TAYTTRTTYTGRTCYTGYTG	512	64	69.8	90	76.2575
Hym_94	XP_012168716.1_1318200_1319552	909	13	18	312	ELAAKMVE	AEKLEGWD	GARYTNGCNGCNAARATGGTNGA	TCCCANCCYTCNARYTTYTCNGC	2048	1024	0.617188	41.0714	60.8	99.5	10	325	RPDEAEI	FCCKVQG	MGNCCNGAYGARGCNGARAT	CCYTGNACYTTRCARCARAA	1024	128	68.4	97	76.2182
Hym_95	XP_003393287.1_10274366_10276034	1335	13	86	522	EVFDCPKE	CNYCGAQF	GARGTNTTYGAYTGYCCNAARGA	AAYTGNGCNCCRCARTARTTRCA	512	512	0.413203	52	70.6	93.5	14	542	YDLMARE	HEENKAY	TAYGAYYTNATGGCNMGNGA	TANGCYTTRTTYTCYTCRTG	1024	128	67.5	93	76.2176
Hym_96	XP_012169223.1_7981377_7987600	2034	11	53	722	NHHIFEMV	MNDEMFEI	AAYCAYCAYATHTTYGARATGGT	ATYTCRAACATYTCRTCRTTCAT	96	32	0.490854	76.4167	72.8	98	45	836	TAFMDEF	EMQQWMP	ACNGCNTTYATGGAYGARTT	GGCATCCAYTGYTGCATYTC	128	8	74.5	97	76.128
Hym_97	XP_048270485.1_9236099_9236981	648	13	30	237	GAPIEKYI	EKMDTETG	GGNGCNCCNATHGARAARTAYAT	CCNGTYTCNGTRTCCATYTTYTC	1536	256	0.497512	25.9286	67.4	93.5	16	264	NHVDLKW	PGQEYKF	AAYCAYGTNGAYYTNAARTG	AAYTTRTAYTCYTGNCCNGG	512	256	71.6	94.5	76.1061
Hym_98	XP_012174075.2_108871_111642	2097	12	132	822	MELVPTDE	EIDQTKPD	ATGGARYTNGTNCCNACNGAYGA	TCNGGYTTNGTYTGRTCDATYTC	2048	768	0.563528	71.9231	65.4	98	17	882	EMVANQK	EKAMEFH	GARATGGTNGCNAAYCARAA	TGRAAYTCCATNGCYTTYTC	128	64	75.4	96.5	76.0951
Hym_99	XP_003397233.1_3653912_3654605	510	12	58	219	QEFVDYVC	QPKFDWEP	CARGARTTYGTNGAYTAYGTNTG	GGYTCCCARTCRAAYTTNGGYTG	512	128	0.557823	24.7692	70.3	99	9	231	RYKHFDW	FHIYRGI	MGNTAYAARCAYTTYGAYTG	ATNCCNCKRTADATRTGRAA	256	768	71.2	99.5	76.0939
Hym_100	XP_048270485.1_9232152_9233040	714	13	42	271	DKYGEWEK	HKYKFRVR	GAYAARTAYGGNGARTGGGARAA	CKNACNCKRAAYTTRTAYTTRTG	128	2048	0.5	30.5714	65.2	98.5	11	281	TDWDKDH	NKQGKSE	ACNGAYTGGGAYAARGAYCA	TCNSWYTTNCCYTGYTTRTT	64	1024	63.8	99	76.0842
Hym_101	XP_048267398.1_10381168_10381711	372	13	23	138	ECIFKTYP	MIKRFNQH	GARTGYATHTTYAARACNTAYCC	TGYTGRTTRAANCKYTTDATCAT	384	384	0.481481	11.2857	71	98	5	147	PQTDGCN	IMVLKAS	CCNCARACNGAYGGNTGYAA	SWNGCYTTNARNACCATDAT	512	3072	64.3	95	76.0207
Hym_102	XP_003393420.1_12863381_12864725	981	13	43	361	LTVAIYMP	FPCYYAEG	YTNACNGTNGCNATHTAYATGCC	CCYTCNGCRTARTARCANGGRAA	3072	512	0.355769	27.5714	67.2	93	25	415	TICICQM	DDAKMRF	ACNATHTGYATHTGYCARAT	AANCKCATYTTNGCRTCRTC	288	256	69.4	97	75.9763
Hym_103	XP_048269362.1_4964675_4965343	492	13	26	181	NFAEQHGC	YNADDKTW	AAYTTYGCNGARCARCAYGGNTG	CANGTYTTRTCRTCNGCRTTRTA	512	512	0.416107	16.1429	72.3	90	17	207	DPTNAIG	KGMFYAV	GAYCCNACNAAYGCNATHGG	ACNGCRTARAACATNCCYTT	768	128	70.9	94.5	75.9576
Hym_104	XP_003403095.1_3471030_3472298	1116	12	99	462	FEETHVQK	FVMGPAWQ	TTYGARGARACNCAYGTNCARAA	TGCCANGCNGGNCCCATNACRAA	512	512	0.386364	20.1538	70.2	99	71	476	EIPTQVK	DGNPVEI	GARATHCCNACNCARGTNAA	ATYTCNACNGGRTTNCCRTC	768	512	70.7	100	75.8125
Hym_105	XP_012164176.1_4743078_4745319	1842	12	71	676	DCPPQVYK	YKEHWMEI	GAYTGYCCNCCNCARGTNTAYAA	ATYTCCATCCARTGYTCYTTRTA	1024	32	0.568027	86.6154	72.2	95	26	687	ALFMVTK	WFLGMQT	GCNYTNTTYATGGTNACNAA	GTYTGCATNCCNARRAACCA	1024	128	68.5	97.5	75.7844
Hym_106	XP_003397230.1_5408458_5408994	381	13	18	136	GHRTNEVK	DDPAGNSY	GGNCAYMGNACNAAYGARGTNAA	TANSWRTTNCCNGCNGGRTCRTC	4096	8192	0.669643	25.2857	60.8	98	4	179	FKEVVIM	NDMKVEN	TTYAARGARGTNGTNATHAT	TTYTCNACYTTCATRTCRTT	384	64	73.1	94.5	75.7494
Hym_107	XP_048266119.1_12515113_12516602	1293	12	36	458	ENITQFFY	GYEGVDIH	GARAAYATHACNCARTTYTTYTA	TGDATRTCNACNCCYTCRTANCC	384	1536	0.278846	22	68.5	99	17	476	QIWYFYD	DPGNVAF	CARATHTGGTAYTTYTAYGA	AANGCNACRTTNCCNGGRTC	48	1024	72.9	99	75.6625
Hym_108	XP_048260494.1_6854184_6854639	450	13	11	152	MVLYAKEV	FCNRCLPY	ATGGTNYTNTAYGCNAARGARGT	TANGGNARRCANCKRTTRCARAA	1024	4096	0.596899	16.6429	60.3	92.5	3	162	HMAVIEG	FHMQPED	CAYATGGCNGTNATHGARGG	TCYTCNGGYTGCATRTGRAA	192	64	75.1	99	75.5568
Hym_109	XP_020721578.2_5735345_5736207	621	13	45	243	TLNLIEDF	TKQPFHHE	ACNYTNAAYYTNATHGARGAYTT	TCRTGRTGRAANGGYTGYTTNGT	6144	512	0.291667	12.6429	64.5	98	23	276	FCILEEA	EKMAANC	TTYTGYATHYTNGARGARGC	CARTTNGCNGCCATYTTYTC	384	128	67.8	97	75.5529
Hym_110	XP_048270697.1_14175088_14176288	570	13	70	251	LFKLGMDN	HQVWKQKG	YTNTTYAARYTNGGNATGGAYAA	CCYTTYTGYTTCCANACYTGRTG	2048	128	0.344828	13.6429	65.7	97.5	57	260	RQKAHQI	EYRVHGQ	MGNCARAARGCNCAYCARAT	TGNCCRTGNACNCKRTAYTC	512	1024	66.4	97.5	75.5014
Hym_111	XP_003394047.1_17457136_17458333	402	13	62	187	DHVAYRYE	KNKIIHCD	GAYCAYGTNGCNTAYMGNTAYGA	TCRCARTGDATDATYTTRTTYTT	2048	288	0.394958	8.5	64.9	98.5	14	195	PYEHHEI	MKPENVL	CCNTAYGARCAYCAYGARAT	ARNACRTTYTCNGGYTTCAT	128	256	70.6	93.5	75.444
Hym_112	XP_003400540.1_3427257_3435021	2097	11	1645	2335	YQDNPENV	MQYVEKRF	TAYCARGAYAAYCCNGARAAYGT	AANCKYTTYTCNACRTAYTGCAT	256	512	0.33657	83.4167	71	94.5	1507	2424	KQIWCND	HYWIKQC	AARCARATHTGGTGYAAYGA	CAYTGYTTDATCCARTARTG	48	48	80.6	94	75.4253
Hym_113	XP_048262618.1_201118_203386	1392	12	96	551	VDEIRWMK	MKHYNYLI	GTNGAYGARATHMGNTGGATGAA	ATNARRTARTTRTARTGYTTCAT	384	256	0.350679	32.0769	71.8	99.5	68	580	NMKAMKE	VWAFHSE	AAYATGAARGCNATGAARGA	TCNSWRTGRAANGCCCANAC	32	1024	66.6	100	75.421
Hym_114	XP_048266343.1_5228085_5230913	1824	13	312	911	AIRDATKC	EFLEKYAQ	GCNATHMGNGAYGCNACNAARTG	TGNGCRTAYTTYTCNARRAAYTC	6144	1024	0.615248	81.7143	62.6	92.5	283	919	EKHVYKY	QFKCEYE	GARAARCAYGTNTAYAARTA	TCRTAYTCRCAYTTRAAYTG	128	64	73	92	75.3914
Hym_115	XP_012172273.1_4318244_4319075	846	13	31	304	GPTHAPIF	GKMVNQKF	GGNCCNACNCAYGCNCCNATHTT	AAYTTYTGRTTNACCATYTTNCC	6144	256	0.559524	23.6429	66.3	98	7	318	QPKNAVC	KPQHARR	CARCCNAARAAYGCNGTNTG	CKNCKNGCRTGYTGNGGYTT	512	2048	65.6	96	75.3911
Hym_116	XP_048268986.1_3502101_3503160	738	12	74	311	TNDIVINK	FQYGVKMA	ACNAAYGAYATHGTNATHAAYAA	GCCATYTTNACNCCRTAYTGRAA	1152	256	0.518349	30.1538	69	99.5	30	339	TPGRMAY	EWQKIQN	ACNCCNGGNMGNATGGCNTA	TTYTGDATYTTYTGCCAYTC	2048	48	70.5	99	75.3745
Hym_117	XP_003395968.1_5211648_5212144	408	13	27	154	KKDAQGNA	NWTIENAK	AARAARGAYGCNCARGGNAAYGC	TTNGCRTTYTCDATNGTCCARTT	512	384	0.640351	25.8571	66.2	98.5	17	176	DYVGAGN	DYKYTPV	GAYTAYGTNGGNGCNGGNAA	ACNGGNGTRTAYTTRTARTC	1024	256	67.4	93.5	75.3523
Hym_118	XP_048263871.1_3112787_3113334	447	13	35	175	NKLMGGAY	TEVYDELR	AAYAARYTNATGGGNGGNGCNTA	CKNARYTCRTCRTANACYTCNGT	2048	4096	0.440945	18.7143	60.2	98	24	184	MYTLHDI	YGKEFEN	ATGTAYACNYTNCAYGAYAT	TTYTCRAAYTCYTTNCCRTA	256	128	70.6	97.5	75.345
Hym_119	XP_020723858.1_14909523_14911272	1299	13	42	466	LDNMLYMV	KPFQDEAN	YTNGAYAAYATGYTNTAYATGGT	TTNGCYTCRTCYTGRAANGGYTT	512	512	0.34375	31.8571	66.1	99	19	479	WTKLQEP	PPDKEYQ	TGGACNAARYTNCARGARCC	TGRTAYTCYTTRTCNGGNGG	256	256	67.8	92	75.2982
Hym_120	XP_003402210.1_3779976_3780877	609	13	117	311	PAQYETAY	WDGVSNRC	CCNGCNCARTAYGARACNGCNTA	CANCKRTTNSWNACNCCRTCCCA	2048	8192	0.218085	7.85714	57.6	99	1	324	QLFYDGH	KAHDGYE	CARYTNTTYTAYGAYGGNCA	TCRTANCCRTCRTGNGCYTT	512	256	72.6	98	75.2448
Hym_121	XP_003393164.1_5568473_5569031	390	13	18	139	SCTVKTCW	QCNDTSIG	WSNTGYACNGTNAARACNTGYTG	CCDATNSWNGTRTCRTTRCAYTG	8192	3072	0.477876	9.92857	59	99	9	147	ECKCHGM	VDGCDLM	GARTGYAARTGYCAYGGNAT	ATNARRTCRCANCCRTCNAC	128	1024	69.4	99.5	75.198
Hym_122	XP_003401058.1_2834377_2835670	816	12	83	346	KGIEKIDY	EICGNFTY	AARGGNATHGARAARATHGAYTA	TANGTRAARTTNCCRCADATYTC	576	768	0.36965	23	70	96.5	60	382	FTDEEGY	HFANVTQ	TTYACNGAYGARGARGGNTA	TGNGTNACRTTNGCRAARTG	256	512	71.8	100	75.1684
Hym_123	XP_012168502.1_782425_783254	597	13	48	238	NIFKMVKM	FHLTYNMV	AAYATHTTYAARATGGTNAARAT	ACCATRTTRTANGTNARRTGRAA	192	512	0.228261	12.0714	68.5	94	8	253	FKEENFN	EINPEYM	TTYAARGARGARAAYTTYAA	ATRTAYTCNGGRTTDATYTC	64	192	70.5	93.5	75.0949
Hym_124	XP_020722507.1_2659856_2660529	429	13	19	153	RAEKKGTE	QFCKEPLP	MGNGCNGARAARAARGGNACNGA	GGNARNGGYTCYTTRCARAAYTG	4096	1024	0.308943	11.0714	63.2	95	11	168	NMQLKKI	EWFYAVM	AAYATGCARYTNAARAARAT	ATNACNGCRTARAACCAYTC	128	128	72.8	95.5	75.0415
Hym_125	XP_012166274.1_1012227_1012865	399	13	60	184	CPAGKYYD	CKKGTYQS	TGYCCNGCNGGNAARTAYTAYGA	SWYTGRTANGTNCCYTTYTTRCA	1024	2048	0.322034	8.85714	65.4	97	18	194	CPVGTYQ	QQTFCIP	TGYCCNGTNGGNACNTAYCA	GGDATRCARAANGTYTGYTG	1024	192	70.3	94	75.0358
Hym_126	XP_012172446.1_9622044_9623497	768	12	79	326	VSDAENIK	IKTEDLPN	GTNWSNGAYGCNGARAAYATHAA	TTNGGNARRTCYTCNGTYTTDAT	6144	3072	0.534783	29	64.5	98.5	66	361	AHMFPDC	KAGHTYW	GCNCAYATGTTYCCNGAYTG	CARTANGTRTGNCCNGCYTT	128	512	74.4	100	75.0225
Hym_127	XP_048260254.1_3720530_3721316	777	13	27	277	RGACGINA	PCYVEEHK	MGNGGNGCNTGYGGNATHAAYGC	TTRTGYTCYTCNACRTARCANGG	6144	512	0.563981	34.1429	62	97.5	9	287	CPNEKAC	CKFCPPG	TGYCCNAAYGARAARGCNTG	CCNGGNGGRCARAAYTTRCA	256	256	68.6	96	74.9926
Hym_128	XP_003400181.1_11720566_11721137	504	13	18	177	CYMTSQNH	NPNIATVQ	TGYTAYATGACNWSNCARAAYCA	TGNACNGTNGCDATRTTNGGRTT	1024	3072	0.524823	30.1429	61.2	98	3	191	NRGHNQP	DKVYFLP	AAYMGNGGNCAYAAYCARCC	GGNARRAARTANACYTTRTC	512	512	66.8	98.5	74.9887
Hym_129	XP_003398796.1_2421241_2422213	753	13	15	257	RPFVGNQI	NERFAIPE	MGNCCNTTYGTNGGNAAYCARAT	TCNGGDATNGCRAANCKYTCRTT	4096	3072	0.550847	37.0714	63.7	95	3	308	PNCIMKA	TGGNAKF	CCNAAYTGYATHATGAARGC	AAYTTNGCRTTNCCNCCNGT	96	1024	69.1	96	74.9843
Hym_130	XP_003393075.1_4643678_4644250	408	13	21	148	LNASNIMA	HDYVFWCG	YTNAAYGCNWSNAAYATHATGGC	CCRCACCARAANACRTARTCRTG	6144	128	0.297521	7.78571	60.6	100	13	157	IGFEEIV	FNYRVDM	ATHGGNTTYGARGARATHGT	ATRTCNACNCKRTARTTRAA	288	512	67.1	99	74.9786
Hym_131	XP_003401590.1_8050906_8051500	435	13	81	217	RLCQPIFG	FWLGYMNS	MGNYTNTGYCARCCNATHTTYGG	SWRTTCATRTANCCNARCCARAA	6144	1024	0.637097	19.5714	61.8	96	50	231	GIDVDMV	YTVFNKD	GGNATHGAYGTNGAYATGGT	TCYTTRTTRAANACNGTRTA	192	256	69.2	98.5	74.9635
Hym_132	XP_012166492.1_8684339_8685126	384	13	169	288	VPTLKANI	EWWDSVIL	GTNCCNACNYTNAARGCNAAYAT	ARDATNACNSWRTCCCACCAYTC	8192	1536	0.392857	9.35714	58.7	98.5	156	343	VDITGKE	VEHPTQM	GTNGAYATHACNGGNAARGA	ATYTGNGTNGGRTGYTCNAC	768	512	71.8	97.5	74.95
Hym_133	XP_048260060.1_18127134_18128339	702	13	180	405	RGAVKCFF	FPQVYRKL	MGNGGNGCNGTNAARTGYTTYTT	ARYTTNCKRTANACYTGNGGRAA	4096	4096	0.664948	29.0714	64.4	95	128	422	ECRRAHW	DKFAPVT	GARTGYMGNMGNGCNCAYTG	GTNACNGGNGCRAAYTTRTC	2048	512	65.6	99.5	74.9315
Hym_134	XP_048261150.1_13430412_13431466	498	12	195	352	AFGTQEMV	KMVHYIQP	GCNTTYGGNACNCARGARATGGT	GGYTGDATRTARTGNACCATYTT	512	192	0.236111	6.53846	73.5	98.5	177	382	IEVNFMD	CGAMLVE	ATHGARGTNAAYTTYATGGA	TCNACNARCATNGCNCCRCA	96	1024	72.4	95	74.9047
Hym_135	XP_012164062.1_5782955_5783432	393	13	23	145	YAHFITCY	QIQDVVPI	TAYGCNCAYTTYATHACNTGYTA	ATNGGNACNACRTCYTGDATYTG	768	1536	0.448276	8.5	63.9	98.5	12	155	IKAHHNW	FDTAGSF	ATHAARGCNCAYCAYAAYTG	AANSWNCCNGCNGTRTCRAA	192	4096	64.6	99.5	74.904
Hym_136	XP_020722107.1_4736109_4736688	351	13	74	182	FVKKEEMI	THFHCRRP	TTYGTNAARAARGARGARATGAT	GGNCKNCKRCARTGRAARTGNGT	128	4096	0.186275	4.57143	62.3	96	57	194	GCREHFH	TFKNKAD	GGNTGYMGNGARCAYTTYCA	TCNGCYTTRTTYTTRAANGT	512	256	69	99.5	74.8589
Hym_137	XP_020723393.2_1386754_1388449	1314	13	109	538	VDVEFPEN	NEPIFEKP	GTNGAYGTNGARTTYCCNGARAA	GGYTTYTCRAADATNGGYTCRTT	1024	384	0.589499	57.1429	65.1	95	96	547	DENDNAP	YNATVPE	GAYGARAAYGAYAAYGCNCC	TCNGGNACNGTNGCRTTRTA	128	1024	67.4	94	74.8275
Hym_138	XP_003397404.1_1788267_1788924	564	13	12	191	MEGRQVDE	PDIQPYLF	ATGGARGGNMGNCARGTNGAYGA	AANARRTANGGYTGDATRTCNGG	1024	3072	0.282353	7.78571	62.9	98.5	3	214	ARTQLFE	MGNTMKK	GCNMGNACNCARYTNTTYGA	TTYTTCATNGTRTTNCCCAT	4096	64	65	100	74.8136
Hym_139	XP_012164706.1_2624608_2625285	396	13	31	154	LKDNGACV	YFRNLEVI	YTNAARGAYAAYGGNGCNTGYGT	ATNACYTCNARRTTNCKRAARTA	2048	4096	0.495652	13.1429	62.9	99	11	201	NPDGKYA	ENKNLCY	AAYCCNGAYGGNAARTAYGC	TARCANARRTTYTTRTTYTC	256	256	70.4	93.5	74.7772
Hym_140	XP_003397888.1_15129501_15133056	1932	12	169	804	KICIVYED	KEANNFIQ	AARATHTGYATHGTNTAYGARGA	TGDATRAARTTRTTNGCYTCYTT	576	384	0.650255	113.923	70.8	91.5	145	839	WYEEMIN	ENAMVRC	TGGTAYGARGARATGATHAA	CANCKNACCATNGCRTTYTC	24	512	73.6	92.5	74.7645
Hym_141	XP_012174962.1_4388210_4390353	1917	12	15	645	KILMDYIN	EGNYFPIT	AARATHYTNATGGAYTAYATHAA	GTDATNGGRAARTARTTNCCYTC	576	768	0.595925	63.3846	69.7	93.5	3	677	HAIEWDQ	YQPGWLE	CAYGCNATHGARTGGGAYCA	TCNARCCANCCNGGYTGRTA	96	512	74.2	96	74.7415
Hym_142	XP_048261810.1_9078676_9080540	2082	11	38	723	VMKKNEMI	HGPAVDWW	GTNATGAARAARAAYGARATGAT	CACCARTCNACNGCNGGNCCRTG	64	1024	0.670648	141.75	67.6	96.5	1	746	VPEIQDF	FNDETPQ	GTNCCNGARATHCARGAYTT	TGNGGNGTYTCRTCRTTRAA	384	256	75.7	93	74.7289
Hym_143	XP_012174354.3_10425528_10426679	708	13	64	291	LEKLQAQN	FNEQQNKE	YTNGARAARYTNCARGCNCARAA	TCYTTRTTYTGYTGYTCRTTRAA	4096	128	0.742857	58.1429	62.2	93	56	359	IQRDFFP	MTWGQIE	ATHCARMGNGAYTTYTTYCC	TCDATYTGNCCCCANGTCAT	384	96	70.5	95.5	74.7235
Hym_144	XP_020720213.2_8491965_8494214	2091	11	148	836	EAKQRKMQ	FVACWTPY	GARGCNAARCARMGNAARATGCA	TANGGNGTCCARCANGCNACRAA	512	1024	0.769608	168.083	66.5	94	139	886	TAYDMQK	NQQFKKT	ACNGCNTAYGAYATGCARAA	GTYTTYTTRAAYTGYTGRTT	128	64	74.6	95	74.6943
Hym_145	XP_012165833.1_15927217_15928600	1341	12	91	529	DIECTKFY	KGEIPWSP	GAYATHGARTGYACNAARTTYTA	GGNSWCCANGGDATYTCNCCYTT	384	3072	0.5975	68.6923	66	98	12	540	EYAIKVC	VEPKNFK	GARTAYGCNATHAARGTNTG	TTRAARTTYTTNGGYTCNAC	384	256	71.1	97.5	74.6099
Hym_146	XP_003395978.1_4855253_4856391	504	13	192	351	KDVTHPKM	KDILNETE	AARGAYGTNACNCAYCCNAARAT	TCNGTYTCRTTNARDATRTCYTT	1024	1536	0.437908	14.7143	66.6	96.5	170	362	KVEKIPG	QDALHVA	AARGTNGARAARATHCCNGG	GCNACRTGNARNGCRTCYTG	384	1024	63.2	99	74.5986
Hym_147	XP_012169810.1_18769638_18770346	474	13	18	167	HMAKLMDF	HYLDMPCA	CAYATGGCNAARYTNATGGAYTT	GCRCANGGCATRTCNARRTARTG	256	512	0.375887	18.7143	67.4	94.5	7	182	TQPNEHK	FPEVAPD	ACNCARCCNAAYGARCAYAA	TCNGGNGCNACYTCNGGRAA	256	1024	71	92	74.595
Hym_148	XP_003394174.1_5801794_5802469	558	13	25	202	GLRMWFQW	YHNAWWTI	GGNYTNMGNATGTGGTTYCARTG	ATNGTCCACCANGCRTTRTGRTA	1024	128	0.432749	16.5714	70.1	97.5	15	217	LCLIATF	DFLKYDF	YTNTGYYTNATHGCNACNTT	AARTCRTAYTTNARRAARTC	6144	256	59.5	98	74.5856
Hym_149	XP_003395178.1_7681071_7683330	1413	11	130	592	EKTKQWIN	YFQDYNHL	GARAARACNAARCARTGGATHAA	ARRTGRTTRTARTCYTGRAARTA	192	256	0.475556	59	72.3	97.5	112	602	YVTAKEN	KNFEYVI	TAYGTNACNGCNAARGARAA	ATNACRTAYTCRAARTTYTT	512	128	75.4	95.5	74.5648
Hym_150	XP_012175720.2_1645867_1647179	840	12	27	298	DWLQQFDI	QDIVAFEP	GAYTGGYTNCARCARTTYGAYAT	GGYTCRAANGCNACDATRTCYTG	256	768	0.388679	25.5385	67.6	99	15	341	WRDYKDE	YAKQKET	TGGMGNGAYTAYAARGAYGA	GTYTCYTTYTGYTTNGCRTA	128	128	71.2	99	74.5573
Hym_151	XP_003394750.2_17848824_17849765	558	13	138	315	VWQYNENF	AKINNEVD	GTNTGGCARTAYAAYGARAAYTT	TCNACYTCRTTRTTDATYTTNGC	128	768	0.666667	34.2857	71.4	95.5	110	325	SNNLFHW	ENWWGTS	WSNAAYAAYYTNTTYCAYTG	SWNGTNCCCCACCARTTYTC	2048	256	61.3	95	74.5206
Hym_152	XP_003394286.1_1917471_1920433	2079	11	104	788	LIKKHEDF	YTWFTMEA	YTNATHAARAARCAYGARGAYTT	GCYTCCATNGTRAACCANGTRTA	768	128	0.126844	19.9167	70.7	100	72	836	CEQAENW	NAFHQWL	TGYGARCARGCNGARAAYTG	ARCCAYTGRTGRAANGCRTT	128	128	74.3	99.5	74.5148
Hym_153	XP_003403142.1_2959970_2960578	525	13	26	192	PNALTIDY	NCTAGQHR	CCNAAYGCNYTNACNATHGAYTA	CKRTGYTGNCCNGCNGTRCARTT	6144	2048	0.45625	15.9286	65.8	94.5	3	200	IGKMGMD	CGPPDEK	ATHGGNAARATGGGNATGGA	TTYTCRTCNGGNGGNCCRCA	96	512	68.2	96.5	74.4989
Hym_154	XP_012166479.1_3678879_3679372	363	13	24	136	GQQCIDFE	CVKSQWAC	GGNCARCARTGYATHGAYTTYGA	CANGCCCAYTGNSWYTTNACRCA	384	2048	0.438095	11.4286	62	97.5	4	145	RGDCQKA	WCVYDNK	MGNGGNGAYTGYCARAARGC	TTRTTRTCRTANACRCACCA	512	64	74.4	91.5	74.4757
Hym_155	XP_003395514.1_7372118_7373180	720	12	29	260	LKYHPDKN	INVKPGWK	YTNAARTAYCAYCCNGAYAARAA	TTCCANCCNGGYTTNACRTTDAT	1024	768	0.604762	29.4615	67.6	98	18	273	DEIKKAY	TFQKEGD	GAYGARATHAARAARGCNTA	TCNCCYTCYTTYTGRAANGT	192	256	73	97.5	74.4057
Hym_156	XP_012174801.2_12975810_12976537	492	13	70	225	CETGKIYQ	YINDRNRK	TGYGARACNGGNAARATHTAYCA	TTNCKRTTNCKRTCRTTDATRTA	768	3072	0.402685	11.9286	65.3	97.5	27	234	KMERFVH	NVEEAEK	AARATGGARMGNTTYGTNCA	TTYTCNGCYTCYTCNACRTT	256	256	65.9	96.5	74.39
Hym_157	XP_012168237.1_2809309_2810334	414	13	94	223	TGKEANVY	YNKCKLVH	ACNGGNAARGARGCNAAYGTNTA	TGNACNARYTTRCAYTTRTTRTA	2048	1024	0.647541	20.4286	68.8	98	85	257	IAEINGC	DHPMALE	ATHGCNGARATHAAYGGNTG	TCNARNGCCATNGGRTGRTC	576	512	69.4	88	74.312
Hym_158	XP_012165448.1_4257143_4259125	1713	10	45	607	QVLDNYPE	WVKGFEDR	CARGTNYTNGAYAAYTAYCCNGA	CKRTCYTCRAANCCYTTNACCCA	2048	512	0.586864	95.1818	69.6	100	16	667	DHPDFQY	YEDGKVC	GAYCAYCCNGAYTTYCARTA	CANACYTTNCCRTCYTCRTA	128	256	74.8	100	74.2764
Hym_159	XP_048266300.1_11464575_11465198	411	13	52	180	KKLVAHQC	NNAWTQRE	AARAARYTNGTNGCNCAYCARTG	TCNCKYTGNGTCCANGCRTTRTT	2048	1024	0.39823	9.78571	65.1	95	38	191	HFAEQLT	KEGTAKF	CAYTTYGCNGARCARYTNAC	AAYTTNGCNGTNCCYTCYTT	512	512	65.6	99.5	74.2755
Hym_160	XP_012163790.1_9939632_9940251	621	13	18	216	ECKCRHGW	CQFDVDEC	GARTGYAARTGYMGNCAYGGNTG	CAYTCRTCNACRTCRAAYTGRCA	1024	256	0.432292	13.6429	67	98.5	1	239	VCKEGCH	PCKNSIT	GTNTGYAARGARGGNTGYCA	GTDATNSWRTTYTTRCANGG	256	1536	64.3	95	74.2714
Hym_161	XP_020718845.1_5334206_5335742	675	13	77	293	HELGDVDC	PMFGLYIQ	CAYGARYTNGGNGAYGTNGAYTG	TGDATRTANARNCCRAACATNGG	2048	1536	0.6875	35.7857	64.9	94	8	310	PDKFGYT	FKFLGAY	CCNGAYAARTTYGGNTAYAC	TANGCNCCNARRAAYTTRAA	256	1024	67.6	96	74.2258
Hym_162	XP_020722966.1_4949546_4950132	357	13	57	167	CPGGTVAD	DTWNNEPI	TGYCCNGGNGGNACNGTNGCNGA	ATNGGYTCRTTRTTCCANGTRTC	8192	256	0.548077	16.2143	65.3	96.5	25	179	GHPNIIQ	DCWALGC	GGNCAYCCNAAYATHATHCA	CANCCNARNGCCCARCARTC	576	512	67.5	95	74.1388
Hym_163	XP_003398227.1_8674151_8674649	384	13	15	134	QLLKDYEN	WFVQDQLK	CARYTNYTNAARGAYTAYGARAA	TTNARYTGRTCYTGNACRAACCA	2048	512	0.318584	8.78571	66.8	100	3	157	ELFTLTY	EDAIPAG	GARYTNTTYACNYTNACNTA	CCNGCNGGDATNGCRTCYTC	4096	768	58.1	100	74.0646
Hym_164	XP_012164755.1_5508995_5509571	627	12	19	219	CELKTCWK	KFHWCCFV	TGYGARYTNAARACNTGYTGGAA	ACRAARCARCACCARTGRAAYTT	512	64	0.644444	18.3846	67.8	98	9	234	RCKCHGM	EEWITVC	MGNTGYAARTGYCAYGGNAT	CANACNGTDATCCAYTCYTC	512	192	71.1	99.5	74.007
Hym_165	XP_048262978.1_22970572_22971308	369	13	94	208	CRAFEQEQ	FDAKVTGT	TGYMGNGCNTTYGARCARGARCA	GTNCCNGTNACYTTNGCRTCRAA	1024	2048	0.361111	9.5	64.6	94	86	216	VFTKKIQ	KPLDVYW	GTNTTYACNAARAARATHCA	CARTANACRTCNARNGGYTT	384	1024	68.1	98	73.9975
Hym_166	XP_003397626.1_8899424_8899988	456	13	32	175	PVQCDQEE	WTFTWQRR	CCNGTNCARTGYGAYCARGARGA	CKNCKYTGCCANGTRAANGTCCA	512	1024	0.722222	19.2857	62	98.5	5	187	HFDAFKF	KHQEALS	CAYTTYGAYGCNTTYAARTT	SWNARNGCYTCYTGRTGYTT	128	2048	63.2	100	73.981
Hym_167	XP_012175826.1_7230683_7232065	975	11	106	422	TADFVKIY	YNVAQIKH	ACNGCNGAYTTYGTNAARATHTA	TGYTTDATYTGNGCNACRTTRTA	1536	768	0.427152	33.5833	72	98	47	432	NQWNEDF	NTTGMYV	AAYCARTGGAAYGARGAYTT	ACRTACATNCCNGTNGTRTT	32	256	72	100	73.9792
Hym_168	XP_012176053.1_3840690_3842147	1083	13	29	381	DAIGCIGF	HMIPARVM	GAYGCNATHGGNTGYATHGGNTT	ATNACNCKNGCNGGDATCATRTG	2304	3072	0.417647	40.2857	62.1	93.5	8	481	RFHAYFP	HDGATPI	MGNTTYCAYGCNTAYTTYCC	ATNGGNGTNGCNCCRTCRTG	512	1024	67	99	73.979
Hym_169	XP_003395114.1_9206210_9206773	453	13	21	163	CNKKCTDF	FHEGLKYW	TGYAAYAARAARTGYACNGAYTT	CARTAYTTNARNCCYTCRTGRAA	256	1024	0.78626	39.1429	68.9	93.5	10	189	VFHDAYK	GCTQGKH	GTNTTYCAYGAYGCNTAYAA	TGYTTNCCYTGNGTRCANCC	256	512	71.2	88	73.9175
Hym_170	XP_012166479.1_3677399_3678325	726	13	54	287	EKYKMSNI	ENIHMCFN	GARAARTAYAARATGWSNAAYAT	TTRAARCACATRTGDATRTTYTC	512	96	0.540179	29.2143	63.5	97	7	298	QCHATGC	KYRNMGY	CARTGYCAYGCNACNGGNTG	TANCCCATRTTNCKRTAYTT	512	256	66.4	95.5	73.814
Hym_171	XP_012164752.2_7122595_7123499	705	13	36	262	VLFICTAN	EGATPKDG	GTNYTNTTYATHTGYACNGCNAA	CCRTCYTTNGGNGTNGCNCCYTC	6144	2048	0.534247	36.2143	63.6	95.5	13	310	MLDPEQN	GIKEKTI	ATGYTNGAYCCNGARCARAA	ATNGTYTTYTCYTTDATNCC	256	384	68.1	94.5	73.8133
Hym_172	XP_012176772.1_17702489_17703062	456	13	19	162	EDCFFAMK	ENVAVIWG	GARGAYTGYTTYTTYGCNATGAA	CCCCADATNACNGCNACRTTYTC	128	768	0.423358	12.9286	69.6	98.5	6	174	QVSFNNG	KHKFYVV	CARGTNWSNTTYAAYAAYGG	ACNACRTARAAYTTRTGYTT	1024	128	61.2	94.5	73.6934
Hym_173	XP_003400598.2_5254337_5255208	993	13	9	331	VETNRTEI	PMVQNWLR	GTNGARACNAAYMGNACNGARAT	CKNARCCARTTYTGNACCATNGG	4096	1024	0.626761	46.7857	60.4	99	1	357	IVSCICE	NFKQCCG	ATHGTNWSNTGYATHTGYGA	CCRCARCAYTGYTTRAARTT	2304	64	63	98	73.6891
Hym_174	XP_048260663.1_12506250_12506724	375	13	29	145	HNRMLMCY	TCVMQECT	CAYAAYMGNATGYTNATGTGYTA	GTRCAYTCYTGCATNACRCANGT	512	256	0.495327	11.7143	63.9	95	17	167	IITNEPC	CCPVKYN	ATHATHACNAAYGARCCNTG	TTRTAYTTNACNGGRCARCA	576	256	69.5	95.5	73.6882
Hym_175	XP_048266058.1_2185802_2186357	387	13	26	146	HDEGNFFP	AQECVRAL	CAYGAYGARGGNAAYTTYTTYCC	ARNGCNCKNACRCAYTCYTGNGC	256	8192	0.289474	8.5	63.2	97	3	173	HHGNGTQ	NAIDTLQ	CAYCAYGGNAAYGGNACNCA	TGNARNGTRTCDATNGCRTT	512	1536	65	99	73.674
Hym_176	XP_012168744.2_845192_846499	960	13	31	342	DVNGEQQT	YWNCAIRQ	GAYGTNAAYGGNGARCARCARAC	TGNCKDATNGCRCARTTCCARTA	512	768	0.691803	52.5	70	88	21	402	AGEEMGY	NAPVIMI	GCNGGNGARGARATGGGNTA	ATCATDATNACNGGNGCRTT	256	384	66.3	95.5	73.6719
Hym_177	XP_048268057.1_8329644_8330076	348	13	17	124	EVLHCWPM	PFTRDFCA	GARGTNYTNCAYTGYTGGCCNAT	GCRCARAARTCNCKNGTRAANGG	1024	2048	0.405941	12.1429	65	97	2	133	GPAGAHF	QNINFKR	GGNCCNGCNGGNGCNCAYTT	CKYTTRAARTTDATRTTYTG	2048	192	65.2	96.5	73.5987
Hym_178	XP_003398292.1_6882665_6883574	723	13	106	338	ADITDYFN	YYQSYEPT	GCNGAYATHACNGAYTAYTTYAA	GTNGGYTCRTANSWYTGRTARTA	768	2048	0.442105	14.5714	57.7	99	95	346	QLEDKPW	QDNQWGN	CARYTNGARGAYAARCCNTG	TTNCCCCAYTGRTTRTCYTG	512	64	72.2	94.5	73.5711
Hym_179	XP_003393090.2_4810640_4811756	774	13	88	337	QPVFHMDV	ENEPAGTS	CARCCNGTNTTYCAYATGGAYGT	SWNGTNCCNGCNGGYTCRTTYTC	256	8192	0.460465	27.1429	63.6	93.5	78	358	GVNEFYP	NGAPFTY	GGNGTNAAYGARTTYTAYCC	TANGTRAANGGNGCNCCRTT	256	1024	70.8	94	73.4408
Hym_180	XP_048262621.1_252395_254950	1896	12	64	687	QLRGITMK	EPKHPNDL	CARYTNMGNGGNATHACNATGAA	ARRTCRTTNGGRTGYTTNGGYTC	6144	1024	0.669449	133.846	64.4	94	26	716	AHVDHGK	QETGEIV	GCNCAYGTNGAYCAYGGNAA	ACDATYTCNCCNGTYTCYTG	512	384	68.3	97	73.4314
Hym_181	XP_012165842.1_16380677_16381496	705	13	24	250	FFVIGIAF	NGFQNEDL	TTYTTYGTNATHGGNATHGCNTT	ARRTCYTCRTTYTGRAANCCRTT	2304	512	0.581731	45.7857	60	95	8	258	LPAWQPI	IVWMRTA	YTNCCNGCNTGGCARCCNAT	GCNGTNCKCATCCANACDAT	1024	384	65	100	73.4181
Hym_182	XP_012174075.2_104613_105819	483	13	76	228	NMIFATIK	KTPAMRNK	AAYATGATHTTYGCNACNATHAA	TTRTTNCKCATNGCNGGNGTYTT	576	2048	0.60274	16.9286	64	97	8	242	QCTLYDN	KWNHLWN	CARTGYACNYTNTAYGAYAA	TTCCANARRTGRTTCCAYTT	512	64	68.8	93	73.3748
Hym_183	XP_003402146.1_4094553_4095565	726	11	77	310	PDIKCYDQ	IFNTVCDL	CCNGAYATHAARTGYTAYGAYCA	ARRTCRCANACNGTRTTRAADAT	384	1536	0.373333	12.6667	70.7	100	41	339	YGFQHEF	MEMAQYG	TAYGGNTTYCARCAYGARTT	CCRTAYTGNGCCATYTCCAT	128	32	75	97	73.329
Hym_184	XP_003401721.1_6040189_6041125	471	13	145	293	RANDVTDF	PYMNTSHK	MGNGCNAAYGAYGTNACNGAYTT	TTRTGNSWNGTRTTCATRTANGG	4096	2048	0.450704	14.9286	62.2	94.5	131	308	NRGNYEM	DGWQQED	AAYMGNGGNAAYTAYGARAT	TCYTCYTGYTGCCANCCRTC	512	64	70.2	96	73.3204
Hym_185	XP_048266839.1_6934145_6938064	1524	11	96	595	VGEIYAHD	YNEKHDFI	GTNGGNGARATHTAYGCNCAYGA	ATRAARTCRTGYTTYTCRTTRTA	1536	128	0.403727	59.3333	75.3	94.5	76	642	AFENDKI	DGQWHEV	GCNTTYGARAAYGAYAARAT	ACYTCRTGCCAYTGNCCRTC	128	64	76.7	91.5	73.3137
Hym_186	XP_003400941.1_9787174_9789829	1935	11	146	782	ENIMTCPM	FKIAWTEL	GARAAYATHATGACNTGYCCNAT	ARYTCNGTCCANGCDATYTTRAA	384	768	0.601653	76.6667	70.7	99	137	848	EFNIDGQ	NGVVNCP	GARTTYAAYATHGAYGGNCA	GGRCARTTNACNACNCCRTT	192	512	68.3	98	73.1866
Hym_187	XP_012166274.1_1005146_1005988	411	13	9	137	GEKQKQCT	QHGATTCV	GGNGARAARCARAARCARTGYAC	ACRCANGTNGTNGCNCCRTGYTG	256	2048	0.360656	8.85714	64.8	90	1	145	HCPAGTF	ECPTNMY	CAYTGYCCNGCNGGNACNTT	TACATRTTNGTNGGRCAYTC	1024	128	71.9	96.5	73.1608
Hym_188	XP_048270485.1_9244902_9245493	426	13	22	155	WTKPENDG	DKYERNTV	TGGACNAARCCNGARAAYGAYGG	ACNGTRTTNCKYTCRTAYTTRTC	256	1024	0.314961	10.9286	70.5	93.5	13	174	WDKDHAD	GKYKLVL	TGGGAYAARGAYCAYGCNGA	ARNACNARYTTRTAYTTNCC	64	2048	60	99	73.159
Hym_189	XP_003394281.1_7279883_7280381	360	13	41	152	NVQAKGPK	KKAQHEAN	AAYGTNCARGCNAARGGNCCNAA	TTNGCYTCRTGYTGNGCYTTYTT	2048	512	0.209524	4.28571	65.4	100	33	161	KERFFWQ	IKLHGLE	AARGARMGNTTYTTYTGGCA	TCNARNCCRTGNARYTTDAT	128	3072	63.7	94.5	73.1264
Hym_190	XP_012172858.1_9093372_9094155	633	13	24	226	KTFVDMKM	KEFDFWMT	AARACNTTYGTNGAYATGAARAT	GTCATCCARAARTCRAAYTCYTT	256	32	0.579487	40.2857	73.3	94	8	242	LLHTVQM	DGVKYTL	YTNYTNCAYACNGTNCARAT	ARNGTRTAYTTNACNCCRTC	4096	1024	64.2	88.5	73.124
Hym_191	XP_003393090.2_4809436_4810552	876	13	54	337	DRDKQGPN	NITATDLG	GAYMGNGAYAARCARGGNCCNAA	CCNARRTCNGTNGCNGTDATRTT	2048	6144	0.666667	51.3571	61.3	95.5	17	362	TIQDQND	NDNPPTF	ACNATHCARGAYCARAAYGA	AANGTNGGNGGRTTRTCRTT	192	512	67.5	94.5	73.0709
Hym_192	XP_003402770.2_16567774_16569754	690	13	34	255	WIDPETQV	EATIGENA	TGGATHGAYCCNGARACNCARGT	GCRTTYTCNCCDATNGTNGCYTC	384	1536	0.64486	45.6429	64.4	93.5	17	314	GKRTVEC	TNAQEAD	GGNAARMGNACNGTNGARTG	TCNGCYTCYTGNGCRTTNGT	2048	512	66.4	95	73.0351
Hym_193	XP_012166423.1_3215054_3216098	354	12	163	272	ELRANEGQ	QWEQKVDD	GARYTNMGNGCNAAYGARGGNCA	TCRTCNACYTTYTGYTCCCAYTG	8192	128	0.38835	11.3077	64.7	98	155	289	QKHEAFE	HEGHFDA	CARAARCAYGARGCNTTYGA	GCRTCRAARTGNCCYTCRTG	128	128	72.4	100	73.0279
Hym_194	XP_003400227.1_10888396_10889085	504	12	38	197	DTPGHVNF	KKPPHNTA	GAYACNCCNGGNCAYGTNAAYTT	GCNGTRTTRTGNGGNGGYTTYTT	2048	1024	0.326797	13.1538	66.2	99	3	217	DTLFTEQ	YKIFAQV	GAYACNYTNTTYACNGARCA	ACYTGNGCRAADATYTTRTA	1024	192	69.4	100	72.8706
Hym_195	XP_048267245.1_14271514_14271865	363	13	14	126	QKNFSGED	FKDQYMGR	CARAARAAYTTYWSNGGNGARGA	CKNCCCATRTAYTGRTCYTTRAA	2048	256	0.54717	7.5	65.7	95.5	3	135	LFKLIVH	EMWRLKN	YTNTTYAARYTNATHGTNCA	TTYTTNARNCKCCACATYTC	3072	256	63.1	98.5	72.8706
Hym_196	XP_048265921.1_16626262_16626808	396	13	21	144	QDLFVNEY	CWKPHLGN	CARGAYYTNTTYGTNAAYGARTA	TTNCCNARRTGNGGYTTCCARCA	1024	1024	0.461538	14.4286	70.5	97	13	173	MLVNVYG	TIILHFQ	ATGYTNGTNAAYGTNTAYGG	TGRAARTGNARDATDATNGT	512	1152	61.1	93.5	72.8661
Hym_197	XP_003395809.2_1555750_1558476	1872	11	138	753	PWRQDNVE	IDQHTFEV	CCNTGGMGNCARGAYAAYGTNGA	ACYTCRAANGTRTGYTGRTCDAT	1024	384	0.30198	42.5833	71.4	98.5	12	895	TRYNAMI	QYKTMEG	ACNMGNTAYAAYGCNATGAT	CCYTCCATNGTYTTRTAYTG	512	64	73.3	95.5	72.8581
Hym_198	XP_048262264.1_2605744_2606383	540	13	36	207	QTVLEGDA	QHKGRLEA	CARACNGTNYTNGARGGNGAYGC	GCYTCNARNCKNCCYTTRTGYTG	4096	4096	0.506098	12.6429	61.6	95	22	216	RYFKKHP	MQILEDH	MGNTAYTTYAARAARCAYCC	TGRTCYTCNARDATYTGCAT	256	192	70	95.5	72.7704
Hym_199	XP_048262860.1_10444774_10446172	1152	12	19	394	VKLKDYND	NEHKKFQI	GTNAARYTNAARGAYTAYAAYGA	ATYTGRAAYTTYTTRTGYTCRTT	1024	128	0.477901	43.8462	69.3	97	6	450	NGNPKHF	NDNAPIF	AAYGGNAAYCCNAARCAYTT	AADATNGGNGCRTTRTCRTT	256	384	70.9	94	72.7048
Hym_200	XP_048264137.1_5171179_5172033	624	12	49	248	GEYMTIMV	HKGEYLTQ	GGNGARTAYATGACNATHATGGT	TGNGTNARRTAYTCNCCYTTRTG	192	2048	0.40625	18.3846	68.5	98.5	9	256	SMIKYDF	EDKGAEI	WSNATGATHAARTAYGAYTT	ATYTCNGCNCCYTTRTCYTC	384	256	69.7	97	72.687
Hym_201	XP_003393745.2_6703503_6708816	1656	11	1248	1791	FDVEKHEY	YCCQTELN	TTYGAYGTNGARAARCAYGARTA	TTNARYTCNGTYTGRCARCARTA	256	1024	0.774757	171.083	70.6	89	1214	1846	TCGHVMH	EYGETDQ	ACNTGYGGNCAYGTNATGCA	TGRTCNGTYTCNCCRTAYTC	256	256	70.9	95	72.6821
Hym_202	XP_003398690.1_1989523_1990482	525	13	30	196	AIGAYGPE	EQDIIQND	GCNATHGGNGCNTAYGGNCCNGA	TCRTTYTGDATDATRTCYTGYTC	6144	288	0.769737	31.9286	61.3	97	1	345	MGFEPGK	PYDQLVW	ATGGGNTTYGARCCNGGNAA	CANACNARYTGRTCRTANGG	256	1024	68.2	93.5	72.6769
Hym_203	XP_003402465.1_140806_142047	684	13	74	293	RGKYTCVF	CNVTNLEQ	MGNGGNAARTAYACNTGYGTNTT	TGYTCNARRTTNGTNACRTTRCA	4096	2048	0.602871	29.7857	65.4	92.5	10	306	CVAQGKP	FKVKVYN	TGYGTNGCNCARGGNAARCC	TTRTANACYTTNACYTTRAA	512	256	67.8	94.5	72.6675
Hym_204	XP_003400540.1_3425722_3427081	1167	12	87	467	MKAIVKTW	PMWRCSKI	ATGAARGCNATHGTNAARACNTG	ATYTTNSWRCANCKCCACATNGG	768	2048	0.386555	25.6923	61.9	99.5	65	475	EAMQIHQ	MHMQRDI	GARGCNATGCARATHCAYCA	ATRTCNCKYTGCATRTGCAT	96	64	73	98.5	72.6465
Hym_205	XP_048266147.1_8449285_8452596	1944	11	545	1184	FVTAGCQY	VKFWERDY	TTYGTNACNGCNGGNTGYCARTA	TARTCNCKYTCCCARAAYTTNAC	2048	512	0.542571	68.5	70.5	98.5	535	1221	YRDIFAF	IFYEQLT	TAYMGNGAYATHTTYGCNTT	GTNARYTGYTCRTARAADAT	768	384	68.1	98.5	72.614
Hym_206	XP_012170715.1_8115923_8117939	1182	11	18	403	ALQGIEFW	KNHAEYQV	GCNYTNCARGGNATHGARTTYTG	ACYTGRTAYTCNGCRTGRTTYTT	3072	256	0.345646	33.1667	73.3	98	4	432	QITLEAM	YCDEIMT	CARATHACNYTNGARGCNAT	GTCATDATYTCRTCRCARTA	1536	48	72.8	95	72.6016
Hym_207	XP_003394331.1_1542553_1543461	570	13	21	202	DNTIARWN	QAQLDNPN	GAYAAYACNATHGCNMGNTGGAA	TTNGGRTTRTCNARYTGNGCYTG	1536	2048	0.617143	30.5714	59.5	94	8	218	NAVFNCQ	MIGFQQV	AAYGCNGTNTTYAAYTGYCA	ACYTGYTGRAANCCDATCAT	256	96	71.9	94.5	72.5517
Hym_208	XP_003399913.1_7015370_7015794	453	12	38	180	LIFEWWYF	TYYDMNLS	YTNATHTTYGARTGGTGGTAYTT	SWNARRTTCATRTCRTARTANGT	192	2048	0.545455	8.61538	64.5	100	19	188	TPKFYVA	AQDHQTF	ACNCCNAARTTYTAYGTNGC	AANGTYTGRTGRTCYTGNGC	512	256	69.8	100	72.4973
Hym_209	XP_012173752.1_3731715_3733084	852	11	162	437	MDYGKTWQ	CKCNGHAA	ATGGAYTAYGGNAARACNTGGCA	GCNGCRTGNCCRTTRCAYTTRCA	128	512	0.616034	44.9167	71	99	31	460	CIPDFVN	HNTAGRD	TGYATHCCNGAYTTYGTNAA	TCNCKNCCNGCNGTRTTRTG	384	2048	69.7	98	72.4951
Hym_210	XP_012169129.1_9262204_9262919	375	13	52	168	MVQFTAFQ	DAIVVRFF	ATGGTNCARTTYACNGCNTTYCA	AARAANCKNACNACDATNGCRTC	512	6144	0.218182	4.5	59.5	99.5	38	182	WRILKNI	WQTAELW	TGGMGNATHYTNAARAAYAT	CANARYTCNGCNGTYTGCCA	768	512	63.4	100	72.4927
Hym_211	XP_012169227.1_7995118_7995805	552	13	23	198	YLMKFYTD	KYGWEPRT	TAYYTNATGAARTTYTAYACNGA	GTNCKNGGYTCCCANCCRTAYTT	512	1024	0.309524	12.0714	68.6	95.5	8	218	DQVMAHP	DCDNFAA	GAYCARGTNATGGCNCAYCC	GCNGCRAARTTRTCRCARTC	128	128	70.5	87	72.4699
Hym_212	XP_048265731.1_9834750_9835754	1134	12	13	382	PTLWPQDV	YFPQCYAP	CCNACNYTNTGGCCNCARGAYGT	GGNGCRTARCAYTGNGGRAARTA	2048	512	0.290735	13.5385	63	100	5	391	LIFKNGM	FNHQPPV	YTNATHTTYAARAAYGGNAT	ACNGGNGGYTGRTGRTTRAA	768	256	71.7	99	72.4497
Hym_213	XP_012165385.1_3788238_3790107	1173	11	129	511	QIKYHCDN	ENCDVYGL	CARATHAARTAYCAYTGYGAYAA	ARNCCRTANACRTCRCARTTYTC	192	1024	0.490506	50.5	75	96.5	93	526	LVWMGTD	KDYENEN	YTNGTNTGGATGGGNACNGA	TTYTCRTTYTCRTARTCYTT	512	64	70.9	94.5	72.3821
Hym_214	XP_003402677.1_10472551_10473219	516	13	18	181	HLYPKEQI	KEDKLGIR	CAYYTNTAYCCNAARGARCARAT	CKDATNCCNARYTTRTCYTCYTT	1024	3072	0.55414	25.7857	65.8	91.5	2	215	FAEGELK	FKIAMMT	TTYGCNGARGGNGARYTNAA	GTCATCATNGCDATYTTRAA	1024	48	66.7	96	72.3486
Hym_215	XP_020719844.1_1629220_1629605	399	13	12	136	GWVQVTHN	QENRAAHS	GGNTGGGTNCARGTNACNCAYAA	SWRTGNGCNGCNCKRTTYTCYTG	1024	8192	0.605263	10	60.4	95.5	1	159	IGHNHFD	FKAIKVM	ATHGGNCAYAAYCAYTTYGA	ATNACYTTDATNGCYTTRAA	192	384	72.1	93.5	72.3068
Hym_216	XP_020719840.1_687871_689319	405	13	97	223	QLFGAFYD	CVKGLDFL	CARYTNTTYGGNGCNTTYTAYGA	ARRAARTCNARNCCYTTNACRCA	2048	4096	0.495798	16.8571	61.6	96	81	250	FNNVYWQ	ADKIFFY	TTYAAYAAYGTNTAYTGGCA	TARAARAADATYTTRTCNGC	64	192	73.2	90	72.2986
Hym_217	XP_003403265.1_14230256_14230810	513	12	22	184	LDNIRETF	ECEHVTER	YTNGAYAAYATHMGNGARACNTT	CKYTCNGTNACRTGYTCRCAYTC	6144	1024	0.770833	34.3077	60.8	98	4	192	PIFEGNQ	KETFCDI	CCNATHTTYGARGGNAAYCA	ATRTCRCARAANGTYTCYTT	384	128	75.5	97	72.2853
Hym_218	XP_012167432.1_10903945_10905624	1131	12	58	426	YNFEFVDP	KNMQEQMD	TAYAAYTTYGARTTYGTNGAYCC	TCCATYTGYTCYTGCATRTTYTT	256	32	0.525281	52.0769	70.8	92.5	29	548	CRVDGPG	KMEYCTD	TGYMGNGTNGAYGGNCCNGG	TCNGTRCARTAYTCCATYTT	2048	64	68.7	97.5	72.2764
Hym_219	XP_048270485.1_9219848_9222173	1977	11	111	761	HIKYTVFD	EIDIMNQL	CAYATHAARTAYACNGTNTTYGA	ARYTGRTTCATDATRTCDATYTC	768	288	0.503949	82.8333	71	94.5	76	783	EGDNTKI	DDEMVLI	GARGGNGAYAAYACNAARAT	ATNARNACCATYTCRTCRTC	256	256	70.9	97	72.2542
Hym_220	XP_003400001.1_12068755_12069326	366	13	20	133	TPIKVCDF	IQEGRYEF	ACNCCNATHAARGTNTGYGAYTT	AAYTCRTANCKNCCYTCYTGDAT	1536	1536	0.280374	4.92857	67.9	92.5	4	162	RDLKPEN	VKEAHQR	MGNGAYYTNAARCCNGARAA	CKYTGRTGNGCYTCYTTNAC	2048	512	67	94.5	72.2531
Hym_221	XP_048262869.1_16811531_16812425	690	13	27	248	KPPLKRED	AHWFGCFY	AARCCNCCNYTNAARMGNGARGA	TARAARCANCCRAACCARTGNGC	8192	256	0.364486	18.7857	60.6	99	7	262	WMKLRTT	EGFQGDW	TGGATGAARYTNMGNACNAC	CARTCNCCYTGRAANCCYTC	512	256	61.9	99	72.2443
Hym_222	XP_012163922.1_7938732_7944721	1878	9	814	1431	LQEMGFKD	DYWPHEDG	YTNCARGARATGGGNTTYAARGA	CCRTCYTCRTGNGGCCARTARTC	512	128	0.399668	70	73.4	100	754	1527	EVAKWWD	QKDMAEF	GARGTNGCNAARTGGTGGGA	AAYTCNGCCATRTCYTTYTG	64	64	77.4	100	72.21
Hym_223	XP_012165635.1_12868908_12869591	1059	12	11	355	NKFGPMYK	YNQCEVDL	AAYAARTTYGGNCCNATGTAYAA	ARRTCNACYTCRCAYTGRTTRTA	256	512	0.608	23.4615	72.6	100	3	366	ADRMRGG	MCKVLDQ	GCNGAYMGNATGMGNGGNGG	TGRTCNARNACYTTRCACAT	2048	256	60.1	99.5	72.1935
Hym_224	XP_012175084.1_3507771_3508430	480	12	41	192	YFAGWCDK	IFEDADLQ	TAYTTYGCNGGNTGGTGYGAYAA	TGNARRTCNGCRTCYTCRAADAT	256	1536	0.317241	13	71.1	93.5	28	214	LKTHIGM	KGENCIA	YTNAARACNCAYATHGGNAT	GCDATRCARTTYTCNCCYTT	1536	192	72.1	96.5	72.1757
Hym_225	XP_048269431.1_160514_161423	753	12	66	308	ECDFHCCA	CYNWTIKA	GARTGYGAYTTYCAYTGYTGYGC	GCYTTDATNGTCCARTTRTARCA	128	192	0.561224	26	69.6	100	24	326	HIHTPEC	GVIYNGN	CAYATHCAYACNCCNGARTG	TTNCCRTTRTADATNACNCC	384	768	65.3	97	72.1736
Hym_226	XP_003395088.2_15506623_15507428	684	11	52	271	YDGICQWE	EKLNTHAI	TAYGAYGGNATHTGYCARTGGGA	ATNGCRTGNGTRTTNARYTTYTC	192	2048	0.497608	20.5833	71.4	99.5	7	287	DGEIYKE	QVQIGKK	GAYGGNGARATHTAYAARGA	TTYTTNCCDATYTGNACYTG	192	384	69	99.5	72.1569
Hym_227	XP_048269163.1_10458169_10458695	471	12	37	185	AVYADGKK	IETDENLS	GCNGTNTAYGCNGAYGGNAARAA	SWNARRTTYTCRTCNGTYTCDAT	2048	6144	0.526718	22.2308	59.8	100	1	193	VEAGPQD	DKEIYPG	GTNGARGCNGGNCCNCARGA	CCNGGRTADATYTCYTTRTC	1024	192	72.9	99.5	72.1332
Hym_228	XP_012170605.2_5813144_5816339	1677	12	33	583	INKLQYPY	TCCQKYFL	ATHAAYAARYTNCARTAYCCNTA	ARRAARTAYTTYTGRCARCANGT	1536	512	0.60788	87.1538	65.7	97	5	623	LVHEATQ	HDCYVKL	YTNGTNCAYGARGCNACNCA	ARYTTNACRTARCARTCRTG	2048	256	70	93	72.1254
Hym_229	XP_012174075.2_112710_114838	1809	13	95	689	VNDIQAHQ	DGAAVIKH	GTNAAYGAYATHCARGCNCAYCA	TGYTTDATNACNGCNGCNCCRTC	768	3072	0.498294	62.6429	65.9	94.5	79	697	GDPQVIE	WITIIQS	GGNGAYCCNCARGTNATHGA	SWYTGDATDATNGTDATCCA	768	864	61.5	94	72.1216
Hym_230	XP_012164048.1_6280970_6282023	690	11	91	312	VITKWRAN	QCYNKVTQ	GTNATHACNAARTGGMGNGCNAA	TGNGTNACYTTRTTRTARCAYTG	3072	512	0.470297	24.8333	67.5	99.5	75	326	HMFFDCT	VQEPHFW	CAYATGTTYTTYGAYTGYAC	CARAARTGNGGYTCYTGNAC	32	256	73.9	98	72.1195
Hym_231	XP_003395467.1_7348553_7349455	642	13	31	236	MKQHYEDK	WQTFERTI	ATGAARCARCAYTAYGARGAYAA	ATNGTNCKYTCRAANGTYTGCCA	64	1024	0.439394	18.9286	70.8	97	12	304	DVKQRLI	IDNVKSK	GAYGTNAARCARMGNYTNAT	TTNSWYTTNACRTTRTCDAT	2048	1536	56.8	95.5	72.0343
Hym_232	XP_012163199.1_15619878_15620639	426	13	48	181	GLCIEIWK	AFVIKMPT	GGNYTNTGYATHGARATHTGGAA	GTNGGCATYTTDATNACRAANGC	1152	768	0.354331	15.4286	68.5	92	18	209	VFFNVFQ	WIYKTDH	GTNTTYTTYAAYGTNTTYCA	TGRTCNGTYTTRTADATCCA	256	96	68.9	91	72.0121
Hym_233	XP_048266879.1_8764352_8768385	1956	11	203	846	NVTMPAFF	NIGPHGRQ	AAYGTNACNATGCCNGCNTTYTT	TGNCKNCCRTGNGGNCCDATRTT	1024	6144	0.6432	114	63.7	98.5	107	893	DKPVYMQ	PFYINVE	GAYAARCCNGTNTAYATGCA	TCNACRTTDATRTARAANGG	128	384	75	92.5	71.9801
Hym_234	XP_020718804.1_3107018_3107864	573	13	39	221	YCYKDFEG	GNRDVHVK	TAYTGYTAYAARGAYTTYGARGG	TTNACRTGNACRTCNCKRTTNCC	128	4096	0.522727	22.7857	64.4	92	3	278	QAYKHHW	FNANIPY	CARGCNTAYAARCAYCAYTG	TANGGDATRTTNGCRTTRAA	128	384	73.2	90	71.9707
Hym_235	XP_003399251.3_8000701_8001700	450	13	126	267	ISPAKMEH	AFKIEKQF	ATHWSNCCNGCNAARATGGARCA	AAYTGYTTYTCDATYTTRAANGC	3072	384	0.333333	10.9286	65.2	92.5	72	283	VNTYFDY	VPKQTAR	GTNAAYACNTAYTTYGAYTA	CKNGCNGTYTGYTTNGGNAC	256	2048	68	95	71.929
Hym_236	XP_012176769.2_17703145_17703954	522	12	82	247	IYNAFPDK	ADDMGKLR	ATHTAYAAYGCNTTYCCNGAYAA	CKNARYTTNCCCATRTCRTCNGC	768	2048	0.283019	12.4615	67.4	98.5	71	256	PQVLFNF	QFTMFHK	CCNCARGTNYTNTTYAAYTT	TTRTGRAACATNGTRAAYTG	1024	64	69.3	97.5	71.9018
Hym_237	XP_012175801.2_18987977_18989864	1395	12	55	511	PKIEQYFQ	IKRYLRMA	CCNAARATHGARCARTAYTTYCA	GCCATNCKNARRTANCKYTTDAT	384	6144	0.765586	105.154	61.5	99.5	30	534	WRYMADA	VNYDRNL	TGGMGNTAYATGGCNGAYGC	ARRTTNCKRTCRTARTTNAC	128	1024	62.9	99.5	71.8802
Hym_238	XP_012173926.1_14651368_14652826	810	13	189	450	VCTAWRDA	FCDKIGDQ	GTNTGYACNGCNTGGMGNGAYGC	TGRTCNCCDATYTTRTCRCARAA	2048	384	0.592885	36.2857	64.7	94.5	166	523	LYPEILA	IDLYGCT	YTNTAYCCNGARATHYTNGC	GTRCANCCRTANARRTCDAT	3072	768	58.8	100	71.8376
Hym_239	XP_012169591.1_17098035_17099037	651	12	63	271	EFTNVAVK	YGMTHEEV	GARTTYACNAAYGTNGCNGTNAA	ACYTCYTCRTGNGTCATNCCRTA	2048	256	0.303483	13.3077	66.4	100	50	281	VFQAKAP	YIKEGNV	GTNTTYCARGCNAARGCNCC	ACRTTNCCYTCYTTDATRTA	512	192	69.5	96.5	71.7991
Hym_240	XP_012164809.1_7526372_7527334	489	12	202	356	DAFYFVKE	HDAQLYPE	GAYGCNTTYTAYTTYGTNAARGA	TCNGGRTANARYTGNGCRTCRTG	512	2048	0.526718	15.3846	68.8	96	175	365	IYGDVFT	AEDPYNI	ATHTAYGGNGAYGTNTTYAC	ATRTTRTANGGRTCYTCNGC	384	256	71.4	96	71.7974
Hym_241	XP_012163867.2_8635030_8636802	1161	12	61	439	PGHIDFTM	VFFCSIEP	CCNGGNCAYATHGAYTTYACNAT	GGYTCDATNSWRCARAARAANAC	1536	3072	0.741848	103.077	62.9	96	28	511	TDYMEQE	QIAYKET	ACNGAYTAYATGGARCARGA	GTYTCYTTRTANGCDATYTG	64	192	75	89.5	71.7787
Hym_242	XP_048269807.1_11401154_11402578	1026	12	186	519	IEPLWDCM	YVDELTVG	ATHGARCCNYTNTGGGAYTGYAT	CCNACNGTNARYTCRTCNACRTA	768	4096	0.70068	50.6154	66.2	96	140	556	FAVIGMQ	DCFPQHC	TTYGCNGTNATHGGNATGCA	CARTGYTGNGGRAARCARTC	384	128	73.4	93	71.7579
Hym_243	XP_012163925.1_7920229_7921312	726	12	76	309	NSMYHNKH	YTHWKQTV	AAYWSNATGTAYCAYAAYAARCA	ACNGTYTGYTTCCARTGNGTRTA	512	256	0.154185	13.2308	65.6	96	58	321	YGIHEEM	FDEYMTV	TAYGGNATHCAYGARGARAT	ACNGTCATRTAYTCRTCRAA	192	64	76.6	94	71.692
Hym_244	XP_003397289.3_4451889_4458015	2043	10	652	1324	TIFENTED	TMIVEADP	ACNATHTTYGARAAYACNGARGA	GGRTCNGCYTCNACDATCATNGT	768	768	0.335878	67	67.7	98	638	1438	METNTYQ	QNMWFTP	ATGGARACNAAYACNTAYCA	GGNGTRAACCACATRTTYTG	128	32	75.7	100	71.6831
Hym_245	XP_020718804.1_3105046_3105612	420	13	41	172	KNKKSPQW	FEVQYQCL	AARAAYAARAARWSNCCNCARTG	ARRCAYTGRTAYTGNACYTCRAA	2048	512	0.536	9.14286	57.4	95	32	182	LKIAIDH	EVKIGDY	YTNAARATHGCNATHGAYCA	TARTCNCCDATYTTNACYTC	1152	384	69.5	98.5	71.6758
Hym_246	XP_012166931.2_1326782_1327461	480	13	39	190	VHALKMGW	QPFPTTMS	GTNCAYGCNYTNAARATGGGNTG	SWCATNGTNGTNGGRAANGGYTG	2048	4096	0.486111	17.9286	60.8	96	16	202	RKFPEHK	GHTDMVR	MGNAARTTYCCNGARCAYAA	CKNACCATRTCNGTRTGNCC	512	512	68.2	94.5	71.6583
Hym_247	XP_012167336.1_6555265_6555763	399	13	31	155	DLEICKQI	EGKAELVR	GAYYTNGARATHTGYAARCARAT	CKNACNARYTCNGCYTTNCCYTC	768	8192	0.591304	8.57143	62.4	100	23	179	SFIDNGY	DGIRLAC	WSNTTYATHGAYAAYGGNTA	CANGCNARNCKDATNCCRTC	1536	6144	61	97	71.6453
Hym_248	XP_048263871.1_3117074_3117665	450	12	9	150	LYGEVYAD	CVEGYFRE	YTNTAYGGNGARGTNTAYGCNGA	TCNCKRAARTANCCYTCNACRCA	4096	2048	0.38806	15.6923	63.6	99	1	177	IFMEPYF	VENMHQK	ATHTTYATGGARCCNTAYTT	TTYTGRTGCATRTTYTCNAC	96	64	75.7	93.5	71.6201
Hym_249	XP_048262978.1_22949421_22950002	420	13	33	164	HLECRLQP	QHAHFECK	CAYYTNGARTGYMGNYTNCARCC	TTRCAYTCRAARTGNGCRTGYTG	8192	256	0.312	9.21429	60.2	99	25	182	ETVELTN	VEWFKNG	GARACNGTNGARYTNACNAA	CCRTTYTTRAACCAYTCNAC	2048	64	65.6	95.5	71.6195
Hym_250	XP_048260254.1_3729990_3731751	828	12	144	411	KLQCGPNA	CVYNIDCP	AARYTNCARTGYGGNCCNAAYGC	GGRCARTCDATRTTRTANACRCA	2048	384	0.640927	60.3846	66.8	99.5	134	444	GVRKCVD	VCIADDH	GGNGTNMGNAARTGYGTNGA	TGRTCRTCNGCDATRCANAC	2048	384	65	96	71.5969
Hym_251	XP_012166263.1_772964_774520	954	11	172	481	MFKYNEFK	AFYGPKID	ATGTTYAARTAYAAYGARTTYAA	TCDATYTTNGGNCCRTARAANGC	64	1536	0.313531	24.5833	70.5	99	123	499	NGFYYDM	HQCATIQ	AAYGGNTTYTAYTAYGAYAT	TGDATNGTNGCRCAYTGRTG	128	384	73.3	95	71.5894
Hym_252	XP_003398683.1_2146688_2147588	678	13	23	240	SDELTPWI	ECGGLQTL	WSNGAYGARYTNACNCCNTGGAT	ARNGTYTGNARNCCNCCRCAYTC	8192	8192	0.74	71.7143	55.1	99.5	15	302	TDWLIGN	NHPDGCP	ACNGAYTGGYTNATHGGNAA	GGRCANCCRTCNGGRTGRTT	768	256	67.8	91.5	71.5341
Hym_253	XP_012170429.1_1944910_1946066	540	13	44	215	KINYLGDW	FDAMYYVV	AARATHAAYTAYYTNGGNGAYTG	ACNACRTARTACATNGCRTCRAA	1536	256	0.780488	57.2143	67.7	92	12	263	NIAKPFH	GMSTRKG	AAYATHGCNAARCCNTTYCA	CCYTTNCKNGTNSWCATNCC	384	4096	57	98.5	71.4562
Hym_254	XP_048267555.1_16286714_16287869	933	12	54	356	QQAENNWP	CEMAAYFT	CARCARGCNGARAAYAAYTGGCC	GTRAARTANGCNGCCATYTCRCA	128	256	0.721014	57.1538	68.7	96	9	368	YVTEKIH	QPVHQIL	TAYGTNACNGARAARATHCA	ARDATYTGRTGNACNGGYTG	384	768	69	93.5	71.3905
Hym_255	XP_012169009.1_11619248_11620222	528	12	34	201	KFYYNGKE	HDPNVTWL	AARTTYTAYTAYAAYGGNAARGA	ARCCANGTNACRTTNGGRTCRTG	256	1024	0.416149	19.5385	68.4	93	17	211	HKGPVFA	WTENIQG	CAYAARGGNCCNGTNTTYGC	CCYTGDATRTTYTCNGTCCA	512	96	72	97.5	71.3688
Hym_256	XP_012173554.1_9046354_9048193	1530	12	50	551	ATTQIVPF	QMPFYLHK	GCNACNACNCARATHGTNCCNTT	TTRTGNARRTARAANGGCATYTG	6144	512	0.662971	73.6154	67	92.5	35	595	AGLGFCA	FWEQYMD	GCNGGNYTNGGNTTYTGYGC	TCCATRTAYTGYTCCCARAA	2048	16	69	97	71.3659
Hym_257	XP_012167801.1_10418196_10418921	585	12	25	211	GVVINFEK	CWQVFVAN	GGNGTNGTNATHAAYTTYGARAA	TTNGCNACRAANACYTGCCARCA	1536	512	0.417219	15	69.9	100	15	245	IDSLVQK	FVMPYNY	ATHGAYWSNYTNGTNCARAA	TARTTRTANGGCATNACRAA	6144	128	61.4	100	71.3388
Hym_258	XP_048260253.1_255767_256854	690	13	67	288	LTKAGPHD	WNVEEHRY	YTNACNAARGCNGGNCCNCAYGA	TANCKRTGYTCYTCNACRTTCCA	8192	512	0.424528	22.4286	67.4	96.5	15	323	LIARDYW	FWEKFVE	YTNATHGCNMGNGAYTAYTG	TCNACRAAYTTYTCCCARAA	3072	64	69	85.5	71.3139
Hym_259	XP_003401925.2_5523181_5524838	1230	13	22	423	KYSQFINF	FGWTGNME	AARTAYWSNCARTTYATHAAYTT	TCCATRTTNCCNGTCCANCCRAA	1536	256	0.557545	67.5	64.2	95.5	1	451	LHLKDEA	NQKKTLE	YTNCAYYTNAARGAYGARGC	TCNARNGTYTTYTTYTGRTT	1024	512	64.2	90	71.309
Hym_260	XP_003394834.1_17529533_17530793	999	12	52	376	SLADKYNV	QDGVEHIA	WSNYTNGCNGAYAARTAYAAYGT	GCDATRTGYTCNACNCCRTCYTG	8192	768	0.550633	40.7692	65.6	99	18	450	LQETPQC	VGPNKDM	YTNCARGARACNCCNCARTG	ATRTCYTTRTTNGGNCCNAC	1024	512	68	96	71.2751
Hym_261	XP_003397771.1_13260475_13261222	366	13	11	124	EFAYVTDG	YHTQGREC	GARTTYGCNTAYGTNACNGAYGG	CAYTCNCKNCCYTGNGTRTGRTA	1024	2048	0.616822	10.7143	67.4	92.5	2	206	EEIYPPK	QTHVVDL	GARGARATHTAYCCNCCNAA	ARRTCNACNACRTGNGTYTG	384	1024	63.6	96	71.2722
Hym_262	XP_020724020.2_8162854_8164528	912	13	158	453	VLYLDDNQ	KDYKWKNR	GTNYTNTAYYTNGAYGAYAAYCA	CKRTTYTTCCAYTTRTARTCYTT	4096	128	0.622837	51.6429	61.4	91	23	467	ANLDVIP	HEYQKTF	GCNAAYYTNGAYGTNATHCC	AANGTYTTYTGRTAYTCRTG	1536	128	70.5	92.5	71.2634
Hym_263	XP_012173351.1_11460794_11461265	387	13	14	134	ETFQLEFD	ECNKASYE	GARACNTTYCARYTNGARTTYGA	TCRTANSWNGCYTTRTTRCAYTC	1024	2048	0.315789	10.3571	60	96	4	142	TANQDEI	TIRVERC	ACNGCNAAYCARGAYGARAT	CANCKYTCNACNCKDATNGT	256	6144	63.5	100	71.2535
Hym_264	XP_003401928.1_11329208_11330095	561	13	28	206	FIDPDAEN	DKQMIKLQ	TTYATHGAYCCNGAYGCNGARAA	TGNARYTTDATCATYTGYTTRTC	768	384	0.569767	26	67.7	93	4	216	QLVIWGT	PDDMPAG	CARYTNGTNATHTGGGGNAC	CCNGCNGGCATRTCRTCNGG	768	256	64.2	93	71.2348
Hym_265	XP_012168286.2_2316493_2317347	525	13	41	207	NPKAFTFN	FWTEVYAG	AAYCCNAARGCNTTYACNTTYAA	CCNGCRTANACYTCNGTCCARAA	1024	512	0.484277	17	68.3	96.5	14	234	GRKAEKK	KNLARFI	GGNMGNAARGCNGARAARAA	ATRAANCKNGCNARRTTYTT	1024	2048	59	95	71.2336
Hym_266	XP_048262713.1_13278763_13279505	519	12	56	220	GKLEYQAQ	IEDKLQDG	GGNAARYTNGARTAYCARGCNCA	CCRTCYTGNARYTTRTCYTCDAT	2048	768	0.33121	11.7692	64.6	97	15	228	PEFKFYD	VPQTIAN	CCNGARTTYAARTTYTAYGA	TTNGCDATNGTYTGNGGNAC	128	1536	70.8	99	71.2286
Hym_267	XP_012172639.2_6837780_6838906	912	11	96	391	QPGDEIAF	GHMCMCYP	CARCCNGGNGAYGARATHGCNTT	GGRTARCACATRCACATRTGNCC	1536	64	0.61194	45.6667	69.6	96.5	20	399	TEFCHGY	CAIQQWR	ACNGARTTYTGYCAYGGNTA	CKCCAYTGYTGDATNGCRCA	256	192	71.3	97.5	71.2177
Hym_268	XP_003400188.1_11668545_11669483	597	13	91	281	PVENNDWG	FEKKDFIG	CCNGTNGARAAYAAYGAYTGGGG	CCDATRAARTCYTTYTTYTCRAA	256	192	0.712707	22	69.7	93	25	343	HPDYEQT	AAYEGLC	CAYCCNGAYTAYGARCARAC	CANARNCCYTCRTANGCNGC	128	2048	67.4	88	71.1259
Hym_269	XP_048263442.1_23338711_23339248	468	13	19	166	LPNVRWAE	KMDLELRR	YTNCCNAAYGTNMGNTGGGCNGA	CKNCKNARYTCNARRTCCATYTT	8192	8192	0.757143	26.6429	55.7	99	7	175	QTMMDCD	IQELACL	CARACNATGATGGAYTGYGA	ARRCANGCNARYTCYTGDAT	32	1536	65.9	97	71.1116
Hym_270	XP_048264987.1_8436161_8437119	1152	13	19	394	NKPVILQF	CQCLDPPN	AAYAARCCNGTNATHYTNCARTT	TTNGGNGGRTCNARRCAYTGRCA	3072	2048	0.693252	56.2857	61.5	95.5	7	405	AVVTCGP	NDWRMLA	GCNGTNGTNACNTGYGGNCC	GCNARCATNCKCCARTCRTT	2048	256	63.6	94	71.0846
Hym_271	XP_048262429.1_2596407_2597081	594	12	15	204	REMEYVYA	YKLYNDVI	MGNGARATGGARTAYGTNTAYGC	ATNACRTCRTTRTANARYTTRTA	512	1024	0.349727	15.6154	62.4	99	5	217	IGQAMKK	YYDIPWG	ATHGGNCARGCNATGAARAA	CCCCANGGDATRTCRTARTA	192	96	72.2	97	71.0254
Hym_272	XP_020719243.1_15291241_15292383	414	13	16	145	IEGIPPNH	NEAAQKEI	ATHGARGGNATHCCNCCNAAYCA	ATYTCYTTYTGNGCNGCYTCRTT	2304	512	0.520325	20.9286	63	98.5	6	160	PKLPPNV	KEAHNLI	CCNAARYTNCCNCCNAAYGT	ATNARRTTRTGNGCYTCYTT	2048	512	60	96.5	71.0162
Hym_273	XP_012170667.1_9097286_9098105	477	12	108	258	AKAVYETW	THEDVELG	GCNAARGCNGTNTAYGARACNTG	CCNARYTCNACRTCYTCRTGNGT	2048	2048	0.395833	18.0769	65.4	98.5	97	272	VMTAQKY	AGIPCTW	GTNATGACNGCNCARAARTA	CANGTRCANGGDATNCCNGC	256	1536	70.9	95.5	71.0016
Hym_274	XP_003395230.1_15418153_15418642	510	13	17	178	PVLLPCWH	FDEGGAHN	CCNGTNYTNYTNCCNTGYTGGCA	TTRTGNGCNCCNCCYTCRTCRAA	8192	1024	0.611111	9.5	61.1	97.5	1	213	MEDELRC	QMCEGEP	ATGGARGAYGARYTNMGNTG	GGYTCNCCYTCRCACATYTG	512	64	65.5	95	70.9975
Hym_275	XP_020723427.1_12562040_12563507	1077	13	23	373	IDYALDGY	NGDDMFAT	ATHGAYTAYGCNYTNGAYGGNTA	GTNGCRAACATRTCRTCNCCRTT	3072	256	0.549708	55.6429	63.1	93.5	4	421	YPPATGP	DAYDTIK	TAYCCNCCNGCNACNGGNCC	TTDATNGTRTCRTANGCRTC	2048	384	59.9	98	70.9973
Hym_276	XP_012173203.2_6821647_6823062	723	12	142	374	LIVINMNQ	CMNPATDV	YTNATHGTNATHAAYATGAAYCA	ACRTCNGTNGCNGGRTTCATRCA	1152	512	0.684932	42.9231	68.9	96	110	394	CVAQKEP	FTEFYVD	TGYGTNGCNCARAARGARCC	TCNACRTARAAYTCNGTRAA	256	256	71.4	91.5	70.9886
Hym_277	XP_012166149.1_24924078_24924504	363	13	14	126	ELHPEEGQ	TDRGNPYY	GARYTNCAYCCNGARGARGGNCA	TARTANGGRTTNCCNCKRTCNGT	2048	4096	0.40566	11.3571	56.6	98.5	2	134	FMVCRPE	AGEDNPN	TTYATGGTNTGYMGNCCNGA	TTNGGRTTRTCYTCNCCNGC	512	512	66.3	97.5	70.9845
Hym_278	XP_012163922.1_7946356_7947027	576	12	31	214	MYHEATAC	IDVMCRLA	ATGTAYCAYGARGCNACNGCNTG	GCNARNCKRCACATNACRTCDAT	512	3072	0.367232	12.2308	64.8	100	23	222	EAFHMLH	INNDCMT	GARGCNTTYCAYATGYTNCA	GTCATRCARTCRTTRTTDAT	256	48	69.5	96.5	70.9555
Hym_279	XP_012174909.1_13117717_13118473	399	13	91	215	GIGDFYYE	KALDHMVK	GGNATHGGNGAYTTYTAYTAYGA	TTNACCATRTGRTCNARNGCYTT	768	1024	0.677966	18.7857	64.3	93	66	226	QFTEMCA	AWLDEQG	CARTTYACNGARATGTGYGC	CCYTGYTCRTCNARCCANGC	64	256	71.3	89.5	70.9543
Hym_280	XP_012173089.2_6045320_6045970	471	13	20	168	GFTDIHPF	QVYLDGAN	GGNTTYACNGAYATHCAYCCNTT	TTNGCNCCRTCNARRTANACYTG	1536	4096	0.401408	19.6429	65.3	93	2	176	SCTMKLN	MNAQVGL	WSNTGYACNATGAARYTNAA	ARNCCNACYTGNGCRTTCAT	2048	512	63.7	96	70.9472
Hym_281	XP_012171510.1_7024891_7028341	2079	10	181	865	VLINMDKE	FQNYYWFK	GTNYTNATHAAYATGGAYAARGA	TTRAACCARTARTARTTYTGRAA	768	64	0.438462	63.3636	72.9	97	124	882	HFFENWQ	ENPFPVG	CAYTTYTTYGARAAYTGGCA	CCNACNGGRAANGGRTTYTC	32	512	72.7	97.5	70.9397
Hym_282	XP_048268198.1_1622749_1624107	834	12	69	338	YDVQFNKK	MVKPDFYG	TAYGAYGTNCARTTYAAYAARAA	CCRTARAARTCNGGYTTNACCAT	256	256	0.509579	36.0769	73.4	93	2	426	RGVDYEF	PYIAAKF	MGNGGNGTNGAYTAYGARTT	AAYTTNGCNGCDATRTANGG	1024	768	68.4	93.5	70.9008
Hym_283	XP_003397339.2_6198239_6201332	2076	12	282	965	LEIPGDAF	EFPEDLKS	YTNGARATHCCNGGNGAYGCNTT	SWYTTNARRTCYTCNGGRAAYTC	6144	4096	0.638009	127.154	61.7	92.5	259	1003	HYIGGVF	YGNWINA	CAYTAYATHGGNGGNGTNTT	GCRTTDATCCARTTNCCRTA	768	96	68.5	96.5	70.8961
Hym_284	XP_012174802.1_1373089_1373928	357	13	105	215	DFTVPYYD	TWWLFGFI	GAYTTYACNGTNCCNTAYTAYGA	ATRAANCCRAANARCCACCANGT	1024	512	0.365385	9.57143	61.8	98.5	95	253	WVMAERE	QYKIQYA	TGGGTNATGGCNGARMGNGA	GCRTAYTGDATYTTRTAYTG	256	96	66.1	92.5	70.8888
Hym_285	XP_048261213.1_17753501_17754186	348	12	79	186	GRNAPFFP	ENGDFAVV	GGNMGNAAYGCNCCNTTYTTYCC	ACNACNGCRAARTCNCCRTTYTC	4096	1024	0.386139	8.76923	61.6	99	56	219	IYCFLCG	EYNWIVQ	ATHTAYTGYTTYYTNTGYGG	TGNACDATCCARTTRTAYTC	384	96	70.3	100	70.8409
Hym_286	XP_003399744.1_12632312_12633037	633	12	50	252	NMLKDYHI	WPFLKPVD	AAYATGYTNAARGAYTAYCAYAT	TCNACNGGYTTNARRAANGGCCA	256	2048	0.391566	18.6923	66.8	95	28	267	TEIVFCA	YDHIKYP	ACNGARATHGTNTTYTGYGC	GGRTAYTTDATRTGRTCRTA	384	96	72.1	96	70.8322
Hym_287	XP_012166055.1_5877451_5878471	420	12	150	281	EERQHTDW	QKMGWSEG	GARGARMGNCARCAYACNGAYTG	CCYTCNSWCCANCCCATYTTYTG	1024	512	0.296	7.53846	64	97.5	7	328	TLNQKKE	DTYKDCV	ACNYTNAAYCARAARAARGA	ACRCARTCYTTRTANGTRTC	512	128	70	99.5	70.8287
Hym_288	XP_012170136.2_12021708_12023223	525	12	249	415	YIVNMFDT	EMQGILAC	TAYATHGTNAAYATGTTYGAYAC	CANGCNARDATNCCYTGCATYTC	192	1536	0.55625	25.5385	71.6	97.5	191	439	GITCLMQ	HKIILKA	GGNATHACNTGYYTNATGCA	GCYTTNARDATDATYTTRTG	768	576	64.1	96	70.8242
Hym_289	XP_048260326.1_4238396_4241252	2067	11	314	994	EKCLREVN	YKEEIKQL	GARAARTGYYTNMGNGARGTNAA	ARYTGYTTDATYTCYTCYTTRTA	4096	384	0.738437	158.417	61.2	98	198	1065	EPMKVLI	QKEIAKF	GARCCNATGAARGTNYTNAT	AAYTTNGCDATYTCYTTYTG	512	192	68.1	95.5	70.8232
Hym_290	XP_012166274.1_1006221_1007105	366	12	29	142	CLPGWEGQ	CEPGYTGK	TGYYTNCCNGGNTGGGARGGNCA	TTNCCNGTRTANCCNGGYTCRCA	2048	2048	0.317757	10.3077	64.7	98.5	21	151	QQGRYKC	CQHTIDD	CARCARGGNMGNTAYAARTG	TCRTCDATNGTRTGYTGRCA	512	192	69	98.5	70.8133
Hym_291	XP_003401793.1_4967978_4968632	372	13	45	160	EDPNTGWY	QPPFKAVY	GARGAYCCNAAYACNGGNTGGTA	TANACNGCYTTRAANGGNGGYTG	512	2048	0.348624	8.64286	68.9	91.5	27	201	DEFKKMN	CGKVWKV	GAYGARTTYAARAARATGAA	ACYTTCCANACYTTNCCRCA	32	128	71.9	86.5	70.7865
Hym_292	XP_012169590.2_17088468_17089180	471	12	32	180	RLNHFDCT	NNCIKFLP	MGNYTNAAYCAYTTYGAYTGYAC	GGNARRAAYTTDATRCARTTRTT	2048	768	0.338028	14.6154	67.3	96	12	229	ELWIDGN	CFMLPQK	GARYTNTGGATHGAYGGNAA	TTYTGNGGNARCATRAARCA	384	256	70.9	96	70.7839
Hym_293	XP_003392984.2_2856499_2856970	378	13	35	152	KTEFLQEA	KIGDFGLA	AARACNGARTTYYTNCARGARGC	GCNARNCCRAARTCNCCDATYTT	1024	3072	0.396396	8.42857	61.7	97.5	22	161	AIKTLRK	DIYKNDY	GCNATHAARACNYTNMGNAA	TARTCRTTYTTRTADATRTC	6144	96	60.6	99	70.7753
Hym_294	XP_048268546.1_7096518_7098259	1887	11	55	675	AQCGQCYH	NTIMNEPD	GCNCARTGYGGNCARTGYTAYCA	TCNGGYTCRTTCATDATNGTRTT	512	384	0.518116	59.1667	68.7	98.5	33	745	TQDICVM	PHFNLES	ACNCARGAYATHTGYGTNAT	SWYTCNARRTTRAARTGNGG	384	2048	66.9	98.5	70.7731
Hym_295	XP_048264034.1_5087194_5087827	612	12	29	224	FINRLDME	YVFQEPSL	TTYATHAAYMGNYTNGAYATGGA	ARNSWNGGYTCYTGRAANACRTA	1536	8192	0.601227	31	61.7	98	14	236	NIDMQGF	QDNGLTD	AAYATHGAYATGCARGGNTT	TCNGTNARNCCRTTRTCYTG	96	1024	70.8	98	70.7481
Hym_296	XP_048265871.1_13719486_13719941	372	13	12	127	SVGAGDWV	NPDGQDLE	WSNGTNGGNGCNGGNGAYTGGGT	TCNARRTCYTGNCCRTCNGGRTT	8192	2048	0.376147	5	57.9	96.5	3	147	GAKCAKC	TQVWFQN	GGNGCNAARTGYGCNAARTG	TTYTGRAACCANACYTGNGT	512	128	66.1	98.5	70.7044
Hym_297	XP_048265919.1_16491136_16491739	462	13	22	167	GHVANVNN	DAAQKIYG	GGNCAYGTNGCNAAYGTNAAYAA	CCRTADATYTTYTGNGCNGCRTC	2048	768	0.374101	11.8571	60.3	93.5	7	176	ERIMQDA	AITFYEE	GARMGNATHATGCARGAYGC	TCYTCRTARAANGTDATNGC	192	384	69	95.5	70.6962
Hym_298	XP_012172227.1_3499509_3500844	768	11	140	387	CHYIGCFF	CAICYQEM	TGYCAYTAYATHGGNTGYTTYTT	ATYTCYTGRTARCADATNGCRCA	384	384	0.408333	24.3333	68.9	99	119	413	LVNGCET	KWLYVQD	YTNGTNAAYGGNTGYGARAC	TCYTGNACRTANARCCAYTT	1024	256	68.5	99.5	70.6917
Hym_299	XP_012169981.1_3363866_3364322	489	13	13	167	GQFTPLPE	DGDVTHQA	GGNCARTTYACNCCNYTNCCNGA	GCYTGRTGNGTNACRTCNCCRTC	8192	1024	0.392593	10.7857	60.4	99.5	4	176	DCLVAPV	QTNLADV	GAYTGYYTNGTNGCNCCNGT	ACRTCNGCNARRTTNGTYTG	2048	1024	60	98.5	70.6915
Hym_300	XP_012170188.1_11348850_11349462	399	13	39	163	PFNEYLNV	KYALSFEP	CCNTTYAAYGARTAYYTNAAYGT	GGYTCRAANSWNARNGCRTAYTT	1024	8192	0.338983	7.28571	55	99.5	4	195	LIVDYCK	DQHNREY	YTNATHGTNGAYTAYTGYAA	TAYTCNCKRTTRTGYTGRTC	768	256	72.7	91.5	70.6618
Hym_301	XP_020722852.1_6623320_6624685	720	11	187	418	GICLKIYH	MEAMVNHF	GGNATHTGYYTNAARATHTAYCA	AARTGRTTNACCATNGCYTCCAT	2304	128	0.413333	14.5833	68.7	100	170	470	KRQCQPH	AMEHEYR	AARMGNCARTGYCARCCNCA	CKRTAYTCRTGYTCCATNGC	512	128	68.1	100	70.6555
Hym_302	XP_012171925.1_10333843_10334270	387	13	18	138	LLMTRQHF	YKCGNHPI	YTNYTNATGACNMGNCARCAYTT	ATNGGRTGRTTNCCRCAYTTRTA	8192	512	0.385965	5.85714	65.6	93	1	146	EVQRTAG	MNLHERV	GARGTNCARMGNACNGCNGG	ACNCKYTCRTGNARRTTCAT	2048	512	62.2	98	70.6379
Hym_303	XP_003399968.3_5726895_5728573	1272	12	99	514	EQMLEVDC	MYAIFEHN	GARCARATGYTNGARGTNGAYTG	TTRTGYTCRAADATNGCRTACAT	512	192	0.538084	67.6154	71.2	94.5	75	528	DFGPMGC	DEKRTYF	GAYTTYGGNCCNATGGGNTG	AARTANGTNCKYTTYTCRTC	256	512	69.4	89.5	70.6318
Hym_304	XP_003396689.1_15280532_15281047	387	13	24	144	TYLVPVKM	KIKGYISH	ACNTAYYTNGTNCCNGTNAARAT	TGNSWDATRTANCCYTTDATYTT	8192	4608	0.578947	17.5714	58	97	6	160	YAFEHCH	KQNPFPR	TAYGCNTTYGARCAYTGYCA	CKNGGRAANGGRTTYTGYTT	128	512	70.6	92	70.6266
Hym_305	XP_020721760.2_6269579_6270031	561	13	18	196	LVLFNQEI	NDTWVSFP	YTNGTNYTNTTYAAYCARGARAT	GGRAANSWNACCCANGTRTCRTT	4096	2048	0.577465	16.5	60.9	97.5	8	208	QEVYENF	EDSTFVT	CARGARGTNTAYGARAAYTT	GTNACRAANGTNSWRTCYTC	128	2048	60.8	98.5	70.6218
Hym_306	XP_003394645.1_12944783_12945715	384	13	187	306	SLRNWEQI	KIAEMDYT	WSNYTNMGNAAYTGGGARCARAT	GTRTARTCCATYTCNGCDATYTT	8192	192	0.469027	9.28571	66.8	91	177	325	KLPKAFK	DKKYALP	AARYTNCCNAARGCNTTYAA	GGNARNGCRTAYTTYTTRTC	1024	512	61.6	99	70.6113
Hym_307	XP_012166619.1_6628483_6631576	1962	12	428	1073	NNAITDME	TFQHLENL	AAYAAYGCNATHACNGAYATGGA	ARRTTYTCNARRTGYTGRAANGT	384	2048	0.527687	75.6154	65.7	98	404	1121	DNQITEV	AFRPLET	GAYAAYCARATHACNGARGT	GTYTCNARNGGNCKRAANGC	192	4096	63.5	96.5	70.5771
Hym_308	XP_048268068.1_4389198_4390490	915	12	50	346	MIYAGRFF	MIGEVYPV	ATGATHTAYGCNGGNMGNTTYTT	ACNGGRTANACYTCNCCDATCAT	1536	768	0.615385	56.3077	63.6	96.5	5	425	IGTPIGC	QEIEDYF	ATHGGNACNCCNATHGGNTG	AARTARTCYTCDATYTCYTG	2304	96	67	98.5	70.5656
Hym_309	XP_048260737.1_14966655_14968290	1713	11	59	621	LTCHAAMI	QVTEEDIA	YTNACNTGYCAYGCNGCNATGAT	GCDATRTCYTCYTCNGTNACYTG	2048	768	0.471483	55.4167	65.1	100	34	656	IFNGQKH	QENLTVV	ATHTTYAAYGGNCARAARCA	ACNACNGTNARRTTYTCYTG	192	1024	69.4	98	70.5517
Hym_310	XP_003398891.2_11875006_11875831	402	13	26	151	LTFPNGPF	ECWWDALI	YTNACNTTYCCNAAYGGNCCNTT	ATNARNGCRTCCCACCARCAYTC	8192	256	0.420168	13.2143	63.8	98	6	164	EDNLWAG	CNGLGIW	GARGAYAAYYTNTGGGCNGG	CADATNCCNARNCCRTTRCA	256	1536	64.1	92	70.5509
Hym_311	XP_012174747.1_533438_534425	666	13	92	305	VDKIYNMG	EPFGKRAA	GTNGAYAARATHTAYAAYATGGG	GCNGCNCKYTTNCCRAANGGYTC	192	4096	0.531401	27	67.3	91	23	324	KYDFSHV	QKELDTV	AARTAYGAYTTYWSNCAYGT	ACNGTRTCNARYTCYTTYTG	512	512	61.2	97	70.5383
Hym_312	XP_048262641.1_5979895_5980438	579	13	16	200	DNRLNTGD	CHKDIVNL	GAYAAYMGNYTNAAYACNGGNGA	ARRTTNACDATRTCYTTRTGRCA	8192	768	0.538922	11.7143	61.8	96.5	6	218	HIVPGGA	TIGYPLD	CAYATHGTNCCNGGNGGNGC	TCNARNGGRTANCCDATNGT	1536	3072	61.2	98.5	70.5232
Hym_313	XP_048269492.1_6309273_6310331	816	13	47	310	YVAKETPM	GMKAEDNL	TAYGTNGCNAARGARACNCCNAT	ARRTTRTCYTCNGCYTTCATNCC	2048	512	0.439216	29.4286	70.7	92	29	338	VFTWQGC	FADSPED	GTNTTYACNTGGCARGGNTG	TCYTCNGGNSWRTCNGCRAA	256	2048	62.5	91	70.5107
Hym_314	XP_012171346.1_2370379_2371183	543	13	67	239	DPQHRKWY	PYFIKQPV	GAYCCNCARCAYMGNAARTGGTA	ACNGGYTGYTTDATRAARTANGG	512	768	0.830303	25.5	69	92.5	12	275	KFQESCY	YEWFKED	AARTTYCARGARWSNTGYTA	TCYTCYTTRAACCAYTCRTA	512	32	68	87	70.4581
Hym_315	XP_003394926.1_14757514_14758576	966	13	18	331	TDLNTPEI	ETEEKVKL	ACNGAYYTNAAYACNCCNGARAT	ARYTTNACYTTYTCYTCNGTYTC	4096	1024	0.609562	26.4286	57	98	5	354	QQYAEHC	TEELNVL	CARCARTAYGCNGARCAYTG	ARNACRTTNARYTCYTCNGT	128	2048	63.4	98	70.4553
Hym_316	XP_003398443.1_3291515_3292091	435	13	38	174	KNRFYMFT	MANAGPNT	AARAAYMGNTTYTAYATGTTYAC	GTRTTNGGNCCNGCRTTNGCCAT	256	1024	0.430769	11.7857	64	95.5	28	185	DPTLFCT	QFFITLT	GAYCCNACNYTNTTYTGYAC	GTNARNGTDATRAARAAYTG	1024	768	60.3	98	70.4225
Hym_317	XP_012165650.2_13303226_13303999	570	12	21	202	GNLCAECD	CMICFTEA	GGNAAYYTNTGYGCNGARTGYGA	GCYTCNGTRAARCADATCATRCA	2048	192	0.491429	15.3077	68.7	96.5	12	220	TAIIQCN	CGHVFHL	ACNGCNATHATHCARTGYAA	ARRTGRAANACRTGNCCRCA	576	512	67.7	96.5	70.419
Hym_318	XP_003401628.2_329882_330730	612	13	44	239	VFAAGDNK	GEANMYPK	GTNTTYGCNGCNGGNGAYAAYAA	TTNGGRTACATRTTNGCYTCNCC	2048	512	0.407407	23.7143	69.2	93.5	31	253	GRNHTLF	GWEIRCV	GGNMGNAAYCAYACNYTNTT	ACRCANCKDATYTCCCANCC	4096	384	63.4	90.5	70.4149
Hym_319	XP_048263814.1_12363777_12365832	1230	10	101	502	ITHMVMQW	HPGNIDVW	ATHACNCAYATGGTNATGCARTG	CANACRTCDATRTTNCCNGGRTG	192	1536	0.408163	50.7273	72.6	97.5	56	570	PIYENGF	CDNGDNI	CCNATHTAYGARAAYGGNTT	ATRTTRTCNCCRTTRTCRCA	384	128	71.5	98.5	70.3769
Hym_320	XP_048260180.1_5726389_5727412	546	13	112	285	VRAIYTMD	EAITEAVK	GTNMGNGCNATHTAYACNATGGA	TTNACNGCYTCNGTDATNGCYTC	3072	3072	0.696203	12.6429	64.1	93	68	335	FFRNGDK	DFELDFE	TTYTTYMGNAAYGGNGAYAA	TCRAARTCNARYTCRAARTC	512	256	63	97.5	70.3629
Hym_321	XP_012169743.2_18150960_18151550	351	13	71	179	ASYFMAYH	MIVVNIGG	GCNWSNTAYTTYATGGCNTAYCA	CCNCCDATRTTNACNACDATCAT	2048	1152	0.514851	15.6429	57.3	94.5	29	188	FFLQDNP	MYWWHIT	TTYTTYYTNCARGAYAAYCC	GTDATRTGCCACCARTACAT	256	12	72	93.5	70.3583
Hym_322	XP_003393076.1_4649966_4650489	408	13	46	173	CLRVEEVE	FCKDCWCM	TGYYTNMGNGTNGARGARGTNGA	ATRCACCARCARTCYTTRCARAA	8192	64	0.779661	22	57.6	95	8	181	DPGYEDY	HFEVQIT	GAYCCNGGNTAYGARGAYTA	GTDATYTGNACYTCRAARTG	256	192	71.5	92.5	70.3234
Hym_323	XP_012163547.1_9211649_9215399	2037	11	192	862	FESGQNYK	MQTVIELG	TTYGARWSNGGNCARAAYTAYAA	CCNARYTCDATNACNGTYTGCAT	2048	1536	0.491525	102	65.4	95	82	921	RFGWDTH	DKEKYGV	MGNTTYGGNTGGGAYACNCA	ACNCCRTAYTTYTCYTTRTC	512	128	71.9	95	70.2899
Hym_324	XP_012173995.1_10245626_10246618	624	12	67	266	YFMCDVWN	MKREHKAA	TAYTTYATGTGYGAYGTNTGGAA	GCNGCYTTRTGYTCNCKYTTCAT	64	512	0.409836	19.5385	69.8	99.5	30	280	IITNYFV	MGTFILC	ATHATHACNAAYTAYTTYGT	CANARDATRAANGTNCCCAT	288	768	68.3	91	70.2344
Hym_325	XP_012163776.1_11141666_11142479	576	12	31	214	GWRMEMED	EPEIFVRD	GGNTGGMGNATGGARATGGARGA	TCNCKNACRAADATYTCNGGYTC	128	3072	0.389831	15.5385	65.5	94.5	9	235	KTDKYNE	DGIWDVM	AARACNGAYAARTAYAAYGA	ATNACRTCCCADATNCCRTC	128	192	72.9	96	70.1896
Hym_326	XP_012169475.1_6487024_6488356	1113	10	50	412	HFPEITDA	YKGCTIFQ	CAYTTYCCNGARATHACNGAYGC	TGRAADATNGTRCANCCYTTRTA	768	768	0.555944	51.2727	70.6	97.5	42	448	TDLQNGW	FMPDDTK	ACNGAYYTNCARAAYGGNTG	TTNGTRTCRTCNGGCATRAA	1024	128	71.5	100	70.1759
Hym_327	XP_020723393.2_1178838_1181167	2070	12	168	849	YLEFVGEN	DWGPQYQP	TAYYTNGARTTYGTNGGNGARAA	GGYTGRTAYTGNGGNCCCCARTC	2048	256	0.616279	69.7692	65.1	98.5	153	863	LEDVNDN	EIARLKD	YTNGARGAYGTNAAYGAYAA	TCYTTNARNCKNGCDATYTC	512	3072	62.3	97.5	70.146
Hym_328	XP_012168641.1_2280925_2282443	1272	12	16	431	LDGMPAAF	YDFYQDGI	YTNGAYGGNATGCCNGCNGCNTT	ATNCCRTCYTGRTARAARTCRTA	4096	256	0.722798	104.769	65.1	93	6	465	DITPAVF	YDANFVK	GAYATHACNCCNGCNGTNTT	TTNACRAARTTNGCRTCRTA	1536	256	71.3	90.5	70.1428
Hym_329	XP_003393751.1_6746931_6747768	615	13	31	227	YTEFPIYN	HWALVCEG	TAYACNGARTTYCCNATHTAYAA	CCYTCRCANACNARNGCCCARTG	768	1024	0.491979	19.5714	67.5	96	22	246	AAVWVLE	EFQLRQG	GCNGCNGTNTGGGTNYTNGA	CCYTGNCKNARYTGRAAYTC	2048	1024	56.5	96.5	70.141
Hym_330	XP_048266019.1_4201300_4201993	441	13	80	218	MLLGDIFD	WALQDFFR	ATGYTNYTNGGNGAYATHTTYGA	CKRAARAARTCYTGNARNGCCCA	3072	1024	0.396947	15.7857	58.7	96.5	34	228	DQALRDT	NQCYNKM	GAYCARGCNYTNMGNGAYAC	ATYTTRTTRTARCAYTGRTT	2048	64	64.6	97	70.0964
Hym_331	XP_048266069.1_2058133_2060087	1761	10	15	593	PEYLDHYE	ICKFKFTG	CCNGARTAYYTNGAYCAYTAYGA	CCNGTRAAYTTRAAYTTRCADAT	1024	384	0.611002	105.273	64.6	100	6	722	LKFHHQA	QTFKEKG	YTNAARTTYCAYCAYCARGC	CCYTTYTCYTTRAANGTYTG	256	128	69.4	100	70.0822
Hym_332	XP_003397365.1_6106538_6106989	354	13	11	120	FEMVLNYI	EFETLDQP	TTYGARATGGTNYTNAAYTAYAT	GGYTGRTCNARNGTYTCRAAYTC	512	1024	0.49505	9.42857	65.7	94	3	129	LKDAVPE	MVEIIRR	YTNAARGAYGCNGTNCCNGA	CKNCKDATDATYTCNACCAT	2048	1152	61.7	96	70.0788
Hym_333	XP_003399046.1_7949026_7950235	945	12	61	367	YNVGIKCA	TKDLAICI	TAYAAYGTNGGNATHAARTGYGC	ATRCADATNGCNARRTCYTTNGT	768	3072	0.336667	28.0769	64.1	99	7	389	ILGDEMT	TFEFMDK	ATHYTNGGNGAYGARATGAC	TTRTCCATRAAYTCRAANGT	384	64	71.3	93	70.0687
Hym_334	XP_048260269.1_430912_431456	465	13	11	157	DECAAKPC	CEVNVNEC	GAYGARTGYGCNGCNAARCCNTG	CAYTCRTTNACRTTNACYTCRCA	1024	512	0.371429	12.7143	60	94	1	167	FTGTQCE	NPCRNGA	TTYACNGGNACNCARTGYGA	GCNCCRTTNCKRCANGGRTT	512	1024	65	98	70.0442
Hym_335	XP_012167432.1_10901828_10902560	528	12	66	233	AKDPYCGW	HDTAENCR	GCNAARGAYCCNTAYTGYGGNTG	CKRCARTTYTCNGCNGTRTCRTG	1024	1024	0.254658	13.3077	71.8	95	48	241	KVKVQEC	NDILVTG	AARGTNAARGTNCARGARTG	CCNGTNACNARDATRTCRTT	256	1536	66	96	70.0322
Hym_336	NP_001267840.1_15738072_15741224	1749	12	214	788	AKVLIAME	VWKTFAKL	GCNAARGTNYTNATHGCNATGGA	ARYTTNGCRAANGTYTTCCANAC	3072	1024	0.612613	109.154	63.3	90.5	160	816	YVEAHGT	TIMPKEG	TAYGTNGARGCNCAYGGNAC	CCYTCYTTNGGCATDATNGT	512	192	69.9	95.5	70.0138
Hym_337	XP_048262978.1_22946989_22947535	375	12	22	138	HDVGIYTC	QTYHDFGY	CAYGAYGTNGGNATHTAYACNTG	TANCCRAARTCRTGRTANGTYTG	1536	512	0.454545	10.7692	69.9	95.5	7	157	FNFGYVA	DAGTYTV	TTYAAYTTYGGNTAYGTNGC	ACNGTRTANGTNCCNGCRTC	256	1024	64.6	99	70.0039
Hym_338	XP_003396171.1_7399126_7400254	1005	11	63	389	CGQPEVVW	NNTWKYDW	TGYGGNCARCCNGARGTNGTNTG	CARTCRTAYTTCCANGTRTTRTT	2048	128	0.698718	67.75	68.2	97	53	400	ICNQGWH	NFYAKLD	ATHTGYAAYCARGGNTGGCA	TCNARYTTNGCRTARAARTT	96	512	74.9	90	69.9999
Hym_339	XP_012166220.1_396346_397056	543	11	29	201	TMCRGAKP	CTYENWPK	ACNATGTGYMGNGGNGCNAARCC	TTNGGCCARTTYTCRTANGTRCA	2048	256	0.690789	34.3333	68.3	99.5	11	210	KWTCEYC	TKCVMCG	AARTGGACNTGYGARTAYTG	CCRCACATNACRCAYTTNGT	64	128	72.1	93.5	69.9849
Hym_340	XP_003394851.2_17695778_17697917	960	12	45	356	TIKRLQMY	ETKVWQYI	ACNATHAARMGNYTNCARATGTA	ATRTAYTGCCANACYTTNGTYTC	3072	256	0.438944	38.1538	68.4	95.5	20	463	GHSMNPE	NDWQRGK	GGNCAYWSNATGAAYCCNGA	TTNCCNCKYTGCCARTCRTT	1024	256	66.3	96	69.971
Hym_341	XP_048264591.1_1292885_1293823	480	13	22	173	QELDLRKN	NYTQEEGD	CARGARYTNGAYYTNMGNAARAA	TCNCCYTCYTCYTGNGTRTARTT	8192	512	0.227586	17.2857	60.8	92	13	229	KYDYGAQ	DPEWYKA	AARTAYGAYTAYGGNGCNCA	GCYTTRTACCAYTCNGGRTC	256	64	73.1	90.5	69.9666
Hym_342	XP_048268368.1_11018563_11019156	429	13	34	168	GYLNTVQE	YDVTCDSW	GGNTAYYTNAAYACNGTNCARGA	CANSWRTCRCANGTNACRTCRTA	4096	4096	0.561983	14.9286	62.3	91.5	21	230	EKMVVIF	GFDGQML	GARAARATGGTNGTNATHTT	ARCATYTGNCCRTCRAANCC	192	256	67.8	95	69.9454
Hym_343	XP_048268210.1_1726647_1727369	612	12	14	209	ACGTYVCW	QFKKLYEH	GCNTGYGGNACNTAYGTNTGYTG	TGYTCRTANARYTTYTTRAAYTG	2048	512	0.481481	21.4615	68.2	96.5	6	217	RVHEVYT	IKNDKYL	MGNGTNCAYGARGTNTAYAC	ARRTAYTTRTCRTTYTTDAT	1024	192	66	97	69.8886
Hym_344	XP_012164809.1_7554966_7555610	678	12	75	292	TLPWGANF	TCPNDCSG	ACNYTNCCNTGGGGNGCNAAYTT	CCNSWRCARTCRTTNGGRCANGT	4096	4096	0.700483	24.2308	61	99.5	63	308	RNKQPAF	CDCIDGY	MGNAAYAARCARCCNGCNTT	TANCCRTCDATRCARTCRCA	1024	192	68.9	98	69.88
Hym_345	XP_048261798.1_8294039_8294606	528	12	11	178	KNVANNCG	VDCTMTEK	AARAAYGTNGCNAAYAAYTGYGG	TTYTCNGTCATNGTRCARTCNAC	512	512	0.794702	43.8462	63.2	97	3	212	MNVHKRC	FVMEYVN	ATGAAYGTNCAYAARMGNTG	TTNACRTAYTCCATNACRAA	256	128	70.2	95	69.8586
Hym_346	XP_012163791.1_9929267_9929757	381	13	25	143	PTLGFNIK	ENLVEGIN	CCNACNYTNGGNTTYAAYATHAA	TTDATNCCYTCNACNARRTTYTC	6144	3072	0.410714	11.1429	61.1	95.5	2	151	LDNAGKT	WIVDDIA	YTNGAYAAYGCNGGNAARAC	GCDATRTCRTCNACDATCCA	1024	144	66.2	94	69.8477
Hym_347	XP_012163819.1_9862302_9863437	735	10	104	340	VIKNMAFQ	CFELTPAF	GTNATHAARAAYATGGCNTTYCA	AANGCNGGNGTNARYTCRAARCA	384	4096	0.126829	6.72727	68.1	99	53	393	MGFKYDN	DMPHMAK	ATGGGNTTYAARTAYGAYAA	TTNGCCATRTGNGGCATRTC	64	64	76.7	99.5	69.8412
Hym_348	XP_012170944.1_6754241_6755176	828	13	15	282	TEENFYTC	CTAPIRQT	ACNGARGARAAYTTYTAYACNTG	GTYTGNCKDATNGGNGCNGTRCA	512	6144	0.287356	18	61.8	92	7	301	RQCYADP	CVCDDAT	MGNCARTGYTAYGCNGAYCC	GTNGCRTCRTCRCANACRCA	512	256	66.8	95.5	69.8395
Hym_349	XP_012172280.1_4444254_4444879	369	12	64	178	GLMGWYMV	FPKMADKW	GGNYTNATGGGNTGGTAYATGGT	CAYTTRTCNGCCATYTTNGGRAA	256	256	0.666667	26.8462	67.1	93	12	203	RIWWMEY	ENPTTVQ	MGNATHTGGTGGATGGARTA	TGNACNGTNGTNGGRTTYTC	48	1024	70.4	96.5	69.809
Hym_350	XP_048269654.1_9402379_9402994	399	13	26	150	GTLEFEFK	IFEPRFNG	GGNACNYTNGARTTYGARTTYAA	CCRTTRAANCKNGGYTCRAADAT	2048	1536	0.435897	11.0714	62.2	95.5	15	163	AQFRKWN	VYADGEN	GCNCARTTYMGNAARTGGAA	TTYTCNCCRTCNGCRTANAC	256	512	71.5	87.5	69.7915
Hym_351	XP_012166179.1_25034134_25034740	486	13	16	169	RTCINEWI	QMERDEVV	MGNACNTGYATHAAYGARTGGAT	ACNACYTCRTCNCKYTCCATYTG	768	512	0.544218	19.1429	65.2	90.5	8	187	PVCEHAF	VTRWGGM	CCNGTNTGYGARCAYGCNTT	ATNCCNCCCCANCKNGTNAC	512	2048	65.1	95	69.743
Hym_352	XP_012165682.1_13942964_13944493	1143	11	43	415	FVHQMNIH	MDIFQNLA	TTYGTNCAYCARATGAAYATHCA	GCNARRTTYTGRAADATRTCCAT	192	384	0.256831	26.6667	73.4	95	34	508	RDPTKAF	EFVHCAP	MGNGAYCCNACNAARGCNTT	GGNGCRCARTGNACRAAYTC	2048	256	70.2	95	69.7184
Hym_353	XP_003401933.1_11304593_11306784	1992	12	92	747	PRIIMYDK	QKEAAGVI	CCNMGNATHATHATGTAYGAYAA	ATNACNCCNGCNGCYTCYTTYTG	1152	2048	0.39604	53.7692	67.1	94	82	758	EDARDAK	NKDTEGT	GARGAYGCNMGNGAYGCNAA	GTNCCYTCNGTRTCYTTRTT	1024	256	64	99	69.7054
Hym_354	XP_048270485.1_9222269_9222886	444	13	24	163	KDTTYVCY	VKICEVEG	AARGAYACNACNTAYGTNTGYTA	CCYTCNACYTCRCADATYTTNAC	1024	768	0.421053	15.4286	63	92	15	195	WRVANDY	ECEATGK	TGGMGNGTNGCNAAYGAYTA	TTNCCNGTNGCYTCRCAYTC	512	512	69.6	91.5	69.7021
Hym_355	XP_048260038.1_7078878_7079600	444	12	48	187	EVFTWGDN	HGPVIELN	GARGTNTTYACNTGGGGNGAYAA	TTNARYTCDATNACNGGNCCRTG	512	6144	0.428571	13.4615	68.5	98.5	24	209	ALQGKKI	AGPDGIK	GCNYTNCARGGNAARAARAT	TTDATNCCRTCNGGNCCNGC	1024	1536	63.1	98	69.6958
Hym_356	XP_003398391.1_4076694_4077640	522	11	20	185	AKLFTNVY	KAVTEMNG	GCNAARYTNTTYACNAAYGTNTA	CCRTTCATYTCNGTNACNGCYTT	4096	512	0.251572	8.83333	67.5	99.5	1	257	VYVGKFI	FYGPAQM	GTNTAYGTNGGNAARTTYAT	ATYTGNGCNGGNCCRTARAA	512	512	70.2	98	69.6384
Hym_357	XP_020721415.1_11157113_11158416	1332	12	53	488	LDNGLVMT	KWDYEELG	YTNGAYAAYGGNYTNGTNATGAC	CCNARYTCYTCRTARTCCCAYTT	4096	256	0.771574	91.2308	63.2	92	7	500	PHDVYPG	IDFWVTI	CCNCAYGAYGTNTAYCCNGG	ATNGTNACCCARAARTCDAT	512	192	67.5	97.5	69.6235
Hym_358	XP_048263213.1_20259294_20260068	510	13	12	173	RLMDNEQF	YFYMAFNY	MGNYTNATGGAYAAYGARCARTT	TARTTRAANGCCATRTARAARTA	1024	128	0.612903	32.5714	67	93.5	2	243	AKERCQP	DPHNIFA	GCNAARGARMGNTGYCARCC	GCRAADATRTTRTGNGGRTC	512	192	70.2	83.5	69.6062
Hym_359	XP_012166755.1_2480146_2480693	405	13	21	147	YFGCRFKP	MYVLEYLI	TAYTTYGGNTGYMGNTTYAARCC	ATNARRTAYTCNARNACRTACAT	1024	2048	0.425	13.2143	58.5	99.5	4	155	VENLRYM	YHLRPYG	GTNGARAAYYTNMGNTAYAT	CCRTANGGNCKNARRTGRTA	2048	2048	58.6	99.5	69.5834
Hym_360	XP_048266887.1_8952454_8953561	441	13	150	288	AHWYFEDQ	FFKACLKK	GCNCAYTGGTAYTTYGARGAYCA	TTYTTNARRCANGCYTTRAARAA	128	1024	0.704545	31	66.7	95.5	56	296	LIQDNPK	GEPDSRM	YTNATHCARGAYAAYCCNAA	ATNCKNSWRTCNGGYTCNCC	768	8192	61.1	91	69.5747
Hym_361	XP_048266884.1_8882674_8884071	924	12	67	366	LKHAGYIM	IQQKQHKR	YTNAARCAYGCNGGNTAYATHAT	CKYTTRTGYTGYTTYTGYTGDAT	3072	384	0.362264	22.6154	64.1	98.5	15	404	MYAIPWQ	HHCGIPL	ATGTAYGCNATHCCNTGGCA	ARNGGDATNCCRCARTGRTG	96	768	70.8	93.5	69.5535
Hym_362	XP_020724227.2_7062337_7063282	543	12	85	257	DFLYFTGC	DYECRMNG	GAYTTYYTNTAYTTYACNGGNTG	CCRTTCATNCKRCAYTCRTARTC	2048	256	0.828221	50.8462	67.1	92.5	77	284	PYVFRQN	HYITNNQ	CCNTAYGTNTTYMGNCARAA	TGRTTRTTNGTDATRTARTG	1024	192	69.4	95	69.5142
Hym_363	XP_012171518.1_4396660_4397605	435	12	38	174	KDVFQKFY	QGELKFNY	AARGAYGTNTTYCARAARTTYTA	TARTTRAAYTTNARYTCNCCYTG	256	1024	0.376923	12.0769	68.2	97	28	191	SITVFKY	QTYQMAL	WSNATHACNGTNTTYAARTA	ARNGCCATYTGRTANGTYTG	3072	256	65.1	97.5	69.4769
Hym_364	XP_012170615.1_5775687_5776478	744	13	14	253	RWVRLFCV	YAREKFHG	MGNTGGGTNMGNYTNTTYTGYGT	CCRTGRAAYTTYTCNCKNGCRTA	8192	1024	0.575893	23.7857	55.8	99	6	266	VRETNEE	GHRMIVK	GTNMGNGARACNAAYGARGA	TTNACDATCATNCKRTGNCC	1024	768	61.5	98.5	69.4592
Hym_365	XP_003400525.1_2386933_2387499	348	13	54	161	HRCGRTDK	DFRNICKM	CAYMGNTGYGGNMGNACNGAYAA	ATYTTRCADATRTTNCKRAARTC	8192	768	0.673267	20.5714	62.7	98.5	9	169	KFYYLGW	DVANGVV	AARTTYTAYTAYYTNGGNTG	ACNACNCCRTTNGCNACRTC	512	1024	60.4	93.5	69.4445
Hym_366	XP_012166020.1_20879018_20879563	369	13	19	133	ELKLADFG	FPRLYDIA	GARYTNAARYTNGCNGAYTTYGG	GCDATRTCRTANARNCKNGGRAA	4096	6144	0.268519	6.21429	56	96.5	5	153	RDVKPQN	NPDQRIG	MGNGAYGTNAARCCNCARAA	CCDATNCKYTGRTCNGGRTT	1024	768	68.5	95.5	69.4266
Hym_367	XP_012168728.1_1197006_1197560	462	13	17	162	FLRPCKYY	NQPYVFNM	TTYYTNMGNCCNTGYAARTAYTA	ATRTTRAANACRTANGGYTGRTT	4096	512	0.47482	13.2143	66.1	94.5	9	174	DNDAWLI	FKPFLRE	GAYAAYGAYGCNTGGYTNAT	TCNCKNARRAANGGYTTRAA	256	2048	61.2	94	69.4259
Hym_368	XP_003393781.2_12450129_12453795	2091	11	249	937	GTRFIDTM	KMFAMTKG	GGNACNMGNTTYATHGAYACNAT	CCYTTNGTCATNGCRAACATYTT	6144	128	0.692661	162.333	65.8	88.5	140	1079	IFDVEVC	FHDEVRY	ATHTTYGAYGTNGARGTNTG	TANCKNACYTCRTCRTGRAA	384	512	70.6	94.5	69.4115
Hym_369	XP_012170302.3_8934340_8935969	705	13	43	269	QKVACECI	VQQGGAKA	CARAARGTNGCNTGYGARTGYAT	GCYTTNGCNCCNCCYTGYTGNAC	512	2048	0.395455	21.6429	61.8	98.5	13	284	GPLDVGN	GTDKGKK	GGNCCNYTNGAYGTNGGNAA	TTYTTNCCYTTRTCNGTNCC	4096	512	56.6	98	69.3967
Hym_370	XP_048266496.1_2614044_2615241	759	13	86	330	ELLFCVED	WFMFDWTL	GARYTNYTNTTYTGYGTNGARGA	ARNGTCCARTCRAACATRAACCA	4096	64	0.39916	23.7143	63.9	94.5	77	342	FFTMEYP	QNGPLPF	TTYTTYACNATGGARTAYCC	AANGGNARNGGNCCRTTYTG	64	2048	66.3	90	69.3949
Hym_371	XP_048265755.1_3917720_3918408	603	13	29	221	DTYPHEFA	IDCFVSCF	GAYACNTAYCCNCAYGARTTYGC	AARCANSWNACRAARCARTCDAT	512	3072	0.769231	28.5714	62	93.5	21	251	EKAIWNW	YQFVLVS	GARAARGCNATHTGGAAYTG	SWNACNARNACRAAYTGRTA	96	4096	64.7	94	69.3923
Hym_372	XP_048267001.1_8668860_8669910	1020	12	15	346	LKNVCQTC	IHYPSQDP	YTNAARAAYGTNTGYCARACNTG	GGRTCYTGNSWNGGRTARTGDAT	2048	3072	0.240506	22	59	100	4	360	KKTEVCQ	QGIGKPW	AARAARACNGARGTNTGYCA	CANGGYTTNCCDATNCCYTG	256	768	69	98.5	69.3238
Hym_373	XP_003402465.1_142789_144251	1236	13	77	480	SYERDNGK	TYKCHAMN	WSNTAYGARMGNGAYAAYGGNAA	TTCATNGCRTGRCAYTTRTANGT	8192	256	0.641221	84.2143	67	87.5	5	488	QMDTHEG	EIGNGEA	CARATGGAYACNCAYGARGG	GCYTCNCCRTTNCCDATYTC	64	384	69	85	69.315
Hym_374	XP_003396866.1_12222425_12223276	495	12	20	176	KIGQLYYH	NCADQVKF	AARATHGGNCARYTNTAYTAYCA	AAYTTNACYTGRTCNGCRCARTT	1536	512	0.248322	15.3846	69	93	10	299	KRWQIGE	FKELPAN	AARMGNTGGCARATHGGNGA	TTNGCNGGNARYTCYTTRAA	384	1024	69	96	69.2468
Hym_375	XP_012163777.3_11138153_11139091	708	13	69	296	HLIPFMFC	QWLRFFLE	CAYYTNATHCCNTTYATGTTYTG	TCNARRAARAANCKNARCCAYTG	768	4096	0.402715	23.7143	59.4	94	47	304	EQGKPFY	DDEKLEQ	GARCARGGNAARCCNTTYTA	TGYTCNARYTTYTCRTCRTC	256	256	70	91	69.2374
Hym_376	XP_012175165.1_2829579_2830079	351	13	42	150	LPFELACQ	NQTTARAT	YTNCCNTTYGARYTNGCNTGYCA	GTNGCNCKNGCNGTNGTYTGRTT	8192	8192	0.147059	3.64286	52.2	99.5	34	160	VISAEKY	QMINVIF	GTNATHWSNGCNGARAARTA	AADATNACRTTDATCATYTG	3072	144	65.7	99	69.2367
Hym_377	XP_003393415.2_12920300_12922011	1812	11	14	609	SENWTFEK	NWELPKFI	WSNGARAAYTGGACNTTYGARAA	ATRAAYTTNGGNARYTCCCARTT	1024	512	0.656489	75.0833	67.4	98.5	6	624	DEDTQCA	YKDKTVF	GAYGARGAYACNCARTGYGC	AANACNGTYTTRTCYTTRTA	128	256	70.8	91	69.2207
Hym_378	XP_012165682.1_13939051_13940053	429	13	155	289	FQRIYNHP	FPPHLIEY	TTYCARMGNATHTAYAAYCAYCC	TAYTCDATNARRTGNGGNGGRAA	768	3072	0.330709	8.92857	64.1	96	146	311	EIEDEAN	QGPVLPK	GARATHGARGAYGARGCNAA	TTNGGNARNACNGGNCCYTG	192	4096	60.7	95	69.197
Hym_379	XP_012166274.1_1000902_1001526	528	13	18	185	GANWVMID	NKTCVPVM	GGNGCNAAYTGGGTNATGATHGA	ATNACNGGNACRCANGTYTTRTT	384	2048	0.42236	16.8571	70.6	92.5	7	201	GDGWCGN	NGKILST	GGNGAYGGNTGGTGYGGNAA	GTNSWNARDATYTTNCCRTT	256	6144	57.4	94.5	69.1936
Hym_380	XP_003403099.2_3343097_3343943	552	13	22	197	VLGPMVYG	YPNDPVTK	GTNYTNGGNCCNATGGTNTAYGG	TTNGTNACNGGRTCRTTNGGRTA	4096	2048	0.560241	30.4286	60.3	95	10	215	CQLGVDE	FGFPQIV	TGYCARYTNGGNGTNGAYGA	ACDATYTGNGGRAANCCRAA	1024	384	67.3	91	69.1692
Hym_381	XP_003398167.3_10371753_10372714	549	13	24	198	RNGERTFG	YQNVKTKE	MGNAAYGGNGARMGNACNTTYGG	TCYTTNGTYTTNACRTTYTGRTA	8192	512	0.634146	28.8571	60.2	90.5	1	266	PGVPMEI	EAGRVKN	CCNGGNGTNCCNATGGARAT	TTYTTNACNCKNCCNGCYTC	512	2048	65	98	69.1378
Hym_382	XP_012174572.2_18861545_18862038	390	13	11	132	LNMCLPFE	MALNHPAF	YTNAAYATGTGYYTNCCNTTYGA	AANGCNGGRTGRTTNARNGCCAT	2048	2048	0.63964	18.8571	60.7	99	2	144	KRIDVMC	QKSVFGN	AARMGNATHGAYGTNATGTG	TTNCCRAANACNSWYTTYTG	384	2048	62.5	92.5	69.1355
Hym_383	XP_003398344.2_4995071_4996611	486	12	87	240	EDGYINTF	WVKGIERR	GARGAYGGNTAYATHAAYACNTT	CKNCKYTCDATNCCYTTNACCCA	768	3072	0.612245	30.0769	66.7	97	67	270	GGAAWCM	VDGYLAQ	GGNGGNGCNGCNTGGTGYAT	TGNGCNARRTANCCRTCNAC	512	2048	65.6	96	69.1355
Hym_384	XP_048262750.1_22303898_22304444	351	13	24	132	QELLNCID	YVHSIYAP	CARGARYTNYTNAAYTGYATHGA	GGNGCRTADATNSWRTGNACRTA	3072	6144	0.460784	11.3571	54.1	98.5	6	153	MIKEVTD	GWQGLND	ATGATHAARGARGTNACNGA	TCRTTNARNCCYTGCCANCC	192	512	68.8	94	69.1095
Hym_385	XP_012175084.1_3508530_3509108	438	13	33	170	TAHGPQNH	FGKDLGQE	ACNGCNCAYGGNCCNCARAAYCA	TCYTGNCCNARRTCYTTNCCRAA	2048	2048	0.480916	19.7143	64.8	98	16	181	VVEETKK	EYLKTKT	GTNGTNGARGARACNAARAA	GTYTTNGTYTTNARRTAYTC	512	512	60.2	91.5	69.076
Hym_386	XP_003399913.1_7015861_7016985	726	12	50	283	EAEKILKQ	HCTWEGTF	GARGCNGARAARATHYTNAARCA	AANGTNCCYTCCCANGTRCARTG	1536	512	0.2	8.38462	64.2	93	5	355	EIMQTAW	HQYPDTM	GARATHATGCARACNGCNTG	ATNGTRTCNGGRTAYTGRTG	192	256	76.1	94	69.048
Hym_387	XP_012175194.1_2471721_2472788	981	11	53	371	CSRNYAEW	QENLIVVG	TGYWSNMGNAAYTAYGCNGARTG	CCNACNACDATNARRTTYTCYTG	8192	3072	0.77027	86.25	60.8	98.5	39	385	IVVAYTM	EFWEGTT	ATHGTNGTNGCNTAYACNAT	GTNGTNCCYTCCCARAAYTC	1536	128	67.4	99.5	69.0411
Hym_388	XP_012167545.2_15619199_15619929	534	11	21	190	CGEPNCGQ	EAACGEYR	TGYGGNGARCCNAAYTGYGGNCA	CKRTAYTCNCCRCANGCNGCYTC	1024	2048	0.503067	21.6667	61	100	11	199	CVDQQPW	WQTVYNH	TGYGTNGAYCARCARCCNTG	TGRTTRTANACNGTYTGCCA	256	128	74.6	97	69.0185
Hym_389	XP_003395458.1_8270448_8271349	744	11	35	274	TEQCHMPK	EWQIGRTK	ACNGARCARTGYCAYATGCCNAA	TTNGTNCKNCCDATYTGCCAYTC	256	1536	0.434211	27.8333	72.8	95	10	288	HITFTDN	VHEPLED	CAYATHACNTTYACNGAYAA	TCYTCNARNGGYTCRTGNAC	384	1024	66.1	98	68.9786
Hym_390	XP_012164465.1_526846_527662	618	12	52	249	KAVQNKEP	YDQADKLV	AARGCNGTNCARAAYAARGARCC	ACNARYTTRTCNGCYTGRTCRTA	512	1024	0.579787	26.6923	67	98	44	267	REHTRQI	NNEWARF	MGNGARCAYACNMGNCARAT	AANCKNGCCCAYTCRTTRTT	2048	256	63.3	97	68.9693
Hym_391	XP_048266839.1_6938304_6939142	465	13	97	243	PLDYKQEK	TDVNDNAP	CCNYTNGAYTAYAARCARGARAA	GGNGCRTTRTCRTTNACRTCNGT	1024	1024	0.410072	13.4286	65.2	97	1	263	YQFTVIA	EDVLVGT	TAYCARTTYACNGTNATHGC	GTNCCNACNARNACRTCYTC	384	2048	63.7	89	68.9577
Hym_392	XP_020721050.1_16798988_16800457	1272	12	13	428	AYYHDEDE	QYKPNEFA	GCNTAYTAYCAYGAYGARGAYGA	GCRAAYTCRTTNGGYTTRTAYTG	256	256	0.301235	21	70.6	96.5	1	442	KYTSQFG	MDNAWGI	AARTAYACNWSNCARTTYGG	ATNCCCCANGCRTTRTCCAT	1024	64	66.2	92.5	68.931
Hym_393	NP_001295235.1_3791076_3792317	744	11	74	313	CCENVIGY	GQDPAQNV	TGYTGYGARAAYGTNATHGGNTA	ACRTTYTGNGCNGGRTCYTGNCC	768	1024	0.347639	21.8333	66	99	25	324	YQLEKAV	NCMTLME	TAYCARYTNGARAARGCNGT	TCCATNARNGTCATRCARTT	512	128	67.3	100	68.8882
Hym_394	XP_048267548.1_14346838_14348063	903	13	17	309	MIGVQQID	TEISHDKK	ATGATHGGNGTNCARCARATHGA	TTYTTRTCRTGNSWDATYTCNGT	576	3072	0.431579	34	57.4	89	2	321	VPQGAPK	HNKFYEQ	GTNCCNCARGGNGCNCCNAA	TGYTCRTARAAYTTRTTRTG	2048	64	71.8	94.5	68.8801
Hym_395	XP_012166661.2_7672549_7673545	585	13	101	287	GHWYGAGQ	NYTEDVIA	GGNCAYTGGTAYGGNGCNGGNCA	GCDATNACRTCYTCNGTRTARTT	1024	768	0.620915	22.7857	64.7	91	89	314	PKDCFDW	GDFVLDE	CCNAARGAYTGYTTYGAYTG	TCRTCNARNACRAARTCNCC	128	1024	69.6	88.5	68.8657
Hym_396	XP_012164222.2_4282497_4283936	372	12	39	154	LFAGTVDN	MCYGFVNL	YTNTTYGCNGGNACNGTNGAYAA	ARRTTNACRAANCCRTARCACAT	8192	512	0.146789	5.53846	69	100	10	173	DLADAQK	NWRPRFK	GAYYTNGCNGAYGCNCARAA	TTRAANCKNGGNCKCCARTT	1024	1024	59.7	98.5	68.8607
Hym_397	XP_048260254.1_3732918_3733350	351	13	11	119	AKCTPSDP	NAYCEPDK	GCNAARTGYACNCCNWSNGAYCC	TTRTCNGGYTCRCARTANGCRTT	8192	512	0.578431	16.4286	58	98.5	2	130	CDRFPCG	WCRCVIG	TGYGAYMGNTTYCCNTGYGG	CCDATNACRCANCKRCACCA	512	384	62.9	95	68.8481
Hym_398	XP_048262641.1_5977746_5978150	384	12	30	149	PYGWEKID	FTIVGGDD	CCNTAYGGNTGGGARAARATHGA	TCRTCNCCNCCNACDATNGTRAA	384	3072	0.59292	5.38462	67.1	100	22	174	EECLDDE	NGPAWLD	GARGARTGYYTNGAYGAYGA	TCNARCCANGCNGGNCCRTT	256	1024	61	99	68.8047
Hym_399	XP_020718804.1_3102706_3103219	420	13	18	149	CWTTDGPN	GCRDKIIE	TGYTGGACNACNGAYGGNCCNAA	TCDATDATYTTRTCNCKRCANCC	1024	2304	0.352	10.2857	62.3	88.5	6	158	VNQAYEF	PQLVKDL	GTNAAYCARGCNTAYGARTT	ARRTCYTTNACNARYTGNGG	256	2048	65.6	98.5	68.7898
Hym_400	XP_020719567.2_12780562_12781761	888	10	60	347	MLPICEDM	NYYKPTDE	ATGYTNCCNATHTGYGARGAYAT	TCRTCNGTNGGYTTRTARTARTT	768	512	0.697479	41.1818	70.3	99.5	26	356	MAHDAIQ	EPWDLTQ	ATGGCNCAYGAYGCNATHCA	TGNGTNARRTCCCANGGYTC	192	512	69.7	98	68.7888
Hym_401	XP_020721877.2_11451347_11452722	1482	12	36	521	GIAIFVNG	YTLDIEAV	GGNATHGCNATHTTYGTNAAYGG	ACNGCYTCDATRTCNARNGTRTA	2304	3072	0.774038	124.846	60.4	92	9	532	AKLEEQF	EMYADCT	GCNAARYTNGARGARCARTT	GTRCARTCNGCRTACATYTC	512	64	72.7	90	68.769
Hym_402	XP_003399763.1_8958778_8959717	645	12	38	244	VALKGNIE	GKNIANPI	GTNGCNYTNAARGGNAAYATHGA	ATNGGRTTNGCDATRTTYTTNCC	6144	1536	0.33	17.5385	63.5	97.5	6	255	GVPVDFE	NAAVDML	GGNGTNCCNGTNGAYTTYGA	ARCATRTCNACNGCNGCRTT	1024	512	65.3	99.5	68.7614
Hym_403	XP_012166155.1_24971882_24972732	510	13	52	213	MHQHHQQH	ECHMAYPE	ATGCAYCARCAYCAYCARCARCA	TCNGGRTANGCCATRTGRCAYTC	64	256	0.213115	6.5	58.2	92.5	4	297	ETINQQD	ECGKGFY	GARACNATHAAYCARCARGA	TARAANCCYTTNCCRCAYTC	192	256	72	92.5	68.7446
Hym_404	XP_048266865.1_7313797_7314394	456	13	20	163	NLMICAAW	FDVKQIDW	AAYYTNATGATHTGYGCNGCNTG	CARTCDATYTGYTTNACRTCRAA	1536	384	0.625	27.5	68.5	94.5	11	180	DLVPVDI	GIRQFIL	GAYYTNGTNCCNGTNGAYAT	ARDATRAAYTGNCKDATNCC	2048	2304	55.6	94.5	68.7425
Hym_405	XP_048262860.1_10115418_10116218	414	13	77	206	RDKFFKAE	NGEIYYSF	MGNGAYAARTTYTTYAARGCNGA	AANSWRTARTADATYTCNCCRTT	1024	3072	0.641026	14.4286	61.5	96.5	12	219	NVSIPEN	QFAVHPV	AAYGTNWSNATHCCNGARAA	ACNGGRTGNACNGCRAAYTG	3072	512	59.9	96.5	68.7411
Hym_406	XP_048264081.1_10985196_10987877	747	11	171	411	AELIEMDH	KHKMISMG	GCNGARYTNATHGARATGGAYCA	CCCATNSWDATCATYTTRTGYTT	768	384	0.290598	15.5	62.7	99.5	157	476	HRHAMCQ	TCDNIEP	CAYMGNCAYGCNATGTGYCA	GGYTCDATRTTRTCRCANGT	256	192	71.4	99	68.7298
Hym_407	XP_003393259.1_6634646_6635218	453	13	23	165	EVGMLLPQ	VDNMIIQS	GARGTNGGNATGYTNYTNCCNCA	SWYTGDATDATCATRTTRTCNAC	8192	1152	0.536765	20.0714	56.6	97	7	180	YEHAAGY	DKDVNTF	TAYGARCAYGCNGCNGGNTA	AANGTRTTNACRTCYTTRTC	512	256	67.2	93	68.7202
Hym_408	XP_048264288.1_13226402_13228647	1527	12	48	548	ARVQEMYD	KQLQVERD	GCNMGNGTNCARGARATGTAYGA	TCNCKYTCNACYTGNARYTGYTT	1024	4096	0.514403	71.6923	65.6	93.5	14	570	VMEADKD	NFQQELN	GTNATGGARGCNGAYAARGA	TTNARYTCYTGYTGRAARTT	128	256	69.7	91.5	68.7138
Hym_409	XP_003393136.1_5324339_5324956	369	12	11	125	QVKTPGGK	YCAWDKVE	CARGTNAARACNCCNGGNGGNAA	TCNACYTTRTCCCANGCRCARTA	4096	256	0.231481	10	66.7	94	3	209	FTQIAVD	NIMQDEE	TTYACNCARATHGCNGTNGA	TCYTCRTCYTGCATDATRTT	768	48	73.2	92.5	68.6874
Hym_410	XP_003396006.1_7120913_7121438	405	13	30	156	ELPPKYQM	NPIEIQVQ	GARYTNCCNCCNAARTAYCARAT	TGNACYTGDATYTCDATNGGRTT	2048	1152	0.495798	17.4286	65.6	91	13	167	LQRKLYF	CDFIIRL	YTNCARMGNAARYTNTAYTT	ARNCKDATDATRAARTCRCA	4096	1152	58.9	98.5	68.6841
Hym_411	XP_048261647.1_3951874_3954108	828	10	42	309	QCFAENEW	WIHNGKPI	CARTGYTTYGCNGARAAYGARTG	ATNGGYTTNCCRTTRTGDATCCA	256	384	0.484496	34.6364	72.8	97	10	344	FEWPAYD	NYGCNAT	TTYGARTGGCCNGCNTAYGA	GTNGCRTTRCANCCRTARTT	128	256	72.6	95.5	68.6786
Hym_412	XP_048270596.1_1809001_1809561	363	12	53	165	KYSDNMEY	NCPNYWWR	AARTAYWSNGAYAAYATGGARTA	CKCCACCARTARTTNGGRCARTT	512	128	0.40566	12.3077	64.5	99	42	176	VILGHTC	YINTLFP	GTNATHYTNGGNCAYACNTG	GGRAANARNGTRTTDATRTA	3072	768	65.6	97	68.6563
Hym_413	XP_003393632.1_7625480_7626845	411	13	277	405	EYDTSMCV	IKDRYMQN	GARTAYGAYACNWSNATGTGYGT	TTYTGCATRTANCKRTCYTTDAT	1024	384	0.237705	5.78571	62.3	96	242	438	QSYRPEF	IEVQAFC	CARWSNTAYMGNCCNGARTT	CARAANGCYTGNACYTCDAT	4096	384	63.8	93	68.6541
Hym_414	XP_048268546.1_7117592_7118558	819	11	26	290	VYVNRDEN	KMKQEWRN	GTNTAYGTNAAYMGNGAYGARAA	TTNCKCCAYTCYTGYTTCATYTT	2048	128	0.309804	13.8333	66.4	99.5	8	322	VQKNEKD	MVIEYIG	GTNCARAARAAYGARAARGA	CCDATRTAYTCDATNACCAT	128	144	72.7	94	68.6517
Hym_415	XP_003397384.1_9341329_9341764	345	13	13	119	LTWLANMA	YEAIPDVY	YTNACNTGGYTNGCNAAYATGGC	TANACRTCNGGDATNGCYTCRTA	2048	1536	0.25	5.71429	60.7	98	4	137	GYQGSPD	HDYKKLA	GGNTAYCARGGNWSNCCNGA	GCNARYTTYTTRTARTCRTG	4096	256	57.4	99	68.6499
Hym_416	XP_012166658.1_7631878_7633313	1509	11	55	549	HECRAEWG	PKMYNAYG	CAYGARTGYMGNGCNGARTGGGG	CCRTANGCRTTRTACATYTTNGG	512	256	0.453271	43.5	66.3	95.5	4	581	NGTIKIW	YVGIPKD	AAYGGNACNATHAARATHTG	TCYTTNGGDATNCCNACRTA	576	768	70.3	97.5	68.6355
Hym_417	XP_003401003.2_1010548_1011915	870	13	114	395	MYIGEIAD	FPTNVKGA	ATGTAYATHGGNGARATHGCNGA	GCNCCYTTNACRTTNGTNGGRAA	576	2048	0.837945	73.5714	67.2	92.5	8	464	GSHIGWT	IQEELNC	GGNWSNCAYATHGGNTGGAC	CARTTNARYTCYTCYTGDAT	1536	384	60.6	88	68.6336
Hym_418	XP_003396159.1_7112997_7113666	576	13	40	223	YRDIQEPM	MQNPQIQN	TAYMGNGAYATHCARGARCCNAT	TTYTGDATYTGNGGRTTYTGCAT	1536	192	0.712575	30	66.5	91	3	246	MELARNP	QGMEQLR	ATGGARYTNGCNMGNAAYCC	CKNARYTGYTCCATNCCYTG	1024	512	60.6	94.5	68.6062
Hym_419	XP_012173295.2_7563070_7563501	399	13	17	141	GYISNAKP	WYETFERR	GGNTAYATHWSNAAYGCNAARCC	CKNCKYTCRAANGTYTCRTACCA	6144	1024	0.631579	19.8571	57.5	90.5	8	151	NAPPNWQ	QNPNFWK	AAYGCNCCNCCNAAYTGGCA	TTCCARAARTTNGGRTTYTG	256	64	70.6	95	68.604
Hym_420	XP_012166331.2_1663377_1663797	381	13	24	142	LELEDEMV	GHIAYNLP	YTNGARYTNGARGAYGARATGGT	GGNARRTTRTANGCDATRTGNCC	1024	3072	0.603604	10.1429	58.1	96	10	155	HFLHNDI	QIKNMVS	CAYTTYYTNCAYAAYGAYAT	SWNACCATRTTYTTDATYTG	256	384	66.9	93.5	68.5642
Hym_421	XP_003398805.1_5538081_5539542	1044	12	159	498	IDEFVYQF	CFKHKMKN	ATHGAYGARTTYGTNTAYCARTT	TTYTTCATYTTRTGYTTRAARCA	384	64	0.590062	42.3077	70	96	151	507	PDQWLWE	VWTKGAS	CCNGAYCARTGGYTNTGGGA	SWNGCNCCYTTNGTCCANAC	128	2048	63.9	93	68.5524
Hym_422	XP_020723074.2_11113595_11114773	621	11	230	428	YMGENVAE	ANDGINLE	TAYATGGGNGARAAYGTNGCNGA	TCNARRTTDATNCCRTCRTTNGC	512	3072	0.774725	63.6667	64.8	96.5	168	455	WNDIRYG	CTYDNIH	TGGAAYGAYATHMGNTAYGG	TGDATRTTRTCRTANGTRCA	192	192	71	95	68.4965
Hym_423	XP_048264356.1_7019512_7021227	1407	12	53	513	FKTVECPQ	VFDTIQRN	TTYAARACNGTNGARTGYCCNCA	TTNCKYTGDATNGTRTCRAANAC	1024	3072	0.43287	49.0769	68.8	95	3	575	CFSLEDF	ENKKHYQ	TGYTTYWSNYTNGARGAYTT	TGRTARTGYTTYTTRTTYTC	2048	64	63.8	94.5	68.4924
Hym_424	XP_012168502.1_784088_784626	357	13	46	156	LRRMAYCT	MDVVYAWC	YTNMGNMGNATGGCNTAYTGYAC	CACCANGCRTANACNACRTCCAT	8192	256	0.413462	9.71429	62.6	95.5	34	165	LQMDELK	GATFLQI	YTNCARATGGAYGARYTNAA	ATYTGNARRAANGTNGCNCC	512	2048	61.8	94.5	68.4887
Hym_425	XP_048262047.1_9936172_9937689	1314	13	86	515	DCRINVNE	QNEENLRR	GAYTGYMGNATHAAYGTNAAYGA	CKNCKNARRTTYTCYTCRTTYTG	1536	4096	0.779661	54.6429	58.8	92	68	523	VDGVNWF	YANPLKD	GTNGAYGGNGTNAAYTGGTT	TCYTTNARNGGRTTNGCRTA	256	1024	69.1	90	68.4838
Hym_426	XP_012165914.2_5965981_5966782	513	11	99	261	PPWDIHME	DPQLIKAF	CCNCCNTGGGAYATHCAYATGGA	AANGCYTTDATNARYTGNGGRTC	192	3072	0.0641026	2.16667	69.1	99.5	74	272	PQWIQCD	YPDGNSM	CCNCARTGGATHCARTGYGA	ATNSWRTTNCCRTCNGGRTA	96	2048	67.7	97	68.4342
Hym_427	XP_003394728.1_14442409_14442799	474	13	17	166	VCAPGEDG	QKVYLTYN	GTNTGYGCNCCNGGNGARGAYGG	TTRTANGTNARRTANACYTTYTG	2048	2048	0.798387	10.5	62.8	95	3	179	TGKRLAK	AEVTQHR	ACNGGNAARMGNYTNGCNAA	CKRTGYTGNGTNACYTCNGC	8192	1024	58.4	98	68.426
Hym_428	XP_003397044.1_1647327_1648512	585	12	155	341	LEIGDWGW	WPCYFHLK	YTNGARATHGGNGAYTGGGGNTG	TTNARRTGRAARTARCANGGCCA	1536	512	0.283333	16.4615	68.5	94.5	134	361	LSFWCTM	YDCFVIF	YTNWSNTTYTGGTGYACNAT	AADATNACRAARCARTCRTA	2048	192	67.2	95	68.4128
Hym_429	XP_012171944.1_9714577_9715577	420	13	221	352	VGKGRYGE	VKRNGECA	GTNGGNAARGGNMGNTAYGGNGA	GCRCAYTCNCCRTTNCKYTTNAC	8192	2048	0.209677	5.21429	56	97	207	360	VQRTIAK	IADFGLA	GTNCARMGNACNATHGCNAA	GCNARNCCRAARTCNGCDAT	3072	1536	62.2	99.5	68.4056
Hym_430	XP_003398731.2_1067132_1067827	504	13	46	205	KEIDDIDF	MFVTGLEF	AARGARATHGAYGAYATHGAYTT	AAYTCNARNCCNGTNACRAACAT	288	2048	0.72028	34.1429	61.7	95.5	27	245	IRLWKFP	DNRICIH	ATHMGNYTNTGGAARTTYCC	TGDATRCADATNCKRTTRTC	768	576	64.1	90.5	68.4001
Hym_431	XP_003395024.2_15598839_15599511	492	13	30	185	YLVLQVHY	DEMCNFYL	TAYYTNGTNYTNCARGTNCAYTA	ARRTARAARTTRCACATYTCRTC	8192	128	0.680556	31.5	63.6	97.5	15	211	PDGVGFK	GPPNYYW	CCNGAYGGNGTNGGNTTYAA	CARTARTARTTNGGNGGNCC	1024	512	64.4	86.5	68.3714
Hym_432	XP_003398751.1_735066_735660	444	13	10	149	TPTHFIGC	IELVTVWE	ACNCCNACNCAYTTYATHGGNTG	TCCCANACNGTNACNARYTCDAT	3072	3072	0.511278	20.4286	59.2	94.5	2	169	MPLENNM	WKNIAII	ATGCCNYTNGARAAYAAYAT	ATDATNGCDATRTTYTTCCA	256	144	65.4	94	68.3645
Hym_433	XP_048264739.1_12800338_12800928	417	13	50	180	YLRNFHYE	DPMILQPA	TAYYTNMGNAAYTTYCAYTAYGA	GCNGGYTGNARDATCATNGGRTC	2048	1536	0.512397	14.3571	63.1	98	36	195	LKLGHQE	KKRPGDD	YTNAARYTNGGNCAYCARGA	TCRTCNCCNGGNCKYTTYTT	2048	1024	59.6	93	68.3624
Hym_434	XP_012167551.1_15581641_15582717	951	10	15	323	KLVAFTQQ	WEFATDGY	AARYTNGTNGCNTTYACNCARCA	TANCCRTCNGTNGCRAAYTCCCA	4096	512	0.570946	52.0909	68.6	99.5	1	334	KEGKAVH	FGVYFEW	AARGARGGNAARGCNGTNCA	CAYTCRAARTANACNCCRAA	512	256	68.8	98.5	68.3375
Hym_435	XP_012170422.1_8156026_8156909	639	11	53	257	GSVYKCIN	KADIFALG	GGNWSNGTNTAYAARTGYATHAA	CCNARNGCRAADATRTCNGCYTT	6144	3072	0.390863	15.9167	62.6	99.5	35	278	PRYHQEF	KNGPEWH	CCNMGNTAYCAYCARGARTT	TGCCAYTCNGGNCCRTTYTT	512	128	74.1	95.5	68.3295
Hym_436	XP_012169994.1_4137668_4138790	696	13	239	462	HRGPVGYP	KDNCGDCA	CAYMGNGGNCCNGTNGGNTAYCC	GCRCARTCNCCRCARTTRTCYTT	8192	256	0.479381	16.6429	59.8	92	108	477	YRPWESK	HQICKMR	TAYMGNCCNTGGGARWSNAA	CKCATYTTRCADATYTGRTG	2048	96	61.6	100	68.3268
Hym_437	XP_003395164.1_7845898_7847470	690	13	228	449	FGNLDKPD	NNMAVCLL	TTYGGNAAYYTNGAYAARCCNGA	ARNARRCANACNGCCATRTTRTT	2048	2048	0.792453	62.6429	61	93.5	152	496	SDVTQDE	HTTHCKQ	WSNGAYGTNACNCARGAYGA	TGYTTRCARTGNGTNGTRTG	2048	256	62.8	91.5	68.3191
Hym_438	XP_048270697.1_14177763_14178814	534	12	135	304	HDSEYHYG	QTHFGPLD	CAYGAYWSNGARTAYCAYTAYGG	TCNARNGGNCCRAARTGNGTYTG	1024	4096	0.440994	17.4615	59.8	99.5	6	375	PKKFQYH	QFLITNP	CCNAARAARTTYCARTAYCA	GGRTTNGTDATNARRAAYTG	128	768	70.1	95.5	68.3175
Hym_439	XP_012169452.1_6613834_6614428	408	12	34	161	KLNAEQMC	YDDAEAWP	AARYTNAAYGCNGARCARATGTG	GGCCANGCYTCNGCRTCRTCRTA	512	256	0.570248	16.3077	69.9	95.5	24	174	DEFKVLV	FVEYEND	GAYGARTTYAARGTNYTNGT	TCRTTYTCRTAYTCNACRAA	512	128	65.6	94	68.3092
Hym_440	XP_012173029.1_9319128_9320233	858	11	16	293	AKRKKEEM	DNFIAEKK	GCNAARMGNAARAARGARGARAT	TTYTTYTCNGCDATRAARTTRTC	1024	384	0.607547	47.0833	64.7	98.5	2	312	DMRKWIE	MPAVTER	GAYATGMGNAARTGGATHGA	CKYTCNGTNACNGCNGGCAT	96	1024	69.8	95.5	68.2846
Hym_441	XP_003401855.1_7427110_7427602	375	13	32	148	YATPPQQI	PDIYNRQY	TAYGCNACNCCNCCNCARCARAT	TAYTGNCKRTTRTADATRTCNGG	2048	1536	0.638889	18.1429	62	96	4	169	LTQAMEE	FGGCFLL	YTNACNCARGCNATGGARGA	ARNARRAARCANCCNCCRAA	512	2048	59.6	95.5	68.242
Hym_442	XP_048265756.1_3920664_3921536	756	12	59	302	EWANMTGF	QEMKFRNK	GARTGGGCNAAYATGACNGGNTT	TTRTTNCKRAAYTTCATYTCYTG	256	256	0.54717	25.3846	71.7	98	50	311	EHELEEQ	VEYLTDW	GARCAYGARYTNGARGARCA	CARTCNGTNARRTAYTCNAC	256	1024	57.2	97	68.2176
Hym_443	XP_048261150.1_13421844_13422881	1014	11	22	351	GPTLEFFA	VFPMEKLH	GGNCCNACNYTNGARTTYTTYGC	TGNARYTTYTCCATNGGRAANAC	4096	1024	0.576667	54.25	63.9	99	13	372	FVGEEGT	EQNPQWT	TTYGTNGGNGARGARGGNAC	GTCCAYTGNGGRTTYTGYTC	512	64	66.7	98	68.2001
Hym_444	XP_020718251.2_1791395_1793670	846	11	506	779	GTVYKAHW	EPNLNRTQ	GGNACNGTNTAYAARGCNCAYTG	TGNGTNCKRTTNARRTTNGGYTC	2048	8192	0.217228	10.1667	64.4	99	485	802	EDWEIPA	KTPVNFQ	GARGAYTGGGARATHCCNGC	TGRAARTTNACNGGNGTYTT	96	512	69.6	99	68.1982
Hym_445	XP_048263507.1_24851230_24852451	924	12	122	421	DIEEMGKN	IEKQLNTD	GAYATHGARGARATGGGNAARAA	TCNGTRTTNARYTGYTTYTCDAT	192	1536	0.542857	42.9231	70.5	91.5	64	434	EEGMTKF	NVDGTKV	GARGARGGNATGACNAARTT	ACYTTNGTNCCRTCNACRTT	128	512	69.1	91	68.1905
Hym_446	XP_003398736.3_2559337_2560065	375	12	47	163	VPKPLKFM	EIVPYNMA	GTNCCNAARCCNYTNAARTTYAT	GCCATRTTRTANGGNACDATYTC	4096	384	0.62963	15.3077	65.3	99.5	4	171	DKLLQEE	HNAETEA	GAYAARYTNYTNCARGARGA	GCYTCNGTYTCNGCRTTRTG	1024	256	61	99	68.164
Hym_447	XP_020719425.1_1352418_1353272	438	13	88	225	KPDHLIQK	TKLVVENI	AARCCNGAYCAYYTNATHCARAA	ATRTTYTCNACNACNARYTTNGT	1536	4096	0.730769	27.5	59.7	92.5	56	282	MPEEYWK	NALIRYF	ATGCCNGARGARTAYTGGAA	AARTANCKDATNARNGCRTT	32	3072	67.8	92	68.1575
Hym_448	XP_003399738.2_9111886_9112991	474	12	14	163	LQEARTFN	WANEAQEA	YTNCARGARGCNMGNACNTTYAA	GCYTCYTGNGCYTCRTTNGCCCA	8192	256	0.307692	8.53846	59.8	99	4	177	PFQNLEK	MVQYHAL	CCNTTYCARAAYYTNGARAA	ARNGCRTGRTAYTGNACCAT	512	256	70.6	96	68.1278
Hym_449	XP_012173010.1_1282451_1284203	846	10	186	459	QTFGHMEF	EPQYGWTK	CARACNTTYGGNCAYATGGARTT	TTNGTCCANCCRTAYTGNGGYTC	256	512	0.552632	57.1818	72.7	95	142	500	YEDMFPF	GWLKPYN	TAYGARGAYATGTTYCCNTT	TTRTANGGYTTNARCCANCC	64	512	70.2	96.5	68.1205
Hym_450	XP_012172996.1_4923872_4925438	969	10	136	450	FYLNIYGW	QEKWHIYR	TTYTAYYTNAAYATHTAYGGNTG	CKRTADATRTGCCAYTTYTCYTG	1536	192	0.714765	89.1818	71.1	93.5	120	530	YFIDYMT	EQGDYDK	TAYTTYATHGAYTAYATGAC	TTRTCRTARTCNCCYTGYTC	48	128	73.1	93.5	68.1152
Hym_451	XP_003396906.2_22631653_22632473	525	12	44	210	LKTIENFK	PKHACVEY	YTNAARACNATHGARAAYTTYAA	TAYTCNACRCANGCRTGYTTNGG	1536	1024	0.415094	11.3077	69.4	94.5	10	278	LAKTIAE	QYVRHIN	YTNGCNAARACNATHGCNGA	TTDATRTGNCKNACRTAYTG	3072	768	64.7	96.5	68.1123
Hym_452	XP_048262334.1_1162819_1163549	618	11	17	214	ASVEAMIE	KANDLHPC	GCNWSNGTNGARGCNATGATHGA	CANGGRTGNARRTCRTTNGCYTT	6144	2048	0.606742	35.25	60.3	96.5	9	224	QDWWTKY	NGKADPY	CARGAYTGGTGGACNAARTA	TANGGRTCNGCYTTNCCRTT	32	512	73.9	98.5	68.0592
Hym_453	XP_003393090.2_4814681_4816712	1080	12	73	424	VHDFLDPY	DIVYHYKG	GTNCAYGAYTTYYTNGAYCCNTA	CCYTTRTARTGRTANACDATRTC	2048	384	0.640138	37.6923	65.5	98.5	39	563	ADGRWHN	QQPRILT	GCNGAYGGNMGNTGGCAYAA	GTNARDATNCKNGGYTGYTG	512	3072	62.8	95.5	68.0304
Hym_454	XP_003400381.1_1221961_1223125	852	11	69	344	DFFREFHY	DENKNKLR	GAYTTYTTYMGNGARTTYCAYTA	CKNARYTTRTTYTTRTTYTCRTC	512	1024	0.434944	35.5	61.4	98	1	373	MKLHEKK	WEWVMQC	ATGAARYTNCAYGARAARAA	CAYTGCATNACCCAYTCCCA	128	16	70.2	99.5	68.025
Hym_455	XP_012169427.1_6849638_6850322	444	13	52	191	AKHKWEAW	GQTPLHYA	GCNAARCAYAARTGGGARGCNTG	GCRTARTGNARNGGNGTYTGNCC	256	4096	0.818182	43.0714	63.3	92	28	221	FYGLYKQ	DNDGMTP	TTYTAYGGNYTNTAYAARCA	GGNGTCATNCCRTCRTTRTC	512	128	68.4	86.5	68.0226
Hym_456	XP_048266677.1_9330455_9330975	498	13	61	218	GWGRWEEI	EKYDGDIF	GGNTGGGGNMGNTGGGARGARAT	AADATRTCNCCRTCRTAYTTYTC	512	384	0.595588	13.8571	64.5	98	50	232	CFKVERG	KHLSRHA	TGYTTYAARGTNGARMGNGG	GCRTGNCKNSWNARRTGYTT	512	8192	50.6	100	68.0132
Hym_457	XP_012175627.1_16015873_16017090	933	10	105	407	KAHIHDPN	NNDKELTV	AARGCNCAYATHCAYGAYCCNAA	ACNGTNARYTCYTTRTCRTTRTT	768	1024	0.407547	21.0909	67.6	99	34	428	CFDDIEK	KWWKARN	TGYTTYGAYGAYATHGARAA	TTNCKNGCYTTCCACCAYTT	96	128	71.1	100	67.9811
Hym_458	XP_012166423.1_3221138_3221917	483	13	38	190	NRLNDAYQ	QKKHHALE	AAYMGNYTNAAYGAYGCNTAYCA	TCNARNGCRTGRTGYTTYTTYTG	4096	1024	0.335616	13.7857	62.8	95	4	222	IEENHYA	HFASEKI	ATHGARGARAAYCAYTAYGC	ATYTTYTCNSWNGCRAARTG	96	1024	64.2	91	67.9569
Hym_459	XP_012176099.1_2765942_2766604	360	13	87	198	EEGFDLEH	FTQGIFRK	GARGARGGNTTYGAYYTNGARCA	TTNCKRAADATNCCYTGNGTRAA	1024	3072	0.543689	7.64286	59.2	99.5	66	217	LIGHERP	DQIESTG	YTNATHGGNCAYGARMGNCC	CCNGTNSWYTCDATYTGRTC	3072	1536	57.9	97	67.9506
Hym_460	XP_020722124.1_1951854_1953381	1575	12	23	539	TELRNIQK	GDSGVFEA	ACNGARYTNMGNAAYATHCARAA	GCYTCRAANACNCCNSWRTCNCC	6144	8192	0.345416	40.3077	52.8	99	11	570	GCYNITE	ETAQVQI	GGNTGYTAYAAYATHACNGA	ATYTGNACYTGNGCNGTYTC	384	512	70	100	67.9182
Hym_461	XP_003396100.1_13211577_13213669	1689	11	103	657	AFERDEKI	DPWEDLTE	GCNTTYGARMGNGAYGARAARAT	TCNGTNARRTCYTCCCANGGRTC	1024	1024	0.608775	103.083	63.2	98.5	84	684	RIICTQP	YAVVLKC	MGNATHATHTGYACNCARCC	CAYTTNARNACNACNGCRTA	1152	2048	60.9	99.5	67.9058
Hym_462	XP_048267014.1_6679302_6681578	2046	11	41	714	TKCKAENF	DQETLEYA	ACNAARTGYAARGCNGARAAYTT	GCRTAYTCNARNGTYTCYTGRTC	512	1024	0.351433	85.6667	67.6	94	19	724	EEAHFVY	IEVQLGK	GARGARGCNCAYTTYGTNTA	TTNCCNARYTGNACYTCDAT	256	1536	68.2	94	67.8852
Hym_463	XP_012168851.1_5451127_5451632	369	13	51	165	KQFKCIWV	AHFHKDVF	AARCARTTYAARTGYATHTGGGT	AANACRTCYTTRTGRAARTGNGC	96	512	0.560748	13.2143	68.5	93	42	174	IRVNELE	TFGIPFF	ATHMGNGTNAAYGARYTNGA	AARAANGGDATNCCRAANGT	3072	768	56.9	94.5	67.8734
Hym_464	XP_020721746.2_6219978_6220633	372	13	44	159	LDMPNIKE	DVRPGDAG	YTNGAYATGCCNAAYATHAARGA	CCNGCRTCNCCNGGNCKNACRTC	768	8192	0.311927	8.07143	61.3	93	7	185	NPLEQFV	CIEQQVT	AAYCCNYTNGARCARTTYGT	GTNACYTGYTGYTCDATRCA	512	192	69.1	90	67.8686
Hym_465	XP_048262860.1_10442637_10443690	606	13	93	286	HAERGQFV	NDNSPVFL	CAYGCNGARMGNGGNCARTTYGT	ARRAANACNGGNSWRTTRTCRTT	2048	8192	0.586022	28.2857	55.6	91.5	71	296	VIDMNDN	EYKATIH	GTNATHGAYATGAAYGAYAA	TGDATNGTNGCYTTRTAYTC	96	384	72.7	91.5	67.8248
Hym_466	XP_048261150.1_13428993_13429387	417	13	13	143	IQDLMIKG	NGWFRFIL	ATHCARGAYYTNATGATHAARGG	ARDATRAANCKRAACCANCCRTT	576	1536	0.509615	9	62.4	97	5	151	GHLVVLQ	DGKLATM	GGNCAYYTNGTNGTNYTNCA	ATNGTNGCNARYTTNCCRTC	8192	2048	55.8	98	67.8058
Hym_467	XP_048269019.1_3772413_3772898	351	12	13	121	DACETMGN	EETFTRVY	GAYGCNTGYGARACNATGGGNAA	TANACNCKNGTRAANGTYTCYTC	512	4096	0.441176	10.9231	65.4	99	1	146	KMMKDNN	GGYRLFT	AARATGATGAARGAYAAYAA	GTRAANARNCKRTANCCNCC	16	4096	61.1	99	67.7975
Hym_468	XP_048269194.1_3918353_3919013	441	12	73	211	ATLKQEFG	YHLYNFKH	GCNACNYTNAARCARGARTTYGG	TGYTTRAARTTRTANARRTGRTA	2048	512	0.48062	13.5385	64	98	63	221	RQKMLYA	EGDYMEC	MGNCARAARATGYTNTAYGC	CAYTCCATRTARTCNCCYTC	512	64	68.7	93.5	67.7816
Hym_469	XP_048262506.1_3068774_3069405	522	12	41	206	KSENELHW	KMIWDELS	AARWSNGARAAYGARYTNCAYTG	SWNARYTCRTCCCADATCATYTT	4096	768	0.638889	28.5385	62	98.5	8	218	ISKAKEG	DTQKLEH	ATHWSNAARGCNAARGARGG	TGYTCNARYTTYTGNGTRTC	1536	512	62.2	100	67.7812
Hym_470	XP_048260415.1_7296909_7297375	408	12	26	153	GPDPGQNE	FVPKWRKE	GGNCCNGAYCCNGGNCARAAYGA	TCYTTNCKCCAYTTNGGNACRAA	2048	1024	0.612613	17.4615	63.4	97	1	166	YTARVEF	NPIADQE	TAYACNGCNMGNGTNGARTT	TCYTGRTCNGCDATNGGRTT	2048	384	68.4	95	67.7744
Hym_471	XP_012175941.1_5798432_5799458	348	13	71	178	VTDMPRED	DKVRKAKI	GTNACNGAYATGCCNMGNGARGA	ATYTTNGCYTTNCKNACYTTRTC	2048	2048	0.643564	22.0714	57.1	93.5	7	206	EDFDAGP	EPTVYRC	GARGAYTTYGAYGCNGGNCC	CANCKRTANACNGTNGGYTC	256	2048	65.2	96	67.7547
Hym_472	XP_003399902.1_7049125_7049612	384	12	34	153	PVEIPCET	WEQKQVQI	CCNGTNGARATHCCNTGYGARAC	ATYTGNACYTGYTTYTGYTCCCA	1536	128	0.446429	12.6923	63.5	98.5	20	161	IQPDIQE	KTLEGEF	ATHCARCCNGAYATHCARGA	AAYTCNCCYTCNARNGTYTT	288	1024	64.2	98	67.7399
Hym_473	XP_048267811.1_16038139_16038600	345	13	13	119	LPDDERQC	KKFPESEL	YTNCCNGAYGAYGARMGNCARTG	ARYTCNSWYTCNGGRAAYTTYTT	4096	4096	0.37	8.42857	55.6	97	5	135	AEREAFE	QDAEKCA	GCNGARMGNGARGCNTTYGA	GCRCAYTTYTCNGCRTCYTG	1024	128	62	98.5	67.7228
Hym_474	XP_012163922.1_7937893_7938637	429	12	24	158	DLAFKYFT	EPKDHTEQ	GAYYTNGCNTTYAARTAYTTYAC	TGYTCNGTRTGRTCYTTNGGYTC	1024	512	0.367188	9.38462	67	99.5	5	175	AVKDPID	KFIWTSG	GCNGTNAARGAYCCNATHGA	CCNSWNGTCCADATRAAYTT	768	768	65	93	67.7221
Hym_475	XP_003399493.1_138824_139401	366	13	13	126	IRKLDGFP	GKEMAREI	ATHMGNAARYTNGAYGGNTTYCC	ATYTCNCKNGCCATYTCYTTNCC	6144	1024	0.448598	13.6429	61.5	92	2	176	QFDTIDF	KIREAIT	CARTTYGAYACNATHGAYTT	GTDATNGCYTCNCKDATYTT	192	1152	64	95	67.6789
Hym_476	XP_048261789.1_8927586_8927979	468	12	24	171	LVIEHGAE	FPKAFERD	YTNGTNATHGARCAYGGNGCNGA	TCNCKYTCRAANGCYTTNGGRAA	6144	2048	0.654676	12.3077	63.1	95.5	11	180	PNAVMFD	VTPTNLQ	CCNAAYGCNGTNATGTTYGA	TGNARRTTNGTNGGNGTNAC	256	4096	66	99.5	67.6732
Hym_477	XP_048267174.1_11330239_11331079	630	13	88	289	VYGRHPYE	DCPNCQEA	GTNTAYGGNMGNCAYCCNTAYGA	GCYTCYTGRCARTTNGGRCARTC	4096	256	0.505435	23.0714	66.2	92.5	43	315	LYFPGTA	HIPGCGK	YTNTAYTTYCCNGGNACNGC	TTNCCRCANCCNGGDATRTG	2048	768	64.3	88.5	67.6507
Hym_478	XP_048260254.1_3734209_3734725	441	13	11	149	AHCMLLND	NAICKNLP	GCNCAYTGYATGYTNYTNAAYGA	GGNARRTTYTTRCADATNGCRTT	2048	1536	0.477273	17.8571	60.6	97.5	3	159	EDLSCGP	YECQCPP	GARGAYYTNWSNTGYGGNCC	GGNGGRCAYTGRCAYTCRTA	4096	128	57.4	96.5	67.6421
Hym_479	XP_048261295.1_7629690_7630968	738	11	29	266	IHGRGNFP	QPDYIKTL	ATHCAYGGNMGNGGNAAYTTYCC	ARNGTYTTDATRTARTCNGGYTG	3072	1536	0.289474	13	63.9	99	19	329	LNDVMNE	VCLMGHE	YTNAAYGAYGTNATGAAYGA	TCRTGNCCCATNARRCANAC	256	512	68.1	99.5	67.6285
Hym_480	XP_048269777.1_7353473_7354894	828	10	100	367	LQFTEDAK	KINNLDEQ	YTNCARTTYACNGARGAYGCNAA	TGYTCRTCNARRTTRTTDATYTT	2048	768	0.318008	23.0909	67.9	99	68	385	ADKNVHE	QQKINRK	GCNGAYAARAAYGTNCAYGA	TTNCKRTTDATYTTYTGYTG	256	384	70.3	99.5	67.6264
Hym_481	XP_048265852.1_10335505_10336141	363	12	17	129	LWVELYPM	KKLETGFK	YTNTGGGTNGARYTNTAYCCNAT	TTRAANCCNGTYTCNARYTTYTT	4096	2048	0.150943	3.15385	56.8	96	5	176	ELHEQGK	IFKEYQH	GARYTNCAYGARCARGGNAA	TGYTGRTAYTCYTTRAADAT	512	96	72.6	99.5	67.616
Hym_482	XP_048265184.1_7339890_7340443	357	13	21	131	ANIIFPNK	IYHLDVGA	GCNAAYATHATHTTYCCNAAYAA	GCNCCNACRTCNARRTGRTADAT	1152	3072	0.625	21.2143	64.3	95.5	10	139	CESLLMV	MYPNIIL	TGYGARWSNYTNYTNATGGT	ARDATDATRTTNGGRTACAT	4096	288	53.8	98	67.6037
Hym_483	XP_048267728.1_11254926_11255347	351	13	13	121	LPQQRKMA	NGILYLED	YTNCCNCARCARMGNAARATGGC	TCYTCNARRTANARDATNCCRTT	2048	6144	0.762376	12.8571	57.5	96.5	5	137	LSIEDNC	HFFVLTQ	YTNWSNATHGARGAYAAYTG	TGNGTNARNACRAARAARTG	3072	1024	62.4	96	67.5847
Hym_484	XP_012168490.1_15998783_16001183	1599	9	98	622	NCVMAHQF	MIYHCKFG	AAYTGYGTNATGGCNCAYCARTT	CCRAAYTTRCARTGRTADATCAT	256	96	0.597938	78	76.9	94.5	88	663	CFDCANF	QIFDKEG	TGYTTYGAYTGYGCNAAYTT	CCYTCYTTRTCRAADATYTG	128	96	73.1	94.5	67.5434
Hym_485	XP_048261642.1_3286227_3287755	798	12	311	568	IVVDNNGE	INIGTRYQ	ATHGTNGTNGAYAAYAAYGGNGA	TGRTANCKNGTNCCDATRTTDAT	1536	4608	0.694064	41.6923	61.9	95	252	609	QNQMMPN	WDPGINN	CARAAYCARATGATGCCNAA	TTRTTDATNCCNGGRTCCCA	32	192	69.5	94.5	67.5389
Hym_486	XP_012165682.1_13937777_13938721	687	12	62	282	WDNVEGQF	ACVKFLQR	TGGGAYAAYGTNGARGGNCARTT	CKYTGNARRAAYTTNACRCANGC	256	4096	0.378505	15.3846	68.3	96.5	9	291	VIVKLDH	CPQVMGP	GTNATHGTNAARYTNGAYCA	GGNCCCATNACYTGNGGRCA	1536	256	64.7	94	67.528
Hym_487	XP_012167969.1_7215651_7216416	765	11	43	289	RIEMPPAF	NDEGITAL	MGNATHGARATGCCNCCNGCNTT	ARNGCNGTDATNCCYTCRTCRTT	3072	3072	0.602273	36.9167	65.2	100	6	313	QIIKARP	EFGCDVN	CARATHATHAARGCNMGNCC	TTNACRTCRCANCCRAAYTC	1152	256	65.7	97	67.527
Hym_488	XP_020722840.2_14080853_14082005	1155	13	36	412	DYKVFTDA	QYFFWFLS	GAYTAYAARGTNTTYACNGAYGC	SWNARRAACCARAARAARTAYTG	512	1024	0.820442	76.7857	60.4	94.5	28	457	FNVPYTD	AYLLEFQ	TTYAAYGTNCCNTAYACNGA	TGRAAYTCNARNARRTANGC	512	2048	63	88	67.5233
Hym_489	XP_003399097.2_7674989_7675609	363	13	34	146	KCYYFDYK	DKISIKDA	AARTGYTAYTAYTTYGAYTAYAA	GCRTCYTTDATNSWDATYTTRTC	128	2304	0.417476	7.14286	53.4	92	26	208	FERYMAQ	IDYAREL	TTYGARMGNTAYATGGCNCA	ARYTCNCKNGCRTARTCDAT	256	1536	67.4	100	67.4963
Hym_490	XP_012165703.1_14728389_14728845	357	13	32	142	YHRRTVCM	EFSAVHIY	TAYCAYMGNMGNACNGTNTGYAT	TADATRTGNACNGCNSWRAAYTC	8192	6144	0.529412	11	54.4	97.5	16	150	LEPPIWA	CNNQFTK	YTNGARCCNCCNATHTGGGC	TTNGTRAAYTGRTTRTTRCA	768	128	68.5	92	67.4852
Hym_491	XP_048270485.1_9230114_9230996	753	13	22	264	FDVPVIGE	EGQEYEFR	TTYGAYGTNCCNGTNATHGGNGA	CKRAAYTCRTAYTCYTGNCCYTC	3072	512	0.576271	39	61.4	97	11	273	DVKVRAG	IAVNKGG	GAYGTNAARGTNMGNGCNGG	CCNCCYTTRTTNACNGCDAT	2048	768	59.2	92	67.4825
Hym_492	XP_048263809.1_3405665_3406398	843	12	22	294	IVRYFNAW	IFQQIVDA	ATHGTNMGNTAYTTYAAYGCNTG	GCRTCNACDATYTGYTGRAADAT	3072	576	0.861607	84.3077	67.1	96	9	304	REVKALA	YVHLQGL	MGNGARGTNAARGCNYTNGC	ARNCCYTGNARRTGNACRTA	4096	2048	54.4	99	67.4693
Hym_493	XP_012172959.2_1773264_1773788	492	13	11	166	QELLHDVQ	KADALTQP	CARGARYTNYTNCAYGAYGTNCA	GGYTGNGTNARNGCRTCNGCYTT	4096	4096	0.451128	15.5714	56.4	95	3	182	DDEGTEW	EVQAMHT	GAYGAYGARGGNACNGARTG	GTRTGCATNGCYTGNACYTC	256	128	71	89.5	67.4596
Hym_494	XP_003395797.2_9882213_9883397	753	12	62	304	GCGYITNK	AHYPPNQL	GGNTGYGGNTAYATHACNAAYAA	ARYTGRTTNGGNGGRTARTGNGC	1536	2048	0.614719	54.6923	64.9	91.5	31	313	WAHDYPF	YEQVLFN	TGGGCNCAYGAYTAYCCNTT	TTRAANARNACYTGYTCRTA	128	512	73	90	67.4405
Hym_495	XP_003396344.1_1540865_1542578	1053	10	136	478	GMEWNFVC	NYTAELFP	GGNATGGARTGGAAYTTYGTNTG	GGRAANARYTCNGCNGTRTARTT	128	2048	0.603715	71.9091	71.2	96.5	16	541	GEFGKYQ	ETVNQPM	GGNGARTTYGGNAARTAYCA	ATNGGYTGRTTNACNGTYTC	256	512	72.2	91.5	67.4332
Hym_496	XP_012175720.2_1630381_1632065	1077	12	121	471	KQYMHAGD	EQQALIKN	AARCARTAYATGCAYGCNGGNGA	TTYTTDATNARNGCYTGYTGYTC	256	1536	0.546784	50.8462	68.9	93.5	67	491	MEFFQDI	FFVNRGT	ATGGARTTYTTYCARGAYAT	GTNCCNCKRTTNACRAARAA	32	1024	68.8	88.5	67.4036
Hym_497	XP_012171646.1_6342013_6342580	429	13	43	177	ERFTRAEH	YTAFIRQQ	GARMGNTTYACNMGNGCNGARCA	TGYTGNCKDATRAANGCNGTRTA	8192	3072	0.372881	11.3571	56.8	95	5	193	TIDPFWD	DDHLITR	ACNATHGAYCCNTTYTGGGA	CKNGTDATNARRTGRTCRTC	192	1536	66.4	94	67.3995
Hym_498	XP_003396579.1_12542801_12543615	678	12	34	251	NELITYEA	NPQKAFFQ	AAYGARYTNATHACNTAYGARGC	TGRAARAANGCYTTYTGNGGRTT	1536	512	0.619289	37.7692	63.2	95.5	25	262	IELHDCF	KIQGNMG	ATHGARYTNCAYGAYTGYTT	CCCATRTTNCCYTGDATYTT	384	96	71.8	90.5	67.3949
Hym_499	XP_048263970.1_381928_382683	345	10	76	182	GYFMCDVW	FWVPGIIM	GGNTAYTTYATGTGYGAYGTNTG	ATDATDATNCCNGGNACCCARAA	256	1152	0.26	8.72727	72.5	97	38	190	RVITNYF	IAMYYKI	MGNGTNATHACNAAYTAYTT	ATYTTRTARTACATNGCDAT	1536	96	68.6	99.5	67.3865
Hym_500	XP_003396092.2_12975715_12977318	888	11	212	499	RPIMEFKG	PFDMPKLR	MGNCCNATHATGGARTTYAARGG	CKNARYTTNGGCATRTCRAANGG	768	2048	0.394636	32.5833	66	96	99	532	PLPAKFH	FDMPKLR	CCNYTNCCNGCNAARTTYCA	CKNARYTTNGGCATRTCRAA	2048	512	66	100	67.3699
Hym_501	XP_048261774.1_5774422_5775211	750	10	23	264	FNYLMEQD	KHYCLEVG	TTYAAYTAYYTNATGGARCARGA	CCNACYTCNARRCARTARTGYTT	256	1024	0.330396	14.5455	71.3	98.5	7	276	AHYLQYE	PTVDHCI	GCNCAYTAYYTNCARTAYGA	ATRCARTGRTCNACNGTNGG	512	512	67.6	99.5	67.3334
Hym_502	XP_003397538.1_2523569_2524100	363	13	26	138	CGQSWAFY	NQMNHIAL	TGYGGNCARWSNTGGGCNTTYTA	ARNGCDATRTGRTTCATYTGRTT	2048	384	0.490566	17.5	64.8	93	15	164	SLPMWAI	CGFLAPY	WSNYTNCCNATGTGGGCNAT	TANGGNGCNARRAANCCRCA	2048	2048	61.1	92.5	67.3003
Hym_503	XP_020721696.2_12625272_12625803	345	12	58	164	NQLKTLEC	YDQEPKRN	AAYCARYTNAARACNYTNGARTG	TTNCKYTTNGGYTCYTGRTCRTA	4096	1024	0.37	8.69231	64.4	97.5	1	173	VTCQCGH	VATAVKD	GTNACNTGYCARTGYGGNCA	TCYTTNACNGCNGTNGCNAC	512	2048	62.8	99	67.2964
Hym_504	XP_048270099.1_14833283_14834142	633	13	30	232	PAKEIGFN	FYYSGFGV	CCNGCNAARGARATHGGNTTYAA	ACNCCRAANCCNSWRTARTARAA	1536	4096	0.340206	14	57.1	94	11	256	ETNHDGK	GPHVDEP	GARACNAAYCAYGAYGGNAA	GGYTCRTCNACRTGNGGNCC	256	512	69.6	91	67.2707
Hym_505	XP_020719481.2_1500553_1500965	408	12	10	137	SANHYDPK	EQKEAFLK	WSNGCNAAYCAYTAYGAYCCNAA	TTNARRAANGCYTCYTTYTGYTC	4096	1024	0.570248	5.69231	64.8	99	1	154	VKHRADA	ETFLKYT	GTNAARCAYMGNGCNGAYGC	GTRTAYTTNARRAANGTYTC	1024	512	61	99	67.1974
Hym_506	XP_012166423.1_3213678_3214978	735	10	56	292	LNKTNPDW	CDEAHDWM	YTNAAYAARACNAAYCCNGAYTG	ATCCARTCRTGNGCYTCRTCRCA	2048	128	0.358407	23.4545	70.9	97.5	5	314	LVPQDEW	PDLKTVQ	YTNGTNCCNCARGAYGARTG	TGNACNGTYTTNARRTCNGG	1024	2048	67.8	99.5	67.1925
Hym_507	XP_012174996.1_3879549_3880209	522	12	12	177	NGSIEEKH	NPRYKGKW	AAYGGNWSNATHGARGARAARCA	CAYTTNCCYTTRTANCKNGGRTT	3072	2048	0.559748	22.0769	59.5	94	4	208	IFRHKNP	YFNDEHP	ATHTTYMGNCAYAARAAYCC	GGRTGYTCRTCRTTRAARTA	384	64	73.6	95	67.1689
Hym_508	XP_003403142.1_2961704_2969903	2076	8	603	1286	AIHEQWMY	FWTDWGEN	GCNATHCAYGARCARTGGATGTA	TTYTCNCCCCARTCNGTCCARAA	96	128	0.416667	92.6667	76.8	96	479	1368	KNLYYID	FEDTMYW	AARAAYYTNTAYTAYATHGA	CARTACATNGTRTCYTCRAA	384	64	73.5	99	67.1081
Hym_509	XP_012172813.1_4874097_4874540	354	12	19	128	VKNWYNEI	IQNDLLEY	GTNAARAAYTGGTAYAAYGARAT	TAYTCNARNARRTCRTTYTGDAT	128	3072	0.330097	8.76923	66.6	99	4	141	KPLIEKA	FVNQGLL	AARCCNYTNATHGARAARGC	ARNARNCCYTGRTTNACRAA	768	2048	60.7	97	67.1078
Hym_510	XP_003395582.1_6601217_6601869	621	12	12	210	GRAMQLMK	KQNALKEE	GGNMGNGCNATGCARYTNATGAA	TCYTCYTTNARNGCRTTYTGYTT	2048	1024	0.449198	22.6923	60.9	98.5	1	220	MAHYKGA	EITFSYW	ATGGCNCAYTAYAARGGNGC	CARTANSWRAANGTDATYTC	128	1536	63.5	99	67.1026
Hym_511	XP_012170738.1_7570795_7571793	393	12	32	154	RTHLEDKH	CGGDDPED	MGNACNCAYYTNGARGAYAARCA	TCYTCNGGRTCRTCNCCNCCRCA	4096	1024	0.231481	3.38462	58.6	100	19	298	PKCGKIY	TYLQFIA	CCNAARTGYGGNAARATHTA	GCDATRAAYTGNARRTANGT	384	768	67.2	98	67.0842
Hym_512	XP_048260254.1_3725229_3725874	444	13	47	186	CRLDNDCF	DEDCRSGE	TGYMGNYTNGAYAAYGAYTGYTT	TCNCCNSWNCKRCARTCYTCRTC	2048	8192	0.515152	20.6429	54.4	95	31	203	CAFNEKC	GCRADIE	TGYGCNTTYAAYGARAARTG	TCDATRTCNGCNCKRCANCC	128	1536	68.7	92.5	67.0407
Hym_513	XP_003397952.1_15808510_15812769	2022	10	586	1251	VFKDNMYW	YNLTVYVR	GTNTTYAARGAYAAYATGTAYTG	CKNACRTANACNGTNARRTTRTA	128	8192	0.637987	137.091	66.4	93	546	1306	ERIYWVD	HPNGPIT	GARMGNATHTAYTGGGTNGA	GTDATNGGNCCRTTNGGRTG	384	768	68.1	96.5	67.0377
Hym_514	XP_003399155.1_6844918_6846077	657	10	163	373	QWTPKDEN	FCMENEGS	CARTGGACNCCNAARGAYGARAA	SWNCCYTCRTTYTCCATRCARAA	256	512	0.700565	47.6364	71.2	97.5	49	382	EVHGNMY	TCLYYQR	GARGTNCAYGGNAAYATGTA	CKYTGRTARTANARRCANGT	128	1024	67.7	96.5	67.0204
Hym_515	XP_003403053.1_3817145_3817658	369	13	19	133	VMFCDFYN	NHELMEQM	GTNATGTTYTGYGAYTTYTAYAA	ATYTGYTCCATNARYTCRTGRTT	128	256	0.268519	5.85714	69.7	95.5	11	156	FKTRIEG	EELQRRY	TTYAARACNMGNATHGARGG	TANCKNCKYTGNARYTCYTC	768	4096	56.8	90	67.0004
Hym_516	XP_012166154.1_24966562_24967883	531	12	114	282	KFSAETIK	FKRKEHLN	AARTTYWSNGCNGARACNATHAA	TTNARRTGYTCYTTNCKYTTRAA	6144	2048	0.35443	11.6154	57.3	98	41	305	TPVALIK	ECGKAFY	ACNCCNGTNGCNYTNATHAA	TARAANGCYTTNCCRCAYTC	6144	256	67.5	100	67
Hym_517	XP_003395933.1_2572220_2572650	348	13	10	117	TKTRCQCW	FVLVMTFW	ACNAARACNMGNTGYCARTGYTG	CARAANGTCATNACNARNACRAA	2048	2048	0.257426	5.78571	58.9	94.5	1	127	KPLRYET	WAPYAGL	AARCCNYTNMGNTAYGARAC	ARNCCNGCRTANGGNGCCCA	2048	1024	60.6	98	66.9966
Hym_518	XP_048268801.1_3373845_3374734	417	12	185	315	NFRDVIAK	GEMSVHRA	AAYTTYMGNGAYGTNATHGCNAA	GCNCKRTGNACNSWCATYTCNCC	3072	8192	0.605263	26.5385	57	100	79	335	PMTNDDF	YKVKERH	CCNATGACNAAYGAYGAYTT	TGNCKYTCYTTNACYTTRTA	128	512	70.3	94	66.9957
Hym_519	XP_003392963.1_1472435_1472961	447	12	12	152	KQKTVHYG	EPICLFGE	AARCARAARACNGTNCAYTAYGG	TCNCCRAANARRCADATNGGYTC	512	3072	0.681818	16.5385	63.6	97	4	202	DEDLVYV	TWYHEGP	GAYGARGAYYTNGTNTAYGT	GGNCCYTCRTGRTACCANGT	512	128	65.7	96	66.9936
Hym_520	XP_003397872.2_15395023_15395686	429	13	66	200	DALNELHH	VKLLKGEN	GAYGCNYTNAAYGARYTNCAYCA	TTYTCNCCYTTNARNARYTTNAC	4096	8192	0.441441	8.64286	50.6	95.5	58	225	ELYARGF	KEQVMDH	GARYTNTAYGCNMGNGGNTT	TGRTCCATNACYTGYTCYTT	4096	64	68.6	97	66.984
Hym_521	XP_012163922.1_7944801_7945519	549	12	65	239	DVCQPFFK	HGTMKLTA	GAYGTNTGYCARCCNTTYTTYAA	GCNGTNARYTTCATNGTNCCRTG	512	2048	0.441718	12	65.9	97	57	252	FQAITKH	TYCVVSK	TTYCARGCNATHACNAARCA	TTNSWNACNACRCARTANGT	384	4096	63.3	96.5	66.9705
Hym_522	XP_048267875.1_5706934_5707944	465	12	98	244	LENVKGFE	CCFTKAYG	YTNGARAAYGTNAARGGNTTYGA	CCRTANGCYTTNGTRAARCARCA	2048	512	0.859259	50.2308	67.6	94.5	52	317	LMSPPCQ	MCFPEDF	YTNATGWSNCCNCCNTGYCA	AARTCYTCNGGRAARCACAT	4096	64	62.7	94	66.9263
Hym_523	XP_003395373.1_9072078_9073157	612	12	197	392	FSTMEGQK	KQTLKEVQ	TTYWSNACNATGGARGGNCARAA	TGNACYTCYTTNARNGTYTGYTT	2048	2048	0.679558	29	61	92.5	170	414	HPFLFEQ	EKFYWFI	CAYCCNTTYYTNTTYGARCA	ATRAACCARTARAAYTTYTC	512	32	71.4	96	66.9169
Hym_524	XP_012164789.1_7389816_7390192	345	13	23	129	CALEAEDV	YNAGHLPT	TGYGCNYTNGARGCNGARGAYGT	GTNGGNARRTGNCCNGCRTTRTA	2048	4096	0.6	12.2143	60.6	97	1	137	EQILSMK	AFHLDCN	GARCARATHYTNWSNATGAA	TTRCARTCNARRTGRAANGC	1536	512	59.1	94.5	66.9049
Hym_525	XP_048264442.1_15550220_15550973	384	13	47	166	IATNKGNM	IFEKHKLL	ATHGCNACNAAYAARGGNAAYAT	ARNARYTTRTGYTTYTCRAADAT	1536	1536	0.575221	19.8571	65.3	89	14	196	ERPDIEE	FFIKGNV	GARMGNCCNGAYATHGARGA	ACRTTNCCYTTDATRAARAA	768	192	64.6	91.5	66.8865
Hym_526	XP_048262750.1_22304995_22305480	408	13	37	164	LIEEFKCD	TQLTYEGL	YTNATHGARGARTTYAARTGYGA	ARNCCYTCRTANGTNARYTGNGT	768	8192	0.583333	18.8571	60.2	94	25	173	KLQNRGV	DEIFGIK	AARYTNCARAAYMGNGGNGT	TTDATNCCRAADATYTCRTC	2048	288	64.3	92	66.8855
Hym_527	XP_012167395.1_14179324_14179800	414	13	12	141	NPLKSFNW	EEAALLDM	AAYCCNYTNAARWSNTTYAAYTG	ATRTCNARNARNGCNGCYTCYTC	8192	8192	0.272727	5.57143	49.3	98	3	160	IVKNVPQ	DCFLYQI	ATHGTNAARAAYGTNCCNCA	ATYTGRTANARRAARCARTC	768	256	69	95.5	66.8724
Hym_528	XP_048268919.1_9812183_9813054	699	12	29	253	DDLCTVQI	FDQAARTY	GAYGAYYTNTGYACNGTNCARAT	TANGTNCKNGCNGCYTGRTCRAA	2048	4096	0.33945	14.7692	61.8	94	12	285	QNCLTFD	QEGQLTW	CARAAYTGYYTNACNTTYGA	CANGTNARYTGNCCYTCYTG	512	1024	66.8	99.5	66.8106
Hym_529	XP_048262255.1_14968623_14969445	444	12	119	258	DHEACWQM	PDEQDSFG	GAYCAYGARGCNTGYTGGCARAT	CCRAANSWRTCYTGYTCRTCNGG	128	2048	0.691729	14	68.2	91.5	74	266	LMYADGK	NMILHMV	YTNATGTAYGCNGAYGGNAA	ACCATRTGNARDATCATRTT	512	96	68.9	93.5	66.7729
Hym_530	XP_012171186.1_1715018_1717079	1497	11	189	679	FGGTPLHW	MIGVPYYR	TTYGGNGGNACNCCNYTNCAYTG	CKRTARTANGGNACNCCDATCAT	8192	1536	0.586498	86.6667	61.1	98	141	708	LIGADVN	MIWTAKA	YTNATHGGNGCNGAYGTNAA	GCYTTNGCNGTCCADATCAT	3072	96	68.6	93.5	66.7179
Hym_531	XP_012171317.2_297666_299756	1725	12	71	637	FDNAVYME	VQRDQMNY	TTYGAYAAYGCNGTNTAYATGGA	TARTTCATYTGRTCNCKYTGNAC	256	512	0.381132	64.8462	69.2	90.5	61	656	QEFQIKQ	ATHFPHL	CARGARTTYCARATHAARCA	ARRTGNGGRAARTGNGTNGC	96	1024	64.2	93	66.7148
Hym_532	XP_003401079.2_3079832_3080429	402	13	32	157	DYCLRNKP	DQCKLLWG	GAYTAYTGYYTNMGNAAYAARCC	CCCCANARNARYTTRCAYTGRTC	2048	1024	0.436975	13.0714	60.6	95.5	24	186	ALAFEHG	GNCGYNR	GCNYTNGCNTTYGARCAYGG	CKRTTRTANCCRCARTTNCC	1024	512	61.6	93	66.6884
Hym_533	XP_048269136.1_344410_345273	495	11	108	264	NLNCGRPK	WPIHVQVS	AAYYTNAAYTGYGGNMGNCCNAA	SWNACYTGNACRTGDATNGGCCA	8192	3072	0.168919	8.66667	57	100	100	272	EKYAQDN	HYATVAC	GARAARTAYGCNCARGAYAA	CANGCNACNGTNGCRTARTG	128	1024	71.8	100	66.6318
Hym_534	XP_048267169.1_2363577_2365222	1386	12	19	472	GKGRTEPY	DMLKFVFS	GGNAARGGNMGNACNGARCCNTA	SWRAANACRAAYTTNARCATRTC	8192	2048	0.55198	67.9231	57.7	95.5	5	509	NHTTGEI	NVYDTQF	AAYCAYACNACNGGNGARAT	AAYTGNGTRTCRTANACRTT	512	256	70.2	93	66.6178
Hym_535	XP_003394961.1_13516724_13518557	738	12	368	605	FSVEGNQV	ENCPLSQI	TTYWSNGTNGARGGNAAYCARGT	ATYTGNSWNARNGGRCARTTYTC	4096	8192	0.233766	11.6923	54.9	98.5	360	629	ANCKLMD	KMQGPYR	GCNAAYTGYAARYTNATGGA	CKRTANGGNCCYTGCATYTT	256	256	71.6	97	66.6115
Hym_536	XP_012164573.1_5209090_5210729	1317	10	37	467	WTGCNIDE	MTNYATVW	TGGACNGGNTGYAAYATHGAYGA	CANACNGTNGCRTARTTNGTCAT	384	1024	0.415677	50	71.4	100	9	547	QVLDDFI	PIDAVIE	CARGTNYTNGAYGAYTTYAT	TCDATNACNGCRTCDATNGG	512	1152	64.8	95.5	66.5943
Hym_537	XP_012164927.3_12012367_12013051	354	12	60	169	VFDAMFNG	NADGFTDI	GTNTTYGAYGCNATGTTYAAYGG	ATRTCNGTRAANCCRTCNGCRTT	256	1024	0.281553	9.30769	67.6	99	45	177	QRIPAHK	DIDTLMV	CARMGNATHCCNGCNCAYAA	ACCATNARNGTRTCDATRTC	1536	384	65.6	90	66.5911
Hym_538	XP_048268106.1_10735820_10737736	627	10	340	540	PADVHFIQ	IWKQGRVN	CCNGCNGAYGTNCAYTTYATHCA	TTNACNCKNCCYTGYTTCCADAT	1536	1536	0.792208	49.8182	70.6	96.5	331	564	ARNPMCK	WDLVTEY	GCNMGNAAYCCNATGTGYAA	TAYTCNGTNACNARRTCCCA	512	512	69.6	95	66.5863
Hym_539	XP_012168893.1_5588658_5591769	2100	11	163	854	GVVFNEMK	PEIREKGG	GGNGTNGTNTTYAAYGARATGAA	CCNCCYTTYTCNCKDATYTCNGG	512	3072	0.742268	195	63.3	96	99	883	AMTGPDY	DPNSTRT	GCNATGACNGGNCCNGAYTA	GTNCKNGTNSWRTTNGGRTC	512	8192	57.3	93.5	66.5826
Hym_540	XP_048266852.1_7165493_7166415	726	11	58	291	TEFLVCYA	YFDHLADA	ACNGARTTYYTNGTNTGYTAYGC	GCRTCNGCNARRTGRTCRAARTA	2048	1024	0.576037	15.5	62.4	98	27	337	AIVWAPN	EIQLNFD	GCNATHGTNTGGGCNCCNAA	TCRAARTTNARYTGDATYTC	768	384	68.1	99.5	66.5708
Hym_541	XP_003400568.1_4392608_4393174	498	13	12	169	AMKGKNCV	QALVNACD	GCNATGAARGGNAARAAYTGYGT	TCRCANGCRTTNACNARNGCYTG	256	4096	0.496689	18.6429	62.8	96.5	1	182	SILAYNG	GWGAIVH	WSNATHYTNGCNTAYAAYGG	TGNACDATNGCNCCCCANCC	6144	768	59.6	91	66.5588
Hym_542	XP_048267068.1_533369_533790	372	12	12	127	EFIGCLTY	NYVVLERK	GARTTYATHGGNTGYYTNACNTA	TTNCKYTCNARNACNACRTARTT	3072	8192	0.40367	10.2308	59.9	93.5	4	143	FGAGNHE	WELHNQI	TTYGGNGCNGGNAAYCAYGA	ATYTGRTTRTGNARYTCCCA	512	128	70.6	98	66.54
Hym_543	XP_012169223.1_7988115_7988740	414	11	20	149	ALEHTHGD	EAFVYDPL	GCNYTNGARCAYACNCAYGGNGA	ARNGGRTCRTANACRAANGCYTC	4096	2048	0.0731707	1.08333	65.2	99.5	11	158	MQKVEVF	NWRLMDN	ATGCARAARGTNGARGTNTT	TTRTCCATNARNCKCCARTT	128	256	66.1	98.5	66.5064
Hym_544	XP_003398461.1_10557780_10559316	924	10	157	456	WNFPHAMI	EAAFGGVK	TGGAAYTTYCCNCAYGCNATGAT	TTNACNCCNCCRAANGCNGCYTC	128	4096	0.522184	53	66.2	99	108	483	AEIKYGN	KYVCIGN	GCNGARATHAARTAYGGNAA	TTNCCDATRCANACRTAYTT	384	384	74	92	66.503
Hym_545	XP_048265223.1_4770192_4770715	372	12	12	127	YESQENHN	CQYMFWGH	TAYGARWSNCARGARAAYCAYAA	TGNCCCCARAACATRTAYTGRCA	1024	64	0.271845	6	68.6	94.5	3	185	VPGKTQD	HTKDFTV	GTNCCNGGNAARACNCARGA	ACNGTRAARTCYTTNGTRTG	1024	256	70.2	89	66.477
Hym_546	XP_012167468.1_16283156_16284212	951	11	54	362	PTKYFGCE	EQVIALHK	CCNACNAARTAYTTYGGNTGYGA	TTRTGNARNGCDATNACYTGYTC	1024	3072	0.406897	36.4167	69.7	94	22	373	IQAKVEG	MPKVPGI	ATHCARGCNAARGTNGARGG	ATNCCNGGNACYTTNGGCAT	384	512	68.4	93.5	66.4274
Hym_547	XP_020718591.2_1352292_1353054	444	13	53	192	NKVRFQHE	THHPPVMS	AAYAARGTNMGNTTYCARCAYGA	SWCATNACNGGNGGRTGRTGNGT	1024	4096	0.542636	21.0714	61.2	96	43	248	QHDVLME	EDELTIK	CARCAYGAYGTNYTNATGGA	TTDATNGTNARYTCRTCYTC	256	768	67.2	85	66.4187
Hym_548	XP_048263673.1_12160058_12160624	582	11	22	207	KLFDLKEK	KDHVDAWP	AARYTNTTYGAYYTNAARGARAA	GGCCANGCRTCNACRTGRTCYTT	2048	256	0.687898	38.0833	60	95.5	14	218	EDFMPEI	PVDEEYA	GARGAYTTYATGCCNGARAT	GCRTAYTCYTCRTCNACNGG	64	256	69.9	100	66.4132
Hym_549	XP_012164659.1_3765153_3766200	429	11	155	289	KEPCGLFN	EQAGPVAI	AARGARCCNTGYGGNYTNTTYAA	ATNGCNACNGGNCCNGCYTGYTC	2048	4096	0.382812	14.25	63.7	97.5	125	312	YAFRHMP	FFNEIPN	TAYGCNTTYMGNCAYATGCC	TTNGGDATYTCRTTRAARAA	256	192	68.5	98	66.3745
Hym_550	XP_048266141.1_7172861_7173355	348	13	11	118	AFAINGVE	YFMGLLAT	GCNTTYGCNATHAAYGGNGTNGA	GTNGCNARNARNCCCATRAARTA	3072	4096	0.376238	10	61	93.5	2	134	WIANNLF	HAQPALL	TGGATHGCNAAYAAYYTNTT	ARNARNGCNGGYTGNGCRTG	384	4096	57.9	98	66.3593
Hym_551	XP_003393174.1_2140439_2142551	1662	10	102	647	TKIGEHCD	YKKYIEKA	ACNAARATHGGNGARCAYTGYGA	GCYTTYTCDATRTAYTTYTTRTA	768	192	0.619137	97.8182	67.7	93	42	726	QIAPEWF	MEEKLMI	CARATHGCNCCNGARTGGTT	ATCATNARYTTYTCYTCCAT	192	64	71.7	94	66.3565
Hym_552	XP_048266839.1_6932722_6933295	393	13	62	184	DLEYVPEP	FYYTMGYG	GAYYTNGARTAYGTNCCNGARCC	CCRTANCCCATNGTRTARTARAA	2048	256	0.356522	10.4286	57.4	98.5	53	202	TFAVLTD	GVRADQY	ACNTTYGCNGTNYTNACNGA	TAYTGRTCNGCNCKNACNCC	4096	2048	58.4	96	66.3298
Hym_553	XP_003399224.1_12251649_12252094	354	13	30	139	PVLVEVNG	FKCGVAVN	CCNGTNYTNGTNGARGTNAAYGG	TTNACNGCNACNCCRCAYTTRAA	8192	2048	0.356436	7.35714	57.6	97.5	22	147	EELRDAA	PIADWLY	GARGARYTNMGNGAYGCNGC	TANARCCARTCNGCDATNGG	2048	768	57.9	97.5	66.2706
Hym_554	XP_012173750.1_3606348_3606983	372	13	44	159	DPIVTRWK	NFHDEDGS	GAYCCNATHGTNACNMGNTGGAA	SWNCCRTCYTCRTCRTGRAARTT	3072	1024	0.666667	24.7143	64.4	91.5	36	176	RWGPNHA	GDDASNV	MGNTGGGGNCCNAAYCAYGC	ACRTTNSWNGCRTCRTCNCC	512	2048	59.3	93.5	66.2384
Hym_555	XP_012175194.1_2470181_2471274	873	12	51	333	FFPLMMTF	VHFWARTR	TTYTTYCCNYTNATGATGACNTT	CKNGTNCKNGCCCARAARTGNAC	512	4096	0.523985	28.0769	56.2	94	42	345	YPGEFNY	AFMVWMV	TAYCCNGGNGARTTYAAYTA	ACCATCCANACCATRAANGC	256	32	69.9	99.5	66.2324
Hym_556	XP_012171634.2_6296458_6297516	810	11	36	297	RFLQDIFT	PQEILWGH	MGNTTYYTNCARGAYATHTTYAC	TGNCCCCANARDATYTCYTGNGG	3072	1536	0.346457	24.8333	63	98.5	18	332	KNGECNV	QVDTPLC	AARAAYGGNGARTGYAAYGT	CANARNGGNGTRTCNACYTG	128	2048	67.8	97	66.2132
Hym_557	XP_003396698.1_15417399_15418810	1029	11	12	346	TENDPLYC	CNHHGQDL	ACNGARAAYGAYCCNYTNTAYTG	ARRTCYTGNCCRTGRTGRTTRCA	2048	512	0.390323	39.4167	67.4	95	1	370	TFSDCQP	WYCFDDT	ACNTTYWSNGAYTGYCARCC	GTRTCRTCRAARCARTACCA	1024	32	67.4	95	66.1937
Hym_558	XP_012175720.2_1629442_1629983	363	13	50	162	SNKLEDHK	IFQEFQKA	WSNAAYAARYTNGARGAYCAYAA	GCYTTYTGRAAYTCYTGRAADAT	4096	192	0.67619	20.5714	63.8	93.5	40	172	EMTEETA	DMQQVVE	GARATGACNGARGARACNGC	TCNACNACYTGYTGCATRTC	128	128	62.6	89	66.122
Hym_559	XP_048269458.1_5183333_5184453	804	12	80	339	GEEMWNPN	IDGIFLPK	GGNGARGARATGTGGAAYCCNAA	TTNGGNARRAADATNCCRTCDAT	128	4608	0.465306	26.6154	65	95.5	72	360	YEYFPGF	TEILIGN	TAYGARTAYTTYCCNGGNTT	TTNCCDATNARDATYTCNGT	256	2304	62.4	96.5	66.0646
Hym_560	XP_048260833.1_499816_500335	372	13	13	128	RYVRQYHE	CEYEAIVL	MGNTAYGTNMGNCARTAYCAYGA	ARNACDATNGCYTCRTAYTCRCA	4096	1536	0.752294	20.4286	62.5	88	5	146	WTYELCH	DYKPQDT	TGGACNTAYGARYTNTGYCA	GTRTCYTGNGGYTTRTARTC	256	128	70.8	87.5	66.062
Hym_561	XP_048269352.1_5011881_5018666	1878	10	1177	1794	TLEVRDMN	HYVHTQRF	ACNYTNGARGTNMGNGAYATGAA	AANCKYTGNGTRTGNACRTARTG	4096	2048	0.723443	122.818	64.5	95	1150	1912	VAHLGTM	NMDVYAA	GTNGCNCAYYTNGGNACNAT	GCNGCRTANACRTCCATRTT	4096	128	67.7	96	66.0455
Hym_562	XP_048264442.1_15541897_15542425	411	13	16	144	ITMNPGYA	FPGLDCPR	ATHACNATGAAYCCNGGNTAYGC	CKNGGRCARTCNARNCCNGGRAA	768	8192	0.245902	7.71429	61.4	96	8	154	LDSKVGI	YPDFNEA	YTNGAYWSNAARGTNGGNAT	GCYTCRTTRAARTCNGGRTA	8192	128	62.6	90	66.0268
Hym_563	XP_012168993.2_11867240_11867804	474	11	17	166	KEIFDSYK	DCGKAFKT	AARGARATHTTYGAYWSNTAYAA	GTYTTRAANGCYTTNCCRCARTC	1536	512	0.41958	16.75	60.1	97	9	174	RTYHCQF	EQYLANH	MGNACNTAYCAYTGYCARTT	TGRTTNGCNARRTAYTGYTC	512	512	71.6	98	66.0255
Hym_564	XP_012173246.2_9475887_9476723	975	11	31	347	DATIRNFC	IQEKIPAD	GAYGCNACNATHMGNAAYTTYTG	TCNGCNGGDATYTTYTCYTGDAT	3072	1152	0.697368	49.4167	67.2	92.5	23	365	AQYHLTM	EMVATEK	GCNCARTAYCAYYTNACNAT	TTYTCNGTNGCNACCATYTC	1024	256	68.7	95	66.0054
Hym_565	XP_003393210.2_5874053_5874887	351	13	137	245	IFMNYIHP	NGFSNVFY	ATHTTYATGAAYTAYATHCAYCC	TARAANACRTTNSWRAANCCRTT	144	4096	0.392157	11	58	93.5	118	253	PLFNVAI	GWGGEDD	CCNYTNTTYAAYGTNGCNAT	TCRTCYTCNCCNCCCCANCC	2048	256	60.1	98	65.9852
Hym_566	XP_012167930.2_7508379_7509527	1047	12	46	386	KGMVCVCH	WTRLWDQL	AARGGNATGGTNTGYGTNTGYCA	ARYTGRTCCCANARNCKNGTCCA	512	2048	0.696486	69.1538	57.1	94	20	420	CGTYEDD	YQPEALS	TGYGGNACNTAYGARGAYGA	SWNARNGCYTCNGGYTGRTA	256	4096	64.8	99	65.9425
Hym_567	XP_012169367.1_7268509_7270190	933	11	263	565	EFHCNKKC	HCGINTLY	GARTTYCAYTGYAAYAARAARTG	TANARNGTRTTDATNCCRCARTG	128	3072	0.677305	70.0833	69.5	88	254	598	YQKEIAC	CGNQCPK	TAYCARAARGARATHGCNTG	TTNGGRCAYTGRTTNCCRCA	192	256	73	90.5	65.8433
Hym_568	XP_048265657.1_3142675_3143260	375	13	18	134	VAQNFINH	IDVNVFPG	GTNGCNCARAAYTTYATHAAYCA	CCNGGRAANACRTTNACRTCDAT	768	1536	0.666667	24.2143	67.8	90	7	145	EKGLKDC	YPNFFEH	GARAARGGNYTNAARGAYTG	TGYTCRAARAARTTNGGRTA	512	128	69.2	81	65.8366
Hym_569	XP_003400540.1_3424310_3424953	405	11	70	196	PYLVVNDA	DWAVKTFP	CCNTAYYTNGTNGTNAAYGAYGC	GGRAANGTYTTNACNGCCCARTC	4096	512	0.25	6.75	65.3	97	49	205	VQRHNTA	ATDYWTF	GTNCARMGNCAYAAYACNGC	AANGTCCARTARTCNGTNGC	1024	256	66	99	65.8332
Hym_570	XP_048260447.1_18540412_18541001	441	12	31	169	DQNIIMAF	AQNFVGSN	GAYCARAAYATHATHATGGCNTT	TTNSWNCCNACRAARTTYTGNGC	288	8192	0.454545	12.7692	63.1	96	7	185	KEAKEYF	GQFGTRL	AARGARGCNAARGARTAYTT	ARNCKNGTNCCRAAYTGNCC	128	4096	63.2	98	65.8257
Hym_571	XP_048268338.1_9944994_9945526	354	13	36	145	WFEVQRTW	QPEVVAKH	TGGTTYGARGTNCARMGNACNTG	TGYTTNGCNACNACYTCNGGYTG	1024	2048	0.339806	10.7857	63.3	93	28	157	IADQVTT	FDSMARL	ATHGCNGAYCARGTNACNAC	ARNCKNGCCATNSWRTCRAA	768	4096	54.5	98.5	65.8165
Hym_572	XP_048263325.1_3492090_3494671	1521	12	213	711	VFMGDDTW	YFWRCREE	GTNTTYATGGGNGAYGAYACNTG	TCYTCNCKRCANCKCCARAARTA	512	1024	0.807128	161.615	64.7	95	158	782	KFIADPP	CGNLSGF	AARTTYATHGCNGAYCCNCC	AANCCNSWNARRTTNCCRCA	384	8192	55.2	90.5	65.807
Hym_573	XP_003394344.2_1177790_1178436	402	13	35	160	TKNFSGGW	KQKEALTR	ACNAARAAYTTYWSNGGNGGNTG	CKNGTNARNGCYTCYTTYTGYTT	8192	4096	0.218487	4.71429	55.6	97.5	4	168	ELKAIGA	KQEKNRT	GARYTNAARGCNATHGGNGC	GTNCKRTTYTTYTCYTGYTT	1536	256	63.6	93	65.7014
Hym_574	XP_048260245.1_308631_309289	561	12	32	210	PPLTDAEF	NFMLDGIA	CCNCCNYTNACNGAYGCNGARTT	GCDATNCCRTCNARCATRAARTT	8192	768	0.296512	10.8462	64.6	95.5	8	218	VQRALGN	MTTKFAH	GTNCARMGNGCNYTNGGNAA	TGNGCRAAYTTNGTNGTCAT	8192	256	62.6	97.5	65.6835
Hym_575	XP_012166038.1_22071228_22072402	555	11	92	268	NKETMFYI	KFPVFANL	AAYAARGARACNATGTTYTAYAT	ARRTTNGCRAANACNGGRAAYTT	128	2048	0.571429	27.8333	69.9	93	3	339	MKFIADD	TKAIEDT	ATGAARTTYATHGCNGAYGA	GTRTCYTCDATNGCYTTNGT	96	384	69.4	92.5	65.6514
Hym_576	XP_003400971.1_315212_318581	2025	10	33	699	NIKKACGD	NVWEYTFA	AAYATHAARAARGCNTGYGGNGA	GCRAANGTRTAYTCCCANACRTT	768	256	0.198485	46.1818	71	95	21	757	NDRGIGM	ENYVHID	AAYGAYMGNGGNATHGGNAT	TCDATRTGNACRTARTTYTC	1536	192	69.9	94	65.6179
Hym_577	XP_012175720.2_1650148_1651309	597	12	96	286	KGEFGEMK	KFQEYENT	AARGGNGARTTYGGNGARATGAA	GTRTTYTCRTAYTCYTGRAAYTT	256	128	0.679348	44.5385	69.3	92.5	53	334	DLNTVQA	NKLQGEK	GAYYTNAAYACNGTNCARGC	TTYTCNCCYTGNARYTTRTT	1024	512	64.4	90.5	65.6161
Hym_578	XP_048261078.1_16633962_16635009	990	11	51	372	KPFTCEQC	KHTGERPF	AARCCNTTYACNTGYGARCARTG	AANGGNCKYTCNCCNGTRTGYTT	512	4096	0.677536	60.4167	68.4	94.5	5	406	VCLATFP	PYHCEMC	GTNTGYYTNGCNACNTTYCC	CACATYTCRCARTGRTANGG	2048	64	67.5	91	65.5816
Hym_579	XP_048269511.1_2900968_2901812	591	11	38	226	LMDRLEKE	FHVTCAQQ	YTNATGGAYMGNYTNGARAARGA	TGYTGNGCRCANGTNACRTGRAA	4096	1024	0.147436	5.5	60	100	2	261	VEYDLDE	QKTAYCE	GTNGARTAYGAYYTNGAYGA	TCRCARTANGCNGTYTTYTG	512	256	67.8	99	65.545
Hym_580	XP_048265682.1_19392848_19393244	366	11	13	126	LCHKILQN	WGTGIVGY	YTNTGYCAYAARATHYTNCARAA	TANCCNACDATNCCNGTNCCCCA	3072	3072	0.59	21.5833	57.7	100	4	141	ICNELDV	VNIPDAY	ATHTGYAAYGARYTNGAYGT	TANGCRTCNGGDATRTTNAC	384	768	68	99.5	65.5427
Hym_581	XP_020720793.1_2353297_2354410	468	12	47	194	NMLDLIFV	DFRMIFGE	AAYATGYTNGAYYTNATHTTYGT	TCNCCRAADATCATNCKRAARTC	1536	768	0.638298	30.9231	60.1	95	15	298	MKFCFAY	EDCLRAI	ATGAARTTYTGYTTYGCNTA	ATNGCNCKNARRCARTCYTC	64	2048	67.8	95	65.5398
Hym_582	XP_012173203.2_6824159_6824804	516	12	32	195	QHLADEGY	FEWVDGPL	CARCAYYTNGCNGAYGARGGNTA	ARNGGNCCRTCNACCCAYTCRAA	2048	1024	0.585526	32.0769	69	99	24	215	GEKLYDW	DEISLAD	GGNGARAARYTNTAYGAYTG	TCNGCNARNSWDATYTCRTC	512	6144	59.2	90.5	65.5004
Hym_583	XP_048265594.1_7234699_7235210	498	12	17	174	FPDQYEEY	GQYTDYYR	TTYCCNGAYCARTAYGARGARTA	CKRTARTARTCNGTRTAYTGNCC	256	1024	0.648276	13.4615	63.2	96	8	194	EVLDVMC	NTVLYGP	GARGTNYTNGAYGTNATGTG	GGNCCRTANARNACNGTRTT	512	2048	63.7	96.5	65.4195
Hym_584	XP_003398289.1_6955333_6956395	891	12	25	313	WRYHKDGW	NHWDGYSK	TGGMGNTAYCAYAARGAYGGNTG	TTNSWRTANCCRTCCCARTGRTT	512	1024	0.530466	42.3846	68.3	92	8	346	FLVAYGT	FPKYPNV	TTYYTNGTNGCNTAYGGNAC	ACRTTNGGRTAYTTNGGRAA	2048	256	65.2	91	65.414
Hym_585	XP_012164237.1_4911629_4912137	405	13	41	167	YMSLVACY	DGVGYEQL	TAYATGWSNYTNGTNGCNTGYTA	ARYTGYTCRTANCCNACNCCRTC	8192	2048	0.525	12.2143	55.4	93.5	21	177	VKGYQFT	AGDIFDI	GTNAARGGNTAYCARTTYAC	ATRTCRAADATRTCNCCNGC	256	384	67.5	92	65.4049
Hym_586	XP_048266444.1_17427503_17428448	903	12	32	324	EKRRFNDM	PWDNEGSS	GARAARMGNMGNTTYAAYGAYAT	SWNSWNCCYTCRTTRTCCCANGG	2048	8192	0.53112	22.0769	57.7	99	5	332	EFIPDNK	DERDSGI	GARTTYATHCCNGAYAAYAA	ATNCCNSWRTCNCKYTCRTC	192	4096	61.8	100	65.4021
Hym_587	XP_048261960.1_7957324_7958051	366	13	91	204	NGIPIFAK	NENEAALY	AAYGGNATHCCNATHTTYGCNAA	TANARNGCNGCYTCRTTYTCRTT	2304	2048	0.580952	20.7143	61.6	91.5	3	228	ELWWPNG	DYIKLYV	GARYTNTGGTGGCCNAAYGG	ACRTANARYTTDATRTARTC	128	384	65.9	88.5	65.3795
Hym_588	XP_003398736.3_2560133_2561704	639	10	120	324	YKNKEHGM	VCAYAGTG	TAYAARAAYAARGARCAYGGNAT	CCNGTNCCNGCRTANGCRCANAC	256	4096	0.40404	14.2727	65.2	99.5	57	332	TPEDVYK	NVLKIQH	ACNCCNGARGAYGTNTAYAA	TGYTGDATYTTNARNACRTT	512	768	69.8	98	65.3584
Hym_589	XP_003398980.1_13672785_13673522	738	11	23	260	PTNFYNKV	PKGYDPTT	CCNACNAAYTTYTAYAAYAARGT	GTNGTNGGRTCRTANCCYTTNGG	512	2048	0.373786	16.25	63.8	96	2	268	ANKYKDW	FTWDTYL	GCNAAYAARTAYAARGAYTG	ARRTANGTRTCCCANGTRAA	128	256	72	93.5	65.3458
Hym_590	XP_012166274.1_1008440_1008982	369	13	38	152	LHVTNEIQ	GQTLLWGT	YTNCAYGTNACNAAYGARATHCA	GTNCCCCANARNARNGTYTGNCC	3072	8192	0.351852	10	56	96.5	26	160	GHLTKVQ	YDISYVA	GGNCAYYTNACNAARGTNCA	GCNACRTANSWDATRTCRTA	2048	1536	58.4	97.5	65.2868
Hym_591	XP_012166325.2_1638339_1640436	1197	10	60	450	DTLAVMGN	GYIFNTEA	GAYACNYTNGCNGTNATGGGNAA	GCYTCNGTRTTRAADATRTANCC	4096	768	0.294271	34.5455	67.4	96	42	458	CDGFDTW	HPIDPGA	TGYGAYGGNTTYGAYACNTG	GCNCCNGGRTCDATNGGRTG	256	768	68.8	98	65.2371
Hym_592	XP_012166759.1_2472764_2474486	966	10	304	617	IFRDHNFD	VQKKCTTR	ATHTTYMGNGAYCAYAAYTTYGA	CKNGTNGTRCAYTTYTTYTGNAC	768	2048	0.548611	27.4545	62.3	99	273	626	IEADTPG	WEAPYTV	ATHGARGCNGAYACNCCNGG	ACNGTRTANGGNGCYTCCCA	768	256	69.6	100	65.2332
Hym_593	XP_012166924.2_1391863_1392874	504	11	45	204	TKAEHDMY	TFRRFMKV	ACNAARGCNGARCAYGAYATGTA	ACYTTCATRAANCKNCKRAANGT	256	2048	0.444444	16.9167	63.4	98.5	20	212	CQDDQCF	QFPQVKF	TGYCARGAYGAYCARTGYTT	AAYTTNACYTGNGGRAAYTG	64	256	67.6	95.5	65.2328
Hym_594	XP_048263748.1_12743236_12745331	1662	10	72	617	YVQRWKQM	WTKTNRDV	TAYGTNCARMGNTGGAARCARAT	ACRTCNCKRTTNGTYTTNGTCCA	512	1024	0.367232	46.0909	66.7	98.5	24	632	LEDEYKE	FIKTQQL	YTNGARGAYGARTAYAARGA	ARYTGYTGNGTYTTDATRAA	256	384	65.3	98.5	65.2139
Hym_595	XP_012171647.1_6352522_6353812	831	12	114	382	VQSMEIDP	QWPDTFAF	GTNCARWSNATGGARATHGAYCC	AANGCRAANGTRTCNGGCCAYTG	1536	512	0.746032	59.1538	64.7	93	97	430	FPNWEMQ	YQYYEDG	TTYCCNAAYTGGGARATGCA	CCRTCYTCRTARTAYTGRTA	32	64	74.2	82.5	65.2048
Hym_596	XP_003395500.1_7297893_7298481	369	13	43	157	PGNDPYAF	MNGQWLGS	CCNGGNAAYGAYCCNTAYGCNTT	SWNCCNARCCAYTGNCCRTTCAT	2048	2048	0.222222	6.28571	62.6	95	34	170	VKGCKII	NWSTRKP	GTNAARGGNTGYAARATHAT	GGYTTNCKNGTNSWCCARTT	384	2048	56.4	94.5	65.1484
Hym_597	XP_003396433.2_2707577_2710189	660	10	116	327	RDLLKKQN	FKEGANIN	MGNGAYYTNYTNAARAARCARAA	TTDATRTTNGCNCCYTCYTTRAA	8192	768	0.44878	32	61.8	98.5	94	372	MLIFDPK	NCQTVMI	ATGYTNATHTTYGAYCCNAA	ATCATNACNGTYTGRCARTT	384	128	72.9	97	65.1235
Hym_598	XP_003394941.1_14361588_14362611	471	11	48	196	EHWPLVQK	EDTMKNIH	GARCAYTGGCCNYTNGTNCARAA	TGDATRTTYTTCATNGTRTCYTC	1024	192	0.51773	12.5833	71.4	91	6	224	GPVDNAW	KNENWER	GGNCCNGTNGAYAAYGCNTG	CKYTCCCARTTYTCRTTYTT	1024	64	70.8	92	65.1216
Hym_599	XP_048268636.1_2711402_2713630	996	9	489	812	TRKFEIDG	FQENEKKR	ACNMGNAARTTYGARATHGAYGG	CKYTTYTTYTCRTTYTCYTGRAA	1536	256	0.212025	21.7	67.6	100	474	853	EDIQMMN	QNEKRKM	GARGAYATHCARATGATGAA	ATYTTNCKYTTYTCRTTYTG	24	256	74.3	97	65.1185
Hym_600	XP_048268495.1_11192298_11193137	372	13	96	211	DIDYTLFD	NFIMNPQS	GAYATHGAYTAYACNYTNTTYGA	SWYTGNGGRTTCATDATRAARTT	1536	768	0.46729	11	59.3	93	18	254	FKLMLMG	DFQTLNH	TTYAARYTNATGYTNATGGG	TGRTTNARNGTYTGRAARTC	256	512	62.6	93	65.0777
Hym_601	XP_012166083.1_23176626_23177100	351	13	32	140	PGKVIGKF	DDGAHSQN	CCNGGNAARGTNATHGGNAARTT	TTYTGNSWRTGNGCNCCRTCRTC	3072	4096	0.480392	18	58.3	94	16	148	HGIEGAF	EKLNVRN	CAYGGNATHGARGGNGCNTT	TTNCKNACRTTNARYTTYTC	768	2048	62.4	92.5	65.077
Hym_602	XP_048262880.1_14243902_14244910	498	12	60	217	IEMHGLYT	ETIVQEKL	ATHGARATGCAYGGNYTNTAYAC	ARYTTYTCYTGNACDATNGTYTC	768	1536	0.271523	9.76923	63.4	98	3	255	LTCHKKC	KIFSPEE	YTNACNTGYCAYAARAARTG	TCYTCNGGNSWRAADATYTT	512	1536	59.1	98.5	65.0462
Hym_603	XP_003397384.1_9342756_9344520	1074	12	255	604	FSPQFCDD	AFEYKGKK	TTYWSNCCNCARTTYTGYGAYGA	TTYTTNCCYTTRTAYTCRAANGC	2048	512	0.536873	41.8462	59.6	96.5	109	644	TYIAYQC	EDVILGQ	ACNTAYATHGCNTAYCARTG	TGNCCNARDATNACRTCYTC	384	1536	68.7	91	65.0443
Hym_604	XP_048261007.1_15245162_15245649	381	13	15	133	MKIPIDNY	QYMILSAA	ATGAARATHCCNATHGAYAAYTA	GCNGCNSWNARDATCATRTAYTG	288	6144	0.514019	11.2857	61.2	94	1	161	LEYNSAV	FQAYQLA	YTNGARTAYAAYWSNGCNGT	GCNARYTGRTANGCYTGRAA	4096	512	53.6	99	65.0407
Hym_605	XP_048260295.1_13505758_13506782	510	12	147	308	TTLQRQNA	YVDNTMFN	ACNACNYTNCARMGNCARAAYGC	TTRAACATNGTRTTRTCNACRTA	8192	256	0.383117	12.6923	60.1	97	-1	318	KFPTPCN	TPGHWRA	AARTTYCCNACNCCNTGYAA	GCNCKCCARTGNCCNGGNGT	512	1024	65.6	96	65.0381
Hym_606	XP_003392961.1_1468254_1469072	354	12	133	242	LLKGGKEA	ACNAMETL	YTNYTNAARGGNGGNAARGARGC	ARNGTYTCCATNGCRTTRCANGC	8192	1024	0.378641	10.6154	57	100	99	264	QITVPIG	VCNMLQK	CARATHACNGTNCCNATHGG	TTYTGNARCATRTTRCANAC	1152	256	65.9	96	65.0328
Hym_607	XP_048263748.1_12741742_12742799	918	12	55	352	VSRCKCEF	FCREKAPV	GTNWSNMGNTGYAARTGYGARTT	ACNGGNGCYTTYTCNCKRCARAA	8192	2048	0.364583	25.9231	60.8	96	9	365	IAGLPDV	KEHFEIN	ATHGCNGGNYTNCCNGAYGT	TTDATYTCRAARTGYTCYTT	3072	96	67.5	93	64.9991
Hym_608	XP_048260496.1_18946108_18946726	381	13	24	142	CPALGDCH	NATTVDFN	TGYCCNGCNYTNGGNGAYTGYCA	TTRAARTCNACNGTNGTNGCRTT	4096	2048	0.375	8.35714	60.4	98.5	10	204	NCTTNLQ	YNSATLH	AAYTGYACNACNAAYYTNCA	TGNARNGTNGCNSWRTTRTA	1024	8192	51.6	97.5	64.9891
Hym_609	XP_012166935.1_1323419_1323950	489	13	21	175	VRFCLFKN	HFEFVTTS	GTNMGNTTYTGYYTNTTYAARAA	SWNGTNGTNACRAAYTCRAARTG	4096	4096	0.72973	12.7143	58.8	94	9	216	NFYNITN	WDLPLHI	AAYTTYTAYAAYATHACNAA	ATRTGNARNGGNARRTCCCA	192	1024	60.6	94	64.8992
Hym_610	XP_012175720.2_1643241_1645489	1389	11	235	689	AVLDTHEW	DKLAIENA	GCNGTNYTNGAYACNCAYGARTG	GCRTTYTCDATNGCNARYTTRTC	4096	1536	0.4375	72.1667	65	94	226	705	VSDHQQY	NKKAQGE	GTNWSNGAYCAYCARCARTA	TCNCCYTGNGCYTTYTTRTT	1024	256	66.2	93.5	64.8648
Hym_611	XP_048264846.1_11754873_11756280	1326	10	42	475	FTKEMRQI	DCEGINLG	TTYACNAARGARATGMGNCARAT	CCNARRTTDATNCCYTCRCARTC	512	1536	0.706444	92.7273	66.3	99	34	502	SCQFGAK	FDLFTCP	WSNTGYCARTTYGGNGCNAA	GGRCANGTRAANARRTCRAA	2048	512	62.6	95.5	64.7922
Hym_612	XP_012168600.2_2444505_2446580	1557	10	109	619	LYMLAFKP	CYAFKQGI	YTNTAYATGYTNGCNTTYAARCC	ATNCCYTGYTTRAANGCRTARCA	2048	512	0.415984	81.6364	66.2	94.5	101	636	LAIHKYK	QMFNNKE	YTNGCNATHCAYAARTAYAA	TCYTTRTTRTTRAACATYTG	768	32	73.3	90.5	64.7855
Hym_613	XP_020723613.2_18975259_18975718	516	11	13	176	WEYMLEQN	EYDFAVIQ	TGGGARTAYATGYTNGARCARAA	TGDATNACNGCRAARTCRTAYTC	128	768	0.548387	8.91667	71.3	99.5	3	208	GALSEEQ	MQQYWGV	GGNGCNYTNWSNGARGARCA	ACNCCCCARTAYTGYTGCAT	8192	32	61	93	64.7666
Hym_614	XP_048260225.1_244457_244868	351	12	24	132	IETLQMKI	TQGDVIRA	ATHGARACNYTNCARATGAARAT	GCNCKDATNACRTCNCCYTGNGT	768	6144	0.326733	6.15385	63.8	97	12	142	RLQMELD	KDIPRIF	MGNYTNCARATGGARYTNGA	AADATNCKNGGDATRTCYTT	2048	1152	60	98	64.7656
Hym_615	XP_012172410.1_8859318_8859790	348	13	21	128	LKGNLEMT	DNVATPIA	YTNAARGGNAAYYTNGARATGAC	GCDATNGGNGTNGCNACRTTRTC	2048	3072	0.465347	11.1429	60.9	99	10	139	EVYILVP	GDLTTLA	GARGTNTAYATHYTNGTNCC	GCNARNGTNGTNARRTCNCC	1536	8192	50.9	96.5	64.7627
Hym_616	XP_048268276.1_9189923_9190427	390	12	22	143	LWPLFHNG	QVAALMGV	YTNTGGCCNYTNTTYCAYAAYGG	ACNCCCATNARNGCNGCNACYTG	2048	4096	0.321739	8	55.9	98.5	14	153	IDVPPNM	VYQGTAH	ATHGAYGTNCCNCCNAAYAT	TGNGCNGTNCCYTGRTANAC	768	1024	69.2	95	64.76
Hym_617	XP_048266700.1_9267943_9268814	627	13	51	251	QGAKVPVD	AHKVKCIV	CARGGNGCNAARGTNCCNGTNGA	ACDATRCAYTTNACYTTRTGNGC	4096	768	0.467391	25.7143	62.2	87	39	259	DLVQRGD	FDKTGTL	GAYYTNGTNCARMGNGGNGA	ARNGTNCCNGTYTTRTCRAA	4096	1024	59.6	97	64.7393
Hym_618	XP_012173220.1_7091449_7091929	363	13	30	142	GGDTRAQM	YFQHAADA	GGNGGNGAYACNMGNGCNCARAT	GCRTCNGCNGCRTGYTGRAARTA	8192	512	0.339623	9.64286	61	95.5	19	150	KALLHYT	GNPIAMA	AARGCNYTNYTNCAYTAYAC	GCCATNGCDATNGGRTTNCC	2048	384	59.8	91	64.6825
Hym_619	XP_048268631.1_2627829_2628423	465	12	18	164	WIADEVQT	AKPTHGHI	TGGATHGCNGAYGARGTNCARAC	ATRTGNCCRTGNGTNGGYTTNGC	384	2048	0.428571	17.9231	66.2	97.5	10	176	LCTKHNV	PPLVITE	YTNTGYACNAARCAYAAYGT	TCNGTDATNACNARNGGNGG	512	6144	61.2	92.5	64.655
Hym_620	XP_003395095.1_9362698_9363686	666	12	82	295	VAGMQTWK	FKKGANNR	GTNGCNGGNATGCARACNTGGAA	CKRTTRTTNGCNCCYTTYTTRAA	512	1024	0.575758	32.6154	68.3	91	46	313	EKACRVN	VMVVIGP	GARAARGCNTGYMGNGTNAA	GGNCCDATNACNACCATNAC	1024	768	60.1	96.5	64.64
Hym_621	XP_048261830.1_1501399_1503505	1044	11	236	575	HDAFFKWQ	YEETMRSR	CAYGAYGCNTTYTTYAARTGGCA	CKNSWNCKCATNGTYTCYTCRTA	128	8192	0.300971	22.8333	61.9	100	165	583	PRHWCFK	QAHLRRE	CCNMGNCAYTGGTGYTTYAA	TCNCKNCKNARRTGNGCYTG	256	8192	62.7	98.5	64.6168
Hym_622	XP_003402001.1_11540633_11541564	564	12	50	229	PDGIAVDW	YWTDWQRR	CCNGAYGGNATHGCNGTNGAYTG	CKNCKYTGCCARTCNGTCCARTA	3072	512	0.477941	16.1538	64.7	95.5	14	303	EMLYWTD	CQIGYEL	GARATGYTNTAYTGGACNGA	ARYTCRTANCCDATYTGRCA	128	384	71.7	85.5	64.5683
Hym_623	XP_012171628.1_7450204_7450718	378	12	37	154	LYHNPPIC	YALERWEC	YTNTAYCAYAAYCCNCCNATHTG	CAYTCCCANCKYTCNARNGCRTA	3072	2048	0.495495	12.8462	59.8	96	18	164	CKNLHEY	HYMVGSQ	TGYAARAAYYTNCAYGARTA	TGNSWNCCNACCATRTARTG	256	1024	67.4	94.5	64.5578
Hym_624	XP_012163985.1_7141959_7143288	540	11	202	373	NCLAIFTH	DMARHIPL	AAYTGYYTNGCNATHTTYACNCA	ARNGGDATRTGNCKNGCCATRTC	3072	3072	0.641975	16.3333	64.5	97.5	130	520	DRKRAQC	EVMKNLQ	GAYMGNAARMGNGCNCARTG	TGNARRTTYTTCATNACYTC	2048	256	65.6	96	64.549
Hym_625	XP_048268375.1_7816165_7816820	450	13	26	167	NERYFLHG	IELINDFT	AAYGARMGNTAYTTYYTNCAYGG	GTRAARTCRTTDATNARYTCDAT	2048	1152	0.659259	19.1429	60.3	91	17	182	ITALDWI	EDGKLCQ	ATHACNGCNYTNGAYTGGAT	TGRCANARYTTNCCRTCYTC	768	512	66.3	88.5	64.5455
Hym_626	XP_048262880.1_14247456_14248380	474	12	64	213	NQANPFFI	IQSFWRMV	AAYCARGCNAAYCCNTTYTTYAT	ACCATNCKCCARAANSWYTGDAT	512	1536	0.230769	5.69231	57	97.5	41	267	ARKQPMT	FQAYVRG	GCNMGNAARCARCCNATGAC	CCNCKNACRTANGCYTGRAA	512	1024	67.3	96.5	64.5024
Hym_627	XP_003394210.1_4577580_4580363	1215	10	119	515	EDGDYVTF	FPNAIEHT	GARGAYGGNGAYTAYGTNACNTT	GTRTGYTCDATNGCRTTNGGRAA	1024	768	0.474359	71.1818	68.4	93.5	73	524	QVFCDFG	QWARDNF	CARGTNTTYTGYGAYTTYGG	AARTTRTCNCKNGCCCAYTG	128	256	70.5	92.5	64.5006
Hym_628	XP_003402994.2_136639_139330	2046	10	49	722	DRFWYEND	DQFITGEV	GAYMGNTTYTGGTAYGARAAYGA	ACYTCNCCNGTDATRAAYTGRTC	256	768	0.496063	105	71.9	95	28	783	AAVGPTF	EMAPEVI	GCNGCNGTNGGNCCNACNTT	ATNACYTCNGGNGCCATYTC	4096	256	65.1	89.5	64.489
Hym_629	XP_012166187.3_12114390_12115996	405	11	62	188	EIQVPAWK	WKAEWKQI	GARATHCARGTNCCNGCNTGGAA	ATYTGYTTCCAYTCNGCYTTCCA	768	64	0.541667	9.91667	71.2	91.5	11	198	EWKQIWK	TEKKQVW	GARTGGAARCARATHTGGAA	CANACYTGYTTYTTYTCNGT	24	256	72.4	89	64.4853
Hym_630	XP_020718407.1_6058324_6059645	354	13	372	481	STACDICG	GERPYVCQ	WSNACNGCNTGYGAYATHTGYGG	TGRCANACRTANGGNCKYTCNCC	6144	4096	0.339806	6.71429	59.2	96	357	498	HCRRMHP	GNLTAHQ	CAYTGYMGNMGNATGCAYCC	TGRTGNGCNGTNARRTTNCC	512	2048	58	94	64.4733
Hym_631	XP_012167444.1_16291545_16291912	375	12	10	126	TAMTQEEI	ENAWLRDE	ACNGCNATGACNCARGARGARAT	TCRTCNCKNARCCANGCRTTYTC	512	2048	0.518182	6.61538	62.6	99.5	1	137	KKIENIG	TQQKLQA	AARAARATHGARAAYATHGG	GCYTGNARYTTYTGYTGNGT	144	512	60.5	95.5	64.4449
Hym_632	XP_012171341.1_2316967_2318023	369	12	52	166	GNMCVSFT	KFADHHVE	GGNAAYATGTGYGTNWSNTTYAC	TCNACRTGRTGRTCNGCRAAYTT	2048	512	0.305556	7.46154	60.1	98	41	198	EEPCFLK	EAVPITE	GARGARCCNTGYTTYYTNAA	TCNGTDATNGGNACNGCYTC	512	1536	63.4	96.5	64.4379
Hym_633	XP_048267323.1_6295130_6295622	444	12	45	184	IGADVVDW	GYSPMPFN	ATHGGNGCNGAYGTNGTNGAYTG	TTRAANGGCATNGGNSWRTANCC	3072	4096	0.526316	4.76923	54.1	99.5	32	202	DRMWLKI	EPTVYGY	GAYMGNATGTGGYTNAARAT	TANCCRTANACNGTNGGYTC	256	1024	65.1	99.5	64.4023
Hym_634	XP_048267184.1_8225063_8226227	996	10	41	364	AKIMEPDK	FHQKGNYK	GCNAARATHATGGARCCNGAYAA	TTRTARTTNCCYTTYTGRTGRAA	384	256	0.579545	45.8182	71.9	100	12	388	MATETPT	CNKAFHQ	ATGGCNACNGARACNCCNAC	TGRTGRAANGCYTTRTTRCA	512	128	65.8	89.5	64.3956
Hym_635	XP_048268546.1_7095501_7096427	831	13	92	360	IPKYGWKC	PKAKMRGI	ATHCCNAARTAYGGNTGGAARTG	ATNCCNCKCATYTTNGCYTTNGG	384	2048	0.487395	26.0714	66.4	90.5	76	368	CDKAYHP	FGVPGVG	TGYGAYAARGCNTAYCAYCC	CCNACNCCNGGNACNCCRAA	128	2048	61.2	87	64.3836
Hym_636	XP_012174112.1_545110_546648	1191	11	54	442	ALEDAEKT	DCEKCVEI	GCNYTNGARGAYGCNGARAARAC	ATYTCNACRCAYTTYTCRCARTC	2048	256	0.602703	67.4167	63.5	94.5	7	452	KGNAALQ	KFIKGWI	AARGGNAAYGCNGCNYTNCA	ATCCANCCYTTDATRAAYTT	2048	96	63.1	97	64.3604
Hym_637	XP_048267715.1_1130783_1132671	1704	12	47	606	QMILQCEQ	IEQRDIGA	CARATGATHYTNCARTGYGARCA	GCNCCDATRTCNCKYTGYTCDAT	384	2304	0.644135	102.615	60.4	91.5	36	685	VKEFLQN	AHHWLHE	GTNAARGARTTYYTNCARAA	TCRTGNARCCARTGRTGNGC	512	256	63.9	92.5	64.3381
Hym_638	NP_001267850.1_18215131_18215854	462	12	89	234	GKEGEDPY	GEKPYTCD	GGNAARGARGGNGARGAYCCNTA	TCRCANGTRTANGGYTTYTCNCC	1024	1024	0.172662	5.38462	67.2	95.5	72	263	QKSFDQK	FGYNHVL	CARAARWSNTTYGAYCARAA	ARNACRTGRTTRTANCCRAA	512	512	62.8	92.5	64.336
Hym_639	XP_048262860.1_10436145_10436716	348	13	71	178	FQKDVYEG	FVNLPYYA	TTYCARAARGAYGTNTAYGARGG	GCRTARTANGGNARRTTNACRAA	256	2048	0.524752	14.1429	66	92.5	60	189	IVEKSEN	VDAQKGD	ATHGTNGARAARWSNGARAA	TCNCCYTTYTGNGCRTCNAC	1536	512	59.2	88.5	64.3306
Hym_640	XP_048270056.1_11046216_11047929	1113	12	169	531	SVWTKFCE	QCNLDYFK	WSNGTNTGGACNAARTTYTGYGA	TTRAARTARTCNARRTTRCAYTG	2048	512	0.802292	92	69.3	97.5	31	664	ETIITLF	KNHLLVG	GARACNATHATHACNYTNTT	CCNACNARNARRTGRTTYTT	2304	2048	55.5	87	64.3125
Hym_641	XP_048261165.1_15629706_15630208	387	13	18	138	QDNILFGK	DGEITESG	CARGAYAAYATHYTNTTYGGNAA	CCNSWYTCNGTDATYTCNCCRTC	1536	6144	0.377193	11.5714	58.7	89	9	155	QAWIQNA	GAFAEFL	CARGCNTGGATHCARAAYGC	ARRAAYTCNGCRAANGCNCC	96	1024	61.7	97	64.3057
Hym_642	XP_012172522.2_8599976_8601069	717	13	79	309	NLHLTTMH	NIQRGRDH	AAYYTNCAYYTNACNACNATGCA	TGRTCNCKNCCNCKYTGDATRTT	4096	6144	0.673684	48.5714	53.8	95.5	67	396	YCFAAGD	GDRYWYE	TAYTGYTTYGCNGCNGGNGA	TCRTACCARTANCKRTCNCC	512	256	65.4	88	64.2967
Hym_643	XP_012166055.1_5878789_5879537	525	12	25	191	GGEGSDEI	YQNQIMQG	GGNGGNGARGGNWSNGAYGARAT	CCYTGCATDATYTGRTTYTGRTA	8192	96	0.436709	14.3846	51.1	96	1	208	CGAHNFK	QTDRVNA	TGYGGNGCNCAYAAYTTYAA	GCRTTNACNCKRTCNGTYTG	256	1024	70.2	99.5	64.1859
Hym_644	XP_003398727.1_2557423_2557918	378	13	25	142	DHLMVTIE	IERFLIEE	GAYCAYYTNATGGTNACNATHGA	TCYTCDATNARRAANCKYTCDAT	1536	4608	0.261261	6.21429	55	97.5	14	153	RELYEKK	QIINNYF	MGNGARYTNTAYGARAARAA	AARTARTTRTTDATDATYTG	1024	144	64.7	89.5	64.1766
Hym_645	XP_012171991.2_7837475_7838112	429	13	48	182	EAENTLDG	ADYSQYVP	GARGCNGARAAYACNYTNGAYGG	GGNACRTAYTGNSWRTARTCNGC	2048	4096	0.382812	8.92857	53	97	4	196	CDPLPEV	IHLFTDD	TGYGAYCCNYTNCCNGARGT	TCRTCNGTRAANARRTGDAT	1024	768	60.4	96	64.1645
Hym_646	XP_003399522.1_205750_206098	393	12	14	136	LFTECDYP	TNNGYVAN	YTNTTYACNGARTGYGAYTAYCC	TTNGCNACRTANCCRTTRTTNGT	1024	2048	0.672727	20.3077	63.2	92.5	6	144	IMTHQFQ	NNTEKKL	ATHATGACNCAYCARTTYCA	ARYTTYTTYTCNGTRTTRTT	96	256	69.3	91	64.0847
Hym_647	XP_003399902.1_7047118_7047713	348	10	32	139	KSNAKFNH	GEKPFQCT	AARWSNAAYGCNAARTTYAAYCA	GTRCAYTGRAANGGYTTYTCNCC	2048	512	0.138614	3.90909	64.4	94.5	21	173	PDYTEYM	YVCPFDG	CCNGAYTAYACNGARTAYAT	CCRTCRAANGGRCANACRTA	256	256	73.2	98.5	64.0468
Hym_648	NP_001295236.1_1630224_1631586	444	13	201	340	SEYPVVDG	GNMYTPSV	WSNGARTAYCCNGTNGTNGAYGG	ACNSWNGGNGTRTACATRTTNCC	8192	4096	0.684615	33.6429	57.2	96.5	189	381	HAYDFYK	MYSLTIT	CAYGCNTAYGAYTTYTAYAA	GTDATNGTNARNSWRTACAT	128	3072	58.5	91.5	64.0384
Hym_649	XP_003397339.2_6196015_6196558	540	13	21	192	DTRYLICV	GYMKMKKQ	GAYACNMGNTAYYTNATHTGYGT	TGYTTYTTCATYTTCATRTANCC	6144	64	0.741497	17.5714	59.8	97.5	3	215	GKLLDPK	NPPEYMS	GGNAARYTNYTNGAYCCNAA	SWCATRTAYTCNGGNGGRTT	4096	512	55.5	92.5	64.0341
Hym_650	XP_012171346.1_2366765_2367952	849	11	20	294	VLNPYTTY	EEPLIGYK	GTNYTNAAYCCNTAYACNACNTA	TTRTANCCDATNARNGGYTCYTC	8192	3072	0.548507	46.4167	58.2	95.5	9	305	YNGRKEA	WEVDQDM	TAYAAYGGNMGNAARGARGC	ATRTCYTGRTCNACYTCCCA	512	64	70.8	95	64.034
Hym_651	XP_003397325.2_6118477_6119143	453	13	69	211	VYTQDNHT	YKMFGYPT	GTNTAYACNCARGAYAAYCAYAC	GTNGGRTANCCRAACATYTTRTA	512	256	0.746154	39.4286	69.8	91	11	221	EYSVIFT	GALLVKN	GARTAYWSNGTNATHTTYAC	TTYTTNACNARNARNGCNCC	1536	8192	51.8	90.5	64.0255
Hym_652	XP_003401591.1_10728204_10728988	357	13	19	129	MMIVVIWF	KVKVVKML	ATGATGATHGTNGTNATHTGGTT	ARCATYTTNACNACYTTNACYTT	144	1024	0.563107	10.2857	53.1	95.5	6	153	WPLKCQI	IFARIKL	TGGCCNYTNAARTGYCARAT	ARYTTDATNCKNGCRAADAT	256	2304	63.4	94	64.0198
Hym_653	XP_003396294.1_2855123_2855660	408	10	31	158	QLPPHDNE	DECTEAEG	CARYTNCCNCCNCAYGAYAAYGA	CCYTCNGCYTCNGTRCAYTCRTC	2048	512	0.272727	10	63.6	100	9	168	PEDKIPY	WHMRHFA	CCNGARGAYAARATHCCNTA	GCRAARTGNCKCATRTGCCA	384	64	69.8	96.5	64.0056
Hym_654	XP_012163681.1_5991724_5992649	366	9	84	197	YVCPFCNE	NYKLQEHM	TAYGTNTGYCCNTTYTGYAAYGA	ATRTGYTCYTGNARYTTRTARTT	512	512	0.685714	30.4	71.3	98	73	209	NPTIDET	GEKPFQC	AAYCCNACNATHGAYGARAC	CAYTGRAANGGYTTYTCNCC	384	256	70.1	96	64.0024
Hym_655	XP_048269854.1_11109372_11118327	1851	11	1915	2523	KDNLKPEG	EGEFVDIR	AARGAYAAYYTNAARCCNGARGG	CKDATRTCNACRAAYTCNCCYTC	1024	1536	0.787197	126.083	62.8	91	1791	2617	KDNLKPE	DNLKPEG	AARGAYAAYYTNAARCCNGA	CCYTCNGGYTTNARRTTRTC	512	512	65.6	92	63.9682
Hym_656	XP_003402001.1_11539527_11540553	597	12	173	363	WGDVPKIE	CPTGVKLI	TGGGGNGAYGTNCCNAARATHGA	ATNARYTTNACNCCNGTNGGRCA	768	8192	0.704403	33.3846	66.5	89	92	402	DGLACDW	DYTNFVL	GAYGGNYTNGCNTGYGAYTG	ARNACRAARTTNGTRTARTC	1024	512	68.4	90.5	63.9416
Hym_657	XP_003395613.1_5735896_5736832	729	11	18	252	ANLTNKKY	YCTFQRNE	GCNAAYYTNACNAAYAARAARTA	TCRTTNCKYTGRAANGTRCARTA	2048	1024	0.429825	28.9167	65.8	95.5	5	268	TQCYENY	EMVAAFM	ACNCARTGYTAYGARAAYTA	ATRAANGCNGCNACCATYTC	128	256	70.7	89	63.9174
Hym_658	XP_012165650.2_13298438_13299965	1263	10	156	568	IVHDAMAC	KNNAMFLL	ATHGTNCAYGAYGCNATGGCNTG	ARNARRAACATNGCRTTRTTYTT	768	1024	0.677249	60.0909	64.7	97.5	148	620	AAFLWHE	GPFQCLQ	GCNGCNTTYYTNTGGCAYGA	TGNARRCAYTGRAANGGNCC	512	1024	64.4	98	63.8752
Hym_659	XP_048262729.1_7514690_7515344	366	13	45	158	HVELAAKM	GCKAVLTP	CAYGTNGARYTNGCNGCNAARAT	GGNGTNARNACNGCYTTRCANCC	4096	8192	0.392523	13	61.8	88	37	206	TDYAAKQ	ECQRCQG	ACNGAYTAYGCNGCNAARCA	CCYTGRCANCKYTGRCAYTC	512	256	65.6	90	63.8422
Hym_660	XP_003402326.1_14594838_14596299	1125	10	23	389	GNNWQTTF	PMQCVDTG	GGNAAYAAYTGGCARACNACNTT	CCNGTRTCNACRCAYTGCATNGG	512	512	0.234637	17.3636	68.1	96.5	14	451	FDRFIPT	DGEAIVT	TTYGAYMGNTTYATHCCNAC	GTNACDATNGCYTCNCCRTC	768	768	64.6	99.5	63.7961
Hym_661	XP_048260803.1_5991724_5993182	816	9	79	342	YVCPFCNE	IHTGEKPY	TAYGTNTGYCCNTTYTGYAAYGA	TANGGYTTYTCNCCNGTRTGDAT	512	1536	0.376471	41.5	70.4	98	68	381	NPTIDET	MCGKVFA	AAYCCNACNATHGAYGARAC	GCRAANACYTTNCCRCACAT	384	128	70.9	94.5	63.7954
Hym_662	XP_003393748.1_6720916_6721762	672	10	34	249	VCLEDGWD	DIWQYYLE	GTNTGYYTNGARGAYGGNTGGGA	TCNARRTARTAYTGCCADATRTC	1024	384	0.272727	11.1818	68.4	96.5	20	261	AVIDLMD	HGPAYDL	GCNGTNATHGAYYTNATGGA	ARRTCRTANGCNGGNCCRTG	768	1024	64.9	99.5	63.7895
Hym_663	XP_003393684.2_9058285_9059673	354	13	54	163	GHLTYGYK	GQDIHLKA	GGNCAYYTNACNTAYGGNTAYAA	GCYTTNARRTGDATRTCYTGNCC	4096	1536	0.660194	24.5	62.5	86.5	10	188	FWPNNTA	GEFDQNT	TTYTGGCCNAAYAAYACNGC	GTRTTYTGRTCRAAYTCNCC	128	128	71.1	84	63.7596
Hym_664	XP_012174369.1_10356489_10357370	426	13	40	173	SFKGLKKG	IEAHDSND	WSNTTYAARGGNYTNAARAARGG	TCRTTNSWRTCRTGNGCYTCDAT	8192	3072	0.563492	12.4286	48	95.5	30	186	PVHKPFF	ATIKYCM	CCNGTNCAYAARCCNTTYTT	ATRCARTAYTTDATNGTNGC	512	384	68.8	93	63.7592
Hym_665	XP_012167832.1_9707792_9709793	1275	12	118	534	NKASPEDW	QQVVHTTE	AAYAARGCNWSNCCNGARGAYTG	TCNGTNGTRTGNACNACYTGYTG	4096	2048	0.744304	86.4615	58.6	95.5	37	586	VETLNAI	TQREDPE	GTNGARACNYTNAAYGCNAT	TCNGGRTCYTCNCKYTGNGT	2048	1024	61.6	93	63.7453
Hym_666	XP_020720308.1_12744170_12745229	498	10	43	200	GDEARKWG	GQWIQCNL	GGNGAYGARGCNMGNAARTGGGG	ARRTTRCAYTGDATCCAYTGNCC	1024	384	0.503356	21.8182	64.4	93	19	239	AGPYCTM	IVPYEAF	GCNGGNCCNTAYTGYACNAT	AANGCYTCRTANGGNACDAT	1024	768	71.2	99.5	63.7323
Hym_667	XP_003400538.1_3232574_3234232	1842	11	42	647	QVCDDKWH	VNPMDRLT	CARGTNTGYGAYGAYAARTGGCA	GTNARNCKRTCCATNGGRTTNAC	128	4096	0.526508	56.4167	68.4	89	25	720	EGDPNIF	PHDLEWD	GARGGNGAYCCNAAYATHTT	TCCCAYTCNARRTCRTGNGG	384	256	69.4	91	63.7079
Hym_668	XP_003393684.2_9054834_9055863	618	13	49	246	SGWYYGKT	FIVEAKEC	WSNGGNTGGTAYTAYGGNAARAC	CAYTCYTTNGCYTCNACDATRAA	2048	768	0.786982	55.2857	61.4	93.5	32	289	QFRLECN	FGGDGVY	CARTTYMGNYTNGARTGYAA	TANACNCCRTCNCCNCCRAA	1024	1024	61	85	63.6961
Hym_669	XP_003396599.2_12786689_12788240	351	12	298	406	VDFDRTWN	NYHGGWWF	GTNGAYTTYGAYMGNACNTGGAA	AACCACCANCCNCCRTGRTARTT	1024	128	0.578431	18.1538	66	93	234	416	ELEHVED	CQHANLN	GARYTNGARCAYGTNGARGA	TTNARRTTNGCRTGYTGRCA	512	512	63.4	93	63.6832
Hym_670	XP_003400449.1_777362_779156	825	12	180	446	PPVMFLDE	KERFNNWY	CCNCCNGTNATGTTYYTNGAYGA	TACCARTTRTTRAANCKYTCYTT	2048	256	0.78125	67.4615	64.2	95	39	595	GELTAIM	YCHYRIP	GGNGARYTNACNGCNATHAT	GGDATNCKRTARTGRCARTA	3072	384	66.2	85	63.6459
Hym_671	XP_003395483.1_7378891_7380401	861	12	122	400	TVWRPYGF	DKLRFMSI	ACNGTNTGGMGNCCNTAYGGNTT	ATNSWCATRAANCKNARYTTRTC	4096	8192	0.77821	71	57.1	92.5	69	432	YNWEKGK	GHLFAAV	TAYAAYTGGGARAARGGNAA	ACNGCNGCRAANARRTGNCC	64	2048	65.4	95	63.6269
Hym_672	XP_012163392.1_4515586_4516151	381	13	49	167	GTLDLDEW	KDVDPDGR	GGNACNYTNGAYYTNGAYGARTG	CKNCCRTCNGGRTCNACRTCYTT	8192	2048	0.321429	10.9286	56.2	93	32	178	QLVYTPK	AVVTKLD	CARYTNGTNTAYACNCCNAA	TCNARYTTNGTNACNACNGC	2048	4096	61	95	63.6265
Hym_673	XP_048260295.1_13502479_13503568	822	12	23	288	DEALKECN	NDCIMRVN	GAYGARGCNYTNAARGARTGYAA	TTNACNCKCATDATRCARTCRTT	1024	768	0.61753	38.1538	66.7	91	4	367	LSYQIET	AKDGNLA	YTNWSNTAYCARATHGARAC	GCNARRTTNCCRTCYTTNGC	3072	1024	59	96.5	63.5842
Hym_674	XP_003401826.1_7053533_7054429	507	12	33	193	LMNLLHWQ	DQMGNIVS	YTNATGAAYYTNYTNCAYTGGCA	SWNACDATRTTNCCCATYTGRTC	2048	1536	0.684211	40.7692	58.8	93	14	251	VYAGFDP	YQFFIRT	GTNTAYGCNGGNTTYGAYCC	GTNCKDATRAARAAYTGRTA	512	384	68.6	92.5	63.5682
Hym_675	XP_012175165.1_2835241_2836369	1041	9	41	379	WCVQQDNE	CEVMCFDL	TGGTGYGTNCARCARGAYAAYGA	ARRTCRAARCACATNACYTCRCA	128	256	0.490625	40.7	71.8	98.5	1	403	KAEWMTT	PVFRITQ	AARGCNGARTGGATGACNAC	TGNGTDATNCKRAANACNGG	64	3072	65.5	97.5	63.5478
Hym_676	XP_048263287.1_1965004_1966109	903	11	46	338	LCTAITFG	FGDFGVPI	YTNTGYACNGCNATHACNTTYGG	ATNGGNACNCCRAARTCNCCRAA	6144	2048	0.53125	45.8333	59.8	97	37	411	AAIFMYF	YILVFME	GCNGCNATHTTYATGTAYTT	TCCATRAANACNARDATRTA	192	384	68.2	93.5	63.5405
Hym_677	XP_048269356.1_4956349_4957211	474	13	206	355	TWNGIMGE	YTANIAAL	ACNTGGAAYGGNATHATGGGNGA	ARNGCNGCDATRTTNGCNGTRTA	384	6144	0.356643	12.6429	60.5	92.5	164	363	LYVAKDG	IAGLFFH	YTNTAYGTNGCNAARGAYGG	TGRAARAANARNCCNGCDAT	1024	1536	62.8	89	63.5004
Hym_678	XP_003393753.1_6740818_6741253	351	13	11	119	TYPTEYVK	KVKFINDQ	ACNTAYCCNACNGARTAYGTNAA	TGRTCRTTDATRAAYTTNACYTT	2048	384	0.470588	14.5	66.2	99	2	138	ITGGIEI	HGVGLIV	ATHACNGGNGGNATHGARAT	ACDATNARNCCNACNCCRTG	1152	3072	52.9	86.5	63.4949
Hym_679	XP_048264356.1_7016934_7017715	573	10	76	258	WSCDKWQQ	FTNLVHLF	TGGWSNTGYGAYAARTGGCARCA	AANARRTGNACNARRTTNGTRAA	256	8192	0.409357	18.4545	57.1	100	7	276	PTALVWN	HDAYMCT	CCNACNGCNYTNGTNTGGAA	GTRCACATRTANGCRTCRTG	2048	64	70.7	100	63.4447
Hym_680	XP_012169115.1_9294498_9295185	474	12	34	183	YNACERFK	KDIYQALT	TAYAAYGCNTGYGARMGNTTYAA	GTNARNGCYTGRTADATRTCYTT	1024	1536	0.328671	10.1538	68.6	95.5	8	191	QISAELA	TNMAEIF	CARATHWSNGCNGARYTNGC	AADATYTCNGCCATRTTNGT	6144	192	57.6	94	63.4423
Hym_681	XP_048266442.1_17436125_17436793	348	11	13	120	WAIGNTPE	MAVVPDRR	TGGGCNATHGGNAAYACNCCNGA	CKNCKRTCNGGNACNACNGCCAT	1536	8192	0.118812	5.08333	60.4	95.5	5	138	GMCPENK	KTNRQIV	GGNATGTGYCCNGARAAYAA	ACDATYTGNCKRTTNGTYTT	128	768	71.4	95	63.4123
Hym_682	XP_012170327.1_2010122_2011418	780	12	97	348	TYCAKQQV	AQIYDLVA	ACNTAYTGYGCNAARCARCARGT	GCNACNARRTCRTADATYTGNGC	512	3072	0.556522	27.2308	64.2	94	44	359	DEMVTIH	AERKLWC	GAYGARATGGTNACNATHCA	CACCANARYTTNCKYTCNGC	192	1024	67.2	88.5	63.3926
Hym_683	XP_003393391.1_11220558_11221347	615	13	64	260	IFHQVRKY	KNLCLCRN	ATHTTYCAYCARGTNMGNAARTA	TTNCKRCANARRCANARRTTYTT	1536	8192	0.494565	29.1429	55.9	98	5	268	YFTWHTA	FHLLDKS	TAYTTYACNTGGCAYACNGC	SWYTTRTCNARNARRTGRAA	128	4096	57.5	91.5	63.3702
Hym_684	XP_003401072.1_3034633_3035838	630	13	112	313	FIPMALYY	HCVTLSWW	TTYATHCCNATGGCNYTNTAYTA	CACCANSWNARNGTNACRCARTG	1536	8192	0.471503	22.8571	55.3	92.5	21	330	YARGMLP	ATWYGLI	TAYGCNMGNGGNATGYTNCC	ATNARNCCRTACCANGTNGC	2048	1024	60.2	95.5	63.3494
Hym_685	XP_020722300.2_5310422_5311477	543	10	194	366	DWGDLKQF	WKPHKAAP	GAYTGGGGNGAYYTNAARCARTT	GGNGCNGCYTTRTGNGGYTTCCA	512	512	0.48125	19.6364	63.4	96	183	383	EEPDYMI	CWANDPR	GARGARCCNGAYTAYATGAT	CKNGGRTCRTTNGCCCARCA	64	256	73	95	63.3227
Hym_686	XP_020719796.2_399380_400844	882	12	96	381	IGLADDQH	FEIMSPIK	ATHGGNYTNGCNGAYGAYCARCA	TTDATNGGNSWCATDATYTCRAA	3072	2304	0.776119	80.6923	60	98	26	501	VVATTGQ	FFGCRNK	GTNGTNGCNACNACNGGNCA	TTRTTNCKRCANCCRAARAA	4096	512	61.4	89	63.3112
Hym_687	XP_020720090.1_18755633_18756190	345	13	11	117	IDNFFPGM	KNKEKLQR	ATHGAYAAYTTYTTYCCNGGNAT	CKYTGNARYTTYTCYTTRTTYTT	768	1024	0.23	4.21429	63.7	99.5	2	190	RHILNVT	PKSWSPN	MGNCAYATHYTNAAYGTNAC	TTNGGNSWCCANSWYTTNGG	3072	8192	43.5	98.5	63.2671
Hym_688	XP_012163790.1_9936172_9937890	1317	11	137	567	CVDGVNWF	QNEENLRR	TGYGTNGAYGGNGTNAAYTGGTT	CKNCKNARRTTYTCYTCRTTYTG	512	4096	0.73747	55.5833	61.5	94.5	89	575	ENGATCV	YANPLKD	GARAAYGGNGCNACNTGYGT	TCYTTNARNGGRTTNGCRTA	512	1024	67.4	93.5	63.2486
Hym_689	XP_012166787.1_2305661_2307488	1014	11	210	539	WGNIAVEE	QQALYVDK	TGGGGNAAYATHGCNGTNGARGA	TTRTCNACRTANARNGCYTGYTG	768	2048	0.470405	51.0833	64.3	92.5	117	567	ITQKEKQ	KKEECVE	ATHACNCARAARGARAARCA	TCNACRCAYTCYTCYTTYTT	192	128	66	94.5	63.2218
Hym_690	XP_003400022.2_1117815_1118617	351	13	120	228	VVCNNGTW	VYDYRPYV	GTNGTNTGYAAYAAYGGNACNTG	ACRTANGGNCKRTARTCRTANAC	2048	2048	0.61	16.9286	56.2	89	36	242	PQCLAPC	KQIMYDC	CCNCARTGYYTNGCNCCNTG	CARTCRTACATDATYTGYTT	2048	48	67.9	90.5	63.0923
Hym_691	XP_012175152.3_2926403_2927783	561	11	232	410	VDPYCTDI	EIKRCQQE	GTNGAYCCNTAYTGYACNGAYAT	TCYTGYTGRCANCKYTTDATYTC	1024	768	0.526316	24.9167	63.9	94.5	223	424	DTPNKFW	HNVTQLK	GAYACNCCNAAYAARTTYTG	TTNARYTGNGTNACRTTRTG	256	1024	73.2	88	63.074
Hym_692	XP_020721511.1_7109129_7112954	2067	8	108	788	YAEIEVMK	FDYLHNEG	TAYGCNGARATHGARGTNATGAA	CCYTCRTTRTGNARRTARTCRAA	384	512	0.328829	58.6667	70.3	100	74	861	FEKDNDP	AEIKMTI	TTYGARAARGAYAAYGAYCC	ATNGTCATYTTDATYTCNGC	64	192	70.8	97.5	63.0557
Hym_693	XP_048266590.1_1058569_1059325	891	10	29	317	YKIGVCKV	HCYECKVK	TAYAARATHGGNGTNTGYAARGT	TTNACYTTRCAYTCRTARCARTG	768	256	0.605166	29	65.3	95	1	346	VHKQYVC	GWEYETP	GTNCAYAARCARTAYGTNTG	GGNGTYTCRTAYTCCCANCC	256	128	70.9	94.5	62.9773
Hym_694	XP_020719844.1_1628339_1628776	366	13	15	128	MEYGSGFG	NTLKHQRN	ATGGARTAYGGNWSNGGNTTYGG	TTNCKYTGRTGYTTNARNGTRTT	2048	4096	0.365385	11.5714	47.9	97.5	7	136	SAVVCIN	EFTMRVG	WSNGCNGTNGTNTGYATHAA	CCNACNCKCATNGTRAAYTC	6144	512	62	96.5	62.9632
Hym_695	XP_048266491.1_2461828_2462663	480	11	58	209	FLEYERPF	FAGEHTHS	TTYYTNGARTAYGARMGNCCNTT	SWRTGNGTRTGYTCNCCNGCRAA	4096	4096	0.56338	24	55.6	99	50	221	MFGTVDK	TVHGAYL	ATGTTYGGNACNGTNGAYAA	ARRTANGCNCCRTGNACNGT	256	2048	67.8	97	62.9391
Hym_696	XP_012170452.2_1931310_1934223	1977	11	237	887	PFHYAAFG	VHDIKGLQ	CCNTTYCAYTAYGCNGCNTTYGG	TGNARNCCYTTDATRTCRTGNAC	1024	3072	0.576355	104.333	63.5	97.5	200	905	QGLTALH	QTKLICD	CARGGNYTNACNGCNYTNCA	TCRCADATNARYTTNGTYTG	8192	768	58.8	91.5	62.9046
Hym_697	XP_048268075.1_11518931_11519516	462	10	40	185	PMRALFQI	QIYTYIGD	CCNATGMGNGCNYTNTTYCARAT	TCNCCDATRTANGTRTADATYTG	4096	1152	0.553957	24.7273	62	100	1	198	VIACEQQ	NPFTNLG	GTNATHGCNTGYGARCARCA	CCNARRTTNGTRAANGGRTT	384	1024	66.9	97	62.8745
Hym_698	XP_048266491.1_2461209_2461750	396	12	14	137	VLGNPMFE	EMGSYAEL	GTNYTNGGNAAYCCNATGTTYGA	ARYTCNGCRTANSWNCCCATYTC	2048	4096	0.384615	14.3077	59.3	96.5	6	165	LGANWIH	HIPKDRI	YTNGGNGCNAAYTGGATHCA	ATNCKRTCYTTNGGDATRTG	768	768	67.8	90.5	62.8625
Hym_699	XP_003400538.1_3234315_3235127	372	12	109	224	TVKVNRVC	DEIFEFDG	ACNGTNAARGTNAAYMGNGTNTG	CCRTCRAAYTCRAADATYTCRTC	8192	192	0.412844	14	56.6	93	96	267	YDCGMKQ	QDPHVKE	TAYGAYTGYGGNATGAARCA	TCYTTNACRTGNGGRTCYTG	64	256	77	87.5	62.8473
Hym_700	XP_003400575.1_4439598_4440550	597	12	31	221	FEQDSYKF	KMFESTGW	TTYGARCARGAYWSNTAYAARTT	CANCCNGTNSWYTCRAACATYTT	1024	2048	0.487179	21.8462	58.4	99	18	320	VRSIMYP	GIVRQFP	GTNMGNWSNATHATGTAYCC	GGRAAYTGNCKNACDATNCC	3072	1536	56.8	99	62.7852
Hym_701	XP_048260254.1_3708020_3708992	456	12	45	188	CRPECVTN	CGQNTKCL	TGYMGNCCNGARTGYGTNACNAA	ARRCAYTTNGTRTTYTGNCCRCA	4096	1024	0.674074	28.3846	63.6	92.5	36	248	EYFGDPY	CGPNSQC	GARTAYTTYGGNGAYCCNTA	CAYTGNSWRTTNGGNCCRCA	256	2048	61.4	95	62.7615
Hym_702	XP_003395709.1_4420767_4422452	1779	9	74	658	QAVKIKEG	QAMELDGT	CARGCNGTNAARATHAARGARGG	GTNCCRTCNARYTCCATNGCYTG	768	1024	0.478899	56.7	66.7	100	37	681	KITKGQY	AGAKLPE	AARATHACNAARGGNCARTA	TCNGGNARYTTNGCNCCNGC	384	4096	63.1	100	62.7408
Hym_703	XP_003395455.2_8301206_8302988	1746	9	126	699	TMVDVNCG	FEPTQCAG	ACNATGGTNGAYGTNAAYTGYGG	CCNGCRCAYTGNGTNGGYTCRAA	512	1024	0.560976	80.9	68.2	93.5	6	710	DFNDRME	WCVDEAG	GAYTTYAAYGAYMGNATGGA	CCNGCYTCRTCNACRCACCA	128	128	72.1	93.5	62.7024
Hym_704	XP_048270678.1_4956570_4959288	2076	13	154	837	FDFRITFI	YVQSVMNQ	TTYGAYTTYMGNATHACNTTYAT	TGRTTCATNACNSWYTGNACRTA	1536	2048	0.864775	197.786	48	86.5	34	854	IKLMHNT	TNGITWL	ATHAARYTNATGCAYAAYAC	ARCCANGTDATNCCRTTNGT	192	768	65.7	84.5	62.6386
Hym_705	XP_003400091.1_8115927_8117939	1182	8	63	448	ALQGIEFW	KNHAEYQV	GCNYTNCARGGNATHGARTTYTG	ACYTGRTAYTCNGCRTGRTTYTT	3072	256	0.274406	27.6667	73.3	98	49	477	QITLEAM	YCDEIMT	CARATHACNYTNGARGCNAT	GTCATDATYTCRTCRCARTA	1536	48	72.8	96.5	62.6112
Hym_706	XP_020720014.1_464957_466077	669	12	51	265	SHYRGHKM	FAGIYHQR	WSNCAYTAYMGNGGNCAYAARAT	CKYTGRTGRTADATNCCNGCRAA	8192	1536	0.647959	21.0769	63.1	99	35	315	INQLYLE	KEELLEA	ATHAAYCARYTNTAYYTNGA	GCYTCNARNARYTCYTCYTT	1536	1024	51.8	99	62.6031
Hym_707	XP_003401439.1_10827714_10828872	606	10	79	272	VFEKAGVN	VEFNLIYD	GTNTTYGARAARGCNGGNGTNAA	TCRTADATNARRTTRAAYTCNAC	2048	1536	0.392473	26.1818	65.7	99.5	34	283	KIQADFC	KFGLYTP	AARATHCARGCNGAYTTYTG	GGNGTRTANARNCCRAAYTT	192	1024	70.9	89	62.5829
Hym_708	XP_012170120.1_12150069_12150541	399	13	11	135	HIMGIGTH	PYDAYDLV	CAYATHATGGGNATHGGNACNCA	ACNARRTCRTANGCRTCRTANGG	1152	2048	0.449153	14.8571	57.6	94.5	2	144	FAEITRI	FDVPIGI	TTYGCNGARATHACNMGNAT	ATNCCDATNGGNACRTCRAA	1536	768	61.7	89	62.5466
Hym_709	XP_048269777.1_7351310_7352174	525	13	83	249	DTTAAQQE	EETRQKLA	GAYACNACNGCNGCNCARCARGA	GCNARYTTYTGNCKNGTYTCYTC	2048	4096	0.45625	21.2857	58	93	64	279	KRDLNEE	EEAKRAL	AARMGNGAYYTNAAYGARGA	ARNGCNCKYTTNGCYTCYTC	1024	2048	58.6	92.5	62.5155
Hym_710	XP_048263106.1_2703244_2703639	351	13	11	119	EVTQSEEG	CERDAFDT	GARGTNACNCARWSNGARGARGG	GTRTCRAANGCRTCNCKYTCRCA	4096	1024	0.56	10.1429	51	98.5	3	128	TGEKLDV	FDHAPDK	ACNGGNGARAARYTNGAYGT	TTRTCNGGNGCRTGRTCRAA	1024	256	67.2	86.5	62.5117
Hym_711	XP_012166278.1_1145781_1146226	357	12	33	143	GAGDVFEQ	IKANVKVA	GGNGCNGGNGAYGTNTTYGARCA	GCNACYTTNACRTTNGCYTTDAT	2048	1536	0.269231	5.84615	62.2	98	7	152	SIVQVDD	TENGIIF	WSNATHGTNCARGTNGAYGA	AADATDATNCCRTTYTCNGT	3072	576	61	93	62.4959
Hym_712	XP_003396851.1_12190070_12190564	465	13	29	175	DAREVAKK	KISEDFLK	GAYGCNMGNGARGTNGCNAARAA	TTNARRAARTCYTCNSWDATYTT	4096	6144	0.598361	17.3571	51.9	95.5	3	184	QDLKAPK	HFQTFGN	CARGAYYTNAARGCNCCNAA	TTNCCRAANGTYTGRAARTG	1024	256	67	88	62.4703
Hym_713	XP_048266779.1_9487986_9489144	456	10	231	374	FFRHMEAK	FEIPGETP	TTYTTYMGNCAYATGGARGCNAA	GGNGTYTCNCCNGGDATYTCRAA	512	1536	0.448598	17.1818	64.3	97.5	178	391	GCHYYPD	DIPAIPR	GGNTGYCAYTAYTAYCCNGA	CKNGGDATNGCNGGDATRTC	256	2304	63.9	100	62.4506
Hym_714	XP_003397352.1_6678418_6679057	345	13	33	139	LERVAEYC	KPIKYVRK	YTNGARMGNGTNGCNGARTAYTG	TTNCKNACRTAYTTDATNGGYTT	8192	3072	0.11	2.28571	57.8	98	14	148	LLRQEIP	IDYTILD	YTNYTNMGNCARGARATHCC	TCNARDATNGTRTARTCDAT	6144	1152	56.5	91.5	62.4145
Hym_715	XP_012172478.1_9229620_9230575	621	12	50	248	SPKWIPQM	GCPYAAGA	WSNCCNAARTGGATHCCNCARAT	GCNCCNGCNGCRTANGGRCANCC	3072	4096	0.737968	49.6154	56.3	94	9	257	EVGPRDG	GNVATED	GARGTNGGNCCNMGNGAYGG	TCYTCNGTNGCNACRTTNCC	2048	1024	61.8	97.5	62.3795
Hym_716	XP_012174962.1_4390515_4390984	372	12	16	131	WSVDPFGH	NVKQMAEL	TGGWSNGTNGAYCCNTTYGGNCA	ARYTCNGCCATYTGYTTNACRTT	4096	512	0.449541	11.4615	65.7	91	7	152	NLDVTPE	HNVVLMP	AAYYTNGAYGTNACNCCNGA	GGCATNARNACNACRTTRTG	2048	512	63.7	93	62.379
Hym_717	XP_003397046.1_1653395_1655153	1686	10	55	608	VPPLTQFF	QWINRFNT	GTNCCNCCNYTNACNCARTTYTT	GTRTTRAANCKRTTDATCCAYTG	8192	384	0.434783	57.6364	61.7	92	39	650	IGNTCYM	PQAVWEY	ATHGGNAAYACNTGYTAYAT	TAYTCCCANACNGCYTGNGG	384	256	74.2	93.5	62.3348
Hym_718	XP_012169842.1_261508_262186	483	13	30	182	KQEILEYE	EVLEYFLR	AARCARGARATHYTNGARTAYGA	CKNARRAARTAYTCNARNACYTC	768	8192	0.541096	18.6429	53.6	95.5	16	201	EQERAKE	QAITGLK	GARCARGARMGNGCNAARGA	TTNARNCCNGTDATNGCYTG	512	3072	60.4	92.5	62.3213
Hym_719	XP_012175637.1_16087825_16088256	345	13	15	121	RNALDVCG	WINTNLSH	MGNAAYGCNYTNGAYGTNTGYGG	TGNSWNARRTTNGTRTTDATCCA	8192	6144	0.43	7.07143	57.3	88	3	141	ENGDGFI	EGKTLYD	GARAAYGGNGAYGGNTTYAT	TCRTANARNGTYTTNCCYTC	256	1024	67.8	90	62.2951
Hym_720	XP_048264356.1_7018836_7019430	447	13	12	152	LCKVVKHV	AELTACCN	YTNTGYAARGTNGTNAARCAYGT	TTRCARCANGCNGTNARYTCNGC	2048	4096	0.507576	10.6429	51.4	97.5	3	164	EQTTAVF	EWLGVLM	GARCARACNACNGCNGTNTT	ATNARNACNCCNARCCAYTC	1024	2048	61.3	92.5	62.2685
Hym_721	XP_012164589.1_4851676_4852228	360	13	19	130	GNTRELKP	DDLMLYLL	GGNAAYACNMGNGARYTNAARCC	ARNARRTANARCATNARRTCRTC	8192	8192	0.333333	8.5	41.3	96.5	4	140	VEAKHHK	VQALKYE	GTNGARGCNAARCAYCAYAA	TCRTAYTTNARNGCYTGNAC	256	1024	66.6	98.5	62.2665
Hym_722	XP_048261680.1_4054828_4055640	663	9	69	281	ADTNGEFQ	EMVEARTI	GCNGAYACNAAYGGNGARTTYCA	ATNGTNCKNGCYTCNACCATYTC	1024	2048	0.641304	23.8	68.2	94	17	357	VYVDFTF	YKDIHNV	GTNTAYGTNGAYTTYACNTT	ACRTTRTGDATRTCYTTRTA	512	96	71.1	98.5	62.197
Hym_723	XP_012167519.1_15754125_15754850	384	13	101	220	YYGGMIYT	YKKNIQRL	TAYTAYGGNGGNATGATHTAYAC	ARNCKYTGDATRTTYTTYTTRTA	384	1536	0.758929	24.7143	60.1	92.5	43	251	ADLCQLC	AEKYILN	GCNGAYYTNTGYCARYTNTG	TTNARDATRTAYTTYTCNGC	2048	768	61	87.5	62.1659
Hym_724	XP_012167407.1_10472299_10472735	345	12	20	126	IERTMDAC	CHSEIQGR	ATHGARMGNACNATGGAYGCNTG	CKNCCYTGDATYTCNSWRTGRCA	1536	6144	0.36	10.7692	59.2	96.5	9	134	QWNEDLY	AILRFYP	CARTGGAAYGARGAYYTNTA	GGRTARAANCKNARDATNGC	128	3072	62.8	94.5	62.1458
Hym_725	XP_003400661.1_3855535_3856327	441	12	110	248	NQGYAADF	PYTEAIIL	AAYCARGGNTAYGCNGCNGAYTT	ARDATDATNGCYTCNGTRTANGG	1024	4608	0.828125	39.4615	63.7	92.5	5	267	DWSEVQK	PHVANQD	GAYTGGWSNGARGTNCARAA	TCYTGRTTNGCNACRTGNGG	512	512	65.9	88	62.129
Hym_726	XP_012165983.1_20262164_20262915	615	13	52	248	HGVLCDDM	KAGPKEQE	CAYGGNGTNYTNTGYGAYGAYAT	TCYTGYTCYTTNGGNCCNGCYTT	2048	1024	0.502646	27.8571	64	89.5	36	260	QRQGLNW	AMEALHR	CARMGNCARGGNYTNAAYTG	CKRTGNARNGCYTCCATNGC	2048	1024	59.7	87.5	62.1168
Hym_727	XP_020718920.1_6230121_6231990	1377	8	168	618	PIWYIMDE	ACEYYPNF	CCNATHTGGTAYATHATGGAYGA	AARTTNGGRTARTAYTCRCANGC	144	512	0.570455	95.2222	71.8	91.5	93	626	YLIDHAW	YNDIFKC	TAYYTNATHGAYCAYGCNTG	CAYTTRAADATRTCRTTRTA	768	96	75.3	94	62.1085
Hym_728	XP_012172858.1_9091950_9092504	369	13	55	169	AVLWHDEV	WVRSNYKA	GCNGTNYTNTGGCAYGAYGARGT	GCYTTRTARTTNSWNCKNACCCA	1024	4096	0.462963	15.2857	55.4	92	10	177	IIPVDLN	FNETHSM	ATHATHCCNGTNGAYYTNAA	ATNSWRTGNGTYTCRTTRAA	2304	1024	61.5	93	62.0896
Hym_729	XP_048262495.1_5890161_5890598	414	12	23	152	REDDVYQF	FKIVPMLN	MGNGARGAYGAYGTNTAYCARTT	TTNARCATNGGNACDATYTTRAA	1024	1536	0.628319	22.5385	68.7	92	3	161	YYKSAQH	DGVFLGN	TAYTAYAARWSNGCNCARCA	TTNCCNARRAANACNCCRTC	1024	2048	57	94	62.0834
Hym_730	XP_020719568.1_7122799_7123849	363	11	98	210	YPIAVHNV	DFYMNGGI	TAYCCNATHGCNGTNCAYAAYGT	ATNCCNCCRTTCATRTARAARTC	1536	256	0.5	16.3333	67.9	91	5	253	TNQTCPD	GFWGWPC	ACNAAYCARACNTGYCCNGA	CANGGCCANCCCCARAANCC	512	128	67.4	92	62.0683
Hym_731	XP_020720993.2_2425555_2426301	447	11	52	192	TKLRNPHY	IDPMYQYS	ACNAARYTNMGNAAYCCNCAYTA	SWRTAYTGRTACATNGGRTCDAT	8192	768	0.641791	27	62.3	97	1	202	KPVLIEN	WFINLYI	AARCCNGTNYTNATHGARAA	ATRTANARRTTDATRAACCA	1536	192	67.4	90.5	62.0491
Hym_732	XP_003397348.1_6667143_6668041	513	12	103	265	CVELIWGY	FWIESKPS	TGYGTNGARYTNATHTGGGGNTA	SWNGGYTTNSWYTCDATCCARAA	1536	6144	0.490196	17.6154	57.8	94.5	15	281	ELQRICY	QEKFENS	GARYTNCARMGNATHTGYTA	SWRTTYTCRAAYTTYTCYTG	1536	256	64.8	95	62.0416
Hym_733	XP_012164549.2_5527287_5527961	582	11	39	224	GVRQYREQ	KFQWLLNP	GGNGTNMGNCARTAYMGNGARCA	GGRTTNARNARCCAYTGRAAYTT	8192	1024	0.470238	22.75	57.5	99.5	2	234	HGPRMKC	VFDLTQG	CAYGGNCCNMGNATGAARTG	CCYTGNGTNARRTCRAANAC	512	1024	66.6	94	62.0406
Hym_734	XP_003395440.1_8983384_8985013	1494	10	47	536	LYQVNGFN	QKWRIENV	YTNTAYCARGTNAAYGGNTTYAA	ACRTTYTCDATNCKCCAYTTYTG	2048	384	0.406639	59.7273	68	90	3	546	DEKIDWH	KAINNWD	GAYGARAARATHGAYTGGCA	TCCCARTTRTTDATNGCYTT	48	96	74.5	88	62.0279
Hym_735	XP_003401766.1_4978105_4978681	489	13	23	177	FRRHGGYV	DYFTYIGF	TTYMGNMGNCAYGGNGGNTAYGT	AANCCDATRTANGTRAARTARTC	8192	768	0.319728	10.7857	58.1	95.5	3	186	AEGETRG	CPELENP	GCNGARGGNGARACNMGNGG	GGRTTYTCNARYTCNGGRCA	2048	512	54.6	94	62.014
Hym_736	XP_012176660.1_14470358_14472003	534	13	137	306	TNLPGDAF	GNKLHTLE	ACNAAYYTNCCNGGNGAYGCNTT	TCNARNGTRTGNARYTTRTTNCC	8192	8192	0.580247	23.4286	59.6	91.5	72	317	HLTNLEY	FANLTRL	CAYYTNACNAAYYTNGARTA	ARNCKNGTNARRTTNGCRAA	2048	8192	54.8	95	61.9924
Hym_737	XP_003400575.1_4437145_4438584	903	12	57	349	FGIFKYMA	EPLPEAAP	TTYGGNATHTTYAARTAYATGGC	GGNGCNGCYTCNGGNARNGGYTC	192	8192	0.68662	52.3846	54.4	91.5	3	366	GDGANDC	TEIKIEK	GGNGAYGGNGCNAAYGAYTG	TTYTCDATYTTDATYTCNGT	512	288	63.6	99	61.9786
Hym_738	XP_003393705.1_9396616_9397288	426	13	27	160	PSQMGLED	VEDHYPEG	CCNWSNCARATGGGNYTNGARGA	CCYTCNGGRTARTGRTCYTCNAC	8192	512	0.590551	20.2143	61.8	96.5	7	176	SQTNVNF	AVALERN	WSNCARACNAAYGTNAAYTT	TTNCKYTCNARNGCNACNGC	2048	8192	55.4	87.5	61.9777
Hym_739	XP_012167880.2_8713228_8713775	408	12	70	197	VQNAFEGY	EHPVFGPY	GTNCARAAYGCNTTYGARGGNTA	TANGGNCCRAANACNGGRTGYTC	1024	2048	0.615385	22.3846	68.8	91	37	206	TFMYDHC	VDLSQHC	ACNTTYATGTAYGAYCAYTG	CARTGYTGNSWNARRTCNAC	64	4096	63.6	88	61.9312
Hym_740	XP_048267387.1_9791298_9791974	579	13	23	207	RHTDCIND	FKQLFYFM	MGNCAYACNGAYTGYATHAAYGA	ATRAARTARAANARYTGYTTRAA	1536	512	0.605714	27.9286	63.7	92.5	14	215	PAYILFM	CASALNN	CCNGCNTAYATHYTNTTYAT	TTRTTNARNGCNSWNGCRCA	1536	8192	52.1	92	61.9105
Hym_741	XP_048267475.1_13751371_13752118	345	12	121	227	GIIGDLDT	GDLIHATK	GGNATHATHGGNGAYYTNGAYAC	TTNGTNGCRTGDATNARRTCNCC	4608	6144	0.23	4.30769	54.4	95.5	108	238	GTQACIN	GKPINDP	GGNACNCARGCNTGYATHAA	GGRTCRTTDATNGGYTTNCC	768	384	69.2	94	61.8773
Hym_742	XP_003395658.2_5276001_5278281	1050	11	335	676	YCLHAINH	QICEYSKD	TAYTGYYTNCAYGCNATHAAYCA	TCYTTNSWRTAYTCRCADATYTG	1536	1536	0.584337	53.3333	64.1	90.5	311	738	IINNYQD	CNLMQEA	ATHATHAAYAAYTAYCARGA	GCYTCYTGCATNARRTTRCA	144	128	70.6	89	61.8767
Hym_743	XP_012163070.1_17807006_17808476	921	12	16	314	HVPDEYWQ	HKEFRFLL	CAYGTNCCNGAYGARTAYTGGCA	ARNARRAANCKRAAYTCYTTRTG	256	4096	0.77193	94	66.5	93	8	408	SVFVVQT	CHATPLY	WSNGTNTTYGTNGTNCARAC	TANARNGGNGTNGCRTGRCA	4096	2048	55.6	89	61.853
Hym_744	XP_003398230.2_11030093_11030769	402	13	64	189	TNTTLMCN	CDYVTYNP	ACNAAYACNACNYTNATGTGYAA	GGRTTRTANGTNACRTARTCRCA	2048	512	0.576271	16.5714	59.8	94	54	210	DMLRTFK	CHAGCRN	GAYATGYTNMGNACNTTYAA	TTNCKRCANCCNGCRTGRCA	1024	1024	63.5	84	61.8356
Hym_745	XP_003397500.1_2419580_2420091	372	13	24	139	WWRVLIIY	WEKVVWWA	TGGTGGMGNGTNYTNATHATHTA	GCCCACCANACNACYTTYTCCCA	2304	64	0.37963	14.4286	56.5	92	16	158	IPLEMVH	AILWNIL	ATHCCNYTNGARATGGTNCA	ARDATRTTCCANARDATNGC	768	1152	60.5	92.5	61.8336
Hym_746	XP_048262860.1_10434200_10435761	639	12	139	343	TVMVKDQG	DYEKTKFY	ACNGTNATGGTNAARGAYCARGG	TARAAYTTNGTYTTYTCRTARTC	512	256	0.564767	31.3846	67.9	91	55	377	DINDHRP	NDNAPRF	GAYATHAAYGAYCAYMGNCC	AANCKNGGNGCRTTRTCRTT	384	1024	62.9	88.5	61.8292
Hym_747	XP_012167853.1_9378000_9378541	399	13	35	159	IEEMLRIK	GFPVYLYD	ATHGARGARATGYTNMGNATHAA	TCRTANARRTANACNGGRAANCC	2304	4096	0.538462	16.4286	55.6	98	26	178	MKASDLK	WDVDGFL	ATGAARGCNWSNGAYYTNAA	ARRAANCCRTCNACRTCCCA	2048	256	56.2	91.5	61.8281
Hym_748	XP_048260225.1_244944_245586	456	12	59	202	LEKERTMK	EKYGQLAA	YTNGARAARGARMGNACNATGAA	GCNGCNARYTGNCCRTAYTTYTC	2048	2048	0.637037	22.3846	60.7	95.5	51	212	IAEETVA	QKDLQDL	ATHGCNGARGARACNGTNGC	ARRTCYTGNARRTCYTTYTG	768	512	57	98	61.828
Hym_749	XP_003399018.1_8407946_8408594	537	12	18	188	GFDAIMQA	CDGLKVGT	GGNTTYGAYGCNATHATGCARGC	GTNCCNACYTTNARNCCRTCRCA	384	4096	0.455696	19.6923	63.3	96	10	208	GNLDAPE	CPANRSE	GGNAAYYTNGAYGCNCCNGA	TCNSWNCKRTTNGCNGGRCA	2048	8192	58.6	93.5	61.7993
Hym_750	XP_048265856.1_12181645_12182588	720	12	79	310	RWISAKDN	KFDGHFLN	MGNTGGATHWSNGCNAARGAYAA	TTNARRAARTGNCCRTCRAAYTT	6144	1024	0.56	31.6923	61.7	94.5	10	320	KIPILPA	FPGLEDT	AARATHCCNATHYTNCCNGC	GTRTCYTCNARNCCNGGRAA	2304	1024	57	97	61.7963
Hym_751	XP_012170179.1_2115842_2116926	735	11	85	321	GECFDNWD	CGGAGCGF	GGNGARTGYTTYGAYAAYTGGGA	AANCCRCANCCNGCNCCNCCRCA	128	4096	0.73913	60.9167	56.7	96.5	62	339	IGGEKCD	GAVTKAN	ATHGGNGGNGARAARTGYGA	TTNGCYTTNGTNACNGCNCC	384	2048	66	94	61.7594
Hym_752	XP_048266417.1_11282888_11284289	720	11	173	404	MIEEIDGY	QYAFYVKT	ATGATHGARGARATHGAYGGNTA	GTYTTNACRTARAANGCRTAYTG	288	512	0.668161	52.9167	67.4	87	160	462	GKNIVKE	NGNLTHY	GGNAARAAYATHGTNAARGA	TARTGNGTNARRTTNCCRTT	384	1024	66.1	93.5	61.7591
Hym_753	XP_003393069.2_4611374_4612660	681	12	172	390	CSNDYLGM	YAAGFIFT	TGYWSNAAYGAYTAYYTNGGNAT	GTRAADATRAANCCNGCNGCRTA	8192	1536	0.358491	18.7692	58.1	99.5	138	402	RVFKKVN	PTVLYGA	MGNGTNTTYAARAARGTNAA	GCNCCRTANARNACNGTNGG	1024	4096	59.8	94	61.7542
Hym_754	XP_012166423.1_3222965_3224922	543	12	19	191	REHIAVKH	QVEELIRK	MGNGARCAYATHGCNGTNAARCA	TTNCKDATNARYTCYTCNACYTG	3072	6144	0.5	24.7692	61.5	89.5	11	201	LIELFPD	DFEKTIE	YTNATHGARYTNTTYCCNGA	TCDATNGTYTTYTCRAARTC	3072	192	65.8	94	61.7527
Hym_755	XP_012165024.1_251233_252127	357	13	45	155	GHKLFLAM	KCLQIICT	GGNCAYAARYTNTTYYTNGCNAT	GTRCADATDATYTGNARRCAYTT	8192	1152	0.451923	10.6429	56.9	88.5	29	256	DCKFIVG	FAEGPGM	GAYTGYAARTTYATHGTNGG	ATNCCNGGNCCYTCNGCRAA	192	1024	68.8	87.5	61.736
Hym_756	XP_048260292.1_13503645_13505593	2055	12	91	767	MVNSCSQT	KENQRFRI	ATGGTNAAYWSNTGYWSNCARAC	ATNCKRAANCKYTGRTTYTCYTT	8192	2048	0.69403	77.9231	46.8	96.5	15	915	AMAILND	EVCGINM	GCNATGGCNATHYTNAAYGA	ATRTTDATNCCRCANACYTC	768	384	68	94	61.6561
Hym_757	XP_012167853.1_9378622_9379464	477	12	74	224	LPYWGGDG	IQFECIPA	YTNCCNTAYTGGGGNGGNGAYGG	GCNGGDATRCAYTCRAAYTGDAT	2048	576	0.570423	24.6154	61.3	98.5	7	283	TNPAEAC	QARLYEA	ACNAAYCCNGCNGARGCNTG	GCYTCRTANARNCKNGCYTG	1024	2048	59.6	91	61.546
Hym_758	XP_012174075.2_103187_103761	447	13	31	171	VEERVVTK	KEETEVTR	GTNGARGARMGNGTNGTNACNAA	CKNGTNACYTCNGTYTCYTCYTT	8192	2048	0.62406	18.7857	49.2	97.5	3	179	KLHQRWV	DWSDKNL	AARYTNCAYCARMGNTGGGT	ARRTTYTTRTCNSWCCARTC	512	512	56.8	97	61.5268
Hym_759	XP_012167261.1_7068357_7069283	588	11	91	278	LGWPKNGF	KGYLEDRR	YTNGGNTGGCCNAARAAYGGNTT	CKNCKRTCYTCNARRTANCCYTT	2048	8192	0.348066	16.75	59.9	95	73	289	PWFGIEQ	NCDPYSV	CCNTGGTTYGGNATHGARCA	ACNSWRTANGGRTCRCARTT	192	1024	68.7	93.5	61.5236
Hym_760	XP_048262978.1_22996186_22996959	483	11	39	191	PVPEVKWY	KYEIRVQN	CCNGTNCCNGARGTNAARTGGTA	TTYTGNACNCKDATYTCRTAYTT	1024	1536	0.734266	33.5	67	91	4	243	EGVAPHF	EVVIMET	GARGGNGTNGCNCCNCAYTT	GTYTCCATDATNACNACYTC	1024	192	66.9	90.5	61.5067
Hym_761	XP_012172939.1_2079749_2080342	378	11	57	174	HDPILMYK	KETIKPVG	CAYGAYCCNATHYTNATGTAYAA	CCNACNGGYTTDATNGTYTCYTT	768	1536	0.414414	12.3333	67.5	95.5	41	202	HDQLLPM	QIQLYDN	CAYGAYCARYTNYTNCCNAT	TTRTCRTANARYTGDATYTG	2048	384	61.5	93	61.5006
Hym_762	XP_012164273.1_3869027_3869807	411	12	52	180	MDTQGAFD	HPGLKIAT	ATGGAYACNCARGGNGCNTTYGA	GTNGCDATYTTNARNCCNGGRTG	512	6144	0.303279	9.61538	64	93.5	24	222	ERDTTGI	KKINGQV	GARMGNGAYACNACNGGNAT	ACYTGNCCRTTDATYTTYTT	2048	192	64.8	89.5	61.4982
Hym_763	XP_012169243.2_7917740_7919699	960	8	135	446	KYIVTCFQ	EFAKNVTF	AARTAYATHGTNACNTGYTTYCA	AANGTNACRTTYTTNGCRAAYTC	768	1024	0.567568	58.7778	70.7	99	14	550	DVLLEHF	AHGQDPF	GAYGTNYTNYTNGARCAYTT	AANGGRTCYTGNCCRTGNGC	2048	512	65	100	61.4908
Hym_764	XP_048262723.1_7464481_7465418	540	12	9	180	PKYSSMYA	CQIMRTCG	CCNAARTAYWSNWSNATGTAYGC	CCRCANGTNCKCATDATYTGRCA	8192	768	0.590551	22	47.9	99.5	1	244	IFEKALD	EGPMPIN	ATHTTYGARAARGCNYTNGA	TTDATNGGCATNGGNCCYTC	768	384	66.6	96.5	61.4657
Hym_765	XP_003399802.1_8164551_8165336	441	11	119	257	QEILAAKE	QKEILDAE	CARGARATHYTNGCNGCNAARGA	TCNGCRTCNARDATYTCYTTYTG	3072	1536	0.490196	13.3333	61	96.5	25	271	ENEYVPT	QQEGQDA	GARAAYGARTAYGTNCCNAC	GCRTCYTGNCCYTCYTGYTG	256	128	64.8	95	61.4555
Hym_766	XP_003393281.1_10143086_10143606	384	12	29	148	GIVYRPKT	DEDVYGEV	GGNATHGTNTAYMGNCCNAARAC	ACYTCNCCRTANACRTCYTCRTC	6144	512	0.566372	9.61538	60.4	94.5	4	165	RDEAQYD	GEEANDD	MGNGAYGARGCNCARTAYGA	TCRTCRTTNGCYTCYTCNCC	512	256	67.2	89.5	61.4019
Hym_767	XP_020722082.1_5467945_5468724	348	10	21	128	EVVHMSKC	CQGMQEAI	GARGTNGTNCAYATGWSNAARTG	ATNGCYTCYTGCATNCCYTGRCA	2048	256	0.465347	12.5455	60.9	94.5	11	185	THRAKMF	ATKYQFL	ACNCAYMGNGCNAARATGTT	ARRAAYTGRTAYTTNGTNGC	512	512	69.3	99	61.3505
Hym_768	XP_048270285.1_7504187_7505443	915	12	19	315	TFGFRGEA	KQYPFVFL	ACNTTYGGNTTYMGNGGNGARGC	ARRAANACRAANGGRTAYTGYTT	4096	1024	0.804196	57.6154	59.6	97.5	1	334	LKHHTSK	NVTPDKR	YTNAARCAYCAYACNWSNAA	CKYTTRTCNGGNGTNACRTT	4096	1024	52.6	97	61.3485
Hym_769	XP_012170989.1_10826476_10827587	1230	10	13	414	DGGFFLKH	QIQPVTPL	GAYGGNGGNTTYTTYYTNAARCA	ARNGGNGTNACNGGYTGDATYTG	2048	6144	0.578616	47.1818	57.5	100	5	458	VEVHFEN	HVPAFLH	GTNGARGTNCAYTTYGARAA	TGNARRAANGCNGGNACRTG	256	2048	64.6	98	61.2874
Hym_770	XP_003399997.2_8493061_8494915	432	12	371	506	PGFSHGCK	PKHLGVGM	CCNGGNTTYWSNCAYGGNTGYAA	ATNCCNACNCCNARRTGYTTNGG	8192	8192	0.632812	31.4615	54.9	92.5	252	514	KPHQILA	YQHDLPE	AARCCNCAYCARATHYTNGC	TCNGGNARRTCRTGYTGRTA	768	512	66.6	95	61.1937
Hym_771	XP_048266399.1_7098205_7099207	561	12	61	239	VLQDCDIE	GYVFPNLE	GTNYTNCARGAYTGYGAYATHGA	TCNARRTTNGGRAANACRTANCC	1536	4096	0.540698	22	66.1	94	7	251	ALELKYG	AECPIRS	GCNYTNGARYTNAARTAYGG	SWNCKDATNGGRCAYTCNGC	2048	6144	55.8	94	61.1769
Hym_772	XP_012165721.1_15078792_15079641	639	9	21	225	RTLFDIMD	QNWQMGLM	MGNACNYTNTTYGAYATHATGGA	ATNARNCCCATYTGCCARTTYTG	3072	256	0.545455	30.6	66	96.5	11	301	GLPKHFV	QNGIDYN	GGNYTNCCNAARCAYTTYGT	TTRTARTCDATNCCRTTYTG	1024	192	69.1	97	61.1252
Hym_773	XP_003400054.1_6222911_6223556	528	12	51	218	FRHTALDY	KPVVDCDR	TTYMGNCAYACNGCNYTNGAYTA	CKRTCRCARTCNACNACNGGYTT	8192	2048	0.56962	20.6154	58.8	95.5	33	227	RPAEYEE	NCFEVLS	MGNCCNGCNGARTAYGARGA	SWNARNACYTCRAARCARTT	1024	2048	60	95.5	61.0543
Hym_774	XP_003396491.1_25044180_25047263	1812	9	76	671	SWKGYAVF	QCPCKPNI	WSNTGGAARGGNTAYGCNGTNTT	ATRTTNGGYTTRCANGGRCAYTG	4096	512	0.679862	118.8	63.9	96.5	49	810	QYEVEDG	TAECFCK	CARTAYGARGTNGARGAYGG	TTRCARAARCAYTCNGCNGT	128	256	69.2	90	61.0412
Hym_775	XP_003403063.1_3616942_3617415	345	13	43	149	MLVKLAEA	EVKSGMNV	ATGYTNGTNAARYTNGCNGARGC	ACRTTCATNCCNSWYTTNACYTC	4096	2048	0.58	15.6429	49.4	94	3	158	TVVGFYA	VCGPNGC	ACNGTNGTNGGNTTYTAYGC	CANCCRTTNGGNCCRCANAC	1024	1024	62	94.5	61.0358
Hym_776	XP_020721612.2_8710390_8710922	366	13	47	160	NLPLIQFF	DDLVNSYH	AAYYTNCCNYTNATHCARTTYTT	TGRTANSWRTTNACNARRTCRTC	6144	8192	0.682243	16.2857	52.3	93	3	173	QLHWIGC	CDLIYSN	CARYTNCAYTGGATHGGNTG	TTNSWRTADATNARRTCRCA	384	3072	63	91.5	61.0181
Hym_777	XP_012163927.1_7916326_7916904	348	13	38	145	ERNLIEEF	KYLRNLYD	GARMGNAAYYTNATHGARGARTT	TCRTANARRTTNCKNARRTAYTT	3072	8192	0.465347	12.9286	50.5	92.5	11	184	LHLIAQE	IFQKHLD	YTNCAYYTNATHGCNCARGA	TCNARRTGYTTYTGRAADAT	3072	384	66.1	91	61.0034
Hym_778	XP_048261861.1_7309198_7310113	681	12	21	239	IPLPIDQD	TKPYVCQY	ATHCCNYTNCCNATHGAYCARGA	TAYTGRCANACRTANGGYTTNGT	4608	1024	0.717949	44.5385	60.4	91.5	13	247	LLEYDDM	CGVGFAR	YTNYTNGARTAYGAYGAYAT	CKNGCRAANCCNACNCCRCA	1024	2048	61.8	93.5	60.9549
Hym_779	XP_003402821.3_18237369_18238169	732	12	22	257	YNETIMPN	CDGMFFTE	TAYAAYGARACNATHATGCCNAA	TCNGTRAARAACATNCCRTCRCA	384	256	0.698413	41	70.6	88.5	4	291	AHHGRCE	TFLIDTD	GCNCAYCAYGGNMGNTGYGA	TCNGTRTCDATNARRAANGT	1024	1536	58.9	89.5	60.9257
Hym_780	XP_003399706.1_9495534_9497934	1275	9	228	644	LVKYRHCQ	EQIAPFQV	YTNGTNAARTAYMGNCAYTGYCA	ACYTGRAANGGNGCDATYTGYTC	4096	768	0.533505	68.8	66.4	94.5	173	652	EYVKYFK	DFTIKEY	GARTAYGTNAARTAYTTYAA	TAYTCYTTDATNGTRAARTC	128	192	72.9	90.5	60.9195
Hym_781	XP_048260243.1_7469455_7471145	1014	13	282	611	KEGSGTED	DDETSPVD	AARGARGGNWSNGGNACNGARGA	TCNACNGGNSWNGTYTCRTCRTC	8192	8192	0.741803	48.6429	45.2	94	259	695	AKTAANQ	EIADQPG	GCNAARACNGCNGCNAAYCA	CCNGGYTGRTCNGCDATYTC	1024	384	65.1	92	60.873
Hym_782	XP_012169300.1_7736487_7737154	345	11	32	138	KLFRIKMQ	NAYTEETK	AARYTNTTYMGNATHAARATGCA	TTNGTYTCYTCNGTRTANGCRTT	1536	1024	0.18	4.41667	63.4	97	19	151	ADTRTRY	QMAEEMQ	GCNGAYACNMGNACNMGNTA	TGCATYTCYTCNGCCATYTG	8192	32	57	99.5	60.8548
Hym_783	XP_048265448.1_4111948_4113382	801	10	134	392	VTDQELQA	QEFCLKHP	GTNACNGAYCARGARYTNCARGC	GGRTGYTTNARRCARAAYTCYTG	2048	512	0.683128	46.3636	64.8	99.5	2	426	QQGGTVA	NPDHGIE	CARCARGGNGGNACNGTNGC	TCDATNCCRTGRTCNGGRTT	1024	384	64.9	90	60.8509
Hym_784	XP_012164589.1_4851131_4851607	351	13	21	129	LANYFYWY	FEPIPFPL	YTNGCNAAYTAYTTYTAYTGGTA	ARNGGRAANGGDATNGGYTCRAA	512	3072	0.480392	14.9286	57.4	97.5	4	137	PMDLASF	DPEICIK	CCNATGGAYYTNGCNWSNTT	TTDATRCADATYTCNGGRTC	4096	288	56.7	88	60.8404
Hym_785	XP_003395652.1_5340253_5341822	753	10	72	314	VYIKVGQH	DHGLYANL	GTNTAYATHAARGTNGGNCARCA	ARRTTNGCRTANARNCCRTGRTC	1536	4096	0.495726	37.9091	62.5	96	64	419	ELCCANK	KTNDLMR	GARYTNTGYTGYGCNAAYAA	CKCATNARRTCRTTNGTYTT	512	512	66.5	95	60.8306
Hym_786	XP_048264320.1_1472695_1473499	483	11	47	199	ECGKYFND	NMRTHFKK	GARTGYGGNAARTAYTTYAAYGA	TTYTTRAARTGNGTNCKCATRTT	256	512	0.253425	8.33333	70.9	97	25	260	LRNYKYH	PPNSDQE	YTNMGNAAYTAYAARTAYCA	TCYTGRTCNSWRTTNGGNGG	1024	2048	57.4	91	60.7556
Hym_787	XP_048260660.1_5754240_5754993	465	11	31	177	KNGGHCTD	QVKINGTE	AARAAYGGNGGNCAYTGYACNGA	TCNGTNCCRTTDATYTTNACYTG	1024	1536	0.543478	17.75	68.9	95	19	198	CPREAQC	NVTVLYL	TGYCCNMGNGARGCNCARTG	ARRTANARNACNGTNACRTT	1024	4096	57.4	94	60.7238
Hym_788	XP_048269564.1_11220035_11220698	576	12	30	213	DMFQMNGK	EVCVKDQP	GAYATGTTYCARATGAAYGGNAA	GGYTGRTCYTTNACRCANACYTC	64	512	0.459302	16.8462	70.7	93	17	253	WAEREFD	EFFPSDS	TGGGCNGARMGNGARTTYGA	SWRTCNSWNGGRAARAAYTC	256	4096	54.2	91.5	60.677
Hym_789	XP_012170624.1_5759548_5760472	396	13	163	286	SVDAGKDW	KTDPRYTC	WSNGTNGAYGCNGGNAARGAYTG	CANGTRTANCKNGGRTCNGTYTT	8192	4096	0.358974	8	61	90	153	296	NIYKGGK	EFALKHL	AAYATHTAYAARGGNGGNAA	ARRTGYTTNARNGCRAAYTC	384	1024	62.3	86.5	60.5748
Hym_790	XP_048266304.1_9305548_9306398	426	9	32	165	GTFMKVGQ	HGCEKIST	GGNACNTTYATGAARGTNGGNCA	GTNSWDATYTTYTCRCANCCRTG	1024	3072	0.259843	7.3	64.5	100	10	174	LMQICIH	GDCYYCV	YTNATGCARATHTGYATHCA	ACRCARTARTARCARTCNCC	288	128	68.1	97	60.5664
Hym_791	XP_020718413.1_6060605_6061731	429	12	100	234	AELHGHMN	PYSCDTCG	GCNGARYTNCAYGGNCAYATGAA	CCRCANGTRTCRCANSWRTANGG	1024	4096	0.640625	19.3077	56.3	92	90	252	EICNKGF	IHKRYHT	GARATHTGYAAYAARGGNTT	GTRTGRTANCKYTTRTGDAT	192	384	70.1	90.5	60.55
Hym_792	XP_003398992.1_8937725_8939693	1044	12	262	601	VTLDEAVK	MEGPRMTA	GTNACNYTNGAYGARGCNGTNAA	GCNGTCATNCKNGGNCCYTCCAT	8192	1024	0.42807	21	60.9	94	191	609	AFKMTEQ	EQLKRTD	GCNTTYAARATGACNGARCA	TCNGTNCKYTTNARYTGYTC	128	2048	69.3	84.5	60.5366
Hym_793	XP_048261165.1_15630987_15631621	429	13	56	190	IAAIYRKA	KEIQVLKE	ATHGCNGCNATHTAYMGNAARGC	TCYTTNARNACYTGDATYTCYTT	4608	1536	0.382812	11.2143	52.7	95	42	199	HRMFLVG	AYLNAGT	CAYMGNATGTTYYTNGTNGG	GTNCCNGCRTTNARRTANGC	1024	2048	57.6	94	60.4765
Hym_794	XP_003396274.1_2717138_2717821	402	11	52	177	LGDFRYKW	NALGGTEY	YTNGGNGAYTTYMGNTAYAARTG	TAYTCNGTNCCNCCNARNGCRTT	4096	8192	0.428571	14.4167	61.2	94.5	11	214	VEHNTDN	VYMDSEF	GTNGARCAYAAYACNGAYAA	AAYTCNSWRTCCATRTANAC	256	512	66.4	93	60.4762
Hym_795	XP_012171630.1_6023946_6025242	966	13	124	437	TWRGKSCG	FDLAFNMV	ACNTGGMGNGGNAARWSNTGYGG	ACCATRTTRAANGCNARRTCRAA	8192	512	0.732026	62.5	51.2	90.5	71	472	RYCAYNI	VKGLWGW	MGNTAYTGYGCNTAYAAYAT	CANCCCCANARNCCYTTNAC	512	1024	61.8	90.5	60.3841
Hym_796	XP_003400851.1_9042050_9042806	369	12	119	233	KLTGELKG	EPHVNGPF	AARYTNACNGGNGARYTNAARGG	AANGGNCCRTTNACRTGNGGYTC	8192	2048	0.314815	10.0769	54.8	97.5	111	242	KCPKVIG	PDLAHPI	AARTGYCCNAARGTNATHGG	ATNGGRTGNGCNARRTCNGG	384	2048	61.1	96	60.3451
Hym_797	XP_003393090.2_4813359_4813803	369	13	13	127	HCERSTFG	GDVCDDCR	CAYTGYGARMGNWSNACNTTYGG	CKRCARTCRTCRCANACRTCNCC	8192	1024	0.435185	15	48.8	92	5	140	CPEGRYG	CYADDVG	TGYCCNGARGGNMGNTAYGG	CCNACRTCRTCNGCRTARCA	1024	256	63.8	94	60.3041
Hym_798	XP_012173521.1_10508703_10509269	459	13	21	165	ETNIQKHF	CGLGGKTM	GARACNAAYATHCARAARCAYTT	ATNGTYTTNCCNCCNARNCCRCA	384	8192	0.608696	17.9286	62.1	94	7	179	RAIGAFI	NIPSMLN	MGNGCNATHGGNGCNTTYAT	TTNARCATNSWNGGDATRTT	3072	3072	51.7	90.5	60.3033
Hym_799	XP_048269161.1_6056131_6056814	591	12	48	236	AVALLEMG	NYYNFLYS	GCNGTNGCNYTNYTNGARATGGG	SWRTANARRAARTTRTARTARTT	8192	2048	0.675824	29.6923	48.7	97.5	22	244	FLLVQEY	FHINKGN	TTYYTNYTNGTNCARGARTA	TTNCCYTTRTTDATRTGRAA	2048	192	66.6	94.5	60.2751
Hym_800	XP_048270668.1_10746893_10747571	600	13	25	216	KINPKRMK	QEELIAVK	AARATHAAYCCNAARMGNATGAA	TTNACNGCDATNARYTCYTCYTG	768	3072	0.508108	19.7143	59.1	94	16	226	GLMNLAY	EAEANLS	GGNYTNATGAAYYTNGCNTA	SWNARRTTNGCYTCNGCYTC	2048	4096	52.8	92	60.181
Hym_801	XP_012169631.1_17559109_17560831	1230	10	158	559	DAFGEECK	YKSCFEKM	GAYGCNTTYGGNGARGARTGYAA	ATYTTYTCRAARCANSWYTTRTA	512	1024	0.713068	66.1818	62.3	91	100	603	DMVQKFG	EDEALLG	GAYATGGTNCARAARTTYGG	CCNARNARNGCYTCRTCYTC	64	2048	64.9	97.5	60.1716
Hym_802	XP_012172282.1_4441390_4442505	483	12	66	218	KALLWTDG	DIPYNPVF	AARGCNYTNYTNTGGACNGAYGG	AANACNGGRTTRTANGGDATRTC	4096	1536	0.808219	47.2308	60.6	94	33	353	DAHQSEY	VALVKYF	GAYGCNCAYCARWSNGARTA	AARTAYTTNACNARNGCNAC	1024	2048	56.2	94.5	60.1517
Hym_803	XP_012175544.1_14498986_14500876	1206	7	132	525	IHKVFDQY	FVMEGVKN	ATHCAYAARGTNTTYGAYCARTA	TTYTTNACNCCYTCCATNACRAA	384	512	0.42228	50.25	72.5	96.5	75	594	VPAIYFC	GNYIEYQ	GTNCCNGCNATHTAYTTYTG	TGRTAYTCDATRTARTTNCC	768	192	72	100	60.1422
Hym_804	XP_012164345.1_4948012_4950156	1182	8	201	586	VMWLDIEY	HKIPVFQR	GTNATGTGGYTNGAYATHGARTA	CKYTGRAANACNGGDATYTTRTG	384	1536	0.453826	57.6667	69.9	95.5	176	614	RWNYNDQ	DPYTLIV	MGNTGGAAYTAYAAYGAYCA	ACDATNARNGTRTANGGRTC	128	1536	68.4	97.5	60.0794
Hym_805	XP_048261195.1_16594741_16596275	858	11	176	453	MIYTFKGW	CGNFVVIG	ATGATHTAYACNTTYAARGGNTG	CCDATNACNACRAARTTNCCRCA	384	1536	0.72963	57.5833	68.1	87.5	150	514	PNTYMNK	KFWDFKP	CCNAAYACNTAYATGAAYAA	GGYTTRAARTCCCARAAYTT	128	32	73.2	81	60.0084
Hym_806	XP_048265273.1_2317426_2320352	912	10	150	445	ELYGDFED	AFIKDMFN	GARYTNTAYGGNGAYTTYGARGA	TTRAACATRTCYTTDATRAANGC	1024	192	0.588028	38.3636	67.3	95	125	456	WKESEDA	EVAKFEG	TGGAARGARWSNGARGAYGC	CCYTCRAAYTTNGCNACYTC	256	256	60.8	95	60.0006
Hym_807	XP_012166143.2_24891923_24894251	1572	8	191	706	FMVNLIAD	WYDVPYVY	TTYATGGTNAAYYTNATHGCNGA	TANACRTANGGNACRTCRTACCA	1536	512	0.409186	63.6667	61.4	99	107	716	HHVQFNK	DNAIEMG	CAYCAYGTNCARTTYAAYAA	CCCATYTCDATNGCRTTRTC	128	96	74.6	95.5	59.9994
Hym_808	XP_048268692.1_12754553_12755503	816	12	15	278	AVLFGEVY	GQALAFAP	GCNGTNYTNTTYGGNGARGTNTA	GGNGCRAANGCNARNGCYTGNCC	8192	8192	0.428016	31.5385	53.2	98.5	7	286	VGASFPA	NFNTAKI	GTNGGNGCNWSNTTYCCNGC	ATYTTNGCNGTRTTRAARTT	8192	256	56.8	98	59.9739
Hym_809	XP_003399156.1_6848645_6849230	417	12	16	146	VLAWFLWE	CTYQERSA	GTNYTNGCNTGGTTYYTNTGGGA	GCNSWNCKYTCYTGRTANGTRCA	2048	8192	0.516129	16.1538	56.9	98	6	158	YSFYTWP	EHLLNKW	TAYWSNTTYTAYACNTGGCC	CAYTTRTTNARNARRTGYTC	512	1024	58.1	95	59.9552
Hym_810	XP_012163201.1_15606915_15607620	372	13	56	171	LICCGPGN	GWDVENGP	YTNATHTGYTGYGGNCCNGGNAA	GGNCCRTTYTCNACRTCCCANCC	6144	512	0.62037	25.0714	62.3	87.5	28	193	LMELAGQ	TAPKLCA	YTNATGGARYTNGCNGGNCA	GCRCANARYTTNGGNGCNGT	2048	2048	57.1	90	59.9351
Hym_811	XP_048260175.1_5532078_5532609	411	12	12	140	PCGYLVGH	ENLQHAAS	CCNTGYGGNTAYYTNGTNGGNCA	SWNGCNGCRTGYTGNARRTTYTC	8192	8192	0.338843	9.15385	55.2	96.5	3	172	TDSQHPE	CPAIIGT	ACNGAYWSNCARCAYCCNGA	GTNCCDATDATNGCNGGRCA	2048	1152	60.9	96	59.9077
Hym_812	XP_003393361.1_9645134_9646940	537	11	214	384	DRMLDMGF	HVINYDMP	GAYMGNATGYTNGAYATGGGNTT	GGCATRTCRTARTTDATNACRTG	1024	192	0.699387	38.3333	65.9	93.5	90	404	MACAQTG	TGRVGNR	ATGGCNTGYGCNCARACNGG	CKRTTNCCNACNCKNCCNGT	256	8192	55	97	59.8624
Hym_813	XP_048260406.1_7207625_7208970	771	12	31	279	DCTPASCC	FTYFICPA	GAYTGYACNCCNGCNWSNTGYTG	GCNGGRCADATRAARTANGTRAA	8192	768	0.524793	41.3077	52.6	92	7	291	DLAQQAW	EPYGITD	GAYYTNGCNCARCARGCNTG	TCNGTDATNCCRTANGGYTC	1024	768	66.6	94	59.8134
Hym_814	XP_012169227.1_7993458_7994825	990	11	136	457	LITHQVQF	FTALPEWY	YTNATHACNCAYCARGTNCARTT	TACCAYTCNGGNARNGCNGTRAA	3072	2048	0.535256	53.0833	64	88.5	64	465	PRGYLHE	VEDIAEF	CCNMGNGGNTAYYTNCAYGA	AAYTCNGCDATRTCYTCNAC	4096	384	64.7	92.5	59.7519
Hym_815	XP_003399744.1_12630616_12631587	597	12	127	317	EEDPDTKK	FCDSLPHY	GARGARGAYCCNGAYACNAARAA	TARTGNGGNARNSWRTCRCARAA	512	8192	0.583942	15.0769	56	95.5	24	349	NWPQMKK	KCHSERD	AAYTGGCCNCARATGAARAA	TCNCKYTCNSWRTGRCAYTT	32	2048	65.7	90.5	59.7515
Hym_816	XP_012176493.1_12903305_12904048	564	12	56	235	RDGFVMGE	KNAFGFGG	MGNGAYGGNTTYGTNATGGGNGA	CCNCCRAANCCRAANGCRTTYTT	2048	1024	0.598837	31.5385	59.8	99.5	42	244	NDFPYEA	NACLCFA	AAYGAYTTYCCNTAYGARGC	GCRAARCANARRCANGCRTT	128	512	66.2	80.5	59.7264
Hym_817	XP_003401835.1_5007760_5008387	456	12	25	168	YKHLIIFA	YPHAVGKN	TAYAARCAYYTNATHATHTTYGC	TTYTTNCCNACNGCRTGNGGRTA	1152	2048	0.554745	19.8462	64.7	93.5	5	186	LTFKLAD	NNARVLF	YTNACNTTYAARYTNGCNGA	AANARNACNCKNGCRTTRTT	4096	4096	56.4	92.5	59.6965
Hym_818	XP_012171938.1_9743364_9744262	570	11	19	200	GMLAEKFG	GHDWGFFT	GGNATGYTNGCNGARAARTTYGG	GTRAARAANCCCCARTCRTGNCC	1024	256	0.582857	33.9167	63.7	92.5	9	296	WGYVITH	FTVGMTL	TGGGGNTAYGTNATHACNCA	ARNGTCATNCCNACNGTRAA	384	1024	66.2	89	59.6561
Hym_819	XP_048260254.1_3653627_3654215	435	12	28	164	KCAINAEC	PCLENARC	AARTGYGCNATHAAYGCNGARTG	CANCKNGCRTTYTCNARRCANGG	768	8192	0.666667	34	59.8	90.5	17	184	GQCINPC	CTCPEGW	GGNCARTGYATHAAYCCNTG	CANCCYTCNGGRCANGTRCA	384	512	69.3	86	59.6476
Hym_820	XP_012164800.1_7463125_7464015	804	12	47	306	ARDRKDKG	WIKEKLDP	GCNMGNGAYMGNAARGAYAARGG	GGRTCNARYTTYTCYTTDATCCA	4096	384	0.662222	41	59.1	91.5	33	321	AIVIKQG	FINALMN	GCNATHGTNATHAARCARGG	TTCATNARNGCRTTDATRAA	576	384	65.8	88.5	59.647
Hym_821	XP_048269831.1_7595593_7596351	429	12	132	266	LMKRQINE	DIRMALQR	YTNATGAARMGNCARATHAAYGA	CKYTGNARNGCCATNCKDATRTC	1536	6144	0.627119	19.9231	60.4	95	40	274	PETTDCD	TKTLPVK	CCNGARACNACNGAYTGYGA	TTNACNGGNARNGTYTTNGT	512	4096	59	92.5	59.5968
Hym_822	XP_048260496.1_18943114_18946012	1185	10	344	730	WAYAQCPD	DKGYGHCV	TGGGCNTAYGCNCARTGYCCNGA	ACRCARTGNCCRTANCCYTTRTC	512	512	0.435484	55.5455	68.3	91	310	815	CVQGDFN	DTKNNTW	TGYGTNCARGGNGAYTTYAA	CANGTRTTRTTYTTNGTRTC	256	256	71.6	84.5	59.5604
Hym_823	XP_003399839.3_7990738_7991719	354	11	197	306	GSGQVYKC	PEIVDGCA	GGNWSNGGNCARGTNTAYAARTG	GCRCANCCRTCNACDATYTCNGG	8192	1536	0.54902	16.8333	62.8	92	171	339	NIKLDRQ	TIHCLME	AAYATHAARYTNGAYMGNCA	TCCATNARRCARTGDATNGT	1536	384	64.3	93.5	59.4142
Hym_824	XP_048266356.1_10808697_10809326	531	10	19	187	DEFASLKV	EYMDFVRA	GAYGARTTYGCNWSNYTNAARGT	GCNCKNACRAARTCCATRTAYTC	8192	512	0.469136	24	58.2	94	5	195	TWEVMEK	MDALRGM	ACNTGGGARGTNATGGARAA	ATNCCNCKNARNGCRTCCAT	64	2048	66.5	99.5	59.4045
Hym_825	XP_020723393.2_1187527_1188473	669	13	130	344	EVLARDKG	FTQTQYSA	GARGTNYTNGCNMGNGAYAARGG	GCNSWRTAYTGNGTYTGNGTRAA	8192	4096	0.854922	50	54.6	88.5	12	355	FLVVATD	EGNTKGD	TTYYTNGTNGTNGCNACNGA	TCNCCYTTNGTRTTNCCYTC	4096	512	63.2	87	59.3407
Hym_826	XP_012168855.1_5464744_5465304	450	11	14	155	GPVELEKV	HQDKVKER	GGNCCNGTNGARYTNGARAARGT	CKYTCYTTNACYTTRTCYTGRTG	4096	512	0.303704	11.9167	61.6	96.5	4	165	HGRIAAN	DIKRIVR	CAYGGNMGNATHGCNGCNAA	CKNACDATNCKYTTDATRTC	3072	2304	56.6	98	59.237
Hym_827	XP_003393714.2_9496436_9496909	408	13	21	148	LRNLEEHI	ANYCDMLL	YTNMGNAAYYTNGARGARCAYAT	ARNARCATRTCRCARTARTTNGC	8192	1024	0.469565	11.2143	58.7	93.5	3	162	LMLKLMD	KKLTSDE	YTNATGYTNAARYTNATGGA	TCRTCNSWNGTNARYTTYTT	1024	4096	46.4	98	59.0365
Hym_828	XP_003396984.1_24928712_24929422	360	13	58	169	EHLDDLYT	IQYLIPTF	GARCAYYTNGAYGAYYTNTAYAC	AANGTNGGDATNARRTAYTGDAT	2048	4608	0.682692	20.2857	55.8	92	10	189	YSFMCHH	IGLGVVN	TAYWSNTTYATGTGYCAYCA	TTNACNACNCCNARNCCDAT	256	6144	56.9	91	59.0345
Hym_829	XP_048268615.1_2534019_2535364	1020	11	138	469	VIIGDEND	GFHGDGWA	GTNATHATHGGNGAYGARAAYGA	GCCCANCCRTCNCCRTGRAANCC	1152	512	0.59434	54.0833	61.9	89.5	29	484	DINDNAP	QACDDSH	GAYATHAAYGAYAAYGCNCC	TGNSWRTCRTCRCANGCYTG	192	1024	61.3	95	58.8603
Hym_830	XP_012163927.1_7916972_7917461	363	13	27	139	KQLQTGGF	FFNVVRQC	AARCARYTNCARACNGGNGGNTT	CAYTGNCKNACNACRTTRAARAA	4096	2048	0.490566	12.5	57.8	89	19	156	YESKNHQ	QFNDSLV	TAYGARWSNAARAAYCAYCA	ACNARNSWRTCRTTRAAYTG	512	2048	59.8	89.5	58.8354
Hym_831	XP_048265877.1_11637725_11638251	360	13	14	125	FRLLGEMN	DPSNFKAN	TTYMGNYTNYTNGGNGARATGAA	TTNGCYTTRAARTTNSWNGGRTC	8192	4096	0.457143	8.85714	51.9	87	1	192	AIDEMEQ	PKLAAVH	GCNATHGAYGARATGGARCA	TGNACNGCNGCNARYTTNGG	96	4096	65.5	92	58.7983
Hym_832	XP_012175943.1_5798432_5799301	639	9	52	256	VLVHCYFG	AWMPDITH	GTNYTNGTNCAYTGYTAYTTYGG	TGNGTDATRTCNGGCATCCANGC	2048	384	0.628866	46.6	68.2	92.5	24	267	TDMPRED	GKLNCPK	ACNGAYATGCCNMGNGARGA	TTNGGRCARTTNARYTTNCC	512	1024	62.2	98.5	58.7507
Hym_833	XP_003402782.1_17107726_17108203	360	12	30	141	VDQCRTKQ	IQLQTKLH	GTNGAYCARTGYMGNACNAARCA	TGNARYTTNGTYTGNARYTGDAT	2048	6144	0.84	32.3846	57.4	95.5	6	158	ADCNKLK	ATIATHD	GCNGAYTGYAAYAARYTNAA	TCRTGNGTNGCDATNGTNGC	512	1536	61	90	58.7363
Hym_834	XP_003400612.1_5452059_5452611	420	13	13	144	TLHMRTHT	FALKDHLK	ACNYTNCAYATGMGNACNCAYAC	TTNARRTGRTCYTTNARNGCRAA	4096	4096	0.352	5	48	97.5	2	172	CGKTFRV	PEPAREE	TGYGGNAARACNTTYMGNGT	TCYTCNCKNGCNGGYTCNGG	1024	2048	54	97	58.6444
Hym_835	XP_020718674.1_9072103_9073157	702	10	155	380	FHPFLFEQ	KEVQTIHS	TTYCAYCCNTTYYTNTTYGARCA	SWRTGDATNGTYTGNACYTCYTT	1024	3072	0.634615	33.6364	60.5	94	29	398	LKKVLNP	EKFYWFI	YTNAARAARGTNYTNAAYCC	ATRAACCARTARAAYTTYTC	2048	32	64	97	58.6341
Hym_836	XP_012169587.1_17061039_17061696	348	11	51	158	QGDTCCWV	CYLNTFLL	CARGGNGAYACNTGYTGYTGGGT	ARNARRAANGTRTTNARRTARCA	256	8192	0.574257	15.3333	57.9	99	40	194	PCEPGMI	TKTNRIA	CCNTGYGARCCNGGNATGAT	GCDATNCKRTTNGTYTTNGT	256	1536	64	90	58.55
Hym_837	XP_012168653.1_2230284_2230946	363	13	68	180	VRDLDKPF	EGGRKKPI	GTNMGNGAYYTNGAYAARCCNTT	ATNGGYTTYTTNCKNCCNCCYTC	8192	4096	0.566038	18.9286	56.1	90	7	199	EMVELVE	TWDCAAQ	GARATGGTNGARYTNGTNGA	TGNGCNGCRCARTCCCANGT	512	256	59.8	89	58.5343
Hym_838	XP_012169299.3_7742705_7744262	600	9	46	237	PCNRTYHG	NYPGEYPR	CCNTGYAAYMGNACNTAYCAYGG	CKNGGRTAYTCNCCNGGRTARTT	2048	2048	0.497297	33.4	62	94.5	23	259	PIDAYCN	TCKHAMI	CCNATHGAYGCNTAYTGYAA	ATCATNGCRTGYTTRCANGT	384	128	74.6	91	58.4888
Hym_839	XP_003397994.2_18825212_18825840	447	12	35	175	DDQTEICK	IDPGQYRE	GAYGAYCARACNGARATHTGYAA	TCNCKRTAYTGNCCNGGRTCDAT	384	3072	0.578947	20.5385	68.8	89.5	1	190	EKDIDEV	ETKGSGL	GARAARGAYATHGAYGARGT	ARNCCNSWNCCYTTNGTYTC	96	8192	56.7	89.5	58.4516
Hym_840	XP_003403142.1_2958572_2959328	381	9	18	136	IPKLWMCD	EFKCDNGK	ATHCCNAARYTNTGGATGTGYGA	TTNCCRTTRTCRCAYTTRAAYTC	384	256	0.375	11.4	73.2	89	9	154	EFTCKNG	EDDCGDN	GARTTYACNTGYAARAAYGG	TTRTCNCCRCARTCRTCYTC	128	128	70	92	58.4481
Hym_841	XP_003395610.1_5741661_5743016	1065	10	108	454	PDGGVWKQ	GDFFTYSD	CCNGAYGGNGGNGTNTGGAARCA	TCNSWRTANGTRAARAARTCNCC	1024	4096	0.461765	50.0909	61	94	90	465	PEVDIQM	HYWSGYY	CCNGARGTNGAYATHCARAT	TARTANCCNSWCCARTARTG	384	512	62.4	96	58.4296
Hym_842	XP_048268593.1_2170371_2172066	561	12	89	267	LVFQNVTD	GQQGHTAP	YTNGTNTTYCARAAYGTNACNGA	GGNGCNGTRTGNCCYTGYTGNCC	4096	2048	0.619883	28.6923	61.4	89	81	346	DVATFNP	KGINGVG	GAYGTNGCNACNTTYAAYCC	CCNACNCCRTTDATNCCYTT	512	768	63.2	90	58.4111
Hym_843	XP_003394512.1_8403614_8404182	354	13	30	139	FDQLSPEE	ADLDGDDA	TTYGAYCARYTNWSNCCNGARGA	GCRTCRTCNCCRTCNARRTCNGC	8192	2048	0.699029	24.1429	39.6	90.5	12	171	HNPAYDH	ETMEDID	CAYAAYCCNGCNTAYGAYCA	TCDATRTCYTCCATNGTYTC	256	96	70.3	93.5	58.2804
Hym_844	XP_012164320.1_1692895_1693888	462	13	213	358	GVVIPPEP	KWDQVATG	GGNGTNGTNATHCCNCCNGARCC	CCNGTNGCNACYTGRTCCCAYTT	6144	512	0.568182	16.1429	60.5	90	110	415	LVSYFDD	FGSLPKK	YTNGTNWSNTAYTTYGAYGA	TTYTTNGGNARNSWNCCRAA	4096	8192	46.2	98	58.2801
Hym_845	XP_048260254.1_3652602_3653550	495	13	123	279	CYSNGDCP	PCACGPNA	TGYTAYWSNAAYGGNGAYTGYCC	GCRTTNGGNCCRCANGCRCANGG	2048	2048	0.677852	35.9286	54.4	87.5	89	293	CGVNAEC	HKPICSC	TGYGGNGTNAAYGCNGARTG	CANSWRCADATNGGYTTRTG	512	1536	63.3	87.5	58.2658
Hym_846	XP_012166522.1_4885305_4887300	666	11	44	257	ASLDPDMQ	FACEPEVF	GCNWSNYTNGAYCCNGAYATGCA	AANACYTCNGGYTCRCANGCRAA	8192	1024	0.6	41.25	59.7	90	6	291	AAFPDWT	EPEVWWQ	GCNGCNTTYCCNGAYTGGAC	TGCCACCANACYTCNGGYTC	256	64	68	90	58.26
Hym_847	XP_012163392.1_4514409_4515126	372	10	29	144	LQIITKFA	EVQQEMLR	YTNCARATHATHACNAARTTYGC	CKNARCATYTCYTGYTGNACYTC	2304	1024	0.211009	4	61.4	99	18	152	GEDVGDK	FPKLHER	GGNGARGAYGTNGGNGAYAA	CKYTCRTGNARYTTNGGRAA	512	1024	64.2	93	58.2508
Hym_848	XP_020720901.2_7330755_7331604	657	12	30	240	GLPIQFFK	YEFKVQSF	GGNYTNCCNATHCARTTYTTYAA	AANSWYTGNACYTTRAAYTCRTA	3072	2048	0.68306	26	63.8	97	5	254	PNQPNVT	EFSKILR	CCNAAYCARCCNAAYGTNAC	CKNARDATYTTNSWRAAYTC	512	6144	53.2	89.5	58.2242
Hym_849	XP_020720973.1_8477148_8478559	486	11	317	470	YIKNFFGC	FDISICVV	TAYATHAARAAYTTYTTYGGNTG	ACNACRCADATNSWDATRTCRAA	384	4608	0.797101	49.8333	58.4	91.5	283	493	GLWTMFH	KFAVKRT	GGNYTNTGGACNATGTTYCA	GTNCKYTTNACNGCRAAYTT	256	1024	67.8	89	58.1955
Hym_850	XP_003397482.3_301827_303989	363	11	559	671	TGKLKEMY	MFELADYL	ACNGGNAARYTNAARGARATGTA	ARRTARTCNGCNARYTCRAACAT	1024	1024	0.188679	4.75	64.9	93	549	680	QEFLAGF	GIYKTYN	CARGARTTYYTNGCNGGNTT	TTRTANGTYTTRTADATNCC	1024	384	64.7	88.5	58.1468
Hym_851	XP_012169115.1_9295650_9297054	759	9	135	379	EGFRHATM	NHFCDYER	GARGGNTTYMGNCAYGCNACNAT	CKYTCRTARTCRCARAARTGRTT	4096	256	0.478992	25.2	70.6	96	56	390	AIWIMLF	FVAEVIG	GCNATHTGGATHATGYTNTT	CCDATNACYTCNGCNACRAA	288	768	64.5	91	58.1416
Hym_852	XP_012173119.2_6198372_6198822	381	12	18	136	NIPERVFA	NNARTAER	AAYATHCCNGARMGNGTNTTYGC	CKYTCNGCNGTNCKNGCRTTRTT	3072	8192	0.692308	21.2308	54.2	92	3	149	LVFYVNG	EFNNGVV	YTNGTNTTYTAYGTNAAYGG	ACNACNCCRTTRTTRAAYTC	1024	256	64.4	93	58.0454
Hym_853	XP_048262695.1_9773139_9773684	405	13	19	145	NKHYSGVY	DQDIINAV	AAYAARCAYTAYWSNGGNGTNTA	ACNGCRTTDATDATRTCYTGRTC	4096	576	0.677966	30.0714	57.3	92.5	11	167	VPKVSWI	WNIQLSD	GTNCCNAARGTNWSNTGGAT	TCNSWNARYTGDATRTTCCA	2048	1536	53.5	89.5	58.005
Hym_854	XP_020719412.1_13331002_13331683	453	10	36	178	ETGVINGQ	VEKFLPGD	GARACNGGNGTNATHAAYGGNCA	TCNCCNGGNARRAAYTTYTCNAC	3072	4096	0.295455	12.4545	64.3	93	7	218	TLREEDV	CVNYCQA	ACNYTNMGNGARGARGAYGT	GCYTGRCARTARTTNACRCA	2048	128	64.4	94.5	58.0023
Hym_855	XP_003401106.1_3480682_3481506	429	13	23	157	AVINRYGF	DGLILCNT	GCNGTNATHAAYMGNTAYGGNTT	GTRTTRCANARDATNARNCCRTC	6144	6144	0.625	32.8571	57.8	89	4	222	PKPQPGN	DAYDKIK	CCNAARCCNCARCCNGGNAA	TTDATYTTRTCRTANGCRTC	1024	192	62.7	83	57.9967
Hym_856	XP_020719508.2_13924089_13926026	1572	10	145	660	KGGMADAQ	NGRTKICK	AARGGNGGNATGGCNGAYGCNCA	TTRCADATYTTNGTNCKNCCRTT	1024	3072	0.821267	165	60.3	94.5	130	671	SGWNHGT	PTYPDGT	WSNGGNTGGAAYCAYGGNAC	GTNCCRTCNGGRTANGTNGG	1024	1024	57.6	88.5	57.9689
Hym_857	XP_048263159.1_18465941_18467907	975	11	252	568	YWLFRSWG	EAPVTGYM	TAYTGGYTNTTYMGNWSNTGGGG	ATRTANCCNGTNACNGGNGCYTC	4096	4096	0.637255	68.9167	51.4	97	205	680	GLEDCAH	NEYIVYD	GGNYTNGARGAYTGYGCNCA	TCRTANACDATRTAYTCRTT	1024	192	70.9	85	57.9665
Hym_858	XP_003398442.1_10563312_10565169	810	10	287	548	QYNAILEA	YAKAMPLD	CARTAYAAYGCNATHYTNGARGC	TCNARNGGCATNGCYTTNGCRTA	1536	2048	0.517647	35.6364	60.5	95	270	590	PANLPAK	MDFVHGA	CCNGCNAAYYTNCCNGCNAA	GCNCCRTGNACRAARTCCAT	4096	128	64.8	93.5	57.9607
Hym_859	XP_048261442.1_13255323_13256206	615	11	68	264	LSFDWSMD	YVGFVIAE	YTNWSNTTYGAYTGGWSNATGGA	TCNGCDATNACRAANCCNACRTA	8192	3072	0.782857	42.3333	50.3	100	34	336	DNPTARH	DWYDEES	GAYAAYCCNACNGCNMGNCA	SWYTCYTCRTCRTACCARTC	2048	128	62.1	94.5	57.9364
Hym_860	XP_003398621.1_15649943_15650963	639	10	133	337	VFTMIGYG	AMCYNLMK	GTNTTYACNATGATHGGNTAYGG	TTCATNARRTTRTARCACATNGC	768	256	0.639594	22.2727	66.2	92	123	345	FPAALMF	EDVYVKA	TTYCCNGCNGCNYTNATGTT	GCYTTNACRTANACRTCYTC	1024	256	63.3	93.5	57.9024
Hym_861	XP_003401633.1_267029_267494	369	11	16	130	GTGVVAKD	HNMDGFFV	GGNACNGGNGTNGTNGCNAARGA	ACRAARAANCCRTCCATRTTRTG	8192	128	0.446602	11.5	65.6	96.5	8	138	VLLDAPC	AKLKKFS	GTNYTNYTNGAYGCNCCNTG	SWRAAYTTYTTNARYTTNGC	8192	2048	49.2	98.5	57.8523
Hym_862	XP_003397655.4_7130971_7132035	465	11	228	374	EQARHMAW	WAQSNWVL	GARCARGCNMGNCAYATGGCNTG	ARNACCCARTTNSWYTGNGCCCA	1024	2048	0.721429	32.3333	57.9	92	149	384	DGIILFY	FWQGNGF	GAYGGNATHATHYTNTTYTA	AANCCRTTNCCYTGCCARAA	1152	128	65.8	92	57.8426
Hym_863	XP_012166255.1_753418_754805	1122	7	37	402	GTEFHAEK	GKTKHFQT	GGNACNGARTTYCAYGCNGARAA	GTYTGRAARTGYTTNGTYTTNCC	1024	512	0.645251	100.625	66	96.5	6	420	INDGYDW	DCPGLVM	ATHAAYGAYGGNTAYGAYTG	ATNACNARNCCNGGRCARTC	192	2048	70.4	97	57.8376
Hym_864	XP_048267474.1_13754955_13755594	516	12	30	193	TIEAIAQE	AENELLGA	ACNATHGARGCNATHGCNCARGA	GCNCCNARNARYTCRTTYTCNGC	2304	8192	0.598684	19.0769	52.7	97.5	14	207	KAVEDEH	AAKKLAS	AARGCNGTNGARGAYGARCA	SWNGCNARYTTYTTNGCNGC	256	8192	54.2	99	57.8369
Hym_865	XP_003397035.2_1574653_1575370	351	13	22	130	QYTVRLMA	EKRTQQSK	CARTAYACNGTNMGNYTNATGGC	TTNSWYTGYTGNGTNCKYTTYTC	4096	8192	0.176471	1.85714	51.1	97.5	1	183	KYYPPDF	EELDEEY	AARTAYTAYCCNCCNGAYTT	TAYTCYTCRTCNARYTCYTC	256	256	56.6	90	57.7865
Hym_866	XP_003400499.1_2613673_2614623	378	12	43	160	PAESFFHT	YHHADLSP	CCNGCNGARWSNTTYTTYCAYAC	GGNSWNARRTCNGCRTGRTGRTA	4096	8192	0.477477	14.4615	52.8	95	3	283	IDGGSDW	YDQKEQT	ATHGAYGGNGGNWSNGAYTG	GTYTGYTCYTTYTGRTCRTA	3072	64	60.4	95.5	57.7617
Hym_867	XP_012163160.2_3629313_3630273	678	11	52	269	GADIIQTN	YPNSGEKY	GGNGCNGAYATHATHCARACNAA	TAYTTYTCNCCNSWRTTNGGRTA	2304	4096	0.724638	59.25	57.9	94.5	42	310	VATHLDF	GCCRTYA	GTNGCNACNCAYYTNGAYTT	GCRTANGTNCKRCARCANCC	2048	1024	62.4	90	57.7437
Hym_868	XP_003398733.1_885919_887208	873	10	17	299	WKQMRFEI	PCEPDDLH	TGGAARCARATGMGNTTYGARAT	TGNARRTCRTCNGGYTCRCANGG	128	2048	0.657993	52.9091	65.1	96.5	9	313	QLEHMLG	ADDYLWL	CARYTNGARCAYATGYTNGG	ARCCANARRTARTCRTCNGC	512	512	57.3	92.5	57.6615
Hym_869	XP_020719715.2_5989465_5990357	537	11	22	192	PKKVYQFA	NGVLRYYE	CCNAARAARGTNTAYCARTTYGC	TCRTARTANCKNARNACNCCRTT	512	8192	0.573171	23.9167	60.2	93.5	14	275	IYNMTVP	IGVPGKI	ATHTAYAAYATGACNGTNCC	ATYTTNCCNGGNACNCCDAT	192	1536	63.9	90.5	57.6394
Hym_870	XP_048268467.1_8571646_8572392	678	11	42	259	ARIDTGNQ	AMDITLYI	GCNMGNATHGAYACNGGNAAYCA	ATRTANARNGTDATRTCCATNGC	6144	1536	0.57619	25.75	64.4	88	29	270	TVDELKD	GKLEGDV	ACNGTNGAYGARYTNAARGA	ACRTCNCCYTCNARYTTNCC	1024	1024	61	94.5	57.6332
Hym_871	XP_003394266.1_2714568_2715015	360	11	35	146	TLNNFNYE	DNKNKNIT	ACNYTNAAYAAYTTYAAYTAYGA	GTDATRTTYTTRTTYTTRTTRTC	1024	192	0.455446	8.75	61.2	93	1	170	MGTVLSF	NKNIQTP	ATGGGNACNGTNYTNWSNTT	GGNGTYTGDATRTTYTTRTT	8192	192	55.3	100	57.5859
Hym_872	XP_003399227.3_10766913_10767340	363	11	13	125	SCKDIDEC	NTQGKYIC	WSNTGYAARGAYATHGAYGARTG	CADATRTAYTTNCCYTGNGTRTT	1536	768	0.45283	9.33333	66.7	89.5	1	134	CVCDAGF	CPPHHEL	TGYGTNTGYGAYGCNGGNTT	ARYTCRTGRTGNGGNGGRCA	512	512	64.2	89	57.5671
Hym_873	XP_012175720.2_1651588_1652368	504	13	38	197	EWKSRPAK	EQIKSVER	GARTGGAARWSNMGNCCNGCNAA	CKYTCNACNSWYTTDATYTGYTC	8192	6144	0.640523	32	47.6	92.5	26	218	RTWINQQ	QVLDMTA	MGNACNTGGATHAAYCARCA	GCNGTCATRTCNARNACYTG	384	512	67.1	84.5	57.5232
Hym_874	XP_020722737.2_190868_191497	489	12	52	206	AHDKDNGK	WFYAIDPD	GCNCAYGAYAARGAYAAYGGNAA	TCNGGRTCDATNGCRTARAACCA	512	384	0.741497	32.4615	69	86	4	214	QVLDVND	TEAILDR	CARGTNYTNGAYGTNAAYGA	CKRTCNARDATNGCYTCNGT	1024	3072	59.9	86.5	57.5096
Hym_875	XP_012164648.1_3892977_3894006	888	12	37	324	SYFKDTFY	NWNCIDDF	WSNTAYTTYAARGAYACNTTYTA	AARTCRTCDATRCARTTCCARTT	2048	96	0.652174	51.3077	65.7	89	14	341	ERKNVIE	PNWSILE	GARMGNAARAAYGTNATHGA	TCNARDATNSWCCARTTNGG	768	3072	58.3	86.5	57.5055
Hym_876	XP_048265822.1_7938423_7940417	1803	9	92	684	GTVHCLVD	HKRRHGIE	GGNACNGTNCAYTGYYTNGTNGA	TCDATNCCRTGNCKNCKYTTRTG	8192	6144	0.695198	111.2	53.8	97	46	811	RDHETMH	DPNTGET	MGNGAYCAYGARACNATGCA	GTYTCNCCNGTRTTNGGRTC	256	512	68.1	93	57.4539
Hym_877	XP_048267413.1_12069330_12070859	534	9	139	308	GHGRKTFQ	MGRGFDYV	GGNCAYGGNMGNAARACNTTYCA	ACRTARTCRAANCCNCKNCCCAT	4096	1024	0.306748	15.5	60.8	96.5	98	457	GHDGYFQ	AYHRWFN	GGNCAYGAYGGNTAYTTYCA	TTRAACCANCKRTGRTANGC	256	256	70.6	93.5	57.4341
Hym_878	XP_003401777.1_6505793_6509054	987	9	756	1076	TTVALHDW	DDGFAMGV	ACNACNGTNGCNYTNCAYGAYTG	ACNCCCATNGCRAANCCRTCRTC	8192	512	0.677741	54.5	62.7	93.5	747	1101	YLDDMFY	WFKTVEQ	TAYYTNGAYGAYATGTTYTA	TGYTCNACNGTYTTRAACCA	128	128	72.6	88.5	57.3454
Hym_879	XP_003398895.1_11654113_11654980	516	10	105	268	EIIVNNKN	HTGEKKFV	GARATHATHGTNAAYAAYAARAA	ACRAAYTTYTTYTCNCCNGTRTG	576	512	0.592105	19.9091	63.1	94	20	287	MRANRDG	DHLAKHV	ATGMGNGCNAAYMGNGAYGG	ACRTGYTTNGCNARRTGRTC	1024	512	58.8	98	57.3035
Hym_880	XP_048265976.1_9162259_9162795	411	11	47	175	QQLDRRYQ	YEHNRDLV	CARCARYTNGAYMGNMGNTAYCA	ACNARRTCNCKRTTRTGYTCRTA	8192	2048	0.779817	27.1667	52.6	100	10	198	RVFYIDH	GYESKLD	MGNGTNTTYTAYATHGAYCA	TCNARYTTNSWYTCRTANCC	768	4096	61.4	93	57.273
Hym_881	XP_048263473.1_3722663_3724460	1722	10	110	675	TGKLCGVW	FYEEGTQW	ACNGGNAARYTNTGYGGNGTNTG	CAYTGNGTNCCYTCYTCRTARAA	8192	512	0.696565	100.182	65.9	91	51	701	FHRKNLY	CDPVPCP	TTYCAYMGNAARAAYYTNTA	GGRCANGGNACNGGRTCRCA	1024	512	58.4	90.5	57.2679
Hym_882	XP_003398377.1_4285024_4285934	381	12	128	246	KYGVGSCG	EGIYMNTG	AARTAYGGNGTNGGNWSNTGYGG	CCNGTRTTCATRTADATNCCYTC	8192	384	0.589286	22.3846	51	97.5	103	255	NLGTHNY	ICPLPEL	AAYYTNGGNACNCAYAAYTA	ARYTCNGGNARNGGRCADAT	1024	3072	58.4	95	57.263
Hym_883	XP_048267475.1_13749338_13751241	1089	10	260	614	VAKRHFVQ	YQTRMVEA	GTNGCNAARMGNCAYTTYGTNCA	GCYTCNACCATNCKNGTYTGRTA	4096	1024	0.672619	52.6364	63.6	94.5	234	623	AATMIAK	KEIARLA	GCNGCNACNATGATHGCNAA	GCNARNCKNGCDATYTCYTT	768	3072	57.9	94.5	57.2432
Hym_884	XP_048267594.1_7884286_7885317	762	10	31	276	VGLKPTYG	QDYCTQPA	GTNGGNYTNAARCCNACNTAYGG	GCNGGYTGNGTRCARTARTCYTG	8192	512	0.631799	60.4545	63.2	89.5	23	323	NPASYCG	KWIEQAV	AAYCCNGCNWSNTAYTGYGG	ACNGCYTGYTCDATCCAYTT	2048	96	64.7	92	57.1038
Hym_885	XP_048269655.1_10050687_10051469	396	11	47	170	WTEGRADP	QELIAQRK	TGGACNGARGGNMGNGCNGAYCC	TTNCKYTGNGCDATNARYTCYTG	2048	6144	0.504274	16.75	58.6	95	34	231	NKQLDNP	EIEMLRQ	AAYAARCARYTNGAYAAYCC	TGNCKNARCATYTCDATYTC	256	768	63.4	90.5	57.0217
Hym_886	XP_012170237.2_9996799_9997462	372	11	14	129	KGWKRYHF	DELAQEDL	AARGGNTGGAARMGNTAYCAYTT	ARRTCYTCYTGNGCNARYTCRTC	512	2048	0.201835	9.16667	58.7	94.5	2	159	EGPLYLK	QYNTTND	GARGGNCCNYTNTAYYTNAA	TCRTTNGTNGTRTTRTAYTG	4096	256	60	95	56.9952
Hym_887	XP_048260326.1_4241586_4242542	489	10	128	282	DLMMACCE	CKLLETEA	GAYYTNATGATGGCNTGYTGYGA	GCYTCNGTYTCNARNARYTTRCA	256	4096	0.506944	25.3636	57.9	98	26	298	DEEYRTA	CEMLTNE	GAYGARGARTAYMGNACNGC	TCRTTNGTNARCATYTCRCA	512	256	63.2	93.5	56.9651
Hym_888	XP_012172495.1_9183668_9184438	396	11	131	254	YFSVGKCD	YCRRCVIE	TAYTTYWSNGTNGGNAARTGYGA	TCDATNACRCANCKNCKRCARTA	4096	6144	0.34188	9.41667	55.2	96	114	262	TDFGVRE	HTNPGFS	ACNGAYTTYGGNGTNMGNGA	SWRAANCCNGGRTTNGTRTG	2048	2048	61.2	95.5	56.8691
Hym_889	XP_003398928.2_13784379_13785166	387	11	193	313	GNTCFMNV	YMLDRLHT	GGNAAYACNTGYTTYATGAAYGT	GTRTGNARNCKRTCNARCATRTA	256	4096	0.201835	10.4167	61.3	95.5	177	345	KITKEKK	IVTAVFG	AARATHACNAARGARAARAA	CCRAANACNGCNGTNACDAT	192	1536	56.9	94	56.8174
Hym_890	XP_048268106.1_10739974_10741035	747	8	110	350	ENNKLGKF	NKYQEHHK	GARAAYAAYAARYTNGGNAARTT	TTRTGRTGYTCYTGRTAYTTRTT	1024	128	0.659091	67.1111	65.4	96	88	363	EITLKYY	DGNITHH	GARATHACNYTNAARTAYTA	TGRTGNGTDATRTTNCCRTC	768	384	66.8	94	56.8017
Hym_891	XP_003394289.1_1907460_1908202	423	12	128	260	CRAIIEEP	CKPTKVSI	TGYMGNGCNATHATHGARGARCC	ATNSWNACYTTNGTNGGYTTRCA	2304	8192	0.5	15.8462	56.6	92	17	269	NDVWLKA	PKPIKRG	AAYGAYGTNTGGYTNAARGC	CCNCKYTTDATNGGYTTNGG	256	1536	61	92	56.7986
Hym_892	XP_003400958.1_9661166_9663585	1350	8	316	757	KTGAANIH	YMHADNSE	AARACNGGNGCNGCNAAYATHCA	TCNSWRTTRTCNGCRTGCATRTA	3072	1024	0.587963	41.7778	65.8	98.5	226	775	VTIQNRD	KNMLLVM	GTNACNATHCARAAYMGNGA	ATNACNARNARCATRTTYTT	1536	1024	61	99	56.6296
Hym_893	XP_012169299.3_7745201_7745895	423	12	106	238	KVVCPAEP	CPSGHDEA	AARGTNGTNTGYCCNGCNGARCC	GCYTCRTCRTGNCCNSWNGGRCA	2048	4096	0.575	16.4615	53.4	96.5	13	249	PDIYCEG	CGNGARL	CCNGAYATHTAYTGYGARGG	ARNCKNGCNCCRTTNCCRCA	192	4096	65.2	86	56.581
Hym_894	XP_012165445.1_4235135_4236066	492	12	56	211	RWIFLTDE	FENSNCRE	MGNTGGATHTTYYTNACNGAYGA	TCNCKRCARTTNSWRTTYTCRAA	3072	4096	0.719424	40.0769	55.3	91	24	222	ADAVLFH	EKVFWHG	GCNGAYGCNGTNYTNTTYCA	CCRTGCCARAANACYTTYTC	2048	64	68.4	84	56.5631
Hym_895	XP_048270727.1_5052646_5053234	363	10	48	160	PEGMHREV	ETDHLFDL	CCNGARGGNATGCAYMGNGARGT	ARRTCRAANARRTGRTCNGTYTC	1024	2048	0.481132	10.7273	58.2	99.5	4	171	MADVRDI	FDLRFII	ATGGCNGAYGTNMGNGAYAT	ATDATRAANCKNARRTCRAA	512	1536	56.7	98.5	56.4507
Hym_896	XP_003399561.1_4521155_4521827	450	9	98	239	RLPFCEWH	ADLYVKEF	MGNYTNCCNTTYTGYGARTGGCA	AAYTCYTTNACRTANARRTCNGC	2048	2048	0.778689	36	66.9	93	56	264	FEAHIED	IYYKGRA	TTYGARGCNCAYATHGARGA	GCNCKNCCYTTRTARTADAT	192	768	68.4	88.5	56.3485
Hym_897	XP_012168504.3_16084075_16084520	384	13	11	130	PAGVEDGQ	AYAELETD	CCNGCNGGNGTNGARGAYGGNCA	TCNGTYTCNARYTCNGCRTANGC	4096	4096	0.522124	17.5714	59.8	94	3	138	RKKVTVP	TPGSIYG	MGNAARAARGTNACNGTNCC	CCRTADATNSWNCCNGGNGT	2048	6144	48.6	88.5	56.3166
Hym_898	XP_012171515.2_4344258_4345107	381	12	39	157	GSNHYGIC	GYKGYGLA	GGNWSNAAYCAYTAYGGNATHTG	GCNARNCCRTANCCYTTRTANCC	6144	4096	0.571429	25.6923	53.1	92.5	11	202	LGQVIGK	CFMAINP	YTNGGNCARGTNATHGGNAA	GGRTTDATNGCCATRAARCA	3072	96	69	85	56.2978
Hym_899	XP_048264034.1_5081166_5084078	2031	6	220	888	EMRVPCAQ	TDLAKIPH	GARATGMGNGTNCCNTGYGCNCA	TGNGGDATYTTNGCNARRTCNGT	2048	6144	0.486224	128.714	62.7	100	137	977	TVYRICD	ENTEHDI	ACNGTNTAYMGNATHTGYGA	ATRTCRTGYTCNGTRTTYTC	1536	128	69.6	100	56.2964
Hym_900	XP_048266300.1_11465671_11466101	372	12	29	144	ESLANDDG	YPGDWKSP	GARWSNYTNGCNAAYGAYGAYGG	GGNSWYTTCCARTCNCCNGGRTA	8192	2048	0.611111	6.15385	54.4	95	8	176	HLEWETV	KARHRLH	CAYYTNGARTGGGARACNGT	TGNARNCKRTGNCKNGCYTT	256	8192	55.1	97	56.275
Hym_901	XP_003401911.1_5151655_5153122	426	11	158	291	PYFVFFDQ	TYIFLVFF	CCNTAYTTYGTNTTYTTYGAYCA	AARAANACNARRAADATRTANGT	512	3072	0.409449	12.9167	58	98.5	140	299	KELRRIC	KMVFLVI	AARGARYTNMGNMGNATHTG	ATNACNARRAANACCATYTT	6144	512	57.2	92.5	56.2322
Hym_902	XP_012167432.1_10601381_10602554	567	12	107	287	REAVVANN	QDDVLFAV	MGNGARGCNGTNGTNGCNAAYAA	ACNGCRAANARNACRTCRTCYTG	8192	2048	0.406977	15.5385	55.8	94	98	334	NISDVVQ	NIQKCFS	AAYATHWSNGAYGTNGTNCA	SWRAARCAYTTYTGDATRTT	3072	384	59.6	91	56.1921
Hym_903	XP_020720842.2_10544637_10546209	573	9	186	368	TLCFDCTD	EHVDEIDL	ACNYTNTGYTTYGAYTGYACNGA	ARRTCDATYTCRTCNACRTGYTC	2048	768	0.774566	53.8	60.5	91	133	394	WPKIMRH	YNCEFLE	TGGCCNAARATHATGMGNCA	TCNARRAAYTCRCARTTRTA	192	256	69.5	93.5	56.1283
Hym_904	XP_048270682.1_18976235_18977075	720	11	15	246	EGLFGIFD	QAYGAEDN	GARGGNYTNTTYGGNATHTTYGA	TTRTCYTCNGCNCCRTANGCYTG	3072	1024	0.502793	34.6667	62.8	94	7	336	RMPSFCN	NGVLKNI	MGNATGCCNWSNTTYTGYAA	ATRTTYTTNARNACNCCRTT	2048	1024	57.5	89.5	56.1277
Hym_905	XP_048266839.1_6939458_6941012	1422	10	36	501	DPRFLIEG	QAYDADEG	GAYCCNMGNTTYYTNATHGARGG	CCYTCRTCNGCRTCRTANGCYTG	6144	512	0.519737	76.6364	60.8	90.5	17	542	DFLPQTA	WIYTTKQ	GAYTTYYTNCCNCARACNGC	TGYTTNGTNGTRTADATCCA	1024	192	67.1	87	56.0377
Hym_906	XP_003399407.1_18725317_18726613	1128	7	102	469	AMNAVTPK	MPINYGPV	GCNATGAAYGCNGTNACNCCNAA	ACNGGNCCRTARTTDATNGGCAT	2048	768	0.544304	72.125	65	96.5	82	489	GGNICDP	GFPYNVT	GGNGGNAAYATHTGYGAYCC	GTNACRTTRTANGGRAANCC	384	512	68.5	98	56.0356
Hym_907	XP_020721395.2_8180162_8180937	429	11	27	161	KVLDGVAE	EGHAMLAA	AARGTNYTNGAYGGNGTNGCNGA	GCNGCNARCATNGCRTGNCCYTC	8192	2048	0.373984	10.5	55.6	96.5	16	225	IKSNGCF	QVLWMIG	ATHAARWSNAAYGGNTGYTT	CCDATCATCCANARNACYTG	1536	192	63.4	90.5	56.0271
Hym_908	XP_003396025.1_9244090_9244995	348	12	30	137	VCLLGKFH	MESYGQVL	GTNTGYYTNYTNGGNAARTTYCA	ARNACYTGNCCRTANSWYTCCAT	8192	4096	0.5	16.0769	54.6	92	16	155	ALRYHNI	PDILLIM	GCNYTNMGNTAYCAYAAYAT	ATDATNARNARDATRTCNGG	2048	4608	57.3	96	55.9711
Hym_909	XP_048267475.1_13747920_13748945	354	10	175	284	NVGFAMAQ	GQRDVDDA	AAYGTNGGNTTYGCNATGGCNCA	GCRTCRTCNACRTCNCKYTGNCC	1024	2048	0.460784	13.7273	58.4	92	116	306	AREACGG	EFPQTNK	GCNMGNGARGCNTGYGGNGG	TTRTTNGTYTGNGGRAAYTC	2048	256	64.6	96.5	55.9593
Hym_910	XP_003399153.1_6861172_6862444	738	9	109	346	RNAGIFWA	DACFNTQV	MGNAAYGCNGGNATHTTYTGGGC	ACYTGNGTRTTRAARCANGCRTC	1536	512	0.662281	60.3	68	92	59	369	CCYVFFI	FALFKFC	TGYTGYTAYGTNTTYTTYAT	CARAAYTTRAANARNGCRAA	128	512	61.4	92	55.9403
Hym_911	XP_048267474.1_13755996_13757028	387	9	10	130	EMILEAAK	VKRATDNL	GARATGATHYTNGARGCNGCNAA	ARRTTRTCNGTNGCNCKYTTNAC	1536	8192	0.122807	4.1	56.9	100	2	144	ANEDMNF	AIQQEED	GCNAAYGARGAYATGAAYTT	TCYTCYTCYTGYTGDATNGC	64	192	71.5	90.5	55.8887
Hym_912	XP_020722300.2_5309135_5309702	366	11	60	173	VTDHHGNV	DKGRYTCI	GTNACNGAYCAYCAYGGNAAYGT	ATRCANGTRTANCKNCCYTTRTC	1024	2048	0.616822	19.3333	63.1	91	36	185	HVRWLKD	QGSINHT	CAYGTNMGNTGGYTNAARGA	GTRTGRTTDATNSWNCCYTG	1024	1536	57.2	93.5	55.8759
Hym_913	XP_048267027.1_1583239_1583602	384	11	10	129	YCNSHPMA	NERKRRME	TAYTGYAAYWSNCAYCCNATGGC	TCCATNCKNCKYTTNCKYTCRTT	1024	4096	0.477876	5	49.1	100	1	139	RAGFRMY	EKLAAWQ	MGNGCNGGNTTYMGNATGTA	TGCCANGCNGCNARYTTYTC	2048	512	61	96	55.8157
Hym_914	XP_048262037.1_1497207_1497808	525	12	50	216	PSCGKEFK	WDWLALTA	CCNWSNTGYGGNAARGARTTYAA	GCNGTNARNGCNARCCARTCCCA	4096	2048	0.474026	13.3846	55.8	93.5	41	228	AHRPHRC	KQPDRVS	GCNCAYMGNCCNCAYMGNTG	SWNACNCKRTCNGGYTGYTT	4096	4096	53.4	97	55.7425
Hym_915	XP_003399629.2_11984625_11985516	450	10	21	162	TPEEIAQV	FGDNRKAT	ACNCCNGARGARATHGCNCARGT	GTNGCYTTNCKRTTRTCNCCRAA	1536	2048	0.17037	5.90909	64.7	99	7	180	KVKDELK	IVFGDDA	AARGTNAARGAYGARYTNAA	GCRTCRTCNCCRAANACDAT	512	384	61	87	55.6984
Hym_916	XP_048263999.1_843948_845910	813	8	292	554	AHTYLVME	VDGAKLAQ	GCNCAYACNTAYYTNGTNATGGA	TGNGCNARYTTNGCNCCRTCNAC	2048	8192	0.635193	51.5556	61.9	94.5	252	617	QEFAVKI	FGEDKVN	CARGARTTYGCNGTNAARAT	TTNACYTTRTCYTCNCCRAA	256	256	73.6	91	55.6943
Hym_917	XP_048269910.1_10894733_10895944	1128	10	29	396	EDMKTVGY	PEFNAGPS	GARGAYATGAARACNGTNGGNTA	SWNGGNCCNGCRTTRAAYTCNGG	512	8192	0.504587	64.3636	63.7	91.5	20	452	NSAKLYA	QFCDNKQ	AAYWSNGCNAARYTNTAYGC	TGYTTRTTRTCRCARAAYTG	4096	64	61.4	89	55.578
Hym_918	XP_048265834.1_7261627_7265563	2085	6	349	1035	GKPDHMIN	MDILCHNC	GGNAARCCNGAYCAYATGATHAA	CARTTRTGRCANARDATRTCCAT	384	384	0.55748	116	71.5	91	227	1045	LIKQYEP	GHDVCKM	YTNATHAARCARTAYGARCC	ATYTTRCANACRTCRTGNCC	384	256	72.5	96.5	55.5533
Hym_919	XP_048262770.1_11477835_11481841	1629	6	223	757	HMMGKRVN	FMTGIKPQ	CAYATGATGGGNAARMGNGTNAA	TGNGGYTTDATNCCNGTCATRAA	512	768	0.406072	83.1429	66.8	98	208	767	GLKQVIE	FFHCMAG	GGNYTNAARCARGTNATHGA	CCNGCCATRCARTGRAARAA	1536	64	70.9	99	55.5269
Hym_920	XP_048266582.1_824158_825341	525	12	22	188	MMYVRGHP	KEVILTAG	ATGATGTAYGTNMGNGGNCAYCC	CCNGCNGTNARDATNACYTCYTT	512	6144	0.745223	54.0769	60.6	91.5	10	277	GKMVSGT	QVTAFLE	GGNAARATGGTNWSNGGNAC	TCNARRAANGCNGTNACYTG	2048	2048	54	89	55.4756
Hym_921	XP_048265604.1_11245578_11246848	519	9	183	347	GFPPEEVW	NFDFQKSA	GGNTTYCCNCCNGARGARGTNTG	GCNSWYTTYTGRAARTCRAARTT	2048	1024	0.490196	26.4	63.4	94	158	358	QLLGTEE	DPKILHP	CARYTNYTNGGNACNGARGA	GGRTGNARDATYTTNGGRTC	4096	768	57.9	100	55.3068
Hym_922	XP_012174189.1_1447555_1449403	825	6	22	288	EDVVFWKW	FQNGQYAE	GARGAYGTNGTNTTYTGGAARTG	TCNGCRTAYTGNCCRTTYTGRAA	256	512	0.123077	10.5714	70.6	100	6	302	IFNIEMK	NAPKGIL	ATHTTYAAYATHGARATGAA	ARDATNCCYTTNGGNGCRTT	72	1536	70.7	100	55.2948
Hym_923	XP_012164178.1_4747420_4748356	408	12	42	169	ADKILQEA	DHQTQLLI	GCNGAYAARATHYTNCARGARGC	ATNARNARYTGNGTYTGRTGRTC	1536	4096	0.438017	11.7692	58.7	90.5	23	207	VAYAPKK	GELAARQ	GTNGCNTAYGCNCCNAARAA	TGNCKNGCNGCNARYTCNCC	1024	8192	57.2	92.5	55.2717
Hym_924	XP_020720029.2_1712453_1713037	372	10	39	154	TQVGWLGY	CANRVMFK	ACNCARGTNGGNTGGYTNGGNTA	TTRAACATNACNCKRTTNGCRCA	4096	1024	0.541284	22.8182	61.8	94	31	172	KNGYPAY	CQIDSAR	AARAAYGGNTAYCCNGCNTA	CKNGCNSWRTCDATYTGRCA	512	3072	61.2	91.5	55.0269
Hym_925	XP_003395016.1_12194782_12195697	840	8	52	323	QINRHNED	DYALPQGV	CARATHAAYMGNCAYAAYGARGA	ACNCCYTGNGGNARNGCRTARTC	768	4096	0.631148	57.6667	64.8	96	43	335	KPTPVAI	HDISFGY	AARCCNACNCCNGTNGCNAT	TANCCRAANSWDATRTCRTG	2048	1536	58.8	99	54.9775
Hym_926	XP_048269515.1_3001087_3001523	363	9	12	124	QSSHMWTH	CFRQKGDM	CARWSNWSNCAYATGTGGACNCA	ATRTCNCCYTTYTGNCKRAARCA	4096	1024	0.0754717	4.1	56.8	100	2	133	VCNICGK	KHRRTQH	GTNTGYAAYATHTGYGGNAA	TGYTGNGTNCKNCKRTGYTT	384	2048	60.9	99	54.9565
Hym_927	XP_048265967.1_17006467_17007236	354	11	120	229	MNTVLRQE	QNYARKHK	ATGAAYACNGTNYTNMGNCARGA	TTRTGYTTNCKNGCRTARTTYTG	4096	1024	0.621359	20.4167	61.3	94	33	238	PEVYGLH	PIDHLDF	CCNGARGTNTAYGGNYTNCA	AARTCNARRTGRTCDATNGG	2048	768	62.9	84.5	54.9425
Hym_928	XP_003396066.2_11477835_11482199	1023	8	421	753	HMMGKRVN	DKTHYGAT	CAYATGATGGGNAARMGNGTNAA	GTNGCNCCRTARTGNGTYTTRTC	512	1024	0.492308	52.4444	64.3	97.5	311	797	VNGQMIE	FTLGIED	GTNAAYGGNCARATGATHGA	TCYTCDATNCCNARNGTRAA	192	1536	69.7	87.5	54.9309
Hym_929	XP_048267307.1_13195094_13196091	642	9	32	237	NEFAEFED	PQNDQAHI	AAYGARTTYGCNGARTTYGARGA	ATRTGNGCYTGRTCRTTYTGNGG	256	512	0.588832	48.7	64.7	95	16	324	TNIWVTA	YIDYIHI	ACNAAYATHTGGGTNACNGC	ATRTGDATRTARTCDATRTA	384	144	62.4	89.5	54.6833
Hym_930	XP_048261757.1_1697386_1698343	633	8	92	294	FHGVLKTE	QEADYMME	TTYCAYGGNGTNYTNAARACNGA	TCCATCATRTARTCNGCYTCYTG	4096	64	0.592784	36.7778	66.3	97.5	1	310	ELKAQYE	DYERLLK	GARYTNAARGCNCARTAYGA	TTNARNARNCKYTCRTARTC	512	4096	61.2	94.5	54.4997
Hym_931	XP_003403161.2_2819856_2820832	477	9	132	282	SVTWNPHK	KERMVRKG	WSNGTNACNTGGAAYCCNCAYAA	CCYTTNCKNACCATNCKYTCYTT	4096	2048	0.513889	26.4	59.3	92	105	302	HVDAAWG	PNFFRLV	CAYGTNGAYGCNGCNTGGGG	ACNARNCKRAARAARTTNGG	256	2048	61.9	100	54.4162
Hym_932	XP_012166946.1_1271600_1272207	438	12	9	146	GVVLMTTE	MARIGAMV	GGNGTNGTNYTNATGACNACNGA	ACCATNGCNCCDATNCKNGCCAT	8192	1536	0.580153	28.6154	53.8	90	1	155	MATAFCY	PYIAQVF	ATGGCNACNGCNTTYTGYTA	AANACYTGNGCDATRTANGG	256	768	70	81.5	54.3308
Hym_933	XP_003402144.1_4080869_4081443	360	11	49	160	RAWLNLCG	YYSQGMET	MGNGCNTGGYTNAAYYTNTGYGG	GTYTCCATNCCYTGNSWRTARTA	8192	1024	0.457143	12.25	50.2	94.5	36	171	ERCRKGI	DGDILFA	GARMGNTGYMGNAARGGNAT	GCRAANARDATRTCNCCRTC	2048	768	59.5	98	54.3306
Hym_934	XP_048261293.1_7629645_7630968	804	7	113	372	GNFPTLEV	ENYLWNHF	GGNAAYTTYCCNACNYTNGARGT	AARTGRTTCCANARRTARTTYTC	4096	256	0.134387	9.75	63.6	100	100	405	NDVMNEV	VCLMGHE	AAYGAYGTNATGAAYGARGT	TCRTGNCCCATNARRCANAC	64	512	66.6	99	54.1297
Hym_935	XP_012173875.2_22362607_22363128	519	11	10	174	KPGQGIGK	YCIWCGTA	AARCCNGGNCARGGNATHGGNAA	GCNGTNCCRCACCADATRCARTA	3072	384	0.802632	49.6667	60.9	90	1	192	FEMLMKM	CPGNTRN	TTYGARATGYTNATGAARAT	TTNCKNGTRTTNCCNGGRCA	64	2048	63	84	54.0602
Hym_936	XP_012167813.1_9920695_9921293	426	8	76	209	TQVRGQWY	THDEAVKA	ACNCARGTNMGNGGNCARTGGTA	GCYTTNACNGCYTCRTCRTGNGT	2048	1024	0.327869	9.22222	64.7	99	4	220	CEEIEMV	AGKVVEL	TGYGARGARATHGARATGGT	ARYTCNACNACYTTNCCNGC	48	2048	61.8	95.5	53.9963
Hym_937	XP_012175826.1_7220668_7225043	1713	6	498	1060	CKQGLIQE	NKICQDCE	TGYAARCARGGNYTNATHCARGA	TCRCARTCYTGRCADATYTTRTT	1536	192	0.368121	61.2857	68.2	97	476	1144	ATEHCLT	EVYKMAN	GCNACNGARCAYTGYYTNAC	TTNGCCATYTTRTANACYTC	1024	128	67	100	53.8529
Hym_938	XP_012172317.1_11185956_11186912	633	11	127	329	PSIGIIMG	AKGVQTLG	CCNWSNATHGGNATHATHATGGG	CCNARNGTYTGNACNCCYTTNGC	6912	8192	0.862434	69.25	49.7	91.5	9	337	EQFSKLN	ANLDPRK	GARCARTTYWSNAARYTNAA	TTNCKNGGRTCNARRTTNGC	2048	4096	54.2	100	53.8082
Hym_939	XP_048264562.1_17932526_17933363	477	12	55	205	SELEDENI	EIHLNELK	WSNGARYTNGARGAYGARAAYAT	TTNARYTCRTTNARRTGDATYTC	4096	3072	0.41958	11.2308	53.5	97.5	47	216	ETRLLQD	KQLELAE	GARACNMGNYTNYTNCARGA	TCNGCNARYTCNARYTGYTT	8192	2048	51.4	93.5	53.774
Hym_940	XP_048263322.1_3470532_3471027	345	12	33	139	LACLANMC	EVDTDLQR	YTNGCNTGYYTNGCNAAYATGTG	CKYTGNARRTCNGTRTCNACYTC	4096	4096	0.61	18.6154	56.5	96	6	152	NALSKGG	NHLIPTL	AAYGCNYTNWSNAARGGNGG	ARNGTNGGDATNARRTGRTT	8192	3072	48.1	94.5	53.7375
Hym_941	XP_012166423.1_3218254_3221046	1650	6	61	602	RHEGFEND	KQEAMERD	MGNCAYGARGGNTTYGARAAYGA	TCNCKYTCCATNGCYTCYTGYTT	1024	512	0.280899	65.7143	69	95	18	610	QAAGEIH	MTAIEGK	CARGCNGCNGGNGARATHCA	TTNCCYTCDATNGCNGTCAT	768	384	69.8	97.5	53.6905
Hym_942	XP_048265234.1_5514659_5515719	465	11	100	246	VIVKPKIM	PNATIRWT	GTNATHGTNAARCCNAARATHAT	GTCCANCKDATNGTNGCRTTNGG	2304	3072	0.678571	34.5	59.1	94	75	334	REDAGEY	ATTIRFD	MGNGARGAYGCNGGNGARTA	TCRAANCKDATNGTNGTNGC	1024	3072	61.3	84	53.5866
Hym_943	XP_012165975.1_20234148_20234894	372	11	24	139	DFTAPIHQ	EFTSEMGL	GAYTTYACNGCNCCNATHCAYCA	ARNCCCATYTCNSWNGTRAAYTC	1536	4096	0.542056	21	59.3	92.5	10	159	LWEALIH	IVMPSTP	YTNTGGGARGCNYTNATHCA	GGNGTNSWNGGCATNACDAT	1536	3072	53.8	94	53.5193
Hym_944	XP_003394788.1_18260578_18261450	477	13	18	168	KELSVQCD	KNLNLKGT	AARGARYTNWSNGTNCARTGYGA	GTNCCYTTNARRTTNARRTTYTT	8192	4096	0.760563	35.1429	50.6	93	7	257	ESSCICD	FPTAAIN	GARWSNWSNTGYATHTGYGA	TTDATNGCNGCNGTNGGRAA	6144	1536	51.7	88.5	53.4536
Hym_945	XP_012176764.2_17678149_17678629	516	9	20	183	VERLENMK	WKKSGAWF	GTNGARMGNYTNGARAAYATGAA	AACCANGCNCCNSWYTTYTTCCA	2048	1024	0.748148	40.5	56.3	98.5	1	195	VIQRAEA	PKYILPE	GTNATHCARMGNGCNGARGC	TCNGGNARDATRTAYTTNGG	1536	1536	60	94.5	53.3625
Hym_946	XP_048269357.1_5151655_5152866	426	9	158	291	PYFVFFDQ	TYIFLVFF	CCNTAYTTYGTNTTYTTYGAYCA	AARAANACNARRAADATRTANGT	512	3072	0.425197	15.5	58	99	140	299	KELRQIC	KMVFLVI	AARGARYTNMGNCARATHTG	ATNACNARRAANACCATYTT	1536	512	64	90.5	53.2363
Hym_947	XP_020718327.1_12225172_12226373	891	12	87	375	PVQTIRNY	PHVAQVAA	CCNGTNCARACNATHMGNAAYTA	GCNGCNACYTGNGCNACRTGNGG	6144	4096	0.622568	52.3077	55.7	92	63	512	YQPRTRA	IYQSELV	TAYCARCCNMGNACNMGNGC	ACNARYTCNSWYTGRTADAT	4096	3072	49.4	93.5	53.182
Hym_948	XP_003397230.1_5409127_5409806	681	7	25	243	HCGYQNNE	TNCPDCNS	CAYTGYGGNTAYCARAAYAAYGA	SWRTTRCARTCNGGRCARTTNGT	256	2048	0.637838	42.75	64.6	90	9	251	KIPHYKD	PCETNMK	AARATHCCNCAYTAYAARGA	TTCATRTTNGTYTCRCANGG	192	128	73.8	95	53.1803
Hym_949	XP_003393721.3_6673599_6674351	390	9	20	141	YNVFLVDW	GHVDFCVN	TAYAAYGTNTTYYTNGTNGAYTG	TTNACRCARAARTCNACRTGNCC	2048	1024	0.365217	13.8	65	94	8	150	AVLRDAY	GKVQPFC	GCNGTNYTNMGNGAYGCNTA	CARAANGGYTGNACYTTNCC	8192	512	62.2	90	53.0337
Hym_950	XP_003393873.2_14514049_14514369	387	13	15	135	NQLLKQIQ	KQMLALEL	AAYCARYTNYTNAARCARATHCA	ARYTCNARNGCNARCATYTGYTT	3072	4096	0.684685	9.5	48.3	90.5	3	144	HFVFESE	NKEALER	CAYTTYGTNTTYGARWSNGA	CKYTCNARNGCYTCYTTRTT	1024	1024	53.2	93.5	52.9975
Hym_951	XP_012172497.1_9162699_9163149	432	11	17	152	KVVRIHHD	YVDFSEYF	AARGTNGTNMGNATHCAYCAYGA	AARTAYTCNSWRAARTCNACRTA	3072	2048	0.81746	30.4167	54.9	91.5	7	169	LTGVAQA	GTLPEGI	YTNACNGGNGTNGCNCARGC	ATNCCYTCNGGNARNGTNCC	4096	4096	55.4	95	52.6476
Hym_952	XP_020719361.1_22071236_22072402	564	8	90	269	NKETMFYI	KFPVFANL	AAYAARGARACNATGTTYTAYAT	ARRTTNGCRAANACNGGRAAYTT	128	2048	0.523529	29.5556	69.9	91.5	76	279	ATGNLPF	VENDASQ	GCNACNGGNAAYYTNCCNTT	TGNSWNGCRTCRTTYTCNAC	4096	2048	60.6	93.5	52.607
Hym_953	XP_048264137.1_5173962_5174767	402	8	42	167	KFNDGKWH	EFFCDCAN	AARTTYAAYGAYGGNAARTGGCA	TTNGCRCARTCRCARAARAAYTC	128	256	0.571429	20.7778	71.9	92.5	33	176	KVILDNF	GYTGAVC	AARGTNATHYTNGAYAAYTT	CANACNGCNCCNGTRTANCC	768	2048	65.4	86.5	52.5755
Hym_954	XP_020722105.2_297666_299749	1713	8	67	629	FDNAVYME	VQRDQMNY	TTYGAYAAYGCNGTNTAYATGGA	TARTTCATYTGRTCNCKYTGNAC	256	512	0.333333	78.1111	69.2	89.5	18	648	GLALEFE	ATHFPHL	GGNYTNGCNYTNGARTTYGA	ARRTGNGGRAARTGNGTNGC	4096	1024	57.8	94	52.5404
Hym_955	XP_012167727.1_18840717_18842233	567	10	112	292	VADNTYPN	DHGMRWGS	GTNGCNGAYAAYACNTAYCCNAA	SWNCCCCANCKCATNCCRTGRTC	2048	2048	0.670588	44.9091	61.6	89.5	84	305	NFHRMMP	QGRMEDS	AAYTTYCAYMGNATGATGCC	SWRTCYTCCATNCKNCCYTG	64	1024	62.4	87	52.4363
Hym_956	XP_048266983.1_8607819_8608803	465	7	14	160	MVAHQFDG	QKTARMYI	ATGGTNGCNCAYCARTTYGAYGG	ATRTACATNCKNGCNGTYTTYTG	256	1024	0.178571	10.125	69.3	94	3	255	NFIRCIK	QDMVKQQ	AAYTTYATHMGNTGYATHAA	TGYTGYTTNACCATRTCYTG	576	64	66.1	95	52.3219
Hym_957	XP_012167744.1_11014171_11014770	426	12	29	162	TFFSACHA	DKSFAQGV	ACNTTYTTYWSNGCNTGYCAYGC	ACNCCYTGNGCRAANSWYTTRTC	4096	4096	0.848739	38.1538	49	92	16	205	VKYSPVC	GNCWFYH	GTNAARTAYWSNCCNGTNTG	TGRTARAACCARCARTTNCC	4096	64	63.1	86	52.2404
Hym_958	XP_012171426.2_3320078_3320685	387	11	11	131	GIDLEQFI	FNFKSPDR	GGNATHGAYYTNGARCARTTYAT	CKRTCNGGNSWYTTRAARTTRAA	1536	4096	0.315789	7.91667	58.4	98	2	168	STELYTD	IFKDSSG	WSNACNGARYTNTAYACNGA	CCNSWNSWRTCYTTRAADAT	8192	6144	46.6	95	52.1592
Hym_959	XP_003396621.2_12072293_12077546	1971	5	76	724	YINNFAAE	CEMKNRDI	TAYATHAAYAAYTTYGCNGCNGA	ATRTCNCKRTTYTTCATYTCRCA	768	256	0.776527	234.333	68.9	92.5	8	735	DLQKDFY	FIDFVNY	GAYYTNCARAARGAYTTYTA	TARTTNACRAARTCDATRAA	256	192	71.3	87	52.0891
Hym_960	XP_003396491.1_25040344_25044022	2016	4	332	995	KFINDTVN	DNVWRQII	AARTTYATHAAYGAYACNGTNAA	ATDATYTGNCKCCANACRTTRTC	768	768	0.620584	199.4	66.1	94	264	1089	VIGEKCD	WNFIDGE	GTNATHGGNGARAARTGYGA	TCNCCRTCDATRAARTTCCA	384	96	77.2	96.5	51.9325
Hym_961	XP_012171068.2_9677159_9677701	351	8	15	123	VHFDFLDP	NVYNQWQQ	GTNCAYTTYGAYTTYYTNGAYCC	TGYTGCCAYTGRTTRTANACRTT	1024	128	0.294118	5.66667	58.5	90.5	7	137	KALGIND	WCYENFI	AARGCNYTNGGNATHAAYGA	ATRAARTTYTCRTARCACCA	1536	32	74.2	93	51.9302
Hym_962	XP_012168991.2_11877461_11881717	2094	4	189	878	ALDFMRNQ	CHMGPKVF	GCNYTNGAYTTYATGMGNAAYCA	AANACYTTNGGNCCCATRTGRCA	2048	512	0.544118	144	69.5	97	150	920	WIYKQAF	YEWARKM	TGGATHTAYAARCARGCNTT	ATYTTNCKNGCCCAYTCRTA	96	256	74.7	98	51.8888
Hym_963	XP_048260254.1_3704233_3704863	393	9	65	187	DPCPGICG	ECPQNRAC	GAYCCNTGYCCNGGNATHTGYGG	CANGCNCKRTTYTGNGGRCAYTC	1536	2048	0.712963	21.4	59.6	92.5	34	231	GNPYEGC	GDPFSRC	GGNAAYCCNTAYGARGGNTG	CANCKNSWRAANGGRTCNCC	512	8192	59.6	96	51.8711
Hym_964	XP_012163751.1_11534952_11536680	723	7	155	387	EECPCGCH	MKLFHRAV	GARGARTGYCCNTGYGGNTGYCA	ACNGCNCKRTGRAANARYTTCAT	512	2048	0.473451	40	60.2	96.5	16	438	VDCFYAQ	AFTKFEE	GTNGAYTGYTTYTAYGCNCA	TCYTCRAAYTTNGTRAANGC	256	256	70.2	93	51.748
Hym_965	XP_003401320.1_9183121_9184438	396	11	355	478	YFSVGKCD	YCRRCVIE	TAYTTYWSNGTNGGNAARTGYGA	TCDATNACRCANCKNCKRCARTA	4096	6144	0.247863	17.4167	55.2	88.5	338	486	TDFGVRE	HTNPGFS	ACNGAYTTYGGNGTNMGNGA	SWRAANCCNGGRTTNGTRTG	2048	2048	61.2	91	51.6193
Hym_966	XP_048265976.1_9160541_9161501	369	10	19	133	ASKKDLQK	DQEFHQSL	GCNWSNAARAARGAYYTNCARAA	ARNSWYTGRTGRAAYTCYTGRTC	8192	2048	0.166667	3.18182	52.8	98	11	158	DAFTRIM	TFSVTEE	GAYGCNTTYACNMGNATHAT	TCYTCNGTNACNSWRAANGT	1536	4096	53.5	98.5	51.6017
Hym_967	XP_003394060.1_18379307_18380183	426	6	62	195	YYQQKLKN	NKYEVDDI	TAYTAYCARCARAARYTNAARAA	ATRTCRTCNACYTCRTAYTTRTT	512	256	0.338583	15.4286	64.9	100	1	251	MPFTADA	TCFYKAV	ATGCCNTTYACNGCNGAYGC	ACNGCYTTRTARAARCANGT	256	256	69	96.5	51.5781
Hym_968	XP_012164809.1_7527986_7531309	1992	5	414	1069	ETYIYNYD	KDNYGNVT	GARACNTAYATHTAYAAYTAYGA	GTNACRTTNCCRTARTTRTCYTT	384	512	0.415123	98.8333	67.2	97.5	362	1133	ENTQDHK	MIFNQYG	GARAAYACNCARGAYCAYAA	CCRTAYTGRTTRAADATCAT	128	48	78.5	88.5	51.5777
Hym_969	XP_003393316.1_10481331_10482345	558	8	41	218	PELQLAEA	GYTNAGKT	CCNGARYTNCARYTNGCNGARGC	GTYTTNCCNGCRTTNGTRTANCC	8192	2048	0.792899	58	51.4	93.5	26	269	QPYIKWG	GFIQDVP	CARCCNTAYATHAARTGGGG	GGNACRTCYTGDATRAANCC	96	384	73	92	51.4976
Hym_970	XP_003393748.1_6723355_6724957	792	5	142	397	AYTCIQEH	HQMVPGVV	GCNTAYACNTGYATHCARGARCA	ACNACNCCNGGNACCATYTGRTG	768	1024	0.296296	19.8333	66.7	100	47	405	NCIFENK	HMHIETL	AAYTGYATHTTYGARAAYAA	ARNGTYTCDATRTGCATRTG	96	192	72.6	100	51.4828
Hym_971	XP_048261785.1_9001347_9003107	1641	5	43	581	KFLPNADE	KEYNIGIL	AARTTYYTNCCNAAYGCNGAYGA	ARDATNCCDATRTTRTAYTCYTT	2048	1152	0.386792	83.1667	67.6	98.5	22	591	FQCNFIK	VQAIFGH	TTYCARTGYAAYTTYATHAA	TGNCCRAADATNGCYTGNAC	96	768	72.2	94.5	51.42
Hym_972	XP_003396766.1_16994270_16995569	816	12	94	357	FAEYSVQP	FYGLAMIA	TTYGCNGARTAYWSNGTNCARCC	GCDATCATNGCNARNCCRTARAA	4096	1536	0.618677	52.3846	55.5	85.5	82	381	LRPAEVA	VPIVIPW	YTNMGNCCNGCNGARGTNGC	CANGGDATNACDATNGGNAC	8192	2304	53.4	92.5	51.3704
Hym_973	XP_012164845.1_9753763_9754654	453	8	81	223	LKIVIEID	GKMWDEVS	YTNAARATHGTNATHGARATHGA	SWNACYTCRTCCCACATYTTNCC	3456	512	0.617647	31.7778	62.6	91.5	12	234	GKKTAEC	FACRPEI	GGNAARAARACNGCNGARTG	ATYTCNGGNCKRCANGCRAA	512	1024	67	90.5	51.1267
Hym_974	XP_012164753.2_7136269_7137837	816	9	152	415	LKHLLKHP	FKTIIMLT	YTNAARCAYYTNYTNAARCAYCC	GTNARCATDATDATNGTYTTRAA	8192	1152	0.78125	61	48.2	93.5	2	451	GNTPLHY	IAIVLFN	GGNAAYACNCCNYTNCAYTA	TTRAANARNACDATNGCDAT	2048	2304	61.6	98.5	51.0478
Hym_975	XP_003393691.2_9126421_9127191	567	11	50	230	KKPLNKDF	DESPKRKK	AARAARCCNYTNAAYAARGAYTT	TTYTTNCKYTTNGGNSWYTCRTC	1024	8192	0.830303	48.0833	47	88	36	279	LNPPKPE	PKNGIEE	YTNAAYCCNCCNAARCCNGA	TCYTCDATNCCRTTYTTNGG	2048	384	61.6	95	51.0327
Hym_976	XP_020722523.2_10640856_10641820	549	11	89	263	EVLDLNDN	DNNPIFVP	GARGTNYTNGAYYTNAAYGAYAA	GGNACRAADATNGGRTTRTTRTC	4096	768	0.694268	21.4167	57.8	89	64	350	NTFVLQI	FVEAADQ	AAYACNTTYGTNYTNCARAT	TGRTCNGCNGCYTCNACRAA	1024	512	65.8	81.5	50.9599
Hym_977	XP_012169662.1_17645175_17646092	426	12	21	154	NKFLAFKT	DAALAEFA	AAYAARTTYYTNGCNTTYAARAC	GCRAAYTCNGCNARNGCNGCRTC	1024	4096	0.606299	21.6923	46.8	90.5	6	168	PRWLHCP	IYKGDYI	CCNMGNTGGYTNCAYTGYCC	ATRTARTCNCCYTTRTADAT	1024	192	62.2	89.5	50.8973
Hym_978	XP_003396000.2_7479678_7480413	570	8	64	245	LACINGDE	AHGAQPFL	YTNGCNTGYATHAAYGGNGAYGA	ARRAANGGYTGNGCNCCRTGNGC	3072	4096	0.584906	40	64.6	96	50	256	KINTVND	IKDSFSY	AARATHAAYACNGTNAAYGA	TANSWRAANSWRTCYTTDAT	384	6144	55.1	94.5	50.8938
Hym_979	XP_020724110.1_8493124_8494126	582	5	97	282	CGYKEFFD	KHQRVIDE	TGYGGNTAYAARGARTTYTTYGA	TCRTCDATNACNCKYTGRTGYTT	256	1536	0.477528	34.6667	70.5	97	2	296	RNEGLQK	KWNFTTP	MGNAAYGARGGNYTNCARAA	GGNGTNGTRAARTTCCAYTT	2048	128	67.7	100	50.6053
Hym_980	XP_012164862.2_10542565_10544269	1587	7	13	533	IVQQLEFT	MPNHGSPG	ATHGTNCARCARYTNGARTTYAC	CCNGGNSWNCCRTGRTTNGGCAT	1536	4096	0.506383	85.375	55.5	100	3	583	NEGLTKF	NQAQQLH	AAYGARGGNYTNACNAARTT	TGNARYTGYTGNGCYTGRTT	1024	512	62.8	94	50.5822
Hym_981	XP_048261899.1_6272369_6272789	363	13	20	132	TGSFNANN	EEIDCTEE	ACNGGNWSNTTYAAYGCNAAYAA	TCYTCNGTRCARTCDATYTCYTC	8192	384	0.358491	8.85714	49.4	94	12	140	NNSSGFG	EMLMFAA	AAYAAYWSNWSNGGNTTYGG	GCNGCRAACATNARCATYTC	8192	128	43.6	94	50.5483
Hym_982	XP_012168784.1_3888996_3890133	456	10	136	279	QYLECPQY	DKGTSIDD	CARTAYYTNGARTGYCCNCARTA	TCRTCDATNSWNGTNCCYTTRTC	1024	6144	0.554745	24.5455	52.7	92.5	70	344	TYLAGQI	TEEAILI	ACNTAYYTNGCNGGNCARAT	ATNARDATNGCYTCYTCNGT	2048	1536	60.6	92.5	50.5477
Hym_983	XP_020722523.2_10646448_10647826	525	10	215	381	YTFDVPEG	NDSDFAGN	TAYACNTTYGAYGTNCCNGARGG	TTNCCNGCRAARTCNSWRTCRTT	1024	4096	0.794872	49.4545	56.4	88	107	390	LLAEDKD	NGLILFD	YTNYTNGCNGARGAYAARGA	TCRAANARDATNARNCCRTT	2048	3072	56.9	94	50.3198
Hym_984	XP_003397996.3_18834444_18835767	411	10	273	401	TRLIKQNV	WGDVQYGQ	ACNMGNYTNATHAARCARAAYGT	TGNCCRTAYTGNACRTCNCCCCA	6144	512	0.80531	28.3636	63.6	87.5	239	489	TRQLSWV	NNCKQVT	ACNMGNCARYTNWSNTGGGT	GTNACYTGYTTRCARTTRTT	8192	128	56.3	90	50.3175
Hym_985	XP_012166093.1_23276652_23278795	1575	5	140	656	QMAITCIW	NWHEKHLA	CARATGGCNATHACNTGYATHTG	GCNARRTGYTTYTCRTGCCARTT	576	256	0.156436	31.5	70.6	98.5	117	672	DLLYPEK	FAPEGIM	GAYYTNYTNTAYCCNGARAA	ATDATNCCYTCNGGNGCRAA	2048	768	65.5	100	50.2978
Hym_986	XP_048261103.1_9121406_9123482	573	11	68	250	VWVVGAAD	KEAFADLH	GTNTGGGTNGTNGGNGCNGCNGA	TGNARRTCNGCRAANGCYTCYTT	4096	2048	0.621302	34.25	56.8	94.5	25	267	DWRDLPG	TFARSWI	GAYTGGMGNGAYYTNCCNGG	ATCCANSWNCKNGCRAANGT	1024	4096	50.6	89.5	50.2937
Hym_987	XP_048265337.1_3070726_3071297	426	10	27	160	LGECSDFP	TELFVDQC	YTNGGNGARTGYWSNGAYTTYCC	CAYTGRTCNACRAANARYTCNGT	8192	2048	0.448819	11.7273	56.8	96.5	3	189	TSVKELG	IPVLKPV	ACNWSNGTNAARGARYTNGG	ACNGGYTTNARNACNGGDAT	8192	3072	49.6	95	49.7952
Hym_988	XP_012169587.1_17053621_17054430	801	9	20	278	DVVKSANW	KVQFVVDA	GAYGTNGTNAARWSNGCNAAYTG	GCRTCNACNACRAAYTGNACYTT	8192	1024	0.53913	30	54.4	98	2	289	DYFARTV	FALALHN	GAYTAYTTYGCNMGNACNGT	TTRTGNARNGCNARNGCRAA	1024	4096	54.8	94.5	49.6939
Hym_989	XP_003395483.1_7380721_7382485	822	10	65	330	RMRELETE	EKFKFVLN	MGNATGMGNGARYTNGARACNGA	TTNARNACRAAYTTRAAYTTYTC	8192	1024	0.813953	77.8182	53.4	90.5	41	346	YTNEVLI	QIEPRDQ	TAYACNAAYGARGTNYTNAT	TGRTCNCKNGGYTCDATYTG	1024	768	63.5	83.5	49.6153
Hym_990	XP_012173164.1_6552234_6553297	504	6	55	214	LIWSYMMD	KEVFRIPK	YTNATHTGGWSNTAYATGATGGA	TTNGGDATNCKRAANACYTCYTT	768	3072	0.784173	51	60.3	97	7	225	LKNRAHT	IEQMKEH	YTNAARAAYMGNGCNCAYAC	TGYTCYTTCATYTGYTCDAT	2048	48	67.9	95.5	49.3811
Hym_991	XP_003396973.1_24832835_24834975	786	9	206	459	GLARMAYP	DGPTDAAG	GGNYTNGCNMGNATGGCNTAYCC	CCNGCNGCRTCNGTNGGNCCRTC	8192	4096	0.780083	80.6	53.5	95	181	467	KLQNAGA	AFGYPAI	AARYTNCARAAYGCNGGNGC	ATNGCNGGRTANCCRAANGC	1024	1024	61.8	85.5	49.3303
Hym_992	XP_048262496.1_305930_306476	393	9	20	142	LLEVVQKG	WVYMWPGQ	YTNYTNGARGTNGTNCARAARGG	TGNCCNGGCCACATRTANACCCA	8192	128	0.508621	24.4	63.1	92	11	155	LESLKEC	GQTYWTA	YTNGARWSNYTNAARGARTG	GCNGTCCARTANGTYTGNCC	8192	256	54.6	91	49.0293
Hym_993	XP_048267959.1_6506785_6508165	474	10	64	213	QDLRLDDN	CDTLIVYE	CARGAYYTNMGNYTNGAYGAYAA	TCRTANACDATNARNGTRTCRCA	8192	3072	0.607692	21.0909	53	92	1	306	IDVLEDH	GCSDVIT	ATHGAYGTNYTNGARGAYCA	GTDATNACRTCNSWRCANCC	768	3072	56.9	93	48.8748
Hym_994	XP_003395623.2_5655570_5656453	444	5	26	165	KAIKLFQH	DEHNEILG	AARGCNATHAARYTNTTYCARCA	CCNARDATYTCRTTRTGYTCRTC	1536	768	0.293233	20.1667	66.2	98.5	13	177	HLALEMK	MKYINAT	CAYYTNGCNYTNGARATGAA	GTNGCRTTDATRTAYTTCAT	1024	96	69.4	97	48.7472
Hym_995	XP_048262337.1_10481358_10482345	486	7	115	268	YSIVIHIF	GFIQDVPE	TAYWSNATHGTNATHCAYATHTT	TCNGGNACRTCYTGDATRAANCC	6912	1536	0.680272	37.75	59.7	91	10	280	QPYIKWG	PFIVTLE	CARCCNTAYATHAARTGGGG	TCNARNGTNACDATRAANGG	96	3072	69.2	92	48.624
Hym_996	XP_012165682.1_13940126_13941764	939	5	59	363	EYWPWMAQ	FNYMDISV	GARTAYTGGCCNTGGATGGCNCA	ACNSWDATRTCCATRTARTTRAA	64	768	0.29434	26.8333	70.2	94	46	432	QQKCDEI	QEWIHPV	CARCARAARTGYGAYGARAT	ACNGGRTGDATCCAYTCYTG	64	96	75.7	90	48.5667
Hym_997	XP_048264065.1_3367039_3368353	381	9	9	127	LNILGFFT	MECLRRVD	YTNAAYATHYTNGGNTTYTTYAC	TCNACNCKNCKNARRCAYTCCAT	6144	8192	0.598214	21.9	53.3	94.5	1	146	LVVTVAY	IETWGPI	YTNGTNGTNACNGTNGCNTA	ATNGGNCCCCANGTYTCDAT	8192	384	58.5	93.5	48.5435
Hym_998	XP_012163961.1_7277390_7279695	2088	4	49	736	IQCMYLYP	VKDQGQCG	ATHCARTGYATGTAYYTNTAYCC	CCRCAYTGNCCYTGRTCYTTNAC	384	512	0.716487	212.4	62.9	95.5	25	755	CPREACT	EGQYAIK	TGYCCNMGNGARGCNTGYAC	TTDATNGCRTAYTGNCCYTC	1024	384	66.7	96.5	48.523
Hym_999	XP_048269252.1_4250621_4251084	405	8	14	140	HLRDIFGF	FGTPSQKQ	CAYYTNMGNGAYATHTTYGGNTT	TGYTTYTGNSWNGGNGTNCCRAA	6144	8192	0.267857	12.7778	54.1	98.5	6	152	QTTDRNI	GNAENTF	CARACNACNGAYMGNAAYAT	AANGTRTTYTCNGCRTTNCC	1024	512	63.8	90	48.2778
Hym_1000	XP_003397304.1_8092937_8094958	804	4	354	613	KYFTMGDH	KITGGPYK	AARTAYTTYACNATGGGNGAYCA	TTRTANGGNCCNCCNGTDATYTT	256	3072	0.232932	26.6	67	100	334	625	VMPKHEE	IVKDATE	GTNATGCCNAARCAYGARGA	TCNGTNGCRTCYTTNACDAT	128	768	71.9	100	48.1349
Hym_1001	XP_048267546.1_9841387_9842558	411	11	176	304	CGIHWIHP	NNDLSHVA	TGYGGNATHCAYTGGATHCAYCC	GCNACRTGNSWNARRTCRTTRTT	288	8192	0.647059	25.1667	55.8	86.5	64	368	WLEGLHD	MPALREL	TGGYTNGARGGNYTNCAYGA	ARYTCNCKNARNGCNGGCAT	1024	4096	55	90	47.946
Hym_1002	XP_012172364.2_10533186_10534680	501	6	289	447	KIGMVYQC	KTDAPNDV	AARATHGGNATGGTNTAYCARTG	ACRTCRTTNGGNGCRTCNGTYTT	384	1024	0.662069	40.2857	70	86.5	267	456	DFYIRVF	WDIVRAW	GAYTTYTAYATHMGNGTNTT	CANGCNCKNACDATRTCCCA	768	768	63.7	97.5	47.9293
Hym_1003	XP_003402661.1_11039235_11040133	438	10	54	191	CADGSDEP	KYKPVEPE	TGYGCNGAYGGNWSNGAYGARCC	TCNGGYTCNACNGGYTTRTAYTT	4096	1024	0.676923	33.1818	54	89.5	43	265	PFSYVND	EAMYFLN	CCNTTYWSNTAYGTNAAYGA	TTNARRAARTACATNGCYTC	2048	256	65.6	82	47.7198
Hym_1004	XP_048263582.1_23071316_23071861	459	9	9	153	EDSDPDDY	KYNQILRI	GARGAYWSNGAYCCNGAYGAYTA	ATNCKNARDATYTGRTTRTAYTT	2048	3072	0.673913	29.9	50.5	92.5	1	162	GYDLAFK	EELGKDA	GGNTAYGAYYTNGCNTTYAA	GCRTCYTTNCCNARYTCYTC	1024	512	64.8	89	47.6115
Hym_1005	XP_020723194.1_4071013_4072780	420	6	277	408	GTPIYECN	DPNLPKLA	GGNACNCCNATHTAYGARTGYAA	GCNARYTTNGGNARRTTNGGRTC	1536	8192	0.463415	21.5714	62	95	228	426	DDPPIGC	EEITFDY	GAYGAYCCNCCNATHGGNTG	TARTCRAANGTDATYTCYTC	768	192	67	93	47.012
Hym_1006	XP_003393075.1_4642348_4643349	360	12	51	162	QDLGPPDG	KEIEICSN	CARGAYYTNGGNCCNCCNGAYGG	TTNSWRCADATYTCDATYTCYTT	4096	2304	0.809524	17.4615	53	91	14	218	GRAELKQ	PAPPGRP	GGNMGNGCNGARYTNAARCA	GGNCKNCCNGGNGGNGCNGG	4096	8192	46.8	90	46.6612
Hym_1007	XP_048269462.1_9093372_9094115	513	6	52	214	DPAGSEFE	FWMTNRTV	GAYCCNGCNGGNWSNGARTTYGA	ACNGTNCKRTTNGTCATCCARAA	8192	512	0.365385	26.7143	58.3	92	10	226	TFVDMKM	DGVKYTL	ACNTTYGTNGAYATGAARAT	ARNGTRTAYTTNACNCCRTC	128	1024	71.4	93	46.3702
Hym_1008	XP_012176751.1_17529536_17530793	978	4	52	369	SLADKYNV	QDGVEHIA	WSNYTNGCNGAYAARTAYAAYGT	GCDATRTGYTCNACNCCRTCYTG	8192	768	0.277419	44	65.6	100	34	440	YFYTGQI	VGPNKDM	TAYTTYTAYACNGGNCARAT	ATRTCYTTRTTNGGNCCNAC	256	512	69.4	96.5	46.3633
Hym_1009	XP_048268665.1_5885594_5886065	369	8	10	124	AHDAGAFY	WGNPKSNC	GCNCAYGAYGCNGGNGCNTTYTA	CARTTNSWYTTNGGRTTNCCCCA	2048	2048	0.453704	20	57.2	94.5	2	145	YPSAMYV	FVDGPTG	TAYCCNWSNGCNATGTAYGT	CCNGTNGGNCCRTCNACRAA	1024	1024	58.2	91	46.3567
Hym_1010	XP_048261704.1_4184092_4185683	867	3	110	390	IITNPMDF	YGDETAVQ	ATHATHACNAAYCCNATGGAYTT	TGNACNGCNGTYTCRTCNCCRTA	576	2048	0.160584	37	70.1	100	95	405	FAWPVTD	FAKDCDY	TTYGCNTGGCCNGTNACNGA	TARTCRCARTCYTTNGCRAA	512	128	71.4	100	45.7535
Hym_1011	XP_048270698.1_14177775_14178814	720	5	122	353	HDSEYHYG	QFLTDQFL	CAYGAYWSNGARTAYCAYTAYGG	ARRAAYTGRTCNGTNARRAAYTG	1024	2048	0.226667	20.3333	52.2	100	6	361	PKKFQYH	ITNPVRE	CCNAARAARTTYCARTAYCA	TCNCKNACNGGRTTNGTDAT	128	3072	69.2	100	45.5041
Hym_1012	XP_048269867.1_10923721_10926663	1032	3	45	380	PDCKTMKN	DKRMHNLV	CCNGAYTGYAARACNATGAARAA	ACNARRTTRTGCATNCKYTTRTC	256	1024	0.461774	54	68.9	96	22	396	LHAHKCQ	DMYEMAN	YTNCAYGCNCAYAARTGYCA	TTNGCCATYTCRTACATRTC	512	32	73.3	100	45.2872
Hym_1013	XP_012163272.1_15251644_15254090	1959	2	20	664	FLKQAQGE	KFFMEQHV	TTYYTNAARCARGCNCARGGNGA	ACRTGYTGYTCCATRAARAAYTT	2048	64	0.289308	196	69.7	100	12	753	WRLDAAI	NQFYAMK	TGGMGNYTNGAYGCNGCNAT	TTCATNGCRTARAAYTGRTT	2048	64	67.1	100	45.2252
Hym_1014	XP_048267501.1_12133048_12135543	2085	2	184	870	ACDPVQDG	CWRAFKEH	GCNTGYGAYCCNGTNCARGAYGG	TGYTCYTTRAANGCNCKCCARCA	1024	512	0.322137	146.667	66.7	100	94	884	IYHWACQ	QIHNERP	ATHTAYCAYTGGGCNTGYCA	GGNCKYTCRTTRTGDATYTG	96	384	74.4	100	45.0575
Hym_1015	XP_003396517.1_15437527_15438151	477	9	30	180	VFIYVSDA	DYKRGRMR	GTNTTYATHTAYGTNWSNGAYGC	CKCATNCKNCCNCKYTTRTARTC	6144	4096	0.683099	34.2	45.7	90	18	192	QYVVADY	NFPDFIQ	CARTAYGTNGTNGCNGAYTA	TGDATRAARTCNGGRAARTT	512	192	68.1	86.5	45.0386
Hym_1016	XP_012172170.1_2637736_2639684	1038	3	258	595	AEPRIVEV	DWNKVCEH	GCNGARCCNMGNATHGTNGARGT	TGYTCRCANACYTTRTTCCARTC	6144	128	0.222561	37	65.4	100	250	608	TQGMEDP	QDECILH	ACNCARGGNATGGARGAYCC	TGNARDATRCAYTCRTCYTG	128	384	73.5	100	44.9979
Hym_1017	XP_012164800.1_7464481_7465379	351	5	72	180	KCKDEFEN	QYFKRMNS	AARTGYAARGAYGARTTYGARAA	SWRTTCATNCKYTTRAARTAYTG	128	1024	0.38	16.1667	67.9	86.5	1	222	MYAQLCK	TEGPMPI	ATGTAYGCNCARYTNTGYAA	ATNGGCATNGGNCCYTCNGT	256	512	67	98.5	44.8636
Hym_1018	XP_020718736.2_7880550_7885610	1929	2	659	1293	AEYPTFIQ	IQWYKNDM	GCNGARTAYCCNACNTTYATHCA	ATRTCRTTYTTRTACCAYTGDAT	1536	96	0.2896	117.333	75.2	94	577	1408	QYGVKNH	NIDHEFY	CARTAYGGNGTNAARAAYCA	TARAAYTCRTGRTCDATRTT	256	96	76.9	96.5	44.6743
Hym_1019	XP_003403201.1_4285732_4286293	402	8	22	147	LHCGHTVC	EKPREKPK	YTNCAYTGYGGNCAYACNGTNTG	TTNGGYTTYTCNCKNGGYTTYTC	4096	2048	0.512605	23.7778	52.2	91	5	179	RVCEEVF	CYLCKDY	MGNGTNTGYGARGARGTNTT	TARTCYTTRCANARRTARCA	1024	256	62.4	90.5	44.579
Hym_1020	XP_048261150.1_13426696_13428157	1305	4	38	464	VQAQDIYE	FEVYGEVT	GTNCARGCNCARGAYATHTAYGA	GTNACYTCNCCRTANACYTCRAA	768	1024	0.274463	47	66.6	94	30	519	EAIKQKV	DWKWRDQ	GARGCNATHAARCARAARGT	TGRTCNCKCCAYTTCCARTC	192	64	68.8	96	44.5537
Hym_1021	XP_048267315.1_13137266_13138211	354	6	130	239	PLVIDADG	CGGQGDLL	CCNYTNGTNATHGAYGCNGAYGG	ARNARRTCNCCYTGNCCNCCRCA	6144	8192	0.757282	28.5714	52.2	93	45	304	DLVHIFC	KIKQRGM	GAYYTNGTNCAYATHTTYTG	ATNCCNCKYTGYTTDATYTT	768	768	68.3	95	44.2265
Hym_1022	XP_012168627.1_2358644_2359959	570	4	74	255	ADDMGLGK	NKEMDLYA	GCNGAYGAYATGGGNYTNGGNAA	GCRTANARRTCCATYTCYTTRTT	2048	256	0.643275	45	64.3	95.5	50	278	MPHQQHA	WKRWVDN	ATGCCNCAYCARCARCAYGC	TTRTCNACCCANCKYTTCCA	64	128	67.5	96.5	43.9882
Hym_1023	XP_020721236.1_7720446_7721682	891	5	161	449	VFVEDVKT	CDYDGVKQ	GTNTTYGTNGARGAYGTNAARAC	TGYTTNACNCCRTCRTARTCRCA	1024	512	0.478261	44.5	63.8	92.5	100	489	ADRLDMP	CDGNRNI	GCNGAYMGNYTNGAYATGCC	ATRTTNCKRTTNCCRTCRCA	1024	512	61.1	97	43.9682
Hym_1024	XP_012170850.1_13195094_13196086	492	6	39	194	LLVYFINY	GFYVMSEI	YTNYTNGTNTAYTTYATHAAYTA	ATYTCNSWCATNACRTARAANCC	6144	2048	0.489655	27.7143	59.1	94	27	226	DSFYLEI	YIHISDQ	GAYWSNTTYTAYYTNGARAT	TGRTCNSWDATRTGDATRTA	2048	1152	55.6	99	43.9058
Hym_1025	XP_048267273.1_11749141_11750778	768	5	145	392	KLLNDEDQ	VQNCLWTL	AARYTNYTNAAYGAYGARGAYCA	ARNGTCCANARRCARTTYTGNAC	2048	2048	0.233645	11.1667	60.1	97.5	127	404	INYQDDA	DAGTKVD	ATHAAYTAYCARGAYGAYGC	TCNACYTTNGTNCCNGCRTC	96	1024	68.2	91.5	43.8246
Hym_1026	XP_048269203.1_17295639_17296276	384	4	34	153	QYLIKWKG	WPEKIKEF	CARTAYYTNATHAARTGGAARGG	AAYTCYTTDATYTTYTCNGGCCA	384	192	0.327434	13.8	67	94	8	205	YAVEENG	YQMDGLN	TAYGCNGTNGARGARAAYGG	TTNARNCCRTCCATYTGRTA	256	256	70.8	94.5	43.7981
Hym_1027	XP_048264034.1_5085475_5086678	558	3	34	211	CREFVAQK	CDFGKEDM	TGYMGNGARTTYGTNGCNCARAA	ATRTCYTCYTTNCCRAARTCRCA	2048	256	0.181287	22.75	70.7	98	18	267	TKFVDAI	MEVDEKP	ACNAARTTYGTNGAYGCNAT	GGYTTYTCRTCNACYTCCAT	512	64	72	95	43.6548
Hym_1028	XP_048269917.1_11475993_11477677	1251	4	20	428	ETWETRYV	AFQENVGR	GARACNTGGGARACNMGNTAYGT	CKNCCNACRTTYTCYTGRAANGC	1024	2048	0.545685	84.4	61.1	95.5	8	449	LRMLEKQ	ADYFEVG	YTNMGNATGYTNGARAARCA	CCNACYTCRAARTARTCNGC	2048	256	65.6	96.5	43.6247
Hym_1029	XP_012170706.1_8225072_8226227	840	3	39	310	AKIMEPDK	FHQKGNYK	GCNAARATHATGGARCCNGAYAA	TTRTARTTNCCYTTYTGRTGRAA	384	256	0.367965	49.25	71.9	100	10	334	MATETPT	CNKAFHQ	ATGGCNACNGARACNCCNAC	TGRTGRAANGCYTTRTTRCA	512	128	65.8	95	43.553
Hym_1030	XP_003397298.2_7721773_7723377	540	8	128	299	QTLEEIEK	EEKEKLEA	CARACNYTNGARGARATHGARAA	GCYTCNARYTTYTCYTTYTCYTC	1536	512	0.679012	31.5556	51	91.5	58	336	TLLQEYK	DDLDDGF	ACNYTNYTNCARGARTAYAA	AANCCRTCRTCNARRTCRTC	2048	512	53.2	96.5	43.3216
Hym_1031	XP_048265123.1_4938690_4939779	357	5	130	240	RDCNTHEA	YQKWLWDL	MGNGAYTGYAAYACNCAYGARGC	ARRTCCCANARCCAYTTYTGRTA	1024	256	0.0384615	2	65.8	96	111	249	HEVLWRT	EKPTTSI	CAYGARGTNYTNTGGMGNAC	ATNSWNGTNGTNGGYTTYTC	1024	4096	54.8	100	43.2837
Hym_1032	XP_012168569.2_2614090_2615241	906	4	70	363	NLETFFTM	PYLFLQAV	AAYYTNGARACNTTYTTYACNAT	ACNGCYTGNARRAANARRTANGG	2048	8192	0.222997	35.4	57	100	60	372	LMGVDPN	DPLIQWR	YTNATGGGNGTNGAYCCNAA	CKCCAYTGDATNARNGGRTC	1024	768	64.9	100	43.0981
Hym_1033	XP_012174715.1_252395_254923	1710	2	140	701	DRLITEMK	DMVNEAIE	GAYMGNYTNATHACNGARATGAA	TCDATNGCYTCRTTNACCATRTC	3072	384	0.305606	111.333	68.6	97	85	731	PGHVDFA	QCYFEID	CCNGGNCAYGTNGAYTTYGC	TCDATYTCRAARTARCAYTG	512	96	74.7	96.5	42.9614
Hym_1034	XP_012168599.2_2444538_2446580	1557	2	56	566	LYMLAFKP	CYAFKQGI	YTNTAYATGYTNGCNTTYAARCC	ATNCCYTGYTTRAANGCRTARCA	2048	512	0.234694	117.333	66.2	100	48	583	LAIHKYK	QMFNNKE	YTNGCNATHCAYAARTAYAA	TCYTTRTTRTTRAACATYTG	768	32	73.3	96.5	42.908
Hym_1035	XP_012176635.1_14188443_14190667	1878	2	79	696	QIAAYNDK	EKYYMFSV	CARATHGCNGCNTAYAAYGAYAA	ACNSWRAACATRTARTAYTTYTC	768	512	0.268977	102.333	67	100	70	710	LITWKDY	GWGKTAY	YTNATHACNTGGAARGAYTA	TANGCNGTYTTNCCCCANCC	384	512	70.1	100	42.7995
Hym_1036	XP_020722315.2_501373_502328	567	3	58	238	GKGFKFDE	EINDFPQQ	GGNAARGGNTTYAARTTYGAYGA	TGYTGNGGRAARTCRTTDATYTC	512	384	0.162791	17.5	67.7	100	45	253	ADGKKVH	KEALAQI	GCNGAYGGNAARAARGTNCA	ATYTGNGCNARNGCYTCYTT	512	1024	65.2	100	42.6903
Hym_1037	XP_048267588.1_16294020_16295175	915	2	53	349	QQAENNWP	YFTHCNLQ	CARCARGCNGARAAYAAYTGGCC	TGNARRTTRCARTGNGTRAARTA	128	1024	0.239583	59	69.1	100	8	367	AYVTEKI	AVNMFFK	GCNTAYGTNACNGARAARAT	TTRAARAACATRTTNACNGC	512	128	70.9	100	42.421
Hym_1038	XP_048263703.1_3231757_3232681	384	6	142	261	SYPHPEYF	YVQSAIKT	WSNTAYCCNCAYCCNGARTAYTT	GTYTTDATNGCNSWYTGNACRTA	4096	6144	0.513274	23	54.7	90.5	2	269	LVEKIGY	IGKENVT	YTNGTNGARAARATHGGNTA	GTNACRTTYTCYTTNCCDAT	1536	384	69.8	89	42.4179
Hym_1039	XP_012163682.1_5991724_5992637	387	5	67	187	VEVLNIHK	CGKGFQCK	GTNGARGTNYTNAAYATHCAYAA	TTRCAYTGRAANCCYTTNCCRCA	3072	512	0.447368	29	62	92.5	49	247	HFEQHFC	FITKGLC	CAYTTYGARCARCAYTTYTG	CANARNCCYTTNGTDATRAA	64	1536	69.7	87	42.3767
Hym_1040	XP_048268576.1_10824271_10825478	870	4	108	389	EGTQATEN	FFKKQRRH	GARGGNACNCARGCNACNGARAA	TGNCKNCKYTGYTTYTTRAARAA	2048	2048	0.602317	70	59	98.5	35	418	YLVGWGI	KQGDGGA	TAYYTNGTNGGNTGGGGNAT	GCNCCNCCRTCNCCYTGYTT	1024	512	60.2	98	42.2393
Hym_1041	XP_048261210.1_17668464_17669096	378	4	17	134	MRSKTNFN	WKQVEINT	ATGMGNWSNAARACNAAYTTYAA	GTRTTDATYTCNACYTGYTTCCA	4096	192	0.423423	25	65.2	95.5	4	191	EKAKDWA	AWKIYGN	GARAARGCNAARGAYTGGGC	TTNCCRTADATYTTCCANGC	64	192	71.3	87.5	42.0212
Hym_1042	XP_048263786.1_2140700_2142551	948	4	230	537	ADKVTKYE	YKKYVEKA	GCNGAYAARGTNACNAARTAYGA	GCYTTYTCNACRTAYTTYTTRTA	1024	256	0.595318	84.8	64.2	92.5	216	630	ANHLKDE	CHREAVD	GCNAAYCAYYTNAARGAYGA	TCNACNGCYTCNCKRTGRCA	512	1024	68.4	87.5	41.7297
Hym_1043	XP_003397987.1_18264387_18265404	639	9	13	217	AGVAVVNA	FPTNAATF	GCNGGNGTNGCNGTNGTNAAYGC	AANGTNGCNGCRTTNGTNGGRAA	8192	4096	0.632432	46.6	46.2	93	2	229	AGLYRGM	WTFRLFG	GCNGGNYTNTAYMGNGGNAT	CCRAANARNCKRAANGTCCA	8192	1024	56	86	41.7041
Hym_1044	XP_012175179.1_1408745_1409954	642	3	110	315	DPINYAQK	QFIEERQR	GAYCCNATHAAYTAYGCNCARAA	CKYTGNCKYTCYTCDATRAAYTG	768	1536	0.326087	48.5	64.7	100	74	336	FGIHLCK	GVIMGVF	TTYGGNATHCAYYTNTGYAA	AANACNCCCATDATNACNCC	768	768	63.9	97.5	41.6179
Hym_1045	XP_003398274.1_7223245_7224003	549	7	27	201	DENLTPFE	DPADPHYR	GAYGARAAYYTNACNCCNTTYGA	CKRTARTGNGGRTCNGCNGGRTC	2048	2048	0.72956	52.75	60.2	90.5	11	209	TKEKSEK	KTKGTEA	ACNAARGARAARWSNGARAA	GCYTCNGTNCCYTTNGTYTT	1024	512	51.2	90	41.6059
Hym_1046	XP_012164943.1_13211577_13213663	1650	2	64	605	GKTTQVPQ	YQTPEILR	GGNAARACNACNCARGTNCCNCA	CKNARDATYTCNGGNGTYTGRTA	4096	6144	0.278626	144.333	61.3	100	2	628	TNTKAMG	GNTPIAE	ACNAAYACNAARGCNATGGG	TCNGCDATNGGNGTRTTNCC	256	1536	67.1	100	41.5937
Hym_1047	XP_020723829.2_3015609_3016286	456	5	21	164	LTAGQPKC	KQKPETDL	YTNACNGCNGGNCARCCNAARTG	ARRTCNGTYTCNGGYTTYTGYTT	8192	1024	0.635036	33	66.6	91	5	223	FQAIVLA	KWVLDFL	TTYCARGCNATHGTNYTNGC	ARRAARTCNARNACCCAYTT	1536	512	58.2	92.5	41.5401
Hym_1048	XP_020722623.2_10533186_10534567	669	4	178	392	PETCYVKY	NAGYQVSY	CCNGARACNTGYTAYGTNAARTA	TANSWNACYTGRTANCCNGCRTT	1024	8192	0.59204	50.6	62	89.5	72	417	IRYAKEV	WDIVRAW	ATHMGNTAYGCNAARGARGT	CANGCNCKNACDATRTCCCA	768	768	66.2	96.5	41.166
Hym_1049	XP_048261196.1_16575410_16576925	639	5	45	249	TYGCSHFT	GHIVFWNL	ACNTAYGGNTGYWSNCAYTTYAC	ARRTTCCARAANACDATRTGNCC	4096	768	0.590909	45.6667	58.3	91	32	297	ENLIVTC	WIFDLAD	GARAAYYTNATHGTNACNTG	TCNGCNARRTCRAADATCCA	1536	384	66.2	90	41.026
Hym_1050	XP_012167996.1_6878286_6878779	384	4	21	140	ERYRTPKE	IEKRLVKV	GARMGNTAYMGNACNCCNAARGA	ACYTTNACNARNCKYTTYTCDAT	8192	6144	0.19469	10.8	51.8	97	3	150	YDKMKAE	DFKAQNE	TAYGAYAARATGAARGCNGA	TCRTTYTGNGCYTTRAARTC	64	128	75.9	92.5	40.8608
Hym_1051	XP_048266051.1_2090773_2091826	402	5	283	408	TCIVPNFT	AKHDTRFL	ACNTGYATHGTNCCNAAYTTYAC	ARRAANCKNGTRTCRTGYTTNGC	1536	4096	0.495798	13.3333	63.5	95	260	420	LKRAGYY	ETGSWVF	YTNAARMGNGCNGGNTAYTA	AANACCCANSWNCCNGTYTC	4096	2048	55.8	93	40.5499
Hym_1052	XP_048266522.1_1318268_1319552	399	3	136	260	SYYITEAE	FCCKVQGI	WSNTAYTAYATHACNGARGCNGA	ATNCCYTGNACYTTRCARCARAA	6144	512	0.316239	20.5	62.9	96	104	294	KYCAVRI	GFEDYWP	AARTAYTGYGCNGTNMGNAT	GGCCARTARTCYTCRAANCC	1024	64	68.7	97.5	40.5144
Hym_1053	XP_020723074.2_11117637_11118581	522	3	85	250	TLGPWCAD	CGVIFVNK	ACNYTNGGNCCNTGGTGYGCNGA	TTRTTNACRAADATNACNCCRCA	4096	1536	0.547945	51.25	65.8	96	58	261	FYEDIQK	AKVLFYL	TTYTAYGARGAYATHCARAA	ARRTARAANARNACYTTNGC	96	2048	67.4	92.5	40.4178
Hym_1054	XP_048260310.1_18221541_18222257	441	2	74	212	ATGRNNAQ	DIQKTFKN	GCNACNGGNMGNAAYAAYGCNCA	TTYTTRAANGTYTTYTGDATRTC	8192	384	0.379845	16.6667	63.3	100	9	258	GETWKEK	MKTVHDC	GGNGARACNTGGAARGARAA	CARTCRTGNACNGTYTTCAT	128	128	73.1	100	40.3217
Hym_1055	XP_003402330.1_14903760_14905182	624	8	347	546	VCRDPYCT	YHPYGKPS	GTNTGYMGNGAYCCNTAYTGYAC	SWNGGYTTNCCRTANGGRTGRTA	2048	4096	0.582857	31.2222	58.4	96.5	237	602	IKDLPLG	GAASGMP	ATHAARGAYYTNCCNYTNGG	GGCATNCCNSWNGCNGCNCC	3072	4096	44.1	85	40.0174
Hym_1056	XP_048266684.1_9193742_9194571	750	3	26	267	LTCVYNDH	QMVSCGAD	YTNACNTGYGTNTAYAAYGAYCA	TCNGCNCCRCANSWNACCATYTG	2048	4096	0.234043	34	63.1	100	15	277	IALAFDE	IIFRQLQ	ATHGCNYTNGCNTTYGAYGA	TGNARYTGNCKRAADATDAT	1536	2304	58.9	100	40.0076
Hym_1057	XP_003397687.1_6954785_6955334	351	2	33	141	NQKVLEED	EHNADINI	AAYCARAARGTNYTNGARGARGA	ATRTTDATRTCNGCRTTRTGYTC	1024	384	0.0686275	7	65.6	100	5	155	YAAKDGM	NQFNNTC	TAYGCNGCNAARGAYGGNAT	CANGTRTTRTTRAAYTGRTT	512	128	68.4	100	39.4219
Hym_1058	XP_003402082.1_11450930_11452620	1512	2	35	530	GNPVTREF	AKMLPHFD	GGNAAYCCNGTNACNMGNGARTT	TCRAARTGNGGNARCATYTTNGC	8192	1024	0.143149	93	63.6	97	19	547	VQNTAYG	PFLQEIP	GTNCARAAYACNGCNTAYGG	GGDATYTCYTGNARRAANGG	512	768	64.5	100	39.3363
Hym_1059	XP_048268231.1_8917836_8918508	378	4	34	151	NDIDQHQF	NCLSAFQP	AAYGAYATHGAYCARCAYCARTT	GGYTGRAANGCNSWNARRCARTT	192	8192	0.108108	11.6	58.3	95.5	1	164	WQPTHTE	KYFLKYV	TGGCARCCNACNCAYACNGA	ACRTAYTTNARRAARTAYTT	256	256	65.4	93	39.3239
Hym_1060	XP_012176772.1_17703145_17703949	627	3	40	240	DPWIRYGF	ADDMGKLR	GAYCCNTGGATHMGNTAYGGNTT	CKNARYTTNCCCATRTCRTCNGC	1536	2048	0.175258	21.5	63.6	94	7	249	KHVLHCC	QFTMFHK	AARCAYGTNYTNCAYTGYTG	TTRTGRAACATNGTRAAYTG	512	64	68.1	95	39.2677
Hym_1061	XP_003397997.1_18837862_18838418	444	2	11	150	AKGTRKCN	KGEGMPNY	GCNAARGGNACNMGNAARTGYAA	TARTTNGGCATNCCYTCNCCYTT	4096	512	0.075188	10.6667	64.6	100	1	167	ITRNKPV	YITFDVA	ATHACNMGNAAYAARCCNGT	GCNACRTCRAANGTDATRTA	1536	384	67.3	100	38.9575
Hym_1062	XP_048266360.1_10808723_10809326	372	6	64	179	AEAKDDFP	EYMDFVRA	GCNGARGCNAARGAYGAYTTYCC	GCNCKNACRAARTCCATRTAYTC	512	512	0.527778	21.8571	68.4	89	24	192	EFIRLEG	GMKLLKK	GARTTYATHMGNYTNGARGG	TTYTTNARNARYTTCATNCC	1536	1024	49.9	87	38.9123
Hym_1063	XP_048263474.1_3722731_3724460	384	3	59	178	VYQNATGK	EKDYVVLR	GTNTAYCARAAYGCNACNGGNAA	CKNARNACNACRTARTCYTTYTC	2048	4096	0.285714	22.25	65.4	94	49	196	EEQTIDP	NELNFGE	GARGARCARACNATHGAYCC	TCNCCRAARTTNARYTCRTT	192	512	64.4	95	38.7369
Hym_1064	XP_012170179.1_2113973_2115027	855	2	17	293	TWTGTGFM	QCEPGFWN	ACNTGGACNGGNACNGGNTTYAT	TTCCARAANCCNGGYTCRCAYTG	2048	256	0.362963	58.3333	64.6	97	6	307	IREPYRD	CECNGHA	ATHMGNGARCCNTAYMGNGA	GCRTGNCCRTTRCAYTCRCA	3072	128	64.2	100	38.5968
Hym_1065	XP_003392983.3_2852236_2852821	378	5	22	139	VNGVVIKY	DVIKFGFS	GTNAAYGGNGTNGTNATHAARTA	SWRAANCCRAAYTTDATNACRTC	3072	3072	0.378378	15.3333	58.4	94	12	150	SGKLTED	YVLLHEH	WSNGGNAARYTNACNGARGA	TGYTCRTGNARNARNACRTA	8192	2048	53.2	95.5	38.5402
Hym_1066	XP_003402056.1_11509502_11510161	348	4	86	193	YKLTVQVD	GMLQCHVP	TAYAARYTNACNGTNCARGTNGA	GGNACRTGRCAYTGNARCATNCC	4096	1024	0.306931	10.8	62.5	92.5	19	209	ILHYFCQ	PELTAAL	ATHYTNCAYTAYTTYTGYCA	ARNGCNGCNGTNARYTCNGG	384	8192	60.2	94.5	38.5158
Hym_1067	XP_048265998.1_7805657_7806816	816	2	67	330	ERVTKHVN	FPWAPVLD	GARMGNGTNACNAARCAYGTNAA	TCNARNACNGGNGCCCANGGRAA	4096	4096	0.108949	30.6667	61.8	100	42	382	VQGFKVY	GVTTQEA	GTNCARGGNTTYAARGTNTA	GCYTCYTGNGTNGTNACNCC	512	1024	65	100	38.1273
Hym_1068	XP_020721692.1_519404_521087	948	3	120	427	YVKALKDI	DKREALFV	TAYGTNAARGCNYTNAARGAYAT	ACRAANARNGCYTCNCKYTTRTC	2048	4096	0.677193	91.75	60.4	92	75	436	RNFYKAG	WDPLPYC	MGNAAYTTYTAYAARGCNGG	CARTANGGNARNGGRTCCCA	512	512	66.2	90.5	37.9347
Hym_1069	XP_048261213.1_17754561_17755202	669	2	16	230	YTDQGVPH	NGPAENGT	TAYACNGAYCARGGNGTNCCNCA	GTNCCRTTYTCNGCNGGNCCRTT	2048	2048	0.373786	31.6667	63.4	97	2	243	CSACQNH	QNYRCYI	TGYWSNGCNTGYCARAAYCA	ATRTARCANCKRTARTTYTG	1024	256	63.6	100	37.404
Hym_1070	XP_012163161.2_3631222_3632188	615	3	89	285	AQKAVNDY	AYPNSGEI	GCNCARAARGCNGTNAAYGAYTA	ATYTCNCCNSWRTTNGGRTANGC	1024	8192	0.608434	50.25	60.7	96	35	329	TNPDAVY	GCCRMYA	ACNAAYCCNGAYGCNGTNTA	GCRTACATNCKRCARCANCC	1024	256	66.6	86	36.7936
Hym_1071	XP_003397351.1_6678391_6679057	399	2	9	133	FLGQEIPE	EKPIKYVR	TTYYTNGGNCARGARATHCCNGA	CKNACRTAYTTDATNGGYTTYTC	3072	1536	0.0254237	10.6667	64.3	100	1	149	EVMAELA	DDIGHGV	GARGTNATGGCNGARYTNGC	ACNCCRTGNCCDATRTCRTC	512	384	59.2	100	36.7075
Hym_1072	XP_048264353.1_7016934_7018116	354	3	154	263	VEILCEWA	DVFSHDAY	GTNGARATHYTNTGYGARTGGGC	TANGCRTCRTGNSWRAANACRTC	768	4096	0.23301	11.5	57	96	144	271	EYNPQQD	MCTLISR	GARTAYAAYCCNCARCARGA	CKNSWDATNARNGTRCACAT	128	6144	62.2	97.5	36.6584
Hym_1073	XP_048261647.1_3950402_3951052	462	3	56	201	KYKLKGET	HQDGKHPE	AARTAYAARYTNAARGGNGARAC	TCNGGRTGYTTNCCRTCYTGRTG	1024	512	0.258993	23.75	61.8	92	48	214	NPGSHFF	MAEYGEG	AAYCCNGGNWSNCAYTTYTT	CCYTCNCCRTAYTCNGCCAT	2048	128	59.6	97.5	36.4891
Hym_1074	XP_048266305.1_9305548_9305996	357	2	16	126	QLKEKMIH	GDCYYCVS	CARYTNAARGARAARATGATHCA	SWNACRCARTARTARCARTCNCC	384	2048	0.153846	16.3333	63.7	97	8	144	RRQLEME	KCCIEMG	MGNMGNCARYTNGARATGGA	CCCATYTCDATRCARCAYTT	2048	48	64.7	96.5	36.4314
Hym_1075	XP_012167535.1_15658686_15659454	489	2	35	189	NLDANEKF	FDPAKYDQ	AAYYTNGAYGCNAAYGARAARTT	TGRTCRTAYTTNGCNGGRTCRAA	1024	512	0.283784	25.6667	68.6	91	5	248	KEWLKGQ	EGPHCED	AARGARTGGYTNAARGGNCA	TCYTCRCARTGNGGNCCYTC	256	256	67.6	93	36.2236
Hym_1076	XP_012167407.1_10469055_10469771	507	2	28	188	VPDVPAHG	HEHVQAVL	GTNCCNGAYGTNCCNGCNCAYGG	ARNACNGCYTGNACRTGYTCRTG	4096	2048	0.18543	24.3333	58.6	97	1	246	MNKLCRQ	KDDGLTM	ATGAAYAARYTNTGYMGNCA	ATNGTNARNCCRTCRTCYTT	512	1024	63.6	100	35.9215
Hym_1077	XP_048260712.1_8690383_8691106	348	3	106	213	RTHNGKCN	FHPECFPI	MGNACNCAYAAYGGNAARTGYAA	ATNGGRAARCAYTCNGGRTGRAA	2048	512	0.485149	25.25	66.5	92	43	243	ALRIETM	APHPGNS	GCNYTNMGNATHGARACNAT	SWRTTNCCNGGRTGNGGNGC	6144	4096	57.5	92.5	35.8379
Hym_1078	XP_003395794.1_1697832_1698708	660	2	29	240	CHPDKNPD	EIGLVQYP	TGYCAYCCNGAYAARAAYCCNGA	GGRTAYTGNACNARNCCDATYTC	512	3072	0.489899	52	63.9	94	16	320	QEIKKAY	QFEHSVL	CARGARATHAARAARGCNTA	ARNACNSWRTGYTCRAAYTG	192	2048	64.2	93	35.5626
Hym_1079	XP_003393208.1_5944206_5944833	540	5	23	194	KCVEIIHV	FFKNHLIA	AARTGYGTNGARATHATHCAYGT	GCDATNARRTGRTTYTTRAARAA	576	768	0.823077	53.6667	64.7	86	11	217	SSEDMYM	KKLSVFL	WSNWSNGARGAYATGTAYAT	ARRAANACNSWNARYTTYTT	2048	8192	43.4	94	35.4668
Hym_1080	XP_003402109.1_2149375_2150115	594	2	25	214	PRENLDQW	PDEFFALK	CCNMGNGARAAYYTNGAYCARTG	TTNARNGCRAARAAYTCRTCNGG	4096	2048	0.251366	28.3333	65.6	94	16	225	IVLNKAD	MGKFRKG	ATHGTNYTNAAYAARGCNGA	CCYTTNCKRAAYTTNCCCAT	1536	256	64.4	93	35.4397
Hym_1081	XP_048263441.1_23337946_23338359	345	2	15	121	PYNRLGED	EIIGYTLK	CCNTAYAAYMGNYTNGGNGARGA	TTNARNGTRTANCCDATDATYTC	8192	4608	0.01	9.33333	60.7	100	1	129	STEETET	VKYCHLF	WSNACNGARGARACNGARAC	AANARRTGRCARTAYTTNAC	2048	512	53.2	100	34.0992
Hym_1082	XP_003402056.1_11509041_11509409	357	3	25	135	VLLHPDHP	EFDTFVIT	GTNYTNYTNCAYCCNGAYCAYCC	GTDATNACRAANGTRTCRAAYTC	8192	768	0.68	16	56.4	92	8	143	CEKTLQH	HGPFTSV	TGYGARAARACNYTNCARCA	ACNSWNGTRAANGGNCCRTG	512	4096	61.8	92.5	33.884
Hym_1083	XP_003398219.1_8675686_8676109	444	2	19	158	GRRDNQNN	TEIDKGLE	GGNMGNMGNGAYAAYCARAAYAA	TCNARNCCYTTRTCDATYTCNGT	4096	3072	0.310606	15	57	97	11	167	DLAEAEF	VNNVDYV	GAYYTNGCNGARGCNGARTT	ACRTARTCNACRTTRTTNAC	1024	256	58.4	96.5	32.9121
Hym_1084	XP_012170861.1_13142919_13143442	399	2	29	153	SGKLKDMF	KNKIVRPD	WSNGGNAARYTNAARGAYATGTT	TCNGGNCKNACDATYTTRTTYTT	4096	3072	0.376068	35	61.8	94	1	161	AEPLSQH	FINTLMD	GCNGARCCNYTNWSNCARCA	TCCATNARNGTRTTDATRAA	8192	384	57.6	93	32.7793
Hym_1085	XP_048264187.1_6678441_6679057	345	2	26	132	LERVADYC	KPIKYVRK	YTNGARMGNGTNGCNGAYTAYTG	TTNCKNACRTAYTTDATNGGYTT	8192	3072	0.04	8.66667	59.8	97	8	141	LGQEIPE	IDYTILD	YTNGGNCARGARATHCCNGA	TCNARDATNGTRTARTCDAT	1536	1152	62.4	89.5	32.6903
Hym_1086	XP_020718418.1_11213727_11214347	399	3	17	141	SHYNVYEP	DCFLGIAH	WSNCAYTAYAAYGTNTAYGARCC	TGNGCDATNCCNARRAARCARTC	2048	3072	0.683761	36.75	62.9	90	9	154	ALFPFQA	IPIVVGA	GCNYTNTTYCCNTTYCARGC	GCNCCNACNACDATNGGDAT	1024	2304	57.2	83.5	31.8444
Hym_1087	XP_012168566.2_2631767_2632922	402	3	179	304	NKLKVYEA	YVREMRIR	AAYAARYTNAARGTNTAYGARGC	CKDATNCKCATYTCNCKNACRTA	1024	6144	0.579832	33.5	53.6	96	42	312	RYYEEVC	AYCQLLQ	MGNTAYTAYGARGARGTNTG	TGNARNARYTGRCARTANGC	512	2048	59.6	83.5	31.4903
Hym_1088	XP_012172066.2_2187421_2188115	378	2	22	139	DYFKNRGD	AKMTLNDT	GAYTAYTTYAARAAYMGNGGNGA	GTRTCRTTNARNGTCATYTTNGC	1024	1024	0.281818	18.3333	61.8	91	14	147	FPLMWRD	DENIRSH	TTYCCNYTNATGTGGMGNGA	TGNSWNCKDATRTTYTCRTC	512	3072	60.6	89.5	31.3961
Hym_1089	XP_048265834.1_7260166_7260749	444	2	33	172	AILLYYDG	DKVTLAII	GCNATHYTNYTNTAYTAYGAYGG	ATDATNGCNARNGTNACYTTRTC	6144	6144	0.318182	35.6667	55.3	97	15	184	CTAQLQM	NAINFSS	TGYACNGCNCARYTNCARAT	SWNSWRAARTTDATNGCRTT	1024	6144	53.2	89.5	29.741
Hym_1090	XP_048269659.1_10063163_10063795	348	2	60	167	ITTQIHQK	ANAIIKKD	ATHACNACNCARATHCAYCARAA	TCYTTYTTDATDATNGCRTTNGC	1152	1152	0.54	18.6667	59.5	94	13	185	RIDFLKG	TDVNTSK	MGNATHGAYTTYYTNAARGG	TTNSWNGTRTTNACRTCNGT	1536	4096	56.9	86	29.6614

## Sheet: Use for primer synthesis
Primer name	Nucleotide Sequence of Primer (5' to 3')	Number of base pair
Hym_1_F1	GTNACNAARGAYGARTAYTT	20
Hym_1_R1	TGNACDATRTANGGYTCRAA	20
Hym_1_F2	CCNGARGGNGARYTNTAYGAYAA	23
Hym_1_R2	CKRTARTTYTTYTTRTCYTGDAT	23
Hym_2_F1	TTYGCNACNGTNGAYGARAA	20
Hym_2_R1	GGNGCRTTRTCRTTYTCRTC	20
Hym_2_F2	AAYGAYCAYGARCCNGTNTTYCA	23
Hym_2_R2	TANARYTGNCCRTCNGGRAADAT	23
Hym_3_F1	YTNAAYATHCARCAYTGYAA	20
Hym_3_R1	TTCATNGCRTANGCRTCYTC	20
Hym_3_F2	YTNCCNGARAAYTAYCARATGAA	23
Hym_3_R2	CCRTCNGCRTARTAYTTNGGYTC	23
Hym_4_F1	CCNGAYGCNTGGCARAARAT	20
Hym_4_R1	ACDATNCCRAARTCRTGRAA	20
Hym_4_F2	ATGAAYAARGTNCCNGARATGTT	23
Hym_4_R2	CAYTCNACYTTNARRTCNGGRTC	23
Hym_5_F1	GGNYTNTTYTGYAAYCARGA	20
Hym_5_R1	TCRTCNGCYTTNGCYTGYTC	20
Hym_5_F2	TAYTGYACNAAYCAYAARCCNTG	23
Hym_5_R2	TGNCKNCKYTTCATRCACATNAC	23
Hym_6_F1	AAYCARGARGCNATGATHAA	20
Hym_6_R1	TTRTCRAAYTTNCCNGCYTC	20
Hym_6_F2	GAYAAYATHAARTAYTAYGCNTG	23
Hym_6_R2	ARNCKYTCNACRTCDATRAANAC	23
Hym_7_F1	AAYATHGCNACNGARCARAT	20
Hym_7_R1	TCYTCNCCRAACATYTCYTG	20
Hym_7_F2	ATHAAYTTYCAYGARGARAARGA	23
Hym_7_R2	ATYTCDATNARRCAYTCYTTRAA	23
Hym_8_F1	ATHCARGTNCCNGCNTGGAA	20
Hym_8_R1	GGNACCCADATYTCYTTCCA	20
Hym_8_F2	TGGAARCCNGTNTGGAARGARAT	23
Hym_8_R2	ATYTGYTTCCANGCYTCYTTCCA	23
Hym_9_F1	ATGGGNTGGGAYAAYGAYTA	20
Hym_9_R1	ACNGTDATRTCRTTCCARTA	20
Hym_9_F2	TAYACNAAYACNGAYAAYCCNTT	23
Hym_9_R2	ARYTCYTTRTANACYTTDATRTC	23
Hym_10_F1	CAYACNGARTTYATHGAYGA	20
Hym_10_R1	TTNGCNACYTGYTCRTCYTT	20
Hym_10_F2	YTNATGTAYATHTGYAARAAYCA	23
Hym_10_R2	CKYTGNGTNGCRTCDATNCCRAA	23
Hym_11_F1	GTNCCNTTYGCNATHTGYGA	20
Hym_11_R1	TAYTGNGGNACCATNGCRTT	20
Hym_11_F2	CARGCNGGNTAYGTNGGNGARGA	23
Hym_11_R2	AAYTCNGGDATCATNCCRAARTC	23
Hym_12_F1	GAYCARGARCARAAYTTYAT	20
Hym_12_R1	TCNGTRTCYTTCATRAAYTC	20
Hym_12_F2	TGYACNTAYYTNAARGARCAYGG	23
Hym_12_R2	ARNACYTCYTCNGGYTTNGCCAT	23
Hym_13_F1	TAYAAYGCNAAYGAYTTYTA	20
Hym_13_R1	GTYTGRTTRAANGCRTGCCA	20
Hym_13_F2	AAYGARATHTGGGARATHATGGG	23
Hym_13_R2	GGRTCRAADATRAAYTTNGTYTT	23
Hym_14_F1	TTYGCNAARGAYGGNGARTA	20
Hym_14_R1	GTRTTNCCNARRTAYTCRTG	20
Hym_14_F2	GARCARTGGYTNTTYGAYTAYCC	23
Hym_14_R2	TTRAAYTGNGCRTCRCADATRTT	23
Hym_15_F1	TGYAAYAARGARCCNGAYTG	20
Hym_15_R1	GCNGTNACRTCRCARAARTA	20
Hym_15_F2	GCNCAYTGYAAYGTNGAYGARTG	23
Hym_15_R2	ACNACRTTDATNARRTCYTGRTG	23
Hym_16_F1	CARYTNAAYTAYAARTTYGA	20
Hym_16_R1	ACRTCNCCYTTRTANGCRTT	20
Hym_16_F2	GGNTAYYTNAARGARATGATHCA	23
Hym_16_R2	ARYTCNCCYTCNARRTCYTTRTG	23
Hym_17_F1	ATHCAYTAYACNTAYCARGA	20
Hym_17_R1	TCNCCNCKDATNACNACRAA	20
Hym_17_F2	CAYGCNGGNATHGTNAARGAYGA	23
Hym_17_R2	TTRAAYTCNACRTCNCCRTAYTG	23
Hym_18_F1	TAYGCNTGGYTNGARCAYGA	20
Hym_18_R1	GTCCANCCNGTRAANGGRTG	20
Hym_18_F2	MGNACNTTYGGNGTNCARGARAT	23
Hym_18_R2	TGYTCNGTRTTRTAYTTCATRTA	23
Hym_19_F1	CARACNAAYGAYGARGAYTG	20
Hym_19_R1	GCRTTRTTRCANACYTCRTC	20
Hym_19_F2	CARTAYMGNATHAAYGARTGYGA	23
Hym_19_R2	ATRAANACRTCCCARCARTTDAT	23
Hym_20_F1	GAYGAYTGYCARTTYGTNTG	20
Hym_20_R1	ATNGCNGGRTCNGTYTCRAA	20
Hym_20_F2	TTYMGNATHCARCAYCARGGNGA	23
Hym_20_R2	TCNGTRAARTGRTTRTTNACCCA	23
Hym_21_F1	GCNGARYTNGGNACNATGAA	20
Hym_21_R1	ATYTCYTCNGTNACRTARTT	20
Hym_21_F2	GARTAYGCNTAYTTYATGGAYGC	23
Hym_21_R2	TTRTTCCANCCRTCRTANGCCCA	23
Hym_22_F1	TGYCARGARTTYCCNCAYAA	20
Hym_22_R1	ATNARNCCRTGNACNGTRTA	20
Hym_22_F2	CCNACNCCNGGNTAYTGGATHGA	23
Hym_22_R2	TTNGTRAARTARTTCCARTGYTC	23
Hym_23_F1	GTNYTNGAYTAYGARACNAT	20
Hym_23_R1	GTNCCDATNGGYTGRTTYTC	20
Hym_23_F2	AAYGAYAAYMGNCCNCARTTYGA	23
Hym_23_R2	TGNACYTGNCKYTCYTCRAARTC	23
Hym_24_F1	GGNTTYACNGGNAARAAYTG	20
Hym_24_R1	TCNCKRCADATRCAYTGRAA	20
Hym_24_F2	ATHAAYGAYTGYGTNGGNCARTG	23
Hym_24_R2	CARTCRTTDATRTTYTCRTGRCA	23
Hym_25_F1	GCNGGNCAYTTYGTNAARAT	20
Hym_25_R1	ARNGCDATNCCNCCRTARTT	20
Hym_25_F2	GGNATHGARTAYGGNGAYATGCA	23
Hym_25_R2	ARNARCATRAANCCYTGNGCRTA	23
Hym_26_F1	GARAAYACNGTNAARATGAC	20
Hym_26_R1	GCRTCNARCATCCARCAYTT	20
Hym_26_F2	ACNGGNYTNGAYGAYAAYGARCC	23
Hym_26_R2	ATCATRTANACRTCDATNGTRCA	23
Hym_27_F1	ATGCARGCNAARAARMGNTA	20
Hym_27_R1	TTRTCYTGYTGRCARTGYTC	20
Hym_27_F2	GCNTTYYTNGGNTAYTGYTAYTT	23
Hym_27_R2	AANACNARRTCYTTNCCRTTRTG	23
Hym_28_F1	TGYYTNAARACNCAYCCNGA	20
Hym_28_R1	CANARNGCNCCNACRAACAT	20
Hym_28_F2	GAYGCNTTYTTYTAYATHGARTG	23
Hym_28_R2	GTYTTNGGNACCATRTCNCCRTA	23
Hym_29_F1	YTNGARGAYAARAAYAAYGA	20
Hym_29_R1	CCNACRAARTTYTTYTCRTT	20
Hym_29_F2	GARGCNCAYATHACNMGNTGYGG	23
Hym_29_R2	TCYTTRTTDATRAAYTTNACRTA	23
Hym_30_F1	GAYGGNCAYGTNGCNAAYTT	20
Hym_30_R1	ATRTCDATNGCYTCYTGYTT	20
Hym_30_F2	GTNCCNYTNTTYTGGGARCARCC	23
Hym_30_R2	TTNCCRTTRTTDATCCACATYTG	23
Hym_31_F1	AAYGGNGGNATHGCNACNGA	20
Hym_31_R1	AARTARTCYTCDATRTCDAT	20
Hym_31_F2	TGGGTNATHAARGAYAARCAYAT	23
Hym_31_R2	ATNARRTTYTCRCACATYTCYTC	23
Hym_32_F1	GARTGGTTYTGGAAYGGNAA	20
Hym_32_R1	GTNGCNCKRCANACRTAYTC	20
Hym_32_F2	ACNTTYTGYGAYTTYGGNTTYGT	23
Hym_32_R2	CCRAARTCRTTDATYTGRTGNAC	23
Hym_33_F1	AARGCNGAYYTNCARYTNCA	20
Hym_33_R1	TCNGCRTGYTTYTGCATRTG	20
Hym_33_F2	CAYATGMGNGARGCNAARCCNTA	23
Hym_33_R2	TTNCCRCARTAYTGRCADATRTG	23
Hym_34_F1	MGNTGYGARCCNACNCARGT	20
Hym_34_R1	CANACYTTNARNGTRTTRTC	20
Hym_34_F2	ATGCARGTNATHGARCCNCARTT	23
Hym_34_R2	TGNARRCANGTDATNACRTGRTC	23
Hym_35_F1	YTNAARCARGGNAARAAYGT	20
Hym_35_R1	GGNGTNACYTCRAANCCYTG	20
Hym_35_F2	AAYTAYGCNAARAARATHTTYGA	23
Hym_35_R2	ATNACYTGNCCNGGDATRAANGT	23
Hym_36_F1	ACNAAYCARTGGTTYGTNCC	20
Hym_36_R1	CAYTTCCAYTCYTTYTCRTG	20
Hym_36_F2	GGNATGGTNGARTAYGGNAARTA	23
Hym_36_R2	CCRAANACRTACATNCKRTGNCC	23
Hym_37_F1	AAYCCNTGGGAYAARGARTT	20
Hym_37_R1	ARNGTYTTCCARAANGCYTG	20
Hym_37_F2	CCNATHTGGAAYGARAARTTYTG	23
Hym_37_R2	GCRAAYTTCATNGGRTCYTCCAT	23
Hym_38_F1	GTNGAYCARATGAAYAARAT	20
Hym_38_R1	TTNGTRTTNGTNCCYTCRTC	20
Hym_38_F2	GARGTNYTNGGNATGCCNCCNAA	23
Hym_38_R2	GTNCKYTTRAARAARTTRTGYTG	23
Hym_39_F1	CCNACNATGATHAAYTGGCA	20
Hym_39_R1	CANARCATYTTDATRTTRTG	20
Hym_39_F2	GARGARATGTAYYTNCARGAYAA	23
Hym_39_R2	TTNACNARCCAYTGRAADATYTC	23
Hym_40_F1	ATHCCNGTNCAYGTNTTYGG	20
Hym_40_R1	TGNCCCCARTARAAYTTYTG	20
Hym_40_F2	GARACNCAYATGACNGCNATHTG	23
Hym_40_R2	TTRTGRTCNCCNGTRAANGGRTA	23
Hym_41_F1	GCNGARGARTAYAARAARAT	20
Hym_41_R1	ATNACCATYTCYTGRCAYTT	20
Hym_41_F2	CARATHYTNATHMGNATGAAYAA	23
Hym_41_R2	ATRAAYTGRTTYTCNGCYTTNAC	23
Hym_42_F1	TAYACNGCNGTNGTNCARGA	20
Hym_42_R1	GTNCCNCCRTTYTGRCANGG	20
Hym_42_F2	AAYGCNGAYCCNTAYACNTTYGA	23
Hym_42_R2	TGDATYTCRTGCCAYTGNCCRTC	23
Hym_43_F1	MGNAARTTYGCNGTNGAYGA	20
Hym_43_R1	CCDATNCCYTGRTGYTCRTT	20
Hym_43_F2	CARYTNACNGARAARATHCAYAA	23
Hym_43_R2	TTYTCNCKNCCYTGRAANGCRTC	23
Hym_44_F1	TAYATHGAYAAYCCNGTNGG	20
Hym_44_R1	GGNACCATRTGNCCNGCRTT	20
Hym_44_F2	GAYAARGGNTAYGCNACNAAYGA	23
Hym_44_R2	ATDATRTCNARYTGNCCRTTRTA	23
Hym_45_F1	AARTTYGARGARGCNTTYCA	20
Hym_45_R1	TTNGTNGTNGCNGGCCAYTC	20
Hym_45_F2	GCNYTNMGNATGGTNGAYGARAA	23
Hym_45_R2	GCNGCNACNGTRTCDATYTGYTT	23
Hym_46_F1	TTYAAYCARGCNATHATGCA	20
Hym_46_R1	GCRAAYTCRTTNACRTTRCA	20
Hym_46_F2	GCNGARGCNGTNGGNTGYCCNCA	23
Hym_46_R2	TGRTARTCNCCNACDATYTTRTC	23
Hym_47_F1	TAYYTNCARGTNTGYGAYGC	20
Hym_47_R1	CCYTGNCKRTCRAAYTTCAT	20
Hym_47_F2	YTNGCNAAYAARGCNTTYATHAA	23
Hym_47_R2	TGNGCRCANGTRTTNCCRTCYTT	23
Hym_48_F1	GCNTGYATHGARGAYCAYCA	20
Hym_48_R1	SWYTTNARYTCYTTNCCDAT	20
Hym_48_F2	CARCCNAARAAYTTYTGGAAYGG	23
Hym_48_R2	ACDATYTTRTTCCARTCDATYTT	23
Hym_49_F1	TTYGGNTAYGARGCNGCNGA	20
Hym_49_R1	ACRAANGGYTGNARYTTRTG	20
Hym_49_F2	GGNAAYAARMGNGARTTYACNTA	23
Hym_49_R2	TANARYTGNGTRTTRTAYTGNCC	23
Hym_50_F1	AAYATHGGNCARAARATHTT	20
Hym_50_R1	TANCKRTCYTGNACNGGNGT	20
Hym_50_F2	WSNAARCCNAARCCNTGGCAYAT	23
Hym_50_R2	TARTCRTCNGTYTGCATNACRCA	23
Hym_51_F1	GTNTTYAARCCNAARGAYGA	20
Hym_51_R1	GTRTTNCKDATDATRTARTC	20
Hym_51_F2	YTNAAYCCNAARTGGACNAARTG	23
Hym_51_R2	CKNARCCARTARTCNGCRTCYTT	23
Hym_52_F1	ATHACNAARGAYGGNAAYGT	20
Hym_52_R1	ACRTTRCANGTNARDATRTA	20
Hym_52_F2	YTNCAYGARATGCARATHCARCA	23
Hym_52_R2	TTYTCNACNCKYTTNGGCATRTC	23
Hym_53_F1	WSNAARCAYTTYATGACNCC	20
Hym_53_R1	TGNARRAAYTCYTTNCCRCA	20
Hym_53_F2	CARYTNACNGCNGARGARTGYAA	23
Hym_53_R2	CCRTGRTTNACNARYTCRAAYTT	23
Hym_54_F1	CARGCNATGACNATHGTNTA	20
Hym_54_R1	AANGCYTGYTTNGTRTGNGT	20
Hym_54_F2	TAYTAYGARGAYATHGGNCCNTT	23
Hym_54_R2	CCNGTRTACATNARDATRAARTA	23
Hym_55_F1	AARAAYGTNATHGARTAYTA	20
Hym_55_R1	CCNCCRTAYTTYTTCCARTA	20
Hym_55_F2	ACNGAYMGNTAYGTNCARCARAA	23
Hym_55_R2	SWNGGNCCCCANGCRTACCAYTG	23
Hym_56_F1	GCNGCNGGNAARCARTGYGA	20
Hym_56_R1	TCYTTCATNARRTTNCCDAT	20
Hym_56_F2	CARAARGARGTNATHGCNCAYAC	23
Hym_56_R2	ARRAARTCNARDATYTGNACRCA	23
Hym_57_F1	ACNYTNGCNATGATHTAYGA	20
Hym_57_R1	TTNARNGCRTAYTTRTANGT	20
Hym_57_F2	ATHAARCARGCNATHACNTGYTA	23
Hym_57_R2	SWNACNARRCARTTRTTNGCRTG	23
Hym_58_F1	ATGGGNGTNTGYGTNCAYGA	20
Hym_58_R1	TARTCNARNCCRAARTTRTC	20
Hym_58_F2	CAYGCNYTNACNGARTAYATHAA	23
Hym_58_R2	ARYTCRCANACNACDATNCCRAA	23
Hym_59_F1	TGGAARGCNTAYATGCARGA	20
Hym_59_R1	GTRTTCCARCANARYTCDAT	20
Hym_59_F2	GAYACNGGNCCNYTNGTNTAYCC	23
Hym_59_R2	TACCADATRTARAAYTGRTARTG	23
Hym_60_F1	GARAAYCAYCCNATHAARTG	20
Hym_60_R1	CKRTCYTTYTCCATYTGYTT	20
Hym_60_F2	GARACNGTNAARGGNGAYCARTA	23
Hym_60_R2	GCRTGNGGNGTDATDATYTGYTG	23
Hym_61_F1	GTNCARCAYTGYGCNGAYTG	20
Hym_61_R1	TAYTCRTCRTCNCCYTTRTT	20
Hym_61_F2	CARGARCCNATHATGAARTGYTT	23
Hym_61_R2	TGYTCRCAYTCCATCATRTCRAA	23
Hym_62_F1	TTYATGGCNGCNATHGARGT	20
Hym_62_R1	TARAARTGYTCRTCYTCYTC	20
Hym_62_F2	GTNTGGAAYGARACNGTNGCNAA	23
Hym_62_R2	TTYTCCATNACNGTRTARTGNCC	23
Hym_63_F1	GAYCAYTTYCAYGTNGGNTG	20
Hym_63_R1	TGNGTDATRTANARYTTNGC	20
Hym_63_F2	CARWSNGCNGAYGTNGGNAAYTT	23
Hym_63_R2	TGNCCNGCNACDATCATNGGRTT	23
Hym_64_F1	GTNGCNTAYTAYAAYGTNGA	20
Hym_64_R1	TTRCARTGNCCRCACCANGG	20
Hym_64_F2	AAYCCNAARGGNACNAAYTAYTG	23
Hym_64_R2	TARAAYTCDATNARNGTRTCYTT	23
Hym_65_F1	CARCCNGAYCAYGAYCCNAA	20
Hym_65_R1	TGNGGNARRAARTCRTTNCC	20
Hym_65_F2	CARCAYGTNYTNTGYGGNGCNGA	23
Hym_65_R2	AARCACATRAANACCCARTCRTC	23
Hym_66_F1	ATGGARGARCCNGCNAARAA	20
Hym_66_R1	CARCANACCATNCCYTCDAT	20
Hym_66_F2	AAYGARCAYGGNATHATHGAYCA	23
Hym_66_R2	TCRTGRAACATYTGNACNACCCA	23
Hym_67_F1	TTYCARTGYGAYAARTGYAA	20
Hym_67_R1	CKNCCNARCATYTCRCAYTC	20
Hym_67_F2	CARYTNGTNCAYATHATGAAYCC	23
Hym_67_R2	GCCATNGTNGGNGTYTTRTARTC	23
Hym_68_F1	TAYGGNAARGARTGYAARAT	20
Hym_68_R1	CANGGYTTNCCDATNCCYTG	20
Hym_68_F2	TTYAARAARACNGARGTNTGYCA	23
Hym_68_R2	GGRTCYTGNSWNGGRTARTGDAT	23
Hym_69_F1	MGNAAYAARAARTGGACNTA	20
Hym_69_R1	TARTCNACYTTYTTYTCYTG	20
Hym_69_F2	GCNAARGARGGNYTNTTYCARTA	23
Hym_69_R2	TGYTCNGCRTCNARYTTYTTDAT	23
Hym_70_F1	GCNTGGTGYGARCCNGARCA	20
Hym_70_R1	TCNGTRTGYTGRTGCATNGC	20
Hym_70_F2	MGNTAYAAYYTNGARGTNAARAT	23
Hym_70_R2	TGYTCYTTNACRAAYTGYTCRTA	23
Hym_71_F1	TAYACNGARGTNACNGAYAA	20
Hym_71_R1	TANCCNCKNGCRTCYTTYTC	20
Hym_71_F2	GARGARTAYTGYAARCARATGCA	23
Hym_71_R2	TCNGTDATYTGNGCYTCCCAYTG	23
Hym_72_F1	CCNGGNCAYGTNACNATHCA	20
Hym_72_R1	AANARRTTRTGNCCRCANGG	20
Hym_72_F2	MGNGAYAARGARCCNGTNTTYGA	23
Hym_72_R2	GCNGTNACYTCYTTRTCNCCRCA	23
Hym_73_F1	CARGGNGTNTGGACNAAYGA	20
Hym_73_R1	ACRTCYTCYTGNGGYTTRTA	20
Hym_73_F2	ATGCARAAYAAYCCNATHGARTT	23
Hym_73_R2	ATRTCNCCRAARTANGCNCCRTC	23
Hym_74_F1	TAYYTNMGNCAYTTYAAYGA	20
Hym_74_R1	GGYTTCCAYTCNGGRTTNGT	20
Hym_74_F2	GCNGTNYTNGCNCAYACNCAYTA	23
Hym_74_R2	TCNGTYTTNCCRTCYTCNGCYTG	23
Hym_75_F1	AAYTAYGCNGAYTGYGAYCC	20
Hym_75_R1	CCDATRAANGCRTARTACAT	20
Hym_75_F2	AARTTYGAYGARATHGTNCCNTT	23
Hym_75_R2	GCNCCYTTCCARTTNGCRCANGG	23
Hym_76_F1	ATHAAYYTNCCNACNTTYGA	20
Hym_76_R1	GGNCCYTTRAANGCNGTCCA	20
Hym_76_F2	CAYWSNGGNGAYATHTAYTTYGA	23
Hym_76_R2	TANCKYTCRTGRCANGTNCCRTT	23
Hym_77_F1	CCNATHCAYGAYTTYGGNTA	20
Hym_77_R1	TCYTCNGGRTANGCRTACAT	20
Hym_77_F2	GTNATHGAYYTNATHGCNGARGA	23
Hym_77_R2	ATRTCNARNGCNACRAANCCRAA	23
Hym_78_F1	TGYCCNGAYACNATHGAYGA	20
Hym_78_R1	TTRAACATRTTNGCNACRAA	20
Hym_78_F2	ACNYTNTAYAARAARCAYGARAA	23
Hym_78_R2	TTRTADATNCCRTTNACNACRTC	23
Hym_79_F1	GARGARAAYCCNACNGCNGG	20
Hym_79_R1	TCNCKYTGRTCCATDATRTG	20
Hym_79_F2	ATHGARTAYGAYGARGAYGGNAA	23
Hym_79_R2	ACNARCATNGGCCADATRAANGC	23
Hym_80_F1	ATGATHGCNACNAARTTYGA	20
Hym_80_R1	ATNCCNARCCANGCCATRAA	20
Hym_80_F2	GAYAAYTGGYTNCCNCCNTGYTA	23
Hym_80_R2	GGNCCRCANGCDATNARRTANGC	23
Hym_81_F1	CCNATHTAYGAYGCNTAYTG	20
Hym_81_R1	TCCATRTGRTCNGTDATYTC	20
Hym_81_F2	TAYGCNAAYGGNCAYTGYGAYTA	23
Hym_81_R2	ATYTGRAANACNCCCATNGCRTC	23
Hym_82_F1	GCNGGNTGYGAYGARATHTG	20
Hym_82_R1	TTDATRAAYTCRAACATYTC	20
Hym_82_F2	ATHTGYCARGTNCARGGNAARGA	23
Hym_82_R2	TANCKRTTRTARAAYTCRTCYTT	23
Hym_83_F1	ACNGCNCAYTTYGARTGYCA	20
Hym_83_R1	TCRTTNCKRAACCAYTCNAC	20
Hym_83_F2	YTNMGNATHGARTTYTTYCAYAA	23
Hym_83_R2	ACNGGDATNARNCKRCAYTCRAA	23
Hym_84_F1	GGNYTNGAYGTNTTYGGNCA	20
Hym_84_R1	TCYTCNGTRTGYTGNGGRCA	20
Hym_84_F2	GCNACNCAYYTNGARAARTGYAT	23
Hym_84_R2	GTRCANARYTTYTTNGTRTGYTC	23
Hym_85_F1	TAYYTNGGNCCNCAYATHGC	20
Hym_85_R1	GCNARDATNCCCCARAANCC	20
Hym_85_F2	GTNACNATGGCNGCNTAYGARTG	23
Hym_85_R2	GCYTTYTGNACRAARTGYTTCAT	23
Hym_86_F1	AARATGCARACNGTNACNAA	20
Hym_86_R1	AANSWYTTYTTRAARTTRTC	20
Hym_86_F2	YTNGCNATHGCNGAYGARTGYTT	23
Hym_86_R2	AANGCRTANARDATNGGRTTCAT	23
Hym_87_F1	TTYTAYAARAAYGARTTYAA	20
Hym_87_R1	CCNACNCKRAARTAYTCNGG	20
Hym_87_F2	AARGARATGTAYYTNMGNTAYAT	23
Hym_87_R2	ATRTTRTCNARRAAYTTNGCYTG	23
Hym_88_F1	TAYAARAAYTAYGCNTTYAA	20
Hym_88_R1	CCNACNGGNARRTTRTCCCA	20
Hym_88_F2	GTNATHTGYTTYTAYAAYGARCA	23
Hym_88_R2	TTRAARTGNARNCCCCARTTRAA	23
Hym_89_F1	TAYGARGCNCARMGNCAYTG	20
Hym_89_R1	ATNACRTTDATNGCRCACCA	20
Hym_89_F2	CARTAYTGGGGNYTNGAYTAYCC	23
Hym_89_R2	ATRTTNGCNACYTTRTCYTCRAA	23
Hym_90_F1	GGNAARCCNCARGARACNTT	20
Hym_90_R1	TGNARRTAYTTRAARTANGC	20
Hym_90_F2	GTNMGNACNTTYTTYCAYACNAA	23
Hym_90_R2	ATYTTNCKNCCCCAYTTRTARCA	23
Hym_91_F1	CAYACNGCNACNAAYTAYTT	20
Hym_91_R1	GCRTADATNACNGGRTTCAT	20
Hym_91_F2	MGNTAYTGGGCNATHACNGAYCC	23
Hym_91_R2	ACDATYTCYTCYTGCCADATRCA	23
Hym_92_F1	ACNATGTTYAAYGTNACNTA	20
Hym_92_R1	GCCCARTGNCKNARRTTNAC	20
Hym_92_F2	ATHAARCCNGAYGAYAARTTYGT	23
Hym_92_R2	GGRTGRTCNGTNGTYTGYTTDAT	23
Hym_93_F1	GGNTTYGARCARYTNAARTG	20
Hym_93_R1	TAYTTRTTYTGRTCYTGYTG	20
Hym_93_F2	GCNTAYTTYYTNTTYATHAARTG	23
Hym_93_R2	ARRAAYTGYTTRTCRTGNCCYTC	23
Hym_94_F1	MGNCCNGAYGARGCNGARAT	20
Hym_94_R1	CCYTGNACYTTRCARCARAA	20
Hym_94_F2	GARYTNGCNGCNAARATGGTNGA	23
Hym_94_R2	TCCCANCCYTCNARYTTYTCNGC	23
Hym_95_F1	TAYGAYYTNATGGCNMGNGA	20
Hym_95_R1	TANGCYTTRTTYTCYTCRTG	20
Hym_95_F2	GARGTNTTYGAYTGYCCNAARGA	23
Hym_95_R2	AAYTGNGCNCCRCARTARTTRCA	23
Hym_96_F1	ACNGCNTTYATGGAYGARTT	20
Hym_96_R1	GGCATCCAYTGYTGCATYTC	20
Hym_96_F2	AAYCAYCAYATHTTYGARATGGT	23
Hym_96_R2	ATYTCRAACATYTCRTCRTTCAT	23
Hym_97_F1	AAYCAYGTNGAYYTNAARTG	20
Hym_97_R1	AAYTTRTAYTCYTGNCCNGG	20
Hym_97_F2	GGNGCNCCNATHGARAARTAYAT	23
Hym_97_R2	CCNGTYTCNGTRTCCATYTTYTC	23
Hym_98_F1	GARATGGTNGCNAAYCARAA	20
Hym_98_R1	TGRAAYTCCATNGCYTTYTC	20
Hym_98_F2	ATGGARYTNGTNCCNACNGAYGA	23
Hym_98_R2	TCNGGYTTNGTYTGRTCDATYTC	23
Hym_99_F1	MGNTAYAARCAYTTYGAYTG	20
Hym_99_R1	ATNCCNCKRTADATRTGRAA	20
Hym_99_F2	CARGARTTYGTNGAYTAYGTNTG	23
Hym_99_R2	GGYTCCCARTCRAAYTTNGGYTG	23
Hym_100_F1	ACNGAYTGGGAYAARGAYCA	20
Hym_100_R1	TCNSWYTTNCCYTGYTTRTT	20
Hym_100_F2	GAYAARTAYGGNGARTGGGARAA	23
Hym_100_R2	CKNACNCKRAAYTTRTAYTTRTG	23
Hym_101_F1	CCNCARACNGAYGGNTGYAA	20
Hym_101_R1	SWNGCYTTNARNACCATDAT	20
Hym_101_F2	GARTGYATHTTYAARACNTAYCC	23
Hym_101_R2	TGYTGRTTRAANCKYTTDATCAT	23
Hym_102_F1	ACNATHTGYATHTGYCARAT	20
Hym_102_R1	AANCKCATYTTNGCRTCRTC	20
Hym_102_F2	YTNACNGTNGCNATHTAYATGCC	23
Hym_102_R2	CCYTCNGCRTARTARCANGGRAA	23
Hym_103_F1	GAYCCNACNAAYGCNATHGG	20
Hym_103_R1	ACNGCRTARAACATNCCYTT	20
Hym_103_F2	AAYTTYGCNGARCARCAYGGNTG	23
Hym_103_R2	CANGTYTTRTCRTCNGCRTTRTA	23
Hym_104_F1	GARATHCCNACNCARGTNAA	20
Hym_104_R1	ATYTCNACNGGRTTNCCRTC	20
Hym_104_F2	TTYGARGARACNCAYGTNCARAA	23
Hym_104_R2	TGCCANGCNGGNCCCATNACRAA	23
Hym_105_F1	GCNYTNTTYATGGTNACNAA	20
Hym_105_R1	GTYTGCATNCCNARRAACCA	20
Hym_105_F2	GAYTGYCCNCCNCARGTNTAYAA	23
Hym_105_R2	ATYTCCATCCARTGYTCYTTRTA	23
Hym_106_F1	TTYAARGARGTNGTNATHAT	20
Hym_106_R1	TTYTCNACYTTCATRTCRTT	20
Hym_106_F2	GGNCAYMGNACNAAYGARGTNAA	23
Hym_106_R2	TANSWRTTNCCNGCNGGRTCRTC	23
Hym_107_F1	CARATHTGGTAYTTYTAYGA	20
Hym_107_R1	AANGCNACRTTNCCNGGRTC	20
Hym_107_F2	GARAAYATHACNCARTTYTTYTA	23
Hym_107_R2	TGDATRTCNACNCCYTCRTANCC	23
Hym_108_F1	CAYATGGCNGTNATHGARGG	20
Hym_108_R1	TCYTCNGGYTGCATRTGRAA	20
Hym_108_F2	ATGGTNYTNTAYGCNAARGARGT	23
Hym_108_R2	TANGGNARRCANCKRTTRCARAA	23
Hym_109_F1	TTYTGYATHYTNGARGARGC	20
Hym_109_R1	CARTTNGCNGCCATYTTYTC	20
Hym_109_F2	ACNYTNAAYYTNATHGARGAYTT	23
Hym_109_R2	TCRTGRTGRAANGGYTGYTTNGT	23
Hym_110_F1	MGNCARAARGCNCAYCARAT	20
Hym_110_R1	TGNCCRTGNACNCKRTAYTC	20
Hym_110_F2	YTNTTYAARYTNGGNATGGAYAA	23
Hym_110_R2	CCYTTYTGYTTCCANACYTGRTG	23
Hym_111_F1	CCNTAYGARCAYCAYGARAT	20
Hym_111_R1	ARNACRTTYTCNGGYTTCAT	20
Hym_111_F2	GAYCAYGTNGCNTAYMGNTAYGA	23
Hym_111_R2	TCRCARTGDATDATYTTRTTYTT	23
Hym_112_F1	AARCARATHTGGTGYAAYGA	20
Hym_112_R1	CAYTGYTTDATCCARTARTG	20
Hym_112_F2	TAYCARGAYAAYCCNGARAAYGT	23
Hym_112_R2	AANCKYTTYTCNACRTAYTGCAT	23
Hym_113_F1	AAYATGAARGCNATGAARGA	20
Hym_113_R1	TCNSWRTGRAANGCCCANAC	20
Hym_113_F2	GTNGAYGARATHMGNTGGATGAA	23
Hym_113_R2	ATNARRTARTTRTARTGYTTCAT	23
Hym_114_F1	GARAARCAYGTNTAYAARTA	20
Hym_114_R1	TCRTAYTCRCAYTTRAAYTG	20
Hym_114_F2	GCNATHMGNGAYGCNACNAARTG	23
Hym_114_R2	TGNGCRTAYTTYTCNARRAAYTC	23
Hym_115_F1	CARCCNAARAAYGCNGTNTG	20
Hym_115_R1	CKNCKNGCRTGYTGNGGYTT	20
Hym_115_F2	GGNCCNACNCAYGCNCCNATHTT	23
Hym_115_R2	AAYTTYTGRTTNACCATYTTNCC	23
Hym_116_F1	ACNCCNGGNMGNATGGCNTA	20
Hym_116_R1	TTYTGDATYTTYTGCCAYTC	20
Hym_116_F2	ACNAAYGAYATHGTNATHAAYAA	23
Hym_116_R2	GCCATYTTNACNCCRTAYTGRAA	23
Hym_117_F1	GAYTAYGTNGGNGCNGGNAA	20
Hym_117_R1	ACNGGNGTRTAYTTRTARTC	20
Hym_117_F2	AARAARGAYGCNCARGGNAAYGC	23
Hym_117_R2	TTNGCRTTYTCDATNGTCCARTT	23
Hym_118_F1	ATGTAYACNYTNCAYGAYAT	20
Hym_118_R1	TTYTCRAAYTCYTTNCCRTA	20
Hym_118_F2	AAYAARYTNATGGGNGGNGCNTA	23
Hym_118_R2	CKNARYTCRTCRTANACYTCNGT	23
Hym_119_F1	TGGACNAARYTNCARGARCC	20
Hym_119_R1	TGRTAYTCYTTRTCNGGNGG	20
Hym_119_F2	YTNGAYAAYATGYTNTAYATGGT	23
Hym_119_R2	TTNGCYTCRTCYTGRAANGGYTT	23
Hym_120_F1	CARYTNTTYTAYGAYGGNCA	20
Hym_120_R1	TCRTANCCRTCRTGNGCYTT	20
Hym_120_F2	CCNGCNCARTAYGARACNGCNTA	23
Hym_120_R2	CANCKRTTNSWNACNCCRTCCCA	23
Hym_121_F1	GARTGYAARTGYCAYGGNAT	20
Hym_121_R1	ATNARRTCRCANCCRTCNAC	20
Hym_121_F2	WSNTGYACNGTNAARACNTGYTG	23
Hym_121_R2	CCDATNSWNGTRTCRTTRCAYTG	23
Hym_122_F1	TTYACNGAYGARGARGGNTA	20
Hym_122_R1	TGNGTNACRTTNGCRAARTG	20
Hym_122_F2	AARGGNATHGARAARATHGAYTA	23
Hym_122_R2	TANGTRAARTTNCCRCADATYTC	23
Hym_123_F1	TTYAARGARGARAAYTTYAA	20
Hym_123_R1	ATRTAYTCNGGRTTDATYTC	20
Hym_123_F2	AAYATHTTYAARATGGTNAARAT	23
Hym_123_R2	ACCATRTTRTANGTNARRTGRAA	23
Hym_124_F1	AAYATGCARYTNAARAARAT	20
Hym_124_R1	ATNACNGCRTARAACCAYTC	20
Hym_124_F2	MGNGCNGARAARAARGGNACNGA	23
Hym_124_R2	GGNARNGGYTCYTTRCARAAYTG	23
Hym_125_F1	TGYCCNGTNGGNACNTAYCA	20
Hym_125_R1	GGDATRCARAANGTYTGYTG	20
Hym_125_F2	TGYCCNGCNGGNAARTAYTAYGA	23
Hym_125_R2	SWYTGRTANGTNCCYTTYTTRCA	23
Hym_126_F1	GCNCAYATGTTYCCNGAYTG	20
Hym_126_R1	CARTANGTRTGNCCNGCYTT	20
Hym_126_F2	GTNWSNGAYGCNGARAAYATHAA	23
Hym_126_R2	TTNGGNARRTCYTCNGTYTTDAT	23
Hym_127_F1	TGYCCNAAYGARAARGCNTG	20
Hym_127_R1	CCNGGNGGRCARAAYTTRCA	20
Hym_127_F2	MGNGGNGCNTGYGGNATHAAYGC	23
Hym_127_R2	TTRTGYTCYTCNACRTARCANGG	23
Hym_128_F1	AAYMGNGGNCAYAAYCARCC	20
Hym_128_R1	GGNARRAARTANACYTTRTC	20
Hym_128_F2	TGYTAYATGACNWSNCARAAYCA	23
Hym_128_R2	TGNACNGTNGCDATRTTNGGRTT	23
Hym_129_F1	CCNAAYTGYATHATGAARGC	20
Hym_129_R1	AAYTTNGCRTTNCCNCCNGT	20
Hym_129_F2	MGNCCNTTYGTNGGNAAYCARAT	23
Hym_129_R2	TCNGGDATNGCRAANCKYTCRTT	23
Hym_130_F1	ATHGGNTTYGARGARATHGT	20
Hym_130_R1	ATRTCNACNCKRTARTTRAA	20
Hym_130_F2	YTNAAYGCNWSNAAYATHATGGC	23
Hym_130_R2	CCRCACCARAANACRTARTCRTG	23
Hym_131_F1	GGNATHGAYGTNGAYATGGT	20
Hym_131_R1	TCYTTRTTRAANACNGTRTA	20
Hym_131_F2	MGNYTNTGYCARCCNATHTTYGG	23
Hym_131_R2	SWRTTCATRTANCCNARCCARAA	23
Hym_132_F1	GTNGAYATHACNGGNAARGA	20
Hym_132_R1	ATYTGNGTNGGRTGYTCNAC	20
Hym_132_F2	GTNCCNACNYTNAARGCNAAYAT	23
Hym_132_R2	ARDATNACNSWRTCCCACCAYTC	23
Hym_133_F1	GARTGYMGNMGNGCNCAYTG	20
Hym_133_R1	GTNACNGGNGCRAAYTTRTC	20
Hym_133_F2	MGNGGNGCNGTNAARTGYTTYTT	23
Hym_133_R2	ARYTTNCKRTANACYTGNGGRAA	23
Hym_134_F1	ATHGARGTNAAYTTYATGGA	20
Hym_134_R1	TCNACNARCATNGCNCCRCA	20
Hym_134_F2	GCNTTYGGNACNCARGARATGGT	23
Hym_134_R2	GGYTGDATRTARTGNACCATYTT	23
Hym_135_F1	ATHAARGCNCAYCAYAAYTG	20
Hym_135_R1	AANSWNCCNGCNGTRTCRAA	20
Hym_135_F2	TAYGCNCAYTTYATHACNTGYTA	23
Hym_135_R2	ATNGGNACNACRTCYTGDATYTG	23
Hym_136_F1	GGNTGYMGNGARCAYTTYCA	20
Hym_136_R1	TCNGCYTTRTTYTTRAANGT	20
Hym_136_F2	TTYGTNAARAARGARGARATGAT	23
Hym_136_R2	GGNCKNCKRCARTGRAARTGNGT	23
Hym_137_F1	GAYGARAAYGAYAAYGCNCC	20
Hym_137_R1	TCNGGNACNGTNGCRTTRTA	20
Hym_137_F2	GTNGAYGTNGARTTYCCNGARAA	23
Hym_137_R2	GGYTTYTCRAADATNGGYTCRTT	23
Hym_138_F1	GCNMGNACNCARYTNTTYGA	20
Hym_138_R1	TTYTTCATNGTRTTNCCCAT	20
Hym_138_F2	ATGGARGGNMGNCARGTNGAYGA	23
Hym_138_R2	AANARRTANGGYTGDATRTCNGG	23
Hym_139_F1	AAYCCNGAYGGNAARTAYGC	20
Hym_139_R1	TARCANARRTTYTTRTTYTC	20
Hym_139_F2	YTNAARGAYAAYGGNGCNTGYGT	23
Hym_139_R2	ATNACYTCNARRTTNCKRAARTA	23
Hym_140_F1	TGGTAYGARGARATGATHAA	20
Hym_140_R1	CANCKNACCATNGCRTTYTC	20
Hym_140_F2	AARATHTGYATHGTNTAYGARGA	23
Hym_140_R2	TGDATRAARTTRTTNGCYTCYTT	23
Hym_141_F1	CAYGCNATHGARTGGGAYCA	20
Hym_141_R1	TCNARCCANCCNGGYTGRTA	20
Hym_141_F2	AARATHYTNATGGAYTAYATHAA	23
Hym_141_R2	GTDATNGGRAARTARTTNCCYTC	23
Hym_142_F1	GTNCCNGARATHCARGAYTT	20
Hym_142_R1	TGNGGNGTYTCRTCRTTRAA	20
Hym_142_F2	GTNATGAARAARAAYGARATGAT	23
Hym_142_R2	CACCARTCNACNGCNGGNCCRTG	23
Hym_143_F1	ATHCARMGNGAYTTYTTYCC	20
Hym_143_R1	TCDATYTGNCCCCANGTCAT	20
Hym_143_F2	YTNGARAARYTNCARGCNCARAA	23
Hym_143_R2	TCYTTRTTYTGYTGYTCRTTRAA	23
Hym_144_F1	ACNGCNTAYGAYATGCARAA	20
Hym_144_R1	GTYTTYTTRAAYTGYTGRTT	20
Hym_144_F2	GARGCNAARCARMGNAARATGCA	23
Hym_144_R2	TANGGNGTCCARCANGCNACRAA	23
Hym_145_F1	GARTAYGCNATHAARGTNTG	20
Hym_145_R1	TTRAARTTYTTNGGYTCNAC	20
Hym_145_F2	GAYATHGARTGYACNAARTTYTA	23
Hym_145_R2	GGNSWCCANGGDATYTCNCCYTT	23
Hym_146_F1	AARGTNGARAARATHCCNGG	20
Hym_146_R1	GCNACRTGNARNGCRTCYTG	20
Hym_146_F2	AARGAYGTNACNCAYCCNAARAT	23
Hym_146_R2	TCNGTYTCRTTNARDATRTCYTT	23
Hym_147_F1	ACNCARCCNAAYGARCAYAA	20
Hym_147_R1	TCNGGNGCNACYTCNGGRAA	20
Hym_147_F2	CAYATGGCNAARYTNATGGAYTT	23
Hym_147_R2	GCRCANGGCATRTCNARRTARTG	23
Hym_148_F1	YTNTGYYTNATHGCNACNTT	20
Hym_148_R1	AARTCRTAYTTNARRAARTC	20
Hym_148_F2	GGNYTNMGNATGTGGTTYCARTG	23
Hym_148_R2	ATNGTCCACCANGCRTTRTGRTA	23
Hym_149_F1	TAYGTNACNGCNAARGARAA	20
Hym_149_R1	ATNACRTAYTCRAARTTYTT	20
Hym_149_F2	GARAARACNAARCARTGGATHAA	23
Hym_149_R2	ARRTGRTTRTARTCYTGRAARTA	23
Hym_150_F1	TGGMGNGAYTAYAARGAYGA	20
Hym_150_R1	GTYTCYTTYTGYTTNGCRTA	20
Hym_150_F2	GAYTGGYTNCARCARTTYGAYAT	23
Hym_150_R2	GGYTCRAANGCNACDATRTCYTG	23
Hym_151_F1	WSNAAYAAYYTNTTYCAYTG	20
Hym_151_R1	SWNGTNCCCCACCARTTYTC	20
Hym_151_F2	GTNTGGCARTAYAAYGARAAYTT	23
Hym_151_R2	TCNACYTCRTTRTTDATYTTNGC	23
Hym_152_F1	TGYGARCARGCNGARAAYTG	20
Hym_152_R1	ARCCAYTGRTGRAANGCRTT	20
Hym_152_F2	YTNATHAARAARCAYGARGAYTT	23
Hym_152_R2	GCYTCCATNGTRAACCANGTRTA	23
Hym_153_F1	ATHGGNAARATGGGNATGGA	20
Hym_153_R1	TTYTCRTCNGGNGGNCCRCA	20
Hym_153_F2	CCNAAYGCNYTNACNATHGAYTA	23
Hym_153_R2	CKRTGYTGNCCNGCNGTRCARTT	23
Hym_154_F1	MGNGGNGAYTGYCARAARGC	20
Hym_154_R1	TTRTTRTCRTANACRCACCA	20
Hym_154_F2	GGNCARCARTGYATHGAYTTYGA	23
Hym_154_R2	CANGCCCAYTGNSWYTTNACRCA	23
Hym_155_F1	GAYGARATHAARAARGCNTA	20
Hym_155_R1	TCNCCYTCYTTYTGRAANGT	20
Hym_155_F2	YTNAARTAYCAYCCNGAYAARAA	23
Hym_155_R2	TTCCANCCNGGYTTNACRTTDAT	23
Hym_156_F1	AARATGGARMGNTTYGTNCA	20
Hym_156_R1	TTYTCNGCYTCYTCNACRTT	20
Hym_156_F2	TGYGARACNGGNAARATHTAYCA	23
Hym_156_R2	TTNCKRTTNCKRTCRTTDATRTA	23
Hym_157_F1	ATHGCNGARATHAAYGGNTG	20
Hym_157_R1	TCNARNGCCATNGGRTGRTC	20
Hym_157_F2	ACNGGNAARGARGCNAAYGTNTA	23
Hym_157_R2	TGNACNARYTTRCAYTTRTTRTA	23
Hym_158_F1	GAYCAYCCNGAYTTYCARTA	20
Hym_158_R1	CANACYTTNCCRTCYTCRTA	20
Hym_158_F2	CARGTNYTNGAYAAYTAYCCNGA	23
Hym_158_R2	CKRTCYTCRAANCCYTTNACCCA	23
Hym_159_F1	CAYTTYGCNGARCARYTNAC	20
Hym_159_R1	AAYTTNGCNGTNCCYTCYTT	20
Hym_159_F2	AARAARYTNGTNGCNCAYCARTG	23
Hym_159_R2	TCNCKYTGNGTCCANGCRTTRTT	23
Hym_160_F1	GTNTGYAARGARGGNTGYCA	20
Hym_160_R1	GTDATNSWRTTYTTRCANGG	20
Hym_160_F2	GARTGYAARTGYMGNCAYGGNTG	23
Hym_160_R2	CAYTCRTCNACRTCRAAYTGRCA	23
Hym_161_F1	CCNGAYAARTTYGGNTAYAC	20
Hym_161_R1	TANGCNCCNARRAAYTTRAA	20
Hym_161_F2	CAYGARYTNGGNGAYGTNGAYTG	23
Hym_161_R2	TGDATRTANARNCCRAACATNGG	23
Hym_162_F1	GGNCAYCCNAAYATHATHCA	20
Hym_162_R1	CANCCNARNGCCCARCARTC	20
Hym_162_F2	TGYCCNGGNGGNACNGTNGCNGA	23
Hym_162_R2	ATNGGYTCRTTRTTCCANGTRTC	23
Hym_163_F1	GARYTNTTYACNYTNACNTA	20
Hym_163_R1	CCNGCNGGDATNGCRTCYTC	20
Hym_163_F2	CARYTNYTNAARGAYTAYGARAA	23
Hym_163_R2	TTNARYTGRTCYTGNACRAACCA	23
Hym_164_F1	MGNTGYAARTGYCAYGGNAT	20
Hym_164_R1	CANACNGTDATCCAYTCYTC	20
Hym_164_F2	TGYGARYTNAARACNTGYTGGAA	23
Hym_164_R2	ACRAARCARCACCARTGRAAYTT	23
Hym_165_F1	GTNTTYACNAARAARATHCA	20
Hym_165_R1	CARTANACRTCNARNGGYTT	20
Hym_165_F2	TGYMGNGCNTTYGARCARGARCA	23
Hym_165_R2	GTNCCNGTNACYTTNGCRTCRAA	23
Hym_166_F1	CAYTTYGAYGCNTTYAARTT	20
Hym_166_R1	SWNARNGCYTCYTGRTGYTT	20
Hym_166_F2	CCNGTNCARTGYGAYCARGARGA	23
Hym_166_R2	CKNCKYTGCCANGTRAANGTCCA	23
Hym_167_F1	AAYCARTGGAAYGARGAYTT	20
Hym_167_R1	ACRTACATNCCNGTNGTRTT	20
Hym_167_F2	ACNGCNGAYTTYGTNAARATHTA	23
Hym_167_R2	TGYTTDATYTGNGCNACRTTRTA	23
Hym_168_F1	MGNTTYCAYGCNTAYTTYCC	20
Hym_168_R1	ATNGGNGTNGCNCCRTCRTG	20
Hym_168_F2	GAYGCNATHGGNTGYATHGGNTT	23
Hym_168_R2	ATNACNCKNGCNGGDATCATRTG	23
Hym_169_F1	GTNTTYCAYGAYGCNTAYAA	20
Hym_169_R1	TGYTTNCCYTGNGTRCANCC	20
Hym_169_F2	TGYAAYAARAARTGYACNGAYTT	23
Hym_169_R2	CARTAYTTNARNCCYTCRTGRAA	23
Hym_170_F1	CARTGYCAYGCNACNGGNTG	20
Hym_170_R1	TANCCCATRTTNCKRTAYTT	20
Hym_170_F2	GARAARTAYAARATGWSNAAYAT	23
Hym_170_R2	TTRAARCACATRTGDATRTTYTC	23
Hym_171_F1	ATGYTNGAYCCNGARCARAA	20
Hym_171_R1	ATNGTYTTYTCYTTDATNCC	20
Hym_171_F2	GTNYTNTTYATHTGYACNGCNAA	23
Hym_171_R2	CCRTCYTTNGGNGTNGCNCCYTC	23
Hym_172_F1	CARGTNWSNTTYAAYAAYGG	20
Hym_172_R1	ACNACRTARAAYTTRTGYTT	20
Hym_172_F2	GARGAYTGYTTYTTYGCNATGAA	23
Hym_172_R2	CCCCADATNACNGCNACRTTYTC	23
Hym_173_F1	ATHGTNWSNTGYATHTGYGA	20
Hym_173_R1	CCRCARCAYTGYTTRAARTT	20
Hym_173_F2	GTNGARACNAAYMGNACNGARAT	23
Hym_173_R2	CKNARCCARTTYTGNACCATNGG	23
Hym_174_F1	ATHATHACNAAYGARCCNTG	20
Hym_174_R1	TTRTAYTTNACNGGRCARCA	20
Hym_174_F2	CAYAAYMGNATGYTNATGTGYTA	23
Hym_174_R2	GTRCAYTCYTGCATNACRCANGT	23
Hym_175_F1	CAYCAYGGNAAYGGNACNCA	20
Hym_175_R1	TGNARNGTRTCDATNGCRTT	20
Hym_175_F2	CAYGAYGARGGNAAYTTYTTYCC	23
Hym_175_R2	ARNGCNCKNACRCAYTCYTGNGC	23
Hym_176_F1	GCNGGNGARGARATGGGNTA	20
Hym_176_R1	ATCATDATNACNGGNGCRTT	20
Hym_176_F2	GAYGTNAAYGGNGARCARCARAC	23
Hym_176_R2	TGNCKDATNGCRCARTTCCARTA	23
Hym_177_F1	GGNCCNGCNGGNGCNCAYTT	20
Hym_177_R1	CKYTTRAARTTDATRTTYTG	20
Hym_177_F2	GARGTNYTNCAYTGYTGGCCNAT	23
Hym_177_R2	GCRCARAARTCNCKNGTRAANGG	23
Hym_178_F1	CARYTNGARGAYAARCCNTG	20
Hym_178_R1	TTNCCCCAYTGRTTRTCYTG	20
Hym_178_F2	GCNGAYATHACNGAYTAYTTYAA	23
Hym_178_R2	GTNGGYTCRTANSWYTGRTARTA	23
Hym_179_F1	GGNGTNAAYGARTTYTAYCC	20
Hym_179_R1	TANGTRAANGGNGCNCCRTT	20
Hym_179_F2	CARCCNGTNTTYCAYATGGAYGT	23
Hym_179_R2	SWNGTNCCNGCNGGYTCRTTYTC	23
Hym_180_F1	GCNCAYGTNGAYCAYGGNAA	20
Hym_180_R1	ACDATYTCNCCNGTYTCYTG	20
Hym_180_F2	CARYTNMGNGGNATHACNATGAA	23
Hym_180_R2	ARRTCRTTNGGRTGYTTNGGYTC	23
Hym_181_F1	YTNCCNGCNTGGCARCCNAT	20
Hym_181_R1	GCNGTNCKCATCCANACDAT	20
Hym_181_F2	TTYTTYGTNATHGGNATHGCNTT	23
Hym_181_R2	ARRTCYTCRTTYTGRAANCCRTT	23
Hym_182_F1	CARTGYACNYTNTAYGAYAA	20
Hym_182_R1	TTCCANARRTGRTTCCAYTT	20
Hym_182_F2	AAYATGATHTTYGCNACNATHAA	23
Hym_182_R2	TTRTTNCKCATNGCNGGNGTYTT	23
Hym_183_F1	TAYGGNTTYCARCAYGARTT	20
Hym_183_R1	CCRTAYTGNGCCATYTCCAT	20
Hym_183_F2	CCNGAYATHAARTGYTAYGAYCA	23
Hym_183_R2	ARRTCRCANACNGTRTTRAADAT	23
Hym_184_F1	AAYMGNGGNAAYTAYGARAT	20
Hym_184_R1	TCYTCYTGYTGCCANCCRTC	20
Hym_184_F2	MGNGCNAAYGAYGTNACNGAYTT	23
Hym_184_R2	TTRTGNSWNGTRTTCATRTANGG	23
Hym_185_F1	GCNTTYGARAAYGAYAARAT	20
Hym_185_R1	ACYTCRTGCCAYTGNCCRTC	20
Hym_185_F2	GTNGGNGARATHTAYGCNCAYGA	23
Hym_185_R2	ATRAARTCRTGYTTYTCRTTRTA	23
Hym_186_F1	GARTTYAAYATHGAYGGNCA	20
Hym_186_R1	GGRCARTTNACNACNCCRTT	20
Hym_186_F2	GARAAYATHATGACNTGYCCNAT	23
Hym_186_R2	ARYTCNGTCCANGCDATYTTRAA	23
Hym_187_F1	CAYTGYCCNGCNGGNACNTT	20
Hym_187_R1	TACATRTTNGTNGGRCAYTC	20
Hym_187_F2	GGNGARAARCARAARCARTGYAC	23
Hym_187_R2	ACRCANGTNGTNGCNCCRTGYTG	23
Hym_188_F1	TGGGAYAARGAYCAYGCNGA	20
Hym_188_R1	ARNACNARYTTRTAYTTNCC	20
Hym_188_F2	TGGACNAARCCNGARAAYGAYGG	23
Hym_188_R2	ACNGTRTTNCKYTCRTAYTTRTC	23
Hym_189_F1	AARGARMGNTTYTTYTGGCA	20
Hym_189_R1	TCNARNCCRTGNARYTTDAT	20
Hym_189_F2	AAYGTNCARGCNAARGGNCCNAA	23
Hym_189_R2	TTNGCYTCRTGYTGNGCYTTYTT	23
Hym_190_F1	YTNYTNCAYACNGTNCARAT	20
Hym_190_R1	ARNGTRTAYTTNACNCCRTC	20
Hym_190_F2	AARACNTTYGTNGAYATGAARAT	23
Hym_190_R2	GTCATCCARAARTCRAAYTCYTT	23
Hym_191_F1	ACNATHCARGAYCARAAYGA	20
Hym_191_R1	AANGTNGGNGGRTTRTCRTT	20
Hym_191_F2	GAYMGNGAYAARCARGGNCCNAA	23
Hym_191_R2	CCNARRTCNGTNGCNGTDATRTT	23
Hym_192_F1	GGNAARMGNACNGTNGARTG	20
Hym_192_R1	TCNGCYTCYTGNGCRTTNGT	20
Hym_192_F2	TGGATHGAYCCNGARACNCARGT	23
Hym_192_R2	GCRTTYTCNCCDATNGTNGCYTC	23
Hym_193_F1	CARAARCAYGARGCNTTYGA	20
Hym_193_R1	GCRTCRAARTGNCCYTCRTG	20
Hym_193_F2	GARYTNMGNGCNAAYGARGGNCA	23
Hym_193_R2	TCRTCNACYTTYTGYTCCCAYTG	23
Hym_194_F1	GAYACNYTNTTYACNGARCA	20
Hym_194_R1	ACYTGNGCRAADATYTTRTA	20
Hym_194_F2	GAYACNCCNGGNCAYGTNAAYTT	23
Hym_194_R2	GCNGTRTTRTGNGGNGGYTTYTT	23
Hym_195_F1	YTNTTYAARYTNATHGTNCA	20
Hym_195_R1	TTYTTNARNCKCCACATYTC	20
Hym_195_F2	CARAARAAYTTYWSNGGNGARGA	23
Hym_195_R2	CKNCCCATRTAYTGRTCYTTRAA	23
Hym_196_F1	ATGYTNGTNAAYGTNTAYGG	20
Hym_196_R1	TGRAARTGNARDATDATNGT	20
Hym_196_F2	CARGAYYTNTTYGTNAAYGARTA	23
Hym_196_R2	TTNCCNARRTGNGGYTTCCARCA	23
Hym_197_F1	ACNMGNTAYAAYGCNATGAT	20
Hym_197_R1	CCYTCCATNGTYTTRTAYTG	20
Hym_197_F2	CCNTGGMGNCARGAYAAYGTNGA	23
Hym_197_R2	ACYTCRAANGTRTGYTGRTCDAT	23
Hym_198_F1	MGNTAYTTYAARAARCAYCC	20
Hym_198_R1	TGRTCYTCNARDATYTGCAT	20
Hym_198_F2	CARACNGTNYTNGARGGNGAYGC	23
Hym_198_R2	GCYTCNARNCKNCCYTTRTGYTG	23
Hym_199_F1	AAYGGNAAYCCNAARCAYTT	20
Hym_199_R1	AADATNGGNGCRTTRTCRTT	20
Hym_199_F2	GTNAARYTNAARGAYTAYAAYGA	23
Hym_199_R2	ATYTGRAAYTTYTTRTGYTCRTT	23
Hym_200_F1	WSNATGATHAARTAYGAYTT	20
Hym_200_R1	ATYTCNGCNCCYTTRTCYTC	20
Hym_200_F2	GGNGARTAYATGACNATHATGGT	23
Hym_200_R2	TGNGTNARRTAYTCNCCYTTRTG	23
Hym_201_F1	ACNTGYGGNCAYGTNATGCA	20
Hym_201_R1	TGRTCNGTYTCNCCRTAYTC	20
Hym_201_F2	TTYGAYGTNGARAARCAYGARTA	23
Hym_201_R2	TTNARYTCNGTYTGRCARCARTA	23
Hym_202_F1	ATGGGNTTYGARCCNGGNAA	20
Hym_202_R1	CANACNARYTGRTCRTANGG	20
Hym_202_F2	GCNATHGGNGCNTAYGGNCCNGA	23
Hym_202_R2	TCRTTYTGDATDATRTCYTGYTC	23
Hym_203_F1	TGYGTNGCNCARGGNAARCC	20
Hym_203_R1	TTRTANACYTTNACYTTRAA	20
Hym_203_F2	MGNGGNAARTAYACNTGYGTNTT	23
Hym_203_R2	TGYTCNARRTTNGTNACRTTRCA	23
Hym_204_F1	GARGCNATGCARATHCAYCA	20
Hym_204_R1	ATRTCNCKYTGCATRTGCAT	20
Hym_204_F2	ATGAARGCNATHGTNAARACNTG	23
Hym_204_R2	ATYTTNSWRCANCKCCACATNGG	23
Hym_205_F1	TAYMGNGAYATHTTYGCNTT	20
Hym_205_R1	GTNARYTGYTCRTARAADAT	20
Hym_205_F2	TTYGTNACNGCNGGNTGYCARTA	23
Hym_205_R2	TARTCNCKYTCCCARAAYTTNAC	23
Hym_206_F1	CARATHACNYTNGARGCNAT	20
Hym_206_R1	GTCATDATYTCRTCRCARTA	20
Hym_206_F2	GCNYTNCARGGNATHGARTTYTG	23
Hym_206_R2	ACYTGRTAYTCNGCRTGRTTYTT	23
Hym_207_F1	AAYGCNGTNTTYAAYTGYCA	20
Hym_207_R1	ACYTGYTGRAANCCDATCAT	20
Hym_207_F2	GAYAAYACNATHGCNMGNTGGAA	23
Hym_207_R2	TTNGGRTTRTCNARYTGNGCYTG	23
Hym_208_F1	ACNCCNAARTTYTAYGTNGC	20
Hym_208_R1	AANGTYTGRTGRTCYTGNGC	20
Hym_208_F2	YTNATHTTYGARTGGTGGTAYTT	23
Hym_208_R2	SWNARRTTCATRTCRTARTANGT	23
Hym_209_F1	TGYATHCCNGAYTTYGTNAA	20
Hym_209_R1	TCNCKNCCNGCNGTRTTRTG	20
Hym_209_F2	ATGGAYTAYGGNAARACNTGGCA	23
Hym_209_R2	GCNGCRTGNCCRTTRCAYTTRCA	23
Hym_210_F1	TGGMGNATHYTNAARAAYAT	20
Hym_210_R1	CANARYTCNGCNGTYTGCCA	20
Hym_210_F2	ATGGTNCARTTYACNGCNTTYCA	23
Hym_210_R2	AARAANCKNACNACDATNGCRTC	23
Hym_211_F1	GAYCARGTNATGGCNCAYCC	20
Hym_211_R1	GCNGCRAARTTRTCRCARTC	20
Hym_211_F2	TAYYTNATGAARTTYTAYACNGA	23
Hym_211_R2	GTNCKNGGYTCCCANCCRTAYTT	23
Hym_212_F1	YTNATHTTYAARAAYGGNAT	20
Hym_212_R1	ACNGGNGGYTGRTGRTTRAA	20
Hym_212_F2	CCNACNYTNTGGCCNCARGAYGT	23
Hym_212_R2	GGNGCRTARCAYTGNGGRAARTA	23
Hym_213_F1	YTNGTNTGGATGGGNACNGA	20
Hym_213_R1	TTYTCRTTYTCRTARTCYTT	20
Hym_213_F2	CARATHAARTAYCAYTGYGAYAA	23
Hym_213_R2	ARNCCRTANACRTCRCARTTYTC	23
Hym_214_F1	TTYGCNGARGGNGARYTNAA	20
Hym_214_R1	GTCATCATNGCDATYTTRAA	20
Hym_214_F2	CAYYTNTAYCCNAARGARCARAT	23
Hym_214_R2	CKDATNCCNARYTTRTCYTCYTT	23
Hym_215_F1	ATHGGNCAYAAYCAYTTYGA	20
Hym_215_R1	ATNACYTTDATNGCYTTRAA	20
Hym_215_F2	GGNTGGGTNCARGTNACNCAYAA	23
Hym_215_R2	SWRTGNGCNGCNCKRTTYTCYTG	23
Hym_216_F1	TTYAAYAAYGTNTAYTGGCA	20
Hym_216_R1	TARAARAADATYTTRTCNGC	20
Hym_216_F2	CARYTNTTYGGNGCNTTYTAYGA	23
Hym_216_R2	ARRAARTCNARNCCYTTNACRCA	23
Hym_217_F1	CCNATHTTYGARGGNAAYCA	20
Hym_217_R1	ATRTCRCARAANGTYTCYTT	20
Hym_217_F2	YTNGAYAAYATHMGNGARACNTT	23
Hym_217_R2	CKYTCNGTNACRTGYTCRCAYTC	23
Hym_218_F1	TGYMGNGTNGAYGGNCCNGG	20
Hym_218_R1	TCNGTRCARTAYTCCATYTT	20
Hym_218_F2	TAYAAYTTYGARTTYGTNGAYCC	23
Hym_218_R2	TCCATYTGYTCYTGCATRTTYTT	23
Hym_219_F1	GARGGNGAYAAYACNAARAT	20
Hym_219_R1	ATNARNACCATYTCRTCRTC	20
Hym_219_F2	CAYATHAARTAYACNGTNTTYGA	23
Hym_219_R2	ARYTGRTTCATDATRTCDATYTC	23
Hym_220_F1	MGNGAYYTNAARCCNGARAA	20
Hym_220_R1	CKYTGRTGNGCYTCYTTNAC	20
Hym_220_F2	ACNCCNATHAARGTNTGYGAYTT	23
Hym_220_R2	AAYTCRTANCKNCCYTCYTGDAT	23
Hym_221_F1	TGGATGAARYTNMGNACNAC	20
Hym_221_R1	CARTCNCCYTGRAANCCYTC	20
Hym_221_F2	AARCCNCCNYTNAARMGNGARGA	23
Hym_221_R2	TARAARCANCCRAACCARTGNGC	23
Hym_222_F1	GARGTNGCNAARTGGTGGGA	20
Hym_222_R1	AAYTCNGCCATRTCYTTYTG	20
Hym_222_F2	YTNCARGARATGGGNTTYAARGA	23
Hym_222_R2	CCRTCYTCRTGNGGCCARTARTC	23
Hym_223_F1	GCNGAYMGNATGMGNGGNGG	20
Hym_223_R1	TGRTCNARNACYTTRCACAT	20
Hym_223_F2	AAYAARTTYGGNCCNATGTAYAA	23
Hym_223_R2	ARRTCNACYTCRCAYTGRTTRTA	23
Hym_224_F1	YTNAARACNCAYATHGGNAT	20
Hym_224_R1	GCDATRCARTTYTCNCCYTT	20
Hym_224_F2	TAYTTYGCNGGNTGGTGYGAYAA	23
Hym_224_R2	TGNARRTCNGCRTCYTCRAADAT	23
Hym_225_F1	CAYATHCAYACNCCNGARTG	20
Hym_225_R1	TTNCCRTTRTADATNACNCC	20
Hym_225_F2	GARTGYGAYTTYCAYTGYTGYGC	23
Hym_225_R2	GCYTTDATNGTCCARTTRTARCA	23
Hym_226_F1	GAYGGNGARATHTAYAARGA	20
Hym_226_R1	TTYTTNCCDATYTGNACYTG	20
Hym_226_F2	TAYGAYGGNATHTGYCARTGGGA	23
Hym_226_R2	ATNGCRTGNGTRTTNARYTTYTC	23
Hym_227_F1	GTNGARGCNGGNCCNCARGA	20
Hym_227_R1	CCNGGRTADATYTCYTTRTC	20
Hym_227_F2	GCNGTNTAYGCNGAYGGNAARAA	23
Hym_227_R2	SWNARRTTYTCRTCNGTYTCDAT	23
Hym_228_F1	YTNGTNCAYGARGCNACNCA	20
Hym_228_R1	ARYTTNACRTARCARTCRTG	20
Hym_228_F2	ATHAAYAARYTNCARTAYCCNTA	23
Hym_228_R2	ARRAARTAYTTYTGRCARCANGT	23
Hym_229_F1	GGNGAYCCNCARGTNATHGA	20
Hym_229_R1	SWYTGDATDATNGTDATCCA	20
Hym_229_F2	GTNAAYGAYATHCARGCNCAYCA	23
Hym_229_R2	TGYTTDATNACNGCNGCNCCRTC	23
Hym_230_F1	CAYATGTTYTTYGAYTGYAC	20
Hym_230_R1	CARAARTGNGGYTCYTGNAC	20
Hym_230_F2	GTNATHACNAARTGGMGNGCNAA	23
Hym_230_R2	TGNGTNACYTTRTTRTARCAYTG	23
Hym_231_F1	GAYGTNAARCARMGNYTNAT	20
Hym_231_R1	TTNSWYTTNACRTTRTCDAT	20
Hym_231_F2	ATGAARCARCAYTAYGARGAYAA	23
Hym_231_R2	ATNGTNCKYTCRAANGTYTGCCA	23
Hym_232_F1	GTNTTYTTYAAYGTNTTYCA	20
Hym_232_R1	TGRTCNGTYTTRTADATCCA	20
Hym_232_F2	GGNYTNTGYATHGARATHTGGAA	23
Hym_232_R2	GTNGGCATYTTDATNACRAANGC	23
Hym_233_F1	GAYAARCCNGTNTAYATGCA	20
Hym_233_R1	TCNACRTTDATRTARAANGG	20
Hym_233_F2	AAYGTNACNATGCCNGCNTTYTT	23
Hym_233_R2	TGNCKNCCRTGNGGNCCDATRTT	23
Hym_234_F1	CARGCNTAYAARCAYCAYTG	20
Hym_234_R1	TANGGDATRTTNGCRTTRAA	20
Hym_234_F2	TAYTGYTAYAARGAYTTYGARGG	23
Hym_234_R2	TTNACRTGNACRTCNCKRTTNCC	23
Hym_235_F1	GTNAAYACNTAYTTYGAYTA	20
Hym_235_R1	CKNGCNGTYTGYTTNGGNAC	20
Hym_235_F2	ATHWSNCCNGCNAARATGGARCA	23
Hym_235_R2	AAYTGYTTYTCDATYTTRAANGC	23
Hym_236_F1	CCNCARGTNYTNTTYAAYTT	20
Hym_236_R1	TTRTGRAACATNGTRAAYTG	20
Hym_236_F2	ATHTAYAAYGCNTTYCCNGAYAA	23
Hym_236_R2	CKNARYTTNCCCATRTCRTCNGC	23
Hym_237_F1	TGGMGNTAYATGGCNGAYGC	20
Hym_237_R1	ARRTTNCKRTCRTARTTNAC	20
Hym_237_F2	CCNAARATHGARCARTAYTTYCA	23
Hym_237_R2	GCCATNCKNARRTANCKYTTDAT	23
Hym_238_F1	YTNTAYCCNGARATHYTNGC	20
Hym_238_R1	GTRCANCCRTANARRTCDAT	20
Hym_238_F2	GTNTGYACNGCNTGGMGNGAYGC	23
Hym_238_R2	TGRTCNCCDATYTTRTCRCARAA	23
Hym_239_F1	GTNTTYCARGCNAARGCNCC	20
Hym_239_R1	ACRTTNCCYTCYTTDATRTA	20
Hym_239_F2	GARTTYACNAAYGTNGCNGTNAA	23
Hym_239_R2	ACYTCYTCRTGNGTCATNCCRTA	23
Hym_240_F1	ATHTAYGGNGAYGTNTTYAC	20
Hym_240_R1	ATRTTRTANGGRTCYTCNGC	20
Hym_240_F2	GAYGCNTTYTAYTTYGTNAARGA	23
Hym_240_R2	TCNGGRTANARYTGNGCRTCRTG	23
Hym_241_F1	ACNGAYTAYATGGARCARGA	20
Hym_241_R1	GTYTCYTTRTANGCDATYTG	20
Hym_241_F2	CCNGGNCAYATHGAYTTYACNAT	23
Hym_241_R2	GGYTCDATNSWRCARAARAANAC	23
Hym_242_F1	TTYGCNGTNATHGGNATGCA	20
Hym_242_R1	CARTGYTGNGGRAARCARTC	20
Hym_242_F2	ATHGARCCNYTNTGGGAYTGYAT	23
Hym_242_R2	CCNACNGTNARYTCRTCNACRTA	23
Hym_243_F1	TAYGGNATHCAYGARGARAT	20
Hym_243_R1	ACNGTCATRTAYTCRTCRAA	20
Hym_243_F2	AAYWSNATGTAYCAYAAYAARCA	23
Hym_243_R2	ACNGTYTGYTTCCARTGNGTRTA	23
Hym_244_F1	ATGGARACNAAYACNTAYCA	20
Hym_244_R1	GGNGTRAACCACATRTTYTG	20
Hym_244_F2	ACNATHTTYGARAAYACNGARGA	23
Hym_244_R2	GGRTCNGCYTCNACDATCATNGT	23
Hym_245_F1	YTNAARATHGCNATHGAYCA	20
Hym_245_R1	TARTCNCCDATYTTNACYTC	20
Hym_245_F2	AARAAYAARAARWSNCCNCARTG	23
Hym_245_R2	ARRCAYTGRTAYTGNACYTCRAA	23
Hym_246_F1	MGNAARTTYCCNGARCAYAA	20
Hym_246_R1	CKNACCATRTCNGTRTGNCC	20
Hym_246_F2	GTNCAYGCNYTNAARATGGGNTG	23
Hym_246_R2	SWCATNGTNGTNGGRAANGGYTG	23
Hym_247_F1	WSNTTYATHGAYAAYGGNTA	20
Hym_247_R1	CANGCNARNCKDATNCCRTC	20
Hym_247_F2	GAYYTNGARATHTGYAARCARAT	23
Hym_247_R2	CKNACNARYTCNGCYTTNCCYTC	23
Hym_248_F1	ATHTTYATGGARCCNTAYTT	20
Hym_248_R1	TTYTGRTGCATRTTYTCNAC	20
Hym_248_F2	YTNTAYGGNGARGTNTAYGCNGA	23
Hym_248_R2	TCNCKRAARTANCCYTCNACRCA	23
Hym_249_F1	GARACNGTNGARYTNACNAA	20
Hym_249_R1	CCRTTYTTRAACCAYTCNAC	20
Hym_249_F2	CAYYTNGARTGYMGNYTNCARCC	23
Hym_249_R2	TTRCAYTCRAARTGNGCRTGYTG	23
Hym_250_F1	GGNGTNMGNAARTGYGTNGA	20
Hym_250_R1	TGRTCRTCNGCDATRCANAC	20
Hym_250_F2	AARYTNCARTGYGGNCCNAAYGC	23
Hym_250_R2	GGRCARTCDATRTTRTANACRCA	23
Hym_251_F1	AAYGGNTTYTAYTAYGAYAT	20
Hym_251_R1	TGDATNGTNGCRCAYTGRTG	20
Hym_251_F2	ATGTTYAARTAYAAYGARTTYAA	23
Hym_251_R2	TCDATYTTNGGNCCRTARAANGC	23
Hym_252_F1	ACNGAYTGGYTNATHGGNAA	20
Hym_252_R1	GGRCANCCRTCNGGRTGRTT	20
Hym_252_F2	WSNGAYGARYTNACNCCNTGGAT	23
Hym_252_R2	ARNGTYTGNARNCCNCCRCAYTC	23
Hym_253_F1	AAYATHGCNAARCCNTTYCA	20
Hym_253_R1	CCYTTNCKNGTNSWCATNCC	20
Hym_253_F2	AARATHAAYTAYYTNGGNGAYTG	23
Hym_253_R2	ACNACRTARTACATNGCRTCRAA	23
Hym_254_F1	TAYGTNACNGARAARATHCA	20
Hym_254_R1	ARDATYTGRTGNACNGGYTG	20
Hym_254_F2	CARCARGCNGARAAYAAYTGGCC	23
Hym_254_R2	GTRAARTANGCNGCCATYTCRCA	23
Hym_255_F1	CAYAARGGNCCNGTNTTYGC	20
Hym_255_R1	CCYTGDATRTTYTCNGTCCA	20
Hym_255_F2	AARTTYTAYTAYAAYGGNAARGA	23
Hym_255_R2	ARCCANGTNACRTTNGGRTCRTG	23
Hym_256_F1	GCNGGNYTNGGNTTYTGYGC	20
Hym_256_R1	TCCATRTAYTGYTCCCARAA	20
Hym_256_F2	GCNACNACNCARATHGTNCCNTT	23
Hym_256_R2	TTRTGNARRTARAANGGCATYTG	23
Hym_257_F1	ATHGAYWSNYTNGTNCARAA	20
Hym_257_R1	TARTTRTANGGCATNACRAA	20
Hym_257_F2	GGNGTNGTNATHAAYTTYGARAA	23
Hym_257_R2	TTNGCNACRAANACYTGCCARCA	23
Hym_258_F1	YTNATHGCNMGNGAYTAYTG	20
Hym_258_R1	TCNACRAAYTTYTCCCARAA	20
Hym_258_F2	YTNACNAARGCNGGNCCNCAYGA	23
Hym_258_R2	TANCKRTGYTCYTCNACRTTCCA	23
Hym_259_F1	YTNCAYYTNAARGAYGARGC	20
Hym_259_R1	TCNARNGTYTTYTTYTGRTT	20
Hym_259_F2	AARTAYWSNCARTTYATHAAYTT	23
Hym_259_R2	TCCATRTTNCCNGTCCANCCRAA	23
Hym_260_F1	YTNCARGARACNCCNCARTG	20
Hym_260_R1	ATRTCYTTRTTNGGNCCNAC	20
Hym_260_F2	WSNYTNGCNGAYAARTAYAAYGT	23
Hym_260_R2	GCDATRTGYTCNACNCCRTCYTG	23
Hym_261_F1	GARGARATHTAYCCNCCNAA	20
Hym_261_R1	ARRTCNACNACRTGNGTYTG	20
Hym_261_F2	GARTTYGCNTAYGTNACNGAYGG	23
Hym_261_R2	CAYTCNCKNCCYTGNGTRTGRTA	23
Hym_262_F1	GCNAAYYTNGAYGTNATHCC	20
Hym_262_R1	AANGTYTTYTGRTAYTCRTG	20
Hym_262_F2	GTNYTNTAYYTNGAYGAYAAYCA	23
Hym_262_R2	CKRTTYTTCCAYTTRTARTCYTT	23
Hym_263_F1	ACNGCNAAYCARGAYGARAT	20
Hym_263_R1	CANCKYTCNACNCKDATNGT	20
Hym_263_F2	GARACNTTYCARYTNGARTTYGA	23
Hym_263_R2	TCRTANSWNGCYTTRTTRCAYTC	23
Hym_264_F1	CARYTNGTNATHTGGGGNAC	20
Hym_264_R1	CCNGCNGGCATRTCRTCNGG	20
Hym_264_F2	TTYATHGAYCCNGAYGCNGARAA	23
Hym_264_R2	TGNARYTTDATCATYTGYTTRTC	23
Hym_265_F1	GGNMGNAARGCNGARAARAA	20
Hym_265_R1	ATRAANCKNGCNARRTTYTT	20
Hym_265_F2	AAYCCNAARGCNTTYACNTTYAA	23
Hym_265_R2	CCNGCRTANACYTCNGTCCARAA	23
Hym_266_F1	CCNGARTTYAARTTYTAYGA	20
Hym_266_R1	TTNGCDATNGTYTGNGGNAC	20
Hym_266_F2	GGNAARYTNGARTAYCARGCNCA	23
Hym_266_R2	CCRTCYTGNARYTTRTCYTCDAT	23
Hym_267_F1	ACNGARTTYTGYCAYGGNTA	20
Hym_267_R1	CKCCAYTGYTGDATNGCRCA	20
Hym_267_F2	CARCCNGGNGAYGARATHGCNTT	23
Hym_267_R2	GGRTARCACATRCACATRTGNCC	23
Hym_268_F1	CAYCCNGAYTAYGARCARAC	20
Hym_268_R1	CANARNCCYTCRTANGCNGC	20
Hym_268_F2	CCNGTNGARAAYAAYGAYTGGGG	23
Hym_268_R2	CCDATRAARTCYTTYTTYTCRAA	23
Hym_269_F1	CARACNATGATGGAYTGYGA	20
Hym_269_R1	ARRCANGCNARYTCYTGDAT	20
Hym_269_F2	YTNCCNAAYGTNMGNTGGGCNGA	23
Hym_269_R2	CKNCKNARYTCNARRTCCATYTT	23
Hym_270_F1	GCNGTNGTNACNTGYGGNCC	20
Hym_270_R1	GCNARCATNCKCCARTCRTT	20
Hym_270_F2	AAYAARCCNGTNATHYTNCARTT	23
Hym_270_R2	TTNGGNGGRTCNARRCAYTGRCA	23
Hym_271_F1	ATHGGNCARGCNATGAARAA	20
Hym_271_R1	CCCCANGGDATRTCRTARTA	20
Hym_271_F2	MGNGARATGGARTAYGTNTAYGC	23
Hym_271_R2	ATNACRTCRTTRTANARYTTRTA	23
Hym_272_F1	CCNAARYTNCCNCCNAAYGT	20
Hym_272_R1	ATNARRTTRTGNGCYTCYTT	20
Hym_272_F2	ATHGARGGNATHCCNCCNAAYCA	23
Hym_272_R2	ATYTCYTTYTGNGCNGCYTCRTT	23
Hym_273_F1	GTNATGACNGCNCARAARTA	20
Hym_273_R1	CANGTRCANGGDATNCCNGC	20
Hym_273_F2	GCNAARGCNGTNTAYGARACNTG	23
Hym_273_R2	CCNARYTCNACRTCYTCRTGNGT	23
Hym_274_F1	ATGGARGAYGARYTNMGNTG	20
Hym_274_R1	GGYTCNCCYTCRCACATYTG	20
Hym_274_F2	CCNGTNYTNYTNCCNTGYTGGCA	23
Hym_274_R2	TTRTGNGCNCCNCCYTCRTCRAA	23
Hym_275_F1	TAYCCNCCNGCNACNGGNCC	20
Hym_275_R1	TTDATNGTRTCRTANGCRTC	20
Hym_275_F2	ATHGAYTAYGCNYTNGAYGGNTA	23
Hym_275_R2	GTNGCRAACATRTCRTCNCCRTT	23
Hym_276_F1	TGYGTNGCNCARAARGARCC	20
Hym_276_R1	TCNACRTARAAYTCNGTRAA	20
Hym_276_F2	YTNATHGTNATHAAYATGAAYCA	23
Hym_276_R2	ACRTCNGTNGCNGGRTTCATRCA	23
Hym_277_F1	TTYATGGTNTGYMGNCCNGA	20
Hym_277_R1	TTNGGRTTRTCYTCNCCNGC	20
Hym_277_F2	GARYTNCAYCCNGARGARGGNCA	23
Hym_277_R2	TARTANGGRTTNCCNCKRTCNGT	23
Hym_278_F1	GARGCNTTYCAYATGYTNCA	20
Hym_278_R1	GTCATRCARTCRTTRTTDAT	20
Hym_278_F2	ATGTAYCAYGARGCNACNGCNTG	23
Hym_278_R2	GCNARNCKRCACATNACRTCDAT	23
Hym_279_F1	CARTTYACNGARATGTGYGC	20
Hym_279_R1	CCYTGYTCRTCNARCCANGC	20
Hym_279_F2	GGNATHGGNGAYTTYTAYTAYGA	23
Hym_279_R2	TTNACCATRTGRTCNARNGCYTT	23
Hym_280_F1	WSNTGYACNATGAARYTNAA	20
Hym_280_R1	ARNCCNACYTGNGCRTTCAT	20
Hym_280_F2	GGNTTYACNGAYATHCAYCCNTT	23
Hym_280_R2	TTNGCNCCRTCNARRTANACYTG	23
Hym_281_F1	CAYTTYTTYGARAAYTGGCA	20
Hym_281_R1	CCNACNGGRAANGGRTTYTC	20
Hym_281_F2	GTNYTNATHAAYATGGAYAARGA	23
Hym_281_R2	TTRAACCARTARTARTTYTGRAA	23
Hym_282_F1	MGNGGNGTNGAYTAYGARTT	20
Hym_282_R1	AAYTTNGCNGCDATRTANGG	20
Hym_282_F2	TAYGAYGTNCARTTYAAYAARAA	23
Hym_282_R2	CCRTARAARTCNGGYTTNACCAT	23
Hym_283_F1	CAYTAYATHGGNGGNGTNTT	20
Hym_283_R1	GCRTTDATCCARTTNCCRTA	20
Hym_283_F2	YTNGARATHCCNGGNGAYGCNTT	23
Hym_283_R2	SWYTTNARRTCYTCNGGRAAYTC	23
Hym_284_F1	TGGGTNATGGCNGARMGNGA	20
Hym_284_R1	GCRTAYTGDATYTTRTAYTG	20
Hym_284_F2	GAYTTYACNGTNCCNTAYTAYGA	23
Hym_284_R2	ATRAANCCRAANARCCACCANGT	23
Hym_285_F1	ATHTAYTGYTTYYTNTGYGG	20
Hym_285_R1	TGNACDATCCARTTRTAYTC	20
Hym_285_F2	GGNMGNAAYGCNCCNTTYTTYCC	23
Hym_285_R2	ACNACNGCRAARTCNCCRTTYTC	23
Hym_286_F1	ACNGARATHGTNTTYTGYGC	20
Hym_286_R1	GGRTAYTTDATRTGRTCRTA	20
Hym_286_F2	AAYATGYTNAARGAYTAYCAYAT	23
Hym_286_R2	TCNACNGGYTTNARRAANGGCCA	23
Hym_287_F1	ACNYTNAAYCARAARAARGA	20
Hym_287_R1	ACRCARTCYTTRTANGTRTC	20
Hym_287_F2	GARGARMGNCARCAYACNGAYTG	23
Hym_287_R2	CCYTCNSWCCANCCCATYTTYTG	23
Hym_288_F1	GGNATHACNTGYYTNATGCA	20
Hym_288_R1	GCYTTNARDATDATYTTRTG	20
Hym_288_F2	TAYATHGTNAAYATGTTYGAYAC	23
Hym_288_R2	CANGCNARDATNCCYTGCATYTC	23
Hym_289_F1	GARCCNATGAARGTNYTNAT	20
Hym_289_R1	AAYTTNGCDATYTCYTTYTG	20
Hym_289_F2	GARAARTGYYTNMGNGARGTNAA	23
Hym_289_R2	ARYTGYTTDATYTCYTCYTTRTA	23
Hym_290_F1	CARCARGGNMGNTAYAARTG	20
Hym_290_R1	TCRTCDATNGTRTGYTGRCA	20
Hym_290_F2	TGYYTNCCNGGNTGGGARGGNCA	23
Hym_290_R2	TTNCCNGTRTANCCNGGYTCRCA	23
Hym_291_F1	GAYGARTTYAARAARATGAA	20
Hym_291_R1	ACYTTCCANACYTTNCCRCA	20
Hym_291_F2	GARGAYCCNAAYACNGGNTGGTA	23
Hym_291_R2	TANACNGCYTTRAANGGNGGYTG	23
Hym_292_F1	GARYTNTGGATHGAYGGNAA	20
Hym_292_R1	TTYTGNGGNARCATRAARCA	20
Hym_292_F2	MGNYTNAAYCAYTTYGAYTGYAC	23
Hym_292_R2	GGNARRAAYTTDATRCARTTRTT	23
Hym_293_F1	GCNATHAARACNYTNMGNAA	20
Hym_293_R1	TARTCRTTYTTRTADATRTC	20
Hym_293_F2	AARACNGARTTYYTNCARGARGC	23
Hym_293_R2	GCNARNCCRAARTCNCCDATYTT	23
Hym_294_F1	ACNCARGAYATHTGYGTNAT	20
Hym_294_R1	SWYTCNARRTTRAARTGNGG	20
Hym_294_F2	GCNCARTGYGGNCARTGYTAYCA	23
Hym_294_R2	TCNGGYTCRTTCATDATNGTRTT	23
Hym_295_F1	AAYATHGAYATGCARGGNTT	20
Hym_295_R1	TCNGTNARNCCRTTRTCYTG	20
Hym_295_F2	TTYATHAAYMGNYTNGAYATGGA	23
Hym_295_R2	ARNSWNGGYTCYTGRAANACRTA	23
Hym_296_F1	GGNGCNAARTGYGCNAARTG	20
Hym_296_R1	TTYTGRAACCANACYTGNGT	20
Hym_296_F2	WSNGTNGGNGCNGGNGAYTGGGT	23
Hym_296_R2	TCNARRTCYTGNCCRTCNGGRTT	23
Hym_297_F1	GARMGNATHATGCARGAYGC	20
Hym_297_R1	TCYTCRTARAANGTDATNGC	20
Hym_297_F2	GGNCAYGTNGCNAAYGTNAAYAA	23
Hym_297_R2	CCRTADATYTTYTGNGCNGCRTC	23
Hym_298_F1	YTNGTNAAYGGNTGYGARAC	20
Hym_298_R1	TCYTGNACRTANARCCAYTT	20
Hym_298_F2	TGYCAYTAYATHGGNTGYTTYTT	23
Hym_298_R2	ATYTCYTGRTARCADATNGCRCA	23
Hym_299_F1	GAYTGYYTNGTNGCNCCNGT	20
Hym_299_R1	ACRTCNGCNARRTTNGTYTG	20
Hym_299_F2	GGNCARTTYACNCCNYTNCCNGA	23
Hym_299_R2	GCYTGRTGNGTNACRTCNCCRTC	23
Hym_300_F1	YTNATHGTNGAYTAYTGYAA	20
Hym_300_R1	TAYTCNCKRTTRTGYTGRTC	20
Hym_300_F2	CCNTTYAAYGARTAYYTNAAYGT	23
Hym_300_R2	GGYTCRAANSWNARNGCRTAYTT	23
Hym_301_F1	AARMGNCARTGYCARCCNCA	20
Hym_301_R1	CKRTAYTCRTGYTCCATNGC	20
Hym_301_F2	GGNATHTGYYTNAARATHTAYCA	23
Hym_301_R2	AARTGRTTNACCATNGCYTCCAT	23
Hym_302_F1	GARGTNCARMGNACNGCNGG	20
Hym_302_R1	ACNCKYTCRTGNARRTTCAT	20
Hym_302_F2	YTNYTNATGACNMGNCARCAYTT	23
Hym_302_R2	ATNGGRTGRTTNCCRCAYTTRTA	23
Hym_303_F1	GAYTTYGGNCCNATGGGNTG	20
Hym_303_R1	AARTANGTNCKYTTYTCRTC	20
Hym_303_F2	GARCARATGYTNGARGTNGAYTG	23
Hym_303_R2	TTRTGYTCRAADATNGCRTACAT	23
Hym_304_F1	TAYGCNTTYGARCAYTGYCA	20
Hym_304_R1	CKNGGRAANGGRTTYTGYTT	20
Hym_304_F2	ACNTAYYTNGTNCCNGTNAARAT	23
Hym_304_R2	TGNSWDATRTANCCYTTDATYTT	23
Hym_305_F1	CARGARGTNTAYGARAAYTT	20
Hym_305_R1	GTNACRAANGTNSWRTCYTC	20
Hym_305_F2	YTNGTNYTNTTYAAYCARGARAT	23
Hym_305_R2	GGRAANSWNACCCANGTRTCRTT	23
Hym_306_F1	AARYTNCCNAARGCNTTYAA	20
Hym_306_R1	GGNARNGCRTAYTTYTTRTC	20
Hym_306_F2	WSNYTNMGNAAYTGGGARCARAT	23
Hym_306_R2	GTRTARTCCATYTCNGCDATYTT	23
Hym_307_F1	GAYAAYCARATHACNGARGT	20
Hym_307_R1	GTYTCNARNGGNCKRAANGC	20
Hym_307_F2	AAYAAYGCNATHACNGAYATGGA	23
Hym_307_R2	ARRTTYTCNARRTGYTGRAANGT	23
Hym_308_F1	ATHGGNACNCCNATHGGNTG	20
Hym_308_R1	AARTARTCYTCDATYTCYTG	20
Hym_308_F2	ATGATHTAYGCNGGNMGNTTYTT	23
Hym_308_R2	ACNGGRTANACYTCNCCDATCAT	23
Hym_309_F1	ATHTTYAAYGGNCARAARCA	20
Hym_309_R1	ACNACNGTNARRTTYTCYTG	20
Hym_309_F2	YTNACNTGYCAYGCNGCNATGAT	23
Hym_309_R2	GCDATRTCYTCYTCNGTNACYTG	23
Hym_310_F1	GARGAYAAYYTNTGGGCNGG	20
Hym_310_R1	CADATNCCNARNCCRTTRCA	20
Hym_310_F2	YTNACNTTYCCNAAYGGNCCNTT	23
Hym_310_R2	ATNARNGCRTCCCACCARCAYTC	23
Hym_311_F1	AARTAYGAYTTYWSNCAYGT	20
Hym_311_R1	ACNGTRTCNARYTCYTTYTG	20
Hym_311_F2	GTNGAYAARATHTAYAAYATGGG	23
Hym_311_R2	GCNGCNCKYTTNCCRAANGGYTC	23
Hym_312_F1	CAYATHGTNCCNGGNGGNGC	20
Hym_312_R1	TCNARNGGRTANCCDATNGT	20
Hym_312_F2	GAYAAYMGNYTNAAYACNGGNGA	23
Hym_312_R2	ARRTTNACDATRTCYTTRTGRCA	23
Hym_313_F1	GTNTTYACNTGGCARGGNTG	20
Hym_313_R1	TCYTCNGGNSWRTCNGCRAA	20
Hym_313_F2	TAYGTNGCNAARGARACNCCNAT	23
Hym_313_R2	ARRTTRTCYTCNGCYTTCATNCC	23
Hym_314_F1	AARTTYCARGARWSNTGYTA	20
Hym_314_R1	TCYTCYTTRAACCAYTCRTA	20
Hym_314_F2	GAYCCNCARCAYMGNAARTGGTA	23
Hym_314_R2	ACNGGYTGYTTDATRAARTANGG	23
Hym_315_F1	CARCARTAYGCNGARCAYTG	20
Hym_315_R1	ARNACRTTNARYTCYTCNGT	20
Hym_315_F2	ACNGAYYTNAAYACNCCNGARAT	23
Hym_315_R2	ARYTTNACYTTYTCYTCNGTYTC	23
Hym_316_F1	GAYCCNACNYTNTTYTGYAC	20
Hym_316_R1	GTNARNGTDATRAARAAYTG	20
Hym_316_F2	AARAAYMGNTTYTAYATGTTYAC	23
Hym_316_R2	GTRTTNGGNCCNGCRTTNGCCAT	23
Hym_317_F1	ACNGCNATHATHCARTGYAA	20
Hym_317_R1	ARRTGRAANACRTGNCCRCA	20
Hym_317_F2	GGNAAYYTNTGYGCNGARTGYGA	23
Hym_317_R2	GCYTCNGTRAARCADATCATRCA	23
Hym_318_F1	GGNMGNAAYCAYACNYTNTT	20
Hym_318_R1	ACRCANCKDATYTCCCANCC	20
Hym_318_F2	GTNTTYGCNGCNGGNGAYAAYAA	23
Hym_318_R2	TTNGGRTACATRTTNGCYTCNCC	23
Hym_319_F1	CCNATHTAYGARAAYGGNTT	20
Hym_319_R1	ATRTTRTCNCCRTTRTCRCA	20
Hym_319_F2	ATHACNCAYATGGTNATGCARTG	23
Hym_319_R2	CANACRTCDATRTTNCCNGGRTG	23
Hym_320_F1	TTYTTYMGNAAYGGNGAYAA	20
Hym_320_R1	TCRAARTCNARYTCRAARTC	20
Hym_320_F2	GTNMGNGCNATHTAYACNATGGA	23
Hym_320_R2	TTNACNGCYTCNGTDATNGCYTC	23
Hym_321_F1	TTYTTYYTNCARGAYAAYCC	20
Hym_321_R1	GTDATRTGCCACCARTACAT	20
Hym_321_F2	GCNWSNTAYTTYATGGCNTAYCA	23
Hym_321_R2	CCNCCDATRTTNACNACDATCAT	23
Hym_322_F1	GAYCCNGGNTAYGARGAYTA	20
Hym_322_R1	GTDATYTGNACYTCRAARTG	20
Hym_322_F2	TGYYTNMGNGTNGARGARGTNGA	23
Hym_322_R2	ATRCACCARCARTCYTTRCARAA	23
Hym_323_F1	MGNTTYGGNTGGGAYACNCA	20
Hym_323_R1	ACNCCRTAYTTYTCYTTRTC	20
Hym_323_F2	TTYGARWSNGGNCARAAYTAYAA	23
Hym_323_R2	CCNARYTCDATNACNGTYTGCAT	23
Hym_324_F1	ATHATHACNAAYTAYTTYGT	20
Hym_324_R1	CANARDATRAANGTNCCCAT	20
Hym_324_F2	TAYTTYATGTGYGAYGTNTGGAA	23
Hym_324_R2	GCNGCYTTRTGYTCNCKYTTCAT	23
Hym_325_F1	AARACNGAYAARTAYAAYGA	20
Hym_325_R1	ATNACRTCCCADATNCCRTC	20
Hym_325_F2	GGNTGGMGNATGGARATGGARGA	23
Hym_325_R2	TCNCKNACRAADATYTCNGGYTC	23
Hym_326_F1	ACNGAYYTNCARAAYGGNTG	20
Hym_326_R1	TTNGTRTCRTCNGGCATRAA	20
Hym_326_F2	CAYTTYCCNGARATHACNGAYGC	23
Hym_326_R2	TGRAADATNGTRCANCCYTTRTA	23
Hym_327_F1	YTNGARGAYGTNAAYGAYAA	20
Hym_327_R1	TCYTTNARNCKNGCDATYTC	20
Hym_327_F2	TAYYTNGARTTYGTNGGNGARAA	23
Hym_327_R2	GGYTGRTAYTGNGGNCCCCARTC	23
Hym_328_F1	GAYATHACNCCNGCNGTNTT	20
Hym_328_R1	TTNACRAARTTNGCRTCRTA	20
Hym_328_F2	YTNGAYGGNATGCCNGCNGCNTT	23
Hym_328_R2	ATNCCRTCYTGRTARAARTCRTA	23
Hym_329_F1	GCNGCNGTNTGGGTNYTNGA	20
Hym_329_R1	CCYTGNCKNARYTGRAAYTC	20
Hym_329_F2	TAYACNGARTTYCCNATHTAYAA	23
Hym_329_R2	CCYTCRCANACNARNGCCCARTG	23
Hym_330_F1	GAYCARGCNYTNMGNGAYAC	20
Hym_330_R1	ATYTTRTTRTARCAYTGRTT	20
Hym_330_F2	ATGYTNYTNGGNGAYATHTTYGA	23
Hym_330_R2	CKRAARAARTCYTGNARNGCCCA	23
Hym_331_F1	YTNAARTTYCAYCAYCARGC	20
Hym_331_R1	CCYTTYTCYTTRAANGTYTG	20
Hym_331_F2	CCNGARTAYYTNGAYCAYTAYGA	23
Hym_331_R2	CCNGTRAAYTTRAAYTTRCADAT	23
Hym_332_F1	YTNAARGAYGCNGTNCCNGA	20
Hym_332_R1	CKNCKDATDATYTCNACCAT	20
Hym_332_F2	TTYGARATGGTNYTNAAYTAYAT	23
Hym_332_R2	GGYTGRTCNARNGTYTCRAAYTC	23
Hym_333_F1	ATHYTNGGNGAYGARATGAC	20
Hym_333_R1	TTRTCCATRAAYTCRAANGT	20
Hym_333_F2	TAYAAYGTNGGNATHAARTGYGC	23
Hym_333_R2	ATRCADATNGCNARRTCYTTNGT	23
Hym_334_F1	TTYACNGGNACNCARTGYGA	20
Hym_334_R1	GCNCCRTTNCKRCANGGRTT	20
Hym_334_F2	GAYGARTGYGCNGCNAARCCNTG	23
Hym_334_R2	CAYTCRTTNACRTTNACYTCRCA	23
Hym_335_F1	AARGTNAARGTNCARGARTG	20
Hym_335_R1	CCNGTNACNARDATRTCRTT	20
Hym_335_F2	GCNAARGAYCCNTAYTGYGGNTG	23
Hym_335_R2	CKRCARTTYTCNGCNGTRTCRTG	23
Hym_336_F1	TAYGTNGARGCNCAYGGNAC	20
Hym_336_R1	CCYTCYTTNGGCATDATNGT	20
Hym_336_F2	GCNAARGTNYTNATHGCNATGGA	23
Hym_336_R2	ARYTTNGCRAANGTYTTCCANAC	23
Hym_337_F1	TTYAAYTTYGGNTAYGTNGC	20
Hym_337_R1	ACNGTRTANGTNCCNGCRTC	20
Hym_337_F2	CAYGAYGTNGGNATHTAYACNTG	23
Hym_337_R2	TANCCRAARTCRTGRTANGTYTG	23
Hym_338_F1	ATHTGYAAYCARGGNTGGCA	20
Hym_338_R1	TCNARYTTNGCRTARAARTT	20
Hym_338_F2	TGYGGNCARCCNGARGTNGTNTG	23
Hym_338_R2	CARTCRTAYTTCCANGTRTTRTT	23
Hym_339_F1	AARTGGACNTGYGARTAYTG	20
Hym_339_R1	CCRCACATNACRCAYTTNGT	20
Hym_339_F2	ACNATGTGYMGNGGNGCNAARCC	23
Hym_339_R2	TTNGGCCARTTYTCRTANGTRCA	23
Hym_340_F1	GGNCAYWSNATGAAYCCNGA	20
Hym_340_R1	TTNCCNCKYTGCCARTCRTT	20
Hym_340_F2	ACNATHAARMGNYTNCARATGTA	23
Hym_340_R2	ATRTAYTGCCANACYTTNGTYTC	23
Hym_341_F1	AARTAYGAYTAYGGNGCNCA	20
Hym_341_R1	GCYTTRTACCAYTCNGGRTC	20
Hym_341_F2	CARGARYTNGAYYTNMGNAARAA	23
Hym_341_R2	TCNCCYTCYTCYTGNGTRTARTT	23
Hym_342_F1	GARAARATGGTNGTNATHTT	20
Hym_342_R1	ARCATYTGNCCRTCRAANCC	20
Hym_342_F2	GGNTAYYTNAAYACNGTNCARGA	23
Hym_342_R2	CANSWRTCRCANGTNACRTCRTA	23
Hym_343_F1	MGNGTNCAYGARGTNTAYAC	20
Hym_343_R1	ARRTAYTTRTCRTTYTTDAT	20
Hym_343_F2	GCNTGYGGNACNTAYGTNTGYTG	23
Hym_343_R2	TGYTCRTANARYTTYTTRAAYTG	23
Hym_344_F1	MGNAAYAARCARCCNGCNTT	20
Hym_344_R1	TANCCRTCDATRCARTCRCA	20
Hym_344_F2	ACNYTNCCNTGGGGNGCNAAYTT	23
Hym_344_R2	CCNSWRCARTCRTTNGGRCANGT	23
Hym_345_F1	ATGAAYGTNCAYAARMGNTG	20
Hym_345_R1	TTNACRTAYTCCATNACRAA	20
Hym_345_F2	AARAAYGTNGCNAAYAAYTGYGG	23
Hym_345_R2	TTYTCNGTCATNGTRCARTCNAC	23
Hym_346_F1	YTNGAYAAYGCNGGNAARAC	20
Hym_346_R1	GCDATRTCRTCNACDATCCA	20
Hym_346_F2	CCNACNYTNGGNTTYAAYATHAA	23
Hym_346_R2	TTDATNCCYTCNACNARRTTYTC	23
Hym_347_F1	ATGGGNTTYAARTAYGAYAA	20
Hym_347_R1	TTNGCCATRTGNGGCATRTC	20
Hym_347_F2	GTNATHAARAAYATGGCNTTYCA	23
Hym_347_R2	AANGCNGGNGTNARYTCRAARCA	23
Hym_348_F1	MGNCARTGYTAYGCNGAYCC	20
Hym_348_R1	GTNGCRTCRTCRCANACRCA	20
Hym_348_F2	ACNGARGARAAYTTYTAYACNTG	23
Hym_348_R2	GTYTGNCKDATNGGNGCNGTRCA	23
Hym_349_F1	MGNATHTGGTGGATGGARTA	20
Hym_349_R1	TGNACNGTNGTNGGRTTYTC	20
Hym_349_F2	GGNYTNATGGGNTGGTAYATGGT	23
Hym_349_R2	CAYTTRTCNGCCATYTTNGGRAA	23
Hym_350_F1	GCNCARTTYMGNAARTGGAA	20
Hym_350_R1	TTYTCNCCRTCNGCRTANAC	20
Hym_350_F2	GGNACNYTNGARTTYGARTTYAA	23
Hym_350_R2	CCRTTRAANCKNGGYTCRAADAT	23
Hym_351_F1	CCNGTNTGYGARCAYGCNTT	20
Hym_351_R1	ATNCCNCCCCANCKNGTNAC	20
Hym_351_F2	MGNACNTGYATHAAYGARTGGAT	23
Hym_351_R2	ACNACYTCRTCNCKYTCCATYTG	23
Hym_352_F1	MGNGAYCCNACNAARGCNTT	20
Hym_352_R1	GGNGCRCARTGNACRAAYTC	20
Hym_352_F2	TTYGTNCAYCARATGAAYATHCA	23
Hym_352_R2	GCNARRTTYTGRAADATRTCCAT	23
Hym_353_F1	GARGAYGCNMGNGAYGCNAA	20
Hym_353_R1	GTNCCYTCNGTRTCYTTRTT	20
Hym_353_F2	CCNMGNATHATHATGTAYGAYAA	23
Hym_353_R2	ATNACNCCNGCNGCYTCYTTYTG	23
Hym_354_F1	TGGMGNGTNGCNAAYGAYTA	20
Hym_354_R1	TTNCCNGTNGCYTCRCAYTC	20
Hym_354_F2	AARGAYACNACNTAYGTNTGYTA	23
Hym_354_R2	CCYTCNACYTCRCADATYTTNAC	23
Hym_355_F1	GCNYTNCARGGNAARAARAT	20
Hym_355_R1	TTDATNCCRTCNGGNCCNGC	20
Hym_355_F2	GARGTNTTYACNTGGGGNGAYAA	23
Hym_355_R2	TTNARYTCDATNACNGGNCCRTG	23
Hym_356_F1	GTNTAYGTNGGNAARTTYAT	20
Hym_356_R1	ATYTGNGCNGGNCCRTARAA	20
Hym_356_F2	GCNAARYTNTTYACNAAYGTNTA	23
Hym_356_R2	CCRTTCATYTCNGTNACNGCYTT	23
Hym_357_F1	CCNCAYGAYGTNTAYCCNGG	20
Hym_357_R1	ATNGTNACCCARAARTCDAT	20
Hym_357_F2	YTNGAYAAYGGNYTNGTNATGAC	23
Hym_357_R2	CCNARYTCYTCRTARTCCCAYTT	23
Hym_358_F1	GCNAARGARMGNTGYCARCC	20
Hym_358_R1	GCRAADATRTTRTGNGGRTC	20
Hym_358_F2	MGNYTNATGGAYAAYGARCARTT	23
Hym_358_R2	TARTTRAANGCCATRTARAARTA	23
Hym_359_F1	GTNGARAAYYTNMGNTAYAT	20
Hym_359_R1	CCRTANGGNCKNARRTGRTA	20
Hym_359_F2	TAYTTYGGNTGYMGNTTYAARCC	23
Hym_359_R2	ATNARRTAYTCNARNACRTACAT	23
Hym_360_F1	YTNATHCARGAYAAYCCNAA	20
Hym_360_R1	ATNCKNSWRTCNGGYTCNCC	20
Hym_360_F2	GCNCAYTGGTAYTTYGARGAYCA	23
Hym_360_R2	TTYTTNARRCANGCYTTRAARAA	23
Hym_361_F1	ATGTAYGCNATHCCNTGGCA	20
Hym_361_R1	ARNGGDATNCCRCARTGRTG	20
Hym_361_F2	YTNAARCAYGCNGGNTAYATHAT	23
Hym_361_R2	CKYTTRTGYTGYTTYTGYTGDAT	23
Hym_362_F1	CCNTAYGTNTTYMGNCARAA	20
Hym_362_R1	TGRTTRTTNGTDATRTARTG	20
Hym_362_F2	GAYTTYYTNTAYTTYACNGGNTG	23
Hym_362_R2	CCRTTCATNCKRCAYTCRTARTC	23
Hym_363_F1	WSNATHACNGTNTTYAARTA	20
Hym_363_R1	ARNGCCATYTGRTANGTYTG	20
Hym_363_F2	AARGAYGTNTTYCARAARTTYTA	23
Hym_363_R2	TARTTRAAYTTNARYTCNCCYTG	23
Hym_364_F1	GTNMGNGARACNAAYGARGA	20
Hym_364_R1	TTNACDATCATNCKRTGNCC	20
Hym_364_F2	MGNTGGGTNMGNYTNTTYTGYGT	23
Hym_364_R2	CCRTGRAAYTTYTCNCKNGCRTA	23
Hym_365_F1	AARTTYTAYTAYYTNGGNTG	20
Hym_365_R1	ACNACNCCRTTNGCNACRTC	20
Hym_365_F2	CAYMGNTGYGGNMGNACNGAYAA	23
Hym_365_R2	ATYTTRCADATRTTNCKRAARTC	23
Hym_366_F1	MGNGAYGTNAARCCNCARAA	20
Hym_366_R1	CCDATNCKYTGRTCNGGRTT	20
Hym_366_F2	GARYTNAARYTNGCNGAYTTYGG	23
Hym_366_R2	GCDATRTCRTANARNCKNGGRAA	23
Hym_367_F1	GAYAAYGAYGCNTGGYTNAT	20
Hym_367_R1	TCNCKNARRAANGGYTTRAA	20
Hym_367_F2	TTYYTNMGNCCNTGYAARTAYTA	23
Hym_367_R2	ATRTTRAANACRTANGGYTGRTT	23
Hym_368_F1	ATHTTYGAYGTNGARGTNTG	20
Hym_368_R1	TANCKNACYTCRTCRTGRAA	20
Hym_368_F2	GGNACNMGNTTYATHGAYACNAT	23
Hym_368_R2	CCYTTNGTCATNGCRAACATYTT	23
Hym_369_F1	GGNCCNYTNGAYGTNGGNAA	20
Hym_369_R1	TTYTTNCCYTTRTCNGTNCC	20
Hym_369_F2	CARAARGTNGCNTGYGARTGYAT	23
Hym_369_R2	GCYTTNGCNCCNCCYTGYTGNAC	23
Hym_370_F1	TTYTTYACNATGGARTAYCC	20
Hym_370_R1	AANGGNARNGGNCCRTTYTG	20
Hym_370_F2	GARYTNYTNTTYTGYGTNGARGA	23
Hym_370_R2	ARNGTCCARTCRAACATRAACCA	23
Hym_371_F1	GARAARGCNATHTGGAAYTG	20
Hym_371_R1	SWNACNARNACRAAYTGRTA	20
Hym_371_F2	GAYACNTAYCCNCAYGARTTYGC	23
Hym_371_R2	AARCANSWNACRAARCARTCDAT	23
Hym_372_F1	AARAARACNGARGTNTGYCA	20
Hym_372_R1	CANGGYTTNCCDATNCCYTG	20
Hym_372_F2	YTNAARAAYGTNTGYCARACNTG	23
Hym_372_R2	GGRTCYTGNSWNGGRTARTGDAT	23
Hym_373_F1	CARATGGAYACNCAYGARGG	20
Hym_373_R1	GCYTCNCCRTTNCCDATYTC	20
Hym_373_F2	WSNTAYGARMGNGAYAAYGGNAA	23
Hym_373_R2	TTCATNGCRTGRCAYTTRTANGT	23
Hym_374_F1	AARMGNTGGCARATHGGNGA	20
Hym_374_R1	TTNGCNGGNARYTCYTTRAA	20
Hym_374_F2	AARATHGGNCARYTNTAYTAYCA	23
Hym_374_R2	AAYTTNACYTGRTCNGCRCARTT	23
Hym_375_F1	GARCARGGNAARCCNTTYTA	20
Hym_375_R1	TGYTCNARYTTYTCRTCRTC	20
Hym_375_F2	CAYYTNATHCCNTTYATGTTYTG	23
Hym_375_R2	TCNARRAARAANCKNARCCAYTG	23
Hym_376_F1	GTNATHWSNGCNGARAARTA	20
Hym_376_R1	AADATNACRTTDATCATYTG	20
Hym_376_F2	YTNCCNTTYGARYTNGCNTGYCA	23
Hym_376_R2	GTNGCNCKNGCNGTNGTYTGRTT	23
Hym_377_F1	GAYGARGAYACNCARTGYGC	20
Hym_377_R1	AANACNGTYTTRTCYTTRTA	20
Hym_377_F2	WSNGARAAYTGGACNTTYGARAA	23
Hym_377_R2	ATRAAYTTNGGNARYTCCCARTT	23
Hym_378_F1	GARATHGARGAYGARGCNAA	20
Hym_378_R1	TTNGGNARNACNGGNCCYTG	20
Hym_378_F2	TTYCARMGNATHTAYAAYCAYCC	23
Hym_378_R2	TAYTCDATNARRTGNGGNGGRAA	23
Hym_379_F1	GGNGAYGGNTGGTGYGGNAA	20
Hym_379_R1	GTNSWNARDATYTTNCCRTT	20
Hym_379_F2	GGNGCNAAYTGGGTNATGATHGA	23
Hym_379_R2	ATNACNGGNACRCANGTYTTRTT	23
Hym_380_F1	TGYCARYTNGGNGTNGAYGA	20
Hym_380_R1	ACDATYTGNGGRAANCCRAA	20
Hym_380_F2	GTNYTNGGNCCNATGGTNTAYGG	23
Hym_380_R2	TTNGTNACNGGRTCRTTNGGRTA	23
Hym_381_F1	CCNGGNGTNCCNATGGARAT	20
Hym_381_R1	TTYTTNACNCKNCCNGCYTC	20
Hym_381_F2	MGNAAYGGNGARMGNACNTTYGG	23
Hym_381_R2	TCYTTNGTYTTNACRTTYTGRTA	23
Hym_382_F1	AARMGNATHGAYGTNATGTG	20
Hym_382_R1	TTNCCRAANACNSWYTTYTG	20
Hym_382_F2	YTNAAYATGTGYYTNCCNTTYGA	23
Hym_382_R2	AANGCNGGRTGRTTNARNGCCAT	23
Hym_383_F1	GGNGGNGCNGCNTGGTGYAT	20
Hym_383_R1	TGNGCNARRTANCCRTCNAC	20
Hym_383_F2	GARGAYGGNTAYATHAAYACNTT	23
Hym_383_R2	CKNCKYTCDATNCCYTTNACCCA	23
Hym_384_F1	ATGATHAARGARGTNACNGA	20
Hym_384_R1	TCRTTNARNCCYTGCCANCC	20
Hym_384_F2	CARGARYTNYTNAAYTGYATHGA	23
Hym_384_R2	GGNGCRTADATNSWRTGNACRTA	23
Hym_385_F1	GTNGTNGARGARACNAARAA	20
Hym_385_R1	GTYTTNGTYTTNARRTAYTC	20
Hym_385_F2	ACNGCNCAYGGNCCNCARAAYCA	23
Hym_385_R2	TCYTGNCCNARRTCYTTNCCRAA	23
Hym_386_F1	GARATHATGCARACNGCNTG	20
Hym_386_R1	ATNGTRTCNGGRTAYTGRTG	20
Hym_386_F2	GARGCNGARAARATHYTNAARCA	23
Hym_386_R2	AANGTNCCYTCCCANGTRCARTG	23
Hym_387_F1	ATHGTNGTNGCNTAYACNAT	20
Hym_387_R1	GTNGTNCCYTCCCARAAYTC	20
Hym_387_F2	TGYWSNMGNAAYTAYGCNGARTG	23
Hym_387_R2	CCNACNACDATNARRTTYTCYTG	23
Hym_388_F1	TGYGTNGAYCARCARCCNTG	20
Hym_388_R1	TGRTTRTANACNGTYTGCCA	20
Hym_388_F2	TGYGGNGARCCNAAYTGYGGNCA	23
Hym_388_R2	CKRTAYTCNCCRCANGCNGCYTC	23
Hym_389_F1	CAYATHACNTTYACNGAYAA	20
Hym_389_R1	TCYTCNARNGGYTCRTGNAC	20
Hym_389_F2	ACNGARCARTGYCAYATGCCNAA	23
Hym_389_R2	TTNGTNCKNCCDATYTGCCAYTC	23
Hym_390_F1	MGNGARCAYACNMGNCARAT	20
Hym_390_R1	AANCKNGCCCAYTCRTTRTT	20
Hym_390_F2	AARGCNGTNCARAAYAARGARCC	23
Hym_390_R2	ACNARYTTRTCNGCYTGRTCRTA	23
Hym_391_F1	TAYCARTTYACNGTNATHGC	20
Hym_391_R1	GTNCCNACNARNACRTCYTC	20
Hym_391_F2	CCNYTNGAYTAYAARCARGARAA	23
Hym_391_R2	GGNGCRTTRTCRTTNACRTCNGT	23
Hym_392_F1	AARTAYACNWSNCARTTYGG	20
Hym_392_R1	ATNCCCCANGCRTTRTCCAT	20
Hym_392_F2	GCNTAYTAYCAYGAYGARGAYGA	23
Hym_392_R2	GCRAAYTCRTTNGGYTTRTAYTG	23
Hym_393_F1	TAYCARYTNGARAARGCNGT	20
Hym_393_R1	TCCATNARNGTCATRCARTT	20
Hym_393_F2	TGYTGYGARAAYGTNATHGGNTA	23
Hym_393_R2	ACRTTYTGNGCNGGRTCYTGNCC	23
Hym_394_F1	GTNCCNCARGGNGCNCCNAA	20
Hym_394_R1	TGYTCRTARAAYTTRTTRTG	20
Hym_394_F2	ATGATHGGNGTNCARCARATHGA	23
Hym_394_R2	TTYTTRTCRTGNSWDATYTCNGT	23
Hym_395_F1	CCNAARGAYTGYTTYGAYTG	20
Hym_395_R1	TCRTCNARNACRAARTCNCC	20
Hym_395_F2	GGNCAYTGGTAYGGNGCNGGNCA	23
Hym_395_R2	GCDATNACRTCYTCNGTRTARTT	23
Hym_396_F1	GAYYTNGCNGAYGCNCARAA	20
Hym_396_R1	TTRAANCKNGGNCKCCARTT	20
Hym_396_F2	YTNTTYGCNGGNACNGTNGAYAA	23
Hym_396_R2	ARRTTNACRAANCCRTARCACAT	23
Hym_397_F1	TGYGAYMGNTTYCCNTGYGG	20
Hym_397_R1	CCDATNACRCANCKRCACCA	20
Hym_397_F2	GCNAARTGYACNCCNWSNGAYCC	23
Hym_397_R2	TTRTCNGGYTCRCARTANGCRTT	23
Hym_398_F1	GARGARTGYYTNGAYGAYGA	20
Hym_398_R1	TCNARCCANGCNGGNCCRTT	20
Hym_398_F2	CCNTAYGGNTGGGARAARATHGA	23
Hym_398_R2	TCRTCNCCNCCNACDATNGTRAA	23
Hym_399_F1	GTNAAYCARGCNTAYGARTT	20
Hym_399_R1	ARRTCYTTNACNARYTGNGG	20
Hym_399_F2	TGYTGGACNACNGAYGGNCCNAA	23
Hym_399_R2	TCDATDATYTTRTCNCKRCANCC	23
Hym_400_F1	ATGGCNCAYGAYGCNATHCA	20
Hym_400_R1	TGNGTNARRTCCCANGGYTC	20
Hym_400_F2	ATGYTNCCNATHTGYGARGAYAT	23
Hym_400_R2	TCRTCNGTNGGYTTRTARTARTT	23
Hym_401_F1	GCNAARYTNGARGARCARTT	20
Hym_401_R1	GTRCARTCNGCRTACATYTC	20
Hym_401_F2	GGNATHGCNATHTTYGTNAAYGG	23
Hym_401_R2	ACNGCYTCDATRTCNARNGTRTA	23
Hym_402_F1	GGNGTNCCNGTNGAYTTYGA	20
Hym_402_R1	ARCATRTCNACNGCNGCRTT	20
Hym_402_F2	GTNGCNYTNAARGGNAAYATHGA	23
Hym_402_R2	ATNGGRTTNGCDATRTTYTTNCC	23
Hym_403_F1	GARACNATHAAYCARCARGA	20
Hym_403_R1	TARAANCCYTTNCCRCAYTC	20
Hym_403_F2	ATGCAYCARCAYCAYCARCARCA	23
Hym_403_R2	TCNGGRTANGCCATRTGRCAYTC	23
Hym_404_F1	GAYYTNGTNCCNGTNGAYAT	20
Hym_404_R1	ARDATRAAYTGNCKDATNCC	20
Hym_404_F2	AAYYTNATGATHTGYGCNGCNTG	23
Hym_404_R2	CARTCDATYTGYTTNACRTCRAA	23
Hym_405_F1	AAYGTNWSNATHCCNGARAA	20
Hym_405_R1	ACNGGRTGNACNGCRAAYTG	20
Hym_405_F2	MGNGAYAARTTYTTYAARGCNGA	23
Hym_405_R2	AANSWRTARTADATYTCNCCRTT	23
Hym_406_F1	CAYMGNCAYGCNATGTGYCA	20
Hym_406_R1	GGYTCDATRTTRTCRCANGT	20
Hym_406_F2	GCNGARYTNATHGARATGGAYCA	23
Hym_406_R2	CCCATNSWDATCATYTTRTGYTT	23
Hym_407_F1	TAYGARCAYGCNGCNGGNTA	20
Hym_407_R1	AANGTRTTNACRTCYTTRTC	20
Hym_407_F2	GARGTNGGNATGYTNYTNCCNCA	23
Hym_407_R2	SWYTGDATDATCATRTTRTCNAC	23
Hym_408_F1	GTNATGGARGCNGAYAARGA	20
Hym_408_R1	TTNARYTCYTGYTGRAARTT	20
Hym_408_F2	GCNMGNGTNCARGARATGTAYGA	23
Hym_408_R2	TCNCKYTCNACYTGNARYTGYTT	23
Hym_409_F1	TTYACNCARATHGCNGTNGA	20
Hym_409_R1	TCYTCRTCYTGCATDATRTT	20
Hym_409_F2	CARGTNAARACNCCNGGNGGNAA	23
Hym_409_R2	TCNACYTTRTCCCANGCRCARTA	23
Hym_410_F1	YTNCARMGNAARYTNTAYTT	20
Hym_410_R1	ARNCKDATDATRAARTCRCA	20
Hym_410_F2	GARYTNCCNCCNAARTAYCARAT	23
Hym_410_R2	TGNACYTGDATYTCDATNGGRTT	23
Hym_411_F1	TTYGARTGGCCNGCNTAYGA	20
Hym_411_R1	GTNGCRTTRCANCCRTARTT	20
Hym_411_F2	CARTGYTTYGCNGARAAYGARTG	23
Hym_411_R2	ATNGGYTTNCCRTTRTGDATCCA	23
Hym_412_F1	GTNATHYTNGGNCAYACNTG	20
Hym_412_R1	GGRAANARNGTRTTDATRTA	20
Hym_412_F2	AARTAYWSNGAYAAYATGGARTA	23
Hym_412_R2	CKCCACCARTARTTNGGRCARTT	23
Hym_413_F1	CARWSNTAYMGNCCNGARTT	20
Hym_413_R1	CARAANGCYTGNACYTCDAT	20
Hym_413_F2	GARTAYGAYACNWSNATGTGYGT	23
Hym_413_R2	TTYTGCATRTANCKRTCYTTDAT	23
Hym_414_F1	GTNCARAARAAYGARAARGA	20
Hym_414_R1	CCDATRTAYTCDATNACCAT	20
Hym_414_F2	GTNTAYGTNAAYMGNGAYGARAA	23
Hym_414_R2	TTNCKCCAYTCYTGYTTCATYTT	23
Hym_415_F1	GGNTAYCARGGNWSNCCNGA	20
Hym_415_R1	GCNARYTTYTTRTARTCRTG	20
Hym_415_F2	YTNACNTGGYTNGCNAAYATGGC	23
Hym_415_R2	TANACRTCNGGDATNGCYTCRTA	23
Hym_416_F1	AAYGGNACNATHAARATHTG	20
Hym_416_R1	TCYTTNGGDATNCCNACRTA	20
Hym_416_F2	CAYGARTGYMGNGCNGARTGGGG	23
Hym_416_R2	CCRTANGCRTTRTACATYTTNGG	23
Hym_417_F1	GGNWSNCAYATHGGNTGGAC	20
Hym_417_R1	CARTTNARYTCYTCYTGDAT	20
Hym_417_F2	ATGTAYATHGGNGARATHGCNGA	23
Hym_417_R2	GCNCCYTTNACRTTNGTNGGRAA	23
Hym_418_F1	ATGGARYTNGCNMGNAAYCC	20
Hym_418_R1	CKNARYTGYTCCATNCCYTG	20
Hym_418_F2	TAYMGNGAYATHCARGARCCNAT	23
Hym_418_R2	TTYTGDATYTGNGGRTTYTGCAT	23
Hym_419_F1	AAYGCNCCNCCNAAYTGGCA	20
Hym_419_R1	TTCCARAARTTNGGRTTYTG	20
Hym_419_F2	GGNTAYATHWSNAAYGCNAARCC	23
Hym_419_R2	CKNCKYTCRAANGTYTCRTACCA	23
Hym_420_F1	CAYTTYYTNCAYAAYGAYAT	20
Hym_420_R1	SWNACCATRTTYTTDATYTG	20
Hym_420_F2	YTNGARYTNGARGAYGARATGGT	23
Hym_420_R2	GGNARRTTRTANGCDATRTGNCC	23
Hym_421_F1	CCNGAYCARTGGYTNTGGGA	20
Hym_421_R1	SWNGCNCCYTTNGTCCANAC	20
Hym_421_F2	ATHGAYGARTTYGTNTAYCARTT	23
Hym_421_R2	TTYTTCATYTTRTGYTTRAARCA	23
Hym_422_F1	TGGAAYGAYATHMGNTAYGG	20
Hym_422_R1	TGDATRTTRTCRTANGTRCA	20
Hym_422_F2	TAYATGGGNGARAAYGTNGCNGA	23
Hym_422_R2	TCNARRTTDATNCCRTCRTTNGC	23
Hym_423_F1	TGYTTYWSNYTNGARGAYTT	20
Hym_423_R1	TGRTARTGYTTYTTRTTYTC	20
Hym_423_F2	TTYAARACNGTNGARTGYCCNCA	23
Hym_423_R2	TTNCKYTGDATNGTRTCRAANAC	23
Hym_424_F1	YTNCARATGGAYGARYTNAA	20
Hym_424_R1	ATYTGNARRAANGTNGCNCC	20
Hym_424_F2	YTNMGNMGNATGGCNTAYTGYAC	23
Hym_424_R2	CACCANGCRTANACNACRTCCAT	23
Hym_425_F1	GTNGAYGGNGTNAAYTGGTT	20
Hym_425_R1	TCYTTNARNGGRTTNGCRTA	20
Hym_425_F2	GAYTGYMGNATHAAYGTNAAYGA	23
Hym_425_R2	CKNCKNARRTTYTCYTCRTTYTG	23
Hym_426_F1	CCNCARTGGATHCARTGYGA	20
Hym_426_R1	ATNSWRTTNCCRTCNGGRTA	20
Hym_426_F2	CCNCCNTGGGAYATHCAYATGGA	23
Hym_426_R2	AANGCYTTDATNARYTGNGGRTC	23
Hym_427_F1	ACNGGNAARMGNYTNGCNAA	20
Hym_427_R1	CKRTGYTGNGTNACYTCNGC	20
Hym_427_F2	GTNTGYGCNCCNGGNGARGAYGG	23
Hym_427_R2	TTRTANGTNARRTANACYTTYTG	23
Hym_428_F1	YTNWSNTTYTGGTGYACNAT	20
Hym_428_R1	AADATNACRAARCARTCRTA	20
Hym_428_F2	YTNGARATHGGNGAYTGGGGNTG	23
Hym_428_R2	TTNARRTGRAARTARCANGGCCA	23
Hym_429_F1	GTNCARMGNACNATHGCNAA	20
Hym_429_R1	GCNARNCCRAARTCNGCDAT	20
Hym_429_F2	GTNGGNAARGGNMGNTAYGGNGA	23
Hym_429_R2	GCRCAYTCNCCRTTNCKYTTNAC	23
Hym_430_F1	ATHMGNYTNTGGAARTTYCC	20
Hym_430_R1	TGDATRCADATNCKRTTRTC	20
Hym_430_F2	AARGARATHGAYGAYATHGAYTT	23
Hym_430_R2	AAYTCNARNCCNGTNACRAACAT	23
Hym_431_F1	CCNGAYGGNGTNGGNTTYAA	20
Hym_431_R1	CARTARTARTTNGGNGGNCC	20
Hym_431_F2	TAYYTNGTNYTNCARGTNCAYTA	23
Hym_431_R2	ARRTARAARTTRCACATYTCRTC	23
Hym_432_F1	ATGCCNYTNGARAAYAAYAT	20
Hym_432_R1	ATDATNGCDATRTTYTTCCA	20
Hym_432_F2	ACNCCNACNCAYTTYATHGGNTG	23
Hym_432_R2	TCCCANACNGTNACNARYTCDAT	23
Hym_433_F1	YTNAARYTNGGNCAYCARGA	20
Hym_433_R1	TCRTCNCCNGGNCKYTTYTT	20
Hym_433_F2	TAYYTNMGNAAYTTYCAYTAYGA	23
Hym_433_R2	GCNGGYTGNARDATCATNGGRTC	23
Hym_434_F1	AARGARGGNAARGCNGTNCA	20
Hym_434_R1	CAYTCRAARTANACNCCRAA	20
Hym_434_F2	AARYTNGTNGCNTTYACNCARCA	23
Hym_434_R2	TANCCRTCNGTNGCRAAYTCCCA	23
Hym_435_F1	CCNMGNTAYCAYCARGARTT	20
Hym_435_R1	TGCCAYTCNGGNCCRTTYTT	20
Hym_435_F2	GGNWSNGTNTAYAARTGYATHAA	23
Hym_435_R2	CCNARNGCRAADATRTCNGCYTT	23
Hym_436_F1	TAYMGNCCNTGGGARWSNAA	20
Hym_436_R1	CKCATYTTRCADATYTGRTG	20
Hym_436_F2	CAYMGNGGNCCNGTNGGNTAYCC	23
Hym_436_R2	GCRCARTCNCCRCARTTRTCYTT	23
Hym_437_F1	WSNGAYGTNACNCARGAYGA	20
Hym_437_R1	TGYTTRCARTGNGTNGTRTG	20
Hym_437_F2	TTYGGNAAYYTNGAYAARCCNGA	23
Hym_437_R2	ARNARRCANACNGCCATRTTRTT	23
Hym_438_F1	CCNAARAARTTYCARTAYCA	20
Hym_438_R1	GGRTTNGTDATNARRAAYTG	20
Hym_438_F2	CAYGAYWSNGARTAYCAYTAYGG	23
Hym_438_R2	TCNARNGGNCCRAARTGNGTYTG	23
Hym_439_F1	GAYGARTTYAARGTNYTNGT	20
Hym_439_R1	TCRTTYTCRTAYTCNACRAA	20
Hym_439_F2	AARYTNAAYGCNGARCARATGTG	23
Hym_439_R2	GGCCANGCYTCNGCRTCRTCRTA	23
Hym_440_F1	GAYATGMGNAARTGGATHGA	20
Hym_440_R1	CKYTCNGTNACNGCNGGCAT	20
Hym_440_F2	GCNAARMGNAARAARGARGARAT	23
Hym_440_R2	TTYTTYTCNGCDATRAARTTRTC	23
Hym_441_F1	YTNACNCARGCNATGGARGA	20
Hym_441_R1	ARNARRAARCANCCNCCRAA	20
Hym_441_F2	TAYGCNACNCCNCCNCARCARAT	23
Hym_441_R2	TAYTGNCKRTTRTADATRTCNGG	23
Hym_442_F1	GARCAYGARYTNGARGARCA	20
Hym_442_R1	CARTCNGTNARRTAYTCNAC	20
Hym_442_F2	GARTGGGCNAAYATGACNGGNTT	23
Hym_442_R2	TTRTTNCKRAAYTTCATYTCYTG	23
Hym_443_F1	TTYGTNGGNGARGARGGNAC	20
Hym_443_R1	GTCCAYTGNGGRTTYTGYTC	20
Hym_443_F2	GGNCCNACNYTNGARTTYTTYGC	23
Hym_443_R2	TGNARYTTYTCCATNGGRAANAC	23
Hym_444_F1	GARGAYTGGGARATHCCNGC	20
Hym_444_R1	TGRAARTTNACNGGNGTYTT	20
Hym_444_F2	GGNACNGTNTAYAARGCNCAYTG	23
Hym_444_R2	TGNGTNCKRTTNARRTTNGGYTC	23
Hym_445_F1	GARGARGGNATGACNAARTT	20
Hym_445_R1	ACYTTNGTNCCRTCNACRTT	20
Hym_445_F2	GAYATHGARGARATGGGNAARAA	23
Hym_445_R2	TCNGTRTTNARYTGYTTYTCDAT	23
Hym_446_F1	GAYAARYTNYTNCARGARGA	20
Hym_446_R1	GCYTCNGTYTCNGCRTTRTG	20
Hym_446_F2	GTNCCNAARCCNYTNAARTTYAT	23
Hym_446_R2	GCCATRTTRTANGGNACDATYTC	23
Hym_447_F1	ATGCCNGARGARTAYTGGAA	20
Hym_447_R1	AARTANCKDATNARNGCRTT	20
Hym_447_F2	AARCCNGAYCAYYTNATHCARAA	23
Hym_447_R2	ATRTTYTCNACNACNARYTTNGT	23
Hym_448_F1	CCNTTYCARAAYYTNGARAA	20
Hym_448_R1	ARNGCRTGRTAYTGNACCAT	20
Hym_448_F2	YTNCARGARGCNMGNACNTTYAA	23
Hym_448_R2	GCYTCYTGNGCYTCRTTNGCCCA	23
Hym_449_F1	TAYGARGAYATGTTYCCNTT	20
Hym_449_R1	TTRTANGGYTTNARCCANCC	20
Hym_449_F2	CARACNTTYGGNCAYATGGARTT	23
Hym_449_R2	TTNGTCCANCCRTAYTGNGGYTC	23
Hym_450_F1	TAYTTYATHGAYTAYATGAC	20
Hym_450_R1	TTRTCRTARTCNCCYTGYTC	20
Hym_450_F2	TTYTAYYTNAAYATHTAYGGNTG	23
Hym_450_R2	CKRTADATRTGCCAYTTYTCYTG	23
Hym_451_F1	YTNGCNAARACNATHGCNGA	20
Hym_451_R1	TTDATRTGNCKNACRTAYTG	20
Hym_451_F2	YTNAARACNATHGARAAYTTYAA	23
Hym_451_R2	TAYTCNACRCANGCRTGYTTNGG	23
Hym_452_F1	CARGAYTGGTGGACNAARTA	20
Hym_452_R1	TANGGRTCNGCYTTNCCRTT	20
Hym_452_F2	GCNWSNGTNGARGCNATGATHGA	23
Hym_452_R2	CANGGRTGNARRTCRTTNGCYTT	23
Hym_453_F1	GCNGAYGGNMGNTGGCAYAA	20
Hym_453_R1	GTNARDATNCKNGGYTGYTG	20
Hym_453_F2	GTNCAYGAYTTYYTNGAYCCNTA	23
Hym_453_R2	CCYTTRTARTGRTANACDATRTC	23
Hym_454_F1	ATGAARYTNCAYGARAARAA	20
Hym_454_R1	CAYTGCATNACCCAYTCCCA	20
Hym_454_F2	GAYTTYTTYMGNGARTTYCAYTA	23
Hym_454_R2	CKNARYTTRTTYTTRTTYTCRTC	23
Hym_455_F1	TTYTAYGGNYTNTAYAARCA	20
Hym_455_R1	GGNGTCATNCCRTCRTTRTC	20
Hym_455_F2	GCNAARCAYAARTGGGARGCNTG	23
Hym_455_R2	GCRTARTGNARNGGNGTYTGNCC	23
Hym_456_F1	TGYTTYAARGTNGARMGNGG	20
Hym_456_R1	GCRTGNCKNSWNARRTGYTT	20
Hym_456_F2	GGNTGGGGNMGNTGGGARGARAT	23
Hym_456_R2	AADATRTCNCCRTCRTAYTTYTC	23
Hym_457_F1	TGYTTYGAYGAYATHGARAA	20
Hym_457_R1	TTNCKNGCYTTCCACCAYTT	20
Hym_457_F2	AARGCNCAYATHCAYGAYCCNAA	23
Hym_457_R2	ACNGTNARYTCYTTRTCRTTRTT	23
Hym_458_F1	ATHGARGARAAYCAYTAYGC	20
Hym_458_R1	ATYTTYTCNSWNGCRAARTG	20
Hym_458_F2	AAYMGNYTNAAYGAYGCNTAYCA	23
Hym_458_R2	TCNARNGCRTGRTGYTTYTTYTG	23
Hym_459_F1	YTNATHGGNCAYGARMGNCC	20
Hym_459_R1	CCNGTNSWYTCDATYTGRTC	20
Hym_459_F2	GARGARGGNTTYGAYYTNGARCA	23
Hym_459_R2	TTNCKRAADATNCCYTGNGTRAA	23
Hym_460_F1	GGNTGYTAYAAYATHACNGA	20
Hym_460_R1	ATYTGNACYTGNGCNGTYTC	20
Hym_460_F2	ACNGARYTNMGNAAYATHCARAA	23
Hym_460_R2	GCYTCRAANACNCCNSWRTCNCC	23
Hym_461_F1	MGNATHATHTGYACNCARCC	20
Hym_461_R1	CAYTTNARNACNACNGCRTA	20
Hym_461_F2	GCNTTYGARMGNGAYGARAARAT	23
Hym_461_R2	TCNGTNARRTCYTCCCANGGRTC	23
Hym_462_F1	GARGARGCNCAYTTYGTNTA	20
Hym_462_R1	TTNCCNARYTGNACYTCDAT	20
Hym_462_F2	ACNAARTGYAARGCNGARAAYTT	23
Hym_462_R2	GCRTAYTCNARNGTYTCYTGRTC	23
Hym_463_F1	ATHMGNGTNAAYGARYTNGA	20
Hym_463_R1	AARAANGGDATNCCRAANGT	20
Hym_463_F2	AARCARTTYAARTGYATHTGGGT	23
Hym_463_R2	AANACRTCYTTRTGRAARTGNGC	23
Hym_464_F1	AAYCCNYTNGARCARTTYGT	20
Hym_464_R1	GTNACYTGYTGYTCDATRCA	20
Hym_464_F2	YTNGAYATGCCNAAYATHAARGA	23
Hym_464_R2	CCNGCRTCNCCNGGNCKNACRTC	23
Hym_465_F1	GTNATHGAYATGAAYGAYAA	20
Hym_465_R1	TGDATNGTNGCYTTRTAYTC	20
Hym_465_F2	CAYGCNGARMGNGGNCARTTYGT	23
Hym_465_R2	ARRAANACNGGNSWRTTRTCRTT	23
Hym_466_F1	GGNCAYYTNGTNGTNYTNCA	20
Hym_466_R1	ATNGTNGCNARYTTNCCRTC	20
Hym_466_F2	ATHCARGAYYTNATGATHAARGG	23
Hym_466_R2	ARDATRAANCKRAACCANCCRTT	23
Hym_467_F1	AARATGATGAARGAYAAYAA	20
Hym_467_R1	GTRAANARNCKRTANCCNCC	20
Hym_467_F2	GAYGCNTGYGARACNATGGGNAA	23
Hym_467_R2	TANACNCKNGTRAANGTYTCYTC	23
Hym_468_F1	MGNCARAARATGYTNTAYGC	20
Hym_468_R1	CAYTCCATRTARTCNCCYTC	20
Hym_468_F2	GCNACNYTNAARCARGARTTYGG	23
Hym_468_R2	TGYTTRAARTTRTANARRTGRTA	23
Hym_469_F1	ATHWSNAARGCNAARGARGG	20
Hym_469_R1	TGYTCNARYTTYTGNGTRTC	20
Hym_469_F2	AARWSNGARAAYGARYTNCAYTG	23
Hym_469_R2	SWNARYTCRTCCCADATCATYTT	23
Hym_470_F1	TAYACNGCNMGNGTNGARTT	20
Hym_470_R1	TCYTGRTCNGCDATNGGRTT	20
Hym_470_F2	GGNCCNGAYCCNGGNCARAAYGA	23
Hym_470_R2	TCYTTNCKCCAYTTNGGNACRAA	23
Hym_471_F1	GARGAYTTYGAYGCNGGNCC	20
Hym_471_R1	CANCKRTANACNGTNGGYTC	20
Hym_471_F2	GTNACNGAYATGCCNMGNGARGA	23
Hym_471_R2	ATYTTNGCYTTNCKNACYTTRTC	23
Hym_472_F1	ATHCARCCNGAYATHCARGA	20
Hym_472_R1	AAYTCNCCYTCNARNGTYTT	20
Hym_472_F2	CCNGTNGARATHCCNTGYGARAC	23
Hym_472_R2	ATYTGNACYTGYTTYTGYTCCCA	23
Hym_473_F1	GCNGARMGNGARGCNTTYGA	20
Hym_473_R1	GCRCAYTTYTCNGCRTCYTG	20
Hym_473_F2	YTNCCNGAYGAYGARMGNCARTG	23
Hym_473_R2	ARYTCNSWYTCNGGRAAYTTYTT	23
Hym_474_F1	GCNGTNAARGAYCCNATHGA	20
Hym_474_R1	CCNSWNGTCCADATRAAYTT	20
Hym_474_F2	GAYYTNGCNTTYAARTAYTTYAC	23
Hym_474_R2	TGYTCNGTRTGRTCYTTNGGYTC	23
Hym_475_F1	CARTTYGAYACNATHGAYTT	20
Hym_475_R1	GTDATNGCYTCNCKDATYTT	20
Hym_475_F2	ATHMGNAARYTNGAYGGNTTYCC	23
Hym_475_R2	ATYTCNCKNGCCATYTCYTTNCC	23
Hym_476_F1	CCNAAYGCNGTNATGTTYGA	20
Hym_476_R1	TGNARRTTNGTNGGNGTNAC	20
Hym_476_F2	YTNGTNATHGARCAYGGNGCNGA	23
Hym_476_R2	TCNCKYTCRAANGCYTTNGGRAA	23
Hym_477_F1	YTNTAYTTYCCNGGNACNGC	20
Hym_477_R1	TTNCCRCANCCNGGDATRTG	20
Hym_477_F2	GTNTAYGGNMGNCAYCCNTAYGA	23
Hym_477_R2	GCYTCYTGRCARTTNGGRCARTC	23
Hym_478_F1	GARGAYYTNWSNTGYGGNCC	20
Hym_478_R1	GGNGGRCAYTGRCAYTCRTA	20
Hym_478_F2	GCNCAYTGYATGYTNYTNAAYGA	23
Hym_478_R2	GGNARRTTYTTRCADATNGCRTT	23
Hym_479_F1	YTNAAYGAYGTNATGAAYGA	20
Hym_479_R1	TCRTGNCCCATNARRCANAC	20
Hym_479_F2	ATHCAYGGNMGNGGNAAYTTYCC	23
Hym_479_R2	ARNGTYTTDATRTARTCNGGYTG	23
Hym_480_F1	GCNGAYAARAAYGTNCAYGA	20
Hym_480_R1	TTNCKRTTDATYTTYTGYTG	20
Hym_480_F2	YTNCARTTYACNGARGAYGCNAA	23
Hym_480_R2	TGYTCRTCNARRTTRTTDATYTT	23
Hym_481_F1	GARYTNCAYGARCARGGNAA	20
Hym_481_R1	TGYTGRTAYTCYTTRAADAT	20
Hym_481_F2	YTNTGGGTNGARYTNTAYCCNAT	23
Hym_481_R2	TTRAANCCNGTYTCNARYTTYTT	23
Hym_482_F1	TGYGARWSNYTNYTNATGGT	20
Hym_482_R1	ARDATDATRTTNGGRTACAT	20
Hym_482_F2	GCNAAYATHATHTTYCCNAAYAA	23
Hym_482_R2	GCNCCNACRTCNARRTGRTADAT	23
Hym_483_F1	YTNWSNATHGARGAYAAYTG	20
Hym_483_R1	TGNGTNARNACRAARAARTG	20
Hym_483_F2	YTNCCNCARCARMGNAARATGGC	23
Hym_483_R2	TCYTCNARRTANARDATNCCRTT	23
Hym_484_F1	TGYTTYGAYTGYGCNAAYTT	20
Hym_484_R1	CCYTCYTTRTCRAADATYTG	20
Hym_484_F2	AAYTGYGTNATGGCNCAYCARTT	23
Hym_484_R2	CCRAAYTTRCARTGRTADATCAT	23
Hym_485_F1	CARAAYCARATGATGCCNAA	20
Hym_485_R1	TTRTTDATNCCNGGRTCCCA	20
Hym_485_F2	ATHGTNGTNGAYAAYAAYGGNGA	23
Hym_485_R2	TGRTANCKNGTNCCDATRTTDAT	23
Hym_486_F1	GTNATHGTNAARYTNGAYCA	20
Hym_486_R1	GGNCCCATNACYTGNGGRCA	20
Hym_486_F2	TGGGAYAAYGTNGARGGNCARTT	23
Hym_486_R2	CKYTGNARRAAYTTNACRCANGC	23
Hym_487_F1	CARATHATHAARGCNMGNCC	20
Hym_487_R1	TTNACRTCRCANCCRAAYTC	20
Hym_487_F2	MGNATHGARATGCCNCCNGCNTT	23
Hym_487_R2	ARNGCNGTDATNCCYTCRTCRTT	23
Hym_488_F1	TTYAAYGTNCCNTAYACNGA	20
Hym_488_R1	TGRAAYTCNARNARRTANGC	20
Hym_488_F2	GAYTAYAARGTNTTYACNGAYGC	23
Hym_488_R2	SWNARRAACCARAARAARTAYTG	23
Hym_489_F1	TTYGARMGNTAYATGGCNCA	20
Hym_489_R1	ARYTCNCKNGCRTARTCDAT	20
Hym_489_F2	AARTGYTAYTAYTTYGAYTAYAA	23
Hym_489_R2	GCRTCYTTDATNSWDATYTTRTC	23
Hym_490_F1	YTNGARCCNCCNATHTGGGC	20
Hym_490_R1	TTNGTRAAYTGRTTRTTRCA	20
Hym_490_F2	TAYCAYMGNMGNACNGTNTGYAT	23
Hym_490_R2	TADATRTGNACNGCNSWRAAYTC	23
Hym_491_F1	GAYGTNAARGTNMGNGCNGG	20
Hym_491_R1	CCNCCYTTRTTNACNGCDAT	20
Hym_491_F2	TTYGAYGTNCCNGTNATHGGNGA	23
Hym_491_R2	CKRAAYTCRTAYTCYTGNCCYTC	23
Hym_492_F1	MGNGARGTNAARGCNYTNGC	20
Hym_492_R1	ARNCCYTGNARRTGNACRTA	20
Hym_492_F2	ATHGTNMGNTAYTTYAAYGCNTG	23
Hym_492_R2	GCRTCNACDATYTGYTGRAADAT	23
Hym_493_F1	GAYGAYGARGGNACNGARTG	20
Hym_493_R1	GTRTGCATNGCYTGNACYTC	20
Hym_493_F2	CARGARYTNYTNCAYGAYGTNCA	23
Hym_493_R2	GGYTGNGTNARNGCRTCNGCYTT	23
Hym_494_F1	TGGGCNCAYGAYTAYCCNTT	20
Hym_494_R1	TTRAANARNACYTGYTCRTA	20
Hym_494_F2	GGNTGYGGNTAYATHACNAAYAA	23
Hym_494_R2	ARYTGRTTNGGNGGRTARTGNGC	23
Hym_495_F1	GGNGARTTYGGNAARTAYCA	20
Hym_495_R1	ATNGGYTGRTTNACNGTYTC	20
Hym_495_F2	GGNATGGARTGGAAYTTYGTNTG	23
Hym_495_R2	GGRAANARYTCNGCNGTRTARTT	23
Hym_496_F1	ATGGARTTYTTYCARGAYAT	20
Hym_496_R1	GTNCCNCKRTTNACRAARAA	20
Hym_496_F2	AARCARTAYATGCAYGCNGGNGA	23
Hym_496_R2	TTYTTDATNARNGCYTGYTGYTC	23
Hym_497_F1	ACNATHGAYCCNTTYTGGGA	20
Hym_497_R1	CKNGTDATNARRTGRTCRTC	20
Hym_497_F2	GARMGNTTYACNMGNGCNGARCA	23
Hym_497_R2	TGYTGNCKDATRAANGCNGTRTA	23
Hym_498_F1	ATHGARYTNCAYGAYTGYTT	20
Hym_498_R1	CCCATRTTNCCYTGDATYTT	20
Hym_498_F2	AAYGARYTNATHACNTAYGARGC	23
Hym_498_R2	TGRAARAANGCYTTYTGNGGRTT	23
Hym_499_F1	MGNGTNATHACNAAYTAYTT	20
Hym_499_R1	ATYTTRTARTACATNGCDAT	20
Hym_499_F2	GGNTAYTTYATGTGYGAYGTNTG	23
Hym_499_R2	ATDATDATNCCNGGNACCCARAA	23
Hym_500_F1	CCNYTNCCNGCNAARTTYCA	20
Hym_500_R1	CKNARYTTNGGCATRTCRAA	20
Hym_500_F2	MGNCCNATHATGGARTTYAARGG	23
[truncated: 2,361 more rows]
