# Supplementary material for: UPrimer: A Clade-Specific Primer Design Program Based on Nested-PCR Strategy and Its Applications in Amplicon Capture Phylogenomics
Source: Mol Biol Evol. 2023 Oct 13;40(11):msad230. doi: 10.1093/molbev/msad230 (PMC10630340; doi:10.1093/molbev/msad230)
Supplement: msad230_Supplementary_Data [file msad230_supplementary_data.zip › Appendix 9. Hymenoptera/Appendix 9. Reference nucleotide sequences of NPCLs for Hymenoptera.fasta]

>Hym1
ACAAACACCATAGATGCTTTCATAAAACTAACTATTAGTTGTAAGAAAAAACCAGATCTATATGTTGTTCATAATGCTATACCTCTTCTCCGTAGAATATCTCATGACGAGTTTAAAAGTCAACTATTACCGGCTTTGCAAAAAGCTATGTTAAGAAATCCAGAAATTATCATTGAATCGGTTGGATATATTCTAAGTGGTTTAAGTCTCGATTTAAGTCAGTATAGTCAAGATATAAGTAAAGGATTATTTGCCAATTTGCATTCAAAGGAAGATTTAGTTAGAGATGAAGCTGTAGGAGCTTGTCGTAGACTTGCTCTTCAATGTTCAGATAATATTGCTTTGGAAAATTTATTGTCATCCGTATTTGCTGTATTTCATGGATCAGAAGGAAAACTTACAGTTGCAACTCATAAAATTTCTGTCTTACAAGGTGCTGGCAATCTTAGTTACAATGCAGCTTCAGGAAGTAGCATTGAAAAATTAGCTGAAACAGCTTGTGAACATTTTATCAAAGTTCTTGAAACTGAGGTTCATGAGAAAACTTTAATTTATGCTCTTGAAATGATGGCCCTGTGGTCCAATAAATTTACAAATAATGTTCCAAAATGCGTAATAGATGCATTTAAAAAGGGCATGAGTGCTAAAACTTCAACTGCGGCAGTGCGTACTGCTTATATTAAACTTTTCTTTTCCACACCAGTAGATTCTTATTCTACAGCAATAACTCCATTACTTGTACAAGCAATAATAAGAGCTATGCAACAATCTGCGCAACCAGCTGCAGTTACAGAGGGTTTAGTGGCTTCTTATTTGTTACTGAAATTTATTCTTGCTAATCAAGTGGAGAATGACAAACAAACTATATTATGGAATGCTATTGATGAGCAAATATTCTTTTCAGAAAAATTTTTGTCAGCTTGTGGAGATGATATATTATATCACCTCATGCTGCTTTGTGAAAGACTAATTACTGAATTCGGAGATAGATTAAATGAAAAAGCTTTAAACGGTGTACATAGAGCAATTGTGGCATGTGCAACAGCCCCCAAGTATAAAATAAGGAAACGTTGTTTTCCATTAATTAAAAAAGTTTTAACTGGCTTGAGTACATATGATCCTGCACAAGAACTATTAATGGAATATAATAAATTCTTAGAAAATGCAAAAATCAAGTCTGAACATGATAAAGAAAATAAAGAAGATTCTTCTAATTGCGAGACAACTGGCAGATGTCTTGCAGATGGATTACTTGCTATTTGTTCAGGTTCTTTTTTGTTTGAATTACCTGCTATGCAAATGACAAGAGATGCATTAATACCATCTCATCATCCTGCAATCTATAAAGCAATGCCAAACTTATGGTTCAAAGTTGCAAAGAATTTTAATCTTGTTCCAAAACATTTTTTATGTTCATTTAATCATGAAATTAAAAAAATACTTGTGCAAAATTATAAGCCTGTTCCTAGTTATGAAAATGCGTTGACAAAAGTGATATCAATTATACCAGACATCATACTACCTGCAATAGTGTCAAACATTACAAATAAGCTTGATGATCCAGAGGTCTTAAAAGTCACTAAAGACGAATATTTTACTTATCTCACTCCAGAGGGGGAATTATATGACAAAAGCGTATTACCAACAAGCGATGAAAATGATATTCTTAATTCAATGAACATGAAAAGAGAGAGTAAGGTGTATTCGTTTAAAGAACAGCAAGAAGAATTGCAACTTAGGCGAGAATTATATGAAAAACGAAAGAAAGAAGGAAAAATAAAGGAACCTAAATTAACACCTAAACAAGAAGAAATCCTTAAGGCACAAATGGCAAAAGAAAATGCAATCCGTAAAAGATTGACAGAATTGAAACATAGAATAAATAATGCTGTATCTCTAATTTTATGTTCTATGCGTGGAAATGGACAAGAATTGTCTTTTTATTTAAAAGATTTTCTACTTCCGATTTTGAAAAACTTAAGATCACCATTAGCTGCTCCTGCAATGTGTGATCTTTATATCCGTTTAAAGAGGATTGTGAAAATAAATAATCCAATTCTTAGTGATTTAGTAGCACATGTTACGTTACGACAACTACAACCACAATGTGATCTGAATCAAGCTTGGGAAGAGGAAAATCTTGATACAGCGGTAAAGAGAACTTTGAATCTTTTACACACAACAACAATAAAACAAAAGAAGTTATTTACAGCTCCGACCTTTTGCTACGTCTTTCCATTTATAAAAAAGACCTTATTATCTTATAAGGACGATAATATGATTGTTCAAGGATTACAGATAATACAAGAACATGCTAAACAAAGAGGAAGTTCTTCTGATTTTAAAGATATGAGACATCCCCAATTGCTTCCGCGCAAACATATGTTTGATCTATTAATAGAATTAATGGAAATCACAAGCGGAAGAGTACAATCACATGCGGTTGCAACATTGCTAGATGTTGCTCAATCCGGTAGCGGTCAACCAGGTACTGCAATAGCAACTAGTGAAGATATAGATTCCTTAATTGGTGCATTACAAAATTCTTTATCTACAATAAGAGATGCAGCATTAAGAGCATTAACAGTCGTGAAACAAGCTTTCCCATCTCAGAAAGAGGATGCTGGCCAACTATCTCATCTTGTTAGGAAAATATGGATTGCTAAGTTCGATGTTTGCGACGAGAATAAAATTCTTGCTAATGAGTTATGGAATGCTGCAGATTTAGTAATGCATACGGACATACTTTCTGGTGAACTGATCCAAGACATTACACATCCGGTAGAACCTATACAGCAAGCAGCTGCTTGTGCTTTGGCGCAGTGTTTAACTGACGTTCCCCACCTAGTACCAGAAATTTTGGATAAATTACTACAACTGTATCAAGAAAAGTTAGCCATGATTCCACCAAAATTGAACGATTTTGGACGCGTGGTTGAACAGCCGATTGATACTTGGGGTCCAAGACGAGGTGTAGCACTTGCATTGGCTCAAATGGCAGCTCTTCTCAGTGCTGATACAGTACTTAAACTTGTGCAATTTTTCGTCTCTACTGGTTTAGGAGATAGAAATCAAACTGTTCGTACAGAAATGTTAACTGCTGCTGTAGCTGTTGTTGATCTTCATGGAAAAGCAAATATAACTTCTTTATTGCCAGTTTTTGAAGACTTTATGGATAAAGCGCCAAAAATTGGCAGTTTCGATTCAATCAAACAATCTGTAGTTATTCTTATGGGATCATTAGCAAGACACTTGGACAAAGATGATTCACGTATTAAACCGATAGTTATGCGTTTAATCGCTGCTCTTTCCACACCATCGCAACAAGTACAGGAAGCAGTAGCCAATTGTCTACCACATCTTGTACCTTCTATTAAGGAAGATGCACCAAAGATTGTGGACAAATTAATGGACCAATTGTTAAAATCAGACAAATATGGGGAACGTAAAGGTGCAGCTTATGGTTTAGCAGGTATAATCAAGGGTATGGGGATACTAGCATTAAAACAACTCGATATTATGACCACATTAACTAATGCCATTCAGGATAAGAAAAACTATAGGCATCGGGAAGGAGCGTTATTTGCTTTCGAAATGTTATGTACAATGCTTGGTAGGTTATTTGAACCATACATCGTTCACGTATTACCACATTTGTTGCTGTGCTTTGGAGATTCAAGTCAATATGTCAGAGCGGCTACCGATGATACAGCTCGTGTAGTTATGAGTAAATTATCTGCACATGGGGTAAAGCTTGTTTTACCTAGTTTATTAGCAGCATTAGAAGAAGATTCTTGGAGGACTAAAACT
>Hym2
ATGATCATTCGAAGTTCGATGGTCCTAGCCCTGGTCCTGGCACTGTTGTCGGTGGACCAAAATGGCGGCCAACCGAACGGCCAGGAGAGACACGCGTCCGATTATTTTTCTCGCAAACTACCTCAAAGGGTGACGCGACTGGTGCCACGACGGTCACCGATGTTACCGCAGGACAGCGCGGCCGCGATGGGCCTGGCGATGCAGAGCAGAGCGGTCGATACCAGGGTTCAACTGGAGGTCAGAGAAGGCGAGCCAAAGGGGACCCTGGTAGGCCTGATACCGGTCAAGCCTGGCTTTACCTACAGGTTCAACGAGCCGCCGCAGGAATTCGTGCTGGATCCCGAAACCGGCAAGATCAGAACGGCCAAAGTCCTCGACAGGGAAGCGTTGAGCAGCGATAGGTTCGACCTGGTCGTGTTGTCCAGCCAACCGACTTATCCGATCGAAGTGAGGATCCTCGTGCTGGATATCAACGACAACGATCCGGAATTTCCGGAGTCGAGTATAGCCGTGAGTTTCTCGGAATCGGCAGTGGTGGGGACGAAATTGTTGCTGGATGCTGCCACGGATAAGGATACGCTGGAGAACGGCGTGGTCGACGATTATTTCATCGTGAATGGGAACACCGATGAGAAATTTCGTTTGGAAGTGACCGGCAATCCGACCGGTGAAACATCTTATCTGCATTTGGAAACGACGGGAAAATTGGATCGAGAACAGGTAGAATTTTATTCGTTGAACGTTTGCGCGAGGGACAGAGGCCGACCACCGAGGTTGGGTTATCTTCTGGTAAACGTGACCGTGTTGGATGTGAACGATAATCCTCCGATATTCCAGCAGAGCGACTACGTGGTCGCTCTGAACGAGAGTGCTCCGGTAGGAACCAAAGTGTTGACGGTTCACGCGACGGACAAGGATTCCGAGGACAATTCCAAGTTGACGTATTATTTACCGGATACCGAGAGACAGTTCACGATAGACCCAGAAACAGGCACCATAACGACGGTCGAGCCTCTGGATTGTCCGCAACAGAGTTGCACGATCGCGGCGCGTCTAGGAGACGGTTGTCCAAAGAGCTGCGTCATAACGGTCTTTGCTCGAGATCACGGTTCGCCGAGGCAGGATGGTCGGACCTACGTAACGGTGAATCTATTGGACGCGAACGATCACGATCCTGAAATAAAGTTCAGCTATTTCCCATCTACGCCGGGGTTCGCCACCGTCGACGAGAACGCCGCCAAGGATTCGATCGTGGCCGCAGTCGCGGTTATCGACAACGACGAGGGCCTGAACGGCGAGACCACCGTGGAAATTCGTGCTGGTAACGAATTGGGCCACTTCAGACTGGACAATACTCCTAGTTTCGATATAGTTCGCGTGAACGGTCGACTGGACCGCGAGGAGATACCGAAATACAATCTGACCGTGGTTGCGACCGATAAAGGCACGCCGCCGCGATCGGCAACCGCCTACCTCGTGATCCACGTGAACGACGTTAACGACCACGAACCGGTCTTTCAACAGAGCGAATACTCCGCGGTGCTGTCGGAACTTTCGCCTACCGGCAGCTTCGTGGCTAGCATCTCCGCGACGGACGCCGATTCCGGATTGAACGCGAGAATTTATTACGATTTCGACTCGGGCAACGAGCAAGGTTGGTTCGCGATCGATCAGGACACCGGTTTGGTCACCACCGTGGCGACCCTCGACAGGGAGGTGCAAGGAAGCATAGAGTTGCACGTGTCCGCCAGAGACGGTGGTCCCAATCCCAAGTACGCTTCGACTCACCTCAAGGTCACGATTCTCGACGAGAACGACGAGGCGCCTAGATTCTCGCAGAACGTGGTTCGCGTTACGTTGTCGGAAAATACCCCGCCGCAGAGTCTCGTGGCCACGTTGACGGCGGTGGACAACGACCAAGGAACGAACGGTAGCGTCGCGTACAGCTTTCACTCGAGCGTGTCCAGGGACTATCCGAAAACGTTCGCCCTCGACGGACTGACCGGCCAATTGACCACGAAGGTGAACTTGGATCGCGAGACCACCGCCGAATATCAGATTCTGGTAATCGCCAAGGACCAAGGTACTCCGCCGCAATCGTCCACGGCGACGGTGATATTGACTCTAGAGGACGTCAACGACAATTCGCCGGTGTTTTATCCGTGGAGGTACTTGATGCCCATACCGGAGGACGCCCCGCCAGGAACATCGGTGGGTAAAGTGACGGCGACCGATGCCGATGCTCGGGAAAACGCTCAGGTCAGATACTCGCTGGAATCTGGTGGCGAGGGACTTTTTACAGTCGACGAGAGAACCGGCGAGATCACTCTTCAGGGTTCGTTGAGGGCGGCTCACAAGACCCTCTACGAATTGAACATATCGGCCAAAGACACCGGGGACAGAGTGGTTGGCAGAAACGCTCTGGTTGAGATCATTCGCGAGGAAGACTTGGAACACCTGGAGTTCGACACTTACAACGGTTACGAGTTCAGGATAGCCGAGGACAGGGGAGAATGCGGCGCGATGTCGAACGTGTTCGCTCGAGACGCGGGCACCGTACAGATTACGCAATACGACAGCTCCAAGATCTCGTATGCCATCGTGTTCGGCGATCCGAAGGGTAACTTTAAGATAGACGAGAGTACCGGCACGATCAGTACTTCCGGGTGTTTAGATCGGGAGCAGGTGGCTTACTACAGTCTGCAATTATCGGCCAGAGCCGGACTCGCTTACGGGCAAACGTCCGTAAATATCACGGTGTTGGACATTAACGACAACCCGCCGAGGTTTCCCAAGGGCGAGATCGGTGACGAGGTGCTTCTGAAGGAAAACGCGGCCGTAGGTCAAGAGGTGTGCCTGGCTCGCGCCAGGGATCGCGATGCCAGCGCCAACGCGAGGATCGTCTATTCGTTGACTCACAATCCCGGAGGACAGTTCAGGGTCGCAGAAAATTCTGGCATTATTTATCTAGACAAGCCGATACGAGCTGCGCCGGGAACGGTACTGCACTTGGAGGTAACCGCCACGGATTCCGGAAATCAGCCGTTATCCGCTCAGCATCAAGTCAGGGTAACCATCGAAGACGTAAACGACCATACGCCGGTGTTCAAGCTGACCAGCTACGAGACGTCGCTACCGGAGTCCACACCGGTGAACGATAGATTTTTCTCCCTGACCGCTATCGACGTCGATCTCGGAGCTAACGGCCGGGTGTTGTACAGCATAACCGACGGAAATACCGAGGATCGGTTCGGAATATTCCCGGACGGCCAGTTATACGTGAAGAACGTTCTTGATCGCGAGGAGCTGGACTATTACGCGCTCGAGGTAACGGCCACAGATCAAGGTAGCCCGTCTAGAAGCTCGGTAGTACCGGTGGTCGTTCACATAATCGACGAAAATGACAACGCGCCGGAATTCACCAATTCGAGCTTCGTCCTCCACCTACGCGAGAACGAGCCACCGGACACGTTCGTCGGGAAATTATTGGCAACCGATCGAGACGTGGGTCGCAACGCCGACCTCGTCTTCTCCCTTCCAGCTAGTCAACAGGACTTCACCGTCGATCCCAGAAACGGTTTCATCAAGTCTCTTCGAGTGTTCGACAGGGAGCTGCTGGTAACCAATACCGGTAGCAGTTACATTACCTTGGAGGCTACCGTCACCGACAACGGAGTCAATCGACTTCGCGATCGAGTCAAAGTTGTCATCTACATCACCGACGTCAACGACAATATCCCACAGTTTCAGAGGTTACCGTACAGGGTACAGGTAAACGAGGGTGCCGCGATCGGCACGCAACTATTACGAGTGTATACCACGGATGCCGACGAAGGATTGAACGGGGATGTGTTTTACTCTCTGGAGGATGGAAATCAACACGGCCGGTTTGCCATAGACGAGGCGACCGGACAGATCTCTCTGACGAAGGAGTTGGACCGCGAGACTACGGATGCGTACGTGTTGACTGTAGTGGCGCACGACGCCGGTTTGGAAACTCGTCTGTCCTCGAGCACGATCGTTCACATCGAAGTGCTCGACGAGAACGATAACGTGCCCCTGTTCGTCGACGATAAATCAAGCATCTCCGTTCTCGAAACGACACCGACCAACACGGAACTACTTAGGTTCAAAGCCACGGATAACGATCTGGGACCGAACAGCGAGCTAGCCTTCGCCATATCCGCTGGCAACAGGAGGGACACCTTTTACATCGATCCTCTGACAGGGACGTTGTACTTGAGAAAGCCGCTGGATTATGAGGAGCTGGAAAAGTATACGCTGAACGTGACCTGCAGCGACGGCGGTCATCCGAGGTTGAGCTCCGTTACCACGTTGATCGTCGAGGTTATCGATGCCAACGACAATCCGCCGGTGTTCCCTAACACCGCGATAGCCAGACAAATTAGAGAGGGAATTCTGGTGCACACGCCGATAGTAACCATCACGGCGGAGGATCCCGATTCGAACGAGAACGGAGTGGTCACGTACTCTATCGCTAGTCAAGATCCGGAGGATCAGGTTCGAAGATTCGGTATAAATCCATCCACCGGTGTCATACACACCCTGTTGCCGATCGATCGCGAGGAAGTCGACACCTATAAATTGGTGGTCGTGGCAACCGATAGCGCTCAACCAGCTAGCGCCAGGCTGTCCGCGGAAAAATTGGTCATCGTCATCGTCGAGGACATCAACGACAACGCGCCGATCTTTGTCAGCATGTCCGCCGTCGTGTTACCGCTCAAAGGAAATTACTATCAGTATCAAAAGGAGATTACGGTTACCCAGCTGGTCGCCAGAGATCTGGACTCCAGCACCAACGGTTTGGTCACCTACGAGTTGCTTAGATCGAGCATCAACTATCCGGACATGTTTCGAATCCATCGAAACACGGGCCACCTGACGATAAGGTTGCCGCGATCCCTGAAGAGCAGCTTTGAGCGGGTCTCCAAGTATCAAGTAGGGATCCGCGCTACGGACGAGGCCGTTCAGGCGGAACGAAGATCCACGGAGACCTATTTGACCCTGATAGTGCCCGGGGAAGATGGGGACGATCAACCAATATGGGAGCACCGTGGCCAGATCGAGGGCAACGTGTATGAGAACGAGCCGATCGGCACAAGCATTTTGAGAGTGAGTGCTCGCAGTCGTAGATCGAATATCGATCTCGAATACTACGTGACGAACGTGACTGCTGGTAGCGGCGGTCCGCAGGTCGACAGATTGTTCGACGTCGACACGAAGACAGGTATATTGTCGACGGCTGCCGCGCTGGACAGGGAAACAGGAATCCAGTGGTACGAGGTGGAGCTGTACGCCATCGGTGTTGGTGGTACCAGGCCCAGTACGACGTCCACCAAA
>Hym3
ATGTCTATAAATATACGCTGTGCTACGACAGATGATTTATTAAATATACAGCATTGCAATTTACAATGCTTGCCAGAAAATTATCAAATGAAATATTACTTATACCATGCTCTTTCATGGCCACAGTTGAGTTATGTGGCAGAAGATGAAAAAGGCAGGATAGTAGGCTATGTCCTTGCTAAAATGGAAGAAGATTGCGAAGATAATCCACATGGACACATTACTAGTTTGGCAGTAAAAAGGTCACATAGAAGACTTGGTATTGCACAGAAGCTTATGAATCAAGCTTCCAGGGCAATGGTTGAATGTTTTGGAGCAAAATATGTTTCTCTACATGTTCGTAGAAGTAATCGGGCAGCTTTGAATTTATACACAAGCAGTTTGCAATTTGAAGTATCAGAAGTTGAACCAAAATATTATGCTGACGGAGAAGATGCTTATGCTATGAAACGCGATCTTAGTAGCTTTTATTTGGAAAAGAATGCAACAAAAGAAAAAACAAACAAAGATGGTAATACGCACATACATACTGGCAGATGCTGTGATCGTTCA
>Hym4
TCTCGGTTCCACGTGAGCCACGATTTCGGCTACGTGACCCTGGACATCCTGAAAGTAATCTCGGAGGATTCCGGTGTATACACTTGCAAAGCCATCAACAAATCCGGCGAGGCAGTTTCCTCGATTTCGCTGAAAGTGAAAGCGCGCTCAGCTATCGATGCCGAAAGTCTTCAGCCAGATGCTTGGCAGAAGATCCAACTGAAAGAAGCGGAGATGAACAAAGTACCGGAAATGTTCGTCGACACGACGCCTCAACAGGCTCCAGTCTTCACCAAACACCTCGAAAGCCACGACAGACTCGTGGAAGGTCAACATGTATACTTGGAAGCTCAAGTAGAGCCAAGAGCAGATCCAAATCTTCGCGTTGAGTGGTTCAAAAATGGTGTGGCTCTTCAAACTGGAACCAGACTTCGTAGTACCTTCGATTTTGGCCTTGTTACACTATCTATCAATGGTTTAAGACCCGACGATTCCGCCATTTACACTTGTAAAGCCACGAACCTACTTGGAGAGGCTGTGTCTACTTGCAGTTTGAAGATCGTCGATCGTCATTGGTTACTTGGTGACACTCTTCATCCTGATGCTCTTCCAAAGATCGACGCCTTAGAGCAACCTCATGTCACCTCAACAGAACAACCAGAACCTATTTACGAGGAACCAGTGTTCATCACTCATCTGAACAACGTTGAATGCGTAGAAGGTGACAATGTGCACTTTGAATGTAACGTTGAGCCATCAAAAGATCCAACGATGAAGATCGAATGGTTCATCAATGGTAAACCTCTTCCAACTGGAGCAAGATTCAAGTCGACTTATGACTTTGGTTATGTAGCTTTGGATATTACTCATGCTTATGAAGAAGATTCTGGAGTAGTCATTGTTAAGGCTACCAATTCGAAGGGATCAGCTCAGACGTCAGGAACTCTCAAATGCACCAGCAAACAGAACATCTATCTGCAGACACAGCATCCTCAAGGAGAGGCTGGCTTAGAAAAAGTCAAAGAAGCTGAAGATGCTTATTTGTCGAAATATAGAAGGCCAGACGCTGGACCAGAACAAGAATATCCTAAACCGATCTGGACAGTGCCCTTGCAGCCGGAATTCAAATTGGGCGAGTCTGAACCTCTGCATTTGGAGGGTCAGGTAGAGCCCAAGGACGATCCAAACTTGAAGATCGAGTGGTATTTCAATGGAAAAGCTCTGGAACATGGATCCAGATTTAAGATGACCAGCGACTTTGGATTCGTCACTTTGGACTTGACAGATGTCTATGATCGTGATTCTGGAATTTACACTTGCAAGGCATACAACAAAGCTGGAGAAGCTTTCACTTCAACAACGATCTACTGTACGACCAAGGAGAATATCATCGAAAGATCGCAGCATCCCAAAGGTAAGGAAGGTTTGGAAGCAATCCAGGACCTCGAAGAATCGCTGAAACGACAGGAAGGAGCTCCACCAGAGAGTGAAGAAGGTCATCCACCTGTGTTCACATCTCAATTCGAGAACCTGACTAACCTATCCGAAGGAGAAATCGCTCACTTCGAAGCTTCGCTCACGCCAACTAGCGACCAAACTATGGTAGTCGAATGGTTCTACAATGGCAAGGTCTTGGACGCCAGTCATCGCATAAGAACAGTCTATGCTTTTGGAATGGTGGTTCTCGAGGTTCTTGGAACCAAGATAGAGGACTCCGGCACCTACTCTTGCAGGGCTACCAACAAATGGGGCCGCGCCGAGATCAGCGTGGAATTAGAATGCGTGGATAAATCGAAAGGACAGAAACCCAAATTTACAACTCATATTCAATCGCTGGAAGGTCTAAAGGATGGCCAGTCTGCTCACTTCGAGTGTACTTTAATTCCAGTTGGAGATCCTCATATGAAAGTAGAATGGTTCCACAATGGCCAACCTTTGAGACACTCGTCCAGATTCAAGATGGTATCCGATTTTGGATTTGTTGTGATGGATATCGCTGGCGTGATGGCCCACGATACTGGAGAGTACGTGTGCAAGGCTAGCAACAAATATGGCGAAGATTACACTAAAGCAACTCTGAAATGCTTTGGAAAGAGCGGAGTATATCTTGATTCGTTACAACCAGATTCTCTCGCTAGAATCAGAGAACTGGAGAGTTATGGTGGTGAACAACCTGCCACGCCAACGACTCCAGTTGCTGAGCCACCTAAATTCATCACGCAAATTTCTGACATCACGAAATTGGTTGAAGGACAATCTGCTCACTTTGAAGCTAGACTGACTCCTGTAAATGATCCAGATCTGAAGGTCGAGTGGTATTACAATGGAAAGAAATTACCTCATGGACACAGATACAGAACCTTCCACGACTTTGGCATTGTCATTTTGGATATATTATATTGTTACGAAGAGAATTCTGGAGTTTACGAGTGCAGAGCTTTCAATAAATATGGAGAAGACACGACTAAAGCGACCTTGAAATGTTATTCGAAATCGAGTCTCATTTTGGAAAGTCAGCTTCCTAAAGGAATGGAAGGTGGATTGGAGAAGATTCAGACTTTGGAGGACTCGATGATTCGCACTAAAGACGAAAAGATCGTGGAAGAACGAGGAAAGGCACCTGTGTTCACTGTACCTTTGAGCAACATCGATGGCCTCCGCGAGGGCGAGAGCGCGCACTTCGAAGCTAGACTTACACCTACCGACGATCCAAAATTAAAG
>Hym5
TGCCACAACGGTTGGAAGGGAGCATACTGCGACCAATGCGTGAGATATCCAGGCTGCCTTCACGGTAGCTGCCAGAAACCCTGGGAGTGCCTCTGCGACGAAGGCTGGGGCGGTCTGTTCTGCAACCAGGACCTCAACTACTGCACGAATCACAAGCCCTGCTTGAACGGCGGCACCTGCTTTAACACCTTTAACGGCCAGGGTTTGTACACCTGCTCGTGCGCGCCAGGCTTCAACGGCACTAACTGCGAGAAGCCTCTTTTGGACTGTGACTCGAACCCCTGTCTCAACGGTGGATCATGCACCATGGACCCGCCCTACGGCAATTCTAGCCTGATCAAAAGCTCCGTAGACTCGTCCTCCTCGTCCTCGTCGTCGTCTTCGTCGCCGTCCACCAGGCAACATTATCGTTGCACCTGTCCACCCGGTTGGCGCGGCCGACACTGCGAGATCAGCTCGAGATCCTGTCGAGATTCTCCCTGCCATCACGGAGCCACCTGCGAGGACGATTCTCTTCATGGATACGTGTGCCGTTGTCCGCCCGGTTACGCTGGCAACGACTGCGAATCCCAGCTCGACCAGTGTTCCCCGAATCCGTGTTCGAACGGTGGCACCTGTACAGACCTGGGTAACAGCTTCCGGTGCTCTTGTCCGGCCGGTTTCACCGGCGAACGCTGCGAAACCAACATCGACGACTGCCAAGGCGATCCCTGTCTGAACGGAGGAACCTGCGTGGATCTAGTCAATCAGTTCCGTTGCCAGTGCGTGCCTGGATACGTTGGTCGATTATGTCAAGATAAGGTGGATTATTGTCTGACGAAACCGTGCGCGAATGGTGGCCGGTGCATATCGGGAACGAACGATTATCGGTGCGCGTGTAAACCTGGCTTCACTGGGAAAGACTGTAGCGTCGACGTGGACGAGTGTCGAAGCGCGCCCTGTAGGAACGGTGGCACGTGTCTGAACCGAGTGAACGGGTTCCTCTGCCAATGCCCGGAGGGTTGGCACGGAGACACTTGCTCGGAAGAAGTAGGCAGTGGAACGGCCAATTTGCCAGCTCCTTCGAACACCGCAGCTGCTGTTCCTGCTGTACCACCATCCGGAGCTAGTTACTGGTCGGGAAATCTGTCCAGACAAGTCGCGTCCGCGTCCGCGGAGCCACGAGACGCTGGCTTGACCACGGAACACGTAGTGGTGATAGCAACCCTATCAACGGCAGTTCCAGCATTCGTTCTAGTAGCTGCGGTCGCGGTCATGTGTATGAAGAGGCGACAGAAGCGGGAACAGGCGAAAGCTGACGAAGAGGCCAGGTTACAGAACGAACGAAACGCTGTTCACAGTAGCATGAGCAAAAGAAGCGGCGGTGTAATGGGTGGAGTCGGTGGTGGAGCCGGAGTTGGTTCTACCGGGAGCACCGGGGTTGGTATCGGTAACGTTGGACTGCTAGGAGGCGGTGGCAGCGGGATGATCAGCGGCGGAGGCGGTGGCAGCGTGTGTACCCTGGGTACCGGGGATGCTCACATGATCAAGAACACATGGACGGCGAACAAGAGCGTGAACAACGTCGCGTCTGCCAGACAAGACGACCTCGACTCGTCGTTTCAAACGGACGTCACGCTGGATAGCTCTTGCTCGGGTTACAAGCCAGAACCGGTGCTGCAAGACGGTCGAACGCGGACAACGAAGCAACTGAACACGGAGGCGGCCGCTCACAGGGCGTCCCACCTCTTCCAAAAGGAGAAGGACTGTCTGGGTCTTGGTCTCGGTATAGGCGTCGGTGTCGGCGTGATCGAGAGTGCCAAGAGGTCGTCGGTGTTCGCCGGTAACGCGACGACGGACAGCTGTTGCGCGGCGGAGGCGGCATTGCTCAAGAGGCCGACGACCATCACGGAAGGGAGCAGTGGTCCACCGGGTAGTGGCGGCGGTGGCGGTGCCGAGACCGGTTGTGGAGTGTACGTTATAGACGATCACTATAGACACGACACGTCGCTGGCGGCGACACTCGCGACGGAAGTG
>Hym6
AAAGCTATGGCAGCACAACAACAAAGACAAACGGTCACTTCAACCGGGATCTTCAACCATGAGAAACACATTTCTGCAGCAAGTTCGCAGTCAAGTATCACAATCGCGAAAGGAGTCACCTCAAAATCTTCAATGATCAGCGCAGCGAGTGCAGTGAATCAACTGATGAACGGCATGAGGCCGGCTGAAGATGAACTTCTTTCTCTACCTCTGGACGATCTAGACCTTCTATGCTCAAAATCGAATCCCCAGGATGTCGATCGAGCCATTGCCAAATACTCTAATTTCCTAGATAATTTCGTGGAACGGCTAAAAGCCAACGATTGTAAAAGTGGCAAGGCACCGTTGTTATTAAACAGAGTGAACGAAATCATTAGAAAAGCGTGGGCTGTACCTACTCATGGTCACGAATTAGGTTACACCCTATGTAACACCCTTAGAACGAGAGGTGGTCTTGATTTATTAATGTCCAACTGTATAGCCAGCGATAATGAACTACAGTTTTCTTCGGCCAGATTATTAGAACAGTGTCTGACCACAGAGAACAGGGCACACGTAGTGGAACACGGTTTAGAGAAGGTTGTGAACGTTGCCTGTGTATGCACAAAGAATGCTAATTCGGTGGATCATTCGAGAGTAGGCACTGGAATCTTGGAACACTTGTTTAAACATAGCGAAGGGACCTGCAGCGATGTGATCAGGCTAGGTGGTCTAGATGCTGTTCTATTCGAATGTAGAAAGAACGACATTGAAACGTTGAGACACTGTGCTGGTGCTCTCGCCAATCTGTCTCTATATGGCGGTGCAGAAAATCAGGAAGCCATGATCAAGAGAAAAGTGCCTATGTGGCTGTTTCCACTAGCTTTCCACAATGACGACAACATTAAGTACTATGCTTGTCTAGCGATTGCTGTATTAGTAGCTAATAAGGAAATAGAAGCTGCAGTGTTAAAGTCTGGTACACTGGATCTAGTTGAACCATTTGTAACCTCGCATAATCCCTATGAATTCGCCAAGTCGAATCTAGCACATGCACATGGTCAGAGTAAAAATTGGCTTGAGAGGCTGGTACCAGTACTAAGCTCAAAAAGAGAGGAAGCTAGGAATCTGGCAGCTTTCCATTTCTGTATGGAGGCTGGTATCAAGAAACAGCAGGGCAACACGGAGATCTTCCGTGCGATAGGAGCCATTGAACCGTTAAAGAAAGTAGCTAGTTGTCCTAATGCAATTGCCTCCAAATACGCGGCGCAGGCATTGCGTTTAATTGGGGAAGAGATTCCTCATAAACTCAGCCAACAGGTACCTCTCTGGTCTACAGAAGATGTCAGAGAGTGGGTGAAGCAGATTGGATTCGCGGAATGTGCACAGAACTTTGTGGAAAGTAGAGTGGATGGTGATTTATTGTTGCAGCTGACAGAAGAGAATCTCAAAGAAGATATTGGTTTAACAAATGGTATCAGAAGGAGAAGGTTTACCAGAGAATTGCAGAATTTAAAGAAGATGGCTGATTATAGCAGTAGAGACACGGGAAACTTAAATAGTTTCTTGCAATCAATTGGTCAGGAGTTCTCAATCTACACATACAGTATGCTTAATGCTGGTGTTGACAAAGACTCCATCAGGAATTTGTCTGAAGATCAATTACTGACAGAGTGTGGCATCGCAAATAGCATCCATAGGTTGAGGATATTAGATGCTATTAAGAATATGCAGCACAATCAGTTGGGTTCTTCGGAGGATGAATCACCAGATAAATCCTTGGACGTGTTTGTTAGTTATAGAAGATCAAATGGATCCCAGTTAGCCAGTTTATTGAAAGTCCACTTGCAACTGAGAGGCTTCTCTGTGTTCATTGATGTTGAAAGGTTAGAAGCCGGCAAATTCGACAATAACCTGCTGCAAAGCATCAGACAGGCAAAACACTTCCTCCTTGTGCTGACGCCCAAGGCTTTGGAAAGGTGTATACAGGACAGTGAATGCAAAGACTGGGTTCATAGG
>Hym7
ATGTCCGTGAAAAGAAAGCCAGAAACACAAGTGCCAGCCGAAGAAAGTGATTTATTATCGATCAGACCACTTGGAGCTGGCCAAGAAGTAGGAAGATCGTGTATCATGTTAGAATTTAAAGGCAAAAAGATTATGTTAGATTGTGGTATACATCCTGGCTTATCTGGCATGGATGCATTACCATTTGTGGACTTGGTAGAAGCGGATGAGATAGATTTATTGTTAATTTCTCATTTTCATTTGGACCATTGTGGAGCTTTACCATGGTTTTTACAAAAAACCAGTTTTAAAGGACGATGTTTTATGACACATGCCACTAAGGCTATATATCGTTGGCTCTTGTCCGACTATATCAAAGTTAGTAACATTGCGACAGAACAAATGTTATATACTGAATCTGATCTAGAAACCAGTATGGATAAAATAGAAACTATCAATTTCCACGAAGAAAAAGATGTGTTTGGAATCAAATTTTGGGCCTATAATGCCGGACATGTATTAGGTGCTGCTATGTTTATGATTGAAATAGCAGGTGTTAAAATTTTATATACTGGGGATTTTAGTCGACAAGAAGATAGACATTTGATGGCAGCTGAAATTCCAAATATTCATCCAGATGTTTTAATTACTGAATCTACTTATGGCACACATATACATGAAAAAAGAGAAGATCGTGAAGGAAGATTTACAAATTTAGTTCATGAAATTGTTAATAGAGGGGGAAGGTGCTTAATACCAGTGTTTGCATTAGGTAGAGCACAAGAACTTCTCCTTATTTTGGATGAATATTGGAGTCAGCATCCTGAACTTCATGAAATTCCTATTTATTATGCTTCTTCTTTAGCAAAGAAGTGTATGGCTGTTTATCAAACTTATGTAAATGCAATGAATGACAAAATTAGGAGGCAAATAGCTATTAACAATCCTTTTGTATTTAAACATATCTCCAATTTAAAAGGAATTGATCATTTTGAAGATATTGGACCATGTGTAGTAATGGCTTCTCCTGGTATGATGCAAAGTGGGCTATCAAGGGAATTATTTGAATCTTGGTGTACAGATGCAAAAAATGGAGTTATAATTGCTGGTTACTGTGTAGAGGGAACATTGGCAAAAACTATTTTATCAGAACCTGAAGAGATTACAACCATGTCTGGACAAAAGTTACCATTAAAAATGTCTGTTGACTATATATCATTTTCAGCACATACAGATTATCAACAAACTTCAGAATTCATACGTATTTTAAAACCACCACATGTTGTACTTGTGCATGGCGAACAAAATGAAATGGGTAGATTAAAAGCAGCATTGCAGAGAGAATACGAAGATGATCCCAATACAATAATGGAAATACATAATCCAAGAAATACTGTTGCTGTAGAATTATACTTTAGGGGGGAAAAAACTGCCAAAGTAATGGGCACATTAGCAATGGAAACACCAAAACCAGGACAGACATTATCTGGGGTTTTAGTGAAAAGAAACTTTAACTATCATATGCTAGCACCTTGCGATTTATCAAAATATACGGACATGAGTATGAGTCAAGTTATTCAAAGACAGAGCATTTATTTTTCAGCATCATTACCAGTATTAAAACATCTTCTAACTCAAATTGCCGGAAATTTGGAAGTTGTAGACGATAAAAAATTACGTGTTTTTAAAAATATTGATGTCACAATTGATGGAAAAATTGTTACTATGGAGTGGATCGCAACACCTGTAAATGATATGTACGCAGATTCTGTTTTGACTGCAATATTACAAGCTGAGATGATGGAACAGCCACCCAAAGTATTACCAGCACCTACAAAAATGGATCGAATGCATTTTAAAGAATGTTTGATAGAAATGTTACAAGAAATGTTTGGGGAGGACTCTGTTCCTAAGATCTTTAAAGGAGAAAAGCTGTATGTAACAGTTGATGGAAAAAAAGCACATATAGATTTATTAAATTTAGAAGTTACCAGCAATGAAGATGAAACATTTCAACAAATAGTACAAACAGCAGTAACAAAGTTACATCAATCTCTTGCACCTCCCTGTGATACAATT
>Hym8
GTGTGGGTACCAACACAGAAGGCAGTATGGAAAGACATTCAGGTGCCAGCTTGGAAAAAGATTTGGAAGCCCGTGTGGAAGGAGATACAGGTCCCAGTGTGGAAGGACATTCAGGTACCAGCCTGGAAAAAGATTTGGAAACCCGTTTGGAAACCTATAAAGGTGCCAGCCTGGAAGGAAATTCAGGTACCCGCGTGGAAAAAGATCTGGAAACCGGTTTGGAAGGAGATTCAAGTACCAGCGTGGAAGGAGATTCAGGTACCAGCCTGGAAAAAAATCTGGATCCCTGAATGGGTGAAAATCGGCATTCCTGGTGAGCACTTCCACGGCACCGATAACCATGGATGGCAGTACACTAGTCACGATCTGTGGAAGAAGAAACTGATATGGAAACCACTATGGAAAAAGTATTGGAAACCAGCGAAAAAACAGATCTGGGTACCGGACAAAAAACTGGAGTGGGTGGAAGCCTGGAAGCAAATCTGGAAGCCGGCCAAAAAGCAAATTTGGGTGGATGACAAGAAGCTTATCTGGAAGGAAGAATGGAAGCAGATTTGGAAACCATCCAAGAAACTTGTTTGGGTGCCTGATAAAAAGCTGGAATGGAAAGAGGCTTGGAAACAGATTTGGAAGGCTGATAAGAAACTTGAGTGGATACCTGATAAGAAATTAGCCTGGAAAGAGGCTTGGAAACAGATTTGGGTACCAGCTTGGAAGGAAATTTGGGTTCCAGCATGGAAGAAGATTTGGAAACCAGTTTGGATATCGGAATGGTTCCCTGTGGATGACCACCATCCCCATCACCATGGTTGGGAAGACCGAAAAGATACAGAGACTCAAAGTTCTCAGATAGTTCCTTATAGTTCTGATGCTGCTTCAAAGCAGAACGCTCAGGCTCAACAACAGCAACATCGAATCGACGAGAATAAGGTTAGATGGGATAGATCTTCGAAGACTGAAGCTCCCTCGATCAGTCAGGACCTGGTGCCACCACCAGCATCGAAAAATCAAAGCGGTCAGACAGCCAACTTTGGGTTTACCAATCAC
>Hym9
ATCGAAGACAAAAAACGTCAAAAGGAATTGATGAAAGCTACAGAAACACCAGAGGAAAAAAGATTACGGCGTTTAAAAAAGAAGGAAGCTAAAGAACGTAAAAGAAAAGAAAGAATGGGCTGGGATAATGATTATTTACATTATACAAATACAGATAATCCATTTGGTGATGGAAATTTACTTTCCACATTTGTATGGTCTAAAAAACTTGAAAAGGAAGGTTTGCTTGGTGTAAGTAGAGAAGAACTAGAAATTAGGAATAGGCATAAACAAGAAGAAAATAAAAGAGAATTAGAAAAAGTTAAGAAAAGAAGACAGGAGAGAGAATTAGAAAGACAACAAAGAGAAGAAGAGATGACAATGCTCCAAAGAGGAAAAGAAGCTGCTCAATTGGAACAATGGGCAAGACAGGAAGATCAGTTTCATTTAGAACAGGCGAGATTAAGGTCACGTATAAGAATACAAGATGGTCGTGCAAAACCAATTGATCTTCTTGCCAAATACATCAGTGCAGAGGAAGAAGTTGATGCTGTAGAAATGCATGAACCTTACACTTACTTACGTGGATTACATGTGAAGGATTTAGAAGATCTCATTGAAGATATTAAAGTTTATAAAGAATTAGAACGTGGAAAAAATTTAGATTATTGGAATGACATTACAGTAATTGTTGAAGATGAACTGCATAAATTGAGAAAATTAGAGAGATCAGAGTATGAAGTT
>Hym10
TCAGATTTTAGTGGTCGCGTGGTGAATAATGATCATTTCCTATATTGGGGTGAAGTTACAAAAACAGCAGAGGATGGGACAGAGTATCAATTTCAAGTGATAGAACATACAGAGTTTATAGATGATGCATCATTTCAGCCTTTTAAGGGTGGTAAAATGGAACCTTATGCAAAAAGATGTGCAGCCACCAAAATTACTAGTGCAGAAAAGCTTATGTATATTTGCAAAAATCAATTAGGCATAGAAAAAGAATATGAACAAAAAGTTTTACCAGATGGTAAATTAAATATTGATGGCTTTTTGTGTGTATTTGATGTAAGCGTTGTACCAAATAGATCTATAGAAAAACAGATTGAAATAGTAGCAAATATATTGAACAGTTTAATGAAAACTAAAAAACCAATAGTTTTGGTAACAACTAAAAATGATGATGCTAATGAACAATATGTAAAAGAAGCTGAAAAATTAATAATGCGTAAAGAATATAAAGGTTCCATTTTAATAGTTGAAACATCTGCACATGAAAATATCAATATTGATTTGGCATTTATGATTTTGGCTCAATTGATTGATAAAACTAAAATGCGAAGTAAGCTAACACCATTTGCGGAAGCAGCTAGAGCTAGAAAAGAATTATTGGATGCATCTACAGAATCTTTACAAAGATTGATTCGAATACATGTTACTGACTATAGAGCATTGTGGTCTCAAGCATCCAAAAAACTAGCCCAACATAAAGAATTTTCAACATTTGTAGAATTATTTGGTATTGATGCAACCCAAAGATTATTTAGGAGACATATTAAGAAATTGAAAGATGAACAAGTGGCAAAGAAGATTCAAGGATATTTAGATATGTTACCTGAAATTCTTCATGAAATATGTCCTGATATAACAAATTTGATCAAT
>Hym11
TTACTACATATTTCGACTATTGGAAATTCGCTCGGCGTTGGATTCCAGCAATATCCTACAGGAAACGAGTATAAATCAACAGAGAATCAATCAGTCTCTGGATCTGATATTCTTGATAGTAAACAACATCAATTGAAATTAGAGAAAAGTAATATCTTGTTACTTGGTCCAACTGGTAGCGGGAAAACTTTGCTCGCTCAAACAATAGCTCAATGTCTCGATGTACCTTTTGCTATTTGTGATTGCACGACGCTGACACAAGCAGGGTACGTTGGTGAAGATATAGAAAGCGTTATCGCAAAATTGCTTCAGGATGCAAATTACGTAGTGGACAGAGCGCAAATGGGTATCGTATTCTTAGATGAAGTTGATAAAATTGGCGCTGTTCCCGGCATACATCAACTGCGAGACGTTGGCGGAGAAGGTGTACAGCAGGGAATGTTAAAAATGTTAGAGGGTACGATTGTGAACGTGCCGGAAAGAAATAGCTCTAGAAAATTACGCGGAGATACATTACAAATCGATACTACGAATATTTTATTTGTTGCTTCCGGCGCGTACAATGGATTAGATAGATTGATTTTGCGACGTAAAACTGAAAAGTATCTTGGATTTGGTGCATCGCCGTCTTCTGAGAGTCCAGGAAGAAGAGCTGCGAATTTAGCAGACGTTGCAAACATGTCACCCTCTACGGAAAGAGATAACAAAGAGAAGGATTCGCTGTTACAACAGGTCGAAGCAAGAGATTTAATTGATTTTGGTATGATTCCTGAATTTGTTGGCAGATTTCCAGTCCTAGTACCGTTTCATACCCTCGACAGAGGCATGCTTGTTAGAATATTGACCGAACCACAAAATGCCATGGTGCCTCAATATCAAATGTTATTCTCAATGGATAAG
>Hym12
TTCTTAAATGTACCAATATTCAGAAATATTACACTGAAATGCTTGACGGAAATCGCTGGTGTTACAGTAACAACTTATGACGATGTATTTGTAATGTTATTTGTTAATGTAATGCGACAGTTAGAACAGATTCTACCCCTTGATACAAATATACGCGAAGCATATGCAGCTGGTGGAGATCAAGAGCAAAATTTCATTCAGAATTTAGCCATATTCCTTTGCACATACCTAAAAGAACATGGGCAATTTATAGAAAAAAAGCAATTAAATGAATTGCTACTCAAAGCATTGCACTACCTTGTTTTAATTTCTGAGGTTGAAGAAGTTGAAATATTTAAAATATGCTTGGAATATTGGAATGCGCTAGCAATGGATTTATATAGAGCAAATCCTTTTGCCCCCCCAACGCCGTTATTTATGGTTAAAAATATGACTCTCCCGTCTAGGAGATTATTCTATTGCCCGGTTTTAACTAAAGTACGATATATCATGATCAGCAGAATGGCTAAACCAGAAGAAGTTCTTGTTGTAGAAAATGAGAATGGGGAAGTTGTTAGAGAATTTATGAAAGACACTGATTCTATTAATTTATATAAAAATATGAGAGAAACTCTTGTATATCTTACTCATCTTGACTATATGGATACTGAAAGAATAATGACAGAGAAGCTACAAAACCAAGTAAATGGAACAGAATGGTCTTGGAAAAATCTCAATGCG
>Hym13
AATCTGAAGGAAGTGCAGACAGACCTAGAGGAGTTGAAGAACTATTTAAACGATTCTTACAACGCAAACGATTTTTACATTAAAGATATCGTTCTTTACGGTGGATATATAATAGATGAGCTATCGTTACGAAGTCACATAGAATCCCTGCCAAATATCCTGAACGAAATATGGGAAATAATGGGCGAATCTGGGGAAGCGATCAGAAACTCGTTACTCTGGATCATTGAAACGATAAAGAGCGCGTTAAACAAAATCCCCGAGATCACTGCAGCGATTCTAAGGGGTGACATGATTACTCAAGTGGCAAGCACAATCGATCAGCTGCTCGAAAAATACGACAAGTTCATGAAAGATCTTCACGTGTCGTTCATCAAGTACATAGGAAATTTGTGGGGACAGATTTCTCAGTCGATCTCGCAGCAATGGAATCGATTTTTACTGTTTATAGAGCCGATGTTCATCCGTTTCATTCACTATTTGGAAACTGTGGTCTGGAAGACGAGCAAAGAATTCCTTGACTTCCTCTACGATCGAAGAAACGACCTCATTTCTTCTCCTTATTTCGATCATTTCTCCAATTTCACTCAAGATATCGACAAGTTTTACCGAGACATCAAGGGCAACGATATCATCACCAACATTCAGAAATACTCGAGTTTGATTATACAATTCTTGAAAGATAGATACTTCGCCTTCGTACCATTTGGAAAAGAATTGAAGGACGTCATCGACGAGATCGTGAACGAGCTAAAGGAATTGCAAAAGTTGCCGTCTATACGTTACGCTTTAGAGAAGATGCAACAAGTGTACGATAGGGTGTGCTATGCTTACGATTACTTCGAGATACAAGCGAAAATAGAAAGTGCCATACGATTAATTCACTTGAAATTAATCGATATAAGTCAGACAGCTCTCCAGGCTGAAAGTAAATACCGGGTAGCCAAAACGAAATTCATCTTCGATCCTAGACAGGGCTTGATGTGTTTGGAGCAAAAGCTTCCCATGTCTTGGCACTCGTTCAATCAAACGCCAGAATTTCACGAGATACCTGAAATCAGGGCCATTTCTGACGCAAGTTCCTATTTCGCGTCCTCAGACGTGACTTTCTGGAGTTTATACCGGTACAGGCCGTACATGGATCCGTCTAATTGGCTTCCACCGTTCAGA
>Hym14
ATGTTCGCGAAAGATGGAGAGTACGTGGAATTCGCAAACTGCGAGATGAGCTGCGAGGGCGCCGTGGAGGCATGGTTAAATCGTTTGCAACAAGCGATGAGAGTCACAATAAGATACTATTTCAGCGAGGCTGTGATAACTTACGAGGAGAAGTCTCGAGAACAATGGCTGTTCGACTATCCAGCTCAAGTTTCTCTCTGTGGAACGCAAATTTGGTGGACGACCGAGGTGAACATCGCGTTCGCCAGACTGGAGGAGGGTTACGATAATTCTCTGAAAGACTATCTAAAGAAACAGATCTCTCAATTAAGTACACTGATCACGCTATTGATCGGAGAGCTAACGAAACAGGAGAGACAAAAGGTGATGACGATCTGCACTATCGATGTACATTCTCGAGACGTGGTGACGAAGCTAGTGCAGTCCAAGGTGGAGACGTCGCAGGCGTTCCAATGGCAGAGTCAACTTCGCCATCGTTGGGACGAAAAGGAGAAGGATTGCTTTGCTAATATTTGCGACGCGCAGTTTAAATACTCTCACGAATACTTGGGAAATACTCCC
>Hym15
CCAAAGACGAAGAGCATGACCTGTCCAAACCCAAAGGACTTCATGTGTGCAAATGGGAACTGTATCGACGCGCAATTAGTCTGCAATAAGGAACCCGATTGTGCAGACGAGAGTGACGAACCTGCTCACTGTAACATAGATGAATGTGCTGTTGTGGAAATGAATCAATGTGCTCACAAATGTATCGACACGCCAACGAGTTACTATTGTGAATGTAATCCAGGTTACAGACTCTTGGAAGACGGAAAAGCCTGTGAAGATATAGACGAATGTATGGAGACGCCACAAGTTTGTAGCCAGCAGTGTCAAAATACACCAGGGAGCTTTTACTGCAAGTGTAACCATTATTGGTATGAACGTGCTGCTGACGAGCATACTTGCAAGAGAAGAGACAACATCATACCTTGGATTGTCTTCACAAACAAGTATTATGTTAGAAATATGTCTATTGATGCTTCCAACTATAGCCTGATGCATCAAGATCTTATCAATGTTGTTGCTCTGGATGCTGATTACGCTGAACAAATGCTCTACTTCTGTGATGTTACTGCTAAAACAATTTTC
>Hym16
ATTGTGGGACAAATGATGGACGCTGACAAGATGAAGATTCACTATGAAAAGCTTACAACAGACTTGTTGGAATGGATCAAGATGAAGATAGAAGTATTAGAAAACAGAAACTTCCCCAATTCCTTAGAAGGCATTCAGAAAGAATTGTTAGCTTTCAAGCAATACAGAACAGTAGAGAAACCACCAAAGTACAAGGAACGATCTGAAATAGAAGTTTTGTATTTTCACATTAATACCCAATTGAAATCCTTGAACCAGCCTGCTTTTACGCCTCAAGAAGGTCAATTAATACATGATATTGAAAGAAATTGGGTGGAGCTAGAACGAGCTGAGCATCGCCGAGAAGTCGCCCTCAGGACTGAACTCCTTAGACAAGAAAGACTAGAACAATTAAATTACAAATTTGAAAGGAAAAGCGTTCTAAGGGAAGGTTACTTGAAAGAAATGATTCAAGTTTTGACCGACCCACGATATGGTAGCAATTTGGCCCAAGTAGACGCCACAGTGAAGAAACACGAAGCTATTAGTGCAGATATTTTAGCTCGCGAAGAACGCTTTCACGATTTGACTAATATGTCAGAGGAACTAGTGAGAGAAAATTACCATGGGTTAGAAAGAGTGCAAGTCAGGGAACAGGAAGTTCTCCAGAGATGGAAGGAGCTTCTAGCACTCCTAGATCATCACAAATCTAATCTAGTTGCCCTGAGTTCTCTCATGAGTCTCATGCGAGAGATTGATACAACTTTGGCCTCCATACAAGAGCTGCAATTGAACTTCCAAAGTACAGATGTTGGTCCACATCTTTTAGGAGTCGAAAATTTATTACAGAAGCATAGTTTGCAAGAGTTGCAAGTAACTGCTCTTGGAGAAACTCAGAGAAGACTTGGTAGGCAAGCAGCTCAGCATTTGGCACAACCTCAGAGCAAGGAGGTGCCTTTGTTACAACAAAAGTTAGAGATGTTGAACCGAGCTTATGATGATCTAGTAGAATACAGTAAGGAACGCAAGGCTCGTTTGGAAGACGCCAGGAATTTCTTCCACTTCCTCCAAGATCATGAGGATGAGGAATCCTGGTTGATTGAAAAGCAACGCATTTGCAAAGCTGGAATATCAGCCAAGGATTTGCGTGCTGTAATTTCATTGCAACAGAAGCATAAAGCCCTTCAGGATGAAATGAAAGTACGAAGACCTAAGTCTGAACAATTATGTGATGCTGGACGGAAACTGATAGTTGACAGTCATCCTTCAGCTTTGGAAATTCAAAATCGCATTGATTCGTTGCAAGAGCATTGGAAGGTCTTAGAAGAGTTAGCTGCCCTGAGGAAGAAACAGTTAGATGATGCAGCGGAAGCTTTTCAATTTTACGCGGATGCAAATGAGGCGGATTCCTGGATGAATGAGAAGATGGCCCTTGTGGCCTCTGAAGATTATGGCGTTGACGAACCTAGCGCTCAAGCGCTTCTACAAAGACACAAGGATTTGGAAGGAGAACTGAATGCATACAAAGGTGATGTACAATCACTAAATATGCAGGCTGAAAAGCTTGTCAAGTCTGGAATTTCTACTCTTGAATTATCCGCTGACCCAGAACCCGTTGCAGAACTGGAACAAGAAGAATGG
>Hym17
CTGTCATCGATCCACTACACGTACCAAGAAACCACGAGCCTGGTCCATAGCATCGACATTAACGAACCCAATTTCGAGATGCGTATAGAATACAAATATCACGCAGGAATCGTTAAAGATGAAAAGATCAAATTCGGTAGCAAAAGTGGCTTGGACAACGCACGCTATCGTTACCAATACGATGGCAATGCCAGAATATCCGGTATCGAAGTTGACATCAACGGCAAACAACTTCCACAATTACGTCTGAAATACAACCAAAACCTGGGAATATTGGAAGGCGTAGGAGATCTCAGAATATATAGAAATCTCTTTAACAGATCTGTAATGCAAGATAGTAGTAAACAATTCTTCACCGTCACTGATTATGACGAGCATGGTCGAGTTAAGACAGTTTTGATGAACATTAGATCATTGGATGTATTTAGAATGGAACTCGAGTATGATAACCGAAATCGTATAAAGATGAGGAAATTGTCTATTGGAAAAGATGCTATGGAGAAGAAAGAATGGACAAAGATGGAAAAGATAACTTATAATGCTGACGGACATGTTTTAGAAGTTGCTGATACTGAAAATAATTGGCAATATGCTTATGATGAAAATGGTAATGTGATTGGAGTTACAGAACATAATGAGAAGATTGCACTGGGTTATGATAGTGGAGATCGGGTTGTTCAATACGGTGACGTTGAGTTTAACTCTTACGATGGACGAGGATTCGTTGTTATTCGAGGAGAGCACAAGTAC
>Hym18
TATGCATGGATGGAGCATGATGGAAGAACATTTGGTGTTCAAGAAATAGTGGATAATTCAGCTATTTTAACTACTACATTTGTTAAAAGACCTGGTGGTAAACATGGTGGAGATTGGACTGCAAGAATTTCTGTAACTTCTAAGGATAAGATACGAGATGGTGAAGAAATTTCATTACTTTTCTATACTGCCATTGAAGAGAATGTTAAAGGATGGATTAAAGTTAATCTTGATGATGAAAAACAGTTAACAGGTGTAGAGGGGAATACCCAAGGTTTAGGTTCGTTTACTATAAATCTTAATATGATACATGGAACTGTAGAGGAGCACTCTTTTCTAGCAACTGTTGCCCCTGGCTTAAATGCCTTGAAAGAAACAGTTCTCCAAAATCTAAGGATAGCATTTCATAAAGGATCATCAAAGGAATACATAGTTCTAGCGGGTGAACAAATACCATTATCGGTAGATGGAAAAAGAAGAGATGCAAATTTTATTGCAACACAAATAACAGGAAAAATTCCCTTTGAAATTGAAATTAGTTATGAATCAGGTAGTTTTATTAACAGAGTCAACAAATTAAGTGGTCAAAATTATGACCGTACTTTAGAAGCGCACCGAAAATTATTTGATGACAAGTTTGAGAAGGTGTTTAAATTGAAGTCGAAGGGTTATACGGAAGAAGAAATTAAATTTGCAAAAATGACGCTATCGAATATGATAGGTTCTATAGGCTACTTCTATGGAAGTTCACAAGTTCAAAGTCAATATACTAAAGGTCCTGTGCCTTACTGGAAAGCACCTTTATATACTGCTGTACCTAGTAGAAGCTTTTTTCCACGAGGATTTTTATGGGACGAAGGTTTTCATGGCTTGCTTATATCAGTTTGGGATTTAGAAATCGAACTAGATATTATAAATCATTGGTTCGACTTAATGAACGTCGAAGGATGGATTCCGAGGGAAATGATTTTGGGTCAAGAAGCTCTAGCAAAAGTTCCAGAAGAGTTCGTAACTCAAATAAATACAAATGCAAATCCACCTACATTTTTTTTAACGTTGCATTTTATACTTAAACACAAAAAAGAAGAGATATTAGAAAAACATTTCCAATTTTTTGATAATTTGTATCCTCGTCTTCAGACATGGTTTAATTGGTTTAATACTACGCAAATTGGAGATATACCGAGTACATATAGATGGAGAGGTAGAGATGGAACAACTAATAAAGAATTAAATCCAAAAACGCTCACATCTGGATTAGATGATTATCCAAGAGCTTCTCATCCAAATGTTGATGAACGACATGTCGATTTACGTTGCTGGATTGCATTTGCCGCTGATATTATGCATCAGATCAGCGAAATGTTAAGTCACTCTAATAATAAATATCAAGAGACCTATCAGTACTTATCTGATAATAGTTTATTAAATAAACTACATTGGTCATTAAGTACACAAACGTATGCTGATTTCGGATTGCACACAGATAAAGTAATTCTAAGAAAAGTAACTCCGTCTTCAAGATCACATCTACAACCGTCGGAAACAATACGAGTTGTAATGGAAGATCCAACTCTAAGATACGTTGATTCTTCTTTCGGATATGTCTCGTTATTTCCATTTATTTTACAAATTATCAATCCCAGTTCTCCACAGTTAGACAAAGTACTACAGGATTTAACCAATCCTGACCTATTGTGGACTAAGTATGGCTTACGATCACTCGCAAAGATATCACCGCTTTACATGGAATATAATACTGAACACGATGGTCCTTACTGGAGAGGAGCTATTTGGATGAATTTGAATTATTTGACAGTACGAGCAACGCACTATTATTCTAACATTGAAGGTCCATATCAAGACAAAGCGAGAAAAATTTATCAGAATTTAAGAAAGAATTTAATACAAAACGTTATTAAGCAATATAAAAAAACTGGATACATATGGGAAAATTATGGAGATGTTCATGGAGAAGCAAAAGGCAGTCATCCATTCACTGGTTGGACATCTCTAGTTTTATTACTTATGGCAGAAATTTAT
>Hym19
CCCTGTCAGAATGGTGGCACTTGTTTGGACGGTATCGGCGACTATACCTGTCTCTGCGTAGATGGTTTCAGTGGCAAACACTGCGAGATCGATGTAGACGAATGTTTGTCGCAACCATGCCAAAACGGTGCAATCTGCAAAGAATACGTAAACTCGTACACTTGTCAATGTCAACTCGGATTCTCCGGTATAAATTGTCAAACCAACGACGAAGATTGCACCGACAGTAGCTGCATGAATGGCGGTAAATGCATCGACGGCATCAACAACTATACCTGTGTCTGCAAACCCGGTTACACCGGTTCAAACTGCCAGTATCGTATCAACGAATGCGACAGTTTGCCCTGTCTGAATGGAGCCACCTGTCACGACCACGTTCAGTATTACACTTGCCACTGCCCTTACGGATACACCGGAGCCAGATGCGATCAGTACGTCGACTGGTGTGCGGATAATCCTTGCGAGAACCAGGCTACCTGCGTCCAGCACAAAAATAAGTACCAATGTAATTGTTCCCCTGGCTGGACCGGCAAAGTCTGCGACGTTGAGATGGTTTCTTGCAAAGACGCGGCTATAAGGAAAGGAGTGCCGGAGAAAAGCCTGTGTAATAACGGTACTTGCGAGGACATAGGTAATAGTCACCGTTGTCACTGCCTAGAAGGATACACAGGTTCTTATTGCCAAGAAGAAGTCAACGAGTGTGACTCTGCCCCGTGTCAAAACGGTGCCACTTGCAAGGATCTCGTTGGATCTTATCAATGTCAGTGTACGAAAGGTTTCCAAGGGCAGAATTGCGAGCTCAACGTGGACGATTGCAGGCCTAATCCTTGCCAGAACGGAGGCACGTGTCACGATCTGATCAGTAACTTCAGTTGTTCCTGTCCTCCTGGTACTTTGGGCTTCATATGCGAACTGAACGTGGACGACTGTGCCGTCGGCACGTGCCACAACAATGGTACCTGTACCGACAAAGTAGGCGGATTCGAATGCAAATGTCCTCCAGGCTTCGTGGGACCTAGATGCGAGGGTGATATCAACGAGTGCTTGTCCAATCCTTGTTCTTCGCCAGGGACTCAAGATTGTGTGCAATTAGTCAACAATTATCACTGCAACTGCAAACCTGGCTACATGGGACGCCATTGCGAGGTGAAAGTGAACTTCTGCGACAGCTCGCCGTGTCAAAATGGAGGCGTTTGCACCGCCAAGCAAGCTGGACACACTTGTCTCTGCCCTAGTGACTATTACGGAAACAATTGCGAATTCGCCGGCTCCTATTGCGACAGAGAGCCTTGCTTGAATGGCGGTACTTGCAGAGTGGCCGAAACGGACGTTGGATACAGATGTTATTGCCCCCCTGGAACGACCGGAACACACTGCGAGATAGACGCCAGAGACGAATGCGCCAGTAATCCGTGCCAACAATCCAATGCCGTTTGCAAAAATCTTCTTGGAGATTACGCCTGCGATTGCCCGCCCAAGTGGACCGGTAAGAACTGCGAAATTTACGATCCTAATTACGGAGGAGGTATCTTTGGCAGTCCGAGCTCAAACATCCCGAAAATCATGAACGCGTATGATCTTGATCTGGAATTGGAGAGAAAAAAATGTATCGAGAACAGATGCGAAGAGAAGTCTGGTAACCACCATTGTGACGAGGAATGTAACAGATACGCTTGCAACTTCGACGGAAATGACTGTTCCTTGGGTATTAATCCGTGGCGTAATTGCACTGCTCCTATCAACTGTTGGGACGTTTTCATGAACGACGTTTGCGACGAGGTTTGCAACAACGCCCAGTGTTTGTTCGATGGAAGGGACTGCGAAAGGAAATTGGCACCGTGC
>Hym20
TGTGATGATTGCCAATTTGTATGTGTTACTCAGGCAGATTATTTTAGAATTCAACATCAAGGAGAAGAAAATACGAGGCGGCATGAAGAGAATGGGAGAGTGATTCTAGTAACAGAATTAAGGGGTGCTTTAGATGGCGGAGCACGCAGAGGTCATGTAGTTATCCGCGGAACTCCTGAACGTTTAATGTTACAACTTATCGAAGAAAACAGTATTACCGATCCCACTTATATAGAAGATTTCTTATTAACGCATCGAACATTTATCGATAGTCCTTTATTAGTTGCGAGTCAATTGTTAGAATGGTTTGATCAAGCACAAGTCAGAGATAGAGTTGCCCGTGTCGTACTTCTTTGGGTAAATAATCATTTTACTGATTTTGAAACTGATCCCGCCATGATGGAATTTTTGGAAGCATTTGAAGCCGGTTTAGAAAGAGAAAAAATGCTAGGGCAACAA
>Hym21
TCTGGGATATTCGTTTCGCCGTCAGGGCTTTTGGTTCGAACCGGCAGTATCGGAATCAGCTTCCTCGTATGGACGGCCTGCGGCATGTTGAGTCTGTGCGGTGCGTTAGCATACGCCGAGCTGGGTACGATGAATACGAGCAGCGGCGCCGAGTACGCTTACTTTATGGACGCATTCGGTGCACCACCTGCTTTCCTCTTCTCGTGGGTTTCCACTTTGGTCTTAAAACCATCTCAGATGGCGATAATCTGTTTGTCATTCGCGCAGTACGCGGTTGAAGCCTTTGCGGCCGACTGCGATCCACCCGAGGAAGTAGTCAAACTCGTTGCACTCCTGGCGATCATACTTATACTGTTAGTGAACTGTTACAGCGTTAATCTAGCCACAGGTGTACAAAACGCGTTTACCGCAGCAAAATTGATCGCCATACTCGTTGTAATTGCCGGTGGCTCTTATAAGTTGATACAGGGTAATACGCAGCATCTGAAAGGCGCTTTCGATACCGTGGACGGTAGTACCGTTAATATAGGCAGATTAGCCACAGCTTTTTATACTGGTTTGTGGGCGTACGATGGATGGAATAATCTCAATTATGTCACCGAAGAAATAAAAAATCCTTCCAAAAATCTACCACGGTCCATTATGATTGGTATACCCCTCGTTACGCTATGTTACGCATTGATAAATGTCTCCTACCTGGCCGTGATGTCACCCTCGGAGATGATCGAAAGCGAAGCTGTTGCAGTG
>Hym22
GAGTTCTGCAACGAGTTCCCTCATAATCTGGTACCTACACCTGGTTACTGGATCGAGTGCTCTAGACAGCAAATCACTTCTGACACGATCTGGGACGAGAGCGAGAGCGGAGAAGCGACTGATACTGAATTGGTTGAGGTTCAACAAGAGTCGGATACCGACGAAGTGCCCAGGAAGAAGACCACGATCGAGGAACAATGGGAAAAGAATCAAGGATTCGAGCTGACCTCTGTCGAACAAGAGACCTATGAAAAATATTTCTACGGGACTGAGCATTGGAATTATTTTGCCAACGACGAGGATCTTGGCCCGGTGATACTGAGTATCAAGCAGGAAACATTGAATAGCCGAGATCAATTCAGAATTCTCGTCAGAGCCATCAGTTACACTGTACACGGGCTAATTCCTGCGAGCTGTGTATTTGCTGAC
>Hym23
TACTCGGAGCGAGCACTTCATGAGTTGGTGGTGTTAGCAAAGGACCGTGGAGCCCTTTACCGCAGCGGAGGGACCAGAAGAGCCAGCACAGCCAAGGTGACCATTAGAGTTCGTCAAGTCAATTTACACTCACCCGAAATCTACGTGCACCACCTGCCAGATATCGTAGAACAATCGAACGCCGACATCTACGCGATCGTTCGGGTGGTCGACAACGACGAAGGTATTCACGGTCAGATCGCGAGTCTGGACATCGTGGGCGGTGACCCAGCCGGTCACTTTAGAGTACGGCCAGCCGGTGGACCACATTCGGGCGAATACAATATCGAGGTGCTACATCTGCTGGATCGGGAGACAGCAGTTCAGGGTTACAATTTGACACTCCGTGCAACAGATCGGGGCGTTCCGCAACGTTACAGCTACAAATTTGTGCCCGTCCATCTGGCCGATCTGAACGACAACGCGCCAGTGTTCAGTCGAGAAATCTACGAGGTGAAGGTGCCGGAGACTGCTCCCATCAACACGCCGGTGATCAGACTGAAGGTGACGGATGCTGACGAGGGGAAGAACGCGTTGGTGTTCCTGGAGATCGTGGGCGGTAACGAAGGTGGAGAATTCTATGTGAACGCGGAGACGGGAATGCTATACACCGCGGTGAACTTGGACGCGGAGAAGAAGGCGTTTTATACGTTGACAGTGTCCGCGGTGGATCAAGGGAACGCTGGAACGAGGAAACAGTCGTCCGCCAAGGTTAAGATCAATGTGGTCGACACGAACGACAACGATCCGACGTTCGAGCAGTCAGAGATGGAGGTGTGGATCGACGAGAACGAGCCAGCCGGCACATCGGTCGTGAAGATCACCGCGAAGGATCGTGACTCCGGCGAGAACGCCTACATCTCGTACAGCATCGACAATATCCAGAAGGTGCCGTTCGAGATCGACCATTTCTCCGGCATCGTGAAGACCAAGCAGGTGCTTGACTACGAGACCATGAAGAGGGAGTACTTGTTGCATGTGCGGGTCAGCGACTGGGGCTTGCCATACCGGCGACAAGCAGAGATGCAGCTGCACGTGAAGGTGCGTGACGTGAACGATAACAGACCGCAGTTCGAGCGAATCGACTGTACCGGCCACGTGCCTCGATACGTGCCCATCGGCTCCGAAATCATCACCGTCTCGGCCATCGACTTCGACGCCGGCAACATCATCAGTTATCGCATTGTCTCTGGCAACGAAGACGGTTGCTTCGCCCTGGACTCGGCCAGCGGCGTACTATCCGTGGCTTGCGACTTGTCCGACGTCAAGGTTACCGAGCGAATGGTCAACGTCACGGCCACGGATGGATCACACTTCGCGGACGTAAATCCCGTACACATGCACCTGGTAAATGCAAAACGGAACCTAGGCTCGCAGGGAAGAATTCTAACGGATCAGAGCGGCGCCTTCGAGTGTCGTGACACGGGGGTCGCTCGAAGATTAACGGAAGCCATCGCTGCCGCAGAGAGAAACAACATGCCTTCCAAAGACGACGAATATGCTTTGACACCAAGTAGATACGGCGAGAACATTCACGCGCCCGAGTTCGTCGATTTCCCTAGCGAAATAAAAGCCAACGAATCGGTAAAGATAGGAACGACTCTCGTCAAGATACGTGCCAGAGACAGAGACTTGGACTACAATGGGAAATTAGTGTTTTGCATATCCAGCGGTGATCGCGACTCGGTATTCGGTATCGATCCCGATACCGGCGATTTGAACGTCATAGGCTACCTGGACAGAGAACGCGAGAGCGAGTATTTTCTGAACATCAGCGTGTACGATCTGGGCAAGCCACAGAAGTCTGCGTCGAAGATGCTCCCAGTCACAATTCTCGACGTGAATGACAACGCTCCAAAATTCGAGAAGTCCCTGGCAAGCTTCAGGATTTCAGAGACCGCACTGAATGGAACGAACGTGTGGCGGGCGAACGCGACTGACGCGGATCTCGGGGAGAACGCGCGCGTCACTTATTCCCTGGTGACCGAGACGAACGATTTCCGTGTAGACCCGGTGACGGGCGTGCTGACCGTTTTCGGCAGATTGGACAGGGAACGACAGGAGATCTACGAGCTAAGAATACGAGCGCAGGATAACGGTGGCAAAGGGACCGACTCGCCGCCATTGTACTCGGACGCTTTGGTCAGGGTGACGGTCGACGACGTGAACGACAATGCACCCAGTTTCGCGTTGTCCACGTACACGGTGAAAATTCGAGAAGACGTACCGATATGGACGGTCGTGGCGGTCGTGGACGCGACCGATCCCGACGAGGCATCCGGTGGCGATATCGAGTACTTCCTGTCTGACGCCATGGAGAGCGAAGGCTACTTCAAAGTCGATAAAATGTCCGGCACTATTAGGACCACCCAAAGCTTAGATTTCGAGGAGCGCCAAGTGCATACGTTGACGATTGTGGCGAAGGACAGAGGTGAACCATCCTTATCCTCCGAGACAATGGTTATCATAGAAGTAGTCGACGTAAACGAGAATCTACACGCGCCGGTGTTCGATGATTTCGTCGTGTCCGCGAGTGTATTTGAAAATCAACCAATCGGGACTTTAGTGACCACTGTGCGCGCTAAGGACGCGGATCCGCTAGGAGGAGACTCCAGGATTGGATACACCATTAGGGGCGGCGACGGCATTGGGATCTTCTCCATCGACAACGAA
>Hym24
TGTCGCTGCAGGAGTGGTTTCACAGGGAAGAACTGCACGAAGAACATCAACGACTGCATCGGCCAATGTCAACACGGGGCACTGTGCATCGACCTGGTCGACGACTACCATTGCAGCTGTACCGCAGGATATTCGGGCAAGGATTGCGACGTGGATATCGACGAGTGTGCCTCGAAACCCTGTCAAAACGGGGGAGAATGTAGAGACCTGGTGAACTCTTACGAGTGCGTTTGCCCAGTCGGTTTCACCGGATTCCAATGCGAGATCGACAGAGATCACTGCAGTCCGAATCCATGCAGAAATTCTGCACCCTGCTTCAACACGCAAACGGATTACTACTGTCACTGTCCCGAACAATGGCAAGGGAAAAACTGCTCCGAGCCAGCAGCTCACAATCCACAATTTGGCGTCATGGATGAAGAATCTGGCTGTGGTAGCGAAGGTACGCCTTGTGGAGGCAGAGGCAAATGCACTGGCGGAAGGTGTATTTGCGATGCTGGTTACACCGGGATGCATTGCCACGAGAATATCAACGACTGCAGAGGAAGTCCTTGCTTGAATGGTGGAACATGCGTCGATCTGGTTAACTCGTTCCAGTGCATCTGTAGGGAGGGATGGACTGGAGATCTGTGTGACCAA
>Hym25
TCAATCTGCGCAAAAGTTAATAGAGAACCTTGTTGTGATTGGGTTGGCGAAAGAGGTGCAGGACACTTTGTAAAAATGGTACATAATGGTATTGAGTATGGTGATATGCAACTTATTTGCGAAGCATATCACATTATGCGAAATGGTTTAAAACTTAATCCAGAAGAGATGAGTCAGGTCTTTGAAGATTGGAATAAAGGAGAACTTGACTCATTTTTAATTGAAATTACGAAAGATATCCTTAAATATAAGGATGAAAAAGGATATTTATTAGAGCGAATTAGGGATACAGCTGGTCAAAAAGGAACTGGGAAGTGGACAGCTATTGCAGCACTAGATTATGGAGTACCTGTAACTCTAATAGGAGAATCAGTCTTTGCTAGATGCCTTTCTGCTTTACAAAGTGAAAGAATAGAAGCAAGCTCAGTATTGCAAGGTCCTGATGCTATATATCAAGGCGACAAGAAACAGTTCCTAGAGCATTTGAAGAAAGCTCTCTATGCCTCCAAAATTATTTCCTATGCACAAGGATTTATGTTATTAAGAGAGGCTGCTAAAATTCACAATTGGAATTTGAATTATGGTGGTATAGCTCTTATGTGGAGAGGAGGATGTATTATAAGA
>Hym26
GATGGAGATACAGACGGAAACACCACGTCTTTCAACTGCACGGAAACGTGTACTCCCGAATATCCCCACAAGATCTTCAATCCAGACAGTGAACCGTATTGTTCACTGCAAACTGTGAGTTTAGTAGAATACGAACTTCGACCAGCTATCTTAGGAAGCATTGCGATATTCACTCTAGTGTTCATCATAATAATGGCCATAACCATGTACTTCTGGCGTGTACGAGCAAAAGCCAAAGAAAACACTGTGAAAATGACAATGGCTCTGACCGGCTTGGACGACAACGAACCTCTTCGTCCAACTGGCGTGAAACCAAATCTAGCAAAATTACGTATCATCAAAGAAGAAGAGATGAGAAAAGGTGGAATTCTAGGTTACGGTGCTTTCGGGAACGTTTATAAAGGAGTTTGGGTGCCAGAAGGGGAGAACGTGAAGATTCCAGTGGCTATAAAGGTCTTGCAAGGTAATGGTACAGGAGCGAACACCTCGAAGGAATTCCTCGACGAGGCTTACATCATGGCTAGCGTGGAGCATCCGAATCTACTTCAGTTGCTAGCTGTTTGCATGACGTCGCAAATGATGCTAGTGACCCAACTAATGCCTTTAGGCTGTTTGCTCGATTTCGTGCGGAGATTTAAGGACAAAATTGGCTCGAAAGCGTTGCTAAATTGGTGCACACAGATTGCCAGAGGGATGGCTTACTTAGAAGAAAGAAGATTGGTTCATCGAGACCTTGCGGCTCGGAACGTTCTCGTGCAAACACCTAACTGTGTCAAGATTACCGATTTCGGATTAGCCAAGCTATTGGACATCAACGAAGAACAATATAAAGCTGCCGGTGGAAAGATGCCGATCAAGTGGCTGGCCTTGGAATGCATTCAACATCGGGTGTTCACTCATAAATCGGATGTTTGGGCTTTCGGTGTGACCATCTGGGAAGTTCTTACCTATGGCGGTAGACCGTATGAGAATGTGCCTGCTCGAAACGTGCCAGAATTATTGGAAAAAGGCGAAAGGTTACCTCAACCGACCATATGTACGATCGACGTGTATATGATTATGATTAAATGTTGGATGTTGGACGCTGAGTCGAGGCCTAGCTTCAAGGAACTGGCGGAAGACTTTGCGAAGATGTCTAGAGATCCTGGCCGATATCTTGCTATCAAGGGCGACAAATACATGAGGCTACCTTCGTATACACTGCAG
>Hym27
ATGCAAGCCAAGAAGCGCTATTTATTATTATTTGTAACATGTGCGTTTCTTGGATATTGTTACTTTGGTGGTTATCGGTTAAAAAGTGAAAAATGGACAGGCAGATCTCAGTTGCCTTATGAGCGATTGCCTTCATATTTAAGTCTAAATGAAGAATTTTATGACAAGGATTTGAGAACATCAAATGGAATCCCACCTATGTCTCATCGTACAAGGCAATGTCGTATGGAGACTTGTTTTGACTTTACCAGATGCAAACAAGGTTTCACAGTATATGTGTATCCAGTTGAAGATGTGATAAGTCCATTATACCAAAAAATATTGAATGTTATTACAGAATCAAGATATTATACATCAGATCCAACTCGGGCATGTATATTTGTATTAGCTCTTGATACATTAGACAGAGATCCATTATCAACAGAATTTGTGCATAATCTTCCTTCAAAATTAATACGTTTACCATATTGGAATAATGGCAGAAATCATTTGATATTTAATTTATATTCTGGAACATGGCCTGATTATGCAGAAGAATCATTGGCCTTTGATTTGGGATATGCTATGCTTGCTAAGGCCAGTATGTCTATCTTTAGACATAGACCAGATTTTGACATATCTATACCATTGTTTGGAAAACAACATCCAGAACGCGGTGGAGAGCCAGGTCAAGCTTTAGAAAATAATTTTCCTAATAATAAAAAATACGTTGCAGCTTTCAAGGGTAAAAGATACGTCCATGGTATAGGTTCTGAAACTAGAAATGCTCTCTATCATTTACATAATGGCAAGGATTTGGTATTTGTTACAACTTGCCGTCATGGTAAAGCATGGAGAGAGTTACAAGATGAACATTGTCAACAAGATAATCAAGAATATGAT
>Hym28
GTGATCAGCATAGTCTCGGTCCTGTTCATCTGCATCTCGATCTTGTCGTTCTGCCTGAAGACGCATCCGGACATGCGCGTGCCGGTGATCGTGAACCGATCGGTGAACACGGGGAACGGCAGCTCCTGGGCGGTGGATAAAACGCATACGAACGCTCACGACTTCTTTTTCTACATCGAGTGCGTGTGCAACGCCTGGTTTACTCTCGAGTTTCTAATACGGATTACCGCGAGCCCGAACCGGTGCGTGTTCATCAAGAGCTCGGTCAACGTGATCGACATGGTAGCTACCGTCAGTTTCTACATCGACCTGGGGCTACAGCGTTTCGCCTCGCATCTGGAGAACGCCGATATACTCGAGTTCTTGAGCATCATACGTATCATGAGACTGTTCAAGCTAACCCGTCATTCGTCCGGCCTGAAGATTCTCATCCAGACGTTCCGCGCATCCGCCAAAGAATTGACCTTGTTGGTCTTCTTCTTGGTCCTTGGCATCGTGATCTTCGCCAGTCTGGTCTATTACGCGGAACGTACCCAGTACAATCCGAAGAATGATTTCAAGAGCATACCATTGGGATTGTGGTGGGCTCTGGTCACGATGACCACCGTCGGTTACGGAGACATGGTGCCGAAAACCTACATAGGGATGTTCGTCGGCGCGCTGTGCGCCCTTGCCGGTGTCCTCACGATCGCCCTGCCGGTGCCCGTGATCGTCAGCAACTTTGCGATGTATTACAGTCACACGCAGGCGCGAGCCAAGCTACCGAAGAAGAGACGCCGTGTAATTCCGGTCGAACAGCCGAGAGTACGGACTCTGGGTGCGCCGTTGGGAGCGGCCGGGGTTGCTGGCACTATGGGGCCACCGGGATGCACCCAACAGCACATGCAGTCGGGTGGACCTACATCGGGATCCGGTGCTCTAGCCCCTGGCCTTGGACAGACGCCCGGGGTCGGCTGCACTGGCGGCATGGGACCTCAGAACAGACGGATGAACGCTATCAAGACCAATCATCCCAAGGATGTTTCGTTCGCCACTAAAACA
>Hym29
ATGTATCTGAAAATAATTAAATGTATTCTAAGAAATATTATTCAATTGAGGGAAAAAATGTCAGCTATCAATGATAGTAATTTGGGAAATGATATTCCTGGAAGCAGCGGAGGTGTAGGTGAATGTAGTGGTAGAATGAGTAAACAAAATCACTCAGCAAATGTTCTCCATAGAATTAGTGGTACACTTGAAGATAAAAATAATGATTATCTATGTCCTATTTGTCTTGAAGTAATTGATGAAGCTCATATCACACGTTGTGGTCATACATTTTGTTATCGTTGTATAATAAAATCTTTGGAAGCCAATGGCCGTTGTCCAAAGTGTAGCTATGCGTTAACTCAACAAGATATTTTTCCAAACTTTCTATTACATGAATTGATATCAAAATATAAAACTAGAATTAAGGGTCTTGCTGAATTAGGATCTTCTTATGCAGCTGATGGTAGACACAGAGTAGTAGGTACAGATTTACCTGTACCACCACATGATGGTTTAAGAGATATTATAGCTGCGGAAAGTGCTAATCTAACATTACCAGATGTAAATGTAATGCTAGAAGTACTAACACAAAGAAAACATTTACTGGAAGCAGAAACATGTACAGCACAAAATAAATTGCTACATGAATTTTTGAAGCATCTATTGCAGCAAAAAGAAGAACAAAAGAATCAGTTACAAAAAGAGATAGCATTGATTAAGAAGGATATGGAAGAAGTTGAGAATATTCTAAGAGATGTTCAAAATAAATGTCCTAAAGTAGAAGATTTGAAAAAATCCAGTGAGAATGATACTGCACAGGTATCAGCTATAAGAAAAGAAATGATTGGTCTTATAGATATAATTGATTCAAACATGGTAAAACCAAATGAAAAAGCAAGTGTTGTTGGAAGTGAAACCTTTATTAATCCTACAGGAAGTAAAAAACAAAATGATTATGCAGTAGGATCTACTTTAGCTGTACGTAGAAAGAGGATGCATGCTCATTTTGATGATTTTGTTCAATGCTATTTCGATTCTCGTGCTAAGGAACTACTCCTTGGCCATAAATCTCACAGTCAAAGTGATTCATGGCAAGGTACTAGTTCAGGACTTGATGTTTTTAGAGAAAACCTTGTTAAATTCTCTAGATATAAAGCATTACGTCCATTAGCGACTTTGAATTATTCGTCAGATATTTTTAATAATTCCACTATTGTTTCAAGCATTGAATTCGATAAAGATAATGAATTTTTTGCTATAGCTGGAGTTACAAAACGTATAAAAGTATTTGATTATAGTGCTGTAATAAGAGACACTGTAGATATACATTACCCCTGTGTTGAAATGGTATCTAGCTCCAAAATATCATGTGTTTCATGGAATTCCTTTCATAAAGGAATGCTAGCATCATCTGATTATGAAGGAATTGTAACAGTATGGGATGCTGCAACTTGTCAGAGAACTAAAACATTTCAAGAACATGAAAAGAGATGTTGGTCTGTTGATTTTAATGATGTAGATACTAAACTTATAGCATCAGGGTCAGATGATGCTAGAGTGAAGTTATGGTCTTTGAACAATGATCATTCCGTGGCTTCTTTAGAAGCAAAAGCTAATGTGTGTTGTGTAAAATTTAACCCACGTAGTTCATGTCACTTGGCATTTGGATCTGCAGACCATTGTGTCCATTATTATGATTTACGTAATATGAAGGAAGCACTCTGTATTTTTAAAGGCCACCGTAAAGCTGTTTCATATGTTAAATTCATTAACAAAGAAGAAATAGTATCTGCAAGCACGGATTCGCAATTAAAAATGTGGAATATCAATAATCCACATTGTCTACGTTCATTCGTCGGACATGTAAACGAGAAGAATTTTATAGGTCTCACTACCGACGGTGATTATGTAGCATGTGGGTCAGAAAATAATGCACTTTATGTGTACTACAAAGGACTTTCCAAACAATTGTTCTCATATAAATTTGATGCTGTTCGAAGTATATTAGAAATACAAGAAAGAAGAGAAGAAGATCTGAATGAATTTGTGTCTGCAGTTTGCTGGAAACAAATGTCCAATGTTGTGGTAGCTGCAAATTCTCAAGGGACTATTAAAATATTAGAATTAATT
>Hym30
TTTAATGTCAGAGGAACTAATGATGATGGTCATGTAGCAAATTTTGTAGAAACAGAGCAAGTAATATATTTAGATAATGAAGTAACCTCTTATGTGCAAACCAGGGGATCAGTTCCTTTATTCTGGGAACAGCCTGGTATACAGGTTGGTTCTCACAAAGTGAAAATTTCTCGTGGTTCTGAAGCTTCTGCACCAGCTTTTAATAGACATTTGAATATGATTAAACAAAGATATGGCCAACAAGTAATTATCAATCTTCTTGGATCTAGTCTAATTGGGAGTAAAGAAGGAGAAGCAATGTTAAGTCAATTATTCCAAACTCATCATAATATGTCAGAACATACTGATGTACCTCATATTCTATTTGATTACCACCAAGAATGCAGAGGTGGAAATATGAAAAACCTTTCAAAGTTGAAAACAAAAGTAGATAAATATTTAGAATCATTTTCCTTGTTTTATGCGGCTGGTAATACTGTCATTCTTGAACAAACTGGGACTATTAGAACAAATTGTCTCGATTGTTTAGATAGAACAAATTGTGTACAAACATTTTTTGCACTGGAGATACTTAGCAAACAACTTGGATTATTAAAGTTACTTGAAAAACAGCAGATGGTTTCAAGATTTGAAGAAGTATTTAGACAAATGTGGATCAACAATGGTAATGAAGTAAGTAAAATATATGCTGGTACTGGGGCAATTCAAGGAAGTTCAAAATTAATGGATGGTGCAAGATCTGCAGCTAGAACAATACAAAATAATTTATTAGACTCCAGTAAACAAGAAGCTATTGACATTTTGTTATTGGGATCAACTTTAAATACTGAATTAGCGGATAGAGCTCGATTACTTTTACCTTCTAATATGCTACACGCTCCACCCAGCGTTCTCAGAGAAATGTGTAAAAGATATAATGAGTATGTAGCTACAATAAATCTCAGAATAAGTGTTGGTACCTACAACGTTAATGGAGGGAAACACTTCCGAAGTGTCGTGTACAAAGATGTGTCTCTTTCTGATTGGTTACTAGATGCTCCACGAAAATCATCA
>Hym31
ATGGATAAAGAAGAAATAAATTGTACGTTTGCAATAGTAGGTGGAGGTATAGCAGGAGTATCCTGTGCTAAAAGTATAGCCTTTCTTGTTCCGGAGGAAAAAATCATCCTAATTACAGCAAGTCCCTTAATAAAAGCAGTTACAAATATAGTTCCACTTAGTAAAACATTAATGCAGTTTGATATTGAAGAAAAGGACACAGCAGTTTTGATGGAAGCACATGATTCATTAAAAGTTATTAATGATTTTGTAATACAAATAGATAGCTTAAATAAACAAGTGCAAACTAGAAATGGAAGAATTATAAACTATAAAATGTTATGTCTTTGTAATGGTGCTAGACCAAAACTGATAGAAGAACATAATAATTTTATACTAGGGATAAGAGATACAGAATCAGTTCTACAATTTTCTCAAAAAATAAAAAATTCAAGAAGAATTGTAATAGTTGGAAATGGAGGTATTGCTACTGAACTTGTGAATGAAGTAGATGGTGTTGAAATGATATGGGTAATTAAAGATAAACATATTTCTGCAACATTTGTTGATCCTGGGGCTGCAGAATTTTTTATGGACAAGGTATACAAAACTGATCCATATACAAATACTAATGCTAGTTCATTTACTAAAAGAATGAGATACACTGTCACTAATACATCAGTTGTAACAGGTGGACCAGCTCTAGGTCCAGATTGGCATAATAATTTTGATGTAAAAGGTGCTTTCCTTAAATCTGCAAAAGTACAAATAGAATATGAATGTGAGATCATTAAAATTCTTAATAAATCAGAACAAAAGGAAGTTGATCCCATGGAAGAATGGTCCATATATGTTGAATTAACAAATGGAAAAGTTATTGGCTGTGACTTTGTTGTATCAGCAACAGGTGTAATACCAAATTCTGATATAGTAGGTTTGGAGGATATAAAAAAAAGTGAAGATGGGGGGCTGCTGGTAGATTGGAAATTGGAAACTTCAAAACAGGATATATATGCCGCTGGAGATGTGTGTAGTGCAGGATGGGAATTAGCAAAACATTGGTTTCAAATGAGGCTGTGGACTCAAGCACATCAAATGGGACGGTATGCGGCAAAATCAATGGTTTCTAAATTAAAAAATGAAGAATTTTTGCAAGATTTCTGTTTTGAACTTTTCACCCACGTAACTAAGTTTTTTGGTTACAAAGTAGTTTTACTTGGTTTGTATAATGGACAAAAGTTGGATAACAATTATGAGATATTGTTACGAATGACCAAGGGAACAGAATACATAAAACTTATCCTAGAAAATGGTAAAATGCAAGGAGCAGTATTAATTGGAGACACTGATTTAGAAGAAATGTGCGAAAACTTAATACTTAATCAATTGGATTTAAGTATTTATGGAGAAGATTTACTAAATCCTGATATTGATATTGAAGATTATTTTGAT
>Hym32
GTCGAATGGTTCTGGAACGGAAAACCTTTGCGGACCGGTACTCGTTTCCGCACCTTCTGCGACTTCGGCTTCGTGATTCTCGAAATTTCGCCAATCTATCCAGAAGACTCCGGCGAATACAGCTGCCGAGCAACAAACGACTATGGCGAAGCTGTAACCACATGCACGATGAAGTGTACTGGAAAACGAAGCATCATTCTCGAATCTCAACTGCCAAAAGGAATGGAAGGCACGATAGATAAAATCGCCGAACTGGAAGGTCTCGGAAACGAGCCTGGTATTGCAACTCCGGACGACGATACCGGAAAACCACCGGAATTCATCACGACACCATCCGATTTGACTCTAACCGAGAATTCCTTGGCGCACTTCGAGTGCAGATTAACACCGATCAACGACTCCAGCATGAGAGTAGAATGGTTCCACAATGGAAAACCTCTGTTGGCTGGAACCAGGATCAAAACCATCCACGACTTTGGATTTGTAATTTTGGAAGTAGCCAATTGCTACCAACGAGACTCTGGTTTATATACATGCAAAGCAACGAATCGTCACGGTGAAGCTACTGTGTCGTGCAAACTTCAAGTTCGTGGACGCCAAGGAATTATCTTGGAGCCTCAGTTGCCAAGCAACTTTAAGACTGGAACAGAGAGTATTCAGAAATTGGAAGAGGCTTTGTACAAGAAGGACGAGATACTGACCGAGGAAGAAACACCTAATCCTCCTAAGTTTACTGTGGAATTGAAGGATATCGAAGTAGAGGAAGGAGCATCCAGTCACTTTGATTGCAGAGTCGAACCTGTGGGCGATTCTACCATGCGTATCGATTGGTTCCATAACGGAAGATCATTCGCTACCGGATCTCGTGTACACCAGATTAACGACTTTGGATTCATTTCGTTGGACATGTCGTACACCTATGCTAGAGATAGTGGAGAATACGTTTGCAGAGCTACGAACAAGTGGGGATCTGCTACTACCAAAGCTACGATAACGTGCAAA
>Hym33
ATCTTCGGTAGCAAGGCGGACCTGCAGCTCCACACGCAGATCCACATGCGCGAGGCGAAGCCGTACAAATGCACCCAGTGCTCGAAGGCGTTCGCGAACTCCTCGTACCTGTCCCAGCACACCAGGATCCACCTGGGCATCAAGCCGTACCGCTGCGAGATTTGCCAGCGGAAGTTCACCCAACTGAGCCACCTACAGCAGCACATCCGCACGCACACCGGTGACAAACCGTACAAGTGCCGGCATCCAGGCTGCACGAAGGCGTTCAGCCAGCTGAGCAACCTACAGAGCCACTCCCGCTGCCACCAGACCGACAAGCCGTACAAGTGTAACTCCTGCTACAAGTGCTTCTCCGACGAGCCCAGCCTGCTCGAGCACATACCGAAGCACAAGGAGTCGAAGCACCTTAAAACGCACATCTGTCAGTACTGCGGCAAGAGTTACACCCAAGAGACCTATCTGGCGAAGCACATGCAGAAACATGCGGAGAGGACGGACAAGAGACCACCAATAATCGGTACGGGGCTCAGGCCGTCGATCCACGCAATGGCGGCTCATCATCAAGACCATTATTGGCCGAAAGTCAGTCCAGACTCGGTGATCAGCGATCTACACGACCGACTGCCTCATCACCACACCGACTACCATCAAAATCAGAACCCGGAGATGCTATTACCTGGCCACGGACACCGTGGCGAGTCCATCGAGAACGATTCGAGGCAACAGACCCCTCAACCGGGCGCCAACCATCACCCAAACAGTAGTTCGGCATTTACGCCGATCTCGTCGATCTCGATAAATTCCATCTCCTCCATGCAACATCCATTGAATCCACTGAACCACTTGCACTACCCTGGCAGCCATCATCCAGCCTCCAGGCCATATCTCTACGAAGCCTTCAACACAACGCAGAAATCCTCGCCGGCGTCATCCTCGTCAGGGGTCACGTCAGGCACGACCAGCAACCAGAACGCGACCTCCTTCCCGAACCAGTTGATCAGCCTCCATCAAATCAGGAACTACGCGCACCAACCCAACCTTGGAAATCTCGGGAACTTGGGAAACCTGGGAAACCTGAGTAATCTGAGCAACCTAAGCGCGACAATGGAGAGCCACGCTCTCCTCGGTGGACTCAAGGAGAAACAG
>Hym34
AGATGGTCAAATGCAGAGAGAATGCTTGCTATAGATGAATTAATTGAACGGTGTGAACCAACACAGGTACGACATATGATGCAGGTTATTGAACCTCAATTTCAAAGGGACTTTATATCGTTGTTGCCAAAAGAGTTGGCTTTGTCGGTATTAGCTTTCCTAGAACCCAGGGATCTCTTACGTGCCGCTCAAACATGCCGTAATTGGCGATTTCTTGCGGACGATAATCTACTATGGAAAGAGAAATGCAGAGCAGCTGGTATAGAAGATTTGAAGGATCTGCCTCAAATAAAACGTAAGAATGGTAGAAATTCCGGTAATTGTTCATCCCCATGGAAACAAGCATATATGAGACAACATAATATAAAAATGAATTGGAGAACGAAACCTATTCGTACACCAAAGGTTTTAAAAGGACACGATGATCATGTCATTACTTGTCTTCAGTTCTCTGGTAATCGTATAGTAAGTGGTTCTGATGACAATACTCTTAAAGTATGGTCCGCCGTTACAGGCAAA
>Hym35
ATGTCCTTTTGCAGGATAACAGGTAGAAGCAGGGGCCTCCCTAAGCCAAATTACTTCCCTCTTTTACCACCAATCAGTCCAGCTGATGCAAAACGTTTCTGTCGGATCACTGGCAAATCCTATGGTTTGCCTACTCATCATTACATTCCAGTTTTATTGGGTGTCCACGCCCACGACAAATCGAAATGCAAGATAACAAACGCTTCCGGTCTAGGACCGCATCATTACACAGCTGGCTTCGTCCTAGGCGAGAAGAAGAAACACGTGATCCTCAAGGACTATCGCTACGTGTTCCCAATCTTGGAGGGAGAAGGAGAACAACAGAGAGTTCTAAGAGACTTGTTAAACACGAAACATCCTCCTGTCGAAGAGGAACAGGCAAAGTTCGTATACACGGTGGGAGAAAGAAGATGCAGTCTGGTATTTCCATCCAGACTGGAAGCTGCAGTCAGAGATGGCGATGTAAAGGACGTGATGTTATCCAGAGACTGCGACACAGTTTTGTTTAGGCTGAAGCAAGGGAAGAATGTTTCTGTGGATTTCAAGAATTTAGAGGATTTTGAGAATCTTTACGATGGGCTTGGACCGAGCCAGGAAGTGGTAAAGGAAAGAGAGAGACTGGAAGCCGAGGCTAAGAAACGAAAGAGGAAACGACAAGCTGGTTTAAGTTACGCCAAAAAAATTTTCGAAGAGAAGGAAAGGGCCGCTGAAGAGGAAGAACTAAGGCAGACGAAGCAACTGAAACTTCGTAGCTTGAAGGAGGAAACGACGGAAGAAACATGGAAAAACGTGAATTTGAAGCAGGCTAGAAGCAGAGCGTGTAATTTTATCTCGGTAACGAGTCCTCTGAAGGGTGCAGAGAAGTCTCTACCAGAAACTTTGGATTGGAACTCGTTCCAGGATACTAATGAAGCATCCATGCAACCAATCGTGGACAAATTGCCCACTCCTATCAAAGTAAAGCCACAAGTCGTTGAACAAAGTGCTACGTCTTCGTGCACTAGCCCTATCTCAGAGAGCACAGGAGGATTCGAGGCGATATCAATCGTGAAGCCATTGACGTCGCTGAAAATAGAACCCGACGCGGCTCTGCAGTCAGCCATACGGAATATTCCAGCCAGTGACTTGAAAGAGGTGTCTAACGTAAACGTGAAGCTTCTACAAGCTGGTGACGAGGCGATAGAGCAGCTACCGAGAGTGGAAGAAATCCCGCAATTGGTGCAAAACCTGGGCAAAGGAAAGGAGACGACGCAGCACAACGTGAAAGGTCTGAAATTAGACATCAAATCCGCGCAGAGATTTATCACCGGGCAGACAGTGCAGACGCCGAACGGACCTATTTTTGTACCTGGCCAGACGCTGCAAACACCTCAGGGTCCTGCGTTCGTTCCTGGTCTAACCGTGAACACTCCTGACGGCCCTCTTCTCGTCCCTGGACAGATCCTCAACTTGAAAGAGCAAGATAACAAAGAGACGCCCGTATTTATAGCTGGACAGACACTGGCCACGGAACAGGGTCATCGATTCCTTCAGGGTCAAACCTTCCACACCAACGAAGGAGCCAGATTCGTTCAGGGTCAGACTGTTCTAACAGACGATGGTCCAAAATTTGTCGCTGGTCAAGTATCGAAAGATGGGACCTTCGTTCCTGGTCAAACCATTCTTACTCCTGATGGACCTCGATTTATGCCTGGTCAAACAATCACTGACAATCATGGAGAACAGATATTTGTCCCAGGACAGAGCGTGCAGATCGATGAGTCCTGGGAATTCATTCCTGGACAGTCTATCGAAACTCTGACTGGAGAAACGAAGTTCGTTCCAGGTCAGACGATCCCAACCTGTCAAGGACCACAATTTGTACCGGGACAATACGTGACTTCTAATTCTGGAGAAAGTTACTTCATGCCTGGTATAGTCAAAGATACTGAAGTAGGTTCGACTTTCGTTCCCGGTATGACTTTGGATACTCCGAAAGGACAGAAATTCGTGGAAGGTCAAGTAGTGAGGACACCAGTAGGTGAAAAATTTCTACCAGGGAAAACTAGGATAACAGATAACGGAATCGAGTTTGCTGCAGCTAGTACGTTTGACGAGGTTGTGTTCTACGATGCTGGGCCTGTTGGCATGCCTGTTGATCCGAAAACAACCAACGTTTCTATCCAACAGAGCGAAATCTTTGGACACATGGTGCAAACCGACAGAGGAGTAGAATTCTATCCAGAGAGCGAAAGAAATTTACCCGAAGGGAAAAGAATAGTTCCTGGTCAGTTAGTGAAGGGGGGGAAAGACGGACCTCGATTCGTGCCTGGTGTGATGACGGAAGATGGTTTCCTACCCGGTCAGATAGTAATGACAGAAAAAGGTGAGCAATTCGTTCCAGGTCAAGTAATCGACACTAGTACCGGTCCTAAGTTTGTTCCTGGTCAAATGGTGGAAACTAGAACAGGTGCAAAATTCGTTCCTGGCCAGACCGTGGAGACTGGAGATGGGCCACGTTTCGTACCAGGTCAAATCGTTGAAACCAAAGCTGGTCCCACTTTTATTCCTGGTCAGGTGATTTCCACGGACGATGAAGGTTCTAGATTCGTACCTGGACAAGTGGTAGATACACCCGAGGGACCGAGATTCGTTCCAGGTCGCGTAGTAGAGTCTGGAGAACTGGGCGTGACGTTTGTACCAGGTCAGATAGTTCAAACTGAAGAAGGTCCTCGTTTCGTAGCTCCAGATTTGACTGACACGCCTGAAGGTGAGGTAGAATTCTCTGTTCAAGGATTCGAGGTCACTCCTGAAGAATTAAAATTACTCAGGCCTCAGAATTTGCATTACAATGCTCATGTTCAGCATCAGGGAGAAACTAGCATAGATGCAAGGATGCTTCGACAATTATCAGAAGCTGGTTTGTCCGTGGGAAGGAAAGTAGCCACAGATTTGCCAGCTGTGGATGTTGATGTAGATCCAAAGGCGGTAGCTTTGGAACAAGCTCTCGTAATGGCGGAGAAGCTCGGTTTACATGGTATCACAGCAGTGAAAATGGCACAGATAGTGTCCACTGTGGCTCAACTAGCTAAAAATATTGCGATTCAACAGGAACAACAACTGGAGGAGAATCACATCGAATCGAAGTTGATGAATGGTACGAATCCTCCCGTTATAAATGGTAATAGGAATGATAATGGAAACGGAGAAGGACGAGAAAACGACGAAGGTGGCTACTGGTTGAAAGACGCGGTGAAAATAGCAATGACAAGCGCTGTCCTGGCGATCACCAGTCAGTCTATGGAAAATGGTAACGATTCTAAACAAGATTTCGTTTATTCTTCCATCAGCGAAGCTTTCAATGTCCTTTTACGTCAAAGGAATATTAGTATCGAGGAATCTGTGGAAGAGATCCTGCAGATACTTCTAGTTCCCCAAAATCGAAGTAACTTGTGTCAGTCTGCTCTGTTAGAGTTATTAGAAAGTAAAAACAATAAAGTGGACATTCTGAAATCCACTTTAGGCAGCCAGTCTCTGAAAGAAGATGTGGTACTGGATAGGTTATCTATGGTTCTCGAGGAAGAACACGGTACAGATCTAGTCGGCCCAGCGTTCAGAACAGTTTCTAAAAACGACCCGGAACTGGTCTCTCGGGTACTCCGAAAAGTATCTGAAGAAGTTTCCACAATTGTCACGGAGAAAGAAGCGGCTGAAACTGTTCACAAGGCCATCGTTCAAGCAGTCAGAGAATCTAGTGAAATTCACGTTCAAGAATTATTAAACGACGAGGGAGAAAACGTTCGAGAGATGCTTCTGCAGGCTGTAGGATTGGCTAGAGCTCTAGGTATGTCTAATATCGCTAGTAGCTTATTGACAGTGATCAGCGACGAAAAATCAACGCGAGCCCTTGCCAGTGACAGAGTGACGCTGGATGTTTTAAAACGACTGACAGTGATGAGGAAATTAGCTGAAGAGAGGCCGCCGTTTATGAACGCTTTAACACAGTTGTGTAGCGATCCAGAATTGGCCAGAACTGACCCACGATTGAGAACTCTTGTCAGAGAGAGCGCAGCTTTGATGATTGTACCCGAAGAAGGTCCTCTGCAGTCGTCAGCCGACGTACCTTCGGTTCTGCTCCAGTCTGACAATAGTTTAGCCATGGAAGAATTCCTTTTAAGAAGAAACCATAAGCCATCGTCGATTTTTATGATTCTAAAACAAGGTATACAAGCTGTGGTACCCAGAGAAGCCTCTAGATCTGTTTTAACTGGAGAAGTGGCTTACACGGTTCTCGACGAGGATGGAATTCATTATTTTGAACCACTCCACGTTTTTTCCGCGCTCCAACTCACTCGTCCAACCGCACATCGATTTTCCATGTACTGTTGTCCCGTTGCAAAGGAAGAGGATGTGGATGTTGAAATGATGTCCACGTACGGGACCATCTCGATGGCTAGTAGCCTCGATGGATCCGGTACTGGAACTTATCAGAGGCAGGAGTGTAATGGCATTGTACTGTCGAGGTCTGATAAGTCATTTGGATATTCTGGGAGCAGAGAAAATACACCGAGTCTGAGGAGATTAAGCAACTTTCAGGACAATTGCTTTGAGCGG
>Hym36
ACTAATCAATGGTTTGTACCATCGACAAAAGGTGATATTCCACCTGGCTGTGCTGCATATGGATTTGTTGTTGATGGAAGTCGTATTTTGGTTTTTGGTGGTATGGTTGAATATGGAAAGTATTCAGATGAGCTTTATGAACTTCAAGCAGTTAGATGGGAATGGAAAAAATTGAGACCCAGACCACCGGAAAATGATTCTCCACCATGTCCTAGATTAGGACATAGTTTCACCCTTATTGGTAATAGAGTCTTTCTTTTTGGAGGATTGGCTAATGATAGTGAGGATCATAAGAATAATATACCAAGATATTTAAATGACCTATATACCCTTGAACTACTTCCTAATGGAGGAACAGTTTGGGATGTACCACAAACAAATGGGCATGCACCACCACCTAGAGAGTCTCATACTGGAGTGTCTTATACTGATAGTAAGACAGGAAAAACCTGTTTAGTGATTTATGGTGGTATGAGTGGCTGTCGTTTGGGTGATTTATGGTATCTTGATGTTGATTCAATGACTTGGCACAAACCAGTGGTTCATGGACCTATTCCATTACCCCGTTCTCTTCATACTGCCACTTTAATTGGTCATCGAATGTACGTTTTTGGAGGATGGGTACCACTTGTTGTTGATGATGTTAAAGTTGCAACACATGAAAAAGAGTGGAAATGCACAAACACGTTGGCTTGTTTAAATATA
>Hym37
CGCTTCAATCCTTGGGATAAAGAATTCGACGGGCTACATTCGGCACACCTGACGCTTTCAATAGTCTCTGGCCAGTATGTTTCCCCAACAAATTTCGTCGCCAGCACGTACGTCGAAATCGAACTAGTCGGCATTCCGATCGACTGTGCCAAGCATAAAACGAAAATAATACAAAACAACGCGCTGAATCCTATTTGGAACGAGAAATTTTGCTTTCAAGTAATGTTCAAAGACCTCGCCTTTCTGCGTTTCGGCATCGTCGAAGCAAGTTCCCATCATTTGATCGCCCAAAGGGTCATTCCGCTAAAATGCTTGAAGCCCGGCTACAGACACGTGCGTTTGCGTTCCTGTAAGAACAAACCTTTGGCTCTGTCCACGCTGTTCATTTATTCCCGTTTGGAAGAGGAGAGTCTCGATTATAACACGTGTTGCCGTGATCACAAAGAATCGTCGAAGCGGCCATCGTCGGGTAAGGAACCGGAAAAATTGACTACGGTGGATCCCGGATTAGGTGGAGTGACGCTGAAGAGAAGAATGTTCTTCCTAATGGTTTATCACGTGATACCGGAGGAACCGTACACTATATTAAAAGTGACGCAGGAGAGTACGACGCAAGAGGTAATGTTGCAAGCTCTTCAGAAAGCCGGAATATCCGCGGATCGAGTCGACGAATACATTTTGGTGGAAGAAGTCTCTCGTGGTTGGGAGAAAAGAGACAGGGAAGAACTTCCAACTCAACGCGTATTAGATCCAACGGAGCACCCGTTGCAAGCGCAGGCTTTATGGAAAGGGCAGGGGCGTTTCCTCTTGAAGAGGGTAGGCGACGATCCTAGCAGCAGAGCCTGGCTGGCTTCTATAAGGAGTACAGCCGGACACTCGAAGCTCGACTCCGAAAGAGACACGTCCACGCATATCTGGGACGAAGCTGACACCTTCTTAGTTTGCATTTATAACGTTTCGCCGGATATACCGTACGCGATACTTCGCGTTCCTGTAAGCAGTTCCGCTCAAGATGTTCTAGCTCAGGCTTTGGTGAAGGCCAGAAGAATGGAGGATCCGATGAAGTTCGCTTTGGTGGAAGAACTCGAATGGGGAGGAGCTGGAGCCGTTGGTAGTGGCAGTCGACAATTGAGAGTTTTACGCGATGACGAGAACGTGTACAGTACTCAAGCCTTTTGGAAGACGCTCGGAAGATTCATTCTAAGAGAAAGGGAACAAGCAATACCGAGGCGGCATCTGTTGCCAGCCACTTTGGATAGGCTCAGCAAAGGTTTCTCCGTAGGAAGATCGGTCTCCTTGCCAGGTTCCAGCAAGGAGAAGATGCCTGTCTCGGAAGCGCTTTCCGATCCAACTTCCAGGGGGCTGAGACATCGTCTACTGATGCACGGTCGTAGGAGGGAAGTTCACTCCGATGGCGAAGATATTCGCGAGTCTGATATTTTAAACGCGGCCCTTCACTTGAAGAAGGTATCTTTAAGAAAATTAAGGGTTTGGAAGTCA
>Hym38
GTCGATCAGATGAATAAAATCGTAGAAGTACTAGGAATGCCACCGAAACATATATTGGACCAAGCGCATAAAGCGCGGAAATACTTTGACAAAGTCCCCACGGATGGCTCGTATGTGCTGAAAAAGTCAAAGGATGGTAAAAAGTACAAACCTCCTGGTACAAGACGCTTACATGATATCTTAGGTGTCGAAAGCGGAGGCCCTGGTGGTAGAAGGATAGGTGAACCTGGTCATTCAATTTCCGATTACCTCAAATTCAAAGACTTGATCCTGCGAATGTTAGACTTTGATCCGAAAACAAGAGTGACACCGTATTATGCACTTCAGCACAATTTCTTTAAGCGTACAGCCGACGAGGGGACCAACACAAATATTGCTGCTGCCAACAGTGCTAACACGAGCCCGGCAGTGGTATCGATGAGCCAAGATCAT
>Hym39
ATGGAAGATTATACTCCTATTGATGAAGATTTTCCTGGTCGTCTGCTACATCAAGCTGCTTTGTGGGATAATGCAGAATTATTAGAAGATCTTTTAAGAGGAGAGCATGCACAGTACATAAATAGTCAAGATTCATGGGGTAGAACACCATTACATGCTGCAGCTATTACCGAAAATTCAAGATGTTTGGATGTACTATTGTCTGCAGGGGCAAATCCAAATATACCATGTGGACCACGGGGTCATTACCGGACACCATTACATATTTGTGCAGAACATGGACATAGTTCCAACATTGAAAAACTTTTAAAATTTGATGCAAATCTAATGATCCAAGACAATAATGGTGAAAGACCATTAGATGTAGCTGAGAAAGCTAAGCAAGATGTCAGCATAAATTTGCTCAAATCAGCAGCTGAAAAGTATGAATTGGAAAAACTTGCAGTACATGCTTCTTTGCGTGCAATCTGTATTCAAGGAGATGTTGTAGCAGCTAAAAATCTTATTCAAGGACATACTTCGGATTTGGAATGCATTATCAACATGGCACCAAATGGTGCAAATACTCTACTTTTTATAGCTTGCGAGATGGGTCACAAAGATATAGTTCGTTTGCTTCTGGATCATGGTGCAGATTGCAGAGTGCATCCTGTTACCAAATACTGTCCATTATATATAGCTTGTTACAACGGTAAAGTAGAAATAGTGGAATTGCTTCTCCGACACTTTCCTAAACAAGTACAATCTTTAACTGTGGAAAAATGGTTACCAATTCATGTGGCAACTATAAATGGTCATCATTTAGTTATTGATTTACTATTGAAATTTGAATATCCACAAACTACGTATCAACGCTATAAAGACTCATCGGGAGAGTATGAATATGAAATGCCATTTGATATCAATACTCAGGACGTTACGGGACAAAATGTTCTTTATATATCTAGTATGCTTGGAAACATAAAAATCGTAGAATTACTACTAAATTATAAAGTGAAAGCAAGAAAAATCAAAGAAGAAGATATGGGGGTGGCGCAGCCACTCCCGATGTCGAAAAGAAAGATTTCGAGCGGTATACAAAGATTAATGTCTAGTTTAAATTTTAGAAGCAAAGCGTTCGATAAAAAGGATGACAATATGATATGTCCATTAAACTTAGATTTGTATTGCAACAATGTTACCGAAACTGCTTTACATGCGGCTGTAAAAGGCAAGCACACAGAAGTAGTTACTGCTTTATTATTGGCAGGTGCCGATCCTAATTTGCCTGTAAAAGTTCCTTATGATCAGAGTGATCCAGAAAGTAATTACTCTAGCGCGTTAATTATAGCTTGTCAACAGCGTGACATAAAAATTGCAGATCTTTTACTGAAGCACAGTGCTGTAGATAATACATGCAAAGCAATCAAAATCGCCGCACAAAACAGAGACGAACCTCTCACGGCAAAACTTTTATCTATAAAAGCTTACCCTGATTCAGAATACAAAATTAACAAAAAAGCTATGACCGAATGTACCCAAACTTCTCACTTTTCTGCACTATCCTCTTTTGGAAACGTAACATATTCGACGCTATTTCCAAATACACCAACGATGATTAATTGGCATGATCAACAATGTCATCTTTCACAAATACGTGCTCAGTGGTTGACAGATGCCGTATTACACGTAAACAAAAAGCTGAGTGCTAAAAATAACGACTTGGTGTTATATGCTATCACAAGGATAGATATCTCTCTTAATTCTATCACTTCTGTACCACCTATCATATTTTATTTACAAAGCCTGCGATACCTCAATATGGCTCAAAATAAAATAGACACTCTTACAGCTGAACCAAAAAGTCATAAAGATAAATTGTGTCCAGTTTTGGAAGAGATGTATCTTCAGGACAATCGATTGGAACAATTGCCGGAATTCATAATGAATTTACCTGCATTGGAGATTATGGATGTTTCAAACAATAAATTGCAGTGTCTTCCAGATAATTTATGGCGAGCACCGAAATTAAAGGAATTGAACGCGTCGTTTAATCTGTTGAAGATTTTACCTAGTCAAGTTTCGCAAAATATTTCACGAAAAACACAAAGGGAGGATTGTTTAAACAATAGCCCTAGCAGTCGAAGTTTAGCATCGCAATTGGCTATATCGCGTGAAGATTCCTTGGAGTTTGAGTCATTCACTAAAATAGCAAATGCACAAATTATCGAAATGGATCGCCCTCATGTTTGGACCAAATCCGTTCAAGTATCGGAAAAAGTTTCAGACGATAACGAAAGTGGAGCAAGGTCGGTGCTTACATCCCTGAACTTGGCACATAATTTATTTAATAGTATTCCAGTAGCTTTGCCATGCTTAGCTGTTAATCTAGTGAGATTAAATATGGCTTATAATTCTCTTCGATCCATGAGCCATATAACATCATATCCGGCGAGTTTAAAACAGTTAGACTTATCCAATAATCAAATCTCTCGATGGCCCAGTTTACCACAAGTGGAGGGTGCCGACTTGATGGAACAAGCAAACACTGCGTGTTATTGTCCCGCAACAAATGTACAGTCACCAATCGTTCCAGGCAGTAACAGACAAACGGCTACATCATTACGCGATGTAGTTCTCATGTCGGTTTGCACGCATAGACGTCACTTACGCTTAGAGAATTTAAGAACATTGATTCTTGCTAACAATCTGTTGAGTAGAATTCAATTAACATCGATCGATGACGGGGAAATGCCAAATTTAGAAGAGGAGAATATAGACAGGGACACAAGAATCACTTATTCTGGCTCAAAATTGTATCTTCTGTTTCCTAATGTTAGTATGCTCGACGTCAGCAATAACAAATTGAAAGAAATTCCCCAAAACATTTACGAGCTTAATAATCTATCTGTTCTAAATATAAGCGGTAATCCGGAAATCATCGAATTGCCACCACAAATGGGTCTGCTTTCCCGTTTGTGGAATTTAAATACTCAAGGTTGTAGATTGCAAGAACCTTTGAAAACAATGATCGAGTCGAAGAAATATAAAACAATGGACGTGATTGGGTATTTAAAATCAATTTTAGAGGACGCTAAACCGTATGCACGCATGAAGTTAATGATCGTAGGAATTCAAGGTATCGGTAAAACTAGCTTATTGGAACAGTTGAGACAAGAGGGTGAAGTTCCAAATAAAAAGAAGGCTGCAGAACACTGGGCAAAACGAATGGGTAATAAAAATATTAACGCGAAGACTGCCAGAGGAACAACGATATCTACCGTTGGCGTTGATATAGGAGACTGGATTTATGAAAAAAAAGTGAGAGGTCAGTCATCCCATGGCCCAGTTTATTTTAGAACGTGGGATTTTGGTGGTCAGAGAGAATACTATGCAACACATCAATACTTTTTATCTAAACGAAGTCTATATTTGGTTGTATGGAGAATTATCGATGGTTTTAAAGGTGTGTCTGAAATATTTCAATGGTTAGTAAATATTCAAAGCAGAGCTCCGAATTCTCCAGTAATCATTGTTGGTACTCATTATGATATATCGTACGAGCATAGCGAAGCGTTACAACAATATATCCGTGATAAGTTTATAAACGTGGTTGACGCTGAAAAATGTGGCTTACCAAAAGTCATGGAGACCATTGAAGTGAGCTGTAAAACGAAGCACAATATAAAAATGCTATGTAATTTGATATACGATGTTGTATTTAGTTTAAGATCACCCGGAAGCAAAGAATTATTGCTTGAACAAAAAGTTCCTGCCAGTTATCTTGCCTTGGAAGATGTGGTAATACAGCTTGCACATGATAGGAAATTGTCTGGTGCAGATCCGGTTTTAAAAGCTGATCAGTATTACACAGCAGTTAATAACGAGCTTCAAAAATTGCATAGATCATTTAGGGATCCTGCTGAACTACATCAAGCAACACTTTTTCTCCATGAAAATGGTATTATTTTACATTATGACGATGCTACGTTAAAGGATTTATACTTTCTTGATCCACAGTGGCTTTGCGATATGTTAGCACACGTAGTAACGATACGTGAAATTAATCCTTTTGCCAGGTGTGGTATAATGAAATTAGACGATATTCAACATGTTTTTAAATCCTCTACGATATCGTCTATAGATACCCAAGGATATATCGTTAGCTTGTTAAATAAGTTTGAAGTTGCGTTAACTTGGGATTATCGTACTCTATTGATTCCTTCATTATTGCCAACTGAAGAAGATATTTTAAGAAATAATCAAATAATCAAAATTCCTGTAAAAACACGAAGCTGGCACATACGTTCTAAAAAGATTACATCTCCGATGATAGCATTTCAAAATTCTACCGGAGAAAGTAAATCAAGTACAGAATGTGTACTAACGTCTAGGTCACAACCGGATTGTTCTGTCACGCGGCTGCTTTTAATGTCTTATTTTCCCAGTGGTTTTTGGTCGAGGCTCATAACTAGAATTTTAGCCGATGATGCTATTGTTGAGATTGTGATGTCATTTCTAGCGCCTTTCAAAGATTTTGTTGATGATAATATCTTTATAAGCTTGTTAGATACACAAGCTGAGTGGGTACTCTGGCAAACAGGGATAGAGTTAAAATATTCTAATATTACTTTACTACGCCTCAAAGAAGTCAATTATAACTTAAAGAATTCACCGTATGACTATAGACAGTTTAAATTTAAACTGAAACAAGATGGAATATGGTGTACAGTAGATTTGAAGAATTCGGCAATTTTAGAAATTTGGTTTCCAGTTGATACTTTAGTGATAAAACAACCCATTATGTCAGACTCAGCTGAAGAAGAACCAATGGGCTATCAAGCAATTGTAGTAGAACCTCGACCAGAAAGTATGCCACAATTATTGGCGCTAATAGTCGATCATATTGATATTTTATTAGAAGATTGGTATCCTACATTAGGAACACGTTTTGTGCATACATCCGAAGGTAAACTGTTAGTCACACGATTAATACCGTGTCCACGCTGTTTATTAAATAATGGAGAAAACGAAAATGAAATTAGTGATACTGATCGTTTGACGGAAGATATTCAAAAATATTATATAAATAAAGAAAGACAAAGCCAGGATAGTTATAAATCTGATGGCGATAGCGGTGTCGGATATGATAGCTTAACATCAAGCAGAATGCCATCTTTAGAGGGTCATCCAGATATTATTAAACAAAGCACTCATTTTGAAGGTATTTTAGCATATTCCTGGATGGTTGAAGAATGCATTTTGTCTGCCTATAGTAATAAACCAATTAGTTGTCCTAAACATTCTGATATACCATTGTCACATGTAGCTCCAGATATTATTTTTATGGATCTAGGATCAAAACACTTAATAAAATCAGAGGATGTTAAATTAGGGAAATTATTAGGTCGTGGAGCATTTGGATTTGTATTTAAGGGTGTCTGTCGCTTACCAGGAACTTATCACAAAGTTGATGTTGCTATCAAAATGTTGCAACCAGTTCCACCAGGTCCAAATTCAAAACAATCTGCTATTCTTGCTTATAAAGCTGCACAAAGTAAATGGGATAGAGATCCTTTACAGTATGCTTGTAAAGCCTATTGTACTGCAAGACAAGAATTAAATATTTTGTTGACACTCAGACATACAAATATTGTACCTCTAATTGGAATAGTGGTTAGTCCACTAGCACTAGTACTAGATTTGGCACCAGAAGGTGCATTAGATAATGTATTGAAAAATTACAGACGTTCTGGTGCTAAATTAGATCCATACACATTACAAGCTATAATTCTCCAAGTAGCAAAAGCAGTAGAATATCTTCATCAGCAACATGTAATTTATAGAGACTTAAAATCAGAAAATGTTTTAGTTTGGCAGATGCCTTTGCCATTTCAAGATTACCCTGAACATCCGGTTCATGTTAAAGTAGCTGATTATGGCATATCCAGACTTACATTACCAACTGGTGCTAAAGGATTTGGAGGAACAGAAGGATTTATGGCACCTGAAATTATTAAATATAACGGTGAAGAAGAATATACTGAAAAAGTTGATTCTTTTTCATTTGGAATGTTTATATATGAATTGATCACTTTAAGACAACCATTTGAGGGCCATGAAGCAGTTAAAGAATGTATTTTAGAAGGTGGAAGACCACCATTAACATACAGAGAAACATTTCATCCTTGTTATGCTCTTGATTTAATGGTTATATGTTGGGCTCAAAATCCAAAAGATAGACCTACTGCAAGTCAAATAGTTTCCATTGCATCAGCACCTGAATTTACACATCTTATAGATGTCATATTATTAACAGAAAGAACCCAAGTAACTGCTATTACTATGACAAATAGAACTATAGAAGAAAATTTAAGTGGAGATGAAATTTGGTTTGGACATAATAATGGTGAAGTTGATATGTTATTAGGAACACAGAAAGGTTGGTTACAACATGTTAGGATTGAAACTCCTATAATACCATATGCAATGTGTGGAGTAGATGGATACATATGGATTGGTGATGATATAGGGCAAGTACACGTTTATTTAGGCAGTAATTTTGGTTGTGTTGCCAGTTATAATCTTGAACCTGATCATAGTATGGAATCTAAAATAGTAGGTCTAATTTATTTAGAACAAATAAAACAATTTGCAGTAGCACTGCATAGTGGTAAGACATTTCTATTGTCAAATTCTTTCACACAAATGAAAAAGATGGAAATTACAACTGATATTCAAGATAATATAAAGACATATTCCTTGGCAGCTGTCTATAAAAAGAAACGAATATTGGAGTTATGGGTGGGACAAAGTTTTGGTAAAGTATCAATTTATGTTTTAAAAGACAACAGTTTAATAGATACAGTACAACTTTCTCATGTAACTGGGGAAACAGCTATTAAAAATTTATTTGCTACACATTTATTGAGTGCTGAAAATTCTGTGTTATCATACACATATCCTGGATGTATTGTGTATCAATGGGATGTGGATACTAGGCAAATAATAAATAAATTAGATATGTCTAAATTAGTACCTTGTTCAGAAAGTTTAAAGTCCATTTCTATAGAAGAAAATTTATCAACAGAAAAGTGCCAAGTAACAGCTTTGGAAGCTTGTAGGAATCAGTTATATATTGGTACTACTTGGGGATGTATTGTAGTAGCTGAATGTAACTCTCTTAGACCGATTACTGTTTTCAGACCTTTCGAAGGTAAGGTATGTCAAATAATATCATTTAAATCAACAGATGAAAAGAAATTAGTACTAGCAACTGTTGGCCAAGGTTACAGAAGTTTAATTTCACGATATACAGATTTTCTGATTGACAGTTTAGATGCAGAAGATCTTAAGCATAGTATGTATACTCTCTTATGGAGATCTGAACATTGGTCCGCTGCT
>Hym40
ATTATACGTGAAGTTGGTAAAAGACTCGGTATTCCCGTTTATGTATTCGGTCCAGAAACTCACATGACAGCTATATGCGCGATGGCCTTAGGCAAAAAGCCAATTCCAGATCCTGAAGCGCAGGAATTTTCAACTGCAAATTTTTTGCTACCATCGGGACAAGATGTAGGTCCTTCAGCTCCCTCTGCTAGTGCTTCCTCTTCACCCACTAAACAGTCCAAACTAAAAGCAAGCGACTCTGTTGACGGATCATCACACAAACAGCTCTTTAGTTGTAAAACCAGATCCATTATCTGGGGAATGCAAAATAGAGCTGTTCAGAGTATGTTAGACTTTGACTTCGTTTGTCGTAGATCCGAACCATCTGTAGCTGCCATTGTATATCCTTTCACGGGTGACCACAAACAAAAATTTTACTGGGGTCACAAAGAG
>Hym41
TCTGCGATAGATTTAGACATTGGTCCGCCATTGCACGCAGACCAAGCGGAGGAATATAAAAAGATACAGCAGATTCTAATTCGAATGAACAAGTTATGCATTCAAACGATAGGTGGTCAAATAAAACCACGAAAACACGAGCAAAGACTTTTACGTAACGTCGGAGTACATACGGTCGTCTTAGACTTGTTGCAAGTTCCGTTTGACGCGAAGGAAGACGTCAGAATGAACGAGTTGATGCGATTGGCGCACGATTTTCTACAGAACTTTTGCTTAGGAAATCAACAGAATCAAGTTCTTTTACATAAGCAATTGGATTTGTTTTTAAATCCTGGCATACGCGAAGCTCAAACAGTATGTAGCATTTTTCAAGACAATTCGACTTTGTGCAATGAAGTAAATGCCAAGGTGATACAGCATTTTGTGCATTGCATAGAAACTCATGGGAAACATGTGCAATATTTGAAATTTCTTCAAACGATAGTAAAAGCTGAGAATCAATTTATTAGGAAATGCCAGGAAATGGTAATGCAAGAA
>Hym42
ATCGGTAATTACGTGTTGGAGGTTCACGCCCGTGACAGCGGCATACCTAGGCTATCCAGCTTCGTGATGGTAAACATCGAGATTCTAGATGCAAATGACAACCCGCCGCTATTCTCCCTCTCAAATTATACCGCAGTAGTGCAAGAAGACAAGCCCCTTGGCCACACCGTATTACAATTCGTGGTCACAGATGCAGATATTGAACCGAACGCCGCTCCATACACCTTCGACTTCCGATCCGGGAACGAGGGTGACGCGTTCAGATTAGAGCAGGACGGTACACTGCGAACTGCTACCAAATTCAACAACAGGGTCAAAGATAAATACGAGTTGCACATACGCGTCTTTGACAACGGAAGTCCACCTCTCTATTCCGACGCATGGGTCGTGATCAAAGTGATCGAGGAATCCCAGTATCCTCCGGTAATTACGCCTCTAGAGGTGGTTATTAATTCCTACATGGACGAGTATCCTGGTGGGATCATCGGAAGGGTTCACGCAACTGATCAAGATCAATATGACACGCTTTCGTACAGTTTGGTTCCATCGTCTCCTATTCCCAACGACCTCTTCAAAATTGACAAAATTGATGGCACTTTGGTTGCTCTTCCGCGTCTCGATGTTGGCGAATACAGGATAAACGTCAGTGTAACGGATGGAAAATATCATTCGCATTCTATCGTTAAAGTAAATGTTGATTTGGTAACGGAAAAGATGTTGGAGAATTCTGTAATTGTAAGATTCAGAGAAGTCAGTCCGGAAGACTTCATACTAAGTCATCGTAAGGGATTCATTAGAACCGTGCGCAACGCGATGAACTGCAGATTAAAGGATATCGTTATTATCAGCGTCCAACCTTCTACAGACGAAGTGAATCTAATTAAATCTCGCACTATTCGCCAAACCGTTCACAACGATCTGGACCTCCTATTCGCAGTGAAGAAGAGCTCTACACCTTTGGGATCACCGACCTTTTATGGGTCTGAAAATATACGGGAGGCATTAAATCAGCGTATCGAAGAACTCGAAGAATCGACGAAATTAGTCGTGGAAGAAATAGTTAGATTTAAATGTAACAAAGAATACTGCGTTTATGGGGATTGTCAAGACAAAATTGTTCTCGACATCACACAAATAACACCTGTAGCTACTGACGTAATGAGTTTCGTGTCTCCGCGACACAGACACAAGATGGAGTGCAGTTGCAAAGAAGGATATGCCGGAAATCATTGCGAGGTAGTCGTCAACGAATGCGCCAGAGATCCTTGTCCACTGTTTAAAGTCTGCATTCCCGATTCTTCGGTCCAAGGATACTCATGCCAATGCCCTGAAGGTTTTGCTGGGCAAACCTGCGACATTGACATCTCCAAGTGCCATGACGAGTCTTGCTACATTCCACGAAACCCTATATCGTTTAGTGGCAAGAGCTATGCTCGTTATAGGATCGATAAAGCCCTCATCAAACAGACTATCGAGGACCGTCTCAGTTTATCTTTGAGGATCAGAACAGTGCAATTGACCGGAAACTTGATGTATGCAGCTGGCAAGATCGATTACAATATACTAGAAGTCGTGAATGGAGTTGTTCAATACAAGTTCGATCTGGGCAGCGGAGAAGGTTTGGTTCGCGTGAGCAGTGTATACGTGAGCGATGGACAGTGGCACGAGATCCAACTAGAACGAGAAAGCAACAGCGCCAAGTTGACCGTTGATGGAAAGCACGTAGCTCATGGATCTGCACCTGGTATCAACGATATCCTGAATCTTCAATCTGATGATCTTTACTTGGGTGCTGAAGTTAGACAACATCCATCAGTTTTGGGCTTCGAGGATGTTCAACGTGGCTTCATAGGATGTATGGATGATGTCAGAATCGCCAGAGTATCGGTACCGTTACATATGAGTGGCGCTAGCAGTGTCGCTGTCTTAAAACGCTTTGCAAATGTGGAATTCAGCTGCGACGCTGCAACGGTTTTAGTGCCCCCAGGGATCTGTGGTTCGCAGCCCTGTCAGAATGGTGGAACATGTAAAGATTCTGGTGGCGACAACTATGAATGCCAATGTCACAGCAGATTTGCAGGGCTCGCTTGTGAAATTGATACCGATCCTTGCGCCTCTTCACCCTGTCTCTACGGTGGTCGTTGCAAAGTCGTACCAGAAGGAGGTGACTTCACTTGCGAATGTGTTGGACCAAGTCTGAGTGGGAAACGCTGCGAATTCGGAAGATATTGCAGCCCGAACCCGTGCATTCACGGTGGAGTTTGCGAGGAAGGCAATAATGGTCCGATATGCAAATGCCAAGGATTCATGGGAGAACGTTGCGAAACAGACGTTAATGAATGCGACGCCAATCCCTGCACAAATGGAGGAACCTGCGTGAACGAAATAGGGACCTATAGATGTATCTGTCCTCCTAATATGACCGGACTAAATTGTGGAAATCCGGCGTATTCTACACCAATTATATCGAGCCACTTTAAAATCACATGGGAGCAGTTAATGTGGATTGGCGTTGCAGTAATAGTAAACATATTCCTGATCACCATATTCCTCGCCTTCCGACGGATCAGGATGAAGCGCACGAGAGCACGGGCGAATAACATCAACAATGAGACCAGGAAGCAAATTGTTTTAAATTCAGCGCGACCTCATGAGCACGAGTTCAAACGGAGCTCAAAATTGAGCAACCTGGAAGTGATACAG
>Hym43
ATGCAATTAGCGTTGCGGAAATTTGCTGTGGACGACACTTCTGTATCCGGTTACATATACCATAGATTGTTAGGACACGAGGTGGAAGAAGTTTTGTTTCGCTGCCATCTTCCTAAACATTTCAGTGCTCCGAATCTGCCAGACTTAAATCGTTCACAAGTATATGCCGTGAAACACGCTGTACAAAGACCCTTGTCTCTAATTCAGGGACCGCCTGGCACAGGAAAAACTGTAACCAGCGCTACGATAGTTTATCAACTTGTCAAACAAAACGGTGGTCCTGTATTAGTATGTGCTCCTTCGAACACGGCTGTTGATCAACTAACAGAAAAGATACACAAATCCAATTTAAAGGTTGTGAGACTTTGTGCGAAGTCACGAGAAGCAATTGATTCACCAGTAAGCTTTCTTGCCTTGCATAATCAAATCAAGAACATGGAGACGAATACTGAATTGCAAAAATTGCAACAACTAAAAGATGAGACTGGTGAATTGTCTAGCGTTGACGAAAAACGTTATAGATTACTAAAGAAAGCAGCAGAAAAAGAATTATTAGAGGCAGCTGATGTGATCTGCTGCACCTGTGTTGGAGCTGGTGACCCAAGGTTACATAGACTTAAATTTCACTCAATTCTTATTGATGAGAGTATGCAAGCAACGGAACCTGAGTGTATGGTACCAGTTGTTCTTGGAGCGAAGCAATTAATCCTTGTTGGTGATCATTGTCAATTAGGGCCAGTAGTTATGTGCAAGAAAGCTGCCAGGGCTGGTTTATCACAGTCTCTTTTTGAAAGATTAGTAGTATTGGGAATTAGACCTTTCAGATTGGAAGTACAATATCGTATGCATCCAGATCTATCACGATTCCCATCAAACTTTTTTTATGAGGGTTCTTTGCAAAACGGCGTGTGCGCGGACGAGAGGAAATTGTTGAAAATTGATTTTCCTTGGCCAGCACCTGACAAACCTATGTTTTTCTACGTTACACAAGGTCAAGAAGAAATTGCAGGAAGTGGTACATCATACTTAAATCGAACGGAAGCATCGAACGTTGAAAAAATAGCAACAAGATTTTTACGTTGCGGAGTAAAACCTGAACAAATTGGAGTAATAACTCCGTACGAGGGTCAACGAGCTTATTTAGTGCAATACATGCAATACCAAGGATCCTTGCACTCGAAACTGTACCAGGAAATCGAAGTCGCTAGCGTAGATGCTTTCCAGGGCAGAGAAAAAGATATAATAATTATGTCTTGCGTTCGATCGAACGAACATCAAGGTATTGGATTTCTGAATGACCCACGAAGGTTAAACGTCGCATTAACCCGCGCGAAATACGGAATCATAATCGTAGGAAATCCAAAGGTATTGTCGAAACAGCCATTATGGAATCATCTATTAAGTTTCTATAAGGAACAGAAAGTTCTCGTAGAAGGACCACTGAATAATCTTAAAGAATCTATGATTCAATTCGCCAAACCAAAGAAACTCGTCAATGCTGCTAATCCAGGCTCTCACTTTATGTCTACGTCGATGTACGATGCAAGGGAAGCTTTGATCCCAGGTTCGGTATACGATAGATCAGGTACTCAAGTAAATGGAACACAGAATCATAATCCTTATTACCAAAGGAACGTACCTTTAGACATCTTCAGCAGAACCCACGACACTATTAGTTACATTAGCCCAGAAAGAGCTCAAGCAGCGATGAATAATGTACCAGTTCCAGTGGGAATGTTCATGAATATGGCACACGTACCACCACGGTTCTATAATCAACATCAGCAGGCCCTACAGGCTAGACAAAACCAACGTAATCGGCGAGGTACAGCTTTATCGAAGAACAAACAAGGCCCACGAATGGGTAAACTAAGTCAATCAGAACAGAATACCCAGCCATATAGTCAGCCAGGATTACCGTTAACACAAGGCACGACGCAAGGTATGTCACAACCAGGTTTCAGCCTTTCTCAACCCGGACTGAGTCAAGCGGAACTTTCTCAAGATTCCTTCGCTGTCGGAGAGTTTCAATCACAGATGGACGGATTATTATCACAAGATTCAACTTATCAGGGTGATCGA
>Hym44
CATAATCCAAAGACTGCTCCTGTAGTGTTATGGCTACAAGGTGGCCCTGGAGCCACGTCCTTGTATGGCTTATTCTTGGAAAATGGCCCATTCATAGTTAAGGAAAATAAAACTCTTGAAATGCGTGAATACTCTTGGAACAAGTGTCATAATTTGATTTACATTGATAATCCAGTTGGCACTGGATTTAGTTTTACTGAGAATGCAAAAGGCTATGCTACTAATGAAACAGATGTGGGAAGGGATGTGCATACTGCCCTAGTCCAATTCTTTAAGTTATTCCCAGAACTTCAGACTAATGACTTTTATGTCACTGGTGAATCGTATGGAGGAAAATATGTACCAGCTGTATCTCATGCTATTAAAGATTATAACATCAAGGCACAGACAAAAATAAACTTAAAAGGTTTAGCAATTGGAAATGGATTGACTGATCCAGTGAATCAGTTGCAATATGGAGATTATTTGTATCAGATAGGTTTAGTTGATGCAAATGGCAGAAATCAAATCCATACATATGAAAAAAAGGGTAAAGATTTAATAAAGAAGGGGAAATATATAGAAGCCTTTAATTTGTTTGACGAACTTATTGATGGTGATTTAACCGAAGAACCTTCGTTGTTTAAAAATTTAACTGGTTTTGATTATTACTTTAATTTTTTGCATAATCATGATCCAAGTAATGATTCCAATTATATGCTACAATGGCTTCAAACAGCAGATATTAGAAAAACCATACATGTTGGCAATTTAACATTCAATATCGAATCTAAAGAAGTAGAAGAACATTTGAAGGGGGATATTATGCAGTCTATGGCAGTTCTAGTAGAAGATCTTGTTCAACATTATAGAGTTCTTATATACAATGGACAACTTGATATTATTGTGGCATATCCTTTGACAGAAAACTATATCCAAAACTTAAAATGGCCTGGGGCAGAAAAGTACAAAACAGCACAGAGAAAAGCATGGTATGTTGGAACTGAGTTAGCTGGGTATTCAAAGACTGTTGATAACTTGACAGAAGTCTTAGTAAGAAATGCTGGACACATGGTTCCTTCTGATCAGCCAAAATGGGCTCTTGATCTCATCACTCGTTTTACACACAATAAAAGATTC
>Hym45
ATTGGTAGCTCCATGAAAAGCGTGGGAGAAGTGATGGCGATCGGTCGCAAATTCGAAGAAGCTTTTCAGAAAGCGTTGAGGATGGTTGACGAGAACATCAATGGTTTCGACCCGTACGTGAAAAGTCCCAACGACGAAGAATTGGAAAAGCCAACTGATAAAAGAATGTTCGTCCTTGCAGCGTCCATAAAGGCTGGATATACGATCGATCGATTGTACGAACTTACAAAAATAGACAGGTGGTTTTTACACAAGATGAAAAATATTATCGATTATTATTTAGTATTGGAGAGTACAGATCATACAAAGTTATCGCACGAGGTTTTACTACGAGCGAAGCAAATTGGATTTTCCGATAAACAGATAGCGGCTGCGGTTAAGAGTTCGGAATTAGCAGTTAGAATACAAAGACAGGAGAGTAATATACGACCAATGGTCAAACAGATAGACACAGTTGCAGCGGAATGGCCAGCGACGACGAATTACCTTTATTTGACATATAATGGCACTACGCACGATGTAGAATTTCCTGGCGGATACACCATGGTTATA
>Hym46
CATCTCTTCAGTCAAGCCATCATGCAGTCTGGCTCTCCAACAGCACCTTGGGCCATCATCTCGCGCGAAGAGTCGATCATGCGCGGCATTCGATTGGCAGAAGCTGTCGGTTGTCCTCACGATCGCGACAACTTGCAAGAGGTGATCGATTGTCTGCTGATTAAGGATCCGATTGAATTGGTGAAGAACGAATGGGGCACTCTGGGCATCTGCGAGTTTCCGTTCGTTCCCGTGATCGACGGCGCCTTTCTCGACGAGACGCCACAACGCTCGCTGGCCACCTCGTCCTTCAAAAAGGCCAACATCATGATGGGCTCGAACACCGAGGAAGGTTTCTACTTTATTATTTACTATCTCACCGAGCTGTTTCGCATCGATATGGCCGAGGATGTAAAAGTCACCAGGGAACAGTTCGTTAGCGCCGTTACCGAATTAAATCCGTACGTCAATCAGTTCGGAAGGCACGCCATTATCTACGAATACACGGACTGGCTACGTCCGGACGACCCTCACATGAATCGCGACGCCCTGGATAAAATCGTCGGCGACTATCAATTCACTTGCAACGTGAACGAATTTGCTGGCCGTTACGCCGATACGGGAAACACCGTTTACATGTATTATTACAAACAC
>Hym47
AATGGAGAAACGCCACTTCACTTGGCGTGTAGGGGATGCAAAGCCGACGTCGTGCGACACTTGATCGAGTTTGTGAAGGAAAGAAAGGGTCCAGAAACAGCGACGGCCTACGTCAACAGTTTAACAAACGAAGGAGCGAGCGCATTACATTACGCCGCTCAGATCGAACCGTCGGAAGTTGAAATACCTGGTGACGACCGCGCAGTTATCCGAGCTCTTCTGGAGGGTGGAGCAGACGTTTCACTCCAAACAAAACAGGCTCAAGAATCGGCGTTCCATCACTGCGCGTTAGCTGGAAACAACGAAGTTCTAACAGAGATGATAAGTGGTATGTCAGCCACGGAAGTACAGAAAGCGTTAAATCGTCAAAGCGCTGTCGGTTGGACTCCGTTGTTAATCGCTGCCCATCGTGGTCACATGGAGCTAGTGACCACGTTACTGGCGAATCACGCGAGAGTAGACGTATTTGACCTGGAGGGTAGGTCCGCGCTTCACCTGGCTGCCGAGCACGGTTATTTACAAGTCTGCGATGCGTTATTGGCGAACAAGGCATTCATAAACTCCAAGTCCAGAGTCGGTAGAACAGCATTGCACTTGGCAGCGATGAACGGCTACTCGCATCTCGTCAAGTTCCTTGTGCAGGACCACGGGGCTGCGATAGACGTTCTTACGCTGAGAAAACAGACACCCCTTCATTTGGCAGCTGGTGCTGGCCAATTGGAAGTGTGCAAGCTTCTACTCGAACTCGGGGCAAGTATAGACGCGACCGATGATCAAGGTCAGAAACCGATTCATGCTGCAGCGATGAACAACTATGCAGAGGTGGCCCAGCTATTCCTTCAAAGACATCCCAGCTTAGTGATGGCATGTACCAAAGATGGGAACACATGCGCCCATATAGCGGCGATGCAGGGCAGCGTGCGCGTGATCGAAGAGCTGATGAAATTCGATCGGCAAGGTGTCATCTCTGCGAGAAACAAGTTAACCGAAGCGACTCCTCTTCAGCTGGCGGCCGAAGGAGGACATGCCGAGGTTGTTAAAGCCTTAGTCAGAGCAGGTGCTTCTTGTGCCGATGAGAATCGAGCGGGATTCACCGCGGTCCATTTGGCCGCGCAACACGGACATGGTCAGGTATTGGAAGTGATGAGATCTTCTCAATCTCTTCGTATATCCAGTAAGAAGCTTGGGGTTACTGCCCTTCATGTTGCCGCTTACTTCGGTCAAGCC
>Hym48
AATATTACCCTAACGGCTTGCATAGAAGATCATCAGTTTCAACCTAAAAATTTTTGGAATGGCCGTTGGCGTTCTGTATGGACTGTTAGTTTTAGTCCAAGTTCTGGAAATGCAGAATTAAGAGGTAGCCTTAAAGTACAAGTTCATTACTATGAAGATGGAAATGTACAGCTTGTCAGTAGCAAAGAAGTAAAAGAAAGCTTACCGATCTCAAATGAGAAACAAACAGCAAAAGAATTAATACGGCTTGTTGAAGAATCCGAAAATGACTATCAAACTGCTATATCGGAAAATTATCAAACAATGTCTGATACAACCTTTAAGGCCCTACGAAGGCAATTACCTGTTATGCGAACGAAAATTGACTGGAACAAAATTGTATCGTACAGTATTGGCAAAGAGCTTAAAAGTCAA
>Hym49
GTAATCCCATTATGCCTTCTGCTGCTAATAGAAGCAAAGCGAGTGGAGATCCGGCCTCGTATTGCAGAACCGCAAGTTTATTACGAAGAAGACGACAGTCAGGCGGCTGAAGACGATTATAACCCAGCAGTCTACCAACCACGTACTCGTGCCCTTCCTTCGCCACGTTCGAAGGACGCTCTGCACTCATCCAAGCCACCACCAGTCCAGACCATTCGCAATTACAACAAGGTCAACGACGACGGATCTTTCACTTTCGGCTACGAGGCAGCCGATGGTTCGTTCAAGGAGGAAACTCGTGGAACCGATTGCGTAGTGCGCGGTAAATACGGTTACATCGATCCTGATGGTAATAAAAGAGAGTTCACCTACGTATCCGGCAATCCTTGCGATCCAAATGCACCAAAGGATGACGAAGACGATCTTGCCGACAAGCAAGAAGAAGACGATATCTCTGGACCAGCTAACTATCCATCCGTGAGACCAATACCAAGACCAGTATCATCGAGACCAGCATATCAACAACCTACCACGCGAGCACCCACGACGATCTTTCAAACGCAATATCAATTAGACGACGATGCTAGTCAAGAGTTGGGCGATGAAGACCTCGTTAAGCCATCGCAGTTAAGACCAAATGCTTACAGAACGGCTCAACAGCCGACCTACGTTCAAGTCACACCGTCGACAGCTCTTTACGAGCCATCGCCCACGGCCAGTCCTGCTCTCTACAGATTAGCTTCCTCGACGACCCAATATCAGAGCACAGCATCGCCCATTCTCCGTGCCCAGCCTACAGTATCATCGACAGCGTATCAAACCCTCGAAACGACGACTCGCCGCCCAGTCGCCCGTCACCCAAAGCCGCAATCGGTCGCAATCACTCCCCGACCCCACGTTGCACAAGTCGCTGCCCAATATGTGTCCCCTAGTAGCACCGAGCGCCCAGCATTAGCGTACACTCGTCCCTCGGCCGTCACTGTATCGCCTAATCTGCGCAGCACGACCGCATCTAGCACATCTCACCTTGACTTTGCCGCCGAGCTCGAGCGTTACGTGAACACCGTCGGCGTAGCCAGCCCTAAGCCCGTTCAACCGTCGTCCCAACCATCGAAAGTAAAATTAGCCGGTCAATCATCGATCACCGCCTCCGCCGCCGACCCCATCTACCAGTCGGAGCTCGTTTACGATCCCGCTACCGGTCAGTACAATACCCAACTTTATCAAACGCTACCCCAAACCGTGGGTGACTTCACCCTAAGTCACAAACTCCAACCGTTCGTAGCCCAGCCCCAGTCCTACCTTGGACTCCAGCAGCTGCAGCAGCTTCAGCCCCAGCAGCCCCAGCGTCAGTCCCCGCTTTATAAGCAACCGGCAACCCAGTCGGCTCAATCCGCCCCCGCAGCAGCTATCAGCCAACCCCAGGAAGTGCTGTACAGGAAGCAGCAAGCTCAACTGCTGCAGCAGTCACAGCAGCTCTACGCTCAACAACAAAGACGTCAGCAACAGCAGCAACAACAACAACAACAGCAACAATCCGCTCAGTCGCATAGGCTTCAGCTGCTCGAGTCTCAGACGCAACCCCAGTCGTTCTACTACGTCGCCCCTGCGAGGTCCTCCAGCGCTGCCAGTGCACCTCTCTCCGTAGGTCAGATCGATCACTATCTTCGGGCCTCTCGTTAC
>Hym50
TCTCAGCTCAGCATGCAAGAACTACAGAAAAAGCAACAGCAGCAGCAGCAACAGCAGATAAACCTTCATTCCCCGCATCACCAAATGACCCCATCACCTCTCCGTGGTCTTCATCCACATATCTCGCCGAGTGTATACGAAATGGCCGCGTTGACGCAAGATCTGGACACGCAGACGATTACGACGAAGATCAAAGAAGCGTTGCTGGCCAATAATATCGGCCAGAAGATCTTCGGCGAGGCTGTGCTCGGACTGTCGCAGGGCTCGGTCAGCGAATTACTCAGCAAACCAAAGCCATGGCATATGCTGAGCATAAAGGGCAGAGAACCTTTCATAAGAATGCAATTGTGGTTATCGGATGCGCACAACGTGGACCGATTACAGGCGCTGAAAAACGAGCGTAGAGAAGCGAACAAAAGAAGACGTAGCAGCGGGCCAGGTCACGATAATAGTTCCGACACGTCGAGTAACGACACGGCCGAGTTCTATCACGCAGCGTCGCCCGGACCTGGACCAGCCTCCGCTAAGAAGCAAAGAGTCCTCTTCTCCGAAGAACAGAAAGAAGCTCTGAGGCTTGCCTTCGCGCTCGATCCATATCCCAACGTGGCCACCATCGAGTTCCTCGCTGGTGAACTAGCGTTATCCTCGCGGACGATAACCAACTGGTTTCACAATCATCGGATGAGACTGAAACAGCAGACGCCACACGGTCAGCCGGAGCCTCAATCGCCAAGAGAGCCTGGCCAGCCATTCGACCCAGTCCAGTTTAGATTGCTGTTAAACCAAAGACTGTTGGAGATCCAAAAAGAGAGACTAGGCTTGGGCAACGTGCCTCTGCCTTACACGCCGTACTTCAACCCTAATCTGGCTGCCTTAGTAGGGAACGCGCTCAAGGAACAGTGTTCCGGTCTGGATCTTTCTATGAACGCTCTGAAGAGGGAGCCAAACCAAGAGTTTGAGGACGAGGATGTGGAAGACGCTATGAGCAATCTCGGTAGCGAGGATTCGGAAGGATCTGCGGGGAGTATAAAGAGAGAACCGGCGGAAACACCTACAGCACCGGCCACTGTCAGATCAAACAGAAGAAAACCTGCAGCGCCGCAGTGGGTGAATCCTGAGTGGCAGGAACCAGCCAGAACAGGGGACGAAGTGATCATCAATGGTGTCTGCGTGATGCAAACGGATGATTACGGCGTTAAGAGAGAAGCCGAAGAAACGATTAGGGTAGAACCGACTCCGGTACAGGACAGATACGAGGAAGACGCGCAAAGTGACGTGTCTTCTGTTTCTGGAAACAACGGTCAAGACCGAGATAGCCCTCTGCCCAGTCCAAAGTCTGGACAGAACAGTCCGGTGACCTCGCCCAGGCCACCCTCGACGCAGCAAACGCAGCAGTCCACCGATGAGAGCCCCAAGGATAGCGTGGTGAAACACGAACCCGAGGAAACGTGGGATTAT
>Hym51
AAAATAATAGGTGTTTTTAAGCCAAAGGATGAAGAACCTTATGGAAGATTAAATCCAAAATGGACAAAATGGATGCACAAACTTTGTTGTCCATGTTGTTTTGGGAGAAGTTGTTTAATTCCAAATCAAGGATACCTCAGTGAGGCGGGTGCAAGTTTAGTTGACCGTAAATTGGGTCTGGGTATAGTTCCAAATACTAGAGTAGTCAAACTTGTCAGTAAAACATTTAACTACCCACGCTTAGACCGTCAAAAAGCTCGTATGAAGCAAGCTATCATGGACCAGTTTCCTACAGTGGGATCTCATTTTAATCGTATTGGTTTGCCACCGAAAGTTGGTTCTTTTCAAGTTTTTGTAGATGGTTACAAGGATGCTGATTACTGGTTAAGGCGATGGGAAAATGAACCTTTATCACCACGTCTTAGTAGAGAATTTCAACTTCAGTTCGAACGCTTAGTTATTTTGGACTATATAATTAGAAATACTGACAGA
>Hym52
TTGGTATCTGGAGCAGGTGATATTAAAATCACAAAAGATGGAAATGTATTATTGCATGAAATGCAAATTCAACATCCAACAGCATCTCTGATTGCTAGAGCATCCACTGCTCAAGACGATATTACCGGGGATGGCACAACTAGCACAGTATTAGTCATTGGAGAGCTTCTAAAACAAGCTGATATTTATATATCCGAGGGTCTTCATCCTAGAATGCTCACAGAAGGTTTTGAACTGGCTAGAGTGAAAACTTTGGAAGTATTAGACTCCTTGAAGATTCTGATTGAGCCCACAAAGGAAAATTTAATGAGCATTGCTAGAACATCGCTTAGAACTAAAGTCCATCCTACTGTAGCTGACAAACTAACAGAAGTTTGTGTGGATGCAATCTTGACTATTAGACAGAAAGATCAAGAAATTGATCTCCATATGGTTGAATTAATGGAAATGCAGCATAGAACTGCAGCAGATACTAACTTAGTTCGTGGTATTGTAACTGACCATGGATCTAGACATCCAGATATGCCTAAGAGATTAGAAAATGCTTACATACTAACTTGCAATGTTAGTTTGGAATATGAAAAGAGTGAG
>Hym53
ATGTGCACCACCCCTGGCAACGTAGGCACAGGATTTGGGTATGCTTGGTCCTTTGGTGGACCTGGAGCAGAAACCCGAGAAAATGCACAGGGTGAACTTACTACAAATATTAGTTATGCTGTGAATAATAATCAGGACCAAGGATCCAGTCAGAAAATACAGGTTGACATTAAACCAGCTAAAGTTGCCAACAGTACACATCGTAGACCCATGTTCACTATGAATGAAACTTGTCAACAGACTCCGACAACTCATCATACAGCTGGAGCTCATAATCAAACGCACGGCACGCATGTTCGTACTAAGAAACATCATGATGTATTTTCATTAACATGCGACAAGGGAGGTTGCAATTGTGATGCTGCTCATGCAACACCCCCACCATCTCTTTTTTCAAATACTTTAGTTTTTACTACATCTGATAAACACGCTATGAGTAAACATTTTATGACACCTCTTGGACCACTACAGCTCACAGCAGAAGAGTGCAATGAAATTTTAATGAAAAGAGCAGCAGCTGCTTCAAACCAAGCCAATGTAAACAATGTGGCAACGAGCCAGACAGATAGTACAGCTCACTTTGGGCATGTTTTAACACATGTGAACACTACACAAATTGAAACAAAGGTCAAGCAACAACAGGATATGGGAAGTCAGGTCAGAGTACCAAAAGAAAGACCGTATTCTTGTTCAGAATGCGGGAAGTCATTTCTTCTAAAACATCACCTAACAACACATGCAAGGGTACATACCGGAGAACGACCTCACGTTTGCGTTCATTGTGGTAAAAGTTTTGCACACAAACACTGTCTTCATACTCACCTTCTCCTTCACAGTGCGGACCGACCATACCAATGCAGAGAATGTAAAAAGTCTTTTACACTAAAACACCACCTTGTAACGCACACACGAGTACATACAAGAGATCGTCCATTTGTTTGTCAAGAGTGTGGAAGATCATTTCCTTTAAAACGTCATTTAGTGACACATAGTAAATTCCACTCAGGGGAAAGACCTTTTGTTTGCGAAGAATGTGGAGAATCATTTTCTCAAAAGGATCACCTAACAATGCATTCGCGCTTCCATGGCAGTTTACATCCATTTGTTTGTCACGACTGCGGAGCAACCTTCCAGAGAAAGTTTGAGTTAGTGAATCATGGTCGTTTGCATGGCAGAGTTCCACACTCGTGTACTGTTTGTGGGAAAGAATTTCTCCAAAAGAGAACACTACTAGCACACATGCGCTTACATACAGGAGAAACTCCATTTGCTTGTACTGTTTGTGGAGAAGCATTTCCTCGAAAAACAGACCTGGTAACCCATTCGAAGATACATAACAATAATACGAACACAGACGAAAAATCTCTTATGTGC
>Hym54
TATGAATTTTTTAACGACTTGTACCATAGATTCATATTAACAACAAAAGTCGAAATGAAGTGCCTTTGCTTGCAAGCAATGACTATAGTATATGAACGATACTATGAAGATATTGGTCCATTTTCGGATACAAAATATATTGTAGGAATGCTGGAACGTTGTACAGATAGAATGGAACGTGATAGATTAGTCATGTTCATAAATAAACTTATATTACATAGAAGAAATGTGAAAGATATAATGGATCAAAACGGAGTACGCACATTAGTCGATCTCTTAACTTTGGCTCATTTACACACATCTAGAGCAGTTGTACCTACACAAACTAATGTAATAGAAGCTGGACCACAGCAACAGCAGGTTATGGAAAAAGAATGGTATTACAATGACGGAGATCAGCGGAAAGGTCCTATAAGTTTGAAAGATTTAAAGGAATTGTATTATACAAATCAGATTACATACAAAACGAAAGTTTGGGCACAAGGATTAGACGGATGGCGAATGATCTCGCAAGTTCCGCAATTAAAATGGACATTAGTTGCGAAAGGGACACCAGTAATAAATGAAAGTGAATTAGCAACATTGATTCTAAATATTTTAATCAAAATGTGCGAGTATTTTCCAAGTAGAGACGTTGATGACGCGGTAATTAGACCTCTGCCGCGCATGAAGCGGTTATTATCGGATCTTCAGTGCCTACCTCATATTGTTCAACTTTTATTAACGTTTGACCCGGTTTTAGTTGAAAAAGTAGCTACTTTATTATGTGAAATAATGCGAGATAACGCAGACGTTTCGAAAATTTATCTTACTGGTGTCTTCTATTTCATATTAATGTACACTGGTTCAAACGTTTTACCGATAGCGAGATTTTTACAGTTAACTCATACGAAACAGGCATTTAGAAGTGATGAT
>Hym55
TTACCATGGAAAACATTAAAGAACGTTATCGAATATTATTATATGTGGAAGACAACCGATAGATACGTACAACAAAAAAGGGTGAAAGCTGTAGAAGCTGAAAGTAAATTAAAACAGGTTTATATACCAAACTACAATAAAACAACTCCACCTACAACTGCCCCTTCTGCAGCAACAATTGTACCTCTTGGTAATAGTAATAGTAACAGTAATGGGAAACCAACGAATGTTCTCAACGGTAATAGTAATGGTAATATGACAACTGATAATAGCGGAATATTGATGGTTGGAGTTAGTGGAAAACCATGTGAAAGTTGTCAAGTAATGCAAAGTCCACAGTGGTATGCTTGGGGTCCATCACACATGCAATGTCGTCTTTGTCAGTCTTGTTGGACATATTGGAAGAAATATGGCGGTTTAAAG
>Hym56
TTCGTCTATAATATGATGGTCTGCAGTAAGAGCCACAACAATAAACCGATCGAGGAATTCGTGCTGGTATCGCCGGCGCCAGTAGACACGGCAGCAAAACTTTCCAATATCTACATGAAATTGTCGGAGAAAGAGAAGGAGAGAGCTAAAGACTTGATAGCCGCCGGCAAACAATGCGAAGCGATGGCCACGGAATTGTTAGCTCTAGCCGCGGGCGCCGACTCGGCTGGAAGAATTCTTACCTCGATGGATCGCAGAAACGTGGAATTCTTGGACGTTCTGATCGAGAACGAGCAGAAGGAGGTGATTGCGCATACGGTGGTACAACGATATCTTCAAGAACTGTGGCAGGGCAGCTTGAATTGGAACGCCTTCAGGACGATTCTTCTATTCGTCGCATTCCTCGTCTGTCCGCCAGTATGGGTGGTGTTCGCTCTTCCGCTCGGTCACAAGTACAATAACGTTCCCATCATAAAATTCATGTCGTACCTCACGTCTCACATATATCTGATGGTCTTCCTTTTACTGGTCGGTATAATTCCTATATATCCGGTGGTAAGACCGAGCCTATTACCGTACTGGTACGAATGGTGTCTTCTCGTGATGCTGTCTGGACTTTTGCTCTTCGAGCTGACCAATCCTAGCGACAAGAGCGGACTAGGCTGGATCAAATTGGCGGTGCTATTGTTCGGCATCTGTGGAGTAGCGTTCCATCTTATGGGCTTCGTGCTCGTTCAACGACAGTACTGGCCAACCCTGCTCTATCTCAGGAATCAACTATTCGCTCTGAGCTTCTTGCTGGCTTGTGTGCAGATCCTCGACTTCCTCTCGTTTCACCATCTCTTTGGACCATGGGCGATCATCATCGGAAACCTGATGAAGGATCTCGCCAGATTTCTTGCTGTGTTAGCCATCTTTGTGTTTGGTTTCTCAATGCACTTCGTTGCGCTGAACCAAGCCTTCAAGAATCAATCGACTCAAGATATGCGCGAGGACAAAAAGAAAAAGGGCGCCTTCTACGAC
>Hym57
CAAGTACCAAGTGCTCCAGAACCATTTCACACATTAGCAATGATATATGAAACAGATCAGCCAGAAAAGTCATTACAGTTTGCTTTGATAGCAGCGCATCTTAGTCCAAAAGATGCAGATCAATGGGTGAGGTTGGCTAATATGTCTCTTGAAGGCGGAGACATAAAACAAGCTATAACATGTTATAATAAAGCAATTCAGGCAAACCCAAAAGATGTAACTTTATATGAAACAAGAGCTCAACTTTTAGATCGTAATGGAGATAAAAGAGCTTATTTAAAAGGATTTTTGAAGTTAGTTCATCAATTAGAACCTGAAGATGGTCAAAACATAATTAAGTATGCTAAAATGTTAGCTAAACGATACATGGAAGAGAACAATAATGAACAAGCACTAGAAGCAATGGAAAATATTTTTTCAAAATGTCCTAGTTTCATTACTCTAGAAGAAGTTAATATCATGACTGAAATACTAATAGCATTAAAAAAGTTTAAAAGAAGTTTAAATATTTTAACCACATACACCAGCATTTGGGTAAAATATAAATCCATTGATGGTACTCAAGACTCTGATTTAATAATAAAAGGATTTGGAAATGAGAAAAAAGAAGAATTAGAAGATAGCAATATATGTGAAATAGAATCTTGTGGAGTGCCAGATAATGTTGTCGTTGACTTGAAGGCAAAATTTCTTGTAATACTTATTGAATTGAATCAGATGAAATTAGCTGAGAATTTTTTACCCAACTTTTATTTAAATGAAAATCCAGAAATTTCTGGTGATCTCTTTTTAGATATAGCTGAAGCTTTGATGGGTAAAAAAGAATTTAAACACGCTTTAATGCTATTAGAACCATTAGTAAATAGTAATAATTATAGTTTAGCTGCAGTATGGTTACGACATGCGGAATGTTGGGTTGGTTGCAAAGACTTAAAAAAAGCAATAAAATCATATGAAGTTGTTAGACAATTATCATCTCAACATTTAGGTGCAAGAACAGCATTAGCTAAGCTGTATAAATTAAAAGGTCAATATAACAAAGCAATAGAAGTTCTTAATCAAGATCCAGAGTCAGATACTTTAGATCCACAAGTAATATATCAAAGGACATTACTCCTTTTTAAAGTAAAAAAGTATGATGAATATTTTCAATCTGGTATGCTACTTTTCTCTAGACATTGCGCAAACATAAGAAACAAAGCTGAATTAAATACATTAACTAGAGCATATGTAGTACGACAACGTTTGGAAACGTTGCAACTTCATCGACTATCCCGTGGCGAAAAACTTGAAGAAGAAAATGCACCATCATTTCTAAATAATACGGAATTAAGTGAGAAGAAAGAATTTCTCTTACTTTTGCAAATGTGTAAACTGGCTTGTACATTAAAAAAGTATGGATTACTACAAAGAATCTGTTCTAGTGCTTTAACATCTAAAAGATTTGAGAAAAGGAATTCTCATATCATGTTTTTGTGCTTACTTTCTTGTATTTATAACAATGATTCTTATCATGGATATAATATTGTACGACAATTAATACGCGTTTGTCAGGAACCAAATTCTTGGAATTTATTAAATATTATTGTGCAAAAAGCAGAAGATTGTAGACACAATAGATTTATCATGCGGCTCCTTGGAAGAGAAGATGTGTTTTCATACTTGCATATAATGCATGCAAACAACTGTCTTATTTCGGGAACATATAAATATGCTCTTAATGATTATATTTCTCTTTTCAAAGTAGTACCCAGTGCCTTATTGGCATTACTTATTGGTGTAACTTTATTACAAATGGCATGTCAGAAATTTTCTGCTAAAAAGAATCAACTTGTAAGTCAA
>Hym58
TTCATGGGAGTCTGTGTACACGAGGGTCAACTGCACGCCCTCACAGAGTACATAAACGGCGGTAGCTTGGAACAGTTGATCATGTCGAGGCACACGCCTCTACCCCATCCGATCAGGATGAATCTGGCGAGAGACGTGGCACGGGGCATGACCTACCTCCACAGTCGTGGAGTCTTTCATCGGGATCTCACGTCGAAAAACGTGCTGATCAAGAAGGACGAAAGTACGTCGGAAATGACCGCCGTGGTGGGCGATTTTGGGCTGGCAGCGAAGATCCCGGATCCCAGTTCCGGATACAGGCTGAGCACCGTAGGCAGTCCCTATTGGATGTCACCGGAATGCCTGAAGGGTCAATGGTACGATCACAGGTCGGACGTTTTCTCGTTCGGTATAGTGGTCTGCGAGCTGATCGGCCGCGTGCCGGCCGATCCGGACGTTCTACCACGGTCAGATAACTTTGGCCTCGATTACCTGGCCGTGGCAGAGATCTGCGCGGCAGCTGATCCGCCGCCAGCCTTTCTGCAGCTTGCCTTCAATTGTTGCACT
>Hym59
ATGGCACCGCGCAGAGAATTTCGATCTAACCTCAATTTAATAAAACTATCGAAGAAAAATACCAAGAATTGGTATGAAAATTACTTAGAATGGGGAAAATTAAGTTCCTTATTCACAGATCCAAGAAAATTGTATTTAATTGGAGGACTGTTTATCATTTTGGAAATCATTCTGAATATATTGATTATCGAAAGAATACCATATACAGAAATCGACTGGAAAGCATATATGCAAGAAGTCGAGGGCTTTTTGAATGGAACGTTGGATTATTCGAAATTGAAAGGTGACACTGGACCATTAGTCTACCCTGCAGGATTTGTTTATATATTTTCTATATTGTACTTCATTACGGAACATGGAACAAAGATAAAAATAGCACAGTATTTCTTTGCCGTTCTTTATATTGTGCTACTCACATTAGTTTTTCGAATTTATACGAAAACTAAAAAAGTTCCTCCGTATGTTTTGATCATTATGTGTTGTACATCTTATAGAGTTCATTCTATATTTACCTTAAGACTTTTTAATGATCCAGTTGCAATGGTGTTGTTATTTGCTAGTCTGAATGCATTTCTAGATGACAAATGGTATTTAGGCAGTATTTTTTATAGTATGGCTGTGTCTGTAAAAATGAATATTTTGCTATTTGCACCAGCACTTCTCATAGCTTACATATGTAATTTAGGAATATTCAAGACAATAATACACTTACTTATATGTGCCTTAATTCAGTTAGTATTAGGTCTTCCTTTTCTACTTAATAATCCATTTGCATATATAAAAGGTGCCTTTAATCTTGGAAGGGTTTTTGAGTTTAAATGGACAGTAAATTGGAGGTTTCTACCAGAACATATTTTTGTCCATTCATATTTTCATGTATCATTGTTAGTGTTGCATATATTAACTTTAATTTATTGTGCATCAAGATGGATAAAATATATGAAGTCATATGCAAAATTAAAGTATATAGAAAAAAGCTTGAAACCTCAACTAAAAAAGAAAGAGAAAATAGATATGTCTACGATGAGTCAATTATTTATTTTTCCAATGTTTGCTGCAAATTTTATTGGTGTGATTTTTAGTAGATCATTGCATTATCAATTTTACATATGGTATTATCATACATTGCCCTATATTGCATGGTGTACAGACTATAAGACTGTAATAAAATTAACAATTTTGGGCATAATAGAATTATGCTGGAACACTTATCCAAGCACCGTGTTTAGCAGCATTTCATTACATATATGCCATTTGATGTTGTTATTTAGCTTTATGAAACATAAATCTAAAACTGAGAAAGGAAAA
>Hym60
ATGAATACGAAAAAGGTTATAACATTTGGAAAGATCAGTAAAGATTTATCTCGGGAACAAACGAAAAATACAGAATCTGTAAGTTCTGGATTTGGTACGTTTGGTAAAAAGTCATTGGAGACTAATATAACAAAAATGAATGAAATCAAACCAGAAGACGAAGAAGAATCTCAAAATTTGAAAGAGGTTATGGGCATAACTGGCTTTGGTAAAAAGGCCAAATCCTTTGACGTACAAGAAATGTTGGAGCATATTACAAAAACTATTAATACTAACAAAGCGATGTCTGAGAAAACAAAAGCTATCGATAAAGAGACTAAAATACAATTATTAGAGGAAGCTAAAAGTAGCGATGCTGCTGATAATGGAAATACTAATGATAGCAAGGATGAAGAGGATGATTTTATTGGTCCTCCAATACCTCATGGGCTTGAGAATTCAACATTGTCAGAACGATCTACAAAAGTAAAAGATAAAGACGACGACGATGATGAAAGCGACGAAGATGACAATGAATCTGATACTGAAGAAGAATTAATGTTGAAAGACAAAGTTCCATGTAGCCATGAAGTTATAATGACTCATGGAACAAAAGCAGTAACAGCTATTGCAGCAGATCCTTCTGGAGCAAGATTAGCTTCAGGTTCTATCGATTATGATGTTTGTTTCTGGGATTTTGCTGGTATGGATTCGTCTATGAGAAGTTTCAGAACGCTACAACCTTGTGAAAATCATCCCATTAAGTGTCTACAATATTCAATGACTGGTGATGTTATATTAGTCATATCAGGTTCTGCACAAGCAAAAGTTTTGGACAGAGATGGTTTTGAAAAATGCGAAACTGTGAAAGGTGATCAATATATATCAGACATGGCACGTACAAAAGGTCATACAGCAGGATTAAACAGTGGTTGTTGGCATCCATTTACAAAGGAAGAATACCTTACTTGTTCACAAGATAGTACTTGTAGAATATGGATTTTATATAGACCACGTGCTCATAAACATTTAATAAAGTGTAGAGCACAAAATGGAGTTAAAACAATACCAACTACATGTAGCTATAGCAGAGAAGGTACTGTAGTTGCCTGTGGTTGTATAGATGGTTCTATACAGATGTGGGATCATAGAAAAAATTTTGTGAATCCATCGCTGATTCAGAGGAATGCACATGCACAGGGTAGTGAGATATCAAGCTTAAGTTTCTCTTATCTTGGACAAATGCTTGCAACCAGAAGTTGCGACGATACGTTGAAGCTTTGGGATTTGAGAGCATTTAAAACACCTGTCTTTGAAGCAAACAATTTATATTCCAGATATGATACGACTGATTGCATGTTTAATCCTGATGATTCAATTCTCATTACAGGAGAATCATTGAATAGGAATCAAAATACTGGTAGAATACTATTTTATGATACAAAAACCTTTGATCTAATTAATGAAATAAGCGTAACAAACTCGCATGTTATTAAAACATTATGGCATCCAAAACTAAATCAAATATTTGTTGGTTGTGGAAATGGAATAGTTAAAGTATATTACGATTCTAAGAAGAGCTTAAGAGGAGCTAAATTGTGCGTTGTAAAAACGCATTTGAAACAAAAACACATTGAAGTAATGTCAACCCAACAGATTATTACACCACATGCACTTCCATTGTTCAGACAGGACAGGCCTAAATCTGTTCGTAAACAAATGGAAAAAGATCGTTTGGATCCTGTTAAATCAAGAAGACCAGATTTACCAATTACTTCTGGGCAGGGTGGCAGAGTTGCATCTTCTGGTGGAACGCTTAGCTCTTATGTAATTCGAAATTTGGGACTTAGTAAGAGAATAGAAGACGACCAAGATCCTCGAGAGGCTATTTTGAAATATGCAAAAGTAGCAGAAGAGAATCCATACTGGATTGCCCCAGCGTATAAGAAAACTCAACCACAAACAATATTCCAGTCAGATGAGCAAGATGGAGCGTCAAGTGCGAAAAAGCAGAAGACT
>Hym61
TCACCAGCATTTTCCAGATCCCCCAAAGAGGCCGTATTCGTACAAACGTTGCTTTGCAGCACAAAATTGACGCAAAACGTGGACCTCCTGAGCCTGTTGCAATGGAAGGCACATCCGGAACGAATATCGGAGGCTTTAGGTCGCGTACTGCGGCTGGACGGCGAGGAATTGGTCAAATTTCTACAGGACATTTTAGATGCGCTCTTTTCCATGTTCCACACGGAGGACGGTAACTCCACGGCTCATTCGGGTTTAGTCTTCCAAGTGCTCGTCTCCATTTTCAGCCTTCTCGAGGATTCCAAGTTCGAGCATTTCAAACCTGTCATGGATGCTTACATTTCCGGCCACTTTGCCGCTGCATTGGTATATAAAGGTCTTCTAAGTAGCGTGCAACATTGTGCAGATTGGGTAACCGCGGCGGAGAAGCAAGAGCCTATAATCAAGTGTTTCCGTTCTCTGGAGTATATCTTCAAATTCATCATTCAAAGTCGCCTATTATTCGCCAGAGCAACAGCTGGTCAATACGAGGACAGTTTCAAGCGTGATCTGTACTGCGTTTTCGCCGCATTGAACAAGATGTTGGGCATCCCGTACGAAATGGTGCTTCACTCTCAGATAGCTTTGCTTTACTCCATCTCGGCAGTCTTCGAACAGCTAGTCGCCGTGCTGCCAGTTCTCGAGGTGGCGAAACTCGCTTGCACGATGCTCGACTCGGTGCCAAGAGAACCACCGTTGCAACTCACGCAGGCTAAATTAACGGCTATTAAAAATCTGACCACCTCGTTGTTGTTTCGCGAGGACAACGAGAGCAGGAATCTGCTGTTGGTTACGATGTGTAGACACTTGAGGATCCATTTGGTTAGACGAGAGGAACTTAGATCCTGTACGGAGATTCTAGGAGAAATCCTCAGCTTTTTATACAAAAGGGGGCGAGATACTAACAAAGTTAATAACTGTATTCAACACGACGTCGAGACCCTCTGCCTTTCTATCTTGGATGTATTGATACAGACGATTCTGATTGTAATAAACACCAGTGGCCCCGTGTTGGGATGCCTGGTAGCTTGCTTGATAGGATTGCTTCAGCTTCTAGACGAGTACCATTACGTTCGACTTTGGGAGGAGCTAGCTCATACAGGCGAACGAAAACCCCTGAAGGATTTTCTTTTGAGAGTCTTTTTAGTTCTCCGTGATCTCGTCAGACAGGAAGTTTTTCCACCCGACTGGTTAGTAATTAGGATGCAGGCGAACAGTATTATCTTAAAGTCCCTGCAGGAACTCGCTCAGCCTTTGGCCTCGCAAGCTAGCTTCGATTCGCAGCTCTGGTCCACGTATTTTAATCTAGCCGTAGCGTACCTCACTCAGCCATCTCTGCAACTCGAACAATTTTCGGAAGTGAAGCGTGAAAAGATCATTGAAAAATACAGGGACATGAGAGTGTTCATGGGCTTTCAAATACTCTCCATGTGGAATCATTTGGGTGATCGTAAATTGGAGTTTATTCCTGGAATGGTAGGGCCCTTCTTGGAAGTTACCTTAGTTCCTGAGAGTGAGCTGAGGAAGGCCACTTTGCACATCTTTTTCGATATGATGGAGTGCGAGCAACGAGCTCGTGGTAGCTTCAAATCTGTGGAATCGGAATTGATCGATAAACTGGATATCCTGATCAGCGAGAATAAAGGTGACGACGAGTACAGACAGTTGTTTAACACA
>Hym62
ATGTCGGGAAATTATTCGGTTCGGTGCGAGCCCGGTCTAGTGGTGCCGTTATGGGGACCGCTGGAGAACCTCTACCTCTCCGACGTGATCTTCCGCGGATTTGTCTACTTTCTTCTGCTGTTGTACCTGTTCATCGGCGTGTCGATAATCAGCGATCGTTTCATGGCTGCGATCGAGGTAATCACATCGAAGGAGAAGGAACTGGTGGTTCGCCGCCAGGGTAAGGAGCCGCAGATCGTGGTGGTGCGGGTGTGGAACGAGACCGTGGCGAATTTGACGTTGATGGCGCTGGGTAGCAGCGCGCCGGAGATCCTCTTGTCGATCATCGAGATCTGGGCGAAAAACTTCCAGGCTGGAGAATTAGGGCCGGGTACGATCGTCGGCTCGGCTGCCTACAATCTCTTCGTCATTATCTCTCTGTGCGTGTTCGTGATACCAAACGGCGAGACCAGGAAGATCAAGCACCTGAGAGTGTTCTTCGTGACCGCCACGTGGAGCATCTTCGCTTACGTTTGGCTATACGTGATTCTGGCGGTTTCCAGTCCTGGCGTGCTCGAGGTTTGGGAAGGTATCCTTACCTTTTCATTCTTCCCAGCCACGGTTCTCACGGCCTACGTGGCCGATCGACGTCTGCTCATCTACAAGTATCTACACAAAGGCTACCGGATGAACAAGAGAGGAGTGATCGTGCAGGCTGAGGCCGGTGATTCGGACGGTGGGGTGGAGCTCGAGATTAAACCTCAGCAGGACAACTTCCACAACATGACGGACGCCGACACGCCCGAAGCAAAGGAGTTCGAGCAGACCAGAAGGGATTACATCAACACTCTGAGAGAACTAAGAAGGAAACATCCCACTTTGCCGCTGGAACAACTGGAGGTGATGGCTCACGAAGAGGTGCTCGGAAAGGGGCCGAAGAGCAGAGCGTTCTACAGGGTACAGGCGACCAGGAAGATGGTCGGCGCAGGAAATCTGAGCAAGAAGATCAGCGAAAGGGCGCAGAGCGACCTGAGCGAGGTCAAGGCCGAGCTGCAAAGGCAAGAGGCGGAGAGCATCGACATCGAGAACGTGAACGCTATGAGAATCTTCTTCGAACCTGGCCACTACACCGTGATGGAAAACGTCGGTACCTTCGAGGTGGGAGTGACCAGAGTTGGCGGTGACCTAACCAAACCGTGCACCGTCGACTACTGCACCGAAGATGGCTCGGCCGAGGCTGGTTCCGATTACATCAGCGCCAAGGGCACTCTGACCTTCGATCCGGGCGAGACCAGGAAAACCATCAAGCTCTCCGTCATCGACGACGAGCTGTTCGAAGAGGACGAGCATTTCTACATC
>Hym63
GTAAATGTTGATCATTTCCATGTTGGATGGTATCAGAGCGCAGATGTTGGCAATTTCTTAAACGTATCTCTATTAGAATCACAATATCATTATCAAACATCCATCGAAGAATCGGTGGTGCTTATATATGATACAGCCAAGTCAGCCAGAGGTTTTTTAACTTTAAAAGCATACAGGCTTACTCCCCAAGCTATACAAATGTATAAGGAAGGTGAATTTACACCAGAAGCATTACGTACTTTGAAGATTGGTTACGAAAATTTATTCATTGAGATCCCAGTTGTGATAAAGAACAGTAACTTGACTAATATAATGATGTCTGAACTAGAGGAAATGATTCCCGAGGAAGAAGGTACTAAGTATTTAGATCTCGGAACAGCCACAGTCTTGGAAAACCAGTTACGTTGTTTAATGGATCGTGTGGATGAATTAAATCAAGAAGCTATGAAGTTCAATAGATATCAGCAGCTAGTTGTTCGTCAACAGCAAGAGAAAAACAGACTTTTGGCTAAGAGAGCTCAGGAGAATGCTGCTAGAGCTGCTAAAGATGAGCCTCCATTGCCAGATGATGATATCAACAAATTAATGAGACCTTTACCTGTTCCTCCTAGACTGAATCCAATGATCGTTGCTGGACAGATTAATACATATAGCGAACACATTTCTCAGTTCTGTGCTCAAAGTTTAGCAAAATTATACATTACTCAAAGTCTACAGAATGCCAAGGAATCGAAATCCTCCCAT
>Hym64
TTTGGTATTGCGGGCGTTCGTACCCGAGATAATGAAAGAGAGTTTAAAAATCCACTAGTTGTTGCATACTATGCAGTGGATTATGTTAAGAATCCCAAGGGTACAAATTACTGGCGTAATAGAATCATCAAAGTTGCTAAGGACTTCCCCAAGTTAAATTTCGCCATTTCTTCCAAAGACGACTTCCAGCACGAATTAAATGATTTTGGAATTGATTTTGTTAAGGGTGATAAACCTGTTGTTTTAGCAAGAAACGCTAATAACCAAAAGTTCGTTATGAAGGATGAATTTTCTGTTGATACATTTGAGGCGTTCTTAAAAGATATAGAAGCTGGCACTCTAGAACCATATCTAAAATCTGAACCAATACCCGAAGATAACACTGGAGATGTTAAAATTGGAGTAGCCCGAAACTTCGATGAAATTGTTACAAACAATAACAAAGATACATTAATTGAATTTTATGCACCTTGGTGTGGTCATTGCAAGAAACTGGCACCTATTTACGATGAATTAGGTGAGAAACTTGCGACCGAAGATGTCGAGATTGTGAAGTTCGATGCCACTGCTAATGATGTTCCTGCCCCGTATGAAGTTCGAGGATTTCCAACGCTTTATTGGGCGCCCAAAAACTCCAAGAATAATCCAGTAAAATATGAAGGTGGCAGGGAGCTTGATGACTTCATCAAGTATATTGCTAAGCACGCGACTAATGAATTAAAAGGATTTGATCGTAAGGGAAAGACTGTTAAGCCGAAAAGTGATGAATTG
>Hym65
CAACCGGATCATGATCCCAACACACAACACGTTTTATGTGGTGCCGATGCTGATTTAATTATGTTAGGACTTGCAACACACGAACCTAATTTTACTATTATTCGTGAAGAATTTAAGCCAAATAAGCCGAAACCATGCGATATATGTGGTCAATTAGGACATGAAATGCAGGACTGTACAGGCGCAGAGGCTAATCAAGGAGACGAAACAGATACTTTTGGATCTGAATGCCAGTATATATTTGTGCGGTTAAATGTCCTCAGAGAATACTTAGAAAGAGAGTTGCAAATGCCTAATCTACCATTTAAATACGATTTCGAGCGAGTTATCGATGATTGGGTGTTCATGTGTTTCTTCGTAGGAAACGATTTTCTTCCGCATCTTCCATCTTTGGAGATTAGAGAAGGGGCAATTGATAGACTCGTTAATTTGTATAAAAAAGCTGTATATAAAACAGGA
>Hym66
ATGGTGCTTTGGCACTGTTATTATTATCCTCCTAACAACATAATGGAGGAGCCAGCAAAGAAGAAACAACGCATTGAAAATGATGAAGTTGAAAAAGATACATTATCAGATATTGAGCAATTACAGAATAGTCTGTTGACACAATGCTTATGTAATATACCAGAAAGCAGTTTACGTAAACCATTCACTAGTGCAACAGTAGAAGCTGCAGATGGCACTTTTAGATCTTCATTATTATCAGAATGGGAACCTGATCAAACCTTAGAATTTATAAGTACTTTACAACTATTATTTGATTTAGCCATTAAACAAAATGTTAGAGGTATTATGTGCAGGAGAGTAGTAGATGTTTGTGATGCGCTGGCGCGAAACGAGCATGGCATTATAGATCAAATAATTGACCTATCATGTACAACAAATAAATTTATATCATTTGCTGCTAGCAGAGTTCTTGCATCATTTTTTATTATAACAAAAGAAAATATTGACACAGCATGGTTGGAAAGATTAACACAGTCTTTAGTAAATACTCATTCTCCAAGCCAAATGCTATTTACTTTGGATGTTGTAAAAAGAGTTGTGGAACACAAGGACTGCAGTATCCATCCTCTTGAAGATACAGACAGTATAGTGCCACCATCTCATTGTAATACAATATCAATTGCTGATACAGAAAGTTTTGATAGTACACCAGTAAAAGCAATGTGTGTCAAAGCATTGGAATCTAAATGGACTATACTAGTATCAAAATTTGATGCTATTTTAAGTTCATATACGCCACAACATGAATCAGCTGTCATTACATTTCTTGATTTGTGGGAATCCATCATTTCTGTTAAAGCCAATTTATCTGTTATTGATACCAAACTTTTTTATTCTCAATTAGACAACCTGGTTGTACTTTTAAATGCCAATGTTCCTGGTGTGATTTGGAGACATCTTCTTGGGTTATTTAATGAAGTATTGTGTTATGGAAGTACTTTGGCCTTACAAGATGTATTGCCAGATGAGCCTTGTTCTCTTGCACATTTAATTGTAAGAGCTGTAAAAGATTGGAGATTATTGGATGCTCTACCGTATCGACATGGTTCTGGAAGATTTGGAGGAGGATCTGGTGAAGGTGATCGTCCTCTTCTGCAAAAAATAGTGCTTTTAGTTTTAAAAAGTGTTGCTGTGACAGTTAAAGAGACACGTAGCGATTCTAGTGACTCTTCCTTGGGTTCTGAAGCAGAAGATCTTGATGCTGATATGGCAGTTATTGAGAGGAGCATTAGAGAAGTTCTAAGACAACTTGATCAGTGTGTTAAGACATTAATGCCATTTCATCCTGAAATGCCTTTATCACAGTGGGTTGTACAAATGTTTCATGATCAAGATGATTTTTTAATTGAAGGCATGGTATGTTGTTTAGATGTAGCTGTTGGTTTATTTTATAGAGGACCTCCACAAAATGATCTTGGTCATATGCTTAGTCCAACTTTAACTTTCATACAATTTATACATGCTGTATCACATGATCCAGATGTTTTATTAGATTTACTTGTCAGTAATGAGACCTGTTTCTTATTATACTTATTGAGATTTTTGAAATATGTTAAAAGAAATTGGACAGAATTTGTCTCTTGCTGTGGAAGAGAATTAGATGATACCATGACAATATTGATAAGACTTCGTTTAGCAATTGATAGATTAGTATCAAAAGATTTGTTTCCTTATAACATAAATCCAGTTCTACGTTTGCTAGAAAAGTGTGAATCCTTCTATGAAGGAAATATAGACAAC
>Hym67
GAGTCGAAGGAAGGTAGCTTTCAGTGCGACAAGTGTAATTTGATGTTCGGGCGATTCGAACTGTGGCGCGAACATCAGCTGGTACATATCATGAACCCATCCCTTTTCCCACCGGCTTATCCACCAGATTCACCTTTCGGGATTCTACAGCAACAAGCACTGAACGCTACCACTGGAGTAGCTACCGATAGTCCTCATCCTTTGATCGCTATGATGCAGGAGAGAAAGAGAAGGTACGATGATTTCGACGAAGGAGCAGGAGGTGACAGCCGCCCGATCTCCGAGCACAACGAGCAGCCAAAAGACAAGCGATTGAGAACGACGATACTGCCCGAACAGCTGGATTACTTGTACCAGAAGTACCAAGTCGAGTCGAATCCATCGAGAAAGATGTTAGAAACCATCGCTCGCGAGGTCGGTCTGAAAAAACGTGTTGTTCAAGTGTGGTTTCAAAATACACGTGCTCGGGAACGGAAAGGTCAGTTCCGCGCGCACAGCCAGGTGATAAACAAACGTTGTCCGTTCTGTCCAGCGTTATTCAAAGTGAAATCGGCATTAGAATCACATCTCAGCAGCAAACACGCCGACCAAGTCGCGCGTGGCGAAGTAAATATCGATAATATCCCCGACGAAGAACTCTCGATGGAGTCGGCTCCTTCGAACCCGAGCACGCCGAATATGATGCCTCCTCTGTTCCCACCTTTCAACACCGATATGGAGGCATCCTTGAAGAAGTATTACGAGGAGTCGATGAAACGATATATCAGTGAGCTGCAGGCTCACGCCAGTAACGGTAAACAAGAAACCGCGAACCATCAGGCAGGTGGTAACAGCGGCGAATCTCCTTTGGATCTGAGCAAACCGGTAGACTTGAGTCGCCCGATGAAATTGAGTCTCGGTGGACTGAGTAATCTTCTCGAAGAACAACACGGTGCACATTTTCGCGGTGGTAGCGATTGCGGTCCATTGACCGACCTTTCCGAAAGAAGTATCTGCGACGACGATAGCATGAGCGAGACTACTGAATTTCTAGACGACGAGAGTGGACCGGCGAGTCCAGCCTCGAGCACACAGAGCTCCAGACAGGGACCCGCATCGGCGGGGACCGGAAGTACCGCGGGCCCGCCGGTTACCGGCACCGGCAGCGGAACAGGCCAGTCCAGCGGCAAGAGATATCGCACTCAGATGTCCGCTACCCAGGTGAAAGTGATGAAGTCGCTGTTCTCGGACTACAAGACGCCTACGATGGCCGAATGCGAGATGCTCGGGCGCGAGATCGGACTGCCGAAGCGCGTAGTTCAG
>Hym68
ACAAAAGAAAGGTACGGAAAAGAATGCAAAATATGCATGCGTCCATTTACAGTATTTAGGTGGTGTCCTGGTGCAAGAATGCGGTTCAAAAAGACAGAAGTTTGTCAGACTTGTAGTCGCTTGAAAAATGTGTGTCAGACATGTTTACTTGATTTAGAATATGGTTTACCAATTCAAGTACGCGATGCAGCACTCAAGATCAAAGATGACTTGCCCAGATCAGATGTAAACAAGGAATATTATGTACAAAATATAGACAGCGAAATTGGAAAAATAGATCCCACATCACCAGCAGGTGCTGTTGGTAAATCTGCAGCTGCTAGTGATTTGTTGATGAAGCTGGCAAGGACTAGTCCTTATTACAAAAGAAACAGGCCACATATTTGTTCTTTTTGGGTTAAAGGAGAGTGTAAAAGAGGAGAAGAGTGTCCATATCGTCATGAGAAACCTACTGATCCTGATGATCCATTAGCTGATCAAAATATCAAAGATCGTTATTACGGAGTTAACGATCCTGTTGCTGATAAATTAATGCGCCGAGCTGCAGCTATGCCTAAGTTAGATCCACCAGAGGATAAATCCATTACAACTCTCTATGTTGGCAACTTAGGCGATGTTTTAACAGAAAAACAATTACGCGATCATTTTTATCAATACGGTGAAATACGCTCCGTTACTATGGTTCCTCGTCAACAGTGTGCTTTCATTCAGTACACACAGAGAAGTGCTGCAGAAGCAGCAGCAGAAAGAACATTTAACAAACTAATATTAGGAGGGCGAAGATTAACAATTAAGTGGGGACGTTCACAAGGAAGGCAAACTGTATCCGCAGCAGAAGCAACTAGAGAAATCTTGGAGCCTGTGCCAGGTTTACCAGGTGCTCTACCACCTCCACCAGAAAGCATGGGAAATAATTTTTTCAATCTACAAACTACTCCTGGCATGATGCCACCAATGATGATTCCACCTCCACCAGTTGCTCCCCAATTTATGTTCCCACCTCAAATGGCAGCTGCCACTGCAACACCTATTTTTCCACCTGGAACAACTCCAATACATTATCCAAGTCAAGATCCATCAAGAATGGGTGCGTCTCAAGGCATAGGAAAACCTTGGCCCGAAGAA
>Hym69
TTCATTGAAGTAGGCAAACCAGCCCGAGCATTAGATACTTTGCAAGAAGTCTTCCGCAATAAAAAATGGACATACAATTGGTCAGAATCGGTATTGGAACCGATAATGTTCAAATACCTGGACTTATGTGTGGAGCTGAAAAAATCGCACATAGCAAAGGAGGGCCTATTTCAGTATCGAAATATGTTCCAATCGGTAAATGTTGGAAGTTTAGAAAATGTCATACGTGGATATTTACGCATGGCAGAAGAAAAAACGAATCAAGCACGGAAACAGAGTCAACAGGCTGTTATAGATATAGATGATCTTGATAACTTAGCCACGCCTGAAAGCATACTGTTGTCAGCGGTCAGTGGCGAAGATGCACAAGACCGAAGCGATCGCACTATTCTGACACCATGGGTGAAATTTCTATGGGAATCTTATTGCCAATGCTTAGAATTATTAAGAACCAATGCTCATGTTGAAACGTTATATCATGATATTGCACGTATGGCCTTCCAGTTTTGTCTTGAATATAATCGTAAGACTGAATTTCGTAAATTGTGTGAAAAACTACGAAAACACTTGGAGGAGATTTGTAAACTACCGGCGCTAGTTTCAAACGTTTCCATGAACAGGGCGGAAACGCAACAGCTGAATTTGGAAACACGACTGAATCAACTTGATTCTGCAATACAAATGGAGTTGTGGCAAGAAGCATTCAAATCCTCTGAAGATGTACATGGTATGATGAATTTATCTAAGAAACTTCCAGTACCAAAAACCATGGCCAACTATTACCAGAAATTAGCCATGGTTTTCTGGAAGGCAGGTAACTATCTATTCCATGCTGCCGCATTGTTTAAATTGCTGCAACTCTCCCGCGAAATGAAGAAGAATATGTCTTTGGAGGAACAGCAGAGAATGGCTAATCGTGTGTTATTGGCCACCCTATCTATCCCACTGCCATCAGCGCACCCTGAATTTGATCGTTTTATAGAGACAGACAAGAGCCCATTAGAGAAAGCTCAGAAACTTGCTACACTTCTAGGACTCACTCAGCCACCAACGAGAGTTTCTTTACTTAAGGACATCGTTCGTTTGAACATCGTTAATTTAGCATCACCACAATTGCAAGAATTGTATTCATGGCTCGAGGTCGAGTTTCATCCTCTGGAGCTATGTAGCCGAGTAGATTCTGTCATTCAAACGCTACAAGCAGACGAAAATAGTCCATTGATTCAGTATGTTCCAGCTTTACAAGATGTAACACTTGTACGTCTGGTTCATCAAATATCTCAGGTTTATCAAACGATACAATTCGCTAGACTTTTGGAACTCGCCAAATTTACAACAGACTTTCACCTAGAACGTCTGCTGGTGGATTGTGTAAGATACAATGATATGCAGATAAGGATTAGTCACGGAAAGAAGTGTGTGCACTTTGGAGTTGATTTGTCAGAAGCTCAGAGAGAAGATCATCCCGATGGTCCTGTGTTACAAGCAATGCCTTCTGAACAGATTCGTTGTCAACTTGTAAATATGGCCACCGTGCTGCATCGAGCGATCAATATTATTAATCCGAATAAGAAGAAGATAGAGCGAGAGAAATTGCGTTCCGCCATGGTAAGCCATTATCATGAAACCAAAATGAAAGAACACCAGAGAATCTTAGGAAGACATAAGATTATAGAAGAAAGAAAAGAATATATTGAACATATTAATACAGTCCGCGAGGAAGAGGAAATGCGAAGACAAGAAGAACTCCAGAGGCAGCAAATGTTAGCAGAGCAGAAGAGACTCGAACAAGAGAGAGAAGAGCGTGAGAGGAAGCGACAACAGAGTGAGATCCAACAGATCAAGGATAGACATTTGAAGGAGAAGATGCAACAGATATCACAAACTAGTCATGGTCAGAAGGTACTGAAGAAATTGGATGAGGATGAAATCAAGAAACTAGATGCAGAACAAATTGCAGCTCGAGAAGCAGAAGAATTGCAGAAAGAACGTAGGGAGATGCAACAGAAATTGAAGTCACAGGAAAAGAAAATAGATTACCTGGAACGTGCTAAACGTTTAGAAGAAATACCACTACTAGAGAAAGCGGTTGAAGAAAAAATGGAATTAGCTAAACAACGCTGGGAACAACAGGAAGCTGAACGAATTGCTGCGGCCATTGAGGAGAGACAGCAAGCTGTTGCTACTCGTGAACGTATGGCGAGGATGAAGGAGGATCACGATATTTTCTTAGCGAAAATTTTGGCCGAGCGTAAGAGTATTTATTTAGAGAAGTTGAAAGAATTTGAGAAAGTATTGAACGAGGAAAGAGTTAGC
>Hym70
GAAACTGGTGGTCCAGGAAAGCAGCTGCGCGCTGACATCATAAGCCTCGAGAAGAGCATCGAAACTCTTCAAAAGAGTATCGTAGCCCAACGTCAAACCGCTGTGCAGAACTTGGAAACTTGGAAAGAGTACGAGAAAGGAATCAAAGAATTGAAACCTTGGATCGAAGAAGCTGAGTCAAAAGCAGCCACCATAGGCAGCAAACCTACGACTCTGCCGCAAGCTGCACAAATGTTAGAAACCGCCAGAGCATTCGAAACACGATGTCAACAGCACTTCCCTCAAATTCAAGATTTATCCTTGGTCAGCCAGCGAATATCAGGGAAAACATCAGCCTCCGACGAAGTGGATGCTGTTCACACTCGTTGGAACGCAGTACACGATATAGCAGTCCAAACAACCACGAAGTTAGACAAGCTAGTCACTTCGTGGAACAGCTTCGAATCCGAGATCAAAGAATTTAACGAATGGTTGGAAAAATCCGAGAAAACCGTTCTCATAGAACCAAACACCGAAACACCGGAGGTATCGGTCTTAGAAAAAGAGCTGACCCGATTGAAGGACTTCAACAAGACTATATCCGATCATCAAGCTCAACTGATATCGTTGACCCAAGTGTCTGATCATATCAGCCACGGCTTATCTTTGGAAGGAGCGACCAACTTGAAAGCTCGTGTATCAGACATCAAATCCAGAGTCAGTAAGCTGGCTGACACGGTCAGATTGCAGATCAATCGCGTCTCTGATTCTCTGTTAGCTCGCCAGGAATTCCAGATGAAGATCACCGATCTGGAGAACTGGATGTCACGACTCAGATCGAACGTCGCTGAGATCAGCGATGCAACTGTTGATACCGTTGATACCAATCTTCAGGCTGTGCACGCGTACATTCAGGAACACTCCGAGAAACAGCCCAGTTTGGAAGCTATCTGCGAAGAAGTAAAGGTGATATGTCCTAAAGGATCCATAAAAGCTAAAGCTGCTTTGGTTGACACTTATGTAGATCTAGAGAAGAAGTATAAAGCATTAGGCGACGACTTGCAACAGAAGAAGAAGGGATTGGAGAAATGGATAGAAATGTTGAGTTGGTTGAATGACGCCAATGCTCAGTTAAGTCACTGTAAATACGAAGCTGAGGCTAGAAAACCTACTATTGCTGATTTGGAGAGATTCTCCTCGGAATTGCAGACTATATACGAGAAGATAGACACCTGGAAACAACATGTTTTACCTGACACTGCCATTGGAATTCAGATCAGAGACAAACAGGGCAAACCTCTGTCAGCATCGGGTTTGTTAAACGATTTAGAGAACAAAGCCTTGGCTCTACAGAACGAGATATCTGCGAAACGTGACAGACTAGAGAATCTTGGCGCCAGGTGGAACAATTTCAGAACACTTCAACAAACTATCACGGAGAAGATATTGAACACTCAAACTGCTCTTCAAGAGACGGTTTACAACGTTGACTCCTGCAAACAGTTGGCTCCTGCCGTGGAGAAGATTGATCGATTAATCGAAGAGCATCAGAAGAGAGAGCAGGAGAAAGAGATTCTTCATTTTGAAGGAAGTTCCTTGATGAAAGAGGACCAGAGATCGACGACCAATATTCAAGTTGTTTTATCATCTGTGGATGCTAATTGGGAGAAGGTTAACGAGCTTCTTCGAGAGCAAAGGAAGAAATACGCTGACATGAACACCGACTGGAAAGATTACGAAGAAGCTAAAGAGAAAGTGGAAAAATCTATCAAAGAAGCGACCAGCTTGTATCAATCAGTGAAAGGAGTTTCTTACGACGTTACTCAAGCGAATATCACGTTAGAGAAACACAAGAAAGCTTTGGAAATGCTGAAGAAAGGCAGACATTTCTTAGACAAAATGGATTCTAAGGCGCAACAGTTGACGAAGGAAGCTTCTTTAATGCCTAGATTCAATTCTGATCTAATCGAAAATGACTTAACCGATGTCCGACAGCGATACCAAGATACTTTCAACAATATCAGTGAAAAACTACAAACCTACGAGACTCAGGTAATCATCTGGAAACAAATAGAAGAATCGAAATCTGAACTTATCAAGTGGCTCAATAATACCAACGACGCTTTGACCACTGCGTTTGAGCGTTTAATGGACGCAGAAAATTGTCAAGCCAGGTTAATTAGATACAGAGAGGAGCTGCCTGGTTATCAACAATTGTATCAGAACATCGTCACCAAAATCGAACAATTAGTGAAATCGAACAACGATACCGATATTCCTACTTTAAGTTCTCTCCATAAATTGTTGGACGATCAGTTCAAGGTAGTTAAAAGTTCGGCGGATAAATTGGAATCTTTGACGTGTACGTTAAACGAAAGAGAAAGAGCGCTTAGACAGGAGCTGAAGAGATGTGGTGACGCAATATCGAAAATTCGCGAAGACATTATCAAATGTGACGATTTGACCGGCGAAAACACCAAGATTCTTGGTCGTATCAATAAATGCCAGGAATTAAAAACAGAATTGGAAGAATGTGATTACGCTCTGTCTAAAGTTGAAGAAACACTGACGAAGATGTCTACGGAGTATCCTAGCATTTCCAAGTCCAGTTTGCCAAAGGAATTGCAGGCTCTTCAGCTTCGAAGAGATGGTGTGGCCAGTCATGCTAATAAAGTGATAGCAACGTTGGTAGCCTTCTTAACTAAATTATACCACGAAAAATTCAGTGCTCTTCAACGTATGGTTGCGACGCTTAAAGAAAAAGTAGCTTGGTGCGAACCTGAACAAAGTAGCGATCGTTATAATCTAGAAGTGAAAATGGCGTCCCTGATGGACGTGGAAGCTGGAATTGCCGATTGCACCGCTAGAAAAGAAGACACTGACAACTCGTTGAAGCTTCTAGCATCTGTCGAAAGCGCCGAAACGATGACCGGCTTAAAAACGGAACGTGACAAGGTGGAGAGTGACTTGGAATCCCTGAAGAGTAGTTACAATAAGATCAAGAATGATCTAGAAAGAAACATCGCTCTATGGCAACGTTACGAACTTACGTCAGAGAATGTTTTGTCTTGGTTGAAGGAGAACGAGAACAGAATCAGAGCTGAAGCTTCTGCGTTACTTAATTTAGACGATATCGAACAGAAAATTGCGGAAATGAGTCAAGTACAGAAGGCAGTGATGGAGTATCAAAGTGAACTGAAAGACCTGACTGCTCTAGCCGAAGACATCACCAGAGTTAGCTCTGAATCTCGAGTGAATCAATACATCAGCCATCTTAATACACGTTACGATTACGTGTTGAAGTTCCTGGCGCAACATTTGGACAGGCTTAAAGAGTTAAAAGAGAACAGGGATCAGTATGTTGCTAATAAGAAGAAACTCGAAGCTTGGATCGAAAATGCTGAAAAAACTTTGAAAGCCTTCGACGAAATCACCGGACCAAAGCCTATAACTTTCTATCAGTCGCGCTTGAAAGAACTGAAAGCTTTTGCCGAAGGACGTGAAGTTGGACAAGCCATATTAAACAAAACTGCAGAAGCTGGCGAAACTTTGTTCGCTAGGGTCACACCGGATCAAAGAGAAATGATCAGGACCGAGTTGAGGAACTTCCGTAACCGCGTGGACGCAATGGCAGACCGTGCTAACGTGATTTATAAAAGAATAGAGAGCGACATGATGCACAGGTCTTCGTTCGAGGATAAATTCTCTCAAGTGAAACAGTGGCTGGTAGATGCACAGAATAAATTAGGAGAGAAACAGGAATTGCTACCAACCTTACAAGAGAAGAAGCTGACTCTTCACCTATATAGAGCTGTAGCACAAGATGTTAGCGTGCACAAGAATATTCTTCAACAGCTCCAAGATAGACTAAGCTCAGCTCCGGATGACGATGCTAGTGAAATGTTGGGCAACGTGATCGAAGCTCATGAAAAATTGTCTAACGATGTTGAAGGACGAATTAATATAGCGGAGAAATACGTCTCTAACCACGAAGCGTATCTTCAGACGTTCGAGAAGACTCGGGATTGGATCAATACGGTAATCAACGAGGGAACGCCTATAATCGAGGACTTTTCGGTGGAACGAGACACGGCAGAGACTAAAATCACCGCTATCGAGAATCTTCTTCAACTGAAAGCGGAAGGAGATCGAACTCTGGCTGACTGTAACGAACAACTGAATATCGTTCTTGAACAAACTTCTCTACCAGGTCATCCAGCTTTGTTGTCTAGCTTTGAGCAACAGAAAAAGATATGGGAAGATTTCCTGAAGAGATCCATAGCCTCTAGAGACAAGTTGAGGCATATGTTCGACCAGTGGTCCGAATTTGAGAAGATCGTGGAAGACTTGGAGGCCTGGATCAAGCAGATGGAGACACAATTGAAGGATCAAAGTTTGAAGAGTACAGAGGAGGCAAAGAGGGCTCATTTACAGAAGCTAAAGTCCTTGGAAGAGAGCATCATCGCGAAAGGAGCTGAATTTAACGCTGCCATTGAGAAGAGTCAAAGTATCGAGGCTGAAGCAGACCTGGCCACCAGAGCTTCCAGACAGTCTACCAAGTATCAGGCTATCAAGAACCAAATAAAAGAAACCGTGATGCGGTACGAACAGTTCGTAAAGGAGCACAATACCTTCAATGTGAAATACAATCAATTATTGCAATGGATCACGGACATTCAATCGGAATTGAAGAAGCACAGCGAAATCGTGGGCGATTTATCCGTGTTGCAAAGTAGACAGAAGCTCATTCGTGACCTTGGTGATACCAGAACGAAGGAGAACGCTAGATTCGAGTCTGTAGTAGATCTTGGAGAGAAATTATATATTCATACGTCTCCCGATGGTAGAGAGATTATCAGACAACAGTTGAGAAACTTGAGAACTCTGTGGGATGGATTCACTGAAGATTTGCAAAGCACTACGCAGAAATTGGACCAGTGCCTGATGCAGTTCGCCGAATTCTCCTTGTCCCACGAGCAATTGACTGCCTGGCTCCGAGACGTGGAACGTGCCATGCATCAACACACAGAATTAAAGTGTACCTTGGAAGAAAAACGAGCACAGTTACAAAATCATAAGATTATGCACCAAGAAATTATGTCTCATCAATCCCTAGTAGAGTCTGTTTGTGATAAAGCTCAGCAGTTGGTGGATCAAACCAAAGACACTTCTCTCAACGTCTTTCTACCTTCTATTAAACAATTGTTCCATAACATCGTAGCGAAATCGAAAGATTTGTTGGAAAATTTGGAAGATTGCGTGGAGAAACATCATAGATTTAACCTGCAAGTGAAGAACTTCTCTGACTGGTTGAATGGCGAGAGAGACAAGCTCGCAGAATGCAACGACGTCACTGGAGAAAGGACAGATATTTGTAGAAGATTAGCTACTCTGGCGACGTTGAAGGACGATCAGATGCAGGGAACGGAACAGCTTGGAAAGTTGAAGGAACTCAGTGATACGGTTGTTAAAAGAACCGCGCCGAAAGGATGGGACGCCATTAATAAAGAGATCACCGTTTTGGAAAGCAACCTTCGTCAATACTTAAGCGAAATA
>Hym71
TTAGAATCACAGTTAAAATCCATGGAGGTCCCTCGTGAATTACGCAACTTAGATAACGGTGATATCACAAAATTACGAGAATTAGAAAAATTAGTACGCTCTCTTCGATCAGAAAAGGAAGAAGCCATTAAAGATAAGTTAGATGTCCAGGAGAAACTTAAACTTCAAGATAAAGAATTGAAAGATGCATTAACACAACGTAAACTAGCAATGGCTGAATACACCGAAGTTACAGACAAATTATCGGAATTGAGACAACAGAAACAAAAATTGTCTAGACAAGTCAGAGATAAAGAAGAAGAATTGGAGGTTGTAATGCAAAAGGTTGACAGCTTACGACATGACATTAGAAAAGCGGAAAAGTTACGTAGAGAATTAGAGAATCGAGTGGAAGAGGCCATGGCTGAAACGAGTAAAGAAAGAAAACTAAGAGAACGTAGCGAAGAATATTGTAAGCAAATGCAGGAAGAAACAGAGAAAATTAGGCAAAGGTCTATGGGAAATGATGCAAGTGCAAATCATGCATTAGCGACACAAGAAATTAATAGGTTAAAAGCAGAAGTGGAGAAACTCGAAGTTCAATATAATGAAAATTTGAACCAACAACAAGGTAGGTTCAATCTTGAAATTCGTAGTCTCCAAGAACAATTGCATGAAGCTGAAACAAGGAGAGATTTATTGGAAAGGGAAGTCCAGTTAACGAAAGAAAAATTAGATAATGCAAGATTAGAAAATATCACTGATAGTGAGGAGACTATAAATGAATTAAACAGACGTCATGAAAGAGAAAAAATTATGCTAGTCGAAGAAAACAAAAAACTTATGTTAGAACTTAACACTCTTACCGATAGTGTTAATAGAATACAAGGTGAAAGGCGACAATTAGAAGAAGAATATGAGGAACTAAGAAACAAGAAGGAAGCTATTGCACAATGGGAAGCTCAGATTACCGAAATTATTCAGTGGGTATCTGATGAGAAAGATGCTAGAGGATACTTACAG
>Hym72
TGTAAAATCAAAGCACTGCGAGCGAAGACCAACACTTACATCAAGACGCCAGTGCGTGGCGAGGAGCCGGTGTTCGTGGTAACTGGACGTAAGGAGGATGTGGCGCGTGCAAAGCGCGAGATCCTGTCAGCCGCGGAGCATTTCTCCCAGATCCGCGCGTCGCGCAAGAGCTCGTTGGGCGCGTTGTTGGGCGCACCTCCTGGACCACCAGCGTCCGTACCAGGCCACGTGACGATTCAGGTACGAGTCCCGTACAGAGTAGTGGGCCTGGTGGTAGGACCGAAAGGCGCGACCATCAAGAGAATCCAGCATCAAACGCATACCTACATAGTGACACCCAGTCGTGACAAGGAGCCTGTGTTCGAGGTGACCGGACTACCCGAAAGCGTGGAGGCTGCGAGACGCGAGATCGAGGCACACATAGCACTTAGAACCGGCACAGGAGCGACCCTCGACGATTCGGAACTGCTAAGCGTGCTCTGTCGCGGTGGCTTGGGCTCGATCCTTGGTTGCCTCGATCCACCAGGCTCGAACGGTTCGAACGGATCAAGTGGAGCATTTTCCAGCAGCGGAAGTTGCAGCAGCTCGTCCAGTAGTTCCGGTGCACCTGGAATAAACGATCTGGTGGCGATTTGGGGAGCCGGCATGGAAAGGGACGAAGGACTAGGCGAGTCGCCATCGTTCGAGTCCCAGACAGCGTCCGCCTCTTCGATTTGGTCGTTCCCAGGCGTTGCGTTACCCTCGAGGCCATCACCGCCGGCATCAGCGAGTCCGACGTCACCCACGGATTCACTGTTGGGTGGTGGACGACGGGAATGCGTGGTGTGCGGCGATAAGGAGGTCACCGCTGCTCTCGTACCATGCGGACACAATCATTTCTGCCTGGACTGCGGCAACCGGGTCTGCGAGAGTTCGGATCCTAGTTGCCCCATCTGCTCCAGGCCTGTCTTACAGGCGCTTCGCATCTTCTCT
>Hym73
GACTTAAAGGTACAGACAACTGCTCAATTGAAATATGTAACGGAGGAGGACTTGAATGCCATTGGAATGAGCAAACCAGAAATGCGTCGTTTAAAAAAATATTTTCAGAAACACTTTCCACAAAACTATCTATCCAAATTCAAAAAGATGTTGTTACCAAAACGGGAAGAACCAACCACGGGTGCTTTAACTATGTTACCAGAAGAAAGGCAGGATAAACCACCGATTCGTGTTCCTAATAAGTACATGATACCAGCGGATGCGATCATCGTGAACAAAGAATTAGGGACTGGCGAGTTTGGAGTTGTTCAACAAGGCGTTTGGACGAACGACGGAGAAAGAATACAAGTAGCGATTAAGTGTTTGTCACGAGAAAGAATGCAAAACAATCCGATTGAATTCTTGAAAGAAGCAGTTATAATGTATGCGATAGATCATGAACATATCGTAAGATTGTATGGCGTAGTTTTGGATACAAATTCCTTGATGCTCGTCACGGAGTTAGCACCTCTAAGATCATTACTAGAATGTCTAAAAGAACCTAGTTTACGCACTAGCTTCCCTGTTCTTTCGCTATGCGACTTTGCTGTGCAAATCGCAGATGGAATGCAATATTTAGAGGCTAAACGACTTATACACAGGGACCTTGCTGCTAGAAATATTCTAGTGTTCTCTAAGAACAAGGTCAAAATATCTGATTTCGGTTTGTCTCGAGCTTTAGGAGTTGGGAAAGACTATTATCAAACGAATTTCAATGTAAATTTGAAATTGCCAATAGCATGGTGTGCTCCAGAATGTATATCATATTTAAAGTTCACTTCAGCAAGTGATGTATGGGCCTATGGAGTGACTTTATGGGAGATGTTCAGCTATGGTTTTCAACCATGGGCGGCGTTGACGGGTCATCAAATTCTAGAAGCGATAGATGATCCTAATTTTCAAAGATTAGAACAACCAGAGTGTTGCCCGAAAGAGTATTTTTCACTCATGCAACAGTGTTGGCAACACGAGCCATCCAAACGACCAAAGTTCTCTGAACTGATTAATCTTTTACCTGACTTGAAACCGGAACAGGTTCAAGCTGTTCAAGATAGTACAGAAACCAGTCAACTTGTTTACAGGCAAGGAGATGTTATTACTGTTCTTGACAAAGGAAGTAGTAACACCTTGTGGAAAGGTGTTTTGAATAATGGAAAAACTGGCTTTTTCAATCCTGCTCACACAATAGCATATCTTGGATCTAATTTACCAAGTAACAAGCCAGGTGAATTCACACGTGGTGATGGAAAGAACGCCTTTTCTTCTCAGAGACGAAAGATCCGAACGGACATGATTTCCTCTCCGCAAGGTGATTTGAAACATACTGGCCATGTTGGACTGGATGGAGCTTATTTTGGTGATATTGGTTTTCTTGGTGGCAAATATCCACACTTACCACGACAGGTAGTGACACCCTACAAACCACAAGAAGATGTAACGGATAATTCTAGTCAAACTTTGAATCAGGATACAAGAAGCGCGGAGACGAACAGAGAATTATTGAGGGATTATAGAAATGCACAACAGGATGTTTCAAATAAACAT
>Hym74
ATCATCAAGCGAGAGCCAGGAACTTTAGGTACAAGAATGTGGTCTTTATACGGCCGGTTATACCTCCGTCATTTCAACGAACTTGATCACGAATTGAATGCCCGTCTAAATCGCGCATACCGTCCAGCTTCGAAATACATGAGCATATTTACATCCCCCATTATGACTGTTATCGCGAAAAACGTTACTTTCGTAGCTGGAAGTATATTAGCAGTTTTATTAATATTAACCGTATACGATGAAGACGTACTTACGGTGGAACACGTGTTGACTACCATGACCATATTGGGTGCTATGGTCGCAGGAGCAAGAGCGTTTATACCGGATGAGAATTTAGTTTGGTGTCCGGAGACTCTCTTAACGGCTGTCTTAGCGCATACACATTACAGACCGGATAGTTGGCGAGGTCACGCTCATACTCAAACCACGAGAGCAGAAGTAGCACAACTATTTCAATATCGTGCAGTTCATCTCTTAGAAGAATTAATTTCCCCTCTGCTTACACCATATATTCTGTGCTTTCGGATGAGACAACGAGCTTTAGATATTGTGGACTTCTATCGTAATTTCACGATCGAAGTTACAGGCGTCGGGGACGTTTGCAGTTTTGCACAAATGGATGTGCGTAAACATGGAAATCCAACGTGGCAAACGGTGACTCGAAGTCCTGTCATAGATCAGACTGGTAGATACGATGCTAACCAGTACGCCATGGATCCGGAGAAACTTCAAATTCCTGTATCGGATCAATATACGCAAGCAGAAGATGGGAAAACCGAATTATCCCTTATTCATTTCACCTTAACGAACCCCGAGTGGAAACCACCGAGTCACGCTGAGAATTTCGTCACAGCTTTAAGAGAAAGAGTGAAAAAAGAAGTGCAAGGTGGTATACACGGTGAAATTAATCCCCTTTTGACAAGTTTGAACAGTTTATCTAGCTTGGAACCGGGT
>Hym75
ACCATGTTAGCCAACATGCCGATAATCTTCGTCTTGTTCTCTCTCTCCTGGGTGGTTGGCATGGTAATCTTCGCTAACTACGCGGACTGCGATCCTCTCACACTAGGATACATCTCGAAATTCGACGAGATCGTGCCGTTCTACGTAGAAGACAAGTTCCTTAACTTCCCCGGTTTGTTGGGTCTCGTGATGGCTACTCTATTCAACAGCGCGCTCACCTTGGCGGTATCGAACCTCAACTCTCTAGCCACGGTCACGTTCGAGGACTTCCTTGGTCAGATACCCGCACTCAGGGAGTTGAAAGATAAGCAGCAGCTACACCTCATCAAGGTGATCAGCGTTATCTACGGCGTGCTGATAATAGGCGTGAGCTTTCTCGTGGCGATGTTGTCGGGAGTAATCGAGTCGTCGTTGCTGATGACATCGGCGACTTCCGGTCCATTGCTTGGCGTATTTGTGTTGGCTATGTTGGTTCCCTGTGCCAACTGGAAGGGTGCTGCGACTGGGATGATCTTCAGCCACGTGACCACTTTGTGGATAACCTTCGGACACTTGAGTATCGGCAATATGCACAAGGCGGAATCGCTTCCTCTGTCGACGGAGAACTGTCAGAACGACACGTTCTCTCCTTGGGTCACGCAGCCTGATCGCTTGTTGTACGCGGCGCTCAACGTCACGAACAATCAGGATCAAAACGTGCCATTACTTAACGCGATCCAGGCAACATCTGCTAGAGGTCCACTCGAATATTTATATAGTATCACGTACATGTATTACGCGCTCATAGGAAGTCTGTCGACGGTGATCGTCGGTATTATCGTGAGTCTGTTGACGGCCAATCCACAAGAAGACATGTACGAGCAACATCTGCTTCATCCATTAGCGGTGAAGATATCCAGACACTTCCCAGGAAGACGAAGATTGTACGCGAGCAGCACGCGGTTACAGAACGAGCAGAACGCAGCGAATGCGACTGCTTCCTCGTCGGTGACCTCGATCGCGAATGCTGCGGAAAAGACTGCTCCTCTTCAAGGAATCGTCGATGATACTGGGAAGCTTCACATCAACGTCGGTTACATGGAGAAGCTTAATGCGCTCAAGAACGTCTCGCTTGATGTGACCAACGAGGTCAGCAAAGGAACAAGGCTT
>Hym76
CTGTTCAAGAACGTAGTAACATTCCGCATCGTTGATGCTACCATCAACCTACCAACCTTTGATATCGGTCACAGCGGTGATATTTATTTCGAGTTTAAAACGACCATCGAAAACGCTGTTATAATTCATAGCAAGGGACCCACAGATTATATAAAGATTTCTATAAATAGTGGAAATCAGATTCAGTTCCAGTATTTAGCAGGTAGTGGCCCACTTACGGTCAGTGTACAAACCTCGTACAAATTAGCTGATAATCGATGGCATTCCGTGTCGGTTGAAAGAAATCGTAAGGAAGCTAGAATCGTAATCGATGGAGCGTTAAAGAATGAAGTAAGGGAACCTCCAGGGCCAGTACGAGCTCTTCATCTCACATCGGATCTCGTGGTTGGCGCCACGACTGATTATAGAGATGGTTACGTTGGGTGTATCAGAGCTCTCCTTTTGAATGGTCAGTTGCAAGATCTGAGAAGTTATGCTCGTCAAAGTTTATATGGAATTTCTGAAGGTTGTATGGGTAAATGCGAAAGCAATCCGTGCCTTAACAATGGCACGTGCCATGAAAGATACGATGGATATTCTTGTGACTGTCGATGGACTGCATTTAAAGGTCCAATTTGCGCAGAT
>Hym77
CACCGATTCCGTCCAATCCACGATTTTGGCTACGTTGCCCTGGATGTAATCGACCTAATCGCCGAGGACTCGGGTACCTACACGTGTCGCGCTGTCAATCTGGTTGGCAGCGACGAAGTGTCCTGCACTCTAACTTGTCGATCAACCGCACAAGTTCTGACAGACACTCAGAACGAGATTGGTCTGGAACAAATTCATTACCTCGAAGACAGATCGAGATACCAACGTCGAGAAGATATCGAGGAAACAACCACTCAAGCTCCAATTTTCACCACCTCCTTGAACAACGTTGAGATCAAAGAAGGTCAAAGAGCACACTTCGAGTGCAGGTTGATCCCTGTGTCTGATGTAACGATGAAAGTCGAATGGTTCCATAATAATAAGCCTGTGAAAGCTGGCTCAAGATTCGTCGAGACTAATAGCTTTGGTTTCGTGGCCTTGGATATCATGTACGCCTATCCTGAAGACTCTGGTACTTACACCTGCCGAGCGAAGAATATCATAGGAGAGGCGATTACATCTGCAACTGCAGTTGTGCAC
>Hym78
AAAATAATCAATCACTCCTGCCCAGACACGATCGACGAACGTACCATCAACAAGAAAAACCTGACCCTCTACAAGAAACACGAGAACCTAACGCTGGCCCTATCATCAGCCCAAGCTATCGGTTGCAATATCGTGAATATCGACGCGCACGATCTGACGAAAGGTTCGCCTCACTTGGTCCTGGGTCTTCTATGGCAAATTATACGTATCGGCCTGTTCAACCAGATCACCCTGGAAAATTGTCCAGGCTTGGCCACTCTCCTACAAGACGGAGAACGCATCGAAGATCTTCTAAAATTATCACCGGAATCTATCCTGCTCAGATGGGTGAACCATCATCTGGAAAACGCCGGTATAGCCAGACGATGCCACAATTTCCATACGGATATCACCGACTCGGAGGTCTATACGTACCTCATCAAGCAAATCGCACCGAACACGGCTGGAGTTACTCTGGAGGCTCTAATGGAGCCGAACCACACCTCTCGAGCGGAAATTATGTTGCAACAGGCGGCTAAGCTGGGCTGCCGTAGCTTCGTAACACCCAGCGACGTGGTCAATGGCATATACAAGCTGAATCTCGCCTTCGTCGCCAATATGTTCAATAACTATCCTGGCCTGGACAAACCAGAAAGCAGCATCGAAGGCTTGGAATCCCTGGAAGAGACGAGAGAAGAGAAAACGTATCGAAACTGGATGAACTCGATGGGCGTGATGCCTCATGTGAATTGGCTGTACTCCGATCTGGCCGATGGCCTTGTCATCTTCCAGCTTTACGACATCATCAAACCAGGCACCGTGAACTGGAACAGGGTGCACAGAAAGTTCACGAAACTGCGCAAGTTCATGGAGAAATTGGAGAACTGCAATTACGCGGTCGAGCTTGGGAAAACGATGAACTTCTCGTTGGTCGGAATCGCTGGCCAGGATATCAACGATGGAAACGCCACGTTGACTTTGGCTTTGATCTGGCAGTTGATGAGATCGTACACGTTGTCGATTCTCACGTCGCTGGCAGGCACCCAAGGTAGCACTTTGGTCGAGAAGGAGATCGTTCAGTGGGTGAACTCGAAGCTTCAAACGGCAGGGAAGACGAGTGGTATCAAGGGTTTCCAGGATTCGTCGATAGCCGATGGAAAGGTGGTGATCGATCTTATCGATGCCATTAAGCCGGGGTCTGTGAACTACGACCTCGTGAAGGAAGGTGGAACCGAAGAG
>Hym79
TATATGGAAGAAAATCCAACTGCGGGTTTGCAACAAGAGGAATCTGACCAAGAGATCGACTACGACGAAGACGGGAATCCGATCGCGCCTCCAAAAAAGAAAGATATCGATCCCTTACCTCCTGTTGATCATAGCGAGATAAAATACGAATCTTTCGAGAAAAATTTTTATAACGTTCATGATGAGATCGCTAATTTAAATAAACAACAAATCGACGATCTGAAGAAAACTTTGGGAATAAAGGTATCTGGTCCGTCTCCGCCGAATCCGGTTACCAGTTTCGGTCATTTTGGTTTCGATGATGCGTTAATAAAAGCTATTAGAAAAAATGAATACACTCAACCTACCCCCATCCAAGCTCAAGCAGTTCCAGCCGCATTAAGCGGCAGGGATATAATAGGTATAGCGAAAACCGGTAGCGGTAAAACAGCAGCATTCATTTGGCCAATGTTAGTTCATATAATGGATCAAAGAGAATTGAAGGCAGGCGACGGACCCATCGGTTTAATTCTTGCTCCTACGAGAGAATTGTCACAACAG
>Hym80
GTCAGTAATTTAAATTTATACAGATTAGGGAGACAAAAAATGTTAGGTGAGAGCATGATAGCAACAAAATTCGAACCACATGACAATTGGTTACCTCCTTGCTATTATGTACCAAAGGAACTTGAACAAGCATTAATTGAATCTGGTGTACCTTCTACTTTGTGGAATCAAGCCGACATTCCAGCTTTGCAAGCCGTAAATCCCTCTGAAATAACTCAATTAGTTCGAGAAACGGAACAAAAATTGGGTGTCATGAAAACTGAACTTGATCGGAATGAGACATCACTTTCGAATAATTTAGATAACATGCGTTGTTTTATACCGTACAATTTAATTACGCAACATAGCATTCCCGATAAAAGTATCGCAGATTGCGTGGAAGCGTTAATTGGAGCTTATTTAATTGCTTGTGGATCTAGAGGTGCATTACTTTTCATGGCTTGGTTAGGGATTCATGTTTTACCTACAGAAGAGATTACTATTATACAAGAATCAGAACCAAGAGAAAGAGTTCCAGGTAGTACCCCTTATATAAAAGGAACGAACGAAAAGGGACAAACAACATGGACACAG
>Hym81
CCTATCTATGACGCTTACTGTCGCAAACACTACGCCAACGGGCACTGCGATTATGGCTGCAACAACGAGGAATGTAATTGGGACGGTCTGGATTGTGACAGGGAACCGCCGTCATTGGCAGAAGGTGTGATTTCAGTAGTGGTAAGGATGGACATGCAGACATTCCGCTCCAACGTGGTCGCATTTCTCAGAGACATCGGTCACGAATTAAGAACCACTTTAAGAGTAAAGCAAGACGAACTCGGCAACGACATGATATATCCCTGGAAGAGAGAAAGAGACCCCGGTATGCGCACCAACTTCTTTGGTCGACCGACCACCATCTACACCAACACGCAAAGTGGTGTAATCGCCTATTTGGAGATCGACAACAGAAAATGTACCGTTACTCAAGGAGCAGTGTGTTTCCCATCAGCCAACGAAGCGGCCGAATATCTGGCAGCCACCGCGTCCAAACACTCCTTATCTCGCAACTTCCCGATCGAACAAGTCCGAGGGGTCGTGGGCCCACAGGGTCCAGAGTACCCGGACGCTCCAACCAACTACAAATACGTTTTCATCGGTATCGTGATCGTGGTACTTGGAGGATTATTGGTCGGTGTGCTGGTCACGGCGCAAAGGAAACGAGCGGTGGGTGTCACTTGGTTCCCAGAAGGTTTTTTACGCACCAACAGCGGAAGCGGACAGCGTCGTAGATCGAGAAGACGAGGTCCAGATGGTCAAGAAATGAGAAACTTGAACAAACAACCGTCGGTGAATTGCATGGATCTCGATGTAGGGAATGGACGAGCGCAACAATGGTCGGACGACGAGTCAGATTTACCACCTTCGAAGAGGATGAGAGCGATAGAACCTGGATACGCCAGCGATCACACAGCCATTACGGATTACGAGGAAACGGAGCCTCGAATGTGGACTCAGCAGCATTTGGACGCCGCGGAGATTCGTAGACCGGACGCCGGAGTTTTGACACCGCCTAGTCTCGAACATGGTCAAGACGTGGACGCCAGAGGACCCTGTGGAATGACACCATTGATGGTCGCTGCTGTACGAGGTGGAGGATTAGATACCGGGGAAGAGGAGGACGAGAGTGACGGAACGGCGGCCGTGATTGCCGATCTAGTTGCACAGGGCGCAGATTTGAACGCCACCACGGATAAGAGTGGCGAAACGTCTCTTCACTTGGCGGCAAGGTACGCCAGAGCTGACGCGGCCAAGAGGCTTCTCGATGCTGGCGCGGATGCCAACTCTCAGGACAATACCGGTAGAACGCCTCTTCATTCTGCCGTCGCTGCCGATGCGATGGGAGTCTTCCAAATACTGTTGAGGAACAGAGCAACGAATCTGAACGCACGTATGCACGATGGAACCACGCCACTGATTCTGGCCGCACGTCTCGCCACCGAGGGAATGGTGGAAGATCTCATTAACGCTGACGCCGATATCAACGCAGCCGACAACAGTGGCAAAACGGCGCTCCATTGGGCTGCAGCTGTTAACAACGTGGACGCTGTCAACATACTTCTGGTCCACGGCGCGAATAGGGACGCGCAAGACGACAAGGACGAAACGCCGTTGTTCCTTGCCGCCAGGGAGGGCAGCTTCGAAGCGTGCAAAGCGTTGCTCGATACTTTCGCCAATAGAGAGATAACCGATCACATGGATCGATTGCCGAGAGACGTGGCCAGCGAGAGATTACATCATGATATCGTTAGATTATTGGACGAGCATGTACCCAGGTCGCCACAGATGGTGAATGTGATACCAAACGGCCCTCTCATG
>Hym82
GATACTTTAATAGTTTGGTCAGAAGGAGAAAATTTTGATTTAGCCTTAAGTTTTCAAGAAAAGGCTGGCTGTGATGAAATTTGGGAGAAAATATGTCAGGTCCAAGGAAAAGATCCATCTGTTGAAATTACCCAAGATATTGTCGAAGAGTCAGAAGATGAACGGTTTGATGATATGTCTGATGCTGCTCCTCCAATAGAATTACCTCCGTGTGAGTTAAGTCGACTGGAAGATATTAATGAACTTATAGGAAATTATTTATCTTCACAAACGAGGAAAGATAAATTAGCACTGGCTTTAGAATCAGAAGGCTATATCAAAAAACTATTAAATCTGTTTCATACTTGTGAAGATTTAGAAAACATTGAAGGATTGCATCATTTGTATGACATATTTAAAAATATTTTCCTACTTAATAAGAATACATTATTTGAAGTTATGTTTAGCGAAGATATCATTTTCGATGTTGTTGGATGTTTGGAATACGAGCCAACATTACCTCAGCCAAAGAGGCATAGAGAATATCTTCGACAGTTAGCCAGATTTAAGCAAGCAATTCCTATTACAAATGCTGAATTATTAGCTAAAATTCACCAGACGTATCGAGTTCAATACATTCAGGATGTAGTCCTACCGACTCCGAGCGTATTTGAAGATAATATGTTAAACACATTGAGTAGCTTTATATTTTTTAATAAGGTCGAGATAGTGACCTTGATACAGGATGATGAGAAATTTCTTACTGAACTATTTCACCAATTAACTGACGAAGCAACATCAGATAGTAAGAGACGAGATCTAGTTCTTTTCTTAAAAGAATTTTGTAACTTTTCTCAGAATCTACAACCACAAGGAAAGGAGGCCTTTTATAAAACTTTAACAGCACTTGGTATTTTACCCGCTCTAGAAATTACTTTGGCAATGAATGATGCCCAAACAAAAACAGCCAGTATAGATATATTGACTTATATTGTGGAATATTCTCCAAGTGTTGTTCGAGATTATACATTGCAACAAATAAATAATACTGAACAGGACCAAATGTTAATAAATGTAATAGTTGCTCAACTCGTTGGCGATAGTGACCCAGAGTTGGGTGGAGCTGTACAATTAGCTGGTGTATTACGCCTGCTTCTTGATCCAGAAAACATGTTGGCTTCCGTTAACAAATCAGAAAAGACTGATTTCTTAAATTACTTCTACAAGAATAGTATCGGAACATTGATAGCACCATTGTTAGCAAACACAATCGGAGAACGACCAGCAAGAGAGGATTACAGAACAGTACAGCTTTTAGGATTGATCTTAGAGTTACTATCATTTTGTGTAGAGCATCATACATACCACATTAAGAATTGCATACTGAACAAAGATCTGCTTAAACGAATACTGGTTTTGATGAAATCAACACACACGTTTTTAGTATTGTGCGCTTTAAGGTTTATGAGAAAAATTGTAGCACTGAAGGATGAATTTTACAATAGATATATCATTAAAGGGAATTTATTTGCGCCTGTATTTGATGCATTTGTGAGAAATAACGGTAGATATAATTTGTTGGATTCTGCTATTCTTGAAATGTTTGAATTTATTAAACTG
>Hym83
GGTACCACCGAAGTATACGAAGGACAAACAGCCCATTTCGAGTGCCAAGTTGAGCCTCTCCACGACGCCAACTTGAGGATCGAATTCTTCCACAATGGCAAGCCGCTTCCATCTGCCTCCAGGTTCCACGTGACCTTTGACTTTGGATATGTGGCTCTTGATATCGGCCATGCTGTTCCGGAAGACGCAGGAGAATATTCCGTACGAGCTATCAATGCTCTTGGCCAATGCGTATCCTCGATCGAGCTGAGGGTTATTCCAAGGGACAACATTATTCTGGACTCGCAACGTCCTGAAGGAATGGACAAGATTCGTGAATTGGAAGCTCAACAGCCTTGGAAGAGACCAGACGTACCAGAACCACAAACTAGGCAAAGACCGGTCTTTACTCAACCGTTGCAAAATATCGACGCTATTCCCGAAGGGCACACTGCTCACTTTGAATGCAGATTGATTCCTGTAGGAGATCCAACGTTGAAGGTTGAATGGTTCAGGAATGAAATCCCACTTGAAACA
>Hym84
TCTCCAGGATTGGATGTTTTTGGACAACATCCTGTCAAGAAATCCCAAGAATGCAATTGCCCAAATTGTGATAGAGGAGTTGCAGCTTGTCGTTTTGCAACTCATTTAGAGAAATGTATGGGCATGGGACGAAATAGTTCAAGAATTGCATCAAGACGCATAGCAAATAATTCGAAAGATCTCAGTAACTTCAGTGGTGTTATAAGCGATGATGATGATGATGTTGATTGGAGCTTAAATAATGATAAGCGTAAACGCAGGAAAGATCGTAATGGTATAAAAAGAACAAAACAACAAAAAAGTAATCAAAGGAATGGGGAAACTGTAAGCGAACATATTCATAGCAGTAATGAGAATTCTCCATCAAATTACGAAAATATGTCCTTGGAAGATAAAAGGATTTTATTAACACAAATCTGTGGAGTAATATCAGAGCACACAAAAAAGTTATGTACAAGATCTATGCGGTGTCCACAACATACAGAAGATCAAAGGAAAGAAATGAGAGCAAATTTAGAATCTGGAAACAATATACAACCTAGTCAAGATAATCTTCATGTCGATGTAGACACCTATGAAGAAGGAGATGGACAAAATTTAAGAGAAGCATTAGCGCGTTGGGATCGTGAGGGA
>Hym85
ATATTGAAAGCATGGGAGACAAAAATAATTTGGTGGTTATATTGGATAGGTTTAGGTGTCCTTTCCAGTGTAGGTCTTGGTACAGGTTTACACACTTTTGTACTGTATCTAGGACCACATATAGCAGCTGTCACAATGGCTGCGTATGAATGTGGCGCACTCAATTTTCCTGAACCACCATATCCTGATCAAATAATATGTCCAACAACAATTGATCCAATGTGGACAGCAGGAATATTAAATATCATGAGAAAAGTACGCATAGAAGCTATGCTTTGGGGTGCTGGTACTGCACTTGGTGAATTACCACCATATTTTATGGCTAGGGCAGCTCGAACTAGCAGACAAAATAATAGAAATGAAGAATGTGATCAAGAAGATTTAAAAGAATTAGAAGCTTTAGAAGCTTTAGAAAATGGAGAAAATGTTTCATTATTAATTCGACTAAAGCTAATTATGAAACATTTTGTGCAAAAAGCTGGATTCTGGGGAATTCTTGCTTGTGCTTCA
>Hym86
ATGAACGCCACGATAATAAGCTACGAGACTACGCCGAGCATGATCGACTACGCTCGCAAAATGAATCAGGAGGAGTCGATGATCCAGAATTGCGAGGCTGATCTGCCGATCGTCTCGCTGGTCAATCAGATTCTCTACTCTATCGTCTGCATCGTTGGTCTTCTCGGAAATACTCTGGTGATTTACGTGGTGTTACGGTTCTCGAAGATGCAAACAGTGACCAACATGTACATCGTAAACCTGGCTATAGCAGACGAGTGTTTCTTGATAGGAATACCTTTCCTGGTGACCACGATGAGCCTACGTAGCTGGATCTTCGGGAAGATCATGTGCAAAGCGTATATGACTACAACCAGCATCAATCAGTTTACCAGCAGCATCTTCCTTTTCATCATGAGCGCCGATCGTTACATCGCCGTGTGTCATCCGATATCTTCGCCAAAGATTCGTACGCCATTCATCTCCAAAGTGGTCTCTCTAACAGCCTGGGCCACGAGCGCTCTCTTTATGATCCCTATATTTCTGTACGCCAACGCGATGGAGTCTGAGAAAGGAATCAACTGTAACATCTACTGGCCAAACGATCGCGGAGGCCACACTACCTTTACTTTATACACGTTCATCCTAGGCTTCGCCATTCCACTGATTCTCATTCTGATCTTTTATTTCCTCGTAATCAGGAAGCTTCAAACGGTCGGACCCAAGAACAAGTCCAAGGAGAAGAAACGATCGCATCGTAAAGTGACCAAGTTAGTACTGACAGTGATCACGGTGTACGTTTTGTGTTGGCTGCCCTACTGGCTGATGCAAGTGGCGTTGATCTACACTCCACCCAAACAGTGTCAGAGCAAGATCACGATTACCAGTTTCTTACTGGCTGGCTTCCTCAGTTATAGCAACAGCGCGATGAATCCTATCTTATACGCTTTCCTCAGCGACAATTTCAAGAAAAGTTTCTTAAAAGCGTGCACTTGCGCCGCTGGAAAGGACGTGAATGCCACGTTGCATATCGAGAACAGTGTATTTCCACGGAGGAACAAGGCGAACGCTGAAAGGCTTCAGTCGAATCGACAAGCTACATCCGGTCAATCGAGGATGGAGCTGGAAGACGAAGACGCCGAGAGAGGATTACTGATTAGCAAAACTTCCACGACGACGGTGACCATGACGTCACGATCGAATATTACCATAGGCAACGAGCCGAAAGATCAAACGCAGAGAGAGAAAGACGCGATGAGAAATGGGACACAATTGACGTTATTGACGCAGGTG
>Hym87
AATTTTTACAAGAATGAATTCAATCGTAAAGAGATGTACCTGCGTTATATTTACAAGCTTCACGACCTACATTTGGTAGCTGAAAACTATACAGAAGCTGGATTTACAATGAAATTATACGCCGATCAGCTTGGTTGGGGTTCTACAATTTTACCTGCTGATCACTTGCATCCGCAACAGCCAGAGTGGCAGAGAAAGGAGGTCCTTTATCATAAGATAATTCATGACTTAGATCGAGGCAAATGTTGGGAGAAAGGTATTCCTTTGTGTAAAGAATTGGCAGTACTGTACGAGACTAGATTATACGACTATGCAAAATTAAGTCATCTACTGAAACTGCAAGCCAAATTACTGGACAATATATTGACACAACTTCGGCCAGAGCCGGAGTACTTTAGAGTAGGATTCTACGGTCTTAGTTTTCCTCTTTTCGTTAGG
>Hym88
TTAGATGAACTAGGAATGGTAAAAAATTTTGAAGATCAACGAAAACGAGATGAAGGATATAAAAATTATTCCTTTAATATATTAGTATCAGATAACATTGGGTTGCATAGAGAAATACCAGATACAAGGCATAAATTATGTGAAATACAAAAGTATTCTTCTAAGTTACCAAATGCTAGTATTGTTATATGTTTTTATAATGAACATTATATGACACTTTTAAGATCCTTGCATTCCATTATTGATAGAACTCCTGCAAGTCTTTTACATGAAATTATTTTAGTAAATGATTGGAGTGATAGCAAAGCGTTACATGAAAAAATTAAGACGTACATTGTCAACAATTTTAATGGTAAAGTGAAATTTTATAAAACAGAGAAACGGGAAGGATTGATCAGAGCAAGAATGTTTGGTGCTAGGAAAGCAACTGGAGAAGTTTTAATTTTCTTAGACAGTCATATAGAAGTAAACAAAAGATGGATAGAACCCCTCCTTTCACAAATTGCTCAATCAAAAACTATCGTTGCCATGCCAATTATTGATATAATTAATCCAGATACATTTCAATATACTGGTAGTCCTCTGGTAAGAGGAGGTTTTAATTGGGGTTTGCATTTTAAATGGGATAACGTGCCAGTTGGTACATTTGCCCATGATGAAGATTTTATAAAACCTATA
>Hym89
ATGATGCAAGAAAACACACAGATCTTGTTAATCTCACTATTTGCTCTCCTTTTGAGATGGTGTGTTACATATCATTCCTACAGTGGTGAAGGAAAGCCTCCAATGTTTGGAGACTATGAAGCCCAACGGCATTGGCAAGAAATAACGTTAAATGTGCCAATTGAAAAATGGTACATAAATACAACAAATAATGATTTACAGTATTGGGGATTAGACTATCCACCATTAACGGCTTATCATAGTTTAGTGCTGGGCTATGTTGCCAATATGATCAATTCTTCTTACATAAAGTTACACGAATCTAGAGGTTTCTCATCTGAAAGTCATAAATATTTTATGAGACTCAGTGTTCTTTGTGTAGATATTTTGATTTATATCCCATCGATAATATATTTTATATTAACTAATCAAGTATCTGAAAACTTCGAAAAAGTAGAACTGCCTATATTTGGTCTGAAGAGAAAACATATTAATCTTCTGTTTATATTAATATATCCAGGTTTAATATTAATAGATCATGGACATTTTCAATATAATTCATTTTCATTAGGACTGTTCATTAGTGCTGTTACAGCTATACTTCAAAATTCATTTATTATCGGGTCGATCTTATTTGTTGCAGCACTAAACTATAAGCAAATGGAACTTTACCATGCATTGCCAATTTTCTTTTACATACTTGGAAAATATTCACCTATGAAAGAACGGTTTTGGTTGTTTAATTTAGTAATGCTCTTCTGTATATCAATTACAGTACTTTCTACATTTTTTATCATATGGTTACCTTTCATTAAAAGTTGGGAAACGTTTGTAAGTGTTGTTCTTCGATTATTTCCAGTTTCTAGAGGTGTATTCGAAGATAAAGTTGCTAATATTTGGTGTACAATCAATGTGATTTTTAAATTACGTAATACTTTTGCAAACAAGGAATTAGCCAAAATTTGTTTAATGTCAACTACATTTGCTGTTTCACCGAGTTGCATAAATCTATACTTAAATCCACAGAAAGAGAAGTTTGTTATTTCTCTTATTAACTGTGCATTAGCATTTTTCCTGTTTTCATTTCAAGTTCATGAAAAATCAATCCTACTTGTTGCAATTCCAGTTTTATTGTATTTTCAAAGCAATTCGTTTCCTTGTTTTTGGTTTTTAATTATTTCACACTTTAGTATGTTACCATTATTTATAAAAGATGGTTTGTACATGGTATATTGGGCTACATTAATCTTTTATTTCATTTTTGTTCTATGGGCATATTCTGATGTGTTTGATAACAGCAAATTGTTGAGTAATATTAACTTAAAAAAGAATGTGCTTGTAACCAATCAAAGACAAATTAAAGCAAAGCTAAAAAACAATGAGAATAAATCAATATTTACCAAATTAAAAAGAAATATGATACATTATAAGAATATTTTTGTTGTTGTAAGTTCTACTCTATCTTTTTGGAAAATAATTCTGTTTTATTGTTCAATTCTAGGAATAATAATGCTTTCTCTTATTAGTGGTTTTTTGAAACCTCCAAAGAGGTATCCAGATCTTTTTGCATTATTAGTTTCTGTCTATTCCTGTGGACACTTTATTGCTTTCTACTTATACTTTAATTACAAACAATTTGTATATGAAAAATAT
>Hym90
TCTGAGAGCGACACTACCAAGAAGATGTATCGTTTAGCACTTGCAAATAGATCTTTCTTATACTTCTGGGCCGGTTTCGAGGCAGCTCAACATTGCGTAACGAACAAGCTTCGTACTTCATTAGGAAAGCCTCAAGAAACATTTACATCAATTGAAAATGCTTTGAAAACATTAGCACGTGAGATTTCATACAGCTCTGAAACAACGAAAAAAGAGAAACATAGCTTGGATCATCTACTAAGCGAACATACACGAGTACGATTATTTATTGAATTTCTTGAACATCTTGAGAGAGTAATACATAACGCAGCAGAAGGTTGCGCGATCGCTCTGTTACCATTGTCGAAACCAGTTAGAACCTTCTTTCATACTAACAAATCGACTTGTAAAGAATGGTTGAATCGTATTCGATTGGCATTATGTGTAGTGTCGTTGCATCCTGGATTAGCTAGCAGTGCTCTGAGAAATAGTCAGAGATTATTAGAGGATTTAAGTAATAGCGATAATACACAGGGTATTGAATTTGAAAGAGCGACGCTTTGTACGGCACAAGCTATGGTAATATTGGGAGAAGCAGAGGCGTTACAGGGACTTTACGTTTATACTAAGGAAAAGGACAGAAAATTTCCGTGGTTGAAAGCTGCAATGGAAGAAGCTGCACATCGCTACGAATCTGCTGCCGAAGCGTATAAGTTAATTATAGAGGAGCATATGCGTGTTGCAAATAGTCGACTTGGAAAAGATGTAGACCAAGAGGAAGAGGGAGAAGATGTAGCTGACGGTAATAGCGTTGGTGGTGTTGATGGCAGTAGTGTGAATGAGGAGGTTTCCGATGGAAAAGGCAAGTCTTTTAAATCCGAAGGAGATAATCAAGTACTTGGTTTTTGTATGCAACGATTATCTCATTGTTACGAAGCTGTCAGTGACTGGACCCGGTTAGAGGTTTGGAAACAGCAAGAGGCTGAAATTTTTGCCCGAGATAAAAGTGCCGTTCTCAGAAAACAATTATTTACGGAGAGTAGCGCTTCTCAACAAGCCAAATGTTTAAAAAAATTCGAAAATGGTGAGAACATATGTTTAGACGACCTAACTGATTGGAGCTTACTGGATGGAGGAGCTGGTAAAACGGTAAATTGGAATTGCGCGAAAACGTTAGTGGAATGTGGTAATACATTGACTAATATTGCACTTAGAATTCATATAAATGAATATAAAGATTATTTTGAGGAAGAGATTGAACGATGCCGGAGAGTGGCAGCTAAAATTATGGAAGAAGGTCTAAGAAATGTACCTTCGGAATACTTAAACGAATCTATATTAGTACGATTTTCAGCAGATGGGTTAAAAAATATCCTTTCTGGTAAGGAAGAAAATATATTCGAATTATATAAAAGCGAAAAACTTGATCACATGGATTCGAGCATACTGACGCGAACATTATGGTGGTCAGAATATTTCGGTAGAACAAGGAAGAATAATAGTCCTGAAGCGCGATTAGATAATAATGGTGTAACTGATCTAAGATTGCATATTGTTCGAACTGCTAGAAAAGAAGGTAATTTTGAATTAGCGAAACGAGAACTACTTAATTATTTGAGATCCGAACGAGAGCTTTGTCAATTTGAAGGAAGCGAACGAAATTACATTAATCCCGACTTTGATCAAGCAACTGATGATGTTTTGAAGAACGTGATGCACATAAAATGGTCAAAGAATAATATACGTGCTTTCCGCGAATTTTCAAAATTACTATATGATATGGAACGAGTTAATAAAGCGTTAAAGGTATGTAGTGCAACTGCACTTGGAATATCTCAAACTATCGTCGATGGAGAACAGTCGGCTGATTTACGCGAGAATGGTACAATTCTACTTTTGACTCTTGGTAAATGGATACAACAAGAAATAGGCGGCATTGAAAATGGTCAATTGGAGCAGTTGCTCGAATTTGAAGCTGCCCATAATGATGGCTTGATGAACAAGCTATTTGGCCCTACCACGAATTCAATACCTGTTTCAGATATGATAATTGGTAGATTAACGCAACTGGGTGTAAATCAATGTCCAGATTTGCCACTTGCGTGGTGCAGTTTCGCGAGTTGGTGTTACAAATGGGGAAGAAAGATCGTAGACAATTCAAATTCAGGTCAGTTGACTGATTCGGATAGAGCAACCATACGAGATTTATTACCATTTGATACAAGTGAATCTGACTTGAACGCAATCTTTTCAATTTTGTCTCAAAATAAAACAATTCCTGAAGACGAAGGCGACATTACAGACACTTCCAATGATGTTAATACTTCAGATATGATAGAAAATCAATTACGTAGCGTTTCAATATTAAGTCGTATTAGTGCTGATCGTCTCACAACGTTGGTCGATATCTGGAGGCAAGCACAGAAGAGGATTTATGCATATTACGAGCTTTCTGCGAACGCGTATTTCAAATACTTGCAACTTGCCGCGATTAAAGAGGCCAACGATTGTGCTACTATCACAGCTACACTTAGATTGCTACGACTAGTTGTGAAACACGCTCTCGAATTACAAAATGTTCTGGAGTCTGGCCTTTCCTCAACTCCTACTGCACCATGGAAAGAGATAATACCGCAATTGTTTTCCAGACTTAGTCATCCTGAGTCTTACGTACGTACACGAGTATCTGAATTGTTATGCAGAGTTGCAGAGAATTCACCACACTTGATCACTTTCCCAGCTGTAGTTGGAGCGGTTTCTGGTCAAAAGAAAAATTGCAATAAAGTACTTTATGAGAAAGCAGAAACTGATTCATCTCAAAATGATTTAGATTTTATCGAAGAAGAAGAGGAAATGGACGCTGAGAGCTCTACTGTAGCTTATCAAGACGAGCAAGAAAAATTTATGGATTGTTGTTTCTCACAATTGGTAGACTGTCTATCGAATAGGATTCAAGATTCCATCGAGCAAGTGAAAATACTCGTCAAAGAGCTGCGTCGAATTACATTACTGTGGGATGAGCTGTGGTTAGCAACACTGTGTCAGCATCACACTGAAATTTCTAAGCGATTTGAACAACTGGAAATGGAAGTACAAAAAGTGCAGGATAATTCTTGGTTGAGTGTTGAGGAAAAGGATAAATTAATTGCAGAAAAACACAGAATTATATTGAAGCCAATAGTTTTTATATTAGAAAATCTTTCGGCTATGACTTCCGTTTCTGCTGAAACACCTCATGAAAAGACATTTCAAGAGAAATTTGGTCCTTCGATAGAAGAAGCAATCAATAAATTAAACAATCCTAAGAATCCTGCGAAACCGCAGATTGCGAGTATATGCTTGAAACAATTGGAAGGCAAATTAGCACAACGTGTACATAGACGAGCCGCGTATTCCCTTTCCATGAATGATATCAGTCCGGTATTAGCCAATTTGAGAAATACATGTATCGCTATGCCAGGTGTTGCTGCAAATGATAACAAAATTGTTACTATAAAATCTGTAGACAATAATGTTCAGATATTACCAACCAAAACGAAACCGAAAAAACTCGTGTTCCACGGTTCCGATGGACACGTATACACATATTTGTTTAAAGGTCTGGAGGACCTTCATCTGGATGAAAGAATCATGCAATTCTTAAATATATGCAACACTATGATGTCAAAAAAGGGTGATTCGAAAAAAGTATATAGGGCGCGCCATTATTCAGTTATACCATTGGGTCCACGATCTGGATTAATACAATGGGTCGATGGCGTGACACCCTTATTCGTTTTGTACAAGAGATGGCAACAGAGAGAGAGTACTATGCTTAATAAAACTGGTAGTTCTGCAATATTAAGACCGTCTGAACTATTTTACAATAAATTAACTCCACTTCTGAAAGAGCGAGGAATCGGTCTGGAAAACAGAAAAGAATGGCCTGTTCAAGTTTTGAAACAAGTTTTAGCTGAACTAATGGCAGAAACTCCTAAGGATTTGCTAGCA
>Hym91
ATGAACGAAAGCGCGGTCTACCTGCTCGGATCGGAAGAAGAGGCAAACGTATCGAGTAATCAATTGAATCGAAGTTTTTACAACGCGAGTTTTCCGCCCCAGAACCGTACCTACGAAGATCTTTGGAACCTTGCCACCGACAGGGCCGGTCTAGCGATACTGCTGTTCCTGTTCTCGGTCGCTACCGTGTTCGGTAACACGCTGGTTATCCTGGCGGTGGTGAGGGAGAGGTATCTCCACACGGCAACCAATTATTTCGTCACGTCATTGGCGTTTGCGGACTGTTTGGTCGGACTAGTGGTGATGCCGTTCAGCGCGATTTACGAGGTGCTGGAGAACCGTTGGCTGTTTACCACGGACTGGTGCGACGTCTGGCGTTCGCTGGACGTCCTCTTCTCGACCGCGTCGATCTTAAATCTCTGCGTTATCAGCTTGGATCGTTACTGGGCGATCACCGATCCGTTCACCTATCCGAGCAAAATGAGCAGGAAACGTGCCGCCATCCTGATAGCTATCGTGTGGATCTGCTCGAGCGCGATCTCCTTTCCAGCCATCGCGTGGTGGAGGGCTGTCCGCACGGAGGAAGTGCCAGAGGACAAGTGTCCGTTCACCGAGCACCTGGGTTATCTGATCTTCTCGTCGACCATCAGTTTCTACTTACCCCTGTTCGTGATGGTGTTCACCTATTACAAGATCTACCGGGCTGCCGTGTTCCAGACCAAGAGCCTCAAGCTCGGCACCAAACAAGTTATAATGGCCTCAGGTGAATTGGAGCTCACTCTGAGGATACATCGAGGAGGCGGGACAAATACCGACGCCAGGCACCTGTTTCGCACCGCTTCGAGCACGCCCGAAGATCTTCAGGATCTCGAAGAGCCTCTGACAACCATGCACAACAACTGTTTAACCAGAGTACCCTCGACAAGGATCAATAAGCAGCATCGGGGAAACAATTTCTCTTTGTCACGCAAGCTGGCCAAATTCGCCAAGGAAAAAAAGGCAGCCAAGACTTTAGGCATCGTAATGGGTGTCTTCATCATCTGTTGGCTGCCGTTTTTCGTCGTCAATCTTTGGTCAGGCTTTTGCTCGCAGTGCATATGGCAAGAGAAAATCGTATTCGCCGCAGTCACATGGTTGGGTTGGATCAACAGCGGTATGAATCCGGTGATATACGCTTGCTGGAGCAGAGACTTTCGA
>Hym92
TGCGACGATTTCCCGGTATCAGAAAAAGTCGCGCTCCAGTTGGCGGGCTTACAAGCGCAAGTCGCCTTGGGCGATCCCAAAGATAACGATCGGCTGGATTACTACAGTGAAGTGGATAGTTTTTTGCCTTATCGAATCAGCCGTGCCCGAGGCGACGATGTTTGGGTGCCAATCATAGCACAGGCACACAGACAGTATGGCGCCGGTCGCAAAGAATTGGCAGCCAAGGTGTTGTATTTATCTTGCGTGATGCAATACCCTCTCTACGGTACGACTATGTTCAACGTGACTTATCGTGGTTATTGGTCGTATGGCAATCAACTAATCTTGGGTATAAACTGCGATGGATTGATGCTGATCAAGCCGGATGATAAATTTGTCTTATCAGAGTATCGTTATCAGGATGTGGAAAGCATCATGTTAGACCCGAGTGACTCTTTTATAACACTGTCTCTTCTACGTCACAATCCCGACAGCTCGCACAAGTGTTTTGTTTTTGAAACGCCACAGAAGAACGAGATAGGTAGTCTGATCGTTAGTTACTGTCCAGCATTGGCAGGCTGGATCACGGAAAACGAGGTTCCTACTAAGAAGCTCAAGTGTATTACCAATGAAGATCGTATTAGGCTCTATCATAATTTAGTCAATTGCCGCAGAACACTAGTGGATGCGGAGATATTGAGAAAACCTCAAGATTCTGGTGGTGGTTTCCTAAGAAACACTTTGCGAAGATTGTCTAAGCACAAAATAGAGAAACTTAGGCAAGAACATGGTAGCGCGACTGATCATGGTGAAACCTATAAAGGATTTCCTTATGCCTATTGGGCATTCAGCAGACAAACTATACCTCAGAGTCTCTCAAAACTACCCGATCCGGATGAACAGATGGCTCTTAGTGTATTCCAATTAATTTTAACTTACGCTGGATTAGGACAAAACGGAGATACGGTTCGTAGGGTAGAAGATGAACACGTAAACTTGATACAAACCGTGATGGAACGTTGTATAAGAAAGGAGAATCTGTTAGGTGAACTGTATCTTCAATTGATTAAACAAACGACAGATCACCCTGATCCTAATAGTCGAGTCAATCTCAGGCATTGGGCGTTACTTTCTTTGGCCTGTTCAGTTATTCTACCTCCACAGAAAGTAATTCGAAAGTATCTGATAGCGCATTTGAAACGATGCGCTAGTGATTACGTTACGGAGGAAGGAAAATACGCCAGATTTGCTGAAAAGTGCCTTTACAAGACGCAGGGCACGAGAAGAAGACAATGGCCGCCGAGCAGGGAAGAAATAATGTGCACGATTAATCGCAGGCCTATTTATGCGAGATTCCATTTCATGGATGGACAATATCATGCTGTTGAATTTCATCCTTCAGCAACAGCTAGAGACGTTATGGAGATTATCAAGACTAAGATTGGTTTAGAAGAAACTGCCATG
>Hym93
AGTGCTACAAAATTAAGATTACAAGGTTTTGAGCAATTGAAATGGCAACGAAGGAAAGCTTGGCAACAATTTCGTATCAGAATGAAGGAAGCATATTCGAAAATGGAATTATGGAATGATAGTCTTAAAACGATTGGTGGGAATTTTGGAATGGGAGTTGTTGCATACTTTTTATTCATCAAATGGTTATTATATCTTAATATTCTTTTATTTATAATTATATTTTCATTTATTGTGTTACCTGCAATATTATTGGATATGCCAGAAGATGAGTCATGCATAAATTCTAATAATAGTAGTAGTATATCTTGTTGTTCAGAGTTATATTGGAACATAACTCAAGAAAGTAGTAGTATAACAGATATTTTTCAGGGCACTGGTATATTAGAATATACTTTATTGTTTTACGGTGCATATAGTCATATGACTTATGATACTTCTGGTATATTTTTTAATTTACCATTATCCTATATTTCTGCAACTGTTGGTGTATTTATTTTTAGTTTAATAGCTATTGTTAAGTCAGCTGCTAAAAGTTTTAAACAGAGGGTAGTCGAAAATGAAGGCCAGTTTTATCAATATTGTAATTTAGTTTTTGGTGGTTGGGATTACTGTATACATAATGAAAAGTCTGCAGCTGTAAAGCATAAAGCATTATACAATGAAATGAAAGCATTTTTAGAAGCTGAGAGACTAGAAGAAGAAAGACAAAATCGAACGAGAGAAGAAACAACAAAATTGTTTCTCATGCGTTTCTTTATTAATTTAATAGTTCTAGTAGTGTTATGTGGTTCTGGTGTATTGATTTATCATATATTTGAATTTTCTTTCGATCAAGTTTCACCACAAGTCAATGAAACATACGACTTGCAATCTTTATCCTTGAATAAAATTGCTTACTTATTTTTTGAATTTCTTCCGTACGTATGTATCGTTGCTTTAAATCTTGCAGTACCATTCCTATTTCGATATCTAGTCTCTTTAGAAAATTATAGTCCTTCATTTGTTATACGCATAACTCTTTTACGAACTGTATTTCTACGACTTTCTTCTTTCATTGTTCTACTCACATCATTTTATAGACTAATTGTAACGGAGGTAACGTATAATAAATGTACTGCTGATAGACGACCACTGTGCTGGGAAACATTTGTAGGACAACAGTTCTTCAAACTCTATATTACAGATCTTTTTCTTCAACTTTTCATGACATTTTTTGTCAATTTTCCCAGGTCATTAATAGCAAAACATACGGAAAACAAAGTATTACGTTTTTTCGGAGAACAAGAATTTGATTTACCTAAGCATGTGTTAGATGTTGTTTATTTGCAAACTATCTGTTGGCTTGGTTTCTTTTATGCACCTTTATTACCATTAATTGCAATATTTGGTACTTTTGTACTGTTCTATATAAAAAAATTTGCTTGTTTAGTAAACAGTACCCCATCAAGTAAAGTTTACAGAGCAAGTAAATCGAATGCATTTTTTATGTTGATTCTATTGATCTCTTTTATTTTATCTACAGTCCCAATTGGTTACTCTATTGCAGAAATAGTGCCATCAAAATCTTGTGGACCATTTAGAGGTTTCAAGTCTGTATGGTCATTATTAATTGTGATGTTTGCAGAATTTCCTTATTGGCTTCAATCTATTTTATACTTCCTTGGTACTGCTGGATTTGGTGTACCAGCTTTTGTTATTCTTACTTTACTTTTATATTATTATTATGCTGTATCAATAGCAAACAAACACATGGTTACAGTTTTAAAGAATCAATTAGTGCTGGAAGGTCATGATAAACAGTTCTTACTTAACAGATTGAGTGCATTTATTAAACAACAACAAGATCAGAACAAGTATCATCAAGAGCAAACAAATGAGTTAGGTACATTCTCA
>Hym94
TTTGATAAAGTCGTAGTTAAGCAAGAACTTCCCGATGAGGCGGAGATCCGAGAACTGGCTGCCAAAATGGTGGAAGCAAACAAGGCGAAAATGGTCACAGGAGTACCAGGGGCCCCACCACAACAAAGGCCCCCACAATGTCTCCTTCCACAATCAAATCTTCCTGGTATCCTGGGATACTTGAACAAACGACCAGCGGATTCGTCAACTGCTGTATCAACGAAACCTCCTACGACGGAAGGCAAAGTACCGCCTGATGATGAAAGCCAAAGAGGCCGATTCGGATGGACCAGTTTCGACGATTGTCACATACCTTATATATTTCGTTCTGGCGAAAAGTATTGTGCTGTACGAATTTTAGAATCTAAGTTGCTGAACAAGTACCTGAGTTACCTGCACTCGGATATCTACAGTTGTACGTGTATAAGGAGTTACTATATAACGGAAGCGGAGAGTAAATTGTTCACCGATATAAACGTGAAACACTGCGAGAATCAGTTTGGAAGAGATCCATTTACGTGTAAAGACTTAGTGGTTCGACTTTCGGACGCAAAGGAGTTTTATACGTTTTTGGACGTGTGTTACACGAAATTAACGGCCGGGACGAATCCAAACGTGTCAAATGGACAAAAGGCTGATAAATGTGGATTCATTCGGATAAATAAGGAATCCGTTGTTCCTTACACGGTGAAGGACGGCCTTCAATACGTCCCTCTCTTTTACTTCGAGGGCGAGACCGAGAATCTCAAATTGAAAGCGGAAAAACTCGAGGGTTGGGACTTATCGTATTTAAAGTTTTGTTGCAAAGTACAGGGTATTCGTAACGAACTGTTTGCCAGTGAAACATGTTCAGTGATTAGTTTGAATGACATTAAAAGTTATTTTCCGCCCGGCACGGGGTTCGAAGATTATTGGCCGACGAAAGTGATGGACTCTCAGTTGTTAGTGAATAGCAAAGGTAGTGGTAGCGGTGGCGGTTGGACCAAACAACCCACACCGCCAGCGACCAAACCAGTTCCCGTGCAAAATAGTGCGAATAAAGCGACTGTTAACGCACGTGCTGCCCCTATGCATAACATGCTACCACGTGGATCTGTCGCAAACACATCGCAAGTGCAACAACGAGTCAGCCAACCTAGACCCGTTGCGACCACCCATCCAGCACATTCTTCGCCAACAGCACTACCTTCAGGCAGGTCGAATATCGTCACACAGCCGATGTTGAACACAGTGCAAAGTGTTAATGGCTGGACAGGCCTCGTCGGTGGTCAACCCACCTTTCAAACGGCGGCGCTTGTTTCTCAACCTAGTTCTATTGTACGAATGCCTTCGTCCCTAAATATGCACAAT
>Hym95
TTATATGCTGGTCAAGAATCATCAAGAATGTCAACATCTTATGATCTAATGGCACGTGAAAGTTGGGAAGAATCTGATGGATCAGACAATGAAATTACAGGCCCATTATTAGATAGCAGATCTTTAGCAACACATTTTACATCAAGTTTATTTTTAGATCGAGATAGAAAAACTCCTACAAAAAGAATGTTCAAATGTTATCATTGCCCTGAAGTATTTGATTGTCCAAAAGAACGCAGAGTACATAGTACCACCGCGCACAAAGAAGCTGGTCCGAGTAGCAGTAGAGAATCTACAGAACAACCTGAAGTAAAGGATATTAAGTTATTGGATGGCCGTATGAATGTATTTGAAGATATTTTTGTACCAGGTTTACATGTTCAACAAGTTTATCACCAGCAACCACTGTTACATCAACTTCAACCACCACAATCATGTACAGATGTAACTACAAAAGTAGAATCTGATCAAAAAATTGAAACATTAGTAATACCATCAAACATTGAAGTGATCTGCACCCTTTGCAATCAGAGATTTAGTAGTGAAAAATCATTACAACTACATCATAGAAGAGTACATATTACAGAAACAACAAAACGAATTCGTGAGAGCACCAAGTGTCAGATATGTCACGAAGAATTTCCCTCGGTTCTATTGTACAATGCCCATTTAAAAATACATCCATTAGAATGTAGTCAATGTGGAAAGTATTTTTATAGGAAACAAAATTTCAAATTACACATGAAACGACATTTAGGAATTAAACCATTTCCATGTACTGTTTGTGACAAAGCATTTTTAACAAAACAGAAGTTAGATGAACATACCAATGGTCATACCGGGAATGCACCTGTTAAATGTAATCTTTGCAATGAAACGTTTCGCAGATATTCAAATCTAACACAGCACAAAAATAGACATCATTTGAATATAAAAAAGAAATTAAAAGATTACATATGTCATTGTGGTGAGGTTTTTCATACAAAGAAAAAGCTAGCTTGGCATAAAGAAACACATGATGAAAAACCCAAAGCATGTACATATTGTAATGAAAGATTCATTCACATGGCCAGCTTGACTAGACATATGCGCCGAGCTCATAATAAAAGGTTCGTTCCAGATGCTCAAAGAGAGAACGAAAATGTTGAGTGTCCTGTATGTAAGTGTATTTATTTACGATCTTCCTTAGCAGTGCATATGCGAGTACATAATGGTGAAAGACCATATGAATGTCAAGTTTGTTCTAAAGCATTTAGTACTAAGTGGAACTTACAATTGCACAAATGGACTCACGCTGCTCGTAGCACCAAACCTTTCAAGTGTAATCAGTGTAGTGGCGCGTTTTACCGGCACAGTGATTATACTGCTCATATGAATTCTCATAGAAACGTGCGTCCTTATACCTGTAATTATTGCGGAGCGCAGTTCATACGAAAATATAATTGTTTAAGGCATGTAAAGGAACATGAAGAGAACAAAGCATATACATGTGATGTTTGCAACAAAACTTTTCATAGATCATATTATCTGAAAGAACACTTGCGAGTACATTCAGGTGCCAGACCATATACATGTCATATTTGTGGAAAGTCTAGCGGTACGAAATCCAATCATAACAAACATGTCAGAATTCATCATGCACGAGAACCTGTAAATACCGAAAAT
>Hym96
ATGTCGAGTACACTTGTACAACAATTTGTTCAGAGACTTAAATCCAGGAATGAAGAAATACGTAACAAGGCAGCTAGAGATCTGTGTCTCTATGTTAAAACAGAACTACGCGAAGCATCACAGGAAGAAATTACAGCTTTTATGGATGAATTTAATCACCACATATTCGAGATGGTATCTGGGTCAGATGTAAATGAAAAAAAGGGTGGGATCTTAGCCATAGTTTGCCTTATTGGAGCTGATGTAGGGAATATTAACACAAGAACTATAAGATTTGCAAATTATTTAAGGAATTTATTACCTTCTAATGATGTGGGTGTTATGGAGTTAGCTGCGAAAACAGTTGGTAAACTAGCATTAGTTTCTGGTACTTATACAGCAGAATACGTAGAATTTGAAGTAAAGCGTGCCTTTGAATGGCTTGGTGGTGATAGACACGAAGGTAAAAGACATGCTGCTGTCCTTGTTTTAAGAGAACTTGCTGTTTCTATGCCTACATATTTTTTTCAACAAGTGACACCATTTTTTGAACTCATATTTAATGCAATACGTGATCCAAAACCTGTAATAAGAGAAGGTGCTGTTGAAGCATTGAGGGCAGCTTTAGTCGTCACTGCACAGAGAGAAACAGCAAAACAAATGCACAAGTCACAATGGTACAAGCAATGTTATGATGAAATAGTGTCAGGATTTGAAGAAGTGTATACCAGAGAAAGAGGAGTAAATAGAGATGATAGAATACATGGTTCACTGCTGGTATTGAATGAATTGCTAAGATGTAGTAACATTCAGTGGGAGAGAAATTATGAAACGTTAATGGAACGACTAAATTGTTCTACCCAACAAAATGAAAACGATATATTATCGTTGATGCCGCGATTAAAAACAACGATAGTGTCCAAGTGGTCTAGTTCTTCTCAAAATTCTACTAATTCTCAACAAACATTATATCCAGCACATGAATCTGCAGTATGCCGTTGTTTAATGCAAGAAAGATTAGATGATATTTATAATGATGTAATGAACCAGAGAATGTCTAGAAATCCACATATCCAACATGCTCTTATGATGTTGTTACCTAGGCTTGCAGCATTTAATAAAGAAAAATTTACGAAAGATCACTTGAGAGAATCATTAACGTATCTTTTAATGACTTTACGTAGTAGAGAGAAAGATCGATATGCCGCATTTACTACAATTGGGCTTATAGCAGTTGCAGTAGAAGATTCAATAAATCCCTACCTTTCAAAAATTATGGAAGTGATCAAGAATTTATTACCTTCTAAGGAAACGTCTGCTAAAAAACGTGGAGCATCTTTGGAACCTGCAGTATTCGTTTGTATTACTTTACTCGGACATGCGGTAAAACAAGTAATAGCTGCAGATGTGAGAGATCTGTTAGAATCTATGTTACAGACTGGATTAAGTCCCATTCTTACAACATCTCTCAGGGAACTAGCTCACAGTGTACCATCATTGAAACCTGATATATCTCAAGGACTTCTACGAATGTTATCTCAAGTTTTGATGCAGAAACCTTTAAGACATCCTGGTGCACCATGGACTGCAACCAGTCCTATCTCTGGACCTCCCACTGAAGTGGATATTCCATCTACAGTTTTAGCATTGAAGACTCTTGGAACCTTTAATTTTGATGGCAATCCACTTTTACAGTTTGTAAGGCGATGTGCCGACCATTTCCTTACGTCTGAACAAGCAGAAGTTCGATTAGAGGCTGTAAGAACATGTTCACGATTGTTGCGATTAGCGTTAAATCAACCTGGACCAACAGTAACTAATACTGTCTCTACTGTTCTTGGAAAACTGTTAGTTGTGGGCATAACAGACACAGATCCTGATGTAAGACTCTGGGTTTTAGCTTCCCTAGATGACTCATTTGATATTCATTTGGCACAAGCAGAAAATCTTTCTGCGTTATTTATTGCGATGAATGATGAAATGTTCGAAATAAGAGAATTAGCAATCCGCACAATCGGACGATTAAGCACGATGAATCCAGCATATGTTATGCCCTCTCTTCGTAAAACACTTATTCAATTTTTAACAGAATTAGAACACTCAGGTATGGGTCGTAACAAGGAGCAAGCTGCACGAATGTTGGATCATCTGGTTGTCAGTGCGCCAAGACTTATTCGACCATACATGGAACCCATCCTGAAAGTCCTTGTCCCAAAGTTAAAGGAACCTGAATCAAATCCTGGTGTGATTCTAGCTATACTACGCGCTATTGGTGATCTAGCGGAAGTTAATGGTGCTGAAATGCAACAATGGATGCCTGAACTCCTCTGTATATTGCTGGAGATGTTAGTCGACGCAAGTTCTCCAGAAAAAAGGGGAGTTGCTTTATGGGTTCTTGGTCAATTAGTCGGAAGCACAGGACATGTTGTTAAACCATATATGCAATATCCTTCATTACTAGATGTATTGATAAATTTCTTAAAAACAGAGCAACAATTAATTATTAGAAGAGAAACTATAAGAGTTCTTGGATTATTAGGTGCTTTGGATCCATATAAACATAAGATGAATCTTGGTCAGATTGACTCTCAATTGGATACTCTCACTTCTATGGCTGATACTAAAAGTGAAACTGAAAACACACAAGATTTAACTACTAGCGAAATGTTAGTGAATATGTCCTCGTCAACTTTAGAAGAATATTATCCAGCGATCGCAATTGCAACGCTTATGAGAATTATCCGTGATCCGACGTTATCGCAGCACCATACTATGGTGGTTCAAGCTGTAACTTTTATATTTAAAAGTTTAGGTATTAAATGTGTTCCATATATCTCTCAAGTGATGCCGAGCTTCCTTAATGTGGTTCGTACAGCAGATGTTAACTTTCGAGAGTTCCTGTTTCAACAACTGGCCGTCCTTATTGCCATTGTGAAGCAGCATATTAGAAATTATTTAGACGATATATTTAATTTAATTAAAGAATTTTGGACTGTGAATAGTCCATTACAGAGCACGCTGATACTTTTAGTTGAACATATTGCTGTAGCATTAGGTGCAGAATTTAAAATTTACTTACCTCAATTGATGCCACAAATATTAAGAGTTTTAACGCATGACACAAGTAAGGATAGATGGGTCACAGTGAAGCTTCTTCAAGCACTCCAAAAATTTGGAAATAATCTAGACAATTATCTTCATTTAGTTTTACCACCAATTGTAAAATTATTCCATGCCACTGATTGCCCAATAACTGTGAACAAAGTGGCGCTTGAAACTGTTGATCATTTAGCAGATACATTGGATTTCACAGATTTTGCATCTAGAATCGTGCATCCTTTGGTACGAACTTTGGATCAGTGTCCAGAGCTACGAAATACGGCGATGGACACATTATGCGCGTTAGTGATACAATTAGGGAAAAAATATCAGATCTTTATCTTATTAGTACAGAAAGTTATGACGAAGCATAAAATTGTTAATTCGCGTTACGATGTTCTAATTGATAAAATTTTGACAGAGACTACCGTTGCTGACGGCGAAGATTATCTCTTAATGAGACATCGACATGCAAGAAACAAAAATCGTGACTTATCTTTGACACCGTCTGACACGACTACGATTAAAAGATTACACGTATCCGCCTCGAATCTTCAAAAAGCCTGGACTGCAACGAGAAGAGTTTCAAAGGACGATTGGCTGGAATGGCTAAGAAGTTTGTCGATAGGTTTGCTCAAAGAATCACCGTCACCTGCATTAAGATCATGTTGGGCTCTTGCACAAACCTATTCTCAATTACCCAGAGACTTATTTAATGCTGCTTTCGTTTCCTGTTGGACTGAATTAGACGACACATACAAAGCGGAACTTATACAAACTTTACAACAAGCATTAATGGTTCCTGATCTTCCAGAGATAACTCAGACGATCTTAAACCTAGCAGAATTCATGGAACACTGTGATAAGGGGCCATTACCTTTGGACAATAAAATTTTGGGTGAAAGAGCAATGCACTGTAGAGCTTATGCAAAGGCATTACATTATAAAGAAGACGAGTTTCACAAAAGCAGAAATAGCAATGTTTTTGAATCTTTAATTTCTATCAATAACAAACTTCAACAAAAAGAAGCTGCAGAAGGTTTACTGGAATATGTTATGAATCAAAATAATCAACAAGACTTAAAAGTGCAAATTCGTTGGTATGAAAAATTGCATAATTGGGATAAAGCTTTGCAATTATACAGAGAAAGATTAGAAAGCAACTCTACGGATGTAGAGTCAACTCTAGGTGAAATGCGTTGTTTAGAAGCTCTTGGGGAATGGGGACAGTTGCACGATGTCGCTACGAAACAGTGGTCACATCAAAGCGACGAAACCAAGCAGAGAATGGCTAGAATGGCGGCAGCTGCAGCATGGGGTTTAAATCAGTGGGAAAGTATGGAAAAATATGTCTCCTTGATACCAAAGGATACTCAAGATGGCGCCTTTTATAGAGCTGTTTTAGCAATTCATGATGAACAATACGATATTGCTCATCAGCTAATTGATAGTGCTAGAGATTTATTAGACACAGAATTGACTGCCATGGCTGGTGAAAGTTATCAGAGAGCTTATAATGCCATGGTGGAGGTCCAGAAGTTAGCAGAACTAGAGGAAGTAATACAATTTAAATTGGTCCCAGAAAGAAGGTCCACTATTAAATCCATGTGGTGGGAAAGGCTTCAAGGTGGGCAGAGGATAGTTGAAGACTGGCAAAAGATTATACAGGTTCACACGCTGGTAGTTTCACCTCAGGATGATATGTATACATGGTTGAAATATGCTAGTCTTTGCAGGAAAAGTGGCAGTTTAATGTTATGTCACAAAACATTAGTTATGTTGCTTGGAACAGATCCTTCCTTAACTCCTGATCAGCCATTACCAACCACTCATCCTCAAGTGACATTCGCTTATTGTAAGCACATGTGGGTGGCAAATAAACGTGAAGAAGCGTATAATCAGTTGCAAAGATTTGTGCAGATGTCTTTACAACCGACGACTGTGTCGGTGGTAAATCAAGAAGATGAGAAACAACAAGAAGTAAGAAAACGATTACTTGCTAGATGTTATTTGAAGCTTGGAGAATGGTTGGAAGCTTTGCAGGGCATAAATGAACATTCTATTCCGGCGGTGCTATCTTATTATGCTGCAGCTACAGAACACGATCCTACTTGGTACAAGGCATGGCATGCTTTTGCATATACTAACTTTGAAACGGTTTTATTTTATAAACATCAACAAGGCGATTCGAATAATGAGAACATTCCAGGAAACGGAACTCGCGGTAATCTTTCTAGTTCACAGTACATATCTCAATTTACTGTACCAGCAGTTGAAGGGTTCTTCAGATCTATTAATCTTTCCCATGGTAATTCTTTGCAAGATACACTTCGTTTGTTGACCTTGTGGTTTGATTATGGTCAGTGGCCAGAAGTGTATGAAGCTATCGTCGAAGGTATCCGTTTAATCGAAATCAATACTTGGCTACAAGTAATTCCGCAACTTATAGCAAGAATAGATACACCCAGAGCTTTAGTTGGTAGATGTATACATCATCTCTTAATAGATATTGGAAAAACACATCCTCAAGCCTTGGTCTATCCTTTGACTGTAGCGTCGAAAAGCGCCAGTCATGCCAGAAAGACCGCCGCCAATAAAATTCTTAAAAGTATGTGCGAACATAGCCCGACTCTGGTGCAACAAGCAATGATGGCTAGTGATGAATTAATCAGAGTCGCGATTCTCTGGCATGAATTGTGGCATGAAGGGCTGGAAGAAGCTAGTAGATTATATTTCGGTGAAAGAAACGTTCGGGGAATGTTTGATACGTTAGAGCCCTTACATGCAATGTTAGAGAGAGGCCCACAGACTTTAAAAGAAACATCTTTCAATCAAGCTTATGGCAGAGATTTAATGGAGGCACAAGAATGGTGTCGCAGATATAAAGCTTCGCGCAATGTCCGTGATTTGAATCAAGCTTGGGATTTATATTATCACGTTTTTAGGAGGATATCTCGACAGTTACCGCAGCTAACTAGTTTAGAACTTCAGTATGTCAGTCCAAAATTACTTCTTTGTAGGGATTTAGAATTGGCCGTGCCAGGCAGCTATAGCCCTGGACAACCAATAGTTAGGATAGCAAGTATACATAGTTCTATGCAAGTGATAACAAGCAAACAGCGACCGCGAAAATTATGTATAAAA
>Hym97
GAGCCAGACGCTCCAGGCAAGCCAGATCTAAAGGATTGGTCGAAGCACCACGTAGACCTCAAGTGGAAAGCGCCAAAGAAGGATGGCGGTGCGCCGATCGAGAAGTACATCATCGAAAAGAAAGATCAATACGGCAAATGGCAGAAGGCGGCTGAAGTTCCTGGAAACAAAACAGAAGGTAGAGTCGAGGATCTCGTTGAAGGACAGAAGTATCAGTTCCGTGTGAAGGCGGTGAACAAAGGTGGTCAGAGCAAACCCAGTGAACCAAGCGACAGTCTAGTAGCCAAGGATCGTTACGCAGCGCCGAAGATCGATCGTACCAACTTGAAAGATCTAACGATCAAAGCTGGCACTCACATTCGATTAGACGTGAAAGTTACCGGTGAACCACCTCCAACGAAAACATGGTTCTTGAACAAAGCCAAGCAGGAGTCTGCTGGCGTGGTGACCATCGAATTGGAAGATTACAAAACCAAATTCTTGGTATCGTCCGCTAGCAGAGCCCACACTGGCACGTTGACGCTGAAAGCAGAGAACAGCTCTGGAAAAGATGAAGCGTCAATCGAGATTTTGGTCTTGGACAAACCTAGCAAACCAGAAGGCCCGCTTAAAGTATCCGACGTGCACAAAGAAGGATGCACACTGAAATGGAGTCCACCCCTGGATGATGGTGGCACGCCGCTGGATCATTACGTGGTCGAGAAAATGGACACGGAAACAGGAAGGTGGATTCCAGTGGGACGCACGAAGGAACCTACTATGGTAGTGGAAAATTTGGTACCTGGTCAGGAATACAAGTTCCGAGTTAGCGCTGTGAATGCTGAAGGCGAATCGGAACCTTTGGAAACTGAACACGGAATCGTAGCCAAGAATCCCTTC
>Hym98
TTCCAGGAGGCTCTGGAGGGTCTCCAGAAATGGCTAACGGACACAGAGGAAATGGTATCCAACCAGAAATCACCATCATCGGATTACAACGTAGTTAAGGCGCAATTACAAGAGCAAAAATTCCTGAAGAAGATGCTAATGGATCAGCAAAACTCAATGTCCTCCTCGTACAACATGGGCCAAGAAGTGGCGGCTGAAGCGGAGCCTAAGGAACAGAAGAAGATCGAGAAACAACTAAAAGATTTGATGGCAAGATTTGATAATCTTACGGAAAGCGCTGCTAAGAGAATGGAAGCACTTGAACAAGCGATGGGAGTAGCGAAACAGTTCCAGGATAAACTGATACCGCTTCAAACTTGGCTGGACAAGACCGAAAAACGCGTGAGAGATATGGAGTTGGTTCCAACGGACGAGGAAAAAATCCAGCAACGCGTTACCGAACACGATGGTCTTCACGAGGATATTCTGTCAAAGAAACCTGAATTCAGTGAACTTACAGAGGTTGCTAGTCAACTAATGTCTCTGGTAGGCGAAGATGAAGCCGCTGCTTTGGCTGACAAACTTCAGGACGCGGCTGATAGATACGCTGCATTGGTCGAACGATCGGAATCTCTTGGTAACTTGCTTCAACGTTCGAGACAGGGTTTACGTCATCTGGTACTCAGCTATCAAGAACTTCAGGCTTGGATGGAGGGTATGGAAATCAGATTGTCGAAATACAGAGTGCTGGCTGTGCATACGGAGAAGCTTCTTCAACAAATGGAAGACCTAGCTGACTTGACCGAAGAGGTTTCGACTCGACAGACGGAAGTAGACAGTACCACCGATACTGGATTGGAATTAATGAAACACATCTCGAGCGACGAGGCGCTTCAATTGAAAGATAAACTCGATTCTTTGCAACGGCGATTTAATGATTTGGTTAGTCGAGGTTCCGACTTGCTGAAGCACGCGCAAGAGTCTCTTCCATTGGTGCAACAATTCCATGATAATCATAATCGTTTAATGGATTGGATGCAGGCTGCGGAATCGGCTCTGCAATCAGCCGAACCTCGCGAGGATGAAATTATTAGATTAGAAATGGAAATATCGGAATATAGACCAGTTCTAGACAAGATCAACGCCGTTGGACCGCAGTTGTCTCAGTTATCTCCGGGTGAAGGGGCGGCGACTATCGAAGCTCTAGTCATCAGAGACAACAGGAGATTCGCCGCCATTGCCGAGCAGATTCAACGAAAGGCTGAGAGGCTTCAGCTGAGTAAGCAACGTTCGCTGGAAGTGATCGGCGATATCGACGATTTACTAGAATGGTTCCATGAAGTGGATAATCAATTGAGGGAAGCAGAACCACCGAGCAGCGAACCGGAAATCATCAGGGTACAATTGAAGGAGCATAAAGCCTTGAACGACGACATATCCAGTCAGAAAGGACGTGTTAGGGATGTTATATCCACGGCAAAGAAGGTGATCCGTGAAAATGGTCAATACGAGGACAAATCTACGATCAGAGAAAATATGGAGGACTTACGAGAAACCATGGAAATCGTATCCGGTCTTTCAATGGATAGACTCGGTGCTCTGGAACAAGCTTTGCCATTGGCTGAACATTTACGCGACACTCACATTGATTTAGTCAGCTGGTTAGAGGAGGCTGAACAACAAGTCGCAATGCTTCCTATGCCTGCTTTAAGACCCGATCTAATAGCCGCCCAACAGGACAAGAACGAGTTCCTCGTGCAGAGTATCAACGAACACAAACCTTTGGTCGAGAAGCTGAACAAAACTGGTGAAGCATTGTTGAAGCTGTGCAATGAAGAAGAAGGTATCAAAATACAGGACATATTGGAAGCAGACACTACTCGATATGCAGCCCTCAGAGCAGAACTTCGTGGTCGACAGCAGACTCTCGAACAAGCACTTCAGGAATCTTCTCAGTTCTCCGACAAGCTGGAAGGAATGCTGCGTGCTCTCTCATCAACCGCCGATCAAGTAAATGGCGCCGAACCGATCAGCGCTCATCCTGGTCGGTTAAGAGATCAGATGGAAGAGAATTCCGCTCTGGTCGACGAATTGGCTCAAAGATCCGAGGCCTATGCGGCTGTGAGGAGGGCCGCCGATGACGTGATCAGCAAGGCAGGTAATAGAGCTGATCCAGCCGTAAAGGACATCAAACGGAAGCTGGACAAATTGAACAAACTATGGAGCGACGTGCAAAAGTCGACGACCGACAGAGGTCAAACGTTAGACGAAGCTTTGGCGATCGCCGAGAAATTCTGGTCCGAGTTGAATGGCGTGATGTCGACTCTGCGAGAGCTTCAGGATGCTCTTGCTGGTCAGGCGCCACCAGCAGCTCAACCTGCTGCCATCCAACAGCAACAGGTTGCCTTGCAGGAGATTAGGCACGAAATCGACCAAACGAAACCAGATGTCGAGCAAGTACGAGCTTCTGGTCACGAGTTGATGGGTCTTTGCGGTGAGCCAGACAAACCAGATGTTAGAAAGCATATTGAAGATTTGGATCAAGCATGGGATAACGTGACTGCCCTATATGCCAGAAGAGAGGAAAATCTGATCGATGCTATGGAGAAGGCCATGGAGTTCCACGAGACCTTGCAAAATCTTTTGGAGTTCCTACAAGAAGCCGAGGACAAGTTCTCCAGTATGGGACTGCTAGGAAGCGACATCGACGAAGTTAAAAAACAGATCAAACAATTGGCCAATTTCAAAGCCGAAGTAGATCCTCACATGGTCAAGGTCGAAGCTCTAAAC
>Hym99
TTCAACAATATTCAAGTTTCAAGAAGATACAAACATTTTGATTGGCTACACGAACGTTTGGAAGAAAAATATTGTTTTATTCCCATTCCACCATTGCCAGATAAACAAATATCAGGGAGATATGAAGAACAATTTATCGAACATCGACGCACACAATTACAAGAATTCGTTGATTACGTTTGTAGGCATCCTGTACTGGCGCGTAGTCGCGTATGGGAACATTTTATAACTTGTACAGATGAGAAAAGGTGGAAGGCTGGCAAGAGACAGGCTGAGAAAGATGAATTATTAGGCGTAAATTACTTTAATGCTGTGCAATGTCCTGAAACAACTTTGGATGTTATAAAAGTGGAAATTCAAACGGATGCTTTCAGTAGATTTATAAGCGGATTGGATCCGGTTGTTAAAAATTTTATGGCTATGGCTGTTGATCAAACAAAAAAAAGCCTTCTTTATAAGAGAGAATTTCAAAAAATTGGTCAAAGTTTTAGTGCATTAAGTCATGCTTTAGAAGGCGACGATAGTAGTCGAGGAAGATTAACCTACGCGTTAAAAATAACGGGAGATGCTTATAACGATATCGGCAAGTTATACGAAGAACAGCCTAAGTTTGATTGGGAACCTTTGTCTGATAAATTTCATATTTATAGAGGAATCATCAGTAGTTTCCCAGATGTAATTAGCATACACAAG
>Hym100
GAACCAGATAAACCAGGCGATCTGCGTGTTACCGATTGGGACAAGGACCACGTCGATCTCGCATGGACACCGCCAGCGAACGACGGTGGCTCGCCTATTACTGGCTATATAATCGAGAAGAAAGACAAATACGGCGAATGGGAGAAGGCCGTAGAAGTACCAGCGGATGAAACGTCAGCCACAGTCCCTGACTTAATAGAAGGCCAGCCTTACGAGTTCCGCGTGCGAGCCGTAAACAAGGCTGGCCCTGGCGAACCTTCGGATCCGACGCCAACGATCATTGCCAAGCCGCGAAACCTAGCACCGAAGATCGATCGTACGAATTTGGTAGAGGTCAGAATCAAAGCTGGTCAAAACTTCAGCTTCGACGTGAAGGTTTCGGGTGAACCTCCTCCAACCACGAAATGGATGTTGGGAAAACGCGAGGTGCGACCGACAGAGCGTATAAAAGTAAAGCACGTGGATTACAATACGACTCTCAGCGTCAGAAATGCTACCAGAGCGGAATCTGGAAGATACACTATCACCGCCGAGAATATAAATGGCATGGACGAAGCAGTTGTCAAGGTAACGGTTCTGGACAAACCGAGTCCACCTCAAGGACCGCTCAGAGCATCTGACGTGCACGCGGAAGGATGCAAATTATCGTGGAAACCACCGGAAGACGACGGTGGCCAACCAATCGACAAATACGTCGTGGAAAAGATGGACGAAGCGACTGGCCGCTGGGTACCTGCAGGAGAGACGGATGGACCGCAGACCTCGTTGCAGGTTGAAGGACTTACGCCAGGTCATAAATACAAGTTCAGAGTCCGCGCGGTTAATAAGCAAGGCAAATCGGAACCGCTCACGGCTATGCAGGGCATCGAAGCGAAGAATCCATTC
>Hym101
GCTGATATAAAACCACAAACTGATGGTTGTAATGGATTGAAATATAATTTAACTGTTGATATTATAGAGTGTATATTTAAGACTTATCCAGCAGTAAAAAGAAAACATCAAGAAAATGTGCCTCATAAAATGTCAGAATCTGATTTTTGGACAAAATTCTTTCAGTCACATTATTTTCATCGAGATCGTATCAATGCAGGGACCAAGGATCTTTTTACCGAATGTGCCAAAATAGATGATCAAGAACTTAAAAAAGATATTCAATCGGGTATTGATGATCCATTGGTGGATATAACTTCTTTTGAGGATCAAACTCTAGATGATAATTATGGGAATGGACCTAGTAAATCTGACAAAGTTTCAGGAAATATTGTACATCAAAGTATGATTAAGAGATTTAATCAACATAGTATCATGGTTTTAAAGGCCAGCACTGCCAAGCAATCTACACAATCCATTCAACCACAATTAAATGGATCAACGCCATCAGCAAGTAAAACTACAACACTGTCTAATCAGTTAGATGAACGACCAAAGAAAAAA
>Hym102
ATGCCCAAGCAAGTGCCAGTGGAGAATTTGGTGATCCCGCCGCAGGACGGTCGGATATGCGGGACGATTTGCATCTGCCAGATGACGGCGGTGTTATCCTTCGTCGCTCTGGTTTATCTGACCGTGGCGATTTACATGCCGAGCACGCGAGCGTTTCAATCTGGTATCAGCGAGATACCAGTGATGTGCACGACAATACGCGCGGTCAACGCGGATAATTGTGAATGGGGCAGCTGTGGAGAGTGGTGTCTGTCGAAAACATCCGGCCCTTGCGTCCAGATTCATGTAAATCTCCGCAGAAACGGCTCGGCGATCATATTAGCGAACTGTACCAATACCACGAACAAGACCTGTTACGGTATCGATCAGGAAAACGCGAAGAAATCGAAATGCATCGCGGACGAGTGTCGCAATCTCACCGGTACGTTCAACTGTACGTCTGGTGTATGCATTAATATCACAGACGCGTTCGAGTGTATATTCCACGACACGGATCCACCGATGAAATGTTCCGGTAGACGCGGTAAGATAACCTGCATAGACATAGACGGTCTATTTAATTGTAACCGTGGAACCTGTGAACGTATTAGAACACCCTACAACTGCGACCGTAGGTGCGTCGATATCCCGACCAGGAACAAAAATATGATTTTATTGAGCGGCGATAAGGTTTATCTGAGTCAATGCGAGAGAGCTATAGACGTCGAGACGAATCGGGAAATCTGGCACGAGGATCGTGGTGACGTCATGATGGCGTCCTGTTATGGAATATTCAACTCCACCTTGGGCGTCGAAGCTGTTGATTGTATCAATGGATCCGTTCTAGAGAAAGATCTTCTCTCTGATCTGACGAATTTCACCTATCTATCATATCTCAACATATTCGCGACAAAACCACTGGATGAAACCAGAATGGTTGCTCCACCAGAACAAGATCTTATCATCGCTAACGAAAGTCGTCTGCTAATTAATCTCGAGGGTTGCGTCAATACTCTACGCGAGGAATGTAAAGAATTCCTTCACGTATATGGGAAGGATGGTTCTGATCATAACGCACGCGCTAGATTTCCATGTTATTACGCTGAGGGTGACACTGGAATCGTTGTATCCCGATTTAACCTGGAAAGCACTTACAAGGAGTTTCTAATCTCGTTGGTGTTTCCCAGTGTACTGTTCGTCATCAGTTGTCTGACGTTGATCTTTTGTCAGAGGACCGTGGTGGTCGGAGATGATGCCAAGATGAGATTTAAAGGCACAGTTGGTGCCGGCCTCACGTCGATAGAGAAGAGCGCTTCGGGTAACCTAGGGGATGCTGGCGGAGGAAACTCTGCTATGGCGCTC
>Hym103
GTTAGTAATGTCATAGATGCGTGTTGTGTATTCTTGGAAAGACAATTAGATCCCACAAATGCTATTGGAATTGCTAATTTTGCTGAACAACATGGTTGTCAAAATTTATGTCAGAAAGCAAATCAATTTATTGTTCAACATTTTAGTCAGATATGTCAGGAAGAAGAGTTCCTACAGTTATCGGCAATGCAATTGATAGCACTAGTGAGAAAGGATGAGCTGAATGTACAGGAAGAGAGAGAAGTGTACAACGCAGTGTTAAAATGGGTCAAGTACAATGAAGAAGCCAGAGGACCCAAAATGGAGCACATATTGCATGCAGTGAGGTGTCAGTATCTCACTCCTAACTTCCTTAGAGAACAAATGAAAAACTGTGATGTTTTAAAGAAAGTACCTGCATGCAGAGAGTACCTTGCACAGATCTTCAAAGATTTGACTCTTCATAAAAAGCCAGTGGTAAAAGAGAGAACACCTAACACTCGCAGAGTGATATACATAGCTGGTGGTTTCTTGAAACATTCTTTAGATTTGCTAGAGGGGTATAACGTAGATGAAAAAACTTGGACTCAACATGCTAAACTAATAGTCCCAAGATCTGGTTTGGGTGGAGCATTCCTAAAGGGTATGTTTTATGCTGTTGGTGGGAGGAATAATTCACCAGATAGC
>Hym104
TCTGGCAAAGAAGGAACGCCAAAGGAATATTATACTCTTGAGTGCCTCTTGTTTTTACTCAAACATGTACAACTTACACATCCTGTGTATGTACGGCAAGCAGCTGCAGAGAATATACCAGTGGTACGAAGACCTGATAGAAAAGATTTATTGGCATATCTCAATGGTGAGACTGCTACATCAGCCGCCATAGACAAATCTGCTCCTTTGGAAATTCCTACTCAAGTTAAAAGGACATCTGAAGATGGATTGGAAAGTGGGCCCTCTAAAAAGCCACGTTTCGAAGAGACTCATGTCCAGAAAGTTAAAGAGCAACTTGCTGCCAGGCTGGATGCTCCAAAGGAAGCTTCTGTCACAGTGGATAACATTAAGTCCCTTTCTGAGGCAATGTCTGTTGAAAAGATTGCAGCTATCAAGGCTAAACGTTTAGCTAAAAAGCGTACCACAATTAAAGAAAACGATGATATTGGAATGGGATCTGATTTGCGTGTTATATTGATGGATGTTGATGATACGAAAGATATAGTTTCTAGAGAAAGACAATGGAGAACACGCGCGACTATTTTACAGAGTGGCGGAAAAATATTTGCGAAGAATATATTCGCAATTCTTCAGAGTATTAAAGCTCGTGAAGAGGGCAGACAGAAAGGTCCTGCTGCGCCAACACCTATAGTTACCCCACGCTCCACACCCATGCGCCCGTTACCGCAGCCAGCTGTTTACAATCGATACGATCAGGAAAGGTTTATCAGACAAAAAGAAGAGACAGAAGGATTCAAAATCGACACTATGGGCACTTATCACGGCATGACTCTAAAGTCTGTGACAGAAGGCACTAATCCAGCTGTTAGAAAACCGCCAAGTAATCCTTCCACGACTCCTAGTTCCGGCTTGCTACCGACTTCCGCTGCTAAACTTACAGCGCAGCAAGCGGCACAGAATAAGCGTCCTAGCAGAACTCCTATCATCATCATTCCAAGCGCAAATACATCACTGATCACGATGTATAACTCGAAAGATATACTACAGGATCTGAAATACATCAGTAACGAAGAAAAACGTGCACAAGGCTGTAAACGAGAGAACGAGGTCCTTTTGCAACGAAGAAAGGAAGGCGGGCTCACGGTGCCATACAGGGTAGTAGATAATCCACAAAAACTTACAAATGCAGACTGGGAAAGGGTCGTGGCGGTATTTGTAATGGGTCCAGCTTGGCAATTCAAGGGTTGGCCTTTCGATGGTAACCCTGTTGAAATTTTTTCAAAA
>Hym105
ATGAGTATTTCAAAGAACGTGAAAAAATATGAAACTATTTTGAAGTCTGTTGAAACTGATTCAGAAAAATTTGCTGCATTGTTTATGATAACAAAATTGGTGGATAGCAAAGATTGTACAGTAGCAGAAAAAAAAGTGTTATTTGAAGCTATTGGAAAAAAATTTCTAGCAAAATTATTATCTACACAAGTCGTTCCTGTGGATTGTCCTCCACAAGTATATAAGTCTGTAGCATTGTCTATACTTTCTGCATTCTGTGGAGAATCAGAATTAGCTTCTCATCCTGACATGATTACTCATATACCTGCATTACTTGAAATTATATCGCAAGCTGATGAAGATGCAGATGATAATATGTTAATTATTGTTAGTGAAGCATATACCTGTTTGCAAAATATCGCACAATATTCTCCTGGACAACAAGTTTTACTTGAACAGAAAGCAATTACAAAAATGTGTGATATTTATTCAGAAAAAAGCTTTCAGACAGACCAGGCTTTGAACATTTTAGTTACTTTAGTTCAGAGATTTGGTCCAGAAGCATGGGATGCAACAGATACTGCACCTTTCCATGTTATTATAAACAAGATTGCATTAGATTTTGAAACAGATCATACAGAAAGAAAATTTCAATTATGTACAATTTTGCAAGCTTTACTAATGTCCTGCAGAAAAAACATAATTAGTGAAACTGCTAAAGAAGAATCTTGGCCTTCTAGCATTCATAAAGCTTTATCTGATATTCTTGGATCAAAGATAGGCAAAAACCAACGTGATCCAGCACTAAAACTTGCTTCTGTCATGTTAGATTTATTAGGAGCAGAATGGACTTTATTAGATAAAGAAAAACCAAAAGTATTTTTATTATTATTGATTCAATTGGCATCTATAGAAGTTAGAATGCAAGTGGAAGGAAAACAATTAAAAACTATAATGGCAAATGCAGACTTAGTTACATCTTGCTTTATTATTATTGAAATTTCTCTTGGATATATTACTAATGATCAGTTGGACCTAGACCAAAAAGAAAAACAGTCATTATATACTGTTTTAAAGGGAGCCTTTGCTGCAATTATAGGTTTACTTACAGCAGTATCTAAGATGAAAGAAATAACAGATGTCAAAGAAAAAATATTTATTTGTGCTGTGGTAAGAGTATTAGCAGCATGGCTTGCTCAGGAAACAACAGCTATGCGTTCTCAAGTTTATGCAGTTTTACCATATGTATTAACAGTAGCCAATGACACATTTTATGCACACAGAAATAGAAAATTGTCAGAGAAGGCTAAAGCAAATGCTAAAATTAAAAGTGATGAAGCAACATCATCTGGAGAACTAGTTACTCATGATCCTCTAAGTGAAATTGATTTATTAAGGCTTTTATTACCAGCATTGTGCTATTTAGCTGTAGAAGAAGATGCTAGAAAAATTTTAATTAAACACAAACAAGAGGAAGTCCTGTTCGAATGTTTATCTTACCATTGGACAATTGTTCATCATAAAAAGCCACCAATACCAAAATCAGAAAGATTAAAAGCATTGAAAGAACCAGAAAAAGAAGAAGATTTAGACCTTCATGTATCAGAAGCAATCAAAGATTCAAGGGTGGCCATGGTCTCTGTGTGCAATGTTTTAATGAATATTACTGTATTAGAGGCAAAATTAGTGGAAGAATCACCAACATTTATTTCTTTATTAAAATTTATTTTCAATAATCTCCCAGAACTTAAACAAATTCCTGAAAATTTAGTATTGCATGGTCATCTTGCAGTTTTGGGATTACTGTTATTGAAGCAACAGGCAACACGTGTCAAGAAAAACGATTTTTCTATATGTCGATATATTCAGGCTACTATAAGATTTTTGTGGGATGCATATATAATTGATGAAAGCAATGATCCCACTGAACTTGTTGTTGCTATGTCATATAAAGAACGATGGATGGAACTTATGGAACTATGGTTTCTTGGAATGCAAACAATGGCTGGGGTATTACAAGTTATACCTTGGCTTTCACAATTTACTCTTGAGTCAGGTTGGGCAGAAGAAATTATTGAGATTCTCAAGAAAATAAAAATAGGAAGTCTTCAGCCAAATGTAAAGTTTGCTTTTGAAGATCTTTTGTGCCATTTAGTTAAAGCAGATGAAAATGTTGCTTCTGTTTTGAAGAAATGTGGGGCTTTAACAGTATGCAGAAATCATCGTATGATGGAGCTGGGAAAACATCTTTTTGGAGAT
>Hym106
ATTCCACATTTTAAGGAAGTTGTGATTATGGCAACGGTTTGCGAGTCTTGCGGACACAGAACGAATGAAGTCAAGAGCGGAGGAGGTATCGAACCCACGGGAGTGAAAATAGAAGTCACAGTTACAGGAAGAGAGGACTTTAGCCGTGACTTGTTGAAATCCGAAACTTGCCATATGGAAATACCCGAACTGGAGTTGGAAATCGGTCCCGCTGCCTTAGGTGGACGTTTCACTACAGTAGAAGGCATTTTAGTAGCGATAAAAGAGCAATTATCATCATCGACAGCTTTCAGCGGTGATAGTAGCGATCCAGAAACTGTTAAACGGATGGAAGCATTCATATCTCTCTTAAATGAGGTTTTGGAAGGGAAACAAAAGATCACGCTTGTATTAGATGATCCAGCAGGCAATAGTTACATTCAGAGCCTGTCAGACGAAGGTTTAGATAGCGGTTTAAAAATCATTAAATATGAAAGAAGTTTCGATCAGAACGAAGAACTGGGATTGAACGATATGAAAGTTGAAGACTAT
>Hym107
TACAATTCACGCGGTCAACTAATCCACGCTTCCGAGCATAAGAAGTTCCAAATCTGGTACTTCTACGACGACCGTGGCCGACTGGTCGCCTGGAACGACGACCGCGAGAACATCACGCAGTTCTTCTATGCGAATCCAAAGACGCCGGATTTGATCACGCACATCCACTTCCCGAAGTCCTCGAAAACCTTCCGATTCCTCTATGACTCCCGCAATTTCCTCATGACAGTGGAGACATCAGAGCAAAGATTCTACGTCGCAACAGATCAAAATGGCTCTCCTCTAGCACTCTTTGATACCAATGGAAACCTGATAAAGGAGATGAGACGTACACCATTTGGAAAAATCATCAAGGACACCAATCCAGACTTCTACTTGCCCATAGACTTCCACGGTGGTCTCCTGGATCCAAATACTAAATTAGTTTACCTAAACAAGCGCTTGTACGATCCAACTGTTGGCCAGTGGATGACACCAGCGTGGGAGCAAATGGCCAACGAACTCACCACTCCAACCGACATTTTCATCTATCGTTTCCGTAATAATGATCCAATTAATTTCAAACAGAATGTGGAATACATGACTGATCTGGCTAGTTGGCTGAAACTATATGGCTACGATATTTCTGCAATGCTTGGTTCCGAGTACATGAAACAAATGGTGTACCAACCTAGTGCAACCATCACATCACCTCAATTGACCCCAGACTTTGGTGTCATGTCTGGTTTACAGTGCATTGTGAATCGCGTACACGAAAAGTTCTCAGATCTAGGTTTCGTCCCTAAGCCATTACTCAAGCTGGAACCAAAGACGAGGAATCTTCTTCCCAGAGTGGCTCATCGTCGCGCCGTCTTTGGAGAAGGTATCCTAGTTTCCCGTGTTGGTGGAAGATCACTTGTCAGTGTAGTAGACGGTGTGAACAGCGTAGTCCAGGACGTAGTGACATCCGTGTTCAACAACTCATACTTCTTACCTCTACACTTCAGTGTCCACGATCAAGACGTGTTCTACTTTGTGAAAGACAATGCACTGAAAATTCGTGATGACATGGAGGAACTTCGTCGTCTAGGTGGCATGTTCAACGTCTCAACCCATGAAACTACCGAACACGGTGCAGGTACCTGGAAAGAACTAAGATTACACAATCCAGACGCTGCTGTGGTGATCAAGTACGGAGCTGATCCTGAACAAGAGAGACACAGAATATTAAAACACGCTCATAAACGAGCAGTAGAAAGAGCTTGGGAGATAGAGAAGCAATTGGTTATGGCTGGTTTCCAAGGAAGAGGCGACTGGTCTAAAGAAGAGAAAGATGAACTAATTAGTCGAGGCACGGTTAGTGGTTACGAAGGTGTGGACATTCATAGTGTGCATAGATATCCACAATTAGCTGACGATCCTGGTAATGTAGCGTTCACGAGAGATACCAAAAGGAAACGAAGAAAGAGTGGAAACAGGCGTAACAGAATCCACAGGCATGACTCG
>Hym108
TCCGCGCATATGGCTGTGATAGAGGGCCTGATGGTCTTGTACGCGAAGGAAGTAGTGACTGGAGACCGAGTAGTTTCGGCGATCCGGCGGTTCGACCCTCAGGCGGAGGTGGATGTGCCAGCGGACCACGAGAAAGGACTTCTTCTCTGGATCAGCCACGCGTCAAACGCGTTGATTGCCAAGATCCAGGCGGAGGAAGGTGCCGGTGATAAAACGCGACTGCCAGAACTGCCAGCTGCCAAGGACTTCCAATCGTTATGCGATGGTGTCGGCCTTGCCGCCGTTGTGGCCTTCTACTGCCCCGGCGAGCTCAATTGGATGGACATTAGGGTGTCGAAGAGACCGTCGGTCGCAGACGCGCTGCACAACTTGTCACTGGTCCACGCGTTTTGTAACCGATGCTTACCCTATTCCATTTTTCATATGCTACCCGAAGACGTGACGTATATGAGG
>Hym109
GCAACAGAATTAATGAAGGGCTATGTGCCAGGATTAATGGATGCTTCTGCAAAAATGACAATTTTCTTTTGTATTTTGGAAGAAGCAATTAAACTTGGTGACCGCGTTTTAGCATTTTCTCAATCGTTATTTACATTGAATCTCATTGAAGATTTTTTAGCTAGAAATAGTTTGAAGTATCCTGATGGGCAAACAGATGCTTGGATCAAAAATGTAAATTATTATCGTCTCGATGGCAGTACTAGCGCCTTGGAAAGAGAAAAACTTATTAATGAATTTAATAATAATCCAAAAATTCATCTTTTTCTTGTTTCAACGCGTGCTGGTTCTCTTGGTATTAATCTTGTTGGCGCTAACCGTGCCATTGTATTCGATGCTTCTTGGAATCCTTGTCATGATACACAGGCTGTTTGTAGAGTGTATAGATATGGACAACAGAAACCTTGTTTTGTTTACCGTTTGGTCACTGACAATTGTTTAGAAAGAAAAATATATGACAGACAAATTAGTAAGCAAGGAATGGCAGATCGTGTGGTTGATCAATGCAATCCAGATGCTCATCTTTCATTAAAAGAAGCAACTACATTGTCTTGGGATTGGGAAGAAGATAGTCAAGTACAAGATTTCTCTCAAACGAAAGATAGTTATTCTGATGAAGTGATGCATCGTGTATTAGAACGTCATTCTTCTTTATTAACGAAACAGCCTTTCCACCATGAAAGTCTTTTAGTTGATAGAAAAGATAAGAAACTTAGTCAAGCAGAAAAGCGACTAGCTCGTCGTGGTTACGAACTTGAAAAAATGGCAGCCAACTGTTCCAGGCCCAGTTATAATTATGTTCCTGGAAATACTGCAACACGG
>Hym110
AAAAAACATACTATTGTAACGAGGTCAAAAACAGGATCTTTACAACCTAGGACATTTAATATGGATGATTTAAAGAAACGTAGTAGTGGACAGTTGTCAAAGGAAGAGTTAGAAAAACTAGATAAAAGTTTGAAAGAGGAGGGAGATGGTACTAGATTAACAAGACAGAAAGCTCATCAAATAGCTTCTGGTACACATCTCTTTAAATTAGGGATGGATAACAACTTCAAATCATATGTGAATCAATATAGTACCAATCCTATTTCTCTGAATAAGGCCCAACGTAACGAAGAACGCGATAAAAAGAGGCATTTGTCACACAAATTTTCACTTACACAGGCCTCAGAATTCAAATGGGTTGGGAGTTTGACAGGAACGCGAGCTCTCTTAGTAAGCACAATTCGTCAGACAATTCTTCAACTCGAAAGTAGCATTCAATCATCGTTTATGCATACTAATTGGCCTCTTTTGCGTAAACCTTGGACTACGGCGGTGGGTGCTTGCGTTAATCCCAGAGATTTTGCGCGTGCTCTTATTGTTTTACAAGCATGCATTAAATCAGTAGTGTTTGCTAGTGTATGGCATGATCAACTTGGACACGTGAAATTACAAAGAGTAACAGCCCTTGAACGAGAAGAGAAGAAGCGCCAGGATAAGAAAGATAAGAAGGAAAGAGAAGATGAAGAAGAACGTAATCGTCTGTTTAATTTTGTCAAATATACTTTAGGTTTGAAACATCAAGTATGGAAACAAAAAGGAGAAGAATATCGAGTACATGGACAAGGCGGATGGCTATGGGTATCTGCTAGTCGCCGTTACAGATGTTTTGACATCTCAAAATTGGGTCTTCGAATAGGCCCACAGAAAATTATGGTACAAATTAAAGATCAAGAAGGATTAAAAATATTAGCTTTAGATCCTCCTACATATGATTTTTTGATAAAAGAATATTGCTCTTCTAAAAAAGAAGAAAATGATATGAATATTAAAATAAAAGAAGAGATTAAAGAGGAAGAATCATCAAAGGTTACATCACTTGACACATCTATAAAACAAGAGTGCAAAGAAGACAACATAAAAAAAGAACCAATTGAAGATAAACAAAATAAAATGGAAACAGATACAAAAAACGAAGAAAAAACAGTGGCAAAAACAGAACCACAACAGATTAAACAGGAAACAAAAATGAATTTATCA
>Hym111
GCGTTGGTGGTGAAGAATGGATGTTCGAACGGAAGTTCCTGCGGCAGTGGTATACGTAAGCCGAAGACGATTACCGCCACGCCCGATGTCGTGCTGAAGATTTACGTGGATAAGCTGACGCCTTACGAACACCACGAGATCTTTAATTATCGGCATATATACTTTATCGGGGCGAACGCGAAGAAGAGGCCGGGGATAATCGGTCGGCCTCACAACAACGGCTACGACAACGAACATGGTTCCTATATCCACGTGACTCACGATCACGTGGCCTACAGGTACGAGGTGCTGAAGGTGATCGGTAAAGGGTCGTTCGGTCAGGTTGTGAAAGCGTACGATCACAAGAAACAGGAGCACGTTGCCCTGAAGATGGTCAGGAACGAGAAAAGGTTCCATCGTCAGGCACAGGAAGAAGTGAAGATATTGAGGAAGCTACGCGAACAAGATAAGGACGACACGATGAATATCATTCACATGTTCGATTCGTTTACGTTCCGTAACCATATGTGCATCACCTTCGAATTGCTCAGTATTAACCTGTACGAGCTGATCAAGAAGAACAAGTTCCTGGGCTTCAGTATGCAGCTCGTGAAGAAGTTCGCGCACTCGTTGCTACAGTGCCTCGACGCTCTTTACAAGAACAGGATCATTCATTGCGACATGAAGCCGGAGAATGTTCTTTTGAAACAGCAGGGACGCAGTGGTATCAAG
>Hym112
TACAATCTAATTCCCAAGGCGGTATTGTCGCTCAAGGTGCTTCAAGAATTACCGATCATAGTCGTACTTATGAACCAATTGTACAAACAGAACGTGCACCAGGATGTATCTGATTTCATCCCTCTCGTGATAACGACCATAACTTTGCAACCGAGTCCTCAGCATCGAGCCTCTCCTGGATTCAACAAGGAAGTGTTCGTCGATTTCATGGGTGCTCAGATTAAAACACTGTCGTTCCTAGCGTACGTCATCAGAGTTTACCAAGACGTAGTGTCTCAACACAGCTCGATATTGGTGAAAGGAATCCTAGGTTTATTCACGTTGTGTCCAATGGAAGTGGCGCATCTACGAAAAGAATTAGTAATTGCATCGAGACACATATTGGCCACGGATCTTCGGAACAAATTTATACCACATATGGAGTGTTTTTTCGACGAAGATATATTTATTGGGCGAGGCTGGACCACCCACGAATCTCTCAGACCTCTTGCATACTCGACCCTTGCGGACTTGGTTCATCATGTCAGGTTATTGTTACCATTAAGTGACGTGTCCAGAGCTGTACATCTTTATAGCAAGAATTTATTGGACCAAAGTCTTCCCACGGCCGTCCAGATGGTATCTTGCAAGCTGCTGATGAACCTAGTAGACACAGTAAGGCAAAGATCCGATGCTGAGAACAGTACTCAAGGAAGAGAACTTCTTATGAGGATTCTTTTAGTGTTCGTATTAAAATTCAAGACAATAGCGAAGATCTATATACCAATTTTGCGTAACAAGGCCAAGCAAATGACACCTCCTGGTCTAGATATCAAGACAGAGGACGTTAAACCAGCTGTTCCTGATTTGAACGAGGAGAAGGAGACTGGAAAGTCGAAATTCGGGTTTCCTTCTTCTCAAGCTATGAGCTACAACGTCGCTGATTATAGAAACTTAGTGAAAAGTTTGGTGCATGGAGCAAAAGCTATCACAGCGAACTGTATCAACAGCAAGACGGGTGAAGTGACCCAGTCTAATCAGTTTCAGACGAAAGAAACGTTGGTGTATATTAAATTGGTAAAATGGGCTCTGCCAGCACTGGATATTTACACGATAGGTCCTCCAACCATCGGAGCTGTCGCGCAACAAGGCAGGCCAGCCCAATCTCAAACAATTCGAACGAGAGAAGAGAAGGAAGTGTTAGAGCTTTTTGGAAACGTTTTTACTCAGATGAATCCACAAACATTCCAGGAAATATTCTCGACTTCGATCGACTACATGGTCGAGAGGATCTTCAAGAATTGCGCATTACAGATTATCGGAAGTGCCTTTCTGTCTAGTCCCACGATATCGTCTACATTCGCAACGATATTAGTCGAGTATTTATTAGAAAGAATGGGTGACATGGGATCCAACGTGGAAAGAAGCAATTTATACTTAAGACTTTTTAAATTAGTTTTTGGTAGCGTGTCGCTTTTCCCTGCTGAGAACGAACATATGTTGAGGCCACATCTGAATCAAATCGTCAATCGAGCCATAGAATTAGCCATGTCAGCGAAAGAACCTTACAACTATTTCCTTTTGTTGAGAGCTCTTTTCAGATCTATTGGTGGTGGTTCTCATGATCTCCTATATCAAGAATTCTTACCTTTGCTTCCTAATATGTTGGAAGGTTTGAACAGACTGCAGTCTGGCTTACATAGACAACATATGAAGGACTTGTTCGTTGAACTGTGTCTGACAGTCCCTGTGAGACTCAGTTCGCTTCTACCTTATTTACCGATGTTGATGGATCCTCTAGTTTCCGCGTTGAACGGAAGTTACTGTCTAGTCAGTCAAGGACTAAGAACTCTCGAATTATGCGTGGACAATCTTCAGCCTGATTTCTTGTACGAACACATACAACCTGTACGAGCTGACTTGATGCAAGCACTCTGGAGAACACTTCATAATCCTACTGACCAAGCTCACGTGGCTTTTCGAGTACTTGGCAAATTTGGTGGTGGAAACAGGAAGATGATGATAGAACCACAGAAACTCGAATACAACGATCGTGAGACTAATTCGCCAGCTATCGTCGTCTATTTCCAAGAACCCACAAAACCGATCGATTTCCCAGTGGAAAAAGTAATCGAGACCGCGTTCAACGCCTTGAAGTCTAACAACACGGATTCGTTTTATCGTAGACAGTGTTGGGAGGTGATCAGCTGCTACCTGGCTGCGTCACTGCGACTCGATGACACCAATGCTATTCTACATAAGCTGTTTATGCATCCCAGCTTCAAGGAAGGAAAAATTTCACATCAACGAGGACCGCACTATCAATGCCCAGACACTGTCGCGAGGAACGTTCAGCAGACAGCTCTGACAGGATTGTTTGTCGCTGCAGAAATTAAAGAATTAAGACATTCTGTATTAGGTACCGTGGTATCCATCGTCAGACACTACACTATGGTAGCCATAGCGCAGCAAGCTGGTCCATTTTGTTTAACTGGAAGACAAGTTCGTATGCAAGGTCAAGATCCTCTCGTTTTGATCGATGCTCTGGCTGTCATCATGGGCCACGAAGAGAAGGAATTATACAAATCAGGACATCTAGCTCTAGTTTTAATTCTCGAAACTGCGACCAACATTCTTGGCTCCAAAGAAAGAGCCTGCCAGTTACCTTTAATGGAATACCTGGCGGAAAAGATGTGTTCTTTGTGTTATGAGCGAGCCTGGTACGCAAAATTAGGAGGTTGCATCGCTATAAAGTTTCTTTTCGAAAGAATGGCGACCAAGTGGGTGTTGAATCATCTATTTGTATTCCTGAAGGCTCTCATGTTCGTGATGATGGATCTAACGGAAGAAGTCTCGAACGGTGCGATAGACATGGCGAAGGCAAATTTGGAGAAGATGCTGAGAGTATGCGTAAACCCTGGCATACAAGATGGTAACACGGAATTAATCGAGGCTCAAAATAAGAGTCTATACGAGGTTACCCATGAGCTAGTGAGACAGGTGACTTCACCACACACTTTAGTTCGAGAACAGGCCATGTCTTCTCTGCGATTGCTCGCTGAAATACAGAATAAAACAGTCACTGAAGTAATGGAACCACACAAAGAAGTTCTGGCAGACATGATCCCACCTAAGAAACATTTACTCAGACATCAACCAGCCAACGCACAGATTGGTTTAATAGATGGAAACACGTTTTGTACCACGCTGAATCCACGTTTATTTACGATCGATTTAACGGAGCACGACGTGTTCTTCCAAGAACTTCTAGCGCTCAGCGAGGCAGAAGACGCTAATCTGAATAAACTACCTTGTTATAAGTCTGTCTCGAACCTTATACCACTTAGAAAATCAGCTCTGAGGGCACTAGCCGCCTGTCATTACATCGTAACCTGTCGCGAAAGAATTTTCGGCGTTTTGTACAAAGCTTTGGAAAAACCGAACGCAGAACTGCAAGAGGCGGCCTTCGAGTGCATGCAAAAGTTCATAGCCGGTTTCCAGATCGACATGCAATCCGTCCACGCCATTATGCGACCTATGCTGTTAACCCTAGGCGATCATAGAAACCTCAGTCTAAACTGCGTTAAAAGACTTTCGTATTTAACGCAATTGTTTCCAAGTACGTTCAGCACTGCTCTTTGTGAACAACTGTTACAGCACTTGAAGAAGCTTTTGGAAAATCTAATTCAGGCACACAAAGGTATATCCAAGTCTGGTGAAAACGAACAAAAAATAGCCACCATTATAGGAATCTTTCACGAAATTCCTGCAGCCACTCCGATATTTATCGACATTCTCTGCAGACTCGTCTTGCAGACGGAAAAATCCTTAATGGTCGAAGTGTCCAGCCCATTTCGTATTCCTCTGATGAAATTCTTGCTACGATATCCAACAGAAACGCTCAATTTATTTTTACACGACAACAATATCAAAGATCAACAGTGGAGTAGGTACTTGGAATTCCTTATCAAACAAAAAGATGGAAAACCGTTCCGTGATGTGTTACACGGTAGCACGACCAGGTTAATTACCATGCTGCTTGCACATTCTCAAACCAATTCGAACTTGAGTCACAGTGAGAAGAGCGAGCTTCAGCACCAAGCTATAAAAATCATCGCTATCCTAATAAAATTCGACGAACAGTGGTTATCGACACAAAGTCAACTGGTAGGTGCATTGAAACAAATTTGGTGCAACGACGAATATCAAGCTTTGCACAAAAAGGTCGAGAGCGTGGAATATTGTCATTGGAAAGAACCGAAACTTATTGTAAAAATTTTATTACACTATTTTCGTCACCATCCTAACGACATCGATTTGCTATTTCAATTATTGCGAGCGACTTGCGACAGATTTATTCCTGATTTCCAATTCTTACGGGACTTCTTAGAACATACAGTGGCACAAGAATATACAGTTGAGTGGAAACGAAGCGCTTTCTTCAGGTTCGTTGATCATTTCCCTACGAACAATTTGTCCCAAGAACTAAAGGCTAATGTATTACAATTGATCGTAATTCCTTGTTTCGCTGTGAGTTTCGAACGAGGCGAAGGCACGAAACTAATCGGAGGAGCACCGATGCCGTATCAAGACAATCCAGAAAACGTAGTTTCCGTGTTCATCAGCAAGATCATCGACCCGGACAATCCATTCGGTTCAGCGGACTGTGTCCGAATTTCGTTACTTCAGTTTTCTTGTCTTCTAGTCGAACAAGCTTCTCAGCATATTCACGATGTCAGTAATAAGAGACAAGGTAATAAGTTGCGAAGGTTGATGACTTTCGCGTGGCCGTGTCTTTTGGGCAAGAACTGTGTCGATCCTACAACGAGATATCATGGTCACCTACTTTTAAGCCATATAATAGCAAAGTTCGCCATTCATAAGAGGATAGTTCTCCAAGTATTTCACAGTCTCTTGAAAGCTCATGCACTGGATGCAAGAAACGTAGTGAGACAAGCATTAGAGATTCTAACTCCAGCAATGCCCGTCAGAATGGAAGATGGTAACACGATGCTGACGCACTGGACCAAGAAGATCATCGTAGAAGAAGGACATTCCATGCAACAACTGTTCCATATTCTCCAATTAGTAGTCAGACACTATAAAGTGTACTATCCTGTCAGGCATCATTTGGTGCAGCACATAGTGAATTCCATTCAGAGGCTAGGCTTTAGTCCAACCGCTACTATAGAGCATAGGAGATTAGCCGTTGAATTAGCAGAAGTGATCATAAAATGGGAATTGCATAGAATCAAAGACGAAGCAGAGAGCAACGAATCTGGTGGAAACAAGACGATGGTGAGTTCTGTGAAACGACCTATAAGCGAAGATCCGACTGGAACCAAACGTATGACCGCTCAGACAGCGACAGGAAGTACAACTGTCCCTGTTATTTTACCTAGAATGGAACCAGGCTCTACCAAACCTATAGAAAGAGCTCACGCAGACGCTATCTTGAATTTTTTGCTTCGACTGGCCTGTCAAGTGAACGACGTTACCACGATTCATGGCAATCCAGGCGAACAACTCTCTCGACGCTGCGTGGCTCTGTTAAAAATGGCGCTAAAGCCTGACGTCTGGCCACAATCCTGTGATCTTATGTTAGGTTGGTTGGATAAGGTTTTAGCTAGCGTGGACAGCACTCAGCCCAATTATGGTAATATTTCAACAGCTTTAGAGGTCCTCACGTTTTTACTAGGTGTCATGAAAAGGGAACAGATCTTGTCAAGTTTTAAATCATTGCAACGAGGCATAGGCGCATGTATAGCGAGCAGCAATACCAAAGTCATTCGTTTGGTTCATGGATTATTATCACGTTTGATGACCATCTTCCCTGCAGAACCGACTTCTTCCACGGTCGCTTCCAAATACGAGGAACTAGACACTTTGTACACTACTGTTGGCAAATTTATCGTTGATGGTTTGGCTACGTACGAGAAGAACACCACGGCTACTCCAAGCACGTTGTTCGGAACTTTGATGATGCTCAAGGCAGCTTGCACGAATAATCCGAGTTACATAGATAGATTGATAACTCCGTTCATGAGAGTTCTTCACAGAATGGCCAAGGATCATCTACATTCCGCTCAAGCGGATGCTAATCCAGTTGGCAGCGAATTGTTAATATTAAGCTTGGACCTCGTGAAGAATCGTGTAGTGGTGATGGGCGTGGAAATGAGGAAAACGTTCATAGGCTCGATTCTAGTCGGTTTGATCGAGAAAACTCAAGACATAAAAGTAATGAAAGCAATCACGAAGATGCTCGAAGAGTGGATGAAGAATAAAAACCCTATCGCCATGAACCAGGCGCCCAGTCTGCGAGAGAAATCAATTCTGCTGGTCAAGATGATGCAGTATGTAGAGAAACGTTTCCCTGATGATCTAGAATTAAACAGGCAATTCTTAGAGCTGGTTAATTATATTTATAGAGACGAAACTCTGAAATCCTCTGAACTAACGTCGAAATTAGAGCCTGCATTTTTATCCGGTTTAAGATGCGTTCAACCTCAGATACGAGCCAAGTTTTTCGAAGTGTTCGATGGCTCGATGAGAAGACGGCTTCATGATAGACTTCTATATATCATTTGCAGCCAAAGTTGGGACGCGATTGGTCCTCACTATTGGATCAAACAGTGCATTGAATTGCTTCTTGTCACTGCTAATTCGACCACTCAGATTCAAATGTCGAATCAGGATACCTTGTTACCGAGTATAACTTCTGTAATAAACATGGCAGACAGCGAGGAGCACAAGAACTTCATAATATACAGCTCTATAAAAGAAGAACCTCAGGACATCTCTGAAACGGCTGATGTAAAAGACGAGATTCTGGATATGGATCTATCTAACATTGATTCTACGACTGTCCCAGAGGAAATCATCACTACCGGGAAAGCAACGTTGACGCAGTTGATCGCTAAACAGGGTGAATTTATAGAGTACGCCAAGAAGATCAGAACAGAGCAATTATTATTAGCTACGGCGCAACTTTGTCACATGGATACGAATTTGGCGGAACGTGTTTGGCTGGACACTTTCCCGAGGATTTGGAGTATTTTAGACGAACATCAGCAAAGCATCTTGACAGTTGAGATCGTGCCATTTATCTGCAGCGGCACCCACGTCATCCAGAAAGATTGTCATCCAAGTGCTATAGCCACGTTCGTCGAAGCAATTTCTCATTGTAATCCACCAGTGCCTTTGCGGCCAGCTTTAATGAAGTATCTGGGCAGATCTCACAATCTCTGGCACAGGATGACACTAAGTTTGGAACAAATGGCGTTCGACAATGGGAATAATCAATTCAAAATTAAGAGAGAGACAGATTGCTACGACTTTGAACCTGATAACAGTCCCCATTCTGAGATCCTGGATTCACTGTCTGATATGTATTCCTTGTTGTGTGAAGAAGATATGTGGTCGGGACTCTGGCAGAAACACGCTCATTATAAGGAAACTTTACAAGCCACTGCGTTAGAACAACAGGGATTTTTTGAGCAAGCACAGGGTGCTTATGACGTAGCGATGACAAAATTTAAGCAGGACTATGTGTCGACACCAGCACCGTTTAAAATACAAAGGGAAGCCATGCTTTGGGAACAGCACTGGATAAGATGTGCAAAGGAGTTGAACCAATGGGACCTGTTATTGGATTATGGAAGTAAGAAGGCGGAGAAGAATCCTTTTTTGATTCTTGAAAGTTCTTGGCGTATTCCTAATTGGGCTATGATGAAGGAGGCGCTTGCTCAAGTGGAACATAATTGTCCGAAAGAGATGGCTTGGAAG
>Hym113
TTGTTGGCTGTTCCGTCGTTTAGCACGCTTCAGTCGTTGCGAAAGTCGATCATAGAAAATGGTAACACTTGTCCACTTACGCAGAAACATTTAGTTCAGTTAGATTGGGTGTCGAAAGAAGATGGTTCGCATATTTTGACCGTCGCTGTTGGATCGAAGATTATGCTGTTTACGCCTGTATGTTCGGATCTTGCACAAGCAAATATGAAAGCAATGAAAGAGTCACAAAGCAATAACCGACCAATATTGCGGAAAGCTTCGTCGTTGGCACAGCCTCAATTCGTTGACGAAATTCGTTGGATGAAATTACGGAAAATCGAGTTAACTACAGCGGATGGTCTACCTCCGTTGCCGATGCAGATATCTTGGGTAAGGGACGGTATCTTAGTGGTTGGCATGGATTCGGAAATGCACGTTTACTCGCAATGGAAACCGAACCCAAAGAAAAACTGTTTCCATTCAAATTTACAACATCAAGAATCGGACGAGTTTCAAGCTAGCCGAAATTTGCGGGATGAAGACTTGCGAACATTAGCACACGAAACATCGCAGAGGCGATTAGCAAACGTATCTTCTATGCCCCATCTTTCTCGAGTCAGCAGTATCAATTTAACGATGCTCGATGCCAAAAAGAAACGAGGTATGCAAAACGAGAATTTAAATTTCGACTATATGCCTGACTATGGTTTGTTCGAAGCCTCGAGAATCGCTTGTCCCGTTTTACCTCAATATCATCCAAAACAACTAATGGAATTGCTAAATTCTGGTAAAATTCGATGGGTAAAGGCTATATTGGCACATCTTGTCCGATGCATAGGAAGTTCTTGTTCGTTGAGGGCAGACGACGAGAATTTAGTCAAACAACGTGGTGGTGGTGGGTGGTCGCGTTCTAGAACAATGTCGGTTAGTTACGTAGGTACAACGTCGCCTCTAGAACCAAGAGGTTCAACCACGCAAATACCGGAAGAGCTTACATTAGACTATGCGGAGATAACATCGATATCTCCGTTGCCACTTTGGACTTTATTGATCGCAGACAAGGAAACGAATGTACCGCATCAACACAAAGCCGAAGACAAACAGGATTACAACGAATTGTTCGATAGCAATGTGGAGGAGGATGAGTCGTTAGACGACATGCTGGAAGAGGATTACGATTGTTCGCGGCAGAAAGATAGACGTTCATCGGTCCCGGAAAGACAAGGGATATCTCATTTTGGACCAAGACAAGGCAGATTACTGTCGCGATTACTAACACACACTCATTTGCCTGGCTTATCGAGCCTTGATCAGATGCATTTGCTCGCTTTAGCCGATACCGTCTCAACTTGTAATGCAGATTTTGCAGAAAGATTTGCAATAGATGCCGCAAAGAATGCTATTGCGAAAGAAAATTTGACCGGTATCCCCGACGGAGAAACGGTTTCTACCGATTCGTTGGACGATTGTGGCCTCCGATTTTTATTGGCCATGAAGCATTACAATTACTTGATTCGTTGTCTTCCGTTGGCACAGAGAGCGCAGTTTCAAAAGCAAGGTATATCATCGAATAATCTCGTTTGGGCGTTTCATTCTGAATCCGAAGAAGAATTGCTAGGTTTGATACCTTCTTATGCGAAAGGACAACCAAAATGGAGCATTCTAAAGGAACTGGGTATAGGTTGGTGGATTAGAAGCAACACTATATTGAAAAGGTGTATCGAGAAGATTGCGAAAGCAGCTTATCAACAGAAACAGGAACCTCTCGACGCTGCGCTTTATTATTTAGCTATGAAAAAGAAGAATCTCGTTTGGGGATTGTTTAGAAATAAGAGGGATGAAAGAATGACAACTTTCTTCGCGAACAATTTTACGGAAGATCGTTGGAGAAAAGCTGCCTTGAAAAATGCGTTTGCTCTACTTGGTAAACAAAGATTCGAGCATGCTGCGGCGTTCTTCTTGTTAGCGAACTCTCTAAAGGATGCTATCGATGTATGTCTTAACAAATTGAACGATATACAGTTAGCGATGGTCATTGCCAGACTTTACGATGACGATACTACCTCCCCGAATTTGAGGAGATTGCTCTATGAAGAAATTTTAGGTTGTGACAAGGACGGGCAAAATCAAGACATGAACAAAGCTCATCCAGATCCGTTCTTGCGCAGTATGGCTCTTTGGATTCTTAAGGATTATGCAGGGTCGCTCAATACTTTGCTGTTGACAAACGTTGGAACTTTGCATCCCCAATATAACGACGAATCTGATAAACCGGAAGGTACAACA
>Hym114
CGACGAGAGGAAGGTAGCGACTGCGGCAGCGAGGTGAAACAGGAGCCGGATAACGATCAGGAGCCGGAACAAGAGCCGGAGAACGAGCACGAGGAAGTCACCTGCCCGTATTGCACTTATCAGCCGACGTCGCGCGAAGAATTGAGGCAACATTTGCAAGTGGCTCATGTCCAGGATGCCGAGGACAAAGCGGAGGCCGTAAAGGAAGAGTCGCCGCCTGAATTGTTGTGCCCGCTGTGTCAGGATGGTTTCAAAGAGCGTTCCGCGCTCGAGAAACACGTGATGCAAATACACTCGGTTAACGCGGACGGCTTACAACGACTGCTGTTACTGGTGGACCAGAGCCATTGGCTGAACAACAATCCGCGAAACACTTCGACTCCAGCCGTAACCATGCCGACTTCACCGACAACCACCACGAAACAGCCGCAGGAGGAGGATTTGAGCGAACGTGGAGCTAACGAGGAGATCGAGGAGCTCACCAGATGCACTGTCTGCGGACGCGTGTGCCGCTCGTTGGAAGAACTACAGCAACATCACAGGGAAACTCACCCAGCTACTACACCCACTCTCGCCGTTAGCGAGAAGCACGTTTACAAGTATCGATGCGGACAGTGTAGTCTCGCGTTCAAGACTCTGGAAAAGCTGCAACAACACTCGCAGTATCATGCGATCCGGGATGCGACAAAATGCGCTCTCTGTGGACGATCGTTTCGCTCGGTCCAGGCTCTCCAAAGACACCTGGAGTCTGCTCACGCGGATCTACACGAAGACGAACTCGCGCAGTACAAGCAGAGCCTGCTGCACGCTCATCCGTTGCTTCAAGCTCTCACGGAGGAAGCTCTTCGCAGACAGGGGAATTTGGTTGGAGAACAGAATATCGAGGATGATGCCAGCAAGGCGGAGGAGGAAGAGAGCGATGCAAGCGACTCATCACCATTACACAAAGAGCAACGTCTTTTAGAAGATTATTTGAATAGTCAAACAGTGGCTGAGGACTCGTATCACGATCCGGGAAGAAAGTTCAAATGTCATCGCTGTAAAGTTGCGTTTACCAGGCAGAGTTACTTGACTGGACACAACAAGACGCTGTTGCACCGCAAAGGGGAAAAGATGTCCTATCCCATGGAGAAGTATCTGGATCCTAATAGACCGTATAAGTGCGACGTTTGCAAGGAGAGTTTTACCCAGAAGAATATTCTGTTAGTTCATTACAACAGCGTGAGCCATCTACATAAGTTGAAGAGAGCAATGCAAGAGCAGGGTAACAACAACACACTGATCTCTGTGGTACCGCCTGCTAGTCCTACGGAATCCCCTGATTCTCAGCAAGACCAGGACAAGAAACCTTACAAGTGCAACATTTGTAAGGTAGCTTACTCACAAGGCAGTACTTTGGACATTCACATGAGGAGCGTTCTGCACCAGACTAGGGCCAGTAAATTGCCAGACCTCGCCGCCAGTGGTCAGTTGGATCTTGCACGTCCATTGATCGAACAGCCTCCGCCAAGCAGCCCAAATAGTCCACCGGTTAACACCAGCACCTCTGGAAACAGCGCAACAATGTTGTCATGCCCTCGATGCAGTGCTCTTTTTGTCAATCAGGAGCAGCTTGCCACTCACCAACAGCTCTACTGTATATTTAGCAATCCATTGGCGTTATTTCAACAACTAGCTGCATCTCAACAGCTCGCATCATCCACACCAGCGAAAACTCCACCTCCTTCATCTACAACACCTGGTCCACAACAACACATGCAGCAGAGTACACATTCTTCGCAAACAACGCAAGATATTTTGTCTCAGCCTCGTCACAAGACGTCGCAAATGTACAAGCATCTTCTAGAAAGTTTCGGTTTCGATCTGGTTATGCAATTCAATGAAAACCACCAAAGACGTCAGCGTAAAGAAGAAGAAGCTGCTGCGGCGCTCCAAGCTCAGCAAGAACAACAGAAGCAGGAGCAACAGAAACAGGCGCTAGCTGCTCAAGCTGCTCGTGAACGAGAGGAAGAAGCTGAAGAACATACTGATGATGACGTTATACCAGAACTGACTAGAAGCACCTGTCAGCATTGCAACAAGGAATTTAGTAGCGTTTGGGTGTTGAAAGCTCATTGCGAAGAAGTACACCGTGATCTGGTGCCACGCGAATTCTTAGAGAAATATGCTCAGCAATTTAAATGTGAATACGAGAAGAAGAGCGTTGTAGTGACTGTTGCAACGTCTTCTTCTACGTCGTCCGGACCTAGAAGCTCGACACCAGCTTCTAGCCAACCGCAAGATCTCTCCTCGGATAAAGAACAACGTGAAAAAGAGAAAGAGGAGGTTAATGAGAACAAAGATCGTGTCAGTAAGACTCCAGAGGCTACTTCTACTACCCCAGCAACAACTCCAGCATTAAGCAATACGCCAGTATCGAGTACAGATTCTACGACTCCAACTGTACTGCCGACAAATCCTCAGCATCATATTCAACAACAACAGCAACAGCAACAGCAGCAGCAGCAGCAGCAACAACAACAACAACAGCATGCACAATTGACTCTTGCGCAACAGATGACCGAAATGCAAGCTGCTTTAAACGCTATGGCTGCGTCTCAACTGCAGCAGCATTTCCAACAATATCCTGGATTGGTGATGGGTATGATGGGTTTACCGCTTGGAATACCTGCCTTGGCTGCTATGAATTTACAACCACCTTTGGTACCGATGATGCTACCACCACCGCCGTACGATGGAACAGCTACCGGATATCCGCCTATCAATGCTCAAGCTGAC
>Hym115
ACAACCAGTCCAAAGAAGCGTCACAAGAATCCACAGCCCAAAAATGCAGTGTGTGCCCTGAATGAATTGAAAACTGGTGCAGTATATAAGGTAGTTGACCAAACTGGTCCTACACATGCTCCAATATTTACGATAGCAGTACAAATAGATGGACAAACTTACGAGGGTAAAGGACGTACCAAGAAAATGGCAAAACATGCTGCTGCTGAACTGGCTCTCAGAAACATCATTCAGTTTAGAAATACACCAGAGGTTCATCAAGCAATTAACACTTGTCAACCTTCTATTCCTCTTGAACCAGATTTTACAAGTGATGTTACAGAACGTGATAATCATCTAGTAAATGCTTTCAAAACTTTGACCCAAGAACCAAAGAGCCCAAATAAATTTTTAGATAAAGGGCCTGTAGCGCTTATTAATGAATTATATCCTGGTGTAGTGTATAATTGCATATCTGACAATGGAGAAAGTTATGCAAAATTTACGATATCGATCACAGTCGATGGAGAAACATTTGAGGGAACTGGACCAAGTAAAAAATTAGCGAAAGCTGCAGCTAGTAAAGCAGCGCTAGCTAAATTAAGGAACGTTCATAGTTCTTCGTTCTGTATACCTCTTCCGGTTCGTGTATTGCCAAAATTTTCCAATAGCGGACATTGGCAAGATCAAATGACATTACCTCAAATGTTGGCTGATAAAATTGGCAAAATGGTAAACCAAAAATTTAGTGAATTAATTCAATCGAAGCCGCAACATGCTCGTCGTAAAGTTTTAGCCGGCATTGTTCAAACTAAAGGATCGGATGCAGAATTGATATGCGTAACAACT
>Hym116
ATGCAGTTTAAAACCAAGATAGGACGCAATGTTTATAGAACAGTTATGACCATGAAATCCAAACAGATCGAAAGAAACGAATTATTCACTCCTGGCCGTATGGCTTACGTGATAGAATTGGATGACGAAAACACGGATGTAGATATACCAACGACCTTAATCAGAAGCAAGGCAGATGTGCCCACCATAGATAATACCCCCACTTTAACAACAAACGACATTGTAATAAACAAATTGGCACAAATATTGTCTTATCTTCGCCAAGGCAACCGTCATGGTAAGAAAGGAAAGAAGAATAAGGACGGAAGGTCTAGACCTGACGATATGAATGACATGGATATTGCTCCAAGGCCACAAGACGAGAGTATTTATGGAGACATTGGTGACTACGTTCCGACGATTGGTAAGAAGGATCCGAATCAACCGAGGGAAAAGAAAAAGGCCTCTTACTTTGATAAGCCTGAAGGTGGTTTGGACGCGGATGATAAAGCAAACACTCCACAATTACCGAATGTTGCACCTTCCAACTCGGATGGTAATGCTCCAAAGAAAGGAGCGCTTCTTAATAAACTAGCTGCCGAGCCCGAAGGGTATGCAGAATGTTACCCAGGGCTAGACGAGATGCAGGACGCAATAGATGATTCAGATGATGAAGTAGACTATACCAAGATGGATCTTGGCAACAAAAAAGGCCCCATCGGCAGGTGGGATTTTGATACACCTGAAGAGTACAGCGAGTATATGAACAACAAAGAAGCTTTACCAAAAGCGGCATTTCAGTATGGTGTAAAAATGGCTGATGGAAGAAGAACAAGGAAGTATAACAAAGAAAAGAACGAGAAAGCTGAATTAGACAGAGAATGGCAGAAGATTCAAAATATTATGAACAAAAGGAAACCCACTACGGTGTTGGATGGTGCATCAGAATTCAAAGTCCCTAGATAT
>Hym117
CCGAAACACCGACAACGATTTCTTTGTGAATTACGAGTACCCGGATTTGATTACGTGGGTGCAGGAAATTCAACTAGCAAAAAAGATGCTCAAGGAAATGCAGCCAAAGATTACGTTAATTATTTAGTTCGATCAAGACATGTAAATGCTGATGATGTTCCAAAAGATACACAAAGCATTCAACAACAAGGAGCAGTAACTATTAAATCAGAGCCTGTATATCCAATAAAATCTGTATTTCAAGATGGAATGGGTCCAAACGACATAGGTGAAGCATATAGGGCTTACAATGAACATGGTGAAAGCAATTATACTTATATTGATAGAATAGCAGATCAGAAAAAAGTTGAAGATGCAGAAGATGTTGATGTGAATTCAGGAATTCATGGGAATTGGACTATAGAAAACGCCAAATCAAAACTTCATCAATTTATGCAAACTAATAAAATTAATGCTGATTACAAATATACTCCACTTGGTCCAGATCATATG
>Hym118
AAAGAAGGCCCTTCGAACACACTGGGCTACATTCTCCGCGACGTTCGACCAAATATTCCACGGGGTTACATGTACACACTGCACGATATCGGCCTCGTAATAAATAAATTAATGGGTGGCGCGTATCGGTCGCAGTATACACGCAGAAGATTCCGTATGATCTATACCAAAGTGATGAAGAGATCTGGGGCACATCCTCAACATATGCATCGAAATAGCTGCGTCATGAGTAGCACTAGTCGTTACTATTCGGGATCTGGTAGTAAACAGGATAGTTTAACAATGAGTTTGCTCGCTGAAACTTTACCAGCTAATCGAGACACGCCGCTTTTTGATTATCCTTTCAATGAGTTGCTTATATGGGCTGTGTTAACTAAACGACAGCAAATGGCACTATTAATGTGGCAACATGGGGAAGAAGCTTTAGCAAAAGCACTCGTTGCTCTTAAATTGTATAAGGCTATGGCGCATGAAGCTGCTGAGGATGATCTTGAAACAGAAGTTTATGACGAATTGCGGAGTTATGGGAAAGAATTTGAAAATATT
>Hym119
ATGACGACGATACCGATACTCAACATTGAGTTCAGCGAGCTCAAGGAGATCGTGTGGACCAAGTTGCAGGAACCGAAAGCTCAACGGAAGCTAGTTCTGATTATCGTGTCGATAGCTCTGTTACTCGATAACATGCTGTATATGGTGATAGTGCCGATCATACCTGATTATCTCAAGTACATCGGTGCGTTTGGGGACGTGGAGGAAGAGGTGAACGCAACGGGGCCGCCTTCTCATCACGGTCAAGATTCAGCCACAGGAGTGTTGTTTGCATCAAAAGCTATCGTTCAACTAATGGTGAATCCATTTTCTGGCGCTCTCATAGACAGAATCGGTTACGATATACCCATGATGATAGGACTTTGTATAATGTTCCTGTCGACGGCTGTTTTCGCTTGCGGCCGAAGCTACGGTGTCCTATTCTTCGCCAGAAGTCTGCAGGGAGTGGGTTCGGCGTTTGCGGATACCAGTGGCTTGGCTATGATAGCGGATCGTTACACGGAAGAGTCAGAACGCTCGAAAGCCCTTGGTATCGCGTTAGCCTTCATTAGTTTCGGGTGTCTGGTAGCTCCACCCTTTGGCGGGGCTCTCTATCAATTCGCGGGCAAAGAGGTGCCCTTTCTAATACTCGCTTTCATCAGTCTAGCAGACGGAATAATGCTTTTATTGGTAATGAAGCCGCTAAAAGAACAAGTGAAAGACAGCCAAAAGGAACATAAACAAATGATACCGATCTGGCGGCTGCTCATAGATCCTTACATCGCTGTATGCGCGGGCGCTCTGATGATGTCCAACGTCGCTTTGGCCTTTCTGGAACCCACTATTTCGTTATGGATGGAGGATAACATAACTCGTGACAACTGGAAAATGGGAATGATTTGGTTACCCGCGTTCTTCCCTCACGTGTTCGGCGTCGTGATAACCGTTAAGATGGCCAAACAGTATCCTCAACATCAATGGCTGATGGCTGCTTCTGGTCTCGCGTTGGAAGGCCTATGTTGCTTCATAATACCATTCTGTAGATCCTACTGGGTTCTTATGATTCCACTCTGCGGAATTTGTTTCGGTATAGCTCTCATCGACACTGCATTGTTGCCAACTCTGGGTTACTTGGTGGACGTGAGATACGTCTCCGTATATGGTAGCATCTACGCTATAGCTGACATCTCGTATAGCGTGGCATATGCGGTGGGACCTATCATAGCCGGTGGTGTCGTAGAGGCGATCGGTTTCACAGCTTTAAATATCGGCATAGCTCTCTCCAATCTAATGTACGCACCTGTACTCATGTACCTGAGACACATCTACGACTTCAAACCGTTCCAGGACGAGGCGGACGTTCTCATGCAAAATCCACCCGACAAGGAGTACCAGACGTACGTGTTGCAAGAGCAGAGGCCGCTCTCCGGCGAAGTAGGCAATCATCTGAATCAAACGCGTATGGAGACGAACGTAGATCAAGGTTACGATCAAAATTACCAAACTGGACAGACTTACGATCAGAGTGGATACGGGCAGAATATTAATACCTCCGGATACACTCAAGCTCCTACAGGTTACGAACAGCCACCTATGTACGAGCAACCAGCTAATTACGGCCAACAGCCTATGGGTTACGCCCAACAGAGACCTTACGGACAAGAGCCGCAGGCAGCAGGTCAAGTAGATGTGAATCCATTCAGGAGACCTCCTAACATCGATCAGAAGCCTTCCGGCGATAGCAATCCATTCAGACAAGGAATGTAT
>Hym120
CAATTGTTCTATGATGGACACCAGACATTGGCAGTACAGCTGTCAAATATAATTCAAGCAGAACCTCCATGCCCTCCATCCGATCGTTTACTTCATTTAATGTTGATTGGTCTAGCTCATGAACCTGATCGTTCTAAAAAGGACACGAGTAACTTATCTTCTTTCACATCGACTTTTGATAATACTTTGGGACCTGGTCTAGATTTAGAATTTGAAACAGAAGCTCAAACTCAAGCACCAGAACCTGCACAATATGAGACTGCCTATGTAACTTCCCACAAAGGAAATTGCAGAGCTGGAGCATTTTCTGCAGATGGTCAGTTAATAGCAACTGGATCAGTCGACGCATCAATTAAAATTTTAGACGTGGATAGAATGCTAGCTAAGTCTGCACCAGATGAAATGGCACCTGGTGATCAAACAGGTGGTCATCCAGTTATAAGGACATTGTATGATCATTTAGAAGAAGTGACATGTCTGGAATTTCACCCAAGAGAACCTATTCTTGTATCTGGGAGCAGAGACTTTTCTATTAAGCTGTTTGATTTCAGCAAAGCCAGTGTTAAAAAGGCATTCAGAACTATTACAGATGCAGATCAGATACGATGTTTATCTTTTCATCCTACTGGTGATTTTTTGGTTGTTGGAACCAATCATCCAGTAGTCAGGTTATACGACGTTAATACAGCACAGTGCTTTGTTTGTAGCATACCAAATCATCAACATACTGCTGGAATAACTAGTATTAAGTATTCTCCCGATGCAAAAACTTATGCATCGGCTGGTAAAGATGGAAGTATCAAATTATGGGACGGTGTATCAAACCGATGTATAAATACTTTTGTAAAAGCGCATGATGGCTATGAAGTATGTTCAGTGACTTTTACAAGAAATGGAAAG
>Hym121
CACGTGTCCTCGGAGATGCGGCAGGAGTGCAAGTGTCACGGCATGTCGGGCTCCTGCACCGTCAAGACCTGCTGGATGAGGCTACCGAATTTTCGCGTGGTCGGGGATAACCTGAAGGATCGGTTCGACGGCGCGTCCAGAGTTATGGTGAGCAACTCGGATCGGGTGCGTGGCAACGGAAACGCGATCGTGAGCAATTCGGCGAGTAATTCTGTGCACGGTCATCGGGAGGGTCTGGGTCGTCGACACCGGTACAACTTTCAGCTGAAGCCGTACAACCCGGAGCACAAGCCACCTGGTCCGAAGGATCTCGTTTACCTGGAGCCCTCGCCGCCGTTCTGCGAGAAGAACCCGAAACTTGGCATTCTCGGCACTCACGGTAGACAGTGCAACGACACGAGTATCGGTGTCGACGGCTGCGACCTGATGTGCTGCGGCAGAGGCTACAAGACGCAAGAGGTGACGGTCGTCGAGAGATGCGCCTGCACGTTCCATTGGTGCTGCGAGGTCAAGTGTCAGCTCTGCAGAATCAAGAAGACGATACACACGTGCCTC
>Hym122
GTGCAAGCACTTTCTGGGCCAAATGAGTTTTCCGAATTTTACTCAAGATTAAAATCTATAAAAGAATTCTATCGTCGACATCCTAACGAAATAAGTATTCCCATGTCTGTGGAATTCGAAGAACTAGCCAAAATGAGGGAAAACCCAACAGAGGAACTTTCAAATCTTGTTGAATTTACAGATGAAGAAGGTTATGGGAAATATCTTGATCTCCATGAATGTTATGAAAAATATATCAACCTTAAAGGCATAGAAAAAATAGATTATATTACATATCTATCTACTTTCGATCATTTATTTGACATACCAAGAGAAAGGAAAAATGCTGAATATCAAAAATACGTGGAGTCTCTGTTAGAATATCTAACTGATTATTTAAGTAGAGTTAGACCTTTACTTGACATAAATGCAGAGTTGGATGAAGCAAATAACGAATTTGAAACACAATGGGAGAACAATACATTTCCAGGATGGCCAAAGGAAACTGGTAGTGCTTTAACTCATGTAGGGGCTCATTTAGAACTTTCTGCCTTTTCTTCATGGGAGGAGCTTGCATCTCTTGGCTTAGACAGATTAAAGTCTGCATTAATGGCTTTGGGTTTAAAGTGTGGTGGTACATTGGAAGAGAGAGCTCAAAGGCTTTTTAGTACAAAAGGTGAAGCATCTTTGGATCCCAATTTATTAGCTAAAAATAACAGAAATAGAAAGTCTGGAAAAGGAAGAAATTCTGAGAAACAAAAAGAGATTGCACATTTTGAAGCACAGGTTTACAAACTTGCAGAATTGGTATCAACTCAACGTGTAGCCACAAAAGAAAATGTTCAGAGAAAACAAGCTAGAACAGAAGGTGAGAGAGGGGATTCCGATGCTGAAGCTAGTGCTAGTGAGTCAGAAGAAGAAGATGACAATGAAGTACCTTATAATCCTAAAAACCTCCCACTTGGTTGGGATGGTAAACCTATACCATATTGGTTATACAAATTACATGGCTTGAATATTAGTTATAATTGTGAAATATGTGGGAATTTTACATATAAAGGACCAAAAGCTTTCCAAAGACACTTTGCAGAGTGGAGGCATGCACATGGTATGCGTTGCCTTGGTATTCCAAATACTGCACATTTTGCTAATGTGACACAAATAGAAGATGCTTTAGCTTTATGGGAAAAATTAAAAGCTCAGAAACAAGCAGAACGTTGGCAACCAGAACAAGAGGAAGAATTTGAAGATTCTCTTGGAAATGTTGTTAATCGTAAAACATATGAGGATCTAAAAAGACAAGGTCTTTTA
>Hym123
GTTGTAGATGAAACGGGACAATTTAAAGAAGAAAATTTTAATAGAGCAATGGCTTGTTTGCATCATGGTGATGCAGCTAAAGGGGATACTAAAGGACGTAAAGGAGGTATTCGTCCATCGAATGCTGGGCAAACAAATATTTTTAAAATGGTTAAGATGATTATGGAAAGAAATTTCGCACCTGTAATTATATTTAGTTTTTCAAAAAAAGATTGTGAGATATATGCAATGCAATTGGCTAAATTAGATTTGAATACATTAGAAGAAAAGAAGTTAGTAGACGAGGTATTTAATAATGCTATGGATGTTCTTAACGAAGAAGATCGACGTTTGCCACAAGTTGAAAATGTATTACCGCTTTTAAGACGAGGTATAGGTATTCATCACGGTGGGCTTTTACCTATTTTGAAAGAAACTGTGGAAATATTGTTTGGAGAAGGATTAATAAAAGCACTCTTCGCGACCGAAACTTTTGCTATGGGATTAAATATGCCAGCACGGACAGTTCTATTTACATCATCGCGAAAATTTGATGGTAAAGACTTTCGTTGGATTACATCCGGAGAATACATACAAATGTCTGGTCGAGCAGGCAGACGAGGTTTAGATGAAAAAGGAATAGTAATATTAATGATAGATGAACAAGTTAGTCCTGTCGTTGGTAAAGCAATTGTACAAGGAAAACCAGATCCTATTAATTCAGCATTTCATTTAACTTATAACATGGTTTTGAACCTTTTGAGAGTTGAAGAAATTAATCCGGAATATATGCTTGAGAGGAGCTTTTATCAATTTCAAAATCAAGCATCTATTCCAGACCTATATAAC
>Hym124
GCAACAAGACAACTCTCTGTAAGCTTTCGTAATATGCAGTTAAAAAAGATCAAAAGAGCAGAAAAAAAAGGAACGGAATCTGTGATGGATGAAAAATTTTCCCTTCTCTTTCAATCACAATTTAGCGTTGGGGGAGGTGAATTAGTATTCGCAGTTTGGACTCTAAGTTTACCAGTTGTAGTAATTGTACATGGAAATCAAGAACCACACGCATGGGCTACAGTTACATGGGATAATGCATTTGCTGAACCTGGAAGAGTACCATTCGCAGTGCCTGATAAAGTTCCATGGGGTCAAGTAGCTGAAGCATTAAATGTTAAATTTAAATCTGCGACAGGTCGTTCATTAACGGAAGATAATTTACGATTTCTCGCGGAAAAAGCGTTTCGCGGTGGTAATGCAAGTGGGCAAGATTACTCTAGTTTGCTTTTGAGTTGGGCACAGTTTTGCAAAGAGCCATTACCAGAAAGAAATTTTACGTTTTGGGAATGGTTTTATGCTGTGATGAAATTAACCAGGGAGCATTTAAAAAGTCAATGGATGGACGGTTATATATTGGGATTTGTGAGAAAGAGACAAGCAGAAGAAATGTTGGCGAGTTGTGCGTCAGGAACATTTCTAATGCGTTTTTCAGATTCTGAACTTGGTGGTGTTACTATTGCTTGGGTTGGA
>Hym125
CCATGCGCCGTGGGAACGTATTACGACGAAGAAACGAAACAGTGTCTGTCTTGTCCAGTGGGAAGCTATCAGAGCGAATCAGGTCAACTGAAATGCAGTTCCTGTCCGGTGATAGCAGGACGTCCTAGCGTAACGGTGGGACCAGGTGCTCGAAGCGCAGCCGATTGCAAGGAACAATGTCCCGCCGGAAAATACTACGACGACCTGGCTGGTCTCTGTCGAAGTTGCGGCCATGGTTTCTATCAACCTAACGAGGGTAGTTTCTCGTGTTTATTGTGCGGCCTGGGAAAAACTACTAGAACAGCGGAAGCTGTGTCTCGTGAAGAATGCAGAGACGAATGTGGCTCTGGACAGCAATTGGCTGTCGAAGGAAAATGCGAACCCTGCCCAAGAGGAAGTTACAGAACTCAGGGTGTTCAAGCTGCCTGTCAAGCGTGTCCTGTTGGCAGAACGACACCGAATATGGGTTCTGCGGCGATAGAAGAATGTTCTTTGCCTGTATGCGAACCTGGAACGTATTTGAACGGAACGCTGAACGAATGTATGGAGTGCAAGAAGGGAACGTATCAGTCGGAGCCGCAGCAAACCTTCTGCATACCTTGTCCTCCTAATACCAGTACCAAAGGAACAGCCGCG
>Hym126
GTTAAGCCTATGCCTGTGGCTATACCATCTGATTCATCCAAGAAACCAGTCAAGTCAACCGCCGTTGTAAAATACTCGGTCGTCCAAACACCAGCAACTTATGCTCAATTACAATGCAACACAGACTTAAATTTGCCACCGAGCAACTGGCTCAGCAGTTCTGCAGAAAGTTACGGCCTGCAGAGTGTATGGTCTCAGACCTCTGGATTTTCCAGTTTTCGTATGGCACACATGTTCCCTGATTGCGTAGGGGAAGTTGATGTTGTTTCAGACGCAGAGAATATAAAGAAACTGTTGAAATTGCCTTACAACCACGGAGTAATATCAATGGTGGTACACAGAATAGAGAACACTTTGTTGCTAGATGACTTTGATATTCACAAGTACTTACTTAGACAAGCGGAAAACGATTGGGAATGGTTAAAGAAATTTTTTTATGAGCATATTTTCCAGAATCTGGGAGATAAAGAAAAGCGTCTGTTTCATAAAACAAACAGTAGAAATACTTTGCAACAGAGGAACCTAGTATCCAAATTTTTGTATCGCTCGATAGTAGTAGCAGACAGCAAAGAGCAACATACTAAACCACAGTTACCTGTGAAAACATTGAAGCCATGCTTGCCAGAACCTTCTCAAGAAGAAAAAGTTCCAGATCCAAATTATAATCATAATTTTGCAAGAAATATTGTCTGGACCTTTGAGAACATACAGATGTTAATTGGTACTGATATGCCGATATTTGGAGGGCAAACTCACCCATGTATAAGCCTCAGATTAAGAGATATGACTAAACCTATTAACGTGTTAACTGGTATAGATTATTGGCTGGACAATTTGATGTGTAATGTACCAGAAGTGGTAATGTGTTATCATTTGGATGGTATTGTACAAAAGTATGAATTAATTAAAACAGAAGATCTTCCTAATTTAGATCACTCTAAGTTCAGTCCCAAAGTTATCCGAGATGTAGCGCAGAATATTTTAAGTTTCTTAAAGAACAATTCAACTAAGGCTGGACATACTTACTGGTTGTTCAAAGGCAAAGACGACGATGTTGTAAAGTTGTATGACTTAACTTCTTTGTGTAATGATGTATCGGATGAAAAGGGTCAGAATCCATTTACTGTACCTGTTGCTATGTTACTATATAGAGTGGCCCGTAACATGAAATACTCTTCTGATTATCGTAGGCAGCAGGGTACTATTAGAATGCTATTAAGAAATTGCATACAACTATTGACTAAAGAAAAGTACCCACAGATTGTAACATCTGCACATTTTATGCTATCTGATTTGTATATACCATCTGATACCGATCCTGCTAGTCCAGTGTTGTCAGATCAGAGTGACGAAGAGGATACGCAAAGTGAATACAGTATAAACAACGAGAGTGAGAAGGATTTAAGGGACGAAATCGAAGAAGCTGCAATTAAGTCTTTAACATTAGCTAAT
>Hym127
CGCGAATGCACCAGCGACCTAGAGTGCCCCAATGAAAAAGCCTGCATAAACCTGCAATGCGTGGACCCGTGCGGTCTCCGCGGTGCCTGTGGAATCAACGCCCTGTGTCGTGTGGTTCTGCACAAGCCACGATGTTCCTGCCCTCAGTGTTATATCGGTATGCCTCACACGGCCTGTCATCCAGACCCCAAATGCGAAACGCTGAATCCCAGACCTACGCCGAACATCGGTTGCTCGTCCGATCGCGACTGTCCAGAGAGTCTATCCTGTCATTCTCGTACCGGAGAGTGTCGTGATCCGTGTCTAAGTTCACAATACACCTGCGAAGTAAATAAGAGATGCCAGGTGCGGAACCACAGGCCCATGTGCGTGTGCAAATACGGATTCGTCGTGAACGAGGTCGGGGAGCTGACCTGCGCCCCCGACACGTTGACATGCACGAGGGATTTCGACTGTCCGTCGAACGCCGCGTGCGTTAATGGAAAATGCCAGAATCCGTGTAACGTGAGAAAGAAAAAGCCGTGTCCGGCTGATAAAACCTGCGATGTCCTGGACCACCGTCCCGTCTGCATATGCACACAAAACTGCAATCCCTCCCTCTCCATTTGCCTGCGAGACAGTGGCTGCTCTCCAGACTTGGCGTGCCGCAACTATCGCTGCGTGGACCCATGCAGAAACTCCACCTGTCCGGCTGATGCCCCCTGTTACGTGGAGGAGCACAAGCCTATCTGCAAGTTCTGTCCCCCCGGCTTTGTGCCAGACACTAAATACGGATGCATGAAA
>Hym128
TACGGCAACCGTGGTCACAATCAACCAGTCACGCACCACGGAACCGGTCGTTGTTACATGACCTCGCAGAATCATGGATTTGCAGTCGATGCAAAACAATTACCAGATAATTGGGAGCCACTCTTCACCAATACCAACGACAATAGCAACGAAGGTGTCGTACATTCGACGCTTCCTTACTTTTCCGTTCAGTTTCATCCGGAGCACACTGCCGGTCCTCAAGATCTGGAATGCCTGTTCGATGTATTTTTGCAAGCCGTGATCGACAATGCCAGCGAAAGACAATCAATTTCTATGAAGGAAAGACTTATTAAAAAACTGAGATACAGTAGCAACAACATGATAGATTTACCTATACGACCGAAAAAAGTGTTGATCTTGGGATCGGGTGGTCTGAGTATCGGTCAAGCTGGTGAATTCGATTATTCCGGATCGCAAGCGATCAAGGCGTTACGCGAAGAATGCGTGCAGACGTTACTGATCAATCCAAATATAGCGACCGTGCAAACGTCAAAAGGCATGGCGGATAAGGTTTACTTTCTGCCGATTATACCGGAATACGTTGAACAG
>Hym129
TTAGTTCCAAATTGTATAATGAAAGCGAAAAGCGAACGACGAAGACCTTTTGTAGGAAATCAAATCGAAGAATGTCGAGATGCATCTGGTCTGTTTTACATTTTACCGTTTCAAAAAGGATATCTTGTCAATTGGGACGTTCAGAAGACTGTGTGGGATTATATATTCTCTAAAGAATGCTGTCTGGTAAACTTGAATCAGCTTTCTGTGATTGTAACTGAACCTTTATTTAATTTTCCAACCATTCAAGAAGCTATGACAGAAATATTTTTCGAAGAATACGAATGTCAAAGTCTTTTAAGAATCAATAGCTCTACTCTCTCTTGTTATCAATATAAAATGGAAAATCCTAATACAAAATGTTGTATTGTAGTTGATAGTGGTTATAGCTTTACACACGTAGTACCATATATAAATGATACCAAAGTTAAAGAAGGTATTAGACGCATTGACGTGGGTGGAAAACTTCTTACAAATCACCTCAAAGAAATTATATCTTATCGTCAGCTTCATGTTATGGATGAAACTTATGTAATAAATCAGGTGAAGGAGGATTCTTGTTTTGTTTCTTCAGAATTTTTCAAGGATATGGAAACTGCCAAAAATAAGTTAGAAAACAATCCTATAGTCAAAGATTATGTTTTACCAGATTATACAACATTAAGACGTGGTTTCCTCAAAAATCCGGAACCTCCTAATGAACAACAAACTCTACGTTTAAGCAATGAAAGATTTGCTATACCCGAAATCTTGTTTTTTCCTTCGGATGTTGGTATTCGTCAAATGGGTATTCCAGAAGCAATTATGGATTGCTTGAAAGCATGCGACGAAGAGACGTGGCCGCATCTTTTGTCTAATATTATTCTTACTGGAGGTAACGCAAAATTTCCTGGATTCCAAGAAAGAATTTACAAGGAAGTTAGAAGCTTAGCACCTGCAGAATATACGATAAATGTGCATTTACCTGAA
>Hym130
CTAGTATCAGTTGAATATGACAATATTCCTGTAGATATATTTGCGATAGGATTCGAAGAAATCGTTGACTTGAATGCTAGTAACATAATGGCTGCTAGTACTGATAATGCAAAAGCTTGGGCAGAGGAATTGCAAAAAGTACTTTCTCGGGATACTGAATATGTTTTGGTCACATATCAACAATTAGTCGGTGTTTGTCTTTATTTATTCATACGACCTGAGCATGCACCTTATTTAAGAGATGTAGCTGTAGATTGTGTAAAAACCGGTTTGGGAGGTGCAACAGGAAATAAAGGAGCTGCTGCTATTAGATGCGTATTGTATTCCACGTCCTTTTGTTTTGTTTGTGCACATTTTGCTGCTGGTCAATCTCAAGTGAATGAACGCAATGCAGATTATGCGGAAATTACGCGAAAAATTACCTTCCCTATGGGAAGAACATTGAATACTCACGATTACGTATTTTGGTGTGGAGATTTCAATTACAGGGTTGATATGGATAAGGATGAGATGAAAGAAATGATCAAAAGAAACGAATTTGATCAAATATTACAATATGATCAGTTGAAG
>Hym131
GTGACGATCCCAGTCCCGGTGCAGAAGAGCAACCTGAAGGCAACGCTGTCAGTAAACGGCGACGGCCAATCGAGCGTGCCATCGCGATGCAGGGCGCCTAGCGTCGGCATCGACGTCGATATGGTGTCGGAGTTCGACCCGTCGTCGTCGGACAGCGGCGTTGTATCCAGGTGTGCCGTGGTGAAGCCTTTAAAGCTTCGTCTCTGCCAGCCCATCTTCGGTCGTAGGAATCTGGGCAAGCTCAGAAGAGAGCACGGGGACGGAGGACGCACGTCTGGCAAAGATGACTCGGGCGTAGAGTCAAAATCGTCGAAACCGCGGGACCCGGAGAGAGAGAAGAGGAGACTGGCGAGAAAAAAAGAGAAACGAGCCACTCTGATACTCGGTTTCATCATGGGCAGCTTTATCGCCTGCTGGCTGCCATTCTTCGTCCTTTACATCGCGAAACCTTTGTTCCCTCGCGTCGAAATACCCACACAGGCGTTCGTGATCGCGTTCTGGCTCGGCTACATGAACTCTGCCCTGAACCCCTTCATTTACACCGTCTTCAACAAAGATTTCCGGCGCGCGTTTCGCAGGATACTGTTCAAA
>Hym132
ATAAAACAAATGATGGCAAATGCCCAAAGAGAAATCGAGGAAAGGAAAAGAGCATTGAAAGCTATAAAACAAGAAGAAGTTGCCCCAGCAAAACCTCTACTTAAAGCACGAGATTCTTTACCAACAGTAGGAAGCATGTATAATCAAGGTTTATTAAGTAAAACAGATTCTGACAAAGCAAGAAAAATTGCTGCTTTGCAAGCACAAATTAGAAGTAAACTAAGCTCCGGATTACTTGGAAATGTTAGTGTCCCAGATAAACCAACTCCACTAATTTTGGATGAATCTGGCAGAACTGTAGATATAACCGGCAAGGAAGTGCAACTCACACAAGTGGTACCAACATTAAAAGCTAATATTCGAGCAAAAAAACGTGAAGAATTTAAAGCCCAATTGCAAGAATCAAAAGGTCCAGAAGAAATTCAAGACACCCACTTTTTTGATAATAGGATAGGTGTCAAACCGGCAGTGCGAGGCAAACGGACACTCAAATTTCACGAACCTGGAAAATTCCAGCAATTAGCAGAAAGAATTCGTATGAAAGCCCAATTAGAAAAATTGCAAAATGAGATTAGTCAAATTGCCAGAAAGACTGGTATAAGTTCTGCAACTAAATTGGCGCTCATAGCGCCGAAAACAGAAGCTCTTAGTGAAGATGTGCCTAATGTAGAATGGTGGGATTCTGTTATATTAACAGGAGGATATCCGAACGAAGATGAATCTACTACTATTAAAAGTTCTACTATCACAAATCTTGTAGAACATCCCACGCAAATGCGACCACCA
>Hym133
TCCGCTAAGAGCGTGATGGACGTGCAGCTGCAAGGAGCCTCCGAGGAGCGTGCCTCGTATTACGTGGGTGAACTCGTGCGACGAAAGAGCGAGGGTAGCGACACGATGCCCTCGAAAACGGCTACGGCACAGTCGAAAGGCGTACCCTTGAGTCACCGAAGAGTTTCCTTTGACAACAATCAGGAGGCGAATGGCCTGGTGGCTGGCAACGTTGCGGAGAAAATCATTCGTTGCCGAAATAACAAGTGCAGTAACTCGGCCACCGTGACCGAGGCGAGGAAGACCTACAAAAGCTGTCACAATTGTACCTGCCTGTATTGCTCGAGGGAGTGTAGAAGAGCGCACTGGCAGCGTCATCGGAGAACCTGCTTGCACTCCCGAGCTGGAAGCCTCTGCAAACAGGTGTTATCCTCCGCCAAGGAGGATCCCATCACGCTGAAACACATCTCGGCGTTGGCCAAGCGTGGCTACGCGTTCCACGGCCGTGGAGCTGTCAAGTGTTTCTTCTCGAGTCCAGAAGCGGCGGATAAATTCATCGCAAACGGTTTCGTCGACTTAGGTGAACCCACGTACGTGCGATGGTCGGATTTGCTGGCCAGAGAGATGGGAGCGGAACTGTACGCCGAGGTGATCAGACTCTGCAAGTCGTACAATCCGGATACGAGGCTGGTGTTGTATGTGGCAGTTTGCGTGGTCAGCGAGGTGCCAACCAGTGGAGCGGTAAAATGGGAACGACAGTTGGTATCCAGATGCGCGAAAATCCACTTAGACTCGACAAACAGGTATCACACGTCTTCGTCATACGCCTCGCCGCAAGGTAGGCAACAGTCCACGTCTCCCTGCAACATCACCCGAGAGATGGAGTCCCCGGAGATGCTGGTGCTTACCTCGCTGCCAGGCAATAACGGACAGAACACACCCAGGAAAATCCGGGAAATCAGTTTCACCAACATCCAGAGACAACTGAAACTAAGGGGCGTGTCACTCAGGAGGCACTTTCCGCAGGTTTACAGGAAGCTCCGTGCCTACGTGGATGGTACCGTGGATAAGTTCGCTCCGGTTACCATTTATCCGAGAGACCAGGCATCTGGTAAAAGTTTCATGTGCATCATCATCCTCGGTGTAGAACCTGAGCGCCTTCAGCTGCTTCCCACAGATTCCTCTAGGGTTAAAACCGTTGACATTAGCGTCGAGGAGGAA
>Hym134
TTATCAAATGCAGCAGGGCCTGGTACATCAATAGCAACTACTTCTGGAAATCCAAAAACACCTCCACCATCTAGTACAGCTACAACACTTCCTACTCCTGAAGCGAATTCTTGCGCATCTGTTTCTACTATAATTAGTCTTCTATCAACCCTTTGCAGGGGATCACCATCTATAACTCATGACCTTTTACGTTCTGAACTACCAGATGCGATTGAAAAAGCCTTAAAAGGAGATGAACGATGTGCACTTGATTCCATGAGATTAGTTGATTTATTGTTAGTTTTACTATTCGAAGGAAGATCAGCATTAGGCCGCAATACAGGCGGTGGTCCATCCGGTCCCGTGTTACCACGATTTAGGCGCCCAGAAAGCGCTGGTGAAAAATCTCACAGACAGTTGATTGATTGCATTCGGTCAAAGGACACAGATGCGTTAATAGAAGCCATAGATTCTGGAGGCATTGGGGTTAATTTTATGGATGATGTTGGACAAACATTGCTTAATTGGGCATCCGCATTCGGAACTCAAGAAATGGTTGAATTCTTGTGTGATAGAGGAGCAGATGTTAATAAAGGTCAAAGATCGTCTAGTCTGCATTATGCTGCTTGTTTTGGAAGACCAGCTATTGCTAAAGTATTACTTAGACATGGGGCAAACCCTGATTTGCGAGATGAAGATGGGAAAACGCCATTGGATAAGGCTAGAGAACGTGTAGATGAAGGTCATAGAGAAGTTGCCGCTATATTACAATCTCCCGGAGAATGGATGTTGCCAAATCAAGAACATAGGAAACCAGAAACAGAAGCAGAATTCACAGAACCAAAAGGTGATCCTGAAATGGCTCCAGTATACTTGAAAAGATTATTGCCAGTATTCTGTGCAACATTTCAGTCATCTATGTTGCCAAGCATTAGGAAAGCCAGTTTAAGTTTAATCAGGAAAATGGTGCATTATATTCAACCAGAATTACTTATTGAAACATGTGGTTCTGATAGAATGGGAAGCTGTGGTGCTATGCTTGTAGAAGTAATTGCCAATGTACTGGACAATGAG
>Hym135
TCATCATGGGTTGATCCCTTAAGAGTTCAGATCATAAAAGCACATCATAATTGGATTGTAATTGCTTATGCTCATTTTATAACATGTTATCGACTTAAAGACTCATCTGGTTGGCAACATGCATTTACTAGTCCTCACATTGAATCAGTAATTGAAAGAGTGGCAATAACATCAAAATTAAGTACTAGTGGCGATGTTAAAATGGTTGCAATTTCTTATGGGAATCAGGTCAGGTTATGGAGTATTTCAGCAAATGGAATGAAGAATATTGGTACATTTAATCTAAATGTTCGTGTGGAATATTTATTTTTTATTGGGAGCCAGTTAGTTGCTCTATCTCCTACTGACAAAATCGGTGTATGGCATGCTATGACACATCATTGGCAAATACAAGATGTAGTACCTATTTTGTCATTTGACACAGCTGGTTCGTTTCTTCTATTAGGTTGCAACAATGGATCTATTTATTATATC
>Hym136
TTATTGAGACAAAGCATGTCTCCGGTTGCGGACACCTTGATCGGTAGCTCGAAAAGCTCTGTGTCACAACCGATAATCGATTACTCCCGATACGTGAGGCGGTACACGTCGGGTCAAGAATGCGGTAGCTCGTATTGTAAGGAGCTCGGTTGCCGAGAGCATTTTCACTGTCTGGACTGCAGTGGTAGGGTCTTTGTGAAAAAGGAGGAAATGATCAGGCATTTCAAGTGGCACAAAAAGAGGGACGAATCTTTGCAGCACGGGTTCATGAGGTATTCGCCGACGGATGATTGCTCGGAGAGGCATCCGGGTCGTGCTTGCCCCCACAATAGAAAACAGACACACTACCACTGTATCCACGAAAATTGCGATAAAGTTTACATATCGACATCGGACGTGCAGATGCACGCCAACTACCATCGCAAGGACTCGGCTATCATACAAGAAGGTTTCCAGAGATTTCGCGCTACCGAGAGCTGTGCTACCGATCACTGTCCCTTCGTTGGCCAGCGGACCACGCACTTCCATTGTCGCCGACCAGGTTGCCGGTTCACCTTCAAGAACAAGGCTGACATG
>Hym137
ATGCGGCACCTGCTACTACTGTTCCTCGTCCTGGGAGCGACTGTTCTCGCCCCGGGCACACGGTCCGAACTCGTAAGATACTTGGAGGTTTCGGAGAACGCTCGACCAGGTACCAGGGTGGGTTTCATCGATGCCGATAGTCCACCGTACTTGATCGTGTCGGTTTCCGGGTCGGCGGTCGATTCGGACTTGATAGTGGATCACGCGACTGGCGAGATAAGGACAAAAGTGCCGTTGGATCGCGAAACCAGACCGTCCTACAGTTTGGTCGCTCTGCCGCAAAACATTCAAGTGGTGGTGAAGGTGCTCGACGAGAACGACAATGCACCGACCTTTCCCGTCGATCACGTGGACGTCGAGTTTCCGGAGAATTCGCCGCGCGACGCGAAACGCGCCCTGCCTCCTGCCAAGGATCCCGATCTCGGCCAATACTCGACGCAACGCTACGAGATCGTCTCCGGAAATCACGCGGATGCGTTTAGGCTGTCGCAGCATCGAGGTCGCGACGGTGTTCTCTACTTGGATCTGCAAAACTCCGGGTCGTTGGATCGCGAGGCTCGCTCTCGGTATCATCTGGTGATAGAGGCGTTGGACGGTGGCGCTCCGCCGCTTCGCTCGAGGCTACACGTGAACGTGACGGTACAGGACGTCAATGACAATCCGCCGATTTTCAATCAGACGAGGTACGTCGCCAGCATTGCTGAGAATGCGACCGTCGGAACGCCGGTGCTCGCGGTGAACGCGACAGACAGCGACGCCGGTGACAACGGACGCATAGAGTATTCGATTAATCGGCGACAATCGGATCGCGAGGAGATGTTTCGTATCGATCCAGAGACCGGTATGGTTTACGTGAACAAGGCGTTAGATTTCGAATCGAAGGAGCGGCACGAGCTAGTGATCGTTGCGCGCGATCGCGGCGCCCAGCCTCTCGAGGCGAGCGCGTTTCTCTCGGTTCGCGTAACCGACGTGAACGACAATCAACCTGCTATTACCGTGATCTTCCTATCGGATGATGCGACACCGAAAATCAGCGAGAGCGCCCAGCCAGGTGAATTCGTCGCTAGGATATCGGTCAGCGATCCGGACTCGAGGACCGAATACTCGAACGCTACCGTCACGTTGACCGGCGGCGAGGGACACTTTGGCCTGGCTACCAGAGACAACATTATATACCTGGTAGTGGTCGAGAGGCCGCTCGACCGCGAGGAAAAGCCCGTTTACGATCTCTCCGTGGAAGCGACCGACGCGGGAACACCTCCGTTGCGAGCCGTTCGAACTTTTCGTCTTCTGGTCACGGACGTGAACGACAACGCTCCGAAATTCGGCCGGGAAAGGTACGAGGCCCATCTGTTGGAGGCCTCGGAACCGGGTACTCCGGTTTTGAAGGTAACGGCCACGGATCTCGACGAAGGTGCCAATTCCGCCATCAAGTATTCTCTTTTCAATTCCACGTGGTTCGTTATCGACGAAACGTCCGGTTTGATATCAACGCGGACTCACGTTGACTGCGAAGCCGACCCTGCGCCGATTTTACTAGTGATCGCCACCGACTCGGGTCGTCCGCCGTTAAGCAGCAGTGCGACAGTGCGCGTTACCGTCCATGACCTCAACGACAACGAGCCCATCTTCGAGAAGCCGCTGTATAACGCGACCGTATCGGAGGATATGCCCGTTGGCTCCTGCTTTCTCAAG
>Hym138
ATGAATGCCAGAACTCAGTTATTTGAATTAAGTATGGAGGGTAGACAAGTGGATGAAGCGGTAGCAAGTATATTTCATAGTGTTCTTTTCCATCGAAGTCTTGGTAAATTTAAGTACAAGCAAGAAGGTAGTTACTCAGTAGGCACTGTTGGATACCAAGATGTTGACTGCGACTTCATTGATTTTACTTATGTCTGTTGTTCGTCGGTACACCTGGATCAAACTTTGAAACGTGAAATATCAGGTTTTTCTGAAGCTTTGCGTTCTACTGATAGTCCAGGTTCTGGCCAAATATCCCTGGAATTCTTTCAGAAGAAGAAAAGTCGCTGGCCTTTTCAAGCAGAATGTATACCATGGGAAGTATGGACAGTACGTTTAGAGCTTATCAAATTAGCAACAGAACACGAACGACAGATATGTAGAGAAAAAGTTGGAGATTTATTAACAGATAAGATTCTTTACATAACAGAAGTAATGAATCGACATGACTATTTACCCAAAATGCCAAATCGAGGTGAACTGGATTTAATCTTTGACACATCGTACCCTGATGTACAACCTTATCTGTTCAAATTATCATTTAGCACCTCTAGCCCATCAAGTACAACAATGGGTAATACAATGAAAAAATTGATCAAAGAGACATTATCTATT
>Hym139
TACAATCCTACGACGTACTCGTGGGAGGCTAATCCTGACGGGAAGTACGCGTATGGTGCAACCTGCGTGAGAAGGTGTCCAGAACACCTTCTGAAAGACAACGGAGCTTGCGTAAGATCTTGTCCGCCGAAGAAGAAGGCGTTGAACGGAGAATGCGTTCCCTGCGACGGGCCTTGCCCAAAAACCTGCAAAGGCGTGGAGAAAGTACATTCCGGGAATATCGACAGTTTCAAGGACTGCACCATCATCGAGGGATCGATCACGATTCTCGATCAAAGCTTTCAAGGATTCCAACACGTGTATTCGAATTTCAGTTTCGGCAAACGTTACGAAAAAATGCATCCGGACAAGTTGGAGGTGTTCAGCACGTTGAAAGAGATCACAGGGTTTTTAAATATCCAAGGGGACCACAAGGATTTCGAGAATTTATCGTATTTCCGGAATCTGGAGGTGATAGGTGGCAGAACCTTGACGGAATACTTTGCATCACTGTACGTGGTGAAAACGTCATTGGTGTCGTTCGGACTCAGCTCTCTCAAGAAAATCTATTCCGGATCGATAGCGATATTGGAAAACAAGAATCTGTGTTACGCGCAAAGTATCAATTGGACTAGAATCAAAAAGTCGTCGGAGCATGAGAGCTTGTTATCGAACAATCGGAACGAAAGCGAATGC
>Hym140
ATGTTTGTATACTTGAGTAAAAAAATAGCAATACCAAACAATTTTCGTCTGAATTGTATAGCATGGAACCAAAGGGAAGGTTATATAGCTGTTGGCGGAGAGGATGGTCTTTTGAAAGTACTTAGAGTAGATTCCAATGTAAGTGGTTCTACCAGTGGTGGGAGGTCTAGAAACTTAACTGCTGCAAGTAATTTAAGTATGAATCAAACTTTAGAAGGTCATAATGGTCATGTGCAAGTAGTTACTTGGAACGAACAACATCAGAAATTAACTTCAAGTGATCAGAATGGTGTAATTATAGTTTGGATGTTGTACAAGGGCTCTTGGTACGATGAAATGATAAATAACTGCAATAAATCAATAGTTAAAGGGATGGCATGGAGTTTAGATGGTTTAAAAATTTGCATAGTTTATGAAGATGGAGCAGTTATTGTAGGTTCAGTTGATGGAAATAGAATCTGGGGCAAGGAATTAAAAAATACAGCTCTTGCAGCTGTACAATGGTCTCCAGATGGGAAACTATTATTGTTTGGCATAAAAAATGGGGAAGTTCATCTCTTTGATAATCAAGGCGTATTTTTAACAAAGTTAAATATGATACCACTTAATGGTGGTCAAGTTCAAACAATAGTTTCATTACAATGGTATGATGGAAGGAATGGTTATATTGGCATAGATTGTCCAACTTTAGCTGTTTGCTACAGGAATGGTAAAATACAGCTCATGAAAGACACTAATGACGATAATCCAATTGTAATAGAAACTGGTATGACAGCGGCATGGTGTTGTTGGAATAGTTATGGGTCTATATTAGCTGTAACTGGGATGTTACCATTATTGGGTAACGGAGAAACAAAGGACACTAATGTCATTCAGTTTTATACTCCTTTTGGTAAACATATGAGGACCCTAAAAATACCTGGTAGAGAAGTCACCTGTTGTGCATGGGAAGGAGGATCACTCAGAGTAGCTCTATCTGTTGATTCTCATATCTATTTTGCAAATATTCGTTTAGATTATAAATGGACTTACTTCAGTAATACAGTTGTGTATACAAATGAGAAGATTACCAAAGATGGTATTTGCATTATATTTTGGAATACAACGAATAATACATATTGTACTAAAAATGTAAGAGCATTGATCTCCATAGCTTCACATGGAGATCATTGTGTTTTGGCAATAAAAAATGACCTAGCTCAAGGATCAGAGCAATTTGCACTCTTAGTATGCAATACAATTGCTACTCCAATAGATACTAAGTTTATAGACTTAGAGCCATTATGGGTGACCATGACAAATAGTGTAATTGTTGCAGCATCCAAGAACAATTTCTTGGTTTGGAGTTATCGCACTCCTCGTAGTTCCATGTTGCATGCAGGACGAATTAGAAGAGATAAAATTTACCATATTGACGAAACTCCGACCGGGGTGACGGAAGTTATTCAAGATTTAGACAAAGACAGATCCTTTGAGGCACCTATTAATACTAAAGCTACTATGGACCCGATTTGTTGTTTGTGCGCAACTGATAAGATTCTATTGATAGGTAGAGAGTCGGGAATGATTCAAAGATATTCTTTATCTCAGATAACTCTTACTAATAGATATAATACAAATTGTAAGCTTTATAAGATTGCAATCAACTGTGATTCATCTCGGGCGTCTATTATGGACACGAGTGGCGTTCTAACTATGTTAGATTTGGAGACTGATCTCAAGAAAAATACTTTGAAGGATGGAGAATCAGAGGGCGAAATAAATAAGTTCGAAAGAAAGGATGTGTGGGCCATGTGCTGGGCACAAGACAATCCCGCTTTATTAGCAATTATAGAAAAAACCAGAATGTACGTTTTAAGAGAATTCGATCCCGAAGAACCGATATCCTGTTCTGGATATATCTGTTCATTTCAAGATTTAGAAATACGTTGCGTTTTATTGGATGATCTCATGCAGAAACCAGAAGATACAAGAAATGACTTAATAGTGGATTTAGAAGTGAAATCACTGAGGGATACCAGGGAATTATTGACGAAAGTAGGTTTGAAAGAAGCAAACAATTTCATTCAGGACAATCCACATCCACGATTATGGCGTTTATTAGCAGAATCAGCTTTACAGAAACTAGATTTGGAGACTGCAGAAAATGCAATGGTTCGTTGCACAGATTACTTAGGTATACAATTTATCAAACGTTTACAGAACGTGCACAACGATCATCTGAAGAAAGCCGAGGTGGCTGCGTTTCTTGGCAACTATGACGAAGCTGAAAAATTATATTTAAATATGGACAGAAGGGATCTTGCTATTTCGTTACGTCAAAAATTAGGAGATTATTTTCGGGTGGTACAGCTAATGAAAATGGGTATTGGCGGGTCTGATAAGCAAATGGAGTACGCGTACAATAAAATTGGCGAATATTATGCTGAAAGACAGAATTGGGAAGGTGCAAAAGAATATTATGGAAAGAGCAGGAATCTGGAGAAACTTATAGAATGCTATTATAAATTAGAAGATTTTGTTCAATTGGCAGGGACAGTGCAACAGTTACCAGATAAAAGTCCACTTTTGAAAATGGTAGCAAGAATGCTAGGTTCCGTGGGTATGTGTTCTCAAGCAGTAGCAGCATATATAAAATATGGAGATGTGAAACTGGCCGTAGATACGTGCGTTCGTTTGAATCACTGGGACCAAGCAGTCGAATTAGCAAAGACTTATAAAATGGCCCAGATAAGCGAATTATTGAACAAGTATGCCAATCATCTTCTGTCCAATGGAAAGAGACTACAGGCTATAGAATTATACAAGAAGGCAAATCACAATTTGGAAGCAGCAAAGTTGCTGTTTCAATTAGCAGAAGAGCAAGCAAAGACTAGGACGAATCCGCTACGCGTAAAGAAAATTTATGTTCTAGCAGCTCTGTTGGTCGAAGATCATATCAATGCCGCGCCAGCTGCTAAGGGCGGCCGTAGCAACGTTGTGATGGGTTTAACAGAAAACAACGAAGACACTCGGGTGATAGAGAACGCCTGGAAAGGGGCAGAGGCTTATCATTTTCTCTTATTAGCCAATAGGCAGATATATTCAGGGAATTTTGATGCAGCCATGAAAACAGCTCTGAGATTGAGAGAATACGAAGATATCTTGCAACCAGAAGATATTTACTGCTTGCTTGCTCTATCAAGCGCAGTCAATCACGCTTTTGCAGTCTGTTCCAAGGCGTTCATTAAATTAGAATCTCTAGAGATTATTTCAGAGGCGGTCAGAGAAGAATATGAGGATTTGGCTGTGGACATCTTCACCAAGCACAGTCCTCAAGATGTTCGTAATTCTAAGGCAGAATGTACAAATTGCGAGAGTCTGGTACCCGACTGGTGTGTCGCCTGTCCTAACTGTATGACCAGGTTCCCTCCTTGTATTATCTCTGGCAAACCGTTGATGGATCTGAGCAATGCGTGGATCTGCACCGTTTGCAGACACCACGTGGCTACAGAACGAGATGTAGTTAATATTAATGCTTGCCCTTTGTGCCACAGCACGGTTACATATATG
>Hym141
TACGACCATGCTATCGAGTGGGACCAACAGTACACCAACTATAAAATTCTAATGGACTACATTAACAGTAGAAAAGAAGAGTACAATGCAGAAATTGTGTTCGGTACGCCTAAAGACTACTTCCGTGAGATCAGAAAACGAATCGAGGAGTTCCCAACATTGAAGGGCGACTTCTTCGTATACTCCGACATCTTCAGCGAGGGCAGACCAGCCTATTGGAGCGGCTACTTCACTACGAGGCCGTACATGAAAATTTTGGACCGTGAGTTGGAAGCTAATCTCCGATCAGCTGAGATCCTCTACACCATAGCTCTAAACGTGGCCAAACAATCTGGCAAAGACTTCATGCTGTATGAGACTTACTTCGAGAAACTGGTGAAAGCCAGGAGAAATTTAGGTCTCTTCCAACATCACGATGCCATCACTGGTACCTCCAAGTCCTTCGTCATGAAGGACTATGCTCTAAAACTGTTCGAATCTATTTCAGACACGACCAGTCTCCAGAGTTTCGCCATTCAGTCCTTAGCTGGAAGCGCCAGCAAGCCTAATTCTGTGTATGTTTTGGCTGAGTCGGATAGAGACAGCTACGAAAAGCTACCAAAAAAGATACCCATTGGTATCAATGGTCAGGAAACTAAGAAGATAGTCCTATTTAACCCTCTGGCTCAGCCCAGGCAGGAGGTGATCAGTCTCAAAGTCACTTCCTACAAAATTAGGGTTCTGGATACACAGAAGAACCCTATTCCGTATCAGATAGCTCCTGTGATGAACGCCACGAGCATTACTCACGATGTTTATGTTTTGTTATTTGTGGTTGAACTGAAACCTTTGTCCATAGCCACGTATCATCTTCAGCAGGTAGATAAGGTGCCCATGGAGGCTATTTCCACAGTGTATTGCAGCAGATGTGGCAAGGACAACGTATTTCCTATCAAACCCATGCAAGTAGGCGACGTTCAGTTGGAAAACCAAAGGATGAAACTGTTGTTCGATGGTCAGACCGGGTTCCTGAAGAGGGTGACCAAAAAGGCGACTGGTAAGATCATGCAATGCGCCATTCAGTTCGCTGCCTATCCGTCTGCACAGTTCCACAGTGGGGCCTATTTATTCATGCCTGATCCTAATCTTCGAGACATCGATAAGGACGTTCTTGAAGCGTACACCCCTCATCAAAAGATCTACATCGTTAGTGGAAGCCTGAGTTCGAGGCTGACAGTCGAATATGGAAAGTTGTTGAGCCACCATGTGGCCATTTATCACAGAGACGACGGACTAGGCGAGGCTATCTATCTGAGAAATATTGTGGACTTTGAAACTCCGCCAAAGAACCGTGAAACAGAAATGTTCATGCGTCTACAAACTGATATCCTGAATGGTGACCCTCCAGAGTTTTATACAGACCTAAACGGTCACCAGATGATCAAAAGGACGAAGATAGAGAGAATTGGCATCGAAGGTAACTACTTTCCCATCACCACTATGGCCTACATAGAAGACACCAATCACAGACTTACTCTGTTGGTGAATCACTGCCAAGGAGCAGCCAGTTATCAGCCAGGCTGGCTAGAAGTGATGTTAGACAGGAGAACGCTATATGATGACTCCAGAGGAATGGGTGAAGGTCTTCTGGACAATCGTAGGACTGTCATCAAGCACTGGCTACTGCTAGAAGACATCACCGGGGAAAAGGACAAGTACTCCAAGCCTTCCCTCTTTGCCAATCATCTAAGCAATGCTCTCAACTATCCTGTGAACATTTTCGTAGTAGATGGTACAGAAGGTGACATAGCGATGGCACCAGAGGTTAGGCTACTAAGTCAAAGTTTCCCCTGTGATCTGCATCTGTTAAATTTGAGGACCAATCACGATCAAAAGCTGCCACACTTCCCTGTGAATAGTGCCCTGATGGTGCTCCATAGACAAGGTTATAGTTGCTCTGTGGGAGTGGATGTGGCCATGAAACACTGTCCACTGACTGAGAAAATTGGTCAAGGGACTTCGTTCTTCAAACTAGCGAATCTTAATGTAACCAAGACTTCGCTAACCGGCACCAAGACAAAGCAGAGGCTAAAGGACGGCCTCCAGGGGGTGAGTCTACAACCCATGGAGGTGGAAACATTCAACGTAAATTTCGTCCAA
>Hym142
GTACCAGAAATACAGGATTTTAAGATCGTGAAACCAATTAGCCGTGGTGCATTTGGCAAAGTTTTTCTTGGATATAAAAAGTCAAACTCTGAAAAAGTATATGCTATTAAAGTAATGAAGAAAAATGAGATGATAAATAAGAATATGGCTTCACAAGTGATCATTGAAAGGAACGCATTAGCTTTAACACACAGCCCATATTGTGTACAATTATTTTATTCATTGCAATCCGTTAGTAGCATTTATTTAGTAATGGAATACATGGTGGGTGGGGATCTTAAAAGCTTGCTTGGTGTATATGGTTACATGGAAGAGTCCATGGCAGCTTTCTATACTGCAGAAGTATGTCTTGCTTTGGAATATCTTCATTCTCATGGAATTGTACATAGGGATTTAAAACCAGATAATATGCTCTTGTCGAAAGAAGGACATGTCAAGCTGACAGATTTTGGGCTTAGTAAAATATCTTTACATAGAGATCTCGAAATATCGGATTTAGTTAATTGCACACCTAGTCTTTGCACTAGAACTCCTGGACAGCTTCTTTCATTGACGTCGCATTTATCTTTTGGTTCTGGACAAAGATCCACGAGTGAATCTAATCTTAGCGATAGAAGTACACCTGGTGTTAATTTACTTTCTGCTCTGCAACAAAATTGTACCAAAACGCAAGTATCACCGATTTCGGTAGCTTCTTCCGTTGTCACGTCAGGAGATTATTCCCTAGTGTCTGGTATTACTCCTTTTCAATCAGCAGAAGATCTTCAGTTAACGAAACATCAGGAAAAAGTTATTGTTGAGAACATCGACTATGATCAAGAAAGTAGCTCTGGGAGTTATCATACATGCGAAGCGACTTCGGTTCGAGCGAATAGTCAATTGAATCAAAATTTAGAAGATGAGGACGAATCCACGCTAGAAGCTGAACAATCTCAGCAACCTCTCCCTCATATTAGTCCATTAAGTACATGTACGATTACTAGAGGCGCGAAACGAAAAAGAGCTGCAAGTGTAACAACAGGCCTAACATGTGAATTAAATGCAATAGATTTAGATCTCGACAAAACACCAAAACGAAAGAATCGTGGTTGCATATTTTCTAGGAGTCCGATTAATTCTACTATCTCCGAATCGATAAAACAAACTAACAATAGTACTGATATTGCTAAAGTACAAGAAAGCGGAAGAGTTGCATTCAGTACACCAGTGTCATTTGTGAAACAGAGATGTTACAGTGAAGAAAATGAGGACAAATGTGAGGAAAGAACAGCACGTTTGATTAAGACAACACGATTTCAACTGCCAATGGCTCATACGTCGCAGTCGGCTCCTGAGATACCTGTAGGCGATAACTTGGACAAACATCGGTCGCCTCAAGGCATATCTCCTATAAAGACACCGGCATCTTCTGGTAATAGTTACACACCTTACAGAACTCCCAAATCGGTAAGAAGAGCCGGTGTTAATCGGTCAGATGATCGCATACTTGGAACTCCTGATTATCTCGCTCCGGAATTACTCTTGAAACAAGGTCATGGATATGCGGTGGACTGGTGGGCTTTAGGTGTATGCCTATTTGAGTTTTGCACTGGTGTTCCGCCGTTTAATGACGAAACACCACAGGCTGTGTTTTCCAATATTCTCGCCAGAGACATTCCTTGGCCAGAGGAAGAAGAAGCTTTGTCGACGGCTGCTGTAGAAGCCATAGATGCCCTTCTTACTTTGGATCAATATGAACGTCCTTCTGCGCAAGAAGTGCGAGTTATGAAACTTTTCCAGAATTTTGCCTGGGACGAGCCGCTGAAAGCGACGCCCCCTTTTATACCGCAACCCGATGATAATTACGATACATGCTATTTTCAA
>Hym143
ATGGATTCTCCAGGAACCCAAGCTTTGAAAGTAGCTAAAAATATGAAAGATCTAGCAGTGTTTAAAAAACCGTTAGGTGTAATAAAAAGATATAAAAAACTACAACCAAAAATTTTAGATGAAGATACATATATAAAAAAAATGGGGGAAATTATTCAAAGGGACTTTTTCCCACATTTAGGTAAACTTCAAGCACAAAATCAATATTTAGATGCATTAGAACAAAATGATGTAAAGCGGATGAGAGAATTGTATGAAAAATATAGTTCAGGAAGACCAACAACTGAAAGACCTGCTAGTCCAGCCACATTTGAAACACCTATGAACAAAATTGAATCAGAAGATGAACAGTTCAAATCTACAAAAGTACCAAAAGATATACCTGTTAATACAGATACAAAAGAAAAAGACAAAACAGAACCTACAACAGGATTAGATGCATATTTAAGTATACACACAAGTGAAGACAATGCAAGTTTTGAGGAGATGATGATTGAGGCTGAAAAAAAATTAAGATTGAAATATGCATGGCTTTATGAAGCTGAAGAGAATTGTAAAGCACTAACAAATGGCAAATCTTCAGGTACCTTAGCTATCGAAGGTAGTAATGATAAGCCTAATCAGTTAGATAGCTGGAATTATCAAAATAAAAATTATATTATGTATGTTCCTGATGGAGTTGAATTAACTCCTGATGAAAGGATAGATTTAGCCAAGAAAAAGCAAGTGGTAATACATGAAAATACAAGACTTCGAACTAACCCTTTTAATGAACAACAAAATAAAGAAACTATTAATGAATTAGCAAAAAATCAATCAAAAGCCAATGATGGAAAAATTGGAGTTGATGGCAAAGAAATTGTGAGGAATCCAACACCCAGAGTAAATGGATTTAGCTTTGTAGCAACTCCAAGTCCAAGACCTGGAGAATGTGAAAGTCCTTTAATGACATGGGGTCAAATAGAAGGTACACCATTTAGATTAGATGGGGGAGATACACCTTTATTGAGAACAAGTCAAGGACCATCATTTAGAATGGCAGAACCTCCAAAAAGAGAGCAGCTTGCGTTGCAACTAGCAGAGAAAGCTGGTGAAAGGCATAGAGATAGAAAAAACAAAGCTTTGGAAGCAGCCAGAAAATCGTTAGCA
>Hym144
ACCGTCTCCATGCCATTCTACACGGTCTACGTTCTGATGGGATATTGGAATCTTGGGCCCTTGCTTTGCGATTTATGGCTGTCCGTAGATTACACGGTATGCCTGGTATCCCAGTACACAGTATTACTGATTACGATTGATCGATTTTGTTCAGTGAAAATAGCGGCACGATATCGCAGCTGGCGCACGAAAAATCGCGTAATCTGGATGGTTACCATTACTTGGATTATCCCAGCCTTGCTCTTCTTTATCAGCATTTTTGGTTGGGAGCATTTTATCGGCTATAGAGACTTAGATCCTGGCCAGTGCACTGTTCAATTTCTCAAAGATCCAGTTTTTAACACTGCTCTTATCATTGGCTATTATTGGACGACACTCGTGGTTCTATTTATTCTTTACGGTGGTATATACAAGACAGCTTACGACATGCAGAAGAAGAGCGAGGCAAAACAGCGGAAGATGCAATCCATGGTTGCTTTAAGTGCCGGTGCAATGTCTAGCATGGCAGGTCGTGCAGCAGGAATAGGAATATCGAAGACACAGAGTACTCTTTTGAGTCAGGATAAGCCAAAATTGAGTGCATCGGTTGAAGAAGGAACAGGTGGAGATGGTTCAGGGCAGAAATCTTCCTCAAAAACTTCTGGAACTGGTGCAACCGATTCGACTGAAAAGCAAGCGTATGGAAGCACCGTTCCCACAGAGACAGAAAAATCAGAAAGATCTAGTAGTCCAGCATTTGATTCCGACGAAGAGAGCACTATGGGTCCGGCTCAACAGCTCAGTAGCATCAGAAAACGATCCTCTCTAGCTGGACTGGTTGTTCAATCTGGCGCTCTTCCAGTTTTCTCGACTAATGGCCACTTAAATGGAATCGTACCCGCAAAGATTGACATAAACATGCAGTCGAAAAAGTTTCTTTCGATGAACTCGACGTGCGATATAGGTACAACGACACAAAAAGCTCAGACATTGCCAAAGATCCAAGAATTGAGTCTTTTAGATACAGACAACGTGCTAGATCCTGACAAATCAAGTAGTCAGACGTTAACACCTGAACAATCTCACTGTGATGGTCACAATCAGCAACAACCCTTGACCTCCGCTGAAACATCACCACCCACTCATCCTACTCGGTCTATTAGCAGCAGCCAACAAAATATTATACCACCGCCTACGCAATTTCAGAGTAGTCCACAAGTCTCTGACAGTCCTTCTACTTCGTTATCTGACAGACCTAAGTCACTCGTTGTGTCTTCTCATGGTACTGGTACTTACGACATTTTGACTGGCTTGGATGGCGGAGACTTGAGATACATGGACGAGAGTTCGGTAATTTTACCAAGTCCTTCTTACGAAAGTCCATCGTCTTCTTTGTCGTACAGCTTAGCGAATCCTCTATCGAGTGCACCGTCATCTCCAATTCTAGGAAACGTGTCTGCAACGCCGAATACGAGTTTGTTACAAGCTGCTCTAATCAGAGCTACGGCGCAACAAGTCAACAACCAACAATCGGTTCAAAATAAACAAAGTCAGCCTCTACCGGTGATGTCTAATGCATCCAGTCAGACGCATCCTCCTCGTGTATTCATCACTCAGAAATCGAACGCTGCTTCTCAGACCTCACCAACCGTTAGCAAAGTGCATACAGAGGTTACAGTAAAGGCGAAGGACACGAAGCAACAGCCTGTGACGACCATTGTCAGCATACCTACAGTGGAAAATTTTAATAACGCGATGAATCAGTTTTCGGATCTAGATACGAAAGTCAATCCTCCTCAGAATTCATCCTCTAGCGGTAGCATGGTTCCAACGATCTCTGGCACAACAGGAAACGAACAGGATCCAAAGAAACAATCAAAGAAGAAAGATTGTAGAAGCAACGAGGAAGGTGGGTCCAGGAAAGATTTCGTGAAGACAATTGGCAAACGTTTGAAGACCAAGACGCAAAGAAGGGATCCTTTATTAGGACGACAGAAGTCTCGAACAGAGAATAGAGCCAGAAAAGCGTTTAGGACCATATCTTTTATTCTGGGCGCGTTTGTCGCCTGTTGGACACCGTACCACATTTTGGCTCTAGTGGAGGGTTTCTGTTCGAACAAACCGTGTACGAACGAACATCTATTCATGTTCTCATACTTCCTGTGTTACACTAACAGTCCTATTAACCCATTTTGTTACGCCTTGGCTAACCAGCAGTTTAAGAAGACTTTCACGAGAATATTGAAGGGTGACCTGCACATGACG
>Hym145
GTTTACCTCGCCAAAGATATCCATACTGGGAAGGAGTACGCGATAAAAGTGTGTGATAAGCGTCACATCATCAAGGAGAAGAAAACGGAGTACGTGAAGCGGGAGAAGGAGGTGCTAAACATGCTTGCGGGCGCGAAACACTCGTTCGTGCGCCTGTTTTGCACCTTCCAAGACGTCGAAAGACTCTATTTCGTTCTATCGTACGCGAAAAACGGTGAGCTCTTGCCGTATATCAACAAGGTGGGCTCGTTCGACATCGAGTGTACCAAGTTCTACTCGGCGGAGATCCTTCGCGCTCTCGAGTACCTTCACGGGCTCGGCATCATCCATCGCGATCTCAAGCCGGAGAACATATTGTTGGACGAGAAGATGCACGTGCTCATCACCGACTTTGGTAGCGCGAAGATTCTCAAGGACCCGGAGACAGTGGTGACGCACCCCGCAACGGACGATTCGCAGCAGCAGCAACAGCAGCAGCAGCAACAACCGTACCGAAGAGAACGCAGGGGTTCGTTCGTTGGTACCGCCCAATACGTATCTCCGGAGCTCTTAACTGACAAGACGAGCAGAGCCTCCGATCTCTGGGCCCTCGGCTGTATAATCTACCAGATGGTCGCTGGCCTGCCACCGTTCCGCTCTAGGAGCGAGTACATGATATTCCAAAAGATCCTAAAACTCGAGTACGAAATCCCTGACGGATTCTGCGAGCTGGCGAGATCCCTCGTCAGTCAGCTGTTGGTGCTCGAGCCATCGCAGAGATTGGGTGCCCAGGACGAACATGGTGCCGGATATCCCAGCATCAGGGCGCATCCGTTCTTCGAGGGTGTCGACTTTGAAACCCTCCACGAACAGACACCACCGCCGATCTATCCCTACCTACCCGGTACGTCTGAGAACGAGGAGCTTAGGTCGCAGTACAGGGTTCCCGATCATCTAGAACCCGGCCTCGACGACAAACAGCTCACGAGGCTTCTTGGTCTGGGCATCGGCGAAGACGATGACGACGACGACGATGAAGATACCACCACTGAGCGCGAGAAACCCGCGCAACCCAGTACGGTTGTCGAGAAACCGAGGAGAACGAGGACCACTGCTGACGGTAGTAACATCGCCGATCTAACGCCGGAGGAGATCAGAAACCGGCTAGAGAAGCAACGTGCCTCGAACCAGTGGGACTGCTTCGTCGAGGGCAACCTGATACTGAAGCAGGGCTTCGTCAACAAGAGGAAAGGTCTCTTTGCTAGACGAAGAATGCTCCTGCTCACTACCGGACCACACCTATATTACGTCGATTCTGTAAACATGGTGCTGAAGGGCGAGATACCCTGGAGTCCGGAGCTTAGGGTAGAGCCGAAGAGCTTCAAGATCTTCTTCGTCCACACG
>Hym146
GCCATTGCAGATGTTATTCGAACATGTTTGGGACCACAAGCTATGTTAAAAATGTTGATGGATCCAATGGGAGGTATAGTTATGACCAATGATGGAAATGCTATATTACGAGAAATAACGGTACAACATCCAGCTGGAAAATCTATGATAGAAATAGCTAGAACTCAAGATGAAGAAGTTGGGGATGGCACTACATCGGTTATTGTATTGGCAGGAGAAATTTTAGCTACTGCTGAACCTTTTCTTGAGCAAAATATGCATCCTACAATTATAATAAGAGCATTTCGCCAGGCTTTGGAAGATATGGTGGCTATTCTCAATGATCAAGTCAGCATAGATCTGGATTGCAACAATAGAAGCAAATTGATTCAGGTCATTAATTCCTGTGTGGGCACCAAATTTATTGGACGTTGGTGTGAATTGGCATGTCAAATTGCTTTAGATGCAGTTTATACTGTAATGCTTGAAGAGAATGGTAGAAAAGAAATAGATATAAAACGTTATGCAAAGGTGGAAAAAATTCCTGGTGGCACTATTGAGGATAGCACTGTTCTTAAGGGAGTAATGTTCAATAAGGATGTTACTCATCCAAAAATGAAAAGATATATTAAGAATCCAAGAATAGTTCTATTGGATTGTTCCTTAGAATACAAAAAAGGAGAATCTCAAACTAATATAGAAATAATGAAAGATACAGATTTTACCAGGATTTTAGAATTGGAAGAGGAGTTTGTTAAGAAAATGTGTGAAGATATTATATCTGTAAAACCAGATGTAATAATCACTGAAAAAGGAGTATCAGATTTAGCACAACATTATCTTGTTAAAGCTGGAATTTCTGCTATCCGTAGATTGAGGAAAAGTGATATTAACAGAATTGCAAGAGCTTGTGGTGCAACTGTTGTTAATCGTACAGAAGAATTACGAGAGGAAGATGTTGGTACTAGAGCTGGTCTTTTTGAAATTAAAAAACTTGGGGATGAATACTTTTGCTTTATTACAGAATGTAAAGATCCTAAAGCATGCACTATAATTTTGAGAGGTGCCAGTAAAGATGTGTTAAATGAAACTGAAAGAAACTTACAAGATGCTCTTCATGTTGCAAGAAATCTTCTTATTGAACCTAAATTAGTACCA
>Hym147
ATAAAGAAGCTGTTACAAACTCAACCAAACGAACATAAAAATATAATTGCTCATATGGCAAAATTAATGGATTTCATAACTATACCACAAGCCAGAGCATCTATTTTGTGGCTCTTAGGAGAATATTCAGATAGAGTACCTAAGATAGCACCGGATGTGCTTAGAAAAATGGCTAAAAATTTTGTAAATGAACAAGATATTGTAAAACTCCAAATATTAAATTTGGCTGTAAAGCTGTGTCTAAATAATCCTATTCAAACCAAGCCATTTTGTCAATACGTTTTCCAACTTGCGAAATACGATCAAAATTACGATATTAGAGATCGTGCACGTTTCTTGAGACGTTTTATTTTTGACGAAGATGGTCATGAGAAAAATCTTCCACAGCTTGCAAAAAGAATATTTCTAGCTCCAAAACCTGCACCAACTCTAACATCTAGGTTCAAAAATTCTGAATATCAGTTAGGAACATTGTCACATTATTTAGATATGCCATGTGCTGGTTATCGTTCTTTGCCACCCTTCCCTGATGTAGCGCCTGATCCATCCGTAAGAGACGTTGCAAGTGGCACTACTAGAGATGCAAGAGATGAATATTATAGAAAAGAGAAGAAAGACAAAAAGGGAAAAGAAAAAGAAAAACCCTTTTATAGTGATGAAGAAAGTGTTCAAGCAGAT
>Hym148
GTAATTCGCAATGGAAAGCATATACTGCCAACTCTTGCAAGATTATGTCTTATAGCCACATTTTTGGAAGATGGATTGAGAATGTGGTTTCAATGGTCAGAACAGAAAGAATTTATGAACAACAGTTGGCATTGTGGTACTTTCTTAGCTACAATGTTTGTCTTCATTAATTTAATTGGACAACTTGGTGGTTGTGTCATGGTTATTGGAAGATGGAAAGTCAGCATTGCTTGTGGAATCTTGTTTTTCATAGTAGTTCTCCAGACACTGGCTTACAATATTTTGTGGGATGTAACATTTCTATTTAGAAACTTAGCATTGATAGGTGCACTTCTTCTGGTTCTGGCTGAATCAAGAGTAGAAGGAAGGTCATTATTTGCTGGTGTACCAAGTCTTGGAGATAATAAACCTAAAAATCTCTTGCAATTAGCTGGTAGAATTTTATTAGCATTTATGTTTACCACGCTAATTCGCTTCGAAATATCATTCCTCCAAATCATGCAAGATATTCTTGGAAGCAGTTTGATGGTATTAGTCACTATTGGATATAAAACCAAACTCAGTGCATTGTTACTTGTCTTAATATTATCTGCACTGAACCTTTATCATAATGCATGGTGGACCATTCCAGAGTATAAGGCTCTTAGGGACTTCCTTAAATACGACTTTTTCCAG
>Hym149
ATGGCTTTGAAAATGGAAGACTTGCAAAAATTGGAGGAAGAAGCAGAGGCAAAGGCAACAAAATATGGGTGTAATCTATTGCAACGACCAGGTCAATTGGAAAAAATTGATATGTACAAACGTAGAATAGCCCGGAAGAAAGCTTCTGTGGAAACTATGCTCAAAACTGCAATGCAAAGTCAATTAGATGGAGTTCGTGTAGGTTTTGAACAGCTTCAGAGTTCTTTAGAGAGTAGCGCTTCCATAAAACAGGATCTAAATGATATTGGCGAATTATTCAGTAAAGTTCCAGAACTCAGTGCAAAATTGCAAGCTGTTCAAGAAGAGAATATGCGTCACTCTCAGTATGTTACTGCCAAAGAAAATTTGAAACATACATTTACTTTACCAGAAAGCGTTGAAATGACTAAACAGTGGATAAACCAGGGGAATCTACTGTATGCTCATCAGATTATTATGGATCTTGAAAATTCAAGAGATGATTTGTTGTATGAACTTCACAAACTTCCAAATCAGTCCCCAGCTGATACAGTTATGTTAAAAGCTTATTTAGAGGATGTTGAAATGCTTTCTCAGTTAATGGAGAAACAAATTAGATTAGTATTAAGTCGTACATTAAACACAGTGAGAAAAGAACCTACTGTTATAGTCACAGCATTGAGAATTATAGAAAGAGAAGAGAAAGCAGATCATTTTGCTATTCAGAGACATAAACAAAGTGGATTTATGCCACCAGGAAGACCTAAAAAATGGAAAGATATGGCAATGAAAGTTTTAGAAAAATCTGTAGCCAATAGAATTGAAGGAACACATGTTGAGGAAAGAGTAGATAACAAAATGTGGCTAGTTAGGTATTTAGAGCTTACAAGACTCTTAATTTTGGAAGATTTGAGAGTTGCTAAAACTCTTTGTGAACCTTGTTTTCCACCTTGGTATAATATTGTAAGAACTTTTGTTAAAATGTATCATACAAGTTTATCACAACATTTGAAGGACATAATTGCCAATGGCTTGGAAGGAAATGAATATGTATCTTTATTATCATGGATTATGAATACTTATACTGGTCCAGAATTAATGCAACATCCTGAATTAAATATTGATACAAGTGATATAGGCCCTTTATTGAGTCCTGAAATTATAAATGATTTGCAAGAGAAATACTTGAAGAATATGTGTCAAAATTATGAAGACTGGATGAAAAAAACTTTGGAAACTGAAAAAGTAGACTGGTGGAGTGGTGTATTACCAGAAGGAAGCACTCAAGAAACATACTATCACACAGCAGCACCTGTGATTATATTTCAAATGATTGATCAAAATCTCCAAGTTACAAAAACAATTAGCATTGAATTAACAGCACAGGCTATAGTCCTGTGCATTGAACAAGTAATTAAATATGGATTTATGTACAAACAAGCAATACTGGAATTTAAAAACAAACATTTTGAGGATAGAAGCCAAGTACCTTACTTTACACATCATATGATTACAGTTGTTAATAATTGTTTACAGTTTACAGAATTAGCACAGCAAATGAAACAGCTGTATTGGGTTTCTAATGCTAATGGGGATGCTACTGTGAAATTCGAAAATTTGTTATCAAATTATCAACAATTACGAAATGAAGCAGCAGCAATATTACTAGAAGAATCTTTCTTAGATTTAGAATTACAATTTCAAGATTTAATTACTCCTAAATGGTTATCATCCCCTATCCCAGTAGAAACCATTTGTGTGACTTTAGAAGATTATTTTCAAGATTATAATCATCTGTGCCCAAAAAATTTTGAATATGTTATTACAGAGGCACAAAATCTCATTGCAAAGCGTTACATTTCTGCAATGCTACAAAGAAAGATATCTTTAAAAACATATGATGAATGCTTAACATGTACATCAAAAATAATGACAGAAGCAGATAAATTAAAAAATTTCTTTGATAGAATAGCTCCAAAAGTAGGGAACTTTAATTCTCCCTTTGAAATAATCAAGCGACTGGCGGAGGTACTGCGTTGTGAAGATTCGGAAATTCTTTCTCTTGATTTACATTCATTGGTTGAAAAATATCCAGATATGACTGAAGATCATTTAGTCAGATTATTGGGTCTCAGAGGTGATATCTCTCGCAGTGAAGCAAGAGAAAAGGTTTCATACATTTTAGAAGCTCAACGTAATCGTAAAGCTCCACAATCTATTGCACATAGCATATTTAAACAAATATATATACAGGATAGTTTTCTCAGTTGGAAGCCT
>Hym150
ATCAAGCAACAAAAGGATCAATTGGAACAAACCGTGAGTCAATGGAGAGATTACAAGGACGAATACGAGCGAATAAGCGATTGGTTGCAGCAGTTCGACATCCTGATAAAGGCGCAGAAGAATTCTCTCTTGTCAAACGTAGCAGGGAAAAAGAAACAAGTACAAGAAGTAAAAGAAATACTGGAAAACCTATTAAAGAGACAAGAACAAATCGATAAATTCAACAAGACTGCATCCAGTCTTCTTTCGTCTAACCTGGACACCTACATAAACAACCAACTTCGTCACTTAAACTCTCGCTACCAGGTTCAAGTGAATCTCGCCAAAGACGTTCTGAACAAAGTCGAAACTAACTTGGCTCAGCACGAAGAATACGTAGCTAATTTGGCCAAGACTTGCGCCTGGATCGAAAACGCGAAGCAAATCATTCGCAAGGGGACCGAAGCAGCGTCCACTAGCAGTCGAGAAGAATTACAGAACAGATTAGACAACATTCAAGAATTATTAAGAAAACGCGAGGAAGGACAAAACTTGGTGCATCTGACAGTAAACTGTGGAGAGAAAGTAATGAGAAATACCCGATCAGATGGTCGCGAAGAGATAAACATTCAATTAAAGGAGATACAAAATGCGTGGGAGAGACTAGTGAAGAAGATTTCGACGACCAAAGTGCGTTTAGAGACGAGTCTGCTTCAATGGGCGGATTATAGTTCGTCGTATTTGCAATTGCAACAATGGATCAACGACAGGGAAGCTAAATTGCAACAAGTCTGTGAACAAAAGGTGTCGAAAGCTAGAAAAGGTCTGGCTGGCTTGAGTTCCTTGGCTATTGGAGAAAGGAAGGCGAATCTTAGACAGACGAACAGTATAGTTCAGGATATAGTGGCGTTCGAGCCGATGATTCAATCGGTTACCACGAAGGCTGAGGATCTTCGACAGGCCACACCAGCCACGGAAATTTCGATAAAATACGAAACTTTGAGCAAACAAGCGCAGGAGTTGTACGCGAAACAAAAAGAGACCGTAGAACAACATCAGGCGTTTATCGATAGTGGAAACGAATTTATTCAGTGGATAAGAGCGGCTAAGGAGAGACTTGGGAAATGTTCAGAACCTACTGGGGATAAGGAATCGTTGGCGAATAAGATTACGCAGTTGAAAGTACTGCAAAGCGAGCTGCCAGAGGGCCAGAAGAAATTGCAACATGCTTTGGAACAAGGGAACGCGGCGTGTCAGATCGCCGACGAGGAGGACAAGGAGATCATCGAGGAGGAAGTTGCGATGCTGCAGGAAGAGTACGATAGCTAC
>Hym151
GATGTACGAAACAAAATCGTAAGAGGCCCCATCCCAAAGTTGCTAGTAACCAAGTCCAAAATCAAGAACAATAAGAAAGGTATACTCGCGTCATTTTACAATCGGTACCTGGATGAAATTGGCGATCATTTTCTTCGAAAGGCAAACGAAACTATACAATTGGTCGCTTGTGAGATTTCTCACAACCAGGAGCAAGCTATTTACGTACATTCACCTTACTGGAACATTTACCAGACGAATATGTCTGAAATTGCGATTCACATTAACGACAGCTTGATCACAGACAATGGTAAAGGAATATACCAATTCAGTCGCGATGCAAGACATTCGAATAATCTTTTCCATTGGATAATGCAAGATAGTACGATCGAAAGAAACAGAAGGGGCGGCTTTGAAGTGATTTTGCCTGATGTGTGGCAGTATAACGAGAATTTCACGCACACTTTATATTTTGATAACAATACCTGGCGAAACAACGAGCAGTTTGGCTTTGTAATCGATGGCCACTATGCCACCTTGAATATGTCCAATAATAGATTCGAGGGAAATCAATGTAAAACTGGTTTGATTTCCATTCAAGGAATGGAGAAAAAAATGCAGATTAATAACAATTATATCGAGAGCAATACTGGCGGCTATATGGTAGAATTCAAGGCAGACAGCCAATCAGAAATTTTAGGAAACGTCGATGCGCGTTTTTATAACAACGAAGTCAAACGAAATACCTATGATCCAGCTAGTATGGGACCACGTCGTACAGACGGTAGTCCTAGTTACGTTGTTGGGTTTCATGGTATACAGAAAGTGCAAATAAATAGAAATTTATTTGGCGATAATTCTTTGGATTATGAATTATTGGCTGGCATTAGAACGGCTAAAATCAACAATGAAGTTGACGTATCGGAGAATTGGTGGGGAACTGATAACGATACTAAAATC
>Hym152
GAACATCGCATGGAGATCGACGCCAGAGCAGGTACTTTCCAAGCATTCGAACTTTTCGGTCAGCAGCTTTTACAATCCAGTCACTATGCCAGTGTCGAGATTCAAGAAAAACTCGAATCTATGGCTGAAGCACGCCAAGAATTAGAGAAAGCTTGGATCCAACGACGTATGCAGCTAGATCAAAACTTGGAGCTACAATTGTTCTGCAGAGATTGCGAGCAAGCTGAGAACTGGATGAGCGCCCGAGAAGCTTTCTTAAGCAGTGCAGACACTGTTGATAGTAGTGACAACGTAGAGGCTCTCATTAAGAAACACGAAGACTTTGACAAAGCTATCAATGCTCACGAAGAGAAGATTGCCACATTGCAGACTCTGGCTGATCAGTTAATCGCTGCCGAACATTATGCTGCAAAACCAATTGATGATAGACGTTGCCAAGTCCTGGATCGCTGGAAACATTTGAAGGATGCTCTTATTGAGAAACGTTCCAAATTAGGAGAGTCTCAAACTCTACAACAATTCTCCCGAGATGCCGATGAAATGGAAAATTGGATTGCTGAGAAACTGCAGCTCGCTACTGAGGAGAACTACAAGGATCCAGCTAATATTCAATCAAAACATCAGAAACACCAAGCATTTGAGGCTGAATTGGCAGCGAATGCGGACAGAATTCAATCTGTATTAGCTATGGGAGGTAATTTAATCGAGAAACACCAATGTGCTGGTTCTGAGGACGCTGTCCAAAAGAGGCTAGCGTCAATTGCCGATCAATGGGAGTATCTTACCCAGAAGACTACGGAGAAGTCGATGAAGCTGAAAGAAGCCAATAAACAGCGTACATATATTGCTGCTGTTAAAGATCTAGATTTCTGGCTTGGTGAAGTGGAAAGCTTGCTTACGTCCGAAGATGCTGGCAAAGATCTAGCTTCTGTACAAAATTTAATGAAAAAGCACCAGTTGGTTGAGGCTGACATTCAAGCACACGAAGAAAGGATCAAGGACATGAATGCGCAAGCAGATTCGCTGATTGAAAGTGGACAATTTGACGCAGCTGGTATCCAAGAGAAACGACAGAGTATAAACGAGCGTTATGAGAGAATTCGTAACCTCGCTGCTCATAGACAGGCAAGGTTGAACGAAGCAAACACTTTGCATCAATTCTTCAGGGACATCGCCGATGAAGAGTCTTGGATCAAGGAGAAAAAGCTACTAGTTGGATCAGACGACTATGGTCGTGATCTCACTGGCGTACAAAACTTGAAGAAGAAACACAAGAGACTGGAGGCAGAGTTAGGTAGTCATGAGCCTGCTATACAAGCTGTTCAAGAAGCAGGAGAAAAATTGATGGACGTTTCTAATTTGGGAGTGCCCGAAATTGAGCAACGTCTAAAGCTACTCAACCAAGCATGGGCTGAATTAAAACAGCTAGCGGCCAATAGAGGACAGAAACTGGATGAATCTCTAACTTATCAACAATTTTTAGCTAAAGTAGAAGAGGAAGAAGCTTGGATCACAGAAAAACAACAGTTGCTATCGGTCGAAGATTATGGTGACACTATGGCTGCTGTTCAAGGTTTACTGAAAAAACATGACGCATTTGAAACTGACTTTGCAGCTCATGGTGAACGTTGCAAAGACATTTGCGAAGCAGGGGAAGCTTTGATCAAGGCTGGAAATCATCGTGCGGATGCTATAGGACAAAGATGTGCCCAACTTCGTAACAAACTGGAACAACTTGGTGCTCTTGCTGCTAGAAGGAAGACACGACTTAATGATAATTCGGCTTATTTGCAGTTTATGTGGAAGGCAGATGTAGTTGAATCCTGGATCGCTGACAAGGAAACTCACGTACGCTCAGAAGAATTCGGACGAGATTTGTCTACCGTTCAGACACTGCTGACTAAGCAAGAAACCTTTGATGCTGGGTTACATGCCTTTGAACACGAAGGAATTCAGAATATCACTTCTTTGAAGGAAATGTTAGTCGATTCTGGTCATGATCAGACGCCTAGTATTCAAAAACGTCATGCGGATGTTATTGCTCGTTGGCAGAAGCTTCTGGCCGATTCTGACGCGAGAAAGCAACGCTTGCTAAGAATGCAAGATCAGTTCAGACAAATCGAAGAATTGTATTTGACATTCGCTAAGAAAGCCTCTGCTTTCAACTCGTGGTTTGAGAACGCAGAAGAAGATTTAACAGACCCTGTGCGATGTAACAGTATCGAAGAAATTCGAGCCCTCAGAGAAGCACATGCACAATTCCAAGCGAGTTTATCCTCGGCAGAAGCAGACTTCGAAGCTTTAGCTGCCCTTGACAGGCAAATCAAGAGCTTCAATGTTGGCCCCAATCCGTACACATGGTTCACAATGGAAGCATTAGAAGATACCTGGCGTAATTTACAGAAGATAATTAAAGAACGCGACGTGGAGCTTGCAAAAGAAGCTCAACGGCAAGAAGAGAATGACAAGTTGCGTAAAGAGTTTGCTAAACATGCTAATGCATTCCATCAGTGGCTAGCGGAGACAAGAACGTCTATGATGGAAGGATCAGGATCATTAGAACAACAATTGGAAGCAACAAAGAGGAAGACTCAAGAGGTTCGTGCTCGTCGTCAAGATCTAAAGAAGATCGAAGACTTGGGAGCTATCTTGGAAGAACATCTAATCTTGGACAATCGTTACACGGAACATAGTACCGTAGGCTTGGCACAACAATGGGATCAATTAGATCAACTAGGAATGCGCATGCAACACAACTTGGAACAACAAATACAAGCACGTAACCAATCTGGCGTTTCTGAAGACGCACTCAAAGAGTTCTCGATGATGTTCAAACACTTCGACAAGGACAAGAGCGGTCGTCTAAATCACCAGGAATTCAAATCATGTTTGAGGGCCCTTGGTTACGATTTACCAATGGTAGAAGAAGGCCAGCCTGATCCAGAATTCGAAAACATTTTA
>Hym153
GCTTACATAGGCAAAATGGGAATGGACGGCAGTAACTTCACAAGAATTCTCACTTGGGAGGATGATATAGCTTGGCCTAACGCTCTGACCATCGATTACTTCACCGATAGAATCTTCTATGCAGATGCTCATCTAGATTACATTGCATTTGCTGACTTAGAAGGTCACAATAGGCGGAAAGTTCTTTCCGGGTCTGCAGTACCTCATGTCTTTGCCATTACTGTATTCGATGACTTTATCTTCTGGACTGACTGGAACCTAAAGGCAATCAGCAGAGCAGACAAATTTTCCGGAGCTAATTTGCGAGTCCTTAGAAATACTACTCACAGACCATACGATATCCACGCGTACCACCCTCTGAGACAACTGCCCTATAACAATCCTTGCATTGAGAATAATGGTGGTTGCTCTCACTTGTGTTTAATTTCACCACCCGCAAGTTCCTATCTATTAGAAGGATACGGTCAACCTGGTGTCACGTCATACAAATGCAATTGCCCGAATCAGTTTATCTTAAACAAAGATGGAAAGACATGTCGAGCTAATTGCACTGCTGGTCAGCACAGATGTGGTCCTCCGGATGAAAAATGCATTCCGTGGTATTGG
>Hym154
TGCACAGTTAGAGGAGATTGTCAGAAAGCAAGTCATAGTAGTCCACGATGGTTATCTTTAGGTACAGGACAACAATGCATTGATTTCGAGCAAGTTCTTCCAGATCGTATGCCTATCAATCAAATGACCACTGTTCACTTAACAATCAGAACTTTACCCGAATTACCAGCAGGCGCAAATTATAAATGTGTTTTTGGTAACGCGGAACCTATAGATGCACTAATGACCGGATTTGGATTATCTTGTCCTACACCACCTGTACTTGAAAGACCGAATATACCAGACGGAGCCGATCATGTTCTGGTACCTTTATCTGTGCGCTCTAGTGAAACAAATAAAGATTTTGTCTCACGAAATTTCGCTTTCTTCGATTGCTCTAGACATACCGTGTGTACAGAGTGTGTAAAATCTCAATGGGCCTGTAGTTGGTGTGTATATGATAATAAATGTACACATAACACAAGCTGTCAGGGTATCATTTCGGGAGAAAAC
>Hym155
ATGGGGAAAGATTACTATAAAATATTAGGCATAAGCAAAATTGCCAGTGACGATGAGATCAAAAAAGCCTACAGAAAGTTAGCTTTAAAGTATCATCCTGATAAAAACAGGAGTGCTGGGGCAGAGGAGAAGTTCAAGGAAATAGCTGAAGCTTATGAAGTACTTTCTGATGCTAAAAAGAGGGAAGTATATGACAAGTTTGGAGAGGAAGGATTAAAGGGAGGAGCTGGAACAGCAGGAGGAGGTGGTGGTGGCACAACATATACTTTCCATGGAGATCCAAAAGCAACGTTTGCTCAATTCTTTGGTTCTGCTAGTCCTTTCCAAACATTTTTTGAATTTGGAGGTCCTATAGGTAACCGAGTTTTCACTTTCCACGATGATGATATGGACATAGACGATCCCCTTGGACTAGGAGTTGGACCACAACGTCAAGGTCAAGGTGGAGCTTTTAGGTCACATTCTTTCAACTTTGTGGGATCTAATTCTGGCAGGGGAGGCAATAAAGATCGTGCCCAAGACCCTGCTATCGAGCATGATCTGTATATCAGTTTAGAAGAGATTCTACGTGGTTGTACGAAGAAAATGAAAATCTCCAAACGAGTTGTTCAGCCGGATGGTTCTACCAAAAAAGAAGACAAGGTTCTCACAATTAATGTAAAACCTGGATGGAAAGCTGGCACTAAGATAACGTTCCAAAAAGAAGGTGACCAAGGCCGTGGGAAGGTTCCAGCAGATATTGTTTTCATCATCAGAGATAAACCACATCCTCTTTTTAGAAGGGAAGGAAGTGATATACGATACACTTGCAAACTAAGTCTGAAACAAGCTTTATGCGGTACTATCATTGAAGTTCCTACGCTTACTGGCGAAAAAATCAACTTAAATTTGACAAGAGAAATTGTAAAACCCAATATGGTTAGGAGGATTCAGGGACATGGCCTACCATTCCCAAAGGAACCATCAAGGAAAGGTGATCTCCTGGTCTCATTCGACATCAAATTTCCTGACACATTAACGCAAAGTGCGAGGGACATATTGTACGATACTCTACCGAAT
>Hym156
TCTATTACCAGTAATAAAGCCAAACCGAAGAAACCAATATATGTCAGTACCAAGGAAGATCTCAACAAAATTAGATTATCTCGTCATAAAATGGAAAGATTTGTACATCTACCTTTCTTTGATAGAGTGGTGCAAGGTTGTTTTGTTAGGATTGGCATTGGAAACAATAATGGAAAACCAGTATATAGGGTAGCTGAAATTAGTGGTGTTTGTGAAACAGGAAAAATCTATCAACTTGGTGGAACTAGAACAAATAAAGGATTGAAACTAAGACATGGAGCTCAAGAACGGGTGTTTAGATTAGAGTTTGTGTCAAACCAAGAGTTTACTGAATCTGAATTTTTCAAATGGAAAGAAACTTGTGCTTTGCAAGGAATATCAATGCCAACTTTTGAAGAAGTTGAACAAAAATTAAAAGACATTAAAGAAGCTTTAGTATACGAATTCAAAGAAGAAGATATAGAAAAAATAGTGCGAGAAAAGGAAAGATTTAAACAAACTCCATATAACTATGCAATGAAAAAAGCGCAACTTATGCGTGAAAGAGATGCAGCTAATTGTAGAGGGGATGACGAAACTGCCAGTCGGCTTAACCAAGAATTGAGTGAACTTGAAGAACGTGCTTCCGAACTTGATAAAATGCGCACTGCAACAATATCTAGCATATCTTACATTAATGATCGTAACCGAAAAAAGAATGTTGAAGAAGCCGAAAAAGCAATCATG
>Hym157
TCGGAAATGTGTGAAGGTCAACCGTTATTTAATTGTCAATTATCCAAAGGTGTGCACGAATTGCATATTTCAAACAGTGAAAAAGAAGAAGATAATGAAAATTATAATGATGATTTAGAAAGTAGTGATTTTATTTGGGACAGAAGCCAAAGTAAAGCTGGTTCAAAAAATATTACCAAAAATATTCAGACACAAAATATTAATGCACAAAATGTTTCCAACAAGATTACAAATTATCAACCATCAGATAAATTATTTCGTCGCTATGCTAATAAAATTAACATTGAAAGATATGAAGGCCCAACTTTACCAGGACATACAACAAATCTTCTTATTGAAAATGATAAACGTGTAGAAAAAGATAGATTTAGAACCAAAGACAAACATGATCGTGCAACCGTTGAACAAGTTTTAGATCCTCGTACAAGAATGATATTGTTCAAACTTTTAAATCAGGGTATAATTGCTGAAATTAATGGATGTATCTCAACTGGGAAGGAAGCTAATGTTTATCATGCAACATCAAAAACAGGAGTAGAATTTGCAATAAAAATATATAAAACATCAATTTTGCAATTTAAAGATAGAGACAAATACGTTACAGGAGAATTTCGTTTTCGTCATGGATATTGTCGTCGTAATCCGCGAAAGATGGTGCGGACATGGGCAGAGAAAGAATTTAGAAACTTAATTCGTCTTCACCAGGGAGAAGTAAATGCTCCAAAACCAATTTTACTACGTAGTCATGTTCTATTAATGGACTTCATAGGTACTAATGGTTGGCCATCACCAAAATTGAAAGATGTTGTTCTTACTGCTTCTAAACCAAGGAAATTATACAGAGAATGTGTTGAAACAATGTGGCGATTATATAATAAATGCAAACTTGTTCATGCTGATTTAAGTGAATATAATATGTTATATCATGATGGAACTATTATAATAATAGATGTGTCACAAGCAGTTGAGCATGATCATCCTATGGCACTTGAGTTTCTTAGAAAAGATTGTACAAATATCACT
>Hym158
CCAACTTTACTAGAAGAACGTGAAGTCAGTGTATATGATTTAAAAGATCATCCAGACTTTCAGTACAGACCAGGTACATTAGTAATTCGAATAGCTAATTTTGAAGGAGAAGATGCTGGATGTACTGCTGGTCAAGTGCTAGATAATTATCCGGAAGGACGAGTTAAAGTGTGGTGGGTTGATGGACATGTAAGTATGTGTTGGCCTCAAGATTTGTATAAAGTAGGTGAATATGATAGTGACGAAGGAGAACTTTGGGACGATGTATCGTCTGACGCGTCATGGGAAACGGAATTGGAAGACTGGTATATCGCCGATACCGATGGTACAGAACAAACAGAATTAGAAAATATAAAACCAAAGCTAGCCGCACACATCGAGAAAGCTCGCATTGCAATGTCTAGACTGGAAGAAATTTTCACTCAAAATCCCTCACTTCAGACAACCGAAGTTATGAGAAAATTATTAGAAGTTTATAAAGATTGTCGATACATGGATAAACTTATGGGTACCTCTTTCTTCCATGAATGTCATTTTCAAGGACTTCTGGAGAGAGTCCGAGAACGTGGTCGTGCAAATGTAGCGCAACGTATGGCGGATCAAGTAACAAGATTATTTACGCATAAATCTGATGGATCAGAAGAAAATATAGAAAAGAACAATATAGAAAATTCCAATAATATACAATCAGGAAGTAATCCTTGTGAAAAGATCATTACCACTGTAACGGATATGACAGAATCCATCGATCATAAAAACGATGAACCCACCAATAAACAGAACGTAAAAGGTGAAGGATCAATTGATCGTTTATTTATTAATGTTAATCCTAATCCTGAGGATTCTGGATTGTATTCTGCAGAAAATTCAAAGAAAGAGTCGGGTTCGAGTGACTCAAGTGGGGAATTTCTACTTAGCGAGGATGTGAACAACGTACCTGATCGTTCAATAGACAAACCAGAAATAAATAAAACTTCCAAAACTCAGATGCACATAACAAGTTCTCACGTGGCTAGTTCTCAAGTTTGCGTTAAATTGTGCACTTTAATAAAAGCTCAACTTGTACTAGCGCATGCAGAAGTTTCTAGACGATTTGGGTTATCAAAAATGTCATTATCCGATGCCGAAAAAGGATCGTCGCCTTTGAAGAAGCAGAAAAAAGAAGAAGAAAGACGTATAGAATTATTACAAGAACCATCAGAATATTCCATAGAAATTCCACCACCAATATATACAGAAGGAGAAGGATTTTCTATAGAAGAGACAGCACCAGATAGTCATAAATTTAAATTAACAATGTTTCAGCCTACAGATCCTACAAACTTTTTCAGAACTGTTTCCAAGGAATTAAAACTTTTAAAAAGTTCACTTCCACCCGGTATATGGGTAAAGGGATTTGAAGATAGAATAGATTTATATTCTGTAATGTTTCGTGGACCTGAGAAAACACCATACGAAGATGGTCTTTTTCTTTTTGATTTTCAATTATCTGCCGATTATCCTGCTGCTCCACCACTTTGCCATTATATTTCTTACTGTAATGATAGGTTAAATCCCAATCTGTATGAGGATGGTAAAGTTTGTGTAAGCTTACTTGGAACATGGTCTGGTCGTGGAACGGAAGTGTGGACAAGTTCCTCAACTCTCTTGCAAGTTATAGTCTCGATTCAAGGCCTTATTCTCGTACCAGAACCATATTTTAATGAAGCTGGATTCGATAAACAAAAAGGCTCTCAACAAGGAAAAGAAAATTCAAGAATGTACAATGAAATGGTTGTACTAAAATTGGTTCAAGCACAGACTAAGTTATTACAACATCCACCACCTGTATTTAAAGATATTATTATTGGACATTTCAAGAGGCATGCAAACAAATTATTGCAACGTTTAGAGTTGTGGATGGAAATTTCTGAACAACATAATAATCAACACCCATTATCTCCAGTAACACCTACTACTTTTAAACAAATATCTGACGTT
>Hym159
TCTTGTATGGTGTATGATAATGGTCGACTACCACGTGGTTCCCCAGATCCGATCGCGGATCACTGGACGAATTACAGTTTCCCCGAAGTTCCACACCGGCATTTCGCCGAACAGTTAACCCGAATGGACGCCGAAGTGTTCAAAAAACTCGTAGCCCATCAGTGCCTAGGTGCTGTCTGGTCCAGAAGAGATCGTTCGAGAAGTCACGACGCGGCCACGGTGTTGGCCACCGTGAATCAATTCAACGCTGTGTCGCTTCGAGTCATATCCACGATACTGATGGACCCGACGACGAAGCCTCAGGAACGAGCGAGGATCCTCGAGACGTGGATTGACATTGCTCAAGAACTACGCGTGTTGAAGAATTTTAGTAGCCTGAAGGCTATCGTGTCCGGTTTACAGAGTAACCCCGTATATAGGTTGGAGAAATGTTGGCAGTCTATGCCCAGAGAGAAGCACGAGCTGTTCAGGGAACTGGAGAGAATCTTTTCAGAAGAGAATAACGCATGGACGCAGCGAGAGCTTTTAATCAAGGAAGGTACGGCAAAGTTTGCTGACACTGCCGGCAGGAGCGATAGGCACTTGCAAAAGTTATTTCAGAAGCAGAATACTCACGCGGGA
>Hym160
GTCTGCAAAGAGGGTTGCCACCCCGTGCACGGCCACTGCAACGTGAGCGGCGAGTGCAAGTGCCGACACGGATGGCGTGGTGAACTCTGCGACCAGTGCACCCCGTATCCAGGTTGCAAGCACGGATACTGCAACGGTTCCAGCTGGCAGTGTATCTGCGACACGAACTGGGGTGGTATCCTCTGCGACCAGGATCTCAATTATTGCGGCACGCACGAACCCTGTCAAAACGGTGGGACGTGTGAAAATACGGCGCCGGATCAGTACAAGTGCACCTGTCCCGAAGGATTCTCAGGACCAACCTGTGAAAAAGTCGACAATCCCTGCGCCTCCAATCCTTGTGCCAACGGAGCGACCTGCAGAGAACTCGGGGAGAGCGCTCACTGTGAATGTGCTCCTGGATTCTCCGGGCCTTACTGCGGCACAGATATCGACGAATGTGCGTCTCAACCTTGCCAAAATGGAGGCACTTGCGTCGATGGAAAGAACGAATTTGTGTGCAACTGTCCAACAGCCTGGCAAGGTATTCTTTGTCAGTTCGACGTGGACGAATGCGCTCTGAAAGAGTCTCCGTGCAAAAATTCGCTGACTTGCGTGAACCTTGCTGGTGACTAC
>Hym161
GCTGGTGCTTTAGTCAACAAAGCAGACAAATTTGGTTATACACCTTTACATATTGCAGCATTAAATGAAAATTCACCAACAGTAATAATGTTACTGTCAAAAGGAGCAGATCTCACTGCTAGAACAAAGGGTGGTATATCTGCATTAAGTTTTATTGTGCGCAGAACTCCAGATGTATTACCACGATTTATCTCACGCTTGGATCAAGCAATTTCTTTACATGATCATGAGTTAGGTGATGTTGATTGTGAATTAAGATTAGATTTTAGACCATTAGTGTCAGGTGGCAGAGGAGAAACAAATTTGATGCTATGTTTGGTGGAATCTGGACAAAGACATATATTGAAACATCCTCTGTGTGAGAGTTTCCTTTATTTAAAATGGTTAAGAATTCGCAAATTTTTCTTATTAAGTTTGATATTCCATTCCATATTTGTTGCATTTTTTACGGCATATATTGTAGTTGAAAAATTCAGAGGAATAGTTTTTTGGCCAGTACTAATATTTACTATCACAATAGCTGGTAAAGAACTTTTTCAAATGGCTCATGGTATATGCAGTTATATTAAAAGATGGGAAAATTGGCTTCAATGGAGTGTTGTATTACTATCAAGTATTGTATTAAATATGCCAAAACATTGTCCTGGATGGCAATGTCATGGTTGGCAACATCATGTAGCTGCTGTGAGTATTTTATTAATTTGGATAGTATTAATGATGGTGGTTGGAAAATTTCCAATGTTTGGCCTTTATATCCAAATGTTTACTCAAGTATCAATTAACTTTTTTAAATTTCTTGGTGCCTACATATTTCTTATAATAGGGTTTTCTTTAGGTTTCAATGTATTACTTAAAAATGATTCATTTAAATATCCATTAATTGCTTTGTTGAAAAGTATTGTGATGATGTCTGGAGAATTAGAATTTGAAGATATATTCATTAGTACAGAAGCACCAATTGAATATTCTGGTACTGCGCACTTCATGTTTCTAAGTTTTGTCATTTTAGTAACAGTAATTTTGGCAAATTTAATGATGGGTCTTGCAGTGTCAGATATACAAGAATTAAGAAGATGTGCTGGATTGGATGGATTAGTACGCAGAGCAGAATTAGTAGCACACTTGGAACACATGTTATTTTCCAAACTTTTAGACCATGCACCAAATGCTATAATGAAAGCATGCAGACGGGGTGCGCTTCTGTTACATCCACCTCATTATTGTGCAATTTATATTCGTCCTAATGACCCCCGTGAGAAACGTTTACCACAAGAATTAATAAAAGCTATCTATCGCTTAGTAATTGAAAGAAAACATAAGAATGTGAAAACAAAAGGAACATCAATATATAATGCATATAATATAGGAATGGATACTTCTAGATTAAATCGACTTTATAGTAGTACTTCCACTGATAATAATCAACAATTGAATGAATTAGCTGCAGAACTAAAAAGATGTTCTTTCAATATTGCTACACGTTTGGATATGTTAACTAATAGAGTCGAAAGTATTGTACGAGAGAGTAATAACTCA
>Hym162
AGGCTTATAGCAGTTGATGAAGATGCTAACAGAAGTATTATGCAGGAGATAGAGATTTTGAAAAGACTATCTGGCCACCCAAATATAATCCAGTATCTCTATGCTCAGCGTTTCGAACGCGAGGATCGTCAAGGATACGAATATTTATTAGTAACGGAATTATGTCCTGGAGGTACAGTCGCAGATACGCTCAGAAATTTATCGACGAATTCTCTGACTCTCGCTCAGATCTGTAAAATAGCCTACCAGGCTACAAGGGCTGTGCATCATATGCACAGTCAGCAACCTGAACCACTAGTACACAGGGACATAAAATTAGAGAATTTTCTAATCGGGAGTGATGGTCTGATCAAGCTCTGCGATTTTGGTAGCACTTCCAATCAGCAAATCTTGCCAAATCCATCTTGGAATGCTCAAAAACGCGCCACCTTGGAGGATCAGATGGCGAAATATACTACACCCATGTATCGAGCTCCAGAGATGATGGATACATGGAACAATGAGCCTATTGGTCCTCCAGTTGATTGTTGGGCGCTTGGATGTATAATATACTCTCTAATAACACTAAGGCATCCATTTCCTGAA
>Hym163
AATTCTGAATTGTTTACATTGACATATGGAGCATTGGTAGCCCAATTATTAAAGGATTATGAAAATGTAGAAGATGTAAACAAACAGCTGGAAAGAATGGGTTATAATATGGGAATTCGTTTAATAGAAGATTTCTTAGCTCGAACTGGATCTGGTCGGTGTTATGACTTTCGAGATACAGCTGAGAAAATACAAACTGGGTTTAAAATATTTTTGGGAATAACACCGACGATCACAAATTGGAGTGCTGCTGGTGATGAATTTTCTTTATGTTTTGAAGCAAACCCATTAACAGAATTTGTTGAATTACCAGATCATTGTTTAAATTTAAAATATTGTAATGTATTAATTGGAGTATTAAGGGGAGCTTGTGAAATGGTACAAATGGAGATTGCCTGTTGGTTTGTACAAGATCAACTAAAAAATGATAATGTAACTGAATTACGCGTTAAATTTATTAAAAGATTAGAAGATGCTATCCCAGCAGGTGAAGAT
>Hym164
GCGGTGGCGAGCAATATGCAAGTGCGCTGTAAATGCCACGGTATGTCTGGTTCCTGCGAGCTCAAGACCTGCTGGAAAGTGGCGCCGGACTTCCGAATAGTCGGGAAAACGCTCAAGGATCGCTTTCGAAACGCCGTATTAGTCGCGCAGAGCAACGACTTGGGAAGCGTGACCTCTTTGACCAGAGTGAGAGGATCGCGAAGGAGGAGGCCGGATCGCCAGAGGCAGAGGAAACATCGCGGAGGATCGGGCGGCGGCGGCGGTGGCGGCGGTGGCGGCGGAAACGGAGCAGGACGTAAGAGAAGACCGCGAGATTTAGCCAAGCAGCTATTTTACTACCAAAAGTCTCCAAACTTTTGCGAGAGGGATCCAAGCGCGGACATCCCAGGCACCGCAGGTCGGACCTGCAACAAGACCAGTTCCGGTGGAGACGGATGCAGCAGCCTGTGTTGCGGCAGAGGTTACAACGTCGTGAGACAACGACGCGTCGAAAAATGCAGATGCAAGTTTCACTGGTGTTGCTTCGTGCAATGTCAGAACTGTACCGTCGAAGAATGGATCACGGTTTGCAAG
>Hym165
GAAGACAAAAAGGAGGAAAGAATCGAAGACACCACCACACAGACAACTACCAAATTCGTGAAGAAACCACATACAACGGAGGTGGACATCGACGTGGAGCGCATGAAATCCACTGGCAAATATCCTCCAGAACCATCAGAATCTACGGTTCACGGTCGTGAAGTGCACGTGGCCAAGCAGAAGCAAATACAGAAAGAGGTCAAAGGAGACTTGGAGATCACCAGAAAGATAACCGCCACGGAAACCACCGAAGTGGAGCATAAAGCCAAGACCCAGGAGCGTGTTGTTCAAGGTCCAACAAAACCAGCCACGCCACCAGTTTTCACGAAGAAGATTCAACCTTGCAGAGCTTTCGAGCAAGAGCAAGCTCGATTCGAAGTGGAATTCGACGGTGATCCATTGCCAACCATCAAATGGTACCGCGAAGATTTCCCCATTCAGAATTCTTCGGATCTTCAGATTTATACGTTCAGCACGAAATCGGTGCTGATCGTTCGACAAGTGTTTATGGAAGATTCTGGAGTGTTCTCTGTCATCGCTGAGAATCGTGGCGGAAAGGCAAAATGCAGCGCCAATCTGGTGGTCGAAGAACGAAGAAGACAACCTGGAAGAGGAGGAGTGATACCACCTAGTTTCCTGTCTACCATTCAGAATACCTCGGTCACTACTGGTCAACTGGCCAGATTCGACGCCAAAGTGACTGGAACTAAGCCTTTGGATGTTTATTGGTTGAAG
>Hym166
ATCCTCCTCTCGCACTTCGACGCCTTCAAATTCCCTAGCTCTGAGGTGGTGCAATTCCGTGCATTGGTGACACCTTGCATGCCTACTTGCGAGCCAGTGCAGTGCGATCAAGAGGAAGCCACCGGCGAGCTTCGTTCCGTCATATCCTACGGCAAACGTCGTCGTCGTCGTTCCACTGGCTCTTCCTCTCAAAGCCGCGACGATCTTCTTTTGGTACAATCCATTCAGATCACGGACAAGTTTGGATTCGAGCACGACAGCAAGACATCGAACGCCAGTTCGGCGACTAGAGACACCGTATTCGTGGAGAGCGAGGACATATCGTCAACGATGGGAATGTGCATTAACTTGGGCGAAGCTATCGTCGCTGGTACCGTCTTCCTCGTTGCCCAGATCGCTATCATCGCCGCGTGGACCTTCACCTGGCAAAGACGTCGTCAGATGCTCAAACATCAAGAAGCTCTTTCGGTCTCGGTTTCCGTTCCCGGAATGCATTCCGTTCCAGGACGCACCGACAGCCTCTGTAAGTTGTACGACACCGGATATTCAGCGCGCCGTTTT
>Hym167
GTTTCACATGAGAAAGGGAAGATAACAGTGTTACAATTGGGCGCATTGTTAAAACAACCTGATTCGTCGAAAAGAAAATTAACATTAACGAGACTTGCTTCTGCTCCGGTACCCTTTACCGTATTATCTGTAACTGGAAACCAATGGAATGAAGATTTCTTAGCAGTCTGTGGTTTTAAAGATTGTCACGTATTAACTTTTAATACTTCTGGAACCGTGTCAGATCATTTGGTTCTGTATCCTCAATTGGAAACTGGAAATTTTATTATAAAAGCAATTTGGCTACCTGGATCTCAAACTCAACTTGCTCTGGTCACCGTAGACTTCGTAAAGATTTACGATCTTGGAAAAGACACTCTTTGCCCTCAATATTATTTTTTAGTGCCTACCGGAAAGATAAGAGATTGTACATTTATGCATGCAGAAGATGGTGTATTTTATTTGTTGATAATATCTTCGGTCGGTTATATTTATAGTCAAGCGTTGGATGAGGCAAGCTCAGCAAAGTTCGGATTTTTCTATGTAACGAATACTCTCGACGTGTATCATCCAGAAATAAGAGATAATGACCAAGTTGGCGGTGGGGGTGTGTCGATTTATTATTCGCATGCTTTACAATTACTCTTCTTCAGTTACGCATGTGGTAAAAGTTTCATAGCACCTCTTAAATACATGGAAACTGACGTAACAACTGTTTTTCAAATTAATCTTACTGGTAACAAAAGTTCGAATGGGAACAAATCAAACAACAATCAACCACAACCGTTATGTCAATGGAGTGAAGTACCCAATCATCCTGGATTGATCTGCTCAATTTTAGAGACGAGTAATAATCCTGTAATATTAATGATTAAACCTGATACAATAATGATTCAAGAAATTAAAGCTATTCCTGCCAAGGCTAAAATAATGGACATGGTTGTCATAAGACATCCGAGTTCAAACGCCGAGCATCGTACTACTTTAATTCTATTATGTGAAGACGGAAGTTTGAGAATTTATATGGCTGGAATGGAACAAACTGGCTATTGGATGTCTCCTACTGTGCAACCAGTAGGTACGATGGCCACGGTTAAGCCAGCTCGAAAAAAGAAAACCATCAAAACGGGAAAACCAACAGGATCCGTCACTTTTCCTATTGACTTTTTCGAACATTGTCAAGTGATGAATGATGTGGAATTCGGCGGTAATGACTTACTACAAATTTACAACGTTGCCCAAATTAAACATAGGCTCAATACAACTGGAATGTATGTTGTTTCTACAAAAGCCATGGGATTCGTTGTTGAAGTAACCAATAATGACGCTATTTTGGTTATGACGGGAATTCGAGTATTACTTGGAAATCAAGACGTTCAAAGAGCACCAGTTTACATCGAG
>Hym168
ATCACACACTGGCAGCATCCACGTTTTCACGCGTACTTTCCAGCGGGTAATTCGTTCCCTTCGATCCTCGGGGACATGCTGTCGGACGCAATCGGGTGCATAGGTTTCTCTTGGGCGGCGAGCCCGGCCTGCACGGAACTGGAAACGATCGTACTCGACTGGTACGCAAAAGCGATAGACCTACCACCGGAGTTCCTAGCTGAACACAAAAGCTCGAAAGGTGGTGGAGTGATACAAGGGTCAGCCTCCGAGTGTATTCTGGTCACCATGCTTGCAGCACGTACCCAAGCGATTCGAACCTTGAAGGAGCAAGACCCGAACACCGAGGACTCGGCCTTTCTGCCACGGTTGGTCGCCTATTGTTCCACAGAAGCTCATTCCTGCGTCGAAAAGGCAGCGATGATCAGTTTGGTGAAGCTTCGAGTTCTAGAACCAGACGAAAAAGGTTCCTTGCGAGGTAAGCGATTGGAATCTGCGATCCGCGAAGACGTGGCAAACGGTTTGGTTCCGTTTTATGTCTCCACCACTCTTGGCACTACCGGATCCTGTGCGTTCGATAATTTAGTCGAAATCGGACCAGTGTGCAAACTGTATCCTAACATGTGGCTCCACGTGGACGGTGCTTACGCTGGAAACGCGTTCATTTGCCCGGAAATGAGGCCGTTGATGACGGGTATCGAGCACGCAGACTCGTTCAACACGAATCCCAACAAGTGGTTGCTCGTTAATTTCGACTGTTCCTGCCTTTGGGTACGGGATCGAGTGAAGCTGACGTCGGCGCTCGTCGTCGATCCATTGTACCTTCAGCACGCTAGATCCGGAGAATCTATCGATTATCGTCACTGGGGAATTCCTTTGAGCAGACGATTCAGAGCGTTGAAATTGTGGTTCGTAATGAGATCGTACGGAATTACAGGATTGCAGAAGTACATAAGGAACCATATCAGGCTGGCGAGACGGTTCGAGACTCTGATGAGAAGGGACAAAAGATTCGAGATCACTAACGATGTGAGAGTTGGTCTGGTCTGCTTCAGACTGAAGGAGAGCGATGAGATCAATCAGGAATTGTTGGCGAATATTAACGCATCCGGCAGACTTCATATGATCCCAGCTAGAGTCATGGGAAAGTATATCTTGAGATTCTGCGTGATCAAGGAAAATGCTACCGACGATGATATCGATTATGCCGTGGACGTGATCGAAGAACACGCGACGGAGGTGATGCTCGCTCATTACGAAGGAACAGAAGACGAATTTAGGGCGAAGGGACCAAAGAGTCCCGCTGCATTGGACAAAAAGCTGGTACGAAAGTTCAGCTTCACCAGGAGCGTGACGAGGGACGTTTACAAAAGATCCATTTCGAAATCGAGTCTCCACGACGGTGCTACGCCCATCATGGTCGTCGATGATAACTCGCAGGTCGATACCATTGAGGAAGACGTGTTCTGCAACAGC
>Hym169
GATTGTATTTACCACTCTGGCTATCCAGTATTTCATGATGCCTATAAAGGTTGGTCTTGTTGTAATAAGAAGTGTACAGACTTTACAGAATTTTTAAATATCAAGGGATGTGTGAAATCATATCATTCAAATATTAAACCAGCAGAGCCAGAAAAGCCTGTTGTTGATAAATCAAAATGGAATGAAATAATCGAAGTAATTGCTCAACCTCTTAGCAATGGATCTGCTTTAGAAAGACCTCCTTTTGAAACTCCACAAGTCAGTTTAACGCCAGATGTGTCACCTGCTTTATTAGAACAAATTAAAGGATTAACTTCTAATATATCACAAAACATATGTGAAAATAAAGTTCAAATTGGACAAAGTTGCAAGAATAATTCATGTAAGGCTACATACAATGGCCCTGCCTCTGATGATGAAGTATGTAATCATCATCCTGGTGTTCCTATCTTCCACGAAGGAATGAAATATTGGTCTTGTTGCCAAAAGAAAACCACAGACTTCTCTACATTTTTAGAACAACCAGGATGTGCACAAGGAAAGCACACATGGATTTCTAAA
>Hym170
CCAAGATTGGATAATCCCCAGTGCCATGCAACAGGCTGTCCTTCCAGAGACATAACTACATCTTTAATGGATAATGTAAACAAACTATTAATCGCTGATCTTGAATCACAAACACTGATTGCATGCGGTTCCCTTCTTCAAGGTGCTTGTGAAAAGTACAAAATGTCAAACATATCTATTAAGCCGGAATTCATTCCCCATAGTGTAGCAGCAAACGATGAAAGCTCTTCTACATATGCTTTTATTGGGCCCGAAAAATATAATGCTTGGGGACAAACGAATATACTCTACGTTGGTACTACATTCACTAATAGAGGAGATTACAGGCATGACGTGCCTGCTATCTCTAGCAGAAATCTTCACAATTTAGAATTCGCGGAATATACGTTCAATAAACAGTCGATCGTATACATCGACGTGAAATATCGAGACCATTTCCTGGTTAAATATGTGTATGGGTTCAATGCCAACAACTATGCATATTTTGTATTGGTACAAAAGCAGTCTCATCTTCCTGAAGAAGAGGAAAAGGGTTACATCTCTAGATTGGCTCGAAGCTGTATCAATGATCCAAATTATGATAGTTATACAGAAGTGACGTTACAGTGTACTGTTAATTTGGGAGATGGGAAATCGCAATCTTATAATTTAGTGCAAGACGCGAAAGTGGCACCAGCCGGTAGTGATATAGCCATGCAATTGGGTATTTCCGTTGGTGATCCCATTTTTGTCTCCGTATTTTCTCCAAGTAGAGGAATCACGAACGAACCACTGTCTCGGTCAGCACTTTGTGTGTACAGTTTGCAAGAGATTGAAACAAGATTTACTGAAAATATCCATATGTGTCTCAATGGTAGTACTAAATATAGAAACATGGGATATGTCAGTGGTCCTATACAAGATGGAAAATGTCCTGCGGCAGGA
>Hym171
GGCCATCAAGGTGATCCAGCATCAGCTCTTTTGGAAATGTTGGATCCAGAGCAAAACGCAAACTTCTTAGATCATTACTTAGATGTTCCTGTTGATTTATCAAAAGTGCTCTTTATTTGTACAGCAAATGTGATTGATACAATTCCAGAACCTTTAAGAGATCGTATGGAAATGATAGACATGTCGGGTTATGTTGCAGAGGAAAAACTTGCTATTGCTAAGCAGTATTTAGTACCACAAGCAATGAATGATTCAGGTCTCTCTAATCAACAGATCAGTATAAGCGATAATGCACTTCACTTGTTAATTAAATCTTACTGTCGAGAATCGGGAGTAAGAAGTCTTCAGAAACACATAGAAAAAGTTAATCGGAAAGTTGCGTACAAAGTGGTTAAGAAAGAAACTGAAAAAGTAGACGTAAATGAGAACAATTTGCAGGAGTTCGTAGGGAAACCTATGTTCACACACGATAGAATGTACGAAGTTACACCTCCTGGAGTCGTTATGGGTCTTGCATGGACAGCTATGGGAGGTTCTACTCTGTTCATTGAAACAAGAGTGAGAAAACCTTCTACTGGAAAGAAGTCAGAGGGTACCTTAGAATTCACTGGCCATTTAGGTGATGTGATGAAAGAGTCTATTCACATAGCAATGACGGTTGCAAGAAACTTTATGATTCGGGAAGATCCATCTAATACTTTTTTAATCGATTCTCATTTACATTTACACGTTCCTGAAGGTGCTACACCGAAAGATGGGCCTAGTGCTGGTATTACGATCGCAATAGCATTCATTTCGATTGCTAAGAATCAGTCTATTAGACAAAATGTTGCAATGACTGGTGAACTTAGTCTCATGGGTAGGATTCTTCCTGTTGGCGGTATTAAAGAAAAGACGATTGCT
>Hym172
ATGGGTGCAGAAAGACAAGTTTCCTTCAACAATGGACTAGATGGATCCGTTGCAGAAGATTGTTTTTTTGCAATGAAAGCGTTTACCCAAGGGTATACATTTAATTTTGTGGATGGCGAAATGTGGGAAAAGTCACCATTTACATTATGGGACTTTGTACAACAAAGAAAAAGATGGTTACAAGGTATATTACTTGTTGTACATTCCAAAGCTATTCCATTAAATAAAAAGCTGCTTCTAGGCATATCTTGTTACTCGTGGGTAACACTGCCGCTTTCTACTTCGAATATTGTATTAGCTGGAATTTATCCCATTACTTGCCCACCATTTATAGATTTTCTATGTGCTTTTATTGGTGCGGTAAATATTTATATGTATGTTTTTGGTGTAGTTAAATCATTTTCCTTATACCGATTTGGTATTGCTCGATTTATACTATGTATATGTGGAGCATTATCAACAATTCCTTTTAATTTGATCATTGAAAATGTTGCTGTTATATGGGGTTTGTTCGGAACAAAACATAAATTTTATGTAGTTAATAAAGAGTACAAACCACCAGTGACAGTA
>Hym173
ATCGTCAGTTGCATCTGTGAGTTCGTCGAGACCAACAGAACCGAGATTCGATCAGGCTGGCGACCTCTTTTCGGAGCGCTACGCGTAGCTTCAGTTGGTAATTCAGATTCTGTCGAATCTGCGCCACTCCTGGAGGTCTTCAGGGTATTCCTATCCACGGACAACACGCTTGTATTCGCCAATGCGGCGCTAGATTGCATTCTATGTCTGCTGAAGCACGTTCGTGGAATCGGTGACACGGAGGGTCACCAGGATGATCAGGATCAGATCGACGTTGCAGAATCCAGAAGAATGAGACTCTGCGTCGAAAGTCTGAAATATCTTCTCAGCTGTTCTGATATTCTTGCATCGATGTATGGTATGCCAGCTTGCCCGATTTTCCACTCAGCTCAAAGAATCCAAGTTTCGACCATTCCTCAATACGTCGATCCTACGATACCCAATTCCGAGCTGATCAGATTCGATAAACACGCTGAATCGATGCAGGAGACTATACCTGAAAGGCCACACGACGTATTAATGGATAACGTTCATACAATTACAACTCTGCAAAGTATGGACAAGCCAAGTGGCATTCTGAGAGTCTGGTATATTTTGATCGAAGGCCTAGCAAGCGCTACCATGATTTGCCCTAAACGTTATCAACCTCACGCGTTGGAAACCTTGTTCCATTTACTGAGAGACACGTTGAATGTTCCTGGGCCAACGTTTGGTTTATACTGTGTCAATCACCTGCTTCTGCCTATGGTGCAGAACTGGTTGAGGAGGACGTCGAAGATCTTCAGAGGATGGGACAATTTCGCGCCTAATTTTAAACAATGCTGTGGACTGACTACGGATTTGGTTGTTGATTACTTAACTCATTTACAA
>Hym174
ACAGCTGGGTGCTACTATAACTTTCAACACTATGCGGAAGGCGATAGAATCATAACGAACGAACCATGCCTGAACTGCACGTGTCACAATCGAATGCTGATGTGTTACTTGAGGGTTTGTCCCTTCACCAAGGCGATTGGCCAAGACTGCACAGTTGAAAAACGCCCGGATCAGTGTTGTCCTGTCATCACCTGCCCAGAAGTGCCGGTACAACTGTTGACCTCGACTACTAGCGCGCCAGCAATTTCCGGTTCTACGGCGGTCGGTTTCCACGACAATTATGGATGCAATGTTGACGATCGATTCTACGCGGATGGTGCCCAATTACCCACCGATCCTCAGAATCCTTGCGAACTCTGCTATTGTATCAGGAATAGGACTACTTGCGTCATGCAGGAGTGTACTTTACGTGTGGCTGGATGTAAGCCTGTTTATCAACCGGGAATTTGTTGTCCTGTCAAATATAATTGC
>Hym175
GATGTCCATCATGGGAACGGGACGCAGCAAATGTTCTACGACGACCCACGGGTGCTGTACATGTCGATACACAGGCACGACGAAGGTAACTTCTTTCCAGGAACCGGTGGACCGACCGAGTGCGGGGCTGGCGAGGGTCTGGGCTACAACGTGAACGTAGCCTGGTCCGGTGGGCTGAATCCTCCGATGGGTGACGCGGAATATCTAGCCGCGTTTCGTACGATCGTGATGCCGATCGCGAAGGCGTTCGATCCGAGCATCGTCCTCGTCTCGGCAGGATTCGACGCCGCCGTTGGCCATCCCGCGCCCCTCGGAGGCTACAAAGTTAGCCCCGCTTGCTTCGGCAAGATGACGCAACAGTTGCTCGGACTGGCGAACGGTAAGGTTGTTCTCGCCCTCGAAGGTGGTTACGATTTGGCCGCGATTTGCGACTCCGCCCAAGAATGCGTTCGGGCTCTGCTCGGGGACGAACCTACTCAACTTCGGGAAGAGGAATTGACGAGGATACCTTGTCAAAACGCGGTCGACACGCTGCAAAAGACGATCGCCGTGCAG
>Hym176
GGGTACCTGACGATTCAGGACTCACCCTACAACACACCTCTAGGAGTGGCCTTCCTGCAGGCCGGCGAAGAGATGGGCTACGACATAGTAGACGTAAATGGAGAGCAACAGACGGGCTTTGCTTTCTACCAATATACCATGCGAAGAGGGACGAGATGTAGCGCCGCGAAAGCATTCGTCAGACCCATTCAGCTACGAAAAAACTTTCATCTATCCCTGTGGAGCCACGTAACCAAGGTCCTGATCGATCCACGAACGAAAAAAGCCTACGGTGTCGAGTTCATCAGAGAAGGCCGGAAAGAGGTAGTCTACGCCAGGAAGGAGGTGATTCTTTCGGCGGGTGCCATAAATTCCCCTCAGCTGTTAATGCTCTCGGGAATTGGACCTAGACAACACCTGGAAGAAGTAGGAATTACGGTGATCCACGATTCACCTGGAGTCGGACAGAACCTGCAGGATCACATCGCGGTGGGTGGTCTAGCTTTCTTGATCGATTACCCGATCAGTACCGTGATGACTCGCCTGGTGAACCTTAATTCCGCTCTACGGTACGCCATCACGGAAGACGGACCGTTAACCGCGAACGTAGGCTTAGAATCCGTAGGCTTTATCTCGACGAAATACGCAAATCAGAGCGACGATTGGCCCGACATAGAATTCATGCTGACCTCTTCCTCCACTAGCTCCGACGGAGGCACGCACGTGAAAAATGCTCACGGACTCACGGACGATTTTTACAACAAAGTATTCCAGAACATTAATTACCGCGACCTGTTCGGGGTGTTCCCCATGCTTCTCAGGCCTAAATCTCGCGGTTTCGTGAAATTAAAGTCGAAAAACCCTCTGGATTATCCCCTGATGTACCACAATTATTTGACCGACCCTTACGACGTGAATGTCCTGAGAGAAGGCGTGAAGGCTGCGATAGCTTTCGGAGAGACGAGTAGCATGAAAAGATTCGGTGCCAGATTCCACAGTCGCGCTCTACCCAACTGTAATCACATACCTTTGTTCACCGACGAATACTGGAACTGTGCCATACGACAATACACTATGACGATCTATCATATGAGCTGTACAGCGAAAATGGGTCCACCGACCGACCGCATGGCCGTCGTCGACCCCGAACTCAGAGTCTACGGTGTGACCGGGTTGAGGGTAATCGACGCGTCCATTATGCCGACGATCACCAACGGGAACATAAACGCACCGGTGATCATGATCGGAGAGAAAGGCGCGGATTTAGTCAAGAGGCAATGGCTATCACGGTGGAAGAGGGACAACGCCACGATCGTCGCAACG
>Hym177
GTGGGGCCAGCAGGGGCGCACTTCGCCCTTCTCGCCACGTTGATCGTCGAGGTGCTGCACTGTTGGCCGATGCTAAAGCATCCTCGCCGAGTCCTGTCGAAGTTGATCTTCGTCCTTCTAGGCCTGCTAATTCTCGGCATGCTTCCATGGGTGGACAACTACGCTCATCTGTTCGGTTTCATCTTCGGTTTCCTGGCGGCATACGCGTTGATGCCGTTCATCTCATTCGGCCACTACGACCGTCGCCGCAAGATTTGGCTAATTTGGATCTGCCTGATCCTCATCGTCGTCCTGTTCACCCTTCTTCTAGCCCTGTTCTATAACGTGCCAGTGTACGAGTGCGAGGTGTGCAAGCTGTTCAACTGCATCCCGTTCACACGTGACTTTTGCGCCTCGCAGAACATCAACTTCAAACGGGAGGAACCCGTA
>Hym178
TCTCCTCGAGCCGATAATGTTCAGAACGAAAACAATACAGAAGTGAACAAAAATGGTATACGAGAAGTTTCCAGTCAAGAAGATGGTGAAGCTGCTAGTGATTCGGATTCCGATGACGACGTACACGTTGTCATAGGTGACATTAAATCAACCCCAGCATATGGTAGCCTCAATATCAAAAGAGGAGGATTACTCACAAATGCATCAGGAGTACCAGATAAATTGAATAAGCAACCTGGAAAATTTAGTATAGATGAATTTGAAACTATAGGCGTTATCAATGGAATGCCTGCTCATGAATTTAATTTAGATCAATTAGAAGACAAACCTTGGAGGCAACCTGGTGCAGACATTACGGATTACTTTAATTATGGCTTTAATGAAGAAACATGGAGAGCTTATTGTGAAAGGCAAAAAAGAATGAGAAGTGAGTCTGGAGTAGGCTTAATATTGAATGCAGGAGGAGGCGGCGGTAATGCAGGCAGCATGAGGGTACCTCAAGTTGCAATTACTAATGATAACAGTAAATATTCTGGTATAATGGGGCCAAAAAGAGCAGGTCCGCCTCCAGGAAGAAAAATGGCAGGAACAATAGATGTAATTGGTAGTTCAGGTTTGGCTTCCAGAAGAAATCTTGATAAATCTCCGCCAAAAGGAAATGTGATACAAGTAATGACTGCAGATAGGAGAGAATACTCTAGGAAGCCAGGTTATCCTGATATGAGTGTGCCACCTCCAGGAGCAGGAATGCCTCCTGCATTTGATATACCTCCTCCTGGATACCCTGGAGAGCCAGCTCCTTTTTATATCCCAGAAACAGATCCATATTATCAAAGCTATGAACCTACACAAGATAACCAATGGGGCAATGATCCG
>Hym179
GTGATCGCCCGAGACATCGACTCGCCCAAGTACGCCGTGATCCAGTACAAAATTCTCGGAGGAACTGGCAAGGATCACTTTCGTATTCGCGAGGATACCGGCGAGATCGCTTCTTTGATCAGTTTCGACTACGAGGAGGCCAACGAGTACACGTTGGACATAGTCGCCGCCAATCCGGACTCCAATCCGCAAATGGTCGGCTTCACCACGGTTCTCGTACACATCACAGGCGTGAACGAATACTATCCCAAGTTCATTCAACCGGTGTTCCACATGGACGTGTCGGAAAGCGCGGAAGTTGGCACGTCCGTGGGCCTGGTTCAGGCAACCGATCAGGACGCGGGCGAAGATGGAAGAGTCTACTATCTGTTCGTCGGCTCGTCCAACGACCGAGGCTTCTCGATCGGCTCCGAGACCGGAATAATTCGTGTCTCGCGAAGATTAGACCGTGAAACGCAGAACAGAGTGGTGTTAACCGTGATGACGAAGAACGGTGGTGGAATTCGTGGCAACGACACGGACGAAGCTCAGGTTATAGTCTCGATTCAAGATGGAAACGATCCTCCGGAGTTCCTGCAGAGTACCTACGACGCTACCGTGTCCGAAGGTGCGACGCACGGGACGCGAGTTTTGACCGTTAGAGCGGTCGACAAGGATATAAAGCCGCAGAACAATCAGTTCTCCTACTCGATCATCAGCGGAAATCTGGGCCAAGCGTTCAAGGTGGACCCGCAGACCGGAGATATAGAAACTGCCAAACAACTGGACCGAGAAACGATACCGATTTACGATTTAACGATTGGTGCCATCGATACCGGGTCTCCGCCGCAAACCGGCACCGCGGCTATTCACATCGAACTTTTGGACATCAACGATAACGGGCCTACCTTCGATCCACCGGAGGTGGTGGGCTACGTGAACGAGAATGAACCAGCTGGAACGATCGTGATGACACTGAGCGCCACTGATCCTGATCTACCACCGAATGGGGCGCCTTTTACGTACAAGTTGGTTGGTGGAAGACAGAGCGATATGGTTACCTTGGACAAGCATACCGGGGTATTGAAAACTACGAGAAGCTTGGACAGAGAAGCTATGCCTCAGTTGGATCTTGTG
>Hym180
ATGCGGTTTATCAGTGCAGAAAAATTAATGGAAATTCAAAGGGAACCAGCTAATATACGAAACATCTGTATATTAGCTCACGTAGATCATGGTAAAACTACCTTGGCAGACTCTCTGGTTGCTAGCAATGGAATCATCTCTAATAAGCTTGCGGGTAAATTACGATACTTGGACAGCCGTCCCGACGAGCAACTTCGAGGAATTACGATGAAATCAAGCTGCATCGCTCTTTATCACAAGCATAATCATCAAGAATGCGCCATCAATTTAATCGATTCTCCGGGACACGTGGACTTTGCTTCCGAAGTGTCCACAGCTGTGAGACTATGCGACGGTGCTATTATCGTGATCGACGTGGTAGAAGGTGTGTGCCCACAAACGCGGAGCGTCTTGTCCACTTCTTACGCAGAAGGTTTAAAACCAATTTTATTATTGAACAAAATAGACAGATTAATTACAGAAATGAAATTGTCACCGTTGGATGCTTACGTGCATTTAACGCAGGTTTTAGAACAGGTGAATGCTGTAATGGGAGAGCTATTTGCCAGTGACATGATGGAACGGGAAGAAAAGGAAGAGTTGAAAAAGGAAGCGACGGAGAGCATGTTTGAAAGGAGTATAGCGGATTGGCAGTCGGTACTAGAAGAGATAGACGACTCTACGTTGTATTTCTCTCCGGAGCAAGGTAACGTCTTATTTTGCAGTGCTACGGATGGCTGGGGATTCGGTGTTAAAGAATTTGCCAATATATTTTCGGCGAAATTGGGCTTCAGCGAAAAGGTTCTGTCAAAGACGCTTTGGGGAGATTATTACGTAAACACCAAGACAAAGAGAATAATGAGAGGAGCTCAAGAGAAAGCGAAGAAACCTCTGTTCGTTCAACTTATATTGGATAACCTTTGGTCTCTGTACGAAACGATAACCGTTCGCAAGGATAAAGACAAGGTAGCGTGGATGGCCGAAAGATTGGGTATAAAATTGACAAACAGGGATTTGAGGCACACGGATGCTAAGGCTCAATTACAGGCGGTCTGTTCTCAATGGCTACCTCTGGCTCGCGCGTGTCTCGACGCCGTATGCGACATAATTCCAGCACCGGATAATTTAACCTCGGAAAAGGTAGAACGTTTGCTCAGCGGAAACTTTGATTTCTCTACATTGCCAGAGGAAACGCAACGATTGAAGGAAACGTTTTTAGCCTGCGATCCTTCCCCTCGTTCGCCTGTCGTTGCATTCATTTCAAAAATGTTTCCGGTAGAGAAGAAGATGTTGCCGGAGAATAAACCAAAACCGTTGACCGCCGAACAGTTGGCTGAACGAAGGGAAATGGCACGAACGAAGCACGCGGAGAAAATGACTAAGGAGCAACGATCGATGGAGGAAGTCGGAGAGGCGCGACGGAACGCGAATGATCCGAGCGACGGTAGTGGAGGATCGAATAGTGGCGTTTCGATGTCCGAAGAAATCCGCGTAGAAGATGAACACTCGGAAACTACGTTAATAGCGTTCGCTCGAATATATTCTGGATGTCTGGAAGAGGGAAGTGTCGTGTATGTTCTAGGACCGAAACACGATCCGCGTGAAATATTGAAAGGAGCAGGCGAGTTGGTACCGATAGACGAGGACGCGGCGTTGAGAAGCTCGAAGCCCGGAAGACACGTGACAAGAGTTACCATACGAAAACTGTACCTTCTAATGGGTAGAGAATTAGAACCGACCAACAAAGTATTTGCTGGTAACGTATTCGGAATCGGCGATTTGGAGGATTACGTATTAAAAACGGCAACGCTTTCCACCACCATCGCTTGTCCATCTTTCTCGGAGTTGACTTCGCTCGGTGTACCGATAATGCGAGTGGCACTGGAGCCGAAACATCCGAACGATTTGCAACCGTTGATCAATGGATTAAAACTGCTTAATCAGGCGGATGCCTGTGCCATCGTTCACATTCAAGAGACCGGAGAAATTGTATTAAGCACCGCCGGAGAAGTGCATTTGGAGAGATGTTTGGAAGATTTAAAGTTATGTTACGCGAAAGTCGATGTAAACGTGTCGGAGCCTATCGTACCGTTTAGAGAGACGGTCGTGCCTCCGCCGAAGGTCGATATGGTGAACGAAGCGATCGAGAAGAAATCCGAAGACGTTAGTCTTGCTTCTTGGACGGCGAATCGACAGTGTTATTTTGAAATCGATGCGAGACCTTTGCCCGATAAAGTAACCAAGATCTTGGAAAAGAACGCCGATTTAATAAAGGCGTTCTATCACCATTATGGTAGATCGGGTTCGGAAAAAGAGCAGAAAGATATTGAAAAGATTACGATCGATGGCGAATTGGAATCGTTACGTTCGATGTCGGAGAGGAAGCAACGCGCGTTAGAATCGTTGAGAAACGAGTTGGCCAGTGCGTTTCGAGAAGCGGGGGAAAAGGACGCGTTAGACAAAATATGGTCGTTCGGGCCGCGAAACTGCGGACCTAATATCTTGTTGAACGAAACTGATTACAAGCAGAGGAAATTTTGGGAAAGCCACTCAAAGTCTATGGATCCACGTGCT
>Hym181
AGTGCATTTAAGCAGCAACGTTTACCTGCTTGGCAACCAATACTTACAGCTGGGACTGTTTTACCAACATTTTTTGTGATTGGGATTGCTTTTATACCAGTTGGAGTTGGATTGCTTTATTTTTCTGATCAAGTTAAAGAATACATTTTAGATTATACAGATTGTAATTCTACAAATATCTTTCGTGCAAAAGGAATGCCTGCTAAATGTGCAGATATTCTAGCAGAAGGTCATAGTCAACCTTGTTATTGTAAAATAAATTTTACTTTGCCTTCTGACTTCAATGGAAAAATTTATATGTATTATGGTTTGACTAATTTTTATCAGAATCACAGACGATATGTAAAATCAAGAGATGATAATCAACTGTTAGGAAAATTGAGTCCTGATGTCTCTGGGGATTGTGAACCATTTGCTTATATTGGAGAAACACCTATTGTACCATGTGGTGCTATTGCTAACTCATTATTTAGTGATGATTTAACATTGTTTTCTTTAAAACACAAAGCTCCTGTACCATTATTAAAGACTGGTATAGCTTGGCCCTCAGATAAAAATATTAAATTTAGAAATCCAGAGGGTAACTTGAGAGAAGTATTTAAGAATTTTACAAAACCAAAAAATTGGGATAAATATATTTATGAGTTAGATAATGAAAATGAAAGCAATAATGGTTTTCAAAATGAAGACTTAATTGTTTGGATGAGAACTGCTGCTTTGCCTACTTTTAGAAAACTTTACCGCAGAGTAAATCATACAGTAGATGGCTTCACTGAAGGTCTAGTAGCAGGGAATTATACACTTACTGTTAATTAT
>Hym182
ATGTCGATTGAGAAGGGCGAACAGTGTACGTTATACGACAACTCTGGTAGGATAAAATGGCGCGTAAAGAATCAAGAAGGCGTCGAGTCCCCTGTTCCAGGCGTCTGCTTTGCTCTTCAGCCACCTGATAAGGATGCTCTCGATGCTGCGGAAAGATTGCGACGACAATATGATCGAAGTGTTGGATTATGGCAACGGAAACAGCTTCGATTACGACAAAACATGATTTTCGCGACCATCAAAGTGGTCAAAGGCTGGGATCTACCGCAGTTCTTGGCTATGGGTCAGGATCAGAGAACTGCTATCAGAAAAGCCTTGAACGAGGATGCTGATAAACTGCTGTCCGAGGGCGATCCTGCTGATCCACAATTGAGGCGACTGAAGCGAGAAACGGCCGAAGTGAACAAATTGTTCGATGAACTGGAGAAACGTGCCAGAGCGGAGGAAGAGTCAAAGAACGCGGGACGTATTTTCAATGAACAGATATCTGCCATTCAAGAAGCATTAGACGAAGCAGAGAGAGTTTTGAATACTCGCATAGCTGCGCCATTACCAAGAGACATTGACAGCTTAGAACATCTGGTTCTGCAACACAAAGATTTTGAGCAAACTCTCAAACGTCAAACATCAGATCTAGATAAAGTTCAGCAAACTTTCCGTGGTATTACTTTGAAGACTCCAGCCATGAGAAACAAGCTCGACGCTGTTACCACCAAATGGACAAATATTTGGAACTCGAGCAATCTGTACATCGAGCGGCTAAAGTGTGTTGAGATCGTGCTTTCTAGTCTCGAGGAGAACACAACCTCGGTATCCGAATTGGAAGTGAAATTGGCATCGTTCGACGAGCTGCCACCGGATCTGAAGGGATTACAGAATGTACTAGAAGATCTGATGGTGCTTCAAAATGCCATCTCTCAACAGCAAACTGCAATGGATAAACTGAACGAAGATACGCAGAACGCAAGACATGTTGTTGAAAAGTCGAGGCCAAGTCATCGTGGCTCTCATTCTGATATGGATCGCTTAGACGACGAAGTGAACAAACTAAACTCCAGATGGACCAATCTCTGTGCTCAGTTGGTCGAAAGAGTTCGCAGCGCGGAAGCAGCTTATGGCCTAGCTCAACAGTTAGAACATGCCTATCGTAACGAGGTTGACTTTATTGACGAATCGTACGAAAAACTCGAGGTGGAGAATGCGAAG
>Hym183
CATTTATGCAGGAGTCTTAGAGGTAGACATCAATTGGTAGCAGCAAGCCCTCCAGACATGCCTCCCATTCCTAAAGGTGAACTGCTCCAGGCATATCTCGAACGACATCGGGATTCTGATTATGGTTTTCAACACGAATTCGAATTGCTACCGGATAGATTCACAGATCGTACAACAAGAGCTTCGGAGGCACGTGAAAATCTATACAAAAATCGTTATCCAGATATAAAATGTTACGATCAGACTAGAGTAAGACTCGCACAAATGGATGGAATTTGCGGATCCGATTACATAAATGCGAACTTTGTGTTAGGGTACAAAGAACGTAAAAAATTTATATGCGCTCAAGGTCCAATGGAAAATACCGTTTGCGATTATTGGAGAATGATTTGGGAACAACATCTTGAGCTGATACTTATGTTAACGAATCTCGAAGAATACTCAAAAACGAAATGCGCAAAATACTGGCCAGACAAAGGTGAAACTAAAAATTTTGGCGACATCACTGTTGAACATGTTCGAGAAAGAGCTTACTCAGATTACGTTGTTCGTGAATTAAAAATGACACGATTAGGAGAACGAGATGCACGCACCATCGTTCAGTATCATTTCTTAGTTTGGAAAGATTTTATGGCACCAGAACATCCTCATGCGATACTAAGGTTTATCAAAAGAGTGAATGAAGCTTATTCGTTGGAAAAGGGGCCGATATTGGTACATTGCAGTGCAGGTGTCGGACGAACAGGAACATTAGTCGCATTAGATTCTTTGCTGCAACAACTTGCAGAAGAAGGTCAAGTTTCGATTTTCAATACAGTATGTGATCTAAGACATCAAAGAAACTTTTTAGTGCAATCGTTAAAACAGTATATTTTCACTTATCGTGCGTTAATGGAAATGGCACAATACGGGGATACGGAAATTCCAGCATCTCAGCTTAAAACTACAGTTACAAGATTAAGACAACGAGATAACGGTAAAGAAAAATGTAGAATGGAGGAAGAGTATGAT
>Hym184
ATGTTACGGAGACAAGCGAGGCTTCGTAGAGAATATCTCTACAGAAAATCCGTTCAAGATAAGTTAAAAAGCATTCAAGAAAAGAAGGAAAAACTTAAACGCAGCCTAGAGCAAAATATACCTATACATCCAGATCTAAGAAAAGATGCTTTGAACATACAAAAACAATTAGCTTGGGAAGATGCTGGACCAGAAATGGCTGTTGCTATTGGAACAGAAATGGGAGGTGCTGTGGGATCTCACGAAGATGATGAATATCGTTGGGCTGGGGTTGAAGATCCAAAAATTGTGATTACCACTTCTCGCGACCCAAGTTCCAGATTAAAAATGTTTGTCAAAGAATTGCGTTTGATATTTCCTAATTCTCAAAGAATGAATCGAGGAAACTATGAAATGAAACAATTGATACATGCCTGCAGAGCAAACGATGTTACGGATTTCATAATTGTGCATGAACACAGAGGTGTGCCTAATTCTCTTATTATTTGTCATCTTCCCTATGGACCTACTGCATATTTCACCATGTCGGACGTTATTATGAGACACGATATTCCTGATATTGGAACCATGTCTGAACAATATCCTCACCTTATATTCCACAATTTCAAAACAAAGTTAGGTGAACGTGTTATGAGTATTTTAAAATATTTATTCCCAGTACCAAAAGAAGACAGCAAAAGAATAATTACTTTTGCCAATCACGACGACTACATATCCTTCCGGCATCACACTTATAAAAAGATTCATGGAAAGGACATTGAACTAGTAGAAGTTGGTCCCAGATTTCAATTAAAATTATATCAAATTAAATTAGGTACTTTGGATGCAGAAGCAGCAGCTGATACGGAATGGGCATTAAGACCTTATATGAATACTAGCCACAAGAGGAGATTTTTATCTAACGAAGATGGATGGCAACAAGAAGATGATATT
>Hym185
GTGAGATACGCTTTGGACGACGACGGGGATGGCGCCTTTGCTATAGACTCAAGCACGGGTGTAATTAGAACAGCCAAGCCATTGGACAGAGAATCTGTCGCCATGTACACTTTGAAAGCAGTTGCGATGGACAGAGGATCTCCCTCTCTCTCGACGGTAGTGCCAGTGACAATTAAAATACAGGATGTAAACGATTCTCCACCCGCTTTCGAGAACGACAAGATCGTTCTTTACATAGCCGAAAATTCACCGATCGGTTCAACCGTTGGTGAAATTTACGCGCACGATCCGGACGAAGGACCAAACGCCATTGTACAGTATTCCGTGATAGGAGGGGAGGACTCAAATAGTTTCGCCCTGAATGTCAGGTCAGGTGCTGATCGCGCGGAACTGATTACGCTCGAAGAACTGGACTACGAGTCGCCAAAGAAAAAGTTCGAGTTAGTCGTGCGTGCCGCTTCGCCTCCTTTGCGATCGGATGCTCTAGTTCAGATACTAGTAACCGACGTGAACGACAACGCGCCCGTATTGAAGGACTTTCAGATTATATTCAATAACTTCAAAGACTTCTTTCCGACCGCTCCCATAGGCAAGATACCTGCTGTGGACGCGGACGTCACGGATAAGTTAACATACACTGTGCTTGCAGGAAACAATGCCAATTTGATCGACTTGAACAGAACCACCGGTGAAATCCGACTGTCGCCGCAATTGAACACGAATGTACCACGTGTCGCCACGATGGAGGTGTCCGTCACGGACGGTATCAACGAGGTCAAGGCCACGATGACTCTCTCGGTGCGCCTGATCACCGATAAAATGCTCCTCAATTCCATCACCGTTAGATTAGACGACATGACGGCCGAGGCTTTCCTCAGTCCTCTGCTGGGATATTTTCTGGACGGTTTGGCAGCAATTATCCCGTGCCCCAGAGAAAACATCTTTCTCTTTAGCATACAGGAGGACGCCAATGTAAATGGGAAGATTCTAAACGTGAGCTTCTCTGCGCGTAAAGTAGAACCAGGCGTGACGGACGAGTTTTACAGCCCGCAATTTCTTCAAGAACGCGTGTATCTAAACAGGGGGATACTGGCGAGACTGGCCACAGTTACGGTGCTACCGTTCGACGATAATCTTTGCGTCAGAGAACCCTGTTTGAATTTCGAGGAATGCGTAACGGTATTAAAGTTTGGAAACGCTTCTGGATTCGCTAGTAGCGATACTGTATTGTTTAGACCTATATATCCGGTAACGACCTTCGCGTGCAGATGCGCGAAGGGTTTCACTGGCAGCAAAGAGTCTTACTTATGCGACACGGAGGTTAATTTATGCTACTCGAATCCGTGTATGAACGATGGCACTTGCTATAGAAGAGAAGGAGGATACGCATGTTTTTGCGGCCCCGAATTCGCGGGAGAAAATTGTGAAATCTCGTTGAATAAGGACTCTTGCGCTCCAGGGATCTGTAAAGGAGGTTCCCAGTGTACCATGAAAACGACTGGCGGTTTCACTTGCGAAGGTTGCCCTGTGACAACTCTAGAAAGCGTGACTCCACTCTGCGAGCTGAAAGCTCGTAGTTTTGGATCGGCAACGTTCCTCACGTTCGCGTCTCTAAGGCAAAGACACAGGCTGCATATCAAATTAAGATTCGCTACCGAAGCAGCAAATGGTCTTTTGCTTTACAACGGGCGATACAACGAGAAACACGATTTTATAGCTTTAGAGATAATCGATTCCGAGGTACAGTTCAGCTTTTCCCTTGGTGACGAGATTACTCGAGCGAGTGCCAGCATACCTGGTGGAGTATCTGATGGTCAGTGGCACGAAGTGGAAGTCTCTTACATAAATAAAACTGTAACGATCTCGCTCGACAACTGTGACGTTGCTCTCGCTTTGGAATACGGCAAAAGACTTGGCTCGAGGTGGTCTTGCGCGGGAAGAAGCGAACAAGTGTTAGAGGAACGTTGTAGCATCGTCACCGAGACGTGTCATCGATTCTTAGATCTAACAGGACCTTTACAATTAGGTGGCCTGCCTGCTATACCATCCAGTTTTCGCATCAGAAACAAAGATTTCGTGGGTTGCGTCAGCGACCTGTACATCGATCATATTTTCATTGACCTAAATTCATTTGTAGCCGACAATGGTACTAACCCTGGTTGCCCAGAGAAGGTTTCTTTCTGTTCATCGACTCCGTGCAAAAATAACGGCAAGTGTCGAGAGATATGGTCCGGTTTTGTTTGCGAGTGCGAAGAGAATTTTGCTGGACCTACCTGCGCTGACGAAGTCGGCAAACCATGGAACTTCCACGGTGACGGAATGCTCAGCTTTAATCCTTTACTAAGACCCATCCAGCTTCCCTGGCTAACAGCGCTTAGTCTGAGAACGCGATCCAAGCAGGCGTTCGTCATGAGCGTGCAAATAGGGCAAAACAGTTCTGCGTTGCTCGAGATCCGAGAGGGTAAACTAATTGCTCTGTTAGACGGCGCGGACATCATTCAAACATGGAACGACGTTGCCGATGGCGAATGGCACAGAGTGGAGATCATCTGGCAAAGTGGTCACGTCTCTCTCGATATCGATTACCGGAATAGGCCCATATCCTCGTCATTACCAGCGAAATTACAGGGTCTGTACATCGGTAGGATCCTGGTCGGTGGACCGGAACAGTCGATGAACACCGAGCTACCATATTTCGACGGCTGCCTCCAGGACATTCGTATAGGCAGCAACCAGAGCGTATTATTAAGACCGACCGTTCAGGAGAACGTCGCGACCGGCTGCAGCTCTGAGGCCGAGTGCAACGTCGACTGTCCGGAGGCATCGATTTGCGTTCCAAAATGGCAAGCGGGCGAGTGCGTCTGCGCGACCGGTCGCGTAGGACGTAATTGCGACCGCGTTTGCGATTTGAATCCCTGTAACACTACTGGAACCTGTATCGAGGATACGGCCTCTCGTAGGGGATACAGATGCGATTGTAACTCGCCAGAATACTCCGGAGACTACTGCGAGATTAAAGCTGACCAACCTTGCCCGGCAACCTGGTGGGGCTCGCCTGTGTGCGGGCCATGTCATTGCGACGAGTCCAAGGGCTATGATCCTGCGTGCAATAAGACTACAGGCGAATGTTACTGTAAGGAGAATCACTATCAACCTTCGGGTAAAAAGGAGTGCATTCCATGCGAATGTTATGCAACCGGAAGCTTCGGTCCTCGCTGTGACACCGAGACTGGACAGTGCCGATGCAGAATCGGGGTCATTGGACGGTCTTGTACGGCGTGTCCCAATCCATATGCCGAAGTCACTCTTCGTGGCTGCGAGGTGGTGTATGATGGGTGTCCTAGATCTTACGCCGAAGGTTTATGGTGGCCGAGGACCAAGTTTGGAATGACTGCTGTCGAGGATTGTCCTGATATCGCTGAAGGAAAGACTTCTAGATCCTGTGACGACAAACTGGGTGGTTGGCAAGAACCTGATCTCTTTAACTGCACCTCAGAAGCGTTCATCGAGCAAAGACATCAGCTAGCTGCGTTAGAGACCAAGGATTTGACTTTGAATACCTATGTCGCTGTTAAAATAGCAAAAGACGTGCACAGAGCGGTGAACGTGACCAAAGACTTGTACGGAGCTGATCTGTTGATCGCAGAATCCTTGCTGATAGCATTGTTGCAGTATGAAGAGAGTTTGGTCGGATTGAACTTGACTCATAGTCAAGATAAAGATTACGTTTCTCATTTGGTTGGCATTTCTAGCTATATTCTGAAATCCAAATACGCGGAGAAATGGTCGAGGATTGAGATTCTTAACGGTGATACTCCTGACAAGATTTTGGATGCAATGGCGAATTATTTGAAGACCTTGACTGCATCTCAACATGATACTTTTACTAATCCTTTTGAAGTAGTCGACACTAATGTT
>Hym186
ATCGTAGATGGAAACACGAAAACAGAAGTGAGCAATCGGAAAGATCCTGGGGTTTATTGCGGTGAGTCGGAGCAACCGCAAACATTTATTTCCGAGACAAGTTTCGTCCGTGTGATATTCCACGCGGATAACTTTACGGATCAAACGTACTTCAGCTTCGACTCCCGCGCGGAACAACAGTTCGAGGTATACTTGAGATACGGCCAACATCCTGAACTCTACCCAAATCGAAGAGGCGAAATTGTGCCCGGTAGCTATTGTGAACGAGTTTTCAAGGATTGCAGGCTACAAACGTGTTACGTACAGAGCCCTGCTTACCCAGGCATTTATCCGCGCGCGTTACATTGTAAGTACCGACTGAATACACGGCTGCCTTTTATAAAGCTCTACATTGAGAACGAGGAGTTCAATATCGACGGGCAAAGATGCGAGAATATAATGACTTGCCCTATGAGACCGATAAGCTCTGGCTCGGAGCATTGTCCGTACGACTACATACGAGTTTACGATGGCAAAGATGAAAATAGCCCGGCGATCGGTACGTTTTGTGGTATGGGAAAATTCCCGTATAGCATAATCGGTACCAGCGAGGATCTCTATGTGGAATTTGTCTCGTCACCAGCGGGACCTCTGTTAAATACCGGTTTTCATTTTAACGTTGGCAATTGGCCGGGTCACGTAGAGACCGCTGGCGTTCGAAACGGTAGCTGCGATTGGTTGTTAAATAGCGAATCTTTGCATAGCGGTAACGAAGGAATATTTCTCTCGGTCGCGCACTGGTATCCACCGTATACCAGCTGTACCTATCTTTTGAAAGGTCGAGCCGGCGAGATCGCGAGACTCTATTTCCCTAGTTTTCGAGTTAACCGGATCGAGTCACCGATACAACCATACGATGGTGACTGCGGTGAAAGTTTAACACTGTACGATGCCGATTGGCCGGACGATGCGAAAATTATTAAAACTTTCTGCGACACGTTTAGCAAACCAATGGAGAAGCACGATTTCGTTTCGAGCTCGAACGCTCTGTTTGTTAAATTTGAGAGCAAAACGGGAAGCTATTCTGGCAGCTCGTTGTATTATTGGGCGCATTATGATTTCTTCAATGCGACGAGGTTCGGCGTGCCTGTACCTGGAACCGAATGCGACGAAACGTTCGCCTCCTGGAAAGAACGATCTGGCAAATTTCGATCGCCATTAAATACCCTTGTTTACAAGCGACCAGGTGATCCACCGGCGGATCTTTCTTGCACGTATACCTTCGTCACGGACAAACGATTGTATGCACGAGTGATTCTTATCGTGGAATCGGTCTCTTTCAAGGTGCATCCGTATGCGCAATGCGGTAACTGTTGGGATAGTCGAGTAGATCGATTGATCGTTAGAGAACCGCCCGTCACGGACGTTAACAATGACCAGTATTCGCAACAGCAGCAGCATCAACAATATCAGCAACAGCAACATCAGCAGCACGCATCGCGTCAATTACAAAATAGCAGTATCGGCAGGGGTCATTGTATTTGTCGATCGACGATAACCAATGGACCAAACAGCGACGGGCAACCGGTGCTTCGCGTGATCTCACGAGGGGAAAAACTTGAGTTAAAGCTTCTAGTAGATGGTGCACACGCTGCAGCGAACTATTTTAAACAATCCTCACCGTTATTCGAGGCAAGGTACGAGTTCGCTCATAGTCCATTATGTGGCCCAGCGATTTTGCCAGCTACGACTGACGGCGAAATTGAATTCCCTCATTACGAAGCACTGGGATACGTTGCGCCGCCTCGACAGATCAAATGTATCTGGGAACTACGAGTGAATCGAGACAGAGACGTTTGGTTACATTTCGACAAGATCAAATTTGCCTCGAGATCCTGCGAGGATGGAAAACTCGAGATATTCTTGCCCGGATCTGCCGAACCGCATTTCGGCATATGCGGTGAAAATGTCAGTTACGTACGAGAAATGCCGATCATATCGGCAGCGCAGATTGTCCCAAATATTCGTACGTCCGGGGATCACGAATCTGGACATTTCAACGTTGATTCTATTCAAACTCAAACGCACTTACAGCAACCGGTATCGTCGCCGCCGCCGTCGCAATCCTCACTGCCAACGGATCAACAGCAAGAAGAATTCGAATGGCCGACGGTGATCGTTCAATTCACTGGTTCGATGGCACCGGCGAGAGCCGCGTTTAAAATCGCTTGGACGGAGTTGTATCACTTGCCACGCGATGCTTCGGGCGCTCTGAATACGCAGAAGCTCGAGGAGTATTGTGGATTTCAATGTCCGGGCGACGCTGGTTGTATCCCCGCGCGACTTGTTTGTAACGGTGTTGTTAATTGCCCTATGCCAGAACCTCGGTCGATCTTCAAAACAACGCACAACGGTACCGGTTTGCCGGGAATAATCGAGGAACCGAACGACGAATCCATCGAAACTTGCGGCACCGATGTTGTCGGGGAACGTGGCAGCATGGCCGGGTCTGGAAACGGTGTTGGTGGCTTGGCTAGCGTCGTTGGCTCTGCTGGATGGGCTGGAGCTGGTCTAGGCGCTGCTCTTGCCATTCTTCTCGGTCTCATTTGCTTGGTCACCGTTTGCAAAATTTGTCGGCAACGAGCTACTTCTAGGGACATTCACGTACCTTAT
>Hym187
CACTGTCCAGCCGGGACATTCGCTGGAGAAAAGCAAAAGCAATGCACATCCTGTCCGAAAGGATTCTACCAAAATAGCGACCGCCAAGGATCCTGCTTACGCTGTCCTTTCGGTACATACACTCGAGAAGAGGGTTCCAAGAGCATAGACGACTGTGTCCCCGTTTGTGGATACGGTACCTATTCTCCAACAGGTCTGGTACCATGTTTGGAATGTCCCAGAAACAGCTATACAGGAGAGCCGCCAGTTGGTGGCTACAAAGATTGCCAGACCTGCCCAGCAGGAACCTTCACCTACCAGCCAGCTGCTCCAGGTCGAGATCGATGCAGAGCCAAATGTTCTCCTGGCATGTATTCTGACACAGGACTGGCCCCCTGTGCTCAATGCCCTAAGGACTTTTTCCAACCTCAACACGGAGCTACCACCTGCGTTGAATGTCCGACAAATATGTACACCGATGGTGCAGGAGCAGTTGGACGAGAAGAATGCAAACCGGTGCAGTGCACCGACAGTGTGTGTCAACATGGAGGCTTATGTGTTCCCATGGGACACGGTATCCAATGTCTCTGTCCTGCCGGATTCTCTGGAAGGCGCTGTGAAATCGATATCGACGAATGTGCCTCTCAGCCTTGTTATAATGGAGCTACGTGCATAGACTTGCCACAGGGTTATAGGTGTCAGTGTGCTAATGGTTATTCTGGAGTTAATTGTCAGGAAGAGAAGTCAGATTGTTCGAACGATACGTGTCCTGAGAGAGCTATGTGCAAAGACGAACCTGGATTTAACAACTACACGTGCCTTTGTCGCTCTGGGTACACTGGAGTCGATTGTGATATCACT
>Hym188
GAGCCAGGTAAACCGACGGACGTGGAGGTGGTGGACTGGGACAAAGATCACGCCGACTTGAAGTGGTCGAAACCAGAAAGCGATGGCGGAGCACCGATCACGGGCTACATAATCGAGTACAAAGAGAAGTTCGGTAAAGAATGGGAGAAGGGCAAAGAAATCGAAGGAGACGTAACAGCAGCTACTATCGACGGTTTGAAAGAAGGCACCCAATACGAATTCAGAATCAGAGCCGTGAACAAGGCCGGACCTGGTGCACCTTCAGACGCAACGAAACCAATTATCGCTAAATCTCGATTTGTCAAACCGTACATCGTTGGCGATGGTTTGACCAATCTTATCATAAAGAAAGGACAAGTTATCAAATACGATATTAAGTATGCCGGTGAACCCGAGCCAGAAGTCCATTGGTTCCTCGGGCAAAAAGAAGTTGTTCAAGATGCAGCGGAAAGAATCACGATCGATAAATACGAAAGGAACACGGTGCTTACTGTTAGAAAAACGACTAGACCAGATTCAGGCAAATACAAGCTGGTTCTTACCAACAGCTCTGGAACCTGCGAGAGCGTCGGTGACGTTGTTGTACTC
>Hym189
ACCGGTGGTAGCGATGGTGAAGATCAAAACACTGGAAGTAGAGTAGGAGGTGGAAGTGTAGATTCAAATCGAGATAGTAAACATAGTAAGAAAGAACGATATTTTTGGCAATATAACGTCCAAGCAAAAGGGCCAAAAGGACAAAGACTTGTGGCAAGAGCACGTCTTGAAGATCCACATATTTTAAATGAAGCTACAGATCCTGTTTTTAGTCCTCATTGTGCGCTTCGTGGAATTAAACACAGTGGAAAAGCTCGAAAAGGCGATGGAAATGATCTTACTCCAAATCCACGAAAATTATATAGTATTGGTCGTGAATTGGATAAATTATCTCGTATTATTAATGATATGACACCAGTTTCTGAGTTACCATTTACAGCAAGACCTAAAACGCGCAAGGAAAAAAATAAACTTGCTTCAAGAGCATGCCGTTTAAAAAAGAAAGCTCAACATGAAGCAAATAAAATAAAATTACATGGATTAGAACAGGAACAC
>Hym190
GATATTTACTGCCATGGCGAGCTGCTGCATACGATACAGATGGCCTCGATCTACAAGGACTCGAAGACGTTCGTCGACATGAAGATGAAATTCTCGCCGAACGAGACGCTGCTCCTATTTCGCGAATTCATGGAAAGCGTGAATCAAACACCGACCAGGAACCAGATCGAACAATTCATCAACAACACGTTCGACCAAGAAGGATCCGAGTTCGAGGAATGGAACCCAGTGGACTGGACCAGCCAACCGAAGTTTCTTAACAAAATCCACGATCACGATCTTCGCAAATTTGCCTCTGATTTGAACCAAATTTGGAAAATGTTGGGACGAAAGATGAAAGACGACGTGCGGGTCAACGAGGATCGATATTCCATCATCTACGTGCCGAATCCGGTGATCGTGCCCGGCGGCCGATTCCGCGAGTTCTACTACTGGGACTCGTACTGGATCGTGAAAGGGCTGCTGCTTTCGGAGATGTACACCACCGTCAAAGGAATGTTAACCAATTTCGTCTCTCTGGTGGACAAGATCGGTTTCATCCCGAACGGAGGCAGAATCTACTACGCTAGGAGATCTCAGCCTCCCATGTTGATTCCTATGGTCGAAGAGTATCTAAAAGTGACCAACGACTACACATGGCTGGAGGATAACCTTCACCTTCTAGAGAAGGAGTTTGAATTTTGGATGACCAATAGGACGGTGGACGTTGAAGTGGATGGAGTGAAGTACACTTTAGCCAGATTCTTCGAGGAGTCTTCGGGACCTCGACCAGAATCCTAC
>Hym191
TTGGTGGCAGCAGACGGTGCTTGGCAAGCAGCAACCGCCCTTACCATTACCATCCAAGATCAGAACGACAACCCTCCGGAATTCGACGAAGAATCGTATCACTTTCATTTCCCCGAGCTACAACCGCCTGTTGCGCACGTTGGCCAAGTCACCGCGATCGATCGCGATAAACAAGGTCCGAACTCCGTGATATCCTACAGCCTGTTGCAACCGTCCGACCTTTTCACCGTTGATCCAGCCACCGGTGACGTTTTCAGCAAGAAGACTCTCAAGTACAAACACACTCATCGACCGTCTTCGCCGGAAAACCTATACTCGTTGACGGTCGTAGCTACCGACAACGGGAAACCTCCGCTGTCGTCGAAGACAGTGGTTTACGTGAACGTAGTGGACGCGAACAACAACGCGCCGAGATTCGACCAGAGATCTTATCTCTATCCCGTGCCGGAAAATTACGGAGTCGGCAAGAGGGTGGTGCAATTGATGGCGAAAGACGATGCCGACTTCGGCGTGAACGCGGAGATCAGTTACTTCATGACGAACGTTAACGGGTCAGAATACTTTTCAATCGACGAGAAATCCGGATGGGTGTACGTTCGAAATACGTTGTCCAACGTGCCAGTGAGAACCACCTTCTTGTTGAAGGTTCAAGCGATCGACAAAGGCGTGCCACCGCAGAAGGACGAGGTCTCGTTGACCTTGGTCATATCCGGAGAGAACAGACACGCTCCCACGTTCGCCGCTGTTAGCCATCAGGTGAGAGTTCCGGAAAACGAACCTGTCAACACCACCATCCTAACGGTGAGTGCCACCGACGGCGATGACGGGCCGAACGGAATGATCAGATACAAAATATCGGCTGGAAACGAAAAGAACGAGTTCTTCGTGCACTCGATCACCGGCGCGGTAACCATACTCGAGCCTCTGGATTACGATCTGGTGCAAGAGTATAAATTGAACATCACCGCCACGGACCTGGGATTCGAACCGAAGCAAGCCGTTGCCATATTGACAGTGAACGTCTCCGATATCAACGACAATCCACCGACGTTTAATCAGAGCATTTACGAAGCCTACTTGCCTGAAAATTCTCCGCCGGATAGTTTCGTTTATAAG
>Hym192
ATGCGCCTGGCGAGGCTAGCGTCCTCGAGCAAAATAATCGGGGCGGATAGTGTCTATCGTAACCAGGATCAGCATTCGACAATAATAAACGTGTTCGTCATGGAAATCTCGGTGTTCTTGTTTTACGTGACGACGTTGCTGGGCATTGTGACCAGCGATAAGTGCGCCGTCGAGTGTTCTTGTAAGTGGAAGAGCGGGAAGCGCACGGTCGAGTGTGTAAATCGTGCCCTGACTAGCATACCGGAGTGGATCGATCCGGAAACGCAAGTGTTGGACACAAGCGGTAACGACATTCGGACCCTGCCGAGTAACATCTTCAAACGTGTACGTTTGACGAATCTACAGCGTCTCTACCTACGCGAGTGCCATATCGACCGAATCGATAGCGAGGCACTGGCCGGCCTTACGAATCTGGTAGAGCTCGATCTAAGCAACAACCTCTTAACGGTGGTCCCTACTGCAAGTTTCTTGGATACACCGTTCCTCAGGGATCTCGTACTGTCTAACAATCTTCTCAAGAGGATTCACTCGCACGCGTTCAAGAGTACACCGAACCTGGTCAAGTTGGATCTGTCTCACACGCAACTGGTTGAGATCGAGGCGAAAGGATTCCGAGGCTTAGAACTGTTGGAAAGTTTAAAGTTAAACAATAATCAGTTATCGACCCTTCATCCCGGCACGTTCGAGCCGTTGAACAAACTCACGAGCATAGAACTTCACGATAATCCCTGGATCTGTGATTGCCATTTACGCGAGATGAAAATGTGGCTCGTAAAGCACAATTTGCCGACCCTTCAAGCACCCCTTTGTCACAGTCCGAAACAATTATTGAATCGTACCTTCACCGATTTGAGTATCGACGATTTTGCCTGTCGACCGATTCTTCTGATAGCTAGTCGTTACGCCGAGGCAACGATAGGCGAAAATGCCAGTATCGTGTGTCGAGTTAGCGCAATACCACCGGCCAAGGTGAAATGGTATTGGAACGGACGTTTGCTGACCAACCATTCGGCATTCAGTGGCTATCAGAAGATTTTGATCTTTGAGGAGGGTCAGTTCCGGAAAAGAAGTACGCTAGTACTGACGAACGCTCAAGAAGCGGACTCTAGCGAGTTCTACTGCGTGGCAGAAAATCGTGCTGGTAGCGTCGAGGCGAATTTCACTCTTCACGTATCTCTGAGAACCGCTGGCATGTCTACTCTCGGTTCCGGTCAAATCGCTGGTATATCCGCCGCTCTGGTTGTGCTCATTCTCTTTATACTCCTTGTCATTCTCGTGTTGTTCATTCGTTTACGAAGAATGCCGTTGAAAGACGTGAAGTCGTCGGTTCCTGCGGAAGGGGTGTCCGTTGATAGTACAGGTGGTAACAATGAGAATCCATCATCGGCAACGTCGACTACTCGCAGAAAACACGAAGAAATCGAAACGACGTCGTTCGGTGTGGAATCGAAGCCACCGGTGTCCTTAAATCTGAGCTACGTTCAAAGACCTCAAGCAGCGGCCTTGCAGACAGAGAACGAGTACGGTTCGATCGGTCGTTTCGATGATCAGAGCCAACAGCCCTCGATGGTTGCACCCGGTGCTTGTTTCTCTTCCACTACGTCGCTGATGCCGATTGACAATCCTGATCTTATCAGGGACACGCGACGTGGTTCGGCGGAAGACATCACTCCTTACGGCGGAGCGGACTATAGTCGTATGGAAGTGGTGGACGATGCGAAGATCCTTTACACGAGTTGTATGTGGGAGGCGAGAGATACGTGCAGAACAACGGTTCCGGTGAGCACGTACCCTTCGAAGGAAGCCCTAGCCGTAGTGGCACCTATGGTCGAGCAATTTCCGCCAGGGGCGAAGCAAATAAGAGTATGGCAGAAGGGAGTTCCGGTTTTGCCACCGGTGTCTGCGTTGAAGCGTGTCCTCGGCTCGACGCGTAGCTCTCCCGATGAGGGTTATCAAGAAGGGACTGGAACTGATGTC
>Hym193
TTTCGGGAGGTTGAAGAACTTGGAAACCAATTACTACATCGTAATCCAGCCCTGTTGGATGTCAGTGAACGTTTAGATAAATTGCATGGCTTATATCAGGCTGTAACATCAGATTGGATAGTAAAAGAAGCCTGGCTGCAGCAGTGCTTAGAGCTACAGCAGTTTAATCGCGAAGCTGATCAGATCGAAGCTACTACTAGTTCTCATGAAGCGTTCTTAGAATTTACTGACTTAGGGGAATCCCTCGATGACGTTGAAGCCTTATTGAAGCAGCATGAAAAGTTTGAAAACACTCTCCACGCTCAGGATGATAGATTAAAAGCGTTTAGTGATACTGCAGACAAATTGATCGCTCAAAATCATTATGAAAAAGACTATATTAATGACAGAAGAAATCAAGTCTTAGCTCGAAGAAATCAAGTCAAGGACGCTGCTCAGCGTCGTCATGCAGCCTTAAAGGCCTCAGAGCACTATCAACAATTTTCTGCAGAAGTAGATGACCTACGAGACTGGTTGGGTGATAAAATGAAGACAGCATCTGATGAAAGTTATAGAGATTTAAATAATCTTGAACGAAAGCTTCAAAAGCACGAAGCGTTTGAAAGAGAATTAAGAGCTAATGAGGGACAATTAAGAGCGGTGAACAAAGCTGGGAAAGCTTTGATATCTGAAGAGAACTATAGATCAGATGATGTAGGAAAAACACTAAAAGAATTAAATGATCAATGGGAACAATTGGTGGCCTTATCTTTGGAAAAAGGTCGCAGGTTGAGGCAAGCTGCTTCTCAACATGGTTACAATAGAACGATGGAAGATGCCAGGTTGAAACTGGAAGAAATAGAGAATTCTTTGCAAAGTAAACAAGTGGGAATGGATCTTAGGAGCTGTAAGGAGCTGTTGAAGAAACAGCAAACACTTGAGAGCGATATGTGCCAATGGGAACAGAAAGTGGATGACCTAGTTGCCATGGGCGAAGAGATGGCTCATGAAGGTCACTTTGATGCTGCGAATATATTGAAAACCAGTCAGGCCACGCAAAAA
>Hym194
TATACCGACACATTATTCACCGAGCAACAACGAGGAGTATCGACGAAAGCAACACCCGTGACGTTGTTACTGCAAGACGTAAAATCAAAGTCCTACCTTTTGAATATATTCGATACTCCGGGTCACGTAAATTTTTCTGACGAGGCGACAGCGGCGATACGTTTATCCGATGGAGCGGTGCTGATCGTCGACGCCGCCGAAGGCGTCATGTTGAACACAGAACGTTTACTAAAACACGCGCTTCAGGAAAAACTTGCGTTAACAGTTTGTATAAATAAGATAGACCGACTGATCCTCGAACTAAAATTGCCCCCCTTAGACGCGTACTATAAATTAAGACATATCATCGAAGAAATTAATGGACTGATAGCGCTATATTCGGATTCTGAAAATCCATCTTTCGTCTCACCTGCAATCGGAAACGTGTGCTTTGCGAGCTCGGAGTACAATGTCTGTTTCACCCTGAAATCTTTCGCGGCGCTTTACGCTAAGATCCATCCCTCGCTTAACGCCAATGAATTTTCAAAACGACTATGGGGAGATATATACTTTAACTCGAAAACACGGAAATTTACGAAAAAACCGCCACACAATACCGCACAGCGCAGCTTTATTGAATTCATTCTCGAGCCATTGTACAAGATCTTCGCGCAAGTTGTCGGCGATGTTGACACAACTTTACCCGAT
>Hym195
ATGAAGCTGTATAAGTTGATAGTTCATCAAAAGACCTTTAGTGAAGAAGATTTAATAATCAATCCAAAAGATCACCCTAGTATAAAAACTGGAGATGTTGTTGAAATTTATCACCCGGAGGTTGAATTTAGCCGTCTACTCCTTCAAGTCACATCCTTTAAAGAAGATTTACAAGGAAGGGAGACAATTAGCGTGGAGAACAATGTAGCCACAATGTTTCAATTAAGAACATTTGCAGATGTATATATGAATGTTGTTAATCCAGACGATGTAGCTTTGGATTCCATTGAACTTACCTTCAAAGACCAGTATCTGGGTCGTAGTGAAATGTGGCGTTTGAAAAATAGCTTG
>Hym196
AAATCAGCACAACGCAGGATGTCAGATATAATATCGATGTTAGTAAATGTATATGGTAGTCAAGATCTATTTGTAAATGAATATCGTACATTATTAGCAGACAGACTACTGTCTCAATTAAATTATCATACTGAACGAGAAATCCGTCATTTAGAATTATTGAAAAGGCGTTTTGGAGATAATCAACTTCATTACTGTGAAGTTATGTTAAAAGATGTATACGATTCTAAAAGAATAGACGGGCATATACAATCTGATGCTAGTTACACTTTAGAAAAAGAGCACTTTCCTACATCTGCATTGATATTATCAGCACAGTTTTGGCCACCATTTAAAGAAAACTGGAAATTAGAGTTACCTAAAATTGTACAGGACCAATTAAACAAATATGTAAAAGCATTTGAAACTCTAAAAGGAAATAGAACACTTTGTTGGAAACCTCATCTCGGAAATGTTAATTTAGAAATTGAATTAAAAGATAGAAAATTAGATATAAATGTAACGCCCATACATGCTACAATAATCTTACATTTTCAAGATAAG
>Hym197
CATGAGAAAAAAGATCTATTGTTTCTTTTAACTACACGTTACAATGCTATGATTTTGGAATGTATTGGAGAAGGAGAAAATATAGAAATTATAACAAAAGCACATGGAAATGTAGCAGATCGTATTGGAAAAGCTTCTGAAACAGGAATAAAAGCTGTGATTGATCCTAAAGCACGTGTAATTGGTTTGAGATTGTATGATGGTCTTTTTAAAATTATACCTCTTGACAAAGACAATCCAGAATTAAAAGCATCATCAATACGTATGGAAGAACATCAAGTACAAGATGTAAATTTTCTTCATGGATGTGCTAATCCCACTTTGATTCTAATTCACCAAGATATTAATGGAAGACATGTCAAAACACATGAAATTTCTTTAAGAGATAAAGAATTTGTTAAAGTACCTTGGAGACAAGACAATGTAGAACGTGAAGCTATGATAGTCATTCCTGTACCTTCACCTATTTGTGGTGCAATAATAATAGGCCAAGAAAGTATATTGTACCATGATGGGAATACGTATGTTGCAGTTGTACCTCCAATTATAAAACAGAGTACTATTACATGCTACGCTAAAGTTGATAATCAAGGACTTCGATATTTGTTAGGAGATATGGCTGGACATTTGTTTATGTTATTTGTGGAACAAGAAAAGAAACCAGATGGTACACAAGTAGTGAAAGATCTTAAGGTTGAACTTCTAGGAGAAATTAGCATACCTGAATGTATTACATATTTAGATAATGGAGTAATATTTGTTGGTAGTAGATTTGGTGATTCACAGTTAGTTAAATTAATTACAAAAGCAGATGAAAATGGTTCGTATTGTGTTCCAATGGAAACTTTTACTAATTTGGCACCCATAATTGACATGGCAGTAGTTGATCTTGAAAGACAGGGACAAGGACAAATGGTTACATGTTCTGGAGCTTTTAAGGAAGGTTCTCTTAGAATTATTAGAAATGGAATAGGTATTGAAGAACATGCAAGTATAGATTTACCAGGTATCAAAGGTATGTGGGCATTAAAAGTTGGTGGTGGTAATTTTGACAACACCTTGGTCTTATCTTTTGTTGGACAAACCAGAATTTTGACTTTAAATGGAGAAGAAGTTGAAGAAACAGATATTCCAGGCTTTGTTGCCGATGAACAAACCTTTCATACTGGTAATGTTACAAATGATTTATTTATTCAGATAACACCAACATCTGCCAGATTAATTTCACATGAAACTAAAACAGTTGTTTCTGAATGGGAACCGGAGAATAAAAGAACTATTAGTGTAGTTGCTTGCAATGGCACACAGGTACTTTGTGCTACTGGAAATGATTTATTTTATATGGAAATTTCATATGGACAAATTGTACCAAAAGGATTTGCTACTTTACAATATGAAGTTGCTTGTTTAGATATATCTCCATTGGATGGTCATACAGAAGCAAAAATTGCAGCGGTAGGTTTATGGACACATATTTCTGTTCGTATCTTAACTTTACCTGCCTTGGAAGAAATTAACAAAGAATTACTTGGTGGTGAAATTATACCTAGATCTATTTTAATGACATGTTTCGAAGGTAATACATATTTGCTTTGTGCTCTTGGAGATGGCAGCATGTATTACTTTACTTTACATAAACAAAATGGTATACTTTCTGACAAAAAGAAAGTTACCTTAGGTACGCAACCGACGGTCTTAAGAACTTTTAGATCATTATTCACCACTAATGTCTTCGCATGTTCCGATAGGCCTACTGTAATTTATTCGTCAAATCACAAACTAGTATTCAGCAACGTTAACTTAAAGGAAGTAAATCATATGTGTTCTCTAAATGCAGAATCATATCCAGATAGTTTAGCATTAGCAACCGATAGTACAGTAACAATCGGAACAATCGATGAAATTCAAAAATTACATATTCGGACCGTACCTCTCGGGGAATCACCGAGACGAATTGCTTATCAGGAAAGTTCTCAAACATTTGGAGTAATAACGATGCGTGTTGATATCCAGGATAGTAGTGGTGTTAGTATTGTAAGACATTCTGCATCTACACAAGCAGCTTCAACATCTAGCAGCAGTCACATTGCATCTTACAATAAACCTACAGGACATACAGCTAGTGACATTTGCCAAGAAATTGAAGTACATAATCTACTCATTATTGATCAACATACTTTCGAAGTTTTACATGCACATATGTTAATGCCTACTGAATATGCACTATCATTGATATCAACGAAATTAGGTGAAGATCCTACTTCTTATTACATAGTTGGAACTGCACTTGTTCATCCAGATGAAACTGAACCAAAGATGGGTAGAATACTTTTATATCACTGGAGTGATGGAAAACTTACGCAAGTAGCAGAAAAAGAGATCAAAGGATCATGTTATTCTTTAACTGAATTCAATGGAAAACTTCTTGCTAGTATCAACAGTACTGTTCGTTTATTTGAATGGACAGCAGAGAAGGAACTCAGATTAGAATGCAGCCACTTTAATAATATCATTGCCCTTTACTTGAAAACAAAAGGAGATTTCATTTTAGTTGGAGATCTTATGAGATCTCTCACTTTGTTGCAATATAAAACAATGGAAGGTTGTTTTGAAGAAATAGCAAGAGATTATAATCCAAATTGGATGACAGCTATTGAAATTTTAGATGATGATACTTTCTTAGGTGCTGAAAATTGCTTCAATCTATTTGTTTGTCAGAAAGAT
>Hym198
ACCACATCTGGTGAGGACGTGCGCGACTTTACGAGAGCGCTTCGAAACAAATTCAAGTCGAAAAGATACTTCAAGAAGCACCCGAGGGTCGGCTATCTGCCAGTGCAGACAGTTTTGGAGGGAGATGCTTTGGAAAGTCCGGCGCCGTCGCCGCAGCACAGCTCCCTTAGCCAGGACATGCACTCCCGATTAGAAATGTACGCGTCTCGACTGGCGGAAGTCGAACTATCGCGCACGAGAAGCAACTCGACGCCGGATAGCGACGACGAACATCAGTTGATCGCTCACTATTGCCAAAGCTTGAACGGCGGCGACAACGTGAACGTGCCCAGAAGCCCGGTGCAGGTGATGGCTGCGATCGATGCCGAGCAAAGAGAGGAACTGGAAGCTATGATACGCGAATTGGAGGAAGAGAACGCGACCCTTCAAGCGGAATACGAACGACTACGCTCGAAACAGACACCGGGCTCAACACCGGAAGACGGTCATGGCAACCGACAGCCTGACTGCGACATGATCGCCGAGGCAAAATTGTTGAGACAGCACAAGGGCAGATTAGAGGCACGCATGCAGATACTCGAGGATCATAAT
>Hym199
GTGGTCGCTACCGACAATGGAAATCCAAAGCACTTCGCAAGGACTTCTGTGCACGTAAAGCTAAAGGATTACAATGACAATCCTCCCGCGTTCGTAGACGATCGTTACGAAGCAGCGGTGAACGAAGACGCTCTACCAGGGACGGTCGTGGTGAAGTTAATCACCATGGACAAAGATTCGGACGTAAATACACCCATAGAATTCTACATAACGTCCGGCGATTCGAGATCTCAGTTCCAGATTAGATCAACTGGCGAAGTATACGTGGCAAAGGCTCTGGACCGGGAAACGATCGATCGTTATGAGCTCGAAATAGTCGGCACCGACGGCAAATACGTCTTCAAGACGCGTGTAACGGTGCAAATACTCGACGTGAACGATAATCCACCATATTGCCTCAGGTATCGTTATCGAGAGATCCTGTCTGAGGGATCGCATCCTGGCACGTACGTGCTCACTGTTCTGGCCACTGATTACGACGACGAACCGAATGCCAAGTTGCGCTTCTATTTAACCGGCGACAATAACGACAAATTCTCATTGGACAAAGAGACAGGCGTATTAAAGACGGTCGGTCAACTGGACCGGGAAACTCAAGCGAAATATTCGCTCACAGCGCATGTACAGGATAGAGACAAACCATCTTGGGAATGCTCCTCTCAGCTAGAAATTCTGGTCTCAGATTTAAACGATAACGCACCGAAATTTACTATGCAGACGTATAGCGCTACACTGCCTGAAGACGTCGAGGTCGGTACCTTAGTAACCAAAGTACACGCCACGGACAATGACATCGGCATTAATCGTAAGATCAGATATGAATTCATCGATTCTGCCGATGGTCACTTCCTCATCGCAGCGGACAGCGGCATCGTTACGCTTGGGAAGCCGTTGGACAGAGAAACGAAAGCCATGTACAACGTAACTATACAGGCAGTTGATCAGGGCACCCCTCAATTGATGAGTGTGACTTCGTTAATTGTCAACGTGCAGGATATTAATGACAATCCACCAGAATTCGCGTCGAAGGTCTATTTCTCAAAAGTTCCTGAGATCTATGCAGTTGGAACGGAAGTAGCTCGAGTTCTTGCAACGTCTAAGGATACTGGAGTCAATGCTGATGTTTACTATTCGATCGTTGGCGGAAATGAACATAAGAAGTTCCAGATAGATGCCCGTAGTGGCGTGATTACTATTGCGGAGCAATTAGATTTCGAACGTGCCAGAGATTATTTCTTGACCATCCAAGCTATAGATGGAGGCATTCCGCCTTTGAGTAATCACGCTACGGTGAATATTACCGTGATCGATAGCAATGACAACGCGCCGATATTCAGCGAAGTTTCATACAGAGCTTCTATACGGGAAGACGCAAAGATTGGAGAAAAAGTTACGCAG
>Hym200
ATTGGAGTAAATATGCGTCCAAGTTCAATGATAAAGTACGACTTCATGGGTAGCTGGCGTTCCACTATCTCTGAAAAAATCAGAGTTGGTTTTACAACGACGAATCCGAAAGGATTTTTACTCGGCCTGTTTTCGAACATCTCTGGAGAATATATGACAATTATGGTCTCAAATAGCGGGCATTTGCGTGTCGTTTTCGATTTCGGTTTTGAACGACAAGAAGTTATTTTCCCTAATAAGCACTTCGGTCTGGGACAGTATCATGATGTTAGGGTAGGCAGGAAGGATTCAGGAGCGACACTCATTTTGCAAGTCGATAATTACGAGCCGAAAGAATTCCCCTTTAACATTAAAACCTCAGCCGATGCACAATTTAATAATATACAGTATATGTATATAGGAAGAAACGAATCCATGACAGAAGGTTTTGCTGGTTGCATATCTAGAGTAGAATTTGACGATATTTACCCTTTGAAGTTACTATTCCAGGAAGATGGGCCTGGAAACGTTCGTTCTTTGGGTACTCCTCTCACGGAAGATTTCTGTGGCGTGGAACCAATCACGCATCCGCCTGATATCGTAGAAACTCGTCCACCACCGCAAGTAGATGAAGAAAAAGTTCGAGCTGCTTACAACGAAACCGACACCGCGATTTTAGGAAGCGTGTTGACAGTCATTATTATAGCATTAGTTATAATGACAGTACTTATAGGAAGATACATGTCAAGACACAAAGGCGAATATTTGACCCAGGAGGACAAGGGTGCTGAAATAGCACTGGATCCAGACTCAGCGGTAGTTCATTCTGCTACTGGTCATCAAGTTCAAAAAAAGAAAGAATGGTTTATT
>Hym201
ATGAGTAGTGAAAATTTACAAGAACATCTATATCAAAATACTGAAGATATGGAGCCACCACCATCTTTGCCTACTTTCCAAAATTTTAGTCATTCATGCGTAAATGTATGGATGGAAAAAATGAATAAAGGAATACTGTCATGTACCCATTTTAATGAGCATTGGAGAGTCTGGGTTCCACGGATATATAGTCCACAACGAAATACCAATTGTTTAGATTGGGTTTTTGATGAAGAAGCAGCAAAAAAAGTACTTTTTAATACTTTAAAAGAGTTTATTTGTAATGGAGATCCAAATATTGTACTAAAAGAACTAAGTCAAATGGATAATGTGATATGCGGTAAAGTGTTCAAAATGGGTGAGGCTACATATAGTTGTAGAGAGTGTGGTGTGGATTCAACATGTGTCTTGTGCGCAGATTGTTTTAAGCAATCAGCTCATCGTAATCATAAGTATAGAATGGGTACTTCTAGTGGTGGAGGATTTTGCGATTGTGGAGATATAGAAGCTTGGAAAAAAGAACCATTTTGTAACACACATCTAGCTGGAATACAAGCTAAAGAATCTCGTGGAAATAAATTACCTGGAGATATAGCAGAAAGAGCAGTAATAACTTTTGAGGCAATATTAAGATATTGCCATACAATGTTATCTTTGGAACATACAATTGGATTACCTCCTGATTTGTGTTCTAATAATACAGCAGATGATGATTATTGTATAGGAGATTATTGTACAGTTCTTTTCAATGATGAGACTCATACATTTGATCAAGTAATTAATACTCTTATACGTGTTATGCATTGCTCACAAAGAGATGCATTAGAGTTTGTAACAAGTGTTGATAGAGATGGCAGAGCTGTTGTGAAGTGTGCAGAATTCCATGAGTGTAAAGAATTACAGAATGATATTGAAAAATTCACATCACGACATAGCAATCGAGCATTAAAAGTACTTGTAGTTCATGCTCATGTAATTGCTCATCAAATATTTGCTATGTTACTTTTACATTGGCTACAACAATTTATAAATCCCTGTGAAAGTTTTAGGGTGCTTTTCAGTAATGTTGCGCTCAATACAAAATTACCAGTTATTTCCATTGTAGAAGGTATACTTATGAAAGATTCACAGTTATGGAAATCTGCAAGAACAGCATGGCACAGATTACTAATGTCTGGAATGCTTATGGAATATGAAAGCAAAAGAGCTCTAGCAATTGTTTTTACATATAATTACGGTTCTATTATGAAAGATTACATAAGAGATGATCATGATCATTCATTTTCTATTGTCTCATTCTCTGTACAATTATTTACAGTTCCAACATTAGCGCACCATCTTATTGCACATCATGATGTACTGTTTATCTTATTAAACACGTTTATTTCGGAAAGTTCACGAAGATGTAATGCAGCAGGAAAGTTGGAATTTGAAAGAGATACTCCTAATACTTCATTTAAAAGAGCTCTATATATGCTCCAAGATTTACGATATTTACTAAGCTCCAAACCAGATGTTTGGACTGATGAATTAAGAAAAAGCTTTTTACAAGGGCTTTCACTTTTGCTCACATTACTTAGCAGTATGCAATGCATGGATTCTGTAGTGAGACAAGTTGGTCAGCATATGGAATATGAACCTGAGTGGGAATCTGCATTTAATTTACATATTAGACTATCTCCAGTTATTAGTCTTGCATTACAATGGTGTGGTTCAGATCAAATTGTTCTAATAAAAGCTTTTCGGTTAGTTTTAAGAAAGCTATATGAACAGCCAGGACATGAGATTGGTCCACCTCAAGTGAGAGAATTGGCAGATCATAGTGCAACATGTCTCCAATATGACGTATCATCTGAACCAGTATCTATACATCTTCCACTTTCCAGATTTTTAGCAGGTCTTTTTCCATATCTTGAAATGCATGACTTACATTTTCAGTGTGCAGAGTTTATCAATCATACAAAGCCAACATTAGAACAGATCATAGAACCGGTATTAGCAACCCAAGTAATGATTGCACAAGTACATAGTGGTATGTGGAAGAGGAATGGATATTCGTTGTTGAATCAGTTATATTTTTATCACAATGTTAAATGCCGTTCAGAAATGTTAGACAGAGATATTATCTTGCTTCAAGCCGGAGCATCTTTAATAGAAAGTAATGAATTTTTGATCCATGTTTTAAATAAATTTAATCTTTTACAATGGGCAAGTTCAGACTTTGATGTAAATGCTGTCAAGTATCTTGAAGATGAAAATATCAGGCAAACTTTAGTTGAAGAATTTCTAGGATTACTTATAACAATAATAGGAGAAAGATATGTACTTGGAGTTGGACAAGTTACTGCTGATGATATTTTGAAAAAAGAAATCATTCAACAATTATGTATTAAAGCTCTTTCTCATTCAGAGCTTAGTAAAACATTATCAGATGATACATATTTGGAAACTGAAATGGAAAAGGTAATACAAGATATTGCAGATTTTAAAAAACCTTCACAAGTATCAGGAGGGAAAGGTGTATATGAACTAAAACCTCACTTATATTCGGAATATAATGTATTCTTTTATCATTATACAAAAGAGGAAGTAAGTAACTCTGAAGAAACACAACGAAAACGGAGAAAAACTTTAGGAGAATTACAATGTTGTCCACCTCCTAAACTTCCTAAATTAACAGAAGTATTTAGTTTAGTAACTAATTTATTACAATGTGATGTTATGTTACATATTATGCAAATTGTATTAGAAAGAGCACTTAATTGTAAACCTCGCAGATTTTCAGAATCACAAGTACATAAAATTTTACATCTTATTGGGTATGCTCTTCAAGAACAAGAATCTGGTTATTATCCTTTTTTTGCTTTTACAACAAGGGCTGCAAAGTGGAAAATCTATAAATTGTTAGAAGTTTTATCTAATACTCCACGTATAGAAGCTCATAAAGATTTATTAACATGGATTTTAACAAAATACAGAGAAGTTGCTGGTAATACTCCAATGGATGTTAGTACAACACCTACTGCATCACGTACAGAAAATGTTGAAACTGATAAAGAATGGAGAACAAAAATGGCAGCAGAAAAACGAGCAAGAATAATGGCACAAATGGCTGCTATGCAGAAACATTTTATGAAAAAGAATGCTGAATTATTTGAAGAGGCAGCTTTAGATGTGAATAAATCTAATGACCAAGACTCTAGTATGAATTCAAAAAAATGCCCTCAAAAAATACCTGTTGCTGTTGGTATTGGACAAACATCCAGAATATCCGGTGAAGAGACTTATAAAACTTGTATTTTATGTCAGGAAGATCAAATCGTAACAGCAGCTGGCCAAGCAATGGTGTTAGCTGCATTTATTCAACAATCTACAGTTCTCTGTCAACACAGGGCTAATACTAATGAACCTGATCCATTATATCTTTCTGCAAAGCTTGGTGCATCACCACACATTGGTACTTGTGGTCATGTAATGCATGTTAATTGTTGGCAAGAATATTTTAACAATGTTCTTGCAAAAGAGAATAGAAGACCATTCCGTTTGCGACAACCGGCAAGTTTTGATGTGGAGAAACATGAATATCTTTGCCCACTTTGCGAATGTCTCAGTAACACTATCTTACCTCTTTTACCATCTTTAAGAACATTACAACCAACTCCTCAAAATCAACCTGAACTTGATTTTCGTACATGGTTGGAGGCTTTAAGTATTACGATGCAAGTTAGATGTGGATTAAGTGAAAATTTACATAAACCAAAATGTATTCAAGACGAACACGATCCGACATGTCGGTATTGCATAATGCCAGTTCCATGTCATATACAAGCTATTCGTAATCAACTTGGAAATGTAGAAAATATGTTTGAGTTAAATTATAATCAAACTGGTCCATCCATTTCAGAAAATTTAATATCTACAATTCAACTTTTTGCACAAGCAATATACACAAAAGAATTTGGCACCGAACCAGATGAAGATGATGAAAGAGTACCATTATTAGCATGGAAATCAACAGCATACAGTATTCATGCTATAGAATTTCTTCTTCGTGAAATGAATAAACCTTTATTAGGTGCTTTGTCATCTAGACAAAGAGACAGTCTAGAAGGACTTGCAAGAATTTCTGCTGTATTGGGATCTAAATGTCAATTACGTACTAGTACAAAAGTGACATGGACAGATAGGGATATTATCCAAAATAATGCAATTTCTCTTTTAACTCTATTGTTAAAAGCTTCACCCGAAGGCCCAAGTATTTTTGATTGGGATCCATTTGGAGTGCTTATTCCTTTAATTAATTCATTTCCTAGTCTTTTTTGTACAAGCTTTAAGGCTGTACCATCAATCATTACTGGTGGAATATTTGAATTTTATGCCTTGCAGCTTATATTTATATCCTTAATAGTAAAAATATTATTAACATCAGATTTTAATGAAGAGATGGATGTAGATAACCCAGAAACAACTGAAAATACATTCTCCGAATCAATCTTAACATTGGCTCAAGTTTTAAACATTAATGTTGGCACTCAGGTTGTTGCTAATATATGGAGACGAGTCACAAATGCTTCTTTACCTTTTCTTAGATGTTGTGCTCTCTATTTTCATTACATATGTGATGTTCCAGCACCAGAAGAACTAACTAAAATAGATGGAGCTACATATGAAAATATCTGTGCATATTTGGGATTACCAACAACATGTGATGAATTAGTAAAGCCAAATTTAGATATAATTATAAAATTAATAAATATTTGGAAAAGCCATCCCACTGTTCAAATGCATCTATCTGGTGCTAGTACAGTCACACTAATAAAAGAACCTTTGAAAGTTAACAGATTAGTGGAGCTTCCAGAAGATTATAGTGAGTTGATAAACATGATATCGTCGTTTACGTGCCCAAATAGCGTCCGTGAAGATTCTAAAACACCGACGCTGTGCCTAGTATGTGGCGAAATGTTATGTTCTCAAAGTTATTGTTGTCAATTTGAATTGAACGATGCACTGGTCGGTGCGTGCACATATCACGCAAGTAAATGTGGAGCTGGAGTAGGATTATTCTTACGAATACGAGAGTGTGAAATTCTTTTCCTAAGAATCTCGAATCGAGGATCCTTTGCTTGTCCGCCTTACTTGGACGAATATGGAGAAACAGATCAAGGTTTACGAAGAGGGAATCCACTTCGACTATGTCATGATAAATACAGGCAACTGAATCAAATGTGGTTAGGGCATGGGCTATATGAATCCATATCAAGGGCTATTGAATCTTCAAGTAGTCCTATGTCAACCCGGTGGCAGCATCTA
>Hym202
ATGGGTTTTGAACCTGGAAAAGGATTGGGTAAACAGTTACAAGGTATAAGCGCGCCAGTTGAAGCACATCTGAGGAAAGGTAGAGGTGCGATTGGTGCTTATGGACCAGAAAAAGGTCCTAAAGTTCCAGAAAAGAAGAAAGACGAAGAAATAGATGAAGGGAAAGACCCCAAAGCTAAGTTATCACAGTGGAGGAAAGGAGATGGAAATACTGCTAAGAAAAAAGTAAATTATATATATCGAAGTGTTGATCAAGTTTTGGAAGATGGCAAATTGAAACCTAACAAAAAGGTAAGAATAGCCAACGAGATGAGTAGGGTTAAAGTTATAGATATGACTGGACCTGAACAAAGAATTCTCAGTGGATATCATGCTATAGCTGGGGGTCAACAGCGACCCGACGAAAACGTCGTAGTTACCGATAAAAAGTCCAAAGTTAATTTTGCATTGCCAGAACTTCAGCATAATTTAAATATACTTGTGGATATGTGTGAACAAGATATTATACAAAACGATAGAAGGACGCGGCATCTAAGCGATAGAGTAATTGCGCTAGAGGCAGAGAAGAGAAACTTGTCTAAAGTTATAGATCAACACGGTCAGTTAATAGATACGTTAGAAAACGTTCTTGCAATCGTGGACAGATTGATGGATGAAACAAATCAATTAACGTTACAAGAAACTGCGGACGCTTTTAAAGATTTGCAAGATAAATATTACGAGGAATATAAAATGTACGAACTCGGTGAATTAGCTAGCAGTTTTGTTAGTCCAAAAATAAAAGATTGTTTAATTAGTTGGAATCCATTGATGCAACCAAAACAATGTATTAAATTATTCGATCAATGGAAAAGTATCTTAGAGAGTGGTACCACCACCACTCTTCAATCAAGAACTATGCACCCGTATGATCATCTTGTTTGGAATTCGTGGATGCCATCAATCAGAGGTGCTATA
>Hym203
GTCGGCGAATCATCGTTTCAAGTGTCCTGCGTGGCGCAGGGCAAACCCCGGCCAAGTGTTCGATGGTTGAAGGACGATCAAGAGCTCACCGCGGATGAGAGGCTCTACAAGGTGACTACAACAGCCTCGGAGGGTCACGGGAACGTGATCACCGTGAATTCAACGCTGAGCTTCCTGGGCCATGCCCGACCGCAAACGGACGAGATCGTGGCCAGCGATCGGGGCAAATACACCTGCGTGTTCGTGAACGAGGTCAAGAAGGTCGAGTCGACGATGATGTTGAAGGTGGAACATGAGCCTATCGCTTTGCATCAACACGGCAAAGTCGCGTATAATTTGAGGGAGACGGCCGAGGTGGCGTGCAAAGTCCAAGCTTGGCCGAAACCCGAGTTCCAATGGAGTTTTGGCACCAACGCGGCCAGCTTGCAAGGGTCATCGAGCGACGGTCATTACGAGATTTCCACGAGCAGCGACAACTACGACGTGTACACATCCGTGCTGAGGATAACCAACATCCGAGAGTTGGATTACGGAGATTACAGTTGCAGAGCGGCAAACGCTCAAGGTAGCATCACTTCGACCATTCGACTGCAACCGAAAGGCGCACCGGAGAGACCCATCAACATCACGGCGATGGACGTCGGCCCTACTCACGTAGCTTTGCTCTGGGAGCTCGGTTTCGACGGCGGATTGCCCATCACTAAATACTTCGTCTCTTACAGAAGAGTACCCGGTGGTGACGAAATCGTAGCGCCGGATTGCGCCGTTCCTAGACCACCGGCTGGTCAGTGGCTCGAACTGGACTGTCGTCGATCTAATCCGTGTAATGTGACCAGCCTAGAGCAACATCAGACGTACACGTTCAAGGTTAAAGTGTACAACACGAAGAACCACTCGGACTATTCCGACGAGGTAACAGCAACGACCGCGGTTGCCAAAATTCCGTCGCCGTTGAGAGTTAGCTACGATCCAGAGAGCGGGATGCTAGCCATCAGTGTCGGCGCCACTTGCCTATCGCTGGTGTCGTCGATTGAGAAGTTCGATGGGCCGTCTTCCTCCACGGATGAGTCGCAGTGGAGGATTCTCGACGAGTGGCCTCTCGAGGTACTCGGAAGCGCTCCTACTCAAAGGGAGGGTGTCCTGGACGACCTAGAATCTCTCGATACCGAACCAAGACTCAGAGTTAGACTGTGTCTGAAGGCGGATCGGCAAAAATGTGGCGAATACGCGGAGGCTGAA
>Hym204
GTGAATCTGTACCGAGGTTTCCTAGCGATATGTAACAGCGAGGATCAGCACCTAAACGCAGTGGAACGATACGTAGAACTAGCATCTGGTTTATGCATGCGTGAATGGCGTCGATTACCTCACATCGTGAGCCACGTCCATCTACCATTGCTACAAGCAGCTCAACAGATCATGGAGCTTCAAGAAGCGATGCAGATTCACCAAGGACTATTACACGGAAGAAGCACGTCGTTGCACGATATGAAGGCTATCGTGAAAACATGGCGAAATCGATTACCCGTAATAGCCGATGACTTGAGTCATTGGTCGGACATTTTCACCTGGCGTCAACATCATTATACGTTCATCTCAAGTCACTACGATTCGCAACAAGACCAAACGACCAATCACTCGATGCTTGGTGTCCACGCTTCCGTCCAGGCAATCATTCACTTTGGCAAGATAGCCAGGAAGCATAATCTATGTGGTGTGTGTTTGGATTCTTTGTCGAAGATCTATACGATACCCAGCGTACCTATCGTCGATTGCTTCCAGAAGATCAGGCAACAGGTGAAATGTTATCTACAGATGGCTTCGGTTAGTGGTAAAAACGAGTTGCAAGAAGGGTTAGAAGTCATTGAATCAACAAATCTGCGTTACTTCACTAAAGAGATGACTGCAGAATTCTATGCTTTGAAAGGCATGCTGTTGTCACAGATAGGTAGATCAGACGACGCGAACAAAGCCTTCTCAGCTGCAGTTCAATTGCACGATACATTAGTGAAAGCTTGGGCTTTATGGGGTGATTACTTGGAGCACATCTTCACGCGTGATGCACGCCAGATTTCTATTGGAATCTCGGCGATCACTTGCTTCCTTCACGCTTGCAGACACCAGAACGAATCCAAGTCCAGGAAATATTTGGCGAAGGTTCTATGGCTGCTCACTTACGACGACGATAAATCTTCTCTGATGGAAGCCGTAGAGAAATATGCTGTAGGTGTTCCTCCAATTCAGTGGTTACCTTGGATACCTCAGTTGCTGATGTGTTTGGTTAGACACGAAGGAAACGTGATTCTAAATTTACTGAGCCAAGTTGGGAGAATGTTCCCGCAAGCTGTGTATTTCTCCATTAGAACTTTGTACCTTACATTGAAGATTGAACAACGTGAGAGGTATAAGAGCGCGGAATTGGCTGCTGGAAAGAGTCAGGAAGGAGTGGAAGGTCGTGGAGCTGCGGGAAACGTGCAGCAACAAGGAGTACCTGAAACGGGACCAATTCGAGCCACGCCGCCCATGTGGAGGTGCTCGAAGATAATGCATATGCAGAGAGATATTCATCCTACTATTTTGTCTAGCTTAGAAGGCATCGTCGACCAA
>Hym205
TTACATAGTAAAGAACCAGATTCTGGTTCATCTAATATGATGCCTTTTGAGTATACAGCATACTCATCGAATATGGAAAATGAGGCAAAAAGAATGTTACTTCCACAAGTAGAAACAGATAACAAACGTCATCAAGGTGCAATACCTAAACAAAGCCGTCCAAAACCTGCAATAGAAGCTATAGATGATAATATTACAACTACTGAACAAACCCGACAGAAATTAAAACGAACATTAGAAGTCAAAAGAGAGAAAGATAGAAGAAGAGATGGAAGATTTGATAGATTCGAGCAAACTAGCGGTTCAAACAACGAGTTAAGTACACTTAGTCTTGCATCTTCCTTGTTAGCTACATTATTGACATCTGGCCGAGAATTACCAGGTCAATCTAGCACCGTCTCAGATTTAAGATTAAGCCGCAATTCAGAGACTCGAACGGCACGAAAAAGACGTGTTCCTTTGAAATGTTCGATTCGATCGACTCGTGTACCACGAGATCGGAATCGAGATGATAACGTCGTTCCACTTACTGCTTTATTTGGATTGATATCAAACGAAGAATGTCATTTAGTTGCTAATCATAACGATGCTGTAGAAGCAACTGTACCTTATTTTCGAGATGAAAACGGCCGCTGGCTAGCTTACACCTTCGATGAGAAAGGATCTGGTGTTGCTGCAGCTGCGCAAGTTCCTTCTAATAATAACGATAAATTATTAAATACATTATTACGTCAACAACTTAATCAAAATTTACATTATGATGCGAATTGGGAATTAATAGACTCTTTGAGTAATAGTTATAGTAGTTTATCTTTGAATTCTCCTGACTTGAGTGTTATAATAGATACACCACCTGTTCTGTCCAGTCCAGAAAGCAATCAAACCAAAGCACAAAATTCATTATCGTCAAATCCAGTGGAAACTTCGGAACGTGATCAAATTCATCAAAATAATGGAAATTCTATTCAATATGAACTCGAAACCTTAGAACGAGATCAGTTCCATCAAGACATATTATCACGTATAGAATCAATGACAGAGAGAAATCAAAGATTACGAAATTTATTGGGATATTTCAATTTGAATATTTACCCAACAGATTCAAATCGCCGAGATAGGCCTGCCTTAACATTACAGACGTGTGCAGTGGGTGACATAAATACAAGTCTATCTTGGAATCGATTTATTGGTGGCTTAGATGGATCTGAATCCAAACCTAAACAATCAAGACAAGACAAGCAATATTACTATAAATGGAAAATTGGAAAATTACCGCATATCAAAGTGCGATTCGATCGTTTATTTTTGTTGGCCTTATTAGATCGAAATTTGACAATATTTGAGATTATTATTTCGACGCTTTTAGCAGTTGCTGTTGCGGGATTGGGTCTCGTATTGCTCCAACAAGGATTTTACCGAGATATATTTGCTTTCATGCTTTGTTTTGTAACTGCTGGCTGTCAATATTCATTATTAAAATCCGTTCAGCCTGATGCAGCTTCCCCAATACATGGCTTCAATCGCATTATAGTATTTTCTCGACCTGTTTATTATATATTGTGTTCAGGATTCATATTAATCTTTAATGAATCCTTGAGAAATTTTAAAGCATCTGAATTTCGAATATATGGTTTACGGATTACTGATTATGATGTTCTATTACAGATTCGTAATATTTTATTAATTTTTCTTTTATGCTTTCCTATTATATTTTCCTTCGGGTTACTTCCACAAATTAATACTTTTCTAATGTATCTCTGTGAACATATAGATATCCATTTATTTGGTGGAAATGCAACCACAAGTTTAATTTCTTCAATATATTGTCTATCTCGCAGCATAGTCACTGTTGTTATATTGTATGGATTTGCTTACGGAGCACTTACAGAGCCTAAATCTTCACAGCATATTTTATTCTCTATTTTTGCGGGTTTATTAGTCGCTATATCTTACCATTTAAGTAGATCATCTTCAGATCCTACAGTAATATGGGACATTGTTAAAACAAATTTGTGGCCTCCAGAAATTTATACAGAAGAAAAAGAAGCTAAAATCATTGAGAATACATCTCATAGAGATACTGTACCCACAACATACAAAGAAGTAAAACTTAGAATTTATGAAAGAAAAAAACATGTAAAAATTAAATTTACTGAACAAATGTCAGATACAGAATTGGTAGATCCATTACCTGAAAAATTAAAAGCAACAGTGAATGCAAGATTAAAAAATGATTTAATAGTTTGTGCAGTGATAGGTACTCTATCTTTTGGAATCCATTGTTCAACTGTGTTTACAGCCTTACAACCAGAACTGAATCCAGTTTTATGGGGTATTGCAAGTTGCCTTGGACTTTTGCTACATTACATTGTACCACAACTTCGAAAACAATTGCCATGGCTGTGCTTATCAAGACCAGTATTACGTAGCCATGAATATGCACAATTTGAAGTTCGTGAACCTGTGAAGATTATGTGGTTTGAAAAGGCATATGTTTGTCTGTGCTTTTTAGAAAGAAACGTTCTCTATCCAGTTGTATTTTTGGGAGCACTTACAGAATGTTCATCAAAAATTGTAGCTAAGTTTGGAGAAAGTGTGGGAGCATTGATTATAGTTGTGTGTGGATTAAAATCTTTAAGATCTGCATACTCTGATCCATCAACGCGTTATTTGGTTTTGATTTTTGCTGTTCTGTTCTTCAAACTAGATTTTCGAAATCTCAGCGAAACATTTTTGGTGGACTATTTTATCACAGGAATAGTTTTTGCAAAAGTTTATGAACTACTATTGAAAATACGATTTGTAGTCACATATATTGCACCTTGGCAAATTACTTGGGGTAGTGCATTTCATGCATTTGCCCAACCTTTCTCCGTTCCGCATTCTGCTATGCTGTTTCTACAAGCAGGGATTTCTGCACTTTTAAGTACTCCTTTAAATCCTCTTTTGGGCAGTGCAATATTTATATCATCATATGTACGTCCAGTGAAATTTTGGGAACGAGATTATAAGACAAGAAGAGTAGATCATTCGAATACCCGAATGTCTTCGCATTTAGATCGAAACATAGGAGCAGATGATAATAATTTGAATTCAATTTTCTATGAACAATTAACAAGATCCCTGCAACATAGCCTGTATGGAGACCTTGCCCTCGGTCGGTGGGGAAATGTGGAACAAGGCGATTGTTTTCTACTAGCATCTGATTACTTGAATTGCTTGGTACATATTGTTCAATTAGGAAACGGTCTAGTAACCTTTCAATTAAGAGGTCTTGAATTCAGGGGAACATATTGTCAGCAAAGAGAA
>Hym206
ACTGAGAGAAACTTCATTATGGAGGTGGTATGTGAGGCAACACAGTCCTTAAACACCCAAGTTAAAGTAGCTGCTTTACAGTGTCTTGTAAAAATTATGTCATTGTATTATCAATATATGGAGCCCTACATGGCTCCAGCACTTTTCCCAATTACTCTAGAAGCTATGAAGTCAGATATCGATGAAGTTGCACTGCAAGGAATTGAGTTTTGGTCAAACGTATCTGACGAGGAGGTAGATTTAGCCATGGAAGAGGGCGAAGCTACTGATGGTGGTAGACCGCCAGTCAAAGTATCGAGACATTATGCAAAGGGCGCTTTGCAGTATCTGGTACCTGTTTTGATGAAGAAGCTCACTAAACAAGAAGAATTTGATGACGAAGACGATTGGAATCCCTCAAAAGCTGCTGGAGTGTGTTTAATGTTATTATCCTCTTGCTGCGAGGATGCCATTGTTCCATTCGTTCTTCCTTTTGTCAAGGATAACATTAAAAGTCACGACTGGAGGTATCGGGATGCGGCATTAATGGCTTTTGGTTCTATTCTTGGGGGCGTTGATCATGCTACCTTGAAACCTTTGGTAGAGCAAGCAATGCAAACGCTTATCGAACTAATGTACGACAGCAGTGTCGCGGTAAGGGACACAGCTGCATGGACGTTTGGTCGAATTTGTGAGATCATACCACAAGCAGCGATTAGTGAGACATACCTGAAACCATTGTTAGAGGCTTTGATAAACGGTTTGAAGGCAGAACCTCGCGTTGCAGCGAACGTTTGTTGGGCGTTCACGGGTCTTGCAGAAGCTAGTTACGAGGCTGCAGAAAGTCTCGAGGGACAGAATCCGGAAACGTGTTGCATGTCTCAGTACTTTGATTTTATCATTCAGAGATTGTTGGAAACGACGGATCGTCCGGATGGAGCTCAAGCTAACTTACGATCGGCTGCTTATGAAGCACTGATGGACATGGTGAAGAACTCTCCGCGCGATTGTTATTTAACCGTGCAGAAGACGACGATGGTAATTCTGGAGAGATTGCAGCAGGTACTGCAAATGGAGACACATATCCAGAGCCATTCGGATCGTGCTCAATATAATGATTTGCAATCGTTGTTATGCGCAACTTTGCAATCTGTGCTACGTAAAGTTACACCAGAGGATGCTCCGCACATCTCTGATGTAATAATGACAGCATTATTGTCTATGTTCAACTCGAATTCTTGCAAAGCCGAGGGTGTACAAGAGGATGCTCTCATGGCTGTTTCGACTCTAGTCGAAGTCCTTGGAGAAGGTTTCTTGAAGTACATGGATGCATTCAAACCATATCTTTGTCTTGGCTTAAAGAATCATGCAGAATATCAAGTTTGTTGCGCCGCTGTTGGTCTGACAGGAGACATTTGTCGCGCTCTAAAAAACAAAATGTTACCCTATTGCGATGAGATCATGACCCTCTTGCTGGAAAATCTTGGCAATAATTCGGTCAATCGTTCCGTGAAGCCTCAAATCTTCTCCGTTTTCGGTGATGTCGCTCTCAGTATTGGTCCTGAATTCAAGAAATATTTGGACGTGGTACTTCAAACATTGGCTCAGGCTTCTCAAGCAAATGTAGATAGAAACGATTACGATATGATCGATTATCTGAACGAATTACGAGAGGGCGTCCTTGAAGCTTATACTGGTATAGTACAAGGACTGCGCGGTGATGTATCGAATCCTTGCCCAGATGCGGCAATTGCTCTGGTAGAGCCGCACGTGCCCTTTATTATCCAGTTCATCACGTCGATAGCACAGGACCGTGAACATTCTGAAGGCAACATTGCAGCTTCTGTGGGCTTGCTTGGTGACCTTGTCACCGTGTTTGGAGTAAAACTCTTGCCGATGGTAGAAACTGAACCGCTTACGGAGTTCTTAACTAAGGCTAGACGATCACGTACTGAGAAGACTAAGACTTTGGCTAACTGGGCTGCTAAGGAGATTCGGAAGCTCAAGAATATTGCTAACTCTACGTCCAGTTGG
>Hym207
TCTGGATTAGCACAGACTCAACAACAGTTTCAGCAACAACAACAGCAGCAACAGCCTGTTAATACCATATCCGAAGCGTTATACAATGCCGTATTTAATTGCCAGTTATATAACGATGAACGTGACAATATTATTGCGAGATGGAACCTCATACAAGCTTTATGGGGAACTGGAAAAGCTTATTATTATATGAATGCTCCACCTATAGAGCTTAATCAAGAAAATCCACTATGTAGATTCAAAGCTATCGGGTACAGTCGGATGCCCGATGCTGATAATAACGACGGTCTGGTCGTACTTTGTTTCAATAAAAAGAAAAAGGATGTTAAAGAGGGCGAAGCACAATTGATCGGTTTTATGAATAATATTTTGGGAAATAAACCTAATTTATCGCTTACAATAGACAATATTAAAGAAACTGGAGAAGACAAAAGTCAGGTGACCATTTTTATCACTGAGAAAGGAATTACTGGAGCTCCAAGAAAAATTCCTGCCAGCGAGTTAGTTGCGTATTTATCGCAACCAATGCAGAAACAACAATTAGTGCAAAATGGTGTAGAAGATATGTTACCTTTAGTAAAATTAGATCCTGCGCAGCTTAAGGAATACTTAGACAATCCGCCTTGTTCAATCGATCCACGATTATGGAAACAGGCTCAATTGGACAATCCCAATCCAGAACTTTATATACCTGTGCCGATGATCGGCTTCCAACAAGTTAAACACAGGTTAAAGTGTCAAGAAGAAGAAACAACAAGGCACAGAAATTTCCTAGACATGGCGGCTGATGAAATACAAAGATTACAGAGACAACATACGGCGATACAAGCTAGATTAAAGGAACATCGGAGGACTCTGTTAGAACTACAACATAGGGTGTTGCAG
>Hym208
ATGGCTCTATTATTCACAAGCATATGGGATTCTACAATGTTTTTGAGCACCTTAACCCCAAAATTTTATGTTGCACTCACTGGAACGTCATCTTTAATTTCTGGGTTAATTCTAATCTTCGAATGGTGGTATTTTAGAAAATACGGCACATCTTTTATTGAACAAGTATCTTTAAATCACATTTCACCATGGATTGGTGGAGGTGACAGTGGATCAGATGGCAATAACTCAAGTTTAAATAGTTCAAATTCAAATCAACAAAATGTTCCAGAGTGTAAAGTTTGGCGTAACCCAATAAATTTATTTAGAGGGGCTGAGTATCAAAGATTTTATTGGGCTACAAACAAAGAACCATTAACATATTATGATATGAACCTATCTGCTCAAGATCATCAAACATTTTTTACTTGTGAAGGTGATACA
>Hym209
ATGAAGAGTGGAGCAAAGGCACGATTGTTGGGAATCGTCTGCGGAGTGATTCTGTTCGATTGCGGGAACGCATTGGCGGGTAGCGAGATCTACGCGAAGACATTCCCGAGCCAACAACATCCGTCGGACCCGTGCTACGACGAGGACAGACCGCGTCGATGCATCCCGAATTTTGTGAACGCGGCATTTGGAGCGGCGGTGGAGGCTTCGTCGACCTGTGGAAGCGGCGGGCCCACGAGGTACTGCGACGTGATCGAACAGCCGGGTGGTAGCACGGGTATAGGTCAGTGCCACATCTGCGACGACAGCACGCCGCGACGTCGATTTCCTGCGAGCTACCTCACGGATGTGAGCAACCCCAACAACGTGACCTGCTGGCGAAGCGAGCCTCTCGTCACCTCCCAGAGTTTCTCCGCACCGCCAGACAATGTGACCTTGACCCTCTCTCTAGGAAAGAAATACGAACTGACCTACGTCAGCCTGCAATTCTGTCCAAAAGCGGCCAAGCCGGACTCGATCGCGATTTACAAATCGATGGACTACGGGAAGACGTGGCAACCGTTCCAGTTCTATTCGTCTCAGTGTCGGCGAGTATACGGCAGACCGAATCGCGCCACCATCACAAAGGCGAACGAGCAAGAGGCCAGATGCACCGACAGTCATCGATATACCGGTGGTAACGGCCTCGCGCCCGTCGGCAGGATCGCGTTCAGCACCCTGGAGGGCCGCCCGTCGGCTTCCGACTTTGATAACTCGCCGGTTCTTCAGGATTGGGTTACCGCGACCGATGTTCGTGTCGTCTTCAATCGGCTTCACATGCCCCAGCAGCCGTCGCAGGAACAAGTCTTGCAACTAGGTGGAACTGGCGACGATCACGACCGCGATCATGGCCTGGGCCTCGAGGAGTTGGCGAAACGCGAGAGGGAGAGAGAGGAGAGGTTGAAGAATCAACAGAAGAGCCCCGCTCGTGCAGGTTTGCTCGATTCATTGGCGACCGCTTTGCCCTCGGTACATCAGGTTATCGCGCCGCAAGAGATGCAATCGAACGACGCGGTTGACGACGATGAGAGCGAGTTTGCAGCGGCGGCGGCGGCGGCGGCGGTCACCGTCTCGACCAGTACGAGCAGCACCCTCGCCAGTAATCATGGGACCAGCACGCTGGCTCATCATTACGCGGTCTCGGATTTCGCCGTCGGCGGCAGGTGTAAGTGCAACGGCCACGCGGCAAGGTGCATCCAAGGCAAGGACGGCGAGGTCGCCTGCGAGTGTAGGCATAACACCGCCGGCAGAGACTGCGAGAGGTGTCGCCCGTTCCACTTCGATCGACCATGGGCACGAGCCACTGCCAGAGATGCCAACGAATGCAAA
>Hym210
ATGGTAGCCTCACAACACGACGGTACCAGAAGTGTTGGTGGCGGTGGCGGTGGAGATGGTGGAGGTGGCGGTGGCGATGAAACCGTGTACACGGTGACCGTGAGTGGTGTCGGTTACAGGAACGAGGGTTACAAGGACGATGGTAACGATGGTATACCTCCTGAGCCGCAGAAACCACCGCAATTATCGTCCACGGACGACGATACCCAGTCCAGAAAGTTCAAGCTCTCCCGCGGCGAGAAATGGCGGATCTTAAAGAACATTAGCACCGTATCCGTAGCATTTATGGTGCAGTTCACCGCGTTTCAAGGCACAGCGAATCTACAATCGTCTATCAATGCCAGTGATGGTTTAGGCACCGTGTCCCTATCAGCGATATACGCGGCTTTGGTACTATCATGTATCTTCGTGCCAACCTTCGTTATCAAAAGGCTCACCGTGAAATGGACGTTATGCGTATCGATGCTGTGCTACGCACCGTACATCGGCTCGCAGTTCTATCCAAAATTTTATACCTTGGTACCGGCTGGCGTGCTTCTTGGTTTGGGTGCCGCACCCATGTGGGCTGCCAAAGCTACCTATCTCACGCAGGTCGGTGGCGTCTACGCGAAACTCACCGATCAGCCGGTTGACGCCATCGTCGTCAGGTTTTTCGGGTTCTTCTTCCTTGCCTGGCAGACTGCTGAACTCTGGGGAAACCTCGTGTCGTCGCTT
>Hym211
GGACGGACTGAATCGCTCCACGATCAAGTAATGGCACATCCTATATCAAAAACGTTATTAGCATCATATTTGATGAAATTTTACACTGATGTCGAAACGACCGGCTCAAGTTCAGAATTTTATGATAAATTTTCAATTCGTTATCACATTAGTTTAATACTGAAATCTATGTGGGATAGTCCAGTTCATCGCAAGTCGATCATTGATGAAAGCAATAATGGGAATCAATTTGTGAAATTTATTAACATGTTAATGAACGATACCACATTTTTACTTGATGAAAGTTTGGAATCGTTAAAGCGTATTCATGAAATTCAAGAACTAATGTCAGATCTTAAAGCATGGTCAGCGTTATCCCGTGAACAACAACATTCGCGGATGAAACAATTGGCTGCAGATGAGAGACAAGCCAGATCTTATCTCACTTTGGCCAAGGAAACTGTTGCTATGTTTCAATATTTAACAGATGATATTACAGAACCATTTTTGCGGCCAGAGTTAGTTGGAAGATTATGTGCCATGTTAAATTTTAATCTACAACAATTATGTGGCCCTAAATGTAAAAACTTAAAAGTAAGGATACCACAAAAATATGGATGGGAACCGAGAGCTTTATTAAGTCAATTGGTCGACATATATCTACATCTTGATTGCGAAATTTTTGCCGCTGCTTTGGCTGCCGATGAA
>Hym212
GTGAGTCCGCATCTGATCTTCAAGAATGGAATGACGCCAACACTCTGGCCGCAGGATGTTCCATTTCCACCGGAGGAGGGCAAGGAGGAGGTGGCATCGACGTTCGGCGACACGGACACACAGTCGGGCGCGTTCAGTCCGGCGCCGGACGCGAATTCCATCCAGTATCCCGCTTACTTCAAGGACCCGAAGGGCGGGAATCACGCGGTTTTCGGTGCCGGCGGCGCAGGTAGCTTCGGTGCTCTGCAGTATATCAAGCAACAGGGCGGTAGTAAGAGCTGTTTACCGGACGTGATACAGCACGGTCGCTCCGCGGGGATGCCGTTGTACGTGCGATGTCCGATCTGTCAGAAGGAATTCAAGCAAAAATCGACGCTGCTGCAGCACGGCTGCATACACATCGAATCGCGACCGTATCCTTGCCCGGAGTGCGGCAAAAGGTTCAGGCAACAATCGCACTTGACCCAACACCTTCGCATTCACACGAACGAAAAGCCGTACGGCTGCGTTTATTGCGGCCGCAACTTCCGTCAACGTACCATCTTGAATCAACATTTGCGCATTCATACCGGCGAGAAGCCGTACAAGTGTCAACAGTGCGGCAAAGATTTCCGTCAGAAGGCGATACTGGATCAGCACACGCGCACCCATCAGGGTGACCGGCCGTTTTGCTGTCCGATGCCAAACTGCAGGCGGCGTTTCGCCACCGAGCCAGAGGTGAAGAAGCACATAGACAACCATATGAATCCGCACGCGGCCAAGGTGCGTAGGAACTCGAGCAGCGACTCGAAACCACCCGGTACACCGGCTGGTTTAGGCCCTGTCCCTGTACCTAGAGGTCTTACGCCGACGGTGGTGAAGCCGGAGCTCTATTTCCCGCAATGTTACGCGCCCGCGTTCAATCATCAACCGCCAGTGTCGACGGCACAGTTCCCGGCCCAGGCGAACGGGGTATCCGTTGCCGGCGAATTCAAACCACCGACCGGTCTGCCGCCGCAG
>Hym213
GTACGTTGCGGCTGCTATTATACCACGCAGAATCCACGTCCCACGAGGCGTCGTGGAAGAAGTCAAAGTTACTTGTGGATATGTACAGGCGACGGTATATCCAGTCATGTAACAGTATTTGGTCAATCCACAACAGCCTCGGCAACTTCCTTGAAGCAAATTACAGCATTTGATTTGGTAGAGACTAGAGTGGCCGCCATAGAATTTGTAAAGGGTGTTTCTTCCGATCCACTCTCATTAGCGAGCGATCTTGTGTGGATGGGTACAGACTCTCGGAAAATTTTAATCTACATCGCCTCGGAACCTGAGAAGCAAGAAGAACTTGGAAACTATTCCGTCTCAGGTCCAGTGATACAAATCAAGTATCATTGTGACAACGTTTTCGTCGCCCTAGGAATTGGTTTACTTCTCCTGTTCAAAAGGCAAGTGGACGGCACTTGGAATCTGAGAGATCCGTTTGTAATATCGCTAGGCAGCGAACCGGTCTCTTGCTTAATGCCAATTAACGCGTCTGTCTATGCTGCTTGCGGCAAAAAAGTTTGGGTACTTAACGCAGTCAGTGGTGACATTACGAAAAGTTTCAGCGCGCAACACGAACACGTTGGCAGCGTGAAACTGATGGCTCATTCCGGAGTAGGTCTCTGGGTTGCTCTTAAGAATTCCAGCACCGTTTGCCTGTATCATACAGAAACTTTCAAACACCTGCAAGACATCAATATAGCATCCAACGTGTTGAGAGTAACGAGGTCGAACAATGCCTCAAATTCTTGTGGCGATAACTTAAACAACAATCAAACTGCAGTCACTGTGACAGCACTTCTAGCGTGCAAGGGCTTACTCTGGGTCGGTACAAACGTAGGCATCAGTCTGACGATTCCCCTGCCACGATTGGAAGGAGTACCTATCATTAGTGGCCGTGTAAATATTTCATATCACGCGCACTTCGGTCCTATCACCTTCTTACTTGCCATTCAGAATCCAAAGAACACGATAAGCTGTACAACCGATGAAATCGCCGACGAGGAAACTGTACAGTTACGGTCAAAGGAATCTGATAGTAGTAGGAATAGAGATCGAGCAAGTTTGGATTCATCTATGTCAAACAGTATATTGAAATTGAAACAACAATTGGCGAGCAGTCCAGTAATGTTAAGACGAAAACGTAGCAAAGAATACGAGTACAGAGGTTCGAAGACACTTCCCAGAGGGCTCGGATCTGGTGGAGGCTTTCTGTCAAGCTCGATGTCCGGATCGCAGAGTTCTGGAGAGAATTGCGACGTCTACGGCCTATACGGAGAATTAATGTATGTGAAAGATTATGAAAACGAGAATAGCTCTGGTATTGATTTAATTTACGAGCCACTAAGAAGAAGCGATCCAGAACTGGCAGCCATACCAAATAAAGTTAGTACCTTAGATCGTAGACTGAAGATGAAAATCACCAGACCTAGATCGCTCGACTTGTCGAATTGGTCAGTCGATTCTCATGCAAGTTCTCTCTATACGTCTTCTGGCTCTGAAGAGAATCTTTCATTGAAAACTGGCAAATTATCTCGAAATAGTAGTACAGCTAGTCGAAATGGTCCTTATGAAACGACTACTCCCAACAGTAGTATAGCACAGTCTGTACCGGAAACGATATCACCGCCCAATAATTTGAAAACGAACGGTAAAAAGATCAATAAAACGTTGCAACAAATTGAACAGCCTAAAAAAACCGTTCTAACATTAATGGGTGGTCGAGGTTACATCAATTGGAGACAGTTAAACGCGCAATCGGTCACCGACAAAGGCTCTAAATCGGGTTACACTTTCAAAGATCCTAACAGCAACGATGCCCATATCGTATTGTGGGAAATGAAATTA
>Hym214
GATTTTGCAGAAGGAGAATTAAAGCCTTTAGCGGGAGAAATAGACAAGAAACATCTTTATCCAAAAGAACAAATAAAAAAAATGGGTGAACTGGGTTTAATGAGCATAGCAGTTCCCGAAAATGTAGGTGGAACTGGGCTAGATTATTTGGCCTATGTTATTGCAATGGAAGAAATATCTAGAGCTTGTGCCAGTACAGGTGTTATAATGAGTGTACATAATTCCCTATATTTAGGTCCTATAGAAAAATTTGGCAGTAAAGATCAGAAAGAAAAATATATCACTCCTTTTACAAATGGTAATAAGATTGGATGTTTTGCTCTTAGTGAACCAGGCAATGGTAGTGATGCAGGTGCTGCTTCTACTATTGCCAAATTAAATGGATCTAATTATATAATTAATGGTACAAAATCATGGATAACAAATGCTTATGAATCAGATGCAATTATCTTGTTTGCTGCAACAGACAGATCTAAAAAGCATAAAGGTATAAGTTCATTCATAATTGACAAACCTACAGAAGGACTCAGTGTTGGTAAGAAAGAAGATAAATTAGGTATTCATGGAAGCAGTACCTGTTCATTAATATTTGAAGATTGTAACTTACCAAAAGAAAATGTATTAGGAGAACCAGGAATGGGTTTTAAAATAGCAATGATGACTCTA
>Hym215
ATTGGACATAATCACTTTGATGTACTTCCAGAAGGCTGGGTACAGGTAACACATAATAGTGGAATGCCTTTATATTTGCATAAACAAAGTAGAGTTTGTACTCTTGCAAAACCATATTTCCTTGGACCTGGCAGTGTGAGAAAACATGAAGTGCCTGTTAGTGCAATACCTTGTCTTCAATACAAAAGAGCTCTTCATGAAGAAGAAGAAGAAAGGAAGAAGCAGAAAGAACGTGATCCAAATACAGAAGTGTGTAGCCTCCCTAGTGCAAAAATTGAAACAATTCAAGAAAATCGAGCGGCTCATTCATTAGATAGTAAACAATTAAGAAATTATTGCCAATCGCTATTTCGCTTTAAAGCTATTAAAGTAATGAGATTT
>Hym216
ATGAAGTGGCAGAACTGTGGCGGCGTAGGGTCCAGGTGCGTCAGGCGCGCTCTGTTGTTCGTGTTCGTCTGGGGCCTGGTGATGATCGCAGCGGTGCAATTCCGTCATGTGGAGAACAGCCTCAGAGAGACACCAACGGCCGAAGAGTCCGCTAACGACCTTCTCCTCGACGACATCTATCGTCGACGCGAAATAATGAAGAACCGTGGCTCTTCCAGTCTCGGTCTCTCCAGATATTTGTTGCAAAGATCCTCAGCAGACTCGAGTTTTTCAAATTCCGGTGGTTCCAGCCTCTTAACAACTTTGACCACCATATCCAACAATCCAACGAAAAATCCTTCAGATTTGGAGCCATTGTTGGATAAAAGACCAGCGAAAACAGAGGAAGAGTTGATCGAGGAAATAGAACAGAGGATACCTAGTCTGCCTTTAGCTTACTGGAACAAGAACAGCAAATATCCTGCTGGTCAGAGCAAGACTAAAGGCAATTATAGCTGTTCCAATCTGAAGTATCCCTCTATCTACGATATAGAGTTTAATAACGTTTACTGGCAAACGATGCGAACCGGCAACGGCACGTTTCAATTGTTCGGCGCTTATTACGACCGTAGAAAGTTGTCGAGAATAGGGCCAGCCGTTAGGATCGTTGGGATGATCGATAGAATCGAGCCTACTGTAAAGACTCACTGTCAATTTTGGTACGATGGAGAAAGAGATCCTATCATTGTCGAAACCCTGGAATATAAATATATCTGGTACCCTAAATGGGGTAACTACAAACAGGGAATCTATCAGCCGTACGTAATTGCCTGCAAGATCCCCCAGTCTCATTGGTCGAAGGGACCTCCGGCTTCAGTTTCTATGGTGGAAAAGAACTGCGACACTCCCAGCAATAATCTTAGAGTCATATACAATAAGCCAGAACGTAAAAAAGATTTTGCCGTCTGTGTGAAAGGTTTAGACTTCCTTCACGAGGATTTGTCTGTCAGACTGGTCGAATGGATCGAATTAATTAGCCTGTTAGGCGCAGACAAGATCTTCTTCTATCAGCTCCAGGTTCATCCTAACGTGACAAAGATTCTAGATCATTATCAGAAGTTAGGAATGGTCCACGTGACTCCGCTGACATTACCTGGTGGGCAACCTAACGTTCCTGCTTTTCAACACATGTATCTGACGAAGAAGACCAATCATAAGAGACAGAACGAACTGATTCCTTATAACGACTGTTTGTACAAGCATATGTACGAGTATGAATATATCGCTTTATTGGATGTGGACGAAGTGATCATGCCAGTGAAAGACGCTACGTGGCAGGATTTGATGAAGAGGGTGCTGCAAAAAGCGTTAAAGATTAGAAACGAGACTAGGGCTTCGTATAACGTGAGGAACGTGTATTTCCTCGACGATTTGCTGCACTCGCACGGGTACTTTAAGGGCATGCCA
>Hym217
GATGTGAATCCTATCTTCGAAGGAAATCAACAGCAAGATGCTCATGAACTTTTAGTGTGTTTACTAGATAACATCAGGGAAACATTCCAATTGTTGGTCAGGCATAGAGAAAGTCAGTTTGGACAAAATAACGATGGATTATCAGACTTCTCTACAGAACATTTAACAGATGTACAATCAGAAGGTAGTAATTCCAACAAAAGAAGCATTCGTAAATCTAGGAAAAAGAAAAAGATAACGACAAGGGGAAGTTCATCTTGTCTTGTACAATCGAATCTAAATGGTGTATCAGTATCTTCTAGACCATATGAGCATATGAAATATTATATGAAGTACTGTATGAAATATGAAAATGGTCATGCTGAATTTCCGGAAACTAATGGAGAGATAAATAGTCATAGACTAGAAAGCAAAAAGTGTTTTATTTCTGAAGATTTTGAAGGAGTTAGCCTTTTGCGGACTACATGTCTAGAGTGTGAGCATGTTACAGAACGAAAGGAAACATTTTGCGATATATGTGTGCCTATTGATATAGACAGATCAAGTGAAAAA
>Hym218
GACATCTACCGAGGCGTGATGGTTGGTGGATTACCATGCGAGCCATACAAGGAACTCTATATACGCACAAAGCAAATAGTCTGTCGAGTGGATGGCCCAGGTACAGAAGAAGGCAAACGTGGACCAGTAATTGTGAGGATCGAAGATTTCAGGGGCCAATCTGAATACAACTTCGAGTTTGTGGATCCTCAGATTCTCTCCATATCACCAAAATACGGACCTATGAGCGGTGGCACCACCGTAAGGATCACCGGGAAATATATGAACGCTGGCAGTACTATCAAAGCCTTTATCGATGAGTTACCGTGTTCTATAATCAGTGCAGAGATGAATGAAGCGCTCTGCATGACTAGCGCTAGTGATCATAAGAGGAATGGAACGGTAAAGATGACATTCGATGGTGCATTTCGAATCTATAGCGGAACTTTCGAATATGCTGATGATCCAACGATCGAGAGTGTAGAGAGTGGCGTTGCTGGTCAGATGAAGATTCCGAAAGGTATTCCAGCAGGAGGAATAAAGATCTCGGTAACAGGCAAGAACCTAGGCTACATCCAGAGTCCGCAAATGTACGTGTACTACGACGAGAAGATGTTCGTATCGCAATGCGAAGTGCACAGTCAAGAAAGCATGATCTGTAAATCACCCACCATCGAAGTACCAGACAACGTTGTCCTAGACGCAGAAAAACCATTAATGTTGGAATACGGCTTTCGCATGGACAACGTGACAGGCGTGCAGAATTTGTCGCAACACGGATTCAACCATTTTCTCCTCTATCCGAATCCTATATACGAGGTGTTCGACGAGGAGATTAAGTATTACAAGAGCGACTATTTAACCATTAATGGCCAACATCTAGACCGCGCTTGCCAGGAATCGGACGTGACAGTACAAATAGGAAACGCGTTCTGTAACGTTACTTCGCTCTCTAGGCAACAGCTCACTTGCAGACCACCTCTGACACAACCACCAGCCATCGATTCCGATGGTTTTCCAAATAAGCAAGAATTGCCTGAGGTAATTGTGATCGTAGGTGGCACACTCCGTTACAATATAGGAAAACTGAGCTACGCACTGCCAGCTGGTCTTAATGGACCACTATCGAAACCAGCTCTGATCGGAGTGATTGCCGCCATTGTGATCTTAGTATTCGTGTTTATCGCCTTCCTTATTGCATATCGACGCAAATCTACGGAGAGCAATCGGGTACTGAAAAATATGCAAGAACAAATGGATATTCTAGAACTTCGTGTCGCGGCTGAATGCAAAGAAGCTTTTGCTGAGTTACAAACAGAGATGACAGATCTCACAGGCGATTTGACCAGTGGAGGTATACCTTTCCTAGATTATAGAACATACGCTATGATGATACTATTCCCAAGCGACGACAATAGCCCTGTGCTGCAATGGGATCGACCGGAATTGACCCGCAAAGAGAAAGGACTACGCCTATTTGGACAATTGATAATGAATAAAACGTTCTTGCTCCTCTTCGTAAGGACTCTCGAGAGCAATCGATACTTCTCGATGAGGGACAGAGTGAACGTGGCTAGTCTTATTATGGTTACGCTTCAGAGTAAGATGGAATATTGTACAGATATTCTGAAGACCCTCCTAGCGGAACTAATTGAGAAGTGTACGGAAGGAAAGAGTCATCCGAAACTGTTCCTTAGA
>Hym219
TGGCTGAAGAATGGCAGAGAGATCACGGTCGGCGGTCGTTTCCGCACGGAGGCGTTCGACGGAATCTACAGGCTCGTGATATCCGAAGTCACAGACGCAGACGACGGCGACTACAGCTGTCAGATCTCAAACCCACTCGGTCTGGCTACGACTACAGGTCGATTAAAGATCGGTTCTCCGCCTCGTATCGAGCGCATGCCGGATGTCCTGTACCTGGCTGAAAACGACAACACGAAGATTAAGATCTACTACAGTGGCGACCAACCGATGGACATTACTCTGAAGAAAGATGGTCGCAAGGTGGTGGAAACGAGTCACATCAAGTACACCGTGTTCGACGAGTACCTCATCATCTTCATCAAGGACATTCAGAAAGACGATGCTGGAGTATACGATCTTTCGATCTCGAACGACAGCGGTAGCGTCAGTGGTTCGTTCAATGTGTACATCACTGGACTACCTGGACCACCGACTGAACCTCTCGACGTCACAGATATCGATAAACACACTTGCACTCTGACCTGGCGACCTCCTAAGTACGACGGTGGTCTTCGCGTCACTCACTACGTCGTCGAACGTCGCGACGTCAGTCACACTCACTGGATCATCGTTTCTTCCTTCTGCAAGGATTGTTCCTTCATGGTACAGGGTCTGACCGAAGGACAAGAGTATCTGTTCCGCGTAATGGCCGTAAACGACAACGGAATGGGACCTCCGCTCGAGGGAACCAATCCTATCAAGGCCAAGGCACCATTCGATCCTCCTGGCCCTCCAGGAACGCCAAAGGTCACCGAGGTTGGCGGAGACTTCGTAAATCTCTCGTGGGAGAAACCAGAATCGGACGGTGGCTCGAAGATACAAGGCTACTGGATCGACAAGCGCGAAGTCGGTAGCCAAGCCTGGCAGCGCGTGAACGTCGTTATTTGTCTACCCACTCAAATCAACATCAGCAACCTGATCGAAGGAAGGCAGTACGAGTTCCGTGTGTTCGCTCAAAACGCTGCTGGTCTCGGACCAGAATCGAAGGCCTCGACTTCCGTGAAGATCACCGATCCTCAGGCAGCCAAAGCTCCGGAAGTGATTCTACCTTTGCACAAGGTCAGCTGCGTGCAGAACCACAATGCTCACTTCCAGTGCAAGATCGTTGGTATCCCGAAACCCACGATCACGTGGTTCAAGGGAGCTCGCGAGATCGTCAGTGGCTCTCGATACAACATATATTCGGAGGGCGACACGCACAACCTGATCATCCACGATGTGTTTGGAGAGGACGCAGATGAATACGTCTGCCGCGCTGTGAACAAATGCGGCGTCAAATCGACTAAGGGCGAACTTCTGATCAAGACACCACCGAAATTGAACGTACCGCCGAGGTTCAGAGACACTGCATTCTTCGACAAAGGTGTCAACGTGGTTATCAAGATTCCATTCACCGGATATCCGAAACCAAAGATCACCTGGGTCAGAGAAGGAGAGACGATCGAATCTGGCGGACACTACACCGTGGAGGTGAAGGAAAGACACGCTGTTCTTACCATCATAGACGGTAGCCGTATCGATTCAGGACCCTATCGAATCACTGCTGAGAACGACATGGGTCAAGACACAGCGATCATCAAGATCCAAATCAGCGACAGACCGGATCCGCCCAGATTCCCACAGGTGGACAATATTGGTCACGACTCGTTGGCTCTGACCTGGAAACCACCAGTTTGGGACGGTGGTAGCAACATCACTAATTACCTTGTCGAGAAACGCGAACATCCGATGACCAGCTGGATCAGAGTCGGCAACACCAGATTCTGCTCTATGGCGGTTACTGGCCTCAGTCCTGGACATCAGTACGACTTCCGAATTTGCGCTGAGAACATTTACGGAAGATCTGACCCGAGTGAAGTCACGCCGTTGATCACAACAAAGGGAACGATCAAGAGGGAATACAAACAGAAAGAATACAAGGTGGACGAGACAGGCAAGAAAATCCGCGGACGAAGCGACGAGAAGCCACGAGATTACGACCAATTCGTGTTCGATATCTATAGCAAATACGTTCCACAGCCGGTTGAAATTAAACACATCTCGGTGTATGACAGATACGATATTCTTGAAGAGATTGGAACTGGCGCGTTTGGCGTGGTCCATCGTTGTCGCGAGAGAGCTACTGGAAACATATTCGCGGCTAAGTTTATCCCTGTGTCTCATGCAATGGAAAAGGAACTTATCAGGAAGGAAATCGACATAATGAATCAACTGCATCATCCCAAGTTGATCAATCTTCATGACGCGTTCGAGGACGATGACGAGATGGTCTTGATCTTCGAG
>Hym220
ATCGCCCATAGGGATCTGAAACCCGAAAACATTTTGTGTGTGTATCCGGATAAGCTCATACCGATTAAATTATGCGACTTTGATCTTGGTTCGGGTATCAAGTTCAACAATTCGTTGTCAAGTCCTGTAGCTACACCGCAACTCTTAACGCCAGTCGGCAGCGCCGACTTCATGGCTCCAGAAGTTGTAGGAGCTTTCACCGGGGAAGCGAATTATTACGATAAGCGTTGCGATCTTTGGAGTCTTGGTGTGATTATGTATATACTTCTCTGCGGTTATCCACCTTTTTATGGGAATTGCGGATCCGATTGTGGTTGGGAAAGAGGGGAAAATTGTGAGGCTTGTCAACAACTTCTATTTACCAGTATTCAAGAAGGCAGGTACGAATTTCCGGACAACGAATGGAGGTGTATTTCGGAAGATGCGAAAGATTTGATCAGGGGCTTGCTGGTCAAAGAAGCCCAGCAAAGGCTCAGCGCCGAGAGTATTCTGAAACATCCGTGGATCAATCCTGGTCCAAGCTCCGTTGAAAATACAGAGAAGTCTCTCGTAACTCCTAGTATTATC
>Hym221
ACAAAGAGCAACCAACGGTGGATGAAGCTGCGGACCACGGTGCAGCTCTCGTCAGCCATCTCGACGATCCAGAAGAAGCCACCGTTGAAACGCGAGGATTCGTTTCTCAAGCGATTCTCCACCAGACAGATCCCGGAAAGTCAAGAGACGTTGGACACAGGAGAGGGAGAGGGCGACGCTGCCGACGACAAGGATTCGAGTGGACGTCGTCGACGACGGCCACGGAGACCTCAGAAACCACCGAGGACCGTGGTCAATCCGGACGAGAACTTTTATTATTACTGGCTGATGCTACTATCCGGCTGTGTTCTTTACAATCTGTGGACATTGATTGTGAGACAAAGTCTACCGGAACTACAGGCTGTGTCGCCAGTCATGTGGCTCGCATGCGATGGTTTCACGGATCTTGTGTTCTTTTTGGATGTGGCTGTGCAGTTTCGTACTGGTTACCTCGAGCAAGGATTAATGGTGTACAACAGCAAGAAACTGGCCGGTCATTATCTCAAGTCCAAGTCGTTCATTTTGGACTTGCTAGCGTTGGTGCCGCTCGATCTACTTCAGGTGAACCTGGGTAGTAATCCGATGCTCAGGTTTCCGAGGTTCCTCAAGATCTACCGTGTGTACAATTATTACTATATGGTCGAGTCGCGGACAGTTTATCCGAATTTGTGGCGTGTGCTGAATCTCATACATATATTGCTGATACTGGCGCACTGGTTCGGCTGCTTTTACTACTTGCTCAGCGAAGCGGAAGGATTCCAAGGTGACTGGGTGTACCCGTACAGGCCAGGGGAGTATGCGACCCTGACCAGAAAATATCTTGGCTCGCTGTACTGGTCCACACTCACCCTCACCACGATCGGCGACCTACCCACACCGGAAACCAACGCC
>Hym222
CCGTTTAAAGCAAAAGGTGTGGGCACAGCAGTTGTACAAACAAGCTCGAATGAAGGAGAAGATCCTGTAATAGAAAAATCTGAATGTTTTACTGAATCAATAAAAGATTCTGCATGTAGTATACAAGATGATATAAAAGAAAAACAGAGTGGGTCAGATGCAGAAGCAGACACAGAGAAATCAAACACAGAAGAAACAGTTGCAATAGAAAAGAGGAAGAGAAAAGTATTAAGAAAACGGAAAAAACCTCAGAAACGTTCACTAGTTACTGCAGATAAGACATTAGAAGGCATTGTTAATGAAGAAAATAATGTGAAAACTAAAGAGTTAATGTTAGATATGAAATATAGGCCAGAGGATGTACTAAACAGTACTTTGGATACTGGTGGATTAGTTTCTATAGATGATCCAAAAGGTGTTGATGCGCTGGATCGTGTAAAACAGCAAGCAATGGCTTTAGATCCAAGCGATCAACAAGTTCCAACAACAGCAACACTCCTAAGAAGAGCTAACAAAAACAAATATATGTCATTAGTAGGCCATAATGTAGATCGAGCTCCTGACTCAGCAGATACTTCGCATGATGAAGATGATAGTGATGTAGCTGGTGTTCTCGGAGCACCCGATGGACCTGGAGCTGTTATATCAGAACTTGCCGGTCTAGTACATGCGACTGGACCTACGTTTTTGCCTTCAGGATTAGATGAAATGCTTTCAGATGAAGAAGGATCTTACAGTAGCAGAATATCTAACAAAAGCGAAAAAAATATGGCAGATTTTGATGGAGAGGAAAGTGGATGCGAAGAGGAATTAGCTCAATTGGCTGCGCGTCATTTAACAGCTATACAAATGCAGGCTTATCATCCTCATCATTCTCATCCAACAATGACCATTAGACGATCTGTTTGTCGCCCTCCACAAGTGAGAAGTATTCGCCAAACGGTAACACGTGTTAGTTCCCAATTCAACTTGGACACTGTATGCAAGCCTGGAAATACGTTATTATGGGATCTTTTGCAAGATGATAAAATTGGTCAATTAGGAGAAGGTTTAGCTCTGGAAGCTGAGAAAGCTTTATGCAATCTTCTTTGCTTTAATGTTGATCGATTAATACCTATGAAATTCATAGAAGGTTGCTTAGAAAATCTTGCAACCAATCGTTCTGTGGTTGTATCTTTAAGATTATTACCTAAATTACTTGCCAGTTTCCAGCAATTTGGTGCAATGGACGCACATACGATAACAACGTGGGCCGATCGTGAACGTGGAATGATGAAACACTTCTTTAATAATCTGAAAACATACACTAGTACAGGGCCAAAAAATAACTTATATTCCCATCAAACAGAAATACAAGTTCGATTACAGTTTTTATCTTCTATTTTTTCACCTTTAGGTTCGCCTGATTGTTTTCGTCTAAGTCTCGAACAGGTCGACATATTATGGCAGTGTTTGTCACAAGACACAACATGCGCCGATGAACTTTTCAGTTGGTTGCTTAGTCAAGCAAAATCAACAGAGCAGCATGCACTTGGAATGGATACGCTTAAACATTTATGTATGCGTAAATTACCAAGTTTACCACCCGAAACTATTAGTATGACAGGCCTTAGTCTTTTCCAACAATTATGTAATTTAGCCCGTTTAGCTGCTGCACACTTGGATAGACCTTTAAGAGACGTAGATTCAGTTGGTATGGATTTCTTGTGGAGAATTGCATTAAAAGCTAAAAGCACAGATGTCAGTATGGCAGCTATACAATATCTAAATGGATATTACATGTCTAGACAATTAACTCAAGAGGCAGAATTTGTTTCACAATGTATGACTCATCTTGCTGCAGCTAGTGCTGATTTGGAAATGAACGAAGAAGCTAGTTTACGTTGCATACAAAGAGCTTTGTTACTATTAAGAACACATTTAGAAGCGTTCCGAAAACGCTACGCATATCATTTACGTCGCTGGATTCTGGAAGGTAGAGGTGCTGGTAGTCACGTTGCTATGAACACTTCAGAGAAAGGCCAACAGCTAAGAATATTTGTACAACCTGCAGGAATACCTGAAAAAACAAGTTTCACTCTTCTGAGTACTGATTATGTAGCTGATTTAAGAGCCGAAGTTGCTAAATGGTGGGATGATACACAAAATAATCAAGAGAAATCGACATCTACTACAAATTCGAATCAAAATAATGGTTCAGTATTAGGTTCTCTACTTACTGATGGGCCAATTAGGATGATTACACAAGGTCAGGAATTAACTATTGATTTTGACGAAAAGACATTGCAAGAAATGGGATTTAAAGATGGTCAACTAGTGTTCATTTCTCCCGGCGCTGGTCGAGGTAATGGTACAGGTAGATGTAACAAACGAGATGTGGATTCACCATCTCTTTTACCACCACCTCCTCGAGAATCTTTGCCGACATTATTATTATTACGTCCACAGTATTTTGAACAATTATTTACACTAATGAGAACTTTAAGTGCTATGAAAACGGTTGTCAAAGGAGGGCAAGAAATTCCTCATACAAAAGCACAGGTACTTTCAAGAAGAGTTTGGGACACATTAACATTACTACCAACTAGTCCAACTTTATTGAGAGGATTTAAAAAACTAGGAGAAACAACTTTGCCAGAATTGTTAGATCCTGCTAGTCCTCAAAAATTGATGTATTCTTTATATATAGTAGAGTCATTGAGTAGACATAGTACAACAAACCAACCTGCTGTTGTAAATTGTACATCCAGCGCATCCGGTAACGAGGGTGATGGCGATACAGATGATAATCACGAAGACAAAGAGAAGGATGTTGCTTGGTCTACATTGTTTGTTCAGCATGGAGGTTTGCGTCATTTATTTGATATTTTTATGTCTGGATGCTTGGAACAAGGTGATGGTAGTGAGTGGCAGCAGGACTGTCTCGCTAGTTTACTAAAACAATTGTGTTATTTGGGCGTTGTTAAAGAAGAGAAAAAACGAAGTAAAGCAGATAAACTGCTTGTACCTAAACTGAGCGAAGTGATGCTTTCAATGATGAATGTTGAAGCTGTTATGTCTCGAATAACAAGTATATTAAATGAGGCATCACTGCCAAGGGATCCAAATCATTACAAGACAGGACTTTTTGGAAGATCACAAGTTATACATTATACTATGGCTTTATTAGTTTGTTGGGTACATAGTGACGAAACAGTGAAGCAGTATCTTTTTTCATCATCAGAACCATTTGGGAAAACTTGGTTAAGAAGATTAGTATTGGAAGATCCCGAACCAGAAGTAAGAAGAGAAGTTTGTACAGCACTGTATAGATTATGTCTGGGGACTACAGGATCTGAAGATGAAAATTCTGGTAATCCCAGTTTAATCGTTCCAATGTTAAATACATTGTTGGAACATCTGGTAATTGCCGAAGCAATGCAACCTTCTCATCGAAAACCGGATTTACCGTTGCACTTACATCCCGCACTTGATGATGGAAAAGAACCATATGGACCTGCTTGTAGGGATTATTTTTGGCTTGTTTGCAGATTAGTTGATTCTCTCCCTGAAGAAGCTATCAAAGAAGGATCGGACGATTCCAATTTAACGATAGATCTTGAAACCCTAGCAATAAGAGTTATTGATTCTGTTTTAAATAGAGACCATCTTGAAACACGTCATAACACAGTGGAAGATGATGGCTTAGTTGGATTATTAAATCTCACTTGCAATATCATGACACATAATCCACCTTGCAAACAAGGAAAGATTGGGCAAAATTTATTACATGAAGTATTCGATTTTCTATTTGCATTACCTAATCCTCGATCAAAACATGTTCCGAAATGTAAAAGTCAAGTCTCCAGATCAGCAGCTTTCGATCTTTTAGTCGAACTTGTAAAATCTGCACCTGATAATTATAGAATTCTTCATGAAAAATTATTAGCTCAACATAAACCTGGCCCGCATTCTCCATATCCATGGGATTACTGGCCACATGAAGATGGACGTTCTGATTGTGGATATGTAGGTCTAACAAACTTAGGTGCCACCTGTTACATGGCTAGTTGTATGCAGCATTTATATATGATGCCGCAAGCACGCATCTCTATATTAGGGGCTGATTGTAATAGGGCAAATAAACATCAACTCACATTAAGAGAGTTACAAAGAATGTTTGCCTATCTTTTAGAATCTGAGAGAAAAGCGTATAATCCTCGAAGCTTTTGTCGAGTATATACCATGAATCATGAGCCTTTAAATACTGGAGAACAAAAGGATATGGCTGAATTTTTTATAGATCTTGTATCTAAATTAGAAGAAATGACATCAGATTTAAAGAACTTGGTGAAGACATTATTCTGTGGTGTAATATCTAATAATGTCGTATCATTAGATTGCGAACATGTAAGTAGAACTCTTGAAGAATTTTATACTGTACGTTGCCAGGTGGCAGATATGAGAAATCTTTACGAAAGTTTAGATGAAGTTACAGTTAAAGATACTTTGGAAGGAGATAATATGTATACATGTTCACAATGTGGTAAAAAAGCAAGAGCAGAAAAGAGAGCTTGTTTTAAAAAGTTGCCACATATATTGTGTTTCAATACAATGCGATATACATTTAATATGGGAACCATGTTAAAAGAAAAAGTAAATACACATTTTAGTTTTCCATTAAGATTAGATATGTCTGGATATGTTGAAAAAAAACTCATGCCACAGCATTATCAGGAAGAAAAGAAGGCATCTGAAAAGAGAAAATCTGAAAGTGATTGTCAATCAGAATTAGACAATGATGATGCAGAAATGGAACATTATCAATATGATTTAATAGGTGTAACAGTTCATACTGGCACAGCTGATGGTGGACATTATTATAGTTTTATTAGAGATCGTACATCCCCTAATAAAGATAAATGGTTTTTGTTTAATGATGCAGAAGTTAAACCATTTGATCCAAATCAAATAGCGGCAGAGTGCTTTGGTGGAGAAATGACTAGTAAAACCTATGATTCCGTTACAGATAAATTTATGGACTTCAGTTTTGAAAAAACGAATTCAGCATATATGCTATTTTACGAATGGTGCACTGATCCTGGTGATCAAGCAAAAGAGGAAGAAGCCACTGTTTCTAGTCCAAATGGACGACAATCTTCTTCATTAATTCATAAAAATACTAATAAACTACCACCATTGGAACTAAATAAAGAACTTGAAGATTGGATATGGCAAGATAACATGCATTTTTTACAAGATAAAAATATATTTGAACATACGTATTTCACATTTATGTGGCAAATATGTGGCTATATACCTCAAACATTACTTTCTGTACAATCTGACATAACAGAGATGTCAGCAGATCTTTCCACGTCATTTTTTATGGAAACTTTTATTCATGCTAAGGAGAAACCGACTATGGTGCAATGGGTAGAGTTATTAACAAAACAATTTAATGGTTCGGCTGGTGCATGCGCTAGATTTCTTGAAAAGATGGCTGGAGATTCGTGGTGGCCAATTCAAATTCTAGTCAAGTGCCCTAATCAAATGGTAAGACAAATGTTTCAAAGGCTATGCATACACGTGATACAACGTTTGCGCGCTACTCAAGCACCTTTATATCTTCTTTGTGATGAAGAAAATGACGTAAATACTGTCGGCACGCGATCCTGCGTGACAAGATTTGTTAGAATGCTTTTATCTCTTATGGAACATGCAAAACAACATTTGAAACATCTTACTGAATATTTCAGTTTTTTATATGAATTTAGTAAAATGGGCGAGGAAGAAACTCTATTTCTAATAAGGGTACAAGCTATATCAACTATGGTAAATTTTTATCTTGGACATAAAACACACGAATTTGTTGATGCAGTCAGTGAAGAAGAAGAAGAAGAAGAGGTTGTTGCTATGCCAACAGAGAAGTTGAGACCTGCTTCTTTGGATAAAATGATCACTTTAATAGCAACTTTGGTTGAACGCAGTAGAGGACCCGATCAC
>Hym223
GTGCGGGCGGACCGAATGAGAGGTGGTAGGAATAAATTTGGACCTATGTACAAGAGAGACCGAGCGCGGAAGCTACAAATGATGAGACAACGGCAGCTGGCACTGCAAACGATACGCGGCAGCCTCGGTGACCCATCGAACTATCCCTCCGCCGTAACGCCTTTCCTGCATATTAAACAGGAAATACAAATACCTCAGGTCTCGAGTCTAACGTCTTCTCCAGATTCGAGTCCATCCCCCGCAGCCGTGGCCGCTGGTCTGGTCACGACACAAGCTGGCAGCGGAGCTGGTCAGCATCAACTGATCGCACCGTCCTCCCAGCCAAACATTTCTGGCGGTAATCACCTGCACAACCTCAACCCTGGCCTGGATAGCAAGCTATGGGCTGCCAATTCCACCACCCCTAGCCCGAAGGCCTTCAACTTCGGCGAACAGTCCACTCACGGGGCCGCTGGTTCCGCACCCTCTACCGCCACGTTGAAAACTAGTCCGATGATAAGAGACTTCGTTCAAACGGTCGATGATCGCGAGTGGCAGGCATCCCTTTTTGGACTGTTACAAAATCAAACGTACAATCAGTGTGAAGTGGACTTGTTCGAATTAATGTGCAAAGTGCTCGATCAGAATCTGTTCTCGCAGGTGGACTGGGCAAGGAATTCGGTATTCTTCAAGGATCTCAAG
>Hym224
TTAGCAGATCTAATGGAGGAACATAAGGAAGAACTAGCTACCATTGAAAGTATAGACTCCGGTGCAGTATATACTTTGGCTCTGAAAACCCATATAGGAATGTCCATAGAGACCTGGAGGTACTTTGCTGGCTGGTGTGACAAAATCCAAGGCTCCACCATACCAATAACTCATGCCAGGCCAAATCGCAACTTAACATTCACGAGAAAGGAGCCCATTGGTGTCTGTGGTCTAGTTACTCCTTGGAATTACCCTCTCATGATGCTCTCCTGGAAAATGGCAGCTTGCCTGGCAGCAGGCAATACTGTAGTAATGAAACCAGCTCAAACTTCACCTTTAACAGCTTTGAAATTCGCAGAGCTAACTATAAGAGCTGGTTTCCCACCTGGAGTTATTAATATTGTACCAGGGAGTGGTACTGAAGCTGGAGCCGCTATCTGTGAACATCCTTTGGTCAGAAAACTAGGCTTCACTGGGTCTACACAGGTTGGACAGTCCGTAATGAGCTGTTGTGCTAAAAGTAACTTGAAAAAAGTATCTTTAGAACTAGGTGGAAAGAGTCCTCTAGTTATCTTTGAAGATACTGATCTTCAACAGGCAGTTAAAATTGGAATGAGCAGTGTGTTTTTCAACAAGGGAGAAAATTGTATAGCTGCT
>Hym225
CACGGGATCCCAGGCCGTCTGGTGAAGCAGGGTACCAACTCGTTCGACAGCACCACCATCCATATCCACACGCCGGAATGCTCGAACCATATTCATCAGCCGGTAGCGAGGAACGGGAGCCCTGTCAACGGAGCGGACGGCGGTGCCAGCGGAGAATGCGACTTCCATTGCTGTGCCCTGCACGAGGAGGGCCGTAGAATCGCGGTGCACAAGTCGGTGGCTACATCGCCGATCCAGGATGCCCAGCATCAGCAGTATCAGCAACAGCATCATCATCCGCATCCGCAGCAGCAGCAACAACAAACGCAGACTCAAACGCCCTCGCCTCAACCACCTTCTTCTCTGTCGGACGGGACAAGACGAGCGGGCCTGAGCAAAGGTCACGTGAGATTCTGCGACACCGCGGACGAGGAGTCGAGCTCCCGACTTGCCGGCAACTCGGCTGCTAGCTTTCATCTTCATCATCATCACAATCATCATCAGGAGCACGACAGCTCCGAATCCGAGACCGAGAACACGATCATGGAGGACGAGATCGTGACCTCGGAGAAATTTTTACTGCTCATCGATCAGCTCACCGTAGACCAGAAGCACTTAAGCATCAAGGACATCGGTATCATCCTCGAACGGCTCAGCTCGAAGATCCTCGATGTAGAGCGGCTCGACCGCGAGAGCGAGAGCGAGGAGTGTTACAACTGGACGATTAAGGCTATTATTAGGGGAGACGTGTTGCGGGAGCTCGGAGTTATTTACAATGGAAATTATTACGCGATCTCGGAGCATCCTGGATATAAA
>Hym226
TATGATTATTCGAGGGACGATGGGGAGATATACAAGGAATTGTTGGAAATAGCGAACGAGCTTATACCTCATACGGTACGAGCTGACGAACGCTTGTTACGACAACCGCGCTGTTTTGCTTATTTGTTGAGGTTTTATGACGGAATTTGTCAGTGGGAAGAAGGAGCAAACACGCCGGTATTACACATAGGATGGGCACGACCATTGGTAAATACCATTTCAAAGTTCGATGCTAGTATTCGTGCTCAGGTAATTATCGATTGTTATGACGTGGAAGCGAAACAGGAAGAAGAAAAGTCGCAGAAAAGGGAGACAAGTCCGGAGGAAACGCTGAACAATAATAACAACAATTACTGTAAAACTAAAGAGAGGGGCAACGCGGCCCGCGACCTGATCAAAAGCTTAGAGTCTAAAGTACCTCCTAATCCAGCACCGATGCATCCTAGTATTCAAGCGTTGACGGCAGCATGTAGCGAAAAGATACTTAATAGGGATTACCTGCTGCAGGGTGGCGGGGAACCGTTTGTTGCTCCGTCGGATGACGCTTTACCTCCCGCACCTTCCACTTCCCAGGAGAACCTTGATCCCGAGGTGGAGACTGATTCCGAACACGAAAGACCAAGGATAACTTTGTACAGTCAAAAAATGAAGGGTCTGAAAGACTTGTTGTTGGCTGAAAAGTTAAACACGCATGCGATATCGTTGCAGCTAACCGCACAGAGCCAGGTACAAATCGGTAAAAAGTCGCGTAATACCGACGAGGTTGGAGTTAGTCAACGTCCAAAAAGGACGCGTCGCGAA
>Hym227
GTGGAGGCTGGACCGCAGGACGGCACTTTGCTAGTGACCTGGCAGCCTGTTGCCCTAAACGGTTCGGCCGTCACCGGTTACGCGGTGTATGCCGATGGAAAAAAGGTCACCGACGTAGACAGCCCCACTGGTGACCACGCTCTGGTGGACATACATAAGCTTATGGGCTTGAACCCAAAGCACATCACAGTTAGGACAAAAAGCAGGGAAAGTCAATCGGGCGATAGCTGTGCTACTGCCATTCCTTGTAGCGTTCTTCGTGGCGGGACCGCGACTCATTTGCAACATGGATCTACGCACATGCAAGATCAAGGACAACCTCAGCCTTCTGGCACCGGGCAAGTGGACGACCCGAATAGACATCGTATGGGAGTTGTAGGTCAGAGATATCCATCGACTCCTGTACCATCTCACATAAGGCGACACGGCAATACTAGGGTTGACTCTCACGGCCAAGTTATCATCGAGACTGACGAAAATTTATCCGATAAAGAAATTTATCCTGGACAGAGCATGTCCCAGATG
>Hym228
TTGCGGGTGGGTCTTGTGCATGAAGCAACACAAGTTCGTGCAGCTGCACTACGAGCTGTACGATATATGCTCAAAAAAGAACAAGATGTTATTGCAATTAATAAATTACAGTATCCATATTTTGTGGCTAGAAGTATGGATGTTAATTTACGAAATGAAATGGAGAGGATGCAGGCTCTTAGACTTGTTAGAAGAATTTTAGTATTAGCTCCAAAACATTTTAGTCCTATTTTAGCAAGATCTTTAATAAGTCTAACAAATGGAGGAGTTGAAGAAAAAGATGGAGCATTTCGAGCATTTTTAGCAACTCTTTGTGAATTAGGTGTTTTAAATTCAAATTTGTTAATCAGTTGTGGAGGAATTAGTGCCCTGGCGAGAGCTGCCATGACTGGACAAAGTCCTGCTATAATTGAATCTGTTGTAGGAGTTTTATTGAAATTATTAAATACTCCTGATACTAGGAGTAGTATTTCTCTTATGTGTTTTGCAGCTCCCTATTGTGAGCTTCATTCTGCAAGTATAAATAGAACAAAAGAAGAACGAGAAAGATTTGCAGCAAGCAAGTTAGCATTACTAAGTATATTAAGATCCTATTCTGGAGTTTTACATTTTTGTCGACCTGATGACAATTCGGGATTGAAAGCTATAGCAGATGTGTTATATGTTGAACAACTCGAAGTAAGAGGTGCTGTTTTAGAATTACTTTATGAGTTGTTGGATTTACCTTTGCCTACTTGGACAGATGAACCTGATGTTGCTCTAGCAGCAGTAGATCCCAGCAGAGCTCGTGATTCTTGGAAATTGTCAGAAGGCTTTGTTGCAGCTGAAGGAAAATATATTCTACCATCCTTATCATCACGTTGTCCAAATATTACAGAAATACATTTAGCATTATTGGTATATGCTTTACTGGAATGTGGTCTACATCGTGCTCTAGCAGAGACTATTGTTTCCACTGATACTTTTATTTCTGTACGTGCAGCTGTTTTGCTAGGTGCTCTACTGCATCTTGCACATTCTCTTTTGCCTTCTGAAGTATGTGATCTTACTCCTCCTTTACCGAATTTATTAGAGCATGCAAGTGCTGGAAAGCATCAAGCTTTAGCAGCTGTTGCAATTTTGGAACGAATGCACACTATGATGCGACGAAGACCGGCACCAGCAAGTCTATTTCTCGATAAAATTTTGCAAGCTGGTACGTGGTTAAGACCGACATTACCAAGGCGTCAACGAACATCCAGTAGACATTGGTTACGTCGAGAATCACCGACTACACCTCTTTTGAAAGATGCGCAAGTACTCAGCTCTAAGGATGCTCTTGCTTGGAATTGGCCGGTGGTACGATCTATATTACGCTCACGGGAAGATACTGCGCGAATACTCCATGATTCTGATCACAGATTATTTATGAAAAGACTTGTACGTTACTTTAAACCATGTTCTAATGGCTACAGTAGAGTGGAGTTAGCAACAAATGCTAATTTAGCACGAGAAGCAACATTAGCTGGTTGTGATTTATTGAATTGTTTATTGGAAATTCCTGAACCTGAGAGTACAAAATTATTATTTGAATTAATCGAGGATGTTGATGAGCAAATTTCCAGTATTCGAACAGCTCAATCTGCTCATGAATGTTTATTTTCACCTCGTCATATGTCTACTACTTGCTGTCAAAAATATTTTCTATTTCTTGGACAACTGAGCCATTCAGCAAAGGGAACTAGGATTTTAAAAGAATTTCAATTATTAGGAAAACTGCAAGATTTGGCTTTAGCTACTAATCACGACTGTTATGTTAAACTTATAATATCAAGCTTAGATTACTCTAGAGATGGACCTAATAGAAAAGTATTGACTAAGATTATTACAGAAGCTACATTAGACAGTACACGTCTATATGCGACACAGTTCCTCCGATTGATACTCAGAGCCAGAATGGCTGATGCCTATCGTTGGGCAATAACATTATTGTCAGAACGGTTGTCAGATTTCAATAAAACTATAGCGCTAACTGCATTAGAGGCATTACACGAAGCCTGCGACGAACCAGAATATTTAGAAGCTTTATTGCAACAAGGTGGACAATTTCGGGATTGGGATAAATGGCTGGAAGAATTAGGCGATAAAGGTTACTTGCTGAAAATTCGACTATACTCTCTTCATCAGGGTTTCACAACACTTTCGTCTCCTGCGGAGGAATTGGAAAAATGGATAAGTCCAGGAGGTTTTGCAGAGAGATATGTTGGTTTAATAGAGGGAGAAATACATGATTCTTTAACTCGTCGTCAAAGAAACGAAACAGGAAGTTATCATAGAAGAACAACTAACGTTCCCATGACACCACAGAATATTTTTATTCTACCGCATTTAATAGGTCAATTGGTACAACACGATTTAGGTATGCAGCTGTTATTACGTCGAAATGTAATACAACGTTTTACCCGTGTTGTTCAAAGATTTAGACTAGAATTTGGTAACAGAGATTCGGAATCAAACTCAAGATGTACTAAAACTAATCGGTCTGTGATTGATGATGCTTGCGCTATGTCTGAAGAATCTGGTACAGATGAAACAGTAGAATCAAATAGATTAGAGACAATAATGGATTCAGAAACTGTGGAAAGCGTGGATATAAGTTATCCGCAAAAAGTTGACTCTCTAGAAGTAGATATTCGACGAAAAACAAGTCTAGATGATTCCAGACGAACTACCTTAGAAAGAAATTGGAGGTTGGAGCCTGAATCTCGAGATGATCAAACGAGCTTAAGTAAAAGAATTTTAAAAGTAAAGTCCGCGCTATGGGCGCTTGGTCACATGGGAACTTCAGCAGCAGGAGTAGAACAATTAAATCATGCAGGCATTATAGAATTGTTAACTTCCATAGCGGAAACGTGTTCATATTATATAGTACGAGCAACAGCTATGTATGCTCTTAGTTTGATTGCTACAACTCGTGCAGGTGCAGATGCACTGTCGACATTTGACTGGCCATGTGTTAGACACAGACGTGGAGACCATTGGCCAGTTGTTCCTCCTACCAACAGATATCCAGCTCCGAGTCCGATTCCTATACAACGACATCATCGGAGTCTCAGTGATGGTAAGCCAGAATTACCTGAACCAGTTGCTCGAAGAACCAGAAATCGATCTGAAAGTGCAGCTACGGATCTCGAAGCCAGACGCTATGCGTTA
>Hym229
CAAGCTGCCGAACTGACAGAGAGAACGTCCTCGGAACAAGCTGCGGCCATCAAAGAACCGCTTGGTGCCGTTAACAGACGGTGGGACGGACTGCTTCGAGGTCTCGTGGAGAGGCAAAGACTCTTGGAGAACGCGTTACTACGTCTAGGGCAATTCCAGCACGCTCTAGACGAGTTGTTGGTATGGATCGAGAAGACGGACGACACTTTGGATAACTTGAAGGCCGTGGCCGGCGATCCTCAAGTGATCGAAGTAGAATTAGCTAAACTGAAAGTACTTGTGAATGATATTCAAGCCCATCAGACCAGCGTGGATACTCTGAACGACGCTGGAAGACAGTTAATAGAGGATGGAAAGGGAACAGCCGAAGCTTCGACGACTGCTGAGAAATTAGGCACTTTGAATCGTCGTTGGCGCGATTTGTTGCAACGTGCTGCTGATCGTCAACGAGAACTGGAAGATGCGCTTAGAGAAGCGCAAACCTTTACGGCGGAGATACAGGACCTTTTGTCTTGGCTGGGTGATGTGGACAATACCATAGTAGCTTCGAAACCTGTTGGAGGATTGCCGGAAACGGCTTCAGAACAGTTAGAACGCTTTATGGAAGTGTACAACGAATTGGAACAAAATCGTTTGAAAGTCGAATCGGTTCTTCAACAAGGACAAGCATACTTGAAGCGTGCCGATTCTACTAGTGCCGGTGGTCTGAATCACAACTTGAGGACTTTGAAACAACGATGGGATAATGTGACTGCTCGCGCAAGTGATAAAAAGATCAAGCTTGAGATCGCTCTGAAAGAGGCTACAGAGTTCCACGATGCACTCCAATCGTTTGTCGATTGGTTAACCAACGCGGAGAAGATTCTCACGAATCTGAAACCTGTGTCGAGGGTAATGGAAACTATACTCGGACAGATAGAGGAACACAAAGCGTTTCAGAAAGACGTTGGAGTTCATCGTGAGACTATGCTGAACCTCGATAAGAAGGGCACGCATTTGAAATACTTTTCACAGAAACAGGACGTGATTCTAATCAAAAACTTGTTGATAAGTGTGCAACACAGATGGGAAAGAGTAGTTTCGAAGTCTGCAGAGAGAACCAGGGCTCTTGATCACGGATACAAAGAGGCCAGAGAATTCCACGATGCTTGGTCCAATATAATGAACTGGCTCGACGAAACGGAGAAGACTTTGGACGAGGTTGCCGGTGATGGCGCCCTTGGAGGAAATGATCCAGAGAAGATCAAAGCTAGATTGAATAAGCACCGTGAATTGCAGAAAGCTCTCAGCGCCAAACAGGGTACCTATGACGCAACTATGAAGAATGGAAAATCATTAAAAGACAAAGCGCCTAAAAGCGATGAATTTGCTCTAAAAGAACTTTTGAATGAGTTGAAGAACAAGTGGACCACTGTTTGTGGTAAGTGCGTGGATAGACAGAGGAAGCTCGAGGAAGCATTGTTGTTCTCGGGACAATTCAAGGACGCTATTCAAGCGTTGCTGGAATGGCTTAGTAAGTCTGAGAAGCAGCTGGCGGACACCGGTCCACTTTATGGCGACCTTGATACTGTAATGAATTTGGTTGAACAACATAAGACCTTCGAGAAGGATCTCGAATCCAGAGTCTCTCAGATGGAATCTGTAATCAAAACGGGTCGCGAGCTTCTTGCTAAGGCGACACCTGATGATGCATCTGCTATAGGATCACAGCTTGCTGAAATAAATAATCTTTGGGACACGGTAACCAAGTTGTCCTCTGACAAGACTGAACGACTCCAAGAAGCCCTCAGAGAGGCTGAACGCCTTCACAAGGCAGTTCACGTACTTCTGGAGTGGCTGAGTGATGCTGAGATGAAGCTGAGATTCGCTGGACAGTTGCCGGAAGACGAACAGGAGAGCAGGAATCAGTTGATGGAACACGAAAAGTTCTTGCGTGAATTAAGCACCAAAGAAATTGAAAAAGATCAAACATTGGAGCTGGCTCACGTGATTCTTGCAAAGGCACACCCTGATGGAGCTTTGGTTATCAAACACTGGATCACGATCATTCAGTCCAGATGGGAGGAGGTTTCCACCTGGGCCCAACAAAGGAATCAAAGATTGGAGAATCATATGCGAGGACTTCAG
>Hym230
ATGCTTCCACTTTCGCACAAAGATTCAAAGAATCTTGGCAGCAGGATAAAGGAGAAGCTGCTGGGATGGAAACGTTTAATATTCTCTGATAAAAATACCAGGAATTTATTTTTATTTCTTTTATTGAATTTATCCTTTGCCTGTGTTGAATTAATGTATGGAATATGGACAAACAGTTTGGGTTTAATATCAGACAGTTTCCACATGTTCTTTGATTGTACTGGTTTATTATTTGGCTTGGCTGCATCAGTTATTACAAAGTGGAGAGCAAACGAACGATACTCCTATGGCTATGTTAGAGCAGAAGTTCTGGGAGGATTTGTTAATGCACTGCTTCTGTTCTTTATTGCTCTCTTCATTATGTCAGAAGCTGTGGAAAGAGCCATTGAGCCTCCAGAGATAAAACACGAAAGACTTCTGGTTGTGTCCATTATGGGATTAATAGTTAATTTAGTAGGAATGTATGTATTCCGTCATGGTCATGGACATAGCCATGGAATGGGACATAGTCACTCTCATTCTCATGGAAGTCAGGCACATTCTCACTTGAATCATAGCCACAGTCACGATCATCATGATATTGAAATCGATCCATCGTTCAGTGGTACAAACTCTCAAATTATGAAAGGAGTTTTTTTGCATATCTTAGCAGATACTCTTGGATCTGTGGGTGTAATTATATCAGCAGTGCTGATGCGCTTGTTTGGCTGGTTTATAGCTGATCCAATTTGTTCCATGCTGATCTCAGTATTGATAGTTTTAAGTGTGCTTTCCCTGATGAAAGATTCGTGGGAAATACTGATGCAAAGGCAACCAGCTGCATTGGACCACATTTTACCACAGTGTTATAACAAGGTGACTCAATTAGCTGGGGTATATAGTGTGCAAGATCCACATTTCTGGACACTGTGCTCAGATGTGTATGTTGGGTGCTTGAAATTGGAAGTTGCCAGAACAGTAGAGCCTAAATACGTTGTAGCACACACACAAATGATTTTCCAAGCAGCTGGAGTAAGGCATCTAACTATTCAGTTAGATTATGCACCTATG
>Hym231
GAAGACGAAGAAGAGGCAGCTATGGGTCGTGAATTGGAAGCTTTAACGTCAGATATTGATGTAAAACAACGACTAATACAAGAACTTGAACTTTCTCAACGGCGTTTACAAACTATGAAGCAACATTACGAAGATAAACTTGCTCAATTACAGGCTCGAATCAGAAATACCCAAGAAGAAAGAGATAAGGTGTTGCAATCATTACAACAACAACCAATACCACCAACAGAAAAAGTGAAAAAATTACGCGATGAATATGAAAAGAAACTTTCTGCTATGCAAAAAGAAGTACGACTTTTGCAATCTGCAAAGAAGGAACATGCGAGGCTACTTAAGAGTCAATCTCAGAATGAAAACAGGTTAAGAGGGCTTCGAAATGAACTGGCAGAGATGAAGCGAGCAAAAGTAAAACTTCTGAATAAAATGCGTGAAGAAGCACAGAGACATAAAGAAAATGAGTTGAGACGTAATAGAGAAATAGCACAATTGCGTAAGGAAAGTAGGAAGAATGCAAATACGATTCGAACGCTTGAGGCAGATAAAAGAATGAAAGAAGTAGTTCTTAGACGCAAACAAGAAGAAGTTTCAGCGTTAAGAAAACGAGACAGAGGTCTAAGCCAAAAGGCTGCCGGTAGAGCACCTCCTAAACCAATTAACCCAAAAGCATTAAAACAAAGGTGGCAAACATTTGAAAGAACCATTGCTAAGCAAGCATTGGCTAAGCAGGCAGCTGCAGAAACGGAGAGAGAAATGGAAAGACTTCTTCAAGAACGAGAAGAACTAGGTAGAGAACTTGAAAAGCTTCAAAAACACAGAAATGTTATAGAAAGTTCGAGAGGTGACACAATCGACATAGATGAAGAAATTGATAATGTGAGAAGTAAAATTAGCTATCTACAG
>Hym232
ATACAATTCTGGAACAATCGTAATTCATTGGAAGGACTGTCAGTTCGATCTGTATTTTTCAATGTTTTTCAATCATTGATTGTTTCATTGTATGTTCTTGACAACGACACAAATACAGTGGTTCGGATTAGTTGCGCGATAGGTTTATGCATAGAAATATGGAAAATTAATAAGGTCGTAAATATTACTGTTGATAGAAACTCAAAAATACTTAGTATCTTCCCAAAAATAAGTTTCCATGATAAAGGATCATATGTAGAATCATCTACAAAAGAATATGATAGGCTTGCTTTTAAATATTTATCATGGACTCTTTATCCTCTTCTAGGAGGATATGCAATTTATTCATTGATGTATTTAGAACATAAAGGATGGTATTCTTGGGTTCTTAATATGCTCTATGGATTTTTATTAACGTTTGGGTTTATTATGATGACACCACAGCTATTTATTAATTACAAATTAAAAAGCGTGGCACATCTTCCATGGCGTATGATGTCTTATAAATTTTTAAATACATTTATTGATGATATTTTTGCATTTGTTGTAAAGATGCCAACATTATATAGAATTGGTTGTTTCCGCGATGACATCGTTTTCTTTATATTTTTATACCAAAGATGGATATATAAAACTGATCATGCTAGAGTAAATGAATTTGGCTTTTCTGGCGAAATGGAAGTTAAAATGATTAAAGACAAAAAACAAGAATCTATCAAAGATCGTCCAAAAAGTGAAGCAAATAAAAAGAACGAG
>Hym233
ACTTACTTTGTGGTCGCATCTCGAATGGTTAGACCAGGACAGATCTACCGTGTAGATGTAAATGTCTTATATAGCCCAATTCCAATCATAGTACGTTCGTCCATTCAAAGAAATGGAGTGGAGGTGGCTGCAGATTTTCAAGAAGTAAAGGAAGGCATACCAGAAACTCTAATGATGGGATTGCCACCTACGTCTGTTAATGGAGAATACAGATTGAGAGTAGAAGGAACATATAATAGTCTAACTGGTGGCCAAGCATTTTTAAATGAGACCAAACTTACATTTTCACAAAGATCAATGACTATATTTATTCAATTGGACAAACCTGTATATATGCAAGGAGAAACTGTGCGATTTAGAACTATACCCATAGATACTGAACTCAAAGCATTTAATAATCCTATAGATGTGTACATGTTAGATCCATATAGGAGAGTAATGAGAAGATGGTTAAGCAGACAGAGCAATTTGGGAACAGTATCTTTATCATACCAGCTTTCTGATCAACCAGTTTTTGGAGAATGGATTATACAAGTGATAGCACAAAGCCAGGTAGAAGAGAAAACTTTCCTAGTTGAGGAATACTATCAAACACGTTTTGAAGTTAACGTAACAATGCCTGCATTCTTTTTTGATAATGATCAATATATAAGTGGTATAGTCCAAGCAAATTATACTAGTGGCGCACCAGTGAGGGGAAACTTAACTCTAAAAGCACACATTAGATCACTAGATAAGGCATATACAGAATCTGATTCTGAATCTGCAGAAAGATATTTTTATTTTGATGAGTATTATCCTGCGTGGTTGAAAGTTTCAAATTATTTGAATAATAAGGTTCCTGTATTGAGATTTTTTAATGGAACTTATCACTTCCGATATCCAATGTCAGAATTGCTAAGTTTTGTACCTACTGCGAGCGGAGTGGAGATCACTGTGACTGCAACGGTCGGTGAAAGATTTCTAGACGAAATAATTACAGGTTACTCCACAGCCCGAATATATAACTCTACCTCAAAGGTTCGATTTTTGGGCGGATCACCGCAAGTTTTTAAGCCAGCAATGCCATTTACCTTGAATTTAGTGGCGTCGTTTCATGACAATTCAGTATTAAGACCAACGCAATTAAAAGGGGCTGTAATGGAAATTCGCGCGGATATCGAAATGAGAACAGGTGGTCATAGAACGCTAGAAACTCAATATCTAAAACATTCGGCAGACAATGAAGGTATTTGGTCTACCAGAATCGATTTAAGAAAACAACTTGGACTTGACCATAATTCGAATCAAGCACAGCAAATTCTCAATGATATCTCTTCCATGAAAGTGTTTGCTTATCTTACCGATGGAGAAGGCTACAAAACGCAAACTGAATTATTGTTATTGGCTCACGAATCGCCGAATCAACAGCACATAAAAATCTCAACGTCTACAGAAAAACCTAAAGTTGGAGAATACATGATATTCCATGTTCAAACTAATTTTTATATCGATACTTTCAACTATCTCATTATGGCAAAAGGTACAATACTTTTAACTGGACAAGACAATATGCAACATAACATAAAAACGATCGCCGTTCCTTTAAGTGCAGAAATGGCTCCCGTTGCAACTGCAGTCGTATATCACGTTGGACAATATGGCAATGTAGTAGCAGACTCTTTAACCTTCTCTGTAAATGGCATTTCACGCAATAATTTCACTGTATTCATCAACAATAAAAAATCTAGAACGGGTGAGAATGTCGAAGTAGCCATTTACGGAGAACCAGGAGCGTACGTCGCTCTTTCAGGTATAGATAGATCTTTCTTCACGATGCAAGCAGGAAATGAATTAACTTACGCCAATGTTATATCAAAAATGGCACATTTCGACGAAGAGACGAATGGAACTCATGCCCACACTTGGTTGTACCATGAGGGTGATCCGGATGAAGTTGTTTACTTCCCATCTTCAACTTTTGGTATAGACGTCAATAGAACGTTCGAATACGTTGGATTAGTAGCCTTCACAGACGCCATTATTTACCGAAGACCTGATAACTGTAACACAACTCAAGGATATGGGGAATGTCTCTCTGGGAGATGTTATAGACTAGACAAAAAATGCGATGGAGTATACGATTGCGATGATGGCACTGATGAAGTAGGCTGCGAGCGCAGAAATGTCACAGACATTGTACAGTTTAGAAAGTGGCGGTTTAACAGGTTACAGAGACAATACGAAAACGTATGGTTATGGAAAGATATCAATATTGGTCCTCATGGTAGATACATTTTCAATATAGACGTTCCAAGGAGACCAGTTCTGTGGATGGTTACAGCGTTCGGTATGTCTCCAAGTATGGGCTTTGGTATGCTGCCAAAAGCCATTGCATATATGGGTATCTTGCCATTTTATATTAATGTGGAAATGCCTACTCATAGCAAACAAGGAGAACAAATTGGTATCCGCGTCTCCGTTTTCAATTACCTACGCAATAATATAGAAGCTGTAGTAGTTTTAGCTGGTTCCAAGGATTACAAATTCGTTCACGTTGAAGATAATGGTATTGTACAATCGTACAAGCCTCGTACATCTTTTGGTGAACACCAGTTCTTTATTTGGATCCCTGCTCAAGATGCTTCTATTGTTTATCTACCTATTGTACCAATAAGACTTGGAGATATCAAAGTACACATCTATGCCACTACCGTAATCGGAAGGGATTCGGTTACGCGTACCTTGCACGTAGAAGCTGATGGCCTTCCTCAGCACAGACATCAATCTATTCTGCTCGATCTTAGTAATCGTGCATATGTGTTCCAATACATGCACGTTAACATTACAGAAACACCTATTATACCCTACGACGAAAATCGTTACTACGTATTCGGATCAAACAAGGCTGTGATAAGTTTGGTCGGAGATGTCGTTGGACCAATTTTTCCGACGATGCCTGTTAACGCCACAAGTCTCATGGATCTCCCTATGGATTGTGCGGAACAAAATATGTTCAGTTTCGCTGCTAATTTATACACGACAATGTATATGCGTTTACTTAATCAACGTAATAGAACGCAAGAGAAGCACAGTTTCTATTACATGAATATTGGCTATCAGAGACAACTTTCCTTTATGAATCCCGATGGATCGTTCAGCTTATTCCGTAGCGATTGGAACCAATCGTCACCAAGCGTTTGGTTAACAGCATATTGTGCTCGTGTTTTACAAGAAGCACGCTTCTACGAGTGGGAAAATTATCTTTACATTGACCCTGAAGTAATAGCACAGGCTGTGTCTTGGTTATTAAAATATCAAACACCTGAAGGATCGTTCTATGAAGTTACATGGATGCCTGATCGCAAGATGAACAGCTCTCTAAATTACGACGATGATATAATAACACATAGAAATATCAGTCTTACAGCTCACGTTCTAATCACATTACAAAGTGTGAAAGATTTGCCTGAGGGTCTAGGAACTCAAGTTGCTGTAAGTGCTGCCGGTGCAATCAAATGGTTGGAGAGAAATTTGAAATTATTAGAAGTACGAGGGAAACCTTACGAGATAGCGATAGTATCATATGCTCTGCTATTGGCAAAAGCTTCTACTGCAGGACAAGCTTTTAATATTTTATCTAGACACGCCCGTAGAGAAGGAGGATTAACATATTGGGGCAGAGAATCAGTACCTCTTCCTCCTTACAAACTGGAAAATCAGAAACCATTCCTCCTTCCACGTTTACCATATATGTACGACTCAGAAAATATCGAAACAACTGCGTATGCTCTTTTGGTGCACGTTGCTCGACAAGAGATAATGTTAGAACCCATAGTAAAATGGCTGAATTCTCAGAGATTAACCGACGGTGGTTGGGCCTCGACACAGGACACTGCGTGGGCGATGAAAGCGTTAATGGATTATACGGTCAGATCGAGAATTCGAGATGTTAGTTCATTGGCTGTTACTGTAGAAGCTACAGCTCTTCCAGGACAGACTAAAACACTATTTGTGAATGACAATAATCTTGCAAGGCTTCAGACTATAGAG
>Hym234
AGGTATCAAGCTTATAAACATCATTGGTCTGATACAAGATTACCTGTTGTGTTAGAAGTGACACCATATAGTCTTGACCAATTAGATCCAGCAACCAATATGGTATTAGCCAGTTATTGTTATAAAGATTTTGAAGGAATTCTTACAATGAAAGATTATTCTAATGGATTTGTAATTGTATGTGGTGGATTTGGACGTTTACATCTGTTTGCTTCTCAACACATGGAAGAAATTAAAAAAAAGCTGCTGGAATCAGCTATGAACAATTTAGGTATCAGCATAAAAGTTTTGAAAGAACCAATCAAATTAGATGATTTTGTTGCTCAGAGGTTGGGTAAATTTAGTGCTGATGAACATATAACAAGTGTATCAGAATTTACTGTTCATAAGTATTCATCTAGACATATAGATCCTCAGAGAAGAACTCTTTGTCTTTCTGACACTTGTTTATTAGAAAGAGACCCTCAGACATATAATATTTGTACTCTTAGACCTCTGTCAGATATTTTTGCGTTGATCCGTGACAATGAAAATCCACAATTATTTACTATACAGTATCTCAATGGTCAAACTCGTAGTTATACTGCAACGGATAGAGATTCTTTGTTAGCTTCCTTACTGGATGGAGTTAGAGCATCTGGTAATAGAGATGTTCATGTCAGAATGTATCCAGTACCTAGGGGGAAAAGACTTGGACCTCTTAATTTACCTGTTGATGAAGAAGTTGAAACATCTCATGTTAAGTTTCTTCAACAACCACCAAGTGGACGTAGTTTTGCTGAAATTTTGGAAAGATTTAATGCAAATATTCCCTACAGTGGTCTTAATTACTCTGTTACACAAGAT
>Hym235
ATGATGTCCAATGGAATTTGGATCTCTACTGAAGAAGTTGGAGGAAAATCAATGTCAAAGAATGCAAATTGTTCACCCATAACATCTTCAACATTGAATTCTCCACTTATGAAGTTGTCTTCATATTTCTTAGCTGTTCGACCATGGTCATTAAGTGCTTCATTAATGCCAACACTTCTTGGATCTGCATTAGCATATCGATTAACAAGTACAGCAAGTTTTAGCTGGATATCTTTGATTCTAACAGTATATACAGTTTTTTGTGTACATGGGGCTGGTAATGTAGTGAATACTTATTTCGATTACATAAAAGGAGTTGATAGCCGGAAAAGTGATGACAGGATATTGGTAGATCAACTTTTATCAAAGGATGAACTAGTTTCACTAGGTGCAATATTATATACAGCAGGGTGTTTGGGTTTTGTTCTATTAACAACTATATCTCCTGCAAGAATGGAACATCTTGCACTTGTGTATTTTGGAGGTTTATCCTCTTCATTTCTTTATACAGGAGGAATAGGATTTAAATACATTGCATTAGGTGATGTCCTTATCTTAGTTATATTTGGTCCAATTTCAGTTTTGTTTGCATTCATGGCTCAAACTGGTTATATCGAACTAGGTACAATATACTATGCTATACCTCTTGCATTAAATACAGAGGCTATTCTACATAGTAACAATACCCGAGACTTAGAAAGTGATAAAAAGGCAGGCATAGTGACATTAGCTATTTTAATAGGTCATACCGTATCTCATGTTTTGTACGCTTTTTTATTATTCACACCATATGTAACTCTGGTAGTGCTTGCATTAAGGTATTCTATATGGTTTTTATTACCAGTAACTACTTTACCAACTGCCTTCAAGATAGAAAAACAATTCAGAAGCCCTCATATGATTCAGAGTGTACCCAAGCAAACAGCTAAATTAAATATGTTTCTGGGCATTTTATATGTCATTGCTTGCTTACTTGTGAGTCCCCTTCCCTATCTG
>Hym236
ATAATGTTGAACAGTGTAACAAAACATATTTTACACTGTTGTTTACTACTTGTTGTTATAATCATATTTGAATTGATTACCGGAGGACTTAGTTGGAATAATAATAAAAAGGAAACATTTGATCCATGGATTGAATATGGATTTCTTGGCGCACTTATATTATATATCCTGCGAACACTTACATTTCTTTCCTTTCCGCAAGTTTTATTTAACTTTGTAGGACTAATGATATACAATGCATTCCCAGATAAAGTTGTTTTAAAAGGTTCGCCATTACTTGCACCATTTATTTGTATTAGAATAGTAACACGTGGAGATTATCCACAATTAGTGAGAGCAAATGTAATAAGGAATTTAAACAGATGTCTAGAAACTGGTTTAGAAAACTTTCAAATTGAAGTAGTTAGTGATAAGCCAATTGGATTAAGCCCTCATAGAAGAATCAGAGAGGTCGTTGTGCCACCAAACTATCGTACAAGTAGTGGTGCTTTGTTCAAAGCCCGTGCTTTACAATATTGTTTAGAAAATTCAGTCAATGAGTTAGCAGATAACGATTGGATTGTACATCTTGATGAAGAAACTTTACTGACTGAAAATTCTGTTCGTGGGATATTGAATTTTGTACTGGATGGAAAACATCAATTTGGTCAAGGGTTAATAACATATGCAAATGAAGATGTTGTTAATTGGATTACTACCTTAGCAGACAGTTTTAGAGTAGCAGATGACATGGGAAAGTTAAGATTACAATTCACAATGTTTCATAAACCTTTCTTTAGTATGAAAGGTTCTTATGTTGTTACTCAA
>Hym237
ATGGCGGAGCGTCCTGGGGGTAGGAGACGTTCGCGTCGGGACAGTATGGAGACAGGCGGATCGTTACGGGGTACGCCGCCGACCTCCAAAGACAGGAGGACCAAACGATCGAGCAAACCATCGAAAGAGCGGTGGTTGCTCACTAGAAAAACATGGCGTTACATGGCTGACGCCGGTAGACGTTTAATACCCGATGGAACGCACAATAGGCCAGAAGATATTCCAAAGATAGAGCAATACTTTCAGGAAGTGTGTCAAAAAGAGCCAAGGTTTCTGCTTTGGAGGAAAACTTCCTATCCAGGGACTTTAAGCTTTCGATCGCAGAGACGTCGAAGACATATAAAGGGCGGCAGTTGTAGAGCGAAGGCTAGCTCTGCCGACGAGGCCGACGATGTTAGAAATACGCCTCAAAATTTCATTTTTCAGACCACCACGGCGGGAAAATTTGACCTAGCGAAAGCGAAAAGAGAATGGTTGCTGTCATCGGAGAGAGGCAGCACTCCATCGAGTCCTGTAGAGCATAGGAAACTCGTACCGGAGGAGGACTCTGAGACTAAAGCACTGGCTGATATGCTGCAAAAGTACCTGAACATGCAAAGCGACGTCGCCGGTATGACAAAATCGACAGGAAGATCAGAGGTGTTTGGGCAGATGGATGGAAAAGAACCATTCGATTATCAGAGTTTGATAAACAAGCTTCAACAATATCTAGATTTGATGGTTGCCCAGACGAAACTGGAGCAACTTTCGGTCCAACGGTCTTTGCCAACGGTGAAACACACCGGCAACGTTTCTAAGACCATGCAACCGTATCAGGGCGATTACGTGCACAAATCGTTGATGGAAACTATCGGCCGTTATTATAATAAATCCGCAACTCGAGAACACGTGATCTCGGCGATTCTAACGGACCGAAAGCTATTGGAGAAGTTGTATTTTGACTTGAGGTGCACCAGGGGTTTCAGAGGTCCACGTGCTACTGGCGCCTACACGTCACCGTCTTCTCGTTGGTGGACTCATCAAAGGACCAGAGTACCGTCGAAGGAATCCGAAGATTGGCTCTCGTTCAGGAGAGATCCTAGTTCCCTGCCGCCTCTGATAGCCGTGCAAGAGCCCAGTACGGATCGTGGCCTCATAGACGACGGCGTACAAACAGAACCTGTTCCTCGCGAGGTTCTCGACGCCATTCTTCTAGAGAGAGAAAAGGAGGAATTATCTATGAAAGAAGCGGCAATGCACAAGTCTAGCGGTCGCAGGCGAAGCAGCGTAGACAACGATGACGTTTCACCGTCCGTCAGCGACACGATCAAAAGGTATCTCCGAATGGCTAGAAAGAAATCGATGGACGCTGACAAAGTGGACAGATTCAAACGTGTGAACTATGACAGAAACTTGAGGAACATCAAGGCCAAAGGAGAGACCACGAGCCTCGGCGACGACGATGGCAATAACAAGGGCTGTCAAACCGAAGACAACTGGGCTGTTAATTACAGAGAGATGTCCTCGACGGAGAATCCATCGGAGAATCTGTCAGACGCTGACACGGCCACCTCGCCACCGAGTAGAAACGCGAGTTCGAGGAGCAGCATCGATGCTGGCCTTGGCTCGGAAGAACCACTGACCCCTAAACATCATCATCATCAGTCCTTCCTTTCCCATCTCCTACACGGTTCCAACGCGCACAAGGATAAACCGCATTCGGCACCGGGTTCACCGGCACTTACGTCATCGTCCACCAATTCCGCAGGTGGCACAGCGATGCAGAAGAGCAAGTCCTCGAGCAGCGTGGTGCATCACGGCAGCCGACTGGTAGCCAAGAAGATATGGAGGTCCAGAAGCAAGAGTACTTCGAGGGCGTCCAATCAACCCTCCGTCTGGACACCACAG
>Hym238
ATGGAGGAAAGTCAGCTGTTGATGACGGAACTTCCGGCATTGACGCCAAGTCGCGGCACAACGTTGCTTCATCGTTCAGGACATTATTATCAGTTACACCAGCCGCACCTGGCTGCGATACCGACGTCGCCGCAGAATCAGGGGATTCTTTATAACTCAAGTAACGCGCCGTCACATTATAACAGCGGTGCGACGACTGGCCTACCGGTGTACGCGCAAGGTCTCTCGTCGAGGCAACAACCGCAAGTAACTGCTCGTGGTACTGTCACAGTACCGAGCACGCATATCTCCTGCCTGTATCCTGAAATATTGGCGTTGATCTTTAGCTACCTGGAGGTCAGGGATAAAGGACGCGCTGCCCAAGTATGTACCGCGTGGAGAGACGCGGCATATTACCGGTCTGTCTGGCGAGGGGTTGAGGCCAGGTTACACCTAAGAAAGCAGGCCCCGGCATTATTTGCTAGCCTGGTAAGAAGAGGGGTAAAAAGGGTCCAGGTATTGTCATTGCGAAGAGGTCTTGGCGATGTTTTGAAAGGCGTGCCGAACTTGGAGGCCTTGAATCTTTCAGGTTGCTATAATATCACCGATGTAGGCTTAATCAACGCTTTCTGTCAAGAATATGCCACGCTTATCGAGCTGAATCTTTCACTGTGCAAACAAGTGTCGGATATTTCTCTCGGTAGGATAGTGCAGTATTTAAAAAATCTCGAGCATTTAGAACTCGGTGGTTGCTGTAACATTACAAACGGAGGGCTTCTCTGTATAGCATGGAATTTGAAAAAGTTAAAAAGACTCGATTTACGAAGCTGTTGGCAAGTATCTGATTTGGGTATCGCTCATTTGGCTGGTGTAAATCGAGAGTCAGCCGGGGGAAATCTCGCGTTGGAGCATTTGAGTCTTCAAGATTGTCAGCGGTTGAGCGACGAAGCCCTCAGGCACGTGTCGATCGGTTTAACTACCTTGAAATCCATTAACCTTTCGTTTTGTGTGTGTATCACCGATTCGGGGTTGAAACATCTGGCTAAGATGTCTAGCTTGCGTGAACTGAATCTTCGATCCTGCGATAATATCTCCGACATCGGTATGGCTTATCTCGCGGAAGGTGGCAGCAGGATTTCCTCGTTGGATGTATCGTTCTGCGACAAGATTGGAGATCAAGCGCTCGTTCACATTTCCCAAGGATTGTTTAATTTAAAATTACTTTCTCTCTCTGCCTGTCAAATCAGCGACGAAGGTATCTGTAAGATCGCAAAGACCTTGCACGATCTCGAAACACTGAACATCGGTCAGTGCAGCAGATTAACGGATAAAGGACTCTACACCATTGCCGAGAGTATGAAACATTTGAAATGTATCGATCTTTATGGATGCACCAGGATAAGTACCAACGGTCTAGAGAGGATTATGAAGTTGCCGCAATTGAGTACGTTAAATCTTGGCCTTTGGCACGTGCGG
>Hym239
TACGTCGGTATTGATTTAGATAAATTACCGAGCAACGATGCATACCACAAAACGAGTGCACAACTTAATCCGAAATTGGAGAAACTCGAATTTCCAAGAAATAATATCATTTATGTTCGAGATTTAGGACAAGGCGCTTTTGGTAGAGTATTCCAAGCAAAAGCGCCTGGTCTCGTTCCCGGTGAAGAATTCACCAATGTTGCTGTAAAGATGTTAAAAGAAGAAGCGTCGGATGATCTTCTCAAGGATTTTGAACGAGAAGCATGTCTTCTCGCCGAATTTGATCACCCAAATATCGTCAAATTATTAGGTGTATGCGCATTAGGTCGACCAATGTGTCTTCTTTTCGAGTACATGGGTCGTGGTGATTTGAATGAATTTCTACGATCTTGCTCGCCAGGAAATTATATCATCCGAAGCCTAGAAAAGGACGAACATTTTACAGATTCTCGTCTATCACACATGGATTTGATTAATATTGCGCTTCAAGTAGCATCCGGAATGGTGTACTTGTCGGATCGAAAATTCGTTCATCGAGATCTTGCAACACGAAATTGTTTGATCAATGACCAAATGATCGTAAAGATAGCAGATTTCGGCTTATCGCAAAAAATCTACTTACAAGATTATTACAAAGGTGATGAACAAGATGCTATTCCAGTTAGATGGATGCCTTTAGAAAGTATATTGTACAATAAGTATACTGTCGAGTCTGATGTGTGGGCGTTCGCGGTGTGCTTATGGGAAATATTTAGTTTTGCGCTTCAGCCTTATTACGGAATGACGCACGAAGAAGTTGTAAAATACATTAAAGAGGGCAATGTACTCCAATGCCCTGAAAATACTCCACCTGCGATATACGATCTAATGAAGCTCTGTTGGAACAGGAGACCATCGGATAGACCTACTTTCAGAACAATTTATAACACCCTTGATACTATAAAATACAATCTGGAAGCAGAAAATAAGTCGGACAGTGTACCATTGCGTATTCACGTT
>Hym240
CACATATCATGGCTGTCGCATCTCGGCTACGACCTGAAAAGCCTTGCCCCTCAACTTTTCCCTGACGAGCTTCCAGACAGCCTCGTTCCGCCATCTTTGGGTCCAGGTACCTCCATATTTGGCAAGAAAAAGAGATCCAGAAATCTTGGTGTGCAATCAGGCTTCCTAGCCTACATCGCACAAAGACACTCAGGAGACGCTGTCAGTTTATCAGCGCCGCCTCGTTCAGCCCTGAAGAAAGACACCAGTGATTTGATACCCAGCCGCCTGGGTGCAGCCTCGGATCCTCCATTTGGAAAAGGAATCTTGGTTTCAAGGACTGCTGATGGTCAAGCCGTAGTGTCCAGCGTACCAACCGCTAACGCCATCTATGGCGATGTTTTCACCTCCGTATTCAATCGGTCGTATTTCCTTCCGTTCACATTCGTAGTGCACAGTGCGCAGCAGGACGCCTTCTATTTTGTCAAGGAAGAAACTTGGCGAGCTAGTGAAGATCGTGGTCAGTTAAAACGGTTAGGTGGTCAGGTGAATACGACTTTCCACGAAAGCGAGAACGGAAGTGGTAGCAGTTCGCTGATAGACGTGAAGATACATGGCGCCAGCTATATAGTGAACCTGCGTTACGGTACCACAGCCGAAAAAGAGAAACAAAGACTGCTACATCACGCCAAAGCGACTGCCATTCGCAAGGCTTGGCATCGAGAACGCGAAGCATTGAAAGCAAACACACCAACGGCTATTGAGTGGATGGTAGCCGAACAGGACGAAATTCTAAAATCCGGGTCCGCGTCCAATTATGAAGGTGAGTACATCCACGACGCACAACTGTACCCTGAGCTCGCGGAGGATCCATACAACATCCGATTCGTAAAGAAGGCAGTTGACCCTTCGAGCAAGAAACGCCGCAGGAGGAGAGGCGCGCCCACGTGCAAGCTCTGGTGGCTAGATAAAATCTGT
>Hym241
AAAACCACTACCACAGAAAGAATGTTATACTATTCTGGTCTCATTAAACATATGGGAGAGGTTCACCATGGGAATACGGTAACAGATTATATGGATCAAGAACGTCAGCGCGGTATAACCATTACTTCTGCAGCAGTGACATTTCAATGGAAAAACTACCGTATTAATTTAATCGATACTCCAGGACACATTGACTTCACTATGGAAGTGGAGCAAACCTTAAAAGTATTAGATGGAGTAGTAGTCATATTAGATGGAAGTGCAGGTGTTGAAGCTCAGACATTAACAGTCTGCAGACAAGCTGACAGATATGATATTCCTAGAATTATTTATGTAAATAAGATGGACAGGGCAGATGCTAATTTTGATAGTAGTTTAAAATCTATTGAGTCCAAGTTAGACACAGAAGTATTACCTACGCAATTCCCAATTAAAGAGAAAGGAAATTTAGAAGGAATCGTGGATGTTATTACTTTAGAAAAATTGATCTTTACAAAGAAAGATATGGGTATGAAATATTCAAGAGTAAAATTATCTGAGAATGAAGATACAACTTTATGGGAGATGGCAAATGAAAAACGTAGAAGCTTAGTAGATAAATTATCCAACATGGATGATGAATTAGCTAACATAATAATAGAACAGGAATCTTTGGATGCAGTAACTCCACAAATGTTAATTGATTCCTTGCACAGATCAACTATCAGTAGAAAAGGTGTTCCTGTGCTCTTAGGTAGTTCTTATAAAAATATTGGAGTTCAACCTTTAATGGATAGCGTTCTCTTGTATTTACCATCACCCAATAAAACTAAATCTTCTGCGTATTACCGTTGTTTTAGTGACAAAGTTTGCGCCAGGGCATTTAAAATCGTCCACGATAAGCAAAAAGGACCAATTACATTTTTTCGAATTTATAGCGGCAGTTTAAAAAAAGGCATGAAGCTATATAACGTCCGCAAAGAAGAAAAGGAACTCGTAGGAAAATTGTATATCGCGTACGCTGACGAGTACCAAGAAATACCGAACATCACATGTGGCAATATTGCAGCAATAACGGGATTAAAAAGTACAACAGCTGGAGATTTAGTAACGACCGATCGAACAACGATAGAACAAGCAGAAAAGAAACTAAGGACAGAGAAAGGTGTTACACCGGAAGATGTAGAGAAAGTATTTGACAACAATATTAGGACGTTAGAGCCAGTTTTTTTTTGTTCAATTGAGGCGCCATCGTTATCTACACAAACACTTTTAGAGAAGGCTCTTCAGGAACTCGAAAGAGAAGATCCAAGTTTAAGAGTAACTCAAAATGAAGAAACTGGTCAGATCGTGCTTGGAGGAATGGGTGAACTGCATTTAGAAATTATCAAAGAAAGAATTAGAACCGAATATAAGGTCGATGCTGATTTAGGTCCTTTGCAAATTTCCTATAGAGAAACTATAAAGGAACCTATTTTAGATACCTTTTCGACTGAATATAAGATAGGAAGCGCTAATTTAAAAGTTACAATAATCATGTCGTTGATACCGAACTATCAAGGAAAGGAGACTTTATTATTAGATAAATCACAGAATTATGCTAATGGCTTAAATGCTATACCGGCACATATAATGAAGGCAGTGAGGAATAGTGTTAAATCAATTCTTTTACACGGGCCGAAATTAAGTTATCCGGTCGTAAATATGGGCGTTAAATTGCATAGTTTAGAATATGAGTCTGGTACCACGACATCGTTAATCAGTGCTGCTGTTTCTCAGTGTATTCGACAG
>Hym242
GTAGTGAGAGATCCACTATTCGAGTTGACGATCACATTGTGCATCGTCCTGAACACTGGTTTTCTGGCAATGGAACACCACGGAATGAGCGAGTCGATCCGACAGGCGCTCAACATCGGTAATAAAGTGTTTACCAGTATCTTCACCTTCGAATGTTTGCTGAAACTGTTGGCGCTGAGTAAAGATTTCTTCGCCAACGGATGGAACAATTTCGATTTGATAATAGTGTCAGCGTCTCTGATAGATCTTACTTTCGAGCTGGTAGACGGTCTGTCCGTGATACGCGGACTGAGACTTCTGCGTGTGTTAAAACTGGCACAATCCTGGACGACGATGAAGGTTCTTCTCAGTATTATTATTTCAACGATCGGCGCCCTTGGAAATCTCACCTTAGTTTTGGTGATCGTGATTTATATATTTGCCGTGATCGGCATGCAATTATTCAGTAAAGACTACACTTTAGACAAATTTTACCCAGATCCGGTACCACGGTGGAACTTTAACGATTTCTTTCACTCGTTCATGATGATATTTCGTATATTATGCGGAGAATGGATCGAGCCCCTGTGGGATTGCATGCGGGCAGAAGAGGAAGACGGGCCCGAGGCTTGCTTCGCCATATTTTTGCCAGCTCTCGTAATGGGTAATTTCATGGTGTTGAATCTTTTTCTTGCTTTGCTGCTCAACAGCTTTAATTCGGAGGAATTGAAACAGAAGAAGGAGGAAGTCGGCGATGACTCGAAACTCGCAAGATCGTTCGATCGTATCCGTTCGATTATACGGAAGAATAAATGTTCGCGCTTGTCTCAAGTTGTCGCTAAAGGGAAAGGGAAGGATGCTCGTTTCGAAAAGATCGTGCGACGCGTAATAGATCGGTCTGACAACGAGACTAAATACGCTATTCAAGAGACTGTACTCAGCCTTCCAAAAGATAACGTTTACAATAGATCTTATCAAGAAAGTTTAAATCAGCCCGTTTTTTCTTACGACCCAATGTACTCTCAGTCTCAAACGGAAGAACAAAGGACAAACGGAAGACAAAGAGAGAAGGAAGAAGAGAAGGACGGCTCGCCAGACGACGAAAACAATTATTCGAGTAAGGAAAAAGAGATTGAGGCAAACGAAGGCAAAGAGGAGGAATGTGAAGAAGTCGATGTCGTGAGAGACTCTTCGTCTTCGAACAAAGCACCAGTTGAAGAAAGAGTCGCGATGCTACCTCAGATAGATCCGTTTCCTAGACCCGAGGATCGGGTACCAAAACGACCTTGGCACGCGCTTGTCAGCTACGTCGATGAACTGACGGTTGGCGGTAGGAGAGATAGTAAAGGAAAATACATCGATGGCATGGGTTCTTTTCCTGGATTTGGAAGAAGCAACCGACGCAAAGAACCGCAAGATTGCTTTCCACGACAGTGTTATCAG
>Hym243
ATATCAAAAATGGAATCTATGGAAGTTACAGAAAATAGCACTGCATCAAACAAAGATGCTACACCATCATCTTGTAGGGAATCTATTTCTGTGGATGATATGACATCTCGAGATTATTATTTTGACTCATATGCACATTATGGAATTCATGAAGAAATGCTAAAGGATGAAGTGCGTACAGTGACTTACCGTAATTCTATGTATCATAATAAACACCTTTTCAAAGGAAAAACCGTTCTTGATATTGGTTGTGGAACTGGTATACTTTCAATGTTTGCTGCTAAAGCTGGAGCAGCCAGAGTTATTGGTATTGAGTGTTCAAATATCGTTGAATATGCAGAAAAAATTGTAGAGGCAAATCAGCTGTCAAATGTTATAACAATACTGAAAGGAAAAGTTGAAGAAGTTTCATTACCTGATGGCATTGAAAAAGTTGACATAATTATTTCTGAATGGATGGGTTATTGTTTATTCTACGAATCAATGTTAGACACAGTGCTTTTTGCTAGAGATAAATGGCTTCGTGAAGATGGAATGTTATTTCCTGACAAAGCAACTCTATTTATTTGTGGCATTGAAGATAGACAATATAAGGATGAGAAAATAAACTGGTGGGATGATGTATATGGATTTGACATGAGTAGTATAAGAAAAGTAGCAATTAGTGAACCTCTAGTGGATGTTGTGGACCCAAAACAAGTTGTTACAAATGCATGCCTCATTAAAGAAGTTGACTTATACACAGTAACTAAGGCTGATCTGGAATTTTCATCGCCATTTACTTTACAAGTTCGCAGAAACGATTATGTTCAAGCATTAGTTACGTTCTTCAACATCGAATTCACCAAGTGCCACAAACGTATTGGCTTTAGTACAGCACCGGAAGTACAGTATACTCATTGGAAACAAACTGTATTCTACTTTGATGAATATATGACAGTTAAAAAAGGAGAAGAAATATATGGTGTATTTTCAATGAAGCCCAATGCAAGGAACTACAGAGATTTGGATTTCAGCATTGAATTGGACTTCAAAGGAGAATTGTGCCAAGTACATGAAACTAATACTTATCGTATGCGC
>Hym244
ATGAACCTCAAGGTACATATAAGGACACTGGACCTAATTTCAATAATATTTTTTGTCCAGGCTGTAATGCCAGAACAAGTCAAATTCAAGATGAACGGGGTTATACCGAGTGTGCCAATCACAACTCTCGCTGGTATTGCGAGTCTTACTGACTTGTTACCTGAAATGCCCCTTCCAACACCGCTGCCTCAGACTTTAACTAACAAGTCCCTTTTATTTCATCCAAGAGTGGCAGAGGAAGCACAAATATTACTAAGTGTTCGTAATGAAAACTTAGTGCCGCAATTAATATTATCTTTATCTCAAACTTCATCCGATCATATTGAATTGAAAGATAATTATGCAAATGCAGAACAGCCTTTGGAAACCGAGCAAAATACGCCGGAGTTACTTAAGGCAATTTTACAAATAAATCCGCATGTGTTTAAGGGGCCTCAATACAATTCACCACGAAACTGGGCCCAAGGCACACCTATGATGCATACCAATCAAACATCCGCTAATTACGAACGATTTTCTCCATCCTACTCGAGTTCTTCAGGGTCGAGACAGACGCCTCAAGGTAGTCCAGCTCATCCTGCTGCTGCTAGAACAGTGCTACCCCCGCCTGGCGGCATAAACCCACTACCCAACATGACTCCGCAACCAAATATGTATTCTCCAGCACATATGAGTTCTCCTGGGACGCCGTTAACAACTCTCGGTAATGTAACACCTCAACACCACAATATGGCTGGTATGACACCTCAACATAATATGCATATGGCATCTCCTATGCGTGCTAATATACCTTTACAACAACATCAACCTATTAATATCCAGCAAAATATGTACGATCCTATGATGAATCAACAAGTACATCATCCATTAGGAAATCATCAACCAATGGACATTGATAGTACAGTGCAAGAAAATCAGCAGTTTTTACTTGATCCAGTCACAGGTCTTCCTGACATTGATATACCGATAGAAAATATCGAAGCGAAACAGCAGAGCATGGATAACGTGACGCAACATCTGTTATCTACAACGGAAACCACGTCTTATCCAAGCATGGATACCACCGACATGGTAAATACATTAAACACTACGACACCAGTAGTAATACAGCACCAACAGAACAACAATTCAGAAAAGGGGATGAAAATACCCGTTTCTTTGCCGGAGAAATTAAAAGAGCCGATTGTCATGTTGGACAGACTATCCTTAGCAGATCAAGCTTTGATGCAGAAGAGTCTAACCGCGTTTGCTGAGAAGTCGCCAAGCCGGGCCGCGAAGATGGGCATTTCCAATCGTGAAGATGTAAAGTCTGAGTCTGATAGCGAGGAAGAAATCGGTAAAAATAATAAATATTTCAAAGCACGCGCGAAAGAGCGTCAGGTTCAAAGAGAAAAAGAGAAAGCCGAGAGGAAGAAGAGCGAAGATAAAACGCGCAGACGAAAAAGGATAATAGATGATGATGACGAAGACGAGAAGAAAGAACCTTTTACACCCACGAAACCAAAAATCCGCAAAGTAGAAAAGAAACTTGTTCCTGTATTGGCTAAACTTAGCGTGGAGGAGCTGATGGAAACTAATACGTATCAACGTTTCAACACAACCATCGAAACGATATTTGAAAACACAGAAGATATAGCAACTAATGCCGAATTGGATGACGATGGTGATGTGCCTCCAGAATTATTAATTCCTAAATACCAATTACACGATTTATGCACAGAAGCAGCTAAATTGAAAGCATTAGGAGCAATGGAGTCGATTCCAGCAGATAGATTGGTTAGACTATTAAACATTTTAGAGAAAAATATTCGGGATGGAGCCAAGGTGTCTCCGTTGGCAGATCCGGACGACGATGTTGATGAAAGTCGATTATGGACACAGCTGGCCATGGAGAGAGTACAACGTGCTGTGGATGCGTCTTTAATTGCATTACACATCATGACATCTAGCAACATGCCAAAAATGGTCTACCTGGAAGACGTGATCGACAGAATAGTCCTTTTCATGAAGTTTCAATTGCAGAATACTATTTATCCTTCATTCGATCCGGTTTACAAAATAGACACAAAAAACAAGACTGACAATTATAATTCTAGTGGTCGTAAGAAAAGAGGTCATATGAAAGAAGTCCGTGAGAAGAGTATCCTTCAAGTATACAACAAAATGCACGAATTAGTTGGTCTTCTTGCTGAACTATTAAACATCCAGGTTCTAACAGACACTAGTGTTCTTCATGCCTCTACATTAGGTGTCGCGCCATTTTTTGTTGAATCTGTTAGTGATCTTCAATTGAGCGCTTTAAAATTGGTCACGATAATATTTACTAAGTACGAGAAGCATAGGAGATTGTTGTTAGATGATATTTTGGCGTCTATAGCTCGACTTCCTAGCAGCAAAAGGAGTCTAAGAACTTACAGGTTAAATTCTGAAGATCACATACAGATGTTGACAGCGTTGGTCTTACAGCTGATTCAATGCGTTGTTGTATTACCCGAAAATGTACTCCCACAACATAAGAAGTCACAAGATGATGAAGAGAAGAAAGAAGAGAAAAAAACAAATTACGTAGATGCAGATGTCCTAATCATAAACAAGTACGAAACCGCCACCAGAATAGCGGGGAATTTTTTAACGGTGTTCCTGAACAAATGCGGCAGCAAAGGTGAGGAAATTGATTACAGGCCACTGTTCGAGAATTTTGTGCAAGATCTGTTGGCTACGGTCAACAAACCGGAATGGCCAGCAGCTGAGTTGCTTCTGAGTTTACTTGGAAACTTGCTGGTGGGTCATTTTTCTAATAAAAGTTCAGATATGGCGCTCAGGGTGGCCTCCATCGATTACCTCGGCGTTGTCGCAGCCAGATTAAGGAAGGACGCGGTAAGTTCTCAATGCAAACTATCTACTATTGACCAGATCATAAAGGACATCAAGATTGAACAGCAAAAGGACTCCGAATATGACCAAGTGAAAGATAAAGAGATTGCAGGTTTGAGCGAGGACGAAGAGCGGACGGGTTTTTTACAGAAAGTGCTTCTAGACTACTTGGCTGTAAACGGAACCAAGGACTCTGCCTTAGGTTACGCCCGCCATTTCTATCTAGCACAATGGTATAGAGATTGTGCGTTAGAAAAATCCAGGGTTGGTCAGGTAAAGAATAGTCCCAGTAAGAAAATGCATAAGAAGAGAGTGAAAAAGAAACACAAGCATCACACGAGTGATCAGGAATCAAAATCAGAATTAGATGAACCTGATGCCGATGAAAACGACAATAACGAACAAAAGTACTCAGAAACATACCGAATCATAGAAGAGAAAAAGAAGTACATTATAAGTAGAATAAGGCCGTATAGCACTGGTACGAAACCGGATATTCTTCAGACATATATCGATTATAATTCAGCAGAACTGATATCACAGTATCTCGCTTCGAAAAGGCCGTTTTCGCAGAGTTTCGATCGATACCTGAAGCAGATCCTACACGTGCTCACAGAGTCGTCTATAGCGATCAGGACAAAGGCGATGAAGTGCCTGACGATGATCGTTGAAGCGGATCCAAGCGTTTTGGCGCGAGTGGACATGCAGCTGGGTGTAAAGCATTCGTTTCTAGACCATGCGACGTCGGTGCGCGAGGCAGCCGTCGATCTGGTAGGAAAATTTGTACTAAGTAGGCCCGAATTAATAGATAAATACTACGACATGCTATCAGCTAGAATTCTTGATACTGGCGTTAGCGTTCGTAAGCGCGTAATCAAGATTCTCAAGGATATCTGCATGGAGTGTCCTGACTTTCCCAAGATCCCGGAGATCTGCGTGAAGATGATCAGACGAGTGAACGACGAGGAAGGTATTAGAAAATTGGTAATGGAGGTGTTTCAAAATATGTGGTTCACACCGGTCAGAGAACGTCCCACGTTAGATTCCGAGTCATTGCTAAGGAAGGTCATGAATATCACGGATGTTGTGGCAGCTAGTAAAGATATGGGTTTGGAGTGGTTCGAACAGCTGCTGGTTAGCTTGTTCAAGCCCAAGGAAGACAAAGACGATAGTACAAAGATGAAAACCGAGCCCACAAAGGCATTATTGACGGCGTGCAAACAAATTGTTGATTGCTTGATTGAAAACGTTCTTCGACTAGAAGAGACGAACCTGGAAGAGTCTGAGAAGTCTGAGAAAAAAGGATCCTCTCAAAGATTGGTCGCTTGTTTGACAACCTTGTATTTGTTTGCTAAGATACGACCGCAATTGCTAGTCAATCACGCGATCACGTTACAGCCTTATTTGAGCTTGAAGTGTCAAACGCAGGGCGATTATCAGATTATCAGTAGCGTAGCTCACACATTGGAGTTAGTCGTACCACTGATGGAACATCCTAGCGAGACTTTTTTAGCACAGTTGGAAGAGGATTCGGTGAAGCTGATTTTGCAACACGATAGATCTGTCGTGGCTAGCTGTCTTTCTTGCTTAGGTTCAATAGTGAACAATGTAACCAGAAATTTTAAATTAATACGAGACTGTTTTAAGAAATATTACGGACATCTGACTGAGTACAAATCCTTTTATGAGAAAGACCCTACAAATCCTATGCTTTTAAAGTATCGGCCTTTTGTCAGGAGAGCGTTATTCACAGTTGGCTTGTTGCTCAGACATTTCAATTTTACCGACCCTGAAGTGATCGAAGGATTAGCGGAAAATATAAAGGATCAGGTATTCGAAACATTAAATTACTTCGTGCATCTGGACAATGACGATATTCGACATTTTACTCTGTCCGCTATTGGTTCTTTATGTATCCGTCATTACGAATTTATGTTGCTTCCTGAATTAAAGGAACTGTACCATCATCTGCTCACTTCAGAAAATGCGTTGGTTCATATGAGGATTCAGGTGCTGAATAATGTTGAGGTTTATCTGCAGGAGGAAGACAAAAGGATGATTAAACAGGACATGGAATGGGCGAAGATGTCCAAACAGGAGAACCTAAAAGAAATGGGGGACGTATCATCAGGGATGGCTAGCACAGTGATCCAGTTATACGTGAAAGAAATCTTGGAATCCTTTTTGCACGTGAACATCAGCGTTAGACACGCAGCACTTAAAGTAATTCAGTTAATTCTGGCTCAAGGTCTAGTTCATCCAGTCCAAATAGTTCCCTACCTGATCTGCATGAGCACAGACTGCGAAAAGGCAGTGAGTCACAGCGCAGACAAGCAACTTCAGGACATCGAGAAGAAATATCCGGGCTTTATTCATATGAAATCGCAATTAGGCATCAAGCTGAGCTACCGGCTGCAGAAGATCCTGCAGAACGACATCACGGTAAGAGGAATGCGAGTAAAAGATGGCGAGTTTCCTGGTGCACTAAACGGTTTTCTGTACACCATCCTGAGGAACACGAAACAACAGAGGAGAGCCATCGTCTTGTCCTTCCTGAAGCAGTTCGATGAGTCTGCAAAGACAAGCTTATCGCAGATGCTCTACTTGGCTGACAATCTCGCTTATTTTACATATCAAGTACAAGACGAGCCTCTGTTCATTATCCATCACATTGATATCATCATCTCAATGTCTGGTACAAATCTGGTGCAGTCATTTAAAGAGGCGCTGTTACCAAAAGAAGGCAGCAGTCAATCTCAACTGCAACACCATCATCAACACCAGCAACATCAGGCCCATGCATCTATTGGACCGGATGGACAGCCGCGACCAGACCAGCTGTTATCGGTGTTAGAAGATGAAGAGGATGACGAAGAGGACGAAGAGGCCCTGCTGGCGAGGTTACCAGAGGACACGACGCTGCTGAGGGATTATATTACCGCCAGCCAAGGCTTCTTGTTGCTGCTTACTCTAAGGCAGCACTTGAAAGACTTGTACGGCTTCTCTGACCAAAAAATCGGCCAATACTCGCCGACAGAGGCAGCAAAGGTGTACGAGAAGGCGGTGAGCCGTAAGAGCAATCTGCTGTTCAAACCAAAGGCCACTCTGCAGAGACTGAAGGAGGGAGTGAGTAGCGCTGAGCTCGACTCCGATGGCAGGAGGAAGCTAGTGAAAGAGTACTTGGACTTCAAACAGTTAATGCTGAAGTTTGACTTGGAAGAACCGGAAGAAGATACAAACGAGGTAATC
>Hym245
CCTGTTGGTTTATTAAATTACTTAGACTCCGATGAAAAAGTACCCGATTCGTTTCTTGAGAAAGAACGATTGAACAATCGTGATAATTTAAAGATAGCTATAGATCACGCATCAAAAAATAAGAAAAGCCCACAGTGGATTGCGATCGAACGTCAAATGCGTGTAGTTGAAAAACATGTAGAACATGCTCTTCAACACTGGGGAGCTAGGATTGGGATCGAACGTAAAGAGAAAATCAAAGAACGTCCGATAGTATTAAGAAAACGCAGAGAAAGAATTAAATCGGAAGCAAATTGGAATTTATTTTATTATAAGTTCAATCAGGATCATTCACTGCCGAATTTAATTTGGAATCATAAAACACGTGAAGAATTAAGAACCGCGCTTGAGAATGAAATTCGCGCGTTCAGTTCTGACAAAGATTTAGCGGGAGGAACCCTAATTGCTTGGAATCATAGAGAATTTGAAGTACAGTATCAGTGCCTGTCAGATGAAGTGAAAATCGGTGATTATTATTTAAGGCTTCTGTTGGAAAAAGATAGTCCAGACAGTCCAATAAGAAAA
>Hym246
CCATGGGTAGAGTGGTTCACTTCAGAGGTGATGAAGACACCATTACGTAAATTTCCTGAACATAAACGTTCATTCTTACCATCTAAATCAGAAGCTAAAAAAGTATCAAAATTAGTTCATGCACTTAAGATGGGTTGGATAAAATCAACAGCGGAATTAAAGAAAGAAAGGGAGAAGAAGAGAAATGAACCACAATTTTACATGTTGTGGCAATCAGATGATCAAGCTGAAGAAATGCGTAGAATTCATAAACATATCCCACCGCCAAAAAGACATTTACCTGGACATGCAGAAAGCTATAATCCTCCCCCAGAATACTTATTCGATAAAAAGGAACTAAAAGAATGGAATAAATTACAGACAACACCATGGAAACGAAAATTACACTTCATTCCACAAAAATATAATGCTCTCCGTGAAGTACCTGCCTATCCTAAATATGTTAAAGAAAGATTTCAAAGGTGCCTAGATTTGTACTTATGCCCTAGAGCATTGAAAATGAGATTAACAATAGAACCAGAAGCCTTAGTACCTCAATTGCCAAGCCCAAAGGATCTACAACCTTTCCCTACAACAATGTCTATGGTATTTAAAGGTCACACAGATATGGTAAGAAGTATTACAGCAGAACCAATGGGGCAATATATAGCTTCTGGTGGTGATGATATGAACTTAAAA
>Hym247
ATGACGATGGCTAGCAACATTGTGGTTGAGTGGCTGCGCTCGCTTCACTTAGGCCAATATTCCGAGTCGTTCATCGACAATGGCTACGACGATCTTGAGATTTGCAAGCAAATCGGTGATCCTGATCTAGATGCAATTGGAGTCTTCAATCAAACGCATAGAGCTAGATTACTTCAATCGGTGAAGACACTGAGAGAAGAGGGTGCTGCGAGCGTTTACTTTACCTTGGAAGAAAGCAACGATTGTTTGTGCGACAATGTCAGCTCGAAATCTTCTAGAACGTCTTCTGAGAGACCGCTCAGCGATAAAGAAGCGCAGAGGGCTTCGCCAACTGCCAGCTCTTCGAGCGGTGGTCAGGAATTAACCAAGTTCGCGGACGAGTACGAGGAGGGAAAGGCGGAGCTCGTCAGAATCCCAAGGATGCAGCTACGGGTGCTGCTGCAGGAGAAGCTGAGGCACGACGGCATCAGGCTGGCTTGTCAACCTTACACAACACCG
>Hym248
ATATTTATGGAACCATATTTTATGTTATATGGAGAGGTATATGCCGACAACATAGATCCAGATTGCGGAGACGAACCAGGAATGATTCCATGTTTACCAGGCCGGTGGATCACACCTACTGTAATGTCCATTTATCTTTTAATTGCAAACATATTGTTAATAAATCTTTTGATTGCCGTATTCAATAATATTTTCAATGAAGTAAACGCGGTGGCGCACCAAGTTTGGATGTTCCAACGTTTTACTGTTGTTATGGAGTATGAACAGAAACCTGTTTTACCTCCTCCGCTCATTGTAGTTTGTCATATATATCTGGTGGTGAAATATTTGCTGCGATATGTAACACAAGGGAAAGCAAACACTGGTGAAACCTACGACAATGGACTGAAGTTGTTCTTAGAGGCAGACGACATGGAGCGCCTCTACGATTTTGAAGAGGATTGTGTTGAAGGATACTTCCGTGAGCAAGAGTTGAAATTGCAAATGTCTACAGAGGAACGTGTTAAAATTACCACAGAAAGAGTGGAGAATATGCATTCGAAGATCGAAGACATTGACAAGAAAGAGAATACTCAAAATGCATCTCTTCAA
>Hym249
TATCGCAAGACCCAGCAAGAAGAAGTGACAGTGATGCAGCCCCCGCAATTCACTCGTCCTTTGCACAACATCGAAACGGTGGAACTGACCAACGTTCACCTCGAGTGTCGTCTTCAGCCAGTTGGCGACGCTAGCATGAAAGTGGAATGGTTCGTCAATGGAAGACCAGTGAAGACTGGCCACAGATTCAGACCATCTTACGAATTCGATTACGTCGCCCTTGATATCTTGGGCGTTTATCCCGAAGATTCAGGCGTGTACACCTGCCAAGCTAGAAATCAACTGGGAGAAGCCGTCACTTCCTGTTCAGTGAGAGTACACGCTAAGAAAGATTTACTCCTGGAGTCTCAACATCCTGAAGGTTTGGAAAGAATACAATACTTGGAAGATGCTTCCAGATACAAGAGACAGGAACTGGTTGACGAAGTGGTGAATGTTAAACCGAGATTCATCACAGCTCCGAAAAATCAAGAAAATCTTCGCGAAGGACAACACGCTCATTTCGAGTGCAAACTGGAACCTGTAACGGACTCGAACTTGAAAGTTGAATGGTTCAAGAACGGTCGTCCGGTTACAATA
>Hym250
ATCAACGAGTGTAATGGAAATGCTTGCGGAAGCAACGCAGTATGCATCAACACTATCGGCAGCTACGACTGTCGCTGTAAAGAAAGTTACTTCGGCAATCCCTTCATCGGTTGCCAACAGGTCCAGGTCGGTCCTTGCACCGATCCATCAAGCTGCACTTGCAGTGACTCGGTACCTTGTCCATTCGACTACAGCTGCGTGTCTGGCAAATGCATAAATCGCTGTAGCGATGTCAAATGCGGACCCAGATCAGTCTGCCAGGATGGAGCTTGCGTGTGTCCACCTGGTTATAGTGGCAACCCCAACGACTTGACTAAAGGTTGTTATCTTCACGGTCACTGCTCTAACGATCTCGATTGCGAACCTCAACAGATCTGCTTCCAAGTTGGGAAAGGTGTTAGGAAATGCGTAGACGCGTGCAGCAAGTTACAGTGTGGTCCAAACGCATTGTGTATCACCCAGAATCATGTGTCTTCGTGTCTCTGCGTCGATGGATACAAGGGAAATCCTAGCAATCTTGTAGAAGGCTGTGAACCATTTAAATCAGCGGTAACACCAAGATGTGAACACGATTCAGATTGTTCTGAAGGCTCTTCCTGTATTCTTCTGGACGGTGGTGTTCGCGAATGTGTAAATCCATGTAGCAAAGTAGTCTGTGGTGCTCACCAGAAGTGCGAGCCTGATATAATCCCTGGTCACGCTACCTGCAAGTGTCAAGATGGCTACGAATGGAATCCGATACTATCCTCCTGCGAAAAACCATCTGTCCCTGATTGTATCTCTGACGATGATTGTCACACTACAGAAGCTTGTAGGCCAGACGCTCTTGGTGTATTAAAGTGTGTCTCTATTTGTAAAAGTTTCACCTGTGCGATTAACTCCCAGTGCATGGCGGAGAGACATCGAGGTCGCTGTGAATGTTTGCCTGGTTTCATCGGCAATCCAAACGATCGTCAAGGGTGTCAAATACCTAGGAAAGACCAGTGTTCCACTGACAGCGAGTGTCCAGAGGATCAAACCTGTAGGAGCACCAAAGAAGGTCTTCTGACCTGTCAACCAGTCTGCAATTTCGTTTCGTGCGGTCCAAATGCTTTGTGTGTGGTGCATAATCACGTAGCTAATTGTGAATGTCCACCTGGCCTCTACGCTGGTGATCCCAATGACGTTGTAAAAGGATGTCGAGCTGTTCCATGCGTGTATAACATCGACTGTCCACCCACTCAGCTTTGCAATAGATTGACGCACACTTGTTACGATGCCTGTGATGAAAATGCTTGCGGTGTGAACGCTGTTTGCATCGCGGATGATCATAGGGCAATTTGTCAGTGTCCTCCAGGGCTGAAGCCTAATCCTGTTCCTGACGTCGAGTGCGTTCCTCTTGAAGCTTGTCATCCGAATCCTTGCCATGAAACAGCTCTCTGTGTTCCTGGACCATCCAGCAACCCTGTTTGTCAGTGTCCACCGAATTTTGTCGGGGATCCTTATGTGAAAGGCTGTCAACCGGAAGGATATTGCGCCAGTGTCAAGGATTGTCCTGTGCATTCCATTTGTCACAATAATCGATGCGCCAATCCTTGTGAAAACGCCTGTGGACTGAATTCTATTTGCGATATTATCAATGGTCAACCCACTTGCAAGTGTATTCATAAATTTATTCCATCTTCGAAGGGCCCGCAGGATGGTTGCGTTCGTGCCACGAATTATTGCAACGTCGACGCTGATTGCGTGGAGAGCATCTGCCTTGAAGGACAGTGTATA
>Hym251
GATCGTATTGCATTATGGGATAAGCTTAAGGCAGAGTATGAAACATCATTAGCTTTGAAAACGGTTACTGACATAAAAGTAACACTACCTGATGGAAAGGATGTTATAGCTCAATCTTGGCGTACAACGCCATATGAGATTGCCAAAAATATTAGTCAAGGTTTAGCAGACAGTACTGTTATTGCAAAAGTTAATAATGAACTGTGGGACCTTGACAGACCCTTGGAATCTGATTGCAAACTTGAACTCCTTAAATTTGATCATCCAGATGGCCAACAAGTCTTTTGGCACTCTAGTGCACACATTTTAGGAGAAGCTATGGAGAGAGTATATGGTGGTTGCTTATGTTATGGTCCACCAATAGAAAATGGATTTTATTATGATATGTATGTAGGTGAAACAGGAATCTCCAATTTAGACTTCCCATTCTTAGAGACTCTTTACAAAAAGATAGCTAAAGATAAACAACCATTTGAGAGATTAGAAATGACTAAGGAAGACCTCTTGGAGATGTTTAAATACAACGAATTTAAAGTTCGGATTATTAATGAAAAAATACATACTCCAACTACCACAGTATATAGATGTGGTCCATTAATTGATTTATGCAGAGGACCACATGTTAGGCATACTGGAAAAGTTAAGGCCATTAAAATCACAAAAGGTTCATCTACTTATTGGGAAGGAAATGCCAATGCAGAATCTTTACAGAGAATTTATGGCATCAGTTTTCCAGATACCAAACAATTGAAAGAATGGGAGAAGTTTCAAGAAGAAGCAGCAAAACGAGATCACAGGAAAATAGGAAAGGAACAAGAGTTATTCTTTTTCCATGAACTTTCTCCAGGCTCATGTTTCTTTCAACCACGCGGAGCCTATATTTACAATACTTTAGTTGAATTTATTCGTTCTGAATATAGAAAACGGGGTTTCCAAGAAGTAGTTACACCTAATATTTATAACAGTAAATTATGGCAAACGTCTGGCCACTGGCTGCATTACGCGGAAAATATGTTTTCCTTTGATGTTGAAAAGGAAACTTTTGCACTTAAACCAATGAATTGTCCTGGTCATTGTATGATCTTCGACGTTCGTATCAGGTCCTGGCGCGAATTGCCATTAAGGATGGCAGATTTCGGAGTATTACACAGAAATGAGTTATCTGGTGCATTAACTGGACTAACTAGAGTCAGGCGCTTTCAACAAGATGACGCGCATATATTCTGTTCGGTTGATCAAATTAAAGATGAAATGATTGGCGCGCTTGACTTTTTGAGACACGTGTATTCCGTGTTCGGTTTCACGTTTAATTTATGTTTATCCACGAGACCCGAAAAGTACATGGGAGATATAGAAATGTGGGATCAAGCTGAAAAAGCATTAGCAGAGAGTTTAGATGCATTTGGAGAACCATGGAAAATTAATCCAGAGGATGGTGCATTTTATGGTCCAAAAATTGACATAACCATTATGGATGCACTTAAGAGACATCATCAGTGTGCTACTATTCAACTGGACTTCCAACTACCAATTAGATTTAATTTGTCTTATATT
>Hym252
GTTTCTACTATTGTTCCATCGTCTACGACTGTATATCCGGAAGTAGATTGGATCATAGGAAACCATTCAGACGAGTTAACACCATGGATTCCGATAATTGCTGCACGTAGCTCTAACAACTGTCGTTTCTTTTTATTACCCTGTTGTCCATATGAACTTAATGGCGCAAAGTATCAAAGGTACTGCGCCTCGAAAAGTCAATATTCGGAGTACATTGATTATGTGAGAAGTATATGCGTCCAATGTGGTTTTACAACATATCTTGATAAATTAAGAATTCCCTCTACGAAACGAATATGCCTGATTGGGTGGGAAAGGACGCCCGAAGAGGTTAAAGAACTTGAAGATCGTATTCAACAAATGCTAAGTACAAAGACAACTTTGACTTTGCAAAAATACGAATTGAGTGATAAAACAGTCGATAGTGAAATAGTTGAAGAATGGACTTGTGACTTTAAGCCAAGAGAGAAAGTGGAAAAAGTACGAAATTGTACACAATTAGACAAAACGTTAATTGCAAATATTGTTGATATCGTATCGAATCAATTACTTCATGAAGGTCGCATTATGACTATCGAAGGGACGCCCAAAAAACTTTGGAACGCTGGTAGATGCCTTGAATTACGTGAAATCGCTGAATCAATTCCTAAAGAAGCTATGATACATTTGCGAAAAGAATGCGGAGGTCTTCAAACTTTACTGAAAAATCATAGCTATATATTTCGTGTTACTCAAGGAAGGGTAGAATTTAGAATACCTGGAACAGAAGGAAGAATTAATGAAAAATCAAAAAAAAATAAGTTACCATTGCTACGAACGAAGACTAAACCCTGTTGGTTTTATGAAAATCATCCGAATGGTTGTCCTGTAACTGAAACAAAATGTAATTACAAACAT
>Hym253
ATTATAAAACAACTACAAAATATAGACAATGCATGTCAATATAAGATTATGTCTAATTTGCATATCATATTTAATAAGGAGATTGATACTTATACCTTTGTACTTCCTTTAAAATCAAAAGATTATAATTTAACAAATAAAGTGAAAGATATTACAGATAATGATTTAAAGGGTGATTTTGATAATATTACAGTCCAAGATAATGCTATACACTTCAATGTGCTAAGAGATAAGTATATAAAGCAAATTTTAGAAAGCAATCTTTCTGGTGTTAGACCACCACTTGTGGATATTAATAAAAACATTATAGTAGAATTTAGTTCACCGAACATTGCCAAACCCTTTCACATAGGACATCTACGTTCTACAATTATAGGAAACTGCATTGCTAATTTAAATAGTTTCTTCCAAAATCAAGTTACAAAGATAAATTATTTAGGTGATTGGGGTACACAGTTTGGTTATGTTTATATAGGTATGAAAATGGCAAACATTGATAATATAGAGATGCAAACAGATCCCATTAAAACATTGTACACAGCTTATGTTAATGCTAATAAATTAGCTAAAGATGATCCAAGTATAAATGAGAGTGCTAAGGAAATATTTAGACAATTAGAATTAGAAGATAATGAAGTTTATAAAAATTGGGAATCAATCAAACAGTTTACTGTCTTAGAATTGGAAAGAACATACAAAAGAATAGGTGTAACATTTGATCGATATGATTGGGAATCTATGTATACAGCTAAAAAAATAAATAAGATAATTGATAAGATGGGAGAAATGCAGCTGTTAAAATTAGATAATGAAAATAGGAAAGTAATGCCTTTGAGCGAAGAAAAAAGTATTCCTATTATAAAAAGTGATGGTACAAGTTTATATATAAGTAGAGATATTGCTGCTGCTATTGATAGATTTGAAAGAAACAAATTTGATGCTATGTATTATATCGTAGAAAATGGTCAAACTGACCATTTTACTAATTTAATCCAAATTTTAAATAAAATGAATTTACCTTGGGTAGATAGATTAAAACATGTTAAGTTTGGAAGAGTACATGGTATGAGCACAAGACAAGGTACAGTGGTATTTTTAGAAGATATTTTGAACAAAGCAAAAGAAACTATGAAACAAAAACAATTGGATGCAAAG
>Hym254
AATTCTGGTCAAGCTTCGTTAGCTTATGTAACTGAGAAAATTCATGGTATATCATCTCCAGAAGACGACATCCAATATAGTTCTATGAGTGAAGAACTTTTTGCTCTTGAACAGGGAGCAGAATATCTTCGACCTCCGGTACCAATTCAACAAGCTGAAAACAACTGGCCACTGTTGACAGTATCAAAAGGTTTCTTCGACGGAGCGATGATGTCGCGTGGAAAGAGTCAGGTAGCTGCTGCGTTGGCTCCGGAAGACGATAGCGCTGTACCTGCTGAAGGGTGGGGCAATGGCGAAGAGTTGGGAATAGACGATGAGGAAGGTATCGAAAATGAAAACGTTCCTGAGGGCGAAGAAAGTGCAGGATGGGATGTGGAGGACGTAGATTTACCGCCGGAACTCGAAACTCCAGTGGCTGCGACGGAAAATGGCTATTATTCACCACCAACTAAGGGAATACCACCAACTCAACATTGGATGAACAATTCGCAATTGGTTGTAGATCATGTACTAGCTGGATCACTAGAAACAGCATTTAGATTGCTAAATGATCAAGTTGGTGTAGTTGAATTTGAAGCGTATCAAAGTCTTTTCATGAATACATTCGCACGCGCTAGAACATCATTTGCTTCGTTACCCAATATACCTTCTTTATATGGATATCCTCAAAGAAATTTAAAAGATACAAATCCAAAAAGCAATCTGCCTGCAATCGGATTGCATCTTATCGATTTAGTTCAACGACTTCAAGTATGCTATCATTTGACAACTGGCGGCAAGTTTCCAGAAGCGATAGAAAAATTGCAAGCGATTCTACTCAGTGTACCATTATTGGTTGTTGATACGAGGCAAGATATTATAGAAGCACAGGAATTGATTCAAATTTGTAGAGAGTATATTCTAGGTTTGAAAATGGAGACTGAAAGGAAGAACCTACCTAAAGCTACTTTAGCTGAACAAAAACGAATCTGTGAAATGGCAGCCTACTTTACACACTGCAATTTACAACCTGTTCACCAGATTCTCACTCTAAGGATAGCTGTAAATATGTTCTTCAAATTAAAAAATTACAAAACTGCGGCTTCGTTTGCAAGAAGATTACTTGAATTGGGACCTAAACCTGAATTAGCACAACAAGTTAGAAAGATTTTGCTG
>Hym255
TGGGAAGAAGAAAAGAAAAATGACGGGACAAAATGGACATTCTTGGAACATAAAGGACCAGTATTTGCACCTCCATATGAGCCACTTCCCCCTGATGTAAAATTTTATTACTGTGGAAAAGAAATGAAGTTAAGTCAAGATGCAGAAGAAGTTGCGACTTTTTATGCACGCATGTTAGATCATGATTATACTACAAAGTCTGCATTTAATAATAACTTCTTCCATGATTGGAGAGAAGTGATGACTGAATCAGAGAGGGCTAAAATAAATGACTTGAGTAAGTGCAATTTTAAAGAAATGCATTCGTATTTTGTTCAAAAAAGTGAAGAGCGGAAAGCAATGACAAAAGAAGAAAAGCAGAAAATAAAAGAAATGAATGAACAAATTCAAAAAGAATATGGTTTTTGCATTATTGATGGACATAAAGAAAAAATAGGTAATTTCAAGATTGAACCGCCTGGTTTATTCAGAGGTCGTGGTGAACACCCTAAAATGGGCAAATTGAAAAGGAGAGTTATGCCAGAAGATATTCTTATTAATTGTTCCAAAGATTCTAATATACCAAAGCCACCACCAGGCCATAAATGGAAAGAAGTTCGGCACGATCCTAACGTTACCTGGCTGGCGTCTTGGACAGAGAATATTCAAGGACAAGTAAAATACGTTATGCTTAATCCATCAAGCAAACTTAAAGGAGAAAAAGATTGGCAGAAATATGAGACTGCTAGAAAATTAGCACAATTAATAGATAAAATTCGTGCTGAATATAGGGAAGATTGGAAAAGCAAGGAGATGCGTATAAGACAAAGAGCTGTTGCATTATATTTTATAGACAAATTAGCTCTCAGAGCTGGTAACGAGAAAGATGAAGATCAAGCAGATACTGTAGGTTGTTGTTCTTTACGAGTGGAACACATTACATTACATGAACAAAAGGATGGAAAGGAGTATGTAGTTGTATTTGACTTCTTA
>Hym256
GTACTGTACGCGGGTATAGTCCTTCTTCGATGGAAGGATCCAGTGCGTTCGCAAGCTGGCGTGGGCATAGCCGGTGTAATGCTCATCTGCGCAACTGTGGCCGCTGGTTTGGGGTTCTGCGCCCTCCTGGGAATCCCCTTCAACGCAGCCACCACTCAGATCGTCCCTTTCTTAGCTCTAGGACTCGGTGTTCACGATATGTTCCTATTAACTCATACTTACGCTGAGCTCTCGGTGAACGAAGTACCCAGTGGAGAACAGACAGGAGTGGTTTTAAAAAGGACTGGCTTATCTGTCCTTCTAGCAGGAATCAGCAACGTGTCAGCGTTCTTCGCTGCAGCGATAATCCCAATTCCTGCACTCCGTGTGTTCTGCTTTCAAGCTGGTATCTTGTTGCTTTTCAATCTGGCCGCTATGCTGCTTGTTTTCCCAGCTATGGTGAGTTTAGACCTGAGAAGACGTCGTTCAGGTCGTTCAGATATACTCTGTTGCTGCCTACCATCGAACGCTGGCAGAAATAAGTACGCCAATAGAATGAGCAATGGTACCGCGAAGCAAACTGTAACGAGGGCGATACCACCAGAACGTCGTGAAACCTGCACGCAAATCCTGACATCGCAAAACGTGCAGAATGAATCCTGGGTCGGTGGAAATATCGAAGTGGACTCGGATAAGCAGTGTAGCGAAGAAGACACCCTAACAGGATGCAGCCAAGACGACTGTCTCACTTTCTCCTTGACCCAGTTAGCTGCGAAGCATTATGCTCCCTTTGTCACCAGACCAGCGACTAAGGTCTTTGGCATGATGATTTTAATCGCAGTTCTTGTTGGCTGTGTTTGGCAAGCTGTAAGGGTGAACGATGGTCTAGAGCTGACCGATCTGGTCCCACAGAATTCCAATGAACATGCTTTCTTAGCTGCCCAGGCAAAGCACTTTGGATTCTACAATATGTATGCTGTTACCCAGAGGGAATTCGAGTACCCTAACAATCAAAGATTGTTGTATGAGTATCATGATGCCTTCATGAGGATAAAAAATGTGATCAAGAACGATAACGGAGGATTGCCTGAGTTTTGGTTAAGTTTATTCAGGGACTGGTTGAAAGGACTGCAAAACGCGTTTGATAGGGATTATAGCAATGGATGTATTACACAGGAAAGGTGGTACAAGAATGCTAGTGACGAGGCAATTCTCGCTTACAAATTGTTGGTACAAACTGGTCACGTAGACAATCCTATTGACAAATCGTTAGTCACTCAAGTCAGGCTAATCGATTCTGAAGGGATCATCAATCCAAGAGCGTTTTATAATTATTTGAGTGCATGGGTGTCAAACGATGTTTTGGCTTATGGTGCTTCTCAGGCCAATTTAAGGCCAGAACCAAGGCAATGGATTTATACTAATGATCATGAATTAAAGATTCCAAAGAGCATGCCTCTGACGTACGCTCAGATGCCATTTTATCTGCATAAACTTACTGACACGCAAGAAATTACAGAATTAATTGGCAATGTTAGAAAACTGTGCAAAAAATTTGAGGAACGAGGACTGCCAAATTTTCCGTCTGGTATACCATTCCTCTTTTGGGAACAATATATGGATTTAAGAAATTGTTTGGTTATTGCTCTGTTAGCTGCTTTAACAGCCAGTGTTGCTGTCGTTGGAGTATTATTGTTGAATTTCTGGGCAGCTTTGTTAGTCGGCACTTCTCTTGCTGCTGTGGTACTACAACTCTTTGGAATCATGGGCCTCTGCAATATAAAACTGAGCGCTGTTCCTGCTGTTCTGTTGGTCGTCAGCATTGGAATTGCTGTGCACTTTACAGTACATATTTGTCTG
>Hym257
CGTTCATATTGTATAACATCTTTTAGAATGATGATGCAATGTATAGACTCTTTGGTACAAAAGGTTCAGTCTGGTGTGGTAATAAATTTTGAAAAGATTGGACCAGATCCTCCACCTTTAAATAACGAAACACAACATGTAGACGATGATGAAAATGAGGATGAAAATAATACAACGAATGGAACACGGACGTATCTTCCTAATCCAACAGTACCAGGAAATACAGCGTGGCATTCTTGTAGAAGACTGATTTATGTCCCAAGATCTGCTCAGAAAGGTTTCGCGGTTGGATTCTGGCCGATACCTGAAAGTTTCTGGCCTGATTTGAGTGCTAGTTCTTTGCCGGCTAGATCCGCACATCCGAATGTAAAATTTACTTGCACCAGTCAAGAGCCTATGGTGATAGAAAATCTTCCATTCGATAAATATGAATTAGAACCAAGTCCATTGACACAGTACATATTAGCCAGGAAACAACCGACAATTTGTTGGCAAGTTTTTGTGGCGAATTCTTACAAATCAAGTGAAGTGGGTCATCCATTTGGATATTTAAAAGCAAGCACTAATTTAACGTGCGTAAATTTGTTTGTCATGCCTTACAACTATCCAGTACTTTTGCCTTTGTTGGAAGAACTGTTTAAAGTGCATAGATTGAAACCAACGAATGAATGGCGAACACAATTTCAAAATTACATGAGAACAATGCCCACTTATTATGCAGCA
>Hym258
GTAAAATATGTTGGATTATATTCATTGATCCTTGCATTATTTTTAATTGCTTATGATTATTGGAATCTAATACCAAGAAAAACTTTATCTAACACAATATTATGCATTCATCTTATGATAAGAATATTGATAATATTAAGTGTTATTTGTACTGTTTATTTGACTGTATTTTACATACATTTAACAATACTCTCTAAAGCTGGGCCACACGATTCAGTAATGACAAGTGCTTTTCAAGCAAGTCTAGATGGTGGTCTTGCTAGCATTACAAAAGGCCAGCCTTTAGAAGTTACGCATGGATCACAGATTACCTTGAGACATACATATGGAAGAGCTTGTTGGCTTCATAGTCATAGTCATATGTATCCATTAAGATATCCAGATGGAAGAGGCAGTTCTCACCAACAACAAGTTACATGTTACTCATTTAAAGATGTCAACAATTGGTGGATTGTGAAAAAACCAGAGCGAAATGATTTAGTTGTTACAACACCTAGTGAACCAATAAAACATGGAGATATAATACAATTAGTACATGGAATTACAAGTCGAGCTTTAAATTCACATGATGTTGCTGCCCCAATGACACCTCAGAGTCAAGAGGTGTCTTGTTATATTGATTACAATGTATCTATGCCTGCTCAAAATTTTTGGAAAGTTGAGGTTACTAACAAAGATAATACTGGTGATGTTTGGCATGCGATTCAAAGCCAGATTCGATTAATACATGTAAATACAGATTATGCACTAAAATTTAGTGGAAGGCAATTGCCTGACTGGGGCTTCAACCAGCATGAAGTAGTGGCAGATAGATTAGTAGACCAAACAGACTCCATATGGAATGTTGAAGAACATAGATATACTAAAAGTGAAGATCAGAAGCAAAGAGAAAGAGAATTAATTAATGCTGAAATGATTCCATTACAAGCTACTACTTTGAGCTTTTGGGAAAAATTTGTAGAATTACAGATAAAAATGCTTTTCAGCGGTCAAGAAGGACAAAACAGTCACATGTATTCTAGTGATCCTTTAGATTGGCCATTAATGTCTAGAGGAATTGCATATTGGGTTTCTAATGACAGTAAT
>Hym259
TTGCATTTGAAGGATGAAGCATTAGATTTCTTAGAAGAGGATACCATTAAAGATCTTGTAAAGAGATACTCGCAATTTATCAATTTCCCCATTTACCTTTGGAATAGTAAGGTTGTCCAAGTAGATGAAGATGATGTGGAAGAAAACACCCCTTCTAAAGAAGATGAAAGCAAGAAAGAAGAGTCTGTTGAAGACAAAGTAGATGAGGAGGAGGATGCAAAAGTTGAAGATGCAGAGGAAGAGAAAAAAACCAAAAAGGTTGATAAGACTATTTGGGACTGGGAACTATTAAATGATTCCAAACCCATATGGTCTTTGAAACCATCTGAAGTTGAAGACAAAGACTATAATGATTTCTATAAGGCACTAACAAAGGATACTCAGGACCCTCTAGCAAGGATCCATTTTGTAGCAGAGGGTGAAGTCACCTTTAAGTCACTTCTTTTCATTCCTAAAGTTCAGCCAAGTGACAGCTTTAATCGTTTTGTCACTAAAGCGGACAATATTAAGTTGTATGTCAGGAGAGTTTTCATCACAGATAAATTTACAGACATGATGCCCAACTATTTGTCCTTCATTCGTGGTATCGTTGATAGTGATGACTTGCCATTGAACGTCTCACGTGAAAACTTGCAGCAACATAAACTCATTAAAGTAATCAAGAAGAAGCTGATTCGAAAAGTGCTGGATATGATAAAAAAAATTCCTAAGGAAGATTATGAAAAATTCTGGAAAGAGTATAGTACCAACATCAAACTAGGCGTGATCGAAGATGCTCAGAACAGGGCCAGATTATCCAAGCTTCTGCTATTCCAATCCTCTACACAGAAAGGTATGACGTCATTGTCGGAGTACGTGTCCCGAATGAAGCCCAGTCAACAGTATATTTACTACATCGCTGGCTCTTCCGAAGAGGAAGTAAAAAAATCTCCATTTGTGGAGAGACTGGATAAGAAAGGTTATGAGGTTCTATACCTTACCGAAGCAGTCGATGAGTATGCTATTTCCGCTCTCCCTGAATTTGACGGTAAGAAGTTCCAGAATGTAGCTAAAGAAGGTTTTTCGCTTGACGAGGGGAAGAAGGCCAAGGAAAGGATGGAACAGTTGAAAACTACATTTAAACCTCTGGTCAAATGGTTAAATGATGTTCTGAAGGATCATATTAGCAAGGCTCAGGTGTCTGAACGTCTCACGGACTCCCCGTGTGCATTAGTTGCTAGTATGTTTGGGTGGACAGGTAACATGGAGAGATTGGCCATTTCAAATGCTCATCAGAAGACTGACGATCCCCAGAAGACATACTACTTAAACCAGAAGAAGACTTTGGAAATTAATCCGAGGCATCCACTTATTAGGGAACTTCTGCATAGAGTTGAAGTTGATAGCACTGATCAGACAGCGAAAGATATCGCATTAATGATGTTCAAAACGGCTACCCTTCGATCAGGGTACATGCTTAGAGAAACTGCCAGTTTTGCCGATAGCGTAGAGCAACTGATGAGGAAGACCTTGGGTATTTCTTTAGACGAAGTTCCTGAAGAAGAAGAGCTGCAGGAAGAAGAATCTGGATCGACAGAGAAACAGGAATCG
>Hym260
GTAATGTTAATGAGTCCTCAGTGGAGTGAGTCACAGGAAAGTAGAGTAACCCTCCAAGAAACGCCACAATGTGTACCTATATTTAGTGAGTTTTTGCGGTACTTTTATACTGGCCAAATAAGAATTAATTATGGAGTTGTTCTACCAATATTATCTTTAGCCGATAAGTATAATGTTAAGGATTTAATATCATTGTGCCTTGATTATATGCAAAATCATGTTGCGTTAGCTGCCATACACGGCACTCTAGTATCATGGTTACAGTATGCGTCAAATTGTGGTCATCACAATATTACTCAAGCATGTCAAAATTTTATTAAGTGGAATTTGGAATTGGTGGCCAGGACTGCAGACTTTGGAAATTTTGATTTAGACATTTTAGTATCATTGTTACATCAAAGTAGTTTAGTGGTAAAGGATGAAATGACGTTATACAAATGTTTAGAATCTTGGTTGGATCATCAGACAAATCGGTTGAGAACTCAATTGTCGCACGACGAATTAGAAGCTACGTTAGAACAATTAGTAATAGCTGTGATGTCTCCTGTTAGATTTCCAATGATGTCTCCTCGACAATTAGCAGAATTACTTTTATTTCCTTTAACAAAAAAATACAAAGAATTCTTTGTAGAACGAATGTCTATAGGAATGTCATTTCATTCTGGTCAGCTAGATAAAGTTAAAGAAGTAAGTTTAAACGAAGAAGATGGTGCATTACTTTTTGAACCAAGATTATACACTATAGACACCTGTAGTTCATTACTTACGATAGAAAATTTTCATGGTTTACCCTCTTACCACACCAGAACGCTCGTGTTTTCAAGTCATTCGTGTTTAGCAGAGTATGCTGGTGACCGTGCGTGTGAATGGGTTGTAGATATATATCCAAAAGGTGTTTGGTTTAAAAAGTTTTTCTTAATAGTGTGGCAAGGAACCGTAGAAATGCCCGAACATGTGAAACGTTCGGTTAGATTATCACTCACCTGTAAGGATCCATCTGTAAATAGTAATGCTGATATGCGTGTAAAAATAGGTGTTTTAATATATGGTTTACAGGATGGTGTTGAACATATTGCGAGAGTAACAGAAATTATTCACAGATTTAGTAAAAAAGAACGTGTTCTTAATTTGGACGATCTTTTACCGTTTGAAGAACTTAACCCGCAGCAGGGTTCTGTCTCGGAAAATACATCTCCTTTTCTAGTAGGTCCAAATAAAGATATGCTCAAATTACATATTGTTATATCACCAGCTAAC
>Hym261
GTTGAAGAAATATATCCACCCAAAATAGCAGAGTTTGCATATGTTACTGATGGAGCCTGCACAGAGGAAGAAATTTTAGGAAAAGAATTAGTGATTTTAAAAGGCCTTGGGTGGAACTTATCCCCAGTCACTGCTCCTGGCTGGCTTAATATCTATATGCAAATTGAATCAGGCGATTGGTCAAGACCAAATGCATTTATTTACCCACAATATGGAGGTTTACAATATTCTCAGGCGGCTCAACTATTAGATTTAGCTACATTGGATGAAGGAAGTTTGAAGTTTCCTTATAGTCACATAGCTGCAGCAGCTATTTATCATACACAAGGAAGGGAATGTGCTTTAAGAGTATCACGCATTCCATGGGAACAGCTTGCACCCTGTGTCAAATGGCTTACGCCCTTTGCAATGACAGCTGCTGAAGAACACTCTCAGTGTCTTTTAAGGTCTACAATAACACCTGTGGAGTCTCATTCTGGATCTGGACTTAAGGCAACAGTGCCTAATATTGTAATGGACGAATCACATCGCATACAAACTCATGTCGTAGATTTGAACATGCTAGAAAGGGCGCAGCAACGATTAGTACATGAAATACCTTCTACTGATACAAATGAATCTGACTCTAATGCTGAACCTGGTAGACAAAGTCCAAATGAAAGTGGTCTTTTAACTCCACCATCTAGTAGTCAAAAAAATTCTACTACACCGTCGCGTCCTCCACCACAGTTACATCCGTATACG
>Hym262
ACGCCACGCTGCCGTGTGACCGTATCGGCTACTCTGTTGCACCTGCTCGTCCTGGCTGTCACGTTCGCGCTCGGAACGGCTGCGATCTGTCCAAACGGCTGCATCTGCGACGACGACAACCTCGTGGTATCCTGCATAGGCGCGAATTTGGACGTCATACCCATCGCCCTGAATCCGAGTATCCAACGGATAGTGTTGAAGGAAAATCGGATAAAGATAGTAGACGCGGCGGCGTTTCAATTCTACGGGGACCTGAAAAACGTCGATCTATCGAGCAATCACCTGTTTACCATTCCCAACGGGAGTTTCGACGCGCAAAAGCAACTGGTGGAGCTTCATCTCAGACACAACAAGATCTCAGCGTTGACCGAGAAGACGTTTCAAGGTCTGAAATCTCTGACGGTACTGAATCTACGGGACAACTACTTGGAAAGTCTGAAGAACGGTCTGTTTGCCTCGTTATCAAAGTTGGAGGAACTAGACTTGGGAAAGAATCGCATATCGAAGGTAGAGCCGGGAGCTTTTCAAAAATTGGGTACGCTGAGAGTGTTGCATCTAGACGATAATCAATTGAGAACCATCCCGTCGCCAGCTCTCGCGCCGTTGAACGCCTTGGCTGAATTGCATATAGGTTGGAACGCCTTCTCGTCGCTTCCGGATGACGCGTTCAAGGGATTGGAACAGTTGACCGTGCTGGATATTACCGGTGCTGGTTTAGACAACATCAGCGACGGCGCTTTCCGAGGCTTAAACGCTCTGCGTACGTTGGAACTGGATGGAAACAAGTTACGAGAAGTACCGACGAAACAGTTGGCGGTTCTGCCTCGCCTCGAAGAACTCACCTTGGGTCAAAACTTCTTCACGACTCTGAGGTCCGGAGCCTTTCAAGGTCTATCCAAGTTGAAGAAGCTGGATATATCCGCGGCGAAATTGTTAATCACCGTCGAACGGGGAGCATTCTCGGACAACGCCAATTTAGAGACGCTGGTGTTGAACAGCAACAAACGGCTAACTACAATGGAGGACGGTTCTCTGGCCGGTTTACCCAACTTGAGGCATTTAATGCTACGTGACAACGCGTTCACCGGCTTCTCAGAGTCTTTGGTGGCTTGGAACGAACTGCGTCGACTGGATTTAAGCGAGAATCCCTTGGTCTGCGATTGTAGCTTGCTCTGGCTAGCCGAGGTTCTCGTCCCGAGAAACTCTAGTCCGGTATTATGCGCAGAACCTCCGGAGTCAAAAGGGAAACCCATCAAGGGTATGACACCTGACGAACTGGGCTGCGCCTTCTCCGATCCCCGGAAACAAGCATTGTTGGCGACTTTATGCGCCGCTGGCCTTGCCTTGCTCACCGGCTTGGCTCTGATCCTCTACTACAGATGTCGTAGACACGTCAGGGATGCCTTGAAAGACTACAAATGGAAGAATCGCGGCATTTCCCGCAAGGAACACGAGTATCAAAAAACTTTCTCCGAGGACGAGTACATGGTCAGATCCGCGTCCACCCACCATCACCACCATCATCATCAACCTCAATCGCAACAGATCCCTTCTCATCATCACCATCACCATCTTCAACAGCAACAGCTGCAACAGCAGCAGCAACAACAACAACAGCAACAGCATTCGCAGATAGCGGCGGGTATTAAACCTATACCTGTAACGGAACTG
>Hym263
GTTGATGTGACAGCTAATCAAGATGAAATTTCTGGACATGAAACTTTCCAGTTAGAATTTGATCGTGTAACTAAAAGATGGTATGTACGTACCATGCAAGATCGTTACTGGAGTCTTGAAGCAGGAGGTGGAATTCAGGCATCAGAACACAAGCGTTCTTCCAATGCTTTGTTTGATTTGATTTGGCAATCGGAGGATGGTACAGTGGCCCTACGTGCTAACAACGGCAAATTTTTAGCAACAAAGCGTTCTGGCCATCTTTATGCTAATGCCGATTCTGTAAACGGATTGGATTCAGATGTTAGCAAATATTATTTCTATTTGATGAACAGACCTGTTTTAGTATTACGTTGTGAACAAGGATTTGTAGGGCCCAAAAGTGCAGCTAGTTCAAAATTAGAATGCAACAAAGCTATCTATGAAACTATTAGAGTAGAAAGATGTGAACGTGGAATTGTTAGATTTAAA
>Hym264
ATTGCAGAAGCGCCAAATGGTACATCAGAAAGTGATACGGCAGGAGCTCATTTGGTTGTTTGGGGGACAAACATAGTAATAAATCAGTGTAAAGAACAATTCAAATCATTTTTTCAACAATTTATTGACCCAGATGCAGAAAATGATGAACTACCAGAAAATATGAATCTGTCAGAACCTTTGTATCTTCAAAAATTAGAAGAGATACATACCTTGGAAGAACCATATTTAAATGTCAATTGCGCTCATGTAAAAACGTTTAATGAACATCTTTATCAACAATTGGTTTCATATCCTCAAGAAGCAATTCCAACACTAGATATGGCAGCAAATGAATTATTCTTTGAAAAATTTCCAGCGGCTGTTCTGGAGCATCAAATTCAAGTACGTCCTTTTAATGTGACCAAGATTAAAACTATGAGAGAACTAAACCCTACTGATGTAGATCAGTTGATTACAATACCAGGAATGGTAATTAGAGTATCACGATTAATTCCACAAATGCGAGAGGCTTATTTTAAATGTAGCGTTTGTGCTTTTACAACCATTGTAGAAATTGAAAAAGGGAAAACCAAAGAGCCTACAGTATGTGCACATTGCACTTATAAATATTCTTTCACTTTAGTACATAATTTGAGCCATTTCTCTGATAAACAAATGATTAGATTACAAGAAGCTCCGGATGAAATGCCACAAGGACAGACGCCACACACTATTGTTTTATTTGCGCATAATAACTTAGTAGATGCAGTGATGCCTGGAGATAGGGTCTCTGTTACTGGAATTTATAGAGCAGCAACACATAAACCTAATTTTGATCACAATTTGCAAGCAATTTATAAGACTTATATTGATATAGTTCATTTTAGAAAGCACAACTCTAAA
>Hym265
ATGTCAAGCGAAACGGAGAACGTACTCACTCATAAAACTCATAGAGAACGTAATGCCGGTCGTAAAGCAGAAAAAAAGAAAAAAAAGAAAAGCCATGTTCAAGAACTTACGGATAAACAGAAAAATCCAAAGGCATTTACATTTAATTCTGCGATTAAGGCAGAAAGACAATTTAGACGGAAACAGGATATAGAAACAAAGAAACAACACATACCATTGGTTGATAGAACTCCTCTTGAACCTCCTCCAATTTTAGTTGCTATTGTTGGCCCTCCGAAGGTTGGCAAATCTTTAGTTGTTCAATGTCTCATTAAGAGTTATGTGAAACAACCATTAACTAATATAGTTGGTCCTGTTACTGTAGTTTCTGGGAAGAAAAGAAGAATTACCTTTATGGAATGTAACAATGATATAAATAGTATGATAGACATTGCTAAAGTAGCAGACCTAGTGTTGCTCTTGGTAGATGCATCTTTTGGCTTTGAGATGGAAATATTTGAATTTCTAAACATCTGTCAAGTTCATGGTATGCCTAGAATTATGGGTGTTTTAACTCACTTAGATTTAATAAAAAATGCAAAACAGTTGAAGAAAATCAAAAAGACGTTGAAACAAAGATTTTGGACGGAAGTCTATGCCGGAGCAAAATTATTTTATCTATCTGGATTAATTCATGGAGAATATTTACGTACAGAAATAAAAAATTTGGGAAGATTTATTTCTGTCATGAAATTTAGACCATTGACTTGGCGGACCACGCATCCTTATATTCTAGCTGATAGAGTGGAAGATTTAACATCTCCAGAACTAATTAGACAAAATCCAAAAGTTGATAGGACAATAAGTTTATAT
>Hym266
ACATTCCCAGCATTGGATTTCTCCTTCAACAAGGATTATGAACCGGAATTCAAGTTCTATGATTCTGCGTTACTCGATGCTGTAAGAGGGAATAACGAAGATGTTCATAGTTTCTTTCGATTGTTGGCACTTTGTCATACTGTTATGCCGGAAGAAAAAAACGGCAAGCTAGAATATCAAGCACAGTCACCAGATGAGGCTGCCCTTGTATCTGCCGCTAGAAACTTTGGTTTTGTATTCAAAGAGAGATCTCCAAATAGTATAACAATTGAAGTTATGGGAAAACGTGAAATATACGAGCTACTTTGCATTTTGGACTTTAATAATGTTAGGAAAAGAATGTCTGTAATTTTGAGGAAGGACGGACATCTTAGGCTATATTGCAAAGGAGCGGACAATGTTATTTATGAACGATTAAAAAAAGGCAGTGAGGATATCACGTCAAAAACATTGGAACATCTTAATAAATTTGCGGGTGAGGGCTTACGAACATTGTGCCTTTCGGTCAGAGATCTAGATGAACAATTTTTCAATGATTGGAAGCAACGTCATCAAGAAGCTGCCATGAGTCAAGAAAATAGGGATGATAAATTGGATGCGATTTATGAAGAAATAGAAAAGGATATGACATTATTAGGCGCTACTGCCATTGAAGATAAGTTGCAAGATGGTGTACCTCAAGCTATTGCTAATTTAGCTCTGGCTGGTATTAAAATCTGGGTATTAACTGGTGACAAACAA
>Hym267
ACCCGAGGTAGAAACATCCGCTTCAGTAACCAGCAGTGCGTAGCGACGCGAACCGACACGGAATTCTGTCACGGCTATGCGTTTACGAGCCAGCCACTGCTACTGGGGGAGCGATTGGTCGTGCAGATCCTCGCTACAGAGCCTATGTACGTGGGTGCTTTGGCTCTAGGTCTGACTTCTTGCGACCCAGCTCGGCTGACCGCCGAGGATCTACCCGACGACAGTGATCTACTACTGGATCGTCCAGAATATTGGGTAGTCTCTAAGGATGTGGCATCCAGCCCTCAACCTGGTGATGAGATAGCCTTCACGGTAACTCACTTTGGCGAAGTTCAAATGAGTAAGAATGGTGGACCACCGAACGTAGTGATGCACGTGGACCAAAGTCTTCAATTATGGGCGTTCTTCGATGTGTACGGTAGCACGCAACGAGTCAGGATGCTGGCTGAGAGGCCCACGTCGCCACCGCGACAGCGTCAAAGCAATCCATCGCCAGCTACCATCTTACAACAGCAGCAACAGCAACAACAACAGCAGCACTGCAACCACAGTAACGCAGCTACAGAACTGTCCAGATTTTCTGAGATGGTTCAGTTCAAACCAGCCATTGGCGGAGGCACCGTACTGGTGGTGAATCTTCCTCCTCAGACTGGTTATGTTACACCGTCCTCATCAACGCCACAGCCTACTTACGCCTCCGCTGGGCATAGGAGTCAACACGCGCACCCTCCAGCAGTCACTGCTTCGTCGTCCACGGCGTCTACGGCGTCCACGTCGCATCCTGGATCTTCCAGACAGTCCTCACCGCCTTTGACAGGCACCATGGCCAGTACAGGCTCCTCTACGTACGTGGAGCCAGTAAATTACCAGAGTCTTGACGGTACTCTTACCTCTCAGGCGTCTTCCCACCTGCAGCAGTGGAGCGAAGGCCTCCAACCTACGCCTGGACAGCCAAACGAGTGTTCGGTCTGCTATGAAAGAAGCATCGACAGTGTGCTGTACATGTGCGGTCACATGTGTATGTGCTATCCTTGCGCTATTCAACAGTGGTGCGGCAAGGGTGGCGGACATTGCCCACTCTGTAGAGCGACCATTAGGGATGTGATCCGTATCTATAGATCC
>Hym268
ATGCGCTCGGCTATTAGTGTTATTTTGTCGAGTCCGGTACCCGACAACAAGATGTCTCATCCTGATTACGAGCAAACTGCTCATGATCATGCAGCATTGCTTCTACTTTTGAGGCCTATTGGCACACAAATCAAACAAAAGACTATTACCAGGTTATGTGAACGAATAATGAAAGCAGGCAGCAGATTCTCTGTGGCCGATTCTACTGGTGGAACGCGCGAAATTCTTGCTAGATTCGTTAGAGAACATCCTGTTGAAAATAACGATTGGGGAGATTTTCAAACTCACAGAAGATTGTTAGGATTAATTACTTTTGGCAAATATGACAATCAAGTGGAGTTAAACGAGTTGTGCAGAGTCCATGAGACTTTAAAAGTAAAGTACAGTGCAACATTGTATGATTCACGTGCTATTCTTTTTGGGCCATTAGAATCAAATAACCCTCATGAACCACCATCATCATATAGTACACCTTCGAATTTCAAAACTAGAGCTGTGTTTTATACAGATGAGACATGCCCTGATCTCGAAGTTCATGTAATGGAATGTCTCAATTCTTTATTCTGGATTTTGGAATCCAAAAGATTAGAAAGATCAAGAGAAAAGATAGACCGGGTCTCTCTTTTACTAGCTCCTTTTGAAAAGAAAGATTTCATAGGATTAGATCTTGAATCTAGGAATAATAGAAAAAGATGTGTAGGTCGCATGACAAAACATTTGGGTGATTTATGTCTCCAAGCTGGTCTACCAGCAGATGCTTTGAGCAATTATAATTCTGCAGCTAGCGTACTACAAGCTGTAAATGATTGGTTGTGGCTAGGAGCAGCATTTGAAGGTTTATGTGCTGCATCTGCTTTAGTGTTATATCCAAATATGTGTAGAAGTCTTCCATTGCAGAGAAACTCTTCTCTTCAGGAAGGAAGTCCAGGTAAGCAG
>Hym269
TCCACGGATAACGTGCTTCAAACTATGATGGATTGTGATAAGCTACTCGCAACTTTGCCAAATGTTCGTTGGGCTGAACCAGTGTTTAGAATGGTTTCAAACTTGCTGGAAACTTCAGTGAAGTTTCTGTCGGATAATTTCTCAGGAGTTCTGGGAAACGAAAATTTCCAATCTCTTGGCCGAGAATTAACATGGAATATCAGTCGACTGGAGGATAATTTCTTAGCAGCTGCCGAACGTTTACCTCCTGAACAAGCATGTAAAAGTTATTCAAAATTGAATAAAATGTTAACTTCAGCACAACAAGATGAGGTTCAAGACAAAATTAAGTGGGGACCTTTGTTTGTTGATTTTTTGAAAAAAATTCAAAGTCGAGTAGAGAAATGCTTGGTTAGAGATGCGGCGCGAGCCGCCAGAACCACTACGTGGTTGAAGATGGACTTGGAGCTTCGACGCAGAATTCAAGAATTGGCTTGTCTTGTAATTTTACCTCACGAAACATCAAAACGCCAGTCAAGGCACTCTAACTTTATAAAA
>Hym270
GGTATCACACAACTATCCGCGGTGGTGACCTGCGGCCCTTCGTCGGCAACTTTCAACAAACCAGTAATCCTCCAGTTCGAGCACTGCGCGATGCTTCACCCAGCAACGTGGGAGTTGAGCGTCTGGGCTAGCGATGGTCTAAGCGTCGAGGACGGTACAGCGATCGCTTCTTCCAAGGATCATCAATCGATTACGTGGACAAGAGTGTTAACGTTAGGCAACGAGACGATCAACACACCGCTGTTCACGCAGCTGGATCACGCGGAAGCCTTCATCGTGACGGAACAACTGAGAGGCTACGTTCTAGCTGGCCAAAGTTGCGAAAACGTGATCGCCACGAAGAGACTACGGCTAGCGTTGTTCGCCAGCCAAGCAGGCCAATGTTGCGTCCGAGTGTATGCCGTGGAAGACACGAAGGCTGCCATGAAGGCGATCGTCGATAGAGAATCTCAAATTAGAGGTTACTTGCTGGATAAGCCAAGAACCCTGCTGTTCCAAGACAACGGTGAATCGCTCTGCATCAGCCTCGAAGAAGTTGGTAACGAGTGGCAGAGCAAGTCGCCCACGGAACGGCAGGAGATTTCGTTCAGGGACATGTGGAACTGCCAGGAGAACACGAAACACGTAACTTTCGGGTTAGACACCGCGTTCGGACCTACCAGCAGCAGAAGCTACAAACTCCAAGTATCGCAAGGGAACTCGGACACCAGGCAGGTGTTTAGGATCGTGTACGACGGCGCGAAGCAATTGATCTCATCCGGAAGCGTGACCAGACCGCTCAGAGAGGTGACTGTGGTCAGCAGCGGGCATGCTAATAACGTGACCACTGACTCCACCACCCTCAGACCGTTTCGGTTTACCAGGTCCCTAAGGAAACAGCTATGCCAATGCCTGGACCCACCGAACGCTCTTGGCAACGACTGGAGGATGCTGGCGCAGAGGCTTCAAGTCGAC
>Hym271
TGCACCCACAAAATTGGTCAAGCGATGAAAAAGAAGTACCGACGCGAAATGGAATATGTTTATGCGTTAATGAACGAAATGGAGCGTAAATTGGATCGTCAGATACGCGATCTGGACGACGTACGACTTATTATGGATACTTTAAAGAAAATTCGGGAACAAGAAGTTGACATGGAATTAAAAATCGACCCAATCGAGGAAGCCTTCAACATTGTCACAAGATACGAAGTACCAGTAGACCAAGAATGTCTGGAACAAGTTGATAACTTGAGATATACGTGGCAACAGTTGCTCGCACGAGCGCAAGAAAGTCACGTGTTGCTATTGAAGTTGCAGCCACAGTTCGAGGAAGACCTTAGAAACAATCTTGAGAACTTCCATATAGATAACAAGATGTATTGTGAGGAATACAGATCTTCTGGACCTATGCAGGCTGGTCTAAGTCCACGAGAAGCTTCAGATAGGCAGATTTTGTTCCAAAATAGATTCGATGGCATGTGGAGAAAATTGCAAACTTACCAAAGTGGTGAAGAATTGTTTGGTTTACCTACAACAGATTATCCTGAACTATCGCAGATAAGAAAGGAGCTGAATTTGCTTCAGAAATTGTATAAGTTGTACAATGATGTTATCGACAGGGTGAACAGCTACTATGACATTCCATGGAGTGAG
>Hym272
CTTTATCCTTCTGAGCCCAAATTGCCACCAAATGTTGTAAATGCAATAGAAGGGATTCCTCCAAATCATGTTATTACCACTATGGATCCAAAATTAGAGGCAAACGGATTACCACCTTATCCACATTTACCTGGCCATTTAGATAGCAGAAGGATTGAAGAAATAAGAAGAACGCTTGTTCTTGCCAATTTAGATCCTTCTGTGACAACAGACCACTTACTAGATTTTTTCAGTAATAACAATGTCGAAGTAAAGTATTTACGCATGTGTACTAGAGATTCAGATACAGAGCACTATGCATTGGTAGAACTCTCTGAACAAGCTGCTGTAGTTTCTGCATTATTATTAAATGGAAAGCTGCTTATGGACAGACCAATTAAAATTTATCATTCGACTCAAGCAATAGCGAAACCTGAAGCAAAAAGTAACGAAGCAGCACAAAAAGAAATAGAAGAAGCTATGTCCCGGGTAAAAGAAGCTCACAATTTAATTTCGGCTGCGATAGATCCAATGATCGGAATGCTG
>Hym273
ATGGAAGAGGTGACGTTTCACCCAGTGATGCGTAAACGGCGTGGATTGGCCAGCGCCATTCTAGGCCTGATACTGGGCCTTGTCCTAGGTTTCCTCATTCAAAGCTACAAGATACTCTCGTCGAGCCATCATCAGCGATTAAATGTTTACTCGTCTTCGATGCCTGGACCACGAATGTTGATGAAATCGTCGGCACGAAACGTTCCCAAATTGGACGACGATGAACAGATAAACAGTTCGTCGACCAGCTTGGTCTTCGTGGGCGTAATGACTGCTGGCAAATATCTAGACTCGCGAGCTAAAGCGGTTTACGAGACTTGGGGTAAAGAGCTTCCAGGCAAGATTGCCTTTTTTTCGTCCGAAAACTCCGTCGTCCCAGATAATTGTCCAGACCTACCCTTGGTAGCTTTGCCACGAGTCGACGACACTTATCCACCGCAGAAGAAATCATTCATGATGCTACAATACATGTGGAACAATTATGGGGATCGTTTCGAGTGGTTCCTCAGAGCTGATGACGACGTCTACGTGAGAACGGATCGTCTAGAGAAATTGCTACGATCCGTCAACTCCAAGAGGGCCATGTACATTGGCCAAGCAGGCAGAGGCAACTCCGAGGAATTCGGTCTGTTATCGTTGGAGTACGACGAGAACTTTTGTATGGGTGGGCCAGGTGTTATTCTGTCCAGGGAGACCTTAAGGAGAATCGTGCCGCACATCAAGTATTGTCTGAGACATTTGTACACTACGCATGAAGACGTCGAATTGGGAAGGTGCGTGCAGAAGTACGCCGGTATACCTTGTACCTGGAGTTACGAG
>Hym274
ATGGAGGACGAGCTACGATGCCCTTGTTGCAAAGAATTATTCGTCGAGCCGGTACTTTTACCCTGTTGGCATGCTCTTTGTCTGGCGTGCGCGGTTAATCTGCAAGCACCCCCGGATTCTCCCCCGGAATCGACAACCGATTCATCGAACGCGCCAGGATCCGATCAGGAAGCCGATAAACTCTCGATTCTTTCCGAGACGGATTCCGGAGTGGTGTGCAGCAGCACGTCGACCAGCTCGCGACCAGGAAGCTATGTTGGCACACCCGGAAACGGAGGCTTTCCACCGTCAGGAGGCACTTTGTGTCTCTCCTGTCCCGTTTGTCAAAAAACCGTTTACTTTGACGAAGGAGGGGCTCACAATTTGCCCAAGTACAGGGCGATGCAACATATCGTAGAGAAATATCAAGAATCGAGAAACACGAGACTGCAATGTCAAATGTGCGAAGCCGAACCTCGGGACGCAACTGTCGCTTGCGAGCAATGCGAG
>Hym275
GTACCAGTTTATCCACCAGTGACAGGTCCTTTAGCAATTTATAAGCGAGATGATTTCTATAGTACAATTGATTACGCTTTAGATGGCTACTATAATCTTAGTAACGCAATTGGATCTTATTCATATACCGAAGAAGATAATTCGTTTAGTCCAGTTACTCTATGCTTATATCAATACAAAGAAGGTATTATATTTGGTTTTAATGAAAGTTATGTTTTTGATAAAGAAGTTATAGAAACTTGCATAAATATAACCCATCAGGTACATAATGAATTTAATATGTCAAAGCTCTTACTTGCTAAACAAAACATTAATGTTAATTTTTCAGCTCTTGTTAGAGCTTATTTAAAGTTTGCTTTAAAAACAGTTAATTTGAAGGCTGCTGGTCCAATGACACCACCTGATTGTTATCAATTTAATATTAAAATTGATTTTGATAATCGTGATTTCGATGGACAAATGCTACTTTCATTAGATGCTGAACCAAAGCGATTACAATGTAAAGGTGATACGCGTTATATAACGGATAATCGTATTGAATCAGCGCTAAGGACATTATTAAATTTACTTGTAATTTTAATTTGTACTGTATCTCTTGTGTTATGCTCAAGAGCTATATACAGAGCACAATTGTTAAAATTTGAAACTATGAATTTCTTCAAAAAAGCATATGGCAAATCGTTGAGTCTTGATGGAAGATTAGAATTTTTAAATTTGTGGTATGTCATGATTATTGTGAATGATCTTTTAATTATTATGGGTTCAGCTATAAAAGAGCAAATCGAACGAAAACAGTTTGGCAGTGATCATTGGAATATATGCAGCATATTTCTTGGTACAGGAAATTTACTTGTTTGGTTCGGTGTATTAAGATATCTCGGTTTCTTTAAAACGTATAACGTTGTTATTTTAACATTGAAAAAAGCTGCTCCTAAGGTAGCACGATTTTTAATATGCGCAATCCTCATTTATGCTGGTTTCACTTTTTGTGGCTGGTTAATTTTAGGCCCATACCATTTGAAATTCAGATCACTTGCTACAACTTCCGAATGTCTTTTCGCTCTCATTAACGGAGATGATATGTTTGCCACATTTTCTGCCACTTCATTTACCAAATCTCCGATTTTATGGTGGTATTCTAGAATGTATCTATACACGTTTATTTCGTTGTATATATATGTGGTTTTAAGTTTATTTATTTCTGTGATAATGGATGCTTATGACACGATCAAAATTTATTATCGCGATGGCTTTCCGAAAAATGATTTACAAACTTTTATTGCGGCGTGTACAGATGAAGCATCTAGTGGCCTTTATAGAGATGATTCTGAAAGTAGTGATTTATCGGAGCTTTTAGATCGCTTTTGTTGTTGTCGGAAAAGACCCTTTTACGGGTCATTCTCAGGATCAAGTACGGAATTCTCAACGAAATCGGAACAAACGTGTGGAGGAGCAATCTGTATA
>Hym276
CAACGTTTAAAGTTGGCAATAGCTGTGGCACATAAATTAGGTATTGTAAAAACAAAAGCAGAATTTTTTTCTCAAGTACATAAACCATCTGTAAATCTCCACAAAGAATGTCTTATTGTTGGTAGAGCAAAGTTAGAGATAAAAAAAGCTGATAGAGTTAAAATAGAGTCTAGAAGTTCCAATTTTTCTTATACAAGACCATCTGTATGTCTTTTGGAAAGAATAGCTAGCTGTATTGTACAGAAAGAGCCAGTTCTTCTAGTTGGAGAAACTGGCACAGGGAAAACAAGTTGCGTACAATACCTTGCGCAGATAACAGGCCACAAGTTGATAGTAATAAATATGAACCAACAGAGTGAAAGTACAGATTTACTTGGTGGCTACAAACCGGTAGATCTTAAACTTTTGATTCTCCCAATTCGCGAAGAATTCGAGATTTTATTTCGATCTTATTTTGCAATTGAACCAAATTTAAAATATTTAAATCATATTGGGCGTTGCTTTGAAGGAAGAAAGTGGAAGATGTTGATTACTTTAATGATTCATAGCACTAGTGCTGCTTTGAAAAGACTGAAGACGTCTACAAAAAATCAAAATGAGGTAGAAGTTTTAAAGAAATGGGAGAAACTAGCAGAGAAATTAGAAAAACTTCAGTCTCAGGTGCAAAGTCAGTTTTCTTTAGCATTTTCATTTGTAGAGGGTAGTCTAGTCAAAGCACTGAAAAATGGAGATTGGGTTTTGTTAGATGAGATAAATTTAGCTACTGCAGAAACATTAGAATGTCTTTCTGGTTTATTAGAAGGATCTTGCGGATCTCTATCTTTATTAGAGCGTGGAGACAAAGAACCAATTAAAAGGCACAAAGACTTTGCAATTTTTGCTTGTATGAATCCTGCAACAGATGTTGGGAAAAAAGATCTTCCCATGGGTCTGAGGAATAGATTTACAGAATTCTTTGTTGATGAACTCACAGAAAAATCAGACTTACAACTTCTAATAAGTTCATATCTGAATGATTTAAATCTGCCACCAGAAAAGATTGAAAATATTGTCAAATTTTACTTAAGTGTCAGGAAAGAAGCAGAAACCAGTCTTCTTGATGGAATTGGGCATAAGCCACATTACAGTTTGAGAACACTATGTCGTGCTCTAAGTGTATCTGCACAGAATCCTTGTGGAAATATAATGAGATCCTTATATGAAGCATTTTGTTTAAGTTTTCTAACACAGTTAGATAGTAAATCTTACCCAATAGTACAAAGAATGATTGTAAAGGCTATCTTAGGAGAAAAAGCTGCCAGTGCTGTTATTGGAACTCCAATTCCAAGGCCACGTGGTCATGCTGAGAGTTTTATATGCTTTGAGGGCTATTGGATCTCTAGAGGTGATCTTGAGCCACAGATTCCAGAAAAT
>Hym277
CATTTCATGGTATGTCGGCCAGAGGTAAGTCGTGATGAACTACACCCAGAGGAGGGACAAGTACCGATGATTACATCGCTAGCTTGGAAGGATTTATTAAATGAGAGAGGTCAGGTAGAGGATGATCTTGCCCTTCGTAAAGGAATATTTTTTGGTGGACTAGAACCTGCATTAAGGAAAATTGTGTGGCCCTTCCTTCTTCATTGTTATTCATATCAAAGTACCTATGAAGATAGAGAACATATTGATGCCATTCGTAGACAGGAGTATGAGGAAATACAAAAACGTAGACTGAGTATGGGCCCAGAACAAGCAGACTATTTCTGGAGAAATGTGGTGTGTATTGTAGAAAAAGATGTTGTTCGTACTGACAGAGGAAATCCTTATTATGCTGGAGAGGATAATCCAAACATTGAAATAATG
>Hym278
ATCCTGATTGAATCAGATGATGATAGGCTTTATGTTGTATATAATGGAGGATTAAGCATGGCTTTGGAAGCATTTCATATGCTGCATATTATGTATCATGAAGCAACAGCGTGTCATGTTGCTGGTGATTTAGCTGAACTAATAGCTATTATTGTTGAACTTGTGCGATGTATTAGAACTGCAAGAGATGGACCTGATGCAAGGAATATATTAGCGAATTGTAAAGAATGGCCAGATATTCTGCGGAAATTAGCAACATTGTTAAATACATACAATCCTCCGGATATGAGAAATCTTGCTATAGATCTTTTGAAAGAACTTGTGATGCTTGTTCCTGCTGAAGCGATCTCAATTTTGGCACCATTGCTGTCACACTGCCATGCAGCTCTTCAAGAATCTCACGCTGCCGTTCCACCTGGCCCGTATCTTCCAAGAAGATCTACTCCTCCAGGAAAGATGCCTACTCGACCTGCTAGACCGATGGTTCAAATGGCCGTACCACACTCTCAATTAGAGGCGTCAAAAGGAGTAGATCCAGAATATGATAATGCTTTACTCGAATTTTATTTACCATATCACGAACTTATCGACGTAATGTGCAGATTAGCAATAAATAATGATTGTATGACAGATACATTAGTAAATCTGAGCGCTATGTTAGGATTTGAA
>Hym279
ATGAGGCGAAAGGCAGGAGTTGGTGCTATTCAAAAACAAAAGCTGGAGCGAGAAAAATATAGAGATAAGGGAACTGAGATTCAAGAAAATCAGTTTGAGCAAATGACAAAGCATATGGAAACATTTCGCGTGAATTTAGAAGAATTCGCCTCAAAGTATAAAAATGAAATTAAGAAGAATGCACGCTTTCGGCGGCAATTCACTGAAATGTGTGCATCAATAGGTGTAGATCCTTTGGCCTCAGGTAAAGGATTTTGGTCAGTTCTTGGCATAGGAGATTTTTATTATGAACTTGCTGTTCAAATTGTTGAAGTTTGCATGGCTACAAATTATAAAAATGGTGGATTGATATCATTGGACGAACTTAGGACAAGATTGATACAAGCTAGAGGTCGTAGGAAAGAACACCAAGAGATCACAAATGAAGACTTATTAGCTGCAGCCAAAAAATTACGAATTTTTGGAAATGGATTTTCCATTGTTCCAATTGGACGTGGCAAGCATTTAGTACAATCTATCCCTGGTGAATTGAGTATGGACCATACTGCTGTGTTACAGCAAGCTAGTTTATCTGGAAATGCATATATTTCAAGAAATATGTTGTGCAAGGAGTTAAAATGGGAACCAGATAGAACACAAAAAGCCTTGGACCACATGGTAAAAGAAGGACTGGCATGGTTAGATGAACAAGGTGAAAATGAAACATTATATTGGTTTCCTAGTTTATTTACAGCCTGCATTGTATCCAAAGAG
>Hym280
GGATCCTGTACAATGAAATTGAATTCTACGACGGAGATGATGCCATGTAGCCTACGTGGATTCATCGATATCCATCCCTTTGTACCTATTGAACAAACCAAAGGATATCAACAGCTATTTGCTGAACTGGAACAGGATTTGTGCGCTATAACTGGTTACGATAATATAAGTTTTCAACCGAATAGTGGTGCTCAGGGAGAATACGCCGGTCTAAGAGCTATACAACGTTATCATGAGTCAAATGAAAACAAGAATCGACAAGTCTGTTTGATTCCTGTTTCTGCTCACGGCACTAATCCTGCCTCTGCTCAAATGGCCGGTATGCAAGTGAAGCCTATCCTCATACAGAAAGACGGCTCTGTGGATATTGTACATCTTACAGAAATGATCGATAAATACCGAGAGACGTTGTCTTGTCTGATGATAACATATCCGTCGACGAACGGCGTGTTTGAGGAGACCGTCGCTGATATTTGTGATATGGTTCATGAAGCTGGAGGTCAAGTGTATCTAGACGGTGCTAACATGAATGCTCAAGTTGGTCTATGTCGTCCTGGTGATTATGGCAGTGACGTTTCGCATCTAAATTTACACAAAACATTCTGTATA
>Hym281
CAAGATGCTGTATCTGAGGAAGATAAACAATATTTGACTGATTATATAAAAGAAACAGAACAGCGACTAAATGCAAAAGAAGAACTTCGAGCAGCTAATTTAAATCCTAATAGACCACCAGAAACATATTTTAGCAAATTAGATTCAACGCTGAAAAGAAATACTACGTTTGTTAAGAAATTAAAAAATTTTAGTAGCACACAATTAGATACAGTTCTAAAGGATATGACACATTTAAATTTGACAAAATATGTAAGTGAAGTTGCTACTGCTTTGGTGGATGCTAAATTAAAAATGACAGATGTCGCACCTGCTATTAAGGTATGCAGCTTCTTGCATCAAACATACGCAGAATTCTCAACTCATTTTTTTGAGAATTGGCAAAGAATTTTATCTCTAAAGGTTGTAGACAAAATTGCAAATCCAAGCAAACTTAGAGTCGATCTTCGATTTTATGCTGAACTGGTGAATGCAGGGATTTTCACACATAAGCAAGGATTACCTCTGCTTGGTTCTGCATTAACAGTTTTAATTAATATGGATAAAGAAGAACATAACAATGCAAGCATCATATTAAGCTTCTGCAAACATTGTGGTGAAGATTATGCAGGTCTTGTATCTAAAAGAGTAAGAGAAATATCCGAAAAGTTGGGTATAACTATACCTAAAAGCAAATTACTTTCTCCTGATAAACAACAAAATGTGAGATTATTGTTACGAGATTACTACAATTCATTATGTAAACATTTATTAAAAGAACATAAGGATCTTCAAGCTTTTGAGAAACAAAATCGAAAGATTTTACAAACCAGAGGCGAACTGAGCTCAGAAAGAAAAGAAAAACTTGAGAGTCTTCAAGTATCCTATGATCGTTTACTTAATAATGTGCAAAGCTTTTCTGATACTTTAGATGAACCTATGCCAGAACTTCCTGTAAATAGTGAGATGAAAGCAGAAGCAGAAGAATCATTGAAAATGATTAGCGAAGGAGAAGAAAATAGTATTTTAGAAGATATGTGGGGAGATGAAGAAACCAGACGATTTTATGAAGTTTTGCCAGACTTAACAGTATTCCTTCCAGGATCATATTTGAAAGAAGTACCTAAACAAGATGCTCCAATAAGCGAAGAAGCTTTAGATGAGGAAATAACATTTGATGAACTAGAAGAAACTGAAAAAGTAGATGAACCTGAGGCAGAAGTGGAAGAACCACAAGTTTCGAATATAAGTAATAAAATACTTCTAGATGCATTTATAACGCATTTACCAAATTGCGTAAATCGTGAATTAATTGACAATGCGGCAGTACACTTCTTAATGAATCTCAACACGAAACATAACAAGAAAAAGCTAGTGAAAGCATTGTTTGGTGTTTCTAGAATTCGTTTAGATCTACTGCCATTCTATTCACGATTGGCAGCTATTCTTTATCCTGTTATGCCTGATGTTGGCAATGATTTATGTTCAATGTTAAAACATGACTTTAAATATCATGTACGAAAAAAGGATCAAATTAATATAGAATCAAAAGTAAAAGTTGTTAGATACATTGGTGAACTTGTTAAATTTAAACTTTATTCAAAGATAGAAGCATTATATTGCTTGAAAGTTTTGTTACACGACTTTACACATCATCATATTGAAATGGCTTGTAATTTGTTGGAAACATGTGGAAGATACCTATTTTGTTCACCAGACTCACATCAAAGGACAAAGGTATATTTAGAACAAATGATGCGTAAGAAGGCAGTCACTGCATTAGATTCACGTTATGTAACAATAATTGAAAATGCATATTATTATGTAAATCCACCAGAATCTACTGGGGGTGTATCAAAGAAAGACAGACCACCTATTCATGAATTTATAAGGAAATTATTATACCAAGATCTCTCAAAAACAAATACAGATAAAGTTCTCAAATGGATGCGTAAACTAGATTGGGAAGATGAAAGTGTATCATCCTATGCTATTAAATGCCTCACTGCTGCATACAATGTTAAATATTTGAACATTCGATGTGTAGGAAGTTTATTAGCTGGACTTGTTGCACATTACGAAACTATAGGTCCTCACGTAGTAGATGGTGTGTTGGAAGACATAAGACTATGCATGGAAATTAATTTACCAAAATTTAATCAACGACGTATTGCTATGGTTAAATATCTCGGAGAATTGTATAACTATCGTATGGTAGAAAGTGGAGATATTTTCCGAACGTTGTATCTTTTGATTACATTTGGAGTCAGTATGGATCACTCCATACCAAGTATTTTAGATCCACCTGACCACCTTTTTAGAATTCGATTAGTCTGTACATTATTGGAAACTTGTGGACAGTACTTTAGTGGTGGTTCTAGCAAGAAAAAACTCGATTACTTTTTAATATTTTTCCAAAATTATTATTGGTTCAAATATACAGATCCTATTTGGACTCCAGAAAATCCATTTCCAGTGGGCATAGATTATATGTATCGTGATACATTAACAATGTTGAGACCAAAAATGCAATTGTTTCAAAGTTATAAGGAAGCACAATGTGCTGTGGAAGAATTGCGAAATACATTATATCCCACTCTTGGAAATCCTATTGCAGAGGATGGTATTGAACGTACTGATGTAGAACCTGATATGGGTGTAATTGCTGAAGGAGATGAAGATATAGCTGTAACATCTGGAAATGGTAGTGGAGATGCAAAAGGTGTGGCTGATTTGCATTTTGAAGAATCTGAAGATTGTTCTGAAGCACAATCAGAAGAAGATTGGACTGCTGATGCAGAAAGAGATTACACTATGGGTACACAAGAAAATACCCAAGGAGATCAAAGTCTTTCAGAAGGTGGTACTGATGGTGTTATTATGGATGTTACAGAATTAAATGCAGCATTACCGGCTGGCCCTAGAAGAGTAAGTTGTCCTGAAGATGATGACTTCTTGTCTGCTCTTGATAAGATGGTTTCAGATAATATACAAGATAGAATGCGAGATTCAGTGAAACCGCAACAAGTGGATATTTCAGTTCCTTTGCATGTAAAAAGTACTAAAAAAACATACGAGCAACTACAAGAAAGACCTTCTGATAATAGTACAGTCGATTTTGTACTTATGTTAAGGAAAGGTAACAAGCAACAATACAAGAATTTAGCAGTTCCTGTGTCATCAGAATTAGCAATGAATCTTCGAAATAGAGAACAGGAACAGAAAGAAGAGAAAGAACGAGTTAAAAGATTGACACTGAATATTACAGAAAGACAAGAAGAAGAAGATTATCAAGAAACAATTAACCAGAGTACCAGGCCAGTGACAGTAAATTTAAATAGAGAGCGACGACAAAAATATAATCATCCTAAAGGTGCACCAGATGCAGATCTTATATTTGGCCCCAAAAAGATACGG
>Hym282
GAACGAGGGGTGGATTACGAGTTTAGGGTAGCTGGTCAAAACGCGATCGGATTCGGCCAAGAGACGGTGCGATTCTGGTACAGTCCCGAAGGAGAGCCAACTGGCCCACCGACGAATTTATCCTACTTTTTCCAAACTCCGGACACGGTGTGTGTCACGTGGGATCCGCCTCTGCGACAGCACAGAAACGGTCAGATCACCGGTTACGATGTTCAATTCAACAAGAAGAACGATCACTCTACAACCATCAACAGGAATACGACCAAGACGAGAGCGGTTTTCACGAATTTGGAGGAAAATACGGAGTACGTGTTTCACGTGAGAGCGCACACATCTAGGGGGAGTGGGCCATATTCGGAAAAGATCACGATCATAACGGAGAAAGATATTGGCCGGGCACCGATGTCGGTAAAAGCGGTGGCCACGTCGGACACGAGCGTGGAGGTTTGGTGGGAACCGGTACCTAACCGTGGAAAGATACTTGGATATCAAATATTTTACACGACAACCGCTGTCGAGGACCTAGACGAGTGGAAGCAAAAGACTGTCGGTCTCACCGAGTCGGCGGAACTTGTCAACTTAGAGAAATTTACTCAGTACGCGATCACGGTAGCAGCGAGATATAAGACTGGCCTTGGAAGACTCAGCGAGAAGGTGACCGTCAAGGTGAAACCGGAAGACGTGCCTTTGGATCTAAGGGGGCCGGACTCGTCCACGCATACCATGACTCTTTCCTGGAAACCGCCTATCAAACTGAACCCCATGAACTACAAGGTCTCCTTCGATGCTGTCAAAGAGTTCGTAGATTCACAAGGTATCACGCAAACGCAGATAGTGCCACGCAGACAGATTCTCTTGGATCCTAGCGTGACGACGACCATGATCAACGAACTGCAGCCGTTCACCACGTACAATGTGAATGTGAGCGCGGTGCCAAGAGATGGTCAGTATAGGCCACCGGCTAAGATCACCATTACCACGCAAATGGCAGCTCCGAAACCTATGGTCAAGCCTGATTTCTATGGTGTGGTTAATGGAGAGGAGATTCAAGTGATTCTACCTCAGGCCTCCGAAGAATATGGATCAATTTCGCATTACTATTTGATCGTCGTGCCCGAGGACCCGTCAACAGCGGATAAACAACCCGACGAATTGACTGAGGACATGATCGCGGGAAAAGGGGCTAAGGAAAGGGAGAATGCTCCTTACATCGCTGCCAAGTTTCCACATAGAGATATTCCGTATACGTTCCATCTTGGCAGCGGAGATATATACGAGGGTTATGAAAATCGTAAACTTGAGAAGAGTAAACGATACAGGATCTTTGTGCGTGCCGTTGTCGACACACCGAGGAAG
>Hym283
ACAGGCACGATGGTACAGTCGTTGAGCGTTTACGAGTTGGACAAAACCGTGGAGGAACTGAAGGACGGCTGCTTCCCGCCTGGTTCTCAGATCAGGCATCTACAAATATCGCATTCGTCCCTTCGAGATATCAGCGAGGGCGCATTTACAAATCTTAAAGACAGTTTAGAATCCTTGGCCCTACTTTCAAGCCGTTTGCTCCACGTGCCACAGAAATCATTGGCTGACCTTCGTAAACTAGCAGCCTTGGATCTCGAAGGCAATTTAATACAAGACCTGTCATCCTATTGCTTTTACGGATTAAAACTAATGAAGCTGACTCTAAAGGGCAACCAAATATCGAAAATCTCGGAATACGCGTTTGCAGGGCTAGAAGACAGTCTCAGTGATCTGGATCTAACGGAAAACAAGCTAAAGCTGTTTCCCATGGCGCCATTAAGAAGGTTAGAGAGCCTCGCCTCTCTGAGACTCGCTTGGAACGAAATATCCGAGCTACCAGACGACGGCTATAGTCTATTAAGCGCGCTGTTGATCCTAGACTTAAGTAGCAACAACTTCGAGAAACTGTCCGAGGATTGCCTGCGATCGTGTCCAATTTTACACACTCTATCCTTCTATTACAATTCCATAGAAACTATCCACAAAGACGCATTTATTTCGCTCAAGGAACTCGAATCGATTGACCTGAGCTATAATAAGATTGTGTTCCTCGACGTGGCGACGTTCAAGGGGAACGAAAGATTACGCAACATCGAGCTGAGCAATAATCACATCCACTACATCGGCGGAGTGTTCGCCAGGTTGCCCGAATTACGTGAGCTTTACCTAGCGGAGAATAATATTCTAGAAATCCCTGGTGACGCGTTTATCGGCAGCGTGAGCCTGGCGGTTGTCTACCTTCAGCAGAACGCCATCAGAAGAATCGATGGCAGGGGTCTTACCAGTCTGACCCAATTGGCCCAATTGCATCTGAGCAACAACTACATCGAAAAGGTGCCGCTGGAATTCCTCGAACACTGCGAGAACCTTTCCTCGCTGTCTCTCGACGGTAACAAGATCCATGAGCTTCAACCGGGCACTTTCTTAAAATTACATCAACTGAGGGAGTTACGGTTGCAGGACAATAACATCACCGAGGTGAAACGGGGTGTTTTTTCGCCCCTTCCATCGTTACTCGAGCTCCATTTACAGAACAACGCAATCACCGACATGGAAACAGGCGCGTTGAGGACCTTGCACAGTCTTCAACACGTCAATCTGCAAGGTAATCAGCTTACCGTACTGGGAGACGTGTTCCAGTTATCCGCTTCGGAATCCACGTCCGGCGGAAGTTCACTGGTCTCCATTCAATTGGATAGTAACGGCCTGGCCGTGTTGCACAACGACTCTTTGCGTGGCCAAGCATCGGTTAGGATCATGTGGCTCGGTCATAACAAATTGACACACCTGCAGGCGCCGCTGTTCAGGGATTTGCTGTTGGTCGAGAGACTCTACTTGACCAATAACTCGATATCCAGGATAGAGGACGGCGCCTTTCAGCCCATGCAAGCTCTAAAATTCCTTGAACTGAGCATGAACAAACTCAGTCATATTACAGCACGGACGTTCTCCGAATTGCATGAACTGGAAGAATTGTATCTTCAGGACAACGGTCTCAGGCGATTGGATCCGTACGCTCTGACAGCTTTGAAGAAGTTGAAAGTCCTAGATTTGGCGAACAATCATCTAACTGTCCTTCACGACGCCATCTTTCAAGAAGATTTACCGATCAGAACGTTGAATTTGAAGAATTGTTCTATTATAAGTATAGAGAGCGGAGCTTTCAGAGGACTTAATAATTTATCCGATTTAAACCTCGACGACAATCACCTTACAGCTCCTGCCTTGTTTAACCTACACATCTCAGGCCTTCGAACTCTAGCCGCATCTGGGAATAACTTCAGTCAAATCTCAGATCATAGCTTGAACGGCCTGCCATCTCTACAGGAATTGTATGTCGATAGAGCAGAGATCTCTCAGTTACCGGAAATCATCTTCGTATTAAATCGAAACCTGGCTCGATTGCACTTAAACAAAAACAACCTGCGGAATCTACCTCCAGGCATCTTCGACAGACTCGTGTCTCTCAGAGAGATTAAATTGGATCATAATCGGTTCCAGGACATTCCGTATTCGGCCTTGGCCAATGCCTTGAACCTCGAGATCCTCACGCTATCCAATAACGAGATCGTGAACGTGGACGTGGCCAGTTTCGCTAGCCTCAAACACCTGAGGGAATTGGACCTCAGCCACAATCGAATCGAGACAATGTCCGGCTTTGCCACGGCCAACCTATCGTGTCTCACCTCCGTAGACCTCAGTCATAACCATCTAAACGCTCTTCCTGCAAATTTCTTTGCTCATTCTTCGACACTCCGCAAGGTGGATCTTTCTGAGAATAAATTCAGACAAATTCCAGCTGTAGCGTTATCCGGCCAGAATCTTCCTATGCTAACTTGGTTGAATTTGACTAGGAATCCCTTGAATAGGATTCATGTTCTCCCTTCGGAAGCGAAATACCCATTTCTTCAAGAAGTGCACATATCAGGCACGAATCTCAGCATAGTAACGTCGCAAGATTTCGAGGCGTTCCCTGCTCTATTGCATTTGTATTTGAGCCAGAATTGCATATCGAGGGTGTCACCAGGGGCATTTAGAAGTTTGCCTAACCTCTTAACCCTGCACCTGGGAACCAACAACTTGGACATTTTGCCGAAAGAGAGGCTACAAGGGATGGAGCATCTAAGGATCCTGAATCTGACCCACAATCTACTGAAAGAGCTGGACGAGTTCCCGGAGGACTTGAAGTCCTTACAGATATTGGACCTCTCGTACAATCAGATCAGTATTGTGGGCAAGGTGACGTTCAAGAATTTGGTCAGCCTGGTGGAGCTGCATCTTTATGGTAATTGGATCAACGCTATCTCCAGCGAGGCGTTCAGACCGCTCAAGAAGCTACGATTGCTGGATCTCAGTAGAAATTACTTGGAAAATCTACCGTTGAATGCGTTCAGGCCTCTCGAGACGCAGATTCGGAGCCTACGCGCCGAA
>Hym284
ATAACGAATAACGACGTGATGAATACCACAGCGGTGAAGAGCTACCGTGTAGTCACCATAATTCATCCGCCATTTGTGATGTACAATGAAGAAAACGGCACGTATTACGGTTTCTGCATCGACTTGCTGGACGAGATTAAAGACACGGTAGGCTTTCAGTACGAAATACGAGAAACGGAGGACAGACGATATGGAAGTTTAAATCCAAATGGGAGTTGGAACGGAATGATGAGAGAGCTGATCGACAAACGAGCTGATATCGCTCTAGGATCGGTCTGGGTCACAGCGGAGAGGGAGAGGGTGGTCGATTTCACGGTGCCTTACTACGATCTGGTCGGTCTGTCCATCATGATGTTGAAAACGAAAACAACCAGCTCGCTGTTCAAATTCCTCACGGTATTGGAGAACGAGGTCTGGTTCTGTATCCTAGCCGCTTACCTCTTTACCAGCGTCTTGTTGTGGATCTTCGACCGTTGGTCTCCGTACAGCTATCAGAACAATCGAGAAAAGTACAAGGACGACGACGAGAAAAGAGAATTCAATTTAAGGGAGTGTTTCTGGTTTTGTATGACTTCCTTGACGCCACAGGGTGGCGGAGAGGCCCCAAAAAATCTTTCCGGACGACTGGTCGCTGCTACTTGGTGGTTATTCGGATTTATAATCATCGCGTCGTACACGGCGAATTTAGCTGCGTTTCTGACAGTGTCCAGGCTAGAAATTCCAATCGAAACGTTGGAGGATCTCAGCAAACAGTATAAGATTCAATATGCGCCAGTGATAAATTCTTCAGCTTATATTTACTTCAAGAGAATGGCTGCCATTGAATGGAAATTCTAT
>Hym285
TATGATATTCCTAGTCCACATCCAAACGGCGACGTGAATCGATCGATCGCCACCCCACCGAGTTCTAGTTCGGATCGAACGTTCGGTAGTAACCCAGGCACATCGAGCAGTTCTATATATTGTTTCTTATGTGGCTTGCATAGTGATTTAACCCTCGCAAGAGTGTTGTATGGTCGGCCTCAGGGTCGTAACGCACCATTTTTCCCTGAATTACTACGTCATCAGTCTCCGCCGAACGCCGAGCAACTTAGGGAAGACGGTTCTGCGCTAGTATGCACATTCTGTTATCATTCTCTTTTGGCGCAGTGGCGTCGTTACGAATCTCTTCCGAGTGGTCAACAAGCGAATGCCGCGGAAAGGCAATACAACACGCACGATTACTGCTGTTATGTTTGTGGTATTACGACGTATAGGAAACGCGTCAGAGCGTTACTCGTGAAGGACTTTCCTTTCCTGAGATATCACAGACAACCTGAAAAGAGCCTGTTATTGGAAAACGGAGATTTCGCAGTGGTCTGTTTAGACTGTTACGAAACATTGCGCACGCAAAGCCTCGAATACGAACGATGGGGCCTACCCGTTGAAAAACGCGAATACAATTGGATAGTGCAACCTCCACCGCCGGAAGATAGCCCTGACGCAGCTGTCGCGAGATTGCCATCCGGTGAAAGATCCGAGAAGGTG
>Hym286
AAGCATAAAACACTAGCTCTAATAAAAGATGGTCGACCAATTGGTGGTATCTGTTTTCGAATGTTTCCTACTCAGGGCTTTACAGAAATAGTATTTTGTGCTGTTACAAGCCAAGAGCAAGTTAAAGGCTATGGTACACACTTAATGAACATGCTTAAAGACTATCATATAAAAAATAATATATTACATTTCCTTACATTCGCCGATGAATTTGCAATCGGATATTTCAAAAAGCAGGGCTTTAGTAAAGATATAAAATTACCTCGGTCAATGTATCAAGGATATATTAAGGATTATGAAGGAGCAACATTAATGCATTGCGAATTGAATGCGAAAATTGTGTATACTGAATTTACGGCTGTGATACGAAAACAGAAAGAAATTATTAAAAAGTTGATTCATCAAAGGCAACAAGAGATACAAAAAGTTCACCCTGGTTTAACATGTTTCAAAGAAGGCGTTAGGGGAATTCCAGTTGAATCTATACCTGGTATTCGTGAAACCGGTTGGAAAAGTTATACTCAGACAAGAACAAGAGGAGTAGCTAAAGGAACTCAAGGGCCAGAACCAATGGAAGCATGCTTGGATATCACTGATTCTTTGTATAATGCGTTAAAAAATGTTTTAAATAGCGTAAAAAATCATAGTACAGCATGGCCATTTTTAAAGCCTGTGGATAAGAATGAAGTGCCAGATTATTACGATCATATTAAATATCCAATG
>Hym287
ATGGAACGTTGGGCAAAAACCTTGAATCAAAAGAAAGAGAATGCAAAGAGTAATTGGAATTCTGAATTTGCTGGTGGTGATGGTAATCAAGGTGTCGGAAGCGGAGCTGCAGATGCAGGATACGCTATATTGGAAAAAAAATCTCTTGCAAATTCTTATCATGAGGATGAAGATCAGAGCGGAAATAACGGTTTGGTTGCTGCCTATGGTGGTGGTAGTGATACAGAAGAGGAAATAGAGGATGTACAGCAAGAAGAAAGGCAACACACAGATTGGAGTAAATTAGCATGCTTACTGTGTAAACGACAATTCCCAAGTAAAGAAGCATTGCTTCGACACCAACAGTTATCTGATCTTCATAAACAAAATTTGGAAAATTGGTATCAAGTACGTGGTTTAGACCCAAACGATCCACAGCAAAGAAACAATAAATATCGCGACCGCGCCAAAGAAAGAAGAGCAAAATATGGTGAACCAGAACCTCCACAACCAAATAAACTTAAAGAAAAATACTTAAAAACTAGGGTCGAAGAAATATCGGTGTCATATGAAGAACCTACGAGAGCCGGTATTGGTTCAGATAATGTTGGTAATAAACTTTTACAAAAAATGGGATGGAGTGAAGGAATGGGGCTTGGTAAATCGAACCAAGGTAGGACGAGTATCATTGAAGCTGAAAGAAGGGTTCCTACAGCTGGATTAGGAGCAAAATCGTCATCTTATAGTGCGTTACCAGGGGACACATACAAAGATTGCGTAAAGAAAATGATGTACGCGCGTTATCAAGAACTATCTGATACA
>Hym288
AATGCCTTAATGGACAAAGAATGTGGCATCACTAAGAATACCGAAGTAGAATTGCTGGTGTCAAGCACAAAGGGCCATCCAGATGGAATTAACGGTTCATGGAACAAACAAGCTTATCGATCGCAAGCCACGGAGAATACTCATTCTGTTAGTTTATTAGCCGGTAAAAATATTCAAAGGCCGCAACTAATGTTCAAAGACAAAATTGACAATAGCTCTAAACCCTGGTGTCCTAGAATTAAAGACAAACCCAATTCTTTGAAACCTTTGGCTATTTATTTGGAAGAAGGTGAAAATGGTGAAATCTTTAGTCATCCTTATGAATACGAGCTGGATATGTTTGTCCCTCCTAATGATCAGTTGAAAAAATCGGTACCAAGAAAGTATAAACCCCTGGAAGAAACGCTATTGGTAATGATCAAAGATCCGTCGGATATTGAGTTATTGATAGAAGATCTAAAAAGGTATAAAGAAATTGCTGTAGATTTGGAACATCATTCGTATAGAAGCTTTCAAGGAATCACCTGTTTGATGCAGATCTCAACAGGAGATACAGATTACCTGATTGATACTCTGTCGTTACGATCTGAATTACACGAGCTAAACGAAATTTTTACCAAGTCTACGATACTAAAAGTTTTTCACGGAGCAGATTTGGACATTCAGTGGCTTCAGAGAGACTTATCTCTATACGTAGTAAATATGTTTGATACGCATCAAGCGGCAAAACAACTTAACCTGCCGTACTTAAGTTTAGCATATTTACTAAAACATTACTGTAACGTAGATCCTGATAAACATTTTCAAATGGCAGATTGGCGCATAAGGCCTTTACCAGAGAAACTTATAAAATACGCCAGGGAGGATACGCATTATTTACTGTACATAAAGGATTTATTAAGGAATGCTTTAATAGACGTTGCTAACGGACAAATCAATATTTTGAAAGCTGTATACGACAGAAGTACAGAGATTTGTAAAAACACTTATATAAAACCAGTTTGGACGGAGGAAAGTTGCATGATTATGTATAGAAAGAGTCAGAAAATGTTTAATAATAAACAGCTTTATGCTCTGAAAGAATTGCATAAATGGAGAGATCAAACTGCCAGAGGGGAAGATGATAGTATTGGTTACGTATTGCCAAATCATATGTTATTGAACATAGCTGAAACATTACCTCGTGAAATGCAAGGAATTTTGGCATGCTGCGACTCTATTCCTCCTTTGGTTAGACAGAATTTATTAAAACTACATAAAATAATATTGAAGGCTAGGGAACAGCCACTTATTAAGCCAGTCATTGAAGACGATATCAGGCAAAGATTGACGCAAAGAAATCCTGATAACAATTTAAAAACGTGGATGTATTCACCTCATGATATTCCCAGTAATATGGAAGCACGAGCTGACTTACCATGTTTGTTAGATGAAAACAACATAATAGAAGAGCACATTTCGAATATTGCGATGAAGCATGCAGTGACTGTGTTTGACAGCCCAACTCCGTCTGAG
>Hym289
ATCGTAGAAGAATATGACGAACTGAGAAGCCGCTTTGAGAAAGCTATCCTAGAGATACGCGCGATGCGCAAGGAACTTCGTGAAGCGCACGCGATACAGGACGCACTGGAGCTAGAGATTTTCGCTCACAAGCAGGACGCAGCGAGTGTCAGCGAGACGAACCAAGCCCAGCTGCAGTTAATGGCAGCTAGGATTCAAGATTTGACGAACAAGCTTGCAGCTAGCGAGAAACAAGTGAGAACGTTGAAGCAGAAGTTGACTAAAGCTGAAAGTAGAGATAAAAGAAGATCGCTATCGTTGAAGGGTCGTGAGTCCTTCCAGATCTCGCAAGAGATGGAGGACAAGCTGCTGGATCTGGAGAACAAGATCTGTGCTATAGAACGTGGAAAAGGTACCAGTGCGCCAGTATCAACTGGATGCAGCTCGAAGGAGTCGAGTCCTAACCCAAAGAAGGAGAAGAGAAGGGACGGAAAGAGTCTGGATCGTACTAGATTAAGAAGAAAATCGCTAGATAGTGCAACTAGTTCCGAACCGATGAAAGTGTTGATCAGACTCAGCACTCTAGAGACGAAGGTGGCGAACGTTACAGAAAATATGGCGAGTGACGCTGAGAAAGACTCCAGCGAGTGTAGCGAGATCAGTGCATCCTCCACCAGCGAAGTTTCATTGGAGATCATCGCGAGGTTAAGGAAATTGGAGAGGGTGGTGTCAAAGTCAAAGAGGAGGCTGGAGAAGTGTTTAGGTTCGACACAAGCGGAGGATAAAGCGGAGAAGTGTTTGCGCGAGGTGAACGACATCCTGGACTCGTGTTTAGAATGTAAGAAAAATCAAGCTAGCGCTCAAGCGACCGAGTCAGTAGGCGTAGTGGTATCTAGACTAGAGACTATACTTAAAGATAAATTGAGCGAACTCACGAAGAGACGGCAGACGCTCGAGCAGAACGGCCAACTAAACGACAGAGAGAAGATGAAGCTGGTCGCGGAGAGAGTGGCGTTCGAGTTCATCGTTTTGAGACAGATCAAGTGCGCGATCGGCCGGACATTCGACCGGAGTGCCGTTCTCAGTGAATTGGTCGAAACTAGTCAGCTTGCCTCAAGCTTAATGCGTAAGATTCACGGAACTAAGCCCAAAACGTACCAAAACACCAGTTACATTCAGTATCTTACTAGAGTGTTAGCGAATAAGTTAGTACTAGTAGGTGGCGTGGCCGCGACGGAGACGACGACCAAGGAGGTGTCCGCAGCTCGTAACGAGAGCTTGAGCTTCCTACTGCAAAAACAATGCGAGGTGAACGAGATCGTACGGAAATATAAAGAAACGAAGTTGAGACAGCTCGCAGAAGCATTGGCTGCCGAAACATTGAGCATGTCCGAGCAAGAAGATTTGAATAAACATCAGATGACCAACTCGAATAAAAAATTACTGGAAGATCGAAGAATTCGCGAAGCGTGGGTGTTGGCTCAAGAAACGGTCAGCAAAGAGTTGGTACAAGCTGAAGTGTCTCACGTGATCGTGCGTTGCGGCCAAATGTACGAACAGAACATCACTAGCATCACCGATGCTTGTCTCAACTTTGAGGGTGCGGAGAACGTAACGTTGGAATCTTGGATCGATGCCGCGCAGGCCAGACTCCGTCAAGAGATGGAACTTTCTACTCGCGAGCTATCCGACGTGTACGAGGAATGCCTTCATCAACTGAAGAAGAATAAGTCGACGATAGTTGAATCGAAGTACGAGTCCCGGCAGTTGTTAACAGAATACGCGGACGTGATTGCGCACAAAGCTTTAATAGACGCCAGAATCGGGCTTCTTCAGGAGAATACGAAACAATTGACGGTCTTCCCTGGGGAGACTTTCGTATCTAGTCTAATCCGAAACGACGACGTCCTTTCAAGTCTGCTAGAAGCGGACGACCACGAGTTCCAAAGCAATCCGATTCTCGACGCGGAGTACAGTTACCTTTATCAACAGTTTAGCAAGGACTGCGAGGAAAGGATATCCGGTTCAAAGCGTGCTTCGAAGGATCAGATGAAGAACGTTGGCCAGAGTTTGCACTACCTAGAAGAAGACTTAGTTGAATTGGGCAAACGCGTCCGAGGCAGATCGAGCGAAAATAACGAAAATACCCTGTGGCCTACGAAGTCGCCGACGGTTACCATCACCGACTGGTCGAGCGTGTGCGAAAAATGCTCGGAATTGCGCAAGCAGATTAAGAAGCTGAGCGACTACATGAATAGCGTGACTTGCAAACAGTGTGGCCAATTGCAAGAAACCATCGATAGGATAACAGCCGAGCATAATCAAGAGTTGGAGACATTGAAGCGCAACCAGGAGAGGGATTTGATGGACATCAAAGGTGAACTAGACAATCAGAGACAATCTCTAACATCTCAGTATGAACAGGAAGCGGCCAGTTTACGAGAAAAAGCGAGGAAATTAGAGCATAGACTGAACGCTATGGATTCTGAGCACTCTGCTCACGTGAACGAACTTAGAGCAGCTTATCAACGATCCATGAGCGCGGAATTGGACACAGATGCGGAAACAAGAAAGAGATATAAAGAAGAGATCAAGCAATTGCGAGCGTTGTGTGAAAAAGGTTTGCTGGCAATGGAGAATTCTCATAGACGCATTATTTCTGAGATGGAAGAGAAACATCGACAGGAATTGGAAAATCTGAGGGTAGAGAAAGAGCAGGCATTATCGGAAGAAACTCAGGCCACTCTGGCGGCTCTTGATGCTATGAGAAAGGCACACGAACACGAAGTGCAGAAGGAAATAGCTAAGTTTAAGCAGGAATTTATTAAACAAATGCAGGCACGCGAGGACATTGGCGTGCTTCATAAAGAACAC
>Hym290
ATAAACCCATGCACAGCCAGTGGAAATCCTTGCAATAACGGCGCTACCTGCGTAGCACTGCAACAAGGTCGCTACAAATGCGACTGTCTACCAGGCTGGGAGGGTCAGAGCTGTGAAATCAACACAGACGATTGTGCTGAAAAACCATGCCTATTAGGCGCCAACTGCACAGATTTAGTAGCCGATTTCAGCTGTGACTGTCCTGCAGGATTCACCGGCAAACGGTGTCACGAGAAAATAGATTTATGCTCAGGAAATCCTTGTCTAAATGGAATATGCGTAGATAATCTATTCAGCCACGAGTGTATCTGTCATCCAGGATGGACAGGTGCAGCTTGTGAAACGAATATCAACGAATGTTCTAGCAAACCTTGCAAGAACAATGGCCAATGTATCGATCAGGTTGATGGATACACTTGCACCTGTGAACCAGGTTATACAGGCAAACAGTGTCAACACACTATCGATGACTGTGCCTCCGAACCTTGTCAAAACGGAGGGACCTGCGTAGATCAGTTAGAAGGATTCGTTTGTAAATGTAGACCGGGTTTCGTTGGACTTCAGTGTGAAGCTGAATTGGATGAATGCCTCAGTGACCCATGCAGCCCTGTTGGAACAGATCGTTGCGTTGATTTGGATAATACTTTTGTTTGTCACTGTCGCGAGGGTTATACCGGATCAGCGTGTGAGATCAATATCGATGACTGTGCATCCGATCCTTGTTTAAATGGCGCCACGTGCAGAGACGAGGTCGGTGGGTTTAAATGTATGTGTCCCGAAGGTTGGACTGGAGTTCATTGCGAGGTGGACGTTGGAATGTGCCAAAATCATCCTTGTCAAAATGATGCGGCTTGCGTGGATTTGTTCATAGATTACTTTTGT
>Hym291
TCAGTGCTAAATGATATAGATGCTGTCCTCTATGTGGATACAGACACGTTATTCTTGGCTCCACCGGAAAAGATTTGGGATGAGTTCAAGAAGATGAATTCTAGCCAACTAGCAGCTCTGAGTCCAGAACATGAAGATCCTAACACAGGATGGTACAATAGATTTGCCAAACATCCCTATTATGGAAAGCTTGGTGTGAATTCCGGAGTGATGTTAATGAATCTGACAAGAATGAGAGAATTCAGATGGATAGAGTATGTGATACCCATTCACAAGGAATATAAATTGAAGATAACATGGGGAGATCAAGATATAATAAACATTATATTCCATTACCATCCTGAGAAACTGTATGTCTACTCTTGCAGATATAATTATAGGCCTGACCATTGTATGTACATGCCTGTCTGCACAAAAGCAGAGAAAGAAGGTGCTTTGGTTTTACATGGTTCTAGAGGCACTTTTCATTCTCAAAAGCAACCTCCTTTCAGAGCGATTTATAGAGCCATGCAAGAGTACCAATTGAATACAGATCCCTACGATTATTTATTGGTGCCAATGAGAAACTATTTAGCTTTGGAGCATAAGTCAAACTGTGGTAAAGTGTGGGAAGTGTTTATTACTCAGCCCGAGTTACACTTAGGACAACAA
>Hym292
CCTGAAGTTGTTGGGGATCTTATCAATCTCACTGAATTGTGGATAGATGGTAATGATATTAGACGTGTACCACTCAACATTAATCAGCTTTACCGTTTAAATCATTTTGACTGTACAATGAACGCAATTCATATTATACCATCAGAGGTAGAAGGATGGAGAGATATTTCGATTATGCATCTTTCATCAAATGAAATTTATCAGTTACCAGATTCCCTTTGTTATCTACGTACAATTGTGACTCTTAAAGTTGATGACAATCAATTGAATGCACTGCCAAATGACATTGGACAAATGTCAAGCTTAGAGGAGCTTATAGTTACTAAGAACTTCCTTGAATATTTGCCATCATCAATAGGACTTTTGCGAAAATTACATTGTTTAAATGTAGACAATAATTACTTGAGATGCCTTCCACCAGAGATTGGAAGTTGCACAGCATTATCGTTGCTATCATTGAGGTCGAACAATCTAACTCGAGTCCCACCTGAATTGGGACATCTATCCTCTTTAAAAGTACTCAATCTTGTAAACAATTGCATCAAATTTTTGCCTGTTTCTATGTTGAATTTGAGTAATTTGAAAGCATTATGGCTGAGCGACAATCAAAGTCAACCATTAGTGCCATTGCAGCAGGAATTCAATTGTGAAGAGGACATGATGGTGTTAAGTTGCTTTATGCTCCCACAAAAACCACGGCAAGAACTTGAA
>Hym293
GTATTTCAAGGGAATGCGAAGGATTTGGAAAGACCAGGAATTACACCAGTTGCGATCAAAACGTTGCGAAAGGGTGCCTCGGCCCAGGAAAAGACAGAGTTCCTTCAAGAAGCTAGACTCATGAGTCATTTTCGACATAAACACGTGTTAAGACTTTTGGGAGTCTGTTTAGATACGGACCCACCGTTATTGGTGTTGGAACTGATGGAAGCTGGAGATTTACTGAGTTATTTAAGGGCGAGTCGATCTTTGCAACCATCGGATCCGCACGCGTTACGTCTGCAAGATTTGCTCGCTATGTGCGAGGATGTAGCAAGGGGATGTCGTTATTTGGAGGAGCTCCATTTTGTACATAGAGATCTCGCGTGTAGAAATTGTTTGGTATCTGCCAGAGATCGAGAGAACCGTGTCGTTAAGATCGGTGACTTTGGACTGGCCAGAGATATATATAAGAACGATTATTATCGAAAA
>Hym294
AGACCAATGTCAGACTCATTTTCAAAAGAAGATGAACCAGGGATTGAAAATAGACTCGTATTATGTTCTGCAAAAGATAAATTTGTATTAACCCAAGATATTTGTGTAATGTGTGGTGCAATTGGTACTGATCAAGAGGGGTGTTTAATTGCTTGTGCGCAATGTGGTCAATGTTATCACCCTTATTGCGCTAATGTCAAAGTTACTAAAGTAATATTACAAAAGGGTTGGCGGTGCCTTGATTGTACAGTATGTGAAGGTTGTGGTGAAAGAAACGACGAAGCTCGTTTGATTTTATGTGATGATTGTGATATCAGTTATCATATTTATTGCATGGATCCACCACTGGATTATGTGCCACATGGTACATGGAAGTGTAAATGGTGTGCACACTGCCAAACATGTGGTTCAAATGATCCAGGATTTAATAGTAGCTGGCAAAAAAATTATACACAGTGTGGTCCCTGTGCATCTCACGCTGCCTGCATATCATGTCAAGAAACATATACTGAAGGAGATCTAATAATACAGTGCATTCAGTGCGAAAGATGGTTACATTGCGCGTGTGACTCGATTAAAAGCGAAGCAGAAGCAGAGAAATGCGCAGAGGAAGGCTATATTTGTGTACTTTGTCGTCCAAGAGATGTTCCACCGCCCCATCTTTTATGTAACCAACCTAAACCACAACCAAATAAATATCCTCGCTCCCCGCCACCAGCATCACGCAGTCCTGAACTGTACAAACCTTCCCCTCAACAATACTTGGTTGATGGCGTTTATTTATCTGAAGCTGGTATGAATCATATAAAATCATTAACATCAGAACATCAACAAACAAGGAAGAAAAGAAGAAAAATGCATCCCTTAATTGACAAAGAAGCAGATATAATGGCTACTATAGAATCTGTAGTTGCTGGTGGGAGTTTAGACAATTCTTTAGAAGAAAATGGAGGAAAAATAGATTTAACAGATGTTAAAGATGAACCTACAGAGGTACTCAAAGAAGGCATGGTATGGACACCACGTGGTGATCAACCACCACCAGAAGGTTTTAGTATTTACACAACTGAAAATGGCATACCAATTTTAAGACGAAAACGGCAACGTAACTTGCAGAAATTAGGCATTGGAGGTTTTATTGTTAGAATAAGGGGTACTCGCAAAGATAAAGAAGAAGATGGAGATCCAGAAAAGCCATCAGATTCCGTGGTCGGCGTGAACGATGACAAACCACGCAGAAAACCACAGAGAAGAAAACCAAAGACAAAACTTTCTGAATGTTTTCCTCTCTACATGCAGGAGGCGTTCTTTGGTAAAGATCTTATGGATACGACCAAAGAAAAGGAATTGGAAAGCAGCAGCGAATCGGATAGCGAACGAAATGTATCCGGGAATGCAGATACCATTCAGTTATCTCAAGATGAACTAAAAGCAATGGAACAAGTCAAAGCTAAACAAGAGAAAGAAGAAGAGAAAGTACCTCCAGAACCACCCATAAAACGTGAAGAAATCGTGGATGATGAAGGTAGTGATACCGAAGCCCTTGGTGACATTTTACCTATTTCAGGTGACTTACTTGATAGTGATCTTGTTAATACTATAATGAATGAACCGGATGAAGACTTAGCTAAAGCTAGTGAAGCATTAGATGAGTTAGATGATACACCAGGGGCGACTAAAGATGAACTGACTGATATTCTTAGTCCACATTTCAATCTGGAATCAATGGTCCGAGATACA
>Hym295
TTCGTAACAAGGGCAGTTCGCGTTATAGATTTAATAACGAATATAGACATGCAAGGATTCCAAGCTCATGGTGGTTTAGCGAGTTTTATTAATCGACTCGATATGGAAGTGAATGTTTGTAGGAAGGAACAACCTTTTGAAATAGAGCCAATACATTACCAGGATAATTCACAAGCCACTCGTGAAAGGTCCATGGATCGCGATGAAAATTCTACGTCTTCACGTGCGTATGATGAACGCGAGGAATCGTCAAATCCCATGGAATTTTCAGAAGATGAAAATATGAGTTCCAAAACTGACGATAAAAACGAACAAATGCCAGATTATTCGGCTGGAAAGACCGGAAAAACTTGCCTGCCACAGCGAGTTACACTTCTGAAGGCGTTGTTAAATTTTATTAAGAAAATTATCCAAGATCCCACATTCTCTGATAGTATTCGACACGTTATGGAGGGTACTTTACCTTCTTCTTTAAGACATATTATCAGTAATTCAGAATATTATGGTCCTTCTCTGTTCCTTATTGCAACGGATGCTGTAACAGTATATGTTTTCCAAGAACCATCTTTATTATCATCCTTGCAAGATAATGGATTAACTGATCTCGTATTACATGCTTTATTAATTAAAGAG
>Hym296
ACCTTTGGTGCAAAATGTGCGAAGTGTGGTCGAAGCGTAGGTGCGGGTGACTGGGTGAGAAGAGCCAGAGAAAGGGTGTATCACTTGGCCTGTTTCGCCTGCGACGCCTGTTCTCGTCAACTGTCGACGGGGGAGCAATTCGCCCTGCTGGATGCCCGATTGCTCTGCAAGGCTCACTATCTTGACGTCGTCGAAGGAAACAATACCTCATCCTCGGAAGATTGCGACTCCGAGCACGGTGGCAAAGGCAGCAAGACGAAGAGGGTCAGGACCACTTTTACGGAGGAGCAACTCTCTGTTTTGCAAGCGAACTTTCAGTTAGACAGCAATCCCGATGGCCAGGATCTTGAAAGAATAGCTCACGTTACGGGACTGAGCAAACGAGTGACGCAAGTCTGGTTTCAGAACTCGAGGGCCAGGCAGAAGAAACACAGTGGAAAGATCAAAACGCAA
>Hym297
GTAATATATGATGGTAAAGAACGTATAATGCAAGATGCTGAAATGATATTAGAAACTCCAAAAGGACATTTAGCTAATGTGAATAACTCAGCTGCAAGAATATTTGTGACATATAGACGAGCAACTCGTAAAATGCCATGCAACTCATTAGTCGTGACTGATATTTGTGTAATATTAACAAATAAAGGAGAAACTCCCCCACATGCATTCTGTGTTATCAATAAAAATTTGAACAAAGGCATGTTGGGTAGTGATGTATTTCTGTGTTATAAGAAGTCTATGAATCGGGCAAATTTGATATCTTTTAAACCTACAATACTGTATAAATATCCAATAGTTGATTACAGCAGTTTTATTTTTCCAAATTCTGTGGCAATGTTTTGTTTGCCAATGGGAGCGACAATAGAATGCTGGCCCAAAGTAGCATGTAAACCTAAGCCAGTGTTCTCTACATTTGTTTTGACAGTTGCTGATGCAGCTCAAAAAATATATGGATCAGCAATAACATTTTATGAAGAAGTCGAATTAGAAATGGATAAACCAAATTTTAAGGAAAACCAACAACCAGCGGATGTACTCATGGAGAATATGAAGAATTCT
>Hym298
ACACAAGTGCTCCATCATCTACCAGTGTTCGCAACACTTCTTCCGTTAGCTGTATGTAAATTTGTCATTTGGTTTAACGGCATCACCATGATGAACGCAATTTATATGGGTTATCAATATGCGCGTAATTTCATAAGCAATCACGGTCTTTCCGCGCTCGCCGAAACCGAATGGATTCGATTGAACATTCCGTGTGTGCTACGCATGTTTTGGATGTTACGCGTGGGAGGACAAATGTTTCAAATCCTTGGAAATCATTATGGCGAAGAGACGTTCACCTACTACATAATGCTTAGAAGTTTATTAGTCAATGGCTGCGAGACTTTGACGGCAGTCTTAGGAATGACTAGCATAATTTCGTTTATTTGTGATTACATCGGTTGTTTCTTTCAATGGGTGCTACTTACGGAAGACGAAGAGGAGAAGAGTATCGGTACCGTATCCGCGATTTTATTTTACGTGCTGGCCCTGCAAACTGGACTGACGAGTTTGGACAGAGAGAAACGTTTGGTCAGACTGTGCCGTAATTTTTGTTTATTGTTTACGGCGGTTCTACATTTCGTCCACAACATCGTCAATCCGTTGTTGATGTCGCTCAGCGCCTCGCATAATCCAGCGCTTCATCGACACATCCGCGCTCTGGCAGTTTGTGTATTTTTAATACTGTTTCCAGTATCATTGTTGATATTCCTTTGGTCGCACTATACCGTAAGCACTTGGTTACTGGCAGTATCGGTGTTTAGTATCGAAGTAATAGTAAAAGTGTTGGTTTCACTTGCGATCTATTCCCTCTTCCTGATCGACGCTTACCGTAGCGTGTTCTGGGAGCAACTCGACGACTGCGTATATATAATACGATCTTTCGGTAACACTATCGAATTCGCATTCGGTATTGTCCTATTCTTCAACGGCTTTTGGATCTTAGTGTTTGAATCTGGTGGAGCAATTCGTGCCATCATGATATGCATTCATGCGTACTTTAATATATGGTGTGAGGCGAAAGCCGGATGGAGTGTGTTCATGAAGCGTCGATCAGCTGTTAATAAGATTAATTCCCTTCCGGAAGCAAAGGCGGAACAGCTTCGAGTGTTAGATGATGTGTGCGCTATTTGCTATCAGGAAATGCAAAGTGCCAAGATCACGCGCTGTAATCACTACTTCCACAGTGTTTGTTTACGAAAGTGGCTGTACGTCCAGGACCGCTGTCCACTTTGCCACGATGTATTGTACAAAATCGAGAACTCGCTGAACGGTAAAGATAACGAAGTAATCGCTGGTAATCAAGGCGCGCAGGCGAACGTTGCAAACGTCTTCGAAGTAAACGAAGACAGG
>Hym299
GACATCGACGATTGCCTGGTTGCCCCAGTGGCCCAAGGACAATTCACACCTCTACCGGAAGCTCTTTGTTGGGCCATTTTGGAGTTGACTTCTCAGAGGCAAGCTGCCACGCTCGACACGCTCAGGTCCGCCCTTAGGAACGCATTTCCGGCGATGCAGAGACCGAGCCGCGAATTAGTTTACGACGCCCTCGCGAAACTCATGCAAGAACGAAAAATTTATCACACGTCACAAGGTTACTTTGTCGTTACGCCCGAGACCAGGAGGCTGAGGCGCGATTCCAGCAACTCTAGGAGATGTTCCAGAGAGGTGAGCGGATCGAGAGGTCAGGGTAGCATGCTCATGTCCAACGACGAAGCTATGGCGCTCGTACACGGTGAGATGCTAACCCTGAGGGACGGCGACGTGACGCATCAAGCTGTGCAGACGAATCTCGCAGACGTTATTTGCGGA
>Hym300
ACGGTGAAATTAATCATCGATTATTGCAAATCCGCGGATATCTCAGAACCGGAAGACGGCACGCCACCAGAATTCAACGACACTAGTTGCCAAGCTCAAGGCACCATACCACCCTTCAACGAATATCTAAACGTAAACGCGCCACTTCAAATCGGTGGTTTATATGTCGAGCAATTCGATCCAACTCATTACAAGTGGAAGCATATGCCAGTTGGTAAAGGTTTCGATGGCTGCATCAAGAACCTCTTTCACAATAGCAAGCTTTACGATCTAGCACATCCTGGATTATCAAGAAACAGCGTAGCTGGCTGCCCTCAAACCGAGGAAATCTGCAACAACCAGGAATCCACCTTCCGTTGCTGGGAACACGGTACTTGCGTAGGAAGCTTCACTGAAGCTAGATGTCAATGTAACCCAGGATGGACTGGTCCAGGATGTATGACATCCACTATACCAACGACATTCAAACCACAAAGTTACGTCAAATACGCGTTGTCGTTCGAACCGGATAAATATTCCACTCAAGTACAGCTGAGATTCCGCACCCGAGAGGTCCATGGTGAATTGTTTAGAGTCAGCGATCAGCATAATAGAGAATACGCTATTTTGGAG
>Hym301
GGACCGTGGGATTTGGAAATTCCAACAAATGTTATAATATACGAGAGAGCTCCATCAAATTTACCTCATGTTCATCCTGAAGCAGAAGCATTACGGTGTAGTTTACTTGCAAAATTGAGACAATGCTATCAAGAATTGTGTCATACTCGTGAATCCATAGATGCTCCAAAAGATTCTTTTAACAGATGGCTAATGGAAAGAAAAGTTATAGACTGTGGTTCAGATCCCCTTTTACCAAGTCAGTGTTTCCCTGAAATTTCTATGTCTATGTATCGTGAGATTATGAATGATATCCCTATTAAATTAGTCCGGCCAAAATTCACTGGTGATGCAAGAAAACAGCTATCGCGATACGCAGAGGCTGCAAAAAAGATGATAGAATCAAGAGCAGCTTCATCAGAAAGTAGGAAAGTTGTAAAATGGAATGCAGAAGACACATTTCAATGGTTGAGACGAACAGTTGGTGCTACATTTGACGATTTTCAAGATCGTCTCGCACACTTAAAACGACAATGTCAACCACACCTTACAGAGACTGTAAAAGCCAGTGTTGAGGGTATTTGCCTGAAAATTTATCATTTATCAACAGAGTATGCAAAAAAGGTTAAAGATAAAAATAATCAAATATTAAAGGATAATGGTTTAGGAAATGTTATACCATTAGGAGGACCTGCTAGTGCACAAAGGAAAGTTTGGTGTTATCCTGTGCAATTTTCTCTTCCAACTCCTCGACTTCCACAAGTGGATTATCTTCCTGAACGTGAACAGACAATGTTACGTTTTCATGGTGATACTGCGTGTATTAATAACATGCATCTTACTAAATTAGAACACCTATATAGATATAATTGCTTCGATGATAAAAAATTCGAAATGTTTTTACCTCGTGTTTGGTGTATGTTAAAACGTTATCAAACATATCTTGGAATTAATGAAGGACAAGCAACACAAATGGCTTTGCCTGTCACAGTTTTTGAATGTCTTCAAAGATCATTTGGTGTAACATTTGAATGTTTTGCATCCCCATTAAATTGTTACTTTAGACAATATTGTTCAGCATTCGCTGATACAGATTCTTATTTTGGATCAAGAGGACCTTTCTTGGACTTTAGGCCTGTAAGCGGCTCGTTTCAAGCTAATCCACCATATTGCGAAGAACTTATGGAAGCTATGGTTAATCATTTTGAACGTCTTTTGGCTGATTCTACTGAACCTTTATCTTTTGTGGTATTCTTACCTGAATGGCGGGATCCAGCACCTAATGCTCTTATTAAACTGGAAAGTAGCCATTTTAAGCGCAAACAAGTAGTGGTACCTGCAATGGAACACGAATATAGACATGGGTTTCAACACATATTACCA
>Hym302
GAAGTTCAGAGAACAGCTGGTGTGTCAACAACTGATCTAGTAGGCAGAATGTTATTAATGACACGGCAACATTTTAAACAAGGAGATAGTGAATATAGTGTTGATAGAGAACCTAGTAAAAGCATGGGTCAAGATAGAACAGCACGAAGTCCATGGACAGGTTGTTCACAATTCTTACCTACTACACAAAAAATTATCCAATTCAGTGATGGGAAAAGTCCACAACCTGGAGATAAAATAGTTTATGTAGCAGGAGCATTTGATCTTTTTCATGTTGGTCATTTAGATTTCCTAGAAGTTGCAAAAAAAGAAGGTGATTATCTTATAGTTGGACTTCATACAGATCCAGTGGTTAATAGATACAAATATGGTAATCATCCAATTATGAATCTTCATGAAAGAGTACTTAGTGTGCTGGCATGCAAA
>Hym303
GGTGACTATGTGCGAAAACTCAAGGCTGATGGTGCTTTAGAAATAGACATCAAAATGGCAATTGCTGAGCTTAAACATAGAAAAAAGTTGTTGGAAGATAAAGAAGTATCCCTTTCACATATAATATTTGATAGGGCAAGGATGGAAGATCTTTTAAAACGTAGATTTTTCTTTGACCAATCATTTGCTATTTATGGGGGAATTAGTGGACAATTTGATTTTGGCCCTATGGGTTGTGCATTTAAAGCAAATCTAATAAATACATGGAGAAACTTCTTTATATTAGAAGATCAAATGTTAGAAGTAGATTGTTCTATTTTAACACCAGAACCTGTACTCCAAGCATCTGGACATGTGGACAGGTTTACCGACTTAATGGTGAAAGACGTGAAAACTGGAGAATGTTTCAGATTGGATCATTTGATTAAATCACATTTAGAAAAAGTAATTGGTAATAAAAAAACTGATGAAAATGTAAGGAAAGAATGTGAAGATACTATTACTAAATTAGATGGAATGACTAAGGAAAGAATGATAGAAGTTATGGCCAAATACGATATAAAGTCCCCTACTACTGGGAGTAATTTAACAAAACCAATAGAATTTAATTTGATGTTTGGAACTCAAATTGGTCCTTCTGGGCTTATGAAAGGGTTTTTAAGACCAGAAACTGCACAAGGTATTTTTGTAAATTTTAAACGACTACTTAATTTTAATCAAGACAAGCTGCCATTTGCTGCAGCTCAAATTGGAAATGCATTCCGTAATGAAATTTCTCCTAGATCTGGTTTATTAAGAGTAAGAGAATTTACTATGGCAGAAATAGAATACTTTTATCATCCTTATGAGACAGAGCATCCTAAATTTGAAGATATTAAAGATTTAAGTGTACTGTTATATACTGAAATAGATCAAATGGAAGGAAAGAGTGCACAGTATATAACTTTAGGTGATGCTGTGTCACGTTTAATTATAGAGAATGAAATCTTAGCATATTTTATAGGTAGAATTTATTTATTTTTAATTAAAGTTGGAATTAATCCAAAAAAATTACGTTTCCGTCAACACATGGAAAATGAAATAGCTCATTATGCATGTGATTGTTGGGATGCAGAATGTTTAACTTCTTATGGTTGGATAGAATGTGTTGGTTGTGCAGATCGTGGTTGTTATGATCTCGTGCAACATGCACAATCTACTGGAGTAAAATTAGTAGCAGAAAGAAAATTGCCAGTACCACGAAGTAGGGAATTGCTCAGAGTAGTACCAAATAAAGTTATTATTGGAAGAACGTTCAAAAAAGAGAGTAAACTCGTGCTAGAGACTTTGGAAAAAGCATCTGAAAATAATATTCTTAATATGCAATCTGATTTTAATTTAAATGGAGGAAGTGAAATATCACTTCCAAATGGTACCAAAGTATACATTACAGAAAATATGGTCGAAATAGAAAAATATAGAAAGACTATATATGTAGAAGAAGTAATTCCATATGTAATTGAACCATCTTTTGGTATTGGTCGTATTATGTATGCAATTTTAGAACACAACTTTAGAATAAGAGAAGGAGATGAGAAACGAACTTATTTCAGTTTGCCACCAATCGTAGCTCCTTTAAAGTGTTCAGTGTTACCACTCAGTAGCAACAATGAATTTGTACCATTTGTAAAACAACTA
>Hym304
GATGAATATCTTACTTATGCTTTTGAACATTGTCATAAACAATGTTCAAAAAACAAACGATTAATTTTAACTTATCTTGTGCCAGTGAAAATGTTATTAGGATATATGCCTAAACATAACTTACTAGAAAAATATAACTTAATGGAATTTGGAGAATTAATGGAAGCTGTTAAAAGAGGAGATTTATGCAATCTTGAAAAAGTGATGGAAAAACACGAATTATTTTTTATAGGAGCAGGAATATATTTAATAGTAGAAAAATTGAAGATAATAGCATACAGAAATTTATTTAAAAAAGTGTATTTAGTATTAAATATACATCAGATTCCTATTCAAGATTTACTTTCAGCATTGGAAATGCAAGGAATTGATGATGTTGATATGGATGAAGTAGAATGCATTGTGGCAAATTTAATATATGAAGGAAAAATTAAAGGATACATATCTCATCAACATAAAAAATTAGTCATCTCTAAACAAAATCCTTTTCCAAGACTTTCAACTATACTT
>Hym305
GTTCGTAAAGCATTGAGATCGCAAGAAGTATACGAAAATTTCCTTAGATGTTTGGTTTTGTTTAATCAAGAGATAGTTTCTAAATCTGAGTTGGTGCAGTTAGTAACGCCATTTCTTGGTCGTTTTCCTGAACTATTGCGGTGGTTTAAAGATTTCCTGGGCCACTTACCCGAGTCTTCTAGTACCAACACAACAAATGCAAGTGGCAATTTAAATGTTGAAGCGCTACCAAATAATGTTGTACGAAGTCATCAAGAGAGACCGCAAGGTGATCTGGCGATGGAAATTGACTACACGGCATGCAAGCGTCTAGGGGCATCATACTGTGCGTTACCAAAGTCTTACGTTCAACCAAAGTGTACAGGAAGAACGCAACTGTGTAAAGAAGTTCTTAACGATACATGGGTTTCATTCCCGACTTGGTCAGAAGATAGTACATTCGTAACATCC
>Hym306
TTTGTGGACCCTGCTCTTACAAAACGAATCCTATCTCAAGCCAGACAACAACAAATGGAAATTGAAGAAGAAAGTGGAATTGGACAAAGTACAAGATCTATAAAGAAACCATTAATAAAACTTGACACTAATGCTGAATTTAGTGATTCAGAGGAAGTATCAAGTGAAGATGAACAGGATACTGCACAATATTATGAACATATTGAAATAAATGAAGAAGATGAAAGAGCTATACAAATGTTCATGTCTAAGGATGCTGCCCCTACGAAGACATTAGCTGATATAATATTAGAAAAGTTAACAGAAAAAAAAACAGAAATTGAAACTCAATTTTCAGATGCAGGCTCAATTCAAATGCAAGAATTAGACCCAAGAGTGAAAGCAATGTATGAAGGTGTTAGAGATGTATTAACAAAATATCGCAGTGGAAAATTACCTAAAGCATTCAAAATTGTTCCTAATTTAAAAAATTGGGAACAAATATTATATATTACTGATCCAACAAAATGGTCAGCTGCAGCAATGTATCAAGCTACTAGAATATTTGCTTCTAATCTCAAAGAAAAAATGGCGCAAAGATTTTATAATTTAATATTATTACCACGAATTAGAGATGACTTAGCAGAATATAAAAGATTAAATTTTCATCTATATGAAGCATTACGGAAAGCACTGTATAAACCTGCTGGTTTCATGAAAGGAATTTTACTTCCACTTTTAGAATCTGGAACTTGTACATTAAGAGAAGCTGTTATTATTGGATCTGTGCTTGCTAAAAATTCAATACCAACTTTACATTCTTCAGCAGCAATACTAAAAATTGCAGAGATGGATTACACTGGAGCTAATAGTATTTTCCTTAGAATATTTTTAGATAAAAAATATGCTCTTCCATATAGAGTTATTGATGCAGTGGTATTTCATTTTCTT
>Hym307
GCGATAGTTCAATCCCTAAGCGTTTACGAGCTGGATAGAAGAGTGGAGGAACTTCGATCTGTAGCTTTTCCAGCCGGATCTCAGATCAGGCATTTGCAGATATCTCATTCGGCAATTCGCGAGATAAGCGAAGATGCGTTTAAACGATTAAGCAAAAGCTTAGAATCCTTGGCGCTGGTGTCTGGACGACTTCCACACGTGCCGCAGAAGGCGATGGCAACCTTGAGTTCCCTGAAAGCTCTGGATTTAGAGGCGAATCTGGTGCACGAGCTTCCTAGTTACAGCTTCTACGGGCTTTCTCTGATTAAATTAAACCTGAAGGGCAACCAGATAATAAAAATATCGGAATACGCGTTCGCAGGCTTGGAAGATACTCTGACGGATCTAAGTCTGGCTGAAAATAAAATCCGAGTATTCCCTATGACGAGTTTAAGGAGATTGGAACACCTAACGTCGCTTAGACTAGCCTGGAACGAGGTATCCGAGCTTCCAGAAGATGGATACTCGAGATTAGACGCTCTAAACTTTCTCGATCTAACCAGCAACAACTTCAAGAAGATCCCTCTCAACTGTTTTCGCTGTTGTCCGTCCCTCAAGACTCTGTCTCTCTACTATAACGCCGTCGAGTTCGTCGATAAGGACGCGTTCATATCACTGATCGATCTCGAGTCCATCGATCTAAGCCACAACAAGATTGTGTCACTGGATGTATCCACGTTCAGAGCAAACCAGAGGCTTAGGTCCATCGATCTTAGTAACAATCACATTCATTACATCCGCGGCGTGTTCTCCAAGTTACCAGAGCTGAAGGAGCTATTCCTGGCGGAGAACAACATCCTGGAAATACCCGCTGAAACGTTCGCTGGAAGTACAAGTTTATCGGTGGTGTATCTTCAACAAAATGCTATTAGGAAAATCGACGCGCGCGGTCTAGCGACGTTAAGCCACCTGACACAGCTACACTTGAGCGGCAACTACATCGAGAAAGTGCCGCGAGACTTCCTCGAGCACTGCGACAATCTCTCGACCCTGTCTCTGGATGGAAACAACATCCGCGAGTTGGAGGTGGGGACGTTCGCGAAAGCAAAGTCGTTGAGAGAGCTGCGACTGCAAGACAATCAGATTACCGAAGTAAAGAGAGGAGTTTTCGCGCCTTTACCATCGCTCTTGGAACTGCATTTACAGAATAACGCGATAACGGACATGGAAACCGGCGCTTTGAGATCCCTGCACAGCCTCCAACACGTGAATCTTCAAGGTAATCTTCTGGCGGTGTTAGGCGATGTGTTCCAAGTGTCGAACGATGTCGGACAAAATGGAAACAGCGGCAGCTCGTTGGTCTCCATACAGTTGGACAACAACGGCCTCGGTGTCCTGCACAATGACTCCTTAAGAGGCCAAGCGTCGGTCAGAATCATGTGGCTCGGCCACAACAGATTAACCCGCCTCCAAGCTCCTTTGTTCCGGGACCTGTTGCTGGTCGAGCGATTATATCTAACAAATAACTCCATCTCACGAATCGAGGACACCGCCTTTCAGCCAATGCAGGCACTCAAGTTCCTCGAGCTAAGCATGAACCGCTTAAGCCACGTGACAGTGAGAACTTTCTCGGAATTACACGAGCTGGAAGAACTTTACCTGCAGGACAATGGGCTGCGTCGCTTGGACCCTTATGCATTGACCGCTTTGAAGCGACTTCGCGTACTTGACCTGGCCAACAATCATCTGAACGTGTTGCACGACAAGATCTTCCAAGAGGGCTTACCAATCCGGACATTGAATCTAAAGAACTGTACCGTTAGCGTAATCGAAAACGGAGCGTTCAGAGGGTTGAACAACCTGTACGAATTGAACTTGGAACACAATCATCTCACTGCCTCTACGTTGGATCGTCTTGACATTCCGGGACTCAGAGTGTTGAGAATATCGTACAACAATTTTAGTCAGATCAATGGAAACTCTTTAGACGGACTACCGTCTCTTCAGCATCTGGCCATGGATTCTTCTCAACTCTACAGAATGCCACCAGAGATATTCTCGAAGAATAAGAATCTTGGTAAACTTCTGTTAAGCAACAATCTCCTCCGGATGCTACCTAGTCTTCTTTTCCTTGGTTTGGACTCGTTGAAAGAAGTAAAACTGGACGGTAACAGATTTCAAGAGATACCGTACGACGTGTTCGCGAACGCTACTACGGTTGAGTTTCTGTCATTGGCTAACAACGTGATTGTAAACGTAGACATGTCAAGATTAAACGGGTTGACCAATTTACGGGAATTGGATCTGCGTGGTAATTACATCATGACTCTTTCTGGGTTCGCCGGCGTGAATCTCTCTCGATTGATATCGGTAGACCTGAGTCACAATCATCTAGCTGCTCTGCCGGCCAACTTCTTTGCCCGATCCAACTTACTTCGCAAAGTCGAGTTGGCCGCTAACAAATTTCATCAGATCCCGGCGGTCGCCCTGTCCGCGCAAAATATCCCAAACTTAACCTGGTTGAATGTCACGGCCAATCCATTAGTCCGGATACACGAGATTAGTTCAAAAGCAAAGTATCCTGCTCTTCAGGAGATTCACATTTCTGGAACGAATCTGACGATCGTTACGAGCCAGGACTTCGAAGCGTTCCCAGCGTTAATGCACTTGTTCATGGGCAACAACATGATTTCGCGAGTGTCGCCGAGCGCGTTCCGCAGTTTGCTCGAACTATTAACCTTGGACTTAAGCATGAACGAGCTCGAGCTACTGCCTCAGGAGAGATTAAAAGGACTGGAACACCTCAGGATACTTAATCTCACGCACAATCGCTTGAAAGAACTCGAGGATTTCCCGCCTGATCTAAAGGCCCTACAAGTGCTGGATCTCTCGTATAATCAGATCGGCGGTGTGGGTAAGAGCACGTTCCAACATCTCGAGAATCTCGCTGAACTTCATCTCTACGGGAATTGGATATCTTCCATTTCTCCGGATGCGTTCAAGCCCTTGAAGAAACTGAGAATTCTCGATCTGAGTAGGAATTATTTAGAGAATTTGCCGTTGAATGCCTTCCGACCACTGGAAACGCAAATACGAAGCCTTCGTGCAGAA
>Hym308
[truncated: 875,883 more chars]
