# Supplementary material for: UPrimer: A Clade-Specific Primer Design Program Based on Nested-PCR Strategy and Its Applications in Amplicon Capture Phylogenomics
Source: Mol Biol Evol. 2023 Oct 13;40(11):msad230. doi: 10.1093/molbev/msad230 (PMC10630340; doi:10.1093/molbev/msad230)
Supplement: msad230_Supplementary_Data [file msad230_supplementary_data.zip › Appendix 10. Diptera/Appendix 10. Highest-scoring nested-PCR primers of NPCLs for Diptera.xls]

## Sheet: Detailed information
NPCL ID	MSA ID	Predicted Amplicon Length (bp)	No. of Ingroups in MSA	F2 Primer Start Position in the Peptide MSA	R2 Primer Start Position in the Peptide MSA	Peptide Sequence of F2 Primer (5' to 3')	Peptide Sequence of R2 Primer (5' to 3')	Nucleotide Sequence of F2 Primer (5' to 3')	Nucleotide Sequence of R2 primer (5' to 3',after reverse completement)	Degeneracy of F2 Primer	Degeneracy of R2 Primer	Ratio of Variable Colunms for F2R2	Information Score for F2R2	PCR Score for F2R2	Identify Score for F2R2	F1 Primer Start Position in the Peptide MSA	R1 Primer Start Position in the Peptide MSA	Peptide Sequence of F1 Primer (5' to 3')	Peptide Sequence of R1 Primer (5' to 3')	Nucleotide Sequence of F1 Primer (5' to 3')	Nucleotide Sequence of R1 Primer (5' to 3',after reverse completement)	Degeneracy of F1 Primer	Degeneracy of R1 Primer	PCR Score for F1R1	Identify Score for F1R1	Final Score for nested primer pairs among different MSAs
Dip_1	NP_572563.3_9365877_9371538	1923	10	533	1165	TKIYWPNG	WIDYGQYP	ACNAARATHTAYTGGCCNAAYGG	GGRTAYTGNCCRTARTCDATCCA	384	192	0.526144	106.182	71.5	98.5	507	1249	FWTDWGE	YWVDRNL	TTYTGGACNGAYTGGGGNGA	ARRTTNCKRTCNACCCARTA	64	512	70	100	86.6718
Dip_2	NP_001261286.1_1784906_1788896	2091	10	509	1197	LIKKHEDF	DETKDWIA	YTNATHAARAARCAYGARGAYTT	GCDATCCARTCYTTNGTYTCRTC	768	192	0.274596	56.9091	70.9	97.5	485	1271	TWMAKQE	INEMWDQ	ACNTGGATGGCNAARCARGA	TGRTCCCACATYTCRTTDAT	64	24	79.6	95	85.7997
Dip_3	NP_001303316.1_8404287_8405779	1125	10	89	455	NQCEGIKK	EFMKDTNA	AAYCARTGYGARGGNATHAARAA	GCRTTNGTRTCYTTCATRAAYTC	384	128	0.504225	57.1818	74.2	97	46	466	KEHPDAW	YKNMRET	AARGARCAYCCNGAYGCNTG	GTYTCNCKCATRTTYTTRTA	256	128	74.5	96	85.1825
Dip_4	NP_001259261.1_5739981_5743836	1887	10	70	690	KENHATFM	QHMFGNPY	AARGARAAYCAYGCNACNTTYAT	TANGGRTTNCCRAACATRTGYTG	512	256	0.554276	106.364	76	95	15	699	CQKAYVN	KDKHMVM	TGYCARAARGCNTAYGTNAA	ATNACCATRTGYTTRTCYTT	256	64	73.2	92.5	85.0753
Dip_5	NP_477497.1_4212416_4217840	1920	10	459	1090	DHEPVFEK	NDHTPVFD	GAYCAYGARCCNGTNTTYGARAA	TCRAANACNGGNGTRTGRTCRTT	512	1024	0.731922	132.909	69	96.5	363	1193	FATVDEN	DENDNAP	TTYGCNACNGTNGAYGARAA	GGNGCRTTRTCRTTYTCRTC	512	128	71	97	84.7734
Dip_6	NP_476722.1_21050805_21054702	1875	10	452	1068	IEAYDPDI	EMTVDNCK	ATHGARGCNTAYGAYCCNGAYAT	TTRCARTTRTCNACNGTCATYTC	768	256	0.666116	154	69.2	92	315	1212	IADKNDH	IINYEDE	ATHGCNGAYAARAAYGAYCA	TCRTCYTCRTARTTDATDAT	192	144	71.1	96.5	83.4777
Dip_7	NP_001027219.1_2135037_2136644	1305	10	35	461	RLKQEYFM	DGANVEMA	MGNYTNAARCARGARTAYTTYAT	GCCATYTCNACRTTNGCNCCRTC	2048	512	0.300505	35.1818	69.2	100	26	477	DNFFEGK	FIFGMTV	GAYAAYTTYTTYGARGGNAA	ACNGTCATNCCRAADATRAA	128	192	71.1	100	83.4575
Dip_8	NP_001189170.1_4793217_4795064	744	10	147	386	IQCMDVAE	WQWRDDRG	ATHCARTGYATGGAYGTNGCNGA	CCNCKRTCRTCNCKCCAYTGCCA	384	512	0.50655	35.6364	64.7	99.5	106	435	EHNFDIM	QINEDTG	GARCAYAAYTTYGAYATHAT	CCNGTRTCYTCRTTDATYTG	96	192	77.8	98	83.3293
Dip_9	NP_572563.3_9371618_9373937	1788	10	44	631	AEWGHCDQ	MYITDWRL	GCNGARTGGGGNCAYTGYGAYCA	ARNCKCCARTCNGTDATRTACAT	256	768	0.366782	71.3636	73	97	18	767	TGGVCYC	WDFTCNN	ACNGGNGGNGTNTGYTAYTG	TTRTTRCANGTRAARTCCCA	1024	64	69.6	96.5	83.1244
Dip_10	NP_001097661.2_22297988_22301316	2064	10	65	744	IVQVPWNE	ENTKGQKC	ATHGTNCARGTNCCNTGGAAYGA	CAYTTYTGNCCYTTNGTRTTYTC	768	512	0.332317	89.8182	69.5	94.5	39	796	WFDLMVN	YNYDEFG	TGGTTYGAYYTNATGGTNAA	CCRAAYTCRTCRTARTTRTA	128	64	72.8	95	81.8991
Dip_11	NP_730463.1_19911573_19912328	492	10	60	215	EAVQDPTK	FPMEKMAR	GARGCNGTNCARGAYCCNACNAA	CKNGCCATYTTYTCCATNGGRAA	2048	256	0.362416	16.8182	68.9	99	28	225	AWKEEQE	FQKHQVE	GCNTGGAARGARGARCARGA	TCNACYTGRTGYTTYTGRAA	64	128	71.1	98.5	81.2225
Dip_12	NP_001247193.1_19304827_19306589	1353	10	44	486	DLNYCTNH	DAEARKQN	GAYYTNAAYTAYTGYACNAAYCA	TTYTGYTTNCKNGCYTCNGCRTC	1024	2048	0.702842	84.3636	64.4	99.5	22	584	GTCNKPW	IKNTWDK	GGNACNTGYAAYAARCCNTG	TTRTCCCANGTRTTYTTDAT	512	96	74	93	81.2054
Dip_13	NP_730988.1_5708498_5709386	411	10	97	225	IGYVFKCQ	HVHDTAEN	ATHGGNTAYGTNTTYAARTGYCA	TTYTCNGCNGTRTCRTGNACRTG	768	1024	0.633333	23.8182	70.9	99.5	70	249	KNADHFG	IFMKAKR	AARAAYGCNGAYCAYTTYGG	CKYTTNGCYTTCATRAADAT	128	192	71.4	94.5	80.9692
Dip_14	NP_001246551.1_2103427_2104792	819	10	138	402	TAIFNFGY	EWYHNGRP	ACNGCNATHTTYAAYTTYGGNTA	GGNCKNCCRTTRTGRTACCAYTC	1536	512	0.545455	44.9091	70.4	92.5	122	421	VEWYKDG	DFGYVAL	GTNGARTGGTAYAARGAYGG	ARNGCNACRTANCCRAARTC	64	1024	72	99	80.7986
Dip_15	NP_001260032.1_4527295_4529728	2010	10	144	805	CGRNADCY	DKACIQEK	TGYGGNMGNAAYGCNGAYTGYTA	TTYTCYTGDATRCANGCYTTRTC	2048	384	0.670827	160.909	67.8	90.5	53	844	CGPNTQC	GDAFVGC	TGYGGNCCNAAYACNCARTG	CANCCNACRAANGCRTCNCC	512	1024	66.8	96.5	80.2951
Dip_16	NP_524929.1_15753505_15755577	1011	10	214	542	AFHLTYNM	DVIEFKGR	GCNTTYCAYYTNACNTAYAAYAT	CKNCCYTTRAAYTCDATNACRTC	2048	1536	0.612698	72.9091	69.4	94.5	206	563	GKADPIN	TEMIFNG	GGNAARGCNGAYCCNATHAA	CCRTTRAADATCATYTCNGT	768	96	73.2	92.5	80.0253
Dip_17	NP_729240.1_7340068_7340770	396	10	43	166	NYGFVHME	MGDPEQCY	AAYTAYGGNTTYGTNCAYATGGA	TARCAYTGYTCNGGRTCNCCCAT	256	256	0.299145	10.4545	75.5	98.5	9	179	FKLFIGN	GHWSKEC	TTYAARYTNTTYATHGGNAA	CAYTCYTTNSWCCARTGNCC	768	512	61.2	100	79.7957
Dip_18	NP_609877.2_18446780_18448092	600	10	29	220	MQAEITDK	QYMIEVVF	ATGCARGCNGARATHACNGAYAA	AANACNACYTCDATCATRTAYTG	384	384	0.243243	10.7273	72.5	95	16	249	TGGAYIP	EDDQFTH	ACNGGNGGNGCNTAYATHCC	TGNGTRAAYTGRTCRTCYTC	1536	128	68.1	99.5	79.764
Dip_19	NP_649658.1_6468672_6470844	1935	10	33	669	KLVKGKDC	YKEHWMEI	AARYTNGTNAARGGNAARGAYTG	ATYTCCATCCARTGYTCYTTRTA	2048	32	0.680064	131.818	67.2	92	24	680	KFAALFM	WFLGMQT	AARTTYGCNGCNYTNTTYAT	GTYTGCATNCCNARRAACCA	1024	128	64.6	99.5	79.7417
Dip_20	NP_001259370.1_9104471_9105331	651	10	18	226	QVHINEKF	FVPDKEFS	CARGTNCAYATHAAYGARAARTT	SWRAAYTCYTTRTCNGGNACRAA	384	2048	0.537313	28.4545	68.2	98	1	276	YTIPLDK	DQFLNMA	TAYACNATHCCNYTNGAYAA	GCCATRTTNARRAAYTGRTC	1536	128	68.1	98.5	79.4786
Dip_21	NP_001369067.1_8730748_8731612	387	10	131	251	DYQKIEIM	DIIFTHKY	GAYTAYCARAARATHGARATHAT	TAYTTRTGNGTRAADATDATRTC	288	576	0.464912	15.5455	71.7	97	123	261	GEFANHH	NIMQALI	GGNGARTTYGCNAAYCAYCA	ATNARNGCYTGCATDATRTT	256	384	69.5	95.5	79.3099
Dip_22	NP_996306.1_29823768_29824700	528	10	67	234	FDGKVYAK	TDHFIMGP	TTYGAYGGNAARGTNTAYGCNAA	GGNCCCATDATRAARTGRTCNGT	1024	384	0.378882	15.1818	69.5	98.5	46	282	YNVTIEC	PVQCDQE	TAYAAYGTNACNATHGARTG	TCYTGRTCRCAYTGNACNGG	384	256	71.2	94.5	79.2923
Dip_23	NP_001015222.1_25114033_25114667	474	10	62	211	ARTEGFYK	KYEAIGIG	GCNMGNACNGARGGNTTYTAYAA	CCDATNCCDATNGCYTCRTAYTT	4096	1152	0.453901	19.4545	65.8	97	6	232	THWVDHC	DATKCGN	ACNCAYTGGGTNGAYCAYTG	TTNCCRCAYTTNGTNGCRTC	128	512	72.4	98	79.2471
Dip_24	NP_001284829.1_2597326_2597899	408	10	35	162	NFIEGEMY	ENVAVIWG	AAYTTYATHGARGGNGARATGTA	CCCCADATNACNGCNACRTTYTC	192	768	0.38843	13.4545	69.3	96	17	177	VAEDCFF	FYVVQKD	GTNGCNGARGAYTGYTTYTT	TCYTTYTGNACNACRTARAA	256	256	71.6	96.5	79.0603
Dip_25	NP_001259119.1_1075502_1076300	456	10	51	194	EVIPYNDC	QHYRADCV	GARGTNATHCCNTAYAAYGAYTG	ACRCARTCNGCNCKRTARTGYTG	768	1024	0.467153	21.2727	70.7	95.5	31	221	NVPGFQH	IWKYKDE	AAYGTNCCNGGNTTYCARCA	TCRTCYTTRTAYTTCCADAT	512	48	74.7	91.5	78.9434
Dip_26	NP_001287435.1_20992567_20994423	1128	10	78	445	VWNETVAN	FEQDEHFY	GTNTGGAAYGARACNGTNGCNAA	TARAARTGYTCRTCYTGYTCRAA	1024	128	0.498592	54.2727	66.2	98.5	47	545	RFMAAIE	WTEDGTA	MGNTTYATGGCNGCNATHGA	GCNGTNCCRTCYTCNGTCCA	768	256	66.9	97.5	78.9021
Dip_27	NP_524219.1_23328713_23329398	381	10	93	211	NNEDGVKM	MDNYEPCI	AAYAAYGARGAYGGNGTNAARAT	ATRCANGGYTCRTARTTRTCCAT	512	128	0.241071	8.27273	74.9	97.5	29	219	RKAVVDH	YTKRVLE	MGNAARGCNGTNGTNGAYCA	TCNARNACNCKYTTNGTRTA	2048	4096	61.6	99.5	78.8674
Dip_28	NP_572981.1_14886452_14887924	1020	10	20	351	QAGEEMGY	QYTMTIYH	CARGCNGGNGARGARATGGGNTA	TGRTADATNGTCATNGTRTAYTG	512	384	0.532508	53.2727	65.8	97.5	4	415	TVQDAPY	EKGADMI	ACNGTNCARGAYGCNCCNTA	ATCATRTCNGCNCCYTTYTC	1024	128	72.3	93.5	78.8547
Dip_29	NP_611232.1_17565858_17566994	351	10	51	159	GETKVWQY	NDWQRGKL	GGNGARACNAARGTNTGGCARTA	ARYTTNCCNCKYTGCCARTCRTT	512	1024	0.460784	13.8182	71.4	98	22	255	GFIGYPN	QDFRKIK	GGNTTYATHGGNTAYCCNAA	TTDATYTTNCKRAARTCYTG	768	384	67.1	96	78.6429
Dip_30	NP_001260221.1_8037089_8038201	996	10	44	367	RKTWNAKY	CVQEITAH	MGNAARACNTGGAAYGCNAARTA	TGNGCNGTDATYTCYTGNACRCA	1024	1536	0.508039	43.2727	69.2	98.5	11	376	AQLTVNN	KKFDESI	GCNCARYTNACNGTNAAYAA	ATNSWYTCRTCRAAYTTYTT	2048	512	61.6	100	78.4783
Dip_31	NP_001285551.1_705870_707766	1236	10	87	490	ENDNAPTF	DCETEPVP	GARAAYGAYAAYGCNCCNACNTT	GGNACNGGYTCNGTYTCRCARTC	1024	1024	0.463476	49.7273	64.6	96.5	46	525	DHTTGEI	NDNEPIF	GAYCAYACNACNGGNGARAT	AADATNGGYTCRTTRTCRTT	512	192	69.5	98	78.4394
Dip_32	NP_573334.1_18858488_18859641	882	10	80	365	YCLPDNYE	YIKRFTKN	TAYTGYYTNCCNGAYAAYTAYGA	TTYTTNGTRAANCKYTTDATRTA	1024	1536	0.471223	41.1818	64.9	95	45	377	VCGKYFQ	EKNPTIV	GTNTGYGGNAARTAYTTYCA	ACDATNGTNGGRTTYTTYTC	256	384	74.5	95	78.4243
Dip_33	NP_001286139.1_5092526_5095053	1998	10	84	741	FHRKYYHP	NGAYGAGA	TTYCAYMGNAARTAYTAYCAYCC	GCNCCNGCNCCRTANGCNCCRTT	512	4096	0.816901	217	51.2	94	33	795	VYNEMKG	FEAKLGV	GTNTAYAAYGARATGAARGG	ACNCCNARYTTNGCYTCRAA	64	1024	71.4	95.5	78.3179
Dip_34	NP_001246551.1_2091247_2092559	891	10	67	355	FTKKIQPC	EDEGTYKC	TTYACNAARAARATHCARCCNTG	CAYTTRTANGTNCCYTCRTCYTC	768	512	0.570397	49.6364	69.3	97	34	405	RKITATE	PAQFKTT	MGNAARATHACNGCNACNGA	GTNGTYTTRAAYTGNGCNGG	3072	512	63	99	78.2852
Dip_35	NP_732553.2_20761233_20762147	558	10	97	274	TYDPGMMY	ADIYPRHT	ACNTAYGAYCCNGGNATGATGTA	GTRTGNCKNGGRTADATRTCNGC	256	3072	0.376471	17.4545	66.1	100	89	282	FIRPAIN	QFRHIEY	TTYATHMGNCCNGCNATHAA	TAYTCDATRTGNCKRAAYTG	2304	384	65	100	78.1324
Dip_36	NP_001285267.1_15324070_15325200	837	10	16	286	EHKGPVFA	NEKDEDQA	GARCAYAARGGNCCNGTNTTYGC	GCYTGRTCYTCRTCYTTYTCRTT	1024	128	0.439394	42.1818	68.4	99	6	338	REDGVKW	EKRVFKN	MGNGARGAYGGNGTNAARTG	TTYTTRAANACNCKYTTYTC	1024	512	67.8	93.5	78.1267
Dip_37	NP_609305.1_9709621_9710720	810	10	41	302	RYPTFIDA	THQIVDRP	MGNTAYCCNACNTTYATHGAYGC	GGNCKRTCNACDATYTGRTGNGT	3072	3072	0.625	51.7273	65.5	98.5	33	319	KIDHIVK	DYIQPQW	AARATHGAYCAYATHGTNAA	CAYTGNGGYTGDATRTARTC	288	192	69.7	94	78.0917
Dip_38	NP_523915.1_4134935_4135766	552	10	43	218	NKIKMFAQ	EDIIGNIF	AAYAARATHAARATGTTYGCNCA	AADATRTTNCCDATDATRTCYTC	192	864	0.343195	16.6364	66.5	97.5	34	251	NERGIDV	HMKIVDG	AAYGARMGNGGNATHGAYGT	CCRTCNACDATYTTCATRTG	768	96	70.8	96	77.944
Dip_39	NP_727544.2_11668238_11668911	456	10	27	170	AGIYTHYK	EPGKTYQV	GCNGGNATHTAYACNCAYTAYAA	ACYTGRTANGTYTTNCCNGGYTC	1536	1024	0.382353	15.0909	68.7	94.5	4	189	PGKFIVW	WPATGDV	CCNGGNAARTTYATHGTNTG	ACRTCNCCNGTNGCNGGCCA	768	512	71.2	96.5	77.9231
Dip_40	NP_523829.2_23705530_23706777	582	10	176	361	EHKWTVNY	QFYVWYFH	GARCAYAARTGGACNGTNAAYTA	TGRAARTACCANACRTARAAYTG	256	128	0.790698	63.6364	72	98.5	77	395	LRLFNDP	WNTYPST	YTNMGNYTNTTYAAYGAYCC	GTNSWNGGRTANGTRTTCCA	4096	1024	55.8	99.5	77.7336
Dip_41	NP_477138.1_18712809_18714546	1284	10	43	462	LDNMLYMV	IYDFKPFE	YTNGAYAAYATGYTNTAYATGGT	TCRAANGGYTTRAARTCRTADAT	512	384	0.335784	41.3636	64.7	98	20	478	WEKIQEP	DPPNKEY	TGGGARAARATHCARGARCC	TAYTCYTTRTTNGGNGGRTC	48	256	70.7	94	77.4578
Dip_42	NP_608738.1_3024142_3025191	918	10	30	327	NWDQCVKI	FATVVCED	AAYTGGGAYCARTGYGTNAARAT	TCYTCRCANACNACNGTNGCRAA	128	2048	0.415808	35.5455	69	94	6	341	FKDKKEA	DAGNVKL	TTYAARGAYAARAARGARGC	ARYTTNACRTTNCCNGCRTC	64	1024	65.4	99.5	77.4225
Dip_43	NP_650942.1_21106635_21107753	855	10	22	298	CNLYYQGF	EDHVMNTA	TGYAAYYTNTAYTAYCARGGNTT	GCNGTRTTCATNACRTGRTCYTC	1024	256	0.696629	65.9091	70.2	92.5	13	336	SHDKDIE	CTDPNIL	WSNCAYGAYAARGAYATHGA	ARDATRTTNGGRTCNGTRCA	768	768	65.8	96	77.2036
Dip_44	NP_001303320.1_12819017_12821660	1422	10	14	479	GGKQTVEC	NPVQKPPR	GGNGGNAARCARACNGTNGARTG	CKNGGNGGYTTYTGNACNGGRTT	2048	4096	0.671053	104.182	59.8	98.5	6	530	TVCACKW	INDTKRF	ACNGTNTGYGCNTGYAARTG	AANCKYTTNGTRTCRTTDAT	512	768	70.8	91.5	77.1195
Dip_45	NP_001285953.1_15164206_15167483	2025	10	459	1125	MWLGLDNN	NPLECECG	ATGTGGYTNGGNYTNGAYAAYAA	CCRCAYTCRCAYTCNARNGGRTT	1024	1024	0.761035	203	56.3	92.5	354	1134	YLNMGYN	VWFGHWL	TAYYTNAAYATGGGNTAYAA	ARCCARTGNCCRAACCANAC	256	128	66.1	96	77.0696
Dip_46	NP_995921.2_21988240_21989807	897	10	44	334	RPMEKVDF	CIWELKVA	MGNCCNATGGARAARGTNGAYTT	GCNACYTTNARYTCCCADATRCA	1024	768	0.56338	43	70.4	93.5	34	365	IIKTFCD	IEVYLAG	ATHATHAARACNTTYTGYGA	CCNGCNARRTANACYTCDAT	288	1536	68.1	94	76.8531
Dip_47	NP_732968.1_24198435_24199213	621	10	28	226	RVMPKDNI	KVVGCPHP	MGNGTNATGCCNAARGAYAAYAT	GGRTGNGGRCANCCNACNACYTT	1024	2048	0.385417	21.3636	64.5	99.5	10	238	EFNQLAM	DHFPLLV	GARTTYAAYCARYTNGCNAT	ACNARNARNGGRAARTGRTC	512	2048	64	100	76.8027
Dip_48	NP_001162729.1_12327290_12331183	1995	9	75	731	KIQFLRDY	KNYTWDCD	AARATHCARTTYYTNMGNGAYTA	TCRCARTCCCANGTRTARTTYTT	3072	128	0.637874	115.1	67	99.5	14	746	HDENGEF	AQEPWGF	CAYGAYGARAAYGGNGARTT	AANCCCCANGGYTCYTGNGC	128	256	73	99	76.7706
Dip_49	NP_524373.1_15970154_15970929	591	9	26	214	VHAFLEQW	DWNKVCEH	GTNCAYGCNTTYYTNGARCARTG	TGYTCRCANACYTTRTTCCARTC	2048	128	0.540881	26.8	74.1	99.5	18	227	GDVCAIM	QDECILH	GGNGAYGTNTGYGCNATHAT	TGNARDATRCAYTCRTCYTG	768	384	73.3	100	76.6915
Dip_50	NP_001259119.1_1076432_1077097	447	10	76	216	LFGAYYDI	EWIEMLNI	YTNTTYGGNGCNTAYTAYGAYAT	ATRTTNARCATYTCDATCCAYTC	2048	192	0.253731	10.3636	65.6	95.5	59	225	FNNIYWQ	GADKIYF	TTYAAYAAYATHTAYTGGCA	AARTADATYTTRTCNGCNCC	48	384	74.2	93.5	76.6714
Dip_51	NP_001260338.1_10380148_10380813	372	10	50	165	DNDLLYWG	GHFQYNNI	GAYAAYGAYYTNYTNTAYTGGGG	ATRTTRTTRTAYTGRAARTGNCC	1024	256	0.747664	36.9091	62	91	27	202	AQRHWQE	NYKQMEL	GCNCARMGNCAYTGGCARGA	ARYTCCATYTGYTTRTARTT	256	64	73	100	76.5645
Dip_52	NP_001286573.1_18415662_18417516	1470	10	32	513	KETGAHIE	EVPIFKQF	AARGARACNGGNGCNCAYATHGA	AAYTGYTTRAADATNGGNACYTC	1536	768	0.715789	104.909	66.6	92	16	534	EKFGEGE	KIRDETQ	GARAARTTYGGNGARGGNGA	TGNGTYTCRTCNCKDATYTT	256	768	62.5	98	76.4191
Dip_53	NP_729551.1_9782873_9784627	1155	10	227	603	AATIFMYF	VDKPERGL	GCNGCNACNATHTTYATGTAYTT	ARNCCNCKYTCNGGYTTRTCNAC	768	8192	0.585507	74.1818	64	95.5	219	633	DGLNTET	FGMPWHC	GAYGGNYTNAAYACNGARAC	CARTGCCANGGCATNCCRAA	1024	64	68.4	94	76.328
Dip_54	NP_001261315.1_2130792_2132584	1455	10	135	611	HYKVVAIN	GKIVDQGA	CAYTAYAARGTNGTNGCNATHAA	GCNCCYTGRTCNACDATYTTNCC	1536	1536	0.813364	132.273	64.5	91	95	627	PEVIWYH	DGFPSPE	CCNGARGTNATHTGGTAYCA	TCNGGNSWNGGRAANCCRTC	192	4096	63.9	96.5	76.1556
Dip_55	NP_001259803.1_185151_186123	645	10	37	243	HGKVTWVK	AQTAVKEM	CAYGGNAARGTNACNTGGGTNAA	ATYTCYTTNACNGCNGTYTGNGC	1024	2048	0.39899	24.9091	62.9	95	29	275	GLFHEYK	ECQDAFY	GGNYTNTTYCAYGARTAYAA	TARAANGCRTCYTGRCAYTC	512	128	75.4	93	76.1384
Dip_56	NP_476759.1_21556633_21559082	1935	10	155	791	YKRGEQCE	DYLMPTCQ	TAYAARMGNGGNGARCARTGYGA	TGRCANGTNGGCATNARRTARTC	1024	1024	0.703518	127.273	66.7	95.5	128	922	ICRKCHP	QTIGIPV	ATHTGYMGNAARTGYCAYCC	ACNGGDATNCCDATNGTYTG	384	1152	64	89.5	75.8211
Dip_57	NP_648945.1_17016638_17018424	849	10	30	304	DITAKKQH	YAPMSGVG	GAYATHACNGCNAARAARCARCA	CCNACNCCNSWCATNGGNGCRTA	768	8192	0.391791	32.4545	59.1	96.5	9	317	NPKAFAI	KDAVYIE	AAYCCNAARGCNTTYGCNAT	TCDATRTANACNGCRTCYTT	512	384	69.7	99.5	75.7681
Dip_58	NP_788565.1_22290312_22291163	516	10	105	268	DQTRGWFY	EMKAYRLY	GAYCARACNMGNGGNTGGTTYTA	TANARNCKRTANGCYTTCATYTC	1024	2048	0.432432	23.9091	66.1	96.5	64	278	VFDCWFE	VPRLTKF	GTNTTYGAYTGYTGGTTYGA	AAYTTNGTNARNCKNGGNAC	64	8192	64.4	98.5	75.701
Dip_59	NP_723173.1_6344343_6344945	432	10	16	151	VCDYFGIE	KHPFPCPT	GTNTGYGAYTAYTTYGGNATHGA	GTNGGRCANGGRAANGGRTGYTT	768	1024	0.496124	18.1818	65.9	94	3	184	DDFITWK	EYCTDEK	GAYGAYTTYATHACNTGGAA	TTYTCRTCNGTRCARTAYTC	96	128	73.6	92.5	75.677
Dip_60	NP_001246690.1_9139092_9139620	393	10	21	143	LAAIEVFQ	AHQNRYFT	YTNGCNGCNATHGARGTNTTYCA	GTRAARTANCKRTTYTGRTGNGC	6144	1024	0.327586	12.8182	65.2	99.5	9	161	VLEENEK	ENYVFER	GTNYTNGARGARAAYGARAA	CKYTCRAANACRTARTTYTC	512	256	64.8	97	75.663
Dip_61	NP_001303371.1_18907258_18908212	708	10	32	259	AYFEKNHG	CPNAGELW	GCNTAYTTYGARAARAAYCAYGG	CANARYTCNCCNGCRTTNGGRCA	256	4096	0.39819	27.1818	70.1	95	8	287	ECARAVY	KKCEHDP	GARTGYGCNMGNGCNGTNTA	GGRTCRTGYTCRCAYTTYTT	2048	64	66.8	93	75.5634
Dip_62	NP_001287523.1_25212535_25213649	603	10	178	370	KGYRGWDC	QTKQNYHI	AARGGNTAYMGNGGNTGGGAYTG	ATRTGRTARTTYTGYTTNGTYTG	1024	256	0.430108	28	68.1	96	147	382	PCVAGRC	WHMVMAL	CCNTGYGTNGCNGGNMGNTG	ARNGCCATNACCATRTGCCA	4096	64	63.6	97	75.5048
Dip_63	NP_001260205.1_7478850_7480326	759	10	26	270	TVLTADQH	MDRGFVFK	ACNGTNYTNACNGCNGAYCARCA	TTRAANACRAANCCNCKRTCCAT	8192	1024	0.613333	48.5455	62	93.5	7	309	IQWIDNQ	EHYVPLN	ATHCARTGGATHGAYAAYCA	TTNARNGGNACRTARTGYTC	72	1024	70.3	96.5	75.3085
Dip_64	NP_649225.1_20438364_20439018	456	10	44	187	IDHVVGNQ	IDYDENGY	ATHGAYCAYGTNGTNGGNAAYCA	TANCCRTTYTCRTCRTARTCDAT	1536	384	0.423358	19.8182	66.9	95	1	197	YGDTTHT	QIFTKNM	TAYGGNGAYACNACNCAYAC	ATRTTYTTNGTRAADATYTG	512	192	66.5	96.5	75.2147
Dip_65	NP_001260205.1_7477181_7478792	588	10	220	407	VGMIILDC	QAHHMDPE	GTNGGNATGATHATHYTNGAYTG	TCNGGRTCCATRTGRTGNGCYTG	2304	256	0.294444	17.5455	66.2	92.5	104	441	FRYVGKK	MARNHEQ	TTYMGNTAYGTNGGNAARAA	TGYTCRTGRTTNCKNGCCAT	1024	256	66.8	99.5	75.1596
Dip_66	NP_001260032.1_4529791_4530277	360	10	37	148	AECIPVNH	CELDNGNP	GCNGARTGYATHCCNGTNAAYCA	GGRTTNCCRTTRTCNARYTCRCA	1536	1024	0.666667	24.8182	66.6	88	5	164	QYNEDCP	TGNPFKN	CARTAYAAYGARGAYTGYCC	TTYTTRAANGGRTTNCCNGT	64	512	71.2	98.5	75.1591
Dip_67	NP_001262056.1_19599159_19600044	552	10	16	191	LPDDAAKE	VKQLATHE	YTNCCNGAYGAYGCNGCNAARGA	TCRTGNGTNGCNARYTGYTTNAC	4096	4096	0.491124	26.9091	61.2	98	3	207	SMKVIAE	YKEITEA	WSNATGAARGTNATHGCNGA	GCYTCNGTDATYTCYTTRTA	1536	192	66.6	98	75.0181
Dip_68	NP_650726.1_18410200_18411370	417	10	133	263	VFTMIGYG	CKIGFGDF	GTNTTYACNATGATHGGNTAYGG	AARTCNCCRAANCCDATYTTRCA	768	768	0.608333	24.4545	64.7	92	14	330	FMCTQVG	VAMCYNL	TTYATGTGYACNCARGTNGG	ARRTTRTARCACATNGCNAC	128	256	70.3	97	74.9991
Dip_69	NP_001036773.1_29873323_29874142	465	10	140	286	WNEVDGQT	ENQCIYIW	TGGAAYGARGTNGAYGGNCARAC	CADATRTADATRCAYTGRTTYTC	256	288	0.206897	9.72727	72	93	130	294	WNIPDKK	KTNHDYS	TGGAAYATHCCNGAYAARAA	SWRTARTCRTGRTTNGTYTT	96	512	69.4	91	74.9841
Dip_70	NP_732457.1_19862721_19864170	633	10	156	358	DNPVGTGF	HVGNKTFH	GAYAAYCCNGTNGGNACNGGNTT	TGRAANGTYTTRTTNCCNACRTG	4096	1024	0.701031	57.0909	63.8	94	123	406	LFTENGP	DIIVAYP	YTNTTYACNGARAAYGGNCC	GGRTANGCNACDATDATRTC	1024	576	65.9	96.5	74.6932
Dip_71	NP_001189041.1_3359852_3365751	2049	9	231	905	EQKIDLFC	QKMQIALD	GARCARAARATHGAYYTNTTYTG	TCNARNGCDATYTGCATYTTYTG	768	768	0.62406	150.2	68.6	94	194	1004	MVQTGHY	FNNWMDE	ATGGTNCARACNGGNCAYTA	TCRTCCATCCARTTRTTRAA	256	16	76.1	91.5	74.649
Dip_72	NP_001247325.1_27127836_27128577	423	10	40	172	QLWFGAEC	DPALMFSI	CARYTNTGGTTYGGNGCNGARTG	ATNSWRAACATNARNGCNGGRTC	1024	8192	0.420635	17.6364	61.4	97	26	241	AKFPEEV	CTNEDIH	GCNAARTTYCCNGARGARGT	TGDATRTCYTCRTTNGTRCA	256	192	71.9	93.5	74.5789
Dip_73	NP_001246690.1_9140850_9141508	426	10	35	168	EEGYVPHN	FEEGQIIK	GARGARGGNTAYGTNCCNCAYAA	TTDATDATYTGNCCYTCYTCRAA	1024	576	0.714286	17.2727	66.9	93.5	8	210	TIVENEQ	CDENGEP	ACNATHGTNGARAAYGARCA	GGYTCNCCRTTYTCRTCRCA	384	128	71.9	91.5	74.5614
Dip_74	NP_001014560.1_4369160_4369737	447	10	36	176	CMLDWGNM	CKTKGRLQ	TGYATGYTNGAYTGGGGNAAYAT	TGNARNCKNCCYTTNGTYTTRCA	256	8192	0.462687	20.7273	64.5	98	2	184	QCWMAFT	AELIGLD	CARTGYTGGATGGCNTTYAC	TCNARNCCDATNARYTCNGC	32	6144	64.4	96.5	74.5303
Dip_75	NP_001286805.1_23996057_23997709	756	10	183	426	WKQPRDDG	QYLHWRGY	TGGAARCARCCNMGNGAYGAYGG	TANCCNCKCCARTGNARRTAYTG	512	2048	0.719149	62	60.1	93.5	100	441	VQWFKND	QPDNIVM	GTNCARTGGTTYAARAAYGA	ATNACDATRTTRTCNGGYTG	64	384	77.2	88.5	74.4834
Dip_76	NP_477240.1_868738_869776	471	10	41	189	KYLKEVWP	HPIYNIKA	AARTAYYTNAARGARGTNTGGCC	GCYTTDATRTTRTADATNGGRTG	512	576	0.471831	17.4545	65.8	91.5	32	239	ATLFPKY	KKEYTPF	GCNACNYTNTTYCCNAARTA	AANGGNGTRTAYTCYTTYTT	2048	256	69.2	97	74.4199
Dip_77	NP_001246551.1_2105149_2106734	1266	9	86	499	NQYGEAIC	TWQKDGVQ	AAYCARTAYGGNGARGCNATHTG	TGNACNCCRTCYTTYTGCCANGT	768	512	0.579515	66.5	70.6	95	76	538	DEGEYTC	WYQCTAQ	GAYGARGGNGARTAYACNTG	TGNGCNGTRCAYTGRTACCA	256	128	72.2	100	74.417
Dip_78	NP_001260032.1_4548004_4548802	612	10	57	252	NVECKPDP	VEDHKPIC	AAYGTNGARTGYAARCCNGAYCC	CADATNGGYTTRTGRTCYTCNAC	512	768	0.586957	43.3636	69.4	92.5	34	260	NALCKTV	KFCPPGF	AAYGCNYTNTGYAARACNGT	AANCCNGGNGGRCARAAYTT	1024	512	64.4	94.5	74.3351
Dip_79	NP_995631.1_5051636_5052314	687	10	34	254	EITNCFPF	VDELYQEA	GARATHACNAAYTGYTTYCCNTT	GCYTCYTGRTANARYTCRTCNAC	768	1024	0.485981	16.4545	65.2	95	3	265	MKMVKHC	NKYQQLV	ATGAARATGGTNAARCAYTG	ACNARYTGYTGRTAYTTRTT	32	256	70.2	93	74.3275
Dip_80	NP_001162774.1_16377422_16378646	618	10	27	224	SVATVDMD	VHFWGEKA	WSNGTNGCNACNGTNGAYATGGA	GCYTTYTCNCCCCARAARTGNAC	8192	256	0.198953	21.6364	64.4	93.5	3	255	PWYLEEC	KWQLIFY	CCNTGGTAYYTNGARGARTG	TARAADATNARYTGCCAYTT	256	192	70	95	74.3259
Dip_81	NP_001163103.1_9851453_9852483	537	10	161	331	VGDLAQFM	PKVGEEFE	GTNGGNGAYYTNGCNCARTTYAT	TCRAAYTCYTCNCCNACYTTNGG	4096	1024	0.640244	19.9091	62.8	96	91	367	LYAPFEC	FFELNGQ	YTNTAYGCNCCNTTYGARTG	TGNCCRTTNARYTCRAARAA	1024	512	68.2	96	74.2964
Dip_82	NP_610107.1_21376607_21377237	486	10	21	174	FVEDKIHD	YNKTDVAA	TTYGTNGARGAYAARATHCAYGA	GCNGCNACRTCNGTYTTRTTRTA	384	1024	0.52381	27.6364	69.8	90	9	182	NKGENCI	PFGGFKQ	AAYAARGGNGARAAYTGYAT	TGYTTRAANCCNCCRAANGG	128	512	67.2	95	74.1752
Dip_83	NP_001368959.1_8839051_8840614	792	10	186	441	KKIIDGCK	NEAGIFVT	AARAARATHATHGAYGGNTGYAA	GTNACRAADATNCCNGCYTCRTT	576	1536	0.728507	43.8182	63.5	96	169	469	TRIHNTN	KVNDMDM	ACNMGNATHCAYAAYACNAA	ATRTCCATRTCRTTNACYTT	1536	64	65.4	95.5	74.1619
Dip_84	NP_001262125.1_20807298_20808773	609	10	146	340	FRDLTKEI	YPKKELPF	TTYMGNGAYYTNACNAARGARAT	AANGGNARYTCYTTYTTNGGRTA	4096	2048	0.349462	10.8182	61.2	98.5	118	367	DTNVLIY	HQYPEPM	GAYACNAAYGTNYTNATHTA	ATNGGYTCNGGRTAYTGRTG	1536	256	68.3	95.5	74.1057
Dip_85	NP_649209.1_20346243_20346875	453	10	10	152	GDGEYICA	PMAPEVED	GGNGAYGGNGARTAYATHTGYGC	TCYTCNACYTCNGGNGCCATNGG	768	1024	0.220588	8.54545	63.7	99	2	160	TWKKCCF	PEDGWAA	ACNTGGAARAARTGYTGYTT	GCNGCCCANCCRTCYTCNGG	64	256	69.5	91.5	74.0957
Dip_86	NP_611232.1_17567052_17567731	516	10	26	189	QNALQKFQ	FFILNKVD	CARAAYGCNYTNCARAARTTYCA	TCNACYTTRTTNARDATRAARAA	1024	1536	0.528662	23.1818	60.8	98	12	215	EPTPKWF	PTIAFHA	GARCCNACNCCNAARTGGTT	GCRTGRAANGCDATNGTNGG	256	768	66.9	96.5	74.0614
Dip_87	NP_572563.3_9363556_9365061	1104	9	44	403	QNDEHTCK	DEKCIPWF	CARAAYGAYGARCAYACNTGYAA	AACCANGGDATRCAYTTYTCRTC	256	192	0.360795	40.2	76.4	96.5	8	413	CADIDEC	CDGEKDC	TGYGCNGAYATHGAYGARTG	CARTCYTTYTCNCCRTCRCA	192	128	69.1	97.5	74.0492
Dip_88	NP_001259071.1_770552_771595	864	10	52	331	KRMTAHEC	MQARDTCK	AARMGNATGACNGCNCAYGARTG	TTRCANGTRTCNCKNGCYTGCAT	1024	1024	0.455814	34.4545	68.9	92	36	376	EEGKDFI	MEIVDCK	GARGARGGNAARGAYTTYAT	TTRCARTCNACDATYTCCAT	128	96	75	85	73.9579
Dip_89	NP_648767.1_15499181_15499896	645	10	27	233	DRVFAKPF	WNPMEAFN	GAYMGNGTNTTYGCNAARCCNTT	TTRAANGCYTCCATNGGRTTCCA	4096	128	0.708995	49.6364	67.7	92	19	241	RALNATK	FTVANED	MGNGCNYTNAAYGCNACNAA	TCYTCRTTNGCNACNGTRAA	8192	512	63.2	96.5	73.9502
Dip_90	NP_001261304.1_2045195_2046164	534	10	23	192	DGYTVQFE	DMHMYCSV	GAYGGNTAYACNGTNCARTTYGA	ACNSWRCARTACATRTGCATRTC	1024	256	0.416149	17.7273	69.2	96.5	9	264	APRFIEK	IVGNPAP	GCNCCNMGNTTYATHGARAA	GGNGCNGGRTTNCCNACDAT	1536	1536	64.8	92	73.9456
Dip_91	NP_001284936.1_6269530_6274424	2043	9	108	780	EVPFIAFY	CHMGPKVF	GARGTNCCNTTYATHGCNTTYTA	AANACYTTNGGNCCCATRTGRCA	1536	512	0.641141	153.2	70.5	91	56	822	WIYKQAF	YEWARKM	TGGATHTAYAARCARGCNTT	ATYTTNCKNGCCCAYTCRTA	96	256	74.7	92	73.9087
Dip_92	NP_001246308.1_13872208_13874168	1617	10	86	616	GFIAEVQD	KNWLTIIQ	GGNTTYATHGCNGARGTNCARGA	TGDATDATNGTNARCCARTTYTT	1536	1152	0.494253	92.0909	67.8	85.5	20	631	NDIQAHQ	QWAINRE	AAYGAYATHCARGCNCAYCA	TCNCKRTTDATNGCCCAYTG	192	384	71.8	90	73.8617
Dip_93	NP_609877.2_18444641_18446716	384	10	135	254	QRTYEKFY	DNPRNTRF	CARMGNACNTAYGARAARTTYTA	AANCKNGTRTTNCKNGGRTTRTC	1024	8192	0.292035	12.2727	60.6	99	104	264	YEECAHK	NFFTSIG	TAYGARGARTGYGCNCAYAA	CCDATNSWNGTRAARAARTT	128	1536	63.7	99.5	73.8369
Dip_94	NP_001246258.1_10706499_10708021	1272	9	64	479	KCDGIYYP	MDVHYFRV	AARTGYGAYGGNATHTAYTAYCC	ACNCKRAARTARTGNACRTCCAT	384	512	0.606469	81	67.7	98.5	30	547	ERHYKIN	KNAEIEY	GARMGNCAYTAYAARATHAA	TAYTCDATYTCNGCRTTYTT	384	192	72.3	96.5	73.8144
Dip_95	NP_001262316.1_6438179_6438763	381	10	46	164	SPEVYGET	DHQLKERF	WSNCCNGARGTNTAYGGNGARAC	AANCKYTCYTTNARYTGRTGRTC	8192	2048	0.464286	22.4545	60.8	99	37	187	DKLNQYE	CPLNFRI	GAYAARYTNAAYCARTAYGA	ATNCKRAARTTNARNGGRCA	256	2048	66.8	95	73.7343
Dip_96	NP_001027277.1_17737963_17739518	1218	9	79	476	YFTVLEDG	KWDYEELG	TAYTTYACNGTNYTNGARGAYGG	CCNARYTCYTCRTARTCCCAYTT	2048	256	0.604712	90.3	66.7	95.5	5	485	VLPHDTY	EKTIDFW	GTNYTNCCNCAYGAYACNTA	CARAARTCDATNGTYTTYTC	2048	192	71.7	100	73.7327
Dip_97	NP_476652.1_9022103_9023845	963	10	107	419	NRPGFWAK	EYWVVSKD	AAYMGNCCNGGNTTYTGGGCNAA	TCYTTNSWNACNACCCARTAYTC	2048	2048	0.757246	56.5455	62.8	96	97	461	LPKYACP	MHVDQSL	YTNCCNAARTAYGCNTGYCC	ARNSWYTGRTCNACRTGCAT	1024	1024	61.4	98	73.6926
Dip_98	NP_727772.3_14271796_14272547	351	10	21	129	CISMMFET	YELCRGFK	TGYATHWSNATGATGTTYGARAC	TTRAANCCNCKRCANARYTCRTA	384	4096	0.264706	9	59.7	100	8	155	YLDWVMI	YGVQLYG	TAYYTNGAYTGGGTNATGAT	CCRTANARYTGNACNCCRTA	128	1024	64.6	98.5	73.682
Dip_99	NP_001188692.1_5123015_5125622	1533	10	243	745	RNKIFQEF	QALNRNED	MGNAAYAARATHTTYCARGARTT	TCYTCRTTNCKRTTNARNGCYTG	768	4096	0.842105	159.182	62.6	89	199	863	FLEHKCC	EFEKEKV	TTYYTNGARCAYAARTGYTG	ACYTTYTCYTTYTCRAAYTC	256	64	66.6	90	73.6732
Dip_100	NP_650017.1_10786765_10787387	348	10	38	145	AIEDRQYK	YTHWKQTV	GCNATHGARGAYMGNCARTAYAA	ACNGTYTGYTTCCARTGNGTRTA	1536	256	0.39604	12.0909	69.5	95	13	175	LFARDKW	TFKMKPN	YTNTTYGCNMGNGAYAARTG	TTNGGYTTCATYTTRAANGT	2048	128	69.3	88.5	73.5809
Dip_101	NP_001287214.1_7899257_7900754	657	10	50	260	LYIKWGKI	NPFMGFIT	YTNTAYATHAARTGGGGNAARAT	GTDATRAANCCCATRAANGGRTT	768	384	0.509804	36.4545	65.7	91	32	331	FVDEGQK	AVHDIQG	TTYGTNGAYGARGGNCARAA	CCYTGDATRTCRTGNACNGC	256	384	72.6	90.5	73.5202
Dip_102	NP_648348.1_9711499_9712152	405	10	25	151	PPLPDKQI	KKEFQRIG	CCNCCNYTNCCNGAYAARCARAT	CCDATNCKYTGRAAYTCYTTYTT	4096	768	0.558333	26.4545	60.6	94	4	206	RYKHFDW	QPKLDWI	MGNTAYAARCAYTTYGAYTG	ATCCARTCNARYTTNGGYTG	256	256	73.1	93	73.4813
Dip_103	NP_608827.1_4390797_4391690	555	9	17	193	LNFVDCCQ	KEFVACQI	YTNAAYTTYGTNGAYTGYTGYCA	ATYTGRCANGCNACRAAYTCYTT	1024	512	0.36747	17.4	71.3	99.5	9	216	GFHIQDY	GEMMHEA	GGNTTYCAYATHCARGAYTA	GCYTCRTGCATCATYTCNCC	192	32	73.6	96	73.4756
Dip_104	NP_610048.2_20676460_20677487	471	10	25	173	DVQMREFE	FTANVDLW	GAYGTNCARATGMGNGARTTYGA	CANARRTCNACRTTNGCNGTRAA	512	4096	0.253521	15.7273	66.1	92.5	10	187	VAVKTFN	YHVATGN	GTNGCNGTNAARACNTTYAA	TTNCCNGTNGCNACRTGRTA	1024	1024	68.6	94.5	73.4609
Dip_105	NP_651754.1_29987457_29990538	1857	10	15	625	LIIRDNNI	EKNAFKHL	YTNATHATHMGNGAYAAYAAYAT	ARRTGYTTRAANGCRTTYTTYTC	4608	512	0.704319	150.091	58.7	89.5	2	773	EDDALEG	NPIHCDC	GARGAYGAYGCNYTNGARGG	CARTCRCARTGDATNGGRTT	512	192	63.6	96.5	73.2949
Dip_106	NP_001286188.1_8166115_8166848	519	10	15	179	FAEQMKEI	EHYIHRVG	TTYGCNGARCARATGAARGARAT	CCNACNCKRTGDATRTARTGYTC	128	1536	0.28481	16.2727	69	95	7	211	ADRMLDE	DIIKNAE	GCNGAYMGNATGYTNGAYGA	TCNGCRTTYTTDATDATRTC	1024	288	65.2	92	73.2465
Dip_107	NP_001303467.1_20896449_20897136	462	10	53	198	RYFLDRDG	KHCFIEQA	MGNTAYTTYYTNGAYMGNGAYGG	GCYTGYTCDATRAARCARTGYTT	8192	192	0.49635	19.8182	61.8	94.5	5	245	IELNVGG	WNHYNEF	ATHGARYTNAAYGTNGGNGG	AAYTCRTTRTARTGRTTCCA	1536	32	68	96.5	73.2197
Dip_108	NP_572722.2_11484045_11484979	393	10	22	144	LFFTPDQA	NIDEKTLK	YTNTTYTTYACNCCNGAYCARGC	TTNARNGTYTTYTCRTCDATRTT	2048	1536	0.327586	16.5455	64.5	94	9	172	FDYDKVE	VQNTLKY	TTYGAYTAYGAYAARGTNGA	TAYTTNARNGTRTTYTGNAC	128	1024	69.6	93	73.2072
Dip_109	NP_524830.2_4072489_4073091	345	9	29	135	ATNVGIMF	DIQKWEYV	GCNACNAAYGTNGGNATHATGTT	ACRTAYTCCCAYTTYTGDATRTC	1536	96	0.43	14.5	74.4	97.5	16	145	IGDYTDF	GPFTAKN	ATHGGNGAYTAYACNGAYTT	TTYTTNGCNGTRAANGGNCC	384	1024	69	99	73.1401
Dip_110	NP_001286884.1_208371_208908	357	10	24	134	NVGLHIKA	NNQMLKFF	AAYGTNGGNYTNCAYATHAARGC	AARAAYTTNARCATYTGRTTRTT	3072	256	0.173077	5.36364	64.1	96	2	142	LCMVFEP	MDLKGKI	YTNTGYATGGTNTTYGARCC	ATYTTNCCYTTNARRTCCAT	256	256	67.8	94	73.067
Dip_111	NP_001188937.1_14931151_14932340	696	10	225	448	NVYGNIED	NGERGYIL	AAYGTNTAYGGNAAYATHGARGA	ARDATRTANCCNCKYTCNCCRTT	768	6144	0.814815	49.6364	63	92	198	456	TVGHEPD	TFVIAYI	ACNGTNGGNCAYGARCCNGA	ATRTANGCDATNACRAANGT	1024	768	67.7	94.5	72.8777
Dip_112	NP_001260222.1_8061569_8067555	1671	8	710	1258	KYGNFFCD	HPGLICAM	AARTAYGGNAAYTTYTTYTGYGA	ATNGCRCADATNARNCCNGGRTG	256	6144	0.601578	114.444	67.5	95.5	673	1407	FMNQHWY	IDFFEHC	TTYATGAAYCARCAYTGGTA	CARTGYTCRAARAARTCDAT	16	96	78.8	99	72.8777
Dip_113	NP_650304.2_13688346_13689285	654	10	32	241	PIELPPCE	KEFCNYAQ	CCNATHGARYTNCCNCCNTGYGA	TGNGCRTARTTRCARAAYTCYTT	6144	256	0.490099	25.1818	62.8	95	11	288	TQDIVEE	DILTAIV	ACNCARGAYATHGTNGARGA	ACDATNGCNGTNARDATRTC	384	2304	63.7	98	72.8362
Dip_114	NP_001286790.1_23863169_23864348	729	10	145	379	LLDHTNHY	FFCVAWLW	YTNYTNGAYCAYACNAAYCAYTA	CANARCCANGCNACRCARAARAA	4096	1024	0.598214	39.9091	61.4	91	137	402	CHVTVKA	IFCDKLW	TGYCAYGTNACNGTNAARGC	CANARYTTRTCRCARAADAT	512	384	68.6	97	72.8066
Dip_115	NP_477497.1_4201864_4205421	1920	9	457	1088	GNDTDEAQ	YGRHCEKA	GGNAAYGAYACNGAYGARGCNCA	GCYTTYTCRCARTGNCKNCCRTA	1024	1024	0.696013	157.7	66.4	94.5	374	1219	QPVFHFD	CYADDVG	CARCCNGTNTTYCAYTTYGA	CCNACRTCRTCNGCRTARCA	256	256	70.8	93.5	72.7983
Dip_116	NP_650705.1_18283955_18286566	1536	9	143	646	VDNRTEVW	QFIPKTHM	GTNGAYAAYMGNACNGARGTNTG	ATRTGNGTYTTNGGDATRAAYTG	4096	768	0.726891	125	67.9	90.5	125	654	DTQIKFW	FFTCGKD	GAYACNCARATHAARTTYTG	TCYTTNCCRCANGTRAARAA	192	256	74.9	95	72.761
Dip_117	NP_725185.1_12560158_12561489	390	10	167	288	LEPNTEYV	NTQYEFAV	YTNGARCCNAAYACNGARTAYGT	ACNGCRAAYTCRTAYTGNGTRTT	2048	512	0.701754	21.5455	67.8	92	143	400	WGKGIPD	YYFKVQA	TGGGGNAARGGNATHCCNGA	GCYTGNACYTTRAARTARTA	384	128	69.8	90	72.7167
Dip_118	NP_732871.1_23514376_23515159	375	10	62	178	GIVFAKMT	FEIVVILE	GGNATHGTNTTYGCNAARATGAC	TCNARDATNACNACDATYTCRAA	768	4608	0.545455	19.0909	62.4	98	24	208	TQHTIGY	WGHRFDP	ACNCARCAYACNATHGGNTA	GGRTCRAANCKRTGNCCCCA	768	256	67.8	91.5	72.6451
Dip_119	NP_001285738.1_8044846_8046769	612	9	207	402	EICYDNQM	WCVQNARC	GARATHTGYTAYGAYAAYCARAT	CANCKNGCRTTYTGNACRCACCA	192	1024	0.520468	36.4	73.8	97	199	476	YTHRHNK	NATMVDF	TAYACNCAYMGNCAYAAYAA	AARTCNACCATNGTNGCRTT	512	256	69.3	96.5	72.6292
Dip_120	NP_477027.1_10325098_10327218	1683	9	66	618	KIAERPQH	FNIHVAEP	AARATHGCNGARMGNCCNCARCA	GGYTCNGCNACRTGDATRTTRAA	3072	768	0.379817	65.9	68.4	96	48	633	NYFGFKT	IHFYGWK	AAYTAYTTYGGNTTYAARAC	TTCCANCCRTARAARTGDAT	128	96	73.3	96	72.6184
Dip_121	NP_001097279.2_11878556_11883735	1938	8	801	1438	VKAHPNFM	INLCEHTD	GTNAARGCNCAYCCNAAYTTYAT	TCNGTRTGYTCRCANARRTTDAT	1024	1536	0.620915	163.889	70.6	97	726	1542	NNHEHTD	IFACQNP	AAYAAYCAYGARCAYACNGA	GGRTTYTGRCANGCRAADAT	128	192	71.2	96.5	72.599
Dip_122	NP_476702.1_13983798_13985580	597	9	175	365	MFAIPWQM	CNPFLYAI	ATGTTYGCNATHCCNTGGCARAT	ATNGCRTANARRAANGGRTTRCA	192	2048	0.271739	17.8	70	98	102	376	DLFDWWT	QFKKDCV	GAYYTNTTYGAYTGGTGGAC	ACRCARTCYTTYTTRAAYTG	64	64	70.3	100	72.5857
Dip_123	NP_651278.2_24660297_24661725	852	10	166	441	CAGDAKEI	CIPQYTVG	TGYGCNGGNGAYGCNAARGARAT	CCNACNGTRTAYTGNGGDATRCA	1024	1536	0.778195	91.3636	68.1	95.5	26	477	FIFEAGP	VGVNDVI	TTYATHTTYGARGCNGGNCC	ATNACRTCRTTNACNCCNAC	384	1024	59.7	89	72.4621
Dip_124	NP_732900.1_23748744_23750358	498	10	293	450	VPIPVGYA	DKKPAAIN	GTNCCNATHCCNGTNGGNTAYGC	TTDATNGCNGCNGGYTTYTTRTC	6144	1536	0.450331	26.7273	59.1	96.5	281	458	VMNACCE	WIKGRGK	GTNATGAAYGCNTGYTGYGA	TTNCCNCKNCCYTTDATCCA	128	768	66.8	96	72.3771
Dip_125	NP_001027193.2_19155132_19155797	528	10	23	190	VNKVLDWK	YVWVLCRD	GTNAAYAARGTNYTNGAYTGGAA	TCNCKRCANARNACCCANACRTA	1024	4096	0.42236	18.4545	59.7	99.5	13	202	WENFKNN	NPKAAWR	TGGGARAAYTTYAARAAYAA	CKCCANGCNGCYTTNGGRTT	32	512	66.5	93.5	72.3748
Dip_126	NP_001036514.1_7330975_7332202	636	10	154	357	IIQEVPEM	EKQYTAEG	ATHATHCARGARGTNCCNGARAT	CCYTCNGCNGTRTAYTGYTTYTC	1152	512	0.692308	34.9091	67.7	90.5	138	397	CVATNAF	NGVIKTY	TGYGTNGCNACNAAYGCNTT	TANGTYTTDATNACNCCRTT	1024	768	67.9	91.5	72.3747
Dip_127	NP_476994.1_8875356_8877629	1407	9	82	542	CPPREQMN	EDYIDTGA	TGYCCNCCNMGNGARCARATGAA	GCNCCNGTRTCDATRTARTCYTC	1024	768	0.311111	44.3	67.6	100	59	554	RYIEIKQ	FYCTLVD	MGNTAYATHGARATHAARCA	TCNACNARNGTRCARTARAA	576	1024	68.6	99	72.3552
Dip_128	NP_001188571.1_9606619_9607567	594	9	88	277	TCEFYMAY	GDDEAQLV	ACNTGYGARTTYTAYATGGCNTA	ACNARYTGNGCYTCRTCRTCNCC	256	2048	0.430168	24.9	67.4	98	73	285	FRNEGID	DENFCTA	TTYMGNAAYGARGGNATHGA	GCNGTRCARAARTTYTCRTC	768	128	73.1	98.5	72.3181
Dip_129	NP_001188771.1_10215057_10216450	552	10	198	373	AVGVDNIF	MPEDSFVL	GCNGTNGGNGTNGAYAAYATHTT	ARNACRAANSWRTCYTCNGGCAT	3072	4096	0.460606	24.2727	60.9	97.5	188	392	IVEVIPF	IGPPVYF	ATHGTNGARGTNATHCCNTT	AARTANACNGGNGGNCCDAT	1152	1536	62	98	72.2605
Dip_130	NP_001287126.1_20017743_20023048	2037	9	952	1622	ATDQDQYD	ECENQPCG	GCNACNGAYCARGAYCARTAYGA	CCRCANGGYTGRTTYTCRCAYTC	512	256	0.707355	173.9	64.2	91	900	1633	VFDNGTP	TCINEAG	GTNTTYGAYAAYGGNACNCC	CCNGCYTCRTTDATRCANGT	512	384	69.6	97.5	72.2206
Dip_131	NP_001286488.1_16339479_16340877	1269	10	16	430	FPSQYVDQ	NNHAAPYT	TTYCCNWSNCARTAYGTNGAYCA	GTRTANGGNGCNGCRTGRTTRTT	4096	1024	0.507426	75.6364	59.6	94	3	446	WPENVGI	FPGTYYL	TGGCCNGARAAYGTNGGNAT	ARRTARTANGTNCCNGGRAA	256	1024	66.2	93.5	72.2047
Dip_132	NP_001163472.1_19747563_19748414	498	10	21	178	HVNYTWDN	KTVNFKAY	CAYGTNAAYTAYACNTGGGAYAA	TANGCYTTRAARTTNACNGTYTT	256	1024	0.706667	40.6364	69.6	89	9	207	MQLCLFA	DHDGQML	ATGCARYTNTGYYTNTTYGC	ARCATYTGNCCRTCRTGRTC	512	128	63.1	95	72.2037
Dip_133	NP_001285738.1_8051879_8053048	798	10	20	277	QPRFMNVD	WKAKQAAD	CARCCNMGNTTYATGAAYGTNGA	TCNGCNGCYTGYTTNGCYTTCCA	1024	512	0.716738	53.4545	63.9	94	11	294	PGQTVFF	VEMLHMA	CCNGGNCARACNGTNTTYTT	GCCATRTGNARCATYTCNAC	1024	128	65.9	91.5	72.1282
Dip_134	NP_524462.2_23348511_23354720	2019	9	1013	1677	FLGDQMVK	GNMPADTV	TTYYTNGGNGAYCARATGGTNAA	ACNGTRTCNGCNGGCATRTTNCC	1024	1024	0.734824	180.5	69.6	91	906	1711	YAVFNFD	PDLGGRE	TAYGCNGTNTTYAAYTTYGA	TCNCKNCCNCCNARRTCNGG	256	8192	61.8	99	72.1119
Dip_135	NP_001163258.1_22719680_22721775	1578	9	255	772	VNFKPTEA	CYQTKGGH	GTNAAYTTYAARCCNACNGARGC	TGNCCNCCYTTNGTYTGRTARCA	1024	1024	0.597137	86.3	68.4	96.5	238	781	GKNVPNF	QAEFTIN	GGNAARAAYGTNCCNAAYTT	TTDATNGTRAAYTCNGCYTG	512	384	71.1	94.5	72.0909
Dip_136	NP_001261587.1_8572017_8572677	465	10	14	160	LEAAKGIM	MVDGMAQE	YTNGARGCNGCNAARGGNATHAT	TCYTGNGCCATNCCRTCNACCAT	6144	256	0.292857	11.3636	67.1	98	4	168	DENMKFD	INARSDV	GAYGARAAYATGAARTTYGA	ACRTCNSWNCKNGCRTTDAT	32	6144	63.1	91	72.0388
Dip_137	NP_609520.1_11817352_11818493	723	10	33	265	YGMIHKFK	EEFFRQGD	TAYGGNATGATHCAYAARTTYAA	TCNCCYTGNCKRAARAAYTCYTC	192	1024	0.486239	22.2727	67.9	97	5	285	WSFDVFA	CDRNNTL	TGGWSNTTYGAYGTNTTYGC	ARNGTRTTRTTNCKRTCRCA	512	1024	58	95	71.9183
Dip_138	NP_572563.3_9360932_9363119	1311	9	67	495	CKNGTFQC	KIEVSWMD	TGYAARAAYGGNACNTTYCARTG	TCCATCCANSWNACYTCDATYTT	512	768	0.42891	58.6	64.8	100	45	532	WRCDHED	YWVDTKL	TGGMGNTGYGAYCAYGARGA	ARYTTNGTRTCNACCCARTA	128	256	71.5	96.5	71.9176
Dip_139	NP_723243.1_7036811_7037450	522	10	21	186	GRPMKVGN	WFAGRVIT	GGNMGNCCNATGAARGTNGGNAA	GTDATNACNCKNCCNGCRAACCA	4096	3072	0.35443	16.5455	62.8	96.5	12	195	EQLNGFE	AYVPLIN	GARCARYTNAAYGGNTTYGA	TTDATNARNGGNACRTANGC	512	3072	64.1	95	71.8947
Dip_140	NP_001163367.1_7165284_7166601	588	10	175	362	HIEYQFWV	CGSTYQIY	CAYATHGARTAYCARTTYTGGGT	TADATYTGRTANGTNSWNCCRCA	96	6144	0.530387	30.8182	60.9	92.5	106	417	EAPADIK	WPDNGCP	GARGCNCCNGCNGAYATHAA	GGRCANCCRTTRTCNGGCCA	768	128	69.1	94.5	71.8884
Dip_141	NP_001189237.1_16648700_16649739	912	10	25	320	KDVTHPKM	YKTAVETA	AARGAYGTNACNCAYCCNAARAT	GCNGTYTCNACNGCNGTYTTRTA	1024	2048	0.372822	26	64.8	96.5	3	333	KVEKIPG	IDDIVSG	AARGTNGARAARATHCCNGG	CCNSWNACDATRTCRTCDAT	384	2304	58.1	98	71.855
Dip_142	NP_609548.1_12098355_12099366	549	10	85	259	TFALEFIK	HQLYVLQT	ACNTTYGCNYTNGARTTYATHAA	GTYTGNARNACRTANARYTGRTG	3072	4096	0.796407	51.1818	57.5	97	28	349	KYVTEKN	FKCDINP	AARTAYGTNACNGARAARAA	GGRTTDATRTCRCAYTTRAA	256	96	74.4	86	71.8257
Dip_143	NP_649440.3_4230985_4232242	651	9	89	297	FKKTEICQ	CAFVQYTK	TTYAARAARACNGARATHTGYCA	TTNGTRTAYTGNACRAANGCRCA	384	1024	0.336634	20.5	71.2	98.5	66	312	GKECKIC	AEKTFNK	GGNAARGARTGYAARATHTG	TTRTTRAANGTYTTYTCNGC	192	256	69.3	97	71.6995
Dip_144	NP_652335.1_4183316_4184663	894	9	119	408	KTCYGIDQ	CQKTVYVG	AARACNTGYTAYGGNATHGAYCA	CCNACRTANACNGTYTTYTGRCA	768	1024	0.466192	46.4	70.2	93.5	44	416	TVAIYMP	DDAKMRF	ACNGTNGCNATHTAYATGCC	AANCKCATYTTNGCRTCRTC	384	256	69.6	100	71.6237
Dip_145	NP_001260640.1_20763496_20765452	738	10	54	291	ISWIKEFG	DCFDVLKN	ATHWSNTGGATHAARGARTTYGG	TTYTTNARNACRTCRAARCARTC	1152	1024	0.688889	51.8182	63	90	12	328	FEKPNDY	AYYQLIE	TTYGARAARCCNAAYGAYTA	TCDATNARYTGRTARTANGC	128	768	70.9	90.5	71.616
Dip_146	NP_001303492.1_2136429_2137402	729	10	53	287	KTREEQFW	EKLRAEHG	AARACNMGNGARGARCARTTYTG	CCRTGYTCNGCNCKNARYTTYTC	1024	4096	0.506787	29.3636	61.6	91.5	20	301	QVALGDP	HGETYKG	CARGTNGCNYTNGGNGAYCC	CCYTTRTANGTYTCNCCRTG	2048	256	64.4	99	71.5717
Dip_147	NP_001188729.1_8486021_8487681	783	9	168	420	ETMQHFYN	FKQFNARY	GARACNATGCARCAYTTYTAYAA	TANCKNGCRTTRAAYTGYTTRAA	128	1024	0.256098	20.3	73.5	94	144	471	LDMFGFE	WAPGKRH	YTNGAYATGTTYGGNTTYGA	TGNCKYTTNCCNGGNGCCCA	256	1024	68.2	100	71.5644
Dip_148	NP_788632.1_10697873_10698944	636	10	47	250	VFALDRDP	NEINYGMV	GTNTTYGCNYTNGAYMGNGAYCC	ACCATNCCRTARTTDATYTCRTT	8192	192	0.691011	46.0909	61.2	88	24	278	FIDMTFG	EDTIVKR	TTYATHGAYATGACNTTYGG	CKYTTNACDATNGTRTCYTC	96	768	69.1	96.5	71.5395
Dip_149	NP_524891.1_13007145_13009087	675	10	282	498	DPYKHKMN	HDNSKDRI	GAYCCNTAYAARCAYAARATGAA	ATNCKRTCYTTNSWRTTRTCRTG	128	4096	0.612022	30.0909	62.8	92.5	257	570	NFLKTEQ	IIHPLVR	AAYTTYYTNAARACNGARCA	CKNACNARNGGRTGDATDAT	512	4608	62.9	98	71.4638
Dip_150	NP_001259071.1_758219_767690	1968	9	1207	1854	AKNEFDEP	GYIVEKRE	GCNAARAAYGARTTYGAYGARCC	TCNCKYTTYTCNACDATRTANCC	256	3072	0.631083	119.2	66	91.5	1149	1866	YVIEKMD	EWIKCNN	TAYGTNATHGARAARATGGA	TTRTTRCAYTTDATCCAYTC	96	48	77.8	90.5	71.4367
Dip_151	NP_650795.2_19237641_19238375	402	10	35	160	RVVQEAFH	DTLFVEAQ	MGNGTNGTNCARGARGCNTTYCA	TGNGCYTCNACRAANARNGTRTC	4096	4096	0.294118	10.7273	63.4	92	2	221	WELCNAE	FGTKWPY	TGGGARYTNTGYAAYGCNGA	TANGGCCAYTTNGTNCCRAA	256	256	69.6	93	71.424
Dip_152	NP_523444.1_543415_544266	417	10	125	255	KKHWIANN	MHVFKHAQ	AARAARCAYTGGATHGCNAAYAA	TGNGCRTGYTTRAANACRTGCAT	192	256	0.322581	18.4545	70.1	92.5	12	269	KDAMMFP	VPACMGT	AARGAYGCNATGATGTTYCC	GTNCCCATRCANGCNGGNAC	32	512	70.1	84.5	71.3998
Dip_153	NP_650776.1_19030170_19031193	597	9	132	322	FRNDFQEA	HVMNDETQ	TTYMGNAAYGAYTTYCARGARGC	TGNGTYTCRTCRTTCATNACRTG	512	256	0.553672	37	71	99.5	117	340	RLRQCEI	MTKCQEY	MGNYTNMGNCARTGYGARAT	TAYTCYTGRCAYTTNGTCAT	4096	64	67.6	95.5	71.3544
Dip_154	NP_001262841.1_22478287_22479045	600	10	59	250	GLPMLKAY	CVQQWNAY	GGNYTNCCNATGYTNAARGCNTA	TANGCRTTCCAYTGYTGNACRCA	8192	256	0.47027	26.8182	63.8	94.5	49	258	ATFRSKH	ACECDMT	GCNACNTTYMGNWSNAARCA	GTCATRTCRCAYTCRCANGC	8192	64	58.9	99	71.3089
Dip_155	NP_001097238.1_9298266_9299432	1374	9	24	473	WKIMDNKG	DCYNWTIK	TGGAARATHATGGAYAAYAARGG	TTDATNGTCCARTTRTARCARTC	48	192	0.609223	49.8	74.8	94.5	5	496	PKIVCET	NGNYYAI	CCNAARATHGTNTGYGARAC	ATNGCRTARTARTTNCCRTT	384	256	68.4	94.5	71.2869
Dip_156	NP_001259877.1_1705399_1706227	498	10	16	173	PPQQIEKN	AMLWLQTN	CCNCCNCARCARATHGARAARAA	TTNGTYTGNARCCANARCATNGC	768	2048	0.225166	7.72727	61.5	99.5	4	185	QMDCALD	GTMNLGG	CARATGGAYTGYGCNYTNGA	CCNCCNARRTTCATNGTNCC	256	1024	57.5	99.5	71.2818
Dip_157	NP_001163354.1_6544467_6546352	1542	9	25	530	VFENLDKY	EEIQFFNG	GTNTTYGARAAYYTNGAYAARTA	CCRTTRAARAAYTGDATYTCYTC	1024	192	0.353414	52.5	69	97.5	1	554	YKIEVAG	WYMNFFP	TAYAARATHGARGTNGCNGG	GGRAARAARTTCATRTACCA	384	16	73.4	92	71.274
Dip_158	NP_001287494.1_24038508_24039262	495	10	24	180	IYQLFCIF	HHRRAFEY	ATHTAYCARYTNTTYTGYATHTT	TAYTCRAANGCNCKNCKRTGRTG	1152	4096	0.87931	35.7273	56.2	94.5	1	190	VHKQNLY	KALKIDE	GTNCAYAARCARAAYYTNTA	TCRTCDATYTTNARNGCYTT	512	768	65	99.5	71.2436
Dip_159	NP_725459.1_15383402_15384299	384	10	14	133	STVWLCWD	HTDIKPEN	WSNACNGTNTGGYTNTGYTGGGA	TTYTCNGGYTTDATRTCNGTRTG	4096	768	0.353982	12.4545	65	99.5	6	157	RKLGWGH	ATELYVM	MGNAARYTNGGNTGGGGNCA	ATNACRTANARYTCNGTNGC	2048	2048	61.4	91.5	71.213
Dip_160	NP_788614.1_9575876_9576707	735	10	29	265	LGNIIGDG	FQTQKEAA	YTNGGNAAYATHATHGGNGAYGG	GCNGCYTCYTTYTGNGTYTGRAA	4608	512	0.295918	17.9091	56.7	100	21	297	VCEQAVW	PPFCDLL	GTNTGYGARCARGCNGTNTG	ARNARRTCRCARAANGGNGG	512	2048	62	98	71.1267
Dip_161	NP_001246668.1_8400748_8401978	402	10	48	173	YVTAYAED	DHGMRFGP	TAYGTNACNGCNTAYGCNGARGA	GGNCCRAANCKCATNCCRTGRTC	2048	1024	0.722689	34.3636	62.7	94	5	282	TFPNLMA	HWCTCIP	ACNTTYCCNAAYYTNATGGC	GGDATRCANGTRCACCARTG	512	96	68.7	89.5	71.0287
Dip_162	NP_476610.2_1874040_1875218	684	10	52	271	DKNHLHFG	EEKRKQHQ	GAYAARAAYCAYYTNCAYTTYGG	TGRTGYTGYTTNCKYTTYTCYTC	512	512	0.650718	45.8182	60.8	95	28	300	QLDMCYP	KEIEKVR	CARYTNGAYATGTGYTAYCC	CKNACYTTYTCDATYTCYTT	128	384	67.9	90	70.9867
Dip_163	NP_001104482.3_558086_560962	2061	9	184	862	IGEWNLQG	GWNIPYEF	ATHGGNGARTGGAAYYTNCARGG	AAYTCRTANGGDATRTTCCANCC	768	384	0.544343	126.6	66.9	93.5	142	901	TGPFNQE	YMLGEVQ	ACNGGNCCNTTYAAYCARGA	TGNACYTCNCCNARCATRTA	512	512	71.1	92.5	70.9683
Dip_164	NP_001104450.2_3866006_3867426	1080	9	77	428	HRAIDENK	IFNFKLAT	CAYMGNGCNATHGAYGARAAYAA	GTNGCNARYTTRAARTTRAADAT	1536	1536	0.498551	51.4	67.8	98	58	458	GVDTDCW	CQECGTK	GGNGTNGAYACNGAYTGYTG	TTNGTNCCRCAYTCYTGRCA	512	256	72	93.5	70.9676
Dip_165	NP_001286849.1_24595857_24596339	528	10	9	176	NTIVLQPH	YGLHVTDC	AAYACNATHGTNYTNCARCCNCA	CARTCNGTNACRTGNARNCCRTA	6144	4096	0.745098	35.7273	61.9	97.5	1	187	DDGGIEF	DGLGWGE	GAYGAYGGNGGNATHGARTT	TCNCCCCANCCNARNCCRTC	384	1024	58.6	96.5	70.8986
Dip_166	NP_608808.1_3796948_3799154	1413	9	208	670	FDDWNNHA	YKYDNNPV	TTYGAYGAYTGGAAYAAYCAYGC	ACNGGRTTRTTRTCRTAYTTRTA	64	256	0.637387	107.3	68.4	95	188	678	ATENWWG	NCVKIFT	GCNACNGARAAYTGGTGGGG	GTRAADATYTTNACRCARTT	64	192	73.3	89	70.8888
Dip_167	NP_001259071.1_750569_751469	522	10	51	216	KIENVDYH	DEPNKPGT	AARATHGARAAYGTNGAYTAYCA	GTNCCNGGYTTRTTNGGYTCRTC	384	1024	0.601351	25.8182	71.4	88.5	24	246	VDVIGEP	GAPIEKY	GTNGAYGTNATHGGNGARCC	TAYTTYTCDATNGGNGCNCC	768	768	66	89.5	70.8715
Dip_168	NP_476994.1_8885135_8887815	1557	9	395	905	QKVQEAAM	INKPDTEY	CARAARGTNCARGARGCNGCNAT	TAYTCNGTRTCNGGYTTRTTDAT	1024	768	0.304435	42.2	68.4	97	319	916	EENGQYK	ETYVWNM	GARGARAAYGGNCARTAYAA	ATRTTCCANACRTANGTYTC	128	128	74.8	91.5	70.7535
Dip_169	NP_001163472.1_19746684_19747423	357	10	54	164	GFFKTYNV	MDAYDTIK	GGNTTYTTYAARACNTAYAAYGT	TTDATNGTRTCRTANGCRTCCAT	512	384	0.375	11.2727	69.2	99.5	16	177	ALKEQIE	GFPQSDL	GCNYTNAARGARCARATHGA	ARRTCNSWYTGNGGRAANCC	768	4096	59.3	88.5	70.7145
Dip_170	NP_523422.4_20424153_20426316	1518	9	44	541	NQDNPFGD	FEWNKYNQ	AAYCARGAYAAYCCNTTYGGNGA	TGRTTRTAYTTRTTCCAYTCRAA	512	64	0.687366	134.6	70.8	87	33	550	MGWDNEY	HYDMDNP	ATGGGNTGGGAYAAYGARTA	GGRTTRTCCATRTCRTARTG	32	32	78.3	86.5	70.6986
Dip_171	NP_996144.1_21704547_21706153	888	9	24	311	MAAFEIFV	MFMPKGRQ	ATGGCNGCNTTYGARATHTTYGT	TGNCKNCCYTTNGGCATRAACAT	384	512	0.486891	56.3	65.9	96	4	354	LRKEPWV	HFKPIKY	YTNMGNAARGARCCNTGGGT	TAYTTDATNGGYTTRAARTG	1024	192	68.3	100	70.694
Dip_172	NP_572423.1_7920889_7921364	354	10	19	128	KQDAYMCH	DDMVIKSE	AARCARGAYGCNTAYATGTGYCA	TCNSWYTTDATNACCATRTCRTC	128	1536	0.495146	16.5455	70	88	4	144	KTIVERT	FYKTAKK	AARACNATHGTNGARMGNAC	TTYTTNGCNGTYTTRTARAA	1536	256	59.4	98.5	70.6722
Dip_173	NP_001262908.1_24276944_24278591	1476	10	33	516	FHKLAGVF	EQFPTVVR	TTYCAYAARYTNGCNGGNGTNTT	CKNACNACNGTNGGRAAYTGYTC	4096	4096	0.663067	98.7273	60.6	94	11	584	GEFGRYQ	TIEDGEN	GGNGARTTYGGNMGNTAYCA	TTYTCNCCRTCYTCDATNGT	1024	384	65.3	88	70.6663
Dip_174	NP_001246271.1_12030946_12031792	504	10	70	229	GTPKQAKH	KTFRMLTA	GGNACNCCNAARCARGCNAARCA	GCNGTNARCATNCKRAANGTYTT	2048	4096	0.741497	41.5455	61.4	93	4	271	YVFSAHF	CEQKGVG	TAYGTNTTYWSNGCNCAYTT	CCNACNCCYTTYTGYTCRCA	2048	256	61	98	70.6418
Dip_175	NP_001287184.1_5649719_5650969	921	9	77	375	GKMIQVHE	MGNTVQWK	GGNAARATGATHCARGTNCAYGA	TTCCAYTGNACNGTRTTNCCCAT	384	256	0.375439	36.6	73.9	93	10	396	EQHQPAE	FEVVNQH	GARCARCAYCARCCNGCNGA	TGYTGRTTNACNACYTCRAA	256	256	68	97	70.6043
Dip_176	NP_001261063.1_17859257_17859794	372	10	21	136	LVAFAICT	HKYEVTVS	YTNGTNGCNTTYGCNATHTGYAC	SWNACNGTNACYTCRTAYTTRTG	6144	4096	0.174312	4.54545	60.2	93.5	1	152	VAMVEVQ	KEQMEQD	GTNGCNATGGTNGARGTNCA	TCYTGYTCCATYTGYTCYTT	512	32	66.7	96.5	70.5911
Dip_177	NP_001260014.1_4097849_4100039	1173	9	23	405	ECNVDAKP	YNKVAYDI	GARTGYAAYGTNGAYGCNAARCC	ATRTCRTANGCNACYTTRTTRTA	512	512	0.582447	70.7	69.5	95.5	5	427	EVGPENP	KPEFQWQ	GARGTNGGNCCNGARAAYCC	TGCCAYTGRAAYTCNGGYTT	512	64	67.5	96	70.5605
Dip_178	NP_001259071.1_754286_756959	1941	9	78	716	AKNEVGED	KWNPPLDD	GCNAARAAYGARGTNGGNGARGA	TCRTCNARNGGNGGRTTCCAYTT	1024	1024	0.598726	115.7	64.9	95.5	54	789	NVDYNTK	AKNPFDE	AAYGTNGAYTAYAAYACNAA	TCRTCRAANGGRTTYTTNGC	256	256	72.2	91.5	70.5492
Dip_179	NP_001262898.1_24044357_24045266	468	9	38	185	AFAPFGEI	KDKGYAFI	GCNTTYGCNCCNTTYGGNGARAT	ATRAANGCRTANCCYTTRTCYTT	2048	512	0.471014	13.8	65.1	97	19	219	HHIFVGD	CFWGKEN	CAYCAYATHTTYGTNGGNGA	TTYTCYTTNCCCCARAARCA	384	64	73.8	97.5	70.2906
Dip_180	NP_572563.3_9365125_9365532	351	9	14	122	TDEGKFCN	CGHKCVDT	ACNGAYGARGGNAARTTYTGYAA	GTRTCNACRCAYTTRTGNCCRCA	512	512	0.401961	12	72	94.5	2	134	WVCDHDN	YCDCNQG	TGGGTNTGYGAYCAYGAYAA	CCYTGRTTRCARTCRCARTA	64	64	75	92	70.2615
Dip_181	NP_001261630.1_9448387_9448839	366	10	17	130	EICDMINE	KGIEFPAT	GARATHTGYGAYATGATHAAYGA	GTNGCNGGRAAYTCDATNCCYTT	144	1536	0.411215	12.5455	69.7	92	7	143	LASENWA	APIYTPQ	YTNGCNWSNGARAAYTGGGC	TGNGGNGTRTADATNGGNGC	2048	1536	56.7	97	70.2427
Dip_182	NP_649461.2_4385120_4385993	576	10	76	259	ILGRTNWN	EDMPQVAP	ATHYTNGGNMGNACNAAYTGGAA	GGNGCNACYTGNGGCATRTCYTC	6144	512	0.625	36.9091	64.4	96.5	14	280	DGGDYEC	NVTWQPI	GAYGGNGGNGAYTAYGARTG	ATNGGYTGCCANGTNACRTT	256	256	70.1	82	70.227
Dip_183	NP_001285315.1_16000883_16001790	618	10	70	267	LIMPCEEY	NPRQFGLV	YTNATHATGCCNTGYGARGARTA	ACNARNCCRAAYTGNCKNGGRTT	768	8192	0.375661	25.3636	63.7	91.5	51	297	MTPMGEW	ANLIEFG	ATGACNCCNATGGGNGARTG	CCRAAYTCDATNARRTTNGC	128	768	68.4	90.5	70.2122
Dip_184	NP_651887.1_31746566_31747475	543	10	114	286	VVEVAETC	DMCEYENS	GTNGTNGARGTNGCNGARACNTG	SWRTTYTCRTAYTCRCACATRTC	4096	256	0.552795	36.2727	60.1	93.5	92	294	EALGAIG	PEFQYAD	GARGCNYTNGGNGCNATHGG	TCNGCRTAYTGRAAYTCNGG	3072	256	62.9	96.5	70.1967
Dip_185	NP_001260698.1_22999672_23000966	954	9	144	453	CTHIVYGF	GMVWALDL	TGYACNCAYATHGTNTAYGGNTT	ARRTCNARNGCCCANACCATNCC	1536	2048	0.511551	51.2	64.6	97	119	467	CYFTNWA	CGCGKHP	TGYTAYTTYACNAAYTGGGC	GGRTGYTTNCCRCANCCRCA	64	256	69.9	98	70.1792
Dip_186	NP_647705.1_2259328_2261107	462	10	109	254	LDKTFVEC	KFEPIINQ	YTNGAYAARACNTTYGTNGARTG	TGRTTDATDATNGGYTCRAAYTT	2048	576	0.496241	21.4545	70.1	92	101	297	QRFIQKQ	YWQSFYH	CARMGNTTYATHCARAARCA	TGRTARAANSWYTGCCARTA	384	256	59.8	92.5	70.1769
Dip_187	NP_524020.2_10633375_10633921	366	10	53	166	EYNAFFYT	DDAVYYEY	GARTAYAAYGCNTTYTTYTAYAC	TAYTCRTARTANACNGCRTCRTC	256	512	0.451923	14.4545	61	94	14	185	FDLPEAN	HPLFKKF	TTYGAYYTNCCNGARGCNAA	AAYTTYTTRAANARNGGRTG	1024	512	63	97	70.1377
Dip_188	NP_524366.1_15360361_15361432	861	10	40	318	INEDYADF	IFAPGNPE	ATHAAYGARGAYTAYGCNGAYTT	TCNGGRTTNCCNGGNGCRAADAT	384	3072	0.877953	96.9091	67.3	93	24	370	DLGLYLK	WNLPVYF	GAYYTNGGNYTNTAYYTNAA	AARTANACNGGNARRTTCCA	8192	512	54.2	92.5	70.1375
Dip_189	NP_729367.1_8356654_8357935	501	8	110	268	REAIICKN	WACKNYDG	MGNGARGCNATHATHTGYAARAA	CCRTCRTARTTYTTRCANGCCCA	2304	128	0.467105	22.5556	71.7	100	68	373	YNVGIKC	MTKDLAI	TAYAAYGTNGGNATHAARTG	ATNGCNARRTCYTTNGTCAT	384	512	71.2	100	70.1058
Dip_190	NP_476594.1_5987615_5988183	600	10	23	214	TFGKFCWV	YDFIMDPA	ACNTTYGGNAARTTYTGYTGGGT	GCNGGRTCCATDATRAARTCRTA	256	192	0.532609	17.6364	71	89.5	3	223	GDEVIDT	GPYARIK	GGNGAYGARGTNATHGAYAC	TTDATNCKNGCRTANGGNCC	384	3072	64.1	90	70.0939
Dip_191	NP_649835.1_8802185_8803005	504	10	21	180	PFVEEGVH	DAEWQILY	CCNTTYGTNGARGARGGNGTNCA	TANARDATYTGCCAYTCNGCRTC	2048	768	0.444444	20.7273	66.2	97	3	209	DGTTSVV	DVATQYF	GAYGGNACNACNWSNGTNGT	AARTAYTGNGTNGCNACRTC	8192	512	53	98	70.0453
Dip_192	NP_724398.2_5120762_5121462	378	9	95	212	FHRHPVAQ	FIVDGQYL	TTYCAYMGNCAYCCNGTNGCNCA	ARRTAYTGNCCRTCNACDATRAA	4096	1536	0.288288	8.8	63.9	95	84	239	NIFVKED	WGHCEIT	AAYATHTTYGTNAARGARGA	GTDATYTCRCARTGNCCCCA	192	96	76.4	98	70.04
Dip_193	NP_649858.1_9005453_9006071	390	10	66	187	DRLMFRKN	NAFDRDAI	GAYMGNYTNATGTTYMGNAARAA	ATNGCRTCNCKRTCRAANGCRTT	4096	2048	0.434783	13.1818	57.1	94.5	16	197	GKDCVAI	WGATVYI	GGNAARGAYTGYGTNGCNAT	ATRTANACNGTNGCNCCCCA	512	512	69.8	93.5	70.025
Dip_194	NP_001285673.1_6468844_6469959	687	10	46	266	RITWYIMT	NGIKIEKF	MGNATHACNTGGTAYATHATGAC	AAYTTYTCDATYTTDATNCCRTT	576	576	0.547619	37.6364	63.5	93.5	3	276	LGFAHPK	DVFEFAQ	YTNGGNTTYGCNCAYCCNAA	TGNGCRAAYTCRAANACRTC	2048	256	69	86.5	70.0141
Dip_195	NP_001260222.1_8068213_8070380	1443	9	272	744	NLFKVQQG	MKHLYNAP	AAYYTNTTYAARGTNCARCARGG	GGNGCRTTRTANARRTGYTTCAT	1024	512	0.553145	88.2	66.8	98	191	757	IYQNHLC	QVRWNLF	ATHTAYCARAAYCAYYTNTG	AANARRTTCCANCKNACYTG	384	1024	65.7	95	69.9976
Dip_196	NP_524891.1_13011765_13012932	999	8	76	400	IGWVPHCD	IQQATNNE	ATHGGNTGGGTNCCNCAYTGYGA	TCRTTRTTNGTNGCYTGYTGDAT	768	768	0.388889	47.4444	68.4	100	16	413	SNGKDYM	YIGWCPF	WSNAAYGGNAARGAYTAYAT	AANGGRCACCANCCDATRTA	1024	192	71.8	100	69.9883
Dip_197	NP_725332.1_13853180_13853905	468	10	66	213	AGADIKEM	KEAVNTAY	GCNGGNGCNGAYATHAARGARAT	TANGCNGTRTTNACNGCYTCYTT	1536	2048	0.453901	19.2727	68.3	95	21	221	TLNRPKA	ETTLQEG	ACNYTNAAYMGNCCNAARGC	CCYTCYTGNARNGTNGTYTC	4096	1024	56.4	94.5	69.9761
Dip_198	NP_609579.1_12690618_12691303	549	10	25	199	EDIEFVCK	KGAITDIL	GARGAYATHGARTTYGTNTGYAA	ARDATRTCNGTDATNGCNCCYTT	384	4608	0.4375	20	65.6	89.5	9	208	HFLDKIK	ENVVQPL	CAYTTYYTNGAYAARATHAA	ARNGGYTGNACNACRTTYTC	384	1024	65.5	93.5	69.9582
Dip_199	NP_608619.1_1750870_1752025	789	10	86	340	IGKHVVCD	CKMVGALK	ATHGGNAARCAYGTNGTNTGYGA	TTNARNGCNCCNACCATYTTRCA	1536	2048	0.684874	58	65.9	88	52	372	TNKIDDV	DGLYVQA	ACNAAYAARATHGAYGAYGT	GCYTGNACRTANARNCCRTC	192	1024	66.3	90	69.8538
Dip_200	NP_001246834.1_19591817_19593287	591	10	170	358	DEGLMIQC	FYPNEVVR	GAYGARGGNYTNATGATHCARTG	CKNACNACYTCRTTNGGRTARAA	768	2048	0.642857	27.7273	67.3	94	160	405	IIRCICG	ICELRVD	ATHATHMGNTGYATHTGYGG	TCNACNCKNARYTCRCADAT	864	3072	55.3	96.5	69.837
Dip_201	NP_611087.1_16144026_16144713	483	10	55	207	LVPEAYGD	WKDTLDYS	YTNGTNCCNGARGCNTAYGGNGA	SWRTARTCNARNGTRTCYTTCCA	8192	2048	0.328767	18.8182	62.2	95	34	220	NGSVYFD	MAVQYEK	AAYGGNWSNGTNTAYTTYGA	TTYTCRTAYTGNACNGCCAT	2048	128	67.2	89.5	69.8048
Dip_202	NP_608885.1_4969284_4970146	648	10	46	253	IQDEVLAH	YPQLADAV	ATHCARGAYGARGTNYTNGCNCA	ACNGCRTCNGCNARYTGNGGRTA	3072	4096	0.668342	35.5455	60.3	91.5	35	284	EKVYIYN	IFIEAVK	GARAARGTNTAYATHTAYAA	TTNACNGCYTCDATRAADAT	192	576	70.4	90	69.7725
Dip_203	NP_001245891.1_5359711_5360405	375	9	41	157	KVPIIKFM	ACVQILDF	AARGTNCCNATHATHAARTTYAT	AARTCNARDATYTGNACRCANGC	1152	3072	0.287037	11.6	65.9	100	26	201	PVWIGFT	MHIVALN	CCNGTNTGGATHGGNTTYAC	TTNARNGCNACDATRTGCAT	384	768	69.5	97	69.7646
Dip_204	NP_001015316.1_27967330_27974140	2082	8	489	1174	IKNQTEKE	FAFEMLCT	ATHAARAAYCARACNGARAARGA	GTRCANARCATYTCRAANGCRAA	384	512	0.705795	173.444	66.7	91	445	1304	KRENKVY	KNPEIQA	AARMGNGARAAYAARGTNTA	GCYTGDATYTCNGGRTTYTT	512	192	70.6	99	69.7199
Dip_205	NP_001259071.1_747306_749019	960	10	105	416	KYVIERQD	MDEETGRW	AARTAYGTNATHGARMGNCARGA	CANCKNCCNGTYTCYTCRTCCAT	1536	1024	0.69103	71.3636	67.5	88.5	5	456	QTPVEAK	NKEGESE	CARACNCCNGTNGARGCNAA	TCNSWYTCNCCYTCYTTRTT	1024	1024	60.6	92	69.7069
Dip_206	NP_001259744.1_20310308_20311463	588	10	55	242	TKIKQFAF	GNHLLETP	ACNAARATHAARCARTTYGCNTT	GGNGTYTCNARNARRTGRTTNCC	768	8192	0.546961	31.0909	59.1	90	25	270	LTKNNFP	FPCGCHI	YTNACNAARAAYAAYTTYCC	ATRTGRCANCCRCANGGRAA	512	256	67.4	96	69.7037
Dip_207	NP_724407.1_5326062_5327791	1158	9	167	544	IVCDWTDY	FNQLYKID	ATHGTNTGYGAYTGGACNGAYTA	TCDATYTTRTANARYTGRTTRAA	384	768	0.375676	48.3	70.6	94	154	575	FPDAYCN	FPAVGEQ	TTYCCNGAYGCNTAYTGYAA	TGYTCNCCNACNGCNGGRAA	256	1024	72	92	69.6637
Dip_208	NP_001246676.1_8564156_8568744	1887	9	881	1501	APGQKECD	EKVAQVLA	GCNCCNGGNCARAARGARTGYGA	GCNARNACYTGNGCNACYTTYTC	1024	4096	0.669394	134.2	65.8	98	808	1516	SMEMAGQ	GTQACIN	WSNATGGARATGGCNGGNCA	TTDATRCANGCYTGNGTNCC	512	768	64.9	91.5	69.6418
Dip_209	NP_001261780.1_12748055_12748657	420	10	12	143	NTKTVLQG	EKKHLEFM	AAYACNAARACNGTNYTNCARGG	ATRAAYTCNARRTGYTTYTTYTC	4096	512	0.52	18.0909	59.7	92.5	3	230	QMTQDEI	HNLVIQY	CARATGACNCARGAYGARAT	TAYTGDATNACNARRTTRTG	64	768	69.9	91.5	69.6277
Dip_210	NP_001260222.1_8058840_8060504	1224	9	26	425	TGNWQKFC	ENVFQCHK	ACNGGNAAYTGGCARAARTTYTG	TTRTGRCAYTGRAANACRTTYTC	256	256	0.574742	76.8	76.8	94	8	437	LVELTEH	NYDEKDP	YTNGTNGARYTNACNGARCA	GGRTCYTTYTCRTCRTARTT	4096	64	64.4	90.5	69.6041
Dip_211	NP_651335.2_25075617_25076327	555	10	28	204	RLKMFVKE	EWVLRPYM	MGNYTNAARATGTTYGTNAARGA	ATRTANGGNCKNARNACCCAYTC	2048	4096	0.511765	21.2727	62.8	93	12	212	CEDPKIM	NTAAKRR	TGYGARGAYCCNAARATHAT	CKNCKYTTNGCNGCNGTRTT	192	4096	64.9	92.5	69.5834
Dip_212	NP_609204.2_8307146_8307873	465	9	57	203	ICRHAHDE	GQMWNHIR	ATHTGYMGNCAYGCNCAYGAYGA	CKDATRTGRTTCCACATYTGNCC	1536	192	0.485714	20.5	69.8	98	28	237	KFREYVK	ETYIVMF	AARTTYMGNGARTAYGTNAA	AACATNACDATRTANGTYTC	512	192	69.8	93.5	69.5795
Dip_213	NP_726030.1_21125062_21125844	480	10	81	232	AERVLYMP	KPGESYQA	GCNGARMGNGTNYTNTAYATGCC	GCYTGRTANSWYTCNCCNGGYTT	4096	4096	0.614286	33.4545	56.7	95.5	71	243	NLFFPVG	PNHLNVF	AAYYTNTTYTTYCCNGTNGG	AANACRTTNARRTGRTTNGG	1024	1024	60.8	99	69.5755
Dip_214	NP_648284.1_9047495_9048662	771	9	117	365	DPIIEDYH	MGLTEYQA	GAYCCNATHATHGARGAYTAYCA	GCYTGRTAYTCNGTNARNCCCAT	576	1024	0.413223	23.5	65.7	93.5	99	374	VGIYAPD	KEMYDGI	GTNGGNATHTAYGCNCCNGA	ATNCCRTCRTACATYTCYTT	1536	64	74	97.5	69.5325
Dip_215	NP_001097360.1_17733533_17734382	534	10	47	216	FFKDRRWT	YGLYDMAQ	TTYTTYAARGAYMGNMGNTGGAC	TGNGCCATRTCRTANARNCCRTA	1024	1024	0.710526	37.3636	56.2	91	35	226	HWDLFYK	FKPGHKI	CAYTGGGAYYTNTTYTAYAA	ATYTTRTGNCCNGGYTTRAA	128	256	71.3	93	69.5133
Dip_216	NP_001285738.1_8046823_8049217	1740	9	182	753	QFGMCREW	KTIPRFGH	CARTTYGGNATGTGYMGNGARTG	TGNCCRAANCKNGGDATNGTYTT	512	6144	0.65625	138.9	66.6	90.5	160	788	GRCVWCE	QFDTKNG	GGNMGNTGYGTNTGGTGYGA	CCRTTYTTNGTRTCRAAYTG	512	128	71.8	90.5	69.4931
Dip_217	NP_652011.3_9732915_9733532	417	10	37	167	AIVCDEFF	MKWNQQVE	GCNATHGTNTGYGAYGARTTYTT	TCNACYTGYTGRTTCCAYTTCAT	768	64	0.258065	11.6364	74.2	90	27	179	IGVIYMF	KKVIYKN	ATHGGNGTNATHTAYATGTT	TTYTTRTADATNACYTTYTT	288	192	67.7	82	69.4646
Dip_218	NP_001246551.1_2094925_2100484	2100	7	224	915	HITFDFGY	DQGIYTCK	CAYATHACNTTYGAYTTYGGNTA	TTRCANGTRTADATNCCYTGRTC	768	768	0.429825	103.75	70.7	99	208	1020	IEFYHNG	EWFYNGK	ATHGARTTYTAYCAYAAYGG	TTNCCRTTRTARAACCAYTC	96	64	77.9	98	69.4452
Dip_219	NP_727531.2_11481524_11482213	492	9	20	175	AVMKMCDI	EIKEQVDT	GCNGTNATGAARATGTGYGAYAT	GTRTCNACYTGYTCYTTDATYTC	128	384	0.621622	33.6	71.5	99	12	184	KSGYEYA	MFEGHDT	AARWSNGGNTAYGARTAYGC	GTRTCRTGNCCYTCRAACAT	1024	64	67	92	69.4379
Dip_220	NP_001287252.1_9445254_9445895	390	10	18	139	VLDFIMDK	YADVNGPV	GTNYTNGAYTTYATHATGGAYAA	ACNGGNCCRTTNACRTCNGCRTA	768	2048	0.33913	10.5455	66.7	92	2	147	TERVCLI	ANFNPTG	ACNGARMGNGTNTGYYTNAT	CCNGTNGGRTTRAARTTNGC	4096	512	61.2	94	69.4129
Dip_221	NP_001247356.1_29593350_29594163	639	9	31	235	GWRCEMED	CDGIWDVM	GGNTGGMGNTGYGARATGGARGA	ATNACRTCCCADATNCCRTCRCA	256	384	0.461929	34.4	70.6	98	12	267	KHNEHGE	QVIDTCL	AARCAYAAYGARCAYGGNGA	ARRCANGTRTCDATNACYTG	128	768	68.4	92	69.2516
Dip_222	NP_001286950.1_5790544_5791643	1056	8	27	370	VQLMATEK	KCFHVFCY	GTNCARYTNATGGCNACNGARAA	TARCARAANACRTGRAARCAYTT	2048	256	0.310448	20.8889	68	99	4	398	NDQKEMK	FGANDYH	AAYGAYCARAARGARATGAA	TGRTARTCRTTNGCNCCRAA	32	256	75.9	98	69.2274
Dip_223	NP_001259071.1_767761_768740	876	9	26	309	IPFTGFPK	EIDIMNQL	ATHCCNTTYACNGGNTTYCCNAA	ARYTGRTTCATDATRTCDATYTC	3072	288	0.523636	36.5	64.9	96.5	15	317	YFDKGEN	HHQKLIN	TAYTTYGAYAARGGNGARAA	TTDATNARYTTYTGRTGRTG	128	384	72.7	94.5	69.1667
Dip_224	NP_001245581.1_8544849_8547663	1530	9	121	622	RMTLDPEG	PWANYTFR	MGNATGACNYTNGAYCCNGARGG	CKRAANGTRTARTTNGCCCANGG	4096	1024	0.578732	102	64.1	98	42	630	QCFAENE	VIAFNKI	CARTGYTTYGCNGARAAYGA	ATYTTRTTRAANGCDATNAC	128	384	70.1	90	69.1522
Dip_225	NP_524214.1_22286807_22287987	903	9	61	353	VKRFPNID	IMTDQPGL	GTNAARMGNTTYCCNAAYATHGA	ARNCCNGGYTGRTCNGTCATDAT	3072	1536	0.375439	37.2	68	99.5	32	369	YNIKKAC	FIGLCLA	TAYAAYATHAARAARGCNTG	GCNARRCANARNCCDATRAA	192	3072	63.5	97.5	69.1495
Dip_226	NP_788448.1_1308956_1309793	492	8	14	169	GNYETMKI	HPNYIDCY	GGNAAYTAYGARACNATGAARAT	TARCARTCDATRTARTTNGGRTG	256	384	0.422819	22.5556	72.6	98.5	2	185	AQCFEKV	DKGLIFV	GCNCARTGYTTYGARAARGT	ACRAADATNARNCCYTTRTC	128	768	70.4	99	69.1308
Dip_227	NP_523661.2_8660842_8662769	1803	9	86	678	AKYMHWPE	QTGHVDNP	GCNAARTAYATGCAYTGGCCNGA	GGRTTRTCNACRTGNCCNGTYTG	128	1024	0.663748	129.2	73	89.5	76	704	ILTGGCY	INPKAFY	ATHYTNACNGGNGGNTGYTA	TARAANGCYTTNGGRTTDAT	3072	384	67	90	69.1245
Dip_228	NP_001247007.1_9657944_9659324	963	9	92	404	NVANFLED	NTIKPAHI	AAYGTNGCNAAYTTYYTNGARGA	ATRTGNGCNGGYTTDATNGTRTT	2048	1536	0.310458	31	63.5	99	79	427	GYKTFQI	IMDCVLI	GGNTAYAARACNTTYCARAT	ATNARNACRCARTCCATDAT	256	384	70.5	96	69.1084
Dip_229	NP_996132.1_21173199_21174876	1179	9	119	503	MFAFVLYD	QKEQFSDG	ATGTTYGCNTTYGTNYTNTAYGA	CCRTCNSWRAAYTGYTCYTTYTG	1024	1024	0.66482	87.9	60.7	96	67	551	ANGEIYN	TKEAFYY	GCNAAYGGNGARATHTAYAA	TARTARAANGCYTCYTTNGT	384	256	70.2	96.5	69.0783
Dip_230	NP_651667.1_29109880_29110535	375	10	75	191	LETCYQTY	KYFYLLFS	YTNGARACNTGYTAYCARACNTA	SWRAANARNARRTARAARTAYTT	2048	8192	0.490909	15.4545	53.8	98	40	203	FKPKMDH	EIDLEKY	TTYAARCCNAARATGGAYCA	TAYTTYTCNARRTCDATYTC	64	384	70.9	90	69.0601
Dip_231	NP_726175.3_22186767_22187501	351	9	83	191	RNYLLQCT	DAIAQEYL	MGNAAYTAYYTNYTNCARTGYAC	ARRTAYTCYTGNGCDATNGCRTC	8192	1536	0.27	9.1	57.8	100	64	199	KDLVEMC	MECIIQV	AARGAYYTNGTNGARATGTG	ACYTGDATDATRCAYTCCAT	256	72	73.2	100	69.0526
Dip_232	NP_001033989.1_4281597_4282548	441	10	27	165	DIKTLMPH	IWFRNFQI	GAYATHAARACNYTNATGCCNCA	ATYTGRAARTTNCKRAACCADAT	1536	384	0.484848	18.2727	63.8	93.5	3	183	WINKQRV	GPRFVMN	TGGATHAAYAARCARMGNGT	TTCATNACRAANCKNGGNCC	192	1024	63.6	91.5	69.0512
Dip_233	NP_788685.1_17075502_17076185	396	10	37	160	LKWVKYDE	FYAVGGRN	YTNAARTGGGTNAARTAYGAYGA	TTNCKNCCNCCNACNGCRTARAA	512	8192	0.452991	15.1818	65.1	97	27	177	QEEREVY	DWVDRYN	CARGARGARMGNGARGTNTA	TTRTANCKRTCNACCCARTC	512	256	62.1	88.5	69.0473
Dip_234	NP_001246308.1_13874858_13882336	2079	8	1165	1849	LQTCMEHC	YQDLVAWM	YTNCARACNTGYATGGARCAYTG	ATCCANGCNACNARRTCYTGRTA	512	1024	0.523599	133.333	69.4	93	1100	1914	DTHEPIY	DEAIQLK	GAYACNCAYGARCCNATHTA	TTNARYTGDATNGCYTCRTC	384	768	71.6	95.5	69.0361
Dip_235	NP_001260704.1_4787137_4788345	609	9	59	253	HSAKFDNE	ADTENHAI	CAYWSNGCNAARTTYGAYAAYGA	ATNGCRTGRTTYTCNGTRTCNGC	2048	1024	0.794595	60.8	65.9	91.5	26	370	FTYCCIN	AGTHQIW	TTYACNTAYTGYTGYATHAA	CADATYTGRTGNGTNCCNGC	192	768	71	97.5	69.0169
Dip_236	NP_001261824.1_14065615_14067268	795	8	23	279	TNHIEWVK	DFMVACMQ	ACNAAYCAYATHGARTGGGTNAA	TGCATRCANGCNACCATRAARTC	384	128	0.522267	35.6667	73.6	100	1	296	KRKMVGE	EDMNYRV	AARMGNAARATGGTNGGNGA	ACNCKRTARTTCATRTCYTC	512	128	69.7	95.5	68.9548
Dip_237	NP_001286617.1_19503187_19504003	462	10	75	220	GSVTMINY	GKEVDRRP	GGNWSNGTNACNATGATHAAYTA	GGNCKNCKRTCNACYTCYTTNCC	6144	8192	0.597122	28.5455	59.3	94	13	243	PYYWVNI	DNVKAAF	CCNTAYTAYTGGGTNAAYAT	AANGCNGCYTTNACRTTRTC	128	512	69.9	88	68.9533
Dip_238	NP_648553.1_12143744_12144717	345	10	131	237	LLGDYYQA	IQQVLREK	YTNYTNGGNGAYTAYTAYCARGC	TTYTCNCKNARNACYTGYTGDAT	4096	6144	0.18	4.27273	57	96	114	252	YKMLGYF	KMQCGDL	TAYAARATGYTNGGNTAYTT	ARRTCNCCRCAYTGCATYTT	256	128	70.5	90	68.9204
Dip_239	NP_476994.1_8869843_8870447	363	10	50	162	PKLEELVD	KWYFEFEV	CCNAARYTNGARGARYTNGTNGA	ACYTCRAAYTCRAARTACCAYTT	8192	64	0.235849	5.81818	61.3	98.5	36	174	YKPAPLD	PMRVGWA	TAYAARCCNGCNCCNYTNGA	GCCCANCCNACNCKCATNGG	2048	512	60	93.5	68.8963
Dip_240	NP_001261973.1_16789458_16790943	747	8	131	371	GRNFAAGM	NNFPEFTG	GGNMGNAAYTTYGCNGCNGGNAT	CCNGTRAAYTCNGGRAARTTRTT	8192	512	0.519481	46.4444	61.6	100	113	401	DHGCEYM	KNIECAI	GAYCAYGGNTGYGARTAYAT	ATNGCRCAYTCDATRTTYTT	128	192	76	100	68.8925
Dip_241	NP_001096861.1_809697_810957	861	9	84	362	KNRLYWKH	DYMNALGH	AARAAYMGNYTNTAYTGGAARCA	TGNCCNARNGCRTTCATRTARTC	1024	1024	0.565543	33.5	67.2	98.5	52	372	AKLCDVI	PGTPQMN	GCNAARYTNTGYGAYGTNAT	TTCATYTGNGGNGTNCCNGG	1024	512	64.9	97.5	68.8204
Dip_242	NP_523581.1_16297554_16298193	510	10	22	183	LSPAKMEH	QTAKLNFF	YTNWSNCCNGCNAARATGGARCA	AARAARTTNARYTTNGCNGTYTG	8192	2048	0.415584	19.2727	61.4	94	7	191	ILYMAGC	FGILYVV	ATHYTNTAYATGGCNGGNTG	ACNACRTANARDATNCCRAA	768	1536	63.7	92.5	68.7086
Dip_243	NP_001245568.1_7735763_7736312	423	9	27	159	LWDTAGQE	WDGIKTGF	YTNTGGGAYACNGCNGGNCARGA	AANCCNGTYTTDATNCCRTCCCA	2048	768	0.304	10.1	68.5	99.5	15	173	IEMKDGT	DFNLVVA	ATHGARATGAARGAYGGNAC	GCNACNACNARRTTRAARTC	96	1024	67.6	94.5	68.7081
Dip_244	NP_001036328.1_1935738_1936991	345	9	26	132	KHILTACQ	DMIVTMQA	AARCAYATHYTNACNGCNTGYCA	GCYTGCATNGTNACDATCATRTC	3072	192	0.23	7.1	67.5	98	16	241	LYDMEVD	PQWAKRK	YTNTAYGAYATGGARGTNGA	TTNCKYTTNGCCCAYTGNGG	256	512	67.3	97.5	68.6684
Dip_245	NP_001284829.1_2596214_2597015	546	10	84	257	YNAFPEKV	QFKLFHKP	TAYAAYGCNTTYCCNGARAARGT	GGYTTRTGRAANARYTTRAAYTG	512	512	0.371257	14.1818	66	94.5	72	268	PQVLFNF	WKGSYVV	CCNCARGTNYTNTTYAAYTT	ACNACRTANSWNCCYTTCCA	1024	1024	58	93.5	68.6624
Dip_246	NP_477416.1_4378905_4380099	795	9	15	271	TQCPNKCG	YIKVLPGE	ACNCARTGYCCNAAYAARTGYGG	TCNCCNGGNARNACYTTDATRTA	512	6144	0.396	37.1	65.7	94	7	321	LNTCKHD	DPTWENF	YTNAAYACNTGYAARCAYGA	AARTTYTCCCANGTNGGRTC	512	128	74.1	93.5	68.6253
Dip_247	NP_001285251.1_14875590_14877315	1089	9	149	503	GGYLTVQE	FTFTIYHP	GGNGGNTAYYTNACNGTNCARGA	GGRTGRTADATNGTRAANGTRAA	8192	768	0.575145	68.8	60.8	100	95	555	VLNAMVY	NAPVIMI	GTNYTNAAYGCNATGGTNTA	ATCATDATNACNGGNGCRTT	1024	384	64.9	98.5	68.6205
Dip_248	NP_001285589.1_3512902_3513474	459	10	25	169	LHPDIKYI	KIQSQNDK	YTNCAYCCNGAYATHAARTAYAT	TTRTCRTTYTGNSWYTGDATYTT	1536	1536	0.572464	28.0909	58	92.5	14	182	PETMYGQ	AKELVYL	CCNGARACNATGTAYGGNCA	ARRTANACNARYTCYTTNGC	256	2048	65.5	94.5	68.5866
Dip_249	NP_001287520.1_25113207_25114923	696	9	93	316	EDVGHKWT	GFVRIFPT	GARGAYGTNGGNCAYAARTGGAC	GTNGGRAADATNCKNACRAANCC	256	6144	0.666667	41.6	64.1	96.5	65	376	LWNPCMH	HNYNQML	YTNTGGAAYCCNTGYATGCA	ARCATYTGRTTRTARTTRTG	128	64	74.1	92	68.5549
Dip_250	NP_001262793.1_21037517_21039094	576	9	327	510	VCKWGNMF	EVNIPEFK	GTNTGYAARTGGGGNAAYATGTT	TTRAAYTCNGGDATRTTNACYTC	128	768	0.423729	30.9	73	93	287	521	EQIDNYE	QCRKELR	GARCARATHGAYAAYTAYGA	CKNARYTCYTTNCKRCAYTG	96	2048	65.6	96	68.4975
Dip_251	NP_995946.1_241563_245475	1167	7	287	667	VPTEDWQC	NVWHEQLG	GTNCCNACNGARGAYTGGCARTG	CCNARYTGYTCRTGCCANACRTT	512	512	0.692308	93.25	73.6	97	247	724	EGPIHYD	VWKQKGE	GARGGNCCNATHCAYTAYGA	TCNCCYTTYTGYTTCCANAC	384	128	73.4	100	68.4515
Dip_252	NP_001262471.1_11207548_11208181	603	9	35	227	NNGPDGCA	WKIREEGE	AAYAAYGGNCCNGAYGGNTGYGC	TCNCCYTCYTCNCKDATYTTCCA	1024	768	0.705556	52	58.6	96.5	1	236	EVDHFKF	CHTIDYV	GARGTNGAYCAYTTYAARTT	ACRTARTCDATNGTRTGRCA	128	192	74.3	96	68.4329
Dip_253	NP_523784.2_18537233_18539145	1221	9	69	467	VESKTFIC	IMHDPFAM	GTNGARWSNAARACNTTYATHTG	ATNGCRAANGGRTCRTGCATDAT	6144	384	0.375	55.7	65.5	93.5	50	507	LPKYDNC	KIFHVNW	YTNCCNAARTAYGAYAAYTG	CARTTNACRTGRAADATYTT	512	192	75.3	90.5	68.3287
Dip_254	NP_001286406.1_14161635_14162726	726	10	102	335	HAKDGNPF	AFVKRERD	CAYGCNAARGAYGGNAAYCCNTT	TCNCKYTCNCKYTTNACRAANGC	1024	8192	0.681416	58	63.6	90.5	3	346	GNQADHF	FPSYFWA	GGNAAYCARGCNGAYCAYTT	GCCCARAARTANSWNGGRAA	256	512	62.9	90	68.2938
Dip_255	NP_001284987.1_7887437_7888670	426	8	150	283	DVYNKFHM	AETDPIDF	GAYGTNTAYAAYAARTTYCAYAT	AARTCDATNGGRTCNGTYTCNGC	256	1536	0.456693	20.7778	72.1	98.5	132	315	TPYGGVN	WEINEAF	ACNCCNTAYGGNGGNGTNAA	AANGCYTCRTTDATYTCCCA	2048	96	69	99	68.2856
Dip_256	NP_001303335.1_5185574_5188356	1461	8	393	871	YWIKQCIE	EACQIHQG	TAYTGGATHAARCARTGYATHGA	CCYTGRTGDATYTGRCANGCYTC	144	384	0.639309	115	71.2	94.5	302	892	LMQYVEK	HDMKAIV	YTNATGCARTAYGTNGARAA	ACDATNGCYTTCATRTCRTG	256	96	75.2	88.5	68.2685
Dip_257	NP_001015405.3_25753694_25754790	420	10	103	234	QSNYGMAN	EIKQTLER	CARWSNAAYTAYGGNATGGCNAA	CKYTCNARNGTYTGYTTDATYTC	2048	3072	0.532787	24.4545	60.3	94	39	256	GIFNLAV	TFQKLQE	GGNATHTTYAAYYTNGCNGT	TCYTGNARYTTYTGRAANGT	1536	512	62.9	93	68.2641
Dip_258	NP_001285649.1_5993471_5994886	672	8	34	249	GEMADQFK	NQGYNFAE	GGNGARATGGCNGAYCARTTYAA	TCNGCRAARTTRTANCCYTGRTT	256	512	0.22488	13.1111	73.5	97.5	17	259	EAFGFEQ	NFAPADW	GARGCNTTYGGNTTYGARCA	CARTCNGCNGGNGCRAARTT	256	512	68.2	100	68.2264
Dip_259	NP_524836.2_13380994_13382181	546	9	103	276	VAHFLEKQ	NEKAGQSL	GTNGCNCAYTTYYTNGARAARCA	ARNSWYTGNCCNGCYTTYTCRTT	2048	8192	0.526946	30.3	63.6	100	75	285	EYQTAVM	DPEKYEN	GARTAYCARACNGCNGTNAT	TTYTCRTAYTTYTCNGGRTC	512	128	72.8	90.5	68.1656
Dip_260	NP_612019.2_253313_254636	570	8	16	197	TMACHYTE	QDCGQVMP	ACNATGGCNTGYCAYTAYACNGA	GGCATNACYTGNCCRCARTCYTG	512	256	0.182857	9.44444	69.6	100	6	220	QAMMNHC	CKTDQVG	CARGCNATGATGAAYCAYTG	CCNACYTGRTCNGTYTTRCA	32	256	75.3	94.5	68.1628
Dip_261	NP_996327.1_1376695_1378165	1125	8	130	496	TLPFDDEH	GHHTMEFF	ACNYTNCCNTTYGAYGAYGARCA	AARAAYTCCATNGTRTGRTGNCC	2048	256	0.460227	48.3333	66.4	100	111	504	GPEVDIW	EMCAALI	GGNCCNGARGTNGAYATHTG	ATNARNGCNGCRCACATYTC	768	512	70.2	99	68.1547
Dip_262	NP_477281.1_23964884_23966127	534	9	192	361	EKPITVWC	DEVHAVGL	GARAARCCNATHACNGTNTGGTG	ARNCCNACNGCRTGNACYTCRTC	768	4096	0.349693	20.4	67.1	98	167	395	RVFKKVN	KAFGNIG	MGNGTNTTYAARAARGTNAA	CCDATRTTNCCRAANGCYTT	1024	384	64.7	98	68.1419
Dip_263	NP_001260971.1_14527191_14527991	909	9	15	309	AFLAYCYF	FHKQFPLR	GCNTTYYTNGCNTAYTGYTAYTT	CKNARNGGRAAYTGYTTRTGRAA	2048	2048	0.596	64.5	61.2	98	1	328	MQAKKRY	FPANKKY	ATGCARGCNAARAARMGNTA	TAYTTYTTRTTNGCNGGRAA	256	256	66.8	97.5	68.1327
Dip_264	NP_001285587.1_3467850_3468897	717	10	20	250	QLILCGDF	AWAFSIHK	CARYTNATHYTNTGYGGNGAYTT	TTRTGDATNSWRAANGCCCANGC	6144	3072	0.655814	57.0909	55.5	93.5	12	274	NDKPFGG	FEAGQAY	AAYGAYAARCCNTTYGGNGG	TANGCYTGNCCNGCYTCRAA	256	512	67.2	90.5	68.1082
Dip_265	NP_001287333.1_15082300_15082901	441	9	41	179	GNTALHDC	PDEMRMQA	GGNAAYACNGCNYTNCAYGAYTG	GCYTGCATNCKCATYTCRTCNGG	4096	256	0.5	23.7	65.2	98.5	14	198	IACYKGH	HPDTSYY	ATHGCNTGYTAYAARGGNCA	TARTANSWNGTRTCNGGRTG	384	2048	63.6	100	68.0609
Dip_266	NP_610891.1_13593828_13595859	1152	9	279	654	DAYAQFEE	FAEMETKL	GAYGCNTAYGCNCARTTYGARGA	ARYTTNGTYTCCATYTCNGCRAA	512	512	0.425474	44.8	67.3	97.5	261	662	YEEAIQT	GEIDRAR	TAYGARGARGCNATHCARAC	CKNGCNCKRTCDATYTCNCC	192	3072	62.4	98	68.043
Dip_267	NP_524646.5_10746420_10747072	471	10	14	162	PEYQANEV	NKQLLVGA	CCNGARTAYCARGCNAAYGARGT	GCNCCNACNARNARYTGYTTRTT	512	8192	0.394366	22.4545	61	94	6	203	GIIHHNC	YQIEMIK	GGNATHATHCAYCAYAAYTG	TTDATCATYTCDATYTGRTA	288	72	71.8	83	67.9743
Dip_268	NP_001261760.1_12404362_12404936	360	10	24	135	WRGNGINV	IDLAVYET	TGGMGNGGNAAYGGNATHAAYGT	GTYTCRTANACNGCNARRTCDAT	1536	3072	0.333333	13.9091	58.9	99	13	176	YMLKEGG	GQVCSYP	TAYATGYTNAARGARGGNGG	GGRTANSWRCANACYTGNCC	256	2048	58.7	94	67.9596
Dip_269	NP_611095.1_16188577_16189664	720	9	32	263	MDREDTCH	FERVATPY	ATGGAYMGNGARGAYACNTGYCA	TANGGNGTNGCNACNCKYTCRAA	512	8192	0.40625	24.9	63.7	99.5	23	282	LVQEIHQ	HTIDAIR	YTNGTNCARGARATHCAYCA	CKDATNGCRTCDATNGTRTG	768	1152	65.5	98	67.8515
Dip_270	NP_001246271.1_12029663_12030405	516	10	37	200	PIRIKCVQ	NATKAFIE	CCNATHMGNATHAARTGYGTNCA	TCDATRAANGCYTTNGTNGCRTT	4608	1536	0.487179	23.0909	63.8	93.5	28	209	LGRFCDI	QKNQLKV	YTNGGNMGNTTYTGYGAYAT	ACYTTNARYTGRTTYTTYTG	2048	256	64	88	67.7646
Dip_271	NP_001245667.1_14652142_14653244	870	9	116	397	NPNNVTCW	HNTAGRDC	AAYCCNAAYAAYGTNACNTGYTG	CARTCNCKNCCNGCNGTRTTRTG	1024	4096	0.610039	62.5	63.2	96.5	29	409	CIPDFVN	PFHFDRP	TGYATHCCNGAYTTYGTNAA	GGNCKRTCRAARTGRAANGG	384	512	67.1	96	67.7485
Dip_272	NP_477118.1_2247696_2249769	1515	8	130	626	RVNQFWYK	EGWEEVFD	MGNGTNAAYCARTTYTGGTAYAA	TCRAANACYTCYTCCCANCCYTC	512	256	0.632653	88	69.4	92	68	635	IKYAQWE	IFPEDEM	ATHAARTAYGCNCARTGGGA	ATYTCRTCYTCNGGRAADAT	96	192	75.3	94	67.7336
Dip_273	NP_476994.1_8879856_8881954	846	8	294	567	QDIMVKME	DKDKEVQA	CARGAYATHATGGTNAARATGGA	GCYTGNACYTCYTTRTCYTTRTC	96	256	0.233083	18.7778	71.2	96	271	601	EPHLNKH	QHCKDRY	GARCCNCAYYTNAAYAARCA	TANCKRTCYTTRCARTGYTG	512	256	70.2	100	67.7191
Dip_274	NP_523568.2_15010017_15011218	480	10	28	179	HMRNFNNW	FIATIPDA	CAYATGMGNAAYTTYAAYAAYTG	GCRTCNGGDATNGTNGCDATRAA	256	2304	0.597222	33.1818	61.5	93	5	239	VVASHYN	CPEFLVH	GTNGTNGCNWSNCAYTAYAA	TGNACNARRAAYTCNGGRCA	4096	1024	59.2	94.5	67.7027
Dip_275	NP_611961.1_24759583_24760214	483	8	95	247	QIPYEGYF	YDWFLIPG	CARATHCCNTAYGARGGNTAYTT	CCNGGDATNARRAACCARTCRTA	768	768	0.5	18.7778	69.5	100	81	257	VFAKNYQ	KCWRPDY	GTNTTYGCNAARAAYTAYCA	TARTCNGGNCKCCARCAYTT	256	256	73.8	94	67.6816
Dip_276	NP_001285551.1_640958_644314	1923	9	523	1155	YLEFVGEN	DWGPQYQP	TAYYTNGARTTYGTNGGNGARAA	GGYTGRTAYTGNGGNCCCCARTC	2048	256	0.638474	117.2	65.1	92.5	508	1169	LTDENDN	EIARLKD	YTNACNGAYGARAAYGAYAA	TCYTTNARNCKNGCDATYTC	512	3072	62.7	97	67.6658
Dip_277	NP_725259.1_13199561_13200824	888	8	53	340	WVPGCDHA	VKITPAHD	TGGGTNCCNGGNTGYGAYCAYGC	TCRTGNGCNGGNGTDATYTTNAC	512	3072	0.523077	27.3333	68.1	100	8	349	NPKGKFV	NDYEVGK	AAYCCNAARGGNAARTTYGT	TTNCCNACYTCRTARTCRTT	256	256	71.8	96.5	67.6504
Dip_278	NP_001287214.1_7897845_7899190	645	10	200	406	LHCAAFGN	KDIYGFTA	YTNCAYTGYGCNGCNTTYGGNAA	GCNGTRAANCCRTADATRTCYTT	4096	768	0.61	34.1818	67.6	93.5	167	425	ALHLAAF	CVEMLIF	GCNYTNCAYYTNGCNGCNTT	AADATNARCATYTCNACRCA	8192	384	55.8	91	67.6076
Dip_279	NP_001262895.1_24035613_24036818	528	9	43	210	PQILDEVK	GFNVHENE	CCNCARATHYTNGAYGARGTNAA	TCRTTYTCRTGNACRTTRAANCC	3072	512	0.434783	23.2	65.3	93	13	242	FKICDID	VYMCHVI	TTYAARATHTGYGAYATHGA	ATNACRTGRCACATRTANAC	144	128	70.3	97.5	67.5199
Dip_280	NP_001246111.1_20737514_20738441	591	10	29	217	VAANVCWA	YMDAFKPY	GTNGCNGCNAAYGTNTGYTGGGC	TANGGYTTRAANGCRTCCATRTA	1024	256	0.581921	30.9091	63	92	21	233	KGLKAEP	QEYQVCC	AARGGNYTNAARGCNGARCC	CARCANACYTGRTAYTCYTG	1024	128	65	88	67.4977
Dip_281	NP_001260637.1_20731777_20732760	417	9	92	222	VDLTITYH	HKDIARYN	GTNGAYYTNACNATHACNTAYCA	TTRTANCKNGCDATRTCYTTRTG	6144	1536	0.471074	23.3	65.2	96.5	84	238	GFYYPFN	QEEFGWK	GGNTTYTAYTAYCCNTTYAA	TTCCANCCRAAYTCYTCYTG	256	64	71.3	93	67.4841
Dip_282	NP_788753.1_28815481_28816798	495	9	48	204	ERCQLKNW	IKYARFLH	GARMGNTGYCARYTNAARAAYTG	TGNARRAANCKNGCRTAYTTDAT	2048	6144	0.553333	26.9	65.2	92.5	39	281	RPYFHVK	KVEFLED	MGNCCNTAYTTYCAYGTNAA	TCYTCNARRAAYTCNACYTT	1024	512	67.8	100	67.4157
Dip_283	NP_001287227.1_8234265_8235222	408	10	98	225	VEKLGFDE	PNKQTVLV	GTNGARAARYTNGGNTTYGAYGA	ACNARNACNGTYTGYTTRTTNGG	2048	4096	0.8	35.0909	62.4	89	15	316	FYAQVEE	EDSCKPI	TTYTAYGCNCARGTNGARGA	ATNGGYTTRCANSWRTCYTC	256	1024	63	93	67.4032
Dip_284	NP_001303402.1_3213653_3214692	780	9	44	295	APDKLPEY	VYDLKGAW	GCNCCNGAYAARYTNCCNGARTA	CANGCNCCYTTNARRTCRTANAC	4096	4096	0.489177	38.8	62.3	100	32	303	ANPNDHH	TKNNRDV	GCNAAYCCNAAYGAYCAYCA	ACRTCNCKRTTRTTYTTNGT	256	512	66	96	67.3969
Dip_285	NP_647859.1_4110500_4111639	465	9	169	315	FREVQAMH	WEMFTFGE	TTYMGNGARGTNCARGCNATGCA	TCNCCRAANGTRAACATYTCCCA	1024	128	0.314286	12.6	70.7	96.5	157	360	DNLTQPG	QCWDKTP	GAYAAYYTNACNCARCCNGG	GGNGTYTTRTCCCARCAYTG	1024	64	70.6	89	67.3801
Dip_286	NP_524471.2_23957145_23958063	351	10	203	311	RKQEGKFV	AYVDDTDP	MGNAARCARGARGGNAARTTYGT	GGRTCNGTRTCRTCNACRTANGC	1024	1024	0.343137	10.6364	60.8	92	112	321	VANKLTI	MKKEREQ	GTNGCNAAYAARYTNACNAT	TGYTCNCKYTCYTTYTTCAT	2048	128	64.4	92.5	67.3697
Dip_287	NP_001259884.1_1866466_1866897	351	9	17	125	IALTMIEK	WGFIESFL	ATHGCNYTNACNATGATHGARAA	ARRAANSWYTCDATRAANCCCCA	2304	3072	0.294118	12.8	59.5	99.5	9	137	AGVTIMD	KELGAPN	GCNGGNGTNACNATHATGGA	TTNGGNGCNCCNARYTCYTT	768	2048	67.7	100	67.3418
Dip_288	NP_001261431.1_4807891_4811490	2064	7	237	916	QDVENYDP	DHFLKWIE	CARGAYGTNGARAAYTAYGAYCC	TCDATCCAYTTNARRAARTGRTC	256	384	0.233631	57.5	70.1	100	174	1030	CTENAIM	VENIKDP	TGYACNGARAAYGCNATHAT	GGRTCYTTDATRTTYTCNAC	384	192	74.4	100	67.3265
Dip_289	NP_001015505.5_656128_657708	816	8	46	309	FITMNPGY	KWMLFDGP	TTYATHACNATGAAYCCNGGNTA	GGNCCRTCRAANARCATCCAYTT	768	256	0.431907	45.2222	71.1	97	2	319	NRINIEV	AVWIENM	AAYMGNATHAAYATHGARGT	ATRTTYTCDATCCANACNGC	576	192	66.7	99	67.3006
Dip_290	NP_001246227.1_9533801_9535568	1260	8	46	457	DRAQNEIY	DATELEAG	GAYMGNGCNCARAAYGARATHTA	CCNGCYTCNARYTCNGTNGCRTC	1536	4096	0.636816	63.6667	62.5	100	35	471	NKEFEKM	EKAQMHL	AAYAARGARTTYGARAARAT	ARRTGCATYTGNGCYTTYTC	64	128	74	95.5	67.2979
Dip_291	NP_001260999.1_15523074_15524737	1083	9	29	381	FHDVKLDY	TEERNAVL	TTYCAYGAYGTNAARYTNGAYTA	ARNACNGCRTTNCKYTCYTCNGT	1024	8192	0.446064	38.2	59.4	99	12	408	QENHNLI	GMEPHVP	CARGARAAYCAYAAYYTNAT	GGNACRTGNGGYTCCATNCC	256	256	65.7	100	67.285
Dip_292	NP_728437.1_21601343_21602829	627	9	186	386	DYEGWCWP	DTKRREPW	GAYTAYGARGGNTGGTGYTGGCC	CANGGYTCNCKNCKYTTNGTRTC	64	8192	0.512953	30.5	63.5	97	125	417	KKYFTWD	WYTMFYE	AARAARTAYTTYACNTGGGA	TCRTARAACATNGTRTACCA	64	32	75.8	88.5	67.2673
Dip_293	NP_650840.1_19878276_19879250	567	9	92	272	GTKAWITN	HQCIQVLG	GGNACNAARGCNTGGATHACNAA	CCNARNACYTGDATRCAYTGRTG	1536	1536	0.442529	25.2	66	97.5	10	298	AIAMEEI	ITEIYEG	GCNATHGCNATGGARGARAT	CCYTCRTADATYTCNGTDAT	192	288	63.3	98.5	67.2574
Dip_294	NP_476792.1_359616_361004	687	9	31	251	NTAGDCAN	DQNAVGCW	AAYACNGCNGGNGAYTGYGCNAA	CARCANCCNACNGCRTTYTGRTC	2048	1024	0.438679	30.6	67.1	96	21	284	ELIPYPD	DVKIDEN	GARYTNATHCCNTAYCCNGA	TTYTCRTCDATYTTNACRTC	1536	192	67.1	94.5	67.2249
Dip_295	NP_001263013.1_27599639_27602469	1422	8	218	683	GYLNTVQE	IWCQNEQR	GGNTAYYTNAAYACNGTNCARGA	CKYTGYTCRTTYTGRCACCADAT	4096	192	0.701357	110	68.7	93	103	703	DKIFMYG	YGQCREW	GAYAARATHTTYATGTAYGG	CAYTCNCKRCAYTGNCCRTA	48	512	73.6	92	67.2148
Dip_296	NP_648149.1_7720476_7721361	372	8	66	181	GGVANWYF	FGVPIAYH	GGNGGNGTNGCNAAYTGGTAYTT	TGRTANGCDATNGGNACNCCRAA	1024	3072	0.266055	8.66667	68	94.5	57	197	NGQKMWI	DMAIGVE	AAYGGNCARAARATGTGGAT	TCNACNCCDATNGCCATRTC	32	384	76.5	98	67.1574
Dip_297	NP_524891.1_13009135_13011691	1953	8	101	743	LAEFMEHC	WHEQWHEG	YTNGCNGARTTYATGGARCAYTG	CCYTCRTGCCAYTGYTCRTGCCA	512	32	0.486224	117.333	70.3	93	90	845	DMPEITQ	WDIYYHV	GAYATGCCNGARATHACNCA	ACRTGRTARTADATRTCCCA	192	48	74.5	88.5	67.098
Dip_298	NP_608489.2_99784_100516	480	9	68	219	TVKMKEYQ	EANRDFQK	ACNGTNAARATGAARGARTAYCA	TTYTGRAARTCNCKRTTNGCYTC	256	1024	0.303448	15.1	70.4	93	50	231	FPEQVQD	HGKLQEA	TTYCCNGARCARGTNCARGA	GCYTCYTGNARYTTNCCRTG	256	512	69	93.5	67.092
Dip_299	NP_788565.1_22289003_22290255	855	8	134	410	QGVKVMPY	YWVPDFVK	CARGGNGTNAARGTNATGCCNTA	TTNACRAARTCNGGNACCCARTA	1024	512	0.602996	63	68.1	93.5	111	418	LYPWYME	EKRFGNW	YTNTAYCCNTGGTAYATGGA	CARTTNCCRAANCKYTTYTC	128	512	70.8	99	67.0277
Dip_300	NP_572779.2_12026625_12027867	561	9	59	237	LGFFLQCN	MQHDVQEF	YTNGGNTTYTTYYTNCARTGYAA	AAYTCYTGNACRTCRTGYTGCAT	4096	128	0.55814	29.5	66.2	96	30	290	YVRMLPW	ETFYDIQ	TAYGTNMGNATGYTNCCNTG	TGDATRTCRTARAANGTYTC	2048	192	68.6	93.5	67.0052
Dip_301	NP_995954.1_1539547_1540628	927	9	37	337	DAPVPFVM	FVIYPNQD	GAYGCNCCNGTNCCNTTYGTNAT	TCYTGRTTNGGRTADATNACRAA	4096	768	0.816176	70.1	66.2	93	20	382	WPHVYAP	QMFATLI	TGGCCNCAYGTNTAYGCNCC	ATNARNGTNGCRAACATYTG	256	512	67.5	93.5	66.9419
Dip_302	NP_647768.3_3092151_3093122	636	8	96	299	RMNQFVYE	EQQVPFAY	MGNATGAAYCARTTYGTNTAYGA	TANGCRAANGGNACYTGYTGYTC	512	1024	0.22335	15	70.8	100	83	310	GSTPFKE	QWVGFDD	GGNWSNACNCCNTTYAARGA	TCRTCRAANCCNACCCAYTG	4096	128	65.9	99	66.8823
Dip_303	NP_001260557.1_19052278_19053599	726	9	177	410	SLYDQADK	VKAMRYPP	WSNYTNTAYGAYCARGCNGAYAA	GGNGGRTANCKCATNGCYTTNAC	8192	2048	0.273543	16.2	59.1	98	157	442	NDFEGQA	KEMAEDD	AAYGAYTTYGARGGNCARGC	TCRTCYTCNGCCATYTCYTT	128	64	72.2	96	66.8784
Dip_304	NP_001162637.1_1489667_1490175	387	8	20	140	LEFRANGD	CDTHLWKV	YTNGARTTYMGNGCNAAYGGNGA	ACYTTCCANARRTGNGTRTCRCA	8192	512	0.300885	7.55556	65.3	100	11	148	YVQMFNK	KHELDMA	TAYGTNCARATGTTYAAYAA	GCCATRTCNARYTCRTGYTT	64	128	75.6	95.5	66.8698
Dip_305	NP_610418.1_8905642_8906673	771	9	38	286	NHIEKQFV	NKYGLMAV	AAYCAYATHGARAARCARTTYGT	ACNGCCATNARNCCRTAYTTRTT	192	1024	0.508264	40.2	70.8	87.5	29	325	PNGMNKM	GYCDKVC	CCNAAYGGNATGAAYAARAT	CANACYTTRTCRCARTANCC	128	256	71.1	93.5	66.8492
Dip_306	NP_650122.1_11823629_11824907	618	10	58	255	ELPWNVFG	NPFVCDCK	GARYTNCCNTGGAAYGTNTTYGG	TTRCARTCRCANACRAANGGRTT	1024	512	0.557895	41.8182	67.6	87.5	23	390	QYVVNCT	KVHYTSI	CARTAYGTNGTNAAYTGYAC	ATNSWNGTRTARTGNACYTT	256	2048	63.4	87	66.7996
Dip_307	NP_001303335.1_5198467_5199860	765	9	59	305	RKMMIEPQ	WYAKMGGC	MGNAARATGATGATHGARCCNCA	CANCCNCCCATYTTNGCRTACCA	384	256	0.647059	57.5	70.2	89	18	336	YDHIQPV	KAFMFVI	TAYGAYCAYATHCARCCNGT	ATNACRAACATRAANGCYTT	192	128	71.4	90.5	66.7979
Dip_308	NP_001036268.2_10797835_10798565	660	8	25	236	NTIKRIMQ	WKAQYMIF	AAYACNATHAARMGNATHATGCA	AADATCATRTAYTGNGCYTTCCA	1152	96	0.431472	25.1111	71.3	97	8	245	KILAHNN	KMREEGF	AARATHYTNGCNCAYAAYAA	AANCCYTCYTCNCKCATYTT	768	256	66	100	66.7128
Dip_309	NP_648589.1_12534654_12535419	504	9	48	207	DLEKMFEQ	IHFFGDKT	GAYYTNGARAARATGTTYGARCA	GTYTTRTCNCCRAARAARTGDAT	256	384	0.568627	32.8	70.7	96	39	218	ATIGIVG	GNDYEIF	GCNACNATHGGNATHGTNGG	AADATYTCRTARTCRTTNCC	2304	192	65.5	91	66.6709
Dip_310	NP_788284.3_8216383_8218498	1143	9	188	560	IMKVDYDG	FWTDWVLH	ATHATGAARGTNGAYTAYGAYGG	TGNARNACCCARTCNGTCCARAA	192	512	0.760446	103.9	68.6	89	65	613	GGIAIDW	NGGCEDV	GGNGGNATHGCNATHGAYTG	ACRTCYTCRCANCCNCCRTT	1152	256	66.6	92	66.6322
Dip_311	NP_001286247.1_9396478_9398114	927	9	141	441	ACVLYFMD	MENLGVDM	GCNTGYGTNYTNTAYTTYATGGA	ATRTCNACNCCNARRTTYTCCAT	1024	1024	0.604096	57.5	67.8	94	126	497	NVIEMQA	TGQPLKR	AAYGTNATHGARATGCARGC	CKYTTNARNGGYTGNCCNGT	96	4096	66.4	92.5	66.6246
Dip_312	NP_651319.2_25023527_25024149	375	10	17	133	ELLQFVPH	YWGWGLED	GARYTNYTNCARTTYGTNCCNCA	TCYTCNARNCCCCANCCCCARTA	8192	512	0.554545	21.6364	60.2	94	9	141	VPFRDRF	DEFYVRI	GTNCCNTTYMGNGAYMGNTT	ATNCKNACRTARAAYTCRTC	4096	512	60.4	92.5	66.6234
Dip_313	NP_001285783.1_9763835_9764648	423	10	72	204	AAEAHRQT	IQEVMESY	GCNGCNGARGCNCAYMGNCARAC	TANSWYTCCATNACYTCYTGDAT	4096	1536	0.261905	9.09091	54.4	100	46	217	RFTSEEK	GKTYQVK	MGNTTYACNWSNGARGARAA	TTNACYTGRTANGTYTTNCC	4096	512	58.4	95.5	66.6137
Dip_314	NP_650521.1_16063827_16064676	495	8	39	195	GEELAMNV	MNWYHRQF	GGNGARGARYTNGCNATGAAYGT	AAYTGNCKRTGRTACCARTTCAT	1024	128	0.106667	4	69.2	97.5	31	210	NFIEVTA	YFKNMNM	AAYTTYATHGARGTNACNGC	ATRTTCATRTTYTTRAARTA	384	32	71.4	98	66.6105
Dip_315	NP_611896.1_24200950_24201650	405	9	31	157	LGKAIYEN	EWLYMFSN	YTNGGNAARGCNATHTAYGARAA	TTNSWRAACATRTANARCCAYTC	3072	1024	0.475	18.9	65.8	98	3	173	TDNKLYP	GAEIPID	ACNGAYAAYAARYTNTAYCC	TCDATNGGDATYTCNGCNCC	512	1152	64.6	96	66.6054
Dip_316	NP_726773.2_1882741_1883337	363	10	88	200	DLFGLTEP	KQFVHSKS	GAYYTNTTYGGNYTNACNGARCC	SWYTTNSWRTGNACRAAYTGYTT	8192	8192	0.623762	15	49.2	97.5	10	212	PNKRCRY	KMKQEWR	CCNAAYAARMGNTGYMGNTA	CKCCAYTCYTGYTTCATYTT	2048	32	65	96	66.6013
Dip_317	NP_477226.2_22636186_22636873	465	9	18	164	VLKLADFG	DTALNHDF	GTNYTNAARYTNGCNGAYTTYGG	AARTCRTGRTTNARNGCNGTRTC	8192	2048	0.280576	13.9	57.6	98.5	5	172	DMKAANV	FWTDPMP	GAYATGAARGCNGCNAAYGT	GGCATNGGRTCNGTCCARAA	128	64	69.7	99	66.5681
Dip_318	NP_001287088.1_16793273_16794437	852	9	38	313	PIDPFREK	NPGQYHWR	CCNATHGAYCCNTTYMGNGARAA	CKCCARTGRTAYTGNCCNGGRTT	3072	512	0.490637	49.4	65.4	96	23	323	PYEYFKQ	GEAHINE	CCNTAYGARTAYTTYAARCA	TCRTTDATRTGNGCYTCNCC	128	384	71.4	88.5	66.5434
Dip_319	NP_001261424.1_4659479_4660012	408	9	13	140	KRPNTCEH	YCTQYIKY	AARMGNCCNAAYACNTGYGARCA	TAYTTDATRTAYTGNGTRCARTA	2048	384	0.371901	11.1	66.3	96.5	5	170	NCKYIDP	TVDFLGN	AAYTGYAARTAYATHGAYCC	TTNCCNARRAARTCNACNGT	96	2048	69.2	93	66.5369
Dip_320	NP_572977.1_14851256_14853122	1659	9	103	647	NWPRGKVM	MIAEKAAD	AAYTGGCCNMGNGGNAARGTNAT	TCNGCNGCYTTYTCNGCDATCAT	2048	768	0.696391	120.5	63.5	95	27	656	YDFIVVG	IKQDHGF	TAYGAYTTYATHGTNGTNGG	AANCCRTGRTCYTGYTTDAT	384	192	70.3	85.5	66.5047
Dip_321	NP_001263058.1_29153730_29154673	669	9	45	259	KIEMLHED	QIAFDLYE	AARATHGARATGYTNCAYGARGA	TCRTANARRTCRAANGCDATYTG	384	1536	0.416667	25	67.7	98	31	268	IVDEFWP	ATQQFLG	ATHGTNGAYGARTTYTGGCC	CCNARRAAYTGYTGNGTNGC	96	1024	68.3	89.5	66.469
Dip_322	NP_001246551.1_2100564_2103363	2040	8	223	894	RPAYEFDY	TYDFGFVA	MGNCCNGCNTAYGARTTYGAYTA	GCNACRAANCCRAARTCRTANGT	2048	1024	0.387048	113.333	67	92.5	91	915	TYYDFGF	YMCKAKN	ACNTAYTAYGAYTTYGGNTT	TTYTTNGCYTTRCACATRTA	256	64	71.5	94	66.4151
Dip_323	NP_648688.2_14048087_14049022	372	9	46	161	RDNELFEI	YGMTIKVT	MGNGAYAAYGARYTNTTYGARAT	GTNACYTTDATNGTCATNCCRTA	2048	768	0.201835	7.4	63.8	96.5	32	176	DEFNNGV	EQQNLVT	GAYGARTTYAAYAAYGGNGT	GTNACNARRTTYTGYTGYTC	128	512	67.2	97.5	66.381
Dip_324	NP_996488.2_16666034_16667859	1740	9	79	650	LPGFIDVH	MASIFYEV	YTNCCNGGNTTYATHGAYGTNCA	ACYTCRTARAADATNSWNGCCAT	6144	1536	0.635185	115.2	59.8	94.5	64	688	MKTHTDC	KGETLED	ATGAARACNCAYACNGAYTG	TCYTCNARNGTYTCNCCYTT	128	1024	67.2	93	66.3682
Dip_325	NP_650196.1_12427887_12428784	345	10	114	220	IRHTRWFE	CCMTAQTL	ATHMGNCAYACNMGNTGGTTYGA	ARNGTYTGNGCNGTCATRCARCA	3072	1024	0.42	10.7273	61.5	92.5	51	233	NAMKTEV	HGGYKHI	AAYGCNATGAARACNGARGT	ATRTGYTTRTANCCNCCRTG	128	256	68.6	85	66.3465
Dip_326	NP_651601.1_27950927_27951825	408	9	35	162	AEYVERMK	FGWTGNME	GCNGARTAYGTNGARMGNATGAA	TCCATRTTNCCNGTCCANCCRAA	1024	256	0.479339	18.1	66.3	95	2	175	KLGIMED	NAHQKSD	AARYTNGGNATHATGGARGA	TCNSWYTTYTGRTGNGCRTT	384	1024	67.5	95	66.3117
Dip_327	NP_523357.2_15935416_15936008	345	10	45	151	QQLKKEIE	THGKSIDD	CARCARYTNAARAARGARATHGA	TCRTCDATNSWYTTNCCRTGNGT	768	6144	0.55	9.45455	54.8	94	10	173	ENVATEK	VTNELQE	GARAAYGTNGCNACNGARAA	TCYTGNARYTCRTTNGTNAC	512	1024	64.8	94	66.2858
Dip_328	NP_651095.1_22749238_22750338	348	9	71	178	INCRDWPQ	QYTKNQAW	ATHAAYTGYMGNGAYTGGCCNCA	CANGCYTGRTTYTTNGTRTAYTG	768	512	0.534653	24.3	70.2	93.5	43	239	CMFPARC	EWKEFFY	TGYATGTTYCCNGCNMGNTG	TARAARAAYTCYTTCCAYTC	512	32	67.4	92	66.2662
Dip_329	NP_477497.1_4199131_4201799	1992	8	334	989	NEIQPFNG	NWGPNFES	AAYGARATHCARCCNTTYAAYGG	SWYTCRAARTTNGGNCCCCARTT	384	1024	0.55836	94.6667	65	93.5	257	1000	NDGKWHN	VFKDIAE	AAYGAYGGNAARTGGCAYAA	TCNGCDATRTCYTTRAANAC	64	384	74.4	93.5	66.247
Dip_330	NP_001285589.1_3511087_3512328	603	9	52	244	GKDLIQNH	ICPHVAEH	GGNAARGAYYTNATHCARAAYCA	TGYTCNGCNACRTGNGGRCADAT	1536	1536	0.402174	26.5	67.5	95.5	39	329	EFEYWYP	WVAKTYP	GARTTYGARTAYTGGTAYCC	GGRTANGTYTTNGCNACCCA	32	256	70.8	89	66.2322
Dip_331	NP_729954.2_14065588_14067268	762	7	32	277	TNHIEWVK	NIDFMVAC	ACNAAYCAYATHGARTGGGTNAA	CANGCNACCATRAARTCDATRTT	384	384	0.460526	46	74.9	100	10	296	KRKMVGE	EDMNYRV	AARMGNAARATGGTNGGNGA	ACNCKRTARTTCATRTCYTC	512	128	69.7	98	66.1793
Dip_332	NP_610044.2_20654757_20655522	618	10	22	219	DWGDFQTH	DFVGLDME	GAYTGGGGNGAYTTYCARACNCA	TCCATRTCNARNCCNACRAARTC	256	1024	0.736842	44.7273	66.6	93.5	13	280	VHDHPVE	EGLCAAS	GTNCAYGAYCAYCCNGTNGA	SWNGCNGCRCANARNCCYTC	512	8192	55.8	88	66.1575
Dip_333	NP_001096984.1_15145635_15146454	597	9	16	206	DLGTNPIC	DTNCNTPL	GAYYTNGGNACNAAYCCNATHTG	ARNGGNGTRTTRCARTTNGTRTC	6144	2048	0.266304	15.1	62.7	96.5	1	214	NKPATIV	NFICQHQ	AAYAARCCNGCNACNATHGT	TGRTGYTGRCADATRAARTT	768	96	70.5	94	66.1387
Dip_334	NP_001285508.1_21047556_21048598	441	8	61	199	IIVMPEKM	VEGIGYDF	ATHATHGTNATGCCNGARAARAT	AARTCRTANCCDATNCCYTCNAC	576	1536	0.643939	29	66.2	96	1	278	AKCEFLN	NYMTKFV	GCNAARTGYGARTTYYTNAA	ACRAAYTTNGTCATRTARTT	512	64	72.8	97.5	66.1351
Dip_335	NP_728952.1_4190591_4191886	975	8	47	363	PAFTTIFM	YFKIYNED	CCNGCNTTYACNACNATHTTYAT	TCYTCRTTRTADATYTTRAARTA	3072	192	0.725352	66.8889	68.7	96.5	21	484	YTTAFFI	FGHQLKV	TAYACNACNGCNTTYTTYAT	ACYTTNARYTGRTGNCCRAA	512	512	65.6	98	66.1251
Dip_336	NP_648945.1_17018484_17020178	408	9	230	357	KILKTGDP	FEGAKIKT	AARATHYTNAARACNGGNGAYCC	GTYTTDATYTTNGCNCCYTCRAA	3072	768	0.446281	19.5	62.7	93	222	385	VKKHRWY	ATFEDKI	GTNAARAARCAYMGNTGGTA	ATYTTRTCYTCRAANGTNGC	256	256	69.5	98	66.1107
Dip_337	NP_001286160.1_7498338_7499267	393	8	116	238	DMAVNEMF	DMAAGQTP	GAYATGGCNGTNAAYGARATGTT	GGNGTYTGNCCNGCNGCCATRTC	128	1024	0.344828	14.7778	69.6	97	105	253	ICYPQEV	HNDLVDK	ATHTGYTAYCCNCARGARGT	TTRTCNACNARRTCRTTRTG	192	512	69.2	98	66.0986
Dip_338	NP_995656.1_8378418_8380324	1548	8	81	588	LYDTYGFP	KANEWVQH	YTNTAYGAYACNTAYGGNTTYCC	TGYTGNACCCAYTCRTTNGCYTT	2048	256	0.584	107.111	68.4	97	7	606	NAKPGFF	GKPESAQ	AAYGCNAARCCNGGNTTYTT	TGNGCNSWYTCNGGYTTNCC	512	4096	61.4	98	66.0882
Dip_339	NP_001285058.1_9551938_9552783	354	10	28	137	PGGKPVEF	DGETFFLY	CCNGGNGGNAARCCNGTNGARTT	TANARRAARAANGTYTCNCCRTC	4096	2048	0.431373	16.0909	62.2	94.5	7	197	ADTYLLF	DYEWLPQ	GCNGAYACNTAYYTNYTNTT	TGNGGNARCCAYTCRTARTC	4096	256	62.3	87.5	66.0679
Dip_340	NP_476976.1_831176_831626	495	10	30	186	SDPDWYKA	CDTVLNQH	WSNGAYCCNGAYTGGTAYAARGC	TGYTGRTTNARNACNGTRTCRCA	1024	2048	0.657407	20.9091	64.1	90	18	195	KGDRLEI	HDGDFLI	AARGGNGAYMGNYTNGARAT	ATNARRAARTCNCCRTCRTG	2048	512	62.4	89.5	66.0488
Dip_341	NP_001247139.1_16341228_16341598	372	10	9	124	RDGYDYDG	EFLRHEDM	MGNGAYGGNTAYGAYTAYGAYGG	ATRTCYTCRTGNCKNARRAAYTC	1024	2048	0.457944	9.36364	53.7	97.5	1	133	DAEDAVK	YAIKKLD	GAYGCNGARGAYGCNGTNAA	TCNARYTTYTTDATNGCRTA	512	768	64.4	91.5	66.0415
Dip_342	NP_001246308.1_13902653_13903572	552	9	61	236	LKHATEYH	QNMIFATI	YTNAARCAYGCNACNGARTAYCA	ATNGTNGCRAADATCATRTTYTG	2048	384	0.494048	30.9	68.8	94	12	247	HFATILD	KGWDFDQ	CAYTTYGCNACNATHYTNGA	TGRTCRAARTCCCANCCYTT	1536	64	68.6	90.5	66.0242
Dip_343	NP_001036444.1_4606763_4607320	438	9	12	149	GRQNDENK	ENCVCILR	GGNMGNCARAAYGAYGARAAYAA	CKNARDATRCANACRCARTTYTC	1024	3072	0.569231	22.2	66.1	98.5	2	162	ACGALRN	CQEVEDP	GCNTGYGGNGCNYTNMGNAA	GGRTCYTCNACYTCYTGRCA	8192	128	60.6	97.5	66.0044
Dip_344	NP_611175.1_17000355_17001618	828	9	117	384	KHGFNKQT	FEYQADEF	AARCAYGGNTTYAAYAARCARAC	AAYTCRTCNGCYTGRTAYTCRAA	256	256	0.630769	52.7	69	94.5	109	411	YKTFVLE	DNLGFPV	TAYAARACNTTYGTNYTNGA	ACNGGRAANCCNARRTTRTC	1024	1024	64.2	92	65.989
Dip_345	NP_610938.1_14198999_14200296	354	9	223	332	WMLDWSHI	MAIFIPHF	TGGATGYTNGAYTGGWSNCAYAT	AARTGNGGDATRAADATNGCCAT	512	576	0.31068	9.4	56.2	98	209	357	PTLEGNM	IWPCYFH	CCNACNYTNGARGGNAAYAT	TGRAARTARCANGGCCADAT	2048	96	72.7	97	65.9853
Dip_346	NP_651072.1_22618681_22619722	504	10	82	241	YVPPEGDG	EYVVFEKH	TAYGTNCCNCCNGARGGNGAYGG	TGYTTYTCRAANACNACRTAYTC	2048	512	0.575163	30.1818	61.6	98.5	5	261	RHRQTKH	KIIPDWL	MGNCAYMGNCARACNAARCA	ARCCARTCNGGDATDATYTT	2048	288	61.8	83	65.9556
Dip_347	NP_001262402.1_9058329_9059708	645	8	70	276	MDVNTQKN	KVPQKFRY	ATGGAYGTNAAYACNCARAARAA	TANCKRAAYTTYTGNGGNACYTT	256	2048	0.235	17.5556	67.3	100	2	286	LQQYGFN	FTEMLWY	YTNCARCARTAYGGNTTYAA	TACCANARCATYTCNGTRAA	512	128	70.2	95.5	65.8834
Dip_348	NP_572475.1_8404859_8406586	975	9	130	446	CTENLTPW	EYPPDANH	TGYACNGARAAYYTNACNCCNTG	TGRTTNGCRTCNGGNGGRTAYTC	4096	1024	0.826389	97.5	63.8	97	122	514	ATLPREI	MPYNVIC	GCNACNYTNCCNMGNGARAT	CADATNACRTTRTANGGCAT	8192	192	65.3	89	65.8827
Dip_349	NP_650049.1_11212867_11213367	360	10	9	120	FLHILADT	KYVVTHAR	TTYYTNCAYATHYTNGCNGAYAC	CKNGCRTGNGTNACNACRTAYTT	6144	4096	0.447619	12.3636	57.6	92.5	1	134	NSQIMRG	GVKQIYI	AAYWSNCARATHATGMGNGG	ATRTADATYTGYTTNACNCC	1536	384	59.3	97	65.8387
Dip_350	NP_001259370.1_9105396_9105957	438	10	36	173	QGHGKDKI	EQKEWKIP	CARGGNCAYGGNAARGAYAARAT	GGDATYTTCCAYTCYTTYTGYTC	512	96	0.427481	16.9091	67.8	89	28	181	VKYDAIA	PCISNWK	GTNAARTAYGAYGCNATHGC	TTCCARTTNSWDATRCANGG	384	768	61	88	65.7618
Dip_351	NP_001262263.1_4775837_4776804	537	9	15	185	DIPFDLKF	DFKNWKYP	GAYATHCCNTTYGAYYTNAARTT	GGRTAYTTCCARTTYTTRAARTC	1536	64	0.378049	18.9	67	96.5	3	193	LICRVKY	CAQVIFD	YTNATHTGYMGNGTNAARTA	TCRAADATNACYTGNGCRCA	3072	384	67.9	91	65.7387
Dip_352	NP_728074.1_17287926_17289037	561	9	17	195	ALDQVGFK	QAIGCNIV	GCNYTNGAYCARGTNGGNTTYAA	ACDATRTTRCANCCDATNGCYTG	4096	1152	0.372093	17.1	66.2	97	1	203	IDKNKDG	NIDAHDL	ATHGAYAARAAYAARGAYGG	ARRTCRTGNGCRTCDATRTT	96	384	67.3	92	65.7029
Dip_353	NP_001162729.1_12285500_12286706	903	9	26	318	FRNKHPAF	CPNDCSGR	TTYMGNAAYAARCAYCCNGCNTT	CKNCCNSWRCARTCRTTNGGRCA	2048	8192	0.753247	70.2	58	97.5	16	334	IPPYQFW	DCIDGYQ	ATHCCNCCNTAYCARTTYTG	TGRTANCCRTCDATRCARTC	384	192	72.8	89	65.6861
Dip_354	NP_651209.1_24049418_24050466	732	10	60	295	DHPLCDEC	WDTKFDAA	GAYCAYCCNYTNTGYGAYGARTG	GCNGCRTCRAAYTTNGTRTCCCA	1024	256	0.641921	54.8182	64.6	91.5	24	303	GFMLVSD	MVAFLDC	GGNTTYATGYTNGTNWSNGA	CARTCNARRAANGCNACCAT	4096	512	55.8	90	65.6606
Dip_355	NP_524214.1_22284541_22286742	1605	8	183	709	FQNCTHEM	CFPYVLIR	TTYCARAAYTGYACNCAYGARAT	CKDATNARNACRTANGGRAARCA	256	6144	0.280769	65.2222	70.8	93	157	722	EDQFHMC	VYKQEQA	GARGAYCARTTYCAYATGTG	GCYTGYTCYTGYTTRTANAC	32	128	76.5	87.5	65.6529
Dip_356	NP_477332.1_2183609_2184538	558	10	40	217	LYFCRNCE	DIHSNTYN	YTNTAYTTYTGYMGNAAYTGYGA	TTRTANGTRTTNSWRTGDATRTC	2048	3072	0.473684	21.2727	57.5	91	31	271	TEGIPKQ	IDPLTAQ	ACNGARGGNATHCCNAARCA	TGNGCNGTNARNGGRTCDAT	768	3072	67.1	89.5	65.6309
Dip_357	NP_730323.1_17955214_17956223	411	9	31	159	GVIDFAGM	QNRPDQPE	GGNGTNATHGAYTTYGCNGGNAT	TCNGGYTGRTCNGGNCKRTTYTG	3072	2048	0.180328	9.9	61.9	97	23	185	QRFAHVI	HTEKLVV	CARMGNTTYGCNCAYGTNAT	ACNACNARYTTYTCNGTRTG	1024	1024	64	100	65.573
Dip_358	NP_728821.2_3169501_3170875	396	10	176	299	GCRTVVNK	NKDGRDFI	GGNTGYMGNACNGTNGTNAAYAA	ATRAARTCNCKNCCRTCYTTRTT	8192	1024	0.62069	26.1818	62.1	87	167	430	GEVLRDK	VAPNKDM	GGNGARGTNYTNMGNGAYAA	ATRTCYTTRTTNGGNGCNAC	4096	512	64.4	91	65.571
Dip_359	NP_001014667.1_25624931_25626167	609	9	109	303	GNAPFIVF	EAPFGGVK	GGNAAYGCNCCNTTYATHGTNTT	TTNACNCCNCCRAANGGNGCYTC	3072	4096	0.663102	48.6	63.4	94.5	26	330	VIKPAED	KYICLGN	GTNATHAARCCNGCNGARGA	TTNCCNARRCADATRTAYTT	768	768	70.7	90.5	65.5564
Dip_360	NP_725865.1_19241215_19241785	396	10	38	161	HIDPNTGD	TKQVLTKN	CAYATHGAYCCNAAYACNGGNGA	TTYTTNGTNARNACYTGYTTNGT	1536	4096	0.657658	26.9091	60.2	89	24	171	EIDPVTG	GVTHNVE	GARATHGAYCCNGTNACNGG	TCNACRTTRTGNGTNACNCC	768	1024	64.7	90.5	65.5531
Dip_361	NP_523972.2_8343190_8344347	660	8	86	297	CTKCWKFM	FCIHPKTG	TGYACNAARTGYTGGAARTTYAT	CCNGTYTTNGGRTGDATRCARAA	128	768	0.70936	58.3333	72.7	89.5	65	317	VFDIDMT	KFDPTTV	GTNTTYGAYATHGAYATGAC	ACNGTNGTNGGRTCRAAYTT	96	512	69.4	96.5	65.4995
Dip_362	NP_001262393.1_8952071_8953850	1722	8	109	674	HHYHAIAQ	KEKPVHRC	CAYCAYTAYCAYGCNATHGCNCA	CANCKRTGNACNGGYTTYTCYTT	768	2048	0.743786	83.6667	60.2	100	94	701	FTGYTGH	HTGEKPF	TTYACNGGNTAYACNGGNCA	AANGGYTTYTCNCCNGTRTG	1024	512	66.4	99	65.4876
Dip_363	NP_996488.2_16657220_16660472	2100	7	206	897	GLADKVYF	EAKEIDVD	GGNYTNGCNGAYAARGTNTAYTT	TCNACRTCDATYTCYTTNGCYTC	4096	768	0.336257	82.5	66.4	96.5	169	965	QAGEFDY	FNMQLIA	CARGCNGGNGARTTYGAYTA	GCDATNARYTGCATRTTRAA	256	192	74.1	100	65.4012
Dip_364	NP_001303449.2_18586278_18588368	864	8	193	472	VMEQDHGY	FEFAVGKD	GTNATGGARCARGAYCAYGGNTA	TCYTTNCCNACNGCRAAYTCRAA	256	1024	0.47191	37.3333	71.6	97.5	184	523	GTPCWMA	TFQLNSG	GGNACNCCNTGYTGGATGGC	CCNSWRTTNARYTGRAANGT	128	4096	63.1	97.5	65.3266
Dip_365	NP_001285145.1_11901348_11904681	1734	7	203	772	NIEATFQD	DAFQGREK	AAYATHGARGCNACNTTYCARGA	TTYTCNCKNCCYTGRAANGCRTC	768	2048	0.265125	45.875	70.2	97.5	151	826	KDMNWDQ	KQPLWNH	AARGAYATGAAYTGGGAYCA	TGRTTCCANARNGGYTGYTT	16	256	74.6	98	65.3057
Dip_366	NP_648148.2_7699485_7700324	360	10	9	120	AKFVVFAK	KGEPPQQP	GCNAARTTYGTNGTNTTYGCNAA	GGYTGYTGNGGNGGYTCNCCYTT	2048	1024	0.371429	11.3636	53.2	95	1	129	EAIHVPF	CILNIVL	GARGCNATHCAYGTNCCNTT	ARNACDATRTTNARDATRCA	768	2304	61.7	95.5	65.3038
Dip_367	NP_725691.1_17537069_17538622	1014	8	80	409	TYVVTFHK	EWDPTGRY	ACNTAYGTNGTNACNTTYCAYAA	TANCKNCCNGTNGGRTCCCAYTC	2048	2048	0.439252	44.4444	65.9	97	69	424	TDTFVKW	WKVKEDT	ACNGAYACNTTYGTNAARTG	GTRTCYTCYTTNACYTTCCA	512	64	72.4	93.5	65.2386
Dip_368	NP_728621.1_1532944_1533433	375	9	17	133	QIRCQVYE	EDFYRVAI	CARATHMGNTGYCARGTNTAYGA	ATNGCNACNCKRTARAARTCYTC	1536	2048	0.354545	10.4	66.5	93.5	4	141	CVYINKK	QNERNDD	TGYGTNTAYATHAAYAARAA	TCRTCRTTNCKYTCRTTYTG	192	256	68.5	93.5	65.2074
Dip_369	NP_523394.1_18076367_18077436	531	9	63	231	WVFLQNCH	TDYWDQRC	TGGGTNTTYYTNCARAAYTGYCA	CANCKYTGRTCCCARTARTCNGT	512	512	0.56875	35.2	69.4	94.5	42	297	LGQGQGP	FGMHENA	YTNGGNCARGGNCARGGNCC	GCRTTYTCRTGCATNCCRAA	2048	64	62	93.5	65.1253
Dip_370	NP_001097159.2_13634543_13635590	858	9	64	341	FCGNKIVE	FIKCCAVH	TTYTGYGGNAAYAARATHGTNGA	TGNACNGCRCARCAYTTDATRAA	768	768	0.444	33.1	70.9	94	14	369	GNYIMFA	PMNTLRR	GGNAAYTAYATHATGTTYGC	CKNCKNARNGTRTTCATNGG	96	4096	64.2	90.5	65.1235
Dip_371	NP_001287221.1_8083219_8084143	411	9	9	137	VYVLMGYW	YKTAYDMQ	GTNTAYGTNYTNATGGGNTAYTG	TGCATRTCRTANGCNGTYTTRTA	2048	256	0.163934	5.3	65.5	94.5	1	148	TVSMPFY	EAKQRKM	ACNGTNWSNATGCCNTTYTA	ATYTTNCKYTGYTTNGCYTC	2048	512	62.3	100	65.1193
Dip_372	NP_524887.2_11126974_11128063	507	9	169	329	NLAKICFW	DDKVGAAI	AAYYTNGCNAARATHTGYTTYTG	ATNGCNGCNCCNACYTTRTCRTC	1536	2048	0.214286	16.4	67.4	94.5	82	338	DHLIAKN	MTYITGQ	GAYCAYYTNATHGCNAARAA	TGNCCNGTDATRTANGTCAT	768	384	68.8	90.5	65.1134
Dip_373	NP_001260167.1_6912183_6912888	438	9	12	149	VLGKHDNV	YKIGDLGH	GTNYTNGGNAARCAYGAYAAYGT	TGNCCNARRTCNCCDATYTTRTA	2048	3072	0.648	31.6	63.2	94.5	4	168	LNEVWAH	EEGDCRY	YTNAAYGARGTNTGGGCNCA	TANCKRCARTCNCCYTCYTC	512	512	69	93	65.1003
Dip_374	NP_995977.1_2601629_2604279	1254	8	238	647	WDGIDCKK	GDRFYYEN	TGGGAYGGNATHGAYTGYAARAA	TTYTCRTARTARAANCKRTCNCC	192	1024	0.513648	70.4444	65.1	94.5	212	676	THMVMQW	CDNGDNI	ACNCAYATGGTNATGCARTG	ATRTTRTCNCCRTTRTCRCA	64	128	72.8	93.5	65.084
Dip_375	NP_995608.1_554335_555446	765	9	55	301	NAVRICKE	NFYAICAQ	AAYGCNGTNMGNATHTGYAARGA	TGNGCRCADATNGCRTARAARTT	3072	768	0.57563	51.2	68.3	93	33	310	HYENIGK	EIDEFRD	CAYTAYGARAAYATHGGNAA	TCNCKRAAYTCRTCDATYTC	192	384	69.9	86.5	65.0592
Dip_376	NP_609217.1_8374526_8375480	426	9	24	157	DKINAIDF	YDPEGLIF	GAYAARATHAAYGCNATHGAYTT	AADATNARNCCYTCNGGRTCRTA	576	3072	0.149606	4.8	66.3	97	16	173	AKVFREN	IKLYDLR	GCNAARGTNTTYMGNGARAA	CKNARRTCRTANARYTTDAT	1024	3072	60.4	98.5	65.0582
Dip_377	NP_001261431.1_4823586_4824161	399	10	41	165	IEADKSIH	VNRWIKEI	ATHGARGCNGAYAARWSNATHCA	ATYTCYTTDATCCANCKRTTNAC	4608	768	0.364407	12.0909	54.8	97.5	32	174	LACIKRG	KVTKLDR	YTNGCNTGYATHAARMGNGG	CKRTCNARYTTNGTNACYTT	3072	2048	57.5	95	65.0459
Dip_378	NP_611209.1_17429719_17430562	636	7	27	230	KDGMIDNW	EFPNGYHQ	AARGAYGGNATGATHGAYAAYTG	TGRTGRTANCCRTTNGGRAAYTC	192	512	0.284264	19.875	74.3	97.5	19	279	NMEIQTY	GMCDADV	AAYATGGARATHCARACNTA	ACRTCNGCRTCRCACATNCC	96	128	73.3	97	65.03
Dip_379	NP_001262433.1_9749640_9750091	375	10	9	125	QMYGFTGE	HEVKDMGY	CARATGTAYGGNTTYACNGGNGA	TANCCCATRTCYTTNACYTCRTG	512	256	0.454545	17.6364	71.1	88	1	140	NHESINM	CITVFSA	AAYCAYGARWSNATHAAYAT	GCNSWRAANACNGTDATRCA	768	3072	57.1	88	65.0164
Dip_380	NP_001287125.1_19998219_19999183	483	9	53	205	THSKYIHK	FNTWMGDP	ACNCAYWSNAARTAYATHCAYAA	GGRTCNCCCATCCANGTRTTRAA	3072	128	0.493151	25.8	64.9	99.5	38	263	FKGAFHG	GTFLAIN	TTYAARGGNGCNTTYCAYGG	TTDATNGCNARRAANGTNCC	256	3072	62.1	93.5	64.9894
Dip_381	NP_608808.1_3792832_3796886	1659	8	482	1026	ETGILHGN	QYVTIEKA	GARACNGGNATHYTNCAYGGNAA	GCYTTYTCDATNGTNACRTAYTG	6144	768	0.613027	129.556	64.6	90	422	1048	DGVNITY	QMDFARH	GAYGGNGTNAAYATHACNTA	TGNCKNGCRAARTCCATYTG	768	256	72.3	93	64.981
Dip_382	NP_477479.1_12095235_12096420	372	9	171	286	NGPTAHFK	GDYAWIIT	AAYGGNCCNACNGCNCAYTTYAA	GTDATDATCCANGCRTARTCNCC	2048	576	0.394495	12.2	68.5	90.5	46	294	NPGHTIE	NKRHAME	AAYCCNGGNCAYACNATHGA	TCCATNGCRTGNCKYTTRTT	768	256	70.2	92	64.9365
Dip_383	NP_610090.1_21144011_21145078	375	9	49	165	RILNMDFE	HGQMSQNK	MGNATHYTNAAYATGGAYTTYGA	TTRTTYTGNSWCATYTGNCCRTG	1536	1024	0.272727	7	63.2	99.5	40	178	KYLVMDE	NKFKAKN	AARTAYYTNGTNATGGAYGA	TTYTTNGCYTTRAAYTTRTT	256	128	67	92	64.9309
Dip_384	NP_001284916.1_5913196_5914403	531	9	30	198	WGVNVQPY	NGEKVMYD	TGGGGNGTNAAYGTNCARCCNTA	TCRTACATNACYTTYTCNCCRTT	1024	256	0.382716	19.5	70	93.5	3	219	GGNQFID	QGGPHNN	GGNGGNAAYCARTTYATHGA	TTRTTRTGNGGNCCNCCYTG	384	512	66.9	90	64.8973
Dip_385	NP_608682.3_2411285_2412026	543	9	17	189	KIQFYLYT	FVDVLHTG	AARATHCARTTYTAYYTNTAYAC	CCNGTRTGNARNACRTCNACRAA	768	4096	0.418182	24.3	59.8	95.5	9	208	KPFRCPH	HADFYVN	AARCCNTTYMGNTGYCCNCA	TTNACRTARAARTCNGCRTG	1024	256	68.6	96	64.8795
Dip_386	NP_001246855.1_21131796_21132378	390	10	19	140	RKLGTKED	MEKERTEY	MGNAARYTNGGNACNAARGARGA	TAYTCNGTNCKYTCYTTYTCCAT	8192	512	0.747826	29.0909	60.2	92	9	162	QFWITKK	DPDTGKG	CARTTYTGGATHACNAARAA	CCYTTNCCNGTRTCNGGRTC	96	512	67.5	83	64.8314
Dip_387	NP_001286136.1_4787137_4788247	537	9	48	218	ITHPVVND	ADTENHAI	ATHACNCAYCCNGTNGTNAAYGA	ATNGCRTGRTTYTCNGTRTCNGC	3072	1024	0.8125	57.7	65.2	92	27	333	SAKFDNE	AGTHQIW	WSNGCNAARTTYGAYAAYGA	CADATYTGRTGNGTNCCNGC	1024	768	68.3	91	64.813
Dip_388	NP_001246111.1_20736417_20737446	642	8	108	313	LEFTKANF	EQAMPTLI	YTNGARTTYACNAARGCNAAYTT	ATNARNGTNGGCATNGCYTGYTC	2048	2048	0.507538	30.7778	66.8	96	61	335	GYICQDI	AWTFGRI	GGNTAYATHTGYCARGAYAT	ATNCKNCCRAANGTCCANGC	192	1024	68.7	97.5	64.7804
Dip_389	NP_001261722.1_11694809_11695574	426	9	78	211	DVTYGACC	GDGRFHLE	GAYGTNACNTAYGGNGCNTGYTG	TCNARRTGRAANCKNCCRTCNCC	2048	8192	0.443548	20.7	60.2	100	27	220	YNFEIHK	AMIANPK	TAYAAYTTYGARATHCAYAA	TTNGGRTTNGCDATCATNGC	96	384	73.3	86.5	64.7746
Dip_390	NP_001245565.1_7671403_7674617	1146	8	186	559	SKPKPWHM	PQWVNPDW	WSNAARCCNAARCCNTGGCAYAT	CARTCNGGRTTNACCCAYTGNGG	2048	512	0.498542	52.8889	63.1	94.5	110	597	PTVYEMA	NGVCVMQ	CCNACNGTNTAYGARATGGC	TGCATNACRCANACNCCRTT	256	256	70.2	99	64.7597
Dip_391	NP_651211.2_24059288_24060311	378	9	156	273	QEYDRLKQ	DKHEDARR	CARGARTAYGAYMGNYTNAARCA	CKNCKNGCRTCYTCRTGYTTRTC	2048	2048	0.612613	24.4	59	98	82	282	IKAKEKV	KKQEVVE	ATHAARGCNAARGARAARGT	TCNACNACYTCYTGYTTYTT	192	256	62.6	100	64.7571
Dip_392	NP_733307.1_29801948_29802659	408	9	21	148	PFDEIAVE	DGGLETIK	CCNTTYGAYGARATHGCNGTNGA	TTDATNGTYTCNARNCCNCCRTC	1536	6144	0.438017	15.3	61.5	100	11	173	VTEGVKH	YATLPNI	GTNACNGARGGNGTNAARCA	ATRTTNGGNARNGTNGCRTA	1024	2048	64.4	94.5	64.7204
Dip_393	NP_001247007.1_9666077_9667949	1218	8	211	608	KAMKPRHW	FETLITIH	AARGCNATGAARCCNMGNCAYTG	TGDATNGTDATNARNGTYTCRAA	1024	4608	0.214834	25.1111	59.9	99	197	616	DFNDMCP	VHQRDIF	GAYTTYAAYGAYATGTGYCC	AADATRTCNCKYTGRTGNAC	32	768	70.5	100	64.719
Dip_394	NP_477497.1_4205477_4208240	657	9	341	551	INVTDAND	QNDNAPEF	ATHAAYGTNACNGAYGCNAAYGA	AAYTCNGGNGCRTTRTCRTTYTG	1536	512	0.566502	37.9	66.9	95.5	307	587	KDGLDYE	DKQGPNS	AARGAYGGNYTNGAYTAYGA	SWRTTNGGNCCYTGYTTRTC	512	1024	64.8	91	64.719
Dip_395	NP_733455.1_31780902_31782816	1116	9	58	421	AHVKILDY	QEYIKECD	GCNCAYGTNAARATHYTNGAYTA	TCRCAYTCYTTDATRTAYTCYTG	3072	192	0.537791	71.5	69.4	91	25	535	DKNGVMA	DKMILTA	GAYAARAAYGGNGTNATGGC	GCNGTNARDATCATYTTRTC	128	384	71	83.5	64.7009
Dip_396	NP_609164.3_7975188_7976190	381	10	175	293	EMRLCLPQ	FGKCEGIC	GARATGMGNYTNTGYYTNCCNCA	CADATNCCYTCRCAYTTNCCRAA	8192	768	0.66	21	57.2	92.5	158	326	YETILEG	PQKFVGH	TAYGARACNATHYTNGARGG	TGNCCNACRAAYTTYTGNGG	768	512	65.5	88	64.6881
Dip_397	NP_647772.1_3143991_3145266	894	9	40	329	HHDPTHCF	YTPENEHF	CAYCAYGAYCCNACNCAYTGYTT	AARTGYTCRTTYTCNGGNGTRTA	512	512	0.677419	77.3	65.2	91	8	338	HPDLGIG	IVPLEGM	CAYCCNGAYYTNGGNATHGG	ATNCCYTCNARNGGNACDAT	1536	3072	59.5	98.5	64.6452
Dip_398	NP_001284814.1_2215904_2218095	1617	7	48	578	NILKQDMP	KQQYADTV	AAYATHYTNAARCARGAYATGCC	ACNGTRTCNGCRTAYTGYTGYTT	384	512	0.454198	85.25	70.1	89.5	12	626	EDGNAMP	QKMVDNT	GARGAYGGNAAYGCNATGCC	GTRTTRTCNACCATYTTYTG	128	64	75.1	100	64.6334
Dip_399	NP_001245409.1_185977_186840	471	10	98	246	VAGMLEVF	PQRPYMSI	GTNGCNGGNATGYTNGARGTNTT	ATNSWCATRTANGGNCKYTGNGG	4096	8192	0.640288	28.0909	53.8	90	89	258	VALAGYT	DQIIYPD	GTNGCNYTNGCNGGNTAYAC	TCNGGRTADATDATYTGRTC	4096	288	61.5	97	64.5891
Dip_400	NP_001285723.1_7825700_7826336	369	9	26	140	WNTLAECK	YWLCVAYG	TGGAAYACNYTNGCNGARTGYAA	CCRTANGCNACRCANARCCARTA	1024	1024	0.231481	7.1	64.8	100	9	150	ADNRQIV	IKIWDLA	GCNGAYAAYMGNCARATHGT	GCNARRTCCCADATYTTDAT	768	288	65.6	90.5	64.5884
Dip_401	NP_788424.1_21327418_21328219	360	10	26	137	WTEKRLPK	DQHLSFIV	TGGACNGARAARMGNYTNCCNAA	ACDATRAANSWNARRTGYTGRTC	4096	6144	0.333333	10.4545	52.3	97.5	4	145	SFKAKQE	DQTEKFS	WSNTTYAARGCNAARCARGA	SWRAAYTTYTCNGTYTGRTC	1024	512	64.2	90	64.5782
Dip_402	NP_572524.1_9091409_9092037	462	9	15	160	TDKIKVFG	HDALCVLA	ACNGAYAARATHAARGTNTTYGG	GCNARNACRCANARNGCRTCRTG	768	8192	0.266187	11.6	58.6	99.5	7	199	LIANTPM	GKEAIAM	YTNATHGCNAAYACNCCNAT	ATNGCDATNGCYTCYTTNCC	3072	768	67.3	95	64.5646
Dip_403	NP_001287180.1_5533886_5536652	2079	7	174	858	IDTEVEMK	MFLDCICG	ATHGAYACNGARGTNGARATGAA	CCRCADATRCARTCNARRAACAT	384	384	0.652755	134.75	68.5	93	134	894	YTEIKCN	TEYCQGP	TAYACNGARATHAARTGYAA	GGNCCYTGRCARTAYTCNGT	192	256	74.9	93	64.4452
Dip_404	NP_724204.1_19513308_19514105	681	8	9	227	LYNGWIEN	FPGYIPNG	YTNTAYAAYGGNTGGATHGARAA	CCRTTNGGDATRTANCCNGGRAA	768	1536	0.567308	48.7778	64.5	96	1	241	INCGHPG	NMGLYDY	ATHAAYTGYGGNCAYCCNGG	TARTCRTANARNCCCATRTT	384	256	65.9	100	64.4349
Dip_405	NP_001015405.3_25758281_25760099	1182	9	101	486	VVGDPEEC	FAKEVPCS	GTNGTNGGNGAYCCNGARGARTG	SWRCANGGNACYTCYTTNGCRAA	2048	4096	0.651715	105.9	63.2	91	56	501	KPEGITY	YIAHMGP	AARCCNGARGGNATHACNTA	GGNCCCATRTGNGCDATRTA	768	192	71.7	85	64.4165
Dip_406	NP_726252.1_22825481_22826827	606	10	136	329	DVYVVFQE	PYGRGVFV	GAYGTNTAYGTNGTNTTYCARGA	ACRAANACNCCNCKNCCRTANGG	1024	8192	0.762712	51.1818	55.2	93.5	92	476	FDVIWPA	EKDMSLT	TTYGAYGTNATHTGGCCNGC	GTNARNSWCATRTCYTTYTC	192	1024	64	87	64.4157
Dip_407	NP_001188844.1_19187078_19188242	1203	9	28	420	GMLFVCHY	CYQPEALS	GGNATGYTNTTYGTNTGYCAYTA	SWNARNGCYTCNGGYTGRTARCA	1024	8192	0.751445	71.5	65.6	96.5	9	484	VPLRIHD	TATKQEH	GTNCCNYTNMGNATHCAYGA	TGYTCYTGYTTNGTNGCNGT	6144	512	62.6	89.5	64.4009
Dip_408	NP_650586.2_17019548_17020994	666	9	126	339	IQDLLMDE	MVKAGGDR	ATHCARGAYYTNYTNATGGAYGA	CKRTCNCCNCCNGCYTTNACCAT	1536	2048	0.391304	23.1	59.7	92	106	349	GFTHLQP	CHEKIRV	GGNTTYACNCAYYTNCARCC	ACNCKDATYTTYTCRTGRCA	1024	384	67.2	100	64.3956
Dip_409	NP_001263049.1_28863254_28864988	1035	8	96	432	LHELIIKK	FQHFKPVM	YTNCAYGARYTNATHATHAARAA	ATNACNGGYTTRAARTGYTGRAA	4608	512	0.487879	57	62.8	95.5	86	442	FQCEEKD	YIENHFA	TTYCARTGYGARGARAARGA	GCRAARTGRTTYTCDATRTA	64	96	76.7	90.5	64.3908
Dip_410	NP_001246258.1_10708121_10715448	2055	7	976	1652	HYLCDTEV	QCECREGV	CAYTAYYTNTGYGAYACNGARGT	ACNCCYTCNCKRCAYTCRCAYTG	1024	1024	0.594841	148.625	63.6	97.5	914	1678	VLPFDDN	GCEVVYD	GTNYTNCCNTTYGAYGAYAA	TCRTANACNACYTCRCANCC	1024	512	66.8	100	64.385
Dip_411	NP_523811.1_22419120_22420299	480	10	148	299	LVHFKTQN	FEHLDPFV	YTNGTNCAYTTYAARACNCARAA	ACRAANGGRTCNARRTGYTCRAA	2048	1024	0.765517	40.1818	67.2	90.5	55	324	LMVREPA	YYLDRRW	YTNATGGTNMGNGARCCNGC	CANCKNCKRTCNARRTARTA	2048	4096	54.3	88.5	64.2844
Dip_412	NP_724724.1_8911425_8911954	453	9	36	178	YFQQGDME	PHKVFTGN	TAYTTYCARCARGGNGAYATGGA	TTNCCNGTRAANACYTTRTGNGG	128	2048	0.392857	15.4	71.5	94	15	198	FYNAETH	PFTLGAL	TTYTAYAAYGCNGARACNCA	ARNGCNCCNARNGTRAANGG	256	8192	62.8	91	64.2447
Dip_413	NP_788519.1_16963869_16964764	351	10	110	218	WEAQFGDF	KPLILMTP	TGGGARGCNCARTTYGGNGAYTT	GGNGTCATNARDATNARNGGYTT	256	6144	0.45098	8.45455	59.1	92.5	100	246	SMTNPNA	EFQRIIP	WSNATGACNAAYCCNAAYGC	GGDATDATNCKYTGRAAYTC	1024	576	60.4	91.5	64.2434
Dip_414	NP_611027.1_15296836_15297919	456	9	62	205	IRGEFYNE	IERHAGGV	ATHMGNGGNGARTTYTAYAAYGA	ACNCCNCCNGCRTGNCKYTCDAT	1536	6144	0.661765	19.2	62.1	93	25	286	EPGTCKD	QCTPCRE	GARCCNGGNACNTGYAARGA	TCNCKRCANGGNGTRCAYTG	512	1024	68.8	95	64.2314
Dip_415	NP_001261504.1_7269677_7271067	774	8	227	476	DMCVTVNN	YFNHDSLC	GAYATGTGYGTNACNGTNAAYAA	CANARNSWRTCRTGRTTRAARTA	512	4096	0.579832	40.6667	62	98.5	212	520	YEQQGPF	EQQTNVH	TAYGARCARCARGGNCCNTT	TGNACRTTNGTYTGYTGYTC	256	256	70.6	95.5	64.196
Dip_416	NP_001259173.1_2090969_2091450	390	9	10	131	GNILPIDW	EIDDIMDE	GGNAAYATHYTNCCNATHGAYTG	TCRTCCATDATRTCRTCDATYTC	4608	144	0.725664	17.2	60.3	97	2	163	WWTITGN	KAKEVLG	TGGTGGACNATHACNGGNAA	CCNARNACYTCYTTNGCYTT	192	1024	63.2	98.5	64.1938
Dip_417	NP_001261329.1_2496017_2498036	855	9	211	487	ELYVWNGK	EKGAQMRV	GARYTNTAYGTNTGGAAYGGNAA	ACNCKCATYTGNGCNCCYTTYTC	1024	1024	0.650602	60.9	69	89	155	496	CGHADED	QGDETTA	TGYGGNCAYGCNGAYGARGA	GCNGTNGTYTCRTCNCCYTG	256	512	69.2	87.5	64.1678
Dip_418	NP_995614.1_2491512_2492201	465	9	11	157	DVPAIYFC	ENLWDARN	GAYGTNCCNGCNATHTAYTTYTG	TTNCKNGCRTCCCANARRTTYTC	1536	2048	0.421429	18	66	94	1	167	QLHSDRD	FHMDATQ	CARYTNCAYWSNGAYMGNGA	TGNGTNGCRTCCATRTGRAA	8192	128	58.8	100	64.1408
Dip_419	NP_730838.3_4432516_4433601	588	8	157	344	PWVKFLWE	HPEFDRFI	CCNTGGGTNAARTTYYTNTGGGA	ATRAANCKRTCRAAYTCNGGRTG	512	1024	0.276243	17.5556	65	100	141	359	VCGEDAQ	EKAQKLA	GTNTGYGGNGARGAYGCNCA	GCNARYTTYTGNGCYTTYTC	512	512	67.2	96.5	64.1334
Dip_420	NP_001162734.1_12587969_12589167	579	8	276	460	YRVDEEAQ	NPYWMAPE	TAYMGNGTNGAYGARGARGCNCA	TCNGGNGCCATCCARTANGGRTT	2048	256	0.50303	28.6667	67.7	95.5	257	474	QVFKVTH	YDEKVDI	CARGTNTTYAARGTNACNCA	ATRTCNACYTTYTCRTCRTA	512	128	70.4	94	64.1284
Dip_421	NP_524212.2_22263657_22265327	1221	7	17	415	GDVLMAAE	MHFPTWVD	GGNGAYGTNYTNATGGCNGCNGA	TCNACCCANGTNGGRAARTGCAT	4096	256	0.539846	78.375	67.4	98	2	424	PTDVQAE	KGEDAVP	CCNACNGAYGTNCARGCNGA	GGNACNGCRTCYTCNCCYTT	1024	512	70.6	98	64.1118
Dip_422	NP_001260733.1_6702386_6704393	1431	8	209	677	ALMRDPDW	CPNIYRNS	GCNYTNATGMGNGAYCCNGAYTG	SWRTTNCKRTADATRTTNGGRCA	4096	6144	0.8	135	58.8	97.5	95	685	LVDKYGC	MTTIAKE	YTNGTNGAYAARTAYGGNTG	TCYTTNGCDATNGTNGTCAT	1024	384	68.9	92	64.102
Dip_423	NP_725133.1_12327092_12328078	1143	8	20	392	ARFMGTDQ	DKQNTDTM	GCNMGNTTYATGGGNACNGAYCA	ATNGTRTCNGTRTTYTGYTTRTC	2048	512	0.791176	95.5556	68.1	92.5	11	412	ENIADAV	EVGADNI	GARAAYATHGCNGAYGCNGT	ATRTTRTCNGCNCCNACYTC	384	512	67.4	93	64.0884
Dip_424	NP_726235.2_22731981_22732718	447	9	68	208	GAPKTEDI	QNGKYRVY	GGNGCNCCNAARACNGARGAYAT	TANACNCKRTAYTTNCCRTTYTG	2048	2048	0.41791	16.6	67	92.5	43	218	QVAPPGM	FNGYDVK	CARGTNGCNCCNCCNGGNAT	TTNACRTCRTANCCRTTRAA	2048	256	69.8	89.5	64.0819
Dip_425	NP_725133.1_12329749_12330980	603	10	111	303	SLMEVEDF	IYLMRNEE	WSNYTNATGGARGTNGARGAYTT	TCYTCRTTNCKCATNARRTADAT	4096	1536	0.708333	41	59	92.5	21	342	ILTLCKF	YELLKTS	ATHYTNACNYTNTGYAARTT	SWNGTYTTNARNARYTCRTA	3072	8192	52	96.5	64.0758
Dip_426	NP_476641.1_5980042_5980559	423	9	22	154	GNSTNKKD	DVNAAIHG	GGNAAYWSNACNAAYAARAARGA	CCRTGDATNGCNGCRTTNACRTC	4096	1536	0.807018	40.4	58.9	93.5	4	163	RQRFLCE	WTIENAK	MGNCARMGNTTYYTNTGYGA	TTNGCRTTYTCDATNGTCCA	4096	192	65	99	64.0443
Dip_427	NP_001189011.1_24992032_24993328	858	8	122	399	RLEVNMQA	QKANRKMD	MGNYTNGARGTNAAYATGCARGC	TCCATYTTNCKRTTNGCYTTYTG	2048	512	0.357934	29.1111	65.8	93	81	410	ADKNVHE	KELTMNI	GCNGAYAARAAYGTNCAYGA	ATRTTCATNGTNARYTCYTT	256	256	72	96.5	64.0207
Dip_428	NP_724570.1_7500910_7501724	480	9	100	251	LVAINPYA	GERNYHIF	YTNGTNGCNATHAAYCCNTAYGC	AADATRTGRTARTTNCKYTCNCC	6144	1536	0.317241	14.9	62.2	100	92	259	IYTYCGI	YQLCAAR	ATHTAYACNTAYTGYGGNAT	CKNGCNGCRCANARYTGRTA	384	2048	60.6	96	64.0103
Dip_429	NP_609105.1_7221140_7222815	900	7	90	381	DTPGHVDF	EVYAGDIF	GAYACNCCNGGNCAYGTNGAYTT	AADATRTCNCCNGCRTANACYTC	2048	1536	0.385965	41.125	67.8	99	54	445	NVGATMD	KEDPTFH	AAYGTNGGNGCNACNATGGA	TGRAANGTNGGRTCYTCYTT	512	256	73.5	97	63.9932
Dip_430	NP_001286396.1_13860430_13861290	369	10	90	204	YRMLKDFV	YGGMSREP	TAYMGNATGYTNAARGAYTTYGT	GGYTCNCKNSWCATNCCNCCRTA	1024	8192	0.613208	24.6364	55	98	79	220	ATITVNP	IFKDISF	GCNACNATHACNGTNAAYCC	AANSWDATRTCYTTRAADAT	1536	1152	58.4	90	63.9831
Dip_431	NP_523844.2_24383923_24384879	489	9	34	188	KIDKQLQT	MCFLYYRI	AARATHGAYAARCARYTNCARAC	ATNCKRTARTANARRAARCACAT	768	1024	0.182432	8.9	60.1	98	25	203	GNVMVMI	QKDLPNL	GGNAAYGTNATGGTNATGAT	ARRTTNGGNARRTCYTTYTG	128	1024	63.6	97.5	63.9309
Dip_432	NP_609040.1_6493060_6493854	477	9	11	161	SDPAGMET	IQKKLADM	WSNGAYCCNGCNGGNATGGARAC	ATRTCNGCNARYTTYTTYTGDAT	4096	1536	0.527778	22.8	62.9	91	3	242	GLTEPNH	YEGTHDI	GGNYTNACNGARCCNAAYCA	ATRTCRTGNGTNCCYTCRTA	2048	256	70.4	93.5	63.9097
Dip_433	NP_996208.1_14113528_14114960	810	8	67	328	NKARTMEP	TFKQQMKL	AAYAARGCNMGNACNATGGARCC	ARYTTCATYTGYTGYTTRAANGT	1024	256	0.440945	26	64.7	96.5	8	352	YLEIYNE	DAERQHM	TAYYTNGARATHTAYAAYGA	ATRTGYTGNCKYTCNGCRTC	384	512	67.1	99	63.8979
Dip_434	NP_001189315.1_29864412_29864826	351	9	34	142	DEENPQPK	IDNFTHGL	GAYGARGARAAYCCNCARCCNAA	ARNCCRTGNGTRAARTTRTCDAT	512	1536	0.722772	16.1	67.2	94	19	161	IFTIVEK	HGVLATF	ATHTTYACNATHGTNGARAA	AANGTNGCNARNACNCCRTG	576	4096	64.7	92.5	63.8875
Dip_435	NP_001287391.1_18378236_18378967	393	10	38	160	LDVLIHNA	IWRNVPFP	YTNGAYGTNYTNATHCAYAAYGC	GGRAANGGNACRTTNCKCCADAT	6144	1536	0.543103	16.0909	58.4	96	22	186	KSVREFA	GAQTTIY	AARWSNGTNMGNGARTTYGC	TADATNGTNGTYTGNGCNCC	4096	1536	57.1	90.5	63.8704
Dip_436	NP_477475.2_12096695_12097672	450	10	95	236	MENVKGFE	CFTKAYTH	ATGGARAAYGTNAARGGNTTYGA	TGNGTRTANGCYTTNGTRAARCA	256	1024	0.884615	50.0909	69.1	96.5	50	246	ILMSPPC	EGTGSVY	ATHYTNATGWSNCCNCCNTG	TANACNSWNCCNGTNCCYTC	6144	8192	46.2	86.5	63.6815
Dip_437	NP_723587.1_10427170_10427809	477	9	37	187	QILFAIVY	QTILYCDF	CARATHYTNTTYGCNATHGTNTA	AARTCRCARTANARDATNGTYTG	4608	1536	0.423611	17.7	63	95.5	20	195	LLKIWKT	FYLYITK	YTNYTNAARATHTGGAARAC	TTNGTDATRTANARRTARAA	768	768	60.7	98.5	63.6482
Dip_438	NP_001033814.1_1228652_1229515	504	9	29	188	YFIGANAK	KNKIIHCD	TAYTTYATHGGNGCNAAYGCNAA	TCRCARTGDATDATYTTRTTYTT	1536	288	0.289474	14.1	67	93	12	196	NKLTPYE	MKPENVL	AAYAARYTNACNCCNTAYGA	ARNACRTTYTCNGGYTTCAT	1024	256	69.8	88	63.5432
Dip_439	NP_001285304.1_15872691_15875205	1194	8	89	478	TGDLCPHD	FMPYYEEV	ACNGGNGAYYTNTGYCCNCAYGA	ACYTCYTCRTARTANGGCATRAA	4096	128	0.371353	37.2222	65.3	94.5	10	519	ATTFKQD	IPDTLYM	GCNACNACNTTYAARCARGA	ATRTANARNGTRTCNGGDAT	512	1536	68	97.5	63.5285
Dip_440	NP_572289.2_6042253_6042894	429	8	10	144	IGLEPEDD	NEVIPVMQ	ATHGGNYTNGARCCNGARGAYGA	TGCATNACNGGDATNACYTCRTT	3072	768	0.488	20.2222	63.6	98	2	241	IIKDERF	WQKFCPT	ATHATHAARGAYGARMGNTT	GTNGGRCARAAYTTYTGCCA	576	64	71.3	94	63.5072
Dip_441	NP_649212.2_20356896_20357868	393	9	9	131	PKYLANKM	DETEKGWF	CCNAARTAYYTNGCNAAYAARAT	AACCANCCYTTYTCNGTYTCRTC	2048	256	0.422414	14.3	68.4	99.5	1	140	MGRAEVG	TYIDRSP	ATGGGNMGNGCNGARGTNGG	GGNSWNCKRTCDATRTANGT	1024	6144	54.8	95	63.505
Dip_442	NP_001259578.1_15605488_15607806	2088	7	101	788	TGKICGVW	AYRPDKKA	ACNGGNAARATHTGYGGNGTNTG	GCYTTYTTRTCNGGNCKRTANGC	3072	2048	0.667171	154.125	60	98	42	865	FHKKNLY	NGQEWHP	TTYCAYAARAARAAYYTNTA	GGRTGCCAYTCYTGNCCRTT	256	64	71	96	63.4911
Dip_443	NP_001247135.1_16262261_16263086	501	9	107	265	DIAIATKN	QFDYAIND	GAYATHGCNATHGCNACNAARAA	TCRTTDATNGCRTARTCRAAYTG	2304	384	0.303279	9.7	66.5	96.5	97	275	LNPKLEE	DEMVEFT	YTNAAYCCNAARYTNGARGA	GTRAAYTCNACCATYTCRTC	2048	64	64.6	90.5	63.4846
Dip_444	NP_001286988.1_8962710_8964464	723	8	266	498	PAHDKNDF	HDILFFWV	CCNGCNCAYGAYAARAAYGAYTT	ACCCARAARAANARDATRTCRTG	512	384	0.716895	72.4444	68.6	93	257	531	FGTGAVK	CDAHGRK	TTYGGNACNGGNGCNGTNAA	TTNCKNCCRTGNGCRTCRCA	2048	1024	65.6	94.5	63.4567
Dip_445	NP_001284847.1_3932955_3935179	990	7	143	464	WIPVGYVF	CQYHIWLA	TGGATHCCNGTNGGNTAYGTNTT	GCNARCCADATRTGRTAYTGRCA	1536	384	0.496815	52.875	68.6	98	130	495	FMKENKY	IFVCASH	TTYATGAARGARAAYAARTA	TGNSWNGCRCANACRAADAT	32	3072	68.1	100	63.4404
Dip_446	NP_477501.1_16311880_16312827	582	9	64	249	GAVELWDC	NQLTIWKY	GGNGCNGTNGARYTNTGGGAYTG	TAYTTCCADATNGTNARYTGRTT	2048	768	0.445087	28.1	67.1	95.5	10	288	DNIVTVA	GADETLR	GAYAAYATHGTNACNGTNGC	CKNARNGTYTCRTCNGCNCC	768	4096	60.6	93	63.4396
Dip_447	NP_609369.1_10288563_10290283	1050	7	71	412	DLAEQCIK	NCMDDVGQ	GAYYTNGCNGARCARTGYATHAA	TGNCCNACRTCRTCCATRCARTT	1536	256	0.407767	45.875	71.9	100	11	442	CKIFLDE	ADVNKGQ	TGYAARATHTTYYTNGAYGA	TGNCCYTTRTTNACRTCNGC	384	512	70.4	93	63.4099
Dip_448	NP_649039.4_18487715_18488804	528	9	33	200	QTVTNMYI	FYYLVIRK	CARACNGTNACNAAYATGTAYAT	TTNCKDATNACNARRTARTARAA	512	6144	0.53125	28.5	63.7	95	18	210	GNTLVIY	TVGPKNK	GGNAAYACNYTNGTNATHTA	TTRTTYTTNGGNCCNACNGT	3072	1024	62.9	94.5	63.4098
Dip_449	NP_650775.2_19026201_19027204	492	10	20	175	VGLKPTYG	YDGIEYGH	GTNGGNYTNAARCCNACNTAYGG	TGNCCRTAYTCDATNCCRTCRTA	8192	768	0.618321	37	60.7	88.5	12	280	NPASYCG	DQCAVQD	AAYCCNGCNWSNTAYTGYGG	TCYTGNACNGCRCAYTGRTC	2048	256	59.8	90	63.3987
Dip_450	NP_001246308.1_13904247_13905161	459	9	18	162	LYDVFPEP	KVQREIKH	YTNTAYGAYGTNTTYCCNGARCC	TGYTTDATYTCNCKYTGNACYTT	2048	1536	0.5	32	62.1	90.5	3	193	TNEPDEK	HPVDAKN	ACNAAYGARCCNGAYGARAA	TTYTTNGCRTCNACNGGRTG	256	512	71.6	91.5	63.3838
Dip_451	NP_610451.1_9097310_9098136	543	8	52	224	ELYGWTMD	QQPCKACV	GARYTNTAYGGNTGGACNATGGA	ACRCANGCYTTRCANGGYTGYTG	512	512	0.345455	17.3333	68.4	97.5	20	250	DEGITGY	KGDRMIA	GAYGARGGNATHACNGGNTA	GCDATCATNCKRTCNCCYTT	768	384	66.4	94.5	63.3556
Dip_452	NP_727544.2_11670416_11671814	606	9	122	315	LYNITVWT	IQAKTAIG	YTNTAYAAYATHACNGTNTGGAC	CCDATNGCNGTYTTNGCYTGDAT	1536	2304	0.545455	37.9	60.9	94.5	102	344	EKLANDT	QVVPTEV	GARAARYTNGCNAAYGAYAC	ACYTCNGTNGGNACNACYTG	512	1024	60.6	99	63.3323
Dip_453	NP_001286277.1_10252986_10254025	510	9	48	209	GKRVVEKP	FAPLQTIQ	GGNAARMGNGTNGTNGARAARCC	TGDATNGTYTGNARNGGNGCRAA	4096	6144	0.790541	30.5	56	97	28	279	ELIPFNH	VYFGEDG	GARYTNATHCCNTTYAAYCA	CCRTCYTCNCCRAARTANAC	768	256	69.2	93.5	63.3207
Dip_454	NP_610351.1_8100533_8101904	375	10	170	286	WTRSKQNY	HYAWTVLV	TGGACNMGNWSNAARCARAAYTA	ACNARNACNGTCCANGCRTARTG	4096	2048	0.5	18.8182	59.2	86	74	348	PDDIFWE	AVTMTKF	CCNGAYGAYATHTTYTGGGA	AAYTTNGTCATNGTNACNGC	96	512	69.9	85.5	63.3173
Dip_455	NP_523706.1_12039118_12040001	441	8	16	154	GLVKQHID	EKVILIQE	GGNYTNGTNAARCARCAYATHGA	TCYTGDATNARDATNACYTTYTC	3072	2304	0.386364	17	63.9	98	5	166	WKLVPAF	NKMITEE	TGGAARYTNGTNCCNGCNTT	TCYTCNGTDATCATYTTRTT	1024	96	69.3	95.5	63.2988
Dip_456	NP_650627.1_17444582_17445513	510	8	90	251	TLMAREHN	NQVAQAMD	ACNYTNATGGCNMGNGARCAYAA	TCCATNGCYTGNGCNACYTGRTT	4096	512	0.354839	11.1111	63.7	96	76	263	EIRVNEQ	QEVTNHL	GARATHMGNGTNAAYGARCA	ARRTGRTTNGTNACYTCYTG	768	512	67.5	100	63.2725
Dip_457	NP_001138091.2_20747363_20747772	405	10	14	140	SWVGATHC	NFALLFFP	WSNTGGGTNGGNGCNACNCAYTG	GGRAARAANARNARNGCRAARTT	8192	4096	0.906542	32.8182	52.2	91.5	1	174	MYFGVCV	GFRDRGF	ATGTAYTTYGGNGTNTGYGT	AANCCNCKRTCNCKRAANCC	128	4096	56.4	99	63.2532
Dip_458	NP_001260796.1_8079317_8079950	348	10	21	128	REKYDNMA	MDKLRLKI	MGNGARAARTAYGAYAAYATGGC	ATYTTNARNCKNARYTTRTCCAT	256	4096	0.287129	11.7273	62.2	90	7	194	ELYEEVK	FDLESAY	GARYTNTAYGARGARGTNAA	TANGCNSWYTCNARRTCRAA	512	4096	55.4	93.5	63.2288
Dip_459	NP_611881.1_24078333_24079733	1074	8	61	410	GNFGLMDQ	MTLWANFA	GGNAAYTTYGGNYTNATGGAYCA	GCRAARTTNGCCCANARNGTCAT	1024	512	0.817365	115	63.3	95.5	45	465	RLNIFGF	FWNDYYP	MGNYTNAAYATHTTYGGNTT	GGRTARTARTCRTTCCARAA	3072	32	68.6	89.5	63.1873
Dip_460	NP_001286048.1_18601608_18602876	597	9	68	258	GIMAGANM	MFVINPIY	GGNATHATGGCNGGNGCNAAYAT	TADATNGGRTTDATNACRAACAT	1536	576	0.461957	28	64.8	96.5	55	300	FATVFGV	MFHQVRK	TTYGCNACNGTNTTYGGNGT	TTNCKNACYTGRTGRAACAT	1024	256	65.8	88.5	63.1754
Dip_461	NP_001260580.1_19448142_19451180	1098	8	381	738	QRKVMFTC	ENKKRKVM	CARMGNAARGTNATGTTYACNTG	ATNACYTTNCKYTTYTTRTTYTC	1024	1024	0.566952	65.8889	64.4	92	277	814	KEAKEYF	DPEKAFQ	AARGARGCNAARGARTAYTT	TGRAANGCYTTYTCNGGRTC	128	256	72.2	93	63.1606
Dip_462	NP_652724.1_6747242_6748123	687	8	18	238	YPITVKKH	FKKMYGET	TAYCCNATHACNGTNAARAARCA	GTYTCNCCRTACATYTTYTTRAA	1536	128	0.345794	31.7778	70.4	94.5	8	247	NDATVKG	VCGFAKL	AAYGAYGCNACNGTNAARGG	ARYTTNGCRAANCCRCANAC	512	1024	67	93	63.1512
Dip_463	NP_001262086.1_20074112_20075915	879	8	61	345	CVLAVPFT	CYNPFLYA	TGYGTNYTNGCNGTNCCNTTYAC	GCRTANARRAANGGRTTRTARCA	8192	1024	0.588889	40.8889	60.2	97.5	41	361	AMQTVTN	EFKHVLP	GCNATGCARACNGTNACNAA	GGNARNACRTGYTTRAAYTC	512	512	68.3	98	63.1484
Dip_464	NP_001104452.1_3461402_3462693	723	8	168	400	TLIPHNFG	DGVEIPLG	ACNYTNATHCCNCAYAAYTTYGG	CCNARNGGDATYTCNACNCCRTC	3072	6144	0.520179	50.2222	62.5	93.5	117	426	LDMEKMP	NEYIVYD	YTNGAYATGGARAARATGCC	TCRTANACDATRTAYTCRTT	64	192	71.6	95.5	63.1481
Dip_465	NP_726672.1_491095_492628	858	7	77	354	AMIPLWMF	KFVNEIDV	GCNATGATHCCNYTNTGGATGTT	ACRTCDATYTCRTTNACRAAYTT	384	384	0.376384	36.125	68.1	99	69	391	GIAPFNF	HFYGKQG	GGNATHGCNCCNTTYAAYTT	CCYTGYTTNCCRTARAARTG	768	128	70.3	98	63.0856
Dip_466	NP_573044.1_15578433_15579435	525	9	71	237	YDYMLDNP	PYGREEKL	TAYGAYTAYATGYTNGAYAAYCC	ARYTTYTCYTCNCKNCCRTANGG	256	4096	0.708861	37.3	58	93.5	54	308	LIATAYE	YMKNHGP	YTNATHGCNACNGCNTAYGA	GGNCCRTGRTTYTTCATRTA	3072	64	70.4	92.5	63.0471
Dip_467	NP_001261431.1_4822689_4823524	411	8	62	190	LMKDFPIN	MEHMRKFR	YTNATGAARGAYTTYCCNATHAA	CKRAAYTTNCKCATRTGYTCCAT	768	256	0.237705	7.77778	67.6	97.5	34	199	GKRFHAT	QHEQLRT	GGNAARMGNTTYCAYGCNAC	GTNCKNARYTGYTCRTGYTG	1024	1024	62.8	99	63.016
Dip_468	NP_572402.1_7726774_7728073	513	7	114	276	TEVKRQIW	CDPYAINF	ACNGARGTNAARMGNCARATHTG	AARTTDATNGCRTANGGRTCRCA	3072	768	0.0897436	5.375	70.2	100	92	328	PHIDDKY	QDFKEPK	CCNCAYATHGAYGAYAARTA	TTNGGYTCYTTRAARTCYTG	192	128	74	94	63.014
Dip_469	NP_001138149.1_2701837_2702775	510	9	79	240	ILTTAMFA	VKYADNIL	ATHYTNACNACNGCNATGTTYGC	ARDATRTTRTCNGCRTAYTTNAC	3072	1536	0.568627	29.1	62.1	98	67	248	DAATYQV	KGFATSL	GAYGCNGCNACNTAYCARGT	ARNSWNGTNGCRAANCCYTT	512	8192	59	96	63.0017
Dip_470	NP_996224.2_17105008_17105813	354	9	55	164	IMYTPFEA	FADKHIPG	ATHATGTAYACNCCNTTYGARGC	CCNGGDATRTGYTTRTCNGCRAA	384	768	0.407767	15.4	71	96.5	7	261	TDFMVDM	PPKEGSV	ACNGAYTTYATGGTNGAYAT	ACNSWNCCYTCYTTNGGNGG	128	4096	60.9	88	62.9913
Dip_471	NP_001245924.1_6983582_6985013	699	8	193	417	EKTFDTVQ	FDKFMVHK	GARAARACNTTYGAYACNGTNCA	TTRTGNACCATRAAYTTRTCRAA	1024	128	0.43578	32.4444	68.4	93.5	121	428	NQAFKCD	VQVFDGS	AAYCARGCNTTYAARTGYGA	SWNCCRTCRAANACYTGNAC	128	2048	67	95.5	62.9772
Dip_472	NP_995958.2_1760940_1764718	1521	7	236	734	VNCCTIDW	FIDPQGQA	GTNAAYTGYTGYACNATHGAYTG	GCYTGNCCYTGNGGRTCDATRAA	768	768	0.583333	125.25	69.5	97.5	171	841	AIDEKQE	KVTIINF	GCNATHGAYGARAARCARGA	AARTTDATDATNGTNACYTT	192	576	70.4	89	62.9575
Dip_473	NP_001287592.1_29804405_29805647	936	8	45	348	VMDLRGNI	KQDHIPYR	GTNATGGAYYTNMGNGGNAAYAT	CKRTANGGDATRTGRTCYTGYTT	4096	768	0.488136	51.4444	65.2	96.5	37	375	ERKELHN	MFINVAP	GARMGNAARGARYTNCAYAA	GGNGCNACRTTDATRAACAT	1024	192	67.8	93	62.9525
Dip_474	NP_001163653.1_19243929_19244628	372	9	100	215	GNHPIRYC	CTPTADTP	GGNAAYCAYCCNATHMGNTAYTG	GGNGTRTCNGCNGTNGGNGTRCA	3072	4096	0.543689	18.3	56.5	94.5	73	236	VCENKNC	WFHVTAY	GTNTGYGARAAYAARAAYTG	TANGCNGTNACRTGRAACCA	128	256	73	92	62.9401
Dip_475	NP_611251.2_17723955_17724853	489	7	29	183	ILYRENDW	YTFIARDE	ATHYTNTAYMGNGARAAYGAYTG	TCRTCNCKNGCDATRAANGTRTA	3072	3072	0.679104	34	67.2	100	9	219	HDFTPCV	DGQEGFI	CAYGAYTTYACNCCNTGYGT	ATRAANCCYTCYTGNCCRTC	256	256	70	98	62.9312
Dip_476	NP_001246334.1_15139078_15140095	741	7	32	270	DEKPFQCY	NTHTKPFV	GAYGARAARCCNTTYCARTGYTA	ACRAANGGYTTNGTRTGNGTRTT	256	1024	0.786047	57.375	71.2	96.5	23	281	YTRHENI	CDYKAAR	TAYACNMGNCAYGARAAYAT	CKNGCNGCYTTRTARTCRCA	512	512	68.2	97	62.9237
Dip_477	NP_001286925.1_3008745_3010395	567	9	113	293	ERYVAVCH	IYVIFGEK	GARMGNTAYGTNGCNGTNTGYCA	TTYTCNCCRAADATNACRTADAT	4096	1152	0.586207	41.6	64.3	99	104	419	VYMTFTV	VYYPARD	GTNTAYATGACNTTYACNGT	TCNCKNGCNGGRTARTANAC	256	2048	61.4	89	62.9215
Dip_478	NP_523551.1_11621818_11624503	1332	7	146	581	EAFIGMDN	PDLVNDAE	GARGCNTTYATHGGNATGGAYAA	TCNGCRTCRTTNACNARRTCNGG	384	4096	0.718826	120	66.2	96	10	730	GKQTVEC	CFLGQDG	GGNAARCARACNGTNGARTG	CCRTCYTGNCCNARRAARCA	512	512	67.6	97	62.9157
Dip_479	NP_608569.1_1129818_1131181	612	9	57	252	EIYDLPFQ	MPCALETD	GARATHTAYGAYYTNCCNTTYCA	TCNGTYTCNARNGCRCANGGCAT	1536	2048	0.542553	34	66.4	91.5	34	279	LRPDVWQ	FKTDFLK	YTNMGNCCNGAYGTNTGGCA	TTNARRAARTCNGTYTTRAA	2048	512	64.5	92	62.9081
Dip_480	NP_650528.1_16198207_16199197	756	8	46	289	PRWLWMQG	ETMNQPMP	CCNMGNTGGYTNTGGATGCARGG	GGCATNGGYTGRTTCATNGTYTC	512	128	0.465812	37.8889	64.4	94	38	301	HWWIMDE	DGENFGK	CAYTGGTGGATHATGGAYGA	TTNCCRAARTTYTCNCCRTC	12	256	74.8	90.5	62.9049
Dip_481	NP_724724.1_8912604_8913187	411	10	47	175	GQHINITE	QETITNAT	GGNCARCAYATHAAYATHACNGA	GTNGCRTTNGTDATNGTYTCYTG	1152	1536	0.434426	16.0909	62.5	92.5	9	184	GDILLDY	AKTWLLE	GGNGAYATHYTNYTNGAYTA	TCNARNARCCANGTYTTNGC	3072	2048	54.5	90.5	62.8954
Dip_482	NP_650076.1_11436179_11437223	516	9	124	287	TPVFVAIF	DIVFAFIW	ACNCCNGTNTTYGTNGCNATHTT	CADATRAANGCRAANACDATRTC	6144	1152	0.5	25.7	61.1	98	107	298	YAFRHMP	FFGETPT	TAYGCNTTYMGNCAYATGCC	GTNGGNGTYTCNCCRAARAA	256	512	65.5	90.5	62.8585
Dip_483	NP_733455.1_31779562_31780776	897	7	32	322	WKYNIHHC	FNGKMNAL	TGGAARTAYAAYATHCAYCAYTG	ARNGCRTTCATYTTNCCRTTRAA	96	512	0.566038	63.75	71.2	95.5	24	330	LTDEAVN	NEINKVL	YTNACNGAYGARGCNGTNAA	ARNACYTTRTTDATYTCRTT	2048	384	67.4	98	62.8552
Dip_484	NP_569900.3_1290445_1291344	690	9	69	290	LGEMDKDI	GDVFGEDM	YTNGGNGARATGGAYAARGAYAT	ATRTCYTCNCCRAANACRTCNCC	512	1024	0.39779	23.3	65.7	99	21	298	NRLADTK	AKFKRSR	AAYMGNYTNGCNGAYACNAA	CKNSWNCKYTTRAAYTTNGC	4096	8192	51.6	99	62.8441
Dip_485	NP_649865.1_9063405_9064989	645	8	123	329	RDGANPDY	NDIVINKL	MGNGAYGGNGCNAAYCCNGAYTA	ARYTTRTTDATNACDATRTCRTT	4096	1152	0.576087	42	63	99	99	360	ALKKQED	KDKPLFN	GCNYTNAARAARCARGARGA	TTRAANARNGGYTTRTCYTT	512	512	67.6	93.5	62.8235
Dip_486	NP_001188462.1_1726643_1727618	567	9	16	196	EGKLKRID	DKKLQFHI	GARGGNAARYTNAARMGNATHGA	ATRTGRAAYTGNARYTTYTTRTC	6144	512	0.763006	38.1	60.6	97.5	3	313	QLLNIFE	QERAIGE	CARYTNYTNAAYATHTTYGA	TCNCCDATNGCNCKYTCYTG	1536	1536	61.2	94.5	62.8208
Dip_487	NP_725375.1_14268965_14270162	345	7	234	340	EEDVRKAY	YCKDIEKQ	GARGARGAYGTNMGNAARGCNTA	TGYTTYTCDATRTCYTTRCARTA	2048	192	0.11	3.625	67.4	99	220	348	DQPERWN	EGYQAWI	GAYCARCCNGARMGNTGGAA	ATCCANGCYTGRTANCCYTC	256	128	72.4	99	62.7978
Dip_488	NP_996358.2_6368525_6369452	387	9	60	180	ERKFEECI	YKKEINAH	GARMGNAARTTYGARGARTGYAT	TGNGCRTTDATYTCYTTYTTRTA	512	384	0.473684	23.8	66.4	86.5	52	206	RYFEFQD	MNVETAQ	MGNTAYTTYGARTTYCARGA	TGNGCNGTYTCNACRTTCAT	256	256	73.2	89	62.7785
Dip_489	NP_651693.2_29489544_29490528	726	9	103	336	EGVVLIFP	MYDLIHKY	GARGGNGTNGTNYTNATHTTYCC	TAYTTRTGDATNARRTCRTACAT	6144	384	0.766355	65.9	61.4	91	91	344	FTYPDIP	YDHNELK	TTYACNTAYCCNGAYATHCC	TTNARYTCRTTRTGRTCRTA	384	256	70.1	88.5	62.7784
Dip_490	NP_723147.1_6042074_6044351	696	7	198	421	WGAEYQEN	NWMWAAKL	TGGGGNGCNGARTAYCARGARAA	ARYTTNGCNGCCCACATCCARTT	256	128	0.530516	48.75	70.1	99	183	451	KEFQLGD	IAVDGGK	AARGARTTYCARYTNGGNGA	TTNCCNCCRTCNACNGCDAT	512	1536	65.2	99	62.7573
Dip_491	NP_610331.1_7923668_7924532	471	9	29	177	LERKYWKN	GEIMITFP	YTNGARMGNAARTAYTGGAARAA	GGRAANGTDATCATDATYTCNCC	1024	576	0.443662	21.2	66.9	95	14	187	SERYQTP	YHAGFNH	WSNGARMGNTAYCARACNCC	TGRTTRAANCCNGCRTGRTA	4096	256	62.4	91	62.7556
Dip_492	NP_001284859.1_4316963_4317560	399	10	43	167	IESCQEAF	KILQAQLD	ATHGARWSNTGYCARGARGCNTT	TCNARYTGNGCYTGNARDATYTT	3072	6144	0.644068	26.7273	54.8	94.5	6	177	EGGIQFI	WHQLNSQ	GARGGNGGNATHCARTTYAT	TGNSWRTTNARYTGRTGCCA	384	1024	60.3	89	62.7171
Dip_493	NP_788342.1_13173784_13174651	552	8	24	199	GMAIPDKW	DKVIAFER	GGNATGGCNATHCCNGAYAARTG	CKYTCRAANGCDATNACYTTRTC	768	1536	0.331361	20.3333	71.7	96	15	212	GGVGFDY	VFNFHPT	GGNGGNGTNGGNTTYGAYTA	GTNGGRTGRAARTTRAANAC	1024	256	64.2	93	62.699
Dip_494	NP_723909.2_15267995_15268757	363	8	116	228	DELIKKHM	DFEHFLNL	GAYGARYTNATHAARAARCAYAT	ARRTTNARRAARTGYTCRAARTC	768	1024	0.403846	13.5556	65.8	97.5	101	246	YLDKDTE	FIDDKLK	TAYYTNGAYAARGAYACNGA	TTNARYTTRTCRTCDATRAA	512	384	65.7	96.5	62.6755
Dip_495	NP_001027576.2_14669056_14670419	912	8	99	394	AHEMGHNF	KMCVNQKC	GCNCAYGARATGGGNCAYAAYTT	CAYTTYTGRTTNACRCACATYTT	256	128	0.538194	56.5556	71.3	92.5	69	435	ALKGPIC	CHCNVGF	GCNYTNAARGGNCCNATHTG	AANCCNACRTTRCARTGRCA	3072	256	68.5	89	62.6672
Dip_496	NP_610333.1_7937203_7937708	393	10	24	146	LEGCSHQD	FEDIGRQV	YTNGARGGNTGYWSNCAYCARGA	ACYTGNCKNCCDATRTCYTCRAA	8192	1536	0.37931	14.9091	61.1	94	13	156	GLPELAH	TGHRKRP	GGNYTNCCNGARYTNGCNCA	GGNCKYTTNCKRTGNCCNGT	8192	4096	53	91.5	62.6445
Dip_497	NP_001259633.1_16973986_16975153	651	10	233	441	MGRFEVTE	QECLGPDS	ATGGGNMGNTTYGARGTNACNGA	SWRTCNGGNCCNARRCAYTCYTG	2048	8192	0.793893	33.3636	59.7	93.5	211	503	EHGHFRH	PPGMKEE	GARCAYGGNCAYTTYMGNCA	TCYTCYTTCATNCCNGGNGG	512	256	59.1	85.5	62.6413
Dip_498	NP_611460.1_20243172_20244412	867	7	28	308	GFQECPQV	EGANTMDI	GGNTTYCARGARTGYCCNCARGT	ATRTCCATNGTRTTNGCNCCYTC	512	512	0.578755	67	68.6	97.5	5	333	AQVNCWP	TFGTMGV	GCNCARGTNAAYTGYTGGCC	ACNCCCATNGTNCCRAANGT	128	512	67.1	98	62.6308
Dip_499	NP_648273.1_8976457_8977162	528	10	50	217	TFKAFRCY	KPLFFDLA	ACNTTYAARGCNTTYMGNTGYTA	GCNARRTCRAARAANARNGGYTT	2048	4096	0.666667	29	57	94	19	228	NVTEMQQ	VEFPSLD	AAYGTNACNGARATGCARCA	TCNARNSWNGGRAAYTCNAC	128	8192	62.2	85	62.6297
Dip_500	NP_001097346.1_16759734_16760517	399	8	93	217	KEHCTFEN	EEQYKREK	AARGARCAYTGYACNTTYGARAA	TTYTCNCKYTTRTAYTGYTCYTC	256	512	0.517241	20.3333	64.8	94.5	77	228	EANVPQD	DQEFEEQ	GARGCNAAYGTNCCNCARGA	TGYTCYTCRAAYTCYTGRTC	512	64	68.4	97	62.6178
Dip_501	NP_001259175.1_2147174_2148388	468	7	114	261	GIEYGDMQ	YAQGFMLM	GGNATHGARTAYGGNGAYATGCA	ATNARCATRAANCCYTGNGCRTA	384	1024	0.425532	23.25	68.9	97.5	104	280	AGHFVKM	NYGGIAL	GCNGGNCAYTTYGTNAARAT	ARNGCDATNCCNCCRTARTT	512	1536	69	100	62.6109
Dip_502	NP_572441.1_8119354_8121031	804	9	89	348	HCEFNVME	GEPNFDAL	CAYTGYGARTTYAAYGTNATGGA	ARNGCRTCRAARTTNGGYTCNCC	128	2048	0.717131	68.8	70.3	87	60	371	MRYTKNG	VHALLEK	ATGMGNTAYACNAARAAYGG	TTYTCNARNARNGCRTGNAC	256	4096	61	92	62.5938
Dip_503	NP_001287341.1_15819483_15821503	822	7	200	465	HYAWKQWF	FQHHDAIT	CAYTAYGCNTGGAARCARTGGTT	GTDATNGCRTCRTGRTGYTGRAA	64	384	0.412451	43	73.7	99	172	482	IDPFGHG	DYGMRLF	ATHGAYCCNTTYGGNCAYGG	AANARNCKCATNCCRTARTC	384	1024	65.7	95	62.5804
Dip_504	NP_648188.2_8198541_8199456	372	8	80	195	NDNYCKFE	KHHICNAN	AAYGAYAAYTAYTGYAARTTYGA	TTNGCRTTRCADATRTGRTGYTT	128	384	0.361111	13.1111	71.7	99	69	244	GINRIGN	PVKVYAE	GGNATHAAYMGNATHGGNAA	TCNGCRTANACYTTNACNGG	2304	1024	58.1	96.5	62.5764
Dip_505	NP_731994.1_15258509_15259383	402	9	123	248	DVNKPGCE	GDKKAARV	GAYGTNAAYAARCCNGGNTGYGA	ACNCKNGCNGCYTTYTTRTCNCC	1024	4096	0.235294	9.2	64.2	94.5	97	294	EYIVKKI	CTEIGEK	GARTAYATHGTNAARAARAT	TTYTCNCCDATYTCNGTRCA	192	384	67.7	89.5	62.5102
Dip_506	NP_524692.3_4066346_4067170	435	9	86	222	CCIADFGF	DTCEDCWD	TGYTGYATHGCNGAYTTYGGNTT	TCCCARCARTCYTCRCANGTRTC	768	128	0.530769	24.5	62.3	94	23	230	LGCLQDW	HDAEARL	YTNGGNTGYYTNCARGAYTG	ARNCKNGCYTCNGCRTCRTG	2048	2048	61.6	96.5	62.5079
Dip_507	NP_001368959.1_8838391_8838989	426	9	21	154	ISKFPAYE	QCQKLERV	ATHWSNAARTTYCCNGCNTAYGA	ACNCKYTCNARYTTYTGRCAYTG	6144	2048	0.330709	11.6	61.7	92.5	11	195	NWDDVVF	GAVWMSE	AAYTGGGAYGAYGTNGTNTT	TCNSWCATCCANACNGCNCC	128	1024	62.4	99	62.4846
Dip_508	NP_476797.1_10385139_10385643	378	8	35	152	MDLKKYMD	KPLFQGDS	ATGGAYYTNAARAARTAYATGGA	SWRTCNCCYTGRAANARNGGYTT	128	8192	0.261261	10.3333	59.6	100	18	160	DVLMEEN	EIDQLFR	GAYGTNYTNATGGARGARAA	CKRAANARYTGRTCDATYTC	256	768	67.6	98	62.4292
Dip_509	NP_001285297.1_15786793_15788009	435	10	74	210	TYPLTTQT	WEKIYKID	ACNTAYCCNYTNACNACNCARAC	TCDATYTTRTADATYTTYTCCCA	8192	144	0.789062	43.1818	52.9	91	61	230	QANYQGF	FELGINP	CARGCNAAYTAYCARGGNTT	GGRTTDATNCCNARYTCRAA	256	768	68	84.5	62.4241
Dip_510	NP_572778.1_12021337_12022667	585	8	128	314	ALHPTIDV	EADKTIKI	GCNYTNCAYCCNACNATHGAYGT	ATYTTDATNGTYTTRTCNGCYTC	6144	768	0.211111	13.1111	63	97.5	111	322	NKVIRHY	YKEDDEA	AAYAARGTNATHMGNCAYTA	GCYTCRTCRTCYTCYTTRTA	768	64	68.9	95.5	62.4139
Dip_511	NP_649156.1_19910477_19911519	408	8	94	221	RKIAELQA	FHEPGKFQ	MGNAARATHGCNGARYTNCARGC	TGRAAYTTNCCNGGYTCRTGRAA	6144	512	0.644628	23	62.3	94.5	14	335	NAQREIE	IEHPTQM	AAYGCNCARMGNGARATHGA	ATYTGNGTNGGRTGYTCDAT	768	384	69.1	98	62.3982
Dip_512	NP_477025.1_4243764_4244314	393	9	40	162	KRKRMGHT	YFDGEGQV	AARMGNAARMGNATGGGNCAYAC	ACYTGNCCYTCNCCRTCRAARTA	2048	512	0.37069	12.3	61.3	95.5	14	173	NMFVHGV	VCINPRA	AAYATGTTYGTNCAYGGNGT	GCNCKNGGRTTDATRCANAC	128	1536	65.9	92.5	62.3408
Dip_513	NP_524158.2_19299637_19300197	510	9	26	187	VGSQTFME	EGIGDHRR	GTNGGNWSNCARACNTTYATGGA	CKNCKRTGRTCNCCDATNCCYTC	4096	6144	0.421053	19.5	58.1	100	18	199	VFFNRVP	FCGHDYE	GTNTTYTTYAAYMGNGTNCC	TCRTARTCRTGNCCRCARAA	1024	128	65.4	91	62.3373
Dip_514	NP_001260032.1_4552396_4554205	732	9	273	508	ICENRVCQ	CGINAQCR	ATHTGYGARAAYMGNGTNTGYCA	CKRCAYTGNGCRTTDATNCCRCA	1536	1536	0.679825	62.6	63.5	93	245	604	QNCLADE	CGLNAAC	CARAAYTGYYTNGCNGAYGA	CANGCNGCRTTNARNCCRCA	512	2048	61.8	92	62.3327
Dip_515	NP_001163204.1_19410589_19411073	393	9	22	144	EELERIVD	NKVDMQGN	GARGARYTNGARMGNATHGTNGA	TTNCCYTGCATRTCNACYTTRTT	6144	256	0.482759	15.5	59.6	94	9	157	KRVEAIM	TTNFGIN	AARMGNGTNGARGCNATHAT	TTDATNCCRAARTTNGTNGT	1536	768	65.2	96	62.3022
Dip_516	NP_001162748.1_13772785_13773753	393	8	156	278	KDPPAGEW	QHNFPHGL	AARGAYCCNCCNGCNGGNGARTG	ARNCCRTGNGGRAARTTRTGYTG	2048	1024	0.310345	11.7778	67.2	97.5	145	294	LHGEKVD	TDPLGHK	YTNCAYGGNGARAARGTNGA	TTRTGNCCNARNGGRTCNGT	1024	2048	66	94	62.2802
Dip_517	NP_648348.1_9712932_9713685	828	9	34	301	DVGEGWWE	KETKFKGM	GAYGTNGGNGARGGNTGGTGGGA	ATNCCYTTRAAYTTNGTYTCYTT	256	512	0.886463	76.4	63.6	94.5	8	311	LYDFSGE	FIAYQLT	YTNTAYGAYTTYWSNGGNGA	GTNARYTGRTANGCDATRAA	4096	768	58.7	92	62.2606
Dip_518	NP_610431.1_8945309_8945807	495	8	39	195	DKYLHTNC	FEGFRSHH	GAYAARTAYYTNCAYACNAAYTG	TGRTGNSWNCKRAANCCYTCRAA	1024	8192	0.396396	13.6667	57.8	95.5	28	204	RTIQYNM	FQDIIQN	MGNACNATHCARTAYAAYAT	TTYTGDATDATRTCYTGRAA	768	144	72.1	99	62.2361
Dip_519	NP_001287431.1_20571089_20572463	1146	8	45	418	GIPVTVKE	HYQIYHKL	GGNATHCCNGTNACNGTNAARGA	ARYTTRTGRTADATYTGRTARTG	6144	384	0.613699	65.1111	64.5	91.5	7	446	AIVQDRF	NCMIGLD	GCNATHGTNCARGAYMGNTT	TCNARNCCDATCATRCARTT	1536	384	68.4	95	62.236
Dip_520	NP_524337.1_13033617_13036218	1953	6	125	767	LEVAFQGN	QEHFYLET	YTNGARGTNGCNTTYCARGGNAA	GTYTCNARRTARAARTGYTCYTG	4096	512	0.677885	176.143	67.8	98	98	859	CTPGIVM	EDMMITG	TGYACNCCNGGNATHGTNAT	CCNGTDATCATCATRTCYTC	1536	48	72.3	94	62.2117
Dip_521	NP_001303402.1_3211494_3213596	1452	7	133	608	VDNIQEKD	EKNKLFIY	GTNGAYAAYATHCARGARAARGA	TADATRAANARYTTRTTYTTYTC	384	768	0.452954	75.875	70	91	106	649	ECMQYYA	EYHNVTW	GARTGYATGCARTAYTAYGC	CANGTNACRTTRTGRTAYTC	32	256	75.2	93	62.1997
Dip_522	NP_725449.1_15296836_15298282	528	9	108	275	DPHKLIEG	IERHAGGV	GAYCCNCAYAARYTNATHGARGG	ACNCCNCCNGCRTGNCKYTCDAT	1536	6144	0.65	22.6	60	90	95	356	EPGTCKD	QCTPCRE	GARCCNGGNACNTGYAARGA	TCNCKRCANGGNGTRCAYTG	512	1024	68.8	95	62.1679
Dip_523	NP_647814.1_3378550_3379571	732	9	34	269	GNFTTLPQ	DHGWSLGE	GGNAAYTTYACNACNYTNCCNCA	TCNCCNARNSWCCANCCRTGRTC	8192	8192	0.71875	66.9	52.3	98	20	279	LHLYDFY	EWAKYSN	YTNCAYYTNTAYGAYTTYTA	TTNSWRTAYTTNGCCCAYTC	1024	512	62.7	96.5	62.1671
Dip_524	NP_001245632.1_11823606_11824478	417	9	122	252	WAIPANGE	FKNPVLDI	TGGGCNATHCCNGCNAAYGGNGA	ATRTCNARNACNGGRTTYTTRAA	1536	2048	0.785124	24.9	65.9	91	41	274	ITWARFE	IAVFDAR	ATHACNTGGGCNMGNTTYGA	CKNGCRTCRAANACNGCDAT	768	1536	63.6	93	62.1315
Dip_525	NP_001260222.1_8056308_8058244	1287	9	237	657	KYVGEAGE	TFGGPEYV	AARTAYGTNGGNGARGCNGGNGA	ACRTAYTCNGGNCCNCCRAANGT	2048	2048	0.36983	50.1	60.8	94.5	194	696	LQPILFN	YGNEVKM	YTNCARCCNATHYTNTTYAA	ATYTTNACYTCRTTNCCRTA	3072	256	66.7	89	62.1129
Dip_526	NP_001261425.1_4789121_4792153	1563	8	291	803	IGKLLEDP	TEEKYGRD	ATHGGNAARYTNYTNGARGAYCC	TCNCKNCCRTAYTTYTCYTCNGT	6144	2048	0.682222	104.778	58.9	94.5	216	920	LRNPVEA	QMENTVL	YTNMGNAAYCCNGTNGARGC	ARNACNGTRTTYTCCATYTG	4096	256	66.3	95.5	62.0962
Dip_527	NP_001245924.1_6976372_6981691	2040	6	663	1334	ENVVKMDF	DGKNCETA	GARAAYGTNGTNAARATGGAYTT	GCNGTYTCRCARTTYTTNCCRTC	256	512	0.384962	96.2857	72.6	95	528	1376	CVDWELQ	CQYEFDA	TGYGTNGAYTGGGARYTNCA	GCRTCRAAYTCRTAYTGRCA	256	64	73.9	98	62.0845
Dip_528	NP_649489.1_4713242_4714085	483	9	70	222	SVIHEYYA	QFTQMFNS	WSNGTNATHCAYGARTAYTAYGC	SWRTTRAACATYTGNGTRAAYTG	3072	512	0.524138	23.5	60.5	95	62	244	GNEVTNH	IKTQLQL	GGNAAYGARGTNACNAAYCA	ARYTGNARYTGNGTYTTDAT	512	1536	62	96	62.0725
Dip_529	NP_001285365.1_17188991_17190686	498	9	407	564	DRILEING	YIKNILPR	GAYMGNATHYTNGARATHAAYGG	CKNGGNARDATRTTYTTDATRTA	4608	4608	0.732877	31.4	58.8	94.5	323	574	KEPLGQA	AIEDGRL	AARGARCCNYTNGGNCARGC	ARNCKNCCRTCYTCDATNGC	1024	3072	61.9	97.5	62.0586
Dip_530	NP_650447.1_15333665_15335497	1248	8	139	546	MFLATQNK	WYREFYLE	ATGTTYYTNGCNACNCARAAYAA	TCNARRTARAAYTCNCKRTACCA	1024	1024	0.164589	36.8889	63.7	94	89	554	GKFINMF	MTMGRKV	GGNAARTTYATHAAYATGTT	ACYTTNCKNCCCATNGTCAT	96	256	70	94	62.0529
Dip_531	NP_611855.1_23952537_23953390	372	8	63	178	QGLMGWYM	FPKMADRW	CARGGNYTNATGGGNTGGTAYAT	CANCKRTCNGCCATYTTNGGRAA	512	1024	0.62037	21.3333	68	94	22	202	MWGRAIG	ENPTTVQ	ATGTGGGGNMGNGCNATHGG	TGNACNGTNGTNGGRTTYTC	384	1024	62.2	99	62.051
Dip_532	NP_001260698.1_23003990_23005346	921	7	33	331	CTHIVYGF	EYVKAMGL	TGYACNCAYATHGTNTAYGGNTT	ARNCCCATNGCYTTNACRTAYTC	1536	1024	0.424658	45.75	69.7	91.5	8	341	CYFTNWA	AMIWALD	TGYTAYTTYACNAAYTGGGC	TCNARNGCCCADATCATNGC	64	384	70.5	100	62.0401
Dip_533	NP_729730.1_11646860_11648180	600	8	94	285	TGKEANVY	MTVKELFD	ACNGGNAARGARGCNAAYGTNTA	TCRAANARYTCYTTNACNGTCAT	2048	1024	0.568306	31.1111	69.2	97.5	19	293	RINVEKY	FITDPTI	MGNATHAAYGTNGARAARTA	ATNGTNGGRTCNGTDATRAA	768	768	67	88.5	62.031
Dip_534	NP_524786.1_19836675_19837288	435	10	20	156	DVYPQEAK	WFIKLSAA	GAYGTNTAYCCNCARGARGCNAA	GCNGCNSWNARYTTDATRAACCA	1024	6144	0.453125	21.2727	61.6	89.5	6	180	QEKRPLK	DPATEWT	CARGARAARMGNCCNYTNAA	GTCCAYTCNGTNGCNGGRTC	2048	256	60.1	86.5	62.0234
Dip_535	NP_476727.1_15874511_15876036	861	7	197	475	NGAKCVDH	CMKEVWIN	AAYGGNGCNAARTGYGTNGAYCA	TTDATCCANACYTCYTTCATRCA	1024	96	0.391144	31.625	75.6	93	179	495	EFCDTKI	QKITPGC	GARTTYTGYGAYACNAARAT	CANCCNGGNGTDATYTTYTG	128	768	73.4	91	62.0097
Dip_536	NP_648111.1_7361743_7362453	444	10	55	194	YEMASFDP	HKTPHMAL	TAYGARATGGCNWSNTTYGAYCC	ARNGCCATRTGNGGNGTYTTRTG	1024	1024	0.330827	13.7273	59.6	87	47	213	TYRVSQF	EFDKRHN	ACNTAYMGNGTNWSNCARTT	TTRTGNCKYTTRTCRAAYTC	8192	256	59.8	92	62.0036
Dip_537	NP_573288.1_18380187_18380930	531	8	73	241	YIITKKNE	YMCPVTHD	TAYATHATHACNAARAARAAYGA	TCRTGNGTNACNGGRCACATRTA	576	512	0.74026	41.4444	70.4	93	62	254	GYLFDKE	VPCAVLR	GGNTAYYTNTTYGAYAARGA	CKNARNACNGCRCANGGNAC	512	8192	62.2	95.5	61.9889
Dip_538	NP_476821.1_13824856_13825679	486	9	66	219	MLSYWRNN	HAKVINYA	ATGYTNWSNTAYTGGMGNAAYAA	GCRTARTTDATNACYTTNGCRTG	4096	768	0.486301	25.7	57.6	95.5	35	229	KDFLNKF	YGAGQNF	AARGAYTTYYTNAAYAARTT	AARTTYTGNCCNGCNCCRTA	256	512	65.4	94.5	61.9518
Dip_539	NP_001303492.1_1025039_1025614	528	9	15	182	KFMQVCFD	QINVRGNI	AARTTYATGCARGTNTGYTTYGA	ATRTTNCCNCKNACRTTDATYTG	128	3072	0.570513	37	65.1	93.5	2	190	AKTIRND	TEIPLKV	GCNAARACNATHMGNAAYGA	ACYTTNARNGGDATYTCNGT	1536	1536	64.3	89	61.9478
Dip_540	NP_995614.1_2490732_2491442	381	10	27	145	TVAEAIQE	EDKMRLYI	ACNGTNGCNGARGCNATHCARGA	ATRTANARNCKCATYTTRTCYTC	3072	1024	0.387387	12.9091	64.4	91.5	19	177	THKGSPF	GCDLTPL	ACNCAYAARGGNWSNCCNTT	ARNGGNGTNARRTCRCANCC	4096	4096	52.4	90	61.9198
Dip_541	NP_001014599.2_21272950_21273689	639	7	25	229	ANVLKDHG	KIVFDYKP	GCNAAYGTNYTNAARGAYCAYGG	GGYTTRTARTCRAANACDATYTT	2048	384	0.379487	21.625	66.9	97.5	2	248	GNHPDDY	WITGHTY	GGNAAYCAYCCNGAYGAYTA	TANGTRTGNCCNGTDATCCA	256	384	70.3	99	61.9095
Dip_542	NP_647768.3_3093358_3094315	363	9	43	155	GLDMDWEY	WVKMGAPK	GGNYTNGAYATGGAYTGGGARTA	TTNGGNGCNCCCATYTTNACCCA	256	512	0.245283	9.3	70.5	90.5	10	163	FGTQKFK	EKLIIGM	TTYGGNACNCARAARTTYAA	ATNCCDATDATNARYTTYTC	256	1152	65.5	88	61.9077
Dip_543	NP_608931.1_5521377_5522007	402	10	15	140	ISEHFPNE	NWKKSLEE	ATHWSNGARCAYTTYCCNAAYGA	TCYTCNARNSWYTTYTTCCARTT	3072	2048	0.495798	15.8182	55.2	94.5	6	175	AEFSAAI	QYYHRFH	GCNGARTTYWSNGCNGCNAT	TGRAANCKRTGRTARTAYTG	4096	256	51.8	96.5	61.9076
Dip_544	NP_001284815.1_2238498_2241506	921	9	460	758	QKTRLYDK	GMGDRVAR	CARAARACNMGNYTNTAYGAYAA	CKNGCNACNCKRTCNCCCATNCC	4096	8192	0.576923	63.3	54.5	91	447	837	TIPNIKY	TAIEPEW	ACNATHCCNAAYATHAARTA	CAYTCNGGYTCDATNGCNGT	576	768	67.7	96	61.8822
Dip_545	NP_476617.1_6213070_6213923	468	9	43	190	CEECNCDP	THYFPTLY	TGYGARGARTGYAAYTGYGAYCC	TANARNGTNGGRAARTARTGNGT	128	4096	0.460993	27.2	58.6	95	33	205	CKEGFYN	EDGYTPS	TGYAARGARGGNTTYTAYAA	SWNGGNGTRTANCCRTCYTC	128	2048	69.6	89.5	61.8817
Dip_546	NP_726235.2_22733545_22734196	489	9	36	190	NQHHYLEN	YFMKPGGP	AAYCARCAYCAYTAYYTNGARAA	GGNCCNCCNGGYTTCATRAARTA	512	512	0.272109	14.8	63.6	92	6	199	TDFCDGT	YNATMRW	ACNGAYTTYTGYGAYGGNAC	CANCKCATNGTNGCRTTRTA	256	512	66.8	91.5	61.8794
Dip_547	NP_524812.1_14275054_14275726	552	10	41	216	HQFAPLVK	CPVQLKTP	CAYCARTTYGCNCCNYTNGTNAA	GGNGTYTTNARYTGNACNGGRCA	4096	4096	0.705426	31	59.6	93	20	227	NMTIMPN	GYSLKVG	AAYATGACNATHATGCCNAA	CCNACYTTNARNSWRTANCC	96	8192	52.8	91	61.8469
Dip_548	NP_001285374.1_17461261_17462123	696	7	45	268	RNWDRDEK	HDFGATEK	MGNAAYTGGGAYMGNGAYGARAA	TTYTCNGTNGCNCCRAARTCRTG	1024	1024	0.285714	14.625	66.1	100	1	278	DYKKPLE	FKWMYPV	GAYTAYAARAARCCNYTNGA	ACNGGRTACATCCAYTTRAA	512	32	71.1	97	61.8382
Dip_549	NP_001259071.1_753337_754228	801	9	23	281	DVDVRGEP	EGQQYKFR	GAYGTNGAYGTNMGNGGNGARCC	CKRAAYTTRTAYTGYTGNCCYTC	4096	512	0.567797	46.5	59.8	93	15	305	RAGQPVK	NWHTAKP	MGNGCNGGNCARCCNGTNAA	GGYTTNGCNGTRTGCCARTT	4096	128	69.9	88	61.8279
Dip_550	NP_001303425.1_8034939_8036504	366	10	68	181	GSYGGQDA	HIPEEHEL	GGNWSNTAYGGNGGNCARGAYGC	ARYTCRTGYTCYTCNGGDATRTG	8192	768	0.439252	12.1818	50.1	91	17	240	QKVACEC	GKVVQDG	CARAARGTNGCNTGYGARTG	CCRTCYTGNACNACYTTNCC	256	512	66	91	61.7877
Dip_551	NP_523582.4_16308397_16309131	690	8	17	238	LTYIIKGD	AHGEILKY	YTNACNTAYATHATHAARGGNGA	TAYTTNARDATYTCNCCRTGNGC	4608	3072	0.473171	29.8889	64.3	97	8	251	DDRPQEI	KNRWLMI	GAYGAYMGNCCNCARGARAT	ATCATNARCCANCKRTTYTT	512	256	64.8	95.5	61.739
Dip_552	NP_001246699.1_9632964_9633924	501	8	49	207	KDFDFLEY	GDITPCNA	AARGAYTTYGAYTTYYTNGARTA	GCRTTRCANGGNGTDATRTCNCC	512	1536	0.510345	24.7778	64.4	99	7	347	SDLMERQ	ETFFDRK	WSNGAYYTNATGGARMGNCA	TTNCKRTCRAARAANGTYTC	4096	512	59.7	99	61.7373
Dip_553	NP_001284758.1_742529_745763	1794	6	68	657	ELITWKDY	QTFEDTPG	GARYTNATHACNTGGAARGAYTA	CCNGGNGTRTCYTCRAANGTYTG	768	1024	0.461538	100.429	69.6	100	55	782	NITNEAQ	QAHQITF	AAYATHACNAAYGARGCNCA	AANGTDATYTGRTGNGCYTG	384	384	69.5	99	61.7333
Dip_554	NP_001261918.1_16038671_16039988	546	10	260	433	VGDRVKCF	PCGHVVAC	GTNGGNGAYMGNGTNAARTGYTT	CANGCNACNACRTGNCCRCANGG	4096	4096	0.870968	59.6364	60.2	90.5	234	450	RSFAEWP	CPMCRKP	MGNWSNTTYGCNGARTGGCC	GGYTTNCKRCACATNGGRCA	2048	256	59.1	83.5	61.6965
Dip_555	NP_001247186.1_18971783_18972212	351	8	18	126	ADAYDKFD	EQVTIVFD	GCNGAYGCNTAYGAYAARTTYGA	TCRAANACDATNGTNACYTGYTC	512	1536	0.35	10	63	96	10	134	IYLKGQE	HFKVKAD	ATHTAYYTNAARGGNCARGA	TCNGCYTTNACYTTRAARTG	768	256	70.4	94	61.6849
Dip_556	NP_001162804.1_20172304_20173016	345	8	128	234	CKQLHKAM	VFNRIMAH	TGYAARCARYTNCAYAARGCNAT	TGNGCCATDATNCKRTTRAANAC	1024	1536	0.56	20.2222	65.7	89.5	23	264	AMKGFGT	QAIKHEM	GCNATGAARGGNTTYGGNAC	ATYTCRTGYTTDATNGCYTG	256	192	70.7	96.5	61.6822
Dip_557	NP_730838.3_4430227_4432466	612	9	103	298	VRHNDMQI	AEQIAARE	GTNMGNCAYAAYGAYATGCARAT	TCNCKNGCNGCDATYTGYTCNGC	512	6144	0.560847	32.7	60.7	96	25	328	FDPLNLC	DYFERAK	TTYGAYCCNYTNAAYYTNTG	TTNGCNCKYTCRAARTARTC	2048	512	63	92	61.68
Dip_558	NP_001163099.1_9573786_9575007	411	10	127	255	FPAQHCPD	KWLSDKIR	TTYCCNGCNCARCAYTGYCCNGA	CKDATYTTRTCNSWNARCCAYTT	1024	6144	0.528926	19.1818	55.7	89.5	50	265	WQNVEGQ	GEPFVQA	TGGCARAAYGTNGARGGNCA	GCYTGNACRAANGGYTCNCC	128	512	70	82	61.6769
Dip_559	NP_611637.1_22085891_22086566	480	9	44	195	RAIYQKAE	DKEYLENL	MGNGCNATHTAYCARAARGCNGA	ARRTTYTCNARRTAYTCYTTRTC	3072	1024	0.734848	27.8	62.9	96.5	27	237	KALQDAE	EFWRQQR	AARGCNYTNCARGAYGCNGA	CKYTGYTGNCKCCARAAYTC	1024	256	62.2	90.5	61.6469
Dip_560	NP_650240.1_12959292_12960317	576	9	125	308	CAVVRAFP	KGIVYDTG	TGYGCNGTNGTNMGNGCNTTYCC	CCNGTRTCRTANACDATNCCYTT	8192	1536	0.745665	37.6	57	97.5	20	326	PVLIIGQ	PGMKRDC	CCNGTNYTNATHATHGGNCA	CARTCNCKYTTCATNCCNGG	4608	512	63.1	93.5	61.6264
Dip_561	NP_001285798.1_10221513_10222143	345	9	16	122	GRLHQVEY	YDRRPYGV	GGNMGNYTNCAYCARGTNGARTA	ACNCCRTANGGNCKNCKRTCRTA	8192	8192	0.52	14.2	56	100	6	140	DSDVTVW	GPHIYQV	GAYWSNGAYGTNACNGTNTG	ACYTGRTADATRTGNGGNCC	4096	384	60.3	97	61.5941
Dip_562	NP_001262793.1_21035652_21036594	507	9	33	193	AVKEMSME	CEKALAEY	GCNGTNAARGARATGWSNATGGA	TAYTCNGCNARNGCYTTYTCRCA	1024	2048	0.555556	22.7	54.2	98	25	202	EVKNIVD	ETKRLAF	GARGTNAARAAYATHGTNGA	AANGCNARNCKYTTNGTYTC	384	4096	64.2	96	61.5655
Dip_563	NP_573230.1_17636830_17638924	636	7	77	280	LQHMDENP	WVIQLDCP	YTNCARCAYATGGAYGARAAYCC	GGRCARTCNARYTGDATNACCCA	256	768	0.466667	27.75	70.2	97.5	28	288	AYQIFET	EDVTQYI	GCNTAYCARATHTTYGARAC	ATRTAYTGNGTNACRTCYTC	192	256	73.5	91	61.5634
Dip_564	NP_733455.1_31782918_31784284	831	9	67	335	PNADMHTK	TCAEFFQL	CCNAAYGCNGAYATGCAYACNAA	ARYTGRAARAAYTCNGCRCANGT	512	1024	0.783465	63.7	69.1	86.5	59	399	LLTKNNF	KELMFFL	YTNYTNACNAARAAYAAYTT	ARRAARAACATNARYTCYTT	2048	256	59.3	93.5	61.5524
Dip_565	NP_651516.1_26970882_26971849	498	10	162	319	PVFCPNFD	HEVYRQAF	CCNGTNTTYTGYCCNAAYTTYGA	AANGCYTGNCKRTANACYTCRTG	1024	2048	0.848739	34.1818	66.4	88	12	428	NAPPYVH	AGLQNVL	AAYGCNCCNCCNTAYGTNCA	ARNACRTTYTGNARNCCNGC	1024	4096	59	82	61.5101
Dip_566	NP_001097237.1_9265489_9266028	345	8	16	122	VKNGAENM	IEAAVVDG	GTNAARAAYGGNGCNGARAAYAT	CCRTCNACNACNGCNGCYTCDAT	1024	3072	0.54	17.6667	64.2	97	7	130	EKQLNIE	AKNVIRT	GARAARCARYTNAAYATHGA	GTNCKDATNACRTTYTTNGC	384	1536	65.5	95.5	61.5003
Dip_567	NP_477385.1_16785345_16786170	558	8	50	227	QRTWLIHW	HVVMGTQP	CARMGNACNTGGYTNATHCAYTG	GGYTGNGTNCCCATNACNACRTG	3072	1024	0.157895	9.33333	62.9	100	8	238	GKLAAEI	YQQLVEK	GGNAARYTNGCNGCNGARAT	TTYTCNACNARYTGYTGRTA	2048	512	62.6	97.5	61.4959
Dip_568	NP_651296.1_24850821_24851308	426	9	11	144	RPDGTYCF	VCFHQADI	MGNCCNGAYGGNACNTAYTGYTT	ATRTCNGCYTGRTGRAARCANAC	4096	512	0.428571	19.9	70.7	95.5	3	152	PNVKQLI	GEYIRSE	CCNAAYGTNAARCARYTNAT	TCNSWNCKDATRTAYTCNCC	1024	6144	56.7	89.5	61.4475
Dip_569	NP_001286485.1_16313484_16314712	348	7	126	233	FEVFYWTH	QEDYMWLH	TTYGARGTNTTYTAYTGGACNCA	TGNARCCACATRTARTCYTCYTG	256	128	0.287129	13.25	73.9	98	96	244	GCANPTG	VGEWTNR	GGNTGYGCNAAYCCNACNGG	CKRTTNGTCCAYTCNCCNAC	1024	512	64.3	97	61.4082
Dip_570	NP_649219.1_20407786_20409654	870	8	68	349	WAFVIGWN	VEFMSIGT	TGGGCNTTYGTNATHGGNTGGAA	GTNCCDATNSWCATRAAYTCNAC	384	3072	0.410256	44.7778	62.5	98.5	41	359	LCYAEFG	AYTIVSA	YTNTGYTAYGCNGARTTYGG	GCNSWNACDATNGTRTANGC	512	6144	59.3	99	61.3895
Dip_571	NP_001285857.1_11991574_11992474	564	8	50	229	AINELKFH	IWFIRFAF	GCNATHAAYGARYTNAARTTYCA	AANGCRAANCKDATRAACCADAT	1536	1152	0.505952	29.1111	60.8	94.5	4	296	NFYTCAW	CDDGTIW	AAYTTYTAYACNTGYGCNTG	CADATNGTNCCRTCRTCRCA	256	384	73.5	92	61.3832
Dip_572	NP_001262654.1_17026173_17026918	444	9	40	179	GTECMNFV	FQEARKIN	GGNACNGARTGYATGAAYTTYGT	TTDATYTTNCKNGCYTCYTGRAA	256	1536	0.569231	29.6	71.1	92	1	207	KHPTRCC	ENMLKNR	AARCAYCCNACNMGNTGYTG	CKRTTYTTNARCATRTTYTC	1024	256	63.2	85	61.3761
Dip_573	NP_001285649.1_5995028_5996490	816	8	81	344	AKFWELQG	CNRGDVEE	GCNAARTTYTGGGARYTNCARGG	TCYTCNACRTCNCCNCKRTTRCA	512	2048	0.760331	68.3333	63.2	96.5	73	358	KLNFLDQ	GCDDSYH	AARYTNAAYTTYYTNGAYCA	TGRTANSWRTCRTCRCANCC	1024	1024	58.2	99	61.3444
Dip_574	NP_476814.1_20111884_20116042	1056	10	369	712	VLNLANNA	GNPFECDC	GTNYTNAAYYTNGCNAAYAAYGC	CARTCRCAYTCRAANGGRTTNCC	8192	512	0.495522	50.9091	53.6	95.5	305	797	NELYDLP	NCTCFHD	AAYGARYTNTAYGAYYTNCC	TCRTGRAARCANGTRCARTT	1024	128	63.8	80.5	61.3279
Dip_575	NP_001284967.1_6827817_6831318	1677	6	434	984	LNHHEPYV	DYNVCFEK	YTNAAYCAYCAYGARCCNTAYGT	TTYTCRAARCANACRTTRTARTC	1024	256	0.691429	134.857	70.4	99	423	999	WKVIIPQ	EKVPFRM	TGGAARGTNATHATHCCNCA	ATNCKRAANGGNACYTTYTC	288	1024	68.7	95.5	61.3245
Dip_576	NP_651516.1_26971909_26975976	1299	7	560	984	GIVAPWCY	HFPMGIGA	GGNATHGTNGCNCCNTGGTGYTA	GCNCCDATNCCCATNGGRAARTG	1536	768	0.664251	114.75	69.4	93	490	1109	MWKRMLG	GKACWDA	ATGTGGAARMGNATGYTNGG	GCRTCCCARCANGCYTTNCC	128	128	62.7	98	61.3164
Dip_577	NP_001163653.1_19243215_19243878	411	9	40	168	YARVGGHW	MFGDGVRI	TAYGCNMGNGTNGGNGGNCAYTG	ATNCKNACNCCRTCNCCRAACAT	8192	2048	0.245902	8.5	62.7	98	32	176	CLLPHPP	MKYGVQH	TGYYTNYTNCCNCAYCCNCC	TGYTGNACNCCRTAYTTCAT	4096	128	59	93.5	61.314
Dip_578	NP_725919.1_19667527_19668248	456	8	45	188	HRMEILAK	NGCRVTDE	CAYMGNATGGARATHYTNGCNAA	TCRTCNGTNACNCKRCANCCRTT	3072	4096	0.357664	13.8889	61.8	100	32	200	EPYNVFE	VPNIENF	GARCCNTAYAAYGTNTTYGA	AARTTYTCDATRTTNGGNAC	256	384	69.3	91	61.3072
Dip_579	NP_001262922.1_24639823_24640223	351	9	11	119	DNINPHQT	KIAHAWIL	GAYAAYATHAAYCCNCAYCARAC	ARDATCCANGCRTGNGCDATYTT	384	1152	0.382353	8.3	63.9	98	3	139	PFLYQQI	AHNNSRV	CCNTTYYTNTAYCARCARAT	ACNCKNSWRTTRTTRTGNGC	512	4096	56.8	94.5	61.3056
Dip_580	NP_524070.2_14630508_14631818	630	7	82	283	FLYITPEQ	FGMGVDKP	TTYYTNTAYATHACNCCNGARCA	GGYTTRTCNACNCCCATNCCRAA	3072	512	0.605128	52.75	67	95.5	40	297	IKDQIDH	HWDVPQN	ATHAARGAYCARATHGAYCA	TTYTGNGGNACRTCCCARTG	144	128	73.5	93	61.2714
Dip_581	NP_730745.1_22777134_22778824	837	7	229	499	QAEEAPKT	EAYEIGRK	CARGCNGARGARGCNCCNAARAC	TTNCKNCCDATYTCRTANGCYTC	1024	3072	0.310606	26.375	61.6	99	221	553	FGEVFKM	KMVTGDA	TTYGGNGARGTNTTYAARAT	GCRTCNCCNGTNACCATYTT	256	256	72.9	98	61.2504
Dip_582	NP_733132.2_25985511_25986064	363	10	24	136	VHQPTMPD	VDLDAVIT	GTNCAYCARCCNACNATGCCNGA	GTDATNACNGCRTCNARRTCNAC	1024	6144	0.264151	6.72727	59	87	13	174	TLELING	PNYHIYQ	ACNYTNGARYTNATHAAYGG	TGRTADATRTGRTARTTNGG	3072	192	63	88.5	61.2369
Dip_583	NP_788752.2_28526109_28529695	408	9	290	417	QFGCCPDN	GCCPDGVT	CARTTYGGNTGYTGYCCNGAYAA	GTNACNCCRTCNGGRCARCANCC	512	2048	0.61157	27.2	64.8	90	272	474	DGQTPAH	FWYGGCD	GAYGGNCARACNCCNGCNCA	TCRCANCCNCCRTACCARAA	1024	128	70.9	85.5	61.235
Dip_584	NP_001262456.1_10253589_10254919	399	9	46	170	FTDIHPFA	YPSTMGVF	TTYACNGAYATHCAYCCNTTYGC	AANACNCCCATNGTNSWNGGRTA	768	8192	0.398305	18.3	56.6	92.5	35	194	TTEMIPC	QVYLDGA	ACNACNGARATGATHCCNTG	GCNCCRTCNARRTANACYTG	384	1024	66.9	96	61.2068
Dip_585	NP_001286717.1_22376407_22377592	651	9	50	258	KPVYRVAE	YINDRNRK	AARCCNGTNTAYMGNGTNGCNGA	TTNCKRTTNCKRTCRTTDATRTA	8192	3072	0.653465	31.6	56.9	96.5	16	271	RHKMERF	AEKAIME	MGNCAYAARATGGARMGNTT	TCCATDATNGCYTTYTCNGC	512	192	63.8	93.5	61.2003
Dip_586	NP_725230.2_12799991_12800936	417	9	71	201	TVQRRFDG	CQHANLNG	ACNGTNCARMGNMGNTTYGAYGG	CCRTTNARRTTNGCRTGYTGRCA	8192	1024	0.454545	21.3	59	93	41	222	GLYLIAP	NEWIAVK	GGNYTNTAYYTNATHGCNCC	TTNACNGCDATCCAYTCRTT	6144	192	63.7	96	61.1998
Dip_587	NP_001137674.2_15994864_15996098	633	7	174	376	GTTFMDHI	MVTADHGP	GGNACNACNTTYATGGAYCAYAT	GGNCCRTGRTCNGCNGTNACCAT	512	1024	0.265306	17.5	69.3	98	166	389	AIGGDRY	HNTIVCA	GCNATHGGNGGNGAYMGNTA	GCRCANACDATNGTRTTRTG	3072	384	64.8	100	61.1506
Dip_588	NP_001260555.1_19039040_19041122	651	8	28	236	WTLNPKCV	HDAIGKEN	TGGACNYTNAAYCCNAARTGYGT	TTYTCYTTNCCDATNGCRTCRTG	1024	768	0.582915	34.5556	68.8	97.5	10	370	KVYSDGD	NAMHLCV	AARGTNTAYWSNGAYGGNGA	ACRCANARRTGCATNGCRTT	2048	256	60.4	93	61.1484
Dip_589	NP_573331.1_18846503_18847318	468	8	95	242	VGARNVKW	EIWAKAVD	GTNGGNGCNMGNAAYGTNAARTG	TCNACNGCYTTNGCCCADATYTC	8192	768	0.614815	30	65.3	95.5	69	252	ILAYEMN	YNVQPES	ATHYTNGCNTAYGARATGAA	SWYTCNGGYTGNACRTTRTA	384	1024	68.3	91	61.1309
Dip_590	NP_001285543.1_156735_157541	369	8	57	171	KGHTTFVN	WDIRPYAP	AARGGNCAYACNACNTTYGTNAA	GGNGCRTANGGNCKDATRTCCCA	2048	1536	0.592593	20.4444	63.4	90	20	190	AVMEAHF	QHNFEKN	GCNGTNATGGARGCNCAYTT	TTYTTYTCRAARTTRTGYTG	256	64	73.6	94	61.1221
Dip_591	NP_651605.1_27964984_27966487	858	7	198	475	LIEGIDQC	MEPYLFVE	YTNATHGARGGNATHGAYCARTG	TCNACRAANARRTANGGYTCCAT	2304	1024	0.121771	13.375	66.1	100	190	484	RVPAGNW	QAPADCV	MGNGTNCCNGCNGGNAAYTG	ACRCARTCNGCNGGNGCYTG	4096	512	66.2	100	61.0746
Dip_592	NP_609086.1_6949590_6950116	357	8	30	140	KREEDGHT	YEEIVFQE	AARMGNGARGARGAYGGNCAYAC	TCYTGRAANACDATYTCYTCRTA	1024	384	0.375	13.2222	63.3	99	16	148	KPIVYGN	PTQLMQH	AARCCNATHGTNTAYGGNAA	TGYTGCATNARYTGNGTNGG	768	512	66.2	93	61.037
Dip_593	NP_001286983.1_8434783_8435731	615	8	11	207	KENFGFIE	QFGFLNYE	AARGARAAYTTYGGNTTYATHGA	TCRTARTTNARRAANCCRAAYTG	384	1024	0.508287	28.7778	65.7	96.5	3	219	YRGFIAV	KKLFFHM	TAYMGNGGNTTYATHGCNGT	ATRTGRAARAANARYTTYTT	1536	256	63.2	94.5	61.0015
Dip_594	NP_001246231.1_9912827_9913365	396	9	39	162	MGGREPWT	INWVVPEG	ATGGGNGGNMGNGARCCNTGGAC	CCYTCNGGNACNACCCARTTDAT	1024	768	0.350427	14.9	63	96	9	171	DLYKVRN	GGPAYNG	GAYYTNTAYAARGTNMGNAA	CCRTTRTANGCNGGNCCNCC	2048	1024	56.8	96	60.9769
Dip_595	NP_649646.3_6346192_6347518	951	9	71	379	PCPLDPKH	CCHHRCEW	CCNTGYCCNYTNGAYCCNAARCA	CAYTCRCANCKRTGRTGRCARCA	4096	512	0.816479	96.1	55.1	94	20	415	KGKEYCG	WAICGTG	AARGGNAARGARTAYTGYGG	CCNGTNCCRCADATNGCCCA	128	384	66.8	88	60.9704
Dip_596	NP_611351.1_18626379_18627624	504	9	19	178	SWVMNTYP	QQMIELAQ	WSNTGGGTNATGAAYACNTAYCC	TGNGCNARYTCDATCATYTGYTG	1024	768	0.690789	38.2	61.7	87	9	267	LEGNEYV	DYFQDYN	YTNGARGGNAAYGARTAYGT	TTRTARTCYTGRAARTARTC	512	64	68.8	92	60.9583
Dip_597	NP_001097078.1_4342397_4343695	1092	7	102	457	PPVMFFDE	QFWILLKR	CCNCCNGTNATGTTYTTYGAYGA	CKYTTNARNARDATCCARAAYTG	512	3072	0.670213	65.5	63.1	98	25	492	CYIMQDD	MIYYDVG	TGYTAYATHATGCARGAYGA	CCNACRTCRTARTADATCAT	48	96	74.8	91	60.9422
Dip_598	NP_001033815.1_196280_197415	783	7	28	280	LYECQGWC	IDHGEPIG	YTNTAYGARTGYCARGGNTGGTG	CCDATNGGYTCNCCRTGRTCDAT	512	1152	0.243902	20	66.3	98	6	288	AFEKLTD	QYFENQC	GCNTTYGARAARYTNACNGA	CAYTGRTTYTCRAARTAYTG	1024	64	71	96	60.9394
Dip_599	NP_788362.1_15932783_15933819	408	8	21	148	DQVKCAWC	CFHCNGGL	GAYCARGTNAARTGYGCNTGGTG	ARNCCNCCRTTRCARTGRAARCA	256	1024	0.793103	29.3333	67.9	88.5	10	165	AKAGFYY	WFEHAKW	GCNAARGCNGGNTTYTAYTA	CAYTTNGCRTGYTCRAACCA	512	64	71.2	92	60.9044
Dip_600	NP_001189311.1_29849621_29852531	1083	7	133	485	KYDIIVKA	INDKNPEF	AARTAYGAYATHATHGTNAARGC	AAYTCNGGRTTYTTRTCRTTDAT	576	384	0.446377	53.875	66.3	96.5	112	519	IDEQTGV	DADEGIN	ATHGAYGARCARACNGGNGT	TTDATNCCYTCRTCNGCRTC	384	384	69.1	96	60.8931
Dip_601	NP_001285803.1_10393933_10394944	408	9	22	149	MIARGEVF	ENFTAMTR	ATGATHGCNMGNGGNGARGTNTT	CKNGTCATNGCNGTRAARTTYTC	3072	1024	0.297521	10.4	64.6	92.5	9	289	TGAAGQI	FPVEIKN	ACNGGNGCNGCNGGNCARAT	TTYTTDATYTCNACNGGRAA	2048	384	65.4	89.5	60.8741
Dip_602	NP_476994.1_8873294_8874454	837	7	34	304	GQDPTHVY	QGFYDLLI	GGNCARGAYCCNACNCAYGTNTA	ATNARNARRTCRTARAANCCYTG	2048	4096	0.215909	19	64.7	100	22	321	INEYFYG	TMEVCKN	ATHAAYGARTAYTTYTAYGG	TTYTTRCANACYTCCATNGT	96	128	73.5	93	60.8618
Dip_603	NP_611908.2_24396402_24398634	651	8	479	687	DHIFRKQE	CFMQRHQM	GAYCAYATHTTYMGNAARCARGA	ATYTGRTGNCKYTGCATRAARCA	768	256	0.410891	33.4444	68	89.5	449	700	FEIDGVQ	KELDQVK	TTYGARATHGAYGGNGTNCA	TTNACYTGRTCNARYTCYTT	384	512	68.6	93	60.8605
Dip_604	NP_001285564.1_1600961_1601912	576	9	117	300	TLKLNDNN	HCDCKLRW	ACNYTNAARYTNAAYGAYAAYAA	CANCKNARYTTRCARTCRCARTG	4096	2048	0.3125	20	57.5	96.5	20	308	DLLYVNN	VAEWIRN	GAYYTNYTNTAYGTNAAYAA	TTNCKDATCCAYTCNGCNAC	2048	768	61.5	95.5	60.8451
Dip_605	NP_001285688.1_6753939_6755297	450	9	79	220	SAYNVAFQ	PWQSADWV	WSNGCNTAYAAYGTNGCNTTYCA	ACCCARTCNGCNSWYTGCCANGG	8192	1024	0.474074	23.1	54.9	89	27	285	AEGCFAK	KYMKDRW	GCNGARGGNTGYTTYGCNAA	CANCKRTCYTTCATRTAYTT	512	128	70.8	96	60.8423
Dip_606	NP_001286546.1_17704479_17705190	435	10	90	226	PTILEHEA	FEEQNGRK	CCNACNATHYTNGARCAYGARGC	TTNCKNCCRTTYTGYTCYTCRAA	3072	1024	0.931034	41.1818	64.3	92.5	54	251	RPLYDRY	YKEKKAK	MGNCCNYTNTAYGAYMGNTA	TTNGCYTTYTTYTCYTTRTA	8192	128	51	85.5	60.8218
Dip_607	NP_511096.2_9157007_9158215	837	8	32	302	APSVEEFG	EFVRIDPF	GCNCCNWSNGTNGARGARTTYGG	AANGGRTCDATNCKNACRAAYTC	8192	3072	0.595331	55.8889	56.4	98.5	6	333	TYKLADD	YGVYQFK	ACNTAYAARYTNGCNGAYGA	TTRAAYTGRTANACNCCRTA	1024	256	66.4	95.5	60.8157
Dip_608	NP_648228.2_8474802_8475572	702	8	12	237	HPANWAGF	EVGQDQVT	CAYCCNGCNAAYTGGGCNGGNTT	GTNACYTGRTCYTGNCCNACYTC	1024	1024	0.354369	30.8889	63.9	92.5	4	247	VQHTKHF	TGKQANR	GTNCARCAYACNAARCAYTT	CKRTTNGCYTGYTTNCCNGT	256	1024	68.8	94	60.8035
Dip_609	NP_609490.1_11117165_11118075	393	8	109	231	DNPLTACH	MCGDGTND	GAYAAYCCNYTNACNGCNTGYCA	TCRTTNGTNCCRTCNCCRCACAT	4096	512	0.678571	32.7778	64.8	99	40	243	DLTFAGF	KHAHVGV	GAYYTNACNTTYGCNGGNTT	ACNCCNACRTGNGCRTGYTT	2048	512	62.2	93	60.7969
Dip_610	NP_001036444.1_4608358_4609293	513	8	90	252	NLAACYWQ	KEQDFVTK	AAYYTNGCNGCNTGYTAYTGGCA	TTNGTNACRAARTCYTGYTCYTT	1024	512	0.346667	12	69.7	93.5	77	321	NPETLEA	YEDRTIK	AAYCCNGARACNYTNGARGC	TTDATNGTNCKRTCYTCRTA	1024	768	63.3	94.5	60.7889
Dip_611	NP_001259437.1_11093044_11094304	600	8	187	378	PLMYQYHG	YEGVAGTV	CCNYTNATGTAYCARTAYCAYGG	ACNGTNCCNGCNACNCCYTCRTA	512	4096	0.564972	40.3333	62.1	96	84	399	NAGIYAV	FPFMDVF	AAYGCNGGNATHTAYGCNGT	AANACRTCCATRAANGGRAA	768	128	63.6	96.5	60.77
Dip_612	NP_001097237.1_9258839_9260144	510	8	89	250	EVRLMGCQ	MIFNKQQV	GARGTNMGNYTNATGGGNTGYCA	ACYTGYTGYTTRTTRAADATCAT	4096	96	0.143791	6	68.4	96.5	81	267	CASVTGK	QMNINVA	TGYGCNWSNGTNACNGGNAA	GCNACRTTDATRTTCATYTG	8192	96	62.6	94	60.7519
Dip_613	NP_001036328.1_1934960_1935683	573	9	29	211	YHSACIWG	IHVFDVAQ	TAYCAYWSNGCNTGYATHTGGGG	TGNGCNACRTCRAANACRTGDAT	1536	1536	0.537572	30.1	62.7	89	8	253	HSLYIWD	CGADKSI	CAYWSNYTNTAYATHTGGGA	ATNSWYTTRTCNGCNCCRCA	1536	2048	59.1	99	60.7438
Dip_614	NP_572448.1_8143998_8145495	762	7	112	357	HGWIFVDK	IDKVFRNE	CAYGGNTGGATHTTYGTNGAYAA	TCRTTNCKRAANACYTTRTCDAT	384	1536	0.464435	43.375	71.3	93	104	422	VGFSKAM	MEIFCFH	GTNGGNTTYWSNAARGCNAT	TGRAARCARAADATYTCCAT	4096	48	66.2	98	60.7336
Dip_615	NP_001259318.1_7939687_7940424	441	9	13	151	WVPHVVAY	NNMGELMR	TGGGTNCCNCAYGTNGTNGCNTA	CKCATNARYTCNCCCATRTTRTT	2048	512	0.467213	25.6	57.9	94	3	160	YDNHAKC	VMTRALI	TAYGAYAAYCAYGCNAARTG	ATNARNGCNCKNGTCATNAC	128	4096	67.3	91	60.7276
Dip_616	NP_001137785.1_3873384_3874395	600	9	89	280	NLDNIDEF	QADGFGLE	AAYYTNGAYAAYATHGAYGARTT	TCNARNCCRAANCCRTCNGCYTG	768	4096	0.640449	42.3	63.5	90.5	12	306	MKPLYWT	HFIVRTY	ATGAARCCNYTNTAYTGGAC	TANGTNCKNACDATRAARTG	128	1536	67.5	87	60.6977
Dip_617	NP_001245891.1_5357336_5358764	1167	9	75	455	LLENGADV	GNENVVRL	YTNYTNGARAAYGGNGCNGAYGT	ARNCKNACNACRTTYTCRTTNCC	8192	8192	0.259358	28.6	55.6	100	44	469	DGATALH	VQVDAAT	GAYGGNGCNACNGCNYTNCA	GTNGCNGCRTCNACYTGNAC	4096	1024	57.2	97	60.6806
Dip_618	NP_609443.1_10729371_10730202	822	9	34	299	YSKQNVIE	DPKASDVY	TAYWSNAARCARAAYGTNATHGA	TANACRTCNSWNGCYTTNGGRTC	3072	8192	0.80083	79.7	56.7	88.5	19	323	QRLQEPI	HWVTYNP	CARMGNYTNCARGARCCNAT	GGRTTRTANGTNACCCARTG	2048	128	66.1	93.5	60.6663
Dip_619	NP_001287126.1_20015377_20016107	351	10	67	175	VEFRILNP	NGEVRYEM	GTNGARTTYMGNATHYTNAAYCC	ATYTCRTANCKNACYTCNCCRTT	6144	2048	0.62	20.1818	59	91.5	6	187	HVRASDG	GELFKVD	CAYGTNMGNGCNWSNGAYGG	TCNACYTTRAANARYTCNCC	8192	1024	53.4	91	60.6067
Dip_620	NP_001260032.1_4509081_4509726	435	10	37	173	PPNCRPEC	KCRDPCPG	CCNCCNAAYTGYMGNCCNGARTG	CCNGGRCANGGRTCNCKRCAYTT	4096	2048	0.674603	30.0909	52.6	92	7	182	CQPSPCG	CGQNAEC	TGYCARCCNWSNCCNTGYGG	CAYTCNGCRTTYTGNCCRCA	2048	256	56.8	92.5	60.5888
Dip_621	NP_610467.1_9172477_9173245	357	7	126	236	QIPQLKWC	MYTGSNIL	CARATHCCNCARYTNAARTGGTG	ARDATRTTNSWNCCNGTRTACAT	768	6144	0.288462	12.25	59.9	98	113	250	CWAIGMD	KMTHMKQ	TGYTGGGCNATHGGNATGGA	TGYTTCATRTGNGTCATYTT	96	32	74.2	99	60.578
Dip_622	NP_001287113.1_19255514_19256960	558	9	100	277	LEMSKTEA	KAEINPGV	YTNGARATGWSNAARACNGARGC	ACNCCNGGRTTDATYTCNGCYTT	4096	1536	0.157895	11.6	59	94	83	315	LGNETPF	MATNRGI	YTNGGNAAYGARACNCCNTT	ATNCCNCKRTTNGTNGCCAT	2048	1024	66.2	92	60.5779
Dip_623	NP_610107.1_21374085_21376191	1290	7	136	557	SIFWADDG	KTHVGMSI	WSNATHTTYTGGGCNGAYGAYGG	ATNSWCATNCCNACRTGNGTYTT	1536	4096	0.682382	110.25	60	97	124	595	WTLIEGD	FTKKEPI	TGGACNYTNATHGARGGNGA	ATNGGYTCYTTYTTNGTRAA	768	256	68.5	96	60.5439
Dip_624	NP_569833.1_244438_245346	390	9	71	192	YRNLTYKH	FWIDDTWV	TAYMGNAAYYTNACNTAYAARCA	ACCCANGTRTCRTCDATCCARAA	4096	96	0.763158	36.4	64.7	92	5	246	TSYVGHD	VGPNGGD	ACNWSNTAYGTNGGNCAYGA	TCNCCNCCRTTNGGNCCNAC	4096	2048	56	96	60.5358
Dip_625	NP_644677.1_14846781_14848496	1398	8	107	564	DRWAEAGN	HTNAASFM	GAYMGNTGGGCNGARGCNGGNAA	ATRAANSWNGCNGCRTTNGTRTG	2048	8192	0.698876	126	57.6	88	4	574	YDFIIVG	EKAADMI	TAYGAYTTYATHATHGTNGG	ATCATRTCNGCNGCYTTYTC	288	128	68.2	95.5	60.5341
Dip_626	NP_001036452.1_4712100_4712775	387	10	39	159	NNGGNIQM	PEWPASEL	AAYAAYGGNGGNAAYATHCARAT	ARYTCNSWNGCNGGCCAYTCNGG	768	8192	0.651376	30.7273	52.6	94	28	227	SKKNLRP	EQEKEGD	WSNAARAARAAYYTNMGNCC	TCNCCYTCYTTYTCYTGYTC	8192	128	53.6	93.5	60.5216
Dip_627	NP_511124.1_11567042_11569286	1938	7	49	686	ECPGHFGH	IQKAHNME	GARTGYCCNGGNCAYTTYGGNCA	TCCATRTTRTGNGCYTTYTGDAT	1024	192	0.175911	63.125	69.2	93	41	704	QTCAGNM	QTFENQV	CARACNTGYGCNGGNAAYAT	ACYTGRTTYTCRAANGTYTG	512	128	72.8	91	60.5165
Dip_628	NP_001163782.1_31181784_31182529	372	9	68	183	EQAVGCET	DVFADGRR	GARCARGCNGTNGGNTGYGARAC	CKNCKNCCRTCNGCRAANACRTC	1024	8192	0.472222	20.3	59.2	94	52	234	WFHDMRP	ENEGFMT	TGGTTYCAYGAYATGMGNCC	GTCATRAANCCYTCRTTYTC	64	64	70.5	86.5	60.5044
Dip_629	NP_001286043.1_18529125_18530658	633	7	207	409	MTPIHKGF	WNAVNLYG	ATGACNCCNATHCAYAARGGNTT	CCRTANARRTTNACNGCRTTCCA	768	1024	0.418367	26.625	67.7	99	198	421	AQFLDHD	PQGYYKD	GCNCARTTYYTNGAYCAYGA	TCYTTRTARTANCCYTGNGG	512	256	67.8	95	60.5013
Dip_630	NP_536736.2_21667678_21670239	1269	7	92	506	RKIKGPCW	MDFNSLYP	MGNAARATHAARGGNCCNTGYTG	GGRTANARNSWRTTRAARTCCAT	3072	2048	0.762626	123.25	61.9	96.5	73	517	SIAHIFG	QEYNICF	WSNATHGCNCAYATHTTYGG	AARCADATRTTRTAYTCYTG	2304	96	67.7	94	60.4922
Dip_631	NP_609092.1_7013652_7014645	519	8	42	206	FQEVDEAF	DFTTHKLN	TTYCARGARGTNGAYGARGCNTT	TTNARYTTRTGNGTNGTRAARTC	512	2048	0.623377	31.8889	64.8	91.5	25	220	VKKVHPD	GFTPEWI	GTNAARAARGTNCAYCCNGA	ATCCAYTCNGGNGTRAANCC	512	256	67.5	94.5	60.4743
Dip_632	NP_610953.1_14353011_14354478	546	8	262	435	FEKMLYDQ	PHLDTKII	TTYGARAARATGYTNTAYGAYCA	ATDATYTTNGTRTCNARRTGNGG	256	3072	0.676647	53.1111	64.9	99	240	445	IHDHVFG	WNGLVLS	ATHCAYGAYCAYGTNTTYGG	SWNARNACNARNCCRTTCCA	192	8192	57.8	94.5	60.4622
Dip_633	NP_001285833.1_11128990_11130001	738	8	70	307	NYHLEVNP	KHIFHLEA	AAYTAYCAYYTNGARGTNAAYCC	GCYTCNARRTGRAADATRTGYTT	1024	768	0.61039	50	63.6	91.5	17	319	HLMFYGP	FMNIYKK	CAYYTNATGTTYTAYGGNCC	TTYTTRTADATRTTCATRAA	256	48	72.4	89	60.4581
Dip_634	NP_001189308.1_29220642_29221776	678	8	54	271	ASCAWVFP	IWFGEYKY	GCNWSNTGYGCNTGGGTNTTYCC	TAYTTRTAYTCNCCRAACCADAT	4096	192	0.696682	52.4444	63.4	94.5	24	378	ANEQLRG	KFNQGKI	GCNAAYGARCARYTNMGNGG	ATYTTNCCYTGRTTRAAYTT	2048	128	63.8	94.5	60.4357
Dip_635	NP_001262185.1_21661219_21662770	588	8	193	380	VELQHPPW	QPYAHLNA	GTNGARYTNCARCAYCCNCCNTG	GCRTTNARRTGNGCRTANGGYTG	4096	2048	0.430168	23.5556	62.4	96.5	180	393	ADEFVWV	GALTMPR	GCNGAYGARTTYGTNTGGGT	CKNGGCATNGTNARNGCNCC	128	4096	62.1	98	60.4328
Dip_636	NP_001162645.1_2271490_2273951	1827	7	82	682	VLQLINDY	WEHEERPE	GTNYTNCARYTNATHAAYGAYTA	TCNGGNCKYTCYTCRTGYTCCCA	6144	512	0.683938	169.375	55.1	92.5	59	718	VPGYFGQ	NPEKDVF	GTNCCNGGNTAYTTYGGNCA	AANACRTCYTTYTCNGGRTT	1024	256	70.8	97	60.4131
Dip_637	NP_523976.1_8647969_8648825	702	9	22	247	GRRDFIDH	MVNAQFSK	GGNMGNMGNGAYTTYATHGAYCA	TTNSWRAAYTGNGCRTTNACCAT	6144	2048	0.383562	30.2	60.6	93.5	10	263	KATPNGK	EGCPITP	AARGCNACNCCNAAYGGNAA	GGNGTDATNGGRCANCCYTC	1024	768	65.4	89.5	60.4014
Dip_638	NP_524480.2_24311147_24312908	2049	9	54	728	KLNGTEYF	QCDVLKLV	AARYTNAAYGGNACNGARTAYTT	ACNARYTTNARNACRTCRCAYTG	2048	4096	0.76	152.4	62.2	85.5	21	736	NGTPEAY	TCENLPC	AAYGGNACNCCNGARGCNTA	CANGGNARRTTYTCRCANGT	1024	1024	66.4	83	60.395
Dip_639	NP_648976.2_17422533_17423041	384	9	32	151	VHVKRNFD	YNDALKAY	GTNCAYGTNAARMGNAAYTTYGA	TANGCYTTNARNGCRTCRTTRTA	2048	2048	0.566372	23.5	61.6	87	8	162	RLTQHVM	YFGRPLE	MGNYTNACNCARCAYGTNAT	TCNARNGGNCKNCCRAARTA	4096	4096	63	98	60.3792
Dip_640	NP_477329.1_416788_417634	351	7	135	243	DDMTLKIW	VHSYKGTG	GAYGAYATGACNYTNAARATHTG	CCNGTNCCYTTRTANSWRTGNAC	768	8192	0.186275	6.5	54.8	100	117	252	EVNAIKW	IFEVCWN	GARGTNAAYGCNATHAARTG	TTCCARCANACYTCRAADAT	384	96	76.3	100	60.3661
Dip_641	NP_648588.1_12527801_12529248	1092	8	45	400	LIDPKGEM	NETVGDAI	YTNATHGAYCCNAARGGNGARAT	ATNGCRTCNCCNACNGTYTCRTT	3072	2048	0.58046	84.2222	69.9	89.5	35	409	HNPEPDN	DMLLVET	CAYAAYCCNGARCCNGAYAA	GTYTCNACNARNARCATRTC	256	1024	61.5	92	60.3469
Dip_642	NP_001260178.1_7229652_7230598	711	7	29	257	EIFHEVAY	CYITRFTE	GARATHTTYCAYGARGTNGCNTA	TCNGTRAANCKNGTDATRTARCA	768	3072	0.321267	20.5	64.8	100	16	265	HEIGRAM	ENFATLI	CAYGARATHGGNMGNGCNAT	ATNARNGTNGCRAARTTYTC	1536	1024	66.8	98	60.3104
Dip_643	NP_001096954.1_11343245_11343912	360	9	39	150	ALIVYYHG	FTQNLREG	GCNYTNATHGTNTAYTAYCAYGG	CCYTCNCKNARRTTYTGNGTRAA	3072	4096	0.533333	19.5	61.5	89.5	15	183	DAHARIY	YGGFPVK	GAYGCNCAYGCNMGNATHTA	TTNACNGGRAANCCNCCRTA	1536	1024	62.7	96	60.2573
Dip_644	NP_001285284.1_15708313_15708974	363	9	34	146	DTMLELNC	HGLGFDKE	GAYACNATGYTNGARYTNAAYTG	TCYTTRTCRAANCCNARNCCRTG	2048	2048	0.320755	10.3	58.5	93	16	154	DIKIANF	MQQKQAK	GAYATHAARATHGCNAAYTT	TTNGCYTGYTTYTGYTGCAT	288	64	67.6	91.5	60.2565
Dip_645	NP_001188692.1_5125827_5139015	1572	7	54	569	EITMVKTE	NEISEQQA	GARATHACNATGGTNAARACNGA	GCYTGYTGYTCNSWDATYTCRTT	768	1536	0.762475	143.25	56	94.5	9	688	KREDMKW	IYDEVKQ	AARMGNGARGAYATGAARTG	TGYTTNACYTCRTCRTADAT	128	192	75	92	60.2434
Dip_646	NP_650554.3_16487415_16490526	1773	8	62	644	KVDDVNDN	PEFIGYDD	AARGTNGAYGAYGTNAAYGAYAA	TCRTCRTANCCDATRAAYTCNGG	512	768	0.829457	192.556	61.1	90	53	732	GAGIYQV	NGNGLVL	GGNGCNGGNATHTAYCARGT	ARNACNARNCCRTTNCCRTT	768	4096	56.5	94.5	60.2374
Dip_647	NP_524905.1_9432280_9434915	1914	7	385	1014	MEKLIDKM	FKDKLREQ	ATGGARAARYTNATHGAYAARAT	TGYTCNCKNARYTTRTCYTTRAA	384	2048	0.708995	134.625	63.6	94.5	358	1029	IGTTQEI	NNGGPQH	ATHGGNACNACNCARGARAT	TGYTGNGGNCCNCCRTTRTT	768	512	63.2	97	60.2291
Dip_648	NP_648688.2_14046705_14047790	732	8	43	278	GTLHFWVN	YGQCAQVS	GGNACNYTNCAYTTYTGGGTNAA	SWNACYTGNGCRCAYTGNCCRTA	2048	4096	0.547085	39.2222	63.8	97	3	331	TWMMTGN	QATSVIQ	ACNTGGATGATGACNGGNAA	TGDATNACNSWNGTNGCYTG	64	6144	57.1	99	60.1949
Dip_649	NP_570014.3_2625863_2626925	792	9	29	284	DEIILNQV	QIKGYCYK	GAYGARATHATHYTNAAYCARGT	TTRTARCARTANCCYTTDATYTG	1152	384	0.690083	56.1	63.6	91	6	320	AEKFSFC	FTKDVQE	GCNGARAARTTYWSNTTYTG	TCYTGNACRTCYTTNGTRAA	1024	256	63.4	88	60.1923
Dip_650	NP_001246323.1_14741466_14742669	732	7	82	317	EKNYNICF	QGITHAAV	GARAARAAYTAYAAYATHTGYTT	ACNGCNGCRTGNGTDATNCCYTG	192	3072	0.520362	40.625	68	94.5	39	331	ADKYGHQ	YIAHNTP	GCNGAYAARTAYGGNCAYCA	GGNGTRTTRTGNGCDATRTA	256	384	73.7	91	60.1423
Dip_651	NP_608834.1_4445192_4446058	570	8	17	198	NMTGNICV	HMMPDLPN	AAYATGACNGGNAAYATHTGYGT	TTNGGNARRTCNGGCATCATRTG	384	512	0.24	10.8889	65.1	93	5	206	AVMCKPH	VDFERDI	GCNGTNATGTGYAARCCNCA	ATRTCNCKYTCRAARTCNAC	256	512	69.4	92	60.1325
Dip_652	NP_650686.1_18189289_18191045	1122	9	90	455	DALTEVCV	AQHIFMRK	GAYGCNYTNACNGARGTNTGYGT	TTNCKCATRAADATRTGYTGNGC	4096	768	0.518625	56.6	64	86.5	11	474	CAARIDF	DVKDPQI	TGYGCNGCNMGNATHGAYTT	ATYTGNGGRTCYTTNACRTC	1536	256	65.8	89.5	60.1266
Dip_653	NP_001262227.1_22879877_22880787	384	8	136	255	PLTMCMCH	CDIFIHDT	CCNYTNACNATGTGYATGTGYCA	GTRTCRTGDATRAADATRTCRCA	512	288	0.60177	23.5556	66.6	92	115	268	IKMGFPH	GCNTIPG	ATHAARATGGGNTTYCCNCA	CCNGGDATNGTRTTRCANCC	192	768	69.6	90	60.1078
Dip_654	NP_724358.2_21678310_21679402	357	6	66	176	LEEDHACI	QYLNEIKD	YTNGARGARGAYCAYGCNTGYAT	TCYTTDATYTCRTTNARRTAYTG	1024	768	0.259615	9.71429	67.5	100	36	189	DPMVQCI	FQWATKE	GAYCCNATGGTNCARTGYAT	TCYTTNGTNGCCCAYTGRAA	128	128	75.8	99	60.1074
Dip_655	NP_001262430.1_9629707_9630180	381	9	23	141	DKPLVIQF	KKIKDPEA	GAYAARCCNYTNGTNATHCARTT	GCYTCNGGRTCYTTDATYTTYTT	3072	384	0.285714	7.6	64	91	4	150	SQDARFY	KPEDWDD	WSNCARGAYGCNMGNTTYTA	TCRTCCCARTCYTCNGGYTT	4096	64	61.4	94	60.0561
Dip_656	NP_730974.1_5636034_5636805	411	9	87	215	LDVLVNNA	THAMGRPG	YTNGAYGTNYTNGTNAAYAAYGC	CCNGGNCKNCCCATNGCRTGNGT	8192	4096	0.278689	11.7	52.9	96.5	1	250	MNFAGKV	DGGRHAM	ATGAAYTTYGCNGGNAARGT	ATNGCRTGNCKNCCNCCRTC	128	2048	65.6	95	60.0555
Dip_657	NP_476818.1_1243667_1245000	579	7	73	257	GLEEIPVH	KEYTEEID	GGNYTNGARGARATHCCNGTNCA	TCDATYTCYTCNGTRTAYTCYTT	6144	384	0.248588	14.25	62.3	100	38	275	YNEELCD	DKNGIYL	TAYAAYGARGARYTNTGYGA	ARRTADATNCCRTTYTTRTC	256	384	69.2	98	60.045
Dip_658	NP_001284726.1_137255_138260	654	8	20	229	EENTIFFK	FIVELVDG	GARGARAAYACNATHTTYTTYAA	CCRTCNACNARYTCNACDATRAA	384	3072	0.659459	36.1111	63.6	93.5	2	246	KKAIHAT	FNDVIAC	AARAARGCNATHCAYGCNAC	CANGCDATNACRTCRTTRAA	384	384	67.7	92	60.0346
Dip_659	NP_573066.1_15747307_15748772	714	8	16	245	VLLHEMQI	FVVINQKG	GTNYTNYTNCAYGARATGCARAT	CCYTTYTGRTTDATNACNACRAA	2048	768	0.452915	41.8889	64.3	92.5	5	263	AGDIKIT	KEGIMAL	GCNGGNGAYATHAARATHAC	ARNGCCATDATNCCYTCYTT	576	384	67.9	91.5	60.0191
Dip_660	NP_611351.1_18625342_18626314	345	9	100	206	MENLKHIF	EEKADQFA	ATGGARAAYYTNAARCAYATHTT	GCRAAYTGRTCNGCYTTYTCYTC	384	256	0.49	14.9	69	94	90	286	NTKHSQY	PCFPPHY	AAYACNAARCAYWSNCARTA	TARTGNGGNGGRAARCANGG	1024	512	57.6	89	60.0169
Dip_661	NP_001286405.1_14159425_14161091	636	10	69	272	VTAMNITD	WVNYWLHT	GTNACNGCNATGAAYATHACNGA	GTRTGNARCCARTARTTNACCCA	1536	256	0.707447	58.0909	67	88.5	31	290	WYTCGPT	KMSKSLK	TGGTAYACNTGYGGNCCNAC	TTNARNSWYTTNSWCATYTT	256	8192	42.5	92	60.0106
Dip_662	NP_001259979.1_3027338_3028308	498	8	15	172	YRQFYRVF	HWCFKRKY	TAYMGNCARTTYTAYMGNGTNTT	TAYTTNCKYTTRAARCACCARTG	4096	256	0.554688	28.8889	60.1	94	1	235	YVPEKIT	IDYQKLH	TAYGTNCCNGARAARATHAC	TGNARYTTYTGRTARTCDAT	384	384	71.3	92	59.9933
Dip_663	NP_001287513.1_24785972_24786672	390	9	69	190	GLYRGFWI	GFYRGYTA	GGNYTNTAYMGNGGNTTYTGGAT	GCNGTRTANCCNCKRTARAANCC	4096	4096	0.547826	22	56.3	99.5	48	202	SDIYKGM	YVPNSAM	WSNGAYATHTAYAARGGNAT	ATNGCNSWRTTNGGNACRTA	1536	4096	61	92	59.9693
Dip_664	NP_001285979.1_16355181_16356470	525	7	161	327	PWCGHCKN	FGYPAMAV	CCNTGGTGYGGNCAYTGYAARAA	ACNGCCATNGCNGGRTANCCRAA	256	1024	0.59375	37	68.5	97.5	152	385	DIWLVEF	WDGKDGQ	GAYATHTGGYTNGTNGARTT	TGNCCRTCYTTNCCRTCCCA	384	128	69.1	92	59.9676
Dip_665	NP_001285397.1_17921237_17921697	405	8	13	139	GATFPNYV	YPNGGRVQ	GGNGCNACNTTYCCNAAYTAYGT	TGNACNCKNCCNCCRTTNGGRTA	2048	8192	0.351351	13.1111	63.2	94.5	4	155	IVICVDW	GAVTDFI	ATHGTNATHTGYGTNGAYTG	ATRAARTCNGTNACNGCNCC	576	1024	66.6	94.5	59.9389
Dip_666	NP_608748.1_3060229_3066957	1704	6	914	1473	TGNFEICE	YAPINFRD	ACNGGNAAYTTYGARATHTGYGA	TCNCKRAARTTDATNGGNGCRTA	768	3072	0.690741	168.429	68.5	96	858	1519	LFPATGY	MAMVPAK	YTNTTYCCNGCNACNGGNTA	TTNGCNGGNACCATNGCCAT	4096	256	64.4	97.5	59.9383
Dip_667	NP_001261920.1_16086350_16087336	588	10	62	249	VECEASIM	NGEYLMKT	GTNGARTGYGARGCNWSNATHAT	GTYTTCATNARRTAYTCNCCRTT	6144	512	0.692737	46.0909	58.6	91	43	320	ENCGNTN	HTTKSFC	GARAAYTGYGGNAAYACNAA	CARAANSWYTTNGTNGTRTG	256	2048	57.4	84	59.9295
Dip_668	NP_001285439.1_19481017_19481506	345	8	11	117	GLKLAKQI	ETRHHLFK	GGNYTNAARYTNGCNAARCARAT	TTRAANARRTGRTGNCKNGTYTC	8192	4096	0.14	5.11111	54.6	95.5	1	133	KCYEMKQ	WIGFAMS	AARTGYTAYGARATGAARCA	SWCATNGCRAANCCDATCCA	32	384	71.4	98	59.9043
Dip_669	NP_731490.1_10701001_10702839	648	6	187	394	VIPMEEFN	FANIAHGC	GTNATHCCNATGGARGARTTYAA	CANCCRTGNGCDATRTTNGCRAA	384	1536	0.402985	33	69.3	99	170	429	GPTFGIK	DIGMEKF	GGNCCNACNTTYGGNATHAA	AAYTTYTCCATNCCDATRTC	1536	96	71.1	100	59.8807
Dip_670	NP_995667.1_9535994_9536849	444	8	135	274	PKYLETQF	EPVCGNNG	CCNAARTAYYTNGARACNCARTT	CCRTTRTTNCCRCANACNGGYTC	2048	1024	0.327273	14	64.2	94	117	287	CLGACME	PCHAGCT	TGYYTNGGNGCNTGYATGGA	GTRCANCCNGCRTGRCANGG	512	512	66.3	94	59.8491
Dip_671	NP_001188551.1_6753775_6755111	660	6	165	376	VMAIFNWG	AEMWFGIV	GTNATGGCNATHTTYAAYTGGGG	ACDATNCCRAACCACATYTCNGC	192	192	0.404878	25.7143	73.8	99	147	405	PLATGIM	FVMNNIG	CCNYTNGCNACNGGNATHAT	CCDATRTTRTTCATNACRAA	6144	96	68.2	99	59.8424
Dip_672	NP_001245510.1_3163478_3169627	2031	6	1026	1694	DGFYGKNC	QGAELNAT	GAYGGNTTYTAYGGNAARAAYTG	GTNGCRTTNARYTCNGCNCCYTG	512	4096	0.640902	151.143	64.6	90	956	1750	EGDINEC	DAMGVFQ	GARGGNGAYATHAAYGARTG	TGRAANACNCCCATNGCRTC	192	256	73.1	100	59.8016
Dip_673	NP_001260142.1_6666350_6667008	354	8	25	134	MGCSNPHP	KYDNLFKC	ATGGGNTGYWSNAAYCCNCAYCC	CAYTTRAANARRTTRTCRTAYTT	2048	512	0.572816	28.7778	59.1	90.5	14	188	WVQIFEN	KFMVGFE	TGGGTNCARATHTTYGARAA	TCRAANCCNACCATRAAYTT	96	128	75.3	92	59.7827
Dip_674	NP_001246009.2_12697465_12698821	636	7	33	236	VEVAKMIQ	VETGNYEY	GTNGARGTNGCNAARATGATHCA	TAYTCRTARTTNCCNGTYTCNAC	768	1024	0.370558	30.5	65.3	99	1	263	VFDGTPA	DVLEKME	GTNTTYGAYGGNACNCCNGC	TCCATYTTYTCNARNACRTC	1024	256	64.7	98	59.6931
Dip_675	NP_001287587.1_29674274_29675063	492	8	55	210	DKTVKLWD	NIWDGFNK	GAYAARACNGTNAARYTNTGGGA	TTRTTRAANCCRTCCCADATRTT	1024	192	0.439189	18.8889	65.8	94.5	15	221	KLFDVNT	CQFHHYD	AARYTNTTYGAYGTNAAYAC	TCRTARTGRTGRAAYTGRCA	512	64	71.8	85.5	59.6797
Dip_676	NP_650894.1_20562643_20563969	492	9	43	198	GDESRKWG	GQKIDVNL	GGNGAYGARWSNMGNAARTGGGG	ARRTTNACRTCDATYTTYTGNCC	4096	1536	0.583893	29.3	57.4	95	14	239	TRIVAGP	PYQAFKT	ACNMGNATHGTNGCNGGNCC	GTYTTRAANGCYTGRTANGG	6144	256	65	90	59.6701
Dip_677	NP_001286985.1_8531866_8532874	648	8	100	307	YPYCYDEI	MGDGLHNF	TAYCCNTAYTGYTAYGAYGARAT	AARTTRTGNARNCCRTCNCCCAT	256	1024	0.842697	63.7778	63.6	99	45	315	RAKVMRD	TDGMAIG	MGNGCNAARGTNATGMGNGA	CCDATNGCCATNCCRTCNGT	2048	384	61.6	89	59.6647
Dip_678	NP_001247002.1_9071751_9073029	579	7	255	439	LANHIVEF	HTEQLIQD	YTNGCNAAYCAYATHGTNGARTT	TCYTGDATNARYTGYTCNGTRTG	3072	1536	0.214689	13	66.4	93	239	449	LEDFRNQ	GNYVIQH	YTNGARGAYTTYMGNAAYCA	TGYTGDATNACRTARTTNCC	1024	384	69.2	100	59.6548
Dip_679	NP_650590.1_17041022_17041705	387	8	81	201	IAVDLQAM	IEAFVVCQ	ATHGCNGTNGAYYTNCARGCNAT	TGRCANACNACRAANGCYTCDAT	6144	1536	0.451327	15.1111	63.3	96.5	6	247	DLCAAPG	PFVVCGD	GAYYTNTGYGCNGCNCCNGG	TCNCCRCANACNACRAANGG	2048	1024	60.6	97.5	59.6492
Dip_680	NP_996481.1_15987284_15987989	351	9	32	140	DIFYELVK	DILEEKAI	GAYATHTTYTAYGARYTNGTNAA	ATNGCYTTYTCYTCNARDATRTC	1536	1536	0.607843	19.7	61.4	87	9	167	DLTDGAK	IHEKAKP	GAYYTNACNGAYGGNGCNAA	GGYTTNGCYTTYTCRTGDAT	2048	192	65.8	94	59.6124
Dip_681	NP_788519.1_16962942_16963811	492	8	16	171	LNRVTNKN	HNEIDEPM	YTNAAYMGNGTNACNAAYAARAA	ATNGGYTCRTCDATYTCRTTRTG	8192	384	0.167785	11	62.6	94	8	179	HLGTYIE	FTQPLMY	CAYYTNGGNACNTAYATHGA	TACATNARNGGYTGNGTRAA	1536	512	67.6	94	59.6119
Dip_682	NP_523374.2_16589626_16592746	1830	6	120	721	LKEYQKWD	ENKEAFTQ	YTNAARGARTAYCARAARTGGGA	TGNGTRAANGCYTCYTTRTTYTC	256	512	0.373109	87.7143	72.3	96	52	733	GKINQMA	EVIKNKL	GGNAARATHAAYCARATGGC	ARYTTRTTYTTDATNACYTC	96	384	70.9	94	59.57
Dip_683	NP_001262793.1_21041695_21042419	618	9	26	223	VITVEEHK	IEGVVIKW	GTNATHACNGTNGARGARCAYAA	CAYTTDATNACNACNCCYTCDAT	1536	2304	0.533742	33	62.6	93	17	231	KLKPEKW	ATQIHDV	AARYTNAARCCNGARAARTG	ACRTCRTGDATYTGNGTNGC	512	384	65.7	85.5	59.566
Dip_684	NP_001285672.1_6452121_6453057	375	8	11	127	QMPIVLDC	GMKQYTQT	CARATGCCNATHGTNYTNGAYTG	GTYTGNGTRTAYTGYTTCATNCC	1536	256	0.454545	18.4444	65.1	99	1	137	AYERRFP	KGKEIIE	GCNTAYGARMGNMGNTTYCC	TCDATDATYTCYTTNCCYTT	2048	288	57.7	95.5	59.5369
Dip_685	NP_001287385.1_18161808_18163029	363	8	31	143	VFKKFDKN	MGFIPFPL	GTNTTYAARAARTTYGAYAARAA	ARNGGRAANGGDATRAANCCCAT	256	1536	0.311321	13.1111	61.3	97.5	23	190	NFVELKG	TICALGK	AAYTTYGTNGARYTNAARGG	TTNCCNARNGCRCADATNGT	512	3072	63.5	95.5	59.5327
Dip_686	NP_523473.2_4849511_4850281	468	8	23	170	ARVHYGHK	TYPVPGND	GCNMGNGTNCAYTAYGGNCAYAA	TCRTTNCCNGGNACNGGRTANGT	4096	4096	0.557143	22.7778	62.4	96	6	190	PDYFQVH	FKEAILR	CCNGAYTAYTTYCARGTNCA	CKNARDATNGCYTCYTTRAA	256	1536	70.4	88	59.5083
Dip_687	NP_611753.4_23077308_23078973	1272	7	96	511	FLPMANCA	PWDNFYFG	TTYYTNCCNATGGCNAAYTGYGC	CCRAARTARAARTTRTCCCANGG	1024	128	0.718905	137.375	67.3	91	42	549	WERNQKY	EFLDLHK	TGGGARMGNAAYCARAARTA	TTRTGNARRTCNARRAAYTC	128	1024	66.8	91	59.4963
Dip_688	NP_611750.1_23062808_23063920	627	9	99	299	ENLVYIDE	FYQKVKVV	GARAAYYTNGTNTAYATHGAYGA	ACNACYTTNACYTTYTGRTARAA	1536	512	0.782857	60	61.6	86.5	85	352	EHLFNKH	WDQPEFF	GARCAYYTNTTYAAYAARCA	AARAAYTCNGGYTGRTCCCA	256	64	72.4	83.5	59.4899
Dip_689	NP_611899.1_24215066_24215585	363	6	19	131	TITPCWWQ	EDYNMGYC	ACNATHACNCCNTGYTGGTGGCA	CARTANCCCATRTTRTARTCYTC	384	128	0.740385	14.8571	71.3	99	4	154	YPEEGWA	QMTHFAV	TAYCCNGARGARGGNTGGGC	ACNGCRAARTGNGTCATYTG	128	128	72.2	97.5	59.4711
Dip_690	NP_523790.1_19130553_19133118	1353	8	46	488	KISVEQAQ	QGRLIWER	AARATHWSNGTNGARCARGCNCA	CKYTCCCADATNARNCKNCCYTG	6144	6144	0.601415	103.111	52.1	98	22	581	GIYNQKI	WNDWGDP	GGNATHTAYAAYCARAARAT	GGRTCNCCCCARTCRTTCCA	192	32	71.8	87	59.4678
Dip_691	NP_001036514.1_7348130_7348975	672	7	38	253	GKYLCVVN	MEKKAIVA	GGNAARTAYYTNTGYGTNGTNAA	GCNACDATNGCYTTYTTYTCCAT	4096	384	0.229665	15.625	63.5	100	25	267	GTLIIKD	TCPVAGY	GGNACNYTNATHATHAARGA	TANCCNGCNACNGGRCANGT	2304	2048	64.3	100	59.4484
Dip_692	NP_001287590.1_29729614_29730333	543	7	52	224	KGCFTEPQ	DVPDMFAK	AARGGNTGYTTYACNGARCCNCA	TTNGCRAACATRTCNGGNACRTC	1024	512	0.283133	16.625	69.6	93	12	233	DGNYIMF	GTPCNDY	GAYGGNAAYTAYATHATGTT	TARTCRTTRCANGGNGTNCC	96	512	74.1	91	59.4444
Dip_693	NP_524809.2_21356005_21357501	534	8	137	306	CTVFGDPH	FANSWKVG	TGYACNGTNTTYGGNGAYCCNCA	CCNACYTTCCANSWRTTNGCRAA	2048	2048	0.679012	40.6667	61.8	97	76	403	YQNNETW	AYAHECR	TAYCARAAYAAYGARACNTG	CKRCAYTCRTGNGCRTANGC	128	512	69.6	86.5	59.4397
Dip_694	NP_608388.2_20410604_20411088	384	7	19	138	LTEVDRDY	TYKGFDPN	YTNACNGARGTNGAYMGNGAYTA	TTNGGRTCRAANCCYTTRTANGT	8192	1024	0.221239	8.25	64.4	94.5	2	151	AEPVWRQ	WFWEVME	GCNGARCCNGTNTGGMGNCA	TCCATNACYTCCCARAACCA	1024	16	69.5	100	59.4039
Dip_695	NP_724416.2_5547987_5548775	393	7	42	164	AEIACIHC	MPVFCDHD	GCNGARATHGCNTGYATHCAYTG	TCRTGRTCRCARAANACNGGCAT	1152	256	0.405172	17.125	65.7	96.5	22	180	FILQNGH	DGYAIKL	TTYATHYTNCARAAYGGNCA	ARYTTDATNGCRTANCCRTC	768	768	68.3	97	59.387
Dip_696	NP_611113.1_16292988_16293943	573	9	96	278	YHCPALFK	KKGYVRLN	TAYCAYTGYCCNGCNYTNTTYAA	TTNARNCKNACRTANCCYTTYTT	2048	8192	0.535294	31.5	61.6	92.5	24	286	NEHIKFK	TNLGPLN	AAYGARCAYATHAARTTYAA	TTNARNGGNCCNARRTTNGT	96	8192	61.3	91	59.3294
Dip_697	NP_001263022.1_27673873_27675331	1044	7	37	376	AIRTMVHN	KAEGFLMH	GCNATHMGNACNATGGTNCAYAA	TGCATNARRAANCCYTCNGCYTT	3072	1024	0.404605	43	67.3	96.5	4	386	EAILPCY	MPLCLKV	GARGCNATHYTNCCNTGYTA	ACYTTNARRCANARNGGCAT	1536	1024	61	100	59.3196
Dip_698	NP_647636.3_1638040_1638854	636	7	49	252	HQNRFFKD	DGTMVYFF	CAYCARAAYMGNTTYTTYAARGA	AARAARTANACCATNGTNCCRTC	512	512	0.555556	44.875	67.7	94	37	293	EADKFWD	KMYRVWI	GARGCNGAYAARTTYTGGGA	ATCCANACNCKRTACATYTT	64	128	73.9	89	59.313
Dip_699	NP_001260067.1_4986016_4987089	525	8	89	255	SLMYMDVK	WCIKLDPV	WSNYTNATGTAYATGGAYGTNAA	ACNGGRTCNARYTTDATRCACCA	2048	768	0.619048	33.4444	65.2	92.5	27	278	FALNLHE	IPFVDAV	TTYGCNYTNAAYYTNCAYGA	ACNGCRTCNACRAANGGDAT	2048	768	61	96.5	59.2792
Dip_700	NP_996224.2_17106279_17106846	360	9	38	149	VIPTAEGF	DYTVNITF	GTNATHCCNACNGCNGARGGNTT	AANGTDATRTTNACNGTRTARTC	6144	1536	0.228571	7.6	66.5	95	21	174	DLAVTIT	PNLNKIR	GAYYTNGCNGTNACNATHAC	CKDATYTTRTTNARRTTNGG	3072	1536	56.6	90.5	59.2761
Dip_701	NP_001261530.1_7533506_7534165	429	8	71	205	VAQQCKEN	AMAMSREE	GTNGCNCARCARTGYAARGARAA	TCYTCNCKNSWCATNGCCATNGC	512	4096	0.439024	15.3333	56.4	99	61	215	EYLIKTG	QEEAKRR	GARTAYYTNATHAARACNGG	CKNCKYTTNGCYTCYTCYTG	768	1024	61.5	100	59.2516
Dip_702	NP_648880.1_16352229_16352915	345	8	33	139	DVICYTKG	YNIEQLAK	GAYGTNATHTGYTAYACNAARGG	TTNGCNARYTGYTCDATRTTRTA	768	1536	0.33	9.88889	69.7	94.5	4	155	KETAQHH	PYVVKGM	AARGARACNGCNCARCAYCA	ATNCCYTTNACNACRTANGG	256	1024	68.2	85	59.243
Dip_703	NP_996288.1_24655571_24657410	408	8	86	213	SEEKFLHQ	QAHELNAC	WSNGARGARAARTTYYTNCAYCA	CANGCRTTNARYTCRTGNGCYTG	4096	2048	0.747573	32.3333	60	94.5	59	236	ILAQNDF	TKDADEA	ATHYTNGCNCARAAYGAYTT	GCYTCRTCNGCRTCYTTNGT	768	256	67.6	93	59.1916
Dip_704	NP_650738.1_18661815_18663107	585	6	20	206	GRCFMTHA	KCMAVYQT	GGNMGNTGYTTYATGACNCAYGC	GTYTGRTANACNGCCATRCAYTT	1024	256	0.122222	8.14286	70.9	100	6	216	CGALPWF	NAMNDKI	TGYGGNGCNYTNCCNTGGTT	ATYTTRTCRTTCATNGCRTT	1024	64	69.9	99	59.1708
Dip_705	NP_001260032.1_4555205_4562483	1914	6	1723	2352	HMCIGNQC	CQPGFTGD	CAYATGTGYATHGGNAAYCARTG	TCNCCNGTRAANCCNGGYTGRCA	192	2048	0.571901	152.429	68.8	93	1701	2443	TPDQGCV	CGPNAEC	ACNCCNGAYCARGGNTGYGT	CAYTCNGCRTTNGGNCCRCA	512	512	68.4	95.5	59.1416
Dip_706	NP_001287088.1_16795250_16796337	465	8	144	290	IVYKGLFT	CVMEPWDG	ATHGTNTAYAARGGNYTNTTYAC	CCRTCCCANGGYTCCATNACRCA	3072	128	0.278571	15.7778	67.6	93	131	303	GRRFYIC	FTDGRYI	GGNMGNMGNTTYTAYATHTG	ATRTANCKNCCRTCNGTRAA	3072	1024	62.9	93	59.1069
Dip_707	NP_477283.1_13968408_13969602	495	9	129	285	THYPVFHQ	AMVLFDIP	ACNCAYTAYCCNGTNTTYCAYCA	GGDATRTCRAANARNACCATNGC	1024	1536	0.590604	37	66.1	91	118	293	GEVYRRD	DIRLFWS	GGNGARGTNTAYMGNMGNGA	SWCCARAANARNCKDATRTC	4096	3072	51.2	97	59.0878
Dip_708	NP_001284779.1_1462645_1463939	1125	6	37	403	GTEFQAEK	CDCPGLVM	GGNACNGARTTYCARGCNGARAA	ATNACNARNCCNGGRCARTCRCA	1024	4096	0.658892	95.5714	66.1	99	7	417	QDGYDWG	KADMILN	CARGAYGGNTAYGAYTGGGG	TTNARDATCATRTCNGCYTT	64	384	69.4	96.5	59.0645
Dip_709	NP_995941.1_24968551_24969051	357	9	9	119	DGLIIKKP	DQAEARRQ	GAYGGNYTNATHATHAARAARCC	TGNCKNCKNGCYTCNGCYTGRTC	2304	8192	0.182692	5.2	53.9	97	1	139	QNIRKLI	IANKKQE	CARAAYATHMGNAARYTNAT	TCYTGYTTYTTRTTNGCDAT	1536	192	62.4	95	59.0484
Dip_710	NP_001247395.1_31835542_31836653	1011	7	117	445	IDINPAEF	PDINVITG	ATHGAYATHAAYCCNGCNGARTT	CCNGTDATNACRTTDATRTCNGG	1152	2304	0.417445	22.125	65.5	100	97	471	HQSPAPT	FQMTVDA	CAYCARWSNCCNGCNCCNAC	GCRTCNACNGTCATYTGRAA	4096	128	60.6	100	59.0404
Dip_711	NP_001286830.1_24170126_24170766	495	7	33	189	NPEQRYFQ	DTGVIAQE	AAYCCNGARCARMGNTAYTTYCA	TCYTGNGCDATNACNCCNGTRTC	1024	3072	0.358108	18.75	65.8	99	24	203	NNMRKKG	DAVQEAG	AAYAAYATGMGNAARAARGG	CCNGCYTCYTGNACNGCRTC	128	512	63.6	98	59.0325
Dip_712	NP_001284905.1_5709127_5710973	1017	9	308	638	WQENIGDF	DEFSVGEE	TGGCARGARAAYATHGGNGAYTT	TCYTCNCCNACNSWRAAYTCRTC	192	4096	0.685185	74.5	59.2	90.5	300	647	GHILVNE	IVAPILE	GGNCAYATHYTNGTNAAYGA	TCNARDATNGGNGCNACDAT	1536	4608	61.8	90	59.0206
Dip_713	NP_732357.1_18598964_18599873	396	8	99	222	GPKIFIFM	FIMLNAKM	GGNCCNAARATHTTYATHTTYAT	ATYTTNGCRTTNARCATDATRAA	1152	768	0.452991	21.2222	66.4	96	56	230	ACKIIDK	PFDDSNL	GCNTGYAARATHATHGAYAA	ARRTTNSWRTCRTCRAANGG	288	2048	59.3	94	58.9967
Dip_714	NP_001260482.1_16175716_16176236	444	8	20	159	LGAFFVMN	FYWLIIVL	YTNGGNGCNTTYTTYGTNATGAA	ARNACDATDATNARCCARTARAA	2048	2304	0.434109	15.8889	61.8	97.5	8	176	SWQWIYF	TEHYKQP	WSNTGGCARTGGATHTAYTT	GGYTGYTTRTARTGYTCNGT	192	128	70.4	86.5	58.9925
Dip_715	NP_649158.1_19915190_19917113	705	6	132	358	KQIIPYNM	YKNKEHGM	AARCARATHATHCCNTAYAAYAT	ATNCCRTGYTCYTTRTTYTTRTA	576	256	0.442922	31.4286	73.2	96	95	405	DWGHEYV	ACGIVNC	GAYTGGGGNCAYGARTAYGT	CARTTNACDATNCCRCANGC	64	768	70.2	97.5	58.9494
Dip_716	NP_727544.2_11672249_11672932	357	7	54	164	RDQPCTFA	YGDIKVQI	MGNGAYCARCCNTGYACNTTYGC	ATYTGNACYTTDATRTCNCCRTA	2048	768	0.0576923	2	66.8	99	46	179	FEELKHV	DWVMTEF	TTYGARGARYTNAARCAYGT	AAYTCNGTCATNACCCARTC	256	64	71	91	58.9461
Dip_717	NP_524020.2_10631519_10633318	528	6	361	528	AKDKPMGC	DNVFALKH	GCNAARGAYAARCCNATGGGNTG	TGYTTNARNGCRAANACRTTRTC	512	2048	0.0931677	5.14286	68.4	100	337	536	EQWKQQF	YAIKMNK	GARCARTGGAARCARCARTT	TTRTTCATYTTDATNGCRTA	32	96	71	100	58.9273
Dip_718	NP_728974.2_4289960_4291069	492	8	63	218	PEFDAPAH	IQIWTTGS	CCNGARTTYGAYGCNCCNGCNCA	SWNCCNGTNGTCCADATYTGDAT	2048	4608	0.651007	37.6667	57.5	93	10	266	FHWHITD	NWCSPYI	TTYCAYTGGCAYATHACNGA	ATRTANGGNSWRCACCARTT	96	512	65.9	97.5	58.915
Dip_719	NP_608968.2_5912462_5913478	477	8	156	306	LHVPLQYI	WFCVEKFS	YTNCAYGTNCCNYTNCARTAYAT	SWRAAYTTYTCNACRCARAACCA	8192	512	0.388889	14.2222	61.4	94	127	318	RNQQIMC	DPHCVRL	MGNAAYCARCARATHATGTG	ARNCKNACRCARTGNGGRTC	192	2048	67.7	93	58.8828
Dip_720	NP_611804.1_23545325_23545991	516	6	42	205	DFTGKVWN	CGGEDFKM	GAYTTYACNGGNAARGTNTGGAA	ATYTTRAARTCYTCNCCNCCRCA	512	512	0.503185	32	71.2	98	12	213	DWVGTFE	YKFDYIT	GAYTGGGTNGGNACNTTYGA	GTDATRTARTCRAAYTTRTA	256	96	73.4	94	58.8606
Dip_721	NP_477255.1_13161367_13162650	585	8	165	351	FTLVAVKM	DVWAFGVC	TTYACNYTNGTNGCNGTNAARAT	CANACNCCRAANGCCCANACRTC	8192	1024	0.393258	24.2222	64	92.5	152	368	FQAKAPG	QPYYGMT	TTYCARGCNAARGCNCCNGG	GTCATNCCRTARTANGGYTG	512	128	66.5	92	58.8339
Dip_722	NP_724413.2_5435651_5436412	411	8	109	237	HAHTGLQK	TDGEPVHP	CAYGCNCAYACNGGNYTNCARAA	GGRTGNACNGGYTCNCCRTCNGT	4096	2048	0.188525	7.66667	60.6	97.5	101	247	GNAGTHF	VNTIISF	GGNAAYGCNGGNACNCAYTT	AANSWDATDATNGTRTTNAC	1024	4608	59.5	99	58.8304
Dip_723	NP_001260981.1_14844212_14844665	390	8	11	132	TAQWIPPN	WGGIWGLF	ACNGCNCARTGGATHCCNCCNAA	AANARNCCCCADATNCCNCCCCA	1536	1536	0.630631	29.2222	58.4	94.5	2	142	LAWPAMH	MTQAPTY	YTNGCNTGGCCNGCNATGCA	TANGTNGGNGCYTGNGTCAT	512	512	67.1	94.5	58.8251
Dip_724	NP_649732.1_7748253_7748873	345	6	10	116	KFPWCEFA	HPQNWMMF	AARTTYCCNTGGTGYGARTTYGC	AACATCATCCARTTYTGNGGRTG	128	32	0.32	12.4286	72.5	99	1	128	MPFAFCT	AEIVFNP	ATGCCNTTYGCNTTYTGYAC	GGRTTRAANACDATYTCNGC	128	384	69.4	97.5	58.8246
Dip_725	NP_001262375.1_8649477_8650319	351	7	45	153	TVDEKEQK	IKLCDFGI	ACNGTNGAYGARAARGARCARAA	ATNCCRAARTCRCANARYTTDAT	512	1536	0.215686	7.625	64.9	99	20	172	GAFGAVN	KDAGCRP	GGNGCNTTYGGNGCNGTNAA	GGNCKRCANCCNGCRTCYTT	2048	1024	63	100	58.8094
Dip_726	NP_524646.5_10747485_10748026	420	9	28	159	ITQEVMAC	PYLECGLQ	ATHACNCARGARGTNATGGCNTG	TGNARNCCRCAYTCNARRTANGG	768	8192	0.298387	9.7	63.5	96	7	170	KNLIDAG	QDIGARS	AARAAYYTNATHGAYGCNGG	SWNCKNGCNCCDATRTCYTG	768	6144	60.3	87.5	58.8046
Dip_727	NP_651283.1_24780324_24781052	372	9	64	179	SWREQTNQ	YQETRRIV	WSNTGGMGNGARCARACNAAYCA	ACDATNCKNCKNGTYTCYTGRTA	4096	6144	0.724771	21.8	57.8	92.5	27	187	CFPIKVP	GAMFQHI	TGYTTYCCNATHAARGTNCC	ATRTGYTGRAACATNGCNCC	384	128	69.3	86.5	58.7942
Dip_728	NP_569900.3_1292320_1293016	441	9	10	148	LFDRVVQQ	EMRAEDLQ	YTNTTYGAYMGNGTNGTNCARCA	TGNARRTCYTCNGCNCKCATYTC	8192	2048	0.545455	24.9	57.1	87	2	179	GHCTQHW	DDQKVAG	GGNCAYTGYACNCARCAYTG	CCNGCNACYTTYTGRTCRTC	256	256	72.2	89.5	58.7915
Dip_729	NP_728674.1_1800759_1801824	732	8	53	288	EVRPHHYI	DQAVQALK	GARGTNMGNCCNCAYCAYTAYAT	TTNARNGCYTGNACNGCYTGRTC	2048	4096	0.424779	27.8889	60.8	94	26	304	VAQIKKF	IGVAKPL	GTNGCNCARATHAARAARTT	ARNGGYTTNGCNACNCCDAT	384	3072	66.7	93	58.7726
Dip_730	NP_477025.1_4242947_4243706	483	9	57	209	QYIFKHVF	EDNMYAVF	CARTAYATHTTYAARCAYGTNTT	AANACNGCRTACATRTTRTCYTC	384	256	0.625	29.4	73.8	92	9	223	VFCRVRP	YNNSVYD	GTNTTYTGYMGNGTNMGNCC	TCRTANACNSWRTTRTTRTA	4096	1024	47.4	92	58.721
Dip_731	NP_649461.2_4382869_4384555	894	7	215	504	FPNFVEED	WKKDGNVI	TTYCCNAAYTTYGTNGARGARGA	ATNACRTTNCCRTCYTTYTTCCA	512	256	0.451957	48.125	69.7	91.5	197	534	CDPPQHY	DEGIYTC	TGYGAYCCNCCNCARCAYTA	CANGTRTADATNCCYTCRTC	256	384	72.5	89	58.7095
Dip_732	NP_524737.2_13456535_13459525	981	7	444	762	ARNLYWTD	VDWLAHNI	GCNMGNAAYYTNTAYTGGACNGA	ATRTTRTGNGCNARCCARTCNAC	4096	1024	0.544262	54.25	64.7	96.5	389	813	AIDYDPV	MYWTESP	GCNATHGAYTAYGAYCCNGT	GGNSWYTCNGTCCARTACAT	384	256	65.9	95	58.7075
Dip_733	NP_001245483.1_1906305_1907434	744	9	78	317	VSVFETNI	GFLPEFYN	GTNWSNGTNTTYGARACNAAYAT	TTRTARAAYTCNGGNARRAANCC	8192	2048	0.469565	38.6	57.2	93	29	348	CDGIDTW	MYLYRAT	TGYGAYGGNATHGAYACNTG	GTNGCNCKRTANARRTACAT	384	1024	64.5	89.5	58.6752
Dip_734	NP_787122.1_116868_118501	651	8	26	234	NGETWREH	FWLMDCRN	AAYGGNGARACNTGGMGNGARCA	TTNCKRCARTCCATNARCCARAA	1024	512	0.56	32.1111	65.5	93	2	294	VILEVPH	DDKEDKT	GTNATHYTNGARGTNCCNCA	GTYTTRTCYTCYTTRTCRTC	3072	64	61.3	94	58.6579
Dip_735	NP_524688.1_8075919_8079667	2052	7	43	718	YQTRFEVN	NIGPHGRY	TAYCARACNMGNTTYGARGTNAA	TANCKNCCRTGNGGNCCDATRTT	2048	6144	0.615502	169.75	63.5	91	24	767	IRVVAQG	FINVEMP	ATHMGNGTNGTNGCNCARGG	GGCATYTCNACRTTDATRAA	3072	96	66.2	90	58.6417
Dip_736	NP_729781.1_12008878_12012231	1947	8	223	863	EAEYHRPD	KTPLMIAA	GARGCNGARTAYCAYMGNCCNGA	GCNGCDATCATNARNGGNGTYTT	2048	3072	0.709949	132.556	58.9	93	128	984	VGYHFCQ	GAKLGPT	GTNGGNTAYCAYTTYTGYCA	GTNGGNCCNARYTTNGCNCC	256	4096	65.6	86.5	58.6369
Dip_737	NP_569993.1_2263056_2264571	537	9	55	225	GGTFRQDG	HHKTVTCL	GGNGGNACNTTYMGNCARGAYGG	ARRCANGTNACNGTYTTRTGRTG	4096	2048	0.691824	39.2	55.2	88	6	253	KEFGAID	YDVATYQ	AARGARTTYGGNGCNATHGA	TGRTANGTNGCNACRTCRTA	384	512	70.3	90.5	58.6138
Dip_738	NP_001188635.1_16482625_16483108	411	7	44	172	KNRPFKDE	IENKYFET	AARAAYMGNCCNTTYAARGAYGA	GTYTCRAARTAYTTRTTYTCDAT	1024	192	0.43	14.125	69.4	99	12	180	DNRLEHE	AVITMIL	GAYAAYMGNYTNGARCAYGA	ARDATCATNGTDATNACNGC	1024	1152	60.3	97	58.5939
Dip_739	NP_001286950.1_5792699_5793845	786	8	144	397	DKLANRVQ	DKLHATHR	GAYAARYTNGCNAAYMGNGTNCA	CKRTGNGTNGCRTGNARYTTRTC	8192	4096	0.580357	33.3333	57.6	93.5	135	409	STWDKEE	EVEKLKM	WSNACNTGGGAYAARGARGA	ATYTTNARYTTYTCNACYTC	512	512	63.4	99	58.5811
Dip_740	NP_524196.2_21272950_21273562	489	7	33	187	LAERMFDC	KIVFDYKP	YTNGCNGARMGNATGTTYGAYTG	GGYTTRTARTCRAANACDATYTT	2048	384	0.427586	17.5	68.6	94.5	8	206	PIAMLAC	WITGHTY	CCNATHGCNATGYTNGCNTG	TANGTRTGNCCNGTDATCCA	1536	384	64.1	98	58.5315
Dip_741	NP_001260460.1_15115999_15117067	360	8	105	216	HKCNQECC	HEQRKTIP	CAYAARTGYAAYCARGARTGYTG	GGDATNGTYTTNCKYTGYTCRTG	128	1536	0.47619	18.8889	67	94.5	87	244	ADDARCK	HKCIKPC	GCNGAYGAYGCNMGNTGYAA	CANGGYTTDATRCAYTTRTG	1024	192	63.7	89.5	58.4984
Dip_742	NP_649910.3_9567610_9568519	585	8	26	212	FEELVTNG	PWEADQKL	TTYGARGARYTNGTNACNAAYGG	ARYTTYTGRTCNGCYTCCCANGG	2048	512	0.516667	28.2222	64.3	95	17	227	TPDRTTE	FIYIPRP	ACNCCNGAYMGNACNACNGA	GGNCKNGGDATRTADATRAA	4096	1152	54.4	100	58.4606
Dip_743	NP_729562.1_9843553_9845439	621	8	479	677	YTADHVFP	FFAPAILG	TAYACNGCNGAYCAYGTNTTYCC	CCNARDATNGCNGGNGCRAARAA	1024	6144	0.47644	32.3333	62.1	97	426	685	AWYYLQP	PKLFDLT	GCNTGGTAYTAYYTNCARCC	GTNARRTCRAANARYTTNGG	256	2048	58.7	95.5	58.4604
Dip_744	NP_608780.1_3457584_3458199	420	10	26	157	PAKGKGDI	VESQKEGQ	CCNGCNAARGGNAARGGNGAYAT	TGNCCYTCYTTYTGNSWYTCNAC	2048	4096	0.504065	16.6364	52	94.5	2	171	TICGCDC	NAGSVID	ACNATHTGYGGNTGYGAYTG	TCDATNACNSWNCCNGCRTT	384	6144	56.8	87.5	58.4365
Dip_745	NP_001014745.1_15512739_15516272	1608	6	638	1165	PRYNTYID	YDIWGDAV	CCNMGNTAYAAYACNTAYATHGA	ACNGCRTCNCCCCADATRTCRTA	3072	384	0.621569	84	67.2	99	574	1214	IRCVRDN	GKDHMEV	ATHMGNTGYGTNMGNGAYAA	ACYTCCATRTGRTCYTTNCC	3072	64	66.6	97.5	58.4248
Dip_746	NP_651570.1_27590250_27591314	555	8	139	315	VKCKNEPC	NGLVCWCV	GTNAARTGYAARAAYGARCCNTG	ACRCACCARCANACNARNCCRTT	512	1024	0.575758	40.4444	60.7	94.5	61	366	WCVDDYG	CDTNICA	TGGTGYGTNGAYGAYTAYGG	GCRCADATRTTNGTRTCRCA	64	192	70.6	86.5	58.3744
Dip_747	NP_001245924.1_6981759_6983250	516	7	189	352	QCDLATTE	QDYVGAPC	CARTGYGAYYTNGCNACNACNGA	CANGGNGCNCCNACRTARTCYTG	4096	2048	0.365385	21.375	64.4	93.5	179	371	CEDINEC	DCVDINE	TGYGARGAYATHAAYGARTG	TCRTTDATRTCNACRCARTC	96	192	71.5	95	58.3711
Dip_748	NP_001285887.1_13298558_13299333	438	9	37	174	RVNLDMGK	CHNVTPVY	MGNGTNAAYYTNGAYATGGGNAA	TANACNGGNGTNACRTTRTGRCA	4096	2048	0.589147	27.8	65.6	91	27	257	LFSYIIP	KWTEQVG	YTNTTYWSNTAYATHATHCC	CCNACYTGYTCNGTCCAYTT	4608	128	61.4	86.5	58.3536
Dip_749	NP_001189309.1_29482516_29483072	387	8	38	158	RNFLVQTE	DYINASWL	MGNAAYTTYYTNGTNCARACNGA	ARCCANSWNGCRTTDATRTARTC	8192	3072	0.72381	17	60.2	96	5	187	RTGTYIV	DFWQMVW	MGNACNGGNACNTAYATHGT	CANACCATYTGCCARAARTC	3072	32	68.3	90	58.3425
Dip_750	NP_001259435.1_10962092_10963235	954	8	16	325	LMKQTTAN	FFAVKRIW	YTNATGAARCARACNACNGCNAA	CADATNCKYTTNACNGCRAARAA	2048	3072	0.188119	34.2222	62.9	91	8	364	LRDEVYC	DPNTHET	YTNMGNGAYGARGTNTAYTG	GTYTCRTGNGTRTTNGGRTC	2048	256	67.4	91.5	58.335
Dip_751	NP_650431.1_15216417_15218418	468	8	291	438	FQHCAPIW	KAVVFFTD	TTYCARCAYTGYGCNCCNATHTG	TCNGTRAARAANACNACNGCYTT	768	2048	0.48855	25	66.7	91.5	147	502	ALVQYDE	FYFDEFL	GCNYTNGTNCARTAYGAYGA	ARRAAYTCRTCRAARTARAA	1024	128	67	88.5	58.3334
Dip_752	NP_570014.3_2628422_2629409	504	7	31	190	NILQFFIQ	HKLFKDFW	AAYATHYTNCARTTYTTYATHCA	CARAARTCYTTRAANARYTTRTG	1152	512	0.357616	18.375	60.4	100	11	199	IIVMLGH	YCVVMGF	ATHATHGTNATGYTNGGNCA	AANCCCATNACNACRCARTA	1152	256	65	99	58.2606
Dip_753	NP_524246.1_6380685_6381605	366	7	17	130	HHVMRFNA	DGAIEAYP	CAYCAYGTNATGMGNTTYAAYGC	GGRTANGCYTCDATNGCNCCRTC	512	1536	0.342857	9.875	62.9	98	3	140	QEFKIRV	EWYNFQP	CARGARTTYAARATHMGNGT	GGYTGRAARTTRTACCAYTC	384	32	72.3	92	58.2506
Dip_754	NP_612012.1_214031_215451	366	9	189	302	TARDLDDA	AQKIIDNP	ACNGCNMGNGAYYTNGAYGAYGC	GGRTTRTCDATDATYTTYTGNGC	8192	576	0.682243	29.4	54.7	90.5	181	389	CIFTIDP	IEEFMLL	TGYATHTTYACNATHGAYCC	ARNARCATRAAYTCYTCDAT	288	384	63.9	95	58.2477
Dip_755	NP_524480.2_24310060_24310832	609	9	63	257	FKTTLPNG	QCKPNPCH	TTYAARACNACNYTNCCNAAYGG	TGRCANGGRTTNGGYTTRCAYTG	4096	512	0.555556	30.3	60.8	90	9	266	KPYLVNE	NGECTDL	AARCCNTAYYTNGTNAAYGA	ARRTCNGTRCAYTCNCCRTT	1024	512	68.2	85	58.2389
Dip_756	NP_001284926.1_6101652_6102659	495	8	98	254	KAYHRYMT	CVEWTNKK	AARGCNTAYCAYMGNTAYATGAC	TTYTTRTTNGTCCAYTCNACRCA	512	256	0.785235	37.5556	66.8	88.5	60	285	VGADDKN	EMIHTIR	GTNGGNGCNGAYGAYAARAA	CKDATNGTRTGDATCATYTC	512	288	69.4	87.5	58.2232
Dip_757	NP_001262114.1_20456869_20459369	825	9	72	338	LVEIFIVE	GHGTLEQL	YTNGTNGARATHTTYATHGTNGA	ARYTGYTCNARNGTNCCRTGNCC	4608	8192	0.671815	70.9	53	92.5	29	383	LENNQLP	PFWNLPG	YTNGARAAYAAYCARYTNCC	CCNGGNARRTTCCARAANGG	1024	512	58	96.5	58.2156
Dip_758	NP_001163323.1_1623512_1624597	363	9	144	256	WTNGLYGY	NGRFQQRV	TGGACNAAYGGNYTNTAYGGNTA	ACNCKYTGYTGRAANCKNCCRTT	2048	4096	0.699029	23.5	53.9	93	136	319	FITKGYN	ADFPGLT	TTYATHACNAARGGNTAYAA	GTNARNCCNGGRAARTCNGC	384	2048	68.7	89	58.2125
Dip_759	NP_001137909.1_8278158_8279209	423	9	142	274	CSVENTWG	TCWLDSWG	TGYWSNGTNGARAAYACNTGGGG	CCCCANSWRTCNARCCARCANGT	2048	2048	0.404762	20.2	55.3	97	98	284	PAPVTIW	GCGILYF	CCNGCNCCNGTNACNATHTG	AARTANARDATNCCRCANCC	3072	1536	62.6	90	58.2068
Dip_760	NP_523893.1_2781193_2782056	534	8	18	187	WPGPRTFH	EPWEATKS	TGGCCNGGNCCNMGNACNTTYCA	SWYTTNGTNGCYTCCCANGGYTC	4096	2048	0.52795	29.8889	59.3	91	8	195	MAVDQDW	EADMEYY	ATGGCNGTNGAYCARGAYTG	TARTAYTCCATRTCNGCYTC	128	64	72.5	90	58.164
Dip_761	NP_611426.1_19490786_19491512	468	8	86	233	KRITCGAW	HPKDVGQE	AARMGNATHACNTGYGGNGCNTG	TCYTGNCCNACRTCYTTNGGRTG	6144	1024	0.522124	20.5556	68.7	91.5	78	242	IPILGKH	WQVKNHK	ATHCCNATHYTNGGNAARCA	TTRTGRTTYTTNACYTGCCA	2304	64	68	85.5	58.1581
Dip_762	NP_608871.1_4884390_4885509	426	8	110	243	TTLNEFKQ	DVAQSVEP	ACNACNYTNAAYGARTTYAARCA	GGYTCNACNSWYTGNGCNACRTC	2048	8192	0.512195	24.5556	57.4	94.5	62	257	KEAVILH	EFLMRDC	AARGARGCNGTNATHYTNCA	CARTCNCKCATNARRAAYTC	1536	512	63.9	97.5	58.1536
Dip_763	NP_001261195.1_260310_261746	726	8	201	434	RTEGIVEF	PKRGDLCA	MGNACNGARGGNATHGTNGARTT	GCRCANARRTCNCCNCKYTTNGG	6144	8192	0.554054	42.8889	59.3	94.5	188	450	IKVQYLP	WYRAKVE	ATHAARGTNCARTAYYTNCC	TCNACYTTNGCNCKRTACCA	768	512	65.2	92.5	58.1461
Dip_764	NP_650284.2_13385709_13386887	531	9	64	232	CTIKVWDI	FFLPTVAG	TGYACNATHAARGTNTGGGAYAT	CCNGCNACNGTNGGNARRAARAA	384	8192	0.732026	41.9	62.5	91.5	35	351	VRKFEGH	FELAQSY	GTNMGNAARTTYGARGGNCA	TANSWYTGNGCNARYTCRAA	1024	4096	61.6	87	58.1208
Dip_765	NP_728546.1_827877_829851	1071	7	242	590	AETDHNAY	DFFQHLEM	GCNGARACNGAYCAYAAYGCNTA	ATYTCNARRTGYTGRAARAARTC	1024	512	0.44152	75.25	69.1	91	211	626	LGAVFNQ	DGDLCEQ	YTNGGNGCNGTNTTYAAYCA	TGYTCRCANARRTCNCCRTC	2048	512	66.4	92	58.1165
Dip_766	NP_001287213.1_7843734_7844583	447	6	95	235	EVCKCKVH	DNQGVKFL	GARGTNTGYAARTGYAARGTNCA	ARRAAYTTNACNCCYTGRTTRTC	512	1024	0.246269	12.1429	66.2	100	73	250	PTYCNVC	NPAQVFD	CCNACNTAYTGYAAYGTNTG	TCRAANACYTGNGCNGGRTT	512	512	70.2	100	58.1106
Dip_767	NP_725760.1_18169024_18170257	456	7	29	172	VTKIDMCP	MNVKEVRG	GTNACNAARATHGAYATGTGYCC	CCNCKNACYTCYTTNACRTTCAT	384	1024	0.291971	14.625	69.4	95.5	8	197	VGMTKEH	KGMVMVS	GTNGGNATGACNAARGARCA	SWNACCATNACCATNCCYTT	256	512	65.4	94	58.0815
Dip_768	NP_609490.1_11118140_11120171	1167	7	64	444	FMFQKTKY	ICCFDKTG	TTYATGTTYCARAARACNAARTA	CCNGTYTTRTCRAARCARCADAT	128	384	0.448864	58.5	69.6	94	31	504	VPTPNNG	GDPLEKA	GTNCCNACNCCNAAYAAYGG	GCYTTYTCNARNGGRTCNCC	1024	1024	61.4	95	58.0708
Dip_769	NP_524471.2_23955705_23956768	465	6	122	268	AFNKKVID	KAVLGKDE	GCNTTYAAYAARAARGTNATHGA	TCRTCYTTNCCNARNACNGCYTT	768	4096	0.521739	30.2857	63.3	100	113	276	VFMEWDK	DFKQYIG	GTNTTYATGGARTGGGAYAA	CCDATRTAYTGYTTRAARTC	32	96	79.7	91.5	58.0654
Dip_770	NP_648606.2_12848369_12849095	582	10	30	215	PGCRTVFV	GDCSKKNA	CCNGGNTGYMGNACNGTNTTYGT	GCRTTYTTYTTNSWRCARTCNCC	8192	2048	0.596491	26.3636	52.8	92.5	11	229	CTLFPPN	IQSTNAH	TGYACNYTNTTYCCNCCNAA	TGNGCRTTNGTNSWYTGDAT	2048	3072	55.8	88	58.0646
Dip_771	NP_001286141.1_5642010_5643535	930	8	95	396	ALFYEPVE	NAIGYTNF	GCNYTNTTYTAYGARCCNGTNGA	AARTTNGTRTANCCDATNGCRTT	4096	1536	0.797834	84.4444	63.8	93	79	499	GSVLIMG	IMADMLG	GGNWSNGTNYTNATHATGGG	CCNARCATRTCNGCCATDAT	6144	192	56.4	94	58.0368
Dip_772	NP_573174.1_16882851_16883406	372	8	14	129	IAAEADVE	FGLQHNFI	ATHGCNGCNGARGCNGAYGTNGA	ATRAARTTRTGYTGNARNCCRAA	3072	1024	0.524272	23.2222	57	91.5	4	172	YINGINH	FDEICCK	TAYATHAAYGGNATHAAYCA	TTRCARCADATYTCRTCRAA	288	96	71	93.5	57.9819
Dip_773	NP_723845.1_13828215_13829276	912	7	35	330	LRVMGIDW	IHQNAITC	YTNMGNGTNATGGGNATHGAYTG	CANGTDATNGCRTTYTGRTGDAT	6144	1152	0.432836	43.375	67.9	91.5	7	358	NNEVHIY	DGQLVIW	AAYAAYGARGTNCAYATHTA	CADATNACNARYTGNCCRTC	192	1536	68.8	93	57.9686
Dip_774	NP_001286131.1_22128520_22129723	483	6	31	183	KEGARFIM	QWEPEIIA	AARGARGGNGCNMGNTTYATHAT	GCDATDATYTCNGGYTCCCAYTG	3072	288	0.286713	15	66.9	98	1	235	MPCWYYD	ICHQVLD	ATGCCNTGYTGGTAYTAYGA	TCNARNACYTGRTGRCADAT	32	768	73.3	97.5	57.9647
Dip_775	NP_001163489.1_21525983_21526936	762	8	52	297	HNITRVHQ	GQFYLCDL	CAYAAYATHACNMGNGTNCAYCA	ARRTCRCANARRTARAAYTGNCC	3072	2048	0.62605	48.5556	60.3	90	23	325	LEQKYLE	DNKTVLA	YTNGARCARAARTAYYTNGA	GCNARNACNGTYTTRTTRTC	1024	1024	62.2	98	57.9638
Dip_776	NP_001247395.1_31834374_31835477	1068	8	83	430	FAPSHAYY	DEYRAWLR	TTYGCNCCNWSNCAYGCNTAYTA	CKNARCCANGCNCKRTAYTCRTC	8192	4096	0.66443	44.3333	52.3	94	68	469	SVITEQP	ENIHDAL	WSNGTNATHACNGARCARCC	ARNGCRTCRTGDATRTTYTC	3072	384	65.6	99	57.9592
Dip_777	NP_651048.1_22460752_22461922	861	6	49	327	DNMAPWYE	YMAEAFGV	GAYAAYATGGCNCCNTGGTAYGA	ACNCCRAANGCYTCNGCCATRTA	128	512	0.363971	33.2857	72.6	93	9	388	QGLEKNP	KNWQYQA	CARGGNYTNGARAARAAYCC	GCYTGRTAYTGCCARTTYTT	512	32	71.8	96.5	57.9569
Dip_778	NP_996224.2_17107398_17108691	855	6	31	307	SYIPKMEG	EIECHDNG	WSNTAYATHCCNAARATGGARGG	CCRTTRTCRTGRCAYTCDATYTC	1536	192	0.425373	48.7143	68.6	95	18	336	VRFNNDK	CDNEDIP	GTNMGNTTYAAYAAYGAYAA	GGDATRTCYTCRTTRTCRCA	512	96	71.3	97.5	57.9537
Dip_779	NP_001246856.1_21133370_21134905	687	7	112	332	IKAVNLFP	WDRIAECI	ATHAARGCNGTNAAYYTNTTYCC	ATRCAYTCNGCDATNCKRTCCCA	3072	768	0.767677	58.125	61.9	98	21	344	GVEKICE	KKDCLRR	GGNGTNGARAARATHTGYGA	CKNCKNARRCARTCYTTYTT	384	2048	62.8	97	57.9405
Dip_780	NP_001285315.1_16001862_16002712	534	9	56	225	YRKEQIVE	CFQIVERA	TAYMGNAARGARCARATHGTNGA	GCNCKYTCNACDATYTGRAARCA	1536	1536	0.546667	19	67.3	88	48	292	CLDAVIN	PFKLVPH	TGYYTNGAYGCNGTNATHAA	TGNGGNACNARYTTRAANGG	1536	2048	63.1	86	57.9363
Dip_781	NP_523420.1_20392447_20393291	603	7	59	251	GVGNKTEQ	IDYNVEQT	GGNGTNGGNAAYAARACNGARCA	GTYTGYTCNACRTTRTARTCDAT	2048	384	0.585227	37.125	70.4	90.5	1	272	IKPKLDE	AEMYQRK	ATHAARCCNAARYTNGAYGA	TTNCKYTGRTACATYTCNGC	768	256	67.8	93	57.9249
Dip_782	NP_001284773.1_1352653_1353198	453	9	10	152	PVLFGTWD	KWVIKLQF	CCNGTNYTNTTYGGNACNTGGGA	AAYTGNARYTTDATNACCCAYTT	4096	768	0.272059	12.7	66.3	92.5	1	171	WRSNFFI	DFMVGSF	TGGMGNWSNAAYTTYTTYAT	AANSWNCCNACCATRAARTC	1024	1024	55.6	90.5	57.8909
Dip_783	NP_001285532.1_22497226_22498247	645	8	72	278	ILYHGETW	FHVELHFS	ATHYTNTAYCAYGGNGARACNTG	SWRAARTGNARYTCNACRTGRAA	3072	4096	0.305	19.2222	60.9	93	36	288	DFVKNPV	VNCCVQK	GAYTTYGTNAARAAYCCNGT	TTYTGNACRCARCARTTNAC	256	256	66.2	93	57.8615
Dip_784	NP_731647.3_11890142_11891358	510	6	143	304	VMARWEKF	WIMIGDHH	GTNATGGCNMGNTGGGARAARTT	TGRTGRTCNCCDATCATDATCCA	512	144	0.376623	25.4286	70.1	96	64	319	QLFEKIM	NMAFQKY	CARYTNTTYGARAARATHAT	TAYTTYTGRAANGCCATRTT	384	64	76.8	91.5	57.8612
Dip_785	NP_001262182.1_21627461_21628135	459	8	41	185	HRVYPPCE	MAAGLIMV	CAYMGNGTNTAYCCNCCNTGYGA	ACCATDATNARNCCNGCNGCCAT	4096	1536	0.511811	26.2222	58.7	97.5	18	202	SWTENHI	DIIETSE	WSNTGGACNGARAAYCAYAT	TCNSWNGTYTCDATDATRTC	512	2304	59.2	97	57.8566
Dip_786	NP_650503.1_15854095_15855465	540	6	130	301	VDMENMFD	GEKQRVAI	GTNGAYATGGARAAYATGTTYGA	ATNGCNACNCKYTGYTTYTCNCC	64	4096	0.424242	29	68.2	100	122	361	YRAIQKN	HADEILV	TAYMGNGCNATHCARAARAA	ACNARDATYTCRTCNGCRTG	768	768	69.3	96.5	57.8425
Dip_787	NP_651660.1_29049719_29050432	453	8	53	195	KVIACEID	EWDGLTRI	AARGTNATHGCNTGYGARATHGA	ATNCKNGTNARNCCRTCCCAYTC	1152	4096	0.279412	12.4444	66	97.5	36	207	IGPGTGN	KNKTLAA	ATHGGNCCNGGNACNGGNAA	GCNGCNARNGTYTTRTTYTT	3072	1024	56.2	94	57.8375
Dip_788	NP_524786.1_19840091_19841805	726	7	180	413	FKTIEIPQ	HMICYPEN	TTYAARACNATHGARATHCCNCA	TTYTCNGGRTARCADATCATRTG	1152	192	0.604762	46.5	72.1	92	168	477	GARLTCH	AAIDVFQ	GGNGCNMGNYTNACNTGYCA	TGRAANACRTCDATNGCNGC	8192	768	61.4	95	57.8153
Dip_789	NP_996001.2_5757175_5758148	345	7	83	189	TEAWQQHD	CDAHKGLK	ACNGARGCNTGGCARCARCAYGA	TTNARNCCYTTRTGNGCRTCRCA	256	2048	0.39	11.5	69.2	97	75	211	TRSFGWD	FDFDYQT	ACNMGNWSNTTYGGNTGGGA	GTYTGRTARTCRAARTCRAA	4096	64	62.7	95	57.8145
Dip_790	NP_001015095.1_2521422_2522511	636	9	112	315	GWRYVFYT	MASIVDIA	GGNTGGMGNTAYGTNTTYTAYAC	GCDATRTCNACDATNSWNGCCAT	1024	4608	0.601064	42.8	51.7	89	100	333	TYPLCGF	AFAQTIH	ACNTAYCCNYTNTGYGGNTT	TGDATNGTYTGNGCRAANGC	2048	768	65.1	96	57.8121
Dip_791	NP_726912.1_4142049_4143543	804	7	30	289	AAVIETGE	PNATIEWR	GCNGCNGTNATHGARACNGGNGA	CKCCAYTCDATNGTNGCRTTNGG	6144	1536	0.592885	57.375	61.8	93.5	22	419	DDGIYTC	PYIVEGL	GAYGAYGGNATHTAYACNTG	ARNCCYTCNACDATRTANGG	384	1536	67.1	97	57.8021
Dip_792	NP_610937.4_14188105_14198214	1980	7	1487	2138	KQVRPEDN	DNLKPEGD	AARCARGTNMGNCCNGARGAYAA	TCNCCYTCNGGYTTNARRTTRTC	2048	2048	0.762579	130.375	64.4	87.5	1337	2226	DNLKPEG	DNLKPEG	GAYAAYYTNAARCCNGARGG	CCYTCNGGYTTNARRTTRTC	512	512	66.4	94	57.7974
Dip_793	NP_001138032.1_10019704_10021382	687	6	134	354	NLGAKKFY	EFAVNHYG	AAYYTNGGNGCNAARAARTTYTA	CCRTARTGRTTNACNGCRAAYTC	2048	512	0.294393	21.1429	69	99	125	365	WPFVITD	VAMFDFT	TGGCCNTTYGTNATHACNGA	GTRAARTCRAACATNGCNAC	384	128	70	96.5	57.7523
Dip_794	NP_996240.1_19881490_19882381	483	7	55	207	VQDYDAMV	YWDVATFF	GTNCARGAYTAYGAYGCNATGGT	AARAANGTNGCNACRTCCCARTA	256	512	0.390411	20	67.2	95.5	30	230	MRKRLDD	AECMFKL	ATGMGNAARMGNYTNGAYGA	ARYTTRAACATRCAYTCNGC	2048	128	61.1	99	57.7136
Dip_795	NP_651288.1_24804220_24805172	705	6	29	255	DTFIRAPK	MTKNACQF	GAYACNTTYATHMGNGCNCCNAA	AAYTGRCANGCRTTYTTNGTCAT	6144	256	0.61215	48.5714	68.2	95	18	268	NIKKEDG	QIYKDAK	AAYATHAARAARGARGAYGG	TTNGCRTCYTTRTADATYTG	96	192	72	96.5	57.7052
Dip_796	NP_476821.1_13825734_13827691	1086	7	247	600	RARIKEQY	CWEGYPLH	MGNGCNMGNATHAARGARCARTA	TGNARNGGRTANCCYTCCCARCA	6144	1024	0.697248	86.625	67.1	89.5	144	613	IFDVEVC	GWGFLVP	ATHTTYGAYGTNGARGTNTG	GGNACNARRAANCCCCANCC	384	1024	64.7	95	57.7017
Dip_797	NP_001285950.1_15047560_15049011	369	6	266	380	KEIFAPWH	YAKYKWPL	AARGARATHTTYGCNCCNTGGCA	ARNGGCCAYTTRTAYTTNGCRTA	384	512	0.175926	7.85714	68.7	100	244	392	CEQYAKE	FYEAYRN	TGYGARCARTAYGCNAARGA	TTNCKRTANGCYTCRTARAA	128	512	70.4	96.5	57.6824
Dip_798	NP_001285950.1_15046712_15047499	495	7	83	239	DFPAETVY	DEIYCQIM	GAYTTYCCNGCNGARACNGTNTA	ATDATYTGRCARTADATYTCRTC	2048	288	0.312925	17	70.7	95.5	40	247	LNNGWCI	KQLTDNR	YTNAAYAAYGGNTGGTGYAT	CKRTTRTCNGTNARYTGYTT	256	1024	65.8	91	57.6789
Dip_799	NP_523588.2_16823639_16824499	363	7	92	204	IIGKYDFP	PEFFEDNM	ATHATHGGNAARTAYGAYTTYCC	ATRTTRTCYTCRAARAAYTCNGG	576	256	0.443396	14.25	67.8	98	84	254	KQLSDAV	YAQKYDE	AARCARYTNWSNGAYGCNGT	TCRTCRTAYTTYTGNGCRTA	4096	128	59.4	98	57.6534
Dip_800	NP_001260420.1_12701889_12703391	549	9	301	475	LMFGPPGC	AEIQAVCH	YTNATGTTYGGNCCNCCNGGNTG	TGRCANACNGCYTGDATYTCNGC	4096	1536	0.421687	24.5	60.8	93.5	276	483	KQAIEWP	EAALKAL	AARCARGCNATHGARTGGCC	ARNGCYTTNARNGCNGCYTC	96	4096	58.4	90.5	57.6479
Dip_801	NP_524733.2_22020687_22023143	1428	6	246	713	DVFKCVWC	NAIEQLIE	GAYGTNTTYAARTGYGTNTGGTG	TCDATNARYTGYTCDATNGCRTT	256	2304	0.660287	100.286	63.7	97	236	762	WLNKGAD	DYTKPLI	TGGYTNAAYAARGGNGCNGA	ATNARNGGYTTNGTRTARTC	512	1024	68.2	97.5	57.6064
Dip_802	NP_729327.1_8102892_8104818	1173	9	233	615	EQCLTTEN	CGIKNSIH	GARCARTGYYTNACNACNGARAA	TGDATNSWRTTYTTDATNCCRCA	2048	4608	0.304813	37.7	56.6	96	187	651	AVPTHGH	DVFVSYR	GCNGTNCCNACNCAYGGNCA	CKRTANSWNACRAANACRTC	2048	4096	56.2	93	57.5973
Dip_803	NP_001303402.1_3214754_3215235	360	9	26	137	PKRAKRDV	MELTWNNC	CCNAARMGNGCNAARMGNGAYGT	CARTTRTTCCANGTNARYTCCAT	8192	256	0.4	12.9	57	91	16	150	GTLCGAE	NAKIMFK	GGNACNYTNTGYGGNGCNGA	TTRAACATDATYTTNGCRTT	4096	96	65.7	90.5	57.5927
Dip_804	NP_001259043.1_140269_142127	873	6	268	550	IMVTGDNI	MCGDGAND	ATHATGGTNACNGGNGAYAAYAT	TCRTTNGCNCCRTCNCCRCACAT	768	512	0.797414	56	65.9	96	241	607	GFVILEN	GIFKYMA	GGNTTYGTNATHYTNGARAA	GCCATRTAYTTRAADATNCC	1536	96	69.7	99	57.5695
Dip_805	NP_788764.1_30133509_30134094	465	7	11	157	GGNWKMNG	KDWTNVVI	GGNGGNAAYTGGAARATGAAYGG	ATNACNACRTTNGTCCARTCYTT	128	512	0.507143	27.25	64.5	95.5	3	166	KMGRKFC	YEPVWAI	AARATGGGNMGNAARTTYTG	ATNGCCCANACNGGYTCRTA	256	256	69.7	92	57.5608
Dip_806	NP_611051.2_15677811_15678514	459	8	14	158	MYHFRDQI	WEQEVLTP	ATGTAYCAYTTYMGNGAYCARAT	GGNGTNARNACYTCYTGYTCCCA	256	1024	0.62406	29	67.7	97	3	168	QEFTALG	GTGKLFA	CARGARTTYACNGCNYTNGG	GCRAANARYTTNCCNGTNCC	1024	2048	58.2	88.5	57.5601
Dip_807	NP_650618.1_17387709_17388384	357	8	82	192	FVDIDLKT	KTQVCHRF	TTYGTNGAYATHGAYYTNAARAC	AANCKRTGRCANACYTGNGTYTT	1536	2048	0.423077	16.5556	63.4	97.5	74	207	EMAIKSE	NQWRYRG	GARATGGCNATHAARWSNGA	CCNCKRTANCKCCAYTGRTT	768	512	55.2	96.5	57.5564
Dip_808	NP_729891.1_13414665_13415720	447	7	12	152	PPFKFKMT	GHNKPITV	CCNCCNTTYAARTTYAARATGAC	ACNGTDATNGGYTTRTTRTGNCC	256	1536	0.350746	15.5	65.6	100	4	169	NTIAIFE	IYTGSHD	AAYACNATHGCNATHTTYGA	TCRTGNSWNCCNGTRTADAT	576	3072	62.2	95	57.5478
Dip_809	NP_611530.5_20982728_20983542	405	6	64	190	NWVLMQNK	GDVKWAPY	AAYTGGGTNYTNATGCARAAYAA	TANGGNGCCCAYTTNACRTCNCC	256	1024	0.453782	22.4286	68.9	97	47	219	ADGEINF	NKYKAIC	GCNGAYGGNGARATHAAYTT	CADATNGCYTTRTAYTTRTT	384	192	73.9	94	57.5473
Dip_810	NP_725259.1_13200997_13202027	621	6	85	283	RMVFFGQK	ECLKPIFQ	MGNATGGTNTTYTTYGGNCARAA	TGRAADATNGGYTTNARRCAYTC	1024	1536	0.322917	29.1429	66.7	100	76	319	HDILFFW	MPFITEE	CAYGAYATHYTNTTYTTYTG	TCYTCNGTDATRAANGGCAT	384	192	69.9	96.5	57.5332
Dip_811	NP_609548.1_12099426_12099978	375	9	28	144	RADEHECP	QERTSKEE	MGNGCNGAYGARCAYGARTGYCC	TCYTCYTTNSWNGTNCKYTCYTG	1024	8192	0.481818	17.5	52	94	5	159	DCMVYFA	IVKLKEK	GAYTGYATGGTNTAYTTYGC	TTYTCYTTNARYTTNACDAT	64	768	64.6	93	57.5264
Dip_812	NP_001261668.1_9886573_9888339	810	7	156	417	PCTWKLEF	PKYIEAMR	CCNTGYACNTGGAARYTNGARTT	CKCATNGCYTCDATRTAYTTNGG	1024	768	0.388889	35.375	68.3	92.5	135	426	FTYGHEN	KAHLVIR	TTYACNTAYGGNCAYGARAA	CKDATNACNARRTGNGCYTT	256	3072	67.9	92	57.4813
Dip_813	NP_001287361.1_16196036_16196915	366	9	59	172	TNIHSEVF	EPLVNHDL	ACNAAYATHCAYWSNGARGTNTT	ARRTCRTGRTTNACNARNGGYTC	6144	4096	0.424528	16.4	54.7	99	5	188	FINPADG	PGESHEL	TTYATHAAYCCNGCNGAYGG	ARYTCRTGNSWYTCNCCNGG	384	4096	56.9	93	57.4801
Dip_814	NP_001137962.1_17431853_17432975	567	7	77	257	IFLGNMMF	KNICVTYL	ATHTTYYTNGGNAAYATGATGTT	ARRTANGTNACRCADATRTTYTT	384	1536	0.465517	31.875	67.6	93.5	17	266	MITVVNK	MFIGGDY	ATGATHACNGTNGTNAAYAA	TARTCNCCNCCDATRAACAT	384	192	69.7	90	57.3931
Dip_815	NP_650432.1_15220129_15221955	474	6	229	378	AYLMADQG	QKDEHCWV	GCNTAYYTNATGGCNGAYCARGG	ACCCARCARTGYTCRTCYTTYTG	1024	64	0.386861	19.8571	70.6	100	217	439	QTVIDTH	EHGMKRP	CARACNGTNATHGAYACNCA	GGNCKYTTCATNCCRTGYTC	768	256	69	94	57.3889
Dip_816	NP_608968.2_5911072_5912398	759	8	176	420	FKDVYREV	AMRFEPAN	TTYAARGAYGTNTAYMGNGARGT	TTNGCNGGYTCRAANCKCATNGC	1024	2048	0.624454	44.6667	59.5	100	167	428	LNILRHN	AKFFHQE	YTNAAYATHYTNMGNCAYAA	TCYTGRTGRAARAAYTTNGC	6144	128	60.4	89.5	57.3602
Dip_817	NP_728522.2_354499_355124	363	8	34	146	NRYIATQG	DPNLFLEF	AAYMGNTAYATHGCNACNCARGG	AAYTCNARRAANARRTTNGGRTC	3072	4096	0.409524	16.6667	58.2	97.5	22	168	YVNMEIP	EIEESLK	TAYGTNAAYATGGARATHCC	TTNARNSWYTCYTCDATYTC	96	3072	58.9	97.5	57.3545
Dip_818	NP_572740.1_11707005_11707645	363	9	62	174	PQYEIIGD	NHWDGFSK	CCNCARTAYGARATHATHGGNGA	TTNSWRAANCCRTCCCARTGRTT	1152	1024	0.462264	17.3	67.3	87	7	196	DKVGTEA	FKVVDKV	GAYAARGTNGGNACNGARGC	ACYTTRTCNACNACYTTRAA	512	256	62.4	86.5	57.3447
Dip_819	NP_001285947.1_15037050_15037728	390	8	56	177	VNFQWTDG	FPNDLKLD	GTNAAYTTYCARTGGACNGAYGG	TCNARYTTNARRTCRTTNGGRAA	256	4096	0.6	26.5556	63.9	92	37	210	VKHNFFH	NYRILTG	GTNAARCAYAAYTTYTTYCA	CCNGTNARDATNCKRTARTT	128	3072	64.7	90.5	57.3388
Dip_820	NP_727772.3_14269542_14271072	714	6	102	331	AVITETFN	MFQILTQE	GCNGTNATHACNGARACNTTYAA	TCYTGNGTNARDATYTGRAACAT	3072	768	0.269058	18.2857	66.2	100	94	339	WLVKNVF	AWVEVMD	TGGYTNGTNAARAAYGTNTT	TCCATNACYTCNACCCANGC	512	128	67.4	100	57.3352
Dip_821	NP_476787.1_2790728_2791343	444	9	17	156	LYRCDTYF	WFRYGNEG	YTNTAYMGNTGYGAYACNTAYTT	CCYTCRTTNCCRTANCKRAACCA	4096	512	0.633588	15.8	63.2	88.5	6	167	LPVFMRE	NQWADVQ	YTNCCNGTNTTYATGMGNGA	TGNACRTCNGCCCAYTGRTT	2048	128	67.6	84	57.3282
Dip_822	NP_001261788.1_12855491_12856475	402	8	22	147	MVCIALAY	EVTGNMMT	ATGGTNTGYATHGCNYTNGCNTA	GTCATCATRTTNCCNGTNACYTC	3072	256	0.378151	15.8889	59.6	97	14	157	VAQAIYP	YNVGLTA	GTNGCNCARGCNATHTAYCC	GCNGTNARNCCNACRTTRTA	768	2048	64	91.5	57.3237
Dip_823	NP_730745.1_22783787_22784487	606	9	10	203	FYNIRNFV	YFPPLQMV	TTYTAYAAYATHMGNAAYTTYGT	ACCATYTGNARNGGNGGRAARTA	768	1024	0.29375	16.8	59.6	92	1	211	AAIEEGK	FQTEALT	GCNGCNATHGARGARGGNAA	GTNARNGCYTCNGTYTGRAA	768	1024	63.6	88	57.3236
Dip_824	NP_651939.4_1164881_1165487	414	8	31	160	SYLEIYNE	KTGATGDR	WSNTAYYTNGARATHTAYAAYGA	CKRTCNCCNGTNGCNCCNGTYTT	6144	8192	0.634146	29.3333	54.5	94	10	194	SFDHIFE	KHIPYRD	WSNTTYGAYCAYATHTTYGA	TCNCKRTANGGDATRTGYTT	768	768	66.8	95.5	57.3232
Dip_825	NP_001285098.1_10896934_10898221	726	8	25	258	LKTTCHDI	GYQIRLEN	YTNAARACNACNTGYCAYGAYAT	TTYTCNARNCKDATYTGRTANCC	2048	6144	0.746667	81.6667	62.9	92	5	275	YLEIRFP	FCTTGIL	TAYYTNGARATHMGNTTYCC	ARDATNCCNGTNGTRCARAA	1536	1536	60.8	90	57.3212
Dip_826	NP_001285887.1_13299394_13300739	1110	8	32	393	TFYLKGAD	YKTFFIWV	ACNTTYTAYYTNAARGGNGCNGA	ACCCADATRAARAANGTYTTRTA	4096	192	0.239437	34.2222	67.3	91	6	405	ILQVFPF	YQGGVIM	ATHYTNCARGTNTTYCCNTT	ATDATNACNCCNCCYTGRTA	1536	768	65.5	86.5	57.3163
Dip_827	NP_001036773.1_29872540_29873264	366	8	36	149	TDFEILEQ	KTVDKAKS	ACNGAYTTYGARATHYTNGARCA	SWYTTNGCYTTRTCNACNGTYTT	1536	4096	0.609524	20.2222	56.5	93.5	7	200	RKSAGDE	NKGPYEF	MGNAARWSNGCNGGNGAYGA	AAYTCRTANGGNCCYTTRTT	8192	256	63.6	98	57.2947
Dip_828	NP_001285740.1_8132594_8133643	594	8	63	252	HYGTRRDV	FNPCNIRK	CAYTAYGGNACNMGNMGNGAYGT	TTNCKDATRTTRCANGGRTTRAA	8192	1536	0.508287	38.5556	57.5	89	55	269	LAIRQTW	NEQFDLW	YTNGCNATHMGNCARACNTG	CANARRTCRAAYTGYTCRTT	6144	256	68.8	94.5	57.2814
Dip_829	NP_649254.2_20782772_20784607	819	6	17	281	ENRPYYWN	YEDFQDRL	GARAAYMGNCCNTAYTAYTGGAA	ARNCKRTCYTGRAARTCYTCRTA	512	1024	0.528689	46.2857	65.7	97	7	356	QGWRKFW	KVWCYPI	CARGGNTGGMGNAARTTYTG	ATNGGRTARCACCANACYTT	256	128	72.4	95.5	57.2372
Dip_830	NP_651218.1_24135006_24135911	357	8	123	233	GEQLENVN	FKGYSQCI	GGNGARCARYTNGARAAYGTNAA	ATRCAYTGNSWRTANCCYTTRAA	2048	2048	0.548077	21.7778	58.9	94.5	107	244	QLDEKIN	IEQSQMT	CARYTNGAYGARAARATHAA	GTCATYTGNSWYTGYTCDAT	384	384	63.4	94.5	57.2313
Dip_831	NP_572289.2_6043335_6044614	672	7	227	442	VDEAMQEF	TCCWDSMV	GTNGAYGARGCNATGCARGARTT	ACCATNSWRTCCCARCARCANGT	256	512	0.610169	38.625	65.6	94.5	111	511	GDTEGPE	YAMCLDG	GGNGAYACNGARGGNCCNGA	CCRTCNARRCACATNGCRTA	1024	256	65.6	94	57.2219
Dip_832	NP_732748.1_22489921_22490812	399	8	149	273	SQQMPKKI	GEAAEVVQ	WSNCARCARATGCCNAARAARAT	TGNACNACYTCNGCNGCYTCNCC	1024	4096	0.330508	11.2222	56.4	95	140	284	GYALNCT	CDDELIL	GGNTAYGCNYTNAAYTGYAC	ARDATNARYTCRTCRTCRCA	1024	768	61.7	99	57.1393
Dip_833	NP_001096861.1_819210_819633	348	9	12	119	KTWRKRWF	NGHAKKCW	AARACNTGGMGNAARMGNTGGTT	CARCAYTTYTTNGCRTGNCCRTT	1024	512	0.257426	9.1	60.5	91	3	136	HLAKLGG	YFKAPGE	CAYYTNGCNAARYTNGGNGG	TCNCCNGGNGCYTTRAARTA	4096	512	60	92	57.1326
Dip_834	NP_728648.1_1641196_1643955	2064	5	126	805	VIKNFKNE	YFTHCKLQ	GTNATHAARAAYTTYAARAAYGA	TGNARYTTRCARTGNGTRAARTA	384	1024	0.368657	124.167	70.2	98.5	37	825	KDTVVMQ	NMFFKLK	AARGAYACNGTNGTNATGCA	TTNARYTTRAARAACATRTT	256	128	69	98.5	57.1145
Dip_835	NP_001188878.1_8139121_8139622	378	9	20	137	YQGTTRCK	PEQFKIAC	TAYCARGGNACNACNMGNTGYAA	CANGCDATYTTRAAYTGYTCNGG	4096	768	0.234234	9.4	65.5	92.5	11	159	EIEFSVT	FYAGYGN	GARATHGARTTYWSNGTNAC	TTNCCRTANCCNGCRTARAA	1536	512	54.9	90.5	57.0986
Dip_836	NP_477401.2_11792083_11793654	984	7	56	375	GVVHMHIE	YVKDWQRL	GGNGTNGTNCAYATGCAYATHGA	ARNCKYTGCCARTCYTTNACRTA	768	1024	0.609756	62.625	67.2	93.5	33	443	IDRVCTE	IPVATWR	ATHGAYMGNGTNTGYACNGA	CKCCANGTNGCNACNGGDAT	1536	1536	64.3	92	57.0855
Dip_837	NP_001097227.2_7976294_7976723	348	9	19	126	SMFKVAWE	IQIENSHI	WSNATGTTYAARGTNGCNTGGGA	ATRTGNSWRTTYTCDATYTGDAT	1024	2304	0.386139	10	58.2	89.5	10	136	RIGLAEE	TGYAALN	MGNATHGGNYTNGCNGARGA	TTNARNGCNGCRTANCCNGT	6144	4096	57.1	98.5	57.0839
Dip_838	NP_001247190.1_18979223_18980302	447	8	50	190	ALKWQQHQ	KGITCLQF	GCNYTNAARTGGCARCARCAYCA	AAYTGNARRCANGTDATNCCYTT	512	3072	0.268657	18	63.8	88.5	4	221	QRAYFDP	GKMLKEF	CARMGNGCNTAYTTYGAYCC	AAYTCYTTNARCATYTTNCC	512	256	66.8	92	57.0008
Dip_839	NP_610136.2_22161677_22162987	447	10	45	185	WEKHRKAC	CAKLKLCK	TGGGARAARCAYMGNAARGCNTG	TTRCANARYTTNARYTTNGCRCA	512	4096	0.419847	18	52.5	96	25	316	YKSCHNC	HPRDSQT	TAYAARWSNTGYCAYAAYTG	GTYTGNSWRTCNCKNGGRTG	512	4096	54.2	85	56.9859
Dip_840	NP_788284.3_8219518_8221556	1341	8	59	497	LCDGRNDC	NCTAAHFQ	YTNTGYGAYGGNMGNAAYGAYTG	TGRAARTGNGCNGCNGTRCARTT	4096	1024	0.597087	92.2222	61.8	90	20	510	CGDGSDE	KCIPFYW	TGYGGNGAYGGNWSNGAYGA	CARTARAANGGDATRCAYTT	2048	192	61	91	56.9628
Dip_841	NP_001259466.1_11860762_11862009	735	7	57	293	LIFGGPCM	ENTTLAQI	YTNATHTTYGGNGGNCCNTGYAT	ATYTGNGCNARNGTNGTRTTYTC	6144	4096	0.366812	30.25	61.9	96.5	43	311	KEEIRKW	KAPIQQL	AARGARGARATHMGNAARTG	ARYTGYTGDATNGGNGCYTT	384	768	63.4	98	56.9539
Dip_842	NP_730198.1_16783308_16784712	783	7	151	403	QDIAVDGW	MAFFAKIS	CARGAYATHGCNGTNGAYGGNTG	SWDATYTTNGCRAARAANGCCAT	1536	1536	0.691057	67.125	62.7	93	63	430	YKQQAEF	GNWPNTV	TAYAARCARCARGCNGARTT	ACNGTRTTNGGCCARTTNCC	128	256	70.4	90	56.9072
Dip_843	NP_647713.2_2342647_2343750	942	8	31	336	EMRSPTNA	KEKQTDRT	GARATGMGNWSNCCNACNAAYGC	GTNCKRTCNGTYTGYTTYTCYTT	8192	1024	0.754386	66.5556	55	97.5	22	357	LNIIVLT	TEFPQGI	YTNAAYATHATHGTNYTNAC	ATNCCYTGNGGRAAYTCNGT	4608	512	58.9	94.5	56.8058
Dip_844	NP_001261436.1_5134390_5135434	474	7	177	326	FNGILLKK	FGEDKNYG	TTYAAYGGNATHYTNYTNAARAA	CCRTARTTYTTRTCYTCNCCRAA	6144	256	0.50495	19	60.2	92	79	340	TLIVEEK	FDGIHYD	ACNYTNATHGTNGARGARAA	TCRTARTGDATNCCRTCRAA	1536	192	68.3	100	56.8018
Dip_845	NP_001261304.1_2043448_2045116	864	9	31	310	VTGNPVPE	KGDALVKW	GTNACNGGNAAYCCNGTNCCNGA	CAYTTNACNARNGCRTCNCCYTT	8192	4096	0.682657	67	58.5	91.5	8	335	PLFVERF	IDGKRQK	CCNYTNTTYGTNGARMGNTT	TTYTGNCKYTTNCCRTCDAT	4096	768	59.6	87.5	56.798
Dip_846	NP_477436.1_7934095_7936420	366	6	293	406	DRKIHYMN	NCFEALMG	GAYMGNAARATHCAYTAYATGAA	CCCATNARNGCYTCRAARCARTT	384	512	0.186916	5.85714	72.7	100	270	418	FGTNPDH	DGGITVA	TTYGGNACNAAYCCNGAYCA	GCNACNGTDATNCCNCCRTC	512	1536	67.5	93	56.769
Dip_847	NP_608572.1_1145443_1146472	588	6	38	225	NFSAKWVM	GWYMFLIE	AAYTTYWSNGCNAARTGGGTNAT	TCDATNARRAACATRTACCANCC	2048	384	0.527778	39.5714	67.2	93	19	234	SCYFWGY	PFYMKQV	WSNTGYTAYTTYTGGGGNTA	ACYTGYTTCATRTARAANGG	512	64	69.7	100	56.7634
Dip_848	NP_001259466.1_11862079_11862871	789	6	11	265	TITHGTPM	DMVKPEAH	ACNATHACNCAYGGNACNCCNAT	TGNGCYTCNGGYTTNACCATRTC	6144	512	0.740426	62.2857	64.7	97	2	290	KTVVFDK	GDNKNTA	AARACNGTNGTNTTYGAYAA	GCNGTRTTYTTRTTRTCNCC	512	256	67	99	56.761
Dip_849	NP_001261431.1_4813327_4815436	762	5	194	439	TQDMQPHY	MTQCKEGA	ACNCARGAYATGCARCCNCAYTA	GCNCCYTCYTTRCAYTGNGTCAT	256	256	0.0962343	9.33333	73.4	100	180	457	NAMVEFY	DELYKWF	AAYGCNATGGTNGARTTYTA	AACCAYTTRTANARYTCRTC	128	128	74.3	98.5	56.7367
Dip_850	NP_647707.1_2263647_2265422	1194	7	193	582	FTRCLYAM	YMDQMDRE	TTYACNMGNTGYYTNTAYGCNAT	TCNCKRTCCATYTGRTCCATRTA	8192	128	0.820059	112.75	65.5	92	177	625	MRFFPPE	FDDIESF	ATGMGNTTYTTYCCNCCNGA	AANSWYTCDATRTCRTCRAA	512	768	58.7	95	56.7335
Dip_851	NP_730781.1_4175392_4176191	381	7	26	144	GLQGIQEP	FICKREAA	GGNYTNCARGGNATHCARGARCC	GCNGCYTCNCKYTTRCADATRAA	3072	1536	0.135135	6.5	60.4	100	2	159	GDSTPIC	CFHAYAD	GGNGAYWSNACNCCNATHTG	TCNGCRTANGCRTGRAARCA	6144	256	62.9	98	56.6444
Dip_852	NP_001286188.1_8165106_8165931	351	7	183	291	GVLGYIYP	DIVIATPG	GGNGTNYTNGGNTAYATHTAYCC	CCNGGNGTNGCDATNACDATRTC	6144	4608	0.264706	9.5	58	98	166	302	ITSFYQM	DHIKNTP	ATHACNWSNTTYTAYCARAT	GGNGTRTTYTTDATRTGRTC	1536	192	69	96	56.6441
Dip_853	NP_001285612.1_5067308_5068227	783	6	20	272	AGQVGEDY	QKLAECNT	GCNGGNCARGTNGGNGARGAYTA	GTRTTRCAYTCNGCNARYTTYTG	2048	1024	0.519651	41.1429	66.4	95	10	330	MKYVVHC	MYTKGQE	ATGAARTAYGTNGTNCAYTG	TCYTGNCCYTTNGTRTACAT	128	128	74	94	56.6384
Dip_854	NP_524867.2_9895440_9896040	393	9	49	171	ALFFQYNT	IMYVAAHK	GCNYTNTTYTTYCARTAYAAYAC	TTRTGNGCNGCNACRTACATDAT	1024	768	0.310345	9.3	66.5	92.5	6	181	LKRLIKP	IERMPEA	YTNAARMGNYTNATHAARCC	GCYTCNGGCATNCKYTCDAT	6144	384	54.3	89	56.6211
Dip_855	NP_610943.2_14240634_14241427	936	8	29	332	FLRCFMDQ	DCMASFFS	TTYYTNMGNTGYTTYATGGAYCA	SWRAARAANSWNGCCATRCARTC	1024	4096	0.760456	81	55.4	89	20	341	GFQQHDT	DELKGDN	GGNTTYCARCARCAYGAYAC	TTRTCNCCYTTNARYTCRTC	128	512	67.6	92	56.601
Dip_856	NP_524715.2_18832360_18833244	462	7	115	260	ANELITYE	IEKVRAIY	GCNAAYGARYTNATHACNTAYGA	TADATNGCNCKNACYTTYTCDAT	3072	4608	0.431655	24.5	61.3	93.5	107	268	VELHDCF	GFKVTNG	GTNGARYTNCAYGAYTGYTT	CCRTTNGTNACYTTRAANCC	512	512	68.6	96	56.5903
Dip_857	NP_001262185.1_21663697_21664466	378	10	29	146	AGMTALMI	TQQKDSLC	GCNGGNATGACNGCNYTNATGAT	CANARNSWRTCYTTYTGYTGNGT	2048	8192	0.554545	20.8182	53.4	87	18	249	PPTTRYD	QEAMYHS	CCNCCNACNACNMGNTAYGA	SWRTGRTACATNGCYTCYTG	4096	256	60.7	85.5	56.5871
Dip_858	NP_723786.1_13172642_13173870	567	6	93	273	KVEVENTD	FWCHEDSP	AARGTNGARGTNGARAAYACNGA	GGNSWRTCYTCRTGRCACCARAA	1024	512	0.522581	31.2857	66.1	99	68	282	VTCFPHA	IHPVGWA	GTNACNTGYTTYCCNCAYGC	GCCCANCCNACNGGRTGDAT	512	384	69.5	95.5	56.5505
Dip_859	NP_610469.3_9205451_9206872	1125	7	74	440	VYIVTNGQ	IFDEFDTD	GTNTAYATHGTNACNAAYGGNCA	TCNGTRTCRAAYTCRTCRAADAT	3072	384	0.749263	125.25	61.9	95.5	6	507	VYTWVNG	YERYEDS	GTNTAYACNTGGGTNAAYGG	SWRTCYTCRTANCKYTCRTA	256	1024	59.1	93	56.5467
Dip_860	NP_001163144.1_13507743_13509213	780	5	87	338	HADYIKNM	TWDCAVQV	CAYGCNGAYTAYATHAARAAYAT	ACYTGNACNGCRCARTCCCANGT	384	512	0.167347	20.5	72.8	100	79	349	YGHTDCP	DKEMVMP	TAYGGNCAYACNGAYTGYCC	GGCATNACCATYTCYTTRTC	256	32	73.2	98.5	56.5396
Dip_861	NP_649890.1_9405735_9407061	765	8	118	364	TLQYAYFK	YYLAPHHQ	ACNYTNCARTAYGCNTAYTTYAA	TGRTGRTGNGGNGCNARRTARTA	2048	2048	0.604255	53.4444	61.4	94	110	391	WNNSKPG	MCLNFLG	TGGAAYAAYWSNAARCCNGG	CCNARRAARTTNARRCACAT	512	512	55.6	95.5	56.5315
Dip_862	NP_651079.2_22688452_22690017	354	7	309	418	TKHDFIDF	AKYPYEMD	ACNAARCAYGAYTTYATHGAYTT	TCCATYTCRTANGGRTAYTTNGC	384	256	0.617647	25.5	68.8	92	208	457	PNTLDHV	NGIEFCL	CCNAAYACNYTNGAYCAYGT	ARRCARAAYTCDATNCCRTT	1024	384	67.2	91	56.4755
Dip_863	NP_611270.1_17789918_17791233	816	6	28	291	YKHIGYDW	QPFPTVES	TAYAARCAYATHGGNTAYGAYTG	SWYTCNACNGTNGGRAANGGYTG	384	8192	0.451362	41.2857	64.6	94	20	314	IPMHWYD	EPKGEYI	ATHCCNATGCAYTGGTAYGA	ATRTAYTCNCCYTTNGGYTC	48	256	74.8	95.5	56.4702
Dip_864	NP_651596.1_27921369_27922131	348	9	49	156	PMETLSMK	WVMLVSKN	CCNATGGARACNYTNWSNATGAA	TTYTTNSWNACNARCATNACCCA	4096	4096	0.544554	19.9	46.9	93	12	164	YRPTKNY	YEIEQEC	TAYMGNCCNACNAARAAYTA	CAYTCYTGYTCDATYTCRTA	1024	96	66	95	56.4609
Dip_865	NP_649129.1_19587173_19587821	471	9	46	194	VLHVEQEV	HDRNFLDT	GTNYTNCAYGTNGARCARGARGT	GTRTCNARRAARTTNCKRTCRTG	2048	2048	0.401408	23.3	54.6	95.5	16	202	YGLVGRN	VPTDIIH	TAYGGNYTNGTNGGNMGNAA	TGDATDATRTCNGTNGGNAC	8192	1152	56.9	93.5	56.4307
Dip_866	NP_001188755.1_9423544_9425629	1536	6	134	637	NSGTHFWH	FCKCHHVL	AAYWSNGGNACNCAYTTYTGGCA	ARNACRTGRTGRCAYTTRCARAA	2048	512	0.751708	143.143	63.7	90	106	665	TPYMDGV	ANHPFHL	ACNCCNTAYATGGAYGGNGT	ARRTGRAANGGRTGRTTNGC	256	512	67.7	97.5	56.4295
Dip_867	NP_001285948.1_15041094_15041975	435	6	16	152	PPCIYLFG	VENGHFHA	CCNCCNTGYATHTAYYTNTTYGG	GCRTGRAARTGNCCRTTYTCNAC	3072	512	0.123077	5.85714	62.4	100	8	163	NEKRFFC	QWGAFTI	AAYGARAARMGNTTYTTYTG	ATNGTRAANGCNCCCCAYTG	256	256	70.7	99	56.3844
Dip_868	NP_001027571.3_2352801_2353462	435	8	74	210	GYIMLTWN	ECHRHACQ	GGNTAYATHATGYTNACNTGGAA	TGRCANGCRTGNCKRTGRCAYTC	768	1024	0.507692	17.8889	64.6	96	18	220	FVAYTVP	GACLQHG	TTYGTNGCNTAYACNGTNCC	CCRTGYTGNARRCANGCNCC	1024	1024	60	89	56.3839
Dip_869	NP_001303371.1_18905658_18907177	1062	6	147	492	NPRAEKFT	WFQEAIEA	AAYCCNMGNGCNGARAARTTYAC	GCYTCDATNGCYTCYTGRAACCA	2048	192	0.144201	12	66.9	98	133	523	TIPEVGD	EDRKQTW	ACNATHCCNGARGTNGGNGA	CANGTYTGYTTNCKRTCYTC	1536	512	69.1	97.5	56.3833
Dip_870	NP_648497.2_11698155_11699226	663	7	126	338	VNIYENYF	FMCGTEMG	GTNAAYATHTAYGARAAYTAYTT	CCCATYTCNGTNCCRCACATRAA	384	128	0.622549	42.25	68.2	90	117	350	EHYIFQN	CNRKGKT	GARCAYTAYATHTTYCARAA	GTYTTNCCYTTNCKRTTRCA	96	512	70.9	88	56.3695
Dip_871	NP_001286407.1_14163197_14164136	630	7	53	254	HLVQVAKQ	DQANRKVH	CAYYTNGTNCARGTNGCNAARCA	TGNACYTTNCKRTTNGCYTGRTC	4096	2048	0.293814	20.375	62.8	96.5	45	265	PLRYHVY	TMHRTFG	CCNYTNMGNTAYCAYGTNTA	CCRAANGTNCKRTGCATNGT	4096	512	59.9	100	56.3626
Dip_872	NP_608781.2_3460393_3461380	624	7	84	283	LVFDAMKP	YQIMDAIE	YTNGTNTTYGAYGCNATGAARCC	TCDATNGCRTCCATDATYTGRTA	1024	288	0.664921	53.125	70.5	88.5	60	298	MSMDFQN	QEKFNTI	ATGWSNATGGAYTTYCARAA	ATNGTRTTRAAYTTYTCYTG	128	128	71	86	56.3563
Dip_873	NP_001287481.1_23359153_23359858	345	8	86	192	GLCAIAQA	KKPLPDNV	GGNYTNTGYGCNATHGCNCARGC	ACRTTRTCNGGNARNGGYTTYTT	6144	2048	0.13	3.55556	53.1	100	75	204	IELYAEK	PKEEKIY	ATHGARYTNTAYGCNGARAA	TADATYTTYTCYTCYTTNGG	768	192	66.3	91.5	56.3493
Dip_874	NP_723460.1_9460937_9462278	579	7	40	224	FCAPDRNH	NAERQKAF	TTYTGYGCNCCNGAYMGNAAYCA	AANGCYTTYTGNCKYTCNGCRTT	2048	2048	0.350282	12.375	63.4	95.5	31	296	VDQTIEK	CQELSQG	GTNGAYCARACNATHGARAA	CCYTGNSWNARYTCYTGRCA	384	2048	62	99	56.3303
Dip_875	NP_001027054.1_6685634_6686648	909	8	23	317	LRAMYKET	ANVMQLFL	YTNMGNGCNATGTAYAARGARAC	ARRAANARYTGCATNACRTTNGC	2048	2048	0.585965	70.4444	62.9	92.5	10	325	MFNYDIQ	WAPSSWL	ATGTTYAAYTAYGAYATHCA	ARCCANSWNSWNGGNGCCCA	48	8192	53.4	95.5	56.309
Dip_876	NP_001285570.1_2968604_2969570	447	7	41	181	FWRGVAEE	DMGLGVPF	TTYTGGMGNGGNGTNGCNGARGA	AANGGNACNCCNARNCCCATRTC	2048	4096	0.380597	20	60.5	94.5	19	199	FGAQMRF	MIAHVTG	TTYGGNGCNCARATGMGNTT	CCNGTNACRTGNGCDATCAT	512	384	67.1	97	56.3078
Dip_877	NP_725368.1_14227413_14229295	1383	8	61	513	FYLMAGPF	TMMGFFVP	TTYTAYYTNATGGCNGGNCCNTT	GGNACRAARAANCCCATCATNGT	2048	256	0.653302	107.222	62.9	92	5	623	VPPDGGW	EKLTNAF	GTNCCNCCNGAYGGNGGNTG	AANGCRTTNGTNARYTTYTC	2048	1024	63.8	82	56.2988
Dip_878	NP_729738.1_11722004_11722418	369	8	10	124	TYGTIKFG	YDFCKLQL	ACNTAYGGNACNATHAARTTYGG	ARYTGNARYTTRCARAARTCRTA	1536	1024	0.5	22.7778	62.9	92.5	2	135	WPAVLRQ	FGDQVAN	TGGCCNGCNGTNYTNMGNCA	TTNGCNACYTGRTCNCCRAA	4096	512	63	90.5	56.2958
Dip_879	NP_001189041.1_3358178_3359789	924	7	169	468	SCKDLINK	WIKEQEQA	WSNTGYAARGAYYTNATHAAYAA	GCYTGYTCYTGYTCYTTDATCCA	6144	96	0.511945	60.375	63.5	92	128	481	GRKLEQA	YGQDYEH	GGNMGNAARYTNGARCARGC	TGYTCRTARTCYTGNCCRTA	2048	128	66.6	93	56.2793
Dip_880	NP_001097533.1_7707888_7708816	441	7	55	193	PLHVACHY	HFGQANMV	CCNYTNCAYGTNGCNTGYCAYTA	ACCATRTTNGCYTGNCCRAARTG	4096	256	0.545455	22.125	68.6	92	46	223	DAQGKNG	HQAAQQG	GAYGCNCARGGNAARAAYGG	CCYTGYTGNGCNGCYTGRTG	256	256	62.2	96	56.2754
Dip_881	NP_001259466.1_11855351_11856321	468	8	115	262	GMTCQSCV	GMTCASCV	GGNATGACNTGYCARWSNTGYGT	ACRCANSWNGCRCANGTCATNCC	2048	4096	0.899225	54.2222	49.3	94.5	8	275	IIGMTCQ	HCKKIYG	ATHATHGGNATGACNTGYCA	CCRTADATYTTYTTRCARTG	288	96	72	90	56.2748
Dip_882	NP_001286856.1_24753312_24755125	1626	5	45	578	KQSNTFDP	VCYHQGDT	AARCARWSNAAYACNTTYGAYCC	GTRTCNCCYTGRTGRTARCANAC	2048	512	0.617257	122	65.2	100	7	603	DEVIAAE	WYKFDDQ	GAYGARGTNATHGCNGCNGA	TGRTCRTCRAAYTTRTACCA	768	32	70.1	98.5	56.2659
Dip_883	NP_001261021.1_16189762_16192031	1086	6	70	423	KMQMFIWN	EFDFRFNP	AARATGCARATGTTYATHTGGAA	GGRTTRAANCKRAARTCRAAYTC	24	512	0.49375	70.2857	68.1	97	8	499	QTRDWNE	GINVRYL	CARACNMGNGAYTGGAAYGA	ARRTANCKNACRTTDATNCC	256	3072	66.3	94	56.2277
Dip_884	NP_649847.1_8943464_8944898	561	9	155	333	LNESVKEE	IFPLFMKT	YTNAAYGARWSNGTNAARGARGA	GTYTTCATRAANARNGGRAADAT	8192	768	0.587209	28.3	52.7	87	43	380	NLKNQEM	KFTENDH	AAYYTNAARAAYCARGARAT	TGRTCRTTYTCNGTRAAYTT	256	128	74.8	85	56.208
Dip_885	NP_648413.1_10876569_10878945	1269	6	81	495	EYDEDGNP	NYDIARDI	GARTAYGAYGARGAYGGNAAYCC	ATRTCNCKNGCDATRTCRTARTT	256	1536	0.366925	49.2857	62.4	97	61	530	RYMEENP	DKEFAGH	MGNTAYATGGARGARAAYCC	TGNCCNGCRAAYTCYTTRTC	128	256	72.4	95.5	56.1752
Dip_886	NP_001163099.1_9568984_9570156	1020	7	46	377	VQKMNLYG	YNIPLMNA	GTNCARAARATGAAYYTNTAYGG	GCRTTCATNARNGGDATRTTRTA	512	768	0.415385	44	64.5	88.5	15	388	EFLLKDW	YVGTQAI	GARTTYYTNYTNAARGAYTG	ATNGCYTGNGTNCCNACRTA	1024	1024	65.4	98	56.1715
Dip_887	NP_001260222.1_8054656_8056253	936	8	36	339	GGTLKDYI	FAWEKSFH	GGNGGNACNYTNAARGAYTAYAT	TGRAANSWYTTYTCCCANGCRAA	4096	1024	0.340067	32.8889	60.2	94	25	353	VLTNQIE	GPQSNMH	GTNYTNACNAAYCARATHGA	TGCATRTTNSWYTGNGGNCC	1536	1024	61.4	92	56.1637
Dip_888	NP_572353.1_6814514_6815432	591	8	22	210	QFGVFMYN	PDAQDSFG	CARTTYGGNGTNTTYATGTAYAA	CCRAANSWRTCYTGNGCRTCNGG	256	4096	0.241758	16.8889	62.6	91.5	5	218	DAINTGG	NMILHMV	GAYGCNATHAAYACNGGNGG	ACCATRTGNARDATCATRTT	768	96	65	90	56.1445
Dip_889	NP_610995.1_14848671_14850109	942	7	90	395	YETLQLEI	HTQNIGNM	TAYGARACNYTNCARYTNGARAT	ATRTTNCCDATRTTYTGNGTRTG	4096	768	0.658863	89.375	59.7	92	82	418	NWKKREQ	KDGMFNN	AAYTGGAARAARMGNGARCA	TTRTTRAACATNCCRTCYTT	128	64	71.2	89	56.1347
Dip_890	NP_476597.2_13815778_13816701	609	6	128	322	LDIEKKHP	KEYVQPVQ	YTNGAYATHGARAARAARCAYCC	TGNACNGGYTGNACRTAYTCYTT	768	1024	0.690608	24.5714	65.7	95	102	339	HKNDWMA	WVDHHFY	CAYAARAAYGAYTGGATGGC	TARAARTGRTGRTCNACCCA	16	64	77.3	91.5	56.1093
Dip_891	NP_001246280.1_12448311_12449138	729	8	32	266	YESPTFHY	DEEHRLIA	TAYGARWSNCCNACNTTYCAYTA	GCDATNARNCKRTGYTCYTCRTC	4096	3072	0.405405	24.6667	58	100	10	275	GQLVPWK	YAARLAQ	GGNCARYTNGTNCCNTGGAA	TGNGCNARNCKNGCNGCRTA	1024	8192	55.7	94.5	56.0829
Dip_892	NP_477148.2_3863173_3865013	498	7	30	187	LFYFAINA	DQMQVINP	YTNTTYTAYTTYGCNATHAAYGC	GGRTTDATNACYTGCATYTGRTC	1536	192	0.536424	34.125	65.7	97	9	223	AFGGDQF	QKLTLGG	GCNTTYGGNGGNGAYCARTT	CCNCCNARNGTNARYTTYTG	512	4096	57.4	97	56.0702
Dip_893	NP_477354.1_295703_296811	444	7	96	235	NIAAVYFE	CYTKLAAF	AAYATHGCNGCNGTNTAYTTYGA	AANGCNGCNARYTTNGTRTARCA	1536	4096	0.466165	19.5	64.2	96.5	63	259	LGNAAYK	FIKGYIR	YTNGGNAAYGCNGCNTAYAA	CKDATRTANCCYTTDATRAA	2048	576	64.8	93	56.0618
Dip_894	NP_648665.1_13860756_13861798	411	6	148	276	TVAKPMGN	DGPNDNVI	ACNGTNGCNAARCCNATGGGNAA	ATNACRTTRTCRTTNGGNCCRTC	2048	1024	0.45082	24.1429	65.9	97	116	286	CIADEVQ	KPPMVFN	TGYATHGCNGAYGARGTNCA	TTRAANACCATNGGNGGYTT	384	256	71	95.5	56.0566
Dip_895	NP_650694.2_18224182_18224909	390	9	64	185	KPCLVFNG	GNTHGRVH	AARCCNTGYYTNGTNTTYAAYGG	TGNACNCKNCCRTGNGTRTTNCC	2048	8192	0.556522	20.9	58.8	90.5	35	202	DMVELGI	QTRKVKG	GAYATGGTNGARYTNGGNAT	CCYTTNACYTTNCKNGTYTG	512	1024	61.5	89	56.023
Dip_896	NP_001260425.1_12976931_12977909	345	9	73	179	SEYFRDMG	AQRKHFPS	WSNGARTAYTTYMGNGAYATGGG	SWNGGRAARTGYTTNCKYTGNGC	2048	8192	0.01	0.2	57.9	100	65	187	SIYTGIT	INWLISY	WSNATHTAYACNGGNATHAC	TANSWDATNARCCARTTDAT	4608	2304	50.4	93.5	56.0178
Dip_897	NP_001246589.1_3145500_3147470	1227	5	254	654	IGKNHPDF	WVIFNDSK	ATHGGNAARAAYCAYCCNGAYTT	TTNSWRTCRTTRAADATNACCCA	768	1536	0.606299	104.833	69.3	97.5	208	666	ANDFNIQ	QNPPKDL	GCNAAYGAYTTYAAYATHCA	ARRTCYTTNGGNGGRTTYTG	192	512	69.3	98.5	55.9836
Dip_898	NP_001260032.1_4485507_4487193	846	7	56	329	DPCPGTCG	NDKACINQ	GAYCCNTGYCCNGGNACNTGYGG	TGRTTDATRCANGCYTTRTCRTT	2048	384	0.607692	64.625	62.3	92	24	367	DYIGNPY	VCNEGYT	GAYTAYATHGGNAAYCCNTA	GTRTANCCYTCRTTRCANAC	384	256	70.6	89	55.9809
Dip_899	NP_609446.1_10733772_10735945	942	7	209	514	NPRRDIWK	WQANAMIR	AAYCCNMGNMGNGAYATHTGGAA	CKDATCATNGCRTTNGCYTGCCA	3072	384	0.749117	87.25	64.4	91	62	621	YQLVVDW	NFTERIA	TAYCARYTNGTNGTNGAYTG	GCDATNCKYTCNGTRAARTT	1024	768	66.3	90	55.9804
Dip_900	NP_524308.2_10788870_10789981	576	7	162	345	KCKCVDFQ	FVEKVAPI	AARTGYAARTGYGTNGAYTTYCA	ATNGGNGCNACYTTYTCNACRAA	256	2048	0.423729	24.375	66.7	98	154	354	DPFFIMP	VYTSGKG	GAYCCNTTYTTYATHATGCC	CCYTTNCCNSWNGTRTANAC	96	4096	56.1	97	55.9792
Dip_901	NP_725840.1_18955509_18956126	378	8	72	189	KYQILAQP	KDEIINLP	AARTAYCARATHYTNGCNCARCC	GGNARRTTDATDATYTCRTCYTT	1536	1152	0.45045	15.6667	62.5	90	1	205	MAATDGQ	PIAKEDS	ATGGCNGCNACNGAYGGNCA	SWRTCYTCYTTNGCDATNGG	512	1536	63.3	93	55.9713
Dip_902	NP_001287126.1_20008825_20012252	1557	6	519	1029	NDNRPQFE	IDVNENRF	AAYGAYAAYMGNCCNCARTTYGA	AANCKRTTYTCRTTNACRTCDAT	1024	1536	0.65121	122.286	65.2	98	464	1086	VPFDIDH	DGLGIFA	GTNCCNTTYGAYATHGAYCA	GCRAADATNCCNARNCCRTC	384	1536	64.4	92	55.9651
Dip_903	NP_996287.1_24642412_24645685	1815	5	39	635	LNEWRHDC	EGDNMYTC	YTNAAYGARTGGMGNCAYGAYTG	CANGTRTACATRTTRTCNCCYTC	1024	256	0.432709	97.6667	71.8	96.5	5	710	EVFIKCG	EKVNTHF	GARGTNTTYATHAARTGYGG	AARTGNGTRTTNACYTTYTC	192	256	73.9	93	55.9524
Dip_904	NP_001259658.1_17648945_17650228	732	7	64	299	EQTEFIDD	KKLRDDHL	GARCARACNGARTTYATHGAYGA	ARRTGRTCRTCNCKNARYTTYTT	384	4096	0.449782	35.5	56.6	93	36	408	IVNNDHF	AETVFKN	ATHGTNAAYAAYGAYCAYTT	TTYTTRAANACNGTYTCNGC	192	512	72	95	55.934
Dip_905	NP_001259853.1_1103878_1105101	609	5	138	332	CNGLQHYA	KQKNAFPP	TGYAAYGGNYTNCARCAYTAYGC	GGNGGRAANGCRTTYTTYTGYTT	1024	512	0.335106	32.1667	66	100	130	369	FPIHQDG	DCFWTHA	TTYCCNATHCAYCARGAYGG	GCRTGNGTCCARAARCARTC	192	64	75.5	100	55.9333
Dip_906	NP_477144.1_23797098_23799497	1254	6	115	524	DMIMHQNT	QHPQAELM	GAYATGATHATGCAYCARAAYAC	ATNARYTCNGCYTGNGGRTGYTG	48	2048	0.55335	88.4286	68.8	95	3	641	ECINIMN	PGILRWF	GARTGYATHAAYATHATGAA	AACCANCKNARDATNCCNGG	72	3072	64	95	55.933
Dip_907	NP_995680.1_10374300_10375091	453	9	50	192	FSRYDFQK	DTFGRPVI	TTYWSNMGNTAYGAYTTYCARAA	ATNACNGGNCKNCCRAANGTRTC	4096	8192	0.573529	26.8	59.7	87.5	26	210	SHWGNIA	HIHDFNL	WSNCAYTGGGGNAAYATHGC	ARRTTRAARTCRTGDATRTG	768	192	65.8	86	55.9248
Dip_908	NP_001259959.1_2747310_2748255	492	9	141	296	NDAFGTAH	PKTREAFA	AAYGAYGCNTTYGGNACNGCNCA	GCRAANGCYTCNCKNGTYTTNGG	2048	4096	0.295302	14.1	60	94	133	304	AKLGDVY	APIARAK	GCNAARYTNGGNGAYGTNTA	TTNGCNCKNGCDATNGGNGC	2048	6144	56.2	90	55.9099
Dip_909	NP_523400.1_18383462_18385093	720	6	226	457	IYKVCHAN	WILGEYVD	ATHTAYAARGTNTGYCAYGCNAA	TCNACRTAYTCNCCNARDATCCA	768	1536	0.208889	18.1429	69	95	210	533	QVNNFGD	DGTYATQ	CARGTNAAYAAYTTYGGNGA	TGNGTNGCRTANGTNCCRTC	256	1024	68	97.5	55.8892
Dip_910	NP_729093.2_5771617_5772375	390	7	35	156	MNVGNTCY	KETTPLNQ	ATGAAYGTNGGNAAYACNTGYTA	TGRTTNARNGGNGTNGTYTCYTT	512	4096	0.54386	23.875	64.5	94.5	16	186	NVQIGWK	QHFQDLL	AAYGTNCARATHGGNTGGAA	ARNARRTCYTGRAARTGYTG	192	512	68.6	90	55.8849
Dip_911	NP_001246814.1_17372217_17373715	801	9	191	449	IVVTDVDD	EPQFFVRA	ATHGTNGTNACNGAYGTNGAYGA	GCNCKNACRAARAAYTGNGGYTC	3072	2048	0.686508	73.4	54.5	89.5	157	505	EILQNGG	DTERGQY	GARATHYTNCARAAYGGNGG	TAYTGNCCNCKYTCNGTRTC	768	1024	63.3	87	55.8543
Dip_912	NP_652604.2_9321602_9323714	1065	6	350	696	LVIDEADK	WQKYQTHG	YTNGTNATHGAYGARGCNGAYAA	CCRTGNGTYTGRTAYTTYTGCCA	3072	128	0.468843	76.4286	69.9	91	289	716	QGVGKNK	GEKNIYR	CARGGNGTNGGNAARAAYAA	CKRTADATRTTYTTYTCNCC	512	384	67.8	95	55.8365
Dip_913	NP_001245621.1_11345266_11346162	738	9	51	288	IAFAAGVM	GCNPFTGW	ATHGCNTTYGCNGCNGGNGTNAT	CANCCNGTRAANGGRTTRCANCC	6144	2048	0.672489	58.4	60.2	88	38	299	PTDKERH	VVLIMAE	CCNACNGAYAARGARMGNCA	TCNGCCATDATNARNACNAC	1024	1536	61.5	86	55.8291
Dip_914	NP_611426.1_19487744_19488828	432	8	129	264	KFYQKIGD	PKDPRYLF	AARTTYTAYCARAARATHGGNGA	AANARRTANCKNGGRTCYTTNGG	384	8192	0.596899	25.1111	63.2	88.5	70	289	AYAKAKE	IIANQEQ	GCNTAYGCNAARGCNAARGA	TGYTCYTGRTTNGCDATDAT	512	288	61.3	94.5	55.819
Dip_915	NP_608968.2_5919022_5919935	597	7	16	206	NFGQIPKQ	GHTDAVTC	AAYTTYGGNCARATHCCNAARCA	CANGTNACNGCRTCNGTRTGNCC	768	4096	0.530864	33.125	65.3	91	7	231	KNATIGF	TAIVWDM	AARAAYGCNACNATHGGNTT	ATRTCCCANACDATNGCNGT	768	384	70.2	90	55.8058
Dip_916	NP_728560.1_1026405_1028511	1536	5	136	639	HKAEQYCN	CQFQNDAN	CAYAARGCNGARCARTAYTGYAA	TTNGCRTCRTTYTGRAAYTGRCA	256	256	0.257545	50	73.4	100	112	651	RTWKDFA	WIRNGEA	MGNACNTGGAARGAYTTYGC	GCYTCNCCRTTNCKDATCCA	256	384	68.9	97	55.7815
Dip_917	NP_649626.1_6249206_6250073	429	9	24	158	NDIMDSIY	KAAKILGP	AAYGAYATHATGGAYWSNATHTA	GGNCCNARDATYTTNGCNGCYTT	1152	6144	0.463415	24.6	50.8	94	8	221	PAEETRG	TYEVVAH	CCNGCNGARGARACNMGNGG	TGNGCNACNACYTCRTANGT	2048	1024	60	94	55.7455
Dip_918	NP_724262.1_20386316_20387531	531	8	125	293	TGNICVWP	MAPRRGKT	ACNGGNAAYATHTGYGTNTGGCC	GTYTTNCCNCKNCKNGGNGCCAT	768	8192	0.735849	34.3333	60.7	93	7	322	RWKILAK	YNETIWQ	MGNTGGAARATHYTNGCNAA	TGCCADATNGTYTCRTTRTA	1536	96	67.7	85	55.7331
Dip_919	NP_732723.1_22370798_22372167	813	6	43	305	KMMATGMN	KIENQQGM	AARATGATGGCNACNGGNATGAA	ATNCCYTGYTGRTTYTCDATYTT	128	384	0.381188	30.1429	67.4	97	28	339	ICTIGPA	EKVFLAQ	ATHTGYACNATHGGNCCNGC	TGNGCNARRAANACYTTYTC	1152	1024	64.5	99	55.7311
Dip_920	NP_001286091.1_19761639_19762305	396	8	50	173	KIVAAGYA	YECNPMAY	AARATHGTNGCNGCNGGNTAYGC	TANGCCATNGGRTTRCAYTCRTA	3072	256	0.405172	16.5556	62.1	89	2	201	KYIVCFD	VPQKIHE	AARTAYATHGTNTGYTTYGA	TCRTGDATYTTYTGNGGNAC	192	384	74	83	55.7252
Dip_921	NP_650056.1_11230808_11231708	819	7	20	284	KNPDNPKA	QAEERKRL	AARAAYCCNGAYAAYCCNAARGC	ARNCKYTTNCKYTCYTCNGCYTG	512	8192	0.768924	80.375	55	95.5	12	292	KALECHP	IEQMMKE	AARGCNYTNGARTGYCAYCC	TCYTTCATCATYTGYTCDAT	512	24	70.1	91	55.6922
Dip_922	NP_001162637.1_1492490_1493262	363	7	99	211	QIAGHDDF	NEISNAIK	CARATHGCNGGNCAYGAYGAYTT	TTDATNGCRTTNSWDATYTCRTT	768	4608	0.320755	11.25	58.6	98	87	230	RYKWHQF	DPANAGR	MGNTAYAARTGGCAYCARTT	CKNCCNGCRTTNGCNGGRTC	128	2048	68.7	93	55.682
Dip_923	NP_001036514.1_7329916_7330600	510	9	21	182	WRPPAQPN	AENSIAKD	TGGMGNCCNCCNGCNCARCCNAA	TCYTTNGCDATNSWRTTYTCNGC	4096	6144	0.552632	25.7	50.3	91.5	2	233	EAPTDVK	GYTLHYK	GARGCNCCNACNGAYGTNAA	TTRTARTGNARNGTRTANCC	1024	1024	65.2	91.5	55.6652
Dip_924	NP_524675.1_16126341_16127560	348	7	262	369	YFGNLMDA	VKVADNFS	TAYTTYGGNAAYYTNATGGAYGC	SWRAARTTRTCNGCNACYTTNAC	512	4096	0.386139	15.625	61.6	93.5	254	388	FEVPTGW	KQGLRIV	TTYGARGTNCCNACNGGNTG	ACDATNCKNARNCCYTGYTT	1024	3072	64.7	98	55.6567
Dip_925	NP_001261923.1_16110482_16111869	609	5	89	283	GPQTYREH	CKFNDPNA	GGNCCNCARACNTAYMGNGARCA	GCRTTNGGRTCRTTRAAYTTRCA	4096	256	0.590909	37.6667	68.2	100	78	291	HYCEVCK	KEMHMKG	CAYTAYTGYGARGTNTGYAA	CCYTTCATRTGCATYTCYTT	128	16	73.4	98.5	55.652
Dip_926	NP_001262910.1_24335567_24336236	345	7	32	138	NSMVEEFM	HYGLAAPI	AAYWSNATGGTNGARGARTTYAT	ATNGGNGCNGCNARNCCRTARTG	1024	8192	0.48	18.625	58.8	98	8	146	EIRFQVD	YTHFTSP	GARATHMGNTTYCARGTNGA	GGNSWNGTRAARTGNGTRTA	768	2048	61.7	99	55.6506
Dip_927	NP_732501.1_20321948_20323142	735	7	30	266	GLKKPYNP	WQHVSAAI	GGNYTNAARAARCCNTAYAAYCC	ATNGCNGCNSWNACRTGYTGCCA	2048	4096	0.465217	29.875	55.9	97.5	6	277	DPFTRMK	DQVAATE	GAYCCNTTYACNMGNATGAA	TCNGTNGCNGCNACYTGRTC	512	1024	66.9	96	55.6102
Dip_928	NP_611382.1_18847893_18849045	546	5	14	187	EDARGDQC	HIMATEYL	GARGAYGCNMGNGGNGAYCARTG	ARRTAYTCNGTNGCCATDATRTG	2048	768	0.432927	30.1667	66.7	100	2	195	VEGTCPH	NYEDGKF	GTNGARGGNACNTGYCCNCA	AAYTTNCCRTCYTCRTARTT	1024	128	74	100	55.6101
Dip_929	NP_996022.1_8122170_8123578	597	7	32	222	GWVAPNIY	DKCLPKRR	GGNTGGGTNGCNCCNAAYATHTA	CKNCKYTTNGGNARRCAYTTRTC	1536	8192	0.688525	35.875	60.9	94.5	14	253	FIGGNHE	YDLEWLT	TTYATHGGNGGNAAYCAYGA	GTNARCCAYTCNARRTCRTA	384	512	65.3	95	55.6039
Dip_930	NP_001137776.1_2969991_2970651	447	8	43	183	MPINVEYG	GWRLDYFI	ATGCCNATHAAYGTNGARTAYGG	ATRAARTARTCNARNCKCCANCC	384	2048	0.589552	28.3333	64.4	89	19	212	YHPYWLC	DHCPITL	TAYCAYCCNTAYTGGYTNTG	ARNGTDATNGGRCARTGRTC	256	768	67.2	86	55.5774
Dip_931	NP_001036618.1_21073213_21074051	396	8	16	139	HTPNLKPE	YTFRNSFP	CAYACNCCNAAYYTNAARCCNGA	GGRAANSWRTTNCKRAANGTRTA	4096	8192	0.119658	4.33333	53.8	95.5	8	148	IIMLNTD	CGMVVTL	ATHATHATGYTNAAYACNGA	ARNGTNACNACCATNCCRCA	576	1024	63.1	96.5	55.5672
Dip_932	NP_001015505.5_662066_663009	549	7	109	283	GQAPIATK	NYGGHVTD	GGNCARGCNCCNATHGCNACNAA	TCNGTNACRTGNCCNCCRTARTT	6144	2048	0.482143	28.625	63.5	96.5	19	300	KLTDFQK	YINQFFC	AARYTNACNGAYTTYCARAA	CARAARAAYTGRTTDATRTA	512	96	71.3	85	55.5642
Dip_933	NP_476806.2_13658636_13659648	360	9	23	134	GLKAHFEK	DKETGKKR	GGNYTNAARGCNCAYTTYGARAA	CKYTTYTTNCCNGTYTCYTTRTC	2048	1024	0.5	16	62.6	85.5	8	149	RKLFIGG	DDYDPVD	MGNAARYTNTTYATHGGNGG	TCNACNGGRTCRTARTCRTC	3072	256	53.6	97.5	55.5566
Dip_934	NP_995665.1_9503791_9504813	546	7	108	281	HQRAFSQG	EQFHRVAN	CAYCARMGNGCNTTYWSNCARGG	TTNGCNACNCKRTGRAAYTGYTC	8192	2048	0.524691	26.75	54.4	98	4	306	ERTYVFP	FGKEVAM	GARMGNACNTAYGTNTTYCC	ATNGCNACYTCYTTNCCRAA	1024	512	69	95	55.5357
Dip_935	NP_608585.1_1184322_1185517	531	6	69	237	DSGGFQMV	CVALGIDM	GAYWSNGGNGGNTTYCARATGGT	ATRTCDATNCCNARNGCNACRCA	2048	6144	0.37037	23.2857	59.3	99	57	245	HKFMGWP	FDCVFPT	CAYAARTTYATGGGNTGGCC	GTNGGRAANACRCARTCRAA	32	256	73.2	96.5	55.5346
Dip_936	NP_648228.2_8477380_8478548	474	6	81	230	HAVKCYQE	YGDLGNIH	CAYGCNGTNAARTGYTAYCARGA	TGDATRTTNCCNARRTCNCCRTA	512	3072	0.366197	19.8571	67.8	95	43	245	LGYHTQE	QAVNCLE	YTNGGNTAYCAYACNCARGA	TCNARRCARTTNACNGCYTG	1024	1024	69	96.5	55.5202
Dip_937	NP_608837.2_4453290_4454265	753	7	34	276	EPAGYCFV	AEAWSAQR	GARCCNGCNGGNTAYTGYTTYGT	CKYTGNGCNSWCCANGCYTCNGC	1024	8192	0.467532	43.75	54.1	95.5	13	344	AFRKMGE	KWLPIEQ	GCNTTYMGNAARATGGGNGA	TGYTCDATNGGNARCCAYTT	512	384	69.1	96	55.5147
Dip_938	NP_650276.2_13310145_13311108	552	8	18	193	WDEPAIKA	HEIAHQWF	TGGGAYGARCCNGCNATHAARGC	AACCAYTGRTGNGCDATYTCRTG	384	192	0.768293	48.2222	68.3	87.5	10	221	DARRCFP	GNLVTME	GAYGCNMGNMGNTGYTTYCC	TCCATNGTNACNARRTTNCC	2048	1024	58.7	90	55.5128
Dip_939	NP_648847.3_16229700_16230324	363	7	84	196	YQEHGFFY	DMVENVIR	TAYCARGARCAYGGNTTYTTYTA	CKDATNACRTTYTCNACCATRTC	256	768	0.650943	25	67.9	88.5	69	209	QEGVVWD	YHDKFQF	CARGARGGNGTNGTNTGGGA	AAYTGRAAYTTRTCRTGRTA	256	64	73.1	87	55.5062
Dip_940	NP_001286598.1_18997127_18998423	546	8	119	292	FEYENADY	FVRSHQND	TTYGARTAYGARAAYGCNGAYTA	TCRTTYTGRTGNSWNCKNACRAA	256	8192	0.593548	27.8889	57.2	90	103	329	MDTKEIF	EDVSRGQ	ATGGAYACNAARGARATHTT	TGNCCNCKNSWNACRTCYTC	96	8192	62.7	96.5	55.4788
Dip_941	NP_608521.1_418556_419600	465	8	59	205	EEKRDVIF	DPVTKRFL	GARGARAARMGNGAYGTNATHTT	ARRAANCKYTTNGTNACNGGRTC	1536	8192	0.442857	24.3333	61.5	87.5	33	219	YGIAFCP	VFGFPRL	TAYGGNATHGCNTTYTGYCC	ARNCKNGGRAANCCRAANAC	384	4096	63.2	94.5	55.4632
Dip_942	NP_572532.1_9160486_9161187	426	6	47	180	HFKEVVIM	DPAGNSYV	CAYTTYAARGARGTNGTNATHAT	ACRTANSWRTTNCCNGCNGGRTC	768	8192	0.637795	35.5714	61.9	98	35	219	PCETNMK	NDMKTEN	CCNTGYGARACNAAYATGAA	TTYTCNGTYTTCATRTCRTT	128	64	76.7	90	55.462
Dip_943	NP_610823.1_12873218_12874280	435	7	54	190	FCTIVSNI	IWFANTSV	TTYTGYACNATHGTNWSNAAYAT	ACNSWNGTRTTNGCRAACCADAT	6144	3072	0.672	36.875	53.3	95.5	43	212	AIELVGP	DEIWNFF	GCNATHGARYTNGTNGGNCC	AARAARTTCCADATYTCRTC	3072	48	67.4	99	55.454
Dip_944	NP_001262259.1_4651982_4653336	468	7	241	388	RTAGMEDK	EDYDDGVE	MGNACNGCNGGNATGGARGAYAA	TCNACNCCRTCRTCRTARTCYTC	2048	512	0.390071	18.875	65.3	96.5	232	414	LGEQQNF	DILHALF	YTNGGNGARCARCARAAYTT	AANARNGCRTGNARDATRTC	512	3072	63.1	92	55.4323
Dip_945	NP_001259807.1_208728_209858	381	6	93	211	RKCQIEKD	NMYFCFRW	MGNAARTGYCARATHGARAARGA	CANCKRAARCARAARTACATRTT	768	256	0.428571	22.5714	71.5	98	70	221	YQMKAQW	VWFKREF	TAYCARATGAARGCNCARTG	AAYTCNCKYTTRAACCANAC	64	256	71.7	86.5	55.4017
Dip_946	NP_001162853.1_1725340_1726642	723	5	156	388	NKLAMQEF	QIKTGAPC	AAYAARYTNGCNATGCARGARTT	CANGGNGCNCCNGTYTTDATYTG	512	3072	0.238938	21	70.4	100	92	401	LDGTENK	AKYNQIL	YTNGAYGGNACNGARAAYAA	ARDATYTGRTTRTAYTTNGC	1024	384	70.5	100	55.3854
Dip_947	NP_722587.1_14932_15648	498	6	58	215	NQLILWEP	FTWYHADG	AAYCARYTNATHYTNTGGGARCC	CCRTCNGCRTGRTACCANGTRAA	1536	256	0.52	30.1429	65.6	97	16	245	PGVEFYG	YGPDPCK	CCNGGNGTNGARTTYTAYGG	TTRCANGGRTCNGGNCCRTA	512	512	66.8	97.5	55.3791
Dip_948	NP_001259787.1_14932_15711	498	6	81	238	NQLILWEP	FTWYHADG	AAYCARYTNATHYTNTGGGARCC	CCRTCNGCRTGRTACCANGTRAA	1536	256	0.52	30.1429	65.6	97	39	268	PGVEFYG	YGPDPCK	CCNGGNGTNGARTTYTAYGG	TTRCANGGRTCNGGNCCRTA	512	512	66.8	97.5	55.3791
Dip_949	NP_609080.1_6861033_6862314	594	7	35	224	EPEAFKKV	GWEVEDNP	GARCCNGARGCNTTYAARAARGT	GGRTTRTCYTCNACYTCCCANCC	512	256	0.464481	32.875	66.1	88.5	20	239	KFALTII	FWMIFEP	AARTTYGCNYTNACNATHAT	GGYTCRAADATCATCCARAA	1536	24	67.7	93	55.3416
Dip_950	NP_728266.1_19566341_19567784	480	7	232	383	ATQLTYEG	QEFMVCSD	GCNACNCARYTNACNTAYGARGG	TCNSWRCANACCATRAAYTCYTG	4096	1024	0.8	41.875	62.7	94	174	398	IPKIYGK	IEDLIAK	ATHCCNAARATHTAYGGNAA	TTNGCDATNARRTCYTCDAT	576	1152	63.7	94	55.335
Dip_951	NP_001287009.1_9619778_9622364	1158	5	17	394	TPCFCYGH	DPNAVGNC	ACNCCNTGYTTYTGYTAYGGNCA	CARTTNCCNACNGCRTTNGGRTC	1024	2048	0.424324	61.3333	66.6	100	1	410	CKPGFFN	KCIHNTA	TGYAARCCNGGNTTYTTYAA	GCNGTRTTRTGDATRCAYTT	256	192	73.2	97	55.3244
Dip_952	NP_996407.1_11395239_11395791	396	6	27	150	AGGTDNPH	GNQHIPGD	GCNGGNGGNACNGAYAAYCCNCA	TCNCCNGGDATRTGYTGRTTNCC	4096	1536	0.42735	17.8571	65.4	100	6	158	SWQYEDI	NGIYVTK	WSNTGGCARTAYGARGAYAT	TTNGTNACRTADATNCCRTT	256	768	69.5	93	55.3109
Dip_953	NP_477401.2_11790427_11792021	693	6	126	348	KEWLAFGH	EELAQGPP	AARGARTGGYTNGCNTTYGGNCA	GGNGGNCCYTGNGCNARYTCYTC	1024	4096	0.508287	30.7143	60.3	98	17	449	EFIPVDY	QVWDKLE	GARTTYATHCCNGTNGAYTA	TCNARYTTRTCCCANACYTG	384	256	72.8	95.5	55.2956
Dip_954	NP_001246057.1_17463031_17463882	492	8	125	280	QNELQNFM	AQLYHLVC	CARAAYGARYTNCARAAYTTYAT	CANACNARRTGRTANARYTGNGC	512	8192	0.565517	38.5556	60	92.5	1	288	GEREAKY	TVNGETP	GGNGARMGNGARGCNAARTA	GGNGTYTCNCCRTTNACNGT	1024	1024	63.4	89	55.2939
Dip_955	NP_610351.1_8099563_8100475	414	9	28	157	FTVLRHQA	FQQHLMVV	TTYACNGTNYTNMGNCAYCARGC	ACNACCATNARRTGYTGYTGRAA	8192	512	0.745455	30.6	59.1	86	5	279	NLYEGIP	FPDVTIE	AAYYTNTAYGARGGNATHCC	TCDATNGTNACRTCNGGRAA	768	768	68	84	55.2649
Dip_956	NP_001163784.1_31572500_31573156	372	7	77	192	TKLFQSKD	NIMVQYHA	ACNAARYTNTTYCARWSNAARGA	GCRTGRTAYTGNACCATDATRTT	8192	192	0.238532	8	60.3	99	68	204	EATDCFF	YHIRKSD	GARGCNACNGAYTGYTTYTT	TCNSWYTTNCKDATRTGRTA	256	3072	64.2	94	55.2589
Dip_957	NP_511044.1_5307761_5308757	363	8	127	239	GVLKIGDF	FTAAPDDL	GGNGTNYTNAARATHGGNGAYTT	ARRTCRTCNGGNGCNGCNGTRAA	6144	4096	0.415094	12.3333	58.7	91.5	113	276	HRDLKPN	KPAPTVG	CAYMGNGAYYTNAARCCNAA	CCNACNGTNGGNGCNGGYTT	2048	2048	61.6	95.5	55.2331
Dip_958	NP_001287351.1_15980468_15982510	660	6	349	560	HGILCDDM	MEALHRQV	CAYGGNATHYTNTGYGAYGAYAT	ACYTGNCKRTGNARNGCYTCCAT	1536	2048	0.364532	27.7143	64.9	97	336	585	GINWLWF	PKITQDL	GGNATHAAYTGGYTNTGGTT	ARRTCYTGNGTDATYTTNGG	192	768	67.3	97.5	55.2255
Dip_959	NP_001285002.1_8104036_8105193	525	5	51	217	LTFQACNI	TDHFENIQ	YTNACNTTYCARGCNTGYAAYAT	TGDATRTTYTCRAARTGRTCNGT	2048	384	0.240876	12.8333	71.8	98.5	38	227	DAMGFGM	NWQTMRF	GAYGCNATGGGNTTYGGNAT	AANCKCATNGTYTGCCARTT	256	128	70.9	100	55.2223
Dip_960	NP_610044.2_20653855_20654703	351	9	40	148	AARICIEQ	QIDLLQQL	GCNGCNMGNATHTGYATHGARCA	ARYTGYTGNARNARRTCDATYTG	4608	6144	0.588235	21.2	46.9	92.5	17	171	RKAIINY	HMTFLLQ	MGNAARGCNATHATHAAYTA	TGNARNARRAANGTCATRTG	1152	1024	64	94.5	55.2156
Dip_961	NP_651076.2_22679103_22681579	2073	5	158	840	PHCKVREN	NFCLVAVI	CCNCAYTGYAARGTNMGNGARAA	ATNACNGCNACNARRCARAARTT	2048	4096	0.6912	192.333	62.9	97.5	51	864	GQLYHKP	QNPWKKG	GGNCARYTNTAYCAYAARCC	CCYTTYTTCCANGGRTTYTG	512	64	70.3	93	55.2026
Dip_962	NP_001163016.1_19509158_19510137	507	6	50	210	VVKAINCP	CNPEYMMQ	GTNGTNAARGCNATHAAYTGYCC	TGCATCATRTAYTCNGGRTTRCA	1536	64	0.383117	20.7143	69.2	93	2	235	YPEGWVT	PKCVQAC	TAYCCNGARGGNTGGGTNAC	CANGCYTGNACRCAYTTNGG	256	512	68.6	96.5	55.1972
Dip_963	NP_001303433.1_19145480_19145924	357	8	12	122	TVRFVDNF	CECLAAFE	ACNGTNMGNTTYGTNGAYAAYTT	TCRAANGCNGCNARRCAYTCRCA	4096	2048	0.375	16.5556	57	96	4	142	TTVPLEH	DFYIPSD	ACNACNGTNCCNYTNGARCA	TCNSWNGGDATRTARAARTC	4096	1536	58.3	95.5	55.1939
Dip_964	NP_001162824.1_615035_615923	867	7	44	324	DGKHMPCY	EYGFQVRC	GAYGGNAARCAYATGCCNTGYTA	CANCKNACYTGRAANCCRTAYTC	256	2048	0.695473	61.875	72.5	95.5	13	332	TKCTPCP	KTLNGYG	ACNAARTGYACNCCNTGYCC	CCRTANCCRTTNARNGTYTT	512	1024	58	86	55.1621
Dip_965	NP_650314.1_13769073_13769565	345	7	18	124	VVGIPFYG	WAIDMDDF	GTNGTNGGNATHCCNTTYTAYGG	AARTCRTCCATRTCDATNGCCCA	3072	96	0.41	15.75	61.8	95.5	7	135	WEEMGCP	CGPENAL	TGGGARGARATGGGNTGYCC	ARNGCRTTYTCNGGNCCRCA	32	1024	69.1	90	55.1303
Dip_966	NP_001246615.1_4320137_4320949	762	9	28	273	FVYFYTFH	EAKILQTV	TTYGTNTAYTTYTAYACNTTYCA	ACNGTYTGNARDATYTTNGCYTC	512	3072	0.764706	60.8	61.3	92.5	13	282	YRGLGPV	TAALMFM	TAYMGNGGNYTNGGNCCNGT	ATRAACATNARNGCNGCNGT	8192	1024	52	88	55.1035
Dip_967	NP_001246771.1_15564249_15565125	420	7	39	170	LASDNYFQ	QKGIDLDM	YTNGCNWSNGAYAAYTAYTTYCA	ATRTCNARRTCDATNCCYTTYTG	8192	1536	0.48	23	62.6	90	21	180	TGEQTAI	AYWNIVL	ACNGGNGARCARACNGCNAT	ARNACDATRTTCCARTANGC	1024	384	67	96	55.0942
Dip_968	NP_651934.2_684580_686040	411	6	26	154	VVTGRKED	KEPIFEVT	GTNGTNACNGGNMGNAARGARGA	GTNACYTCRAADATNGGYTCYTT	8192	768	0.513043	10.7143	63.7	98	8	173	AKTNTYI	QIEAHIA	GCNAARACNAAYACNTAYAT	GCDATRTGNGCYTCDATYTG	512	288	66.2	100	55.0662
Dip_969	NP_995833.1_14498812_14501296	2001	6	215	873	LEIYSMPD	NPKEFRTI	YTNGARATHTAYWSNATGCCNGA	ATNGTNCKRAAYTCYTTNGGRTT	6144	2048	0.564725	136.429	60.2	92.5	117	915	GYMKAEP	EVAKKIG	GGNTAYATGAARGCNGARCC	CCDATYTTYTTNGCNACYTC	128	384	69.9	93	55.0407
Dip_970	NP_733059.1_24882982_24884352	525	5	208	374	GDLFAIMA	NMDIFDTF	GGNGAYYTNTTYGCNATHATGGC	AANGTRTCRAADATRTCCATRTT	1536	192	0.528302	29.5	65.7	98.5	178	455	PNIQVHC	FKNPADY	CCNAAYATHCARGTNCAYTG	TARTCNGCNGGRTTYTTRAA	384	256	74.8	100	55.0339
Dip_971	NP_732925.1_23953445_23955305	1545	6	94	600	RDLKTKKA	EKTHIADF	MGNGAYYTNAARACNAARAARGC	AARTCNGCDATRTGNGTYTTYTC	4096	768	0.709544	153.429	61.8	90.5	41	633	TGKDWKP	ETVMYPA	ACNGGNAARGAYTGGAARCC	GCNGGRTACATNACNGTYTC	128	256	70.9	90.5	54.9508
Dip_972	NP_650583.1_17000110_17001573	684	6	132	351	AQIDWHDF	EHMRIGLL	GCNCARATHGAYTGGCAYGAYTT	ARNARNCCDATNCKCATRTGYTC	192	6144	0.625616	41.7143	65.6	98	83	362	VKYRANW	WVEQRDK	GTNAARTAYMGNGCNAAYTG	TTRTCNCKYTGYTCNACCCA	1024	256	70.4	90.5	54.93
Dip_973	NP_726235.2_22724530_22725542	879	6	30	314	PANTPAVF	QFTVDAGD	CCNGCNAAYACNCCNGCNGTNTT	TCNCCNGCRTCNACNGTRAAYTG	8192	2048	0.227437	27.1429	61	97	2	337	PWHVEIM	NIPTQVH	CCNTGGCAYGTNGARATHAT	TGNACYTGNGTNGGDATRTT	192	768	73.9	94	54.9243
Dip_974	NP_573232.1_17653821_17655458	351	9	165	273	LLMAIHFH	HPVMPALI	YTNYTNATGGCNATHCAYTTYCA	ATNARNGCNGGCATNACNGGRTG	3072	4096	0.539216	14.1	60	93	136	281	AIEWLQW	EVYVNSL	GCNATHGARTGGYTNCARTG	ARNSWRTTNACRTANACYTC	384	4096	59.4	85.5	54.9166
Dip_975	NP_649713.1_7250019_7250695	399	9	24	148	ILQHPAEE	TQPTEGCL	ATHYTNCARCAYCCNGCNGARGA	ARRCANCCYTCNGTNGGYTGNGT	3072	4096	0.610619	28.5	61.7	96.5	6	194	CWCSALP	AVEHQSK	TGYTGGTGYWSNGCNYTNCC	TTNSWYTGRTGYTCNACNGC	2048	2048	49.3	89	54.9164
Dip_976	NP_001096933.1_10012270_10013989	693	6	132	354	CIVDEATQ	PYRAQVEL	TGYATHGTNGAYGARGCNACNCA	ARYTCNACYTGNGCNCKRTANGG	1536	8192	0.729858	72.2857	63.4	97	25	394	GKTQTLV	NTVDQYQ	GGNAARACNCARACNYTNGT	TGRTAYTGRTCNACNGTRTT	2048	256	62	99	54.8878
Dip_977	NP_610891.1_13595922_13596498	369	8	20	134	RHGNEDTM	DEIDIGDS	MGNCAYGGNAAYGARGAYACNAT	SWRTCNCCDATRTCDATYTCRTC	2048	2304	0.634615	25	61	92	12	193	QTWKEFE	VFGSLKP	CARACNTGGAARGARTTYGA	GGYTTNARNSWNCCRAANAC	64	8192	60.2	92	54.8772
Dip_978	NP_476759.1_21555188_21556363	516	8	152	315	HLFCAGGC	VFSTVKEI	CAYYTNTTYTGYGCNGGNGGNTG	ATYTCYTTNACNGTNSWRAANAC	4096	8192	0.509554	23.8889	49.9	94.5	122	340	PHNCQKF	YFRNLEV	CCNCAYAAYTGYCARAARTT	ACYTCNARRTTNCKRAARTA	128	1024	70.4	90.5	54.8771
Dip_979	NP_651658.1_29034870_29036992	1404	5	122	581	YATDFNHK	HIYQVRLT	TAYGCNACNGAYTTYAAYCAYAA	GTNARNCKNACYTGRTADATRTG	512	6144	0.465632	75.8333	69.3	95	44	700	GQMFMYD	DFKQVLM	GGNCARATGTTYATGTAYGA	ATNARNACYTGYTTRAARTC	32	512	75.2	94.5	54.8725
Dip_980	NP_650542.1_16439612_16440403	423	7	17	149	HLHYLNDI	VFKEGAAE	CAYYTNCAYTAYYTNAAYGAYAT	TCNGCNGCNCCYTCYTTRAANAC	2048	2048	0.444444	14.875	58.6	94.5	8	261	SNLVAEH	NITDEEK	WSNAAYYTNGTNGCNGARCA	TTYTCYTCRTCNGTDATRTT	8192	192	63.7	99	54.8707
Dip_981	NP_608608.2_1595891_1596421	420	8	13	144	LLHQKLQM	PKTEDQLE	YTNYTNCAYCARAARYTNCARAT	TCNARYTGRTCYTCNGTYTTNGG	8192	2048	0.776786	33.6667	55.2	96.5	1	153	VAAGFPD	DAEVMLK	GTNGCNGCNGGNTTYCCNGA	TTNARCATNACYTCNGCRTC	2048	512	66.6	86	54.857
Dip_982	NP_611385.1_18853460_18854264	393	8	47	169	FPENVLGY	MIYYLTNS	TTYCCNGARAAYGTNYTNGGNTA	SWRTTNGTNARRTARTADATCAT	4096	3072	0.634783	31.5556	59.7	89	29	240	FIQGGDW	GHFAALE	TTYATHCARGGNGGNGAYTG	TCNARNGCNGCRAARTGNCC	384	2048	66.3	89.5	54.855
Dip_983	NP_001259982.1_3035644_3037150	798	6	155	412	KVERTYGD	GQTKKMNA	AARGTNGARMGNACNTAYGGNGA	GCRTTCATYTTYTTNGTYTGNCC	4096	256	0.207171	21.5714	65.9	96	136	422	EVGNHLH	DYVHMLN	GARGTNGGNAAYCAYYTNCA	TTNARCATRTGNACRTARTC	1024	256	66.8	97.5	54.842
Dip_984	NP_609608.1_13182906_13183399	357	10	10	120	TFCYFAGM	FTLINFVL	ACNTTYTGYTAYTTYGCNGGNAT	ARNACRAARTTDATNARNGTRAA	1024	6144	0.598039	22.8182	60.3	88.5	2	158	PSKVFVG	YPLASYF	CCNWSNAARGTNTTYGTNGG	AARTANSWNGCNARNGGRTA	4096	8192	47	87	54.8293
Dip_985	NP_609302.1_9610601_9611346	369	7	23	137	FNEWTDGH	IFFQAKGV	TTYAAYGARTGGACNGAYGGNCA	ACNCCYTTNGCYTGRAARAADAT	256	768	0.37037	17.125	71	92.5	3	145	REWDIND	HDHPRPE	MGNGARTGGGAYATHAAYGA	TCNGGNCKNGGRTGRTCRTG	192	1024	65.8	86	54.7612
Dip_986	NP_523415.1_19732889_19734230	810	6	100	361	YHKPPTAF	MEPLNNLQ	TAYCAYAARCCNCCNACNGCNTT	TGNARRTTRTTNARNGGYTCCAT	2048	2048	0.570093	47.7143	60	99	47	404	DRGFIYW	TWKEIPA	GAYMGNGGNTTYATHTAYTG	GCNGGDATYTCYTTCCANGT	768	192	72.9	91.5	54.7508
Dip_987	NP_001286383.1_13233469_13234897	1089	6	98	452	NDICREYE	FHFMTVQA	AAYGAYATHTGYMGNGARTAYGA	GCYTGNACNGTCATRAARTGRAA	768	256	0.867647	139.286	68.4	88.5	66	485	RFAPVYK	FFGCTEC	MGNTTYGCNCCNGTNTAYAA	CAYTCNGTRCANCCRAARAA	2048	256	67	90.5	54.7161
Dip_988	NP_650257.1_13054640_13055835	624	7	23	222	GDGSMFYF	IDQNTFEV	GGNGAYGGNWSNATGTTYTAYTT	ACYTCRAANGTRTTYTGRTCDAT	2048	384	0.388601	27.875	63.1	97	15	253	INYLLCA	DPNTYYV	ATHAAYTAYYTNYTNTGYGC	ACRTARTANGTRTTNGGRTC	1536	256	61	93	54.7024
Dip_989	NP_572302.2_6243872_6244952	729	8	142	376	CIYQSLCD	NMKLLGHF	TGYATHTAYCARWSNYTNTGYGA	AARTGNCCNARNARYTTCATRTT	6144	2048	0.737864	52.1111	52.3	94	128	396	EIFVLRD	EDKPTYR	GARATHTTYGTNYTNMGNGA	CKRTANGTNGGYTTRTCYTC	3072	512	63.3	92.5	54.6914
Dip_990	NP_001286743.1_22687104_22688721	819	7	13	277	PEILEMIF	DIGMAYLT	CCNGARATHYTNGARATGATHTT	GTNARRTANGCCATNCCDATRTC	1152	1536	0.466403	36.125	64.4	92	2	370	PPEGTHI	IDLYGCT	CCNCCNGARGGNACNCAYAT	GTRCANCCRTANARRTCDAT	1024	768	64.8	92	54.6681
Dip_991	NP_001286573.1_18417576_18418965	696	8	172	395	LEAQVTIE	VDPEYHPK	YTNGARGCNCARGTNACNATHGA	TTNGGRTGRTAYTCNGGRTCNAC	6144	1024	0.769231	42.2222	64.1	87	108	408	VDPKYHK	GAVINKL	GTNGAYCCNAARTAYCAYAA	ARYTTRTTDATNACNGCNCC	256	1536	67.9	84	54.6634
Dip_992	NP_725133.1_12331037_12332098	792	5	31	286	HITPYNFE	DYIEKFMK	CAYATHACNCCNTAYAAYTTYGA	TTCATRAAYTTYTCDATRTARTC	768	96	0.510204	55.5	74.2	93.5	14	336	ALFKCWD	TWKRIGE	GCNYTNTTYAARTGYTGGGA	TCNCCDATNCKYTTCCANGT	256	768	70.6	97	54.6552
Dip_993	NP_651410.1_25655469_25657350	1110	6	65	426	LKNGAKVN	NATDKWGF	YTNAARAAYGGNGCNAARGTNAA	AANCCCCAYTTRTCNGTNGCRTT	4096	512	0.324859	25.2857	65.3	95	36	462	LLNEKNK	KNQEGQT	YTNYTNAAYGARAARAAYAA	GTYTGNCCYTCYTGRTTYTT	1024	128	65	100	54.6497
Dip_994	NP_001259086.1_1117967_1119017	420	7	143	274	RKNFNEGD	CAEHLLPP	MGNAARAAYTTYAAYGARGGNGA	GGNGGNARNARRTGYTCNGCRCA	1024	8192	0.464	20.5	59.8	92	124	367	MNRHHMA	TYIMVNE	ATGAAYMGNCAYCAYATGGC	TCRTTNACCATDATRTANGT	64	192	68.8	94	54.6229
Dip_995	NP_610209.2_6182509_6184348	525	6	109	275	TNHEKEMV	FKMVFLVI	ACNAAYCAYGARAARGARATGGT	ATNACNARRAANACCATYTTRAA	128	1024	0.23125	15.1429	66.8	97	100	284	LIQAVNI	FGAMHGL	YTNATHCARGCNGTNAAYAT	ARNCCRTGCATNGCNCCRAA	1536	512	63.4	99	54.622
Dip_996	NP_573125.1_16412815_16413629	678	7	31	248	IWVLTGDK	YKNIVFMG	ATHTGGGTNYTNACNGGNGAYAA	CCCATRAANACDATRTTYTTRTA	3072	192	0.566667	38.75	69.6	91	5	261	GATAVED	FQFHTLF	GGNGCNACNGCNGTNGARGA	AANARNGTRTGRAAYTGRAA	2048	512	62.2	90	54.613
Dip_997	NP_001287106.1_18619376_18620191	492	7	31	186	QQDAHEFF	YQESTKQL	CARCARGAYGCNCAYGARTTYTT	ARYTGYTTNGTNSWYTCYTGRTA	256	4096	0.511278	23.375	59.2	97.5	23	204	AKHLAGY	FHLKRFE	GCNAARCAYYTNGCNGGNTA	TCRAANCKYTTNARRTGRAA	2048	1024	59.6	98	54.6123
Dip_998	NP_001287187.1_5823704_5824307	438	7	53	190	VDTHRDQF	ECTDKILL	GTNGAYACNCAYMGNGAYCARTT	ARNARDATYTTRTCNGTRCAYTC	2048	3072	0.472	23.875	63.1	90.5	30	209	IERLDDW	FYIVQKR	ATHGARMGNYTNGAYGAYTG	CKYTTYTGNACDATRTARAA	1536	384	66.6	94	54.5958
Dip_999	NP_001137724.1_21304334_21307099	645	5	93	299	NVDTAGMY	NKAGETPY	AAYGTNGAYACNGCNGGNATGTA	TANGGNGTYTCNCCNGCYTTRTT	1024	2048	0.315	25.3333	70.3	98.5	61	312	VNVGDKY	HQKTILG	GTNAAYGTNGGNGAYAARTA	CCNARDATNGTYTTYTGRTG	512	768	69.2	100	54.5772
Dip_1000	NP_476956.3_6649380_6650095	612	7	41	236	PMKLRAFH	QECPLYEV	CCNATGAARYTNMGNGCNTTYCA	ACYTCRTANARNGGRCAYTCYTG	4096	1024	0.390533	22.25	62	97.5	33	251	PFIPTHM	ANNFTRD	CCNTTYATHCCNACNCAYAT	TCNCKNGTRAARTTRTTNGC	768	1024	66.8	88	54.5707
Dip_1001	NP_001188827.2_16910671_16911640	513	6	84	246	QKVYGGEK	DKAILVWL	CARAARGTNTAYGGNGGNGARAA	ARCCANACNARDATNGCYTTRTC	1024	3072	0.432258	22.8571	60.9	100	75	256	FMKEINE	KNAYEYW	TTYATGAARGARATHAAYGA	CARTAYTCRTANGCRTTYTT	48	128	74.9	89.5	54.5666
Dip_1002	NP_001303333.1_21054993_21055744	420	8	22	153	LTWTMRDD	TDGFMHFA	YTNACNTGGACNATGMGNGAYGA	GCRAARTGCATRAANCCRTCNGT	2048	256	0.644628	34.8889	62.2	87	9	173	ARNNPLD	NDKQCHL	GCNMGNAAYAAYCCNYTNGA	ARRTGRCAYTGYTTRTCRTT	4096	128	65.2	89	54.5365
Dip_1003	NP_001261597.1_8721660_8724133	1977	5	94	744	DEFDIQKY	EKACLTYA	GAYGARTTYGAYATHCARAARTA	GCRTANGTNARRCANGCYTTYTC	192	2048	0.609873	153.667	67.7	92	50	802	FPDCVGE	AGDCFFQ	TTYCCNGAYTGYGTNGGNGA	TGRAARAARCARTCNCCNGC	512	256	70.2	95.5	54.5364
Dip_1004	NP_001246814.1_17370219_17371834	822	8	30	295	DAGFPIPE	VNDNSPIF	GAYGCNGGNTTYCCNATHCCNGA	AADATNGGNSWRTTRTCRTTNAC	3072	6144	0.7393	76.8889	57.6	88.5	22	414	FEIVVNA	NDNAPEF	TTYGARATHGTNGTNAAYGC	AAYTCNGGNGCRTTRTCRTT	384	256	68.2	85	54.5324
Dip_1005	NP_001286693.1_21692769_21693659	345	8	51	157	FLPGDYVC	NAAREREE	TTYYTNCCNGGNGAYTAYGTNTG	TCYTCNCKYTCNCKNGCNGCRTT	4096	8192	0.31	10.8889	52.2	90.5	11	181	NLKTDIA	DVVIGNP	AAYYTNAARACNGAYATHGC	GGRTTNCCDATNACNACRTC	768	768	65	98	54.5263
Dip_1006	NP_001261123.1_21315235_21316639	633	7	159	361	FHGDCFDE	YVVAELFT	TTYCAYGGNGAYTGYTTYGAYGA	GTRAANARYTCNGCNACNACRTA	256	4096	0.523316	46.25	63.8	93	9	377	LNHTANE	FVNRLGI	YTNAAYCAYACNGCNAAYGA	ATNCCNARNCKRTTNACRAA	1024	4096	62	93	54.5102
Dip_1007	NP_725830.1_18808889_18809975	408	8	216	343	AHNWGFWT	MGITNCAA	GCNCAYAAYTGGGGNTTYTGGAC	GCNGCRCARTTNGTDATNCCCAT	128	768	0.61157	31.8889	68.3	90.5	165	361	EEKKFIE	VGFIVTN	GARGARAARAARTTYATHGA	TTNGTNACDATRAANCCNAC	96	1536	62.8	82	54.4993
Dip_1008	NP_001303424.1_5372674_5374175	537	7	125	295	ARQCPYFY	CQAFFNFL	GCNMGNCARTGYCCNTAYTTYTA	ARRAARTTRAARAANGCYTGRCA	2048	512	0.756757	46.5	63.4	91	66	426	TLYWQHP	VFGKENL	ACNYTNTAYTGGCARCAYCC	ARRTTYTCYTTNCCRAANAC	256	512	69.3	88	54.4786
Dip_1009	NP_001287518.1_25098005_25098469	363	8	22	134	FQPPEPTY	EKNLYADI	TTYCARCCNCCNGARCCNACNTA	ATRTCNGCRTANARRTTYTTYTC	2048	1024	0.386792	13.7778	62.1	98.5	13	143	PGPIAAK	AAWQAMR	CCNGGNCCNATHGCNGCNAA	CKCATNGCYTGCCANGCNGC	3072	256	57.2	87.5	54.4779
Dip_1010	NP_608525.1_453261_454270	588	7	33	220	KELHPDKN	DGEPGDLI	AARGARYTNCAYCCNGAYAARAA	ATNARRTCNCCNGGYTCNCCRTC	1024	4096	0.320225	18.375	61.7	96.5	22	243	NEIKKAY	DDLYTNV	AAYGARATHAARAARGCNTA	ACRTTNGTRTANARRTCRTC	192	512	67.2	89	54.4689
Dip_1011	NP_001188955.2_15957993_15959317	771	7	81	329	TPKNRYGW	VDKGIRAY	ACNCCNAARAAYMGNTAYGGNTG	TANGCNCKDATNCCYTTRTCNAC	4096	6144	0.642857	66.5	65	94	63	410	NSFDAFN	GIYVCVA	AAYWSNTTYGAYGCNTTYAA	GCNACRCANACRTADATNCC	1024	768	59.7	91	54.4573
Dip_1012	NP_001138179.1_9101565_9102233	351	7	19	127	MNELDLFG	MFENIECE	ATGAAYGARYTNGAYYTNTTYGG	TCRCAYTCDATRTTYTCRAACAT	1024	96	0.27451	8.5	61.5	99	9	135	IGMAKAA	WPLFFCY	ATHGGNATGGCNAARGCNGC	TARCARAARAANARNGGCCA	384	256	60.8	94	54.4431
Dip_1013	NP_001261366.1_3322925_3324636	666	5	120	333	ESINIMAD	NDDWAFGN	GARWSNATHAAYATHATGGCNGA	TTNCCRAANGCCCARTCRTCRTT	2304	256	0.223301	19.6667	64.1	100	96	346	NLPQYMI	PWDFQAE	AAYYTNCCNCARTAYATGAT	TCNGCYTGRAARTCCCANGG	256	128	74	100	54.4334
Dip_1014	NP_001246602.1_3457411_3458840	558	6	109	286	IMHGLEPQ	MPQPMKEL	ATHATGCAYGGNYTNGARCCNCA	ARYTCYTTCATNGGYTGNGGCAT	1536	256	0.339181	20.1429	64.7	98	81	295	IDTPGHE	VKNAYVE	ATHGAYACNCCNGGNCAYGA	TCNACRTANGCRTTYTTNAC	768	512	69.4	93	54.4031
Dip_1015	NP_001188949.1_15953901_15954773	549	6	74	248	DEGEYTCV	EVTFDDAG	GAYGARGGNGARTAYACNTGYGT	CCNGCRTCRTCRAANGTNACYTC	512	1024	0.541401	31.7143	65.8	97	39	268	IIWEKDG	IEATARL	ATHATHTGGGARAARGAYGG	ARNCKNGCNGTNGCYTCDAT	72	6144	63.5	97.5	54.344
Dip_1016	NP_001188536.1_2046015_2046983	678	6	35	252	KIYKRHWI	CINPIIYV	AARATHTAYAARMGNCAYTGGAT	ACRTADATDATNGGRTTDATRCA	384	864	0.540284	52.2857	60.5	94	24	260	YVMIAHH	IMNKQYR	TAYGTNATGATHGCNCAYCA	CKRTAYTGYTTRTTCATDAT	192	96	73.2	94	54.3062
Dip_1017	NP_001261273.1_1665420_1666034	357	5	78	188	DEEMMKYI	QFVPTNMA	GAYGARGARATGATGAARTAYAT	GCCATRTTNGTNGGNACRAAYTG	32	512	0.392157	17.8333	71.1	98.5	70	196	AETNKRD	VNFMQHN	GCNGARACNAAYAARMGNGA	TTRTGYTGCATRAARTTNAC	1024	64	69.7	98.5	54.2753
Dip_1018	NP_649413.3_22734908_22735983	540	6	40	211	LKNVCFVN	DEVQTGFG	YTNAARAAYGTNTGYTTYGTNAA	CCRAANCCNGTYTGNACYTCRTC	2048	1024	0.487342	31.8571	64	89.5	14	235	WHTTNIY	DIVTMAK	TGGCAYACNACNAAYATHTA	TTNGCCATNGTNACDATRTC	192	384	71	99	54.2408
Dip_1019	NP_001284845.1_3876454_3877458	492	6	102	257	GDQFKIPE	WTFQATRM	GGNGAYCARTTYAARATHCCNGA	ATNCKNGTNGCYTGRAANGTCCA	768	2048	0.536913	32.7143	68.9	97	94	274	KPCVSAF	KPDQMQV	AARCCNTGYGTNWSNGCNTT	ACYTGCATYTGRTCNGGYTT	4096	64	61	96.5	54.2374
Dip_1020	NP_001137909.1_8275986_8276502	405	9	35	161	IRMSAENK	VQAYTSQG	ATHMGNATGWSNGCNGARAAYAA	CCYTGNSWNGTRTANGCYTGNAC	6144	8192	0.566667	19.1	52.8	95	24	174	IQNLRPA	KEIAVQT	ATHCARAAYYTNMGNCCNGC	GTYTGNACNGCDATYTCYTT	3072	384	63	85	54.2138
Dip_1021	NP_524654.2_17543722_17544932	426	6	31	164	GNTLKAME	GHISKDCR	GGNAAYACNYTNAARGCNATGGA	CKRCARTCYTTNSWDATRTGNCC	2048	6144	0.220472	9.14286	58.9	95	17	199	HPDINFV	KIDEEYM	CAYCCNGAYATHAAYTTYGT	ATRTAYTCYTCRTCDATYTT	192	96	74.2	97.5	54.2054
Dip_1022	NP_001262419.1_9521415_9521976	366	8	28	141	FREKSNIE	EKLRKDNG	TTYMGNGARAARWSNAAYATHGA	CCRTTRTCYTTNCKNARYTTYTC	6144	2048	0.495327	19.5556	52.5	89	9	173	VLYHNMK	KHNPIKN	GTNYTNTAYCAYAAYATGAA	TTYTTDATNGGRTTRTGYTT	256	192	71.5	91	54.1749
Dip_1023	NP_001163833.1_23162211_23162872	375	7	87	203	GLCIWLQQ	FKTTSCPV	GGNYTNTGYATHTGGYTNCARCA	ACNGGRCANSWNGTNGTYTTRAA	3072	8192	0.363636	15.375	52.7	98	71	213	GVDINGY	DFLIRHG	GGNGTNGAYATHAAYGGNTA	CCRTGNCKDATNARRAARTC	768	1536	64.2	99	54.1658
Dip_1024	NP_001163092.1_8959689_8960213	381	9	14	132	HENGSLFD	DVYAFGLI	CAYGARAAYGGNWSNYTNTTYGA	ATNARNCCRAANGCRTANACRTC	8192	4096	0.321429	12.7	56.5	92.5	4	141	WTQLWLV	WEIARRC	TGGACNCARYTNTGGYTNGT	CANCKNCKNGCDATYTCCCA	512	1536	55.2	92	54.1176
Dip_1025	NP_001286851.1_24612174_24613287	429	6	154	288	AVKVQHPY	DPHPGNIL	GCNGTNAARGTNCARCAYCCNTA	ARDATRTTNCCNGGRTGNGGRTC	2048	3072	0.507812	29	64.2	100	72	311	YIKVGQH	DHGLYAN	TAYATHAARGTNGGNCARCA	TTNGCRTANARNCCRTGRTC	384	1024	70.1	89	54.0725
Dip_1026	NP_524337.1_13036499_13037813	594	6	165	354	GLHTKMIQ	YKLPGFAD	GGNYTNCAYACNAARATGATHCA	TCNGCRAANCCNGGNARYTTRTA	1536	4096	0.505495	36	66.7	96	125	362	VPTKYGI	IPGEFNV	GTNCCNACNAARTAYGGNAT	ACRTTRAAYTCNCCNGGDAT	1024	384	69.4	90.5	54.0683
Dip_1027	NP_524034.2_12152379_12153558	762	7	140	385	NFTGCIEN	MIDRCNPN	AAYTTYACNGGNTGYATHGARAA	TTNGGRTTRCANCKRTCDATCAT	768	768	0.578947	51.125	67.3	86	127	416	GVPNVQE	YAGAVCH	GGNGTNCCNAAYGTNCARGA	TGRCANACNGCNCCNGCRTA	1024	1024	65.8	91	54.0426
Dip_1028	NP_731930.3_14636899_14637704	435	9	51	187	NIEDVNDN	QDVNDNAP	AAYATHGARGAYGTNAAYGAYAA	GGNGCRTTRTCRTTNACRTCYTG	384	512	0.747967	35.7	62.4	88	28	207	HYLTVEA	EDLPGGS	CAYTAYYTNACNGTNGARGC	SWNCCNCCNGGNARRTCYTC	1024	8192	55.8	87.5	54.0064
Dip_1029	NP_611263.1_17754800_17756378	834	7	63	332	PGDGVVDP	VFKHDQPL	CCNGGNGAYGGNGTNGTNGAYCC	ARNGGYTGRTCRTGYTTRAANAC	4096	1024	0.565385	61.375	59	92	15	360	QTRLDEY	MEEKQGW	CARACNMGNYTNGAYGARTA	CANCCYTGYTTYTCYTCCAT	2048	64	70	88	54.0003
Dip_1030	NP_724472.3_6251937_6253172	1020	5	26	357	VIDQTYAF	HFIQRWNA	GTNATHGAYCARACNTAYGCNTT	GCRTTCCANCKYTGDATRAARTG	1536	384	0.754717	95.3333	70.5	95	18	446	WAHHEKI	YIENQFF	TGGGCNCAYCAYGARAARAT	AARAAYTGRTTYTCDATRTA	64	96	73.9	90	53.9935
Dip_1031	NP_523591.2_17518568_17519945	417	7	220	350	PDTTHPDF	ECNYGGRV	CCNGAYACNACNCAYCCNGAYTT	ACNCKNCCNCCRTARTTRCAYTC	2048	2048	0.637097	22	61.6	93	196	432	VVLQNCH	NADIMKD	GTNGTNYTNCARAAYTGYCA	TCYTTCATDATRTCNGCRTT	1024	96	69.1	89	53.9548
Dip_1032	NP_477177.1_9103883_9105388	1014	7	169	498	YWLFYIVQ	FQLIQNDV	TAYTGGYTNTTYTAYATHGTNCA	ACRTCRTTYTGDATNARYTGRAA	768	768	0.394558	38.375	63.9	90.5	19	521	ENWGENT	EEVVDPK	GARAAYTGGGGNGARAAYAC	TTNGGRTCNACNACYTCYTC	64	512	65.6	91	53.9168
Dip_1033	NP_524026.1_11682311_11683407	375	6	76	192	METGPDGK	VEGIKLAP	ATGGARACNGGNCCNGAYGGNAA	GGNGCNARYTTDATNCCYTCNAC	1024	6144	0.354545	11.7143	63.4	95	40	205	CMKEDDI	EPVDIDT	TGYATGAARGARGAYGAYAT	GTRTCDATRTCNACNGGYTC	32	384	71.1	95	53.9033
Dip_1034	NP_730569.1_20799174_20799990	534	7	52	221	WDHAGGNE	NPFMRVHE	TGGGAYCAYGCNGGNGGNAAYGA	TCRTGNACNCKCATRAANGGRTT	512	1024	0.487654	30.375	67.6	96.5	19	244	EAAIVDP	TMGFLRK	GARGCNGCNATHGTNGAYCC	TTNCKNARRAANCCCATNGT	768	2048	62.6	85	53.8845
Dip_1035	NP_001097661.2_22303062_22303608	348	8	17	124	TCICKKGW	WNGKHCTI	ACNTGYATHTGYAARAARGGNTG	ATNGTRCARTGYTTNCCRTTCCA	768	256	0.29703	10.7778	71.6	95	5	132	PTCSGHG	EGCPNSC	CCNACNTGYWSNGGNCAYGG	CANSWRTTNGGRCANCCYTC	4096	2048	51	86.5	53.8719
Dip_1036	NP_001247007.1_9655598_9657336	1356	6	33	476	EKQRLTDA	EFMAFIKG	GARAARCARMGNYTNACNGAYGC	CCYTTDATRAANGCCATRAAYTC	4096	192	0.203661	34	64.1	95	22	495	EVKDQYD	KPFRWIL	GARGTNAARGAYCARTAYGA	ARDATCCANCKRAANGGYTT	128	768	69.1	94	53.8591
Dip_1037	NP_609318.1_9891350_9892462	561	9	160	338	LKGHRKGE	AKATQEAD	YTNAARGGNCAYMGNAARGGNGA	TCNGCYTCYTGNGTNGCYTTNGC	8192	2048	0.497076	36.7	54.6	90.5	47	346	KLDEKRC	NVLIIQD	AARYTNGAYGARAARMGNTG	TCYTGDATDATNARNACRTT	1024	1152	60.1	88	53.8285
Dip_1038	NP_649565.1_5637265_5638582	732	8	112	347	GVCVGMGM	TKGAHGHL	GGNGTNTGYGTNGGNATGGGNAT	ARRTGNCCRTGNGCNCCYTTNGT	2048	4096	0.532751	49.4444	53.4	94.5	45	423	LPCQVAA	FGGTNAC	YTNCCNTGYCARGTNGCNGC	CANGCRTTNGTNCCNCCRAA	2048	1024	61.8	90.5	53.811
Dip_1039	NP_001287126.1_20013517_20014526	492	9	85	240	LHATDLDE	EYMLQVKA	YTNCAYGCNACNGAYYTNGAYGA	GCYTTNACYTGNARCATRTAYTC	8192	512	0.644295	32.9	61.4	91.5	34	288	TISVTDG	ENLPIGT	ACNATHWSNGTNACNGAYGG	GTNCCDATNGGNARRTTYTC	6144	1536	55.1	85.5	53.8018
Dip_1040	NP_476617.1_6209235_6211136	750	5	101	342	PEGCTKCF	CEDCAPGY	CCNGARGGNTGYACNAARTGYTT	TANCCNGGNGCRCARTCYTCRCA	1024	1024	0.709957	77.1667	69.2	95	75	366	CFCKKNV	CNGHAET	TGYTTYTGYAARAARAAYGT	GTYTCNGCRTGNCCRTTRCA	64	256	70.8	95.5	53.7798
Dip_1041	NP_608841.1_4465379_4467003	1452	7	99	574	HLIYTIKD	IKTYRKTA	CAYYTNATHTAYACNATHAARGA	GCNGTYTTNCKRTANGTYTTDAT	2304	3072	0.546237	86.5	60.5	89.5	77	586	RFLEGYY	QGNDIMQ	MGNTTYYTNGARGGNTAYTA	TGCATDATRTCRTTNCCYTG	2048	96	66.9	89	53.7536
Dip_1042	NP_733291.1_29497386_29498005	345	7	62	168	IYEVINVH	ECLIDMLT	ATHTAYGARGTNATHAAYGTNCA	GTNARCATRTCDATNARRCAYTC	1152	1536	0.23	6.625	61.2	93	49	177	IGTYEKC	IPNLKFL	ATHGGNACNTAYGARAARTG	ARRAAYTTNARRTTNGGDAT	384	1536	66.4	93	53.7325
Dip_1043	NP_001097110.1_7184614_7185074	348	8	21	128	IEKFLEFQ	HVAKTVAM	ATHGARAARTTYYTNGARTTYCA	ATNGCNACNGTYTTNGCNACRTG	768	4096	0.405941	13.2222	60.6	92	5	140	ALTTYFF	DHVIDVV	GCNYTNACNACNTAYTTYTT	ACNACRTCDATNACRTGRTC	2048	384	57.9	93	53.7245
Dip_1044	NP_001036429.1_4131306_4131979	543	6	27	199	EGVLITQQ	YHVTVMPC	GARGGNGTNYTNATHACNCARCA	CANGGCATNACNGTNACRTGRTA	6144	1024	0.525	36	63	94	10	207	EITLQDC	YDKKLEA	GARATHACNYTNCARGAYTG	GCYTCNARYTTYTTRTCRTA	768	256	68.1	96.5	53.7163
Dip_1045	NP_001097250.1_9990665_9992696	876	5	164	447	AQIKEMVE	VEHPDKFL	GCNCARATHAARGARATGGTNGA	ARRAAYTTRTCNGGRTGYTCNAC	384	1024	0.0505415	6.16667	69.9	100	149	455	NAVGYDD	KFGMQPS	AAYGCNGTNGGNTAYGAYGA	SWNGGYTGCATNCCRAAYTT	512	512	67.3	100	53.7119
Dip_1046	NP_001284924.1_6088271_6089706	420	6	137	268	NGEIWVFN	MNAQLPAD	AAYGGNGARATHTGGGTNTTYAA	TCNGCNGGNARYTGNGCRTTCAT	384	2048	0.651376	27.2857	66.9	96	123	284	LFHYNGH	PINIALK	YTNTTYCAYTAYAAYGGNCA	TTNARNGCDATRTTDATNGG	512	2304	64.4	95	53.6619
Dip_1047	NP_001247198.1_19897744_19898194	360	8	18	129	FSYEHFYV	MYELEYFY	TTYWSNTAYGARCAYTTYTAYGT	TARAARTAYTCNARYTCRTACAT	1024	256	0.465347	19.2222	56.4	93	8	147	EEDINQI	GIETLPF	GARGARGAYATHAAYCARAT	AANGGNARNGTYTCDATNCC	96	3072	65.8	87.5	53.6365
Dip_1048	NP_477202.2_17413101_17413703	438	7	24	161	EVDKHIGC	KQVMEEKL	GARGTNGAYAARCAYATHGGNTG	ARYTTYTCYTCCATNACYTGYTT	768	256	0.423077	17	69.1	93	15	172	VPTTVEK	NVEVMTM	GTNCCNACNACNGTNGARAA	ATNGTCATNACYTCNACRTT	2048	256	63.2	87	53.6189
Dip_1049	NP_001259780.1_22537255_22538721	582	9	114	299	YRNAGGCT	FGDHDLRA	TAYMGNAAYGCNGGNGGNTGYAC	GCNCKNARRTCRTGRTCNCCRAA	4096	4096	0.66092	46.4	58.8	87.5	35	313	LHEKLVD	IKPFLSP	YTNCAYGARAARYTNGTNGA	GGNSWNARRAANGGYTTDAT	2048	6144	53.4	92	53.5837
Dip_1050	NP_723147.1_6041313_6042011	375	7	53	169	LGICNGCQ	YPMNPNGS	YTNGGNATHTGYAAYGGNTGYCA	SWNCCRTTNGGRTTCATNGGRTA	3072	2048	0.669725	31.75	59.3	98	14	194	GFSYADT	MPHPERC	GGNTTYWSNTAYGCNGAYAC	CANCKYTCNGGRTGNGGCAT	2048	512	60.4	93	53.5558
Dip_1051	NP_001286727.1_22474413_22475985	465	8	142	288	NSTNKYQV	IKVIMVTG	AAYWSNACNAAYAARTAYCARGT	CCNGTNACCATDATNACYTTDAT	2048	1152	0.797101	22.2222	59.5	94.5	19	391	EAVETLG	GAIVAVT	GARGCNGTNGARACNYTNGG	GTNACNGCNACDATNGCNCC	2048	3072	54.2	94	53.5487
Dip_1052	NP_001188784.1_10492788_10494195	1002	6	109	434	MWPEGAQD	KKFNHCNK	ATGTGGCCNGARGGNGCNCARGA	TTRTTRCARTGRTTRAAYTTYTT	256	128	0.514196	65.7143	67.9	91.5	69	463	THYAGDV	KFKNMKR	ACNCAYTAYGCNGGNGAYGT	CKYTTCATRTTYTTRAAYTT	512	64	66.8	92	53.5359
Dip_1053	NP_609981.1_19531094_19532110	402	7	69	194	VFSQATET	IHHPAEPV	GTNTTYWSNCARGCNACNGARAC	ACNGGYTCNGCNGGRTGRTGDAT	8192	1536	0.268908	12.5	55.6	97.5	7	243	RQFQDRE	EFDKLDM	MGNCARTTYCARGAYMGNGA	ATRTCNARYTTRTCRAAYTC	1024	256	63.4	96	53.5289
Dip_1054	NP_001285719.1_7792174_7793330	549	7	162	336	GLDPGIDH	IFYENLKQ	GGNYTNGAYCCNGGNATHGAYCA	TGYTTNARRTTYTCRTARAADAT	6144	768	0.35119	22.75	64.8	98	154	377	GVTIMNE	DTLSHYL	GGNGTNACNATHATGAAYGA	ARRTARTGNSWNARNGTRTC	384	8192	56.7	92	53.5275
Dip_1055	NP_001262252.1_4364565_4365541	750	5	35	276	KLPTKEEQ	YFMVWMIT	AARYTNCCNACNAARGARGARCA	GTDATCATCCANACCATRAARTA	2048	48	0.683258	73.8333	68.1	98.5	14	347	CVALHFN	PWFIQTA	TGYGTNGCNYTNCAYTTYAA	GCNGTYTGDATRAACCANGG	1024	192	70.4	93	53.5093
Dip_1056	NP_788551.1_20475564_20476512	561	7	70	248	LVLACHYD	EDDHIPFL	YTNGTNYTNGCNTGYCAYTAYGA	ARRAANGGDATRTGRTCRTCYTC	8192	768	0.662722	44.875	65	93.5	58	268	IIATLNP	PFPDVWH	ATHATHGCNACNYTNAAYCC	TGCCANACRTCNGGRAANGG	2304	256	61.8	89	53.5089
Dip_1057	NP_001261911.1_15989385_15990060	483	7	24	176	HGNTALHW	WFYVTWLT	CAYGGNAAYACNGCNYTNCAYTG	GTNARCCANGTNACRTARAACCA	4096	512	0.527397	32.5	61.9	94	1	225	VCALDPV	PTQEQRF	GTNTGYGCNYTNGAYCCNGT	AANCKYTGYTCYTGNGTNGG	2048	1024	59.6	95	53.5076
Dip_1058	NP_724623.1_7918900_7919947	606	6	108	301	DKACGKFI	MCKGELVT	GAYAARGCNTGYGGNAARTTYAT	GTNACNARYTCNCCYTTRCACAT	512	1024	0.297297	21.4286	69	96	74	324	DPKTYVQ	TFQMAVL	GAYCCNAARACNTAYGTNCA	ARNACNGCCATYTGRAANGT	512	512	70.3	87	53.4614
Dip_1059	NP_727821.2_15065579_15066299	477	8	38	188	GGHGDLDI	QICAMIAV	GGNGGNCAYGGNGAYYTNGAYAT	ACNGCDATCATNGCRCADATYTG	4096	576	0.692857	34	55.2	92	29	199	IDIEYQV	QVFMVRS	ATHGAYATHGARTAYCARGT	SWNCKNACCATRAANACYTG	144	2048	62.5	91	53.4076
Dip_1060	NP_001015505.5_654405_656005	1131	6	33	401	ATMELQIE	KVNTLITI	GCNACNATGGARYTNCARATHGA	ATNGTDATNARNGTRTTNACYTT	1536	6144	0.585635	87.7143	58.8	97	23	414	SEDIQDI	DVIERMY	WSNGARGAYATHCARGAYAT	TACATNCKYTCDATNACRTC	768	384	63.4	96.5	53.4059
Dip_1061	NP_001163103.1_9854510_9856020	960	5	114	425	VVQQMGDK	VKTNIPFL	GTNGTNCARCARATGGGNGAYAA	ARRAANGGDATRTTNGTYTTNAC	512	3072	0.167763	19	65.9	98.5	96	449	FAQAVID	YFIDEHP	TTYGCNCARGCNGTNATHGA	GGRTGYTCRTCDATRAARTA	768	96	71.9	98.5	53.3372
Dip_1062	NP_725750.1_18143412_18144897	594	5	47	236	NKAMYDTF	YVKNLDDT	AAYAARGCNATGTAYGAYACNTT	GTRTCRTCNARRTTYTTNACRTA	256	1024	0.368132	23.6667	69	97.5	3	273	ALDTMNF	KGFGFVC	GCNYTNGAYACNATGAAYTT	CANACRAANCCRAANCCYTT	512	512	67.8	100	53.3247
Dip_1063	NP_001262656.1_17092286_17094318	732	7	46	281	EGRKRNQI	DAEIQEVE	GARGGNMGNAARMGNAAYCARAT	TCNACYTCYTGDATYTCNGCRTC	4096	768	0.231441	25.375	58.9	90.5	29	296	FGDKHIK	FVPKELG	TTYGGNGAYAARCAYATHAA	CCNARYTCYTTNGGNACRAA	192	1024	69.3	92	53.3211
Dip_1064	NP_608968.2_5914174_5915367	561	7	139	317	EIWHGAPN	MQPHVHFT	GARATHTGGCAYGGNGCNCCNAA	GTRAARTGNACRTGNGGYTGCAT	768	256	0.479532	31	70.1	92	131	417	FQDLLCD	IAGEVRT	TTYCARGAYYTNYTNTGYGA	GTNCKNACYTCNCCNGCDAT	1024	3072	58	90	53.3007
Dip_1065	NP_648780.1_15578951_15580152	765	6	133	379	VWHFMLQY	MVVTKNGH	GTNTGGCAYTTYATGYTNCARTA	TGNCCRTTYTTNGTNACNACCAT	256	1024	0.320675	33.4286	68.3	98	71	388	RCVLHYM	DVKKFWK	MGNTGYGTNYTNCAYTAYAT	TTCCARAAYTTYTTNACRTC	2048	64	66.3	88	53.2762
Dip_1066	NP_001285794.1_10201598_10202058	366	7	23	136	GVFIKLNK	DFGNREDK	GGNGTNTTYATHAARYTNAAYAA	TTRTCYTCNCKRTTNCCRAARTC	3072	1024	0.261682	9.75	63.2	96.5	1	144	INKVAPK	INKLLRK	ATHAAYAARGTNGCNCCNAA	TTNCKNARNARYTTRTTDAT	768	6144	57.4	95	53.2758
Dip_1067	NP_609148.1_7783974_7785640	834	6	39	308	FAWPVTDD	VKPLNYGA	TTYGCNTGGCCNGTNACNGAYGA	GCNCCRTARTTNARNGGYTTNAC	1024	4096	0.581673	61.7143	63.5	95	31	319	EKRDPHQ	FAPVFDS	GARAARMGNGAYCCNCAYCA	SWRTCRAANACNGGNGCRAA	512	2048	62.8	96.5	53.2582
Dip_1068	NP_611832.1_23809358_23811326	1194	5	56	445	RTLQPCEN	DQDPREAI	MGNACNYTNCARCCNTGYGARAA	ATNGCYTCNCKNGGRTCYTGRTC	8192	2048	0.548556	76	64.1	95	43	461	WDFAGMD	ENPYWIA	TGGGAYTTYGCNGGNATGGA	GCDATCCARTANGGRTTYTC	64	96	74.4	95.5	53.2528
Dip_1069	NP_611469.1_20282149_20284215	852	5	285	560	VANDILNH	GFAMYCYR	GTNGCNAAYGAYATHYTNAAYCA	CKRTARCARTACATNGCRAANCC	3072	512	0.699219	79.5	63.6	94	186	678	HTIFEGK	TMTPHED	CAYACNATHTTYGARGGNAA	TCYTCRTGNGGNGTCATNGT	384	256	70.9	100	53.1984
Dip_1070	NP_652001.2_20359905_20361507	444	7	192	331	KKSYPLCM	GHYQLACG	AARAARWSNTAYCCNYTNTGYAT	CCRCANGCNARYTGRTARTGNCC	8192	2048	0.679389	35.375	55.8	90	87	355	FYKVPFT	HPNQYFE	TTYTAYAARGTNCCNTTYAC	TCRAARTAYTGRTTNGGRTG	256	128	71.6	92	53.1938
Dip_1071	NP_001284938.1_6286821_6287569	345	8	81	187	VLWLDCDK	CQTPTLGF	GTNYTNTGGYTNGAYTGYGAYAA	AANCCNARNGTNGGNGTYTGRCA	2048	8192	0.35	12.1111	59.1	93	53	195	CPTEKKE	CVKRHDD	TGYCCNACNGARAARAARGA	TCRTCRTGNCKYTTNACRCA	256	512	66.2	84	53.1932
Dip_1072	NP_001285130.1_11613336_11614955	858	6	39	316	FAIPPNID	PKEYIVKF	TTYGCNATHCCNCCNAAYATHGA	AAYTTNACDATRTAYTCYTTNGG	2304	768	0.383764	31.7143	64.8	99	22	332	PNGHGKT	QPPILGL	CCNAAYGGNCAYGGNAARAC	ARNCCNARDATNGGNGGYTG	512	6144	57.7	99	53.1794
Dip_1073	NP_727170.2_7108611_7109621	837	8	18	288	YNETSMPN	CGYDPQLP	TAYAAYGARACNWSNATGCCNAA	GGNARYTGNGGRTCRTANCCRCA	2048	2048	0.696498	54.2222	57.2	92.5	4	319	VCEPIRI	YYFGMSA	GTNTGYGARCCNATHMGNAT	GCNSWCATNCCRAARTARTA	1536	512	58.4	90	53.1498
Dip_1074	NP_647779.2_3176905_3177669	525	10	49	215	RMGSPHWV	YEDGLIVE	MGNATGGGNWSNCCNCAYTGGGT	TCNACDATNARNCCRTCYTCRTA	4096	3072	0.5875	31.2727	57.6	90	31	230	RPKSDGG	KVGVAGQ	MGNCCNAARWSNGAYGGNGG	TGNCCNGCNACNCCNACYTT	8192	2048	50.4	80.5	53.1297
Dip_1075	NP_651355.3_25225579_25226623	384	9	97	216	KLRAQDQG	TQIDNPDR	AARYTNMGNGCNCARGAYCARGG	CKRTCNGGRTTRTCDATYTGNGT	4096	1536	0.754545	29.5	61	91	53	224	PFSTVEY	YALTTVT	CCNTTYWSNACNGTNGARTA	GTNACNGTNGTNARNGCRTA	4096	4096	51.2	89	53.0919
Dip_1076	NP_001260633.1_20643644_20644600	558	7	76	253	QLMWREFY	YPHRIVIH	CARYTNATGTGGMGNGARTTYTA	TGDATNACDATNCKRTGNGGRTA	512	4608	0.339181	26.375	61.7	90.5	40	274	PYLKFGC	AYKVNKE	CCNTAYYTNAARTTYGGNTG	TCYTTRTTNACYTTRTANGC	1024	256	68.8	89	53.0896
Dip_1077	NP_650002.1_10414232_10415984	597	7	86	276	GVLGCMAE	HPKDFPDE	GGNGTNYTNGGNTGYATGGCNGA	TCRTCNGGRAARTCYTTNGGRTG	4096	512	0.463687	38.375	63.8	90.5	11	316	VYGCQMN	GYTREAY	GTNTAYGGNTGYCARATGAA	TANGCYTCNCKNGTRTANCC	128	2048	68.5	86	53.0768
Dip_1078	NP_001260600.1_19781091_19782365	1305	5	13	439	HFHYERVQ	KMYFRELP	CAYTTYCAYTAYGARMGNGTNCA	GGNARYTCNCKRAARTACATYTT	1024	1024	0.45098	69.6667	64.9	100	3	455	CRFPKLE	YDNFVEA	TGYMGNTTYCCNAARYTNGA	GCYTCNACRAARTTRTCRTA	2048	128	68.6	95.5	53.0529
Dip_1079	NP_001284869.1_4903945_4904814	630	6	61	262	CYDEKRMA	AMCFNVIH	TGYTAYGAYGARAARMGNATGGC	TGDATNACRTTRAARCACATNGC	256	384	0.61658	32.5714	70.8	97	53	271	LCSNCGY	EIVHRIK	YTNTGYWSNAAYTGYGGNTA	TTDATNCKRTGNACDATYTC	4096	1152	57.2	95	53.0355
Dip_1080	NP_523448.2_781296_782048	468	8	67	214	LFQIMGVM	FPNLYPLT	YTNTTYCARATHATGGGNGTNAT	GTNARNGGRTANARRTTNGGRAA	1536	8192	0.659259	28.4444	59.1	88.5	56	259	SFYHTTK	IAMLNCF	WSNTTYTAYCAYACNACNAA	AARCARTTNARCATNGCDAT	2048	384	63.2	89.5	53.0255
Dip_1081	NP_524841.1_25263337_25265674	615	5	248	444	ENFKTDGY	WCIYPTYD	GARAAYTTYAARACNGAYGGNTA	TCRTANGTNGGRTADATRCACCA	512	384	0.326316	24.6667	72	96.5	174	489	FDLLGPK	YCPVQWE	TTYGAYYTNYTNGGNCCNAA	TCCCAYTGNACNGGRCARTA	4096	128	64.7	100	52.9963
Dip_1082	NP_001163600.1_13243585_13244131	366	7	20	133	ATLDIYNA	NAPWSHMT	GCNACNYTNGAYATHTAYAAYGC	GTCATRTGNSWCCANGGNGCRTT	3072	1024	0.364486	15.375	58.8	95.5	6	154	MLIWIYG	DCNCNAS	ATGYTNATHTGGATHTAYGG	SWNGCRTTRCARTTRCARTC	144	512	62.5	94	52.9875
Dip_1083	NP_001261818.1_13999734_14001433	897	5	56	346	KVNDVRFV	CETNVYVI	AARGTNAAYGAYGTNMGNTTYGT	ATNACRTANACRTTNGTYTCRCA	2048	1024	0.536122	52	58.3	98.5	48	424	LCNQKFE	HTYVQFM	YTNTGYAAYCARAARTTYGA	ATRAAYTGNACRTANGTRTG	256	256	75.2	98.5	52.9847
Dip_1084	NP_524044.1_12530747_12531806	489	7	37	191	FDAGDVYT	AFVKHTTV	TTYGAYGCNGGNGAYGTNTAYAC	ACNGTNGTRTGYTTNACRAANGC	1024	2048	0.331081	13.75	61.4	92	19	203	SHINCMQ	GGKRKEW	WSNCAYATHAAYTGYATGCA	CAYTCYTTNCKYTTNCCNCC	384	1024	63.5	94	52.9683
Dip_1085	NP_650760.1_18911259_18912834	936	5	71	374	HQGVHNFN	HEITMNYP	CAYCARGGNGTNCAYAAYTTYAA	GGRTARTTCATNGTDATYTCRTG	512	192	0.607639	72.8333	70.8	92.5	13	440	GFEMGAY	PEWELYD	GGNTTYGARATGGGNGCNTA	TCRTANARYTCCCAYTCNGG	256	256	68.1	97	52.9577
Dip_1086	NP_731206.1_8022952_8024593	345	6	193	299	KGTGEIIK	DFNPENAK	AARGGNACNGGNGARATHATHAA	TTNGCRTTYTCNGGRTTRAARTC	2304	512	0.32	11.7143	64.3	99	60	309	NVHKDIY	NQETLFS	AAYGTNCAYAARGAYATHTA	SWRAANARNGTYTCYTGRTT	192	2048	67.9	90.5	52.9175
Dip_1087	NP_729825.2_12767236_12768352	381	8	103	221	LVKNVTHG	ETANAVRE	YTNGTNAARAAYGTNACNCAYGG	TCNCKNACNGCRTTNGCNGTYTC	4096	8192	0.454545	16.8889	57.6	93.5	25	267	TLIKFED	GQQYLYL	ACNYTNATHAARTTYGARGA	ARRTANARRTAYTGYTGNCC	768	1024	62	88	52.8945
Dip_1088	NP_001262259.1_4650798_4651893	498	7	35	192	QFLFQCAN	ENAPAMVR	CARTTYYTNTTYCARTGYGCNAA	CKNACCATNGCNGGNGCRTTYTC	1024	2048	0.655629	33.375	62.1	88.5	6	293	LRRKICE	EGCHKQM	YTNMGNMGNAARATHTGYGA	ATYTGYTTRTGRCANCCYTC	6144	128	67.2	91	52.8926
Dip_1089	NP_001137606.1_5453558_5454151	411	7	33	161	EQFCNGDN	FHIVIGMN	GARCARTTYTGYAAYGGNGAYAA	TTCATNCCDATNACDATRTGRAA	256	576	0.377049	14.625	70.2	93	25	172	SQIDDIP	HIGTQAD	WSNCARATHGAYGAYATHCC	TCNGCYTGNGTNCCDATRTG	1152	768	62.4	85	52.884
Dip_1090	NP_001245924.1_6973744_6975132	375	8	137	253	CRPCGHGF	YQPESQQT	TGYMGNCCNTGYGGNCAYGGNTT	GTYTGYTGNSWYTCNGGYTGRTA	4096	2048	0.318182	13.1111	52	93	122	265	ERCPAGK	CPPNHST	GARMGNTGYCCNGCNGGNAA	GTNSWRTGRTTNGGNGGRCA	2048	2048	59.4	97	52.8639
Dip_1091	NP_536750.2_12690031_12691438	831	6	130	398	RYCFQTGN	HGRHFTFK	MGNTAYTGYTTYCARACNGGNAA	TTRAANGTRAARTGNCKNCCRTG	2048	2048	0.650794	62.5714	62.4	100	120	435	WPANLLQ	GYWIQVL	TGGCCNGCNAAYYTNYTNCA	ARNACYTGDATCCARTANCC	2048	384	61.1	93	52.8272
Dip_1092	NP_648950.1_17035698_17036838	561	7	42	220	ANEVLKYD	AFHTPLMQ	GCNAAYGARGTNYTNAARTAYGA	TGCATNARNGGNGTRTGRAANGC	2048	2048	0.52907	40.375	66	91.5	19	232	GTQYVGM	PFTKALK	GGNACNCARTAYGTNGGNAT	TTNARNGCYTTNGTRAANGG	1024	2048	64.4	86	52.8122
Dip_1093	NP_001286261.1_9990659_9992696	714	5	225	454	LINGPEIM	VEHPDKFL	YTNATHAAYGGNCCNGARATHAT	ARRAAYTTRTCNGGRTGYTCNAC	4608	1024	0.0896861	8.16667	67.3	100	217	462	NETGAFF	KFGMQPS	AAYGARACNGGNGCNTTYTT	SWNGGYTGCATNCCRAAYTT	512	512	66.7	100	52.7351
Dip_1094	NP_787122.1_120857_121799	429	7	157	291	NGHTALHI	GYTPLHQA	AAYGGNCAYACNGCNYTNCAYAT	GCYTGRTGNARNGGNGTRTANCC	4096	4096	0.724409	32	58.8	94.5	86	299	KGFTPLH	AQQGHTL	AARGGNTTYACNCCNYTNCA	ARNGTRTGNCCYTGYTGNGC	2048	1024	62.2	93	52.7309
Dip_1095	NP_649701.2_7153303_7154164	441	6	10	148	KDIWYPNG	EYPDGTVK	AARGAYATHTGGTAYCCNAAYGG	TTNACNGTNCCRTCNGGRTAYTC	192	2048	0.401515	22.5714	71.1	96	2	158	EIVNADG	YPDGSQE	GARATHGTNAAYGCNGAYGG	TCYTGNSWNCCRTCNGGRTA	384	2048	63.5	89.5	52.7258
Dip_1096	NP_608491.3_104472_104947	366	7	10	123	VFGGSTMP	QMADLTNK	GTNTTYGGNGGNWSNACNATGCC	TTRTTNGTNARRTCNGCCATYTG	8192	1024	0.560748	20.5	56.6	94.5	2	131	IIVLFTT	WYQAIRV	ATHATHGTNYTNTTYACNAC	ACNCKDATNGCYTGRTACCA	2304	384	61.5	97	52.7212
Dip_1097	NP_733305.1_29747853_29748747	402	6	112	237	KVICVGDK	MTAMDNAS	AARGTNATHTGYGTNGGNGAYAA	SWNGCRTTRTCCATNGCNGTCAT	1536	1024	0.495798	22	60.2	93	84	245	GLCGAVH	KNAGEMI	GGNYTNTGYGGNGCNGTNCA	ATCATYTCNCCNGCRTTYTT	4096	128	66.9	100	52.7063
Dip_1098	NP_001261624.1_9365336_9366417	552	6	12	187	GAGKTFTM	CINKLADG	GGNGCNGGNAARACNTTYACNAT	CCRTCNGCNARYTTRTTDATRCA	4096	1536	0.35503	26.4286	64.5	97	2	196	NCSVFVY	KHIPYRD	AAYTGYWSNGTNTTYGTNTA	TCNCKRTANGGDATRTGYTT	2048	768	61.6	96.5	52.6846
Dip_1099	NP_723319.1_7814947_7817656	2094	4	131	820	FDFGQTWH	DQCAPGTY	TTYGAYTTYGGNCARACNTGGCA	TANGTNCCNGGNGCRCAYTGRTC	256	2048	0.429619	134	70.9	95.5	12	871	CYPATGN	CQPGYWN	TGYTAYCCNGCNACNGGNAA	TTCCARTANCCNGGYTGRCA	1024	128	71.9	98	52.6717
Dip_1100	NP_730508.1_20299497_20300900	552	7	28	203	RLIQCPMQ	TEAHPESD	MGNYTNATHCARTGYCCNATGCA	TCNSWYTCNGGRTGNGCYTCNGT	3072	8192	0.767123	51.625	59.4	93.5	20	337	SDPTGKK	FEDCLIE	WSNGAYCCNACNGGNAARAA	TCDATNARRCARTCYTCRAA	4096	384	62.5	91	52.6552
Dip_1101	NP_651410.1_25657414_25658197	345	8	112	218	LTGEYRKD	FTPLHEAA	YTNACNGGNGARTAYMGNAARGA	GCNGCYTCRTGNARNGGNGTRAA	8192	4096	0.17	9.11111	59.8	93	82	248	ALLQHGA	CHNKSAI	GCNYTNYTNCARCAYGGNGC	ATNGCNSWYTTRTTRTGRCA	4096	1024	55.4	93	52.6247
Dip_1102	NP_652610.1_19440443_19441167	381	6	16	134	LHCRMYTE	YKGAVGIV	YTNCAYTGYMGNATGTAYACNGA	ACDATNCCNACNGCNCCYTTRTA	2048	3072	0.58	15	62.5	95	4	162	GEIKHLY	VDRNHIA	GGNGARATHAARCAYYTNTA	GCDATRTGRTTNCKRTCNAC	768	768	65.5	97.5	52.6076
Dip_1103	NP_477320.1_24795852_24797040	972	6	46	361	LENAVDGK	KAFEHLKN	YTNGARAAYGCNGTNGAYGGNAA	TTYTTNARRTGYTCRAANGCYTT	4096	1024	0.622517	76.7143	66.2	90	27	389	GLVHTDD	QKEFEMH	GGNYTNGTNCAYACNGAYGA	TGCATYTCRAAYTCYTTYTG	2048	32	70.3	88	52.6069
Dip_1104	NP_609965.1_19430770_19432063	489	6	93	247	YGFAIGNM	MGIEEKGQ	TAYGGNTTYGCNATHGGNAAYAT	TGNCCYTTYTCYTCDATNCCCAT	1536	384	0.155405	6.28571	67.5	98	34	266	EGCFYVN	FGHQVAT	GARGGNTGYTTYTAYGTNAA	GTNGCNACYTGRTGNCCRAA	256	512	72.8	83	52.5912
Dip_1105	NP_651291.1_24815318_24816952	477	6	151	301	YQDIRITH	YFKMDNVL	TAYCARGAYATHMGNATHACNCA	ARNACRTTRTCCATYTTRAARTA	2304	256	0.368056	18.2857	67.9	95	49	314	FIAQTGD	IHVDFSQ	TTYATHGCNCARACNGGNGA	TGNSWRAARTCNACRTGDAT	768	1536	65.7	91.5	52.5794
Dip_1106	NP_001261277.1_1718705_1719745	714	5	17	246	DCRCQNDG	PETGQCFC	GAYTGYMGNTGYCARAAYGAYGG	CARAARCAYTGNCCNGTYTCNGG	512	1024	0.569507	58.5	63.2	96	5	257	CPDGKHG	WKNIKCD	TGYCCNGAYGGNAARCAYGG	TCRCAYTTDATRTTYTTCCA	256	48	72.3	97	52.535
Dip_1107	NP_572170.1_4552307_4552898	423	6	27	159	CRPDITHQ	AFAHGVLK	TGYMGNCCNGAYATHACNCAYCA	TTNARNACNCCRTGNGCRAANGC	3072	8192	0.368	14.5714	63.3	93	8	193	LNCDDHA	AFEEVWG	YTNAAYTGYGAYGAYCAYGC	CCCCANACYTCYTCRAANGC	256	128	68.5	95.5	52.5225
Dip_1108	NP_725132.1_12324657_12325900	912	5	104	399	ILPYIFED	HCHQELLI	ATHYTNCCNTAYATHTTYGARGA	ATNARNARYTCYTGRTGRCARTG	2304	2048	0.433213	42.8333	63.1	97	67	409	ATLCYKA	WKICDYN	GCNACNYTNTGYTAYAARGC	TTRTARTCRCADATYTTCCA	1024	48	71.2	98.5	52.465
Dip_1109	NP_001263118.1_30597263_30597829	369	8	28	142	KRGHLCFD	FDKEDDVY	AARMGNGGNCAYYTNTGYTTYGA	TANACRTCRTCYTCYTTRTCRAA	4096	256	0.37963	13	64.8	95.5	16	150	VIIRPPG	QFALAPP	GTNATHATHMGNCCNCCNGG	GGNGGNGCNARNGCRAAYTG	4608	2048	52.1	88	52.4534
Dip_1110	NP_788730.2_24121045_24122326	708	6	15	242	EHNRLLKM	VQAALHKY	GARCAYAAYMGNYTNYTNAARAT	TAYTTRTGNARNGCNGCYTGNAC	8192	4096	0.746544	61.5714	55	97	6	254	QAFKDYY	HDMQVKF	CARGCNTTYAARGAYTAYTA	AAYTTNACYTGCATRTCRTG	128	64	77	86.5	52.4409
Dip_1111	NP_728560.1_1024465_1026346	1131	4	61	429	NFYKTAEQ	KYETMPED	AAYTTYTAYAARACNGCNGARCA	TCYTCNGGCATNGTYTCRTAYTT	512	256	0.443503	68.4	72.4	97	38	439	VTKKWQQ	HCFVTWA	GTNACNAARAARTGGCARCA	GCCCANGTNACRAARCARTG	128	128	72.5	100	52.4404
Dip_1112	NP_476726.2_16352794_16353648	669	5	47	261	IKLKHENG	KHAIITNV	ATHAARYTNAARCAYGARAAYGG	ACRTTNGTDATDATNGCRTGYTT	768	1152	0.550725	48.3333	65.4	100	26	282	ATFVGDY	DYGGMIQ	GCNACNTTYGTNGGNGAYTA	TGDATCATNCCNCCRTARTC	1024	192	70.7	93	52.4137
Dip_1113	NP_001285356.1_16960511_16961673	747	7	20	260	GQHMEYEP	DEFLELLI	GGNCARCAYATGGARTAYGARCC	ATNARNARYTCNARRAAYTCRTC	128	8192	0.674107	61.5	57.3	91	6	358	LNVMQGM	FYHYTKE	YTNAAYGTNATGCARGGNAT	TCYTTNGTRTARTGRTARAA	512	128	71.5	85	52.4122
Dip_1114	NP_610095.1_21164763_21166038	366	9	14	127	YVRNSKFV	FPLRFHCI	TAYGTNMGNAAYWSNAARTTYGT	ATRCARTGRAANCKNARNGGRAA	8192	4096	0.514019	16.7	48.5	97.5	5	156	HVLKAMY	EVLKSNT	CAYGTNYTNAARGCNATGTA	GTRTTNSWYTTNARNACYTC	512	4096	59.3	86.5	52.3794
Dip_1115	NP_476617.1_6205976_6209168	2052	5	17	692	HECDNCHH	WYQAIVDR	CAYGARTGYGAYAAYTGYCAYCA	CKRTCNACDATNGCYTGRTACCA	128	768	0.8006	264	67.4	85	3	782	ACPHRWV	WNFVYGE	GCNTGYCCNCAYMGNTGGGT	TCNCCRTANACRAARTTCCA	512	128	71.1	84.5	52.3617
Dip_1116	NP_722857.1_2866331_2866741	420	7	19	150	FLGFVAFN	QAIMLIVI	TTYYTNGGNTTYGTNGCNTTYAA	ATNACDATNARCATDATNGCYTG	4096	2304	0.6	15.125	53.7	95	5	164	RDIRWEK	ETLGDFW	MGNGAYATHMGNTGGGARAA	CARAARTCNCCNARNGTYTC	768	1024	64.4	96	52.3366
Dip_1117	NP_001261215.1_570262_571014	348	6	112	219	SKFFYRDV	CNNVKASV	WSNAARTTYTTYTAYMGNGAYGT	ACNSWNGCYTTNACRTTRTTRCA	4096	4096	0.138614	4.28571	53.6	98	100	227	PTEHMLN	QMMEVCR	CCNACNGARCAYATGYTNAA	CKRCANACYTCCATCATYTG	512	64	70.1	99	52.3115
Dip_1118	NP_730233.1_17013992_17014904	387	7	106	226	NKQTNLEQ	EENARLQR	AAYAARCARACNAAYYTNGARCA	CKYTGNARNCKNGCRTTYTCYTC	1024	8192	0.307018	11.375	55.4	92	93	257	LMRKIEK	EMDEERF	YTNATGMGNAARATHGARAA	AANCKYTCYTCRTCCATYTC	768	128	64	98	52.3093
Dip_1119	NP_610798.1_12572981_12573953	483	6	93	245	DHEKRDFV	INDCRPLG	GAYCAYGARAARMGNGAYTTYGT	CCNARNGGNCKRCARTCRTTDAT	512	6144	0.493151	30.5714	62.4	98	57	255	KEGPMIH	PTDYPVQ	AARGARGGNCCNATGATHCA	TGNACNGGRTARTCNGTNGG	192	1024	69.7	88	52.2954
Dip_1120	NP_001285453.1_19647574_19651300	2040	4	222	893	TLTGFVEW	EGCYHMMG	ACNYTNACNGGNTTYGTNGARTG	CCCATCATRTGRTARCANCCYTC	8192	64	0.512977	151.4	65.9	97	115	1000	IKREWPQ	NDTQEVL	ATHAARMGNGARTGGCCNCA	ARNACYTCYTGNGTRTCRTT	384	512	70.4	100	52.2818
Dip_1121	NP_001287306.1_12411907_12413383	420	5	336	467	GYAADITC	EPGCYFID	GGNTAYGCNGCNGAYATHACNTG	TCDATRAARTARCANCCNGGYTC	3072	768	0.44	23.3333	68	97.5	328	501	FDMGANY	FGGVRIE	TTYGAYATGGGNGCNAAYTA	TCDATNCKNACNCCNCCRAA	128	3072	67.1	98.5	52.274
Dip_1122	NP_477114.1_5589820_5591332	990	5	58	379	PNEFNEFY	DGKPIPYW	CCNAAYGARTTYAAYGARTTYTA	CARTANGGDATNGGYTTNCCRTC	256	1536	0.620579	64	66.1	96	39	431	ELYEDKD	IPNTAHF	GARYTNTAYGARGAYAARGA	AARTGNGCNGTRTTNGGDAT	256	768	68	97	52.2537
Dip_1123	NP_648554.3_12159147_12159582	423	7	24	156	IAVLWYFW	YNDEYYNQ	ATHGCNGTNYTNTGGTAYTTYTG	TGRTTRTARTAYTCRTCRTTRTA	1536	128	0.33	13.875	65.2	88.5	16	164	PALIPPA	WNHQLFF	CCNGCNYTNATHCCNCCNGC	AARAANARYTGRTGRTTCCA	6144	128	56.3	99	52.2497
Dip_1124	NP_612047.1_654535_655893	471	5	363	511	MHIDMDCF	YTLDIEAV	ATGCAYATHGAYATGGAYTGYTT	ACNGCYTCDATRTCNARNGTRTA	48	3072	0.584507	36.5	67.1	97.5	290	520	TLGAGFK	CDEMFVD	ACNYTNGGNGCNGGNTTYAA	TCNACRAACATYTCRTCRCA	4096	64	68.1	97	52.235
Dip_1125	NP_609477.1_10977961_10978706	543	6	49	221	KHAEDVFG	NTREKQRQ	AARCAYGCNGARGAYGTNTTYGG	TGNCKYTGYTTYTCNCKNGTRTT	512	4096	0.267081	13.1429	61.6	96	8	233	IEPVHVA	HGETLMP	ATHGARCCNGTNCAYGTNGC	GGCATNARNGTYTCNCCRTG	768	512	64.5	97.5	52.2298
Dip_1126	NP_001097227.2_7977388_7981122	1980	4	143	794	PCTEMVAD	HNQMESIF	CCNTGYACNGARATGGTNGCNGA	AADATNSWYTCCATYTGRTTRTG	1024	768	0.190698	60.8	68.2	100	60	806	DQYGNAI	DMYGHDF	GAYCARTAYGGNAAYGCNAT	AARTCRTGNCCRTACATRTC	256	64	73.7	100	52.2204
Dip_1127	NP_650452.1_15355673_15356628	468	5	184	331	FSKEQPVW	DCGWGCML	TTYWSNAARGARCARCCNGTNTG	ARCATRCANCCCCANCCRCARTC	4096	256	0.587786	37.8333	63.7	100	166	346	MWHNVKY	AQGLICH	ATGTGGCAYAAYGTNAARTA	TGRCADATNARNCCYTGNGC	32	1536	71.3	94.5	52.212
Dip_1128	NP_001285977.1_16294350_16295862	417	9	94	224	MTNEDLDG	DMVGALFS	ATGACNAAYGARGAYYTNGAYGG	SWRAANARNGCNCCNACCATRTC	512	8192	0.754098	40.4	59.4	85.5	73	240	GLKIGKD	APNFSGY	GGNYTNAARATHGGNAARGA	TANCCNSWRAARTTNGGNGC	1536	4096	57.1	87	52.1643
Dip_1129	NP_651353.1_25222334_25222812	378	8	18	135	QLFSVGMF	HGPNLYGT	CARYTNTTYWSNGTNGGNATGTT	GTNCCRTANARRTTNGGNCCRTG	8192	4096	0.594595	24	53.9	91.5	1	152	AICREFG	GFLNFNI	GCNATHTGYMGNGARTTYGG	ATRTTRAARTTNARRAANCC	768	512	61.7	91.5	52.1565
Dip_1130	NP_001284797.1_1910756_1915334	1935	4	446	1082	VPATQTVM	QVEMMAKR	GTNCCNGCNACNCARACNGTNAT	CKYTTNGCCATCATYTCNACYTG	8192	256	0.329011	88.4	63.9	97	296	1090	PDNKEFH	WQHHCIE	CCNGAYAAYAARGARTTYCA	TCDATRCARTGRTGYTGCCA	128	48	78.1	100	52.1533
Dip_1131	NP_648586.2_12522644_12523903	378	5	104	221	GAIIDMEN	KINYTRWL	GGNGCNATHATHGAYATGGARAA	ARCCANCKNGTRTARTTDATYTT	576	1536	0.36036	18.5	69	96	40	230	CRCTGWK	FCHVPAF	TGYMGNTGYACNGGNTGGAA	AANGCNGGNACRTGRCARAA	512	512	67.7	98.5	52.1514
Dip_1132	NP_611207.1_17425702_17426371	396	8	13	136	EYCRKDFE	YEQILLPM	GARTAYTGYMGNAARGAYTTYGA	ATNGGNARNARDATYTGYTCRTA	512	6144	0.384615	13.5556	63.8	91.5	5	161	SVLGEMK	KFSMNAE	WSNGTNYTNGGNGARATGAA	TCNGCRTTCATNSWRAAYTT	4096	512	58.2	86	52.113
Dip_1133	NP_610961.1_14390799_14392014	807	5	99	359	MHNKYDAK	GDVFIGKY	ATGCAYAAYAARTAYGAYGCNAA	TAYTTNCCDATRAANACRTCNCC	128	1536	0.570866	52.1667	68.5	93.5	73	367	KVVFDTG	YTEFDMG	AARGTNGTNTTYGAYACNGG	CCCATRTCRAAYTCNGTRTA	512	64	70.3	95.5	52.11
Dip_1134	NP_570002.1_2379513_2380393	399	6	32	156	PDLTMFIH	DIIVFAKV	CCNGAYYTNACNATGTTYATHCA	ACYTTNGCRAANACDATDATRTC	1536	1152	0.161017	11.4286	65.5	96	21	170	ITEPQVP	FITEEPI	ATHACNGARCCNCARGTNCC	ATNGGYTCYTCNGTDATRAA	768	384	63.9	94	52.1008
Dip_1135	NP_524451.1_22581333_22581978	399	5	82	206	AERIGVDH	KGCNDMNH	GCNGARMGNATHGGNGTNGAYCA	TGRTTCATRTCRTTRCANCCYTT	6144	128	0.516949	16.3333	68.7	97.5	62	217	VQGEATM	KFNVLYD	GTNCARGGNGARGCNACNAT	TCRTANARNACRTTRAAYTT	1024	512	71	94	52.0829
Dip_1136	NP_001189153.1_21632915_21634196	375	7	168	284	KAFVALQA	NKLQILPT	AARGCNTTYGTNGCNYTNCARGC	GTNGGNARDATYTGNARYTTRTT	4096	6144	0.770642	25.625	51.2	92	141	414	GDFADFT	HCYFFTE	GGNGAYTTYGCNGAYTTYAC	TCNGTRAARAARTARCARTG	256	128	69.2	95	52.0761
Dip_1137	NP_608489.2_98526_99723	864	6	92	371	IGLLEDYQ	FDEETDIC	ATHGGNYTNYTNGARGAYTAYCA	CADATRTCNGTYTCYTCRTCRAA	6144	384	0.57037	57.5714	63.9	92	70	387	VMDTIPQ	KHCGSQL	GTNATGGAYACNATHCCNCA	ARYTGNSWNCCRCARTGYTT	384	2048	63.9	95	52.0603
Dip_1138	NP_725942.1_20258192_20260559	786	5	149	402	TINQYCFY	EVFYAYCW	ACNATHAAYCARTAYTGYTTYTA	CARCARTANGCRTARAANACYTC	384	512	0.598361	57.5	71.5	91	44	483	AHEYDFD	FGFMMRC	GCNCAYGARTAYGAYTTYGA	CANCKCATCATRAANCCRAA	128	128	70.1	94.5	52.0484
Dip_1139	NP_001285831.1_11088357_11090419	558	6	473	650	TYQGMMEE	TKPGLGEF	ACNTAYCARGGNATGATGGARGA	AAYTCNCCNARNCCNGGYTTNGT	128	8192	0.707602	55.1429	63.3	96	360	687	KQPTDYY	YCIDDYA	AARCARCCNACNGAYTAYTA	GCRTARTCRTCDATRCARTA	256	96	70.2	85.5	52.0475
Dip_1140	NP_651088.1_22725072_22726269	528	6	132	299	QIYGPAQY	CEECWLRT	CARATHTAYGGNCCNGCNCARTA	GTNCKNARCCARCAYTCYTCRCA	1536	1024	0.821429	58.1429	61.2	86.5	72	314	EYEWAGQ	PQCNMIT	GARTAYGARTGGGCNGGNCA	GTDATCATRTTRCAYTGNGG	128	96	73	94	52.0419
Dip_1141	NP_650673.1_18022105_18022672	468	8	26	173	QSKSYFEV	DHVELNFY	CARWSNAARWSNTAYTTYGARGT	TARAARTTNARYTCNACRTGRTC	8192	1024	0.848485	46.5556	56	96	17	182	GALATAP	NGKNLEV	GGNGCNYTNGCNACNGCNCC	ACYTCNARRTTYTTNCCRTT	8192	512	54	90	51.991
Dip_1142	NP_788284.3_8218777_8219447	381	9	106	224	RCDGDNDC	DCEDGSDE	MGNTGYGAYGGNGAYAAYGAYTG	TCRTCNSWNCCRTCYTCRCARTC	1024	2048	0.759615	26.5	52	88.5	58	261	CKDFSDE	WVCDGEP	TGYAARGAYTTYWSNGAYGA	GGYTCNCCRTCRCANACCCA	512	128	64.4	85	51.9655
Dip_1143	NP_001260392.1_11798664_11799405	378	7	23	140	HVRQHTGE	HTGDSPHK	CAYGTNMGNCARCAYACNGGNGA	TTRTGNGGNSWRTCNCCNGTRTG	4096	8192	0.636364	14.25	55.2	93	2	176	ETPHRCD	CNVCNKP	GARACNCCNCAYMGNTGYGA	GGYTTRTTRCANACRTTRCA	1024	128	67	93	51.96
Dip_1144	NP_525111.1_11983428_11984310	387	6	108	228	VKRKADWA	YIEFVADR	GTNAARMGNAARGCNGAYTGGGC	CKRTCNGCNACRAAYTCDATRTA	1024	1536	0.315789	12.4286	64.2	96	98	292	LFNAIET	GKTNFFE	YTNTTYAAYGCNATHGARAC	TCRAARAARTTNGTYTTNCC	768	256	68.2	90.5	51.9563
Dip_1145	NP_572952.1_14241380_14242313	612	7	106	301	GIYKQDYI	PYRVSWKA	GGNATHTAYAARCARGAYTAYAT	GCYTTCCANSWNACNCKRTANGG	384	8192	0.811429	55.25	56.5	98	73	309	NRTGFLI	DGTRYMM	AAYMGNACNGGNTTYYTNAT	ATCATRTANCKNGTNCCRTC	4096	512	59.7	90	51.9544
Dip_1146	NP_001284992.1_7894126_7896637	1080	5	214	565	QKIVAFEN	CAFLMGLC	CARAARATHGTNGCNTTYGARAA	CANARNCCCATNARRAANGCRCA	768	4096	0.524781	71.6667	63.3	95	126	573	FTEMFIK	IQFNDNS	TTYACNGARATGTTYATHAA	SWRTTRTCRTTRAAYTGDAT	96	384	68.6	98.5	51.946
Dip_1147	NP_001287500.1_24237361_24239348	723	5	74	306	AQVNMPTD	DPFHKLKD	GCNCARGTNAAYATGCCNACNGA	TCYTTNARYTTRTGRAANGGRTC	1024	1024	0.119469	12.3333	66.1	97.5	40	320	GADQEHK	EAAKGGH	GGNGCNGAYCARGARCAYAA	TGNCCNCCYTTNGCNGCYTC	256	1024	69	98.5	51.9265
Dip_1148	NP_573099.1_15997123_15998984	771	5	42	290	GGWMQVAK	CKDIKVLG	GGNGGNTGGATGCARGTNGCNAA	CCNARNACYTTDATRTCYTTRCA	512	1536	0.38843	37.6667	66.8	97.5	19	398	IQLNRKF	MVIKGDE	ATHCARYTNAAYMGNAARTT	TCRTCNCCYTTDATNACCAT	1536	192	68.8	95.5	51.912
Dip_1149	NP_651883.1_31735944_31736880	348	7	98	205	AYVTSHKQ	AHKVFTDC	GCNTAYGTNACNWSNCAYAARCA	CARTCNGTRAANACYTTRTGNGC	8192	1024	0.306931	10.375	62.2	93.5	7	220	SQLMYDG	FHPTGDY	WSNCARYTNATGTAYGAYGG	TARTCNCCNGTNGGRTGRAA	1024	512	65.7	87	51.8932
Dip_1150	NP_732934.2_23999633_24000117	417	6	16	146	IGGDWLQG	EAMVNYKD	ATHGGNGGNGAYTGGYTNCARGG	TCYTTRTARTTNACCATNGCYTC	1536	256	0.609756	34.5714	62.6	96	1	161	CNSNAKP	CQIFVPF	TGYAAYWSNAAYGCNAARCC	AANGGNACRAADATYTGRCA	1024	384	61.4	96.5	51.869
Dip_1151	NP_001286155.1_7275413_7276672	555	6	161	337	QRLIAYWT	MIQNCLAY	CARMGNYTNATHGCNTAYTGGAC	TANGCNARRCARTTYTGDATCAT	3072	768	0.53012	35.4286	67	93	46	347	GLYMTMD	KDTIFYR	GGNYTNTAYATGACNATGGA	CKRTARAADATNGTRTCYTT	256	384	69.9	86.5	51.8659
Dip_1152	NP_001188567.1_9051467_9052217	375	7	91	207	DNKRKKAE	FYCEHTTL	GAYAAYAARMGNAARAARGCNGA	ARNGTNGTRTGYTCRCARTARAA	1024	1024	0.490909	23.625	62.2	94.5	32	216	ENEKLQD	MNRERRK	GARAAYGARAARYTNCARGA	TTNCKNCKYTCNCKRTTCAT	256	2048	57.2	93	51.8157
Dip_1153	NP_001260032.1_4515396_4518588	2091	5	153	841	RNKCVDPC	NHIPICSC	MGNAAYAARTGYGTNGAYCCNTG	CANSWRCADATNGGDATRTGRTT	2048	4608	0.383136	111.667	59.8	96	114	851	ADCFNGE	GYTGDPF	GCNGAYTGYTTYAAYGGNGA	AANGGRTCNCCNGTRTANCC	256	1024	69.8	95.5	51.8096
Dip_1154	NP_611263.1_17753575_17754539	543	7	10	182	AGGVEADV	EKGYHLWG	GCNGGNGGNGTNGARGCNGAYGT	CCCCANARRTGRTANCCYTTYTC	4096	512	0.695652	48.5	59.2	90	2	315	VYTCALN	FDPEGKR	GTNTAYACNTGYGCNYTNAA	CKYTTNCCYTCNGGRTCRAA	2048	512	66.2	89	51.7815
Dip_1155	NP_610288.1_7508874_7509640	354	6	18	127	ATDGQMPQ	IDNAFTVP	GCNACNGAYGGNCARATGCCNCA	GGNACNGTRAANGCRTTRTCDAT	1024	1536	0.456311	18.2857	68.8	99	7	142	SQMDGAI	GTIKRGT	WSNCARATGGAYGGNGCNAT	GTNCCNCKYTTDATNGTNCC	1024	3072	57	93	51.7723
Dip_1156	NP_609616.1_13217675_13218520	693	6	36	258	ALRWIKHD	MGVVSFEG	GCNYTNMGNTGGATHAARCAYGA	CCYTCRAANSWNACNACNCCCAT	3072	4096	0.386047	33.2857	56.3	97	6	268	EFLDTPQ	YIVGGCT	GARTTYYTNGAYACNCCNCA	GTRCANCCNCCNACDATRTA	1024	768	65.5	97.5	51.7548
Dip_1157	NP_650742.2_18677913_18679101	411	6	96	224	THGTFLNK	NNEELFLD	ACNCAYGGNACNTTYYTNAAYAA	TCNARRAANARYTCYTCRTTRTT	4096	2048	0.73913	29.7143	57.6	98	86	232	EGWYIYD	DPKKTLR	GARGGNTGGTAYATHTAYGA	CKNARNGTYTTYTTNGGRTC	96	2048	66.8	94	51.6702
Dip_1158	NP_001284893.1_5491531_5492261	351	8	101	209	NILLFKAM	ETFKEIFL	AAYATHYTNYTNTTYAARGCNAT	ARRAADATYTCYTTRAANGTYTC	6144	768	0.415842	14.5556	61.3	90	88	240	FVHLLPC	VNGPRTC	TTYGTNCAYYTNYTNCCNTG	CANGTNCKNGGNCCRTTNAC	4096	4096	57	90	51.6649
Dip_1159	NP_001260558.1_19061960_19063049	507	5	277	437	YMLEQNTQ	PYNLEYDF	TAYATGYTNGARCARAAYACNCA	AARTCRTAYTCNARRTTRTANGG	512	1024	0.769231	51.3333	64.6	94	269	476	EEQFKCW	YWGVATT	GARGARCARTTYAARTGYTG	GTNGTNGCNACNCCCCARTA	64	512	72.3	95.5	51.6285
Dip_1160	NP_610443.1_9043636_9044620	474	6	120	269	NPFLFNYA	EGYFPKMD	AAYCCNTTYYTNTTYAAYTAYGC	TCCATYTTNGGRAARTANCCYTC	1024	256	0.363636	21.5714	66.2	93	111	319	VAVYARD	EAIHQGF	GTNGCNGTNTAYGCNMGNGA	AANCCYTGRTGDATNGCYTC	4096	384	62.8	95	51.6029
Dip_1161	NP_524061.1_13929848_13931198	786	7	14	267	EILKPQFT	AHDKHDIQ	GARATHYTNAARCCNCARTTYAC	TGDATRTCRTGYTTRTCRTGNGC	1536	384	0.638767	50.25	66	90.5	6	278	SFVETGF	KELETKK	WSNTTYGTNGARACNGGNTT	TTYTTNGTYTCNARYTCYTT	4096	512	54.2	93	51.5835
Dip_1162	NP_610943.2_14241486_14242877	375	7	52	168	DMRPYLHK	EPGPINNW	GAYATGMGNCCNTAYYTNCAYAA	CARTTRTTDATNGGNCCNGGYTC	2048	1536	0.609091	26.375	61.5	90	24	272	CIHLKRF	WQLFARG	TGYATHCAYYTNAARMGNTT	CCNCKNGCRAANARYTGCCA	1536	1024	61.5	93	51.5729
Dip_1163	NP_001285224.1_13686568_13688002	591	6	280	468	PACWLWDY	GYLTKYDC	CCNGCNTGYTGGYTNTGGGAYTA	CARTCRTAYTTNGTNARRTANCC	512	2048	0.39011	25.1429	62.8	98	268	478	IYHTPEE	ADINPIG	ATHTAYCAYACNCCNGARGA	CCDATNGGRTTDATRTCNGC	384	576	67.7	88	51.5463
Dip_1164	NP_001262367.1_8238730_8239606	636	6	69	272	AEDAKEEY	NGLTKIDE	GCNGARGAYGCNAARGARGARTA	TCRTCDATYTTNGTNARNCCRTT	512	3072	0.540816	39.7143	60.9	87.5	52	282	YGFGNWE	HFEQHAA	TAYGGNTTYGGNAAYTGGGA	GCNGCRTGYTGYTCRAARTG	128	128	71.1	95.5	51.5195
Dip_1165	NP_650886.1_20406669_20407574	450	8	133	274	GSHTDNTY	NWRVLHGR	GGNWSNCAYACNGAYAAYACNTA	CKNCCRTGNARNACNCKCCARTT	8192	8192	0.777778	44.6667	54.5	91	100	294	VMKTFFG	YVQRTDF	GTNATGAARACNTTYTTYGG	AARTCNGTNCKYTGNACRTA	128	1024	67.5	82	51.5102
Dip_1166	NP_001259258.1_5722207_5723043	453	5	55	197	LPGKWPFQ	PHQLYVQN	YTNCCNGGNAARTGGCCNTTYCA	TTYTGNACRTANARYTGRTGNGG	2048	2048	0.232759	11.1667	63.5	98.5	18	232	VFNIHMA	EQAAKFI	GTNTTYAAYATHCAYATGGC	ATRAAYTTNGCNGCYTGYTC	96	256	72.4	95.5	51.4999
Dip_1167	NP_001261472.1_6194972_6196085	564	7	173	352	ILKETLFH	DKDLFPLL	ATHYTNAARGARACNYTNTTYCA	ARNARNGGRAANARRTCYTTRTC	6144	8192	0.190751	10.75	50.9	97.5	144	376	EWNLRKC	YCEPVYR	GARTGGAAYYTNMGNAARTG	CKRTANACNGGYTCRCARTA	512	512	64.9	94	51.4927
Dip_1168	NP_001163015.1_19392065_19392989	375	7	147	263	YDPKTQEF	EPGKILGA	TAYGAYCCNAARACNCARGARTT	GCNCCNARDATYTTNCCNGGYTC	512	6144	0.418182	15.375	66.4	88.5	22	281	LPTDEQK	GIMQESV	YTNCCNACNGAYGARCARAA	ACNSWYTCYTGCATDATNCC	1024	768	65.9	86	51.4708
Dip_1169	NP_001263036.1_28510441_28512747	888	6	381	668	FPLCIDPQ	IFERHKLL	TTYCCNYTNTGYATHGAYCCNCA	ARNARYTTRTGNCKYTCRAADAT	3072	6144	0.451957	48.4286	59.5	97	360	697	EGLPPDE	DFFIKGS	GARGGNYTNCCNCCNGAYGA	SWNCCYTTDATRAARAARTC	2048	768	59.5	98	51.4658
Dip_1170	NP_728643.2_1621316_1622665	564	6	146	325	TVKYFNNE	FFEPNSGK	ACNGTNAARTAYTTYAAYAAYGA	TTNCCNSWRTTNGGYTCRAARAA	512	4096	0.393064	27.4286	64.6	92.5	125	352	YMNQAEN	IAVVPQD	TAYATGAAYCARGCNGARAA	TCYTGNGGNACNACNGCDAT	64	1536	68.3	90.5	51.4134
Dip_1171	NP_001286300.1_10837108_10838587	1353	6	23	465	VTDENAPQ	KDETPEEK	GTNACNGAYGARAAYGCNCCNCA	TTYTCYTCNGGNGTYTCRTCYTT	2048	512	0.658879	110.714	63.8	90.5	9	496	VTFHLVH	AFKEEKK	GTNACNTTYCAYYTNGTNCA	TTYTTYTCYTCYTTRAANGC	2048	128	58	95.5	51.4088
Dip_1172	NP_648747.1_15111652_15112697	678	6	21	238	IALVGKYT	HPYYVATQ	ATHGCNYTNGTNGGNAARTAYAC	TGNGTNGCNACRTARTANGGRTG	6144	2048	0.478673	40.5714	63.7	94	3	246	QQWKDLA	YHPEYLS	CARCARTGGAARGAYYTNGC	SWNARRTAYTCNGGRTGRTA	128	2048	59.4	97.5	51.4081
Dip_1173	NP_001262000.1_17848137_17849016	408	5	62	189	EVSKTFQK	HIDYNCVP	GARGTNWSNAARACNTTYCARAA	GGNACRCARTTRTARTCDATRTG	4096	384	0.396694	19.5	65.7	98.5	49	200	EFMDTIG	YTHPEVA	GARTTYATGGAYACNATHGG	GCNACYTCNGGRTGNGTRTA	96	512	71.5	93	51.368
Dip_1174	NP_523415.1_19731399_19732824	759	5	173	417	NPMVVANA	DIFRKYPN	AAYCCNATGGTNGTNGCNAAYGC	TTNGGRTAYTTNCKRAADATRTC	1024	1536	0.0630252	5	60.8	100	155	449	MVEDQGF	MVWIIGE	ATGGTNGARGAYCARGGNTT	TCNCCDATDATCCANACCAT	128	144	73.7	95.5	51.335
Dip_1175	NP_001286894.1_878452_880903	1872	4	80	695	VDGIAYTF	CGYVADFP	GTNGAYGGNATHGCNTAYACNTT	GGRAARTCNGCNACRTANCCRCA	3072	1024	0.402662	80.6	68.8	97	65	839	YGWVICF	TPIDEEQ	TAYGGNTGGGTNATHTGYTT	TGYTCYTCRTCDATNGGNGT	192	384	71.2	100	51.3316
Dip_1176	NP_001285355.1_16938752_16939973	705	5	59	285	VRDANEDP	MDVDGERN	GTNMGNGAYGCNAAYGARGAYCC	TTNCKYTCNCCRTCNACRTCCAT	2048	1024	0.59447	58.3333	64.8	98.5	32	320	HAFIWWC	HPDKVKD	CAYGCNTTYATHTGGTGGTG	TCYTTNACYTTRTCNGGRTG	48	256	71.4	90	51.2946
Dip_1177	NP_524240.1_5614574_5615870	408	6	22	149	HFVKLPNF	FTHKKMTM	CAYTTYGTNAARYTNCCNAAYTT	ATNGTCATYTTYTTRTGNGTRAA	2048	256	0.280992	11.5714	62.6	93	4	169	TRIDVEI	KILTQVG	ACNMGNATHGAYGTNGARAT	CCNACYTGNGTNARDATYTT	1536	1536	62.5	99	51.2931
Dip_1178	NP_001163112.1_10472474_10473212	411	6	82	210	MYKGWMYE	NFYGTDAI	ATGTAYAARGGNTGGATGTAYGA	ATNGCRTCNGTNCCRTARAARTT	32	1024	0.295082	14.2857	72.1	97	69	229	ICFTMRY	AANVVHL	ATHTGYTTYACNATGMGNTA	ARRTGNACNACRTTNGCNGC	384	2048	61.2	86.5	51.2833
Dip_1179	NP_523706.1_12040052_12042583	948	4	115	422	QFDVVKHM	NTYQCAMG	CARTTYGAYGTNGTNAARCAYAT	CCCATNGCRCAYTGRTANGTRTT	512	256	0.318937	34.4	72.6	98.5	104	436	ADKNIPK	IGYNQKN	GCNGAYAARAAYATHCCNAA	TTYTTYTGRTTRTANCCDAT	384	192	70.2	100	51.2771
Dip_1180	NP_727234.1_8089308_8089860	393	7	18	140	LIESKHEV	KVADYVQR	YTNATHGARWSNAARCAYGARGT	CKYTGNACRTARTCNGCNACYTT	6144	2048	0.163793	5.625	56.4	95.5	10	149	RMDNDVI	ATEEALR	MGNATGGAYAAYGAYGTNAT	CKNARNGCYTCYTCNGTNGC	256	4096	59.3	96	51.2632
Dip_1181	NP_001260032.1_4480333_4483561	2088	6	46	733	CKPGFSGN	CVNPCNAT	TGYAARCCNGGNTTYWSNGGNAA	GTNGCRTTRCANGGRTTNACRCA	8192	1024	0.609538	176	53.4	91	24	759	VNPCNCG	TMICECL	GTNAAYCCNTGYAAYTGYGG	ARRCAYTCRCADATCATNGT	256	192	66.1	90.5	51.249
Dip_1182	NP_651665.2_29061201_29062805	552	5	70	245	LEIYRENF	AFNDDPRF	YTNGARATHTAYMGNGARAAYTT	AANCKNGGRTCRTCRTTRAANGC	3072	2048	0.503067	32.1667	61.3	95	35	348	MKIVHAE	NKDVFMR	ATGAARATHGTNCAYGCNGA	CKCATRAANACRTCYTTRTT	192	128	73.7	97	51.2183
Dip_1183	NP_732105.2_16052144_16052833	387	7	16	136	CVHKLWKA	KNPKIVSA	TGYGTNCAYAARYTNTGGAARGC	GCNSWNACDATYTTNGGRTTYTT	512	6144	0.578947	19.75	59.6	94.5	5	177	TEYKKLP	DKTVRDE	ACNGARTAYAARAARYTNCC	TCRTCNCKNACNGTYTTRTC	512	1024	61.6	90	51.2177
Dip_1184	NP_001261503.1_7245831_7248434	684	6	357	576	LWHLQREV	WATDLDPK	YTNTGGCAYYTNCARMGNGARGT	TTNGGRTCNARRTCNGTNGCCCA	4096	2048	0.413146	33.8571	56.6	96	217	587	KEKIETI	NQIKDAF	AARGARAARATHGARACNAT	AANGCRTCYTTDATYTGRTT	192	192	69.1	93	51.2109
Dip_1185	NP_651570.1_27588033_27589689	771	6	249	497	RMGCEYGF	CPKMPICV	MGNATGGGNTGYGARTAYGGNTT	ACRCADATNGGCATYTTNGGRCA	1024	384	0.55	65	65.6	95	214	530	DSFGTEI	CGPHNEN	GAYWSNTTYGGNACNGARAT	TTYTCRTTRTGNGGNCCRCA	2048	256	64	87	51.1879
Dip_1186	NP_476597.2_13816765_13817614	492	5	63	218	PWTKKDKE	KVAEIIGE	CCNTGGACNAARAARGAYAARGA	TCNCCDATDATYTCNGCNACYTT	256	2304	0.261745	13.8333	62.7	97.5	48	229	FELYKNV	YQNQPYC	TTYGARYTNTAYAARAAYGT	CARTANGGYTGRTTYTGRTA	256	128	69.6	98.5	51.0589
Dip_1187	NP_001286950.1_5791695_5792585	345	7	21	127	QFSVLYNE	EVQRYKRK	CARTTYWSNGTNYTNTAYAAYGA	TTNCKYTTRTANCKYTGNACYTC	8192	4096	0.07	3.625	54.4	100	13	135	TEYKCLQ	YKDTSAD	ACNGARTAYAARTGYYTNCA	TCNGCNSWNGTRTCYTTRTA	512	2048	61.4	91	51.0378
Dip_1188	NP_648211.1_8341152_8342469	939	4	115	419	ATHPGVYD	FCYGYQDI	GCNACNCAYCCNGGNGTNTAYGA	ATRTCYTGRTANCCRTARCARAA	4096	256	0.319728	41.4	69.9	98.5	80	427	IEVFNMK	IFEVMPN	ATHGARGTNTTYAAYATGAA	TTNGGCATNACYTCRAADAT	96	192	76.9	94.5	51.0307
Dip_1189	NP_001287180.1_5529204_5530424	420	4	112	243	DFANDACK	NQEYIAKH	GAYTTYGCNAAYGAYGCNTGYAA	TGYTTNGCDATRTAYTCYTGRTT	512	384	0.475806	23.6	71	98.5	92	254	KEDKEAF	MQKQIGY	AARGARGAYAARGARGCNTT	TANCCDATYTGYTTYTGCAT	128	96	72	100	51.024
Dip_1190	NP_001259859.1_1176100_1176881	699	6	37	261	TGAYLYWD	VDFQKLTC	ACNGGNGCNTAYYTNTAYTGGGA	CANGTNARYTTYTGRAARTCNAC	2048	2048	0.777778	67.1429	65.7	91	10	291	DETSGYY	HKENLQK	GAYGARACNWSNGGNTAYTA	TTYTGNARRTTYTCYTTRTG	2048	256	60.2	94	51.0119
Dip_1191	NP_610925.3_14063977_14065903	1173	8	64	446	LAINGEDV	GHHSQDDV	YTNGCNATHAAYGGNGARGAYGT	ACRTCRTCYTGNSWRTGRTGNCC	3072	2048	0.615616	54.5556	56.3	90	36	569	RFPALQY	NAKLYAS	MGNTTYCCNGCNYTNCARTA	SWNGCRTANARYTTNGCRTT	4096	4096	56	90.5	51.0069
Dip_1192	NP_648669.1_13927393_13928791	477	7	148	298	MGWKPGQG	QAFGVGAL	ATGGGNTGGAARCCNGGNCARGG	ARNGCNCCNACNCCRAANGCYTG	256	8192	0.830882	42.75	56.2	91	78	314	GEFGIAP	YARDDMT	GGNGARTTYGGNATHGCNCC	GTCATRTCRTCNCKNGCRTA	768	256	62.7	93	51.0037
Dip_1193	NP_001246454.1_22081179_22082637	1182	7	96	481	EIFRITQT	KIYAGTGA	GARATHTTYMGNATHACNCARAC	GCNCCNGTNCCNGCRTADATYTT	2304	3072	0.548295	70.5	57	92	57	506	KVCDAYG	IQNNLLD	AARGTNTGYGAYGCNTAYGG	TCNARNARRTTRTTYTGDAT	256	1536	64.2	87	50.9998
Dip_1194	NP_477116.1_16246372_16246912	546	8	12	185	YKLRKHYF	EYLFVVAD	TAYAARYTNMGNAARCAYTAYTT	TCNGCNACNACRAANARRTAYTC	2048	4096	0.302817	15.1111	58.8	94	2	196	LEQGLLV	GVLIFAT	YTNGARCARGGNYTNYTNGT	GTNGCRAADATNARNACNCC	8192	3072	47.3	96.5	50.9929
Dip_1195	NP_611381.2_18844102_18845335	372	7	20	135	AIYEKYFV	VQRNTLEF	GCNATHTAYGARAARTAYTTYGT	AAYTCNARNGTRTTNCKYTGNAC	384	8192	0.541284	19.5	63.2	92	8	175	GYAAMNV	DMSLNRR	GGNTAYGCNGCNATGAAYGT	CKNCKRTTNARNSWCATRTC	256	8192	51.9	98	50.981
Dip_1196	NP_001036463.1_4818208_4819229	525	6	186	352	VQLADFFG	GKEHYIDA	GTNCARYTNGCNGAYTTYTTYGG	GCRTCDATRTARTGYTCYTTNCC	2048	384	0.735484	40.5714	67.3	90.5	157	363	DHVLTAI	VMKKLNH	GAYCAYGTNYTNACNGCNAT	TGRTTNARYTTYTTCATNAC	2048	256	63.9	91.5	50.9152
Dip_1197	NP_609675.2_13794895_13798938	1998	3	212	869	ILKCMVEW	FEHIMKKN	ATHYTNAARTGYATGGTNGARTG	TTYTTYTTCATDATRTGYTCRAA	768	96	0.308307	87.25	74.5	100	135	949	FEHKWMV	FQDAVKC	TTYGARCAYAARTGGATGGT	CAYTTNACNGCRTCYTGRAA	16	256	77.5	100	50.9068
Dip_1198	NP_001261782.1_12751306_12752922	426	5	265	398	PHDHPFTN	EVYNMITP	CCNCAYGAYCAYCCNTTYACNAA	GGNGTDATCATRTTRTANACYTC	1024	384	0.611111	36.3333	68.3	95	212	432	HPRKRKI	DDKWEKI	CAYCCNMGNAARMGNAARAT	ATYTTYTCCCAYTTRTCRTC	2048	32	62.3	100	50.8947
Dip_1199	NP_523591.2_17524947_17525454	375	6	22	138	FLTGAQQN	TNFVVAML	TTYYTNACNGGNGCNCARCARAA	ARCATNGCNACNACRAARTTNGT	4096	2048	0.477064	24.4286	62.2	95	14	157	SGFYFTQ	HWIIRGT	WSNGGNTTYTAYTTYACNCA	GTNCCNCKDATDATCCARTG	2048	576	62	95.5	50.8882
Dip_1200	NP_001262849.1_22749238_22750189	351	5	49	157	INTRDWPQ	QYTKNQAW	ATHAAYACNMGNGAYTGGCCNCA	CANGCYTGRTTYTTNGTRTAYTG	1536	512	0.49505	25	69.2	92.5	22	213	CMFPARC	FHVGDEW	TGYATGTTYCCNGCNMGNTG	CAYTCRTCNCCNACRTGRAA	512	256	67.9	97	50.8618
Dip_1201	NP_001261610.1_9000605_9001783	405	6	141	267	QDGVFKEF	MGKIVTHE	CARGAYGGNGTNTTYAARGARTT	TCRTGNGTNACDATYTTNCCCAT	512	768	0.183333	9.85714	71.3	96	126	276	VRFINQQ	HPGGKGR	GTNMGNTTYATHAAYCARCA	CKNCCYTTNCCNCCNGGRTG	768	2048	59.7	89	50.85
Dip_1202	NP_651237.1_24250732_24252078	870	5	55	336	LDTIQGPF	NPKTLEFQ	YTNGAYACNATHCARGGNCCNTT	TGRAAYTCNARNGTYTTNGGRTT	6144	2048	0.430657	56.5	65.6	92.5	36	359	KLHQNIC	ANRKMPL	AARYTNCAYCARAAYATHTG	ARNGGCATYTTNCKRTTNGC	384	1024	66.9	98.5	50.8468
Dip_1203	NP_001260434.1_13193672_13194492	654	5	40	249	VSVFETNI	AFWPGLQV	GTNWSNGTNTTYGARACNAAYAT	ACYTGNARNCCNGGCCARAANGC	8192	2048	0.221675	21.3333	60	100	29	266	IKDVQFD	QTHEMLY	ATHAARGAYGTNCARTTYGA	TANARCATYTCRTGNGTYTG	192	256	72.4	94.5	50.8408
Dip_1204	NP_649909.1_9564431_9565864	381	6	188	306	MYANFGEI	YERHANCD	ATGTAYGCNAAYTTYGGNGARAT	TCRCARTTNGCRTGNCKYTCRTA	256	1024	0.508929	22.1429	69.9	91.5	141	340	YQAMVHE	EYAGTHA	TAYCARGCNATGGTNCAYGA	GCRTGNGTNCCNGCRTAYTC	128	512	71.3	82	50.8099
Dip_1205	NP_723532.1_10223145_10224441	924	5	51	350	LEVPCRDK	EARIVFMT	YTNGARGTNCCNTGYMGNGAYAA	GTCATRAANACDATNCKNGCYTC	8192	1536	0.382022	39.1667	61.7	100	43	431	FRRHYMI	QIQGYFM	TTYMGNMGNCAYTAYATGAT	ATRAARTANCCYTGDATYTG	512	192	67.8	95.5	50.7894
Dip_1206	NP_647949.1_5136471_5138292	1023	6	96	428	AGYTKKAF	DFFNILIK	GCNGGNTAYACNAARAARGCNTT	TTDATNARDATRTTRAARAARTC	2048	1152	0.698997	88.4286	62.8	91.5	48	460	EYADMIK	PDIVTYG	GARTAYGCNGAYATGATHAA	CCRTANGTNACDATRTCNGG	96	768	72.9	81	50.7872
Dip_1207	NP_001036449.1_4672277_4673086	420	6	85	216	PPGIPYEQ	YDYFLASP	CCNCCNGGNATHCCNTAYGARCA	GGNSWNGCNARRAARTARTCRTA	3072	8192	0.376	19.1429	56	98	67	247	HPEYNQV	CDMASIH	CAYCCNGARTAYAAYCARGT	TGDATNSWNGCCATRTCRCA	128	768	67.9	93	50.7776
Dip_1208	NP_725073.1_11689078_11689888	582	5	39	224	NQFKFTHI	QHLAGMKD	AAYCARTTYAARTTYACNCAYAT	TCYTTCATNCCNGCNARRTGYTG	256	1024	0.318436	23.1667	67.7	95	22	238	FKGFTAE	INKDPEA	TTYAARGGNTTYACNGCNGA	GCYTCNGGRTCYTTRTTDAT	512	192	70.8	93	50.7689
Dip_1209	NP_996084.1_14793742_14798449	1743	4	58	630	LQRACEKE	IKEYLHPW	YTNCARMGNGCNTGYGARAARGA	CANGGRTGNARRTAYTCYTTDAT	4096	1536	0.539427	126.8	66.1	95.5	34	650	QCVEAHG	VYYHKRW	CARTGYGTNGARGCNCAYGG	CANCKYTTRTGRTARTANAC	256	512	69	100	50.7628
Dip_1210	NP_608859.1_4815022_4815623	369	7	43	157	VDILINNA	MFSGVKPR	GTNGAYATHYTNATHAAYAAYGC	CKNGGYTTNACNCCNSWRAACAT	2304	8192	0.380952	14.625	52.4	90.5	16	173	CKGYVVD	YVADQIT	TGYAARGGNTAYGTNGTNGA	GTDATYTGRTCNGCNACRTA	512	384	69.1	93	50.7607
Dip_1211	NP_727128.1_6809726_6810638	432	6	103	238	NIMDFQWD	EGNGPVGT	AAYATHATGGAYTTYCARTGGGA	GTNCCNACNGGNCCRTTNCCYTC	48	4096	0.48062	22.2857	65.4	96	43	252	CNGFHAN	WALEGQY	TGYAAYGGNTTYCAYGCNAA	TAYTGNCCYTCNARNGCCCA	256	512	68.6	84.5	50.7446
Dip_1212	NP_996303.1_29501702_29502273	489	6	12	166	TRHLVMVY	GYQYAMNF	ACNMGNCAYYTNGTNATGGTNTA	AARTTCATNGCRTAYTGRTANCC	8192	256	0.707483	41.7143	63.5	91	3	184	SAACIFM	ENEWQRL	WSNGCNGCNTGYATHTTYAT	ARNCKYTGCCAYTCRTTYTC	3072	256	64.1	94	50.7429
Dip_1213	NP_001284747.1_612495_613774	687	7	63	283	RLAEEKDV	NNAKCALS	MGNYTNGCNGARGARAARGAYGT	SWNARNGCRCAYTTNGCRTTRTT	4096	8192	0.561321	45.25	56.8	95.5	36	293	TNEELQA	EYRYETL	ACNAAYGARGARYTNCARGC	ARNGTYTCRTANCKRTAYTC	512	1024	58.6	91	50.7167
Dip_1214	NP_001285329.1_16446184_16446879	357	7	91	201	PEDVEKCT	YEGIDAVK	CCNGARGAYGTNGARAARTGYAC	TTNACNGCRTCDATNCCYTCRTA	512	1536	0.471154	22.375	69.3	89.5	77	223	KEKGYID	PIRINLI	AARGARAARGGNTAYATHGA	ATNARRTTDATNCKDATNGG	192	4608	58.3	87	50.708
Dip_1215	NP_001285697.1_6964518_6965691	441	5	100	238	FEKAGVNI	WCDDYFRI	TTYGARAARGCNGGNGTNAAYAT	ATNCKRAARTARTCRTCRCACCA	1024	256	0.387387	17	70.3	95	91	255	TCVLQDG	GGIFFDD	ACNTGYGTNYTNCARGAYGG	TCRTCRAARAADATNCCNCC	1024	384	61.6	100	50.704
Dip_1216	NP_724360.1_21716324_21717493	978	6	44	361	EGPKPHDE	YNRTKIRW	GARGGNCCNAARCCNCAYGAYGA	CANCKDATYTTNGTNCKRTTRTA	1024	6144	0.311897	28.4286	61.2	94	24	394	KCKIFLE	ITFRDAG	AARTGYAARATHTTYYTNGA	CCNGCRTCNCKRAANGTDAT	384	1536	63.5	95	50.673
Dip_1217	NP_001245817.1_205271_205943	633	5	46	248	YTQICNWF	MEKYLRDT	TAYACNCARATHTGYAAYTGGTT	GTRTCNCKNARRTAYTTYTCCAT	192	1024	0.753165	60.1667	72.5	92.5	8	307	LFTPEIK	FTPNKNN	YTNTTYACNCCNGARATHAA	TTRTTYTTRTTNGGNGTRAA	1536	256	65.1	92.5	50.6728
Dip_1218	NP_651118.1_23061876_23062679	378	8	87	204	IDYTLFDH	MNPKSGLK	ATHGAYTAYACNYTNTTYGAYCA	TTNARNCCNSWYTTNGGRTTCAT	1536	8192	0.459459	16.6667	57.1	94.5	78	244	EGKKLLV	DFTKLNH	GARGGNAARAARYTNYTNGT	TGRTTNARYTTNGTRAARTC	2048	512	58	86	50.6483
Dip_1219	NP_001262961.1_25599506_25600210	351	6	19	127	VLKVPIHT	QPKEAVTP	GTNYTNAARGTNCCNATHCAYAC	GGNGTNACNGCYTCYTTNGGYTG	6144	2048	0.0990099	3.42857	61.4	96	7	143	FITFQEP	QKRIMLG	TTYATHACNTTYCARGARCC	CCNARCATDATNCKYTTYTG	192	768	66	92.5	50.5921
Dip_1220	NP_524099.2_15984385_15987608	2031	4	75	743	HVHGFCPY	EFEKVYYP	CAYGTNCAYGGNTTYTGYCCNTA	GGRTARTANACYTTYTCRAAYTC	1024	256	0.314675	97.6	67.6	97	64	773	GVTMEGN	MDCKGIE	GGNGTNACNATGGARGGNAA	TCDATNCCYTTRCARTCCAT	512	96	73.6	94.5	50.5451
Dip_1221	NP_788277.1_6027590_6029859	1299	6	20	444	DTGFKRYP	NFWARTRF	GAYACNGGNTTYAARMGNTAYCC	AANCKNGTNCKNGCCCARAARTT	2048	4096	0.668407	89.4286	59	96	6	452	KVSTAEM	FQRAFMI	AARGTNWSNACNGCNGARAT	ATCATRAANGCNCKYTGRAA	4096	256	60.9	91.5	50.5397
Dip_1222	NP_732925.1_23952289_23953378	711	5	63	291	EKFAGGDY	NIILAPFC	GARAARTTYGCNGGNGGNGAYTA	CARAANGGNGCNARDATDATRTT	1024	4608	0.423423	44.6667	62.9	92.5	16	303	FLWQEGH	CEDKIKA	TTYYTNTGGCARGARGGNCA	GCYTTDATYTTRTCYTCRCA	256	96	72.8	95.5	50.5381
Dip_1223	NP_649546.1_5543365_5544575	663	5	146	358	SVVIMYKA	PFMPDLEL	WSNGTNGTNATHATGTAYAARGC	ARYTCNARRTCNGGCATRAANGG	3072	2048	0.38835	31.6667	57.9	96	109	400	EAVMKEY	HFETEPD	GARGCNGTNATGAARGARTA	TCNGGYTCNGTYTCRAARTG	128	256	72.5	98.5	50.5175
Dip_1224	NP_523743.1_14597044_14597972	966	8	18	331	CLIKHLEG	IKTPSMDI	TGYYTNATHAARCAYYTNGARGG	ATRTCCATNSWNGGNGTYTTDAT	3072	3072	0.729097	89.4444	53.3	90.5	2	357	LIDTAVK	AEKLRIK	YTNATHGAYACNGCNGTNAA	TTDATNCKNARYTTYTCNGC	3072	3072	60.4	84	50.5155
Dip_1225	NP_648048.1_6493713_6495021	675	6	241	457	GVLHVKWT	AQFKGLAT	GGNGTNYTNCAYGTNAARTGGAC	GTNGCNARNCCYTTRAAYTGNGC	2048	4096	0.5311	44.8571	60.7	97	166	465	GHILNFD	GGNVSPA	GGNCAYATHYTNAAYTTYGA	GCNGGNSWNACRTTNCCNCC	768	8192	57.4	96.5	50.4986
Dip_1226	NP_570014.3_2631364_2632281	756	6	13	256	KVNVWRDY	NPEAMVLD	AARGTNAAYGTNTGGMGNGAYTA	TCNARNACCATNGCYTCNGGRTT	1024	2048	0.2827	28.7143	65.1	93	1	264	EEQITEW	IDYNSGT	GARGARCARATHACNGARTG	GTNCCNSWRTTRTARTCDAT	192	1536	61.9	93	50.4389
Dip_1227	NP_996007.1_6740956_6741639	435	7	66	202	TENHFDTD	DWQNLAAK	ACNGARAAYCAYTTYGAYACNGA	TTNGCNGCNARRTTYTGCCARTC	512	1024	0.580645	20.125	66.3	89	46	228	HSNYQMF	NFLPKLP	CAYWSNAAYTAYCARATGTT	GGNARYTTNGGNARRAARTT	256	2048	60.3	88	50.4326
Dip_1228	NP_001285095.1_10874473_10875170	369	7	22	136	FNLGPVHF	WPIYDYKV	TTYAAYYTNGGNCCNGTNCAYTT	ACYTTRTARTCRTADATNGGCCA	4096	192	0.46729	18.75	65.8	92	6	167	RARFSMP	AGCKEGR	MGNGCNMGNTTYWSNATGCC	CKNCCYTCYTTRCANCCNGC	8192	1024	49.9	96	50.4225
Dip_1229	NP_649552.1_5567612_5568521	375	7	139	255	LKKLKAEK	KGFGFVSF	YTNAARAARYTNAARGCNGARAA	AANSWNACRAANCCRAANCCYTT	4096	8192	0.3	10.625	40.4	99	131	267	IQFDVTQ	DFIRAMK	ATHCARTTYGAYGTNACNCA	TTCATNGCNCKDATRAARTC	384	384	68.9	96	50.3508
Dip_1230	NP_730403.2_19347871_19348803	372	8	140	255	YDVPFRDV	FVQTWGSY	TAYGAYGTNCCNTTYMGNGAYGT	TANSWNCCCCANGTYTGNACRAA	2048	4096	0.577982	19.3333	57	90.5	94	313	LHNVSFG	HIFSEDW	YTNCAYAAYGTNWSNTTYGG	CARTCYTCNSWRAADATRTG	4096	768	53.1	94	50.3471
Dip_1231	NP_001259285.1_6594564_6595241	438	6	12	149	ALLDYGFF	FGEVNVQT	GCNYTNYTNGAYTAYGGNTTYTT	GTYTGNACRTTNACYTCNCCRAA	8192	1024	0.526718	29	60.8	94	3	157	GKRHQKY	AKHYGNL	GGNAARMGNCAYCARAARTA	ARRTTNCCRTARTGYTTNGC	512	512	68.4	89.5	50.3405
Dip_1232	NP_001287558.1_27176855_27177584	372	5	15	130	CIDLVGGF	NGATCIDL	TGYATHGAYYTNGTNGGNGGNTT	ARRTCDATRCANGTNGCNCCRTT	6144	3072	0.66055	18	61.3	96	5	138	AGGPCEH	VNDYHCA	GCNGGNGGNCCNTGYGARCA	GCRCARTGRTARTCRTTNAC	1024	128	71.2	97	50.2806
Dip_1233	NP_650451.1_15351350_15353468	1593	4	29	551	IFTHDFWG	AWMNLGIV	ATHTTYACNCAYGAYTTYTGGGG	ACDATNCCNARRTTCATCCANGC	192	768	0.733467	165.4	68.9	94	9	639	TVAIVKN	KAWANIL	ACNGTNGCNATHGTNAARAA	ARDATRTTNGCCCANGCYTT	1536	384	65.8	96.5	50.2718
Dip_1234	NP_995915.1_21511403_21511968	360	7	28	139	FGVGAGAN	YIHRNDLN	TTYGGNGTNGGNGCNGGNGCNAA	TTNARRTCRTTNCKRTGDATRTA	8192	3072	0.342857	8.25	53.9	96.5	1	178	YVYPTMD	PHVDDTV	TAYGTNTAYCCNACNATGGA	ACNGTRTCRTCNACRTGNGG	256	512	65.9	88	50.2631
Dip_1235	NP_001162986.1_15578952_15580850	537	6	191	361	LARNPWNC	ENKAGKVE	YTNGCNMGNAAYCCNTGGAAYTG	TCNACYTTNCCNGCYTTRTTYTC	4096	1024	0.616352	32.4286	63.6	92	76	436	LIERYAF	YEKIEMT	YTNATHGARMGNTAYGCNTT	GTCATYTCDATYTTYTCRTA	3072	48	68.5	88	50.2466
Dip_1236	NP_651281.1_24718320_24719058	396	6	33	156	ERPDYADH	GFHGDLNE	GARMGNCCNGAYTAYGCNGAYCA	TCRTTNARRTCNCCRTGRAANCC	2048	2048	0.350427	14.7143	63.8	97	3	164	GGYNPWP	TFFVGNV	GGNGGNTAYAAYCCNTGGCC	ACRTTNCCNACRAARAANGT	256	512	62.5	90.5	50.2414
Dip_1237	NP_523396.1_18091951_18092710	540	8	58	229	DVTSEKDV	YAHLVQAI	GAYGTNACNWSNGARAARGAYGT	ATNGCYTGNACNARRTGNGCRTA	4096	4096	0.381818	22.6667	52.7	90	38	250	GNEVAKE	DGALRMM	GGNAAYGARGTNGCNAARGA	ATCATNCKNARNGCNCCRTC	512	2048	62.3	89	50.2352
Dip_1238	NP_001287397.1_18651140_18651919	390	9	132	253	KSFSTKWN	KTNHNKHL	AARWSNTTYWSNACNAARTGGAA	ARRTGYTTRTTRTGRTTNGTYTT	8192	512	0.504348	22.1	51.1	92.5	41	262	KARFLWH	IHHSRDP	AARGCNMGNTTYYTNTGGCA	GGRTCNCKNSWRTGRTGDAT	1024	3072	54.7	88	50.2202
Dip_1239	NP_728674.1_1799148_1800699	558	5	277	454	ILQIGDVN	KDANGLGI	ATHYTNCARATHGGNGAYGTNAA	ATNCCNARNCCRTTNGCRTCYTT	4608	4096	0.623529	29.6667	61.8	98.5	232	512	AIELVND	NHQAVEL	GCNATHGARYTNGTNAAYGA	ARYTCNACNGCYTGRTGRTT	1536	512	68.3	95.5	50.1943
Dip_1240	NP_524061.1_13931745_13934193	2073	4	150	832	YTRAIDVQ	EYLQRNPH	TAYACNMGNGCNATHGAYGTNCA	TGNGGRTTNCKYTGNARRTAYTC	6144	4096	0.49313	170	62.5	94	140	849	YKQMFAE	FPTVEVK	TAYAARCARATGTTYGCNGA	TTNACYTCNACNGTNGGRAA	64	1024	71.5	96.5	50.1941
Dip_1241	NP_001246132.1_22365376_22367173	1119	5	29	393	LYKMQDIC	EKTCIFAG	YTNTAYAARATGCARGAYATHTG	CCNGCRAADATRCANGTYTTYTC	384	768	0.635057	94.1667	73.5	86.5	11	424	KFRELFQ	HYHFGYQ	AARTTYMGNGARYTNTTYCA	TGRTANCCRAARTGRTARTG	1024	128	64.8	93	50.1868
Dip_1242	NP_001285458.1_19692300_19692957	405	6	72	198	LRETWYFG	DQYQMTPE	YTNMGNGARACNTGGTAYTTYGG	TCNGGNGTCATYTGRTAYTGRTC	2048	256	0.5	23.1429	69.3	90	64	207	DLVCRTI	WEERIKT	GAYYTNGTNTGYMGNACNAT	GTYTTDATNCKYTCYTCCCA	4096	192	62	91.5	50.1778
Dip_1243	NP_996524.2_21354479_21356068	573	5	325	507	QESKLMEN	KIHGCYEA	CARGARWSNAARYTNATGGARAA	GCYTCRTARCANCCRTGDATYTT	2048	384	0.164773	14.5	63.9	96.5	274	553	QCPACTY	KDLIWAQ	CARTGYCCNGCNTGYACNTA	TGNGCCCADATNARRTCYTT	512	384	68.1	97	50.1701
Dip_1244	NP_524305.2_10767162_10767699	411	7	17	145	WLVKVPKY	CYMKLKLE	TGGYTNGTNAARGTNCCNAARTA	TCNARYTTNARYTTCATRTARCA	2048	1024	0.468468	17.875	59.9	98	6	176	ELDLSNA	PVKDHKH	GARYTNGAYYTNWSNAAYGC	TGYTTRTGRTCYTTNACNGG	8192	256	50.2	95	50.163
Dip_1245	NP_001033904.1_13916925_13917650	429	8	41	175	RKLREYYG	HIQYFLQY	MGNAARYTNMGNGARTAYTAYGG	TAYTGNARRAARTAYTGDATRTG	8192	768	0.664062	29.7778	56.9	89	27	186	QIRPLYE	PKVFRNG	CARATHMGNCCNYTNTAYGA	CCRTTNCKRAANACYTTNGG	3072	1024	62.1	85	50.1097
Dip_1246	NP_001261853.1_15002726_15004292	876	7	163	446	LSFCTNFN	ECNLCSCF	YTNWSNTTYTGYACNAAYTTYAA	AARCANSWRCANARRTTRCAYTC	8192	4096	0.78626	85.75	49.2	89.5	153	457	DEPCELG	ITCTKKQ	GAYGARCCNTGYGARYTNGG	TGYTTYTTNGTRCANGTDAT	512	384	61.6	96	50.086
Dip_1247	NP_611530.5_20982096_20982523	444	6	18	157	VLQWVIYD	TKKMSVTD	GTNYTNCARTGGGTNATHTAYGA	TCNGTNACNSWCATYTTYTTNGT	1536	4096	0.642202	23.5714	57.1	93	2	172	VDTQTIP	YDLFAVC	GTNGAYACNCARACNATHCC	CANACNGCRAANARRTCRTA	768	1024	64.9	97.5	50.0842
Dip_1248	NP_001303335.1_5195250_5196837	1257	5	38	448	FNEKLSEQ	MTFAWPCL	TTYAAYGARAARYTNWSNGARCA	ARRCANGGCCANGCRAANGTCAT	4096	512	0.582278	94.1667	57.4	96	11	525	TLGDHRN	MEDGNTM	ACNYTNGGNGAYCAYMGNAA	ATNGTRTTNCCRTCYTCCAT	4096	128	67	97	50.0568
Dip_1249	NP_611207.1_17426431_17427421	654	7	18	227	PKERYENK	YCKTKHAR	CCNAARGARMGNTAYGARAAYAA	CKNGCRTGYTTNGTYTTRCARTA	1024	1024	0.456853	34.5	65	91	4	258	DDIEDLI	CEIWLTS	GAYGAYATHGARGAYYTNAT	SWNGTNARCCADATYTCRCA	384	1536	55.1	90	50.0172
Dip_1250	NP_649535.2_5400821_5401443	501	8	37	195	KVALMIGD	KTSDDLFG	AARGTNGCNYTNATGATHGGNGA	CCRAANARRTCRTCNSWNGTYTT	3072	8192	0.519737	26.7778	53.3	90	6	206	PGLTPNG	TFRQLNI	CCNGGNYTNACNCCNAAYGG	ATRTTNARYTGNCKRAANGT	4096	2048	55.2	94.5	49.9912
Dip_1251	NP_523927.2_4434489_4435089	471	5	29	177	VVIINWNF	KATEAVEF	GTNGTNATHATHAAYTGGAAYTT	AAYTCNACNGCYTCNGTNGCYTT	576	2048	0.308824	15	61.9	97.5	15	185	LFTFIMN	IAEHLRN	YTNTTYACNTTYATHATGAA	TTNCKNARRTGYTCNGCDAT	384	3072	65.5	100	49.9909
Dip_1252	NP_724440.1_5975189_5977468	585	5	330	516	PLDAVIEA	PNVCYHKE	CCNYTNGAYGCNGTNATHGARGC	TCYTTRTGRTARCANACRTTNGG	6144	512	0.538889	40.5	65.2	94.5	271	569	FRTPLHE	CKQMTMV	TTYMGNACNCCNYTNCAYGA	ACCATNGTCATYTGYTTRCA	4096	32	67.2	95.5	49.9864
Dip_1253	NP_788479.1_8535373_8536092	624	6	29	228	FDWWEVEI	YQDKLDKQ	TTYGAYTGGTGGGARGTNGARAT	TGYTTRTCNARYTTRTCYTGRTA	64	512	0.305699	21.2857	64.1	88.5	17	238	QKGAIWT	EYRKEHP	CARAARGGNGCNATHTGGAC	GGRTGYTCYTTNCKRTAYTC	192	256	68.3	91.5	49.9737
Dip_1254	NP_573367.1_19236504_19237740	795	6	134	390	QYLYQEDD	EKIGWDNR	CARTAYYTNTAYCARGARGAYGA	CKRTTRTCCCANCCDATYTTYTC	512	384	0.747863	75.2857	66.8	85	12	447	LAINTYF	IPGYVPL	YTNGCNATHAAYACNTAYTT	ARNGGNACRTANCCNGGDAT	1536	3072	63.8	91.5	49.9529
Dip_1255	NP_001097946.1_27260090_27261943	732	5	149	384	GKYCVRFG	PQYHLTMS	GGNAARTAYTGYGTNMGNTTYGG	SWCATNGTNARRTGRTAYTGNGG	2048	4096	0.632287	68.8333	58	97.5	114	397	WETMDFC	NFCTYQC	TGGGARACNATGGAYTTYTG	CAYTGRTANGTRCARAARTT	32	128	76.9	87	49.9063
Dip_1256	NP_648267.1_8960020_8960895	411	7	47	175	LAPPNGDG	YGICVRMG	YTNGCNCCNCCNAAYGGNGAYGG	CCCATNCKNACRCADATNCCRTA	8192	1536	0.622951	29	57.8	91.5	36	200	CQLRIDF	FTLTNDV	TGYCARYTNMGNATHGAYTT	ACRTCRTTNGTNARNGTRAA	1536	1024	61	91	49.8903
Dip_1257	NP_524151.2_18873361_18877779	2058	3	317	994	DGALFING	DMPVKNFY	GAYGGNGCNYTNTTYATHAAYGG	TARAARTTYTTNACNGGCATRTC	3072	256	0.518685	187.25	66.9	96	245	1109	KAWEFQD	DTIVMAN	AARGCNTGGGARTTYCARGA	TTNGCCATNACDATNGTRTC	64	384	75.6	100	49.881
Dip_1258	NP_001015505.5_657764_661846	2043	3	119	791	IRQWIDYK	KEPTWEMA	ATHMGNCARTGGATHGAYTAYAA	GCCATYTCCCANGTNGGYTCYTT	576	128	0.451952	167.75	69.8	98	102	858	FNMPAKD	IENYAKV	TTYAAYATGCCNGCNAARGA	ACYTTNGCRTARTTYTCDAT	128	192	75	97.5	49.8551
Dip_1259	NP_001285903.1_13639859_13640481	360	6	65	176	PRGFGAFP	MEENPWVT	CCNMGNGGNTTYGGNGCNTTYCC	GTNACCCANGGRTTYTCYTCCAT	8192	128	0.266667	9.85714	61.1	97	47	184	SMPKLRI	PIAEQYL	WSNATGCCNAARYTNMGNAT	ARRTAYTGYTCNGCDATNGG	8192	768	56	99	49.8263
Dip_1260	NP_001285048.1_9256442_9258083	1329	6	101	535	EALKCLCN	NPVLGCYE	GARGCNYTNAARTGYYTNTGYAA	TCRTARCANCCNARNACNGGRTT	4096	4096	0.766667	116.571	57.8	94	22	557	CLNTVRI	QKEYEAM	TGYYTNAAYACNGTNMGNAT	ATNGCYTCRTAYTCYTTYTG	4096	128	65.4	85.5	49.8164
Dip_1261	NP_001259378.1_9167157_9169262	666	5	56	269	CDNAHKYM	PKCDINYS	TGYGAYAAYGCNCAYAARTAYAT	SWRTARTTDATRTCRCAYTTNGG	256	1536	0.61165	53	72.2	91	47	294	DCANFLC	FGKFRTE	GAYTGYGCNAAYTTYYTNTG	TCNGTNCKRAAYTTNCCRAA	512	1024	63.4	94	49.7963
Dip_1262	NP_648838.3_16104335_16105493	435	6	153	289	IGRFFLEE	QAPHVNPD	ATHGGNMGNTTYTTYYTNGARGA	TCNGGRTTNACRTGNGGNGCYTG	6144	2048	0.542636	29.4286	58.9	96	144	300	VYATEPT	GELCMNV	GTNTAYGCNACNGARCCNAC	ACRTTCATRCANARYTCNCC	1024	256	64.2	92	49.7918
Dip_1263	NP_001260540.1_18491753_18493153	537	8	141	311	NDIYYCHD	NASIVQEG	AAYGAYATHTAYTAYTGYCAYGA	CCYTCYTGNACDATNSWNGCRTT	192	6144	0.807692	53.6667	59.2	87.5	4	332	EMDSFTQ	TNLDMKL	GARATGGAYWSNTTYACNCA	ARYTTCATRTCNARRTTNGT	512	512	58.7	84.5	49.7905
Dip_1264	NP_611547.2_21100214_21101251	636	6	31	234	ADFGKLFT	FGDLVPNH	GCNGAYTTYGGNAARYTNTTYAC	TGRTTNGGNACNARRTCNCCRAA	2048	4096	0.733728	38.5714	60.4	93	22	264	GIPMFLI	NVVQIKL	GGNATHCCNATGTTYYTNAT	ARYTTDATYTGNACNACRTT	768	768	61.8	95	49.785
Dip_1265	NP_001163454.1_16122523_16125351	1326	4	237	670	VYMGITVN	EDGIRKEL	GTNTAYATGGGNATHACNGTNAA	ARYTCYTTNCKDATNCCRTCYTC	1536	3072	0.66747	139.2	62.1	95.5	223	722	EIVDKFF	FEYIQDY	GARATHGTNGAYAARTTYTT	TARTCYTGDATRTAYTCRAA	192	96	74	94.5	49.7789
Dip_1266	NP_733432.1_31573253_31574724	666	6	35	248	KSEMVIYE	FIYNRVIL	AARWSNGARATGGTNATHTAYGA	ARDATNACNCKRTTRTADATRAA	1536	4608	0.2657	21.5714	60.3	97	3	291	IACKLIE	MDPDDEV	ATHGCNTGYAARYTNATHGA	ACYTCRTCRTCNGGRTCCAT	1152	64	63.9	90.5	49.7341
Dip_1267	NP_001285258.1_15058064_15059184	618	5	61	258	IACGKEFG	KAHCVALN	ATHGCNTGYGGNAARGARTTYGG	TTNARNGCNACRCARTGNGCYTT	768	4096	0.432927	26.3333	64.5	92.5	37	276	YNMFEPK	NNKGQCG	TAYAAYATGTTYGARCCNAA	CCRCAYTGNCCYTTRTTRTT	64	128	73	93	49.7338
Dip_1268	NP_608648.1_2148646_2149780	438	7	53	190	EPHEAWHG	NFPHGIEI	GARCCNCAYGARGCNTGGCAYGG	ATYTCDATNCCRTGNGGRAARTT	256	768	0.390909	15.375	66.2	91	35	221	KELADEV	AQFEEYR	AARGARYTNGCNGAYGARGT	CKRTAYTCYTCRAAYTGNGC	512	256	65	80	49.7267
Dip_1269	NP_001286219.1_8928935_8930197	981	5	91	409	SDFDVQGN	NQTCFAGL	WSNGAYTTYGAYGTNCARGGNAA	ARNCCNGCRAARCANGTYTGRTT	4096	2048	0.510638	56.8333	64.6	93.5	80	424	EHTIKTH	YCNAMLQ	GARCAYACNATHAARACNCA	TGNARCATNGCRTTRCARTA	384	256	68.9	93	49.7223
Dip_1270	NP_001262717.1_18907266_18908376	963	4	54	366	TKEFLQPN	YDFEPENP	ACNAARGARTTYYTNCARCCNAA	GGRTTYTCNGGYTCRAARTCRTA	2048	256	0.401338	37.8	66.8	98.5	15	378	QYVTEKM	FKENDII	CARTAYGTNACNGARAARAT	ATDATRTCRTTYTCYTTRAA	256	96	75.9	94.5	49.7073
Dip_1271	NP_001261867.1_15095261_15097559	969	4	316	630	AEIEHFCD	DEIAIPYG	GCNGARATHGARCAYTTYTGYGA	CCRTANGGDATNGCDATYTCRTC	384	1152	0.457792	70.6	69.7	97	268	642	AQGIFVN	FDTLKEP	GCNCARGGNATHTTYGTNAA	GGYTCYTTNARNGTRTCRAA	768	512	69.3	96.5	49.7037
Dip_1272	NP_732985.2_24353617_24354739	729	5	136	370	VPFNVKMK	GFHVVNTQ	GTNCCNTTYAAYGTNAARATGAA	TGNGTRTTNACNACRTGRAANCC	512	2048	0.459821	40.8333	65.9	93.5	10	394	GTAAVIN	FTQVWRA	GGNACNGCNGCNGTNATHAA	GCNCKCCANACYTGNGTRAA	3072	512	65.1	97	49.7018
Dip_1273	NP_649580.1_5739593_5741716	492	6	80	235	NAIKFLEG	PKMDKQEQ	AAYGCNATHAARTTYYTNGARGG	TGYTCYTGYTTRTCCATYTTNGG	1536	128	0.577181	36.1429	65.9	92.5	69	315	MIDNEND	NEKFLAE	ATGATHGAYAAYGARAAYGA	TCNGCNARRAAYTTYTCRTT	48	512	69.7	82	49.6694
Dip_1274	NP_569874.1_943301_944096	495	6	149	305	TLQKLIQH	PYKRSYNA	ACNYTNCARAARYTNATHCARCA	GCRTTRTANSWNCKYTTRTANGG	6144	8192	0.727273	40.1429	50	90	6	313	LEVDIQE	HFKAFVC	YTNGARGTNGAYATHCARGA	CANACRAANGCYTTRAARTG	768	256	69.6	100	49.6275
Dip_1275	NP_611676.1_22485956_22488818	636	6	588	791	KRWVEQPD	KHTLVDAA	AARMGNTGGGTNGARCARCCNGA	GCNGCRTCNACNARNGTRTGYTT	1024	4096	0.766497	59.5714	63.9	87.5	524	844	KIAPLFE	DAFHFDL	AARATHGCNCCNYTNTTYGA	ARRTCRAARTGRAANGCRTC	1536	256	64.3	92	49.6262
Dip_1276	NP_001261431.1_4815492_4816645	492	4	87	242	GEINKRQW	EYAMDQEH	GGNGARATHAAYAARMGNCARTG	TGYTCYTGRTCCATNGCRTAYTC	1536	128	0.288591	15.4	71.4	97	45	250	AHVIDPK	IMDFTRL	GCNCAYGTNATHGAYCCNAA	ARNCKNGTRAARTCCATDAT	768	768	69.2	100	49.6224
Dip_1277	NP_724140.1_18856142_18856848	609	5	17	211	QWLNPEQT	NKNFEHFW	CARTGGYTNAAYCCNGARCARAC	CARAARTGYTCRAARTTYTTRTT	512	128	0.340426	24.1667	67.5	96	2	220	NVRIDYE	NEGFTVF	AAYGTNMGNATHGAYTAYGA	AANACNGTRAANCCYTCRTT	768	512	69.3	90	49.6005
Dip_1278	NP_476956.3_6650790_6652678	489	4	90	244	EECQRIFD	FIKQFATL	GARGARTGYCARMGNATHTTYGA	ARNGTNGCRAAYTGYTTDATRAA	768	1536	0.37415	24.8	65.7	98.5	67	254	EQGMDKF	QQKEEMK	GARCARGGNATGGAYAARTT	TTCATYTCYTCYTTYTGYTG	64	32	74.4	98	49.5967
Dip_1279	NP_649579.2_5737004_5737908	549	6	73	247	RVGYTPDV	DVTTPEPL	MGNGTNGGNTAYACNCCNGAYGT	ARNGGYTCNGGNGTNGTNACRTC	8192	8192	0.609756	41.8571	56	96	57	267	VGYDHID	VILPHIG	GTNGGNTAYGAYCAYATHGA	CCDATRTGNGGNARDATNAC	384	2304	63.3	94	49.5835
Dip_1280	NP_001188972.1_18775849_18776824	453	7	56	198	FVITMLPN	CNNMMLGI	TTYGTNATHACNATGYTNCCNAA	ATNCCNARCATCATRTTRTTRCA	3072	256	0.458716	21.625	64	97	35	214	ALKAKGA	MNLAIRL	GCNYTNAARGCNAARGGNGC	ARNCKDATNGCNARRTTCAT	2048	3072	50.2	90	49.5778
Dip_1281	NP_572488.1_8556595_8558698	564	5	204	383	AMQDDYEC	DMFNDEIE	GCNATGCARGAYGAYTAYGARTG	TCDATYTCRTCRTTRAACATRTC	128	96	0.436047	42.5	73.5	94	168	411	DAGVRAQ	EDQLEIM	GAYGCNGGNGTNMGNGCNCA	ATDATYTCNARYTGRTCYTC	4096	384	61.9	91.5	49.5596
Dip_1282	NP_001260032.1_4506933_4507878	654	5	53	262	QACLNQKC	QCLPEYFG	CARGCNTGYYTNAAYCARAARTG	CCRAARTAYTCNGGNARRCAYTG	1024	1024	0.577889	48.5	64	94	17	270	CREINQQ	NPYEGCR	TGYMGNGARATHAAYCARCA	CKRCANCCYTCRTANGGRTT	384	512	69.3	93	49.5541
Dip_1283	NP_001262699.1_18213214_18214588	483	4	116	268	IHIGCDEV	WQRYDHFA	ATHCAYATHGGNTGYGAYGARGT	GCRAARTGRTCRTANCKYTGCCA	576	256	0.59589	41.2	68.8	100	12	387	TFGHMEY	YNVRHNF	ACNTTYGGNCAYATGGARTA	AARTTRTGNCKNACRTTRTA	128	512	71.4	94.5	49.5078
Dip_1284	NP_524453.1_22736735_22738344	540	4	105	276	GRKIYPPE	MPWYRNQD	GGNMGNAARATHTAYCCNCCNGA	TCYTGRTTNCKRTACCANGGCAT	6144	256	0.58642	37	66.6	97	97	288	IPEEQNT	FYVAEIC	ATHCCNGARGARCARAAYAC	CADATYTCNGCNACRTARAA	192	384	71.5	100	49.5053
Dip_1285	NP_569952.2_1874360_1875653	345	5	9	115	GSKLEHQG	MEVGIEDC	GGNWSNAARYTNGARCAYCARGG	CARTCYTCDATNCCNACYTCCAT	8192	384	0.3	12.1667	60.8	97.5	1	124	VNVTLKK	HIEFEYN	GTNAAYGTNACNYTNAARAA	TTRTAYTCRAAYTCDATRTG	2048	96	65.3	100	49.4815
Dip_1286	NP_477116.1_16244494_16245160	513	7	20	182	MDGVKQYM	FCLAKRDL	ATGGAYGGNGTNAARCARTAYAT	ARRTCNCKYTTNGCNARRCARAA	256	8192	0.121795	13.5	63.3	86	12	190	ARVEFQN	WETLADY	GCNMGNGTNGARTTYCARAA	TARTCNGCNARNGTYTCCCA	1024	512	69.4	83	49.4707
Dip_1287	NP_523596.2_18452016_18453325	459	7	53	197	EIFLLDKD	QHYFWPLI	GARATHTTYYTNYTNGAYAARGA	ATNARNGGCCARAARTARTGYTG	3072	512	0.746377	45.875	63.9	87.5	11	238	LGVMKQA	ETVRDYV	YTNGGNGTNATGAARCARGC	ACRTARTCNCKNACNGTYTC	512	1024	64.1	83	49.4507
Dip_1288	NP_648586.2_12521937_12522590	501	6	38	196	DENVKAEE	KEYDGATL	GAYGARAAYGTNAARGCNGARGA	ARNGTNGCNCCRTCRTAYTCYTT	512	2048	0.368421	18.4286	65.6	88.5	24	204	KTEILFP	MHCELHP	AARACNGARATHYTNTTYCC	GGRTGNARYTCRCARTGCAT	768	128	66.5	90.5	49.4154
Dip_1289	NP_652608.1_10262342_10263159	510	5	89	250	NKVPFCPM	PQGGQDVL	AAYAARGTNCCNTTYTGYCCNAT	ARNACRTCYTGNCCNCCYTGNGG	1024	4096	0.0774194	4.66667	62.6	100	73	264	GTGKTAI	MKPKKTE	GGNACNGGNAARACNGCNAT	TCNGTYTTYTTNGGYTTCAT	2048	128	61.4	100	49.3745
Dip_1290	NP_477347.1_9913047_9914589	669	4	66	280	LTNTVFID	EEAMTIVK	YTNACNAAYACNGTNTTYATHGA	TTNACDATNGTCATNGCYTCYTC	6144	768	0.487685	38.4	65.7	98.5	14	298	ATKDQMQ	DPVIGML	GCNACNAARGAYCARATGCA	ARCATNCCDATNACNGGRTC	128	768	70.3	100	49.3671
Dip_1291	NP_001287537.1_25890702_25892043	789	4	86	340	KADNNMEY	QCRVQHLW	AARGCNGAYAAYAAYATGGARTA	CANARRTGYTGNACNCKRCAYTG	128	4096	0.622807	57.4	66.9	100	72	353	TALEMPD	EMLEHFR	ACNGCNYTNGARATGCCNGA	CKRAARTGYTCNARCATYTC	1024	256	65.7	100	49.349
Dip_1292	NP_727457.1_10797835_10798544	648	4	22	229	NTIKRIMQ	WKAQYMIF	AAYACNATHAARMGNATHATGCA	AADATCATRTAYTGNGCYTTCCA	1152	96	0.291429	23.2	71.3	98.5	5	238	KILAHNN	KMREEGF	AARATHYTNGCNCAYAAYAA	AANCCYTCYTCNCKCATYTT	768	256	66	100	49.312
Dip_1293	NP_572162.2_4366587_4368142	720	5	186	417	VNCTGFWA	EAGAVFGQ	GTNAAYTGYACNGGNTTYTGGGC	TGNCCRAANACNGCNCCNGCYTC	512	4096	0.542222	46.8333	64.1	96.5	126	426	LWIPEDG	MGYERPN	YTNTGGATHCCNGARGAYGG	TTNGGNCKYTCRTANCCCAT	384	512	69.1	90	49.3064
Dip_1294	NP_001096852.1_918902_921199	696	5	261	484	MELVFEKA	FMLQDVID	ATGGARYTNGTNTTYGARAARGC	TCDATNACRTCYTGNARCATRAA	512	768	0.722488	68.1667	64	94	227	507	VRGILNK	PKTMEQI	GTNMGNGGNATHYTNAAYAA	ATYTGYTCCATNGTYTTNGG	6144	128	66.6	93	49.3005
Dip_1295	NP_611675.2_22481584_22482785	402	7	172	297	FTGSGYEV	THMTNTRI	TTYACNGGNWSNGGNTAYGARGT	ATNCKNGTRTTNGTCATRTGNGT	8192	2048	0.285714	10.625	51.3	94	145	305	AEEFMDD	TDPEILE	GCNGARGARTTYATGGAYGA	TCNARDATYTCNGGRTCNGT	64	1536	67.2	89	49.2891
Dip_1296	NP_001262664.1_17397335_17398780	612	7	207	402	YMDEFNVE	ENNLQFLP	TAYATGGAYGARTTYAAYGTNGA	GGNARRAAYTGNARRTTRTTYTC	128	2048	0.396825	22.875	64.6	88.5	199	412	PATLKNC	IGTLENL	CCNGCNACNYTNAARAAYTG	ARRTTYTCNARNGTNCCDAT	2048	3072	60.2	87	49.2856
Dip_1297	NP_647775.1_3158556_3159215	390	5	26	147	PKYVQKVQ	DYGFEGHP	CCNAARTAYGTNCARAARGTNCA	GGRTGNCCYTCRAANCCRTARTC	1024	512	0.217391	12.8333	64.4	100	18	158	GKYVAEC	DFPLSGY	GGNAARTAYGTNGCNGARTG	TANCCNSWNARNGGRAARTC	512	8192	61.4	97	49.2423
Dip_1298	NP_524373.1_15971373_15972298	501	5	28	186	QRGKKFDF	NEWMAEED	CARMGNGGNAARAARTTYGAYTT	TCYTCYTCNGCCATCCAYTCRTT	1024	64	0.523179	30.3333	66.1	95	2	194	RCFLDFK	YEVDEQG	MGNTGYTTYYTNGAYTTYAA	CCYTGYTCRTCNACYTCRTA	1024	128	67.4	92.5	49.2101
Dip_1299	NP_524931.1_19042379_19043350	378	5	120	237	IAFLAVEK	PHEIGDFA	ATHGCNTTYYTNGCNGTNGARAA	GCRAARTCNCCDATYTCRTGNGG	6144	768	0.609091	34.3333	65	94	47	300	LGDAFLH	FIYIATV	YTNGGNGAYGCNTTYYTNCA	ACNGTNGCDATRTADATRAA	4096	576	61.6	100	49.2065
Dip_1300	NP_725980.1_20608681_20609676	792	4	47	302	QRLTHKFE	YQPGVKFQ	CARMGNYTNACNCAYAARTTYGA	TGRAAYTTNACNCCNGGYTGRTA	4096	1024	0.153509	20.8	66.4	98.5	11	328	KHRKEED	FVQCNWG	AARCAYMGNAARGARGARGA	CCCCARTTRCAYTGNACRAA	256	64	70.7	100	49.1829
Dip_1301	NP_001261941.1_16374859_16377010	561	6	147	325	CQLMEDEG	IDKLQTPQ	TGYCARYTNATGGARGAYGARGG	TGNGGNGTYTGNARYTTRTCDAT	256	3072	0.0988372	5.28571	63.8	94	137	467	MQRKLVT	CTFAHSE	ATGCARMGNAARYTNGTNAC	TCNSWRTGNGCRAANGTRCA	1024	2048	58.4	95.5	49.177
Dip_1302	NP_649904.2_9553762_9555063	921	6	57	355	FVDLGCGN	ECGGLKTL	TTYGTNGAYYTNGGNTGYGGNAA	ARNGTYTTNARNCCNCCRCAYTC	4096	8192	0.73384	90.4286	56.4	92	24	421	LKFVYED	HPDGCPL	YTNAARTTYGTNTAYGARGA	ARNGGRCANCCRTCNGGRTG	512	1024	68	87	49.1656
Dip_1303	NP_477371.1_22723321_22724051	519	5	33	197	PADLVIDH	KFVEFFGP	CCNGCNGAYYTNGTNATHGAYCA	GGNCCRAARAAYTCNACRAAYTT	6144	512	0.417722	22.6667	61	92.5	1	219	DFTGVPA	NMCPEYG	GAYTTYACNGGNGTNCCNGC	CCRTAYTCNGGRCACATRTT	1024	64	71.1	97	49.1632
Dip_1304	NP_001287330.1_14884061_14885466	897	5	134	424	PEYDDAGN	YVLPNHMM	CCNGARTAYGAYGAYGCNGGNAA	ATCATRTGRTTNGGNARNACRTA	1024	1024	0.588028	72.1667	63.9	91.5	103	441	FKTPVDN	EMQGILA	TTYAARACNCCNGTNGAYAA	GCNARDATNCCYTGCATYTC	512	384	71.3	90	49.1318
Dip_1305	NP_733132.2_25989019_25991375	1422	4	205	670	FIHNDCDN	FCYNPALQ	TTYATHCAYAAYGAYTGYGAYAA	TGNARNGCNGGRTTRTARCARAA	192	2048	0.19869	34.2	70.2	98.5	187	692	VDDNQFT	TDHEVKQ	GTNGAYGAYAAYCARTTYAC	TGYTTNACYTCRTGRTCNGT	128	256	72.4	93	49.1263
Dip_1306	NP_651204.1_24032759_24034153	837	3	38	308	GAQVMEFC	WDIHMELP	GGNGCNCARGTNATGGARTTYTG	GGNARYTCCATRTGDATRTCCCA	512	192	0.62439	87.5	75.1	100	9	422	KQVGEEI	HKPDEIY	AARCARGTNGGNGARGARAT	TADATYTCRTCNGGYTTRTG	256	192	72.7	97.5	49.0968
Dip_1307	NP_647858.2_4104259_4106386	1836	3	79	682	LHFTPMHK	YNTMKAWN	YTNCAYTTYACNCCNATGCAYAA	TTCCANGCYTTCATNGTRTTRTA	1024	128	0.34396	100.25	70.1	100	24	691	VKGDQHI	NWGIKCM	GTNAARGGNGAYCARCAYAT	ATRCAYTTDATNCCCCARTT	256	96	76.4	97.5	49.0782
Dip_1308	NP_726628.1_1018769_1019925	732	4	95	330	ARDPYCGW	CQFNIEGR	GCNMGNGAYCCNTAYTGYGGNTG	CKNCCYTCDATRTTRAAYTGRCA	4096	768	0.187773	20.8	71	98.5	77	351	KVKVYDC	YCDNMEF	AARGTNAARGTNTAYGAYTG	AAYTCCATRTTRTCRCARTA	256	32	74.6	91	49.0362
Dip_1309	NP_995704.1_12725858_12726678	375	7	72	188	YVPQQAWI	THGITYLP	TAYGTNCCNCARCARGCNTGGAT	GGNARRTANGTDATNCCRTGNGT	512	6144	0.354545	14.875	63.2	94	51	221	SAFLGEM	KGAFSDF	WSNGCNTTYYTNGGNGARAT	AARTCNSWRAANGCNCCYTT	8192	2048	55.2	88	49.0257
Dip_1310	NP_651880.1_31659150_31661609	1773	5	42	624	QVLVLNDN	TQDMLDNS	CARGTNYTNGTNYTNAAYGAYAA	SWRTTRTCNARCATRTCYTGNGT	8192	2048	0.623902	146	52.9	92.5	14	637	CKWTNGK	YPDLLNI	TGYAARTGGACNAAYGGNAA	ATRTTNARNARRTCNGGRTA	128	2048	63.8	100	49.0241
Dip_1311	NP_001261431.1_4816986_4821042	2100	3	183	874	VRNYVDEW	MEWCDKYQ	GTNMGNAAYTAYGTNGAYGARTG	TGRTAYTTRTCRCACCAYTCCAT	2048	32	0.105109	43.25	75.6	98	103	979	ITNQQMY	INEFVHK	ATHACNAAYCARCARATGTA	TTRTGNACRAAYTCRTTDAT	96	192	75.7	100	49.0152
Dip_1312	NP_609012.2_6325712_6329487	2052	3	212	887	DPTYVEDF	EMFWVVTE	GAYCCNACNTAYGTNGARGAYTT	TCNGTNACNACCCARAACATYTC	1024	256	0.481659	167.75	68.6	96	122	905	DCQFVCI	MKIVKQF	GAYTGYCARTTYGTNTGYAT	AAYTGYTTNACDATYTTCAT	128	96	72.6	100	49.0135
Dip_1313	NP_725397.1_14502635_14503364	372	6	110	225	SVVQHDPD	QFLHGYYE	WSNGTNGTNCARCAYGAYCCNGA	TCRTARTANCCRTGNARRAAYTG	8192	1024	0.385321	17.8571	59.4	95	102	239	ISFKDAK	YEPVRTF	ATHWSNTTYAARGAYGCNAA	AANGTNCKNACNGGYTCRTA	1536	2048	61.6	94	49.0059
Dip_1314	NP_647717.1_2374728_2376413	819	5	115	379	NERMVQEH	DYVDAFEK	AAYGARMGNATGGTNCARGARCA	TTYTCRAANGCRTCNACRTARTC	512	512	0.606299	71.1667	68.6	87.5	74	424	EANLHKI	KFCQYNR	GARGCNAAYYTNCAYAARAT	CKRTTRTAYTGRCARAAYTT	512	128	71.8	88.5	49.0052
Dip_1315	NP_477419.1_13833423_13834251	363	5	44	156	TLAIDWVQ	KGQELKLR	ACNYTNGCNATHGAYTGGGTNCA	CKNARYTTNARYTCYTGNCCYTT	3072	8192	0.292453	11	60	98.5	15	165	TDDNVKF	YAKKGFG	ACNGAYGAYAAYGTNAARTT	CCRAANCCYTTYTTNGCRTA	256	256	68.2	95.5	48.9895
Dip_1316	NP_611176.1_17002453_17003538	639	6	141	345	LHLAEFYM	FGMGFERY	YTNCAYYTNGCNGARTTYTAYAT	TANCKYTCRAANCCCATNCCRAA	4096	1024	0.765306	63.5714	63.4	90	130	361	PAFRAEN	NIRDVIP	CCNGCNTTYMGNGCNGARAA	GGDATNACRTCNCKDATRTT	2048	1152	60.6	91.5	48.9885
Dip_1317	NP_648486.1_11626479_11627667	915	5	89	385	NWCLPIMY	ETHCIVAN	AAYTGGTGYYTNCCNATHATGTA	TTNGCNACDATRCARTGNGTYTC	384	1536	0.559259	53	70.5	93.5	77	414	AVVKMLQ	KQNPFPT	GCNGTNGTNAARATGYTNCA	GTNGGRAANGGRTTYTGYTT	1024	256	65.6	88.5	48.9813
Dip_1318	NP_001260333.1_10358710_10359938	456	8	165	308	LPFILNEI	FNSAVHNK	YTNCCNTTYATHYTNAAYGARAT	TTRTTRTGNACNGCNSWRTTRAA	6144	4096	0.29927	16.7778	51	94.5	132	333	QTIIECF	ETKVKKE	CARACNATHATHGARTGYTT	TCYTTYTTNACYTTNGTYTC	288	256	64.9	81	48.9464
Dip_1319	NP_001162797.1_19563075_19564118	696	5	139	362	RTGKYLNV	KYQMLFRQ	MGNACNGGNAARTAYYTNAAYGT	TGNCKRAANARCATYTGRTAYTT	8192	1024	0.629213	46.6667	61.5	97.5	114	371	YWEKRYT	FYCKHVE	TAYTGGGARAARMGNTAYAC	TCNACRTGYTTRCARTARAA	128	128	71.1	88.5	48.9463
Dip_1320	NP_733334.1_30002446_30003010	345	6	29	135	FCGNLRVE	PYCETQGL	TTYTGYGGNAAYYTNMGNGTNGA	ARNCCYTGNGTYTCRCARTANGG	8192	2048	0.21	8	61.6	98	11	145	RKVLQAK	CMCDIIQ	MGNAARGTNYTNCARGCNAA	TGDATDATRTCRCACATRCA	4096	72	64.6	86.5	48.9176
Dip_1321	NP_609060.1_6659827_6661699	996	4	61	384	ECFYMTHK	INDAIFLL	GARTGYTTYTAYATGACNCAYAA	ARNARRAADATNGCRTCRTTDAT	128	4608	0.717042	98.8	67.1	94	53	407	ADKYNFV	AQDNGEW	GCNGAYAARTAYAAYTTYGT	CAYTCNCCRTTRTCYTGNGC	128	256	74.8	91	48.8474
Dip_1322	NP_001286187.1_8147272_8148283	633	4	30	232	LYKKIAEC	FMGINDTE	YTNTAYAARAARATHGCNGARTG	TCNGTRTCRTTDATNCCCATRAA	1536	384	0.328205	27.8	70.9	97	8	274	FHCQLAH	DFIIELW	TTYCAYTGYCARYTNGCNCA	CANARYTCDATDATRAARTC	512	576	65.7	100	48.7898
Dip_1323	NP_001246321.1_14363972_14364935	399	5	15	139	GCNGLKYN	HQNMIKRF	GGNTGYAAYGGNYTNAARTAYAA	AANCKYTTDATCATRTTYTGRTG	2048	384	0.45614	22.1667	66.9	92.5	5	259	FLADIKP	KIHYDDL	TTYYTNGCNGAYATHAARCC	ARRTCRTCRTARTGDATYTT	768	192	68.1	93	48.7874
Dip_1324	NP_650551.1_16478826_16480836	1809	3	38	632	THQIYPDK	YCLFGDTV	ACNCAYCARATHTAYCCNGAYAA	ACNGTRTCNCCRAANARRCARTA	768	2048	0.319039	118	69	100	27	683	QIVDCKH	GEMETYW	CARATHGTNGAYTGYAARCA	CARTANGTYTCCATYTCNCC	192	128	74.7	97.5	48.7872
Dip_1325	NP_476957.1_10877490_10879605	879	5	218	502	LHFDTYEG	YDKTARLW	YTNCAYTTYGAYACNTAYGARGG	CANARNCKNGCNGTYTTRTCRTA	1024	8192	0.421245	42.6667	66.3	92.5	109	563	LDIYKHE	MTGHKGP	YTNGAYATHTAYAARCAYGA	GGNCCYTTRTGNCCNGTCAT	384	256	71.2	88.5	48.7849
Dip_1326	NP_001260032.1_4518709_4520299	1446	4	41	514	CRPECVQN	KCVDPCQH	TGYMGNCCNGARTGYGTNCARAA	TGYTGRCANGGRTCNACRCAYTT	2048	512	0.395699	83.8	67.4	97	32	532	EYFGDPY	KNHSPIC	GARTAYTTYGGNGAYCCNTA	CADATNGGNSWRTGRTTYTT	256	1536	63.7	100	48.7705
Dip_1327	NP_608550.1_824432_825797	1083	6	55	407	DIAAGYGF	WGKNRFGC	GAYATHGCNGCNGGNTAYGGNTT	CANCCRAANCKRTTYTTNCCCCA	3072	1024	0.663743	85	62.2	85	8	420	WGFQETG	GHKKDQF	TGGGGNTTYCARGARACNGG	AAYTGRTCYTTYTTRTGNCC	128	128	70	85.5	48.7361
Dip_1328	NP_001246480.1_23355353_23356079	408	7	73	200	IDGADEVD	ETGLFVNM	ATHGAYGGNGCNGAYGARGTNGA	ATRTTNACRAANARNCCNGTYTC	1536	4096	0.504132	24.125	60.6	94.5	47	214	FQARQLI	GMKDGSV	TTYCARGCNMGNCARYTNAT	ACNSWNCCRTCYTTCATNCC	2048	1024	54.5	89	48.6842
Dip_1329	NP_649789.1_8315421_8316390	450	5	52	193	APAGCWPD	CWTIVYDT	GCNCCNGCNGGNTGYTGGCCNGA	GTRTCRTANACDATNGTCCARCA	2048	384	0.348148	20.1667	65.4	95	38	201	YLLFWPC	IYAHQDK	TAYYTNYTNTTYTGGCCNTG	TTRTCYTGRTGNGCRTADAT	1024	192	68.2	91.5	48.5942
Dip_1330	NP_001260153.1_6727862_6728780	633	4	66	268	MHALDEKN	DAQTLAMM	ATGCAYGCNYTNGAYGARAARAA	ATCATNGCNARNGTYTGNGCRTC	512	2048	0.446429	28.6	63.8	98.5	34	278	KMNEEHN	EQLDAIN	AARATGAAYGARGARCAYAA	TTDATNGCRTCNARYTGYTC	32	768	70.4	100	48.5471
Dip_1331	NP_611690.2_22634076_22635924	1221	4	213	611	GIPPHVDT	YHVFEEQE	GGNATHCCNCCNCAYGTNGAYAC	TCYTGYTCYTCRAANACRTGRTA	3072	256	0.620053	100.8	62.8	92.5	147	636	KHFGYEF	YDQGNHC	AARCAYTTYGGNTAYGARTT	CARTGRTTNCCYTGRTCRTA	128	128	75.6	94.5	48.4607
Dip_1332	NP_001097990.2_31402654_31403875	987	4	35	355	VMLEGKGN	IEDYMGDM	GTNATGYTNGARGGNAARGGNAA	ATRTCNCCCATRTARTCYTCDAT	2048	192	0.415335	65.6	65.7	98.5	7	363	EVIVNPT	DMKVAGT	GARGTNATHGTNAAYCCNAC	GTNCCNGCNACYTTCATRTC	768	256	68.1	96.5	48.4544
Dip_1333	NP_651664.2_29056528_29058679	666	5	68	281	AKHLVCYT	NGKCDRVM	GCNAARCAYYTNGTNTGYTAYAC	ATNACNCKRTCRCAYTTNCCRTT	2048	2048	0.31401	29	66.3	92.5	43	306	RVVEKED	KDPIFAH	MGNGTNGTNGARAARGARGA	TGNGCRAADATNGGRTCYTT	1024	384	68.5	91.5	48.4531
Dip_1334	NP_610316.3_7682525_7683513	390	7	111	232	QGYADIVY	KQLMPKLQ	CARGGNTAYGCNGAYATHGTNTA	TGNARYTTNGGCATNARYTGYTT	1536	2048	0.558559	24	58.9	89	89	250	AKALQIN	HPIEVKL	GCNAARGCNYTNCARATHAA	ARYTTNACYTCDATNGGRTG	1536	768	65.1	85	48.4519
Dip_1335	NP_647932.1_4826094_4827886	1347	4	75	515	PMGWDAFG	MPVDLYIG	CCNATGGGNTGGGAYGCNTTYGG	CCDATRTANARRTCNACNGGCAT	256	1536	0.591885	115.8	66	94	46	523	NLHMGHV	GKEHAVL	AAYYTNCAYATGGGNCAYGT	ARNACNGCRTGYTCYTTNCC	256	1024	65.9	98	48.4459
Dip_1336	NP_573081.1_15841841_15842991	591	5	37	225	RKEFQKIY	YGCIKYAD	MGNAARGARTTYCARAARATHTA	TCNGCRTAYTTDATRCANCCRTA	768	768	0.450549	32.8333	69.2	91	3	341	EDEEFKK	CYCIEKN	GARGAYGARGARTTYAARAA	TTYTTYTCDATRCARTARCA	64	96	69.7	88.5	48.4441
Dip_1337	NP_001259779.1_22530350_22532502	1056	4	185	528	FCGTVEYM	HGVVHRDL	TTYTGYGGNACNGTNGARTAYAT	ARRTCNCKRTGNACNACNCCRTG	1024	8192	0.265861	49.6	63	100	123	539	EEDVKFY	NMIYASM	GARGARGAYGTNAARTTYTA	ATNSWNGCRTADATCATRTT	128	768	67.3	100	48.4402
Dip_1338	NP_523806.2_21790291_21791237	663	5	68	280	DCHFDGWG	QCAMEENC	GAYTGYCAYTTYGAYGGNTGGGG	CARTTYTCYTCCATNGCRCAYTG	128	128	0.596859	56.1667	67.6	94	50	288	RRFWMDN	VANEAYE	MGNMGNTTYTGGATGGAYAA	TCRTANGCYTCRTTNGCNAC	256	512	65.5	89	48.4314
Dip_1339	NP_001261726.1_11795956_11796621	366	4	137	250	CIFAYGQT	GNKNRTVG	TGYATHTTYGCNTAYGGNCARAC	CCNACNGTNCKRTTYTTRTTNCC	768	4096	0.330189	16.6	62	98.5	101	258	KVFTYDA	FTNMNEH	AARGTNTTYACNTAYGAYGC	TGYTCRTTCATRTTNGTRAA	256	64	72.9	100	48.4059
Dip_1340	NP_001303431.1_11210380_11210899	423	4	12	144	EMFADTYK	MVAMCEYR	GARATGTTYGCNGAYACNTAYAA	CKRTAYTCRCACATNGCNACCAT	256	256	0.285714	13.8	71.3	95.5	1	162	MKIYKDI	MFFKHGL	ATGAARATHTAYAARGAYAT	ARNCCRTGYTTRAARAACAT	48	128	70.8	96	48.3844
Dip_1341	NP_001287506.1_24632156_24633370	462	5	89	234	IQEDDLQH	QYFKSYMT	ATHCARGARGAYGAYYTNCARCA	GTCATRTANSWYTTRAARTAYTG	768	512	0.330935	18.3333	59.5	95	53	242	DTQGAFD	IYKGNEL	GAYACNCARGGNGCNTTYGA	ARYTCRTTNCCYTTRTADAT	512	384	69.6	95.5	48.3761
Dip_1342	NP_572779.2_12024307_12025057	432	6	30	165	ELDNKKQF	FGIPFLIK	GARYTNGAYAAYAARAARCARTT	TTDATNARRAANGGDATNCCRAA	512	4608	0.680328	34.1429	63.4	88.5	16	195	TKKIFYQ	KEWENYK	ACNAARAARATHTTYTAYCA	TTRTARTTYTCCCAYTCYTT	192	32	73.7	81	48.3659
Dip_1343	NP_001015359.1_3849498_3850235	606	6	21	214	YAELERKY	KTKHPLHA	TAYGCNGARYTNGARMGNAARTA	GCRTGNARNGGRTGYTTNGTYTT	4096	2048	0.491979	40.1429	55.4	94	12	228	EEYTKLQ	EDVVFLC	GARGARTAYACNAARYTNCA	CANARRAANACNACRTCYTC	512	1024	63.6	93	48.36
Dip_1344	NP_723319.1_7817732_7820390	2019	4	74	738	ICADNFFG	NIELAAKD	ATHTGYGCNGAYAAYTTYTTYGG	TCYTTNGCNGCNARYTCDATRTT	384	3072	0.452888	160	64.6	91	61	853	CHCQEGY	VDTNEKL	TGYCAYTGYCARGARGGNTA	ARYTTYTCRTTNGTRTCNAC	128	512	70.6	93	48.3279
Dip_1345	NP_608489.2_95353_97833	1644	4	55	594	SAYQQEFE	VNYHNKCP	WSNGCNTAYCARCARGARTTYGA	GGRCAYTTRTTRTGRTARTTNAC	2048	256	0.401544	96.2	65.6	94	13	603	CYTRPWK	FYDEIKI	TGYTAYACNMGNCCNTGGAA	ATYTTDATYTCRTCRTARAA	512	96	71.3	94.5	48.3275
Dip_1346	NP_477303.1_7523336_7524215	420	6	161	292	LPCRETEF	QDVVYNLL	YTNCCNTGYMGNGARACNGARTT	ARNARRTTRTANACNACRTCYTG	8192	4096	0.416	19.4286	58.2	95	148	317	ARERLHV	NTMDLPE	GCNMGNGARMGNYTNCAYGT	TCNGGNARRTCCATNGTRTT	8192	512	58	96.5	48.2525
Dip_1347	NP_001036303.2_22876803_22879726	624	8	36	235	SKLNMKGN	NNILELPA	WSNAARYTNAAYATGAARGGNAA	GCNGGNARYTCNARDATRTTRTT	4096	6144	0.679144	52.4444	53.5	87.5	11	253	KLMALDF	VIYLESN	AARYTNATGGCNYTNGAYTT	TTNSWYTCNARRTADATNAC	1024	6144	55.7	89.5	48.242
Dip_1348	NP_001260931.1_12881507_12882532	501	4	153	311	IAADFDKV	YDMFMRGE	ATHGCNGCNGAYTTYGAYAARGT	TCNCCNCKCATRAACATRTCRTA	768	256	0.177632	13.8	66.7	100	145	323	PQLYKQM	GAQRIHD	CCNCARYTNTAYAARCARAT	TCRTGDATNCKYTGNGCNCC	512	1536	66.4	100	48.2377
Dip_1349	NP_610763.1_12338605_12339253	420	6	32	163	IISFYFEY	QQSNGYDC	ATHATHWSNTTYTAYTTYGARTA	CARTCRTANCCRTTNSWYTGYTG	2304	2048	0.693548	39.2857	51.1	92	24	171	GPHWLND	GIHVLCM	GGNCCNCAYTGGYTNAAYGA	ATRCANARNACRTGDATNCC	512	1536	67	95.5	48.1901
Dip_1350	NP_724471.2_6251075_6251852	450	4	70	211	NRWFFVKE	EEIYIADW	AAYMGNTGGTTYTTYGTNAARGA	CARTCNGCDATRTADATYTCYTC	512	576	0.456897	26.4	67.6	95.5	54	223	VRCNYFC	EIYMKRP	GTNMGNTGYAAYTAYTTYTG	GGNCKYTTCATRTADATYTC	512	192	70.6	98	48.1855
Dip_1351	NP_524839.3_12105175_12106762	1305	4	36	462	MFKYNEFK	DTMNKKIR	ATGTTYAARTAYAAYGARTTYAA	CKDATYTTYTTRTTCATNGTRTC	64	384	0.235714	41.2	70.3	94	18	474	KEKQPFE	AQFNFIL	AARGARAARCARCCNTTYGA	ARDATRAARTTRAAYTGNGC	128	384	67.9	98	48.1649
Dip_1352	NP_001246690.1_9139905_9140788	372	6	25	140	TREYNLQC	EACLECLR	ACNMGNGARTAYAAYYTNCARTG	CKNARRCAYTCNARRCANGCYTC	4096	8192	0.477064	20.7143	55.2	92	15	152	GKIRDQA	NVDEWVQ	GGNAARATHMGNGAYCARGC	TGNACCCAYTCRTCNACRTT	768	128	68.6	91.5	48.1555
Dip_1353	NP_788730.2_24124779_24126767	915	4	204	500	DATQQIQE	QEKDCNIR	GAYGCNACNCARCARATHCARGA	CKDATRTTRCARTCYTTYTCYTG	768	384	0.535581	66.2	68.4	95.5	191	535	LEDQKHN	DQLKERL	YTNGARGAYCARAARCAYAA	ARNCKYTCYTTNARYTGRTC	256	2048	65.8	98	48.1417
Dip_1354	NP_733132.2_25986711_25988303	1011	3	65	393	INTQFIEH	WNMFYREV	ATHAAYACNCARTTYATHGARCA	ACYTCNCKRTARAACATRTTCCA	576	128	0.149068	26.25	73.3	100	48	423	VEKFFDQ	MAFCFKI	GTNGARAARTTYTTYGAYCA	ATYTTRAARCARAANGCCAT	128	64	74.4	100	48.1344
Dip_1355	NP_725828.1_18795068_18796166	795	4	76	332	LCQGVIFP	GFQVNHID	YTNTGYCARGGNGTNATHTTYCC	TCDATRTGRTTNACYTGRAANCC	3072	768	0.49187	63.2	68.2	92.5	19	349	WGYVVTQ	MGITNCA	TGGGGNTAYGTNGTNACNCA	GCRCARTTNGTDATNCCCAT	512	192	69.2	98	48.1144
Dip_1356	NP_728054.1_17157572_17159106	381	6	89	207	QEVPLPHE	KYMYHDLR	CARGARGTNCCNYTNCCNCAYGA	CKNARRTCRTGRTACATRTAYTT	4096	512	0.544643	19	61.8	87.5	42	225	DMCPEKE	EFRGYIV	GAYATGTGYCCNGARAARGA	ACDATRTANCCNCKRAAYTC	64	768	70	88	48.097
Dip_1357	NP_001260023.1_4396968_4399074	1326	4	74	507	KRAQDFYQ	YGEIVVCL	AARMGNGCNCARGAYTTYTAYCA	ARRCANACNACDATYTCNCCRTA	1024	3072	0.527187	74.8	65.3	95.5	44	525	FTQGTAD	IFLQADC	TTYACNCARGGNACNGCNGA	CARTCNGCYTGNARRAADAT	1024	768	65.6	100	48.0058
Dip_1358	NP_611029.3_15320565_15321888	606	5	41	234	IKYKAFDP	IFLGGIDP	ATHAARTAYAARGCNTTYGAYCC	GGRTCDATNCCNCCNARRAADAT	384	4608	0.588889	38.5	60	92.5	13	248	FSVDPQI	WKHILNV	TTYWSNGTNGAYCCNCARAT	ACRTTNARDATRTGYTTCCA	2048	192	65.5	98.5	48.0032
Dip_1359	NP_732105.2_16053402_16055936	1263	5	272	684	GLVDSNWK	EMIADALK	GGNYTNGTNGAYWSNAAYTGGAA	TTNARNGCRTCNGCDATCATYTC	8192	1536	0.643038	101.667	59.6	92.5	129	794	MAKIKEC	KDIQAAL	ATGGCNAARATHAARGARTG	ARNGCNGCYTGDATRTCYTT	96	768	69.7	88.5	47.9837
Dip_1360	NP_001163258.1_22718123_22719616	828	5	237	504	KVTPVGGW	YDHGDATF	AARGTNACNCCNGTNGGNGGNTG	AANGTNGCRTCNCCRTGRTCRTA	8192	1024	0.521236	53.1667	63.2	94.5	206	526	SVGRYEI	TIKYGGQ	WSNGTNGGNMGNTAYGARAT	TGNCCNCCRTAYTTDATNGT	8192	768	60.3	97	47.9816
Dip_1361	NP_995816.1_11220927_11221629	390	6	22	143	FIDATRDE	KYSKLENT	TTYATHGAYGCNACNMGNGAYGA	GTRTTYTCNARYTTNSWRTAYTT	3072	4096	0.747573	24.2857	52	95	3	188	EKNPNKF	DEQLDMI	GARAARAAYCCNAAYAARTT	ATCATRTCNARYTGYTCRTC	128	128	68.9	90.5	47.9584
Dip_1362	NP_001260032.1_4504776_4505727	747	6	52	292	LACVNQKC	CGQNAECN	YTNGCNTGYGTNAAYCARAARTG	TTRCAYTCNGCRTTYTGNCCRCA	2048	512	0.613043	53.5714	66.4	89.5	36	315	PTCRPEC	GDPYRYC	CCNACNTGYMGNCCNGARTG	CARTANCKRTANGGRTCNCC	2048	1024	59.6	88	47.9421
Dip_1363	NP_609617.1_13220086_13221265	414	5	137	266	LKYEAGVH	EKIRTYNF	YTNAARTAYGARGCNGGNGTNCA	AARTTRTANGTNCKDATYTTYTC	4096	1536	0.536585	29.1667	66.4	91.5	83	278	GQEAMLF	ITDHRIQ	GGNCARGARGCNATGYTNTT	TGDATNCKRTGRTCNGTDAT	512	1152	64.7	94.5	47.9035
Dip_1364	NP_001286168.1_7813346_7814510	855	4	29	305	GEADKIWT	HHVYADKP	GGNGARGCNGAYAARATHTGGAC	GGYTTRTCNGCRTANACRTGRTG	384	512	0.29368	42.4	70.3	95.5	21	315	FVDIGPA	FNRYVNE	TTYGTNGAYATHGGNCCNGC	TCRTTNACRTANCKRTTRAA	768	512	65.3	98	47.8742
Dip_1365	NP_573125.1_16410317_16410864	351	7	45	153	KCFITTAN	GCAVYTGM	AARTGYTTYATHACNACNGCNAA	ATNCCNGTRTANACNGCRCANCC	1536	4096	0.65	23.375	63.3	88.5	26	182	RDCDVPC	INRFLIF	MGNGAYTGYGAYGTNCCNTG	AADATNARRAANCKRTTDAT	1024	2304	56.7	88	47.8632
Dip_1366	NP_648990.1_17512119_17513781	825	4	50	316	LNEPICYF	WDLEQKTE	YTNAAYGARCCNATHTGYTAYTT	TCNGTYTTYTGYTCNARRTCCCA	1536	512	0.365385	34.4	68.9	95.5	38	326	TDDTEIK	HQEGHAK	ACNGAYGAYACNGARATHAA	TTNGCRTGNCCYTCYTGRTG	384	256	68.9	96.5	47.8488
Dip_1367	NP_651288.1_24802570_24804162	1260	3	38	449	RFHPEYFE	ACKYNEPD	MGNTTYCAYCCNGARTAYTTYGA	TCNGGYTCRTTRTAYTTRCANGC	1024	512	0.427056	86.25	69.4	100	3	503	MWALFDH	YNHQDEE	ATGTGGGCNYTNTTYGAYCA	TCYTCRTCYTGRTGRTTRTA	128	64	73.9	97.5	47.843
Dip_1368	NP_001286170.1_7813280_7814510	852	4	39	314	GEADKIWT	HHVYADKP	GGNGARGCNGAYAARATHTGGAC	GGYTTRTCNGCRTANACRTGRTG	384	512	0.291045	41	70.3	95.5	31	324	FVDIGPA	FNRYVNE	TTYGTNGAYATHGGNCCNGC	TCRTTNACRTANCKRTTRAA	768	512	65.3	98	47.8337
Dip_1369	NP_001286840.1_24412177_24414111	747	5	109	349	FSNTIEMA	INHQEPRF	TTYWSNAAYACNATHGARATGGC	AANCKNGGYTCYTGRTGRTTDAT	1536	1536	0.589744	62.8333	66.2	92.5	8	424	TRTWEFN	FGFIHQA	ACNMGNACNTGGGARTTYAA	GCYTGRTGDATRAANCCRAA	512	192	68.8	86	47.7968
Dip_1370	NP_648550.1_12134948_12136450	711	5	110	338	EPDQEFIK	YYKLDYED	GARCCNGAYCARGARTTYATHAA	TCYTCRTARTCNARYTTRTARTA	384	512	0.702326	64	63.3	89	100	357	FEHKYNF	YVETTPN	TTYGARCAYAARTAYAAYTT	TTNGGNGTNGTYTCNACRTA	64	1024	71	90	47.7687
Dip_1371	NP_001138179.1_9094410_9095008	414	5	60	189	NRVPRDFY	DATLCCAK	AAYMGNGTNCCNMGNGAYTTYTA	TTNGCRCARCANARNGTNGCRTC	8192	4096	0.194175	8.66667	56	97	43	217	DDRQGQW	AYICQHL	GAYGAYMGNCARGGNCARTG	ARRTGYTGRCADATRTANGC	512	384	67	98.5	47.7109
Dip_1372	NP_731206.1_8018207_8021949	2028	3	264	931	PMFRGYVE	FGICMEAL	CCNATGTTYMGNGGNTAYGTNGA	ARNGCYTCCATRCADATNCCRAA	2048	768	0.411765	116	67.6	100	117	1079	AVQMNIF	QIPTMNP	GCNGTNCARATGAAYATHTT	GGRTTCATNGTNGGDATYTG	192	192	72.3	97.5	47.7053
Dip_1373	NP_001262100.1_20228416_20228955	447	5	17	157	ANLEFANA	NKVVLCFD	GCNAAYYTNGARTTYGCNAAYGC	TCRAARCANARNACNACYTTRTT	2048	2048	0.350746	20	55.4	98.5	9	166	RQILDWH	IFWDPNT	MGNCARATHYTNGAYTGGCA	GTRTTNGGRTCCCARAADAT	768	96	71.9	91.5	47.6788
Dip_1374	NP_001260321.1_10312383_10312908	372	5	22	137	KEGINAKV	GHYVAWVR	AARGARGGNATHAAYGCNAARGT	CKNACCCANGCNACRTARTGNCC	768	2048	0.541284	25.6667	63.3	92.5	14	172	FVRFQYK	GGDWHCA	TTYGTNMGNTTYCARTAYAA	GCRCARTGCCARTCNCCNCC	512	128	67.9	93	47.6629
Dip_1375	NP_001262490.1_11970287_11970773	366	7	27	140	ITPEKAIK	YFPLFATL	ATHACNCCNGARAARGCNATHAA	ARNGTNGCRAANARNGGRAARTA	2304	8192	0.35514	16.875	57.2	93	10	156	AEGYFGM	DGSGEAV	GCNGARGGNTAYTTYGGNAT	ACNGCYTCNCCNSWNCCRTC	512	4096	57.4	89	47.6586
Dip_1376	NP_001286955.1_6716129_6716949	396	7	71	194	VLIKLDMT	HACAEYRA	GTNYTNATHAARYTNGAYATGAC	GCNCKRTAYTCNGCRCANGCRTG	3072	2048	0.336207	13.625	56.2	89.5	7	260	EIVLANA	QYVRHVN	GARATHGTNYTNGCNAAYGC	TTNACRTGNCKNACRTAYTG	1536	1024	60.1	91	47.6147
Dip_1377	NP_001162837.1_75077_76098	681	6	20	238	NPRLPQNY	WPHPVIAF	AAYCCNMGNYTNCCNCARAAYTA	AANGCDATNACNGGRTGNGGCCA	8192	1536	0.761194	66.5714	59.7	91.5	12	332	TRDVALH	QGDIKLW	ACNMGNGAYGTNGCNYTNCA	CANARYTTDATRTCNCCYTG	8192	768	63.1	87	47.6124
Dip_1378	NP_726030.1_21124117_21125002	474	4	31	180	ENADIYYN	DIYINHMK	GARAAYGCNGAYATHTAYTAYAA	TTCATRTGRTTDATRTADATRTC	384	144	0.293706	21.2	70.3	98.5	5	211	RGDILMK	HNLCVVF	MGNGGNGAYATHYTNATGAA	AANACNACRCANARRTTRTG	1536	1024	63.4	98	47.5857
Dip_1379	NP_001285557.1_1168694_1169561	357	7	111	221	EGHEAAVW	EDSTIRMW	GARGGNCAYGARGCNGCNGTNTG	CACATNCKDATNGTNSWRTCYTC	2048	6144	0.683168	31.875	55.1	87.5	82	256	ITGSWDK	NGDIVTG	ATHACNGGNWSNTGGGAYAA	CCNGTNACDATRTCNCCRTT	1536	768	61.3	91	47.5698
Dip_1380	NP_001188827.2_16891792_16894943	1647	3	192	732	LYFYMDEP	QAHVMKNC	YTNTAYTTYTAYATGGAYGARCC	CARTTYTTCATNACRTGNGCYTG	256	256	0.386064	103.5	71.5	100	146	755	FMHFVKA	GFEMNKR	TTYATGCAYTTYGTNAARGC	CKYTTRTTCATYTCRAANCC	64	128	71.6	95	47.5679
Dip_1381	NP_611675.2_22479746_22481519	912	4	96	391	APQLDINT	EFGFVLQN	GCNCCNCARYTNGAYATHAAYAC	TTYTGNARNACRAANCCRAAYTC	3072	2048	0.421818	56.2	63.6	95.5	62	533	LIGFDMG	IAEQMGR	YTNATHGGNTTYGAYATGGG	CKNCCCATYTGYTCNGCDAT	384	384	67.6	100	47.5542
Dip_1382	NP_001284960.1_6721551_6722692	663	6	107	319	RGIFVTNT	NAALDCLI	MGNGGNATHTTYGTNACNAAYAC	ATNARRCARTCNARNGCNGCRTT	6144	8192	0.593137	46.2857	54.8	93	12	328	FAEFQPK	EVFPTHL	TTYGCNGARTTYCARCCNAA	ARRTGNGTNGGRAANACYTC	256	1024	68.8	86.5	47.5522
Dip_1383	NP_001259551.1_14795648_14796122	348	8	20	127	SVHHQPTN	KWIAWDLS	WSNGTNCAYCAYCARCCNACNAA	SWNARRTCCCANGCDATCCAYTT	8192	1536	0.485149	13.4444	59.5	91	11	142	RPFRKRH	AITIFTI	MGNCCNTTYMGNAARMGNCA	ATNGTRAADATNGTDATNGC	8192	1152	46.8	91	47.552
Dip_1384	NP_726435.1_24262163_24263481	561	4	128	306	NPYHEWEV	YDELDVQW	AAYCCNTAYCAYGARTGGGARGT	CAYTGNACRTCNARYTCRTCRTA	128	1024	0.269006	19.2	68.3	98.5	47	346	CTACKAG	MNYCNNK	TGYACNGCNTGYAARGCNGG	TTRTTRTTRCARTARTTCAT	512	32	65.4	98	47.5278
Dip_1385	NP_001261758.1_12371760_12372571	393	4	53	175	TQAQTYKN	MGYKADWQ	ACNCARGCNCARACNTAYAARAA	TGCCARTCNGCYTTRTANCCCAT	1024	128	0.491379	27	70.6	94	44	192	KPDVNWG	YFNVVHK	AARCCNGAYGTNAAYTGGGG	TTRTGNACNACRTTRAARTA	128	256	72.3	92.5	47.5154
Dip_1386	NP_731635.2_11798990_11800088	897	5	79	369	IVFEMTGQ	AFEAIFKK	ATHGTNTTYGARATGACNGGNCA	TTYTTRAADATNGCYTCRAANGC	768	768	0.525735	44.3333	65.4	92.5	19	381	PVFKIGA	QDVTPDP	CCNGTNTTYAARATHGGNGC	GGRTCNGGNGTNACRTCYTG	768	512	65	91.5	47.5074
Dip_1387	NP_788374.1_16194434_16195657	867	4	42	322	TAEIFVKD	INEQHLND	ACNGCNGARATHTTYGTNAARGA	TCRTTNARRTGYTGYTCRTTDAT	1536	768	0.285714	37.6	69.6	97	7	330	EVYDLQK	ENDRRYM	GARGTNTAYGAYYTNCARAA	ATRTANCKNCKRTCRTTYTC	512	1024	65.2	96.5	47.4923
Dip_1388	NP_573328.2_18822581_18823085	444	6	11	150	INIDGKTM	HELAVIGV	ATHAAYATHGAYGGNAARACNAT	ACNCCDATNACNGCNARYTCRTG	1152	6144	0.496183	24.7143	62.9	93	1	165	EFLKPGA	KVPHSHS	GARTTYYTNAARCCNGGNGC	SWRTGNSWRTGNGGNACYTT	1024	8192	50	99	47.4474
Dip_1389	NP_001260032.1_4488453_4489113	444	4	53	192	DRACINQK	CINEKCRD	GAYMGNGCNTGYATHAAYCARAA	TCNCKRCAYTTYTCRTTDATRCA	1536	768	0.503876	24.2	69.8	95.5	2	225	EYVNPCQ	GYTGDPF	GARTAYGTNAAYCCNTGYCA	AANGGRTCNCCNGTRTANCC	256	1024	69.6	94.5	47.4343
Dip_1390	NP_001261180.1_25186825_25188194	837	5	94	364	PTGFQFPK	TDAEIRGG	CCNACNGGNTTYCARTTYCCNAA	CCNCCNCKDATYTCNGCRTCNGT	2048	6144	0.666667	85.3333	60.4	95	70	432	HRFRQDG	GIMACNR	CAYMGNTTYMGNCARGAYGG	CKRTTRCANGCCATDATNCC	1024	384	63.3	91.5	47.4326
Dip_1391	NP_724613.1_7825617_7826871	561	7	52	230	NWAFLFAQ	FPPVIKHP	AAYTGGGCNTTYYTNTTYGCNCA	GGRTGYTTDATNACNGGNGGRAA	1024	1536	0.602837	32.875	56.6	91.5	40	311	VYWMSRD	PWFHFGQ	GTNTAYTGGATGWSNMGNGA	TGNCCRAARTGRAACCANGG	1024	128	60.2	86	47.3791
Dip_1392	NP_001261366.1_3324699_3325637	648	4	58	265	VKAFEDQM	GMDVLKNL	GTNAARGCNTTYGARGAYCARAT	ARRTTYTTNARNACRTCCATNCC	512	2048	0.298507	32	68.7	95.5	38	273	YQNEIAE	KNEYRIK	TAYCARAAYGARATHGCNGA	TTDATNCKRTAYTCRTTYTT	192	384	69.7	94.5	47.3622
Dip_1393	NP_001260903.1_11853347_11859483	1665	4	716	1262	LEERNKNY	ETLNAITD	YTNGARGARMGNAAYAARAAYTA	TCNGTDATNGCRTTNARNGTYTC	2048	6144	0.68785	172.8	58.7	95.5	666	1295	MANEQFD	VEDELFP	ATGGCNAAYGARCARTTYGA	GGRAANARYTCRTCYTCNAC	64	512	71.4	89	47.3281
Dip_1394	NP_001284784.1_1479238_1480189	459	4	15	159	IAMVENCF	MHCKKTQF	ATHGCNATGGTNGARAAYTGYTT	AAYTGNGTYTTYTTRCARTGCAT	384	128	0.15942	10.2	75.4	97	1	173	MVDRLVN	HHCRNCG	ATGGTNGAYMGNYTNGTNAA	CCRCARTTNCKRCARTGRTG	2048	256	58	100	47.3268
Dip_1395	NP_001263010.1_27260090_27261940	786	4	292	545	KYCVRFGF	NFCTYQCV	AARTAYTGYGTNMGNTTYGGNTT	ACRCAYTGRTANGTRCARAARTT	2048	256	0.521008	55.4	66	98.5	256	598	WETMDFC	APFPTGL	TGGGARACNATGGAYTTYTG	ARNCCNGTNGGRAANGGNGC	32	4096	68.5	93	47.3248
Dip_1396	NP_650472.2_15489570_15492459	1440	5	166	637	SFWLWIED	TDVLQMMG	WSNTTYTGGYTNTGGATHGARGA	CCCATCATYTGNARNACRTCNGT	1536	512	0.622271	96	60.3	90	155	670	WNDRVHG	KKFLYDP	TGGAAYGAYMGNGTNCAYGG	GGRTCRTANARRAAYTTYTT	256	256	66	92.5	47.3146
Dip_1397	NP_524697.1_13907823_13908969	801	4	116	374	LQGAANTY	AQVLPDKE	YTNCARGGNGCNGCNAAYACNTA	TCYTTRTCNGGNARNACYTGNGC	8192	4096	0.512195	58.6	61	98.5	97	390	LINFDKK	VYYAVNT	YTNATHAAYTTYGAYAARAA	GTRTTNACNGCRTARTANAC	384	512	66.1	100	47.2983
Dip_1398	NP_001138224.1_21138191_21138897	489	6	74	228	GLLEICKN	CFGLLGKN	GGNYTNYTNGARATHTGYAARAA	TTYTTNCCNARNARNCCRAARCA	6144	8192	0.847328	51	56.1	90.5	64	237	LIFPQHA	AGKSTIF	YTNATHTTYCCNCARCAYGC	AADATNGTNSWYTTNCCNGC	768	6144	58.8	96.5	47.2908
Dip_1399	NP_731930.3_14639621_14640688	756	4	83	326	PSQVCYFI	NFDPQKGM	CCNWSNCARGTNTGYTAYTTYAT	ATNCCYTTYTGNGGRTCRAARTT	4096	512	0.681223	69	68.9	95.5	53	362	RIKLPDT	EDQKVRF	MGNATHAARYTNCCNGAYAC	AANCKNACYTTYTGRTCYTC	3072	512	65.5	94.5	47.242
Dip_1400	NP_648586.2_12521345_12521875	345	6	12	118	IAQRHNEV	KYPMDLKT	ATHGCNCARMGNCAYAAYGARGT	GTYTTNARRTCCATNGGRTAYTT	1536	512	0.47	15.8571	66	93	4	173	QSEILKE	YFQTKMR	CARWSNGARATHYTNAARGA	CKCATYTTNGTYTGRAARTA	3072	128	62.6	83.5	47.2149
Dip_1401	NP_572216.1_5328168_5329269	888	4	42	329	ICYMAFPD	YFTIHDSE	ATHTGYTAYATGGCNTTYCCNGA	TCNSWRTCRTGDATNGTRAARTA	384	3072	0.667883	75.4	68.4	97	11	356	ICVVTFD	GVTNPFF	ATHTGYGTNGTNACNTTYGA	AARAANGGRTTNGTNACNCC	768	1024	65.2	93	47.189
Dip_1402	NP_726027.1_21085447_21086725	474	6	76	225	FREFYYWD	AESGMDFS	TTYMGNGARTTYTAYTAYTGGGA	SWRAARTCCATNCCNSWYTCNGC	256	8192	0.559441	32.4286	53.5	97	67	261	NPVIVPG	NAILYWN	AAYCCNGTNATHGTNCCNGG	TTCCARTANARDATNGCRTT	1536	384	59.8	93	47.1483
Dip_1403	NP_001260781.1_7578425_7579247	438	4	107	244	QEFHFKVD	HYTGQALK	CARGARTTYCAYTTYAARGTNGA	TTNARNGCYTGNCCNGTRTARTG	256	4096	0.580153	31.4	69	94	95	275	TVKQFKY	KGVEDLF	ACNGTNAARCARTTYAARTA	AANARRTCYTCNACNCCYTT	256	1024	70.2	94.5	47.134
Dip_1404	NP_648581.1_12502624_12503605	543	4	141	313	GKWSQHHQ	NVDPWIFA	GGNAARTGGWSNCARCAYCAYCA	GCRAADATCCANGGRTCNACRTT	1024	384	0.451807	39	63	97	86	335	KTIEFHP	KQYKYQI	AARACNATHGARTTYCAYCC	ATYTGRTAYTTRTAYTGYTT	192	64	70.4	96.5	47.1158
Dip_1405	NP_573224.2_17601379_17601919	582	5	23	208	GEIVVFDD	FDYLYEFS	GGNGARATHGTNGTNTTYGAYGA	SWRAAYTCRTANARRTARTCRAA	1536	2048	0.702128	46.3333	59.1	100	6	219	GSPTDVG	KVLEEFF	GGNWSNCCNACNGAYGTNGG	AARAAYTCYTCNARNACYTT	8192	512	53.6	100	47.0156
Dip_1406	NP_728162.1_18390997_18391966	381	5	43	161	YLFDFPHG	HVWTDKCQ	TAYYTNTTYGAYTTYCCNCAYGG	TGRCAYTTRTCNGTCCANACRTG	1024	256	0.241071	10	68.8	95	35	170	NFTNKIM	FAELQNL	AAYTTYACNAAYAARATHAT	ARRTTYTGNARYTCNGCRAA	192	1024	66.9	85.5	47.0079
Dip_1407	NP_523498.2_7058392_7059198	348	5	93	200	NHHVYPYT	GWAKPLVN	AAYCAYCAYGTNTAYCCNTAYAC	TTNACNARNGGYTTNGCCCANCC	512	4096	0.32	14	62.7	98.5	77	211	EQLYREA	KFDYDIR	GARCARYTNTAYMGNGARGC	CKDATRTCRTARTCRAAYTT	1024	192	63.1	91.5	47.0043
Dip_1408	NP_996310.2_29936173_29937457	594	5	84	273	TINTIEFV	QFPMVMRL	ACNATHAAYACNATHGARTTYGT	ARNCKCATNACCATNGGRAAYTG	1152	1024	0.686813	56	62.5	96	35	334	GEVAFQN	WAWNLLP	GGNGARGTNGCNTTYCARAA	GGNARNARRTTCCANGCCCA	512	512	65.6	87.5	46.966
Dip_1409	NP_001247400.1_32049027_32049869	456	5	53	196	DKELYHHG	YKVKVKLL	GAYAARGARYTNTAYCAYCAYGG	ARNARYTTNACYTTNACYTTRTA	512	4096	0.379562	10.5	54.6	96.5	38	214	EFMMKPN	VAELPFT	GARTTYATGATGAARCCNAA	GTRAANGGNARYTCNGCNAC	32	2048	67.9	97	46.9587
Dip_1410	NP_651582.1_27697134_27698730	1110	4	112	473	DNDFIYNE	EGTKFYND	GAYAAYGAYTTYATHTAYAAYGA	TCRTTRTARAAYTTNGTNCCYTC	192	512	0.575071	95.6	71.1	91	46	488	KQAGFHA	FQNKISD	AARCARGCNGGNTTYCAYGC	TCNSWDATYTTRTTYTGRAA	256	768	66.2	92.5	46.9397
Dip_1411	NP_725536.1_16146381_16146883	372	6	29	144	RYESEWTN	HMMERSAC	MGNTAYGARWSNGARTGGACNAA	CANGCNSWNCKYTCCATCATRTG	4096	2048	0.449541	7.57143	54.3	93	9	168	DRIVGFP	EFRADPV	GAYMGNATHGTNGGNTTYCC	ACNGGRTCNGCNCKRAAYTC	1536	1024	63.8	94	46.9312
Dip_1412	NP_523369.2_16394683_16399378	441	4	1465	1603	MEFNAVVK	HGENILFD	ATGGARTTYAAYGCNGTNGTNAA	TCRAANARDATRTTYTCNCCRTG	512	1536	0.522727	31.2	67.3	94	1322	1618	KLIQDFN	HVDFNCL	AARYTNATHCARGAYTTYAA	ARRCARTTRAARTCNACRTG	384	256	72.6	93	46.8899
Dip_1413	NP_001259262.1_5747868_5748918	366	6	145	258	RDQLCIHP	DEAHNIEK	MGNGAYCARYTNTGYATHCAYCC	TTYTCDATRTTRTGNGCYTCRTC	3072	384	0.598131	24.8571	66.9	94	124	267	QAMQELK	CEESASV	CARGCNATGCARGARYTNAA	ACNSWNGCNSWYTCYTCRCA	256	8192	49.8	92.5	46.8513
Dip_1414	NP_611862.1_23973759_23974461	378	5	43	160	TMDILTGY	MVVDIYGS	ACNATGGAYATHYTNACNGGNTA	SWNCCRTADATRTCNACNACCAT	3072	3072	0.648148	33.8333	58.8	94	6	213	PAIDDLK	CEVMLKD	CCNGCNATHGAYGAYYTNAA	TCYTTNARCATNACYTCRCA	1536	256	66.1	94.5	46.8507
Dip_1415	NP_650428.1_15209299_15210717	636	4	21	224	PNIKKCIQ	GQVKTVKP	CCNAAYATHAARAARTGYATHCA	GGYTTNACNGTYTTNACYTGNCC	576	2048	0.218274	26.6	62.8	98.5	9	241	LGLAEYF	QTIMAPN	YTNGGNYTNGCNGARTAYTT	TTNGGNGCCATDATNGTYTG	4096	384	65.9	100	46.8484
Dip_1416	NP_001285307.1_15914605_15916071	690	4	38	259	PDLRTCKA	FEDTMYWT	CCNGAYYTNMGNACNTGYAARGC	GTCCARTACATNGTRTCYTCRAA	8192	64	0.409302	39.2	65.6	92.5	1	292	CTDIDEC	HFPMDIH	TGYACNGAYATHGAYGARTG	TGDATRTCCATNGGRAARTG	192	96	71.3	96.5	46.8236
Dip_1417	NP_001260032.1_4500403_4501666	849	7	172	446	PPNCRPEC	CPGVCGQN	CCNCCNAAYTGYMGNCCNGARTG	TTYTGNCCRCANACNCCNGGRCA	4096	2048	0.655738	65.125	54.2	87.5	59	460	NKCVDPC	NHLPTCT	AAYAARTGYGTNGAYCCNTG	GTRCANGTNGGNARRTGRTT	256	1024	65	83	46.8177
Dip_1418	NP_001259751.2_21051125_21051605	387	5	32	152	IYFAGVMV	FDDFREAY	ATHTAYTTYGCNGGNGTNATGGT	TANGCYTCNCKRAARTCRTCRAA	768	1024	0.445455	22.1667	63.2	95	7	160	PAGLYFC	YWLKMNT	CCNGCNGGNYTNTAYTTYTG	GTRTTCATYTTNARCCARTA	2048	64	69.1	87	46.7724
Dip_1419	NP_511165.1_15735836_15737033	468	6	106	253	IQEAMLEI	DFTTVKRG	ATHCARGARGCNATGYTNGARAT	CCNCKYTTNACNGTNGTRAARTC	768	4096	0.642336	38.5714	59.4	86.5	71	285	VQKTVWD	NERFTVP	GTNCARAARACNGTNTGGGA	GGNACNGTRAANCKYTCRTT	256	1024	67.7	88	46.7571
Dip_1420	NP_996240.1_19882842_19883645	390	5	104	225	NESTMAFY	YKKHPNIP	AAYGARWSNACNATGGCNTTYTA	GGDATRTTNGGRTGYTTYTTRTA	2048	384	0.13913	6.16667	63.9	89	79	242	KIFMEQV	FILRCFA	AARATHTTYATGGARCARGT	GCRAARCANCKNARDATRAA	48	1536	65.9	97	46.7569
Dip_1421	NP_001188809.1_14319553_14320913	576	4	63	246	NPWTGQCD	NPEGCTRC	AAYCCNTGGACNGGNCARTGYGA	CANCKNGTRCANCCYTCNGGRTT	512	4096	0.389831	37.4	67.7	100	28	269	GRRCDKC	WGHIRMA	GGNMGNMGNTGYGAYAARTG	GCCATNCKDATRTGNCCCCA	2048	192	63.6	94.5	46.744
Dip_1422	NP_001285354.1_16934867_16935721	369	4	84	198	FRQMKKPN	VWQTQING	TTYMGNCARATGAARAARCCNAA	CCRTTDATYTGNGTYTGCCANAC	512	384	0.185185	10.8	68	100	61	229	YGEKRKG	GFVIAYA	TAYGGNGARAARMGNAARGG	GCRTANGCDATNACRAANCC	512	768	60.3	100	46.7163
Dip_1423	NP_996436.1_14833253_14835785	942	4	154	459	LHIICKNF	WVALEHPF	YTNCAYATHATHTGYAARAAYTT	AANGGRTGYTCNARNGCNACCCA	1152	2048	0.648829	87.4	66.9	95.5	98	562	ITLNNID	WDWGEQF	ATHACNYTNAAYAAYATHGA	AAYTGYTCNCCCCARTCCCA	1152	32	68.9	89.5	46.7023
Dip_1424	NP_609037.1_6489190_6490111	513	3	31	193	INFVLPEQ	EQMQDAFH	ATHAAYTTYGTNYTNCCNGARCA	TGRAANGCRTCYTGCATYTGYTC	3072	128	0.346154	39	69.7	98	22	242	YYIGNFM	KKHNDYD	TAYTAYATHGGNAAYTTYAT	TCRTARTCRTTRTGYTTYTT	192	64	73.4	100	46.6825
Dip_1425	NP_001261748.1_12186534_12187111	357	8	24	134	DLVDESDP	WGHDEYMY	GAYYTNGTNGAYGARWSNGAYCC	TACATRTAYTCRTCRTGNCCCCA	8192	64	0.442308	16	54.2	91	14	161	TIREALE	FHSFYPW	ACNATHMGNGARGCNYTNGA	CANGGRTARAANSWRTGRAA	6144	1024	52.7	88	46.6781
Dip_1426	NP_610055.1_20753173_20754365	369	7	221	335	VGFPNVGK	WALKRGFL	GTNGGNTTYCCNAAYGTNGGNAA	ARRAANCCNCKYTTNARNGCCCA	4096	8192	0.52381	20.625	55.2	92	144	355	TSWEQKI	ANHILRM	ACNWSNTGGGARCARAARAT	ATNCKNARDATRTGRTTNGC	512	3072	63.3	83	46.6243
Dip_1427	NP_001287347.1_15914956_15916345	606	7	134	327	ELAQANID	QIEELKME	GARYTNGCNCARGCNAAYATHGA	TCCATYTTNARYTCYTCDATYTG	3072	384	0.708108	52.125	61.4	86	33	357	KDVISEN	EQEITSL	AARGAYGTNATHWSNGARAA	ARNSWNGTDATYTCYTGYTC	1536	3072	54	89	46.6069
Dip_1428	NP_536792.2_1391586_1392524	597	6	16	206	GDEVLFEC	PNIKFFRA	GGNGAYGARGTNYTNTTYGARTG	GCNCKRAARAAYTTDATRTTNGG	2048	1536	0.582418	46.8571	63.4	96	3	225	KFVIRPK	PGKPQVV	AARTTYGTNATHMGNCCNAA	ACNACYTGNGGYTTNCCNGG	1536	1024	58.9	82	46.5858
Dip_1429	NP_724916.1_10307304_10308380	681	4	59	277	GSCIPNKT	IHEATMED	GGNWSNTGYATHCCNAAYAARAC	TCYTCCATNGTNGCYTCRTGDAT	6144	384	0.616505	57.8	63.9	98.5	51	352	PKIIFLG	FDNMEVT	CCNAARATHATHTTYYTNGG	GTNACYTCCATRTTRTCRAA	1152	64	67.8	93	46.5602
Dip_1430	NP_476994.1_8868365_8869788	1209	3	28	422	LEAIDKIN	NIHEMWAL	YTNGARGCNATHGAYAARATHAA	ARNGCCCACATYTCRTGDATRTT	2304	192	0.180412	32	70.5	100	16	430	DLFQEEG	NKIEAGW	GAYYTNTTYCARGARGARGG	CANCCNGCYTCDATYTTRTT	256	384	70.8	100	46.5524
Dip_1431	NP_001286713.1_22326395_22328130	420	7	77	208	AILHLKYN	NCAIGALG	GCNATHYTNCAYYTNAARTAYAA	CCNARNGCNCCDATNGCRCARTT	6144	6144	0.650407	31	57.5	88	16	279	ELNPTAF	AGNPIRK	GARYTNAAYCCNACNGCNTT	TTNCKDATNGGRTTNCCNGC	2048	3072	63.8	83	46.5457
Dip_1432	NP_001285622.1_5282073_5282799	360	4	42	153	QATTKVMH	HVMLFGEY	CARGCNACNACNAARGTNATGCA	TAYTCNCCRAANARCATNACRTG	1024	1024	0.247619	16.8	67.3	97	34	182	LDINNKI	KHVWTKF	YTNGAYATHAAYAAYAARAT	AAYTTNGTCCANACRTGYTT	384	128	68.3	94.5	46.5325
Dip_1433	NP_733239.1_27933562_27935993	1122	3	377	742	VECPATYH	FMNHSCEP	GTNGARTGYCCNGCNACNTAYCA	GGYTCRCANSWRTGRTTCATRAA	2048	512	0.532213	98.5	66.3	98	327	750	CLKYWPQ	NCETQKW	TGYYTNAARTAYTGGCCNCA	CAYTTYTGNGTYTCRCARTT	256	128	75.4	95	46.5155
Dip_1434	NP_476726.2_16350585_16351890	936	4	71	374	VGKNSKEF	DCWNGPDN	GTNGGNAARAAYWSNAARGARTT	TTRTCNGGNCCRTTCCARCARTC	4096	256	0.503401	69.8	60.6	97	8	427	QTICMLE	EQQRNMA	CARACNATHTGYATGYTNGA	GCCATRTTNCKYTGYTGYTC	384	128	67.7	96.5	46.4906
Dip_1435	NP_511080.2_8155833_8157261	996	4	11	334	CIHWLNEP	ENDYHLDW	TGYATHCAYTGGYTNAAYGARCC	CARTCNARRTGRTARTCRTTYTC	384	512	0.632258	84.6	68.5	92.5	2	361	LDARYEC	QHDTIMT	YTNGAYGCNMGNTAYGARTG	GTCATDATNGTRTCRTGYTG	2048	96	68.3	91	46.47
Dip_1436	NP_730497.1_20226815_20228344	549	5	176	350	RLPFDKMT	GMEMVPIK	MGNYTNCCNTTYGAYAARATGAC	TTDATNGGNACCATYTCCATNCC	2048	384	0.39881	22.5	67.9	88.5	168	374	LEGAAFQ	KDDMVER	YTNGARGGNGCNGCNTTYCA	CKYTCNACCATRTCRTCYTT	2048	128	66.9	90	46.4578
Dip_1437	NP_001259702.1_19250753_19251261	390	6	12	133	AISDYTQA	KTKGRNHP	GCNATHWSNGAYTAYACNCARGC	GGRTGRTTNCKNCCYTTNGTYTT	6144	2048	0.377193	14.5714	56.2	97	4	160	VVRDPVT	KFYQLTG	GTNGTNMGNGAYCCNGTNAC	CCNGTNARYTGRTARAAYTT	4096	512	58.2	91.5	46.3962
Dip_1438	NP_524001.2_9423549_9424362	654	5	22	231	VIQEEGID	FIGFGGNV	GTNATHCARGARGARGGNATHGA	ACRTTNCCNCCRAANCCDATRAA	1152	1536	0.484848	38.8333	58.4	95	13	252	IVCFDVD	TDFDQLM	ATHGTNTGYTTYGAYGTNGA	ATNARYTGRTCRAARTCNGT	384	512	66.6	91.5	46.3886
Dip_1439	NP_650554.3_16490850_16491811	420	6	43	174	DQGENAEF	FENGNLYE	GAYCARGGNGARAAYGCNGARTT	TCRTANARRTTNCCRTTYTCRAA	512	1024	0.744	24	66.2	93	23	182	SIVENLP	FKVNINA	WSNATHGTNGARAAYYTNCC	GCRTTDATRTTNACYTTRAA	6144	192	60.7	82	46.3668
Dip_1440	NP_573118.2_16326741_16328053	714	3	127	356	ESFHINPQ	QFKTFMVN	GARWSNTTYCAYATHAAYCCNCA	TTNACCATRAANGTYTTRAAYTG	3072	256	0.40724	47.25	67.4	100	108	367	MFQGQWK	WQGVFKM	ATGTTYCARGGNCARTGGAA	ATYTTRAANACNCCYTGCCA	32	128	76.7	95	46.358
Dip_1441	NP_001286034.1_18182068_18184117	927	6	124	424	NAYIATQG	DYINASFI	AAYGCNTAYATHGCNACNCARGG	ATRAANSWNGCRTTDATRTARTC	1536	3072	0.722603	82.5714	59.5	87.5	108	440	GSDYINA	YIAAQGP	GGNWSNGAYTAYATHAAYGC	GGNCCYTGNGCNGCDATRTA	1536	768	62.1	87	46.3291
Dip_1442	NP_995833.1_14502530_14503364	555	5	79	255	YTLYGNVM	DTCVMVAI	TAYACNYTNTAYGGNAAYGTNAT	ATNGCNACCATNACRCANGTRTC	4096	1024	0.329412	24.1667	64.5	91	33	265	AGANILK	NIQQRVH	GCNGGNGCNAAYATHYTNAA	TGNACNCKYTGYTGDATRTT	3072	768	61.7	95.5	46.3155
Dip_1443	NP_608971.2_5950124_5951819	678	5	50	267	IHDFVQKT	NPLACHPK	ATHCAYGAYTTYGTNCARAARAC	TTNGGRTGRCANGCNARNGGRTT	384	4096	0.530806	54.1667	64.7	92.5	30	291	SFQVVKP	KFVLDFE	WSNTTYCARGTNGTNAARCC	TCRAARTCNARNACRAAYTT	2048	512	60	92.5	46.2882
Dip_1444	NP_524152.2_18903144_18904689	1041	4	15	353	EDNENNEE	DIIFKFYE	GARGAYAAYGARAAYAAYGARGA	TCRTARAAYTTRAADATDATRTC	128	288	0.456193	46.4	55.5	98.5	1	380	NAIEPMQ	DMYIAPH	AAYGCNATHGARCCNATGCA	TGNGGNGCDATRTACATRTC	192	192	76.1	93	46.198
Dip_1445	NP_477082.1_24031803_24033537	786	4	109	362	ESDNCWWD	MVVGEPTL	GARWSNGAYAAYTGYTGGTGGGA	ARNGTNGGYTCNCCNACNACCAT	256	4096	0.117409	18.2	61.9	100	92	386	TEHRVFE	ENTQYDG	ACNGARCAYMGNGTNTTYGA	CCRTCRTAYTGNGTRTTYTC	1024	128	69.4	94.5	46.188
Dip_1446	NP_524379.2_16264352_16265923	591	3	96	284	AAHIVNTW	PMKEEQNA	GCNGCNCAYATHGTNAAYACNTG	GCRTTYTGYTCYTCYTTCATNGG	3072	128	0.489011	49.75	69.3	100	12	295	LDHTPYF	ANYDVEI	YTNGAYCAYACNCCNTAYTT	ATYTCNACRTCRTARTTNGC	1024	256	71.4	97.5	46.178
Dip_1447	NP_523830.2_23807160_23808732	519	5	131	295	EFHQNDDA	YEVLGKIM	GARTTYCAYCARAAYGAYGAYGC	ATDATYTTNCCNARNACYTCRTA	128	3072	0.291139	18.1667	68.1	92	19	311	TGKVEQI	TGPGSFV	ACNGGNAARGTNGARCARAT	ACRAANSWNCCNGGNCCNGT	512	8192	58.2	94.5	46.161
Dip_1448	NP_651226.1_24186599_24187150	423	3	30	162	EFLNIKGC	FHEGMKFW	GARTTYYTNAAYATHAARGGNTG	CARAAYTTCATNCCYTCRTGRAA	1536	128	0.700855	45.5	71.2	96	12	182	HDAYKGW	FMNQKGC	CAYGAYGCNTAYAARGGNTG	CANCCYTTYTGRTTCATRAA	256	64	78.3	93	46.1495
Dip_1449	NP_572716.3_11437203_11438239	363	3	111	223	DREVGYCQ	MEFIFKVA	GAYMGNGARGTNGGNTAYTGYCA	GCNACYTTRAADATRAAYTCCAT	2048	192	0.198113	11	71.1	100	101	245	FNVMKAY	DMEAMLK	TTYAAYGTNATGAARGCNTA	TTNARCATNGCYTCCATRTC	128	128	73.2	97.5	46.1329
Dip_1450	NP_732826.2_23122232_23123387	993	4	9	331	PGNAQCCD	VMCMAFAL	CCNGGNAAYGCNCARTGYTGYGA	ARNGCRAANGCCATRCACATNAC	1024	512	0.558442	59.2	66.4	92.5	1	339	HWEQFLK	GADKNWK	CAYTGGGARCARTTYYTNAA	TTCCARTTYTTRTCNGCNCC	128	128	70.2	92.5	46.124
Dip_1451	NP_001263022.1_27672868_27673818	357	4	123	233	FEAMAGNF	DTDEDGTY	TTYGARGCNATGGCNGGNAAYTT	TANGTNCCRTCYTCRTCNGTRTC	512	1024	0.105769	5.6	60.2	97	110	241	LHKFMWV	GEAHKVQ	YTNCAYAARTTYATGTGGGT	TGNACYTTRTGNGCYTCNCC	64	512	73.1	96.5	46.1211
Dip_1452	NP_001245635.1_11908812_11911015	861	5	296	574	KKTIEDIE	YEYDSDGG	AARAARACNATHGARGAYATHGA	CCNCCRTCNSWRTCRTAYTCRTA	576	2048	0.484848	43.6667	54.9	100	282	707	SHTVDDV	EFTEHWA	WSNCAYACNGTNGAYGAYGT	GCCCARTGYTCNGTRAAYTC	2048	64	62.3	93	46.1165
Dip_1453	NP_001286481.1_16223296_16224709	567	4	50	230	RVWGTIGF	QGCTYALC	MGNGTNTGGGGNACNATHGGNTT	CANARNGCRTANGTRCANCCYTG	6144	4096	0.448276	41.4	61.3	97	21	238	IGFNVTN	YTCIVAY	ATHGGNTTYAAYGTNACNAA	TANGCNACDATRCANGTRTA	768	768	66.9	98	46.0853
Dip_1454	NP_524025.2_11585071_11585851	405	6	18	144	LHKAGPHD	HDVAAPMT	YTNCAYAARGCNGGNCCNCAYGA	GTCATNGGNGCNGCNACRTCRTG	4096	1024	0.316667	12.4286	63.8	91	6	256	IYLGVFY	WNVEEHR	ATHTAYYTNGGNGTNTTYTA	CKRTGYTCYTCNACRTTCCA	1536	128	66.4	81	46.0738
Dip_1455	NP_001262365.1_8031145_8031711	387	7	48	168	HIWIGIDI	KAKKYFLV	CAYATHTGGATHGGNATHGAYAT	ACNARRAARTAYTTYTTNGCYTT	432	1024	0.394737	14.125	52.7	92	29	177	ILDIGCG	MTGGAAP	ATHYTNGAYATHGGNTGYGG	GGNGCNGCNCCNCCNGTCAT	1152	1024	57.9	90	46.0406
Dip_1456	NP_609805.1_16732631_16733567	399	8	93	217	DICGPSQP	KEISFCKK	GAYATHTGYGGNCCNWSNCARCC	TTYTTRCARAANSWDATYTCYTT	6144	1536	0.415254	18.3333	44.4	89.5	19	231	ACQGCPN	GVIENMS	GCNTGYCARGGNTGYCCNAA	SWCATRTTYTCDATNACNCC	512	768	64.7	85.5	46.0388
Dip_1457	NP_728629.1_1556271_1557714	780	4	145	396	WRKCPICY	DGQNIFLH	TGGMGNAARTGYCCNATHTGYTA	TGNARRAADATRTTYTGNCCRTC	768	1536	0.832558	88	68.1	94	126	436	GHAYCWP	MDEEHRR	GGNCAYGCNTAYTGYTGGCC	CKNCKRTGYTCYTCRTCCAT	128	256	68.9	87.5	46.0322
Dip_1458	NP_732020.2_15357389_15358274	363	6	23	135	NAINLEMV	MPETAIGL	AAYGCNATHAAYYTNGARATGGT	ARNCCDATNGCNGTYTCNGGCAT	768	3072	0.47619	15.5714	64.1	94	13	143	MIILNRP	FPDVGGS	ATGATHATHYTNAAYMGNCC	SWNCCNCCNACRTCNGGRAA	1152	4096	53.1	90.5	46.0079
Dip_1459	NP_726454.1_24510853_24513171	714	4	80	309	FIKFFPGM	EGKIDNKT	TTYATHAARTTYTTYCCNGGNAT	GTYTTRTTRTCDATYTTNCCYTC	768	384	0.439462	43.6	65.3	98.5	68	324	IIVPFME	EERKIKE	ATHATHGTNCCNTTYATGGA	TCYTTDATYTTNCKYTCYTC	288	384	62.4	96.5	45.9977
Dip_1460	NP_609664.1_13595551_13596997	534	6	149	318	RVLEGMGE	FYTQLTEL	MGNGTNYTNGARGGNATGGGNGA	ARYTCNGTNARYTGNGTRTARAA	8192	4096	0.772727	43.4286	55.2	89	81	436	WDEATQG	AGTMYGI	TGGGAYGARGCNACNCARGG	ATNCCRTACATNGTNCCNGC	128	512	67.7	87	45.9755
Dip_1461	NP_001285682.1_6574397_6575455	399	5	230	354	QIKTFPVM	YGGYTAAL	CARATHAARACNTTYCCNGTNAT	ARNGCNGCNGTRTANCCNCCRTA	1536	8192	0.245763	13.3333	61	95	152	379	LIECLGP	PVTNWKL	YTNATHGARTGYYTNGGNCC	ARYTTCCARTTNGTNACNGG	3072	512	59.7	97	45.9731
Dip_1462	NP_001286982.1_8409588_8411043	363	5	218	330	AFRENMCD	YIKVTGGP	GCNTTYMGNGARAAYATGTGYGA	GGNCCNCCNGTNACYTTDATRTA	512	3072	0.254717	15.3333	68.5	96	209	462	VHALYRE	AFCLRGN	GTNCAYGCNYTNTAYMGNGA	TTNCCNCKNARRCARAANGC	4096	4096	58	90	45.9713
Dip_1463	NP_648711.1_14674680_14675452	510	3	61	222	KVTFGEHD	WGNGCARP	AARGTNACNTTYGGNGARCAYGA	GGNCKNGCRCANCCRTTNCCCCA	1024	2048	0.16129	19.75	67.8	100	50	239	HCVKGFM	TKYLDWI	CAYTGYGTNAARGGNTTYAT	ATCCARTCNARRTAYTTNGT	256	256	72.5	100	45.9591
Dip_1464	NP_788589.1_6763839_6764841	606	4	111	304	DMGPYECQ	FGDYYCNA	GAYATGGGNCCNTAYGARTGYCA	GCRTTRCARTARTARTCNCCRAA	256	256	0.655914	58.4	73	92.5	19	313	DDVEFNC	NKLGHAD	GAYGAYGTNGARTTYAAYTG	TCNGCRTGNCCNARYTTRTT	128	1024	70	85.5	45.9221
Dip_1465	NP_001285575.1_3037593_3038688	489	6	154	308	EQLKLKQK	FPKGGKLC	GARCARYTNAARYTNAARCARAA	CANARYTTNCCNCCYTTNGGRAA	2048	4096	0.648649	48	51.2	91	72	379	RFPENYP	WAQKQAR	MGNTTYCCNGARAAYTAYCC	CKNGCYTGYTTYTGNGCCCA	512	256	64.6	91.5	45.9207
Dip_1466	NP_001261809.1_13849794_13850913	765	4	65	311	LRGKEFKP	PFADKWRT	YTNMGNGGNAARGARTTYAARCC	GTNCKCCAYTTRTCNGCRAANGG	4096	1024	0.492683	47.4	63.9	94	39	359	NEGCFCP	IFQDCHW	AAYGARGGNTGYTTYTGYCC	CARTGRCARTCYTGRAADAT	128	96	74.6	89.5	45.9015
Dip_1467	NP_001097692.1_5837518_5838283	363	9	67	179	QQFSGINA	PWLMMGEL	CARCARTTYWSNGGNATHAAYGC	ARYTCNCCCATCATNARCCANGG	3072	512	0.628571	25.3	53.2	93.5	10	249	SLKWLWG	ETKGKSS	WSNYTNAARTGGYTNTGGGG	SWNSWYTTNCCYTTNGTYTC	2048	8192	42.8	86.5	45.895
Dip_1468	NP_001163564.1_9040167_9041311	666	4	42	255	VNRPDRKE	QYNRYDQE	GTNAAYMGNCCNGAYMGNAARGA	TCYTGRTCRTANCKRTTRTAYTG	8192	512	0.299517	27.6	59.4	100	33	264	QCAAEDI	FNRQKEE	CARTGYGCNGCNGARGAYAT	TCYTCYTTYTGNCKRTTRAA	256	256	68	96.5	45.8919
Dip_1469	NP_001246583.1_2791431_2791945	438	6	18	155	MYYNGCKY	EGQREKHR	ATGTAYTAYAAYGGNTGYAARTA	CKRTGYTTYTCNCKYTGNCCYTC	128	2048	0.282443	16.4286	60.3	92.5	2	163	DPETSGA	TGAVQML	GAYCCNGARACNWSNGGNGC	ARCATYTGNACNGCNCCNGT	4096	1024	54.3	94	45.8261
Dip_1470	NP_001097374.1_19134882_19135625	417	5	33	163	PIKLQEQV	EDDLLQYA	CCNATHAARYTNCARGARCARGT	GCRTAYTGNARNARRTCRTCYTC	1536	2048	0.438095	21.6667	58.2	90.5	19	198	VQRFKAN	VDIWEAL	GTNCARMGNTTYAARGCNAA	ARNGCYTCCCADATRTCNAC	1024	384	68.7	94	45.8166
Dip_1471	NP_650619.1_17391928_17392909	498	4	64	221	LYDNQITK	AKNRLKTI	YTNTAYGAYAAYCARATHACNAA	ATNGTYTTNARNCKRTTYTTNGC	1536	8192	0.370861	27.6	61.9	95.5	46	291	LIKKIEN	KIDATLC	YTNATHAARAARATHGARAA	CANARNGTNGCRTCDATYTT	576	1536	66.2	100	45.8048
Dip_1472	NP_651646.2_28883692_28885816	354	5	460	569	ELTHGFDD	FFLNFAQV	GARYTNACNCAYGGNTTYGAYGA	ACYTGNGCRAARTTNARRAARAA	2048	1024	0.68932	33.8333	60	91	368	624	PDKYFEN	MNPAEKC	CCNGAYAARTAYTTYGARAA	CAYTTYTCNGCNGGRTTCAT	128	128	77.6	81.5	45.7757
Dip_1473	NP_001262324.1_6642409_6643252	363	6	37	149	TPWSTDAN	VYETPGGT	ACNCCNTGGWSNACNGAYGCNAA	GTNCCNCCNGGNGTYTCRTANAC	8192	4096	0.586538	27	53.7	92	9	161	EFCKRFQ	AHQDLEV	GARTTYTGYAARMGNTTYCA	ACYTCNARRTCYTGRTGNGC	256	512	67.2	87	45.7653
Dip_1474	NP_649588.1_5789775_5790824	387	5	64	184	VAIVQICF	EQMRLCLA	GTNGCNATHGTNCARATHTGYTT	GCNARRCANARNCKCATYTGYTC	2304	4096	0.324561	14.8333	59.3	91.5	8	199	TKMEVDY	QIIAKKI	ACNAARATGGARGTNGAYTA	ATYTTYTTNGCDATDATYTG	128	288	67.1	94	45.7605
Dip_1475	NP_001260726.1_6634010_6635778	1077	4	22	372	LYSDKEVF	FYKDYGLF	YTNTAYWSNGAYAARGARGTNTT	AANARNCCRTARTCYTTRTARAA	8192	1024	0.422287	64.6	61.2	94	4	381	KHEFQAE	KEGIVTS	AARCAYGARTTYCARGCNGA	SWNGTNACDATNCCYTCYTT	128	3072	66.5	98	45.7121
Dip_1476	NP_647659.1_1775680_1776976	846	4	91	364	EENQLAPQ	PDTLACYP	GARGARAAYCARYTNGCNCCNCA	GGRTARCANGCNARNGTRTCNGG	2048	4096	0.607547	81.4	56	98.5	73	383	GTIFKHQ	CPHVYFA	GGNACNATHTTYAARCAYCA	GCRAARTANACRTGNGGRCA	384	256	74	89.5	45.6944
Dip_1477	NP_001163260.1_22724530_22725519	420	3	162	293	DIKFNGET	QFTVDAGD	GAYATHAARTTYAAYGGNGARAC	TCNCCNGCRTCNACNGTRAAYTG	384	2048	0.12	13.75	68.4	100	151	316	FTPEQAK	NIPTQVH	TTYACNCCNGARCARGCNAA	TGNACYTGNGTNGGDATRTT	512	768	71.5	100	45.6928
Dip_1478	NP_650257.1_13053236_13054161	606	3	49	242	WKQDNVET	QEHACIDL	TGGAARCARGAYAAYGTNGARAC	ARRTCDATRCANGCRTGYTCYTG	128	768	0.342246	27	72.2	100	41	250	DKEFTKI	PGIKGMW	GAYAARGARTTYACNAARAT	CACATNCCYTTDATNCCNGG	128	384	68.9	97.5	45.6874
Dip_1479	NP_731688.2_12352613_12353944	663	4	79	291	DGLMIQCE	QPEAAIDP	GAYGGNYTNATGATHCARTGYGA	GGRTCDATNGCNGCYTCNGGYTG	768	1536	0.64	63.4	65.8	95.5	65	300	QEEIINC	ECQHRLL	CARGARGARATHATHAAYTG	ARNARNCKRTGYTGRCAYTC	144	2048	63.9	94.5	45.6773
Dip_1480	NP_476708.1_406094_407894	1029	3	167	501	KQTMGTPC	THQPIKGR	AARCARACNATGGGNACNCCNTG	CKNCCYTTDATNGGYTGRTGNGT	1024	3072	0.40625	60.75	65.4	98	159	516	NMYQCQM	FGEMERD	AAYATGTAYCARTGYCARAT	TCNCKYTCCATYTCNCCRAA	32	256	71.8	100	45.6551
Dip_1481	NP_573376.2_19283356_19284818	510	5	34	195	ALDVCMNF	QPAKWHMK	GCNYTNGAYGTNTGYATGAAYTT	TTCATRTGCCAYTTNGCNGGYTG	1024	128	0.238095	14.5	71.4	88.5	26	260	TGAAVII	PEMNTLL	ACNGGNGCNGCNGTNATHAT	ARNARNGTRTTCATYTCNGG	3072	1024	58.7	93	45.6551
Dip_1482	NP_733408.2_30884719_30886547	672	4	199	414	VLEGFCKQ	NFVEMYGD	GTNYTNGARGGNTTYTGYAARCA	TCNCCRTACATYTCNACRAARTT	2048	256	0.757576	56.4	73.2	89.5	170	541	DIPCELC	DFTPQEI	GAYATHCCNTGYGARYTNTG	ATYTCYTGNGGNGTRAARTC	768	256	67.9	89.5	45.5938
Dip_1483	NP_572530.1_9149422_9151672	747	4	65	305	NPAFTPQK	MHQTKLEA	AAYCCNGCNTTYACNCCNCARAA	GCYTCNARYTTNGTYTGRTGCAT	2048	512	0.49569	32	68.4	95.5	2	363	ALPSNYK	HCKPAVD	GCNYTNCCNWSNAAYTAYAA	TCNACNGCNGGYTTRCARTG	8192	512	62	96.5	45.5747
Dip_1484	NP_001286106.1_20661989_20663929	390	4	151	272	SPDCGAKI	EHFCPVSL	WSNCCNGAYTGYGGNGCNAARAT	ARNSWNACNGGRCARAARTGYTC	8192	8192	0.313043	16.6	60.6	97	92	360	WAQKQME	KKAAEVL	TGGGCNCARAARCARATGGA	ARNACYTCNGCNGCYTTYTT	32	1024	68.3	98	45.5734
Dip_1485	NP_610175.2_5653968_5655810	498	6	140	297	VLLHPYFN	NDILVAKT	GTNYTNYTNCAYCCNTAYTTYAA	GTYTTNGCNACNARDATRTCRTT	8192	3072	0.636986	36.7143	62	90	23	331	WRLAGFE	DGRPQAA	TGGMGNYTNGCNGGNTTYGA	GCNGCYTGNGGNCKNCCRTC	2048	2048	59.4	87	45.5668
Dip_1486	NP_524999.2_27584632_27585322	654	5	71	280	QSKRMDDQ	IMKVQSGR	CARWSNAARMGNATGGAYGAYCA	CKNCCNSWYTGNACYTTCATDAT	2048	6144	0.71875	56.6667	55.6	97.5	15	288	KITPDGK	MEDQRAA	AARATHACNCCNGAYGGNAA	GCNGCNCKYTGRTCYTCCAT	768	256	67.1	87	45.5522
Dip_1487	NP_001097681.2_4496475_4497467	849	3	18	292	EFGGPEVD	FGIIMQEV	GARTTYGGNGGNCCNGARGTNGA	ACYTCYTGCATDATDATNCCRAA	2048	288	0.243802	39.5	64.5	100	2	346	DEGIEAM	QCWAEQP	GAYGARGGNATHGARGCNAT	GGYTGYTCNGCCCARCAYTG	384	64	72.3	100	45.529
Dip_1488	NP_001097847.1_20637878_20639753	1458	3	92	569	RELNIAFN	HWAKRMGH	MGNGARYTNAAYATHGCNTTYAA	TGNCCCATNCKYTTNGCCCARTG	6144	512	0.487585	96	63.5	98	2	625	LNVAQNK	WDFGGQK	YTNAAYGTNGCNCARAAYAA	TTYTGNCCNCCRAARTCCCA	1024	128	69.8	100	45.5288
Dip_1489	NP_608924.1_5339544_5340997	618	5	204	401	GTTGHPKA	FGQPGELC	GGNACNACNGGNCAYCCNAARGC	CANARYTCNCCNGGYTGNCCRAA	4096	4096	0.703704	54.5	59.2	92.5	196	424	PCNIQFT	KTKETIG	CCNTGYAAYATHCARTTYAC	CCDATNGTYTCYTTNGTYTT	192	384	68.6	87	45.5186
Dip_1490	NP_728723.1_2236049_2236729	513	5	22	184	KGPEYGKE	PEPEELIK	AARGGNCCNGARTAYGGNAARGA	TTDATNARYTCYTCNGGYTCNGG	1024	3072	0.818182	56.6667	54.8	95	12	210	ANDVIQN	IANLPPE	GCNAAYGAYGTNATHCARAA	TCNGGNGGNARRTTNGCDAT	384	3072	64.2	93	45.4872
Dip_1491	NP_723850.1_13895456_13896740	819	4	245	509	YVTLCDDG	EQEIFKSL	TAYGTNACNYTNTGYGAYGAYGG	ARNSWYTTRAADATYTCYTGYTC	2048	3072	0.446721	32.6	59.7	100	237	548	LNKEWKK	NGFCVDC	YTNAAYAARGARTGGAARAA	CARTCNACRCARAANCCRTT	128	256	67.8	94.5	45.4729
Dip_1492	NP_001260074.1_5039110_5039740	345	6	21	127	NRTVHFHP	DGIEGTLT	AAYMGNACNGTNCAYTTYCAYCC	GTNARNGTNCCYTCDATNCCRTC	2048	6144	0.37	16.8571	58.8	96	8	137	RHRSKEV	KDGKCLG	MGNCAYMGNWSNAARGARGT	CCNARRCAYTTNCCRTCYTT	8192	512	51.2	94	45.4508
Dip_1493	NP_647711.1_2298152_2299273	846	3	82	355	WACFIKFH	EKQTDRTT	TGGGCNTGYTTYATHAARTTYCA	GTNGTNCKRTCNGTYTGYTTYTC	192	2048	0.470356	90	64.2	98	55	376	IPYTIHD	EFPQGIM	ATHCCNTAYACNATHCAYGA	ATDATNCCYTGNGGRAAYTC	576	384	71.9	97.5	45.4501
Dip_1494	NP_001262713.1_18747236_18748070	375	4	15	131	RGAFGKVF	DIKPDNML	MGNGGNGCNTTYGGNAARGTNTT	ARCATRTTRTCNGGYTTDATRTC	8192	384	0.254545	14.2	62.7	100	6	144	DFVIIKP	HVKLTDF	GAYTTYGTNATHATHAARCC	AARTCNGTNARYTTNACRTG	288	1024	66.5	94.5	45.4443
Dip_1495	NP_001261753.1_12279948_12280863	456	6	66	209	IWFCSVPE	AFKGFMEA	ATHTGGTTYTGYWSNGTNCCNGA	GCYTCCATRAANCCYTTRAANGC	3072	256	0.321168	17.4286	58.6	89	36	219	LQETLGP	TFPPTYK	YTNCARGARACNYTNGGNCC	TTRTANGTNGGNGGRAANGT	4096	1024	55.8	96.5	45.4378
Dip_1496	NP_731647.3_11888493_11889528	714	3	25	254	DMTQIHYK	IKEEWENL	GAYATGACNCARATHCAYTAYAA	ARRTTYTCCCAYTCYTCYTTDAT	192	192	0.198198	24	69.7	96	11	263	FEINDVT	KHDVCFL	TTYGARATHAAYGAYGTNAC	ARRAARCANACRTCRTGYTT	192	256	72.2	100	45.421
Dip_1497	NP_648651.1_13449308_13450259	525	3	98	264	VHYIQKQN	YWYHHVRQ	GTNCAYTAYATHCARAARCARAA	TGNCKNACRTGRTGRTACCARTA	384	512	0.503185	45	69.5	94	52	277	TPNGYAD	AVNFWYD	ACNCCNAAYGGNTAYGCNGA	TCRTACCARAARTTNACNGC	1024	128	72.2	100	45.378
Dip_1498	NP_001259968.1_2816717_2819574	1071	3	128	476	MFIYVCVF	MKEYKGDF	ATGTTYATHTAYGTNTGYGTNTT	AARTCNCCYTTRTAYTCYTTCAT	384	128	0.219941	39	69.8	96	116	494	LEGYDYF	KQNFLDT	YTNGARGGNTAYGAYTAYTT	GTRTCNARRAARTTYTGYTT	512	256	70.4	100	45.3533
Dip_1499	NP_001261754.1_12334209_12335085	468	5	31	178	YVFHLPCF	QVWFQNQR	TAYGTNTTYCAYYTNCCNTGYTT	CKYTGRTTYTGRAACCANACYTG	2048	256	0.561151	19.8333	61.8	92.5	19	186	LPHDMVM	AKMKKIQ	YTNCCNCAYGAYATGGTNAT	TGDATYTTYTTCATYTTNGC	512	96	67.3	88.5	45.3334
Dip_1500	NP_001286647.1_20827991_20830370	1287	4	55	475	IQLGIQHT	VFKKTPTF	ATHCARYTNGGNATHCARCAYAC	AANGTNGGNGTYTTYTTRAANAC	2304	2048	0.242647	44.2	57	100	40	546	EVTYKKI	PPAFDDI	GARGTNACNTAYAARAARAT	ATRTCRTCRAANGCNGGNGG	256	512	65.4	98	45.3322
Dip_1501	NP_608573.1_1147864_1149376	525	4	296	462	LSHFMMDG	QNDGVVHM	YTNWSNCAYTTYATGATGGAYGG	ATRTGNACNACNCCRTCRTTYTG	1024	1024	0.44375	31.6	64	92.5	230	520	IKGMEDW	NFGPMYF	ATHAARGGNATGGARGAYTG	AARTACATNGGNCCRAARTT	96	128	76.1	89	45.3248
Dip_1502	NP_650031.1_10873526_10874657	450	5	198	339	KRGRKKGQ	EKGFYGWL	AARMGNGGNMGNAARAARGGNCA	ARCCANCCRTARAANCCYTTYTC	8192	512	0.641791	40.1667	54.4	97.5	170	358	DNYLTMT	YEVVILT	GAYAAYTAYYTNACNATGAC	GTNARDATNACNACYTCRTA	256	1536	62.1	94	45.291
Dip_1503	NP_723332.1_8024516_8026483	1140	4	126	497	VTEWKLDI	FNDVEFDM	GTNACNGARTGGAARYTNGAYAT	ATRTCRAAYTCNACRTCRTTRAA	1024	256	0.326027	57	67.5	91	118	507	IKPAVTC	KDDIKIG	ATHAARCCNGCNGTNACNTG	CCDATYTTDATRTCRTCYTT	1536	144	66	94.5	45.2857
Dip_1504	NP_001303479.1_18251559_18252699	906	6	28	321	VGTEFGID	MKYSEVLQ	GTNGGNACNGARTTYGGNATHGA	TGNARNACYTCNSWRTAYTTCAT	3072	4096	0.678322	79.7143	60.1	86.5	20	347	VLIIAGV	NTVYKDV	GTNYTNATHATHGCNGGNGT	ACRTCYTTRTANACNGTRTT	4608	256	59.7	87	45.2454
Dip_1505	NP_659573.1_23849334_23850072	420	6	76	207	TTDVELQH	GMNTTATE	ACNACNGAYGTNGARYTNCARCA	TCNGTNGCNGTNGTRTTCATNCC	4096	2048	0.296	11.7143	58.3	92	45	222	TIPVVHA	FKLNQAQ	ACNATHCCNGTNGTNCAYGC	TGNGCYTGRTTNARYTTRAA	1536	512	63.1	86.5	45.2421
Dip_1506	NP_001286563.1_18152707_18153846	915	4	28	324	AITYLTFN	DIKEANYF	GCNATHACNTAYYTNACNTTYAA	AARTARTTNGCYTCYTTDATRTC	6144	384	0.615385	67.8	67.3	94	4	344	VAYYCPG	DGNFFIW	GTNGCNTAYTAYTGYCCNGG	CADATRAARAARTTNCCRTC	512	192	68.9	87.5	45.2089
Dip_1507	NP_611871.2_24022573_24023950	522	4	130	295	LLDCDIVF	CTWWKDHG	YTNYTNGAYTGYGAYATHGTNTT	CCRTGRTCYTTCCACCANGTRCA	6144	64	0.509804	40.6	65.5	91	5	320	NIFVIYT	YHGNCNT	AAYATHTTYGTNATHTAYAC	GTRTTRCARTTNCCRTGRTA	288	128	69.3	94.5	45.1958
Dip_1508	NP_511074.1_7902366_7903159	447	4	64	204	PKLRNWEQ	DKRYALPY	CCNAARYTNMGNAAYTGGGARCA	TANGGNARNGCRTANCKYTTRTC	2048	8192	0.283582	16.6	61	100	40	215	MYEGVRD	DAAVFHF	ATGTAYGARGGNGTNMGNGA	AARTGRAANACNGCNGCRTC	512	512	63.6	98	45.1884
Dip_1509	NP_649083.2_18998945_19000242	669	7	135	349	GYRNKSEF	DICCGTGT	GGNTAYMGNAAYAARWSNGARTT	GTNCCNGTNCCRCARCADATRTC	8192	1536	0.79602	67.75	53.9	95.5	16	455	AKASADP	VDPPRAG	GCNAARGCNWSNGCNGAYCC	CCNGCNCKNGGNGGRTCNAC	4096	4096	46.6	89	45.1351
Dip_1510	NP_477262.1_16652043_16652697	546	4	23	196	WSDIADEC	GFRVDAAK	TGGWSNGAYATHGCNGAYGARTG	TTNGCNGCRTCNACNCKRAANCC	1536	8192	0.54321	40.4	57.9	95.5	15	204	IVHLFEW	HMWPEDL	ATHGTNCAYYTNTTYGARTG	ARRTCYTCNGGCCACATRTG	768	64	73.7	93	45.1305
Dip_1511	NP_730463.1_19910687_19911519	483	5	80	232	IAELQAQI	QIARKTGI	ATHGCNGARYTNCARGCNCARAT	ATNCCNGTYTTNCKNGCDATYTG	3072	6144	0.513889	28.1667	55.1	97.5	5	318	AQREIEE	IEHPTQM	GCNCARMGNGARATHGARGA	ATYTGNGTNGGRTGYTCDAT	768	384	66	90	45.1069
Dip_1512	NP_001303492.1_1961119_1961515	375	5	18	134	RTKAIDVH	DPVEVNML	MGNACNAARGCNATHGAYGTNCA	ARCATRTTNACYTCNACNGGRTC	6144	1024	0.43	18	64.9	96	6	144	GTIVCRF	QAVYSVV	GGNACNATHGTNTGYMGNTT	ACNACNSWRTANACNGCYTG	3072	4096	51.6	97	45.0806
Dip_1513	NP_610712.1_11899961_11900987	585	3	93	279	IFVYGCDK	IQNFPEGL	ATHTTYGTNTAYGGNTGYGAYAA	ARNCCYTCNGGRAARTTYTGDAT	768	1536	0.532934	43.75	71.7	96	45	311	GFAAGVM	MVEPIFG	GGNTTYGCNGCNGGNGTNAT	CCRAADATNGGYTCNACCAT	2048	192	67	100	45.0742
Dip_1514	NP_729825.2_12761734_12765070	1407	6	352	812	YTILLNNM	PFVPFALK	TAYACNATHYTNYTNAAYAAYAT	TTNARNGCRAANGGNACRAANGG	6144	8192	0.798611	155	54.7	89	269	954	SDGSQDI	AQKLITV	WSNGAYGGNWSNCARGAYAT	ACNGTDATNARYTTYTGNGC	8192	1536	50.2	91.5	45.0379
Dip_1515	NP_525097.1_21340110_21343265	930	4	367	668	LEFYNIDF	EKINKNER	YTNGARTTYTAYAAYATHGAYTT	CKYTCRTTYTTRTTDATYTTYTC	768	384	0.469388	52.4	66	92.5	330	676	TLPDAIH	KNKAEIF	ACNYTNCCNGAYGCNATHCA	AADATYTCNGCYTTRTTYTT	3072	192	69	91	45.0013
Dip_1516	NP_524118.1_16662848_16663548	480	3	64	215	NKWIQVFE	CYYHFTVA	AAYAARTGGATHCARGTNTTYGA	GCNACNGTRAARTGRTARTARCA	192	512	0.37931	32.25	73.1	100	53	234	MYDVGGQ	DVHKMIL	ATGTAYGAYGTNGGNGGNCA	ARDATCATYTTRTGNACRTC	256	192	69.9	92.5	44.9881
Dip_1517	NP_996488.2_16656397_16657156	543	6	49	221	FQTGMVGY	DCGLKLNQ	TTYCARACNGGNATGGTNGGNTA	TGRTTNARYTTNARNCCRCARTC	1024	4096	0.584337	35	61.5	100	13	260	LPGYSFG	NGPGDPE	YTNCCNGGNTAYWSNTTYGG	TCNGGRTCNCCNGGNCCRTT	8192	1024	50.8	84.5	44.945
Dip_1518	NP_001246699.1_9670110_9671708	774	3	57	306	FTAQAEKK	FMHECAQY	TTYACNGCNCARGCNGARAARAA	TAYTGNGCRCAYTCRTGCATRAA	1024	128	0.399177	39.75	71.9	94	44	319	RPGEIVM	DKDIKHA	MGNCCNGGNGARATHGTNAT	GCRTGYTTDATRTCYTTRTC	3072	96	68.7	100	44.9398
Dip_1519	NP_610996.1_14853951_14854959	528	4	101	268	EGHENEVK	WCKKTGLI	GARGGNCAYGARAAYGARGTNAA	ATNARNCCNGTYTTYTTRCACCA	512	1024	0.484076	32.2	64.7	92.5	92	276	GEFECNA	ATACGDD	GGNGARTTYGARTGYAAYGC	TCRTCNCCRCANGCNGTNGC	128	1024	65	98	44.9251
Dip_1520	NP_611503.1_20644778_20645368	390	5	91	212	NELKKIEA	GQRKVKAL	AAYGARYTNAARAARATHGARGC	ARNGCYTTNACYTTNCKYTGNCC	768	8192	0.398058	14.8333	56.8	92.5	26	220	KERYYEV	EQAIQEF	AARGARMGNTAYTAYGARGT	AAYTCYTGDATNGCYTGYTC	256	192	64.5	95.5	44.9155
Dip_1521	NP_001027054.1_6684785_6685571	417	5	59	189	GVLTKEDE	QNMSRFVH	GGNGTNYTNACNAARGARGAYGA	TGNACRAANCKNSWCATRTTYTG	4096	4096	0.613208	34.6667	58.2	96	3	197	FRFGQHA	NFGGSVD	TTYMGNTTYGGNCARCAYGC	TCNACNSWNCCNCCRAARTT	512	4096	57.6	95.5	44.8922
Dip_1522	NP_001245536.1_5761168_5761584	345	4	16	122	WSLGVIMY	QEEMTRSL	TGGWSNYTNGGNGTNATHATGTA	ARNSWNCKNGTCATYTCYTCYTG	6144	8192	0.24	10	55.5	98.5	5	130	GPEKYDK	ATMRVDY	GGNCCNGARAARTAYGAYAA	TARTCNACNCKCATNGTNGC	256	1024	68.2	100	44.8781
Dip_1523	NP_001188827.2_16911703_16915355	1776	3	459	1042	DFELDIKV	FTKLNVQM	GAYTTYGARYTNGAYATHAARGT	ATYTGNACRTTNARYTTNGTRAA	768	2048	0.494485	118.5	64.1	100	451	1093	QKQQEPN	DAKGGIV	CARAARCARCARGARCCNAA	ACDATNCCNCCYTTNGCRTC	128	768	64.9	97.5	44.817
Dip_1524	NP_608917.3_5267378_5268322	456	4	33	176	VDTFMFEG	PDRFLPEN	GTNGAYACNTTYATGTTYGARGG	TTYTCNGGNARRAANCKRTCNGG	256	8192	0.791304	44.6	60.9	94	5	201	QRYAMLD	NCIGQKF	CARMGNTAYGCNATGYTNGA	AAYTTYTGNCCDATRCARTT	1024	192	69.2	94.5	44.8075
Dip_1525	NP_996009.2_7383300_7384587	372	5	26	141	IRDVFEQA	KIAELTPG	ATHMGNGAYGTNTTYGARCARGC	CCNGGNGTNARYTCNGCDATYTT	1536	6144	0.495413	22.6667	64.8	93.5	7	149	IEIPATE	YVGADLL	ATHGARATHCCNGCNACNGA	ARNARRTCNGCNCCNACRTA	1152	4096	58.4	91.5	44.8032
Dip_1526	NP_001285242.1_14587265_14587764	387	4	11	131	NLGMAVQN	EAVAVTFG	AAYYTNGGNATGGCNGTNCARAA	CCRAANGTNACNGCNACNGCYTC	2048	4096	0.201754	9	59.8	100	2	162	ILFVNCY	NGTLFAA	ATHYTNTTYGTNAAYTGYTA	GCNGCRAANARNGTNCCRTT	768	2048	64.2	98	44.7895
Dip_1527	NP_732486.2_20056510_20057374	426	6	56	189	LTCTHENF	KAFKGYLG	YTNACNTGYACNCAYGARAAYTT	CCNARRTANCCYTTRAANGCYTT	2048	2048	0.547619	26.2857	63.4	88.5	30	207	FGVYLPP	WDATELV	TTYGGNGTNTAYYTNCCNCC	ACNARYTCNGTNGCRTCCCA	2048	512	61.8	83.5	44.7877
Dip_1528	NP_651617.1_28337869_28339546	1329	4	124	558	GIITNYKD	IMGRGYNF	GGNATHATHACNAAYTAYAARGA	AARTTRTANCCNCKNCCCATDAT	1152	1536	0.263033	41	65.4	97	94	566	TRWATHG	ATCLEGA	ACNMGNTGGGCNACNCAYGG	GCNCCYTCNARRCANGTNGC	1024	2048	58.4	98	44.7628
Dip_1529	NP_724203.2_19503128_19506361	2037	2	277	947	MTEKHHCQ	YTHKDQLE	ATGACNGARAARCAYCAYTGYCA	TCNARYTGRTCYTTRTGNGTRTA	128	1024	0.282468	130.667	72.5	97	269	964	QEHIYEF	QEEKTAW	CARGARCAYATHTAYGARTT	CANGCNGTYTTYTCYTCYTG	96	256	73.9	100	44.7449
Dip_1530	NP_001286904.1_1743903_1745012	498	4	13	170	TLLMNIET	YFVPAFTG	ACNYTNYTNATGAAYATHGARAC	CCNGTRAANGCNGGNACRAARTA	3072	2048	0.450331	32.6	59.4	95.5	3	211	HITDVTN	ICFQTRD	CAYATHACNGAYGTNACNAA	TCNCKNGTYTGRAARCADAT	768	768	68.1	96.5	44.7258
Dip_1531	NP_001027171.1_10692345_10693122	555	4	69	245	LLNAAMVN	QCYEPEDG	YTNYTNAAYGCNGCNATGGTNAA	CCRTCYTCNGGYTCRTARCAYTG	8192	256	0.719512	45.8	61.6	94	34	254	KGYATDY	FYAQMGP	AARGGNTAYGCNACNGAYTA	GGNCCCATYTGNGCRTARAA	512	128	71.6	91	44.7231
Dip_1532	NP_001262316.1_6439586_6443225	1152	3	161	536	KEIVGRHK	PKVANFED	AARGARATHGTNGGNMGNCAYAA	TCYTCRAARTTNGCNACYTTNGG	3072	1024	0.722054	110.5	64.3	98	142	554	RMNELGI	NEDQEQR	MGNATGAAYGARYTNGGNAT	CKYTGYTCYTGRTCYTCRTT	1024	128	64.5	100	44.6897
Dip_1533	NP_648352.2_9725068_9726604	912	5	82	377	QISQAECI	EGVIQHYG	CARATHWSNCARGCNGARTGYAT	CCRTARTGYTGDATNACNCCYTC	3072	768	0.680702	92	58.7	86	39	433	WTQYRIA	VKPQRDF	TGGACNCARTAYMGNATHGC	AARTCNCKYTGNGGYTTNAC	384	1024	64.9	91.5	44.6883
Dip_1534	NP_524608.1_31572497_31573156	573	4	15	197	LQETRTFN	NIMVQYHA	YTNCARGARACNMGNACNTTYAA	GCRTGRTAYTGNACCATDATRTT	8192	192	0.135484	10.4	66.3	98.5	6	209	YQNLEKT	YHIRKSD	TAYCARAAYYTNGARAARAC	TCNSWYTTNCKDATRTGRTA	256	3072	62.2	94.5	44.6788
Dip_1535	NP_650307.2_13701634_13702667	732	4	103	338	YFVIVEQP	PELLCDWG	TAYTTYGTNATHGTNGARCARCC	CCCCARTCRCANARNARYTCNGG	768	2048	0.756881	78.2	59	91	91	346	PGYMHTF	CETPRIY	CCNGGNTAYATGCAYACNTT	TADATNCKNGGNGTYTCRCA	256	1536	70.4	94.5	44.6759
Dip_1536	NP_001188725.1_8386474_8387378	543	3	77	249	GAICTHCM	YAFEGIGV	GGNGCNATHTGYACNCAYTGYAT	ACNCCDATNCCYTCRAANGCRTA	1536	1536	0.597561	43.75	68	96	35	293	MPDAFKN	FFGYLKY	ATGCCNGAYGCNTTYAARAA	TAYTTNARRTANCCRAARAA	128	512	69.2	100	44.6659
Dip_1537	NP_730897.1_5221838_5223131	747	3	157	397	VFIEKNFD	DKMPGTGG	GTNTTYATHGARAARAAYTTYGA	CCNCCNGTNCCNGGCATYTTRTC	384	1024	0.444444	57	65.9	94	118	429	GEPQYME	KFEILAN	GGNGARCCNCARTAYATGGA	TTNGCNARDATYTCRAAYTT	128	768	72	100	44.6647
Dip_1538	NP_524515.2_26257224_26258020	456	4	88	231	KADDGTPF	KPNMVTAG	AARGCNGAYGAYGGNACNCCNTT	CCNGCNGTNACCATRTTNGGYTT	2048	1024	0.116788	8.2	66.9	97	45	243	QDIGVEN	KKNTPEE	CARGAYATHGGNGTNGARAA	TCYTCNGGNGTRTTYTTYTT	384	256	70.2	87.5	44.6472
Dip_1539	NP_523783.1_18449471_18450825	669	3	86	300	LYQHDAAC	HPTGDYVL	YTNTAYCARCAYGAYGCNGCNTG	ARNACRTARTCNCCNGTNGGRTG	2048	4096	0.229268	24.25	64.6	98	55	312	KTMQDEW	DKHWAFS	AARACNATGCARGAYGARTG	SWRAANGCCCARTGYTTRTC	64	256	74.9	97.5	44.6401
Dip_1540	NP_523743.1_14598932_14600298	456	3	201	344	VITPDPNI	CKAYNADF	GTNATHACNCCNGAYCCNAAYAT	AARTCNGCRTTRTANGCYTTRCA	3072	512	0.424242	29	64.8	98	190	353	MGKRVNY	GDEMNAH	ATGGGNAARMGNGTNAAYTA	TGNGCRTTCATYTCRTCNCC	512	128	71.7	100	44.6318
Dip_1541	NP_001259917.1_2233109_2233977	498	4	52	209	KVGFITYN	YIDLATIG	AARGTNGGNTTYATHACNTAYAA	CCDATNGTNGCNARRTCDATRTA	1536	4608	0.370861	21.8	64.8	97	38	228	KNLPVDQ	KYTYFQA	AARAAYYTNCCNGTNGAYCA	GCYTGRAARTANGTRTAYTT	1024	128	69.4	89	44.6239
Dip_1542	NP_647971.3_5560751_5561495	366	4	49	162	LGLWVHCF	GNRNGWMP	YTNGGNYTNTGGGTNCAYTGYTT	GGCATCCANCCRTTNCKRTTNCC	4096	512	0.345794	17.8	59.1	98.5	37	170	SDYRITG	EHANNWF	WSNGAYTAYMGNATHACNGG	AACCARTTRTTNGCRTGYTC	6144	64	62.9	100	44.5952
Dip_1543	NP_996287.1_24645744_24646631	627	4	61	261	MMQHFFNN	GMYHLWKI	ATGATGCARCAYTTYTTYAAYAA	ATYTTCCANARRTGRTACATNCC	32	256	0.627219	46.2	69.4	89.5	8	282	LRTKFIE	AIQYINM	YTNMGNACNAARTTYATHGA	ATRTTDATRTAYTGDATNGC	3072	288	67.8	91	44.5834
Dip_1544	NP_001263158.1_2521440_2522511	615	4	117	313	GWPYVFYT	MANIVDIA	GGNTGGCCNTAYGTNTTYTAYAC	GCDATRTCNACDATRTTNGCCAT	512	576	0.515789	54.4	64.9	88	106	331	YPLCGFI	AFCQTIH	TAYCCNYTNTGYGGNTTYAT	TGDATNGTYTGRCARAANGC	1024	384	69.5	94.5	44.5825
Dip_1545	NP_001261926.1_16106953_16107529	345	4	17	123	GLQSCVMV	AFRQIYKV	GGNYTNCARWSNTGYGTNATGGT	ACYTTRTADATYTGNCKRAANGC	8192	1536	0.33	15	55.1	100	6	132	RHAKWFQ	GMDQLPA	MGNCAYGCNAARTGGTTYCA	GCNGGNARYTGRTCCATNCC	256	512	71.1	94.5	44.5737
Dip_1546	NP_650604.1_17137910_17138619	486	5	48	201	WVITAAHC	ACHGDSGG	TGGGTNATHACNGCNGCNCAYTG	CCNCCNSWRTCNCCRTGRCANGC	1536	8192	0.671233	45	54.2	92.5	9	225	NRIVGGE	NWGRPCA	AAYMGNATHGTNGGNGGNGA	GCRCANGGNCKNCCCCARTT	3072	512	63.1	95.5	44.5685
Dip_1547	NP_524932.2_23707153_23708487	513	3	29	191	KYHPDTNK	CQYCNGTG	AARTAYCAYCCNGAYACNAAYAA	CCNGTNCCRTTRCARTAYTGRCA	512	512	0.348387	22.25	68	100	19	215	IKKAYYQ	YCQGTRM	ATHAARAARGCNTAYTAYCA	ATNCKNGTNCCYTGRCARTA	192	1024	69.4	97.5	44.5624
Dip_1548	NP_001286545.1_17666221_17668861	1344	3	91	530	EPMKLEHW	KMIINEEL	GARCCNATGAARYTNGARCAYTG	ARYTCYTCRTTDATDATCATYTT	512	288	0.290993	55	67.3	96	15	576	PKMFEKD	NEKIFDM	CCNAARATGTTYGARAARGA	ATRTCRAADATYTTYTCRTT	64	96	77.9	90.5	44.5579
Dip_1549	NP_001285441.1_19506485_19508527	882	3	101	386	RVFNLGEY	NKFAYRYP	MGNGTNTTYAAYYTNGGNGARTA	GGRTANCKRTANGCRAAYTTRTT	8192	1024	0.204301	35.5	63.8	100	79	460	ARGKTFI	YGCKVEH	GCNMGNGGNAARACNTTYAT	TGYTCNACYTTRCANCCRTA	2048	256	69.8	100	44.557
Dip_1550	NP_477133.1_23560718_23561340	366	8	62	175	KRWSWNEW	TFREIELI	AARMGNTGGWSNTGGAAYGARTG	ATNARYTCDATYTCNCKRAANGT	1024	6144	0.53271	18.2222	50.5	92	52	197	PVTTSYK	IEFPTIV	CCNGTNACNACNWSNTAYAA	ACDATNGTNGGRAAYTCDAT	8192	576	55.9	82	44.5345
Dip_1551	NP_001262205.1_22258138_22260373	783	5	207	459	TEIALWPY	GYMSAFLD	ACNGARATHGCNYTNTGGCCNTA	TCNARRAANGCNSWCATRTANCC	3072	8192	0.647826	62.3333	57.1	96	198	467	QTIVQCA	FHLVSWL	CARACNATHGTNCARTGYGC	ARCCANSWNACNARRTGRAA	384	4096	54.9	95.5	44.531
Dip_1552	NP_524431.2_21230816_21231588	543	4	19	191	IMYEGRTD	NFYELGGN	ATHATGTAYGARGGNMGNACNGA	TTNCCNCCNARYTCRTARAARTT	1536	2048	0.409639	32	61.9	98.5	5	221	YRTGDYG	FIAAKNL	TAYMGNACNGGNGAYTAYGG	ARRTTYTTNGCNGCDATRAA	1024	768	60.5	98	44.5297
Dip_1553	NP_001261301.1_1965329_1966306	498	5	73	230	HEGGAPIK	DGMYVNLG	CAYGARGGNGGNGCNCCNATHAA	CCNARRTTNACRTACATNCCRTC	3072	1024	0.62	37.5	63.9	87.5	56	279	GAGIPAF	ENGILGL	GGNGCNGGNATHCCNGCNTT	ARNCCNARDATNCCRTTYTC	3072	3072	56	98.5	44.5266
Dip_1554	NP_729798.1_12272457_12273041	399	6	18	142	ENYEGKEI	GKYLTHGN	GARAAYTAYGARGGNAARGARAT	TTNCCRTGNGTNARRTAYTTNCC	256	4096	0.415254	18	60.6	88.5	5	179	DLIYTET	FVPSFME	GAYYTNATHTAYACNGARAC	TCCATRAANSWNGGNACRAA	768	1024	56.5	91.5	44.4715
Dip_1555	NP_511062.1_6529566_6530429	405	6	30	156	GMEAALCN	QKVLGAPP	GGNATGGARGCNGCNYTNTGYAA	GGNGGNGCNCCNARNACYTTYTG	2048	8192	0.633333	31	58.2	91	8	219	GIKYIFQ	YGLREAL	GGNATHAARTAYATHTTYCA	ARNGCYTCNCKNARNCCRTA	288	8192	60.1	86.5	44.456
Dip_1556	NP_573328.2_18821591_18822507	621	3	80	278	DNVEYAIY	DPTGLQEF	GAYAAYGTNGARTAYGCNATHTA	AAYTCYTGNARNCCNGTNGGRTC	768	4096	0.21875	25.25	65.3	96	54	295	FQTPYYW	HENIRFW	TTYCARACNCCNTAYTAYTG	CARAANCKDATRTTYTCRTG	256	384	72.9	100	44.4497
Dip_1557	NP_995608.1_557942_558541	390	5	18	139	TALCWHPE	DTLTNWRP	ACNGCNYTNTGYTGGCAYCCNGA	GGNCKCCARTTNGTNARNGTRTC	2048	4096	0.547826	28.3333	61.2	91.5	6	180	DVTYPVH	NQGGTCT	GAYGTNACNTAYCCNGTNCA	GTRCANGTNCCNCCYTGRTT	1024	512	63.8	90	44.4319
Dip_1558	NP_001162664.2_4538774_4539603	351	5	140	248	MAVAQLYH	IQAIGRCA	ATGGCNGTNGCNCARYTNTAYCA	GCRCANCKNCCDATNGCYTGDAT	2048	4608	0.362745	13.3333	57.6	98.5	123	260	LLRQTKP	EVTETCL	YTNYTNMGNCARACNAARCC	ARRCANGTYTCNGTNACYTC	8192	1024	54.8	97	44.4131
Dip_1559	NP_001246699.1_9636254_9637833	843	3	31	303	PLWNYEDI	QDDKMTIL	CCNYTNTGGAAYTAYGARGAYAT	ARDATNGTCATYTTRTCRTCYTG	512	384	0.389105	41.75	71.1	100	10	352	PTAHVIK	DKVEKLQ	CCNACNGCNCAYGTNATHAA	TGNARYTTYTCNACYTTRTC	1536	512	68.3	93	44.3966
Dip_1560	NP_001285374.1_17458220_17460443	1227	3	111	511	YSATNPEQ	CDVYGLYG	TAYWSNGCNACNAAYCCNGARCA	CCRTANARNCCRTANACRTCRCA	8192	2048	0.577428	106.5	59.4	98	1	521	VRCGCYY	IFVKEDY	GTNMGNTGYGGNTGYTAYTA	TARTCYTCYTTNACRAADAT	1024	192	68.6	100	44.3678
Dip_1561	NP_001262832.1_22360969_22362295	540	3	105	276	FKCGEDNE	GWWHVVLN	TTYAARTGYGGNGARGAYAAYGA	TTNARNACNACRTGCCACCANCC	256	1024	0.206061	17.5	67.1	100	97	304	AKKYRNQ	WHKTVRG	GCNAARAARTAYMGNAAYCA	CCNCKNACNGTYTTRTGCCA	512	512	67.4	100	44.329
Dip_1562	NP_572302.2_6245013_6251991	1836	2	394	997	ETAMYVPD	YHPKQLME	GARACNGCNATGTAYGTNCCNGA	TCCATNARYTGYTTNGGRTGRTA	1024	512	0.314092	84.6667	70.4	100	272	1007	AKHDWQN	NCGKIRW	GCNAARCAYGAYTGGCARAA	CANCKDATYTTNCCRCARTT	64	768	75.6	100	44.2888
Dip_1563	NP_477393.1_1299318_1299833	372	6	29	144	EFTAFLHP	TKEEILDK	GARTTYACNGCNTTYYTNCAYCC	TTRTCNARDATYTCYTCYTTNGT	2048	1536	0.577982	26.8571	58.6	90.5	17	161	ADQDLDD	TDFGEAL	GCNGAYCARGAYYTNGAYGA	ARNGCYTCNCCRAARTCNGT	512	1024	56	90.5	44.2439
Dip_1564	NP_610467.1_9171832_9172411	366	7	16	129	LPEAMVCF	AWRKEVEK	YTNCCNGARGCNATGGTNTGYTT	TTYTCNACYTCYTTNCKCCANGC	2048	1024	0.186916	16.25	63.6	86	7	174	MHRSILG	AQMYHPD	ATGCAYMGNWSNATHYTNGG	TCNGGRTGRTACATYTGNGC	6144	128	57	81	44.2229
Dip_1565	NP_524034.2_12154213_12155143	396	4	67	190	GDIREKEY	NDNNWHTV	GGNGAYATHMGNGARAARGARTA	ACNGTRTGCCARTTRTTRTCRTT	1536	128	0.367521	16.4	65.7	94	16	199	NQPMDYW	VERNRKE	AAYCARCCNATGGAYTAYTG	TCYTTNCKRTTNCKYTCNAC	64	2048	66.5	93	44.1697
Dip_1566	NP_524291.2_9413722_9415195	987	3	14	334	WVMPDEAN	FQHHDGIT	TGGGTNATGCCNGAYGARGCNAA	GTDATNCCRTCRTGRTGYTGRAA	256	384	0.461538	67.5	72.2	96	6	342	QLEFVTG	GTAKDHV	CARYTNGARTTYGTNACNGG	ACRTGRTCYTTNGCNGTNCC	1024	512	65.8	95	44.1536
Dip_1567	NP_732949.1_24052046_24053390	807	4	40	300	FGVNLEEA	QFNMGSTI	TTYGGNGTNAAYYTNGARGARGC	ATNGTNSWNCCCATRTTRAAYTG	2048	2048	0.573705	60.4	60.6	92.5	30	311	PFVYGWY	FEAPKNF	CCNTTYGTNTAYGGNTGGTA	AARTTYTTNGGNGCYTCRAA	256	256	70.7	91	44.1329
Dip_1568	NP_001188523.1_1347279_1348014	570	4	37	218	WLRAEPGF	NVICAVMS	TGGYTNMGNGCNGARCCNGGNTT	SWCATNACNGCRCADATNACRTT	8192	3072	0.371429	33.6	58.9	92.5	5	233	LEKQIGC	QAVKKEE	YTNGARAARCARATHGGNTG	TCYTCYTTYTTNACNGCYTG	768	256	68	98	44.1315
Dip_1569	NP_725132.1_12323316_12324587	363	5	22	134	VFTGTHAD	ANLPSDMA	GTNTTYACNGGNACNCAYGCNGA	GCCATRTCNSWNGGNARRTTNGC	4096	8192	0.0660377	2.33333	52.4	96	14	142	ATVPMDI	GIAKCLS	GCNACNGTNCCNATGGAYAT	SWNARRCAYTTNGCDATNCC	512	6144	62.7	97	44.1306
Dip_1570	NP_001263029.1_27933562_27935981	936	3	265	568	LVCCETCP	IDAGPKGN	YTNGTNTGYTGYGARACNTGYCC	TTNCCYTTNGGNCCNGCRTCDAT	2048	3072	0.690722	103.5	59	98	130	587	CLKYWPQ	NCETQKW	TGYYTNAARTAYTGGCCNCA	CAYTTYTGNGTYTCRCARTT	256	128	75.4	93	44.1263
Dip_1571	NP_524480.2_24309024_24309569	375	7	22	138	DECASNPC	ECESNPCQ	GAYGARTGYGCNWSNAAYCCNTG	TGRCANGGRTTNSWYTCRCAYTC	4096	2048	0.5	25.25	49.6	89	6	147	CVCPPGY	NGNCLER	TGYGTNTGYCCNCCNGGNTA	CKYTCNARRCARTTNCCRTT	1024	1024	60.8	87	44.0996
Dip_1572	NP_610504.4_9589315_9590384	594	5	66	255	GETTLDAM	GDVMMRFL	GGNGARACNACNYTNGAYGCNAT	ARRAANCKCATCATNACRTCNCC	8192	1024	0.485876	42.3333	60.3	97.5	52	268	CDGTVGY	VEFLRAG	TGYGAYGGNACNGTNGGNTA	CCNGCNCKNARRAAYTCNAC	1024	4096	60.8	85.5	44.0942
Dip_1573	NP_001285801.1_10302670_10303598	405	4	13	139	HLVVPADI	DHEATAMM	CAYYTNGTNGTNCCNGCNGAYAT	ATCATNGCNGTNGCYTCRTGRTC	8192	512	0.191667	12.6	61.7	94	5	149	DYELMIA	QFMMLWD	GAYTAYGARYTNATGATHGC	TCCCANARCATCATRAAYTG	192	32	70.5	93	44.0596
Dip_1574	NP_648779.1_15576761_15578546	468	4	394	541	DNGWGCAY	CGWKGPDF	GAYAAYGGNTGGGGNTGYGCNTA	AARTCNGGNCCYTTCCANCCRCA	512	512	0.41844	27	68.4	92.5	384	555	YYHYLQQ	YNLCMPQ	TAYTAYCAYTAYYTNCARCA	TGNGGCATRCANARRTTRTA	256	256	62.4	94.5	44.0595
Dip_1575	NP_001286249.1_9473237_9474200	513	4	103	265	VNLDAFDM	CPAHEVGL	GTNAAYYTNGAYGCNTTYGAYAT	ARNCCNACYTCRTGNGCNGGRCA	2048	4096	0.674419	35.6	66.2	94	10	276	LSQEDIQ	QVACDGF	YTNWSNCARGARGAYATHCA	AANCCRTCRCANGCNACYTG	3072	512	63.7	93	44.0381
Dip_1576	NP_001285017.1_8435017_8436211	573	5	54	236	DTVINFWE	EYLAKLHC	GAYACNGTNATHAAYTTYTGGGA	CARTGNARYTTNGCNARRTAYTC	384	4096	0.589286	42.3333	66.5	88.5	45	247	LGVMGME	AFQFLFK	YTNGGNGTNATGGGNATGGA	TTRAANARRAAYTGRAANGC	512	512	60.2	88.5	43.9642
Dip_1577	NP_611650.2_22183210_22185667	1758	3	81	658	VCDIVTPW	AKDFTVEP	GTNTGYGAYATHGTNACNCCNTG	GGYTCNACNGTRAARTCYTTNGC	3072	1024	0.712204	202	67.4	92	1	675	MTILYKV	IQWVADL	ATGACNATHYTNTAYAARGT	ARRTCNGCNACCCAYTGDAT	384	384	67.8	88	43.9568
Dip_1578	NP_651288.1_24800033_24801001	591	3	87	275	WDKCDFQF	EAYIKYIE	TGGGAYAARTGYGAYTTYCARTT	TCDATRTAYTTDATRTANGCYTC	64	576	0.631579	59.25	66.6	94	16	366	MVGNEWK	CHLRNFM	ATGGTNGGNAAYGARTGGAA	ATRAARTTNCKNARRTGRCA	64	1024	70.9	97.5	43.9364
Dip_1579	NP_608635.1_1982546_1983960	429	5	302	436	RINATMYA	YGNMTHVN	MGNATHAAYGCNACNATGTAYGC	TTNACRTGNGTCATRTTNCCRTA	1536	512	0.404762	25.8333	66.1	89	281	473	DLWATGF	GCLDEPV	GAYYTNTGGGCNACNGGNTT	ACNGGYTCRTCNARRCANCC	1024	1024	64.6	85.5	43.928
Dip_1580	NP_001285739.1_8120693_8121409	600	4	32	223	TAKNLQCM	HIRMREWG	ACNGCNAARAAYYTNCARTGYAT	CCCCAYTCNCKCATNCKDATRTG	2048	768	0.292683	14.2	63.8	97	8	232	IVAVGTP	EAITYLV	ATHGTNGCNGTNGGNACNCC	ACNARRTANGTDATNGCYTC	3072	1536	61.2	96.5	43.8951
Dip_1581	NP_572181.4_4703554_4704119	372	5	46	161	KIIRGFCH	NQGQVFEA	AARATHATHMGNGGNTTYTGYCA	GCYTCRAANACYTGNCCYTGRTT	2304	512	0.46789	19	65.9	86.5	37	170	TAAGNLY	NMAYLWK	ACNGCNGCNGGNAAYYTNTA	TTCCANARRTANGCCATRTT	4096	128	64.8	88.5	43.8772
Dip_1582	NP_001284938.1_6285431_6286482	378	4	103	220	HPPITPMK	MEEHGIGT	CAYCCNCCNATHACNCCNATGAA	GTNCCDATNCCRTGYTCYTCCAT	1536	384	0.5	25.6	62.6	97	91	234	FNQPRKG	HINNICQ	TTYAAYCARCCNMGNAARGG	TGRCADATRTTRTTDATRTG	512	144	66.7	91	43.8677
Dip_1583	NP_524310.1_10870996_10872025	426	4	149	282	ALNTAKVE	WKGTAFGG	GCNYTNAAYACNGCNAARGTNGA	CCNCCRAANGCNGTNCCYTTCCA	8192	1024	0.385827	18	59.2	97	140	313	CGIPTGY	DEFITHT	TGYGGNATHCCNACNGGNTA	GTRTGNGTDATRAAYTCRTC	1536	192	67.3	94.5	43.8585
Dip_1584	NP_732982.1_24320975_24321783	516	5	82	245	DIAINLDN	KDGTAHIW	GAYATHGCNATHAAYYTNGAYAA	CADATRTGNGCNGTNCCRTCYTT	2304	1536	0.292994	18.1667	62.1	93.5	50	254	IITGADD	FESQQWK	ATHATHACNGGNGCNGAYGA	TTCCAYTGYTGNSWYTCRAA	1152	256	58.6	91.5	43.851
Dip_1585	NP_732463.2_19900431_19901810	684	3	24	243	RFVKCEKC	QTIAKCLD	MGNTTYGTNAARTGYGARAARTG	TCNARRCAYTTNGCDATNGTYTG	1024	3072	0.557692	42.5	66	98	13	253	CTHVETF	FAICDCT	TGYACNCAYGTNGARACNTT	GTRCARTCRCADATNGCRAA	512	192	68.8	97.5	43.8496
Dip_1586	NP_001260853.1_10156669_10158049	1092	3	111	466	AQNKLQDW	HGKLDPLV	GCNCARAAYAARYTNCARGAYTG	ACNARNGGRTCNARYTTNCCRTG	1024	8192	0.568047	91.75	61.4	96	82	550	VLNDCDI	YNIQAGD	GTNYTNAAYGAYTGYGAYAT	TCNCCNGCYTGDATRTTRTA	512	384	70.6	97.5	43.842
Dip_1587	NP_001285457.1_19684439_19685910	1161	3	31	409	LKTHNIKD	QMQNPEVM	YTNAARACNCAYAAYATHAARGA	ATNACYTCNGGRTTYTGCATYTG	1536	256	0.447977	70.75	68.8	89.5	21	430	AGKIMKD	QIQQGME	GCNGGNAARATHATGAARGA	TCCATNCCYTGYTGDATYTG	192	96	69.1	100	43.8058
Dip_1588	NP_001260127.1_6335314_6337271	600	5	28	219	INQPEFFG	CQQLDGYG	ATHAAYCARCCNGARTTYTTYGG	CCRTANCCRTCNARYTGYTGRCA	384	1024	0.693989	42.1667	63.9	91	16	307	QECLENV	WKLCVLQ	CARGARTGYYTNGARAAYGT	TGNARNACRCANARYTTCCA	256	1024	62.2	86	43.7641
Dip_1589	NP_722724.1_1725340_1726655	1146	4	23	396	VEVDLTTE	QIKTGAPC	GTNGARGTNGAYYTNACNACNGA	CANGGNGCNCCNGTYTTDATYTG	8192	3072	0.185286	34.8	58.7	100	15	409	FDSRGNP	AKYNQIL	TTYGAYWSNMGNGGNAAYCC	ARDATYTGRTTRTAYTTNGC	4096	384	59.3	98	43.7491
Dip_1590	NP_725018.1_11282328_11283323	768	3	116	363	LKGHTENV	DFDEEVKK	YTNAARGGNCAYACNGARAAYGT	TTYTTNACYTCYTCRTCRAARTC	2048	256	0.475	56	66	94	104	379	IWDPRTC	NWFTVDL	ATHTGGGAYCCNMGNACNTG	ARRTCNACNGTRAACCARTT	768	256	68.4	100	43.6884
Dip_1591	NP_726030.1_21125905_21127019	429	4	203	337	SMLCKEQG	FTRFDNPA	WSNATGYTNTGYAARGARCARGG	GCNGGRTTRTCRAANCKNGTRAA	2048	2048	0.693694	29.6	60.4	98.5	140	360	HTEAVTG	IYLNCWL	CAYACNGARGCNGTNACNGG	ARCCARCARTTNARRTADAT	1024	384	60.9	96.5	43.6856
Dip_1592	NP_570014.3_2629475_2631280	1494	2	44	533	IQMVADQY	KFWQTMRS	ATHCARATGGTNGCNGAYCARTA	SWNCKCATNGTYTGCCARAAYTT	384	1024	0.305439	84.3333	68.3	100	3	624	DQVFEKF	WYNTIPH	GAYCARGTNTTYGARAARTT	TGNGGDATNGTRTTRTACCA	128	192	75.2	100	43.6732
Dip_1593	NP_649777.1_8268000_8269842	636	5	241	444	NYYTIVEP	KHECNAIL	AAYTAYTAYACNATHGTNGARCC	ARDATNGCRTTRCAYTCRTGYTT	768	768	0.632653	57.3333	68.5	86	215	459	AGLRNPV	GKVATSY	GCNGGNYTNMGNAAYCCNGT	TANSWNGTNGCNACYTTNCC	8192	8192	53.8	93	43.658
Dip_1594	NP_610455.1_9111670_9113332	705	3	29	255	YKKNIWND	DVMAIGLN	TAYAARAARAAYATHTGGAAYGA	TTNARNCCDATNGCCATNACRTC	96	3072	0.324873	34.25	68.9	100	1	289	TLQNFMY	YKEKSVM	ACNYTNCARAAYTTYATGTA	ATNACNSWYTTYTCYTTRTA	256	1024	66.5	95	43.6575
Dip_1595	NP_648107.3_7343103_7343610	507	6	10	170	MGLIVAAN	NMYTACGW	ATGGGNYTNATHGTNGCNGCNAA	CANCCRCANGCNGTRTACATRTT	6144	512	0.522388	25.8571	66.1	90	2	179	DPSAGKE	NVLMSIG	GAYCCNWSNGCNGGNAARGA	CCDATNSWCATNARNACRTT	4096	3072	52.4	85.5	43.6463
Dip_1596	NP_788744.1_26449153_26450551	579	5	104	288	IAECLANF	FGDNGALD	ATHGCNGARTGYYTNGCNAAYTT	TCNARNGCNCCRTTRTCNCCRAA	3072	4096	0.719101	26	59.9	90	42	327	TYVQDLP	MGELVRL	ACNTAYGTNCARGAYYTNCC	ARNCKNACNARYTCNCCCAT	1024	4096	57.4	97	43.6433
Dip_1597	NP_995607.1_410126_411060	357	4	50	160	ACHENMVK	EMPSFPER	GCNTGYCAYGARAAYATGGTNAA	CKYTCNGGRAANSWNGGCATYTC	256	4096	0.0769231	4	60.3	100	38	179	AAKTVFE	KPGRVPE	GCNGCNAARACNGTNTTYGA	TCNGGNACNCKNCCNGGYTT	1024	4096	61.8	96.5	43.6318
Dip_1598	NP_610179.2_5671834_5672629	420	4	12	143	TDGRLQNP	WQNNDMGW	ACNGAYGGNMGNYTNCARAAYCC	CANCCCATRTCRTTRTTYTGCCA	8192	64	0.344	21.6	64.8	94	3	178	AFATPYW	YKRLNEI	GCNTTYGCNACNCCNTAYTG	ATYTCRTTNARNCKYTTRTA	1024	1024	65	93	43.6052
Dip_1599	NP_731624.1_11755734_11756246	399	4	18	142	QTCVNIYT	KICDFDLG	CARACNTGYGTNAAYATHTAYAC	CCNARRTCRAARTCRCADATYTT	768	768	0.245763	10.8	66.5	97	8	151	ILGEGAY	GIKFTTD	ATHYTNGGNGARGGNGCNTA	TCNGTNGTRAAYTTDATNCC	3072	768	63.3	91	43.5904
Dip_1600	NP_001163114.1_10881711_10883115	351	7	221	329	AKLKDEIQ	GDSGGVMD	GCNAARYTNAARGAYGARATHCA	TCCATNACNCCNCCNSWRTCNCC	1536	8192	0.235294	9	48.3	94	204	437	LGAPKVP	ICSNAWL	YTNGGNGCNCCNAARGTNCC	ARCCANGCRTTNSWRCADAT	4096	1536	53.3	91	43.5765
Dip_1601	NP_001285574.1_3031042_3031893	702	6	11	236	IPWRGGAK	HHSYWLDC	ATHCCNTGGMGNGGNGGNGCNAA	CARTCNARCCARTANSWRTGRTG	6144	2048	0.882629	72.4286	52.6	88.5	1	276	MLLTFQD	CHPFLVF	ATGYTNYTNACNTTYCARGA	AANACNARRAANGGRTGRCA	1024	1024	62.6	85.5	43.5501
Dip_1602	NP_731922.1_14572422_14573137	435	5	102	238	CHEEFPDG	QHLIQHSD	TGYCAYGARGARTTYCCNGAYGG	TCNSWRTGYTGDATNARRTGYTG	256	6144	0.315385	20.6667	58.5	92.5	75	248	KNFHNKA	TAMQRQP	AARAAYTTYCAYAAYAARGC	GGYTGNCKYTGCATNGCNGT	64	512	65	88.5	43.54
Dip_1603	NP_649512.1_5128167_5129715	810	4	172	433	ERNFHTWD	EPDSKWTL	GARMGNAAYTTYCAYACNTGGGA	ARNGTCCAYTTNSWRTCNGGYTC	512	4096	0.695473	88.8	62.4	95.5	131	476	CLMVNPK	YYKDLAS	TGYYTNATGGTNAAYCCNAA	SWNGCNARRTCYTTRTARTA	512	2048	62.6	89.5	43.5207
Dip_1604	NP_001163313.1_359244_360689	1062	3	55	400	LANTQGKK	NDYEIVVP	YTNGCNAAYACNCARGGNAARAA	GGNACNACDATYTCRTARTCRTT	4096	768	0.342342	57.75	66.8	100	19	486	LKPGEID	AEELIKQ	YTNAARCCNGGNGARATHGA	TGYTTDATNARYTCYTCNGC	1536	768	65.7	95	43.4886
Dip_1605	NP_001285677.1_6498875_6499819	444	5	135	274	EMENFEYP	FCKLFPLQ	GARATGGARAAYTTYGARTAYCC	TGNARNGGRAANARYTTRCARAA	64	4096	0.469697	26.1667	60	94.5	3	283	ANLIGIC	MKTVRLR	GCNAAYYTNATHGGNATHTG	CKNARNCKNACNGTYTTCAT	2304	4096	57.8	91.5	43.4837
Dip_1606	NP_001287528.1_25480385_25481550	480	3	79	230	VKFMWDAC	VCDEGHLL	GTNAARTTYATGTGGGAYGCNTG	ARNARRTGNCCYTCRTCRCANAC	128	4096	0.282759	30.5	68.7	100	70	238	KLKPHQV	KNEKTSI	AARYTNAARCCNCAYCARGT	ATNSWNGTYTTYTCRTTYTT	512	1024	61.4	100	43.4796
Dip_1607	NP_995958.2_1764780_1765869	369	6	93	207	ELLRQYFD	HYIFNLRD	GARYTNYTNMGNCARTAYTTYGA	TCNCKNARRTTRAADATRTARTG	8192	3072	0.694444	31.8571	62	91	54	242	LIKLKRG	HEAMRVF	YTNATHAARYTNAARMGNGG	AANACNCKCATNGCYTCRTG	6144	512	56.4	83.5	43.4617
Dip_1608	NP_001259537.2_13814376_13814886	369	3	45	159	PDFRTNFE	QHIRVAGK	CCNGAYTTYMGNACNAAYTTYGA	TTNCCNGCNACNCKDATRTGYTG	2048	6144	0.175926	10.75	63.6	100	37	167	TVDMQKP	YFVDFEI	ACNGTNGAYATGCARAARCC	ATYTCRAARTCNACRAARTA	128	128	73.3	95	43.4472
Dip_1609	NP_524786.1_19837349_19840017	1908	2	61	688	LQYMHDFV	YFDQHVVT	YTNCARTAYATGCAYGAYTTYGT	GTNACNACRTGYTGRTCRAARTA	256	512	0.421147	149.333	71.6	97	29	720	QEFLNWI	QEHVAFL	CARGARTTYYTNAAYTGGAT	ARRAANGCNACRTGYTCYTG	128	512	71.1	96.5	43.432
Dip_1610	NP_001097227.2_7975303_7976173	447	4	15	155	GVQIMYNN	WAQTVVTG	GGNGTNCARATHATGTAYAAYAA	CCNGTNACNACNGTYTGNGCCCA	384	2048	0.61194	19.6	66.1	92.5	2	187	LGRKVYA	ADPANLD	YTNGGNMGNAARGTNTAYGC	TCNARRTTNGCNGGRTCNGC	4096	2048	57.8	100	43.4282
Dip_1611	NP_647947.1_5139744_5140383	384	5	19	138	NDRNLRKA	EMTDEMIN	AAYGAYMGNAAYYTNMGNAARGC	TTDATCATYTCRTCNGTCATYTC	8192	96	0.495575	24	56.6	95	10	166	PTVKEQQ	NKVLDEI	CCNACNGTNAARGARCARCA	ATYTCRTCNARNACYTTRTT	512	512	69.2	83	43.4152
Dip_1612	NP_001261278.1_1731588_1733289	711	3	248	476	DQQMEIAW	WHCAEAYH	GAYCARCARATGGARATHGCNTG	TGRTANGCYTCNGCRCARTGCCA	192	256	0.522523	60	70.8	92	227	539	QTLCDWF	KAFIKLE	CARACNYTNTGYGAYTGGTT	TCNARYTTDATRAANGCYTT	256	768	69.2	95	43.4145
Dip_1613	NP_648352.2_9723541_9725011	546	5	50	223	LFEKYPFP	KYPAESFV	YTNTTYGARAARTAYCCNTTYCC	ACRAANSWYTCNGCNGGRTAYTT	1024	4096	0.341317	23.6667	59.2	92.5	41	289	CEAIVRF	WPKPAIK	TGYGARGCNATHGTNMGNTT	TTDATNGCNGGYTTNGGCCA	1536	384	63.6	88.5	43.4047
Dip_1614	NP_001285318.1_16272524_16273612	939	4	40	344	VWSNVTDM	QTLKVDMW	GTNTGGWSNAAYGTNACNGAYAT	CACATRTCNACYTTNARNGTYTG	4096	1024	0.498316	62	60.9	91	32	373	ITPEYVK	GAYVDLK	ATHACNCCNGARTAYGTNAA	TTNARRTCNACRTANGCNCC	768	2048	67.8	92.5	43.4047
Dip_1615	NP_523934.1_5357220_5359254	1692	2	50	605	PKTYYFDN	MINQYTHW	CCNAARACNTAYTAYTTYGAYAA	CARTGNGTRTAYTGRTTDATCAT	512	192	0.170642	82	75	97	12	613	RPMDKNE	NEDIGEW	MGNCCNATGGAYAARAAYGA	CAYTCNCCDATRTCYTCRTT	256	192	74.1	96.5	43.3968
Dip_1616	NP_524229.1_4908247_4909090	471	4	128	276	DGMAGNED	DKSDLFFH	GAYGGNATGGCNGGNAAYGARGA	TGRAARAANARRTCNSWYTTRTC	512	4096	0.557143	35.8	53.5	97	120	291	HVLIMDE	FVQQNYL	CAYGTNYTNATHATGGAYGA	ARRTARTTYTGYTGNACRAA	384	256	69.7	94.5	43.3885
Dip_1617	NP_001263149.1_31619509_31620459	360	5	173	284	ARRKFTKN	YGTSKKQA	GCNMGNMGNAARTTYACNAARAA	GCYTGYTTYTTNSWNGTNCCRTA	8192	4096	0.438095	14.8333	51.8	96	133	304	IVTVNEN	IPEMKDK	ATHGTNACNGTNAAYGARAA	TTRTCYTTCATYTCNGGDAT	768	96	68.3	88.5	43.3855
Dip_1618	NP_609711.1_14353696_14354418	573	4	42	224	EGTVEAWD	DNLTEEIE	GARGGNACNGTNGARGCNTGGGA	TCDATYTCYTCNGTNARRTTRTC	1024	1536	0.584416	40	60.9	91	6	240	NLERGQF	DDYKFVT	AAYYTNGARMGNGGNCARTT	GTNACRAAYTTRTARTCRTC	2048	128	67.8	94.5	43.3635
Dip_1619	NP_572401.2_7722359_7724266	498	3	47	204	PKILCQMD	PFEECGGT	CCNAARATHYTNTGYCARATGGA	GTNCCNCCRCAYTCYTCRAANGG	768	1024	0.406667	30.75	67	96	25	256	GRVVIWN	WKCDKDF	GGNMGNGTNGTNATHTGGAA	AARTCYTTRTCRCAYTTCCA	1536	32	69.1	97.5	43.3487
Dip_1620	NP_648021.1_6073541_6074489	744	3	51	290	HYRGCLKT	HITNYYSV	CAYTAYMGNGGNTGYYTNAARAC	ACNSWRTARTARTTNGTDATRTG	4096	3072	0.454936	59.5	57.5	98	42	303	RYDCGWN	VCIPWDF	MGNTAYGAYTGYGGNTGGAA	AARTCCCANGGDATRCANAC	256	192	73.7	97.5	43.318
Dip_1621	NP_649161.1_19927554_19928280	459	4	18	162	VKAYLKMC	KVAKCCET	GTNAARGCNTAYYTNAARATGTG	GTYTCRCARCAYTTNGCNACYTT	1024	512	0.456522	35	64.3	89.5	1	193	PYEAEQI	DAIAFGH	CCNTAYGARGCNGARCARAT	TGNCCRAANGCDATNGCRTC	256	768	68.2	92.5	43.3058
Dip_1622	NP_477502.1_6974001_6974473	369	4	14	128	KIIHETGY	NYIPTQQD	AARATHATHCAYGARACNGGNTA	TCYTGYTGNGTNGGDATRTARTT	1152	768	0.25	12	67.5	92.5	6	145	KSTIVKQ	GIVETHF	AARWSNACNATHGTNAARCA	AARTGNGTYTCNACDATNCC	3072	768	62.2	94.5	43.2952
Dip_1623	NP_524220.1_4233128_4234988	1137	2	112	482	LAKGIQYE	QHVINYDM	YTNGCNAARGGNATHCARTAYGA	ATRTCRTARTTDATNACRTGYTG	3072	384	0.21978	42	72.7	100	59	492	WGRKYNI	DIENYVH	TGGGGNMGNAARTAYAAYAT	TGNACRTARTTYTCDATRTC	256	192	73.3	100	43.2778
Dip_1624	NP_651391.1_25345112_25346886	963	3	67	379	TPLFIDQN	DMIGGNGY	ACNCCNYTNTTYATHGAYCARAA	TANCCRTTNCCNCCDATCATRTC	3072	768	0.527869	88.75	64.8	92	22	401	KHQYWPV	QANVFMP	AARCAYCARTAYTGGCCNGT	GGCATRAANACRTTNGCYTG	64	128	73.9	93	43.2755
Dip_1625	NP_729411.1_8790584_8791304	489	3	51	205	AKVPEVKD	EKKANHRE	GCNAARGTNCCNGARGTNAARGA	TCNCKRTGRTTNGCYTTYTTYTC	2048	1024	0.22973	18.25	63	100	43	214	KGFQIEY	NKTRGKM	AARGGNTTYCARATHGARTA	ATYTTNCCNCKNGTYTTRTT	192	1024	70	97.5	43.2654
Dip_1626	NP_001245529.1_4531309_4532678	792	3	30	285	YGWGNDTH	WKGLGAVR	TAYGGNTGGGGNAAYGAYACNCA	CKNACNGCNCCNARNCCYTTCCA	512	8192	0.124498	36.75	62.3	100	18	295	ALDWLKE	QCDHVIR	GCNYTNGAYTGGYTNAARGA	CKDATNACRTGRTCRCAYTG	1024	384	66.4	100	43.2608
Dip_1627	NP_001263141.1_31399102_31400155	393	5	110	232	FRKHGAIE	KNICIRMN	TTYMGNAARCAYGGNGCNATHGA	TTCATNCKDATRCADATRTTYTT	3072	576	0.474138	26.1667	64.9	92.5	45	251	NPQSKAY	CNVPKAM	AAYCCNCARWSNAARGCNTA	ATNGCYTTNGGNACRTTRCA	2048	512	64.2	81.5	43.2587
Dip_1628	NP_001261572.1_8276004_8276502	432	5	25	160	IRMSAENK	VQAYTSQG	ATHMGNATGWSNGCNGARAAYAA	CCYTGNSWNGTRTANGCYTGNAC	6144	8192	0.44186	19.6667	52.8	96.5	17	173	LRPAKAY	KEIAVQT	YTNMGNCCNGCNAARGCNTA	GTYTGNACNGCDATYTCYTT	8192	384	64.4	90	43.2484
Dip_1629	NP_611536.1_21015901_21017200	348	5	119	226	GKAIDRNF	EFKLHRLA	GGNAARGCNATHGAYMGNAAYTT	GCNARNCKRTGNARYTTRAAYTC	3072	8192	0.70297	37	60	90	107	323	EHRDLHG	NAGCTAL	GARCAYMGNGAYYTNCAYGG	ARNGCNGTRCANCCNGCRTT	1024	2048	58	94	43.2408
Dip_1630	NP_729434.2_8969947_8970423	366	5	53	166	KGKSNTET	VHGAKGLD	AARGGNAARWSNAAYACNGARAC	TCNARNCCYTTNGCNCCRTGNAC	4096	8192	0.46	13.6667	52	88.5	36	187	GFIVDTW	NPDCRTV	GGNTTYATHGTNGAYACNTG	ACNGTNCKRCARTCNGGRTT	768	1024	69.6	94	43.1888
Dip_1631	NP_649981.1_10122523_10123151	351	5	60	168	HSPEHYHP	FTHANMGW	CAYWSNCCNGARCAYTAYCAYCC	CANCCCATRTTNGCRTGNGTRAA	2048	512	0.343137	16.3333	59.4	93.5	52	176	KVRGGNN	KIHIVDS	AARGTNMGNGGNGGNAAYAA	SWRTCNACDATRTGDATYTT	2048	1152	58.4	92.5	43.1729
Dip_1632	NP_995880.1_17778212_17780469	1038	4	95	432	VYQRIEGK	ETEQGRKC	GTNTAYCARMGNATHGARGGNAA	CAYTTNCKNCCYTGYTCNGTYTC	3072	2048	0.626298	82.2	64.5	89.5	47	445	VNFKKVP	FPNELYF	GTNAAYTTYAARAARGTNCC	AARTANARYTCRTTNGGRAA	256	512	64.4	91	43.1509
Dip_1633	NP_788357.1_15682804_15684922	1698	3	59	616	EVNVRWMA	EAKECDTK	GARGTNAAYGTNMGNTGGATGGC	TTNGTRTCRCAYTCYTTNGCYTC	512	512	0.57963	170.25	64.1	94	28	667	WEQQPGF	CAIICTL	TGGGARCARCARCCNGGNTT	ARNGTRCADATDATNGCRCA	128	1152	64.7	92.5	43.146
Dip_1634	NP_649792.3_8341870_8343442	396	5	188	311	IAAYDMDG	DAAGRPEI	ATHGCNGCNTAYGAYATGGAYGG	ATYTCNGGNCKNCCNGCNGCRTC	384	8192	0.598291	31.6667	60.2	89	89	346	YGRHPFE	TPEEHFL	TAYGGNMGNCAYCCNTTYGA	ARRAARTGYTCYTCNGGNGT	1024	512	66	87	43.1375
Dip_1635	NP_723736.2_12208215_12209910	504	3	309	468	QEVDQKIF	IFCGDFNS	CARGARGTNGAYCARAARATHTT	SWRTTRAARTCNCCRCARAADAT	384	1536	0.668874	58.5	66.7	94	299	477	IGYNADI	PECGIYK	ATHGGNTAYAAYGCNGAYAT	TTRTADATNCCRCAYTCNGG	384	384	70.4	95	43.1292
Dip_1636	NP_608934.1_5530713_5532147	720	3	115	346	VACIVEND	HPLAGQGV	GTNGCNTGYATHGTNGARAAYGA	ACNCCYTGNCCNGCNARNGGRTG	1536	8192	0.495536	66	61.2	98	90	385	VKQMQVW	KYEQKCL	GTNAARCARATGCARGTNTG	ARRCAYTTYTGYTCRTAYTT	128	128	71.1	95	43.1099
[truncated: 496 more rows]

## Sheet: Use for primer synthesis
Primer name	Nucleotide Sequence of Primer (5' to 3')	Number of base pair
Dip_1_F1	TTYTGGACNGAYTGGGGNGA	20
Dip_1_R1	ARRTTNCKRTCNACCCARTA	20
[truncated: 8,526 more rows]
