# Supplementary material for: UPrimer: A Clade-Specific Primer Design Program Based on Nested-PCR Strategy and Its Applications in Amplicon Capture Phylogenomics
Source: Mol Biol Evol. 2023 Oct 13;40(11):msad230. doi: 10.1093/molbev/msad230 (PMC10630340; doi:10.1093/molbev/msad230)
Supplement: msad230_Supplementary_Data [file msad230_supplementary_data.zip › Appendix 11. Heteroptera/Appendix 11. Highest-scoring nested-PCR primers of NPCLs for Heteroptera.xls]

## Sheet: Detailed information
NPCL ID	MSA ID	Predicted Amplicon Length (bp)	No. of Ingroups in MSA	F2 Primer Start Position in the Peptide MSA	R2 Primer Start Position in the Peptide MSA	Peptide Sequence of F2 Primer (5' to 3')	Peptide Sequence of R2 Primer (5' to 3')	Nucleotide Sequence of F2 Primer (5' to 3')	Nucleotide Sequence of R2 primer (5' to 3',after reverse completement)	Degeneracy of F2 Primer	Degeneracy of R2 Primer	Ratio of Variable Colunms for F2R2	Information Score for F2R2	PCR Score for F2R2	Identify Score for F2R2	F1 Primer Start Position in the Peptide MSA	R1 Primer Start Position in the Peptide MSA	Peptide Sequence of F1 Primer (5' to 3')	Peptide Sequence of R1 Primer (5' to 3')	Nucleotide Sequence of F1 Primer (5' to 3')	Nucleotide Sequence of R1 Primer (5' to 3',after reverse completement)	Degeneracy of F1 Primer	Degeneracy of R1 Primer	PCR Score for F1R1	Identify Score for F1R1	Final Score for nested primer pairs among different MSAs
Het_1	XP_024083083.1_780994_783581	1770	11	168	749	PQIANAFY	DMAYNQAL	CCNCARATHGCNAAYGCNTTYTA	ARNGCYTGRTTRTANGCCATRTC	1536	512	0.371534	60.1667	68	97	113	778	DGKIVYN	HMDMGLN	GAYGGNAARATHGTNTAYAA	TTNARNCCCATRTCCATRTG	384	128	72.5	99.5	84.9243
Het_2	XP_014254831.1_625458_627495	1512	11	122	617	APHFPMKK	KMQTKYLG	GCNCCNCAYTTYCCNATGAARAA	CCNARRTAYTTNGTYTGCATYTT	512	512	0.476987	61.5833	67.7	99	108	647	IKLFGMV	NDDWAYG	ATHAARYTNTTYGGNATGGT	CCRTANGCCCARTCRTCRTT	384	64	70.4	97.5	83.7399
Het_3	XP_014242128.1_1290717_1291929	621	11	123	321	FYCHFPDQ	NEHFGIVP	TTYTAYTGYCAYTTYCCNGAYCA	GGNACDATNCCRAARTGYTCRTT	256	768	0.732984	60.1667	72.5	99	47	330	HCFQETK	EAMYCKK	CAYTGYTTYCARGARACNAA	TTYTTRCARTACATNGCYTC	128	64	75.6	87.5	83.6643
Het_4	XP_014252037.1_277647_280089	1806	11	109	702	AVKICLEI	HGNNCLVS	GCNGTNAARATHTGYYTNGARAT	SWNACNARRCARTTRTTNCCRTG	3072	8192	0.776817	162.083	57.6	98	92	712	GLMGEAN	YKYAMHE	GGNYTNATGGGNGARGCNAA	TCRTGCATNGCRTAYTTRTA	1024	64	69.2	96.5	82.1489
Het_5	XP_014243670.1_925728_926757	720	11	88	319	VITKWRAN	IQEPHFWT	GTNATHACNAARTGGMGNGCNAA	GTCCARAARTGNGGYTCYTGDAT	3072	192	0.476852	30.4167	68.7	97.5	72	344	HMFFDCT	ADPKYIV	CAYATGTTYTTYGAYTGYAC	ACDATRTAYTTNGGRTCNGC	32	384	72	95	81.3356
Het_6	XP_014240813.1_1347395_1348104	525	11	32	198	VEFANKPM	IEKEVFPF	GTNGARTTYGCNAAYAARCCNAT	AANGGRAANACYTCYTTYTCDAT	1024	768	0.325	17.9167	69.6	99	5	220	GEMKALI	FWMDVGQ	GGNGARATGAARGCNYTNAT	TGNCCNACRTCCATCCARAA	512	64	71.7	94	81.2434
Het_7	XP_014247712.1_662314_663551	1101	11	70	428	VLEETPNT	KWDYEELG	GTNYTNGARGARACNCCNAAYAC	CCNARYTCYTCRTARTCCCAYTT	4096	256	0.653846	73.25	63.1	97.5	48	437	EDGLVMT	EKTIDFW	GARGAYGGNYTNGTNATGAC	CARAARTCDATNGTYTTYTC	512	192	70.4	96	80.3751
Het_8	XP_014250160.1_412111_415039	1614	9	412	941	VEGCNMMF	CGKVFQNH	GTNGARGGNTGYAAYATGATGTT	TGRTTYTGRAANACYTTNCCRCA	128	512	0.708758	128.4	74.1	100	388	952	TFCDKGA	KTHYQNV	ACNTTYTGYGAYAARGGNGC	ACRTTYTGRTARTGNGTYTT	256	128	73.2	100	79.8826
Het_9	XP_024082828.1_1820701_1821832	840	10	147	418	MDYGKTWQ	CKPFHFDR	ATGGAYTAYGGNAARACNTGGCA	CKRTCRAARTGRAANGGYTTRCA	128	512	0.516588	32.5455	72.2	99	17	434	CIPDFVN	DANECKG	TGYATHCCNGAYTTYGTNAA	CCYTTRCAYTCRTTNGCRTC	384	128	74.3	99.5	78.8734
Het_10	XP_014247750.1_863796_865611	519	11	210	374	WGNIAVEE	DTKGRPVI	TGGGGNAAYATHGCNGTNGARGA	ATNACNGGNCKNCCYTTNGTRTC	768	8192	0.386076	21.8333	64.2	96	117	389	ITQKEKQ	VENHIQD	ATHACNCARAARGARAARCA	TCYTGDATRTGRTTYTCNAC	192	192	72.4	94	77.4104
Het_11	XP_014257170.1_179144_181736	2058	10	198	875	GYMPEIDW	KQCYTAFL	GGNTAYATGCCNGARATHGAYTG	ARRAANGCNGTRTARCAYTGYTT	384	1024	0.463047	78.2727	74.1	92.5	144	955	FGKHNVF	HKFAQYW	TTYGGNAARCAYAAYGTNTT	CARTAYTGNGCRAAYTTRTG	256	128	74.6	95.5	77.1628
Het_12	XP_014243621.1_149542_151342	837	10	81	351	VEPNRKWF	GETKVWQY	GTNGARCCNAAYMGNAARTGGTT	TAYTGCCANACYTTNGTYTCNCC	1024	512	0.424242	41.5455	70	99.5	48	459	QMYRNFK	NDWQRGK	CARATGTAYMGNAAYTTYAA	TTNCCNCKYTGCCARTCRTT	128	256	72.9	97.5	76.9044
Het_13	XP_014250798.1_2799367_2801653	1950	10	80	721	AKLWVCNF	MPRYIDTE	GCNAARYTNTGGGTNTGYAAYTT	TCNGTRTCDATRTANCKNGGCAT	1024	1536	0.358162	61.8182	67.8	99.5	3	745	TYEEFIQ	QTHNNMY	ACNTAYGARGARTTYATHCA	TACATRTTRTTRTGNGTYTG	192	64	73.4	96.5	76.606
Het_14	XP_014257443.1_377645_380548	1140	9	615	986	GDEMNAHF	FMTGIKPQ	GGNGAYGARATGAAYGCNCAYTT	TGNGGYTTDATNCCNGTCATRAA	256	768	0.527473	74.8	74.1	98	601	996	LHYANCK	FFHCMAG	YTNCAYTAYGCNAAYTGYAA	CCNGCCATRCARTGRAARAA	512	64	73.4	99	76.1924
Het_15	XP_014253951.1_160297_163069	2073	10	72	754	EDATKWIE	QKMGWQEG	GARGAYGCNACNAARTGGATHGA	CCYTCYTGCCANCCCATYTTYTG	384	64	0.613251	134.091	70.3	90.5	61	802	RGFAFVE	ETYKDCV	MGNGGNTTYGCNTTYGTNGA	ACRCARTCYTTRTANGTYTC	2048	128	69.2	98.5	75.9797
Het_16	XP_024083618.1_25255_26326	750	11	123	364	QYREAANF	ECDKDALF	CARTAYMGNGARGCNGCNAAYTT	AANARNGCRTCYTTRTCRCAYTC	2048	1024	0.37069	18.9167	65.8	100	100	373	SMTIADV	FTQLRKE	WSNATGACNATHGCNGAYGT	TCYTTNCKNARYTGNGTRAA	1536	2048	60.2	98	75.897
Het_17	XP_014259547.1_269274_271053	876	11	37	320	VLDMSGNN	FYCIAENR	GTNYTNGAYATGWSNGGNAAYAA	CKRTTYTCNGCDATRCARTARAA	8192	768	0.566787	46.6667	59.7	97	13	332	GKQTVEC	EANYTVH	GGNAARCARACNGTNGARTG	TGNACNGTRTARTTNGCYTC	512	512	72.6	91.5	75.7036
Het_18	XP_024083487.1_733664_735577	1044	10	285	624	ECVKGDQY	QDPREAIL	GARTGYGTNAARGGNGAYCARTA	ARDATNGCYTCNCKNGGRTCYTG	512	6144	0.566265	67.9091	67.8	98.5	229	652	WDFAGMD	QPKTIFQ	TGGGAYTTYGCNGGNATGGA	TGRAADATNGTYTTNGGYTG	64	384	70.9	97	75.4821
Het_19	XP_014242584.1_468249_469596	663	10	124	336	GIDQENAK	NMEGCVNT	GGNATHGAYCARGARAAYGCNAA	GTRTTNACRCANCCYTCCATRTT	768	256	0.520202	33.9091	72.3	97.5	24	357	TICMCQM	KDGTDHN	ACNATHTGYATGTGYCARAT	TTRTGRTCNGTNCCRTCYTT	96	256	71.8	95.5	75.213
Het_20	XP_014253970.1_1579972_1580880	525	11	98	264	WQQFKDNN	GDPNKVLR	TGGCARCARTTYAARGAYAAYAA	CKNARNACYTTRTTNGGRTCNCC	64	8192	0.48125	23.5833	66.7	93	85	274	GIELHKD	YVWVLCR	GGNATHGARYTNCAYAARGA	CKRCANARNACCCANACRTA	768	1024	64.5	97.5	74.9391
Het_21	XP_014240445.1_1768003_1771141	2100	10	275	966	KVLGPYTF	EWTLWDRF	AARGTNYTNGGNCCNTAYACNTT	AANCKRTCCCANARNGTCCAYTC	8192	1024	0.465593	106.273	62.3	98.5	204	983	QVFCDFG	EFIDYFK	CARGTNTTYTGYGAYTTYGG	TTRAARTARTCDATRAAYTC	128	96	72.6	95.5	74.8274
Het_22	XP_014262454.1_1267793_1268840	765	11	29	275	GYAVVGAF	QTKLVINF	GGNTAYGCNGTNGTNGGNGCNTT	AARTTDATNACNARYTTNGTYTG	8192	3072	0.545064	50.1667	57.9	93.5	16	293	FMCTQVG	AMCYNLM	TTYATGTGYACNCARGTNGG	ATNARRTTRTARCACATNGC	128	256	70	97	74.6311
Het_23	XP_014247424.1_2305731_2307456	903	10	202	494	IQDVNDNQ	HIDCETDP	ATHCARGAYGTNAAYGAYAAYCA	GGRTCNGTYTCRCARTCDATRTG	384	384	0.307692	30.9091	67.2	97.5	163	531	DLQINGF	NDNEPIF	GAYYTNCARATHAAYGGNTT	AADATNGGYTCRTTRTCRTT	768	192	71.2	100	74.5014
Het_24	XP_024082136.1_1077177_1078274	810	10	98	359	WEKHRKTC	GKNFMCII	TGGGARAARCAYMGNAARACNTG	ATDATRCACATRAARTTYTTNCC	512	192	0.576763	46.5455	67.4	98	78	367	FKTCHNC	MPDAEPE	TTYAARACNTGYCAYAAYTG	TCNGGYTCNGCRTCNGGCAT	128	256	70	97.5	73.838
Het_25	XP_024085094.1_264339_264915	384	11	30	149	FKTEQPNG	EPRFGGAV	TTYAARACNGARCARCCNAAYGG	ACNGCNCCNCCRAANCKNGGYTC	512	8192	0.230088	11	62.4	92.5	13	173	AQFRKWN	QEIRMKD	GCNCARTTYMGNAARTGGAA	TCYTTCATNCKDATYTCYTG	256	192	71.9	94	73.7927
Het_26	XP_024081491.1_160310_161423	885	10	139	425	KTHICQYC	HQIRNYAH	AARACNCAYATHTGYCARTAYTG	TGNGCRTARTTNCKDATYTGRTG	384	1536	0.58	36.1818	68	99.5	104	465	HQTDKPY	QGLKEKG	CAYCARACNGAYAARCCNTA	CCYTTYTCYTTNARNCCYTG	256	512	66	100	73.6215
Het_27	XP_014248214.1_177736_178883	798	10	10	267	LIWKPDWV	DWKQIWVP	YTNATHTGGAARCCNGAYTGGGT	GGNACCCADATYTGYTTCCARTC	384	96	0.350598	26.0909	70.4	100	2	276	HKGYWKK	WKKIWVP	CAYAARGGNTAYTGGAARAA	GGNACCCADATYTTYTTCCA	64	48	69.1	95	73.6075
Het_28	XP_024083082.1_772941_775999	2019	10	219	883	THCFKEED	VQDHIFTK	ACNCAYTGYTTYAARGARGARGA	TTNGTRAADATRTGRTCYTGNAC	256	768	0.494453	98.9091	73.2	94	116	1011	FTDYQIK	YPQGFIH	TTYACNGAYTAYCARATHAA	TGDATRAANCCYTGNGGRTA	192	384	74.8	85	73.5747
Het_29	XP_014260080.1_708000_708963	387	11	46	166	LIVDKAME	QKRHVLEE	YTNATHGTNGAYAARGCNATGGA	TCYTCNARNACRTGNCKYTTYTG	1536	4096	0.324561	12.4167	64.3	98.5	34	175	YWKEECF	NELEPRI	TAYTGGAARGARGARTGYTT	ATNCKNGGYTCNARYTCRTT	32	2048	67.5	89.5	73.3438
Het_30	XP_024084550.1_550472_552671	1017	9	204	534	KGCYTDFH	CQDMVKFG	AARGGNTGYTAYACNGAYTTYCA	CCRAAYTTNACCATRTCYTGRCA	512	128	0.366559	36.7	75.9	94.5	116	546	TQKNFEM	AKQTCIM	ACNCARAARAAYTTYGARAT	ATDATRCANGTYTGYTTNGC	128	384	77.1	94.5	73.3418
Het_31	XP_014243237.1_298941_301329	1707	9	114	674	EITRDIKQ	KYFTQFCI	GARATHACNMGNGAYATHAARCA	ATRCARAAYTGNGTRAARTAYTT	2304	256	0.523551	96.8	67.7	99.5	101	749	IKCKAEQ	AEMILKV	ATHAARTGYAARGCNGARCA	ACYTTNARDATCATYTCNGC	192	384	70.1	98.5	73.3182
Het_32	XP_014248098.1_321367_322086	621	10	20	218	AKYEPKEI	WACGVIMY	GCNAARTAYGARCCNAARGARAT	TACATDATNACNCCRCANGCCCA	512	384	0.453125	28.9091	68.7	99	12	233	KDAAKEF	PFWHRKQ	AARGAYGCNGCNAARGARTT	TGYTTNCKRTGCCARAANGG	256	256	69	95.5	72.6567
Het_33	XP_014259776.1_1531399_1533955	978	8	233	550	HDEIQTFK	VHGYQKID	CAYGAYGARATHCARACNTTYAA	TCDATYTTYTGRTANCCRTGNAC	384	768	0.554839	69.6667	73	100	122	604	GENICFE	NIEGMDQ	GGNGARAAYATHTGYTTYGA	TGRTCCATNCCYTCDATRTT	192	96	75.2	99	72.6246
Het_34	XP_014246100.1_474410_475857	1077	9	72	422	TFKCDVCG	IHTGEKPY	ACNTTYAARTGYGAYGTNTGYGG	TANGGYTTYTCNCCNGTRTGDAT	512	1536	0.60355	49.6	68.2	97	55	479	YALVNQM	HEKYGQT	TAYGCNYTNGTNAAYCARAT	GTYTGNCCRTAYTTYTCRTG	1024	128	73.4	100	72.4184
Het_35	XP_014247892.1_1483769_1485149	657	10	182	392	PGAAEFFQ	QDFCFELF	CCNGGNGCNGCNGARTTYTTYCA	AANARYTCRAARCARAARTCYTG	2048	512	0.69697	56	63.2	98	150	460	NGGIATE	EMCENLI	AAYGGNGGNATHGCNACNGA	ATNARRTTYTCRCACATYTC	1536	128	67.6	100	72.3563
Het_36	XP_014240382.1_779548_780681	819	10	38	302	ELMKKIPD	QAPPLYDT	GARYTNATGAARAARATHCCNGA	GTRTCRTANARNGGNGGNGCYTG	768	4096	0.508403	24.3636	61.7	97	10	313	IEKMQNK	MDEAYKP	ATHGARAARATGCARAAYAA	GGYTTRTANGCYTCRTCCAT	48	64	77.5	95.5	72.2011
Het_37	XP_014244572.1_1014172_1014747	480	10	28	179	YPRPEFQW	WHEFDCQT	TAYCCNMGNCCNGARTTYCARTG	GTYTGRCARTCRAAYTCRTGCCA	2048	64	0.496552	20.3636	73.6	97	8	188	YNKVAYD	NPCNVTS	TAYAAYAARGTNGCNTAYGA	SWNGTNACRTTRCANGGRTT	256	2048	63.8	97.5	72.1027
Het_38	XP_014250465.1_694826_700031	2097	9	573	1263	HMEYEPEW	FDIEKNEY	CAYATGGARTAYGARCCNGARTG	TAYTCRTTYTTYTCDATRTCRAA	128	192	0.615499	162.6	70.2	95	558	1275	TYMQGMD	CECLNNT	ACNTAYATGCARGGNATGGA	GTRTTRTTNARRCAYTCRCA	64	256	68.5	92.5	72.0368
Het_39	XP_014245864.1_1004404_1005649	714	10	52	281	LAVADECF	MNPILYAF	YTNGCNGTNGCNGAYGARTGYTT	AANGCRTANARDATNGGRTTCAT	4096	1536	0.309091	19.0909	66.7	100	43	301	TVTNMYI	CTCAAGK	ACNGTNACNAAYATGTAYAT	TTNCCNGCNGCRCANGTRCA	256	1024	65.8	99	71.8525
Het_40	XP_014258529.1_2190988_2191696	579	11	84	268	SEKNALEK	CYRLKDFQ	WSNGARAARAAYGCNYTNGARAA	TGRAARTCYTTNARNCKRTARCA	8192	2048	0.471338	23	55.8	99	45	278	QLNNAKN	DAVMWLR	CARYTNAAYAAYGCNAARAA	CKNARCCACATNACNGCRTC	512	512	62.3	98.5	71.7056
Het_41	XP_014258971.1_2629455_2631279	1113	11	235	597	NEIPDVVY	QIMSIDNC	AAYGARATHCCNGAYGTNGTNTA	CARTTRTCDATNSWCATDATYTG	1536	1152	0.308989	34.8333	59.6	94.5	227	626	LDLRHNK	KMQGPYR	YTNGAYYTNMGNCAYAAYAA	CKRTANGGNCCYTGCATYTT	4096	256	64.1	95.5	71.3418
Het_42	XP_014248544.1_868577_870848	1593	10	31	553	ALDAKGHC	WYDQGVID	GCNYTNGAYGCNAARGGNCAYTG	TCDATNACNCCYTGRTCRTACCA	4096	384	0.381783	76.6364	67.8	92.5	15	584	EYIYPEQ	NYIKACE	GARTAYATHTAYCCNGARCA	TCRCANGCYTTDATRTARTT	192	192	72.2	92	71.3265
Het_43	XP_014253998.1_876760_878839	1422	9	154	619	GIKFWAYN	FKECVIEM	GGNATHAARTTYTGGGCNTAYAA	ATYTCDATNACRCAYTCYTTRAA	384	384	0.3878	54.6	73.9	96	143	630	TINFHEE	MFGEECV	ACNATHAAYTTYCAYGARGA	ACRCAYTCYTCNCCRAACAT	192	64	73.7	91.5	71.0842
Het_44	XP_014251352.1_178690_179407	405	10	137	263	KTVYFDEN	CMLCKQAV	AARACNGTNTAYTTYGAYGARAA	ACNGCYTGYTTRCANARCATRCA	512	512	0.646018	21.8182	70.1	93.5	110	285	GTPNIQG	HDVQAIN	GGNACNCCNAAYATHCARGG	TTDATNGCYTGNACRTCRTG	768	384	69.3	96.5	70.9919
Het_45	XP_014243789.1_2079238_2080531	918	9	39	336	YMQEVEGF	HYQFYVWY	TAYATGCARGARGTNGARGGNTT	TACCANACRTARAAYTGRTARTG	256	128	0.612457	73.5	67.8	98.5	30	368	KYTEIDW	IELAWNT	AARTAYACNGARATHGAYTG	GTRTTCCANGCNARYTCDAT	192	384	72	94.5	70.9184
Het_46	XP_014262164.1_3713001_3714108	798	9	41	298	ETDLQNGW	YKGCTVFQ	GARACNGAYYTNCARAAYGGNTG	TGRAANACNGTRCANCCYTTRTA	2048	1024	0.522634	39	70.2	100	33	312	CMTLKTH	VITGDFE	TGYATGACNYTNAARACNCA	TCRAARTCNCCNGTDATNAC	512	768	65.8	100	70.7754
Het_47	XP_014259906.1_156796_158884	939	10	21	325	QTVECINK	DNGTFVCI	CARACNGTNGARTGYATHAAYAA	ATRCANACRAANGTNCCRTTRTC	768	1024	0.565657	65.3636	72.3	94	12	333	CICKWKG	AENQAGK	TGYATHTGYAARTGGAARGG	TTNCCNGCYTGRTTYTCNGC	48	512	68.5	89.5	70.6881
Het_48	XP_014247848.1_541128_542148	933	9	32	334	REPFIRMQ	QWVNPDWQ	MGNGARCCNTTYATHMGNATGCA	TGCCARTCNGGRTTNACCCAYTG	3072	128	0.534247	29.9	64.3	100	20	360	KPKPWHM	CVMQTED	AARCCNAARCCNTGGCAYAT	TCYTCNGTYTGCATNACRCA	128	128	73.6	98.5	70.5395
Het_49	XP_014243075.1_1325124_1326849	822	8	244	509	HTDIKPEN	GNACWVDK	CAYACNGAYATHAARCCNGARAA	TTRTCNACCCARCANGCRTTNCC	768	512	0.616034	56.5556	72.2	95.5	190	517	NGTHVCM	HFTEDIQ	AAYGGNACNCAYGTNTGYAT	TGDATRTCYTCNGTRAARTG	512	192	75.5	100	70.3827
Het_50	XP_014240944.1_2047410_2048222	414	10	122	251	KLDAAQMC	YDDTEAWP	AARYTNGAYGCNGCNCARATGTG	GGCCANGCYTCNGTRTCRTCRTA	1024	256	0.300813	14.2727	68.5	95.5	81	268	ALFDNYK	ENDQANQ	GCNYTNTTYGAYAAYTAYAA	TGRTTNGCYTGRTCRTTYTC	512	128	71.4	92.5	69.9191
Het_51	XP_014245208.1_909393_910059	420	9	27	158	RVGYAQED	MFEKYNVP	MGNGTNGGNTAYGCNCARGARGA	GGNACRTTRTAYTTYTCRAACAT	4096	128	0.424	18	73.8	98.5	7	167	MLYGGDE	FFLVKNA	ATGYTNTAYGGNGGNGAYGA	GCRTTYTTNACNARRAARAA	512	512	63.8	100	69.8638
Het_52	XP_014251864.1_904108_909274	1992	8	248	903	GDNAKITY	ENAAVGQE	GGNGAYAAYGCNAARATHACNTA	TCYTGNCCNACNGCNGCRTTYTC	1536	2048	0.482919	118.222	65.6	99	213	990	NPPIFDH	NDHTPVF	AAYCCNCCNATHTTYGAYCA	AANACNGGNGTRTGRTCRTT	384	512	71.9	99	69.7974
Het_53	XP_014247642.1_1175973_1177192	681	9	17	235	TKLQRIEN	NKMDEVWN	ACNAARYTNCARMGNATHGARAA	TTCCANACYTCRTCCATYTTRTT	6144	64	0.49763	37.4	68.8	98.5	1	298	EQYLFNV	KKQEEDV	GARCARTAYYTNTTYAAYGT	ACRTCYTCYTCYTGYTTYTT	256	64	69.4	97	69.6762
Het_54	XP_014245402.1_1079681_1080590	489	10	87	241	TVFLAEYA	CPNYTYEF	ACNGTNTTYYTNGCNGARTAYGC	AAYTCRTANGTRTARTTNGGRCA	4096	512	0.513514	26.9091	63.8	98.5	77	276	KDLGPQI	VWAIGKH	AARGAYYTNGGNCCNCARAT	TGYTTNCCDATNGCCCANAC	1024	384	68.2	95.5	69.6375
Het_55	XP_014245195.1_222349_223531	726	9	81	314	PLYEIHFC	NWDPILFY	CCNYTNTAYGARATHCAYTTYTG	TARAANARDATNGGRTCCCARTT	1536	768	0.414097	28.8	71.4	97.5	54	328	GVTILKP	WFFCDWI	GGNGTNACNATHYTNAARCC	ATCCARTCRCARAARAACCA	3072	16	67	98.5	69.597
Het_56	XP_014247765.1_56595_57895	576	8	105	288	QVPDWKEI	EKKQIWRT	CARGTNCCNGAYTGGAARGARAT	GTNCKCCADATYTGYTTYTTYTC	256	384	0.474576	21.2222	72	100	97	311	QVPDWKE	TEKKQIW	CARGTNCCNGAYTGGAARGA	CADATYTGYTTYTTYTCNGT	128	192	74.9	98	69.5822
Het_57	XP_014256577.1_747251_748133	681	11	27	245	YKLLQIDE	PFLACGDL	TAYAARYTNYTNCARATHGAYGA	ARRTCNCCRCANGCNARRAANGG	3072	8192	0.443396	27.9167	56.8	97.5	15	277	LAKEEGW	VQKPIRP	YTNGCNAARGARGARGGNTG	GGNCKDATNGGYTTYTGNAC	1024	1536	64.4	92	69.4041
Het_58	XP_014254039.1_286791_289443	1845	9	101	707	AWLVMEYC	EMQIRKQF	GCNTGGYTNGTNATGGARTAYTG	AAYTGYTTNCKDATYTGCATYTC	512	384	0.303183	63.2	70.1	94.5	86	767	PNTVEYK	IAEMLQK	CCNAAYACNGTNGARTAYAA	TTYTGNARCATYTCNGCDAT	512	384	71.3	94.5	69.3784
Het_59	XP_014240645.1_1719513_1720869	552	11	201	376	CGWGADGQ	GCLGIGHI	TGYGGNTGGGGNGCNGAYGGNCA	ATRTGNCCDATNCCNARRCANCC	1024	6144	0.75	51.5	50.4	93	146	385	NCYGQCG	DQYFPYK	AAYTGYTAYGGNCARTGYGG	TTRTANGGRAARTAYTGRTC	128	128	69.8	95	69.3549
Het_60	XP_024081629.1_3784249_3784740	417	9	16	146	PNALKCTM	CTYENWPK	CCNAAYGCNYTNAARTGYACNAT	TTNGGCCARTTYTCRTANGTRCA	4096	256	0.905172	42.6	71.1	96.5	4	156	KWTCEYC	KCIMCGT	AARTGGACNTGYGARTAYTG	GTNCCRCACATDATRCAYTT	64	96	73.8	90.5	69.1097
Het_61	XP_014244777.1_2580155_2584505	1083	9	240	592	KRCVTAEW	EMVQCAGG	AARMGNTGYGTNACNGCNGARTG	CCNCCNGCRCAYTGNACCATYTC	4096	512	0.548105	64.1	68.5	94	180	655	FLIMEYD	EFVMTAI	TTYYTNATHATGGARTAYGA	ATNGCNGTCATNACRAAYTC	192	256	74	93	69.0178
Het_62	XP_024083645.1_334187_337531	2085	9	134	820	LVFDVEVC	GWMTLNGQ	YTNGTNTTYGAYGTNGARGTNTG	TGNCCRTTNARNGTCATCCANCC	4096	1024	0.717325	197.3	59.3	90.5	5	853	NEFGIQM	NYARIYG	AAYGARTTYGGNATHCARAT	CCRTADATNCKNGCRTARTT	192	768	70	96	68.976
Het_63	XP_014244079.1_461630_462320	357	11	22	132	GARFFVIK	NNENKPVT	GGNGCNMGNTTYTTYGTNATHAA	GTNACNGGYTTRTTYTCRTTRTT	6144	512	0.259615	11	61.9	93	7	170	IKNNYNP	DDFVHYE	ATHAARAAYAAYTAYAAYCC	TCRTARTGNACRAARTCRTC	96	128	68.6	88	68.9177
Het_64	XP_014245246.1_1661839_1663411	1341	10	28	466	THFAQVQF	FKAFVCAG	ACNCAYTTYGCNCARGTNCARTT	CCNGCRCANACRAANGCYTTRAA	1024	1024	0.602353	86.8182	63.6	97	11	505	HLEEQYE	KTGFEDA	CAYYTNGARGARCARTAYGA	GCRTCYTCRAANCCNGTYTT	256	256	67.2	90.5	68.8878
Het_65	XP_014252049.1_142455_143508	582	10	91	276	ICEFMTFN	VEQGWPQH	ATHTGYGARTTYATGACNTTYAA	TGYTGNGGCCANCCYTGYTCNAC	192	512	0.458101	25	70.2	92	71	310	ITEMGFA	TGVDVPM	ATHACNGARATGGGNTTYGC	ATNGGNACRTCNACNCCNGT	192	2048	66.9	95	68.6477
Het_66	XP_014255518.1_1726188_1728096	870	8	258	539	DLMNIEGW	NTEHDPPY	GAYYTNATGAAYATHGARGGNTG	TANGGNGGRTCRTGYTCNGTRTT	768	1024	0.469091	50.5556	70.2	97.5	231	603	LWDEGFH	WEHYNDK	YTNTGGGAYGARGGNTTYCA	TTRTCRTTRTARTGYTCCCA	256	32	77.9	94	68.6196
Het_67	XP_024086205.1_1956454_1957036	417	9	42	172	DKYGNWEK	GKYKVTAE	GAYAARTAYGGNAAYTGGGARAA	TCNGCNGTNACYTTRTAYTTNCC	128	2048	0.491935	22.7	69.8	94.5	8	182	LEATDWD	NGKDIAE	YTNGARGCNACNGAYTGGGA	TCNGCDATRTCYTTNCCRTT	512	384	70.9	97.5	68.5606
Het_68	XP_014248289.1_315035_316157	840	9	21	292	YLYAMKED	GWDTLAHY	TAYYTNTAYGCNATGAARGARGA	TARTGNGCNARNGTRTCCCANCC	512	2048	0.494208	41.3	67.2	97	3	301	MAVMVEQ	DKHDPCR	ATGGCNGTNATGGTNGARCA	CKRCANGGRTCRTGYTTRTC	128	256	68.1	98.5	68.5597
Het_69	XP_024084263.1_29631_31197	666	9	68	281	DVLEFIQP	FEQKTLNV	GAYGTNYTNGARTTYATHCARCC	ACRTTNARNGTYTTYTGYTCRAA	1536	1024	0.541463	28.4	67.8	98	60	302	LILDGQW	WTEHMLV	YTNATHYTNGAYGGNCARTG	ACNARCATRTGYTCNGTCCA	3072	128	67.3	99	68.5524
Het_70	XP_014240947.1_833095_835012	1767	9	63	643	ITRCGHTF	EKNFVGLA	ATHACNMGNTGYGGNCAYACNTT	GCNARNCCNACRAARTTYTTYTC	6144	2048	0.481752	78.2	64.7	99.5	48	679	DYLCPIC	FKFDAVR	GAYTAYYTNTGYCCNATHTG	CKNACNGCRTCRAAYTTRAA	768	512	65.7	97	68.4996
Het_71	XP_014242825.1_676122_676829	528	11	42	209	CRQRAWFY	QVEVIINY	TGYMGNCARMGNGCNTGGTTYTA	TARTTDATDATNACYTCNACYTG	2048	1152	0.45625	20.0833	62.3	88.5	9	233	LLDPQAE	VMHCDCR	YTNYTNGAYCCNCARGCNGA	CKRCARTCRCARTGCATNAC	4096	128	64.3	94.5	68.4066
Het_72	XP_014251475.1_105432_107268	630	9	62	263	ICYVKFFD	NEAAQREI	ATHTGYTAYGTNAARTTYTTYGA	ATYTCNCKYTGNGCNGCYTCRTT	384	2048	0.333333	25.3	65.4	99.5	27	278	ATKDQMQ	KEAQNLI	GCNACNAARGAYCARATGCA	ATNARRTTYTGNGCYTCYTT	128	512	72.5	94.5	68.322
Het_73	XP_014256291.1_2154011_2155007	696	10	84	307	FRGPHADV	KTFVDFQE	TTYMGNGGNCCNCAYGCNGAYGT	TCYTGRAARTCNACRAANGTYTT	4096	512	0.294931	14.5455	65.8	97.5	71	319	VGKEQEA	HGAFWFY	GTNGGNAARGARCARGARGC	TARAACCARAANGCNCCRTG	256	128	69.8	91	68.1438
Het_74	XP_014252652.1_557472_558711	879	9	119	403	KECIEWAK	KTYEMALE	AARGARTGYATHGARTGGGCNAA	TCNARNGCCATYTCRTANGTYTT	192	1024	0.176259	17.8	67	100	110	415	GIGIEVQ	MGKVVDT	GGNATHGGNATHGARGTNCA	GTRTCNACNACYTTNCCCAT	1152	256	65.2	100	68.1143
Het_75	XP_014251864.1_682790_686143	2073	9	190	872	INITDAND	DGKVYYLF	ATHAAYATHACNGAYGCNAAYGA	AANARRTARTANACYTTNCCRTC	1152	2048	0.423077	109	62	94.5	168	938	YEVWIEA	QDGNDPP	TAYGARGTNTGGATHGARGC	GGNGGRTCRTTNCCRTCYTG	96	256	67.7	98.5	68.0342
Het_76	XP_014256119.1_426374_427199	429	9	71	205	CLWFVTEE	NTYVKWGD	TGYYTNTGGTTYGTNACNGARGA	TCNCCCCAYTTNACRTANGTRTT	1024	512	0.460317	16.8	68.8	99	60	213	EIKVWLY	PWFWEKL	GARATHAARGTNTGGYTNTA	ARYTTYTCCCARAACCANGG	384	64	69.1	95	67.9349
Het_77	XP_014259023.1_2504285_2507294	2061	8	171	849	GVVFNEMK	EKGGAYGA	GGNGTNGTNTTYAAYGARATGAA	GCNCCRTANGCNCCNCCYTTYTC	512	2048	0.723468	198.889	62.1	96	108	903	AMTGPDY	EAKLGVF	GCNATGACNGGNCCNGAYTA	AANACNCCNARYTTNGCYTC	512	2048	67.7	97	67.9267
Het_78	XP_024084475.1_109085_111011	1188	9	149	536	ALNYQTED	CVYNVSPE	GCNYTNAAYTAYCARACNGARGA	TCNGGNSWNACRTTRTANACRCA	2048	8192	0.484211	45.2	61.8	99.5	141	544	WAFGIQM	IPYAILK	TGGGCNTTYGGNATHCARAT	TTNARDATNGCRTANGGDAT	192	2304	68.8	98.5	67.7555
Het_79	XP_014244218.1_701475_702110	525	10	23	189	VTYEFKME	WKCGLHAD	GTNACNTAYGARTTYAARATGGA	TCNGCRTGNARNCCRCAYTTCCA	256	1024	0.4375	21.7273	71.9	94.5	3	207	KRSVEVQ	EFDKNEG	AARMGNWSNGTNGARGTNCA	CCYTCRTTYTTRTCRAAYTC	8192	64	61	95	67.6868
Het_80	XP_014240322.2_140108_143376	2076	8	480	1163	QTQHYTNI	MKCAFCDT	CARACNCARCAYTAYACNAAYAT	GTRTCRCARAANGCRCAYTTCAT	512	128	0.524691	129.444	68.8	94	460	1186	KCMWCGQ	HFVKDGV	AARTGYATGTGGTGYGGNCA	ACNCCRTCYTTNACRAARTG	32	256	72.5	94	67.6742
Het_81	XP_014247424.1_2044626_2047126	1539	9	248	752	TNAVFDYE	YNWDYLLD	ACNAAYGCNGTNTTYGAYTAYGA	TCNARNARRTARTCCCARTTRTA	1024	1024	0.517103	76.7	65.8	95	183	760	LEFVGEN	WGPQYQP	YTNGARTTYGTNGGNGARAA	GGYTGRTAYTGNGGNCCCCA	1024	128	65.8	98.5	67.6344
Het_82	XP_014239928.1_1753652_1755119	789	10	121	375	DPKGMYDV	NGIKIEKF	GAYCCNAARGGNATGTAYGAYGT	AAYTTYTCDATYTTDATNCCRTT	256	576	0.431452	38.2727	66.7	97.5	109	396	MAGGQGT	WEVNRED	ATGGCNGGNGGNCARGGNAC	TCYTCNCKRTTNACYTCCCA	512	256	61.2	95	67.5392
Het_83	XP_014247929.1_1682382_1683474	987	10	20	340	DENGFKCH	DQAHLETV	GAYGARAAYGGNTTYAARTGYCA	ACNGTYTCNARRTGNGCYTGRTC	256	2048	0.607843	62.7273	71.4	90.5	8	398	RWYCQMC	YEDISKL	MGNTGGTAYTGYCARATGTG	ARYTTNSWDATRTCYTCRTA	64	1536	65.9	90	67.4901
Het_84	XP_014257263.1_1418607_1419915	810	10	45	306	VWRGVEAK	FCDKIGDQ	GTNTGGMGNGGNGTNGARGCNAA	TGRTCNCCDATYTTRTCRCARAA	4096	384	0.621399	40.4545	66	94	27	379	GRAAQVC	IDLYGCT	GGNMGNGCNGCNCARGTNTG	GTRCANCCRTANARRTCDAT	4096	768	62.4	97.5	67.4081
Het_85	XP_014243711.1_1179349_1180216	642	10	24	229	KNIQKITQ	KEGACSEQ	AARAAYATHCARAARATHACNCA	TGYTCNSWRCANGCNCCYTCYTT	576	4096	0.532663	34.9091	58.1	98.5	8	248	RGMATLK	KNAGEMI	MGNGGNATGGCNACNYTNAA	ATCATYTCNCCNGCRTTYTT	4096	128	66.3	97.5	67.3772
Het_86	XP_014242587.1_495230_496177	753	8	48	290	TIFMEFDE	DMWQVYMN	ACNATHTTYATGGARTTYGAYGA	TTCATRTANACYTGCCACATRTC	192	32	0.650718	38	73.7	97	40	388	FVIEPAF	FGHQLKV	TTYGTNATHGARCCNGCNTT	ACYTTNARYTGRTGNCCRAA	768	512	67.2	100	67.3673
Het_87	XP_024085101.1_225889_226434	348	10	68	175	LCQHPKMN	GDQFRITK	YTNTGYCARCAYCCNAARATGAA	TTNGTDATNCKRAAYTGRTCNCC	512	3072	0.168317	4.45455	70	97	60	184	KLMDKVV	DAAEFWR	AARYTNATGGAYAARGTNGT	CKCCARAAYTCNGCNGCRTC	256	256	62.9	93.5	67.3261
Het_88	XP_014262243.1_1635488_1636493	597	10	54	244	LQDGHQKT	WKCVCTLS	YTNCARGAYGGNCAYCARAARAC	SWNARNGTRCANACRCAYTTCCA	1024	4096	0.543478	32.0909	62.2	96	29	305	ASCGEDK	AHEQDVN	GCNWSNTGYGGNGARGAYAA	TTNACRTCYTGYTCRTGNGC	2048	256	68.2	94	67.2413
Het_89	XP_014240543.1_967835_969005	570	10	46	227	VNFVKEYW	GQRCKIGG	GTNAAYTTYGTNAARGARTAYTG	CCNCCDATYTTRCANCKYTGNCC	512	3072	0.668571	49	61.7	87.5	9	332	VFMKNWD	TPGQYAV	GTNTTYATGAARAAYTGGGA	ACNGCRTAYTGNCCNGGNGT	32	1024	73.9	95.5	67.2061
Het_90	XP_014259351.1_64733_65711	546	10	70	243	YCWIYSTF	CTFHKYGP	TAYTGYTGGATHTAYWSNACNTT	GGNCCRTAYTTRTGRAANGTRCA	1536	512	0.670659	22.4545	60.9	95.5	49	269	QYIGDPI	NEKIYVF	CARTAYATHGGNGAYCCNAT	AANACRTADATYTTYTCRTT	384	192	71.9	92.5	66.9655
Het_91	XP_014248173.1_955235_956273	402	8	122	247	LPYENEDK	VQFYYLWK	YTNCCNTAYGARAAYGARGAYAA	TTCCANARRTARTARAAYTGNAC	1024	512	0.525424	26.3333	68	99	98	259	KKTIMVG	HDIFANK	AARAARACNATHATGGTNGG	TTRTTNGCRAADATRTCRTG	192	192	71.5	99	66.6992
Het_92	XP_014253271.1_345464_346773	687	9	175	395	NLYDQADK	FCLDLHNQ	AAYYTNTAYGAYCARGCNGAYAA	TGRTTRTGNARRTCNARRCARAA	1024	2048	0.205607	11.8	62.8	98	155	404	NDFEGQA	VKAMRYP	AAYGAYTTYGARGGNCARGC	GGRTANCKCATNGCYTTNAC	128	512	69.5	99	66.547
Het_93	XP_014257193.1_85552_86395	450	11	123	264	TCFLVGGE	ECLECRGL	ACNTGYTTYYTNGTNGGNGGNGA	ARNCCNCKRCAYTCNARRCAYTC	8192	8192	0.520325	20.0833	51.8	92.5	15	290	KKVLKTY	TCHWGFD	AARAARGTNYTNAARACNTA	TCRAANCCCCARTGRCANGT	1024	128	64.7	97	66.5166
Het_94	XP_014252119.1_1100477_1102526	1494	9	36	525	PPMYLTEY	QGMDYLHA	CCNCCNATGTAYYTNACNGARTA	GCRTGNARRTARTCCATNCCYTG	2048	512	0.458065	66.8	63.9	92.5	17	636	LTRENID	NKDQILF	YTNACNMGNGARAAYATHGA	AANARDATYTGRTCYTTRTT	3072	384	68.9	98	66.3803
Het_95	XP_014256333.1_2476778_2478973	531	9	681	849	YIHPGYMQ	HTHVGLGY	TAYATHCAYCCNGGNTAYATGCA	TANCCNARNCCNACRTGNGTRTG	384	8192	0.503145	24.1	62.9	100	661	857	GVKPTME	PILAGQY	GGNGTNAARCCNACNATGGA	TAYTGNCCNGCNARDATNGG	512	3072	66.2	98.5	66.3484
Het_96	XP_014243183.1_339209_341246	1311	9	130	558	EFGGITQH	QEFLINEG	GARTTYGGNGGNATHACNCARCA	CCYTCRTTDATNARRAAYTCYTG	1536	768	0.63658	101.2	65.3	94	106	615	IMGHVDH	KKDLECG	ATHATGGGNCAYGTNGAYCA	CCRCAYTCNARRTCYTTYTT	192	256	68.7	91.5	66.251
Het_97	XP_014240842.1_2101765_2102531	750	10	9	250	FLHRCEEY	FGTVNKIF	TTYYTNCAYMGNTGYGARGARTA	AADATYTTRTTNACNGTNCCRAA	2048	1536	0.633929	53.2727	64	94	1	260	EIYEAYM	YERPFLH	GARATHTAYGARGCNTAYAT	TGNARRAANGGNCKYTCRTA	192	2048	66.1	92	66.2307
Het_98	XP_014259579.1_386717_387611	768	10	25	272	GHPLDTIK	VMLRAFPA	GGNCAYCCNYTNGAYACNATHAA	GCNGGRAANGCNCKNARCATNAC	6144	8192	0.431535	39.5455	56.8	100	16	283	FGGICTV	CFLGFEA	TTYGGNGGNATHTGYACNGT	GCYTCRAANCCNARRAARCA	768	512	62.7	98	66.2307
Het_99	XP_014240653.1_267426_268698	540	10	174	345	TGCHAIGD	TKGAHGHL	ACNGGNTGYCAYGCNATHGGNGA	ARRTGNCCRTGNGCNCCYTTNGT	3072	4096	0.533333	33	60	98.5	161	354	FQGPNHT	GAAGNLE	TTYCARGGNCCNAAYCAYAC	TCNARRTTNCCNGCNGCNCC	256	4096	62	97.5	66.1511
Het_100	XP_014242599.1_1638604_1641247	1050	9	454	795	LIMNGADV	VMMTGELD	YTNATHATGAAYGGNGCNGAYGT	TCNARYTCNCCNGTCATCATNAC	1536	1024	0.56129	64.5	65.2	96.5	363	868	KGQIPLH	AVHDIQG	AARGGNCARATHCCNYTNCA	CCYTGDATRTCRTGNACNGC	1536	384	66.5	94.5	66.0079
Het_101	XP_014257946.1_2738163_2742105	2100	7	158	849	RDVMLAKD	KFVPGQII	MGNGAYGTNATGYTNGCNAARGA	ATDATYTGNCCNGGNACRAAYTT	4096	1536	0.800613	235.875	62.3	95.5	34	879	FCRITGK	KFVPGQI	TTYTGYMGNATHACNGGNAA	ATYTGNCCNGGNACRAAYTT	1536	512	68.1	99	65.9944
Het_102	XP_024085753.1_96282_97341	522	9	103	268	HKVEGYAF	NHFPCDCH	CAYAARGTNGARGGNTAYGCNTT	TGRCARTCRCANGGRAARTGRTT	1024	256	0.398734	22.2	69.6	97.5	25	281	LTKNNFP	EGPLANG	YTNACNAARAAYAAYTTYCC	CCRTTNGCNARNGGNCCYTC	512	2048	61.4	98.5	65.9942
Het_103	XP_014248780.1_4283593_4285087	1224	8	38	437	PKIEAYFQ	VNYDRNLR	CCNAARATHGARGCNTAYTTYCA	CKNARRTTNCKRTCRTARTTNAC	768	8192	0.668478	89.5556	62.9	100	13	445	TWRYMAD	NIKGKGE	ACNTGGMGNTAYATGGCNGA	TCNCCYTTNCCYTTDATRTT	256	384	68.2	98	65.8811
Het_104	XP_014252193.1_919959_924306	2076	7	552	1235	LRKHDVCF	TYNGQKHL	YTNMGNAARCAYGAYGTNTGYTT	ARRTGYTTYTGNCCRTTRTANGT	4096	1024	0.498516	126.25	68.2	99	472	1265	TYEIKQD	TVDKYQG	ACNTAYGARATHAARCARGA	CCYTGRTAYTTRTCNACNGT	192	256	74.3	94	65.7577
Het_105	XP_014242649.1_2186749_2188047	516	11	90	253	GYNRIVVF	NILKAHLW	GGNTAYAAYMGNATHGTNGTNTT	CANARRTGNGCYTTNARDATRTT	6144	6144	0.532051	29.25	57.9	93	65	336	LCFVMAG	VFGIHCS	YTNTGYTTYGTNATGGCNGG	SWRCARTGDATNCCRAANAC	512	1536	63.7	89	65.7479
Het_106	XP_014246402.1_292231_292945	438	10	38	175	SIMFGMYD	FYPCNVLK	WSNATHATGTTYGGNATGTAYGA	TTNARNACRTTRCANGGRTARAA	768	2048	0.656489	36.0909	67.5	94.5	23	229	YRGVLPP	WGVINVA	TAYMGNGGNGTNYTNCCNCC	GCNACRTTDATNACNCCCCA	8192	384	57.3	97.5	65.7331
Het_107	XP_014261780.1_541454_542873	750	9	18	259	IERDFFPD	KIGVDGKE	ATHGARMGNGAYTTYTTYCCNGA	TCYTTNCCRTCNACNCCDATYTT	1536	1536	0.762931	77.4	61.2	96	10	296	YLEEMGK	MTWGEIE	TAYYTNGARGARATGGGNAA	TCDATYTCNCCCCANGTCAT	256	96	70.5	93	65.7028
Het_108	XP_014260659.1_321960_323120	891	9	36	324	HTATNYFV	MGVFIICW	CAYACNGCNACNAAYTAYTTYGT	CARCADATDATRAANACNCCCAT	1024	576	0.541818	47.3	67	96	16	367	MATVFGN	GMNPVIY	ATGGCNACNGTNTTYGGNAA	TADATNACNGGRTTCATNCC	512	384	71.2	89.5	65.6709
Het_109	XP_014253737.1_411246_414870	2085	7	480	1166	TLFDVQQK	CDKNPVDE	ACNYTNTTYGAYGTNCARCARAA	TCRTCNACNGGRTTYTTRTCRCA	2048	512	0.418639	89.625	68.6	94.5	460	1178	CDEIFYA	YDEHNPF	TGYGAYGARATHTTYTAYGC	AANGGRTTRTGYTCRTCRTA	96	128	76.7	99	65.5857
Het_110	XP_014245715.1_3618100_3620899	2091	9	104	792	DPTNKAIQ	YEGKNDKT	GAYCCNACNAAYAARGCNATHCA	GTYTTRTCRTTYTTNCCYTCRTA	1536	256	0.554412	134.9	70.7	86.5	90	886	FEEAYRD	EILMAFT	TTYGARGARGCNTAYMGNGA	GTRAANGCCATNARDATYTC	512	384	64.6	92.5	65.4651
Het_111	XP_014250568.1_1147958_1149569	777	7	145	395	KTHCQFWF	HGWFKDIP	AARACNCAYTGYCARTTYTGGTT	GGDATRTCYTTRAACCANCCRTG	128	192	0.348361	31.875	75.3	93.5	97	425	FNNIYWQ	KCFHNPE	TTYAAYAAYATHTAYTGGCA	TCNGGRTTRTGRAARCAYTT	48	128	77.6	98	65.4647
Het_112	XP_014262523.1_83340_84915	1068	8	84	431	DIFMIMEY	KPTDIMNE	GAYATHTTYATGATHATGGARTA	TCRTTCATDATRTCNGTNGGYTT	72	384	0.514793	42.4444	72	96	26	479	VKIGEHQ	YQVDYKS	GTNAARATHGGNGARCAYCA	SWYTTRTARTCNACYTGRTA	384	512	68.4	96.5	65.4576
Het_113	XP_014246558.1_490581_491844	1257	9	105	515	PFTGYTGH	CTICNRGF	CCNTTYACNGGNTAYACNGGNCA	AANCCNCKRTTRCADATNGTRCA	4096	3072	0.623306	55.5	60.6	100	96	535	NLAELKP	HTGEKPF	AAYYTNGCNGARYTNAARCC	AANGGYTTYTCNCCNGTRTG	2048	512	63	98.5	65.3303
Het_114	XP_014242127.1_1279538_1281350	1158	10	73	450	IVPGDFDG	DYDANFVK	ATHGTNCCNGGNGAYTTYGAYGG	TTNACRAARTTNGCRTCRTARTC	1536	512	0.755682	109.273	65.7	93	21	524	DFNSDEY	PYTLFGL	GAYTTYAAYWSNGAYGARTA	ARNCCRAANARNGTRTANGG	512	4096	55.4	94	65.1575
Het_115	XP_014245416.1_111477_112993	570	9	116	297	GYNKMDDN	FGKIRETY	GGNTAYAAYAARATGGAYGAYAA	TANGTYTCNCKDATYTTNCCRAA	128	3072	0.634286	48.2	68.4	95.5	94	395	NLIRTMP	HWCTCAE	AAYYTNATHMGNACNATGCC	TCNGCRCANGTRCACCARTG	1536	128	66.4	92	65.0871
Het_116	XP_014241018.1_191800_192667	576	8	81	264	KWNIYHEC	EAKTGADV	AARTGGAAYATHTAYCAYGARTG	ACRTCNGCNCCNGTYTTNGCYTC	96	2048	0.635838	37.5556	71	95	28	275	VIAENYD	GPLYQMR	GTNATHGCNGARAAYTAYGA	CKCATYTGRTANARNGGNCC	384	1024	67.4	99	65.0385
Het_117	XP_014249584.1_377526_378219	414	10	53	182	LKENWMKI	NIQVAMKA	YTNAARGARAAYTGGATGAARAT	GCYTTCATNGCNACYTGDATRTT	128	384	0.308943	11.2727	70.3	94.5	40	201	FRKVPVP	KVYGQLR	TTYMGNAARGTNCCNGTNCC	CKNARYTGNCCRTANACYTT	2048	2048	58	95	65.0089
Het_118	XP_014253795.1_412767_413646	531	10	82	250	YAKLKKQE	MAYVVELN	TAYGCNAARYTNAARAARCARGA	TTNARYTCNACNACRTANGCCAT	1024	2048	0.364198	15.0909	61	96	6	290	RLTNDDF	NDIVINK	MGNYTNACNAAYGAYGAYTT	TTRTTDATNACDATRTCRTT	2048	288	65	94.5	64.5789
Het_119	XP_024081533.1_972780_973329	345	10	53	159	LKCHDHIE	VNKGIGIE	YTNAARTGYCAYGAYCAYATHGA	TCDATNCCDATNCCYTTRTTNAC	768	2304	0.37	12.4545	65.1	91	3	172	KKFDEKE	NDGLWQM	AARAARTTYGAYGARAARGA	ATYTGCCANARNCCRTCRTT	64	256	67.6	93	64.5461
Het_120	XP_014255354.1_224723_225317	351	11	59	167	DGCAPLFI	YNGGTCLI	GAYGGNTGYGCNCCNYTNTTYAT	ATNARRCANGTNCCNCCRTTRTA	4096	4096	0.27451	7.08333	61.1	99.5	37	190	NLRTKLE	GAKVNAR	AAYYTNMGNACNAARYTNGA	CKNGCRTTNACYTTNGCNCC	8192	2048	54.4	88.5	64.5077
Het_121	XP_014248471.1_60537_61641	498	8	83	240	TGETPYPC	KGNLMFHQ	ACNGGNGARACNCCNTAYCCNTG	TGRTGRAACATNARRTTNCCYTT	4096	512	0.258278	17	64	95	75	268	MVYHERQ	DFMCKGH	ATGGTNTAYCAYGARMGNCA	TGNCCYTTRCACATRAARTC	256	64	74.2	100	64.4933
Het_122	XP_014250323.1_528258_529417	744	10	118	357	FFVYLIEE	QGMAAGTL	TTYTTYGTNTAYYTNATHGARGA	ARNGTNCCNGCNGCCATNCCYTG	1536	4096	0.709251	57.9091	58	91	78	368	MHLQPEV	VFFEVLQ	ATGCAYYTNCARCCNGARGT	TGNARNACYTCRAARAANAC	256	1024	63.4	99.5	64.4767
Het_123	XP_014253778.1_1849638_1851634	423	9	60	192	GYHDPNED	DDKGQQRT	GGNTAYCAYGAYCCNAAYGARGA	GTNCKYTGYTGNCCYTTRTCRTC	512	1024	0.568	25	66.8	99.5	40	202	KIPYNPP	YIAGPNI	AARATHCCNTAYAAYCCNCC	ATRTTNGGNCCNGCDATRTA	384	768	61.4	95.5	64.4323
Het_124	XP_014262260.1_601232_601910	591	9	14	202	CAFLAYCY	TWPDYAED	TGYGCNTTYYTNGCNTAYTGYTA	TCYTCNGCRTARTCNGGCCANGT	2048	512	0.511364	34.6	61.7	95	1	213	MQAKKRY	FDTGEAI	ATGCARGCNAARAARMGNTA	ATNGCYTCNCCNGTRTCRAA	256	512	67.8	97.5	64.3339
Het_125	XP_014253743.2_79583_82565	1206	8	121	514	CVLQDFEA	FCYHKASE	TGYGTNYTNCARGAYTTYGARGC	TCNSWNGCYTTRTGRTARCARAA	1024	2048	0.440415	61.6667	66.8	100	100	535	TNIRYCY	HYKNSPN	ACNAAYATHMGNTAYTGYTA	TTNGGNSWRTTYTTRTARTG	768	1024	61.4	100	64.3078
Het_126	XP_014241434.1_4455268_4457131	927	8	145	445	FREFYYWD	QWDYPNAW	TTYMGNGARTTYTAYTAYTGGGA	CANGCRTTNGGRTARTCCCAYTG	256	256	0.686007	87.7778	70.9	91.5	28	498	KTFVDMK	EKYDATV	AARACNTTYGTNGAYATGAA	ACNGTNGCRTCRTAYTTYTC	128	256	73.9	89	64.2148
Het_127	XP_014248416.1_839225_839989	501	9	68	226	VALQMPEG	DGRFHLEA	GTNGCNYTNCARATGCCNGARGG	GCYTCNARRTGRAANCKNCCRTC	2048	4096	0.513158	29.3	61.7	96.5	49	235	YNFEIHK	MIANPNL	TAYAAYTTYGARATHCAYAA	ARRTTNGGRTTNGCDATCAT	96	384	72.5	91.5	64.1818
Het_128	XP_014254442.1_1194135_1196159	1167	10	139	519	VAYDMQKK	YMDESSVI	GTNGCNTAYGAYATGCARAARAA	ATNACNSWNSWYTCRTCCATRTA	256	8192	0.745223	79	58.9	96	86	633	IFGWEHF	GTPATLY	ATHTTYGGNTGGGARCAYTT	TANARNGTNGCNGGNGTNCC	96	8192	64.5	89.5	64.076
Het_129	XP_014260973.1_4019327_4019912	369	11	44	158	GILAAKCG	KWNLRCEH	GGNATHYTNGCNGCNAARTGYGG	TGYTCRCANCKNARRTTCCAYTT	6144	1024	0.443396	15.9167	59.7	89.5	6	185	YSFYTWP	DHTIHLL	TAYWSNTTYTAYACNTGGCC	ARNARRTGDATNGTRTGRTC	512	1536	57	95.5	64.0363
Het_130	XP_014240730.1_893404_894762	669	10	178	392	VGDNLQEH	HQCGTCKM	GTNGGNGAYAAYYTNCARGARCA	ATYTTRCANGTNCCRCAYTGRTG	2048	512	0.826087	74.0909	69.3	91	139	446	EVILAAG	EKAADLI	GARGTNATHYTNGCNGCNGG	ATNARRTCNGCNGCYTTYTC	3072	1024	58.8	90	63.9338
Het_131	XP_024081805.1_606745_607771	429	11	62	196	FAALNRNK	GQKIDCNL	TTYGCNGCNYTNAAYMGNAAYAA	ARRTTRCARTCDATYTTYTGNCC	8192	768	0.570312	27.5	60.5	87	12	235	TRIVAGP	IVPYEAF	ACNMGNATHGTNGCNGGNCC	AANGCYTCRTANGGNACDAT	6144	768	63.8	89	63.9216
Het_132	XP_014245069.1_565619_567112	825	8	67	333	LKHAGYIM	DQYAYQIA	YTNAARCAYGCNGGNTAYATHAT	GCDATYTGRTANGCRTAYTGRTC	3072	384	0.269231	25	66.5	97.5	53	381	YAITHAM	HCGIPMR	TAYGCNATHACNCAYGCNAT	CKCATNGGDATNCCRCARTG	768	384	69.2	97.5	63.7862
Het_133	XP_014244117.1_316931_317587	639	9	42	246	GHWYPEKP	TFAQTKFG	GGNCAYTGGTAYCCNGARAARCC	CCRAAYTTNGTYTGNGCRAANGT	256	1024	0.551546	21.6	64.3	99.5	25	258	VNIFGEE	KTNSKRA	GTNAAYATHTTYGGNGARGA	GCNCKYTTNSWRTTNGTYTT	384	4096	58	100	63.6527
Het_134	XP_014259933.1_250054_253159	1170	8	28	409	QRVDAGEP	QKKVEKDA	CARMGNGTNGAYGCNGGNGARCC	GCRTCYTTYTCNACYTTYTTYTG	4096	256	0.57337	71.2222	62.8	99	10	430	CFGLYGD	EMQQKYV	TGYTTYGGNYTNTAYGGNGA	ACRTAYTTYTGYTGCATYTC	1024	32	69.3	94.5	63.631
Het_135	XP_024082037.1_1102653_1104895	2001	8	144	802	ELEKMYDK	CQAELKSG	GARYTNGARAARATGTAYGAYAA	CCNSWYTTNARYTCNGCYTGRCA	256	8192	0.665109	151	62.1	93	67	821	NEDKFKE	EMLVQEL	AAYGARGAYAARTTYAARGA	ARYTCYTGNACNARCATYTC	64	512	64.7	97.5	63.5642
Het_136	XP_014239727.1_1462121_1462694	462	9	18	163	AEDCFFAM	ENVAVIWG	GCNGARGAYTGYTTYTTYGCNAT	CCCCADATNACNGCNACRTTYTC	512	768	0.352518	16.4	66.9	95	9	173	FDNGLDG	GKKHKFY	TTYGAYAAYGGNYTNGAYGG	TARAAYTTRTGYTTYTTNCC	512	128	60.2	100	63.5498
Het_137	XP_014247774.1_1279325_1281815	1434	7	138	607	RFCPHVNM	YKCHKCPS	MGNTTYTGYCCNCAYGTNAAYAT	SWNGGRCAYTTRTGRCAYTTRTA	2048	1024	0.666667	114.875	66.6	94.5	118	620	DIPMVWV	EQYKIHL	GAYATHCCNATGGTNTGGGT	ARRTGDATYTTRTAYTGYTC	96	192	71.7	98	63.4502
Het_138	XP_024081724.1_1673483_1674578	729	9	106	340	YSNLKQHK	CHICNKTS	TAYWSNAAYYTNAARCARCAYAA	SWNGTYTTRTTRCADATRTGRCA	4096	1536	0.526786	52.8	60.2	96.5	83	353	EHMNGHT	HNKHVKT	GARCAYATGAAYGGNCAYAC	GTYTTNACRTGYTTRTTRTG	64	128	69.4	92	63.4223
Het_139	XP_014249667.1_5876222_5876720	501	8	18	176	SCTVKTCW	FHWCCEVK	WSNTGYACNGTNAARACNTGYTG	TTNACYTCRCARCACCARTGRAA	8192	128	0.463576	10.6667	66.2	98.5	9	190	ECKCHGM	KKTVHTC	GARTGYAARTGYCAYGGNAT	CANGTRTGNACNGTYTTYTT	128	512	69.6	96.5	63.214
Het_140	XP_014256719.1_947367_948091	504	7	76	235	TECDFHCC	DCYNWTIK	ACNGARTGYGAYTTYCAYTGYTG	TTDATNGTCCARTTRTARCARTC	256	192	0.274074	10.625	71.8	98	8	258	TVINHDE	NGNYYAI	ACNGTNATHAAYCAYGAYGA	ATNGCRTARTARTTNCCRTT	384	256	70.8	100	63.1203
Het_141	XP_014256365.1_1760973_1762135	1179	10	22	406	MSQQLTNN	PNYAQQFH	ATGWSNCARCARYTNACNAAYAA	TGRAAYTGYTGNGCRTARTTNGG	4096	512	0.636095	50.4545	58.7	100	10	417	SSHFDPI	QQLYATN	WSNWSNCAYTTYGAYCCNAT	TTNGTNGCRTANARYTGYTG	8192	1024	54	97	63.0775
Het_142	XP_014255093.1_539214_540483	504	8	194	353	RDAHDTFF	KWIEVGNS	MGNGAYGCNCAYGAYACNTTYTT	SWRTTNCCNACYTCDATCCAYTT	2048	1536	0.424837	29.1111	64.5	98.5	181	378	NFDALFQ	NVIAWGL	AAYTTYGAYGCNYTNTTYCA	ARNCCCCANGCDATNACRTT	512	768	65.4	100	62.9963
Het_143	XP_014249164.1_408024_409092	867	8	45	325	KHDFFEIC	FGKQRYIA	AARCAYGAYTTYTTYGARATHTG	GCDATRTANCKYTGYTTNCCRAA	192	1536	0.478102	56.7778	69.9	88	25	336	PVWIMRQ	HGIYPDM	CCNGTNTGGATHATGMGNCA	ATRTCNGGRTADATNCCRTG	384	384	70.5	97	62.9282
Het_144	XP_014241189.1_507080_508916	966	10	79	392	LVDFDNFP	KANEIITK	YTNGTNGAYTTYGAYAAYTTYCC	TTNGTDATDATYTCRTTNGCYTT	1024	1152	0.803922	92	62.9	89.5	63	420	VLTEEDY	EQEKVVE	GTNYTNACNGARGARGAYTA	TCNACNACYTTYTCYTGYTC	1024	256	63.2	89.5	62.9073
Het_145	XP_014239157.1_431224_433765	939	7	216	520	HDAFFKWQ	YEQQMREQ	CAYGAYGCNTTYTTYAARTGGCA	TGYTCNCKCATYTGYTGYTCRTA	128	256	0.331081	30.125	66.7	100	145	538	PRHWCFK	DMLAEHV	CCNMGNCAYTGGTGYTTYAA	ACRTGYTCNGCNARCATRTC	256	256	71.2	100	62.8406
Het_146	XP_014241287.1_435938_436802	612	8	63	258	LTPVKIKN	DTTFKALR	YTNACNCCNGTNAARATHAARAA	CKNARNGCYTTRAANGTNGTRTC	6144	8192	0.417989	28.4444	61	99	31	275	NEVFNDA	IDWNKMV	AAYGARGTNTTYAAYGAYGC	ACCATYTTRTTCCARTCDAT	128	24	74.7	93	62.6736
Het_147	XP_014248314.1_775689_777444	876	9	44	327	NKDVAAEA	CTDVMERG	AAYAARGAYGTNGCNGCNGARGC	CCNCKYTCCATNACRTCNGTRCA	1024	1024	0.551095	63.2	61.4	95.5	29	354	TMTPVQA	AFVHRCG	ACNATGACNCCNGTNCARGC	CCRCANCKRTGNACRAANGC	512	1024	63.9	94.5	62.6464
Het_148	XP_014242803.1_580123_581866	831	8	181	449	KIETAEEN	NEFIMTVG	AARATHGARACNGCNGARGARAA	CCNACNGTCATDATRAAYTCRTT	768	384	0.494208	43.5556	67.7	95.5	138	511	AIPCLQY	EQEITML	GCNATHCCNTGYYTNCARTA	ARCATNGTDATYTCYTGYTC	1536	192	67.3	95.5	62.6136
Het_149	XP_014256515.1_554016_554945	630	9	49	250	CPNIGECW	YMQPTKRH	TGYCCNAAYATHGGNGARTGYTG	TGNCKYTTNGTNGGYTGCATRTA	768	1024	0.411458	30.8	71.3	92.5	39	262	NLHTVCE	EYVTPEK	AAYYTNCAYACNGTNTGYGA	TTYTCNGGNGTNACRTAYTC	1024	512	68.2	86.5	62.599
Het_150	XP_014248726.1_3751611_3753810	597	9	98	288	FNILDDPE	EVDTQKIW	TTYAAYATHYTNGAYGAYCCNGA	CADATYTTYTGNGTRTCNACYTC	1536	768	0.413043	15.2	68	93	66	300	KHENIVK	FFTEVTN	AARCAYGARAAYATHGTNAA	TTNGTNACYTCNGTRAARAA	192	512	68	91	62.558
Het_151	XP_014244887.1_755771_757664	1269	8	53	467	LDNMLYMV	IYDFKPFE	YTNGAYAAYATGYTNTAYATGGT	TCRAANGGYTTRAARTCRTADAT	512	384	0.227723	28	64.7	99	24	475	EVKDIVW	NEANILM	GARGTNAARGAYATHGTNTG	ATNARDATRTTNGCYTCRTT	384	768	69	94.5	62.4447
Het_152	XP_014242915.1_357902_358358	387	9	10	130	FNVKDIDP	QGDPNNLH	TTYAAYGTNAARGAYATHGAYCC	TGNARRTTRTTNGGRTCNCCYTG	384	2048	0.333333	14.1	65.8	94.5	2	138	AGVLFED	GFEVDQT	GCNGGNGTNYTNTTYGARGA	GTYTGRTCNACYTCRAANCC	2048	256	69	90.5	62.4187
Het_153	XP_014252992.1_127137_127971	492	9	21	176	EARKYTQN	QAMKAGFF	GARGCNMGNAARTAYACNCARAA	AARAANCCNGCYTTCATNGCYTG	2048	512	0.422819	24	66.6	93.5	6	196	RPEHQAP	AKKYFLV	MGNCCNGARCAYCARGCNCC	ACNARRAARTAYTTYTTNGC	1024	512	63.4	95	62.2894
Het_154	XP_024086013.1_2992235_2993414	642	10	110	315	SLFWLYNP	TCQYFIWY	WSNYTNTTYTGGYTNTAYAAYCC	TACCADATRAARTAYTGRCANGT	8192	192	0.796954	65.1818	60.9	92	30	361	DIDYKVF	PAYLLEF	GAYATHGAYTAYAARGTNTT	AAYTCNARNARRTANGCNGG	192	4096	62.5	91	62.2285
Het_155	XP_014249603.1_3022539_3024057	345	10	59	165	YGELQYVD	DNQLKVVP	TAYGGNGARYTNCARTAYGTNGA	GGNACNACYTTNARYTGRTTRTC	2048	2048	0.36	14	62.4	92.5	46	183	NKVKTVD	AELHVGL	AAYAARGTNAARACNGTNGA	ARNCCNACRTGNARYTCNGC	512	4096	58.4	98	62.0761
Het_156	XP_014240299.1_2868950_2869619	552	10	19	194	CRGYLVDA	CNDELLGK	TGYMGNGGNTAYYTNGTNGAYGC	TTNCCNARNARYTCRTCRTTRCA	8192	4096	0.349112	20	58.6	90	11	202	NAYITCK	DHTLKFV	AAYGCNTAYATHACNTGYAA	ACRAAYTTNARNGTRTGRTC	384	512	70.5	91.5	62.0346
Het_157	XP_014248050.1_290444_292217	1566	9	95	608	CEIAIKQN	FPYNINPV	TGYGARATHGCNATHAARCARAA	ACNGGRTTDATRTTRTANGGRAA	576	768	0.378968	63.1	67	87.5	14	621	MDEPVKK	KCEQMYE	ATGGAYGARCCNGTNAARAA	TCRTACATYTGYTCRCAYTT	128	32	74.4	85	62.0171
Het_158	XP_024085623.1_275086_276589	1092	8	142	497	FVMLFFYW	FWLGYCNS	TTYGTNATGYTNTTYTTYTAYTG	SWRTTRCARTANCCNARCCARAA	512	2048	0.597484	51.1111	60.8	100	16	507	DVWMCTA	NPCIYAL	GAYGTNTGGATGTGYACNGC	ARNGCRTADATRCANGGRTT	64	768	71	92	62.0132
Het_159	XP_014249804.1_6037574_6038087	540	8	18	189	SCELKTCW	KFHWCCYV	WSNTGYGARYTNAARACNTGYTG	ACRTARCARCACCARTGRAAYTT	8192	64	0.634483	27.7778	66.9	97	9	200	RCKCHGV	NCTVDEW	MGNTGYAARTGYCAYGGNGT	CAYTCRTCNACNGTRCARTT	512	256	69.6	92.5	61.9373
Het_160	XP_014244949.1_1288903_1290070	783	8	120	372	LTDNVNKI	DIEAKFNE	YTNACNGAYAAYGTNAAYAARAT	TCRTTRAAYTTNGCYTCDATRTC	2048	384	0.447154	39.4444	67.9	94	92	381	ECVVTGP	IHMCFNG	GARTGYGTNGTNACNGGNCC	CCRTTRAARCACATRTGDAT	1024	48	69.4	93.5	61.933
Het_161	XP_014239937.1_624612_625395	687	8	45	265	FKEVAEAY	KIPADIVF	TTYAARGARGTNGCNGARGCNTA	AANACDATRTCNGCNGGDATYTT	1024	2304	0.655502	42.8889	63.6	97.5	28	273	ALKYHPD	IIRDKPH	GCNYTNAARTAYCAYCCNGA	TGNGGYTTRTCNCKDATDAT	1024	1152	65.1	98	61.8289
Het_162	XP_024085754.1_2002989_2003872	411	9	48	176	LRIVQNFF	QQGYVIYS	YTNMGNATHGTNCARAAYTTYTT	SWRTADATNACRTANCCYTGYTG	6144	3072	0.237705	9.9	59.8	98.5	10	195	FAVPVWE	MTIVYIE	TTYGCNGTNCCNGTNTGGGA	TCDATRTANACDATNGTCAT	512	288	68.6	92	61.8258
Het_163	XP_014243658.1_442902_443388	444	8	52	191	KTYYNNQH	TEIHRAYN	AARACNTAYTAYAAYAAYCARCA	TTRTANGCNCKRTGDATYTCNGT	256	3072	0.570312	9.22222	67	94	38	202	GCFKCAV	EKPIEYY	GGNTGYTTYAARTGYGCNGT	TARTAYTCDATNGGYTTYTC	256	192	67.5	99	61.7659
Het_164	XP_014260420.1_113351_117392	1743	7	168	740	FREENEGY	NFKKTATR	TTYMGNGARGARAAYGARGGNTA	CKNGTNGCNGTYTTYTTRAARTT	1024	2048	0.667864	162.125	60.2	91	158	799	LYYKQNK	YDECHDT	YTNTAYTAYAARCARAAYAA	GTRTCRTGRCAYTCRTCRTA	256	64	71.2	99	61.653
Het_165	XP_014258128.1_1092327_1093482	816	9	38	301	GAVNKLYQ	QDDVLFAV	GGNGCNGTNAAYAARYTNTAYCA	ACNGCRAANARNACRTCRTCYTG	4096	2048	0.261719	21.8	61.6	90	27	340	VVDKNTG	KFMQNIK	GTNGTNGAYAARAAYACNGG	TTDATRTTYTGCATRAAYTT	512	48	71.1	94.5	61.6091
Het_166	XP_014246384.1_125822_127028	570	9	126	307	LFECRKND	GEEIPHKL	YTNTTYGARTGYMGNAARAAYGA	ARYTTRTGNGGDATYTCYTCNCC	2048	1536	0.234286	10	65.5	96.5	101	325	ILEHLFK	DVREWVK	ATHYTNGARCAYYTNTTYAA	TTNACCCAYTCNCKNACRTC	1536	512	61.2	95	61.518
Het_167	XP_014256320.1_1265441_1266406	609	8	53	247	AIRQTWGH	FNICNIKK	GCNATHMGNCARACNTGGGGNCA	TTYTTDATRTTRCADATRTTRAA	3072	288	0.441489	30.5556	65.5	97	10	265	LTEAIYE	HEQFDLW	YTNACNGARGCNATHTAYGA	CANARRTCRAAYTGYTCRTG	1536	256	70.2	92	61.5104
Het_168	XP_014247747.1_872178_878589	2070	6	1334	2015	PIQTQVFN	DVAKFCNR	CCNATHCARACNCARGTNTTYAA	CKRTTRCARAAYTTNGCNACRTC	1536	1024	0.294815	82	68.2	98	1209	2125	TPDFQWD	CDQEYKF	ACNCCNGAYTTYCARTGGGA	AAYTTRTAYTCYTGRTCRCA	128	64	77.5	96.5	61.4417
Het_169	XP_024085530.1_99967_106390	1899	9	721	1345	EDNLKPEG	DNLKPEGE	GARGAYAAYYTNAARCCNGARGG	TCNCCYTCNGGYTTNARRTTRTC	1024	2048	0.823423	142.5	61.2	87	688	1436	DNLRPEG	DNLKPEG	GAYAAYYTNMGNCCNGARGG	CCYTCNGGYTTNARRTTRTC	2048	512	62.2	94	61.3997
Het_170	XP_014244244.1_680720_681760	393	8	79	201	AYDFYKPN	VEKGFMAF	GCNTAYGAYTTYTAYAARCCNAA	AANGCCATRAANCCYTTYTCNAC	512	512	0.431034	16.5556	69.1	93	56	225	AMLIGPN	NQVGNMY	GCNATGYTNATHGGNCCNAA	TACATRTTNCCNACYTGRTT	1536	128	67.9	95.5	61.2464
Het_171	XP_014259506.1_1122244_1123024	510	9	49	210	LKKIEDPE	QFYMPLTP	YTNAARAARATHGARGAYCCNGA	GGNGTNARNGGCATRTARAAYTG	1536	1024	0.688406	22.8	64.1	99	31	322	KYRQKEE	VYHSLIA	AARTAYMGNCARAARGARGA	GCDATNARNSWRTGRTANAC	256	6144	56.1	97	61.2084
Het_172	XP_014252285.1_67489_68190	753	7	11	253	NKFGPMYK	YNQCEVDL	AAYAARTTYGGNCCNATGTAYAA	ARRTCNACYTCRCAYTGRTTRTA	256	512	0.578199	39.125	72.6	100	3	264	ADRMRGG	MCKVLDQ	GCNGAYMGNATGMGNGGNGG	TGRTCNARNACYTTRCACAT	2048	256	60.1	100	61.1548
Het_173	XP_014257381.1_627973_628858	513	9	114	276	NKLWPCNF	MCAMALVH	AAYAARYTNTGGCCNTGYAAYTT	TGNACNARNGCCATNGCRCACAT	512	1024	0.852349	49.6	64.5	90	104	315	PKTRKQF	NHHYEVF	CCNAARACNMGNAARCARTT	AANACYTCRTARTGRTGRTT	1024	128	69.2	89.5	61.09
Het_174	XP_014247614.1_1620246_1621128	351	10	124	232	AKIGLVET	CYAQVIPT	GCNAARATHGGNYTNGTNGARAC	GTNGGDATNACYTGNGCRTARCA	6144	1536	0.637255	25	64.4	88	60	248	AGADLKE	AFQEKRK	GCNGGNGCNGAYYTNAARGA	TTNCKYTTYTCYTGRAANGC	2048	512	63.6	92	61.0472
Het_175	XP_024086016.1_2014880_2016974	1176	7	146	529	ECHTFICK	YMPSNRPM	GARTGYCAYACNTTYATHTGYAA	ATNGGNCKRTTNSWNGGCATRTA	384	8192	0.73224	85.375	57.2	97.5	71	542	NVDENHK	YQPCHFP	AAYGTNGAYGARAAYCAYAA	GGRAARTGRCANGGYTGRTA	128	128	73	100	61.0443
Het_176	XP_014245190.1_1837958_1838609	360	10	67	178	ARVREMEE	AMDESLFR	GCNMGNGTNMGNGARATGGARGA	CKRAANARNSWYTCRTCCATNGC	4096	8192	0.278846	7.72727	50.1	97	59	188	DQELEAI	QIKVNPK	GAYCARGARYTNGARGCNAT	TTNGGRTTNACYTTDATYTG	512	384	66.1	96.5	61.0178
Het_177	XP_014252616.1_501030_502470	870	8	148	429	CFYTKNGH	FGRELYNY	TGYTTYTAYACNAARAAYGGNCA	TARTTRTANARYTCNCKNCCRAA	512	4096	0.750916	68	64	94	71	473	YYFEVKI	GWQLDPV	TAYTAYTTYGARGTNAARAT	ACNGGRTCNARYTGCCANCC	128	512	68.7	93	61.015
Het_178	XP_014239901.1_1885530_1886382	561	8	40	218	AEFDHPNI	QPYYGMTH	GCNGARTTYGAYCAYCCNAAYAT	TGNGTCATNCCRTARTANGGYTG	512	512	0.296512	18.6667	70.7	93	31	231	DFEREAC	YIKEGNV	GAYTTYGARMGNGARGCNTG	ACRTTNCCYTCYTTDATRTA	512	192	69.5	91.5	61.0009
Het_179	XP_014246962.1_398044_399151	1074	9	71	420	MLIPQPQY	KDNCGDCA	ATGYTNATHCCNCARCCNCARTA	GCRCARTCNCCRCARTTRTCYTT	1536	256	0.570997	36.5	64	92.5	45	435	ISSWDYY	HQICKMR	ATHWSNWSNTGGGAYTAYTA	CKCATYTTRCADATYTGRTG	3072	96	58.6	99	60.8951
Het_180	XP_014244249.1_430909_432971	1311	8	216	644	PHCAMCNN	WYVFIALN	CCNCAYTGYGCNATGTGYAAYAA	TTNARNGCDATRAANACRTACCA	256	1536	0.642336	108.111	69.5	89.5	197	662	SRCEAYT	FTCTDKV	WSNMGNTGYGARGCNTAYAC	ACYTTRTCNGTRCANGTRAA	4096	256	62.2	94	60.8441
Het_181	XP_014261827.1_1526584_1528174	1464	6	52	531	QWYHGDCI	TYDHEAME	CARTGGTAYCAYGGNGAYTGYAT	TCCATNGCYTCRTGRTCRTANGT	128	256	0.573876	101.429	72.6	92	42	559	RFMIGCD	NYDKEQF	MGNTTYATGATHGGNTGYGA	AAYTGYTCYTTRTCRTARTT	384	64	76.3	95.5	60.7738
Het_182	XP_014249300.1_19517_21836	1641	6	55	593	KMEDPNFW	HGMVYNDL	AARATGGARGAYCCNAAYTTYTG	ARRTCRTTRTANACCATNCCRTG	128	512	0.518939	103.286	75	93	29	628	EHIGYDW	FHPYQPW	GARCAYATHGGNTAYGAYTG	CANGGYTGRTANGGRTGRAA	192	256	75.2	93	60.7701
Het_183	XP_024082467.1_1889882_1890569	360	10	63	174	DVAGATFM	NQTLERFV	GAYGTNGCNGGNGCNACNTTYAT	ACRAANCKYTCNARNGTYTGRTT	4096	4096	0.211538	6.09091	62.8	95.5	54	188	VIEKLGI	NKVTRVR	GTNATHGARAARYTNGGNAT	CKNACNCKNGTNACYTTRTT	1536	4096	55.5	95.5	60.7497
Het_184	XP_014260018.1_205211_205733	420	9	17	148	KCLQNCWI	QADVHVNN	AARTGYYTNCARAAYTGYTGGAT	TTRTTNACRTGNACRTCNGCYTG	256	1024	0.536	28	65.9	91.5	3	157	KSKFEYV	YNTCFWS	AARWSNAARTTYGARTAYGT	SWCCARAARCANGTRTTRTA	512	256	62.7	94.5	60.7312
Het_185	XP_014246057.1_477304_478006	444	8	26	165	QWPKENPF	QMKNPGLT	CARTGGCCNAARGARAAYCCNTT	GTNARNCCNGGRTTYTTCATYTG	256	1024	0.466165	23	70.5	92	17	216	HCIEYVK	ADVTNPN	CAYTGYATHGARTAYGTNAA	TTNGGRTTNGTNACRTCNGC	192	1024	70	91	60.6824
Het_186	XP_014251308.1_1248814_1249836	369	10	26	140	VVTGRKED	DIEAHIAL	GTNGTNACNGGNMGNAARGARGA	ARNGCDATRTGNGCYTCDATRTC	8192	2304	0.157407	4.54545	60	100	8	277	AKTNTYI	DEGLGDS	GCNAARACNAAYACNTAYAT	SWRTCNCCNARNCCYTCRTC	512	4096	57.2	92	60.6282
Het_187	XP_014254635.1_1192688_1193785	519	8	141	305	VDYCLAKP	KADEEARR	GTNGAYTAYTGYYTNGCNAARCC	CKNCKNGCYTCYTCRTCNGCYTT	2048	4096	0.61039	26.4444	57.8	95	125	347	KCQCVPG	HMIKNTW	AARTGYCARTGYGTNCCNGG	CANGTRTTYTTDATCATRTG	256	96	72.5	97.5	60.5359
Het_188	XP_014251079.1_146160_147420	1278	8	39	456	AKGFTKEM	EGINLGVK	GCNAARGGNTTYACNAARGARAT	TTNACNCCNARRTTDATNCCYTC	1024	6144	0.618582	72.8889	65.2	96	31	481	HDLSCQF	FDLVTCP	CAYGAYYTNWSNTGYCARTT	GGRCANGTNACNARRTCRAA	2048	1024	58.8	98	60.5106
Het_189	XP_014261249.1_586709_587702	591	8	78	266	YIANMVFG	MFIGGDYI	TAYATHGCNAAYATGGTNTTYGG	ATRTARTCNCCNCCDATRAACAT	384	384	0.447514	33.1111	68.2	93	17	293	MITVVNK	TYVTFKP	ATGATHACNGTNGTNAAYAA	GGYTTRAANGTNACRTANGT	384	512	66.3	94.5	60.4857
Het_190	XP_014241956.1_3326744_3327917	738	8	83	320	LMTCILYV	PHFAILMG	YTNATGACNTGYATHYTNTAYGT	CCCATNARDATNGCRAARTGNGG	3072	1536	0.372294	31.3333	60.1	100	33	341	GKILVEC	WPCYFHL	GGNAARATHYTNGTNGARTG	ARRTGRAARTARCANGGCCA	1536	128	70	92	60.4514
Het_191	XP_014243168.1_558986_561023	1260	7	53	464	LLAYCYFN	QDNKYKEA	YTNYTNGCNTAYTGYTAYTTYAA	GCYTCYTTRTAYTTRTTRTCYTG	4096	128	0.37037	60	67.4	94	10	474	VKDGDYT	FYEPIVK	GTNAARGAYGGNGAYTAYAC	TTNACDATNGGYTCRTARAA	256	384	71.2	96	60.3789
Het_192	XP_014252489.1_2203753_2204881	396	8	64	187	GAGCTIND	YDTIYAHQ	GGNGCNGGNTGYACNATHAAYGA	TGRTGNGCRTADATNGTRTCRTA	3072	768	0.470085	21.6667	67.3	100	26	207	WLLFWPC	TAIKFGE	TGGYTNYTNTTYTGGCCNTG	TCNCCRAAYTTDATNGCNGT	512	768	63.6	92	60.3734
Het_193	XP_024082864.1_123848_124289	396	10	11	134	CGHNADCY	HHPVCTCN	TGYGGNCAYAAYGCNGAYTGYTA	TTRCANGTRCANACNGGRTGRTG	512	1024	0.616822	23.5455	67	92	3	147	KTLCQPG	NPLIRCY	AARACNYTNTGYCARCCNGG	TARCANCKDATNARNGGRTT	1024	3072	61.1	86.5	60.3158
Het_194	XP_014240844.1_2095159_2095930	357	10	82	192	YFKGDRVE	DYKTKATY	TAYTTYAARGGNGAYMGNGTNGA	TANGTNGCYTTNGTYTTRTARTC	2048	1024	0.538462	19.9091	62.2	87.5	24	223	EVEWKTP	TFEMDIM	GARGTNGARTGGAARACNCC	ATDATRTCCATYTCRAANGT	128	96	70.9	86	60.1403
Het_195	XP_014260140.1_1196492_1197052	351	9	26	134	MIPLERYM	DMIIKIRC	ATGATHCCNYTNGARMGNTAYAT	CANCKDATYTTDATDATCATRTC	3072	864	0.313725	11	59.2	96	4	168	NRPEEVQ	IVCTLPE	AAYMGNCCNGARGARGTNCA	TCNGGNARNGTRCANACDAT	1024	3072	63.6	96	60.0463
Het_196	XP_014239390.1_1045886_1046664	459	8	32	176	TIPWALFF	CINPILYA	ACNATHCCNTGGGCNYTNTTYTT	GCRTANARDATNGGRTTDATRCA	3072	2304	0.416058	23.5556	61.1	92.5	6	184	WPLKCQI	FFNNKYR	TGGCCNYTNAARTGYCARAT	CKRTAYTTRTTRTTRAARAA	256	128	68.8	99	59.8244
Het_197	XP_014239677.1_529737_530690	768	9	21	268	RQHYKTDW	AQTHMRDK	MGNCARCAYTAYAARACNGAYTG	TTRTCNCKCATRTGNGTYTGNGC	1024	1024	0.725738	65.5	70.8	94.5	6	277	TCISCRV	HCKVLHE	ACNTGYATHWSNTGYMGNGT	TCRTGNARNACYTTRCARTG	6144	512	52.8	90.5	59.7676
Het_198	XP_014258108.1_664087_664522	384	7	15	134	ANTNYAFE	QPDFYFMP	GCNAAYACNAAYTAYGCNTTYGA	GGCATRAARTARAARTCNGGYTG	1024	128	0.540541	17	66	99	6	154	NSAWKDY	YVDYNNP	AAYWSNGCNTGGAARGAYTA	GGRTTRTTRTARTCNACRTA	512	128	66.3	100	59.7143
Het_199	XP_014258585.1_322125_323688	840	8	164	435	YYDALAKP	WDPLPYCA	TAYTAYGAYGCNYTNGCNAARCC	GCRCARTANGGNARNGGRTCCCA	2048	1024	0.566038	57.2222	57.6	93.5	118	443	TAVDKFY	YYHIQLP	ACNGCNGTNGAYAARTTYTA	GGNARYTGDATRTGRTARTA	512	384	70.9	95.5	59.629
Het_200	XP_014256237.1_1496843_1497614	354	10	34	143	PKHATPKN	VMMGPLGV	CCNAARCAYGCNACNCCNAARAA	ACNCCNARNGGNCCCATCATNAC	2048	2048	0.107843	2.54545	57.1	97.5	24	281	IHTLDGK	VDWGSMY	ATHCAYACNYTNGAYGGNAA	TACATNSWNCCCCARTCNAC	1536	512	62.3	90	59.445
Het_201	XP_014244674.1_2472440_2473595	357	9	269	379	NIGVDGFY	PWVYWTTG	AAYATHGGNGTNGAYGGNTTYTA	CCNGTNGTCCARTANACCCANGG	1536	512	0.826923	37.9	64.5	87.5	200	425	KHVIVNN	YGDEIGL	AARCAYGTNATHGTNAAYAA	ARNCCDATYTCRTCNCCRTA	384	768	65.1	93.5	59.4033
Het_202	XP_014254061.1_471756_472641	375	10	108	224	EKVVAVGE	ETDCPWCE	GARAARGTNGTNGCNGTNGGNGA	TCRCACCANGGRCARTCNGTYTC	4096	256	0.623853	30	57.7	88.5	72	236	TVGCHPT	HAGFKYI	ACNGTNGGNTGYCAYCCNAC	ATRTAYTTRAANCCNGCRTG	1024	256	67.8	90	59.3983
Het_203	XP_014253712.1_361254_363264	534	9	220	389	GKTKGVME	QTQIVPPL	GGNAARACNAARGGNGTNATGGA	ARNGGNGGNACDATYTGNGTYTG	1024	6144	0.572327	26.9	60.2	94	173	410	PVDFREG	FPTITED	CCNGTNGAYTTYMGNGARGG	TCYTCNGTDATNGTNGGRAA	1024	768	64.5	93	59.3933
Het_204	XP_014248920.1_330836_332396	594	9	226	415	CCFVLAEG	QYCTQEIV	TGYTGYTTYGTNYTNGCNGARGG	ACDATYTCYTGNGTRCARTAYTG	2048	384	0.666667	52.8	63.8	87.5	217	519	TYHDGLF	FKVYYPA	ACNTAYCAYGAYGGNYTNTT	GCNGGRTARTANACYTTRAA	1024	256	67.2	90.5	59.3678
Het_205	XP_024086205.1_1975548_1976318	420	9	27	158	TLGHTYEF	ICETEGGE	ACNYTNGGNCAYACNTAYGARTT	TCNCCNCCYTCNGTYTCRCADAT	4096	1536	0.472	20.1	59.6	92	8	240	WRAVHDY	YTCEAYN	TGGMGNGCNGTNCAYGAYTA	TTRTANGCYTCRCANGTRTA	512	256	70.2	90.5	59.345
Het_206	XP_014250534.1_576905_578634	780	9	197	448	RKGNVFKQ	PKLKHPNQ	MGNAARGGNAAYGTNTTYAARCA	TGRTTNGGRTGYTTNARYTTNGG	2048	2048	0.448133	42.5	61.2	89	171	466	DEATDMK	PKMKYFP	GAYGARGCNACNGAYATGAA	GGRAARTAYTTCATYTTNGG	128	64	70.7	89	59.3004
Het_207	XP_014251914.1_1194517_1196392	1386	8	223	676	CFYNEQFD	KCHEMGGT	TGYTTYTAYAAYGARCARTTYGA	GTNCCNCCCATYTCRTGRCAYTT	128	256	0.575281	84.7778	73.4	90	173	698	KIRDEGY	YNVAAGT	AARATHMGNGAYGARGGNTA	GTNCCNGCNGCNACRTTRTA	768	1024	66.5	84	59.2982
Het_208	XP_014251784.1_358797_360126	1020	9	23	354	DWFVKVGD	PNIKNVQS	GAYTGGTTYGTNAARGTNGGNGA	SWYTGNACRTTYTTDATRTTNGG	512	3072	0.781046	96.3	61	86.5	13	452	GEGIREV	IDGATMA	GGNGARGGNATHMGNGARGT	GCCATNGTNGCNCCRTCDAT	1536	384	59.4	97.5	59.2959
Het_209	XP_014252090.1_1283963_1287149	1764	7	160	739	TDNRFFWN	WCGDFNYR	ACNGAYAAYMGNTTYTTYTGGAA	CKRTARTTRAARTCNCCRCACCA	512	256	0.403141	103	69.5	93	146	797	DITLCAQ	TYKYDLF	GAYATHACNYTNTGYGCNCA	AANARRTCRTAYTTRTANGT	1536	512	65.7	93	59.1985
Het_210	XP_014251006.1_274529_275987	486	10	123	276	TKEAKLQV	PFVATLED	ACNAARGARGCNAARYTNCARGT	TCYTCNARNGTNGCNACRAANGG	2048	8192	0.671233	38.9091	59.4	94.5	112	287	IVINIFK	ADLIVHV	ATHGTNATHAAYATHTTYAA	ACRTGNACDATNARRTCNGC	432	1536	60.1	88.5	59.1191
Het_211	XP_014259703.1_121213_122052	402	9	58	183	IFEFLTMD	KPLFQGDS	ATHTTYGARTTYYTNACNATGGA	SWRTCNCCYTGRAANARNGGYTT	768	8192	0.422414	17.2	60.2	92	35	191	KELVHPN	EIDQLFR	AARGARYTNGTNCAYCCNAA	CKRAANARYTGRTCDATYTC	1024	768	66.7	93	59.0409
Het_212	XP_014242259.1_148826_149945	786	10	104	357	VGYNLQDH	DASIIPMI	GTNGGNTAYAAYYTNCARGAYCA	ATCATNGGDATDATNSWNGCRTC	2048	4608	0.834025	82	52.4	89	72	374	GAINSPQ	IMIAEKG	GGNGCNATHAAYWSNCCNCA	CCYTTYTCNGCDATCATDAT	6144	144	59.9	96.5	58.9759
Het_213	XP_014250071.2_1000318_1002814	1779	7	59	643	IHPCTHPE	FMIDLNGK	ATHCAYCCNTGYACNCAYCCNGA	TTNCCRTTNARRTCDATCATRAA	1536	768	0.533913	124.625	66.4	93	43	653	PNGVEFD	AWQGVAL	CCNAAYGGNGTNGARTTYGA	ARNGCNACNCCYTGCCANGC	512	1024	67.9	91	58.9257
Het_214	XP_014249280.1_124720_125610	483	8	22	174	YCAVRMVE	FCCKVQGI	TAYTGYGCNGTNMGNATGGTNGA	ATNCCYTGNACYTTRCARCARAA	2048	512	0.5	25	65.5	94.5	9	209	GEHIPYI	FDEYWPP	GGNGARCAYATHCCNTAYAT	GGNGGCCARTAYTCRTCRAA	384	64	71.1	88	58.9202
Het_215	XP_014255286.1_731820_733155	1053	7	43	385	YDGDIFHE	ANFYFGVT	TAYGAYGGNGAYATHTTYCAYGA	GTNACNCCRAARTARAARTTNGC	384	1024	0.61194	86.125	69.1	94.5	26	399	WKRVTEG	QIFLITD	TGGAARMGNGTNACNGARGG	TCNGTDATNARRAADATYTG	512	1152	63.5	95	58.875
Het_216	XP_014258486.1_1572717_1573389	348	6	87	194	FMEQHVEN	HVKAERDI	TTYATGGARCARCAYGTNGARAA	ATRTCNCKYTCNGCYTTNACRTG	128	2048	0.128713	3.57143	69.5	100	73	206	DCKVRNY	DNEWVVK	GAYTGYAARGTNMGNAAYTA	TTNACNACCCAYTCRTTRTC	512	128	70.7	100	58.5005
Het_217	XP_014243601.1_473512_474325	513	8	20	182	HNQWKAQQ	HVDIFPFY	CAYAAYCARTGGAARGCNCARCA	TARAANGGRAADATRTCNACRTG	128	768	0.25	17.1111	66.7	97.5	8	192	PFGSGKE	NGTMTKD	CCNTTYGGNWSNGGNAARGA	TCYTTNGTCATNGTNCCRTT	4096	256	59.1	95.5	58.456
Het_218	XP_014259221.1_338889_340410	495	10	187	343	FRDQLAEI	NYDFPPSA	TTYMGNGAYCARYTNGCNGARAT	GCNSWNGGNGGRAARTCRTARTT	4096	4096	0.637584	31.7273	59.6	90	43	353	IQMQAIP	YIHRIGR	ATHCARATGCARGCNATHCC	CKNCCDATNCKRTGDATRTA	144	2304	59	93	58.3477
Het_219	XP_014259549.1_2646952_2648376	924	6	85	384	GTTMVIDF	FNIYPKKG	GGNACNACNATGGTNATHGAYTT	CCYTTYTTNGGRTADATRTTRAA	1536	384	0.597938	68.8571	68.6	94	60	423	HLEFEFM	FNIFEGM	CAYYTNGARTTYGARTTYAT	ATNCCYTCRAADATRTTRAA	256	192	71	99	58.1559
Het_220	XP_014252515.1_3108789_3111501	1206	8	272	665	ISETAFHN	NPIVCDCN	ATHWSNGARACNGCNTTYCAYAA	TTRCARTCRCANACDATNGGRTT	6144	768	0.317829	50.5556	62.7	95.5	248	773	LEEFDFG	NDDTLII	YTNGARGARTTYGAYTTYGG	ATDATNARNGTRTCRTCRTT	256	768	62.1	94	57.9996
Het_221	XP_014255122.1_1282577_1283033	345	9	47	153	YLTAETFG	AKVPGNPE	TAYYTNACNGCNGARACNTTYGG	TCNGGRTTNCCNGGNACYTTNGC	4096	4096	0.43	13.3	60	92	38	161	IGLINVQ	YWLVHLA	ATHGGNYTNATHAAYGTNCA	GCNARRTGNACNARCCARTA	2304	1024	59.8	97.5	57.703
Het_222	XP_014244290.1_1088062_1091303	1812	9	455	1050	QHVNLQGN	NYLENLPL	CARCAYGTNAAYYTNCARGGNAA	ARNGGNARRTTYTCNARRTARTT	2048	8192	0.640068	127.8	49.8	91.5	336	1059	VIYLQQN	AFRPLET	GTNATHTAYYTNCARCARAA	GTYTCNARNGGNCKRAANGC	768	4096	60.3	96	57.7022
Het_223	XP_024082864.1_164469_165063	495	8	23	179	CILGDPCG	MVCTCPEG	TGYATHYTNGGNGAYCCNTGYGG	CCYTCNGGRCANGTRCANACCAT	3072	512	0.56	34.5556	61.2	93.5	13	187	TCYNGEC	WVPDNEG	ACNTGYTAYAAYGGNGARTG	CCYTCRTTRTCNGGNACCCA	256	128	72.8	87.5	57.6079
Het_224	XP_014255954.1_380788_382267	1059	8	105	449	GAKNNIPD	DGPTDAAG	GGNGCNAARAAYAAYATHCCNGA	CCNGCNGCRTCNGTNGGNCCRTC	1536	4096	0.803625	124.889	60	90.5	42	503	YVVGFGK	TGTNVMD	TAYGTNGTNGGNTTYGGNAA	TCCATNACRTTNGTNCCNGT	1024	512	62.9	92	57.4532
Het_225	XP_024081989.1_411308_412355	582	8	121	306	AIIDHLNE	DYVPPELV	GCNATHATHGAYCAYYTNAAYGA	ACNARYTCNGGNGGNACRTARTC	2304	4096	0.430168	27	59.7	93.5	74	336	KIIREEY	YHPDDYE	AARATHATHMGNGARGARTA	TCRTARTCRTCNGGRTGRTA	576	128	65.5	96.5	57.3679
Het_226	XP_014239847.1_1464422_1465385	525	7	116	282	PEIYFIGH	IHCDMKPE	CCNGARATHTAYTTYATHGGNCA	TCNGGYTTCATRTCRCARTGDAT	1152	192	0.2	13.75	72.3	94.5	106	290	NYEHHEI	NVLIKQP	AAYTAYGARCAYCAYGARAT	GGYTGYTTDATNARNACRTT	64	768	67.3	91	57.1481
Het_227	XP_014239727.1_1459235_1460039	453	8	77	219	GLTFYNAF	FGQGLITY	GGNYTNACNTTYTAYAAYGCNTT	TANGTDATNARNCCYTGNCCRAA	4096	6144	0.360294	15.8889	61.3	97	69	246	PQVLLNF	DDMGKLR	CCNCARGTNYTNYTNAAYTT	CKNARYTTNCCCATRTCRTC	4096	512	59.4	98	57.1017
Het_228	XP_014258128.1_758982_759565	390	9	14	135	MCLALGEK	EDFRGNSK	ATGTGYYTNGCNYTNGGNGARAA	TTNSWRTTNCCNCKRAARTCYTC	4096	8192	0.26087	11.7	56.5	98	6	147	RDMADNC	FVDPSIH	MGNGAYATGGCNGAYAAYTG	TGDATNSWNGGRTCNACRAA	256	3072	63.1	90.5	57.0947
Het_229	XP_014243257.1_124450_125194	489	8	22	176	FQVEYAIE	EGAQQRLQ	TTYCARGTNGARTAYGCNATHGA	TGNARNCKYTGYTGNGCNCCYTC	768	8192	0.452703	23	58.9	94	9	206	DRGVNTF	VMEEKLT	GAYMGNGGNGTNAAYACNTT	GTNARYTTYTCYTCCATNAC	2048	256	66.1	95.5	56.9024
Het_230	XP_014240217.1_2640887_2641548	462	10	9	154	YMPDLRNG	CKLQAAVG	TAYATGCCNGAYYTNMGNAAYGG	CCNACNGCNGCYTGNARYTTRCA	2048	4096	0.583333	15.3636	57.2	98.5	1	165	MSSYFAN	NGIGGPE	ATGWSNWSNTAYTTYGCNAA	TCNGGNCCNCCDATNCCRTT	4096	1536	49.4	95	56.8496
Het_231	XP_014243236.1_1354343_1355642	819	7	170	434	CYKTIHGW	GDFIFYSV	TGYTAYAARACNATHCAYGGNTG	ACNSWRTARAADATRAARTCNCC	768	3072	0.572	54.875	65.6	92.5	126	451	IYTPFHE	DWNTTLA	ATHTAYACNCCNTTYCAYGA	GCNARNGTNGTRTTCCARTC	384	512	69.9	92	56.7926
Het_232	XP_014259315.1_372557_373745	1080	7	15	366	MEEKDVNE	FYWGKMDR	ATGGARGARAARGAYGTNAAYGA	CKRTCCATYTTNCCCCARTARAA	128	128	0.616099	85.625	70	92	3	441	QKISDLK	IEHYKDP	CARAARATHWSNGAYYTNAA	GGRTCYTTRTARTGYTCDAT	3072	96	60.8	94	56.7681
Het_233	XP_014243304.1_3668622_3671229	1146	9	248	621	ACTAYEDA	NGHETCVK	GCNTGYACNGCNTAYGARGAYGC	TTNACRCANGTYTCRTGNCCRTT	1024	1024	0.758427	92.9	64.6	88.5	217	660	VNRHLLD	WGYENIV	GTNAAYMGNCAYYTNYTNGA	ACDATRTTYTCRTANCCCCA	8192	96	61.7	84	56.6421
Het_234	XP_014259909.1_616105_616906	351	8	40	148	EVLKNEPF	IDIGNDPI	GARGTNYTNAARAAYGARCCNTT	ATNGGRTCRTTNCCDATRTCDAT	2048	1152	0.627451	16.6667	59.3	91.5	12	192	LTVEEYQ	MTCYKLV	YTNACNGTNGARGARTAYCA	ACNARYTTRTARCANGTCAT	1024	256	69.2	94.5	56.6312
Het_235	XP_014248972.1_34231_35086	351	8	117	225	DPIVTRWK	ETVAQNFH	GAYCCNATHGTNACNMGNTGGAA	TGRAARTTYTGNGCNACNGTYTC	3072	1024	0.656863	29.2222	66.6	89	109	247	RWGPNHA	GDDAIGV	MGNTGGGGNCCNAAYCAYGC	ACNCCDATNGCRTCRTCNCC	512	768	64.1	93	56.413
Het_236	XP_014258551.1_178713_179679	915	7	142	438	PADKLFTC	YHCEMCGK	CCNGCNGAYAARYTNTTYACNTG	TTNCCRCACATYTCRCARTGRTA	4096	128	0.569343	19.625	69.6	93	131	459	KHREQNH	THIHQGQ	AARCAYMGNGARCARAAYCA	TGNCCYTGRTGDATRTGNGT	256	384	67	93	56.4
Het_237	XP_014247771.1_1288215_1289221	705	6	79	305	CDYYTQNP	CNFTADIK	TGYGAYTAYTAYACNCARAAYCC	TTDATRTCNGCNGTRAARTTRCA	256	768	0.579439	44.8571	70.8	96	68	316	CKIKRNY	TVHEMNH	TGYAARATHAARMGNAAYTA	TGRTTCATYTCRTGNACNGT	384	128	67.8	95.5	56.3371
Het_238	XP_024082037.1_1116684_1117641	558	9	11	188	KDNQVDMA	QEKADKAA	AARGAYAAYCARGTNGAYATGGC	GCNGCYTTRTCNGCYTTYTCYTG	128	512	0.19883	15	63.9	93	3	207	NLEDLLK	VTQADNE	AAYYTNGARGAYYTNYTNAA	TCRTTRTCNGCYTGNGTNAC	4096	512	56	93	56.2632
Het_239	XP_024084409.1_154924_155664	477	6	38	188	PEDLYREH	NEYTDWER	CCNGARGAYYTNTAYMGNGARCA	CKYTCCCARTCNGTRTAYTCRTT	4096	256	0.401408	19.8571	63.5	100	16	249	WALVEDP	VFDYQTK	TGGGCNYTNGTNGARGAYCC	TTNGTYTGRTARTCRAANAC	512	256	69.8	99	56.2081
Het_240	XP_014244572.1_1015269_1016349	558	7	23	200	GTAVLQCN	AQITPDRP	GGNACNGCNGTNYTNCARTGYAA	GGNCKRTCNGGNGTDATYTGNGC	8192	6144	0.337278	22.625	61	99	10	225	DVGPENP	GWPTPQY	GAYGTNGGNCCNGARAAYCC	TAYTGNGGNGTNGGCCANCC	512	512	65.5	96	56.0874
Het_241	XP_014255927.1_393621_395754	1392	5	38	493	AIEMMDPK	CFGTWVLY	GCNATHGARATGATGGAYCCNAA	TANARNACCCANGTNCCRAARCA	192	2048	0.510022	95.1667	69.9	98.5	30	521	FGLFEAM	THEYHYI	TTYGGNYTNTTYGARGCNAT	ATRTARTGRTAYTCRTGNGT	1024	128	66.6	100	55.7371
Het_242	XP_014256845.1_210888_211533	429	8	21	155	NFIKGVVD	EVVYMTEP	AAYTTYATHAARGGNGTNGTNGA	GGYTCNGTCATRTANACNACYTC	1536	512	0.539062	19	63.5	94.5	2	164	YVRRVFI	DEYVVQQ	TAYGTNMGNMGNGTNTTYAT	TGYTGNACNACRTAYTCRTC	4096	256	58.4	95.5	55.645
Het_243	XP_014248470.1_1527_2493	462	7	154	299	HFLKYSAE	CTVCMKAF	CAYTTYYTNAARTAYWSNGCNGA	AANGCYTTCATRCANACNGTRCA	8192	512	0.357664	12	57.6	100	133	329	GSTVADY	ECGKGFY	GGNWSNACNGTNGCNGAYTA	TARAANCCYTTNCCRCAYTC	8192	256	63.6	100	55.5422
Het_244	XP_014250688.1_416101_417508	726	7	52	285	VVLHTNEW	HMQCYNCK	GTNGTNYTNCAYACNAAYGARTG	TTRCARTTRTARCAYTGCATRTG	4096	64	0.413333	32.75	71.3	93	32	293	LNESVEA	HDFCWMC	YTNAAYGARWSNGTNGARGC	CACATCCARCARAARTCRTG	4096	16	61.7	93	55.5097
Het_245	XP_024082864.1_103073_104638	945	6	79	385	KIQCGPNA	CQCPPGFK	AARATHCARTGYGGNCCNAAYGC	TTRAANCCNGGNGGRCAYTGRCA	768	1024	0.536667	68.7143	66.2	96	6	410	GKCKNQC	NPCHPTA	GGNAARTGYAARAAYCARTG	GCNGTNGGRTGRCANGGRTT	128	512	68.8	94	55.3625
Het_246	XP_024085155.1_513749_514902	834	7	79	348	HRPKWIAC	NDILMFRT	CAYMGNCCNAARTGGATHGCNTG	GTNCKRAACATNARDATRTCRTT	1536	1536	0.486692	44.5	66.5	93	19	369	VTFCITW	YTFLPKY	GTNACNTTYTGYATHACNTG	TAYTTNGGNARRAANGTRTA	768	1024	65.8	92	55.3124
Het_247	XP_014251864.1_707878_708386	348	8	20	127	GGDENRDF	GQVRYFLK	GGNGGNGAYGARAAYMGNGAYTT	TTNARRAARTANCKNACYTGNCC	2048	8192	0.41	13.4444	58.8	99	6	136	VDEGMNG	EGDGELF	GTNGAYGARGGNATGAAYGG	AANARYTCNCCRTCNCCYTC	128	1024	64.8	88.5	55.0707
Het_248	XP_014243978.1_472163_472778	465	7	37	183	GQFLVDCD	YQPMDTIQ	GGNCARTTYYTNGTNGAYTGYGA	TGDATNGTRTCCATNGGYTGRTA	2048	384	0.345324	15.75	67.3	92	16	191	TGPQTIE	QYLEHFT	ACNGGNCCNCARACNATHGA	GTRAARTGYTCNARRTAYTG	1536	256	67.3	93	55.0629
Het_249	XP_024082864.1_165419_166181	624	8	23	222	CVVEDPCG	PCNCGPNA	TGYGTNGTNGARGAYCCNTGYGG	GCRTTNGGNCCRCARTTRCANGG	1024	1024	0.552632	34.5556	59	88.5	11	235	GKACING	DHKPVCS	GGNAARGCNTGYATHAAYGG	SWRCANACNGGYTTRTGRTC	384	1024	65.4	96	55.0519
Het_250	XP_014249031.1_1603177_1603909	429	7	161	295	PEILETVY	DVKYKRIN	CCNGARATHYTNGARACNGTNTA	TTDATNCKYTTRTAYTTNACRTC	6144	1536	0.733945	19.875	61.9	97.5	102	319	SAVIMED	WVEKGNK	WSNGCNGTNATHATGGARGA	TTRTTNCCYTTYTCNACCCA	1536	128	68.7	91	55.0319
Het_251	XP_014258910.1_2466022_2466713	474	9	64	213	GVAFKTYN	NPLLNGEV	GGNGTNGCNTTYAARACNTAYAA	ACYTCNCCRTTNARNARNGGRTT	2048	8192	0.461538	20.9	58.8	91	46	224	IAKDKFG	DGALRMQ	ATHGCNAARGAYAARTTYGG	TGCATNCKNARNGCNCCRTC	192	2048	64.3	88	54.8361
Het_252	XP_014244645.1_838727_839473	642	6	40	245	GEKIALCI	KKYPFELE	GGNGARAARATHGCNYTNTGYAT	TCNARYTCRAANGGRTAYTTYTT	3072	1024	0.487179	30.1429	61	99	32	256	VFYLPAD	HNVKFIQ	GTNTTYTAYYTNCCNGCNGA	TGDATRAAYTTNACRTTRTG	2048	192	69.9	97.5	54.7929
Het_253	XP_014245297.1_120598_121634	960	8	21	332	HLMKKPKY	YPFTDVEN	CAYYTNATGAARAARCCNAARTA	TTYTCNACRTCNGTRAANGGRTA	512	1024	0.42953	37.6667	65.5	91.5	13	348	ERPRKFQ	TDQFLIT	GARMGNCCNMGNAARTTYCA	GTDATNARRAAYTGRTCNGT	2048	768	61.1	89.5	54.6392
Het_254	XP_014254259.1_734677_739726	1215	5	212	608	FEKVILED	DEDFKNYI	TTYGARAARGTNATHYTNGARGA	ATRTARTTYTTRAARTCYTCRTC	1536	128	0.376923	59.5	68.2	95	202	645	DTNPAKE	KGFFICD	GAYACNAAYCCNGCNAARGA	TCRCADATRAARAANCCYTT	512	192	72	100	54.5632
Het_255	XP_014249445.1_972322_974431	627	7	494	694	EGNIIVAD	NNRIQIFE	GARGGNAAYATHATHGTNGCNGA	TCRAADATYTGDATNCKRTTRTT	2304	1152	0.381443	29.875	61.7	91	484	737	CRPWGVC	VDFGNNR	TGYMGNCCNTGGGGNGTNTG	CKRTTRTTNCCRAARTCNAC	1024	512	63.7	100	54.3706
Het_256	XP_014252423.1_3003427_3004117	354	9	52	161	KKVLVCCG	DIPSGWDV	AARAARGTNYTNGTNTGYTGYGG	ACRTCCCANCCNSWNGGDATRTC	2048	3072	0.509804	23.1	49.6	93	17	188	LFNEYKF	TAPKLCA	YTNTTYAAYGARTAYAARTT	GCRCANARYTTNGGNGCNGT	256	2048	64.2	94	54.3561
Het_257	XP_014253639.1_899212_900208	549	7	47	221	NVEKPPCF	FKVDKIYL	AAYGTNGARAARCCNCCNTGYTT	ARRTADATYTTRTCNACYTTRAA	1024	768	0.630952	33.375	67.5	97	15	230	IKRETFG	HNQGLYL	ATHAARMGNGARACNTTYGG	ARRTANARNCCYTGRTTRTG	768	1024	63.4	88	54.3143
Het_258	XP_014239495.1_1346705_1347668	519	8	68	232	NTYYDYVK	FTPYIAFV	AAYACNTAYTAYGAYTAYGTNAA	ACRAANGCDATRTANGGNGTRAA	512	1536	0.310127	16.7778	63	90.5	59	285	SVHCAGN	YFGFLYV	WSNGTNCAYTGYGCNGGNAA	ACRTANARRAANCCRAARTA	4096	512	60.4	95	54.2899
Het_259	XP_014255423.1_342697_344557	1029	6	147	481	ERCDVCET	KGEFWTCP	GARMGNTGYGAYGTNTGYGARAC	GGRCANGTCCARAAYTCNCCYTT	1024	256	0.783699	104.571	66.6	85	87	545	HKKYTEP	GAIPKQK	CAYAARAARTAYACNGARCC	TTYTGYTTNGGDATNGCNCC	128	768	66.8	100	54.2818
Het_260	XP_024083615.1_611554_612341	399	8	68	192	CISFYVPC	FNPIIYSI	TGYATHWSNTTYTAYGTNCCNTG	ATNSWRTADATDATNGGRTTRAA	6144	4608	0.25641	6.66667	51.6	100	51	200	YPTCALD	FNTEFRE	TAYCCNACNTGYGCNYTNGA	TCNCKRAAYTCNGTRTTRAA	2048	512	62.6	95.5	54.1926
Het_261	XP_014246510.1_520205_522281	981	7	186	504	EQFLKDYI	VEEILMAD	GARCARTTYYTNAARGAYTAYAT	TCNGCCATNARDATYTCYTCNAC	512	1536	0.787162	90.625	66	90.5	150	531	YIQWLKG	HVEKNEV	TAYATHCARTGGYTNAARGG	ACYTCRTTYTTYTCNACRTG	192	128	67.2	86	54.179
Het_262	XP_024085325.1_151540_153391	756	6	211	454	GNPWKCDC	QDKKLLDV	GGNAAYCCNTGGAARTGYGAYTG	ACRTCNARNARYTTYTTRTCYTG	256	2048	0.631356	59.4286	63	97	159	560	LEMQHCQ	GNIFISV	YTNGARATGCARCAYTGYCA	ACNSWDATRAADATRTTNCC	128	2304	63.4	99	54.059
Het_263	XP_014249650.1_611121_613014	801	10	294	552	NLIIVHNQ	YQLHQLLQ	AAYYTNATHATHGTNCAYAAYCA	TGNARNARYTGRTGNARYTGRTA	2304	8192	0.809717	83.0909	48.1	95	237	589	VYNQPRI	DMLERLG	GTNTAYAAYCARCCNMGNAT	CCNARNCKYTCNARCATRTC	1024	2048	58.3	85.5	53.885
Het_264	XP_014255301.1_8471_9899	864	7	29	308	SHMTSKKC	QHERYLCT	WSNCAYATGACNWSNAARAARTG	GTRCANARRTANCKYTCRTGYTG	8192	2048	0.784314	70.875	52.7	94.5	8	430	GEKPFEC	WFQNNRA	GGNGARAARCCNTTYGARTG	GCNCKRTTRTTYTGRAACCA	256	128	71.4	92	53.7398
Het_265	XP_024083809.1_475306_478489	1917	6	35	665	SMCGLQYH	DTGEIFIE	WSNATGTGYGGNYTNCARTAYCA	TCDATRAADATYTCNCCNGTRTC	4096	1152	0.613599	150.857	61.6	97	19	674	QPPYTCP	VDQTEVP	CARCCNCCNTAYACNTGYCC	GGNACYTCNGTYTGRTCNAC	512	512	61.4	91.5	53.4872
Het_266	XP_024085247.1_1333879_1335116	393	9	309	431	NAIGYVNF	FVNGILQL	AAYGCNATHGGNTAYGTNAAYTT	ARYTGNARDATNCCRTTNACRAA	1536	6144	0.495652	23.6	62.5	93	220	441	VSTAFHG	PPICGVI	GTNWSNACNGCNTTYCAYGG	ATNACNCCRCADATNGGNGG	4096	1536	56.8	86.5	53.4864
Het_267	XP_024082334.1_834452_835381	558	8	58	235	AATAAENY	YINLFHYC	GCNGCNACNGCNGCNGARAAYTA	CARTARTGRAANARRTTDATRTA	4096	768	0.538012	35.2222	55.1	90	14	273	ITGVVMP	IPGYNMY	ATHACNGGNGTNGTNATGCC	TACATRTTRTANCCNGGDAT	768	192	65.8	94	53.4002
Het_268	XP_014248171.1_578184_578985	636	7	45	248	LKAYEGVW	YKTTVKRG	YTNAARGCNTAYGARGGNGTNTG	CCNCKYTTNACNGTNGTYTTRTA	4096	4096	0.253807	31.75	62.8	92	11	263	FHGCDIK	KKLARVM	TTYCAYGGNTGYGAYATHAA	ATNACNCKNGCNARYTTYTT	192	4096	65.9	93	53.3826
Het_269	XP_014244044.1_1242837_1244400	1359	7	54	498	HKEFLSKF	IFDMLEHF	CAYAARGARTTYYTNWSNAARTT	AARTGYTCNARCATRTCRAADAT	4096	384	0.533958	75.625	53.9	93	16	507	WVEFCEK	QHPIPLE	TGGGTNGARTTYTGYGARAA	TCNARNGGDATNGGRTGYTG	64	1536	69.3	93	53.3794
Het_270	XP_014256638.1_1369145_1370068	663	7	57	269	YDEIFNGQ	HFHASWLK	TAYGAYGARATHTTYAAYGGNCA	TTNARCCANSWNGCRTGRAARTG	384	4096	0.252427	14.75	63.1	91	37	296	VPQMITI	NDVYFVT	GTNCCNCARATGATHACNAT	GTNACRAARTANACRTCRTT	384	256	68.3	93	53.3689
Het_271	XP_024085226.1_726708_727412	432	9	110	245	EYLINEDG	VKRECEAQ	GARTAYYTNATHAAYGARGAYGG	TGNGCYTCRCAYTCNCKYTTNAC	768	2048	0.416	19.5	62	91	8	255	VSICEDV	TVTRKGY	GTNWSNATHTGYGARGAYGT	TANCCYTTNCKNGTNACNGT	1536	4096	55.4	90.5	53.3443
Het_272	XP_014246057.1_478095_478578	372	8	15	130	KDLALMGF	DGGTEGFK	AARGAYYTNGCNYTNATGGGNTT	TTRAANCCYTCNGTNCCNCCRTC	4096	2048	0.458716	15.6667	56	97	6	138	AGGLGCE	GNARVIL	GCNGGNGGNYTNGGNTGYGA	ARDATNACNCKNGCRTTNCC	4096	6144	53.7	100	53.3183
Het_273	XP_014249871.1_271478_272531	510	10	97	258	GILFDFGC	EDRIVKRH	GGNATHYTNTTYGAYTTYGGNTG	TGNCKYTTNACDATNCKRTCYTC	3072	6144	0.640523	36.2727	58.3	88	24	334	IIDMTFG	AKLRAAV	ATHATHGAYATGACNTTYGG	ACNGCNGCNCKNARYTTNGC	144	8192	54.6	89.5	53.2813
Het_274	XP_014249472.1_963669_964458	630	6	46	247	ELCEKEDW	FHGDCLRK	GARYTNTGYGARAARGARGAYTG	TTNCKNARRCARTCNCCRTGRAA	512	4096	0.579487	51.7143	64.8	92	30	262	TLMFYNV	CPICKRE	ACNYTNATGTTYTAYAAYGT	TCNCKYTTRCADATNGGRCA	256	768	67.6	96.5	53.2183
Het_275	XP_014260409.1_280668_281805	993	6	30	352	DHLVRKIF	FKVDVKLE	GAYCAYYTNGTNMGNAARATHTT	TCNARYTTNACRTCNACYTTRAA	6144	2048	0.758621	50.2857	60.7	96	20	361	KNEPQLD	QKLNQKV	AARAAYGARCCNCARYTNGA	ACYTTYTGRTTNARYTTYTG	512	256	64	100	53.0915
Het_276	XP_024082047.1_126169_127501	1023	7	25	357	GNFGLLDQ	WGMPYWTS	GGNAAYTTYGGNYTNYTNGAYCA	SWNGTCCARTANGGCATNCCCCA	8192	512	0.846667	118.125	56.5	88	9	439	RLNIFGF	FWNEYYP	MGNYTNAAYATHTTYGGNTT	GGRTARTAYTCRTTCCARAA	3072	32	68.6	91	53.0789
Het_277	XP_014260020.1_346814_347788	573	7	91	273	FFANIVVD	TMVFPNDL	TTYTTYGCNAAYATHGTNGTNGA	ARRTCRTTNGGRAANACCATNGT	1536	1024	0.614943	37.875	64.4	98	39	289	ECDRLWV	WVLTDRL	GARTGYGAYMGNYTNTGGGT	ARNCKRTCNGTNARNACCCA	512	4096	55.9	94	53.0777
Het_278	XP_014260227.1_1601134_1602283	642	6	106	311	FQWDMAKY	YGLPVNFQ	TTYCARTGGGAYATGGCNAARTA	TGRAARTTNACNGGNARNCCRTA	64	4096	0.673367	41.4286	69.6	94	38	376	FHIPDLK	YVYYKIN	TTYCAYATHCCNGAYYTNAA	TTDATYTTRTARTANACRTA	768	192	64.7	93	52.9798
Het_279	XP_014251686.1_610760_612724	495	9	130	286	QIMSLMDY	KYKALFKW	CARATHATGWSNYTNATGGAYTA	CAYTTRAANARNGCYTTRTAYTT	1536	1024	0.56	30.9	54.8	90	55	324	FGLFECG	IADYLYN	TTYGGNYTNTTYGARTGYGG	TTRTANARRTARTCNGCDAT	512	768	61.4	90.5	52.8881
Het_280	XP_014251013.1_57612_60489	2025	4	98	764	QEMILVCD	NQYDIVLD	CARGARATGATHYTNGTNTGYGA	TCNARNACDATRTCRTAYTGRTT	768	1536	0.51772	135.6	67.3	97	83	829	FWEIVPK	FGNIVYD	TTYTGGGARATHGTNCCNAA	TCRTANACDATRTTNCCRAA	192	384	73.1	98	52.8752
Het_281	XP_014251637.1_231238_232996	606	6	323	516	GTMVPFQM	NMAVCLLY	GGNACNATGGTNCCNTTYCARAT	TANARNARRCANACNGCCATRTT	1024	4096	0.55615	48	65.2	97	307	555	PDLYYQF	CTLFELE	CCNGAYYTNTAYTAYCARTT	TCNARYTCRAANARNGTRCA	512	2048	60.4	97.5	52.7851
Het_282	XP_014247424.1_2056427_2057481	375	8	69	185	EVTDVNDN	NDNAPVFV	GARGTNACNGAYGTNAAYGAYAA	ACRAANACNGGNGCRTTRTCRTT	1024	1024	0.663636	33.4444	61.8	90.5	47	323	EVRALDT	EDATIGT	GARGTNMGNGCNYTNGAYAC	GTNCCDATNGTNGCRTCYTC	4096	768	60.2	91	52.7359
Het_283	XP_014253544.1_688997_689672	369	8	123	237	PFRTTNPK	QPPTPDHP	CCNTTYMGNACNACNAAYCCNAA	GGRTGRTCNGGNGTNGGNGGYTG	8192	2048	0.737864	29.2222	48.6	93	61	250	ADQYVDM	QAENSIH	GCNGAYCARTAYGTNGAYAT	TGDATNSWRTTYTCNGCYTG	256	1536	66.3	95.5	52.513
Het_284	XP_014256429.1_1035480_1036551	819	4	107	371	WPNDYEKV	DECNTKYG	TGGCCNAAYGAYTAYGARAARGT	CCRTAYTTNGTRTTRCAYTCRTC	128	256	0.440816	30.2	74.9	98.5	98	429	FTGEEYD	GFYPWEK	TTYACNGGNGARGARTAYGA	TTYTCCCANGGRTARAANCC	256	128	73.4	98	52.4438
Het_285	XP_014258369.1_3288510_3289112	492	7	16	171	WSIDPFGH	NYKRLFDY	TGGWSNATHGAYCCNTTYGGNCA	TARTCRAANARNCKYTTRTARTT	3072	2048	0.268456	17.375	60.4	100	3	186	WVKNKLG	YNAEIVF	TGGGTNAARAAYAARYTNGG	AANACDATYTCNGCRTTRTA	256	384	67.2	85	52.3721
Het_286	XP_014241306.1_2091491_2092035	420	7	24	155	GVEDPKIM	PKEESKRV	GGNGTNGARGAYCCNAARATHAT	ACNCKYTTNSWYTCYTCYTTNGG	1536	8192	0.328	12.125	59.1	91	14	164	THEDDEY	TFANHDD	ACNCAYGARGAYGAYGARTA	TCRTCRTGRTTNGCRAANGT	128	256	70	93	52.358
Het_287	XP_014253809.1_769460_772043	1191	8	152	540	DCGDGSDE	YWTDTGKN	GAYTGYGGNGAYGGNWSNGAYGA	TTYTTNCCNGTRTCNGTCCARTA	4096	512	0.763889	130.556	52.7	88	18	594	CDGEDDC	IERAGMD	TGYGAYGGNGARGAYGAYTG	TCCATNCCNGCNCKYTCDAT	128	768	63.3	88.5	52.2842
Het_288	XP_014253822.1_684894_685794	978	6	39	356	SGQYRKEK	NGFRYYLP	WSNGGNCARTAYMGNAARGARAA	GGNARRTARTANCKRAANCCRTT	8192	4096	0.774319	61.8571	57	97	21	381	YHIQTDE	FGYIDPF	TAYCAYATHCARACNGAYGA	AANGGRTCDATRTANCCRAA	192	384	72.7	90.5	52.2392
Het_289	XP_014239154.1_1250913_1251807	513	8	127	289	DSYQQLVE	VDVALGDP	GAYWSNTAYCARCARYTNGTNGA	GGRTCNCCNARNGCNACRTCNAC	8192	8192	0.461538	30.2222	50.8	97.5	115	298	KYPFLFQ	TEQRLLD	AARTAYCCNTTYYTNTTYCA	TCNARNARNCKYTGYTCNGT	512	8192	57.6	96.5	52.1359
Het_290	XP_024082857.1_1218459_1219652	606	8	121	314	DESPAFEN	TFVGYPGT	GAYGARWSNCCNGCNTTYGARAA	GTNCCNGGRTANCCNACRAANGT	4096	4096	0.763736	46.8889	56.2	90.5	92	366	LIRETEA	YTILQPA	YTNATHMGNGARACNGARGC	GCNGGYTGNARDATNGTRTA	3072	1536	59.7	94	52.0103
Het_291	XP_014248524.1_3030091_3031210	828	6	89	356	WAHQIPDG	EDDYCPPE	TGGGCNCAYCARATHCCNGAYGG	TCNGGNGGRCARTARTCRTCYTC	384	512	0.719231	79.8571	66.6	90.5	64	364	LSIENWI	DVDWIQE	YTNWSNATHGARAAYTGGAT	TCYTGDATCCARTCNACRTC	1536	96	64.6	93	51.9954
Het_292	XP_014248845.1_845389_846805	876	7	61	344	ENNLAFFP	QIPNFLLA	GARAAYAAYYTNGCNTTYTTYCC	GCNARNARRAARTTNGGDATYTG	1024	6144	0.859779	105.125	57.7	93	53	423	IAQFGYT	INVQVTT	ATHGCNCARTTYGGNTAYAC	GTNGTNACYTGNACRTTDAT	384	768	65.8	86	51.9266
Het_293	XP_014247001.1_254998_256225	351	6	206	314	CQTYEGGF	QEYVLICC	TGYCARACNTAYGARGGNGGNTT	CARCADATNARNACRTAYTCYTG	1024	1536	0.480392	23.4286	65.3	96	162	339	DGSFYMH	YHTCYAL	GAYGGNWSNTTYTAYATGCA	ARNGCRTARCANGTRTGRTA	512	512	64.9	94	51.9005
Het_294	XP_014251335.1_1020039_1022419	780	8	304	555	ETYVLKQQ	CYSADGKY	GARACNTAYGTNYTNAARCARCA	TAYTTNCCRTCNGCNSWRTARCA	2048	4096	0.55102	51	55.4	90.5	296	634	LLVWEWQ	KKGDMAS	YTNYTNGTNTGGGARTGGCA	SWNGCCATRTCNCCYTTYTT	512	512	61.8	92	51.8925
Het_295	XP_024083320.1_1316994_1318044	447	8	164	304	GMYIIVYY	IFAIIKVY	GGNATGTAYATHATHGTNTAYTA	TANACYTTDATDATNGCRAADAT	576	1728	0.537313	32	57.4	87	156	343	FFICQEG	PETQGKL	TTYTTYATHTGYCARGARGG	ARYTTNCCYTGNGTYTCNGG	96	1024	68.6	88.5	51.8342
Het_296	XP_014248469.1_1527_2682	426	6	228	361	HFLKYSAE	CTVCMKAF	CAYTTYYTNAARTAYWSNGCNGA	AANGCYTTCATRCANACNGTRCA	8192	512	0.272	10.1429	57.6	100	207	391	GSTVADY	ECGKGFY	GGNWSNACNGTNGCNGAYTA	TARAANCCYTTNCCRCAYTC	8192	256	63.6	100	51.7696
Het_297	XP_014251107.1_694791_695341	423	8	19	151	KLPELGDT	MYFSYFVL	AARYTNCCNGARYTNGGNGAYAC	ARNACRAARTANSWRAARTACAT	8192	2048	0.507937	16.3333	50.6	95.5	5	159	DRVAGVW	FARFFYK	GAYMGNGTNGCNGGNGTNTG	TTRTARAARAANCKNGCRAA	4096	512	57.8	99	51.7506
Het_298	XP_014251894.1_656296_657175	456	6	37	180	RGGKIIMP	CDMNVEFA	MGNGGNGGNAARATHATHATGCC	GCRAAYTCNACRTTCATRTCRCA	2304	128	0.394161	19	68	98	29	266	GNEREDV	PDYDWKV	GGNAAYGARMGNGARGAYGT	ACYTTCCARTCRTARTCNGG	512	64	67.2	85.5	51.1831
Het_299	XP_014249332.1_25558_26548	657	7	48	258	VPTMAIEK	DMCSRNVL	GTNCCNACNATGGCNATHGARAA	ARNACRTTNCKNSWRCACATRTC	1536	8192	0.558824	41.375	60.1	92	24	308	MEFDMIG	KKCTDAL	ATGGARTTYGAYATGATHGG	ARNGCRTCNGTRCAYTTYTT	24	512	69.9	85	51.137
Het_300	XP_014243970.1_587035_587456	348	8	12	119	MAIGRKFE	DKQIASFV	ATGGCNATHGGNMGNAARTTYGA	ACRAANSWNGCDATYTGYTTRTC	1536	3072	0.415842	15.8889	63.3	95.5	4	129	SMKSVGE	TELAIRN	WSNATGAARWSNGTNGGNGA	TTNCKDATNGCNARYTCNGT	8192	6144	48.3	94	50.9757
Het_301	XP_014256335.1_2476778_2478608	399	6	542	666	KHQNENHQ	YIHPGYMQ	AARCAYCARAAYGARAAYCAYCA	TGCATRTANCCNGGRTGDATRTA	128	384	0.486957	19	68.1	94	410	676	YYGQPPY	HYGTLPF	TAYTAYGGNCARCCNCCNTA	AANGGNARNGTNCCRTARTG	512	2048	60.2	95.5	50.8524
Het_302	XP_014259931.1_862545_863949	681	9	137	355	DFVERRFG	AFGFLIPP	GAYTTYGTNGARMGNMGNTTYGG	GGNGGDATNARRAANCCRAANGC	4096	6144	0.818627	74.9	50.1	91	104	441	FKKVPPF	PQYVVGH	TTYAARAARGTNCCNCCNTT	TGNCCNACNACRTAYTGNGG	512	1024	62	84.5	50.8308
Het_303	XP_014248846.2_2876286_2877057	423	5	38	170	TGFLAGYE	CGEETIGA	ACNGGNTTYYTNGCNGGNTAYGA	GCNCCDATNGTYTCYTCNCCRCA	8192	1536	0.190476	14.3333	60.3	97.5	12	179	DGEMYFV	HHVETYP	GAYGGNGARATGTAYTTYGT	GGRTANGTYTCNACRTGRTG	64	256	72.5	98.5	50.8063
Het_304	XP_014248495.1_2362820_2363543	393	7	88	210	NAHAIGCN	DVVWNVSW	AAYGCNCAYGCNATHGGNTGYAA	CANSWNACRTTCCANACNACRTC	1536	4096	0.622642	25.25	53.9	95.5	50	220	FAPHEYG	TGNILAV	TTYGCNCCNCAYGARTAYGG	ACNGCNARDATRTTNCCNGT	256	3072	66.3	92	50.7646
Het_305	XP_014247774.1_1288215_1289217	663	5	76	288	CDYYTQNP	CNFAADIK	TGYGAYTAYTAYACNCARAAYCC	TTDATRTCNGCNGCRAARTTRCA	256	768	0.525	43	68.8	94	65	299	CKIKRNY	TVHEMNH	TGYAARATHAARMGNAAYTA	TGRTTCATYTCRTGNACNGT	384	128	67.8	94	50.3763
Het_306	XP_014255122.1_1285899_1286314	351	9	15	123	SENLDEIH	DELFTLED	WSNGARAAYYTNGAYGARATHCA	TCYTCNARNGTRAANARYTCRTC	6144	4096	0.323529	8.2	53.5	96	7	133	GRKRFAH	PQASFIA	GGNMGNAARMGNTTYGCNCA	GCDATRAANSWNGCYTGNGG	4096	3072	51.9	91.5	50.1587
Het_307	XP_014246817.1_211200_212171	657	7	16	226	YVSNHVPC	QDWGPVTS	TAYGTNWSNAAYCAYGTNCCNTG	SWNGTNACNGGNCCCCARTCYTG	8192	4096	0.642157	56.25	58.2	91	7	238	IFLKNRA	TDGAPIM	ATHTTYYTNAARAAYMGNGC	ATDATNGGNGCNCCRTCNGT	1536	1536	62.7	91	50.1201
Het_308	XP_014243201.1_336787_338506	1395	4	135	591	RDIKPDNM	DWWALGVC	MGNGAYATHAARCCNGAYAAYAT	CANACNCCNARNGCCCACCARTC	1536	1024	0.783784	114.6	67.4	98.5	38	600	YYAIKVM	YEFMVGV	TAYTAYGCNATHAARGTNAT	ACNCCNACCATRAAYTCRTA	384	128	71.4	91	49.9637
Het_309	XP_014257128.1_1056297_1056782	366	6	19	132	CRRTNIMG	FAVMELTV	TGYMGNMGNACNAAYATHATGGG	ACNGTNARYTCCATNACNGCRAA	3072	2048	0.141509	7	59.6	98	11	151	MGPHHIY	ATLIGMI	ATGGGNCCNCAYCAYATHTA	ATCATNCCDATNARNGTNGC	192	1536	63.3	95.5	49.8879
Het_310	XP_014248916.1_177483_180690	1566	6	355	868	SWIIGHEG	NCVTTNYY	WSNTGGATHATHGGNCAYGARGG	TARTARTTNGTNGTNACRCARTT	2304	1024	0.829703	174.143	56.7	85	229	897	GKFTWGN	EEPLFDQ	GGNAARTTYACNTGGGGNAA	TGRTCRAANARNGGYTCYTC	256	512	67.4	89.5	49.6195
Het_311	XP_024080298.1_1721784_1722931	804	9	66	325	KLPKKRKF	PWWEELED	AARYTNCCNAARAARMGNAARTT	TCYTCNARYTCYTCCCACCANGG	4096	256	0.80083	69.2	47.7	95.5	37	442	RQSNIIM	DDFGESD	MGNCARWSNAAYATHATHAT	TCNSWYTCNCCRAARTCRTC	4608	1024	52.5	89.5	49.5002
Het_312	XP_014259235.1_520441_521642	504	7	42	201	AKDLNRGQ	AKNRAGQR	GCNAARGAYYTNAAYMGNGGNCA	CKYTGNCCNGCNCKRTTYTTNGC	8192	8192	0.575163	31.625	54.2	94	16	219	ALWKGVT	TVCHDFF	GCNYTNTGGAARGGNGTNAC	AARAARTCRTGRCANACNGT	1024	256	66	89	49.249
Het_313	XP_014255893.1_1099356_1100343	639	7	43	247	TGADLVYV	CGGQGDIL	ACNGGNGCNGAYYTNGTNTAYGT	ARDATRTCNCCYTGNCCNCCRCA	8192	3072	0.752577	57.75	54.2	90	28	317	EFTGAPY	DMIKEIP	GARTTYACNGGNGCNCCNTA	GGDATYTCYTTDATCATRTC	1024	72	71.2	85	49.196
Het_314	XP_014240256.1_1262195_1262852	357	8	9	119	THLKHPNI	DYLPPEMV	ACNCAYYTNAARCAYCCNAAYAT	ACCATYTCNGGNGGNARRTARTC	2048	1024	0.519231	18.7778	61.4	90.5	1	138	VLREIEI	WCLGVLC	GTNYTNMGNGARATHGARAT	CANARNACNCCNARRCACCA	3072	2048	53.8	90	48.8376
Het_315	XP_014239900.1_573598_576961	1977	3	97	747	LDFKDNVC	AYMNVLQT	YTNGAYTTYAARGAYAAYGTNTG	GTYTGNARNACRTTCATRTANGC	1024	1024	0.293478	84.75	67.6	100	32	756	YNIKKAC	ENYVHID	TAYAAYATHAARAARGCNTG	TCDATRTGNACRTARTTYTC	192	192	74.1	100	48.7856
Het_316	XP_014246282.1_1283700_1284950	504	6	214	373	QEHCLYHW	HGLENDLR	CARGARCAYTGYYTNTAYCAYTG	CKNARRTCRTTYTCNARNCCRTG	512	8192	0.493421	31.7143	61.2	96	192	391	EKKCVRC	DTAVVFP	GARAARAARTGYGTNMGNTG	GGRAANACNACNGCNGTRTC	512	1024	60.6	93	48.7618
Het_317	XP_014244120.1_1120984_1121902	465	7	160	306	GLMDRAPE	ETKTITKS	GGNYTNATGGAYMGNGCNCCNGA	SWYTTNGTDATNGTYTTNGTYTC	8192	6144	0.570312	22.875	52.1	95.5	51	342	AKPARTY	IEVRNTR	GCNAARCCNGCNMGNACNTA	CKNGTRTTNCKNACYTCDAT	4096	3072	56.2	99	48.74
Het_318	XP_014248979.1_275724_276411	441	6	55	193	YEDVDCDF	FDTTYPDI	TAYGARGAYGTNGAYTGYGAYTT	ATRTCNGGRTANGTNGTRTCRAA	256	1024	0.625	21.8571	63.7	92	16	201	EGHQVDE	QPYLFKL	GARGGNCAYCARGTNGAYGA	ARYTTRAANARRTANGGYTG	256	1024	65.4	90.5	48.6864
Het_319	XP_014250578.1_701741_702628	441	5	58	196	GYCCYDEK	FCFMVLST	GGNTAYTGYTGYTAYGAYGARAA	GTNSWNARNACCATRAARCARAA	256	4096	0.538462	33.1667	62.9	95	12	247	KAVTMGY	MCFNVVH	AARGCNGTNACNATGGGNTA	TGNACNACRTTRAARCACAT	512	128	72.6	90	48.6349
Het_320	XP_014262208.1_1544010_1546278	1122	5	351	716	DPGFKNGC	ENVTHFGA	GAYCCNGGNTTYAARAAYGGNTG	GCNCCRAARTGNGTNACRTTYTC	1024	1024	0.631285	107.167	69.2	90	240	724	LAINRGE	FVDIGVE	YTNGCNATHAAYMGNGGNGA	TCNACNCCDATRTCNACRAA	6144	768	63.1	88.5	47.9064
Het_321	XP_014239508.1_406102_408598	366	6	637	750	KYKYDAFV	HMTPTLRY	AARTAYAARTAYGAYGCNTTYGT	TANCKNARNGTNGGNGTCATRTG	256	8192	0.584906	24.1429	60.9	97	603	777	RWHIRYW	FWQKLRE	MGNTGGCAYATHMGNTAYTG	TCNCKNARYTTYTGCCARAA	768	512	64.3	87	47.8899
Het_322	XP_014247143.1_1385022_1385931	381	7	122	240	FTWNDGIF	FPNDLKID	TTYACNTGGAAYGAYGGNATHTT	TCDATYTTNARRTCRTTNGGRAA	384	1536	0.618182	31.125	66.6	91	32	289	PQILVFD	GTPCEPG	CCNCARATHYTNGTNTTYGA	CCNGGYTCRCANGGNGTNCC	1536	1024	62	80	47.8114
Het_323	XP_024084175.1_15826_16618	435	5	11	147	VLAEKLNP	KFYTYEVG	GTNYTNGCNGARAARYTNAAYCC	CCNACYTCRTANGTRTARAAYTT	8192	512	0.353846	13.5	61.6	94.5	1	187	VGEATET	VITGDNK	GTNGGNGARGCNACNGARAC	TTRTTRTCNCCNGTDATNAC	1024	768	63.7	100	47.7111
Het_324	XP_014248472.1_60537_61121	411	8	11	139	RTFTRKEH	FMLKQLMK	MGNACNTTYACNMGNAARGARCA	TTCATNARYTGYTTNARCATRAA	8192	512	0.378151	18.5556	54.7	98.5	1	157	ESPHSCE	MTAHIIH	GARWSNCCNCAYWSNTGYGA	TGDATDATRTGNGCNGTCAT	8192	288	49.5	90	47.5682
Het_325	XP_014245015.1_305574_306236	504	6	67	226	MQESSVDY	FTIVGGKD	ATGCARGARWSNWSNGTNGAYTA	TCYTTNCCNCCNACDATNGTRAA	8192	3072	0.662162	38.7143	49.5	98	35	238	GPIQVDI	AMGIFIK	GGNCCNATHCARGTNGAYAT	TTDATRAADATNCCCATNGC	768	288	67.5	91.5	47.444
Het_326	XP_014255966.1_380668_382060	366	8	199	312	QLVTYIFP	TQLVNMLA	CARYTNGTNACNTAYATHTTYCC	GCNARCATRTTNACNARYTGNGT	3072	4096	0.772277	23.7778	59.1	90.5	154	345	PRYEDRV	KFTKRVA	CCNMGNTAYGARGAYMGNGT	GCNACNCKYTTNGTRAAYTT	2048	1024	58.2	84	47.4139
Het_327	XP_014251082.1_1116412_1117769	594	6	213	402	EEFPADYV	FAGEHTSP	GARGARTTYCCNGCNGAYTAYGT	GGNSWNGTRTGYTCNCCNGCRAA	512	8192	0.696133	55.4286	62	92	186	422	VQCIRWG	GIREADR	GTNCARTGYATHMGNTGGGG	CKRTCNGCYTCNCKDATNCC	384	3072	59.7	90.5	47.2258
Het_328	XP_014239235.1_415005_415752	390	5	64	185	DYVFSENG	GWDKTYCL	GAYTAYGTNTTYWSNGARAAYGG	ARRCARTANGTYTTRTCCCANCC	2048	512	0.565217	30.8333	62.3	94	7	205	LFDVDGT	FFGDKTQ	YTNTTYGAYGTNGAYGGNAC	TGNGTYTTRTCNCCRAARAA	1024	256	66.2	94	47.1884
Het_329	XP_024082829.1_774611_775578	906	7	54	347	GKRVVEKP	VYYPVVFS	GGNAARMGNGTNGTNGARAARCC	SWRAANACNACNGGRTARTANAC	4096	8192	0.538732	39	49.2	93	36	387	ISFNHFT	DFGYGMT	ATHWSNTTYAAYCAYTTYAC	GTCATNCCRTANCCRAARTC	768	128	63.9	91	47.1489
Het_330	XP_014250839.1_132913_134008	891	5	86	374	NGILADEM	FMQLRKLA	AAYGGNATHYTNGCNGAYGARAT	GCNARYTTNCKNARYTGCATRAA	3072	4096	0.541516	62	62	95	70	382	QMVGLNW	NHPLTLR	CARATGGTNGGNYTNAAYTG	CKNARNGTNARNGGRTGRTT	512	8192	60.1	95.5	46.9429
Het_331	XP_014260781.1_1732649_1733356	435	6	76	212	LEIHFWEV	WTYLRFYQ	YTNGARATHCAYTTYTGGGARGT	TGRTARAANCKNARRTANGTCCA	384	2048	0.430769	21.7143	63.1	98	56	227	PGYILPP	GDLADNF	CCNGGNTAYATHYTNCCNCC	AARTTRTCNGCNARRTCNCC	3072	1024	53.1	92.5	46.88
Het_332	XP_014245974.2_1008285_1011268	2001	3	226	884	TFNLCKDF	IMEYVPLG	ACNTTYAAYYTNTGYAARGAYTT	CCNARNGGNACRTAYTCCATDAT	1024	1536	0.608087	190	67.7	92	193	961	KNGIPVY	NYYMLKT	AARAAYGGNATHCCNGTNTA	GTYTTNARCATRTARTARTT	768	128	69.4	95	46.813
Het_333	XP_014252350.1_376169_377354	441	7	69	207	LALMDKGE	KTYNNLGA	YTNGCNYTNATGGAYAARGGNGA	GCNCCNARRTTRTTRTANGTYTT	4096	2048	0.810606	35.25	62.2	92	58	241	DNEVVQG	KALFRKA	GAYAAYGARGTNGTNCARGG	GCYTTNCKRAANARNGCYTT	256	2048	58.4	84	46.8014
Het_334	XP_014249444.1_972319_974431	729	5	493	727	EGNIIVAD	VCLTPDGK	GARGGNAAYATHATHGTNGCNGA	TTNCCRTCNGGNGTNARRCANAC	2304	8192	0.385965	35.8333	61.5	89	484	738	RPWGVCC	VDFGNNR	MGNCCNTGGGGNGTNTGYTG	CKRTTRTTNCCRAARTCNAC	1024	512	64.8	98.5	46.4411
Het_335	XP_014249405.1_779495_780518	567	8	10	190	RAEKRTHT	VDVQNHRL	MGNGCNGARAARMGNACNCAYAC	ARNCKRTGRTTYTGNACRTCNAC	8192	4096	0.387283	22.4444	55	91.5	1	303	IVRGCIK	YKLSPKV	ATHGTNMGNGGNTGYATHAA	ACYTTNGGNSWNARYTTRTA	2304	4096	52.5	90	46.1804
Het_336	XP_014245045.1_1407843_1408896	1059	7	36	380	TEPLTENI	FGAKTAYT	ACNGARCCNYTNACNGARAAYAT	GTRTANGCNGTYTTNGCNCCRAA	4096	2048	0.540785	54	57.4	96.5	1	400	VGTVKNT	TTYLTTQ	GTNGGNACNGTNAARAAYAC	TGNGTNGTNARRTANGTNGT	1024	4096	47.8	91	46.0191
Het_337	XP_014241989.1_1346420_1347125	420	7	68	199	REEIDKQK	HPVLNDRY	MGNGARGARATHGAYAARCARAA	TANCKRTCRTTNARNACNGGRTG	768	8192	0.311475	13.25	62.8	95.5	58	214	SRRQEEI	KGGFSEV	WSNMGNMGNCARGARGARAT	ACYTCNSWRAANCCNCCYTT	8192	2048	48.6	89	45.6418
Het_338	XP_014259585.1_185486_185919	357	8	15	125	VTPETVPY	AFTSHKDW	GTNACNCCNGARACNGTNCCNTA	CARTCYTTRTGNSWNGTRAANGC	8192	4096	0.25	5.66667	52.9	95	1	133	ECIVVCV	DQVSVYS	GARTGYATHGTNGTNTGYGT	SWRTANACNSWNACYTGRTC	384	8192	44.6	96.5	45.4617
Het_339	XP_014247052.1_313355_314363	507	4	92	252	HLDAATYQ	VKYADNIL	CAYYTNGAYGCNGCNACNTAYCA	ARDATRTTRTCNGCRTAYTTNAC	4096	1536	0.376623	25.8	65	100	78	260	VYIVQNN	KGFATSL	GTNTAYATHGTNCARAAYAA	ARNSWNGTNGCRAANCCYTT	384	8192	59.8	98	45.3813
Het_340	XP_014252387.1_100344_101265	573	3	29	211	QHILKNPM	INFKEWDG	CARCAYATHYTNAARAAYCCNAT	CCRTCCCAYTCYTTRAARTTDAT	1536	96	0.153409	13.75	73.2	100	15	245	DVCKQGI	EKNYRIH	GAYGTNTGYAARCARGGNAT	TGDATNCKRTARTTYTTYTC	256	384	72.5	90	44.9653
Het_341	XP_014259640.1_292893_294519	882	6	37	322	DPNSYYGQ	PFLWPLYG	GAYCCNAAYWSNTAYTAYGGNCA	CCRTANARNGGCCANARRAANGG	4096	4096	0.763158	88.5714	51.3	90	13	346	LGTGMVE	GIYCLNR	YTNGGNACNGGNATGGTNGA	CKRTTNARRCARTADATNCC	2048	1536	62.5	90.5	44.8355
Het_342	XP_014252443.1_1751545_1753672	1767	3	40	620	CMIAPDGE	NIYQHIDV	TGYATGATHGCNCCNGAYGGNGA	ACRTCDATRTGYTGRTADATRTT	768	288	0.186411	57.25	70.7	94	20	675	KGIRVMA	YYKDTEG	AARGGNATHMGNGTNATGGC	CCYTCNGTRTCYTTRTARTA	768	128	67.9	97.5	44.63
Het_343	XP_014240268.1_2084732_2086047	1197	5	15	405	GELGAQWI	FAGEATAP	GGNGARYTNGGNGCNCARTGGAT	GGNGCNGTNGCYTCNCCNGCRAA	2048	4096	0.679894	112.667	57.9	93.5	3	428	GRIHSCW	EADRILK	GGNMGNATHCAYWSNTGYTG	TTNARDATNCKRTCNGCYTC	6144	3072	56.2	93	44.6172
Het_344	XP_024084262.1_29845_31178	651	3	48	256	QWDDVLEF	FEQKTLAV	CARTGGGAYGAYGTNYTNGARTT	ACNGCNARNGTYTTYTGYTCRAA	512	2048	0.425	44.25	65.8	98	24	277	RETGVIN	WTEHMLV	MGNGARACNGGNGTNATHAA	ACNARCATRTGYTCNGTCCA	3072	128	68.9	97.5	44.2758
Het_345	XP_014242340.1_2232356_2233307	627	5	21	221	CIMVFVYI	IDADMVSE	TGYATHATGGTNTTYGTNTAYAT	TCNSWNACCATRTCNGCRTCDAT	384	3072	0.583333	25.6667	60.9	97.5	13	253	LGSFYIP	CKPIFGR	YTNGGNWSNTTYTAYATHCC	CKNCCRAADATNGGYTTRCA	6144	768	60	90	44.2495
Het_346	XP_024086475.1_441345_442149	684	2	39	258	NYHIFYQM	KHATDGFI	AAYTAYCAYATHTTYTAYCARAT	ATRAANCCRTCNGTNGCRTGYTT	192	1024	0.084507	17	73.3	100	16	269	TKIHCYF	DMFGFEE	ACNAARATHCAYTGYTAYTT	TCYTCRAANCCRAACATRTC	192	64	74.5	100	44.1371
Het_347	XP_014260304.1_406004_408666	501	7	591	749	VRNTDFKD	VCVQLADL	GTNMGNAAYACNGAYTTYAARGA	ARRTCNGCNARYTGNACRCANAC	2048	8192	0.506579	29.375	59	94	583	758	RMLTYVI	APSALMV	MGNATGYTNACNTAYGTNAT	ACCATNARNGCNSWNGGNGC	2048	8192	48.4	89	44.1243
Het_348	XP_014242711.1_1394651_1395283	435	4	23	159	ARVHYGHK	VDTNCNPN	GCNMGNGTNCAYTAYGGNCAYAA	TTNGGRTTRCARTTNGTRTCNAC	4096	1024	0.361538	23.2	61.2	97	15	170	FTVKDLF	YPVPGND	TTYACNGTNAARGAYYTNTT	TCRTTNCCNGGNACNGGRTA	1024	1024	62.8	98	44.1008
Het_349	XP_014240818.1_2190318_2192595	1554	3	128	637	LSDIPWNG	EFGGIYTA	YTNWSNGAYATHCCNTGGAAYGG	GCNGTRTADATNCCNCCRAAYTC	6144	1536	0.413174	110	61.6	98	48	659	TVDYRQK	YNNMKPA	ACNGTNGAYTAYMGNCARAA	GCNGGYTTCATRTTRTTRTA	1024	64	70.7	92.5	44.0805
Het_350	XP_014243549.1_391823_393205	642	3	110	315	SEEVIPWT	KPFHCYIC	WSNGARGARGTNATHCCNTGGAC	CADATRTARCARTGRAANGGYTT	3072	384	0.449198	46.25	64.2	94	4	330	YEDMFKE	DHVKKHF	TAYGARGAYATGTTYAARGA	AARTGYTTYTTNACRTGRTC	32	128	73.5	97.5	44.046
Het_351	XP_014241721.1_4778475_4779194	519	4	31	195	KSEMVVYE	IEDNPDAK	AARWSNGARATGGTNGTNTAYGA	TTNGCRTCNGGRTTRTCYTCDAT	2048	768	0.151899	12.4	62.2	94	3	212	IACKQLE	FIEDCEH	ATHGCNTGYAARCARYTNGA	TGYTCRCARTCYTCDATRAA	768	96	70.7	93	44.0371
Het_352	XP_024086147.1_1323815_1324379	393	3	21	143	VLRAYENT	CFWDFTRH	GTNYTNMGNGCNTAYGARAAYAC	TGNCKNGTRAARTCCCARAARCA	8192	512	0.313043	18	65.4	98	12	183	MYQEIEV	YPQIGHF	ATGTAYCARGARATHGARGT	AARTGNCCDATYTGNGGRTA	48	384	72.3	95	43.6467
Het_353	XP_024081710.1_1544022_1544554	387	5	16	136	SMYNRAKV	ETDEPLRG	WSNATGTAYAAYMGNGCNAARGT	CCNCKNARNGGYTCRTCNGTYTC	4096	8192	0.666667	34.8333	56.6	92.5	4	147	GRDPTYQ	KEHVEMI	GGNMGNGAYCCNACNTAYCA	ATCATYTCNACRTGYTCYTT	2048	64	70.3	86	43.5447
Het_354	XP_014254380.1_995248_996460	450	5	23	164	YGRRMATC	CKYQASCI	TAYGGNMGNMGNATGGCNACNTG	ATRCANSWNGCYTGRTAYTTRCA	8192	2048	0.37037	24.5	56.6	90.5	15	310	IHDVAFD	ATKDIKL	ATHCAYGAYGTNGCNTTYGA	ARYTTDATRTCYTTNGTNGC	384	768	66.2	93	43.4921
Het_355	XP_014249643.1_4489782_4491597	1548	2	23	530	RWKDVNME	FCPAGVYE	MGNTGGAARGAYGTNAAYATGGA	TCRTANACNCCNGCNGGRCARAA	256	2048	0.143713	58.3333	72.1	97	7	554	PKITTHY	QNCIHCK	CCNAARATHACNACNCAYTA	TTRCARTGDATRCARTTYTG	768	96	71.3	100	43.3054
Het_356	XP_024083845.1_558671_559649	477	3	22	172	TAVYETWG	HEDVELGR	ACNGCNGTNTAYGARACNTGGGG	CKNCCNARYTCNACRTCYTCRTG	1024	4096	0.270833	20	63.1	96	10	180	VMTAKKY	CVQKFAG	GTNATGACNGCNAARAARTA	CCNGCRAAYTTYTGNACRCA	256	256	71.9	97.5	43.0704
Het_357	XP_014239172.1_54879_55350	411	3	11	139	TMTYRANG	FTCNIGEV	ACNATGACNTAYMGNGCNAAYGG	ACYTCNCCDATRTTRCANGTRAA	2048	768	0.245902	14.75	64.2	94	3	148	QADYNVI	NMDPNQV	CARGCNGAYTAYAAYGTNAT	ACYTGRTTNGGRTCCATRTT	256	64	73.3	97.5	43.0601
Het_358	XP_024081490.1_160310_161417	546	2	137	310	KTHICQYC	YNAIAFPG	AARACNCAYATHTGYCARTAYTG	CCNGGRAANGCDATNGCRTTRTA	384	1536	0.134969	28.6667	68.9	100	102	331	HQTDKPY	GMEMPKA	CAYCARACNGAYAARCCNTA	GCYTTNGGCATYTCCATNCC	256	64	73	100	42.9009
Het_359	XP_014248480.1_2633803_2634736	834	2	28	297	EKMFWTDW	WPNGIALD	GARAARATGTTYTGGACNGAYTG	TCNARNGCDATNCCRTTNGGCCA	64	3072	0.1673	43	71.6	97	2	311	MDYDGRN	YWCDAKT	ATGGAYTAYGAYGGNMGNAA	GTYTTNGCRTCRCACCARTA	256	64	70.7	100	42.606
Het_360	XP_014245294.1_120377_121634	969	3	15	329	HLMKKPKY	YPFTDVEN	CAYYTNATGAARAARCCNAARTA	TTYTCNACRTCNGTRAANGGRTA	512	1024	0.353135	43.75	65.5	98	7	350	ERPKKFQ	ITNPVRE	GARMGNCCNAARAARTTYCA	TCNCKNACNGGRTTNGTDAT	512	3072	65.8	95	42.5616
Het_361	XP_024085530.1_106783_107793	399	5	129	253	LRPEGDFE	FERPKPEG	YTNMGNCCNGARGGNGAYTTYGA	CCYTCNGGYTTNGGNCKYTCRAA	8192	2048	0.444444	21.3333	58.8	92	27	267	TKGERAP	APIVKHP	ACNAARGGNGARMGNGCNCC	GGRTGYTTNACDATNGGNGC	2048	768	61	91.5	42.358
Het_362	XP_014241668.1_2918363_2919733	1284	2	38	457	LHQWNAYQ	DYICYVCG	YTNCAYCARTGGAAYGCNTAYCA	CCRCANACRTARCADATRTARTC	512	384	0.404358	62	68	97	30	529	CAPCQQH	QYNWIPQ	TGYGCNCCNTGYCARCARCA	TGNGGDATCCARTTRTAYTG	256	96	71.3	100	42.3274
Het_363	XP_014239172.1_55868_56504	555	2	18	194	CPMNFYQP	YKCECLPG	TGYCCNATGAAYTTYTAYCARCC	CCNGGNARRCAYTCRCAYTTRTA	128	1024	0.0588235	17.3333	68.5	100	1	204	KCPPGQY	GQHCEIN	AARTGYCCNCCNGGNCARTA	TTDATYTCRCARTGYTGNCC	512	192	71.7	100	42.1546
Het_364	XP_014258500.1_2114457_2115099	573	2	22	204	LRPDYPQE	HDIQGWMF	YTNMGNCCNGAYTAYCCNCARGA	AACATCCANCCYTGDATRTCRTG	8192	96	0.147727	31	69.3	100	8	216	EMKEKII	YWMLFAH	GARATGAARGARAARATHAT	TGNGCRAANARCATCCARTA	48	128	69.5	100	42.1533
Het_365	XP_014243158.1_1437874_1438444	504	2	9	168	RITAMFED	KDENDNYP	MGNATHACNGCNATGTTYGARGA	GGRTARTTRTCRTTYTCRTCYTT	1536	128	0.25	27.3333	70.9	100	1	176	EMMDVHY	QFGERTI	GARATGATGGAYGTNCAYTA	ATNGTNCKYTCNCCRAAYTG	32	1024	71.3	96.5	42.0288
Het_366	XP_014249461.1_550183_551980	1578	2	72	589	QAVKIKEG	AMDMDGTL	CARGCNGTNAARATHAARGARGG	ARNGTNCCRTCCATRTCCATNGC	768	512	0.468	113.667	64.7	97	1	630	MATDGQI	TNLVWEI	ATGGCNACNGAYGGNCARAT	ATYTCCCANACNARRTTNGT	256	512	68	100	41.979
Het_367	XP_014239862.1_2109280_2111235	972	4	19	334	SDFTGWTY	FWLKYIKY	WSNGAYTTYACNGGNTGGACNTA	TAYTTDATRTAYTTNARCCARAA	4096	384	0.536424	68.4	61	91	6	363	ELDKYWK	ACLIHHP	GARYTNGAYAARTAYTGGAA	GGRTGRTGDATNARRCANGC	128	768	66	89.5	41.9356
Het_368	XP_014244000.1_1254004_1254468	348	2	16	123	RPGTAKFN	DWEYPAFR	MGNCCNGGNACNGCNAARTTYAA	CKRAANGCNGGRTAYTCCCARTC	8192	512	0.019802	6.33333	69.9	100	6	137	VCYYTNW	DKDNYAQ	GTNTGYTAYTAYACNAAYTG	TGNGCRTARTTRTCYTTRTC	256	128	74	96.5	41.9125
Het_369	XP_014251829.1_409388_411029	1329	3	87	521	YATPPQQI	PKEMDPVM	TAYGCNACNCCNCCNCARCARAT	ATNACNGGRTCCATYTCYTTNGG	2048	512	0.455189	90	63	98	27	531	HMELHAI	WKGAAIL	CAYATGGARYTNCAYGCNAT	ARDATNGCNGCNCCYTTCCA	256	768	63.8	92.5	41.9031
Het_370	XP_014260844.1_1824012_1824653	501	2	15	173	GSNMDKIY	IWPGYNKL	GGNWSNAAYATGGAYAARATHTA	ARYTTRTTRTANCCNGGCCADAT	1536	768	0.0789474	10	67.8	97	2	184	QHPNIVT	QKMNFTE	CARCAYCCNAAYATHGTNAC	TCNGTRAARTTCATYTTYTG	384	64	74.4	100	41.6958
Het_371	XP_014248215.1_254418_255201	543	2	20	192	FTQIRPWA	YIYWTDLQ	TTYACNCARATHMGNCCNTGGGC	TGNARRTCNGTCCARTADATRTA	1536	768	0.10241	16.6667	65.1	100	11	207	FDYADNK	EKHTGAN	TTYGAYTAYGCNGAYAAYAA	TTNGCNCCNGTRTGYTTYTC	128	512	73.4	100	41.6907
Het_372	XP_024082131.1_333182_333718	369	2	78	192	NWELPKFM	KQYFRELP	AAYTGGGARYTNCCNAARTTYAT	GGNARYTCNCKRAARTAYTGYTT	512	2048	0.231481	8.33333	69	100	65	209	IMEKHCP	ETFIAIF	ATHATGGARAARCAYTGYCC	AADATNGCDATRAANGTYTC	48	576	70.3	100	41.6773
Het_373	XP_014248286.1_209233_210421	381	4	18	136	VMKSNNAE	DGQEIEPR	GTNATGAARWSNAAYAAYGCNGA	CKNGGYTCDATYTCYTGNCCRTC	2048	1536	0.366071	14	59.8	92.5	5	152	TKLNYLF	FPEDENI	ACNAARYTNAAYTAYYTNTT	ATRTTYTCRTCYTCNGGRAA	2048	128	64.4	94.5	41.3525
Het_374	XP_024084698.1_2690888_2691471	450	2	43	184	MFGKDTNH	WKQDLCMV	ATGTTYGGNAARGAYACNAAYCA	ACCATRCANARRTCYTGYTTCCA	256	128	0.385185	14.6667	74.1	97	14	197	MMKVDGY	ECTGYSI	ATGATGAARGTNGAYGGNTA	ATNSWRTANCCNGTRCAYTC	64	2048	65.7	100	41.1909
Het_375	XP_024083988.1_940238_941053	504	2	26	185	KYQEYQKD	WQKKHMRL	AARTAYCARGARTAYCARAARGA	ARNCKCATRTGYTTYTTYTGCCA	128	256	0.0457516	27.6667	68.5	97	18	194	EIHTEAT	QNMIFAT	GARATHCAYACNGARGCNAC	GTNGCRAADATCATRTTYTG	384	96	69	100	40.9354
Het_376	XP_014255488.1_1200517_1201191	495	2	31	187	AFTEIMQM	DIMCARPT	GCNTTYACNGARATHATGCARAT	GTNGGNCKNGCRCACATDATRTC	384	1536	0.186667	15.3333	71	100	18	214	LMTEIAD	AEQEEQK	YTNATGACNGARATHGCNGA	TTYTGYTCYTCYTGYTCNGC	768	128	64.7	100	40.9198
Het_377	XP_014243102.1_1348617_1349220	480	2	23	174	KLNGFEYP	FGNLVEVY	AARYTNAAYGGNTTYGARTAYCC	TANACYTCNACNARRTTNCCRAA	1024	4096	0.398601	32.3333	63.6	100	8	184	LVEYNCP	QGKNCGY	YTNGTNGARTAYAAYTGYCC	TANCCRCARTTYTTNCCYTG	512	256	70.2	100	40.8764
Het_378	XP_014241441.1_1422173_1423112	762	2	24	269	KAVTEMNG	EQKQMLGE	AARGCNGTNACNGARATGAAYGG	TCNCCNARCATYTGYTTYTGYTC	512	512	0.129707	33.6667	67.8	100	9	299	KGFGFVC	EIDNADL	AARGGNTTYGGNTTYGTNTG	ARRTCNGCRTTRTCDATYTC	512	384	65.7	100	40.8336
Het_379	XP_024081429.1_1667601_1668240	510	2	34	195	AWLDQMEK	EDHVNQNK	GCNTGGYTNGAYCARATGGARAA	TTRTTYTGRTTNACRTGRTCYTC	256	256	0.16129	32.3333	73.4	97	21	210	QWNSYQE	KEAMERD	CARTGGAAYWSNTAYCARGA	TCNCKYTCCATNGCYTCYTT	256	256	63.2	100	40.8239
Het_380	XP_014248215.1_252909_253751	480	2	21	172	WKCDHEND	CFGDLFTC	TGGAARTGYGAYCAYGARAAYGA	CANGTRAANARRTCNCCRAARCA	64	2048	0.0482759	9	67.5	100	12	180	ANGRCIF	DNGNCIP	GCNAAYGGNMGNTGYATHTT	GGDATRCARTTNCCRTTRTC	1536	192	68.4	100	40.8028
Het_381	XP_014241118.1_676798_677824	711	2	60	288	AFDQKFTW	KNVQEKYL	GCNTTYGAYCARAARTTYACNTG	ARRTAYTTYTCYTGNACRTTYTT	512	512	0.315068	50.3333	70.4	94	15	297	LKWIFVG	QIMDLYE	YTNAARTGGATHTTYGTNGG	TCRTANARRTCCATDATYTG	384	192	70.4	96.5	40.7023
Het_382	XP_024081170.1_2261986_2262610	507	2	31	191	WTRHQAFE	MEPLKKRQ	TGGACNMGNCAYCARGCNTTYGA	TGNCKYTTYTTNARNGGYTCCAT	1024	2048	0.0649351	16.6667	64.9	100	8	202	WIQEKKY	EKNKEAF	TGGATHCARGARAARAARTA	AANGCYTCYTTRTTYTTYTC	48	128	73.3	96.5	40.6932
Het_383	XP_014261988.1_1387449_1388438	714	2	73	302	FCKVFGNC	EMFVAVFC	TTYTGYAARGTNTTYGGNAAYTG	CARAANACNGCNACRAACATYTC	512	512	0.112108	24.6667	65.7	100	63	330	DDKLYNM	GYTFLND	GAYGAYAARYTNTAYAAYAT	TCRTTNARRAANGTRTANCC	256	1024	68	100	40.645
Het_384	XP_024083475.1_671902_672464	375	2	36	152	EDTYAVGM	NIMFFSQK	GARGAYACNTAYGCNGTNGGNAT	TTYTGNSWRAARAACATDATRTT	2048	768	0.136364	12.6667	65.3	100	19	163	ATDQGCK	FINCVEL	GCNACNGAYCARGGNTGYAA	ARYTCNACRCARTTDATRAA	512	384	72.5	96.5	40.4811
Het_385	XP_014243312.1_300628_301723	876	2	88	371	GPTGFQPY	QFAKLYEH	GGNCCNACNGGNTTYCARCCNTA	TGYTCRTANARYTTNGCRAAYTG	4096	1024	0.385185	63	64.6	100	11	381	HTRAWLK	NDKYLVG	CAYACNMGNGCNTGGYTNAA	CCNACNARRTAYTTRTCRTT	2048	512	64.4	100	40.438
Het_386	XP_024083556.1_534484_535161	591	2	24	212	FLVIGPQK	NPVEIMDQ	TTYYTNGTNATHGGNCCNCARAA	TGRTCCATDATYTCNACNGGRTT	6144	384	0.120879	14.3333	68.7	97	14	221	HNKTCDQ	QKFLKIV	CAYAAYAARACNTGYGAYCA	ACDATYTTNARRAAYTTYTG	128	384	71.5	96.5	40.368
Het_387	XP_014243372.1_1402961_1403881	378	2	107	224	QVAIVTDE	HYFTPVQC	CARGTNGCNATHGTNACNGAYGA	CAYTGNACNGGNGTRAARTARTG	3072	1024	0.108108	21	68.2	100	23	236	VGTCMLE	YKNPADY	GTNGGNACNTGYATGYTNGA	TARTCNGCNGGRTTYTTRTA	1024	256	68.2	96.5	40.3367
Het_388	XP_014248215.1_259524_259979	357	2	10	120	EKQFRCAK	DCPNGADE	GARAARCARTTYMGNTGYGCNAA	TCRTCNGCNCCRTTNGGRCARTC	1024	1024	0.0769231	13.3333	65.4	100	2	129	IAPNQCD	EGCDLAQ	ATHGCNCCNAAYCARTGYGA	TGNGCNARRTCRCANCCYTC	384	1024	71.4	96.5	40.2363
Het_389	XP_024082800.1_1459957_1460503	357	6	11	121	ENMGISVQ	WGNHHFFR	GARAAYATGGGNATHWSNGTNCA	CKRAARAARTGRTGRTTNCCCCA	3072	256	0.413462	15.8571	58.2	97	3	129	QQERQEA	VNCPKSS	CARCARGARMGNCARGARGC	SWNSWYTTNGGRCARTTNAC	256	8192	48.2	85.5	40.1244
Het_390	XP_014258727.1_1071352_1071940	393	2	55	177	VAHEKGKI	QYYFLVPT	GTNGCNCAYGARAARGGNAARAT	GTNGGNACNARRAARTARTAYTG	1024	2048	0.0344828	9.33333	65.2	100	7	186	QEGAFEN	KIRDVTF	CARGARGGNGCNTTYGARAA	AANGTNACRTCNCKDATYTT	256	1536	67.9	100	40.0766
Het_391	XP_014259672.1_222088_222532	345	3	18	124	EFLDLKKN	NQQNLGTI	GARTTYYTNGAYYTNAARAARAA	ATNGTNCCNARRTTYTGYTGRTT	2048	2048	0.41	18.25	58.3	92	10	137	EPWHADI	CTEIIEY	GARCCNTGGCAYGCNGAYAT	TAYTCDATDATYTCNGTRCA	128	288	70.3	97.5	40.02
Het_392	XP_014239722.1_1981456_1982113	561	2	27	205	PKRAAYNE	FPLFIDPT	CCNAARMGNGCNGCNTAYAAYGA	GTNGGRTCDATRAANARNGGRAA	4096	3072	0.168605	42.3333	58.4	97	17	213	DYYFINK	GQANKWI	GAYTAYTAYTTYATHAAYAA	ATCCAYTTRTTNGCYTGNCC	96	128	74.1	100	40.0156
Het_393	XP_014250609.1_2053157_2053850	573	2	17	199	GLKGDNET	WFFVHPIE	GGNYTNAARGGNGAYAAYGARAC	TCDATNGGRTGNACRAARAACCA	2048	384	0.357955	36.3333	67.2	97	4	210	QWGAVGD	DIFKTVA	CARTGGGGNGCNGTNGGNGA	GCNACNGTYTTRAADATRTC	512	384	69	96.5	39.9073
Het_394	XP_024081965.1_1043199_1043795	408	2	15	142	MKDFPIND	MEHMKNFR	ATGAARGAYTTYCCNATHAAYGA	CKRAARTTYTTCATRTGYTCCAT	192	64	0.0413223	9	73.2	94	7	150	TVNDYNP	HQHEQLR	ACNGTNAAYGAYTAYAAYCC	CKNARYTGYTCRTGYTGRTG	256	512	65.2	100	39.884
Het_395	XP_014251208.1_514607_515111	378	2	29	146	IHEKKYGD	KIWLLYAH	ATHCAYGARAARAARTAYGGNGA	TGNGCRTANARNARCCADATYTT	384	3072	0.153153	12	64.4	97	19	154	KTADIYK	FEIRHKN	AARACNGCNGAYATHTAYAA	TTYTTRTGNCKDATYTCRAA	384	384	70.4	100	39.8069
Het_396	XP_024080907.1_2429478_2430155	369	2	88	202	DMGFEPQV	HGGVDQYD	GAYATGGGNTTYGARCCNCARGT	TCRTAYTGRTCNACNCCNCCRTG	256	1024	0.0555556	8.33333	66.2	100	55	214	PGRMIDM	IVDFKAG	CCNGGNMGNATGATHGAYAT	CCNGCYTTRAARTCNACDAT	768	384	69.3	96.5	39.7611
Het_397	XP_014252016.1_1403537_1404197	594	2	9	198	VGTPNAHN	WQGGNHIA	GTNGGNACNCCNAAYGCNCAYAA	GCDATRTGRTTNCCNCCYTGCCA	4096	384	0.0765027	19	67	97	1	212	HPVYCLN	KIHLYDV	CAYCCNGTNTAYTGYYTNAA	ACRTCRTANARRTGDATYTT	1024	384	66.9	100	39.7581
Het_398	XP_024083988.1_958814_960674	942	2	214	519	YKEAKDFH	KAHPDAVQ	TAYAARGARGCNAARGAYTTYCA	TGNACNGCRTCNGGRTGNGCYTT	256	2048	0.412752	75	69	97	144	529	NQIEEHK	KHWISVI	AAYCARATHGARGARCAYAA	ATNACNSWDATCCARTGYTT	96	768	66.1	93	39.7394
Het_399	XP_014239803.1_1800123_1800633	441	2	10	148	QLPENYIE	GHKKVLDA	CARYTNCCNGARAAYTAYATHGA	GCRTCNARNACYTTYTTRTGNCC	1536	2048	0.0909091	21.3333	64.1	100	1	156	IEGQQTD	MTHYQAF	ATHGARGGNCARCARACNGA	AANGCYTGRTARTGNGTCAT	384	128	73.2	93	39.663
Het_400	XP_024081126.1_2818168_2819917	879	3	47	331	EPFGAGFV	TEAFAWPG	GARCCNTTYGGNGCNGGNTTYGT	CCNGGCCANGCRAANGCYTCNGT	2048	1024	0.701818	104.25	60.5	92	12	418	YPGLYID	GDCGTNM	TAYCCNGGNYTNTAYATHGA	ATRTTNGTNCCRCARTCNCC	1536	512	64.9	90.5	39.6128
Het_401	XP_014250612.1_2068961_2069687	402	2	26	151	YDLGTKMI	FIDEVHML	TAYGAYYTNGGNACNAARATGAT	ARCATRTGNACYTCRTCDATRAA	1024	384	0.12605	8	70	100	17	160	LKTTEME	VECFAFL	YTNAARACNACNGARATGGA	ARRAANGCRAARCAYTCNAC	512	512	64.7	96.5	39.5422
Het_402	XP_024080451.1_2792159_2792732	594	3	11	200	TEDGIFDG	FFQKYGTE	ACNGARGAYGGNATHTTYGAYGG	TCNGTNCCRTAYTTYTGRAARAA	768	512	0.376471	35.75	66.9	94	3	209	RAEVRGV	ACIEVMT	MGNGCNGARGTNMGNGGNGT	GTCATNACYTCDATRCANGC	8192	192	58.7	95	39.525
Het_403	XP_014244338.1_1158597_1159077	390	2	14	135	TKLCGAQI	IEAHLKEQ	ACNAARYTNTGYGGNGCNCARAT	TGYTCYTTNARRTGNGCYTCDAT	4096	1536	0.0521739	16.3333	63.4	94	6	152	CKYDTMP	YKDAGCR	TGYAARTAYGAYACNATGCC	CKRCANCCNGCRTCYTTRTA	64	512	72.7	100	39.4766
Het_404	XP_024081572.1_3228440_3228949	384	2	19	138	AMYGVDFH	KTHYQTKR	GCNATGTAYGGNGTNGAYTTYCA	CKYTTNGTYTGRTARTGNGTYTT	512	1024	0.0353982	11.3333	67.8	100	1	146	GQTPAEA	NTIEREP	GGNCARACNCCNGCNGARGC	GGYTCNCKYTCDATNGTRTT	1024	768	62.4	100	39.3689
Het_405	XP_024084974.1_237388_238116	363	2	110	222	YEALNPKG	QEAIDRFN	TAYGARGCNYTNAAYCCNAARGG	TTRAANCKRTCDATNGCYTCYTG	2048	1536	0.0943396	8	65.7	97	96	232	PMQKKYY	GAPQFVF	CCNATGCARAARAARTAYTA	AANACRAAYTGNGGNGCNCC	64	1024	67.7	100	39.3322
Het_406	XP_014243292.1_12021_12903	405	2	78	204	KLYCTFQD	FVGTAQYV	AARYTNTAYTGYACNTTYCARGA	ACRTAYTGNGCNGTNCCNACRAA	1024	2048	0.375	14.6667	66.8	100	39	232	VCDKRHI	GCVIYQM	GTNTGYGAYAARMGNCAYAT	ATYTGRTADATNACRCANCC	512	384	69.9	93	39.3271
Het_407	XP_014257027.1_2840122_2840926	684	2	13	232	VLATFICG	IFPWVDTG	GTNYTNGCNACNTTYATHTGYGG	CCNGTRTCNACCCANGGRAADAT	6144	768	0.257143	25.3333	66.7	94	3	266	AQVFPGT	TIVCGMD	GCNCARGTNTTYCCNGGNAC	TCCATNCCRCANACDATNGT	1024	384	67.8	100	39.2977
Het_408	XP_014262075.1_1378620_1379387	378	2	50	167	KIQRHEWA	EELTYDYN	AARATHCARMGNCAYGARTGGGC	TTRTARTCRTANGTNARYTCYTC	384	1024	0.0810811	9.33333	63.9	100	40	182	CPCKEKC	EGQPCKC	TGYCCNTGYAARGARAARTG	CAYTTRCANGGYTGNCCYTC	128	256	66.2	100	39.2891
Het_409	XP_024081965.1_1031654_1032491	732	2	25	260	VDNVEGEW	VKDIILTA	GTNGAYAAYGTNGARGGNGARTG	GCNGTNARDATDATRTCYTTNAC	1024	4608	0.0786026	21.3333	63.1	97	16	268	FQFPNNW	QGEMALE	TTYCARTTYCCNAAYAAYTG	TCNARNGCCATYTCNCCYTG	128	512	68.7	100	39.2693
Het_410	XP_014255924.1_367361_367964	444	2	12	151	LPAHQIVK	DMQNTHTP	YTNCCNGCNCAYCARATHGTNAA	GGNGTRTGNGTRTTYTGCATRTC	6144	256	0.0676692	17.3333	69.3	100	3	167	ENKPPVA	EGMYTFT	GARAAYAARCCNCCNGTNGC	GTRAANGTRTACATNCCYTC	512	128	66.6	93	39.1884
Het_411	XP_024081965.1_1022259_1022847	450	2	27	168	TEMIFENY	FAGDAKLK	ACNGARATGATHTTYGARAAYTA	TTNARYTTNGCRTCNCCNGCRAA	192	4096	0.177778	18.3333	65.5	100	14	197	RCGMVWF	PNTPIID	MGNTGYGGNATGGTNTGGTT	TCDATDATNGGNGTRTTNGG	256	1152	66.7	96.5	39.1627
Het_412	XP_014251656.1_330992_332093	891	2	25	313	AEIPHQQW	EQAMPTLI	GCNGARATHCCNCAYCARCARTG	ATNARNGTNGGCATNGCYTGYTC	768	2048	0.159574	33	70.1	94	16	342	AQCVACV	CEIVPEA	GCNCARTGYGTNGCNTGYGT	GCYTCNGGNACDATYTCRCA	512	384	62.4	100	38.9781
Het_413	XP_014255046.1_160730_161203	396	2	23	146	VPYVKAIE	FNSNDEHD	GTNCCNTAYGTNAARGCNATHGA	TCRTGYTCRTCRTTNSWRTTRAA	3072	1024	0.119658	13	56.9	100	1	154	MWQFAPN	AMDGELV	ATGTGGCARTTYGCNCCNAA	ACNARYTCNCCRTCCATNGC	64	512	71.6	100	38.9674
Het_414	XP_014242195.1_305023_305665	393	2	13	135	VVCALGNP	WPFQVANN	GTNGTNTGYGCNYTNGGNAAYCC	TTRTTNGCNACYTGRAANGGCCA	8192	512	0.267241	30.6667	61.8	97	5	151	CTRVNET	YMDEEPT	TGYACNMGNGTNAAYGARAC	GTNGGYTCYTCRTCCATRTA	1024	64	67.5	100	38.867
Het_415	XP_024083562.1_418543_418871	345	2	20	126	LLHDCIQI	KHQAKCNI	YTNYTNCAYGAYTGYATHCARAT	ATRTTRCAYTTNGCYTGRTGYTT	3072	256	0.34	5	65.5	100	2	134	FRLMADP	CKQYPII	TTYMGNYTNATGGCNGAYCC	ATDATNGGRTAYTGYTTRCA	1024	192	66.8	96.5	38.8319
Het_416	XP_014244078.1_461630_462305	381	2	53	171	KRLDQAFH	DDFIHYER	AARMGNYTNGAYCARGCNTTYCA	CKYTCRTARTGDATRAARTCRTC	4096	384	0.142857	12.6667	67.7	100	40	182	IKYEIWC	EEDSKKE	ATHAARTAYGARATHTGGTG	TCYTTYTTNSWRTCYTCYTC	72	512	60.3	100	38.8273
Het_417	XP_014248215.1_251438_251974	429	2	21	155	AVDWVGKK	FEDYIYWT	GCNGTNGAYTGGGTNGGNAARAA	GTCCARTADATRTARTCYTCRAA	1024	96	0.078125	12	68.6	97	7	163	EPIVRHD	DWNIKGI	GARCCNATHGTNMGNCAYGA	ATNCCYTTDATRTTCCARTC	1536	96	69.4	93	38.8094
Het_418	XP_014251830.1_410036_411029	630	2	22	223	NPHMELHA	QDHVAATF	AAYCCNCAYATGGARYTNCAYGC	AANGTNGCNGCNACRTGRTCYTG	512	2048	0.378238	47	63.8	97	6	241	IHPGSMY	DCGHAKT	ATHCAYCCNGGNWSNATGTA	GTYTTNGCRTGNCCRCARTC	1536	256	63.5	100	38.7794
Het_419	XP_014249699.1_4202770_4203327	420	2	23	154	ALQLGEDG	CMFCTYPK	GCNYTNCARYTNGGNGARGAYGG	TTNGGRTANGTRCARAACATRCA	8192	256	0.032	8.33333	62.1	100	11	162	YALIMMA	PIDEKQQ	TAYGCNYTNATHATGATGGC	TGYTGYTTYTCRTCDATNGG	192	192	65.9	100	38.7111
Het_420	XP_014258727.1_1082709_1083350	375	2	31	147	LEALCTNE	FNVVHIDC	YTNGARGCNYTNTGYACNAAYGA	CARTCDATRTGNACNACRTTRAA	8192	768	0.0363636	11.6667	61.7	100	6	174	DCITIIH	QNANTKC	GAYTGYATHACNATHATHCA	CAYTTNGTRTTNGCRTTYTG	432	256	65.9	100	38.6955
Het_421	XP_014239172.1_58723_59265	360	2	50	161	TEPVLYQG	YVAFDQAG	ACNGARCCNGTNYTNTAYCARGG	CCNGCYTGRTCRAANGCNACRTA	4096	1024	0.047619	12.3333	63.4	100	37	169	VTNEIQK	NTATCSF	GTNACNAAYGARATHCARAA	AANSWRCANGTNGCNGTRTT	384	4096	64	100	38.6607
Het_422	XP_014256945.1_210240_210690	399	2	12	136	VGAMIGTK	IKLPEQGA	GTNGGNGCNATGATHGGNACNAA	GCNCCYTGYTCNGGNARYTTDAT	3072	3072	0.186441	10.6667	62.7	100	3	154	TYLYIPN	DETTVHI	ACNTAYYTNTAYATHCCNAA	ATRTGNACNGTNGTYTCRTC	1536	512	64.8	100	38.6425
Het_423	XP_014242297.1_1804856_1805393	453	2	12	154	GDQRDKHM	EPVWTPHN	GGNGAYCARMGNGAYAARCAYAT	TTRTGNGGNGTCCANACNGGYTC	1024	1024	0.294118	23.6667	67.1	97	2	163	VCCWYMD	PAEDMQC	GTNTGYTGYTGGTAYATGGA	CAYTGCATRTCYTCNGCNGG	32	128	76	86	38.627
Het_424	XP_014245581.1_1695_2227	357	4	18	128	FAQFSQEI	PFEVRYNP	TTYGCNCARTTYWSNCARGARAT	GGRTTRTANCKNACYTCRAANGG	2048	2048	0.144231	6.2	54	95.5	5	136	ELLGHMP	HTQTVEI	GARYTNYTNGGNCAYATGCC	ATYTCNACNGTYTGNGTRTG	1024	512	62.5	91	38.5188
Het_425	XP_014258728.1_1073532_1073950	348	2	14	121	ALNDVEFG	TFGTSQDP	GCNYTNAAYGAYGTNGARTTYGG	GGRTCYTGNSWNGTNCCRAANGT	2048	8192	0.029703	9.33333	56.8	100	6	129	VDFFEHC	DGIIMVD	GTNGAYTTYTTYGARCAYTG	TCNACCATDATDATNCCRTC	128	288	69.9	100	38.3966
Het_426	XP_014251117.1_316669_317278	549	2	18	192	NMGAKNHG	FTNNGATA	AAYATGGGNGCNAARAAYCAYGG	GCNGTNGCNCCRTTRTTNGTRAA	256	2048	0.172619	21.6667	60	100	10	201	KNGKRVQ	KFIHEVD	AARAAYGGNAARMGNGTNCA	TCNACYTCRTGDATRAAYTT	1024	192	68.8	96.5	38.3634
Het_427	XP_024080936.1_876837_877300	375	3	18	134	GRQGIIME	EYICKATN	GGNMGNCARGGNATHATHATGGA	TTNGTNGCYTTRCADATRTAYTC	2304	768	0.209091	13.25	67.8	96	2	146	SNKHGEA	ATTKAKL	WSNAAYAARCAYGGNGARGC	ARYTTNGCYTTNGTNGTNGC	1024	2048	56.2	92.5	38.2556
Het_428	XP_014243234.1_1385378_1385974	375	2	10	126	TYVGEICE	ACDEPPQV	ACNTAYGTNGGNGARATHTGYGA	ACYTGNGGNGGYTCRTCRCANGC	1536	1024	0.17757	28.3333	66.8	94	2	197	GFMEAPI	PYMILII	GGNTTYATGGARGCNCCNAT	ATDATNARDATCATRTANGG	256	576	63.4	100	38.253
Het_429	XP_014255745.1_594085_594599	348	2	9	116	VPCRKEGD	KNLTEPEP	GTNCCNTGYMGNAARGARGGNGA	GGYTCNGGYTCNGTNARRTTYTT	4096	2048	0.00990099	6.33333	60.6	100	1	126	CHINGEY	KVLDDGV	TGYCAYATHAAYGGNGARTA	ACNCCRTCRTCNARNACYTT	192	1024	65.8	100	38.2375
Het_430	XP_014250925.1_24123_24694	387	2	52	172	SICWLVNQ	EGNKFEVL	WSNATHTGYTGGYTNGTNAAYCA	ARNACYTCRAAYTTRTTNCCYTC	6144	1024	0.263158	23.3333	63	97	44	182	ENLHCFP	NAALFTE	GARAAYYTNCAYTGYTTYCC	TCNGTRAANARNGCNGCRTT	256	2048	64.2	100	38.1191
Het_431	XP_014241470.1_3024737_3025437	570	2	14	195	ENGIKPVF	ENIIEKID	GARAAYGGNATHAARCCNGTNTT	TCDATYTTYTCDATDATRTTYTC	1536	432	0.182857	25	64.3	94	1	211	HLMGTFY	DWEFEEA	CAYYTNATGGGNACNTTYTA	GCYTCYTCRAAYTCCCARTC	512	32	69.1	96.5	38.0851
Het_432	XP_014260195.1_351283_351829	447	2	16	156	PITNEWKD	CDGWSYLG	CCNATHACNAAYGARTGGAARGA	CCNARRTANSWCCANCCRTCRCA	384	4096	0.436508	40.6667	63.7	97	1	166	GYDRGEC	EVYDPVT	GGNTAYGAYMGNGGNGARTG	GTNACNGGRTCRTANACYTC	1024	512	65	96.5	38.0586
Het_433	XP_024086475.1_440478_441052	483	2	21	173	YITKVKAQ	FDRAVVMK	TAYATHACNAARGTNAARGCNCA	TTCATNACNACNGCNCKRTCRAA	1536	2048	0.0547945	8.33333	62.6	100	6	189	SMLDVEC	ETVNLMA	WSNATGYTNGAYGTNGARTG	GCCATNARRTTNACNGTYTC	2048	512	62.8	100	38.0323
Het_434	XP_024082712.1_1306885_1307748	561	2	22	200	YFGAVCEE	PCTYNEDC	TAYTTYGGNGCNGTNTGYGARGA	CARTCYTCRTTRTANGTRCANGG	1024	512	0.337209	26.3333	68	94	3	227	FKADVTT	QTQDKTE	TTYAARGCNGAYGTNACNAC	TCNGTYTTRTCYTGNGTYTG	512	256	65	96.5	38.0157
Het_435	XP_014257066.1_2886477_2887477	750	2	31	272	NIPFFTAW	GYAACMFS	AAYATHCCNTTYTTYACNGCNTG	SWRAACATRCANGCNGCRTANCC	1536	2048	0.4	73	62.7	94	13	348	FYGMVME	PIPWMLQ	TTYTAYGGNATGGTNATGGA	TGNARCATCCANGGDATNGG	64	384	69	93	38.0058
Het_436	XP_014254214.1_2302327_2302807	348	2	21	128	EHFFREAY	NGVIDKGE	GARCAYTTYTTYMGNGARGCNTA	TCNCCYTTRTCDATNACNCCRTT	1024	1536	0.0891089	7	62.3	100	8	154	SKAETKE	DQHVTEL	WSNAARGCNGARACNAARGA	ARYTCNGTNACRTGYTGRTC	2048	512	63	100	37.9704
Het_437	XP_014255074.1_459860_460400	432	2	10	145	EGKTHLVW	TDEPHGGL	GARGGNAARACNCAYYTNGTNTG	ARNCCNCCRTGNGGYTCRTCNGT	4096	4096	0.116279	23.3333	62.6	97	1	167	DPGDKEY	AGVQYTL	GAYCCNGGNGAYAARGARTA	ARNGTRTAYTGNACNCCNGC	256	2048	67.4	96.5	37.9354
Het_438	XP_014240060.1_403232_404032	378	2	11	128	RLLKDFQI	AYAKFKIN	MGNYTNYTNAARGAYTTYCARAT	TTDATYTTRAAYTTNGCRTANGC	8192	768	0.396396	26.6667	61	97	3	136	KKGRVME	KIKTEYD	AARAARGGNMGNGTNATGGA	TCRTAYTCNGTYTTDATYTT	512	192	68	96.5	37.7623
Het_439	XP_014250862.1_747631_748056	360	2	9	120	TQKFLMQF	EFNAIFRR	ACNCARAARTTYYTNATGCARTT	CKNCKRAADATNGCRTTRAAYTC	512	3072	0.12381	15.3333	61	100	1	134	ETYNTDE	FPPEVVE	GARACNTAYAAYACNGAYGA	TCNACNACYTCNGGNGGRAA	256	1024	62.2	100	37.6423
Het_440	XP_014239761.1_1494987_1495412	411	2	16	144	DGRDMIYP	AQRKRAHG	GAYGGNMGNGAYATGATHTAYCC	CCRTGNGCNCKYTTNCKYTGNGC	768	8192	0.311475	17.3333	55.3	100	8	152	TVRVKQE	ITWFPEG	ACNGTNMGNGTNAARCARGA	CCYTCNGGRAACCANGTDAT	2048	192	67.6	100	37.6171
Het_441	XP_014258385.1_2191848_2192424	480	2	46	197	FEKNGTHC	THCKERQP	TTYGARAARAAYGGNACNCAYTG	GGYTGNCKYTCYTTRCARTGNGT	512	1024	0.586207	24.3333	70.6	91	33	205	LAVEEPY	KDFLYRT	YTNGCNGTNGARGARCCNTA	GTNCKRTANARRAARTCYTT	2048	1024	64	96.5	37.5947
Het_442	XP_014242733.1_1322289_1322815	348	2	40	147	TMNHIFFN	KNELGGTI	ACNATGAAYCAYATHTTYTTYAA	ATNGTNCCNCCNARYTCRTTYTT	192	4096	0.168317	20.3333	64.8	94	29	163	IIGNTGD	IFHETRH	ATHATHGGNAAYACNGGNGA	TGNCKNGTYTCRTGRAADAT	1152	768	63.7	100	37.5925
Het_443	XP_014243363.1_425534_426334	354	4	24	133	PTVEKEVD	KKMLAKEA	CCNACNGTNGARAARGARGTNGA	GCYTCYTTNGCNARCATYTTYTT	2048	512	0.524272	25	57.8	88	16	142	FRVQLFE	IDELMFS	TTYMGNGTNCARYTNTTYGA	SWRAACATNARYTCRTCDAT	2048	768	59.2	93	37.5481
Het_444	XP_014241575.1_1892994_1893489	345	2	43	149	LKSETNDY	EIGETVKR	YTNAARWSNGARACNAAYGAYTA	CKYTTNACNGTYTCNCCDATYTC	8192	3072	0.13	16.3333	60.5	94	33	163	AYETEMV	EFNTIEK	GCNTAYGARACNGARATGGT	TTYTCDATNGTRTTRAAYTC	128	192	71.1	96.5	37.3804
Het_445	XP_014239596.1_376293_377493	747	2	109	349	VTLAAYEC	MVGYFVIS	GTNACNYTNGCNGCNTAYGARTG	SWDATNACRAARTANCCNACCAT	8192	3072	0.333333	51	60.2	94	101	362	YLGPHIA	AQNYHKR	TAYYTNGGNCCNCAYATHGC	CKYTTRTGRTARTTYTGNGC	1536	256	67.5	96.5	37.2853
Het_446	XP_014248215.1_248380_249301	744	2	43	282	KCIDVDEC	YWVDSKLN	AARTGYATHGAYGTNGAYGARTG	TTNARYTTNSWRTCNACCCARTA	384	4096	0.214592	46	61.8	94	30	292	CFNGYVV	ETIKQDG	TGYTTYAAYGGNTAYGTNGT	CCRTCYTGYTTDATNGTYTC	256	192	69.8	93	37.2564
Het_447	XP_014239374.1_754993_755543	471	2	24	172	GWLTVRNQ	DQPANPSE	GGNTGGYTNACNGTNMGNAAYCA	TCNSWNGGRTTNGCNGGYTGRTC	8192	8192	0.197183	24	57	100	3	185	NGEFVYH	AVVTIDV	AAYGGNGARTTYGTNTAYCA	ACRTCDATNGTNACNACNGC	256	1536	63.6	100	37.1921
Het_448	XP_024081284.1_3992169_3992832	534	2	16	185	RLKKMEED	NEELEALK	MGNYTNAARAARATGGARGARGA	TTNARNGCYTCNARYTCYTCRTT	1024	4096	0.0613497	10.3333	56.1	100	8	205	LEKVQFD	QQELRTK	YTNGARAARGTNCARTTYGA	TTNGTNCKNARYTCYTGYTG	512	2048	65.8	100	37.1671
Het_449	XP_014258727.1_1075604_1076250	399	2	63	187	DSITGEHN	GKACLENL	GAYWSNATHACNGGNGARCAYAA	ARRTTYTCNARRCANGCYTTNCC	6144	4096	0.254237	17.3333	59.5	100	4	220	AGEAGHY	EVQIVVM	GCNGGNGARGCNGGNCAYTA	ATNACNACDATYTGNACYTC	1024	768	61.3	100	37.0659
Het_450	XP_024083475.1_672522_673098	402	2	38	163	PELWIAIF	EYYVHRAN	CCNGARYTNTGGATHGCNATHTT	TTNGCNCKRTGNACRTARTAYTC	2304	2048	0.0252101	7.33333	63.8	100	5	185	DFSTPYY	DVATGVQ	GAYTTYWSNACNCCNTAYTA	TGNACNCCNGTNGCNACRTC	2048	2048	58	100	37.0605
Het_451	XP_014258727.1_1076937_1077360	357	2	11	121	MTQQTPFV	EEPVAQTT	ATGACNCARCARACNCCNTTYGT	GTNGTYTGNGCNACNGGYTCYTC	512	2048	0.153846	13.3333	60.1	100	2	134	WFYYLCE	CALCPTR	TGGTTYTAYTAYYTNTGYGA	CKNGTNGGRCANARNGCRCA	128	4096	60.8	100	36.985
Het_452	XP_024086320.1_342787_343300	411	2	27	155	YCNGLMDH	WAPLIAGC	TAYTGYAAYGGNYTNATGGAYCA	CANCCNGCDATNARNGGNGCCCA	512	6144	0.478992	18	63.6	100	2	180	PLDVVKI	TKMQSKR	CCNYTNGAYGTNGTNAARAT	CKYTTNSWYTGCATYTTNGT	2048	1024	56.6	100	36.9263
Het_453	XP_014251830.1_409388_409952	483	3	14	166	TQKRTAGD	PKEMDPVM	ACNCARAARMGNACNGCNGGNGA	ATNACNGGRTCCATYTCYTTNGG	8192	512	0.569444	31.25	61.4	92	5	176	SFTANKP	WKGAAIL	WSNTTYACNGCNAAYAARCC	ARDATNGCNGCNCCYTTCCA	2048	768	62.1	90.5	36.9133
Het_454	XP_024081619.1_3024744_3025437	552	2	18	193	VFVFDGKP	ENIIEKID	GTNTTYGTNTTYGAYGGNAARCC	TCDATYTTYTCDATDATRTTYTC	1024	432	0.189349	24.6667	60.1	94	10	209	LVENGIK	DWEFEEA	YTNGTNGARAAYGGNATHAA	GCYTCYTCRAAYTCCCARTC	1536	32	68.6	96.5	36.8425
Het_455	XP_024086080.1_149722_150176	345	2	11	117	DVLTLKKQ	KITEATPL	GAYGTNYTNACNYTNAARAARCA	ARNGGNGTNGCYTCNGTDATYTT	8192	6144	0.07	6	56.7	97	1	129	FLVTDHN	EGGHADV	TTYYTNGTNACNGAYCAYAA	ACRTCNGCRTGNCCNCCYTC	1024	512	67.4	100	36.8412
Het_456	XP_014260200.1_412614_413141	357	2	21	131	WVNTLPNI	QCPAMGLK	TGGGTNAAYACNYTNCCNAAYAT	TTNARNCCCATNGCNGGRCAYTG	2048	2048	0.330097	22.3333	62.9	94	4	166	DAFFVMN	FHVGSGC	GAYGCNTTYTTYGTNATGAA	CANCCNSWNCCNACRTGRAA	128	4096	62.3	100	36.7798
Het_457	XP_014244944.2_69063_69558	405	3	20	146	KKMSEEKV	DVTFYEVE	AARAARATGWSNGARGARAARGT	TCNACYTCRTARAANGTNACRTC	512	1024	0.325	21.75	53.1	92	12	157	YKCLIVM	YDFIPTV	TAYAARTGYYTNATHGTNAT	ACNGTNGGDATRAARTCRTA	768	384	70.9	90.5	36.7777
Het_458	XP_024082718.1_1322461_1322929	366	2	15	128	PLKVNEVF	IDLYGQAT	CCNYTNAARGTNAAYGARGTNTT	GTNGCYTGNCCRTANARRTCDAT	4096	3072	0.046729	12.3333	62.8	97	3	136	DDFNNAV	QATIVSH	GAYGAYTTYAAYAAYGCNGT	TGNSWNACDATNGTNGCYTG	128	6144	60.3	100	36.7482
Het_459	XP_014241521.1_1883271_1883725	408	2	11	138	LTDAVNKG	TDMSHQCR	YTNACNGAYGCNGTNAAYAARGG	CKRCAYTGRTGNSWCATRTCNGT	4096	2048	0.107438	15	59.2	100	2	146	PGNTAAI	IVETLIQ	CCNGGNAAYACNGCNGCNAT	TGDATNARNGTYTCNACDAT	2048	2304	60.5	100	36.7147
Het_460	XP_014247851.1_647342_647801	366	3	14	127	EPNLVTAY	HAMVILLT	GARCCNAAYYTNGTNACNGCNTA	GTNARNARDATNACCATNGCRTG	8192	6144	0.227723	19.75	59	98	6	156	RSACQVE	WFPQDIS	MGNWSNGCNTGYCARGTNGA	SWDATRTCYTGNGGRAACCA	8192	384	61.3	88	36.661
Het_461	XP_014243158.1_1424456_1425072	381	2	33	151	KAAFTVNQ	MAYRPAGA	AARGCNGCNTTYACNGTNAAYCA	GCNCCNGCNGGNCKRTANGCCAT	2048	4096	0.294643	26.3333	57.8	100	16	204	PGAVIIF	NYEPSHE	CCNGGNGCNGTNATHATHTT	TCRTGNSWNGGYTCRTARTT	2304	1024	60.5	100	36.6507
Het_462	XP_014258640.1_996449_997496	618	2	50	247	MVDDKTCV	WDLITGNC	ATGGTNGAYGAYAARACNTGYGT	CARTTNCCNGTDATNARRTCCCA	256	1536	0.104712	21.3333	64.4	97	16	294	VTICTEK	IWDLSNG	GTNACNATHTGYACNGARAA	CCRTTNSWNARRTCCCADAT	768	1536	60.9	96.5	36.648
Het_463	XP_024081429.1_1672667_1673330	360	3	63	174	NLLQWADY	KQKETIER	AAYYTNYTNCARTGGGCNGAYTA	CKYTCDATNGTYTCYTTYTGYTT	2048	768	0.333333	17.25	63.4	92	55	208	TAKVKLE	EPTGDKE	ACNGCNAARGTNAARYTNGA	TCYTTRTCNCCNGTNGGYTC	2048	512	63	88	36.6163
Het_464	XP_014250880.1_226822_227293	372	2	18	133	GAHTAGYA	CNHVRAIK	GGNGCNCAYACNGCNGGNTAYGC	TTDATNGCNCKNACRTGRTTRCA	4096	3072	0.119266	8.66667	57.2	100	9	150	QVHIIGH	CPYLGHR	CARGTNCAYATHATHGGNCA	CKRTGNCCNARRTANGGRCA	576	2048	62.5	100	36.5452
Het_465	XP_024081170.1_2260153_2260578	354	2	9	118	HKFFHDCK	FNMVRTLI	CAYAARTTYTTYCAYGAYTGYAA	ATNARNGTNCKNACCATRTTRAA	128	4096	0.0485437	10.3333	65.3	100	1	134	MLEASRE	QMNTTEK	ATGYTNGARGCNWSNMGNGA	TTYTCNGTNGTRTTCATYTG	8192	128	54.1	100	36.5109
Het_466	XP_014241645.1_2689708_2690527	495	2	34	190	GYEAVKHK	PCNEMNTN	GGNTAYGARGCNGTNAARCAYAA	TTNGTRTTCATYTCRTTRCANGG	1024	256	0.4	37.3333	65.8	91	22	264	LIVGQVE	KGIVYDT	YTNATHGTNGGNCARGTNGA	GTRTCRTANACDATNCCYTT	3072	384	66.3	93	36.3679
Het_467	XP_014241818.1_778453_778906	345	2	24	130	KSPNIIMD	GYFIQPTI	AARWSNCCNAAYATHATHATGGA	ATNGTNGGYTGDATRAARTANCC	2304	1536	0.19	16.6667	63.2	94	2	144	GKLILQA	DMVIARE	GGNAARYTNATHYTNCARGC	TCNCKNGCDATNACCATRTC	3072	768	60.9	100	36.3395
Het_468	XP_014258727.1_1066258_1066704	351	2	15	123	SLNLMQKK	QEEFSMRP	WSNYTNAAYYTNATGCARAARAA	GGNCKCATNSWRAAYTCYTCYTG	8192	2048	0.147059	17.6667	52.8	100	1	141	LNVEHAQ	NTQELPK	YTNAAYGTNGARCAYGCNCA	TTNGGNARYTCYTGNGTRTT	1024	1024	68.6	96.5	36.3138
Het_469	XP_014244418.1_338512_338965	381	2	12	130	KFKCKNQI	CPQPGSDE	AARTTYAARTGYAARAAYCARAT	TCRTCNSWNCCNGGYTGNGGRCA	128	8192	0.0982143	18	58.8	97	4	138	CSTPANN	YTNLCME	TGYWSNACNCCNGCNAAYAA	TCCATRCANARRTTNGTRTA	4096	256	61.7	100	36.2176
Het_470	XP_014250609.1_2047954_2048602	498	2	27	184	EPFAVAIH	NIFAKKVA	GARCCNTTYGCNGTNGCNATHCA	GCNACYTTYTTNGCRAADATRTT	3072	768	0.264901	31.6667	63.6	94	13	201	GAQWPGM	YIKDAAP	GGNGCNCARTGGCCNGGNAT	GGNGCNGCRTCYTTDATRTA	512	384	69	89.5	36.2163
Het_471	XP_014258451.1_2168119_2168631	414	2	10	139	VATMKIGE	PKYAFGSV	GTNGCNACNATGAARATHGGNGA	ACNSWNCCRAANGCRTAYTTNGG	1536	8192	0.243902	27.6667	64.2	97	1	160	KVIRGWD	TYTVTLK	AARGTNATHMGNGGNTGGGA	TTNARNGTNACNGTRTANGT	768	4096	58.7	96.5	36.1879
Het_472	XP_014260177.1_209281_209782	360	2	19	130	SDPVERMV	WNKVTACV	WSNGAYCCNGTNGARMGNATGGT	ACRCANGCNGTNACYTTRTTCCA	8192	512	0.153846	16	59.7	97	2	148	LCEDLEY	EQYGTMT	YTNTGYGARGAYYTNGARTA	GTCATNGTNCCRTAYTGYTC	1024	128	64.3	96.5	36.164
Het_473	XP_014256449.1_92769_93447	798	2	19	276	VSTDQQEV	CPNDCSGH	GTNWSNACNGAYCARCARGARGT	TGNCCNSWRCARTCRTTNGGRCA	4096	4096	0.394422	29	54.4	100	4	286	TSTAVHY	CYVGKCD	ACNWSNACNGCNGTNCAYTA	TCRCAYTTNCCNACRTARCA	8192	256	61.4	100	36.066
Het_474	XP_024082819.1_983609_984032	354	2	13	122	MQASIKEG	GQLKVTDM	ATGCARGCNWSNATHAARGARGG	ATRTCNGTNACYTTNARYTGNCC	1536	4096	0.359223	18.3333	58.7	97	2	130	PQICTTA	GIQHGKQ	CCNCARATHTGYACNACNGC	TGYTTNCCRTGYTGDATNCC	768	384	63.5	96.5	35.7539
Het_475	XP_014254214.1_2300788_2301244	378	2	12	129	KWVDINPE	CPQPAMLN	AARTGGGTNGAYATHAAYCCNGA	TTNARCATNGCNGGYTGNGGRCA	384	2048	0.0900901	16.3333	67.8	97	4	141	FFNLPKH	EPCSYLK	TTYTTYAAYYTNCCNAARCA	TTNARRTANSWRCANGGYTC	512	4096	58	93	35.7266
Het_476	XP_014251476.1_111427_111947	384	2	25	144	LGTKCTHY	DKYLPYDR	YTNGGNACNAARTGYACNCAYTA	CKRTCRTANGGNARRTAYTTRTC	4096	2048	0.185841	20.6667	60.8	94	1	164	MKVCDLG	DKIQLRP	ATGAARGTNTGYGAYYTNGG	GGNCKNARYTGDATYTTRTC	256	1536	64	96.5	35.7116
Het_477	XP_014253729.1_418952_419592	369	4	71	185	TEIYSECE	INLPKNVH	ACNGARATHTAYWSNGARTGYGA	TGNACRTTYTTNGGNARRTTDAT	3072	3072	0.175926	15.2	52.3	95.5	5	209	EALIHLA	PVQRERF	GARGCNYTNATHCAYYTNGC	AANCKYTCNCKYTGNACNGG	3072	4096	50.7	94.5	35.6626
Het_478	XP_024086009.1_6555312_6555777	354	2	19	128	NEIYDAEC	GYMTFTCE	AAYGARATHTAYGAYGCNGARTG	TCRCANGTRAANGTCATRTANCC	384	512	0.0776699	11	69.5	97	1	136	PKTMSVP	GKETKHK	CCNAARACNATGWSNGTNCC	TTRTGYTTNGTYTCYTTNCC	2048	256	52.7	96.5	35.5576
Het_479	XP_014248215.1_256319_257062	633	2	21	223	NSGKVCAC	THDVYWVD	AAYWSNGGNAARGTNTGYGCNTG	TCNACCCARTANACRTCRTGNGT	8192	512	0.112245	24	59.7	94	4	234	PCFVENG	DTIQKVS	CCNTGYTTYGTNGARAAYGG	SWNACYTTYTGDATNGTRTC	256	1536	67	93	35.3808
Het_480	XP_014247598.1_409325_410210	648	2	20	227	LIGHPADT	MPVDVVKS	YTNATHGGNCAYCCNGCNGAYAC	SWYTTNACNACRTCNACNGGCAT	6144	4096	0.38191	58.6667	56.2	94	2	279	LINVCDF	FPVNAIT	YTNATHAAYGTNTGYGAYTT	GTDATNGCRTTNACNGGRAA	768	768	70.2	89.5	35.3157
Het_481	XP_014250174.1_634838_635363	462	2	9	154	ADEHECPF	IQKQRLAF	GCNGAYGARCAYGARTGYCCNTT	AANGCNARNCKYTGYTTYTGDAT	512	6144	0.136691	14	64.4	100	1	164	VVLENSC	DGTRFTK	GTNGTNYTNGARAAYWSNTG	TTNGTRAANCKNGTNCCRTC	8192	2048	49.8	100	35.2442
Het_482	XP_014239673.1_544753_545240	348	2	34	141	EASAMLKA	QVKTLAPI	GARGCNWSNGCNATGYTNAARGC	ATNGGNGCNARNGTYTTNACYTG	8192	8192	0	3	49.2	97	13	153	ILKHDMP	MKIFIHI	ATHYTNAARCAYGAYATGCC	ATRTGDATRAADATYTTCAT	192	72	69.1	100	35.2383
Het_483	XP_014243187.1_1331055_1331538	345	2	35	141	VGYPNVGK	EDPGRPPT	GTNGGNTAYCCNAAYGTNGGNAA	GTNGGNGGNCKNCCNGGRTCYTC	4096	8192	0.15	11.6667	54.2	94	9	150	IDLFENI	EEFLNAY	ATHGAYYTNTTYGARAAYAT	TANGCRTTNARRAAYTCYTC	384	512	66.2	100	35.2343
Het_484	XP_014245843.1_3025036_3025578	375	4	19	135	VIQTPGFP	GFNITYEM	GTNATHCARACNCCNGGNTTYCC	ATYTCRTANGTDATRTTRAANCC	3072	768	0.537037	24.4	66.4	95.5	5	166	SEESCGG	AGNCYAS	WSNGARGARWSNTGYGGNGG	SWNGCRTARCARTTNCCNGC	8192	2048	42.8	85.5	35.0763
Het_485	XP_014239722.1_1975819_1976318	372	2	16	131	NDETTLFG	VMSEHLEK	AAYGAYGARACNACNYTNTTYGG	TTYTCNARRTGYTCNSWCATNAC	2048	4096	0.247706	25.6667	50.5	94	6	146	YMAYIKE	NQVPEMW	TAYATGGCNTAYATHAARGA	CACATYTCNGGNACYTGRTT	96	128	74.8	93	35.058
Het_486	XP_024085304.1_219536_220071	387	2	32	152	FHNFAADV	EEIKCCLQ	TTYCAYAAYTTYGCNGCNGAYGT	TGNARRCARCAYTTDATYTCYTC	512	768	0.0701754	14	63	97	21	169	KRRAELI	NCKQLLK	AARMGNMGNGCNGARYTNAT	TTNARNARYTGYTTRCARTT	8192	1024	53.4	100	35.0342
Het_487	XP_014257442.1_438020_438929	411	2	19	147	EAILCRNA	EELDISCN	GARGCNATHYTNTGYMGNAAYGC	TTRCANSWDATRTCNARYTCYTC	6144	6144	0.280992	31	51.1	100	8	218	KLNKKNI	GMYAFYK	AARYTNAAYAARAARAAYAT	TTRTARAANGCRTACATNCC	256	128	63.9	96.5	34.9946
Het_488	XP_014250027.1_949115_949512	345	2	14	120	CMDGYYGD	NTHGLKCD	TGYATGGAYGGNTAYTAYGGNGA	TCRCAYTTNARNCCRTGNGTRTT	256	2048	0.3	17	63.8	91	6	129	TTGPLCE	CKDNHYG	ACNACNGGNCCNYTNTGYGA	CCRTARTGRTTRTCYTTRCA	4096	64	68.4	89.5	34.9308
Het_489	XP_014251481.1_477075_477645	348	4	16	123	CVTELEDV	NGWGWRFT	TGYGTNACNGARYTNGARGAYGT	GTRAANCKCCANCCCCANCCRTT	2048	512	0.29703	14.6	57.8	98.5	3	160	KNQSSAA	VMCLLEP	AARAAYCARWSNWSNGCNGC	GGYTCNARNARRCACATNAC	8192	1024	39.9	94.5	34.9188
Het_490	XP_014241645.1_2690589_2691075	348	2	36	143	AIFCLAEN	PELHFSEF	GCNATHTTYTGYYTNGCNGARAA	AAYTCNSWRAARTGNARYTCNGG	3072	8192	0.207921	14.6667	52.6	94	4	155	PGMKRDC	ADMKNSV	CCNGGNATGAARMGNGAYTG	ACNSWRTTYTTCATRTCNGC	512	512	65.4	100	34.6884
Het_491	XP_014247424.1_2047761_2048662	633	2	87	289	DNAPKFTQ	NDNPPQFT	GAYAAYGCNCCNAARTTYACNCA	GTRAAYTGNGGNGGRTTRTCRTT	1024	512	0.0765306	26.6667	68	94	62	297	QADSPMG	QPSYHAT	CARGCNGAYWSNCCNATGGG	GTNGCRTGRTANSWNGGYTG	1024	2048	52.1	96.5	34.6423
Het_492	XP_024082847.1_405866_406330	405	2	24	150	QYTRAYED	MPQRHHSE	CARTAYACNMGNGCNTAYGARGA	TCNSWRTGRTGNCKYTGNGGCAT	2048	4096	0.341667	10.3333	58.6	94	3	186	IDGGYDG	FPVTTYE	ATHGAYGGNGGNTAYGAYGG	TCRTANGTNGTNACNGGRAA	384	1024	59.4	100	34.5721
Het_493	XP_014258581.1_465032_465714	345	2	95	201	VEDENDNN	DENDNNPY	GTNGARGAYGARAAYGAYAAYAA	TANGGRTTRTTRTCRTTYTCRTC	256	256	0.09	12.6667	59.8	100	69	209	LIVAVED	FVTELNS	YTNATHGTNGCNGTNGARGA	SWRTTNARYTCNGTNACRAA	3072	4096	58.7	93	34.5036
Het_494	XP_014245244.1_1671413_1671916	360	2	27	138	LRNMVLCH	YAGMALTN	YTNMGNAAYATGGTNYTNTGYCA	TTNGTNARNGCCATNCCNGCRTA	8192	4096	0.190476	15.3333	57.7	100	18	150	VVRQRAA	DGNNKAL	GTNGTNMGNCARMGNGCNGC	ARNGCYTTRTTRTTNCCRTC	8192	512	53.2	100	34.4173
Het_495	XP_014248252.1_988996_989748	642	2	14	219	HSNPIADH	TEEGKKVS	CAYWSNAAYCCNATHGCNGAYCA	SWNACYTTYTTNCCYTCYTCNGT	6144	4096	0.281407	30	55.7	94	3	230	LPQKRYY	GQKFLAV	YTNCCNCARAARMGNTAYTA	ACNGCNARRAAYTTYTGNCC	2048	1024	62.8	96.5	34.3115
Het_496	XP_024082718.1_1320154_1320847	399	2	81	205	GLKKDTWV	TKLDKMNE	GGNYTNAARAARGAYACNTGGGT	TCRTTCATYTTRTCNARYTTNGT	1024	512	0.322034	33	63.2	94	9	213	CHGRNVQ	NIQCSSH	TGYCAYGGNMGNAAYGTNCA	TGNSWNSWRCAYTGDATRTT	1024	6144	54.9	96.5	34.2869
Het_497	XP_014261712.1_3067213_3067822	366	2	47	160	ENNRIFTW	KGIIMAWG	GARAAYAAYMGNATHTTYACNTG	CCCCANGCCATDATDATNCCYTT	1536	288	0.428571	33	64.2	88	5	200	GDGRMGQ	IFAGYKQ	GGNGAYGGNMGNATGGGNCA	TGYTTRTANCCNGCRAADAT	1024	384	63.2	93	34.2344
Het_498	XP_014243286.1_198568_199304	543	2	22	194	LPPNTAFT	DMKVSDLK	YTNCCNCCNAAYACNGCNTTYAC	TTNARRTCNSWNACYTTCATRTC	8192	4096	0.23494	31.3333	51.3	100	13	214	PMTNLVT	AKPQLIE	CCNATGACNAAYYTNGTNAC	TCDATNARYTGNGGYTTNGC	1024	1536	60.6	96.5	34.1897
Het_499	XP_014244486.1_1382726_1383597	396	3	60	183	PHPFGGFY	CAFGLEVD	CCNCAYCCNTTYGGNGGNTTYTA	TCNACYTCNARNCCRAANGCRCA	2048	4096	0.606838	38.25	61	90	25	197	KGSFPFG	NEFRTIG	AARGGNWSNTTYCCNTTYGG	CCDATNGTNCKRAAYTCRTT	2048	768	56.7	88	34.1495
Het_500	XP_014243424.1_884182_884773	405	2	41	167	NKRPEGMA	VMCDRWDK	AAYAARMGNCCNGARGGNATGGC	TTRTCCCANCKRTCRCACATNAC	1024	256	0.275	19.6667	66.1	88	5	182	RDILEIE	IEDLKER	MGNGAYATHYTNGARATHGA	CKYTCYTTNARRTCYTCDAT	2304	768	58.7	96.5	34.1136
Het_501	XP_024082718.1_1323643_1323976	390	2	26	147	VINVYGKV	DEFNNAVV	GTNATHAAYGTNTAYGGNAARGT	ACNACNGCRTTRTTRAAYTCRTC	1536	512	0.615385	20.3333	61	97	3	158	LEYYMNG	KPLVDDQ	YTNGARTAYTAYATGAAYGG	TGRTCRTCNACNARNGGYTT	128	1024	64.8	86	34
Het_502	XP_014262214.1_1179396_1179900	357	2	19	129	ALDLGYKA	PYDNLNEV	GCNYTNGAYYTNGGNTAYAARGC	ACYTCRTTNARRTTRTCRTANGG	8192	1024	0.0769231	15	57	94	8	145	NILQNVA	PNLTRYG	AAYATHYTNCARAAYGTNGC	CCRTANCKNGTNARRTTNGG	768	4096	57.9	100	33.8835
Het_503	XP_014262145.1_1308235_1308753	519	4	27	191	IDIKGKGE	EANSDPAI	ATHGAYATHAARGGNAARGGNGA	ATNGCNGGRTCNSWRTTNGCYTC	1152	8192	0.540323	30	53.5	89.5	8	203	AVKELLD	DQIRAPL	GCNGTNAARGARYTNYTNGA	ARNGGNGCNCKDATYTGRTC	4096	3072	56.8	86	33.8703
Het_504	XP_014243123.1_240865_241537	366	2	27	140	IAAERHAQ	KQLGIERD	ATHGCNGCNGARMGNCAYGCNCA	TCNCKYTCDATNCCNARYTGYTT	6144	6144	0.149533	21.3333	55.9	100	4	154	LRKQLEE	QKADEQI	YTNMGNAARCARYTNGARGA	ATYTGYTCRTCNGCYTTYTG	4096	128	62.2	89.5	33.7118
Het_505	XP_014247676.1_1233955_1234387	369	2	14	128	QEILRVHG	THVPLVHV	CARGARATHYTNMGNGTNCAYGG	ACRTGNACNARNGGNACRTGNGT	6144	8192	0.037037	6.33333	49.1	100	1	137	HVIEKEK	DDFDLLP	CAYGTNATHGARAARGARAA	GGNARNARRTCRAARTCRTC	192	1024	59.4	100	33.5463
Het_506	XP_024081666.1_153254_154022	366	2	53	166	PKAIIFMQ	DGFRGFPA	CCNAARGCNATHATHTTYATGCA	GCNGGRAANCCNCKRAANCCRTC	576	4096	0.349057	26.6667	62.6	91	1	185	QFEDELG	EQLFQGL	CARTTYGARGAYGARYTNGG	ARNCCYTGRAANARYTGYTC	256	1024	58.8	93	33.2773
Het_507	XP_014243196.1_333483_334110	462	2	14	159	GENIYPPY	DVDVIPMT	GGNGARAAYATHTAYCCNCCNTA	GTCATNGGDATNACRTCNACRTC	1536	768	0.165468	28.6667	61.6	94	5	193	DSALFYA	NKNAAVI	GAYWSNGCNYTNTTYTAYGC	ATNACNGCNGCRTTYTTRTT	4096	512	56	93	33.1209
Het_508	XP_014241565.1_1307352_1307793	393	2	9	131	CMEKPTGK	PCNGNVSQ	TGYATGGARAARCCNACNGGNAA	TGNSWNACRTTNCCRTTRCANGG	512	8192	0.103448	23.3333	60.8	91	1	140	IKNQIHN	WILESVP	ATHAARAAYCARATHCAYAA	GGNACNSWYTCNARDATCCA	144	3072	60.3	93	33.1091
Het_509	XP_014241902.1_59456_60029	432	5	17	152	NACWELYC	QGFLIFHS	AAYGCNTGYTGGGARYTNTAYTG	SWRTGRAADATNARRAANCCYTG	512	6144	0.705426	18.1667	59.4	91	6	163	IHAGQAG	GTGSGFT	ATHCAYGCNGGNCARGCNGG	GTRAANCCNSWNCCNGTNCC	768	8192	44.4	81.5	33.0439
Het_510	XP_014246740.1_304779_305204	345	2	20	126	NYSEKPDD	KCLEAIIA	AAYTAYWSNGARAARCCNGAYGA	GCDATDATNGCYTCNARRCAYTT	2048	2304	0.27	12	57.1	91	6	137	RFGEHLD	EYVPELY	MGNTTYGGNGARCAYYTNGA	TANARYTCNGGNACRTAYTC	2048	1024	61.4	96.5	33.0419
Het_511	XP_014252820.1_164548_164959	351	2	10	118	DGILGKED	QGMIDTEG	GAYGGNATHYTNGGNAARGARGA	CCYTCNGTRTCDATCATNCCYTG	3072	384	0.196078	13.6667	63.6	97	2	128	FSLMDKD	QMLTGSG	TTYWSNYTNATGGAYAARGA	CCNSWNCCNGTNARCATYTG	1024	4096	52.2	93	33.0341
Het_512	XP_014257003.1_2585427_2585877	345	2	24	130	KALDLVDF	NGVREQAR	AARGCNYTNGAYYTNGTNGAYTT	CKNGCYTGYTCNCKNACNCCRTT	8192	8192	0.3	18	53.4	91	14	144	PLVLIFH	IFHEINP	CCNYTNGTNYTNATHTTYCA	GGRTTDATYTCRTGRAADAT	6144	144	64	96.5	32.9138
Het_513	XP_014239722.1_1991110_1991585	378	2	21	138	ESKKFANV	EEVKLKYE	GARWSNAARAARTTYGCNAAYGT	TCRTAYTTNARYTTNACYTCYTC	2048	1024	0.234234	27.6667	54.8	94	3	147	MYLYPIF	KPTGSVD	ATGTAYYTNTAYCCNATHTT	TCNACNSWNCCNGTNGGYTT	384	8192	58.5	96.5	32.8841
Het_514	XP_014250378.1_1031046_1031850	363	2	86	198	LTIAMEYA	DMWAVGCL	YTNACNATHGCNATGGARTAYGC	ARRCANCCNACNGCCCACATRTC	1536	512	0.533981	37	67.9	91	37	216	KLVFKEI	PFNSPTI	AARYTNGTNTTYAARGARAT	ATNGTNGGNSWRTTRAANGG	512	4096	56.8	86	32.5828
Het_515	XP_014240581.1_625357_625834	357	3	27	137	RAKQAVEA	YCSVNCLK	MGNGCNAARCARGCNGTNGARGC	TTNARRCARTTNACNSWRCARTA	4096	8192	0.254902	21	48.6	90	17	148	RVLDDAT	ETRCLKW	MGNGTNYTNGAYGAYGCNAC	CAYTTNARRCANCKNGTYTC	4096	2048	57.8	95	32.3996
Het_516	XP_014253355.1_1113817_1114352	375	2	13	129	NWKKYMKF	NDQEISGT	AAYTGGAARAARTAYATGAARTT	GTNCCNSWDATYTCYTGRTCRTT	32	3072	0.201835	19.3333	65.4	88	3	143	QDIVGSK	VPMRAHE	CARGAYATHGTNGGNWSNAA	TCRTGNGCNCKCATNGGNAC	3072	1024	55.8	93	32.2407
Het_517	XP_014258640.1_993647_994401	492	2	55	210	SEAQPPCY	NIKKHLKS	WSNGARGCNCARCCNCCNTGYTA	SWYTTNARRTGYTTYTTDATRTT	8192	3072	0.281879	32.3333	54.9	91	26	245	LESADFQ	EIVFHRR	YTNGARWSNGCNGAYTTYCA	CKNCKRTGRAANACDATYTC	4096	1536	58.3	96.5	32.1952
Het_518	XP_014251313.1_641961_642448	354	2	39	148	EGVCPQTQ	YFSPNQGN	GARGGNGTNTGYCCNCARACNCA	TTNCCYTGRTTNGGNSWRAARTA	2048	4096	0.362745	22.3333	56.8	97	11	158	SPGHVDF	FASALDG	WSNCCNGGNCAYGTNGAYTT	CCRTCNARNGCNSWNGCRAA	4096	8192	50.2	96.5	31.8748
Het_519	XP_014243123.1_240098_240805	543	2	70	242	AAGLETEN	TKQIQPQQ	GCNGCNGGNYTNGARACNGARAA	TGYTGNGGYTGDATYTGYTTNGT	8192	768	0.369697	34.3333	51.9	88	2	262	RQIAKKY	ETPFASI	MGNCARATHGCNAARAARTA	ATNSWNGCRAANGGNGTYTC	768	4096	62	96.5	31.645
Het_520	XP_014248287.1_1675089_1675546	345	2	11	117	GKGIPVVE	FKMEKLDK	GGNAARGGNATHCCNGTNGTNGA	TTRTCNARYTTYTCCATYTTRAA	6144	256	0.15	11.3333	60	97	3	125	NLITIWN	DIIDLMS	AAYYTNATHACNATHTGGAA	SWCATNARRTCDATDATRTC	576	1152	57.1	86	31.4752
Het_521	XP_024080872.1_255053_255621	456	2	9	152	AIWDLGFP	PKLVHEKK	GCNATHTGGGAYYTNGGNTTYCC	TTYTTYTCRTGNACNARYTTNGG	1536	2048	0.211679	34	56.7	94	1	176	IMPRLLG	CILKPTP	ATHATGCCNMGNYTNYTNGG	GGNGTNGGYTTNARDATRCA	6144	1536	50.2	96.5	31.3774
Het_522	XP_014248121.1_1455674_1456114	357	2	17	127	VAPRFAKM	TNEINLLN	GTNGCNCCNMGNTTYGCNAARAT	TTNARNARRTTDATYTCRTTNGT	8192	6144	0.182692	16.6667	54.5	94	7	142	PLGESMA	VNPKMEP	CCNYTNGGNGARWSNATGGC	GGYTCCATYTTNGGRTTNAC	4096	128	57.3	93	31.277
Het_523	XP_024082173.1_1877468_1882353	1968	2	95	742	CYPGSTDP	CYPGSNDP	TGYTAYCCNGGNWSNACNGAYCC	GGRTCRTTNSWNCCNGGRTARCA	8192	4096	0.689764	116.333	47.6	91	24	845	CYPGSTD	CYPGSTD	TGYTAYCCNGGNWSNACNGA	TCNGTNSWNCCNGGRTARCA	4096	4096	52.4	96.5	30.984
Het_524	XP_014250707.2_127519_128035	369	2	47	161	LATRQEEC	NQLNSYGG	YTNGCNACNMGNCARGARGARTG	CCNCCRTANSWRTTNARYTGRTT	8192	8192	0.504673	28.6667	51.4	94	39	169	CQRGTFN	YIKYRLT	TGYCARMGNGGNACNTTYAA	GTNARNCKRTAYTTDATRTA	1024	1536	63.5	86	30.5784
Het_525	XP_014246824.1_186414_190488	372	3	507	622	KIQVLNNI	IESKYPGY	AARATHCARGTNYTNAAYAAYAT	TANCCNGGRTAYTTNSWYTCDAT	1536	6144	0.678899	32.25	52.4	90	466	713	QLYTLKA	ADNLAYF	CARYTNTAYACNYTNAARGC	AARTANGCNARRTTRTCNGC	2048	1024	57.8	83.5	30.5077
Het_526	XP_014262655.1_1663067_1663683	432	2	44	179	EVAPPEPQ	AMHLDQVP	GARGTNGCNCCNCCNGARCCNCA	GGNACYTGRTCNARRTGCATNGC	4096	1024	0.100775	11.6667	58.3	94	31	197	SIFPEPP	VPGKRGR	WSNATHTTYCCNGARCCNCC	CKNCCNCKYTTNCCNGGNAC	3072	8192	46.7	96.5	30.2805

## Sheet: Use for primer synthesis
Primer name	Nucleotide Sequence of Primer (5' to 3')	Number of base pair
Het_1_F1	GAYGGNAARATHGTNTAYAA	20
Het_1_R1	TTNARNCCCATRTCCATRTG	20
Het_1_F2	CCNCARATHGCNAAYGCNTTYTA	23
Het_1_R2	ARNGCYTGRTTRTANGCCATRTC	23
Het_2_F1	ATHAARYTNTTYGGNATGGT	20
Het_2_R1	CCRTANGCCCARTCRTCRTT	20
Het_2_F2	GCNCCNCAYTTYCCNATGAARAA	23
Het_2_R2	CCNARRTAYTTNGTYTGCATYTT	23
Het_3_F1	CAYTGYTTYCARGARACNAA	20
Het_3_R1	TTYTTRCARTACATNGCYTC	20
Het_3_F2	TTYTAYTGYCAYTTYCCNGAYCA	23
Het_3_R2	GGNACDATNCCRAARTGYTCRTT	23
Het_4_F1	GGNYTNATGGGNGARGCNAA	20
Het_4_R1	TCRTGCATNGCRTAYTTRTA	20
Het_4_F2	GCNGTNAARATHTGYYTNGARAT	23
Het_4_R2	SWNACNARRCARTTRTTNCCRTG	23
Het_5_F1	CAYATGTTYTTYGAYTGYAC	20
Het_5_R1	ACDATRTAYTTNGGRTCNGC	20
Het_5_F2	GTNATHACNAARTGGMGNGCNAA	23
Het_5_R2	GTCCARAARTGNGGYTCYTGDAT	23
Het_6_F1	GGNGARATGAARGCNYTNAT	20
Het_6_R1	TGNCCNACRTCCATCCARAA	20
Het_6_F2	GTNGARTTYGCNAAYAARCCNAT	23
Het_6_R2	AANGGRAANACYTCYTTYTCDAT	23
Het_7_F1	GARGAYGGNYTNGTNATGAC	20
Het_7_R1	CARAARTCDATNGTYTTYTC	20
Het_7_F2	GTNYTNGARGARACNCCNAAYAC	23
Het_7_R2	CCNARYTCYTCRTARTCCCAYTT	23
Het_8_F1	ACNTTYTGYGAYAARGGNGC	20
Het_8_R1	ACRTTYTGRTARTGNGTYTT	20
Het_8_F2	GTNGARGGNTGYAAYATGATGTT	23
Het_8_R2	TGRTTYTGRAANACYTTNCCRCA	23
Het_9_F1	TGYATHCCNGAYTTYGTNAA	20
Het_9_R1	CCYTTRCAYTCRTTNGCRTC	20
Het_9_F2	ATGGAYTAYGGNAARACNTGGCA	23
Het_9_R2	CKRTCRAARTGRAANGGYTTRCA	23
Het_10_F1	ATHACNCARAARGARAARCA	20
Het_10_R1	TCYTGDATRTGRTTYTCNAC	20
Het_10_F2	TGGGGNAAYATHGCNGTNGARGA	23
Het_10_R2	ATNACNGGNCKNCCYTTNGTRTC	23
Het_11_F1	TTYGGNAARCAYAAYGTNTT	20
Het_11_R1	CARTAYTGNGCRAAYTTRTG	20
Het_11_F2	GGNTAYATGCCNGARATHGAYTG	23
Het_11_R2	ARRAANGCNGTRTARCAYTGYTT	23
Het_12_F1	CARATGTAYMGNAAYTTYAA	20
Het_12_R1	TTNCCNCKYTGCCARTCRTT	20
Het_12_F2	GTNGARCCNAAYMGNAARTGGTT	23
Het_12_R2	TAYTGCCANACYTTNGTYTCNCC	23
Het_13_F1	ACNTAYGARGARTTYATHCA	20
Het_13_R1	TACATRTTRTTRTGNGTYTG	20
Het_13_F2	GCNAARYTNTGGGTNTGYAAYTT	23
Het_13_R2	TCNGTRTCDATRTANCKNGGCAT	23
Het_14_F1	YTNCAYTAYGCNAAYTGYAA	20
Het_14_R1	CCNGCCATRCARTGRAARAA	20
Het_14_F2	GGNGAYGARATGAAYGCNCAYTT	23
Het_14_R2	TGNGGYTTDATNCCNGTCATRAA	23
Het_15_F1	MGNGGNTTYGCNTTYGTNGA	20
Het_15_R1	ACRCARTCYTTRTANGTYTC	20
Het_15_F2	GARGAYGCNACNAARTGGATHGA	23
Het_15_R2	CCYTCYTGCCANCCCATYTTYTG	23
Het_16_F1	WSNATGACNATHGCNGAYGT	20
Het_16_R1	TCYTTNCKNARYTGNGTRAA	20
Het_16_F2	CARTAYMGNGARGCNGCNAAYTT	23
Het_16_R2	AANARNGCRTCYTTRTCRCAYTC	23
Het_17_F1	GGNAARCARACNGTNGARTG	20
Het_17_R1	TGNACNGTRTARTTNGCYTC	20
Het_17_F2	GTNYTNGAYATGWSNGGNAAYAA	23
Het_17_R2	CKRTTYTCNGCDATRCARTARAA	23
Het_18_F1	TGGGAYTTYGCNGGNATGGA	20
Het_18_R1	TGRAADATNGTYTTNGGYTG	20
Het_18_F2	GARTGYGTNAARGGNGAYCARTA	23
Het_18_R2	ARDATNGCYTCNCKNGGRTCYTG	23
Het_19_F1	ACNATHTGYATGTGYCARAT	20
Het_19_R1	TTRTGRTCNGTNCCRTCYTT	20
Het_19_F2	GGNATHGAYCARGARAAYGCNAA	23
Het_19_R2	GTRTTNACRCANCCYTCCATRTT	23
Het_20_F1	GGNATHGARYTNCAYAARGA	20
Het_20_R1	CKRCANARNACCCANACRTA	20
Het_20_F2	TGGCARCARTTYAARGAYAAYAA	23
Het_20_R2	CKNARNACYTTRTTNGGRTCNCC	23
Het_21_F1	CARGTNTTYTGYGAYTTYGG	20
Het_21_R1	TTRAARTARTCDATRAAYTC	20
Het_21_F2	AARGTNYTNGGNCCNTAYACNTT	23
Het_21_R2	AANCKRTCCCANARNGTCCAYTC	23
Het_22_F1	TTYATGTGYACNCARGTNGG	20
Het_22_R1	ATNARRTTRTARCACATNGC	20
Het_22_F2	GGNTAYGCNGTNGTNGGNGCNTT	23
Het_22_R2	AARTTDATNACNARYTTNGTYTG	23
Het_23_F1	GAYYTNCARATHAAYGGNTT	20
Het_23_R1	AADATNGGYTCRTTRTCRTT	20
Het_23_F2	ATHCARGAYGTNAAYGAYAAYCA	23
Het_23_R2	GGRTCNGTYTCRCARTCDATRTG	23
Het_24_F1	TTYAARACNTGYCAYAAYTG	20
Het_24_R1	TCNGGYTCNGCRTCNGGCAT	20
Het_24_F2	TGGGARAARCAYMGNAARACNTG	23
Het_24_R2	ATDATRCACATRAARTTYTTNCC	23
Het_25_F1	GCNCARTTYMGNAARTGGAA	20
Het_25_R1	TCYTTCATNCKDATYTCYTG	20
Het_25_F2	TTYAARACNGARCARCCNAAYGG	23
Het_25_R2	ACNGCNCCNCCRAANCKNGGYTC	23
Het_26_F1	CAYCARACNGAYAARCCNTA	20
Het_26_R1	CCYTTYTCYTTNARNCCYTG	20
Het_26_F2	AARACNCAYATHTGYCARTAYTG	23
Het_26_R2	TGNGCRTARTTNCKDATYTGRTG	23
Het_27_F1	CAYAARGGNTAYTGGAARAA	20
Het_27_R1	GGNACCCADATYTTYTTCCA	20
Het_27_F2	YTNATHTGGAARCCNGAYTGGGT	23
Het_27_R2	GGNACCCADATYTGYTTCCARTC	23
Het_28_F1	TTYACNGAYTAYCARATHAA	20
Het_28_R1	TGDATRAANCCYTGNGGRTA	20
Het_28_F2	ACNCAYTGYTTYAARGARGARGA	23
Het_28_R2	TTNGTRAADATRTGRTCYTGNAC	23
Het_29_F1	TAYTGGAARGARGARTGYTT	20
Het_29_R1	ATNCKNGGYTCNARYTCRTT	20
Het_29_F2	YTNATHGTNGAYAARGCNATGGA	23
Het_29_R2	TCYTCNARNACRTGNCKYTTYTG	23
Het_30_F1	ACNCARAARAAYTTYGARAT	20
Het_30_R1	ATDATRCANGTYTGYTTNGC	20
Het_30_F2	AARGGNTGYTAYACNGAYTTYCA	23
Het_30_R2	CCRAAYTTNACCATRTCYTGRCA	23
Het_31_F1	ATHAARTGYAARGCNGARCA	20
Het_31_R1	ACYTTNARDATCATYTCNGC	20
Het_31_F2	GARATHACNMGNGAYATHAARCA	23
Het_31_R2	ATRCARAAYTGNGTRAARTAYTT	23
Het_32_F1	AARGAYGCNGCNAARGARTT	20
Het_32_R1	TGYTTNCKRTGCCARAANGG	20
Het_32_F2	GCNAARTAYGARCCNAARGARAT	23
Het_32_R2	TACATDATNACNCCRCANGCCCA	23
Het_33_F1	GGNGARAAYATHTGYTTYGA	20
Het_33_R1	TGRTCCATNCCYTCDATRTT	20
Het_33_F2	CAYGAYGARATHCARACNTTYAA	23
Het_33_R2	TCDATYTTYTGRTANCCRTGNAC	23
Het_34_F1	TAYGCNYTNGTNAAYCARAT	20
Het_34_R1	GTYTGNCCRTAYTTYTCRTG	20
Het_34_F2	ACNTTYAARTGYGAYGTNTGYGG	23
Het_34_R2	TANGGYTTYTCNCCNGTRTGDAT	23
Het_35_F1	AAYGGNGGNATHGCNACNGA	20
Het_35_R1	ATNARRTTYTCRCACATYTC	20
Het_35_F2	CCNGGNGCNGCNGARTTYTTYCA	23
Het_35_R2	AANARYTCRAARCARAARTCYTG	23
Het_36_F1	ATHGARAARATGCARAAYAA	20
Het_36_R1	GGYTTRTANGCYTCRTCCAT	20
Het_36_F2	GARYTNATGAARAARATHCCNGA	23
Het_36_R2	GTRTCRTANARNGGNGGNGCYTG	23
Het_37_F1	TAYAAYAARGTNGCNTAYGA	20
Het_37_R1	SWNGTNACRTTRCANGGRTT	20
Het_37_F2	TAYCCNMGNCCNGARTTYCARTG	23
Het_37_R2	GTYTGRCARTCRAAYTCRTGCCA	23
Het_38_F1	ACNTAYATGCARGGNATGGA	20
Het_38_R1	GTRTTRTTNARRCAYTCRCA	20
Het_38_F2	CAYATGGARTAYGARCCNGARTG	23
Het_38_R2	TAYTCRTTYTTYTCDATRTCRAA	23
Het_39_F1	ACNGTNACNAAYATGTAYAT	20
Het_39_R1	TTNCCNGCNGCRCANGTRCA	20
Het_39_F2	YTNGCNGTNGCNGAYGARTGYTT	23
Het_39_R2	AANGCRTANARDATNGGRTTCAT	23
Het_40_F1	CARYTNAAYAAYGCNAARAA	20
Het_40_R1	CKNARCCACATNACNGCRTC	20
Het_40_F2	WSNGARAARAAYGCNYTNGARAA	23
Het_40_R2	TGRAARTCYTTNARNCKRTARCA	23
Het_41_F1	YTNGAYYTNMGNCAYAAYAA	20
Het_41_R1	CKRTANGGNCCYTGCATYTT	20
Het_41_F2	AAYGARATHCCNGAYGTNGTNTA	23
Het_41_R2	CARTTRTCDATNSWCATDATYTG	23
Het_42_F1	GARTAYATHTAYCCNGARCA	20
Het_42_R1	TCRCANGCYTTDATRTARTT	20
Het_42_F2	GCNYTNGAYGCNAARGGNCAYTG	23
Het_42_R2	TCDATNACNCCYTGRTCRTACCA	23
Het_43_F1	ACNATHAAYTTYCAYGARGA	20
Het_43_R1	ACRCAYTCYTCNCCRAACAT	20
Het_43_F2	GGNATHAARTTYTGGGCNTAYAA	23
Het_43_R2	ATYTCDATNACRCAYTCYTTRAA	23
Het_44_F1	GGNACNCCNAAYATHCARGG	20
Het_44_R1	TTDATNGCYTGNACRTCRTG	20
Het_44_F2	AARACNGTNTAYTTYGAYGARAA	23
Het_44_R2	ACNGCYTGYTTRCANARCATRCA	23
Het_45_F1	AARTAYACNGARATHGAYTG	20
Het_45_R1	GTRTTCCANGCNARYTCDAT	20
Het_45_F2	TAYATGCARGARGTNGARGGNTT	23
Het_45_R2	TACCANACRTARAAYTGRTARTG	23
Het_46_F1	TGYATGACNYTNAARACNCA	20
Het_46_R1	TCRAARTCNCCNGTDATNAC	20
Het_46_F2	GARACNGAYYTNCARAAYGGNTG	23
Het_46_R2	TGRAANACNGTRCANCCYTTRTA	23
Het_47_F1	TGYATHTGYAARTGGAARGG	20
Het_47_R1	TTNCCNGCYTGRTTYTCNGC	20
Het_47_F2	CARACNGTNGARTGYATHAAYAA	23
Het_47_R2	ATRCANACRAANGTNCCRTTRTC	23
Het_48_F1	AARCCNAARCCNTGGCAYAT	20
Het_48_R1	TCYTCNGTYTGCATNACRCA	20
Het_48_F2	MGNGARCCNTTYATHMGNATGCA	23
Het_48_R2	TGCCARTCNGGRTTNACCCAYTG	23
Het_49_F1	AAYGGNACNCAYGTNTGYAT	20
Het_49_R1	TGDATRTCYTCNGTRAARTG	20
Het_49_F2	CAYACNGAYATHAARCCNGARAA	23
Het_49_R2	TTRTCNACCCARCANGCRTTNCC	23
Het_50_F1	GCNYTNTTYGAYAAYTAYAA	20
Het_50_R1	TGRTTNGCYTGRTCRTTYTC	20
Het_50_F2	AARYTNGAYGCNGCNCARATGTG	23
Het_50_R2	GGCCANGCYTCNGTRTCRTCRTA	23
Het_51_F1	ATGYTNTAYGGNGGNGAYGA	20
Het_51_R1	GCRTTYTTNACNARRAARAA	20
Het_51_F2	MGNGTNGGNTAYGCNCARGARGA	23
Het_51_R2	GGNACRTTRTAYTTYTCRAACAT	23
Het_52_F1	AAYCCNCCNATHTTYGAYCA	20
Het_52_R1	AANACNGGNGTRTGRTCRTT	20
Het_52_F2	GGNGAYAAYGCNAARATHACNTA	23
Het_52_R2	TCYTGNCCNACNGCNGCRTTYTC	23
Het_53_F1	GARCARTAYYTNTTYAAYGT	20
Het_53_R1	ACRTCYTCYTCYTGYTTYTT	20
Het_53_F2	ACNAARYTNCARMGNATHGARAA	23
Het_53_R2	TTCCANACYTCRTCCATYTTRTT	23
Het_54_F1	AARGAYYTNGGNCCNCARAT	20
Het_54_R1	TGYTTNCCDATNGCCCANAC	20
Het_54_F2	ACNGTNTTYYTNGCNGARTAYGC	23
Het_54_R2	AAYTCRTANGTRTARTTNGGRCA	23
Het_55_F1	GGNGTNACNATHYTNAARCC	20
Het_55_R1	ATCCARTCRCARAARAACCA	20
Het_55_F2	CCNYTNTAYGARATHCAYTTYTG	23
Het_55_R2	TARAANARDATNGGRTCCCARTT	23
Het_56_F1	CARGTNCCNGAYTGGAARGA	20
Het_56_R1	CADATYTGYTTYTTYTCNGT	20
Het_56_F2	CARGTNCCNGAYTGGAARGARAT	23
Het_56_R2	GTNCKCCADATYTGYTTYTTYTC	23
Het_57_F1	YTNGCNAARGARGARGGNTG	20
Het_57_R1	GGNCKDATNGGYTTYTGNAC	20
Het_57_F2	TAYAARYTNYTNCARATHGAYGA	23
Het_57_R2	ARRTCNCCRCANGCNARRAANGG	23
Het_58_F1	CCNAAYACNGTNGARTAYAA	20
Het_58_R1	TTYTGNARCATYTCNGCDAT	20
Het_58_F2	GCNTGGYTNGTNATGGARTAYTG	23
Het_58_R2	AAYTGYTTNCKDATYTGCATYTC	23
Het_59_F1	AAYTGYTAYGGNCARTGYGG	20
Het_59_R1	TTRTANGGRAARTAYTGRTC	20
Het_59_F2	TGYGGNTGGGGNGCNGAYGGNCA	23
Het_59_R2	ATRTGNCCDATNCCNARRCANCC	23
Het_60_F1	AARTGGACNTGYGARTAYTG	20
Het_60_R1	GTNCCRCACATDATRCAYTT	20
Het_60_F2	CCNAAYGCNYTNAARTGYACNAT	23
Het_60_R2	TTNGGCCARTTYTCRTANGTRCA	23
Het_61_F1	TTYYTNATHATGGARTAYGA	20
Het_61_R1	ATNGCNGTCATNACRAAYTC	20
Het_61_F2	AARMGNTGYGTNACNGCNGARTG	23
Het_61_R2	CCNCCNGCRCAYTGNACCATYTC	23
Het_62_F1	AAYGARTTYGGNATHCARAT	20
Het_62_R1	CCRTADATNCKNGCRTARTT	20
Het_62_F2	YTNGTNTTYGAYGTNGARGTNTG	23
Het_62_R2	TGNCCRTTNARNGTCATCCANCC	23
Het_63_F1	ATHAARAAYAAYTAYAAYCC	20
Het_63_R1	TCRTARTGNACRAARTCRTC	20
Het_63_F2	GGNGCNMGNTTYTTYGTNATHAA	23
Het_63_R2	GTNACNGGYTTRTTYTCRTTRTT	23
Het_64_F1	CAYYTNGARGARCARTAYGA	20
Het_64_R1	GCRTCYTCRAANCCNGTYTT	20
Het_64_F2	ACNCAYTTYGCNCARGTNCARTT	23
Het_64_R2	CCNGCRCANACRAANGCYTTRAA	23
Het_65_F1	ATHACNGARATGGGNTTYGC	20
Het_65_R1	ATNGGNACRTCNACNCCNGT	20
Het_65_F2	ATHTGYGARTTYATGACNTTYAA	23
Het_65_R2	TGYTGNGGCCANCCYTGYTCNAC	23
Het_66_F1	YTNTGGGAYGARGGNTTYCA	20
Het_66_R1	TTRTCRTTRTARTGYTCCCA	20
Het_66_F2	GAYYTNATGAAYATHGARGGNTG	23
Het_66_R2	TANGGNGGRTCRTGYTCNGTRTT	23
Het_67_F1	YTNGARGCNACNGAYTGGGA	20
Het_67_R1	TCNGCDATRTCYTTNCCRTT	20
Het_67_F2	GAYAARTAYGGNAAYTGGGARAA	23
Het_67_R2	TCNGCNGTNACYTTRTAYTTNCC	23
Het_68_F1	ATGGCNGTNATGGTNGARCA	20
Het_68_R1	CKRCANGGRTCRTGYTTRTC	20
Het_68_F2	TAYYTNTAYGCNATGAARGARGA	23
Het_68_R2	TARTGNGCNARNGTRTCCCANCC	23
Het_69_F1	YTNATHYTNGAYGGNCARTG	20
Het_69_R1	ACNARCATRTGYTCNGTCCA	20
Het_69_F2	GAYGTNYTNGARTTYATHCARCC	23
Het_69_R2	ACRTTNARNGTYTTYTGYTCRAA	23
Het_70_F1	GAYTAYYTNTGYCCNATHTG	20
Het_70_R1	CKNACNGCRTCRAAYTTRAA	20
Het_70_F2	ATHACNMGNTGYGGNCAYACNTT	23
Het_70_R2	GCNARNCCNACRAARTTYTTYTC	23
Het_71_F1	YTNYTNGAYCCNCARGCNGA	20
Het_71_R1	CKRCARTCRCARTGCATNAC	20
Het_71_F2	TGYMGNCARMGNGCNTGGTTYTA	23
Het_71_R2	TARTTDATDATNACYTCNACYTG	23
Het_72_F1	GCNACNAARGAYCARATGCA	20
Het_72_R1	ATNARRTTYTGNGCYTCYTT	20
Het_72_F2	ATHTGYTAYGTNAARTTYTTYGA	23
Het_72_R2	ATYTCNCKYTGNGCNGCYTCRTT	23
Het_73_F1	GTNGGNAARGARCARGARGC	20
Het_73_R1	TARAACCARAANGCNCCRTG	20
Het_73_F2	TTYMGNGGNCCNCAYGCNGAYGT	23
Het_73_R2	TCYTGRAARTCNACRAANGTYTT	23
Het_74_F1	GGNATHGGNATHGARGTNCA	20
Het_74_R1	GTRTCNACNACYTTNCCCAT	20
Het_74_F2	AARGARTGYATHGARTGGGCNAA	23
Het_74_R2	TCNARNGCCATYTCRTANGTYTT	23
Het_75_F1	TAYGARGTNTGGATHGARGC	20
Het_75_R1	GGNGGRTCRTTNCCRTCYTG	20
Het_75_F2	ATHAAYATHACNGAYGCNAAYGA	23
Het_75_R2	AANARRTARTANACYTTNCCRTC	23
Het_76_F1	GARATHAARGTNTGGYTNTA	20
Het_76_R1	ARYTTYTCCCARAACCANGG	20
Het_76_F2	TGYYTNTGGTTYGTNACNGARGA	23
Het_76_R2	TCNCCCCAYTTNACRTANGTRTT	23
Het_77_F1	GCNATGACNGGNCCNGAYTA	20
Het_77_R1	AANACNCCNARYTTNGCYTC	20
Het_77_F2	GGNGTNGTNTTYAAYGARATGAA	23
Het_77_R2	GCNCCRTANGCNCCNCCYTTYTC	23
Het_78_F1	TGGGCNTTYGGNATHCARAT	20
Het_78_R1	TTNARDATNGCRTANGGDAT	20
Het_78_F2	GCNYTNAAYTAYCARACNGARGA	23
Het_78_R2	TCNGGNSWNACRTTRTANACRCA	23
Het_79_F1	AARMGNWSNGTNGARGTNCA	20
Het_79_R1	CCYTCRTTYTTRTCRAAYTC	20
Het_79_F2	GTNACNTAYGARTTYAARATGGA	23
Het_79_R2	TCNGCRTGNARNCCRCAYTTCCA	23
Het_80_F1	AARTGYATGTGGTGYGGNCA	20
Het_80_R1	ACNCCRTCYTTNACRAARTG	20
Het_80_F2	CARACNCARCAYTAYACNAAYAT	23
Het_80_R2	GTRTCRCARAANGCRCAYTTCAT	23
Het_81_F1	YTNGARTTYGTNGGNGARAA	20
Het_81_R1	GGYTGRTAYTGNGGNCCCCA	20
Het_81_F2	ACNAAYGCNGTNTTYGAYTAYGA	23
Het_81_R2	TCNARNARRTARTCCCARTTRTA	23
Het_82_F1	ATGGCNGGNGGNCARGGNAC	20
Het_82_R1	TCYTCNCKRTTNACYTCCCA	20
Het_82_F2	GAYCCNAARGGNATGTAYGAYGT	23
Het_82_R2	AAYTTYTCDATYTTDATNCCRTT	23
Het_83_F1	MGNTGGTAYTGYCARATGTG	20
Het_83_R1	ARYTTNSWDATRTCYTCRTA	20
Het_83_F2	GAYGARAAYGGNTTYAARTGYCA	23
Het_83_R2	ACNGTYTCNARRTGNGCYTGRTC	23
Het_84_F1	GGNMGNGCNGCNCARGTNTG	20
Het_84_R1	GTRCANCCRTANARRTCDAT	20
Het_84_F2	GTNTGGMGNGGNGTNGARGCNAA	23
Het_84_R2	TGRTCNCCDATYTTRTCRCARAA	23
Het_85_F1	MGNGGNATGGCNACNYTNAA	20
Het_85_R1	ATCATYTCNCCNGCRTTYTT	20
Het_85_F2	AARAAYATHCARAARATHACNCA	23
Het_85_R2	TGYTCNSWRCANGCNCCYTCYTT	23
Het_86_F1	TTYGTNATHGARCCNGCNTT	20
Het_86_R1	ACYTTNARYTGRTGNCCRAA	20
Het_86_F2	ACNATHTTYATGGARTTYGAYGA	23
Het_86_R2	TTCATRTANACYTGCCACATRTC	23
Het_87_F1	AARYTNATGGAYAARGTNGT	20
Het_87_R1	CKCCARAAYTCNGCNGCRTC	20
Het_87_F2	YTNTGYCARCAYCCNAARATGAA	23
Het_87_R2	TTNGTDATNCKRAAYTGRTCNCC	23
Het_88_F1	GCNWSNTGYGGNGARGAYAA	20
Het_88_R1	TTNACRTCYTGYTCRTGNGC	20
Het_88_F2	YTNCARGAYGGNCAYCARAARAC	23
Het_88_R2	SWNARNGTRCANACRCAYTTCCA	23
Het_89_F1	GTNTTYATGAARAAYTGGGA	20
Het_89_R1	ACNGCRTAYTGNCCNGGNGT	20
Het_89_F2	GTNAAYTTYGTNAARGARTAYTG	23
Het_89_R2	CCNCCDATYTTRCANCKYTGNCC	23
Het_90_F1	CARTAYATHGGNGAYCCNAT	20
Het_90_R1	AANACRTADATYTTYTCRTT	20
Het_90_F2	TAYTGYTGGATHTAYWSNACNTT	23
Het_90_R2	GGNCCRTAYTTRTGRAANGTRCA	23
Het_91_F1	AARAARACNATHATGGTNGG	20
Het_91_R1	TTRTTNGCRAADATRTCRTG	20
Het_91_F2	YTNCCNTAYGARAAYGARGAYAA	23
Het_91_R2	TTCCANARRTARTARAAYTGNAC	23
Het_92_F1	AAYGAYTTYGARGGNCARGC	20
Het_92_R1	GGRTANCKCATNGCYTTNAC	20
Het_92_F2	AAYYTNTAYGAYCARGCNGAYAA	23
Het_92_R2	TGRTTRTGNARRTCNARRCARAA	23
Het_93_F1	AARAARGTNYTNAARACNTA	20
Het_93_R1	TCRAANCCCCARTGRCANGT	20
Het_93_F2	ACNTGYTTYYTNGTNGGNGGNGA	23
Het_93_R2	ARNCCNCKRCAYTCNARRCAYTC	23
Het_94_F1	YTNACNMGNGARAAYATHGA	20
Het_94_R1	AANARDATYTGRTCYTTRTT	20
Het_94_F2	CCNCCNATGTAYYTNACNGARTA	23
Het_94_R2	GCRTGNARRTARTCCATNCCYTG	23
Het_95_F1	GGNGTNAARCCNACNATGGA	20
Het_95_R1	TAYTGNCCNGCNARDATNGG	20
Het_95_F2	TAYATHCAYCCNGGNTAYATGCA	23
Het_95_R2	TANCCNARNCCNACRTGNGTRTG	23
Het_96_F1	ATHATGGGNCAYGTNGAYCA	20
Het_96_R1	CCRCAYTCNARRTCYTTYTT	20
Het_96_F2	GARTTYGGNGGNATHACNCARCA	23
Het_96_R2	CCYTCRTTDATNARRAAYTCYTG	23
Het_97_F1	GARATHTAYGARGCNTAYAT	20
Het_97_R1	TGNARRAANGGNCKYTCRTA	20
Het_97_F2	TTYYTNCAYMGNTGYGARGARTA	23
Het_97_R2	AADATYTTRTTNACNGTNCCRAA	23
Het_98_F1	TTYGGNGGNATHTGYACNGT	20
Het_98_R1	GCYTCRAANCCNARRAARCA	20
Het_98_F2	GGNCAYCCNYTNGAYACNATHAA	23
Het_98_R2	GCNGGRAANGCNCKNARCATNAC	23
Het_99_F1	TTYCARGGNCCNAAYCAYAC	20
Het_99_R1	TCNARRTTNCCNGCNGCNCC	20
Het_99_F2	ACNGGNTGYCAYGCNATHGGNGA	23
Het_99_R2	ARRTGNCCRTGNGCNCCYTTNGT	23
Het_100_F1	AARGGNCARATHCCNYTNCA	20
Het_100_R1	CCYTGDATRTCRTGNACNGC	20
Het_100_F2	YTNATHATGAAYGGNGCNGAYGT	23
Het_100_R2	TCNARYTCNCCNGTCATCATNAC	23
Het_101_F1	TTYTGYMGNATHACNGGNAA	20
Het_101_R1	ATYTGNCCNGGNACRAAYTT	20
Het_101_F2	MGNGAYGTNATGYTNGCNAARGA	23
Het_101_R2	ATDATYTGNCCNGGNACRAAYTT	23
Het_102_F1	YTNACNAARAAYAAYTTYCC	20
Het_102_R1	CCRTTNGCNARNGGNCCYTC	20
Het_102_F2	CAYAARGTNGARGGNTAYGCNTT	23
Het_102_R2	TGRCARTCRCANGGRAARTGRTT	23
Het_103_F1	ACNTGGMGNTAYATGGCNGA	20
Het_103_R1	TCNCCYTTNCCYTTDATRTT	20
Het_103_F2	CCNAARATHGARGCNTAYTTYCA	23
Het_103_R2	CKNARRTTNCKRTCRTARTTNAC	23
Het_104_F1	ACNTAYGARATHAARCARGA	20
Het_104_R1	CCYTGRTAYTTRTCNACNGT	20
Het_104_F2	YTNMGNAARCAYGAYGTNTGYTT	23
Het_104_R2	ARRTGYTTYTGNCCRTTRTANGT	23
Het_105_F1	YTNTGYTTYGTNATGGCNGG	20
Het_105_R1	SWRCARTGDATNCCRAANAC	20
Het_105_F2	GGNTAYAAYMGNATHGTNGTNTT	23
Het_105_R2	CANARRTGNGCYTTNARDATRTT	23
Het_106_F1	TAYMGNGGNGTNYTNCCNCC	20
Het_106_R1	GCNACRTTDATNACNCCCCA	20
Het_106_F2	WSNATHATGTTYGGNATGTAYGA	23
Het_106_R2	TTNARNACRTTRCANGGRTARAA	23
Het_107_F1	TAYYTNGARGARATGGGNAA	20
Het_107_R1	TCDATYTCNCCCCANGTCAT	20
Het_107_F2	ATHGARMGNGAYTTYTTYCCNGA	23
Het_107_R2	TCYTTNCCRTCNACNCCDATYTT	23
Het_108_F1	ATGGCNACNGTNTTYGGNAA	20
Het_108_R1	TADATNACNGGRTTCATNCC	20
Het_108_F2	CAYACNGCNACNAAYTAYTTYGT	23
Het_108_R2	CARCADATDATRAANACNCCCAT	23
Het_109_F1	TGYGAYGARATHTTYTAYGC	20
Het_109_R1	AANGGRTTRTGYTCRTCRTA	20
Het_109_F2	ACNYTNTTYGAYGTNCARCARAA	23
Het_109_R2	TCRTCNACNGGRTTYTTRTCRCA	23
Het_110_F1	TTYGARGARGCNTAYMGNGA	20
Het_110_R1	GTRAANGCCATNARDATYTC	20
Het_110_F2	GAYCCNACNAAYAARGCNATHCA	23
Het_110_R2	GTYTTRTCRTTYTTNCCYTCRTA	23
Het_111_F1	TTYAAYAAYATHTAYTGGCA	20
Het_111_R1	TCNGGRTTRTGRAARCAYTT	20
Het_111_F2	AARACNCAYTGYCARTTYTGGTT	23
Het_111_R2	GGDATRTCYTTRAACCANCCRTG	23
Het_112_F1	GTNAARATHGGNGARCAYCA	20
Het_112_R1	SWYTTRTARTCNACYTGRTA	20
Het_112_F2	GAYATHTTYATGATHATGGARTA	23
Het_112_R2	TCRTTCATDATRTCNGTNGGYTT	23
Het_113_F1	AAYYTNGCNGARYTNAARCC	20
Het_113_R1	AANGGYTTYTCNCCNGTRTG	20
Het_113_F2	CCNTTYACNGGNTAYACNGGNCA	23
Het_113_R2	AANCCNCKRTTRCADATNGTRCA	23
Het_114_F1	GAYTTYAAYWSNGAYGARTA	20
Het_114_R1	ARNCCRAANARNGTRTANGG	20
Het_114_F2	ATHGTNCCNGGNGAYTTYGAYGG	23
Het_114_R2	TTNACRAARTTNGCRTCRTARTC	23
Het_115_F1	AAYYTNATHMGNACNATGCC	20
Het_115_R1	TCNGCRCANGTRCACCARTG	20
Het_115_F2	GGNTAYAAYAARATGGAYGAYAA	23
Het_115_R2	TANGTYTCNCKDATYTTNCCRAA	23
Het_116_F1	GTNATHGCNGARAAYTAYGA	20
Het_116_R1	CKCATYTGRTANARNGGNCC	20
Het_116_F2	AARTGGAAYATHTAYCAYGARTG	23
Het_116_R2	ACRTCNGCNCCNGTYTTNGCYTC	23
Het_117_F1	TTYMGNAARGTNCCNGTNCC	20
Het_117_R1	CKNARYTGNCCRTANACYTT	20
Het_117_F2	YTNAARGARAAYTGGATGAARAT	23
Het_117_R2	GCYTTCATNGCNACYTGDATRTT	23
Het_118_F1	MGNYTNACNAAYGAYGAYTT	20
Het_118_R1	TTRTTDATNACDATRTCRTT	20
Het_118_F2	TAYGCNAARYTNAARAARCARGA	23
Het_118_R2	TTNARYTCNACNACRTANGCCAT	23
Het_119_F1	AARAARTTYGAYGARAARGA	20
Het_119_R1	ATYTGCCANARNCCRTCRTT	20
Het_119_F2	YTNAARTGYCAYGAYCAYATHGA	23
Het_119_R2	TCDATNCCDATNCCYTTRTTNAC	23
Het_120_F1	AAYYTNMGNACNAARYTNGA	20
Het_120_R1	CKNGCRTTNACYTTNGCNCC	20
Het_120_F2	GAYGGNTGYGCNCCNYTNTTYAT	23
Het_120_R2	ATNARRCANGTNCCNCCRTTRTA	23
Het_121_F1	ATGGTNTAYCAYGARMGNCA	20
Het_121_R1	TGNCCYTTRCACATRAARTC	20
Het_121_F2	ACNGGNGARACNCCNTAYCCNTG	23
Het_121_R2	TGRTGRAACATNARRTTNCCYTT	23
Het_122_F1	ATGCAYYTNCARCCNGARGT	20
Het_122_R1	TGNARNACYTCRAARAANAC	20
Het_122_F2	TTYTTYGTNTAYYTNATHGARGA	23
Het_122_R2	ARNGTNCCNGCNGCCATNCCYTG	23
Het_123_F1	AARATHCCNTAYAAYCCNCC	20
Het_123_R1	ATRTTNGGNCCNGCDATRTA	20
Het_123_F2	GGNTAYCAYGAYCCNAAYGARGA	23
Het_123_R2	GTNCKYTGYTGNCCYTTRTCRTC	23
Het_124_F1	ATGCARGCNAARAARMGNTA	20
Het_124_R1	ATNGCYTCNCCNGTRTCRAA	20
Het_124_F2	TGYGCNTTYYTNGCNTAYTGYTA	23
Het_124_R2	TCYTCNGCRTARTCNGGCCANGT	23
Het_125_F1	ACNAAYATHMGNTAYTGYTA	20
Het_125_R1	TTNGGNSWRTTYTTRTARTG	20
Het_125_F2	TGYGTNYTNCARGAYTTYGARGC	23
Het_125_R2	TCNSWNGCYTTRTGRTARCARAA	23
Het_126_F1	AARACNTTYGTNGAYATGAA	20
Het_126_R1	ACNGTNGCRTCRTAYTTYTC	20
Het_126_F2	TTYMGNGARTTYTAYTAYTGGGA	23
Het_126_R2	CANGCRTTNGGRTARTCCCAYTG	23
Het_127_F1	TAYAAYTTYGARATHCAYAA	20
Het_127_R1	ARRTTNGGRTTNGCDATCAT	20
Het_127_F2	GTNGCNYTNCARATGCCNGARGG	23
Het_127_R2	GCYTCNARRTGRAANCKNCCRTC	23
Het_128_F1	ATHTTYGGNTGGGARCAYTT	20
Het_128_R1	TANARNGTNGCNGGNGTNCC	20
Het_128_F2	GTNGCNTAYGAYATGCARAARAA	23
Het_128_R2	ATNACNSWNSWYTCRTCCATRTA	23
Het_129_F1	TAYWSNTTYTAYACNTGGCC	20
Het_129_R1	ARNARRTGDATNGTRTGRTC	20
Het_129_F2	GGNATHYTNGCNGCNAARTGYGG	23
Het_129_R2	TGYTCRCANCKNARRTTCCAYTT	23
Het_130_F1	GARGTNATHYTNGCNGCNGG	20
Het_130_R1	ATNARRTCNGCNGCYTTYTC	20
Het_130_F2	GTNGGNGAYAAYYTNCARGARCA	23
Het_130_R2	ATYTTRCANGTNCCRCAYTGRTG	23
Het_131_F1	ACNMGNATHGTNGCNGGNCC	20
Het_131_R1	AANGCYTCRTANGGNACDAT	20
Het_131_F2	TTYGCNGCNYTNAAYMGNAAYAA	23
Het_131_R2	ARRTTRCARTCDATYTTYTGNCC	23
Het_132_F1	TAYGCNATHACNCAYGCNAT	20
Het_132_R1	CKCATNGGDATNCCRCARTG	20
Het_132_F2	YTNAARCAYGCNGGNTAYATHAT	23
Het_132_R2	GCDATYTGRTANGCRTAYTGRTC	23
Het_133_F1	GTNAAYATHTTYGGNGARGA	20
Het_133_R1	GCNCKYTTNSWRTTNGTYTT	20
Het_133_F2	GGNCAYTGGTAYCCNGARAARCC	23
Het_133_R2	CCRAAYTTNGTYTGNGCRAANGT	23
Het_134_F1	TGYTTYGGNYTNTAYGGNGA	20
Het_134_R1	ACRTAYTTYTGYTGCATYTC	20
Het_134_F2	CARMGNGTNGAYGCNGGNGARCC	23
Het_134_R2	GCRTCYTTYTCNACYTTYTTYTG	23
Het_135_F1	AAYGARGAYAARTTYAARGA	20
Het_135_R1	ARYTCYTGNACNARCATYTC	20
Het_135_F2	GARYTNGARAARATGTAYGAYAA	23
Het_135_R2	CCNSWYTTNARYTCNGCYTGRCA	23
Het_136_F1	TTYGAYAAYGGNYTNGAYGG	20
Het_136_R1	TARAAYTTRTGYTTYTTNCC	20
Het_136_F2	GCNGARGAYTGYTTYTTYGCNAT	23
Het_136_R2	CCCCADATNACNGCNACRTTYTC	23
Het_137_F1	GAYATHCCNATGGTNTGGGT	20
Het_137_R1	ARRTGDATYTTRTAYTGYTC	20
Het_137_F2	MGNTTYTGYCCNCAYGTNAAYAT	23
Het_137_R2	SWNGGRCAYTTRTGRCAYTTRTA	23
Het_138_F1	GARCAYATGAAYGGNCAYAC	20
Het_138_R1	GTYTTNACRTGYTTRTTRTG	20
Het_138_F2	TAYWSNAAYYTNAARCARCAYAA	23
Het_138_R2	SWNGTYTTRTTRCADATRTGRCA	23
Het_139_F1	GARTGYAARTGYCAYGGNAT	20
Het_139_R1	CANGTRTGNACNGTYTTYTT	20
Het_139_F2	WSNTGYACNGTNAARACNTGYTG	23
Het_139_R2	TTNACYTCRCARCACCARTGRAA	23
Het_140_F1	ACNGTNATHAAYCAYGAYGA	20
Het_140_R1	ATNGCRTARTARTTNCCRTT	20
Het_140_F2	ACNGARTGYGAYTTYCAYTGYTG	23
Het_140_R2	TTDATNGTCCARTTRTARCARTC	23
Het_141_F1	WSNWSNCAYTTYGAYCCNAT	20
Het_141_R1	TTNGTNGCRTANARYTGYTG	20
Het_141_F2	ATGWSNCARCARYTNACNAAYAA	23
Het_141_R2	TGRAAYTGYTGNGCRTARTTNGG	23
Het_142_F1	AAYTTYGAYGCNYTNTTYCA	20
Het_142_R1	ARNCCCCANGCDATNACRTT	20
Het_142_F2	MGNGAYGCNCAYGAYACNTTYTT	23
Het_142_R2	SWRTTNCCNACYTCDATCCAYTT	23
Het_143_F1	CCNGTNTGGATHATGMGNCA	20
Het_143_R1	ATRTCNGGRTADATNCCRTG	20
Het_143_F2	AARCAYGAYTTYTTYGARATHTG	23
Het_143_R2	GCDATRTANCKYTGYTTNCCRAA	23
Het_144_F1	GTNYTNACNGARGARGAYTA	20
Het_144_R1	TCNACNACYTTYTCYTGYTC	20
Het_144_F2	YTNGTNGAYTTYGAYAAYTTYCC	23
Het_144_R2	TTNGTDATDATYTCRTTNGCYTT	23
Het_145_F1	CCNMGNCAYTGGTGYTTYAA	20
Het_145_R1	ACRTGYTCNGCNARCATRTC	20
Het_145_F2	CAYGAYGCNTTYTTYAARTGGCA	23
Het_145_R2	TGYTCNCKCATYTGYTGYTCRTA	23
Het_146_F1	AAYGARGTNTTYAAYGAYGC	20
Het_146_R1	ACCATYTTRTTCCARTCDAT	20
Het_146_F2	YTNACNCCNGTNAARATHAARAA	23
Het_146_R2	CKNARNGCYTTRAANGTNGTRTC	23
Het_147_F1	ACNATGACNCCNGTNCARGC	20
Het_147_R1	CCRCANCKRTGNACRAANGC	20
Het_147_F2	AAYAARGAYGTNGCNGCNGARGC	23
Het_147_R2	CCNCKYTCCATNACRTCNGTRCA	23
Het_148_F1	GCNATHCCNTGYYTNCARTA	20
Het_148_R1	ARCATNGTDATYTCYTGYTC	20
Het_148_F2	AARATHGARACNGCNGARGARAA	23
Het_148_R2	CCNACNGTCATDATRAAYTCRTT	23
Het_149_F1	AAYYTNCAYACNGTNTGYGA	20
Het_149_R1	TTYTCNGGNGTNACRTAYTC	20
Het_149_F2	TGYCCNAAYATHGGNGARTGYTG	23
Het_149_R2	TGNCKYTTNGTNGGYTGCATRTA	23
Het_150_F1	AARCAYGARAAYATHGTNAA	20
Het_150_R1	TTNGTNACYTCNGTRAARAA	20
Het_150_F2	TTYAAYATHYTNGAYGAYCCNGA	23
Het_150_R2	CADATYTTYTGNGTRTCNACYTC	23
Het_151_F1	GARGTNAARGAYATHGTNTG	20
Het_151_R1	ATNARDATRTTNGCYTCRTT	20
Het_151_F2	YTNGAYAAYATGYTNTAYATGGT	23
Het_151_R2	TCRAANGGYTTRAARTCRTADAT	23
Het_152_F1	GCNGGNGTNYTNTTYGARGA	20
Het_152_R1	GTYTGRTCNACYTCRAANCC	20
Het_152_F2	TTYAAYGTNAARGAYATHGAYCC	23
Het_152_R2	TGNARRTTRTTNGGRTCNCCYTG	23
Het_153_F1	MGNCCNGARCAYCARGCNCC	20
Het_153_R1	ACNARRAARTAYTTYTTNGC	20
Het_153_F2	GARGCNMGNAARTAYACNCARAA	23
Het_153_R2	AARAANCCNGCYTTCATNGCYTG	23
Het_154_F1	GAYATHGAYTAYAARGTNTT	20
Het_154_R1	AAYTCNARNARRTANGCNGG	20
Het_154_F2	WSNYTNTTYTGGYTNTAYAAYCC	23
Het_154_R2	TACCADATRAARTAYTGRCANGT	23
Het_155_F1	AAYAARGTNAARACNGTNGA	20
Het_155_R1	ARNCCNACRTGNARYTCNGC	20
Het_155_F2	TAYGGNGARYTNCARTAYGTNGA	23
Het_155_R2	GGNACNACYTTNARYTGRTTRTC	23
Het_156_F1	AAYGCNTAYATHACNTGYAA	20
Het_156_R1	ACRAAYTTNARNGTRTGRTC	20
Het_156_F2	TGYMGNGGNTAYYTNGTNGAYGC	23
Het_156_R2	TTNCCNARNARYTCRTCRTTRCA	23
Het_157_F1	ATGGAYGARCCNGTNAARAA	20
Het_157_R1	TCRTACATYTGYTCRCAYTT	20
Het_157_F2	TGYGARATHGCNATHAARCARAA	23
Het_157_R2	ACNGGRTTDATRTTRTANGGRAA	23
Het_158_F1	GAYGTNTGGATGTGYACNGC	20
Het_158_R1	ARNGCRTADATRCANGGRTT	20
Het_158_F2	TTYGTNATGYTNTTYTTYTAYTG	23
Het_158_R2	SWRTTRCARTANCCNARCCARAA	23
Het_159_F1	MGNTGYAARTGYCAYGGNGT	20
Het_159_R1	CAYTCRTCNACNGTRCARTT	20
Het_159_F2	WSNTGYGARYTNAARACNTGYTG	23
Het_159_R2	ACRTARCARCACCARTGRAAYTT	23
Het_160_F1	GARTGYGTNGTNACNGGNCC	20
Het_160_R1	CCRTTRAARCACATRTGDAT	20
Het_160_F2	YTNACNGAYAAYGTNAAYAARAT	23
Het_160_R2	TCRTTRAAYTTNGCYTCDATRTC	23
Het_161_F1	GCNYTNAARTAYCAYCCNGA	20
Het_161_R1	TGNGGYTTRTCNCKDATDAT	20
Het_161_F2	TTYAARGARGTNGCNGARGCNTA	23
Het_161_R2	AANACDATRTCNGCNGGDATYTT	23
Het_162_F1	TTYGCNGTNCCNGTNTGGGA	20
Het_162_R1	TCDATRTANACDATNGTCAT	20
Het_162_F2	YTNMGNATHGTNCARAAYTTYTT	23
Het_162_R2	SWRTADATNACRTANCCYTGYTG	23
Het_163_F1	GGNTGYTTYAARTGYGCNGT	20
Het_163_R1	TARTAYTCDATNGGYTTYTC	20
Het_163_F2	AARACNTAYTAYAAYAAYCARCA	23
Het_163_R2	TTRTANGCNCKRTGDATYTCNGT	23
Het_164_F1	YTNTAYTAYAARCARAAYAA	20
Het_164_R1	GTRTCRTGRCAYTCRTCRTA	20
Het_164_F2	TTYMGNGARGARAAYGARGGNTA	23
Het_164_R2	CKNGTNGCNGTYTTYTTRAARTT	23
Het_165_F1	GTNGTNGAYAARAAYACNGG	20
Het_165_R1	TTDATRTTYTGCATRAAYTT	20
Het_165_F2	GGNGCNGTNAAYAARYTNTAYCA	23
Het_165_R2	ACNGCRAANARNACRTCRTCYTG	23
Het_166_F1	ATHYTNGARCAYYTNTTYAA	20
Het_166_R1	TTNACCCAYTCNCKNACRTC	20
Het_166_F2	YTNTTYGARTGYMGNAARAAYGA	23
Het_166_R2	ARYTTRTGNGGDATYTCYTCNCC	23
Het_167_F1	YTNACNGARGCNATHTAYGA	20
Het_167_R1	CANARRTCRAAYTGYTCRTG	20
Het_167_F2	GCNATHMGNCARACNTGGGGNCA	23
Het_167_R2	TTYTTDATRTTRCADATRTTRAA	23
Het_168_F1	ACNCCNGAYTTYCARTGGGA	20
Het_168_R1	AAYTTRTAYTCYTGRTCRCA	20
Het_168_F2	CCNATHCARACNCARGTNTTYAA	23
Het_168_R2	CKRTTRCARAAYTTNGCNACRTC	23
Het_169_F1	GAYAAYYTNMGNCCNGARGG	20
Het_169_R1	CCYTCNGGYTTNARRTTRTC	20
Het_169_F2	GARGAYAAYYTNAARCCNGARGG	23
Het_169_R2	TCNCCYTCNGGYTTNARRTTRTC	23
Het_170_F1	GCNATGYTNATHGGNCCNAA	20
Het_170_R1	TACATRTTNCCNACYTGRTT	20
Het_170_F2	GCNTAYGAYTTYTAYAARCCNAA	23
Het_170_R2	AANGCCATRAANCCYTTYTCNAC	23
Het_171_F1	AARTAYMGNCARAARGARGA	20
Het_171_R1	GCDATNARNSWRTGRTANAC	20
Het_171_F2	YTNAARAARATHGARGAYCCNGA	23
Het_171_R2	GGNGTNARNGGCATRTARAAYTG	23
Het_172_F1	GCNGAYMGNATGMGNGGNGG	20
Het_172_R1	TGRTCNARNACYTTRCACAT	20
Het_172_F2	AAYAARTTYGGNCCNATGTAYAA	23
Het_172_R2	ARRTCNACYTCRCAYTGRTTRTA	23
Het_173_F1	CCNAARACNMGNAARCARTT	20
Het_173_R1	AANACYTCRTARTGRTGRTT	20
Het_173_F2	AAYAARYTNTGGCCNTGYAAYTT	23
Het_173_R2	TGNACNARNGCCATNGCRCACAT	23
Het_174_F1	GCNGGNGCNGAYYTNAARGA	20
Het_174_R1	TTNCKYTTYTCYTGRAANGC	20
Het_174_F2	GCNAARATHGGNYTNGTNGARAC	23
Het_174_R2	GTNGGDATNACYTGNGCRTARCA	23
Het_175_F1	AAYGTNGAYGARAAYCAYAA	20
Het_175_R1	GGRAARTGRCANGGYTGRTA	20
Het_175_F2	GARTGYCAYACNTTYATHTGYAA	23
Het_175_R2	ATNGGNCKRTTNSWNGGCATRTA	23
Het_176_F1	GAYCARGARYTNGARGCNAT	20
Het_176_R1	TTNGGRTTNACYTTDATYTG	20
Het_176_F2	GCNMGNGTNMGNGARATGGARGA	23
Het_176_R2	CKRAANARNSWYTCRTCCATNGC	23
Het_177_F1	TAYTAYTTYGARGTNAARAT	20
Het_177_R1	ACNGGRTCNARYTGCCANCC	20
Het_177_F2	TGYTTYTAYACNAARAAYGGNCA	23
Het_177_R2	TARTTRTANARYTCNCKNCCRAA	23
Het_178_F1	GAYTTYGARMGNGARGCNTG	20
Het_178_R1	ACRTTNCCYTCYTTDATRTA	20
Het_178_F2	GCNGARTTYGAYCAYCCNAAYAT	23
Het_178_R2	TGNGTCATNCCRTARTANGGYTG	23
Het_179_F1	ATHWSNWSNTGGGAYTAYTA	20
Het_179_R1	CKCATYTTRCADATYTGRTG	20
Het_179_F2	ATGYTNATHCCNCARCCNCARTA	23
Het_179_R2	GCRCARTCNCCRCARTTRTCYTT	23
Het_180_F1	WSNMGNTGYGARGCNTAYAC	20
Het_180_R1	ACYTTRTCNGTRCANGTRAA	20
Het_180_F2	CCNCAYTGYGCNATGTGYAAYAA	23
Het_180_R2	TTNARNGCDATRAANACRTACCA	23
Het_181_F1	MGNTTYATGATHGGNTGYGA	20
Het_181_R1	AAYTGYTCYTTRTCRTARTT	20
Het_181_F2	CARTGGTAYCAYGGNGAYTGYAT	23
Het_181_R2	TCCATNGCYTCRTGRTCRTANGT	23
Het_182_F1	GARCAYATHGGNTAYGAYTG	20
Het_182_R1	CANGGYTGRTANGGRTGRAA	20
Het_182_F2	AARATGGARGAYCCNAAYTTYTG	23
Het_182_R2	ARRTCRTTRTANACCATNCCRTG	23
Het_183_F1	GTNATHGARAARYTNGGNAT	20
Het_183_R1	CKNACNCKNGTNACYTTRTT	20
Het_183_F2	GAYGTNGCNGGNGCNACNTTYAT	23
Het_183_R2	ACRAANCKYTCNARNGTYTGRTT	23
Het_184_F1	AARWSNAARTTYGARTAYGT	20
Het_184_R1	SWCCARAARCANGTRTTRTA	20
Het_184_F2	AARTGYYTNCARAAYTGYTGGAT	23
Het_184_R2	TTRTTNACRTGNACRTCNGCYTG	23
Het_185_F1	CAYTGYATHGARTAYGTNAA	20
Het_185_R1	TTNGGRTTNGTNACRTCNGC	20
Het_185_F2	CARTGGCCNAARGARAAYCCNTT	23
Het_185_R2	GTNARNCCNGGRTTYTTCATYTG	23
Het_186_F1	GCNAARACNAAYACNTAYAT	20
Het_186_R1	SWRTCNCCNARNCCYTCRTC	20
Het_186_F2	GTNGTNACNGGNMGNAARGARGA	23
Het_186_R2	ARNGCDATRTGNGCYTCDATRTC	23
Het_187_F1	AARTGYCARTGYGTNCCNGG	20
Het_187_R1	CANGTRTTYTTDATCATRTG	20
Het_187_F2	GTNGAYTAYTGYYTNGCNAARCC	23
Het_187_R2	CKNCKNGCYTCYTCRTCNGCYTT	23
Het_188_F1	CAYGAYYTNWSNTGYCARTT	20
Het_188_R1	GGRCANGTNACNARRTCRAA	20
Het_188_F2	GCNAARGGNTTYACNAARGARAT	23
Het_188_R2	TTNACNCCNARRTTDATNCCYTC	23
Het_189_F1	ATGATHACNGTNGTNAAYAA	20
Het_189_R1	GGYTTRAANGTNACRTANGT	20
Het_189_F2	TAYATHGCNAAYATGGTNTTYGG	23
Het_189_R2	ATRTARTCNCCNCCDATRAACAT	23
Het_190_F1	GGNAARATHYTNGTNGARTG	20
Het_190_R1	ARRTGRAARTARCANGGCCA	20
Het_190_F2	YTNATGACNTGYATHYTNTAYGT	23
Het_190_R2	CCCATNARDATNGCRAARTGNGG	23
Het_191_F1	GTNAARGAYGGNGAYTAYAC	20
Het_191_R1	TTNACDATNGGYTCRTARAA	20
Het_191_F2	YTNYTNGCNTAYTGYTAYTTYAA	23
Het_191_R2	GCYTCYTTRTAYTTRTTRTCYTG	23
Het_192_F1	TGGYTNYTNTTYTGGCCNTG	20
Het_192_R1	TCNCCRAAYTTDATNGCNGT	20
Het_192_F2	GGNGCNGGNTGYACNATHAAYGA	23
Het_192_R2	TGRTGNGCRTADATNGTRTCRTA	23
Het_193_F1	AARACNYTNTGYCARCCNGG	20
Het_193_R1	TARCANCKDATNARNGGRTT	20
Het_193_F2	TGYGGNCAYAAYGCNGAYTGYTA	23
Het_193_R2	TTRCANGTRCANACNGGRTGRTG	23
Het_194_F1	GARGTNGARTGGAARACNCC	20
Het_194_R1	ATDATRTCCATYTCRAANGT	20
Het_194_F2	TAYTTYAARGGNGAYMGNGTNGA	23
Het_194_R2	TANGTNGCYTTNGTYTTRTARTC	23
Het_195_F1	AAYMGNCCNGARGARGTNCA	20
Het_195_R1	TCNGGNARNGTRCANACDAT	20
Het_195_F2	ATGATHCCNYTNGARMGNTAYAT	23
Het_195_R2	CANCKDATYTTDATDATCATRTC	23
Het_196_F1	TGGCCNYTNAARTGYCARAT	20
Het_196_R1	CKRTAYTTRTTRTTRAARAA	20
Het_196_F2	ACNATHCCNTGGGCNYTNTTYTT	23
Het_196_R2	GCRTANARDATNGGRTTDATRCA	23
Het_197_F1	ACNTGYATHWSNTGYMGNGT	20
Het_197_R1	TCRTGNARNACYTTRCARTG	20
Het_197_F2	MGNCARCAYTAYAARACNGAYTG	23
Het_197_R2	TTRTCNCKCATRTGNGTYTGNGC	23
Het_198_F1	AAYWSNGCNTGGAARGAYTA	20
Het_198_R1	GGRTTRTTRTARTCNACRTA	20
Het_198_F2	GCNAAYACNAAYTAYGCNTTYGA	23
Het_198_R2	GGCATRAARTARAARTCNGGYTG	23
Het_199_F1	ACNGCNGTNGAYAARTTYTA	20
Het_199_R1	GGNARYTGDATRTGRTARTA	20
Het_199_F2	TAYTAYGAYGCNYTNGCNAARCC	23
Het_199_R2	GCRCARTANGGNARNGGRTCCCA	23
Het_200_F1	ATHCAYACNYTNGAYGGNAA	20
Het_200_R1	TACATNSWNCCCCARTCNAC	20
Het_200_F2	CCNAARCAYGCNACNCCNAARAA	23
Het_200_R2	ACNCCNARNGGNCCCATCATNAC	23
Het_201_F1	AARCAYGTNATHGTNAAYAA	20
Het_201_R1	ARNCCDATYTCRTCNCCRTA	20
Het_201_F2	AAYATHGGNGTNGAYGGNTTYTA	23
Het_201_R2	CCNGTNGTCCARTANACCCANGG	23
Het_202_F1	ACNGTNGGNTGYCAYCCNAC	20
Het_202_R1	ATRTAYTTRAANCCNGCRTG	20
Het_202_F2	GARAARGTNGTNGCNGTNGGNGA	23
Het_202_R2	TCRCACCANGGRCARTCNGTYTC	23
Het_203_F1	CCNGTNGAYTTYMGNGARGG	20
Het_203_R1	TCYTCNGTDATNGTNGGRAA	20
Het_203_F2	GGNAARACNAARGGNGTNATGGA	23
Het_203_R2	ARNGGNGGNACDATYTGNGTYTG	23
Het_204_F1	ACNTAYCAYGAYGGNYTNTT	20
Het_204_R1	GCNGGRTARTANACYTTRAA	20
Het_204_F2	TGYTGYTTYGTNYTNGCNGARGG	23
Het_204_R2	ACDATYTCYTGNGTRCARTAYTG	23
Het_205_F1	TGGMGNGCNGTNCAYGAYTA	20
Het_205_R1	TTRTANGCYTCRCANGTRTA	20
Het_205_F2	ACNYTNGGNCAYACNTAYGARTT	23
Het_205_R2	TCNCCNCCYTCNGTYTCRCADAT	23
Het_206_F1	GAYGARGCNACNGAYATGAA	20
Het_206_R1	GGRAARTAYTTCATYTTNGG	20
Het_206_F2	MGNAARGGNAAYGTNTTYAARCA	23
Het_206_R2	TGRTTNGGRTGYTTNARYTTNGG	23
Het_207_F1	AARATHMGNGAYGARGGNTA	20
Het_207_R1	GTNCCNGCNGCNACRTTRTA	20
Het_207_F2	TGYTTYTAYAAYGARCARTTYGA	23
Het_207_R2	GTNCCNCCCATYTCRTGRCAYTT	23
Het_208_F1	GGNGARGGNATHMGNGARGT	20
Het_208_R1	GCCATNGTNGCNCCRTCDAT	20
Het_208_F2	GAYTGGTTYGTNAARGTNGGNGA	23
Het_208_R2	SWYTGNACRTTYTTDATRTTNGG	23
Het_209_F1	GAYATHACNYTNTGYGCNCA	20
Het_209_R1	AANARRTCRTAYTTRTANGT	20
Het_209_F2	ACNGAYAAYMGNTTYTTYTGGAA	23
Het_209_R2	CKRTARTTRAARTCNCCRCACCA	23
Het_210_F1	ATHGTNATHAAYATHTTYAA	20
Het_210_R1	ACRTGNACDATNARRTCNGC	20
Het_210_F2	ACNAARGARGCNAARYTNCARGT	23
Het_210_R2	TCYTCNARNGTNGCNACRAANGG	23
Het_211_F1	AARGARYTNGTNCAYCCNAA	20
Het_211_R1	CKRAANARYTGRTCDATYTC	20
Het_211_F2	ATHTTYGARTTYYTNACNATGGA	23
Het_211_R2	SWRTCNCCYTGRAANARNGGYTT	23
Het_212_F1	GGNGCNATHAAYWSNCCNCA	20
Het_212_R1	CCYTTYTCNGCDATCATDAT	20
Het_212_F2	GTNGGNTAYAAYYTNCARGAYCA	23
Het_212_R2	ATCATNGGDATDATNSWNGCRTC	23
Het_213_F1	CCNAAYGGNGTNGARTTYGA	20
Het_213_R1	ARNGCNACNCCYTGCCANGC	20
Het_213_F2	ATHCAYCCNTGYACNCAYCCNGA	23
Het_213_R2	TTNCCRTTNARRTCDATCATRAA	23
Het_214_F1	GGNGARCAYATHCCNTAYAT	20
Het_214_R1	GGNGGCCARTAYTCRTCRAA	20
Het_214_F2	TAYTGYGCNGTNMGNATGGTNGA	23
Het_214_R2	ATNCCYTGNACYTTRCARCARAA	23
Het_215_F1	TGGAARMGNGTNACNGARGG	20
Het_215_R1	TCNGTDATNARRAADATYTG	20
Het_215_F2	TAYGAYGGNGAYATHTTYCAYGA	23
Het_215_R2	GTNACNCCRAARTARAARTTNGC	23
Het_216_F1	GAYTGYAARGTNMGNAAYTA	20
Het_216_R1	TTNACNACCCAYTCRTTRTC	20
Het_216_F2	TTYATGGARCARCAYGTNGARAA	23
Het_216_R2	ATRTCNCKYTCNGCYTTNACRTG	23
Het_217_F1	CCNTTYGGNWSNGGNAARGA	20
Het_217_R1	TCYTTNGTCATNGTNCCRTT	20
Het_217_F2	CAYAAYCARTGGAARGCNCARCA	23
Het_217_R2	TARAANGGRAADATRTCNACRTG	23
Het_218_F1	ATHCARATGCARGCNATHCC	20
Het_218_R1	CKNCCDATNCKRTGDATRTA	20
Het_218_F2	TTYMGNGAYCARYTNGCNGARAT	23
Het_218_R2	GCNSWNGGNGGRAARTCRTARTT	23
Het_219_F1	CAYYTNGARTTYGARTTYAT	20
Het_219_R1	ATNCCYTCRAADATRTTRAA	20
Het_219_F2	GGNACNACNATGGTNATHGAYTT	23
Het_219_R2	CCYTTYTTNGGRTADATRTTRAA	23
Het_220_F1	YTNGARGARTTYGAYTTYGG	20
Het_220_R1	ATDATNARNGTRTCRTCRTT	20
Het_220_F2	ATHWSNGARACNGCNTTYCAYAA	23
Het_220_R2	TTRCARTCRCANACDATNGGRTT	23
Het_221_F1	ATHGGNYTNATHAAYGTNCA	20
Het_221_R1	GCNARRTGNACNARCCARTA	20
Het_221_F2	TAYYTNACNGCNGARACNTTYGG	23
Het_221_R2	TCNGGRTTNCCNGGNACYTTNGC	23
Het_222_F1	GTNATHTAYYTNCARCARAA	20
Het_222_R1	GTYTCNARNGGNCKRAANGC	20
Het_222_F2	CARCAYGTNAAYYTNCARGGNAA	23
Het_222_R2	ARNGGNARRTTYTCNARRTARTT	23
Het_223_F1	ACNTGYTAYAAYGGNGARTG	20
Het_223_R1	CCYTCRTTRTCNGGNACCCA	20
Het_223_F2	TGYATHYTNGGNGAYCCNTGYGG	23
Het_223_R2	CCYTCNGGRCANGTRCANACCAT	23
Het_224_F1	TAYGTNGTNGGNTTYGGNAA	20
Het_224_R1	TCCATNACRTTNGTNCCNGT	20
Het_224_F2	GGNGCNAARAAYAAYATHCCNGA	23
Het_224_R2	CCNGCNGCRTCNGTNGGNCCRTC	23
Het_225_F1	AARATHATHMGNGARGARTA	20
Het_225_R1	TCRTARTCRTCNGGRTGRTA	20
Het_225_F2	GCNATHATHGAYCAYYTNAAYGA	23
Het_225_R2	ACNARYTCNGGNGGNACRTARTC	23
Het_226_F1	AAYTAYGARCAYCAYGARAT	20
Het_226_R1	GGYTGYTTDATNARNACRTT	20
Het_226_F2	CCNGARATHTAYTTYATHGGNCA	23
Het_226_R2	TCNGGYTTCATRTCRCARTGDAT	23
Het_227_F1	CCNCARGTNYTNYTNAAYTT	20
Het_227_R1	CKNARYTTNCCCATRTCRTC	20
Het_227_F2	GGNYTNACNTTYTAYAAYGCNTT	23
Het_227_R2	TANGTDATNARNCCYTGNCCRAA	23
Het_228_F1	MGNGAYATGGCNGAYAAYTG	20
Het_228_R1	TGDATNSWNGGRTCNACRAA	20
Het_228_F2	ATGTGYYTNGCNYTNGGNGARAA	23
Het_228_R2	TTNSWRTTNCCNCKRAARTCYTC	23
Het_229_F1	GAYMGNGGNGTNAAYACNTT	20
Het_229_R1	GTNARYTTYTCYTCCATNAC	20
Het_229_F2	TTYCARGTNGARTAYGCNATHGA	23
Het_229_R2	TGNARNCKYTGYTGNGCNCCYTC	23
Het_230_F1	ATGWSNWSNTAYTTYGCNAA	20
Het_230_R1	TCNGGNCCNCCDATNCCRTT	20
Het_230_F2	TAYATGCCNGAYYTNMGNAAYGG	23
Het_230_R2	CCNACNGCNGCYTGNARYTTRCA	23
Het_231_F1	ATHTAYACNCCNTTYCAYGA	20
Het_231_R1	GCNARNGTNGTRTTCCARTC	20
Het_231_F2	TGYTAYAARACNATHCAYGGNTG	23
Het_231_R2	ACNSWRTARAADATRAARTCNCC	23
Het_232_F1	CARAARATHWSNGAYYTNAA	20
Het_232_R1	GGRTCYTTRTARTGYTCDAT	20
Het_232_F2	ATGGARGARAARGAYGTNAAYGA	23
Het_232_R2	CKRTCCATYTTNCCCCARTARAA	23
Het_233_F1	GTNAAYMGNCAYYTNYTNGA	20
Het_233_R1	ACDATRTTYTCRTANCCCCA	20
Het_233_F2	GCNTGYACNGCNTAYGARGAYGC	23
Het_233_R2	TTNACRCANGTYTCRTGNCCRTT	23
Het_234_F1	YTNACNGTNGARGARTAYCA	20
Het_234_R1	ACNARYTTRTARCANGTCAT	20
Het_234_F2	GARGTNYTNAARAAYGARCCNTT	23
Het_234_R2	ATNGGRTCRTTNCCDATRTCDAT	23
Het_235_F1	MGNTGGGGNCCNAAYCAYGC	20
Het_235_R1	ACNCCDATNGCRTCRTCNCC	20
Het_235_F2	GAYCCNATHGTNACNMGNTGGAA	23
Het_235_R2	TGRAARTTYTGNGCNACNGTYTC	23
Het_236_F1	AARCAYMGNGARCARAAYCA	20
Het_236_R1	TGNCCYTGRTGDATRTGNGT	20
Het_236_F2	CCNGCNGAYAARYTNTTYACNTG	23
Het_236_R2	TTNCCRCACATYTCRCARTGRTA	23
Het_237_F1	TGYAARATHAARMGNAAYTA	20
Het_237_R1	TGRTTCATYTCRTGNACNGT	20
Het_237_F2	TGYGAYTAYTAYACNCARAAYCC	23
Het_237_R2	TTDATRTCNGCNGTRAARTTRCA	23
Het_238_F1	AAYYTNGARGAYYTNYTNAA	20
Het_238_R1	TCRTTRTCNGCYTGNGTNAC	20
Het_238_F2	AARGAYAAYCARGTNGAYATGGC	23
Het_238_R2	GCNGCYTTRTCNGCYTTYTCYTG	23
Het_239_F1	TGGGCNYTNGTNGARGAYCC	20
Het_239_R1	TTNGTYTGRTARTCRAANAC	20
Het_239_F2	CCNGARGAYYTNTAYMGNGARCA	23
Het_239_R2	CKYTCCCARTCNGTRTAYTCRTT	23
Het_240_F1	GAYGTNGGNCCNGARAAYCC	20
Het_240_R1	TAYTGNGGNGTNGGCCANCC	20
Het_240_F2	GGNACNGCNGTNYTNCARTGYAA	23
Het_240_R2	GGNCKRTCNGGNGTDATYTGNGC	23
Het_241_F1	TTYGGNYTNTTYGARGCNAT	20
Het_241_R1	ATRTARTGRTAYTCRTGNGT	20
Het_241_F2	GCNATHGARATGATGGAYCCNAA	23
Het_241_R2	TANARNACCCANGTNCCRAARCA	23
Het_242_F1	TAYGTNMGNMGNGTNTTYAT	20
Het_242_R1	TGYTGNACNACRTAYTCRTC	20
Het_242_F2	AAYTTYATHAARGGNGTNGTNGA	23
Het_242_R2	GGYTCNGTCATRTANACNACYTC	23
Het_243_F1	GGNWSNACNGTNGCNGAYTA	20
Het_243_R1	TARAANCCYTTNCCRCAYTC	20
Het_243_F2	CAYTTYYTNAARTAYWSNGCNGA	23
Het_243_R2	AANGCYTTCATRCANACNGTRCA	23
Het_244_F1	YTNAAYGARWSNGTNGARGC	20
Het_244_R1	CACATCCARCARAARTCRTG	20
Het_244_F2	GTNGTNYTNCAYACNAAYGARTG	23
Het_244_R2	TTRCARTTRTARCAYTGCATRTG	23
Het_245_F1	GGNAARTGYAARAAYCARTG	20
Het_245_R1	GCNGTNGGRTGRCANGGRTT	20
Het_245_F2	AARATHCARTGYGGNCCNAAYGC	23
Het_245_R2	TTRAANCCNGGNGGRCAYTGRCA	23
Het_246_F1	GTNACNTTYTGYATHACNTG	20
Het_246_R1	TAYTTNGGNARRAANGTRTA	20
Het_246_F2	CAYMGNCCNAARTGGATHGCNTG	23
Het_246_R2	GTNCKRAACATNARDATRTCRTT	23
Het_247_F1	GTNGAYGARGGNATGAAYGG	20
Het_247_R1	AANARYTCNCCRTCNCCYTC	20
Het_247_F2	GGNGGNGAYGARAAYMGNGAYTT	23
Het_247_R2	TTNARRAARTANCKNACYTGNCC	23
Het_248_F1	ACNGGNCCNCARACNATHGA	20
Het_248_R1	GTRAARTGYTCNARRTAYTG	20
Het_248_F2	GGNCARTTYYTNGTNGAYTGYGA	23
Het_248_R2	TGDATNGTRTCCATNGGYTGRTA	23
Het_249_F1	GGNAARGCNTGYATHAAYGG	20
Het_249_R1	SWRCANACNGGYTTRTGRTC	20
Het_249_F2	TGYGTNGTNGARGAYCCNTGYGG	23
Het_249_R2	GCRTTNGGNCCRCARTTRCANGG	23
Het_250_F1	WSNGCNGTNATHATGGARGA	20
Het_250_R1	TTRTTNCCYTTYTCNACCCA	20
Het_250_F2	CCNGARATHYTNGARACNGTNTA	23
Het_250_R2	TTDATNCKYTTRTAYTTNACRTC	23
Het_251_F1	ATHGCNAARGAYAARTTYGG	20
Het_251_R1	TGCATNCKNARNGCNCCRTC	20
Het_251_F2	GGNGTNGCNTTYAARACNTAYAA	23
Het_251_R2	ACYTCNCCRTTNARNARNGGRTT	23
Het_252_F1	GTNTTYTAYYTNCCNGCNGA	20
Het_252_R1	TGDATRAAYTTNACRTTRTG	20
Het_252_F2	GGNGARAARATHGCNYTNTGYAT	23
Het_252_R2	TCNARYTCRAANGGRTAYTTYTT	23
Het_253_F1	GARMGNCCNMGNAARTTYCA	20
Het_253_R1	GTDATNARRAAYTGRTCNGT	20
Het_253_F2	CAYYTNATGAARAARCCNAARTA	23
Het_253_R2	TTYTCNACRTCNGTRAANGGRTA	23
Het_254_F1	GAYACNAAYCCNGCNAARGA	20
Het_254_R1	TCRCADATRAARAANCCYTT	20
Het_254_F2	TTYGARAARGTNATHYTNGARGA	23
Het_254_R2	ATRTARTTYTTRAARTCYTCRTC	23
Het_255_F1	TGYMGNCCNTGGGGNGTNTG	20
Het_255_R1	CKRTTRTTNCCRAARTCNAC	20
Het_255_F2	GARGGNAAYATHATHGTNGCNGA	23
Het_255_R2	TCRAADATYTGDATNCKRTTRTT	23
Het_256_F1	YTNTTYAAYGARTAYAARTT	20
Het_256_R1	GCRCANARYTTNGGNGCNGT	20
Het_256_F2	AARAARGTNYTNGTNTGYTGYGG	23
Het_256_R2	ACRTCCCANCCNSWNGGDATRTC	23
Het_257_F1	ATHAARMGNGARACNTTYGG	20
Het_257_R1	ARRTANARNCCYTGRTTRTG	20
Het_257_F2	AAYGTNGARAARCCNCCNTGYTT	23
Het_257_R2	ARRTADATYTTRTCNACYTTRAA	23
Het_258_F1	WSNGTNCAYTGYGCNGGNAA	20
Het_258_R1	ACRTANARRAANCCRAARTA	20
Het_258_F2	AAYACNTAYTAYGAYTAYGTNAA	23
Het_258_R2	ACRAANGCDATRTANGGNGTRAA	23
Het_259_F1	CAYAARAARTAYACNGARCC	20
Het_259_R1	TTYTGYTTNGGDATNGCNCC	20
Het_259_F2	GARMGNTGYGAYGTNTGYGARAC	23
Het_259_R2	GGRCANGTCCARAAYTCNCCYTT	23
Het_260_F1	TAYCCNACNTGYGCNYTNGA	20
Het_260_R1	TCNCKRAAYTCNGTRTTRAA	20
Het_260_F2	TGYATHWSNTTYTAYGTNCCNTG	23
Het_260_R2	ATNSWRTADATDATNGGRTTRAA	23
Het_261_F1	TAYATHCARTGGYTNAARGG	20
Het_261_R1	ACYTCRTTYTTYTCNACRTG	20
Het_261_F2	GARCARTTYYTNAARGAYTAYAT	23
Het_261_R2	TCNGCCATNARDATYTCYTCNAC	23
Het_262_F1	YTNGARATGCARCAYTGYCA	20
Het_262_R1	ACNSWDATRAADATRTTNCC	20
Het_262_F2	GGNAAYCCNTGGAARTGYGAYTG	23
Het_262_R2	ACRTCNARNARYTTYTTRTCYTG	23
Het_263_F1	GTNTAYAAYCARCCNMGNAT	20
Het_263_R1	CCNARNCKYTCNARCATRTC	20
Het_263_F2	AAYYTNATHATHGTNCAYAAYCA	23
Het_263_R2	TGNARNARYTGRTGNARYTGRTA	23
Het_264_F1	GGNGARAARCCNTTYGARTG	20
Het_264_R1	GCNCKRTTRTTYTGRAACCA	20
Het_264_F2	WSNCAYATGACNWSNAARAARTG	23
Het_264_R2	GTRCANARRTANCKYTCRTGYTG	23
Het_265_F1	CARCCNCCNTAYACNTGYCC	20
Het_265_R1	GGNACYTCNGTYTGRTCNAC	20
Het_265_F2	WSNATGTGYGGNYTNCARTAYCA	23
Het_265_R2	TCDATRAADATYTCNCCNGTRTC	23
Het_266_F1	GTNWSNACNGCNTTYCAYGG	20
Het_266_R1	ATNACNCCRCADATNGGNGG	20
Het_266_F2	AAYGCNATHGGNTAYGTNAAYTT	23
Het_266_R2	ARYTGNARDATNCCRTTNACRAA	23
Het_267_F1	ATHACNGGNGTNGTNATGCC	20
Het_267_R1	TACATRTTRTANCCNGGDAT	20
Het_267_F2	GCNGCNACNGCNGCNGARAAYTA	23
Het_267_R2	CARTARTGRAANARRTTDATRTA	23
Het_268_F1	TTYCAYGGNTGYGAYATHAA	20
Het_268_R1	ATNACNCKNGCNARYTTYTT	20
Het_268_F2	YTNAARGCNTAYGARGGNGTNTG	23
Het_268_R2	CCNCKYTTNACNGTNGTYTTRTA	23
Het_269_F1	TGGGTNGARTTYTGYGARAA	20
Het_269_R1	TCNARNGGDATNGGRTGYTG	20
Het_269_F2	CAYAARGARTTYYTNWSNAARTT	23
Het_269_R2	AARTGYTCNARCATRTCRAADAT	23
Het_270_F1	GTNCCNCARATGATHACNAT	20
Het_270_R1	GTNACRAARTANACRTCRTT	20
Het_270_F2	TAYGAYGARATHTTYAAYGGNCA	23
Het_270_R2	TTNARCCANSWNGCRTGRAARTG	23
Het_271_F1	GTNWSNATHTGYGARGAYGT	20
Het_271_R1	TANCCYTTNCKNGTNACNGT	20
Het_271_F2	GARTAYYTNATHAAYGARGAYGG	23
Het_271_R2	TGNGCYTCRCAYTCNCKYTTNAC	23
Het_272_F1	GCNGGNGGNYTNGGNTGYGA	20
Het_272_R1	ARDATNACNCKNGCRTTNCC	20
Het_272_F2	AARGAYYTNGCNYTNATGGGNTT	23
Het_272_R2	TTRAANCCYTCNGTNCCNCCRTC	23
Het_273_F1	ATHATHGAYATGACNTTYGG	20
Het_273_R1	ACNGCNGCNCKNARYTTNGC	20
Het_273_F2	GGNATHYTNTTYGAYTTYGGNTG	23
Het_273_R2	TGNCKYTTNACDATNCKRTCYTC	23
Het_274_F1	ACNYTNATGTTYTAYAAYGT	20
Het_274_R1	TCNCKYTTRCADATNGGRCA	20
Het_274_F2	GARYTNTGYGARAARGARGAYTG	23
Het_274_R2	TTNCKNARRCARTCNCCRTGRAA	23
Het_275_F1	AARAAYGARCCNCARYTNGA	20
Het_275_R1	ACYTTYTGRTTNARYTTYTG	20
Het_275_F2	GAYCAYYTNGTNMGNAARATHTT	23
Het_275_R2	TCNARYTTNACRTCNACYTTRAA	23
Het_276_F1	MGNYTNAAYATHTTYGGNTT	20
Het_276_R1	GGRTARTAYTCRTTCCARAA	20
Het_276_F2	GGNAAYTTYGGNYTNYTNGAYCA	23
Het_276_R2	SWNGTCCARTANGGCATNCCCCA	23
Het_277_F1	GARTGYGAYMGNYTNTGGGT	20
Het_277_R1	ARNCKRTCNGTNARNACCCA	20
Het_277_F2	TTYTTYGCNAAYATHGTNGTNGA	23
Het_277_R2	ARRTCRTTNGGRAANACCATNGT	23
Het_278_F1	TTYCAYATHCCNGAYYTNAA	20
Het_278_R1	TTDATYTTRTARTANACRTA	20
Het_278_F2	TTYCARTGGGAYATGGCNAARTA	23
Het_278_R2	TGRAARTTNACNGGNARNCCRTA	23
Het_279_F1	TTYGGNYTNTTYGARTGYGG	20
Het_279_R1	TTRTANARRTARTCNGCDAT	20
Het_279_F2	CARATHATGWSNYTNATGGAYTA	23
Het_279_R2	CAYTTRAANARNGCYTTRTAYTT	23
Het_280_F1	TTYTGGGARATHGTNCCNAA	20
Het_280_R1	TCRTANACDATRTTNCCRAA	20
Het_280_F2	CARGARATGATHYTNGTNTGYGA	23
Het_280_R2	TCNARNACDATRTCRTAYTGRTT	23
Het_281_F1	CCNGAYYTNTAYTAYCARTT	20
Het_281_R1	TCNARYTCRAANARNGTRCA	20
Het_281_F2	GGNACNATGGTNCCNTTYCARAT	23
Het_281_R2	TANARNARRCANACNGCCATRTT	23
Het_282_F1	GARGTNMGNGCNYTNGAYAC	20
Het_282_R1	GTNCCDATNGTNGCRTCYTC	20
Het_282_F2	GARGTNACNGAYGTNAAYGAYAA	23
Het_282_R2	ACRAANACNGGNGCRTTRTCRTT	23
Het_283_F1	GCNGAYCARTAYGTNGAYAT	20
Het_283_R1	TGDATNSWRTTYTCNGCYTG	20
Het_283_F2	CCNTTYMGNACNACNAAYCCNAA	23
Het_283_R2	GGRTGRTCNGGNGTNGGNGGYTG	23
Het_284_F1	TTYACNGGNGARGARTAYGA	20
Het_284_R1	TTYTCCCANGGRTARAANCC	20
Het_284_F2	TGGCCNAAYGAYTAYGARAARGT	23
Het_284_R2	CCRTAYTTNGTRTTRCAYTCRTC	23
Het_285_F1	TGGGTNAARAAYAARYTNGG	20
Het_285_R1	AANACDATYTCNGCRTTRTA	20
Het_285_F2	TGGWSNATHGAYCCNTTYGGNCA	23
Het_285_R2	TARTCRAANARNCKYTTRTARTT	23
Het_286_F1	ACNCAYGARGAYGAYGARTA	20
Het_286_R1	TCRTCRTGRTTNGCRAANGT	20
Het_286_F2	GGNGTNGARGAYCCNAARATHAT	23
Het_286_R2	ACNCKYTTNSWYTCYTCYTTNGG	23
Het_287_F1	TGYGAYGGNGARGAYGAYTG	20
Het_287_R1	TCCATNCCNGCNCKYTCDAT	20
Het_287_F2	GAYTGYGGNGAYGGNWSNGAYGA	23
Het_287_R2	TTYTTNCCNGTRTCNGTCCARTA	23
Het_288_F1	TAYCAYATHCARACNGAYGA	20
Het_288_R1	AANGGRTCDATRTANCCRAA	20
Het_288_F2	WSNGGNCARTAYMGNAARGARAA	23
Het_288_R2	GGNARRTARTANCKRAANCCRTT	23
Het_289_F1	AARTAYCCNTTYYTNTTYCA	20
Het_289_R1	TCNARNARNCKYTGYTCNGT	20
Het_289_F2	GAYWSNTAYCARCARYTNGTNGA	23
Het_289_R2	GGRTCNCCNARNGCNACRTCNAC	23
Het_290_F1	YTNATHMGNGARACNGARGC	20
Het_290_R1	GCNGGYTGNARDATNGTRTA	20
Het_290_F2	GAYGARWSNCCNGCNTTYGARAA	23
Het_290_R2	GTNCCNGGRTANCCNACRAANGT	23
Het_291_F1	YTNWSNATHGARAAYTGGAT	20
Het_291_R1	TCYTGDATCCARTCNACRTC	20
Het_291_F2	TGGGCNCAYCARATHCCNGAYGG	23
Het_291_R2	TCNGGNGGRCARTARTCRTCYTC	23
Het_292_F1	ATHGCNCARTTYGGNTAYAC	20
Het_292_R1	GTNGTNACYTGNACRTTDAT	20
Het_292_F2	GARAAYAAYYTNGCNTTYTTYCC	23
Het_292_R2	GCNARNARRAARTTNGGDATYTG	23
Het_293_F1	GAYGGNWSNTTYTAYATGCA	20
Het_293_R1	ARNGCRTARCANGTRTGRTA	20
Het_293_F2	TGYCARACNTAYGARGGNGGNTT	23
Het_293_R2	CARCADATNARNACRTAYTCYTG	23
Het_294_F1	YTNYTNGTNTGGGARTGGCA	20
Het_294_R1	SWNGCCATRTCNCCYTTYTT	20
Het_294_F2	GARACNTAYGTNYTNAARCARCA	23
Het_294_R2	TAYTTNCCRTCNGCNSWRTARCA	23
Het_295_F1	TTYTTYATHTGYCARGARGG	20
Het_295_R1	ARYTTNCCYTGNGTYTCNGG	20
Het_295_F2	GGNATGTAYATHATHGTNTAYTA	23
Het_295_R2	TANACYTTDATDATNGCRAADAT	23
Het_296_F1	GGNWSNACNGTNGCNGAYTA	20
Het_296_R1	TARAANCCYTTNCCRCAYTC	20
Het_296_F2	CAYTTYYTNAARTAYWSNGCNGA	23
Het_296_R2	AANGCYTTCATRCANACNGTRCA	23
Het_297_F1	GAYMGNGTNGCNGGNGTNTG	20
Het_297_R1	TTRTARAARAANCKNGCRAA	20
Het_297_F2	AARYTNCCNGARYTNGGNGAYAC	23
Het_297_R2	ARNACRAARTANSWRAARTACAT	23
Het_298_F1	GGNAAYGARMGNGARGAYGT	20
Het_298_R1	ACYTTCCARTCRTARTCNGG	20
Het_298_F2	MGNGGNGGNAARATHATHATGCC	23
Het_298_R2	GCRAAYTCNACRTTCATRTCRCA	23
Het_299_F1	ATGGARTTYGAYATGATHGG	20
Het_299_R1	ARNGCRTCNGTRCAYTTYTT	20
Het_299_F2	GTNCCNACNATGGCNATHGARAA	23
Het_299_R2	ARNACRTTNCKNSWRCACATRTC	23
Het_300_F1	WSNATGAARWSNGTNGGNGA	20
Het_300_R1	TTNCKDATNGCNARYTCNGT	20
Het_300_F2	ATGGCNATHGGNMGNAARTTYGA	23
Het_300_R2	ACRAANSWNGCDATYTGYTTRTC	23
Het_301_F1	TAYTAYGGNCARCCNCCNTA	20
Het_301_R1	AANGGNARNGTNCCRTARTG	20
Het_301_F2	AARCAYCARAAYGARAAYCAYCA	23
Het_301_R2	TGCATRTANCCNGGRTGDATRTA	23
Het_302_F1	TTYAARAARGTNCCNCCNTT	20
Het_302_R1	TGNCCNACNACRTAYTGNGG	20
Het_302_F2	GAYTTYGTNGARMGNMGNTTYGG	23
Het_302_R2	GGNGGDATNARRAANCCRAANGC	23
Het_303_F1	GAYGGNGARATGTAYTTYGT	20
Het_303_R1	GGRTANGTYTCNACRTGRTG	20
Het_303_F2	ACNGGNTTYYTNGCNGGNTAYGA	23
Het_303_R2	GCNCCDATNGTYTCYTCNCCRCA	23
Het_304_F1	TTYGCNCCNCAYGARTAYGG	20
Het_304_R1	ACNGCNARDATRTTNCCNGT	20
Het_304_F2	AAYGCNCAYGCNATHGGNTGYAA	23
Het_304_R2	CANSWNACRTTCCANACNACRTC	23
Het_305_F1	TGYAARATHAARMGNAAYTA	20
Het_305_R1	TGRTTCATYTCRTGNACNGT	20
Het_305_F2	TGYGAYTAYTAYACNCARAAYCC	23
Het_305_R2	TTDATRTCNGCNGCRAARTTRCA	23
Het_306_F1	GGNMGNAARMGNTTYGCNCA	20
Het_306_R1	GCDATRAANSWNGCYTGNGG	20
Het_306_F2	WSNGARAAYYTNGAYGARATHCA	23
Het_306_R2	TCYTCNARNGTRAANARYTCRTC	23
Het_307_F1	ATHTTYYTNAARAAYMGNGC	20
Het_307_R1	ATDATNGGNGCNCCRTCNGT	20
Het_307_F2	TAYGTNWSNAAYCAYGTNCCNTG	23
Het_307_R2	SWNGTNACNGGNCCCCARTCYTG	23
Het_308_F1	TAYTAYGCNATHAARGTNAT	20
Het_308_R1	ACNCCNACCATRAAYTCRTA	20
Het_308_F2	MGNGAYATHAARCCNGAYAAYAT	23
Het_308_R2	CANACNCCNARNGCCCACCARTC	23
Het_309_F1	ATGGGNCCNCAYCAYATHTA	20
Het_309_R1	ATCATNCCDATNARNGTNGC	20
Het_309_F2	TGYMGNMGNACNAAYATHATGGG	23
Het_309_R2	ACNGTNARYTCCATNACNGCRAA	23
Het_310_F1	GGNAARTTYACNTGGGGNAA	20
Het_310_R1	TGRTCRAANARNGGYTCYTC	20
Het_310_F2	WSNTGGATHATHGGNCAYGARGG	23
Het_310_R2	TARTARTTNGTNGTNACRCARTT	23
Het_311_F1	MGNCARWSNAAYATHATHAT	20
Het_311_R1	TCNSWYTCNCCRAARTCRTC	20
Het_311_F2	AARYTNCCNAARAARMGNAARTT	23
Het_311_R2	TCYTCNARYTCYTCCCACCANGG	23
Het_312_F1	GCNYTNTGGAARGGNGTNAC	20
Het_312_R1	AARAARTCRTGRCANACNGT	20
Het_312_F2	GCNAARGAYYTNAAYMGNGGNCA	23
Het_312_R2	CKYTGNCCNGCNCKRTTYTTNGC	23
Het_313_F1	GARTTYACNGGNGCNCCNTA	20
Het_313_R1	GGDATYTCYTTDATCATRTC	20
Het_313_F2	ACNGGNGCNGAYYTNGTNTAYGT	23
Het_313_R2	ARDATRTCNCCYTGNCCNCCRCA	23
Het_314_F1	GTNYTNMGNGARATHGARAT	20
Het_314_R1	CANARNACNCCNARRCACCA	20
Het_314_F2	ACNCAYYTNAARCAYCCNAAYAT	23
Het_314_R2	ACCATYTCNGGNGGNARRTARTC	23
Het_315_F1	TAYAAYATHAARAARGCNTG	20
Het_315_R1	TCDATRTGNACRTARTTYTC	20
Het_315_F2	YTNGAYTTYAARGAYAAYGTNTG	23
Het_315_R2	GTYTGNARNACRTTCATRTANGC	23
Het_316_F1	GARAARAARTGYGTNMGNTG	20
Het_316_R1	GGRAANACNACNGCNGTRTC	20
Het_316_F2	CARGARCAYTGYYTNTAYCAYTG	23
Het_316_R2	CKNARRTCRTTYTCNARNCCRTG	23
Het_317_F1	GCNAARCCNGCNMGNACNTA	20
Het_317_R1	CKNGTRTTNCKNACYTCDAT	20
Het_317_F2	GGNYTNATGGAYMGNGCNCCNGA	23
Het_317_R2	SWYTTNGTDATNGTYTTNGTYTC	23
Het_318_F1	GARGGNCAYCARGTNGAYGA	20
Het_318_R1	ARYTTRAANARRTANGGYTG	20
Het_318_F2	TAYGARGAYGTNGAYTGYGAYTT	23
Het_318_R2	ATRTCNGGRTANGTNGTRTCRAA	23
Het_319_F1	AARGCNGTNACNATGGGNTA	20
Het_319_R1	TGNACNACRTTRAARCACAT	20
Het_319_F2	GGNTAYTGYTGYTAYGAYGARAA	23
Het_319_R2	GTNSWNARNACCATRAARCARAA	23
Het_320_F1	YTNGCNATHAAYMGNGGNGA	20
Het_320_R1	TCNACNCCDATRTCNACRAA	20
Het_320_F2	GAYCCNGGNTTYAARAAYGGNTG	23
Het_320_R2	GCNCCRAARTGNGTNACRTTYTC	23
Het_321_F1	MGNTGGCAYATHMGNTAYTG	20
Het_321_R1	TCNCKNARYTTYTGCCARAA	20
Het_321_F2	AARTAYAARTAYGAYGCNTTYGT	23
Het_321_R2	TANCKNARNGTNGGNGTCATRTG	23
Het_322_F1	CCNCARATHYTNGTNTTYGA	20
Het_322_R1	CCNGGYTCRCANGGNGTNCC	20
Het_322_F2	TTYACNTGGAAYGAYGGNATHTT	23
Het_322_R2	TCDATYTTNARRTCRTTNGGRAA	23
Het_323_F1	GTNGGNGARGCNACNGARAC	20
Het_323_R1	TTRTTRTCNCCNGTDATNAC	20
Het_323_F2	GTNYTNGCNGARAARYTNAAYCC	23
Het_323_R2	CCNACYTCRTANGTRTARAAYTT	23
Het_324_F1	GARWSNCCNCAYWSNTGYGA	20
Het_324_R1	TGDATDATRTGNGCNGTCAT	20
Het_324_F2	MGNACNTTYACNMGNAARGARCA	23
Het_324_R2	TTCATNARYTGYTTNARCATRAA	23
Het_325_F1	GGNCCNATHCARGTNGAYAT	20
Het_325_R1	TTDATRAADATNCCCATNGC	20
Het_325_F2	ATGCARGARWSNWSNGTNGAYTA	23
Het_325_R2	TCYTTNCCNCCNACDATNGTRAA	23
Het_326_F1	CCNMGNTAYGARGAYMGNGT	20
Het_326_R1	GCNACNCKYTTNGTRAAYTT	20
Het_326_F2	CARYTNGTNACNTAYATHTTYCC	23
Het_326_R2	GCNARCATRTTNACNARYTGNGT	23
Het_327_F1	GTNCARTGYATHMGNTGGGG	20
Het_327_R1	CKRTCNGCYTCNCKDATNCC	20
Het_327_F2	GARGARTTYCCNGCNGAYTAYGT	23
Het_327_R2	GGNSWNGTRTGYTCNCCNGCRAA	23
Het_328_F1	YTNTTYGAYGTNGAYGGNAC	20
Het_328_R1	TGNGTYTTRTCNCCRAARAA	20
Het_328_F2	GAYTAYGTNTTYWSNGARAAYGG	23
Het_328_R2	ARRCARTANGTYTTRTCCCANCC	23
Het_329_F1	ATHWSNTTYAAYCAYTTYAC	20
Het_329_R1	GTCATNCCRTANCCRAARTC	20
Het_329_F2	GGNAARMGNGTNGTNGARAARCC	23
Het_329_R2	SWRAANACNACNGGRTARTANAC	23
Het_330_F1	CARATGGTNGGNYTNAAYTG	20
Het_330_R1	CKNARNGTNARNGGRTGRTT	20
Het_330_F2	AAYGGNATHYTNGCNGAYGARAT	23
Het_330_R2	GCNARYTTNCKNARYTGCATRAA	23
Het_331_F1	CCNGGNTAYATHYTNCCNCC	20
Het_331_R1	AARTTRTCNGCNARRTCNCC	20
Het_331_F2	YTNGARATHCAYTTYTGGGARGT	23
Het_331_R2	TGRTARAANCKNARRTANGTCCA	23
Het_332_F1	AARAAYGGNATHCCNGTNTA	20
Het_332_R1	GTYTTNARCATRTARTARTT	20
Het_332_F2	ACNTTYAAYYTNTGYAARGAYTT	23
Het_332_R2	CCNARNGGNACRTAYTCCATDAT	23
Het_333_F1	GAYAAYGARGTNGTNCARGG	20
Het_333_R1	GCYTTNCKRAANARNGCYTT	20
Het_333_F2	YTNGCNYTNATGGAYAARGGNGA	23
Het_333_R2	GCNCCNARRTTRTTRTANGTYTT	23
Het_334_F1	MGNCCNTGGGGNGTNTGYTG	20
Het_334_R1	CKRTTRTTNCCRAARTCNAC	20
Het_334_F2	GARGGNAAYATHATHGTNGCNGA	23
Het_334_R2	TTNCCRTCNGGNGTNARRCANAC	23
Het_335_F1	ATHGTNMGNGGNTGYATHAA	20
Het_335_R1	ACYTTNGGNSWNARYTTRTA	20
Het_335_F2	MGNGCNGARAARMGNACNCAYAC	23
Het_335_R2	ARNCKRTGRTTYTGNACRTCNAC	23
Het_336_F1	GTNGGNACNGTNAARAAYAC	20
Het_336_R1	TGNGTNGTNARRTANGTNGT	20
Het_336_F2	ACNGARCCNYTNACNGARAAYAT	23
Het_336_R2	GTRTANGCNGTYTTNGCNCCRAA	23
Het_337_F1	WSNMGNMGNCARGARGARAT	20
Het_337_R1	ACYTCNSWRAANCCNCCYTT	20
Het_337_F2	MGNGARGARATHGAYAARCARAA	23
Het_337_R2	TANCKRTCRTTNARNACNGGRTG	23
Het_338_F1	GARTGYATHGTNGTNTGYGT	20
Het_338_R1	SWRTANACNSWNACYTGRTC	20
Het_338_F2	GTNACNCCNGARACNGTNCCNTA	23
Het_338_R2	CARTCYTTRTGNSWNGTRAANGC	23
Het_339_F1	GTNTAYATHGTNCARAAYAA	20
Het_339_R1	ARNSWNGTNGCRAANCCYTT	20
Het_339_F2	CAYYTNGAYGCNGCNACNTAYCA	23
Het_339_R2	ARDATRTTRTCNGCRTAYTTNAC	23
Het_340_F1	GAYGTNTGYAARCARGGNAT	20
Het_340_R1	TGDATNCKRTARTTYTTYTC	20
Het_340_F2	CARCAYATHYTNAARAAYCCNAT	23
Het_340_R2	CCRTCCCAYTCYTTRAARTTDAT	23
Het_341_F1	YTNGGNACNGGNATGGTNGA	20
Het_341_R1	CKRTTNARRCARTADATNCC	20
Het_341_F2	GAYCCNAAYWSNTAYTAYGGNCA	23
Het_341_R2	CCRTANARNGGCCANARRAANGG	23
Het_342_F1	AARGGNATHMGNGTNATGGC	20
Het_342_R1	CCYTCNGTRTCYTTRTARTA	20
Het_342_F2	TGYATGATHGCNCCNGAYGGNGA	23
Het_342_R2	ACRTCDATRTGYTGRTADATRTT	23
Het_343_F1	GGNMGNATHCAYWSNTGYTG	20
Het_343_R1	TTNARDATNCKRTCNGCYTC	20
Het_343_F2	GGNGARYTNGGNGCNCARTGGAT	23
Het_343_R2	GGNGCNGTNGCYTCNCCNGCRAA	23
Het_344_F1	MGNGARACNGGNGTNATHAA	20
Het_344_R1	ACNARCATRTGYTCNGTCCA	20
Het_344_F2	CARTGGGAYGAYGTNYTNGARTT	23
Het_344_R2	ACNGCNARNGTYTTYTGYTCRAA	23
Het_345_F1	YTNGGNWSNTTYTAYATHCC	20
Het_345_R1	CKNCCRAADATNGGYTTRCA	20
Het_345_F2	TGYATHATGGTNTTYGTNTAYAT	23
Het_345_R2	TCNSWNACCATRTCNGCRTCDAT	23
Het_346_F1	ACNAARATHCAYTGYTAYTT	20
Het_346_R1	TCYTCRAANCCRAACATRTC	20
Het_346_F2	AAYTAYCAYATHTTYTAYCARAT	23
Het_346_R2	ATRAANCCRTCNGTNGCRTGYTT	23
Het_347_F1	MGNATGYTNACNTAYGTNAT	20
Het_347_R1	ACCATNARNGCNSWNGGNGC	20
Het_347_F2	GTNMGNAAYACNGAYTTYAARGA	23
Het_347_R2	ARRTCNGCNARYTGNACRCANAC	23
Het_348_F1	TTYACNGTNAARGAYYTNTT	20
Het_348_R1	TCRTTNCCNGGNACNGGRTA	20
Het_348_F2	GCNMGNGTNCAYTAYGGNCAYAA	23
Het_348_R2	TTNGGRTTRCARTTNGTRTCNAC	23
Het_349_F1	ACNGTNGAYTAYMGNCARAA	20
Het_349_R1	GCNGGYTTCATRTTRTTRTA	20
Het_349_F2	YTNWSNGAYATHCCNTGGAAYGG	23
Het_349_R2	GCNGTRTADATNCCNCCRAAYTC	23
Het_350_F1	TAYGARGAYATGTTYAARGA	20
Het_350_R1	AARTGYTTYTTNACRTGRTC	20
Het_350_F2	WSNGARGARGTNATHCCNTGGAC	23
Het_350_R2	CADATRTARCARTGRAANGGYTT	23
Het_351_F1	ATHGCNTGYAARCARYTNGA	20
Het_351_R1	TGYTCRCARTCYTCDATRAA	20
Het_351_F2	AARWSNGARATGGTNGTNTAYGA	23
Het_351_R2	TTNGCRTCNGGRTTRTCYTCDAT	23
Het_352_F1	ATGTAYCARGARATHGARGT	20
Het_352_R1	AARTGNCCDATYTGNGGRTA	20
Het_352_F2	GTNYTNMGNGCNTAYGARAAYAC	23
Het_352_R2	TGNCKNGTRAARTCCCARAARCA	23
Het_353_F1	GGNMGNGAYCCNACNTAYCA	20
Het_353_R1	ATCATYTCNACRTGYTCYTT	20
Het_353_F2	WSNATGTAYAAYMGNGCNAARGT	23
Het_353_R2	CCNCKNARNGGYTCRTCNGTYTC	23
Het_354_F1	ATHCAYGAYGTNGCNTTYGA	20
Het_354_R1	ARYTTDATRTCYTTNGTNGC	20
Het_354_F2	TAYGGNMGNMGNATGGCNACNTG	23
Het_354_R2	ATRCANSWNGCYTGRTAYTTRCA	23
Het_355_F1	CCNAARATHACNACNCAYTA	20
Het_355_R1	TTRCARTGDATRCARTTYTG	20
Het_355_F2	MGNTGGAARGAYGTNAAYATGGA	23
Het_355_R2	TCRTANACNCCNGCNGGRCARAA	23
Het_356_F1	GTNATGACNGCNAARAARTA	20
Het_356_R1	CCNGCRAAYTTYTGNACRCA	20
Het_356_F2	ACNGCNGTNTAYGARACNTGGGG	23
Het_356_R2	CKNCCNARYTCNACRTCYTCRTG	23
Het_357_F1	CARGCNGAYTAYAAYGTNAT	20
Het_357_R1	ACYTGRTTNGGRTCCATRTT	20
Het_357_F2	ACNATGACNTAYMGNGCNAAYGG	23
Het_357_R2	ACYTCNCCDATRTTRCANGTRAA	23
Het_358_F1	CAYCARACNGAYAARCCNTA	20
Het_358_R1	GCYTTNGGCATYTCCATNCC	20
Het_358_F2	AARACNCAYATHTGYCARTAYTG	23
Het_358_R2	CCNGGRAANGCDATNGCRTTRTA	23
Het_359_F1	ATGGAYTAYGAYGGNMGNAA	20
Het_359_R1	GTYTTNGCRTCRCACCARTA	20
Het_359_F2	GARAARATGTTYTGGACNGAYTG	23
Het_359_R2	TCNARNGCDATNCCRTTNGGCCA	23
Het_360_F1	GARMGNCCNAARAARTTYCA	20
Het_360_R1	TCNCKNACNGGRTTNGTDAT	20
Het_360_F2	CAYYTNATGAARAARCCNAARTA	23
Het_360_R2	TTYTCNACRTCNGTRAANGGRTA	23
Het_361_F1	ACNAARGGNGARMGNGCNCC	20
Het_361_R1	GGRTGYTTNACDATNGGNGC	20
Het_361_F2	YTNMGNCCNGARGGNGAYTTYGA	23
Het_361_R2	CCYTCNGGYTTNGGNCKYTCRAA	23
Het_362_F1	TGYGCNCCNTGYCARCARCA	20
Het_362_R1	TGNGGDATCCARTTRTAYTG	20
Het_362_F2	YTNCAYCARTGGAAYGCNTAYCA	23
Het_362_R2	CCRCANACRTARCADATRTARTC	23
Het_363_F1	AARTGYCCNCCNGGNCARTA	20
Het_363_R1	TTDATYTCRCARTGYTGNCC	20
Het_363_F2	TGYCCNATGAAYTTYTAYCARCC	23
Het_363_R2	CCNGGNARRCAYTCRCAYTTRTA	23
Het_364_F1	GARATGAARGARAARATHAT	20
Het_364_R1	TGNGCRAANARCATCCARTA	20
Het_364_F2	YTNMGNCCNGAYTAYCCNCARGA	23
Het_364_R2	AACATCCANCCYTGDATRTCRTG	23
Het_365_F1	GARATGATGGAYGTNCAYTA	20
Het_365_R1	ATNGTNCKYTCNCCRAAYTG	20
Het_365_F2	MGNATHACNGCNATGTTYGARGA	23
Het_365_R2	GGRTARTTRTCRTTYTCRTCYTT	23
Het_366_F1	ATGGCNACNGAYGGNCARAT	20
Het_366_R1	ATYTCCCANACNARRTTNGT	20
Het_366_F2	CARGCNGTNAARATHAARGARGG	23
Het_366_R2	ARNGTNCCRTCCATRTCCATNGC	23
Het_367_F1	GARYTNGAYAARTAYTGGAA	20
Het_367_R1	GGRTGRTGDATNARRCANGC	20
Het_367_F2	WSNGAYTTYACNGGNTGGACNTA	23
Het_367_R2	TAYTTDATRTAYTTNARCCARAA	23
Het_368_F1	GTNTGYTAYTAYACNAAYTG	20
Het_368_R1	TGNGCRTARTTRTCYTTRTC	20
Het_368_F2	MGNCCNGGNACNGCNAARTTYAA	23
Het_368_R2	CKRAANGCNGGRTAYTCCCARTC	23
Het_369_F1	CAYATGGARYTNCAYGCNAT	20
Het_369_R1	ARDATNGCNGCNCCYTTCCA	20
Het_369_F2	TAYGCNACNCCNCCNCARCARAT	23
Het_369_R2	ATNACNGGRTCCATYTCYTTNGG	23
Het_370_F1	CARCAYCCNAAYATHGTNAC	20
Het_370_R1	TCNGTRAARTTCATYTTYTG	20
Het_370_F2	GGNWSNAAYATGGAYAARATHTA	23
Het_370_R2	ARYTTRTTRTANCCNGGCCADAT	23
Het_371_F1	TTYGAYTAYGCNGAYAAYAA	20
Het_371_R1	TTNGCNCCNGTRTGYTTYTC	20
Het_371_F2	TTYACNCARATHMGNCCNTGGGC	23
Het_371_R2	TGNARRTCNGTCCARTADATRTA	23
Het_372_F1	ATHATGGARAARCAYTGYCC	20
Het_372_R1	AADATNGCDATRAANGTYTC	20
Het_372_F2	AAYTGGGARYTNCCNAARTTYAT	23
Het_372_R2	GGNARYTCNCKRAARTAYTGYTT	23
Het_373_F1	ACNAARYTNAAYTAYYTNTT	20
Het_373_R1	ATRTTYTCRTCYTCNGGRAA	20
Het_373_F2	GTNATGAARWSNAAYAAYGCNGA	23
Het_373_R2	CKNGGYTCDATYTCYTGNCCRTC	23
Het_374_F1	ATGATGAARGTNGAYGGNTA	20
Het_374_R1	ATNSWRTANCCNGTRCAYTC	20
Het_374_F2	ATGTTYGGNAARGAYACNAAYCA	23
Het_374_R2	ACCATRCANARRTCYTGYTTCCA	23
Het_375_F1	GARATHCAYACNGARGCNAC	20
Het_375_R1	GTNGCRAADATCATRTTYTG	20
Het_375_F2	AARTAYCARGARTAYCARAARGA	23
Het_375_R2	ARNCKCATRTGYTTYTTYTGCCA	23
Het_376_F1	YTNATGACNGARATHGCNGA	20
Het_376_R1	TTYTGYTCYTCYTGYTCNGC	20
Het_376_F2	GCNTTYACNGARATHATGCARAT	23
Het_376_R2	GTNGGNCKNGCRCACATDATRTC	23
Het_377_F1	YTNGTNGARTAYAAYTGYCC	20
Het_377_R1	TANCCRCARTTYTTNCCYTG	20
Het_377_F2	AARYTNAAYGGNTTYGARTAYCC	23
Het_377_R2	TANACYTCNACNARRTTNCCRAA	23
Het_378_F1	AARGGNTTYGGNTTYGTNTG	20
Het_378_R1	ARRTCNGCRTTRTCDATYTC	20
Het_378_F2	AARGCNGTNACNGARATGAAYGG	23
Het_378_R2	TCNCCNARCATYTGYTTYTGYTC	23
Het_379_F1	CARTGGAAYWSNTAYCARGA	20
Het_379_R1	TCNCKYTCCATNGCYTCYTT	20
Het_379_F2	GCNTGGYTNGAYCARATGGARAA	23
Het_379_R2	TTRTTYTGRTTNACRTGRTCYTC	23
Het_380_F1	GCNAAYGGNMGNTGYATHTT	20
Het_380_R1	GGDATRCARTTNCCRTTRTC	20
Het_380_F2	TGGAARTGYGAYCAYGARAAYGA	23
Het_380_R2	CANGTRAANARRTCNCCRAARCA	23
Het_381_F1	YTNAARTGGATHTTYGTNGG	20
Het_381_R1	TCRTANARRTCCATDATYTG	20
Het_381_F2	GCNTTYGAYCARAARTTYACNTG	23
Het_381_R2	ARRTAYTTYTCYTGNACRTTYTT	23
Het_382_F1	TGGATHCARGARAARAARTA	20
Het_382_R1	AANGCYTCYTTRTTYTTYTC	20
Het_382_F2	TGGACNMGNCAYCARGCNTTYGA	23
Het_382_R2	TGNCKYTTYTTNARNGGYTCCAT	23
Het_383_F1	GAYGAYAARYTNTAYAAYAT	20
Het_383_R1	TCRTTNARRAANGTRTANCC	20
Het_383_F2	TTYTGYAARGTNTTYGGNAAYTG	23
Het_383_R2	CARAANACNGCNACRAACATYTC	23
Het_384_F1	GCNACNGAYCARGGNTGYAA	20
Het_384_R1	ARYTCNACRCARTTDATRAA	20
Het_384_F2	GARGAYACNTAYGCNGTNGGNAT	23
Het_384_R2	TTYTGNSWRAARAACATDATRTT	23
Het_385_F1	CAYACNMGNGCNTGGYTNAA	20
Het_385_R1	CCNACNARRTAYTTRTCRTT	20
Het_385_F2	GGNCCNACNGGNTTYCARCCNTA	23
Het_385_R2	TGYTCRTANARYTTNGCRAAYTG	23
Het_386_F1	CAYAAYAARACNTGYGAYCA	20
Het_386_R1	ACDATYTTNARRAAYTTYTG	20
Het_386_F2	TTYYTNGTNATHGGNCCNCARAA	23
Het_386_R2	TGRTCCATDATYTCNACNGGRTT	23
Het_387_F1	GTNGGNACNTGYATGYTNGA	20
Het_387_R1	TARTCNGCNGGRTTYTTRTA	20
Het_387_F2	CARGTNGCNATHGTNACNGAYGA	23
Het_387_R2	CAYTGNACNGGNGTRAARTARTG	23
Het_388_F1	ATHGCNCCNAAYCARTGYGA	20
Het_388_R1	TGNGCNARRTCRCANCCYTC	20
Het_388_F2	GARAARCARTTYMGNTGYGCNAA	23
Het_388_R2	TCRTCNGCNCCRTTNGGRCARTC	23
Het_389_F1	CARCARGARMGNCARGARGC	20
Het_389_R1	SWNSWYTTNGGRCARTTNAC	20
Het_389_F2	GARAAYATGGGNATHWSNGTNCA	23
Het_389_R2	CKRAARAARTGRTGRTTNCCCCA	23
Het_390_F1	CARGARGGNGCNTTYGARAA	20
Het_390_R1	AANGTNACRTCNCKDATYTT	20
Het_390_F2	GTNGCNCAYGARAARGGNAARAT	23
Het_390_R2	GTNGGNACNARRAARTARTAYTG	23
Het_391_F1	GARCCNTGGCAYGCNGAYAT	20
Het_391_R1	TAYTCDATDATYTCNGTRCA	20
Het_391_F2	GARTTYYTNGAYYTNAARAARAA	23
Het_391_R2	ATNGTNCCNARRTTYTGYTGRTT	23
Het_392_F1	GAYTAYTAYTTYATHAAYAA	20
Het_392_R1	ATCCAYTTRTTNGCYTGNCC	20
Het_392_F2	CCNAARMGNGCNGCNTAYAAYGA	23
Het_392_R2	GTNGGRTCDATRAANARNGGRAA	23
Het_393_F1	CARTGGGGNGCNGTNGGNGA	20
Het_393_R1	GCNACNGTYTTRAADATRTC	20
Het_393_F2	GGNYTNAARGGNGAYAAYGARAC	23
Het_393_R2	TCDATNGGRTGNACRAARAACCA	23
Het_394_F1	ACNGTNAAYGAYTAYAAYCC	20
Het_394_R1	CKNARYTGYTCRTGYTGRTG	20
Het_394_F2	ATGAARGAYTTYCCNATHAAYGA	23
Het_394_R2	CKRAARTTYTTCATRTGYTCCAT	23
Het_395_F1	AARACNGCNGAYATHTAYAA	20
Het_395_R1	TTYTTRTGNCKDATYTCRAA	20
Het_395_F2	ATHCAYGARAARAARTAYGGNGA	23
Het_395_R2	TGNGCRTANARNARCCADATYTT	23
Het_396_F1	CCNGGNMGNATGATHGAYAT	20
Het_396_R1	CCNGCYTTRAARTCNACDAT	20
Het_396_F2	GAYATGGGNTTYGARCCNCARGT	23
Het_396_R2	TCRTAYTGRTCNACNCCNCCRTG	23
Het_397_F1	CAYCCNGTNTAYTGYYTNAA	20
Het_397_R1	ACRTCRTANARRTGDATYTT	20
Het_397_F2	GTNGGNACNCCNAAYGCNCAYAA	23
Het_397_R2	GCDATRTGRTTNCCNCCYTGCCA	23
Het_398_F1	AAYCARATHGARGARCAYAA	20
Het_398_R1	ATNACNSWDATCCARTGYTT	20
Het_398_F2	TAYAARGARGCNAARGAYTTYCA	23
Het_398_R2	TGNACNGCRTCNGGRTGNGCYTT	23
Het_399_F1	ATHGARGGNCARCARACNGA	20
Het_399_R1	AANGCYTGRTARTGNGTCAT	20
Het_399_F2	CARYTNCCNGARAAYTAYATHGA	23
Het_399_R2	GCRTCNARNACYTTYTTRTGNCC	23
Het_400_F1	TAYCCNGGNYTNTAYATHGA	20
Het_400_R1	ATRTTNGTNCCRCARTCNCC	20
Het_400_F2	GARCCNTTYGGNGCNGGNTTYGT	23
Het_400_R2	CCNGGCCANGCRAANGCYTCNGT	23
Het_401_F1	YTNAARACNACNGARATGGA	20
Het_401_R1	ARRAANGCRAARCAYTCNAC	20
Het_401_F2	TAYGAYYTNGGNACNAARATGAT	23
Het_401_R2	ARCATRTGNACYTCRTCDATRAA	23
Het_402_F1	MGNGCNGARGTNMGNGGNGT	20
Het_402_R1	GTCATNACYTCDATRCANGC	20
Het_402_F2	ACNGARGAYGGNATHTTYGAYGG	23
Het_402_R2	TCNGTNCCRTAYTTYTGRAARAA	23
Het_403_F1	TGYAARTAYGAYACNATGCC	20
Het_403_R1	CKRCANCCNGCRTCYTTRTA	20
Het_403_F2	ACNAARYTNTGYGGNGCNCARAT	23
Het_403_R2	TGYTCYTTNARRTGNGCYTCDAT	23
Het_404_F1	GGNCARACNCCNGCNGARGC	20
Het_404_R1	GGYTCNCKYTCDATNGTRTT	20
Het_404_F2	GCNATGTAYGGNGTNGAYTTYCA	23
Het_404_R2	CKYTTNGTYTGRTARTGNGTYTT	23
Het_405_F1	CCNATGCARAARAARTAYTA	20
Het_405_R1	AANACRAAYTGNGGNGCNCC	20
Het_405_F2	TAYGARGCNYTNAAYCCNAARGG	23
Het_405_R2	TTRAANCKRTCDATNGCYTCYTG	23
Het_406_F1	GTNTGYGAYAARMGNCAYAT	20
Het_406_R1	ATYTGRTADATNACRCANCC	20
Het_406_F2	AARYTNTAYTGYACNTTYCARGA	23
Het_406_R2	ACRTAYTGNGCNGTNCCNACRAA	23
Het_407_F1	GCNCARGTNTTYCCNGGNAC	20
Het_407_R1	TCCATNCCRCANACDATNGT	20
Het_407_F2	GTNYTNGCNACNTTYATHTGYGG	23
Het_407_R2	CCNGTRTCNACCCANGGRAADAT	23
Het_408_F1	TGYCCNTGYAARGARAARTG	20
Het_408_R1	CAYTTRCANGGYTGNCCYTC	20
Het_408_F2	AARATHCARMGNCAYGARTGGGC	23
Het_408_R2	TTRTARTCRTANGTNARYTCYTC	23
Het_409_F1	TTYCARTTYCCNAAYAAYTG	20
Het_409_R1	TCNARNGCCATYTCNCCYTG	20
Het_409_F2	GTNGAYAAYGTNGARGGNGARTG	23
Het_409_R2	GCNGTNARDATDATRTCYTTNAC	23
Het_410_F1	GARAAYAARCCNCCNGTNGC	20
Het_410_R1	GTRAANGTRTACATNCCYTC	20
Het_410_F2	YTNCCNGCNCAYCARATHGTNAA	23
Het_410_R2	GGNGTRTGNGTRTTYTGCATRTC	23
Het_411_F1	MGNTGYGGNATGGTNTGGTT	20
Het_411_R1	TCDATDATNGGNGTRTTNGG	20
Het_411_F2	ACNGARATGATHTTYGARAAYTA	23
Het_411_R2	TTNARYTTNGCRTCNCCNGCRAA	23
Het_412_F1	GCNCARTGYGTNGCNTGYGT	20
Het_412_R1	GCYTCNGGNACDATYTCRCA	20
Het_412_F2	GCNGARATHCCNCAYCARCARTG	23
Het_412_R2	ATNARNGTNGGCATNGCYTGYTC	23
Het_413_F1	ATGTGGCARTTYGCNCCNAA	20
Het_413_R1	ACNARYTCNCCRTCCATNGC	20
Het_413_F2	GTNCCNTAYGTNAARGCNATHGA	23
Het_413_R2	TCRTGYTCRTCRTTNSWRTTRAA	23
Het_414_F1	TGYACNMGNGTNAAYGARAC	20
Het_414_R1	GTNGGYTCYTCRTCCATRTA	20
Het_414_F2	GTNGTNTGYGCNYTNGGNAAYCC	23
Het_414_R2	TTRTTNGCNACYTGRAANGGCCA	23
Het_415_F1	TTYMGNYTNATGGCNGAYCC	20
Het_415_R1	ATDATNGGRTAYTGYTTRCA	20
Het_415_F2	YTNYTNCAYGAYTGYATHCARAT	23
Het_415_R2	ATRTTRCAYTTNGCYTGRTGYTT	23
Het_416_F1	ATHAARTAYGARATHTGGTG	20
Het_416_R1	TCYTTYTTNSWRTCYTCYTC	20
Het_416_F2	AARMGNYTNGAYCARGCNTTYCA	23
Het_416_R2	CKYTCRTARTGDATRAARTCRTC	23
Het_417_F1	GARCCNATHGTNMGNCAYGA	20
Het_417_R1	ATNCCYTTDATRTTCCARTC	20
Het_417_F2	GCNGTNGAYTGGGTNGGNAARAA	23
Het_417_R2	GTCCARTADATRTARTCYTCRAA	23
Het_418_F1	ATHCAYCCNGGNWSNATGTA	20
Het_418_R1	GTYTTNGCRTGNCCRCARTC	20
Het_418_F2	AAYCCNCAYATGGARYTNCAYGC	23
Het_418_R2	AANGTNGCNGCNACRTGRTCYTG	23
Het_419_F1	TAYGCNYTNATHATGATGGC	20
Het_419_R1	TGYTGYTTYTCRTCDATNGG	20
Het_419_F2	GCNYTNCARYTNGGNGARGAYGG	23
Het_419_R2	TTNGGRTANGTRCARAACATRCA	23
Het_420_F1	GAYTGYATHACNATHATHCA	20
Het_420_R1	CAYTTNGTRTTNGCRTTYTG	20
Het_420_F2	YTNGARGCNYTNTGYACNAAYGA	23
Het_420_R2	CARTCDATRTGNACNACRTTRAA	23
Het_421_F1	GTNACNAAYGARATHCARAA	20
Het_421_R1	AANSWRCANGTNGCNGTRTT	20
Het_421_F2	ACNGARCCNGTNYTNTAYCARGG	23
Het_421_R2	CCNGCYTGRTCRAANGCNACRTA	23
Het_422_F1	ACNTAYYTNTAYATHCCNAA	20
Het_422_R1	ATRTGNACNGTNGTYTCRTC	20
Het_422_F2	GTNGGNGCNATGATHGGNACNAA	23
Het_422_R2	GCNCCYTGYTCNGGNARYTTDAT	23
Het_423_F1	GTNTGYTGYTGGTAYATGGA	20
Het_423_R1	CAYTGCATRTCYTCNGCNGG	20
Het_423_F2	GGNGAYCARMGNGAYAARCAYAT	23
Het_423_R2	TTRTGNGGNGTCCANACNGGYTC	23
Het_424_F1	GARYTNYTNGGNCAYATGCC	20
Het_424_R1	ATYTCNACNGTYTGNGTRTG	20
Het_424_F2	TTYGCNCARTTYWSNCARGARAT	23
Het_424_R2	GGRTTRTANCKNACYTCRAANGG	23
Het_425_F1	GTNGAYTTYTTYGARCAYTG	20
Het_425_R1	TCNACCATDATDATNCCRTC	20
Het_425_F2	GCNYTNAAYGAYGTNGARTTYGG	23
Het_425_R2	GGRTCYTGNSWNGTNCCRAANGT	23
Het_426_F1	AARAAYGGNAARMGNGTNCA	20
Het_426_R1	TCNACYTCRTGDATRAAYTT	20
Het_426_F2	AAYATGGGNGCNAARAAYCAYGG	23
Het_426_R2	GCNGTNGCNCCRTTRTTNGTRAA	23
Het_427_F1	WSNAAYAARCAYGGNGARGC	20
Het_427_R1	ARYTTNGCYTTNGTNGTNGC	20
Het_427_F2	GGNMGNCARGGNATHATHATGGA	23
Het_427_R2	TTNGTNGCYTTRCADATRTAYTC	23
Het_428_F1	GGNTTYATGGARGCNCCNAT	20
Het_428_R1	ATDATNARDATCATRTANGG	20
Het_428_F2	ACNTAYGTNGGNGARATHTGYGA	23
Het_428_R2	ACYTGNGGNGGYTCRTCRCANGC	23
Het_429_F1	TGYCAYATHAAYGGNGARTA	20
Het_429_R1	ACNCCRTCRTCNARNACYTT	20
Het_429_F2	GTNCCNTGYMGNAARGARGGNGA	23
Het_429_R2	GGYTCNGGYTCNGTNARRTTYTT	23
Het_430_F1	GARAAYYTNCAYTGYTTYCC	20
Het_430_R1	TCNGTRAANARNGCNGCRTT	20
Het_430_F2	WSNATHTGYTGGYTNGTNAAYCA	23
Het_430_R2	ARNACYTCRAAYTTRTTNCCYTC	23
Het_431_F1	CAYYTNATGGGNACNTTYTA	20
Het_431_R1	GCYTCYTCRAAYTCCCARTC	20
Het_431_F2	GARAAYGGNATHAARCCNGTNTT	23
Het_431_R2	TCDATYTTYTCDATDATRTTYTC	23
Het_432_F1	GGNTAYGAYMGNGGNGARTG	20
Het_432_R1	GTNACNGGRTCRTANACYTC	20
Het_432_F2	CCNATHACNAAYGARTGGAARGA	23
Het_432_R2	CCNARRTANSWCCANCCRTCRCA	23
Het_433_F1	WSNATGYTNGAYGTNGARTG	20
Het_433_R1	GCCATNARRTTNACNGTYTC	20
Het_433_F2	TAYATHACNAARGTNAARGCNCA	23
Het_433_R2	TTCATNACNACNGCNCKRTCRAA	23
Het_434_F1	TTYAARGCNGAYGTNACNAC	20
Het_434_R1	TCNGTYTTRTCYTGNGTYTG	20
Het_434_F2	TAYTTYGGNGCNGTNTGYGARGA	23
Het_434_R2	CARTCYTCRTTRTANGTRCANGG	23
Het_435_F1	TTYTAYGGNATGGTNATGGA	20
Het_435_R1	TGNARCATCCANGGDATNGG	20
Het_435_F2	AAYATHCCNTTYTTYACNGCNTG	23
Het_435_R2	SWRAACATRCANGCNGCRTANCC	23
Het_436_F1	WSNAARGCNGARACNAARGA	20
Het_436_R1	ARYTCNGTNACRTGYTGRTC	20
Het_436_F2	GARCAYTTYTTYMGNGARGCNTA	23
Het_436_R2	TCNCCYTTRTCDATNACNCCRTT	23
Het_437_F1	GAYCCNGGNGAYAARGARTA	20
Het_437_R1	ARNGTRTAYTGNACNCCNGC	20
Het_437_F2	GARGGNAARACNCAYYTNGTNTG	23
Het_437_R2	ARNCCNCCRTGNGGYTCRTCNGT	23
Het_438_F1	AARAARGGNMGNGTNATGGA	20
Het_438_R1	TCRTAYTCNGTYTTDATYTT	20
Het_438_F2	MGNYTNYTNAARGAYTTYCARAT	23
Het_438_R2	TTDATYTTRAAYTTNGCRTANGC	23
Het_439_F1	GARACNTAYAAYACNGAYGA	20
Het_439_R1	TCNACNACYTCNGGNGGRAA	20
Het_439_F2	ACNCARAARTTYYTNATGCARTT	23
Het_439_R2	CKNCKRAADATNGCRTTRAAYTC	23
Het_440_F1	ACNGTNMGNGTNAARCARGA	20
Het_440_R1	CCYTCNGGRAACCANGTDAT	20
Het_440_F2	GAYGGNMGNGAYATGATHTAYCC	23
Het_440_R2	CCRTGNGCNCKYTTNCKYTGNGC	23
Het_441_F1	YTNGCNGTNGARGARCCNTA	20
Het_441_R1	GTNCKRTANARRAARTCYTT	20
Het_441_F2	TTYGARAARAAYGGNACNCAYTG	23
Het_441_R2	GGYTGNCKYTCYTTRCARTGNGT	23
Het_442_F1	ATHATHGGNAAYACNGGNGA	20
Het_442_R1	TGNCKNGTYTCRTGRAADAT	20
Het_442_F2	ACNATGAAYCAYATHTTYTTYAA	23
Het_442_R2	ATNGTNCCNCCNARYTCRTTYTT	23
Het_443_F1	TTYMGNGTNCARYTNTTYGA	20
Het_443_R1	SWRAACATNARYTCRTCDAT	20
Het_443_F2	CCNACNGTNGARAARGARGTNGA	23
Het_443_R2	GCYTCYTTNGCNARCATYTTYTT	23
Het_444_F1	GCNTAYGARACNGARATGGT	20
Het_444_R1	TTYTCDATNGTRTTRAAYTC	20
Het_444_F2	YTNAARWSNGARACNAAYGAYTA	23
Het_444_R2	CKYTTNACNGTYTCNCCDATYTC	23
Het_445_F1	TAYYTNGGNCCNCAYATHGC	20
Het_445_R1	CKYTTRTGRTARTTYTGNGC	20
Het_445_F2	GTNACNYTNGCNGCNTAYGARTG	23
Het_445_R2	SWDATNACRAARTANCCNACCAT	23
Het_446_F1	TGYTTYAAYGGNTAYGTNGT	20
Het_446_R1	CCRTCYTGYTTDATNGTYTC	20
Het_446_F2	AARTGYATHGAYGTNGAYGARTG	23
Het_446_R2	TTNARYTTNSWRTCNACCCARTA	23
Het_447_F1	AAYGGNGARTTYGTNTAYCA	20
Het_447_R1	ACRTCDATNGTNACNACNGC	20
Het_447_F2	GGNTGGYTNACNGTNMGNAAYCA	23
Het_447_R2	TCNSWNGGRTTNGCNGGYTGRTC	23
Het_448_F1	YTNGARAARGTNCARTTYGA	20
Het_448_R1	TTNGTNCKNARYTCYTGYTG	20
Het_448_F2	MGNYTNAARAARATGGARGARGA	23
Het_448_R2	TTNARNGCYTCNARYTCYTCRTT	23
Het_449_F1	GCNGGNGARGCNGGNCAYTA	20
Het_449_R1	ATNACNACDATYTGNACYTC	20
Het_449_F2	GAYWSNATHACNGGNGARCAYAA	23
Het_449_R2	ARRTTYTCNARRCANGCYTTNCC	23
Het_450_F1	GAYTTYWSNACNCCNTAYTA	20
Het_450_R1	TGNACNCCNGTNGCNACRTC	20
Het_450_F2	CCNGARYTNTGGATHGCNATHTT	23
Het_450_R2	TTNGCNCKRTGNACRTARTAYTC	23
Het_451_F1	TGGTTYTAYTAYYTNTGYGA	20
Het_451_R1	CKNGTNGGRCANARNGCRCA	20
Het_451_F2	ATGACNCARCARACNCCNTTYGT	23
Het_451_R2	GTNGTYTGNGCNACNGGYTCYTC	23
Het_452_F1	CCNYTNGAYGTNGTNAARAT	20
Het_452_R1	CKYTTNSWYTGCATYTTNGT	20
Het_452_F2	TAYTGYAAYGGNYTNATGGAYCA	23
Het_452_R2	CANCCNGCDATNARNGGNGCCCA	23
Het_453_F1	WSNTTYACNGCNAAYAARCC	20
Het_453_R1	ARDATNGCNGCNCCYTTCCA	20
Het_453_F2	ACNCARAARMGNACNGCNGGNGA	23
Het_453_R2	ATNACNGGRTCCATYTCYTTNGG	23
Het_454_F1	YTNGTNGARAAYGGNATHAA	20
Het_454_R1	GCYTCYTCRAAYTCCCARTC	20
Het_454_F2	GTNTTYGTNTTYGAYGGNAARCC	23
Het_454_R2	TCDATYTTYTCDATDATRTTYTC	23
Het_455_F1	TTYYTNGTNACNGAYCAYAA	20
Het_455_R1	ACRTCNGCRTGNCCNCCYTC	20
Het_455_F2	GAYGTNYTNACNYTNAARAARCA	23
Het_455_R2	ARNGGNGTNGCYTCNGTDATYTT	23
Het_456_F1	GAYGCNTTYTTYGTNATGAA	20
Het_456_R1	CANCCNSWNCCNACRTGRAA	20
Het_456_F2	TGGGTNAAYACNYTNCCNAAYAT	23
Het_456_R2	TTNARNCCCATNGCNGGRCAYTG	23
Het_457_F1	TAYAARTGYYTNATHGTNAT	20
Het_457_R1	ACNGTNGGDATRAARTCRTA	20
Het_457_F2	AARAARATGWSNGARGARAARGT	23
Het_457_R2	TCNACYTCRTARAANGTNACRTC	23
Het_458_F1	GAYGAYTTYAAYAAYGCNGT	20
Het_458_R1	TGNSWNACDATNGTNGCYTG	20
Het_458_F2	CCNYTNAARGTNAAYGARGTNTT	23
Het_458_R2	GTNGCYTGNCCRTANARRTCDAT	23
Het_459_F1	CCNGGNAAYACNGCNGCNAT	20
Het_459_R1	TGDATNARNGTYTCNACDAT	20
Het_459_F2	YTNACNGAYGCNGTNAAYAARGG	23
Het_459_R2	CKRCAYTGRTGNSWCATRTCNGT	23
Het_460_F1	MGNWSNGCNTGYCARGTNGA	20
Het_460_R1	SWDATRTCYTGNGGRAACCA	20
Het_460_F2	GARCCNAAYYTNGTNACNGCNTA	23
Het_460_R2	GTNARNARDATNACCATNGCRTG	23
Het_461_F1	CCNGGNGCNGTNATHATHTT	20
Het_461_R1	TCRTGNSWNGGYTCRTARTT	20
Het_461_F2	AARGCNGCNTTYACNGTNAAYCA	23
Het_461_R2	GCNCCNGCNGGNCKRTANGCCAT	23
Het_462_F1	GTNACNATHTGYACNGARAA	20
Het_462_R1	CCRTTNSWNARRTCCCADAT	20
Het_462_F2	ATGGTNGAYGAYAARACNTGYGT	23
Het_462_R2	CARTTNCCNGTDATNARRTCCCA	23
Het_463_F1	ACNGCNAARGTNAARYTNGA	20
Het_463_R1	TCYTTRTCNCCNGTNGGYTC	20
Het_463_F2	AAYYTNYTNCARTGGGCNGAYTA	23
Het_463_R2	CKYTCDATNGTYTCYTTYTGYTT	23
Het_464_F1	CARGTNCAYATHATHGGNCA	20
Het_464_R1	CKRTGNCCNARRTANGGRCA	20
Het_464_F2	GGNGCNCAYACNGCNGGNTAYGC	23
Het_464_R2	TTDATNGCNCKNACRTGRTTRCA	23
Het_465_F1	ATGYTNGARGCNWSNMGNGA	20
Het_465_R1	TTYTCNGTNGTRTTCATYTG	20
Het_465_F2	CAYAARTTYTTYCAYGAYTGYAA	23
Het_465_R2	ATNARNGTNCKNACCATRTTRAA	23
Het_466_F1	YTNATHGTNGGNCARGTNGA	20
Het_466_R1	GTRTCRTANACDATNCCYTT	20
Het_466_F2	GGNTAYGARGCNGTNAARCAYAA	23
Het_466_R2	TTNGTRTTCATYTCRTTRCANGG	23
Het_467_F1	GGNAARYTNATHYTNCARGC	20
Het_467_R1	TCNCKNGCDATNACCATRTC	20
Het_467_F2	AARWSNCCNAAYATHATHATGGA	23
Het_467_R2	ATNGTNGGYTGDATRAARTANCC	23
Het_468_F1	YTNAAYGTNGARCAYGCNCA	20
Het_468_R1	TTNGGNARYTCYTGNGTRTT	20
Het_468_F2	WSNYTNAAYYTNATGCARAARAA	23
Het_468_R2	GGNCKCATNSWRAAYTCYTCYTG	23
Het_469_F1	TGYWSNACNCCNGCNAAYAA	20
Het_469_R1	TCCATRCANARRTTNGTRTA	20
Het_469_F2	AARTTYAARTGYAARAAYCARAT	23
Het_469_R2	TCRTCNSWNCCNGGYTGNGGRCA	23
Het_470_F1	GGNGCNCARTGGCCNGGNAT	20
Het_470_R1	GGNGCNGCRTCYTTDATRTA	20
Het_470_F2	GARCCNTTYGCNGTNGCNATHCA	23
Het_470_R2	GCNACYTTYTTNGCRAADATRTT	23
Het_471_F1	AARGTNATHMGNGGNTGGGA	20
Het_471_R1	TTNARNGTNACNGTRTANGT	20
Het_471_F2	GTNGCNACNATGAARATHGGNGA	23
Het_471_R2	ACNSWNCCRAANGCRTAYTTNGG	23
Het_472_F1	YTNTGYGARGAYYTNGARTA	20
Het_472_R1	GTCATNGTNCCRTAYTGYTC	20
Het_472_F2	WSNGAYCCNGTNGARMGNATGGT	23
Het_472_R2	ACRCANGCNGTNACYTTRTTCCA	23
Het_473_F1	ACNWSNACNGCNGTNCAYTA	20
Het_473_R1	TCRCAYTTNCCNACRTARCA	20
Het_473_F2	GTNWSNACNGAYCARCARGARGT	23
Het_473_R2	TGNCCNSWRCARTCRTTNGGRCA	23
Het_474_F1	CCNCARATHTGYACNACNGC	20
Het_474_R1	TGYTTNCCRTGYTGDATNCC	20
Het_474_F2	ATGCARGCNWSNATHAARGARGG	23
Het_474_R2	ATRTCNGTNACYTTNARYTGNCC	23
Het_475_F1	TTYTTYAAYYTNCCNAARCA	20
Het_475_R1	TTNARRTANSWRCANGGYTC	20
Het_475_F2	AARTGGGTNGAYATHAAYCCNGA	23
Het_475_R2	TTNARCATNGCNGGYTGNGGRCA	23
Het_476_F1	ATGAARGTNTGYGAYYTNGG	20
Het_476_R1	GGNCKNARYTGDATYTTRTC	20
Het_476_F2	YTNGGNACNAARTGYACNCAYTA	23
Het_476_R2	CKRTCRTANGGNARRTAYTTRTC	23
Het_477_F1	GARGCNYTNATHCAYYTNGC	20
Het_477_R1	AANCKYTCNCKYTGNACNGG	20
Het_477_F2	ACNGARATHTAYWSNGARTGYGA	23
Het_477_R2	TGNACRTTYTTNGGNARRTTDAT	23
Het_478_F1	CCNAARACNATGWSNGTNCC	20
Het_478_R1	TTRTGYTTNGTYTCYTTNCC	20
Het_478_F2	AAYGARATHTAYGAYGCNGARTG	23
Het_478_R2	TCRCANGTRAANGTCATRTANCC	23
Het_479_F1	CCNTGYTTYGTNGARAAYGG	20
Het_479_R1	SWNACYTTYTGDATNGTRTC	20
Het_479_F2	AAYWSNGGNAARGTNTGYGCNTG	23
Het_479_R2	TCNACCCARTANACRTCRTGNGT	23
Het_480_F1	YTNATHAAYGTNTGYGAYTT	20
Het_480_R1	GTDATNGCRTTNACNGGRAA	20
Het_480_F2	YTNATHGGNCAYCCNGCNGAYAC	23
Het_480_R2	SWYTTNACNACRTCNACNGGCAT	23
Het_481_F1	GTNGTNYTNGARAAYWSNTG	20
Het_481_R1	TTNGTRAANCKNGTNCCRTC	20
Het_481_F2	GCNGAYGARCAYGARTGYCCNTT	23
Het_481_R2	AANGCNARNCKYTGYTTYTGDAT	23
Het_482_F1	ATHYTNAARCAYGAYATGCC	20
Het_482_R1	ATRTGDATRAADATYTTCAT	20
Het_482_F2	GARGCNWSNGCNATGYTNAARGC	23
Het_482_R2	ATNGGNGCNARNGTYTTNACYTG	23
Het_483_F1	ATHGAYYTNTTYGARAAYAT	20
Het_483_R1	TANGCRTTNARRAAYTCYTC	20
Het_483_F2	GTNGGNTAYCCNAAYGTNGGNAA	23
Het_483_R2	GTNGGNGGNCKNCCNGGRTCYTC	23
Het_484_F1	WSNGARGARWSNTGYGGNGG	20
Het_484_R1	SWNGCRTARCARTTNCCNGC	20
Het_484_F2	GTNATHCARACNCCNGGNTTYCC	23
Het_484_R2	ATYTCRTANGTDATRTTRAANCC	23
Het_485_F1	TAYATGGCNTAYATHAARGA	20
Het_485_R1	CACATYTCNGGNACYTGRTT	20
Het_485_F2	AAYGAYGARACNACNYTNTTYGG	23
Het_485_R2	TTYTCNARRTGYTCNSWCATNAC	23
Het_486_F1	AARMGNMGNGCNGARYTNAT	20
Het_486_R1	TTNARNARYTGYTTRCARTT	20
Het_486_F2	TTYCAYAAYTTYGCNGCNGAYGT	23
Het_486_R2	TGNARRCARCAYTTDATYTCYTC	23
Het_487_F1	AARYTNAAYAARAARAAYAT	20
Het_487_R1	TTRTARAANGCRTACATNCC	20
Het_487_F2	GARGCNATHYTNTGYMGNAAYGC	23
Het_487_R2	TTRCANSWDATRTCNARYTCYTC	23
Het_488_F1	ACNACNGGNCCNYTNTGYGA	20
Het_488_R1	CCRTARTGRTTRTCYTTRCA	20
Het_488_F2	TGYATGGAYGGNTAYTAYGGNGA	23
Het_488_R2	TCRCAYTTNARNCCRTGNGTRTT	23
Het_489_F1	AARAAYCARWSNWSNGCNGC	20
Het_489_R1	GGYTCNARNARRCACATNAC	20
Het_489_F2	TGYGTNACNGARYTNGARGAYGT	23
Het_489_R2	GTRAANCKCCANCCCCANCCRTT	23
Het_490_F1	CCNGGNATGAARMGNGAYTG	20
Het_490_R1	ACNSWRTTYTTCATRTCNGC	20
Het_490_F2	GCNATHTTYTGYYTNGCNGARAA	23
Het_490_R2	AAYTCNSWRAARTGNARYTCNGG	23
Het_491_F1	CARGCNGAYWSNCCNATGGG	20
Het_491_R1	GTNGCRTGRTANSWNGGYTG	20
Het_491_F2	GAYAAYGCNCCNAARTTYACNCA	23
Het_491_R2	GTRAAYTGNGGNGGRTTRTCRTT	23
Het_492_F1	ATHGAYGGNGGNTAYGAYGG	20
Het_492_R1	TCRTANGTNGTNACNGGRAA	20
Het_492_F2	CARTAYACNMGNGCNTAYGARGA	23
Het_492_R2	TCNSWRTGRTGNCKYTGNGGCAT	23
Het_493_F1	YTNATHGTNGCNGTNGARGA	20
Het_493_R1	SWRTTNARYTCNGTNACRAA	20
Het_493_F2	GTNGARGAYGARAAYGAYAAYAA	23
Het_493_R2	TANGGRTTRTTRTCRTTYTCRTC	23
Het_494_F1	GTNGTNMGNCARMGNGCNGC	20
Het_494_R1	ARNGCYTTRTTRTTNCCRTC	20
Het_494_F2	YTNMGNAAYATGGTNYTNTGYCA	23
Het_494_R2	TTNGTNARNGCCATNCCNGCRTA	23
Het_495_F1	YTNCCNCARAARMGNTAYTA	20
Het_495_R1	ACNGCNARRAAYTTYTGNCC	20
Het_495_F2	CAYWSNAAYCCNATHGCNGAYCA	23
Het_495_R2	SWNACYTTYTTNCCYTCYTCNGT	23
Het_496_F1	TGYCAYGGNMGNAAYGTNCA	20
Het_496_R1	TGNSWNSWRCAYTGDATRTT	20
Het_496_F2	GGNYTNAARAARGAYACNTGGGT	23
Het_496_R2	TCRTTCATYTTRTCNARYTTNGT	23
Het_497_F1	GGNGAYGGNMGNATGGGNCA	20
Het_497_R1	TGYTTRTANCCNGCRAADAT	20
Het_497_F2	GARAAYAAYMGNATHTTYACNTG	23
Het_497_R2	CCCCANGCCATDATDATNCCYTT	23
Het_498_F1	CCNATGACNAAYYTNGTNAC	20
Het_498_R1	TCDATNARYTGNGGYTTNGC	20
Het_498_F2	YTNCCNCCNAAYACNGCNTTYAC	23
Het_498_R2	TTNARRTCNSWNACYTTCATRTC	23
Het_499_F1	AARGGNWSNTTYCCNTTYGG	20
Het_499_R1	CCDATNGTNCKRAAYTCRTT	20
Het_499_F2	CCNCAYCCNTTYGGNGGNTTYTA	23
Het_499_R2	TCNACYTCNARNCCRAANGCRCA	23
Het_500_F1	MGNGAYATHYTNGARATHGA	20
Het_500_R1	CKYTCYTTNARRTCYTCDAT	20
Het_500_F2	AAYAARMGNCCNGARGGNATGGC	23
[truncated: 105 more rows]
