# Supplementary material for: UPrimer: A Clade-Specific Primer Design Program Based on Nested-PCR Strategy and Its Applications in Amplicon Capture Phylogenomics
Source: Mol Biol Evol. 2023 Oct 13;40(11):msad230. doi: 10.1093/molbev/msad230 (PMC10630340; doi:10.1093/molbev/msad230)
Supplement: msad230_Supplementary_Data [file msad230_supplementary_data.zip › Appendix 11. Heteroptera/Appendix 11. Reference nucleotide sequences of NPCLs for Heteroptera.fasta]

>Het1
ATGTCCTCAACGCCCCAGTCTATAGTGGACGGGGCCGATACTCCAGCGGATCAGCAGACGAGGATGAGCCCGGAAGAGGAGACCTCTGCTTCACCTACAGCAGGGGCGATTCCAGGAGGAACGAGAGAGCAAGAGGAGCCGAGGATGTCGTCGCCACCGTCCGGGTCCAAGTTCCTTTCGGACCAGGGGGAGAAGACGACCGCTGAGGACTCCTGGGGAACGAGCGACGTCGAGAAATTCGACGGCAAGATCGTCTATAACCCCGACGGCTCAGCCTACATAATCGAGGATTCCGAGCTTAGCGAGGAGGACACGGAGCTGCCCCAACTGATAGGAGACGGGTGCATCGTCGATGGGAGAGGAATGGATTCGCAGTACCAAGTGTTTCCTCAGATCGCAAACGCATTCTACGTATCGAGAAACCCGTCCCTCCTCGCACAACTCTATCCGAGCAAACTCGTCCAAGAGAAGAAACTCATACCCGAGGTGCCGGTTATGCACAGTTATCGGGTGTTTACCGTAAGGGAGAAAACGTTAAGCGCTACTCAACAAAACAATACAGGGAAAGACTGTTCCTCAGTGCCAGTAAAGCCGATTTTGATGTGCTTTATCTGCAAGTTGTCTTTCGGCTATTCCAAGTCTTTCGTCGCTCACGCCATGGGCGATCATAACCTCGTTTTGCAAGATGAAGAAAAAGACATTCTCGGTCACAAAAACGCTTCGGCCATAATCCAGTGCGTCGGCAAGGAGAAGGAACCTCTAGTCTCGTTTCTGGAGCCGATGAGTCCTGCGCGACCCGTCACCGACCTCAGAAGAAGGGAGTTCGTCGAAGAGAAGGCGGAAGACCTAGCGCCGTCGAGAGTATCCCCAGAGCAGAAACAGGACAATTCGCAGAACGGCAACCAAAGGATAAGTTGTGGCATGGATTTGACTCGAAAATCTCCGGCAAACGAGATGTCGCCGGGAGCGAGTCCTTCGCCCAGTTCCAACATGAGCCCTCTCATGGGCATGTATCCGCAACATCCACCCAACTTCCTAACCGGGACGACGATTGGTGTCTGTCCCGATCACATGGGTGGACGCCCATCCGGCGTAGAATGTCCCAAATGCGAATTGATACTCACCTCGTCGAGACTGGGTGTCGGCGGTCCCCTAGCCGGCATGCACTCTCGAAACTCCTGTAAAACATTGAAATGTCCGAAATGTAACTGGCATTACAAATATCAAGAGACTTTAGAGATACATATGAAAGAAAAACACCCGGAGACTGAAACTTCCTGTATATACTGTATAGCCGGACAGCCTCATCCTCGGCTCGCAAGAGGCGAAACCTACACTTGCGGATATAAGCCGTATAGGTGCGAGGTGTGTAATTATTCCACAACGACGAAGGGAAATCTCAGCATCCACATGCAATCTGATAAACATTTAAACAACATGCAAGAGCTGCAGAACGGAGGGGTACAGTCGGAAATGCAGCAGCCCACTCCGCCGCCACAACACAAGCCTGGAGGGATGCCCAGTCCCGCTCACCACTCGCCCATTGCGCAAAACCAAAAACCTAAACCGACTTTTCGCTGCGACGTCTGTAACTACGAGACAAACGTCGCTAGAAACTTGCGAATTCACATGACATCGGAAAAACATACCCACAACATGATGGTTTTACAGCAGAACGTGAAACAGATGCAGACGTTTTCCGCGTTGCAGCAATCACACCAGCAGCAACTGAATTTCGAAGCGCTTCTGCACTTTCATCCGGGTCTGACCCTGCCAGGCGAGAAGCCGCCCCCGCACACCGAAGCGGCCTTGGCGGATATGGCTTACAACCAAGCCCTGCTCATTCAAATGATGACAGGAGGGCAACTTCCGCCCCATATACCACCAGAACTGGCTCCTCACATGGACATGGGTCTGAACCCGGAGACTATGGAACCACCTCCGGAACCCGCCGATCCCAATCCTGACCATCTCTTCCACTGTTGTGTGTGCAATAACTTTTCGACAGACTCGCTGGAAGCTCTGTCTCACCATCTCGCCGCCGACCGAACGAAAATCCGCGAACAGGAGATCCTAGCCTTAGTCGCCGGCCACTACGTCTGCAAACTGTGCACGTACAAGACAAACCTAAAGGCCAATTTCCAGCTTCACTGCAAAACTGACAAACACCTGCAGAGACTCCAGCACGTCAACCACGTCAAAGAAGGCGGACCGAGGAACGAATGGAAGCTTAAGTACGTCTCGTCTCCGGGCGGCGTCCAAGTCCGCTGTCACGCTTGCGATTACTACACCAACTCGGCCCACAAGCTCCAGCTCCACGCGGCCGGCCAGAGGCACGAGGCGTCCCAGCTCCTCTTCAGACATCTCAGAGAATCCGACAACGACAGTGTTCCTAAAGTGTTTCATTGTGTTTTGTGCGGTTTTTCATCCCGTGCGCGCCTACCACTTCTACAGCACGTCAGGTCCATGAAACATCTACAAATGGAACAGCTACACCAACTGCAGAGACGCTCCGAAGGAAAAGACCTACAGACCGACATTTCTGAAGTTTTTCAGGTCATTCCTCAACCGCAAGAAAACGATCCT
>Het2
GTGCAAAGTGATCGTGAGCAGATTTTGAACACGAGAGAAAACGTTCTACTACTTTATGATGAGGGGGTTTTTCACGCTTTTATAGAGCTTTTGAACATTGAAATTGAAAATGCGACAACAGTTTGTAGAAAGTTTGCAGTGAGCCTCGCTGATTCGATAGATCTGAGGGTAATTCTCACTGTTCTTTACACGACCGTCGAAGTGATCCGATCACTCATCGATGAGCCAAATGAGGACTTCTCCCATTATATACATGCAGTCCAGAATGACATCCTTCATTCTTTCGGTGACGATATGTTAATAATTAAACTGTTCAACATGGTGACAAGGTACTGCAGCGGGTCTGCGCCGCATTTCCCAATGAAAAAAGTCCTTTTACTACTTTGGAAGTGCATACTTGTCGGGCTAGGTGGGATAGACACACTTCGCCAATTGAAATATGAATATAGGAAAGAAGCGGGCTTAGAAACGATAGAAGAAGATACGATAGAGGTCGTTAGAAATATGCGAGCATCGTCCCCTCCTTTCAATGCTGCAGAGCTCCTCGAAACGCAGAACAACCAGAAAAGGAACAACAGGCCTCTTCGGCGTAGCCTTATGAAACAGAGTTCCCTCGATGAGCAAATGGGTGTAGAATTTGAGAACTCAGACACGTACGAAGAAATGAGGGAGAGCGAGTTGGAACCAGATAAAGATAGGATATTTGAGCAAGAAGAGCCTTCCCAGGCACCGAGTCCAAGACCTCTCACACCCGTCCCGATAAAGAGCAAAGGCCTCCCATGGGTTCCAAAAGTGAGGCAGAAAGACCTCGACCAATTTTTGGAAAGCACAAGGGTAAAATTTGTTGGCTTTCCTCTTGAAGGCGACCGTGAATCGCTTTTCGGCCTTCCCGAGCCGATCCACGAAGGTGTACGTGTCTTCAAGCAACATTTGTACAAATCTCTTTCTGAAATCCAAGTCGAACAAGAGGAAGAACTCGTTAAAAGCCCCGTATCCAAGTCTGAGGGCCCGATAAAGTTGACACCGGCAGAAATTGTTTACCAAGCAATGTTTCCCAATCTTCCTCAGTACATGATTTCCCTTTTAAAGATACTCCTTGCCGCTTCTCCAACTTCTAAAGCAAAATCTGACACCATAAATATCATGACTGATGTTCTCCCTGGTGAAATGCCCATGACAATGTTGCAATCTATGAAATTGAGCACAGATGTAAACCGTCATAAAGAAATTATCGTTAAAGCGATTTCAGGAATTTTACTCCTCCTGTTGAAACATTTTAAACTGAACCATATATATCAGTTTGAATTTATGTCTCAGCATCTTGCTTTTGCAAATTGTATCCCTCTCATTATCAAATTCTTCAATCAGAATATAATGACATACGTAGCAGAAAAAAATGTAATTCCGATTCTTGATTTTCCAGCTTGCGTAATAGGTGATCAGCCTGAATTGACATCAGAGAGTCTTGACATAGGAGATAACCAACAGTACTCTTGGAGGAATCTCTTTGCGTGCATAAACCTCCTCAGGATCTTGAATAAGCTCACTAAGTGGAAGCACTCGAGGATAATGATGCTCGTCGTTTTCAAATCAGCTCCCATTCTAAAGAAAACACTTAAAGTCAGGCATGCCATGATGCAACTTTATGTTTTGAAACTTCTGAAGATGCAGACAAAGTACTTAGGCCGTCAATGGAGGAAATCAAACATGAAAACAATGAGCGCCATATATCAGAAGGTACGTCATAGGCTTAATGACGATTGGGCATACGGCAACGACTTAGATGCGAAACCATGGGATTATCAAGGAGAAGAATGCATCTTGAAAACGTCCGTCGACAGATTCAACACTCGTAGATACACCCAACACAACACCGATCCGGACTTCGAGCCAGTCGATACCTGCATCACATCTGTACTCGGGCAGAGAGTCGAGTTGACGGAAGATTTCAAACAGCACTACGACCTCTGGCTCCAGCAGGAAGTTTTCCAGAACACCATCAGATGGGAAGAGCTTTTGAACCATGGATATTTA
>Het3
ATGTCAAAGGGAAACATAGTTTTCCTCCACCCGGATTTGGGCGTAGGAGGTGCAGAAAGGCTCGTCGTCGATGCAGCGATAGCATTAAAAAATTCCGGTTACGATGTTAAGTTCGTCACGTCGCATCACAACTCGGAGCATTGCTTCCCGGAGACGAAAGACGGCACTTTGCCGGTTGAGGTCATCGGAGGGTGGATCCCGAGGAACGTGTTCGGCAGGCTCTTCGCACTCCTTTCATGCCTTAAAATGATATACTGCGCCTTTTATGTGATATTCAAGTTGAAGCCGGATCTAGTTTTCTGCGATCTCGTCTCCGCTTGCATCCCCGTGCTGAAGATGGGTGTTAAAAAGGTCGTCTTTTACTGTCACTATCCAGACCAGCTTCTGTCCATGCCTGAAGGCCTTCTGAAGTCTTTGTACCGGTATCCGCTCGACTGGCTCGAAGAGAAGACCACCGTCATGGCAGACAAGCTGTACGTCAATAGCAAATTCACGCAAGATGTTTTCTGCACGACATTCAGAAGGAACATGACCGTTGTGCCCGATATACTTTACCCTTCGATTAACACCGTAGCGTTCGACAGGCATACAGAAATAAAACCCGAGCACAGCTTCAAAGATGAATTTGTAATACTATCTATAAACAGGTACGAAGCAAAAAAGAACATCGAGATCGCAATACTGGCTTTGAGACAGTTAAGAAATGAACTTGACGATGACAGATGGGACAGAGTGAAGTTGATAATTGCAGGTGGGTATGACCCAAAGGTCCATGAAAACATTGAATATTTCGAAGCCCTTGTAAAACTTGCAAAAGACACCGGCCTCTCTGAGAAAATAATCTTCTTAAAATCACCTTCTGAAGAGTCCAAAATCTCGCTTATAAGGAGATGCGATTGCCTCATTTACACTCCTCCCAATGAACACTTCGGCATCGTCCCTTTGGAAGCGATGTACGCCAAGAAGCCCGTGATCGCCTCAAACTCCGGTGGGCCTACAGAAACCGTTCTCAATAATAAAACTGGTTTCCTCTGCGAGGACAGCAGCACAAGCTTTGCGAAGGCGTTATACAAATTGATAACGGAGGAAAATCTGAAAGAAGAAATGGGCCGAGCTGGTTTCAAGAGGTTCCTTGAAAAATTTTCTTTTTCCTCATTTTCTAATCATCTTAACAATGATATTGAAGATCTTGTTGCTACAAAAAATAAT
>Het4
ATGGAAAGTTCTGATAATTCTAAGATTATATTGGACATTTCGGCTCCTTCGACAAGCAGCGAAAATATCGCTATGGACGAAGATATATTCAGTGCTAATGAGGAAGACCAGGCACTCGTCAGCAAGTTTTTGGAGGGCGAGATGAACTTCAACGACTACATCGAGAACGTTGCCGGCCCCACGCTGCCGGAAGACACGGAAATGTACGATATCAAACCTTTGGTCGAATCCATCAAGAAAAACGAAAGTGTAAACAAAGCGAAGAAGGGGATGCGGAAGCTTCCGCCAGCCCTAAAAGGCCTAATGGGCGAGGCGAATCTCAGAGTGGCAAGAGGAGACAAAGAGACTGCTGTTAAAATCTGCCTCGAAATTATCCGTCAAGTGCCGACTGCAGCTGAACCGTTTTTGACACTTGCCGGAATATATGATGAAATGGGTGACGAAGAAAAATTCCTTCAGATGTCACTCGTCGCTGCTCATTTGTCGTCAACAGACGCCTACCAGTGGGTCCATTTGGCAGAACTGTCTGAAAAACAAAATTTGATAAAACAAGCAATAACTTGTTACACGAAAGCTATAAATCTTGATATTCAAGACATGGAACTTCATCAAAGAAGAGCTACTTTGCTTGAATCTTTAGGTGATAAAAAGACTGCAATAAGGGGGTACATACGACTGCTTTGCTCCTTAAAACCCGAACAGGGCGAACTCATAATCTCCCTGGCGAAAACTATTGCACAGCTTTGTCATAAAGAAAATGACTTGCAGAAAGCGAGTTACGTTCTTGAAATTGCTATACAAAAATGTCCTCAACTGATAAACCTTGAAATAATCAACTTGCAGCTAGAACTATTGCTGCAGATGAAAAACTACAAATCTTGTTTAGACATTATGTTGGCATTTTGTAATCTAGTCGTCAAAACAGAATTCGATGGCGATGACATTAAAATCATCAACTTTGAGATTCCTAGTGAAACTCCAATTGACATAATGACAAAAATGATAATCGTGATGATACATATGAAAGCAACTCATTTGATTGATACACTGATGGAACCGATTATGAATCTTGAGCCGTCAACAGCAGGCGATTTGTATTTAGACATCGTCGATGCTTTCGTTGAAAATAAATTATACGAAAATGCACATAAATTGTTACACACTTTGATTCAGAGTGAAGAGTACTGCCTCCCTGGTGTATGGCTGAAGTATGCAGAAAATTTGAAAAATCTCAAAAAATTCCAAGAAGCTACAACTGCTTATTATAAAGTTTTGGAAAATGTCCCACAGCACGTGGAAGTGAGAATGACTCTAGCGTCTTTATTAGTCGAACTTGGAAGGCCGGATGAAGCGATTAACGCATTGACGCAAAACGAAGAATACGATTATTTGGATGTTGGCCTTTTGTATGAAAAGTGCACATTGTTGAGAAGGGATCCATCTAGGGCTCAAGAACTTATCATGGTCAGCCAAGTGTTGTTTTCAAGACACTGCACACAAATAAGAAATAAAGATGAGCTTTCGACTATATCTACACTCCAGCGTTATGATAGAAAGAGGGTGGCTGTAAAGCAAGTGCGTAAATCGAAAAAAGAGTCCGAAGCCGATTCAGACATTCCAACGTTCAGAACGGACAAGAAAGGCCCTACTATTGAAGAGGAATGGGAACTGTTTAAATACATTTGCTCCCTTTGCATTGAGCACAAAATGTACATAACTCTCCAGCGGTTGACCTTCACAGTGCAACTTTCCACAATATTTCATGTATACAAATTTGACATTGACGTTCTGAGTGTGATTGCTGCATATTTAAATAGAGATTCTCATAATGGTTACAACATTATAAGGACATTGGTAGCTAAAAAATGTTTATCGGTAAAACTCTGGCATTTGTTCAACTTGATAATTACTAAATCGGATGATGCAAGGCACAACAGATTCATAATGCGGCAGTTGTCTAGAGATTGTGAACATCCTGCACTAGGGATTTTGCATGGGAATAACTGCCTCGTTTCGGGAACGTACAAGTATGCTATGCACGAATACAGCACTTCCTATTCAAAAAACCCCACACCGCTCAGTGCACTCCTCCTGGGCTTGACATATCTACAGATGGCAGCTCAGAAGTTCACATCGAAAAAGCACCACCTTGTTCTTCAAGCCTTGGGTCTCCTCGCGCAGTACAAAGACAAAAGAAGTCCACAAGGTTTGCAGGAAGTCCATTACAACCTTGCCAGAGGATTCCATCATTTAGGACTTTATACTTCTGCAATATTCCATTACAAAAAAGTGTTTGAATACAGGGATTTAATACTGCCTTCACAGAAACCTGAAGTTTTTGATCTCTCACGAGAAGCGGCTTTCAATTTACACCTTATTTATAGTCAGTCTGAATCTTTTAACATAGCAAGAATGTTTTTAGACAAATATATTGTAATT
>Het5
ATGATACCATTAACACATGCTGAAAAATCCAAGCCGATTTTGCCAAGACTCACCGATCATTTGCAAGGATGGTTACGACTTATATTCTCAGACAGGAATTCAAGGAATTTGTTCTTGTTTTTACTGTTGAATTTATCATTTGCATTTGTGGAACTAATGTACGGAGTATGGACAAACAGTTTAGGTTTAATATCTGATGCATTCCACATGTTCTTCGATTGCACGGGACTGCTTGCTGGCCTTGCTGCATCCGTTATAACAAAGTGGAGAGCAAATGAAAAGTTTTCATACGGTTATGTGAGGGCCGAAGTGCTGGCAGGTTTTGTAAACGGACTGTTTTTACTATTTATAGCATTTTTTATACTATCTGAAGCTGTAGAACGTGCTATAGAACCACCAGAAGTGAAACATGAACGCTTGTTTATGGTGTCAGTTTTAGGTTTATTAGTTAATTTAATAGGGATATATGCATTCCAACATGGACATTCCCATGGACATTCACACAGTCACGACCATCACAACAGCTATCAAACAAACGATCATCATGGACACAGTCACCATGGCCATTCACATTTGGGCTCTGGGAACTCACAAATTATGAAAGGTGTATTCCTCCACATACTCGCCGATACACTAGGAAGTGTAGGAGTCATAATATCATCTGTTTTAATGCAATCTTTTGGCTGGATGAGAGCAGATCCTATTTGTTCAATTTTTATTGCAATTTTAATTGCTCTAAGTGTGATACCGTTAATTAAAGATAATACATTAATATTAATGCAAAGACAGCCATCAGCGCTCGATAATCTTCTTCCCCATTGTTATCAAAAAGTAATGCAGCTCGCAGGAGTTTATGGAATTCAGGAGCCACATTTTTGGACCCTTTGCAGCGACAACTATGTAGGAGCTCTGAAACTGGAAGTATCCAAAGAAGCCGATGCCAAGTATATAGTGAGTCACACTAATCTGATTTTTGCAGGAGTTGGTGTAAAACAGCTATACGTTCAGCTTGATTTTGCACCTATG
>Het6
ATGTGTGGTCAGGGAAATAAAATTGTGGATATGAAGGCTTTGATTTTGGTTGGAGGATACGGTACGAGGCTACGCCCTCTCACTCTAAGCAGGCCGAAGCCTCTGGTGGAGTTCGCGAACAAACCGATGCTCCTGCATCAGATTGAGGCCCTGGTCGAAGTGGGTGTTAAAGAAGTGGTGCTGGCCGTTTCTTACAGAGCCGAGCAAATGGAGAAGGAGCTGAGCGTAGAGGCGCAAAAGCTCGGGGTGAAGCTTATCTTCTCCCACGAGACGGAGCCGCTGGGTACGGCAGGGCCGCTTGCTCTCGCCAAGGACATACTCACCCAAAACCAGAATCCTTTCTTCGTCCTCAACTCCGACATCATATGTGAGTTCCCATTCAAAGACTTGATCGAGTTTCATAAAAATCATGGCAAGGAGGGTACGATTGTCGTGACCAAGGTCGACGAGCCGTCCAAGTACGGCGTCGTCCTATATGACGAAAAGGGCCGGATCGAAAGTTTTATCGAAAAGCCACAGGAGTTCGTCTCGAATAAGATCAACGCGGGGATGTACATTTTGAACCCGTCCGTACTCAACAGGATACAGCTGAGACCGATGAGCATAGAAAAAGAAGTCTTTCCATTCATGGCTCAAGATGGAGAACTGTACGCAATGGACCTCCAAGGTTTTTGGATGGACGTCGGACAACCAAAAGATTTTCTCACC
>Het7
ATGCTAGAGCTGGTGGGGGTGGCATGGTTGCTGCTCGCGACGTGTTCAACCATCACGTCAGGAAGGCGAAGCACGACCGTGCTGCCTGACGATGTCCGCCCCGGTTACACGGTGCGGAGGTTGAGGCCGAGCCCTGAACACACGTCTTTTACTCTCGCCCATACACCTTTGTCAGATTATTTTACCGTACTCGAAGACGGTCTCGTTATGACCACCGCAGATCTTCATCCGCTAGTCGACCTACCGGTGAATCTGGGCGTGCTAGAAGAGACGCCGAACACTACTTCCTCTCACACCTTGCACATGTACGTGCTGAAAAGGTCGGAGATGCTCAGGTTTAGGAAGAGCAGCTACGAAGGAGCTTCCGTCCTCGAAAACTCGCCCGTCGGAACCGAAGTGACGATGAGTCCGTTTTGGGCAGAAGGCACCGGCACAGGGGGTCCCATCCGGTATAGTATAGTCGGAGGGAACGACCACGGGGCCTTCACGATCCATCACAACAGGTCTGGGGCATTCCTGAAGACCGGGAGGGTTTTAGATAGAGAACATAGAGCCCAGTACAGGCTTACCGTGCAGGCGAGCGATGCCAAAGGGATAGATAGAGCAAATACTCACGTCTTTGTTGACATCGCTGACGAAAACGACAACGCTCCGGCTTTCGACAAAAGGCTGTACAGATTTACGCTCGCCAAGAAAAACGGGTCGGATTGGCAGAGGTTCGCCAAACTGGGACATGTCCACGCCGTCGATGCGGATTTGGACAAAGTAGCCTATAGACTTAAGGAACACAGTAATTTAGTAGTCATGGTACCTCAGACGGGAGAGCTTCTTCTCACCGGCAACCCAGGCTTAAACACGGAATACGAACTTACAGTGCTTGCTCACGACTTAAGGACCCCGTCGAAGATCTCCAAATTCCCGGCCAAAGTCTACCTAGAATTCGACGAAGAAGATGAAAATGTGATAATGCATAGAGAAAAACGGCGAGTCACCCGAGCCGTGAGACCCACCAAGAGGATCGAATTCACCGAAGCCGACGGTGAGACCGAGGGCAGAATCGTGTTTCAACTCGAAAAGGAAACCGAAAGAGAAACGTTCAAAATCAGAGACGAAAATCCTTGGGTCACGGTCGAGCCGAACGGTGCGGTACGAGTGAAGAAGAAGTGGGATTATGAAGAGCTTGGACCGGAAAAGACCATCGACTTCTGGGTCACAATCACGAACGCCGGCGTTGGA
>Het8
GAACCTCATGGGGCAGTGCTGGACAGATGGAATATTTGCAGCCCCGAGGAGGAGCCTCTGGTGCTTCAACAGTTTCTGAGGTTCGGGGAGACGAGGGCCATCACCCAGCAGCTGCTTTTACACGGCGTCGGCGACGGCCGTTATTTGCCGAGAATGGAAGCGGACATCAAAAAATTGCTCGAGAGACGAAAGGAAGAAGAAAGGAGGTCGTTGAAACCGCCGGTCTCTCCGGCTTTGCACAGCTCCTCCAATCTCAGGGTGCCGCCTCCACCGCCCGCCATTTCACCTCAACACAAACCATCGCCTATTAGCTTTAAACTGCCCCCGACCGGACTCACCTGTACGCCGGCCACATCCGCCCCTTCGTCGCCTCCCAACTCGAGCCCGATTTCCGTCTCGCCGCTCAACAAACTTCAAAACATGCAACCTTTCGATTACAGAAAAGCGGCTTCGAAGGCGAGTCCCGAAAGGAGGAGGCCTTCCGAAGAAACCAGCCCTCCTGGCTTGATGAACCTCTCGGTCACCGGCAGTTCGGTGCCCTGTTTGCCACCGCCACCTCTGCCGAGCAACCCTTCCATGCTTTCCGGACACAAATCCCCGTCTGCGGACTACTATCTCAATACGGGATCGTCGGAGTTCGGATCGGACGAGGACGAAGAAGACGACGATAATTCTCAAAGTGCACTCAACCTTTCTCGCGATAACCCCGGACAAGCTAAAATGAGACCCGGCCACAACAGAAAAAACACGACACCCGTGAAACGCCAGTGGGGTTCCGCCGGCCTACCGTTAAATCTCGGCACCCAACTTATAAACCCAGCGACCGGAAAGAAGCGAGTCCAATGCAACGTCTGTTTAAAAACGTTCTGCGACAAGGGAGCCTTGAAAATCCATTATTCCGCTGTCCATTTGAGGGAAATGCACAAATGCACCGTAGAAGGGTGTAATATGATGTTCAGCTCAAGGAGATCTCGTAACCGTCATAGCGCCAACCCCAACCCTAAGCTACACTCTCCACACTTGCGAAGAAAAATATCCCCTCACGATGGAAGGAGTGCTCAAAACCACCCGATTTTAATGCCCCCGTTAGCGGCGGGACTGAACCCCTTGTCCTTCGGACCTTTCCCCCTTCTTACTCCCCCTCCGGACTTACGCCACCAAGCAGCGGCTTTGGACTTGAAACAGAGCCTCGATTTGAGCGCTCCTAAGCACCATGAATCGCGAAAAGGGAGTAACGACAATTCCGAGAACATGGATGACTACATGCTGTACGACGACGACGACGACGGCATAGTCGTGGAAGGAGGAGGCGAGGACGATTACGATATGGAGACGGAAAATCATAATGGAGAGAAACACGATGACGAACACATCGACAGGCGGACCAACAAAAGATTAAAGATGTCCGAATCGGACGTGGAAGACGACGCTATTAGCAACATGGACAGTAACGAAGATTCTCTCAGTGTCGTCGACAATCAAAGCGTGAAAGAAGAAAACGGTGCCGAAAACTTGGTCACCAAAAGCTCTCGGAAGAGAAAGAACCAAAATCCGACGAGGTGTAATGTTTCTCATTCCGTTATCCCGAACGAAAGTATGAGCGATGACGATTCGTCCAATTTAGTCTATCAGTCTCATTCCCAAGAGAAAAAAAAAGTCACTTCCAACGAGTCGGGATTCGACATGACTATTAAAAAAAACGAAGAAATCAACGAAAACAACAATACCATCCAAAAAAACGATGTGAAACCGCGTGAAGAGGAAAAAGGGCCTACTGATCTTAGCGCTCCGGATTCAAAAAATGAGGAAGCCGAAAACTTGACAGTGGAGGCAAAAAAAACTCCGCCACCGAAAGATGGAGAAGAATATGAAAACGTAGAAGAAAAACAACGTTCGTCAAGCGCTAATGGTGATAGTATAAAAAACGAAGATGTAATAGACTCTACTAACGCCTTGAGGCAACTGGAAAATTTATCGCAAGGCCGATTCGGAGAACTGAACCGAAATCAAGAATCGTACTCGATCCCTTTCGGTGGGAGTGGAGACCCTCCCAGCCCGGCGAGGTCCAACGCGTCCTCCGCCTCATCCAACGGCGACTCTCCATCCGACGACAACGATGGTCAAGTCTACGGCCATTTCCAAGACGGCACGTTCATCAGCACTATGGAAGTTCCGATCGATAAGGACAACCCGAGGATGTGCACCGCCTGCGGTAAAGTGTTCCAGAACCATTTCGGCGTAAAAACCCACTACCAGAACGTACATCTTAAACTGATGCACAAGTGCACTGTCGACGGGTGCAACGCCGCCTTTCCCTCGAAGCGAAGCAGGGACAGGCACAGCGCCAATTTAAACCTGCATCGCAAATTGCTGTCGACCTCCTTGTCCGACAAGGCAGGGATGTTTTTGGACTCGGCTCATCTCTCGTCGCTCGCCTCGAATCCTTCCATCCACCCGGAGTTCTTGGCCCGACTTTACGCCGACACTCAGTCTCTGGCCCCACATCTTCCGCCACCGGGCCTCTTGAACGGCGATCGCCTCGGACACCCTCCTCTCTTCCTCCATCCTCTGGGATTACCGGGCTTTCCCGGCTTTTCTCACCTGACCGCTCCGTCTCTCGTCAACGGGACGCATTCCTCGGGATCCGATTCTCCCAGATCGGCCCAGGACTCCCCGCCTCCTGCGCATCTAGTCTACGCCGACGACGAGGAGGACGTCGCGACTGACAACGACGGCGCTCTTCTATGTAGATACTGTTCGAAAGGGGTCAAGGACAGATCAGCGCTCAAAGAACATTACGAGGGGCATCACCTCTCAGATATGTACAGGTGTAGTGTCAGTGGATGCCCACTGGTCTTCGTCTCTGCCAAACGGAGGACGGCCCATTCCGAGGACGAAGCCGCCCATTCACGATCACGTGCGTCG
>Het9
ATGAAGTGCTACGTGTTATTTCTCCTTCCGATCGGCGTACTCGCCGGTTCGGATTTTCTCCGGATGTTCCCCCAAAGGCAGACGGCCCCTGTCGACCCGTGTTACGACGAAGACGGCCCGAAAAGGTGCATACCCGACTTCGTGAACGCCGCGTTCAACAACCCTGTGGAAGCGAGCAGCACCTGCGGAGCTTTCGGTCCGACCCGCTACTGCGACGCGCCAGACCCGGCGTCGTGTTCCGTGTGCGACGACGCCCAGCCTAAACGGCGGCACCCTGCATCTTATCTGACCGATTTGAACAACGCGAACAACGTGACCTGCTGGCGTTCGGAACCTCTGGTGCCTCCAACATCGGCCAATTCTCCTCCGGACAACGTGACTTTAAAGCTTTCCTTAGGGAAAAAGTACGAACTGACCTACGTCTCCCTACAATTCTGCCCCAAAGCCCCCAAACCGGACTCAATAGCCATATATAAATCCATGGATTACGGAAAGACCTGGCAACCTTTCCAGTTTTACTCCGGCCAGTGTAAGAAGTTCTACGGACGGCCTAACAAAGCGATGATAACCAAAGCCAATGAGCAAGAAGCCCTCTGCACCGACTCGCACAGGTTCACCGGAGACTCTCCGATTTCCTCTAGGATCGCGTTCAGCACCCTCGAGGCCCGGCCTTCCGCCGCGGATTTCGACAACTCGCCGGTTCTTCAGGATTGGGTGACCGCCACAGACATCAAAGTCATATTCAACCGGCTCAACTTTCATATAGAAGAGCAGGAAGACAAGAAGGAAGAGGACATGAAGGAAAAGGTCGTCCTCAACCCGGAGCAGGACCTGGCCGACGAGGCGGTCGTACCGCAGATCGTAACGACAACCCCGGCCACTATGTCGTACCAGTACGCCGTGTCCGACTTCGCCGTCGGTGGTCGGTGCAAGTGCAACGGTCACGCCAGCAAATGCGTCTCGACGGGCAGCGGCCAACTGTCCTGCGACTGCAAGCACAACACCGCCGGACGCGACTGCGAAAGATGCAAACCGTTCCATTTCGACAGACCATGGGGACGAGCCACTGCCAGAGATGCCAACGAATGCAAAGGTAAATTTTTCAATATAAAAATGAATGCGTTTATA
>Het10
ATGTTTATCCACTCGTATTGTGCACCATTAGTTGTATTTATGGTAGCTTTTAGTATATGTAGTGGCCAAGATGTGTTAATCCAAGACATTCTTGTAAAAAACGCCGACCGGCTAATTGATGTGTCCAGCCAACTTTGCAAGGTGGCTATCAAACTTCAAATTGAAAATGTTGGTAAGTCACCGGTGAACAAGTTCATATTCAGCCTAGACCCTGTTTTTAAGCCTAAACTGGCACATATATCGGCCCAGTTGACCGATACCACCAAGTCGCCTCTCAAGATCCTAAGCACGAAAATAAACGGGAAGCCGGACGGGGCATTTTGGAGAGTGGACCTCAAGGACCAACTTCGACCCGAAAAAACACTCAATTTAGAAATTGAGTATGTTCTGACACACACTTTGACACCCTACCCGACGGCAATCACCCAGAAAGAAAAACAACTCGTAAGGTACAGTGGAAACCATTACATACATCTTCCATATTATGTCGAGAAACAGACGACAGTTGTCAACTTGGGCTCCAGAAACATTGAATCGTACAGTAAATTGAACCCTGTCAGTCTTCTCGATAGCACAATAACCTATGGACCTTACAATAAGGTCAAACCGTTTGCTTTCGATGCTCTAACAGTGCATTATGAAAATAATTCCCCTTTCCTCACTGTTACAAAATTGGAAAGATCAATCGAAGTCTCTCACTGGGGAAACATCGCCGTCGAGGAAGTTGTTGATATGGTTCATACCGGTGCAACGTTGAAGGGCCCATTTTCAAGATACGATTTCCAGAGGGAGACGCATAGCGGTTTGTCAAGCGTGAAGTCATTCAAGACCATACTTCCAGCCTCTGCGACAGATGCTTATTACAGAGATGACATCGGTAACATTTCTACATCCCATATGAGACTATTAAGTGATTCTGTCGAACTCGATTTACGGCCGAGGTTCCCACTTTTTGGAGGCTGGAAGACTCATTACGTTCTAGGGTACAACGTTCCTAGTTATGAGTATCTCTTTAATTCGGGTGACGTTTACAAGCTCAAGATGAGGGTTTTAGATCATGTCTTTGATGATATGGTAGTCGATGAATTGGTAACAAAAATAATCTTGCCTGAAGGAGCAGATGAATTACAACTAGTTACTCCATACTCAATGACTCGCTTACCTAATACTAGGCATTCGACTTACTTAGATACAAAAGGAAGATTAGTCATTACTGTAACAAAGAAGAATTTGGTTGAAAACCATATCCAGTCCTTTGAATTGGATTATGCTTTTCCTAGGATTCTTATGCTTCTTGAACCTTGCTTAGTGACAACGGCCCTCTACTTACTTTTCTTGTTGGTCATTATTTATGTTAGATTGGACTTTTCAATAAGCAAAGATGAAGCGGGTGAAAGCAGGCTAAGAGTATCTGGAATTTTGGATAAACTCCTTCAACATTTTGATAAAAGGGCTACCACGTATTCTCAATTAGATGACCAATTTGCTAAAGTGAAGACCTCCAAAGATGTAACCAGCTATAACAACGCTTCCAAGACTATTAACCAAGAGTACAAAATTGAGACAAACCACATTATGGAATTAATGGCCAAGCTGAAACCCGATGCTCCTGAAGTTTGTGAAAAAATCTCAGAAATACAGAAATTGGACCGAAACCTTAAAGAGATTTACAATCAGAAACAGGCGCTCTACGTTGACAAGCTTATCCCTGGGAAAGTAGGAAGAGGAGCTTTCATCGAGACAGAAACAACAATCAACAAGAAAAAAGACGAGACAGTTGAGAAAATCAATGCGCTCATCAAAAATCTCCAT
>Het11
ATGGACAACGCGGACGACACTTTCCACTACGTGTACAGCTCTTCTTTAACCACACACGTCCAAATCAAAATAGGTACGTTGGAGGGCTTCAAGTTGAAGCCGGAATACGACAAGATACTCGAAGAGCCTATGCTCAAATTTTCCGGCCTGTACCAGAGCAAATGTGCGGACTTGATGGTGGTTTGCCAGGTGATGGCAGACGGGAGAGAGCTTTCGCTTCCCGTTTGGACTTCGTACAAGCCTTTTACGAATCGATGGAATTGGAGCGAATGGATCACCCTCCCGGTCATGTATTCCGACTTGCCTCACAACGCCAAACTCGGCCTGACGGTGTACGACTGCGTCGGGCCTTCGGAAGTCCGTCCCGTTGGAGGGACGACGCTCTCCCTGTTCGGGAAACACCGCGTCTTCCGTCAAGGGATGCTGGATCTCAAAGTTTGGCCTCACAAAGTCGCGGACGGGTCTGAAGCGAACTCCACACCGGGGAAGACGCCAGGGTCCGGCAAGGAGCGGATGCAGAAGCTGGCCAAATTGGCCAAAAAACACAGGAACGGATACATGCCGGAGATTGACTGGCTCGACAGACTCACATTCCGTGAAATCGAGCTCATCAACGAGGCCGAAAAACGTTCGTCCGATTATCTCTACCTCATGGTGGAATTTCCTCAGGTGACTATGAACGGCGTCCCTCATTCCATAGTGTGGTACGAACAGGATGGAGACGAGGTTTACCAATTTCGATCTCAGGCCGATATGGTGACCGTCCCTGATCCGGAGATACTCCAGGAAAATCTGGTTGAAAGCAAACATCATAAACTGGCGAGAAGCCTACGTTCCGGTTTATCTAATAAAGACATCAAGCCCAACGCCGCTGTGCGGGACATGCTTAACACTATCGTCGCTTACCCGCCAACACAGCAGCTCACGACAGAAGAACAGGATCTTGTGTGGAAATTTAGATTTTATCTGAGCAGCCAGAAAAAAGCCCTGACAAAATTTTTAAAATGCGTGAAATGGACATTGAGCGGAGAGGTGCGCCAGGCTCTTCACATGCTGCGAAATTGGTCGCCGATGGAAGTAGAAGATGCTCTTCAACTGCTGAGTCCAGCATTCGTTCATCCCTCAGTCAGGAGATACGCCGTAACCAGACTGCAACAAGCTTTAGACGAAGATCTCCTGCTTTACCTCCTTCAGTTGGTACAAGCACTTAAATATGAAAGTTTTGAAGAAATTTCAGAAGCTTATAAAAGATCCATGACTAAGATAACCGATGAAAGTCTGACGTCATCCGATCGTAAAACTGAGAGTTCAGAAGAAGAAATCGAACCTGCAAAAAACATGGATTTGGCTTCATTTCTAATTCATCGAGCTTGTAATAACAGCACCTTGGCCAATTATTTCTACTGGTATCTATTGACCGAGTGCGAAGACCACAGCCATGGTAAACAAGACAACAAATTAAGAAGTATGTATCTCTATGTTATGAAGATGTTCCTGCAAGCCTTGAAATCGGGTCCCACTGAGTGGCAAAACAGAAGTTACTTTTTAAAGAGGCAAGAGAATTTTATAGAAAAACTCGTTAAATTGATGAAAACTGTGGCAAAGGAATCTGGAAGCCGGAAAAAGAAAACAGAAAGACTTCAGGCCCTATTAGCAGACCCAGAAGCTTTCAAAATTAATTTTGCTTGTTTTGATCCTCTTCCATTACCATTAGATCCTTCTGTTCAAGTTAAGGGCATCATACCAGATAAAGCGAGCCTATTCAAATCCGCCTTAATGCCAGCAAGATTGACATTTTTAACTACCGACGGGCATGAATACGTTACAATATTCAAGAACGGTGATGACTTGAGACAAGATCAATTAATACTGCAGATTATCATTCTTATGGATAAGCTATTGAGAAGTGAAAATCTTGACCTCAAATTGACCCCTTACAGAGTGCTCGCTACTAGCACAAAACATGGCTTTGTCCAATATATCGATTCAATACCTGTAGCTGAAGTCTTAGCTACAGAAGGTACAATACAGAATTTTTTCAGAAAATACCACCCTTGTGAGACCAGTCCTTATGGAATTTTGCCTGACATAATGGACACATATGTAAAAAGTTGTGCAGGCTACTGTGTAATCACATACCTGTTAGGTGTCGGTGACAGGCATTTAGACAACTTAATGTTGACTACAAATGGTAAACTTTTCCATATTGATTTTGGCTACATACTGGGAAGAGATCCGAAGCCGTTACCACCTCCTATGAAACTTAGCAAAGAAATGGTAGAAGCGATGGGCGGAATCAACTCCGAGCACTTTCACGAATTCAAGAAACAATGTTACACAGCATTTTTACACTTGAGGCGTCATGCAAACCTGATTTTAAACCTTTTCTCTTTGATGGTTGACGCGTCCGTTCCTGATATTGCTCTCGAGCCAGATAAAGCCGTCAAGAAAGTTCAAGACAAGCTAAGACTCGACTTGGGGGATGAGGAAGCAGTTCACTACTTACAGAATTTACTCGAAATATCTGTATCAGCAGTGATGCCAGCGCTTGTAGAACAACTACACAAATTTGCTCAATACTGGAGAAAA
>Het12
ATGGTGAAGACACATTGTGGGGTTAAAGCCCCTCGGACGCAATCGATTAACCATTCACAACACAGCATGAATCCAGAAAGATCATCAGAAGGGTTAAAAGGTGTGGCACACGTCAGGACAAAAGGCACCATCAAACGTTTACAGATGTACCGCAAGTTCAAAGCCAAACGTGACAGATCCGGCAAGATCATTTGCCCCGCACCTTTTCAATCGTGGGTGTCATCTGGCACTGTCGCTCGAGTCGAACCCAACAGAAAATGGTTTGATAATTCAAGAGTGATCAGCCAAACCGCTTTACAAAACTTTCAAGAAGAAATTGGTCGAGCTGTGAAAAATCCGTATGATGTTGTTATGAAACCGACTCAGCTTCCTATAACGTTGTTAAATGAGAAGAGTAAGCACGCAAGAGTGCATTTGCTCGATACCGAAAGCTACGAATCGACTTTCGGTGCCAAAAAGACGAGGAAGAAACCAAATTTGAAATGTAAAGATGAAACACATTTTTCCGAAATAGTGAAAACTGAAAACGAACTGTATAAAGACGATAATGATTATGATAAAGTAAAGGAAGACACAGGGGAAAAAGTACTTGTCAAAGATTGGGTTATGGGTGCAGGCCAGAGCAAAAGAATCTGGAACGAGCTTTTTAAAGTTGTTGACTCTTCTGATATTTTGCTGATGGTTCTGGATGCAAGAGATCCACTTGGCACCAGATCTCATTATGTCGAACAATTCTTGAGAGATAACAAACCTCATAAACATCTTGTATTCATTTTAAATAAAGTGGATTTGGTTCCAACATGGGTCACCCAAAGATGGGTAGCGATACTGAGCAGGGAATATCCTACAATAGCATTTCACGCTTCGATGAATCATCCATTTGGCAAAGGTACACTTATAAATTTACTTAGACAATTTTCTAAATTGCACGCTGATAAAAAACAAATTAGTGTCGGCCTTGTTGGGTATCCAAATGTAGGAAAAAGCTCCATAATCAATTCATTGAGATCAAAGAAAGTTTGTAAAGTAGCGCCAATTGCCGGAGAAACGAAAGTTTGGCAGTATGTGACATTGATGAGAAGAATTTATCTGATTGATTGCCCGGGTGTCATATATGCAACCGGAGAGTCTGAACATGACACGGAGAAAGTTTTAAAAGGAATTGTTAGGATAGAAAATGTCCAGGAACCAGAGCAATACATCCCGGCTTTACTCAATAAGATAAAAAAAGAATATATATGTCGGACTTACGGAATTGACAATTGGGAAGACGACACGGATTTTTTGCAAAAGATGGCCGAGAAAACTGGGAAGCTTCTTAAAGGTGGAGAGCCTGATGTCCATATTGTCTCGAGGATGGTGTTAAACGACTTACAGCGAGGAAAACTGCCTTACTACACACCTCCTGTTGGATTTGAGGTGCCTAAATCCCAAGAAGCTTCAGAAGGCACAAGTAACAACAACGCGTCAACTTCGCATCCGTTTGAATTAGTTCAGGACTTCAGCAAAATCAGAGTTGGCCTTGAATTTCCAGGCGAGACTAATGTCTTGGAGCCTATTAAGAGTCTTACTAAGGACGAGAGTAAGAAAGTCATCGAACAAAGCGAAGAATCTTCAAGTAGCGAGGAATCAGAAGAAGAAGAAACAAACGAACCAGATGAAACTTATACTGGGCCTAATTTGACAAGCAAAGAACGAAGAAGAATAATGAGGCAAATGAGGAGAAAGAAAACAGGAAGCAACTTTTATCAAGTTGCAAATGTTAAAAACCGCAATAGAGAACGTAAAATACCAAAA
>Het13
ATGACGACCTACGAGGAGTTCATACAGCAGAGCGAGGAACGGGACGGGGTGAGGTTCACCTGGAACGTCTGGCCGTCGAGCAGGGTTGAAGGGTCGAAGCTTGTCGTCCCGGTCGGATGTCTATATCAACCGTTGAAGGAGCGGCTGGACCTGCCTCCGCTCCAGTACGATCCGGTGCTCTGTACGAGAAACACTTGCCGGGCCATTCTCAACCCTCTGTGCCAGGTCGACTACAGGGCGAAACTCTGGGTGTGCAACTTCTGCTTCCAGAGGAATCCCTTTCCGCCTCAGTACGCTGCGATATCGGAACAACACCAGCCGGCGGAGCTGATCCCTTCGTTCTCCACTATTGAGTACATTATTACCAGGGCACAGTTCCTTCCGCCTATCTTTCTCCTTGTCATAGACACTTGCCTTGATGAGGAAGAGCTCAGCGCTTTGAAAGACTCCTTGCAGACTTCGTTGAGCCTTCTGCCCCCCAACGCTCTTATCGGGCTCATCAGCTTCGGCCGTATGGTGCAGGTGCACGAGCTCGGTTGCGAAGGATGTTCGAGGAGCTATGTATTTCGTGGTACGAAAGAGCTCACTTCCAAACAGATCCAAGACATGCTCGGAATCGGGAAGGTCGCAGCGAGGACTCAGGTCCAACAACAGCCTCAGGCGATGAACAGGTTCATTCAGCCGGTTCAAAATTGTGACATGAGCCTTACAGATCTCTTGGGCGAGATGCAGAGAGACCCTTGGCCGGTGCTCCAAGGCAAGAGACCGCTCAGATCGACCGGAGCCGCTCTCGCAATCGCCGTGGGTTTGCTAGAATGCTCTTTTCCTAATTCCGGCGCTAGGATCATGCTCTTCGTCGGAGGACCTTGCTCTCAGGGTCCTGGACTTGTGGTGAACGATGACCTACGCGAACCAATCCGTTCACATCACGACATTCAGAAAGATAACGCGAGGTATCTTAAAAAGGCTGTCAAGCATTACGACGCCGTGGCGCTGAGAGCCGCGACCAATGGTCATTCAATCGACATTTACTCTTGCGCTCTCGATCAGACAGGACTGCACGAGATGAAGCAGTGTTGCAACTCCACAGGAGGTCATATGGTCATGGGGGATTCTTTCAATTCTTCCCTGTTCAAGCAGACATTCCAGCGTGTACTGGCTAGAGATCCGAAAGGCGACATTAAAATGGCATTCAACGGAATACTGGAAGTAAAAACGTCGCGTGAACTGAAGGTGATGGGAGCGATAGGACCTTGCGTCTCGCTAAATACAAAAGGGCCTTGTGTCAGTGAGACCGATATAGGACTGGGTGGGACTTGTCAATGGAAAATGTGCACTTTCAACCAAAACACGACGTGCGCATTGTTTTTCGATATCGTGAATCAACACTCGGCACCGATTCCTCAAGGAGGAAGAGGATGCGTTCAGTTCATAACTCAGTACCAGCACGCGACTACGGGACAAAGAAGGATAAGGGTGACGACGGTGGCGAGAAACTGGGCGGACGCTTCGACAAACATGTTCCACATCAGTGCAGGCTTTGACCAGGAAGCCGGTGCAGTGCTCATGGCTAGGATGGTAGTCCACCGGGCAGACACCGAAGACGGTGCCGATGTGATGCGTTGGGCTGATCGTATGCTCATCAGGCTCTGCCAGAAATTCGGCGAGTACAGCAAAGATGACCCTTCGAGCTTCAGACTGCCTGAAAACTTCTCGCTTTATCCGCAATTCATGTACCATCTACGGCGATCGCAGTTCCTCCAGGTCTTCAACAACAGCCCTGATGAGACTTCTTACTACAGGCACATCCTGATGAGAGAAGATCTATCGCAAAGTTTAATCATGATACAGCCGATATTGTACAGTTACAGTTTCAACGGTCCAGAGCCCGTTTTGCTAGATACTACGAGTATTCAACCCGATCGTATTCTCCTGCTCGACACATTTTTCCAGATTCTGATTTTCCACGGCGAGTCAATCGCATCCTGGAGGGCCCAGGGGTACCAAGACCTGCCAGAATACGAGAACTTCAAACAACTGCTCCAGGCCCCGATCGACGACGCCAAAGAGATACTCCACACCAGATTCCCTATGCCGCGGTACATCGACACGGAGCACGGAGGGTCGCAAGCCAGATTCCTCCTCTCGAAAGTCAACCCTTCTCAGACGCACAACAACATGTACGGAATGGGAGGCGACTACGGCGCGCCTGTACTGACCGACGACGTAAGCCTTCAGCTCTTCATGGAGCACCTCAAAAAGCTTGCAGTCTCATCCACAGCA
>Het14
ATGGATATAGACAAGTTGGATTACATGCGCCACTGCTCACCTCTTGGCTTGGAGTTCGGCACTTTTTCCAAGGAGCAGATAAAAAAATTGAGCGCGGTTAAGGTACACAGCCCGTTAACTTTTAACATGCTGAATCACCCGTTGCCAGGCGGAGTGTACGATTCGGCTATGGGCCCAGTCGATCACAATTCCGTTTGTACGACTTGTTCGCTAAGGCAGGTGCGCTGTCCAGGCCACATGGGCCACATCGAGCTCCCGCTCCCTGTCCTCAACCCGCTCTTCATCAAGCCTGTTATGATGATAATCAAGATATCCTGTCTGAACTGTTACAAGATACTGATACCAGACGATGTGAAGGTGTTGTTCAAGGGCCAGATGGACCTCCTTCACAACGGCAACTTTATCGAAGCGCAGGAGCTTGAGACACGCTTCTCCAATTATAAAGTCGACAAGGCCAGTATGATATTGAACATCGACACGATCGGTTTGGTCAAATACGTTGAATCGGTTTTGGCCGAAGGCCCGGTGAAAAGCTGCGAGTGGAAAGGCGACAACGATCTGAAAAATATCTATATTAAAAATGTCCTTTCGCACATTATCAAATCGTCGTTTTGTGCATTTTGCAAATCCCCTATTAAAAAAGTGACGATCCTTCAGAACAAAATTCTCCTCCCATCTAAGCTGAACACGGCGGAAAAGTTCAACAAATCGAAGAAGAGAAAGTCAATTAATGAAACGATTCCATCGGCCGGTGGATTCACTCAAGTCATGCCTACTGAATCGAAAACGTGGCTTGGCAAAATTTACGATAAAGAAAAACTGTTTTTAGATGCACTTCTTCCCATCCTTAAAGCGTCAGTTGAGGTGAACCCTATCGACACTTTATACCTTGAAATACTCCCTGTTACGCCGAACAATGCCAGGCCTGTTAATTTTGTAAACAATTCTATAGTCGAACATCCGCAGAATTCAATTTACAAAAATATCCTACTCGATTGTATAACGCTGAGGCTTTTGATTTACATGATAAACAACAAACTGAACCCTGAAGATATACAAGAAGAGGAGAAGGTGAAACTCATAAAAGGGATAAGAGGAACGACATATGAGCAGAAGCTCCAGCATAGTTGGACCGCTTTACAAGACAACGTGAACTGTCTATTGGACATCGATCTGAAGAAACAGAGGAACCCTGATGGCCTAGGCCTGAAGCAGATCATAGAAAAGAAAGAAGGAATAATACGCATGAACATCATGGGAAAGCGTGTGAATTACGCAGCGCGTACTGTCATCACGCCCGATCCTAATTTGAACGTCGATGAAATCGGAGTGCCAGAAGCTTTTGCTAAGAAGCTCACATTTCCAGTGCCTGTGACGGCCTGGAATGTCTCTGACCTGAGAAAGTTAGTTTTAAACGGGCCTGAAATACACCCCGGGGCGAATTTTATAGAAAAAGAAGATGGTACTATATTAAAGTTGTGTCCTTTTGATCTTACACAGAGGGAAAGTATTGCCAAGCGGTTGTTGACCCCAGGGGACGTTCACGGTGTTAAAATATTACACAGGCATTTGATAAATGGTGATATATTGTTGTTGAACAGGCAGCCGACGCTTCACAGGCCTTCTATAATGGCCCATAAAGCCAGGGTGTTGAAAGGTGAAATGACATTCCGCCTTCACTATGCCAATTGCAAATCTTACAACGCAGATTTTGACGGTGATGAAATGAACGCACATTTCCCGCAGAATGAAGTCGCAAGGAGCGAAGGGTACAATTTGGTAAACGCGTGTAAACAGTATTTAGTGCCGAAGGACGGAACACCTTTGAGCGGTCTGATTCAGGATCATATGGTATCAGGCGTACGGCTTACGACCCGGGGACGGTTTTTCAACAGAGAACAGTATATGCAGTTGGCTTTTCAAGGGTTGAGTTATCTCCAGGGCGATATAAAAACACTTCCGCCTTGCATAATGAAACCCCAACGACTCTGGTCCGGCAAACAGATCATATCGACTATCATAATCAATGTCATCCCAAAAACGAACACTGGTATCAATTTAGCTTCAAAATCTAAAATACCATCTAAAGCCTGGGGCAAGGGGGAAAATAAAAAATCAGGTATGATGTTCAAAGACGACTTTATGTCTGAGGCTGAAGTGATTATAAGACACGGTGAACTACTTTGTGGTGTTTTGGACAAGATGCATTACGGAGCGACGCCATATTCTCTTGTGCATTGCACATATGAGTTATACGGGGGTGAAATCGCGACACGTCTTTTGAGCTCCTTCGCAAAACTTTTCACAGCGTTTCTTCAAATTGAAGGCTTCACATTAGGCGTCAAAGACATATTAGTCGTAAAAGACGCTGACAAAAAGAGATCAGAGATTATAAAAAACGCCAGGAAAATTGGTAATGAAATTGTCACCCAGACTGTTGATGTACCGCCCGGTGCTTGTATTCAGGAGGTTCTGAACGAGTCTCATAGAAAAGATCCGATGTTCAGGACCATCTTGGACCACCAGTATAAAAAATCGCTCGACTCTGTTACAAACGACATCAACAAGGTTTGCCTCCCAGCAGGCCTTCTACGGCCCTTTCCAGGCAACAATTTACAGCTGATGGTGCAGTCCGGCGCAAAAGGATCAACCGTCAATACTATGCAGATATCATGCTTGTTGGGTCAGATCGAGCTGGAAGGTAAAAGGCCGCCGTTGATGGCATCGGGAAAATCGCTACCGAGCTTTCCGCCTTATGATACTTCACCTCGAGCTGGAGGCTTCGTCGATGGGCGTTTCATGACTGGAATCAAGCCTCAGGAGTTTTTTTTCCATTGCATGGCCGGGCGTGAAGGTCTTATCGATACTGCCGTCAAAACCAGCAGATCAGGCTACCTACAA
>Het15
ATGGACCGAAGGCAATTTGGCGAAAATTACTATGGGAGGCATTACCAAGGCAGCCCATTCTTCAATCCTGGTGGCCAGAAATCTGCTGAAGAAGAGTTGGTAGCCCGGAGCAAAGAATGGATGAACAGACAAGATAGAGACAGAGACCAGTGGAGGAGATCTGTCGATGATTTTCTAGATGATAAAAGTAGCAGTAGGTATCATAAGAGTAGGGACAGGTCTCGAGAAAGGTCTAGGTCCAGGGAAAGGGGGGAAAGAAAAGAGAGAAAACGTTCTCGTGAAAGGAGTAGGGAGCGGGAATCTTCGCGGCGATGGTCACCGGAAGATGATGAAAGAGATACAACAAATACAAGAAGACGGCATGAGAGGGGGGAGGTTGCCAGGAGGGGCAGTGATGATAGAAAGGATAGGCATGGGCAGGAGTGGTCCAAATATAGGGGGGAAGAAAAACCTGAATCTTCAAAGGAATCGTCATCTTCATCCAGGAGGCATTCGAAGGATGAAGATGAAGAGAAGAAGTGGTCAAGTGATGATGACATGAGTACAAGTGGATTTGAGCGAATGGAAGGGGATTTTGATAAACCGTACTCTGATTTTTCTTTAAGACCCGAGGATAGATTCGTATACAAAAAACAAGTTCCACAAAGGACAATAATTATTAGAGGACTTGCTCAACACATAACGGAACAAGATATACAAGATGATATTACACTTTCTCATTTGGTATGCAAAGATATTAGATTAGTTAGGAGGAAAGATACAGGAACATCAAGAGGTTTTGCTTTTGTTGAATTTAGTACAGTTGGCGATGCCATTAAGTGGATAGAATTAAAACAAGGGGAGCTCATGCTGAAAGATCACTTTCGAGCTCTTCTGCAATACAGTCTGCCAAAGGATTATTCTTTTGGTAGAGAGAAGTACATGTCTGATTGGTATTGTAAATGCCAAGCTCATAATTTTCGAAGAAGGAATACCTGCTTCAAGTGTAATTTGTCAAGAAGAGAAGTTGAAGTGGAATTTGTCGATACAATAAGTTCATATCCTACAAATACAGTCCTTCTAACAGGTTTAGATGTGTCAACAACAGAAGAGAGTGTGCTCCAATCTATTAAGACACTATCATCTCTTCCAATTAGAAGTGTACGGATTGGAAGAGATATTGCAACAAATACTTCAAGGGGTGTTTGCTACTTAGAAATGAACAGTGTCGTTGATGCCATGTACCTTCACAATGCTCTTCAAGCATCAACACCTTCAATAGATGGAAGAACTGCACTTGTATCATATGCAAAACTGGATCCTGTATCTATGAATTCATCTGCTGCTATTAGTGTACAAATAGCTAATGCAGCTGTAGCTGCAGCTCAGTGGAGTCACCAGAAGTCAGATAGTCAACAATATCAACTTAGTGATGTGCCTAGACTTGCGGAATACAGTGCTGCTCTTTATGCTACAACACCCCAAGAAAAGGCATCATATTTAGCTTACTATGAAGAATATTATAGGAAACAAATTACAGAAGGTGAAAACATATCACTCCCTGTAAACAGTTCAAGCGGTCTTGCCACAGCCCAAGCTGCAGTTGCAGCACACAAAAAGTCCAAAGATAGTAGTAGTAAGCTGTCACCATTAACAGAAGCACCAGATGGCTCTGGTGATAAGACTTATCCAGCTCCAGATGTCACATCTTACCAATATGACAAATCGTCAGGATATTATTACGATCCTCATACCACACTTTATTATGATGCAAATTCACAATACTACTATAATAATAAACTTGGTAAATTCCTCTATTGGGATGCCTCGAGGTGTACATACTTGCCTTCACCTACAGATAAGAGTCAGCCTCAAAACCAGTCAAATAATTCACCACAGGTTGATGCTGCAAACAAGGAAGAAGAGAAAAAGAATAAAGAAAAGGAGACTGAAAAAGACAAAGTTAAAGTAGCAAAGAGGATTGCAAAAGACATGGAAAGATGGGCAAAAACATTGAACCAAAAGAAAGAGAATGCAAAGCAGAACATTGTTCAAGCTCAGGCTGCCATAACTAGCATGAAAGCAGCAGGTGCTGCAGACATAGGTTATGCAGTACTTGAGAGAAAAGATTTGGCATTGCCCACACAGAATGGGGCAGACCGTAGTTCCAAAAATGAAAGCTTAGTTGCAGCATACGGGCAAGGGAGTGACAGTGAAGAAGAGGCAGCAGAAGAATCAGCAAATGAAGAGAAAATGCATACAGATTGGATCAAGTTGGCTTGTTTGCTGTGCAAAAGGCAGTTTGCCAGCAAAGATGCTCTTGTCAAACATCAGCAGTTATCGGACCTACACAAGCAAAATCTTTCAGCTTGGTACAAGTCGAAGGGGTTGGACCCACATGATGCCCAGACAAGAAATACACAATATCGAGACAGGGCAAGAGAGCGAAGGATGAAATACGGTGAGCCGGATACACCACAGCCAAGCAAGCTGAAAGAGACTTACATGAAATCTAGGGAGGCAACAATCAACTATGAAGAGCCCACAAGAGCGGGCATAGGGGCGGACAACTTAGGTAATAAACTTTTACAAAAAATGGGGTGGCAAGAGGGCATGGGTTTAGGTAAATCAAATCAGGGAAGGACATGTATTATTCAAGCAGAAAGGCGATCTGCATGCGCTGGCCTTGGAACCAAAAGTGTCGGGGTTACTCCGGGTCCTGGGGAAACGTATAAAGATTGTGTCAAAAAAATGATGCAAATTAGATATTCGGAAATCGATGACCCATCG
>Het16
ATGAACAGGTATTACGAAGGATACCCGGCTCGACGAAGTGCCGCCACCATGCTCACACTGCCGCCGCCCCCGCTCACGGATCCCGGGGCCACGTGGGCTTCGTACACCTCGGAACCCGTCAGATCTCCGGAGAGGTTCAAGCCCGAACGAAACCGCCATGGCGTCAACCTACAAAAGCTCCAGTGGAGGAACTCCAACTGGGTCGATGGATTCCCCGAGATGGTCTCCTCAATGACAATAGCAGATGTGTCACCGCGGTTCGCGGTCAAAAGGATAATCCTCCTGTACGAAAACACCCAGTATAGAGAGGCTGCCAATTTTATAAACCGACTCAGTCACGGGACTTTCAAGACGATCCTGAATCAACTCCCGATCGACCTATTCATCGAGACGATGCCCCATTCGGTGAGCATCCTGGAGGCCCTTTACGCCAAGGTGTTCCTCTCTTCGGACTGCGGCATCCGCGTCCTCCGGCCGGAAAGTGTGCTCATGCAGTTGGTGAAGCTTTTCGCCGGCACCGGATCCCCCGAACGATGGCTCGGCAGTGCCAGGAAACTTCTCAAAGTCATCGTACTCTCCGAACCGAAGCTGAAAAAAGCCCTGCAGGTGAAGAGGCGCGCTTTGGACAAAGCCGTCGAAGGGCTTGGGCAACACGGCCTCGTCGGGACGACAGACGAATCCCTCACGAATCTACACGACGCTCTCAAAGTCGAGTTCCAGAGGCTCGTCGACACGTACAAGACGGCATTATCGAAGCTCGAAGAACTTTCCCTGTCTGGGAAAAAAGACGGAAAACCGACAGCGCCGATACAGGCCTCGCACCAAAGGCAGTTATCGCTCACCCAATCGTGCATTCAGGAAAGATTGATTAAAAACAAAACTTTACTGAACGTCGTCGAGCCAGCAACCGCGAACAGGTCCGCCGCGATTCTTCTCGCCATCCTCCAAAGACGCGTTGAGTGCGACAAAGACGCGTTATTTCAATTCACTCAATTGAGAAAAGAGCTCAAAGTAGAAAACGAACAAGTGGTCGCTCCACTTTTAATGAGATATTCACATGCTTGCGATCAG
>Het17
AACTGTCCGCCGGTTTGCGTCTGTAAGTGGAAAGGGGGAAAGCAGACGGTGGAATGCACGGACCGCGCGTTAATCATGATTCCAGAGGGGGTGGATTCGGAGACGCAAGTGTTGGATATGTCCGGGAACAATCTTCAGATTCTCCCGAGAGAGGTTTTTGTGAGGACGGGTCTTTTGAACCTCCAGAGACTGTATCTGAGAAACTGCCGTTTAGGCCAGATCGACGATCAAGCCCTTGCGGGTCTCACAAATCTAGTCGAATTGGACCTGACGAACAACCTCTTGACGACCATACCGTCTGCGACGTTTAAAGACGTCCCATTTTTGAGGGATTTGGTCATGGCGAGGAACCCAATACAAAAAATCGAGTCTCATGCCTTTAAAACCGTGCCCGGATTGGTGAAACTAGATCTTTCGAACTGCGCTTTGCAAATGATATCGCCCAAGGCTTTTGAGGGTGTCGAGTTGCTGGAGGCACTGAAATTGAACGGAAACCAACTCCATGAAATCCGACCCAGGACGGTAGAGACTCTTTCCAGGCTACATGGGGTCGAACTCCATGATAATCCCTGGTATTGCGACTGTCATCTGAGAGCGGCTAAAATCTGGTTGATGGATAACAACATCCCTTATCCGATAGCTCCGATGTGCAAAGGAGGTCCCGAAAGGATTGTCCATCGCACTTTCGCTGAATTGGACCTAGACGATTTCGCCTGCAAACCGGAAATACGCTTGGACAGCCGACATGTGGAGGCGACTACCGGAGATAACGCGACTATTGTCTGCAGGGTCGCCTCAGTCCCTGAAGCGACTATCAGTTGGTATTGGAACGGAAGGCTTCTCGTTAACAACTCCGCATTCAGTTCGTACCAAAGAGTGCATATCATCGAAAACGGGACGTTCGACAAGAAAAGCACATTGATCGTAACCAACGCCCAAGAAGCGGATTCGGGGGATTTCTACTGCATAGCTGAAAACAGAGCCGGCAACGCGGAGGCAAATTACACGGTACACGTATCTTATAGGATGGCAGGTATGGCGAGTCTCGGTAGCGGCCAAATCGCTGGTCTTAGCGCTGCACTCGTCATTTTAATCCTATTCATACTCCTGGTCATTCTGGTGCTGCTTGTGAGGCTGCGTCGTGTACCGTTTTCGGAATCGAAAACCCCTGGACAACTTGAAGTCGTTGCGAACGGCAACGTTACTCAGAAGGCGACAACGCCTGTCACGGTGGAGACGTCGACGTTCGTCGAAAGGAAAGAGACGGCCAACCCGGTGCAGAAACCGCCGAGAGTGCCGGAAAGCCCCGTCGACTACGACGGACTTGGCGGCGTCTCGAATCCGGTTCAGTTCGCCGCGCCCATCTCCAATCCGGACCTCATTAACGACACGAGGGAAGACGGAAGACCCGGAAGCGGCGAGTACAGCCGGATGAACGACGGTCTCTACCCGGCCAGCGTCTGGGAAGAAGGATATCTCGGGAGGACGCCGAGCATGGACGCCTGCGACAGGACGCCGATCGTCGAACACGTAGAAGACTACCCTCCGGACTATGGTCTTCCGATCCCAGGGGGTGCGCCACCCCCAAGCGCCAAAACTCTCCGCGTTTGGCAAAGGGGAGTGCCCGTTCTTCCGCCCGTCAACGCGCTCAAGAGGGTCCTCACAAGAAATTCGCCGGATGAAGGATACCAAGAGGGATGCGGAACAGACGTC
>Het18
ATGGACAATATTCAGGATTACGACGATTCCGAAGAAGAGATCGGGCCCCCGGTACCAGAAGAATATAGAATAAATTATGATGACGTCGAAATGAAGAACGCGAATGATACACAACACGGGGAAAGGGATGAAAAAGGGCAAGTACCTAAAGAGTATGAGCAGGATGAGATAGAACCTCCAGTACCTAAGGAGTACGAGCAGGATGAGATAGGACCTCCAGTACCTAAGGAGTACGAGCAGGATGAGATAGGACCTCCAGTACCTAAGGAGTACGAGCAGGATGAAATAGGACCACCTGTGCCAAAAGAATATGAACAGGATGATGAAATTGGGCCTCCTGTGCCTAGAGAATATGAAGAGGGTAGTGACATAGGACCTCCAGTTCCTGAAGACTACGAGCAAAGGGACAGCGATAGCGATGAAAGCGATGAAGAAGAGATGGACGTAAATAAAGACATACCAATCACTTCAAATGTAACAATGGCGCACGGTATAAAGCCCGTTGTCGCTCTGAGCCTCGACCCTTCAGGTACAAGACTGGCATCTGGATCCGTAGACTATGACGTGCGATTCTGGGATTTTGCCGGAATGGACAGCACACTCCAGAGCTTCCGTACATTAACACCTTGTGGTAACAATCCTATAAAAGCACTCGATTATTCAGCGACGGGTGATAATGTTCTGGTCATATCTGGTATGTCGCAAGCTAAAGTTTTAGACAGGGATGGCCATGAAAAATTCGAATGTATTAAAGGAGACCAGTATGTGAGTGACATGGCGATGACGAAAGGTCATGTTGCACCTTTGACAAGCGGTTGTTGGCATCCAAGAGTGAGAGAGGAGTTCCTTACAACAGCTCTCGACTCGACATGTAGAGTTTGGGTTGTAAAACGGCCCAGTAAACACATCGGCCTGATCAAATGCCGAGCGAAGAATGGTTTAAAAACAAACCCAACAGCTTGTTGTTACAACAGAGATGGAACAATAATAGCATGTGCTTGTGTTGACGGTTCCGTTCAGCTGTGGGACAGGCGGAAAGCTTTTGTCAACCCATTGAAAATGCTACGTGATGCACATAGTTGCAACACTGAAACATCATCTGTTACGTTTTCTTACGGCGGATTCCTTATAGCAACAAGAGGAGGTGACGATACGTTAAAACTATGGGACATGAGGAATTTCAAAAAGTCTTTATTTGAAGTGGATAATCTCTACTCAAGATACAGTAGTACAAACTGTATGTTTAGCCCTAATGATTCTCTTCTGATGACCGGAGTATCTGTCGAGAAAGGTGAATCAGAAGGCAAAGTGTTTTTTTATGATACAAAAACGTTAAGCCTTTCGAAAAGCCTGGATGTTTGTGATTCTCATGTCATTCAAGTTAATTGGCACCCGAGACTTCAACAGATATTCATGGGCTGCGGTGATGGTACTGTAAGAGCTTACTATGGAGAAGCAAAGACAGGACGTGGGGCACAACTCTGTGCTCAGAAGAATCGCAAGAAGTCCAAACAAGTCGAAGTCATCGCAGCCCAGCAGATCATAACACCTCACGCACTTCCGATGTTCAGGCAAGAAAAGCAGAAATCGACTCGGAAGAAGTTGGAAAAAGAAAGGCTCGACCCTGTTAAATCGAGGAGACCAGATTTGCCCATCAATTCAGGCCAAGGAGGACGTGTTGCCGCATCAGGAAGCACGCTCAGCTCTTACGTTATTCGTAATCTGGGTCTGAGCAAACGAGTCGATGACGATCAAGATCCAAGAGAGGCCATTCTTCGTTTTGCAAAAGAAGCTGAGGAAAACCCTTACTGGATTGCACCCGCATACAAGAAAACTCAACCAAAAACTATATTTCAGACAGAAGCAACAGATGACAAGGATCAACCAGCTACTAAGAAAACTAAAATG
>Het19
ATGCCCAAGCATAAAAAACCAGCGGTTGAGGATCTCATCGTTCCTCCTCAGAACACCAAAATATGCGGTACGATATGCATGTGTCAGATGACGGCGGTACTGAGCTGTGTGGCATTAGTCTACTTGACCGTCGCTATTTATATGCCTTCGATCAGAGCTTTTCGGTCGGGGATTGCCACGGACCCGGTCATGTGCGCCACGACGAGAGCAGTGAATACTGATTCTTGCGATTGGGGCTCTTGCGGAGAGTGGTGTCTCAGCAAGACGTCGGGATCCTGCATTCAAATATACGTCAATCTCAGGAAAAACGGCACGAACATCTACTTGGCCAACTGCACCAACTTGGCCAACAAGACTTGCTACGGTATAGACCAAGAGAACGCCAAAAAGTACCGTTGCATCGCGGACGAATGTCGCAACTTGACGGGTACCTTCAACTGTACCCTGGGAATGTGCACAAACATCACCGACGCCTTCGAGTGTGTCTTCAAAAACGTGGACGCGGGTCTCAAGTGTTCGGGTAGAAGAGGAAAAATCAACTGCATAGAAATGGACGGTTTACAGACTTGCGACAGAGGGTTGTGCAAGGGTATAAAGACACCATATAACTGCGAAAGGAGGTGCCTCGACATCCCTACCAGGAACAAGAACACTATAGTGTTGAGTGGTGATAAAGTGTATCTCTCTCAGTGTCAGAGAGCTTTAGTGACAGAAACCGATAAGGAAGTGTGGAACGAAAACCAAGATAACATCCTCATGATGTCGTGCTACAATATAGAAAACACATCGATAGGAATAGCCGCCGTCGACTGCATCAACGGCACACTCCTCGAGAAGAGCGTCCTAAGCGATTTGACCAATTTCACATATCTAAGTTACTTGAGCGTGACCAATACAAAGCTGGTCGACGAGACCAGACAGGTCGCTCCACCAGAAATTGATCTGCTAATCGCCAACGACAGCAAACTGCTCATTAACATGGAGGGATGCGTCAACACACTCAGAGACGAGTGCAAGGAATTCCTCCGAGAATACGGAAAAGACGGATCCGACCACAACGCCCGCGGCAGGTTCCCTTGTTACTACGCCGAAGAGAAAGTGGACGTGGTCGTCGCCAGGTTCAACCTAGAAAATACCTACAGGGAATTTGTTTTCGCCTCCGTGGTACCGTCCGTTCTCTTCGTTGTCTCCTGCCTCACATTGGTCCTCTGCCAGAGAACTGTCGAAGTCGGAGACGACGCCAAAATGCGCTTCAAAAAACGGGGCGCGGGTGCTACGAGTATAGGGGCCGACAAGGAAAACTCCATGGGCGATACAGGGGGAGGGGATCACGCAATGGCACTC
>Het20
CAGATAGGAGCGGAGATTGGTAAGACTGCAAGGGGAGCGGCTGAGTCCCTGTCAGAAAGGGGACAGCAAATCGGAAAGACGGGTGCTTTTCAGAAGATAAGTGAAACTGCCGCAGCAGTGAAGAAGGAATTAGACCAAGGGGGCATGCAGGCTCATGTCTACCAATCACCTATGAAGTTGAGAAGAAGAGTCGAGACAGTCGTAGATCCAAAGGTGATGAAACCCGACACAGAGAGCCTGGGAATAGAAGTTCACAAAGACTCCAAGTTCTACCAAAGTTGGCAGCAGTTCAAAGAGAACAATCCTTACATTAATAAAGTCCTTGATTGGAAAATCAAGTATGACGAGAGTGATAATCCCGTCATCAGAGCATCCAGAGTCCTAACCGAAAAGGTCTCTGATATAATGGGTGGTTTATTCCAAAAAACAGAACTTTCAGAAACGCTGACGGAAATTTGCAAGTTGGACCCAAATTTCGATAAAGTCCAGTTTCTCAGGGACTGCGAGAAAGACATTATTCCAAACATACTGGAAGCAATGATACAAGGCAACTTGGAAATTTTGAAAGACTGGTGCCATGAAGGGCCGTACAATGTTCTCTCTACGCCTATCAAACAAGCTCAATCCCTCAAATACAGATTTTGCTCTAAGATTTTAGATATAGATAACGTCGATCTCGTAATGGGAAAGGTGATGGACCAAGGGCCCGTTCTTGTTATTAACTTCACATCCCAGCAGATCCTCTGTTTACAAGATCAGAAAGGCAACGTCGTGGAAGGTGACCCGAATAAAGTGCTCAGAGTAAATTATGTTTGGGTCTTGTGTAGGGATCCGTCAGAACTCAATCCTCGGGCCGCTTGGAGGCTTTTAGACTTATCTGCAAGCAGTAATGAACAGCTGTTG
>Het21
ATGTCTAGTGCTGAAGTGGCGACAAATTCCATTGATCCCCCAGCCAAGAAGCGGAAAATTGCTACAGGGGAGACATCAACTCCGGCGAACTCCGTTTCGAAGGCGAATCCGGTCATGGCGAATAACGGGTCGGCCACAAACCAAGACATCGACGAGGGACTTTACTCGAGGCAGTTGTACGTCCTCGGCCACGATGCGATGCGTCGAATGGCGTCTTCGGACGTGCTCATCTCCGGGCTGGGAGGGCTCGGTGTCGAAGTGGCCAAGAACGTGATCCTCGGCGGGGTCAAATCGGTCACTTTACACGACGACAAGAAGTGCACCCTCGCGGACCTCTCATCCCAGTTTTATTTGACGGAGGCGGACGTCGGGAAGAACAGGGCCGAGGCCTCGTGCCGCCAGTTGGCGGAGCTTAACAATTACGTCCCGACCCGGGCGTACACGGGCCCGTTGACCGAGGACTTCCTCCGGGGCTTCCGGGTCCTCGTCTTGGCCGACGTGGACAAGGACGTGAAGGAGAGGACGGCCGAGCTGGCCCGGACCTCCGGAGTGGCCCTCGTCGCCGCTACCAGTCGCGGGGTCTTCGCCCAGGTTTTCTGCGACTTCGGACCCGAGTTCACCGTCCTGGACACCAACGGCGAGAACCCGGTCTCCGCGATGATCGCCAACATCTCGAGGGACGCCGAGGGGGTGGTCGCCTGCTTGGACGATTCCAGACACGGGTTGGAAGACGGCGACTACGTCACTTTTCACGAGGTCCAGGGGATGAAGGAGCTCAACGAATGCGAGCCGATGAAGATCAAAGTTCTCGGTCCTTATACGTTCAGCATCGGTTGCACAACCGACTTTTCCGAATACCTCAGAGGAGGTATTGTGCAACAGGTCAAAATGCCCAAGAAGGTAGTCTTCAAGCCTATGAAGGAATCTGTCAAAAGTCCTGAATTCGTAATGACTGATTTCGGCAAGTTCGATCACCCGCAACAGCTCCACATCGCTTTCCACGCTTTGGAGATGTTCATAAAACGCAACGGCTTGCCGCCGAAGCCTTGGGATCAGAAGGACGCTTCGGCTTTCCTCGAATTGTGCAAGACACAGACTGACGTTCTTCCAGGCACTGAACTGAACGAAGACTTGATTCGTAAATTTGCCTACACCTGCTCCGGCAGTTTGAACCCGATGAACGCTTTTATTGGAGGTGTCGTCGCCCAAGAAGTCATGAAAGCGTGCAGTGGAAAATTCTCTCCGATATTCCAATGGCTGTATTTTGATGCGATAGAGTGCCTTCCAGAGAAGCTCGCTCCCGAAGACTGTGTACTGAAGGGAAACAGGTATGATGGTCAGGTCGCTGTATTTGGCAACAGTTTCCAAAAAGTGTTAGGTTCTTTGAAATACTTTGTTGTCGGTGCTGGTGCTATTGGGTGTGAACTGCTCAAGAATTTTGCGATGATGGGCGTAGGAGCTGATGGTGGGCAGATAACTGTCACCGACATGGATTTAATAGAAAAATCAAATTTGAACCGACAGTTTCTATTCCGCCCGCATGACGTTCAAAAACCCAAGTCAGGCACTGCGAGCAGAGCCATTAAGAAAATGAACCCTCATATGTGTGTTGTGCCACATGAGAATAGAGTCGGACCCGAAACGGAAAAAGTCTACGATGATGTTTTCTTTGAAAACCTAGACGGTGTTGCCAACGCTTTGGACAATGTGGACGCTAGGATTTATATGGATCGTAGATGTGTATATTACAGAAAGCCTCTTCTCGAATCTGGCACTCTAGGGACAAAAGGAAATACGCAGGTTGTCGTCCCTTTCTTGACAGAATCTTACAGCTCTTCCCAGGATCCGCCAGAGAAGAGTATCCCCATCTGCACTCTCAAAAACTTTCCCAATGCCATAGAACACACCCTCCAATGGGCGAGAGATTCCTTTGAAGGGCTTTTCAAACAATCGGCTGAGAATGCTGCTCTCTATCTTTCCGATCCTACATTTATAGAGAGGACTTTGCGTTTGCAGGGTGTGCAACCGGTCGAAGTGATGGAATCGCTCAAGCAGGCGCTCATCGACGAAAGGCCAGAGGATTTCCGAGACTGCGTCGTCTGGGCTAGAAACCATTGGCAAGAACAGTACTCCAACCAAATTAGACAGCTGCTCTTTAACTTCCCACCGGACCAAGTCACTTCCAGTGGTCAGCCTTTTTGGTCTGGACCGAAACGTTGTCCCAAGCCTCTTGTTTTTGATGTGAACGATCCTTTGCACCTGGACTATGTCTTCGCTGCTGCCAATCTCAAGGCTGAAGTTTACGGTTTGCGCCAAGTCAGAGACAGAGACGCTGTGGCCGAAATGGTTAAGGAAGTCGTCGTGCCTGAGTTCACACCAAAATCTGGTGTGAGGATTGCAATTAACGACGCCCAGCTCACAAATGGAGCGGGCGGTCCCATCGACCAGGACAAGATCGGCCAGCTTCAGGCCGAGTTACCTAGTAGGGAATCTTTCAACGGGATGCAAATCAGGCCTTTGGAATTTGAAAAAGACGACGATAACAACCTTCATATGGATTTTATTGTAGCCGCTTCTAACTTGCGTGCTGCCAATTACGGAATACCCCCTGCTGACCGACACAAGAGCAAGCTCATCGCCGGAAAGATCATACCCGCTATCGCCACTACGACTTCGGTTGTCGCCGGCCTGGTCTGTTTTGAACTGATCAAACTGGCCCAAGGAGAGAAGAAACTGGAAAAATTCAAAAACGGTTTTGTCAATCTCTCTCTTCCGTTCTTCGGCTTCTCTGAACCAATTGCCGCCCCCAAGCAAAAATACTATGATCACGAATGGACACTGTGGGACCGTTTCGAGGTACAAGGAGAGATGACACTCCAAGAGTTTATAGACTACTTCAAGAAAGAACACGGCCTCGAGATCACCATGCTATCACAAGGTGTCTGCATGCTCTACTCATTCTTCATGCCTTCGAGCAAGCTCCAGGACCGCCACAACCTCACCATGTCTGAAGTTGTGAGGAAAGTATCTAAGAGGAAGCTCGAACCCCACGTGAAAGCTCTCGTGTTCGAACTTTGTTGCAACGACAATGATGGAAACGACGTCGAGGTCCCTTACGTTCGGTATACTCTGCCT
>Het22
ATGTCGTCTAGACACCATGGCTCTGTCAGGAGCCATGCTTCTTTATCTAGTGTCGGTAGCAATCATGACCCTGGTTTTAAGATACGAAGATGTTGTAGGAAATTAATAACATTTATGTGTACTCAAGTGGGTGTGGGAGGTCTAATAGTAGGCTATTCCATTGTCGGTGCATTTACATTTATTTCTATCGAAGGAAAACATGAAAGGTCCGAAGCAGAACAGGTGGAGACTCTAAGGAGGGACTGTGTTGAAGAACTTTGGAAACTGCTCAATGAGGAGAACGTTTTCAATAAAACAAGATGGTTGGAAAGGGCTTCGGGTATAATTAAAGACTTCCAGTTCGGTTTCGCTCAAGCAGTAAAAAAAGGCTATGATGAGCGACCATCAGAAGAAATTTGGTCTTTCCCAGCAGCATTGATGTTTTGTCTTTCAGTTTTCACTATGATTGGATATGGAAATCTGGTTCCCAAGACAAAATCTGGTAAAGCGGCTACAGTTGTTTACGCTATATTTGGAATTCCTCTTTACGTCTTGTACTTCATGAACATGGGACAAGTCCTCGCTTCAGCCTTTAAGTGGTTTTACACCAAGTGTTATAGGTGCAGTTTAGAATTGCAGAGGGAAGGTAATCAGCCTGCGAGAGTTGTCGTACCCCCCACAGCTTGCCTCTGGGTACTCGGTGCTTACATTGCGACTGGGACCATTATGTTTGCAGAATGGGAAAACTGGGATTACCTAGACAGTACATACTTCTGTGTGACCTCCTTGTGCAAAATTGGAATTGGTGATTTTGTTCCAGGTGCAAATATACATGAATCGGAAAGTGGCCATCAGACAAAACTTGTCATAAATTTCATTTATCTTTTGATTGGAATGGGTTTAGTTGCAATGTGTTACAATCTGATGAAAGAGGTCATCAAAGTGAAAATGCATGATTTTAGAAATAGGATCACTATTTGTTTTGAATTTTTACAGTTGAAAGCAATCGATGCTTATAAGAGAAAACAAAAAACTCATGGTAAACGTACCAGGCATTCAAGGAAC
>Het23
ATGTGGCGTGCAGTGCTAGCTATTTTGCTAGCGCTCCTTGCGCGGGGCTCTTTAGCAGAGCAGGTGAGAGAGCTGCAAGTTCCCGAAGGAGCTCCGACGGGGACGAGAGTCGGGTTTATATGGGACGGTACCTCCAGTTCGACAAGTCCCCCTTACCTCATCGTCTCGGTCCCGGGTAGTGCGGTAGACTCGGATTTGGACGTAGAGGAAGAGACTGGGGAAATCAGGACAAAAGTCCAGCTAGACCGAGAGACGAGGACATCTTATTCTCTCGTCGCGATATCGAGAGGTGGCGGCAACGTCAGGGTCGTGGTCAGAGTATTGGACGAGAACGACAACGCTCCCACTTTCCCCAGCCCCGTTATGGAAATAGAGTTCCCGGAGAATACTCCCAGGGACGTCAAGAGGACTCTGAACCCCGCGAGGGATCTTGATCTCGATGTCTTTAACACGCAGAGGTATAACATCATCTCCGGGAATCTGAACAACGCCTTCCGCCTATCGTCCCACCGAGAAAAGGACGGGGTCTTGTACTTAGACCTGCAGATCAACGGATTTCTCGACAGAGAGACGACCTCCGAATACAGCCTTGTCATACAAGCGCTGGACGGTGGCAACCCTCCACTCAGTGGGTCTATGACAGTGAATATAACTATACAAGACGTCAACGATAACCAGCCCATCTTCAACCAAAGCAGGTACTTCGCCACCGTCCCTGAGAACGCTACTGTTGGCACTAGTATCTTACAGGTGTTTGCCACAGATACCGATGCCGGCGAAAATGGAGAAGTGGAGTACTCCATAAACAGGAGGCAGAGCGACAGGGACGGGATGTTCAGGATAGACCCTAAAACGGGTCTCATCGCGGTCAACAGACCGCTGGACTTCGAAACGAAAGAAGTTCACGAACTCGTAGTAGTAGCCAAAGATCACGGGGCACAGCCTCTCGAAACTACAGCTTTCGTTTCAATAACCGTAACCGACGTCAACGACAACCAGCCGACAATAAACGTCATCTTTCTCAGCGATGATGCGACACCAAAGATATCCGAAAGGGCTGAGAAAGGCGAATTCGTCGCAAGGATCTCCGTCAACGATCCTGACTCTAAGACTGAATACTCCAACGTCAACGTGACGCTGGAAGGAGGCGAAGACCGTTTCGGACTGAAAAAACAGGATAATTTAATTTATTTAGTCATAGTCTCGATGCCGATCGATCGAGAACTAAAATCCAACTACACGCTTAGCGTCATAGCCACCGACACGGGCACGCCGCCGTTGCACGCATCCCGAACGTTCCACCTTCGGGTGACAGACGTCAACGACAATTCGCCCGAGTTCAGCCAGTCGGTCTATCACGCCAACGTCCTGGAGGTCGCGGACCCAGGGACTTCCGTCTTCCAAATCACCGCCACTGACAAAGACGAAGGCGAAAATTCTGTCATTTCCTACAAGATGTTCGAAGACAACAAGTCCCATCCGCCTTGGTTCCAGATCGACCACAAAACCGGACTCATAACCACGAAATCCCATATTGACTGCGAAACGGACCCTGTGCCGCGGGTGATCGTCGTCGCCACAGACAACGGAAACCCTCCTCTCTCATCTTCAGCGACTGTGCTCGTCACCATTCACGACGTCAACGACAACGAACCTATCTTCGAAATGAGCTTCTACAACGGCACCGTTCAAGAAAATCAAGCCCAAGGACACTGCTTTTTAAAG
>Het24
TCAGCTAGCAGCGAACCAGATCAAATACTATTCACCGCTGATGTGAGAAGGCACAGTGAAGGGTGTGATCCAGTAGGCCAGCCTTTGTCTCACTGCAGTAGAAGAGTGTCTTTCGACATGGCAATCACTGAAGGGGAAATAGTTCGATGCAGATATAATAAGTGTGGCAAGGCCACTCCTTTGGCCGAAGCAAAAAGGACTTACAAAACTTGTCATAATTGCACGCATGTATATTGCTCGAGAGAATGCAGAAGAGCACATTGGGAAAAACACCGAAAGACTTGTCTTCATTCTCGTGTCGGAGCCCTTTGTAGAAAAGTTATGTCAAATATTAAAGAAGATGATGAGACTTTACAGCACATTTCGGTAATAGCAAGGCGTGGTTACTTGGCAAAAGGGCGAGGAGCTGTAAAAGTAATGTTTTCAAAACCGAGAAAGGCAGAGGACTTCATCGGTGAAGGGTATAACAGGTTGGGGGAGCCGACTTACATTAAGTGGCCTGACCTGCAGCCAGATGAGACCGGCAAAGAAATGCACGACGAACTGATCCGTCTCTGTAAAAGTTATAATCCTGATACACGTTTTGTACTTTATGTCGCGGTGTGTGTGGTGAGTGAGGTTCCTTCTTCGAGTGCAGCTGTGAAATGGGAGATGCAATTGGTGTCAAGGTGTGCAAAGTTAAAATTATGCGCCAGTCTTGGACAGATGAATGTTGCTGACATTTCAAAAGACGGGAAAGAGCCTGATACTCTCATTTTGACATCTCTTCCAGGTGCGAGAGACCAAGGTTCAAGGAAAGCACGCCAAATTAGCTTTACTAACATTCAAAGACATTTACGTCAAAGGGGAATTAGTTTAAGGCGACAGTTTCCAGAAGTGTATCAAAGGTTGTGTGCTTATGTTGAAGGAGCGACTGAGCGTTTTGTCCCGGTGACGATTTATCCACGAGATGCTATTTCGGGAAAAAACTTTATGTGTATCATCATGCCAGATGCTGATCCTGAAAAATTAGAATTGATTCCCACAGACAGTGCTCACGTACAAACAATAGATATCAGTACAGATCCAGACTCATCAGTGAATACAAATGAT
>Het25
GGGGCTTTTGTCCTCGAGGGTTCTCAGACTTCCTACGCGCAATTCAGAAAATGGAACCCCTCGTTGAACGGCTCCCTGGAGATGGAGTTCAAGACGGAGCAGGCCAACGGGCTCCTCTTCTACACCGACGACGGCGGCACGTACGACTTTTTCGAGCTGAAACTGGTAGAAGGTGCCCTCCGGCTGAGGTACAACTTAGGCGGAGGAGCACAGATCCTGACCGTCGGCCGGGACCTGAACGACGGTCACTGGCACAAAGTCCAGGTGAGGAGGAACGGGGAAAAAACCTCGCTCACCGTCGACGGAGAGTCGCAGACTAAAGTCTCCCGTGGGAAGGAATTCTATTTCGGAAGGCTGGCTTCCAATTCAGACGTCTACGTCGGTGGGATGCCGTCGTGGTATAACACCAAGCTGACTCTCCTCGCGTTGCCAAGTGTCATCTTCGAGCCGAGATTTGGCGGCGCTGTCAGAAACCTCGTTTACGCCGATGACGAATCGCCTTTACCGCGGAGGCAGGAGATAAGAATGAAAGATCACAAG
>Het26
TTTCAGATATTTTCATCGAAATCCGAGCTTCAACTCCACTCACAGCTACATATGCGTGAAGTCAAGCCTTACAAATGTACTCAATGCAGTAAAACTTTCGCCAATAGTTCCTATCTGAGTCAACACACGAGGATCCATCTAGGGATTAAGCCGTACAGGTGTGAAATCTGTCAGAGAAAATTCACCCAGCTGTCTCATCTCCAGCAGCACATCAGGACTCACACGGGAGACAAACCGTATAAATGCAGGCATCCCGGTTGTAACAAAGCTTTCAGCCAGCTCAGCAACCTCCAATCGCATTCGAGGTGTCACCAGACTGATAAGCCTTATAAGTGTAATTCATGTTATAAGTGCTTTAGTGATGAGCCTTCACTTTTGGAGCACATCCCGAAACACAAGGAGTCGAAACACTTGAAAACTCATATTTGCCAGTACTGCGGCAAATCTTACACGCAGGAGACGTACTTAACAAAGCATATGCAGAAGCATGCCGAGAGGACGGACAAACGACCGCCTATTATAGGAATACCGAGGGTGAGTTTGGACAATGCTCATTATTGGCCTAAAGTGTCGCCGGACACTGCGAACAACCTGGTTGATGTGATGCAGCAGCAGCATGAAGCGTACAGCCAAAATGGACTACTTCCTGATCATCACCACCTCAGAGATCTCAACGGGGATGATCACGTAATGCGAGGCGTCCAGCCGCCTGCTCCTCCTCCCACACCTTCAGCGGCATCACCGCTCAATTATCACGACTCGGTTATTTCATCGGGCGGGATTAAAACAAATACGTCCTCAGCATCTGCTTTCACCCCCATCCAGTCGATGGGAATGCCCAGTCATCACCATAGCCACCATCAAATCCCTGATCACCACCGGTCAGCTTACCTGTCTTACAATGCGATAGCTTTTCCTGGTACAAAAATGAGCCAGCTAGGCAGTGTTCAGACATCGGTGGGTATGGAGATGCCAAAAGCACCCGTCACCTCCAACGGCTTCCCGAATCAACTAATCTCCCTTCACCAAATAAGGAATTATGCTCACCAACCTGCACCGACACTGATGACGACCGAACACTTACTCCAAGGACTTAAGGAAAAGGGACAA
>Het27
GTTCAGCCTCAAATTGAAAAAAGAGTGGGGTTCGAGGAACACGATGATCACCATCATCACCACCACGAGCACAAAGGTTATTGGAAGAAGAAGCTAATCTGGAAACCGGATTGGGTCAAGGAGTGGAAAGTCGCCTACAAGCAGGTCTCAAAACCAGCTTGGAAAAAGATCTGGAAGCCCATCTGGGTGCCAACCCAGAAACCGGCGTGGAAAGAAATCCAGGTTCCCGATTGGAAAAAAATCTGGAAGCCAGTCTGGGTCCCGACTAAGGTTGCAGTGTGGAAAGAATACTCCGTCCCCGCCTGGAAAAAGATCTGGAAGCCTATCTGGGTGCCTATCAAAGTCCCGGCTTGGAAAGAAGTCCAAGTCCCCGACTGGAAGAAAGTCTGGAAGCCCGTCTGGGTCGAAATCAAAGTGCCCGCCTGGAAAGAATACCAAGTCCCGGATTGGAAGAAACTCTGGAAGCCCGAGTTGATCAAAATCGGAATCCCCGGAGAGAAACATCTCGGCAAGGACGAACACGGATGGGAATACACCTCGCACGATCTCTGGAAAAAGAAGGTCGTCTGGAAGCCTTACTGGAAAAAGGTCTGGAGGACGGAAAAGAAACAGATTTGGGTGCCATCTAAAAAACTCGAATGGAAAGAAGATTGGAAACAAATCTGGAGAACGGAGAAGAAACAATACTGGGTCGAATCCAAGAAACTCGAATGGAAAGAAGACTGGAAACAAGTCTGGAAGCCGGCTAAGAAATTAGTTTGGGTACCCGACAAGAAACTCGCCTGGAAGGAGGATTGGAAGCAAATCTGGAGGACTGAGAAGAAACAATACTGGGTTCCGTCCAAAAAGCTCGAATGGAAACCAGATTGGAAGCAAATCTGGGTTCCGGACTGGAAGAAGATTTGGGTCCCTGCCTGGAAGAAAGTCTGGAAGCCCGTGTGGATATCCGAGTGGATAATCATCCAAGAAGAACACCATCCCCACGAGGACCATCACGACCATCACCATGTCGAACACCACGTGGAGCACCACGAGGAGCACCACGGCTGGGACAGGAAGGATACAGCCGTTGCTGCAGACACCAGCAAGATCGGCGTTGGAGTGGCTCAGGTGGCGCCAGTCAACAACGTCTCCTTCCCGAAA
>Het28
GCCAACGCACAGCAACAGAAGCGAGCTAGAACCAGGATCACAGATGATCAGCTGAAAATATTGCGTGCGCACTTTGACATAAACAATTCTCCTTCGGAAGAACAGATTAACGACATGGCGGCACAGAGCGGATTACCACCAAAAGTAATTAAACACTGGTTCAGAAACACTCTTTTCAAAGAGAGACAGAGAAATAAAGATTCGCCCTACAATTTCAACAACCCACCAAGTACAACGTTAAATTTAGAGGAGTATGAAAAAACAGGAGAGGCTAAAGTCACCCAGTTGACTCCTGAAGAACAACAAGCGGCCAGGGAACCGCCCAAGACGCCACAGCTGAAGCCGTCACCTTCGCCGATTCCTCCCTCGCCACAATCGATGCAGCAGAGTTTCAATCCGACGGATATGATCAAAACGGAGCCGAGGGATCACGAGAACGATACACACGAGGAGAAACCTCAATTCAATCACAATCCTATGCAGTCTCCTGTTAGTCCCAACGAACGTATGAACATAATTACCTCTCGAAACAATTCGCCGGAAAATCTGACTCTCACGTCTATAATTTCATCTCAATTAGGCCCGAATATGTCTCAAACCACTATGTCGTCGCCTCACCCAAACATGTTACCGCCGCCCAAGCTGACCCCGCCAAATTTTTCTACACCAAACCACCAGCAAATGTCCATGGTCAATTCCCAGGACTGCTTTACACACGCGATGATGGGCAACAACGGCGGGAATTCGGGCAGCTCCACGGGCAAGCGAGCCAATCGCACCCGTTTCACCGATTACCAAATCAAAGTTCTCCAAGAGTTCTTCGAAAACAACGCGTACCCAAAAGACGACGATTTGGAATACCTTTCAAAGCTTCTGAGCCTGAGTCCTAGGGTAATCGTCGTCTGGTTCCAGAACGCGAGACAAAAGGCAAGAAAAGTGTACGAAAACCAACCACCGGTCGAACTCTCGCCCGGCGTGGACGAAACTGGAGCCGGTAGATTTCAAAGGACCCCAGGTTTAAACTACCAGTGCAAAAAGTGCCTTTTGGTCTTTCAGAGATATTACGAATTGATTCGCCACCAGAAGACGCACTGCTTCAAGGAAGAAGACGCAAAAAGGTCGGCACAAGCGCAAGCTGCCGCGGCTCAGATAGCGGCGGTCCTCTCTTCTGAAGATTCTAACTCGAGCACTATCAACGAGCCGAATACTCAGCAAAGTTTGCCAGGTTTGTCTGGAAGCAATCCATCTACACCGAACGCTCCAGTGACACCGACTCCATCCCAAAACCTATTTCCTCCATCGCCCGTACCCAACTCTCAATCTTCGTCGGACGGAAAAGACAATTTCCAGTGTGATCATTGTAATTTAGTGTTCCCCAGGTTTGATCTATGGCGTGAACATCAACTAGTCCACATTATGAATCCTAATTTATTCCCCACTTACCCTCCTGACAGTCCATTTGGAATCCTTCAACAACACGCCCAATTACAGCAGCAACAACAACAGCAACAGCAACAGCAGCAGCAGCAACAGCAACAGTCGCAACAATTACAGACAAACCAACAACAGTCTAAACTTAATCAAGAACTGATAAATCCGAATACTCCTCACCCTTTGATTTCCATGCTGGCTGGACACAAGCGTAAATTTGACGAATTTGAAGAGAGCAATGAAAAAGAAGGCGAACAACCCAAAGACAAAAGACTCCGCACTACTATTTTACCCGAACAGCTGGATTATCTATATCAAAAATATCAGATTGAAAGCAACCCCTCTAGGAAAATGTTGGAAAGCATCGCTCACGAAGTCGGATTAAAGAAAAGGGTTGTTCAAGTCTGGTTCCAGAACACGCGAGCGAGAGAAAGGAAAGGCCAGTTCCGAGCGCATTCTCAAGTAATAAACAAGAGATGCCCTTTCTGCCCGGCATTGTTCAAAGTGAAATCCGCTCTTGAAAGCCATTTGACGACAAAACATGCAGATCAATGCAGCAGGGGTGAAATCAACATCGACGCCATTCCCGATGAAGAAGCCTCGTCAGGTGAGGGTTCGACATTTCAAGACAAGTTCAACAACATGATGCCACCTGTTTTTGCTCAGTTCTCAAACGACGTAGACGGCCAGTTGAAAAAGTATTACGAAGAATCCATGAAGAGATACATGAGCGAAGCCATGAACGGTAAAGACCTTTCTGATTTTGTCAACAAGAAAGACGGAGAGACGGGCGATTCTCCTTTGGATCTGAGCAAACCGGTCGATTTAAGCAGACCCATGAAACTCACCCTCGAGCACATGATGATGGACCAAGGGCCTTTAACTGACCTGAGCGAGAAGAGCCTTTGCGACGACGACAGCGTCTCTGAGTGTACCGACATCATGGAAGACGAGTCAAACCCGACATCACCTGCTTCGAGCACCCAGAGCCACCATCAAGTCAAAACAAAACGATTCCGCACACCAATGTCAACATTGCAAGTAAAACTAATGAAATCCCTGTTCAACGATTACAAAACGCCGACAATGGCCGAATGCGAGATGTTAGGTAGGGAGATCGGCCTGCAGAAACGTGTCATCCAAGTTTGGTTCCAGAACGCGAGGGCTAAGGAAAAGAAGTTCAAAGCCGCCCTTCAAAGCATGGGCGGCCAGCCGGAAGCCGACAGGCTACCTGAAGAGTGTAAATTCTGCCAGTTTAAATACTCCCACAAATACTCTGTGCAAGACCATATCTTCACGAAAAAACACATCGACATGGTCAAAAACTACTTGGAAGCGTCATTGTCTAAAGAATCCGAAGGAGACTTCTCTGTGCCGGCTACCCCCGGGGCCTCGGGAGAAAGCAACAACAACCACAGCACACAACAGCAGATGGCTCAGCTGCAGATGCTTCAGATGGCCGGACTATCTCTACCCCAGGCCCAGGCCATGGCCATGGCTGTGAAGATCGAAGGCAAAGAGGGAGGACAGCAGCCCAACCCCGAAGACCTGGCGTTGCTGCAGCAGCTCTACGGCGTCAGCAACTACCCACAAGGCTTCATTCACCCCGCACTGCTTTCAGCCACC
>Het29
ATGGCAAACAGAACTGTAAAGGACGCGAAATCGGTGAGGGGGACCAACCCGCAGTTTCTGATAGAGAAAATCATCAGATCAAGGATCTACGAATGCAAGTTCTGGAAGGAAGAGTGCTTTGCTCTTTCCGCTGAGCTGATCGTCGACAAAGCGATGGAGCTGAGATTCGTCGGCGGCGTCTACGGAGGTAACATAAAGCCTACGCCCTTCCTTTGCCTTACGTTGAAAATGCTGCAGATCCAGCCAGAGAAAGACATAATAGTCGAGTTTATAAAGAACGAAGAGTTCAAGTACGTCCGGGCGTTGGGTGCCTTTTACATGCGGTTGGTCGGTACGTCTATCGAATGCTACAAGTACCTAGAGCCGCTGTTGAACGACGGACGCAAATTGAGGATGCAGGTGCGCGATGGGTCGTTCCAATTGATTCACATGGACGATTACATAGACAATCTGCTTCACGACGAACGGCAGTTTGATGTCATCCTCCCTCGGATCCAGAAGCGACACGTGCTGGAAGAGGCGAACGAGCTGGAGGTCAGGGTTTCGGCTTTGGAAGACGATGCGGAGGACAACATGGAGTCGTCCGACGACGATGAAGCCCCTGTG
>Het30
GGGAAAGAATCGCCTCTGAAGAGACAGCTGAGGGACCGGAAGGAGAGGAAGGCCTATGTCGACGATTGGGCGATAGCCGAAGACGAATTGGAAGGTAAAAGGTCATTTTGCCTCCAAGAGAAACTCAATTCCGACGCTTACAGTCAGTCTTACGTGAGGGAAATGAACGGAGCCGACTTCTCAGTCACTTACCTTCAGAGACACGGCTTCAACACCCCGCTTCTCTTCAAGGAGAAGATCGGCTTAGGACTTCACGTCCCGAGTCAGAGTTTCACCGTCAACGACGTGAGGACGTGCGTCGGTTCGAGGAGGACCCTCGACGTCATGGACGTCAACACGCAGAAAAATTTCGAAATGTCCATGAAAGAATGGCAGAGGTACTACGAAGACCCTAACAAGGAGAAACTCCTCAACGTCATATCCTTGGAGTTCAGCCACACGAAACTGGAGAATTACATCCAGACGCCTTCGATCGTACGACAGATCGACTGGGTCGACTGTGTCTGGCCGAGGCATTTGAAAGAAGCTCAGACTGAATCTACCAACGCGATTGACGAAATGTTCTACCCTAAAGTTCAGAAGTATTGCCTTATGTCGGTGAAAGGTTGTTACACCGATTTTCACGTAGACTTTGGAGGTTCGTCCGTTTGGTACCACATCTTAAGAGGTAGCAAAGTCTTTTGGCTCATACCGCCGACAGAGCACAACATAAAGCTTTTTGAACAGTGGGTGCTCTCTGGGAAACAGAGTGACATATTCTTTGGTGATACCGTGGAGAAATGTAGTAGAATCACTTTAATGGAAGGGCACACATTTTTTATTCCAACGGGTTGGATTCATGCTGTATACACTCCAAAAGACTCGCTCGTTTTTGGTGGAAACTTCCTTCACTCGTACGGCATCGATAAACAGATAAGAATAGCTACTGTCGAAGAGACTACCCACGTTCCTCAAAAGTTTAGATATCCGTTTTTTACAGAAATGCTATGGTATGTTTTAGTCAGGTATGTACATGTCCTTTTGGGAAGGTCGCACCTGAGAGATTGCCCTGAAGCCGAACCTCCTACCAAACATATCCATCTTACCGCTCTCGAACTACACGGAATCAAAGCCATAGTCACTTACCTTCATTCTCTGCCTACCAACAAAAAGAATATCCCAGAACTCATTGTCGACCCTGTTGCCCTTATCAAAGATGTGAGGACGCTCGTTGAACAGCACAGGCATGACATACCAGAGTTTTCAGTGACGGGTTTCCCCGTATTATGCAATCCGGGGATTAAATACAGTGAACGGAGATTACCTTTGATGAAGGGTCTCGGCATGGGACACGGTAAAATGAAAAGGCTCGGCATGAAAACCCCTTCCCTCGGTGCTAAAGCCAAAACAAAAGCTGGTCCCAGGCGCCGCAGGACGAGATGCAAAAAATGTGCCGCTTGCCATCAGAGTGACTGCGGAGAGTGTGTATTCTGCCAAGATATGGTCAAATTCGGCGGTTCAGGCCGAGCGAAACAAACTTGTATTATGAGACAGTGTCTTCAGCCTATGCTTCCTGTTACAGCTGCTTGTTCTGTCTGCGGTTTAGACGGCTGGGGCCAGCAATTGGCTCTTCCTGTCCACAAAATGGCCAAGGACGCTCCGAGTTCGTTGATGGAATGTTCGGTCTGTTATGAAATTCTTCATCCCGACTGTGTTGAGAAAATTTGCCCAGAGCATAAAGGACAAGTCAACGAAGACCTGCCTAATTCCTGGGAATGTCCCAAGTGTGTACGCGATGGAAAAAATACCGAATATAGACCGAGGCATTTTAGAGCGCGTAGAAAATGGGACCAGAGGAGAAAATCTGCAAATAGTGATGGCGGTCCTCCTATGAAACGAGGTCATAACGAGTTTTCCGACAGCGACAGAGGGGACAGCGATAGTGACATGGATGAGAAAAAAGTGCAGTTGTTGAAAAACGAAGACGAATTGAAAAATGAAGATGACAACAATAGCTCTGGCCGTTGGTCTGACAAACAAAATGACTCTGCTATCGCCCAAAGAAGAAAC
>Het31
ATGAACTGCGATGATTGTGACGATCTCGTCACCGTCCCGGCGGAGATCATCAATTTCCCGACGGAGGTGCAGAACGCCATCGACCAAGTCATACCGAGCCACGACCCCCTCGACCAGGCCGAATTCAACCCAGTCGACTACATCAACTCGCTTTTTCCGACTGAACAGTCTCTCTCTAACTTGGACGGTGAGCTCGTCAAAATGGAATCGAAAATCAAAGAGATCGACGACGAGATTAGGTCCGTCGTCCGGGGCCAAAGCAACGTGAGCATGGACGGAAGGGCGGCCCTGGAAGAGGCCCAGAAGGTCATCAAGCAGCTCTTCATCCAGATCACTGAGATCAAATGCAAAGCCGAACAGTCTGAAGAGACGGCGAGGGAGATTACGAGAGACATAAAACAACTGGACTGCGCCAAGAAAAACCTGACAGCCGCGATTAACATGCTGTCGCATCTCAACATCCTAGTTAATGGTGTTGACTCGCTGAAAAAACTGGCTAAGCAGAGACAGTACGGCGAGATAGTAATGCCGCTGCAAGGTATAACTGTAGTCATGGACCATTTTGCATGCTACACAGACATACCGAAGATATCTGAACTGTCAGAGCAGGTGCGGCAGATACAAGTGTCTCTTGCGAAACAAATCACAGAGGACTTTCACGAAGCATTCTCGTCAAAGAATTTCACTGCAAGCCCGCAGCTGGCCGAGGCGTGTTCTATTGTGTCAATACTAGACCCGAAAGTCAAGAAGGATCTATTGAAATGGTTTGTTACGATACAGTTGAACGAGTACACTGTCCTTTTCCAAGAGAGCGAGGATACGGCCTGGCTCGACAAGATCGACAGAAGGTACGCCTGGTTTAAAAAACACCTACTACAGTGTGAAGACAAGTTCGGAACGATGTTCCCACAGAACTGGGAAGTATCGGAGCGCATAACCGTCGAGTTCTGTCATATTACAAAATCTGAACTCACAAAAATCATGGCAAAGAGGAAAAATGAGATCGATGTTAAAATATTGCTCTTTGCAATACAGAAAACCGTCGGGTTTGAAAATCTCCTGGCTAAAAGATTCACAGGTGTTACACTAGACGAGGTCGAACCGAAAAAAACAGAAAACGGAGATAACACGTCAAAATTCACTGGTATTATAAGTGAATGCTTTCAACCGTACTACAATGTGTATATAGAAAGTCTCGACCGTAATTTGTTCGAGTTGATGGAGAGGGCGGTGTCAGATGCGAAAGCTGACTTTGGAAAAGAAGGCATACCAGGAGATTCGATCGGCGTGCTCAACTCCTGTGGTGACATGTTTCTCTTTTTCAAGAAATGCTTATTGCAATGCGCTCAGCTCAGCACGGGCAAGGCGATGCTCGACCTCTCACTGACATTCCAGAAATACTTGAAAGAATACGCTTCCAAGGTGCTGCAAAACAACCTGCCAAAGGTTGGTGTGACTTCTTCAATCACGAATTTAAAAAGAGACCTTCGCGACTTGTCAACTGGCCTGATACAAAACTTCTTGAAAGAAGGGGATGCCGTGAGGTTCAACAAACAAGAATTGGCACGGATCTGCTCTATACTGACAACCGCCGAATATTGCCTTGAAACCACGCTGACACTTGAGAAGACCTTAAAAGACAAAATTGACCCTTTGCTCTCAAACAAGATAAATTTATCAGAAGTGCAAGATGTATTTGATAATGTAATAACAAATTGTATACAGCTTCTTGTGCAGGATTTGGAACTCGCTTGCGAACCTGCTCTCACGGTGATGGCCAAGACACAATGGCAGAGTATAGAATCCGTTGGTGATCAGAATTCCTACGTCACAGCGATAACGACTCATTTAAAATCCACTGTTCCATTAATTCGAGACAATCTATCCTCTTCAAGGAAGTACTTTACAAAGTTCTGCATTAAGTTTGTAAGCTCTTTTATACCGAAGTTCATCCAGAGTATATATAAATGCAAGCCGTTGAGTACGGCTGGTGCAGAACAGCTTCTTCTGGACACACACACCCTCAAGACAATTCTCCTTGGCTTGCCTCTCATTGGGTCGAAGGTGAACCGCGAGCCTCCACCAAGCTTCACAAAGGTCGTAATAAAGGGGATGACAAGAGCGGAGATGATTCTCAAGGTCGTTATGAGTCAGACGGAGCCGGATGAGTCGTTCGTCGATCAATTCTTGAAGCTGCTGCCTGAGTCGGACATACATGAGTTTCAAAAGCTGCTTGAGATGAAGGGCCTTCGACCGCCGGACAAGAACCACTTGCTGACACTTTTTCGCAAAAGGCAGCCAAACCTCTCCCAAGCGGTTCTCAACAGCCCTAAGCATGAAATCAGC
>Het32
ATGGCAAAATACGATGACGACGTCCTTCCTGACAAAGACGTGTCCAAGGAATTTTACGCGAAGTACGAGCCGAAGGAGATCCTGGGACGAGGGATCAGCTCGACCGTGCGGAGATGCGTAGACAAAGAAACCGGCTTGGAGTACGCAGTGAAGATCATAGACATCAGCACCGAGCCGGGCGCCCTGGCTTGCACGCGCGAAGAAATCAGGATCCTGAGGATGGTCGCCGGTCACAGGTACATCATCAAACTTCACGACGTCTTCGAATCGACCACATTCATCTTTCTCGTCTTCGAGCTGTGTCGGAACGGAGAGCTATTCGATTACCTTACTGACGTGGTGACCATTTCTGAAAAGAAGACCAGGTGTATCATGAGGCAGCTATTCGAAGCACTTAAGTATATCCATCAGAAGGACATCGTCCACAGGGATCTCAAACCGGAGAACATCCTCCTCGATGAGAACTATGATATCAAGCTGACGGACTTCGGCTTCGCTTGCACCCTCAGGAAAGGCGAATTGCTAACAGAATTGAGAGGCACTCCTGGCTACCTGGCTCCTGAATTGCTCAGAGTCAATATGTTCGATGACGTAGATGGCTATGGGCTGCCCGTTGATATCTGGGCCTGCGGTGTCATAATGTACTCCCTTCTAGTCGGATGCCCACCCTTTTGGCATAGGAAACAGTATATCACTATTAGAAACATTATGGAAGGA
>Het33
ATGAAAAAAGTGTTGATGGTTGCGGAAAAGCCGTCGCTGGCGGATTCGATCGCGAACATCCTCAGCCACGGGAAGAGCTGCCCGAGGAAGAGCAACTTCAACGGCACCAAAGTCCACGAATGGACTGGGACTTTCAGGAACGAGACTGTCGTCTTTCACATGACCTCCGTCGCCGGGCACGTTATGACATTAGACTTCACCGGCAAGTACAACAATTGGGACAGGGTGGAACCTGTGGAGCTGTTCTCCTGCACGACGGAAAAGAAGGAGGCGATGGCTAAGTTGAAAATCCCAGCTTTCCTCGCTCACGAGGCGAAAGGTTGCGACCATTTGGTTCTCTGGTTGGACTGCGACAAAGAAGGTGAAAATATCTGCTTCGAAGTGATCCACGCAGTAGAGAAGTCGCTCAAGAGGCCGTACACGGCTCACAATGATGTCGTATTCAGAGCACATTTCTCAGCCATTACGGAGAAGGAGCTGTTCAACGCTATGGCCAATCTGGGAAAGCCGAATGAAAACGAGGCGAAATCTGTGGATGCGAGGCAAGAACTCGACCTGCGGATCGGCTGTGCTTTCACACGTTTCCAGACAAAGTTTTTTCAAGGAAAGTATGCAGATCTGGACTCTTCATTCATATCTTATGGTCCTTGCCAGACGCCGACTTTGGGTTTTTGTGTCAGGCGCCATGATGAAATACAGACCTTCAAACCAGAGCCCTACTGGGTTTTAGAAGCTAAGATTCAGACAAGCGATGGTCGAGAAGTCAATCTCAGCTGGGAGAGGGTGAGATGTTTTGAAAAAGAAATAGCGCAGATGTTCCTTTATGGAGTCAAAGAATTCCCAACAGGCGTTGTAATTAGTGTAGTGAGCAATACCCATTTCAAAGGCAGGCCTCAAGCGCTAAATACATTCGAGCTCATGAAAGTCGGCAGTTCCAGACTTGGAATGGGGCCACACTACGTCATGCAGATTGCAGAGAAGTTATATATCGAAGGGTATATAAGTTATCCCAGAACTGAAACTACGCATTACCCTGAGAGTTTTGACCTTCACGGTACACTGAGCCAACTTCAGAATTCTGCCGATTGGGGAATGGAAATCAAACAACTGATGAAAGAGGGAATAAACAAACCGAAGAAAGGACATGACGCTGGCGATCACCCTCCTATCACTCCCATGAAACTCGCTCAAAAAAAAGATCTTGATAACGATTGCTGGAAAATATACGACTTCATCGCACGACACTTCATTGCAACTGTTTCCAAAGATTGTGAATACATAACGACTACTGTTAAAATAAGTATTGGGACTGAGGTCTTTTTCACTAGTGGGAAAACTCTCGTTTCACCGGGTTATACCACTGTCATGTTCTGGCAGGCATTGTCTAAAAATGAAATCGCACCTGAGTTTCAGAAAGGCGAAGAGGTGACCGTGCTGGATGTTAAAATGGTCGATTGTCAAACATGCCCTCCAGACTATTTGACAGAATCGGAACTGATCTCGTTAATGGAGAAGCATGGGATTGGCACAGATGCCTCAATTCCAGTTCACATAAATAACATTGGTTTAAGGAATTTTGTTAGAGTCGAACAAGGAAGAAGATTGATTCCTACGACTCTTGGGATTGTTCTGGTGCATGGTTATCAAAAAATTGACCCAGAGCTTGTTCTTCCTACAATGCGATCTGCAGTTGAAAAGCAGTTAAATTTGATCGCACAAGGCCTTGCAGATTACCATTCGGTCTTGCTTCATACTGTAAACATTTTTAAAATGAAATTTGTCTACTTTGTTAAAAATATCGAAGGAATGGATCAGTTGTTTGAAGTAAGATTTTCTACATTGGCAAATGCTGGAAAACCGCACTCGAGATGTGGAAAGTGTCGGAGATTTTTAAAATATATTCAGGCCAAACCTTCTAGGCTATATTGCCCCCACTGCGATGAGACGTACAATTTACCGCAGAATGGTATGATAAGGACTTATAAAGAATTGAAGTGCCCTCTTGACGATTTTGAACTTGTTTATTGGTTAATGGGCTCAAAGGGTAAAAGTTTTCCTCTGTGTCCTTACTGTTACAACAATCCACCATTTGAAGACATGAAAAAAGGCTCAGGATGCAATTCTTGCCAGCACCCGTCTTGTGTCCATTCTCTCCTTAATAATGGGATCTCGTCTTGCCAAGAATGTGACGGCACTTTGGTGCTCGATCCATCATCAGCTCCAAAGTGGAAAATGGGCTGCAACAAATGTGATGTTATATATTATCTGTTTGAAGATGCCACAAAAGTCTCTGTAGGGAAAGACGTATGCAGCTGTGGGGCACAGACCGTTTCGATCGAGTACAAAAAAGAGAAGACAAAACTGCCGAACAAGGCGACTGAGCTGACCGGTTGTATTTTCTGCTGCACAGAATTATCTTCTCTCGTTGAGAAGCAATGGGCCGTTGCGTGTCGACCAGCTATTTCCAAGCCTAGAGGGCGAGGTAGAGGGAAGGCCAAAGGGAAACCAAGACAGCCAAAAGATAAAATGGCTCATCTTGATTTGTATTTCGTC
>Het34
TTTACACAGACATGTGTGGAAAATGATAAAGAGGTGATGTTCGATAATAACATGCAGCAACAACAACAACAGCAGCAGCAGCAGCAGACTCAACAGCATCATGTCACTGAACTTTACTCTTTACAGAAGAAAGAAGAAAAAGTGCCTACGACAGTGACTGAATTCCCTTTTTGCTATAATGTAAATATGTTGCAGAAGGTACACCAGCAAACTGCGACCAATGTCGGCATCGCAGCGGCGAATGACGAAAAGTACAGGTTTGATGTTTCGCAGCCGTTTTCTTATAATTATGCGCTTGTTAATCAAATGTCACTCGCAGCAGCAGCGTCGACTGCAACTTTTAAATGTGATGTGTGCGGTTTAGTGTTCGCTCACCTTTCCCTCCTCAACCATCACAAAAGGATACATTCGAATCCGACCACCGAGAGGATATACGTCTGCGATTTGTGCGGCTCCAATTTCAATCAGGCTTCCGATTTGAAAACACATAAACAGACTGCTCACAATACGGGTACAAAAAACAAGTGTTGTACATCGTGTGGAGTCGAAATTGATGATCTCACTAGTAGTAAAAAGAAATTCAAATTTCTCAAGTGTGAAAATTGTGAGGACGCTTCAGAAAGGGATTCGGGTTTTGAAGGCACTCAAGAAGTAGGCACTGAAACGGAAGAGCCGCCAAAAGGAATCCATCCAGTCAAAAGAAGGGGCATGGGGACAGTTACTAAATGTCATAAATGTAACGGTTCTGGAATCCTTTTTGTTGGCGGTGTACAAAATCAAGTGGAAAAGCCTTTTCACTGTAACATCTGTGACGGTTCATTCTCTCGTTATTCCTCTCTCTGGAGCCACAAACGGTTGCACTCTGGTGATAAGCCTTTTAAGTGTGAATTCTGCGGTTTGGCCTTTGCGAGAGCCGCCTACCTCAAGAATCATGGTAGAGTCCATAGTGGAGAACGACCTTTCAAATGTGAAGTCTGCGGTATGCAGTTTTCACAAGCGCCGCATCTTAAAAACCACGAGAGGATCCATTCTGGGGAAAGACCGTACGAATGTGAAATCTGTAACAAGACGTTCGCCAGGCACTCGACGCTCTGGAACCACAGAAGGATCCATACAGGGGAAAAACCATACCGTTGTAACATCTGCGGCTCTGCGTTCAACCAAGCGACTCACCTTAAAAACCACGCCAAAGTCCACACGGGCGAAAAGCCTCATCGCTGCGATATCTGCGATGTCGGGTTTTCGGACCGGTTTGCGCTGAAAAGGCACAGGGGGATTCATGAAAAATACGGTCAGACCGCTCCGAGCAACCAGCAGCAAAACCAGGCGCAACAAGCCAACATGGACCTGGCCGTGGCGCAACCCAGGCTAGAAGAACTTTATAAATGTGATGTTACTGCTGGAATAGCTTTTCCAGGCTGTTCCCGGCCTCAAGAAGCCAAA
>Het35
ATGAGAGAAGCGACAATTGTTATAATTGGAGGTGGCATAGCCGGTGTTTCGTGTTTAGAAAGTTTAGCAATTTTAGCTCCCGATGTAAAAGTAATTTTAATCAGTGCTTCACCAGTGGTCAAAACGGTCACAAATCTAAAGCATTTGACTAAAATGTTAGCACATTTTGATGTTAAAGAAAGAGACGCACAATGTCTATCCGACGAGTATGAGTCTGTTTCTGTTATCATTGATGAAGTAGTGAGAATAGATCATGGTATAAAATCTGTTTACACAAAATCAGGAATTGAAGTCAATTATGAAAAACTTTGCATTTGTACTGGAGCATCTCCTAAAGTTTTAAGCACAAACCCACGCATATTGACAATTAGAGATACAGATTCTGTGCGCAAATTCCAAAAGTATGCTTCAAACAGTAAAAAAATGGTTGTCGTCGGAAATGGCGGCATAGCCACAGAACTTGTTCATGAAATAACAGGGATGGAAATCGTTTGGGCTATCAAGGACAAACATATTTCTGCCACATTTATAGACCCTGGTGCAGCTGAGTTTTTTCAAGACAGGCTGAAAGGAACAGTTGAGGAACAAAAAGACACCGTGGTAAAACGAATGAAATACACTGTTGAAGGGCAGGAAGGGTCAAAAGGTGCTGCCTTAGGCCCTGACTGGCATACAAACGTCAATTTACAGGGTCTTCTCGACAGTAGACAAGTAACAGTCGAATATTCCTGTCATGTAGTTCAAATAAAAGATGGAGATGACACCTGGCCAGTTTATGTGGAGTTATCAAACAATAAAACAGTGGGTTGTGACTTTGTCGTCTCTGCGATCGGTGTTCATCCGAATGTGAATTTTCTATCAAACAGCGAATTTGATATTGCTGAAGACGGCGGTCTGAAGGTAAACTGGAAAATGGAGACAAGCCAGCCTGATGTATACGCAGCTGGTGATGTCTGTTCAACCGGCTGGGATTTGGCGCCTCAATGGTTTCAAATGCGCCTCTGGACCCAAGCCAGGCAGATGGGAATGTACGTCGCAAAATCAATGTGCTGCTCGATTAGAAACGAAGAGCTTCTCCAGGATTTTTGCTTCGAACTGTTCACTCATGTGACTACATTTTTCGGAATGAAAGTGACACTTTTAGGCCTTTTCAACGGTCAGACCCTAGATGGCAAATACGAGATACTGCTCAGAGTAACAAAAAACAAAGAGTACATAAAGTTAATATTGAAAGACGGTAGAATGCAAGGAGCAGTACTCATCGGAGACACCGACATAGAAGAAATGTGTGAAAATTTAATTTTAAATCAACTCGATTTGACCGTTTTCGGCTCTGAACTACTCAATCCAGATATAGACATTGATGATTACTTTGAT
>Het36
AGGCCCGGTTTGAGAAATACAGAATTGATTGAGAGAATGCAAAATAAATTGAAGGCTGGGCTCCAACTAATGATGAGTCAGAATCATCCTAATCAGCCCTGTTTAGCTCAAGAACTGATGAAAAAGATCCCCGACCTGAGGACGCTCAACACGCTACACAGTGAAAAATTGCTCGCGTTCAAGATGACCGAACAACAGCACCTGGCGGAGCAACAGCAGATGTGGGGCACCGTAGTGAGCGAAGACGAGAGCAAAAGTCCGAGTGGTAGCACTTGGTCGTCCAGCTCCGACGTCGCGATGGAAGAAGTAAAGAGCCCCCTCGGATCGGTCTCTAGCACAGAGTCCATGTGTTCCGGTGAAGTGGAGTACCACAGCAGCCACGCCGCGTCCGCACCGCTCCTCGCCGCAACTCTCGCCGGAGGATGTCCAATGAGGCATCGCGTCGGGGTGGAAGACAACAAGGATATCAAGCCCATCATCATCCACAGGACCTTCAGGAAGTTGGACTCCCCCAGCGATTCCGGGATAGAATCCGGCACGGAGAAAGTGGACAAACTGACGAGCAGCGCGCCCACATCTCTCTGCTCCAGCCCGAGATCGTCGGTCGAGGACAAGGAAGACCACCAAATCGAAGATATGCCAGTGTTGAAAAGGGTACTCCAAGCGCCTCCTCTCTATGACACCAATTCCCTGATGGATGAAGCGTACAAACCGCACAAAAAATTCAGGGCGTTGAGAAAAGAGTGCGGAGACGAGCCCGATAACACCACCTCGACGTCTTCCCTCTCGAGTACGCATTCCACCTTGGCCAAATCCTTGATGGAGGGCCCGAGGATGACTGCGGAGCAGATGAAGAGAACGGACATCATCCACAACTATATCATGCGAGGAGAGGGCTGCGGATGGCAGCAGCAGCAGAGCGTCATCACGACGAGCAGCGCCGCCCGCGGTGGAGCCTACGTCATCGTCAACAACTCCAGCCCGGGACCGTCCATCTATGTGCCCGCGGGTTCGCCTTGCCCCAGCTCGACCTCCCTCGTCGAACTGCAGGTTGGGACGCAGCCGCTGAAC
>Het37
GAGCCAATAACTCTTCATAGATATAATAAAGTAGCTTATGATCTCAGAGAAACAGCAGAAGTTATTTGCAAAGTACAGGCATACCCGAGGCCAGAGTTCCAATGGAGTTATAGCACGAACACAGCGCCACTTCTTTCAGGAGCAGATGGCCACTACGAAATTAATACAACAGTAAATGAAAGTGGGGGAGACATCTATACATCGGTTCTTCAGATCTCGCACCTCCGTCAAGCTGATTATGGAGAGTACAACTGCAGGGTTGCCAACACCCTCGGAAGCGTAAAAACACAAATAAGACTGCAGCCAAAAGGACCTCCAGAGAAACCGGAAGCCCTACATGCCATTGATATTGGCCACAGTTACATTGCTCTCCAATGGACTCCAGGATTCAATGGAGGACTGCATAGCACAAAATACTTCATCTCTTATAAGAGAGTTCTGACCACACTTAACGATGATTGCTACGCACCAAGGAAGTCTGGAAACGTTGAAAGTTGGCATGAATTCGATTGTCAAACAAAGAACCCATGCAATGTAACATCCCTTGAACAACACCAAAGCTATTTATTTAAG
>Het38
ATGAGTAAGAAGATCAAAGGGGTTTTGGAAGAGATGTCGGACGTCGAGATGGAGTTGGAACAAGTGATCGACTTGACGTCCATGTACACGCATCCTCAGACGCCCATAGTCAAGAAATGGATGAACTCCTTCAACGAAGGTACGTTGACGAGCAGTGATTTTCGCGATTACTGGCGCGTCTGGGTGCCGAAACACGCGATGAACATGCCCATGCATTGGAGTGGTAAAGAAGAAGACCAGCCTCAGGACGACTTGATCTCGACCCTCGAAGAGTTCATATGCAACGGGGACAAAGATGTCATATTCAACATGCTGTCCGAATCTGACAACCCTTCTGCTGTATGCGGGAAGGTGTTCAAAATGGGAGAACCGACATACAACTGTAAGGAATGCGGGATGGATGCGACGTGCGTCCTTTGCGTTGATTGTTTTAAACAATCCATACACAAGACGCACAAGTACAAGATGGGCACATCGGGCGGAGGCGGCTGTTGCGATTGTGGGGATGTCGAAGCTTGGAAAATCGGCCCTTGCTGTGATAAGCACAAAGTTATAAAACCGTTGATACCGTCTGGTAGTGGGAATGTTCGCTACAGATTTCCTAGGGATCTCGTCGAAAGGACTGAATTGCTCTTCAACTGCATTCTGAGTTACGCTTACCAAGTATTGACTTTGGAATGGCTCCCAAACGATTTGCGGATTAAAGGGACAGAACAGGACAATCCGATTGCCATGTTCGAAGCCGATCAGTATTGCACTGTGATGTACAACGACGAGACGCATACTTTCGAACAAGTGATCAACACTTTGGCTCGAGTTATCAAGTGCTCCCAAAGAGATGCAATCGAGTTTGTTACCAACATTGACAGAGAGGGACGTACTGTCGTGAAATCTTCTACGTTTCAACACTGTTCCGAACTAAAAAGCGACATTGAAAAATTCACTTCTAGGCATGGCGGTACCCGACCCCTTAAAGTGCTTGTCGTTCACGCGTTTGTGATCGCTCATCAGAATTTTGCTCTGAGGCTCTTGACATGGCTTCAAAAACTGTGCTCTTACGCTGAAGGTTTCAGGAATGCTTTTACCATCGTCATTTTAAAAGAGAACAATGAGGAACCTGCCATCATAGAAAGAATACTTCAGAGAGACTCTCTTCTTTGGAAATCGGCGAGGCTTCACTGGCATCGACTTTTCATCGCCGGCATGTTCATGGAGTATAGAAACAAAAAATATTTTGCCAAGTTTTTTACAAAGTTCTACGGTAACATTATGAAAGATTTCATCCGTGACGATCACGACCATTCATTTTCAGTTGCTTCTCTCTCTATTCAAATATTCACAGTTCCGACTCTAGCTCACTATCTCATCGCCCGAGAAGATGCCATGCTCATTTTAATGAACACCTTCATATCTGAATGTTACAGGAAATGTAACAAATTAGGAAAACTTGAGTTTGACAGATCGACGCCAAATGGACCGTTTAAAAGGGCGACTTATATCTTATACGATTTGAGATATCTTTTGGGCGTGCCTCCTGAGGTATGGACGGATGATTTAAGACGTGGTTTCTTACAAAGCATTAGTCTAGTTTTGACGCTGTTGACTTATATGCAAGGAATGGATTCTGTAACCAGGCAAGTTGGACAGCACATGGAGTACGAGCCCGAATGGGAATCCGCGTTTAACCTTCATTTGAAACTGGCACCGGTTATTACATTGCTTTTGAAATGGTGTGCCACCGATAGAGTAGTACTTATTAAAGCTTATAGACTAACATTGACGAGATTGTATGAAAACGCTAGCTATGACAAAAGCCAGCAAGGCGAAGTAAGAGAATTGGCCGATCACAGCGCTTCTTGCTTACAGTACGATGTAGCCACTCAACCCGTTTCTATCCATTTGCCTCTCTCTAGGTTTTTGGCCGGTTTACATTTACATTTGGAAAAGTTCAACTTATCTTTCGATTCGCAAGAATTCGTTTCAGTGACAAAACAGACACCTGAACAAATCTTGGAACCCGTGCTCCGTACGCAGGTGATGATAGCTCAAGTACATGCTGGAATGTGGAGGCGTAACGGATATTCACTCGCAAACCAAATCTATTTTTATCATAATGTGAAATGTAGAGGAGAAATGTTAGATAAAGATATTGTTCTCTTACAAATGTGTGCATCTTTGATTGAAAGTAATGAATTTTTAATTCACTTGCTCAATAAATTCGCTCTGATCAATTGGGCTAGTCAGGATTTTGACAAAAATACCGCTAGGAGTTCTGAAGAGGAAGGAATGAAACAAACAATAAATTTGGTCGAAGAATTTTTATCTCTCCTCATCGTTATTATCGGTGAGCGATACGTACCAGGAGTAGGTATGGTGACTCAAGATGAGTGTATAAAAAATGAAATCATCCACCAACTTTTTATTAGGCCTTTATCTCATTCTGAAGTCAATAAAGCTCTTCCTGATGATTTGAACCAAGAAACCGGGATGGAAAGAGTAATCAATGAAGTTGCCACTTTTAAAAAGCCGAGTCAAAACTCTGGCAAGGGGGTTTATGAAATCAAACGCGAATATCTTGACAGATACAATGTATTTTTTTACCATTACACCAAAGAAGAATTATCTAGATCCGAAGAAGAACAAAGGAAATTACGCAAGTCCATTACTGGGTTGGAATGCTGCCCTCCGCCAGTTCTTCCCGCTTTGACTGAACCGTTCAGTATGGTTGCGAACCTTCTGCAATGTGATGTAATGTTATATCTGATGAGAACGGTGCTAGAGAGGAGTCTAAATTTACGATCGAGAAGTTTTTCGGAAGCTCAATTACAAAAAATCCTACACCTCATCGGGTATGCGTTACACGAGGAAGAACAAAAATACTACAGCTTCTTTACATTTACCAAACGTGCAAGAAAATGGGACTTGGAAGCTATGCTTGAGGAATTGTGCAATAGTTCCAGAGTTGAAGTATACAAACATTTATTGAAATGGACCGTAAACAAGTTTAAACAGTTGTCATCTCCGAGCATTGTCCAAAACGTCGACCTTATTGAACCATGTAATTCAAAATTATCCGAAGTGCAAGAGAAGCAATATAGAGCTAGATTGGCAGCGGAAAAAAGAGCAGCAATTATGGCACAGATGTTAAAAATGCAACAAAATTTTATGAAAGACAATGCAGACTTGTTTGAAAAAACTGTGGTGTCAACAGCAGAAAAAATGGAACCACAAGAAGTACCTCAAGTTGCAAAATCGTCCAATGATGGAACGCCTATTGCATTGGGGCCAAACCAATCGCCTAAAGTATCAGAAGGTAGAAAATTCACATGCATATTGTGCCAGGAAGATCAGGAAATTTCACGTAATGGACCTGCAATGGTGTTGGCAGCATTCGTTCAAAAATCTACAGTTTTGTGTAGAAACAGAAATGTTTTCGGTGCATCTGATGACAAGAAGCTACCTCTCATTTTGAATTCTAACATGGGACCTGCACCGCATACAGGAACTTGTGGCCATGTAATGCATAGTACATGTTGGAAGAAGTACATCCAGACAATTCATTCCAAAGAAAACAGACGACCTTACAGATTGAGACAACCGACGTCATTTGATATAGAAAAGAATGAATACCTTTGCCCACTTTGTGAATGTCTTAACAACACAGTACTTCCAATAGTTCCGATGCTTAATACTTTACCCAATGGGAAGCCCCTTACACAGGCACATAAACTAACTTTTGCCAATTGGTATGAAGCATCAATTATTGCGATCACACACAAGCAGAAAGCAGATATGTCAATCAAAGGGAATCTATTAGCCAAGTTTGAAGACGGGCTGAAGTCGATGGACACTGAATTCAAGGACAGTAGTACGGTTGCAGTTTCAGGTAGTGGCTCCCAGGACATAGAAACAGTTGTAATACATTCAGATTCAGATGAAACGGACGATGACATGGATGATGATACCTTGGAACCAGCGAATCAATTGATTTCAACATCTCCTAATAGCTATCCAAGTTTAAATGCAATAGTTCCTCTCACAGAAAGTGACGTTTACTTACAGCTGAGGGTATTTTCTAAGTGGTCGGATGGAGTCGACAAAGATATCGGCGATGGGGAAGAGAGTGGTGCTAGTTGTGGCCTTTCTGAAGATTTATTGGAAATGATAAATATTTTCTCTTTGATCGCTTACACCAAAGGACTTGATGTCGATCCACACGAAAATGACACTGCAATACCTATGATGGCGTGGAAAACATGCGCTTACACAATCCATTCGATAGAGTGGCTTCTGCGATATACAGAAAAACCTTTGCTAGGAGATTTTACATGTAGACAACAAGACGGACTAGAAAATTTAATAAGGCTTGCCGGTGTTTTAGGCACAGCTTGGAAAGAAAGACAAGCCATCAATCGTCACGGTGTACAGTTATTAACAATGATAATTGGAACACCGGGCACTTACTCTTGTGATCCGTCTATACTAGATTGGGATTGTTTTGGTGTATTGGTCCCTCTCACATCAACATTTCCTAGTATATTTCATTGCGATCCAGTACCAGTACCTTCAGGCTCACAGTTAGAATTGCATTCATTCTATTTGATGTTTTTAGCTCAGTTTGCACAAATTATTATTTCTCTTGAAATGAACGACGGGGCAGATGAAGAAAAAGAAGTAGACATAGTATCCAAGGAGACGCAATGCCTCGCACAAATAGTAAGGATTTTCAGAGACATACCCAGTGTAAACACAGATGAGGTATGGAAGGTGCTGAAAAGCTCGTCTCTCTCGTATTTACGATGCTGTGCGATATATTATCACTTTCTAACCGGAGTACCGGCTCCGCCGGCATTAAAGAAAGTCGGCGGTGACACTTTTGAAAATCTGTGCGCCTATTTAGGAATACCTTCAACGTGTAATGAACTCATGAATCACAGTTATGTATTAAAATTATACAATAATTGGGCTAGCCATCGCAAAATAGTAAGCTTAAGATCTCACAACGATGCAATTCTAAATATGGTGCCTCTGAATGAACTTGTCCGACTACCTGATGATTACAGTGAACTCATCAACACCGTTTCACTTTTTACTTGCCCAAACAGTGACAGAGAAGACTCGAGGAATCCTACCATGTGTCTGGTTTGTGGCGAGGTGCTCTGTTCTCAAACTTACTGCTGTCAAACTGAGCTTGACAAAGTATTG
>Het39
ATGTCGATGGTAACAGCAAGTTTCTTGGCCGAATCGGCTGAAAACTCGTCGTTTTTTAATGATTCTCACTTCAACTCCTCTATGAACGAGGTCAACTACTGCGACAGCCTGGATCACCCTACGTTGTACATATTCACCCAAGTTTTGTACGGGCTGGTCTGCGGGGTCGGCCTGTTCGGCAACTCTTTGGTCATATACGTTGTCCTGAGGTACTCGAAAATGCAGACGGTCACCAACATGTACATCGTCAACCTGGCTGTGGCCGACGAATGCTTCTTGATCGGAATCCCGTTTCTCATAGCGACGATGCACCTGCAGCTTTGGCCGTTCGGCAACGTCATCTGTAAAATTTATATGACAACGACTAGCATCAATCAATTCACGAGTAGCATTTTCCTGACGATCATGTCTGCCGACCGATACATCGCCGTCTGCCATCCTATATCGGCTCCAAAAATGAGGACGCCGTTTATATCGAAAATAGTCTCGCTCAGCGCCTGGACGGCGAGCGCGATTTTCATGATCCCGATTTTTATGTACGCCAGCATCATGGACAACGACCAAGTGAAAAGTTGCAATATTTTGTGGCCCGAGAGCGAGAACATAAGCGGGCAAACTGCGTTTACACTTTATTCGTTCGTGCTGGGATTCGCCATACCTTCCGGGCTCATATTAGTCTTCTACTTTCTTGTGATCAGAAAACTGAAAACTGTAGGACCGAAGAATAAATCAAAAGAGAAAAAAAAGTCGCACAGAAAAGTGACTAAACTGGTTCTGACGGTGATCACCGTGTACGTGTTGTGCTGGCTTCCATATTGGTTAACCCAGATGGCATTAATATTTACGCCCCCAAAACAGTGCCAGACGAGGCTCACAGTCGCCCTCTTCCTTTTCGCGGGGTGTCTGAGCTACTCGAATTCGGCTATGAACCCGATACTGTACGCCTTCCTCAGCGACAACTTCAAAAAAAGTTTCCTCAAAGCATGCACGTGCGCCGCTGGCAAAGAGGTCAACGCCACGCTCCACCTTGAAAACAGCGTGTTCCCGAGGAGGACCCAGAGGGGCGGGTCCGAGAGGGCCAGGGTGGCAAGGGGCCGAGAAGACCCCCAAGAAGTGGGCCTCCTCGTTAGCAAATCCGACCATTCCACCGCACTGACTTCAAGATCAAACATTACAGTCTCGAGCGACACCAATACGCCCGTCAAGAACGGAGTCAAGCTCAATCTCGAACCTACAGATCTA
>Het40
ATGGGCACGGTTCTTAGCTTCTCACCAAGGGAGAGGCGTCCTGTGTACACGACGACAACGGCCGGCCCGACAGCGGAGTACACCCTCAACAACCTGAGTTACGAGCAGCTTAACAACGCGAAAAACCGCGAGGCCATGGCTGGCAAACTGCAACCCGCTCCTCCGGCGAATAACGAAAATTCGAGAATAATTTCTGAAAAGAACGCCTTAGAAAAATCGTTCAAAAAGCATTCCCTCTTACTCAACGCCTTGTCATGGAAAAGGTTCTCGACGACCAACAACTCGAAGAAAAAGCTTGAGAACAAAAACAAGAATCTCGTCTATCGACCTCCTCTCGTCGACAATATCAATCCGATAGTCGATAAAAACAAAAACATACAGAAAACTCTTTATTATTCTTCTATGGTCAAATCCGCCACGACCACTTCGATACCGACCTCCGCCGGGTTGGACATTAGGGCGAACAACGCCAACAACAACACGTGCAGCGAGAAGTTGATACCGAAAGCTGTCCTCCTTCCTGCCACACTACAGAATCAAAGGCTACCCGCTAAGAAAACTGTGATCCAAGCGTCCACGTCCGAGCTGCTTAAGTGCCTCGGCATTTACCTCCACACCAAGTGCTATAGACTCAAGGACTTTCAAGCAGGTGACGCCGTGATGTGGCTGAGAACAGTGGACCGAAGTTTACTCCTACAAGGTTGGCAG
>Het41
ATGAAGAAGACTGGAAAGGGGAAGTCGAATGAAAGTGACATTGCTGCAGAAAGGCTCGCAGATTACAAAGGCTCAGGTAATTTTTTTAGCTCGCAGAGTCACCACGAAGATCACCAGGATGTTGGTATGAATTCCACCCCAGAAATGCCAGAAGTCGGCGACCAAGCCTGCTCTGTGAGCATCCTGAAAGAGTCCAGAGAGAGCATGAAAGAGAAGAAGTTGTCGTCGACCTCCCTCAGCGGAGGCGACGGGGTTAAACCGAAGGTAGTTACAGTCAAGCACCCGGAGTCGAACAAACCGAAGCCGACTGTCAAGAAAAACAAGCCTATACAGGCGGATTTGGACATAGCGAAAGAGTTCATTCGTTGCAAGGACGATGGTGGTACGAGGCTGGATTTGAGCAAGTCTAGTATAACCAATTTGCCACAGACGGTTAGGGACCTTACTCATCTTGTGGAGTTCTATCTCTACGGGAACAAACTGGCAAGCCTTCCGAATGAAATTGGCTGCTTGGTGAACTTGCAGGTTTTGGCATTAAGCGAGAACTCCCTCACCAGTCTCCCCGAATCTCTTGTATCTTTGAAGCAGTTGAAAGTTCTCGATTTGAGGCATAACAAGCTGAATGAGATACCCGACGTAGTGTACAGGCTCACTTCTCTCACCACTCTTTTCCTTCGTTTCAACAGGATCAAAGTAGTCGGCGAGGAAATCAGGAATTTGACCAATCTGACGATGCTCAGCCTGAGAGAGAATAAAATAAAGGAGTTACCTCCTGGGATTGGCAAACTGGTAAATCTCTTGACCTTTGACGTCTCGCATAACCATTTGGAACATTTACCTGAGGAAATTGGACAGTGTATTAATTTATCCACGCTAGATTTACAGCACAATGAATTGTTGGATATTCCAGAATCTATTGGAAACTTGACTGCTTTAATGAGATTGGGCCTGAGATACAATAGGCTCAACTCTATTCCAAAATCTCTTAGCAATTGTAAACATATGGATGAATTCAATGTCGAAGGAAACGTCTTATCTCAACTTCCTGATGGTCTTTTGTCTAGCCTTTTGGAATTAACGAGTATTACGCTTTCTAGGAATAATTTTTCATCTTATCCCAGTGGAGGACCTCACCAGTTCATGACCGTCTACTCTCTCAACATGGAGCATAACGAAATTGACAAAATACCATATGGCATATTTTCCAGGGCAAAAAATCTGACAAAACTGAATATGAAGGAGAACATATTGACCTCGCTTCCATTAGACTTAGGCACTTGGCAAAATATGGTCGAATTGAATTTAGGCACAAACCAATTGACAAAAATACCAGATGACATCCAGCAGTTGGTGAATCTCGAAGTACTGATATTATCGAACAACCTTCTAAGAAGGATTCCAGGAACGATAGTCAGCCTGAAAAAGCTCAGACTTCTGGACTTAGAAGAGAACAAAATAGACCAACTTCCGATGGAGATAGGCTATTTGCGTGATCTCCAGAAGCTGATCCTACAGTCGAATCAGCTGCAGACCCTCCCTAGGGCCATCGGCCATCTGTCCAACCTCACATACCTCGGCGTCGGTGAAAACAATTTAATCCATCTTCCACAAGAGATTGGGACTTTAGAAAATTTGGAATCACTGTATATTAACGATAATCAGAATCTCCACAATCTTCCTTTTGAACTTGCCCTCTGTTCCAATTTGCAGATCATGAGCATCGACAATTGCCCTCTTTCACAGATTCCGCCTGATATTGTGACAAACGGACCGTCCTTCGTCATTAAATATCTTAAAATGCAAGGTCCTTATCGAACAATG
>Het42
ATGAAGTTGCTCGTTGACGGGCTCCCGGTGTACTTCCCGTACGAGTACATTTACCCGGAACAATTCGCGTACATGTCCGAGCTGAAAAAGGCTCTCGACGCGAAGGGCCATTGTCTTCTCGAGATGCCTTCGGGTACTGGCAAGACGACAACGCTTTTGTCGCTCATAGTCGCGTACATGGTCGAGTACCCGCACGACTTGGCAAAATTGGTCTACTGTTCACGGACGATACCGGAGATCGAAAAAGTGATCGAGGAGCTTCGAAAATTGTTCGCCTACTACGAGCAGAACGGGAAAACTCTTTCATTCCTGGGCGTCGTGCTCAGTTCGAGGAAGAACCTCTGCATCCACCCCCAGGTCAGTAAAGAGAGAGAAGGGAAGATCGTGGATGGAAGGTGCCACAGTCTGACGGCGTCTTACGTTCGGGAGCGTCACGCAGCCGACAGCAACGTACCGGTCTGCTCTTATTACGAACGATTCGACGAATCCGGAAGAGAGTTCACCCTGGCACCGGGCGTTTACAGCTTAGACGATCTCAAAGAGTACGGAAAGAGGTTCAACTACTGCCCTTACTTCCTGACTAGAGAAGCCGTCAAATATGCCAACATCGTCGTGTACAGCTATCACTACCTTCTCGATCCCAAAATCGCCGAGGCCGTCTCCAAAGAGTTCACATCTTCTTCCGTCGTCGTCTTCGATGAAGCGCACAATATAGACAACGTTTGCATAGATTCGATGAGTGTCAAGGTCAATCGAAAGCTCATAGACAGGAGTTCGGTGAACATTCAGACACTTGAAAGCACGATAAGCAAGCTTAAAATGACAAACACGAATAAACTACAAGAAGAATATATGAAATTGGTCAAGGGTTTGAAGGAAGCACACCGGGCCAGAGAGACAGATGTCATCTTGATGAACCCCGTCCTGCCTGATCAGATTTTAAACGAGGCCATACCTGGGAATATAAGGACTGCAGATCATTTTGTAAGATTTCTCAAACGGTTTTTGGAATATATTAAAACCCGCTTGAGGGTCCAGCATGTCGTACATGAATCTCCAGCAGCTTTCTTGAAAGACGTTTCCTCAAAAGTTTGTATAGAAAGAAAACCGCTTCGCTTCTGTGCTGAAAGGCTTGCTTCTCTCTTAAGAACTCTAGAAATAGCAGATCAGACTGATTTCTCACCACTTGTACTTATCACACATCTCGCAACTCTTGTTGCTACTTATACCAAAGGATTTACTATTATAATCGAACCATTCGAGGACAATAAACCTACCGTTTCAAATCCAATACTGCACTTCAGTTGCCTCGATGCTTCAATTGCTGTCAAACCAATTTTTGAACGTTTTCAAACAGTAGTTATCACATCTGGTACATTGTCTCCTTTAGATATGTACCCTAAAATTTTAGACTTTCACCCAGTTGTTCTTTCGTCTTTTACGATGACTTTAACAAGGCCTTGTTTGTTGCCGATGATAGTTGCAAAGGGGAGCGATCAAGTGGCCATGACCTCTAGGTATGAATCAAGAGAAGATGTAGCCGTGGTGAGAAATTATGGTCAGTTACTCGTTGAAGTTTGTACAGTCGTGCCTGATGGAGTTGTCTGTTTTTTTACTTCTTATCTTTACCTTGAATCAGTCGTAGCTAGCTGGTATGACCAAGGCATCATAGACAATTTACTCAGAAAAAAGCTATTGTTTATTGAGACGCAAGATTCAGCGGAAACAAGCCTGGCGTTATTTAATTATATTAAAGCTTGCGAAAGTGGAAGAGGTGCTGTGTTACTCTCAGTTGCGAGAGGAAAGGTCTCTGAAGGTGTTGATTTTGACCACCATTTAGGAAGGGCCGTGCTCATGTTCGGTATACCGTACGTTTATACACAGTCGAGGATTTTGAGAGCGAGGCTCGATTACCTGAGGGATCAGTTCCAGATACGAGAGAATGATTTTCTCACGTTTGACGCAATGAGACATGCTGCCCAATGTGTAGGGCGGGCCATCAGAGGCAAAACTGACTACGGTATTATGATATTTGCGGATAAACGTTTTGGAAGAATTGATAAAAGGAGCAAATTGCCAAAGTGGATACAGGAGCACCTTAACGATTCCTACACGAATCTTTCAACTGAAGAGGCTATCCAGATTTGCAAAAAATGGCTGCGTCAAATGGCTCAGCCTTTTAGCCGGGAAGATCAACTTGGCACGGCATTATTAACCTTAGAACAGCTTGAAGCTAAAAAAGACATTCAAGAATCTGTAACCCAAAGA
>Het43
ATGTATAAGCGAAAGCAGGATTCTCAAATTCCGGCGGAGGAGAGCGACTTGCTCGCGATAACGCCGCTCGGAGCAGGTCAAGAAGTCGGCCGGTCGTGCATTATGATCGAGTATAAAGGGAAGAAAATCATGCTCGACTGCGGAATCCATCCTGGTCTGACGGGCATGGACGCATTGCCTTTCGTCGATATCGTCGACACGGACGAAATCGACTTGCTCCTCGTTTCTCATTTCCACTTGGACCACTGCGGCGCACTTCCGTGGTTCCTGCTCAAGACGAGCTTCAAAGGCCGATGCTTCATGACCCACGCAACCAAGGCGATCTACAGGTGGCTCGTCTCCGACTACATCAAAGTGAGCAACATCTCGACGGAACAGATGCTCTACACGGAAAGCGACCTCGAGTCGAGCATGGACAAGATCGAGACGATCAACTTCCACGAGGAGAGGGAGGTCGGCGGCATCAAGTTCTGGGCGTACAACGCCGGCCACGTACTCGGCGCTGCCATGTTCATGATCGAAATTTCCGGCGTCAAAATTTTATACACAGGCGACTTCTCGAGGCAAGAGGACCGACACTTGATGGCAGCAGAGATTCCTACAGTCAGGCCAGACATACTTATCACGGAAGCTACTTATGGCACTCACATACATGAAAAACGTGAAGAACGTGAGGCCAGGTTTACAACTCTAGTCCATGACATTGTAAACCGAGGTGGGAGGTGTTTGATCCCCGTTTTCGCCCTGGGGAGAGCGCAAGAACTTCTGCTCATCCTCGATGAATACTGGAGCCAACACCCTGAACTCCACGACATCCCAATTTACTATGCGTCGTCTCTAGCAAAGAAATGCATGGCAGTTTATCAGACATATATAAATGCCATGAACGACAAAATCAAAAGGCAGATTGCTGTGAACAACCCGTTCATTTTCACCCACATATCTAATTTGAAGGGCATAGACCAGTTCGATGATATCGGCCCATGTGTTGTGATGGCATCTCCTGGTATGATGCAAAGCGGGCTATCGAGGGAACTTTTCGAGTCTTGGTGTACGGATGCAAAAAATGGTGTCATCATAGCGGGTTATTGTGTTGAAGGGACTCTCGCCAAAGCCATCCTCTCTGAGCCTGAAGAGATTGTGACTCTGAGTGGGCAAAAACTAAAGCTGAACTGTTCTGTCGCTTATATCTCATTTTCAGCCCATACTGACTACCAACAGACAAGTGAATTTATAAGACAGTTGAAACCACCGAGAATTGTTTTGGTTCATGGTGAGCAGAATGAGATGAGCCGTCTCAAATCAGCATTGCAGAGAGAGTATGAAGGCGATCCTGATAATGCAATTCAGATTTACAATCCTAGAAATACAGAATCGGTTGAGCTCTATTTCAGAGGAGAAAAAGTCGCTAAAGTGATGGGAAGCCTGGCGATGAATAGTCCAAAAGCTGGCGATAAACTCTCAGGAATTTTAGTCAAAAGGGATTTCAATTACCATATCGTTGCACCTTCTGATTTATCTAAATATACAAACCTGACGACGAGTACTGTTATGCAAACGCAGCACGTGCCTTATAACGGGTCAATAACAATACTCCGTGCCATGCTCGCCCATATCGCATCGCCCCTTCTGACTATAGACATCAAAAAATTAAAAGCTTTCAACTGCATCGATATAACACTGAATAAAAAATCAGTGACTCTTCAATGGGTCGCTAATCCCGTTAATGACATGTTTGCCGACAGTATTCTCACGGCGATTCTTGAATCTGAGATAGTCAACCAGAACATCGTACCGCCCAACGTACACATGAAAATGGACAGGATGCACTTCAAAGAGTGCGTCATCGAAATGTTGCAGGACATGTTCGGAGACCAGTGCGTACCAAAAATATTCAAAGGTGACAAATTGAACGTAACGGTAGACAATAAGAAAGCTCACATCGACTTGCTGAGTTTAGAAGTTGTTTGTAAAGAAGATTCGACGCTGCAGCAAGTTGTACAAACCGCTATTAGAAAATTGTACGAAGCTTTAACTCCCTCTTCAGCATATCTGACCAAAGAATTGACAGCGGAC
>Het44
ATGGAGGACGAACTGAGATGCCCGGTGTGCAAGGAGTTGTTTTCGAACCCGGTTCTGATGCCGTGCTATCACGCTTTGTGTCTCAACTGTGCCCTTCTTTTGCAAGTGCCGGCGGCCAACGGTCAAGAACAGATTGCGGAAGAAGTGGATAAGCTGTCGATTCTGAGCGAGACGGACAGCGGCGTTGTCTGTACGAGCAGGCCGAACAGTTACGTCGGGACACCCAACATCCAAGGCATCCTCTTTCCTCCGTTGACGAGCAGTGCCCTCGCTTTGGCATGTCCCGTATGCTCAAAGACGGTCTACTTCGACGAGAACGGTGCACAGAACCTGCCTAAGTACCGGGCTATGCAGAACATCGTCGATAAATACAGTGAGGCCAAAGAACTCGTTCCGAAATGTGAACTGTGCACCAAAGAGCCGGCCAAGCCCGCGACGGTCTTGTGCGAACAGTGCGAAGTTCACTATTGCGATGAGTGCAGGGAAAACTGCCATCCTGCACGTGGTGCCCTGGCCAAACACACTTTGACCTCTCCCGGTCGATCCGCCCTTAGGATCAGGGAAGCGGCTAAGGAGGTTTTCTGCCAGGATCACCAGGAAGAACCGCTTTCCTACTACTGCATGCTCTGTAAAGTAGCAGTCTGCGCCCACTGCCGAGACACGAGACACGCCAGCCACGACGTTCAAGCCATCAACACCATGTGCAAGGCTCAAAAG
>Het45
ATGGGGAAAAGCTTGCAGAAACGCAAGCCTTCTCTTTTTCAGACTGTTCAGCAATGCTTGGCGAAGTACGGCAGCTTGGGCTTCGCGAAGTCTATCGTCCTCTCCACGGACTACCTCGCCTTCGTCTCTGTGCTCCTCCTCGTCGCAGAGTTATTCGTTAGCCTCATGGTCGTCCATAACGTCAAATATACGGAGATAGATTGGAAGGCGTACATGCAAGAAGTGGAGGGCTTCCTCAATGGCACCAGCGACTATGCTCTCCTCAAAGGAGACACCGGCCCACTCGTCTACCCAGCAGGATTCGTTTACTTCTATTCCGCCCTTCACTACCTTACGGACAAAGGGTCTGACATCAGGCTAGGGCAGTACGCTTTTGTCATATTCTATTTACTCTTTCTCTCTCTTGTTTTCAGGATTTACATAAAAACCAAGAAAGTCCCTGGTTATGTTTTAGCAATAATGTCCCTCACTTCTTACAGGATCCATTCGATTTTCATGCTCAGGCTGTTCAACGATCCGATAGCAATGTTGTTGTTGTATGCGTCTTTTAATTTGTTTTTAGAGAGTAGATGGTCATTGGGAAGTCTCTTTTACAGCCTGGCGGTTTCTGTCAAGATGAATATACTTTTATTCGCACCGGGTCTGCTTCTTGCTTATTTAACAAGTTTAGGTTTAAAAGACACAATATACCAGCTTGGGATTTGTGCGACTGTCCAGTTTGTCCTCGGACTGCCTTTTCTCTTAACAAACCCATATTCGTACTTAAAAGGTTCATTCGACTTAGGCAGGGTGTTCCTCCACGAGTGGACTGTGAATTGGAGGTTTCTTCCTGAAAGCGTCTTTGTCAACCCTTTGTTCCACCTCGGCCTTCTTTTCGCTCATATTTTTACCCTGTGCCTGTTTTTCAAAGTCGGTTGTACCTATTTGAACAGTTTCGCGAGACTCAAGTGTATAGAATCGGATCTCGGTAAGAAGAAAAACCAGCCAAAAATCGACATGGGGTCTGCGGCGCAGCTCTTCATCCTGCCGTTGTTCCTTTGCAATTTTATCGGCGTCGCATTGAGCAGGTCGTTACATTACCAGTTTTACGTCTGGTATTACCACACCCTCCCATACTTGCTCTGGTCAACAAGGCTTTCAACGTCGATGAAACTCATGCTGTTGGGCTTGATAGAAATGGCTTGGAACACTTATCCGTCTACATATTTCTCAAGCGGTGTACTCCATTTGTCCCACTTGATCATTTTACACAATTTGTACAAGACTACAACTGCCAATATAAAAACTGAT
>Het46
GTTCAAACTGAAATATCAGCAGTGTCAAAACTTTTACAAGATGTATCGAGGCTTTTGAACCAACAGAGAGGCTTTTTACTACAAGTCCTCGAATCCTGCATGACTCTGAAAACACATATTGAAACAGATTTGCAGAACGGATGGATCCACATGCCAGAGATCGGAGAGAGTCGAGACTTGCTTACAAAAGCAAGGCTTATTTTATCACAGGTTGAGAACCCATCAGAAGCGCAAGCTCTTTACTCGAGCTTGACTTTAGAAAAGCAACGTCTCCAGGCAAAAGTGCAAGATATGTATTTCCAGTGTCAGCTGGATGACTTGATTTGTAATTCGATCGTTGTTTTTGATTTTCCACTTCTGAAACAAGCCCTTGCAAGTATTCACACGGTAGTTGAGTCTCCTGTTCATCCGAGAAATCAGGCGCCGCCACCGAACCCATTGCTCTTCTTGACTAATTATTGCATGTCTCAGCTTTACACGAGACACATGGTGTCAAAACAACACATACAGCAGAATGGAAATGTCGATTACATAAAACCTCAATACGATATGAGTCTATCGGTACCTTTACAACAGTCTTCGGTCGTGACTGTCGTCCGTCCTTCTAACTCATACCCTTTGTTTTATTTTAATATCGAAGTCAATGGAACTCCTCACGGAAGGATCGTCATTGAAACGAGGCCAGATGTTGCACCGAAAATGGCCAAAAACTTTGCAGTCTTATCCACTGGAGAAAGAGGAATAACGTACAAAGGATGTACCGTCTTCCAGTGTTGGGAGGGAGAGTCTGTCATAACTGGTGATTTTGAGTCAAACAACGGTCGAGGAGGAAGATCGATTTATGACGAAGGCTACTTCATGCCAGACGACACTAAATTTCCAGCAGTGAGAGGTGCTGTGGGAATGAGACGGACTCAAAAACGCCACGATAATCTTGGAATGGTCGGATCTCAGTTTAGAGTTATACTGCAAGAAATGCGAGGGTTTACGGCAATATTTGGCCATGTTGTCGAAGGGATTGAACTCGTTGAAAAAATTGCATCGTTTAGTGACCAAACAGGAAAACCAACAAAAACCGTTGTAATAGTAAATTGTGGTAAACTT
>Het47
GGAATGGTCCATGTTTGGGCCTGTCCCTCTTCATGCATTTGTAAGTGGAAAGGGGGCAAGCAGACAGTGGAGTGTATTAATAAAAGTCTCATTACGTTGCCCTCGGGTATGGATCATGGAACGCAGGTTTTAGACTTCGCTGGCAACAATCTCGACAGGCTGTTGAGGGAACGTTTTCAAAGGATGGGGCTCATCAATCTGCAGAAGATTTTCCTTTCGAGATGCCGTATCAAACACATTGAGGACAGGGCATTTAAAGGACTTACCAATCTTGTCGAACTGGATTTGAGCGACAACTCAATTACATCCGTCCCAACCGAAACGTTTTACGATTATCCTTCTCTTATGAGACTGACGTTGAACGGTAATCCGATTAAGGTGTTGAAAACGAACGCGTTTCAACCTCTCTCCTTTCTCACGAATTTAGAGCTGAGTAAATGCGAAATGGAAACTATCGAAGATGGAGCGTTTGACGGTCTCAACATGCTCGAATGGCTCAAACTGGACAACAACAACGTTAAATATATTAGCGGTAAGAACATTCTCCCGAGAAATTTACACGGGATCGATTTGCACCACAACCCTTGGCAATGCGATTGCAATCTAATAAGTTTGACGCAATGGCTCGTTAAATTCAGTGTTCCTCAATCAATTGAGCCCGCTTGTCAAACACCAGAAAGACTGAAGGGCAAACAGATCAAAACTTTAAGTACTAATCAACTGGCATGCCTTCCAGATATGAAGCATGTCACACCGTTGATTCTAGAAATTTCAGAAGGGCAAAACGTATCTCTTTTATGCCAAGTTTCGGCGATACCGGAAGCGAAGATTTCCTGGTGGTACGAAGGAAACGTTCTGCAGAATGATTCTACCGTCGCTCCTGGACTGCACCTGTACTACTTTGTCGAGGAAGGGACAGTTGAAAAAACATCCGAACTGTTTATTTTCAACACTAACGTTGACGATAATGGGACATTCGTCTGCATTGCTGAAAATTCGGCTGGCAGATCTCACTCCAATTACACTATAAGAATTATTTTAAAAGAGGAACCCGTTATTGGACTGGCGGTTTTCCCGTATGAATATTTCGTCGTGATATCTGCTGCCGTTTCCGTGATTGCATTACTCGGAGTGATTTGCGTCACTCTGTGCCTCATCCAATGCAAAAGACAGAAAAGAAGGAAGCGCAAGAAGGACAGGAGCAAAGTAGCAGCACTTCCAAATCAGCCAATTAGCGATAAAACGCCTGTAGTAAGAGACAACGATACCATAACTAGAATTGGATCTATTGTTCAAGCGCCCAAGATCAACGGAACTGCTCATGGTCAGGAAATGATGGCATTCGCTTCTGGGCCCGGGGTCCTCGTCATCCCGAACAACCTGAAGTACACAACAGCCCCGATGCCACAGAACTATCAGGAACAGAACCCCGATTTAATAAACGATACAGGGAGTAAAGAGTGGAAAGGCCCAAAAGAAGAGCAGGACATTGAAAAGGGCTGGGTCGCGGGTACTCTTCCGAGGAGAGACGTTTTCCCGAAACACATGACCGCCGACGTGCATCTTTCTCCAGGCAAATTCATCGATCAGGACGGATATCCGGTCGACTACGGTTTGCCGAAAATGCCGGGTCCGTTTCCTGTAGTAATGCCTTCGTCTTCCTTCTATAGGACCCTTCCTCATAAACCGAGGCATGCACCAGCCGCAAAGTTCTCCAGGGAGGCTGAATTCGTGACAAAACCGGGGAGCACGGCCTCCTTCGAACACTTCAACCCTTCCGACGTGAGGTACACACTGGAGGGGTATCCGTGCGTCCAGCCATTGTACCCGGCATTTCAAGACCCGTTCATATCACCGCCGGCGGGATACAAGAGCGACCCAAAAGATGCAGCCGCCCAGTGGCCAGAATCAAATCTAGACACACTGAGGACCCAGAGCGTCGGTGCGCAGACCTTCGAGTGCGAACAAGGAAGCAACGCGATTCTTGAAGAACCGCAAGCATTGACAGAAAGCCCTGACGAAGGTTACGAAGGCGACGTGACAGAGCCCGCGGAAAAC
>Het48
ATATTTGGAGAAGCAGTATTAGGTTTGTCACAAGGTTCTGTTAGTGAACTCCTTTCCAAACCTAAACCCTGGCATATGCTGAGTATCAAAGGAAGGGAACCTTTCATCAGGATGCAGCTGTGGCTTTCTGACTCAAACAACATTGATAAACTTCAAGCTTTAAAGTCTGAGAGGAGGGAACTCAACAAGAGACGAAGAGGATCAGGTCAGCAAGACAATAGTAGTGACACTTCATCCAATGATACTTCTGAGTTCTACCACAGCAGTGCAGGAAGTCCACCATCGGCGAAAAAGCATAGAGTATTCTTTTCCGAAGAACAGAAGGAAGCGTTGAGGCTCGCTTTTGCTTTAGATCCATATCCCAGTTTAGCTACAATAGAATTTCTAGCGAATGAACTAAGCCTTGTGTCCCGCACAATTACCAATTGGTTTCATAACCATAGAATGAGACTGAAGCAGAGTCCTCAGGGAGAGACACTGAACAGAGAGGGGCAAGGCTCTGGTTTTGATCCTGTACAGTTTAGAATATTATTAAGCCAAAGGTTAGGACTTCCTTTGCCATTCGCTGGCCCATTTTTCCATTCAAACAGTGAAATGTCAAATATGATATCTAGGACTGATCTACCTTTGAGGGAACAAGGCTTAGATCTCTCGATTAAACATGAGTATGAAGGTGAAGACAACGAAAGCCATGTAGACTCTGAGGATTCGTTTTCTGGTGTTCCAGAAACAAGAGTTCCAGAACCAAGGATCTCAAGAAGAAAACCTGCAGCACCCCAATGGGTCAACCCAGACTGGCAACAAGAGCCGGAAGTGATTATTAATGGTGTGTGTGTGATGCAAACTGAAGACTATGATAGGGAAGGTCGTGAAGAAACAGTCAGAGTAGAACCTGTGCCAGTACCTGAAGAAAGGAGTGCTACGCCTGAAAGCACGCCTCAACCACCTCTGGAAGAGCCCAAATCTTCCCTTGCTGTGAAGCAAGAACTAAAGGAGGAAAAATGGGAAAATCAATAC
>Het49
ATGAATTCGTACAAAGACGCGAACAGAAGGGTGTTGGCGATACAGGCGAAGAAGAAAAGGCACAAACCCGGGAAGAGGAACAAAAAGACCGAGGACAACAGATGCACGACGCCTAAGGAGAAGAATTTCTATAGCAAGACGGACCCGAGCCCTTCTTCGTCGAACGAGACCGCGGAGGACGATTACACGCCTTACACGTCCGACGAGGAGGAACAGGAGAGCACCAAGGATTACTGCAAAGGAGGCTATCATCCTGTGAAAATCGGCGATCTTTTCCTTAGCAGGTACCACGTGACGAGGAAGCTCGGTTGGGGCCACTTTTCCACCGTGTGGCTCTGTTGGGACCTTGTCGACAAGAGGTTCGTCGCCTTGAAAGTAGTGAAGAGCGCTTCGCACTTCACAGAGACCGCCCTAGACGAGATCCAACTGCTTAAAGTCGTGAGGGACAGCGACACCAACGACGCCAAAAGGGACAAGGTCGTCCAACTTTTGAATGACTTTAAAATTAGTGGAGTCAACGGGACTCATGTTTGCATGGTATTCGAAGTACTCGGTCACAATCTCTTGAAACTGATAATAAAAAGTAATTATAGTGGTATACCGATTAGGAATGTCAAGTGTATTATAAGGCAGGTGTTGGAAGGTCTCGATTACCTCCACACGAAATGCAAGATTATACACACGGATATAAAACCGGAGAATGTGCTTTTGTGCGTGAGTGAGTCGTACATAAGAAAGCTGGCTTGCGAGGCGACCGAGTTGCATTCGACGGGTTCGAAACTGCCGATCTCGCTGAGGAGCACGGCGCCGAAGGAGTTCCAGGAGATCCCTCCCAACTCGAAGATGTCTAAGAACAAGAAGAAGAAGCTGAAAAGGAAGGCGAAGAGGCATTCTGAATTGCTGAAGAAGCAGATGCAGCAGATGGAAGAGCTGGAGGAGCAGAAGAAACTCGAAAACCAGAGCGAGACAAGGCAGGAGACGATGAATCAAGACGTCCCGGAGAACGCAGACGAGGCGAATGAAAACAACCAAAAAATGATGCTTGATCTCCTGTACAAAGGCGATACAGGAGAGCAGGAGATAATGGAAGATAATGAAGTCGAGCCTGGCAGCGGAGGTGATGAAGACAGGCTTAGCGGAGAAGACACCACCCAGTCTTCACCTCAATCGTCAGAGAAGAAATACTTAGGCACCGACGACACCGATCCGTCACGTTTTGAATGCGAAATGGACGTCAAGATCGCCGATCTTGGAAACGCGTGCTGGGTCGACAAGCATTTCACGGAGGACATTCAGACGAGGCAATACCGCTCTTTGGAAGTGCTCATCGGAGCCGGTTACAACACGTCTGCCGATATATGGAGCACAGCGTGCATGGCTTTCGAACTCGCCACCGGTGATTACCTCTTCGAACCGCATTCAGGCGAGGGATATTCAAGGGACGAAGACCATCTCGCTCACATAATCGAACTACTCGGAGAGATTCCAAAGAGGATTATAAATTCCGGCAAACAGTCGAGACAATATTTCAACAAGAAAGGCGAACTGCGACACATACCGTGGCTCAAACCGTGGAACCTGTACGACGTATTAACTGACAAGTACAACTGGTCGGACGAAAGCGCATCGAGCTTCGCCGCCTTCCTCCGACCCATGCTCGACTTCGACCCCAACAAAAGAGCCACGGCTGCCGAATGTCTTCAGCACCCTTGGCTAAAGTAC
>Het50
GCGGTGTTTGAAGGTGCAGAAATTCAAACAACTCTTAATGGCAACAACATAATCGAGACAGCTTTACTTAATAATTCGGCAACAACAAGTCTACATAGGGAAAGGAGTGGAAGAACATTTTACACACGCATGCCATCTGTTGGAAAGACACCAGATGTTCGCATCGGTAAATCTGTTTCAGAGACGAAAATAAACACTTTATTCGATAATTATAAAGATAGTTTAGACGATATCATATTCGCCGAAGGTATTGAAAAGCTCTGCGCAGATTTGGGTCTATCCCCCGATGAATTTAAAGTTTTGATATTTGCTTGGAAATTGGATGCCGCTCAGATGTGCAGATTTACGAGAGAAGAGTTTGTTGCAGGTTGTAGATCAATGTGTGTTGATAGTATAAGAGGAATTCAGATGAAGTTGCCTGAAATCGTTAGTCAAGTATCATCGAATCCAGATGTTTTCAAAGACCTTTACAGATTCACATTTAGATTTGGCTTAGATTCTTCAATCGGTCAGAGGATCCTCCCGACTGATATGGCTATTGTCCTTTGGAAATTAGTGTTTTCAGTGAGAGAGCCTCCTATACTCTCTCGTTGGCTAAATTTCCTCAGTTCTCATCAACACATTCGAGGGATACCAAGGGACACGTGGAATATGTTCCTCAATTTTTCTGAAGCTGTTGGTGATGATCTATCGACTTACGATGATACAGAAGCTTGGCCGAGTATCTTTGATGATTTTGTCGAATTTGAAAATGATCAAGCTAACCAAAATATAACAAGCAAAGAAAAAGACAATGATGTAATCCAC
>Het51
ATGAGCGGTAGCGGTATGCTGTATGGGGGAGATGAGATCGGGGCGTTGGTTTTCGACGTGGGCCACCATTCTTTCCGAGTCGGCTACGCGCAGGAGGACGCTCCGAAGGCGGAAATACCGGCTGCGGTCGGGGTCATCGAAGACGGCAACCAGAACCAGACCTTAAAGACGGAGGCCATGGACACTGACAGGAAGCCGGATTCGTCCAATATATCTTCGACCACTTCGAACAAATACTTCATAGACACGACTATATTGAACGTGGCGAGGAAGGGTATGGAAGTGCACAGCTACATGAAAGACGGTATGATCGAAGATTGGGACCTGTTCGAAAAAGTGCTCGACTACACGTACGCAAAGTGCATCCAGTCCGACTCTGAATTCCACCCAGTCCTCATGTCCGAAGCTCCTTGGAACGTACGTCAGAAAAGGGAGAAGCTGACGGAGCTCATGTTCGAGAAATACAACGTCCCGGCTTTCTTTCTTGTCAAAAACGCCGTCTTGGCCGCTTTTGCCAACGGCAGGGCCACCGGCTTGGTCGTCGACAGCGGTGCGACTCACACTTCAGCGGTGCCTGTTCAAGACGGCTTCGTCCTTAGCCAGGCCATCGTCAAAAGCCCATTGGGAGGAGACTACATCACAATGCAGTGCAAACAGCTCTTGCAG
>Het52
ATGACGGTGATCGGTGTCATACTGCTGGCCGTCGGGCTGTGCGCCGCTTCCGAGGTCCCGGGGCAGATGCAGTCGAGGGCCGTAGAAACTCGGGTCCAATACGAGATCAAGGAAGGACTGCCTAAAGGGAGCAAAGTGGCCACAATCCCGACGAAAGCCGGCTTCACGTACAGGTTCAACGAATCGCCTGCGGAATTCACGATGAACGGTACGACGGGCGAGATAAGGACGACGACCGTCCTGGACCGGGAAGCCCTGCCGACGGACCGTTTCGACTTGGTCGTCCTGTCCTCCCAGCCGACTTACCCGATCGAAGTGCGTATCTTGGTGTTGGACGTGAACGACAATTCGCCGGAATTCCCTGAGCCGAGCATCGCCGTCTCGTTTTCGGAGAGCTCGGTCGCGGGGACGAGGGTCCTCCTGGACTCGGCGGAGGACAGGGATTCCGGTGTGAACGGGGTGTCGGACGATTACAGGATAGTCGCCGGTAACGCGAAGGACAAATTCCGCTTAGAAGTGACGGCGAATCCGAGCGGCGAGACTTCGTACCTCCACCTGCAGACGACCGGCGATTTGGACAGAGAGGAACGTTCCTCGTACCAGCTGAACATTTCCGCGAGGGACGGAGGCTCTCCGCCCCGTTTCGGTTATCTCCTAGTCAATGTTACGATTTTAGACGTCAACGACAATCCGCCGATATTCGACCACAGCGATTACAACGTATCGTTGAATGAGAGCGTGCCGGCCGGTACTCGCGTGTTGCAAGTGATGGCGACGGACAACGACGTCGGCGACAATTCTAAAATAACTTATTACCTCTCAGAAAGTGAAAGGAAGTTTACAGTGGATCCGGAAACGGGTGTGATATCGACAGCGGAACTTTTAGACTGTCCCCATCAAAAGTGTATTCAGAGCGGGGAAACTGTGGGCTCGTGTCCCAAGTCGTGTGTGTTTACGGTCTACGCCAGAGATCACGGTTCGCCCAGGCAGGATGGAAGGACTTATGTCACTGTTAACTTAGTCGACGCTAACGATCATGACCCTACGATTAGGTTTAAGTACTTTTTTCCGGCTAATGTCGATTACGCTACTGTGGACGAGAACGCCGCAAATGGTTCCGTCGTGGCCGCTGTATCCGTACAAGACCTGGACGAAGGATTAAACGGGGAAACCCACGTCGAAATAAAATCGGGAAACGAGCTCAACCATTTCAGCCTGGAGTACAGTGAAACTTTTCATATCGTGAGAGTAAACGGAGTGCTGGACAGAGAGCATATAAACAAGTACAATTTAACGATAGTCGCTACAGATAAAGGGTCTCCTCCCAGAACAGACAGAGCGTTTTTAATAATAAAAGTGAACGACGTGAACGATCACGAACCCGTTTTTGAAAAAACCGAATATTCTGCGATATTGAGCGAGTTGGCCCCGCCCGGTAGTTACGTCGCTGGAATAACGGCCACCGATGAAGATTCAGGCGTGAACGCCCAGATCTATTACGCTTTTGTCTCAGGAAATGACAATCAATGGTTCGAAATCGACACAAACTCTGGTCTCATCACGACGAAATCCCCCCTGGACAGGGAAGTTCAGGGAACCGTAGAGTTGAAAATTTCCGCAAGAGACGGCGGCCCGAATCCAAAATGGGCCTACACGCATTTAAAAGTAATTATTTTAGACGAAAACGACGAAAAACCTTCTTTCAACCAAGAAGTGATAAACGTGAATTTATTGGAAAGCAAACCTGCTCAAACCCTAGTCGCTATGCTGACTGCCGAAGATCACGATCAAGGGACGAACGGCACTGTCACATATTCTTTACACTCCGACGTCCAGCAGCGTTACCCTGGAATGTTCACCCTCAACTCTTTGACAGGAAAACTCACGACTAACACCAAATTAGACAGAGAAAGAGAATCACGGTATGAAATTAGGGTCATAGCCAAAGATCAAGGTACACCACCTCAATCTTCGACTGCGACAGTTTTGATCAAAGTCGACGACGTCAATGACAACAGCCCGGAATTTTATCCCCAACAATATTTTGTACTCGTGAACGAAAATCACCCGATCGGAACTTCTCTACTTCGAGTTACGGCTAAAGATCGCGACGAAGGAGAGAACGCAGTAATAAGGTTCAACGTCGAAGAAGGAAGTTCAGGAATGTTTCAAATCGACGAAAACACCGGAGTTATATCTTTAAAACAGTTTTTAGGAAAATCGCAACAGGCTTTGTTCAAACTGAGGGTGTCCGCTAAGGACAAAGGCGGCAGGAAGGCCGTAGAAGACGCTATTGTGGAAATTATAAAGGAAAGCCAAGCGGAAGAATTGGAATTCGATTCATACGGAGCGTTCGCATTCAGCATAATGGAAGATCACGAGAAAAAAGAGCCGATTATCGGCAGAAACGTAGGAAAAGTTCAGGTCAGCCACCCGCAGAAAAATCACATAAGATATTCCATCGTGTACGGTGATGAGTTAAAAACGTTCAAAATCGACGAAAGAACGGGCGTTATAACAACTGCGAATAGGATCGACAGAGAGCTGACTCCTTTGTACAGCTTGACGGTAGCAGCACGTTCCGGTCTATCTTATGGAAAATGTACGGTGAACATTACAATTTTGGACGAAAACGACAACTCACCAGTTTTTTCGAGGGACAACGACAAAATCACCCTCGCCGAAAACGCTGCCGTCGGCCAGGAGGTTTATCTCGCAGTGGCTCGTGACGGCGATTCAGGAGCAAACAGCAGAATCACATTTAATCTAAGCTCAAATTCCGATAATCATTTCAGAATAGTGGAAAATACGGGAGTTGTTTATTTAAATAGACCGATCCGAGGCGAGCCGGGGACTCAATTATCCGTTGAAATCACCGCCACGGATTCGGGATCTCCTCCTTTGTCCTCTCGACATCTAGTCATCATAACAATCGAAGACGTCAACGATCATACTCCTGTATTCGATCACACGTCGTACGAAACGTCCCTTCTCGAATCCACGTCGGTAAACGAAAGGTTTTTCGCCCTAGCGGCTACCGATGCCGATTTGGGATCCAACGGGTTAGTCTCTTACAAAATCATCGAAGGTAACAACGAAGGCAAATTTGGAGTTTTCCCCGATGGGTATGTTTATGTGAAAAGCCCGTTGGATCGTGAAGATCGAGATTACTATTCTCTCACCGTGAGGGCGAGTGATCACGGTACACCGCCTAGAAGTTCAACTGTGCCGGTCGTAATTCACGTGATCGACGAGAACGACAACAAACCCGAGTTCACCAATTCCACTTTCAAATTTCAAATCAGGGAAAACGAACCGGCGGATTCTTTCGTCGGAAAATTGACGGCCGTGGATAACGACATCGGAAGAAACGCGGAACTGACGTTTTCTTTTACAAAATCCGACTTCGCGATCGACCCGAAAAACGGTTTTATCAAAACTCTCCATGTGTTCGACAGGGAAGAACTGATTGAAAGGACTGGTCAAGACTTTATAAGTTTGGAAGCTACTGTGACCGATAACGGCATCACCAGATTAAAAGACAAGGCCACTGTTAATGTTTACATAATCGACGTGAACGATAACGCGCCTGAATTCCTGCGAACGCCTTATAAAGTTCAAATTTCAGAAGGGTCAAATATCGGAACACAGGTGATACGGGTTTTTACAGACGACGCAGACGATGGCCTGAACGGAGACGTTTTTTATACGTTGTCCGAAGGAAACGAAGAAGGAAAATTTACAATCGACGAAGCTACGGGGCAAATTTCAATAGCAAAATTACTAGACAGGGAGACTAAATCGAGATATTCGTTGACAGTCGTAGCTCACGACGCGGCGATATCGTCCAGGCTCAGTTCGACGGCTACTATCGTCGTCGACGTCCTAGACGAAAACGACAACGCGCCAGAATTCACACAGACCGACTACAAGATCAGCGTTCTCGAAAATACACCGGTGAACACGGAATTGATTCAATTTCGTGCGACAGACGCCGATTTGGGCATGAACAGCGAAGTGTTATTTTCAATAGGGACGGGAAACCGGCGAGATACGTTCCATGTCGATCCCACTACCGGTTCTCTTTACCTCCATAAACAACTCGACTACGAAGAACTTAATTCTTACATACTAAATATAACAGCTTCCGACGGAGGTAATCCCCGGCTGTCGACTACTCTGTTATTTACGGTGAACGTTGAAGACTGTAATGATAACCCTCCGTTCTTCACAAACACCGCCATCGTCAGACAGATTAAGGAAAGAATCGCGGAAAACACGCCGATTGTGACCGTCACGGCGGAAGACCCCGATTCGGGCACTAACGGCGAAATCACATATTCTATTCTGAAGCAGGAGCCGGACGACCCGAACCACCCGGGCAAACTGCATTTCCAGATCGACAAGAGGACAGGCGTGATCAGGACGAGGTTGCCGATCGACCGGGAAATAGTGGACACTTTCAGGCTGACTGTCGTCGCCACGGACCAAGCACAGCCGGAGACGGCTCGACTCTCAGCGGAAAAGCTTGTCACGGTCATCGTCGAAGACGTAAACGACAACGCCCCGAATTTTGTCTCTATGACATCGGCCGTCTTGACACCTCCCAGGAGGCAGGGCCAGTTCATCATGAACGTGCAGGCTACAGATCTAGATTCAAGCACGAACGGCCTGGTCACTTACGACCTCATCACCGGAAACACCGATCTATTCCAACTGAACCGCAACACCGGGGCAGTCACTCTCCGTAGGGACATCTCTGACCCTGATTCCAGGTACAAAATCGCGGTCAAAGCGACAGACGAAGCGGTCCAATCGGATAGAAAATCCACCGATACTTACATAACTATCATCTGCGCCGGGGGCGGAGGACCGTCCTTCGAAAAAGACTCCCTTCGAGGTAGTGTGTACGAAAACGAAGGGCCGGGATCGAACATAGTGACAGTACGCGCGTTGGCCTCCGGTTCCGACGAGGTCGAGTACTACGTGACGAACGTGACCGGGTCCGGGGGAAGGCAAAGCGAGAGGCTGTTCGACATCGACGCCAAATCCGGTGTCTTATCGACGGCGGTGCCACTTGATAGAGAAGCTGGACAAGAATTTTATACCGTCACCGTTTATGCGATAATAGTCAACTCTGCCTCGCCCAGGGCTTCTTCAACACAG
>Het53
GAGCAGTATTTGTTTAACGTATTCGAAGTCATCGTCTCGACGTTAGAAACGAAGTTACAACGGATAGAGAATCTAGATCGAGCGGTAGAACATTTAATGCGGAGAGTGGAGGCGTTAGATTCTCGGATAAATGATAATATTGATAAGACCGAGTCGATAATCAACAATCTCAGGTCGTTAGACTCGAAATTAGTCAAACCCCTGTCGCCTTTGGCAGACAACAAACTCGATATGCGGTTAGTTTCTTTAGATCAAAAGGTATCGGATATCGATCTAAAATTAAACGGATTGAAAAATCAACTCGACACCAATTTCCTTCCCGCTGATGACATCAACGCGGAAGCTAGCGAAAAGAAACCGGTCAGCCTCACAGCCCTGGATGTGACCAAAGTTCTCAACGGAGAACTCGAGACGCTCAGGAGCAACACGGCCAACCTCGACAGAAAGCTTCAGTTTCACATTAACGTCGTTTCAGAGAGTTTAGGCAAAATGCTCACGATGATGACGGACGTCCACGACGCTATCGTCGAGCCTATCGCCGTTCAGTCCGCCCACCCTCAACCGTTCAGGAACAGGACGTCCACTCCGGGCCCGAACTCGGCCAAAAACTCGAAATTAGACAGACTGGTGAGGCAGATGCATCCGATGTTGAGCGTATCCAACAAAATGGACGAGGTTTGGAACGTGGTCGTCGGCACTAAGAGTTCCGTCGATGATTTAGTGCCGAAATCGGACGAGCTTCTGACGCAGACTCAGAGGCAAGAGCGCGCTATCAACGACATCCACGCCGACCTCAGAACCAACACGAACAAAATCATCGCCAACCTCGATATGGTAGAGAAAAGACTGAAGAAACAAGAAGAGGACGTAGTCACCCTCGCACAGAGACCCGTCCCGGCCGAACTCCTTCTCGACCCCACGATCGACAGGCTCGTCGAATACGACCAGAACAGATATAGCGTAGAACAAGACGAGGTTACCGAACAAGGCCCGTCTGTAGTCACGTTTACGACTCCTACACCAGTGACCAGCAGCTCGCCGGCTACGACCTCCACCCAGACGATCACCAACCAAGGGTCATCTTCCTTCGTCTCCAAGCAAGCAAAAATCTCCACGAGAAACAGGGGAGTCATCTTTCCCAGTGTCAAGAACAAACCGTCCCCGGCAAACACAACCTTTACGACCGATCAAGTCGCACCGACATTCAAAGATGTCAAG
>Het54
ATGCAGGTGGAAATAGTTTCAGCGACGAACAACAAAACGATCTGCGTCGTAGACGGTCTGACGGCGTCGTCGACCGTCGCAGACGTGAAAAAAGGGGTATCTCGGGAAAAGAAGGACCTGTACCCGGAGAGACAGGCACTCCGGGCGGAGCCGAAAGGTAAGTCGCTCAACGACGACGAGACCCTGGCCGACCTCGGTATGAAAAACGGCGGCCGGCTCTTTTTGAAAGATCTGGGCCCGCAGATCGGCTGGTCGACCGTCTTCCTCGCCGAATACGCCGGCCCGCTTGTCATCTACCTCTACATCTATCAGAGGCCTTGGCTCTTCTACGGCACCGGGGGCTCTTCGGCGCCGATCAGCACGACGGCCCATATCGCAGCCGCCTGTTACACATTCCACTACGCAAAACGGCTCTTCGAGACGGTCTTCGTCCACAGGTTTTCCCACGCGACGATGCCCTTGAGCAACCTGTTCAAAAACTGTTCTTACTACTGGCTCTTCACTGCGTACGTCGCGTATCACGTCAACCACCCGCTGTACACTTCTCCAGGATCGGGCCAGGTGTTCGCGGGCCTCGTCGGCTTCCTGCTCAGCGAAGTGGGCAACCTGAGCATCCACGTCGCCCTCCGGGACCTCAGGCCTCCGGGCACCAAGGAGAGGAAGATACCAGTCGCGACGGGCAACCTGTTCACCTTACTCTTCAACTTCGTCTCCTGCCCGAACTACACGTACGAATTCTTCTCCTGGCTCTCCTTCACCGTGATGACCCAGTGCCTGCCGGCCGGCCTCTTCGCCCTCGCCGGCCTCTACCAGATGTCCGTCTGGGCCATCGCCAAGCACAAGAACTACCAAAAGGAGTTCGCGAACTACCCGAAACAGCGAAAGGCGATCCTGCCTTTCCTCCTT
>Het55
ATGACTCCGTTGTTCTATACTCTCTATAGTTTGTCTATATTCATCTTGATATTCTGGGGTGGGAAATGGGTAATACACATATTAGCAATCATCTACGCGAAATATAGATTACACCGCAAAACCCAACTGTTACCAAATGAAAAAGGATATCCCGGCGTCACTATTTTAAAACCCCTTATGGGCGTCGATCCAAATTTATTTAATAATTTAGAAACATTTTTTACAATGAATTATCCGCTTTATGAGATTCATTTTTGTATTGAAGAGGAATCCGATCCGGCGTTAATGGTTGCAAAACGATTGCAAGATAAATATCCTAACGTTGTTTGTAGGATATTCACAGGAGGTTCAAATGTCGGTGTGAACCCTAAAATAAATAATATGCATCAAGGCTATGTCAATAGCAACCATCCTTTAATATTAATATCTGACAGCGGTATTAGGATGAAGGAAGATACTCTGTTAGATATGGTAAATCATCTGACAGATAAAGTCGGTTTAGTTCACCAAATGCCTTTTACTAGTGATCGTGGCGGTTTTGCCGGTACTTTAGAAAAAGTGTACTTCGGTACGGCTCAGGCAAGGATCTACCTGGCTGCCGATTTATTGAATATCAATTGCCACACGGGCATGTCGGCTTTGATTAGGAAAAACCTCATAGACGAAGTCGGAGGGATAGAGGCTTTTAGTTGCTACTTGGCCGAAGACTTTTTCCTCGCAAAATCGTTGACAGATAGGGGGTGGAAAATAACCGTGAGCAGTCAGCCCGCATGGCAAAACTCGGGCATTTGCGAAGTACAGTTTTTTCAAGCGAGATTGCGTCGATGGGTCAAGCTACGTGTGGCCATGCTTCCTTTGACATTGCTATTCGAACCGCTATCTGAATGTCTCGTGTTAGGTGCGTGCACTGCCGGTGCGGTCTACTTCTTATTCAATTGGGACCCAATTTTATTCTATTTAGTTCATGTACTAGTTTGGTTCTTCTGTGACTGGATACTACTTTCAATAGTACAAAACGGAACTTTACCATTCAACAAATTTGATTTTGTGATAGGGTGGATTTTCAGAGAAGCCTGTAGTCCGTATTTATTTCTGAAAGCCCTCTTAAACCCAAAAATTAAATGGCGAACAAGAACGTACAAACTTAAATGGGGCGGTGTAGCCGAAGAGTGTAAAGTG
>Het56
ATTGATTTTGGTTTCGAAGACAGAGGAGATTGGGGCCATCACCCAAAAGGCGTGTGGAAGAAGAAACTGGTCTGGAAAGAGGACTGGAAGCAGGTTTGGAAAACTGTCGAAAAAGAGGTCTGGAAGACTGTCTGGAAGAAAGTACAAGTACCTGTGTGGAAAGAACACCAAGTCCCCATCTGGAAAGAAGTCAAGGTGCCCGACTGGAAAAAGATATCCGTACCGGTTTGGAAAGAGATTAAAGTCCCAGCCTGGAAAGAGGTAAAAGTCCCAGACTGGAAAGAAATCCAAGTCCCGGATTGGAAGGAAATCCAGGTCCCGGATTGGAAAGAAATCCAAGTCCCAGACTGGAAAGAAATACAAGTACCTGATTGGAAAGAAATCCAAGTCCCGGATTGGAAAGAAATCCAGGTGCCCGATTGGCAAGAAATTCAAGTCCCAGACTGGAAAGAAATACAAGTACCTGACTGGAAAGAAATTCAAGTTCCCGATTGGAAAGAAGTCCAAGTGCCAGACTGGAAAAAAATTCAAGTGCCCGTCTGGAAAGAAATCAAGGTGCCGGCTTGGAAAGAAATCCAAGTACCAGATTGGAAACAGATTTGGAAGCCTGAGTGGGTAAAGGAATGGGTCCCTGGAGAGAAGAAATTAGGTAAAGACGAGCACGGTTGGGAGTACACGTCGCATGGGCTTTGGAAGAAAAAGCTCATCTGGAAACCAGAATGGAAGCAGATCTGGAGGACGGAAAAAAAGCAAATCTGGGTGCCCGAGAAGAAATTAGAATGGAAAACCGAATGGAAACAAATCTGGAGGACTGAGAAAAAACAAATCTGGAGAACAGAAAAGAAACAGATCTGGAGAACAGAAAAGAAACAGATCTGGCGAACGGAAAAGAAGCAGATCTGGAGGACCGAGAAGAAACAAATCTGGAGGACAGAAAAGAAGCAAATCTGGAGGACGGAAAAGAAACAAATCTGGAGGACCGAGAAGAAACAGATCTGGAGAACCGAAAAGAAACAAATCTGGAGGACGGAAAAAGTCCAAATCTGGAGGACTGAAAAGGTACAAATCTGGGTTCCGCAGAAAAAGCTCGAATGGAAAGACAAGTGGGTACAAATCTGGAGGACGGAAAAGAAGAAGGAATGGGCGACCGAAAAGAAGCTCGTATGGAAGGAAGAATGGAAACAGGCTAAAGTTCCCGCCTGGAAGCACGTTTCTGTACCCGAATGGAAGAAAGTCTGGAAGCCAGTCTGGGAAAAGGTCTGGGTTCCCATCCATGAAGAACACCACGGCTGGGAC
>Het57
ATGGGCAAGACATCAAAAGACAAAAGAGACGTGTATTATAGACTGGCGAAAGAGGAAGGATGGAGGGCAAGGTCTGCTTACAAGTTACTTCAGATAGACGAGAATTACAACATATTTAAAGGAGTAACAAAAGCTGTGGACTTGTGTGCCGCTCCAGGGAGCTGGAGTCAGGTTTTGGCCAAAAAGCTCTGTGTTCCAGGCGTGGAGAGCAAGATAGTCGCCGTGGATCTTCAGGCGATGTCACCGTTACCAGGAGTTATTCAGATCCAGGGAGACATCACCAAGAAAACCACAGCCGAAGAAATTATAAAACACTTCCACGGAGAGTTCGCGGATCTTGTGGTCTGCGACGGTGCACCTGATGTTACCGGCCTACACGACATTGACGAATACATACAGTCACAACTACTCCTCGCTGCTCTCAACATAACAACGCATATTCTAAAGCCTGATGGTACCTTCGTCGCTAAGATTTTCAGGGGTAAAGAAGTTTCCCTTCTTTATTCGCAGTTGAGAATTTTTTTTAAAAGGGTCACCATGGTGAAACCGAAGAGCTCTAGGAACTCTAGTATTGAAGCGTTCGCTCTCTGTGAAGGATACAACCCCCCAAAAGGCTACGTCCCTAATATGGTCAACCCAATATTGGAAAACACATCTGTTAACATGATGAAGGCCAACGAAGTTAATTCTTTTATCGTGCCATTCTTGGCATGCGGAGATTTGAGCAGTTTTGACTCAGATACAGCATACCCTTTGTCCCTTCCGCAGAAGTACAAACAAAGGGATCCGGTGCAGAGGCCTATATTACCTCCTTACATGGAATCTCTCAATATTATATCTAAACCTGGCGATGTTTTTGTGCAAAGAAGTGAACATGTT
>Het58
ATGCCAGCGATACCTCGCCCTGGGAGTCTCAAAGATCCGGAGATTGCCGAATTATTCGGCAAAGAAGACCCGGACAAGATTTTTGAAGACCTCAGAGAAATCGGCCATGGGAGCTTTGGCGCCGTCTACTATGCGAGGGACAGCGTCAACAAAGAGATCGTTGCCATCAAGAAGATGTCATACATGGGAAAACAGAGCATTGAAAAGTGGCAGGATATCCTTAAAGAAATCCGTTTCCTTCGTCAGTTGAACCATCCGAACACGGTCGAATACAAAGGTTGCTATTTGAGGGACAACACGGCTTGGCTGGTCATGGAATACTGCCTCGGGTCCGCCTCGGACATAATTGAAGTACATAAAAGTCCTTTGAAAGAAAATGAAATATCTGCTATATGCGAAGGCGTCCTGAGGGGGCTTCACTATTTACACTCTTTAGGCAGAATTCATAGAGATATTAAGGCTGGAAATATATTGTTGACTGAAAACGGTACTGTCAAACTTGCTGATTTTGGTTCTGCTAGTATTAAATGCCCTGCCAACAGCTTTGTCGGAACACCCTATTGGATGGCCCCAGAAGTCATTCTCGCCATGGACGAAGGACAGTACGATGGGAAAGTTGATGTTTGGTCGTTAGGAATAACTTGTATCGAGCTAGCAGAGAGAAAGCCGCCTTATTTTAATATGAATGCTATGAGTGCTCTGTATCACATAGCTCAAAACGACACGCCTTCTTTGAACTCTTCAGATTGGAGCGATGTGTTCAAACATTTTGTAGAATCCTGTCTGCAGAAAAGTCCATCCGATCGTCCTTCCGCTAACAAGTTGCTATCGCATCAGTTGGTCATTAGAGCCAGATCGCCTCATGTTCTGATAGATTTAATCCAGAGAACAAAAGCAGCAGTTCGTGAGCTCGATAACCAAAATTACAAAAAGATGAAAATATTGATGATAGATTCTTGTGAAACAGAAAGCACTATTGGCGATGCTGATGATACTCCTGATGAGCAAGTGGGAGGGGATAGCAGCAAGAGTAACAGCATAACATCAGAACATTCGATTCATTCAATTGGTGTCAGTGCATCATCACAAAGTAGCTCAACGAATAGTTTACCTCCGGTCACAGATATGAATCATGATAATTGCTATACCCAATCGATCAGAGTCAGACAGAAAGCGAGTAGTTCTTCTGCACTTTTAGAACACGGTGCTAACAACTTTGCCACTATAAAAACAACAACTATAGTAACTAAACAGCAGAAAGAGCATATGCAAGAAGAAATGCATGAACAGATGTCCGGTTATAAGAGAATGCGAAGGGAACATCAGGCGGCTTTAATCAAATTGGAAGAAAAATGCAAGGTTGAAATGGAAAGTCACAAACAAGTCTTAGACAAAGAATATGAAGCTTTACTACAAAAGTTCAGCAAGGAGTTGGAAGAACTCCAGATCAGGCATCAGCAAGAATTGGATAGGAAACTAAAACAGAATTCTTCTGCTGACAAGAAATTGCAGAAGGAAATCAGCAGTCGCCAAGAGCAGGATCGCAAAGCGTTTGATTGCCAAAAGAAAAAAGAATACAAGGCTAATAAGGAAAGATGGAAACATGAATTGAGTTTAGACGAATCGACTCCAAAACGCCAGAGGGACGCTGCTTTGCAGAGCCAGAAAGATAATCTAAAGCAATTGGAAGCACAAGAAGAGCAGAGATTGGTACAAGGACAAAAGGAATATTTGGAAATAGAAATGAGAAAATTCAGACGAAGAAAAATGTTGAGTTATCAGACTTTGGAACAGGAACTTTTAAGGGAGGAATTAAATAAACGCCAGACTCAATTAGAACAAGCACATTCAATGCTGCTTCGACATCATGAGAAAACTAAAGACCTCGAATACAGACAACAGAAAGCAGTTCATGTGTTACGAGAAGAACAAGTTCAGCGGCAACACCAGACCGAACTTCAAAACCAAAATGCTTATTTGAATAGGTGTAAACGTGATTTGAAAAAGAAACACGCCCTCGAGATAAAACAGCAGCCAAAGAGTTTAAAACAAAAAGAAATGCAAATAAGAAAACAGTTTAGGGATACATGTAAAATCCAAACTCGCCAATACAAAGCGCTAAAGGCTGAGCTTTCAATCACTAGGCCTAAAGAAGAGCATAAACTTTTAATTAAAAAGTTGAAAGATGAACAGAGGAGAAAATTGGCCCTATTAGCTGACCAATATGAGCAAAGCATAGCGGAAATGTTGCAAAAACAGTCAATTAGATTAGATGAATCGCAGGAATTGGAAGGACATCATTTACAGGAGAAATTACATTATGAGCTTGAAATATTGATGGCTTACCAGAGCAAAAACAAAATGCAGACAGAAGCACAGAGAGACAGAGAGAGAAAGGAGTTGGAAGACAGGGTCACTGTGAGAAGAGACCTTTTGGAACAAAAGATGAAGTTAGAGACTGAACAATTTGCTCACGAAAGGTCTGAAAGGATTAGGCTATTGCGAGAAAAGCAACACCGAGAGTTAGAACAATTTGATGACGAATCAGCAAGAATGGGTCTTTCGACATTGGCTATTTCTGATTCCAATTCAGAATGCTATCCAGATGACGATAGCCTCTCTGGAAGCATGCAAAGCCTAACAAGGCAA
>Het59
ATGATTACTGAACGAAGATTTATAAACAAAAAATCATGCTTGAAGCGATTTTTAAAAATTAATGTAATAAAAATGACAGAGTGTGTGTTAAGAAGGATTTCGTTTTTGGTGAAGGACGTCTGTAAAGTTCGTTGTTATGCTTCTTTCATACCTTTGCCCGAACCGGTCTCGAGCAAGAAGAAGAAGTGCCGCATGTACTCCTTCGGACTGGCTGAACTGGGTGCTCTAGGAATTGAGAATTCGGACAACAAATTAATGAAAAAGTATGTCGCAAAACCGGTGAGAATCTCTTTTGCCGAGAAGAACGTGGTGACGAGGGTCGCCTGCGGGCACGGATTTACTGCTATCGGGGTAGATTCCGATGACAGGATTAAGCTTTACGGGACGGGATTAGCTACCGAAGGGCAGATAGGAGAAAGATCGGACAAAATTGTCGATCGCCCGGTCCCGATAGACCTGGGTCTCAGAGACGAGACGACCAGGATAATCTCATTGTCAGCAGGCAGGGCCCACGTGGCAGTAGTCACTGATAAAGAGGGTGTGTTCCTGTTGGGCAACAACTCGTACGGGCAATGCGGCCAAGAGCCTGAATTCGACAGTAATGGTGTCTGCGTCACCTTGAACCACATTAAAAATCTTGACGGGATGAACGTCGATGCTGTTTGCTGCGGGCAAGACCACACGATCTTTCTCGCCCAGGGCAATGTTTACGCCTGCGGGTGGGGCGCCGATGGTCAGATGGGTCAATGCAGTACGAAAAACCTATCCACTCCAAAGATCATATCTGGCGATCTCTGTTTTGAGAAGGTGTTGAAAGTCACAGGCTGCGCCGACACCGTGTTGGCTCTGACAGAGAAAGGCGAAATCTTTGGTTGGGGGAGCAGCGAATGTGCACAGCTTTCCAACGAACATGACATTCAGCAGATCAATTTGCCAAAAATGCTCGAGTGTGTTCAGTCCATGTGTGGTAAAATAATCGATGTCGCTGCTGGAGGCTCTTTTTGCATCGTACTCAATGAACATCATGAAGTTTTCGTCTGGGGTTATGGTATTCTAGGAGGTGGGCCCAAATTGGAGAAAACCTCGAAGCCTTTTAAAATCCCAGTTACTCTCTTTGGAAATAATGAGTTTGACCGTCTTGCCAAGCCGATGTCGGTTCATTGCGGTTTGAGCCATTTCGCAGTAATAAACAGTAACAGACATGTCTTTACTTGGGGCAAGAATAGACACGGGTGTCTTGGCATCGGTCAAACAAGAGATCAGTATTTCCCGTACAAAGTAGCCTTGAGTGGTCTAGCAAAACAAATTTCTTGCGGCTTCGATCATACAGTTATCCTTGCTGACCCCATCATA
>Het60
ATGAGCCGGGAGGTGAAATGGACATGTGAATATTGCACCTATGAGAATTTTCCAAACGCGTCCAAGTGCACCATGTGTCAGGGTCCAAAACCTTTGCTCTCAAAAAACATATATCGGCTTAGAGCCGACGAAGATTCCGGCTTTGTAAAACCCGAAACTTCGTCTTCAGTGCCTCGTAGTGTTAATGCAGATTTTTTACATGAACAGTTAAAACCCCTGAGGATAAGTGATTGCAGTGAAAATACCGCAAGTGCAACTTCTCGTGTTAGTACTGCCGTTAAATGGTCGTGTAAAATATGTACTTACGAAAACTGGCCAAAATCTAGGAAATGTATTATGTGCGGAACATCGGCATCGGCATCCAACACCTCCCCTACCTCCGGACAACTGCCACTGCAAAACCAGGCGTCTCCGAACAACACTTCAGTGAGACTCACTTCACCATCTCCTGAAAAAGATGCTACCATTAATGAGGATAATACCATGAAA
>Het61
GGCCCAACACCACAGAGAATGCCACATTATGTAAATGCAGCACAAGTAAATCTGGCAGCTGCTGGAAATCAACAGGTAATTTTGCAGCAACATCAGGTCGAACAAAATGATCCCGCTCATGATATTTTCGGTGTCGCTAATGGTGCACAAGGTCAACAACAGGGTTTAGTAGTGAACTCAAAAACCAAAACAGCACTAGCTAATATGTTAAGTATAAGATTGCAAAGTGGTGTCACAGCTAGTGGTGTAACTCCTGGCGATGGGAGTGCCGCTGGTCAGTTGAGAATGATGACCGCTCAGCACCAAGCTTTGCCTCCCCCTCCTCCACCACAACCATCTACACTACATTTTCAAAGGACAACTTTAGGAAATGTAAATAACAATTCTAGCATCGTTAGAAGTACAGAAAATGCAACCCCAGTAGTAGCAGGTGGTGTAAGCATGGCTAAGCCTGCTGCTTATGCACAAACTGCAGCTCGGGTGGCAGCTGTGTTACAAAAGAGTGCTTCAGGCGCTCCTGCCACCCAACCACACCGCCAGTTTTATGGCCATAATCCAAATTTAAAGCTTCCACCAGATATGTTTTTATTAGGGTGTGTTTTTCTGATAATGGAATATGATAGAAGCGGCCATGACGTTACTATGTGGAGAAGGATAATATTGGAAAACGGTGGCGAGACTGAATTGACTTATTCTCCTAGAGTTACTCATATTCTTTGTCAAACCCAGAAGCACCCGTTGGTTCAGCAAGGAGTGAGAGATGGTAAAAGATGTGTGACTGCTGAGTGGCTAAGTGACATTATGTTAAAACAACAAGTACTCCCGCCATGGTTGGCTTTACATTTCCCTACGCCTTTCAGTGATGAAAAACCATGTAGAAATTTAATTATAAGCCACTCAGGTTTTGAAGGGGAAGAACGAATTAAAATAAAAAAGATGATCGAAGCTGTCGGGGCAAAAATGACAAGCTATTACACGTCGCATAACAACATACTTGTTTGTAGAAGACCTGAGGGCGATAAATATAGGAAAGCCAGGGAATGTGGAAGGTCAGTTGTAAATGTCCAGTGGTTAAATGAAGTACTTTTTGGTCATTATTCTTGCCTTCAGCATCCAGAAAATCATAAATATCAACAATTTAACCTAGGGAATCCATTTCGAATTGATTACACTCTTGTACCTCATTTGATGGGAGCATGGAAAATTCCGATTCAAGTAACCCAGGAATGCTATGAAAGAGCCAAGGCGAGTGGTATTGTCGGACCAAAAAGAAAACGTCCTCGTCTTTCAAGTCCTACCAACAGCAATAATTTCGAACAAGAAAATATGTATCCAATCGATAATGCCTTCCCTCCAATTACACAACCGAAAGCAGTAATTATGTTTTCTGGCCTGGAAGGAAAAAATATGGAGCACGAGAACAAAGTGTACCATCTTGGTGGATCTGTGGCCAAAAATTGCCGTGAAGCTACCCACTTGGTTATGGGTAAAGTTCAAAGAACGCTAAAATTTATGTGCGCTTTATCAACATGTCGTTACATTGTAGATTTAAAATGGTTAACAGACAGTTTTGCAAGCAGTAAATTTTTAGATGAAAGCAATTATGTGGTTGACAATACCGAATTTGAGCAGAAATACAATTTTACTATTCAGAAAGTTCTATCTAACACAGATCGCTCCCGACTTTTTGTCGGTAGGATGTTCTACATAACACCAGGAGTTGTACCGTCGAGAGCCTCGCTCACGGAAATGGTGCAGTGTGCAGGTGGAGTCGTAGAAAAACAAAGAAAATCTCTGAAGCACATTCAGGAATTGGATATAAACAATTATTTTGTAATTACAATCGCAAACGATTTTCACCTCGTTAGCGATATAATTCGAGCTAATATACCGGTCTATGGGGCCGAGTTTGTTATGACTGCCATTTTAACACAAAAATTGCCATATGATATGGCATTTAGGAGAAATAATCAGAAAAATAAAGTT
>Het62
ACATTGAAAACAGTTACCACAATGAAGCTATTAAATTCCATGTGTCGACATGATTGTGTCACTAAACGTTTCCTTAATGAACAAAGGTCTTTTGGAGCGGCGGTCGATTCGTATAAATTCAAATGGTCTCCTCAAATAAACAACATGAAAGATTCCACGTCTCAACCCGAAAGCCCGACATTTTTGAACAAGGAACCCTATAGAAATCCAAAGAAACCGAGATACAATGAGTTTGGTATTCAGATGATTTCCGAACAGCTTTATAAACAGCTGTTTCCAAACGCACCCAATAAAAAGGATATCAAATTGATCGATCAATGCCTTCAAACACTTAAGTCTTACAACTTTGATAAAATACAAGAACCTTCTGAAGACGTTGATCTAAAGATTCCCCAACTTGATGGACAAACAGTCGAAGAACATTTCATGACCATAGGGGAAAAGCAAAGCAAGCCGTATCGAGAGCTTCTTTTAAAATTATTGGTGACACGCCCTGAAATGCCTGAATCCTGGGTATTAAAACCTGGTTGGACGAGATATGCTAAGGATGGAATATATTCCGTTGACCATCCTTTAGAAGATGCTATAGTTTTTGATGTGGAGGTTTGTTGTTCTGTTGGACCTTTACCGACTTTAGCCACGGCCGTTAGCAAAGATGCTTGGTACAGCTGGGTCAGTAAAGATTTAGAAAATTGTAGTAACACTGTGAAACATTCATTTACACCAGACAATTTGATACCTCTTGAAAGAAAAATAAGTAAGGAAACTGATCCAGCTGAATTTTTTAAACCACGCATTGTGGTGGGGCATAATGTTTCGTACGACCGAGCAAGAGTTAAAGAGCAATACTGGCTCGAGCAAACAGGACGGAGATTTCTTGATTCCATGTCAATGCATATTTGCATTAGTGGAGTGACTAGTTATCAGAAAGCGTTATTAAAAGCTGGAGTAGGAAGTGAAGAATGGAGCAAATTAACCTCATTAAACAGCCTTGCGAATGTTTATGAATTATACTGCGGTAAACAATTATCCAAGGAAAAGGGCACTTTGTTCTTAACTGGCTCACTACATGACATTAAAAACAATTTTCAAGCTTTGATGAGTTACTGTGCGAATGATGTTTTAGCTACGTACGACATAATGAAACACATGTTTCCATTATTTTTAGAAAGATTTTCACACCCTGTTACATTAGCTGGGATGCTGGAACTCCAGACGACTTACGTGCCTGTTAATAAAAACTGGAAAAAGTATTTGTTTGATTCGCAGCAGGCGTACGATGATTTGGATTTAGAAGGGAAGAGCATATTGATACGAAGTGCCAATGAAGCGTGCAGGTTGTTACACAATGAAAAATATAAAGAAAATTTATGGATGTGGGATCAAGATTGGTCACTGCAACATCTCGCTTTGAAGAAAACTGTTTCTAAACTAAAAACCAATGAGATTGAAATTTTTCCAGAAAATTTTCAAGATGATGAATACGATATTGTTGAAAAACAGAGGATAATTTTGAAAAATAAGTATAAAGAGCAAAGAAAGCTATGTCATAGGCTGCATACGAAAACAAACCACCTCTGTGGTTATCCGAAGTGGTTTAGAAATATGTGTACTAAACCTATTGATCCTTCTTGGTCTCCTGAACCGGAATTGGTCAGTACAAGTATGAAAATTGTTCCTAAGCTTCTACGTCTGACATGGTGCATGTTGCCGCTGCACCACGTAAATGGATTTGGTTGGGGTTATTTACTTCCGTATAAAACTGAAATCCCAATTGATCATGACAATTTACCGACAGAAAAACTTGTACAACACTACTTCAAGGAATTTGAAGATTCTTTATGCAACTGTTCTGAAAATAAAACTCAATCGACATTTGTTTGCACCAACAGAGCACATTTCAGAAATAATAGTTTTAATTTTTGCAAGGATGATATTGGTAAATGTTATGGTATGGTGAAGTTGCCACATAAAGATGGAAACAATTTAAATGTTGGGAATCCCTTGTCTCGAGACTTTATCAATAAATTTTCTGATAATGAACTTTCTGGGGCGACTGTGTATTCAAAAAAAATTATACAAATTAGCCGAATGCTTTCTTATTGGAGGAACAACAAGGAGAGAATAGAGAACCAATTGGTTTGTTGGTTACCACCAGGTCGTGAAAATTCTAAGTTGAACGGGCAAACTGATATCGGTGTGATTCTTCCGTTAGTCATCGTTTGTGGGACGTTAACAAGAAGAGCTGTGGAACCTACTTGGATGACTGCTTCCAATGCAATAGTTGAACGAGTCGGTTCAGAGCTTCGGGGGATCGTCCAGGCTCCACCCGGATACGCTTTAGTCGGCGCCGATGTCGACTCACAAGAACTATGGATAGCATCATTACTTGGGGACGCTAATTCTGTAAGAATACACGGCGCTACGCCATTAGGTTGGATGACTTTAAACGGAAAAAAGAGTGACGGTACAGATATGCACAGCGTCACAGCGAAAGCAGTAGGCATATCAAGGAACCACGCCAAAATATTAAATTATGCGAGAATTTATGGAGCCGGACAGAAATTCGCTGAACGTTTGCTAAAACAATTCAATCCAGGCATGTCTGACGCGGAAGCGTCTAAAAAAGCAGCTAAAATGATGCACATCACAAAAGGGAAAAAAATGTTCAAACTGAAAGATGAATTTAGAATGAAAGATAATAGCACATTTTACACAAGAGAAGGTGCTAGACAACTCTGTTCTATTTATCAGAAATCCAAGGAGGAATTGTTTTCGTGCATACAGTGGCATGGAGGATCGGAATCTTCCATGTTCAACAGCTTGGAGGAAATAGCCAACAAACTGAATCCTAGCACACCATTTTTGAACAGCAGGCTAAGTCGAGCCCTTGAGCCCTCGGTCGACGGAAATGACAAATACATGCCAACAAGAATTAATTGGGTTGTGCAAAGTGGAGCTGTCGATTTTTTACACTTGATGCTAGTCTGTATGAGATGGTTTTTAGGGAACGAGGCGAGGTTTTGTCTGAGTTTTCATGATGAAGTGAGGTACCTCGTCCCGGAACGGCAAAAATACAAAGCCGCTCTGGCCCTTCATGTTACCAACCTATTGACTCGAGCGTTTTGTGTTTCTCGCCTGGGTATGACAGATTTGCCGCAATCTGTAGCCTTTTTTAGTTCCGTAGATGTTGATGTAGTGTTGAGAAAAGAATCAACAGATGACAATAAGACGCCATCTAATCCTTTTGGTCTCAGTAAAGGATATGGCGTGCCTATTGGGGAATCTTTAGATATTTACAAAGCTATATTGAAAGCAAATGGAGTTGTTGGTTTAAGA
>Het63
GTATTGGACGAGCTTAGAATTAAAAACAATTACAACCCAGTGGACTTTGATTTATCCGCGAATGAAGCAAGGTTTTTTGTAATAAAATCTTATTCGGAAGATGACATTCACCGGTCTATTAAATACGAGATATGGTGTTCGACAGAGCACGGAAATAAGAGACTTGATCAAGCGTTTCACGAGCGCAAACTAGTGGAAGGCGGTGTAGTTTATTTGTTTTTTTCAGTGAACGGTTCCGGGCATTTCTGTGGTATGGCGCGTATGATGTCCGCGGTTGACTATAACGCGTCCAGTTCGGTATGGTCTCAGGACAAATGGAAAGGACAGTTCCGTGTTAGGTGGATTTATGTTAAAGACGTTCCGAACACTCAACTGAAGCACATAAGACTTGAGAACAATGAAAACAAACCTGTGACCAATTCTCGGGATACACAGGAAGTGCCACACGAACGGGGCAAACAGGTATTACGTGTCATGCACACTTATAGACATACAACATCTATCTTCGATGACTTTATTCATTATGAGAGAAGGCAAGAAGAGGAAGATTCAAAAAAAGAAGCTTCAGCAATGGAACCCATCCAGCACCAGAATTCACATCACAAGGTAGGGAAAATCAAG
>Het64
ATGGAAGATCCCGTGGAAGAGGCGAGGGTGGATTCGCTGGAGGGAAAGAATTTCCCCGAATGCCTTGAATCTCCGACGAATTCCGTCGACGACGAACGCCTGCAGCACTTGGAAGAACAATACGAGCTGATGAACTCGTCCTTGATCGCGCTGACCACTCATTTCGCCCAAGTGCAGTTCCGTCTGAGGCAGATAGTCGAAGCGGGTCCAGAAGAGAAAGAAAAGCTTTTGAAGAGCCTGGTGGAGTTCGCGTTCAGGGGCATCCCGGACGTGGAAAACGGTCTGTTCGACTATCGTTTGACCGAGAACGACAAGGAGATAGAAGACGCCCTCAACGCTCAAAGGGCCAAGCAGGCCGAATTGATCGAACAGCTGAAGAAACAGTTGGCGGATCTGGAAGCGTACGCTTACGAAGCCGGAGAAGGCGGCCCTCCTCAGAGCCTAGTCATCGAAAAGCAGAGGGTCATCATCGACCAGCTAAAAAGCCAGCTTAACCTCAACGTCGACGGCTTCGACAAAATGTCTGTGGAAGAACTGAGAACGTACGTGGACAACGCGGTCGACGAGGTCATTCTTCCCTTGAAGATGAAGGAGCAGCTGGTCGTCCAGCTGAAGACCCAGTTGGCCGACCTGGAGCGTTTCATCCAGTACCTCCAAGGCGACGCGCCGGCTTCGAACAATAAGTGTGACTGCCGCTGTTCCGGGTGTGGCGGGCATTCCGACCACGATCGCGAACACGTCAAAGGAAAACTGATCACGACGGTCAAGAGGATCACCGCCCTCCTGCACCTCTTCGCCTCGGCGCATCTCCACGCACCGAAGAAGTTCAGGAGGAACTCGCCAAAGAGAACGATGAAGACGAAGCACTGGGGCGACCTCAGGGCCCAGCTAGAAATGGCGATAGAGAGCGTCGTCGAATCGGCCAGAGAGCCGGAGACGTACGCCGACAGCGATTACGTCTCGGATTCGGAATACCCGACCCAGTCGACGAGCAGGTTGGCCACCGTCGTCCGGAAGCACCTTGCCGTCGGTATACAAAACCTCATGCAACACGGGTTGTTCAACTTCAACAACAACATGAGCGTCGTCCCGTTCACGATGTGTTTCAAAGTGAAAACTACCTCGGGCTCCTGCGACATGCACGCCTGGGAGCTCGTCCTCAAATTCTACGACATGAAAAACGGTGAAAAGTTCAATTCCACACCGGCGAGGAAGCTGTCTCAGAGTTTCAATCTGGACATCGTCGGCGGTTGCGCCATATCCGCCAAACAGAGCCTCCTCGGGGTGATCGGGAACATAATCGCCTCGCACGATCCTTACAAAAGGAGCTACGACTCACAGTTCAAAGCGCTCGTCTGCGCCGGCCTGAATTCGAAAATGTTGGTCCAGTGGCTGAGACTGATACTCCGATGCCAGCCCCTTCTGGAATTGTACTACGCCGACTGGAGTTACACGGTCAAAACTGGCTTCGAGGACGCTTTCGCGAGTTTAGAAAAATTAAACCAATTTCAGTTCCACTTGCCCGTCGATTTAGCGGTGAGACAGTTGAACGACATTAAAGATGCTTTT
>Het65
ATGCTGCCTAGGAGGGGTCTCGGTTTTTTGAGGTGTTTCTCGACGGGTAAGGTCAATTATGGAAAGACCATGACTGTGAGGGACGCTCTAAATTCGGCTATTGACGAGGAGATGGAGCGAGACCCGAGGGTGCTGCTCATTGGCGAGGAGGTCGCCCTGTACGACGGTGCTTACAAGGTATCCAGGGGTCTATGGAAGAAGTACGGCGACGAGAGGGTGAAGGACACGCCTATCACGGAGATGGGCTTCGCAGGCATCTGCGTTGGCGCTGCGATGGCAGGACTCAAGCCAATCTGTGAATTCATGTCGTTCAACTTTTCGATGCAAGGCATCGACCATGTCATCAACTCAGCTGCCAAGACTTTCTACATGTCTGCCGGGATGATCAACGTACCAATAGTGTTCAGAGGGCCCAATGGCGCGGCAGCCGGGGTAGCGGCCCAACATTCTCAATGCTTCGCCGCTTGGTACTCCCATTGCCCAGGTCTCAAAGTGGTCATCCCGTACAGTGCAGAAGATGCAAGAGGACTCTTGAAGACATCGATCCGCGACCCAGACCCAGTAATATTTTTAGAGAATGAGATATTATACGGCACACAGTTCCCTGTCTCTGACGAAGCTCTCTCAAAGGATTTTCTAATACCATTTGGTAAAGCTAAAATCGAAAGACAAGGCAAGGACATTACGCTTGTGACTTTTTCGAAAGCCGTTGATACTTGCTTGGACGCGGCCAAAGAGTTGTCTGGACAGGGCTTCGAGTGTGAAGTCATCAATCTGAGGAGCATAAGGCCACTCGATGAAGAGATGATTTTCAACTCAATCAAAAAGACAAACCATTTGATCACTGTTGAACAAGGATGGCCTCAAAGTGGTGTAGGTGCGGAAATATGCTCAAGAGTTATGGAGAACGAGGTATTTTTTCACTTAGATGCACCAGTCATCCGTGTGACAGGAGTAGACATTCCGATGCCTTACACTAATAGCCTTGAGCAGTTGTCAGTACCGCAACCTCAAAATATCGTAGAAGCGGTTAAAAAGATGCTGAGTAAA
>Het66
GATGAGTCCACAGAAACTGGGAGTTCAGTCAGCCTAATTTTTTATACTGCGATCGAATCTCAAACCAATGGCAAGATCAACCCTTCATTCGCTGGAGCGATTACAGGAGTAGTCGGTGAGACACAGGAGCTCGGTCCTTTTGTCGTCCGTTATTATAACGTTACTGGAAATATAGTAACAAAGTCATATTTGAGTGTCGAATCTGGAGGTCTTCATTTGCTCAAGGAAACTGTCAGATCCACTTTAAGACAAATAACAGACAAGGAGTCTCGCAGAAAGCACTTAGTTTTACCTGGGGATATTACACATTTGCAAGGAGAGGCTGGAGAACGGGTGGCACCAAATTTTATAGCAACCCAGCTTGAAGTAAACGTTCCGTTTGAACTAGATGTTGTTTTTGAGTCTGCCAGTTTTATTGATAGGCCGAACACTCTAACAGGTGGCATATTTCAAACAGCGCTAAAAAATAAATTACATGAATTCGATACAAAATTCGAAGACACTTTTAAACTTAAGAGTAAAAATTTTAGCGACAATCATATAGCATTCGCTAAAGCAGTTTTTAGTAATTTAATTGGAGGAATCGGCTATTTTTATGGCGCATCGAGAGTCAGGTCTGATCACACAAAAACACCTGTGCCTTATTGGAAAGCACCACTTTTTACAGCAGTGCCTTCTAGGAGTTTTTTTCCGAGAGGATTTTTGTGGGATGAAGGCTTTCATGGACTTCTCTTGGCCGCTTGGGATTTAGATCTTGAATTGGATATCATCGGCCATTGGTTTGATCTGATGAACATTGAAGGTTGGATACCTCGTGAGCAAATCTTAGGCCTAGAGGCTTTGGCCAAAGTACCAGAAGAATTTGTTACACAGACAAATACAAATGCAAACCCTCCTACTTTTTTTTTAACTCTTAGATTTATTATACAAAACTATGCCGAGAGATTGACTGAAGAAGATAGACTGGGAACATTGGAACGACTGTATCCTAGGCTGGTCGCTTGGTTTGACTGGTTCAATACCACCCAGAATGGACCTTTGTCCGGCAGCTATAGATGGAGAGGGCGGGATGGTAAAACAACGAAAGAATTGAATCCTAAAACATTAACGTCAGGTCTTGATGATTATCCAAGAGCGTCTCATCCTACAGACGATGAGAGGCATTTAGATCTGCGCTGTTGGATTATGTTGGGTGCGAGCACTTTGGCAGAAATAGCCAAATTATTGAATCGAGAAGGTCAGAAATACATGGATACATACTCGTACCTTTCTGATGTCAAGCTTCTCGACACTTTACACTGGTCCGAAGAATACGGACGCTATGCAGATTATGGGCTTCACACTGATGATGTCACTCTAAAAAAGCCACCACCACTCCCCTCTCCTTCGAAGCCTGTTCAACAAGAATTAACCAGAGTCACTTTAACTGCCCCAAGATTGAGGCTTGTCGATACGACTTTTGGCTATGTAAGCCTGTTTCCATTCTTTGTCCATACGTTCCCCTCGAATTCTCACAGGCTTCAGAAAATGCTGACAGACATTCGAAACCCGCAATACCTTTGGACAGATTACGGTCTGCGTTCACTTTCGAAAAAATCTCCCTTGTACAACAAATACAACACAGAGCATGATCCTCCATATTGGAGGGGTGACATTTGGATCAACCTCAATTATCTTACCTTAGAAGCACTCAATTACTATTCAAAACTTGACGGCCCTTACAGACAACAGGCGGAAGACCTTTACAAAGAGCTGAGGCATAATCTTATCACAAACATTTTCAAACAGTACGTGAAGACCGGTTACATCTGGGAACACTACAATCCAAAAACGGGTGCTGGTCACGGGTCACACCCATTCACCGGGTGGTCATCCCTCGTCGTTTTAATAATGGCCGAAATGTAC
>Het67
GAGCCTGGAAAACCAGAAGATCTGGAAGCAACTGATTGGGATAAAGACCATGTCGACTTGAAATGGGCTCCACCTAAACAGGATGGCGGCTCCCCAATTACAGAATACTTAATTGAAAAGAAAGACAAATATGGAAACTGGGAAAAGGCGCTTACTGTGCCGAGCGATCAGACTTCAGCTACAATTCCAAATTTGACGGAAGGAGAATCATACCAATTTCAAGTCAGGGCTGTAAATTCAGCTGGCCCTGGAGAAGCTAGTGACCCCACTCCTATTATCATCACTAAACCGAGAAACTTAGCACCGAAGATTGACCGTTCCACGTTGAACGATATTACAATTAAGGCTGGAGCGCCATTTAAATTCAATGTTAAAGTCACTGGAGAGCCAATGCCTACAACGTCATGGATCCACGGAAGCCAAGATGTTACTTCTAAAGGGAATGTCAAAGTCGTCCATTTCGATTACGGCACTAAACTAAGTGTGAGAAATACAACTAGAAGTAACACTGGAAAATACAAAGTTGTGGCTGAAAATATTAATGGAAAAGATATCGCCGAAGTAAAAGTCACTATTTTG
>Het68
ATGGAGCCCTGTTCCTACGTGGGGAGCGATCGGGCAAGGTCCCGAAGTGGGGATCGATCCGAGGAAGGGGCCCGGGCAGAAAATCCGCCGACAGCTCAGTCGAGTGAGGAAGACGAAATGGCCGTCATGATCGAACAGAGGGGCTTTCGCCCGTTCAAGTCCTCCGAGGAATACCTTTACGCCATGAAGGAGGACTTGGCGGAATGGCTCAACAACCTGTACCCGGATCTTTACATGACAGTGGACAACTTCTTCGACAGGCTGGACACGGGAGTGCTGCTCTGCAGACACGCCAATCTTGTGAGGGAGTACGCTCAGAGGTACGTCAAGTGGAAAGGCGACGAAGGAAAGACGGAATCGAAAGAGGCGTTTAACGTGTTGAAATACCCTTCGGTGAAGTGCTTCAATTCCGCGAAGCAGGGGACCTTCTTCGCCAGGGACAACGTGTCCAACTTCATCGCCTGGTGTCGGCACGCTCTAGGGATCATCGACTGCCTCCTCTTCGAGACGGACGATTTGATACTCCTGAAAAACGAGAAGAACGTGATACTCTGCCTGCTCGAACTCGCCAGGTGTGGTACCAAATTCGGCATGCCCGCACCGACTCTGATTCTCATGGAGAAGGAAATAGACGAGGAGATAGCTAGGGAGGCCGACGAAGGGGTCGACATGAGTACGGACTCGGAACCGGAAGTCGGCCTCGGCCAGGGACAGATAGTCACCAACGACCTCAAAAACCTCGACGACATGGTGCGCGTACAGGTGCAGATGTGCAAGTGTCCGACCCAGTTCCCGATGATCAGGGTCTCCGAAGGGAAGTACAGGATCGGCGATACCAAGGTGTTGATCTTCGTCCGCCTCCTGAGAAACCACGTTATGGTGAGGGTCGGTGGCGGGTGGGACACGCTAGCCCATTATCTTGACAAACACGACCCCTGCAGGTGCAGGACTTCCCACAAGACGGCCGTCTCGGCCAAGATGACCGGAGCGAAGACGGGCGGACCCCATATCCAGATCGCCAAAGCCAAAGTCACCTACGAGAGGAAGGATATCAGAAAAGAGACAGTCTGGGGTGCCCAGCCCTACTGCGAACCCCATGTCCACGTATCCCCGACTCCA
>Het69
TTAAAAATCAGTTACGTAATGCCGTCGGCTCGGCTGACTCTACGCGAGGAGGACGTAGTCCGATTGGCCCTCGAATTTCTACACAATCGGGACCTTCATATATCTCAGTTGAGTTTGGAAAGGGAGTCCGGCGTCATAAATGGAAACTACTCCGACGACGTGTTCTACCTCCGCCAGCTCATACTGGACGGGCAATGGGATGACGTGCTCGAGTTCATCCAGCCCCTGGAAGTGCTACCTGCTTTCGACATGCGCAAATTCCAATATACAATCCTGAAACATAAATATGTCGAATTGTTGTGCATCAAATCCGAAGCCGGCGGCATGGCCAATGGGGAACCTGCAGTTCAGGAGATAGTAAAAGTATTGGAGGAACTGGAAAAATTAGCGCACAGCAAGGAAGAATACTCGAATCTCTGTCTCCTACTCACGTTGCCGCGCCTTAGTGACCATCTCCAGTATAAGAACTGGAATCCGAGCAACGCACGCGTTTTGTGTTTCCGAGAAGTGTTTCCGCTGGTGGAAAAGTTTCTAGTGTCGGATAGGAGATCAGCCGCAGGCGAACCGATTCAAGGCCCTTTTGCCCAAGCTGCAAAAAACGATAGACTCATCCAATTGATAATTAAGGGGCTGTTGTACGAATCCTGCGTTAACTACTGTCAGGCGAAAGCTGTCGGCACCACGGGTCCGAACTGTAACGAAATGAACTTTTCGAAATTGCTCGACGGTGCACCGGCATTCAGCGATTCGGATCTCAGCCTGCTGTCGTGGCTCCAGAGCATCCCTGCAGACACTTTCTCAGTGCCTTTCGAACAAAAGACGCTTAATGTAGACGTGGAACGGTTGGAGAGACCTTCCCTCGAAACCTCCTGGACAGAACACATGTTGGTCACACCAATCAAGCCAAAGAACTTTCCGTATCCGGAGATGCCTTTCAGGAGGCCGCGGTCTGCAGCAGACATAATGACCAGATCTCTCCTGCCGGCTCTCGAAGGCCTCCCTCACGGCCTGCAGTTTCCCAGTCATCCGGCCAGTGCTAAAAACGGAAAAACGACCATGGCACTGTCCACTGGCGACATACTCTCAGACGCTATGAGTAGATCCTCTTTCGCCAGTTTCCATTTGACCGGTCTTAAGAACAACCAATTGATGAACACCTCAGTCGACAGGCTTTTTGAAAACGACCCCAACGTATTTCTGAGCAGTAGTTACACGGAATTCGGCCTACAGCCGATTTCGGAAGCTGGGAGTACGCCGACACCTCCAAAAGCGCAAAGGGAGAGATCCATAAGTCCGAAGCTGGGCCAGGCGATTAACCATCCTTCGACTCCCTCGACTCCGGAGCACAGAGGTAGAGAATCTCCGGCCAACTCCACCTCGACGACCGCCCGTTCATCGAGGAGAGATTCACTAAGCGAAAAAGGCTCATCATCTAACACGACACTCGTCTTTTCAGAAAACAGTTTCGACGGAGACCTCCTTCGAGAATATCAACGAATGAAACACGTTCAAGATAACGCGCAGATGCAGCAGAACAACTGCCGCAACCAACACACAGACGAC
>Het70
ATGGCTTCCAACAGACCATCTTCATCCCAAAGCCTGGCCCATATAGCAACCCCTCAGAGGCAGCCGAGACCTGCTAAACGGCAGCATCCGTCTGTCTTGAACGGTGTGAGTGGCTCTTTTGAGGACAAGACAAACGATTTTTTATGCCCTATCTGTTTCGAGTTGATCGAAGAGGCATTCATAACAAAATGCGGCCACACATTTTGTTACACTTGCATCGTCAGATCGATTGAGAATTACAACCGTTGCCCAAAGTGTAGTTTTATTTTAAACAGTTTAGATAACATTTTTCCAAATTTTCTTTTAAACGAGCTTATTTCAAAGCATAAGTTACAAATAAAAAGAGGCGCCGAACTGACCCACAACATTGACATTCAAGAACACCCAGTCGATGAGCTGAGGCACTTTTTAGCCGCTGAATCTGAAAACCTCTCTCTTCCTGATGTCAACGTTATTCTTGAAGTACTTACACAGAGGAAGCACATCCTGGAAGCTGAAACCTGTGCAGCCCAAAATAAGCTCTTGTTTAATTTTTTAGAACATTTATTAAAACAGAAAGAAAGCCAGTTGAACCAGTTGAGCCGGGAAGTTGATTTAATAAGGAAAGATTTAAAAGAAGTTGAAGTTATTGTTAAAGAGACTGAAACAAGAAAATTTGAATTAGAAGAAAAGTGTAAAGTGGTCGAAAGTGATAAACTTATGGATAAAGATGAGGAGGAAAGTTTTAGTAATAAGAAACCTGTAGAGTCGAGCACTCTCGCCAAATGCCGAAAAAGAATGCATGCGCATTTTGATGACTTTGTCCAATGTTACTTCACAGTGCGAGCTTCTGAGTTGCATTTCAGCAAGTCCGATGTTAAAACACCTGTAGATACAACTAAAGGAACATCATCGTCTTTAGACGTATTTCGAGATAATTTAGTCAAGTTTTCTCGATACAGTACTTTAAGACCTCTAGCAACGTTAAATTACTCTTCCGATATTTTTAACAATTCGACAATTGTTTCAAGTATTGAATTTGATAAAGATAACGAACTTTTTGCAATCGCTGGTGTCACCAAAAGAATAAAGGTTTTTGATTACGCTTCTGTTATCCGTGATGTAGTGGATATACATTATCCTTCGATCGAAATGATTTCAAGTTCCAAGATATCATGCGTGAGTTGGAATTCGTATCACAAGTCGACATTGGCCAGCAGCGATTACGAAGGGTCCGTTACTGTATGGGATGTAAGTACGGGCCAGAGGTCTAAGACGTTTCAAGAGCATGAGAAACGTTGCTGGAGTGTCGATTTCAACGATGTTGATACCAGATTGATAGCTTCTGGATCTGATGATGCAAGAGTGAAATTATGGTCACTGAACATGGAGCATTCGGTCGCGTGTCTTGAGGCTAAAGCCAACGTCTGTTGTGTCAAATTTAACCCTTGTAGTTCCTGTCATTTAGCATTCGGCTCTGCCGATCATTGCGTTCATTATTACGACTTGAGAAACATGAAAGAGGCTCTATGTGTGTTCAAAGGCCACAGGAAGGCTGTTTCCTATGTTAAGTTTCTAAACAGAGAGGATATTGTCTCTGCCTCAACTGACAGCCAGTTGAAAATGTGGAATATAAACAGTGCCCACTGTTTAAGATCTTTCGTCGGGCACATAAACGAGAAAAATTTTGTCGGGCTGGCAACAAACGGTGATTATATCGGCTGCGGCTCAGAAAACAATTCATTGTACGTTTATTACAAGGGTCTTTCAAAACAGCTTTTTAGTTTTAAATTCGATGCCGTTCGAAGCGTTTTAGAAAAAGAAAAACGGGAAGAAGATGTAAATGAATTTGTTTCAGCTGTCTGCTGGCGACAGCACTCGAACATCGTCGTAGCAGCAAACAGTCAAGGTATAATAAAGATTCTAGAACTCGTA
>Het71
ATGAAGGGAGGCAGTTCAGAACTGCTCCTCGACCCTCAGGCAGAGCTTCGGAAGCAGAAGCTGCTCAATTTGACAGCGGCGAAGAAGCCGAAGCAGGTCCAGCAGCGGACTTGCAGACAGAAGCTGTGGTTCTACGCCACATCTTTTTTCACCATGTCGGCCGTCTCTGCTGGTTCTTCCCTTCTCTTCCTCGTTCCGCTCTACGTCGACCCGGCCATCTCCACCCTGGTAGCCGACTTCACTCCGAGACCCGTCACCTGCACGACGACGAGGAAAGAGGACCATTCCGGGATTTTCAATTGTTCCTGGAGCTCCTGCCGTGAAGGTTGTACGTCGGACATGTACCGTTGCACACATATTTACGTCAACTACACGCCCTTCGGCAACGATACGTTCGACGAGGAATTCGAAGGTATTCTCCTCGTGAATATCAAAGGATGCGGGTACCCTCCAGACGTGACGTGTTCGAACTTCACGGAGTCGTACGGTGAGCCCGGTTCCGAATTCCCCTGTTACTACTCACGACAGAACAGGACAATCGTAATGCGCCATTACGACAGGGATAGACAGGTCGAAGTCATCATCCACTACTTCGCTATCCCTTTCGTCGTCACAGTCGTCACTTCCGTTGTACTCTGTGTAATGCATTGCGATTGCCGGAGGTCTCAGGCGCCCGCCATTCGTCGGACAAGAATACAAGATCAG
>Het72
ATGACGGCGCAAACGGACATCCCTCCGGTGCCTTCCACCAAGGTGGTTCAAATCACAAACATCGCCCCTCAGGCGACGAAGGACCAGATGCAGACGCTTTTCGGCTTTCTGGGCAAGATCGAAGATATAAGGCTTTACCCGACGATCAGGGACGTCTCGGTCCCTGTACAGTCGAGGATTTGCTACGTAAAGTTTTTCGACGCGGTATGCGTCGGCGTCGCACAGCATATGACCAACACGGTCTTCATCGACAGGGCCCTGATCGTCACCCCGTACGTGTCTTCGTCCAACGAGATCCCGGACGAATACAGAGCATTGGAGATCGCGGCTCAGGCCAACGTCGTGCCCGGTTTGTACGGAAACAACTCGAAACTGCCTCCTCATGTGACAAACCAGATCGAAGGTACTCAGCCGAACCAGGTCATCACGACTCACGACCCTGTGTTGATATCCAACGGGCTTCCTCCTTACCCTCCTCTCCCGATAAATTACGATTCCGTTCGTATCGAAGAAATCCGCCGGACCCTCCTTGCTTCCAACCTCGACAGTAACATAACAGCCCAGCAGCTCATCGACTTTTTCGGTACGGCCGGGGACGTGAAGTACGTCAGGTTTGTCAAGAGGGAAAACGATCCTAACACGTACGCCCTTATAGAGTTTTCCGAACAGTTGAGCATAATCAATGCTTTGAAAATGAATGGGCAATCTCTTCTCGGACGTCACGTGCAGATTTGCCATTCGACTGTGAACATAGATAAACCGCAAGCGAAGAGCAACGAAGCGGCGCAGAGAGAGATCGAAGAGGCCATGACTCGTGTAAAAGAAGCGCAGAATTTGATATCAGCCGCTATTGATCCTGTAATCGGGATCTTG
>Het73
GTTTATATCAGTGAAATAGCTGTGGCAGATATCCGAGGTTGCTTAAGTGCTGTGCTGAAAATATTTGGCCATGTCGGGGTGCTCATAAGTTTCGCTGTCGGAGCTTATCTTGATTGGAGGGAGCTTGCGATGGTCATCAGTTGCGCGCCTTTAGTGCTCTTCATCAGTGTGGCATACATGCCGGAAACGCCCAGTTATTTAGTCTTGGTAGGGAAGGAGCAAGAAGCGGCTAGATCGCTACAATGGTTCAGAGGGCCGCAAGCAGACGTCGGTAAAGAATTGTTGATAATTCGCAATAACGTTCTCGCCGCTCATTCCGATAGATTTAACAACCCAGGCAAACACGGTTTGATTTCCATTTTGAATCCTATACTTATAACCTGCGGTTTAATGGTATTTCAAAGGTTTTCAGGTGCGAACGCGTTCAACTCTTACGCCGTTTCTATTTTCCGTCAGACGTTCGGTGGCATGGATCCACATAGCGGTGCGGTCGCGGTCGCTTTTGTCCAATTACTTTCGTCTTTGTTGTCAGGTCTTCTGATCGACACGGTAGGCAGATTACCCTTACTTATCGCGAGCAGTGTTTTTATGTCTATGGCCCTCGCTGGTTTCGGTTCGTTCGCTTACTACGACAACGTTCACCGAAGCAGGGGGTACGTCGTCGCCCAGTACGATTGGATCCCTTTGCTATGCGTCTTAGTTTTCACGATCGCGTTTTCGATGGGCATCAGCCCGATTTCTTGGCTTTTAATCGGTGAACTTTTCCCCCTAGAGTATAGAGGGCTTGGAAGCGCCCTCGCGACTTCGTTCAGCTACGCTGGCGCTTTTATCAGCGTCAAAACCTTTGTGGATTTTCAAGAAATGTTCGGTTTACACGGCGCGTTTTGGTTTTATTCGGCCGTCTCTATCGGCAGCCTTTGTTTTATCGTTTGTTTTGTTCCTGAAACCAAAGGTAAAGACTTGTCAGAAATGAATTCACGTAATCAAGGGACA
>Het74
ATGGCGGGCGCTATGTTATTCGAGAGAACCGTTTCGACGGAAAGCAGGGAAAACAAAAAGAGTTTCAGCAATCTGGAAGAGGACAGCGATGAAAACATCAAGAGCAAGGAGCAGGGGATCCTCCAACTGGGGGAGCAGTACAAGAACGAAGGGAAGGCGAAGGAGCTGGCGGAACTGATCAAGGCTACCAGGCCTTTCTTGAGCCAGATCAGCAAAGCCAAAGCGGCGAAGCTGGTTAGGTCGTTGGTCGACTACTTCCTCGACTTGGAAGCCGGTATCGGCATTGAGGTCCAGCTGTGCAAAGAATGCATCGAATGGGCGAAGAACGAGAAGAGGACGTTCCTGAGGCAGTCGCTGGAGGCGAGGCTGATCGCGCTATACTTCGACACCGGCATGTTCACCGAGGCACTCCAGCTCGGTTCCAGCCTCCTTAAGGAACTTAAAAAGCTCGATGACAAGAATCTGCTCGTCGAGGTACTTCTCCTTGAGTCTAAGACGTACCACGCGCTGAGCAACCTCTCGAAGGCGAGGGCCGCACTCACTTCTGCCCGGACGACGGCCAATTCGATTTACTGCCCTCCGAAGATGCAGGCCGCCCTCGACCTCCAGTCTGGCATCCTCCACGCCGCCGACGAACAGGACTTCAAAACGGCCTACTCCTATTTCTACGAGGCGTTCGAAGGGTACGACAGCGTGGAGAGCCCCAAGGCGCTCGTCGCCCTCAAATACATGCTCCTATCCAAAATCATGCTCAACACTCCAGAAGATGTGCAGCAGCTAGTGAGCGGGAAGCTAGCCCTTAAGCACGCAGGTAGGGACATCGACGCGATGAAGAATGTCGCCAAAGCGAGCCACAAACGGTCGCTGGCAGATTTTCAGCAGACGTTGAAGAACTACAAAAAGGAACTGGAGGAAGATGTCATCGTACGGGCCCACCTGGGAACCCTCTATGACAACATGCTAGAGCAGAACCTGTGCCGCATCATCGAGCCCTATTCCAGGGTCCAAGTTGAGTTTGTCTCAAAGTCCATCAAACTTCCAACACTACAGGTCGAAAAGAAGCTGTCGCAGATGATCCTAGATAAGAAGTTCAATGGGATCCTTGACCAAGGAGAAGGCGTCCTGGTTGTCTATGAAGAACCGGCTGTCGACAAGACTTACGAAATGGCACTTGAAACGATCAACAGCATGGGTAAAGTCGTTGACACACTATATCAGAAGGCTAAGAAACTCTCT
>Het75
CAATTTGTTTTTGGCGCAAAAGCTTCAGATCTAGATGAAGGAGAAAACAGCAAAATAACATACAGCCTCAAAGGAAGAGACGCTGCTAAATTTACCTTAGATCCGAGAACAGGAGTGATAAAGGCTGCATCCGAGTTGAGTTTTGAAGAGAGCAAATCCACCGAAGGAGAGTACAAAGTTAAAATCATCGGTACCGACGGAGGCGTGGAACCGAGAGTAGCTCTCGCCGATCTAACCATCAAACTAATGCCTATCAGGAACTTTCCTACAATCAAAACACCCAACACGACACATTTCACTCTTCCGGAAGACATCGAAGTCGGTAAACTGATAACTAAAATCATGGCCAGTTCTCCCAAGCCGGGAAAAGCGGGTGTAATCCAGTTTGCCATAGCCGGAAGCAATATCGGAGATGCGATCAGGGTGGACCCGACATCGGGAGAAGTCTTGGTCGCCGGTGGAGGACTCGACTATGAAACGACACCCCAGTATGAAGTTTGGATTGAAGCGAGAGACTCGGACAATCCACCGCTGCGTTCTGTCGTTCAGTTGATCATAAATATAACCGACGCGAATGACAACCAACCAGTGCTGGAACTGCCGATTTACAACGCGATGATCTTGGAAGAAGAGCCTCCACAGCAAGAAGTTGTCACTGTAAAAGCGACAGATGCAGACTCCGGCTTAAACGGGATGGTATCTTACAAACTCAGGAACGACGCAAACGGTACTTTTTCTATCGAATCAGACACCGGGGAGATATACACGAATTATAAATTAGACAGGGAATTCATGTCCTCTTATCAATTGATCGTCGAAGCTGTGGACAGAGGTACACCGCAACTAACAGGCACCGCTACAGTTTCAGTTACGGTTCAAGACAAAAACGACAATCCACCGAGGTTCACTAGGCTGTTCAGCGTCAACGTGACTGAAAATGCCGAAATCGGATCTTTCGTCATTCGGCTGTTGAGCTCCGATCTGGACAGTGGGGAAAACGCCAACGCGACGTACATGTTTAGTCAAAATCCTGGAAAGAAATTTGCCATCGATCCGTTGACGGGGAATGTGACTGTAGCCGGACCTCTGGACAGGGAAACTCAGGACGAATATTTTCTGTATGTCGTGGCTTACGACGGAGCGTGGACTGCAGCGACTCCTCTCACCGTTACGATACAAGATCAAAACGACAACGCGCCCGAGTTCGATCATTCCTATTACAGCTTCAATTTTCCAGAACTTCAAAGGAATGTCAGATTCGTGGGACAAGTCTTGGCTTCTGACAGGGACAAACACGGCCCGAATTCCGTAATCTCCTATTCGCTCAAACATCCTTCCGATCTGTTCACCGTCGATCCTGCGAGCGGAGAGCTGTTTTTCAAACGGGCTTTGCGGTACAAATATTCCGCTTTGGATCCTTCACCGGAAAATCAGTACTCGTTAACCGTTTTAGCGACGGATAACGGAAAACCGCCCATGTCATCGGAATGTTTGGTAACGATCAACGTCGTGGACGCTAACAACAACGCTCCCAAATTCGAACAGAGGGAGTATTTCTCGCCGATTTTACAGAACGCTAAAGTTGGCCAGCAGATAGTCAGAGTGATGGCTACCGATGAACAGGATTATGGGATAAATGCAGAAATCGAATACGTCATAAGAGGTGGAAACGGTTCGGATCTGTTTACTATCGACAAAGACACTGGCTGGATATCTCTTCTCAAACCGTTCGACGGGAGTGAGAAAATCTCGACACAGTACATTCTTCAAATCCGTGCCCTCGACCACGGCGTGCCTTCCCAACACGACGACGTTCGAGTCACTTTGGTGATTACAGGAGAAAATAAGTACCCACCGGTGTTTACGGCGTTAAGTTATCAAGTGAATGTTCACGAAAACGAGCCGATAGGTTCGACCATCGTCACTGTCGCTGCGGCGGACATGGACGAAGGTCCTAACGGCATGATCAGGTACGTGATATCGAACGGTAACACCGAAGGGCATTTTACAGTCAACCCCCTCACAGGCGCAGTCACCATTTTACACGAGCTCGACTACGACACGATGAAAGAATACAAATTGAACATTACTGCCAAAGATCTCGGTTTCGCCCCTCGCACGGCCAAAGCGATGTTAACGGTCATTCTTACCGATATAAACGACAACCCTCCGACATTCAACCAGACCGCTTACGAAGCTGTCATACCAGAAAACTCCCCACCGAACACTGTCATCTACCAAGTCAAAGCCGTCGACATAGATTCACCAAAGAATTCCATCATACAATACTCGATAGTAGGAGGCTCTGGCAAAGACTACTGTGATATCGATTTAAAAACAGGAACCATTACTTCTAAGGTAAAATTCGATTATGAAGAAAGAACCAAGTACACTCTGGACATCCTTGCCGTAAATCCGGATTCTCCCATGTACGGATCTACAAAGGTGATAGTGAAGGTTTCAGGCGTTAACGAATATTATCCCACTTTTGTTCAGCCCGTATTTCATTTTGACGTATCGGAAACTGCTGAAATGGGCTCGACCGTAGGGATGATTCAGGCAACAGACTTAGACTCAGGAGACGACGGCAAAGTCTATTATCTTTTCGTCGGTTCCAGTAATGACAAAGGGTTCGCTATAAACCCAGAAAGCGGGATCATCACGGTGTCCAGGAGGCTGGACAGAGAAACTCAAAACCGTGTCGTTTTGACGGTAATGGCTAAAAACGCCGGCGGCATCAGAGGCAACGACACCGACGAAGCCCAAGTGATTATAACGATACAGGACGGTAACGATCCCCCGGAATTCTTGCAGCAGTTATACGAAACGGACATTTCCGAAGCCGTGCCTAGAGGGACCAAGTTGATTTCCGTGAAAGCCGTTGACAAAGACGTAAGACCGCAAAATAATCAATTCAGCTATTCCATCATCAGCGGAAACACTGGGCACGTCTTTAAAATCGATTCGCAGAACGGAGACATCGAAACCGTTTTATCTTTGGATCGGGAAAAGACACCGTTTTATTCCCTGGTGGTGGGAGCGATAGACATCGGTTCGCCTCCAGAGACCGGGACGACGATGGTCAAAGTTATCGTGACGGACGTCAACGATAACGGCCCATCATTCGATCCTCCAAATTTAACCGGTTACGTCGTAGAAAACGAGCTGCCTAACACGAGCGTTATGACTCTGAGTGCCACAGACCCCGATCTTCCTCCAAACGGTGCTCCATTTGCATACACCGTCGTCGGCGGAAAAAGCAGGGACTTCGTCAGGATTGATCGAAACACTGGTGTTGTCAAAACCACTAGAATAATCGACCGAGAAACCACGCCCGAACTAGAAATAATT
>Het76
ATTATCAGTTTTGACAACATCACCTGTGCTTCTGGTGCGTATTTCTCAAACATAACTAAAACCGATCTTTGTCCAACACCTTTAGGCATTAATATTGGAATTGCGTTGTCTTTACTTGCTCTTCTTGGATTTATTATCTGCCTGATACTTGTGCTGTACTACAAATACCAAAGAGAAATCAAAGTATGGCTCTACGCACGAGGCTTCTGTCTTTGGTTTGTCAAGGAAGAGGAATTGGACAAAGATAAAGTGTATGATGCCTTTGTCAGCTATTCACACCAGGACGAACGTTTTATTGTTGATGAATTAGTACCTGGGCTTGAAAACGGTTCACCCAGCTACAAATTGTGCCTCCACTACAGAGACTGGATCGTTGGAGATTTCATTCCAAATCAGATAACAAGATCTGTTGAAGATTCGCGAAGAACCATTGTGGTCCTTTCTCCCAATTTCATAGAGAGCGTCTGGGGACGAATGGAATTCAGGGCAGCTCACATGAAAGCATTAAGTGAAGGAAGAGCTCGATTGATTGTCATATTATACGGAGAGTTAGGCAATACAGACCAACTTGAACCAGAGCTTAAGGCTTACCTCTCAATGAACACTTATGTTAAATGGGGAGATCCTTGGTTTTGGGAAAAATTAAGATATGCAATGCCCCATCCGCCTAACCAAACTAAAAGCATTCCACTCATTTCACAAGCACTTAAATTAAATGGCACAGAGAAATTGGTTAACAGTGCAGTAGATGTCAATAGTATCACAACTCCTCCAACTAATATAATTGTGGATCCTCTCAAGAATCTCTCATCGAAACTGTCC
>Het77
ATGTGGCGGCGTTACTCGAGTATCCGTGGTTTGTCCAGATCTCACGCAAGATGTGCAGAAGCTGTGAAAAGATCTGTAGACCGGGATTTGAAGGAAGGGACGGAAATGGAGGGATTTCTAGTGAATAAGGTGAGCTACGTGCCGGAGTTCAACATGACGATGGTGCGTCTGAGACACGTGAAGACCGGTTGCGATTACCTGCACCTGGCCCGGGACGACCAGAACAATGTCTTCGCTGTCAGCTTCAGGACCACCCCGACAGACTCCACCGGGCTACCGCACATCCTCGAACACACGACGCTATGCGGAAGCCAGAAATACCCTTGCCGAGACCCCTTCTTCAAGATGCTCAACAGGTCCATGGCCACTTTCATGAATGCCTTCACAGGCCCGGATTACACGATGTACCCGTTCGCCACTCAAAACCGGACCGATTTCAGTAATTTAATGTCCGTCTATATGGACGCCGTGTTCCATCCAAATTTGAGAGAACTAGACTTCAGGCAAGAGGGTTGGCGGCTTGAACACGAGATAACCAACGACAAAAACACCCCCATCGTGTTCAAAGGAGTGGTTTTTAATGAGATGAAAGGTGCTTTTTCGGAGAACCAATCGATTTTCGGCGAAGCCCTTTTAAACAACATCCTACCATCCCATACGTATGGCGTGATATCGGGCGGTGATCCGAAAGTCATACCTACCCTCACGTACAGCGATTTGAAAGCATTCCATAAAAAATACTACCACCCGTCCAACTGCAGGATATACAGCTATGGGAACTTCCCCCTGCAGGAAACGCTGAATTTCGTCAATAAAAACTACCTAATGGATTGGCCCGATACGCAAGATTTCGGGAAAATGACCAAAGTGCCGTCGGAGCCGCGATGGGACTCGGAGAGGCGAAAGTCGATCCACTGTAGACCGGACCCTTTTGCGAGTAATCCAAAAAAGCAGTCGTCGATCGCCATTTCGACTCTTTGCAACGATATCAAGTCGCCGCAGGAAACTTTCGTCATGGAAGTTTTATCGGAGTTGCTGGTGAGAGGGCCGAATTCGGCGTTTTACAAGTCTCTCGTCGAACCCAACATCGGGGGTGGATTCAACCCCGTAACGGGATACGACTCACAGACCAGGGACAGTATATTTTCCGTAGGTCTGTCATCAGTCGACCAGAGCGATTTTGACAACATAGTAGAAATTTATCATAAAACTATCGACAAAGTTATCGAAGAGGGCTTTGAAGAGAATAACGTCAAAGCGATATTGCATTCGATCGAACTTAATACGAAACACCAGTCGACCGATTTCGGTCTGGGCATACTGTTCGCACTGACTCCCGTTTGGAATCACGACGGAGACGTTGCGAAAATGTTGAAGGTCAACGACAAAGTGATGAAGCTGAAAAAATGCATTGCCGACAACCCACTGTATTTTCAGGATTTAGTTCAGGAGATGCTAAAAGACAACCACCATCGGCTTATCCTCACGATGAGTCCGGACGATGGCTTCGAGGCGAAAGGGGCCTCGGCGGAAAACGATTTGTTGACGCAGAAGCTCGCAAGCTTGACCAACTTGCAAAAAGATAACATATACAACCAAGGGTTGGAACTCGCAAGGGACCAAGAATTAAAGCAAGACGTCAACGTTCTGCCTACATTGACCACATCCGATTTGAATGATGATGTAGAAAGAGTCAAACTGAAAGGATTTATGGTTCACAAAGTTCCTACTCAAATGTGTCTGGTTCCGACTAACGGCCTCACTTACTTTAGAGGGGTCGTCAATACTAACATACTATCGGACGAGGCCAAAAACGTCCTACCCCTCTTCTGCTCCATCGTCACGAAGATGGGCACCAAAACACATGACTACCGACAAATGGATCAGCAGATACAGTTGAAGACGGGAGGTGTCTCTTTCTCGACTCACATCGCCGAAAACATTTACGATACCGGTTCGTATGAGGAGGGGGTCCTGTTCTCTTCTTTCTGCCTCGACAGGAACGTCAAGGCGATGATGGGCATCTTTTCGGAATTGTTCAATTCGGTGAATCTCCAGGACCAGAAACGGTTTGAAACCCTCGTAAAAATCACCGCTAACAATGTGATCCACGGTATCGCCGACAGCGGCCACCTGTACGCCCTATCCACCGCCGCCTCGTTAATTTCTCCCTCCGCGCTCAGGAAAGAACAATTCGGTGGTCTTACCTTCGTACAGACGATGAAGGAATTGTCACAGAAGAAAAACCTCTCGGACTGTTTGGACATGATGAACGGAATCGCGGACATAGTCATGAAAAAAAGGTTAATCAGACTCGCCGTCAACACGAACCCCGAATGCGAAGAAAAAGTCCTGTCCAGCTTGGAAGGCTTTTTAAAAAGCGTACCCGGCGAATTTAAACAGCCTTTCGAACTGTCGAAACCGGACAACTTTAAGACAGGCGCTTTCGCCATTCACCACGTCCTTCCATTTCCGGTGAGCTACGCCGCATATTGCGTCCCGACGGTGGAGTACACGCATTCAGACTTTCCGGTGCTCAGGGTCTTAGCGAGGCTTTTGACTTCCAAGTACCTTCTCGTCAAAATAAGAGAAAAGGGCGGAGCGTACGGGGCCGGTGCGAACGTCTCCACCTCGGGCACATTCAGCTTCTACTCCTACAGGGATCCCAAGCCCTACGACACCTTCGACACGTTCAACTCTTCCAGAGAGTGGATCCAAGCCGGGAACTTCACCGATCAGGACGTCGAGGAGGCCAAACTCGGTGTCTTTCAGTCCATCGACGCTCCCGTGCCACCCGGATCGAAAGGAGTGCGCAATTTCCTACTCGGCATCTCGGACGACGAGCTCCAGCGACACAGGGAGGTCTTAATTCGTCTTAAGAAGGAAGATGTCATCCGAACGGCTTCGCATCTGGAGTCAAAAATCCAGGGCCGAGCCCTCATAGGACCTCCCAACGAAACTATTTTAACGAGGAAGAAAGAAAACTGGACCAAGAGGATAACTGAA
>Het78
GCTATCAAATTTAGAGGTTTAAACACAATCAGTCCAAATAGCTCAGTGAGGTGCAAGAGGGTGGCTGCTGTTGCAGCTGTAACATCTAGTGTCATCCTGAAAAAAGGAAGCGGAGCGTCATTGACTGGTGGACCAGTTGGACTCAGCAGTCCGTGCCCTTCTGATTCACACTCGTACCCAAAAGGAAGAGCAAATACATACCATCCGTGTTATCAGTGTTCGTCATTGAATGAAAACTCTGCCAAGAAATTGTGTCGGAAGCAACCACATGCACTGATAGCACATACAGAGACACAGCTTGTGAGGACGTATCCTGCAGGGATGAGAATCGATTCTTCAAATTTCAATCCTGTCATATTTTGGGCGTTTGGCATTCAGATGGTTGCTTTAAATTATCAAACTGAAGACGCAGCCCTTCATCTGAATAGTGCAATGTTCGAACAGAATGGAAGGTGTGGCTATGTTCCTAAACCTGCAGTCATGAGAGACAGATCTCATATGATGTACCGGAGATTTAACCCTTGGGAGAAGGAATTTGATGGGCTTCATTCATCACAAATGATACTGAATATAATTTCTGGCCAGTATGTAAATCAGACAAACCTCACAGCAAGTGTTTATGTAGAAGTGGAACTCATAGGTATACCAGTCGATTGCAACAAGCAAAAGACAAAAGTAGTTCAAAGAAATGCCTTAAACCCAATTTGGAATGAACCATTCTTTTTTCAAGTTATGTTTTCCGATTTGGCCTTTTTGAGGTTTACTGTCGTGGACTCAAATACAAATCATCATGTTTGCCAAAGAGTTTTACCTTTAAAGTGCCTGCGGCCTGGTTATAGACATGTTAGGCTGCGTACACCACAAAACCAACCACTTCAACTATCGACCTTGTTTGTTTATTCCAGAACGGAAGAGGAAAGTGTCAGCCAAAGTGAGATACCTGGAGACAGAGGCAGTGAAAAGAATACGGCGAAGCAAGAACTTCGACCTACTGGAAAAAGAAGAATGTTTTTCCTAATGGTGTATGGGGTTGTACCAGAAGAGCAGTATACAATACTAAAAATTACACAAGAAAGTACCACCCAGGAAGTTGTGCTGCAGGCTCTTCAAAAGTCCGGTCAAGGTTCAGAAAGGGTTCACGACTATGTACTAGTTGAAGAAGTGTCTCGTGGTTGGGATCGAAAAGACAGGGAAGCTCCACCCACCCAAAGAGTACTTGATCCCCAAGAGTGCCCATTGCAAGCACAGGCCCAATGGCAAGGTGAAGGAAAGTTCCTACTTAAAAGAATGGGGGATGATCCCAGTAGTAGAGCTTGGTTATCCTCAATAAGATCAACGAGAGTAAAGCAAGCTAGAACATGGGATGAAGCTGACAACTTTTTAGTCTGCGTACATAACGTATCTCCTGAAATACCTTATGCAATATTAAAAGTTCCTCTAAGTGCCTGTGCCCAAGATGTTTTGGCACAAGCTTTAGTTAAAGCTAGACGAATGGAGGACCCTACAAGGTTTGTCTTACTAGAGGAACTAAAATGGGGGAATACACATCAGCAACGTATTCTTCCCGATGACGAAAATATATTTCGAACTCAAGCACATTGGCAGACGATCGGGAGATTCATACTACGAGAAAGAGAGATAAGAAGGCAAGGGGGAAACTTGAGGACGACAACTTTAGATAGATTAAGCAAGGGTCTTGCCAAGCTGCCGGTCGGTGAAGCACTTAGTGATCCTACTGCTAAAGCAAAATTTCCACTCAGCGGGCTGAGTCGTAGTGTTAGGGACACAGGGTCATGCCGTAGACAGCGAGAAGTCCATTCAGAAGGGGAGACCCTCTCTGATGACGACTTGACACCAGATATGAGAACAGCCGTTTCAAGGCTAAAACGTGTTTCTTTAAGAAAACTGCGTGTCTGGAAATCA
>Het79
ATGGCGAAGAGAAGCGTAGAGGTTCAAGTACTAGATAGCGATTTCTCAGTTTTATTGCGCGAGTCTGTCACCTATGAGTTTAAAATGGAATCGAGGTCGAAAACGAGGCTGCGGAATTTCGTCATGCTGTGCATGCTCCTCGCTCTAACCGGCATCATCTACTTCAGCTACTTCTGCTCGGACAAGCTGTGTCCGATGGCGGCTCGTAAGCCGTCCTGGACAGAGTGGAACCCGAAATTCCCGGACCAGGACAACCTCGGCAAACCACTGAGCCTCCATTCTAGCCCTTTCAACTCGAAGACGTCCAACCCGGGCCTCAGCTACGACGACGTCCTCAACGAGAACTTCCAGTTCGACATGAACGCACACGACGTCATGGTCTTCCTCCACATACAGAAAACGGGCGGCACCTCCTTTGGCAAGCACCTTGTACTGGACCTGGACCTCCAGAAGCCGTGCACCTGCCATAGAAAGAGGAAGCGCTGCTACTGCTTCAGGCCGAACAGGAACGAAAACTGGCTCTTCAGCAGGTACTCGACCGGCTGGAAATGCGGCCTACACGCCGACTGGACTGAACTCACCAGCTGCGTCGACAACGAGTTCGACAAGAACGAAGGAGATTCTGTTAAAAGA
>Het80
GAAATGAGCCCTGGTCATGATTCTCGGGGTTCATCGATGGTCAGATCTCCTTCTAGAGATTCAGTCAGCTCCGAGAGGGTAACGCCCATGCCGGCCGTAAGCCCGATATCTTTGTTACCGCCGACTGCGTATACGCAACCCATGCACCGAATGATGACGTCGCCCCACGGGTCAGTTTCGCCGTTGGTGTCGTCTTCCTCGCCGCCCATTTTGATACAGGCCAACAACGTGACCTCACCCAGATCGGCTGACACGTCGCCTGAAGATTCGGCCGTCTTGGATTTTAGCACAAAACGATCTACATGTGAATCTCCAGTTTTGAATCTTAGTAAATCCAGCTCCCCCCCTCCTGAAATCCCCCTGAACAGCCCGTTAGACCTTTCAGTCACGAGTAGGAAGAGGGGGGTGGATGAAAATTCACCAGTATCCCTCTCGCCCAATTCCCAGCCCAAGAAACACTCGAGGTCATCGGATTACAAACCCATCGTCTCTCCATGGACGTCGCCGGTCGTTGCGTCCCACTTTCCCTATTTCGCGGCTGCCGTGGCCGCTGCAAACAGTCTCTCGCCGAAAAACAACAATCAGACAGACATTTGGAACGGGAAAATGAAATTGCCGGAAAAAGGGCTAGGAGGAGTTCCGACGCCAAGTGACGCTTCTAAAGCATTGGAGAAGATGAGTGAGTTGAGCAAATTGGGAGGAGACGAATTCAGACCTGCCGGTGGAAGCGCCGGTAACAGGCATAGCGCTTGGCAATCCCACTGGCTCAACAAGGGAGCGGAACAGGCGAAAGACGTTTTGAAATGCGTCTGGTGTAAACAGAGTTTCCCTAGTTTAGCCGCTATGACGACGCACATGAAAGAAGCGAAACACTGCGGTGTCAATTTGCCTTCTCCCATCATACCACCACCTCCACCTCCTGTTCAACAGCACACACCGGTATCTTCACCATCCAGCATTTCCGGTTTAAACACACCATCTAGTAAGACCGGAGGCAATCAGTCTGATCTCAATCTTCTGATAAAAGAAACAATGCCTCTACCACGCAAACTGGTACGAGGTCAAGATGTATGGCTCGGAAAAGGAGCCGAACAGACTCGACAGATCCTCAAATGTATGTGGTGTGGCCAGAGTTTCAGATCTCTTGCAGAAATGACGAGCCACATGCAACAAACGCAGCACTACACAAACATCATATCCCAAGAGCAGATCATTTCGTGGAAATCCGCCGAGGAGGGAAAATCAGGATCGGCTACCGGTGTCTCAGGAAGTTTAAGCGGTAGTGCAACATCGGTCGGAGGTGCTAGCGCGGCTACAAACACGGCCAGTAGCCACGTCAGTGCAGTGCTGACATGCAAAGTCTGTGACCAGGCATTCAGTTCTCTAAAAGAACTGAGTAATCACATGGTCAAAAACTCGCATTACAAAGAGCACATCATGCGTTCCATAACGGAAAGCGGCGGTAGAAGACGGCAGACCCGAGAAAAAAGAAAGAAGTCTCTTCCCGTTCGAAAGCTCTTGGAATTGGAGAGAGCTCAAAACGAATTAAAAAACGGTGAAGGGATTGTACTTATGGGTAAGCAAGGAAGGGATATGCATTCGGCCGGCAGGATCACTTGCGAGAAATGTAAAGAGAAAATAGAAATGTCTGTTTTCGTCGAACACATCCGACTCTGTGTGGGAGGAGATCACAAAAATCTATTAAAAAACGCGCTTTTGTCCACTAGCGCTTTGGCCGAAAATCACGGAGTTTCACAAGCTCTGAGGGATTCGAGCCAAATGAAAGAAGACAAGAGGCGAAATCGATCCCCGGCCCCTACAGATCTCAACGTAGGCCCGGGAAGTCCCAAAGAAGTAAAAGCCGATGGAAAAGGTTCTTCGCCGTCGGTGTTGAATGCTATCGAAAAGTTAATCGAGAAAAGCTTTGATTCTCGTTCCAGACACGGCGCAGGGGGCTTCGTTGGTCCTGGTGTCCCTGGACAAGCCCCTATGGGCTCTAGTATACTCAAGAGGCTGGGTATCGACGAAAGCGTTGACTATACTAAACCTTTAGTAGATGCACAGACGATGAATCTCTTGAGGAGCTACCACCATCAAGCCACCGCTCAGTACAGGCGAGAGCGAAGTGGTAGCGAGTCGAGTTCCATATCGGAACGAGGACGATCAGACGCCATGACCCCGGATAGAAAATACGAAGATCGCTATACCCCTAGAACAACACCCGAAAAAAGGATTCAGACACCTCCATCTAACAAGACATGTCCAGACGATATCGGTGAAGGAGAAATAAGAATCAAAAGGGAAAGGGATAATTCCGATGACGAAATCAGAGTGAAGCGCGAACCGGAGGAAATTAGAGTTAAAAGGGAAGACGATTACACATCAGAGAATAGATCCGAAGTGACAATCAAACAGGAGGTTGAGAACGGTAATGACGACGACGAGGATAGGCGTAGTTTTCAAAGTGACGAGCCGTTGGCAAAGCGGATTTGTCACGATGAAGAAGGCAGGTCAGCTGCAGAAGACGATGATCAAAGGAGCCATAGGACTTCGGCCAGCCCGATGGCGAGTCCGGCAACGAGCGTGAGGCCGCCTTCGGGCGACCACGTCGCCAGTCCCAGCAGCCCGGCCAGTAGCGACAGATCGGCTGGCACGCCGAGAAGTTCGTCGGAAAAGAAGTCGTCCAGTAGTTTGGGCGCTCTGTCGTCCATGTTCGACAACTTGTCCGGAGGGGCCGGTAACCAGGGCGAAACGGGTACGCCGCCTACGAAAAGTGCGAGCCACCCCTTGGCCGCGTTGCAGAAGTTATGCGACAAGACTGAGACTCATGCTCCGCGAAGCACCCCAAGCAACGTTCACCCTGCCACCCCCGGGACGTCGACGACGCCGGCACCTTCGGGCACCGCCCCGGGCGCCATTCTCGCATTCAGCTGGGCTTGTAACGACGCGGTGGTCACAGCTGACTCCATAATGAAATGCGCTTTTTGTGATACCCCGTTTATTTCTAAAGGCGCCTACAGGCATCACTTGTCCAAAATGCATTTCGTCAAAGACGGCGTGATCCCCGACCCGGTGTCTCTGAAAGGGCCGATCGGTTCGCCGACCCCCTCCGTTCCTAAAGGAAACAGCAACAACAACAACGGGCCATCCACCTCTTCCGCTGCTACGAAAAGTCCCCAACCCACTCCCACGTTCGAGGAGAGCCCTCATTCGAAGTTCCTCAAGTATACAGAACTAGCAAAACAGTTGTCCAGTAAATATGTA
>Het81
CCTTTTGGAGAGCTGGTGCTTGTAAAGTATCTGGACAGAGAGAAACTCGATTCTTATTTACTTAAAGTTACCCAAGGGCCGGAAAATTCGACAACCGCCACTGTTCACGTTATTGTTGAAGATTCTAACGACAACTCACCAGTTTTTAACTCTTTTTCGAATGTAATTCACCTGTCTGAAGATGTACCTGTGAGCTACTCAATCGCTCATCTGAAAGGAATGGACGAAGATTTACCACCCAATTCCGATGTCCGGTTTGACATACTGTCGGGAAATGATGAAAACCTGTTTGCAATTGATTCCACATCTGGTCTTCTTTCTGTCGATAAGAAATTGGACTTCGATAGAGGATTTTCTGAATATTCACTAGTCATAGGAGCGACAGACGGAGCGAGAACGCCCGACCGTCCTCTGAGATCCGTGACATCCTTGAAAATAGTACTAGACGACGAGAACGACAACGCTCCCCATTTCCCCGTCACAGAATATCTAGAGTTCGTAGGAGAAAATGAACCAATAGGGTCGACAGTGTTTACAGCTAGAGCTACAGATCTGGACAGAGGGGTTTTCGGCAGGTTGAATTATTCTATAGAAACGGCTTCTTCGGCTGGATACGGAGACGTAGACGAATCCTGGAAAATGTTCAAAGTCGATTCGGCATCTGGTTTAGTAACTACAAACGCCGTTTTCGACTACGAGCTCCGTTCCAGATACGCGTTCACCTTACTAGCGACGGATCACGGTGCTCAAATAGCAAGAGTCAAAGTCAGAGTAGAGATAGAAAGCCGAGATGAATACTACCCGCAGTTTACAGAAAGGACCTATAGATTTGTTGTCAACGGTAAAGACCTGCCTGTAGGTTTTGTCATAGGAAACGTAGTAGCGACGGATCGTGATAAAGGCCCAGACGGAAGAATCGTTTACCAACTGACGAACCAGCACGCTTATTTCAAAGTCAACCGTACAACTGGAGCAGTCATGATCAAAAAGAAATTGGACAGCAATTTGAACACGAAGCAGGAAGTCAGTTTTGTCGTTAGAGCGAGTTCAGGGAGGCAAGATTCTTTAACGAATATGTCAGTGGTGGAAATCAGTTTAGACCCGTTGGCTCATTTCGAAACGAACCTCGTTAACGGCGAAGAAGGGAATAATACAGCGTTGGCAGCGTCGACGAGCAAAGTCGCAGATTGGGCCATAGGACTTTTGATATCGTTGATTATCGTCATATTGTGCTTCGGTGCTGTATTCTTATTTTTACACATGAGAAACAGAAGGCAGAAAAATGTCAACAAGTCGGGACTAGGATCGGTTCAAAGCCAGGATAATTATGTAGACCCGAGTAATTTCGACACGATACCAGTGAGAGGAGGCATCGCCGGGCCTGCGAGTCAGTTCGGCCCTCCGAAATACGAAGACATCCCTACTTACAGGAACAAGTCGAACAGTTCCAACTCGGGTGCAGCGACTACCTCACAGATTTCGGGATCCGACCAATCCGGATCCAGCGGAAGGGGTTCTGCTGAAGACGGAGACGACGTAGAAGACGAAGAAATCCGGATGATAAACGAAGGCATACAGAGGGAAGGTGGACTCCATAGGTCCTCCGACGATAATATGTCAGACGTATCCGTCCAAAACACCCAAGAGTATTTAGCACGATTGGGCATTGTAAATACCAACAACAATTCGGCTAATTCGAGAAGAAGGACGGACAGTGTCGGCGCAGGCAGCAGTAAAGACATAATGCTCCATGCGGGAGTGCCGATCGACAGACTTAGGATGTACGACGAAGACGGCACGGCGGAAGCGGACATCACGAATCTCATCTATGCCAAATTGACGGATGTTGGAGAGAGCGAGAGGTGCAGCAGTGGAGAAGAAGGGAACAGTTCTTCTGCGGGGCCGTTAGGACCCGCTGTCGATCACGTCATCGGGATCGGGGCGTACGGCGGAGTGCCCGTGGCGACACACCAACCGTCCATGACGGGTTCTCTGAGTTCCATCGTCCACAGCGAAGAGGAACTGACAGGGAGCTACAATTGGGATTATCTGTTGGACTGGGGGCCGCAGTACCAACCCCTTGCTCACGTATTTTCGGAAATCGCCAGGTTGAAAGACGACGCGGCATCGGTCAAAAGCGGTACCAGCGGTACATCGAGCGGTAAAGGGAAGTGTCCTCCTTCGGTGAAAAGTGTTCCTCCCCCTTTGCTCACTTCCGTCGCTCCCAGGTCGATAGCGGCTCCGGTGCTTTCGGCAAGGGGCAGTCATCACCCACCCTTGAAGCACCAAGGCCCTAAAATCCACCTTCTACCCCGCTCCCCGATCAACCACGACGGGAACGGAGCCGTCTTCGGCACGTCTGCGGCAATGTCGCCCAGCTTTTCCCCGGCGTTATCGCCCCTAGCTACCTCCCCTTCGCTGTCACCTATAGTGACCCCGAGGCATCCTAGTTCGCACCACGTAAGGCAAAGAACAACAGACACTGAATTAAGGATA
>Het82
ATGAGCGACATAGAGGATTACCGCCGGCACCTCGCCAACTACGGACAGGAACACGTTCTGCAGTTCTGGGACGATCTGAGTCAGGACGACAGAGACGAGTTTTTCCAGGAGATAAAGGACATCGACGTGCCGGAAGTCCTAGGCTATTTTAAGAAAGCAGTGGAAGGGCGAGATGAGAGCAAAGCGAAGATCGACGACCGGCTGATGCCCATCCCTCCCGGCTTGTACGGCGCCGTGTCCAGGACGCCGAAGGCCCTCCTCCAAAGTTACGAGGAAGAAGGCCTACTGCAGATCGCCGAAGGGAGAGTCGGCGTCCTGCTGATGGCAGGAGGCCAGGGTACCAGGCTCGGCTCCACCGACCCCAAAGGCATGTACGACGTCGGTTTACCCTCTCACAAATCCCTCTATCAGATCCAAGCTGAGAGGATAAGAAAACTTGCATCAATGGCAGAGGAGAAATACGGTAAAAAGTGTGTCATCACGTGGTTCGTCATGACCAGCGAGCACACATTAGCGCCGACGATCGAGTTCTTCACCAAGAACCGATATTTCGGCTTGGACAAAAACAATATAATTATATTCGAACAAGGACTCCTACCTTGTTTCACCTTCGACGGTAAGTTCATACTCGACAAGCCGAATAAGATATCGCAAGCTCCCGACGGAAACGGTGGGATCTACAGGGCGCTCAGGGACAGAAAAATTCTAAATATCATCGAAAACAGGGGTATCAAGTATCTACACGCGCACAGTGTGGACAACATACTTGTGAAAGTGGCCGATCCGGTTTTTATCGGCTACTGTGTCAAAAAGGGTGCCGAGTGCGGCGCCAAAGTAGTGGAGAAGGCGTATCCTACGGAGGCGTTGGGTGTGCTCTGCAGCGTCGACGGGAAGTATCAGGTCGTCGAGTACAGCGAGATCACCCTGGAAACCGCCGAGAAGAGGAACAACGACGGAAAGCTGACCTTCTCTGCCGGCAACGTCTGCAATCACTTCTTCACCGCGGAGTTCCTCAGGAAGGTCGCAGATAACTTCGAGAAGGCCCTCAAAATCCACGTGGCCGAGAAGAAAATCCCGTACGTCGACGCAGAAGGCAAGAGGCGCAAGCCGGAGAAGAACAACGGCATCAAGCTGGAAAAGTTCGTCTTCGACGTCTTCCAGTTCTCGGACAACCTCGTCGTCTGGGAGGTGGACCGAGAGGAAGAGTTCAGCGCTGTCAAGAACGGCGAAGGAGCTGCCAAAGACACGCCCATCACCGCGAGAAAAGACGTCTTCGCACTCCACAGAAAACTCGTAGAACGGGCCGGAGGCCGTTTCGACACCCAAGGGCCGGTTGTCGTTGAAATCTCACCACTTTTGTCCTACGCCGGCGAAGAACTCGAACGTATTGTCAAGGGCAAAACTTTTTCCTCGCCTTTACATTTGACTGCTCCTAACGAAAATCTTCCCTTCAAACATCGACTC
>Het83
GCCAAAGGACTTCAAAAATTACGATGGTACTGCCAAATGTGTCAGAAGCAGTGCAGGGATGAAAATGGGTTCAAATGTCACATAACTTCTGAATCGCATCAGAGGCAGCTCCTTTTATTTGCCGACAATCAGAACAGATATTTAGGCCAGTTCAGCAAAGAGTTTGCTGATGGTTATTTAGATCTACTTAAGCGACGGTTTGGGACGAAGAGGGTACATGCGAATAGAGTCTACCAGGAGTATATTTCAGATCGACACCACCTTCACATGAATTCAACCAGATGGGTGACTCTCACCGGTTTTGTCAAATGGCTCGGCAGGGAAGGCAAGTGTATCGTCGACGAGACGGAAAAAGGATGGTTCGTCACCTACATCGACAGAGACCCAGAAACTATCCGGATGCAAGAAGCTATTGCTCGGAAGGAAAAAATGGACAAGGACGATAATGAGAGAATGATGGAGTTTCTTGAAAAGCAAATCGAACGGGGTAAACAGGCATGCAAAAGTGCAGAGGAGCATGTGCCGACTGATCTTGTAAGGAACAGCGATGAAAAAATCACTCTTGAGCTACCTGTATTTAAAAAACCCGAACCCGTCGATCTTAAGTCGTCTGCCCTAGCAAAACTGAAAGTGCAAAAAAAAGAAAAGGAATTCAATAAGAAAGAAGAAAAGAGAAAAAGTGCATTAGATGAAATAATGGAAGAAGAGGAAAGGCGGAGGAGTAAAGTACGCAAGAGAGATTACTGGCTTGAAACAGACATTGTTGTCAAAGTGGTCACAAAGTCGCTTGGAGAGAAGTATGAGAATAAAAAGGGAGTCGTGGAAGAAGTCATCGACAAATATGTTGGGGTCGTTCGCATGTTTGATACTGGAGCCAAGCTAAAACTTGACCAAGCTCACTTGGAAACCGTCATACCAGCGATTGGGAGGAAAGTCAAAATACTCAATGGAGCCTACCGTGGTGTTAAAGCAGAACTGTTAGAAATTTTCTCAGACAGGTATTGCGTGGACGTTAAAATTGCATCTGGTCCTTTGAACGGAAAAATAGTAAAGGGGTTACCTTATGAAGAAATAAGTAAACTGAATACA
>Het84
ATGGAAGATACAGAATCGATGCTGACAGAGTTACCGGTTTGTAGATCTCGGCACCCGTTCGGTAATGCAGTGCTCCACCGCCCCCACCTCAACCTGCCGCCCTCCCCGGCGACGACGGACTCGAAGACGCACGTCTCCTACTTGTACCCGGAGATCCTCGCCTTGATATTCAGCTATCTGGAAGTGCGGGATAAAGGGAGAGCGGCTCAAGTGTGCACCGCCTGGAGAGACGCTTCGTATCACAAGTCTGTGTGGCGCGGGGTCGAGGCGAAACTGCACCTACGGCGGGCGAACCCGTCTCTCTTCGCGAGCCTCGTGAAAAGGGGCATCAGGAAAGTGCAAGTGCTCTCGTTGAGGAGGAGCCTGAGGGACGTGGTCCAGGGCATCCCGAATCTCGAATCCCTCAACCTGAGCGGCTGTTACAACTTGACTGACATCGCTCTGGCGCACGCTTTCGTCGTCGACCTACCGCCCGATTTGACCAAGCTGGACCTCTCCTTGTGCAAACAGGTGACGGACATCAGTCTGGGCCGCATCGCCGAGTACCTGAAGAACCTGGAAGTGTTGGAGTTGGGAGGATGCGGGAACGTGACCGACACCGGCCTCCTCCTCATCGCCTGGGGTCTGAAAAATCTGAAACGACTGAATTTGAGGTCGTGCTGGCACGTCTCGGACCAGGGGATCAGCCATCTGGCCGGTCTGAGCCGAGGGGCCGCCGACGGAAACCTAGCCCTAGAATACCTAGGGTTACAAGACTGTCAGACGCTAACGGACGAAGCGCTGAAACACGTTTCCGTCGGCCTGGCCGGTCTCAAGAGCATAAACCTCAGTTTCTGCGTCAACATCAGCGACAGCGGGCTCAAATACCTGGCAAAAATGCCCGCCCTCAAAGAGCTCAACCTCAGGTCATGTGACAACATCTCCGACACCGGTATGGCCTACCTCGCCGAAGGGGGATCCCGGATCACTTGCCTCGACGTCTCCTTCTGCGACAAGATCGGCGACCAGGCACTCGTCCACGTCTCACAGGGCCTCTTCAACCTCCGGGCCCTCTCGATGAGCGCCTGCCAGATCTCGGACGAAGGCGTCTGCAAACTCGCAAAGACCCTCCACGAATTAGAAACTTTAAATATAGGTCAGTGCAGTAAAATAACGGACAAAGGTATCCTCACCATCGCCGAATCCCTGAGGCATCTCAGGTGCATCGACTTGTACGGTTGCACCAGGATAACGACCACCGGTTTAGAGAGGATTATGAAACTCCCTCAACTGAGCACTCTCAACCTCGGCCTCTGGCACATCAGA
>Het85
ATGTTGGGAAAAGCGGGACCTATCGCCGTCCAATTCGGACAACAGCAGGTACGTGGTATGGCGACCCTCAAGGCGATATCCATGAGGCTCAAGTCCGTCAAGAACATCCAGAAGATAACCCAGAGTATGAAAATGGTGTCCGCCGCCAAGTATTCGAGGGCGGAAAGGGACTTGAAGCAGACCCGCCCTTATGGAGACGGTGCCAAGTCTTTTTACGAAAAAATCGAAGCTACACCTGCTGACGAGACAACCGACAAGATAATTATCGCGATGACCTCTGACAGGGGCCTCTGCGGTGCCGTCCACACCCAGGTGGCCAGGCATATCAGGAATGAACTGTGCGAACACCCCGCAAACACAAAGGTGATCTGCGTCGGAGACAAATCCAGGGCCATACTCCAGCGTCTATTCGGCAAGAACATATCCGTTGTCGCCAACGAAATCGGAAGGAAGCCACCGACTTTTCTCGACGCCGCACGCATCGCAAATGAAGTTGCTAAGCAGAATTTCTCATCGGGGAAAATTGTGTTCAACAAATTCAAATCTGTAGTCTCTTATACGACAACCGAATTACCGCTCCTTAGCGAAGCGTCTGTTTCCAGCGCTCCAAAATTGTCTGTCTATGATTCTCTCGATGCCGATGTAATTCAGAGCTATGTCGAATTCTCAACGGCTTCTCTCGTGTATTACGCTATGAAGGAAGGAGCCTGCAGCGAGCAGTCTTCAAGGATGACGGCTATGGACAACGCTTCCAAGAATGCTGGTGAAATGATTGAAAAGCTCACTCTTACTTTCAACAGGACTCGTCAATCTGTCATCACTAGGGAGCTCATTGAAATCATCTCGGGTGCTGCAGCCCTCGAG
>Het86
ATGGCCGAACAGCCTCCTGACCAACAGACCCTCCAAAAGAAATTGCTCTTCTACGTCACTGCCAGCTTCATCCTCCTCGCCACTTTTAGCCTGTTCGCCTTCCTCTTCCTCGTGCCTTTCGTCATCGAGCCAGCCTTCACGACGATTTTTATGGAGTTCGACGAAACCCCAGTGACGTGTCAGACTATAGAAACTATCCACAACAAAGGGATGTCGAATTGTTCGTGGACGTCCTGCAAAGAGGGTTGTACAAAAGATGTTTTCACTTGTACGCAGATAAGAGTCAATTACAAGGTGGACAGGGCTGAGAGGGGTGTAGGGGACAGGGCTGGTCGGGTCCCTAGAGCGATCAGAGATTACGACTATCGCGAAGGCTACGACACCGTTCCGCAGGACTTGATCGAAGACGAGGTCGCCACCGGTCCGGTGCACGGTTTCGCCCCGAACGGCTCCGAATGGTATTTCATCGGCGCCAAGTTGCACCCGAACGTGAAGGGTTGCGGATACCCGCCGATGCTCAACTGTACCATCTGGGTCCAGAAGCACAAGGAGGAAGGGGCCAACTTTTCCTGTTATTATTCTAGAATAGAGCCCGGTCTGGTCATTACCGATCTGGACATGTGGCAGGTCTACATGAACCTGGTCTACGCCATGGCGATACCCATCCCGTCCTTTATCGTGTCCATCATCTATCTCGCCATGGCCTACCTCTACATCTACAACGATGAGCCGACACCGCTCGACGGCGAGGCCGAGGAGAGCACACCGCTCCCTCTTCTCACACCAGTGCCGCCGCCGACTTCAGGGGCGCTCACCCCGGCTTCGGAAGTGTTCCGTGAAGACCTCGCCAGCTTCGGCCACCAGCTGAAAGTCGCTATGGCGGATGACATCAGCAGAGACAGCATCTTTACGGACAGCGTACCGCTCAGCACAAATTCCATCAAT
>Het87
ATGGCGGCCAACAACAAGGCGGCGCAAGGGAACAAGACGATCTCGTCTATATTCTCCAAGCTCCACGTCGCCTTTTCCGACGCCGTCGCGCCTCCCAAGCTGGCGACGGACAAAAAGACGCTCGACAAGACTTGGAAGCTGATGGACAAGGTGGTGAAGCTGTGCCAACACCCGAGGATGAACCTCAAGAACTCCCCGCCGTTCATACTCGACATCCTACCGGATACTTATCAACGTCTCAGGCTCATATACTCGAAATACGAGGACAGGATGCCGTCCCTGCACAACAACGAACACTTCAACGTCTTCATCGTCAACTTGATGAGAAAGTGCAAACAGGCCATTAAACTCTTCAAAGAGGGCAAGGAGAAGATGTTCGACGAAAACTCCCATTACAGGAGGAATCTGACGAAGCTCAGCCTCGTCTTCAGTCACATGCTCAGCGAGCTGAAGGCCCTCTTCCCCAACGGTGCTTTCGCCGGGGACCAATTTAGGATAACCAAGAGCGACGCTGCAGAATTCTGGAGAATTAATTTTGGAAAC
>Het88
ATGAAGATAGAATTGGTGGAATCTCTTAAAGGCCATACGGGGAAAGTCTGGAACGCCAAATGGAACCCTCAAGGCACTTTGTTGGCTTCGTGTGGCGAAGACAAGACTATCCGGCTTTGGGGAAAGTCCGGACAGCAGTGGAAGGCGAAGGCGGTTTTGCAGGACGGCCATCAGAAAACAATAAGAGAAGTATCTTGGTCACCATCTGGTAAATGTCTTGCTTCGGCTAGCTTCGACGGGACGACAGCAATTTGGGACAACGATAGCGGTCAATTTGAGTGCAATGCTACAATCGAAGGTCATGAGAATGAAGTCAAGTCGGTTTCGTACTCTCCTTCCGGACAGTTTCTTGCAACATGCAGCAGGGACAAGTCCGTTTGGGTTTGGGAACTTGAAAACGGCGAGTATGAATGTTCATCAGTTTTGAACGCTCATACACAAGATGTAAAAAAAGTCATCTGGCATCCGCACGAAGACCTCATTGCCTCGGCTAGTTACGACAACTCGATTAAAATGTTCAAAGAAGACCCTGCTGACAACGAGTGGATGACTGTCGCTACTTTGAATTCGCACAACTCGACTGTATGGAGTATATCATTCGATCAAACTGGCACAAGACTCGTCAGCTGCAGCGATGACCAAACTGTTAAAATCTGGAAGCAGTACAAACCCGGCAACCCTGAAGGTGTCCCAACTGTTGACAATGAGGCGACATGGAAATGTGTTTGTACCATATCCGGGTACCATGACGGATCAGTTTTTGATGTCGCCTGGTGTAAACTAACAGGGCATATTGCGACAGCATGTGCCGACAACTGCATTAGAATATTTCAAGAAGTAGAACCCTCAAATGACAATCAGCCCAATTTCGAGTTGATGGCCGTAAAACATCATGCTCATGAACAAGACGTTAATTCTGTCTTTTGGCATCCAACAGAGCCAGGATTGCTTTGTTCAACCAGTGATGATTCACTTGTTAAAATATGGGAAATTGAGAACGAT
>Het89
ATGAAAGTGCTAAAGGGCATCAAAAAGGTGGCTTTAGGGGTATCAGGAGGTGTGGACAGCGCCGTAGCCGGTCTGCTTTTGAAGAAAAGAGGCATTGACCTCATAGGTGTATTCATGAAAAACTGGGACATCGTGGACGAACAGGGCTTTTGCGATGGCGAGAGAGAACTCGAGGACGCCGAGAGCATATGTAAAACACTCGGTATACAATTTAAAGTTGTTAATTTCGTGAAGGAGTATTGGAACGAAGTGTTCACAGAGCTGATAGCCGACTACGAGAAAGGGCTGACCCCGAACCCAGACATATTGTGCAACAAGAACATAAAATTCAAGCATTTTAGTGATTATGCTTTTAATCGTCTGGGCTGCGATACCGTCGCTACAGGCCACTACGCCAGGAATTCCTTTGGTGAAGATTTGCAGAATTTCCACCCGTCGGGAGCTAACTTGCTGACAGCAGTTGATTCCTGTAAAGATCAGACTTTCTTCTTGAGCCAGATTCCTCAGGATGTGCTTCAAAGGACTATATTTCCACTTGGCTCCATGTTAAAATCGGTAGTGAAGAAAATAGCCTTTGAAAACAATTTTGAGAGGATTGCCAAAAAGAAGGAGTCGATGGGAATTTGCTTCATCGGCAGTAGAAATTTTCAAAGCTTCATTTCTGAATACATCAAGCCTAAAGAGTGCAACTTGATAGATATCGATTCGGGGAAAATAGTAGGGAAACATTTAGGCAAGCACTGCTTGACCATTGGGCAGCGATGCAACATTCCAGGCACCAAGAAACCATATTATGTCGGATTAAAGACAGATACTCCAGATATACTTGTCGCAATGGGTCATAGTCATCCATTGTTTCATTCCAGCCAGTTTATTACGCACATACCATATTGGATAAATTCAGAGCCTTCTGACCTAGAAAATAACAAAATATTCCATTGCAAGTTCAGATTTCAGCATCGCGATAATGTGTTGGGTAGTTCAGTTATGAAACTGGAAGACGGCAAACTTCATGTCATGTTGGAAAAGCCCGTTAGGGCTCTTACACCAGGACAGTTTGCTGTGTTTTACAAAGGGGAAGTTTGCTGCGGAAGCGCACCCATTGATTATGTCGGCCCTACGGAATATTCTTTAAATTATTATGAAAGATATGCAAAACCAGATAGT
>Het90
ATGGACATCTACACATCTATCAAGGAATTCTTTACGTTAGAGCCAGAACAGGATTGCGTTATCGATAATTTCGTGTTTCGCCTCAATTACAGGACGACATCGGCGATAATAATGCTTTGCTGGGCGTTCGTAACCGCAACGAATTTTGTCGGTTCCCCGATCGCCTGTTTGACGGAAGGAAACCCGGAAGACTTCATCGAACTTTACTGCATTACACATTCGACGTTTACAGTGCCGGATACGAGGAAGTTGAACCCTAGATTCAAAAGCGACGAAGTTTCTTATCAAAAATACTATTTGTGGGTCCATTTAGTCCTGTTCGTTCAAAGCTATTTGTTCTATTCGACCGGCTGGATTTGGTCCTCTTGGGAAGGAGGCAAGGTGCACAAATTGAAAAGCATATCTAAAACAGCTTTACTTGACTATTTCAGCTATAAAAGAGGAAATCATAACTCCTACGCTTTTGGTTTTATAATTTGCGAATTTCTCAGTTGTGCTCACGTGGCTTTGCAAATCTACCTAATGGACAGGTTTTTCGACGGGGAGTTCACTTATTTCGGCGTGAAAGTGTTTCAGATTCTCTTCTTGGATTTCGGCGAAAGGGACGACGCCCTTGAAAAAGTCTTCCCGAAGCTTGTGAAATGCACATTCGAGAAATTCGGCTCATCGGGGACGAAGCAGGTCTACGACAGCCTCTGCCTTCTGACTATGAATATCATCAACGAGAAAATCTTCTCGGCATTGTGGTTCTGGTTCGTTTTCCTGTTTGTCGCCTCCTTTCTCGCCTTGGCTTACGATCTGGCTTCAGTGGTTTCGAAGAATTTTCGTTATTTTGGCTCGAGACTTTTAGAATGGCCATCGGCTAAAGCGGCTAAGAAATTAAACTTCGGCGACTGGTTTCTACTCTGCCAGCTCTCAAAAAACGTAGATCAAAACGTTTTTCACATACTATTGGAGCACATTGAAAACGAACTG
>Het91
ATGCCACTTAAGAACCCTGTTGCTATGCATGGGTTAGAAGAGACCGAAGCTGTTACTTGTCCTTCAGAAGAAATGAATGGAGATAAATCGAATGGAGGTGAATCGACTGACAAAAAGTCCGAGCCTTCGGACACAGATCCAATTTACAACAATGACGGTGACGGGGAAGTAGAAAGTGAGACAAACATGCGTTCGACACGATACGGGTCAAGACAGCACAGCGAGGATGAAGAAGATCTCGAATATAATCTGGAAGAGGAAGATAGGAAGAAGACAATAATGGTTGGTAGTGACTATCAAGCCTGGATACCAGATGTTATGTGCAAATATGATGATGTATTGCCTTATGAAAATGAAGATAAGTTGGTCTGGGACCCAAGTGCCTTGATACAGAAAGATATTGAAGCGTACTTAATTAAAGCGCAAGAGCCAAAAAATAACAACCAGGGAATTTATGCCATTCCGACAGGGAAACATCCCAGGGATGATGAACAGGCCCTTTTCCTTCTTTTGCAATGCGGGCACAATGTGGAAGAAGCTTTGAGGCGGAGAAGAATAAATACCGCTCCTCCAAACGACTCCATGAGCATTTGGTCAGAGGAAGAATGCAGGCAGTTCGAAATTGGTCTGAGGAGTTTCGGCAAAGATTTCCGACAGATACAACAGAATAAAGTCAAGACGCGTTCAGTAGGAGAGCTCGTCCAGTTTTACTACCTATGGAAGAAAACGGAGAGACATGACATTTTCGCAAACAAAGCGAGACTTGAAAAGAAAAAATACACCCTTCACCCCGGCATCACGGATTACATGGACAGGTTCATGGAAGACCAAGAAGGCTCCACAGGACGAGATAGGAGTACTTCTCCGAACATACATTGCCTGCTCTATGGGGACCCAAAATGGCAGAGATCTCATAACGGACAAAGTGAACCTGTGGACACCTTACCGACAAAAATTAAAATCGAGGAACCAGTGCCTACTATCAAAACAGAAGAGGACAGCAAAGAAAGTATTAATCATAAAGAATGTGAAGGC
>Het92
TCTTTGCCAAATACTAGAAGAAAATTGAACGCTAATGTTTTAAGAGGGATAATATCTGGTTTCTACACACATTCAAATGCAGAAAAGGATGCATTAATGGCTTTTATCGACGAGCCGATGGAAATCGAAGGCAACAGTGGTCAGAGGATGAGGAGTACGAAGAGTTCGTCAACACCTCTGATCCCTGAAGTTGATGCCTACCTTCATCTATTAGTCCTTGTTAAGTTGATCGATGCTTCTAAATATCAAGATGCTGTTAAATGTTCTGACCAGCTGATGGCAAAGATTGTGGCACAGAATCGTAGAACTATTGATTTGATCGCTGCTAAGTGCTATTTTTATCATTCAAGATCTTATGAACTTACAAACCGTCTTGACAGCATAAGAGGTTTTCTCCATTCAAGGCTGCGTACGGCGACTCTTAGGAACGATTTTGAAGGTCAAGCTGTTATTATAAATTGCCTTTTGAGAAATTACCTCCATTACAATCTGTACGATCAAGCCGATAAACTTGTGTCCAAATCTATTTATCCAGAATCCGCGAGTAACAATGAATGGGCTAGATTCCTGTATTACCTTGGAAGGATAAAAGCAGCTAGGTTGGAATACTCAGAAGCTCATAAACATCTAGTCCAAGCTTTGAGAAAAGCACCTCAACACGCTGCAGTCGGGTTTAGACAGACGGTGCAGAAACTGGCTGTTACAGTTGAACTCTTGCTTGGAGACATTCCGGACAGGCAGATATTCCGACAAGCCCCTTTGAGGCGATCGTTGGCCCCTTATCTCCAGCTCACTCAGGCCGTTAGGACTGGTAATCTTCAAAGATTTGGCGAAGTTTTGGAAATGTTCGGCCCTCAGTTCACGTCCGATCATACTTTTACCCTTATCCTTAGACTCCGTCACAATGTTATCAAGACAGCTATAAGATGCATCGGCCTGTCATACTCGCGCATAACCCCAGCAAATATTGCAAAAAAGCTTGGCCTAGATTCACCCGAAGATGCCGAATTCATTGTGGCAAAAGCGATCCGTGACGGTGTTATTGAAGCTACACTCGACCCTGAAAAGGGTTACATGTCGAGCAAAGAAGTAAGCGACATCTATTGTACCCGTGAACCCCAGCTTGCATTCCACCAGAGGATCTCATTCTGCCTAGATCTCCACAACCAGAGTGTGAAAGCGATGAGGTACCCACCAAAATCGTACGGCAAAGATTTAGAATCAGCAGAAGAGAGAAGAGAAAGGGAACAGCAGGATTTGGAGCTTGCTAAAGAAATGGCTGAGGAAGATGATGATGTTTTCCCG
>Het93
ATGGAAACGCTCATGGGACAGGTGTACAATCCGCACCTGAAGAAAGTGCTGAAGACTTACCAACTTAGCGCTCCGAAGAGTCTACAAGGGCCGAGCACCGTCCTCACGGAGGTGACGAAAAAGGAGCCGGCGTCCGAGCCGTCGCCCGAACCGTTCACGACACCACCTCCTCTCCCGATTCAACAACTGCCCATCCTCACGGCTCCGGACAGGTCGCCGAGCCAGCGCTGCGAGACCGTCCTCCACGGAGAAAGGATCACGTGTTTCCTGGTCGGTGGGGAAAAGAGGCTCTGCCTCCCTCAACTCCTACACAGCATCCTGAGGGACTTCAATTTGGCCCAGATCAACCAGGTTTGCGACTCGCTCCAGATCTTCTGCTCCAGGTGCAACCCGGAACAGTTGGACGAGCTCAAAGAGACCAACATATTGCCTAAAACCGCCCCTTCTTGCGGGCTCATCACGAAAACGGATGCGGAGAGGCTCTGCAGCACTCTGCTGCACAGGCCGGTCGCCGCGCCTAGGGGTCTGGCCAAGACCGCCCTCGGGTTCAACGTCTATCACGAGTGCTTCGGCAAATGCAAGGGCGTCTGCTATCCGGAACTATTTTCCGACGCGGAGGCCCGCTGCATCGAGTGTCTCGAGTGCCACGGTCTCTACTCCCCTCGACAATTCGTATGCCACGGGCATAAGTCTCGCGAAAACAGGACATGCCATTGGGGCTTTGACTCGGACAATTGGCGTGCTTACCTCCTCCTCAGTCAGAACCAGCCGGATCTCGAGACGAGGGAAAACCTCCTGGAACTCTTCAAGGAGCAGCATTTCAAAGGATCCACGGGAATAAAG
>Het94
ATGTCTTCTGAGTACGAGGAGATCGAGACATGGGAGGACGAACTGAAGAACATACAGAACGTGATACACCTGACGAGAGAGAACATCGACGCTCTGAACGCAAAGTTTGCCGGGTTGCAGCACCCTCCGCCGATGTACCTCTCGGAATACCAGGAGCTGACTAGTAAGCTGCATGAGCTGGAAGTGAAGGAGCAGCACCTCAACGAGATGATCACGTACCAGAAAGGGCTGTTGGACGGCGATTACGACCTTTTCGCCCTGTCCAACAGCGACCGGGGCCACCGCCAGAGCATCCAGCCTTCGCTGAAGAGCGTCGTCCGGGCCCACCTGCCAAACCAGCAGAGGACGAGCGTCCAGGTGAAACCGCGGCAGACGGTGCGCGACGCCCTCGCCAAAGCCATGAAGTTGAGGAATCTGACGACGGAGATGTGCGTCGTCTATGCTGTGAACAGTGACTTGCAGATAGCATGGGATGCGGACCTGTCCTCGATGGACATCGATGAAATAAGAGTAGAGATCATAGACAAGTTCCCTGTCACGACTAGTATATCTCATAATTTTGTGAGAAAAACGTTTTTCTCTTTAGTGTTTTGTGAGTGCTGTAGACGGTTGTTGTTCCAAGGTTTTTACTGTCGAACGTGCGGTTATCGCTTCCACCAGCGTTGCGCCGGTGGTGTGCCGGCGCTGTGCCAACAAGTAAGAATGATTGACAATTACTATCAGATGCTTCTTGCGCAGACGCCTGAGACTTCTTCTGCAGGGATACTGCAAATGCCTTCGGATTATGGCATGGCAAGGACCACCACCAGGAGGCCTCCGAGGTCTCTCGGTCACGGAGAACGGTCCAGCTCGGCTCCCAACGTATGCTACAACACGGTCAGCCTAGGCCACAACGATGTCAACTATGACGAACTGGCAGGGCTCACTGGTATGGTGCCTGCTTTGGCGAGTAACAGACTACCTCATTCACAAAGTGCACAGGCGTCGCCGACCAACGCCCTCAGGCCGTGGAGGCCCCGGGCGAGGTCTGCCGATGAGAGCGCCAACAAAAAGATAAGCAAAGACGGACCGCGCGAATCTATAGAAGACTGGGAAATACCTAATGATGAAATTCTGACTGGGCAGCGTATCGGGTCTGGATCGTTTGGGACCGTTTACAAAGGGCACTGGCATGGCTCAGTCGCGATAAAGACTCTCAACGTGCGGGATCCTACAACGGCTCAACTGCAAGCCTTCAAAAACGAAGTGGCCGTTCTTAGAAAGACAAGGCATGTAAATATTCTTCTCTTCATGGGGTACGTTAGTAAGCCTCAGCTGTCGATTGTCACTCAGTGGTGCGAGGGCTCGAGCATCTATAGGCATCTCCACGTTCAGGAAGCCAAATTTTCGTTGCTAGAAACATTAGACATAGCGAGACAGACCGCGCAAGGTATGGACTATTTACACGCGAAGAGCATAATACACAGGGATCTCAAGAGCAACAACATATTTCTACACGATATGGTCGTGAAGATAGGAGACTTTGGGCTAGCCACCGTCAAATCCAGATGGTCCGGAGGTAAACAGTTTCAACAACCATCTGGTTCTATATTGTGGATGGCCCCTGAGGTCATACGTATGCAAGAAGACAGCCCTTACAGTTTCCAATCCGATGTGTATGCATATGGTGTCGTTTTGTACGAATTACTCTCAAACCAGCTGCCATACAGTCATATTAACAATAAAGATCAAATCTTGTTCATGGTGGGACGCGGTTACCTGAGGCCCGACCTGAACAACCTGACCGCAGAAACGCCCAAAGCCCTTAGAAGACTTTTAGAAGATTGTATAAAATTTAAAAGAGAAGATCGTCCTTTATTCCGTCAGATCCTCGCCTCTTTAGAAAGCCTTTTGACCTCGTTGCCCAAAATACACAGATCAACATCGGAACCTCTACTCAACCGGACACCGCTGCACTCCGATGATCTTTGCTACGTCTGTGCCTCTCCGAAGACTCCGGTCAACACCCAGTTCGGATCGTTTCCCTTTTATCCAGTCGGAGGTATT
>Het95
TTTTGTGATTCTCCTACGAGTGATTTGGATTTAAGGACCCCAAAAGGTCGTGGTAAGAGAGGAAGAAGTGCGGCTCATTCTAATCTGAACGACCTTAGTAACTTTACTGAAACGAGGAGCTCTGTACATAGCAAACTTAGAAGTAATAATTCTTCAGGGCCTAAAGGTAGAAGGGGCCCTGGAGCCGCTAGTCCCACACCGTTTGCCACTCCAAAGAGTGACACTCCGGGTAAAAGGAAAACCAAAACCCACGAGGAAGAACCTCCGTTGAAAAAGAAAGTTCCACCTTCTCAACCTACTAGTCCTTTGCCGCCGCCAGTGCTATTAGAGTGTCCAGAACCTAATTGTTCCAAAAAATATAAGCACATCAACGGATTGAAGTACCATCAGTCACACGCTCATGGATCTCCGGATGATGATGAAACCAAAGAATCAGGAACGTCGGAAGAGGAAGTTCAAAGCCCTATGCCTGATATTAAGAAAGACGAACCGATAGATATACCTCCGCCAAATTTATGTGAGGAACCTGTAATGGAACCTGACGAAAAGACTGGGATCAGGTTTACCGATGAATCTAGTTTGAGAGTAAATACTGTTCCGACGTCTCCCTTAACGCGTGCTCCGACGCCTCCAGTGCTGATCCCTTCGCCATCTGAAGACGAACAACATATAAACGTATCATTACAGCCGCCAATTTTAACAAAAGTCCAACAGTTTAAAGTAAAGACAACTGCTGTGCTCATGCCAGATGACAAGAAGCCCGTGGCGTCTCCTCCTACATCCTCTAATAAAAACCAACAACAAAGCAGTAAGAAAAAGAACAACAGAAAATCGCCGGCAGGCAGTCCCCATCCTAGCCCTATTGAACCGCCCTCTTTGGGTATCGAAACTGGCAGAGAAGAAGTACAATCTCCTGCATATTCAGACATATCCGATGATGCTGCTCCATTGTTAGAATCTGAAGTAGAAGGAAAACCTAAAACGACAGGTGATAAAAAAGATCCGGGACAATCACCACAACTGCAACATTTCAATATGTATCCCTATTATGGGCAGCCTCCGTATCTAGTCCCTTCGGTTGAGACTAAATCTAAAGATCAAGGGTCTGAAAAAGTAGATGGTAAGCCGGTCGATAAAGATAAAAAAGAAGGTAATGGTGAATTCTCCCAAAAGATGATTCAACCTCATTATTACCAGTATGCATATCATCTTCCAGGGTATTCATATAATGTGGATTCTTATCCTGTCGTTTTAGATGATAAGAAAGAAGAAAAAAATATACCAACTTCAGATAGCAAACCGATAACCAATAATACATTGCACATTCCAAACCCTTCTAAGCCCAAAACAGAAATGGGTATCTCTAAAGAAAAACATCAAAATGAAAACCATCAAATTCTCAAAGAAAGTATAGAGTTGAAAGCCCAGGTCAATCCTGGTATGTTATTTCAAAGGCAGGGACAAGACGTAGGTAGGTATTACTTGTACCCGGATAGAAAAGAGAGTGGGTCGACAAAAGCGACACCGCCTCCTCCTAAAACATTACCTTCTCCTGGACCGAAGCACAAGGAAAAAACTGAAGAAAAAAAGGAACGAAGAGAAGATGAAAAGAAACAAGAAGGTGTTAAACCGACAATGGAAACTCAAGGGCCACCTCCACCACCGACCTCACAGTACGCTTATATCCATCCGGGTTATATGCAGTCCCCTCACTATGGGACGTTACCCTTTGATCCAAGCCATCCAATGTATCGAGGCATGAATCCCATGCTCGTATCCGGATATCCAAATTCGCCGTATCTGCACCCACAATTACATGCTGTGCCAAGGTACGCACCTGAAGATTTATCTAGATCTCAAAGTGGAAAAGCTCTTGATTTATTGCAGCATCATGCTAGCCAGTACTATTCACACCCTTCTCATAAAATACATGAATTGCAGGAGAGAGCGATAAAATCGCCTACTCCTAAAGTGTCAACAGCCACATCATCTCCTTCATCAGCTCCAAACGGGTCTACACCAGTCCCAGTGACAACATCGCCGTCAATACAAGTTCAGACCAAACCCACTGGATCTGAGAATAAAGACAGCAGCAGGTCTCCCCCTCCTCAGAGACATGTACACACCCATCACCACACACACGTTGGTCTCGGTTATCCTATATTAGCTGGCCAATATCCTGCTCCTTATGGA
>Het96
ATGTTGAAGATCGGCCGGCTTCGACAGTTGAAGCCGCTGTGCGAACGCGCGGTCGCAGCGTTCAGCACAACAACACCATGCATGAAGAAGCGGAAGACTAGGGAAGAGAAGAAAATGCCCAGGACTATCGTACACAACGCAAAGTCAAAGTGGAAATCCACCGACGTCGTCCAGGTATGGAGGGGAATGACGTTGAGGGAGCTGGCCGAGGCGTTAGGAAAAGACGTCGACCACGTACTCGAGGCGATGACTTTCATCGACGACACGGCCCATTACAGAAAGGCGGACCAAGTAGTCGACAACTTCAACGTCATTCAAGAAGTGGTGAAGAAATCTGGGAAGAGGTGGCAGATGATGAAGAAAGAGCAGCCCCTGGAAGAGACGTTCGTCGAGCCGAAGAGGAGGGACCCGTCAGAGTACGTCAACTCGAAACCTAGGCCGCCAGTCGTCGCAATCATGGGCCACGTAGACCACGGGAAGACTACGCTCCTCGACAGCCTCAGAGACTCGAGAATCGTGGACGGCGAGTTCGGAGGGATCACCCAGCACATCGGGGCGTTCGTCGTACGTCTCGGGAAGGAGGTTGTGACGTTCCTCGACACCCCGGGCCACGCGGCTTTCTGCTCGATGCGTTCCAGGGGCGCCCAGGCCACGGATATCGTCGTTCTCGTCGTTGCGGCGGACGACGGCGTCATGGAACAGACGGTCGAGTCCATCTCGATGGCCAGGAACGCCGAAGTACCGATAATCGTCGCATTGAATAAAATGGACAAGCCGAAAGCCGATCCGGAACGGGCGAAGCGTGAGCTCGTACAGCACGGCCTCCAAGTCGAGGAATTCGGCGGCGACGTGCAAGTCGTGCCCGTTTCCGCGCTCAACGGCACCAACTTGGACGCACTGGTCGAGGCGATCCTCGTCCAGGCGGAGCTGATGGCCCTGAGTTCCGACTACTCCGGCCCTGTCGAAGGTGTGGTGATCGAGTGTTCGACGGACCCTCACCGAGGGAAGCTGTGCACTGTGCTTGTCCAGTGCGGGACGCTGCGAAAAGGCGTCGTCCTCGTCGCGGGAAAGGCCTGGTGCAAAATCCGTGCCATGTTCGACGAGAGGGGCGAGCCGGTGCAAGAAGCGCCGCCCTCGACCCCCGTCCAGACCATCGGCTGGCGTGCGCTCCCTTCCGCCGGCGACCTCGCCCTACAGGTCGAGACCGAAAAACGGGCCGACCAAATCGCCTCGAAACGTTTGGAGTTGGAACAGTTCGAAAAGTCGAAACAGGACTACACCATCATCGAGCAGAAAGCCCAAGAACACTACAAGCAGTATAGAGAACGCCTCGAGCAGAAGAGAAAAATGGGCAGATTCCGCTTGAAGCCAGACGGCCCCAGGAAGAAGGAATTCGAAGATGACAAGAGTTTGAAGGTAAACATCGTCGTGAAAGCAGACGTAGACGGTTCTGTTGAAGCGATCTTAGACGTCCTCGACACTTATGAGAGTAATATGTGCAAATTGAATGTGGTCCACTACGGTGTTGGTCCTGTGTCAAAGAACGACATCATCCTTGCTGAGTTGTTCAATGCCATCGTCTATGCGTTCAACACAAAAGAACTTGAAGACGCGAAAGGCAATGTGAAAATCAAACACCACAATGTGATTTACAAACTGGTTGAAGACGTGAAGGGCGAGATAAACAGCGTCCTCCCAGAAAAGGAAGTGGAGGAGGTACTGGGAGAGGCATCCGTCCTCCAGGAGTTCACCATCAATGAGGGCAAGGCAAAGGTACCGGTCGCCGGTTGCCGTTGCCAAAAAGGGATCGTGAAGAAGTCCGCCTTTGTGAAGCTCTTGAGGGATGGTGAGTGCATTTACACGGGCAAGATTGCCTCTTTGCGCCACCATAAGGACGAAGTCGACTCTGTGAAAAAGGACCTCGAGTGCGGACTCAGGATCGAAGATGTATCCATCAAATTCAAACCGGGCGACACTATAGTCTGTTTCCAAATCAACCAGATACCTCGAACTATAGACTGGGATCCAGGATTT
>Het97
GAAATATATGAAGCATATATGTGCTTCCTACATAGATGTGAAGAATACTTTTTGTGTCAGTACCTTCCACCGCAGGGTATCGATAGTGTTGGAGAACATATAGAACTTGAAATCGCTTTGTATTTGGACAAAATTGAAGATCAAGAGCAGAAAAAATTGCGCAGACTCATATTTGACTGTTTGCTCAAAAGGGAAACATGTATCTGCGGATGTGATAAAATGACAGAGATCGATCTCCTTGAACTAGGTAGCTACACGGAACTCCAAGGGGGCAACATAACGCTCCCGTCAGGGTACAGCAGCATCTTAGATCCAGCTTCGAAGGACATTCCTCCAGATAAGATTTTGAAAGGGCATGTTGTAAATTGTATAAAGTGGCCTGGGGCCGAATGGAAGTACGATGAAAGTGGCGATACTTCGGAAGATTCTGAAAAAACGGTTATTGAAGAAGGTGCCGGAAGAACTGCACCACCATCAGAGCCTTGTAATAAAAGTGTTCCACAGGTTCCACAGACAATTGATGTGTTGTGCGAAAACGGTAAAACGTTTACAACCAATCATGTTATTTGCACTATACCCCTTGGCGTCCTTAAAGAAAGAGTGAATACCCTCTTCTCGCCACCCTTACCTCAACATAAACTTGAAGCAATTGATAAACTTCTATTCGGTACCGTTAATAAAATTTTCTTAATCTATGAGAGGCCTTTTTTACACCCTGATATTTCAGAGGTCATGTTGTTATGGAGCAACGAACAAATATCCAAA
>Het98
ATGAGTGACAGGTCGAGCCCTTTTAAATATTTCCTCTCTGGAGGCTTCGGGGGTATTTGCACTGTTGTGGCCGGCCATCCGTTAGACACGATAAAAGTGAGACTGCAGACGATGCCGAAGCCGTTGGCCGGCGAATCGCCCATGTACAGGGGGACGTTCGATTGCGCGAAGAAGACTGTACAGAAAGAGGGATTTTCCGGCCTTTACAAAGGGATGGCGGCCCCTCTCGTCGGGGTGGCGCCCATTTTCGCGATAAGCTTTTTTGGATTCGGGGTCGGAAAGAGGCTGGTCTCGTCAAAAGAGACGCCCGACCTGACTCCCGTCCAGCTCTTCACCGCCGGCGCTTTTTCAGGCATTTTCACCACGGCGATAATGGCCCCAGGAGAGAGGATCAAGTGCCTCCTGCAGATCCAACATGGCCAGGAGAAGCCCAAGTACACCGGGCCGAAAGACGTTGTAAAACAGCTCTATAAGGAAGGTGGAATCAGAAGTATATACAAGGGGACGGTGGCGACACTTCTTCGCGACGTCCCGGCTAGTGGAATGTATTTTATGACATATGAGTGGTTTCAGAAGGTGCTCAAGCCACTTGGAGGCGAAAGCACCGAAATGAACCTGCTCAAGACTATATTCGCAGGTGGAATGGCAGGGATCGCCAATTGGTCTGTAGGAATGCCTGCGGACGTGATTAAAAGCAGGCTCCAAACCGCCCCCGAAGGTACATACACAGGTGTTGCCCACGTGTTCAGAACATTATTAAAAGAAGACGGTATCGGAGCTTTGTACAAAGGTGTCACCCCTGTAATGCTCCGAGCATTTCCCGCCAATGCGGCGTGCTTCCTTGGATTTGAAGCTTGCATGAATTTTTTAAATTTAGTCGCTCCAAACTTA
>Het99
ATGAATCGGCGTGTGGTCGTTACCGGTTTGGGCACTGTTTCGCCGTTGGGCATATCAGTCAGGTCGTCCTGGAACAATTTAATTTCTGGAGGTAGCGGCATCAAGAAGTTGTCTGGTGGTGATTATGAAAAGATCCCTTGCAGAATCGCCGGCCTTGTAAATCAGGGCGAAGGGCCTGAACAGTTAAACGTGTTGAAATACGTCAACAAAGCGGACATGAGGTCTTTGTCCCTTGCAACGATTTTCGCCTTAGTGAGCAGCGCAGAAGCTTTAGAAGATGCAAGATGGTTTCCAGAGGAGGAGAGTAAGAAAGAGATGACTGGTGTTTGCATCGGGATGGGCATGGCAGACTTGAATTCCATTTACGAAACTGCGTTTGCGTTCAAGACGGGTTACAGCAAAGTAAGCCCGTTCTTTGTGCCTAAAATCTTAACGAACATGCCAGCTGGACAAGTTAGCATTAAATACGGCTTCCGAGGGCCAAACCACACCGTTTCGACAGCTTGCGCCACAGGTAGCCATGCCATTGGTGATGCGTTTAAATTTATCCAGAATGGTCAGGCTGATGTGATGGTCTGTGGCGGCACCGAGGCGAGTGTCAATCCACTCGCAATGGCAGGATTCTGTCGCCTACGCGCTCTTTCAACGTCCTTCAACGACACCCCTTCCGAAGCGTCTAGACCCTTCGATCAAAAGCGAGAAGGGTTCGTAATGGGGGAAGGCGCTGCGATTTTAATACTCGAAGAGATGAATCACGCTTTGGAACGGGGTTCGCACATTTATGGGGAAATCTTGGGGTATGGACTGTCAGGCGATGCTTCACATATGACAGCCCCTCATGAAGAAGGGGTGGGTGCAGTACTTGCGATGAAAAGAGCCCTGTCAGACGCCAAGACTTCACCTGCTGACATTTCTTACATCAACGCACATGCGACCTCCACACCTCTAGGAGATGCCATAGAGTTAAAAGCGATATCAAAAATATTCAAAGACAATTTGGACTGTTTGAAAGTTTCTTCTACAAAAGGCGCTCATGGGCATTTGCTAGGCGCTGCTGGAAATTTAGAAACACTTTTTACCGTACTAGCTTGCCAACATGGCACAGTACCTCCCACATTGAATTTGAACGATAAGTGCGTCGAAGGAAATGAAATCAATTGTGTTCCGAATACAAAACAAGAATGGGCAACCAAAAAAAGAATAGCTTTAAAAAACTCATTCGGATTTGGAGGGACTAACGCATCTCTCTGTTTAAGCAATTTCATTTTG
>Het100
ATGGAGAAAGTGAGTTTAGATAGGGCTACAAGTGTCAATTTAGAAGGTAGAAGGAAAAAGCCCAGCTTTATCAACAGGTGGAAGAGCTTCAGGTCGAAAACTCTACCGGCAAAGGAAATTGAATTCAAAGATGCCGCTGAAGAAGTGTTCAGTGAGAACATGGAGGATGAATTGAGCGTGAGGATATGCAAAGATACAGTCAGGCAGATGTTACTCGACTCTATGCGGTCGTCATCCGGTGATATCAGAATAATGTTAGAAATTGAAAATGGAAATGAGCCAGATTTAAGCAAGCTGACGCAAAAGGAGTTAAATATCTTCTTACTTTGGATTTGTTTTATAAAAAGGGATGACATCCTGCTAAAACTTTGTCATATCTATCCAAATATTAATTTGAATTTTGTCACTGATAGTTTTGGACCTTTACATTTGAGTTCTTTCAGTGGGGGTGTCAAATGTATGGAATTATTGATATCCAGAGGTGTTGATACAAATGTTCAAGCCAATAACCAAACAGCTCTCCATTTTGCAACAATAGGAGGTTCAACAGAAGCTGTGAAACTTTTACTTTCGAAAAATTGTAAAATTTTTGATACTGTCTTGCACTCTGCTGTACGTGCTAATTCATTAGAGTGCCTTCGAATACTTTTACGCAAAGGTATTAACCCAAACACGTGTGATATGTATGGTCTCACTCCTCTACACATTGCATCAGACCGGGGAAATCTACATATAATGAAACTGCTCTTAGATTCACCAAATGTAGACGTCAATGCTGGCACGTTAGAGAAAGGCAACACAGCATTACACTTCGCTGCAGAAGGGGGCAATCGAGAGTGTGTTCTATTGCTGCTTAGCAAAGGAGCTGATTTAAAGAGAAAAAACAGAAAAGGTCAAGTGCCGCTGCATGCTGCAACACGTTCACAGAGCACAGAATGTGTAGAGGCTCTTTTAAAATCCGGATCTAATATTTGTGAGAACGACAATGAAAACAGGACACCTTTGCACACCGCTGTTGGAAAGGCTCTACACGCTTATAATATTGTAGAAGTATTGATAAAATGGGGTGCAGATGTTAATTTACGAGATAAATACGGCTATACGCCTCTGCACATTGCTGCAGTTAATGAATTAAGACATTGTGTTGATCTTTTAATTATGAATGGAGCTGATGTAAGCGCAAGGACAAAAGGCGGGCTCACAGCTCTAAGTATTGTACGGAGAAAAACACCAGCATCACTTGTTGCCATCAGTAGACGATTAGACACATCAATTTCTCTACACGATCCTGAACAGTCATTTCGGGAGGTCGAATTGAAATTGGACTTCAGAGCACTTCTTCAGCATTCTTCAGGAGGTGAAGTAGGACTTTTAAAAACTTTAATTGATGAAGGTCAAAAAAATATGTTAGATCATCCTTTGTGTTGTGCCTTTTTACACTTGAAGTGGCAAAAAATCAGACGGTTTTATTTTTCTCGCTTATTATTAACTAGTGTTTTTGTATTGTTTTTGACTCTTTATGTTATAACGACATTGGCGCATAACTGTTACAATTCAGCAAAATATAACTTGACATCTGAACGAGAGCTTTGTGTTCAGAACTCAGCGGTGGGCAATATGTTGTTAAATAACCCAGTATTGATGGAAATTATCTGGTATATATTGGTATTTTTTACATTTTGTGAAATAGCGAGGAAAGTTTTTGGACTGGCTGGATACACCTCAGCTGGGCAATATTTTGAGCAGTGGGCAAATATTATTGAGTGGTTTAATATTTGCAGTGTATTTATTATTTCTTTTGTATACGAGGGAAGAACCTACGTATGGCAGAACCACGTTGGAGCATTTGCCGTATTATGCGGTTGGACCAATCTCATGGTTATCATAGGACAACTTCCAGTCTTTGGCACTTATGTTGAAATGTTTACTAAAGTCCAAAAAGAGTTTGCAAAACTTTTTCTCGCATATGCCTGTCTGTTAATCGGTTTTACAATAAGCTTTTGTGTTATCTTTCCAACATCAGATGCTTTCAAAAATCCACTTATAGGATTTGTTAAAGTGTTAGTCATGATGACAGGTGAATTAGATGTAGATTTACTATTGGGTTCGGAAGACAAAGACTCAATTCTTCTGAGTATAAGTGCTCATATAACATTTGTACTGTTTCTGTTATTTGTAACCGTCGTTCTGATGAATTTGCTAATAGGCATTGCTGTACACGATATCCAAGGACTGTCCAAAACTGCCGGTCTATCAAAACTAGTAAGGCAAACAGAATTGATTTCTTTCCTCGAACTGTCATTATTCCAAGGGTACCTTCCGAAACAGATCAAAAACATATTAAAATGGTCTGCACTCATGTCTCCTGCAGCATATCGTGTGGTTTTGCACGTCAAACCTCTTAATCCTCGAGAAAAACGACTTCCAAAAAGCATAATGGTAGAAGCCCATGAAATAGCAAGAAAGGCGAAGAATTGCTATGCACAAAATTGCGTTGAAGAAAAGCACAATGACATGGCGATGTTAAATCAAAGGATGGACAAAATTGAGGAACTTTTAAAAAAACAGCATTCTATTCTTGAGATGATTTTAAAGATGGAAAAAAGGATGAACAATGAAATGTCAAACATACTGAAAGAT
>Het101
ATGACGACGTTTTGTCGTATAACTGGTAAAAGCAGGGGTCTTCCTAAGCCCAACTATTTTCCGTTATTGCCACCGATTTCACCCGCGGATGCGAAACGCTTCTGCCGCATCACAGGAAAAGCTTACGGCCTTCCAAGCCATCATTATATACCAGTGCTTGTGAGCAAAGCTCGAAACAAAAAGAAACATTCGGAAAAACCTCACGTTCTCATCGCTGGCTACCGGTATGTCTTCCCCTGCCTGAAAGACGCGCCTACTCTGATCCAGCTTTTAGAAGAGAAAGAGGAAATAAGTGACGGTCGGTATGTTTATGCCGTGAAAGAGAGGAAATACGGTTTAGTGTTTTCCGCAAAGCTTGAGAAAGCCGTTCGTGACGGCGACGTGCGAGACGTCATGCTCGCCAAAGACGCCGACACTGTACTTTTGAAAATGAAAAAAGGTGGTGATATTTCCGTAGAAGTGCGAGCATTGGATCTTCAAGAAATCGGAGATCTTTTCGAGGGGCAAGGGATAACGACAGTCGTCAAAAAGAAAAAACCTACTTGTACAGACTCCATAAGAAAAATTTTCGAAGACAAGGAAATCGCATCCGAACAGGAAGCGATAGAAGCAGAAAGACCTCGCAAGAAAGCCGCCAAAGGGGTGAGGAGTTGGAAGAACGTAGAACCTACGCACATTGATAACGTAGAAAAACCGTCTTTTGATAAATGGGAGTGGAAAAATTTTGAAGCGAATGGAATCGAAGGCCAAACGATTTCCACGCCAGCACCTATATCTCTTAAACCGACTTGTGTTGACTTGAGTGTATCAACGCCCGGTATAATCCAGCAACCTTACATTTCCGACGAATATACTAATCTGCAAACGGCCCAAATCGTAGCACCTTTCAAGCCGTTGAAACTAGAGGTTGATTCGACGCTTGTCCAAAACGTTATGAATATGTCTGCAGATAAACTTGAAAAAACGACAATCTGTGAAATTTCACATGATGACCTCCCTCAACTTCAGGACGTGAGGGAACTCGTAGAACTGATAGATCAAGGAACAGTTGTAGAGAAAAACGGAACACAGGGAATTGAAGTGAAACGAGAAAACTCTTTTAAGTTCATCGTAGGTCAGACAGTCGAGACGTCTAAAGGGTCGCAATTCATCCCAGGACAGACGATGCAGAGTCCATCTGGGGAAATGTTCGTCCCGGGTATAGTCACTATCACAGAAAACGGTCCTAAATTACTCCCAGGATTGGTGATCCCTGTCGATGGGAAAAACGAATTTATCGCAGGTCAAATTACTCTCACTTCATCGGGAGAGAAGTTCGTCGCCGGACAGCATATTCAAACGAGCGAAGGCGTCAAATTCCAACCTGGACAGACTGTTTTGACCGAAGACGGAATAAAATTTATACCGGGACAAATTCTAGACGACCGTTTCATTCCGGGTCAGACAGTGACTACTGAATCTGGGCCTCAGTTTATTGCAGGTCAGACAATCGAATCCGTGAACGGTACGACGTTGATTCCTGGTCAGAGTATGTGGTCAGAGGACGGCTGGCAGTTCGTACACGGTGTCACAATGACTGTGGATTCTTGCAGCAAATTCGTCCCCGGCCGATACGTAACGGATCCTGAGAGCAAAGAGTTGACATTTATTCCAGGCCAGTACGTGAATGAAAACAACAGAGAGGAATTTGTGCCGGGCGTCACGGTAAACGACAACGGCTTGAAGTTTATAAACGGGATGTCGATATCGACTCCAGAGGGTCATAAGTTCGTCCAGGGACGAGTCGTAAGCGGTCCTACTGGAAACAGATTCGTTCCAGGCACTAGTCAAACGTTGGATGGAGAAACGATATTCTCACCAGCGAAGGAAACGAACGAATTGGCCTACATCGATTCCGAAATTTCTTTTCAACCTATATCACCAGCTATTACAAACATATTACCGAAAGGGCTTTATTCGGAAGGGGTGTATGGGCACATGGTCCAGTCGTCTCACGGAGTGGAGTTTTTTCCTGGACCTGCAACTTCTTTACCAGCTGGCAAAGTTGTTCCTGGAAAATTGATAAGAGGGGAAGAAATGAAATTCGTTCCAGGGTTGATGATAGAAGACAGTTTCATCCCGGGGCAAGTCGTCATGACAGATCGCGGGGAGCAATTCATCCCCGGGCAGGTAATAGAAACGGCCGAAGGTCCCAAGTTCGTCCCAGGGCAGATAATCCACACGTCAGAAGGTGCCAAATTTGTCCCTGGGCAGGCAGTTGAAACGGAAGAAGGGCCGAAATTCGTTCCCGGTCAAATTGTGGAAACGAAAGCCGGGCCTACATTTATCCCAGGCCAGGTTATTTTCACAGACGAGGGCGGTTCGAAATTTGTTCCCGGGCAAGTCGTAGAAACGATCGAAGGTCCGAGATTCGTCCCTGGACGAGTTATCGAAACAGGTGATCATGTGACGTTCATCCCCGGCCAAGTGGTCGAGACGTCTGAAGGACTGCGCTTCGTCGCGCAGGATCTTTCAGGAGAAAACGGAAACAGCGAGTTTACAGTACAAGGATTTGAAATATCGCCAGAGGAATTGAAATTGTTACAGCCTATGCTTACCGGGGCAAACGCCGTCGACGCTCGAGAAATGACCATCGATTCTAGAATGCTAAGGCAACTTTCAGAAGCCGGTATGGCTATAGGAAGACAAGTCAATGTCGATATACCCCAGGTCAACGTTAAAAGCGCTCCAGCTATGAGCACGGCGTGTTCTCTCGCCCAAAAATTCAAATTAGACCCTGTCACAACGGTTAAACTGAGCGAGATAATCGCAGCAGTCGTACAAATCGGCAAGCTTGGAGAAATAATAGGAACATCTGAAGAAATCAAAGTCCTCAATGGAATCTTGGAGAGAGTAGTTCATTGCAAAAACAACGAAGAAGCTTATAAGCTCATATCGAATATAATTGAAAAAGAATTTAACTCAAATATGTTGAACGGTGTTGATAAACTACACTCATACATCACATCGTCAGAATCGCCGTTGAGAAAGTTGAACAAAGTCAATGTGATGAAGGAAGTTTTGAACTGTCATGTAAAAACGGACGATTTGTTGGACAAATTTGCCATTGTGATGAACGAGGAAGATGACAACGTTAGCGTCGCCCTCCAATACTTTTCCGAAGTCCAACCGGAAATCCTAGATTCAATCGTTCAACGGTTTTCGGACACGGTCGGGAAATTGGAAGGCGAGAAAGAAGTCGTCGAAACTCTCCATCGCGCTATCGTCGCGACCGTCCGCGAATCCTCGGAACAGAGCATAGTCGATCTTTTGAAAAACACGGAAAACCTCGATCTGAAAACGTTGATCCTGGAAGCAGTTGGGCTCGCTAAGGCTCTCGACATGCACGACACGGCCGTCACGCTCCTTGGCATTTTGTCAAACCCGAAATGCACCAATATATTAGCCGGTGATAGGGTCACTCTGGAAATACTCAGGCGATTGACAGTTATGAGGAAACTGGCCGAAAGAAGGCCGGAATTGCTAGCGGCATTGAAAAACCTACATACAGATCCGTACCGTGCCAGAACCGACCCAGCACTCCGACAGCTCGTCAAGGAGAGCGCTGCCCTTCTCGTCATTCCGGAAGAAGGGGTCACTTCTAAAACCATACCCACTTCACTTTTCTTCTCCCAGAACTCTCTAGCCATGGAAGAATTCCTTTACAAAACAAAACGCGTTTTCAGCATACTCGTCATCATCAAAAACGGGATACAAGCTATTATACCGAGGGAAGCGTCACATTCCGTACTGACGGGCTCTGTTCCTTACGTCGTCCTGGATGAAAAAGGGCTGCATTATTTTCAACCGAAACATGTTTTCAGTGCTTTGAGACTTCCCAAAATAGCCACTCATTGGTTTTCTCTATACAAGTGTGAATTAAAAGATGTACTCACTAAT
>Het102
GTTTTGTGCAACACGGGAGGATTGACGGAGATACCCGTCAATTCGCTGCCTCCTACAGTCGAGCATCTGAGTCTGACGAAAAACAATTTCCCCCTAATAAAAAGCGACGCGTTCAACGGTCTGCGGAGCCTGCGGAAGCTGTCCCTCGACGGTAACAACATCACCGTTATAAAACCGTTCGCTTTCCGAGGCCTACCTCGCCTGAGAGAGCTGTCGATACAGCACACGCCGCTCACCACGGTGGCCCAGTTCGCGTTCGCCGGACTGCAGAACATCACTGCCATCCTCCTGGGTCATAACAAGATCCACAAAGTTGAAGGTTATGCGTTTGCGGGGACGTCGAACGTGAGGCTGCTCCTGCTGAACAGCAATCCGCTCCATAAAATAGAGACGTCGGCATTTTCCGGGCTGACGAACGTCGAACACCTCATCCTCCCGGCGGGAATCAAAACGATAGAGGCCGACGCGTTCAGCGGATTGGATTCCGTCGGCCTCATCAAACTCTCCTACATGGATCTGACGGCGCTCAAGACGCATACCTTCCGGGGGCTGTCGCACGTCCACGTTCTCGCGATACAGGACTCGGACCTGGGAGTCATCCAGCCCGGAGCGTTCGAAGGCATGACACACGTCAACAGTCTCCGATTCGTGAGCAACAAAATCGATTCGATCCAAGAGCTCCACTTCTTGCCTGAATCGAGGGTGAAAATGTTAAAAATGCAAGGAAACCACCTGTTGGAGGCGCCTTCCCCGGGGGCCATCGTCCTCGACGGCGTAGAATCCCTCACCGTTCTTTTCAATCATTTCCCGTGTGATTGTCACATCCATTCCTTGTTAGAAGGCCCTCTGGCCAACGGATCGGCGGCGGAATTCAGTTCGAAAAATTACTGCATCTCCCCGCTCCAGTTTAACGGGCAGACGATCAGCTCCATCAACGTGAATTCGATCAGCCGTTGCAACGACGACATCACCAGAGACAATTGGGACGCGCCCGCGTCCGCACGACGCACTCTCCCGCCTTGCTCACTCGTATTTTTTGTATTTCTTATCAGAAGA
>Het103
ATGGATGGAGCTCCTTCAGGGAAGATGGGCAAGTTCTCGCCGACCGGTAAGAAGAAAAAAGAGCGATGGCTCCTCACCAGGAAGACGTGGAGATACATGGCCGACGCCGGGAGGAGGCTCATCCCGGAAGGCCACCCGATCCGTGGACCGGAGGATTTGCCGAAAATCGAAGCTTACTTCCAGGAGGTGTGTAGCAAAGAGTCGAAGTTTCTGCTCTGGAGGAAACAGTCTTATCCCGGCGCCATGGTCATGAGAAGAGGCCGGAGAAGGAAGAAAGGAGGCAGCTATAGAGAGAAGACTTGGTCGGCCGACGAAGCCGAAGAAATCAAGAAAGATCTTGAACAGCCGTCGACTTCAAGCTCTTCGAGCAGGTTGGATCTTCCTAGGATGAAGGAGGAGTTTCTTTTCGGTAAACCCAAAGAGGACGAAGAATTAATAAGTACTCTTAAAAATTTCCTCTACGGGTCTTTAGACATACAGATCCTGTTTGATAAGCTCAAAGAACAATTCGATCATATTTCATCCAGGAGACCTGTGATAACGCCGGAGCGACATGTGGACACGAGCCTGTTGGAAATTCTAAGGAGGTACTACTCAAAATCGACTAACAGGGAAAAAGTTATAAGCGATTTGCTGACCGACAGGAAGAAATTAGAAAGACTGTATTTCGAGCTAAGAAAATCTCGGGGGTTTACTGTAAGAATGAAAGGATGGCTTCCGAAATCCGAAGAAGAAGAGGAGGAGGAAGAAGAGGACACCGCAGAATCCTCCACGGCGCCTAATTCTCCGCTCGTCGTCGAACCCGAACGCATCACGTCTCTAGGTACTCAAACTCGGTCGATACCGCCCCAATCCTGGGCTGTGATAAACGAGGAAGTGAAGAAAGTCAGGGCGAAAGAAGCGGAAACCGCGGAGAAAGAGGCGAAATTCATGGCGGCAGGTGGCAGGAGGAGTTCTGTCGATAACGACGATGTATCTCCTTCAGTGAGTGACACTATCAAAAGGTATTTGCGTATGGCGAGGAAAAAGAGCGTCGACTCGGACAAAGCCGACCGTTTCAAGCGTGTCAACTACGACAGGAATCTGCGTAACATCAAGGGTAAAGGGGAACCGTCGATATCGGAAGACGACGGGACCGACAAATCCGCACAGACGGACGAGAGTTGGATCGTCGCTCTCCGGGATCTGAAGATCGAGACGACGGAGATCGACTACCCTAGCTCCAGGTCTAGCCTGACAGAGGGGACCGTCTCCCCGACCTCGCCGACTTCCAAGTCCTTCTTGTCCTCCGGCCAGACATTCCTCACAAACTTACTACATGGCCTACAGGACAAATCTGCCCCTGTTCCAGGAGGTGGCGGGACGATGCACAAATCCAAGAGTTCGACGAGCGTCGTGCCTGGAAGCAGGCTCGTCTCGAAGAAGATCTGGAAATCCAGGTCTAAGAGTCAAAGCCGCGCCACCCCTTCCGCAACATCAGTATGGACCCCACAG
>Het104
ATGTTTACGACTGTTTCTTGCTGCCGGTCCTTGTTTCTTGTGTTTCCTTTCTGCAGTTTTTTTGTAAATCGTTTGAAGATGGCTGCGGTCCAGCTTCCGCCGAAAGTGAAGCCCGTCGTCCTCACGGTGGACGAGATAAAAGTCGACCGCATAACTGAATTGGCTTTGCAGTACTGGGCCCCGCACACCAAGGCAGACCATAAGGCCTACGACCCGTCTATTATAGACGTGATCTACAAGCAGGAGATCAAAGGGTCGACGTTCAATGTTAGGCGGATAATGATGCTCGAGGTGAGCCAGTACCTGGAGAACTACCTCTGGCCGAATTACCGTCCCGATCAATCCACGTATGACCACATGATTTCCGTTGTCATCATGATGAACGAAAAGTTCAGGGAGAGGGTGTCCGCTTGGACGGCCATCAAGAAGAACCCCCTTCATGTCAGAGGGTTTTTGAAGCAAGTTTTCCACGCCTGTCTCGAACTTAACAGCTGCTACATTGAGAAGACTTCTCTCATAGTTTTTCTCACCAACACTTTCAACAGCATAGAGGTCGATATCATAAGGGAGCAGGTGAAGCCGCTGTTGTCCCTCTCGACTTGGGTCTGCTTGCACCAACACAGAAGAGAGCACGAGTTCAGGAATGCTCCAAAGTGGAAGAAGTACTGGGGGAAGATACTCAGGAAGGAGAATGAAAGGGGCGAAGAGGCTGATTGGGAGAGGAGGTTTTTATACAGGCTAATGCTGAATTTCTTAGATCATTTGGACAAAATTCCAGTCGAGAGTAAAATTGATGAATCGACAGTTCAATACTGTGAACGCTTTCTTGAGTTAATGATTGACTTGGAGGCATCCCTTCCGACCAGGCGGTTCTTTAACGTTCTTCTTGACGACTGTCAACTCGTGCTTCGTTGCCAGCTCTCTAATCTGGCAAAACGTTCTGAGGGTAAGCTCTTCCTCCAACTCCTCGACATATTGAAGTTCTACGCTCGTTTTGAAATCAACGACGTGACCGGCGATTGTCTGACAGACTCCCAAATGTCCCAGATACATTACGAATGCGTGACTTCACTTCAGAAAGCGGTATTTGCAAAATATCCGGCCCTGCAGAAATTTGCATTGGCTAATGTGGCCAGCGTTGATACGAGGGAGGCTATAATGAAACACTTTGAAGAGCTCGATACTGGCAGCCTGAGGGACATAATTGTCCAGCTCAACTTGGTTCCACCTGTTGAAAGAGAAAAAGAAGAAAACTGGTACAAAACTGACCGTAAGTTTCTTCTTGAATTACTAGCGTTCCGCCATGAAAAAAGGATTTCTCAATTGATGGAGATAAACGGCACTCCTTTGTACCCAATAGAAGATATAATTTGGGATGAAAATATAGTGCCTTCTGAGTATTATTCTGGTGAAGGATGCTTGGCTCTTCCAAAACTCAACCTTCAGTTTCTAACTCTCCATGATTATCTTCTTAGAAATCTAAATCTTTTCAGATTAGAATCAACATACGAAATCAAACAAGACATAGAAGATGGAATAAGTAGGCTGAGCCCTTGGAAGTCAGAAACGGGCGAGACTTATTTTGGCGGATGGGCAAGAATGGCCCAACCAATTGTCAGTTTCGTAGTTGTTGAAGTTACAAAGCCTGATATTGGTGAAATTGTGCCTTCTAGAGTACGTGCGGATGTCACAGTAAATCTAAACGTCAAAGAAGAAGTGAAAGCCGAATGGGAGAACTTGAGAAAACATGATGTTTGCTTTTTGATTGCTGTTAAGCCGACTCTTCCAATTGGTACCAGATACAATTTCAAGTTGCCGTTTTTAGAACAGAGTGGTGTCAAGTACGTAAGGGGCTGTGAGGTGGAAGGGATGCTCGACAACACCGGTAAAATAATTGAAGATTTGCCTGATGTCAAACCTGAACTTGCTGGCGACACCAGGACTTTTAGAGTCCTCCTAGACTCAAATCAGTACAAGCTTGATATGGAGTTGATCAACGAAGGAGAGGATGATTTCTATGAAAACTTTAATGTTATCCTAAGAAGGAAGCCAAAGGAGAATAACTTCAAAGCAGTTCTTCAGACTATCCGTGAGCTGATGAATACGGATTGCATTGTGCCAGAATGGCTTCATGACATACTTTTAGGCTATGGCGACCCTTGCTTGGCCCATTATTCTAAAATGCCTAATGAAATTTCCACTATTGATTTTAATGATACTTTTTTAAATATCGATCACTTAAGAGCAAGTTTTCCTGAGCATGAAATCAAAGTGAAAGTCGATAAGCCTACTGATTTGGTCCCACCATTTAAACTGACCTTTGAAGAAGTCATTAACAAAAAAGAGGACTTAAAAACTGATAAGAAATCGATAATCGTTGAGCCTCATATTATACCTAATCGTGGGCCTTACCCTTCAAACATTCTGAGGAAAAACACTGTTTGGTTTACCCCCACACAAGTCGAAGCTATTCGGTCAGGGATGCAGCCCGGTCTGACTATGGTAGTCGGACCTCCAGGTACAGGAAAGACTGATGTTGCAGTACAGATTATCTCCAACTTATATCACAATTTTCCAAATCAGAGAACGTTGATTGTCACCCATTCAAATCAAGCTCTGAATCAGCTCTTTGAAAAAATTATTATGCTTGATGTCGAAGATAGACATTTGCTACGTCTTGGTCACGGTGAAGGTGAATTGGAAACGGAAAAGGACTTCAGCCGGTATGGTAGGGTTAATTATGTTTTAGCCAAAAGGCTGGAGCTTCTTGAAGATGTAGAAAGATTGCAGAAGTGCTTGGGTGTAGAAGGAGACATGGCCTATACTTGTGAGACAGCTCGTTATTTCTATCTAAGTCATGTGTTCGCCAAATGGGAAGAGTTTAAAGAGGTGATTTCTAAAAAGAAAAATCGAAAAGATATCCCAGTCGAATTGATTTCTCAGCAGTTCCCATTCCATTCATTTTTCAGCGATGCTCCTCAGCCCCTTTTCAAAGGAAATTCATATGATGAAGATTATGCTATCGCCTTGGGTTGTTTTAGGCATATTGAGAAAATCTTTACTCAGTTAGAAGAATTTAGGGCGTTTGAACTTTTACGGAGTGGCCCTGATAGATCAAAGTACTTACTAGTCAAAGAAGCAAAAATAATCGCTATGACTTGTACACATGCAGCTCTAAAACGGGCAGAACTCGTTGAAATGGGATTCAAATATGATAATATACTAATGGAAGAAGCAGCACAGATTTTGGAAATTGAAACTTTCATCCCTCTACTTGTTCAGACAGTGCAGGACGGCTACAACAGATTAAAAAGATGGATAATGATCGGAGATCACAACCAGCTGCCGCCTGTCATTAAAAACATGGCGTTCCAAAAATATTCTAACATGGAGCAGTCCCTTTTTACAAGACTCGTGAGGCTTGGCGTTCCAACAGTTGATCTCGACGCTCAAGGCAGAGCTAGGCCTTCAATTTGCGATTTGTACAAATGGAGGTATAAAAATCTTGGTAATCTTCCTCATGTCATACAACGTAGTGAATATCAACTGGCTAATGCTGGTTTTCGACATGAATTTCAGTTTATAAATGTCGAAGACTTCAACGGGGTGGGTGAATCCGAACCCAGCCCTTACTTTTATCAGAATTTAGCTGAAGCTGAGTTTTGCGTAGCTGTTTTTATGTTCATGAGGCTTTTGGGCTACCCAGGGTATAAAATTACTATTCTCACTACTTATAATGGGCAGAAACATTTGATAAGAGATGTAATAAATGCAAGGTGTGCATCGAACCCATTAATAGGAAAACCTCACAAAGTAACCACTGTGGATAAATACCAAGGTCAGCAGAACGACTACGTCCTTTTATCGTTAGTAAGGACAAAAGCAGTTGGACATATAAGAGATGTGAGGCGTTTGATTGTAGCTCTATCTCGAGCGAGGCTTGGATTATACATTTTTGGCAGGGCTTCGTTATTTTTTAACTGCTTTGACTTGAGACTTGCAATGGATCAACTTGCTCAGAAACCTCTCCTCTTAGAAATCTACCCTGCGGAGCCTTACCCATCACAAAGAGCAACAGATACCCCCATGGCTGAGCCGCCAGATGTCATCCCGTCTATGTCAGAGATGGCAACGTTTGTATACAACTATTATCAAGACAGGCTGGAAAAACTCAAAGAGGTATATTATGCTAATAAAAAGGAATGGACTAAGCCAGGGGAAGAGCTTGTTAAAGCTCCAGAAACTTTAGTGTCAGCACATCCTGGGGCAGGAAGCGATACTGAAGATGAGGACTATTACAATAGCTGGGTGGAAGAAGGAAATCAAGATGAACCTATGTCAGAC
>Het105
ATGAATGGTTCTGGTGAAAGGGAACTGAAGCCTGATGATGTTAACAACAATAGCAATAAAAAGGCTGAATTAAGCTGCCTTTTGCCGACGCCTTCGACTCCGACAGTCATGAGGTTTCCAGTTCCTCCTTCGGCTCCAAGTTCTTCTTCAGCAATGAGCACGTTACAACAGTTCACTCAAACCCCCGGAGGTTCTTTCATTCTGCAGTCGCTTACTCCAAGAATCCCTTCCCATCCTATGTCAGTTTACACATTTTCTCCACAGACGCCCCAGCAAGAACCGACAGAACCTAAACTTCACCGTCATCGGCCAACAATGGAGTCGCCTAAAGTTCCAAGAAGATATTACAGACATACATGGTGTCCTTATGTTAAAATACACTTTGACAGACTAACTCTTTTAGCAGTTCTTGACAGGAACTTGAGCTATGTGGAAACATTTTTAAGCATAATCCTTGCATCGAGTGTTGGGGTTCTTGGGTCTATTTTATTATATCTTCAACTTTATCGTGATTTGCATGCATTTATATTGTGTTTTGTGATGGCTGGAAGTCAATACTCTTTGATAAAAAGTGTTCAACCTGATACTGCTTCTCCGACTCATGGATATAATAGAATTGTCGTATTTTCTCGACCTGTATATTTTGTCTTAGTGGCTTCTCTTATACTTTTATTACATTTTAATGTACCAAAAACATCAATGACATTTTCTATCTATGGCTTGACTTTTAAAACTGTACATTTAACCCTTTTTATGAGAGATCTGTTATGTATAATACTTTTGTGTTTTCCTGTCCTTTTCGGCCTTGGTCTGTTCCCACAGGTAAATACATTCAGCATGTATTTACTGGAACAAATAGATATGCATATTTTTGGAGGCAATGCTACTTGCAGTTTAAGAAGTGCTTTATACTGTGTATTTCGAAGTTGTGTTGTTGTTATATTTTTATACGGTTTTGCCTACGGTGGCCTCAGTGAAGAGAAATCTTCACAGCATATATTGTTTTCTATTTACTGTGGACTGCTGATTGCGGCCAGTTATCATCTTAGTCGAAGCTCAAGTGACCCTGGGCCCATTTTGAACATTCTCAAGACACACCTGTGGATTGTGGAAGAAGTGCCAAAGACAGAAGATGTGAAAGAGGAACCCGAAGAAGATCCCCTACCAAAGAAGTTGCAAGCGACAGTCAACACCAGGCTCATGTCCGATCTGTTGGTTTGCACTGTGATTGCTCTAGTCGTTTTTGGAATTCATTGCAGTTCAATATTTACTGCATTACAACCAGAACTCAATCCT
>Het106
ATGCTCCACAATGTAACAACAATGCAGGCTGTGAGGCAGATAACAGAAGAAGGAGTTGTTCATTTGTACCGGGGTGTCTTGCCACCACTTGTTCAAAAGTCTCTTTCCGTGTCGATAATGTTTGGTGTTTATGATAAATGTAAAAAACCCCTTTTAGAAAAGAACTTAAACCCAATTTTTTCTACAATAGTGGCCTCGATTGCTGCTGGTACCATAGAATCAATATTAATGCCGTTTGAAAGAATACAGACATTGTTACAGCACCAAAGGTATCACAGAGATGTTCAAAACATGAAAGCAGCTGTGAAGACTTTAGGAAAACACGGGTTTAGTGAATATTATCGTGGTCTGGTGCCAGTGCTCTTTAGAAATGGCCCTTCTAATGCAGTATTTTTCCTTATGCGAGACCAAGCTAAGTCCAGCTTTCCAGAACCTAACACCATCCCAATGAGAATGCTCCATCAATTTGCAGTCGGAGCATTGATCGGTGCTTTCTGTTCAACCATATTCTATCCTTGTAATGTGCTCAAAGTACACATGCAAAGCAGAGTCGGAGGGCCATTTCAATCTGTGCCTTCGGCAGTACGAGAGATTTATATAGAAAGAGGAAGTATCAGATCATTTTTCCGTGGAGTGCATCTTAATTACACTAGATCATGCATTAGTTGGGGTGTTATTAATGTTGCTTATGAAGGGCTGAAAAATTTTTTT
>Het107
ATGAGTAAAAATAATAATATTGTTGATAAGGCGAAAGAGATAGTGGCGAAGGTCGATGATGTGGTGTTCAAACAGCCCAAAATCCCTGACAGAGTGTTTAAAAAGAGAAAACACAAAGTCTTAGACGAAGAAACTTACCTGGAAGAAATGGGCAAAATAATACAAAGAGACTTTTTCCCCGATCTTGAAAAAGTAAAAGCTCAAAATGAATATCTCGATGCGCTGAACAAGAACGATATTATCAAGCTGCGTGAGATTCATGCGAAATACACACCAGGCTCGCGGGTGAACACCGAGAGGGTTTTCAGCCCGGCAACCTTTGAAACGCCGATCGACACACGACCCAGGGAAGACGATGTAATGAGCACAGCTGGAAACGAAACAAAAAGAGATGAAAGTGGCTCGCAACAGTCTAAAGAGAACATGTCTTTAGATCACTACTTGGCATCTCATACCAGTGAAGATAATCAAAGTTTTGAAGACATCATTGAAGAGGCTGAAAGAAACCATAGAAAAAAATATTCATGGCTTTACAAAGAAGACGGCATAGATAAAAATGAGCAAAACAAAGCATTAGCGTTGCCTTCCATAGAACAGCAGGCTGACGGTATACCTAGAAAAATGCTGCTCGACTCCTGGACCTACAAAGACAAAAATTACATCATGTACGTTCCTGATGGAGTGGATTTGACTCCTGAAGAAAAAATTGAAATGGCAAAACGTAAACAAGCCATTAGTCATTCCAATACGAGGTTTAAGTCTAATCCGTTCGACGAAGCTGAAAATCAAGAGAGAATACAGGATTTAGCTCACAACCAGGCGAAAGTTTTGGACGGGAAAATCGGTGTTGACGGTAAAGAACTAGTCAGCGAAACCCCAAAAGTTAACGGTTTTAGCTTTGTGAAGACACCGTCTCCAGCCCCAGGAGTTAGCGAGTCCCCATTCATGACTTGGGGAGAGATTGAAGGCACTCCGTTTCGCCTTGACGGAGGAGATACTCCGTTAAGATCTACTCCTGGTCCATCTTACTTTTTACCTGAACCACCGAACAGGGAGAAAATTGCATTGAGGCTAGCTGATAAAGTCAACGAAAGACACAGGGATAAGAAGAAAAAAGCAATAGAAGCCGCTCGGCGACAGTTGTCTTCTCCTCTAAATAGGCCCGGTTCTCTTGACAGGCTACAAATGTTATCACCGGCGGCTAAAAAATTTGCGACGACTCATATAAGTAGGATGGGGAGTGACAAAAGTCTTTCATCATTTTATAGCCCTGTCCATAGGCCAGCAACAGGAAGTATTACGCCAAAAACTCCTAAAATTGGAACACCGATTTCACAAGCTCCGGCAACTATCACAACAGATAATCTCCTAAATCTAAATGTGAAGAGAAGACCACGTGCATCTGACTTTTTTAAA
>Het108
ATGAACTTGACCGGTTTCGATTTCGAGAATAAAATCAACGCGTCCGACAACTTGACGGAGAGCGAGATATGGGAAAAGTTCTCCTCGATGAGTCAGAGCAAAGCGATTTTAGCGTCGGTCCTTTTGCTCTTCTCGATGGCCACGGTCTTCGGGAACAGCCTCGTCATCGCTGCAGTCGTCCGCGAGCGTTACTTGCACACCGCGACCAATTACTTCGTCACCTCCCTCGCTTTCGCCGACTGTCTCGTCGGCCTGGTGGTGATGCCATTTTCGGCCATATACGAAGTGTTCCAACACAATTGGTTTTTCGGGCTCAACTGGTGCGACGTCTGGAGGTCTTTGGACGTCCTGTTCAGCACGGCTTCCATTTTGAACCTTTGCGTCATATCTTTGGACAGGTACTGGGCCATCACTGATCCTTTTATCTATCCGTCGCGAATGAGCGATCATCGCGCCTGCATACTCATCGCCGGAATCTGGATCTGCTCGGGAGCAATCTCGTTCCCGGCAATTCTCTGGTGGCGAGCCGTGAGGACCGAAACGGTCCCGGTCTCCAAATGCCCTTTCACAGACAATCTCGGCTACTTGATATTCTCTTCCACAATATCCTTCTATCTGCCTCTATTCGTCATGGTCTTCACCTACTACAAGATCTATAGGGCCGCCGTGGAACAGACGAGATCGTTAAAATTGGGCACCAAACAGGTCATGATGAACTTCACCAGGGGAGAAATGGAACTGACACTCAGGATCCATCGCGGCAAGGGGCTCGGGTGTGAAACCATCGACAAGGAGCTGTCTGACGACATGGACGAAGAAAAAACCTTGTCCCTCAATGGCACTTCTAAAAACCAGAAAGACCCCAACAATAAAAATAACGAGAATTTCGTCCAAGGCCGCCATCTCGGAAAGAACTTTTCCTTGAGTAGGAAACTGTCCAAATTCGCCAAAGAGAAAAAAGCCGCCAAAACTTTGGGCATAGTCATGGGAGTATTTATTATCTGCTGGCTTCCATTTTTCGTCGTCAACCTCTTGTCTGGATTTTGCACTTACTGCATTTACGAAGAGGAACTCGTGTCGGCTATAGTTACTTGGCTTGGATGGATCAACTCTGGAATGAACCCTGTCATTTACGTCTGCTGGAGCAAAGATTTCAGA
>Het109
ATGCTGACAAAATTCGAGACCAAGTCGGCTCGGGTTAAGGGGCTTTCTTTCCACCCGAAAAGGCCATGGATTCTATCCAGCCTGCACAGCGGTGTCATCCAACTCTGGGATTATCGTATGTGCACACTTTTGGATAAGTTCGACGAACACGACGGCCCGGTGAGGGGGATCTGCTTCCATGCCCAGCAGCCGCTTTTCGTCTCTGGCGGTGACGACTACAAAATCAAGGTGTGGAACTACAAGCAGAGGAAGTGTATTTTTACACTTTTGGGCCATTTGGATTATATCAGGACGATACAGTTCCATCAGGAATACCCCTGGATCTTGAGCGCGTCGGACGACCAGACGATAAGGATCTGGAACTGGCAGAGCCGGAACTGCATTTGTGTCCTTACTGGACATAACCATTATGTCATGAGCGCTCAGTTCCATCCGACGGACGACATTGTCGTGTCAGCCTCTCTTGACTTTACAATCCGAGTCTGGGACATTTCAGGCCTTCGCAAGAAAAACGTGGCCCCTGGGCCTGGAGGCCTTGAAGACCACCTTAAAAACCCGGCGTCCACTGATCTGTTCGGCCAGGCTGATGCGGTTGTGAAGCACGTACTCGAAGGCCACGACCGAGGGGTCAACTGGGCCACATTCCATCCCACTCTTCCTCTCATCGTCTCCGGTGCGGATGACCGTCATGTCAAACTCTGGCGTATGAATGATGCTAAAGCGTGGGAGGTGGACACTTGCCGGGGGCATTACTACAACGTCTCCTGTGTCCTCTTTCACCCTAGGCAAGATCTTATACTCTCCAACTCTGAGGACAAGAGCATTCGTGTGTGGGATATCACGAAACGCACTTGCCTCCACACGTTCAGGCGTGAGAACGAGCGGTTTTGGGTTTTGACCGCACATCCGACTTTGAATTTGTTTGCAGCAGGGCACGATTCAGGCATGGTCATCTTCAAACTGGAAAGGGAAAGACCTGCGTATGCAGTACAAGGTAACATCTTGCTTTATGTGAAAGACAGGTTTCTAAGGAAACTCGATTTTACAACTTCAAAAGACGTGTCAGTTATGCAGTTAAGCGGCAGCCAAGGTCCTGTGTACAGTATTAGTTACAATGTCGCTGAGAATGCTGTTCTAGCCTGTACGAGAAATGCAAATGTGGAAAGTAGCGTCTACGATTTATACATCATGTCTAAAGATGGCCATTCAGACACCATAGAACACAAGAAAATACCAGGGGTGACTGCGGTTTGGGTAGCCCGAAATCGTTTCGCAGTTCTTGACCGTTCACACTCTATTGTTATTAAAAATCTTAAGAATGAAGTCACAAAAAAAGTCAGCACACCTTCTTGTGATGAAATATTCTATGCAGGAACTGGAATGCTCCTGTTAAGAGATGCTGATAACGTTACACTGTTTGATGTACAACAAAAGAGAACAGTCGCCCAAACTAAAATCTGCAAATGTCGTTATGTCGTCTGGTCCTCAGATATGTCGCATGTTGCTCTCCTCGCAAAACACACTGTTACAATTTGCAACAGAAAATTAGATCTTCTCTGTTCCATCCATGAAAATACGAGAGCAAAATCAGGAGCTTGGGATGAAAACGGTGTTTTTATTTATACTACCAGCAACCACATTAAATACGCTTTGACCAACGGAGACCATGGCATTATCCGCACACTCGATTGGCCGATATATTTGACAAAAGTTAAAGGAAACCAGGTGTTCTGTCTAGACAGAGAATGCCAATCACGAATTTTGAACATCGATCCAACAGAGTATCGTTTTAAACTTGCTTTGATCAACAGGAAATATGATGAGGTACTGCATATGGTGAGGAACGCAAGACTTGTAGGACAATCTATTATTGCTTACTTACAGCAAAAGGGTTACCCAGAAGTCGCGCTTCATTTTGTTAAAGATGATAAGACTCGTTTTGCCCTTGCCCTTGAATGTGGCAACATAGAAGTGGCACTTGAATCAGCTCGTGCGCTTGATGACAAAGCATGTTGGAATCGTCTAGGGCAAGCTGCATTATTACAAGGAAATCACCAGGTTGTTGAAATGTGCTATCAACGTACCAAGAATTTTGACAAGCTGTCTTTCTTGTATTTAATTACAGGAAATCTAGAAAAATTGAGAAAGATGACTAAAATCGCAGAGATTCGTAAAGACCCCTCGGGTCAATATCAAGGAGCTCTATTACTCGGTGATGTTGTGGAAAGGATCAAAATATTGAAAAATTGTGGTCAAACTTCTTTAGCTTACTTGACAGCTGCTACTCATGGACTAGAAGCCGAAGCCGAAGAGCTCATGCAAGAATGTGATGGAAAAATCCCTGAAGTAGATAAGAATGCAATTCTCCTCCAACCTCCCGTTCCGATTCAACAGACAGAAACCAATTGGCCCCTGCTGACAGTTTCAAAAGGATTTTTCGATGGAGCAATGCTCAACAGTAATTCGATGGCAGCTGCAGTCGAAATCGATGATGCCGGAGACGGTTGGGGAGATGAGAGTCAGCTTGGTTTTGAAGATGCGATGGGTGAAGAAGAGGGTGATGAACCAGCTGTTCCTAACCAAGAAGGTGACGGATGGGATGTTGGTGAAGAAGACATCGTCCTCCCACCAGATCTAGAAGTTACTCAAGGGCCAGAGGATGGTTTCTTTGTTGCACCTACTAAAGGAGTTTCTCAAACTCAAATTTGGGTCAACAATTCTCAACTGGCTGTCGACCATGTGATGGCCGGTTCCTTTGATTCAGCGTTCAGATTACTTAATGAACAAGTGGGTGTTATAAATTTTGAACCCCTGCGCTCTCTGTTTCTATCAGGATTTTCTATGTCGAGAACTTCTTATACACCACTTCCTTCATTGCCATCTATTTATGCACACCCACATAGAAACTGGAAGGAGGCTGGAGCTAAAAATGGTCATCCAGCTCTTTGGATAAAACTAGACGAACTCGTAGCTCAGCTATTAACTTGTTATCAGTTAACTTCTAATGGAAAATTTGTAGATGCAATAAAAGAGTTTAGAAATCTGCTTCTCAGCATTCTGTTTTTGATCGTTGACACTAAACAACAAATAGCCGAGGCCCAACAGTTAATGCAAATCTGTCGTGAGTACATCTTAGGCCTTCAAATGGAAAATAAGAGGAAAGAACTGCCTAAAAACACCCTTGAAGAGAGAATCCGAATTTGTGAAATGGCAGCATACTTCACTCACTGTCAGTTGAAGCCTGTACATGAAATCCTCACGCTGAGAACTGCAGTCATCCTTTTCTTCAATTTGAAAAATTTCAAAACGGCAGGCTCCTTTGCTAAAAGAATGTTGGAACTCGGGCCGAAACCCGACCTTGCTCAGAACGCCAAGAAGATGTTGCTAGCCTGTGACAAAAATCCTGTTGACGAACATAAGCTCAACTACGACGAGCACAATCCTTTCAACATCTGTGCCTACTCGTACACACCGATCTACCGTGGAAAACCGGAAGAGAAATGCCCATTCTGCGGAGCCTGCTACTTGCCGCAGTACAAGGGGAAAGTCTGCAACGTCTGTAATGTTTCGGAAGTCGGAGCCCAAACTATCGGACTTAGAATCAGCCAACTCCAATTCAGA
>Het110
ATGGAAACTGGCGTTATTACTGAAGGAGTGGAGTATATGACTCTTAAGGAAGAAGGTAACAAAGCCTTCAAGGATAATAAATGGGAGGAAGCGTTGAAGCACTACAATTCGGCCTTAAAACACGTGCCGGATTTTTCCACAGAGAAAGCCGTCATCTTGAAGAACCGTGCAGCTGTTTATTTGAAACTCGGCCAGTTCAACAACGCTGTCGAGAGCTGCACCAGTTCCCTGGATATCGTCCCTGACGACCCGAAAGCACTTTTCAGGAGGTGCCAGGCGTTGGAAAGCTTGGAGAGGTTCGAGGAGGCGTACAGGGATGCGAGGATGGTGCATAAGGTCGACCCGACCAACAAATCGATCCAACCATTTCTAACCAGGTTGCACAGCATCGTAGAAGAACGGAATACGCAGAATATTCAACTGGAGAACAAGGTGCAACAGATGTTTCGATATGTATTTGACATTGCCGCAGATAAAGATAAGCGAATCAAAGCTGTCTCAAATTTAGTTGTCCTCAGTAAGGAAGCGAGTGGGTGTAAAGCTTTGCTTTCAGCAGGTGTGGTGGAAAAAATCTGCCAACTACTTAAGGTTGAAAAATTAGAGGAGATCATCTTGGGTTGTATCCGGACTGTTGGCCAAATCTGCAAGCAGGATGCACCGAATACAAAACGAGTCATCTCGGTTTTGGGTATACCCTGGTTTCTCGATATGATCAATAATAGAAACGAAGAGCATGTGAATGCAGCGCAATATTGCGTACAAGCTATCATATGCAGTCTTACAGGTATTGGCATGACCAAGGACAAAAAACCCGATCCTGAATTACTTCAAGAATATAAAACAGAGATTGATACCTTGTTGACTTGTCTTTTATATGGTTGCACTAGCAGATCAATTACCGGTATTGCTAGAGATGCAATCATCCAGTTGATTTCGAGGAATGTGCATTATAAAGCAATTAATTGGGCAGAAGAGCTTGTCAAGATTAAAGGGTTGCAGAGATTGATGGAAGTCGCCAGTGAACTGCAGGAATTCAAGTATGAATCAGCGATGGAAATTACAGAATCGACGAGATATTTGACTTCGGTATGTCTAGCGAGGATATATGAAAATATGTATTATGATGAAGCAAGAGCCAGATTTTTAGAAAATATAGAAGATTTCGTTAAGTCGAAACTGATCACACCAGAGATCGAATCAAAAGTACGGGTAGTAGCAGCACTGACGACGTTACTTCTTGGAGCTTTAGATGTAGGCAACACGATCATTTCAAAAGACGGTATGTTGCAAATGATTTTGGTAATGGCTGGAACTGATGATGTCTTGCAACAGAAAGTCGCCTGTGAATGTATTATTGCAGCTGCGACTAAAAAAGACAAAGTAAAATCAATAATATCCCAAGGGGTTAACATTTTGAAACAATTGTATCACTCGAAGGACGACGGCATCAGAGTGAGGGCGTTGGTCGGTTTGTGTAAGCTTGGCAGTTCAGGAGGAACAGATGCTTCCATCAGGCCCTTCGCAGACGGTGCAACTTCAAGACTTGCTGATGCGTGCAAGAAGTTTTTGATAAACCCTTCTAAAGATAAAGATTTGAGAAGATGGGCTGCTGATGGCCTTTCATATCTAACTCTTGATGCTGATGTGAAAGAAAAACTGGTGAATGACAAAGCAGCATTGAAAGCATTGTTTGAATTGGCTAGATCCGGAAACCAAGCGGCTGTGTTCGGTGTTGTCACAACATTTGTAAATCTCGTCAATGCATATGACAAGCAAGAGATTTTGCCTGAGTTAATTGAAATGGCTAAGTTTGCAAAACATCACATACCGGAGGATCATGAACTCGATGATCCTGACTTTGTAGCACAACGCTGCACATGTCTTGTACATGAGGGCATTGTTTCAGCGCTAGTTGCTCTTGTGAAGGCTGAGAGTCAAAACTGTAGAGAAATGATTGCCAGGGTTTTCTGTACTTTGGCTTCACAGCAAGAACTCAGAGGTATTATAGTCCAACAAGGAGGAGTAAAAGCTTTATTGCAATTGACACACGACGGAACTGACAAAGGAATGAAACAAGCCGCCCAAGCTTTAGCTAGGGTCGGTATAACTTTAGACCCTTCTGTCGCTTTTTCAGGTCAGCGGAACATGGAAGTTATTAAACCTTTACTATCCCTGTTGCAGCCTGACTGCAATGCCCTTGAAAATTTTGAAGCTTTACTAGCCCTGTGCAATCTTGCCAGCATGAACGAAGCAGTTAGAAACCACATTATAAAAGAGGGTGGCATTTCTAAAATAGAAGCAATGATGTACGAAGAACATGAAATGATCAGGAGAGCTGCTACACAAGTCATGACGAATATGATGACTTCTGAAAAAGTTATAAAACTATATGAGGGTGAAAACGACAGAACAAAGTTCATGTTCTTGCTTTGCGGTGAAGAGGATGAAGAGACTATGAAAGCTGCTGCAGGCGCAATGGCAATTTTGACCTCTGCAAGTGAAATATGCTGTAAAAAAATAATACAAGTACAAAGTTGGCTAGAAACCTTACATATGATTCTAGCACATGAGAATGTTGAAATTCAACACAGGGCTGTTGTCATTGTAAATAACATGATTTCGTGTGATAGAGAATTGGCAGAGAAAGTCATAGAAACAGATATTATGGAGATTCTTATGGCTTTCACGGTCCTCGATGACGACTCAAGAGCCATTTTAAAACAAGTCTCACAAGAAGGTCTTAATGCAGCCAAAAAGTGGAATATAATCAAGCCTGTAGAAGAAGCAGAAAATGAG
>Het111
ATGCTATCGAGGTGTAAAGGAACGCTGCTTTTTATTCTGTGGTTGGCATCGGTAATCATTTTGCTCCAGTTGAAGAGCCTTTCTCATTCAAACCTTCTGTATTTACCCAACTCGAGAATCCTTCTGCAAAACTTAGCTTCCACTTCGAATCAGACAGATGCGCCCTACTACGAGAAGGTGTTCACAATCGACCCGGCCGTCGACAATTCCAACGTCAACGTTGAAAATGTCATGCACGATGAATTGAAACGCCACCTGCCGAGTTTGCCGGATTCCTACGTGAAACCGAACAAAATAAAAAACACGTTCTACAAAAATGAGAGCTGTGCCAAATATCCGAACGTTTACGATCTGGAATTCAACAACATATATTGGCAGAGCGTCTTCACGACGAATGGGACCTTTCACCTCTACAGCGCTTACTACGACGTGAGGAAACTGAGCAGGATCAGCCCTGCGGTCCGGATACTCGGGATGATAAACAGGATCGAACCGACGATAAAAACCCATTGCCAGTTTTGGTTCGACAACCACAAAGAGCCGGTTTTCAGCAAAGTCATGGAGTACAAGTACATCTGGTACAAGAAATGGGGTAATTACAAACAAGGGATATTCCAGCCTTATTTGATCGCTTGCCAAATACCTCATCCGTTCCACAAAGTCGTTCCAGCGTCGGTTTCCATAGTGGAAAAAATATGCGACTCTCCTACGAACAACCTTAAAGTCATTTACAACAAACCGAAGAAAAAAAAAGAATTCGCAGTCTGCGTCAAGGGTCTGGATTTCCTCTATAAAGACATATCCGTGAGACTCGTCGAATGGATCGAGATGATCCTCCTTTTGGGAGCGGATAAGATATTCTTTTATAAACTCCAGGTCCATCCCAACATATCCAAAGTCCTGTCGTATTATGAAAAAAAGGATAAAGTGGACGTTACGCCGTTGACTCTGCCGGGTGGACAGCCCAACATACCGGGCTTCCAACATATGTACTTGTCTAAAAAGATCAACCATAAAAGGCAAAACGAGTTGATACCATATAATGACTGTCTATATAGGAATCTTTACACGTACAAGTACATCGCTCTTCTTGACGTCGATGAAGTGATAATGCCTGTCAAAGTGATGTCCTGGAAAGACCTGATGGATGTAGTCCTTAAAAAAGCCCTAGCTATTAAAAACGAAACGAGAGCATCGTACAACGTGAGAAACGTCTATTTTCTAGACGATCTACTCCATTCTCACGGCTGGTTCAAGGACATACCGAAATACATGCACATGTTGCAGCATGTCTACAGGAGTAAAAATTTCACCCAACCGAATCAATACGTCAAATGTTTTCACAACCCTGAGCGGGCTTTGATTTTGCACAACCACTTCCCACTGGCGTGCCTGAGCTCGGGATGTACGTCCTACCCGATCGAAACGGGCGATGCTCAGCTACAACATTACAGGGCGGACTGTGTGAAAACACTCAAAAAAACCTGCACACAGTTCAGGGAAAGCAGCGTCCTCGACACGAGCATGTGGCGGTTCAAAAGCACCCTGATTTCAAGGACTACAGACACCTTGTACACTCTCGGCTACTTCGGAGACACTCGGCCGAAT
>Het112
ATGTCATTAACCGAGAGGATGTCGGAAAAAAATCAAATAACTCCTCAGCCGATAGTTAAAATAGGTCATTACATACTTGGCCAGACGCTCGGTGTCGGAACATTCGGCAAGGTGAAAATCGGCGAACATCAACTTACGAAGCACAAAGTCGCCGTGAAAATTCTTAATAGGCAGAAGATCAAAAGCTTGGACGTAGTTGGAAAAATAAGACGGGAGATTCAGAACTTGAAGCTCTTCAGGCATCCGCATATAATTAAGTTGTACCAAGTCATCAGCACTCCGACCGATATTTTCATGATAATGGAATACGTATCAGGCGGAGAGCTATTCGACTACATAGTCAAACACGGGAAGCTGAAAGAATATGAAGCGAGGAGATTTTTCCAGCAGATAATATCTGGAGTCGATTATTGCCATCGTCATATGATAGTACACAGAGATCTGAAACCTGAAAATCTTCTTCTGGATCACAATTTACATGTCAAAATCGCAGATTTCGGCCTGTCCAATATGATGATGGACGGGGAGTTTCTCAGGACCAGCTGTGGCTCGCCGAACTATGCAGCACCGGAAGTCATTTCCGGAAAGCTCTACGCCGGCCCTGAAGTCGATATTTGGAGTTGTGGGGTCATTTTGTACGCACTACTCTGCGGGACGCTTCCTTTTGACGATGAACATGTACCGACGTTATTCAGGAAAATTAAATCTGGTATATTTCCCATTCCGGATCATTTAAATAAATCTGTCGTGAATCTTTTGTGCCACATGCTGCAAATAGATCCCATGAAGAGAGCTACAATAGAGGATATCAAGAAGCACGACTGGTTTCAGAAAGATCTCCCTGCTTACCTCTTTCCTTCACCCGTAGAACAAGATTCTTCAGTCATTGATACAGACGCTGTTCAGGAGGTGTGCGAAAAATTTGGGGTGAAAGAACAAGAGGTGCATAATGCTCTTCTTTCAGGAGACCCTCATGACCAGCTGGGAATAGCTTATCATTTGATCATAGATAACAAGAGGATAGCAGACGAAGCTGCCAAAGCCGAGTTAAAAGATTTCTATGTTGCTAGTAGTCCTCCTCCAGTGTCTTTCAGTCCGAATGAGCTAAGCCCTAGTCCGATTAGGCCTCATCCTGAGAGGATCGGACCTGCTCTAAGAGACAGGGCCATGAATTCTCTCAACAAAGATGGTGTTAATGAAATTGGTCGCAATGCTAGCACCCCAGTGAAAAGAGCAAAATGGCATCTTGGCATTAGATCCCAAAGCAAACCTTGTGACATCATGAACGAAGTTTTCAGGGCTATGAAAGCTCTAGACTTCGAATGGAAAGTCATCAATCCCTACCACGTTAGGGTGCGCCATTCTACACCAAAATCTGAAGATGAATACACAAAAATGTCATTGCAGCTTTACCAAGTTGATTATAAAAGTTACCTCCTTGATTTTAAAAGTCTGGGCAGCGAAGAGGATCCTCTACCGATGGAAGATATAACAAATCTTCAGCAGACGAGTGGACATCACACGATGGAATTTTTTGAGATGTGTGCCAGCTTAATTACTCAGTTGGCCCGA
>Het113
ATGAAATTTCCGGGCGACTCGGACGTCCTCGGCCTCCCGGTTGATAGCCTAATGACAAACTGGAGCAACGGAGATCATCACCATCACCACAATCACCACCAGCTTCTGATAGAGGGCGGATCTCAGAAACTGATGCTCTCGAGCGGTGGAGGAGGGGGCAACTCGGTCCCCGACGACGACGACGATGACTCCAAGAGCCCTTTGGACGAGTTCGACCTCCTCATGTCATCGAGCCAGCCTTCGGAACCGAACAACAACTTGGCCGAATTGAAACCGTTACCCCCGTTCACCGGATATACAGGCCATCTCAGCATAAACGGTATATCCGGTCATCATTATCACACAATCGCCTCGGCTCCTTCACCGCCTCGGGTGGAGACCAATAACAACAGCTCGGAAGCAGCAAACCAGAACATGTACTACACGGACCAAGTGGTCTCGTCCTCCACGATGGACTGTTCGCTGGACAACATCAAGTCGGAGGTGAACGTCGACTACAACAACCTCCTCGCTCCGGACATCGAGGACATAGCCGTCCTCATTGGATCGGCGATAGCGCCGAATCCGCAGAACAGCAGCAACGGCGAGGCGTCTCGAGATTCTTGGATTGACGCACTCATCGACACGGCCTGTTCACAGAGTTCACCCGCGAACGGGAAAATGTCAGGCGAGAACCTGCAAGAGTTTGTGACCACATCTCAGTTTGGGGTCAACTCGCCCCCCAACGTGCTTTATCAGCAGTCAAAAAGAGACCCTTCCTCCTACATGCCGTTGCTCCAGAGCCGGCTGCAAAACGGCCCTCCGAAAGGCGAACTCTACTCCGGTCTGGTCACATCCGACTGTCCTTCTCCATCCTCTTCGACCCCCTATCTGGCTCATTCTCCACCGGGCCACGTCGTCTCCACGTCTGACCTGGTACGGTATAACCCCGTCCATAGCTCGACGCGGCCTTCTCCTGAGCTCCAGGTCGGCTATCCGCACACAACGACACCGAGCAAGAAGAGCAAAAGTAAAACCAAATCTAAATCCGTTCCTGCCACAAGTACAGTCGTCTACTCTGAGCCTTCTTTAGGTAAAGAAAAACCAGTTCACCGATGCACCATCTGCAACCGAGGGTTTCTCAATAAAAGCAATATTAAAGTCCATATGAGAACTCACACGGGAGAAAAACCCTTTAGGTGTGAAGTGTGCGGAAAAGCATTCAGGCAGAAGGCTCATCTCATCAAACACGCTCAGATACACAAAAGAATCGGTAGAGAC
>Het114
GGTGGATGTAAATCTAAACGAAGATTTCACTCTTTTGCTGTCTATTTGATTTTATTCCTGACATTGGTGATATCGAAAGCTTATGCAGGAGATGTCAACATTGATATTACCCAATTGGCGTTTGGTAAAGAGAGAAATATTCAGCCGGCAGCGTTCGGCGACATCAATTCCGACGAATATCCAGACTTGTTTGTGATAAAAGAGAAAAACACAGTAGAAGTGCTTTATGGTGGTGAAATGGAACCTTATTTTCGATTCGGGGAAAAGTGTGAATTTAAACATCCTGTGACTAGCATCGTCCCCGGGGATTTTGACGGGGACGCACTCATGGATGTATTAGTGACAGTACGGATCGGTGAATGTTTTGAGGGTCACGATTTGAATTCAATTCGTATTCTATGGGGCCAGACAATAAACTGCACCAAAGATTACAGTTTTGAGTATGCAAAGATGTGCGGCCAGCCTTTGGCCCTTGATTACAATGAAGATACAATCATAGACCTTTTTGGAAGCTCTGAAAGTGGCAACAGAACATTTTGGATCTTCAAAAAAGGGGTTGAGCAGAGATACAGTCTTCCTGAAAGTATAACAATGGAAAGTAAGAAAAAGCTTCAAAAATTAAGGATTCCTCATTCGCATTCATTTATTGATCTTAATAACGATTTGGCTGCTGATTTGTATGTGACGACAAAGCAGAATTTTGAAATTTGGCATAAAAATAGAGAAAAAGAAGATGGATTCGAAGAAGAGCCTACCATACGTGCATTTCCAAAGGGCGATGTGATAGGTCAGACTTTACTACTTGATGTTGAACTTAAAGGAAAAATTGACCACCTGCTACCCATCTGTGCAGACAAGGGTTGTATGACAAGCTCCATTTGGGTTTATTCTATGGGCGATTGGCATGATTTGCAAGTCAATTTTAAAGACAAGGGAAACGTTGTTTGGGGATTTGTACCTCCAAATAACAGCATGTACTCAAAGGCAATTACTTTACGAGGTGGAGATTTTAATATGGACGGTTATCCTGATTTACTCGCTACACTGCAGAGTAATGGACAAACCAGAAGTTGTATCCTGATAAATGTTGAAAATAAAATAAACAAACAAGTCAGCAGGACTTTTGAAGTCAATTGGTCAACCCTGAACAGCATGAATAACGGGACTGTTTCCGCTGTATTCTATGACTTCTTGCAAGATGGTATTCTTGACATTATACTAGTCCATGAAACTAGTAAAACAACAAAAGTTTCTGCTTTTAAAAACAGTTTAGATTACGATGCAAATTTTCTGAAAGTGATGGTACTAACAGGGATCCGCGATAAAAAGGTTCAAGCGCTCAACGGCCCTCTAGGACGTAAAAACAGAACTTTTGGAACAAACTTACCAGGCCCTTTGGTATTCTACAATTCGACCACTTTAGACGACCAACCTAAAGCAGCGATGGCGGGACAGCTTCCTCAATCCGCCTATTTTAGTCTGCACCTACCTTACACCTTGTTCGGTCTTGGGAGGACTGCGAATTTTATCGATTCCTTAACAGTCGGTGTTTCGGGGTACAACAGAACTTGGAAACAGTTGATACCAAATTCACAGATGGTCGTTATACCGATCCCGCTGAAAAACCCGAACAAGTGGACCGCAAGGCTTTTTATCACACCTTCGAAACTCATTTTGAAGAGTTTTGTCGCACTGCTTGGCATATGTTTCTTCATATCGGTTATCATTGGATTACTATACTGGAAAGAAAGGAGGGAAGATCATTATGAAAGACTTCAAGAAGGCAATAGATTTCCTTTTGATGGCATG
>Het115
ATTGGGAAGTGCATCACCTTCAAAAACAATATTATATTTTCTCAAGAAGAAGAATTTGTTAAAGTAGTCTGCTCGTATAAAAATGGAGGCAGTTCGAAGGAAGTGTATGTCAATTTGCATGCATTTGTGGGAAACATTACGAAAGTCGGACCAAAATTGGAACACTGGTCGAAACCTGAAAGTCCAAAAGACAGGTTGGGTGTTATGATCATCGGGTTAGATTCCATCTCAAGACTGAACCTTTTAAGAACAATGCCGAAGACGGCAGCGTATTTAGAGGCCAATGACTGGTTCACTCTAAAAGGCTATAACAAAATGGATGACAACACATTTCCGAATTTGATGGCAATTCTAACTGGCTACAGTGTCGCCCAGATCAGAGCTGAATGTTGGCCGTCACCTAAAACCAAACTGGACAACTGTCCTTACATATGGAAAAACTTCTCTTCACAAAATTACATAACCGCATATGGTGAGGATGAACCTACTATCGGTTCGTTCAACTATCACAAAACAGGGTTTGTGAAGAGCCCTACAGACTTTTACTTAAGGCCGTTCATGCTGGCAGCTGAAAAGGGGACAAAAATCAAATTACTTGCGGGGCTCAATCTCTGCCTGGGGCCTGTCTTGAGCGTCGACCATGTTCTAAACTATCTTTTGGATTTTGCACGACAGTTTAACAATGTGCCAACTTTCTCGCTGTTCTGGATGAACAGTGTCAGCCACAACGATTTGAATACACCTACTGCCATCGATACAAAAATGGTCTCTTTCTTGGAAGATTTGAAATCGACAGGAATACTCAATTCCACTCTTGTCATTTACCTCAGCGATCACGGAATGCGATTTGGCAAAATAAGGGAAACATACATCGGGCATTTAGAGGAGAGGCTTCCGTACATTTATTTCTCGTTTCCAGAGTGGTACAGGAAAGAAAACCCAGACAAAATAGAAAATCTACAGACAAATGCTTACAGACTCACTTCACCTTATGATGTTCACATGACACTGGTGGAAGTCCTTGGGGAAACAAAAAACGGCTCAAAGGCCTGTCAAAAATGCCAAAGCCTGTTAGAAGAAATACCCTGGAAGAGGTCTTGTGCCGATGCCGGAATCACGAACCACTGGTGTACCTGTGCCGAATACAAGACTCTTTCCACCAAAACCTCCCTAGTCAAAGAATTGGCAGACTATGTGATGAAAAAGATAAACCAAATTACTTCCAAATCTGCCGAAGACTTCTTACAAAACGGCACCAGGTGTGCGAAACTTGTGACCAAAACTATCCACTCGTTCAGGAGCAAAGTGTTTTTCCACCAAGACGACAAAAAAGAATATGTGATTCTACTTTCTGCCGTGCCGGGTAATGGTATATTCGAGGCTACTGTCTCACACAAAAAAAAGAAATTCAAAATTGTGGATACTATAAGTAGGATCAATTCGTATTCCTCTCAAAGCACATGTATAAATGACTCCGGCTTAAAAAAGTATTGCTTCTGTGAAAAATTCAAA
>Het116
ATGCCACTTCCACCAACATTAGCAGCTAGACTGGCAAAAAGAGGCATTGTGAATGACAGTCGTGGTTCGAGTGAGAAGAAACAAAGGACAGAAGCTGAAGAGGAAGTGATTGCTGAAAATTACGATAGTAATTACAAATCGAGCGGAGATACTGGTAATTTTGGTGCTCAGAATTCCACACATGATGACATACCTTCGTCTGGCGCTGATAAACATTTCAAGGGTCATTCAGGCTGTCCAAACAAATGGAATATATATCACGAATGCTCTTCTTTTTGTGTGAAACGGTGGGGTAAGGGCATAACGAATCCAGATCCGAGGTATTTAAGAAAACAAGCGAGACTGTTATCAAAATTCCCTCTACCAAACAACTGGAAAGACATTTACGACCCCGGCACGGGACGACATTATTATTGGGATATGCAGAGTGACATGGTTTCATGGCTCCCTCCAAACCACCCGAAATCAAATGTTTCTGAATCAGCAGCTACGATCAAAGAAGAAAGGCATATGTTAGCCACAGATGCAGATGGGTCTGATCACGAATCAGAAAGTGCTGATGAAGATGATGAGGAAGCTACTGCTCCTAGACCTCCTGAAAAGGAAAAGGAGAGAGACAGAGATTTGATAAAGGAGAAAAATAAATTTAGAACCAAAAATAAAGCCAATGATCTTGATCCCATGGACCCAGCCGCATATTCCGAAGCACCCCGTGGTAAATGGTCTGACGGTCTGGAAAGAGGCAATGAAGCAAAAACAGGAGCTGATGTAACTGCGTCTGGGCCGCTCTATCAAATGAGACCTTATCCGAATCCCGGTGCAGTTCTTAGAGCTAACGCTGCAACTGGCAGACCTGCCCAAAAC
>Het117
ATGTCAGTGGACGAAGTCACGGGCGAGAAGTCCGCCACGAAGAGGGCGGCCACCTCGAACGAAATGGAAGTCGAGGAAGTCAACGGGATCCAGGGCAAGCCGATTTCCAGCGTTCCCAAATCGAAGAGACAGCGAGTCAACCTGAACCCTGTCGAATTCAGGAAAATCCCCGTCCCAAAACACAGATACGGCCCTTTAAAAGAGAACTGGATGAAAATATTCACACCGGTAGTGGAGAACTTAAAACTGCAGATCAGGTTCAACCTCAAGTCCAGGAACGTAGAGATCAGGAGTTGCCCTGAAACAGAAGATATCAGCCATGTCCAGAGGGCCGCAGACTTCGTCAAAGCGTTTGTCTACGGTTTCGATGTCGAAGACGCGCTAGCTCTCCTCCGTCTTGAGAATCTCTTCGTAGAGACTTTCGAAGTCAAAGACGTCAAGACACTGAAGGGCGACCACCTCTCGAGGGCCATAGGTCGGCTCGCAGGAAAAGGGGGAAGGACCAAGTTCACGATAGAAAATATTACAAAAACAAGAATCGTCTTGGCCGACACAAAAATTCACATTTTAGGCTCGTTTAACAACATACAAGTAGCGATGAGAGCCGTTTGTAATCTCATTCTTGGCAGCCCTCCTTCGAAAGTTTATGGACAGCTCAGGACTGTTGCGACACGGATGGGTGAAAGACTG
>Het118
ATGCCCGAGTACGAGTTCGATGAAGGGGACAGGTCGCAGAGGCTCACAAACGACGATTTCCGTCGCCTTCTGATGACGCCCAGGTCGACGCCGAGTGCCGCTCCGACCCCGCAGCACACGCCGGCCCCAGAAACGGGCGAAGGGCTTAAAAAGCCGGCCTCAGACGACAGGGGCGAGCGGAGAAGGAAGAAGAAGATTTTCTACGCCAAGCTGAAGAAGCAGGAAGAGAACAAACTCGCAGAATTGGCTGAGAAGTACAGAGACAGGGCCAAGGAGAGGAGAGACGGGTCGAACGCCGACTACCAGCCGGACGACCCTATGTCCACGTCGAGCGGTTACAGGGCGGTCGCTCCCGACCTCAAATCCGGGATCGACGCCGCGGAACGGAGGAGGCAGATGATCCAGGAGTCCAAGTTCTTGGGTGGTGACATGGAGCACACCCATTTGGTAAAAGGGCTCGACTACGCCCTCCTCCAGAAAGTCAGGAGCGAGATTCAAATGAAAGAAGCAGAACAGGAAGAAGAGTTAGAGAAACTTGTTGCAAAGCCGAAGAAGGAAAAGAAGAAAGAAGAAGAGGAGATCGTGTTCAAAACCGCCCTCGGGAGGAACATACACAAAGTAGTTATGGAGTCAAATGAGGTAGAGAGGAATCCGCTGTTTGCACCGGGGCGGATGGCTTACGTCGTCGAACTGACCGACGATACGGGTGAAAGCGACATACCGACAACACTTTTGAGGAGCATGGCGGAAATCCCAAACCAGGAGTCTGTTGCGACACTCACGACGAACGACATCGTAATAAACAAACTGGCGCAGATTCTTTCTTACCTGCGGCAGGGGCCCAGACATCACAAAAAGTCGAAAAAGAGAGATAAAATG
>Het119
ATGTTCAAGAAGTTCGACGAGAAGGAGAGCATCTCATGCACCCAACAGTTGAAGTCGTCCGTACAGAAAGGTATAAGAAACAAGCTGTTAGAGCTGTACCCGCCTCTGGAGGAATACGTGGACCAGATACTTCCCAAGAAGGACACGTTCCGGCTCCTCAAGTGTCACGACCACATCGAGATAATAGTCAACACAGCCGGGGAGCTGTTGTTTTTCCGCCACAGGGAAGGCCAGTGGATCCCCACCCTCCGCCTCCTCCACAAATACCCGTTCATCCTCCCTTGGGAACAAGTGGACAAAGGTGCCATCAAGTTTGTCCTCTCCGGCGCCAATATCATGTGCCCTGGGTTGACTTCGCCCGGTGCTAAGATGACAAAAGTCGACAAAGGTGCGATTGTGGCCGTCATGGCTGAAGGGAAACAGCACGCCCTCGCCATCGGAATCACAGCGATGAGCTCTGATGAAATACTCAAAGTGAACAGAGGAATCGGAATAGAAAATTGTCACTATCTCAATGATGGACTTTGGCAAATGAAGATTTTTAAA
>Het120
ATGTGGTTTACTGGAAAAGCTGATTTGTCGAGTCACAAGGAGGCCCTGTTTACAGAGTTGATGGTTGAAATCAAATCGGTCGTACCAGGTGCCCGGCTGTCCTTCAGTCTCAGGACTAAGTTGGAAAGGTTCACGAGGGCAGACAGGAGGGAAATCGCCTGCAGGGTGAAAGACGGTTGTGCGCCCCTTTTTATCGCTTGCAAGAGAGGTCACGTCGAGATTGTCGAGTACCTCATAACGACCTGTGATGCTGACATCGAACAAAAGGGCCTTTACGAAGTCCCCGACGATCGCTCGGTCCATAACGTCACACCTCTGTGGTGTGCAGCTGTTTCTGGGAATCTACCTGTGATACGTTGCCTTGTACACTATGGGGCGGATGTCAACGCAGTGTCTGATTCGGGTTCGACCCCTGTGCGGAGTGCCTGTTTTATGACACATCTTGACATTGTATCGTACTTAGTCGAATGTGGTGCCGACATTCTCAAACCGAACTACAACGGCGGCACTTGTCTCATCAATTCCGTTCAGTCTGTTCAACTTTGCCTTTATTTGTTACAACATGGTGCTAAAGTCAATGCTAGGGATATACAG
>Het121
ATGCGATCATTTATAACTGAGTCGCCATTCCACTGTGACGTCTGCGGAAAATATTTTTCGAGAAAAGACCATTACAAGAATCATGTCATGTGGCATACTGGAGAAACCCCACATCGGTGTGACTATTGTGCAAAGACGTTCACTAGGAAGGAGCATCTCATGAATCATATAAGACATCATACTGGGGAGACACCTCACCAGTGCAATTATTGTGCAAAAACATTTACGAGGAAAGACCATATGGTTTATCACGAGAGGCAGCACACCGGAGAGACGCCGTATCCGTGTCAATACTGCCCAAAGGCCTTCACGAGGAAGGATCATCTTGTGAATCACGTTCGCCGTCATACAGGCGAGTCCCCTCATAAATGTACTTATTGTCACAAAAGCTTTACCCGGAAAGAACATTTGACCAATCACATTAGACAGCATACAGGTGAAAGCCCTCATCGATGTCATTACTGTACTAAGAGCTTCACTCGTAAAGAACATCTAACAAACCATATTCGTATTCACACAGGTGAGTCTCCACATAGCTGTGAGTACTGTAACAGGACTTTCACAAGGAAAGAACACCTCAAGAGACACGTTAGACAACATGTTCAAGGCTCTGAGTACAACTGTATTATTTGCGCTACCCCATTTTCAACGAAAGAACATCTTGTTGAGCACATGCAGTCTCATCCTAGAGACCGACCGTACGTATGTACAGAATGCGGGAAATCGTTTCCTTTAAAGGGTAACCTTATGTTTCACGCGAGGTCACATCAGAAAAATGGTCCTGTTGAAAGGCCTTTCAGATGTGATCTTTGCCCGAAAGATTTCATGTGCAAAGGTCACCTTGTCTCTCACAGACGAAGTCACACCACCGGGAAAAGTAATTATGCTCAATTTTCTTTCGTTGAAAAGAGCAATGCATTTATGTTAAAGCAACTGATTAAAGGAGAAACAAGCGAAATGACTGCACACATCGTTCACAGTCCTCCGACACCTCAACCACTTCATACAGTATCCGTCGCTACACAGGTCGGTCTCCCAGTCCTTGCTTCGGCTCCCAACCTTCATATGCAAGCTCCACATTCTCTTCTCACCGCTGTCACA
>Het122
ATGAGGTACGCAGAGTTTAATATGAAAAACGAGACGACGTACGTGGATTTCGCGATGGACGGGCCGATAATGGCCAAAGTTGCGGCGATGGTGTCGCTCGCGGTGACTTCGTTCCTCTTGGGCATTCTGCCGATCAAGCTGGCCTCCATCCTAAAATGGAACACCTCGGAGACGCACGGGCACGGACACGGCACTCCGCAGTGTCTGCCGGTATACATACTGCTCAGTTTCGGCGGCGGCGTCCTTCTCTATACGACTTTCATGCACCTGCAGCCGGAAGTCAGGGAGGGCATGGAGGTAGTGTCCAAAACAGGCATTATTCCCCATTCTCTCTTGGATTCTGGGCTTAACCTCTCCGAGCTGATATTCTGCCTGGGCTTCTTCTTCGTGTATCTCATTGAGGAGCTAGTTCACTCTCTTCTCGACAGAACTAAGGACGAAGAAGACATGCTGGCACTTCACAGGTCCATCAGTATAAGGAAAAAGTGCAGAGCAGGCAATCTGATACCGAGAATCCAATTGCCGCAGCCGAACCAGTCGCCGCCGTCTACTATTACCGCCAGCACTCAAGTTTTGATTAAAGACAGCTTCTATAAAAAAAACTCTATAGATCCTGTGGAAAATATGATACCCCCGACGAACGTTTTCGCGCCGTCCGAGGCCGGATCAGACCGTACGTTACCAAACGATACAGCGAATTCGGTCGCCAAGTCTTTCCGGGGTTTAATCGCAGTCGTGGCTCTGTCGTTCCATGCCGTTTTCGAAGGACTTGCAGTTGGTCTGGAGAAGGACACGGCCAACGTCTGGTACCTCTGTGCCGCTGTGGCGACTCACAAATTGGTCATCGCCTTCTGTGTAGGTGTCGAGCTGGTCTCCACCGGCACAAAAAAACTGCTCGTCGTGCTCTATATGGCCACCTTCGCTCTCGTCACCCCCCTGGGGATCGGCATCGGCCTGGGCATGACATACCACGAATCCTCGCTCGAGTCACCGCAAATGGCGCTCGCCTCCGTCATTCTTCAAGGGCTCGCCTCGGGCACACTTCTCTACGTTGTGTTTTTTGAAGTCTTACAAAGGGAAAAACTAGGACGACACGGGATGGTGCAGTTCCTCTCTATAATGGCTGGATTTATTGTTATGGTCGGCCTATCTCTTATA
>Het123
TTTGGCTCTAGAGATCCTTCGACAGGAAATGTCGTGGAAACAAAATATACCGCTGGGAGAAGAGGTTTCCGGGCACGAGGACCTAATATAGCCAGGAAGATGGACCTCTCTCAAAACAAAGGCCCATACAATCCTCCGGTCAATCCGAATTCCCCGAATTACAATCCTACTTTGGACGGATACCACGACCCGAATGAAGACCCAAGCTATAGTTTTGGGTTTAAAACGCCGACATACGTCAGGAAAGAGAATTCCGATTCGCGAGGTCACGTAAACGGAGCATATTCGTTTATTGACGATGTTGGAGAAAGACACGATGTGAGTTACGAAGCTGGGGCGAAACTTGGTTTTAATGTTAAAACCCCTTTCCCAGATTCAAAACCTTTTAGTGGACTTTTCTATAGAGGTCCACCTTCCAAACCCGGTGGGAAAACGGTTAGAGGGAAAACGTCGATTCAGCAAAGGGGAGATGGGTCTTACCGGTTTGTTTCAGCTGGACCGGATCAGAGGAGAACCGAAGCCAGCGATTCACTGGGGAATGTAAGGGGTTCGTACACTTACATCGACGACAAGGGCCAACAGCGTACGGTACAATATATTGCTGGGCCAAATATCGGTTACAGAATTGTAAATAAAGGCACAGGGCCTAAATTCCCTCAGTTCATCCCTCCTGCAGGGCCGTTCCCGAACTTTCCGAGCGTTTTAGATCCACTGCGCCCAGATTTTCCGCCAGGACCTATATTTACAGGAAGTGATGACGATTTGGTCAAC
>Het124
ATGCAGGCGAAGAAGCGTTATTTGTTGGTATTGTTATCATGTGCGTTCCTCGCCTACTGCTATTTCGGAGGATATAGGCTGAAAAGTGAACGTTACATACCATTCGACGTGGACACGCTTCCTTCGTTTGTCGACGTCTGGAGCGACCACTTGTTCGAGAAGGATTTGGAGCCTATGCCCCATGTCAGGCGTGTCGGTGGCAGTCGTACTCTCCGGAAGGGCATCGTCAACCAAAAGTGTCGCATGGAAACCTGTTTCGATTTCAGCAGGTGTGCCAAAGATTTTAAAGTTTACGTATACCCTGTCGGCGATGAGTCTTCCGAAGTCCCGTTGATACCCAGCCCCGTGTATCAGAGGGTTCTTGATGTTATCATCGAGTCGAGGTATTACACGCCTGACCCGGCTGCTGCTTGCCTGTTCGTCCTTGCCATCGACACCCTGGACAGGGATAATCTGTCTTCCGACTATGTCAGGAATGTTCCTTCGAGACTGCAAAGACTGAAGTACTGGAACGGTGGTAAAAACCATCTGATATTCAATTTGTATTCGGGCACCTGGCCTGATTATGCTGAGGAGGAGTTGGGATTTGACACTGGTGAAGCGATTCTAGCTAAAGCGAGCATGTCGGTCACAAGCATCCGCCCTGGGTTTGACATATCCATACCACTCTTTCATAAA
>Het125
ATGACTAGGACGAAGATAGACAACAGGATCAGGATCCTGATAGAAAATGGGATCAAGCTGAACCACAGGACTATGTTCGTCGTCGTCGGTGACAAGGGCAGGGACCAAGTTATGATCTTGCACCACCTCCTCACCAAGGCGACTGTGAAGGCGAGACCTTCCGTCCTCTGGTGCTACAAGAAGGAGCTGGGCTTCACAAGCCACCGGAAGAGACGGATGAAGAAGGTCCAGAAGAAGATCAAAGGCGGGAAGATGAACATCAACGAGGACGATCCGTTCGAGCTGTTCGTCGCATCGACCAACATCAGGTATTGCTATTATTCCGAGACGCAGAAGATCCTCGGGCAGACGTTCGGCATGTGCGTCCTCCAGGACTTCGAAGCCATTACGCCAAACTTGCTGGCCAGGACGATAGAAACAGTGGAAGGTGGAGGTGTTGTCGTCTTGCTCCTGCGCTCATTGACATCATTGAAACAACTGTACACGATGTCGATGGATGTACATGAGAGGTACAGGACCGAAGCGCATCAAGACATCGTTGGCAGATTTAACGAAAGATTTTTGCTTTCTCTTTCATCGTGTCAGAGGTGTCTTGTTGTCGATGAGAAACTCAACGTCCTTCCGATATCCTCACATGTCTTTGAAATATCCTGCATGGAGGAGAAAGTGAAAACATACCATAATCCACAAGAGCTTGAGTCTTTAAAAGAAGCATTGAGAGACACTCAACCTGTCAGTAGTCTAGTGAATTGCTGTAAGACTTTAGATCAAGCGAAAGCCGTTTTGAAATTTATAGATGCAATAAGCGATAAGACTTTGAAATTCACCATATCCTTGACTGCGGCTCGAGGTCGGGGAAAGTCAGCAGCAATGGGCCTTGCTGTTGCGGGCGCGATTGCTTTCGGCTATTGTAACATTTTTGTAACTTCACCATCTCCGGACAATCTTAAAACTTTTTTTGAATTTGTTTTTAAAGGGTTTGATGCTCTGGGATACCAGGAACACATTGATTATGGTTTAGTGCAATCTTTAAACGCCGATCATAACAAAGCGTTGATTCGAGTCAATGTTTTTAAGACGAACAGGCAGACTATACAGTACATCAACCCTACAGATGCTGTTAAATTGAGCCATGCGGAATTATTGGTCATTGATGAAGCCGCTGCGATACCATTGCCTTTCGTGAAGGATATGTTTGGCCCTTATTTAATATTTTTATCATCTACGATTAATGGCTATGAAGGAACCGGAAGGTCTCTGTCCCTCAAGTTGCTACAAGAATTAAGAAATCAGTCAAAAAGTACAGAAGGCAGTAATTGGTCAGGAAGAACATTACAGGAAATAACACTAGACGAATCAATCAGATACAGTCCTAACGATTCGGTAGAACAATGGCTCACTGATTTATTATGCTTAAACGCCTGCAACACAGAACCGTCATGGAGCGGAATCCCACCGCCTACCGAGTGTGAACTCTATTACATAAATCGTGACACTTTATTTTGTTATCATAAAGCCTCGGAATCGTTTCTTCACAAAATAATGGCTTTGTATGTTTCGTCCCATTATAAAAATAGCCCTAATGACTTGCAGCTAATGTCAGACGCTCCAGCCCATCATTTATTCTGCCTTTTAGGCCCAGTAGATCCTAAACAGACAACTCTGCCAGAAGTGTTTTGTGTTATTCAAGTGTGCCTTGAAGGTCAGATATCTCAACAGTCTGTTGGTGATGCGATGTCACAGGGCAGGAAGCCGACTGGCGATTTGATACCCTGGACTGTTGCACAGCAGTTTCAGGATAATGATTTTCCTGCATTATCAGGACTGAGAATTGTCAGAATAGCGACTCATCCTGATTATCAATCCATGGGGTACGGATCGAGAGCATTGTCCTTATTGAAATCATACTACGAATTGAAGTTTCCTATTTTAGAAGAATCAAATGTTGAATTGGAAAAAACAAAGGATGATCAGTATAATGATTTATTAGAGGAAGAAATAGCACCGAGATCAAATTTGCCTCCGTTATTAATTAAACTGACAGAGCGCTCACCAGAGAAATTAGATTATTTAGGCGTTGCTTACGGACTGACTTCTCCTTTGCTTAAATTTTGGAAAAGGGCTGGTTTTATTCCAGTTTATCTCAGGCAGACCTCAAACGACCTTACAGGGGAGCATTCTTGCATTATGCTTAAAATTTTACAAACGTCTGAAAATAACTCACCTTGGCTTTTTCAATATTGGACTGATTTTAAAAGAAGATTCGTTTCTTTGCTTTCTTACCAGTTTAGAACTTTCACAACAACTTTAGGCCTCGGTGTATTAATGAATGAGAACTGCAGCCTGCCAAAGGAAACGATATCAAAAAATGTCTTAGATATATATCTGACCAAGTACGATTTGAAGAGGTTAGAGCTTTATTGCAACAATTTAGCCGATTATCATCTCATCATGGATTTGATGCCAACTGTAGCAAGGTTGTTCTTCCTCGATCAGTTAGGCCATACAAAATTCACCGCGGCACAGTCTGCGATTCTCCTTGGGCTGGGCCTGCAACACAAGACAGTCGATGACATTGCAAAAGAACTCGATTTGCCCACAACACAATTGCTCGGCCTTTTCAACCGATCGATGAGAAAGATCCAACAATATTTTCTGGGCATAACGGAACAAGAAGTAGTGAAAGACCTAGGACTCGACAACGTTAAAGAAAATGGCAAAGAAAACATGACTATCGAACCTCTGGCCGAAGAGCTTGATGCTGCGGATCGTGCTATGAAGAAGAAACAAAAGAAAGAAAAGAAAAAAGATGAGAAATCCTTTTTAGAACAATCCTACACGATTGAGAACGATGATGAAGATTGGGACAAAGCCTTGAATGGAAATGTCCCAAGCATTGTCTCGGTGAAGAGCAACAAACCGACCAATGTTCAAGAATTCCAACCACCA
>Het126
ATGAAGTGGCCAGTCCCGAGGGAAGCAATGAAGACGGTTTTCTTCCTGTTGATCACCGCCGCGGCGTACGCGTCCAACGGGCCGCCTTGCGAGAACGACATCTACTGTTACGGGGACATCCTTCACACGGTCCAGATCAACGAGATCTTCAAAGACTCCAAGTCTTTCGTGGACATGAAAATCAAGACGAGCCCCGAGGAGGTGAAGAGCAACTTCAGGAAGCTGATGGAGGCGACTAAGGGAGTCCCCCCGGTGGAGGATATCAAAAAGTACGTGAACGATAATTTCGAACCTCCGGGGAGCGAGTTCGTTGAATGGTCCCCGGCCGACTGGAAGGAGTACCCAAGGTTTCTCGACACCGTGAATGACGCCGATCTGAGGAAATGGGGCTTCGACCTGAACCAGATCTGGAAGAGCTTAGGTAGAAAAATCACTGAGAACGTCAGGGAGAACAGCCAGCTCTACTCTATCATATATCTACCCTATCCGTTTATCATCCCCGGAGGGCGGTTCAGGGAGGTCTACTATTGGGATTCTTACTGGGTGATAAGAGGCCTTTTGGAGAGCGAGATGTACTCTACTGTGCGAGGCATGCTTTCCAACTTCGTCCATCTTATCAAGACCGTCGGTCTGATACCGAATGGCGGCAGGATCTACTACGTCAACAGGTCTCAGCCGCCTCTTTTCATACCCATGGTCGAGACGTATTTCGCAACCACGAAGGACTTGACTTTCATAAAAGAGCACATCGGCGAAATGGAGAAGGAGTTCGACTTCTGGATGACGAACAGGACGGTCAGATTCGAGAAAGACGGCGTCGTCTACAAGATGGCTACCTACAACGACTTCTCCGACGGGCCCAGACCGGAATCCTACAAGGAGGATTATAATTTGGCAAAGAGCATCCAAGATGAAGATGACAAAAACAAATTTTATTCGCATTTGAAAGCCTGCGCCGAAACGGGATGGGATTTCAGCACGAGGTGGTTCGTCACCAACGGAACCGACGATGGGTCCCTCTTGGATTCGAAGGCAAAAAGTATCGTTCCCGTCGACCTCAATTCGATTTTATATAAGAACGCCGACATATTAGCAGATTTTCATCACATACTGGGTAACTGGGACAAGGAGGCGCAGTACAGGAAAATCGCCGCCGAGTGGTTGACGGCCGTCACCAAAGTGTTGTGGAACGAACAGACGGGAGCTTGGCTGGATTACGATATCAAAAACGGATTGAAGAGGGATTTCTTCTACCCGACCAACGTCGCGCCGCTGTGGACCAACTGCTACGAACCAGAGAAAAAAGATTATTACGTCAGCCGAGTGGTCAAGTACTTGAAGAAAATCGATTACCCAGGCGGAATACCGACTACCCTGAAGCACTCGGGAGAGCAGTGGGACTACCCGAATGCCTGGCCCCCGCTCCAGCACATGGTAATTACGGGCCTGGAACAGACGGGCGACAAGGAGGCCCAGGAGCTCGCCTTCTCCCTCGCCGAGAAGTGGGTACTCAACAACTACAAAGCGTTCAACGACTCGGGCCACATGTACGAGAAGTACGATTCCGTTGTGGTCGGAAAAGGGGGTGGCGGAGGCGAGTACGAGGTACAACTCGGCTTCGGCTGGTCCAACGGAGTCATCATGGATCTCCTGTCCATGTACGGCCATAGGCTGTCCGCCTCACCGGAAGAGGCCAAAGCGGGCGCCGTCTCTCTCGCCCTGTCGACTGCGCACATCGCACCTTTGATCACCTTGGTCCTGGCACAGACGACCCTCGCCGCAGGATGCGTCGCAGCCATCCTTTACGCCAAGAAGATCCTCCCGAGGCCAACCGGATACCTCTACACCAGGATACCCGAT
>Het127
ATGACACCGAGAATGCCAGAAGTCGAAGACGAGAACGAAGAAAGGACGATCGTCATCAAGGCGAATCCGGCAAGGAAAGTGTTCAGGCCTTTGACAAAGACGTTGAACAAAATCCCAGACGATATATTGAACAATTTCGACCTGAACGAGTCTATAAAGTCCCTCCCGTCGAATTACAACTTCGAAGTGCACAAGACGGTCTGGAGGATAAAGTCCCTCGAGGCGAAAAGGGTCGCCCTGCAGATGCCGGAAGGGCTGCTGCCCTTTTCGACAAGGCTGTGCGACATTATAGAACGATTCACCGAAGCGGACACCGTGATAATGGGCGATGTGACTTACGGCGCTTGCTGCGTCGACGACTACACTGCGACAGCCTTGAACGTAGACCTTCTCGTACATTACGGACACTCTTGCCTTGTACCGGTGGATCGGATGGAAAATATTAAAGTGCTGTATGTATTCGTCGACATCAAAGTTGATGGAGCTCACTTTATCGACACGATCAAACACAACTTTTCAAAAGAAGATAAACTGTGTTTTACAAGCACCGTGCAGTTCATCACTACGTTACACGCAGCGGCTTCTGCTCTTAACAAGGATGGCTATGATATTACGATACCTCAGAGTAAACCGCTGTCAAGGGGTGAAATTCTAGGCTGCACCGCTCCTACGGTGCGAGACGTAGACGTGCTCATATATCTTGGCGATGGGCGTTTTCACCTTGAAGCAGCCATGATCGCCAACCCCAACCTTAGAGCATTC
>Het128
ACGGTCTCGATGCCTTTCTACACCGTTTACGTCCTGATGGGATATTGGAACCTAGGACCGATCCTGTGCGATCTTTGGCTTTCGGTCGATTACACCGTTTGCCTCGTCTCTCAATACACGGTGCTTCTTATAACAATAGACAGGTTTTGTTCTGTGAAAATAGCCACAAAATACCGAGGTTGGAGGACGAAGAACAGAGTCATCTGGATGGTCACTATAACATGGATTATTCCCGCTCTGTTATTTTTCATCAGCATTTTCGGTTGGGAACACTTCGTCGGCTTTAGGGATCTCCTGCCGGGTCAGTGCGCCGTCCAGTTTTTGAAGGATCCCGTATTCAACACGGCGTTGATCATCGGTTACTACTGGACGACGTTGGTCGTCCTGTTTGTCCTTTACGGAGGGATTTACAAAGTAGCGTACGACATGCAAAAGAAGAGTGAGGCGAAGCAGAGGAAAATGCAGAGCATGGTGGCTCTGAGCGCCGGTGCTATGTCAGGCATGGCGGGGCGGGCGGCCGGCATAGGTCTGTCCAAGACTCAGAGCACGCTTTTGAGTCAGGATAAGCCCAAAACGGCCGCGAGTCTCACCGTAGCCGCGTCGACATACAGCGGAGCCGAATCTACGTCCAGTCAGAAAAATTCCTCCAAAGCGACATCCGACAGTGCTTCGACCAACGAAAAGAGGAAAAACCAAGAAGGCGACAAATCGGAACGGTCGTCGAGTCCGGCTTTCGAATCGGACGAAGATTCGACGACATGCGCCGCGCCGCAACCGGAGAAGAAAGAGAAGCAAAAAAAGCCGTCTTTGGCCGGGATGGTAGCTCAAACCGGTGCTCTAAACGTTTTGGTCCCCAGTAAAATCAACGGGGTCGTTCCGGTCCGTTCACCTCCGAAAGTCATCACACCCACGAACGCGGATGCTCTGGCTGAAGTTTCGGAGACGCCCCCACAATCTTCAAAAAACGTTACTCCAATTTTGGGAAAAGTGGAGCTGTGCAAAAGTGAAAAGTCCCTATCCGAAATATCGACGCCACCGACAAGTGTTCAATCTCCTCCAATAATCATCCCACCTCCCGTTATGTTCCAATCGAACACGCCGGTATCACAAGGATCTCCTCTAAGCACGGGAAGGCCCCGAAGCCTAATAGTGACAAAAAATACTTTCGATATATTGACCGGTATGGACAATTCAGACCTCAGGTACATGGACGAGAGTTCAATAATAGTCCCTTCGCCCAACTTCGAAAGTCCGCCGTCTTCGCTCAGCTTTCCAAACACTTCATCGACGGCCCCTCCCTCGCCGTTGCACAACAATTCGGCCAGTACTCAAAGCAACACCTCACTTCTCCAAGCGGCCCTCATGAGAGCGGCTGTTCAGCAAGTGACCAAAGTCAATACTGAAGTATCCCTCAACGAAGACAGGCCCGTTACGACGGTGGTCGAGGAGCCCGATCCTCCAGAAAAAACTGCAGGAACACCGGCTACTTTGTATTCGACGACATGCAACTCTCTTGCCACGGTGCAAAATATAATAACCGCACCCCAAACGCCCGATCCGAAGAAGGAATCCATCAGGAGCACGCGGAGCAACAGGAGTTTCCGGAGCATACGTAGTACAAGGAGTACTCGGAGTGCGTTAGTACCAGGCAGTTCGGAAAGGAAAGAAGGTGGTTCGAGAAGAGGTGATTTCGTCAAGACTATCGGTGATCGACTGAAAGGGAAAGGACGTAGCCAAGGATCCAGGCAAAAGTCCAAGTCTGAAAACAGGGCGAGGAAAGCGTTTAGAACAATTTCGTTTATTTTAGGGGCGTTCGTAGCCTGTTGGACGCCGTACCATATTTTGGCCTTGGTGGAAGGTTTCTGTTCGAACCCTCCGTGCACGAACGAACATCTCTTCATGTTTTCTTATTTTCTATGTTACGCCAATTCACCGATGAATCCGTTTTGCTATGCCCTCGCTAACCATCAGTTCAAGAAAACCTTCACCCGTCTACTCAAAGGAGATTTTCACATGAAT
>Het129
AAAGTACAAGCTAGTTATAATAGCTACACGTGGCCTTCTGCACCGATTTTGGCTTGGTTTCTTTGGCAGCACAGGTCGGAGCTGCCGGGAAAGCATATCATCGAGTTAGGAGCTGGTACAGCATTGCCGGGTATCGTAGCGGCCAAGTGCGGTGCGACTGTCACACTCACAGAAAGCGCAACTTTACCGAAAGCGTTGCAGCACATCAAGCATTGCTGTCAAGTGAATAACCTTAACAACAACCAGGTACGCGTCGCCGGTTTAACTTGGGGTCTCTTTTTGACTTCTACTTTAAACTTCGCCCCCATCGATCTTATAATCGGTTCCGATTGTTTCTACGACCCTTCCGTCTTCGAGGACATCATCGTGACTGTTTCTTTTCTCCTCGACAATAACCCTCAAGCGAGATTTCTCTCCGTATACCAAGAAAGGAGCGCCGACTGGTCTATAGAGCACCTTCTGAACAAGTGGGGTCTCAGGTGTGAACATCTCTCGATAAACAACCTAGGAGCCGAGTCAGGGATCGACATAAACGAGTTGATGCAAGATCACACTATCCACCTGCTGGAAATAACTAAAAGA
>Het130
TGGAGTTACAACGAAATAAAGCACTATTTTAATAAAATCGAGAGGATGACCATAAAGGAGCTCAGAAATTCACCTTATCACGGGAGAAACGGATATCTGTCCATATCCTACGTACCATTCGTGTCACCGTTGCTGGAAGCTTTCTTGCAAGCAGGGGAATTTTTCGGGTTCAGCCGTGTGGACTACAACAATCCGAATTCCCATATTGGGTTTTCTCAGATCCAGTCGTCGACAATCCTCGGGGAACGTGAAACGTCCGCAAGGGCTTACATACAGCCGATAATAGGTCGTCCCAACCTCTTCATCAGCTTGAGGAGCAGGGTGGCCAAGGTGTTGATCGACTACGAGACGAAAAGGGCTTTCGGCGTCACTTACATTAAAGATGGAAAATTACACGCGGCCTACGCTAAGAAAGAAGTGGTGCTAGCGGCTGGGGCTTTCAATTCTCCTCAATTGCTGATGCTGAGCGGGATCGGACACGCGGACCATTTGGAAGAAATTGGAATTCCAGTTTTGATGAATCTTCCAGTTGGAGATAATCTTATGGAACACGTAGGGATGCACGCTCTTAGTTTTATTTTGAATAAAAACGTATCTTTGCAACCTCTGCAGATTTTCAGAGATGCGATTCCGAACGTGTTGGACTACTTCGTTAAAAGCAGAGGCTCCCTCACGACTCTCGGCTGCGAGGGTATATCCTACTTGAAAACCAAGTATTCCAATACGACGGAGGATTACCCAGATATAGAACTGCTTTTCGTCGCTTCATCGTTTAGTGAAGATGCCGGGGTACTTTTGAGGAAAACCTTCGGCATGAACGATGAAACCTACGATTACGTGTTCCGCGCTATCGACGGTAAGTCGACGTTTTCCATATGGCCGATGCTCCTTTATCCACAGAGCAGAGGTTTCGTCCGTCTCAAGGATAACAGCCCGTTCAGCAAAGTTAGAATATACCACAACTTCCTCACGGAAAGGATCGACAGGCTCATTCTCGTCGAAGCGATCAAAATGGCCATAGTGCTTTCAACGTCGCCCTCTTTTCAGAAATATGGGGCCAAATTGTGGGACAGACCGTTCCCACAGTGCGTCCAGTACGATTTCGGCTCCGACGAATACTGGGAATGTGTCGTGACGGCTTTTCCCAGCCAGTGGCACCACCAATCTGGCACCTGCAAGATGGGAAATGTGGTCAACCATAGACTTAGGGTGTTCGGCACAGTCGGGCTTCGGGTCGCCGACGCCAGTATCATGCCCACCATCACAGGAGGACACACCCAAGCCGTTGCATACATGATCGGTGAAAAAGCGGCGGATCTCATCAAGGAAGACTGGCAACTGTCAAAATATTCA
>Het131
ATGGTTCTCTACCGGCAAACGAAAGCCGTTCAATATTTGAAGCGTCGTCTCTATTCGACAAACTCTCCTTTGGACCACATCAAAGTGTTGGATTTGTCGAGAATTGTAGCTGGGCCGTTTTGCACGATGCTGCTCGGTGATTTGGGCGCCGAGGTTTTCAAAGTCGAAGTGCCTGGTGTCGGAGATGAAACGAGGCTTTGGCCGCCACACGTCAATTACAATAAAGATGAAATGACGTGCTATTTCGGTGCCTTGAACAGGAACAAAAAAAGCATCTGCGTTAATTTTAAATCGAAGAAAGGCGTTGAGATTATACACAAGCTCGCAGAAAAATGTGATGTTCTCGTTGAAAACTTTGTCCCTGGGAAATTAGATTCAATCGGACTCGGTTATGAAGCGATAAATAAGACCGCTCCTCACATTGTTTACTGTTCGATAACTGGATTCGGCCCAAGAGGGCCTTATAAAGAAAGAATGGGTTATGACATAGTAGCAGCATCGGTTGGAGGGTTGTTCCACATTACAGGGCCGAAAGGTGGTGATCCTTGTAAAACTGGCGTCGCTATTACAGACTTATCGACAGGGCTTTATGCCCATGGTGCCATCCTAGCAGCACTTTTACAACGTGCGAAAACAGGAAAGGGACAAAAAGTCGATTGCAACCTTCTATCAACGCAAGTCGCTTGCCTGATCAATATCGGTAGCAATTATTTAAACGCAGGAAAAGAAGCGGTCAGATGGGGGACAGAGCATGAGAGCATAGTTGTATTTCAGAGCTTTAAGACTTGTGACGGATATATCACTATAACCACCGGTAACGATTCACAGTTTAAAACCTTATGCGAGAGATTCAGTATTGATCTGCATAAAGATGAAAAATTTAAAACGAATGCCCAGCGTGTAAAGAATCGAGATGAATTGTCAGCCATCCTAGATCCAATTTTCTTAAAACATACCAATGAGGAAGTTCTTAAATTACTCGACGGTGCGCCGTTGCCGTTTGGACCGGTGAACACAATGAAACAA
>Het132
ATGCTAGCTGTCGTCGATGCATCTACACTAGGAGAATTCGAAATGTATGCCATACCTTGGCAGATGTCAGCGGGCTGTCAACTCGCAGGGTTCTTAGGTGTATTGAGTTCTGAATTATCAGTATACACACTGGCTGTTATCACATTGGAAAGAAATTATGCCATCACACATGCCATGCATCTCAATAAACGTCTCTCATTGAAACACGCAGCCTATATTATGTTGTGTGGGTGGACGTTTGCTATAATAATGGCAACGTTGCCATTAGTCGGAGTGTCTGATTATAGAAAATTTGCTACTTGTCTGCCTTTCGAGACGAGTACAACTTGGAGTCTGACATATGTGGTATTTTTAATGTTTATTAACGGTATCGCTTTTCTTATACTAATGGGATGCTACTTAAAAATGTATTGTGCAATTAGAGGATCGCAGGCATGGAACTCCAATGATTCAAGGATCGCAAAACGGATGGCTCTTTTAGTTTTCACAGATTTTTTGTGCTGGTCGCCTATAGCGTTTTTCTCATTGACCGCCGCGTTCGGCCTTCAGTTAGTCAGCCTCGAGCAGGCAAAAGTATTCACAGTCTTTATTTTACCTTTAAATTCTTGTTGCAATCCGTTTCTTTATGCAATTCTGACAAAACAGTTCAAAAAGGATTGTGTACTTATTTGTAAAGCAATTGAGGAATCTCGAGTTACAAGGGGAATAGGAAGATGCCGCCATAGCTCGAACTTCAGCAACCGTCAAACTCCAGCAAACACAAACAGTTTGATTGACAGATCGTCCCGAGATCAGCAAGCTCATCAACCATGCAGCTGCAACGTTAAACTGTTAGGCGATAGCTCAAGCTCTAAAACAACACCATCGCGATGGATTGCCAATAAATTGCGTTGGCTTTCAGTCTGTGCACATCGGGACAGCAGCTCTAGACATCGAACGAGATCCGATCAGTATGCTTATCAAATTGCAGAGATTCAACAGAAACAACACAAAAGAGCATCTTCAGTATCATCGAGTGAAAACTTCAGCTCGAGCAGATCGGATTCCTGGAGGCAAAATCACCACCATTGTGGTATTCCTATGAGACTTTTAGATCCAAAACGGAGGGCTTCTTCTTGGATAGTAACGAGGAAAACATCCCAAGATTCAAACCTATCGAGCTCAAGGAACGATTCATCAGGATCAGCCACGACTAACAGTACAACCATGTCGAGAGTGTCTCGTTCGAGTAATTCTAGTGAAACGAGGTCAAAGCCTCGTTTAACAAGACAAAGTGCTGTTCAAGATGATGACATTCCAGGATCACCGGCAAGGCTTACAGTCCGCTTTTTAACAACGATCCCGTCTGCTGCAGAAACAAGCGTACAACATGAAGATGAAAACCCTTGTTATGCGATCCTCCATGCCAGTGCAGAAACATCTCCTAATCCTAGTCAAATGTCCTCATCATTTCTGCATAACGAACAAAATTCAAATCGACACAAGCCT
>Het133
ATGCATATAGAGGTGCAAATCGCTCTCAATTTCGTCATATCATACCTTTACAACAAGCTTCCGAGGCGGAGGGTCAACATTTTCGGGGAGGAGCTTGAAAAAGCACTTAAAGAAAAGTTCAGAGGACACTGGTACCCGGAAAAGCCTGTGAAAGGTTCCGCGTTCAGATGCTTAAAGACTGGAGACCCTGTGGACGCAGTTTTCGAAAGGGCGGCCAAGGAGAGCGGAGTCCCGATCCAGGACATCCTCGAAAACCTTCCCCAGGATCTCGCCGTCTGGGTCGACCCAGGTGAAGTGAGCTACAGGATCGGGGAGAAGGGCATTATCAAAATCCTCTACGTCGAGACGAACGACGTTCACGAAGAGGCCAACGCGGACCGGGAGGTCATCAAGACCTTCAATCCGGAAGCGCAGTGCTTCAGGCCGATCGACGCTGTCCTCGGAGCCTTGAACCTCTCTCCGAAGGGTTCTCCTCCGCTTCCTTCCGACGTCTCACCGACGGCCACCTTCAAGGGTCCCGGATCTCCCAGCCCGGTAGCCCCGGCCACCACCTTCATGCCGAGAACTACGCAACCTCTCACTTTCACCACTGCTACATTCGCCCAAACCAAATTCGGCAGTACGAAACTGAAGACGAACAGCAAGCGAGCTAAC
>Het134
ATGATGTCATCAGAGGAGGAACCCGACTGTTTCGGTTTGTACGGAGACAAACTTTTGAAGAAGACCAAACGTTCCAGACAGCGTGTGGACGCCGGAGAGCCGCGTAACAGCTATTCATCTATCCCGAATTTCAGTTCGCGTCCTAGTTTCTTGAACAGCGGGTTGTACGGTGCGTTCCTTTCTCAAAATCAACACTTGGGACTTCTCGGGCAGGGCTTCGCGCCCGCCAAAATGCTGAATGAGCTTCTAGGGAGACAAGTAAAACAGGGAAGTGAAGGTGCGAATCCGGCTGACGGTATGATGACTCTAGACCCGGCCGGCTCGGAGGGAGCCGTGAATTTCGAGTGCCTCGGCTCTGGGGCCGTGATCAGGAGAGGGTTGGACGAAGACGGCAGCCCCCCGCCGAACGAGATGGCCCATCACATGTTGAGGGACATCCTACAAGGGAGGAAGAAGGATTTTCTCGCTTTGGAGCAGGAGCTGAGAGGCGTCAACGCCGGCGGGAACAACGATCCTCACAGTCCCGACAACAACAACAGTATCAACAATAACAACAACAACGAGGTAAAGTCGAACGCTTTGTTAAACGGCGGTGATGTGAATCATTCCGAGTCGAACTGTGCCGATATAAAGCCGGTGATGAACGGTGTCCTGGACCTAGACAACAACAGCGGAGGTGAAGAGGGAAATCAGGGCGAAGAAGTGTTGAGCGACGACGGAGGGAAGCAAAACCGCGGGGGCGCGGACACTGACGACGGCAATCTCAACACCGGCAATGTGAGTGATTCCGAGCAATCCGTCGTCTCGCCGTTGTCAGATCACGACATGAAAATGATCAAACAGGAGCCTGAAGACGGGTCGAAAGAAGCCGGCGGTCACAAGACGGAACAGCTGGAGCTGAAGAGAGCCAGAGTCGAAAATATCGTTTCTTCCATGAGATCGAGCCCGTCGTTGCCCACACAGGTGAACGGTTGCAAGAAGAGGAAATTGTACCACCCCCAACAGCACGACAGTGCCGCCGAGCGTTATTCAAGTATAGGGATTAATATGAATATGGGTATGTTTATAGACGATGATACTGTAGATAATAACTCTTTAGATAATAGTGAAATAAGGCAAAAGAAAGTAGAAAAAGACGCGTTAAAGACTCAATTAAGGACTATGCAGGAACAGTTAGCGGAAATGCAACAGAAATACGTTCAGCTGTGTACGCGTATGGATCAAGATTCAGAATGTCAAAACGAAGAAGAAGGGAGTGATATCGATCAGGACAATAATAGCTTATCGCTACCGGAAAAACCTATCAAATCTTCTCCTACGACCACGCCGGTAAAAGAGGTTCCGTCTTCGACGACGACCCAGCCGACCACGCCTACTCAGTCTACGATAACGCCTTCGATATCGAAAATCATTTCAAATAAATTACAGCCACCGCACCTGAACGCGCATCAGATGCAAATGCCGCCCAATTTCAACGGGGCTTTGTCTTTGTTGCAGCAACAAGTTTTACAGGACCAACACCCTATCAGTCATCATCATTCACATCATCATCATCACCATCCTCAGATTCCGCACCCGGCGTTGAGCAACGCCGCGGCGATGTATTTAGGCGTCAGCCATAAATTCTTTATGGAACAAGAGGCTAGGCTAAACAAAGAAGCGGCGATTGCGGCCGAG
>Het135
TCTCAAGGAGAGGTATACCGGCTACAAAACCGATTGGAGACAGCAGAAACTGAAAAGGATCGTCTGGAAATTGACCTAGAGAAACTACAAATAATAGCAACCAAAGCAAGAGAGGAAGTGAGAAAAGCTCAAGATGAAGCACAGAGGGCTCAAGAAATGTACGATAGAGCAATGCTCCAACTCGGAAGGACAAAAGAAAATGAAGATAAATTTAAAGAAGAAATGGACCGTATGTCAGTAGACTTGGAAATGATGAGAGAAAGGTATGATAAGAGTCAGATTGAAATGAGAAGGGTTCAATCTGAGAGGGATAAACTACAAGCTGATTCGGACCGAATGCTATTTGAACTTGAAAGATCCCATTCGCAAATGTCTAAAGCCCAAACAGGATATGAAAAGAGTCAAGAGGAAGTAACGAGATTATCGTTAGAATTAGAAAAAATGTATGACAAACATGACAAATTACAAACTGATTTGAGAAAAACACAATTAGAGGCAGAAAGATATCATACAGAAGCTGAATCGATGAAAGAAGAAGTGGAAAGATATGCTGCCAGAGCAGGGAAGTATCAAGATACCCAAGAGAGGAGTAAAGAAGAATTAGAAAGACTGCGTGATACTGCAGAACATTTGCGAGCCAAATATCAGCATGAAACAGAAAAAGCTGAAAAATTATCACAACTAAACGAAAGGTTGGAGAGTAAAATACACGAGGTTCAACTTGAGCTTGATCTTAGTAGAACTGAATTGTCGAAAATGGTAGAATCACAGAGTAAGCATCAGTCAGAAATTGAAAGATTACACATTGAATGTGAGAAAGTGCGAGACCGCCAGGAGAAGTTACAGTTGGAGAATGATAGACTCAGATCAGATCTCTCTAGCAAAAATAGTATGGATATAGAAAGTAGTATGCTACGAGAACGTTTGGACAAGATCCAGATGTTGAAAGAAAAAGCGGAAGCTGAAACAAACAAATTACTTCTAGAAGTTGAAAGACTTCAATCTGAAAATGACAGGCTCCGTTCAGAAAGTGGAGGAAGGAACATTGGAGAGGCGGAGTTGGACAGATTGAGAGAAAGATTGGAAATTATGACACAATCTAGAGAAGTTGCTGAAGGTGAAGTAAAACGACTGATGAGAGAGCTTGAAAAAACTCAGATGCATTTGGGCAAATATCAAGAAAACAATGAAGCAGCTGAAATTGAATTTGACCGAATGTCATCGGAATGCTCCAGAATGCATGAAAAATTGGAAATGGCTAAAGCAGAAATGTTGAAAATGGCAGACGATAAAATGAAGGCTGAAAGTGAACTACAGCAGATAAAACGTATCTTAGAAAAACAACAAACTAACAAACAAGAAGTCGATTCAAGGTTGAATGAGGAAATGTTAAGGATTCAACAGGAACGAGATCAAGCATTGAAAGACCGAGACAAAATGAACAGAATACTTGATAAACGTGAAAAACAATGTGAGATGATAGAAAAACAGTTAGAAAAATTAGAAGTCGAAGTTAAACAATTGTCAAATGAGCGAGATCAGTTAGTACTTCAATTAGAAAAATCACAAGATATGTTGGTTACATTCCAAACTGAACTACAACAATCAGAATCTCGTTTAGAAAAAGAAAGAGATGAGGTTGACAGATTGAAATCTGAACAGAGGAGATTAATTTCCAAAGATGCCGGGCGAGAAGGGAGTGAGAGAGAAATCACCAGATTGCAACAAATCTTACAGGACAAAGATAAAGAAGTACTAACTGTGCAGCACACTTTAAAGAACAAAGAAAAAGAGCTCATGCAACTCCAGCAAAGACTCGAACAGCAAGCACAGCAGTTCATGAAAGAAAAAGGAACATACGAAACAGAATGCTTACAATGGCAAAAGGCAATTGAAATGGAGAAAATGAGAGCAGATGAACTACAGCACCAACTACAGTCTATGCAAACTCATCATTCATCAATTAACAACGACCTACTGAAAAAAGTTCAAGCTCTTGAAAAACAACTGCAATCTACACAATCAGAATCTCGAGAGACGAAGGAGAACATGCAAAGGAAAATACAAGCTCTTGAAAAGGAACTTAAAAACCAACAATCGGGTGAAGCAGCAGCCAAGGACGTACAACGATTATTAACAGAATTAGATCGTTGCCAAGCAGAACTTAAGAGTGGTGCAATAGAAAGGGAAAGATTACAAGCTCAACTTGAAATGTTGGTTCAAGAATTAGAAAGAAATCAG
>Het136
ATGAAAGCTGAGCGAGATGTGTCATTTGACAATGGACTGGATGGCTCGGTCGCTGAAGATTGCTTTTTTGCGATGAGAGCATTCAAACAAGGATACACATTTAACTTCATCGAAGGAGAGATGTGGGAGAAATCCCCGTTCTCTCTATGGGATTTTGTTCAACAACGAAAGCGCTGGCTTCAGGGTATATTGTTGGTAGTACACAACAAAAACATACCATTGAAAAATAAATTTTTACTAGGTATCACTTGTTATTCGTGGGTAACTATGCCTCTATCAACATCAAATATCATACTCGCTTCTGTCTGTCCTATCCCCTGCCCCCCGCTAATGGATTTCCTATGTGCGTTCATCGGTGCTGTCAGTATTTACATGTATATTTTTGGCGTTATTAAATCATTCTCACTTTATAGATTTGGCATATTGAAATTTTGCCTTTGCATCTGTGGAGCTTTAGCAACGATTCCTGTTAACATAGTAATTGAAAATGTTGCCGTCATATTGGGTTTAATCGGTAAAAAACACAAATTCTACATTGTAAAAAAAGATTTAAGATTTACAGAAACTGTT
>Het137
GATGCAAAGAACATCATATTTTCTTGTACCCAATGTCCATATGTTGCAACTAGTCGAGCACAACTTTCCTACCACACAAAAGGACATTCAAAAGATTGTAATTACCAGCATAAATGTCATAAATGTTCTTACAGCGCTCCAAACAACACGATTCTCGCACTCCATGTCCGTCTCCATTGTAAATATTCCGGAGAAAATAATGAACAGTCAAAACAACCTGATGAGACCGAAGCCGATATCAGTGGAGTCGATACGTCTAAATTCCAAGATATACCAATGGTTTGGGTATCACGGCCGATGGGAATTTCGAAATTGTTCAAGTGTAGGTATTGCCCTCATATAAATATGAGAAAGAACAACATCCAAGATCACGAGAAAATGCACAATGTGAGAGCGAATTCTCAAACAATGTCTCAAATACACCCATGTTCTAAATGCAGTTATGTGTGTAATAATGCCGGTGTCTTATCTTCTCACATTAAAGTACATATGGCGCATTTTGGTCAAGTTGTAGGTGTCGTAGACCCTAGTAGGACAGATAGCGAGCAAATAGCTGAAATGAAGGCAAAACTAGCACAAAATAACACAAAAGAGTCACGTAAGCTACACAATCAACATCAAGATGAAGTTGAGAATGTGGAAAAAGAAAAAGATGACAGGATTCTTCATTTTTGCCCTATATGTCCAGCAAGATTCCTTTATGCCAAAGAAATGACAATCCACATGGGATTCCATGAACTGAAGTTACCATTTAAATGTCAGTCTTGTTCTTACACAGCAAGGCAGAAGCAACACCTTTTAGCTCATCTTAAGGTACATACAGATGAATACCAAGGGAGAACAAATGTTTTGGTAGAAAAGTATGAAGTTGCAGAAGACCATCCTAGACCAAAAGCAGCGATCATTTTAAATGAAAGTGATAAATCTGAATCGATATGGGTTGTAGTTAGGCCTGAGGAAGAGGAGAAGATCTCAGAACCCAAACCCAAAAATTATGCCTGTACCAAATGTCCCGCAGAATTTTTTAAAAGTGTTGCTTTAAATTATCATATGACTCTTCATGGAGGACAAGGTCCACATAAATGTAAGAGCTGTGATTATGCTGTTAAAACATATGGAAATCTAATAAGACACGAAGCAGTCCACCAAATTGAAAGGGGTAATAAGCCCCATAAAGGAAGATACAGTGATGTCCCTGCATCAGGAACTGAATTGTTTAAACAAAAGAACGAGGCATTAGCTGCAGCCCAAAAATCACCACCTAAACAACTGCAACCTACTCCTTTGATCACTGATCCCGAATTTGGCGTTTTAATACACGGAAGTCCAGAATTTATTTATCCTACCTATTATAAAAATGGCAAACTTAAAGAAAAGAGGTACAAATGTCACAAATGCCCTTCAGCATTTGAGAAAAGAGAACAGTACAAAATACATTTATCCCTGCACGGTTCTAAGCAGAGGTACAACTGTGAAAGATGTGATTATTCTGTTAAATATTATGCCAATTACAGTCAACATATGAAAAAACATGATCAGAATGATGCCAGTCAAAAGGAGAAAAAGAACTGCAGCAGTGATCGGAGTGAAGATGCAGGTGAAGAGATGGAAGTCAGCGAAAATGAACAACCGTTGACTACACCCATTATTTTTGAAAGAAGCAGTAAGTCATTAAAGTTGTCGGTTGCTGATCAGCAAGCAATGATGTTGATGCAACAGAGGAATATAGCCAAACCTGTAAATGAAAAAGAAATCATCAGCCGCTGCCCTGAGTGCCCGTATGCTAATAACAGAAAGGACGGTGTTAATAGTCATATACGATGTCATTCAGATGCAAAAGGTGGTCAGTACACTTGTAAATATTGTAATTATAATGTTCCTCAGCCTCACTTCCTTAGAGAGCACTTAAAAGTCCATTTTAACCCATTAAAATACCTTAAGCCTGAAGCGTACATGAAAGTGGATAAACTTGAGATTTGGGCTGAACCTCTAGACCCAAATCACAATTTCAACAAATTTATGGTTTTTAAAGATCAAGGGGAAAATTTTAATAGAAAAGACAGATTTCTTCCCAAAAGAGAGATCGATTTCGAGGGCATTAAAGGACGCGTGTACATAAATTTAAAAACTGGTGAAGAAGAAGTCGAGTTGGATGATGAGGAGAAAGACGATCAGTCTGATATATCAAAACATGAAAACATTTTAAACAGCAGCAATGAAGAAGAGGAAGAGGACGACTGTGAACACGAAAGTAGTGAGTTGCCATTTGAAAATGGGATTAAAAGTGGAAAAGATGAAGAAGAAAACAACCAAGATGGTGATGCACATAATGTAGAAATTACTGTCAATGTTGGTTCTAATAATTTAGATATGGAAAAGAGAAAAGCGAATCACAATTTATGCAATTCAGATAGTGAAGACAGCTGTGATTCCTCTGCTAGCTATTCTTCTTGCTCGCAGTTAACAAATGGAACCAATAATCAAGAC
>Het138
GTGCACACTAGAACGGAGCATAAAAAAATTTCCAGGCAATGTGGTGTTTGTATGCAAGTTTTTCCAACTCAGGAGCTCTTCGTTGAACATATAATAAAAATACATCCATTGGAATGTAGGACTTGTGGAAAGACCTTTCACAGTAAGTCGAGCCTGCACACTCATGCAAAAATTCATCTGGATCTAAAGCCTCACGCTTGTTCGCTGTGTCCTAAATCGTTCATTTCAAATCAGAAATTGAAGGAGCACATGAATGGACATACCGGTTACGCTCCGATACAATGTAATCTTTGTGATAGAAGATTCAAAAGATATTCCAATCTCAAACAGCACAAGGACAGCGCTCATTTTCAGATTAAAAAGAAAGTAAAAGAATACTTTTGCGAATGCGGTGAAACTTTTATTTCAAAAAAGAAATTGGATTGGCACAGGGAGACTCACGAAGAAAAACCGAAACAGTGTATGTACTGCAGTGAGAGATATATTCATAATGCGAGTTTAACTCGTCATATAAGAAAAGCTCACAATAGGGAGTATTTACCTGAAGGTGAAGATATTAAAAAGAAAAACGTTAGTTGTCCCATATGCAGTCAGATTTTTATAGAATCTTCTCTCCGGGCTCATATGAAACAACATGGTAATGTAAAACAATTCGGTTGCATAGTTTGTGGGAAAAAATTTTTGACAAAATGGAATTTACATTTACATAAATGGACACACGCTTCAAGGATATCAAAACCTTTCAAGTGTACGATGTGTAAAGGTGCTTTCATAAGACAAAGTGACTTTCAAGCTCATATAAGAGCACATTACGGCAATAAGCCTTTCACTTGTAATCATTGCGGAATGCAGTTTAATAGAAAACATAATTGGCTCCGACATGAAAAAGAGCACAGTTCAGAAAAAAGATATACTTGTGATGAATGTGGTAAAACATTTCATCGGAATTATTACCTAGTCGATCATTTGCGAATTCATACAGGAATAAAACCATTTTCATGTCATATATGTAATAAAACATCATCAACCAAATCCAACCATAACAAGCATATTAAAACCCATCATGCAAGAGAAGCAATAAACACAGAATCT
>Het139
CACGTGGCGGCGGAGATGCGACAGGAGTGCAAATGCCACGGTATGTCCGGATCCTGCACCGTCAAGACCTGCTGGATGAGGCTGCCTCCGTTCCGGGTAGTCGGTGACAACCTCAAAGACAGGTTCGACGGTGCGTCTCGCGTCTCCGTGAGCAACGCGGGCTCCATTCGTCCGACGGGGAAGAAGTCGAGGTACAACCTGCAGTTGAAGCCGTTCAACCCCGAGCACAAGCCGCCCGGCGTCAAAGACCTCGTCTATATGGACACGTCTCCGAATTTCTGCGACAGGAACCCCAAGTTGGGCATCCAGGGGACCCAAGGCCGCCAGTGCAACGATACCTCCATCGGGGTCGACGGGTGCGACCTGATGTGCTGCGGAAGGGGTTACCGCACACAGGAAATCGTCGTCGTCGAAAGATGCGCCTGCACCTTCCATTGGTGTTGCGAAGTTAAGTGCAAACTATGTCGGACGAAAAAAACCGTTCATACTTGTCTT
>Het140
TATCAGGCAAGCCCTCAGATAACAGTGATTAATCATGATGAACAGTATCCTAAACTTCAGCGTGGGAGCGGATCAGGGTCAGGTTCTTTTGAAGCGACTACAATCCATGTACACACTCCTGAGTGCTCGAATCATGCACACACGCCCCAGAGGAGTGGCTCACCAGGAAATTCTGCAACTGAGTGTGATTTCCATTGCTGTTCCCTTCACGAGGAAGGACGGAAAATTGCTGTGCACAAATCTGTAGCGACCAGCCCGATCCAAGACTCGCTATCGGCTTCGCCGTCACCGCACCATCCGAGGACGGCGAGATCCGCAAAAGGTCATGTGAGGTTCTTGGATATCGAAGGAGCCAGAAGACAAGAGGACAGCTCAGAATCGGAGACGGAGGCCGGGACGGATGAAGCGGTCACAACAGAAAAATTCCTCCTGCTCATCGATCAGTTATCAGTGGACCAGAAACGGCACCTGACTATCAAAGACATTGGCATTATTCTCGAGAGGCTCAGTTCGAAGATCCTCGATGTCGAACGTCTAGACCGTGAAAGTGAATCAGAAGATTGTTACAATTGGACGATTAAAGCGACCATACGCGGTGATGTGCTCAGAGAACTTGGAGTAATTTATAATGGTAATTATTATGCGATTTCTGAGCACCCAGGTTACAAA
>Het141
ACGCCACCTACTAGCTTAGAGGGGGTCTTACCTGCCACATCTAGTGGTATCACGGGTGATAGTGGGAGTAGTGGAGCTAATAATGGTGTCCCCAGTTCTGTTGGTGTGGGGACTGGTGCTGGGACCGACGGTGGCCCTGGCAGTGGGAATTATCCATGTATCGGTCCTGACAATGTGCCATTGAATCCGAACAGGATTAGCGTATCGGCTGCGAATAAATCGTCTCATTTTGATCCAATTAGCTCTTTGGCGCAAATGAGCCAACAGCTCACGAACAACGTACCTAATTCACCTGTCAACCAGCCGAACCTCATGCCGAATATGCATCAAAACATGGTATCTTTTAATTCCCCGAATTCGAATCAACATTTGATGTCGATGGCCGATTTGCACCACATGCCCAATCCTCCTCCAGATCATAGAATACAAAACCAGATGCAATCTCATTTCGGCGCTCAAAGAGCTCAGTGTACTAGTGCCATGTCACCTGGAATATCAGTTTCTCCTAAGATGATGCAAGGATACGGTGTAGCTCAAAGACCTATGACGAGACCCATAGGATATAACGGCGCGAATATTCAGGTCAAGCCAAACGCTCCTAATACCATCCAGTATCTCCCATCTAGGCCTCAGTCTACACCAGGCCCAAGAGCACCTCCTAGTTTAGAATTTTTGCAGCGCTTTTCAAACCCACTCTCTAATTTAGACGCAAAAGTTCCAACTCATAATTTGCAGTATTTTCCCAACAATTACCCTCAAAATAATATGAACGATATGGGAATGTGTAATCCTCATGTTAATATCAGAGGACCGATACGAAACGCGAATCCCGGTATGATGAGAATGCAAGGGCCACAAATGGCACCGATGGGTTTCAACAATTCGGAAGGATTTCAAAATGCAAATTGTCAAATTTTTGGACCGCCGTCTAAAAACACTTCGATGGGATTAGCACCCGATGCGAGCCAACCATTACCACCTTCGATGGGCCAAGGCAATAATTTCAAAAATTCTACCTTTATCGGTCCCACTACTGCAGATCCAAATTATGCCCAACAGTTTCACAACTTTCAGCAACAACTGTATGCTACGAACACAACAAGAGGTCAGTTGAATAATCAAGCGATGGGTGGGAATCAGCATTATTTTGTGCCTAAA
>Het142
GTACTGGTCTTCAACTATGTCAAAGAGAAAAAGGAAGCACCTCTCTCTGAAGTCATGAAGAATGTGCACAATGCCAAAATTGGCTTTAACAAAGCCATGGCTAACAACTGGGTGAAGAAGTTGCCAGGGAATCTGATCACCCCGGTGCTCGATTCTGTCCAGGACGACATCAAGATGAATCTGGAGTCCATCGCAGCAAAGGACTACTTGAAAGTTAGCGATGAAAAGAAAGCTGAGTTCAAAAAAAGAAAGCTAATCAAAGAGACATCTATGACTGTTTTCAACGTCAAAAAGGGTAAAGAGTTTGGTTCGAATCTATCTAAACAAGAGACTGAATTGACGGCTGAAATGTTGGAATCCGGCTTGTGGAAAAGTGCACAGTTCAAGAATTACAATTTTGAAGCTATGGGTGTGCCGACTGTGCCCGGTGCACTGCATCCACTTATGAAAATGAAAGATGAATTTAAGAAGATATTTTTAGAAATGGGATTCAGCGAGATGGATACGAGTAGTTATGTGGAGAACTCGTTTTGGAATTTTGACGCGTTGTTTCAACCACAACAACATCCGGCAAGGGATGCGCATGACACATTTTTCTTAGACCACCCCAAAGAGTCGGACCTGACAAAAGTACCTAACAAGTATTTAGAAAGTGTAGAAGAAGTGCACAGCAAAGGAAAATACGGGTCTCGAGGTTATAAGTACAACTGGTCTATTAACGAAGCAAAGAAAAACATACTCAGAACTCACACTACGGCAAATAGTGCAAGATTTCTGTACAATTTAGCACAGAAAGGAGAATTTCAACCTGTAAAAATGTTTAGCATAGATAAAGTGTTCAGAAATGAAACACTCGATGCTACTCATCTCGCAGAATTTAATCAAGTGGAAGGCTTTGTTGCAGATTACAATCTGTCGCTTGGAGATTTAATCGGTGTTATTCACGGATTCTTTGAAAAACTTGGTATTACGCAACTCAAGTTTAAACCTGCCTACAACCCTTACACCGAGCCAAGCATGGAGATATTTTGCTTTCATCCAGGCTTGTCCAAATGGATAGAAGTTGGAAATTCAGGAATGTTCAGACCTGAGATGTTGCTCCCTATGGGGTTACCACCTGGTGTCAATGTCATCGCATGGGGCCTCTCCTTAGAAAGGCCTGCAATGATTAAATTTAAGCTCAACAATATAAGAGATTTAGTTGGGCCTAAAGTGCAAATATCTATGATACAAGAAAACCCTATTTGCAGACTTGAAAAACAGTGT
>Het143
ATGACCGGCAAGTTCCCCGAGCTGAAGAACGATCGCCTCCTGAGGGCGGCCAGGGGCGAGAAAGTGGACAAAGTGCCCGTCTGGATAATGCGTCAGGCCGGCCGCTACCTCCCGGAGTTCCGCGAGCTCAGGAGCAGACACGACTTCTTCGAGATATGCCGGACTCCGGAGCTCGCCTGCCGGATCACCCTCCAGCCCGTGGAACGCTTCCAGGACTTGGACGCTGCCATAATTTTCTCCGACATACTAGTCGTACCCCAGGCGATGGGCATGACTGTCGAGATGAGGCCTGGCGTGGGACCGGTCCTGCCGGAACCGTTGGCCTGCCCTGATGATATCGACAGACTCACTTATCCGGTAGATGTCACAAAAACACTCGGTTATGTTATGGAAGCGATAACTTTGACAAGAACCAGACTAGAAGGGAGAGTTCCTCTTATAGGATTTTCAGGTGCGCCTTGGACGCTCATGTGCTACATGATTGAAGGTGGAGGGTCGAAAACTATGTCCAAATCCAAAGCATGGCTCTACAAATATCCTAAAGACAGCATGCAGCTTTTAAAAAATCTCACAGACGTTGTTAGTGACTATTTGGTAGAACAGGCGAAATCCGGGGCGCAGCTGTTACAAGTCTTCGAATCTAATGCGGAATACCTAGGCCCTGACCTTTTCGCACAATTCGCCCTCCCTTGTATAAAAGAGATCGCATTAAATGTAAAGCAAGCCCTTAAAAAAGAAAATTTAGACGTTCCGATGACAATATTTGCAAAAGGCGCACACTACGCCCTGAAAGAATTGTCTCAAAGCGGTTATGAAGTTGTCGGTGTAGATTGGACTGTCGATCCAAGGAGGGCGAGAGAGCTCACAGACAATTCAGTCACGCTTCAAGGAAACCTGGATCCTTGCCTCTTATATGCGCCTCAAGACTTCATAAAATCTTCGGCTCAGGAAATGGTGAAAAGATTTGGAATGTCAAAATACATCGCTAATCTCGGACACGGAATATATCCTGACATGGACCCCGAACATGTCGAAACTTTTCTCAAAGCCGTGCATTCAAGTAGT
>Het144
ATGTTCAACAGCGAGGATTCCGGCTGCGTCGATCCTCTATACTCGAAAGTGCAGAGGTTTTTCGTAAAAAGCACATCGTCCGAGGAAAGATCCAGGGATTTGAGGATTGTCGTGGATTTCGCTTCGAGTTTCAGCAAAGTGTCGAAGCAAGTTTTGAACGTTCAGGTCTCGGACGACGAGGACCCTTTTTTCTTCTACTCCCTCGTTTTGACCGAGGACGACTACCAGAGGTTGAAATCCCTGCAAGGCCTGCTGGTCGATTTTGACAATTTCCCATCGCAGGTGATAAGATTGCTCGAGCAATGCAGCCAAGAGGAAGGACACGATTCCAAATTTCATCTTATCCTAGAAGAAGAAAGGAAAGACAATCTGCACACTTATTTAAAAATTGTCGAAGCCAACAACTTCAAACACCTATGCCACCTTACGCTGCAGATCCAGCCCGGGAACGACAGCGACATCAAGAATCTCATGTTGAAAAAGATCAAACACCTTAAAGATCACAATTCTAAAGCTGAAAAACTGATCAGTAGTTTAGAATCGCAACTGCAGCACAAGTCGAAGCAACTCCAGTCCACGGAGGAAAAGCTCCACCAAGTCCAGGAACAGTGGAGAGAGGATAAGATCGCCTTTAAAGCCGAATCGACCAAGGAGATTACAGAAGAGACGGAGAAGTTCAGAAAAAGTCAACTCGACTGGCAGATAAGGTCGCAGAGGGAAAAGGCAGAAATCGAAGAGAAGTATCAAACGATGGTTAAAGACCGAGACGCCGATTTATCCAGGCTGAGGTTGGAAAACCAGATCTTACTGGAAAAACGAGGCACTTCCGATTTGACGATATCCGACCAGGCGAGAAGGTTGGAACAACTCGAGAAAGAACTCATTACTATAAGAAATGATCTCTCTTCGACTAGAAAACACGCCACTAAGCAAGAAAGTGAAAACCACGAGCGTGAGAAAGTAATCCATACTTTAAAAACAAAAATTGCCGTCTTGGAGCAAGAGTTGAAAGACAAAACTATTCTAATGTCAAAACAGCAAGAACTTCTCAACGTCGCCAACGACCAGAAAACCCGCTTAGAAGATGTTATTACAGAAAAAGATAAAAATATACAAAGAAAGCAGTTATCTTTGCAAAATTTATCAGATGAGTTAGTCAAGGCGAATGAAATTATAACAAAAATGCAGAAAGAGTTAGCAGTGATAAATTCAAAAATGCAAATGAGGACTACAATCGCTCTCGAACAGGAAAAAGTCGTAGAATCGCATTTAAAAACAATCACGAGGCTTGAAGAAGCGAATAAAAATTTAGAAAAAAAGATAACATCGAACACAGAAACTGAGTTGTCTCTGAAAACGACTATATCTGAATTAAGAGATTTAATAGAAACAAAAGAGAAAAAGATTAAAGACAACGAGAGAATAATAGATTGGTTGAATAGAAGGTTGACAGAACAGTCCAAGCCGTTGAGTACAAGCCCAGGGACCACGTCCACTCCTTACTCTAGGTTCGGTACGGAAACGACAATTCCACGAGTGCCTTTTACTTCCAGGGCGCCTGCTGTGACTCCAATCGCTTCAGTCGGTTCGACCCAGTTACAACCCCCGACTCCAAGCATATCACACCTCGACCAACACCAAACCCCTATAATTCCGGAAGAAAGTGAAAACACTACGCCCAATCTAACAGGAAATGGAGAGATTAAAGAAAAAGAGGAGAAGAAAAATACGGAACAGAAGCCTATTAAGAAGCAGCCAAAGAAGCCGGCCATCGGATTCAGGAGGGTTCCATTAGGCCAGCCGTCGACTGTACCTTCTTCATATTTTTTAAAA
>Het145
ATTGACAATAATGGCCCACCAGGGGAGGAGGATCAACCGTTGCCTTCACTTATGAATATTCATATTGAACCTCCCATGGGGATGCAAGATAAAGATCAAAAGCTACCTCACGCTTTAGAAAAAGTACTTACTTTTAAGACACAGAGAGCTAATGAACTTGGGGTCATGCCAGAGCATGAAGATGTAGAAGAAACACAAGAAAACAACACACCTACCATTCTTCAGTCAGCTTTTGATGATATTGAAGATTATGAGGATGATGATGAAAAAACGTCAAGGAAAGATAAGAAGGATTCTAGGAGGAAATTGAAAAATAAGAGGAAGAAAAAAAGGAATAAATCATCTAAGATCAAACTAAAAGAAGAAAATGGAAAGGTGGACGAGGAAGAAAAGTCCAAAGAAGGTGAGGAAAATCCAGAAGTAGAAGTGGAATATATTCAAGAGAAGCTTAACATTTTTGAACTAGAACCTGTCTATCGTAGTTTTGCAAGAGTTTTTGACATATTTAGAATAGCCGAGCCATCACAAACTCCAGATATCAGTAAAGAAATTGCGGCTGCGACTGTTTTAGGGACTAAACGAACAGATTTAACGAAAGTACCAAAATTGCCAGAAGATGATGATATGGAAGAAAATGCTGAAGGCAAAGAAGAGAAACCCAAATTGTCTAAGAGAAAATTAAAGAAATTGACAAGGTTGAGTATTGCTGAATTGAAGCAACTTGTTAGTCGCCCTGATGTAGTAGAAATGCATGATGTAACAGCCAGAGATCCAAAGTTACTCGTTCAGCTGAAAGCTCATAGAAACACTGTACCTGTCCCACGTCATTGGTGTTTTAAAAGAAAATATTTACAAGGAAAACGTGGTATAGAAAAACCACCTTTCGACTTGCCTGATTTTATTAAAAGAACAGGTATCATGGAGATGAGGTCCTCTCTTCAAGATAAAGAAGAACAAAGGACATTAAAAGCAAAGATGAGGGAAAGGGCAAGACCAAAAATGGGAAAAATTGATATTGATTATCAGAAATTGCATGATGCATTTTTTAAATGGCAGACAAAACCTAGACTTACAATTCATGGAGATTTGTATTATGAGGGTAAGGAATATGAGACACGTTTAAAAGAGAAAAAACCTGGAGATTTATCAGCAGAACTTAGGAACGCTTTAGGTATGCCTGTAGGGCCAAGTGCCCATAAAGTCCCACCACCATGGCTTATTGCCATGCAGAGGTACGGACCACCTCCGTCTTACCCAAATTTAAAAATACCTGGTCTAAACTGTCCTATTCCTGAAGGATGCTCATTTGGATACCATGCAGGAGGTTGGGGGAAACCACCTGTTGACGAAACTGGTAAACCTTTATATGGTGATGTATTTGCTACGCAACACAATGCAAACGATATTAAATTAGATGATGATGAAGTAGAAAAAACTACCTGGGGAGAATTAGAATCAGACAGTGAAGAAGAGAGCGAGGAAGAGGAGGAAGAAGAGGAACAGCAAAAAGATGAAACAGGCCTTATTACACCTTCTGAGGGTCTCATTACACCTTCAGGCATTGCCTCGATTCCAACTGGAATGGAAACACCTGACATAATAGAACTCAGAAAGAAGAAAATTGAAGCTGAAATGGAAGGTGGAGACACTCCGGCTCTGTATCAAGTCTTGGCTGAAAAGAGGGTAGACAGGCTTGGAAATTCGATGATGGCTTCAACACACGTCTATGATATGACGCAAACGGGTGGCGCCCCACCAATAGCAAGCAATGTGCAGGCTTCTGCTCCGAGGAGAGACACCGTAGAACTTGCTCTTGACCCCTCAGAACTTGATCTCGACACAGATGCAATGGCTGCTCGCTACGAGCAACAAATGCGAGAACAACAATCACACCTTCAGAAAGAAGATCTTTCGGATATGTTGGCTGAGCACGTCCAAAGACAGAAAAACAAAAGAAAAAAACAACAGTCGCAGGAAGGAAAACCAACAAAAAAATACAAAGAATTCAAGTTT
>Het146
ATGACTCTGGACGGAGAAGAGACCATATCGGATCAAGAGAAACTTAAAATCGTTTCTAACTTCATACTCCACTCGCCCCCGGGTGAATTCAACGAAGTCTTCAACGACGCCAGGTTCCTGTTGAATAACGACACCTTGTTGAAAGAAGGGGCCCTAGGCGTGTTCGCCCAGTATTGTAAAGATCAGCTGACACCGGTCAAGATAAAAAACGGCGATTTCCCAGTATTAATAACAGAACACAACGATTTAGGGTCTAACAGGTATTACGACGCCCGGACAAAGCAATCTTTTAAGTATGATCCACTTAGACGGGAGACGTCCAACTACGATACGTGGGAGCCCCAAGTCGGTACTGAGAAGTGGAGGGCCGCTTTGGAAACTGAGCTCGACGAGTATATTGCAAATCACTACACGAAAGGTACGTGCAGTGTGTTTTCAAAAAAAGAAGACGGGAAAATCAGCTTAGTCGCTTGCATAGAAGCGCACCTTTTCCAGCCGAAGAATTGCTGGAACGGCTGCTGGAGATCGCAGTGGTTAGTCGTGTTCGATTCCGACACTGCACAGGTCAAAGGTGTGCTCAAAATACAAGTGCATTACTATGAAGACGGCAACGTACAGCTTGTCAGCTCTAAAGAAGTCGTTCACAGCTTGAACGTGAGTGACGAAGATCAACTCGCTAAAGATCTTGTTAAGATTTTCGAAGAATCGGAAGGAGACTATCAAAACGCGATTTCGGACAACTACGGCACGATGTCAGACACTACTTTCAAAGCTCTCAGGCGTCAACTCCCTGTTACAAGATCCAAGATCGACTGGAGTAAAATGGTATCCTATAGCATTGGTAAAGAATTGAAACCGCAG
>Het147
ATGGAGACAAAATGGATAAGTGTCGTCCCCAAATTGAGCGATTTCGTTTTAGAAACCTTGGATCGACTGGGATTCACAACAATGACCCCTGTCCAGGCGACAGTCATCCCGCTGCTATTAGGTAACAAGGATGTCGCTGCAGAAGCAGTCACCGGCAGTGGTAAGACCCTCGCTTTTATAATCCCTTTGCTGGAACGGATGCACAGGAGGGCAGAAGCCTGGAAGAATTTCGAGATAGGCGGTCTGATAGTCTCCCCTACCCGTGAGCTAGCCCAGCAGATCAGCCGGGTGCTGAACGACTTTTTAAAAAACATGACAAACCCTTACAAACAGGCGTTGATCATAGGTGGAACGAAGGTCACCGATGATATAGAAAAGTTGAAGAAAGACGGTGTCAACATTATAATCGCGACACCAGGTCGGTTGGAAGATCTGCTCACCCGAGGCGACATCCCACTGCACATAGCTCTAAAATCAATAGAGATGTTGGTTTTAGACGAGGCCGACAGACTTCTCGAACTCGGGTTTGAGAAGTCTCTCAACACAATACTATCTTATTTGCCAAAGCAGAGAAGAACGAGCCTTTTTTCTGCGACACAGACAAGGCGACTTGAACTTCTAGTACGAGCCGGTTTAAGAAACCCTGTTATAGTCTCGGTAAAACAGTCTTCACAGAAAATATCTACACCGAAGGAGCTGATAAATTTTTACAAAATAATACCACCTAAAGAGAAGTTATCGTTTTTATTGTCGTTTCTTAAAGAGCAAGGAAAGAATCAAAAATACATAATCTTCTTTTTGACCTGCGCTTCTGTTGAATATTTCACGACTTTACTCAAAAGGCTACTTCCGAAGTTTACTTTCTTCGGACTACACGGCAAGATGAAAAAGAAGAGGCAGAAAATGCTCCAGGAGTTTCGAGATGCTGAATGCGGGATCCTGGCTTGTACAGATGTCATGGAGAGGGGTATCGACATACCCGACGTACACTGGGTGGTCCAGTTCGACTTGCCAACTTCGGTTTCTGCTTTTGTCCACCGGTGCGGGCGGACAGCGCGTATCGGTAATGTCGGAAGCGCACTGTCCTTGTTGATGCCGAATGAGGATGCGTACATCGATTTCATCCAGAGGAACCAAAAAGTCCAGCTGGAGGTTTATAAGGATTTAGATAGCAAAGACTTAGACAGGATAAAAAATTTAGCGCAGGAAATGCAGAAAAGCGACAGGGCTTATTTCGACAGAGCCAACCTTGCTTTTGTGTCATACATACGCGCTTATGCAAAACACGAGTGTAATTTTTTATTAAGGGTCAAAGATTTGGACTTCGCAGGCTTGGCTTCTTCCTACGGGCTGCTCCGATTGCCGAAAATGCCCGAGCTCAAGAACAGACAGGTCGATTTCGAAGCGACAGATTTAGACTTCAACACTATTTCGTATAAAGACAAGCAAAAGGAAAACTCGAGAATCAACAAGCTTGAGATCTACAAAGAGACGGGTGTCTGGCCGGGGGTCAAGGCGAAGAAGATGAAACAGTCGACGCCATGGTCGCAGACGAAAGAGAAAAAAGAAGAAGTTAAAGAGAAACGCAGGAAAAAGAGAGAACTCAGGAAGAAGAAAATCGAAGAAGGCAAGACCAAAAAGAAAAGAAAGAGGAAAACGATGACAGAAGATAACTGGAAAGAATTGGAAGATAACATCTCTTTTCTCAAGAAAATGAAAAAGGACAAAAACTTCACTATAGAAGATATAGAT
>Het148
ATGTCGGCAATTATGGAAGTGGAAGAAGATGGTTCAGTAGGTAATGAAGTCACGGATGATCAGGTTGGAGGCGAGGACGGTAATGTTAATTGTGACGTTGAAGAGGAGGATGCGACCAGTATGCCTGATCAGCAAAACTTGCAAGAGGACGACCTGAGAGTGTTTCATGTCTTGGACGAATATGTATATTCTGATGTTGAAAAGTGCGATACTGCGAACAGCTCCGACAGTGACATCAGCGACAATGAGATTGAAGCAATGCTCGAAGAAGGTCTCGAGAAGGATGCGACGAAAACGGTCGAGACGAAACTCAACGGTGATGGGGCCAAGCCAGTCCAATACAAGGAGCACAAAGTGGTCACGTTGGAAGAGCTCGGATACAACCATTTTGACCTCCTGCCAGAAAGCTGGGTACAGATCACACACAAGTCTGGCATGCCGCTTTATCTTCACAAGCCTACGAGAGTCTGTACGTTCAGCAGGCCATATTATCTTGGCCAAGCGCGGGCCAGAAAACATGCTGTGCCGTTGAGCGCCATACCTTGTTTGCAGTATAGAAAAGCCCTCGAAGAAGAGAAAGCTTCAATGCAAGAAAATGCTAAAGAGACTGATCTGAATGGGCTTAGAACAGCAAAAATAGAAACTGCTGAAGAGAATAAAGCCTCACAATCCCTTGGGCCTTTTGCTATCCAGCAATATTGTAAAAGCCTCTTCCGCTTTAAGACGAGTTCCAGATTGAGATTTGTTTCTTGGTCTGACCGTAGACGGTTTGTCAAAGCTAAAAGAATAGAAAAACAACAAAGGCCGACATTCCCAGATGATACCAAATTGATCAAATTCCCAATTCAGAACCCAGAGGATGGACCAGATGCAAAACCAAGAGGGGAGTGGATTATGAATCCCAATGGGAAAAGCTACATATGCATTCTGCATGAATATGTTCAACACGCTTTGAAAAAACAACCTACATATGAATTTAAAGCACTGGAAAATCCAGCAACTCCGTATTCTGCTACAGTAATAATAAATGGCATGCGTTACGGCTACGGAACAGGGACTAGTAAAAAGCAAGCAAAGTTGGCTGCAGCGAGGGCCTCTCTTGAAATCCTTATTCCAGAAATGAGGGAGAAGATAAGAAATGATAAAAAACAAGGGACCAAGACAAGTGGATATTCAGAGGAGGACGAAGCGAGCCTGTCGATCTTTGACGAGATCAAAATACAAGATCCACGAGTGGCTGAGTTCTGTGCCAAGACGACTGAGCCTTCACCATATTCCATTCTCCTCACCTGTCTCCAGAGGAATTTTGATACAAAAGAAATGCCCATCGATTACAAAATGAATGCCCTTCACCGTCAGACTAATGAGTTCATAATGACAGTCGGTTCTCACGTAGCAAGGGTTGTTTGCAAGAACAAAAAAGAAGGGAAGCAGAGGGCTTCACAGGCGATTCTACAAGTGCTGCATCCTCATATCACATCTTGGGGTTCACTGTTGCGGCTCTATGGCAACCGTTCAACACGCAATGTCAAGGAGAAGAAGCAAGAGGAACAGGAGATCACCATGCTCCAGAGCAAGGCATCCCTCAATTCCCCCAACTATGCCATACTCGACAAGCTCAAAACAGAAATGATGAAACTCCACAAGGAGAAGACGGAAAAGAAGCCAATCGGTATTTTCATCCCCCCAGAGGATGTTTCCCTCCCGACGTCTGGGACACAGCTCAATAAGATCGAACTG
>Het149
AAATTGAAAAGAGAGAAGGGCGAAAAGGACAGGCTGAGGCTTCCACCATGGTTGAAGAAGGAGATACCGATGGGTGTGAACTTCTCCAGGATCAAGGAACAGCTACGAGGCCTCAATCTACATACGGTCTGTGAAGAAGCAAGATGCCCCAATATCGGGGAATGTTGGGGCGGAGGAGAACATGGCACTGCTACGGCAACGATCATGGTTCTTGGAGATACATGCACCAGAGGTTGTAGGTTTTGTTCTGTCAAAACGGCTAAAAATCCACCACTGCCTGATCCGAAGGAACCTGAGAACACTGCCTCTGCCATATCATCTTGGGGCCTGGATTACATCGTGATCACTTCTGTCGACAGGGATGACCTTCCAGATGGAGGGGCGAACCATTTTGCTGAAACCGTCAGGCAGATAAAGAAAAAGAATTCAAAAATCATGGTCGAATGTCTCGTTCCGGATTTCAGAGGTGATCAAAACTGCGTGAAAATCATCGTCGATTCTGGATTAGATGTATTCGCACATAATATCGAAACTGTCGAATCTCTCACTCCTTTCGTACGAGACCCGCGTGCTAAATATAGACAAACCCTTTCTGTCCTTAATTCCGCGAAAGAGTTCAAACCAGACCTGATAACCAAATCTTCAATAATGCTGGGACTCGGAGAGACAGATGAAGAAGTTCAGCGTACTATGAAAGATTTGAGGGCTGCAGGCGTCGACTGCGTTACTCTAGGACAGTATATGCAGCCCACAAAACGCCACTTAAAAGTTGTTGAGTACGTTACTCCAGAAAAGTTTAAAAAATGGGAAAACGAAGGTAGCAAACTTGGGTTTTTGTATACAGCAAGTGGACCATTAGTCAGAAGTTCTTACAAAGCCGGTGAATTTTTTATAGCTAATATAATCAAAGCTCGAAATAAAAAC
>Het150
ATGTCCTTTTTAAGAGGGTCGACCAATTACGTGTGGTGCACGACGAGCGTCTTGGGGAAAGGAGCGACAGGCGCCGTGTTCCAAGGGGTCAACAAGAGCACAGGAGAGCCCGTGGCCGTGAAGACTTTCAACCAATTGAGTCACATGAGACCCCACGACGTTCAGATCAGGGAGTTCGAAGTGCTGCAGAAGGTAAAGCACGAAAACATCGTGAAGCTCCTAGCCATAGACGAGGAACAGGAAGGAAGGGGTAAAGTCATCGTCATGGAACTTTGCACTGGCGGTAGTCTCTTCAACATCCTCGACGACCCTGAAAACACCTACGGCCTACCAGAGGAAGAGTTTCTACTCGTGCTGGACCATTTGACAGCTGGGATGAAACATTTGAGGGACAACAATTTGGTCCACAGGGATTTGAAACCTGGCAACATAATGAAATTCATCTGTGACGACGGAAGCACGATTTATAAATTGACGGATTTCGGTGCTGCCAGGCATTTAGAAGAGGATGAACAGTTTGTCTCTCTTTACGGGACTGAAGAGTACTTGCATCCCGATATGTACGAGCGAGCTGTGTTGAGAAAAGCTGTACGTAAGACTTTCGGTGCTACGGTCGATCTTTGGTCGATCGGAGTGACTCTGTATCATGTAGCCACCGGCAACCTACCTTTCCGCCCCTACGGAGGTCGTCGAAACAAGGAAACCATGTACTTTATAACCACGAAAAAAGAATCGGGAGTCATATCGGGCACTCAGTCTTTAGAAAACGGCCCTATCAACTGGTGTCGTACTCTTCCCAAGTCTTGCCAATTGAGTGAAGGGCTGAAAAAGTACATCACGCCCCTTTTGGCCGGTTTGCTGGAAGTTGACGCGCAAAAGATTTGGACTTTTGAGAAATTTTTCTCAGAGGTGACGAAGACTCTGTCGAGAAAGAGGCTTCATGTTTACCACATTCACAGAATGCAAAATATAAGGATATATTTTCACCCAGAAGAAAAATATTTAGACCTGCAAACGCAAATCACAAAACAGACAGATGTTTTACCCCACAATCAGATTCTTTTATTCGACAATAAACACTTTTTTTCCATAGTTCAGGACTCTTGTGGAAAAGATTTTCCAGAAACGACGGAAGAAAAACCTATAATTCTATTTAGCAATGAAAACAACAATGTTGTGATTCCAAACGACAATGATAGCCTTAAACTGCCAATCTTCCCAAATTCGGTAAATGTCGAGAACGACGCGAGCACGGCGAAAACCATCTGCAGCATAGCTCATCATGCAAAAAGGAAAATAGATATACATTGCCTTTGTAGCAAATTGATTCATGACAGTGTGAATACTTTTAATTTTGTAGTCAAGCAGGAACTAGAAGAAGTACTCGACAAAACAACACATCTTATGGAAATAACTTCAAATGTTGAAAAGATAATGGAAGCTGTGATGAGGGGACAGAAAACAGTCCATACCATTTTGGGTGTCAAAACTTCCTCCAATAGTGTAAATTTAAAAGAAGAAATGGAAACTGTGAGTCAGGAATTAGTTTTAGGGTTGAACGTAGCAGTTAAATTGCTCTACAATAGGTATGTCACACATGACACGTTGATTAAAGAATGGGAGAGAAACACAGTAGGGTGTAAATGTTGCTGGAAAGCCAAAGCTCCCCAACGAGCCAATTCTATAGTCCAGCGTCTACGGGATTCCTGGCAACACATGATCCGAGATAGAGCTACAAAATGTCTCACGTACAATGATGAACAATTTCATGTGCTCGAACGTATGAAAATGGACGTTATGGGCACAGAACTTATCAAAAACCTATTGGAGAAGGAAGTTATAAATTCCATAGCTCAGATTTCCGATAGCCTTGCCGATTGGTACAAAATGGCGCAGACCATCTACTTGCAGGGGAAAATATTAGCCAAAGATGTGGAGAGTTATAAACAGCGCCTTGAAAAGTTCCTATTACACATGGAACAGACTGACATAAGCTTTCACGAAGAGATGATGAGCGTCAGCTTAATTAGGCCGGTCTCGAGGCACAACGGAAGGATTAAAGGGCTGGACACAAGGGCGATAAGAGCTAATATCTGTGAAATACACACCACACAGAATGATATCGCAACGATAATAAAAAGTAGTAAGGAATTAGTTGACAAATTTGCAGAGATTCCAGAAAAGATTAAAAACAAA
>Het151
ATGGAAGGGAATCCGTTGAAAGGATGTTGGAACCGTGTGAAAACATGGACCATTCCGGCAATAAATTTAGAGGTCGGGGAAGTCAAGGATATAGTATGGGCGAAATTACAAGAGCCGAAAAACCAAAGGAAATTGATTTTAGTTATTGTATCTATAGCTTTGTTGTTAGACAATATGTTGTATATGGTTATAGTACCGATCATACCGGACTATTTGAGGTACGTCGGTGCCTGGGGAGAACCGGAAGTCACGACGCTGGGACCTTTAATCAACGGGACGAGAGCGACGATGCCTCCTAGGCCGAGGGACCACCACGGACAAGACAGTGCCACGGGGATACTTTTCGCGTCGAAAGCGATAGTCCAACTGATGGTAAATCCGTTTTCGGGCGCACTCATCGATAAGATAGGTTATGACGTGCCTATGATGATAGGACTGTGCATAATGTTCTTGTCCACGGCCGTCTTCGCCTGCGGTGGAAGCTACGGTGTTTTATTTTTTGCCAGGAGCCTTCAAGGAGTCGGATCGGCATTTGCGGACACTTCCGGTCTGGCTATGATCGCAGACAGGTTCACTGAAGAGAACGAACGTTCTAAAGCGTTGGGCATCGCGTTGGCATTTATCAGCTTCGGGTGTCTCGTCGCGCCACCATTCGGAGGAGCTTTGTACCAATTCGCAGGAAAAGAAGTCCCCTTTCTAATCCTCGCGTTCGTATCTTTACTCGATGGTTTTATGCTATTGCTAGTTATGAAACCATTGTCAGAAACTTTAAAGGAAAACCGTCAACTGTCCAACCAAAAAGACACAGTACCGATTTGGAAATTATTCATTGACCCTTACATCGCAGTATGCTCCGGTGCCCTCATGATGTCAAACGTCGCGCTTGCTTTTCTAGAGCCGACCATTTCACTTTGGATGGAGGACAATTTGACCACGGATAACTGGAAAATCGGCATGATTTGGCTGCCAGCTTTCTTCCCTCATGTACTCGGGGTCATTTTAACTGTAAAAATGGCCAGGAAATATCCGCATTATCAATGGCTGATGGCAGCAGGTGGTTTGGCGCTTGAAGGACTTTGCTGTTTTATCATACCGTTTTCAAGCTCGTATAAAGTCTTAATGATACCAATTTGCGGTATATGTTTCGGAATCGCGCTTATCGACACTGCCCTCCTGCCGACCCTGGGCTACCTGGTAGACGTGAGGTACGTCTCCGTCTACGGAAGTATTTACGCCATCGCGGACATCTCCTATTCCATGGCGTACGCAATCGGACCGATAATCGCGGGCAATGTCGTCGAAGCGATCGGCTTTACAGCTTTAAACATAGGAATCGCATTTTCAAACCTCCTATACGCTCCTGTTTTGATGTACTTGAGAAACATATACGATTTCAAGCCGTTTGAAAACGAAGCGAATATACTCATGGCAGATCCACCCGATAAACAGTATCAGACTTATACGATGCAAGATCAACAGCCGGTAACTGGAGAGGTTAAAAACCATTTGGAATATCAACCTGAGGAGAAGTTCGAAGAGACCAGTATGGACCGGTACAAGCAGGAGTCTCAAAAACCGGAGACGGCGTACCAAAGACAATTGCCACAAGCGCCTGTCCAGCAGTCTACCTATCAACAACCCCAGCAAGGTTACCAAACGCCGCAATACAGACCGGCCCAGGGGCAAACTAGCTATCAGCCTGCCCCTCAGCAACCCTACCAATCACCTCAGTACCAAACCTCCCAATCACAGTACCAACAACCCTTTCAAAGTGGACACGGCTATCAGACTGGGCAAACCTACCAACCCCAACAGGAGCCGAGCGGTGATACAAATCCTTTCCGTCGTCCTGAGAGCGAAGCCGATAGAAATCCTTTCAGATCCGGATTT
>Het152
ATGGCCGGAGTGCTTTTCGAGGACATATTCAACGTGAAAGACATCGACCCGTCCGGTCAGCATTTCGACAGAGTGAGCCGGCTCCACTGCGAGTCGGAATCCTTCAAAATGGACCTGATCCTCGACGTCAACTCTTGGCTCTACCCGATGGAGCTCGGGGACAAGTTCCGCCTGGTACTCACGACGACCCTGTACGAAAGCGGCTACCCCGACAACCCTGAGTGGGTGCCGATCGAGTCGGAGGCGACCAGGGCGGATTCTTTCGAGTACGTCATGTACGGCACTCTGTACAGGATCGAGGGCGACGACAACTCGAAGGAGCCTTCGAAGACAAAGCTGTCCGCTTACGTCTCCTTCGGCGGACTCCTCATGAGGCTCCAAGGCGACCCAAACAACTTGCACGGCTTCGAAGTCGACCAGACACTCTACCTACTTATGAAGAAACTCGCCTTT
>Het153
ATGTCTTCCGGTAAAAGACCAGAGCATCAAGCACCGCCCGAGATATATTACAATGAGACCGAGGCTAGAAAGTACACTCAGAATTCGAGGATGATCGAAATCCAGGTGCAGATGAGCGAGAGGGCGATCGAATTGCTATGCTTGCCCGAAGACGAGCCGTGTTTGATCTTGGACCTAGGCTGCGGCTCGGGGCTCAGCGGGTCCGTCCTGGAAGATCAGGGCCATGTCTGGATAGGCATGGACATCTCGCAGGCGATGCTGGACGTGGCCAAGGAGAGGGAAGTCGAAGGGGATTTGGTCCTCAGCGATATGGGCCAGGGGATACCTTTCAAAGCGGGCACGTTCGACGGCGCTATAAGTATCAGCGCTCTTCAGTGGCTCTGCAATGCCGATTACAAGTCGCACCATCCGGTCAAAAGGCTGTCCAAATTCTTTTCGTTCCTCTACACCGCGCTGAGCCGTTCGAGCCGAGCCGTTTTCCAGTTTTACCCGGAAAACCCGGAACAGATCGAACTGGTCACGACTCAGGCGACGAAAGCGGGCTTCTTTGGTGGTCTTGTCGTCGATTACCCCAACTCGACCAAAGCGAAAAAATACTTCCTCGTCCTTATGACAGGGATAAATGCAACCCTTCCAAAAGCGCTCGGCACCAATGAGGTAGACTCGACTGTCGCCTACACAAACAAACGACAGAAATATGACAGTTTGAAAGGCAAGTCGGTGAAAAAGAGTCGTAATTGGATCTTAGATAAGAAGGAAAGGAGGAGGAGGCAAGGTCTCGACACGAGAGCGGATTCCAAATTCACAGGGCGAAGACGATGTGGGAAGTTT
>Het154
ATGGATAGCTTATATGTTCATTTATTTTTTGGCTTTACAATTAGGGTAATTTTTATTACATATGGGATTATTCAAGATTCCATTTCTGAAGTACAGTTTACAGATATCGATTACAAAGTTTTTACAGATGCAGCTAGAAATATTATTAAAGGTGGTTCTCCTTATGATACAGCCACTTATAGATATCCTCCCTTAATAGCAGTTTTAATGATTCCTAATGTTCTCTATCATCCTTGTTTCGGAAAGATATTGCTGTCTTTTATCGATTTAGCCGTTTATTATTTGTTATGTAGAATATTAGCTTTGCAAGGTTTGACAAAAGAAAGAAGTAAAAGATTTGCGTTAGTTTGGTTGTATAACCCTTTGTCAATTGTAATTACGACAAGAGGCAATGCTGATTCCGTTTCTGCGTTTTTTGTTATACTGACTTTGTATTTTTTCAATAGAAAATGGTTTAGCTGGGCTGGAGTTGTACATGGAATTGCAGTTCACATTCGACTTTACCCTATTGTTTTCAGTTTACCCCTTTACATTTCAATTATCGACTCCCATGAGAATAAATTTATACAGATGTTATTTCCAAACAAATCTCGTATCTTATTTGTTGCTTCCTGTGCCTTAGCTTTTGCTGGTCAAACAGGCCTTTGTTATTTACTGTATGGTTATGAATTTCTATATGAAAGCTTTTTGTATCATCTCACAAGAATTGACATCCGTCACAACTATTCTGTATATTTCTATCTGAACTACCTGAATTATGGATCTGATCCCATTCTTGTCAATAAGGTAATAACCCTTTTACCAATAGTGGTATTACTTTTAGCCTTGGCTTATTTCTACAGTACTCCGAGGCATCTGGCTTTTTGTGAAATGAGCATGGCTTTCGTTTTGGTCATGTTCAATTCGGTCGTGACCTGCCAGTATTTCATTTGGTACCTTTCACTCCTACCGTTGTGCTTGCCGAAGATGACCTGCTCATGGAAAGAGTTGTTCCTCGTCAGCAATTTTTGGTTCGCCTCACAAGCCGCTTGGCTCCTCCCAGCCTATCTGCTCGAGTTTAAGTCTATGGATACATATCTGTACATTTGGATCCAGTGCCTTGTTTTTTTCTGGGCGAATGTTATCGTACTTACTTCTTTTATAAGGAGTTACGATGTTAAAAAAGTTAAATCTAAA
>Het155
ATGGACCGGATTATAAGATTATGGTGGATCATCACATTTACGTGTATTGGTTCTGCCCGAGCGTTCTGTCCGGCGAATTGCAGCTGCGATGACGATACCTTAGTTGTATCCTGCGTCGAAGCAAACTTGGACGTCATACCGATCACGCTCAACCCATCGATCAAGAGGCTCGTCTTGAAATTCAACAAGGTCAAAACAGTGGACGCCGCTTTCCAGTTCTACGGAGAGCTGCAATACGTTGATCTCTCGTACAACCAATTGGTGTCGATACCAACGAAGAGCTTCGAATCTCAGAAAAAATTAGGCGAACTTCATCTCAGCCACAATAAAATTTCAGCCATAACAAACAAAACCTTCGACGGGCTTAAACTGTTGACGGTCCTCAACCTTAAAGGCAATTTTCTAGAAGACCTTCCAGATAAGCTGTTCAAAGCGCTACCACAACTGGAGGAACTCAATTTGGGCCAAAACCGAATCAACAGGATAGACGCGACGGCCTTTCAAGGGTTGAACTCCCTCAGAGTCCTCTACTTGGACGATAACCAACTGAGGGTGGTGCCTACGCCCTGCTTTCCCCTCCTCAGTAGTTTGGCCGAATTGCACGTCGGGCTCAACGCTTTTACTGCGTTACCTGATGACTCCTTCAAAGGTCTCAACCGGCTGACGATTCTAAATCTCAGTGGAGCGGGTTTGTTAAACATAAGCGATAACGCTTTCCGCGGGCTCGCAGCATTGAGAAATTTAGTCCTAACAGACAACAGATTGACGAAAGTCCCGACGAAACAATTGAGCATCCTGACCCGTCTCGAAGAACTTTCGATCGGTCAGAACGACTTTTCCTCTCTCCAAGTCGACGGGTTTAAAGGGCTCACAAATCTGAGGAAGCTGGATATCACAGGCGCCTCCCTTCTGGAAAAAGTCGAAAAAGGCGCTCTGGCGGAAAATCTGAATATCGAAACTCTTATTCTCAACAGCAATAAAAGGCTGTCATCGTTGGACAAAGGATCCCTCGCGGGACTGCCCAACTTGAGACATCTATCACTAAGGGACAACGCTTTTACTACGTTTCCCGAATCTCTGGTCGCGTGGCCAGAATTAAGAAAGTTGGACGTGTCTGAAAATCCTTTGGAGTGCAGTTGCAAAATAATGTGGCTGAGAGAGCTGCTAGTAAGCCGTAATTCTAGCCAAGTACTGTGTTCGCAACCTTTATCGCTGAAAGACAAATCCCTCAAAACTTTGACGCCCGACGAATTGGGATGCACCCTACACGGCGCCTGGCCTCATACGGTCATCGGCGGGGTATGCGCCGCTATCGTTGTTTTCATGGCCGTCATCATCATACTGATTTATCACTACAGACGGCGAGTCAGTGACGCCTTAAAAGACTACAAATGGAACAAACGGGCCATGGCGAGAAAAGGGATGGAATACGAAAAGACTTACACTGACGAAGACGGCCCCAACTACATTATCCCCCAGCCGACCTATCCTAGGCCGATACCCGTGACGGAACTG
>Het156
ATGGAGAGAAAGATCAAATTAAAGACGCTCAACAGTTACATTACTTGTAAGATCTGCAAGGGCTACCTGGTCGACGCGACGACGGTGACGGAATGTTTGCACACCTTCTGTAAGACGTGCGTCGTTAAGCACCTCGAAGAGAACAATACGTGCCCGACGTGCAATATAGTCATACACCAATCCTATCCACTCCAGTACATCAGTTTCGACAGGACGATGCAGGACATTGTCTACAAGCTGGTGCCCAACCTGCAAGAGAACGAGATGAAAAGAGAAAGGGAGTTCTACAAACAGAGGGGGCTCACTTGCCCCAAGGATGTCATCCAACCGAACAACGAAATCGAAGACGAGAAACCTCAGAACCAGTTGGAAGCCGACTTCCACAGGCTTGATGAACAAGTCAACGTTGGGCTGGAGTGTACTGCTGAAAACCTCAAAGCGCTCAAGAGGAAGTTCATTCGCCTTTCGTCTCAGGCGACCATCACACACTTGAAAAAATTCATAGCCAAGAAAGTGCTCGATGGTATGGAGAAATACAGAGACATCGACATACTTTGCAACGATGAACTCCTCGGCAAAGACCACACTCTTAAGTTCGTTTATGTCACCAGGTGGAGGTTCAAAGAACCACCACTTCGCCTTCAATACAGGCCTCGTATAGACATA
>Het157
ATGGTGCTTACTAAAGAGAAGTCTGCGCCAGTCGCAGTGATGGACGAGCCGGTGAAGAAAAAGAGCAAACTGTCTGAAGAGAACAACAACAATGACCTGGAGACTTTGCAAAAGAAACTCTTGGGCCAGTGCCTATGCACCATGCCAGAAAACCTCATTTGGAAGCCTTTCCGAGGACTGAAGCTGCTTAGACACGAGGACTCACATGGATATTGCGCATCCTACATTGCAAACTGGAACAGGGACAGGACCTTATTGTTTGTTAGTTCAGTGCAGTTACTCTGTGAAGTGGCAATAAGACAAAATACCCGTGGATTGGTATGTTCAAAAATTGTGGACACTTGCGAAGCATTGATAAGAAATGAGTACGGCCTCGTGGAATACCTTATCGAACTTTCAGCACACTCAGACAGATACGTCAGTTACGTTTCTGGAAGAGCGCTTTCAGCATTTCTCATGGTATCTCGAGCCCATGTCGATCCCAGATGGCTCGACAGGCTCACCGAAAATGCACTTTCGACCTCCCATCCACAAAAAATGGCTTTCTCTTTGGATGTTATGAAAAGAGTGACTGAGTGGAAAGACTGTGATGAACATCCCCTTGAAGAAAGAGATGTTCAACTGCCTCCTTTGTGCCATGTATTAAGTGTAAGTGACCCAGACAGTTTGGACAGCAGCCAAATCAAGTGCCTTTGCATTAAAGCTTTGGAGGCGAAATGGCCAGCGATCGTCAGTAGGTTTGATAGATTGTTGGCGACATCGCCGGCTCAAAATGATTCGACGGTTATAACATTTTTAGGCCTTTGGGAGGCTATAATATCTGTGAAGGCAAATTTGTCGATCGTGGATACCAAACCTTTCTACGCTCATTTGGCCAATTTTGTCGCGTTGTTGAACTCAGGTGTGTCACCAATTGTTTGGAAGCATATGCTAGATCTTTTCAATGAAGTTTTATGCTATGGAAGTACTTTAGCTTTACAAGATATTTTAGCTGAAGAGCCTTGCTCACTGGCGCATTTAATAGTGCGCAGTGTCAAAGATTGGAGGCTACTCGAAGCTATTCCTTTTCGAGGAGGAAGTGGCAGGTTTGGGGGAGGATCAGGTGACGGTGATAAACCATTGCTTCAAAAAGCTGTTTTGCTCGTCCTTAAAGCAGTCGCAGTGACAGTAAAGGAAACAAGGTGTGAAAGCTCAAGCGACAGTTCAGTATGTTCAGAGTCAGAAGACGCAGATGCTGACATGGCCGTGATCGAAAGAAGCATAAGGGAAGTTTTGAGACAATTGGACAACTGTGTCAAAACTCTTTTACCTTTTCATCCGGAAACCCCTCTGGCACAGTGGGTTGTTCAGTTGTTCTCAGACCAAGATGATGCCTTGATAGAAGGAATGGTGTGCTGCCTAGATGTCAGCGTTGGTCTGTTTCACAGAGAGAACGCTTCTCAAGACCTAAGGAGGGCTTTAAGCCCGGCCATTTCATTAGCCCAATTCTTGCGAACGGTCTCACATGGTTCAGACGTGCTGTTGGATTTCCTTGTGTCCAACGAAACCTGTTTCCTTCTTTACCTCCTCCGGTTGTTGAAGTACATAAGAAGGAACTGGCACGAGTTTGCCTCAACTTGTGGGAATGAACTGAGTGATATTATGACTGTGTTTACACGCCTTCGTCTTGCCATAGAAAGGCTAATTGCTAGGTCTCTCTTCCCTTATAATATCAACCCGGTGTTAAGGTTGCTCGAAAAGTGCGAGCAAATGTATGAAAGTATGAATGTA
>Het158
GTGTGGATATTCGGCGACCTTTGGTGTTCCGCCTGGCTTGCGCTGGACGTTTGGATGTGCACTGCATCGATTCTCAACTTGTGCGCGATTTCACTCGACAGGTACGTGGCAGTGACGAGACCTGTCACATATCCGAGCATAATGTCGACAAGCAGAGCGAAGCTGCTGATAGGCCTAGTATGGGTCTTGTCGTTTATCATATGCTTCCCGCCTCTAGTCGGGTGGAAAGACAAAGAAATGCCTCCGGTCGTAGAAGGCCCGGGGAGGCCTTTGACACCCGGAGGTGCGACTGTCCTCGCTTCTCCGACTCTACAGTCGACGGCGGAACCGCCGTGCCCGTGGAGGTGCGAACTGACGGACGACAAAGGGTACGTCATCTACTCCGCGACGGGTTCGTTCTTTCTCCCGATGTTTGTTATGCTGTTCTTCTACTGGAGGATATATAGGGCGGCCGTACAGACGACCAGGGCCATCAACCAAGGGTTCCGGACGACGAAAGGAGCCAAAGGCGGCCTAGGAAACAGGTTCGACGAGCAAAGGCTCACACTTAGAATACACAGAGGACGTGGTTCCGTCATGCAAGGTAGTGGCGGTAGTAATTCGACCACGACCACCAACTCAGCGGCGAACTCCGTCAACAACTCACCTTGTGGAAAGTCTCCAGACAGAAGAAAAGAACGGAGACACGAGAGGATTAAAATATCCGTCTCGTACCCAAGTTCCGATGCCATAGCATCCGTAAATAACAATTCTCCTCCACCTTCTAGTCCGAAATCCTCGATATCTAGCTCCTCGACAACTAGCACGGGGGCGCTTTACGCTGTTCACTACTCGGGTAACGAACCCAGTTCGGTTTTCCGAAAAGAAAACTGCCATTTGAGAGTGGCGTCTATAGGACAACAGAGACGAGGCAGAAGGTCCAATTCCGAAAGCGGCGGTGCTTGCAGGCCGAGGCTTCTAGGAGATCCCCTTAGCGTCACCATACAAAAAGATCTTTCGCCGTCGCCGACTTACGAAGAGAATAAACCTAAACTGATTTCCAGGATGGGAAAGAGGAACATCAAGGCCCAAGTGAAACGTTTCAGGATGGAGACAAAAGCGGCCAAGACTCTCGGCATCATCGTCGGGGGTTTCATAGTGTGCTGGCTCCCATTCTTCACGATGTACCTCCTCAGAGCTTTCTTGGGAGATGTCGAGCCCATGGTGTTCTCCGTACTCTTCTGGCTCGGCTACTGCAACTCGGCGATCAACCCTTGTATATACGCCCTGTTCAGCAAGGATTTCAGATTCGCGTTCAAGAGGATCATCTGCCGGTGTCTGTGCTATAAGGCGACGGAAAAACGCGGATCGTCGCGCTACACCCGCAGAGGATCGGACGCCTCCCATCTCGGTGTGAGGAGGGGCGAACAGAGATCCGCATCTCTCAACAACAACGACCTCTCTGCAAACCAGCACCACAGCGATTCGGACCCTAACAACGAACCGGGCTCGGAATCCAGG
>Het159
GCTGTCGCTAGAAATATGGAGATCAGGTGCAAATGCCACGGTGTGTCGGGGAGTTGCGAGCTCAAGACCTGCTGGAGGGCGGCTCCTGACTTCAGACGCGTAGGGGCGGCGCTCAAGGACAGATTCCGGGAGGCGGTCATGGTGGAAGAGAGCAACCAGGGCGGATCCGAATTCACCTTCCTGGAGAGAAGGCGTGGGAGGCGGCGACGTAAGAAGAAGAAACGAAAGAAGAAGAAATCCCGCGCGAACGACTTAGCCGAGAGCATACTGTTCTACGAGAAATCGCCTAGCTTCTGCGAACTAGACACGAGGCTCGAGGTCCCGGGCACGACGGGCCGGATATGCAACCGCAACGGACGCGGCGTCGACGGTTGCGGCTCCTTATGCTGCGGCCGTGGGTACAACATCATCAGAAGGCGAAAGACGGACAGATGCAACTGTAAATTCCACTGGTGTTGCTACGTAACCTGCAGAAACTGTACTTCGGACGAATGGATTACAGTCTGTAAA
>Het160
ATGGGATTTGCTCAAGCCGGGTTTTTAATTTGCATTTTTGTTGGCTCACTTATTCATGTGTGCACTAATAAATCTATTATTTCTCAATTTCCAACCCAGCAGTTGGGCAATTGCTCCACTTCAAAGATAAAAAAATTGACTCATCTCGCTGTTGATCCGGTTACTGGTCGAGTGTACGTAGGCGGGAAGAATCGCATCGTTCAGCTCGACTCTTCATTAAACCTAGAAGAATGTGTTGTAACTGGTCCAGAACAGGATAGTGTTCTCTGCCATGCACGAGGATGTGATTCGCCCAACATCGAGAAAGTTTTAACCGATAATGTGAATAAAATATTAGTGATAGATCCACAGGCTCGAACGTTAATATCATGTGGTTCTATACTTCAAGGTGCTTGTGAAAAATATAAATTAAGTAATATTTCTGTAGATAGACAGTTTTACCCAAACAGTATAGCCGCAAATGATGAAGTGTCTTCTACGTATGCATTCATTGGACCTGAAAAGTATAATATGTGGGGGAATTCTAATGTTCTGTATGTAGGGACTACATTTACGAACAATGGAGAATACCGCCATGATGTTCCAGCGATATCTAGTAGAGATTTGTTTAATTTAGAATTTGCAGAATTGTCTTTTTCCAAACAATCTTTGCTTCGAATCGATGTTAAATACAGAGACCATTTTTTAGTTAAATATGTCTACGGTTTCAATTCCAGTGATTACGCCTACTTTGTTATTGTACAAAAACAGTCGCATTTACCAGGCCAAGAAGAATTGGGATACATAACAAGACTAGCTAGAGTGTGTATTAACGATGCCAACTACGACAGCTATACAGAAATTACAATTCAGTGTTTAGTCGGCGAGGGATCAGATCAAAAGAATTATAATCTCATCCAAGATGCCAAATTATCTTCTGCTGCTGATGAATTAGCAATATCCCTAGGAATTGATCCAGGAGATCCAATTCTTACAGCCTCATTTTCACCCAGCAAATCTATCACAAATGAACCGGTATCGCATTCAGCTGTCTGCGTATACAGTATGGCAGATATAGAGGCAAAATTTAATGAAAATATCCATCTTTGTTTTAACGGAAGCAATAAATATCGAAACATGCCATATGTTTCTGGTTTAATTCTGGACGGGGACTGCCCTCAGGCTGGG
>Het161
ATGGGAAAAGACTATTACAGCATTCTAGGGATCCCTAGAAACGCTAATATCAGCCAGATTAAAAAGGCCTATAGGCAGTTAGCTTTGCAATATCATCCCGATAAGTCAAAAGCACCGAATGCTGCCGAAAGGTTCAAAGAGATTGCGGAAGCGTACGAGGTGTTGAGCGACGAGAAGAAGAGACAGATATACGACAGAGACGGCGAGGACGGTCTGAAAGGTCGAGTCGGAGGTGGAGGACCACATTTCCAATTCCACGGAGATGCAAACGCCACGTTCGCTCAATTTTTCGGTCGTCCATTCCATTCGTTTTTCGATCATTTCGAATACAATTACAACGACGACGATATGGACAACGATCTGAACGAATTCACTTTCCTCTCAGGATTCGGCGGACCCAAAGGCCCCGGCAGCGCTTACAGATCCCAATCGTTCAACACTCACGGAAACAATTCCAGGAAAGATAAAGCCCAGGATTCACCCATCGAGTACGATCTTTACGTGTCGCTCGAAGACATAATGAAGGGGTGTACAAAAAAAATGAAAATATCTCGTAAAGTCATACAGCCGGATGGGTCGACGAAGAAGGAAGACAAACTGCTCACGATCAACGTCAAACCGGGTTGGAAAGCCGGCACTAAAATTACATTCAGGCGTGAAGGCGACCAAGTGAGAAATAAAATACCGGCGGATATCGTTTTCATCATCAGAGACAAACCACACTCCATATTCAGGAGGGACGGCTGCGACATTAAATACACGGCCAAGATTCCATTGAAATGG
>Het162
ATGGCGGACTGGGAGTACATCGAGGCCGTGAGCAACATCACCAACTTGTCGGGATTCAACGGCGGCTGCGAAAATGAGCCCATTTTTTACGAAAGCCCATTTGGGATCGTTTTCGCCGTTCCTGTATGGGAGGCGATAGCAACTGCTGTCATTTTATCGCTGATCATCATACTGACGGTGGTCGGCAACGTCCTCGTCATACTCAGCGTGTTCACTTACAAGCCGTTGAGGATCGTTCAAAACTTTTTCATCGTCTCGCTTGCAGTGGCGGACCTGACTGTCGCCCTGCTCGTGTTGCCCTTCAACGTGGCCTACACTCTGTTGGGTCGGTGGATCTTCGGGATACACGTCTGCAAGATGTGGTTGACCTGCGACGTCATGTGCTGCACGGCGTCCATCCTCAACTTGTGCGCCATCGCCGTCGACCGATACAGGGCGATTACCGACCCTATAAATTACGCTCAAATGCGAACCCTAAAAAGAGTGCTCGTGATGATAGCTATAGTATGGGTGTTATCGCTGGCCATAAGTTCGCCCCCTTTGATAGGATGGAACGACTGGCCAGACGTCTTCCACAGTTCAACCCCTTGCCAGCTCACCTCGCAGCAAGGATACGTGATTTACTCTTCTCTCGGTTCATTCTACATCCCGCTGTTTATAATGACCATCGTCTACATCAAAATATTCCTAGCGACGAGAAAACGCTTGCGAGACAGAGCCAGGGCGTCGAAGCTCAACGCCGTCAAGCAGAACGTCCAACAGAACTCGCTCAAAGAAAAGCATTCGCCCATCGACGGTGAATCCGTCAGCTCCGAGACTAACGAAAACGATCAAACCGAG
>Het163
ATGAAAAAAAAGACAACCATGTATCGAATGAACTTCTATGAAAGCACTTGCTTGCGCTGCGATCAGACAGTGTATCAAGTGGATCGAGTCGGCCCGTTGAAAGATTTCACTTTTTTCCATTCGGGGTGTTTCAAGTGCGCTGTGTGCGGTACGAAGTTGACCCTTAAAACTTACTACAACAACCAACACCGCCAGGAAGATAAAGAGGTCTACTGTTCCGGCCATGTACCGAAAATCGGCCCGGGCCACTTGGACGGATCCGCCGTAGGCATACGTTCCGCGTTGAACGTGCCCAAAACGACAAATTTCGTCAACGACCAAATCAGATCCCAGAACGGCAATGCGGCCGTCGTGACGCCGCCCCAGTTAGATTATCAGTATGGACGATTTGACGCGAGTGCTCTTCATATCGCTCATGCGTTACGTGCGACTGAACTCCACAAGGCGTACAACAAAGCCAGAGAGAAACCCATCGAATATTACCTC
>Het164
ATGTCATCGGACATGGAGGATCTCGAAGAGATAGATTGGAAGGAATGGGAGGCGAAAGGTAAATATTTAATTATTAAGAATGCGAGGAGGCTGTTGGAGAATCGGTGTTTTGCCGTTGTCGACGAAACCGGCCAAAAGAACAACATACCGAGGCTGATATACACCATGTTCTACCAGTGTCTGTATGGATCGCTTACACCGGATAACATCGTCGAAGCTTGTATAGCTCTGTCGGAACTGGACGACGAGATACCCTCCGTCATAATGGACGTTATAACTATATTCGATACGGAAATGGACTCCCAGAAATTCATCACGAATGAAAGGGCGAAACTTTTGAGGGTGCTGGTCCTTTTAGACGAAAAGTGGTGCCCCGAACTCGGAAAAGAAAGGATGGAGTTCGAGACGCAAAACGAATACAACAGGAGTATTAAAGTTTTCCACAGTAAATTCATCAAGTTGAAAACGAGATTGTACTACAAACAGAATAAATTCAATTTGTACAGAGAAGAAAACGAGGGCTATGCTAAACTTATAATGCAGCTGAGCGGTAACGGCTTGCTCGATGCAGATACATCAACAGTACTTAAAAATATAAAATCCCTTATCGGTTGCTTCAGTCTTGATCCCACTCGAGTCATCGATATCATTTTGGATAATTTCCAATTAAATCCTTTTCAAGCTGATTTTTTTATCCCCCTTTTAAAAATGTACATGCCAGATACAAATCTATTGAGTGAAGTCGTCGGTTTTAGATATGTGACTTTTATTGAAAATGGTGTTACGCCAAGGTCTTTGCACATTATCGTGACAATCATGCTTCATTATGGTATTTTATCTATAGACGATGTTTACCCTTGGTTGTCGCCAGAAGAGGATGAAGTTAAAAGAGAAGCGGAACAAATCGATACTGATGAAAAATCGCCGAAAAAACCAGTTGCTCAGCCTCTCAGCAAAGAAGATTTTGAAAAGAACCAAAAGCTTAGCTTATGTGAGGTTATGGTCTCGTTAGGATCTTGGAGGACGTTTCAAATGATGCTCACACGGATACCCCATTCTTACATTTTTGAAAAGGAGCAGATTGCTGAAGCTGTTTGTAGATTTATTCACTATTTGATAGCTCCTGTTTATGCTACACACTCGGGTCTCAGTGAAAAATTGGAACCTGCTCCTATAGAGTTCCAACCTACTGTCATCTCTGAAAAACAACCCAAGACTTTTGTAGAAGTGACAAATGTAGTTTTTCCGATGCTGTACACTTTGGGCTCATCTCTTCGCCATGATCTGGTGCTTGTTTTCAAATTGACACGGATGACTTCCACAGCACTACAACATATTTTAAAAACTCAAGACACAGAAAATATTATTTTTGAACAGATAACTACTTTGATTCAGGAATGTCTTTTTCCTACATTATCGAACATACAAGCAAATTGTTGTGTAAGTGAAGCGATATGGAATGTTGTCAAACTTTATCCTTTACAAGCCAGATATTCGTTGTATTATTATTGGAGAGAATATTTACAAGCAAATCAAGTACTTTTATCTAAACGTTGTCAAGGGAAAGTCAATGCTAAATCCTGCATGAAGAGGGTGAGCAAAGAGAACGTTAAACAGATAGGAAGACTTCTTGGGAAACTCTCTCACTACTCCCCTGTGACTTTGTTCGATTATATTTTATTTCAAATCCAAATGCATGATAATTTAATCGGACCTGTTGTAGATTCTCTTAAATACATGACCAACATGTCATACGATGTTTTAGGGTTTTGCATATTCAATTCTCTTTATAATGACACAAAGCAGCGTCAGAAACATGATGGAACGACAGTATTATCTTGGTTTCAGAGTACTGCTCTCTTCTGTGCTACAGTTTTTAAGAAATACAACATCGATTTATCAGGAATCCTTCTCTACATCATGGAACAATTAAAAAATAATAGAAGCATCGAGTTACTCATATTAAAAGAGATACTACAAAAAATGACAGGTATTGATATAACAGATGATATGACCCAGCATCAGATCGATTCACTAAGCGGCGGCGAATTGTTGAGATCGGAAGCAGGCTATTTTGTACAGCAGCAGAATTTTAAAAAAACAGCAACTCGGCTTAAGGAAGCCCTTGTTGAAAATAACTTGGTAGCACCTTTAGGAATTATGCTTGCTCAACAGAGAAATTATATATTTTATAGTGAAAGCAAAAATAGCCATCTAAAATTCATTGGGAAGTTATACGACGAATGTCATGATACTTTGTTGCAATATGGTGCATTTATCAGTGGGCCCATAATGCATGATACTCACAGTTCATTTCCAACTATACGGGACTTATTATTACTTTACAAATTAGATTTAGATGCAGCATTTTATCTATCTCGCCCTGTTTTAAAATCATTAGCAATGGAAAGATCATCAGCTGCTAAGAAGGATACAAGAAAAATAATTAATATCACTGATGCGTTTTTTGAGATAGTTGATGCTATAAGCCCTTGCATAGAGGAGTTGTACTTGTCTAAACAATGGGAAGACATTTCTCCTAAATTTGTAGCCCTTTTCTGGTCATTGGGGCTCAGTGATATTTCAGTACCTGTGAGTGCTTATCAAAAAGAAATAGCTAAACAGAAAGATCAGGAACTGACACAAGTAAAAACAAATAAAGTTGATAACAAGATTACTACGCTGGGAGATAAATTGTCTCAGGAATTAAAAGACCAACAACAGTATGCAAAATCGATTTTAGAACATCTAAAGGCAAGGAAGAATGACTGGTTTTTATCAAGATCCATAAAACCTGCAAAAAATGAAATGATCACTCAATTTCTTCAGATGTGCATTTTCCCAAGGTGCATACTTTCTATAACAGATGCACTATTCTGTGCTCATTTTATTCATACATTACACACAATAAGAACTGGTAATTTTAGTACTCTTTTATGTTATGACCGACTCCTTTGTGATATCACCTTCTCGGTTATGTCCTGTACAGAAAATGAAGCTAGCCGCTATGGAAGATTTCTCTGTGCAATTCTTCAAAATATAATGAGGTGGCACTCTAGCAAAGAAATTTATGACAAAGAATGTGCTAATACCCCTGGTTTTGTAACTAAATTCAGAGCCAGTAATGAATTCTCTGATGCAAACGAAAATGTACACTTTGAAAACTACAGACATGTTTGTCACAAATGGCACTACAAAATCACCAGGGCCGTTCTAAACCTTTTAGAGTCTGGTGAATACGTTCAAATTAGAAATGGATTAATTGTGCTAATTAAACTATTACCAACTTTTCCTATAATCGGTAAATTAGCCCAGTTTATTGAAAAACGCATTAACAAGGTGAAAGAAGAAGAAAAAAATAACAGGCAAGATTTATATACATTAGCACTAAGTTATAGTGGACTTCTTATGTGTAAGTCACAACAGTTGATGAGTGAAAGTGATTTTCATGTTGTTTCTTCCTCATCTTCAACACCGAGTTCTGCCAATGAAACGAGTAACTCGTTGAGGGAAGATAAACTTGATATAGACACAGAAAGCTTCAGTACTGAACTACCGACAGATATTTACCTTTCTCCTCCATCTTACTCTCAAAGTCACCCGACCTCTCCACCTTCCACACCTCCGCAACAAAATTTCAATAAATCGACCTCGCCTACTAACAGTAAAGAAACTTCCCCTACAAGGGAAAAATCTGATAAACAAGACAGCAGTTTATCTTATGATAAAAGTGACAGAACACCTACAGTAATTTACAGGGACATTATAAATAATACTAGAAATTCACCACCAAAGGATCGAAATGAAAGATCCGAACGAGATTTAGAATCCCATGAATATTTTTCTTCGAGAGATGAAGACCCCCGTTATGAAGTTTATGAGGATAACCAATCATACGATGTTGAAAGTGAGAAACTTGAAGAAGGTGAACTCAACCGAAGAATGAAAACAGTTAGAAGGACAAGGAGAAAATCAAGAATTGATGATAAAGAGAGAAGAAAAGTTGCCAAACCTAGAATTAGAAGTAGATCTGGAAGA
>Het165
ATGAAGGGAAGAAGATGTGATCTCGCAATGCCCGTTTCCTGTAGTATAATGTTGGGATGGGTATTCGCCCTTTTCTTGGCATGCTCGGCGGAAAGTAATATTGTGAAAGTGTTCAAAGATCCGAGTGGACTTCCAGATACGAAGTTTAATAATTTAGTCGTAGATAAAAATACCGGCCGTGTGTTCATCGGTGCGGTCAACCGTCTTTATCAGTTGTCGCCGGATTTAGATTTAGTCGTGGCGGAGACGACGGGTCCGAAAGAAGATTCGCCCGACTGTTCCGTCGTTGATTGCCCATCGACGATCGTCAAAAAGTTAATGGACAATGTCAACAAGGCGCTTGTCATCGATTATACGACGACGAGGCTCATCGTCTGTGGCAGCCTATTCCAGGGTATATGCTCCGTTCGAAATTTGAACAATATTTCCGACGTGACGCAGGTGGTGAAAGAAGCGGTCGTCGCAAACAATGCGACGGCGTCCACCGTGGCTTTCATCGCTCCGGGACCTCCGAATCCTCCCGTCACTCAGGTCATGTACGTCGGCGTCACCTACACGAACAACTCGCCGTACCGGAGCGAAGTGCCGACCGTCTCCTCCAGGAGTCTGGACAAGGACAAAATGTTCATGATCGCCCAGTCGGCCGTGACGACGGGGACGAGGATGTTCGTCAATTCCCTGGCCCGGGAGCGATACCCTATTAATTACGTCTACGGTTTCGCCTCCGAAGGTTTCAGCTATTTCTTGACGACGCAGATGAAGCACAGCAATCCGTCTCCGTACATATCGAAACTGGTGAGAGTCTGTCACGACGACGACGACTATTACTCCTACACAGAAATACCGATCGAATGTATAGACAGCGAAGGCAAGAAATACAATTTAGTCCAAGCCGGTTACGTCGGTAAACCTGGATCGGATCTCGCGTCCAGCCTCGGGAACACGGCCCAGGACGACGTCCTGTTCGCGGTATTTTCGGAAAGTGAACAACTGGAAGGAGAAGGTTCTAGTAGACCTAGCCACTTCAGTGCCCTTTGTGTCTATTCACTAAAGGCAATCAGGAGGAAATTCATGCAGAACATCAAAACTTGCTTCAGCGGACTCGGAAGCAGAGGTTTGGATTTCATCTCGCCGAGTCATCCCTGCATTCCAACG
>Het166
ATGGTGAACAGTAGTCACCTTTTAAACGGTCAGAGCAATTTGAAGATGATAGAAGAAGACCCTTTTCCTATTTGCTTGGACGAGCTGGAGAAGCTGAGTTCCAATTCGACGACGCAAGAAGTCGAAAACGCCAAAGCCAAATACAGCGACCAGTTGTACGCGGCTGTGAAAACTGTTAAAAGCCTGAAAGGGGAAAACTGCAAAAAGATCCCACTCGTGCTGAACAGGATCAACGAGATGATCAGAAAGGCCTGGGAGGTGCCGACTCACGGGCACGACATCGGTTCCACCCTCTGTAACTCGCTGCGGGCCAGCGGCGGCCTCGACTTCCTCCTCACCAACAACACAGACGACGAACAACAGTTCGCGAGTGCCAAACTGCTCGAGCAGTGCCTCACCTCGGAAAACAGGGACTATGTCGTGTCCAACGGTCTCGAGATGGTCGTCACCTCCGCCTGCGTCTGCACCAAAAATTCCAATTCCATCGAACATTCCCGGGTGGGGACCGGCATCCTAGAACACCTTTTCAAGCACAGCGAAGGAACGTGCAGCGACGTTATCAGACTCGGCGGTCTTGACTCGGTCCTCTTCGAATGCAGGAAAAACGACGTCGAAACCCTCAGGCACTGCGCTGGTGCTCTGGCCAATCTGTCTTTATACGGTGGAGCAGAAAACCACGAGGCCATGATCAAGCGCAAGGTCCCGATGTGGCTTTTCCCTCTCGCCTTCCACACAGACGACAACATCAAATATTACGCGTGTTTAGCGATAGTTGCCCTCGTCGCCAATAAAGAAATCGAAGCTGCCGTCCTCAAGTCGGGCACTTTAGACCTCGTAGAACCCTTCATCACAACTCACAATCCTTCGGAATTCGCCAAATCGAATCAGGCTCACGCCCACGGACAGAGCAAGCACTGGCTCCAGCGGTTGGTGCCTGTGCTCAGCTCAAAGAGAGAAGAGGCGAGGAACCTGGCTGCCTTCCACTTTTGTATGGAAGCGTGGATTAAGAAACAACAAGGGAACACGGAACTCTTCAAGAACATCGGTGCGATCGAACCGCTGAAGAAGGTTGCCAGTTGCCCCAATGCCATCGCGTCCAAGTTCGCCGCACAAGCGCTCAGGCTCATAGGAGAAGAGATACCCCATAAACTAAGCCAGCAAGTCCCTCTCTGGAGCACGGAAGACGTACGGGAATGGGTCAAACAG
>Het167
AATTCATCAGTAATAGTTAATGAGACGAAAGAGGAACTGTCTGCCAAGCCAGCAGAAAAACCTGTAAAACCATCATTGCTTTCTTTGATACAGTCTATTCCATTGAAAGCAGTAGAAAACCAAACAGATAAGACTTCTCAAGGGATCTTAACAGAATCATTATACGAGGCCGGTTATGATATACCTAATGTTGATTTATGCCCTGAATTTGGCGAGGGTTTAAAAGTCCTCGTAGGTGTAATGTCTGCACCTAGTCATGAAGATGCAAGAAGAGCGATTAGATACACATGGGGTCATTATGCACTTCAAAAGAACATCGTCCTTGGATTTATCGTTGGAAATTCAAAAATTGCTTCGTTGAACGCTATAACAGCAGAAGAATCGACGTTATATGGTGATATTATAAGAGGGAACTTCATCGATTCCTATGATAATCTTACATTGAAAACGATATCATTTTTGAGTTGGATAGACAACTACTGCTCTAAAGCTCATTTTATACTGAAAACTGATGACGATATGTTTATAAATTTTCCAAAACTTTTGAGTTTCATAGACAAGCACTGGAAAACTGAAAAGACTATACATGGTAGATTAGCAAAAAAATGGAAGCCGATTCGAAACAAAAGATCGAAGTATTGTGTTTCAACAAAGCAGTTCTCCCAAGCAGTCTTTCCAGATTTTACGACTGGTCCTGCTTATCTACTGACTGGTGACATAGTGCGGGACATGTACACCAAGGCTTTGAAAAGTACGTATCTCAAGCTAGAAGATGTTTTTACAACGGGAATAGTTGCTCAAGCACTTAACATTAAGCGGGTTCATGTAAATGAATTTATAAACAAACGAATCCCTTTTAATATATGTAATATAAAAAAGAGTATTAGCATACATATGATAAAATACCATGAACAATTCGATCTCTGGAAAAAACTTTCAGACGGTCGTTCCAAGTGTAAA
>Het168
ATGGCGGATGCGGCGGCAAGACAGCTTCAGTACGAGTACAAGGCGAACTCCAATCTCGTACTCCAGGCTGATGTTCGTCTTATCGAAAGGAGGAGCCGGGATGAAGCGACGGGGGAAGTCATGTCCCTGGTCGGAAAATTGGACGGGACTAAAATGGGCGATAAATTCGAAAGGAACAAGCCAATAAAAGCCGAAGAGAGAAAGGTGAAAAGGCAGAAGAGGGATGAAGCCCAGTATGATTTTGCCAGGATGAAAGGATGTACGCTTCTCTCTGAAAGCGCTGATGATATGGTCGGTGTTGTTTATCGCCCGAAGACCCAAGAGACCCGGCAGACCTACGAAGTGTTGCTCAGTTTCATCCAAGAGGCGTTGGGGGATCAACCGAGAGACATATTATGCGGTGCTGCAGACGAGGTTTTGTTCGTGTTGAAGAATGACAGATTAAAGGACAAAGAGAAAAAGGTCGAAACTGAAACCCTTCTCGGCAGTCTGGCCGAAGAAAGGTTCGCCCTTTTGCTCAATCTCTGCAAGAAGATCACGGATTTCGGCGCTGACGATAAGACTCATGCCGTAGTTGATGAAAACATCGATGAAGCTTACGGCATCAACGTTCAGTTTGAGGAGAGCGAGGAAGAAGACGGTGAAGACATGTACGGCGAAGTGAGAGAAGGCGAGGGCCTTGATCAGACCGAAGAAGGAGAAGATGCCAAACACAACACAGCCATACATGCTGAGAATCTAATAGGAAATGCTGAAGAAGCAACCAAGAAGGAAAAAGTGCTTCATCCTTTAGACATAGATGCCTACTGGTTACAAAGAAGACTTTCCAAATTTTACTCAGATGCTATGACATCACAAGCTAGAGCTGCTGAAGTTTTGTCCATCCTGAAAGAAACAGCGGATGATAGAGAATGTGAAAACCAACTCGTCCTACTGCTCGGATACGAATGTTTTGAATTCATAAAAGTCATAAAAAAATACAGGCATACAATTTTATATTGTACACTTCTAGCTTCATCTCAAAATGAAGCTGAAAAGACAAAAATTCGTAACACGATGAATAATTCTCCAGTCTTGGCTAAAATCCTTAGACAACTGGATGTCGGTAGAGCAGACGAAAATGGAGAGAACGAAGTGACGAGAGTATCTCGTAAAAAAGATATAATTAACATTACTTCTTCTTTAGAGAGTAGCATTTTGGGCAATCGAGACGTTCTGGATTTAGAAGATCTGGTCTTCTCTCAAGGATCACATTTCATGTCCAACAAGAGGTGTCAACTTCCTGATGGATCGTTTAGAAAACAGAGGAAAGGATATGAAGAAGTACACGTACCTGCATTAAAGCCCAAACCGTATGATCCTGGCGAAGATCTTGTCCCTATTGAAAAACTGCCGCATTATGTTCAGCCGAGTTTCGAAGAATTTCGAACGCTCAACAGAATTCAGAGTAGACTTTATAAAGCTTGCTTAGAGAGCGATGAAAACATGTTGCTTTGCGCACCTACAGGTGCAGGTAAAACTAATGTTGCCCTTTTGTGTATGCTGAGAGAAATTGGAAAACACATAAATGAAGATGGTACTATAAATGTAGATGAATTTAAGATAATTTATGTTGCCCCGATGCGATCTTTGGTACAAGAAATGGTGGGCAGTTTTGGAAAACGGTTGAGCTGCTACAATTTGACAGTGTCTGAGTTGACAGGTGATCATCAGTTGTCACGAGAACAAATACAAGCGACTCAAGTAATTGTTTGCACTCCAGAAAAATGGGATATCATTATGCGAAAGGGAGGAGAAAAAAGTTTTACCCAGTTTGTAAAACTTGTCATTATTGATGAAATTCATTTATTACACGATGAAAGAGGACCTGTTATTGAGGCTTTGGTTGCAAGGACCATACGTAACATTGAATCTACTCAGGATGATGTTAGAATTGTAGGGCTTAGTGCTACTCTTCCGAATTACCATGATGTTGCGACATTCTTGAGAGTTCAGCCAAAAACAGGACTGTTCTATTTTGACAATAGCTACCGCCCTGTGCCCCTCGAACAACAATACATTGGTATTACAGAAAAAAAAGCATTGAAAAGATTCCAAATAATGAATGAAGTCGTATATGAAAAAGTGATGGAACACGCTGGAAGGAATCAAGTTCTGATTTTCGTCCATTCCCGAAAAGAGACTGGTAAAACCGCAAGGGCCATTAGGGATTTGTGCCTTGATAAAGATTCTTTAGGCCAATTTTTAAGGGAAGGCTCCGCCTCAATGGAAGTTCTGAGAACTGAAGCTGAGCAAGTTAAAAACACCGAATTGAAAGATTTGCTTCCATATGGATTTGCCATCCATCATGCTGGTATGACACGTGTTGACAGGACTTTAGTAGAAGATTTGTTCGCCGATAGGCATATTCAAGTATTGGTGTCTACCGCCACTTTAGCATGGGGTGTAAATTTACCAGCCCATACTGTAATTATTAAAGGCACCCAGGTTTACAACGCTGAAAAAGGAAGATGGGTCGAATTGAGTGCTCTTGATGTACTTCAAATGTTAGGTAGAGCTGGTCGACCTCAGTATGATAGCAAGGGTGAAGGTATTCTACTTACAAATCACAGTGAACTTCAGTACTATTTATCTTTACTAAATCAACAACTGCCTATAGAGTCTCAACTAATTTCCAAACTTCCTGATATGCTCAATGCAGAAATTGTTTTAGGAACAGTTCAAAATATGCAAGATGCGATCAAATGGTTAGGCTATACGTATTTATATATTAGAATGTTAAGGGCACCGTCACTTTACGGTATTTCACCAGATAAAATGGCTCAAGACAAATTGTTGGAACAGCACAGAGCTGATCTCATTCACACGGCTGCTATACATTTGGAAAAAAGCGGTCTTCTAAAGTATGAAAGAAGAAGTGGTCATTTCCAAGTTACAGAATTAGGAAGGATCGCTAGTCATTACTATTGTACCTTTGATACTATATCGACATACAATCAACTTCTGAAACCTACTATTAGTGAAATAGAGCTATTTAGAGTGTTTTCACTATCTGGCGAATTTAAAAATATCACAGTGCGTGAAGAAGAAAAACTAGAACTCCAAAAACTCATGGAAAGAGTTCCGATTCCGATAAAAGAAGGAATGGAAGAGCCTTCAGCAAAGGTGAACGTTTTGCTTCAAGCTTACATTTCTCAACTCAAATTAGAAGGATTTGCTTTGATGTCTGACATGGTTTATGTCACTCAGTCTGCCGCTCGTCTTATTCGTGCCATCTTTGAAATTGTCCTTTACCGTGGGTGGGCTCAGTTAGCAGAAAAAGCATTATCTTTGAGCAAAATGGTTGATAGGAGGATGTGGCAATCTATGTCTCCTCTGCGCCAGTTCAAAAAGCTTCCTGAAGAAGTCCTAAAAAAGATTGAAAAAAAGAGCATACCTTGGGAACGGCTTTTCGATTTAGGCCCCAATGAAATTGGAGAGTTAATAAGAATACCGAAATTGGGGAAAACCATTCACAGATATATTCATCAGTTTCCTAAATTTGAACTTTCAACACACATTCAACCTGTCACCAGATCGACATTGAAAGTGGAATTGATTATATCTCCAGATTTCCAGTGGGACAATAAACTCCATGGATCTTCAGAAGGTTTCTGGATTATGGTAGAAGATGTTGACTCGGAAGTTATTTTACACCATGAATATTTCCTATTAAAATCCAAATATGCAAAAGATGAGCATGTGATCAAGTTTTTTGTTCCCCTCTTTGAACCGGTACCGCCGCAATATTTTCTCCGAGTCATTTCTGATAGATGGATTGGAGCTGAAGCTCAGCTTCCAGTATCATTTCGCCACTTGATTCTACCAGAAAAAAATCCTCCAGCTACTGAACTGTTGGATCTTCAACCTCTTCCAGTATCGGCTCTCAGGAATAACAGTTTTGAAGCTTTGTATTCAGATAAATTTAATCAATTCAATCCGATTCAAACTCAAGTTTTTAATGCTGTGTACAACAGTGATGATAATATATTTGTCGGTGCACCAAATGGCTCTGGCAAGACTGTTATTGCTGAATTTGCAATATTACGTATGCTCAGTCAGGATCCTGAAGCAAGATGTTTATATGTCGTTGCAAAAGAATCATTAGCACAGATTGTCTACTCAGAATGGCATCATAAATTAAGCCCGTTGTTTGGTAATAAAGTTGTTTTATTAACAGGAGAAACTGCAACGGATTTGAAATTATTGTCAAAGGGGATTGTTGTTATTTCTTCAGCAGAAAAATGGGATGTTTTATCCAGACGATGGAAACAGAGAAAAAATGTACAAAATATTCAACTTTTTATTGTTGACGACTTACAGTTGCTTGGCAGTACGGATGGCCCAGTCCTAGAAATAGTATGTTCAAGAATGAGATACATATCTTCTCAAATAGAGAGGCCTTTGAGAATTATTGCTCTTTCTTCACCCTTGGTTGATGCAAGAGATGTAGCACAATGGTTGGGATGTAACAGCAACTGCACATTTAATTTTCATCCTAGTGTTAGGCCGGTGCCATTAGAACTTCACGTTCAAGGTTTTAGCATTACTCATAATTCTTCAAGATTAATTGCTATGAGCAAACCCGTTTATAATGCCATTTTGAGGCACAGTGCTCGCAAGCCTGTTATAATTTTTGTTCCATCAAGGAGACAAGCTCGTCTCACAGCAATCGATCTTCTAACATACACTGCTGCTGAAGGGAACCCTTCAAAATTTTTCCATGCCGACCAAGAAGATATAGTACCATTCTTAGAAAGGATGTCAGACAAGGCTTTAAAAGAAACTCTTCCACAGGGTATTGCTTACATGCATGAAGGACTGAGTTTAAATGATAGAAGACTGGTTGAACAACTTTTTGATTCTGGTGCGATTCAAATTGCAGTCGTAACAAGAAGTTTATGTTTTTCTTTAAACATCAACGCTTACCTTGTCATTGTAATGGATACTCAGTTCTACAATGGAAGAATCCATGTTTATGAAGACTACCCAATAACGGAAGTAATACAGATGGTCGGTAGAGCTAATCGACCTCTAGACGATGATGATGCTAAATGTGTTGTTCTATGTCAAAATTCAAAAAAAGATTTTTTTAAGAAATTTTTAAGTGAACCTTTACCAATTGAAAGTCATTTGGATCACAAACTTCATGACCATTTCAATGCTGAAATTGTTACCAAAACTATTGAAAATAAACAAGATGCCGTAGATTATTTGACTTGGACCTTATTATACAGGCGTCTCACACAAAATCCAAACTATTACAATCTTCAAGGAGTAACACACAGACATCTGTCTGATCATTTATCAGAACTAGTTGAAAACACTCTGACAGATTTAGAGCAATCTAAGTGCATCACTATAGATGATGATATTGACACGAATCCCCTTAATCTCGGTATGATCGCTGCTTATTATTACATAAACTATACAACAATTGAATTATTTGCCCTTTCACTATCCAGTAAAACAAAAATTAGAGGTTTGATTGACATCATTTCTTCAGCGGCTGAATATGATGATATTCCTGTAAGGCAAAATGAGGAATCAATATTAGAACCACTTTCAGCCAAGCTTCCTTATAAAGTTTCAGCTGGTTCGAAGTTCAATGATCCTCATGTCAAAACTAATCTTCTGCTACAAGCACATTTATCGAGGCTAAATCTAGGCCCAGAACTGCAAGGAGACACAGAACAGATCTTAGGAAAATCTATCCGTCTTATGCAAGCTTGTGTGGATGTATTAAGTTCAAACGGTTGGCTAGCGCCTGCTGTAGCAGCTATGGAATTGGCACAAATGCTTACCCAGGCCATGTGGAGTAAAGAGTCATACCTTCGACAGTTACCTCATTTCACACCAGAAATAATAAAAACCTGCCAGGAAAAGAATGTGGAGACAGTTTTTGATTTGATGGAGCTCGATGATGATGACAGAGTCAAACTATTACAACTCACAAATGCCCAGATGGTAGATGTCGCCAAATTTTGTAACCGCTATCCCAATATCGAGCTCACATATGAAGTTCAAAATAAAGACAAAATCAAATCAGGAAATATTGTTAACATCCATGTCAGTTTAGAGCGAGAAGATGAAGTGACAGGACCTGTGATCGCACCGTTCTTCCCTCATAAGAGAGAAGAAGGCTGGTGGGTTGTAATAGGAGATCCAAAAGCAAATTCCTTGCTATCCATTAAGCGACTCACATTGCAACAAAAGGCGAGGATAAAATTGGACTTTGTCGCCCCAGGGCCTGGCCACCATTCATATACCCTTTATTTCATGAGTGATGCTTATTTGGGCTGTGACCAAGAGTACAAGTTCAACATCGACGTAACTGAATACGATGGTTCAGGGGAAAGTGATTCAGAT
>Het169
GAGACGACAGTCAACCGAGTGGACTATCCTAAACATGAACCAGTAAAAAGGGAAAAACCTCGCAAGCTCGTAGATTCTATAATAACGGAAACAGGAAAATTCGATAGCACAACAAGCACGAAGTCAGATTTTATTGATTATAATACATTCACCAAAGTCGAAGTGACCAAACGAAGAGACAATCTGACGACAATAGGTGACATGACATTTGAAACCTCGAGCAAAACGGACTTTGCCGAAAAAACAGTCGAACGCGAAAAACCGACTAGACGTAGGACCTGGACCAAACAAGACGGCGAAATATACTTTGAAACGACTAACAACACATATAAATACGTGCCTGCAGAAAGGCCGGTACAACAGAAACCGCAGGATAATTTGAAACCGGAGGGTGAGTTTGTAAAACGGCCACGGTCAAAGTCGCCGGTAAAAGGAGAGAGAGCACCAATTGTAAAGCACAAAGATAACCTAAAACCAGAAGGTGACTTCGAAAGGCCTACACAAGAAAAGTTCAAGCCAGCTGAAAGACCAAAGCAGGTTAAACCACAAGATAATCTTAAACCGGAAGGTGACTTCGAAAGACCAACGCAACAGAAGTACAGACCTGGGGAAAGACCCATACAGGTCAAACCTGAAGATAATCTGAAACCAGAAGGAGATTTCGAAAGACCGACACAACAAAAATTCAGACCAGCAGAAAGGCCCAAACAGGTTAAGCCTGAGGATAATCTGAAACCTGAGGGAGAATTCGAAAGACCAACACAACAGAAGTACAGACCTGGTGAACGGCCGAAGCAGGTTAAACCTGAGGACAATCTGAAACCAGAAGGAGAATTCGAAAGACCGACACAACAAAAATTCAGGCCAGCAGAAAGGCCGAAGCAAGTCAAACCGGAAGATAACTTAAAACCGGAAGGTGATTTCGAAAGACCGACTCACGAAAAGTTCAGACCAGCAGAAAGGCCCAAACAGGTTAAGCCTGAGGATAATCTGAAACCAGAGGGAGAATTCGAAAGACCTACACAACAGAAGTACAGACCTGGTGAACGGCCGAAGCAGGTAAGACCTGAGGATAACCTAAAACCAGAAGGAGATTTCGAAAGACCGACTCACGAAAAGTTCAGACCAGCAGAAAGGCCCAAACAGGTTAAGCCTGAGGATAATCTGAAACCAGAGGGAGAATTCGAAAGACCTACACAACAGAAGTACAGACCTGGTGAACGGCCGAAGCAGGTAAGACCTGAGGATAACCTAAAACCAGAAGGAGATTTCGAAAGACCGACTCACGAAAAGTTCAGACCAGCAGAAAGGCCCAAACAGGTTAAGCCTGAGGATAATCTGAAGCCTGAGGGAGAATTCGAAAGACCTACACAACAGAAGTACAGACCTGGTGAACGGCCGAAGCAGGTTAAACCTGAAGACAATCTGAAACCAGAAGGAGAATTCGAAAGACCGACACAACAAAAATTCAGGCCAGCAGAAAGGCCGAAGCAAGTCAAACCGGAAGATAACTTAAAACCGGAAGGTGATTTCGAAAGACCGACTCACGAAAAGTTCAGACCAGCAGAAAGGCCCAAACAGGTTAAGCCTGAGGATAATCTGAAACCAGAGGGAGAATTCGAAAGACCTACACAACAGAAGTACAGACCTGGTGAACGGCCGAAGCAGGTAAGACCTGAGGATAACCTAAAACCAGAAGGAGACTTTGAAAGGCCAACTCAAGAAAAGTTCAGACCAGCTGAAAGACCAAAACAAGTAAAGCATGACGATAATCTTCGTCCGGAGGGTGAATTTGAGAAGCGCAGACCGCAAGAGTACAGACCAGCAGAAAGGCCGAAACAGGTTAGACCTGAGGATAACCTAAAACCAGAAGGCGACTTTGAACGACCTTCGCATGAAAAATTCAGACCAGCTGAAAGGCCCAAACAGGTTAAACCTGAAGATAACCTTAGACCAGAAGGTGATTTTGAAAGACCAACGCAAGAAAAATACAGGCCAGGAGAAAGGGCGCCAATCGTCAAACATGACGATAACCTTCGTCCAGAAGGTGAATTTGAGAAACGCAGACCTCAGGAATACCGACCAGCTGAACGGCCTAAACAGGTTAGACCTGAAGATAATCTTAGACCAGAAGGAGACTTCGAAAGACCGACACAAGAAAAGTACAGGCCTGGGGAAAGAGCACCAATTGTCAAACATGATGACAATCTTCGTCCAGAAGGTGAATTTGAGAAACGCAAACCGCAAGAATACAGACCGTCAGAAAGGCCGAAACAGGTTAGACCTGAGGATAACCTAAAGCCAGAAGGCGACTTTGAGCGGCCTACACAAGAAAAATTCCGGCCAGCTGAAAGGCCCAAACAGGTTAAACCTGAAGATAACCTAAGACCAGAAGGTGACTTTGAAAGACCAACGCAAGAAAAGTTTAGGCCAGCCGAAAGGCCCAAACAAGTAAAGCATGATGATAATCTTCGTCCGGAAGGTGAATTTGAGAAGCGCAGACCACAAGAATACAGACCAGCGGAAAGGCCGAAACAGGTTAGACCTGAGGATAACCTCAAACCAGAAGGAGACTTTGAAAGGCCAACTCAAGAAAAGTACAGGCCTGGAGAAAGGGCGCCAATCGTCAAACATGACGATAATCTTCGTCCAGAAGGTGAATTTGAGAAACGCAGACCTCAGGAATACCGACCAGCTGAACGGCCTAAACAGGTTAGACCTGAAGATAATCTGAGACCAGAAGGAGACTTCGAAAGACCGACACAAGAAAAGTACAGGCCTGGTGAAAGGGCACCTATCGTTCGGCATGATGACAATCTCCGGCCAGAAGGTGAATTTGAAAAGCGCAAACCTCAAGATTTCAGACCTGCCGAAAGGCCCAAACAAGTTAAACCTGAGGATAACTTGAAACCAGAAGGAGAATTCGAAAGACCAACCCATGAACAGTACAGACCAGCTGAAAGACCCAAACAGGTTAGACCTGAAGATAACCTCAAACCGGAAGGCGAATTTGAACGACCGACGCAAGAAAAATACAGGCCTGGAGAAAGGGCACCTGTTGTGAAGCATGATGATAATCTCCGTCCTGAAGGTGAATTCGAAAAGCGTAGACCACAAGAATACCGACCAGCAGAAAGACCTAAACAAGTTAAACCAGAGGATAATCTGAGACCCGAGGGAGACTTCGAAAGACCGACACAAGAAAAATACAGGCCAGCTGAAAGGCCCAAACAAGTGAAGCCTGAAGATAACTTGAAACCGGAAGGAGAATTCGAAAGACGAACTGTTCAAAGATACAGGCCTGGTGAAAGGGCTCCGGTCGTCAAGCATGAAGATAACCTGAAACCGGAAGGTGAGTTCGTTAAACGAATAATCGAAGAGTACCAAACCGCTGAGAGATCCGAAATTATCAAGCATCATGACAATTTGAGACAAGAAGGTCTCTACGAAATATACCGTAAGGACGATTATAATGTTACCAAGGGAGAACGGGCTACCGTCACCAAGCCCAAAGACAACTTAAGAACTGAAGAAGGCGAATTCGCACAGAGAGAAATAGTCATCGTCGAGAAGGGCGAACGAGCACCAGTAGTCAAGCCTAAAGACAATCTGAAACCAGAAGGCGAATTTGTTAAAAGAGAAGTCATAACCGAAGTAGTGAGAGGTGAACGAGCTGATGTTGTTGTCAGAGAGGACAATTTGAAATTAACCGGAGAATATTACAACGTCAGAAAGGATGATTATAATGTCAAGACAGCAGAACGATCGGTCATTAAAAAACATGAAAATAATCTGAAAATGGAAGGTGTTATTGAAACTTCCAGGACAAGAGACGACTACAGCAAAAAACAAGCCGAACGAGCTGTAATTAAACGCCACGAAGATAACCTTCATCTCGAAGGTGAATTCGTGGATATGACCAGTAAAACTGAATACAATCACGTTCGTGGTGAACGAGCAGAAGTAATTGTCCGAGAAGACAATTTGAAAACAGAAGGTGAATTTTATACGAAAAAGACTAGTGATGATTTCGTCTATTCGACGACCGAGCGACCCAAAATGGTGAAACCCAAAGACAATTTAAGACCAGAAGGAGAATTCGAAAGACCGATTCAAGAACCTGTTGGACCGGGAGGCAGGGCCCCCATCGTCAGACATCCGGATAATTTGTTTCCAGAAGGCGAATTCGAAAAAAGAAAAACCTATCCGTTCTCTCCTGCTGAGAGGCAGAAACCGTTCAGACCAGAGGACAATCTTAGGCCAGAAGGCGAATTCGAAAGACCGGCTCAAGAACCCGTCGGACCGGGAGGCAGGGCCCCCATCGTCAGACATCCGGATAATTTGTTTCCAGAAGGCGAATTCGAAAAAAGAAAAACTTATCCGTTCTCTCCTGCTGAGAGGCAGAAACCGTTCAGACCAGAGGACAATCTTAGGCCAGAAGGCGAATTCGAAAGACCGGCTCAAGAACCTGTCGGACCGGGAGGCAGGGCTCCCATCGTCAGACATCCGGATAATCTATTTCCAGAAGGCGACTTCGAAAAGCGAAAAACGGAACCGTATATTGCCGCACAAAGGCCTAAACCGATTAGACACGAGGACAATCTAAGGCCGGAAGGAGAATTCGACCGGCCGGTACAAGAGCCCGTCGGCCCCGGCGGGAGGGCTCCCATAGTCAAGCATCCGGATAACTTGAGGCCCGAAGGAGAATTCGAAAGACCCTGTAAATCTCCGGTCGGCCCAGGAGGTAGAGCTCCGATCGTCAAGCACCCAGACAACCTCTTCCCCGAAGGTGACTTCGAAAAACGTCGTCAGTCGCCGTTCCGCCCCGCCGAACGGCAAAAGATAGTGAAACCGGAAGATAATTTGAAACCAGAAGGAGATTTCGAGAGACGTCCACAAACTAAACCAACCTATGTCAAAGGAGAAAGGGCGCAAGTGAGAGTACCCAAAGACAATTTGACCGTAGGAGAAGGCGAATTCTACAGAGAGACTACCCAGAGATCGCAATTCGTTCCCGCCAGAGGAGAAAGAATGCAAGTTAAAAGGTACGAGTCTTCTCTCAAGGTAGGAGAAGGGAAAATGGATCTGTCCACTACAAACAACAGAACGTTTCGAACGATCATTTACGACACCACGGACACCAGTAAGCAGAAAGTGGTTAAGACGGATACCTCGGTTGTTAAGCGACAGGATGAAATCGTGTCTGATACCGTCACGAACCGACAGACAGATGTCAGCAAAAAATCTTCCGCTTACGATTCAACCACAAAGTCGACACGCGTCGACGAAAGTACTCAGCATGCAGTTCAGCGCCATGCGGACAGAGACGTCAAGGAAAGCACTAATGTAACGAGGGAAACGAAGACACTTCAGGACGGAACTGTCGTTTACGTTACGAAAACGACGGTGACTACTGCAGGCAAGAGTATCCAACACGATGCCAACCGGGAAGCTGCAAACGCGACGGTCACCGAACAGAGAACCGTCGTACAGAACGACGTTAACGAAAACGTTAGGTCGTCGTCCTCCGTCAACCAGCAGACTCAAGTCGTCAACAAGTCTTCTACTGTCGCACAGCAGAACGTCCGTCAAAATGAAAGAGGCACCTATAGCGAGAGGTTCCACAAAGAAGATGCCAATTTCAACGATATGAGGTCTGCCAGTCAAAGATCACAGCGTTCGCAACGAGAAGAGCAGCATTGGTCTCATAACGTGGAAAGTAAATCTTCGAACGTGTCTGAACACAGATCCCAGCATCACCACCATCACCATCAGACGAGCAAGGAACTCATAAACGCTCTCGAAGGTAAACCGCCGCTACCCGAGACTTACTCTTCCAAGAGCCACCACAGGAAAAATGTCATCTCCGGTTCTACGAGCGACTTGACCAATTCCGTATTGCACAGAAAAGCGGTGCAAACATCCTCCGAATCGCTGCACAACGTTTCCAGCTCATCCACCGCGTCCATACAGAGGAAGAGCATCCAAAACTTGGACGGACAGTACATCGCTCCCGTCTCGCAGGAAAGGAAGAGTTTGAGCACTCTCCACCGGCAGGGAGTCACTCACACGGATCGCTCCTCCTCCGGAGGGAGGATGGATTCGTCCCACTGTGCCGTTCACAACACCGGAGCCGGAAAATTCTATGGACAGACTGAAAGCAAAAGTTACGGTAGCGAAGCCAAAAACTACGGAAATTTCGTCATAGCTGAAAAAGTAACCCGGGTCAGAGGGTCTAACTATTCCTCGAGTATAACACTAGGCAACGAACATAACATAGCTTCCTCGTATAAACACGAATACGTACCCCGCGTCACCGGCCCATGCCCTGCTACATACATCTCACCCAAACAGGAAAACAAAGGAAAATTTATGCATACTCGTGATACCGCTAAACACAGCTATTATATCAAAAAAGTC
>Het170
TTGGATACAACCAACGCATGTTACGGAGGCACAGCTGCTTTTATGAATGCTTTGTCTTGGGTCGAATCGAGTGCCTGGGATGGCCGCCTGGCCATAGTCGTAGCTGGTGATATTGCCATTTATGCAGAAGGAAGTGCACGGCCTACAGGAGGCGCTGGAGCGATTGCCATGCTCATCGGTCCAAACGCCCCACTGGTTATTGAGCGAGGGTTGAGAGCAACGTATATGGCCCATGCATATGATTTCTATAAGCCGAATCTGTCTTCTGAGTATCCTACGGTCGATGGAAAACTTTCTATACAGTGTTATTTATCAGCATTGGACAGCTGTTATCAACTCTACTGTCAGAAAGCTCGCAAGTTTTCTGGCTTGACCGGAGAGTCGAACGATGCAGTGGGCATAAACAGCTTTGATGCGATGATATTCCATTCTCCTTATTGCAAACTTGTTGAGAAATCTTTCGCAAGGCTTGTGTTGAATGACTTTCTCAACACACCAAAAGAGAGGGTCGTAGAGTTGTACCCAGGACTGGAAACTTTTGTCGACGTCAAATTAGCAGACACTTACTTCGACAGGAACGTTGAAAAAGGTTTCATGGCATTCAGCAAAAATCTCTATAAAAATAAAACTCTGCCATCTTTATTGCTCTCTAACCAAGTAGGTAATATGTACACCGCGTCTTTATATGGAGGATTAGTTTCTTATTTGACCAGTAAAAGCATTGAAGAACTTGAGGGACAGAGAATCGGCTTGTTTTCCTACGGCTCTGGCCTTGCGTCAACTATGTTTTCTGCAAAATTAGTAGCTGGACCTAAACTCGCCAAACTTGTGTCAGGTCTCGAGTACATGAAAGAAACGCTTAACAACAGGAAGAAGGTCAGCCCAGAGGAATTTTCTAAAATAATGGAAATCCGCGAAAAGAACCATAACGTCGCACCTTATACGCCTGTCGGATCAGTTGACTGGTTATTTCCAGGTACGTGGTACCTTCTCCAGGTCGACTCGCAATACAAAAGGAGTTATAAACAGAAGATG
>Het171
CACCTCGCCGATCAGAACAAGCTGGTCGAAGAAGATGACGATGATATGTTCGGCAAGAATTACGGTTCGAGCTTCTGCCGTCCGAACCGGCCATCTATGATCTCAGCCAAATACAGGCAAAAGGAGGAGAGGAGAAAAGTCTTGAAAATATCGATCAACAAACTGAAGAAGATCGAGGATCCGGAGAGCTCTTTGAGGCGGTCCGTGCTCATAAATAACACTATGAAGAGGTTGCAGAAGGAGGCCCGGGAGGAAAAGCTGCAGAAGCAGCAGTCGGTCGGGTTCAGGTGCTTCGCCTCAGATTTCCTCAAGGATGATGTTGAACCTCTGAGGTCGTCTGAACAGTTGGCAGACATAACGAATCTTCCGGCGAAGAAGGAAGATGAACCTGCGAGGAGGGAGGCGAGGAAGAGGTCAATAGAAGAAGTGGACGAGAGCGACGTTCATGCCGTTCTTTCCCAATTTTACATGCCCCTGACACCAAGGATGCTTACATCCATAGATGACGATGACGATGAGATCAACGTCGTCGATTTGGATTCGTCGTCAGATCCAAAACGGCCCAGGTTGGAAGAGCAGTCAGCCGCAGAAAGGCTGAAAGACCTGTCCAACAGGGAAGAACCGCCGAGGATCAGGACCGAGTCCTCGTTTTCCTGCGGTCATTCGTCTATGTTCAACGAACTACAGTCAGTCGTCTATCACAGCCTTATCGCATCGTTGGAAACG
>Het172
GTTCGTGCCGATAGAATGAGAGGAGGTAGAAACAAATTCGGTCCTATGTATAAGAGAGACAGAGCTAGAAAGCTGCAGATGATGAGGCAGAGACAGTTGGCAGCCCAGACCCTCAGGAACAGCAGCGGCTATAGCCCGGGTGGCCTCGGAGACGCAGTGACCCTCAGTTACCAGCCGGGCTCCAACTTCGCGAGCCTCCATATCAAACAAGAGATCCAAATCCCACAAGTCTCGTCACTCACCTCCTCCCCGGAAAGCTCACCAAGTCCCATCGCGGTGGCCCTCGGCCAGGCCGCGAACGGAAACATCTCCAACAACAACATGTGCTCCGTCATGCCCGGATCTCAGACTCAGCCCGCTCTGCAGATCGTCAACGACCAAAGGATCTCCCACCAAAGCGTCCAGGCTTTCGAACACGCCAAACTCTGGTCGGGCAACACGTCGCCCCCGCCTTCGAAAACGTTCCAATACGAAGGTTCTTCCTCCCAGAGCCAGTCCAAAGTATCGCCCATGATTCGGGACTTCGTCCAAGCCATCGACGACCACGAATGGCAAAACTCCCTATATAACCTATTACAAAATCAGACGTATAATCAGTGCGAAGTGGACTTATTCGAACTCATGTGCAAAGTGTTGGATCAAAACCTTTTTTCGCAAGTGGACTGGGCAAGGAATTCCGTATTCTTCAAAGACCTCAAG
>Het173
ATGAAGTTTGAAATTCCAGCGCCGAGGCCTCGGATGGAATGCGTCCTTGACGAAACGTTCACTAGAGACATACCGAAGGTTCAAGTTTATATAGGAAAGATAGCCGATCGTAAAAACACGAGTAAATCCATCGTCCTGCTCAATGCCATTCATCCAGTTTACAATCTCCAGCATTTGAAGCGGGTAAGGGGAGGGACAGAAATCCTTCTGTGCCTTGCGGATGGCATTGATGACCCTATTGAATTTTTAACAAACATCGGTTACAACATTGCCTTCCTTGATGAAGATATTTTGAAAATTGATGTGGCCTCCGAACCACCGAAAACAAGAAAACAGTTTGAACAAGCAAATAAACTATGGCCTTGTAATTTCCACGAGGACAAATACGTTGAAAAACTAGTTAATAACACTTACTCGGAGAAAGAAATGGAAGTTCATGAAAAATGGATGAGGATGGCTTTAGAGTGTCATGGCGTTGTTATTGTCGATCCGAAAGGTGGTACGTGCATAGCCAGCTCTTCGAGCAAACTAGACGAACACCCTTTGCAACATTCTATAATGGTCGCAATTGACCATGTCGCCCGTTCACAAGGCGGAGGGGCCTGGGGTCATCCGACTGTTGAAGAAACTCTTTTGAAAGGTCACGACGGACCTTATCTCTGTACAGACTACTATGCCTACTGCTTCAGAGAACCGTGTATCATGTGCGCTATGGCTCTGGTGCATAGCAGGGTTAAGAAGGTGTTTTACTCTGTACCATCCAAAAATGGTGTACTCGGCACTTCATTGAAATTACATGTGGTCAAAGCTTTAAACCATCATTATGAAGTATACAAAGGGGTTTTGTACGAAGAAGGTGTTAAATTATTGGAAAAAGATAAA
>Het174
ATGTTCTTCCGAAAGTCCATTACTAGGCTGATGTCTGTAGTCAAGAACAGCCGGCGGTTCGTTTCTGTCGAGAGTGAGAAACATTCCGATCTAAAAGTGGAACTCTTGTCCGGCTCAGATAGGGGGATCATGGTCCTAGGATTGGACAGGCTAAAAGGGAAGAATTCATTCAGCAAGAGTTTTGTCCAGAGCTTGGAGGATATTCTCGAAGCGGTCAGGTACGATAAGGATGTTAGAGCATTAGTTTTACGCAGCCATGTACCTGGTGTATTCTGCGCAGGAGCCGATCTAAAAGAGCGGCTTCAGATGACGCAAACCGAGGTGCAGATGTTCGTCTTCAGGCTGCGGAAGCTTATGGTGACGCTAGAAAACACACCTGTTCCTGTTATTGCAGCGATAAATGGTGCCGCTCTCGGTGGAGGATTGGAAATGGCTTTGGCGTGCGATATAAGGGTTGCAACAGACAAGGCAAAAATCGGACTCGTTGAGACAAAACTAGCCATCATCCCAGGTGCAGGAGGTACACAAAGGTTAACCCGAATCATCGGCCCTTCAAGAGCAAAGGAACTCATATTCACCGCACGAGTTCTTTCAGGTTCTCAAGCACAAGAATACGGGATCGTCAACCACTGTGTCGAATCAAAAGACGGTGAAGATGCTGCTTTTGAAAAAGCATTGAGTATCGCCAGGGAGATAATACCAAATGGACCCATAGGCGTGAAAATGGCTAAACAGGCCATAAGCAAAGGCATCGAGGTAGACTTGGCCTCTGGCTTCGCAATCGAAGAGCTTTGTTATGCACAAGTCATCCCGACGAAAGATAGGTTGGAAGGATTGAAAGCATTCCAGGAAAAAAGGACTCCCGTATACACTGGGAGC
>Het175
ATGATGGCTCATCACCGGTCTTCCCATGACGCGACACCGATCTGCCGGTGCAGGGTCCTTTATCTGGGCTCTGCGGTGCCTCACATCACGAAGGACGGCCTCCAAGGGATACAGGAGCCTCTGAGGGAACTCTATCCGGAACAAGGCGCCCTCGGAGCGAGAGGGATAGACTCTTGGCTCAGCGTTTGGAGCAACGGTGTCCTTTTGGAGAACGTGGACGAAAATCACAAAAAGGTAACGAGATTTTTTCCGATCGACACACTTCATTACTGTGCCGCGGTGAGGTACGTCCTCGTGCCCGAGAAGTCGCCGGCTTCTTCCTCGTCGCAGCCGAGATTTTTGCCTTTGGACTCCCCGTTCGCGAGATCCCCCAACCCCAACCATCCTCCTCTCTTCGCCTGCATCTTACGCCGTACGACCGGCATCAAAGTTTTGGAATGTCACACTTTCATCTGCAAGAGGGAAATGGCGGCCAACGCTCTGGTCAGATGCTGTTTTCACGCGTATGCGGATTCGTCTTACGCCGCGCGTCAATCCGACCCGCCCTCGACTTACAACTCGAACGGAGGCACTTACGGCACCCTACGCAAGGACTGTCAGATCGGCAACAGTTCTAACAGCATCGAAAAAGTAGACGGCTGGAGACGTATGACTTCCCCTTTGGCCGGAAGCACCCTGACCCTGGACAGCGTAGTCCACAACAGTACGTTCGAGAGCAACGGTAACAACGCCAACGGGAATACAAGCGCCTCCTTAGTCTTCAACAACGATTTTTCCAGATCCAACGATGACATCTCTGTTTATAACGGTGACGAAAACCACAAGATCTGGGCCGGAAGCACTCGCGAGCTTTCCGACGGCGAAGAAGGGATTTACGGCGAGTACGGGACGAGCACGATGAAAAGCGCCAGGTCGTCGAGACCTAGGCAGATAATGAGCGCCACTCCTCCTCCGCCTCCGCCGACTAAAGAAGAGAAACAAACTGTAAACAAAACTAACAAAGAATCGTCGAGGAGGAAAAAAATGACGGGAGGGAGCAAAGAAGAGATGTATCCTCTGATGAACGGATCATTAATGAGGCCAGGTAGCACGGTAAGATCTCAAGGATCGACCGTAGGAGGGACTCTGATGCGAAATCACGGCGGTTACCATTCTCACCAACAGCAACCTCCGCCTATGATTGTCGTACCGGCGACCATCCCTCATCTGAGAAGGGGCCCGCCACCGAAAGGCCGTCCTCATCCTCATGGGCCGCCTATGGTGTCTCCGAACTTCTACCCGCCCCCGCCTGCCCCGATATTCGTTCAGACGACCGGGAAGAAAAACAAACACTATCCCGTCACCATGGAAGAACCGATATACATGCCTTCGAACCGGCCGATGAGCCCGGTGTCCTCTTACCAACCGTGCCATTTCCCCATCGAAGCTTATTTAATGCAACACTACGCCACGATGAATTACAATTACGGAAGGAAAGGGAAAAAGGGCAATAAAAAAGCGATGAAAATGATACCGATCATGCCGCCTCCACCGCCCAACTGCGAAGAATGGGGCGACCCTGGGATGGTGTACGAACAGAGACCTATGAAAGAGATGAAAAACGGAAAACCGCCCAGTTCTAAAGGCCAAAACCCCGGCGGGGTCGGCCCGGGGTCCGAGGAGGAATGCTCCGAGAGCCCCTTCGACGCCAGACTCTACAACAAAGAAGGGAAAGAAGGCGAAAACTTCAAAAAAGGCACCAGCCTCATGGGTCTGGACGAGGACGCCGAATCCCCCTACAACACGGGCATCTACAGGAGAAAAGGGCACATGAACGAAAGGGCATTTTCTTACTCCATCAGGCAGGAGCATAGGTCCCGTTCCTACGGATCCCTGGCCAATTTGAAATTCGCCCCTCTTCCCGTCCTCCCCGGGGATCGTCCTGACGCACACTACTACGACACCGGGGTCAACAAAGAAGAAATGAAAAAAGAACGAGAGATCATGCAGATGATGCAGGACTTGGAACTTTCAGGAGACGACATAGAAAGATCAGAAGTGCCCCCAAACGTATACCAACAGACTCGCCAGAGAAATTCACAAATTAGGAGA
>Het176
ATGGCGGACAACGACGAACTGGGTTCCGACGTGATGGAGGCGTTGGAGAACGGCGAAGAGGCGGTCGGTGAGAACGGCGACGCGGAGGCGGCCGGCGGCCAGGTGGACGACCAGGAGTTGGAGGCGATCAAGGCGCGGGTCCGGGAGATGGAAGAGGAGGCGGAGAAGCTGAAGCAGATGCAGACGGAGGTGGACAAACAGATGAATCTCGGGAGCCCGCCCGCGACCGGGGCCGCCGGGCTCAACCTCTCCTACGACGAGAAGGTCGAAGTGGACAACCGGTCCATCTACGTCGGCAACGTGGACTACGGAGCGACCGCCGAGGAGCTCGAGTCACACTTTCACGGATGCGGCTCCATCGTCCGGGTCACCATCCTCTGCAACAAGTTCAACGGCCATCCCAAGGGGTTCGCCTACATCGAGTTCGCCGACAAGGACTCCGTCCAGACGGCCATGGCCATGGACGAATCCCTCTTCCGCGGACGGCAGATCAAGGTGAATCCCAAGAGGACCAACCGACCCGGGCTCAGCACCACCAACAGAGGGTTCAGAGGCCGAGGACGCAGCAGATTCGCAAGAGGGGCCTATTACGGATACCGGGTGTCGAGAAGCGCCAGAGCATACCGCCGTCCGTTCTATGCGCCATAC
>Het177
ATGATGGCCGAGGGAAATCATAATACTATGCCCATGGCGATTAGCAATAGCACGAAATTAAGATTGAAAGCCCTCTATCCGAAAGTCGCCGATGTGGAAACTTCGCTTCCTAGGAGTTGGTGTCCGAAAGAGAAGTTCAGCCATATCGGATTGTCCAACGGTGGCCTCAGGGTTCAATTTTTCAAAGGACACAGCGACTCGAACAGGGAAGGTGTGACTGTCAAATCCAATATTTCGATACCGCCTCCGACCGGTCTCTACTACTTCGAAGTCAAGATATTGAGCAAGGGTCGAGAAGGTAACATAGCCGTGGGTCTCACGACGCCTTGCGCCAGCCTACACAGCTTGCTCGGTATGGACAAGCACTCATACGCGTACCATGGGGCAGAAGGCAATGTGTACAATTACAAAACCAACACACCTTACGGGCCTTCGTTTACGACAGGAGACGTCGTGGGCTGTGGGATCAATTTTGTCTACAACACTTGTTTCTACACGAAGAACGGCCATTATCTTGGAATCGCTTTTAAAGACATGCCGAAAAACCTGTATCCCACTGTCGGATTGCATGCGGTGGGTGCGGTCGTCGATGCCAACTTCGGTCATATCCCTTTTGTATTCGATATCGAAGACATGATGAAAGAAATGAAATCAAAAGCTAAAGATATTATCTATAATTTTAGTTTTCCGAGTACCGACAGTGAATATCAAGACATGATGCACAAACTTGTGAGTTCGTATCTTTTGCACAACGGATACTGTGCCACAGCTCAAAAATTCGCCTCTGATACGGGCCAGGAGTTCAACGAAAATATAGAAGCTATTCAAAACCGAAGAAACATAATGAATCTTGTGATTGCAGGTAGGATACAGGAAGCGATCGACAGCACTGAGCGTTACTATCCCGGACTCCTCGATAACAAACCGAATCTCCTTTTCCGGTTGAAATGTCGCCAGTTTATAGAAATGATAAATTCGAGCCGTCAAAGTAACAAAGAAAGTGTTCATAATAACAGAATGAACGGAGATACAGAGACGGAATATATGGAAACTGACAGTAATGGGTATCCGGAGGAGCCGTGCAATGGGCGTCTGTCCTCAGTCGAAAAGATCCTTGAGTTTGGAAAAGAGCTATACACCATGAGTCAACGGCTATTTAGACTGTATGGTAGTAATAAGAAAAACAAATCGATGCTGCGCAACGCCTTCAGCCTCCTAGCGTACTCAAATCCCCACAACAGTCCTGTCGGCTGGCAGCTGGACCCATCCCAGAGAGAAGCTATCTCGGTAGAGCTCAACTGTGCCATCCTCAAAGACAGCAACGCTTCGATGAAACCGCCTTTGGAACTCGCCCTCGCCCATGCCCAAAATCTCCTTAACCTCATGTCCAAATCAGGAATTGGACTCGCCTCTTTTACGGATATCAATGATTATTTA
>Het178
GCAAAAGCTCCGGGTCTTCTGAAAGGTGAAGAGTTTACATTAGTCGCTGTAAAAATGCTGAAAGAAGAAGCTTCTGAAGATTTGCAGATAGACTTTGAGCGAGAAGCTTGTTTGTTAGCTTGTTTCGATCATCCAAATATTGTTAAGCTACTGGGTGTCTGTGCTGTTGGAAAACCCATGTGCCTGCTTTTCGAATATATGGGACGTGGAGATCTTAATGAGTTTTTAAGGTCGTGTTCTCCGAGTAATTACATTGTCCATTCAACAGACGGTGGAGATTTGTATAAGGACATACAATTGACTACTCCGGATTTATTGAAAATAGCGCAACAGATTGCAAGCGGTATGGTTTATTTATCCGATCGAAAGTTTGTACATAGAGATCTCGCTACTAGAAATTGTCTCATCGATGATTCTATGACGGTAAAAATAGCTGATTTTGGCTTATCACAGAAAATGTATCTTCAAGACTATTACAAAGGGGATGAACACGATGCGATTCCCGTCAGGTGGATGCCCTTGGAAAGCATATTATACAATAAATACACAATAGAGTCAGACGTATGGGCCTTTGGAGTGTGTTTATGGGAAATATTTTCATTCGCTTTACAGCCCTACTACGGTATGACACACGAAGAAGTAGTCAAATACATTAAAGAGGGAAATGTTCTTCAATGCCCAGACAACACACCAAAAACGATTTACACCCTCATGAAAAGTTGTTGGAATAAAAAACCAGCGCTAAGGCCTAGTTTTCGGATAGTTCACCAAACCCTTGAATCTATCCTCGAAGACATGCTTAGGGACCAAAGTCAACCTACTTCAACACTACTCCAACGAAGGAATGTC
>Het179
ATGAGCGAAGGCGGAGGAGGGGACGTGGGCGGGGGCTACGGCGGCGGTTTCGTCCAGCAGCCAGCCCCTTCGTCCACAGTCCCAGAAGATTCCAAATCCGGGCTGCCGCCGTTCTCCTCGTTCGGCGGGAGCGAGATGGAAGCCGGGGGCAGGATGACCAACACAGACGGCGAGGCGCTGCAGACGAGCAGGCTGTTGGACATATCGTCGTGGGATTACTACGGAGAAGGGTTGAGCGGAAGACTCTTGGATCGAGGCGATGGTTTCCCCATGCTGATCCCCCAACCCCAATACAGGCCGTGGGAGAGCAAGGACCATGAGTTTCCCGGCTCGCCTCTCGCCAACAAACTCCCGTCCTTCCAGTCGCAGTTTACGGCCTTTCCGCAGGAGCAGAACGGGGAGACGGTGCTGACGACGCTGACTCCCGCTCCGCCGTCTCCAAACAGCTCTTCTTCCGGTCTTCCCAGTTTTCACACTCTTTCGACGGTGCCTCCCAGAGGTTATCCTCTCGTCCCGGCCCCCGTCCAAGCGAGGGAGATACCCAGCATACAACAGCAGCTCCTCGACGAGAGACACATCCACCTCTTTCAAGGGGCCCCTCATCAGCAGTACCACCAGTTAGGCGCCTACCAACCCCAGCAGCAGACTACTCTGCTGACCGTTGTCAAGACTGAACCTCTGATCGTGACCCAGCTGCAAGGCGGTTACGACCACCACGAACTAAAAATGGAGGACGCCAACTCTCCGAGAGGGTACCTAGACTCGAGGAAGAAAGAAAGGAGGAAAATCCGTGCTTCCAGTCTCGAGAGTTCGAACGAAAGTGACGGTGTCGGTAGTTCGAGTGTAGAGAGCTCCGGACAGGTCGCGGCCATCTCCAGCACGGCGGGTTTCAAAAGCCCGCTCGCCTGCCATCAGAATCCGAACATGCAGTCGGAAGACGACATACACGAATTGTCGGACAAACCGGTTAAAAAGAAGCGTAAACGGTGTGGTGAGTGCATCGGGTGCCAGAGAAAAGACAATTGTGGTGATTGCGCGCCGTGTCGGAACGACAAGAGCCATCAAATCTGCAAAATGAGGAGATGCGAGAAACTCACGGAGAAAAAG
>Het180
ACCTGTGAATGGATTTCCGGGTGCACACAAGCTAAGAATTCAAGGATAGCGGACAACGTGGACTGGAAGGATAGAAACTGCATGTGCGACCAGCTGTGCTCAAGATACGGCGACTGCTGCACCGACTCGCCTCACTTCGACGTCGATGAACAGAGGAGAGGCTCTGCTTCTTACAAATGTGTTGAATTGACGCAGTTCGGTGGAATTTACATGCAGACCACATGCCCTCCGAAATGGGGCGATATGGCTGTACGTGCCGCTTGCGAGAGAGCGAGCGAGAATCAACGCGATCCAGTCGCGGGAATACCGGTGACTAGCAACAACACGGGTATCACATACAGGAACATGTACTGTTCCATATGCCACGACGATCATTACGATTTGCACGTCTGGCACCCGAGGATAGAGTGCGATAGGGTTCCTTATCACCTTTCGAGACAAGACAGCCAGAAGCTTTTGGCCTTCGACGAGAAACTCTCAAGTTGGGGTATAAGACTTGAAGGCGAGTTTTTCAGCTGCGAGATCGACCCGGTGATTCCGGAGACGGCCCAGCATATAGTGAGACGTTGCCTTCCCAATTTGATCAAAACCTGTGCAGTAAAATGGACCAATGTGGAAGTGAGAAGTAGATGCGAAGCCTACACTTCTGTCGTATACCACGCTTCGGAATCGTACCGAAATCCTCATTGTGCCATGTGCAACAACGTCCCTCTTCAGTACCTCCGGTGCTCCATGTTGCTCTTCAGGACTCATTACAACAAAGAGTTCAGTCCGATAGCGTTTTCAGTTCTATTCGACTTAAGTGGAAAACAGGTTGGCATGGTGGAACCGTGCGGTGAACACCAATTGTACGATCCGTTTTTCAAGAGGTGTCGATCCATCGTCGCTGAGCTCAAGCGGGACAAGAACACATATCTAACGGACAAAGACCCTCACGCGTCGCAACCAGTAACAGAATTGATCACGAACAACTCGCTCAGCCAAAACAATTGCTCCAAGTTCATTTTGGAAAAAGAAGAATTCGTTACTGAAAACCATTCAGTGTACGTCCCCCAGTACAGAAAGAGGTTCGTGGAAGGCGATTTCTTAATAACAGACGACGGTCGTCTCGAAATATGCGTCGGAACGTTGGGACTCAAAAACGTCGACAAATTCGGAATCTACATGGGCTACGTGACATACGCAGGCCTCGGCGTTTCCATTATTTTCTTGGTCCTTCATCTTACGGCGTTTTCCCTCGTTTCAGAAATGAGGAATTTGTCAGGGAAGAATCTGGCCTCCCTCTGTGTCTCTTTGTTGGTAGCGTACACAACGTTCATGGCGGGACAGGTCCTAGAAGGCATCCCCTGTTTTATAATAGCAGTCATAACATTTTATGCGTTTTTGGCTTCGTTCATGTGGATGCTCACCATGGCTTTCGACGTCTGGAGGACGTTGAGATTGGCGACAGCGGAACTAAGAGTTTCAGCCGGAAAACAATGGAGAAAGTTTTTCATTTACTCTGCTTGGAGTTGGTCAGCACCGGCGGTCATCGTCGCGACGGCGATCTGGGTCCAGCTCACCCCAGCCGACGTTCCAGAAGACTGGAGGCCCGAATTCGCCGTCTACTCGTGCTGGTTTGGGAGGAGCAAGCCGCTTTTGGTGTTTTTCGCCACCCCGCTCGCCATCATCATGGGGCTGAACATCTCTTTTTTCGCCAGTTCCGCTCATATGATTTACTCGACGACTTCCACTACCAAGTTCACTGCCAGTGCAGGCACCCAGAGGGACTTCAGACTGTACGTGCGTCTCGCAGTCGTGATGGGTCTGACTTGGACGATGGGCCTTATTGCCGGCACCTTGGATGTCGAGGCGCTCTGGTATGTTTTCATCGCGCTTAACACTCTGCAAGGATTGTTTATTTTCTTGGCGTTCACGTGCACGGACAAAGTGATCAGAGGTCTCGCAGTCCGCCATTCGGACGACAAACCCTTGAGACCACCGTCATTTTCATGGTCCACAGATTCGACGCGAAGATCTCACATGGGTTCTGATCAAGCGACTTCAGACACATTATAC
>Het181
ATGTCTGGAAGATTGACGCAGGAACAGATAGCGAAGCAGTTCCAGCTGCCGGAAAGGAAGTCGAAAATAGCGTCTTTGCTTAGACAGGACGGCCAGGTGTACTGCATATGCCGTTCTTCAGATTCTTCCAGGTTCATGATAGGATGCGACCTATGCGAGGAGTGGTTTCACGGCGACTGCATCGGAATAACCGAGAAGCAGGCCAAGAACATCAAGCAGTATTTCTGCGACAAGTGTCAAAGCGAAGACTCTACGCTCAAGCTTGTCTACAGGTCGAAGGTTGCCAAGCAGCAGAAGGACGAAGACGAAGACGAATTCGTCTTGGAAACGAAAAGTAAGCCTTCGAAGAAAGATCAGGTGAAACCGGTGCAGAAGAAGACCCCGTCAAAGGTGCACAAGTCGAGCGGTGGCTGTGGCGATTGCAGCAATTGTCGCCGCCCTGCAGACTGTGGAGCGTGCAGGGTGTGCAAAGATAAGAAGAGCTCTTCAAAACGATCCAAGGACAAGTGTATTGCCAGGGTTTGTAAGAACAGGAAAATTGAATATGAATCGAGTTCTGATGGTGAAAGCTCACCCAGAAGGCTCCTCGGGAACTCAGTTAAAGACGGCATGCAATGCTACGGCCCTCGTTGCACACAAGTGGCCCTTCCTAACAGCAAATACTGCAGCCAGAAATGTGGGATAAGATTGGCGACTAACAGGATTTACCAAGTATTGCCGCAAAGGCTTCAAGAATGGAGCGTCTCCGCTTCTTACGCCGATGTGGTAAATCGAAAACAGTTGGAGAGCATCAGGAAAAAGCAAGAGCTCGCAAGGGCACAGCTTCAAGTCTTGGACAAGCAGCATGAAGATTTAGAAATGGTGCTCGAAAGGGCCAGGCACTCTACTGTACTTTCAACAGAAGACGAGCCGAGAAAAGGCAAAAGACAGAAAAAAGGAGAGGAAGAATCTAGTATATACTGTATAACTTGCGGCCATGAGATTCACACCGGTTCTGCGATGAAGCACTTGGAAAAGTGTTTCAACAAATACGAAAGCCAAGCGTCGTTCAGCTCCGTGTATCGAACTAGGATCGAAGGTTACAACATGTTCTGCGACTTTTACAATCCTATTGCAAAGACTTACTGCAAGCGACTCAGAGTGCTCTGTCCGGAGCACCACAAAGACCCCAAGATCGACCCGAATGAGGTCTGTGGTTTCCCATTTGTTGAGAATGTCTTCGAAGAGACAGGCGAATTTTGCAGAGAATCGAAAAAACACTGCTTCAAACATCACTGCTGGGAGAAGCTTCGTAAGGCCGAGATCGACATGGAGAGGGTGCGGCAATGGCTCAAGATCGACGAACTTCTGGAACAAGAGCGCCAGCTTAGAAGTCGAATGTCTCAACGAGCCGGCGTCCTTCCTCTCATGCTCCACTCGACTTACGATCACGAAGTCATGGAATCCATGACGGCTACCCAGGAAGAGGAAAAATTAGCACAACTTGAACAGACACTTAGGAAAAACTACGACAAAGAACAGTTTGAAAACATCAAGTTGACCTCCAAAAATAAAAAGCTGCTTAAAGTTTTAACTGGGAGGAACAGC
>Het182
ATGGTAAAACGCAAATTGCCTAGCAAGTCGGAAGTGTTGGGGCAAGAGGAAGAAAAAGCGTTTGACGATTATGAACTATTGAAGCCCGATGGTGAAATTAAAACTGATGAGGACAGCTCTGACGATGAGGTGGGTGAAATAGGCGGTGACAGTTCCGACGAAGATGATGAAGACGGGGCTGGCGAACCGGAGAGCGAAGATGATGAAGACGAAGGTGGCGAGGATGATGAAGGAGGCGAGTCGGATGCGACCGTCGGGAGCGATGAGTTGGAATGGGAGAGCGATGAAGATGAGGATAAAACGGAAAATAGTTTAGACAAATCCGTCAATGGTAATAAAGAGACACCAGAAAAACATGCGGAACCCGTTGATCCTCCGACTGTGACAAAAGATGAATATGAAAGTGGAGACACATCTGATGAAGAGGATCTTAGAAACACCGTAGGCAACATCCCAATGAATTGGTACGATGATTACCCACATGTCGGTTATGACTGGGGTGGTAAGAAGATATTAAAACCCCAGCATGGAGACCAGTTGGATTATTTCTTAAAGAAAATGGAAGATCCAAATTTCTGGAGGACAGTTAAAGACCCTCAGACCGGTCAAGATGTAATATTAAGCGATAAAGATATAAATTTGATTAAAAGATTAGAAAGCCAGAAGATTCCGGATGAATCGTTCGATGAATACGCTCCCTGGGTGGAGTGGTTCAGTTCTGAAGTTATGCAAATGCCTTTGAGGAAATTTCCCGAGCACAAAAGGTCTTTTGTGCCGAGCAAGGTCGAAATGAAGAGGGTATCTAAGTATGTGTACGCTTTGAAAATGGGTTGGATGAAAACTAGAAGAGCGATGAAGGCCAAACAGAAAGCTTTGGAAGAGAAAGGACCGCAGTTCTATTTACTTTGGCAGAGTGATGATGCCGCTGAAGAGATGAGGAGGATTCAGAACCATATCCCGGCTCCCAAGAGACCTCTTCCAGATCATTCCGAATCGTACAACCCTCCTGAAGAATATCTGTTTAATAAAGCGGAAATGAAGAAATGGGAAAGGGAGAAGAAATCTTTAGGAAATAAAAAACTTCATTTTGTACCACAGAAGTATAATTCGTTGAGGGAAGTGCCTGCTTACAAACGTTTCATACGGGAAAGGTTCCTTCGTTGTCTTGACCTTTACATGTGCCCTAGGGCTATCAAGATGAAATTGACTATAGAACCGGAAGATTTAGTGCCACAGCTTCCAAATCCAATGGATCTTCAACCGTTCCCTACTACGATGGTCATCGTGTATACAGGACATACGGACATGGTGAGGTCGATTACTGTTGATCCAAGTGGTCAGTTTTTAGCATCTGCTTCTGATGACGGTACACTGAGATTGTGGGAAGTTAGCACTGGGCGTAACCTTAGGACTGTTGAGCTAGGTGGAATTGCGCGAAGTGTTGCTTGGTGCCCGAATCAAGCATTGAGCCTTATAGCAGTTGCATCTGATCGAAAATTATTTATTATTAACACAAAGCTTGGTGATTCTCTTGTTATATCCAAAACTGATACTCTCCTCTCAGAACTACCGGCTGAAGATAAAGTAATGTCTGACAGAATCAAGGCTGCAGTCCAATGGGAACATGTTGAAAATAGTGAATTGTACGATTCCACCGTTAGAATAATACTAAATCATTTTAAAGAAATCAAACAAGTTTCTTGGCACGGACGTGGTGATTATTTCTTCACGTTAATGCCTGAAGGTGAAAATCGATCTGTTTTGATTCACCAACTATCTAAAAGAAGATCTCAGCTTCCGTTTTCAAAGACAAGAGGTCTTGTCCAAGCTGCTCTTTTCCATCCGACAAAGCCTTTGTTCTTTGTTGCGACACAGCGGAACGTCCGTGTCTACGATTTGGTCAATCAAGAAATGATGAAAAAATTAATAACCAATTCAAAATGGATTTCTCACATGGCAATTCATCCAGGCGGTGATAATCTACTTGTAGGAACGTACGACAGAAAGGTTTTGTGGTTTGACTTAGATCTATCGACTAAACCTTACAAGACTCTATCGCTTCATAGCCAGGCAGTGAGGAGTGTCGCATTTCACAAAAGATATCCGCTCTTCGCTTCGACTTCTGATGATCAAAGCTTAATTATTTCTCATGGAATGGTGTACAATGATCTTTTGCAAAATGCTCTAATTGTGCCTTTAAAACGATTTAGCTGTCACAAACAAGTTAACGATTTCTCTATTTTTGATGTTGTTTTCCATCCTTACCAGCCTTGGGTATTCACAAGCGGTGCAGATGGTACTGTAAGATTATACAGT
>Het183
ATGGCCCCAGTATCCCTGTATACGCTCGCTTTCCTTTTGATTCTATTACAGCCTAGTCTGCAAGAAAATAACACTGAGTGCCATGGTAATAGTACGGAAAAAACACCTCTTTTTCCCAAAGACTTATTTTCGATGGAACAAAGGCGTAAGGGAGCCGTGGTTCTTCACATTATCGGCGTAGTCTACATGTTCGTAGCTTTAGCTATAGTGTGCGACGAATTCTTCGTACCCTCTTTGGACGTTGTTATAGAAAAATTCGGAATAACGGAGGACGTTGCAGGAGCGACGTTCATGGCCGCAGGAGGCTCAGCACCGGAACTATTTACAAGTGTAATCGGTGTGTTTGTTTCTTTCGACGACGTCGGTATAGGCACTATAGTCGGCTCGGCGGTTTTCAACATTTTGTTCGTTATCGGGATGTGTGCTATATTTTCACGTACAGTCCTATCGTTAACGTGGTGGCCCCTTTTTAGAGATTGTACCTTCTATTCAGCTTCTTTACTTATTTTGATCCTTTTCTTCAAAGACAATCATATATATTGGTATGAAGCAGCAGTATTGTTTAGTATATATATAGCATACGTTTCATTCATGAAATGGAATCAAACGTTAGAAAGATTTGTGAAAAAACATCTTTACAAGAACAAAGTGACAAGAGTAAGAAGTACAGACCACCTAATGCCAGTG
>Het184
ATGGCCAAAAGCAAATTTGAGTACGTGCGCGATTTCGAAGTCGAAACGAAATGTTTGCAAAATTGTTGGATCGTCGTCCGAATTGACGGAAAGGGCTTTCACAAATTCACGGACAAACACGGATTCAGGAAGCCGAACGACGCCCGAGGTCTGACGCTGATGTCGCGAGCGGCGGCGAGAGTCATGAACGAGTTCAGGGACGTCGTCGTCGCGTTCGGGCACAGCGACGAGTACAGTTTCGTTTTCAAGAAAAACACCGACATATACAGTAGAAGGAGCGAGAAAATTCTGTCCCTGGTCACCAGCCTCTTCTCCTCGTCTTACGTCTTCTTCTGGCCTCTGGAGTTCCCGGAAAAAAAACTTCTATACGCGCCTTCCTTCGACGCAAGGATCGTACTTTATCCGACTGTCGAAAATCTCAGAGATTACATGAGCTGGAGGCAAGCGGACGTGCACGTGAACAACTTGTACAATACCTGCTTTTGGTCTCTTGTCCTAATAAAAGGACTTTCTCGTGAAGAG
>Het185
GTGAATTATCCTTTATGCACCATAGCAAATACACCACGGTTGCCAGAACATTGCATTGAATATGTGAAACTTATTCTATGGGGAAAGGAGAACCCTTTTGATTGCCCGCTGGACGGTGATGATCCTTCTCATATAAACTGGGTTTATGAGAAGTCTCAGGATAGGGCAAATCAGTTTAACATAGCTGGCATCACGTACAGACTAGTTCAGGGTGTTGTTAAAAACATCATCCCCGCTGTGGCTTCGACAAACGCCGTGATCGCTGCGGCCTGTGCAACTGAAGTGTTTAAGCTTGCCACCAGCTGCTGTGTTCCGTTAAACAATTACATGGTCTTCAATGACGTAGATGGGATATACACTTACAGTTACGAAGCCGAGAAGAAAGTAGACTGCTTAGTCTGCAGCAACACCCCTCAGATTCTTGAAGTCGCCGATGGGAAACTTAAGCTCCAGGAACTCATCGAAGTACTTTGCGATCAGCCTTACCAGATGAAAAACCCAGGTCTGACCGCCAGTATTAACGGCAAGTCACGTACGCTCTACATGCCCAATGTTAAAAGCATCGAGGAAAAAACCAAGGAAAATCTGAAGAAAACACTCAACGAATTAGGCATAGTCGCTGGAACTCAGTTCTGTGTTGCCGATGTTACTAACCCAAACACTTTAATATTTCAGTTGAAATATTCAACTGATATAGAC
>Het186
TGTAAAATCAAGTCTCTGAGAGCCAAAACAAACACCTACATCAAGACTCCCGTCCGCGGCGAGGAGCCTGTCTTCGTAGTAACTGGGCGCAAGGAGGATGTTGCGAAGGCGAAGAAGGAGATCCTGTCTGCGGCGGATCATTTCTCGCAGATCCGCGCCTCGAGGAAGAACAACCTCGGTGGCTGCGGGGGTCTGTCTCCTCCTGGGCCGCCTACCAACGTTCCCGGTAACGTCACCATCCAAGTAAGGGTGCCCTACCGTGTAGTAGGTCTCGTCGTCGGCCCGAAAGGCGCCACGATCAAAAGAATACAGCACCAGACGCACACTTACATCGTGACTCCTTCCCGTGACAAAGAGCCTGTGTTCGACGTGACAGGCTTGCCGGAACACGTGGAAGCCGCGAGGAGAGACATCGAAGCGCACATCGCTCTCAGGACCGGAACGGGAAACATCAACGGGATTATCGGCAATGGGTCGAACAGCATAATTATGGAAGAGGGGCAAGAGTTGTTGACTTCCCTTTGTAAGACTGGCTTAGGGTCGCTCTTCAGCGGCAACACGTGGAACGACTCGCTCCCTTCACAGACCGAGAACAGAATAGATTTCCCTTCTGCGTTTTCGGCCGGCAGCTCGGGATGTAGCTCGGCCTCTTCCAGCTCGTCCAACTCGGGCGGTACGAATCTCGGCGATCTCGGCTCCATCTGGAGCATGTCTTTGGACCGGGACGAGGGCATCGGAGAGTCACCTTCCTTCGAGTCGGCGACGGCGTCTTCTAGCATCTGGTCCTTCCCGACTGTGACGAGACCTTCTCCTCCCAATTCCGCATCGCCCGCGGAGTCTCTGAGCGGCGGGAAGAGGGAGTGCTTCGTCTGCTCCGAGAGAGAGGTCACCGCCGCCCTGGTGCCGTGCGGACACAATCTCTTCTGCATGGAATGCAGTGAACGACTATGCGAAGCCACCAACCCCACCTGCCCGGTCTGTAAAATACAGGTATGCCAAGCCATACGCATCCGATCA
>Het187
GATGAAGGGGCGGGAGGATATAAATGCGAGTGCCCCTCTGGTTGGAAAGGCACGCATTGCGAGAATTCAGCGGTGACGTGTGGTCATCTGCCATGTCAGAACGGTGGGACTTGCGAAGATACAGCGACCGGCTACTCGTGCTCCTGTAGCCCTGGATTTTCCGGTCAAGACTGTTCGGTGGAAGTGGACTTGTGTCAGTGCCAGAACGGTGCGACATGCACTCCAGAAGGAAACTGCATCTGCCCGACGGGCTTCTCCGGATCTCACTGCCAGACCAACGTAGACGACTGCATTGGCTCGCCTTGCCGCAACGGAGCCACATGCATAGACGGCGTCGACTCCTACAAGTGCCAGTGCGTACCCGGATTCGTCGGCAAGCACTGTGAGGACGAGGTGGACTACTGTCTCGCCAAACCCTGCGCCAACGGGGGAACCTGCTACAATTTGGTGAACGATTACAAGTGTTCGTGCAGGGCCGGTTTCACCGGTAAAGACTGTTCGGTCGACGTTGACGAGTGCGCCCCCGCCCCTTGCAAAAACGGCGGAAAGTGTACGGATAGAGTGAACGGTTTCTTGTGTACTTGTGTCGACGGTTTCGAAGGTGCGACGTGTGCGGAAGAGCCGGGACGTGCCGGCAACATCTCGAGGCAAGTGCTGGCGAGAGAAGAGTCTGGTCTGAGCGCGGAGCACATTCTGGTGATAGCCACCCTGTCGGTGGCGGTCCCGTTGGCCGTGCTGATCGCAGCTGTCGTCGTCGTCTGCATGAAACAGAGGCGGGCCCTGGAGAGGCGGAAGGCCGACGAAGAGGCTAGGCGGCAGAACGAGCAGAACGCCGTCTCCAGTGCGGTGGTCTCCAAACGAGCCGACCCCCACATGATAAAAAATACCTGGTCCTCTCCTCTTGCTCTGGGTAAGAAGACGGACGACGGGCCGGAAACGTGCTGGGACCCCGTCTACACCCTCCAGCGGACCAGATCTCAGAAACAGCTCAACACCGAGTTGGTGAGACACAAGGACGAGCTACCCCCTACGAAGAGGATATCTCTCATGTCCTTGGACTCTAATCATCCGCCGCCGGGCGTCCTCTGTAATTCC
>Het188
ATGGACAGCACGGAATACGAACTGGTGAGGAATATGACTCTTCTATTTTTCTTCGAGAAATTAATGGACAAAGGCGGCCCGAGGACGCTGCACGACTTGAGCTGTCAGTTCGGGGCCAGGGGATTCACAAAAGAGATGAGACAAATCGCGGGTGGGTCCCAGTCCGGCCTCAAAAAGTTTCTTTCCCAACACCCTTCCTTGTTCACTGTCGAGGGTGATGTCGTTTACATAAATTCCTACAGCTTTTCAGCCGACACGACTGACCCCGGCCAGCCCGGCAAGAGGGATTACGCCAAAGAAGCCGTTGAGTACTTTTCTAACAAGCTGAGACAGTACGGCGAAGGGACCGAAGTTCCCATAATGAGTCTGTTAGGGCACAGGTCTCAGGCTTCACCAGTCGTCAGGCATATATCCGGGCAACATATCAAAGAGTTCAGAGACTTCCTGTGCCGCTACCCGGAGAGCTTTATCGTCACGGAGGATACCGTCATGCTGAAAGAGTACGAGGGCAAAGAGCCGAGGCCTTTTCACGAATTGAAGGAGGAGAAGGTTGACTCGGCGACGACGTCCAGACTTGTTGCTTTCTTCAAGCAGTGTATAGATATGAAAGGTCCCTTAATCGTTGACCAGTTGTTCCATCACGTTGAGACTTTTTTCCAGGAGGAGGTCTGGTCGGCTCAGTTCAAAACACCCCAGGACCTGTCGACCTTCTTAAAAATGCATTCGAACCTGTTCAATGTGCAGTCGAATCTTGTCACGAACATCTGCCAGCCTAAGAATCTGGATTGTACCTTAAACGCAAAAAAGGAGGCTAACAACAACGACAACAATGTAAACAATAACCAACTACCACTGAGTCCTCCTTCACCCAAGGAGGTCACCAACCACCTGAAGAACATGTCATTAAAGCAACGCGTCAACAGCCTTGTCATGAAGACACTAGCAGATAATACGGAGAAAGACAGGAATCTAGCGGCGATGTCTGTCAATGGGGAGAATTGGAAAGCTAAAGTGTTACAGAACACCAAAGTGATAGCGAACGTCAAAGAGTGTAGCAATCTTGTCGACGAATTGATGAACAGCGGGGAGGCCATATCGTTCGACTGCGAAGGGATCAATTTGGGAACAAAGGGACAGTTGACTTTGTTCCAGATCGGCGATGCTCTTGGACATGCGTATATTTTTGATCTTGTCACCTGTCCCAATCTCGTTGAAGCTGGTGGTTTAAAGAAACTCCTCTTGTCTCAGAAAATCGTTAAG
>Het189
ATGTCCTTGTCGGTGCAGGTCGAGCAGAAAGAGCCGCTCCTCGAACAAGAAGAGCAGGGCTCAACGCTGTTGCAGAAGTTCAGCTCTGCCCTATTTTATGCGTTTACATCTTTCATGATCACTGTTGTCAACAAGCAGGTATTGACGAGCTATGCATTCCCTTCATTCCAGGCTGTAGCACTCGGGCAGATGGTAACAACCATCGTCGTCCTCCAATGCGCCAAGAAGATGCGAATACTCACATTCCCGGACCTGCACAGAAAGACATTTTCCCAGCTTTCACCTCTACCTTTTATCTACGTCGCTAACATGATATTCGGACTCGGAGGGACAAAAGAGCTGAGCCTGCCGATGTTCACAATGCTCAGGCGCTTTTCCATATTGATGACGATGATCGCTGAATACTGGATCTTGGATGTCGTTCCTAAACTCTCCGTCAAGATATCCATCGGTTTTATGATCTTAGGAGCTGTGATTGCTGCGAGCGGTGACCTCGGCTTTGTCTTTGAGGGCTATGTATTCGTCCTCTTGTCTGATGTTCTTACGGCCAGCAGTGGAGTCTACACAAAAAAAATTCTCAGCTCAAACAAGGAAATGGGCAAGTACGGTCTTATGTACTATTGCGCCCTTTTCATGGCGCCGTTCGCCTTCTTCACTATTTTGGTGCTAGGCGAGGTTGCTCCAGTGGTCTCATTTCCCGGATGGCACGACCCCATTTTCATCCTACAGTTCCTCGGTTCGTGCTGCATGGGCTTCGTGCTCAACTACTCGATCGTCTTCTGCACCCATCATAATTCGGCGCTTACAACGACGATAATGGGCTGCCTCAAGAACATCCTCGTCACGTACCTCGGGATGTTCATTGGCGGCGACTACATCTTCTCGGTGACCAACTTTGTTGGCATCAACCTGTCGATTATCGGCAGCCTGCTTTACACTTACGTCATATTCAAACCTTCGCCCTCAAAGGGCAGTCATTGTATAAAAGTT
>Het190
GGGATGTTCATAGTTTCGTTGCCATTCGCAGTACTTCGCGGAGGCTACTGGGCCATATTTGCCATGATCGGAATCGCCCACATTTGCTGCTACACCGGGAAGATTCTCATCGAATGCCTGTACGAGCAGGACGAAACAGGAAGACGTGTCAGGGTGAGGGATTCGTACGTCGGTATAGCAGCCGTCGCGTTCGGACCGGTTTGGGGGGCGAGGGCCGTCAACACGGCACAGCTCATCGAACTCCTGATGACGTGCATCCTGTACGTGGTGGTCTGCGGCGACCTCATGGCCGGGACTTTCCCGGACGGACCGATAGACACGAGGTCCTGGATGATGTTCATCGGCATATTCCTCGTGCCTTTGGCTTTTTTGAAAAGCCTCCATCACGTCTCGACGCTGAGCTTTTGGTGCACAATGTCCCATCTTGTCATCAACGTCATCATATTCGCCTACTGCCTCACCGAACTTCCCGATTGGGGTTGGTCAAAAGTCAAGTGGGAGTTGGATTTTGAGAACTTCCCTATTAGCTTGGGCGTAATTGTGTTCTCCTACACATCCCAGATCTTCTTGCCGACCTTAGAAGGCAACTTGATAGACAGATCTAAGTTCAATTGGATGTTGGATTGGTCTCATATCGCAGCGGCGGCTTTCAAATCTATATTCGGTTACGTCTGCTTCCTCACCTTCCAGAACGACACGCAACAAGTGATCACTAATAATTTGGATTCGGCGGGTTTGAAAGCCATGGTCAACCTCTTCCTCGTTATCAAAGCAGTCCTCTCTTATCCTCTTCCTTATTACGCAGCGTCCGAACTGATCGAAAAGTCAATTTTTTCGGGCGACGTCCTTCCGACCATATGGAATCTCGACGGGACGTTGAAGATCTGGGGTCTGACTTTCAAGGTCGGCCTCATACTCAGCACTGTCCTCATGGCGATATCAATACCGCATTTCGCCATTCTCATGGGGTTCATCGGCTCTTTCACCGGTACCATGCTCTCTTTCATCTGGCCTTGTTACTTCCACATGAAGTTGAAAGGGCACGAAATGACCTCGAAGCAGCTCGCCTACGACGCCTTCATCATCTTCCTAGGCTTCTTGTTCGCCGTCATCGGCGTCTACGATTCCGGTTCTGCGCTTATCTCCGCCTTCAAAATCGGCCTCCCGTTT
>Het191
ATGGATACGAGGGTACACACGGAATCGAGGACGGTGGCTTACACCTCAGTCTCTCACCCTTCTACGAATATGTATATGCACAACTACACGATCAAAGACGGTGATTACACGAAGGCGATTTACACGATGATCAAGGAACAGCGGTTCAACGACGCGGTCATGATCCTCAGGAAGCAGTTGGACAATAACGAAAACTCGAGGGCTTGCCTCTCCCTCCTCGCCTACTGCTACTTCAACACGCAGGATTTCATCAACTCGGCCGAGTATTACGAGAGGTTGGCCAAGTTGGTCCCGAACGAGACGGACTACAAGCTGCACCACGCGCAGGCCCTCTACCAGGCCTGCCTATACGAGAAGGCGATGAAGGTGCTCAGCACCATCACGGATCAGAGTTACCACAACAAGGTGACAAAGCTAAAGGCGGCGATCAAGTACGGCGAGGAAGATTTGATAAGTGCACGGGCCCTCTTGGAAAACAGTGCCGACGATGAGCCGGAAACGGAGATAAACCACGCTTGCATACTGTACAAGGAAGAGCGATATCAGGAGGCCCTGCCTCGGTTCAGCACGGCACTTCTCACCCAAGGCTACGACCCACATTTGTCGTACAGTCTCGCTTTGTGCTACTACAAGATCAAGGATTATTCGCAGGCTGTAAAATACATAGCGGAGATCATGGAAAGAGGAATCAGGGAACACCCGGAGCTCGGGGTCGGCATGGCGACGGAAGGTATAGAGTTCAGGAGTGTTGGCAACACGATGGTCCTACACGAGACGGCCCTCATCGAGGCTTTCAACCTGAAAGCTGCTTTGGAGTTCAAGCTGGGCAACCTTGAAGCGGCCCGAGAAGCGTTGACAGACATGCCGCCCAGATCTGAAGAAGAGCTGGACGCGGTCACCCTCCACAACCAGGCCCTCATGAACATGGAAATGCGGCCCACGGAGGGTTTCGAGAAGCTGCAGTTCCTCCTTCAGCAGAACCCCTTCCCGCCCGAAACCCTCGGCAACCTGCTCATACTTTACTGCAAATACGGATACTTCAACCTGGCCGCCGATGTGATAGCTGAGAACCAGCACTTGACCCAGAAGTACCTCTCTCAGTACCTGTACAGTTTCATCGACGCACTCATAACCCAGCAGACGTCGCCGGACGACGCGTACAAGAAGTTCGAGGAGATCGCCGTCCGCCACACTGAGAGCCTGAGGAAAGCGACGAAACGGGTCCAAGAGGCGCGCAACTCCCAGGACGACGCCGCCGCCAAACGAGCAGTCGCAGACTACGAGGAGACCCTCGACAGTTACATCCCCGTCCTCATGGCCCAGGCGAAAATATACTGGGATCTGGAACAGTACCACCAGGTCGAATCCATATTCCAGAAGTCTGTAGAATTCTGCAACGAGAACGACACATGGCGTCTCCAGGTGGCCAATGTGCTCTTCATCCAGGACAACAAGTACAAAGAGGCCATAGGCTTCTACGAGCCCATAGTGAAAAAGTCGTACGCTAATCTTTTGAACGTGAGCCCAGTCGTGCTGGCCAACCTGTGCGTCTCTTACATAATGTCCGCGATGAACGAGGAGGCCGAGGAGCTGATGAGGAAGATCGAGAAGGAAGAGGAACGCCTTCACTACGAAGAGCCGGACAAGAAGGTCTTCCACTTGTCCATAGTGAACCTCATCATCGGGACCCTCTACTGCGCCAAGGGCAATTACGAATTCGGCATTTCCCGTCTTATCAGAAGCCTTGAGCCGTACAACAAGAAGCTCTCGCCCGACACGTGGTACTACACAAAACGATGCGTACTCTCCCTTATCGAAAACATGGCCAAGAGGATCATCTTCCCGACCGATTCGTTCTTTCAGGACTGTCTGGACTTCCTGGACAACTGTGAGGTGTTCGGAAAAGACGTGAAGACGTCAGTCGAGAATCCGCTGGAGGACGTGGCCATCCACGAAGGTAGAAACACGGTCGCGTATGAAAGCAGGCTTTTGAAAGAGTTGCTCGTCCGCGTCAATATTCCCAACGCGCTTCTC
>Het192
ATGAATTTGTTTAGGAACGGTATAGGGCTGGCCAGGAAGGCGACGAGAATGAATTCTTCCCGCGTCTTCTATTCTTGGCCGGTCACATGTACTTTTCACCAAAAAAGCTTTATCGTTTTGAACGAGGACCGATCCAGGCAGGTCCGGCGGGCTTCGACGGGTGTCAAGCACGGAGGCGAGCTCACATTCGCGGAATGGATCGTCAACAGTTCCTCGGATAAGATCCGACCTTATCTGAAGTTGATGAGGCTGGACAAGCCGATCGGGTCGTGGTTGCTCTTCTGGCCTTGCGGCTGGAGCATCGCGCTCGCCGCGGATCCCGGCTGCTTCCCCGATTTGAAAATGCTCATGCTCTTCGGTGCCGGGGCATTGGTGATGCGCGGCGCGGGATGCACCATCAACGACATGTGGGACAGAGACATCGACCGGAAGGTGGAGAGGACAAAGGATCGGCCGTTGGTCAGCGGCGCCCTGTCCATCACTGATGCTTGGGTGTTTTTAGCCGCGCAGTTAAGTGTGGCGTTGATCATTTTATTACAACTGAACTGGTACAGTGTTTTCCTGGGTGCCAGCTCCCTCGGTTTGGTTGTAATCTATCCGTTAATGAAAAGGGTCACGTACTGGCCACAACTGGTATTGGGGATGACGTTCAATTGGGGTGCTTTACTCGGCTGGTCTGCACTCCACTCCTCCATCGACTGGGCCGTCTGCCTTCCCCTGTATCTTTCTGGGGTCTGCTGGACCATCCTGTATGATACGATATACGCCCATCAAGACAAAAAAGACGATACACTACTTGGGATCAAGTCTACAGCTTTGAAGTTCAATGACAAGACGAAGCTCTGGCTCAGCGGTTTTGGTACCGGAATGATAGGCGGACTCTGTACATGTGGCATTCTCTCTGAACAGACTTGGATCTACTTTGGAACCGTGGGGGTCATTGCAGGTCACATCGTTCATCAGCTGTATTCGTTGAACATTGATAATGCAATAAACTGTAATGAGAAGTTTATATCAAATAAACAAATAGGTCTACTATTATTTATGGGTATTATTGCAAGTAACATGCTCAAAACAAAAAAACATAAAGAATTAGATAACATTTCAAAAACTGTGAAACCAAAC
>Het193
CCAGTGAAAGCACTATGCAAGCCAGGTCCTTGTGGCCACAATGCTGATTGTTATATAACAGGAAATTCTGAGCAATGTTACTGTAAGCCTGGTTATATTGGAGATCCATATACTCTTTGTCAATTGGAACCAAAAAGCCCTTGTTTCCCGAGTCCTTGTGGACCTCATGCTTTGTGCACAGTAACTCCTCAAGGTCATCCAATGTGTCTTTGCCCTGATGGCATGGCTGGAGATCCTTTCTCCGGTTGCGGTGGACCCCAGTGCACCACCGATGATGATTGTCCTTTGGAATTGGCTTGTATAGGACACAGATGTCGTAACCCATGCCTTGGGTGTTGTGGATTTGGAGCATCATGTAAAGTGGAGAAACATCATCCCGTATGTACTTGTAACCATGGACTCACTGGAAACCCCTTTGTCAGATGTTATCAAGTGCTC
>Het194
ATGAGATTAAACGTACTGTGTATGCAAAGGTACAAGTACGGAGTGAGTGAAATAACGAAGAGATTGGGCAATTTCTCTGACTCTTATATAAAGCGTACGGTGGAAGAGGTGGAATGGAGCACACCGAAGGGTTACCCCCAGTACTTGCCCAAGAAGATTGTTTATAGGAAGACTCATTTCAAAATGGACCGTCCTTGGACCGCTGGGTTCCAAAAGGACAACGAACCGGGGCGGAGACACCCGAAAGTGTTTCTCGAGCCGATGGGCAATTGGTGTTTCTTCAAAGGCGACCGTGTCGAGATCCTAGTAGGTCCGGACAAAGGTAAACAGGGCACGATATGTCAGGTGTTTCCTGAGAGGAACTGGGTGACTGTCGAAGGCCTGAACACAAAGTTAGAGGTGTTCGGCAAGACAAATACTTTTCCCGGTTCTGTCATCACCATTGAACAACCTCTTCTTGTCAAACGGGAAGTCAAGCTTATTGACCCGTCCGACTTGAAAGTTACGGATATCCAATGGAGATATACCGAAGAAGGAGAGAAAGTGAGAGTGTCACCTCGAACTGGGAGAATCATCCCCATTCCTGTCGAGGCCGCAGAGACCAGTGACTATAAAACCAAAGCTACTTATAAAGAGTCTCCCAAAGACACAGTCACTGCTGAGCTCTCCAAAGTCACATTTTCTCCTACTTTAAAGACTTTTGAAATGGATATTATGGACTCCATGGGTATAAAAGAAGACAGAGAACCTATCAAAACGTATTGGTAT
>Het195
ATCCAGACTAATAGGCCTGAAGAAGTTCAAAGTGCACTACTCAGAAGGCATCTTTTGGAACTGACACAGAGTTTTATGATACCACTGGAAAGGTACATGGCAACATTGATGCCCCTTCATAAAAATATCTCTCCATACAAAGCTGCCCCTACTCCTTGGCCATTTAACCCCGAAGCATTTATCGCTTCCTTGGAGAAGTCAGGCCCACAACTTACAACCGGAACAAAAGGAAATTGGGAAGGTCTTTACAAAAGATTTTTTAGGTCTCCCAATTTTATCGGTTGGTACAACACTCGTTACAAAGCAATGAGTGAAAAATTACAAATACTTCAATTAGAAGCTCTATCAATGGCGGATTTAAGGCATTGGGTTGCTGATAAGCAGGAGGTGGAAATTGTAGATATGATTATTAAAATCAGATGCAAATTGGATGAGTGCAAAACAAGAAATGTAAATTTGAGTGAAAGCACTTTTAAACAATTACAGAGCCGTTTGCAAGAAATAGTTTGTACTTTACCTGAGGACCTTAGATCTGTATTAGAAACAAAGACTAGC
>Het196
TTCTTGGCTATTTGGTGGCCTTTGAAATGCCAGATAACGACAAGACGGGCGAGAATGATGATCCTCGTTATTTGGGTGATAGCGCTGACCACGACGATCCCATGGGCGCTTTTCTTCGATTTGGTGGTGATATTCAGCGATGACCCAGACGTGAAGCTCTGCCTTGAAGTCTGGCCAGACTACCTCAACGGCTCGCTGTATTTTCTGATCGCAAACCTCCTTTTCTGCTATATCCTTCCCATGATCCTCATATCAATGTGCTATGTGCTGATCTGGATCAAGGTGTGCAAGAGGCACATCCCGAGCGACTCCAAAGACGCCCAAATGGAGAGGATGCAGCAGAAGAGCAAGGTGAAAGTCGTGAAAATGCTCGTCGTCGTCGTTATACTTTTCGTACTCTCTTGGCTACCTCTTTACCTCATATTCGCTAGAATAAAACTAGGCGGGGACTTCTCACAATGGGAAGACGAGATCCTGCCTGTGGCTACTCCGGTGGCTCAGTGGCTCGGCTCCTCCAACTCTTGCATAAACCCGATCTTGTACGCCTTCTTCAACAATAAATATAGAAGGGGATTCGCTGCCATTCTGAAAAGCAGAAAATGTTGCGGTACCCTCAGGTACTACGACACAGTCGTCCGAGCCAATTCTTCTTCGACCAGCCTGAGGAAGTCGTCCTATTATGTTACCAACAACAACAACAACAACAACTCCTCGACAAGGCGGCAACTGAGCCAAGATACGAACGTCTCTTACATTTCGAACAACACCGGGGTA
>Het197
ATGTCCAATTCTTTCACTTGTATAAGCTGCAGAGTTGCATTCGCCAGTGCAGAAATCCAAAGGCAGCACTACAAGACAGACTGGCACAGGTACAATTTAAAAAGGAAAGTCGTACATTTGCCACCTGTCACTGCTGAAGATTTCGAACTGAGGGTGATTCAGCAGCGGTTGAACAACGAGGAAAATTCAAAGGACACGTCCACGTTTTGCAAGATCTGCAGGAAAGCCTTTTCCTGCAACAAGGCGTTCGAAAACCATTTGAATTCGAAAAAGCACAAAGAGAAATTCACCCTTGCAAACTCGGAAAACGAAGAGACTCATGGGTTGAACAGTATTTCGGAGCCGGCTAAGCCGAAAGAGTACAAGGAAAGGGAGAGCAAACGACACCCCGAAATTGAGGATGAGCAGACTAACATAGAAGAGTATTCCGACATTGAAGAAGTCGACTCGGACGAATGGGATGACATGGAAGATGTAGAAGAAATGGAAGAAATAAGCGAAAACAATCCGATTCTTAAAGACAATTGCCTGTTTTGTGCCCACCACAGTCCTTCGATGGAGGAAAATCTCAATCACATGTTTATCGACCATTCGTTCTTCATTCCGGACAAGTCGTTCAATGTAGATCTAATGGGCCTTTTGTTACATTTAGGCGAGAAAGTCTGTAAATACTACATGTGTTTATGGTGCAATTTTCGTGGCAAGGAGTTCTATTCAATGGAAGCGGCTCAGACACACATGAGAGACAAAGGACACTGCAAAATACTATACGAAGGTCCTACAGTTGCTGAATACTCTCATTATTATAACTATGCGACTAGCTATCCAGACCACAACGATGAAGTGAATATTGATGAAGAGATTGAAAATATGGAATTGGATGGTTCTGATTATCAGTTGGCATTGCCTTCGGGTGCCACGATCGGCCATAGAAGTTTATTACCATATTAT
>Het198
GAAATTTTGTCTCATAATTCCGCCTGGAAAGACTATTCGTCAGCAAATACGAATTATGCGTTCGAACCGTACGAATCTGATGAAAAACAGCACAATTCGATTGGAAGGACAAACGGCTCATCTAGATCGACCATGCAACACAAACCGGTAAGCAATCACCCGATGTTGACCTACCACCACGGAAACGGAGCTCAATACGCCGATACTAGATCGCTGCAAAGACCGAAGGGTTATCATCACCCGGTAGAGAGGAGTACATATTCCCTGCCGAGGACGCAGCCCCAGCCCCAGCCTCCACAAGGCTATTACACTCAAAGGCCAGAAAGAAATTCTGGCGACCAGCTTCAGCCTGATTTTTATTTTATGCCATCGCAGAGAAAATATTCAGGAGAAGTTGTACGAGTTTATGTGGACTACAATAATCCTCGAAAA
>Het199
ATGCCAGCTTGCTCGGCCGAGACCGTTGGAACGATGTGGTCACCAACGCCACCCACTCCGTCGACGCCTATTTCTTGTTCTCCTCCACCGAGACTGCTAAGGTCCACCAGTTCGACGTTCACTCTGCTGGATAGACGATATTTGACCCCTTCGCCACCTCCGAAGCCAGATTTGCTCCCCAACATAATCGGCTGGTATCCCACGTTCGTCCTGCGGTTCGCCCGCAATCTCATTGCAACCGTTATTTACCTGATATGGAGTCAGTTTTTGATGATGGGGCCGGCATTGTGGCTGTCCGCTTGGCTGTGGGTGTTCTGGAAGTGCGTTCAGATACCGTTATCGTTCGTGAAGTGGATAATTACTTGGGCCATCACACCATCGAGCGAGATGAACAGGAAAAAACGGACCGTACTCATAAGTGGAGGGAGCTCTATACAGGCTTTACACCTTGCGAGAAATTTTTATGCCGCCGGTACAAGAGTCGTGGTAGTCGAACTGGAGGGTCTTTTCGGGCTGGCCAAGTTTTCAACTGCTGTCGATAAGTTTTATTTCGTTCCCAAACCGTCCGGGGACCGCGCCGAGCAATATAAAGAAGCTCTGGCCGATATCGTACTGAAAGAACGTGTCTCGTACTACATCCCAGTATGCGCCACGTCGACCGCGTACTACGACGCTCTTGTGAAACCTTATTTGGAAAGGTTGGGCGTGACAGTTTTCTGTCCTTGCTTAAGAGATGTCTGCTTGTTAGACGACGTAATCGAAATGATGAGACAATGTCGACTGGAAGGTCTCCGGACTCCGGAACACTACCCGGTCTATTCGAGGGAGGACGTGTACCGGTTGTACGACGAGGATAAACTCAGAGCTGGCATGTTTCTCATGTTCTCCTGCGGCCCCTCGGGAGTACGGGACAGGATGAAAGTCCTACTTCCTCAAGTAAAACGAGAATTCTCCGCACCGCACTATATATCACTGCAGCGTCCCTGGGTGATAGTTAAGGACTACCCGGGCGATCATTATATTACCTGCACCACGGTTAAAGAGTCCCGCGTAGTGGCAAACGTGACCTGCAAATTAGAATCGTCCGGTGGGAACATGGCACCCGTCGAAAATGAAGAGATCGACCGGTGGATAGACAAGATCCTCCAGTCGGCAAAGTTCGAGAAGACTATGTCGGGTCACATGAGCTTCAGATTCGTCGATTCTGCAAATGGACTCGTCCCCCTCGGCTGCAGGGTGGGCGTGTCTCTTCCCTACATCTGCCACACATCGGTCCACGCCAGGTTGGTTTGGAAGCCGTGTCGGCACTTTTCGCGACAAGCTTCCGGGCCGGTCATTTCATCCAGTGGGAGATACTGGATGCACGAAGCAGTCATACAAACCCTCAAACACCCCTCGGTCGAATCCGTCACCGACCTCCTCGGGACAGTCATGGACAAGCGGGAGGCCCTTTTCGCCTACTGGGACCCTCTACCGTATTGCGCATATTATCACATTCAGCTACCTCTGACCAACGTCCTCAGGTTTTTGCAAGGAAGGAGGAATACGTTTCACACATTC
>Het200
AGGAGTCGTGGATTTGGGTTTATAACATTTGCTGAGGCAGATACGGTTGAAAAGGTGCTTAAGGTACCGATACACACATTGGATGGGAAGAAGATTGATCCAAAACACGCTACACCGAAGAACAGGCCTAAGGCTACAAACAAGACAAAGAAGATATTCGTTGGAGGAGTGAGCCAAGACACTTCTTCAGATGAGGTAAAGGCTTATTTCAGCCAATTTGGCAAAGTCGAAGAAACCGTGATGCTGATGGATCAGCAGACAAAGAGGCATCGTGGATTCGGTTTTGTCACATTCGAGAATGAAGACGTTGTTGACCGAATTTGTGAGATACATTTCCACACTATCAAGAATAAAAAGGTGGAGTGTAAAAAGGCACAGCCGAAGGAGGCAGTGGCTGCAGCGGGATTGCTCCTCGGAAAGAGAGTCATGATGGGACCCTTGGGAATGAGGATGGCTGCACCGGCTCCAGTTGCTGCCGGTCAGCTTGTTTCGGTGACTGCCCAAGCGGCTCAGGCTGCTGCGGCTGTCGCCGCTCAACAGGCTGTTGCAGGTTATAGCAAGTTGTTCGGTGGCTATCCCGGACTCGCAAGTTATCGTTATGCACCGTATCCGGTAGCTGCACCGGCGCCTGCTACACCGACACCGGCTGCACCTGCCCCTGCGTTAACTCCTGCTTCGCCCTACCAAGGATACTCGTTACCAAATGTGGATATGACTAGCTTCCAGGGAGTCGACTGGGGATCAATGTACGGTATGGGCATGTATGTC
>Het201
GAAAAGGGCGGTTTGAGAAACTCGGCGAACTTGCTCGGCCTTGGGAAGGCGGCGAAAGACTACGCATTCGTCTCCTGGAATTGGCCGATAATCAGGCGATGGTGCTTTTGGGGAGTCATGTCGTTGACGGTAGCGTGCGTGTGCATCATAATAGGATACATGGCAACGATACCGACGAGATGTGATCCCCCGAGGGCATGGCACCAGGGCTCCTTGATTTACCAGATATTCCCACCGTCGTTCCAAGACGCCGATTCCGACGGGATAGGCGACCTCAAAGGTATTTCTTCGAGGATCTCCTACCTCGAACGCCTTGGAGTTAGAGGAGTCCGGCTCAGCTATATATTCCAGAGCAAGAACTATCCAGAATATTTCGATGACGTGCAGAGCCTGACACAAATCGACCCGAACATTGGAAATTTCGACGATTTCAGAGTACTGGTCGAAATGCTGCACAATCGAAACATTTCTGTGATTCTAGACCTTCCTATTCATCCTTATTTCGACAAACTGAGAATAAAACCACACAAAGACGTCCAAGAAAGAGAAACATCAAAGCATGTTATTGTCAACAATCATATTTTAATAAACTCCTTTAATAAAACGCATCTCCGAGAAGCCGAAAGGGGGGAAATCACTAAAGTTCTCACTTTCTGGCTCAACAACGGAGTCGACGGGTTTTACCTGCACGGGCTAGAATCTTTCTTGACCGATGAAAAATTCATACAGCAAGTTTCGGAATGGAGAGAGGAATTGAATAAATACAACCAGAACTTCGACAAAATCCTCATCTGCTCCGAGACAGTTTTGAACCACCTGCAGGAATCGGAAATGCCCAATGCAGACGGGAAGATCAACGTCGTACTCAAATCATTCGATCTGATCAACGTCAAACTCGATCCGTTTATCGATGGGACCAAGAGCATCAAACAGAAATTGGACAAGGTACAGCAGGGCGTCATCTACTCGACCCCGGGCTACCCTTGGGTGTACTGGACTTGCGGCGACATGGAGGGACAGCGCCTGGCGTCGAAGGCGATGTTCGGAAACGCGACACTGGCAGCAATTCTCACGACGATGACGCTTCCTGGAACTCCGGGAATATTTTACGGTGATGAGATCGGACTACTGGACATTCAAGATCCAGAACGTGAG
>Het202
ATGAGTTTATACAAATTTATTGACATCGGTGCCAATTTGACAGATCTTATGTATCAAGGAATATACAATGGTTCTAAAAAACACCAACCAGACTTAACTAATGTACTAAAAAGGGGATGGGACAACGGGTTAGATAAAATTATAATAACAGGAACTTATTTGGAAGATTGCAAAGAGGCTTTGGAACTCGCTAAAACCGATGAGAGGTTGTACCTGACCATCGGGTGTCACCCGACACGCTCGAACGAATTTGAAAAATCAGGAGACCCGGATAAATACCTGCAGGACCTCAGCGATTTGATAAATGAGGCTAGGCCTAAAGTCGTCGCTTTGGGCGAGTGTGGATTGGACTACGACAGGTTGAATTTTTCCGGAAAAGAACTCCAACTCAAATATTTTGAAAAACAGTTGGAACTTTGTAAAAACGTGAAGTTGCCCCTTTTCCTCCATTGCAGGAACGCTTTCGATGATGTTCACTCTCTTCTCAACAAGCACAAACCCCTATTTGGAGGTGTTGTACATTCGTTCGACGGTACGGCTGAGCAGGCGGATGCGTTCATAAAACAAGGCTTTCATATAGGGGTCAACGGGTGTTCGTTAAAAACTGAAGACAACTTGAAAGCCGTCAGAGAAATACCATCCGATCGCCTGATGATCGAAACCGACAGCCCTTGGTGTGATGTACGCCCTACTCATGCAGGTTTTAAATATGTACAAACACAGTTTAATTCGACAAAAAAGGAAAAGTGGAAAAGCGATTGCATGGTGAAAAGCAGGAATGAACCAGCGAACATTGTTCAAATTTTAGAAATTGTTTCTGGTGTAAAAGGTGAAAATAAAGAAAAACTATGTGACCAAATATATAAAAATACTTTAAATATGTTT
>Het203
TCCCTCAAAAGTGGAAGCTATGACCACCATGCTGCTATATATTTCCTTCTTTTGGAAAGGATGAGACAACATAGAAGTACATTTACATTAGCTCAGGAAACGTCTTCAGGAGTTGCAAGTGGTGCTAAGGTTCAAGAAAGAACCGATGCAACACAAAAAAGGAGGCCCAGTACAATAGCTGAACAAGCTATGAGGAAATTAGGTCTTTCTGGCATGAACCCTGTCTTAAATCAAGGTGCCAACATTCATGTACCAGATCAACAACAACCACAGCAGCAACAGCAGCAGCAACAATTTAAAAGAATAGGAGAACAAAGCAGACTTTGTTATACTCCAGATTCTTTGGCAAGGGAACAACAAATACAAAGTGCGTTGCAACAGTTGACAGTTGCTAATGTTGAGCCCGTAGAGCCAAAGCGATCAAATAGTTTTAGTCGTCCAACTCATACTACGGATAGCGGAAGACAATCACATCCACCGTTCAGAGAAATGAGCTCATCACCTCAATCCAGCCCTCCATTAGCTCCAATATCTCATAAAATCCAAGGATCCACAGAACCAGTTGTTCCTACTGACACGTCCCTTAGTTTTGCTACTTACAGGGAACCAACTACATACACAACCACAAGGTATTCTACTTCTTTTGGAGGTTCTTTTTCAGGTGGTGTACCACAGTATTCCAGTTCAACTGATGAAGGGGTTGAAACAGATTTGGAAGAAACTACTAATACAACACAAATCCCTCAACAACGATTGTCCTATGCAAGTTCCTCATCGTCAAGTGGTGTCGGAGTTCACAATAAAAGTTTAAGTCAACATTTAAGTTCAGATTCATCTTGTTCTTCATGCCACGTTTCTTCATTGCATAGTAATTTTTCTACTTTTGAAAGTAGTTTAGATTATCAATTTGAAACTGAATTGGGTTCCAGTCTCCCATCTTGCACAACCCAAGGAAATAGTAAACCATTAATATCTGAAAGTGTTATTATTAGCACAAGTTCTATACACCCAGGGGTTTATGTAAGCAGTGATGGTTCAAATCGCTCCTGGTGTAGGCACAGCAATTATGGTACAAACTTACCCACGAGTGGGCATTTTAAAACAAGAAAAATCACTCGTTCACCTGTTGATTTTCGGGAAGGACGACGAGCTTCAGATGGTTTAGTTGCTCAACATGGCGTTTCCACTACAGATGGTTCCACGTTAAGTCCTCCAATTAATACTACCGTAGCATTTAATAGTCAAAAATTGAACGAAAGCGGGAAAGCGAAAGGTGTTATGGAATTACATTTAGTTCAACGTGAACACCAAGCATTAAAATCCCAATACCAAAGCTCAGTACCACCGGAAGAATTAATTCAAAGGCAGTTACAGCATTCGGAGTACAGACAAAGAGATAATTCAGCAGAATCTCGGCAACAGAATTTACCAAAGCGTATAAGTTTGCCTGAAAATTTCACCTTTCCAGCACCGGGGATGACCCAATCTTTAGAAGCTGAAATGTTAGCAAGTGTAACTGCTCCACCTTCTTCCAAAGCACCTTTACAACAGCAATTGATGCAACACAGGTTACTTCAGCAGAAAAGACAACTATTGCAAAAGCAAGGGACTTTTCAATCGACGAGTACTGATCCAAATGTTAATATGATTCTCAACCGACGACAAATGCTCAGACAAGCTTCTTATAAACTAGCCCAGCAAACACAAATAGTTCCTCCATTACCAATACATTGTGAATCGAGTTTTCCTACAATTGATGAAGATAGCACCAACGGTTCTGGAAGCCCTCGACTTCTTCAGCCCCTTGTGGATGAAAAGTTCGCTTCTGTTCTTGAACCCAATAATGAACAATGGAGCGCCCTGCCCAATTCTTTTGCATCTTGCCAAATACGCGAACCTACAGGCAACCAATGGACTATGGGGACTGGAGGAGAAGCAGGCATTCATTTAAACACACCATGGCAGCCATCCATTTTCACAACAACGCAACCAATTCCAGCCTGGAGCCAG
>Het204
ATGTCGGCGGACAAAGAATTGAGAAAAAAGATCGTCGCGTTGTTCCAGCTCAACGGGTTTACCGTTCGAGGGGACGCTGCCGATTTCCTGACCGAGACCCTTTCACCTCTGAGCAAAGCCGAGAGAGAAGAATGGATCGAAAAGATCACAGACCACTGCCAGAAGAGACCGTTGACCTCATCAGTGCTGGAAAAGTCCCAGTTGGAGAAGGCGATCCTTGATAGCTGCAAGAGCGAAGCGGACGAAGACGAAGAACTGCTGTCCGTCGTGTCAGCTTTCGACGTACCGAAGTTCGACTACAGCCTAGAAAGGAAAAAGTTCCTACCTTCGTTCAACGGGAAAAGAGAACTATTCGGCCTTCCCGCTTCCAAAGGTTTATTGTTGAAAGACAGGTATACGATAGTCTATCAGAGAACTATGAGGAACGAACTGTTCCACGGTGCTGCGAACGACGTCTCCCAGTACAAACTCCGCCCCGTTGAATGTCTTCTGGCGACGACTTCCAAGTTGGAAAATGTGGTCGTCCTGGGCGTCCTGACACAGCTCAAAGAAGGCAGATATTACATCGAAGACCCGAGCGGATTCGTTCAAGTCGATCTTTCGAACACGACCTACCACGACGGGCTCTTTACAGACTCCTGCTTCGTACTCGCAGAAGGATTCTATCAAGACGACATTCTTACAGTCCAAGCGATGGGTCTCCCGCCGAGAGAAAACGCCGAAGTGAGCAGAGTATATTTTGGGACGGCGAATTATTTCGGAGGGAGTGCCTTCATATCTCAGAGGAACAATGAACGGCTTAAGGCGCTCGAAAGACAAAGGGACGATTCGATGTTTGTCTTCTTATCCGATGTATGGTTGGACCAGCCGCAAGTCCTGGACAAATTGAGAACCCTGTTTATCGGTTACAACACCTCACCGCCCACTGTGTTTGTACTTTTTGGCAATTTCCTCTCCTGTCAAAAAGGGCACAATCGAATGACATCGTTAAAAGACGGTTTCAGGGCTCTGGGTGAAATTATTTCTCAAAATGTCAATTTAGTGAAAATGTCTAAATTCATAATAGTGCCCGGTCCAACAGACACTTTCGTCGCTAATATACTCCCAAGGCCCGCCCTTCCAGAATTTATCTTAGAAAACCTCAAGGCGCAAGTCCCAGGACTTATTTCAATGACAAACCCTTGCAGGATACAATACTGCACACAAGAGATCGTATTGATAAGAGAAGACATTGTGACAAAACTATGTCGTAACACTATACATTTTCCTGTGATTGACGATATTGGCCTTCAGTTTGCAAAGACTATCATTTGCCAAGCTCATCTTGTCCCCCTTTCCTTAAATGTCTGCCCTGTCTATTGGGAATATGATGCCGCCCTTCAACTCTACCCTACCCCTGATGTCGTTGTCGTTGCAGATCAGCACAAAGCATTTTCTTCAATTTATAACAACTGCCATGTCGTCAATCCTGGTCCTTTCTCAAAAGGGGATTTCTCCTTTAAAGTATACTACCCGGCCAGTAAAGAGGTTGAGGATTGCCAAATACCGAGTGAAAGT
>Het205
GATACGTCTGATGATCATCAATGGCGATCGGTCCACGATTATCTCGTTAAAGATACAACATATGTCGTTCATACATTGACACTCGGCCATACATACGAATTCCGCGTTAAAGCTAAGAACGCTGCAGGATTTAGCAACCCATCTCAGAACTCGGCTGGCTTCCACCTTAAAGGAAAGATGAAAGTCCCATCAATGCCAGGCACACCTACTGTCGTTAAAGTTGGAAAGAGTTACGTCGATCTTAAATGGGAGCCACCATCTTCTGATGGTGGATCTAAAATTATGGGCTATATCATTGAAAAACGTGAAATCGGTAGTACATCATGGGTTAAATGCAATGACTACAATGTTTTAGAATGCAAATTTACACCGATCAATCTTATCGAAAGGGCTGATTATGAATTTAGAGTTACAGCTTTCAATAGCGTAGGAAAGAGTGAACCGAGCTCTTGTACGACTCCAGTTAAAATTTGTGAAACTGAAGGTGGCGAAAAACCCGAATTTCTTATGCCGCTATACAACCAAGTTATACCTTTTGGAAAGCCTTATACTCTTACATGTCAAGCCCATGGAAACCCCGTTCCTTCTGCTCGCTGGCTTAAAAACGGAAGAGAAATCATGCTTGGTTCTAAATTCAAGGCTGAAGCATCCGACGGAGTTTTCAAACTACACTTCTTAGAAGTCTCTGATCTCGACGAAGGGGATTACACATGTGAAGCTTACAATACTGCAGGACACGCCACTACTACTTCACACGTTAAAGTTGGA
>Het206
AAACTTGCTGGGGTTAAACGGGATGGAGATCGCAGCAAACCCTGGTTTCTTGAATCATGGACTTCTTGTACCTCAAAGGAACCTCCCCCTCGCAGATATGATCCTGATGGTTGTGAGGATATACAAGATTTGCCGATTGAGCTACGAAGACTTGAAGATGATCAAGAAACAATAGTTATTAAGAAACAGATTTTCTCTTGTTCTAAACAAGTTACAGAACCGCCCTTAAATCATAAATCTAAAAGCTTAACTGATATAATTACAACAGATCAAAGATCATTAGTCCGTTCACATTCGAGTGTTCCCAGCCTAGAAATTCATGAAACTAAAAATAATGATAATAACATATCAACTAATAATAAACCAAAACTAGTTAAACAAAAAAAGTCTGTTTGTGATGACGATGTTGAAAGTGAAGAAAGGGATAAAGCCATGGATATGAAAGATTTGGTAAAATCATTACCGGAATTTAAAATTTCTGGGTTTGGAATCAATCGAAGGGGTAATGTTTTCAAACAGAGCTCTATGAATGAAGAATTGATGTCAGCAGAACGTCTTAAGGAAAAAGAAAAAGTTCGTCAAAATATACAAAAGCAAGCTTCCTTGAATGAAGAACTAATATATAATAGAAACAACAAAACTTTTGATTCCCTTAAAGATACACTATTTTCAACATCAACAGCTAAAAGATTTCAATTATTAAAAAATGGACTTACTAATAAAATTAAAAGTTCTACAACGGGTATAGAGAAAGTTGCTGGTGCATCAATTAAGAATGGCTTCGTTCGTATATTACAAGGATGGACAAGTGGTGATTCAGGTCTTCCAACCCAACAGCCTACTCCTCCCCCACAACAAAATGAGTTCAAAGCATTTGTATTAGAAAAGAAAGAGCAACCGAGTGAAAGAAGACATTCCAGAGAAGATGGCTCTGACTCTTCGAAAGATAGCAGTTTGCAAAGTGACACTAGTGTCGATTCAGAAGATAGTTTCGCTTCTGTAATTTTTGTTCCAAAATCTGATCCCATGGAGCAACAATCTACCAACACTTCTCCAACAATGCAATCCACGCCAGCATCTCCTCAACCGACTTCTCCAAAAATTAAATTTCCACCTCCTGTATCTCCTAAAATGAAAAATCCATCACAAATGCCCTTCGGACTTCCCTCCCATCCTTCGTCACCAAAAATTAAACACCCTGCACAGTTAATGAGTTCCACAACGACACCAACATCTCCAAAAATTAAGTACTTCCCACAGCCGACGTCACCGAGGACTTATCCGACGACGTTTTTGACATCGCCTACGACTCGTAATACTTTTAAATTCCAAATGCCACCTAATAATAATGGAGGAGTAAATTCCAGTCAAATGAATAAACCACCGACACCAAAAACCTTTGGAAGTTTTAATATACCTCAAGTTGGACCCCCTTCCCCGACTGAACCATCACACAAGAATGAAACAAGCCCATCTGTTTCTTCAAAACCCCTATTCGTACCTTCTCCTTCATTGAATAAAATGGAATTTTCTAGCTTTTTGTTGGAAAAGGAAACAAGTGACCAAGGAAAATTAGGAATGCCGGCATTGTCTCCAGGATTATCACCCACCGCAGTTAAAAAGCCATTAGCTGCAGTCAAAGTCGGCCCTCTAACTTCATCAGAAGTAGTACTTAAAACCAAAGAAGAGTCTACAGTCAAAAAAGAGGCCTCAGCACATCCTAACCCA
>Het207
ATGGCGTTTTTCAACTTGTTCAGGATGGAGAAACGGTCAAAATATTTCTGCATAGGGGTTTTCACTGCTTCGTTGACTTGGAGTGTGAGTATTTACCTAGTCTACCTGATAAATTCAGAGATCGGTCAGAATTCGCAGTCTGTGTCTCATTTCACTTCCCACACGCCTTACAGTAACGATGTTGTCATTCCGTATGAAGAGGATCCTTCGAAACGTTTGAGGGCAAAAAAGAAGTACTTCGGCCCTGGAGTTAACGAACTTCATCACATCGCGGTGAAGCAGAATTTGAAGCCTGTACTCGTGAAACAGAACGAAAAGGAAGAAATCAACGAAGCTGCTCTCGTGAGGAATCAGGCCGATCTGAAGTTCAGGGACGAAGGATATCGCATGCATGGTTTCAATGCCCTTGCTAGCAAGAATCTAGACTACCACCGAGCCATACCAGACACTAGGAATCAATTGTGCAAAAACAAAACTTATTCAAATTTACCTAATGCCAGTGTTGTGATTTGCTTTTACAATGAACAGTTTGACACGCTTGTCAGAACGTTGCATAGCATTTTGGACAGAACACCAGAGCATCTCTTGCATGAGATTATACTTGTCAACGATAACAGCACGATAGACGGGCTGTATGACACGGTCAAATTGTACATCCAAGCAAATTTAAATAAAAAAGTCAAACTGTTCAGTACAAGTGTGCGTGAAGGATTAATTAGAGCAAGGATTTTTGGATCCAACCTGGCCAGTGGAGAAGTGCTTATATTTTTGGACAGTCATGTTGAAGTCAATACCGTTTGGATTGAGCCATTGCTGGAGAGGGTGGCTGGCAATAGAAAGAGGGTTGTCACGCCAATCATTGACATCATCAATGCTGATACGTTTGAATACTCTGCGTCTCCTATCGTACGAGGAGGTTTCAACTGGGGGTTGCATTTTGAATGGGTTAACATTCCTGTTGGGTCTCTTTCCACTGAAGAAGATTTTGTCAAGCCCATTAGTTCACCGACCATGGCCGGAGGGCTTTTTGCCATGGACAGGCAGTACTTCAACACACTCGGGAAATACGATCCAGGGATGAATATATGGGGTGGAGAAAATATAGAAATCTCCTTTAGGATATGGATGTGTGGAGGTACAATAGAAATTATACCTTGTTCAAGGATAGGTCATGTATTTAGAAAACGGAGGCCTTACGGATCACCCGATGGCGAAGATACCATGCTCCGCAATTCGCTGCGAGTGGCTCATGTTTGGATGGATGAGTACAAAGAGCATTATTTAAAACAAAAACCTGAAGCAAAAAATGTCCCATACGGAGACGTTTCAGATAGAATACTTCTTAAAAAAAACCTTAACTGTAAATCTTTCTCTTGGTACCTTAAAAACGTGTATCCAGAATTGACTTTACCTTCTGACTCAAAAGCAGTTGCAGAAGTGAAATCAAAATCTGTTTATCAAAGTAAATATTCACGTAACAACAACTATTTAGGGCATTATCAGATACGTTTGAGCAGAACAAATCTCTGCATGGCTTCTGAAAAGGATGTCAAGGTCAAGGGATCACGCCTTATCCTCAAAACCTGTCTACGTGTAAAAAACCAAATTTGGTCCGAGACGCCTAAAGGGGAACTGCGGCTTGCTCAGTACCTCTGCCTCGATGCCGAAAAACAAGAGCCGCGGCTCGCCAAATGCCACGAAATGGGAGGCAATCAAGAATGGAAACACAGGTATTCTACAAAAATGCCTATTTACAACATCGCCGCAGGCACTTGCCTTGCGGTTGCAGAAGTCAGATTGAACAGCCATATTATACTTGATATCTGTTCATCAAATGATGAATCACAATGGGACTTCATCCCAGTACCCAGC
>Het208
ATGGCATTGAGGATAATTCCGAAATTGATAAATAATTCTGTCAGACGTCGGTATTTGCACTTATCGAGTCGTCATTGCAAGCTGATCCAGTTTATTTTGTCCGACATTGGAGAAGGAATTCGGGAAGTAACTGTTAAAGACTGGTTCGTCAAAGTCGGCGATAAAATATCGCAATTCGATGACATCTGCCTCGTGGAAAGTGACAAAGCGTCTGTGAATATAACGAGCAGGTATGATGGTACTGTTAAAAGATTATATCACGGTATCGGAGACACAGCTTTTGTCGGTAAGGCACTCGTGGACATCGACATACCCGATGATGAGTCCGCATCCGAGAAGGAGTCGGACTCTGAAGATGCGAAAGATCACGTTTCAGAAGATAGAATGAAGTTGGTCACCGAAGATAAGAAAGTCGACGAAAGGTTCAAAACCCTGGCGACACCTGCTGTACGAAGGTTGGCCATGGCTCACAACATATTGCTCCAAGATATCAAAGGCACCGGTAAAGGAGGTCGTGTTATGAAAGAAGACATCCTTAAACATATCGACCAGGAAGAAAGTCTTGCCAAATTGGAAAGCAGCCAGAAACCACAGCCTCCTCCCCAAGTTGAGAAACAGCCGAGAGTCACACCGAGCGATAGAGTTGTTGTTATTTCAGGTATCAAGAAAGCGATGGTCAAGTCGATGACGCTATCCAACACCATCCCATCGTTTGGCTACTCCGATGATATCAATGTCACAAAACTTGTCGCTGCAAGGGAAGAAATTAAAGAAATGACTAAGAAGTTAGGACTCAATATCACTTATATGCCATTTTTCTTGAAAGCTCTTTCCAAAGGTCTAGATAAATTTCCAGAATTGAATGCCACCGTAGATGAAAAATGCGAGAAAATAACAGTCAGAGGTAGCCACAACATAGGTGTAGCGATTGACACTCCCGATGGATTGATCGTGCCGAACATTAAGAACGTTCAGGATTTGAGTATAGTCGAAATTAGCCAGCAATTAAATAATTTAATTGTCAAAGCGAAAGAAAGAAAATTGTCTTTTGACGACCTGTCAGGTGGCACTTTCACAATATCTAATATAGGTATAATAGGAGGTACATACGTAAGGCCTTTAATTAATCCTCCTGAAGTTGCTATATTGGGAATTGGGAAATTTCAAAATACACCGATTTATGTTGACGACAACCTAGTCAAAGCAAATATGTGCCAAGTAAGCTGGGCTGCTGACCACAGGGTTATCGATGGCGCTACAATGGCTAGATTTGCAAATGTATGGCGAGACTACGTTGAAAATCCCTTATATCTTATGCTCAATGCT
>Het209
ATGGCCATGGGAAAAAGTTTTCGTGTGTTTGAGAGAGACAACAATTCCGGTCCGTACAGTGTAATAATCGAACAGAGGTCGAAGGAAGGATGCCTGCTCTTGGAGTCCGATGCGATTGTGTGCCTTTCAAATAAAGAAAAGGATGTAATTAAAAGACAGTACAACAAGATGCTTGACGCATATGGTTCATTGGGCATTTTACAGCTCAACGTGGGCACCGATGTTGTTAGCTATCTCATAATGATTACAGGTTGTATATCACTGGGGAAAATCGCAGATACGGAAGTGTTCAGGATAACTCAAACTTCATTCCTTTCTCTGAGGAAGCAGCCTCAAGATGAAGAGCACATCTCAGAAGTAAAGAAACTACTTAATTCTGGCACTTTTTATTTCTCCTGGAATTCAGCTGGAGACGCTCAGGATATCACTCTGTGTGCACAAAGAAGAGCGAAGACTAACGAAACGGATAACAGGTTCTTTTGGAACCGTACCCTGCATTTACCGTTCCTGAGATTCGGTATCGACCAGTCGGCCTGGCTGCAAAAAGTCATGTGCGGTAGTGTTGAAATCAGAACAGTGTACGTTGGTGCAAGGCAGGGGAAAGCTGTCATGATATCTCGTTTGAGCAGTGAGAGGACTGGAACACGGTTTCACGTCAGGGGTGTAAATGATGAAGGACATGTGGCTAATTTCGTAGAAACAGAACAAGCTATAATTATGGAAGATTGTGTCGCATCGTACGTCCAGACCCGAGGCTCTGTGCCATTGTTCTGGGAACAAACAGGAGTTCAGGTTGGCCAGCACAAAGTTAAAATGTCCAGAGGCCCAGAATCATCGATTCACGCCTTCGAACGACACATATCCTCCATCAAAGAAAGGTACGGCCATCAGACTATCGTGAATCTCTTAGGTACTAGTCATGTAGGTAGTAAAGAAAGTGAAGGTATGCTGTCCAATCTCTATGTACAAGCACTTAAGTCCACTCAACACAATGACATAGAACATATTGTTTTTGATTACCATCAAGAATGCAAAGGAGGAAATACAAAAAATCTCAACAAGCTGAAAGCCAAACTTGACACTTATTTGAAAGCGTATTCAATATTTTATTCAAAAGGAGGTCAAGTGATGCAAGAACAGGTTGGGACTATACGAACAAACTGCCTGGACTGTCTAGACAGAACAAACTGTGTACAGACATTCATCGGGCTAGAAATGTTGGGAAAACAACTGGAGATGTTAGATCTGATAGAAAAACAACAGTCGGTCGCAAGGTTTGAAGAAGTATTCAAACAGATGTGGGTCTATAATGGTAATGAAGTTAGTAAAATTTACGCAGGGACTGGAGCCATCCAAGGAGGGTCCAAATTCATGGACGGTGCCAGATCTGCAGCTAGAACAATTCAGAACAATCTCTTAGACACAAGTAAACAAGAAGCCATAGATTTTTTGCTCTTGGGAAAAGCCCTTAACAGCAATTTAACTGACAGAGCTAGAACACTATTAGATCCGAGCATGATCCATTTGTCGACAAACATTTTAACAGATCTATGCGACAAATACGAAGACTACATAAAAAAACGTAAATTGAGAATTGGAATAGGAACATACAATGTAAACGGAGGTAAACATTTTAGAAGTGTAGTATACAAAGATGTTTCTTTAGCAGACTGGCTGTTGGATGCGTATAAAGACACTCTAGAGGGTGATACGCCTTGTGATATTTATGCCATAGGTTTTCAAGAACTTGTTGATTTGAATGCAAGCAACATAATGGCAGTTAGTTCAGAGAACGCAAAATCTTGGGCTGAAGAGCTGCAAAAAATATTATCAAGGGATAGGCCGTATATACTCGTCACATACATACAACTTGTGGGTGTCTGCCTATACCTGTTCATCCAACCGTATTTAGCCAAATATTTAAAGGATGTAGCTGTGGATTCTGTGAAGACGGGTTTTGGAGGTGCAACTGGCAATAAAGGAGGTGTAGCTATTAGATGCACAGTGTACAACACTTCAATTACATTTGTTTGCGCTCATTTTGCAGCTGGGCAGAGTCAAGTCAATGAAAGAAACTCTGATTACAATGAAATAACAAGAAAAATAACTTTCCCTCTAGGTTCAAATTTAAAGTCACAAGACTATGTAATATGGTGCGGAGATTTTAATTATAGAGTTGATATGGACAAAGACGAATTGAAAGAGCATTTAAAGGAGGGCAACTTAAGTCAGGTTCTTCAACATGATCAATTGAGGGTACAAAAAGAAGCTGGCAATGTGTTTAGAAACTACAGCGAAGGTGAAATTACATTCCACCCGACTTACAAATATGACCTGTTCTCTAATGATTACGACACAAGTGAAAAATGTAGAGCACCAGCATGGACTGACAGAGTTTTGTGGAAGAGAAGGTTTTTTGGTGAAGAAAAGCCCGACGATTGGAACCCAGGTGTTAACGTTTATTACGGTAGGGCAGAACTCAAACAAAGTGATCACCGTCCAGTGATAGCTGTACTCGACATAGAAATTTTCGATGTCGAAGAAAGTCTAAGAGACAATGTATTTAAACAGGCTGTGAAAAATACAGGTCCATCTGATGCGACAGTCATAATAAATGTTGACGATCAGAGCCTCAACTCAGATGAGGATTTTAAAATGTCTCTCTTAGAAAATATGTCACAGTACGGTGAAGTAGTTATAGTAAGACAAGTGGAAGATATGATTTATGTAGTATTCAGAGATAGCTTCAGTGCTTTATTGGCAGCTCAAAGTGGATCGACTCTGGTAAATGGGCGCAATTTCCAGGTACAGTTTACCTCTAAAGACTGGGAAAACAGAGTTCAGGAAGAACTCAGATTAACTGACAACAACACTATTGCATTATGCAATTATGTACCAGTGGCTAAGGCATTACCACCGACGAGGCCTCCACAGCCAGTTAAGACACCGTTGGGATCGCCGCTCCACTCGGCATCACCAAGACGTCAGCATCCTAAATTCTTCTCTAGAGACTCGAGCGACTCCTTCGACGATTATAGATCACAG
>Het210
ATGAATTTATTGAAGCTTTGTAATAAGGAAAAATGTTTCGAATCTTCAAAGCGATTTTTTTCCATTGGTAAAAAGTTGTTTTCAAATGGCGAAGTCGATAGTGGTAGGAGAGACGTCTTGGACGACTTTGAGTCCACTGTCGAAAATCTTGTTCCAAGGAATCAGAGGATAACCGGAACTCCTCATCAGGTTTTTATAATCCAGCCTTACATCAAATGGGGCCCGCAGAAGTTGAGAAACACCACACCGGAGCTGCAACTGGAGGAAAGCGTTGCGCTCGTCAAGACGCTTCCCGGCTGGAAAGTCGTTGATACGAAAATCATGTCAACCATAAGTTTCGATAAAAAAGCCTTTTTCAATTCTGGCAATCTTACCATGCTCTCACAATTGGTGAACAAACGAAAAGAGATCACGGCCGTATTTATCAACGTCAAGCACCTTCAGCTGCACCAACACTTAGCTTTGGAAAACACCTTTGGCATTCCTGTTTTCGACAGGTATGGTATCGTTATCAATATATTCAAAAGGCATGCTAAAACTAAAGAAGCCAAGTTGCAAGTCGCTTTAGCCCAGTTACCTTATTTTTGGTCGAGGATTAAAGGGATTCACAACGAGGAAGAGTCGTTCACGCCGAACGTCGGCATCGGGTCAGAGACCTTCCAGCATATACGCCTCCGTTTGTTGAAAGAGCAAGAGAGTAAAATCAAAAAAGAACTTTCAACTTTGGCCAAAAGCAGAGTTATTCTCAGGAGCAAAAGGAAAGAGATGAAATTACCGACAGTCGCGATTGTCGGGTATACAAACGCCGGTAAAACTTCACTTATAAAATGCCTCACTGAGAGCGAGTCTTTAGAACCGGAGGACAAGCTCTTCGCCACTCTTGACGTGACCGTCCACGAAGGAATGCTTGACAACAGGCTGAAAGTGCTGTACGTCGATACGATCGGTTTCATATCTGACGTGCCGTCGAACCTAATCGAACCGTTCGTCGTGACTTTGGAAGACGCCGTTCAAGCCGACCTCATCGTCCACGTCCAAGACGTGAGCCATCCTGACAGAAAAGCGCAATACGATGAGGTCGTACGGACCATAAATAGCCTCGACGTTTCGGAAAAAGTCATGAACAATATCATCACAGTCTGCAATAAATGCGACAGAGTTGACGACATCGATGCTATCAGTGATGATAGCGTGATTTACACGTCTTGCAAGGACGGAACCGGATTGGACGAGCTTAAAGCTACAATCGAAAGGAGATTATTCGCGACTACTGATTTGGCTAAGATGAAAATCCGGGTTTCATCCGGTAGCGAAGAATATCATTGGCTGTTCAAAGAAGCCGCAGTGTCGGACGTAGTCCCGGATGAGAAAGATCAACAATTTGTCCTTTTGACTGTAACCATACACAAAGTTAAATTAGCTAAATTCAAACATAAATTTATCAAGCAGAAAAAT
>Het211
AAACACAAAAAGACTGGTAATTTTGTGGCCATTAAAAAAATCAGGAATGAAGGTGAAGAAGAAGGAGTTCCCTCGACAGCAGTGAGGGAGATATCTTTGTTGAAAGAGCTTGTCCACCCAAACATCGTCGGCCTTCAAGAGGTGTTAATGGAAGAGAACAGGCTTTACCTTATATTCGAATTCCTTACGATGGATCTCAAAAAGTACCTAGACTCATTAGAAAATTTAATGCCTGAAAGTCAGGTCAAATCGTTCTTATATCAAATCCTTCAGGCAATCCTTTTCTGTCACAAAAGAAGAGTCCTCCACAGAGACCTGAAACCACAAAACCTACTTCTGGCAAATAAAAATGTCATTAAAATTGCAGATTTTGGTCTTGGAAGGGCCATCGGAATACCTGTCAGAGTTTACACACATGAGGTGGTCACCCTCTGGTACAGGGCACCTGAGGTACTTTTGGGTGCGACTAGGTACTCTTGCCCAGTTGACATTTGGTCTATTGCGTGTATATTTGCTGAGATGGCGACTAAGAAGCCCCTGTTCCATGGTGACTCTGAGATAGATCAGCTGTTCAGGATATTCCGTGTTCTTAGAACACCAACGGAAGAAACGTGGCCTGGTGTGAGTAAGCTTCCAGATTTCAACCAGACATTCCCATCATGGTCAAATTACAATTTATCTTCCCAAGTGAAGAACATAAGCATCGAAGGCTTGGATTTGTTGGGCGAAATGCTTCTATATGACCCGAGTGCAAGGATCACGGCCAAAGAAGCTGTCAACCACCCTTATTTTGATGACCTGGATAAGTCAACTCTTCCTTGCAACTACGAAGAT
>Het212
TCTACAGTCAAGAACGGCGCTAGGATGAGCACGTCTCAAGCCTATCTCCATCCGGTTCACAATAGGAAAAATCTTCATGTTGTGAAACGGGCGATGGTAACGAAAGTACTGATAGAAAACGGAAAAGCGGTTGGAGTAATTTATAACAAGGGTAAAAAGAAGTATACGGTGAGAGTTTCTAAGGAGGTCATTCTTTCTGCTGGAGCTATAAACAGCCCGCAGCTTCTTATGCTCTCAGGTATCGGTCCGGCGTCTCACCTGAAGGAAAAAGGGATCCCGGTGGTTAAGAATCTCCCCGTCGGATATAATTTGCAAGACCATCCAGTAATTGGCTATGTCATTTTTACGGTTGATAAAGCTGTCGGCTTAAACGAAAACGTCGTTACGGACCTTGGCGTTATATCGAACTTCTTGAGGCAACAAAAAGGACAAATGACGATAACAGGAGGTTTGGAGGGCTTGGCCTTTGTCGATGTTTTCAACGGACCTCGGAACCAGCAATTTCCGAATTTGGAAATACAGTTTTGCATATCTTCTCCTCTCTCTATACAGTTTTTAAATGCCAATTTTGGCGTCAACAGGGAGAACTTCCAAATCTATAAATCAAATGGCAGCGTGTACTCTTACTTGATGTTCATGAACGTCATGAGGCCAAAGAGCAGGGGTAGGGTTTGGCTAGCGAGTAAAAATCCTAAGATGAAGCCCAAGATTGATTTGGGATTTTTAAACCACCCGGATGATGTCAAAGTCTTAGTCAAAGGAGTGGAGTTGGCCAAAAATCTTAGCAATACTGGAGCCATGCAACAATTTGGATCTAAGCTGTATGACAAACCGATACCTCCTTGTGCTCATTTAGGCCGCGATAATGACAGATATTGGGAGTGCCATGCTAGGCATCTTACGGTAACGAACTACCACCAAAGTGGAACAACAAAAATGGGTCCGATCGGAGATCCGACATCTGTTGTTGACCCCAGACTGAGAGTGATTGGTATTAAAGGCTTACGGGTCATAGATGCATCGATCATTCCTGTTCTTATGTCAGCACACACGAATGCCCCTGTGATTATGATTGCTGAAAAAGGTGCAGATATGATTAAACAGGATTGGGGACAG
>Het213
ATGGGAGTACCAGCGTTTTTTAGATGGTTGACGAGAAAGTACCCGTCCGTGGTGGTAGAATGCGTCGAGGAGATGCCGAAGGACAGGGACGGGGAGGAGACGCCCGTAGACTCCTCCGAGCCGAATCCGAACGGAGTGGAGTTCGACAACCTGTACTTGGACATGAACGGGATCATCCACCCTTGCACCCACCCAGAAAACAAGCCCGCCCCCAAGAATGAGGACGAGATGATGGTGGCCATTTTCGAATGCATCGACAGGCTTTTCAAGATTGTGAGACCGCGTAAAATCCTCTACTTGGCCATCGATGGAGTTGCACCGAGAGCTAAGATGAATCAGCAGCGGTCGAGGAGGTTCCGCGCGGCGAAGGAAGCGACTGAGAAGGCAGAACAGATGAACAAGATCAGGACGGAACTGTTGTCCAAAGGCTACACCCTGCCGCCTGAAAAAGAGTGCGGATCCCATTTCGACAGCAATTGTATTACACCAGGTACCGGGTTCATGGCTCGTCTCACGCAGTGTCTCAACTATTACATACATGAGCGTCTCATGACAGATCCCGGTTGGAAAGGGCTCAAAGTGATACTGTCTGATGCGAGCGTACCGGGTGAAGGTGAGCACAAAATTATGGATTTCATCAGAAGACAAAGGGCGCTGCCGAACCATGACCCGAACACCCACCATTGTCTCTGTGGTGCGGATGCTGATCTTATTATGCTGGGTTTGGCCACCCACGAACCTAATTTTACAATTATTCGAGAGGAGTTTCAAATGAACCAGCCTAAGAAGTGCGATATATGCTCACAACCTGGCCACGAGATGAAAGATTGCAAAGGGCTGGACACAGTGAAAGATCCTGAACTGTGCAACGATTCCATGTTTGTAGGTAGTGGGACGAAATATATCTTTGTTCGATTGAATGTCTTGAGGGAATACCTAGAAGAGGAATTGAAAATGCCCGATTTACCATTTGAATACAACTTTGAAAGAGCTTTAGATGACTGGGTTTTTATGTGCTTTTTTGTAGGAAATGATTTTCTACCACATTTACCATCACTTGAAATAAGAGAAGGAGCAATCGATCGTCTCATTAATCTGTATAAAAAAACAGTTTATAAAACAAGAGGGTTTTTAACAGATAGCGGTGATGTTGATCTTGAAAGAGTACATTTAATAATGTCCGAGCTAGGCGAAATGGAAGATGAAATTTTCAAGAGGAGACAAAAAAATGAACTCTCATGGAAACTCAAGACTAAACAAAGAGAGATGAATAACTCGAATTGTAACATCAGGAAGTCGTACGCCGAGCTTATGGAAGAGGTATTACAAGAAGAAACTGGAGATGATGTCAAACTTTATGAAGAAGGATACAAAGATCGTTATTACAAACTTAAATTTGGACTCAGCCAGTATGAGATACCCACCAGAGAGAAAATTGGTTGGGAGTATGTCAAAGGACTCTGCTGGGTTTTAAAGTACTATTATCAAGGTTGTGTGTCCTGGAATTGGTATTTCCCTTACCATTATGCTCCGTTTGCTTCTGACATTGTAAATAACAGGGAGGACAACCCAGTATTTCCAGAGAATACCACACCATTCTCACCTTTAGAACAATTAATGGGAGTTTTCCCTGCTGCTAGTGGTAATCTCGTCCCGCCAACTTGGGCCGAACTCATGACCGACCCATGTTCCCCGATTCTTGATTTCTATCCGAAAGATTTTATGATAGACCTTAATGGCAAAAAATACGCTTGGCAAGGTGTAGCGCTTTTGCCTTTCGTGGATGAACAGAGGCTGAAAGCCGGTTTGAAGCAAGTCTATGGAGATCTCACTGAGGAAGAACGAGAAAGGAATATGAGAGGAAATGACCGCTTGTACATAAACATCGGGGCAGATTGTTTCGACTTTGTGAAACTTCTGAATCCGAAGAACAATGTAGATAACGCTGTAGATTTGAACGCTGTGGGAATACAGGGAAAAATTTTTGTCAATAGTAGAGAATATTTCCAGGGGAAAACTGTATGGTCTCCAGTTCCAGGATTGGAACATGTGAAAAACAACAGTGTACTTTGTGTGGCTTTCGTCGATCCAAAATATCCTACAAAACACAAATTCATGGCCAACAGGCTCGATGGTGCAGTCGACCCGCCAAGGACGTTGAAGAGCGGCCAAGGCAACAATAGACCTATGATCGGGTTTGTGCAACGTAGAGACAGGGACTATATGGACGATTCGGGCCACCGTATGATTCACCACAATTTACCCCCTTGCCACAGTTATATTCCACTCGGGCCACAAGGGAACCCCTGGAGGTCTGGCCAAAACGAATATCAGCACAATCGAAACCAACAACAAGGGCGCGGCAACATGTACCAAGGTAGAATGAACAATAACTTCCGTGGAAGGAGTTATGATGACAACCGACAACAAAATCAAAACTCTTATAATCAACCAGCTCCCGGACAAAGAATGAGGCCCAATAACTCATATGGC
>Het214
AAATTTGGTTGGGTGCTTTTAGGAGGAGAACATATACCATACATACAGAGAGGAGATGAGAAGTATTGTGCTGTTAGGATGGTTGAAATGAAACTACTACTCAAATATCTTAATTACTTAAATTCTGATATTTATTCATGCACGTGTATTCGGAGTTACTATATCACAGAGCACGAGGCAAAACTTTTAACAGAAATAAACCTAAAACATTGTGAAGGACGGTTCGGAAGAGACCATTTCACGACAAAGGACCTTGTTGTTATGTTAAGCGATGCTAGTGAATTTTATGAATTTTTAGATCTTTGTTATACAAAGTTAGTTAATCCTATGAGTTCCAATACAAAAGAACGATGTGGTTTTGTTAGGATAAACAAGGATTCGGTTGTTCCTTACACAATAAAAGATGGGGAAAAATACGTTCCCTTGTTTTATTTTGAAGGTGAAACTGAAGCTTTGTTGAAGAAGGCTGCAACATTAGGACCTTGGCATTTAGCATATTTAAAATTTTGTTGTAAAATTCAAGGTATCCGGAATGAACTTTTTTCTAATGATAGTTGTCATGTGATAAGTTTGCAAGACATCAAATCCTATTTTCCACCTGGGACTGTATTCGATGAATACTGGCCTCCGAAAATACAAGCTTCTCAATTATTTGCCGCTAAAAGTAGTGGCCCACGGACAAATCAGCTTTCATGGATCCAAGCTCCAGGGACACCTACGTCAACTTCTTCCAATACTCAAGTCGTCAAGGACGTAATAGAGACACCGAGAATGGCACCTCAAGTGGCAATGTCTAACAACAGATGGCCACCCACTGTCCAACCTAGATATTCACAAGACCTACCTCCTTCATCTAGATTACAACAGCCAGCAAATCAACTGCTAAAT
>Het215
ATGCAAAGTGTGCACAGGCCGGCTTTTACGATGGGACGCTACGTGATACCGTTGCAGTTGCTGTTGGGCTTCGTGATCAGGATGGGCCTGATATCGTCGCAGTACCGCGAAGTGATCGCAGACCGGGTCGAAATCTCGACGTTGCTCAACTCCTGGAAAAGGGTGACCGAAGGGGTTTCACTCTACAGATTCGGGATAAGCCCTTACTCCGGGGATATTTTCCACGAGAACCCAATCGCCTTGTATTTCTGCGATTTCATGATTAACAGCATTCCTGGATGTATCGGGGTCGTATTCGTCTTGACGGACCTGATGACCGCACTGGTGCTGTATCTAACAGCTAAGGATTACATGGAGGAGACTGAGAGAAAGCAGGAGATGGAGATGAAGACATATGCGGAAGGGACCGAAGACTTACTTCTCTCGGATAAAGACTTTAAAATGTCTCCGGTCTATGTTCTCGCAGCTTATCTATTCAACCCGTATTCGGTATTGAACTGTGTAGGCTTCACGACAACCACCTTTGGTAATTTTTGCCTGGCACTGACTTTCTACTGCATGATCAAGCGGCTTCGCCTACCTTGCTGCTTTTTCCTCGCCTTGACTGTCCTGCAGTTATTCTACCCGGTCGTACTGCTTGTACCAATTTGTATATACATTGATGGTAAAAAAGGAAAATTTTCTTCTGTTTTGACAGTTGTGACCTTTTTGTCTGTGCTGTCGCTGCTTTTGTTTGTATCATATAAGATATCTGGGGATTGGGCTTTCATGCATTCCGTCTACATAGTTATGCTGACGGTCTCAGATTTGAGGCCCAACATCGGCCTCTTCTGGTACTTTTTTACAGAAATGTTTGAACATTTCCGTCTTCTGTTTATATATTCATTCCAGCTGAACGCAACACTTCTATATTTAGCGCCGCTAAGCTTCAGGTTTCATTCCAATCCAATGCTCCTTGCGACCAGCCTCACCGCTCTCATCACTGTGTTCAAATCGTACCCATGCCTCGGGGACGTCGGGTTCTACATGTCGCTCCTTCCAATGTGGAAACACCTTTTCAACAGCAAGCTCGTTGTACCGGATTTGCAGCAGATGTTTGTCATTCTGTGCTCGCTCATCATCACTTCAATCCTAGGCCCTACCGTCTGGCACTTGTGGATTTATTCTAGGTCGGCCAATGCCAACTTCTACTTCGGTGTCACCCTGGCGTTCGCCACTGCACAGATATTCTTGATAACGGACATACTGTTCGCGTACATCAAGAGGGACTTTATACTCAGGAATAAAAATGTTAGTGATGTCCACAAGGATAAATTAAAACTCTCTTTAGAA
>Het216
AGGAAATATTCTCCAGCTGGGGGTGAACCAATGCACAGTGAAAGTCCAGGAGGTCAACGGACTCCTCCATTACCACCAACAGCATCTTCTTCTGTTAAGACAGGAGGAGGTGGTGGCGGAAATGGTGGAAACATAGTAAATGGAAGTGGCGGTACAAGGCCGTTCAAAATCGACCACCAATCGCCCATACCTGAAAGGAAGCACATAAGCAAAGAGAAGGAAGAGGAAAGGAGAGATTGCAAAGTGAGGAACTACTCACCTCAGGCCTTCAAATTTTTCATGGAGCAACATGTAGAGAACGTAATTAAAAGTCACAAACAGCGAGTCTTCAGGAGGCTACAGCTTGAAACGGAAATGGCAAAAATTGGATTGAGCGAAGAAGCACAGGCGCAGATGCGAAAGATGCTCTCGCAAAAAGAGTCAAACTACATTAGGCTGAAGAGGGCGAAAATGGATCGGACTATGTTTGTCAAAATAAAACCAATCGGGGTTGGAGCGTTCGGAGAAGTGACTCTAGTCAGGAAAATCGACACGAATCACTTGTATGCCATGAAAACTTTGAGGAAAGCCGATGTCCTTAAAAGGAACCAGGTTGCTCACGTAAAAGCAGAAAGGGATATTTTGGCAGAAGCGGACAATGAATGGGTCGTTAAACTTTATTACTCTTTCCAG
>Het217
ACAAGAGTGATCAGAGACCTTCCTTTTGGTAGCGGCAAAGAACTTTACAGCAACCCGCACAATCAGTGGAAAGCTCAGCAGCTTGAAAAGGATAGGACCCACAATATGTTTAGAAGCTTGGGCTTAAAGAAAGTGGTGCGTGAAAATGGACTTGTAGAGTGGTATGGGTGTCGGAGAGATACGCCACGTTGTTTCGGTACAGTCGTCGACGACACGCCGCAGTACCTCTGGGAAGGTAAATGGACTCCTCCTTGCTGTTTAGCAGGATTGAGGCGAACGGCGAGACACGTTTTTCAACAATTGGAGCAATCTCAAACACGTTACTGGCTGGAAGGAGGAAGCCTTCTCGGTGCCATAAGGTCAGGTGACATCTTACCATGGGACTACGACGTCGATATTGGTATTTACAAGGAAGACATCAGTAGATGTATATGGCTTTTAAGAGCTAAAACAAAACCTACAGCAGACGAACAAGGTTTTATTTGGGAAAAAGCCATGGAAGGAGACTTTTTCCGAGTGCATTTCAGTCAAATAAACAGACTCCATGTCGATATATTTCCGTTTTATTCTCGAAACGGTACGATGACCAAAAGTACTTGGTTTAAAACACACAGACAAGACATGGAGTTTCCAGAGCATTATTTGAAACCCTTGTCCAGTATAGATTTTGTAGGTCGTACAGTTTCTGCCCCGAACAATATTCATGACTTTTTGGAATTGAAATTTGGAGAAGGCGCCATAGAAAATCCGGTGTATCCTAATCCACAGAAAATGGCTGGCTTAGGCTATAAAATTTCCCCAGAAAAAACA
>Het218
ATGGACTTTCAGGATATTTTTAGAAAACTTTCTTCAGGATCTAAATTCTCAAAGAATTCCTGTTCGAAAATAGAAGAAGTGAAACAAGAATCGCAAAGTGTTGAAAATATCAAGTGCCAGGAAGAAAGGATTAACAGATTAAGGAATATTAACCGTATAACGGTCAGAGGTAAAAAAGTTCCTCCACCCATTGAGAACTTTGAACAGCTCTGTACTGAGTTTATGGTGCCAGAAAGAATCTTGGAAAATATAAAAAATGCCACCTACAAGAAACCGACGCCCATTCAGATGCAAGTAATCCCTGCGATGTTGCAAGGTAGGCAGATTATGGCGTGTGCACCTACCGGATCTGGCAAAACAGCAGCTTTTCTTCTTCCTTTAATAAGCCTTTTGAAAAAGCCTTCAAAAAATGGATTCCGAGCGTTGATTCTCTGCCCGACGAGGGAACTGGCAAGGCAGATATTCAGAGAGTGTATCCAGCTTTCAGAAGGCACTGGGCTTAAACCCTACTTAATTAAAAAAGTCTCACAGAGTGGACACAGTTTTGGTTCCAATTTTTCAAAAAAATGTGATATTCTAATTAGCACACCCAATAGGCTTATATATCTAATGAGGAAAGAAGATAATTGTATAAATTTGGAAACAGTGGAATGGCTGATTGTGGATGAATGCGATAAACTTTTTGAAGTTGGTGTAAGGGGATTCAGGGATCAACTGGCTGAGATTTACACCAGTTGTGACAACAGCATCCTGAAACGAGCCATGTTTAGTGCAACGTACACAGTCCATGTAGCCGAATGGTGCAGGAAAAACTTGCACAGGGTTATTTCTATCACCGTAGGGCAGCGCAACACAACTGTCCAAGATGTCCAACAGGAATTGATTTATGTTGGAAATGAGGCCGGTAAAATTCAGGCGCTCAGAAATTTAATACATCAAGGACTCACTCCACCAGTCCTAGTGTTTGTACAGTCTAAAGAAAGAGCAAAAGAATTATTCACCGAATTGATTTATGATGAGATCAGTGTCGATGTGATCCATGCTGATAGGACACAGTTACAAAGAGACAATACAGTTAATGCATTCAGAGAGGGGAAAATCTGGGTTTTGATCTGTACAGACATAATGGGTAGGGGCATAGATTTCAAAGGTATTAAATTAGTTATTAACTACGACTTTCCACCGTCGGCCATTTCGTACATCCACAGAATTGGGAGGACTGGCAGAGCTGGAAGACCAGGAAAAGCAATCACGTATTTTACAAATGATGACAAAATCCTCCTGCGGAGCATAGCATTGCTGTTGAAAGAATCTGGTTGTCCAGTTCCGGAATACATGCTAAAATTGAAAAAGGTAAAACGATCAGAAAGGAAACAACTGGAGACCCAACCTCTTGAGAGGAAATCAATTTCAACAGCTATACAAAGTAAAAAGTACAACAGCAGTAGGAAAAAACCTGATAAAACATCTAAGATAAAAAAAACAACAAACAAAGTGAAAGAAAATGTACAAAAGTCT
>Het219
AAAATACTCATCAAGAATGGAAGAGTTGTTAATGCGGATATATCAGAAATCAGAGACATTATTATCGTTGGAGAAGTTATAGAAAAAATAGGTACGAATTTATCTCCCGACAGTGACACGGAGGTAATTGATGCGACCGGTAAATTTGTATTTCCAGGGGGCATAGACCCCCATACGCATTTAGAGTTCGAGTTCATGGGAGGAACATCTGTTGACGATTTTTACAGTGGGACCCGAGCTGCAGTCGCTGGTGGCACTACGACTATAATAGATTTCGCCATACCGAAAAAAGGCGAGTCGTTGTTGGACACCTACAATTCCTACAAAAGAAAGGCGGACGAGAAAGTCGTCTGCGATTATGCCCTACACATGGGAGTCACGTCATGGGACGAAACGGTAAAACAGTGCATGCAGTATCTTGTCGAAAAATGCGGTATCAACTCTTTTAAAGTATTCATGGCTTATAAAAATATGATGATGTTGGACGACGCAGACATCTATCAGGCATTTCTTCACTGCAAAAAGTTAGGGGCAGTACCGATGGTCCATGCCGAGAACGGACACGTGATCGTCGAAAATGCGAAACGACTTTTGGCGAACGGTGTGACCGGTCCAGAGGGTCACGCGCTTTCCAGGCCTGAGTGCGTCGAAGCGGAAGCGACGAACCGGGCGTGCATGATAGCCGAGAATGTAGACAGCCCACTATACGTCGTTCATGTGATGAGTGATTCCGCCGCGCAGATGATTGGGACGAGGAGGAAAAGAGACTTTTGCAGGATTTTTGGCGAAACTCTGGCTGCAGGACTGGGCACGACGGCCCCGGAAACAGACGATTTTCGTGTTCAAGCGGCCCACGTGATGAGCCCGCCGATCAGGTCAGATAAAACCACGCCCAACACCCTTATGCGCCATTTAGCCGACGACGTTCTGTCCACGACGGGAAGTGATAATTGCACCTTCAATATTGATCAAAAGTCAATAGGAAAAAACGATTTTACCAAGATTCCCAACGGAGTGAACGGAGTGGAAGACAGGCTTTCCGTCGTTTGGGAAATGGGCGTTCACTCCGGTTTAATTACCCCGGAAAGATTCGTCGAAATCACAAGTACCAATTCTGCAAAGATATTCAACATTTATCCGAAAAAAGGCTGCATAAGGGTCGGCTCAGACGCGGATGTAGTTATATGGGATCCTAATAAAGTGAGGACAATCTCTGCCACTACACACCATCACGCTTGTGACTTCAACATATTCGAAGGCATGGTAGTTCACGGCGTGCCGGATGTCGTCCTTGTAAGGGGGAAGGTGTCTTTCAAAGATGGCACGATCTGCACGAAAAAAGGGTGGGGCAAGTTCGTGCCGACACCACCCTTTCCACCACTTCTTTATTCTCACAAGAGGTCAAATTTAACGTTGGTC
>Het220
ATAGAAATGAGCTCGTTTACCGGCTTAGAAGAAACGCTGGAGGTCCTGGATCTTCGCGGAAACAGGCTTTCTTCGCTTCCGAGCAAACCGCTGACCCTTTTGCACCTTCAGAAACTAGATTTATCGCATAACCACGTGACTGAGTTGGCGAGGACTTCGTTTCTCATGGTACCCGCCCTGCTGAACTTGAACCTCAGCTACAATCTTCAACTCGGCTCGATACCCTCGACGATCTTCCAATCGCTGACCCACCTGGAGATGCTGGATCTGAGCCACACGGCTCTCAAAGTTCTTAGCCCGGAACTTCTTTTGAAAACCACTTCTCTTCGATGGTTGTCTTTCAGTCACAACTCCTTACAAGAACTGACCGAATCGGCTTTTCAAAACTTGAAAAATCTCACAGTCCTGGATTTGTCGAGGAACCACATCACTAACATTCGCCCTGGGTGTTTTGCGTCTCTCAGCTCGCTGAGAAGACTAGACCTGAGTGGGAATAAATTAACTTCTTTCAAAGGAGAGTTTTTCGTGACTAGAAGGAGCAATGGGACACAGTTGGAAGAGCTAAACCTATCGGACAACGACTTGAGTTACTTATTCCCTTCATCTTTTAGGGTGCACCCTCGTTTAAAAAAAATATCCGCCTCGAGAAACAGGTTCAGCTTCTTCCCTGCGGAATTGATTGTAAGCCTGAACTACCTTCAAGAAGTAGATCTAGGCGAGAATATGCTAAAAAGTTTGGAAGAATTCGATTTCGGTCGATTGCCACGATTGCAGGTTCTGAAATTCAACAAAAATCAGTTGGACTCGATTAGCGAAACAGCTTTTCATAACTCAACTCAGCTGCAAATCATCGATTTGTCAGGAAACGCTTTAGAAAGGCTTGGAGAGAGGACGTTCCAAGGGCTCGGAAGACTAAAGCTCTTGGACTTGAAGGACAATCTCTTGTCCGAACTGCCAGATTCAATCTTTGAAAGATCACGCTTAAGGATGTTGGAAAATGTCGATTTGTCCGGAAACCTTTTTGAGTTGCCCCCGTTGAAGGCGCTGCAAAAGCAGTACTTCTTCTTAATGTCCGTCAACCTTTCGAAAAATAAACTTAAAGAAATCCCTCCCGATGATAGCATAATGGTCAACATCAAAAGGTTGGATTTGTCGTTTAACCCATTGACACCAGAATCAATATCGAACGTTTTAGGAGAGCCGAAGACCGTTCGAGAATTGAACCTGGCCGGAACCGGAATAACACACATTACAAGACTGGAAACGCCATTTTTGCACCACCTCAACCTGTCTTTCAACGAAATTTCTGATATTCCTGAAAAAGTATTCGAAAGGCCGACTTTACTCGAAGTTATCGACCTTTCTCATAACAAAATCGGCGACATTAGCGGCACACTGTCACAAGTCTGGGGCAAGCTCAAGAATTTACACACAGTCGACCTCTCTTCGAATCCGATTAAAAACATAATTCAAGGCGACTTGAACGGCCTCGAATCACTGAGAAAGCTGAACATATCAAATTTAGAAGAATGCACAAGAATCGAAAAAGTGGCGTTTAAGAATTTGGGCAATTTGGCCGAACTGGAGGCTTACGGCTATCCGAGATTGGGCTACCTGGATGTGACCGGTCTTCTACACAGTCTTCCGACTCTGGAAGTTTTAGACGTGGAAGTCAAAGACTCTGCAGTAGGGAGCGAGCAGCTGTCTGCTGCGATGAACCCGAGGTTGGCCAAACTAGGAATCAGGGGTCGGCGAGTGAGAAGCATCTCATCAAGCGCTTTAGCAGGTCTGAAATCGCCCGAAATCACTGTAGAACTGCGAGGGACATCTCTCAACATCCTTCCACCGGCTCTCTTGATACCACTCCCACGTTCTTCGAAAGTAAAACTGGACGTTTCCGACAGTTTATTGAGCACGTTGACGACCCAGTTTTTGACAGCATTGGACGACAGGAGAGGCGACTTGACGCTAATCGGGCTAGACAGCAACCCGATTTCGTGCGACTGCAACGCAAGGGCGCTACGAAGATCTGGATTGGGCAGTAAGATAATATGTTCGTCACCGCCTCATCTGGAAGGCAAATTGTTGGTAGAAATCGCTGACGACGAACTGACCTGCGATCCTCACCGCCCAACGACAAGTACGACCGAACCACCGTCGACGTACAGAACTAGCAGAATAACCATGAGGACGACAGAGCCCGACATCATCTGGTCAGTCGCTCCACCGACGACCACACACAGAATGCCGACCAAGACCTTGATGGGAGCGACAATGATAAACAACGACGACACCTTGATTATCAGCATTGTAGGAGGCGTCGTAGCCTTCATAGCAGTACTAATTATAATTATATGCATTGTGAGGTTGCGTTGGACTGACAATCCATACCCCGGAAACCCAATGGGTCCAGTTCCGCCTATGATGCCTCACTGCAACAACCCAGGCTGCCCTTGTCCCAAACTACCACCCATGCTTCCCATCGGGACACCGTACGGTCCGACCTACGCCACACTCCCTTCAAAGCGCCATGCTCCCAACTCAATCTCTCCACCGCTCCGAGCCTCTTATTCCACTCTTGGTCGTGCCCATTATCCTCCTAATCAGCCGTTCTATATCGCATATCCTCCAGGTGATGAAAAAGATCACAACGCCAGG
>Het221
ATGAACGGCGTTAACGGGATGAACGGACACACAAACGGAGAGCTGAACGGCGTCGGCCGCGGCACATGGACAATAGGCCTCATCAACGTGCAGTACAGGTACCTAACTGCGGAAACGTTCGGCTTTAAGATCAACGCCAACGGCTCCTCGCTGAAGAAGAAGCAGATGTGGACCCTGGAACCGGCACCGGGCGAGACGAACACCGTGTACCTCAGGTCCCACCTGGATAAATATTTGGCGGTGGACAGCTTCGGCAACGTGACCTGCGAGAGCGAGGAGAAGGACCCGGGTTCCAAGTTCCAGATCGTCATCAGCGAAGACGCCAGCGGAAGGTGGGCCTTGAAGAACACCGCGAGAGGTTATTATTTGGGCGCATCATCCGACAAGCTGACCTGCACTGCCAAAGTGCCTTCCAATCCTGAATACTGGCTTGTTCACCTCGCTGCTAGACCTCAG
>Het222
ATGAGGACGTCATTTGTCTTAGTGCTCCTGTTGGTGCTGGTGGAATGCGGTTCGGAGGAAGCCTCCTGCCCACAGGACACGCCGGAATGCCCCTGTTACAAATTTGACGACGGCCTGTTTCTCGAATGCCCCAGCGCGACTGAAAAAGCCCTAGAGACGGTCCTCAAGTCCGTGACCTCTCTCATTCAGTCATTCAGTATTTACGACCTCGACAGGGATGTGACGGCTCTGAAGAAGCTTTTCTTCCCCCACGGGACGAGGATAAGACACTTGCAGATATCCCACACCAGCCTCGCGTCGTTAGAAGAGGATTCCCTCTCCGGCGTCAAAACGGAAATGGAATCGCTGAGCATAGTCTCGGGCAAATTAAAGCACATCCCTCAAAAAGCTCTGACGGGATTGAGCGCGTTGAGGGCTTTGGATCTGGAATCGAACGAGATATCCGAGCTTCCCAGTTATTCCTTTTACGGGCTGCATCTCACGAAAATAAACCTGAAGGGTAACAACGTTCAAAAAATGTCCGAATATGCGTTTGCCGGCTTGGAAAATTCCATTACCGAGATCGATCTGTCAGAAAACAAGCTTAACTTCTTCCCCATGGCGTCGCTGAGACGGCTGGAGCATTTGAGATCCTTGCGATTGGCTTGGAACGAAATAAGCAGTATCCCGGACGATGGCTATTCGAAATTACAAAGCCTCGTTTTCTTCGATCTCAGTTCGAACAATTTCGAATCGTTGTCGGAGGACACATTTCGACCGACGCCGAAAGTGAAGACGCTGTCCCTTTATTACAACGCCATCGAGGGCGTCCATAAATTGGCTTTTCTCTCCCTTCACCAGATGGAGTCCATAGACATCAGTCATAATAAAATAGTCTATTTGGACGCAGAAACTTTCCGTGCCAATAAAGAGTTGAGGACTATAGATCTCAGTCACAATCACATCCATTACATAAGTGGAGTGTTTGAAAACCTTCCAGAACTCCGGGAACTCTTCCTCTCTGAAAATAATATATTAGAAATTCCTTTTGACGCCTTTACGAACTCCGTATTGTTGAACGTCATTTATTTACAACAAAACGCCATCAGGAGGATCGACGAAGACGCCTTTCTTACTCAAACGAGTTTAAACCAGTTGTACTTGAGTGAAAATTTCATAGAAACGATTCCGAAATTCTTGCTAAACAGTACCAAAGCTATCACGACATTGAGCCTCGACGGAAACTGGATCGGTCATTTGGAGGCGGGTACTTTTCAAAGGGTATTCGAACTCAAAGAGCTGAGGCTTCAGAACAACAGGATTAAAGTGATAGAGAGGGGCGTTTTCGAACCGCTTCCTAACCTTCTCGAATTGCACTTGCAAAACAATTTTATAACCAGGGTCGAATCCGGTTCCTTCCACACTTTGCAAAACTTGCAGCACGTCAACCTTCAAGGCAACCTGCTCGCAGTGCTCGGAGACGTCTTCCTTCACGAGTCGCATTCTCTCGTCTCTATCCAACTGGACTCAAACAGTCTCATGACATTGCACAACGATTCGTTGAGAGGCCAGTCAAGCGTTCAGATTATGTGGCTGGGGCATAACAAGCTGACAAAACTCGACCGGGCTTTGTTCAGCGATTTGCTACTGATAAAACGAGTCTATTTGACGAACAACAGCATCGCTCACATCGAGGACGGTACGTTCGAACCGATGCAGGCACTCATGTTTCTCGATTTGAGCATTAACAGGCTCAAGTTCATTTCGGTCAAAACGTTCACCGATCTCCACGAACTCGAAGAACTTTACCTCTCTTCAAACGGCATCAGGCATATTGAGCCAAAAGCGTTTAACTCGCTGAAAAAGCTGAAGATTTTGGATCTGTCCGATAACGAAATTTTAGTCCTTCACGATGCTATATTCCAGAACAAGCTTCCTATAAAAACTTTAAACTTACGGAATAGCTCCGTAGCGAAAATAGATAAAGGCGCGTTTCAGGGGTTGAGCAGTTTGGACGAGCTGAACTTGGAATGCAACAAACTCGACGCAGACTCTCTAGTCCATCTCGTCATACCGAGTCTTCGAATTTTCAAAATAGCTTGCAATAATCTTTCTAACATTAACGGGAAAACTCTCAAAGGTCTCCCGATGCTACAACAACTGTCTTTGGACAACAACGCTATTGTCAAACTGCCGGCAAACACGTTCAACACGAATAAGAATTTAGTCAGAATCGACTTGTCCAGCAACAAGATCAGCGATTTCGAACACGATCTGTTTCACAATTTGAAACACCTCAAAGAACTCAAGCTGGAGGATAATTCCTTTCACAACGTGCCGTACGAAGCGTTGAACAACGTCAGCTCTTTAGAGACGCTTGTACTCTCCAGAAATTCAATCTCTTCTTTAGACGTCTCAAAACTAGCAGGTCTCGGCCGTTTGAGAGATTTAGATTTGAAAAACAACATTTTGACCACCCTGTCCGGTTTTGCTTCAGCGAATCTGACGTTTTTGTCTAGCGTAGATTTGAGCCGAAATCTTCTTTCTGCCCTGCCGGCCAACTTTTTCGTCCAGGCGAGCCTTTTGAAAAGGGTTGATTTGGCTTCAAACCGGTTCAGGCAGATACCGACGACGGCCCTTTCCGAGCAGAACCTGCCGAACCTCGCATGGCTCAACTTGACGGGAAACCCGCTGACTCTAATCCACGATCTCTCGTCGACCAGGAATTTCCCCGTCCTTCAAGAAATTCATATTTGCGAGACCAACCTGACCATCGTGACGAGTAAAGATTTCGAAGCGTTTCCCGCATTGCAGCATCTTTTCCTTGGGCAGAACAGGATATCCAGGGTGTCCCCCGGGGCTTTCCGCAGTCTGCCTCACCTCCTTACACTCGACCTCGGAGTAAACGAAGTTGAAAAACTGCCCCAAGAACGTTTAAAAGGCCTCACCCACCTTCGACTTCTTAATCTAACACACAACCGTTTAAAGGATTTGGAAGAATTTCCGAGTTCGCTCAAGTCGTTACAGATCCTCGACTTGTCCTACAATCATATATCCAGAATCACCAAGGGGACTTTCAAACATCTGGAAAACCTAGCTGAACTTTATATATATGGCAATTGGATATCCGCCATCGCCAGCGACTCTTTCAGGCCGTTGAAAAAGTTAAAACTTCTAGATCTATCAAGAAATTACTTGGAAAACCTGCCGCTCAACGCATTCCGTCCGTTAGAAACTCAAATCAGAAGTTTAAGGACTGAA
>Het223
GGTTGCCAATCAGACAACCAGTGCAGTTCTGATAAGACATGCTACAATGGAGAATGTATCAATCCTTGCCTTATTGGCGATCCTTGTGGTGCAAATGCAGAATGTTACGGTGAAAATCATAGAGCTCAATGCAGATGCTACCCAGGATTCAGTGGAAGTCCCCTTGTGAGGTGTGAGAGAATTGAGTGTAATGTGGATGCTGACTGTCCACTTGACAGGACATGCTTGGAGCATAGGTGCATGAATCCATGCACAGATATGGCTAATCCACCATGCGCATCAAATGCAATCTGTTATGTGAGAAATCACCTAGCTGGTTGCCGCTGTCCTGAGCACATGCCACTTGGAAACCCGTTATCATTTTGTCATCGACCTCCACCACCAAAGCCTGGTCTTCCAGAATGTGAACACGATGTCGAATGCCCGAGTAAATTGGCTTGTATAAGAAACACGTGTAAAAATCCATGCACAGAATTGACACCCTGCAGTTCATCATCAATGTGCAGTGTTTTTGACACAACTCCAGTTAGAACGATGGTATGCACCTGCCCAGTAGGATGGGTGCCAAATGAAGAAGGAGATTGTACACCA
>Het224
ATGGAAGCTGTGAAAGTGCTGAGCCAACTGAAAGAGGTGAAGAATTATCTGAGGACTGTTTTTAATCACTGTATCAGTTCTGTCAATCCCAAGACGCTGGTTTCAAACGAACTGCTGGTCCAGAACGGAGAGCTGATAGTACGCGGTATCAATTACAAACTTATGCGAAACTGCTACCTTGTCGGCTTTGGCAAGGGTGTGGTGGACATGGCTGCAGCGGCTTGCGTAGCGTTGGAGGGACATCTTCAAAAAGGGATGCTGAGCATACCGGAAGGCACCTCTCACTCGCTCAGGGGTAATATAGACGTGTTCGAAGGAGCGAAGAATAACATACCAGATGAGAAGGCTGAAAAAGCTGCCAAGAACATTGTAAAATTGGTGACATCTTTGAGTGAAAACGACAATCTGATTATTATGATAACAGGCGGTGGGTCGGCATTGCTGCCGTACCCAATACCTCCAGTGACGCTCAAAGAGAAACTAGAACTAACTAATTTGTTGCAAAAAAGAGGGGCGCCGATTGTGGAATTGAACGCAGTGAGAAGGAAATTGTCACTTGTCAAGGGCGGTAAGTTGGCCAAGCTCGCTTATCCAGCTCAAGTCATATCATTGATATTATCTGATATCGTTGGTGATCCGCTTGACTCTATTGCAAGTGGTCCCACAGTTAAAGATATTTCCTCAAAATACACTTCGATTGAGATTCTAAAAAAATATGAGTTATTTGATAAAATTCCAAATTCAGTAATTGAAGTATTGACGAAAGAAGACCCAGAAGATAAAGAAGACTATTTCATCAATACGAGAAATTACATAATCGGAAATAATAGTCTAGCTTTAACAGCAGCGAAAGAGATGACAGTTAAGGATGGATACGTGACGCAGGTTCTTACTAACAGCTTGCAGGGTAAAGTGGAGACGGTTTCTCTTCTTTTAGCCAAATTCTCCAGCCTTATCTGTCAAGCTTTGACGAAAATTGTCAACAAAGATACTTTCTTATGTGAAATGGAGAAACTGGATACAGGGCTGTTTATCTCAAGTGATACAGTTTCAGAGTTAGCAGAGAAACTGTACTCCGAGCCGACGAATAAACTACTTCTTTTGTTTGGGGGTGAAACGTCAGTGGAAATCAAAGGCAATGGAAAAGGAGGGAGAAATCAGGAGCTCGCGTTGAGATTTTCGACTGCAGTCGATGAGCTGGCCAAAACGAATCATGTCCTTCAACTTTTCAATATCGTTATCCTCTGTGGTGGGACGGACGGTTTGGACGGCCCGACAGATGCCGCAGGAGCGCTCGGTTACATAGGTCAAACCCAATGTGCAGAAGACCAGGGTTTGCATTTTACCAACCATATAGCAAACAATGATAGTTATACTTTTTTCAGCAAACTGAACAATGGTGAAGACCAAATTAAAATTGGTCACACAGGTACAAATGTAATGGACATTACAATGATATCGATACAATCCAAAATT
>Het225
ATGAGCCAAAACAAAGCAGTGGACGTCGAAAGGCGAATCGATGATTTTTTAATGGACTATGAGTGCTGCAAGCAGTCAGACTCTCTCGTTTTGGAAGCAGTAAAAGTGTTCTCCGACGTTATTAATTATTCCAAATGGGAAACGGCCAGTGAGCTGCTGGACATGGTGAAGAAAAACGGAAGGAAGATAATGAAGCAGATGCCGATGGAATCATCCGTAGGTAATATCGTAAGGAGAATACTTAAAATAATAAGAGAAGAGTATATGTCTTTGGACAAGAACAAGCAGGACGAGACTTACGAGGAGTCCCTTCATAAGATTGTAACGAGCGAAGGTAACAGTGACGACTACAGTAAGGTATTACCGAGGCTAGGACCGGCCATCGTAGACCATCTAAATGAGTTGGAATTAGAAGTGGAAACCAGTTCAGAAAATATTTCACAGCAGGCTGTCGAACATATACATTCAAATGAGATCATAATGACCCTGGGGATGTCTGACACTGTGTTAAAATTCCTCAAAGAAGCTGCAAAGAAGAGAAAGTTTGAAGTGATTGTCTCATCCACAGAGCCGTCCAAGGATGGGAATTGCATGGCGCTCAAGCTCTCGAAGCTGAAAATACGCACCACCCTTATACCGGATTCCGCGATATTTGGTATAATGTCGAGAGTGAACAAGGTGATAATCGGGACGCACACGGTCATGGCGGACGGAGGGCTGAGGTCGTCTTGCGGTACTCGGCTTGTCGCCTTGGCTGCGACGCATTACTCCGTTCCTGTCCTTGTACTGGCACCCCTGTATCAACTCTCGCCTAAGTATTACTGCTCCCCTGAACAGAACAGTTTTAATAGTTTTATATCGCCTGAAGGTGTTCTCGCGTATTCGGATGGTGACTTGCTTACGAAAGTCCATACATACAATCCTCGTTATGATTATGTACCACCAGATTTGGTCACTCTCTTCATATCGAACAGTGGAGGTCATGCCCCATCATACGTCTATAGGCACCTCAGTGAGTTGTATCATCCAGAAGACTCTGAACTT
>Het226
ATGTCTCTCCCGAGGACCAGATCATTGATGAATAACAGTACAAATGCGAATATAACGGCGAAAGAGGGTTTGTTAGAAGCGCCTGACGGCGAGAACGAGGATAGCCTGCCTTTGAAAGGGACAGCTATAGAAGACCTGACGAAAAATGCCAACGGCAATTCGACGACGACGACCGTGGGCACGATATCCACGACGACGACGACGACCATCACCACAGTCAACGACGCCTGCACGAAAATAACCAACAACGGAGTAGCCGAGACCAACGGCATCAACAAGCTGCAACAGTCGAAGAACGGGTCCAACAAACAGAAACGAAACCTGCCGATCAAGCCGTACGAAGCTGTGAGCGATTACGGCAACCTACTCACCAATTACGAAGTGCACGAGATCCTTAAATTCCCGGAAATATATTTTATAGGTCATAACGCCAAAAAGATACACGGCCTCATCGGAGGGCCGAACAACTGCAGCTACGACAACGAGCACGGCTCGTACATCCACATCGTCCATGACCATGTCGCCTACAGATACGAGATCCTGAGGGTCATCGGCAAAGGCAGCTTCGGTCAAGTCATCAAAGCCTTTGATCACAAGACGAGGCAGTTTGTCGCTCTCAAGATGGTGAGGAATGAAAAACGGTTCCACCGCCAGGCCCAGGAAGAAATCCGTATTCTGGAACATTTGAAGAAACAGGACAAAGATAACACTATGAACATTATCCATATTTTTGACAATTTTATATTTAGAAATCATATCTGCATCACGTTCGAACTCCTGTCGATTAATTTGTACGAATTGATAAAAAGGAACAGGTTTCAAGGCTTTAGTTTGCAGTTGGTCAGAAGATTTTCACATTCGCTCCTTCAATGCCTTGATGCACTTTACAGAAACAAAATTATTCATTGTGATATGAAACCTGAAAATGTTCTTATTAAACAGCCAGGGCGCAGTGGAATCAAG
>Het227
ATGTTGAAGAGTGTGATAAAACATGGACTTCACTGTCTACTACTTTTCACAGTGATTCTAGTTTTTGAAATACTCTCCGGAGGGCTGCGAATGAGTTCAAAAGAAGTGCCGGTGATAGATCCATGGGCGACATACGGATTTTTAGGAACTGTTTTGCTTTATGTGCTGAGACTGTTAGCATTTTTACCGTTGCCACAAGTTCTACTTAATTTCGCTGGTTTGACATTGTACAATGCTTTCCCTGAGAAAGTGGTTTTAAAAGGAAGCCCACTCCTGGCTCCTTTTATTTGCGTGAGAATCGTAACTCGTGGTGACTATCCGCAATTAGTGAGGACCAATGTGTACAGGAACCTGACAAAATGTCTAGATGCCGGTTTAGAACATTTCATTATAGAAGTTGTAACGGATAAGCCTATAAATTTAACAAAAGATCGTAGAATCGTAGAAACAGTCGTACCAAAGGATTATAAAACAAAAAGCGGCGCTTTGTTCAAGGCTCGTGCACTTCAGTATTGTTTAGATGTTAATGCCAATGTGTTATCAGATAACGACTGGATTGTCCATTTAGACGAAGAAACACTTCTTACTGAAAACTCGATCCGAGGGATACTGAACTTTGTCTTAGATGGAAAACATTGTTTTGGGCAAGGGCTGATAACGTACGCTAATGAAGAAGTGGTCAACTGGGTGACAACACTAGCGGACAGCTTCAGAGTCGCTGATGATATGGGAAAATTGAGGATGCAATTTTCATTTTTTCACAAGCCATTGTTGAGTTGGAAAGGCTCTTATGTTGTGACACAG
>Het228
GTCATATATCGATGTCGAGATATGGCTGATAATTGTGGTATGTGCTTGGCCCTTGGGGAAAAGTTCGGATGCGGATGGTGCCAGAGTTCGGATAGATGTGAAGTCCAAGAGCAGTGTGACAGGAATGGAGGAGCAGTCTGGCTAAACAGAAACACAACATGTCCAAATCCCGAAGTGACGTCATTTTCTCCACGCCTCGGTCCCTGGGAGGGCGGTACAAATATAACCATAACAGGAATTAACCTGGGGAAAACATTCAAAGACATATATGGAGGCGTCAGTGTTGCCGGAATTCCCTGCGAGCCTTATGAGCATTTATACGTCAAAACAACACAGATTGTGTGTCGAGTCGATGGACCGGGAACACCGGAGGTACGAACAGGTCTGGTCGTCGTTAAAGTTGAAGATTTCAGGGGTAACTCGAAACAAAGTTTTGAGTTCGTCGATCCAGTAATCCACAGTATTTCGCCCAAATTTGGGCCCAAGTCTGGTGGCACTATGTTGAAAATTAGAGGCCAGTTCATGAATGCCGGAAGCTCAATTCAGGCATTTATCGATAATTTGCCTTGCAAAATTGTC
>Het229
ATGTTCCTGACGCGATCCGAATACGACAGAGGCGTGAATACGTTTTCGCCGGAGGGCAGGCTTTTCCAGGTCGAATATGCTATAGAGGCAATTAAACTCGGCTCCACTGCGATTGGGATAAAGACCTCTGAAGGCGTAGTCCTGGCCGTGGAGAAGAGGATCAAATCGCTTCTGATGGAGCCGAAGACAATAGAGAAAATCTTAGAGATAGACCACCACATCGGTTGTGCTGTGAGCGGTCTGATGGCCGACTCGAGGACCCTCGTAGAACACACAAGGCTCGAGTGCGCCCAGTACACGTTTGTATACGGTGAGAAGATGAGCGTTGAATCAGTCGCACAGGCTTCTTCGAACCTTGCTATCAAGTTCGGAGACTTTGAGGACGACGAGGTAGTCATGAGCAGGCCGTTCGGAGTCGCCATCATGTTTGCAGGCTACGATGACAAAGGGCCGCAGCTGTACCACGTCGACCCTTCGGGCACTTTCCTGCGGTTCGACGCCAAGGCGATCGGCTCAGGGAGTGAAGGCGCTCAACAGAGCCTTGAGGAACACTACACCAAATCGATGACGCTCCATGAAGCAATCAAGCTCGTCCTGCTCATCCTCAAACAAGTCATGGAAGAAAAGCTCAACGAGTCCAACGTCGAAATTGCCACCATCACCAAGGAGAACTTGTTCAAAATGTTCACGAAGGAAGATGTCGCGAAGATACTCGTCGAACTCGAAGGCGTCGACTTGCAA
>Het230
ATGAGCTCATACTTCGCCAACTCGTATATGCCCGACCTTCGGAACGGTGGTGTAGTGCCGGCAGAGCACCCGCACCAGCAGCACCATTATGGCGCGGCCGTTGTCCCTCAGGGCACGGAAGATCCGACCGCCTGTGATCCGAGGCAGGGGATCCCGCCTCACCACTACGGAGGACCGCCAGCGGCGGGACAACCGCCCCAGGGGATGCCCTACCCGAGATTTCCTCCATACGACAGGATGGATATCAGGGCGGCAGGCTACTACCAGAACATGGATTACAGGGCGGACTCCCCCGGGGCCATGGGTCACATGGGCCAAAACGGCCACCAGACGCCCGTGGTCTACGCCTCGTGCAAGCTGCAAGCAGCGGTCGGGAACGGCATCGGTGGGCCGGAGAGTCCGCCGGAAATGGACATGAGC
>Het231
ATGTCAGATAGTGATTTCGAAGAATCCATTAATGAGTATACGTCTTTAATGGATGTTTTGGTGAACGAAGTAATGCCGGACAGAGGCGGCATAGGCCGGGTAGATGGTGACCACGGTCAAACCAGTGACAGGGACCGGGAAAGGAACAACCCGGTCGAAAACCAGGAACAGCGAGTCGCCCCGGATCAGAGGGAATGGGACGACGAAGAAGAGCTTAAATACGGGGCCGAACACGTTATTAAGCTCTACGTGCCCGTATCGCTCTGCTTATTGGTCGTCGTAGCTACAATGAACAACGTCGGGTTCTACAAGAAAAAAGACATATATCTCATATACACACCGTTCCATGAAAGCTCTCAAGAGACAGGCACCAAAATTTGGAACGCTCTTGCGAATGCCATCATCCTGTTGGCAGTCGTCGCTGTCATGACCGTCATACTCATATCGCTGTACAAGTACCGATGCTATAAGATCATCCACGGCTGGCTTATAGTCTCTTCACTCATACTTCTTTCGATTTTTTCATACGTCTATCTCATTGAAATCCTGAGGGCGAACAACATCGCATTTGACTTCATAACTTTGGGTTTTATCATACTGAATTTTGGTACGATGGGAATGATATGCATACACTGGAAGGGCCCTCTGAGAGTGCAACAGGCCTACTTGATATTTTTAGCTGCTTTGATGGCCCTTATATTCATAAAGTATCTGCCAGAATGGACTACTTGGGCCGTATTGACGGTGATATCTCTTTGGGACCTTTTTGCTGTACTCACGCCCAAAGGCCCGTTGAGAATCTTGGTCGAAACCGCACAGGAACGTAATGAACAGATATTTCCCGCTTTGATCTACTCGTCAACAGTCATTTACAGCATGGTCATGGCTTCTCCCGAAGAAGGCGGCTTTACGAGGTCCTGGGCAGACGGAATCGACTCGAGGAACGAGGCGCGCAGGCAGAATCAGCAGAACCTCCCGGATGTGCGCGTGGTCGTCCCCCAGTACAGAGTGGAGGAGGAGGACGTCGAAAGGGGCGTCAAACTCGGCCTAGGCGACTTCATATTCTACAGCGTACTCGTCGGGAAAGCTTCTTCCTATGGTGACTGGAACACGACGCTCGCCTGTTTCGTCGCGATTCTGATCGGATTGACCCTCACACTCTTGCTCTTGGCCATTTTCAAAAAGGCCCTACCAGCCTTACCCATATCCATAGCTTTTGGGCTTATATTTTACTTTGCGACTACAGGGATCATACAGCCATTTTCTGATCTGCTATTGAAAACGCAAATTTTTATT
>Het232
ATGGGCCAGAAGATCAGCGACCTGAAGGGCGTTTTCGGAATAATGGACGAGAAGGACGTGAACGAGATCCGGATTTCGGTGGAGAGCGTGGACCTACGTCTCGACGAGCGCAAGGAAGAGAACGGTAACGAGTTCGGTATTTACTTGAGTTCGGAGGACAACGGAAACCCGCGGGCGGGGGCGTCTGCTCTCCCGGAGAAGAAGAAGAGGTCCTCCAAGAGAAAGAAGGATAAGAAAAGGCCGCATTGGGTGCTGAGGTTTAACTGCGCCAGGCTGAAGTCAGGCAGCAACAGCTCCGGCTGCAGCTCCGAGCCCGACATCGCGGAGCCCAACATCGGCCTGGAATCGTGCGTCTGCACCGGGTACCGGCGGACGGAGGAGCACCACCTCGGTGCGGGGGTCGTTTTTGAGGCCAAACGGGAGAGCAGCGATTCGGAAGAGGACGAGGACCGTCGGCTGGAGGACTATTCGCTCGACGACTGCGACGAGAGGGCCAGGATCGAAAGAGCCAGGGAGATCGAGGAAGGCGTGGATCCTCCTCCTGGCTTCAAACCGGGCCAGCACATTCAGGTGGTCTGCGTCCAGGACATGAACATCGACTCCTTGACGGCCCTCCTCCAATCCGCTGCCCTTTCCGCCCTCTCCCAGCTCGACTCACAGAGGGTGGTCCACACCCAAGTGGACTACATCCACTGCCTCGTCCCGGACCTCCTCCAGATCACTTCCTGCTCTTTCTACTGGGGGAAGATGAACCGGTACGAGGCGGAGCGACTGCTCGACGGCAAGCCCGAAGGGACTTTCCTCCTCCGGGACTCGGCGCAGGAGGAATACCTCTTTTCCGTCAGTTTCAGAAAGTACGGCAGGTCGCTCCACGCCAGGATAGAGCAGTGGAAGCATCTGTTCAGCTTCGACTCCCACGACCCCGGGGTCTACTCCTCGCCGACCGTCTGCGGACTCATCGAGCACTACAAGGACCCTTCGTGCTGCATGTACTTCGAGCCGACGCTCACGATACCGCTCCACAGGAACTTCGCCTTTCCCCTCCAGCACCTGGCCAGGGCCGTCATCTCGTCGAAGATCTCCTACGACGGAATCAGCCAGCTCCGCCTTCCCAAACCGCTCAAAGCATATCTCAAAGAGTACCACTACAAACAGAGGGTCAAGGTACGTCGATTCGACAACGAA
>Het233
GTCATCAACGATATGGAATCCAACTATGATGAGGATCTTAGCGAGAACATCTTTTTCAAAGTTCTCCAAAACGAGTATTTTGATTTGTTCTCGAAGGCGACTGCAGAAGGATGGATAATTTGTGTACCCAGGGCGGACTCGATACCCAAATATGCCTTGGATGCCAACGATTTTTTCAGCCACGTCCTTATACCAAACGAGGAACTTCCCGAAACGCATTTTAGGACGCTCAACGGCAAAGAGGTCAGGATTTGCAACAGAGTGGTCATAGTGGACAGCGAAGATGCGGTGACATTCACCACTCATGTTCTGTTTGAAGAGACCTACTACACCGCAGACATGCTGAGGTACAAAGTGCTCTGTGTCGAGTCTCCATTACAGCATTGTTCAGACGATCTTAAAACAGAATCGGGAATAATCACCGTACACAATCTGCGAGACTGCATCGATTTTCTTTGGACCGAAAGCAGTAAAGAAGTCCTGGAGAGGATAGACGAAGCGGTACAGACATTCTTGTCTGCGAATGACAGGCTCGAGTTTAAATCACTCCAAGATCAGAAAGACGCCATAAGTGAGCTTTATACCAAATGCCTAAATATTGCGTTAAAAGACTCAAAGCTGAGAGAGAAGACGTACATGAACAGACACATGTTGGACAATGCGAAAGTCAGTGTAGAATCATATATGCACCATAACGTTTACGGTAAGCTCATGAAAGGTATATCAGCCTGTACTGCTTATGAAGACGCATGCTTTAACAAAATTGTTAGGAATTTATACGACATACAGTTGAAAGATTTGAAAATTGGTTCTGAATTTCAAGTTGTGATACCCAAAGCACGCTCTGAACTGAAGAAAATTGAATGCTATAGTACCGTCGTCGGTAAAGTCGGTTGTTTAAGAAAAACTATAGTCGCTATCACTAACGAGGATGCTGCATTAAGTCAGATGAATGTTCTTGCCGCGGACGAACTCCTTCCAATGTTGGTCTTTCTTGTGGCCAAGTCTGGCATTCCAAACTGGATCGCCCACCTGACTTTCATTAAGGAATTTTCTTTCTCAAACAGCGCTTTTCATGGAAACCAGCATAACTTTTTAGTCACCTCTTTAGAAGCTGCCATAACTTATATTAAAACAGATCTAAAAGTTGAACCCTCAGAGCCTGAAAGTCAGTTAATTTATAATGATTTAGAAGACAATAAAATAAAGGCAGAGCGGGGTTCTTCTCGTTTAAGCTCACTGTTCGATTTTGCCAAAGAAGGAAATTTAGAGAAAGTCCAGGAAATTTTAGGTACGAAAGACATCGGAATCGGAAGCCTAGAAGGGCTCAATTTGTGCCATCCTCTTTGTTCTTGTGACCGATGTGAAAAAGAGTTGAGCATTAGTATGCACATGTCACCGACTATCCAATCTTGTGATGACAGGGGTTTCACCGTACTTCACATTGCCAGTATGTACGGACAACCGAAAATTGTCGATTTACTTGTCAGATTAGGGGCAAAATTGAATAAAACAGATTACAAAGGTGCCACAGCATTGCACTATGCCGGTGCCAGAGGTCACCAGAATTCTCTTCTGATTTTGCTTCACGCAGGAGCAGTTTTTGATCAGCCGGATAATGAAGGAAATACAGTTTTACACTTGGCTGCTGCCAATGGTCATGAATCTTGTGTCAAAGCCCTTCTTTATTTCACTGAACAAACCTGGGAGAAACTCGACATCAATTGTTTAAATAACCAAGGTGAAACTCCTTTACACAACGCATCCCGTTGGGGTTTTACCAATATCACAGCGATACTTTTAGAATATGGGGCTTCTCCTTTGATAGAAAACAAAAGGAAGCTGACACCGGTTGATGTAGCCAACAATATTCATATTCTAGAACAACTCTCGTCTAACAAGATTCAGAAGATGGATACATCGCTGATAGAAAGCGACATTTCGATAACATCTAAGAGTCTAGATTTCACAGATGAGGAATCTCCTGTTAAAAAGACATCAGCTGTGAGACCAAAGTCTACTGATGACATAAGAAAAATAGAAAGAGCCCTCCGAGCAATTGCATTCGGCGATATCACGCTCGCTTGTTTCTACCTCGGTCTCGAGATGAACAGCAACGAAAGTCTTAACAACAACTGTCATCCCCTCTGCTCCTGCAAAAACAAGAAATTCAATCCACTGGACACCAAAAACGCTTTAGACGTCAATAGCTGCAATGCCGAAGGATTCACTCCACTCCACGAAGCAGCAAAGTATGGACAGACAGAACTCATAAAACTGCTCATAGGAGTTTCAGCAGATGTAAACGTGCAGACGTTCAAGTCCGGAATGACACCGTTTCACCTCGCTTGCCAAAACCAGAAGTTCAACTCAGCCAAACTCCTATTAGAAACTGGTTCGGTAGACGTTGACAGTACAGATTCATTCGGCAACACGGGCTTGCACTACGCTTCAGAGACAAACAACTTAAAATTGATCAAACTCATTCTGGAAAATCATGGCAAGCGTGACATTAAGAACAACTCTGGAAAGACTCCTCTGGACATCGCTAAAGAATCAATGCTAATATCAGCAGTACAATTGTTAACATCTCACACCCAAAGC
>Het234
ATGTTGATCAAGGAATACAGGATCGTGATGCCTTTGTCTCTGCAGGAATATCAGATAGGCCAGCTGTACACGACGATTGAAGCGTCCAAGCTCGAAACGGGAGGTGGTGAGGGCATCGAAGTGCTTGTCGACGAGCCTTTTGAAGGCATCCCTCTGTTGGGTGGTAAGTACACTTCTGGAAATTACACGAAAAAACGGTACCACCTGAGCCAAAGGATACCGTCCAAATTGCGTTTCATGCTACCTAAGACAAGCCTGGAGTTCGTCGAGGAGGCTTGGAACGCGTATCCTTACTGCAAGACTCTCATTACAAACCCGAACGGCTTTAGGAACCTGTCCATACAAATCGAGTCCATGCACGTCGAAGGGTCGACGGTTGACGACAACATTCTCCAGCTCCCTCCAGAAATTTTGAGAGAGAGAGAAGTGGTGGAGATAGACATAGCTAACGACCCTTTCCCCAAGTGCAGAACCCACAACCCACAGACGTATGTGATGCGCAAGCGGAACCGCGGTCCCCTCGCCGCAGACTGGATCAAGACGACGACACCGCTGATGACTTGCGTGAAACTAGTTTCCGTCGATTTCAGCGTTTTCGGCCTTCAGTCTCATATCGAAAACTTCCTTCAGGGAATCGAGAAAAATATATTCTTGAAGTTTTCGAGGCAAGTATGGTGTTTGGCCGACGAATGGATTGATCTGAACCTCGAACAAGTGCGCCAATTAGAGCTCAAGAGTAAATGGGATCTGGACGAAATGAGGACCACAGGGGCCGCCCGCGTTAATTCGGATTCATCT
>Het235
ATATCAGGGATGTGTACTAAAGTAAGCCATTTCAAATGTAGAGTGCTTGAGTATCCAAAAAGCAATGTCAAGAGAGTTTATGTACCGGACGATAAAGTGTCCTGGGATGTATCTTGGGATGATTACAACCCTGTTAGGTATACATCAAGTGCTTTAAAAAATAAACCCTGGGCCGATCCGGACATTTGTGAAGAAAACTTTAATCCACGATGGAATAGTGTGGATGGCAAGGTTGAAAGAAGGAGTTTTGGAGGCAATTACAAAATACATAATGGTCATCCGCTTAATCCATGTGGTAGGACTGGTTTGTCTGGTAGAGGCCTTCTTGGACGTTGGGGTCCGAACCATGCAGCAGATCCCATTGTCACAAGGTGGAAACGTGAAAACGGCAGTATCTCATATGATAAGCTGTCCGGGAAAAATATAATGCAGTTTATCGCAATAAGAAGAGGTGACAACAATGAGATAGCAATACCAGGAGGTATGGTCGATGTAGGCGAAGTTGTTTCACAGACCCTCAAAAGAGAGTTCCTCGAAGAAGCACTCAACTCCAACATGATGGAAGATGAGACCAAGTTGGATATGCAGGACAAGCTCAAAGCCCTGTTTGCATCTGGTGTGGACATCTATAAAGGTTACGTTGATGATCCAAGAAATACGGACAATGCCTGGATGGAAACGGTTGCACAAAATTTTCACGACGAAGATGGCTCTTCAGTCAGTAAGTTGAATCTGCAAGCGGGTGATGATGCCATCGGTGTCTGCTGGCTTGATATATCAAAAGATCTTAAGCTCTACGCCAGTCATTCAGATTTTATTGAAATTGTTGCAAAGAGGCACAATGCACATTGG
>Het236
GAAGTTTGCCTAGTTGAAGGTGAGTTCGGTCCCGGTAGCAGCCAAAGTTTAGACCAAATCAGCAGTAGTAGCAGAAGTTCAACCCCTTTCCAGTACCCCGGTTTAGCAGGATTTGCTGGTCTTTATGGTGAAACTGTTGTAAGTCTGCTGAGGGCACAAGGATTGGATGTGCCAGGCGTGAGATGTAGTGTGTGTCTTGCGGCATTTCCGACCACCTGGCTTTTAGACCGTCATATTCAGATGCAGCATCCGGGCCACAGTTCAACTAGGAGTCCTCACACCACTGAGCCAATGAGAGACGACAAGCCGTTCAGGTGTGACCAGTGCGGCCAAAGCTATAGGTATAGATCAGCATATATCAAACACCGAGAGCAAAACCACAGAGCAAGACTTCCTGCAGACAAGCTGTTTACATGCGATGTTTGTGGAATGCAGTTTAGATATTTGAAATCTTTTAAGAAACACAGATTAAACCACACGTTAGAGAGATTACACACAAGTCCAAGAAGGCCCCCAGAAAGGGATAAAGATGAAGGGGGTTGTGCAGAAGGCCAAGACGAGGTGACAAGCTCAAATGAAGCGGTAGGTAGGCGTTCGGAAACCTCAGACCAAGATGACACAGTCGATTCCGTCTCAGTGGAAGCTGGTGAATCTTCCCTCATAGGACTCTTGCGTCTGAATGAAAGGCAGCGGCCTCCCAGGTCATTTGCCTGCCCTTTCTGTGGGAAATGTGTGAGATCTAAAGAAAACCTCAAACTCCACGTAAGAAAACATACAGGAGAAAGACCGTTCGCATGTCTGTTTTGTGGCCGTGCATTTGGAGGGAAGAGTGATTTAACAAGGCATCTAAGGATTCATACAGGGGAACGACCTTATCATTGTGAGATGTGTGGCAAATGCTTTGCCAGAGCCGATTACCTTTCCAAACATCTGACAACACATATACATCAAGGGCAACATCGG
>Het237
ATTATGGCGGCGCCTTCCATGGTCAGTCGAAGTGGGGATAACTTAGTGGTGCGGAGTGTCGTGAGTGGGGACGCCCTGTTCGGCACGGAAGACAAACAAGAAGAGGAGTTCCAACTGTTCGACACCTCCAACAGCGGTGAAGAAGACCACGGAGGGGAGCTTCCCCAGTGTAAAATCAAACGCAACTACACCTGCGGGCTCTGCGACTATTACACGCAGAACCCCAGGTTTTACCTTTATCACCAGAAGCACGTCCACAAAGAGAAGATAAGGATATACGAGTGCCCCAACTGCCTATACGCTTCGAAACACAGTCAGAAGCTACAACGTCACATGCATATGGTGCATGTGATGGGGGCTGGCAAAAGGAAAATTTTAAAAGCGAAAGCGAAACCTAAGTCACAAACTAAACAAACGGCGGCACCGGCGCAGTCACAGCAGGAGCCGACTCCGCCGACTAGTCACGCCGTTTTCGGCAACGATCAAGAAGACGACCAGGAGCCGATTTACGCAGACGACGGCACACCGGTGTACAAATGTTCCGTCTGCGACATGACGTCCAAGAGTCAAGGCCTCATCGCGAGGCACGAGAGAGTCGTCCATCTCAAAAGGAAATTCTACCACTGCGGCAAATGCAATTACGTCACCCATTTAAAGGCCCGATACACGAAACACGTCAAGTACCATTCGATGCCCATGATAAAATGCGACCTCTGCGATTTCAAGACACCCTACAAGTGGAACTTGGACAGACACAATAAAAACCACTTGGGCGACGGCCTGTTCAAGTGTTCCATCTGCAACTTCGCCGCGGACATCAAGCAGAGCCTCACCGTACACGAGATGAACCACCACATCCCACCCGTCGGCCATATTGTCGCCGCCCAAAGAAGACGATTGAAAGTCGGCGCATCCGACACGATGGGCCTCGTCACAGAAGAAGACCAGATCGAACAGGGGGAACTCGAACTTCTCAAGATGGAACGGGAAGGTGCATTCGAACAG
>Het238
ATTGAAAATTTGGAAGATCTACTGAAAGAAAAAGATAATCAAGTTGACATGGCCCGAGCTCGTTTATCTGCATTACAGGCACACCATTGCACGAGTGAAGGTGCACTTTCGAGTTTAGAAGAAGCAATAGGAGATAAAGAACGTCAGATGAATCAATTGCGTGAGCAGAGAGACAGGGCTGAACAAGAGAGGCAGGAAGAGAGAGAACTTCATGAAAGAGATATAGCGGAGTACAAGCTAAAGTTGCATGCCCTTGAAAGTGAAGTTGAAAAATTGGGAGCGAGAATGGACCGTGCTCAAATCGAAAAAGATAGATTAGAGGCAAAACTCGAAAGTTCACAATTGGAATTGGGCAAATCCAAAGCCGAACTCGACAAAGCTGCAAGTGAAGTCGGCCGCAGCGGAGCAGACTGGGAAGCAGCTAAACAGCGGTTGACACGGCTTGAACTTGAAAATGAACGTCTCAGACATGAACTCGAAAGATCGCAGACTACTTTCGGACGTAGCACATTGAGCACTTCACAAGAATTGGACAGAGTTCAAGAAAAAGCCGATAAAGCGGCAACTGAATTGCGAAGGGCACAGGCTGAACTGCGTGTAACACAGGCCGACAACGAAAGAGTACGAGGCGAAGCAAGTGCCGCTCAAGACAAAGTGGAAAAATTACAAGGTGAAGTTTACAGATTAAAAGCTAAATTAGAGAATGCACAAGGCGAACAAGAAAGTGTCAGAGAGGAATACGAAAGAGCACAGTCAGCGATAACTCGTTTACACGCAGAGAGAGATAAAGCCGTTCTTGATTTGGAAAAAGCAAGGGAGGAGCTAGAAAGAACACAAGCCACTCTCGGTAAAGCACAATTACAACAAGAAAAACTACAAAACTTGTTAGATAAGGCACAGAGCGAAGTTGACAAGTTGCAAGAAAAATTGGATAAATCGACTGGAGAAATCAGAAGG
>Het239
CTTTTCCACCGAGCTATCCTTCTCTCCGGTTCTGCACTGAGCAGCTGGGCGTTGGTAGAAGACCCAGTGGACTTCGCCGTCAGGCTGGCGAAGCACGTTAACTGCACCGTACCGGAGGACTTGTACCGCGAACACGAATCGATAGTCGACTGCCTTAAGGACGTCTCGTTGGCGGATTTGATGAGCGCGGATATAACTGCGCCGGCTTTCCTCAGCGCCTTCGGCCCCAGTGTCGATGGCGTCGTTATAAAGGCGGATTTTCACGAAAACCTCTGGACCAATTTTCTCCCCGAGATGACCGGCTTCGCGCCGCAGCAGTCGATGAACGTGAAACGTTCTGGTGACTCCATCACCGGCTCGATCAAATACGACCTGCTCTTCGGGGTCGTCACGTCTGAAAGCATGTGGAGGTTCTCCTCCAACGACATCCAGGCCGGGTTCGAGGGCGAGCGGCGTGATAAAATCCTGAGGACGTACGTCCGAAACGCCTACACCTATCACCTTTCCGAGATATTCTTTACCGTCGTGAACGAGTACACTGACTGGGAACGGACGGTCCTCCACCCGATCAACACTCGGGACGCTACGGTCGCCGCGCTCAGCGACGCCCAGTTCGTCGCTCCGGTCGTCGCCACAGGGGATCTCTTGAGCAAACCGATGCACTCTTCCTCTCCAAAGACGCACCGTTCATTCTTTTACGTTTTCGACTATCAGACCAAAGACGGCGACTACCCTCAG
>Het240
TGGTATAGGCAGGGTCAAAATGAACCAATTGAGGCTGCAGTAAAAAGTACAATTGATCAAGGAGTAGTTTCCACTCTTACACTGAAACCAGACAAATCGGATGATGGAGCGATGTTCAGATGTGTCGTGTGGAATAGAGCTATGCCTGCCGGGGTTAAACTCGAAGAATCCGTCAATCTTAATGTTAATTATTATCCCCGTGTAGACGTAGGACCTGAAAATCCTCTTAGGGTGGAGCGTGATGGTACAGCAGTTCTTCAGTGTAACGTTGATTCCAAACCTAGGGTCAATAATGTACGATGGATCCGAGATGGAAGATTCATATCTACTTCTTTCAAACATACTATCCAAAGGGTGACTGTTCAAGATTCCGGAAAATACAGATGTTCAGCAGATAATGGTCTCGGTCAGGCCAAAGAGGCTGAAGTATATTTAGATGTTCAGTATCCACCTTTGGTGAGTATTGAAACCGGTCCTGGACTAGCTAGACAAATTGAAGCAGAAGAAGGAGAAATGGTCACAATCAAATGTAACGTCTCAGCAAACCCACCCCCAATCACTGTCGAATGGCTCAGAGAAGGACGCCCTGACTTTAGGCAAAATGGAGAGGTTTTAAAATTGCACAGGGTTGCTGCTGATTCAGCAGGCACTTATATGTGCAGAGCCACTAATATCCTCAATCCAACAACAACAACAAGGCAGAGGAGTAACCGAGTAGGAAATGCAACAGTTACTTTGCTCGTACGCCACAAACCTGGAAAAGCCCAGATTACTCCTGACAGACCAATTGCCTCAGAAGGAAATGGAGTTACGCTGACATGCTCAGCATCACCTCCAGGCTGGCCTACTCCTCAGTACAGGTGGTGGAGGGAACTTGATGACTCAACACCAACATCGCAGAAAACTGTTTTGGCAACTGGACCCAAATACAACATCCCTTCTGCACATCTTGGCAGTGAAGGAAAATACCATTGTGAAGCAAATAATGAAATAGGCCACGGAGAAAAAGCGACTGTAGTACTTACAGTATACCAACCACCAAGATTCCTAGTCAAGTTACAACCACATCAAACAAGA
>Het241
ATGTCTGTACATCGCGAGTTACAAAAGTTCAATTCGAGTCCCAACTTGAGTGCGGAAGTCGCGCCCATTCTGTTCAGGGACTGGGAAGACATAACGCAGGATTTTTTCGACAACATAAAAGTTCTGAAGTTGGGCGAGTTACTCCACGACGAGTTGTTCGGACTGTTCGAGGCCATGTCTGCGATTGAAATGATGGATCCGAAGATGGATGCTGGTATGTTATGCAATAGGCTCAAAAAGTCTTCACCGGATAAATTCGACACAAAGCTCAAATTCAGAAATTTCTCCGTGGGCGAGCAAATCGGGATTATCGACACCACTTGGGCCTGTATGGTGTCCTGGTTGGACGGCCATTCTCTGGCGCAGACGGTGTTCACCAACTGCTACCTCTACAATCCGCACTTGCTCTGTGAGAAATCGCTGAAGGCGTTTTGTATAGCTATTTATAAACTGATCGATATAATCCGAGATTTTGTCAATAGAGGGCTTGTCTTTGAAGAGGAAGATATTCAGCCTATGATATACGGCTACAGGCTTCATCCGGACGTTTCCGAAGCGAAAACTGTCTCTATGCTCAAGGAAGTAGAAGATGAGATGATTAAGAAGAAAAAAGCGCAAGCCGCCAATGAAGATGATCAAGGTGAAGAAGAAGATTTGAGTCCTGTAATCCTTCGCATTCGTTTCATCAGGATTTTCTTACAGGCCTTAATGGAGCTGTCAAAAAAAGAGGTGACTCCTGCAGGAGTGGCCGAATGTGGAAAACTGCTTTCTCTCTGTTCTGACCAGATTCCCGCGCTTATTGAATCGAATAGCAAATCTTGCCCTCCGGCCTATGTTTCGGAAGTTCACGGTCCTGTTATGATTGGATTTGACCCTTTATTCAACCAAAGGCTCCTGCCGCCCACCTTTCCCCGATACACGCATATTAAATCTGTGACTGAATCTTATAAAAGGTTGGACGAACTTTTTGTTAGGCTTCGACAAGTTATTAAAATAATAAATTACACATCTTTCCAAGCGGCGTTAGAACTGATGTTGGAAGTGAGCTGTACAAAGCCATGCATAGTGAGTAGGAGTGTGATGCAGCTGTTGTTTCTTCCACAGTGCAGCCGAGTGGGAGATACGATCCATTGTCTAGAAGCCATTAAAGATGCTGCAAAACTTTTTATTTCACCGCCCATACTTATGCCCAGATCTCCTTTGCTCAATAACGCTCAGGCGAAGGATTACTTGCAGTGTTTCTTTGGCCATTGTATTAGACCTTTTAGCAGTCTTGTTCAGCTCTGCGGTCACAATAGAGCTCGCCAAAGAGACAAACTGGCACACCTTTTAGAAGATTTTGCAAATTTACAAGACGAGGCTGAAAGAGTGGATGCCTTTCTCCATAACCTGCCGAATAAGTTTGAGAACTCCAGACCTAATTTGGCTTGTTTTGGTACATGGATTTTGTATCATACTATAAGAATAATGATAATGTTTCTCCTATCTGGTTTCGAGCTAGAACTGTACAGTACACACGAGTACCATTATATTTTCTGGTACTTGTATGAATTTTTGTACACCTGGTTGATTTCGTCGTTATTGAGAGCAGACAGCTTTCTTATCGAACAGGAGAACCAGAATGAACAGAATAAAAACAAACGCAGAAACAAACCAAGGAATAAGAAGAAACTGAGGCCTTACGTTAGGGAAATTACATTGAATCAAGCCCTTCATAGTATGTGCACCGGTTACTACAAGGCGTTGGTTGCCATGAAGAAAGAAGGCAAAATCCCTTATCCCCATCCTGAATTTGACAACGAGCGTGTCCGTTACGAGCACAGATTTGCACCGTTCATCAACATCTTGATCACACCCCCTCCTGTGCAGTACCGTGAGTTTAAAGAAATAAACAGCCGCCAGGAGGAAACTGATGTCTTGAAATTGTACACTCAAGGCTACAGGGCTTTCCATGAGGCAAAGACTCTCCTAGAAACAGTGCACAATCCAAACCAAGAAGTCGCGGATTTAGTGAGAGTCTCCAAAACCAACTTTATTGTATTGAAACTTCTTGCCACAGGACATCAAATCAGTTCTCCAGTTCCGGATTTTGATTTCTCTGTACATCGACATTTTCCTATTATAAAAATT
>Het242
CTTTTTGTAAGGAGAGTCTTCATCACGGACGAGTTCAATGACATGCTCCCCAAGTACCTTGCATTCCTTCAGGGCGTCGTCGACTCGGATGACCTCCCACTCAATGTGAGCCGAGAGACCCTCCAGCAGCACAAGCTGCTCAAGGTGATTAAGAAGAAACTCGTGCGAAAGGCGCTCGACATGATCAAGAAGCTGAGCAAAGAGGACATGGACAAGTTCTGGAAAGAGTACTCGACCAACGTGAAACTCGGTATCATCGAAGACCCGGCGAACAGAACGAGACTTGCAAAACTGCTCATGTTCTTCTCGTCAAGGGGCAACGAGCTGACATCGCTCACCGATTACGTGGCGAGGATGAAGCCGAAACAGGAGCACATCTACTACATAGCCGGTGCTTCAAAGCAGGAGGTACAGAAATCACCCTTCGTCGAAAGGCTACTGAAAAAGGGCTACGAGGTTGTCTACCTGGTCGAGGCTGTGGACGAGTACGCCATATCATCTTTGCCCGAGTTTGAAGGAAAGAAGTTCCAGAATGTTGCAAAAGAGGGCCTCTATATCCCTGAAGACGAGTCCGTACTCGACGCCGCCAAGGAGAAATTCGAGCCTCTCATCAAATGGCTTCAGGACGATGTACTCAAGGACAAG
>Het243
AATCAGCAATCGATGCCAGTGAAGTACCAGAGGGACAGTAGCACCCAGATTTCAGGCAATATATTGCCATCGACTCCCAACCAGTCAAAATATCAATCGGAGCCTCAACATTTTCCAAATTTACAATTAAACTATAATGGCCACTTGAGACAAGAGGAACCACCAAAAAGAACAGGCAATTACGAAGAGAACAACATGCAACAAGAAATTTGCAATTTAGTTAAAAGAGAGGAGAAAAATGAAAATGGCGATTATACAGCAAATGTGCAGCCTCAGCCTGGTATGCCCCCTTCCTGGCAAAGTATTGCAACACCTGGGTCCACTGTTGCAGATTATCTATCTCATTTGCCAGCTTCAACTCTACCAATTTCTTTACACCATTTTTTAAAATATTCAGCAGAAACTATGAAGAAAGATATTGAGCCAGAACACCCTCATCCTCCACCGACAGCCCCTCAGCCTGATTTGAAAAAGAAGAAAAAGAAAAAGGCTCCGAAAGAAAAAAAACCCAGACCGAAACCGGGTGAAATAAGATTAACAACAGCTCTAGACGGTTCAACCCTTTACTGCTGTCCTGAGTGCCACATGGCTTATCCAGATAAGTCACTTTTAGAACAGCACCTTCTCGGCCACACAATGGAGCGCAGATTTTTCTGTGAAATATGTGGTGCCGGGCTCAAACGAAAAGACCACTTAACCAGGCATAAACAAAGCCACAATCCCGATCGGCCATTCGTCTGCACTGTCTGCATGAAAGCGTTCAAACGCAAAGAGCAGTTAACGTTACATTTTGTGATTCACTCGGGTGAAAAAAGGCACGTATGTACGGAATGTGGTAAAGGATTTTATAGGAAGGATCACCTGAGGAAGCACACAAGGAGCCACATAGCAAGGAGGGTCAAAGCTGAAATTAGCCAACATGTTCCGACCAATCACTCCTCTTCTGAAAGAGACCCGGTTTCC
>Het244
ATGAGCGGAGAAGAGGATTCGGGCATGTACTACTCGGACGAGGATTACGATGCCTATTACAACATGGACGACTGTGATATCGAGGAGAAGGACGTGAACGACGACCCGGAGCATTTTAACTACGAGTGTCTGTGTGTCGAGGAGGTGGAGAGGTTGCTCAACGAATCCGTCGAAGCGTTGAGCGACGACCTGAGGATTACGCCCAGCCTGGCGAAAGTCGTTTTGCATACGCACGAATGGGCCGTGGTTCCGTCGGCCCTGGCGTACAAGAACAACGACTGGGCGAGGTACGCGTCCGGGGGGAGGCCGAGGATCGAACTTCTGGGCCAGAAGCTCCGCTGCCCGGTCTGCTTCGTGCCAGCCCTACCCGAGAAGTTCTCGAGCCTGGCCTGCGCTCATCTGTTCTGCAACGAGTGCTGGTCGACACATTTCGAGGTTCAGATACAGCAGGGAGTTTCGACCGGTATATCCTGCATGGCGCATGACTGCGGCCTCCTCGCCCCCGAGGACTTCGTACTTTCCCTACTTACAAAAATGCCCCTGAGGGAGAAATATCAGGAGTTCGCTTTTAGAGATTACGTCAAGTCTCATCCTGAGCTGCGCTTCTGTCCCGGACCGAATTGCAAGATCGTGTTCAGGTCGAAAGAACCCAAGGCGAAACGAGTCTCGTGCATCAACTGCAAAACGACCTGCTGCTTCCGATGCGGCACGGAATACCACGCCCCGACTGACTGCGCCACGATCAGAAAATGGCTCACAAAATGCGCTGACGATTCCGAAACAGCCAACTATATATCAGCGCATACAAAAGACTGCCCTAGGTGTCACATATGTATAGAGAAAAACGGAGGCTGCAATCATATGCAGTGTTATAACTGTAAGCACGATTTCTGCTGGATGTGCCTAGGCGACTGGAAATCGCACGGTTCTGAGTATTACGAGTGTTCGAGGTACAAGGAGAACCCGAATGTGGTTAACGAATCGGCACATGCCCAGGCGAGGGAGGCGCTCAAGAAATACCTCCATTACTACGAGCGTTGGGAGAACCATTCAAAATCTCTCAAACTCGAAGCGGAAACACTCGAGAAGATCAAATCGAGGATAAACGCGAAGGTGATGACTTCAAGCGGGACATGGATAGACTGGCAGTATCTCATAGACGCGGCGTCGCTTCTCGCCAAGTGTCGATACACCCTGCAGTACACGTACCCGTACGCCTACTACATGGACGCAGGTTCGAGGAAGGAGCTTTTCGAATACCAGCAGGCGCAGCTCGAGGCCGAGATAGAAAACTTGTCATGGAAAATCGAACGAGCCGAAACGACAGACAGGGGCGACCTGGAAAACCAGATCGACATAGCAGAAAAAAGGCGTACGACTTTGTTAAAAGACTTCTTAGACGTA
>Het245
TACGTCTGCAAAAAAGGAAAGTGTAAAAACCAATGTGATTCATTAAAATGTGGACCAAGAGCTGCATGCATTAGTGGGCAATGTATTTGCCCCCCAGGGTTTTCAGGATTGCCGACTGATTTGAAAGTGGGTTGTCAGATTTTGGAACAGTGTACAAATGATATGGATTGCAAATCTTCAGAAATTTGTTTCCAAGAGGGCAAAGGGTTAAGAAAATGCTTAGACGCTTGTAAAAAAATCCAGTGTGGACCTAATGCGCTATGTGTGACTGACAATCACAAATCCACTTGTATTTGTGTCGATGGTTATTTTGGTAGTCCGAGTGATCTTGCCAATGGTTGTCAGCCTTCAAGAACAGTGCCGAGAGAAGACTGTACTAAAAATGAAGATTGTCCAACTGGGTTAATATGCGCATTAAACATCGACGGTGTTCATTCTTGTGTAGATCCTTGCTTCAATGTCGCCTGTGGGAAAAATGAAGTTTGTACAAGCGATAAAACCGGTCAGCCCAATTGTAAATGTTCTGAAAGCTTCAACTGGAATCCAATTTCTTCAGAATGCGAAAAACCATCTCTACCTGACTGTGCCATTGACAGCGATTGTAAATCTAAAGAATCTTGTCGACAGGATGCTCTTGGAGTCCTGAAATGCATGAAAGTCTGCCTAGACTTTACATGCCCACAAAATGCAATATGTGTTGCTTCATCCCACAAAGGGTATTGCCAGTGTGTACCCGGTTTCACAGGAAATCCTAATGATAGAAATGGATGTGTCCCAATTTTACAGAGTAAATGTGTTTCTGATAGTCAGTGTATGGAAAGTGAAAAATGTATAAAGGGTAAAAATGGTGTCAAATCTTGCAAACTGGCTTGTGATATGAAAAAATGCGGCCCTAATACATTGTGTGTTGTCAATAATCATGTGGCACAGTGCCAATGTCCACCTGGACCATACACAGGAGACCCAAATACCACAGGGTGCAAAGAAGTACCTTGTATTTATAACAAAGACTGTCCTGAAACTCAGTTATGTAACAGACTTTCTCACACTTGCCAAGAAGTTTGTGATAGGCACAAATGTGGTGATAACGCTGTTTGTATCGGAGAATCGCACCATGCAATTTGCCAATGCCCTCCAGGATTCAAACCCAATCCAGTGGCAGATATAGAATGCACGAGGATAAATACTTGCAAACCAAATCCTTGTCATCCAACAGCTATTTGTGGAGAAGATTTTGTTGGTGGATACACCTGTAAATGCCCTAAAAACCAGATTGGTGATCCACTTACGCTCGGCTGCCACGAAGAAGGAGAATGTCCAAACGGCGATTCAGACTGTCCTGAACAATCTGTTTGCAGGGAGGGAAAATGTGTTAATCCCTGCCTCGGCAGTTGTGGATCAAATGCTATCTGTACAGTTGTTGACAGGCAACCGGTCTGCTCATGTCCGACAAAGTTTCAAGCTGTTGGGACTTCAAATTTGTCACCGTGTGTCAGAATATTCACTACTTGCTCTTCTGATAGAGACTGTGATGGTGAAGTTTGCATAAATGGCCAATGCAAA
>Het246
ATGGAGACGAAGAAAGAGCTGGTGATACAGGAGAAATTATATCCGAACGGACTAGCAGACGGAGGAGGATGGGACAACCGGTTGGACGAAGCGGAGGACTTGCAGTGCGGGCTGGGCCCCTGCAAGCCGAAGTGGATTCAGTTTTTCGCTTCGAAGCAAGCCTTCCTCGTCACTTTCTGCATCACCTGGGTCCTCCAAGGGATGTTCTACACGTACTTCGTCAGCGTGATAACGACGATAGAGAAGCTATTTCAACTCCAGAGCAAGACGACGGGCTTTATAATGTCGGCGACGGAAATGGGACAGATCGGTTCCTCCCTTCTTCTGACCTATTACGGCGGCCAGGGACACCGTCCGAAGTGGATAGCCTGCGGTATGGTGCTATTCGCACTTTCCGCGTTCGCCTGTTCTCTTCCTCATTTCATGTTCGGACAGCAGATGCTCACTGAAAACAGCTCTGTCTTGGTGCCCCCGAACACTTGCCGTCTCGACTCGTATCTAGCACTCAACAGTTCGATCTACGACGACCAGTGCAAAGAGGAATACCTCGTCGAACAAAGGATCCAGTCTAAGATCACAACTCTAGTTTTAGCGATATTTTTTATTAGTCTTTTAGGCGTAGGTATGGGACAAACAGCCGTGTACACGCTCGGCATTCCGTACATAGACGACAATGTCGCTAGTAGAGAAAGTCCCCTTTATTTTGCCATTACGATAGGAGTAAGGATTTTGGGACCCGCGTTGGGGTTCATACTGGGTTCTCTCTGTACGAGGTTGTACGTCGATCTATCCCTCGACCCACAGATCACACCGACCGACCCCAGATGGGTCGGTGCATGGTGGCTCGGACTAGTCATGATATCAAGCTTGTTGATACTTTCGTCGTTGGCTATGTTCTCCTTTCCGAAAAGGCTGAGCACCTGCCGGCCAATAGCCCCGTCGAAAAAACACCCTCGGGATAAACCGAGAAAGAATCCGAGCCTGAGGGACTTTCCAAAGGCGGTGAAAAGGCTCCTTAAAAACGACATACTCATGTTTCGAACGGCCAGCTCTGTCTTGCACATACTTCCCATTGCGGGCTTGTACACATTTTTACCTAAATACCTCGAATCCCAGTTTAGACTAACCGCTCACGACGCCAACATGTTCTCA
>Het247
GTGTCTGCGACGGACGTTGACGAAGGTATGAATGGTCGGATCCGATACGCTATAGTCGGAGGAGACGACAACAGGGACTTTTCCATCGGCGAGGACACCGGGGTGGTTCGCGTAGCCAAGAACTTGAACTTCGAGAGGAAGTCGCGTTACACCCTGAGGGTGAGGGCGGAAGACTGCAGCCAGGAGAGCGCGGTACGCCACGACACTGCGACCATCACCGTGTCCGTAAGCGACATCAACGACAACCCGCCGACATTCCTCGACTCACCCTACTTGGCCTACGTGATGGAGAACGTAGTACCACCTTTGGACGGTTACGTTGTTACCGTGGCGGCCCACGACGCCGACACCCCGCCATACAACGGCCAGGTGCGATACTTCCTGAAGGAAGAGGGCGACCGGAGGCTCTTCAAGATCAACTCGACTACCGGAGTGGTGAGCTTGCTGAAACCTCTCGACAGGGAGCAACAAGCCGAATACACTCTCACCCTCGTCGCCATGGACACA
>Het248
ATGGGTGTTACGATCCTGCAGCAGTTTTCAATGCTGGAGAACAGAACGGGCCCGCAGACGATCGAATTCCTCACGAAGAGAGTGGTCGCACTGGGTGCGGTGCAGTGCGGCCAGTTCCTCGTCGACTGCGACACGTACGTTTCCAACCCGTCACTCGGGCCGCAGAGGACAGTGCACGTTCTGCACAATTCCGAGCAGCCCGCTTCTGTCTTCTCCCTGCTTGAGACGGGCTCGAAGAGCATCCCACTCGTCGCCGACGGCCTCTTCGACTTGCTCATGCTCAAGATGACGCCGATCTACACGAAAAAACAGCCCAAGATCGAGTCGAAAGGGCCGAGGTTCGAGCTGGCAGACTTCTGCATCAAACTCGGCAGCGTCACCATCAGCCAGAACTTCAAGGGCGTCCTGGTCGAGGTGGAATACCGGCCCTGCACCGTACCGTCCTACTGCTCCGGACTACTCAGGGAGTTCGCCCAAGGATTTCTCGGCTCCTGTGTTCAAGGGCTTGGCCCGTACTTCACAAACCGCATGGACGAGTCTTATCAACCGATAGACACTGTACAGCAATATTTAGAACACTTTACCATGTACAGAAAAGCAGCATATGCTGTT
>Het249
GGATGTAGAACAGATTCAGAGTGTGGATCTGGAAAGGCGTGTATAAATGGAAACTGCATCAATCCTTGTGTGGTTGATGATCCATGCGGAGTAAATTCCGAATGTTTCGCTGTAGGAACGAGAGCAGAATGTCGTTGTTTGAGTGGATTTAGAGGAAACCCATATGAACGATGTCTTGTAGTGGGATGTCGCTCGAATTCCGATTGCCCCAGTGACCGAGCTTGCATAAACGCTCAGTGTATTAACCCTTGTGTGTACGAACACCCGTGTGCTCCTCAAGCAGAATGCCATGTCCAGAACCATCTTGCACTCTGCCGATGCCCACCATCATACGAAGGGAACCCTTACACTTCATGTAGACCCAAGGTTCAGCCAGAATGTCAGGTAGATGGGGACTGCCCGTCTCTGTTAGCTTGCTTCAACCATCTCTGCAAAGATCCTTGTAGCGTTTTGGAACCATGTCAAAGACCTGCCAGTTGCCAAGTCGTACCTTCACTCCCTGTAAGAACAATGATATGTGAATGTCCACCTGGATATATATCGAGTGGAAGCGGCACATGTAAAGCTACACCACCTGTATTAAAAATAGGAGAATGTGTATCTGATTCTAACTGTCCATCCGACAAGGCATGTATAAATGCCATTTGTAAAGACCCTTGTAACTGTGGACAAAACGCAGAATGTAGAGTGAGAGACCATAAACCTGTTTGCTCATGCTTACAAGGTTTTGAAGGAAATCCTGATTTAGAATGTGTAAAA
>Het250
GAGGACCATATAGCAAGGGTGAACCTGGAAAGAAACGAGCAGTTGAGAAAGCTCTCGATGCAGCTGATGCTTTTTGAGTCGAGGCTTTGCAGAAAGCAGAGGGACATCGGCGTCCTTTTGTCGCAGAGAGAAGGCATCATAACAAGGCAGCAGAAGGCCATAAAGCAGCTGCAAAGCCGTCTTGCGGACGCAGGCGTCGAGCTGAACGAGGAGACCAACCTCGATTCCCTCAACGACAGCGACAGCGCCGTCATAATGGAAGACGACGACCTCGCCATGCCGTGTCCGAACGGAGTCAGGATCATCAGAAGCGTCTCGGACGCGCTCGAAACCACAAACAGCAACAAATATTCCATGCTTAGAAGAAGCAATTGCCTACTCCGCAGGCCCGAGATTCTCGAGACGGTGTACAGCGTTGAGGAGGACGGCGACGGCGACGCCCCGGCACCACAGCAGCAACCCGACCCTCCTCCACCTCCCGAAAAGAGGACGCCCAAACTGAAAGACCTATCCGGCAGCTTCGAAAGACTGGACCACGGCCCTCCTCCCCATCTCACCACCTATAACAGAGTCATGAGCAATCATCGATCCGTGACGAAACCCAAAGATGTCAAATACAAAAGAATCAACAAAGCTAAATCGAAATCCCTTGAAGAGCTGAGGGGTCGCCTTAAAAACTGGGTCGACAAAGGCAGTAAAATCGCCGTCTCACTCGATCAATCCTTAGCT
>Het251
GAAGGTGGCCGAGTTGTTTTGTGCGATCTGCCAACTTCAAAAGGTGCTACAGTCGCAAAGGAGACAGGACCCAATGTTGAATTTGCCCCCGTGGATGTTACTTCCGAGAAGGACGTGGAGGATGCTGTTGCACTGGCTAAGTCTAAGTTCGGTCGGCTTGACTGCGCCGTCAGCTGTGCGGGAATCGGTGTTGCCTTTAAAACATACAATTTCAATAAAAGCCTACCACACAAACTTGAGGACTTTACTAAGGTGTTGATGGTGAATTCAGTGGGCACGTTCAATGTTATAAGACTGTCTGTGGGTCTGATCGGTAAGAACGAGCCAGACGAGAACGGTTCGAGGGGTGTCATTGTCAACACGGCCAGCGTTGCTGCATATGATGGACAGATCGGGCAGGCGGCATACTCAGCCAGCAAAGGTGCTGTAGTCAGCATGACCCTCCCTATCGCTAGGGACTTGGCCTCTCAAGGTATCAGGGTCTGCACAATCGCGCCTGGCCTCTTTGATACACCCCTTCTCTCATCTTTGCCAGAAAAAGTACGTGTCTTCCTCGCCACTACAATACCCCATCCTCAGAGGCTAGGCCACCCTGACGAGTTTGCAATGCTTGTCCAGTCGATCGTTGAAAACCCACTTTTGAACGGTGAAGTCATCCGCCTGGATGGAGCTTTGAGGATGCAACCT
>Het252
ATTTTCTTCAACATAACACTGCGCCGAAAAACACTTTTCTACACGGTAAATCTAATTGTTCCCTGTGTCGGAATTTCTTATCTATCGGTCCTAGTGTTTTACTTGCCAGCGGATTCTGGCGAAAAAATCGCCCTTTGTATCACAATCCTTTTGTCCCAGACAATGTTCTTCTTACTGATTTCCGAAATCATTCCTTCGACATCTCTCGCGCTACCCCTTCTTGGGAAATACCTGGTTTTCACTATGCTTCTAGTCGCGCTGTGCGTTGTAATAACTATATTAGTGCTCAATGTCCACTACCGTAAGCCGAGTACGCACAAAATGTCCCCATGCGTCAGAAAGATATTCATTAGGTGCCTCCCTAAGTTGTTGTTGATGAGAGTCCCCGAGCCCATGTTGGCCGACATAGCGGCAAAAAAGAGCATCATTAAAGCAAAGTCGTCCGGGTTGGGACTCGCGATTACACCATCCGGCGACTCATCGCCCGATTCATTGCGACATTTCCCATCCCGTCCTGGAAGGTGCAACGGGCTCCACTCTGCATCCAGCACCACCCACAGATTCAGCGGCCTCATCGGGGCCCTAGGAGGCTCCGGATACAACGGCCTCCCTTCGATGGTCGGCCTAGACGAAAGTCTCAGCGTTGTCGCCATCAGGAAGAAATACCCTTTCGACCTCGAAAAAGCAATTCACAACGTCAAATTTATTCAACACCACACCCAACGGCAGGACGAATTTGATGCT
>Het253
ATGTCGGCGAGGGGCGGAAAGAGGAGGGGGCGTCCCCCGAAGTCCGTCGTCATGGAAAGGCCTAAGAAATTCCAGTATCATTTGATGAAAAAGCCGAAATACCTCCTTGGGCCGAATAACGACGGCAAGGGGTCGGAGACGCCCAATTCGCAGACTTCGACGCCGACCGCGTCGAGGGCGTCGTCGCCTTTCGGCAGCGAAGGGAGCCGGAGGAGCTTCAGGCCAAGAGGGAGGCCGAGGTCCGTTAGAGGGACGAACAGAGGGAGGCCGTCCTATAGGCGCGGCTACAACACGGACGTCGTCGACTACAAGGACTCCGAGTACCACTACGGCTCCGATTTCGGCGAAGACTCGAGCGGGAAGAGCGACCACGAAGACGACGTCCTCTCAAAGAGCAACAGCGAGTCGGAGACGGCCAAAGACGACCTGAGCGACAGCGACTTCTCCCTGTCGAGCTACAGCACCGCCAGTGGGGCCACGCGTAAGTCATACAGCTACGTCCGCAACCCCAGCCCGATTCCCCTCTGGCTGCAGGACGTCGAGCTTCCACCATTGGAGCTTCCCAAGTCCTCCGATGACCTTCTCATCCCGAGAGAGCTGATCATGCAGGCCCTCTCTGTCTACGAGGTCATCAGACACTTCCGAAACCTAGTGAGGCTGTCACCATTCCGCTTCGAAGACTTCTGCGCCGTCATGATGTGCGAGGAGCAGACGTACATGCTCGCTGAGATACACATGATGCTGTTGAAGGCCGTCCTGAGAGAAGAGGATTCACAACAGACCCACTTCGGACCTTTGGATCAGAAAGACAGCGTCAACATATCTTTGTTTTTTGTCGATTCCATAACCTGGCCCGAAGTGTTGAGGAGCTATGTCGAAAGCGACAAGAGCTTCGACCAAGGTCAAGGCCTCCTTGACATCCTCACCAATGTCGATTATCCCTTTACCGACGTTGAAAATCGTCTTAAAGTGTTGCAGTTCCTCACAGATCAATTCCTTATAACAAACCCGGTCAGGGAGGATCTAATCCACGAA
>Het254
ATGGAGTTGTGTGCGAATACATCAAAACCACCACTTCCTGCTCTCTTTCTATTGAATGCCTTGAAAAAGCAGCCATCTGTTAAATGGGGCTCAGAGACTGTTTTACGATCTAACGGGTTGTCCCTGAAATCTGACTTCACAATAGTGAGGTATCTGGCACTTTCTGACAAAGAGGGAAAGTGGTTTGGCAGTCATGTTTTAGACGAAAGCGAAGTGAACCACTGGGTCTCTTTTAGCATTGGCCCACTTTCTTATCCTGATGAGTTTCAGGATGCTGTAGCTTATCTTGATCATAAGCTTAAACCATTGACCTACTTCGTTGCTAACCAACTTACATTAGCTGATATTGCAGTCTTTTCTCAGCTGCTTTGCAGCAGTAATTGGCACAATATGGTTAAAGAAAACAAATCGCCCCCAAATCTAATAAGGTGGTTTAATCTGATCAGTAATACTGAATTTGTGAAAAAGACGATTGCAAATTTGCCAGATTCTATTCAACTTATACAAAAGGAGATAAGCGGAAGAAAAGAAGAGGGGAAATTTGTCGACTTACCAAATGCTGAAATGGGAAAAGTAATTGTAAGATTTCCCCCAGAAGCAAGTGGCTATTTGCATATTGGACATGCAAAAGCCGCTCTTCTGAATCAGTATTATAAAGAAGCTTTCAATGGTAAACTTATTATGAGATTTGATGATACCAACCCTGCCAAGGAAAAAGTAGATTTTGAAAAGGTCATTTTAGAAGATTTAAAACTTTTAAAAATATCTTATGATATTTTTTCACATACTTCGAACTACTTTGATGTTATGTTGGAGATGTGCGAGAGACTACTTAAACAAGGCAAAGCATATGTAGACGACACAGATCCTGAAGTGATGAAAACAGAAAGAGAGCAAAAGGTTACGTCTAAAAATTGGGCCAACTCTGTTCAAAAGAACTTTGAGATGTGGCAGGAAATGTTGAAAGGCACTGCATATGGGCAGAAATGTTGTGTCAGGGCTAAAATTGATATGAATTCTCTAAATGGATGCATGAGAGACCCTACTATATACAGATGCAAAAATGAACCTCATCCCAAAACCGGTAATAAATACAAAGTGTACCCGACTTACGATTTTGCCTGTCCCATAGTGGATAGCATCGAAGGAGTCACCCATTGCCTTAGAACAATGGAGTATCATGACAGAGATGAACAGTTTTATTGGTTTATCGATGCCCTAGGTTTACGAAAACCATACATTTGGGAATATTCTCGTTTGAACATGGTGAATACCGTTCTTTCCAAAAGAAAACTTACCTGGATTGTGGACAACAAATACGTTACCGGGTGGGATGATCCTCGAATGCCGACTGTCAGGGGAATTATAAGAAGAGGTATGACAGTAGAAGGGTTAAAACAATTTATAATTTCACAAGGGTCATCACGTTCAGTAGTAGTAATGGAATGGGATAAAATTTGGGCAATTAACAAGAAAGTAATTGATCCGATTGCGCCACGGTATACAGCAGTTAGTAAGGACAATCATGTTGTTGTCCATGTTGAAGGTGTTAAAGAAGAATTTCTAAAAGTTGCAAAACACCCTAAAAATCCTGCTGTAGGGGAAAAAATGGTTTTGGTCGGGCCAGAAGTCATTGTTGATAAAGCTGACGCTGAAGTTTTTAAAGAAGGAGAAAACGTGACCTTTATCAACTGGGGAAACATCTTAATTAAAAAAGTTGTCAGGCAAAATGGAGAAGTCACAGAAGTTAAAGCAGTATCTAACTTGGAGGATAAAAATTTTAAAAAAACTCTTAAAATAACTTGGTTAGCAAAATCTGCTAAAGCATCTTTAATTCCATGTTATTGCCTTTACTTCGACAACATTATCAGTAAACCGATTCTTGGAAAAGATGAAGACTTTAAAGATTATATAAGCAAAGATACTATGACTGTAGTTGAAACCTATGTAGATCCAGATCTGGCAAGCTTGAAACAATCTGATATAATACAACTACAAAGAAAAGGATTTTTTATCTGCGATAGAAAGTATCATCCTCTGAATGAATACACTGGGGAAGATTGCCCCCTGGCACTTATTGCAATCCCTGATGGCCATACAAAAGAAATGCCAACTGCTTCTGCTGCTATGAAGACTGCAGTAAAAGCGCCGACTCCTGCTCCTGCCACCCTAGATTCGAAAGAATTATCAGATCAAATTACATCACTCGGTAATAAAATTAGGGAAATGAAAGCTTCAAAAGCTAGTAAAGATGATGTAAGCAAGGAAGTCAAATTACTTGTAGAGTTGAAAGCTTCCTATAAACATGCAACGGGGCATGACTGGAAGCCGATAAATGTGACCCAAGGGACCACAGATTCGAGTTCAGCAGTAGCTAGCAACCAAGTTGAAGAGCTTACAAAGAAAGTAAAGGAGCAAGGTGATGTTGTTAGAGAACTAAAAGCAAAAAAATCACCAAAAAGTGAAATTGATGCAGCTGTTAGCAAACTTCTATCATTAAAAGGAGAATACAAGCAACTGACAGGAAATGATTTTCCTGTAGAAGCCCGACAGACTAAAAGTGCAAATAAAGAGAAAAACGAACCTAAGATTCAACCGTCTTTGGCCTCAGTTGAATCAGAACAATTGAACGAAAAAATTACTCAGGTTGGTAATAAAATAAGGGAAATGAAAAGTGCAAAGGCTAGTAAAGAGGATATAACCAAAGAAGTGAACCAACTTTTGCAGTTGAAAGCATCTTTCAAAGTTTTAACAGGAGTTGAATGGAAACCAGTTGAAAAAAAGACTGTACCTCAATCTTCATCTCAAAATAATCAAATAACAGAGCTGACAAATAAAATCAAAGAGCAAGGTAATCTAGTGAAAGCATTGAAATCAAAAAGTGCTCCAAAAGAAGAAATAACTGCTGCAAATATTCTTTTATCGCTAAAAGGAGAATATAAGCAGTTGACTGGGAATGATTATCCTACAGACGATCAGTTAAAAGATTTAGTCACAGAAAAGGAAGGGTCCAAAAATAAGGAAACCAGCGAACAAACTACTGAATCGGTAAAACTTTCAGACAAAATTACTCAAGTGGGAAATAAAATTCGAGAAATGAAGGCTCATAAAGCTGATAAGGAAGAAATAGGTAAAGAAGTGAAACAGCTTTTAGAATTGAAAGCGTCATACAAACAATTAACAGGTCAAGAGTGGAATCCAGCGACTGCAAAACAAGAAACTAAACCTAAACCACAATCTCAACCTCAAACGCAAACTACCAAAGAAGAAAACAATCAAGTAGCAGAATTAACAAAGAAAATTAAAGAACAAGGTGATACTGTTAGAGCTTTAAAATCAACCAACTCTCCAAAAGATGAGGTAAACAGTGCAGTTAATACATTATTGTCTCTAAAAGCTGAGTACAAACAACTGACTGGCAATGATTTTCCTGTAGAAAGTCGGCAGAATAAAAGTTCAAATAAAGGAAAGAATGAATCTCGGAATGCCAAATCCAAAGTTGAGCAAAAGAAAGAAACAGACAGTGCAGTGAAAAAAGTAACAAGATTAGGACTGGAAGCTGAAAAAGAAACAAATTTGCCTGAATGGTATTCCCAGGTGTTAGTTAAAGGTGAAATGATCGAATATTATGATGTTAGTGGTTGTTACATTTTGAGACCTTGGTCATTTTCAATTTGGGAAAATATCAAGAATTGGTTGGATGTTGAAATTAAAAAATTGGGAGTTAAGAATTGTTACTTTCCTATATTTGTTTCAAGAAGCGTGTTAGAAAAAGAGAAAACGCACATTTCTGATTTTGCCCCGGAAGTAGCTTGGGTGACTAAATCTGGCGATAGTGACCTGGCTGAACCGATTGCTGTTAGACCAACCAGTGAAACAGTTATGTACCCGGCCTACGCTAAATGGATTCAGTCGTACAGAGATTTACCTATAAAGCTCAACCAGTGGAACAATGTCGTACGGTGGGAGTTTAAGCATCCACAACCATTTTTGAGGACAAGAGAATTCTTATGGCAGGAAGGACATACTGCTTTCGCGACATACAAAGAAGCAGAAGATGAAGTGTATACAATTTTGGATCTGTATGCAAAGGTGTACACCGAACTACTAGCAATCCCAGTTGTAAAAGGGCGTAAAACAGAAAAAGAAAAGTTTGCTGGAGGAGACTATACATTGACAGTTGAAGCTTTTATCTCAGCTAGTGGAAGGGCCATTCAAGGTGGCACGTCACACCACTTAGGCCATAATTTCTCAAAGATGTTCAGCATTGTTTATGAAGATCCTGAAACCCAGGAAAAGAAATTTGTGTACCAAAATTCTTGGGGAATTACGACTAGAACTATTGGTGTTATGATAATGGTTCATGCAGACAACCAAGGATTAGTACTTCCACCTCGAGTAGCCTCGCTTCAAGTAGTAATCGTTCCCTGTGGAATCACTGTCACTTTACCAGAAAGTGATAAAAATAAATTAATAGAAACATGTGAGCAATTGAAATCTGAGTTGGTTAATGCAGGAGTTAGAGCAGAAACTGACGTCAGAGATAATTATTCTCCTGGGTGGAAATTCAACCATTGGGAATTGAAAGGTGTACCTCTACGAATTGAAATTGGACCTAAGGACATACAGAAAGCAGAAATTGTTGCAGTCAGGCGAGATACACTAGGCAAAACATCAATTCCTATGAAAGATGCAGTTTCAAGAATTGCCTCTCTTTTGGAAACGATACAGTCAGCTCTTCTTCAAAAGGCAACCGATGACTTAAATAACCACATGGTAGTCTGCAAGGATTGGAAAAGTTTCTGCGAACATCTCGATAACAACAACATAATTCAAGCTCCATTCTGTGGGGAAATTGATTGTGAAGACAACATCAAAACTGATAGTGCGAGAAATGAAGATGTCGATTCAAATGCTCCATCGATGGGAGCGAAGAGTCTTTGCATTCCTTTTACACCACTCTTACCACACTCTCCTGAAGATAAATGTGTCCATCCAAAATGTTCAAAGAATTCAAAATATTATACACTCTTTGGAAGAAGTTAT
>Het255
ATGGCAACAACATTTTCTGATCATAACACAATACTACAATGCCTTGGTAATTTATGCCCTCTCGAACCGGAAGACCTTCTGCTCAATGATCTTCTTCAAGATAAAAATGATTCCCAATGTCTTTGCCACAACTGTGATGAATGTGCGAAAGCTACCTCAAGATGTAAAGATTGTGACGAATTACTTTGTGATAGCTGTGTAAGAGCTCATATTAGAGTTAAACTGACAAAGGATCATTGCATTGTACGTATTACCGATTCTCAGCAAAGTCCAACTTTCAATAACGCTTCGTCGATCGCCAGCAGCGGAAGTCCCAATAGCACAATTTTAAATGATAGTACGCATTGTGATATACATTTGACAGAAACTGTTAAACTTTACTGTGATACCTGCTGCACGTCAATATGTGGTGAATGTACTATGAGAGAACATAGAGGGCATTCTTTTGTATACCTCCAAGATGCGATCGAAGGTGCTAGAGCAGCATCGGTCAGGCTGATTACAGATGCGAAAATGGGAGCTCAATCAGTAAAAGAATGTTTAGATATTTCACAAAGAATGATCGATTCTGTAAACTTGAAAAGTCATGAAGTAGGAAGAGAAATTAGAACAATGATAAGAAAGGCTAAAGTAGTTCTCGAAGATAGGGAAAGGGATTTATTGATGAAAGTTGACAAAATTAGAGTTATGAAGCAAAAGGCGATCCAACAACAGATTGACGGTCTCAGAGCTGTGCTAAGCTGTTATTCGAACACTTCTGAAATGCTGTCTGATGTTTTGGAAGTCGGAAGTCCGATTGATATTCTTCATGCAAAAGAAAACTCATTCACCGAGCTCAAAAAAATTAGAAGCATCCGTTCTGGTATGCACCATATTGATGATGAAATTACTTTTATTCCACCAGACGCTTCATTTCTACTGGCACTGAATAATATGGGTGATGTAACATGCTCTGGATGCCCTCCATCGACTATTGTAGAAGGCATTTTAAGAAATATTGGCACTCGTATAACACCCTTTTTTCCGAACAAAAATGATGTTGCACCGATTGCTGATGGACTGTCACCATTTTTACCACCGACTGAGAGTAGCTCCAATTCTATTCCCTCTATTATGGAAGATGATAAGCTTAGTCTCTGGTCTTCATCTCCGTTTAAACCCAAAATTGAACTCGGTTTACCATACCACAGAATGTTGGCACGTAACAGAACAATAAACAGCATTTCACTCATGAGGAGGACTCCACGAGATTACACAGATGCAGGACGCCCCCATGTCGTTATTGGGGGTGAAGGAGAACAAGACGGACAGTTGTGCAGACCTTGGGGCGTTTGCTGTGATTTTGAGGGCAACATAATTGCAGCTGACAGGAGTAATAATAGAATACAAATTTTTAAAAGTGATGGTACTTTTCTGAGAAAATTTGGCTCCCACGGTTCGGAACCAGGTTACTTTGACCGTCCTGCTTCAGTGGCAGTAGATCCTCTGGGAAGGATTGTCGTAACAGATAAAGATAATCACAGAGTTCAAGTATTCACACCAGAAGGTCAATTTGTTTTCACATTTGGTGAAAAAGGCTCAAAGATTGGTCAATTCAATTACCCATGGGACATCGATGTAGATTCAAGAGGAAGAATAGTAGTTTCAGACACAAGAAATCATCGTATACAATTATTTTCAATTGATGGAACTTTCCTATGCAAATATGGATTCGAAAATACTACCAACATGGTGAAACATTTTGACTCCCCAAGAGGTGTTTGTTTTGGAGCAAAAGGCTGTGTCATCGTGACCGACTTCAATAATCATCGACTTGTCGTTATTGATCCAAATTTCCGCAATGCACGCTTTTTGGGTACAGAGGGCTCTGCGGCAAAGCAATTCTTACGTCCGCAAGGTGTAGCTGTCGATCACGAGGGCAAGATAATAGTTGCAGATTCAAGAAACAACAGAATACAGATTTTTGAACAAAACGGAAGTTTCCTATGGCAGTTTGGAACTGCTGGTAAAGAGCCTGGACAATTGGATCGTCCGAGTGGAGTTTGCTTGACACCAGATGGAAAGGTCGTAGTTGTCGATTTTGGAAATAACAGAATTCAAGTTTTT
>Het256
ATGGTCAAATACTTGAACCAGTCTGAGGCGATAAACATCGACCAGGAGCTGTTCAATGAGTACAAATTCAGCGTTGACCAGCTCATGGAGCTGGCTGGCTTGAGCTGTGCGAACGCTATTGCAAAATGTTATCCGAAGGCGAAGGCCATGTTGGTCTGCTGTGGCCCAGGGAACAACGGAGGTGACGGCTTAGTCTGTGCGAGGCACTTGAAACACTTCGGCTTCAAACTGACGGTCCATTACCCAAAAAGGACGGAACTCCAGCTCTACAAAAACCTGACCGCACAGTGTGAATCCCTCGATATAGAATTTATCGATTGTGTGTCCAAGGAATCTCTTGACTGCCATGATTTGGTGGTTGATGCACTTTTCGGATTTAGCTTCAAGCCACCGGTCAGACCTAGTTTCGCCCCGCTGATGGATGCCCTGAGGGGCACTTCCAGCCCAGTTTGCAGCATCGACATCCCAAGCGGATGGGACGTGGAGAAAGGTCCTCTGGAAGACTCACTCCAACCAGAAATGCTTATCTCTCTCACAGCGCCAAAAAAGTGTGCTGAGATGTTTAAAGGAAAATATCATTTTTTAGGTGGGCGTTTTGTGCCTTTCGCCTTGGCTAAAAAGTATGATCTTCAACTCCCTGATTATCCTGGAACTGAGAATTGTGTCTCCCTCTCAAATTCACTTAAA
>Het257
ATGCAGTTCGACGGCATCCCCAACTACTTCAACAAGAGGCGAGTCAAGTCTCAGAACATAGTGGACAAGCTGAGGACGCGGGAGCTTTTCGGCGAGGTAAAGATGGGCACCTCGATGTACGTGAACCGTTCCTTCTACGAGAATGTCGTGCCCGACTACACGATAGTGAACGTCGAGAAGCCGCCTTGCTTCTTGCGCAAGTTCAGCCCCGACGGCAGGTATTTCATCGCGTTTTCAGCTGACCAGACCTGCGTCGAGATCTACCTCTACGAGGGGTCGACATCGCTCAACGGCATCCTCAACACGTGCGTCAACGAACAGTTGGCTTTCAAAGCGGACCCACTCAACGATTACATCCGCCTCGTCGCGTTCGAATACCTGTTCAAGTGCAAATTCTGCGTCCCCGTCGCACCGAGGGGCCAGCAGTTGAACCGGGAGTGCAGCCTCTTCACCCAGGACGGGCAGCACGTTATCGTCGGAGCGGCGGCCTTCATCACGGACGACAACCGGCCCAACTTCTACGACGTCTACACCAATAACGAAGCGGTCACTCCCAACCCCCGCTCACCGCTCGAAGACTACTCCATTCACATCGTCCACATTCAATCTGGAAAACTTTGCGATTCGATTAACTTCAAGACTGATAAAATTTACTTGTCCCACAATCAGGGGATTTACCTTTATGAGGAGACACTCGCCGTCCTCTCCGTACAGCACCAGACCATCCACATTTACCACGTTCGCAAGGGTAGGTTCGTCCTTATGAAGAAGATCGGACAGTTCGTCTATAGCCAGGACAATTCTATGTTCTACAATACATACTGCGATTCGAGGGACCCGACTGAAATAGAAGCTTTGCAACGGCCGTACAGGTCAAAAATTTTGAGCGGCCTCAAGCACCGGATCTTGGCCTATTTGTTTAGGACGCTCGTCCGGTCCTCGATGCCATGCTGCCGTTACAAGCGACTCAGAAAATTCTATGAAAGCTTTGACTAT
>Het258
ATGAATGGGGAATACAAGAAAGAATCGCCTGAAAGGGTTAACAGGCCTACACAACAATTTATGAAGTTGTCGTCTTACTTGCTCGCTGTGAGACCGTGGTCTCTTTCAGCTTCTGTGATGCCAACTCTACTCGGCTGTGCAATCGCGTATAAATTCATGCCCCAGACGATAGAGTTTAGTTGGGCGATTCTAGTGCTGACTTTGCTGACTGTGATTTCCGTTCATTGTGCTGGAAATGTCGTTAACACTTATTACGATTATGTGAAAGGGATCGACAACAGGAAGAGCGATGACAGGATATTGGTGGATCACATTCTCTCCAAGGATGAGGTCGTTTCGCTAGGTGTCATGCTGTACACGCTGGGCTGCTTGGGATTCGTCGTACTGGCGATGATGTCCCCTGCGAAGATGGAGCACCTTGCGCTCGTTTATTTTGGAGGACTCTCAAGCTCATTTTTGTACACAGGTGGCATTGGTTTGAAGTATATAGCCTTAGGCGATGTCCTCATTTTAATCATATTTGGCCCGATTTCCGTTCTTTTTGCATACATGTCACAGACAGGTGCTTTGCAATGGTCAACAATATTTTTTGCTGTGCCTTTGGCGCTCAACACCGAGGCGATTCTTCACAGCAATAATACGAGGGATTTGGAGAGCGACAGCAAAGCTGGCATTGTCACTTTGGCGATTCTTATTGGTCATACGGCCTCACACATTCTTTATGCTTTTCTTTTGTTCACTCCTTACATCATATTTGTAGTCTATTCGATGCGTTATTCGCTTTGGTTCCTTCTCCCACTCATCACACTACCTTCGGCTTTCAGGCTGGAAAAACAGTCAAGGGCGGCAGAATCTATCAAGAGAGTACCGAAGCAAACGGCCAAGCTGAATCTTTATTTCGGATTCCTTTATGTGCTAGCCGTCACTCTTACAGATGTACACTACCTTCCGTTTATTCAC
>Het259
ATGAGAAGATGGATATGCGAAGGTTGCCAGTTTAAAAACTGTTCCAGTACTTCGAGCTGTGTGGTCTGTAAGAAAGAGATGGCTGCCCCAGAAATATTTGTAAATGATGATGAATTTGCAGAAAAACAAAGCAATCTTAACAACATTCTAGATAACGAATGTCAAGAATATCCCGTTAACAAATCTCCCAAACGTCACAGCCTTTCGGTTTATGAAAAGGTGAAATCAAAAGTAAGTAGATCGCTTTCAAATGGCTCAGTCATTCACAAAAAGTACACTGAACCTCGTCGACCGAGCAGTTTACTCGTCGAGAAAAATATGCTCAGCTTCGACATTGGAGATAAGAATAGTAACTTTTCCATGTCTGAAGATGATACAAAGGATAAGTGGTCTTGTCAAAGGTGCACATTTCACAATGTCATTGATTCTGATAGATGTGAAGTCTGTGAAACGCCAAGGAAAAGTAATTTACCCACTTCGACACCAGTCAATGTTGATCAATCAACCAACATGGTTATTTCTGATTCTAACTGGGAGAAAAGAGTCAATCAAAAAAGTAGAATAATTGTACCACAAAATTCTCGGACGTTACCAGAGTTATGGCAGAAGCCAGTTTATAGAAGATCTCAACCAGAACTGTTAACAAATGAAAATAAACAAGAGCAAAAAAGTGTCAATCGACACAGCCTATTAGAACCTGATTGCCAAGGGAATGCTACATTAGTAAGAAGTTCTATTAACAACCTAAATTTACAATTGTCAGCCCTACACGGACAAAATTTTACAAGGTATTCATGTATAGGATTATCCGATCAAAACAATCAAGGGTCAAATCAACATATTATAAATAGCCAGTGTGGTTTAGTTAATTCCCACTATACTGATATAAAACTTGACTCTGCTATAGCTGTTAAAAATTCATTCGATCATTCTAAAGACCTGGAAAATCTGGAACGGAAATGGACTTGCACCAAGTGTTCTTATGCATATAATCCTTTCAAGTCTGAAAAATGTGATATTTGTTACTCTGTGCGTACACCACCCTCATTGACTGAACCCAGCCTTATAACTGTAACCAAAGATAGTGTTCGTTACTCACCTCAAAAGGGTGAAAATAGTAGTGATGTAAGTATTGAACATTTTCAGCAGACCTTAGATAGGGACTTTAAAGTGACTCCTTTAGATAATGAAAGAAATGAAACCAACGAATGGACATGTAGAAAGTGTACTCTAGTTAATACTGGAAATTCTAAAGTTTGTATTGTGTGTGGTGGTTCAAAATTAAAAAGTGTTTCTTTGGTCTGTGATATGACTCTCCGAAAAGGTGAATTTTGGTCTTGCCCTTGCTGTACTTTAAGAAATCCATTAAGTAGTCAATGCTGTCAAGCATGTAAGTCTCACAATAATAAGTCAAAATTGTTGGATGTGCCCCAAAAAAGTATCACTCCGCGAAGTCCATCTCCTAGACACTCAAAACAAAAATTGTTACATTCAACCGGAGGTGCTATTCCTAAGCAAAAAACAATAGCACGAAGAAATAGCTCTGGTAGCAATTATAAACCAGTTACAAAATTAAAATTAAACACCTCAGATAACAAGGCCGAATCGGCAGAAGAAAATAACTACTGTAGATCGTGGCAATGTGTCCACTGCACATTTGAGAATCGTACGGCTTCTCCTGCTTGCGAAATGTGCCAGACTTCAAGATGTGTTTCAGTACCGACTACTACAACAACACCGTGTAGCCAAAAACAAACTTTTCCTAAAGTTCAAAGGAGTGAACTTATGGAAAACCTTAGAATAATAGAGGAACGTGAAGCACTCGACAAATGGGAACGAATAGTCCAATATTGTCAAGAG
>Het260
TATAGCCGATGGGTGACAAAGAGAGTGGCGATTATAACCATTGCTTGCATCTGGCTGCTGGCGGGTCTGATATCCTTCGTCCCGATTTCTCTGGGCCTTCACCGCCCTCCTCAGCCTCTTGTCTACCATTCCGGGGACGCAGAGTACCCGACCTGCGCCCTCGACTTGACGCCGACATACGCAGTCGTCTCATCCTGCATCAGCTTCTACGTCCCCTGCATCGTGATGCTGGGGATTTACGCCCGGCTCTACTGCTACGCGCAGAAACATGTGAAGAACATTAAGGCTGTGACACGACCTCTCACATCACCCTCCCTGCCACCGATGCACCACGTCTCATCATCCCCGTACCACGTATCGGATCATAAAGCTGCCATAACGGTTGGCGTGATCATGGGCACTTTCCTACTCTGCTGGGTCCCTTTCTTCTGCGTCAACATCATCGCGGCTTTCTGCAAGACCTGCATACCGGGCATGGCTTTCAAAATCCTGACATGGCTGGGCTACTCCAACTCGGCCTTCAACCCGATCATTTATTCGATATTCAACACGGAGTTCCGAGAGGCTTTCCGACGGATCCTCACCGCCCACTACCCGCCCTGCTGTTGCCGGGGCTACTCATCGGTAGTCCTCAGCCTCTCCGACACAAAACCGAGGCAGGACGTCAAGCAGAACGGCCGCAAGGATTTCCAGACGCCGAGATCATCCGTAGGCTCAATACGGCAAATCAGAGTCAATTCTACCGAAAAAGTCATGTTCGACAATGAAGAAATTTCAGCTATA
>Het261
TTCTTCAAGACACTGAGCCATTTGAAAAACAAAGATCCTGTCATTTATGATGAAAACGTACATTTTTTTAGCGAAAAAGAATCGCAGAATGAACCTTCGATTAACAAAAAGAATGAGCATCTCTATTTGAGGGATTACGAAAGGGAAATGCTATTGGGAGGAATATCTGAGGACAATGACAAAACAAATGAGAAAGGATTGACATATGTTGAAGAGCAAAAACAATTGAAAACAGCATTTAAATCATTGATTGACAACGATAGCGATGATGAAGGTTTGCTTCAGAAGAAGGAAAAAACGGAAAAGGAGAAAATCAAGGAGGAAGAAGAGTACGTAGTTTGGCTTAAAGGAAGAAAAGACGACATAGCGAATAAAAGCGAGGAAGGTGTATTGAAACCTTTAAGAGATTACTGGAATAACCCAGAATTAGACAAAGGCGAGGAATTTCTGAAAGATTATATTCTCAATCAGAGATGGAGGGAAAAAGAAGATGTGGTCGAAGACTGCGATCTTTCTGAAGATGGTGACCTTTTAGAAGCTCAAGAGAATTTCGAAAGAGAATATAACTTTAAAGACGACAATGGGGCTAATATAGAGCTCAAAAGGTTTCCTAGGAAAGTTGAAGGTTCGTTGAGAAAAAAGGATGATTCGAGAAAGAGGAAGAGAGCCGAGATTACACAAAGAAAAAAGGAAGAGAAGAAAAAGAAGAAGTTAGATATTCAAAAAGCGCAAAAGGAAAAACTCAACGACATTAAGTCACGGTTAGAACAGCTCAAGGCCATGACTGGAAATGAGACTCTCGGTGTCGACGATAGTGAAGTAATAGGAGATTTCGATCCAGATAAACATGATAACATGATGAACCAGCTTTACGGTGATGAGTTTTACTCAAAAGAAGATTTAGAAAAGCCAGAGTTTAATATGGATGATATGGATTGTGATATAGATGAATATGAAAATGTCACAAGAAGTAAAAAGAAAAAAGATAGAAAGAGGAAAAACAAAAAGGCCAAAGTCAAAGATATAACAGATGTTATTAAACCCGAGGATGAAAACTTTCAAGAGATGGCTAATGAATTTTACTCACTCGATTGTGAGGATTTTATCGATGACATACCTTGCCGCTTTAAATACCGAGAAGTGGTGCCAAACGACTACGGGCTTACAGTCGAAGAGATACTGGCAGCGGATGAAGCTGAATTAAACAAATGGGTGCCTGTTTCAAAACTGTACAAAATCAGACCAGCACATGTAGAAAAGAATGAGATAAAAACTTACAGAAAGAAAGCCTCAGATTTAAAATTGAAATCGAAATTGCTTCCAAGTCTGTTTAAGACTGAAGAAGAGATAGAAATAGAGAAACCTGAAAGTCATGATAGATCAAATTTGATAAATGAAGATGACAAACTGGAGACAAATGAAAATAACTTGGTAAAGAAAAAAAAGGAACAGAAAACGAGTTTAAACACTGAATCACAAGGGGTTTCCAACCAATTGAATTTATCATCACCAACGGATAAAAGTGATTTTATAGAAAATGAAAGTAAAGATGGACACCAAATTGACAAAACTCATTCAAAAATGAATAATGATAAAGTCAATAGAAAAAAGAAAACGGGATTAAATATCGAATCCCAATCACCTTCCAGCCAATCGAAAAATATCTCACCAATGGAGACAAGCGATTGTACAGAAAATGATCATAAAGACAACCCAACTGACAGAAATAATTCTGAAATGACTAACAGCATTAAATCAAGCAAAAAGAAGAGAAAGCGAAAGAAGAAAATGATGGAAGATAATCAGAATGGTCCACATCGTAGCGGTACAGAAATTCACAAGAAAGATTCAATATTTGTCAAAAAGAATGGTACAAAATTCCAGAATAAGAAAACAAAGAAAGATCCTGCTAGCAACATCAGCGACAACCGACTTTTGGCATATGATATCAAACCAAAACGCTTTCGTTCAAAATTTCAATTTAGTACA
>Het262
ATGATGTGGGCGGTTCGGGTGCTGTTGTTAGGAGTGGTGTGTCGTGAGGTGCTAGCTGCTCCCGACTGGACGGACTGTCCATCGACCTGCAGCTGCAAGTGGACTTCGGGGAAGAAATCTGCTCTTTGCCGCTATGCGGGATTCACGGCAATCCCAGATACGCTAGATTCTGACATGCAAGTCTTGGATTTGACTGGCAACGAAATCCCATTCCTCACAAAAGACGCATTTAAAAGTGTCGGTCTCCTCAACCTGCAGAGGATTTTTTTAAAAGGTGCTGGCGTTCGCGAGTTGCACAGTGACGCTTTCAAGAAGTTGACTATTCTCGTCGAAGTCGACTTATCAGACAATTTAATCGCAACATTGCATCAAAATACTTTTGCAGGAAACGATCGGTTAAAAGTACTGTATTTAAATGGTAATCCAATAACCGAACTAAAGCCGACTCAGTTTCCACACCTTCCACATTTAAAAACTCTTGAAATGCAACATTGCCAGATAACGGAAGTGAACAGAGACGCGTTCCTACATTTACCCGCTCTTGAATACCTTAACTTGAACGGAAATCGGCTAAAAAAGATTGCCGAGACTGTCTTTTTACCTTTATCCAAATTAAAAAGCCTATCGTTAGATGGCAACCCCTGGAAGTGTGACTGTGACCTTAGGGGTTTCAAAAATTGGTTGTTATCATCCAACTTGTACTCTCACCCTCTCGTGTGTACGGAGCCTAGCGCTCTCGTATCGAAGCACTGGCAAGATATAAAACCTTTGGAATTCGCTTGCCCGCCGGAAGTCTCCGTTTCAGACTCGATGCTCCAAGAAGAAACGGGCATGAACGTAACATTAAAATGCCGAGTCAGAGGCGATCCCGAACCGCACGTGTCCTGGCTTTTCAACGGGCACAGCATCGGTAACGGGACGTTACATAACCAGGATCAGATCTTGTTGATTGAAGAAGAAGACGGTGAGGTCAAAGCGGAAAAATGGAGTAGCTTGAGCATTATTAATGTGAGTGAAGCGGACGCTGGAGAATACACTTGTGTAGCTAAAAATATAAGAGGCCAAGCGGCCACGAACGTGTCGCTGTTACTTCCAGAAGTAGTAATTGCAACGACTGTCAGTAAAAACGAAAACTGGTTTGTATGGATAGTGTGGGCTACATCCTGCGCTGTCCTGATCGTGACGGCCGCTATAGCTTCATGCATCGTGATCAGAGTCCGACACAACAACGCTCGCTTCAGAAGAAAAAATAATTTAAAAACCACCACTAGTTATACTGAACAGGACAAAAAGTTGTTAGACGTCAGTATAACGACGACGGATCGCCAGACCGGCAGCTGTGAAGGACTTGGGTCTCAAACTGATATGGAATTTCTAGAGCATTCCCTACAATCCATCCCAGTGGAAATGTGCGATCAACCGGTTCACATAACGATCGAAAGCCACTCGGCAGAACCGGCCGTATCCGTTTACCAGCCCCCTCCGGAATTTTCGAGGAGCATACTACCCGCTGGTGCTTTTGGCAACATATTCATATCGGTCTCTGTCTCGCAGGAGCCGACTGTAGAATCTCCGAGATACCCGGACCTACTCGATCTGCCACACAGAAAAACTGTGGCTGTAGCTACAGACAACTCTTATTTCGCAACACTTCCACGTCAACCCCGTATCAAAGAAACCGAACCTGTTTTAAGGGTGAGACCTCAGTACGACAACATGGGCCCCAGGGTGACTGCAGCTGGAAGCTCAACGATATCTCTGCCTGATTCTGCAAATGCCGAAGAGGATATACCTCCTCCCCCACCCCCTCCAAATTGTACCCCTTTGACTGTCGAGTATGTCTCACTG
>Het263
ATGGATACTGGCCAGAAAAAGGAGGACGATGTCCTCCAGGACGATTTCTGCCTCCGTTTATCGTCGAACATGATCACCTTCCAGGGCGTGAGTAAATCCCTTTTGACAAACGTATGCTTCGACGAGTGTAACATCCAAGTGTTCAGCATACTTTCTGGCCAGGACACGACCGAAGTGACAGTCAGGAGCCCTTACTGCGACTTTTGTACAAACTTCAGCATAGAGGAAAAAGGAAGAGTGATGTCAATCAAGTTTTCTCCGGATCAGGAGATCCTTGCCCTCCAACGGACACCTTCGACAATTGAGTTTTTTACGTTCAAAGAGAAAAAGGTGCACAAAGAGTTTTCGCAATCGTTCAAAGGCGTAACACTCCTCGGGTATATGTGGTCAAGTGTGAACGACCTGATTGTAGTGATGAACACTGGTATTAAACTTTTCAAGATTGACGCTAAGTCGTGTACTGTGTCCGCATCGAAGAACTCACTGAACCTCAGCGCAGGATGGTACACATATCATTCATTGAGTGGCCTCCTTCTCGTTAAAGTCCTCGAGCTCGGTAAACCTGCTCAGCTGCTTCAGATCAGAAAAGGACAAATTTCTAAATTAACAGCTTTTGATTTGTACTCTGACTCTGACTACAAGGGCCTTTCAAACATAGATCGTGATGATGTTATAATCGGCATTGTCTATAACAAACCGAGAATATTATTTGTCAATTATCGCACTACGAATACCATGGCGCAGGCAGAAGTGATTGTCAGGACATTAATAAATGCAAACGAAGTTAAAGTCACTAACGTTCTCAGGATAAACTCCGGAGGTAGGTTTGGCCTGAATGTTGTTGATAATTTGATTATTGTGCACAACCAAAATACAAAATCCTCATTGATATTTGATATTACCAACGCTCCTTTTGAAGGAGTTGTAACAACGCACAAACCACTCGTTGAGCCGATGTCCTTAAAATCCACATCTCACTCTCAAGCTGTACAGTGTGAGTTGTACTCACCAAACTGGGTTATATTTCAACCAAACATTATTATGGATGTAATTAAAGGATGCCTCTGGGGCCTCGAGTTGAATCTAAACGGATTTTATAAACATTTTGAAAACAAAAATAACTTAATCAAGTTCCTTCTATTAAGGAAAAACTCTCAGATGATAATTGCAAATATTTTACTTGAAATTGCGTTTGACCCAGCAAGGCTGGAAGAGCTTGCAGAGGCTTTTTATGAAATTAATAAGATTTATAGGTCCTACCTGGAGTGGAGTATGAAGAGTCAACTTTCACAGCCAATTAAAGATACCAAAGAAGATGACTTTCATATTGAATTGAGAACAATCCTAGACGAGGAGTTTTTGAACAACAATGTCTTCATGAAGCTTGAACGCGAGGTACAGAAAAAGAAAGAAGACAAGAAAGCGTGGAAAATTTTAACATGGACTTTAATAGAATATATACGCTCTCTGACAGATTTCCAAATCCCAGCGGAACATTTTATATACGAACTTTTAATACAGTCTTTAGTTGCGAATGATAATTATTACCAGCTTCACCAGCTTCTTCAGTATCACGTGATAGCCGATTCGAAACCAATCGCTTGCCGACTTCTGTCTTTACAAAACGAATACCCAGCTGCTGCCCAGCTTGCAATAGACATGCTGGAACGGCTGGGTTCAGGGCGAGAGGAAATAACAGAAATCCTTCTGTCTGATGCGCAAGTTTTGACCTGCTTGAGGTACACAACTGAGAAAATGGAATCTAATGAAATGCAGTTGATGCACCTGGCGGAAAAATACATGGCTGCTGCAGCTCCGAATCAAATCCTTCAACACTCAATAGCCAATTATTTTGAATCAAAACTAATCATAATCAACGGAACTGGTAAT
>Het264
GAACACATAAGAATACACAGCGGGGAGAAACCGTTCGAATGCGGAAATTGCGGTAAAAGATTTTCACATTCCGGCTCGTATTCCAGCCACATGACTTCGAAGAAATGTCTGGTTATGAACCTGAAGGTTTCTCAACGTCAAGCCAGCCCAAGAGCTGTGGACATGAAACAGAACCAGCAGTTTAGAGGTCAAACCATTAAGCCACAGCGTACGAATAACAATAACAATTTCCCTCCGATTCTGCCCAAGTACGATACGTCAGCGTTTCTATCCAACTTCACCCCTCCCGGCCCTGGGAGTGTGCCGTTTTATTTAAATCCCAATTTTATGGCCCAATCCTCGCCTTACATTCCCAATTCGCTAAGTCACCTATTAGAACAGTTCCACCCGTTGAACAGAGAAGTGAAGAAAGAAGTGGAGGAAGATGCGAAAAACAATAAAGTCGTCGTCAAACAGGAAGTTGAAGAGGAAGTGAAAAGAAACGAGAGCTCTCCCGGCCCCGGCAATAACAGCGGCGATTTGGAAGCTGTCAAAAGAATTCTGGAAACTGTGAACGCCACCGTCACCAAGCAGCTTTTTGCAGCTAATATGCAAAAACTGTCCTCGAACTCTTGCAGCTCCGGCTGCCCGAGCGTCGCGAGCGGTGCTCCGTCTCCTCCCGTAGACGACACGGACAATTTGAACTGTCGTTTCTGCAACAAGTCCTTCGTTTCCAGAATCGACCTTCATCAGCACGAGCGGTACCTGTGCTCCGATGAAAAGAGCGAAGGGCTCGCTGCGAAGCTTGAAGACGTCATCAGCGTCAAGCAGGAAGACACCAACGGAAACATATGCAGCACTAGTGAGGACGAGACGAGAGGGTCTAACATGTTCACGGACGAAGAAATCGAAGTAGACCAGGATGGTAGAAAGGCGCGTGTACGGTCTCAAATCGCCGAGGAACAGCTCATGATCTTAAAAAGTCACTACTCCATCAACCCCCGGCCGAAACGGGAAGAACTAGCCAGAATCGCCGAGCGCGTCGGCTTTCCAGTGAGGGTGGTCCAAGTTTGGTTCCAGAACAACCGCGCGAGGGACAGGAGAGAAGGAAGATTGGTGCACGTCCCATACGCCCCAGTCTTCTCCAGCACCTTCCCTGGTTCCTCACCCCTTGGCGCCTCTGAGCAACCCCTTGATCTCTCTACAAAAAAGCCCGCTCCTGCGTATTCACCGTCAAGTTCACCACCACGTTCAGATTCTGAAGATGGAGCTGTCAACCTCTCAAGGAGACCTTTGATGGACTCAAGATTGGCGAGAATTCTGACTCAGTCCAATGGGGTGCCATACTATTCACAAGAGGAAAATGTAGCACCTGCATCACCTGTCCGCTACATCAGCATGTTGAATGGAGCACCATTAAGCCCTGCCCTTAAAAGAAATTGGAAGCAG
>Het265
ATGTCTCTCGATTTTGACGTCCTCGAGTACTGCAGGAAGCTGCGTACGACCAAACAGCCGCCGTACACTTGCCCGGTGGCCGAATGCGCCAAAAGTTACAAGAGCATCTGCGGCTTCCAGTACCATTTGGTCAACTTTGACCACAACAGTCTCAAGAGCGGCGATGGGCAGGGTTCGCCGGCCAAACCTCTTCCCGGCCACACGCCCGGCCGCAAGGCCAAAAAGCGGAAGCGATGGACGAAAGCTCCCGAAACGCCAAAAACGCCGAAACTCCTTCCGCCGGCTCCCAGGGAGAAGATGTCGTATTCGGAATCGCAGAGGTTCGTCGAGTTCGAGATCGACGATGAAGTGTTCCGAGTAGCGATGGACGCGCCCATCCCCATCATCAGCAAGCACAACTACGAGGTGAAGTACGGTACGATCGGCAATTATAACTTAGACTTGTCCAAGAGCAAAGATTCCGTTTTGAAACTCCCCGAGCCCAAATTCAGCATAATCGACGATTACGGGGAACTCGAGCCGTTCGAGAAGCCATCCGGTTACATCAGATTCATCGAAAGGAGTGCGGAAGACCTCGACGAAGAAGTCGAGTACGACATGGACGAGGAAGATTCAGTCTGGCTCGATATCATCAACGATCGGAGAGAAGAAAGCGGTTTTCCTCCTGTTTCAGTCGAAGCTTTTGAACTTTTGATGGATCGTTTGGAAAAAGAGTCATATTTTCAGATGAAAACGAGTAATAAGCCTGATGAAGTCGGAACGATGATAGACGACGATGCCGTCTGTTGTATATGCATGGATGGCGAGTGTCAAAATTCAAATGTCATATTGTTCTGTGATATGTGCAACTTGGCTGTTCACCAGGACTGCTATGGCGTACCGTACATCCCAGAGGGCCAGTGGTTATGTAGAAGATGTCTCCAGAGCCCGTCGAGGGCTGTCGACTGTGTCCTTTGCCCCAACAACGGTGGTGCTTTCAAACAGACCGATCGAGGTCATTGGGCCCACGTCGTCTGTGCCTTATGGATCCCAGAAGTCAGATTCGCCAATACTGTATTTCTCGAGCCGATCGACAGTATTGAAACGATCCCGCCTGCTAGGTGGAAACTGACTTGTTACCTCTGTAAACAAAGAGGAGTCGGTGCGTGTATTCAATGCCACAGGACAAACTGCTACTTAGCTTTTCATGTCACTTGTGCCCAACAATCAGGCCTTTATATGAAAATAGACGCTGTAAAGGATTCTATAACTGGAAATGAACAGGTCCAAAATATAGCCTACTGCACCACCCATACACCGCCAGATGCTGAAAAACCAAAGATTCCAGTGGCCACTTCTCCAAAAGTAAAGAAAACCACTACTGCACCTGTGATATCCATTCCGACAATTCCCCCAGAAAGAATACAAGAAATTGGGACTCTAATAAACGTTCCAAAGAAGAATCAATTCATACAAAGGCTAATAGCATATTGGACTTTAAAAAGACAGCTCCGAAACGGTGTCCCACTGCTTAGAAGACTCCAGACAACACACATGTCTAAAAAAGGTGACGCTCAAGCTGCAGCAAAAGGATCAAATGATGTCGAAGAACTCAGAAAACAGCTTAAATACTGGCAGCGCTTGAGACAAGACCTCGAAAGAGCTCGCCTTCTTTGTGAACTAGTTCGCAAAAGGGAAAAACTCAAAAAAGAACTAGTAAAAGTTAAATCACTTTGTCTAGAAATGGAACTGTGCCCGTTGATGAGTTTTTTGAGGAGACTTCTTGACATGATACGGGCTAGAGACACAGGAGAAATATTCATAGAGCCAGTTGATCAAACTGAAGTTCCAGACTACAGCGACGTCGTTAAAAACCCCATGGATTTGTCAACTATGAGAAATAAGATTGAAGCCTTCGAGTACAGCAGCCTTCAAGAATTCCAAGCCGATTTTCACCTCATGATCAACAACTGTCTTGCCTACAATTCCAAAGATACCATATTTTACAGAGCAGCGCTTAAAATGCTCGACCAAGGGGGTGCACTTTTAAAACAAGCACAGCAAGACTTAGACCTCCTTGGTTTGAACACAGGTTGCCTTTCGCCTTCATACTCTGATGTCCTCCAGGATGACAATTCTTCAAAAGACTGTGATTTTGAAAACAAGAAGAACGACTCTTTACATACATCAGACATCGACACTAAACTGGTGAATCTGACTAAAGAGCAGAATACCATGGCGAAGAAAGATTTGTTGAAAAAATTAAATGATCTCTTGGAACTAACAAAAAATATAAAGCCTGGCCAAGCGAGAAAAAAGAGGATAAAATTAATTAAAACTCTGCTAGCAAAGGTGAAAAGAACTAAAAAACCAAATGAAGGAAAGGATAAAGAAAAAAAGGGAAAAGAGGATTTATTCACGCCTGAAATTACTACACATTTAGAAAGGAGGAGCAGGAGAAAAGAAATCTCACCTGTTAAGGATGAAAATCAGAGTGAAAGTACTGTATCTTCATCTTCCTCCCCCACAGGAATTAATCGTAGAACAGCTGTGTTGTTCACAAGAAAAGCAGCAGCGGCGAGTAAAGTCAATCCTGATCCACCTTCAAGAAGACGCGGCCGGCCCAGTAAAAATGTAGAAACGCCGAAGTCAGACAGTTTTAGCACGTATCGCAGTTCGGAATTGAATGTGAAATCAGACGAAGAATCACGGTCTGAAGGGTCAAGCTGTTCTGAATGCGATTCGACTGCAAGCAGGTCTGGTTCATCGTCAGATTCGGATTCAGAGTGGAGTGATAGTGTGGCAAGCTCACCAGAGAACACTTCCATGGAAGCTCTCGATCAGCTACAGCTCGTCTGGGCAAAATGCCGAGGCTATCCTTGGTACCCAGCGCTCATCATCAATCCGAAAATGCCTAAAGGCTATGTGCACAACGGGGTCCCGATTCCCTCTCCACCCGCAGATGTAATTGCATTAGCCAATAACTACACGGAACCAGTTTATCTCGTTTTGTTCTTCGACGCGAAGAGGACTTGGCAGTGGCTTCCGAGGAACAAATTAGAACCTTTAGGCATCACTCAAGAATTGGACCACATCAAGCTGACAGAATCAAGAAAACCTGCTGATAGAAAAGCTGTCCGGAAGGCTTACCAAGAGGCTATGTTGCATCGCACTCAAATTGACAAACCTTCTAATGAAAAA
>Het266
GGTTCAGTACTCATTATGGGTGGATTGACATTCAACGTGATAGTCGGTGCTCTTGTTTACCATCCAGTGTCTCAGCACATGAAAAGAGTCCGGGTGAGGAAGGACCCTGCAATCGAATCAAAATTAAATGGAGCCGATGAAAAATCAGTTGTGGATGTTTCACCAACCAGCCCGGAAAGGAATGGTGACACAGTCATTATGATGAAAAGTAATAGTAAAGTGGATCAAGAATCGGAGCAACCTTTGTTAACTGCGAGTGAACACAGGAAACTGAGTTCAGGCACAGGTTTCAAAAAGTCTTTGGTCAATTTGGATTCAGTGCCTTCCGTTAGAAAGGTCAGCTCAAGCTCATATGCTGGAAGAATGTATAACATAGGAAGTTCGGGACAAATAAATAGGAAGATTAGCACTTATGCCACTCCTATGTCGGTTGGCAGTACAGGCCAAATGTCAAGAAACTACAGTGTCGCATCCAACATGTCAGGTTCATCATTCAGATATGTCAGCACGGCTTTTCACGGGAGCACCCTTGTTGGTCTACATCCAGAGTATTCTTCAAATTTAAACATGAAAAAGACAAAACAGACTTCTTGGTTTAGTTGCTGTACAAAGAGCCCTGAAAAAACTAAAAAAGAAATAACAGAAGAAAAACCCTCTGTTATAAAAACTCTTTTATCCAATCCAATGTTTATAATTATTCTTATCTCTAATGCTACTAATGCAATTGGATATGTAAATTTTACTATTTTGGTTCCAACTTATGCAATTTCAATGGGGTTTGACAAATCTAAGGCTTCCTACTTGCTATCTATTATTGCGTCTACAGACTTAGTCGGGAGAATTGGCGGTGCTGCATTGTCAGACATATTAAAAGTAGACAAACGGATATATTTTGTCGGTGGATACTTGATGTCCGGTATTGCCTTGGTTACTCTTCCATTAGCAATGTCATACACAAACGTCGGTATTCTTTGTGCCATGTTTGGTCTGGCTTCAGGGACTTATGTTGGAATAACAACAGTAATAATGGTTGATATGCTTGGGGAAGAAATGTTAGCCTCAAGTTATGGTACTTCATTGTTTGTGAATGGCATCTTGCAATTAATCGGGCCACCGATTTGTGGAGTACTTTTTCAACAGTTAAACGCATATGCTCCTATAATCAGTGGACTAGGAGTCACGCTAATAATTGGTGCAGCTGTGTGGGGTCTTGTTCCTTTTATTAAACAAAAA
>Het267
AATACTTTTATTGTTAACGTGGCATTGGCTGATCTACTTATCACCGGAGTCGTGATGCCAGCATCTGCCATAGTCATCCTTGCTGGACTAGACCCAGCAACGGAGGTGTGCAATGTACAGTGGTTCCTCGCGATACTGTCTTGGCTCGTGACTGTCCTGAGCTTAGCAGCGACTGCAGCCGAGAACTATTCGAGATTATGCCTCTCTCCAGAGACCTATGCAAGACTGACTACAAGAAGAGTCACTATCATTGTCCTATCGATTTGGGCGGTTAGTATCATCGTCGTCACCATTCAACAGATATTCAACGTGGGTCCGAGCTACTGCAAAAGACCTTCCGGCATCCTACTGTACCAGGCGATGACCGCCAGTATTTTTTTTATATTGCCGGCACTATTGACGACATTTTATTACGCGAAGACCATAATGCAAGTCCGTTTGGCCAGAACCCACCCCAGTTTCAAACCGCCAGTAGCGTTCGGTTGGGATTATTCCTTGATGAAAACCAACATGTACAGTTTCTGTTTATTCTTTCTCTTTTGGGTACCTTTCGGCGTCATTCTCTTTATTGACTCGGTCAAATCAATATCACCGAAACTTTTTTACAATCTAGCATGGATCGCGCTGAGTAAATCTTGTGTAAATAATTTCCTTTATTGTATTCTAGACCGTCATTTTAGAAGCGCCTATATAAATTTGTTTCATTACTGTTGTTGTAAAACGACAGTCACTTTTTCTAGGAGGACGAGAGAAGTTGCGAGGCCTTCTGGCGATGTAAGGGTCCACATTATCCCAGGGTACAATATGTATTCATACACAAGCCCCCAAAGGTCCGGACGCGAATGCACTAAAGTTACTTCTGGGAAAAGAACGTCGGCAAATCGTCCACCGAGGCCTCACCACAATCGTGACGTTTATGAACTC
>Het268
GTTTTCGCCCTGTTTAGATTATCATATTTTCATGGATGTGATATTAAAGGCATGTCATCTGCGATTGAAAAAGCAACAGAACTTATTGAAGGACAGGGAGACTGGAGTTCAAGAAACAAGTTGAAAGCTTATGAGGGTGTTTGGAGTTTTTCAATAAGAGATTATACCAGAGCTGCTCGGCTTTTTGTAGATGTTGTACCCACATTCGAATCATACGAGCTAGCTGATTTTGGAACGATAATCCGTTACACAGTACTCTCTTGTATGATCGCCCTGCCAAGATGCGAGCTCAAGAATAAATTAATGCATGCCGGAGTCACTGCACAGGCCCTTCATTCACAATATACACACTTGAAAGAATATTTCTTATCTCTATATGATGGAAGATACGCTGATTTTCTTGTTTCACTTGCTGAAATCGAGTCTTGGATGAAGAGGGACCCGCTTCTCCATCCGCATTACAGGCACTATGTACAAGAAATGAGGCTTAGGGCATACAAACAGATCCTTCAGGCCTATAGATCCCTCTCTCTCGACTACATGGCTCAGTCATTCGGTGTAACACCAGAATTCATTGAGAAAGAAGTAGCAAAATTTGCAGCTTCTGGTAGGCTGCAGTGTAAAATCGATTCTGTGGCACGGACTGTCGTGACTAGCGTTCACCTGAGTGATGAAGCAATGAGAGTAAAAGATGTCTCAGATCTTGACATGGACAGAAGTATGCTTTACAAAACTACTGTTAAAAGAGGGGATATTCTGTTGAACAGGTTGAAGAAATTAGCACGTGTGATGGATTTC
>Het269
ATGGCCAGCGCGGATGGCGAGGGCGAGGGGATCAACTGGGTCGACTTCTGCGAGAAGCACGCCAAAGCGGCGGCGGCGGAGTTCGCCAAGTCGCTCTTCTCATACGTCGAGTCCCACAACCCCGATTCGACGACGGTCGAGCACAAGGAATTCTTGACCAAGTTCGTGGACAGCTTCGTCGAGAACTTCGAACGGGAGTTGGCGAGGGAACAGGAAAAGCGGCCGGTGGCGAACGGGAGCGCGGGCGGCTCGTCGGGCGTCAACGGCTACCACGAGAGCCACAACGACGAGAACAGCGACTACTTCGAACAAGCGCCCGAGCACAAGTCCCCGAAGCCCTTCCACCGTCCCTTCTTCAGGAGGCTCTCCTTCAAAGCGCTCAAGAAGGGCAAGGGCTTCTTCTACAGACAGGTCTCCGACGAGAACGACCCAAACGCGTCCAAGGGCGCAAAGACTGAAAAGACTTCCAAGACTAAACTCGCCAAGATCGTCGTGGAGTGCCGGAAGGAGGGCAACGTCAACTATCTCATTGGAGAGAATCCTGACGGTACACAGAAGTGGGAAAAATGCCGGTTGGCCCTTGTCAAGACGGTCGGAGGTTACATGCTCGAGTTCTACTCACCGCCCAAGAGCACGAAACCGAAAAGTGGCCTATTTTGTTTTCTCATCACCGAAGCAAGAGAGACGACTGCCCTCGAAATGCCTGACCATGAAAACACTTTTGTCCTCAAAGCCGATAACAACATGGAATATGTGATAGAAGCGCATGACATAGATGATATGAGGTCGTGGCTGGCGACGGTCAAGTACTGCACTAGGAACACCAACGATGAGGCCGGTGAGACGCAAAGCCTCATTGGTTCAGCGTCCGAAGGGAGAATCCCAAAACCCCACTGTTCTGGCGATACCGATGATCCACCCGAGTTACCACCGCGCCTCCAAGAAGGGGCTTCCAACAGCAACTTTGAACTGTGTTCTTACAACGCCGAAGAAACTCAGGAGACTGAGGTAGACTTGTCCGTCGTCTTGCAAGAGTATCCTTGGTTCCACGGTACTCTGCCTCGTGCTGAAGCGGCATCGTTGGTGCTTCACACGGGCTCTTCCGGGCACGGTGTCTTCCTCGTCAGACAGAGCGAGACGAGAAAAGGAGAGTTTGTTCTCACTTTTAACTTTCACGGGAGAGCTAAACACTTACGTATGACCATCAACGATACGAGTCAGTGTCGAGTACAGCACCTGTGGTTCGCTTCGATCTTTGACATGCTTGAGCATTTTCGACAGCACCCGATACCTCTGGAATCTGGAGGCACTGCCGATGTCACCCTCACCCACTACGTCGTAGCCACAGTCCAGAGCCATGCGCACAATTCGAGGCAGCATGCAGGCACACATCCGGATCGCCGGGCCCCTCCGACTCCTGAGCAGAGGGAGATATTCATTCACGGAGGGTCCATCAGAACGAGGACTGAATCTATGGAGAGAGTGCAAGAGACAGGCTCGGGAGGATCTGTCGCTTCCGTAGTCGGTGGACGTGCCATTGAAAATGCTTATAGTTTTGTG
>Het270
GTTGAACTTGATCCTAACAGAGCACCCGATTGCGACCCTACCCAGTGCGCTCTTCCCGATTGCTTCTGTTCCGCAGACGGTACTCGTATTCCTGGAGCTATTGAGCCCAATCAAGTACCTCAAATGATCACGATCACATTCAACGGCGCCGTCAACGTAGACAACATCGATCTGTACGATGAAATCTTTAACGGTCAGAGGCAAAACCCCAACGGTTGCCAAGTCAGGGGAACGTTCTTCGTCTCCCACAAATACACCAACTACGCCGCCGTCCAGGAATTGCACAGAAAAGGACACGAGATTTCAGTATTTTCTCTCACCCACAAGGACGACCCGAAATACTGGACCGGTGGTTCCTACGACGATTGGCTAGCTGAAATGGCAGGCTCTAGGCTTATTGTTGAAAGGTTTGCCAATATCACCGACGGTTCCATCATCGGTGTGAGAGCACCTTACTTGAGAGTCGGAGGAAACAAACAATTCGAAATGATGGCTGACCAATACTTTGTCTATGATGCATCCATCACTGCTCCTCTTGGACGTGTGCCAATCTGGCCGTACACTCTCTACTTCAGAATGCCTCACAAGTGTAATGGTAATGCTCAGAACTGCCCTTCAAGGAGTCATCCCATCTGGGAAATGGTCATGAACGAACTCGACAGGAGAGACGACCCGACTTTTGATGAATCTCTACCCGGTTGTCACATGGTTGATTCTTGCTCAAACATTCAGACCGGAGAACAATTCGCAAGACTTCTGAGGCATAACTTCAACCGCCACTACTCTACCAACAGGGCTCCCCTCGGTCTTCACTTCCACGCATCTTGGCTAAAATCGAAGAAAGAATTCAAGGAAGAACTTATCAAATTCATTGAAGAAATGTTGGACAAGAATGATGTATATTTCGTCACTATGCTTCAG
>Het271
GAGTGTCTCCAGTCAGTCAGCGTATCCATCTGTGAGGATGTCTCCATAACGCCTGCTTCTCCTGGATTTCAGAGGCTAGATGCGTCTCCTACATCTGAAGACGTTGTAATAACACCTATACGAGTAAGTGAAACATCGCCAGTGCAGTTTGCCCCGGGAGTCCATTTCCTTAGCCACGAATCGATACTCCAGCCAAAAGAGGAGCCGTTGGACGACCTCGACGATGACTCGAGCGAGGGGATGATTCCTGGCAGGAGAGATCTCTTAGAGTACTTGATCAACGAGGACGGGTCAGTGGTTTGTAAGTGGTGTGGTGAACTGTTGCCCTCTAGGACGCACTGGTACAGGCACAAGTACAAATTCCATATATCTAATCCTCCAGGGACGTCGAGTCTGTTCAAGTGCTACAGGTGTAATGTTTTTTTTAAATCGCGTAAAGGATACTTAGGCCATGTCAGTTCGAGGCATTCTAAAATCGAGCAGAATGTAGTTTTTGAAAGGGACGATCTCAAGCCTTGCCGCCGTGGTAGACGGATGAGCGAGGATTTCCAGGGCAACCCGGAAGAATATGAAAAACAGAGGGAGAAGGAGGAGAAATTAGTGGCGGACATAATCGACCGGGTTAAAAGGGAATGCGAGGCACAAGGGTCAACAGTTACTAGAAAAGGCTATTCACGAAGGTCTACCATTATGAATTCT
>Het272
GTGCTTGTTATTGGGGCTGGAGGTCTTGGCTGTGAACTCCTAAAGGACCTTGCCCTAATGGGTTTCCAACAAATCCATGTGATCGACATGGATACGATCGATGTCTCTAATTTAAACCGGCAGTTCCTCTTCAGGCGCAAAGATGTTGGCTCGTCTAAGGCAGAGGTGGCAGCCAAGTTTGTTAACGCCAGGGTTCCAGGCTGCAAGGTCGTCCCTCATTGCGCCAAAATTCAAGATATGGACGATGACTTTTACAGGCAGTTTCATTGCGTCGTTTGTGGCCTAGACAGTATTGTCGCCCGTAGATGGATTAACGGCATGCTCAACTCTCTTCTTGTTTATGACGATAACGGACAATTAGATAGAACTTCGTTGATTCCCATGGTGGACGGTGGGACCGAAGGATTCAAGGGTAATGCAAGAGTCATTTTACCAGGGATATCCGCATGTGTTGAATGCACTCTTGACCTCTATCCACCTCAG
>Het273
ATGATATTTAGGAATATGGTGAAATTGTTTCATCGTGTAGATAATACTTTAATGAAAACCATTTCTCAAAGTTTGCATACTCCTGTTTTAAAGGATGAAGTTAATTATTATTTAAATCCTGGTAGCAACAAAATTATATTAGATATGACTTTTGGTGCAGGAGGTCATAGTAGAAATTTATTACATTCTTCAGAAGATTTGAAACTAATTTGCCTTGACAGAGACCCAGAATCATATAAGTACGCTACCGAGTTATCAGAATTGTACCCAAACAGGGTAATCCCATGCATTGGTAGATTTAGTGAAGTCCCTGACATTTTAGAAAAATTAGGTATTCGTTTTAATTCGATTGATGGGATACTATTTGATTTTGGATGTTCTTCTATGCAGATGGATTCGGACGTAAGAGGGTTTTCTATAAGTCGTGATGCCAAATTGGACATGAGGATGGATGGAGAGAGGTTTCCAGATAACCCTACTGCTGCAGAAGTTATAAAGTATGCTGATGAGGAAGATTTAGTCAAGATTTTTAAGATATATGGTGAAGAAAAGTTAGCGAAAAAGATTGCCAGAGGAATTATTGAGGCGAGGTATATGTTTACTCCTGTTTCAACTACGTTTGAATTAGCATCCCTTGTTGCGAATATTTGTGACAATAAATATAAAAAAGATAAATTACAAAGACCGACACATGTCTCTACAAAAATATTCCAGGCTTTAAGAATTTTCGTTAACAACGAACTCAACGAAATCAATTATGGCCTTGCTGTAGCGCACAAATTTTTAAAAATTGGAGGAAGGCTTGTGACCATTTCGTTTCATTCTTTAGAAGATAAAATTGTAAAACAGCACATGATTGGTCCAGAAACGTCAAATAACTTATTGAGACACAAAAGCCACATTTCAGTATCTAGTGAAGAGGAAATGTCTAAAATTACAAATAATAAATGGGTTATGCTCAATAAGCATGTAGTCACACCGACTGAGACAGAAGTTCAGACAAATCCAAGGAGTAGATCAGCTAAACTTAGAGCTGCTGTGAAAATAAAT
>Het274
ATGATGTTTTTCATTCTGTGCGATTTGGTGTTAGTACCTGGTCAAAGAGTGACTTGTCTCTACACGCTCATGTTCTACAATGTCATTGCATACTGTGTCTCCTACATCAAGGAGCTTATCGAGAAAGAAGATTGGTCACCCTACGTTCACATAACTGAACATTCGAACATAAAACATTTGGCGATGTCTGCGACGAAAATTGTGTTAGAATGGACCAAAGCGGTTACCTTTATAATTACAGTAGTTTTTATGTTGTTAGTTTTTGGATTAGAACAAGGTTTGGAGAACTACAAACCGACACTCTTGTACACCATATTTACATGGACGTATTATTTGATTACTGAAAAAGTATTTATAGAGCTTTCTCTCAGCTTCATAACGTATCTTCAAATATCGTATTTGGACAACTTGGAGTCTCTGTGGGTACCTGTAATCATGCAAGTGTCGACGGCGATAATATCTCTCTTATTTGCCATACCAGTATTATTAAATAGCCAGTACAAATGTTTTTTATTAGGTATTTATAATAATGTTTATTTAAGACTGAAAGATACATACTATAAAAGTTTCAATGATCTGAACACCGAAAGAAATATACTCAAACAGTACAGGTATGCAACGAGAGACGAGCTTGTCAAGTTCGATGACGTCTGTGCAATTTGTTTGAATCCTATGAAACTGGCAAGGTTCACACCCTGTCATCATATATTCCATGGTGATTGTCTGAGGAAATGTTTGAAAACATCAAACCAATGTCCAATATGTAAAAGAGAATTTGTATTTGAA
>Het275
TTGATATTTAGAAAAGTCGCAGATGTTAGAAGGGAGAAAGAACTGGCAGAGAGGAGGAAAAATGAGCCACAGTTGGATCAGAATCAGGATCATTTAGTGAGAAAAATATTTTCAAAGTTCAGGAGAGACAGGACTGCATTGACACCCCAACCTTCCCAAAGTCCAACTCAAGATCCTGAAAAAGGTGAAAAACCTAATGAATCGTCAGTAAGTCCCATACCACCCAAGTTATCGAATGTGGCAGAAAAAGAAGACCCTTCACATAGTGGAGCTGCAACGACTGCACTTGTCCCTGCTCGTCCAACGACTATCAGGGCCAGCAAGTGGGGCAGACTGTTGGGGAGCAGTTTGGATTCTGGTACAGAAACAGGTAGTGCTGCTTCAATTTCAAGAACTCATTCCGTCCGAGACTCTCCTTCCAAGTCATCTGGGTCAAGCACCGGAGGAAATGGTGGTGGGTCGGGCAACAAAGTTTTCCCCAAACTCCAGAAAGTGACAGCAACTTCATCTGGGTTGACTCCAGCAACTGTATCTAGACAAGACACCATCGAAGAAATTGTAGAACTGGAAGACCGTCCTACAAGGTCGTCTACCATGAAGAAATTTGATTCTTATGATAGTGGAATTATAAAAAGTGAGCAGAAATCAAGTGAAGCCACATTCAAACCTCAACCTGTGGCGACACCAGCAGAATACAAAGAAATCATGACAAACATTATGGACTTTAAAGTTGATGTTAAACTTGAAGTGCAAAAACTTAACCAAAAAGTTGCCCGGATGGAAGAACTGTTGACTGAAGTTCTGTCAAGACTGGGATCAGTGAGTCCTTCTTCGGCATCGCAATCCGGAGCTGAAGTTAGCAGCGCTAGGAGTGCAACTACTCCCCAGGAGGCAAGAACTCAAGGTGGTGAACTCGGTGCTATAGTTCTTCGGAAACGAAGGTCAAAATCGAGGACAAAAGGTGCAGCCCCAAGTGTTCCCCCTCGTAGCAGTCCAACTGAATCTTCTCGACCTTCGGATCAAGAGCAACCGGACCAATCTCCAACTTCCCTACAGCCACAGACTTCCCAGCCAGCTAAAACTGAAGAAGAAGCTTCTAAGAGGCCTTATGCAAGAAGACCTAGAGAATTTCTT
>Het276
GTGATTGTTGTCACACCAGCTTATAGGCTTGGTGCTCTTGGTTTTCTCTCAATGATGGATGATTCTGCTCCAGGAAATGTCGGCCTTCTCGACCAGCTCGCTGCGATGGAATGGGTGCAAGAGCACATACAGCATTTCAACGGTTCTGCCACTGATGTAGTACTTTGGGGCCATAGCGCCGGTAGCATAAGCACTTCTCTTCACCTCATATCCGAACTATCCGCTGGAAAATTTCACAGGGCGATAACAATGAGCGGCAACTTTATGATTCATAATGCGATAAAGAATCCCAATCCCAATGCGATTCTTTCCCTAAAGGAAGAGTTCTATTGCTCAGAGGAGCCTGCTGAATTACTGGCATGTTTGAGAAATGCACCAGTGGCCACTCTTTTTGCTAAGACATTAGCATTTGATGATTGGGGCCCGATTGTGGATGGCTTATTTAAAAACGTGACAAAACCTTTTTTAAAGGAAGATCCGAAACAGTTACTCGAAGACGGCCGCATCAATAGAGTGCCCCTTATGGCCGGTTACACAGACATGGAAGATGTGAATTCAATAAATGCAGATATATCAAAATCTCTGTTTGATGACACAATTAGACAAACTGTCATAGACGATGCTCTACCTGTAACTGATAACGAAACATGCACGCTCAATGAAGAATTACTAGTAGATTCAATTTTATTTTATTATACACCTACCTCGATCCCCGAAGACCCAACAATTTACAGAAGGAAATACATAGATTTTACGACAGATAAAAAATATGGCTCAAGCACATTTGAATTTGGAATGTTTGTAAGTAAATACAGTCCGACATATTTATACAGGTTTGATTATAAGCTAAAAACATCTCCAATAGCCGATGTAAGAGACTGGGTTACAGTTCCGCATCAGTATGATTTGCCTATTGTTTGGGGTATGCCCTACTGGACATCTCTTTCCCCTCAAGTCATTTGGAACACTGTCGACAAAAAGACATCAGACATTGTTATGGGTCTCTTTGGCAACTTTACCAAATATTCTATTCCTGTTCAAAGTAAAAAAACAATTCAATGGGATCCTTTCACTAAAGAAAATCCTCGCATTTTTTTAATTGATAAGAATTTTAGCATGAGTGATTCCTCCAGTTTCGATTATAAATCTCTCAAATTTTGGAATGAGTATTATCCTAAAATAGTTCTAGCAGCTAATAACTGCTGTAACATGACCGCATCTGCAAATTGTTTAGAGCCATTTCCATTAACAGTGATATCATTTTTCATTTTCAATTTTTATTTATACAGGATTGATTATAGAAATATATTTATTGTATTACATCTGTTT
>Het277
[truncated: 220,943 more chars]
