# Supplementary material for: UPrimer: A Clade-Specific Primer Design Program Based on Nested-PCR Strategy and Its Applications in Amplicon Capture Phylogenomics
Source: Mol Biol Evol. 2023 Oct 13;40(11):msad230. doi: 10.1093/molbev/msad230 (PMC10630340; doi:10.1093/molbev/msad230)
Supplement: msad230_Supplementary_Data [file msad230_supplementary_data.zip › Appendix 12. Sternorrhyncha/Appendix 12. Highest-scoring nested-PCR primers of NPCLs for Sternorrhyncha.xls]

## Sheet: Detailed information
NPCL ID	MSA ID	Predicted Amplicon Length (bp)	No. of Ingroups in MSA	F2 Primer Start Position in the Peptide MSA	R2 Primer Start Position in the Peptide MSA	Peptide Sequence of F2 Primer (5' to 3')	Peptide Sequence of R2 Primer (5' to 3')	Nucleotide Sequence of F2 Primer (5' to 3')	Nucleotide Sequence of R2 primer (5' to 3',after reverse completement)	Degeneracy of F2 Primer	Degeneracy of R2 Primer	Ratio of Variable Colunms for F2R2	Information Score for F2R2	PCR Score for F2R2	Identify Score for F2R2	F1 Primer Start Position in the Peptide MSA	R1 Primer Start Position in the Peptide MSA	Peptide Sequence of F1 Primer (5' to 3')	Peptide Sequence of R1 Primer (5' to 3')	Nucleotide Sequence of F1 Primer (5' to 3')	Nucleotide Sequence of R1 Primer (5' to 3',after reverse completement)	Degeneracy of F1 Primer	Degeneracy of R1 Primer	PCR Score for F1R1	Identify Score for F1R1	Final Score for nested primer pairs among different MSAs
Ste_1	XP_026809496.1_43121759_43126901	2025	9	452	1118	DHEPVFEK	ENDNKPEF	GAYCAYGARCCNGTNTTYGARAA	AAYTCNGGYTTRTTRTCRTTYTC	512	256	0.67033	173	69.6	98	392	1173	GNEMNHF	IDPKNGF	GGNAAYGARATGAAYCAYTT	AANCCRTTYTTNGGRTCDAT	64	384	74.7	91.5	78.4784
Ste_2	XP_026807107.1_20074827_20078574	1959	10	550	1194	NFLEWFDY	EWCRYEFK	AAYTTYYTNGARTGGTTYGAYTA	TTRAAYTCRTANCKRCACCAYTC	256	256	0.621138	146.182	69.6	94	506	1244	QKIEAGT	WGDKHFW	CARAARATHGARGCNGGNAC	CARAARTGYTTRTCNCCCCA	384	64	72	88	76.4903
Ste_3	XP_026815666.1_77858026_77860663	1395	9	308	764	NVPVCKEC	MIYHCKFG	AAYGTNCCNGTNTGYAARGARTG	CCRAAYTTRCARTGRTADATCAT	1024	96	0.717073	95.9	71.7	96.5	214	805	NCMMAHQ	QIFDKEG	AAYTGYATGATGGCNCAYCA	CCYTCYTTRTCRAADATYTG	32	96	76.4	95	76.2636
Ste_4	XP_026809776.1_31770409_31773037	1776	10	332	915	KFLECVNW	KVQDKFRL	AARTTYYTNGARTGYGTNAAYTG	ARNCKRAAYTTRTCYTGNACYTT	1024	2048	0.598911	95	67.6	94.5	215	953	YLMIEFP	HKFAQYW	TAYYTNATGATHGARTTYCC	CARTAYTGNGCRAAYTTRTG	192	128	74.3	93	75.8572
Ste_5	XP_026814019.1_8920630_8921391	477	11	60	210	GRFKDIFQ	FMTKDLAI	GGNMGNTTYAARGAYATHTTYCA	ATNGCNARRTCYTTNGTCATRAA	1536	1024	0.347222	15.4167	68.6	99	50	229	TKNTILK	DYLNTFE	ACNAARAAYACNATHYTNAA	TCRAANGTRTTNARRTARTC	1536	512	62	93.5	75.1307
Ste_6	XP_026811203.1_72845109_72846273	540	10	95	266	HYHIFVGD	HNTEINGH	CAYTAYCAYATHTTYGTNGGNGA	TGNCCRTTDATYTCNGTRTTRTG	768	768	0.345455	20.6364	66.2	96.5	75	276	EMKVNWA	KCFWGKE	GARATGAARGTNAAYTGGGC	TCYTTNCCCCARAARCAYTT	32	64	75.9	99.5	75.0634
Ste_7	XP_026820340.1_43129446_43130375	618	10	16	213	KDHMVYHE	DFMCKGHL	AARGAYCAYATGGTNTAYCAYGA	ARRTGNCCYTTRCACATRAARTC	128	256	0.209424	13.4545	74.4	97	3	261	PHHCNYC	KHLMKQE	CCNCAYCAYTGYAAYTAYTG	TCYTGYTTCATNARRTGYTT	128	128	69.5	97.5	74.7303
Ste_8	XP_026816532.1_27620311_27621952	1017	10	72	402	EFNNVYWQ	NQYVKCFH	GARTTYAAYAAYGTNTAYTGGCA	TGRAARCAYTTNACRTAYTGRTT	128	256	0.402516	42.6364	75.3	97.5	51	443	KAMYYKN	QHYRADC	AARGCNATGTAYTAYAARAA	CARTCNGCNCKRTARTGYTG	64	512	70.6	90.5	74.5319
Ste_9	XP_026810433.1_28267810_28270653	1563	9	163	675	KKGCNMYF	HQQLYCMF	AARAARGGNTGYAAYATGTAYTT	AACATRCARTANARYTGYTGRTG	128	256	0.685714	100.2	71.2	92	146	770	GHVEIKQ	MQFNENH	GGNCAYGTNGARATHAARCA	TGRTTYTCRTTRAAYTGCAT	384	32	76.6	94.5	74.1603
Ste_10	XP_026823367.1_11511228_11512413	765	10	74	320	VNVAQMIE	PHFAILMG	GTNAAYGTNGCNCARATGATHGA	CCCATNARDATNGCRAARTGNGG	768	1536	0.3625	28.0909	67.1	96.5	64	340	CFGPVWG	IWPCYFH	TGYTTYGGNCCNGTNTGGGG	TGRAARTARCANGGCCADAT	256	96	71.4	99.5	73.8544
Ste_11	XP_026823019.1_30857383_30858803	1020	10	52	383	GLAYVCHQ	FIHWVSNP	GGNYTNGCNTAYGTNTGYCAYCA	GGRTTNSWNACCCARTGDATRAA	4096	1536	0.49375	59.5455	64.8	95.5	3	404	DTNPEKE	HKNPEDT	GAYACNAAYCCNGARAARGA	GTRTCYTCNGGRTTYTTRTG	256	128	73.8	95	73.3741
Ste_12	XP_026808701.1_26235646_26237281	1257	10	48	458	LDNMLYMV	NIYDFKPF	YTNGAYAAYATGYTNTAYATGGT	AANGGYTTRAARTCRTADATRTT	512	384	0.306733	43.4545	65	100	25	476	WEKIQEP	PPDKEYQ	TGGGARAARATHCARGARCC	TGRTAYTCYTTRTCNGGNGG	48	256	70.3	95	72.8777
Ste_13	XP_026815017.1_29466311_29469029	1878	8	120	737	KCNAHNFK	QKMGWQEG	AARTGYAAYGCNCAYAAYTTYAA	CCYTCYTGCCANCCCATYTTYTG	256	64	0.746167	162.667	69.4	93	58	782	RGFAFVE	ETYKDCV	MGNGGNTTYGCNTTYGTNGA	ACRCARTCYTTRTANGTYTC	2048	128	69.2	99	71.9055
Ste_14	XP_026819416.1_68234349_68235418	438	10	114	251	IDTMGYAF	QFRPEKDH	ATHGAYACNATGGGNTAYGCNTT	TGRTCYTTYTCNGGNCKRAAYTG	768	1024	0.715385	38.1818	69.1	96.5	7	312	FFHPYCN	NVEFKVN	TTYTTYCAYCCNTAYTGYAA	TTNACYTTRAAYTCNACRTT	128	256	70.2	93	71.8209
Ste_15	XP_026817911.1_48773711_48775226	675	9	168	384	TCVIKPAE	EEIFGPVA	ACNTGYGTNATHAARCCNGCNGA	GCNACNGGNCCRAADATYTCYTC	3072	1536	0.580952	49.1	67.2	95.5	144	475	LITPWNF	KYICFGN	YTNATHACNCCNTGGAAYTT	TTNCCRAARCADATRTAYTT	768	192	73.9	97.5	70.8835
Ste_16	XP_026814684.1_1953475_1958608	1995	8	138	794	CGDVEAWK	KEVIQQLC	TGYGGNGAYGTNGARGCNTGGAA	CANARYTGYTGDATNACYTCYTT	512	1536	0.592824	146.222	69.8	93	89	857	VFKMGEP	YNVFFYH	GTNTTYAARATGGGNGARCC	TGRTARAARAANACRTTRTA	128	128	71.1	96.5	70.8558
Ste_17	XP_026820088.1_48001977_48004269	1602	9	43	568	QQIGATNV	IDACKDYF	CARCARATHGGNGCNACNAAYGT	AARTARTCYTTRCANGCRTCDAT	1536	384	0.371869	59.4	65.9	96.5	32	583	NVQDGEA	DWQLMVE	AAYGTNCARGAYGGNGARGC	TCNACCATNARYTGCCARTC	256	128	72.1	97	70.3594
Ste_18	XP_026805641.1_60650199_60652578	1878	9	66	683	DVEWDQQY	GEGVVDNK	GAYGTNGARTGGGAYCARCARTA	TTRTTRTCNACNACNCCYTCNCC	128	2048	0.712838	153.4	64.8	93	1	809	VCLNYDF	CDVHLMN	GTNTGYYTNAAYTAYGAYTT	TTCATNARRTGNACRTCRCA	512	256	71.3	89	70.2369
Ste_19	XP_026817320.1_34111486_34112676	633	9	109	311	TYAFIGPE	KFNENIHM	ACNTAYGCNTTYATHGGNCCNGA	ATRTGDATRTTYTCRTTRAAYTT	3072	192	0.544041	38.4	71.3	97	78	319	QGACNKY	CFNGTIK	CARGGNGCNTGYAAYAARTA	TTDATNGTNCCRTTRAARCA	256	384	75.1	90.5	70.1268
Ste_20	XP_026807723.1_26408509_26409304	666	9	30	243	LKYHPDKN	WKAGTKIT	YTNAARTAYCAYCCNGAYAARAA	GTDATYTTNGTNCCNGCYTTCCA	1024	768	0.495	29.8	65.8	99	19	251	DEIKKAY	FQKEGDQ	GAYGARATHAARAARGCNTA	TGRTCNCCYTCYTTYTGRAA	192	128	72.8	97.5	70.1258
Ste_21	XP_026813808.1_61986293_61988637	1902	9	25	650	NPRAEKFT	QECPNAGI	AAYCCNMGNGCNGARAARTTYAC	ATNCCNGCRTTNGGRCAYTCYTG	2048	1024	0.306947	53.1	68.7	96.5	12	720	IPEVGDA	GDAWAYF	ATHCCNGARGTNGGNGAYGC	AARTANGCCCANGCRTCNCC	768	256	67.9	98.5	70.011
Ste_22	XP_026807254.1_3044856_3048208	2058	9	180	857	GMNGEIYY	DVNDNAPK	GGNATGAAYGGNGARATHTAYTA	TTNGGNGCRTTRTCRTTNACRTC	384	1024	0.589041	143.7	65.4	92	68	880	KVGDFWF	NGTVIFK	AARGTNGGNGAYTTYTGGTT	TTRAADATNACNGTNCCRTT	128	768	71.7	89	69.6318
Ste_23	XP_026819302.1_52875561_52876845	831	10	35	303	YTALKGAF	KKNDFSIC	TAYACNGCNYTNAARGGNGCNTT	CADATNSWRAARTCRTTYTTYTT	8192	1536	0.669231	64.8182	59	97.5	25	359	DLEQKEK	WFLGMQN	GAYYTNGARCARAARGARAA	TTYTGCATNCCNARRAACCA	256	128	68.8	95	69.5574
Ste_24	XP_026809496.1_43102500_43106077	1956	8	485	1128	NDNAPEFE	TDVNDNGP	AAYGAYAAYGCNCCNGARTTYGA	GGNCCRTTRTCRTTNACRTCNGT	512	1024	0.625786	163.667	63.6	97.5	434	1169	GNMFKID	NGAPFTY	GGNAAYATGTTYAARATHGA	TANGTRAANGGNGCNCCRTT	96	1024	73.5	90	69.4382
Ste_25	XP_026807302.1_29415684_29418957	2010	9	195	856	FIYEDFMP	IMLYEDPT	TTYATHTAYGARGAYTTYATGCC	GTNGGRTCYTCRTANARCATDAT	96	768	0.29709	76.9	69.4	94.5	152	880	AEDHNIY	PGVNCCV	GCNGARGAYCAYAAYATHTA	ACRCARCARTTNACNCCNGG	192	512	68.5	94.5	69.3983
Ste_26	XP_026807507.1_55074600_55075737	567	10	148	328	VAQACDKC	CPHYFLPH	GTNGCNCARGCNTGYGAYAARTG	TGNGGNARRAARTARTGNGGRCA	1024	2048	0.385057	19.2727	63	98	125	348	WVEFITA	ENAAKQT	TGGGTNGARTTYATHACNGC	GTYTGYTTNGCNGCRTTYTC	192	256	69.4	95	68.9654
Ste_27	XP_026806951.1_19139827_19141828	744	10	18	257	DQMQTLFG	IEEAMTRV	GAYCARATGCARACNYTNTTYGG	ACNCKNGTCATNGCYTCYTCDAT	512	1536	0.50431	39.6364	61.7	97	8	274	VTNIAPQ	AIDPVIG	GTNACNAAYATHGCNCCNCA	CCDATNACNGGRTCDATNGC	1536	1152	65.7	98	68.8866
Ste_28	XP_026814019.1_8921496_8921974	366	11	20	133	RIIWDLIK	HAHADQYK	MGNATHATHTGGGAYYTNATHAA	TTRTAYTGRTCNGCRTGNGCRTG	3456	512	0.373832	10.0833	58.2	94	12	143	DILGDEM	DFVVPGA	GAYATHYTNGGNGAYGARAT	GCNCCNGGNACNACRAARTC	768	1024	65.9	93.5	68.6938
Ste_29	XP_026814791.1_85622763_85623823	750	10	24	265	GKKQIWKP	WKEDWKQI	GGNAARAARCARATHTGGAARCC	ATYTGYTTCCARTCYTCYTTCCA	192	32	0.421277	34	68	90.5	12	275	IWKPDWV	PDWKEIW	ATHTGGAARCCNGAYTGGGT	CADATYTCYTTCCARTCNGG	48	96	72.7	90	67.947
Ste_30	XP_026808367.1_65642142_65644324	900	10	342	633	EHPLCKAF	FVTVVLMN	GARCAYCCNYTNTGYAARGCNTT	TTCATNARNACNACNGTNACRAA	2048	4096	0.723022	74.7273	58.2	95	249	649	QCVDFLI	DIQGLHK	CARTGYGTNGAYTTYYTNAT	TTRTGNARNCCYTGDATRTC	512	768	66.9	95	67.7482
Ste_31	XP_026817427.1_85695532_85697076	936	10	50	353	ERNYAITH	YAYQIAEI	GARMGNAAYTAYGCNATHACNCA	ATYTCNGCDATYTGRTANGCRTA	3072	768	0.460993	39.1818	63.1	98.5	7	362	AGTLGEF	QKQHKRA	GCNGGNACNYTNGGNGARTT	GCNCKYTTRTGYTGYTTYTG	4096	256	61.8	96.5	67.6749
Ste_32	XP_026813823.1_92248259_92249588	867	10	130	410	DLMGIFEK	HFETTCLD	GAYYTNATGGGNATHTTYGARAA	TCNARRCANGTNGTYTCRAARTG	768	2048	0.405109	43.0909	68.4	89.5	120	426	PVDQKEA	TGEEFDF	CCNGTNGAYCARAARGARGC	AARTCRAAYTCYTCNCCNGT	256	256	68.8	92	67.3662
Ste_33	XP_026810245.1_67125270_67126692	1056	9	91	434	GGCAQIYV	CQRTVEVG	GGNGGNTGYGCNCARATHTAYGT	CCNACYTCNACNGTNCKYTGRCA	1536	4096	0.607251	85.6	61	93.5	24	442	TICVCQM	DDAKMRF	ACNATHTGYGTNTGYCARAT	AANCKCATYTTNGCRTCRTC	384	256	70.7	95	66.9447
Ste_34	XP_026813958.1_47253324_47254839	687	10	62	282	YPPLTAYH	EDKVSNFW	TAYCCNCCNYTNACNGCNTAYCA	CARAARTTNSWNACYTTRTCYTC	8192	2048	0.747573	65.2727	57.3	93	29	353	AQRHWME	VHEKSIL	GCNCARMGNCAYTGGATGGA	ARDATNSWYTTYTCRTGNAC	128	3072	64.4	100	66.9344
Ste_35	XP_026815991.1_17080582_17081338	558	9	13	190	DACETMGN	IEPMASDG	GAYGCNTGYGARACNATGGGNAA	CCRTCNSWNGCCATNGGYTCDAT	512	3072	0.491228	23.3	65.3	97	1	244	KMMKDNN	GIEDPVR	AARATGATGAARGAYAAYAA	CKNACNGGRTCYTCDATNCC	16	1536	68	98.5	66.9026
Ste_36	XP_026822461.1_35060107_35061880	1464	10	194	673	FDVQLRVK	FEPEKWDV	TTYGAYGTNCARYTNMGNGTNAA	ACRTCCCAYTTYTCNGGYTCRAA	8192	128	0.76611	95.7273	61.7	92	73	732	MFDGLKI	PTLYEYD	ATGTTYGAYGGNYTNAARAT	TCRTAYTCRTANARNGTNGG	256	1024	63	93.5	66.82
Ste_37	XP_026808431.1_13677200_13679477	1665	7	78	624	PRIQKLNE	PWMYVGMC	CCNMGNATHCARAARYTNAAYGA	CACATNCCNACRTACATCCANGG	6144	128	0.691649	82.125	66.8	100	70	635	DVDNFKF	FCWHNED	GAYGTNGAYAAYTTYAARTT	TCYTCRTTRTGCCARCARAA	128	32	76.2	97	66.691
Ste_38	XP_026812956.1_2096819_2097346	411	8	31	159	DWPDIEFM	YWECVIRQ	GAYTGGCCNGAYATHGARTTYAT	TGNCKDATNACRCAYTCCCARTA	192	768	0.385246	17.2222	73.7	97	21	168	ITTKYGN	TMTIYHM	ATHACNACNAARTAYGGNAA	ATRTGRTADATNGTCATNGT	768	192	67	100	66.3542
Ste_39	XP_026810090.1_42816891_42817814	801	9	14	272	GYPDNYTD	CPYYFVKW	GGNTAYCCNGAYAAYTAYACNGA	CAYTTNACRAARTARTANGGRCA	1024	512	0.770492	67.8	67.3	90.5	4	285	PWKKNLY	NIYGPWD	CCNTGGAARAARAAYYTNTA	TCCCANGGNCCRTADATRTT	256	192	69.7	93.5	66.1914
Ste_40	XP_026816258.1_48750738_48751965	807	9	104	364	LMDAKEIF	EDVAKGPL	YTNATGGAYGCNAARGARATHTT	ARNGGNCCYTTNGCNACRTCYTC	768	4096	0.619048	38.2	69.1	100	79	449	NIQSNCD	EDDEIAR	AAYATHCARWSNAAYTGYGA	CKNGCDATYTCRTCRTCYTC	768	384	60.1	95.5	65.9961
Ste_41	XP_026804410.1_29747576_29749934	981	9	288	606	PMNIECFM	KMVAADRQ	CCNATGAAYATHGARTGYTTYAT	TGNCKRTCNGCNGCNACCATYTT	192	2048	0.705298	77.9	69.7	89.5	274	625	EKIKKQM	EEYIYDM	GARAARATHAARAARCARAT	ATRTCRTADATRTAYTCYTC	96	96	70.5	89	65.795
Ste_42	XP_026821119.1_29786386_29787988	735	9	168	404	FYLNLVDW	NQIVVWKY	TTYTAYYTNAAYYTNGTNGAYTG	TAYTTCCANACNACDATYTGRTT	4096	384	0.330435	31.5	64.5	97	157	445	KVLDAPE	DETLRFW	AARGTNYTNGAYGCNCCNGA	CARAANCKNARNGTYTCRTC	2048	2048	63.4	100	65.6738
Ste_43	XP_026812703.1_12428696_12429632	456	10	106	249	TELDKDAQ	FKCLICRG	ACNGARYTNGAYAARGAYGCNCA	CCNCKRCADATNARRCAYTTRAA	2048	3072	0.340741	17.4545	62	88	93	268	PKDMGAT	HYFCEKC	CCNAARGAYATGGGNGCNAC	CAYTTYTCRCARAARTARTG	256	64	72.9	95.5	65.5309
Ste_44	XP_026806158.1_43153726_43155085	654	10	181	390	DAGAAEFF	DFCFELFT	GAYGCNGGNGCNGCNGARTTYTT	GTRAANARYTCRAARCARAARTC	2048	512	0.785714	62.5455	57.2	93	149	458	GNGGIAT	EMCENLI	GGNAAYGGNGGNATHGCNAC	ATNARRTTYTCRCACATYTC	1536	128	61.9	100	65.5262
Ste_45	XP_026809255.1_945542_946517	801	8	45	303	KQACGFEY	DILIEKEY	AARCARGCNTGYGGNTTYGARTA	TAYTCYTTYTCDATNARDATRTC	512	1152	0.321429	28.4444	66.4	100	4	315	MFKYIED	EGQKDSY	ATGTTYAARTAYATHGARGA	TANSWRTCYTTYTGNCCYTC	48	1024	71.2	96.5	65.5009
Ste_46	XP_026805063.1_54152038_54153582	1149	10	31	405	LDCGMHMG	CEPQNVLL	YTNGAYTGYGGNATGCAYATGGG	ARNARNACRTTYTGNGGYTCRCA	256	4096	0.383152	50.1818	63	91	9	437	LGAGQDV	MPANGET	YTNGGNGCNGGNCARGAYGT	GTYTCNCCRTTNGCNGGCAT	2048	256	66	93.5	65.3707
Ste_47	XP_026809841.1_37883923_37885507	723	7	189	421	AGPEVDIW	DIMNEVYR	GCNGGNCCNGARGTNGAYATHTG	CKRTANACYTCRTTCATDATRTC	3072	384	0.383929	29.5	72.6	100	150	532	HVKIADF	FFEMCAA	CAYGTNAARATHGCNGAYTT	GCNGCRCACATYTCRAARAA	384	64	72	99	65.2117
Ste_48	XP_026816687.1_46656355_46658242	1356	9	171	614	QNRLLYEF	KNFVGLAT	CARAAYMGNYTNYTNTAYGARTT	GTNGCNARNCCNACRAARTTYTT	8192	4096	0.561151	88.9	59.4	93.5	44	624	AHITKCG	DYIACGS	GCNCAYATHACNAARTGYGG	SWNCCRCANGCDATRTARTC	384	1536	66.8	96	65.1361
Ste_49	XP_026820573.1_64479655_64480300	513	9	18	180	SCTVKTCW	DGCDLMCC	WSNTGYACNGTNAARACNTGYTG	CARCACATNARRTCRCANCCRTC	8192	512	0.70068	36.3	55.3	96.5	9	208	ECKCHGM	WCCEVKC	GARTGYAARTGYCAYGGNAT	CAYTTNACYTCRCARCACCA	128	64	71.4	99	64.7619
Ste_50	XP_026807134.1_5108842_5110555	912	10	129	424	DLGQYNTQ	TDVNDNRP	GAYYTNGGNCARTAYAAYACNCA	GGNCKRTTRTCRTTNACRTCNGT	2048	2048	0.45993	44.5455	61.4	89.5	93	550	DENDNAP	NDNEPIF	GAYGARAAYGAYAAYGCNCC	AADATNGGYTCRTTRTCRTT	128	192	68.9	93	64.6681
Ste_51	XP_026810733.1_27427261_27428710	810	8	96	357	GEPGTCKD	QCTPCREG	GGNGARCCNGGNACNTGYAARGA	CCYTCNCKRCANGGNGTRCAYTG	2048	2048	0.635294	37.8889	64.4	97.5	68	398	FPTGMKW	HTICALG	TTYCCNACNGGNATGAARTG	CCNARNGCRCADATNGTRTG	256	1536	71	97.5	64.4958
Ste_52	XP_026810679.1_9744847_9746605	840	7	81	352	VEPNRKWF	ETKVWQYI	GTNGARCCNAAYMGNAARTGGTT	ATRTAYTGCCANACYTTNGTYTC	1024	256	0.358491	29.125	71.4	99	48	459	QMYRNFK	NDWQRGK	CARATGTAYMGNAAYTTYAA	TTNCCNCKYTGCCARTCRTT	128	256	72.9	98	64.2857
Ste_53	XP_026804363.1_29508156_29509118	645	8	70	276	MPTNNFVE	VNVIAWGL	ATGCCNACNAAYAAYTTYGTNGA	ARNCCCCANGCDATNACRTTNAC	512	3072	0.315	22.4444	64.3	98.5	60	290	QIFLEMG	MIKYGIN	CARATHTTYYTNGARATGGG	TTDATNCCRTAYTTDATCAT	192	144	71	98	64.1767
Ste_54	XP_026815589.1_14733600_14734876	1077	8	56	406	MQDFMTVE	EHTFKAII	ATGCARGAYTTYATGACNGTNGA	ATDATNGCYTTRAANGTRTGYTC	128	768	0.477876	42.2222	69.5	95	18	421	DGEITYK	VHRPDFY	GAYGGNGARATHACNTAYAA	TARAARTCNGGNCKRTGNAC	384	1024	68.9	95.5	64.12
Ste_55	XP_026821479.1_9850087_9851312	1218	8	17	414	YNETIMPN	KWGHEAIE	TAYAAYGARACNATHATGCCNAA	TCDATNGCYTCRTGNCCCCAYTT	384	384	0.689855	83	70.2	94.5	6	426	PITIPFC	YFHLAAW	CCNATHACNATHCCNTTYTG	CANGCNGCNARRTGRAARTA	1152	1024	63.6	94.5	63.9461
Ste_56	XP_026808131.1_35613954_35617693	1824	7	198	797	AYEKLRDQ	DKIQQNWD	GCNTAYGARAARYTNMGNGAYCA	TCCCARTTYTGYTGDATYTTRTC	4096	96	0.478411	85	65.2	98	153	818	INNKDVT	QTCMEHC	ATHAAYAAYAARGAYGTNAC	CARTGYTCCATRCANGTYTG	192	64	71.1	98	63.8115
Ste_57	XP_026819005.1_45789289_45790502	891	7	24	312	NLDKAVEH	EKMDEVWN	AAYYTNGAYAARGCNGTNGARCA	TTCCANACYTCRTCCATYTTYTC	2048	64	0.636735	41.125	72	97	1	375	EQYLFNV	KKQEDDV	GARCARTAYYTNTTYAAYGT	ACRTCRTCYTCYTGYTTYTT	256	64	69.4	100	63.7987
Ste_58	XP_026817200.1_21011099_21011662	360	10	43	154	KVVKLCQH	GDQFRITK	AARGTNGTNAARYTNTGYCARCA	TTNGTDATNCKRAAYTGRTCNCC	2048	3072	0.295238	11	62.3	95.5	33	163	TLEKTWK	DAAEFWR	ACNYTNGARAARACNTGGAA	CKCCARAAYTCNGCNGCRTC	512	256	64.6	93	63.6807
Ste_59	XP_026816494.1_52980800_52983014	1182	8	176	561	KAYFEDVE	HFQDLITT	AARGCNTAYTTYGARGAYGTNGA	GTNGTDATNARRTCYTGRAARTG	512	1536	0.599469	78.5556	67.1	91	129	587	EKTKQWI	YFQDYTH	GARAARACNAARCARTGGAT	TGNGTRTARTCYTGRAARTA	64	128	74.1	90.5	63.6435
Ste_60	XP_026813726.1_5254931_5258310	1944	7	119	758	IFFEQWQK	AMIKYFGE	ATHTTYTTYGARCARTGGCARAA	TCNCCRAARTAYTTDATCATNGC	96	384	0.591346	121.875	73	94	48	817	LKKNTAF	TCGEFFN	YTNAARAARAAYACNGCNTT	TTRAARAAYTCNCCRCANGT	1024	256	67	92	63.3551
Ste_61	XP_026804449.1_12145099_12147013	1677	8	35	585	GMEVHQFW	KYFMTLVM	GGNATGGARGTNCAYCARTTYTG	ATNACNARNGTCATRAARTAYTT	256	1024	0.555556	86.6667	72.8	91.5	26	598	LNHETQE	VWIWSGK	YTNAAYCAYGARACNCARGA	TTNCCNSWCCADATCCANAC	512	768	61.8	94.5	63.2376
Ste_62	XP_026812508.1_4819228_4820455	1155	9	42	418	FTKEMRQI	KTIAENTE	TTYACNAARGARATGMGNCARAT	TCNGTRTTYTCNGCDATNGTYTT	512	1536	0.786127	80.4	64.5	95	32	552	DLSCQFG	FDLIACP	GAYYTNWSNTGYCARTTYGG	GGRCANGCDATNARRTCRAA	2048	768	59.5	93.5	63.1778
Ste_63	XP_026811502.1_38400884_38402303	528	7	276	443	WITKCADD	FEYQQAKL	TGGATHACNAARTGYGCNGAYGA	ARYTTNGCYTGYTGRTAYTCRAA	384	512	0.322981	16.125	69.7	96	264	474	YHAPTDC	NQMDIAE	TAYCAYGCNCCNACNGAYTG	TCNGCDATRTCCATYTGRTT	512	96	75.4	99	63.0977
Ste_64	XP_026810172.1_74772026_74773079	1215	7	29	425	RIYFAAKA	AFWLGYMN	MGNATHTAYTTYGCNGCNAARGC	TTCATRTANCCNARCCARAANGC	3072	512	0.65896	75.375	59.8	99	21	440	CIMVFVY	YTIFNKD	TGYATHATGGTNTTYGTNTA	TCYTTRTTRAADATNGTRTA	192	192	72.7	100	62.9613
Ste_65	XP_026810919.1_56214991_56218126	1926	7	239	872	GVVTCMDE	HIDFIVAA	GGNGTNGTNACNTGYATGGAYGA	GCNGCNACDATRAARTCDATRTG	1024	1152	0.467742	100.625	66.5	96	206	884	QVFCDFG	ATNYDIQ	CARGTNTTYTGYGAYTTYGG	TGDATRTCRTARTTNGTNGC	128	384	71.1	94	62.8155
Ste_66	XP_026809255.1_943658_945011	966	8	114	427	GANFMDED	PEMLAKFC	GGNGCNAAYTTYATGGAYGARGA	CARAAYTTNGCNARCATYTCNGG	256	1024	0.424837	41.6667	69.9	90.5	37	443	THVYNYC	KNPEEAE	ACNCAYGTNTAYAAYTAYTG	TCNGCYTCYTCNGGRTTYTT	256	256	67.8	97.5	62.7437
Ste_67	XP_026810484.1_50595609_50597253	984	8	44	363	INVYWRKD	VKGIDMGN	ATHAAYGTNTAYTGGMGNAARGA	TTNCCCATRTCDATNCCYTTNAC	768	768	0.524272	57.3333	67.2	96	16	375	MTEFMLK	YKAELDF	ATGACNGARTTYATGYTNAA	AARTCNARYTCNGCYTTRTA	128	512	68	92	62.6071
Ste_68	XP_026815061.1_30634352_30635035	384	8	13	132	STVWLCWD	HTDIKPEN	WSNACNGTNTGGYTNTGYTGGGA	TTYTCNGGYTTDATRTCNGTRTG	4096	768	0.300885	10.4444	65	100	5	143	RKLGWGH	CVDEKYI	MGNAARYTNGGNTGGGGNCA	ATRTAYTTYTCRTCNACRCA	2048	128	67.8	96.5	62.4222
Ste_69	XP_026810645.1_23124374_23126282	1356	7	137	580	TFKNGGCY	YAINRHKM	ACNTTYAARAAYGGNGGNTGYTA	ATYTTRTGNCKRTTDATNGCRTA	1024	1536	0.509217	71.875	67.7	96.5	87	613	IGYEICE	YNVMWPW	ATHGGNTAYGARATHTGYGA	CANGGCCACATNACRTTRTA	288	64	71.3	95	62.375
Ste_70	XP_026807426.1_14710196_14712007	1107	8	105	465	GMNLVAKE	PDAVLTML	GGNATGAAYYTNGTNGCNAARGA	ARCATNGTNARNACNGCRTCNGG	2048	8192	0.454802	60.4444	59.4	100	43	474	RTDVKEY	WVEKEMH	MGNACNGAYGTNAARGARTA	TGCATYTCYTTYTCNACCCA	1024	32	73.3	89.5	62.3697
Ste_71	XP_026809346.1_25048974_25049760	501	9	81	239	TLYDHKYC	PFFRNLIQ	ACNYTNTAYGAYCAYAARTAYTG	TGDATNARRTTNCKRAARAANGG	1024	6144	0.46	20.3	62.6	96	72	252	AATFKQD	GEEHTER	GCNGCNACNTTYAARCARGA	CKYTCNGTRTGYTCYTCNCC	512	512	63.8	96.5	62.2912
Ste_72	XP_026815899.1_48112550_48113348	501	9	67	225	PELIDKYY	KQIVDCLV	CCNGARYTNATHGAYAARTAYTA	ACNARRCARTCNACDATYTGYTT	1536	1536	0.5	17.9	65.8	94.5	13	270	RTKAMKC	KIRPQLL	MGNACNAARGCNATGAARTG	ARNARYTGNGGNCKDATYTT	512	6144	59.9	99	62.2754
Ste_73	XP_026820552.1_81387740_81388298	423	10	16	148	VAFMCTQV	GKAATVVY	GTNGCNTTYATGTGYACNCARGT	TANACNACNGTNGCNGCYTTNCC	512	8192	0.677419	39	60.8	95	8	157	LKECCRK	VFGIPLY	YTNAARGARTGYTGYMGNAA	TANARNGGDATNCCRAANAC	1024	3072	60.1	92	61.9795
Ste_74	XP_026813547.1_73204396_73207753	1587	8	351	871	FLERFPHP	MIQAPPGY	TTYYTNGARMGNTTYCCNCAYCC	TANCCNGGNGGNGCYTGDATCAT	4096	1536	0.752577	116.444	59.3	93	230	944	RIMEQYW	NYARIYG	MGNATHATGGARCARTAYTG	CCRTADATNCKNGCRTARTT	192	768	69.9	91	61.8714
Ste_75	XP_026816747.1_82027028_82028527	804	8	30	289	FSTGTDEH	HWKVNDEK	TTYWSNACNGGNACNGAYGARCA	TTYTCRTCRTTNACYTTCCARTG	8192	128	0.642276	62.5556	65.5	94	1	417	PHIGHLY	FYKGIDE	CCNCAYATHGGNCAYYTNTA	TCRTCDATNCCYTTRTARAA	1536	192	68.2	93	61.8641
Ste_76	XP_026807032.1_66873832_66874368	381	10	44	162	SVAKCDQV	VKKYCKRC	WSNGTNGCNAARTGYGAYCARGT	CANCKYTTRCARTAYTTYTTNAC	4096	1024	0.276786	10	56.8	91.5	21	172	CHQVTDF	EHTNPGF	TGYCAYCARGTNACNGAYTT	AANCCNGGRTTNGTRTGYTC	256	512	73.6	89.5	61.7246
Ste_77	XP_026812380.1_14754697_14755201	399	10	27	151	FATLFPKY	NCYVLVQG	TTYGCNACNYTNTTYCCNAARTA	CCYTGNACNARNACRTARCARTT	4096	2048	0.483051	17.5455	61.6	93.5	11	159	EFRPEDN	QTVAALG	GARTTYMGNCCNGARGAYAA	CCNARNGCNGCNACNGTYTG	512	4096	61.6	93.5	61.6563
Ste_78	XP_026813165.1_18945764_18948002	1290	7	87	508	DTPGHVDF	DYFHKKQH	GAYACNCCNGGNCAYGTNGAYTT	TGYTGYTTYTTRTGRAARTARTC	2048	128	0.688406	92.375	68.6	96.5	51	592	NVGATMD	DGAHHIV	AAYGTNGGNGCNACNATGGA	ACDATRTGRTGNGCNCCRTC	512	384	69.4	91	61.5345
Ste_79	XP_026805720.1_18922468_18923032	480	8	24	175	VGPLKDFT	YQYGRFDA	GTNGGNCCNYTNAARGAYTTYAC	GCRTCRAANCKNCCRTAYTGRTA	4096	1024	0.42446	14.7778	63.6	100	16	208	QTVYQVD	EKPIHCY	CARACNGTNTAYCARGTNGA	TARCARTGDATNGGYTTYTC	512	192	70.1	92.5	61.375
Ste_80	XP_026811988.1_84348330_84349377	495	9	111	267	QVTYQLKI	VKYADNIL	CARGTNACNTAYCARYTNAARAT	ARDATRTTRTCNGCRTAYTTNAC	2048	1536	0.641892	38.6	64	99	90	275	VYVIQNN	KGFATSL	GTNTAYGTNATHCARAAYAA	ARNSWNGTNGCRAANCCYTT	384	8192	59.9	91	61.1951
Ste_81	XP_026809254.1_84113594_84124108	1929	7	956	1590	TDNLKPEG	DNLKPEGD	ACNGAYAAYYTNAARCCNGARGG	TCNCCYTCNGGYTTNARRTTRTC	2048	2048	0.767677	162	62.6	90.5	919	1721	DNLYPEG	DNLKPEG	GAYAAYYTNTAYCCNGARGG	CCYTCNGGYTTNARRTTRTC	512	512	66.4	95	61.0239
Ste_82	XP_026813472.1_11700542_11701752	651	6	44	252	HEEKMYQA	QTHPNIDK	CAYGARGARAARATGTAYCARGC	TTRTCDATRTTNGGRTGNGTYTG	64	768	0.603352	33	72.2	97	36	322	RTFVEMD	CDVNIEY	MGNACNTTYGTNGARATGGA	TAYTCDATRTTNACRTCRCA	512	192	74.3	100	61.0073
Ste_83	XP_026807662.1_39714142_39716656	1815	6	88	684	RGEFIATC	QAIEFCKD	MGNGGNGARTTYATHGCNACNTG	TCYTTRCARAAYTCDATNGCYTG	6144	384	0.513699	99.4286	69.9	96	76	747	HTVAVNQ	KMMTDYN	CAYACNGTNGCNGTNAAYCA	TTRTARTCNGTCATCATYTT	1024	32	71.5	96.5	60.8866
Ste_84	XP_026808609.1_91203758_91206548	1299	9	268	692	LKTLEEFD	CDCNVRAL	YTNAARACNYTNGARGARTTYGA	ARNGCNCKNACRTTRCARTCRCA	4096	4096	0.659472	109.4	60	89.5	242	789	NKFNFFP	EPDIIWS	AAYAARTTYAAYTTYTTYCC	SWCCADATDATRTCNGGYTC	64	576	60.2	93.5	60.8303
Ste_85	XP_026818514.1_36543973_36547840	1992	6	251	906	TCKVIRFN	FILKQDWN	ACNTGYAARGTNATHMGNTTYAA	TTCCARTCYTGYTTNARDATRAA	3072	384	0.393417	74.4286	66.6	98	181	939	HNIYVGE	YKVIECM	CAYAAYATHTAYGTNGGNGA	ATRCAYTCDATNACYTTRTA	384	192	74.5	98	60.7784
Ste_86	XP_026823290.1_3425388_3427065	405	10	211	337	TFDVSHNH	DKIPYGIF	ACNTTYGAYGTNWSNCAYAAYCA	AADATNCCRTANGGDATYTTRTC	4096	1152	0.583333	22.0909	60	94.5	143	481	LDLRHNK	EIGTLEN	YTNGAYYTNMGNCAYAAYAA	TTYTCNARNGTNCCDATYTC	4096	1536	58.7	94.5	60.7682
Ste_87	XP_026822211.1_17829441_17830430	630	10	108	309	KECIEWAK	KELEDDPI	AARGARTGYATHGARTGGGCNAA	ATNGGRTCRTCYTCNARYTCYTT	192	1024	0.34359	21.4545	63.7	91	67	330	IKETRPF	EQNLCRI	ATHAARGARACNMGNCCNTT	ATNCKRCANARRTTYTGYTC	1536	1024	64.4	88.5	60.6786
Ste_88	XP_026811912.1_89751411_89752722	954	8	27	336	IHGRGNFP	ENYLKNHF	ATHCAYGGNMGNGGNAAYTTYCC	AARTGRTTYTTNARRTARTTYTC	3072	512	0.393836	41.3333	62.7	96	16	368	RLNDVMD	VCLMIHE	MGNYTNAAYGAYGTNATGGA	TCRTGDATCATNARRCANAC	1024	384	65.6	96.5	60.6597
Ste_89	XP_026821945.1_13101128_13102589	546	8	194	367	AFTFDGKI	NGIKMEKF	GCNTTYACNTTYGAYGGNAARAT	AAYTTYTCCATYTTDATNCCRTT	1024	192	0.60479	40.8889	69	93	153	375	LPWFIMT	IFDVFEF	YTNCCNTGGTTYATHATGAC	AAYTCRAANACRTCRAADAT	192	192	67.3	91.5	60.6339
Ste_90	XP_026814721.1_45888122_45888666	372	8	31	146	NFQEMLYI	WDMADEEN	AAYTTYCARGARATGYTNTAYAT	TTYTCYTCRTCNGCCATRTCCCA	256	64	0.211009	5.66667	70.5	98.5	4	154	VLRLWNY	WIKEKEQ	GTNYTNMGNYTNTGGAAYTA	TGYTCYTTYTCYTTDATCCA	4096	48	63.7	93	60.6301
Ste_91	XP_026822542.1_68683846_68684496	360	9	55	166	NDKAEWQY	ENIILYGQ	AAYGAYAARGCNGARTGGCARTA	TGNCCRTANARDATDATRTTYTC	128	2304	0.371429	11.1	70.9	96.5	11	178	YLFCCPP	VPTVDLA	TAYYTNTTYTGYTGYCCNCC	GCNARRTCNACNGTNGGNAC	512	4096	57	92	60.5954
Ste_92	XP_026810096.1_39952448_39953778	903	7	74	366	AVMVWIFG	TCNVNEFA	GCNGTNATGGTNTGGATHTTYGG	GCRAAYTCRTTNACRTTRCANGT	384	512	0.468531	44.25	67	94.5	43	437	PGATMWN	YWTNFAK	CCNGGNGCNACNATGTGGAA	TTNGCRAARTTNGTCCARTA	256	128	76	92	60.4604
Ste_93	XP_026805754.1_19062879_19066470	2100	5	131	822	KREWPQHW	NVKKMMHP	AARMGNGARTGGCCNCARCAYTG	GGRTGCATCATYTTYTTNACRTT	512	64	0.369883	115.167	69.7	96	82	853	KFRWYQM	EKNDPFQ	AARTTYMGNTGGTAYCARAT	TGRAANGGRTCRTTYTTYTC	128	128	77.3	100	60.3987
Ste_94	XP_026810260.1_65011989_65012739	465	8	44	190	LAIADECF	GFAIPLML	YTNGCNATHGCNGAYGARTGYTT	ARCATNARNGGDATNGCRAANCC	3072	6144	0.507143	19.1111	61	98.5	34	198	QTVTNMY	IFVFYIL	CARACNGTNACNAAYATGTA	ARDATRTARAANACRAADAT	256	576	66.2	97.5	60.3632
Ste_95	XP_026808440.1_46772930_46775438	1971	5	53	701	IETWKCMF	KCWMMIGD	ATHGARACNTGGAARTGYATGTT	TCNCCDATCATCATCCARCAYTT	96	48	0.40981	128.5	78.2	100	43	787	IVFGTKN	EYKYWLL	ATHGTNTTYGGNACNAARAA	ARNARCCARTAYTTRTAYTC	768	256	67.2	95.5	60.3179
Ste_96	XP_026818933.1_15847093_15850648	2100	5	219	910	GYKIEIKN	DHQGVNFK	GGNTAYAARATHGARATHAARAA	TTRAARTTNACNCCYTGRTGRTC	576	512	0.332845	90.8333	70.6	100	179	996	DIMKEFK	INKEDKQ	GAYATHATGAARGARTTYAA	TGYTTRTCYTCYTTRTTDAT	48	96	75.5	100	60.2955
Ste_97	XP_026812826.1_75979831_75980911	387	10	119	239	QVIRDKVK	GDMRRAIT	CARGTNATHMGNGAYAARGTNAA	GTDATNGCNCKNCKCATRTCNCC	3072	6144	0.491228	19.7273	55.5	97	40	268	TPWVEKY	EVTGTVP	ACNCCNTGGGTNGARAARTA	GGNACNGTNCCNGTNACYTC	256	2048	66	88.5	60.2815
Ste_98	XP_026821544.1_9632955_9633738	495	9	21	177	SKTFVDMK	YGHIPNGG	WSNAARACNTTYGTNGAYATGAA	CCNCCRTTNGGDATRTGNCCRTA	2048	1536	0.52	31.8	60.4	98.5	8	237	LLHAIQM	EKDGKVY	YTNYTNCAYGCNATHCARAT	TANACYTTNCCRTCYTTYTC	3072	256	67.4	86.5	60.2801
Ste_99	XP_026814782.1_58743767_58746845	2004	6	99	758	EIFKITQT	WCGDFNYR	GARATHTTYAARATHACNCARAC	CKRTARTTRAARTCNCCRCACCA	576	256	0.513178	128.286	68.1	96	61	834	IVDAYGC	PAWTDRV	ATHGTNGAYGCNTAYGGNTG	ACNCKRTCNGTCCANGCNGG	768	1024	67.6	96.5	60.2692
Ste_100	XP_026814721.1_45891465_45892458	834	7	19	288	TMEANEDK	KKEAFQFR	ACNATGGARGCNAAYGARGAYAA	CKRAAYTGRAANGCYTCYTTYTT	256	512	0.319392	31.125	68.6	94	10	299	IKRHEAF	EDEKLWI	ATHAARMGNCAYGARGCNTT	ATCCANARYTTYTCRTCYTC	768	128	69.1	99	60.2108
Ste_101	XP_026816260.1_47691337_47693206	1428	6	89	556	RIAQDFQN	FDPKQLRN	MGNATHGCNCARGAYTTYCARAA	TTNCKNARYTGYTTNGGRTCRAA	1536	4096	0.427938	61	67	97	76	586	AIYFCMP	GNYIEYQ	GCNATHTAYTTYTGYATGCC	TGRTAYTCDATRTARTTNCC	96	192	73.3	100	60.162
Ste_102	XP_026823249.1_55311435_55313181	957	6	28	338	LKWHPDKN	CNKVFKTE	YTNAARTGGCAYCCNGAYAARAA	TCNGTYTTRAANACYTTRTTRCA	512	512	0.692833	68.1429	70.3	95	1	346	MKCFYEV	KAFQNHE	ATGAARTGYTTYTAYGARGT	TCRTGRTTYTGRAANGCYTT	32	128	77	94	60.1613
Ste_103	XP_026815055.1_41064451_41065891	516	9	124	287	IQIFREHA	PFVATLED	ATHCARATHTTYMGNGARCAYGC	TCYTCNARNGTNGCNACRAANGG	1152	8192	0.683871	43.7	61	86.5	19	295	QPYIKWG	AMFADVI	CARCCNTAYATHAARTGGGG	ATNACRTCNGCRAACATNGC	96	256	71.7	91.5	60.0853
Ste_104	XP_026819984.1_51771626_51774761	2028	5	82	749	YFIVKGTE	DKQVTINK	TAYTTYATHGTNAARGGNACNGA	TTRTTDATNGTNACYTGYTTRTC	1536	768	0.228442	78.8333	69	100	72	843	MKECIYD	QEDMPFN	ATGAARGARTGYATHTAYGA	TTRAANGGCATRTCYTCYTG	48	64	79.5	98.5	60.0351
Ste_105	XP_026806747.1_22465688_22467966	1221	9	222	620	KGNTCLHY	FKTIVMLT	AARGGNAAYACNTGYYTNCAYTA	GTNARCATNACDATNGTYTTRAA	2048	1536	0.766404	102.6	64.4	91	91	671	RHTYLQY	DTQAIRA	MGNCAYACNTAYYTNCARTA	GCNCKDATNGCYTGNGTRTC	2048	1536	60.4	86.5	59.9981
Ste_106	XP_026806776.1_17634413_17636474	1896	5	76	699	DEQNIMHG	YKTMEMCW	GAYGARCARAAYATHATGCAYGG	CARCACATYTCCATNGTYTTRTA	96	64	0.30456	73	75.2	98.5	10	729	INWYHGK	YENFKDF	ATHAAYTGGTAYCAYGGNAA	AARTCYTTRAARTTYTCRTA	96	64	76.8	97	59.9276
Ste_107	XP_026805666.1_30461538_30462495	723	8	44	276	GDKEKQMN	EKTKEELE	GGNGAYAARGARAARCARATGAA	TCNARYTCYTCYTTNGTYTTYTC	128	1024	0.477876	37	59.5	97	12	291	DNQVEMA	KAQLQQE	GAYAAYCARGTNGARATGGC	TCYTGYTGNARYTGNGCYTT	64	512	65.9	97	59.8175
Ste_108	XP_026814793.1_85568496_85569415	396	8	48	171	EVKVPDWK	EKVQIWRT	GARGTNAARGTNCCNGAYTGGAA	GTNCKCCADATYTGNACYTTYTC	512	768	0.504348	20.7778	68	90	24	262	EIKVPDW	KEIQVPT	GARATHAARGTNCCNGAYTG	GTNGGNACYTGDATYTCYTT	384	384	74.1	89.5	59.7892
Ste_109	XP_026809555.1_54390553_54391786	690	6	148	369	GVTECDNM	YCKDIEKV	GGNGTNACNGARTGYGAYAAYAT	ACYTTYTCDATRTCYTTRCARTA	1024	192	0.139535	7.85714	74.6	99	131	377	VMGKIAC	EGYQAWI	GTNATGGGNAARATHGCNTG	ATCCANGCYTGRTANCCYTC	384	128	73.4	96.5	59.7159
Ste_110	XP_026820788.1_27673923_27675099	834	7	151	420	VTAICFHP	ADFNGCIR	GTNACNGCNATHTGYTTYCAYCC	CKDATRCANCCRTTRAARTCNGC	1536	1536	0.229839	9.75	68.8	99	143	428	CCFQHID	VFINRMK	TGYTGYTTYCARCAYATHGA	TTCATNCKRTTDATRAANAC	96	384	71.6	93	59.7091
Ste_111	XP_026810433.1_28271828_28275012	1182	7	363	748	ENNAYPKD	VWFQNTRA	GARAAYAAYGCNTAYCCNAARGA	GCNCKNGTRTTYTGRAACCANAC	512	1024	0.45	57.5	69.3	93	350	769	FTDCQIK	INKRCPF	TTYACNGAYTGYCARATHAA	AANGGRCANCKYTTRTTDAT	192	768	72.3	91	59.6541
Ste_112	XP_026820788.1_27673331_27673862	348	7	24	131	DKLPQCIN	HKEDVMEI	GAYAARYTNCCNCARTGYATHAA	ATYTCCATNACRTCYTCYTTRTG	1536	128	0.50495	18.125	71.1	96.5	12	171	DTGERVP	KGPYEFD	GAYACNGGNGARMGNGTNCC	TCRAAYTCRTANGGNCCYTT	2048	256	66.2	97	59.5347
Ste_113	XP_026806141.1_30520114_30521518	825	8	84	350	AAQVCTAW	FCDKIGDQ	GCNGCNCARGTNTGYACNGCNTG	TGRTCNCCDATYTTRTCRCARAA	4096	384	0.643411	59.4444	64.6	94.5	76	426	LDVPDKG	YGCTKIT	YTNGAYGTNCCNGAYAARGG	GTDATYTTNGTRCANCCRTA	1024	384	64.9	91.5	59.4909
Ste_114	XP_026810690.1_63218206_63219004	747	7	40	280	ITNWFHNH	PQWVNPDW	ATHACNAAYTGGTTYCAYAAYCA	CARTCNGGRTTNACCCAYTGNGG	192	512	0.715116	36.5	67.4	99	15	308	FALDQYP	NGVCVMQ	TTYGCNYTNGAYCARTAYCC	TGCATNACRCANACNCCRTT	512	256	67.7	94	59.4826
Ste_115	XP_026815537.1_8265143_8265902	441	10	81	219	INPCVYEH	PCNCGPNS	ATHAAYCCNTGYGTNTAYGARCA	SWRTTNGGNCCRCARTTRCANGG	768	4096	0.560606	25.1818	62.1	90	29	234	CGPNAEC	KPVCSCL	TGYGGNCCNAAYGCNGARTG	ARRCANSWRCANACNGGYTT	512	4096	58.4	94	59.4602
Ste_116	XP_026810237.1_13923666_13924536	402	8	39	164	GFLAGYEP	QVNTFSTC	GGNTTYYTNGCNGGNTAYGARCC	CANGTNSWRAANGTRTTNACYTG	4096	8192	0.364407	15.4444	56	98.5	12	291	DGEMYFV	HNPTGMI	GAYGGNGARATGTAYTTYGT	ATCATNCCNGTNGGRTTRTG	64	256	74	93	59.4337
Ste_117	XP_026807134.1_5204620_5207333	993	7	239	561	YLEFVGEN	VDPGAFDT	TAYYTNGARTTYGTNGGNGARAA	GTRTCRAANGCNCCNGGRTCNAC	2048	2048	0.623003	58.125	63	95.5	229	603	DNAPKFP	KYDEIPT	GAYAAYGCNCCNAARTTYCC	GTNGGDATYTCRTCRTAYTT	256	192	71.4	94	59.0138
Ste_118	XP_026820764.1_10712243_10712984	402	8	94	219	GVEDPKIM	KYLYPVPK	GGNGTNGARGAYCCNAARATHAT	TTNGGNACNGGRTANARRTAYTT	1536	4096	0.294118	11	62.7	96.5	84	236	SHEDDEY	ANHDDYI	WSNCAYGARGAYGAYGARTA	ATRTARTCRTCRTGRTTNGC	512	128	66.4	95.5	59.0051
Ste_119	XP_026804031.1_56517283_56518063	627	8	36	236	KFFLLPCC	ECGGLQTL	AARTTYTTYYTNYTNCCNTGYTG	ARNGTYTGNARNCCNCCRCAYTC	4096	8192	0.777143	51.4444	50.6	97.5	10	288	DWIIGNH	CWFYHNY	GAYTGGATHATHGGNAAYCA	TARTTRTGRTARAACCARCA	144	32	74.9	92	58.8113
Ste_120	XP_026814699.1_26856031_26856840	378	8	55	172	QHGCIHIE	DNHMNPHA	CARCAYGGNTGYATHCAYATHGA	GCRTGNGGRTTCATRTGRTTRTC	576	128	0.135135	3.66667	67.7	92.5	41	221	PICNKEF	PELYFPQ	CCNATHTGYAAYAARGARTT	TGNGGRAARTANARYTCNGG	192	1024	69.3	92	58.7427
Ste_121	XP_026823019.1_30859314_30860177	426	8	155	288	QLPWADGK	PEPNGILH	CARYTNCCNTGGGCNGAYGGNAA	TGNARDATNCCRTTNGGYTCNGG	2048	6144	0.647059	23.5556	63.5	93	15	300	AKETLKN	KAININF	GCNAARGARACNYTNAARAA	AARTTDATRTTDATNGCYTT	1024	288	64.2	98	58.7344
Ste_122	XP_026811119.1_32707836_32708581	348	10	31	138	PAEARKPK	DVIKFGFS	CCNGCNGARGCNMGNAARCCNAA	SWRAANCCRAAYTTDATNACRTC	8192	3072	0.445545	14.6364	54.8	91	22	148	NGVVIKY	EYVLLHE	AAYGGNGTNGTNATHAARTA	TCRTGNARNARNACRTAYTC	768	2048	60.6	98	58.7168
Ste_123	XP_026804559.1_25457790_25461456	2097	6	284	974	TVGCCIEE	PFIGMYLT	ACNGTNGGNTGYTGYATHGARGA	GTNARRTACATNCCDATRAANGG	1536	1536	0.52071	97.8571	65.4	94	139	986	GNYVKNI	IEEGNPD	GGNAAYTAYGTNAARAAYAT	TCNGGRTTNCCYTCYTCDAT	256	384	69.8	99	58.706
Ste_124	XP_026816976.1_49237078_49238275	609	6	154	348	KLFKCQEC	KPFQCDIC	AARYTNTTYAARTGYCARGARTG	CADATRTCRCAYTGRAANGGYTT	512	384	0.633136	42.1429	68.6	96	4	357	VQMDIYE	KQFNRAD	GTNCARATGGAYATHTAYGA	TCNGCNCKRTTRAAYTGYTT	96	512	74.8	96.5	58.6786
Ste_125	XP_026807704.1_19958364_19959388	477	6	63	213	VAIKGNIE	NPHQFDVM	GTNGCNATHAARGGNAAYATHGA	ATNACRTCRAAYTGRTGNGGRTT	2304	512	0.347222	18.2857	70.7	98	36	251	FETIQID	DHYAVFE	TTYGARACNATHCARATHGA	TCRAANACNGCRTARTGRTC	288	256	73	97.5	58.6662
Ste_126	XP_026822059.1_5407144_5408866	1080	6	170	521	ENLTPWKK	MPYNVICL	GARAAYYTNACNCCNTGGAARAA	ARRCADATNACRTTRTANGGCAT	1024	768	0.576923	67.2857	68.1	100	162	536	LPRENVC	AFGPIHN	YTNCCNMGNGARAAYGTNTG	TTRTGDATNGGNCCRAANGC	4096	768	66	98	58.5688
Ste_127	XP_026815401.1_14398969_14400049	432	9	153	288	QYREAANF	VEGLGQHG	CARTAYMGNGARGCNGCNAAYTT	CCRTGYTGNCCNARNCCYTCNAC	2048	4096	0.548387	18.3	55.6	99.5	130	325	SMTIADV	EFQKLVD	WSNATGACNATHGCNGAYGT	TCNACNARYTTYTGRAAYTC	1536	512	65.2	90.5	58.5455
Ste_128	XP_026815230.1_26152394_26153779	1092	6	30	385	TIREINPF	EDWYPTLG	ACNATHMGNGARATHAAYCCNTT	CCNARNGTNGGRTACCARTCYTC	4608	1024	0.60423	50	66.3	100	18	520	PQWLCDM	VEDCILA	CCNCARTGGYTNTGYGAYAT	GCNARDATRCARTCYTCNAC	256	768	70.6	97.5	58.5311
Ste_129	XP_026813060.1_8952616_8955190	1569	5	26	540	CWMRYIDN	KWPNVFDI	TGYTGGATGMGNTAYATHGAYAA	ATRTCRAANACRTTNGGCCAYTT	192	256	0.11811	36.8333	73.5	100	11	621	VEFEQDI	FEMFNIY	GTNGARTTYGARCARGAYAT	TADATRTTRAACATYTCRAA	128	48	74.9	100	58.5094
Ste_130	XP_026815327.1_90352098_90353550	1266	7	63	476	WALDVLNI	NIAGYVDL	TGGGCNYTNGAYGTNYTNAAYAT	ARRTCNACRTANCCNGCDATRTT	4096	3072	0.725762	87.125	59.8	97	26	500	VTPILYK	HWAICPA	GTNACNCCNATHYTNTAYAA	GCNGGRCADATNGCCCARTG	3072	192	66.7	95	58.4837
Ste_131	XP_026814802.1_84029772_84032064	1887	5	50	670	IERMCNFY	DVIQCELF	ATHGARMGNATGTGYAAYTTYTA	AANARYTCRCAYTGDATNACRTC	384	1536	0.144262	59.6667	71.5	100	12	715	EGIDDYW	FHDYGQE	GARGGNATHGAYGAYTAYTG	TCYTGNCCRTARTCRTGRAA	192	128	76.6	97	58.4679
Ste_132	XP_026821946.1_19307022_19307540	456	8	15	158	MGNFNGFP	WEHCILRE	ATGGGNAAYTTYAAYGGNTTYCC	TCNCKNARDATRCARTGYTCCCA	256	1536	0.664179	32.8889	62.1	90.5	3	175	GPKCNFK	AYREFTP	GGNCCNAARTGYAAYTTYAA	GGNGTRAAYTCNCKRTANGC	256	1024	68	95.5	58.1842
Ste_133	XP_026810595.1_86984332_86985265	438	9	52	189	KVFFVTNN	TNTDESFP	AARGTNTTYTTYGTNACNAAYAA	GGRAANSWYTCRTCNGTRTTNGT	1024	4096	0.753846	35.5	56.2	90.5	22	250	LTDCDGV	IGDRCNT	YTNACNGAYTGYGAYGGNGT	GTRTTRCANCKRTCNCCDAT	1024	768	63.4	97.5	58.184
Ste_134	XP_026813724.1_64826790_64829364	1797	5	63	653	AGLQIKNH	NKYMEYFK	GCNGGNYTNCARATHAARAAYCA	TTRAARTAYTCCATRTAYTTRTT	3072	64	0.172945	55.6667	70.8	100	32	670	EHAAQTN	NMEFQVC	GARCAYGCNGCNCARACNAA	CANACYTGRAAYTCCATRTT	512	64	73.9	100	58.1406
Ste_135	XP_026821372.1_58539229_58540612	816	6	27	290	GYRLACKE	NDFYCDEM	GGNTAYMGNYTNGCNTGYAARGA	ATYTCRTCRCARTARAARTCRTT	8192	128	0.300781	22.4286	68.9	100	15	330	VKQKIHP	IYLENFA	GTNAARCARAARATHCAYCC	GCRAARTTYTCNARRTADAT	192	384	68.2	100	58.1071
Ste_136	XP_026822805.1_60084328_60086788	1461	6	160	638	FPIGKLKY	HKIFHLWD	TTYCCNATHGGNAARYTNAARTA	TCCCANARRTGRAADATYTTRTG	3072	384	0.543046	82.5714	64.5	98	147	674	GLYYMTN	GFNECIL	GGNYTNTAYTAYATGACNAA	ARDATRCAYTCRTTRAANCC	512	384	68.7	97.5	58.1043
Ste_137	XP_026823446.1_55510872_55511540	447	8	47	187	FFKDRHWT	DMAQLRFK	TTYTTYAARGAYMGNCAYTGGAC	TTRAANCKNARYTGNGCCATRTC	256	2048	0.681818	33.8889	64.6	93.5	35	196	HWDIFYK	GHKISDN	CAYTGGGAYATHTTYTAYAA	TTRTCNSWDATYTTRTGNCC	48	1536	69.1	88.5	58.0749
Ste_138	XP_026820331.1_43199151_43201131	1491	5	111	599	IKFMTDGM	KECKIHPT	ATHAARTTYATGACNGAYGGNAT	GTNGGRTGDATYTTRCAYTCYTT	384	384	0.215768	64.6667	71.3	100	3	637	VKYFDDE	TVIDKEW	GTNAARTAYTTYGAYGAYGA	CAYTCYTTRTCDATNACNGT	128	384	73.4	98.5	58.058
Ste_139	XP_026819712.1_47105854_47107145	732	5	152	387	MDYGKTWQ	DCKHNTAG	ATGGAYTAYGGNAARACNTGGCA	CCNGCNGTRTTRTGYTTRCARTC	128	512	0.39819	43	75.2	98.5	83	400	PYNATCW	CKPFHFD	CCNTAYAAYGCNACNTGYTG	TCRAARTGRAANGGYTTRCA	512	128	74	98.5	58.0481
Ste_140	XP_026815437.1_36781730_36782394	489	7	45	199	FTKPLHNI	CKLEPVTD	TTYACNAARCCNYTNCAYAAYAT	TCNGTNACNGGYTCNARYTTRCA	2048	4096	0.310811	15.375	64.2	99	15	213	YALEQIQ	WFKNGKP	TAYGCNYTNGARCARATHCA	GGYTTNCCRTTYTTRAACCA	768	64	69.9	94	57.9264
Ste_141	XP_026812122.1_88531791_88534215	1746	5	97	670	TIKIQEDP	HEEKQIPL	ACNATHAARATHCARGARGAYCC	ARNGGDATYTGYTTYTCYTCRTG	576	768	0.341593	91.8333	68.5	100	83	678	IAKQGTY	DEVFLYK	ATHGCNAARCARGGNACNTA	TTRTANARRAANACYTCRTC	768	512	70.4	100	57.8813
Ste_142	XP_026807274.1_39076615_39077172	375	7	16	132	VTTPEKWD	MNKPIYQA	GTNACNACNCCNGARAARTGGGA	GCYTGRTADATNGGYTTRTTCAT	1024	192	0.309091	12.75	72.9	98	3	175	TPDIRAI	NPKQWVR	ACNCCNGAYATHMGNGCNAT	CKNACCCAYTGYTTNGGRTT	3072	256	63.7	92	57.5848
Ste_143	XP_026820481.1_80602470_80602993	363	10	37	149	IFLHWYHH	MYFSYFVL	ATHTTYYTNCAYTGGTAYCAYCA	ARNACRAARTANSWRAARTACAT	384	2048	0.584906	22.0909	55.2	92.5	28	160	FIVLRKQ	FFYNAYI	TTYATHGTNYTNMGNAARCA	ATRTANGCRTTRTARAARAA	3072	128	64.1	89	57.5012
Ste_144	XP_026807889.1_26981751_26983073	762	7	116	361	HWATRQGH	TKFWMYVT	CAYTGGGCNACNMGNCARGGNCA	GTNACRTACATCCARAAYTTNGT	2048	128	0.684874	60.125	65.3	94	82	371	HWAAINN	FWILPVV	CAYTGGGCNGCNATHAAYAA	ACNACNGGNARDATCCARAA	192	768	64.4	96	57.4701
Ste_145	XP_026810112.1_32644467_32645748	471	8	138	286	VSQDCIHE	YWDDWMRH	GTNWSNCARGAYTGYATHCAYGA	TGNCKCATCCARTCRTCCCARTA	3072	64	0.464789	25.4444	67.8	94	107	312	ILVIACN	TFGKIGV	ATHYTNGTNATHGCNTGYAA	ACNCCDATYTTNCCRAANGT	2304	768	63.5	90	57.4108
Ste_146	XP_026814823.1_20784465_20785963	1068	6	24	371	VLNHHPDK	IKAVNLFP	GTNYTNAAYCAYCAYCCNGAYAA	GGRAANARRTTNACNGCYTTDAT	2048	3072	0.521341	58.5714	65	98	11	389	ATEAQIK	ANFINQH	GCNACNGARGCNCARATHAA	TGYTGRTTDATRAARTTNGC	768	192	69.6	97.5	57.3859
Ste_147	XP_026813906.1_88258429_88260568	2079	5	22	706	TKNEAVDM	YMEVVNPF	ACNAARAAYGARGCNGTNGAYAT	AANGGRTTNACNACYTCCATRTA	1024	512	0.231454	38.8333	72.1	98.5	10	794	PNTVFDW	QKYLEMI	CCNAAYACNGTNTTYGAYTG	ATCATYTCNARRTAYTTYTG	512	128	73.9	100	57.269
Ste_148	XP_026807727.1_19038242_19041536	1299	5	142	566	IRVWDMTK	EMCYQRTK	ATHMGNGTNTGGGAYATGACNAA	TTNGTNCKYTGRTARCACATYTC	768	512	0.326923	47.5	72.2	97.5	108	593	AWEVDTC	KMMKIAE	GCNTGGGARGTNGAYACNTG	TCNGCDATYTTCATCATYTT	256	48	73	100	57.0683
Ste_149	XP_026809104.1_60075089_60075913	402	8	50	175	AIFAMCFN	FWVPGVIM	GCNATHTTYGCNATGTGYTTYAA	ATDATNACNCCNGGNACCCARAA	384	1536	0.483051	22.3333	67.3	90	34	189	ITNYFVV	IYQEADR	ATHACNAAYTAYTTYGTNGT	CKRTCNGCYTCYTGRTADAT	384	384	68.6	89	57.0602
Ste_150	XP_026817887.1_60255502_60256922	741	8	219	457	DVLDENDN	WDYEELGP	GAYGTNYTNGAYGARAAYGAYAA	GGNCCNARYTCYTCRTARTCCCA	1024	512	0.6	49.1111	62	93	186	465	KRPLDRE	EKTIDFW	AARMGNCCNYTNGAYMGNGA	CARAARTCDATNGTYTTYTC	8192	192	62.7	93	56.8685
Ste_151	XP_026816101.1_88494253_88495429	753	7	23	265	QCNVDAKP	CQASNEMG	CARTGYAAYGTNGAYGCNAARCC	CCCATYTCRTTNSWNGCYTGRCA	512	1024	0.465812	39.5	62.8	94	4	291	VQIGPEN	TKLQPHV	GTNCARATHGGNCCNGARAA	ACRTGNGGYTGNARYTTNGT	768	1024	67.2	97	56.8465
Ste_152	XP_026817751.1_77272279_77273226	657	6	83	293	EHHNPWKE	DCENVGIY	GARCAYCAYAAYCCNTGGAARGA	TADATNCCNACRTTYTCRCARTC	128	768	0.455	18.4286	72	97	58	306	EYDTPLF	QGTFEDN	GARTAYGAYACNCCNYTNTT	TTRTCYTCRAANGTNCCYTG	1024	256	68.6	96.5	56.7991
Ste_153	XP_026810848.1_30595581_30597516	1359	5	152	596	VDEQNFKD	EINKEILP	GTNGAYGARCARAAYTTYAARGA	GGNARDATYTCYTTRTTDATYTC	256	1152	0.258581	56.5	68.2	100	111	649	MHQFIED	MIEIKKY	ATGCAYCARTTYATHGARGA	TAYTTYTTDATYTCDATCAT	48	72	75.4	97	56.781
Ste_154	XP_026812538.1_7000087_7002265	1743	5	59	631	PVIQIVWE	PEKVWYHG	CCNGTNATHCARATHGTNTGGGA	CCRTGRTACCANACYTTYTCNGG	1152	256	0.303887	72	68.5	98.5	51	694	GKTGAFC	NEFDGKV	GGNAARACNGGNGCNTTYTG	ACYTTNCCRTCRAAYTCRTT	1024	128	71.4	100	56.7648
Ste_155	XP_026823376.1_39222578_39223220	405	8	89	215	DHEMQANM	KEYDRLME	GAYCAYGARATGCARGCNAAYAT	TCCATNARNCKRTCRTAYTCYTT	128	1024	0.666667	24.7778	69	90	67	223	IREMRKY	EHEKLQK	ATHMGNGARATGMGNAARTA	TTYTGNARYTTYTCRTGYTC	768	256	63.3	91.5	56.7421
Ste_156	XP_026818599.1_43917958_43918999	783	5	69	321	LDEMKAKQ	WYERNKHI	YTNGAYGARATGAARGCNAARCA	ATRTGYTTRTTNCKYTCRTACCA	512	256	0.210084	25.8333	70.9	100	47	350	KFAKHYD	DKTQKHE	AARTTYGCNAARCAYTAYGA	TCRTGYTTYTGNGTYTTRTC	128	128	73.6	100	56.6489
Ste_157	XP_026814488.1_41667455_41668439	489	7	31	185	KYSRTMCP	MAVEIKQT	AARTAYWSNMGNACNATGTGYCC	GTYTGYTTDATYTCNACNGCCAT	4096	384	0.292517	19	62.4	94.5	4	211	DALFENQ	FAKLQEI	GAYGCNYTNTTYGARAAYCA	ATYTCYTGNARYTTNGCRAA	512	512	69.4	97	56.6238
Ste_158	XP_026814228.1_73408870_73411288	2046	5	96	769	FVKNEVQN	FKKYDELI	TTYGTNAARAAYGARGTNCARAA	ATNARYTCRTCRTAYTTYTTRAA	512	512	0.459215	138.5	68.1	97.5	87	849	PKPDMDV	NHLVQTE	CCNAARCCNGAYATGGAYGT	TCNGTYTGNACNARRTGRTT	128	1024	66	97	56.5878
Ste_159	XP_026820794.1_33433819_33434873	384	8	130	249	FRVLAKNA	CTTPVKIC	TTYMGNGTNYTNGCNAARAAYGC	CADATYTTNACNGGNGTNGTRCA	8192	3072	0.531532	20.7778	56.4	93	104	261	WRTANDY	GEKPEFI	TGGMGNACNGCNAAYGAYTA	ATRAAYTCNGGYTTYTCNCC	512	256	69.4	95	56.5072
Ste_160	XP_026809496.1_43100105_43101658	609	9	325	519	DKCDNNPC	NGDNCQEC	GAYAARTGYGAYAAYAAYCCNTG	CAYTCYTGRCARTTRTCNCCRTT	256	256	0.483516	33.2	65.6	88.5	285	533	QDPCAPN	CYSDNTG	CARGAYCCNTGYGCNCCNAA	CCNGTRTTRTCNSWRTARCA	512	1024	60.8	89	56.3894
Ste_161	XP_026815446.1_36682529_36684014	741	7	199	437	DLIHMIDG	YGQTKKMN	GAYYTNATHCAYATGATHGAYGG	TTCATYTTYTTNGTYTGNCCRTA	576	256	0.336207	28.375	65.4	95.5	183	448	VATVGDC	DYVHMLN	GTNGCNACNGTNGGNGAYTG	TTNARCATRTGNACRTARTC	2048	256	68.4	92	56.3526
Ste_162	XP_026805275.1_42944681_42946328	1821	5	84	682	THCYVVME	MYKKICEE	ACNCAYTGYTAYGTNGTNATGGA	TCYTCRCADATYTTYTTRTACAT	512	96	0.492174	79.1667	70.9	97.5	42	692	AVKIMDK	NFTGKCE	GCNGTNAARATHATGGAYAA	TCRCAYTTNCCNGTRAARTT	192	256	73.7	94	56.3219
Ste_163	XP_026814297.1_52616439_52618112	1053	7	38	380	ELLKKIPD	MDEAYKPH	GARYTNYTNAARAARATHCCNGA	TGNGGYTTRTANGCYTCRTCCAT	6144	256	0.672131	58.375	66	95.5	24	388	VLMQNHP	KKFRALR	GTNYTNATGCARAAYCAYCC	CKNARNGCNCKRAAYTTYTT	256	4096	60.4	95	56.2657
Ste_164	XP_026814919.1_82036882_82039318	960	7	506	817	PNMLEAVC	CNRCEGKM	CCNAAYATGYTNGARGCNGTNTG	ATYTTNCCYTCRCANCKRTTRCA	2048	1024	0.633663	63.25	64.6	92	455	838	VCDNMGN	WENRWAR	GTNTGYGAYAAYATGGGNAA	CKNGCCCANCKRTTYTCCCA	128	256	66.6	93	56.2581
Ste_165	XP_026806017.1_13070477_13071634	351	9	170	278	LYYAVNFF	MIGELFPL	YTNTAYTAYGCNGTNAAYTTYTT	ARNGGRAANARYTCNCCDATCAT	2048	3072	0.656863	29.2	61.1	96.5	152	302	LILVCFF	FIFVTVK	YTNATHYTNGTNTGYTTYTT	TTNACNGTNACRAADATRAA	3072	768	60	86.5	56.2292
Ste_166	XP_026808768.1_55150161_55152087	1236	5	90	493	VYHKGADI	MDIQVNHL	GTNTAYCAYAARGGNGCNGAYAT	ARRTGRTTNACYTGDATRTCCAT	1024	384	0.206549	37.8333	71.8	100	52	516	NLAKEWI	KEKAIPN	AAYYTNGCNAARGARTGGAT	TTNGGDATNGCYTTYTCYTT	256	384	71.1	98.5	56.1634
Ste_167	XP_026804940.1_33003715_33005269	1425	5	26	492	DHGKYYTC	KNCWQVFA	GAYCAYGGNAARTAYTAYACNTG	GCRAANACYTGCCARCARTTYTT	512	128	0.128261	36.1667	73.5	98.5	8	508	TRINECD	NTPECLY	ACNMGNATHAAYGARTGYGA	TANARRCAYTCNGGNGTRTT	768	1024	69.6	100	56.1525
Ste_168	XP_026810855.1_20858226_20859350	918	6	38	335	PYWTNKID	AFLPVEDK	CCNTAYTGGACNAAYAARATHGA	TTRTCYTCNACNGGNARRAANGC	384	4096	0.407801	31.1429	67.6	97	13	361	KGFKVEA	YVQAVID	AARGGNTTYAARGTNGARGC	TCDATNACNGCYTGNACRTA	256	768	66.9	99	56.1238
Ste_169	XP_026823456.1_5465833_5467247	387	9	25	145	ANKEFGEK	HYFHKDRI	GCNAAYAARGARTTYGGNGARAA	ATNCKRTCYTTRTGRAARTARTG	512	512	0.517544	25.3	68.3	91	5	223	RDRNRVK	IKRFNQH	MGNGAYMGNAAYMGNGTNAA	TGYTGRTTRAANCKYTTDAT	8192	384	56	89	56.0751
Ste_170	XP_026814803.1_84032879_84035057	1746	5	119	692	VQIAMKND	KTEFNRLG	GTNCARATHGCNATGAARAAYGA	CCNARNCKRTTRAAYTCNGTYTT	384	4096	0.500921	119	69.8	97	102	720	CQKRVQD	WPVREKF	TGYCARAARMGNGTNCARGA	AAYTTYTCNCKNACNGGCCA	512	512	66	97	56.0671
Ste_171	XP_026809580.1_11497355_11498867	762	5	62	307	AYIEFKDP	IEECNKHG	GCNTAYATHGARTTYAARGAYCC	CCRTGYTTRTTRCAYTCYTCDAT	384	192	0.112971	15.8333	72.5	100	18	367	RTVFCMQ	YHNLFPE	MGNACNGTNTTYTGYATGCA	TCNGGRAANARRTTRTGRTA	512	512	71.5	100	56.0013
Ste_172	XP_026805856.1_16331217_16333941	2031	5	207	875	EYFKEHQD	EKVMIVGI	GARTAYTTYAARGARCAYCARGA	ATNCCNACDATCATNACYTTYTC	128	768	0.26435	87.1667	69.6	94.5	160	927	NLMQFEH	QNWTITL	AAYYTNATGCARTTYGARCA	ARNGTDATNGTCCARTTYTG	128	384	71.4	98.5	55.9869
Ste_173	XP_026807752.1_27331527_27332892	1179	5	34	418	FKDYEVHH	MNMPAEYR	TTYAARGAYTAYGARGTNCAYCA	CKRTAYTCNGCNGGCATRTTCAT	256	256	0.190981	31.1667	71	100	23	440	MCGWVYF	YHRWFDV	ATGTGYGGNTGGGTNTAYTT	ACRTCRAACCANCKRTGRTA	64	128	73.8	97	55.9822
Ste_174	XP_026807317.1_26137148_26138651	1122	5	50	415	QYMEGTNK	EICGNFTY	CARTAYATGGARGGNACNAAYAA	TANGTRAARTTNCCRCADATYTC	256	768	0.183844	30.5	73.6	97.5	20	471	DAMVKEM	MKHDERW	GAYGCNATGGTNAARGARAT	CANCKYTCRTCRTGYTTCAT	128	128	76	94.5	55.882
Ste_175	XP_026814302.1_90423792_90425976	1476	5	45	528	VATFYAKM	EKIYNKTQ	GTNGCNACNTTYTAYGCNAARAT	TGNGTYTTRTTRTADATYTTYTC	2048	384	0.1174	30.5	70.6	100	10	541	EHKGPVF	WAIDMAG	GARCAYAARGGNCCNGTNTT	CCNGCCATRTCDATNGCCCA	512	96	70.8	100	55.8138
Ste_176	XP_026804214.1_2305059_2306199	957	5	17	327	RFGNQADH	ADYFIGNC	MGNTTYGGNAAYCARGCNGAYCA	CARTTNCCDATRAARTARTCNGC	2048	768	0.481728	64.1667	71.2	100	9	356	IAYCPCM	WAFPVYQ	ATHGCNTAYTGYCCNTGYAT	TGRTANACNGGRAANGCCCA	384	256	73	92.5	55.8111
Ste_177	XP_026815861.1_82415613_82416922	726	7	76	309	QGHRPRWI	MFAFPKRL	CARGGNCAYMGNCCNMGNTGGAT	ARNCKYTTNGGRAANGCRAACAT	4096	2048	0.675926	54.125	58.5	95.5	58	434	ATEIGQI	PKYFESQ	GCNACNGARATHGGNCARAT	TGNSWYTCRAARTAYTTNGG	768	1024	64.3	98	55.7955
Ste_178	XP_026804312.1_53787147_53788767	1110	7	40	401	DILGAAET	KNLDKFRA	GAYATHYTNGGNGCNGCNGARAC	GCNCKRAAYTTRTCNARRTTYTT	6144	2048	0.624277	78	57.8	95.5	21	433	TKPTKIQ	IHYDVPR	ACNAARCCNACNAARATHCA	CKNGGNACRTCRTARTGDAT	768	768	66.5	93	55.7312
Ste_179	XP_026812829.1_69368799_69369634	435	7	54	190	VGIFPANF	DWAIQIAR	GTNGGNATHTTYCCNGCNAAYTT	CKNGCDATYTGDATNGCCCARTC	3072	1152	0.570312	26.25	63.8	97	37	198	GDEGWWT	GMNYLHN	GGNGAYGARGGNTGGTGGAC	TTRTGNARRTARTTCATNCC	64	256	67.2	92	55.7235
Ste_180	XP_026809547.1_57427464_57430549	1422	6	270	735	DVLKCVWC	NAIEKLIE	GAYGTNYTNAARTGYGTNTGGTG	TCDATNARYTTYTCDATNGCRTT	1024	2304	0.537209	72	60.7	100	259	790	HWLNKGA	TKPIMDV	CAYTGGYTNAAYAARGGNGC	ACRTCCATDATNGGYTTNGT	256	192	69	94	55.7185
Ste_181	XP_026815061.1_30635407_30636186	408	7	43	170	HFTEDIQT	PMLEFDQN	CAYTTYACNGARGAYATHCARAC	TTYTGRTCRAAYTCNARCATNGG	384	512	0.31405	13.875	67.5	94	33	182	DLGNACW	AAQCLQH	GAYYTNGGNAAYGCNTGYTG	TGYTGNARRCAYTGNGCNGC	1024	1024	64.2	96	55.712
Ste_182	XP_026805837.1_37096071_37096805	369	9	152	266	LYKFIADP	VDHCGHRY	YTNTAYAARTTYATHGCNGAYCC	TANCKRTGNCCRCARTGRTCNAC	1536	2048	0.490741	19.9	65.5	95	111	279	DALRHDF	EMERKLS	GAYGCNYTNMGNCAYGAYTT	SWNARYTTNCKYTCCATYTC	2048	2048	55.7	88	55.6937
Ste_183	XP_026816892.1_51190947_51192243	939	8	14	318	LDNTLCEY	GKSNPKCL	YTNGAYAAYACNYTNTGYGARTA	ARRCAYTTNGGRTTNSWYTTNCC	4096	8192	0.8157	100.111	51.8	91	6	328	DYDCIGF	GDNILQD	GAYTAYGAYTGYATHGGNTT	TCYTGNARDATRTTRTCNCC	192	768	67.5	90.5	55.6927
Ste_184	XP_026807231.1_11266299_11267265	381	9	71	189	WRVKHHYF	GCWNSFRN	TGGMGNGTNAARCAYCAYTAYTT	TTNCKRAANSWRTTCCARCANCC	512	4096	0.678571	23.2	60.1	86.5	47	218	AFAYIPD	FPNDLKV	GCNTTYGCNTAYATHCCNGA	ACYTTNARRTCRTTNGGRAA	768	512	67.6	89.5	55.6764
Ste_185	XP_026812467.1_31317627_31318347	630	8	20	221	LLQRMADE	FTTHVQGL	YTNYTNCARMGNATGGCNGAYGA	ARNCCYTGNACRTGNGTNGTRAA	8192	4096	0.634831	35	59.3	96	4	234	ALMKPLE	VPFFDRI	GCNYTNATGAARCCNYTNGA	ATNCKRTCRAARAANGGNAC	2048	1024	59	95.5	55.6561
Ste_186	XP_026809066.1_13539072_13539834	567	7	72	252	PKGVLNDW	FVRITDEL	CCNAARGGNGTNYTNAAYGAYTG	ARYTCRTCNGTDATNCKNACRAA	4096	6144	0.770701	43	62.9	90.5	11	270	EKLHNYC	ENFLIEH	GARAARYTNCAYAAYTAYTG	TGYTCDATNARRAARTTYTC	256	384	70	94	55.616
Ste_187	XP_026822602.1_63911884_63912805	618	8	54	251	LEVPKRWF	PHLFCEML	YTNGARGTNCCNAARMGNTGGTT	ARCATYTCRCARAANARRTGNGG	4096	1024	0.775401	62.8889	61.1	91	33	294	QTFRYGK	WYQSKFK	CARACNTTYMGNTAYGGNAA	TTRAAYTTNSWYTGRTACCA	1024	256	62.6	91	55.5715
Ste_188	XP_026811399.1_59867853_59868962	966	5	65	378	QCNELFKE	CDDIMKQK	CARTGYAAYGARYTNTTYAARGA	TTYTGYTTCATDATRTCRTCRCA	512	96	0.19544	27	68.9	100	55	387	MKDEINQ	DTAKELN	ATGAARGAYGARATHAAYCA	TTNARYTCYTTNGCNGTRTC	48	1024	73.6	98.5	55.5103
Ste_189	XP_026808424.1_13106686_13108051	1002	4	62	387	NWMDIGTW	KFEPHDNW	AAYTGGATGGAYATHGGNACNTG	CARTTRTCRTGNGGYTCRAAYTT	192	256	0.467949	76	73.9	97	7	398	DFGWTMK	CYFVPHK	GAYTTYGGNTGGACNATGAA	TTRTGNGGNACRAARTARCA	64	256	76.6	100	55.4499
Ste_190	XP_026804609.1_38613704_38614178	408	8	21	148	PRAKMNQQ	DADLIMLG	CCNMGNGCNAARATGAAYCARCA	CCNARCATDATNARRTCNGCRTC	1024	3072	0.558559	22.2222	60.8	93	13	158	FMAIDGV	THEPYFS	TTYATGGCNATHGAYGGNGT	SWRAARTANGGYTCRTGNGT	192	1024	66.2	91	55.4158
Ste_191	XP_026815508.1_67319725_67320487	480	6	35	186	GLNPFDEI	NEPRYATL	GGNYTNAAYCCNTTYGAYGARAT	ARNGTNGCRTANCKNGGYTCRTT	2048	8192	0.517241	23.5714	64.6	97	12	194	IDYAVKI	PNIMKAK	ATHGAYTAYGCNGTNAARAT	TTNGCYTTCATDATRTTNGG	384	192	68.9	99	55.3674
Ste_192	XP_026809539.1_78522772_78523261	366	8	14	127	VPEWLFIM	FVFHFYRN	GTNCCNGARTGGYTNTTYATHAT	TTNCKRTARAARTGRAANACRAA	1536	1024	0.252336	6.66667	64.1	94	3	155	MVELQIN	KKLDAAG	ATGGTNGARYTNCARATHAA	CCNGCNGCRTCNARYTTYTT	384	1024	62.9	92	55.3428
Ste_193	XP_026805321.1_61743526_61744307	420	8	65	196	EKWRILKN	DGIVVRFF	GARAARTGGMGNATHYTNAARAA	AARAANCKNACNACDATNCCRTC	1536	6144	0.184	7.33333	56.4	99	54	210	LPKGKFK	WQTAELW	YTNCCNAARGGNAARTTYAA	CANARYTCNGCNGTYTGCCA	1024	512	63	94.5	55.3396
Ste_194	XP_026817317.1_88740408_88741197	543	8	33	205	SVECAFPY	HIQLAQVP	WSNGTNGARTGYGCNTTYCCNTA	GGNACYTGNGCNARYTGDATRTG	8192	3072	0.810976	47.3333	61.3	91	2	240	NLKFCAN	WIGLEYN	AAYYTNAARTTYTGYGCNAA	TTRTAYTCNARNCCDATCCA	512	384	67.9	87	55.288
Ste_195	XP_026821191.1_12822948_12823449	402	5	11	136	GFTMPFYK	CGMQEIDV	GGNTTYACNATGCCNTTYTAYAA	ACRTCDATYTCYTGCATNCCRCA	512	192	0.142857	8	72.7	100	3	160	YHGRFIY	KQINWFW	TAYCAYGGNMGNTTYATHTA	CARAACCARTTDATYTGYTT	768	48	70.3	100	55.2865
Ste_196	XP_026823068.1_70433336_70435109	1404	5	29	488	FQVDNGIH	AEDFCTVI	TTYCARGTNGAYAAYGGNATHCA	ATNACNGTRCARAARTCYTCNGC	768	1024	0.0485651	20.5	71.6	100	21	497	DPLKAIE	DEFFCTG	GAYCCNYTNAARGCNATHGA	CCNGTRCARAARAAYTCRTC	1536	128	69.5	100	55.2344
Ste_197	XP_026804860.1_29745052_29745972	765	6	14	260	YRAGDQIC	QKEIGDIA	TAYMGNGCNGGNGAYCARATHTG	GCDATRTCNCCDATYTCYTTYTG	3072	576	0.233333	15	68.8	99	2	289	CQQHPDA	FPEDFKF	TGYCARCARCAYCCNGAYGC	AAYTTRAARTCYTCNGGRAA	128	128	67	95.5	55.2212
Ste_198	XP_026812277.1_13503083_13503938	354	7	112	221	WGPNHAAD	NTDNAWME	TGGGGNCCNAAYCAYGCNGCNGA	TCCATCCANGCRTTRTCNGTRTT	1024	128	0.627451	27.375	68.2	98	95	252	LNPCGRT	DAVGVKW	YTNAAYCCNTGYGGNMGNAC	CAYTTNACNCCNACNGCRTC	4096	1024	60.2	92	55.1557
Ste_199	XP_026812366.1_50355065_50356097	636	5	72	275	VKELIMCD	YMIGWKPD	GTNAARGARYTNATHATGTGYGA	TCNGGYTTCCANCCDATCATRTA	768	192	0.304569	28	73.6	100	45	305	DIKRQFN	DKIVKNL	GAYATHAARMGNCARTTYAA	ARRTTYTTNACDATYTTRTC	384	384	69.1	97	55.1144
Ste_200	XP_026808131.1_35609768_35610594	744	7	18	257	KQPLTEVN	NDKKIKLE	AARCARCCNYTNACNGARGTNAA	TCNARYTTDATYTTYTTRTCRTT	4096	768	0.241379	20.75	62.4	93	1	268	QAQELTE	KEATEFH	CARGCNCARGARYTNACNGA	TGRAAYTCNGTNGCYTCYTT	1024	256	63.8	100	55.1058
Ste_201	XP_026806748.1_19363460_19364195	441	7	79	217	TPFERVQT	FYRGVHMN	ACNCCNTTYGARMGNGTNCARAC	TTCATRTGNACNCCNCKRTARAA	4096	1024	0.575758	31.625	61	95	39	232	LMFGTYD	WGVINVA	YTNATGTTYGGNACNTAYGA	GCNACRTTDATNACNCCCCA	512	384	68.6	93	55.0746
Ste_202	XP_026815991.1_17083951_17084514	375	9	46	162	MKNIIGQA	WCLLFGFG	ATGAARAAYATHATHGGNCARGC	CCRAANCCRAANARNARRCACCA	288	2048	0.463636	13.9	57	91.5	6	181	WVNLIMD	PTRKIPK	TGGGTNAAYYTNATHATGGA	TTNGGDATYTTNCKNGTNGG	192	3072	61.5	93.5	55.007
Ste_203	XP_026816345.1_44891152_44892844	630	6	346	547	FLMQNWDH	FYQLPTIA	TTYYTNATGCARAAYTGGGAYCA	GCDATNGTNGGNARYTGRTARAA	128	3072	0.558974	40.5714	70.7	97	297	597	KLYENFY	VGTQRAK	AARYTNTAYGARAAYTTYTA	TTNGCNCKYTGNGTNCCNAC	256	4096	65.4	92.5	54.8075
Ste_204	XP_026823062.1_37599224_37599824	357	8	20	130	YMNRCWCW	WHCGPFSQ	TAYATGAAYMGNTGYTGGTGYTG	TGNSWRAANGGNCCRCARTGCCA	128	2048	0.259615	7.77778	66.6	93	6	141	STIFVDF	IYHIFTN	WSNACNATHTTYGTNGAYTT	TTNGTRAADATRTGRTADAT	3072	288	64.9	87	54.778
Ste_205	XP_026804940.1_33006574_33007118	447	7	22	162	GVCTDMIN	NECVSNPC	GGNGTNTGYACNGAYATGATHAA	CANGGRTTNSWNACRCAYTCRTT	768	4096	0.365672	16.125	61.9	94.5	7	171	EIDVDEC	NGAKCID	GARATHGAYGTNGAYGARTG	TCDATRCAYTTNGCNCCRTT	192	384	70.6	92	54.7727
Ste_206	XP_026804614.1_2030535_2031855	570	5	140	321	QADGVHIF	YPQCINDI	CARGCNGAYGGNGTNCAYATHTT	ATRTCRTTDATRCAYTGNGGRTA	1536	384	0.394286	26.5	70.2	98.5	112	344	KMGLDNF	NDFYELV	AARATGGGNYTNGAYAAYTT	ACNARYTCRTARAARTCRTT	256	256	71.7	98.5	54.765
Ste_207	XP_026809562.1_88384539_88386340	1170	5	31	412	AIDAKGHC	TYMKGFMI	GCNATHGAYGCNAARGGNCAYTG	ATCATRAANCCYTTCATRTANGT	1536	128	0.256	54.8333	69.1	95	19	468	PEQYAYM	DMYPKIL	CCNGARCARTAYGCNTAYAT	ARDATYTTNGGRTACATRTC	256	192	73.6	97	54.6831
Ste_208	XP_026812138.1_31401153_31401703	444	5	36	175	TSDFKCEC	EDGWEMPN	ACNWSNGAYTTYAARTGYGARTG	TTNGGCATYTCCCANCCRTCYTC	2048	128	0.128788	10.1667	67.8	100	7	183	WNPCEAN	FYNETYM	TGGAAYCCNTGYGARGCNAA	ATRTANGTYTCRTTRTARAA	128	128	73	100	54.6393
Ste_209	XP_026819678.1_81438553_81439222	573	5	10	192	LEKVDQDY	NDETQRKY	YTNGARAARGTNGAYCARGAYTA	TAYTTNCKYTGNGTYTCRTCRTT	1024	1024	0.153409	16.3333	69.8	100	2	221	FRNDFQE	CVEYAPD	TTYMGNAAYGAYTTYCARGA	TCNGGNGCRTAYTCNACRCA	256	512	71.4	98.5	54.5577
Ste_210	XP_026805414.1_29049855_29050790	744	5	66	305	TKVTYPIN	KEGCAMVQ	ACNAARGTNACNTAYCCNATHAA	TGNACCATNGCRCANCCYTCYTT	3072	512	0.330472	17	68.8	100	54	369	ETQPNHI	DIMVPYD	GARACNCARCCNAAYCAYAT	TCRTANGGNACCATDATRTC	256	192	72.3	98.5	54.5556
Ste_211	XP_026806127.1_39706371_39707888	918	7	15	312	VQQKIACE	FEAMMALC	GTNCARCARAARATHGCNTGYGA	CANARNGCCATCATNGCYTCRAA	768	512	0.534722	48	66.6	92	3	358	EMILAMA	QCFTNLM	GARATGATHYTNGCNATGGC	ATNARRTTNGTRAARCAYTG	192	512	65.4	90	54.5525
Ste_212	XP_026815721.1_36139319_36141542	819	5	52	316	WEIRENQK	VDNQLMEK	TGGGARATHMGNGARAAYCARAA	TTYTCCATNARYTGRTTRTCNAC	384	512	0.214008	48.5	68.3	98.5	42	330	EIAYQEK	NKKIIEY	GARATHGCNTAYCARGARAA	TAYTCDATDATYTTYTTRTT	192	144	71.4	97	54.5518
Ste_213	XP_026807083.1_3649499_3651101	918	5	105	402	YNAIHYTD	CFHTKDVC	TAYAAYGCNATHCAYTAYACNGA	CANACRTCYTTNGTRTGRAARCA	768	512	0.597938	70.6667	69.6	97	49	440	VDAENIW	YQADILG	GTNGAYGCNGARAAYATHTG	CCNARDATRTCNGCYTGRTA	384	768	72.5	93	54.5466
Ste_214	XP_026816101.1_88495520_88496104	507	7	26	186	QAYPRPEF	CQTKNPCN	CARGCNTAYCCNMGNCCNGARTT	TTRCANGGRTTYTTNGTYTGRCA	4096	512	0.552632	26.75	62.8	94.5	6	194	HQFNKVA	VTNLEQH	CAYCARTTYAAYAARGTNGC	TGYTGYTCNARRTTNGTNAC	128	1024	68.6	91	54.5247
Ste_215	XP_026805128.1_28101265_28102432	1104	5	14	373	GYEKTWEE	CKKHYCDG	GGNTAYGARAARACNTGGGARGA	CCRTCRCARTARTGYTTYTTRCA	256	128	0.192635	41	67.4	98.5	6	381	VKEYRWE	CDIYVHN	GTNAARGARTAYMGNTGGGA	TTRTGNACRTADATRTCRCA	256	192	71.7	98.5	54.5011
Ste_216	XP_026810327.1_11940161_11941667	933	7	32	334	FDDVCEVE	HNIGVAID	TTYGAYGAYGTNTGYGARGTNGA	TCDATNGCNACNCCDATRTTRTG	512	2304	0.813187	101.5	63.4	90	7	443	ADIGEGI	ADHRILD	GCNGAYATHGGNGARGGNAT	TCNARDATNCKRTGRTCNGC	768	3072	59	94	54.499
Ste_217	XP_026809072.1_40473824_40474274	366	5	9	122	LDAIIKIH	WDFTCNNM	YTNGAYGCNATHATHAARATHCA	ATRTTRTTRCANGTRAARTCCCA	3456	128	0.373832	17	66.1	100	1	134	WMYITDW	KAWVCDG	TGGATGTAYATHACNGAYTG	CCRTCRCANACCCANGCYTT	48	128	74.8	98.5	54.4824
Ste_218	XP_026808704.1_62268256_62269079	498	7	50	207	YGGAENQE	GEEVPHKL	TAYGGNGGNGCNGARAAYCARGA	ARYTTRTGNGGNACYTCYTCNCC	1024	2048	0.344371	13.5	63.8	97	1	229	ILEHLFK	WVKQIGF	ATHYTNGARCAYYTNTTYAA	AANCCDATYTGYTTNACCCA	1536	192	67.8	90	54.4705
Ste_219	XP_026819302.1_52878038_52878983	609	10	15	209	GAKNDTEK	DFETDHSE	GGNGCNAARAAYGAYACNGARAA	TCNSWRTGRTCNGTYTCRAARTC	1024	2048	0.672131	48.8182	63.2	90	3	269	LDSVKKC	DPALKLA	YTNGAYWSNGTNAARAARTG	GCNARYTTNARNGCNGGRTC	4096	4096	50.8	86.5	54.3931
Ste_220	XP_026809761.1_54336483_54338649	2076	5	52	735	MKKQNMID	YDQKDRHL	ATGAARAARCARAAYATGATHGA	ARRTGNCKRTCYTTYTGRTCRTA	48	1024	0.391892	113.333	68.6	94.5	42	744	VAIKEID	PEWAKSC	GTNGCNATHAARGARATHGA	CANSWYTTNGCCCAYTCNGG	576	1024	65.5	97	54.3634
Ste_221	XP_026819883.1_17879736_17880305	375	5	53	169	EQVNFEMK	EKGHRKML	GARCARGTNAAYTTYGARATGAA	ARCATYTTNCKRTGNCCYTTYTC	128	1024	0.203704	9.83333	68.5	100	42	189	KNIEDGM	EQGMFPS	AARAAYATHGARGAYGGNAT	SWNGGRAACATNCCYTGYTC	192	512	71.5	100	54.35
Ste_222	XP_026809072.1_40462961_40463595	444	5	36	175	CVDGADEN	DEPAHCNV	TGYGTNGAYGGNGCNGAYGARAA	ACRTTRCARTGNGCNGGYTCRTC	1024	512	0.315789	19.8333	70.2	98.5	18	191	WNRAQCI	NQCAHKC	TGGAAYMGNGCNCARTGYAT	CAYTTRTGNGCRCAYTGRTT	256	128	71.4	98.5	54.3444
Ste_223	XP_026823447.1_55513222_55513771	369	7	18	132	LIESKHEV	HKPEQYKK	YTNATHGARWSNAARCAYGARGT	TTYTTRTAYTGYTCNGGYTTRTG	6144	256	0.101852	4	57	96.5	10	145	RMDTDVI	VKKYATE	MGNATGGAYACNGAYGTNAT	TCNGTNGCRTAYTTYTTNAC	512	512	66.1	100	54.3413
Ste_224	XP_026807181.1_4034397_4035089	477	7	39	189	AMMSARWG	EFAFTHPS	GCNATGATGWSNGCNMGNTGGGG	SWNGGRTGNGTRAANGCRAAYTC	2048	4096	0.666667	39.125	50	94.5	6	202	NPCIHFV	YFPDDQK	AAYCCNTGYATHCAYTTYGT	TTYTGRTCRTCNGGRAARTA	192	128	73.1	97	54.3005
Ste_225	XP_026810784.1_68289888_68290701	672	5	16	231	YVDKYNEC	VKDHEQYT	TAYGTNGAYAARTAYAAYGARTG	GTRTAYTGYTCRTGRTCYTTNAC	256	256	0.543269	50.6667	73.8	97.5	8	244	ESIKIHQ	MQEWLDA	GARWSNATHAARATHCAYCA	GCRTCNARCCAYTCYTGCAT	1152	64	67.3	95.5	54.2799
Ste_226	XP_026815996.1_40263191_40263738	387	5	23	143	AQYAVCFT	DMCVNHIP	GCNCARTAYGCNGTNTGYTTYAC	GGDATRTGRTTNACRCACATRTC	1024	192	0.114035	7.5	70.5	98.5	15	158	IGNVCFA	NKIDTIY	ATHGGNAAYGTNTGYTTYGC	TADATNGTRTCDATYTTRTT	384	288	71.1	100	54.273
Ste_227	XP_026813197.1_31301624_31302309	429	9	25	159	MLASCGED	HPHEDILA	ATGYTNGCNWSNTGYGGNGARGA	GCNARDATRTCYTCRTGNGGRTG	8192	1536	0.452381	19.4	58.8	90	10	170	HSGIVWN	YDNTVKL	CAYWSNGGNATHGTNTGGAA	ARYTTNACNGTRTTRTCRTA	1536	512	65.8	86.5	54.2727
Ste_228	XP_026807956.1_27021634_27022834	1014	5	48	377	LVYTPFHE	YGDWNTTL	YTNGTNTAYACNCCNTTYCAYGA	ARNGTNGTRTTCCARTCNCCRTA	4096	1024	0.420561	26.1667	67.3	98.5	13	429	GAEHVIK	VKPFADM	GGNGCNGARCAYGTNATHAA	ATRTCNGCRAANGGYTTNAC	768	512	71.7	100	54.2715
Ste_229	XP_026808131.1_35611041_35612564	1248	5	60	467	LEVIGDMD	VKKHIEDL	YTNGARGTNATHGGNGAYATGGA	ARRTCYTCDATRTGYTTYTTNAC	1536	768	0.144638	34.1667	66.9	98.5	38	475	FDAIAEQ	DNAWETV	TTYGAYGCNATHGCNGARCA	ACNGTYTCCCANGCRTTRTC	384	128	72.2	98.5	54.1753
Ste_230	XP_026815332.1_89689635_89690188	450	5	24	165	IFPNKQEQ	FNVPGAKC	ATHTTYCCNAAYAARCARGARCA	CAYTTNGCNCCNGGNACRTTRAA	384	2048	0.207407	15.5	70.7	97.5	14	176	LMVEAFH	MTWQWRG	YTNATGGTNGARGCNTTYCA	CCNCKCCAYTGCCANGTCAT	512	64	70.5	100	54.172
Ste_231	XP_026810441.1_6806034_6806643	492	8	20	175	PFCHPDFE	TEGFKGNV	CCNTTYTGYCAYCCNGAYTTYGA	ACRTTNCCYTTRAANCCYTCNGT	512	1024	0.439189	21	66	94	10	195	HLKKILE	CTLDLFP	CAYYTNAARAARATHYTNGA	GGRAANARRTCNARNGTRCA	1536	2048	54.2	94	54.1621
Ste_232	XP_026820551.1_81393880_81395154	645	5	43	249	NHGQIFKF	NWEHITDQ	AAYCAYGGNCARATHTTYAARTT	TGRTCNGTDATRTGYTCCCARTT	384	192	0.29	26.6667	74.8	93.5	31	257	LKTIWVP	IGMFCYT	YTNAARACNATHTGGGTNCC	GTRTARCARAACATNCCDAT	768	96	70.3	98.5	54.1588
Ste_233	XP_026809254.1_84112120_84112959	663	7	37	249	QDNLKPEG	DNLKPEGD	CARGAYAAYYTNAARCCNGARGG	TCNCCYTCNGGYTTNARRTTRTC	1024	2048	0.789773	51.625	63.2	93	16	283	PQRKQEY	DNLKPEG	CCNCARMGNAARCARGARTA	CCYTCNGGYTTNARRTTRTC	512	512	67.2	89	54.1223
Ste_234	XP_026818626.1_21832493_21833780	1026	5	24	357	EFFYKPHT	CIKNGKEL	GARTTYTTYTAYAARCCNCAYAC	ARYTCYTTNCCRTTYTTDATRCA	256	768	0.162577	30	67.7	98.5	16	390	CEVEDIT	GFWQADW	TGYGARGTNGARGAYATHAC	CARTCNGCYTGCCARAANCC	192	128	70.3	100	54.1129
Ste_235	XP_026808753.1_78230115_78230688	462	7	18	163	AEDCFFAM	ENVAVIWG	GCNGARGAYTGYTTYTTYGCNAT	CCCCADATNACNGCNACRTTYTC	512	768	0.345324	16.125	66.9	95.5	6	172	HISFDNG	FGNKYKF	CAYATHWSNTTYGAYAAYGG	AAYTTRTAYTTRTTNCCRAA	768	128	63.7	91	54.019
Ste_236	XP_026808990.1_81694678_81695180	417	5	9	139	YMWPYCTQ	WDQYHNLR	TAYATGTGGCCNTAYTGYACNCA	CKNARRTTRTGRTAYTGRTCCCA	128	512	0.42623	22.8333	71.9	98.5	1	165	YIDLTEC	DWNADHI	TAYATHGAYYTNACNGARTG	ATRTGRTCNGCRTTCCARTC	768	64	71.2	95.5	53.9757
Ste_237	XP_026822306.1_30285312_30286248	855	5	14	290	KRIIETDN	KEMGIFKL	AARMGNATHATHGARACNGAYAA	ARYTTRAADATNCCCATYTCYTT	2304	384	0.137546	19.5	67.1	100	6	310	GANDEEI	FDKVKTA	GGNGCNAAYGAYGARGARAT	GCNGTYTTNACYTTRTCRAA	256	256	70.4	100	53.9533
Ste_238	XP_026804095.1_56753984_56755307	1236	5	21	424	FQDLTGIE	FEVATNFP	TTYCARGAYYTNACNGGNATHGA	GGRAARTTNGTNGCNACYTCRAA	3072	1024	0.356061	61.5	64.9	98.5	11	458	CAEQIGK	EVLFIND	TGYGCNGARCARATHGGNAA	TCRTTDATRAANARNACYTC	384	768	69.6	98.5	53.9044
Ste_239	XP_026823320.1_27401596_27403078	1320	5	15	446	THAERMKE	PNYCDTMG	ACNCAYGCNGARMGNATGAARGA	CCCATNGTRTCRCARTARTTNGG	1024	256	0.139151	36	69	98.5	3	454	GECKLDY	NKGAFIT	GGNGARTGYAARYTNGAYTA	GTDATRAANGCNCCYTTRTT	512	384	70.5	97	53.8873
Ste_240	XP_026811675.1_20792805_20793466	567	5	17	197	MTLAKHIM	IDKVIYLM	ATGACNYTNGCNAARCAYATHAT	ATNARRTADATNACYTTRTCDAT	1536	2304	0.126437	12.6667	65.5	97.5	7	208	IKDEHNQ	GEIQHIM	ATHAARGAYGARCAYAAYCA	ATDATRTGYTGDATYTCNCC	96	288	75.1	100	53.8323
Ste_241	XP_026820512.1_41033445_41036718	2088	5	61	748	LGEGPDQE	NGYEHDAV	YTNGGNGARGGNCCNGAYCARGA	ACNGCRTCRTGYTCRTANCCRTT	4096	512	0.207048	70.1667	66.8	96	37	828	MFENDLA	MDCKGLE	ATGTTYGARAAYGAYYTNGC	TCNARNCCYTTRCARTCCAT	128	256	70.2	97	53.8061
Ste_242	XP_026811734.1_69525697_69527338	1287	5	89	509	MWFTEFYM	AWIEVKVD	ATGTGGTTYACNGARTTYTAYAT	TCNACYTTNACYTCDATCCANGC	64	768	0.379747	78	69.8	96	29	559	EKLKFCN	IILKDCF	GARAARYTNAARTTYTGYAA	AARCARTCYTTNARDATDAT	256	576	66.1	97	53.8042
Ste_243	XP_026812064.1_8630027_8630945	387	8	113	233	ILTEIIPN	HNQRDYIF	ATHYTNACNGARATHATHCCNAA	AADATRTARTCNCKYTGRTTRTG	6912	768	0.589286	22.2222	61.6	92.5	90	243	YKPKVLI	HHRYKFL	TAYAARCCNAARGTNYTNAT	ARRAAYTTRTANCKRTGRTG	1024	512	60	93	53.7718
Ste_244	XP_026815091.1_41765334_41766293	534	6	57	226	GELPGYKV	NTCPVGIA	GGNGARYTNCCNGGNTAYAARGT	GCDATNCCNACNGGRCANGTRTT	4096	3072	0.294479	9.57143	62.6	97	44	247	QIKMAQG	PEHVINY	CARATHAARATGGCNCARGG	TARTTDATNACRTGYTCNGG	96	384	71	96.5	53.7662
Ste_245	XP_026810372.1_82191168_82195914	2082	4	103	788	IMGFLDKQ	NDWAQIVH	ATHATGGGNTTYYTNGAYAARCA	TGNACDATYTGNGCCCARTCRTT	768	384	0.165192	69.8	72.2	98.5	67	871	KIEIYKF	KEQFEGY	AARATHGARATHTAYAARTT	TANCCYTCRAAYTGYTCYTT	144	128	72.2	100	53.7234
Ste_246	XP_026812138.1_31410162_31410910	414	5	92	221	PMPIEAQY	QCKFGYVM	CCNATGCCNATHGARGCNCARTA	ATNACRTANCCRAAYTTRCAYTG	768	512	0.211382	12.1667	72.1	96	73	242	DGTPVEF	WNGTVPQ	GAYGGNACNCCNGTNGARTT	TGNGGNACNGTNCCRTTCCA	1024	512	71	98.5	53.6378
Ste_247	XP_026804556.1_25042679_25044059	1047	5	18	358	KIKARFAN	FENGCVCL	AARATHAARGCNMGNTTYGCNAA	ARRCANACRCANCCRTTYTCRAA	3072	1024	0.557229	77.3333	61.4	96.5	1	393	MLTPNFE	IKDYCIW	ATGYTNACNCCNAAYTTYGA	CADATRCARTARTCYTTDAT	512	144	72.1	98.5	53.6358
Ste_248	XP_026817122.1_30299244_30301005	1374	5	136	585	IDKTCYVY	FCYRYIPV	ATHGAYAARACNTGYTAYGTNTA	ACNGGDATRTANCKRTARCARAA	768	1536	0.404063	51.5	65.8	96.5	8	623	IACIKKE	NCADWIE	ATHGCNTGYATHAARAARGA	TCDATCCARTCNGCRCARTT	288	96	72.8	97	53.6321
Ste_249	XP_026818631.1_40845741_40847145	468	7	342	489	FAIELVNP	TQAGTYIK	TTYGCNATHGARYTNGTNAAYCC	TTDATRTANGTNCCNGCYTGNGT	3072	3072	0.76259	38.125	61.5	91.5	327	497	GREDIDV	EFVHGDF	GGNMGNGARGAYATHGAYGT	AARTCNCCRTGNACRAAYTC	768	256	67	93	53.6155
Ste_250	XP_026813456.1_88399851_88400685	420	6	55	186	INKLDECY	QFMKEVRA	ATHAAYAARYTNGAYGARTGYTA	GCNCKNACYTCYTTCATRAAYTG	768	512	0.58871	26	72.1	97	8	228	ELWAQAQ	VWRGFIT	GARYTNTGGGCNCARGCNCA	GTDATRAANCCNCKCCANAC	512	768	62.2	93	53.576
Ste_251	XP_026807182.1_4032153_4032791	345	7	84	190	FYAKLKKQ	QETEMEQL	TTYTAYGCNAARYTNAARAARCA	ARYTGYTCCATYTCNGTYTCYTG	1024	256	0.18	5.75	57.2	93.5	19	219	RLTNADF	EMQFKTR	MGNYTNACNAAYGCNGAYTT	CKNGTYTTRAAYTGCATYTC	4096	128	69.7	97	53.5658
Ste_252	XP_026806970.1_3044185_3045072	1104	5	14	373	EDYFTGAF	AEIMEKLD	GARGAYTAYTTYACNGGNGCNTT	TCNARYTTYTCCATDATYTCNGC	1024	768	0.480597	36.8333	65.9	97.5	3	384	YGAYMCF	IGDKCTE	TAYGGNGCNTAYATGTGYTT	TCNGTRCAYTTRTCNCCDAT	128	384	73.2	97	53.4491
Ste_253	XP_026822764.1_30294633_30296451	1263	8	55	467	FFDEEVFN	MNSEAERM	TTYTTYGAYGARGARGTNTTYAA	ATNCKYTCNGCYTCNSWRTTCAT	256	4096	0.708543	101.111	52.1	88.5	46	615	ARIRKKN	FENCVEI	GCNMGNATHMGNAARAARAA	ATYTCNACRCARTTYTCRAA	3072	128	64.2	90.5	53.4354
Ste_254	XP_026809072.1_40476882_40477818	726	5	48	281	FQVYFAQD	VFENRVYW	TTYCARGTNTAYTTYGCNCARGA	CARTANACNCKRTTYTCRAANAC	512	2048	0.327434	30	64.3	98.5	6	311	EWGFCEQ	VYKNRDI	GARTGGGGNTTYTGYGARCA	ATRTCNCKRTTYTTRTANAC	64	512	71.7	100	53.4304
Ste_255	XP_026812694.1_79665580_79666377	657	8	9	219	EGWFITYI	DQNHLETV	GARGGNTGGTTYATHACNTAYAT	ACNGTYTCNARRTGRTTYTGRTC	384	1024	0.764103	50.7778	68.6	90	1	227	KCVVDET	IPNIGGR	AARTGYGTNGTNGAYGARAC	CKNCCNCCDATRTTNGGDAT	256	2304	61.7	82	53.4265
Ste_256	XP_026810885.1_19737515_19738907	1071	5	67	415	ELGMDMVN	GYMQDMKI	GARYTNGGNATGGAYATGGTNAA	ATYTTCATRTCYTGCATRTANCC	512	64	0.205882	32.3333	70.4	93.5	47	445	KEYAFEM	PQHRITK	AARGARTAYGCNTTYGARAT	TTNGTDATNCKRTGYTGNGG	128	1536	70.2	100	53.4051
Ste_257	XP_026814397.1_58458489_58459243	648	5	18	225	MRIGKMVY	HNAPCWME	ATGMGNATHGGNAARATGGTNTA	TCCATCCARCANGGNGCRTTRTG	768	128	0.336683	29.3333	70.3	97.5	9	241	RDLYIVA	EKYNIAH	MGNGAYYTNTAYATHGTNGC	TGNGCDATRTTRTAYTTYTC	3072	192	68.2	98.5	53.3985
Ste_258	XP_026807151.1_15459221_15459817	435	5	28	164	LNEVFIGD	HCEEGCII	YTNAAYGARGTNTTYATHGGNGA	ATDATRCANCCYTCYTCRCARTG	3072	384	0.46875	27.5	65.7	100	8	177	MYQDFVK	IYVFPKG	ATGTAYCARGAYTTYGTNAA	CCYTTNGGRAANACRTADAT	64	384	74.4	94.5	53.3453
Ste_259	XP_026809425.1_69540306_69541152	648	5	42	249	KKEVAEQT	IKVIQAEG	AARAARGARGTNGCNGARCARAC	CCYTCNGCYTGDATNACYTTDAT	512	1152	0.425	39.3333	63.7	98.5	19	277	EKKDMQC	FHRHMYG	GARAARAARGAYATGCARTG	CCRTACATRTGNCKRTGRAA	32	128	72.2	98.5	53.3295
Ste_260	XP_026808947.1_20828824_20829340	432	5	18	153	VQAAWNKY	KGRQAIEW	GTNCARGCNGCNTGGAAYAARTA	CAYTCDATNGCYTGNCKNCCYTT	512	3072	0.0697674	12.6667	67.1	100	9	161	TFNYPWE	VIEKLQH	ACNTTYAAYTAYCCNTGGGA	TGYTGNARYTTYTCDATNAC	128	768	72.4	97	53.2863
Ste_261	XP_026811864.1_20139732_20140602	738	5	62	299	KDEEVITF	NCTYNQIQ	AARGAYGARGARGTNATHACNTT	TGDATYTGRTTRTANGTRCARTT	768	384	0.355263	20.1667	67.2	100	49	316	RVGMTVN	TFVMCNE	MGNGTNGGNATGACNGTNAA	TCRTTRCACATNACRAANGT	2048	128	68.2	100	53.2687
Ste_262	XP_026805791.1_67580361_67581183	687	5	20	240	KFQIEDTD	KPENIVLM	AARTTYCARATHGARGAYACNGA	ATNARNACDATRTTYTCNGGYTT	384	3072	0.0607477	10.3333	69.3	100	1	261	MPYANQP	TQFTQEM	ATGCCNTAYGCNAAYCARCC	ATYTCYTGNGTRAAYTGNGT	128	256	67.4	100	53.2429
Ste_263	XP_026811583.1_5931935_5933401	1014	6	62	391	DVLEFIQP	VDKLFESE	GAYGTNYTNGARTTYATHCARCC	TCNSWYTCRAANARYTTRTCNAC	1536	8192	0.388158	34.2857	58.8	99	35	511	RETGVIN	KEYQRQK	MGNGARACNGGNGTNATHAA	TTYTGNCKYTGRTAYTCYTT	3072	256	65.3	99	53.1933
Ste_264	XP_026822422.1_17970294_17971216	636	5	101	304	ANVIAYDH	YAHVTCLR	GCNAAYGTNATHGCNTAYGAYCA	CKNARRCANGTNACRTGNGCRTA	1536	8192	0.196891	16.1667	65	100	82	312	QQFTWDH	AQRNYMV	CARCARTTYACNTGGGAYCA	ACCATRTARTTNCKYTGNGC	64	256	70.7	100	53.1802
Ste_265	XP_026807668.1_39753266_39753856	447	5	28	168	LGVCNEFD	EEMMNVVK	YTNGGNGTNTGYAAYGARTTYGA	TTNACNACRTTCATCATYTCYTC	2048	128	0.298507	19	69.3	100	6	187	VHRDIKP	KAMLKNH	GTNCAYMGNGAYATHAARCC	TGRTTYTTNARCATNGCYTT	768	256	66	100	53.1787
Ste_266	XP_026810832.1_38109383_38110181	465	8	96	242	DEVFYEVN	PYTEAVVL	GAYGARGTNTTYTAYGARGTNAA	ARNACNACNGCYTCNGTRTANGG	512	8192	0.764286	43.6667	62	86	17	259	LRAHTFP	IVPHVAN	YTNMGNGCNCAYACNTTYCC	TTNGCNACRTGNGGNACDAT	4096	1536	61.6	93	53.1351
Ste_267	XP_026806106.1_15419764_15420748	471	6	22	170	LGFNTHKM	CAQLWLGP	YTNGGNTTYAAYACNCAYAARAT	GGNCCNARCCANARYTGNGCRCA	2048	4096	0.65942	36.7143	64.4	97	7	179	CDIDDLA	AYINHDC	TGYGAYATHGAYGAYYTNGC	CARTCRTGRTTDATRTANGC	384	192	63.6	96.5	53.0972
Ste_268	XP_026815532.1_22414111_22415980	1188	7	234	621	FYFRVWDG	PDDLMTTS	TTYTAYTTYMGNGTNTGGGAYGG	SWNGTNGTCATNARRTCRTCNGG	512	8192	0.738372	83.375	55.4	91.5	138	687	PVNDQPF	YPYGAAD	CCNGTNAAYGAYCARCCNTT	TCNGCNGCNCCRTANGGRTA	512	1024	65.4	93	53.0685
Ste_269	XP_026806127.1_39705014_39706287	591	7	87	275	LGKFEEAY	EIDAILTC	YTNGGNAARTTYGARGARGCNTA	CANGTNARDATNGCRTCDATYTC	2048	4608	0.769231	50.875	64.1	90.5	69	407	IVANDPK	GPIDVGN	ATHGTNGCNAAYGAYCCNAA	TTNCCNACRTCDATNGGNCC	768	1536	67.2	88	53.0516
Ste_270	XP_026819798.1_47158489_47158889	384	5	9	128	KWQMEGVD	IEHEVKRL	AARTGGCARATGGARGGNGTNGA	ARNCKYTTNACYTCRTGYTCDAT	128	3072	0.20354	8.16667	68.4	98.5	1	139	NAKWFLN	EAMVFKG	AAYGCNAARTGGTTYYTNAA	CCYTTRAANACCATNGCYTC	256	128	69.5	100	53.0375
Ste_271	XP_026805376.1_5920433_5920926	396	7	22	145	QCFRILMF	DYQKIEIM	CARTGYTTYMGNATHYTNATGTT	ATDATYTCDATYTTYTGRTARTC	1536	288	0.342593	12.125	66.3	94	3	153	DAHHMWV	MFIMSKV	GAYGCNCAYCAYATGTGGGT	ACYTTNSWCATDATRAACAT	32	192	66.8	88	53.0113
Ste_272	XP_026814555.1_43990164_43990559	402	8	23	148	FMKRPKKT	KATEAVEF	TTYATGAARMGNCCNAARAARAC	AAYTCNACNGCYTCNGTNGCYTT	512	2048	0.517544	10.6667	57	97	4	158	HRMPPWI	EHLRNED	CAYMGNATGCCNCCNTGGAT	TCYTCRTTNCKNARRTGYTC	256	1024	61.9	91	53.0097
Ste_273	XP_026809591.1_4425561_4426743	810	7	74	335	TGDKPYKC	FTPIQSFG	ACNGGNGAYAARCCNTAYAARTG	CCRAANSWYTGDATNGGNGTRAA	1024	6144	0.515837	48.625	60.7	97.5	27	435	QCNKTFA	NYSHQPG	CARTGYAAYAARACNTTYGC	CCNGGYTGRTGNSWRTARTT	128	1024	63.8	88	53.0065
Ste_274	XP_026816510.1_43423263_43424556	414	8	54	183	WIGSLFMA	CVCGALMR	TGGATHGGNWSNYTNTTYATGGC	CKCATNARNGCNCCRCANACRCA	3072	4096	0.422764	17	53.6	97.5	6	191	KIPDGGW	DPDWLIA	AARATHCCNGAYGGNGGNTG	GCDATNARCCARTCNGGRTC	768	384	66.3	88.5	52.9613
Ste_275	XP_026809010.1_76446008_76446905	837	6	24	294	LDMTRDIF	FPMNVVAL	YTNGAYATGACNMGNGAYATHTT	ARNGCNACNACRTTCATNGGRAA	3072	2048	0.502008	33.7143	61.8	94	9	308	TLEAAVD	HYEDANE	ACNYTNGARGCNGCNGTNGA	TCRTTNGCRTCYTCRTARTG	4096	128	66.6	99	52.9063
Ste_276	XP_026806138.1_71247103_71247540	345	5	13	119	DVHIGMHN	FAEKYNMN	GAYGTNCAYATHGGNATGCAYAA	TTCATRTTRTAYTTYTCNGCRAA	384	128	0.05	7.16667	71.8	98.5	2	127	CGQAYKM	AHVHIHD	TGYGGNCARGCNTAYAARAT	TCRTGDATRTGNACRTGNGC	256	384	68.8	97	52.8874
Ste_277	XP_026807294.1_6915658_6916233	408	6	15	142	YSNPCKNG	YNERHDFI	TAYWSNAAYCCNTGYAARAAYGG	ATRAARTCRTGNCKYTCRTTRTA	2048	512	0.415254	16.1429	63.9	97	5	183	YMCDTEV	NDGLWHT	TAYATGTGYGAYACNGARGT	GTRTGCCANARNCCRTCRTT	64	256	71.3	91.5	52.849
Ste_278	XP_026807032.1_66860351_66861060	441	8	111	249	PCLDQGYH	DGTKISDK	CCNTGYYTNGAYCARGGNTAYCA	TTRTCNSWDATYTTNGTNCCRTC	2048	6144	0.650794	30.7778	59	92	9	269	VICPLAK	THVQLHG	GTNATHTGYCCNYTNGCNAA	CCRTGNARYTGNACRTGNGT	3072	1024	61.1	91.5	52.8043
Ste_279	XP_026804034.1_64354338_64354756	369	5	15	129	MRYTFNMV	FNDAEVKL	ATGMGNTAYACNTTYAAYATGGT	ARYTTNACYTCNGCRTCRTTRAA	256	1024	0.240741	8	68.6	98.5	7	145	PQILCFN	ECFGGEM	CCNCARATHYTNTGYTTYAA	ATYTCNCCNCCRAARCAYTC	768	256	68.6	100	52.7905
Ste_280	XP_026812452.1_8249352_8250020	435	5	52	188	YDNGDIKM	QPINNFRW	TAYGAYAAYGGNGAYATHAARAT	CANCKRAARTTRTTDATNGGYTG	384	1536	0.284615	17.5	69.5	98.5	16	208	LPVAKME	FDQNIRL	YTNCCNGTNGCNAARATGGA	ARNCKDATRTTYTGRTCRAA	1024	768	69.3	97	52.7659
Ste_281	XP_026812361.1_44113808_44115052	795	5	97	353	TEYAQEKY	TDNFMRYH	ACNGARTAYGCNCARGARAARTA	TGRTANCKCATRAARTTRTCNGT	512	512	0.387097	47.1667	69	92.5	78	368	TGQNIVE	HPDVTMD	ACNGGNCARAAYATHGTNGA	TCCATNGTNACRTCNGGRTG	768	256	70.1	98.5	52.7431
Ste_282	XP_026810895.1_12727048_12728033	465	6	73	219	FYIPCVVM	IFNTEFRD	TTYTAYATHCCNTGYGTNGTNAT	TCNCKRAAYTCNGTRTTRAADAT	1536	1536	0.256198	15.1429	66.3	96	59	241	DLTPTYA	HYPDWCF	GAYYTNACNCCNACNTAYGC	AARCACCARTCNGGRTARTG	2048	64	68.2	93	52.7241
Ste_283	XP_026815537.1_8288161_8289124	801	6	33	291	PPNCRPEC	CGYNAICE	CCNCCNAAYTGYMGNCCNGARTG	TCRCADATNGCRTTRTANCCRCA	4096	768	0.474104	38	58.5	97	17	300	VNFQAVC	YNHIPMC	GTNAAYTTYCARGCNGTNTG	CACATNGGDATRTGRTTRTA	512	96	72.8	92	52.7224
Ste_284	XP_026815621.1_83561727_83562967	636	6	45	248	NKETMHYI	GHVCKKRV	AAYAARGARACNATGCAYTAYAT	ACNCKYTTYTTRCANACRTGNCC	128	2048	0.484694	30.4286	67.1	95	28	273	YHVATGN	FTKIVTE	TAYCAYGTNGCNACNGGNAA	TCNGTNACDATYTTNGTRAA	1024	768	67.7	91.5	52.7011
Ste_285	XP_026804554.1_39852393_39852937	363	5	33	145	KRQKMLET	CAEWKFQL	AARMGNCARAARATGYTNGARAC	ARYTGRAAYTTCCAYTCNGCRCA	1024	256	0.188679	11.8333	65.8	100	16	154	KLRDNYE	DFPQTWL	AARYTNMGNGAYAAYTAYGA	ARCCANGTYTGNGGRAARTC	1024	256	69.1	100	52.7002
Ste_286	XP_026816029.1_43820989_43821754	579	6	49	233	RFNQAIHC	KAEQILRE	MGNTTYAAYCARGCNATHCAYTG	TCNCKNARDATYTGYTCNGCYTT	1536	6144	0.382022	23.5714	65.4	93	29	248	GFIAMKN	KIHYIVS	GGNTTYATHGCNATGAARAA	SWNACDATRTARTGDATYTT	192	1152	68.3	95.5	52.6794
Ste_287	XP_026811653.1_36075452_36075926	405	7	30	156	DDLEICKQ	EGKAELVR	GAYGAYYTNGARATHTGYAARCA	CKNACNARYTCNGCYTTNCCYTC	768	8192	0.598039	14.625	62.7	98	5	164	SNIVVEW	IPKLQLK	WSNAAYATHGTNGTNGARTG	TTNARYTGNARYTTNGGDAT	3072	3072	56.2	97	52.6764
Ste_288	XP_026814549.1_78181612_78182704	936	5	22	325	MLKKFAPN	FCYIAISG	ATGYTNAARAARTTYGCNCCNAA	CCNSWDATNGCDATRTARCARAA	1024	4608	0.433898	57.1667	61.1	100	13	335	NIEFVYY	QATNLIK	AAYATHGARTTYGTNTAYTA	TTDATNARRTTNGTNGCYTG	192	1536	68.8	98.5	52.64
Ste_289	XP_026816567.1_12742943_12744149	648	6	184	391	LKAYDGIW	YQTTVKKG	YTNAARGCNTAYGAYGGNATHTG	CCYTTYTTNACNGTNGTYTGRTA	3072	1024	0.294416	24.8571	66.1	98	154	406	CDIPAMK	KKLARVM	TGYGAYATHCCNGCNATGAA	ATNACNCKNGCNARYTTYTT	192	4096	65.3	92.5	52.6354
Ste_290	XP_026817887.1_60156265_60156743	396	5	10	133	TMVGIDEC	EFVTRKAD	ACNATGGTNGGNATHGAYGARTG	TCNGCYTTNCKNGTNACRAAYTC	768	4096	0.215517	10.5	68.7	98.5	2	145	EKDVGIN	YNGPIVP	GARAARGAYGTNGGNATHAA	GGNACDATNGGNCCRTTRTA	384	768	69.1	98.5	52.6026
Ste_291	XP_026821557.1_14685197_14685711	366	5	40	153	NFTVNRDQ	YFIMNDLI	AAYTTYACNGTNAAYMGNGAYCA	ATNARRTCRTTCATDATRAARTA	2048	384	0.214953	11.1667	65.4	97.5	28	161	YKPEMQA	KINPMYQ	TAYAARCCNGARATGCARGC	TGRTACATNGGRTTDATYTT	64	96	76.3	95.5	52.6005
Ste_292	XP_026813799.1_60550731_60551491	537	5	67	237	DMTAIEGK	QIFKNQAD	GAYATGACNGCNATHGARGGNAA	TCNGCYTGRTTYTTRAADATYTG	768	384	0.195122	16.6667	71.2	97.5	16	245	NGALEIH	QVDNWLA	AAYGGNGCNYTNGARATHCA	GCNARCCARTTRTCNACYTG	1536	256	68.1	97	52.5557
Ste_293	XP_026810810.1_61335097_61335583	387	5	20	140	PLYMAPEM	EKQYKAAF	CCNYTNTAYATGGCNCCNGARAT	AANGCNGCYTTRTAYTGYTTYTC	2048	512	0.307018	17	65	97.5	10	149	KTQMENI	KYCIGLQ	AARACNCARATGGARAAYAT	TGNARNCCDATRCARTAYTT	64	768	74.2	97	52.5373
Ste_294	XP_026804268.1_5715831_5716665	636	5	34	237	LWEAAMNW	EINAGCVT	YTNTGGGARGCNGCNATGAAYTG	GTNACRCANCCNGCRTTDATYTC	512	1536	0.101523	12.8333	68.1	97.5	25	265	ETINCKE	PELIFYG	GARACNATHAAYTGYAARGA	CCRTARAADATNARYTCNGG	192	768	68.5	100	52.4749
Ste_295	XP_026813143.1_49117977_49119002	552	5	95	270	PCAAGNMY	GEWVVPDR	CCNTGYGCNGCNGGNAAYATGTA	CKRTCNGGNACNACCCAYTCNCC	1024	2048	0.396341	36.5	65.3	100	82	302	FGDGACY	KCECRPG	TTYGGNGAYGGNGCNTGYTA	CCNGGNCKRCAYTCRCAYTT	512	512	67	98.5	52.473
Ste_296	XP_026806957.1_26984188_26986468	1512	5	223	718	KMFQAHNE	YYNKSHPY	AARATGTTYCARGCNCAYAAYGA	TANGGRTGNSWYTTRTTRTARTA	128	2048	0.230928	67.3333	63	100	210	738	GFIKYWQ	QYGNNQN	GGNTTYATHAARTAYTGGCA	TTYTGRTTRTTNCCRTAYTG	96	128	70.3	93	52.408
Ste_297	XP_026815091.1_41763842_41764462	489	5	14	168	RQEDLNYV	CMECGVPF	MGNCARGARGAYYTNAAYTAYGT	AANGGNACNCCRCAYTCCATRCA	2048	512	0.321918	18.3333	67.1	94	1	189	KCNTEMV	IPKWNDL	AARTGYAAYACNGARATGGT	ARRTCRTTCCAYTTNGGDAT	64	192	73.4	98.5	52.3619
Ste_298	XP_026815256.1_62440199_62440717	360	5	33	144	YAVMNEME	QYCHEYRT	TAYGCNGTNATGAAYGARATGGA	GTNCKRTAYTCRTGRCARTAYTG	128	512	0.114286	9.66667	69.9	100	24	153	KYHREMD	GPMMPGL	AARTAYCAYMGNGARATGGA	ARNCCNGGCATCATNGGNCC	128	512	64.2	100	52.3242
Ste_299	XP_026815204.1_42537755_42538412	420	7	57	188	CDFIDFTY	FDTSFADI	TGYGAYTTYATHGAYTTYACNTA	ATRTCNGCRAANSWNGTRTCRAA	384	4096	0.536585	17.875	56.1	93	14	196	GFQVDEA	QPYLFKT	GGNTTYCARGTNGAYGARGC	GTYTTRAANARRTANGGYTG	256	512	69.4	94	52.304
Ste_300	XP_026822249.1_12532900_12533803	561	9	20	198	NALREDAN	TDACLLFA	AAYGCNYTNMGNGARGAYGCNAA	GCRAANARNARRCANGCRTCNGT	8192	8192	0.587209	41.9	51.2	88.5	10	223	NWIFKDE	ENLDSYV	AAYTGGATHTTYAARGAYGA	ACRTANSWRTCNARRTTYTC	48	2048	66.3	87.5	52.2784
Ste_301	XP_026805502.1_27715239_27716262	627	5	90	290	GVELYKFD	KQRHEYLK	GGNGTNGARYTNTAYAARTTYGA	TTNARRTAYTCRTGNCKYTGYTT	2048	2048	0.391753	37.8333	65	97	39	302	IQWPKDY	AQYDPTK	ATHCARTGGCCNAARGAYTA	TTNGTNGGRTCRTAYTGNGC	96	512	75	93	52.2634
Ste_302	XP_026814814.1_40047661_40049068	1290	6	61	482	TEAKHKKN	EYDDTNEV	ACNGARGCNAARCAYAARAARAA	ACYTCRTTNGTRTCRTCRTAYTC	512	256	0.672775	71.2857	65.8	95	35	510	LRCDFCV	KFEVKPY	YTNMGNTGYGAYTTYTGYGT	TANGGYTTNACYTCRAAYTT	1024	256	66.6	87	52.2591
Ste_303	XP_026820621.1_86583331_86584624	732	6	33	268	YRFNGEDK	YQPMARES	TAYMGNTTYAAYGGNGARGAYAA	SWYTCNCKNGCCATNGGYTGRTA	1024	4096	0.296943	21.5714	66.1	95	6	277	TPHFIAY	GGQHLIR	ACNCCNCAYTTYATHGCNTA	CKDATNARRTGYTGNCCNCC	768	3072	63.7	96.5	52.2459
Ste_304	XP_026811035.1_24396261_24397869	1275	5	39	455	IYILDPYF	PDQYIYEP	ATHTAYATHYTNGAYCCNTAYTT	GGYTCRTADATRTAYTGRTCNGG	2304	384	0.271394	58.5	62	95	6	488	HWFRKGM	HEDVYKN	CAYTGGTTYMGNAARGGNAT	TTYTTRTANACRTCYTCRTG	256	128	74.5	95.5	52.2257
Ste_305	XP_026812956.1_2091947_2092590	465	7	38	184	NYDLYDPE	DQRNPYLA	AAYTAYGAYYTNTAYGAYCCNGA	GCNARRTANGGRTTNCKYTGRTC	1024	4096	0.307143	16.875	60.8	100	27	192	LPTFLAA	KNTRYHA	YTNCCNACNTTYYTNGCNGC	GCRTGRTANCKNGTRTTYTT	8192	512	56.6	95	52.2096
Ste_306	XP_026809072.1_40457647_40458406	573	5	19	201	PKLWVCDF	DEIGCPPR	CCNAARYTNTGGGTNTGYGAYTT	CKNGGNGGRCANCCDATYTCRTC	1024	3072	0.136364	12.6667	67	97.5	4	219	CDPKTEF	KFECKTT	TGYGAYCCNAARACNGARTT	GTNGTYTTRCAYTCRAAYTT	256	128	71.8	97	52.1943
Ste_307	XP_026813174.1_23729550_23730132	447	5	27	167	TLDDAVKE	YFDEEGTL	ACNYTNGAYGAYGCNGTNAARGA	ARNGTNCCYTCYTCRTCRAARTA	4096	1024	0.291045	19.6667	65.6	96	15	175	KINKWDY	CQDVIEN	AARATHAAYAARTGGGAYTA	TTYTCDATNACRTCYTGRCA	48	192	76.7	94	52.1869
Ste_308	XP_026811515.1_43682518_43683345	750	5	26	267	DIIKVVHC	EERAKNPK	GAYATHATHAARGTNGTNCAYTG	TTNGGRTTYTTNGCNCKYTCYTC	1152	2048	0.493562	34.3333	60.3	98.5	15	315	GRMHDFN	KINYDIL	GGNMGNATGCAYGAYTTYAA	ARDATRTCRTARTTDATYTT	256	288	71.4	100	52.1647
Ste_309	XP_026807581.1_41432577_41433714	960	5	34	345	TGIANGFE	YIAVGTMY	ACNGGNATHGCNAAYGGNTTYGA	TACATNGTNCCNACNGCDATRTA	3072	1536	0.551155	53.3333	64.8	95	7	374	TTNLPMY	HAMFVTG	ACNACNAAYYTNCCNATGTA	CCNGTNACRAACATNGCRTG	1024	256	67.7	100	52.1497
Ste_310	XP_026807089.1_55737877_55739118	1014	6	14	343	VEDVKVCV	KNKPAMWH	GTNGARGAYGTNAARGTNTGYGT	TGCCACATNGCNGGYTTRTTYTT	1024	128	0.443709	39.4286	58.1	94	6	416	TYDKLVE	ENVFQCH	ACNTAYGAYAARYTNGTNGA	TGRCAYTGRAANACRTTYTC	1024	128	71.4	95	52.1344
Ste_311	XP_026814154.1_20830594_20831572	402	8	128	253	DMKVIEPY	KFGNKIHF	GAYATGAARGTNATHGARCCNTA	AARTGDATYTTRTTNCCRAAYTT	384	384	0.294118	12.7778	69.8	92	111	279	RNWKSCT	IPDRVKQ	MGNAAYTGGAARWSNTGYAC	TGYTTNACNCKRTCNGGDAT	1024	1536	57.2	85.5	52.1256
Ste_312	XP_026808776.1_19483218_19483916	396	7	40	163	VRFEPNDP	METIKNTI	GTNMGNTTYGARCCNAAYGAYCC	ATNGTRTTYTTDATNGTYTCCAT	2048	384	0.675214	29.625	64.4	88.5	15	176	GKPIDLN	YMLHYPD	GGNAARCCNATHGAYYTNAA	TCNGGRTARTGNARCATRTA	1536	256	65.4	92	52.0845
Ste_313	XP_026807804.1_39883398_39884508	600	5	12	203	EHHRWPGH	KEPVDEWF	GARCAYCAYMGNTGGCCNGGNCA	AACCAYTCRTCNACNGGYTCYTT	1024	256	0.118919	18	62.3	100	4	225	GMNNHWQ	YAQVCRH	GGNATGAAYAAYCAYTGGCA	TGNCKRCANACYTGNGCRTA	32	1024	72.8	97	52.0341
Ste_314	XP_026804057.1_22206395_22207478	441	6	27	165	QLIDIITD	GDIINGPF	CARYTNATHGAYATHATHACNGA	AANGGNCCRTTDATDATRTCNCC	3456	2304	0.643939	34	55.7	93	4	211	WMELYGN	MFYEIEN	TGGATGGARYTNTAYGGNAA	TTYTCDATYTCRTARAACAT	128	48	73.7	96.5	52.0024
Ste_315	XP_026811921.1_8697993_8698902	510	7	35	196	SDKTIKIY	CDNLVKIW	WSNGAYAARACNATHAARATHTA	CADATYTTNACNARRTTRTCRCA	4608	1536	0.642857	30.875	62.7	93.5	19	225	HDAELDY	DVAWTCT	CAYGAYGCNGARYTNGAYTA	GTRCANGTCCANGCNACRTC	512	256	65.7	88	51.9902
Ste_316	XP_026815390.1_82483369_82483889	348	6	30	137	LGIDFLKE	HYKEDEFI	YTNGGNATHGAYTTYYTNAARGA	ATRAAYTCRTCYTCYTTRTARTG	6144	128	0.346535	10.1429	67	94	20	162	KDDWLEW	INNKLQQ	AARGAYGAYTGGYTNGARTG	TGYTGNARYTTRTTRTTDAT	128	384	64.7	96.5	51.9895
Ste_317	XP_026818332.1_42238658_42240078	1176	5	52	435	LRENGIQK	DTPNLEHI	YTNMGNGARAAYGGNATHCARAA	ATRTGYTCNARRTTNGGNGTRTC	6144	2048	0.214854	50.6667	65.5	100	28	461	ILENNAI	YHLYEFD	ATHYTNGARAAYAAYGCNAT	TCRAAYTCRTANARRTGRTA	768	256	63.4	98.5	51.9887
Ste_318	XP_026822368.1_36938676_36939558	792	5	26	281	RQSIDFQK	FQVHVLIY	MGNCARWSNATHGAYTTYCARAA	TADATNARNACRTGNACYTGRAA	6144	3072	0.48583	47.6667	59.6	96	10	301	PWQQYET	FEKGHMD	CCNTGGCARCARTAYGARAC	TCCATRTGNCCYTTYTCRAA	64	64	75.2	97	51.9821
Ste_319	XP_026815428.1_34285474_34286653	357	8	315	425	VIETRPDV	IFGHVVDG	GTNATHGARACNMGNCCNGAYGT	CCRTCNACNACRTGNCCRAADAT	6144	1536	0.336538	11.4444	57.8	94	297	442	FPMFYFN	FGDQTGK	TTYCCNATGTTYTAYTTYAA	TTNCCNGTYTGRTCNCCRAA	64	512	68	84.5	51.9629
Ste_320	XP_026818585.1_83696853_83697380	432	5	20	155	EGVKIQVM	THHNDLNM	GARGGNGTNAARATHCARGTNAT	ATRTTNARRTCRTTRTGRTGNGT	1536	1024	0.124031	9.33333	65.2	100	10	165	PKLIFYD	FMRVAPE	CCNAARYTNATHTTYTAYGA	TCNGGNGCNACNCKCATRAA	768	1024	67.8	100	51.9326
Ste_321	XP_026808263.1_57441385_57442654	999	5	38	362	KRDFVDHI	FILMHPKP	AARMGNGAYTTYGTNGAYCAYAT	GGYTTNGGRTGCATNARDATRAA	1024	768	0.0567823	11.3333	63.8	100	29	423	NGKITVY	IFEDFAR	AAYGGNAARATHACNGTNTA	CKNGCRAARTCYTCRAADAT	768	384	68.9	100	51.9256
Ste_322	XP_026821851.1_27355008_27355579	444	5	28	167	EIMTVFAQ	MAYMISGN	GARATHATGACNGTNTTYGCNCA	TTNCCNSWDATCATRTANGCCAT	768	1536	0.12782	9.83333	64.4	100	14	180	LNGNKIW	VDYHLEA	YTNAAYGGNAAYAARATHTG	GCYTCNARRTGRTARTCNAC	768	512	68.5	100	51.9223
Ste_323	XP_026811775.1_77633561_77634242	447	5	73	213	FENIDYHH	HAFINIKY	TTYGARAAYATHGAYTAYCAYCA	TAYTTDATRTTDATRAANGCRTG	192	576	0.11194	12.5	71.6	96.5	49	221	YDRGDFM	MIPTYES	TAYGAYMGNGGNGAYTTYAT	SWYTCRTANGTNGGDATCAT	512	768	65.9	98.5	51.9132
Ste_324	XP_026815047.1_62367734_62368363	372	6	32	147	AAMNVAHN	KVIECNVR	GCNGCNATGAAYGTNGCNCAYAA	CKNACRTTRCAYTCDATNACYTT	1024	1536	0.211009	7.71429	60.1	98	15	168	REVGYPC	HDFVAMA	MGNGARGTNGGNTAYCCNTG	GCCATNGCNACRAARTCRTG	2048	128	68.7	95.5	51.9014
Ste_325	XP_026808131.1_35612656_35613302	441	6	40	178	QETADRYA	QFHNAHKR	CARGARACNGCNGAYMGNTAYGC	CKYTTRTGNGCRTTRTGRAAYTG	2048	512	0.287879	14	63.2	96	26	204	LVGEDEA	EEDIHNL	YTNGTNGGNGARGAYGARGC	ARRTTRTGDATRTCYTCYTC	1024	192	66.7	95.5	51.8938
Ste_326	XP_026808131.1_35608874_35609415	393	5	18	140	ALDHGYKE	GQFKDAME	GCNYTNGAYCAYGGNTAYAARGA	TCCATNGCRTCYTTRAAYTGNCC	2048	256	0.181034	11.3333	72.2	100	2	174	QHRFERV	MALVEQH	CARCAYMGNTTYGARMGNGT	TGYTGYTCNACNARNGCCAT	1024	512	60.4	100	51.8915
Ste_327	XP_026807948.1_34540456_34541906	504	5	244	403	YGPTAITF	DQPFKVNY	TAYGGNCCNACNGCNATHACNTT	TARTTNACYTTRAANGGYTGRTC	6144	512	0.27451	20.6667	67.6	100	204	411	DWTVPVI	NGPPQAI	GAYTGGACNGTNCCNGTNAT	ATNGCYTGNGGNGGNCCRTT	512	1024	63.7	100	51.8885
Ste_328	XP_026812138.1_31405298_31406182	699	5	32	256	GWEGEHCD	CQCPPGWT	GGNTGGGARGGNGARCAYTGYGA	GTCCANCCNGGNGGRCAYTGRCA	256	512	0.284404	24.8333	66	97	22	285	QGRYKCE	CINLFQD	CARGGNMGNTAYAARTGYGA	TCYTGRAANARRTTDATRCA	512	384	70.7	97	51.8822
Ste_329	XP_026807889.1_26981136_26981689	357	7	9	119	CPWVNNCI	NAARYEHF	TGYCCNTGGGTNAAYAAYTGYAT	AARTGYTCRTANCKNGCNGCRTT	256	2048	0.669903	28.5	63.1	92	1	147	CVAKFDH	QNLLDFI	TGYGTNGCNAARTTYGAYCA	ATRAARTCNARNARRTTYTG	256	1024	66.8	88	51.8592
Ste_330	XP_026817020.1_85055714_85056485	444	8	84	223	LDVLVNNA	EVAKAIAF	YTNGAYGTNYTNGTNAAYAAYGC	AANGCDATNGCYTTNGCNACYTC	8192	3072	0.390977	20.8889	51.5	99	6	247	KIVLITG	DGGRHAM	AARATHGTNYTNATHACNGG	ATNGCRTGNCKNCCNCCRTC	2304	2048	57.7	94.5	51.8397
Ste_331	XP_026822306.1_30284363_30285242	822	5	23	288	AKGTEDQV	QTLAEFVN	GCNAARGGNACNGARGAYCARGT	TTNACRAAYTCNGCNARNGTYTG	1024	4096	0.445312	45.1667	65.6	98.5	10	317	DIRLETV	EMKQAAF	GAYATHMGNYTNGARACNGT	AANGCNGCYTGYTTCATYTC	3072	128	65	98.5	51.7946
Ste_332	XP_026812025.1_78237759_78238248	351	6	30	138	ASDYGNKF	EQKMNRVI	GCNWSNGAYTAYGGNAAYAARTT	ATNACNCKRTTCATYTTYTGYTC	4096	512	0.33	12	68.2	97	7	161	DKSFIYP	IHDQGAG	GAYAARWSNTTYATHTAYCC	CCNGCNCCYTGRTCRTGDAT	768	384	63.2	93	51.791
Ste_333	XP_028044400.1_77217632_77218327	510	5	38	199	LNFHQWNG	GNMGKVLP	YTNAAYTTYCAYCARTGGAAYGG	GGNARNACYTTNCCCATRTTNCC	256	2048	0.380645	23.3333	65.6	97	21	211	ELWYGDD	QWTTEKV	GARYTNTGGTAYGGNGAYGA	ACYTTYTCNGTNGTCCAYTG	256	128	69.5	98.5	51.7765
Ste_334	XP_026820753.1_34847335_34848788	501	5	298	456	VHTGEKPY	CGDTFKLK	GTNCAYACNGGNGARAARCCNTA	TTNARYTTRAANGTRTCNCCRCA	2048	2048	0.217105	20.8333	67	98.5	273	467	YYKCDQC	KQHGRVH	TAYTAYAARTGYGAYCARTG	TGNACNCKNCCRTGYTGYTT	64	1024	68.4	97	51.7596
Ste_335	XP_026809083.1_25106728_25107663	789	5	14	268	FIEDRYCY	VNHPIQYA	TTYATHGARGAYMGNTAYTGYTA	GCRTAYTGDATNGGRTGRTTNAC	768	768	0.25	32.6667	68	100	6	310	ITLFTFE	AMTGEGF	ATHACNYTNTTYACNTTYGA	AANCCYTCNCCNGTCATNGC	1536	512	62.7	98.5	51.7443
Ste_336	XP_026809881.1_74721075_74722020	660	5	40	251	CIIEVHDA	NCDEPTDD	TGYATHATHGARGTNCAYGAYGC	TCRTCNGTNGGYTCRTCRCARTT	576	512	0.328431	32.5	64.7	98.5	18	302	RWFPGHM	NAFRTGV	MGNTGGTTYCCNGGNCAYAT	ACNCCNGTNCKRAANGCRTT	512	2048	67.5	98.5	51.7362
Ste_337	XP_026812959.1_19374707_19375411	588	5	19	206	PGIVCHKD	GKETIVAD	CCNGGNATHGTNTGYCAYAARGA	TCNGCNACDATNGTYTCYTTNCC	1536	3072	0.303867	29.8333	70.3	93.5	5	227	WMVPLTF	DETTFNQ	TGGATGGTNCCNYTNACNTT	TGRTTRAANGTNGTYTCRTC	512	256	67.1	98.5	51.6771
Ste_338	XP_026807294.1_6911668_6912176	378	6	21	138	DNPPRFYT	FNPKQYDV	GAYAAYCCNCCNMGNTTYTAYAC	ACRTCRTAYTGYTTNGGRTTRAA	2048	256	0.414414	15.4286	66.6	94	12	162	LLVNVKD	ATDPDEN	YTNYTNGTNAAYGTNAARGA	TTYTCRTCNGGRTCNGTNGC	4096	512	61	99	51.6732
Ste_339	XP_026804034.1_64347240_64347770	525	5	18	184	QLDKEDKF	DFDEKTIQ	CARYTNGAYAARGARGAYAARTT	TGDATNGTYTTYTCRTCRAARTC	512	384	0.325	19	69.4	98.5	10	192	NNYYMMN	ETGLKDN	AAYAAYTAYTAYATGATGAA	TTRTCYTTNARNCCNGTYTC	16	1024	64.5	98.5	51.6723
Ste_340	XP_026811513.1_38321846_38322750	909	6	47	341	KIVKPEWI	YEARKVGI	AARATHGTNAARCCNGARTGGAT	ATNCCNACYTTNCKNGCYTCRTA	384	4096	0.665158	50.5714	64.4	91	6	349	LKCIMME	KNGMLVG	YTNAARTGYATHATGATGGA	CCNACNARCATNCCRTTYTT	96	512	68.7	91.5	51.6357
Ste_341	XP_026818552.1_67650862_67651396	390	5	24	145	ADTICDYG	HMTAIVGY	GCNGAYACNATHTGYGAYTAYGG	TANCCNACDATNGCNGTCATRTG	768	1536	0.0521739	4.83333	68.5	100	7	162	KGRIWTM	PKETEQE	AARGGNMGNATHTGGACNAT	TCYTGYTCNGTYTCYTTNGG	768	256	65.7	98.5	51.6155
Ste_342	XP_026822084.1_21621642_21622881	648	6	88	295	EKGYNKDC	ANKIDVDG	GARAARGGNTAYAAYAARGAYTG	CCRTCNACRTCDATYTTRTTNGC	256	768	0.477612	39.1429	69.9	89.5	49	324	ENAGPDG	AKHGVNL	GARAAYGCNGGNCCNGAYGG	ARRTTNACNCCRTGYTTNGC	512	1024	65.2	92.5	51.5997
Ste_343	XP_026808083.1_6006786_6008613	1407	4	92	552	KGSKQVMI	QWVTMFQE	AARGGNWSNAARCARGTNATGAT	TCYTGRAACATNGTNACCCAYTG	2048	128	0.416481	86.2	64.2	98.5	18	601	VKDPVMQ	AKMETYN	GTNAARGAYCCNGTNATGCA	TTRTANGTYTCCATYTTNGC	256	128	73.1	98	51.5745
Ste_344	XP_026808222.1_13787540_13788271	483	7	62	214	WTPFTFCF	FYQRHTNG	TGGACNCCNTTYACNTTYTGYTT	CCRTTNGTRTGNCKYTGRTARAA	512	1024	0.586207	33	62.5	92	45	224	VFGVTPG	GDMADNF	GTNTTYGGNGTNACNCCNGG	AARTTRTCNGCCATRTCNCC	2048	128	63	91	51.5556
Ste_345	XP_026809417.1_90549717_90550513	648	5	14	221	VVYRCFDK	FPEPYWDN	GTNGTNTAYMGNTGYTTYGAYAA	TTRTCCCARTANGGYTCNGGRAA	2048	256	0.159204	20.3333	67.5	97	6	256	RLGDGNF	DHPWCDE	MGNYTNGGNGAYGGNAAYTT	TCRTCRCACCANGGRTGRTC	4096	64	67.3	98.5	51.531
Ste_346	XP_026808351.1_29287876_29288605	420	5	79	210	VRECLEKD	HQGEENTK	GTNMGNGARTGYYTNGARAARGA	TTNGTRTTYTCYTCNCCYTGRTG	4096	512	0.096	6	65.6	100	6	228	RPELYQK	MVTEQRG	MGNCCNGARYTNTAYCARAA	CCNCKYTGYTCNGTNACCAT	2048	512	66.6	100	51.4958
Ste_347	XP_026810410.1_1140605_1141495	396	5	59	182	AGIDTPKK	EDAMMEAL	GCNGGNATHGAYACNCCNAARAA	ARNGCYTCCATCATNGCRTCYTC	3072	256	0.0512821	5	63.4	100	19	200	WTADDME	NQAAIHY	TGGACNGCNGAYGAYATGGA	TARTGDATNGCNGCYTGRTT	64	384	71.9	97	51.4871
Ste_348	XP_026810494.1_79125969_79127071	474	8	153	302	YYRTCLKY	KGKIDQVS	TAYTAYMGNACNTGYYTNAARTA	SWNACYTGRTCDATYTTNCCYTT	4096	3072	0.447552	22.6667	54.7	90.5	42	316	KFIQPIE	WVQPRVM	AARTTYATHCARCCNATHGA	ATNACNCKNGGYTGNACCCA	288	1024	66.9	89.5	51.4822
Ste_349	XP_026805920.1_18754484_18755127	492	5	46	201	CAILNDVF	QNTCPADY	TGYGCNATHYTNAAYGAYGTNTT	TARTCNGCNGGRCANGTRTTYTG	3072	1024	0.214765	14.1667	68.7	96	5	217	FLQTMPE	NTFNKAR	TTYYTNCARACNATGCCNGA	CKNGCYTTRTTRAANGTRTT	512	512	67.8	98.5	51.4761
Ste_350	XP_026812454.1_22539981_22540648	507	6	42	202	PGEVFLIE	HFIINGEF	CCNGGNGARGTNTTYYTNATHGA	AAYTCNCCRTTDATDATRAARTG	6144	576	0.623188	25.7143	62.4	98	25	229	REMSFAN	DVYGATK	MGNGARATGWSNTTYGCNAA	TTNGTNGCNCCRTANACRTC	2048	1024	61.6	96.5	51.4296
Ste_351	XP_026814338.1_448884_450483	663	5	361	573	FVKTVTDQ	NCPDELFT	TTYGTNAARACNGTNACNGAYCA	GTRAANARYTCRTCNGGRCARTT	2048	1024	0.352941	26.1667	65	100	312	581	VKDLHEC	VMACCWA	GTNAARGAYYTNCAYGARTG	GCCCARCARCANGCCATNAC	512	64	68.4	95.5	51.3319
Ste_352	XP_026805635.1_4548178_4550023	930	5	82	383	VLKFNPNV	FDIKSMAG	GTNYTNAARTTYAAYCCNAAYGT	CCNGCCATNSWYTTDATRTCRAA	2048	1536	0.566434	69.6667	58.5	100	31	405	GCEVLKN	GQIVIHA	GGNTGYGARGTNYTNAARAA	GCRTGDATNACDATYTGNCC	1024	576	65.8	98.5	51.3204
Ste_353	XP_026820099.1_35066016_35067020	372	7	100	215	LVFFTAAW	DPWIYAIT	YTNGTNTTYTTYACNGCNGCNTG	GTDATNGCRTADATCCANGGRTC	8192	576	0.611111	21.875	63.1	89.5	73	223	NRYVPEG	HPRFKNE	AAYMGNTAYGTNCCNGARGG	TCRTTYTTRAANCKNGGRTG	1024	512	65.8	91	51.2979
Ste_354	XP_026813796.1_76661578_76662088	390	7	38	159	ELYGDFED	CELVNNFD	GARYTNTAYGGNGAYTTYGARGA	TCRAARTTRTTNACNARYTCRCA	1024	1024	0.572727	20.75	63.4	89.5	5	179	RDMFVTG	GEENIGF	MGNGAYATGTTYGTNACNGG	AANCCDATRTTYTCYTCNCC	512	384	65.6	91	51.2751
Ste_355	XP_026807089.1_55730971_55731447	351	6	10	118	TVHCLEQV	IYTFTKRC	ACNGTNCAYTGYYTNGARCARGT	CANCKYTTNGTRAANGTRTADAT	2048	3072	0.235294	8.28571	61.4	97	2	149	AVSDECI	VHFDCHM	GCNGTNWSNGAYGARTGYAT	ATRTGRCARTCRAARTGNAC	2048	128	65.6	96.5	51.2697
Ste_356	XP_026817066.1_40810998_40811653	429	5	45	179	NMKNCFDY	NINFGRAI	AAYATGAARAAYTGYTTYGAYTA	ATNGCNCKNCCRAARTTDATRTT	64	3072	0.519685	20	67.4	96	1	234	AQVAENE	FEGYKNV	GCNCARGTNGCNGARAAYGA	ACRTTYTTRTANCCYTCRAA	512	128	70.6	95.5	51.2423
Ste_357	XP_026820794.1_33460605_33461205	510	5	15	176	KAGRNQKW	EYKFRVTA	AARGCNGGNMGNAAYCARAARTG	GCNGTNACNCKRAAYTTRTAYTC	2048	2048	0.322581	21.6667	66.8	97	4	185	IDKEGMK	NKEGDSE	ATHGAYAARGARGGNATGAA	TCNSWRTCNCCYTCYTTRTT	96	1024	66.9	98.5	51.2196
Ste_358	XP_028044380.1_76867876_76868372	387	5	27	147	GALMKVDI	HQLAAFHT	GGNGCNYTNATGAARGTNGAYAT	GTRTGRAANGCNGCNARYTGRTG	2048	2048	0.149123	9.5	60.8	98.5	3	158	NFDVDKW	IYPIGFK	AAYTTYGAYGTNGAYAARTG	TTRAANCCDATNGGRTADAT	128	576	71.5	100	51.1851
Ste_359	XP_026805678.1_60066941_60067613	582	6	39	224	AKREIEAH	PCGHNLFC	GCNAARMGNGARATHGARGCNCA	CARAANARRTTRTGNCCRCANGG	3072	2048	0.595745	21	60.5	99	21	247	RDKEPVF	CPVCKIP	MGNGAYAARGARCCNGTNTT	GGDATYTTRCANACNGGRCA	1024	384	65.9	93	51.1509
Ste_360	XP_026814702.1_26865224_26866799	843	5	106	378	TGIEILKN	IEDGDCRY	ACNGGNATHGARATHYTNAARAA	TANCKRCARTCNCCRTCYTCDAT	4608	1536	0.354717	50.8333	63	96.5	9	421	SFFVQKM	KNGPEWH	WSNTTYTTYGTNCARAARAT	TGCCAYTCNGGNCCRTTYTT	1024	128	69.9	95.5	51.1432
Ste_361	XP_026806614.1_37865544_37866336	369	8	27	141	MGITGSCG	CVDILDAL	ATGGGNATHACNGGNWSNTGYGG	ARNGCRTCNARDATRTCNACRCA	6144	6144	0.203704	6.55556	43.7	94.5	11	149	LDGITNE	TKDFFAR	YTNGAYGGNATHACNAAYGA	CKNGCRAARAARTCYTTNGT	1536	512	67.1	97.5	51.0404
Ste_362	XP_026818129.1_68577486_68578023	411	5	11	139	VLPEQDYG	FQWVVCDG	GTNYTNCCNGARCARGAYTAYGG	CCRTCRCANACNACCCAYTGRAA	2048	256	0.327869	22.1667	68.8	97.5	2	161	ILNDLFP	DDNKMLC	ATHYTNAAYGAYYTNTTYCC	CANARCATYTTRTTRTCRTC	1536	128	63.8	98.5	51.0387
Ste_363	XP_026804693.1_66934452_66937892	969	4	69	383	HVTANNME	MITGDNAL	CAYGTNACNGCNAAYAAYATGGA	ARNGCRTTRTCNCCNGTDATCAT	512	1536	0.230519	38.2	69.6	100	40	393	DNGCIAY	CYVANEL	GAYAAYGGNTGYATHGCNTA	ARYTCRTTNGCNACRTARCA	384	512	71.2	98	51.036
Ste_364	XP_026810712.1_2262586_2264141	789	6	109	363	IPMKEEQN	CKQCIYAL	ATHCCNATGAARGARGARCARAA	ARNGCRTADATRCAYTGYTTRCA	192	768	0.525641	50.1429	71.4	96	49	481	VIINTYP	VIRATTD	GTNATHATHAAYACNTAYCC	TCNGTNGTNGCNCKDATNAC	576	6144	59.6	87	51.0256
Ste_365	XP_026815071.1_62918658_62919762	726	7	67	300	PQKLRAMK	DCKIMLWD	CCNCARAARYTNMGNGCNATGAA	TCCCANARCATDATYTTRCARTC	4096	192	0.418502	31.625	63.4	92	25	357	PSICCYT	NIMFCVC	CCNWSNATHTGYTGYTAYAC	CANACRCARAACATDATRTT	1536	96	64.9	87	51.0077
Ste_366	XP_026813987.1_47251849_47252755	654	5	17	226	ILDVNPAQ	QWIFLTEP	ATHYTNGAYGTNAAYCCNGCNCA	GGYTCNGTNARRAADATCCAYTG	6144	768	0.0837438	24.1667	66.8	100	1	283	MQSETPK	TCEAVFK	ATGCARWSNGARACNCCNAA	TTRAANACNGCYTCRCANGT	1024	512	64.4	97	50.9976
Ste_367	XP_026818010.1_40275460_40276588	777	5	38	288	FVKEAVHD	NHKYNVIW	TTYGTNAARGARGCNGTNCAYGA	CADATNACRTTRTAYTTRTGRTT	1024	384	0.268595	29.3333	70.3	98.5	9	350	APRIKYP	YKFTDQT	GCNCCNMGNATHAARTAYCC	GTYTGRTCNGTRAAYTTRTA	1536	128	66.1	92.5	50.9707
Ste_368	XP_026811652.1_91246440_91247184	360	8	26	137	FSVDQLME	FGFSFKPP	TTYWSNGTNGAYCARYTNATGGA	GGNGGYTTRAANSWRAANCCRAA	4096	4096	0.669903	26	47.7	95.5	7	193	YLKQDEA	TAPKECA	TAYYTNAARCARGAYGARGC	GCRCAYTCYTTNGGNGCNGT	256	512	67.2	89.5	50.9637
Ste_369	XP_026822151.1_21736980_21737579	423	5	61	193	FARDGKKW	PEQFKTTI	TTYGCNMGNGAYGGNAARAARTG	ATNGTNGTYTTRAAYTGYTCNGG	2048	1024	0.214286	12	66.9	100	7	205	DMQTHKN	KGLNTII	GAYATGCARACNCAYAARAA	ATDATNGTRTTNARNCCYTT	64	1536	68.8	94	50.9289
Ste_370	XP_026814377.1_27652717_27653281	423	5	32	164	PEIVWFKD	GQYLCEVS	CCNGARATHGTNTGGTTYAARGA	SWNACYTCRCANARRTAYTGNCC	384	8192	0.103175	7.5	66.4	97.5	12	172	QYINVGD	NGIGDPQ	CARTAYATHAAYGTNGGNGA	TGNGGRTCNCCDATNCCRTT	384	768	69.4	97	50.919
Ste_371	XP_026808351.1_29286418_29287043	444	6	89	228	FMTLGPKK	EGGIIKQR	TTYATGACNYTNGGNCCNAARAA	CKYTGYTTDATDATNCCNCCYTC	2048	2304	0.36	11.8571	59.5	99	4	242	MLATPDN	QNLAERI	ATGYTNGCNACNCCNGAYAA	ATNCKYTCNGCNARRTTYTG	1024	2048	64	96.5	50.9018
Ste_372	XP_026809062.1_46786406_46787192	498	7	25	182	MGFYMLHE	HWKQTIIV	ATGGGNTTYTAYATGYTNCAYGA	ACDATDATNGTYTGYTTCCARTG	256	288	0.711409	43	68.8	93	17	245	VDIIVSE	CKIIKTF	GTNGAYATHATHGTNWSNGA	AANGTYTTDATDATYTTRCA	4608	288	53.6	90	50.8854
Ste_373	XP_026810384.1_91210469_91211912	1053	4	29	371	LIMEICDK	PMIEAQLE	YTNATHATGGARATHTGYGAYAA	TCNARYTGNGCYTCDATCATNGG	576	1536	0.334375	46.2	67.3	100	10	401	FDADVEK	YNIFMKE	TTYGAYGCNGAYGTNGARAA	TCYTTCATRAADATRTTRTA	256	48	75.4	94.5	50.8842
Ste_374	XP_026809496.1_43106408_43107330	633	5	22	224	AVMENVEI	INDNYPVF	GCNGTNATGGARAAYGTNGARAT	AANACNGGRTARTTRTCRTTDAT	512	768	0.34359	30.3333	66.9	93.5	5	308	IKDVNDC	ITVVAMD	ATHAARGAYGTNAAYGAYTG	TCCATNGCNACNACNGTDAT	192	768	68.1	98.5	50.8819
Ste_375	XP_026810421.1_26969367_26971359	609	7	115	309	FSVVIDKG	AFIVPHGR	TTYWSNGTNGTNATHGAYAARGG	CKNCCRTGNGGNACDATRAANGC	6144	6144	0.751351	52	58.7	92	27	345	TTFEWYG	MHRGQVY	ACNACNTTYGARTGGTAYGG	TANACYTGNCCNCKRTGCAT	128	512	69.2	84	50.7901
Ste_376	XP_026812067.1_18771386_18773117	645	5	345	551	WIHCDPCE	DWKMVYLC	TGGATHCAYTGYGAYCCNTGYGA	CANARRTANACCATYTTCCARTC	192	256	0.54	39.6667	73.5	91	330	653	TDHVWTE	WQHSQIF	ACNGAYCAYGTNTGGACNGA	AADATYTGNSWRTGYTGCCA	256	384	63.9	97	50.7815
Ste_377	XP_026804397.1_13378351_13379034	465	5	34	180	GQDLRDFI	IQYDCGKL	GGNCARGAYYTNMGNGAYTTYAT	ARYTTNCCRCARTCRTAYTGDAT	4096	768	0.407143	26	64	96	25	206	IDGATNV	IFTQMTK	ATHGAYGGNGCNACNAAYGT	TTNGTCATYTGNGTRAADAT	768	192	68.8	98.5	50.7778
Ste_378	XP_026814365.1_54319517_54320828	1017	4	45	375	RMIGEMYC	IEACKTLL	MGNATGATHGGNGARATGTAYTG	ARNARNGTYTTRCANGCYTCDAT	384	6144	0.308642	61.2	65.1	100	5	388	KELADIY	MEAQYDP	AARGARYTNGCNGAYATHTA	GGRTCRTAYTGNGCYTCCAT	768	64	73.1	96.5	50.7572
Ste_379	XP_026822061.1_5411304_5412169	540	5	59	230	FRMHKYGE	PDVYHTCY	TTYMGNATGCAYAARTAYGGNGA	TARCANGTRTGRTANACRTCNGG	512	1024	0.347561	24.8333	68.9	96	11	268	GPNQMPH	NPIYNIE	GGNCCNAAYCARATGCCNCA	TCDATRTTRTADATNGGRTT	256	288	68.5	94	50.7561
Ste_380	XP_026818598.1_43915987_43917796	948	7	124	431	QLMMFYGN	FELKYKFP	CARYTNATGATGTTYTAYGGNAA	GGRAAYTTRTAYTTNARYTCRAA	256	512	0.550562	54.5	64.7	88.5	114	460	HPEEITQ	VIIWVRL	CAYCCNGARGARATHACNCA	ARNCKNACCCADATDATNAC	384	2304	61.2	89	50.7309
Ste_381	XP_026822590.1_68828796_68829286	393	5	10	132	HVDTPLKG	NDFEIVVP	CAYGTNGAYACNCCNYTNAARGG	GGNACNACDATYTCRAARTCRTT	4096	768	0.284483	14.5	64	100	1	157	DAQNIMA	FVEDQSD	GAYGCNCARAAYATHATGGC	TCNSWYTGRTCYTCNACRAA	96	1024	64.7	100	50.7069
Ste_382	XP_026812252.1_80957424_80958684	1185	4	30	416	IETNAEKV	DYNPEVFK	ATHGARACNAAYGCNGARAARGT	TTRAANACYTCNGGRTTRTARTC	768	512	0.447368	87.6	70.1	92.5	7	428	LYKQNIG	FYMNGTE	YTNTAYAARCARAAYATHGG	TCNGTNCCRTTCATRTARAA	384	128	73.7	94.5	50.6867
Ste_383	XP_026820212.1_13655758_13656557	669	5	22	236	RTWLKVTD	ETAADVQV	MGNACNTGGYTNAARGTNACNGA	ACYTGNACRTCNGCNGCNGTYTC	8192	2048	0.237624	21.8333	57.7	97.5	5	254	FKATDHD	EQFVQND	TTYAARGCNACNGAYCAYGA	TCRTTYTGNACRAAYTGYTC	256	128	72.4	100	50.6812
Ste_384	XP_026810860.1_912772_913486	546	5	29	202	KVNLTWDE	MDEEPSEK	AARGTNAAYYTNACNTGGGAYGA	TTYTCNSWNGGYTCYTCRTCCAT	1024	1024	0.421687	38.1667	61	93.5	15	211	YKPHLFT	HFNMKKI	TAYAARCCNCAYYTNTTYAC	ATYTTYTTCATRTTRAARTG	512	32	70.7	100	50.6417
Ste_385	XP_026814728.1_62534952_62535700	660	5	17	228	LDVCIKAY	FAKHVKDN	YTNGAYGTNTGYATHAARGCNTA	TTRTCYTTNACRTGYTTNGCRAA	3072	512	0.0439024	11.5	68.9	96	9	237	TERTYVK	NNPKVKY	ACNGARMGNACNTAYGTNAA	TAYTTNACYTTNGGRTTRTT	2048	256	64	100	50.6321
Ste_386	XP_026822996.1_13329261_13330147	513	6	71	233	DRLMNIFE	FEPYIVHV	GAYMGNYTNATGAAYATHTTYGA	ACRTGNACDATRTANGGYTCRAA	1536	768	0.371795	18.1429	67.8	93	4	272	IELDDWQ	AHGVKLI	ATHGARYTNGAYGAYTGGCA	ATNARYTTNACNCCRTGNGC	192	2048	66.9	89.5	50.5577
Ste_387	XP_026822317.1_11837335_11839024	603	6	379	571	ELNEVIGK	KWREDVTD	GARYTNAAYGARGTNATHGGNAA	TCNGTNACRTCYTCNCKCCAYTT	3072	1024	0.519774	29.4286	63.1	90.5	233	588	KEEAIKK	FQVNTWL	AARGARGARGCNATHAARAA	ARCCANGTRTTNACYTGRAA	192	256	65.5	96.5	50.5497
Ste_388	XP_026821014.1_25629494_25630871	603	8	178	370	RHVDLHCW	YWRGSVWI	MGNCAYGTNGAYYTNCAYTGYTG	ATCCANACNSWNCCNCKCCARTA	4096	4096	0.78022	57.4444	54.6	90	134	451	LTSGMDD	TGYVWEQ	YTNACNWSNGGNATGGAYGA	TGYTCCCANACRTANCCNGT	4096	256	61.4	88.5	50.5355
Ste_389	XP_026806869.1_56758965_56759583	417	5	55	185	MCRQDPHY	CWTNLTIP	ATGTGYMGNCARGAYCCNCAYTA	GGDATNGTNARRTTNGTCCARCA	512	1536	0.354839	25.1667	66.6	93.5	25	214	DKARCHF	VCDDFCL	GAYAARGCNMGNTGYCAYTT	ARRCARAARTCRTCRCANAC	512	256	66.6	100	50.5334
Ste_390	XP_026819883.1_17893704_17894319	567	5	15	195	MNPHDTMD	DVWIEFDY	ATGAAYCCNCAYGAYACNATGGA	TARTCRAAYTCDATCCANACRTC	128	192	0.339869	27.1667	70.1	96	6	213	QTYTEIN	FKDVLNA	CARACNTAYACNGARATHAA	GCRTTNARNACRTCYTTRAA	384	512	69.3	91	50.5264
Ste_391	XP_026808658.1_70402251_70403583	864	5	144	423	NQTFKPWE	VEDVKKAA	AAYCARACNTTYAARCCNTGGGA	GCNGCYTTYTTNACRTCYTCNAC	256	1024	0.455882	59.6667	66.7	96.5	123	443	TIEAHKD	YGNVAST	ACNATHGARGCNCAYAARGA	GTNSWNGCNACRTTNCCRTA	384	4096	65.5	93	50.468
Ste_392	XP_026815047.1_62364855_62365462	510	7	12	173	EDLECLFD	QTALNCGI	GARGAYYTNGARTGYYTNTTYGA	ATNCCRCARTTNARNGCNGTYTG	2048	4096	0.476562	23.125	56.7	96.5	4	203	HPEGCPG	IIATEDR	CAYCCNGARGGNTGYCCNGG	CKRTCYTCNGTNGCDATDAT	512	1152	60.9	93	50.4611
Ste_393	XP_026821897.1_18557830_18559589	588	7	40	227	KRAVPQMP	KNRKNDEA	AARMGNGCNGTNCCNCARATGCC	GCYTCRTCRTTYTTNCKRTTYTT	2048	512	0.585227	37.875	60.7	97	11	236	FRARQLD	YEKMLKL	TTYMGNGCNMGNCARYTNGA	ARYTTNARCATYTTYTCRTA	8192	256	55.3	92	50.4461
Ste_394	XP_026814148.1_120827_121814	696	4	22	245	HSKLMKED	MNTYKVPC	CAYWSNAARYTNATGAARGARGA	CANGGNACYTTRTANGTRTTCAT	2048	512	0.551402	58.4	66.3	92.5	3	259	GKNEVFY	VCKYTWF	GGNAARAAYGARGTNTTYTA	AACCANGTRTAYTTRCANAC	256	128	75.3	100	50.4449
Ste_395	XP_026822528.1_16600710_16601702	627	7	31	231	CVPFVLGW	VNAVAFYS	TGYGTNCCNTTYGTNYTNGGNTG	SWRTARAANGCNACNGCRTTNAC	8192	8192	0.713542	57.625	54	97	2	364	MAALPMA	VPLPWIM	ATGGCNGCNYTNCCNATGGC	ATDATCCANGGNARNGGNAC	512	1536	52.2	99	50.425
Ste_396	XP_026809414.1_81615817_81616831	369	5	116	230	AAVHNTWA	YDENFCMG	GCNGCNGTNCAYAAYACNTGGGC	CCCATRCARAARTTYTCRTCRTA	1024	64	0.166667	10	67.9	96.5	101	263	FVGVMTA	FTTHEDV	TTYGTNGGNGTNATGACNGC	ACRTCYTCRTGNGTNGTRAA	512	256	65.6	98.5	50.424
Ste_397	XP_026808730.1_90108352_90109475	1050	6	15	356	CDTEGYYT	MCVITPPI	TGYGAYACNGARGGNTAYTAYAC	ATNGGNGGNGTDATNACRCACAT	512	1536	0.607273	42.7143	62.2	98	3	472	TSDEGET	NTFEPGP	ACNWSNGAYGARGGNGARAC	GGNCCNGGYTCRAANGTRTT	2048	512	58.2	95	50.4234
Ste_398	XP_026815537.1_8279774_8280422	543	6	42	214	PPNCKPEC	ECQTINHV	CCNCCNAAYTGYAARCCNGARTG	ACRTGRTTDATNGTYTGRCAYTC	1024	384	0.468531	23.1429	65.6	91	17	230	GLNAQCQ	YTGDPFR	GGNYTNAAYGCNCARTGYCA	CKRAANGGRTCNCCNGTRTA	1024	1024	66.2	93	50.3001
Ste_399	XP_026815537.1_8286169_8286826	615	6	20	216	CKEINGQA	CIREKCQD	TGYAARGARATHAAYGGNCARGC	TCYTGRCAYTTYTCNCKDATRCA	384	768	0.424658	22.2857	67.3	91.5	11	235	PSPCGPN	CNVINHT	CCNWSNCCNTGYGGNCCNAA	GTRTGRTTDATNACRTTRCA	8192	192	56.9	100	50.2196
Ste_400	XP_026814544.1_57640261_57640721	378	5	13	130	GAIIPNYV	YPNGGRMQ	GGNGCNATHATHCCNAAYTAYGT	TGCATNCKNCCNCCRTTNGGRTA	2304	2048	0.045045	6	62.3	100	5	144	VICVDWE	FVGAVTD	GTNATHTGYGTNGAYTGGGA	TCNGTNACNGCNCCNACRAA	192	2048	67.6	98.5	50.1991
Ste_401	XP_026804729.1_3729527_3730019	423	5	12	144	GQLPKIVH	HGMMNAQG	GGNCARYTNCCNAARATHGTNCA	CCYTGNGCRTTCATCATNCCRTG	6144	128	0.24	14.5	65.9	95	4	156	KDPVFTW	MDDLFGN	AARGAYCCNGTNTTYACNTG	TTNCCRAANARRTCRTCCAT	512	256	70.8	95.5	50.1951
Ste_402	XP_026809806.1_11767212_11768445	543	5	156	328	KNMPVAYH	KYMYWTPL	AARAAYATGCCNGTNGCNTAYCA	ARNGGNGTCCARTACATRTAYTT	512	256	0.487805	33	71.3	89	19	336	NLPYGVF	QQIAHHT	AAYYTNCCNTAYGGNGTNTT	GTRTGRTGNGCDATYTGYTG	2048	192	65.8	98.5	50.1854
Ste_403	XP_026817355.1_11871792_11872414	498	5	36	193	YFNLQGNT	KTMEEITI	TAYTTYAAYYTNCARGGNAAYAC	ATNGTDATYTCYTCCATNGTYTT	1024	384	0.218543	17.5	61.4	97.5	19	201	EDAKTIV	PQNGIYC	GARGAYGCNAARACNATHGT	CARTADATNCCRTTYTGNGG	384	384	70.7	97	50.1334
Ste_404	XP_026820209.1_27358298_27358923	426	5	75	208	TVDAIYEN	CDVRQDHP	ACNGTNGAYGCNATHTAYGARAA	GGRTGRTCYTGNCKNACRTCRCA	1536	1024	0.406504	23.1667	67.5	91	5	216	NKETGDC	GKFFTEI	AAYAARGARACNGGNGAYTG	ATYTCNGTRAARAAYTTNCC	256	256	71.8	95.5	50.1309
Ste_405	XP_026805649.1_25890072_25890516	345	6	14	120	GTNIRMVD	MPQSIAFA	GGNACNAAYATHMGNATGGTNGA	GCRAANGCDATNSWYTGNGGCAT	3072	3072	0.35	11.2857	57.2	97	6	129	DNILYFA	NGNMYVA	GAYAAYATHYTNTAYTTYGC	GCNACRTACATRTTNCCRTT	384	128	68.7	94	50.0956
Ste_406	XP_026807906.1_18743554_18744162	390	5	35	156	EFMYWYFD	TDQFGVEM	GARTTYATGTAYTGGTAYTTYGA	ATYTCNACNCCRAAYTGRTCNGT	32	1024	0.182609	8.5	72.5	96	26	169	EDRLAEI	WDIREGV	GARGAYMGNYTNGCNGARAT	ACNCCYTCNCKDATRTCCCA	2048	384	62.2	97	50.0795
Ste_407	XP_026820621.1_86587802_86588471	648	5	23	230	FFNRVEKC	YEPVKTFA	TTYTTYAAYMGNGTNGARAARTG	GCRAANGTYTTNACNGGYTCRTA	1024	1024	0.306533	21.1667	67.6	96	15	240	VEHAVYC	IAVRKDT	GTNGARCAYGCNGTNTAYTG	GTRTCYTTNCKNACNGCDAT	512	1536	65.2	97	50.0355
Ste_408	XP_026815071.1_62920570_62921482	618	5	19	216	KEPDDKKT	FDVYEGIA	AARGARCCNGAYGAYAARAARAC	GCDATNCCYTCRTANACRTCRAA	256	768	0.277487	25.3333	64.6	97	5	225	IKPDIKP	NKQQIDA	ATHAARCCNGAYATHAARCC	GCRTCDATYTGYTGYTTRTT	288	96	66.6	97	50.0292
Ste_409	XP_026811350.1_54781138_54782698	699	4	228	452	DFGEVYKC	EWHFLRDG	GAYTTYGGNGARGTNTAYAARTG	CCRTCNCKNARRAARTGCCAYTC	512	1024	0.293578	32.8	70.5	100	214	518	YFKEFKV	QFKREYL	TAYTTYAARGARTTYAARGT	ARRTAYTCNCKYTTRAAYTG	64	512	67.8	98	50.0107
Ste_410	XP_026805560.1_11576546_11577060	375	5	30	146	LTFCVEHH	DYVQTFKA	YTNACNTTYTGYGTNGARCAYCA	GCYTTRAANGTYTGNACRTARTC	2048	512	0.1	6	69.8	100	15	163	DDYQNAQ	EKLKEKP	GAYGAYTAYCARAAYGCNCA	GGYTTYTCYTTNARYTTYTC	128	256	61	97	49.9943
Ste_411	XP_026820108.1_29565264_29565698	345	5	12	118	RIEDVIMK	DNELKIMT	MGNATHGARGAYGTNATHATGAA	GTCATDATYTTNARYTCRTTRTC	1152	384	0.26	9.5	68.8	95	1	135	IEQVEPD	IHDALQT	ATHGARCARGTNGARCCNGA	GTYTGNARNGCRTCRTGDAT	384	768	68	95.5	49.9907
Ste_412	XP_026814444.1_19164656_19165251	372	5	26	141	HIAGDDFK	IHNTCEDS	CAYATHGCNGGNGAYGAYTTYAA	SWRTCYTCRCANGTRTTRTGDAT	768	1536	0.174312	5.83333	68	100	10	179	NTFVKGV	DYTPLHP	AAYACNTTYGTNAARGGNGT	GGRTGNARNGGNGTRTARTC	512	1024	62.8	97	49.9862
Ste_413	XP_026812138.1_31403148_31403626	369	5	12	126	GKQQCKDW	ECKDLNID	GGNAARCARCARTGYAARGAYTG	TCDATRTTNARRTCYTTRCAYTC	256	768	0.138889	7.5	69.6	98.5	2	134	FCPTLAD	VKCDHRA	TTYTGYCCNACNYTNGCNGA	GCNCKRTGRTCRCAYTTNAC	2048	512	65.4	94	49.9635
Ste_414	XP_026814397.1_58465459_58465983	348	6	31	138	GRFYEVND	ANVMGGIS	GGNMGNTTYTAYGARGTNAAYGA	SWDATNCCNCCCATNACRTTNGC	2048	6144	0.35	12.5714	62.9	92	2	146	QICNVKP	KYQSAFF	CARATHTGYAAYGTNAARCC	AARAANGCNSWYTGRTAYTT	192	1024	63.3	98	49.9041
Ste_415	XP_026819914.1_40332545_40333045	465	5	16	162	AKLHGCYE	KTMLMPDG	GCNAARYTNCAYGGNTGYTAYGA	CCRTCNGGCATNARCATNGTYTT	2048	512	0.221429	6.66667	66	98.5	7	176	WVPLIEK	GVFWISY	TGGGTNCCNYTNATHGARAA	TANSWDATCCARAANACNCC	768	1536	62.9	100	49.8898
Ste_416	XP_026813251.1_24421757_24422741	627	5	66	266	DCELDFKN	MDRQEPLD	GAYTGYGARYTNGAYTTYAARAA	TCNARNGGYTCYTGNCKRTCCAT	512	2048	0.497409	46.8333	64.4	92.5	27	299	AGPFNVT	IKMKVQT	GCNGGNCCNTTYAAYGTNAC	GTYTGNACYTTCATYTTDAT	1024	96	69.4	95.5	49.8896
Ste_417	XP_026812229.1_2771077_2771768	441	6	66	204	GSCEIYPQ	YFILRFDV	GGNWSNTGYGARATHTAYCCNCA	ACRTCRAANCKNARDATRAARTA	6144	3072	0.229008	10	59.3	98	58	228	LPIQVKD	DGLEDAF	YTNCCNATHCARGTNAARGA	AANGCRTCYTCNARNCCRTC	1536	1024	65.2	94	49.8823
Ste_418	XP_026811675.1_20794666_20795467	618	5	39	236	EFLKTYNE	QGEMPRHV	GARTTYYTNAARACNTAYAAYGA	ACRTGNCKNGGCATYTCNCCYTG	1024	1024	0.219895	20	66.9	98.5	2	247	EGFDTPG	CDRYLCE	GARGGNTTYGAYACNCCNGG	TCRCANARRTANCKRTCRCA	512	1024	61.6	98.5	49.8773
Ste_419	XP_026809123.1_71296440_71296961	375	5	38	154	QVVIGDEN	PEEAVDKS	CARGTNGTNATHGGNGAYGARAA	SWYTTRTCNACNGCYTCYTCNGG	1536	4096	0.354545	15.6667	62.6	97	9	171	FDREEKK	AEEFITP	TTYGAYMGNGARGARAARAA	GGNGTDATRAAYTCYTCNGC	256	384	66.4	100	49.8414
Ste_420	XP_026807444.1_34535012_34536056	774	5	84	333	KTYHPDYV	YNGQKPIF	AARACNTAYCAYCCNGAYTAYGT	AADATNGGYTTYTGNCCRTTRTA	512	768	0.458678	46.1667	70	93.5	74	349	VEDGYPF	KPFYTKA	GTNGARGAYGGNTAYCCNTT	GCYTTNGTRTARAANGGYTT	512	256	70.6	87.5	49.7899
Ste_421	XP_026822609.1_9559453_9560088	612	5	27	222	MDGGAAQV	DALKNAGQ	ATGGAYGGNGGNGCNGCNCARGT	TGNCCNGCRTTYTTNARNGCRTC	1024	4096	0.340426	17.1667	57.9	97	13	236	QHIPGDN	QHRPKDY	CARCAYATHCCNGGNGAYAA	TARTCYTTNGGNCKRTGYTG	384	512	70.6	100	49.7423
Ste_422	XP_026820836.1_19190702_19191968	984	5	41	360	PNETHYYQ	KCILAEFD	CCNAAYGARACNCAYTAYTAYCA	TCRAAYTCNGCNARDATRCAYTT	512	1536	0.474359	64.3333	69.2	91	18	399	SGGCTMA	YWNIMLK	WSNGGNGGNTGYACNATGGC	TTNARCATDATRTTCCARTA	2048	96	65.7	93	49.7348
Ste_423	XP_026807367.1_29435062_29435821	420	5	99	230	TFTKHPWN	MPRAYTCN	ACNTTYACNAARCAYCCNTGGAA	TTRCANGTRTANGCNCKNGGCAT	512	2048	0.208	14.5	66.9	97	72	248	KKNHICV	VYFTQPG	AARAARAAYCAYATHTGYGT	CCNGGYTGNGTRAARTANAC	96	512	70.4	91.5	49.7173
Ste_424	XP_026810784.1_68277702_68278348	546	5	10	183	VFTKALNN	FQLMAHNS	GTNTTYACNAARGCNYTNAAYAA	SWRTTRTGNGCCATNARYTGRAA	4096	2048	0.311377	30.3333	59.9	97.5	2	199	YLMNGMQ	TQEQIKH	TAYYTNATGAAYGGNATGCA	TGYTTDATYTGYTCYTGNGT	128	192	70.7	95.5	49.7168
Ste_425	XP_026806641.1_10174540_10175531	393	7	59	181	KAFCAGGD	DVVKAGIA	AARGCNTTYTGYGCNGGNGGNGA	GCDATNCCNGCYTTNACNACRTC	2048	3072	0.543103	21.75	59	92.5	7	290	VLFEVKN	KITRKEI	GTNYTNTTYGARGTNAARAA	ATYTCYTTNCKNGTDATYTT	1024	768	61.9	92	49.7158
Ste_426	XP_026818129.1_68580446_68581341	813	5	11	273	LEKVITAC	DINELRVF	YTNGARAARGTNATHACNGCNTG	AANACNCKNARYTCRTTDATRTC	6144	6144	0.482213	55.1667	63.8	92.5	1	290	EVPNLFK	VMEAVCL	GARGTNCCNAAYYTNTTYAA	ARRCANACNGCYTCCATNAC	1024	512	65.3	98.5	49.7073
Ste_427	XP_026820044.1_30744375_30744945	405	5	11	137	VQSDTEYE	DPKVLEMY	GTNCARWSNGAYACNGARTAYGA	TACATYTCNARNACYTTNGGRTC	4096	1024	0.325	18.1667	61.8	93.5	2	201	GEVKYNC	DFDEKFH	GGNGARGTNAARTAYAAYTG	TGRAAYTTYTCRTCRAARTC	256	64	74.4	95.5	49.6876
Ste_428	XP_026811439.1_85434116_85434896	360	7	72	183	LKNTTFHG	FGLELANW	YTNAARAAYACNACNTTYCAYGG	CARTTNGCNARYTCNARNCCRAA	2048	8192	0.6	22.625	57.9	92.5	51	251	RFLEIGK	PVGGVFN	MGNTTYYTNGARATHGGNAA	TTRAANACNCCNCCNACNGG	3072	2048	59.8	95	49.6855
Ste_429	XP_026812138.1_31403702_31404241	381	5	36	154	DVTNEVQK	WGTYRIAY	GAYGTNACNAAYGARGTNCARAA	TANGCDATNCKRTANGTNCCCCA	1024	3072	0.160714	8.33333	64.5	97	26	165	NKVQIWG	DEVGNAA	AAYAARGTNCARATHTGGGG	GCNGCRTTNCCNACYTCRTC	96	512	70.5	94.5	49.6619
Ste_430	XP_026822269.1_19044086_19044531	429	5	32	166	IIQKGLHY	EVFICAWN	ATHATHCARAARGGNYTNCAYTA	TTCCANGCRCADATRAANACYTC	2304	384	0.382812	8.5	67.2	100	5	174	AYTFGIE	PTTDLLA	GCNTAYACNTTYGGNATHGA	GCNARNARRTCNGTNGTNGG	768	8192	59.1	100	49.6017
Ste_431	XP_026810785.1_68209699_68210194	363	5	29	141	VFELWHDY	YEWLWKVE	GTNTTYGARYTNTGGCAYGAYTA	TCNACYTTCCANARCCAYTCRTA	512	256	0.490385	22.5	68.1	93.5	2	157	WQQIFKE	KFINTRR	TGGCARCARATHTTYAARGA	CKNCKNGTRTTDATRAAYTT	48	1536	68.7	94	49.5822
Ste_432	XP_026805649.1_25892072_25892656	360	6	30	141	FNRFGQHI	YDDFGRLT	TTYAAYMGNTTYGGNCARCAYAT	GTNARNCKNCCRAARTCRTCRTA	1024	4096	0.247619	8	62.6	96	14	150	TREYEVY	AVTPTGK	ACNMGNGARTAYGARGTNTA	TTNCCNGTNGGNGTNACNGC	1024	4096	59.8	97.5	49.5591
Ste_433	XP_026808131.1_35617951_35618976	555	5	88	264	AQRTLDEK	ENVKQAAD	GCNCARMGNACNYTNGAYGARAA	TCNGCNGCYTGYTTNACRTTYTC	8192	1024	0.188235	16.1667	64.8	98.5	80	288	TFTTWMD	AIQGPVN	ACNTTYACNACNTGGATGGA	TTNACNGGNCCYTGDATNGC	128	1536	66.2	95.5	49.524
Ste_434	XP_026814551.1_78185720_78186680	723	5	50	282	ITLHKVKD	DANQLNCL	ATHACNYTNCAYAARGTNAARGA	ARRCARTTNARYTGRTTNGCRTC	3072	2048	0.188341	28.3333	60.3	98.5	33	293	TIEERVD	HMKIWTT	ACNATHGARGARMGNGTNGA	GTNGTCCADATYTTCATRTG	1536	48	67.5	97	49.519
Ste_435	XP_026821557.1_14681243_14681789	432	5	19	154	EGIGDQKY	INDMLASG	GARGGNATHGGNGAYCARAARTA	CCNSWNGCNARCATRTCRTTDAT	768	6144	0.232558	13.6667	63.6	96.5	1	167	DVPENEY	FADDEID	GAYGTNCCNGARAAYGARTA	TCDATYTCRTCRTCNGCRAA	256	192	67.9	97	49.4047
Ste_436	XP_026812351.1_32704120_32704920	525	5	81	247	TRDEVQEK	HDKFLKKA	ACNMGNGAYGARGTNCARGARAA	GCYTTYTTNARRAAYTTRTCRTG	2048	512	0.4125	26.5	62.6	97	72	257	EAEWYWG	HEADNLV	GARGCNGARTGGTAYTGGGG	ACNARRTTRTCNGCYTCRTG	32	512	69.6	94	49.3976
Ste_437	XP_026813153.1_53688644_53689198	414	5	23	152	ALQLGEDG	KCMFCTYQ	GCNYTNCARYTNGGNGARGAYGG	TGRTANGTRCARAACATRCAYTT	8192	128	0.138211	8.16667	63	100	15	160	MMAVIVG	KPVNEGQ	ATGATGGCNGTNATHGTNGG	TGNCCYTCRTTNACNGGYTT	192	512	65.7	97	49.3812
Ste_438	XP_026819689.1_61025349_61026294	639	5	49	253	TENFKPGC	IQFAGIVK	ACNGARAAYTTYAARCCNGGNTG	TTNACDATNCCNGCRAAYTGDAT	1024	2304	0.464646	36.3333	68.3	95	5	308	DENKING	WGRDTFI	GAYGARAAYAARATHAAYGG	ATRAANGTRTCNCKNCCCCA	96	512	68.4	90	49.3546
Ste_439	XP_026804940.1_33005729_33006496	618	4	36	233	VAGWRCEC	YKCACAPG	GTNGCNGGNTGGMGNTGYGARTG	CCNGGNGCRCANGCRCAYTTRTA	2048	1024	0.0628272	13.6	63.4	100	13	246	HCEMNVD	CVINTDE	CAYTGYGARATGAAYGTNGA	TCRTCNGTRTTDATNACRCA	64	384	75.5	98	49.3543
Ste_440	XP_026812506.1_1907552_1908736	1035	5	15	351	LLKNNKDY	WNCNDCPA	YTNYTNAARAAYAAYAARGAYTA	GCNGGRCARTCRTTRCARTTCCA	2048	128	0.550459	68.1667	64.6	91.5	6	368	EFYFETD	DCIVDMV	GARTTYTAYTTYGARACNGA	ACCATRTCNACDATRCARTC	128	96	68.1	93	49.3329
Ste_441	XP_026815047.1_62366585_62367138	348	9	12	119	MSVGRNFE	GFSDKQIA	ATGWSNGTNGGNMGNAAYTTYGA	GCDATYTGYTTRTCNSWRAANCC	8192	3072	0.524752	18.9	53.3	91.5	4	132	SMKSVGE	TELVIRK	WSNATGAARWSNGTNGGNGA	TTNCKDATNACNARYTCNGT	8192	6144	48.3	97	49.3264
Ste_442	XP_026811880.1_3730737_3731820	621	5	56	254	KDIIEWVY	NKDPDTCY	AARGAYATHATHGARTGGGTNTA	TARCANGTRTCNGGRTCYTTRTT	288	512	0.369792	32.3333	70.7	89	4	309	PELHKKY	DPMHTCL	CCNGARYTNCAYAARAARTA	ARRCANGTRTGCATNGGRTC	512	256	69.4	93	49.3003
Ste_443	XP_026810534.1_38352677_38353292	474	5	25	174	NVLVKGDY	VWQILYLR	AAYGTNYTNGTNAARGGNGAYTA	CKNARRTANARDATYTGCCANAC	4096	6144	0.230769	17	59	100	11	183	HPNTQKC	YFKAKKL	CAYCCNAAYACNCARAARTG	ARYTTYTTNGCYTTRAARTA	256	256	68.2	97	49.2857
Ste_444	XP_026815272.1_14664851_14665862	738	4	69	306	MITEFVKQ	MPFAKWLP	ATGATHACNGARTTYGTNAARCA	GGNARCCAYTTNGCRAANGGCAT	384	512	0.38961	45.6	69.8	95.5	58	347	HYEATEN	NVYEAFC	CAYTAYGARGCNACNGARAA	CARAANGCYTCRTANACRTT	256	256	72.4	94.5	49.2783
Ste_445	XP_026816343.1_55241892_55242401	426	5	20	153	VLAGRDMT	GKLFYIPQ	GTNYTNGCNGGNMGNGAYATGAC	TGNGGDATRTARAANARYTTNCC	8192	3072	0.251969	11.3333	60.6	100	10	171	VKLAEAI	DQVTYPH	GTNAARYTNGCNGARGCNAT	TGNGGRTANGTNACYTGRTC	2048	512	65.8	98.5	49.259
Ste_446	XP_026813115.1_52345928_52346413	399	6	19	143	AKRLFDYI	AHIDGPHL	GCNAARMGNYTNTTYGAYTAYAT	ARRTGNGGNCCRTCDATRTGNGC	4096	3072	0.62931	24	62.2	94	1	157	MLFGVFD	DCLAVVG	ATGYTNTTYGGNGTNTTYGA	CCNACNACNGCNARRCARTC	512	2048	61.6	95	49.2417
Ste_447	XP_026812478.1_51065831_51067193	804	6	177	436	FSHVLDFC	DNERPTQK	TTYWSNCAYGTNYTNGAYTTYTG	TTYTGNGTNGGNCKYTCRTTRTC	8192	2048	0.716	67.1429	59.8	97	59	446	HTVTKDI	DTVAIMH	CAYACNGTNACNAARGAYAT	TGCATDATNGCNACNGTRTC	512	384	68.9	81	49.2109
Ste_448	XP_026823442.1_39288162_39288651	390	6	18	139	QKGDFLFE	QDAFSNNY	CARAARGGNGAYTTYYTNTTYGA	TARTTRTTNSWRAANGCRTCYTG	1024	2048	0.295652	10.5714	59.4	93	9	152	PVAGKFN	VAIEMTE	CCNGTNGCNGGNAARTTYAA	TCNGTCATYTCDATNGCNAC	1024	384	69	93	49.1398
Ste_449	XP_026818552.1_67648416_67649105	372	5	94	209	ICDERGQE	EFVNQMRK	ATHTGYGAYGARMGNGGNCARGA	TTNCKCATYTGRTTNACRAAYTC	1536	512	0.119266	5.5	67.6	98.5	82	222	GLIRKPA	MGIGHRV	GGNYTNATHMGNAARCCNGC	ACNCKRTGNCCDATNCCCAT	6144	768	59.2	100	49.1174
Ste_450	XP_026809463.1_14083224_14084552	876	5	137	420	HYEDRSQQ	EKPFTCDV	CAYTAYGARGAYMGNWSNCARCA	ACRTCRCANGTRAANGGYTTYTC	4096	512	0.332061	27.6667	58.4	97.5	14	512	AVEHKLE	MHHMGFQ	GCNGTNGARCAYAARYTNGA	TGRAANCCCATRTGRTGCAT	1024	32	67.7	98.5	49.078
Ste_451	XP_026815307.1_27669525_27669951	354	5	15	124	KAAGRDVK	CYQHKNGM	AARGCNGCNGGNMGNGAYGTNAA	ATNCCRTTYTTRTGYTGRTARCA	8192	256	0.339806	18.1667	65.7	98.5	1	134	DTRNAGK	IVEFTPP	GAYACNMGNAAYGCNGGNAA	GGNGGNGTRAAYTCNACDAT	2048	768	64.6	94.5	49.0344
Ste_452	XP_026810621.1_86322691_86323265	408	6	51	178	HQTLHKAN	VMADLAHV	CAYCARACNYTNCAYAARGCNAA	ACRTGNGCNARRTCNGCCATNAC	2048	2048	0.22314	8.71429	58.9	98	43	186	VVNAFVY	EPAVMDA	GTNGTNAAYGCNTTYGTNTA	GCRTCCATNACNGCNGGYTC	1024	256	62.4	95	49.0075
Ste_453	XP_026810248.1_67143367_67144650	429	7	58	192	EGCTREIY	CYYSRVEP	GARGGNTGYACNMGNGARATHTA	GGYTCNACNCKNSWRTARTARCA	3072	8192	0.762295	28.875	53.1	96.5	19	222	TILMEFD	PIPCFVV	ACNATHYTNATGGARTTYGA	ACNACRAARCANGGDATNGG	384	768	65.9	87	48.9607
Ste_454	XP_026809072.1_40466260_40466916	543	5	14	186	GKIFRTTM	KFHCRNGK	GGNAARATHTTYMGNACNACNAT	TTNCCRTTNCKRCARTGRAAYTT	6144	1024	0.150602	12.3333	63.1	97.5	2	207	LYFTDWG	CGDNSDE	YTNTAYTTYACNGAYTGGGG	TCRTCNSWRTTRTCNCCRCA	256	1024	63.3	100	48.9605
Ste_455	XP_026807493.1_36767107_36767809	507	5	52	212	FLCSFYGC	NGMHVIYI	TTYYTNTGYWSNTTYTAYGGNTG	ATRTADATNACRTGCATNCCRTT	8192	384	0.0974026	7.16667	57.6	98.5	35	232	KHGDRVA	MQMITKY	AARCAYGGNGAYMGNGTNGC	TAYTTNGTDATCATYTGCAT	1024	48	68.5	100	48.9533
Ste_456	XP_026821789.1_14735485_14736085	513	6	35	197	WNLEFHNK	CPNECSGH	TGGAAYYTNGARTTYCAYAAYAA	TGNCCNSWRCAYTCRTTNGGRCA	256	4096	0.612903	18.2857	62.9	94	11	213	WPSVLEI	DCIDGYQ	TGGCCNWSNGTNYTNGARAT	TGRTANCCRTCDATRCARTC	4096	192	60.2	95.5	48.8749
Ste_457	XP_026809918.1_75965019_75966951	1641	5	31	569	NYKEERAK	EQQPLYHV	AAYTAYAARGARGARMGNGCNAA	ACRTGRTANARNGGYTGYTGYTC	1024	1024	0.175803	58.3333	61	92.5	23	649	PPALEQA	YEQRMKD	CCNCCNGCNYTNGARCARGC	TCYTTCATNCKYTGYTCRTA	2048	128	63.6	100	48.8294
Ste_458	XP_026815537.1_8341614_8342124	348	5	39	146	CTDIDECK	NAVCKNLP	TGYACNGAYATHGAYGARTGYAA	GGNARRTTYTTRCANACNGCRTT	384	2048	0.23	11.1667	65.4	95	4	156	DMQCGPN	YECQCPP	GAYATGCARTGYGGNCCNAA	GGNGGRCAYTGRCAYTCRTA	128	128	71.7	91.5	48.8028
Ste_459	XP_026810714.1_1918183_1918812	417	5	48	178	FKNKNYIM	FKIPEQPK	TTYAARAAYAARAAYTAYATHAT	TTNGGYTGYTCNGGDATYTTRAA	192	768	0.153226	12.3333	68.3	100	22	210	VDKLEVP	ETARKQL	GTNGAYAARYTNGARGTNCC	ARYTGYTTNCKNGCNGTYTC	1024	2048	59.6	95.5	48.7899
Ste_460	XP_026812135.1_77881638_77882888	753	7	84	326	QPDPCRNG	ADENARMQ	CARCCNGAYCCNTGYMGNAAYGG	TGCATNCKNGCRTTYTCRTCNGC	2048	1024	0.66055	50	60.6	87	13	334	WKGVRCE	NEQNSIH	TGGAARGGNGTNMGNTGYGA	TGDATNSWRTTYTGYTCRTT	512	768	62.5	89	48.7844
Ste_461	XP_026805998.1_7032374_7033018	366	5	45	158	DKNKINEI	HTQNIGKM	GAYAARAAYAARATHAAYGARAT	ATYTTNCCDATRTTYTGNGTRTG	192	768	0.224299	11.8333	68.4	95	19	181	PGKLNNF	KDGMFSN	CCNGGNAARYTNAAYAAYTT	TTNSWRAACATNCCRTCYTT	1024	512	64.5	95.5	48.7661
Ste_462	XP_026823412.1_35368351_35369081	555	5	56	232	QDTYRNHF	NYRARIHE	CARGAYACNTAYMGNAAYCAYTT	TCRTGDATNCKNGCNCKRTARTT	1024	6144	0.270588	23.5	61.7	100	7	242	PEKIMRE	YVEELAR	CCNGARAARATHATGMGNGA	CKNGCNARYTCYTCNACRTA	384	2048	61.5	98.5	48.7426
Ste_463	XP_026820621.1_86586071_86587742	1449	6	117	591	VRSFHFEK	YWVVLTRD	GTNMGNWSNTTYCAYTTYGARAA	TCNCKNGTNARNACNACCCARTA	8192	8192	0.656542	74.1429	56.1	91	100	608	CNGDLYV	PDFKIKY	TGYAAYGGNGAYYTNTAYGT	TAYTTDATYTTRAARTCNGG	512	192	67.8	89.5	48.7252
Ste_464	XP_026821862.1_27060449_27060929	381	5	26	144	MNRLIKAN	PEDMVGFT	ATGAAYMGNYTNATHAARGCNAA	GTRAANCCNACCATRTCYTCNGG	3072	512	0.125	8.5	64.3	100	7	152	KNFSGAE	ETAKCLQ	AARAAYTTYWSNGGNGCNGA	TGNARRCAYTTNGCNGTYTC	2048	1024	60.8	98.5	48.6755
Ste_465	XP_026810621.1_86315348_86316087	435	5	78	214	LQKHFKKM	ENVLAQVE	YTNCARAARCAYTTYAARAARAT	TCNACYTGNGCNARNACRTTYTC	512	4096	0.2	13.5	60.6	98.5	58	233	YFVGDED	QEQPPLR	TAYTTYGTNGGNGAYGARGA	CKNARNGGNGGYTGYTCYTG	256	2048	63.8	100	48.6751
Ste_466	XP_026818834.1_81160710_81161526	498	5	106	263	VNDNAPQF	VEENCLVP	GTNAAYGAYAAYGCNCCNCARTT	GGNACNARRCARTTYTCYTCNAC	1024	2048	0.384106	28.5	63.2	97	2	272	YEFWVPE	EILKLNV	TAYGARTTYTGGGTNCCNGA	ACRTTNARYTTNARDATYTC	128	1536	63.6	97	48.674
Ste_467	XP_026806244.1_3552302_3552935	711	5	22	250	TAAEEYFV	CIEVMTRH	ACNGCNGCNGARGARTAYTTYGT	TGNCKNGTCATNACYTCDATRCA	1024	1536	0.396825	38.1667	65.7	94	14	261	GLFDGTI	VNAIYRN	GGNYTNTTYGAYGGNACNAT	TTNCKRTADATNGCRTTNAC	2048	1536	60.9	98.5	48.5552
Ste_468	XP_026806423.1_22453688_22454109	357	7	14	124	GATVDLNI	IQLETAVG	GGNGCNACNGTNGAYYTNAAYAT	CCNACNGCNGTYTCNARYTGDAT	8192	6144	0.5	14.125	60.4	100	5	134	CFISNID	MKSFNGG	TGYTTYATHWSNAAYATHGA	CCNCCRTTRAANSWYTTCAT	1152	512	53.1	90	48.5483
Ste_469	XP_026806694.1_13587400_13587856	360	5	16	127	IYTANIGD	MARILAFD	ATHTAYACNGCNAAYATHGGNGA	TCRAANGCNARDATNCKNGCCAT	2304	6144	0.0666667	5.16667	59.2	100	7	146	VVLNKET	QANGINT	GTNGTNYTNAAYAARGARAC	GTRTTDATNCCRTTNGCYTG	1024	384	64.4	100	48.5166
Ste_470	XP_026810523.1_13614951_13615400	399	5	10	134	RTLDFVCQ	CDGVVDCP	MGNACNYTNGAYTTYGTNTGYCA	GGRCARTCNACNACNCCRTCRCA	8192	1024	0.364407	22.3333	61.2	96	2	142	LVDAECY	GEADERN	YTNGTNGAYGCNGARTGYTA	TTNCKYTCRTCNGCYTCNCC	1024	1024	67	97	48.5162
Ste_471	XP_026805999.1_1173404_1174092	432	5	76	211	IVKDATEC	QTPNTLYG	ATHGTNAARGAYGCNACNGARTG	CCRTANARNGTRTTNGGNGTYTG	1536	4096	0.263566	15.1667	64.9	98.5	4	226	TAPQNGF	PYQAISP	ACNGCNCCNCARAAYGGNTT	GGNSWDATNGCYTGRTANGG	1024	3072	61.8	97	48.5159
Ste_472	XP_026812749.1_58868300_58869240	402	5	162	287	NKHTGDKP	GEKPYQCD	AAYAARCAYACNGGNGAYAARCC	TCRCAYTGRTANGGYTTYTCNCC	512	512	0.517544	20.1667	69.2	95	55	327	HVCEICD	GFVCRAM	CAYGTNTGYGARATHTGYGA	ATNGCNCKRCANACRAANCC	192	2048	68.8	88.5	48.5155
Ste_473	XP_026812030.1_89627389_89628177	552	5	30	205	SEYGTPDP	AKTGFGIE	WSNGARTAYGGNACNCCNGAYCC	TCDATNCCRAANCCNGTYTTNGC	8192	3072	0.39645	23.5	58.4	97.5	4	232	WMSDYEC	GCTNVGK	TGGATGWSNGAYTAYGARTG	TTNCCNACRTTNGTRCANCC	128	1024	65.1	100	48.5037
Ste_474	XP_026807638.1_27382202_27382922	372	5	106	221	NNHKPIWT	QQHKLLKI	AAYAAYCAYAARCCNATHTGGAC	ATYTTNARNARYTTRTGYTGYTG	192	2048	0.174312	9.83333	61	95	97	251	KTVWDWE	YKKFWAE	AARACNGTNTGGGAYTGGGA	TCNGCCCARAAYTTYTTRTA	64	64	75.4	91.5	48.5
Ste_475	XP_026810571.1_35500241_35500787	345	8	29	135	HTTAATDD	DDEVPDLV	CAYACNACNGCNGCNACNGAYGA	ACNARRTCNGGNACYTCRTCRTC	4096	2048	0.4	14.5556	49.6	94.5	12	144	QVRIGGK	NFDDASK	CARGTNMGNATHGGNGGNAA	TTNSWNGCRTCRTCRAARTT	3072	1024	59.5	92	48.4861
Ste_476	XP_026821557.1_14681849_14682323	351	5	14	122	WHFFINKV	EQINLYMK	TGGCAYTTYTTYATHAAYAARGT	TTCATRTANARRTTDATYTGYTC	96	384	0.245098	13	70.8	89	6	146	LPETKEN	FQNGIKQ	YTNCCNGARACNAARGARAA	TGYTTDATNCCRTTYTGRAA	1024	192	69.6	93	48.4806
Ste_477	XP_026811818.1_48725742_48726947	783	5	179	431	YCFDHCAC	FIHDDYFT	TAYTGYTTYGAYCAYTGYGCNTG	GTRAARTARTCRTCRTGDATRAA	256	192	0.524793	51.5	65.9	97	169	444	VTFKESD	NYKEACG	GTNACNTTYAARGARWSNGA	CCRCANGCYTCYTTRTARTT	2048	128	64	90	48.4354
Ste_478	XP_026822039.1_5248380_5248892	423	5	14	146	DNLMCDGH	DKQIGHNM	GAYAAYYTNATGTGYGAYGGNCA	ATRTTRTGNCCDATYTGYTTRTC	512	384	0.333333	22	71.4	93.5	5	158	PLCEICF	TPCKSLM	CCNYTNTGYGARATHTGYTT	ATNARNSWYTTRCANGGNGT	768	8192	59	97	48.3981
Ste_479	XP_026806416.1_19285466_19288616	753	5	210	452	GRWVCMDF	AQFQKSFV	GGNMGNTGGGTNTGYATGGAYTT	ACRAANSWYTTYTGRAAYTGNGC	512	2048	0.417778	58.8333	62.7	97.5	196	483	FKVVKIE	QVPQYYN	TTYAARGTNGTNAARATHGA	TTRTARTAYTGNGGNACYTG	384	256	65.5	90	48.3755
Ste_480	XP_026815332.1_89689131_89689573	381	5	13	131	QLETEKFP	AHKCILNS	CARYTNGARACNGARAARTTYCC	SWRTTNARDATRCAYTTRTGNGC	1024	6144	0.125	9.66667	61.8	98.5	5	139	TEFQRIQ	FYGYVMR	ACNGARTTYCARMGNATHCA	CKCATNACRTANCCRTARAA	768	256	65.2	97	48.3559
Ste_481	XP_026807832.1_46076886_46077370	399	5	20	144	AIGDPHYK	WDGETRVY	GCNATHGGNGAYCCNCAYTAYAA	TANACNCKNGTYTCNCCRTCCCA	1536	2048	0.384615	24.5	70.2	96	1	156	TCIGGEW	PELEGKT	ACNTGYATHGGNGGNGARTG	GTYTTNCCYTCNARYTCNGG	768	1024	64.2	90	48.3467
Ste_482	XP_026809879.1_28730949_28731469	399	5	19	143	LYDLQHDN	EVKQLDEQ	YTNTAYGAYYTNCARCAYGAYAA	TGYTCRTCNARYTGYTTNACYTC	2048	1024	0.245763	13.6667	60.4	100	1	161	TNEELQA	KNIEINR	ACNAAYGARGARYTNCARGC	CKRTTDATYTCDATRTTYTT	512	288	63	98.5	48.342
Ste_483	XP_026815537.1_8283913_8284561	537	6	25	195	EVNQQAVC	KCQDPCPG	GARGTNAAYCARCARGCNGTNTG	CCNGGRCANGGRTCYTGRCAYTT	1024	512	0.529801	26.7143	64.4	91.5	17	204	CGPNSQC	CGWGAQC	TGYGGNCCNAAYWSNCARTG	CAYTGNGCNCCCCANCCRCA	2048	256	57.4	96.5	48.2732
Ste_484	XP_026811439.1_85435664_85436119	351	5	16	124	KSYEWVET	QVEHAYIN	AARWSNTAYGARTGGGTNGARAC	TTDATRTANGCRTGYTCNACYTG	1024	768	0.303922	18	65.3	97.5	6	142	PVSEVIQ	KWIEGPL	CCNGTNWSNGARGTNATHCA	ARNGGNCCYTCDATCCAYTT	6144	384	61.2	97	48.2414
Ste_485	XP_026809496.1_43097429_43098080	492	5	12	167	KELQPFNG	YKDQDMGM	AARGARYTNCARCCNTTYAAYGG	ATNCCCATRTCYTGRTCYTTRTA	1024	128	0.410959	18.6667	68.8	95	4	237	CLANLTI	HYDLENA	TGYYTNGCNAAYYTNACNAT	GCRTTYTCNARRTCRTARTG	4096	256	61.6	95.5	48.2392
Ste_486	XP_026811833.1_73392542_73392973	357	5	15	125	TVFCMKAN	YAKVEGST	ACNGTNTTYTGYATGAARGCNAA	GTNSWNCCYTCNACYTTNGCRTA	512	8192	0.211538	11.1667	66.3	97.5	3	135	DGFDTKV	QNLVKAF	GAYGGNTTYGAYACNAARGT	AANGCYTTNACNARRTTYTG	256	1024	66.6	91.5	48.2227
Ste_487	XP_026811847.1_1888845_1889383	387	5	42	162	GWDRTPQI	VWKHLAAS	GGNTGGGAYMGNACNCCNCARAT	SWNGCNGCNARRTGYTTCCANAC	2048	8192	0.192982	9.66667	58.7	96	33	171	QPVLVHC	ECKNHLY	CARCCNGTNYTNGTNCAYTG	TANARRTGRTTYTTRCAYTC	2048	256	67.4	100	48.2194
Ste_488	XP_026804260.1_2136775_2137694	654	4	72	281	GNKPFKCD	PFKCDICF	GGNAAYAARCCNTTYAARTGYGA	AARCADATRTCRCAYTTRAANGG	512	384	0.152709	30.8	68.9	94	48	297	FKCDVCK	FKYHQKT	TTYAARTGYGAYGTNTGYAA	GTYTTYTGRTGRTAYTTRAA	128	64	72	96	48.2171
Ste_489	XP_026816745.1_15828135_15828685	381	5	40	158	HALITPDG	DKGHREAL	CAYGCNYTNATHACNCCNGAYGG	ARNGCYTCNCKRTGNCCYTTRTC	6144	4096	0.410714	21	62	98.5	13	169	GCVGIWD	NATNGQY	GGNTGYGTNGGNATHTGGGA	TAYTGNCCRTTNGTNGCRTT	384	512	68.5	91.5	48.2139
Ste_490	XP_026815537.1_8337188_8338762	1098	5	127	484	ECRTDKDC	CNIIERKP	GARTGYMGNACNGAYAARGAYTG	GGYTTNCKYTCDATDATRTTRCA	1024	1152	0.384615	61.8333	63.9	92.5	81	518	QCGPNAV	CFNDLEC	CARTGYGGNCCNAAYGCNGT	CAYTCNARRTCRTTRAARCA	512	256	68.4	90	48.2115
Ste_491	XP_026817006.1_84477205_84477712	480	6	20	171	KTYDLIYE	DFEPIADN	AARACNTAYGAYYTNATHTAYGA	TTRTCNGCDATNGGYTCRAARTC	1536	768	0.396694	14	66.4	91.5	4	185	HVLILGK	VKQRMCD	CAYGTNYTNATHYTNGGNAA	TCRCACATNCKYTGYTTNAC	6144	256	60.9	92.5	48.1768
Ste_492	XP_026819333.2_49268431_49269889	828	3	66	333	IGDWIEWK	FWGIFCMT	ATHGGNGAYTGGATHGARTGGAA	GTCATRCARAADATNCCCCARAA	144	96	0.503846	77.5	71.3	98	48	408	QKEFVAH	DNAEYEW	CARAARGARTTYGTNGCNCA	CAYTCRTAYTCNGCRTTRTC	256	128	73.8	95	48.1671
Ste_493	XP_026817719.1_86030948_86031753	660	5	42	253	DTAYKRWP	QKAVYKRE	GAYACNGCNTAYAARMGNTGGCC	TCNCKYTTRTANACNGCYTTYTG	1024	2048	0.297561	29	64.1	95	34	269	QWVNDLE	DWLMTQP	CARTGGGTNAAYGAYYTNGA	GGYTGNGTCATNARCCARTC	256	128	69.1	91	48.1519
Ste_494	XP_026812138.1_31412270_31412814	390	5	45	166	NQMYLYFK	TDALHNQK	AAYCARATGTAYYTNTAYTTYAA	TTYTGRTTRTGNARNGCRTCNGT	256	2048	0.13913	9.66667	65.7	97.5	9	174	NRDFVLI	GWHATFS	AAYMGNGAYTTYGTNYTNAT	SWRAANGTNGCRTGCCANCC	2048	1024	60.1	98.5	48.117
Ste_495	XP_026815532.1_22413468_22414034	426	5	39	172	RFTQAQID	WYHHISKY	MGNTTYACNCARGCNCARATHGA	TAYTTNSWDATRTGRTGRTACCA	3072	768	0.362205	22.5	61.5	95	1	186	VEDKDTD	NDVFTFD	GTNGARGAYAARGAYACNGA	TCRAANGTRAANACRTCRTT	256	256	65	98.5	48.1148
Ste_496	XP_026812975.1_65012872_65013494	438	5	24	161	SQFKMATN	NAAWKHLR	WSNCARTTYAARATGGCNACNAA	CKNARRTGYTTCCANGCNGCRTT	2048	2048	0.221374	19.3333	63.4	94.5	5	172	WLQQGAG	DVMNFAR	TGGYTNCARCARGGNGCNGG	CKNGCRAARTTCATNACRTC	512	256	64	98.5	48.1001
Ste_497	XP_026817363.1_20840567_20842121	1134	4	81	450	DYVLKHND	DWAYETPM	GAYTAYGTNYTNAARCAYAAYGA	ATNGGNGTYTCRTANGCCCARTC	1024	512	0.517143	68.4	70.4	95.5	25	460	KVYPYYF	WADVNWK	AARGTNTAYCCNTAYTAYTT	TTCCARTTNACRTCNGCCCA	256	64	68.3	91	48.0772
Ste_498	XP_026806177.1_14263182_14263754	456	5	18	161	VIRCLYQK	ADTKFFVC	GTNATHMGNTGYYTNTAYCARAA	CANACRAARAAYTTNGTRTCNGC	6144	1024	0.328467	24.5	64.6	100	4	175	KDFTVPH	DPTELGT	AARGAYTTYACNGTNCCNCA	GTNCCNARYTCNGTNGGRTC	512	2048	64.8	90	48.0054
Ste_499	XP_026813626.1_41231715_41232834	987	5	27	347	KCELNTFK	YKQFDNPL	AARTGYGARYTNAAYACNTTYAA	ARNGGRTTRTCRAAYTGYTTRTA	1024	512	0.411003	59.1667	69.4	88.5	2	357	AQFLFRG	FKENQRK	GCNCARTTYYTNTTYMGNGG	TTNCKYTGRTTYTCYTTRAA	2048	256	61	95.5	47.9481
Ste_500	XP_026821866.1_27530399_27531066	426	5	37	170	RSKMEHIK	TFAGILMP	MGNWSNAARATGGARCAYATHAA	GGCATNARDATNCCNGCRAANGT	3072	3072	0.0322581	3.83333	60.7	98.5	28	197	PVWAELD	FIAVKQW	CCNGTNTGGGCNGARYTNGA	CAYTGYTTNACNGCDATRAA	1024	384	68.9	94	47.9408
Ste_501	XP_026812748.1_58863709_58864631	600	4	102	293	NMFIVAGD	HIDFGFIL	AAYATGTTYATHGTNGCNGGNGA	ARDATRAANCCRAARTCDATRTG	768	1152	0.201087	20	65.9	97	2	319	PFIIYVE	EMVDVMG	CCNTTYATHATHTAYGTNGA	CCCATNACRTCNACCATYTC	576	64	68.3	100	47.8361
Ste_502	XP_026809252.1_6894049_6894529	360	4	29	140	MYVGNLAF	AQPKADMI	ATGTAYGTNGGNAAYYTNGCNTT	ATCATRTCNGCYTTNGGYTGNGC	2048	512	0.0571429	4.2	64	98.5	7	151	YRDQHFK	IFGRNKD	TAYMGNGAYCARCAYTTYAA	TCYTTRTTNCKNCCRAADAT	256	768	70.6	100	47.7434
Ste_503	XP_026816686.1_37226955_37228439	456	8	141	284	HPPTYTNK	DNSLKMWR	CAYCCNCCNACNTAYACNAAYAA	CKCCACATYTTNARNSWRTTRTC	2048	2048	0.735294	38	54.3	87	79	307	VELKHTY	GHFKPPV	GTNGARYTNAARCAYACNTA	ACNGGNGGYTTRAARTGNCC	1024	512	67.2	82	47.7142
Ste_504	XP_026819893.1_18406157_18407630	915	3	43	339	MDHKQKEF	FWGIFCMT	ATGGAYCAYAARCARAARGARTT	GTCATRCARAADATNCCCCARAA	64	96	0.414035	77.5	73.9	94	8	415	MIVNCRT	DNAEYEW	ATGATHGTNAAYTGYMGNAC	CAYTCRTAYTCNGCRTTRTC	384	128	68.5	100	47.6762
Ste_505	XP_026810425.1_76715624_76716147	444	5	18	157	EAGGNIET	NHHFSIMA	GARGCNGGNGGNAAYATHGARAC	GCCATDATNSWRAARTGRTGRTT	1536	768	0.389313	24.1667	58.3	95	2	172	HIENMKP	IAGYYTV	CAYATHGARAAYATGAARCC	ACNGTRTARTANCCNGCDAT	48	768	70.5	94.5	47.6143
Ste_506	XP_026818892.1_56465736_56467008	627	6	136	336	FAAYGPCQ	YPVDAIKS	TTYGCNGCNTAYGGNCCNTGYCA	SWYTTDATNGCRTCNACNGGRTA	2048	6144	0.727273	51	63.1	91	18	394	YVGQPLD	EGPLALY	TAYGTNGGNCARCCNYTNGA	TANARNGCNARNGGNCCYTC	2048	8192	57.4	93	47.5733
Ste_507	XP_026809649.1_34331902_34332790	546	7	68	241	CAGADLKE	CYNQVIPT	TGYGCNGGNGCNGAYYTNAARGA	GTNGGDATNACYTGRTTRTARCA	4096	768	0.532934	36.75	66.3	92	21	253	VIGLNRP	EGLLAFV	GTNATHGGNYTNAAYMGNCC	ACRAANGCNARNARNCCYTC	6144	4096	51.5	88	47.5433
Ste_508	XP_026809132.1_80884120_80884614	384	5	18	137	NVPFPLDY	DAKAQAGF	AAYGTNCCNTTYCCNYTNGAYTA	AANCCNGCYTGNGCYTTNGCRTC	4096	2048	0.469027	25.1667	58.2	100	9	146	FNNEMPT	AADGRIH	TTYAAYAAYGARATGCCNAC	TGDATNCKNCCRTCNGCNGC	64	3072	64.1	95.5	47.4914
Ste_509	XP_026821201.1_9695933_9696605	747	7	13	253	VFQKLLHC	FPQWLMLI	GTNTTYCARAARYTNYTNCAYTG	ATNARCATNARCCAYTGNGGRAA	4096	1024	0.767241	41.125	58.7	88.5	5	261	KPFYCRE	CTTRRQN	AARCCNTTYTAYTGYMGNGA	TTYTGNCKNCKNGTNGTRCA	512	4096	58.8	91	47.4693
Ste_510	XP_026816302.1_47083816_47084998	999	5	68	392	FTIVYVNC	WDKNEVDD	TTYACNATHGTNTAYGTNAAYTG	TCRTCNACYTCRTTYTTRTCCCA	1536	128	0.394322	48.6667	67.1	90	47	402	PGTGKTV	HDKQLLV	CCNGGNACNGGNAARACNGT	ACNARNARYTGYTTRTCRTG	2048	1024	58.8	98.5	47.4473
Ste_511	XP_026804384.1_8102816_8103247	375	5	15	131	HTQLNQVM	NYIIDPRT	CAYACNCARYTNAAYCARGTNAT	GTNCKNGGRTCDATDATRTARTT	2048	2304	0.254545	14.6667	64.5	98.5	5	140	PPRIIYG	KAQDIQF	CCNCCNMGNATHATHTAYGG	AAYTGDATRTCYTGNGCYTT	2304	192	63.1	93	47.4342
Ste_512	XP_026806308.1_23851762_23853231	357	6	15	125	YTCNQKPD	ANSVYENP	TAYACNTGYAAYCARAARCCNGA	GGRTTYTCRTANACNSWRTTNGC	512	4096	0.298077	11	59.4	94	1	146	ETCVEKP	HNYRPPL	GARACNTGYGTNGARAARCC	ARNGGNGGNCKRTARTTRTG	256	2048	63.2	93	47.3927
Ste_513	XP_026812741.1_58856801_58857359	507	4	17	177	DVDNKEFY	GCVMHCDA	GAYGTNGAYAAYAARGARTTYTA	GCRTCRCARTGCATNACRCANCC	256	256	0.292208	19.8	70.9	94	6	191	RFDFKKY	CIVNESM	MGNTTYGAYTTYAARAARTA	ATNSWYTCRTTNACDATRCA	256	1536	64.9	100	47.3863
Ste_514	XP_026810835.1_4893446_4894054	477	6	35	185	YGCKIGYP	EGKMVKYI	TAYGGNTGYAARATHGGNTAYCC	ATRTAYTTNACCATYTTNCCYTC	768	256	0.732824	34.1429	65.5	95	21	220	DNVSKGV	MIRYLEC	GAYAAYGTNWSNAARGGNGT	CAYTCNARRTANCKDATCAT	2048	768	55.3	90.5	47.3686
Ste_515	XP_026812001.1_34368799_34369381	408	5	20	147	KLPEAVQD	AYERWECI	AARYTNCCNGARGCNGTNCARGA	ATRCAYTCCCANCKYTCRTANGC	4096	512	0.157025	15.3333	64.9	98.5	11	156	VLTLYEY	HYMVGSK	GTNYTNACNYTNTAYGARTA	TTNSWNCCNACCATRTARTG	4096	1024	58.4	97	47.3633
Ste_516	XP_026815679.1_80185581_80186113	411	5	17	145	VRGERNQQ	EGFGCLFL	GTNMGNGGNGARMGNAAYCARCA	ARRAANARRCANCCRAANCCYTC	8192	4096	0.172131	10.1667	53	98.5	6	175	QVYIGEV	PDMNVIG	CARGTNTAYATHGGNGARGT	CCDATNACRTTCATRTCNGG	384	192	69.4	98.5	47.3219
Ste_517	XP_026815737.1_78257009_78257546	366	7	52	165	AVFLKVDV	DCDQQLIL	GCNGTNTTYYTNAARGTNGAYGT	ARDATNARYTGYTGRTCRCARTC	4096	1536	0.519608	19.5	53.4	93	29	176	ATWCGPC	FTQSVKV	GCNACNTGGTGYGGNCCNTG	ACYTTNACNSWYTGNGTRAA	512	2048	58.2	95	47.3026
Ste_518	XP_028044380.1_76888719_76889231	408	5	13	140	FDDIKEEP	YIQDAFFG	TTYGAYGAYATHAARGARGARCC	CCRAARAANGCRTCYTGDATRTA	192	384	0.333333	13.3333	67.9	97.5	4	152	QHDDAYK	DACNVAA	CARCAYGAYGAYGCNTAYAA	GCNGCNACRTTRCANGCRTC	128	512	66	87.5	47.302
Ste_519	XP_026807927.1_19984350_19984905	354	5	31	140	LGDGKITH	TDFREFSK	YTNGGNGAYGGNAARATHACNCA	TTNSWRAAYTCNCKRAARTCNGT	6144	8192	0.203883	9.16667	57	98.5	22	181	VVDNETG	MKEILDS	GTNGTNGAYAAYGARACNGG	SWRTCNARDATYTCYTTCAT	512	768	63.9	100	47.2742
Ste_520	XP_026811443.1_2048199_2048938	390	5	55	176	YPEELDFV	DVLPYFKK	TAYCCNGARGARYTNGAYTTYGT	TTYTTRAARTANGGNARNACRTC	1024	2048	0.243478	16.1667	60.2	97.5	17	198	GGLAFFM	YHGFDGP	GGNGGNYTNGCNTTYTTYAT	GGNCCRTCRAANCCRTGRTA	2048	256	65.2	95.5	47.2668
Ste_521	XP_026818817.1_67843861_67845515	684	6	301	520	KLLENLYF	FKRVNYDR	AARYTNYTNGARAAYYTNTAYTT	CKRTCRTARTTNACNCKYTTRAA	8192	2048	0.72449	48.1429	53	98	266	531	LESDNTQ	NIKGKGE	YTNGARWSNGAYAAYACNCA	TCNCCYTTNCCYTTDATRTT	4096	384	60.5	92.5	47.2426
Ste_522	XP_026816101.1_88493180_88493641	351	5	21	129	RDNGKFEC	VYRCVVWN	MGNGAYAAYGGNAARTTYGARTG	TTCCANACNACRCANCKRTANAC	1024	2048	0.247525	14.6667	61.6	98.5	5	138	PELGIYD	AMAEGTK	CCNGARYTNGGNATHTAYGA	TTNGTNCCYTCNGCCATNGC	1536	512	66.9	91.5	47.2294
Ste_523	XP_026815474.1_11741003_11741531	399	5	16	140	PYIRPQQY	KFEPTYAR	CCNTAYATHMGNCCNCARCARTA	CKNGCRTANGTNGGYTCRAAYTT	3072	2048	0.483051	21.6667	61.9	92.5	2	151	IMAAKPW	PCFDEPQ	ATHATGGCNGCNAARCCNTG	TGNGGYTCRTCRAARCANGG	384	256	70.1	93	47.2172
Ste_524	XP_026807957.1_21903487_21904005	423	5	38	170	PNFKQLCG	FYGDLAAG	CCNAAYTTYAARCARYTNTGYGG	CCNGCNGCNARRTCNCCRTARAA	1024	4096	0.515873	20.1667	60.2	97.5	3	178	FGCFCIN	IKVAARR	TTYGGNTGYTTYTGYATHAA	CKNCKNGCNGCNACYTTDAT	192	6144	59.9	100	47.1847
Ste_525	XP_026807462.1_50390658_50391552	876	5	25	308	ADLQEKPK	ANSEPKAV	GCNGAYYTNCARGARAARCCNAA	ACNGCYTTNGGYTCNSWRTTNGC	2048	8192	0.392727	46.5	54	97.5	8	316	CKRFPNP	NVDDIVE	TGYAARMGNTTYCCNAAYCC	TCNACDATRTCRTCNACRTT	512	384	63.8	98.5	47.139
Ste_526	XP_026822807.1_9339065_9339587	372	5	44	159	HFLDVEKI	KTLMCGDH	CAYTTYYTNGAYGTNGARAARAT	TGRTCNCCRCACATNARNGTYTT	1024	1024	0.275229	16.3333	66.9	91.5	12	170	VAAIKIP	AMAEVET	GTNGCNGCNATHAARATHCC	GTYTCNACYTCNGCCATNGC	1152	256	61.1	98.5	47.138
Ste_527	XP_026806233.1_32511372_32511793	417	6	11	141	LLPYINKV	WALGCIIY	YTNYTNCCNTAYATHAAYAARGT	TADATDATRCANCCNARNGCCCA	6144	2304	0.482759	16.8571	59.4	94	1	150	FVMSYAK	MIAGLPP	TTYGTNATGWSNTAYGCNAA	GGNGGNARNCCNGCDATCAT	1024	1536	58.1	96.5	47.1057
Ste_528	XP_026822966.1_33491832_33492385	399	5	32	156	LTVTKNNE	NDQENPEL	YTNACNGTNACNAARAAYAAYGA	ARYTCNGGRTTYTCYTGRTCRTT	4096	512	0.211864	19.1667	63.6	98.5	3	164	SCIGHFD	VWNEKSR	WSNTGYATHGGNCAYTTYGA	CKNSWYTTYTCRTTCCANAC	1536	1024	62.3	93	47.0638
Ste_529	XP_026818129.1_68578935_68579608	549	5	20	194	WITGMINF	HYVFNLRD	TGGATHACNGGNATGATHAAYTT	TCNCKNARRTTRAANACRTARTG	288	4096	0.333333	24.6667	67.8	93.5	5	204	SVANFVM	KTIQGIL	WSNGTNGCNAAYTTYGTNAT	ARDATNCCYTGDATNGTYTT	4096	1152	61.1	94	46.9849
Ste_530	XP_026815537.1_8290897_8291545	378	6	47	164	CPEPCGQN	CGINALCN	TGYCCNGARCCNTGYGGNCARAA	TTRCANARNGCRTTDATNCCRCA	1024	3072	0.412844	15.8571	60.8	91	37	174	ACIKQKC	NHTPICL	GCNTGYATHAARCARAARTG	ARRCADATNGGNGTRTGRTT	192	768	69	87	46.9808
Ste_531	XP_026808932.1_20100861_20101502	414	5	22	151	NGVNCAVM	AHYKNGYV	AAYGGNGTNAAYTGYGCNGTNAT	ACRTANCCRTTYTTRTARTGNGC	2048	512	0.300813	18	65.4	93.5	3	208	AILLNCH	KYVFFDV	GCNATHYTNYTNAAYTGYCA	ACRTCRAARAANACRTAYTT	3072	128	62.9	95.5	46.9739
Ste_532	XP_026822999.1_13310320_13314004	660	4	354	565	CIAVNGKQ	DIFEHMFW	TGYATHGCNGTNAAYGGNAARCA	CARAACATRTGYTCRAADATRTC	1536	96	0.605911	47	72.9	92.5	335	593	LKECIRT	YHFCVPP	YTNAARGARTGYATHMGNAC	GGNGGNACRCARAARTGRTA	1536	256	64.8	94.5	46.9729
Ste_533	XP_026815437.1_36788827_36789233	345	5	9	115	FGMVVLEI	MDIAYVQN	TTYGGNATGGTNGTNYTNGARAT	TTYTGNACRTANGCDATRTCCAT	2048	384	0.15	7.5	66.3	95	1	126	HRIRTIY	GEYVCKA	CAYMGNATHMGNACNATHTA	GCYTTRCANACRTAYTCNCC	4608	256	61.9	95.5	46.9556
Ste_534	XP_026815404.1_14478823_14479664	495	7	24	180	TKANTFWP	NPILYNLM	ACNAARGCNAAYACNTTYTGGCC	ATNARRTTRTANARDATNGGRTT	512	6144	0.684932	22.375	60.2	94.5	16	190	GTKVPVC	KFRRGFC	GGNACNAARGTNCCNGTNTG	CARAANCCNCKNCKRAAYTT	2048	2048	57.6	86	46.9492
Ste_535	XP_026810152.1_45495263_45495817	345	5	31	137	RKELMGWD	FHLQQARL	MGNAARGARYTNATGGGNTGGGA	ARNCKNGCYTGYTGNARRTGRAA	1024	8192	0.15	7	59.8	98.5	8	147	KAMETPE	TIRIEDG	AARGCNATGGARACNCCNGA	CCRTCYTCDATNCKDATNGT	256	1152	63.4	97	46.9318
Ste_536	XP_026804584.1_71274863_71275322	354	5	24	133	VVCNLYPF	YGMNPHQC	GTNGTNTGYAAYYTNTAYCCNTT	CAYTGRTGNGGRTTCATNCCRTA	4096	256	0.417476	16.3333	67.6	97.5	4	141	RLTPADQ	PAQLFTT	MGNYTNACNCCNGCNGAYCA	GTNGTRAANARYTGNGCNGG	8192	2048	59	93	46.826
Ste_537	XP_026821544.1_9637277_9637831	456	7	14	157	DLNALVYW	WAQDLAFE	GAYYTNAAYGCNYTNGTNTAYTG	TCRAANGCNARRTCYTGNGCCCA	8192	1024	0.40146	20.375	61.4	90.5	1	165	NLTNLKT	IAERWMR	AAYYTNACNAAYYTNAARAC	CKCATCCANCKYTCNGCDAT	2048	384	53.1	93	46.721
Ste_538	XP_026822996.1_13331862_13332424	348	5	62	169	NQATVRPK	KKDNQIIL	AAYCARGCNACNGTNMGNCCNAA	ARDATDATYTGRTTRTCYTTYTT	8192	576	0.366337	19.6667	62.3	90	36	182	IRAVMLD	IWITKFD	ATHMGNGCNGTNATGYTNGA	TCRAAYTTNGTDATCCADAT	3072	144	65.5	98.5	46.7123
Ste_539	XP_026809414.1_81593009_81594077	546	4	99	272	LFFVDVDM	MCANTRFE	YTNTTYTTYGTNGAYGTNGAYAT	TCRAANCKNGTRTTNGCRCACAT	2048	1024	0.493902	25.6	64.8	95.5	2	280	RFVDNYE	TYGNVDQ	MGNTTYGTNGAYAAYTAYGA	TGRTCNACRTTNCCRTANGT	512	512	72	94.5	46.6967
Ste_540	XP_026815451.1_56806771_56808817	1632	2	54	589	NTAIVYMH	KHKDGEHR	AAYACNGCNATHGTNTAYATGCA	CKRTGYTCNCCRTCYTTRTGYTT	768	512	0.154876	141.333	69.3	100	2	618	HEDRWYF	EKIKQIP	CAYGARGAYMGNTGGTAYTT	GGDATYTGYTTDATYTTYTC	128	144	70.9	100	46.6854
Ste_541	XP_026812741.1_58858400_58858906	390	4	24	145	ARHTLYCG	HHIYCISP	GCNMGNCAYACNYTNTAYTGYGG	GGNSWDATRCARTADATRTGRTG	8192	2304	0.26087	15.4	57.3	100	16	161	LKYDIKE	INCVCFD	YTNAARTAYGAYATHAARGA	TCRAARCANACRCARTTDAT	384	192	70.8	100	46.657
Ste_542	XP_026806928.1_5573397_5573934	423	4	18	150	GHLCTVQF	KHNANSCI	GGNCAYYTNTGYACNGTNCARTT	ATRCANSWRTTNGCRTTRTGYTT	4096	2048	0.190476	17.4	61.9	98.5	9	158	TPLMKAC	QKAMIRK	ACNCCNYTNATGAARGCNTG	TTNCKDATCATNGCYTTYTG	1024	384	67.4	100	46.6506
Ste_543	XP_026812702.1_56772774_56773250	390	5	17	138	FNICNTVH	KDNYDDVV	TTYAAYATHTGYAAYACNGTNCA	ACNACRTCRTCRTARTTRTCYTT	768	256	0.0608696	5.16667	63.9	89	9	147	EREKLIN	KYIVENL	GARMGNGARAARYTNATHAA	ARRTTYTCNACDATRTAYTT	1536	384	65.1	100	46.6056
Ste_544	XP_026808416.1_25441953_25442772	759	5	39	283	TKRRHADV	CYKLNDFQ	ACNAARMGNMGNCAYGCNGAYGT	TGRAARTCRTTNARYTTRTARCA	8192	512	0.488688	41.3333	62.2	94	7	292	ISPKDRK	GDAVMWL	ATHWSNCCNAARGAYMGNAA	ARCCACATNACNGCRTCNCC	6144	256	58.1	98.5	46.5511
Ste_545	XP_026811231.1_69484995_69485691	393	5	70	192	GIYRVHQF	ETHQTADG	GGNATHTAYMGNGTNCAYCARTT	CCRTCNGCNGTYTGRTGNGTYTC	3072	1024	0.362069	17.6667	66.6	91	56	227	RCYRAEV	TPIQAHR	MGNTGYTAYMGNGCNGARGT	CKRTGNGCYTGDATNGGNGT	2048	1536	60	98.5	46.5486
Ste_546	XP_026814829.1_42239187_42239640	372	5	20	135	ARKEVDYT	PDYYEVIK	GCNMGNAARGARGTNGAYTAYAC	TTDATNACYTCRTARTARTCNGG	2048	768	0.211009	10	67.4	95	3	143	RWTYEED	KPMDIKK	MGNTGGACNTAYGARGARGA	TTYTTDATRTCCATNGGYTT	256	96	67.7	87	46.524
Ste_547	XP_026804036.1_64374458_64374960	381	5	20	138	MATLYAKD	YYTNLRQE	ATGGCNACNYTNTAYGCNAARGA	TCYTGNCKNARRTTNGTRTARTA	2048	4096	0.267857	13.6667	60.3	95	9	168	EENHFEQ	EIQGLQA	GARGARAAYCAYTTYGARCA	GCYTGNARNCCYTGDATYTC	64	768	65.7	95.5	46.4943
Ste_548	XP_026812515.1_37659551_37660035	372	5	27	142	GIGLDAQI	HIAQLKMG	GGNATHGGNYTNGAYGCNCARAT	CCCATYTTNARYTGNGCDATRTG	6144	768	0.321101	17	60.7	97.5	19	153	TITMYNY	PIRIGQA	ACNATHACNATGTAYAAYTA	GCYTGNCCDATNCKDATNGG	192	2304	62.2	95.5	46.4484
Ste_549	XP_026814397.1_58464058_58464470	354	5	15	124	QETGSVFI	KEQLYHEI	CARGARACNGGNWSNGTNTTYAT	ATYTCRTGRTANARYTGYTCYTT	8192	512	0.126214	8.33333	58.1	95	1	132	LLERVHQ	IQYFDKG	YTNYTNGARMGNGTNCAYCA	CCYTTRTCRAARTAYTGDAT	8192	96	65.4	98.5	46.4102
Ste_550	XP_026822566.1_21819154_21819624	366	5	12	125	KKVRGTWD	NKEALRQD	AARAARGTNMGNGGNACNTGGGA	TCYTGNCKNARNGCYTCYTTRTT	2048	4096	0.130841	7.83333	62.5	97.5	3	139	LIKKVGD	QKRHTKS	YTNATHAARAARGTNGGNGA	SWYTTNGTRTGNCKYTTYTG	1536	2048	58.5	98.5	46.3864
Ste_551	XP_026808187.1_21772299_21772929	441	5	22	160	ADDIREYF	VDMPNLQS	GCNGAYGAYATHMGNGARTAYTT	SWYTGNARRTTNGGCATRTCNAC	1536	4096	0.363636	9	62	98.5	13	230	VGRVTED	GNNQWSQ	GTNGGNMGNGTNACNGARGA	TGNSWCCAYTGRTTRTTNCC	4096	512	57.6	98.5	46.3057
Ste_552	XP_026819161.1_14040074_14040717	579	5	19	203	LLWIFIDI	VFHNEAWS	YTNYTNTGGATHTTYATHGAYAT	SWCCANGCYTCRTTRTGRAANAC	2304	1024	0.549708	36.1667	58.3	98.5	7	230	RLHTCKI	EILLVDD	MGNYTNCAYACNTGYAARAT	TCRTCNACNARNARDATYTC	2048	3072	57.5	98.5	46.305
Ste_553	XP_026813564.1_69489424_69490384	528	7	67	234	FIAFSHDQ	HNQGLYLY	TTYATHGCNTTYWSNCAYGAYCA	TANARRTANARNCCYTGRTTRTG	3072	4096	0.735849	37.75	54.6	91	47	306	VINVEKP	INGLKHK	GTNATHAAYGTNGARAARCC	TTRTGYTTNARNCCRTTDAT	384	768	64.9	84	46.2933
Ste_554	XP_026817495.1_84337891_84338371	387	5	22	142	TENPRTKV	FFDMVRNE	ACNGARAAYCCNMGNACNAARGT	TCRTTNCKNACCATRTCRAARAA	4096	512	0.0964912	8.16667	62.1	98.5	7	150	LAHPTAI	DEKELAR	YTNGCNCAYCCNACNGCNAT	CKNGCNARYTCYTTYTCRTC	4096	1024	60.2	95.5	46.1637
Ste_555	XP_026805677.1_34442495_34443190	486	5	51	204	KRQFCIFN	VDFMRDMV	AARMGNCARTTYTGYATHTTYAA	ACCATRTCNCKCATRAARTCNAC	768	256	0.479452	37.3333	62.9	91	10	219	LENKGFY	PDDFVPE	YTNGARAAYAARGGNTTYTA	TCNGGNACRAARTCRTCNGG	512	512	68.2	90	46.1215
Ste_556	XP_026818129.1_68583926_68584700	525	5	54	220	INLQAGKI	QKFATEFG	ATHAAYYTNCARGCNGGNAARAT	CCRAAYTCNGTNGCRAAYTTYTG	3072	512	0.56962	39	64.7	87.5	37	241	GLFERHK	QGPIAEK	GGNYTNTTYGARMGNCAYAA	TTYTCNGCDATNGGNCCYTG	2048	768	66.5	93	46.0646
Ste_557	XP_026813776.1_27076207_27076690	360	5	26	137	EELGFLQY	KFNNMNKG	GARGARYTNGGNTTYYTNCARTA	CCYTTRTTCATRTTRTTRAAYTT	4096	64	0.133333	7.5	58.2	94	1	151	EYIHRVG	KFVQPPE	GARTAYATHCAYMGNGTNGG	TCNGGNGGYTGNACRAAYTT	768	512	65.4	98.5	46.0635
Ste_558	XP_026807134.1_5201364_5202064	417	5	61	191	EVGVLDVN	EDVPPGTK	GARGTNGGNGTNYTNGAYGTNAA	TTNGTNCCNGGNGGNACRTCYTC	8192	4096	0.447154	22.8333	56.2	91	40	224	PVYATDE	ENVFQID	CCNGTNTAYGCNACNGAYGA	TCDATYTGRAANACRTTYTC	1024	192	73.5	93	45.9758
Ste_559	XP_026807145.1_13857714_13858141	396	5	17	140	CKWYVFNT	MYMSHVDR	TGYAARTGGTAYGTNTTYAAYAC	CKRTCNACRTGNSWCATRTACAT	128	1024	0.390909	15.5	63.5	92.5	2	149	EYGENAW	GCVLVYR	GARTAYGGNGARAAYGCNTG	CKRTANACNARNACRCANCC	256	4096	63	95.5	45.8991
Ste_560	XP_026811515.1_43683425_43684074	552	6	19	194	PTVCMDCG	FGDKTHIV	CCNACNGTNTGYATGGAYTGYGG	ACDATRTGNGTYTTRTCNCCRAA	512	768	0.529762	27.5714	69.5	91	1	204	MKCSDCG	TAMRLLQ	ATGAARTGYWSNGAYTGYGG	TGNARNARNCKCATNGCNGT	256	8192	51.2	91.5	45.8919
Ste_561	XP_026822052.1_40030570_40031005	360	5	22	133	TELKRVKE	DTIIDATK	ACNGARYTNAARMGNGTNAARGA	TTNGTNGCRTCDATDATNGTRTC	8192	2304	0.0285714	2.66667	54.7	97.5	1	141	YHFGHTI	CGNLARF	TAYCAYTTYGGNCAYACNAT	AANCKNGCNARRTTNCCRCA	256	4096	64	100	45.8672
Ste_562	XP_026804469.1_19667155_19667736	384	7	28	147	MTFGAGGH	ADVLAKAD	ATGACNTTYGGNGCNGGNGGNCA	TCNGCYTTNGCNARNACRTCNGC	2048	8192	0.576577	26.375	48.9	92	2	161	NRPHKPV	IFKVYGE	AAYMGNCCNCAYAARCCNGT	TCNCCRTANACYTTRAADAT	1024	384	67	87	45.825
Ste_563	XP_026818521.1_88727621_88728353	561	5	22	200	VKDTLFPY	DILFLTDV	GTNAARGAYACNYTNTTYCCNTA	ACRTCNGTNARRAANARDATRTC	4096	6144	0.470238	36.8333	56.5	97.5	10	240	LDIEGTI	KFKIMKT	YTNGAYATHGARGGNACNAT	GTYTTCATDATYTTRAAYTT	1536	48	64.1	93	45.7564
Ste_564	XP_026815437.1_36783712_36784516	663	5	15	227	DKLRQLED	YDFGFVAL	GAYAARYTNMGNCARYTNGARGA	ARNGCNACRAANCCRAARTCRTA	8192	2048	0.150485	17.3333	56.8	95	7	247	ESQHEAA	YMCKAKN	GARWSNCARCAYGARGCNGC	TTYTTNGCYTTRCACATRTA	1024	64	63.3	98.5	45.6793
Ste_565	XP_026823334.1_19607932_19608485	492	5	10	165	NFGCVLCP	DTVNISNC	AAYTTYGGNTGYGTNYTNTGYCC	CARTTNSWDATRTTNACNGTRTC	2048	6144	0.344595	29.3333	55	90	1	178	EKYTKMN	DEEIQTT	GARAARTAYACNAARATGAA	GTNGTYTGDATYTCYTCRTC	64	192	71.4	95.5	45.6716
Ste_566	XP_026804588.1_71298594_71299163	474	5	19	168	IVDTMTPW	DWIVPGHG	ATHGTNGAYACNATGACNCCNTG	CCRTGNCCNGGNACDATCCARTC	1536	768	0.507042	37	67.1	96	4	177	LANCTCT	MFSTKKY	YTNGCNAAYTGYACNTGYAC	TAYTTYTTNGTNSWRAACAT	1024	512	55.8	91.5	45.5256
Ste_567	XP_026809317.1_9019660_9020052	345	5	9	115	EKGLPQID	FGQFMDHD	GARAARGGNYTNCCNCARATHGA	TCRTGRTCCATRAAYTGNCCRAA	3072	128	0.17	9.66667	67.1	96	1	123	YGLSYEE	FTLMGTP	TAYGGNYTNWSNTAYGARGA	GGNGTNCCCATNARNGTRAA	4096	1024	51.1	100	45.5187
Ste_568	XP_026810634.1_19824140_19824893	546	7	28	201	SWTKYCEV	YKCDLRRY	WSNTGGACNAARTAYTGYGARGT	TANCKNCKNARRTCRCAYTTRTA	1024	8192	0.808917	48.125	59.4	88.5	19	263	CLSACAE	GGDIPDK	TGYYTNWSNGCNTGYGCNGA	TTRTCNGGDATRTCNCCNCC	8192	768	52.1	91	45.4865
Ste_569	XP_026810236.1_39768742_39769851	615	3	90	286	GFECDFHC	DCYNWTIK	GGNTTYGARTGYGAYTTYCAYTG	TTDATNGTCCARTTRTARCARTC	256	192	0.298913	39.5	73.8	98	16	317	AAIHVHT	EHPGYRQ	GCNGCNATHCAYGTNCAYAC	TGNCKRTANCCNGGRTGYTC	768	1024	64.4	97.5	45.3628
Ste_570	XP_028044380.1_76868868_76869611	366	5	33	146	LKPRPNYK	DIQTILNG	YTNAARCCNMGNCCNAAYTAYAA	CCRTTNARDATNGTYTGDATRTC	8192	2304	0.292453	15.1667	58.9	97.5	24	156	VHQLVAP	KFCRHCD	GTNCAYCARYTNGTNGCNCC	TCRCARTGNCKRCARAAYTT	2048	256	61.8	94.5	45.2691
Ste_571	XP_026807254.1_2976507_2977015	363	5	37	149	AGGNEHNK	QFSIDPFT	GCNGGNGGNAAYGARCAYAAYAA	GTRAANGGRTCDATNSWRAAYTG	1024	3072	0.292453	14.1667	57.3	93.5	10	157	APIDTEV	GNITVAK	GCNCCNATHGAYACNGARGT	TTNGCNACNGTDATRTTNCC	768	1536	68	94	45.2556
Ste_572	XP_026817021.1_86172193_86172847	447	5	58	198	VIKQDQCW	GDQLEELM	GTNATHAARCARGAYCARTGYTG	ATNARYTCYTCNARYTGRTCNCC	384	4096	0.610169	20.1667	64.9	85	45	237	LGTQFPI	AVYRGKI	YTNGGNACNCARTTYCCNAT	ATYTTNCCNCKRTANACNGC	2048	2048	63.4	98.5	45.2005
Ste_573	XP_026810449.1_56820602_56821061	351	5	19	127	YHVSNQGH	QFTIGEKS	TAYCAYGTNWSNAAYCARGGNCA	SWYTTYTCNCCDATNGTRAAYTG	4096	3072	0.166667	9.5	58.3	95	2	146	KAVDNDE	EELTRYQ	AARGCNGTNGAYAAYGAYGA	TGRTANCKNGTNARYTCYTC	256	2048	64.4	95.5	45.1693
Ste_574	XP_026821895.1_27033715_27034185	375	6	13	129	EIGFHRKA	QCEGSPVP	GARATHGGNTTYCAYMGNAARGC	GGNACNGGNSWNCCYTCRCAYTG	1536	8192	0.463636	16.7143	56.8	97	5	147	MKLAELY	PANLLNI	ATGAARYTNGCNGARYTNTA	ATRTTNARNARRTTNGCNGG	1024	4096	52.4	96.5	45.145
Ste_575	XP_026805999.1_1172173_1172584	372	6	15	130	AKPFDPEA	IDGDMVTI	GCNAARCCNTTYGAYCCNGARGC	ATNGTNACCATRTCNCCRTCDAT	1024	768	0.348624	8.71429	61.9	93	3	138	EALKRKK	MPKHDDL	GARGCNYTNAARMGNAARAA	ARRTCRTCRTGYTTNGGCAT	2048	128	59.8	89	45.1068
Ste_576	XP_026807273.1_15309865_15310303	345	6	11	117	ERTKIQEA	KDTVHKHS	GARMGNACNAARATHCARGARGC	SWRTGYTTRTGNACNGTRTCYTT	1536	2048	0.24	6.28571	59.9	97	1	127	KLMTMLP	HHLCHIV	AARYTNATGACNATGYTNCC	ACDATRTGRCANARRTGRTG	512	384	53.9	93	45.0192
Ste_577	XP_026816572.1_12744369_12745059	453	5	43	185	RKERTKAE	EDKAVDLY	MGNAARGARMGNACNAARGCNGA	TANARRTCNACNGCYTTRTCYTC	8192	2048	0.577778	25.3333	57.6	96	4	214	LYKQGAE	DGYKNAY	YTNTAYAARCARGGNGCNGA	TANGCRTTYTTRTANCCRTC	1024	256	69.8	87	44.9689
Ste_578	XP_026815437.1_36858466_36859074	354	5	42	151	PDIFWHYN	KNSKKITD	CCNGAYATHTTYTGGCAYTAYAA	TCNGTDATYTTYTTNSWRTTYTT	192	3072	0.382353	16.3333	60.3	88.5	9	197	EGIPPTF	AQTTCFL	GARGGNATHCCNCCNACNTT	ARRAARCANGTNGTYTGNGC	1536	1024	62.6	100	44.8809
Ste_579	XP_026808424.1_13111385_13112258	396	5	55	178	ILRHCCKP	IQIRATFD	ATHYTNMGNCAYTGYTGYAARCC	TCRAANGTNGCNCKDATYTGDAT	3072	4608	0.405172	23.8333	59.3	91.5	15	263	GIVHPLF	YGTHRKQ	GGNATHGTNCAYCCNYTNTT	TGYTTNCKRTGNGTNCCRTA	3072	1024	63.9	95.5	44.8291
Ste_580	XP_026804358.1_15485005_15485998	465	5	112	258	INNVVCHG	DGWTIVTA	ATHAAYAAYGTNGTNTGYCAYGG	GCNGTNACDATNGTCCANCCRTC	768	1536	0.503597	33.3333	62.9	86.5	81	271	IDRFVHD	AQFEHTI	ATHGAYMGNTTYGTNCAYGA	ATNGTRTGYTCRAAYTGNGC	768	256	69.4	90	44.7997
Ste_581	XP_026818129.1_68574664_68575339	468	5	43	190	DVEQMNTF	EEANINLN	GAYGTNGARCARATGAAYACNTT	TTNARRTTDATRTTNGCYTCYTC	256	1536	0.510638	33	64.7	90	34	215	WEEDNFH	WINSMNI	TGGGARGARGAYAAYTTYCA	ATRTTCATNSWRTTDATCCA	32	192	65.3	88.5	44.6815
Ste_582	XP_026814308.1_12028300_12028813	405	5	17	143	LMLDYAEI	CNTDFADR	YTNATGYTNGAYTAYGCNGARAT	CKRTCNGCRAARTCNGTRTTRCA	2048	1024	0.108333	10	63.8	100	2	157	SPMEPRG	KTQFTKD	WSNCCNATGGARCCNMGNGG	TCYTTNGTRAAYTGNGTYTT	4096	256	56.4	91.5	44.6813
Ste_583	XP_026812444.1_54388231_54388822	453	4	29	171	TNIPAGMA	YQKFLEER	ACNAAYATHCCNGCNGGNATGGC	CKYTCYTCNARRAAYTTYTGRTA	1536	1024	0.220588	19	63.4	94	16	193	GVEKIQH	KEAKMLR	GGNGTNGARAARATHCARCA	CKNARCATYTTNGCYTCYTT	384	512	69.4	94.5	44.669
Ste_584	XP_026812741.1_58859354_58859912	432	4	19	154	CMSVIAKH	EDVITVHG	TGYATGWSNGTNATHGCNAARCA	CCRTGNACNGTDATNACRTCYTC	3072	1536	0.116279	15.4	62	98.5	6	174	GIIRQFP	YFTAADM	GGNATHATHMGNCARTTYCC	ATRTCNGCNGCNGTRAARTA	1152	512	64.5	96.5	44.5735
Ste_585	XP_026809525.1_41311515_41312040	345	5	39	145	EYPDYYEV	CFSDSMAE	GARTAYCCNGAYTAYTAYGARGT	TCNGCCATNSWRTCNSWRAARCA	256	8192	0.09	6.16667	46.3	98.5	11	155	LFNTIKD	EHDDIDG	YTNTTYAAYACNATHAARGA	CCRTCDATRTCRTCRTGYTC	768	96	68.4	98.5	44.4986
Ste_586	XP_026806767.1_30321969_30322776	387	5	36	156	QFGFRLNN	AFIPPRFI	CARTTYGGNTTYMGNYTNAAYAA	ATRAANCKNGGNGGDATRAANGC	4096	6144	0.578947	22.5	50.5	93.5	8	168	YDNDGKT	DDVITAN	TAYGAYAAYGAYGGNAARAC	TTNGCNGTDATNACRTCRTC	128	768	68.3	97	44.4537
Ste_587	XP_026818968.1_1017286_1018720	444	6	277	416	ALQHDAHE	KQLTLKHL	GCNYTNCARCAYGAYGCNCAYGA	ARRTGYTTNARNGTNARYTGYTT	2048	8192	0.741935	24.5714	51	91	198	454	NLGNTCF	FPETLNM	AAYYTNGGNAAYACNTGYTT	ATRTTNARNGTYTCNGGRAA	1024	1024	66.2	91.5	44.4463
Ste_588	XP_026807134.1_5202952_5203568	354	5	68	177	PASVFMWG	PQMTGMAT	CCNGCNWSNGTNTTYATGTGGGG	GTNGCCATNCCNGTCATYTGNGG	2048	512	0.271845	13.5	60.6	92.5	7	193	DGRKQKV	NDNRPSF	GAYGGNMGNAARCARAARGT	AANSWNGGNCKRTTRTCRTT	512	4096	57.4	100	44.4387
Ste_589	XP_026807461.1_50390322_50391552	777	3	129	379	ADLQEKPK	PMHFTANS	GCNGAYYTNCARGARAARCCNAA	SWRTTNGCNGTRAARTGCATNGG	2048	2048	0.209016	50	64.3	100	117	387	NPMKRID	EPKAVNV	AAYCCNATGAARMGNATHGA	ACRTTNACNGCYTTNGGYTC	384	512	67.1	97.5	44.3965
Ste_590	XP_026820434.1_36933700_36934828	528	7	39	206	GNVLLHFD	ANLYTNLH	GGNAAYGTNYTNYTNCAYTTYGA	TGNARRTTNGTRTANARRTTNGC	8192	8192	0.64375	39.875	53.4	87.5	30	318	IGSKHLP	AGCTIDN	ATHGGNWSNAARCAYYTNCC	TTRTCDATNGTRCANCCNGC	6144	768	57.4	91	44.363
Ste_591	XP_026816308.1_55494043_55494571	444	4	15	154	PKSGYADA	TDIIEKEP	CCNAARWSNGGNTAYGCNGAYGC	GGYTCYTTYTCDATDATRTCNGT	8192	576	0.323077	25.4	56.7	97	7	164	VITPFKY	IEDYDPY	GTNATHACNCCNTTYAARTA	TANGGRTCRTARTCYTCDAT	768	192	70.5	94.5	44.1319
Ste_592	XP_026812063.1_5431852_5432373	390	5	23	144	KVVDGTPC	YGGTAIEY	AARGTNGTNGAYGGNACNCCNTG	TAYTCDATNGCNGTNCCNCCRTA	4096	3072	0.412281	20	60.1	95	3	157	ERCKLFC	PVERINS	GARMGNTGYAARYTNTTYTG	SWRTTDATNCKYTCNACNGG	1024	6144	56.4	97	44.0614
Ste_593	XP_026822247.1_26121462_26123337	381	9	14	132	CKWSSGKK	QFPVLPHL	TGYAARTGGWSNWSNGGNAARAA	ARRTGNGGNARNACNGGRAAYTG	8192	8192	0.651786	27.2	38.5	86.5	3	241	ADWTDCP	FACPPNV	GCNGAYTGGACNGAYTGYCC	ACRTTNGGNGGRCANGCRAA	128	512	67.6	84.5	44.0302
Ste_594	XP_026812001.1_34368019_34368474	363	5	24	136	ATQVWYFM	YAMTDSDL	GCNACNCARGTNTGGTAYTTYAT	ARRTCNSWRTCNGTCATNGCRTA	512	4096	0.113208	8	65.1	98.5	12	144	TSTGFQF	KVALVAL	ACNWSNACNGGNTTYCARTT	ARNGCNACNARNGCNACYTT	4096	8192	47.8	98.5	43.9667
Ste_595	XP_026805582.1_37242271_37242679	360	5	9	120	FTEQTLQP	KCPVAGYP	TTYACNGARCARACNYTNCARCC	GGRTANCCNGCNACNGGRCAYTT	2048	2048	0.247619	13.6667	58.4	100	1	128	IGPELVY	IESITWE	ATHGGNCCNGARYTNGTNTA	TCCCANGTDATNSWYTCDAT	3072	1152	53.6	97	43.9301
Ste_596	XP_026814308.1_12014244_12014775	432	5	23	158	MDLSDLFV	CDCHILYR	ATGGAYYTNWSNGAYYTNTTYGT	CKRTANARDATRTGRCARTCRCA	8192	1536	0.27907	10	49.9	97.5	6	189	MLQTVID	KVAPTAP	ATGYTNCARACNGTNATHGA	GGNGCNGTNGGNGCNACYTT	768	2048	62.1	100	43.9257
Ste_597	XP_026809954.1_4687905_4688554	522	5	33	198	FMCTVCNK	DESTLKEF	TTYATGTGYACNGTNTGYAAYAA	AAYTCYTTNARNGTNSWYTCRTC	256	8192	0.320755	30.1667	56.8	93.5	25	213	YVHEGAE	DHLIESV	TAYGTNCAYGARGGNGCNGA	ACNSWYTCDATNARRTGRTC	512	3072	60.7	95.5	43.864
Ste_598	XP_026818129.1_68582635_68583124	375	5	21	137	NYLGPFTD	GYPVLIEG	AAYTAYYTNGGNCCNTTYACNGA	CCYTCDATNARNACNGGRTANCC	4096	6144	0.518182	23	60.1	95	11	146	GDTIIAA	EEHIDPT	GGNGAYACNATHATHGCNGC	GTNGGRTCDATRTGYTCYTC	1152	192	64.6	87.5	43.7609
Ste_599	XP_026808538.1_14156596_14157305	552	4	33	208	EPEENLDC	CPQIVIKF	GARCCNGARGARAAYYTNGAYTG	AAYTTDATNACDATYTGNGGRCA	1024	1152	0.64557	39.6	61.4	97	25	216	YNDEDNT	YEERLTW	TAYAAYGAYGARGAYAAYAC	CANGTNARNCKYTCYTCRTA	64	2048	64	93	43.7131
Ste_600	XP_026812121.1_46435253_46435817	369	5	44	158	IATVTYPM	HNTENPLI	ATHGCNACNGTNACNTAYCCNAT	ATNARNGGRTTYTCNGTRTTRTG	6144	2048	0.342593	14.6667	64.4	94	17	189	VVIAPGT	KMLSVPA	GTNGTNATHGCNCCNGGNAC	GCNGGNACNSWNARCATYTT	3072	4096	52.5	97	43.6024
Ste_601	XP_026814396.1_1653655_1655485	468	5	151	298	KNILETWE	FFKWLYGM	AARAAYATHYTNGARACNTGGGA	ATNCCRTANARCCAYTTRAARAA	768	512	0.608696	31.8333	67	90	58	364	LGIFLCG	GQYFLDK	YTNGGNATHTTYYTNTGYGG	TTRTCNARRAARTAYTGNCC	3072	512	60	88.5	43.602
Ste_602	XP_026813799.1_60553064_60553493	351	5	14	122	EGFEKLFE	KHQAFQAE	GARGGNTTYGARAARYTNTTYGA	TCNGCYTGRAANGCYTGRTGYTT	1024	512	0.196078	10	59.4	100	6	132	VAALVKK	ANQGRIN	GTNGCNGCNYTNGTNAARAA	TTDATNCKNCCYTGRTTNGC	4096	1536	56.1	93	43.5844
Ste_603	XP_026817185.1_16303432_16303825	396	5	10	133	KESQRTKY	EVCPDGQF	AARGARWSNCARMGNACNAARTA	AAYTGNCCRTCNGGRCANACYTC	8192	1024	0.275862	11.1667	60.2	94	1	141	RKITDLE	VKLYNKG	MGNAARATHACNGAYYTNGA	CCYTTRTTRTANARYTTNAC	3072	512	61	93	43.5378
Ste_604	XP_026812094.1_50564008_50564887	687	6	24	244	NRPKALNA	TFATDDRK	AAYMGNCCNAARGCNYTNAAYGC	TTNCKRTCRTCNGTNGCRAANGT	8192	4096	0.52657	31.8571	52.2	95	15	259	KQNVGLV	EKRKPNF	AARCARAAYGTNGGNYTNGT	AARTTNGGYTTNCKYTTYTC	1024	512	60	89	43.5345
Ste_605	XP_026817579.1_81564947_81565567	357	5	9	119	VVPTVTYG	GYVGPLDC	GTNGTNCCNACNGTNACNTAYGG	CARTCNARNGGNCCNACRTANCC	8192	8192	0.475728	23	51.4	94.5	1	130	RMLPVWI	TVAQEGR	MGNATGYTNCCNGTNTGGAT	CKNCCYTCYTGNGCNACNGT	1024	2048	63	97	43.3173
Ste_606	XP_026806168.1_19187462_19187896	345	4	19	125	KNISDEAF	GMHSDLIA	AARAAYATHWSNGAYGARGCNTT	GCDATNARRTCNSWRTGCATNCC	3072	6144	0.09	7	53.6	100	10	135	LITGCNF	FGKICPR	YTNATHACNGGNTGYAAYTT	CKNGGRCADATYTTNCCRAA	1536	768	69	96	43.2902
Ste_607	XP_026817731.1_83513974_83514499	348	6	43	150	VVLGVEKK	EPSGIYYE	GTNGTNYTNGGNGTNGARAARAA	TCRTARTADATNCCNSWNGGYTC	8192	6144	0.267327	7.42857	45.2	100	20	158	QVEYAQE	WKANATG	CARGTNGARTAYGCNCARGA	CCNGTNGCRTTNGCYTTCCA	256	256	68.2	85.5	43.2718
Ste_608	XP_026815844.1_49222590_49223229	369	5	37	151	AKKISFPD	YENIEFQN	GCNAARAARATHWSNTTYCCNGA	TTYTGRAAYTCDATRTTYTCRTA	6144	192	0.296296	15.8333	59.7	91.5	9	173	IVLEGCD	NFIQVDA	ATHGTNYTNGARGGNTGYGA	GCRTCNACYTGDATRAARTT	1536	192	71	84.5	43.2483
Ste_609	XP_026810449.1_56817483_56817867	348	4	10	117	DNVPTFVY	DNPGATNP	GAYAAYGTNCCNACNTTYGTNTA	GGRTTNGTNGCNCCNGGRTTRTC	2048	2048	0.43	21.2	62	92.5	1	128	LNVQVID	NTAQAHV	YTNAAYGTNCARGTNATHGA	ACRTGNGCYTGNGCNGTRTT	1536	512	64.9	96.5	43.0604
Ste_610	XP_026815157.1_68427321_68427855	357	5	38	148	TVHQLEKH	AWFSIDLG	ACNGTNCAYCARYTNGARAARCA	CCNARRTCDATNSWRAACCANGC	2048	6144	0.182692	9.5	57.1	96.5	7	159	RFRLEKA	IPTDYTL	MGNTTYMGNYTNGARAARGC	ARNGTRTARTCNGTNGGDAT	4096	1536	56.4	97	43.0487
Ste_611	XP_028044380.1_76889316_76889690	345	5	9	115	IENEDDAE	KEAAIMAA	ATHGARAAYGARGAYGAYGCNGA	GCNGCCATDATNGCNGCYTCYTT	384	768	0.42	18.1667	52.6	95	1	123	WLHGKCD	IESVVCN	TGGYTNCAYGGNAARTGYGA	TTRCANACNACNSWYTCDAT	256	3072	59.6	98.5	43.0186
Ste_612	XP_026820896.1_47985347_47986448	855	3	28	304	AFKLMQID	GFDADKTY	GCNTTYAARYTNATGCARATHGA	TANGTYTTRTCNGCRTCRAANCC	768	1024	0.387833	37.75	68.6	98	17	326	LAKEQGW	PVQGPIS	YTNGCNAARGARCARGGNTG	SWDATNGGNCCYTGNACNGG	1024	6144	61.7	97.5	43.0069
Ste_613	XP_026811237.1_29206242_29206647	345	5	13	119	AIIHQSHI	MGNKKLYD	GCNATHATHCAYCARWSNCAYAT	TCRTANARYTTYTTRTTNCCCAT	4608	512	0.22	12.1667	51.7	98.5	5	127	CMPRTFG	FVDNNPL	TGYATGCCNMGNACNTTYGG	ARNGGRTTRTTRTCNACRAA	512	512	64.7	91.5	42.9713
Ste_614	XP_026811681.1_42840350_42841184	384	4	106	225	ETIRVNYF	HPGYVDTD	GARACNATHMGNGTNAAYTAYTT	TCNGTRTCNACRTANCCNGGRTG	3072	2048	0.468468	25.2	65.5	95.5	98	245	EPFAVQA	GAEAPVY	GARCCNTTYGCNGTNCARGC	TANACNGGNGCYTCNGCNCC	512	2048	63	91	42.953
Ste_615	XP_026812193.1_6798302_6799229	507	5	108	268	VLEAIVEN	GWHEKFPE	GTNYTNGARGCNATHGTNGARAA	TCNGGRAAYTTYTCRTGCCANCC	6144	256	0.227273	13.5	64.8	94.5	76	291	EKPQEGE	EKKLGIK	GARAARCCNCARGARGGNGA	TTDATNCCNARYTTYTTYTC	256	768	59.5	87	42.83
Ste_616	XP_026819404.1_66470193_66471138	534	4	15	184	ANRFEDMA	VFLYQVCQ	GCNAAYMGNTTYGARGAYATGGC	TGRCANACYTGRTANARRAANAC	512	2048	0.619632	48.6	60.7	91	7	195	WKAKLAQ	QGHDVAK	TGGAARGCNAARYTNGCNCA	TTNGCNACRTCRTGNCCYTG	512	512	65	94.5	42.7864
Ste_617	XP_026808287.1_13286585_13287027	345	5	11	117	AKAYRDEV	ENAQLDLL	GCNAARGCNTAYMGNGAYGARGT	ARNARRTCNARYTGNGCRTTYTC	2048	8192	0.12	12.5	54	97.5	2	125	QQIKVDA	NKSFQCN	CARCARATHAARGTNGAYGC	TTRCAYTGRAANSWYTTRTT	192	512	61	93	42.6799
Ste_618	XP_026808694.1_26193073_26193487	351	4	10	118	EDATPITE	DETNMMHQ	GARGAYGCNACNCCNATHACNGA	TGRTGCATCATRTTNGTYTCRTC	3072	64	0.372549	20	66.5	95.5	1	138	FYVLRLT	GNRWFDK	TTYTAYGTNYTNMGNYTNAC	TTRTCRAACCANCKRTTNCC	8192	256	54.7	98	42.6296
Ste_619	XP_026815157.1_68434537_68435065	351	5	50	158	IKNLQFQC	WTREDLLN	ATHAARAAYYTNCARTTYCARTG	TTNARNARRTCYTCNCKNGTCCA	768	8192	0.294118	18.1667	60.3	94	28	166	ILSKEKI	YTEPKLG	ATHYTNWSNAARGARAARAT	CCNARYTTNGGYTCNGTRTA	3072	1024	56.6	93	42.4044
Ste_620	XP_026814815.1_40037543_40038032	387	5	20	140	YDQGGEQA	QQVQSMCS	TAYGAYCARGGNGGNGARCARGC	SWRCACATNSWYTGNACYTGYTG	512	4096	0.20354	8.33333	48.9	93.5	4	156	ISQAYEV	INPKDRC	ATHWSNCARGCNTAYGARGT	CANCKRTCYTTNGGRTTDAT	1536	768	64	98.5	42.2762
Ste_621	XP_026819380.1_55397563_55398035	363	4	24	136	GPNLRDQW	IYIAAQVA	GGNCCNAAYYTNMGNGAYCARTG	GCNACYTGNGCNGCDATRTADAT	8192	2304	0.0849057	6.8	57.2	97	16	146	PQPQIWD	MAYLELK	CCNCARCCNCARATHTGGGA	TTNARYTCNARRTANGCCAT	192	1024	64.5	96.5	42.2059
Ste_622	XP_026813793.1_3672862_3673520	510	3	20	181	DSKTFVDK	FMPNGARV	GAYWSNAARACNTTYGTNGAYAA	ACNCKNGCNCCRTTNGGCATRAA	4096	2048	0.329032	33.75	60.9	98	8	211	LLHDVQM	NDFDYVK	YTNYTNCAYGAYGTNCARAT	TTNACRTARTCRAARTCRTT	2048	128	69.4	95	42.1195
Ste_623	XP_026806233.1_32511925_32512445	474	4	16	165	YPDGFNAD	KQHQLNQQ	TAYCCNGAYGGNTTYAAYGCNGA	TGYTGRTTNARYTGRTGYTGYTT	1024	512	0.363636	15.6	57.8	92.5	3	190	YMLFKKI	KQGLVDK	TAYATGYTNTTYAARAARAT	TTRTCNACNARNCCYTGYTT	128	1024	65.3	98	42.0893
Ste_624	XP_026806078.1_22597076_22597541	345	5	9	115	VMFVLSQD	DHIVRTVV	GTNATGTTYGTNYTNWSNCARGA	ACNACNGTNCKNACDATRTGRTC	8192	6144	0.04	4.83333	46.2	100	1	146	SLGMCTA	IKKVDRC	WSNYTNGGNATGTGYACNGC	CANCKRTCNACYTTYTTDAT	4096	768	60.1	98.5	42.0752
Ste_625	XP_026804998.1_17905701_17906814	375	5	101	217	YRNLTYKH	YFWIDDLY	TAYMGNAAYYTNACNTAYAARCA	TANARRTCRTCDATCCARAARTA	4096	384	0.731481	39.8333	63.5	95	56	225	LGFRHVF	VTGILAD	YTNGGNTTYMGNCAYGTNTT	TCNGCNARDATNCCNGTNAC	4096	6144	58.3	83	42.0336
Ste_626	XP_026804307.1_14132936_14133992	609	3	51	245	AGMKKLNF	DEYMRFLN	GCNGGNATGAARAARYTNAAYTT	TTNARRAANCKCATRTAYTCRTC	1024	1024	0.395722	40.75	66.2	96	23	277	CGFCFHT	GFDERAF	TGYGGNTTYTGYTTYCAYAC	AANGCNCKYTCRTCRAANCC	128	1024	64.8	95	42.0266
Ste_627	XP_026813006.1_13535751_13536231	354	5	10	119	DEKSFFEK	YKGDLLNP	GAYGARAARWSNTTYTTYGARAA	GGRTTNARNARRTCNCCYTTRTA	1024	4096	0.15534	10	54	94	1	127	GHGEYEE	PDVTKNN	GGNCAYGGNGARTAYGARGA	TTRTTYTTNGTNACRTCNGG	256	512	63.4	91.5	41.6734
Ste_628	XP_026815192.1_68756247_68756727	351	2	35	143	AFYTTEGQ	KADMIIFG	GCNTTYTAYACNACNGARGGNCA	CCRAADATDATCATRTCNGCYTT	2048	288	0.0196078	9.33333	67.4	100	7	152	YRDQHFK	NKDALPM	TAYMGNGAYCARCAYTTYAA	ATNGGNARNGCRTCYTTRTT	256	1024	71.8	100	41.5756
Ste_629	XP_026815610.1_51686654_51687908	825	5	22	288	EFERNENE	GKNCNYLH	GARTTYGARMGNAAYGARAAYGA	TGNARRTARTTRCARTTYTTNCC	512	1024	0.365385	50.8333	55.2	92.5	5	299	LNSPTYQ	NPGGKYQ	YTNAAYWSNCCNACNTAYCA	TGRTAYTTNCCNCCNGGRTT	8192	512	59.8	88.5	41.2616
Ste_630	XP_026815943.1_30351455_30352079	498	4	35	192	AVDKALDQ	ENCPKPKK	GCNGTNGAYAARGCNYTNGAYCA	TTYTTNGGYTTNGGRCARTTYTC	4096	512	0.610738	38.2	57.2	92.5	27	204	QRQGIGK	EIGIETD	CARMGNCARGGNATHGGNAA	TCNGTYTCDATNCCDATYTC	1536	576	61.2	96.5	41.127
Ste_631	XP_026815659.1_79347361_79347862	387	5	25	145	LGHHILKA	GHIDVVKL	YTNGGNCAYCAYATHYTNAARGC	ARYTTNACNACRTCDATRTGNCC	6144	3072	0.263158	13.3333	56.3	98.5	16	155	PLDSEKT	EAGASPG	CCNYTNGAYWSNGARAARAC	CCNGGNSWNGCNCCNGCYTC	4096	8192	45.8	100	41.0425
Ste_632	XP_026804669.1_72357491_72358047	345	5	19	125	GAPQLKPK	AQKTLEAE	GGNGCNCCNCARYTNAARCCNAA	TCNGCYTCNARNGTYTTYTGNGC	8192	4096	0.1	7.33333	55	97.5	11	168	RSNVDPQ	DVQSFAI	MGNWSNAAYGTNGAYCCNCA	ATNGCRAANSWYTGNACRTC	8192	2048	54.8	94	40.9952
Ste_633	XP_026815773.1_53428208_53428624	363	5	20	132	IPYELVEQ	YWCSHVVA	ATHCCNTAYGARYTNGTNGARCA	GCNACNACRTGNSWRCACCARTA	3072	2048	0.311321	10.8333	57	94	4	140	EVKPLVE	VCLHRIY	GARGTNAARCCNYTNGTNGA	TADATNCKRTGNARRCANAC	2048	3072	56.5	93	40.8891
Ste_634	XP_026805520.1_29861790_29862330	456	5	22	165	TCNGEDDC	ECIPLDRV	ACNTGYAAYGGNGARGAYGAYTG	ACNCKRTCNARNGGDATRCAYTC	512	6144	0.544776	35	64.6	87.5	11	179	CSNGRCI	CKDGSDE	TGYWSNAAYGGNMGNTGYAT	TCRTCNSWNCCRTCYTTRCA	4096	1024	52.4	92.5	40.8477
Ste_635	XP_026822782.1_21313576_21314077	405	4	17	143	VMITSYEM	TQDVNNKY	GTNATGATHACNWSNTAYGARAT	TAYTTRTTRTTNACRTCYTGNGT	3072	512	0.266667	18.4	61.1	97	2	160	KKPSEFA	FCAMTPV	AARAARCCNWSNGARTTYGC	ACNGGNGTCATNGCRCARAA	1024	256	61.5	89	40.6331
Ste_636	XP_026808813.1_8965745_8966222	357	5	20	130	TSIHWHGH	NKPETLLI	ACNWSNATHCAYTGGCAYGGNCA	ATNARNARNGTYTCNGGYTTRTT	3072	8192	0.192308	11.8333	54.9	91	11	138	VENAMME	NGRGRYK	GTNGARAAYGCNATGATGGA	TTRTANCKNCCNCKNCCRTT	64	4096	60.3	93	40.4932
Ste_637	XP_026805820.1_13399704_13400373	570	4	22	203	QSNIQTQV	KEIIDHLR	CARWSNAAYATHCARACNCARGT	CKNARRTGRTCDATDATYTCYTT	3072	2304	0.166667	22	55.7	94	12	214	QPSFNVG	WEINTML	CARCCNWSNTTYAAYGTNGG	ARCATNGTRTTDATYTCCCA	2048	96	64.3	93	40.2876
Ste_638	XP_026807938.1_12926456_12927095	600	5	9	200	RWNNHQNN	EPSDMTTV	MGNTGGAAYAAYCAYCARAAYAA	ACNGTNGTCATRTCNSWNGGYTC	256	4096	0.152941	20.5	49	98.5	1	223	MGSEHYC	PPVQQVP	ATGGGNWSNGARCAYTAYTG	GGNACYTGYTGNACNGGNGG	512	1024	54.2	95.5	40.2243
Ste_639	XP_026810784.1_68301004_68301532	366	5	39	152	EKQRTIVM	AENMLNKL	GARAARCARMGNACNATHGTNAT	ARYTTRTTNARCATRTTYTCNGC	3072	1024	0.40566	22.1667	61.9	86.5	25	161	NELIKNQ	DISQNLH	AAYGARYTNATHAARAAYCA	TGNARRTTYTGNSWDATRTC	384	3072	59	88.5	39.8603
Ste_640	XP_026818129.1_68575400_68576051	372	5	94	209	FYFLSNDE	NVEFWLSR	TTYTAYTTYYTNWSNAAYGAYGA	CKNSWNARCCARAAYTCNACRTT	4096	8192	0.638889	18.5	52.2	94	17	244	FAAPDIQ	WVLLHAA	TTYGCNGCNCCNGAYATHCA	GCNGCRTGNARNARNACCCA	768	2048	58.3	91.5	39.7194
Ste_641	XP_026805508.1_43150688_43151135	345	5	13	119	VQQLAKMK	QQIGLEKQ	GTNCARCARYTNGCNAARATGAA	TGYTTYTCNARNCCDATYTGYTG	1024	1536	0.37	17.8333	58.7	88.5	3	129	AQLIDLK	QNVITEV	GCNCARYTNATHGAYYTNAA	ACYTCNGTDATNACRTTYTG	3072	384	61.6	87	39.6192
Ste_642	XP_026821657.1_3806211_3806715	393	5	26	148	YLHMSFNN	CDMDLSFN	TAYYTNCAYATGWSNTTYAAYAA	TTRAANSWNARRTCCATRTCRCA	2048	2048	0.517544	26	53.8	91	14	157	DKYFSPM	ITALPVF	GAYAARTAYTTYWSNCCNAT	AANACNGGNARNGCNGTDAT	1024	6144	57.6	91	39.185
Ste_643	XP_026807076.1_58969399_58970233	531	2	32	200	ETFYSVFE	NDWCAVCG	GARACNTTYTAYWSNGTNTTYGA	CCRCANACNGCRCACCARTCRTT	4096	256	0.0123457	10.3333	59	100	3	229	VRAQFEN	PDGVHKM	GTNMGNGCNCARTTYGARAA	ATYTTRTGNACNCCRTCNGG	1024	512	70.8	100	39.1411
Ste_644	XP_026814488.1_41676666_41677391	456	4	24	167	ELGCAYAD	AKYCSAEY	GARYTNGGNTGYGCNTAYGCNGA	TAYTCNGCNSWRCARTAYTTNGC	4096	4096	0.445255	29.6	55.2	92.5	14	203	PDLIIGH	PHGVLQD	CCNGAYYTNATHATHGGNCA	TCYTGNARNACNCCRTGNGG	2304	2048	62.1	91	38.6648
Ste_645	XP_026814717.1_90715778_90716210	390	4	12	133	KEGKLLKK	VMKVLYEY	AARGARGGNAARYTNYTNAARAA	TAYTCRTANARNACYTTCATNAC	4096	1024	0.247706	13.2	45.1	98.5	4	143	RFFKAVN	ECDASFN	MGNTTYTTYAARGCNGTNAA	TTRAANSWNGCRTCRCAYTC	1024	1024	62.8	96.5	38.6087
Ste_646	XP_026813253.1_29895536_29896722	489	2	110	264	GVIYKCTN	YKIGDFGH	GGNGTNATHTAYAARTGYACNAA	TGNCCRAARTCNCCDATYTTRTA	1536	768	0.537931	44	70.5	91	94	324	HEEFRID	KNGPEWH	CAYGARGARTTYMGNATHGA	TGCCAYTCNGGNCCRTTYTT	384	128	70.2	86	37.1965
Ste_647	XP_026814183.1_85403592_85404372	525	2	72	238	LKNTTFHG	NGAQQLVD	YTNAARAAYACNACNTTYCAYGG	TCNACNARYTGYTGNGCNCCRTT	2048	4096	0.125	26	61.6	97	51	254	RFLEIGK	GGVFNLA	MGNTTYYTNGARATHGGNAA	GCNARRTTRAANACNCCNCC	3072	2048	60.6	100	36.9298
Ste_648	XP_026813252.1_29895327_29896722	588	2	171	358	GVIYKCTN	DYSQLQKV	GGNGTNATHTAYAARTGYACNAA	ACYTTYTGNARYTGNSWRTARTC	1536	4096	0.522472	56	58.1	88	155	385	HEEFRID	KNGPEWH	CAYGARGARTTYMGNATHGA	TGCCAYTCNGGNCCRTTYTT	384	128	70.2	86	33.5831

## Sheet: Use for primer synthesis
Primer name	Nucleotide Sequence of Primer (5' to 3')	Number of base pair
Ste_1_F1	GGNAAYGARATGAAYCAYTT	20
Ste_1_R1	AANCCRTTYTTNGGRTCDAT	20
Ste_1_F2	GAYCAYGARCCNGTNTTYGARAA	23
Ste_1_R2	AAYTCNGGYTTRTTRTCRTTYTC	23
Ste_2_F1	CARAARATHGARGCNGGNAC	20
Ste_2_R1	CARAARTGYTTRTCNCCCCA	20
Ste_2_F2	AAYTTYYTNGARTGGTTYGAYTA	23
Ste_2_R2	TTRAAYTCRTANCKRCACCAYTC	23
Ste_3_F1	AAYTGYATGATGGCNCAYCA	20
Ste_3_R1	CCYTCYTTRTCRAADATYTG	20
Ste_3_F2	AAYGTNCCNGTNTGYAARGARTG	23
Ste_3_R2	CCRAAYTTRCARTGRTADATCAT	23
Ste_4_F1	TAYYTNATGATHGARTTYCC	20
Ste_4_R1	CARTAYTGNGCRAAYTTRTG	20
Ste_4_F2	AARTTYYTNGARTGYGTNAAYTG	23
Ste_4_R2	ARNCKRAAYTTRTCYTGNACYTT	23
Ste_5_F1	ACNAARAAYACNATHYTNAA	20
Ste_5_R1	TCRAANGTRTTNARRTARTC	20
Ste_5_F2	GGNMGNTTYAARGAYATHTTYCA	23
Ste_5_R2	ATNGCNARRTCYTTNGTCATRAA	23
Ste_6_F1	GARATGAARGTNAAYTGGGC	20
Ste_6_R1	TCYTTNCCCCARAARCAYTT	20
Ste_6_F2	CAYTAYCAYATHTTYGTNGGNGA	23
Ste_6_R2	TGNCCRTTDATYTCNGTRTTRTG	23
Ste_7_F1	CCNCAYCAYTGYAAYTAYTG	20
Ste_7_R1	TCYTGYTTCATNARRTGYTT	20
Ste_7_F2	AARGAYCAYATGGTNTAYCAYGA	23
Ste_7_R2	ARRTGNCCYTTRCACATRAARTC	23
Ste_8_F1	AARGCNATGTAYTAYAARAA	20
Ste_8_R1	CARTCNGCNCKRTARTGYTG	20
Ste_8_F2	GARTTYAAYAAYGTNTAYTGGCA	23
Ste_8_R2	TGRAARCAYTTNACRTAYTGRTT	23
Ste_9_F1	GGNCAYGTNGARATHAARCA	20
Ste_9_R1	TGRTTYTCRTTRAAYTGCAT	20
Ste_9_F2	AARAARGGNTGYAAYATGTAYTT	23
Ste_9_R2	AACATRCARTANARYTGYTGRTG	23
Ste_10_F1	TGYTTYGGNCCNGTNTGGGG	20
Ste_10_R1	TGRAARTARCANGGCCADAT	20
Ste_10_F2	GTNAAYGTNGCNCARATGATHGA	23
Ste_10_R2	CCCATNARDATNGCRAARTGNGG	23
Ste_11_F1	GAYACNAAYCCNGARAARGA	20
Ste_11_R1	GTRTCYTCNGGRTTYTTRTG	20
Ste_11_F2	GGNYTNGCNTAYGTNTGYCAYCA	23
Ste_11_R2	GGRTTNSWNACCCARTGDATRAA	23
Ste_12_F1	TGGGARAARATHCARGARCC	20
Ste_12_R1	TGRTAYTCYTTRTCNGGNGG	20
Ste_12_F2	YTNGAYAAYATGYTNTAYATGGT	23
Ste_12_R2	AANGGYTTRAARTCRTADATRTT	23
Ste_13_F1	MGNGGNTTYGCNTTYGTNGA	20
Ste_13_R1	ACRCARTCYTTRTANGTYTC	20
Ste_13_F2	AARTGYAAYGCNCAYAAYTTYAA	23
Ste_13_R2	CCYTCYTGCCANCCCATYTTYTG	23
Ste_14_F1	TTYTTYCAYCCNTAYTGYAA	20
Ste_14_R1	TTNACYTTRAAYTCNACRTT	20
Ste_14_F2	ATHGAYACNATGGGNTAYGCNTT	23
Ste_14_R2	TGRTCYTTYTCNGGNCKRAAYTG	23
Ste_15_F1	YTNATHACNCCNTGGAAYTT	20
Ste_15_R1	TTNCCRAARCADATRTAYTT	20
Ste_15_F2	ACNTGYGTNATHAARCCNGCNGA	23
Ste_15_R2	GCNACNGGNCCRAADATYTCYTC	23
Ste_16_F1	GTNTTYAARATGGGNGARCC	20
Ste_16_R1	TGRTARAARAANACRTTRTA	20
Ste_16_F2	TGYGGNGAYGTNGARGCNTGGAA	23
Ste_16_R2	CANARYTGYTGDATNACYTCYTT	23
Ste_17_F1	AAYGTNCARGAYGGNGARGC	20
Ste_17_R1	TCNACCATNARYTGCCARTC	20
Ste_17_F2	CARCARATHGGNGCNACNAAYGT	23
Ste_17_R2	AARTARTCYTTRCANGCRTCDAT	23
Ste_18_F1	GTNTGYYTNAAYTAYGAYTT	20
Ste_18_R1	TTCATNARRTGNACRTCRCA	20
Ste_18_F2	GAYGTNGARTGGGAYCARCARTA	23
Ste_18_R2	TTRTTRTCNACNACNCCYTCNCC	23
Ste_19_F1	CARGGNGCNTGYAAYAARTA	20
Ste_19_R1	TTDATNGTNCCRTTRAARCA	20
Ste_19_F2	ACNTAYGCNTTYATHGGNCCNGA	23
Ste_19_R2	ATRTGDATRTTYTCRTTRAAYTT	23
Ste_20_F1	GAYGARATHAARAARGCNTA	20
Ste_20_R1	TGRTCNCCYTCYTTYTGRAA	20
Ste_20_F2	YTNAARTAYCAYCCNGAYAARAA	23
Ste_20_R2	GTDATYTTNGTNCCNGCYTTCCA	23
Ste_21_F1	ATHCCNGARGTNGGNGAYGC	20
Ste_21_R1	AARTANGCCCANGCRTCNCC	20
Ste_21_F2	AAYCCNMGNGCNGARAARTTYAC	23
Ste_21_R2	ATNCCNGCRTTNGGRCAYTCYTG	23
Ste_22_F1	AARGTNGGNGAYTTYTGGTT	20
Ste_22_R1	TTRAADATNACNGTNCCRTT	20
Ste_22_F2	GGNATGAAYGGNGARATHTAYTA	23
Ste_22_R2	TTNGGNGCRTTRTCRTTNACRTC	23
Ste_23_F1	GAYYTNGARCARAARGARAA	20
Ste_23_R1	TTYTGCATNCCNARRAACCA	20
Ste_23_F2	TAYACNGCNYTNAARGGNGCNTT	23
Ste_23_R2	CADATNSWRAARTCRTTYTTYTT	23
Ste_24_F1	GGNAAYATGTTYAARATHGA	20
Ste_24_R1	TANGTRAANGGNGCNCCRTT	20
Ste_24_F2	AAYGAYAAYGCNCCNGARTTYGA	23
Ste_24_R2	GGNCCRTTRTCRTTNACRTCNGT	23
Ste_25_F1	GCNGARGAYCAYAAYATHTA	20
Ste_25_R1	ACRCARCARTTNACNCCNGG	20
Ste_25_F2	TTYATHTAYGARGAYTTYATGCC	23
Ste_25_R2	GTNGGRTCYTCRTANARCATDAT	23
Ste_26_F1	TGGGTNGARTTYATHACNGC	20
Ste_26_R1	GTYTGYTTNGCNGCRTTYTC	20
Ste_26_F2	GTNGCNCARGCNTGYGAYAARTG	23
Ste_26_R2	TGNGGNARRAARTARTGNGGRCA	23
Ste_27_F1	GTNACNAAYATHGCNCCNCA	20
Ste_27_R1	CCDATNACNGGRTCDATNGC	20
Ste_27_F2	GAYCARATGCARACNYTNTTYGG	23
Ste_27_R2	ACNCKNGTCATNGCYTCYTCDAT	23
Ste_28_F1	GAYATHYTNGGNGAYGARAT	20
Ste_28_R1	GCNCCNGGNACNACRAARTC	20
Ste_28_F2	MGNATHATHTGGGAYYTNATHAA	23
Ste_28_R2	TTRTAYTGRTCNGCRTGNGCRTG	23
Ste_29_F1	ATHTGGAARCCNGAYTGGGT	20
Ste_29_R1	CADATYTCYTTCCARTCNGG	20
Ste_29_F2	GGNAARAARCARATHTGGAARCC	23
Ste_29_R2	ATYTGYTTCCARTCYTCYTTCCA	23
Ste_30_F1	CARTGYGTNGAYTTYYTNAT	20
Ste_30_R1	TTRTGNARNCCYTGDATRTC	20
Ste_30_F2	GARCAYCCNYTNTGYAARGCNTT	23
Ste_30_R2	TTCATNARNACNACNGTNACRAA	23
Ste_31_F1	GCNGGNACNYTNGGNGARTT	20
Ste_31_R1	GCNCKYTTRTGYTGYTTYTG	20
Ste_31_F2	GARMGNAAYTAYGCNATHACNCA	23
Ste_31_R2	ATYTCNGCDATYTGRTANGCRTA	23
Ste_32_F1	CCNGTNGAYCARAARGARGC	20
Ste_32_R1	AARTCRAAYTCYTCNCCNGT	20
Ste_32_F2	GAYYTNATGGGNATHTTYGARAA	23
Ste_32_R2	TCNARRCANGTNGTYTCRAARTG	23
Ste_33_F1	ACNATHTGYGTNTGYCARAT	20
Ste_33_R1	AANCKCATYTTNGCRTCRTC	20
Ste_33_F2	GGNGGNTGYGCNCARATHTAYGT	23
Ste_33_R2	CCNACYTCNACNGTNCKYTGRCA	23
Ste_34_F1	GCNCARMGNCAYTGGATGGA	20
Ste_34_R1	ARDATNSWYTTYTCRTGNAC	20
Ste_34_F2	TAYCCNCCNYTNACNGCNTAYCA	23
Ste_34_R2	CARAARTTNSWNACYTTRTCYTC	23
Ste_35_F1	AARATGATGAARGAYAAYAA	20
Ste_35_R1	CKNACNGGRTCYTCDATNCC	20
Ste_35_F2	GAYGCNTGYGARACNATGGGNAA	23
Ste_35_R2	CCRTCNSWNGCCATNGGYTCDAT	23
Ste_36_F1	ATGTTYGAYGGNYTNAARAT	20
Ste_36_R1	TCRTAYTCRTANARNGTNGG	20
Ste_36_F2	TTYGAYGTNCARYTNMGNGTNAA	23
Ste_36_R2	ACRTCCCAYTTYTCNGGYTCRAA	23
Ste_37_F1	GAYGTNGAYAAYTTYAARTT	20
Ste_37_R1	TCYTCRTTRTGCCARCARAA	20
Ste_37_F2	CCNMGNATHCARAARYTNAAYGA	23
Ste_37_R2	CACATNCCNACRTACATCCANGG	23
Ste_38_F1	ATHACNACNAARTAYGGNAA	20
Ste_38_R1	ATRTGRTADATNGTCATNGT	20
Ste_38_F2	GAYTGGCCNGAYATHGARTTYAT	23
Ste_38_R2	TGNCKDATNACRCAYTCCCARTA	23
Ste_39_F1	CCNTGGAARAARAAYYTNTA	20
Ste_39_R1	TCCCANGGNCCRTADATRTT	20
Ste_39_F2	GGNTAYCCNGAYAAYTAYACNGA	23
Ste_39_R2	CAYTTNACRAARTARTANGGRCA	23
Ste_40_F1	AAYATHCARWSNAAYTGYGA	20
Ste_40_R1	CKNGCDATYTCRTCRTCYTC	20
Ste_40_F2	YTNATGGAYGCNAARGARATHTT	23
Ste_40_R2	ARNGGNCCYTTNGCNACRTCYTC	23
Ste_41_F1	GARAARATHAARAARCARAT	20
Ste_41_R1	ATRTCRTADATRTAYTCYTC	20
Ste_41_F2	CCNATGAAYATHGARTGYTTYAT	23
Ste_41_R2	TGNCKRTCNGCNGCNACCATYTT	23
Ste_42_F1	AARGTNYTNGAYGCNCCNGA	20
Ste_42_R1	CARAANCKNARNGTYTCRTC	20
Ste_42_F2	TTYTAYYTNAAYYTNGTNGAYTG	23
Ste_42_R2	TAYTTCCANACNACDATYTGRTT	23
Ste_43_F1	CCNAARGAYATGGGNGCNAC	20
Ste_43_R1	CAYTTYTCRCARAARTARTG	20
Ste_43_F2	ACNGARYTNGAYAARGAYGCNCA	23
Ste_43_R2	CCNCKRCADATNARRCAYTTRAA	23
Ste_44_F1	GGNAAYGGNGGNATHGCNAC	20
Ste_44_R1	ATNARRTTYTCRCACATYTC	20
Ste_44_F2	GAYGCNGGNGCNGCNGARTTYTT	23
Ste_44_R2	GTRAANARYTCRAARCARAARTC	23
Ste_45_F1	ATGTTYAARTAYATHGARGA	20
Ste_45_R1	TANSWRTCYTTYTGNCCYTC	20
Ste_45_F2	AARCARGCNTGYGGNTTYGARTA	23
Ste_45_R2	TAYTCYTTYTCDATNARDATRTC	23
Ste_46_F1	YTNGGNGCNGGNCARGAYGT	20
Ste_46_R1	GTYTCNCCRTTNGCNGGCAT	20
Ste_46_F2	YTNGAYTGYGGNATGCAYATGGG	23
Ste_46_R2	ARNARNACRTTYTGNGGYTCRCA	23
Ste_47_F1	CAYGTNAARATHGCNGAYTT	20
Ste_47_R1	GCNGCRCACATYTCRAARAA	20
Ste_47_F2	GCNGGNCCNGARGTNGAYATHTG	23
Ste_47_R2	CKRTANACYTCRTTCATDATRTC	23
Ste_48_F1	GCNCAYATHACNAARTGYGG	20
Ste_48_R1	SWNCCRCANGCDATRTARTC	20
Ste_48_F2	CARAAYMGNYTNYTNTAYGARTT	23
Ste_48_R2	GTNGCNARNCCNACRAARTTYTT	23
Ste_49_F1	GARTGYAARTGYCAYGGNAT	20
Ste_49_R1	CAYTTNACYTCRCARCACCA	20
Ste_49_F2	WSNTGYACNGTNAARACNTGYTG	23
Ste_49_R2	CARCACATNARRTCRCANCCRTC	23
Ste_50_F1	GAYGARAAYGAYAAYGCNCC	20
Ste_50_R1	AADATNGGYTCRTTRTCRTT	20
Ste_50_F2	GAYYTNGGNCARTAYAAYACNCA	23
Ste_50_R2	GGNCKRTTRTCRTTNACRTCNGT	23
Ste_51_F1	TTYCCNACNGGNATGAARTG	20
Ste_51_R1	CCNARNGCRCADATNGTRTG	20
Ste_51_F2	GGNGARCCNGGNACNTGYAARGA	23
Ste_51_R2	CCYTCNCKRCANGGNGTRCAYTG	23
Ste_52_F1	CARATGTAYMGNAAYTTYAA	20
Ste_52_R1	TTNCCNCKYTGCCARTCRTT	20
Ste_52_F2	GTNGARCCNAAYMGNAARTGGTT	23
Ste_52_R2	ATRTAYTGCCANACYTTNGTYTC	23
Ste_53_F1	CARATHTTYYTNGARATGGG	20
Ste_53_R1	TTDATNCCRTAYTTDATCAT	20
Ste_53_F2	ATGCCNACNAAYAAYTTYGTNGA	23
Ste_53_R2	ARNCCCCANGCDATNACRTTNAC	23
Ste_54_F1	GAYGGNGARATHACNTAYAA	20
Ste_54_R1	TARAARTCNGGNCKRTGNAC	20
Ste_54_F2	ATGCARGAYTTYATGACNGTNGA	23
Ste_54_R2	ATDATNGCYTTRAANGTRTGYTC	23
Ste_55_F1	CCNATHACNATHCCNTTYTG	20
Ste_55_R1	CANGCNGCNARRTGRAARTA	20
Ste_55_F2	TAYAAYGARACNATHATGCCNAA	23
Ste_55_R2	TCDATNGCYTCRTGNCCCCAYTT	23
Ste_56_F1	ATHAAYAAYAARGAYGTNAC	20
Ste_56_R1	CARTGYTCCATRCANGTYTG	20
Ste_56_F2	GCNTAYGARAARYTNMGNGAYCA	23
Ste_56_R2	TCCCARTTYTGYTGDATYTTRTC	23
Ste_57_F1	GARCARTAYYTNTTYAAYGT	20
Ste_57_R1	ACRTCRTCYTCYTGYTTYTT	20
Ste_57_F2	AAYYTNGAYAARGCNGTNGARCA	23
Ste_57_R2	TTCCANACYTCRTCCATYTTYTC	23
Ste_58_F1	ACNYTNGARAARACNTGGAA	20
Ste_58_R1	CKCCARAAYTCNGCNGCRTC	20
Ste_58_F2	AARGTNGTNAARYTNTGYCARCA	23
Ste_58_R2	TTNGTDATNCKRAAYTGRTCNCC	23
Ste_59_F1	GARAARACNAARCARTGGAT	20
Ste_59_R1	TGNGTRTARTCYTGRAARTA	20
Ste_59_F2	AARGCNTAYTTYGARGAYGTNGA	23
Ste_59_R2	GTNGTDATNARRTCYTGRAARTG	23
Ste_60_F1	YTNAARAARAAYACNGCNTT	20
Ste_60_R1	TTRAARAAYTCNCCRCANGT	20
Ste_60_F2	ATHTTYTTYGARCARTGGCARAA	23
Ste_60_R2	TCNCCRAARTAYTTDATCATNGC	23
Ste_61_F1	YTNAAYCAYGARACNCARGA	20
Ste_61_R1	TTNCCNSWCCADATCCANAC	20
Ste_61_F2	GGNATGGARGTNCAYCARTTYTG	23
Ste_61_R2	ATNACNARNGTCATRAARTAYTT	23
Ste_62_F1	GAYYTNWSNTGYCARTTYGG	20
Ste_62_R1	GGRCANGCDATNARRTCRAA	20
Ste_62_F2	TTYACNAARGARATGMGNCARAT	23
Ste_62_R2	TCNGTRTTYTCNGCDATNGTYTT	23
Ste_63_F1	TAYCAYGCNCCNACNGAYTG	20
Ste_63_R1	TCNGCDATRTCCATYTGRTT	20
Ste_63_F2	TGGATHACNAARTGYGCNGAYGA	23
Ste_63_R2	ARYTTNGCYTGYTGRTAYTCRAA	23
Ste_64_F1	TGYATHATGGTNTTYGTNTA	20
Ste_64_R1	TCYTTRTTRAADATNGTRTA	20
Ste_64_F2	MGNATHTAYTTYGCNGCNAARGC	23
Ste_64_R2	TTCATRTANCCNARCCARAANGC	23
Ste_65_F1	CARGTNTTYTGYGAYTTYGG	20
Ste_65_R1	TGDATRTCRTARTTNGTNGC	20
Ste_65_F2	GGNGTNGTNACNTGYATGGAYGA	23
Ste_65_R2	GCNGCNACDATRAARTCDATRTG	23
Ste_66_F1	ACNCAYGTNTAYAAYTAYTG	20
Ste_66_R1	TCNGCYTCYTCNGGRTTYTT	20
Ste_66_F2	GGNGCNAAYTTYATGGAYGARGA	23
Ste_66_R2	CARAAYTTNGCNARCATYTCNGG	23
Ste_67_F1	ATGACNGARTTYATGYTNAA	20
Ste_67_R1	AARTCNARYTCNGCYTTRTA	20
Ste_67_F2	ATHAAYGTNTAYTGGMGNAARGA	23
Ste_67_R2	TTNCCCATRTCDATNCCYTTNAC	23
Ste_68_F1	MGNAARYTNGGNTGGGGNCA	20
Ste_68_R1	ATRTAYTTYTCRTCNACRCA	20
Ste_68_F2	WSNACNGTNTGGYTNTGYTGGGA	23
Ste_68_R2	TTYTCNGGYTTDATRTCNGTRTG	23
Ste_69_F1	ATHGGNTAYGARATHTGYGA	20
Ste_69_R1	CANGGCCACATNACRTTRTA	20
Ste_69_F2	ACNTTYAARAAYGGNGGNTGYTA	23
Ste_69_R2	ATYTTRTGNCKRTTDATNGCRTA	23
Ste_70_F1	MGNACNGAYGTNAARGARTA	20
Ste_70_R1	TGCATYTCYTTYTCNACCCA	20
Ste_70_F2	GGNATGAAYYTNGTNGCNAARGA	23
Ste_70_R2	ARCATNGTNARNACNGCRTCNGG	23
Ste_71_F1	GCNGCNACNTTYAARCARGA	20
Ste_71_R1	CKYTCNGTRTGYTCYTCNCC	20
Ste_71_F2	ACNYTNTAYGAYCAYAARTAYTG	23
Ste_71_R2	TGDATNARRTTNCKRAARAANGG	23
Ste_72_F1	MGNACNAARGCNATGAARTG	20
Ste_72_R1	ARNARYTGNGGNCKDATYTT	20
Ste_72_F2	CCNGARYTNATHGAYAARTAYTA	23
Ste_72_R2	ACNARRCARTCNACDATYTGYTT	23
Ste_73_F1	YTNAARGARTGYTGYMGNAA	20
Ste_73_R1	TANARNGGDATNCCRAANAC	20
Ste_73_F2	GTNGCNTTYATGTGYACNCARGT	23
Ste_73_R2	TANACNACNGTNGCNGCYTTNCC	23
Ste_74_F1	MGNATHATGGARCARTAYTG	20
Ste_74_R1	CCRTADATNCKNGCRTARTT	20
Ste_74_F2	TTYYTNGARMGNTTYCCNCAYCC	23
Ste_74_R2	TANCCNGGNGGNGCYTGDATCAT	23
Ste_75_F1	CCNCAYATHGGNCAYYTNTA	20
Ste_75_R1	TCRTCDATNCCYTTRTARAA	20
Ste_75_F2	TTYWSNACNGGNACNGAYGARCA	23
Ste_75_R2	TTYTCRTCRTTNACYTTCCARTG	23
Ste_76_F1	TGYCAYCARGTNACNGAYTT	20
Ste_76_R1	AANCCNGGRTTNGTRTGYTC	20
Ste_76_F2	WSNGTNGCNAARTGYGAYCARGT	23
Ste_76_R2	CANCKYTTRCARTAYTTYTTNAC	23
Ste_77_F1	GARTTYMGNCCNGARGAYAA	20
Ste_77_R1	CCNARNGCNGCNACNGTYTG	20
Ste_77_F2	TTYGCNACNYTNTTYCCNAARTA	23
Ste_77_R2	CCYTGNACNARNACRTARCARTT	23
Ste_78_F1	AAYGTNGGNGCNACNATGGA	20
Ste_78_R1	ACDATRTGRTGNGCNCCRTC	20
Ste_78_F2	GAYACNCCNGGNCAYGTNGAYTT	23
Ste_78_R2	TGYTGYTTYTTRTGRAARTARTC	23
Ste_79_F1	CARACNGTNTAYCARGTNGA	20
Ste_79_R1	TARCARTGDATNGGYTTYTC	20
Ste_79_F2	GTNGGNCCNYTNAARGAYTTYAC	23
Ste_79_R2	GCRTCRAANCKNCCRTAYTGRTA	23
Ste_80_F1	GTNTAYGTNATHCARAAYAA	20
Ste_80_R1	ARNSWNGTNGCRAANCCYTT	20
Ste_80_F2	CARGTNACNTAYCARYTNAARAT	23
Ste_80_R2	ARDATRTTRTCNGCRTAYTTNAC	23
Ste_81_F1	GAYAAYYTNTAYCCNGARGG	20
Ste_81_R1	CCYTCNGGYTTNARRTTRTC	20
Ste_81_F2	ACNGAYAAYYTNAARCCNGARGG	23
Ste_81_R2	TCNCCYTCNGGYTTNARRTTRTC	23
Ste_82_F1	MGNACNTTYGTNGARATGGA	20
Ste_82_R1	TAYTCDATRTTNACRTCRCA	20
Ste_82_F2	CAYGARGARAARATGTAYCARGC	23
Ste_82_R2	TTRTCDATRTTNGGRTGNGTYTG	23
Ste_83_F1	CAYACNGTNGCNGTNAAYCA	20
Ste_83_R1	TTRTARTCNGTCATCATYTT	20
Ste_83_F2	MGNGGNGARTTYATHGCNACNTG	23
Ste_83_R2	TCYTTRCARAAYTCDATNGCYTG	23
Ste_84_F1	AAYAARTTYAAYTTYTTYCC	20
Ste_84_R1	SWCCADATDATRTCNGGYTC	20
Ste_84_F2	YTNAARACNYTNGARGARTTYGA	23
Ste_84_R2	ARNGCNCKNACRTTRCARTCRCA	23
Ste_85_F1	CAYAAYATHTAYGTNGGNGA	20
Ste_85_R1	ATRCAYTCDATNACYTTRTA	20
Ste_85_F2	ACNTGYAARGTNATHMGNTTYAA	23
Ste_85_R2	TTCCARTCYTGYTTNARDATRAA	23
Ste_86_F1	YTNGAYYTNMGNCAYAAYAA	20
Ste_86_R1	TTYTCNARNGTNCCDATYTC	20
Ste_86_F2	ACNTTYGAYGTNWSNCAYAAYCA	23
Ste_86_R2	AADATNCCRTANGGDATYTTRTC	23
Ste_87_F1	ATHAARGARACNMGNCCNTT	20
Ste_87_R1	ATNCKRCANARRTTYTGYTC	20
Ste_87_F2	AARGARTGYATHGARTGGGCNAA	23
Ste_87_R2	ATNGGRTCRTCYTCNARYTCYTT	23
Ste_88_F1	MGNYTNAAYGAYGTNATGGA	20
Ste_88_R1	TCRTGDATCATNARRCANAC	20
Ste_88_F2	ATHCAYGGNMGNGGNAAYTTYCC	23
Ste_88_R2	AARTGRTTYTTNARRTARTTYTC	23
Ste_89_F1	YTNCCNTGGTTYATHATGAC	20
Ste_89_R1	AAYTCRAANACRTCRAADAT	20
Ste_89_F2	GCNTTYACNTTYGAYGGNAARAT	23
Ste_89_R2	AAYTTYTCCATYTTDATNCCRTT	23
Ste_90_F1	GTNYTNMGNYTNTGGAAYTA	20
Ste_90_R1	TGYTCYTTYTCYTTDATCCA	20
Ste_90_F2	AAYTTYCARGARATGYTNTAYAT	23
Ste_90_R2	TTYTCYTCRTCNGCCATRTCCCA	23
Ste_91_F1	TAYYTNTTYTGYTGYCCNCC	20
Ste_91_R1	GCNARRTCNACNGTNGGNAC	20
Ste_91_F2	AAYGAYAARGCNGARTGGCARTA	23
Ste_91_R2	TGNCCRTANARDATDATRTTYTC	23
Ste_92_F1	CCNGGNGCNACNATGTGGAA	20
Ste_92_R1	TTNGCRAARTTNGTCCARTA	20
Ste_92_F2	GCNGTNATGGTNTGGATHTTYGG	23
Ste_92_R2	GCRAAYTCRTTNACRTTRCANGT	23
Ste_93_F1	AARTTYMGNTGGTAYCARAT	20
Ste_93_R1	TGRAANGGRTCRTTYTTYTC	20
Ste_93_F2	AARMGNGARTGGCCNCARCAYTG	23
Ste_93_R2	GGRTGCATCATYTTYTTNACRTT	23
Ste_94_F1	CARACNGTNACNAAYATGTA	20
Ste_94_R1	ARDATRTARAANACRAADAT	20
Ste_94_F2	YTNGCNATHGCNGAYGARTGYTT	23
Ste_94_R2	ARCATNARNGGDATNGCRAANCC	23
Ste_95_F1	ATHGTNTTYGGNACNAARAA	20
Ste_95_R1	ARNARCCARTAYTTRTAYTC	20
Ste_95_F2	ATHGARACNTGGAARTGYATGTT	23
Ste_95_R2	TCNCCDATCATCATCCARCAYTT	23
Ste_96_F1	GAYATHATGAARGARTTYAA	20
Ste_96_R1	TGYTTRTCYTCYTTRTTDAT	20
Ste_96_F2	GGNTAYAARATHGARATHAARAA	23
Ste_96_R2	TTRAARTTNACNCCYTGRTGRTC	23
Ste_97_F1	ACNCCNTGGGTNGARAARTA	20
Ste_97_R1	GGNACNGTNCCNGTNACYTC	20
Ste_97_F2	CARGTNATHMGNGAYAARGTNAA	23
Ste_97_R2	GTDATNGCNCKNCKCATRTCNCC	23
Ste_98_F1	YTNYTNCAYGCNATHCARAT	20
Ste_98_R1	TANACYTTNCCRTCYTTYTC	20
Ste_98_F2	WSNAARACNTTYGTNGAYATGAA	23
Ste_98_R2	CCNCCRTTNGGDATRTGNCCRTA	23
Ste_99_F1	ATHGTNGAYGCNTAYGGNTG	20
Ste_99_R1	ACNCKRTCNGTCCANGCNGG	20
Ste_99_F2	GARATHTTYAARATHACNCARAC	23
Ste_99_R2	CKRTARTTRAARTCNCCRCACCA	23
Ste_100_F1	ATHAARMGNCAYGARGCNTT	20
Ste_100_R1	ATCCANARYTTYTCRTCYTC	20
Ste_100_F2	ACNATGGARGCNAAYGARGAYAA	23
Ste_100_R2	CKRAAYTGRAANGCYTCYTTYTT	23
Ste_101_F1	GCNATHTAYTTYTGYATGCC	20
Ste_101_R1	TGRTAYTCDATRTARTTNCC	20
Ste_101_F2	MGNATHGCNCARGAYTTYCARAA	23
Ste_101_R2	TTNCKNARYTGYTTNGGRTCRAA	23
Ste_102_F1	ATGAARTGYTTYTAYGARGT	20
Ste_102_R1	TCRTGRTTYTGRAANGCYTT	20
Ste_102_F2	YTNAARTGGCAYCCNGAYAARAA	23
Ste_102_R2	TCNGTYTTRAANACYTTRTTRCA	23
Ste_103_F1	CARCCNTAYATHAARTGGGG	20
Ste_103_R1	ATNACRTCNGCRAACATNGC	20
Ste_103_F2	ATHCARATHTTYMGNGARCAYGC	23
Ste_103_R2	TCYTCNARNGTNGCNACRAANGG	23
Ste_104_F1	ATGAARGARTGYATHTAYGA	20
Ste_104_R1	TTRAANGGCATRTCYTCYTG	20
Ste_104_F2	TAYTTYATHGTNAARGGNACNGA	23
Ste_104_R2	TTRTTDATNGTNACYTGYTTRTC	23
Ste_105_F1	MGNCAYACNTAYYTNCARTA	20
Ste_105_R1	GCNCKDATNGCYTGNGTRTC	20
Ste_105_F2	AARGGNAAYACNTGYYTNCAYTA	23
Ste_105_R2	GTNARCATNACDATNGTYTTRAA	23
Ste_106_F1	ATHAAYTGGTAYCAYGGNAA	20
Ste_106_R1	AARTCYTTRAARTTYTCRTA	20
Ste_106_F2	GAYGARCARAAYATHATGCAYGG	23
Ste_106_R2	CARCACATYTCCATNGTYTTRTA	23
Ste_107_F1	GAYAAYCARGTNGARATGGC	20
Ste_107_R1	TCYTGYTGNARYTGNGCYTT	20
Ste_107_F2	GGNGAYAARGARAARCARATGAA	23
Ste_107_R2	TCNARYTCYTCYTTNGTYTTYTC	23
Ste_108_F1	GARATHAARGTNCCNGAYTG	20
Ste_108_R1	GTNGGNACYTGDATYTCYTT	20
Ste_108_F2	GARGTNAARGTNCCNGAYTGGAA	23
Ste_108_R2	GTNCKCCADATYTGNACYTTYTC	23
Ste_109_F1	GTNATGGGNAARATHGCNTG	20
Ste_109_R1	ATCCANGCYTGRTANCCYTC	20
Ste_109_F2	GGNGTNACNGARTGYGAYAAYAT	23
Ste_109_R2	ACYTTYTCDATRTCYTTRCARTA	23
Ste_110_F1	TGYTGYTTYCARCAYATHGA	20
Ste_110_R1	TTCATNCKRTTDATRAANAC	20
Ste_110_F2	GTNACNGCNATHTGYTTYCAYCC	23
Ste_110_R2	CKDATRCANCCRTTRAARTCNGC	23
Ste_111_F1	TTYACNGAYTGYCARATHAA	20
Ste_111_R1	AANGGRCANCKYTTRTTDAT	20
Ste_111_F2	GARAAYAAYGCNTAYCCNAARGA	23
Ste_111_R2	GCNCKNGTRTTYTGRAACCANAC	23
Ste_112_F1	GAYACNGGNGARMGNGTNCC	20
Ste_112_R1	TCRAAYTCRTANGGNCCYTT	20
Ste_112_F2	GAYAARYTNCCNCARTGYATHAA	23
Ste_112_R2	ATYTCCATNACRTCYTCYTTRTG	23
Ste_113_F1	YTNGAYGTNCCNGAYAARGG	20
Ste_113_R1	GTDATYTTNGTRCANCCRTA	20
Ste_113_F2	GCNGCNCARGTNTGYACNGCNTG	23
Ste_113_R2	TGRTCNCCDATYTTRTCRCARAA	23
Ste_114_F1	TTYGCNYTNGAYCARTAYCC	20
Ste_114_R1	TGCATNACRCANACNCCRTT	20
Ste_114_F2	ATHACNAAYTGGTTYCAYAAYCA	23
Ste_114_R2	CARTCNGGRTTNACCCAYTGNGG	23
Ste_115_F1	TGYGGNCCNAAYGCNGARTG	20
Ste_115_R1	ARRCANSWRCANACNGGYTT	20
Ste_115_F2	ATHAAYCCNTGYGTNTAYGARCA	23
Ste_115_R2	SWRTTNGGNCCRCARTTRCANGG	23
Ste_116_F1	GAYGGNGARATGTAYTTYGT	20
Ste_116_R1	ATCATNCCNGTNGGRTTRTG	20
Ste_116_F2	GGNTTYYTNGCNGGNTAYGARCC	23
Ste_116_R2	CANGTNSWRAANGTRTTNACYTG	23
Ste_117_F1	GAYAAYGCNCCNAARTTYCC	20
Ste_117_R1	GTNGGDATYTCRTCRTAYTT	20
Ste_117_F2	TAYYTNGARTTYGTNGGNGARAA	23
Ste_117_R2	GTRTCRAANGCNCCNGGRTCNAC	23
Ste_118_F1	WSNCAYGARGAYGAYGARTA	20
Ste_118_R1	ATRTARTCRTCRTGRTTNGC	20
Ste_118_F2	GGNGTNGARGAYCCNAARATHAT	23
Ste_118_R2	TTNGGNACNGGRTANARRTAYTT	23
Ste_119_F1	GAYTGGATHATHGGNAAYCA	20
Ste_119_R1	TARTTRTGRTARAACCARCA	20
Ste_119_F2	AARTTYTTYYTNYTNCCNTGYTG	23
Ste_119_R2	ARNGTYTGNARNCCNCCRCAYTC	23
Ste_120_F1	CCNATHTGYAAYAARGARTT	20
Ste_120_R1	TGNGGRAARTANARYTCNGG	20
Ste_120_F2	CARCAYGGNTGYATHCAYATHGA	23
Ste_120_R2	GCRTGNGGRTTCATRTGRTTRTC	23
Ste_121_F1	GCNAARGARACNYTNAARAA	20
Ste_121_R1	AARTTDATRTTDATNGCYTT	20
Ste_121_F2	CARYTNCCNTGGGCNGAYGGNAA	23
Ste_121_R2	TGNARDATNCCRTTNGGYTCNGG	23
Ste_122_F1	AAYGGNGTNGTNATHAARTA	20
Ste_122_R1	TCRTGNARNARNACRTAYTC	20
Ste_122_F2	CCNGCNGARGCNMGNAARCCNAA	23
Ste_122_R2	SWRAANCCRAAYTTDATNACRTC	23
Ste_123_F1	GGNAAYTAYGTNAARAAYAT	20
Ste_123_R1	TCNGGRTTNCCYTCYTCDAT	20
Ste_123_F2	ACNGTNGGNTGYTGYATHGARGA	23
Ste_123_R2	GTNARRTACATNCCDATRAANGG	23
Ste_124_F1	GTNCARATGGAYATHTAYGA	20
Ste_124_R1	TCNGCNCKRTTRAAYTGYTT	20
Ste_124_F2	AARYTNTTYAARTGYCARGARTG	23
Ste_124_R2	CADATRTCRCAYTGRAANGGYTT	23
Ste_125_F1	TTYGARACNATHCARATHGA	20
Ste_125_R1	TCRAANACNGCRTARTGRTC	20
Ste_125_F2	GTNGCNATHAARGGNAAYATHGA	23
Ste_125_R2	ATNACRTCRAAYTGRTGNGGRTT	23
Ste_126_F1	YTNCCNMGNGARAAYGTNTG	20
Ste_126_R1	TTRTGDATNGGNCCRAANGC	20
Ste_126_F2	GARAAYYTNACNCCNTGGAARAA	23
Ste_126_R2	ARRCADATNACRTTRTANGGCAT	23
Ste_127_F1	WSNATGACNATHGCNGAYGT	20
Ste_127_R1	TCNACNARYTTYTGRAAYTC	20
Ste_127_F2	CARTAYMGNGARGCNGCNAAYTT	23
Ste_127_R2	CCRTGYTGNCCNARNCCYTCNAC	23
Ste_128_F1	CCNCARTGGYTNTGYGAYAT	20
Ste_128_R1	GCNARDATRCARTCYTCNAC	20
Ste_128_F2	ACNATHMGNGARATHAAYCCNTT	23
Ste_128_R2	CCNARNGTNGGRTACCARTCYTC	23
Ste_129_F1	GTNGARTTYGARCARGAYAT	20
Ste_129_R1	TADATRTTRAACATYTCRAA	20
Ste_129_F2	TGYTGGATGMGNTAYATHGAYAA	23
Ste_129_R2	ATRTCRAANACRTTNGGCCAYTT	23
Ste_130_F1	GTNACNCCNATHYTNTAYAA	20
Ste_130_R1	GCNGGRCADATNGCCCARTG	20
Ste_130_F2	TGGGCNYTNGAYGTNYTNAAYAT	23
Ste_130_R2	ARRTCNACRTANCCNGCDATRTT	23
Ste_131_F1	GARGGNATHGAYGAYTAYTG	20
Ste_131_R1	TCYTGNCCRTARTCRTGRAA	20
Ste_131_F2	ATHGARMGNATGTGYAAYTTYTA	23
Ste_131_R2	AANARYTCRCAYTGDATNACRTC	23
Ste_132_F1	GGNCCNAARTGYAAYTTYAA	20
Ste_132_R1	GGNGTRAAYTCNCKRTANGC	20
Ste_132_F2	ATGGGNAAYTTYAAYGGNTTYCC	23
Ste_132_R2	TCNCKNARDATRCARTGYTCCCA	23
Ste_133_F1	YTNACNGAYTGYGAYGGNGT	20
Ste_133_R1	GTRTTRCANCKRTCNCCDAT	20
Ste_133_F2	AARGTNTTYTTYGTNACNAAYAA	23
Ste_133_R2	GGRAANSWYTCRTCNGTRTTNGT	23
Ste_134_F1	GARCAYGCNGCNCARACNAA	20
Ste_134_R1	CANACYTGRAAYTCCATRTT	20
Ste_134_F2	GCNGGNYTNCARATHAARAAYCA	23
Ste_134_R2	TTRAARTAYTCCATRTAYTTRTT	23
Ste_135_F1	GTNAARCARAARATHCAYCC	20
Ste_135_R1	GCRAARTTYTCNARRTADAT	20
Ste_135_F2	GGNTAYMGNYTNGCNTGYAARGA	23
Ste_135_R2	ATYTCRTCRCARTARAARTCRTT	23
Ste_136_F1	GGNYTNTAYTAYATGACNAA	20
Ste_136_R1	ARDATRCAYTCRTTRAANCC	20
Ste_136_F2	TTYCCNATHGGNAARYTNAARTA	23
Ste_136_R2	TCCCANARRTGRAADATYTTRTG	23
Ste_137_F1	CAYTGGGAYATHTTYTAYAA	20
Ste_137_R1	TTRTCNSWDATYTTRTGNCC	20
Ste_137_F2	TTYTTYAARGAYMGNCAYTGGAC	23
Ste_137_R2	TTRAANCKNARYTGNGCCATRTC	23
Ste_138_F1	GTNAARTAYTTYGAYGAYGA	20
Ste_138_R1	CAYTCYTTRTCDATNACNGT	20
Ste_138_F2	ATHAARTTYATGACNGAYGGNAT	23
Ste_138_R2	GTNGGRTGDATYTTRCAYTCYTT	23
Ste_139_F1	CCNTAYAAYGCNACNTGYTG	20
Ste_139_R1	TCRAARTGRAANGGYTTRCA	20
Ste_139_F2	ATGGAYTAYGGNAARACNTGGCA	23
Ste_139_R2	CCNGCNGTRTTRTGYTTRCARTC	23
Ste_140_F1	TAYGCNYTNGARCARATHCA	20
Ste_140_R1	GGYTTNCCRTTYTTRAACCA	20
Ste_140_F2	TTYACNAARCCNYTNCAYAAYAT	23
Ste_140_R2	TCNGTNACNGGYTCNARYTTRCA	23
Ste_141_F1	ATHGCNAARCARGGNACNTA	20
Ste_141_R1	TTRTANARRAANACYTCRTC	20
Ste_141_F2	ACNATHAARATHCARGARGAYCC	23
Ste_141_R2	ARNGGDATYTGYTTYTCYTCRTG	23
Ste_142_F1	ACNCCNGAYATHMGNGCNAT	20
Ste_142_R1	CKNACCCAYTGYTTNGGRTT	20
Ste_142_F2	GTNACNACNCCNGARAARTGGGA	23
Ste_142_R2	GCYTGRTADATNGGYTTRTTCAT	23
Ste_143_F1	TTYATHGTNYTNMGNAARCA	20
Ste_143_R1	ATRTANGCRTTRTARAARAA	20
Ste_143_F2	ATHTTYYTNCAYTGGTAYCAYCA	23
Ste_143_R2	ARNACRAARTANSWRAARTACAT	23
Ste_144_F1	CAYTGGGCNGCNATHAAYAA	20
Ste_144_R1	ACNACNGGNARDATCCARAA	20
Ste_144_F2	CAYTGGGCNACNMGNCARGGNCA	23
Ste_144_R2	GTNACRTACATCCARAAYTTNGT	23
Ste_145_F1	ATHYTNGTNATHGCNTGYAA	20
Ste_145_R1	ACNCCDATYTTNCCRAANGT	20
Ste_145_F2	GTNWSNCARGAYTGYATHCAYGA	23
Ste_145_R2	TGNCKCATCCARTCRTCCCARTA	23
Ste_146_F1	GCNACNGARGCNCARATHAA	20
Ste_146_R1	TGYTGRTTDATRAARTTNGC	20
Ste_146_F2	GTNYTNAAYCAYCAYCCNGAYAA	23
Ste_146_R2	GGRAANARRTTNACNGCYTTDAT	23
Ste_147_F1	CCNAAYACNGTNTTYGAYTG	20
Ste_147_R1	ATCATYTCNARRTAYTTYTG	20
Ste_147_F2	ACNAARAAYGARGCNGTNGAYAT	23
Ste_147_R2	AANGGRTTNACNACYTCCATRTA	23
Ste_148_F1	GCNTGGGARGTNGAYACNTG	20
Ste_148_R1	TCNGCDATYTTCATCATYTT	20
Ste_148_F2	ATHMGNGTNTGGGAYATGACNAA	23
Ste_148_R2	TTNGTNCKYTGRTARCACATYTC	23
Ste_149_F1	ATHACNAAYTAYTTYGTNGT	20
Ste_149_R1	CKRTCNGCYTCYTGRTADAT	20
Ste_149_F2	GCNATHTTYGCNATGTGYTTYAA	23
Ste_149_R2	ATDATNACNCCNGGNACCCARAA	23
Ste_150_F1	AARMGNCCNYTNGAYMGNGA	20
Ste_150_R1	CARAARTCDATNGTYTTYTC	20
Ste_150_F2	GAYGTNYTNGAYGARAAYGAYAA	23
Ste_150_R2	GGNCCNARYTCYTCRTARTCCCA	23
Ste_151_F1	GTNCARATHGGNCCNGARAA	20
Ste_151_R1	ACRTGNGGYTGNARYTTNGT	20
Ste_151_F2	CARTGYAAYGTNGAYGCNAARCC	23
Ste_151_R2	CCCATYTCRTTNSWNGCYTGRCA	23
Ste_152_F1	GARTAYGAYACNCCNYTNTT	20
Ste_152_R1	TTRTCYTCRAANGTNCCYTG	20
Ste_152_F2	GARCAYCAYAAYCCNTGGAARGA	23
Ste_152_R2	TADATNCCNACRTTYTCRCARTC	23
Ste_153_F1	ATGCAYCARTTYATHGARGA	20
Ste_153_R1	TAYTTYTTDATYTCDATCAT	20
Ste_153_F2	GTNGAYGARCARAAYTTYAARGA	23
Ste_153_R2	GGNARDATYTCYTTRTTDATYTC	23
Ste_154_F1	GGNAARACNGGNGCNTTYTG	20
Ste_154_R1	ACYTTNCCRTCRAAYTCRTT	20
Ste_154_F2	CCNGTNATHCARATHGTNTGGGA	23
Ste_154_R2	CCRTGRTACCANACYTTYTCNGG	23
Ste_155_F1	ATHMGNGARATGMGNAARTA	20
Ste_155_R1	TTYTGNARYTTYTCRTGYTC	20
Ste_155_F2	GAYCAYGARATGCARGCNAAYAT	23
Ste_155_R2	TCCATNARNCKRTCRTAYTCYTT	23
Ste_156_F1	AARTTYGCNAARCAYTAYGA	20
Ste_156_R1	TCRTGYTTYTGNGTYTTRTC	20
Ste_156_F2	YTNGAYGARATGAARGCNAARCA	23
Ste_156_R2	ATRTGYTTRTTNCKYTCRTACCA	23
Ste_157_F1	GAYGCNYTNTTYGARAAYCA	20
Ste_157_R1	ATYTCYTGNARYTTNGCRAA	20
Ste_157_F2	AARTAYWSNMGNACNATGTGYCC	23
Ste_157_R2	GTYTGYTTDATYTCNACNGCCAT	23
Ste_158_F1	CCNAARCCNGAYATGGAYGT	20
Ste_158_R1	TCNGTYTGNACNARRTGRTT	20
Ste_158_F2	TTYGTNAARAAYGARGTNCARAA	23
Ste_158_R2	ATNARYTCRTCRTAYTTYTTRAA	23
Ste_159_F1	TGGMGNACNGCNAAYGAYTA	20
Ste_159_R1	ATRAAYTCNGGYTTYTCNCC	20
Ste_159_F2	TTYMGNGTNYTNGCNAARAAYGC	23
Ste_159_R2	CADATYTTNACNGGNGTNGTRCA	23
Ste_160_F1	CARGAYCCNTGYGCNCCNAA	20
Ste_160_R1	CCNGTRTTRTCNSWRTARCA	20
Ste_160_F2	GAYAARTGYGAYAAYAAYCCNTG	23
Ste_160_R2	CAYTCYTGRCARTTRTCNCCRTT	23
Ste_161_F1	GTNGCNACNGTNGGNGAYTG	20
Ste_161_R1	TTNARCATRTGNACRTARTC	20
Ste_161_F2	GAYYTNATHCAYATGATHGAYGG	23
Ste_161_R2	TTCATYTTYTTNGTYTGNCCRTA	23
Ste_162_F1	GCNGTNAARATHATGGAYAA	20
Ste_162_R1	TCRCAYTTNCCNGTRAARTT	20
Ste_162_F2	ACNCAYTGYTAYGTNGTNATGGA	23
Ste_162_R2	TCYTCRCADATYTTYTTRTACAT	23
Ste_163_F1	GTNYTNATGCARAAYCAYCC	20
Ste_163_R1	CKNARNGCNCKRAAYTTYTT	20
Ste_163_F2	GARYTNYTNAARAARATHCCNGA	23
Ste_163_R2	TGNGGYTTRTANGCYTCRTCCAT	23
Ste_164_F1	GTNTGYGAYAAYATGGGNAA	20
Ste_164_R1	CKNGCCCANCKRTTYTCCCA	20
Ste_164_F2	CCNAAYATGYTNGARGCNGTNTG	23
Ste_164_R2	ATYTTNCCYTCRCANCKRTTRCA	23
Ste_165_F1	YTNATHYTNGTNTGYTTYTT	20
Ste_165_R1	TTNACNGTNACRAADATRAA	20
Ste_165_F2	YTNTAYTAYGCNGTNAAYTTYTT	23
Ste_165_R2	ARNGGRAANARYTCNCCDATCAT	23
Ste_166_F1	AAYYTNGCNAARGARTGGAT	20
Ste_166_R1	TTNGGDATNGCYTTYTCYTT	20
Ste_166_F2	GTNTAYCAYAARGGNGCNGAYAT	23
Ste_166_R2	ARRTGRTTNACYTGDATRTCCAT	23
Ste_167_F1	ACNMGNATHAAYGARTGYGA	20
Ste_167_R1	TANARRCAYTCNGGNGTRTT	20
Ste_167_F2	GAYCAYGGNAARTAYTAYACNTG	23
Ste_167_R2	GCRAANACYTGCCARCARTTYTT	23
Ste_168_F1	AARGGNTTYAARGTNGARGC	20
Ste_168_R1	TCDATNACNGCYTGNACRTA	20
Ste_168_F2	CCNTAYTGGACNAAYAARATHGA	23
Ste_168_R2	TTRTCYTCNACNGGNARRAANGC	23
Ste_169_F1	MGNGAYMGNAAYMGNGTNAA	20
Ste_169_R1	TGYTGRTTRAANCKYTTDAT	20
Ste_169_F2	GCNAAYAARGARTTYGGNGARAA	23
Ste_169_R2	ATNCKRTCYTTRTGRAARTARTG	23
Ste_170_F1	TGYCARAARMGNGTNCARGA	20
Ste_170_R1	AAYTTYTCNCKNACNGGCCA	20
Ste_170_F2	GTNCARATHGCNATGAARAAYGA	23
Ste_170_R2	CCNARNCKRTTRAAYTCNGTYTT	23
Ste_171_F1	MGNACNGTNTTYTGYATGCA	20
Ste_171_R1	TCNGGRAANARRTTRTGRTA	20
Ste_171_F2	GCNTAYATHGARTTYAARGAYCC	23
Ste_171_R2	CCRTGYTTRTTRCAYTCYTCDAT	23
Ste_172_F1	AAYYTNATGCARTTYGARCA	20
Ste_172_R1	ARNGTDATNGTCCARTTYTG	20
Ste_172_F2	GARTAYTTYAARGARCAYCARGA	23
Ste_172_R2	ATNCCNACDATCATNACYTTYTC	23
Ste_173_F1	ATGTGYGGNTGGGTNTAYTT	20
Ste_173_R1	ACRTCRAACCANCKRTGRTA	20
Ste_173_F2	TTYAARGAYTAYGARGTNCAYCA	23
Ste_173_R2	CKRTAYTCNGCNGGCATRTTCAT	23
Ste_174_F1	GAYGCNATGGTNAARGARAT	20
Ste_174_R1	CANCKYTCRTCRTGYTTCAT	20
Ste_174_F2	CARTAYATGGARGGNACNAAYAA	23
Ste_174_R2	TANGTRAARTTNCCRCADATYTC	23
Ste_175_F1	GARCAYAARGGNCCNGTNTT	20
Ste_175_R1	CCNGCCATRTCDATNGCCCA	20
Ste_175_F2	GTNGCNACNTTYTAYGCNAARAT	23
Ste_175_R2	TGNGTYTTRTTRTADATYTTYTC	23
Ste_176_F1	ATHGCNTAYTGYCCNTGYAT	20
Ste_176_R1	TGRTANACNGGRAANGCCCA	20
Ste_176_F2	MGNTTYGGNAAYCARGCNGAYCA	23
Ste_176_R2	CARTTNCCDATRAARTARTCNGC	23
Ste_177_F1	GCNACNGARATHGGNCARAT	20
Ste_177_R1	TGNSWYTCRAARTAYTTNGG	20
Ste_177_F2	CARGGNCAYMGNCCNMGNTGGAT	23
Ste_177_R2	ARNCKYTTNGGRAANGCRAACAT	23
Ste_178_F1	ACNAARCCNACNAARATHCA	20
Ste_178_R1	CKNGGNACRTCRTARTGDAT	20
Ste_178_F2	GAYATHYTNGGNGCNGCNGARAC	23
Ste_178_R2	GCNCKRAAYTTRTCNARRTTYTT	23
Ste_179_F1	GGNGAYGARGGNTGGTGGAC	20
Ste_179_R1	TTRTGNARRTARTTCATNCC	20
Ste_179_F2	GTNGGNATHTTYCCNGCNAAYTT	23
Ste_179_R2	CKNGCDATYTGDATNGCCCARTC	23
Ste_180_F1	CAYTGGYTNAAYAARGGNGC	20
Ste_180_R1	ACRTCCATDATNGGYTTNGT	20
Ste_180_F2	GAYGTNYTNAARTGYGTNTGGTG	23
Ste_180_R2	TCDATNARYTTYTCDATNGCRTT	23
Ste_181_F1	GAYYTNGGNAAYGCNTGYTG	20
Ste_181_R1	TGYTGNARRCAYTGNGCNGC	20
Ste_181_F2	CAYTTYACNGARGAYATHCARAC	23
Ste_181_R2	TTYTGRTCRAAYTCNARCATNGG	23
Ste_182_F1	GAYGCNYTNMGNCAYGAYTT	20
Ste_182_R1	SWNARYTTNCKYTCCATYTC	20
Ste_182_F2	YTNTAYAARTTYATHGCNGAYCC	23
Ste_182_R2	TANCKRTGNCCRCARTGRTCNAC	23
Ste_183_F1	GAYTAYGAYTGYATHGGNTT	20
Ste_183_R1	TCYTGNARDATRTTRTCNCC	20
Ste_183_F2	YTNGAYAAYACNYTNTGYGARTA	23
Ste_183_R2	ARRCAYTTNGGRTTNSWYTTNCC	23
Ste_184_F1	GCNTTYGCNTAYATHCCNGA	20
Ste_184_R1	ACYTTNARRTCRTTNGGRAA	20
Ste_184_F2	TGGMGNGTNAARCAYCAYTAYTT	23
Ste_184_R2	TTNCKRAANSWRTTCCARCANCC	23
Ste_185_F1	GCNYTNATGAARCCNYTNGA	20
Ste_185_R1	ATNCKRTCRAARAANGGNAC	20
Ste_185_F2	YTNYTNCARMGNATGGCNGAYGA	23
Ste_185_R2	ARNCCYTGNACRTGNGTNGTRAA	23
Ste_186_F1	GARAARYTNCAYAAYTAYTG	20
Ste_186_R1	TGYTCDATNARRAARTTYTC	20
Ste_186_F2	CCNAARGGNGTNYTNAAYGAYTG	23
Ste_186_R2	ARYTCRTCNGTDATNCKNACRAA	23
Ste_187_F1	CARACNTTYMGNTAYGGNAA	20
Ste_187_R1	TTRAAYTTNSWYTGRTACCA	20
Ste_187_F2	YTNGARGTNCCNAARMGNTGGTT	23
Ste_187_R2	ARCATYTCRCARAANARRTGNGG	23
Ste_188_F1	ATGAARGAYGARATHAAYCA	20
Ste_188_R1	TTNARYTCYTTNGCNGTRTC	20
Ste_188_F2	CARTGYAAYGARYTNTTYAARGA	23
Ste_188_R2	TTYTGYTTCATDATRTCRTCRCA	23
Ste_189_F1	GAYTTYGGNTGGACNATGAA	20
Ste_189_R1	TTRTGNGGNACRAARTARCA	20
Ste_189_F2	AAYTGGATGGAYATHGGNACNTG	23
Ste_189_R2	CARTTRTCRTGNGGYTCRAAYTT	23
Ste_190_F1	TTYATGGCNATHGAYGGNGT	20
Ste_190_R1	SWRAARTANGGYTCRTGNGT	20
Ste_190_F2	CCNMGNGCNAARATGAAYCARCA	23
Ste_190_R2	CCNARCATDATNARRTCNGCRTC	23
Ste_191_F1	ATHGAYTAYGCNGTNAARAT	20
Ste_191_R1	TTNGCYTTCATDATRTTNGG	20
Ste_191_F2	GGNYTNAAYCCNTTYGAYGARAT	23
Ste_191_R2	ARNGTNGCRTANCKNGGYTCRTT	23
Ste_192_F1	ATGGTNGARYTNCARATHAA	20
Ste_192_R1	CCNGCNGCRTCNARYTTYTT	20
Ste_192_F2	GTNCCNGARTGGYTNTTYATHAT	23
Ste_192_R2	TTNCKRTARAARTGRAANACRAA	23
Ste_193_F1	YTNCCNAARGGNAARTTYAA	20
Ste_193_R1	CANARYTCNGCNGTYTGCCA	20
Ste_193_F2	GARAARTGGMGNATHYTNAARAA	23
Ste_193_R2	AARAANCKNACNACDATNCCRTC	23
Ste_194_F1	AAYYTNAARTTYTGYGCNAA	20
Ste_194_R1	TTRTAYTCNARNCCDATCCA	20
Ste_194_F2	WSNGTNGARTGYGCNTTYCCNTA	23
Ste_194_R2	GGNACYTGNGCNARYTGDATRTG	23
Ste_195_F1	TAYCAYGGNMGNTTYATHTA	20
Ste_195_R1	CARAACCARTTDATYTGYTT	20
Ste_195_F2	GGNTTYACNATGCCNTTYTAYAA	23
Ste_195_R2	ACRTCDATYTCYTGCATNCCRCA	23
Ste_196_F1	GAYCCNYTNAARGCNATHGA	20
Ste_196_R1	CCNGTRCARAARAAYTCRTC	20
Ste_196_F2	TTYCARGTNGAYAAYGGNATHCA	23
Ste_196_R2	ATNACNGTRCARAARTCYTCNGC	23
Ste_197_F1	TGYCARCARCAYCCNGAYGC	20
Ste_197_R1	AAYTTRAARTCYTCNGGRAA	20
Ste_197_F2	TAYMGNGCNGGNGAYCARATHTG	23
Ste_197_R2	GCDATRTCNCCDATYTCYTTYTG	23
Ste_198_F1	YTNAAYCCNTGYGGNMGNAC	20
Ste_198_R1	CAYTTNACNCCNACNGCRTC	20
Ste_198_F2	TGGGGNCCNAAYCAYGCNGCNGA	23
Ste_198_R2	TCCATCCANGCRTTRTCNGTRTT	23
Ste_199_F1	GAYATHAARMGNCARTTYAA	20
Ste_199_R1	ARRTTYTTNACDATYTTRTC	20
Ste_199_F2	GTNAARGARYTNATHATGTGYGA	23
Ste_199_R2	TCNGGYTTCCANCCDATCATRTA	23
Ste_200_F1	CARGCNCARGARYTNACNGA	20
Ste_200_R1	TGRAAYTCNGTNGCYTCYTT	20
Ste_200_F2	AARCARCCNYTNACNGARGTNAA	23
Ste_200_R2	TCNARYTTDATYTTYTTRTCRTT	23
Ste_201_F1	YTNATGTTYGGNACNTAYGA	20
Ste_201_R1	GCNACRTTDATNACNCCCCA	20
Ste_201_F2	ACNCCNTTYGARMGNGTNCARAC	23
Ste_201_R2	TTCATRTGNACNCCNCKRTARAA	23
Ste_202_F1	TGGGTNAAYYTNATHATGGA	20
Ste_202_R1	TTNGGDATYTTNCKNGTNGG	20
Ste_202_F2	ATGAARAAYATHATHGGNCARGC	23
Ste_202_R2	CCRAANCCRAANARNARRCACCA	23
Ste_203_F1	AARYTNTAYGARAAYTTYTA	20
Ste_203_R1	TTNGCNCKYTGNGTNCCNAC	20
Ste_203_F2	TTYYTNATGCARAAYTGGGAYCA	23
Ste_203_R2	GCDATNGTNGGNARYTGRTARAA	23
Ste_204_F1	WSNACNATHTTYGTNGAYTT	20
Ste_204_R1	TTNGTRAADATRTGRTADAT	20
Ste_204_F2	TAYATGAAYMGNTGYTGGTGYTG	23
Ste_204_R2	TGNSWRAANGGNCCRCARTGCCA	23
Ste_205_F1	GARATHGAYGTNGAYGARTG	20
Ste_205_R1	TCDATRCAYTTNGCNCCRTT	20
Ste_205_F2	GGNGTNTGYACNGAYATGATHAA	23
Ste_205_R2	CANGGRTTNSWNACRCAYTCRTT	23
Ste_206_F1	AARATGGGNYTNGAYAAYTT	20
Ste_206_R1	ACNARYTCRTARAARTCRTT	20
Ste_206_F2	CARGCNGAYGGNGTNCAYATHTT	23
Ste_206_R2	ATRTCRTTDATRCAYTGNGGRTA	23
Ste_207_F1	CCNGARCARTAYGCNTAYAT	20
Ste_207_R1	ARDATYTTNGGRTACATRTC	20
Ste_207_F2	GCNATHGAYGCNAARGGNCAYTG	23
Ste_207_R2	ATCATRAANCCYTTCATRTANGT	23
Ste_208_F1	TGGAAYCCNTGYGARGCNAA	20
Ste_208_R1	ATRTANGTYTCRTTRTARAA	20
Ste_208_F2	ACNWSNGAYTTYAARTGYGARTG	23
Ste_208_R2	TTNGGCATYTCCCANCCRTCYTC	23
Ste_209_F1	TTYMGNAAYGAYTTYCARGA	20
Ste_209_R1	TCNGGNGCRTAYTCNACRCA	20
Ste_209_F2	YTNGARAARGTNGAYCARGAYTA	23
Ste_209_R2	TAYTTNCKYTGNGTYTCRTCRTT	23
Ste_210_F1	GARACNCARCCNAAYCAYAT	20
Ste_210_R1	TCRTANGGNACCATDATRTC	20
Ste_210_F2	ACNAARGTNACNTAYCCNATHAA	23
Ste_210_R2	TGNACCATNGCRCANCCYTCYTT	23
Ste_211_F1	GARATGATHYTNGCNATGGC	20
Ste_211_R1	ATNARRTTNGTRAARCAYTG	20
Ste_211_F2	GTNCARCARAARATHGCNTGYGA	23
Ste_211_R2	CANARNGCCATCATNGCYTCRAA	23
Ste_212_F1	GARATHGCNTAYCARGARAA	20
Ste_212_R1	TAYTCDATDATYTTYTTRTT	20
Ste_212_F2	TGGGARATHMGNGARAAYCARAA	23
Ste_212_R2	TTYTCCATNARYTGRTTRTCNAC	23
Ste_213_F1	GTNGAYGCNGARAAYATHTG	20
Ste_213_R1	CCNARDATRTCNGCYTGRTA	20
Ste_213_F2	TAYAAYGCNATHCAYTAYACNGA	23
Ste_213_R2	CANACRTCYTTNGTRTGRAARCA	23
Ste_214_F1	CAYCARTTYAAYAARGTNGC	20
Ste_214_R1	TGYTGYTCNARRTTNGTNAC	20
Ste_214_F2	CARGCNTAYCCNMGNCCNGARTT	23
Ste_214_R2	TTRCANGGRTTYTTNGTYTGRCA	23
Ste_215_F1	GTNAARGARTAYMGNTGGGA	20
Ste_215_R1	TTRTGNACRTADATRTCRCA	20
Ste_215_F2	GGNTAYGARAARACNTGGGARGA	23
Ste_215_R2	CCRTCRCARTARTGYTTYTTRCA	23
Ste_216_F1	GCNGAYATHGGNGARGGNAT	20
Ste_216_R1	TCNARDATNCKRTGRTCNGC	20
Ste_216_F2	TTYGAYGAYGTNTGYGARGTNGA	23
Ste_216_R2	TCDATNGCNACNCCDATRTTRTG	23
Ste_217_F1	TGGATGTAYATHACNGAYTG	20
Ste_217_R1	CCRTCRCANACCCANGCYTT	20
Ste_217_F2	YTNGAYGCNATHATHAARATHCA	23
Ste_217_R2	ATRTTRTTRCANGTRAARTCCCA	23
Ste_218_F1	ATHYTNGARCAYYTNTTYAA	20
Ste_218_R1	AANCCDATYTGYTTNACCCA	20
Ste_218_F2	TAYGGNGGNGCNGARAAYCARGA	23
Ste_218_R2	ARYTTRTGNGGNACYTCYTCNCC	23
Ste_219_F1	YTNGAYWSNGTNAARAARTG	20
Ste_219_R1	GCNARYTTNARNGCNGGRTC	20
Ste_219_F2	GGNGCNAARAAYGAYACNGARAA	23
Ste_219_R2	TCNSWRTGRTCNGTYTCRAARTC	23
Ste_220_F1	GTNGCNATHAARGARATHGA	20
Ste_220_R1	CANSWYTTNGCCCAYTCNGG	20
Ste_220_F2	ATGAARAARCARAAYATGATHGA	23
Ste_220_R2	ARRTGNCKRTCYTTYTGRTCRTA	23
Ste_221_F1	AARAAYATHGARGAYGGNAT	20
Ste_221_R1	SWNGGRAACATNCCYTGYTC	20
Ste_221_F2	GARCARGTNAAYTTYGARATGAA	23
Ste_221_R2	ARCATYTTNCKRTGNCCYTTYTC	23
Ste_222_F1	TGGAAYMGNGCNCARTGYAT	20
Ste_222_R1	CAYTTRTGNGCRCAYTGRTT	20
Ste_222_F2	TGYGTNGAYGGNGCNGAYGARAA	23
Ste_222_R2	ACRTTRCARTGNGCNGGYTCRTC	23
Ste_223_F1	MGNATGGAYACNGAYGTNAT	20
Ste_223_R1	TCNGTNGCRTAYTTYTTNAC	20
Ste_223_F2	YTNATHGARWSNAARCAYGARGT	23
Ste_223_R2	TTYTTRTAYTGYTCNGGYTTRTG	23
Ste_224_F1	AAYCCNTGYATHCAYTTYGT	20
Ste_224_R1	TTYTGRTCRTCNGGRAARTA	20
Ste_224_F2	GCNATGATGWSNGCNMGNTGGGG	23
Ste_224_R2	SWNGGRTGNGTRAANGCRAAYTC	23
Ste_225_F1	GARWSNATHAARATHCAYCA	20
Ste_225_R1	GCRTCNARCCAYTCYTGCAT	20
Ste_225_F2	TAYGTNGAYAARTAYAAYGARTG	23
Ste_225_R2	GTRTAYTGYTCRTGRTCYTTNAC	23
Ste_226_F1	ATHGGNAAYGTNTGYTTYGC	20
Ste_226_R1	TADATNGTRTCDATYTTRTT	20
Ste_226_F2	GCNCARTAYGCNGTNTGYTTYAC	23
Ste_226_R2	GGDATRTGRTTNACRCACATRTC	23
Ste_227_F1	CAYWSNGGNATHGTNTGGAA	20
Ste_227_R1	ARYTTNACNGTRTTRTCRTA	20
Ste_227_F2	ATGYTNGCNWSNTGYGGNGARGA	23
Ste_227_R2	GCNARDATRTCYTCRTGNGGRTG	23
Ste_228_F1	GGNGCNGARCAYGTNATHAA	20
Ste_228_R1	ATRTCNGCRAANGGYTTNAC	20
Ste_228_F2	YTNGTNTAYACNCCNTTYCAYGA	23
Ste_228_R2	ARNGTNGTRTTCCARTCNCCRTA	23
Ste_229_F1	TTYGAYGCNATHGCNGARCA	20
Ste_229_R1	ACNGTYTCCCANGCRTTRTC	20
Ste_229_F2	YTNGARGTNATHGGNGAYATGGA	23
Ste_229_R2	ARRTCYTCDATRTGYTTYTTNAC	23
Ste_230_F1	YTNATGGTNGARGCNTTYCA	20
Ste_230_R1	CCNCKCCAYTGCCANGTCAT	20
Ste_230_F2	ATHTTYCCNAAYAARCARGARCA	23
Ste_230_R2	CAYTTNGCNCCNGGNACRTTRAA	23
Ste_231_F1	CAYYTNAARAARATHYTNGA	20
Ste_231_R1	GGRAANARRTCNARNGTRCA	20
Ste_231_F2	CCNTTYTGYCAYCCNGAYTTYGA	23
Ste_231_R2	ACRTTNCCYTTRAANCCYTCNGT	23
Ste_232_F1	YTNAARACNATHTGGGTNCC	20
Ste_232_R1	GTRTARCARAACATNCCDAT	20
Ste_232_F2	AAYCAYGGNCARATHTTYAARTT	23
Ste_232_R2	TGRTCNGTDATRTGYTCCCARTT	23
Ste_233_F1	CCNCARMGNAARCARGARTA	20
Ste_233_R1	CCYTCNGGYTTNARRTTRTC	20
Ste_233_F2	CARGAYAAYYTNAARCCNGARGG	23
Ste_233_R2	TCNCCYTCNGGYTTNARRTTRTC	23
Ste_234_F1	TGYGARGTNGARGAYATHAC	20
Ste_234_R1	CARTCNGCYTGCCARAANCC	20
Ste_234_F2	GARTTYTTYTAYAARCCNCAYAC	23
Ste_234_R2	ARYTCYTTNCCRTTYTTDATRCA	23
Ste_235_F1	CAYATHWSNTTYGAYAAYGG	20
Ste_235_R1	AAYTTRTAYTTRTTNCCRAA	20
Ste_235_F2	GCNGARGAYTGYTTYTTYGCNAT	23
Ste_235_R2	CCCCADATNACNGCNACRTTYTC	23
Ste_236_F1	TAYATHGAYYTNACNGARTG	20
Ste_236_R1	ATRTGRTCNGCRTTCCARTC	20
Ste_236_F2	TAYATGTGGCCNTAYTGYACNCA	23
Ste_236_R2	CKNARRTTRTGRTAYTGRTCCCA	23
Ste_237_F1	GGNGCNAAYGAYGARGARAT	20
Ste_237_R1	GCNGTYTTNACYTTRTCRAA	20
Ste_237_F2	AARMGNATHATHGARACNGAYAA	23
Ste_237_R2	ARYTTRAADATNCCCATYTCYTT	23
Ste_238_F1	TGYGCNGARCARATHGGNAA	20
Ste_238_R1	TCRTTDATRAANARNACYTC	20
Ste_238_F2	TTYCARGAYYTNACNGGNATHGA	23
Ste_238_R2	GGRAARTTNGTNGCNACYTCRAA	23
Ste_239_F1	GGNGARTGYAARYTNGAYTA	20
Ste_239_R1	GTDATRAANGCNCCYTTRTT	20
Ste_239_F2	ACNCAYGCNGARMGNATGAARGA	23
Ste_239_R2	CCCATNGTRTCRCARTARTTNGG	23
Ste_240_F1	ATHAARGAYGARCAYAAYCA	20
Ste_240_R1	ATDATRTGYTGDATYTCNCC	20
Ste_240_F2	ATGACNYTNGCNAARCAYATHAT	23
Ste_240_R2	ATNARRTADATNACYTTRTCDAT	23
Ste_241_F1	ATGTTYGARAAYGAYYTNGC	20
Ste_241_R1	TCNARNCCYTTRCARTCCAT	20
Ste_241_F2	YTNGGNGARGGNCCNGAYCARGA	23
Ste_241_R2	ACNGCRTCRTGYTCRTANCCRTT	23
Ste_242_F1	GARAARYTNAARTTYTGYAA	20
Ste_242_R1	AARCARTCYTTNARDATDAT	20
Ste_242_F2	ATGTGGTTYACNGARTTYTAYAT	23
Ste_242_R2	TCNACYTTNACYTCDATCCANGC	23
Ste_243_F1	TAYAARCCNAARGTNYTNAT	20
Ste_243_R1	ARRAAYTTRTANCKRTGRTG	20
Ste_243_F2	ATHYTNACNGARATHATHCCNAA	23
Ste_243_R2	AADATRTARTCNCKYTGRTTRTG	23
Ste_244_F1	CARATHAARATGGCNCARGG	20
Ste_244_R1	TARTTDATNACRTGYTCNGG	20
Ste_244_F2	GGNGARYTNCCNGGNTAYAARGT	23
Ste_244_R2	GCDATNCCNACNGGRCANGTRTT	23
Ste_245_F1	AARATHGARATHTAYAARTT	20
Ste_245_R1	TANCCYTCRAAYTGYTCYTT	20
Ste_245_F2	ATHATGGGNTTYYTNGAYAARCA	23
Ste_245_R2	TGNACDATYTGNGCCCARTCRTT	23
Ste_246_F1	GAYGGNACNCCNGTNGARTT	20
Ste_246_R1	TGNGGNACNGTNCCRTTCCA	20
Ste_246_F2	CCNATGCCNATHGARGCNCARTA	23
Ste_246_R2	ATNACRTANCCRAAYTTRCAYTG	23
Ste_247_F1	ATGYTNACNCCNAAYTTYGA	20
Ste_247_R1	CADATRCARTARTCYTTDAT	20
Ste_247_F2	AARATHAARGCNMGNTTYGCNAA	23
Ste_247_R2	ARRCANACRCANCCRTTYTCRAA	23
Ste_248_F1	ATHGCNTGYATHAARAARGA	20
Ste_248_R1	TCDATCCARTCNGCRCARTT	20
Ste_248_F2	ATHGAYAARACNTGYTAYGTNTA	23
Ste_248_R2	ACNGGDATRTANCKRTARCARAA	23
Ste_249_F1	GGNMGNGARGAYATHGAYGT	20
Ste_249_R1	AARTCNCCRTGNACRAAYTC	20
Ste_249_F2	TTYGCNATHGARYTNGTNAAYCC	23
Ste_249_R2	TTDATRTANGTNCCNGCYTGNGT	23
Ste_250_F1	GARYTNTGGGCNCARGCNCA	20
Ste_250_R1	GTDATRAANCCNCKCCANAC	20
Ste_250_F2	ATHAAYAARYTNGAYGARTGYTA	23
Ste_250_R2	GCNCKNACYTCYTTCATRAAYTG	23
Ste_251_F1	MGNYTNACNAAYGCNGAYTT	20
Ste_251_R1	CKNGTYTTRAAYTGCATYTC	20
Ste_251_F2	TTYTAYGCNAARYTNAARAARCA	23
Ste_251_R2	ARYTGYTCCATYTCNGTYTCYTG	23
Ste_252_F1	TAYGGNGCNTAYATGTGYTT	20
Ste_252_R1	TCNGTRCAYTTRTCNCCDAT	20
Ste_252_F2	GARGAYTAYTTYACNGGNGCNTT	23
Ste_252_R2	TCNARYTTYTCCATDATYTCNGC	23
Ste_253_F1	GCNMGNATHMGNAARAARAA	20
Ste_253_R1	ATYTCNACRCARTTYTCRAA	20
Ste_253_F2	TTYTTYGAYGARGARGTNTTYAA	23
Ste_253_R2	ATNCKYTCNGCYTCNSWRTTCAT	23
Ste_254_F1	GARTGGGGNTTYTGYGARCA	20
Ste_254_R1	ATRTCNCKRTTYTTRTANAC	20
Ste_254_F2	TTYCARGTNTAYTTYGCNCARGA	23
Ste_254_R2	CARTANACNCKRTTYTCRAANAC	23
Ste_255_F1	AARTGYGTNGTNGAYGARAC	20
Ste_255_R1	CKNCCNCCDATRTTNGGDAT	20
Ste_255_F2	GARGGNTGGTTYATHACNTAYAT	23
Ste_255_R2	ACNGTYTCNARRTGRTTYTGRTC	23
Ste_256_F1	AARGARTAYGCNTTYGARAT	20
Ste_256_R1	TTNGTDATNCKRTGYTGNGG	20
Ste_256_F2	GARYTNGGNATGGAYATGGTNAA	23
Ste_256_R2	ATYTTCATRTCYTGCATRTANCC	23
Ste_257_F1	MGNGAYYTNTAYATHGTNGC	20
Ste_257_R1	TGNGCDATRTTRTAYTTYTC	20
Ste_257_F2	ATGMGNATHGGNAARATGGTNTA	23
Ste_257_R2	TCCATCCARCANGGNGCRTTRTG	23
Ste_258_F1	ATGTAYCARGAYTTYGTNAA	20
Ste_258_R1	CCYTTNGGRAANACRTADAT	20
Ste_258_F2	YTNAAYGARGTNTTYATHGGNGA	23
Ste_258_R2	ATDATRCANCCYTCYTCRCARTG	23
Ste_259_F1	GARAARAARGAYATGCARTG	20
Ste_259_R1	CCRTACATRTGNCKRTGRAA	20
Ste_259_F2	AARAARGARGTNGCNGARCARAC	23
Ste_259_R2	CCYTCNGCYTGDATNACYTTDAT	23
Ste_260_F1	ACNTTYAAYTAYCCNTGGGA	20
Ste_260_R1	TGYTGNARYTTYTCDATNAC	20
Ste_260_F2	GTNCARGCNGCNTGGAAYAARTA	23
Ste_260_R2	CAYTCDATNGCYTGNCKNCCYTT	23
Ste_261_F1	MGNGTNGGNATGACNGTNAA	20
Ste_261_R1	TCRTTRCACATNACRAANGT	20
Ste_261_F2	AARGAYGARGARGTNATHACNTT	23
Ste_261_R2	TGDATYTGRTTRTANGTRCARTT	23
Ste_262_F1	ATGCCNTAYGCNAAYCARCC	20
Ste_262_R1	ATYTCYTGNGTRAAYTGNGT	20
Ste_262_F2	AARTTYCARATHGARGAYACNGA	23
Ste_262_R2	ATNARNACDATRTTYTCNGGYTT	23
Ste_263_F1	MGNGARACNGGNGTNATHAA	20
Ste_263_R1	TTYTGNCKYTGRTAYTCYTT	20
Ste_263_F2	GAYGTNYTNGARTTYATHCARCC	23
Ste_263_R2	TCNSWYTCRAANARYTTRTCNAC	23
Ste_264_F1	CARCARTTYACNTGGGAYCA	20
Ste_264_R1	ACCATRTARTTNCKYTGNGC	20
Ste_264_F2	GCNAAYGTNATHGCNTAYGAYCA	23
Ste_264_R2	CKNARRCANGTNACRTGNGCRTA	23
Ste_265_F1	GTNCAYMGNGAYATHAARCC	20
Ste_265_R1	TGRTTYTTNARCATNGCYTT	20
Ste_265_F2	YTNGGNGTNTGYAAYGARTTYGA	23
Ste_265_R2	TTNACNACRTTCATCATYTCYTC	23
Ste_266_F1	YTNMGNGCNCAYACNTTYCC	20
Ste_266_R1	TTNGCNACRTGNGGNACDAT	20
Ste_266_F2	GAYGARGTNTTYTAYGARGTNAA	23
Ste_266_R2	ARNACNACNGCYTCNGTRTANGG	23
Ste_267_F1	TGYGAYATHGAYGAYYTNGC	20
Ste_267_R1	CARTCRTGRTTDATRTANGC	20
Ste_267_F2	YTNGGNTTYAAYACNCAYAARAT	23
Ste_267_R2	GGNCCNARCCANARYTGNGCRCA	23
Ste_268_F1	CCNGTNAAYGAYCARCCNTT	20
Ste_268_R1	TCNGCNGCNCCRTANGGRTA	20
Ste_268_F2	TTYTAYTTYMGNGTNTGGGAYGG	23
Ste_268_R2	SWNGTNGTCATNARRTCRTCNGG	23
Ste_269_F1	ATHGTNGCNAAYGAYCCNAA	20
Ste_269_R1	TTNCCNACRTCDATNGGNCC	20
Ste_269_F2	YTNGGNAARTTYGARGARGCNTA	23
Ste_269_R2	CANGTNARDATNGCRTCDATYTC	23
Ste_270_F1	AAYGCNAARTGGTTYYTNAA	20
Ste_270_R1	CCYTTRAANACCATNGCYTC	20
Ste_270_F2	AARTGGCARATGGARGGNGTNGA	23
Ste_270_R2	ARNCKYTTNACYTCRTGYTCDAT	23
Ste_271_F1	GAYGCNCAYCAYATGTGGGT	20
Ste_271_R1	ACYTTNSWCATDATRAACAT	20
Ste_271_F2	CARTGYTTYMGNATHYTNATGTT	23
Ste_271_R2	ATDATYTCDATYTTYTGRTARTC	23
Ste_272_F1	CAYMGNATGCCNCCNTGGAT	20
Ste_272_R1	TCYTCRTTNCKNARRTGYTC	20
Ste_272_F2	TTYATGAARMGNCCNAARAARAC	23
Ste_272_R2	AAYTCNACNGCYTCNGTNGCYTT	23
Ste_273_F1	CARTGYAAYAARACNTTYGC	20
Ste_273_R1	CCNGGYTGRTGNSWRTARTT	20
Ste_273_F2	ACNGGNGAYAARCCNTAYAARTG	23
Ste_273_R2	CCRAANSWYTGDATNGGNGTRAA	23
Ste_274_F1	AARATHCCNGAYGGNGGNTG	20
Ste_274_R1	GCDATNARCCARTCNGGRTC	20
Ste_274_F2	TGGATHGGNWSNYTNTTYATGGC	23
Ste_274_R2	CKCATNARNGCNCCRCANACRCA	23
Ste_275_F1	ACNYTNGARGCNGCNGTNGA	20
Ste_275_R1	TCRTTNGCRTCYTCRTARTG	20
Ste_275_F2	YTNGAYATGACNMGNGAYATHTT	23
Ste_275_R2	ARNGCNACNACRTTCATNGGRAA	23
Ste_276_F1	TGYGGNCARGCNTAYAARAT	20
Ste_276_R1	TCRTGDATRTGNACRTGNGC	20
Ste_276_F2	GAYGTNCAYATHGGNATGCAYAA	23
Ste_276_R2	TTCATRTTRTAYTTYTCNGCRAA	23
Ste_277_F1	TAYATGTGYGAYACNGARGT	20
Ste_277_R1	GTRTGCCANARNCCRTCRTT	20
Ste_277_F2	TAYWSNAAYCCNTGYAARAAYGG	23
Ste_277_R2	ATRAARTCRTGNCKYTCRTTRTA	23
Ste_278_F1	GTNATHTGYCCNYTNGCNAA	20
Ste_278_R1	CCRTGNARYTGNACRTGNGT	20
Ste_278_F2	CCNTGYYTNGAYCARGGNTAYCA	23
Ste_278_R2	TTRTCNSWDATYTTNGTNCCRTC	23
Ste_279_F1	CCNCARATHYTNTGYTTYAA	20
Ste_279_R1	ATYTCNCCNCCRAARCAYTC	20
Ste_279_F2	ATGMGNTAYACNTTYAAYATGGT	23
Ste_279_R2	ARYTTNACYTCNGCRTCRTTRAA	23
Ste_280_F1	YTNCCNGTNGCNAARATGGA	20
Ste_280_R1	ARNCKDATRTTYTGRTCRAA	20
Ste_280_F2	TAYGAYAAYGGNGAYATHAARAT	23
Ste_280_R2	CANCKRAARTTRTTDATNGGYTG	23
Ste_281_F1	ACNGGNCARAAYATHGTNGA	20
Ste_281_R1	TCCATNGTNACRTCNGGRTG	20
Ste_281_F2	ACNGARTAYGCNCARGARAARTA	23
Ste_281_R2	TGRTANCKCATRAARTTRTCNGT	23
Ste_282_F1	GAYYTNACNCCNACNTAYGC	20
Ste_282_R1	AARCACCARTCNGGRTARTG	20
Ste_282_F2	TTYTAYATHCCNTGYGTNGTNAT	23
Ste_282_R2	TCNCKRAAYTCNGTRTTRAADAT	23
Ste_283_F1	GTNAAYTTYCARGCNGTNTG	20
Ste_283_R1	CACATNGGDATRTGRTTRTA	20
Ste_283_F2	CCNCCNAAYTGYMGNCCNGARTG	23
Ste_283_R2	TCRCADATNGCRTTRTANCCRCA	23
Ste_284_F1	TAYCAYGTNGCNACNGGNAA	20
Ste_284_R1	TCNGTNACDATYTTNGTRAA	20
Ste_284_F2	AAYAARGARACNATGCAYTAYAT	23
Ste_284_R2	ACNCKYTTYTTRCANACRTGNCC	23
Ste_285_F1	AARYTNMGNGAYAAYTAYGA	20
Ste_285_R1	ARCCANGTYTGNGGRAARTC	20
Ste_285_F2	AARMGNCARAARATGYTNGARAC	23
Ste_285_R2	ARYTGRAAYTTCCAYTCNGCRCA	23
Ste_286_F1	GGNTTYATHGCNATGAARAA	20
Ste_286_R1	SWNACDATRTARTGDATYTT	20
Ste_286_F2	MGNTTYAAYCARGCNATHCAYTG	23
Ste_286_R2	TCNCKNARDATYTGYTCNGCYTT	23
Ste_287_F1	WSNAAYATHGTNGTNGARTG	20
Ste_287_R1	TTNARYTGNARYTTNGGDAT	20
Ste_287_F2	GAYGAYYTNGARATHTGYAARCA	23
Ste_287_R2	CKNACNARYTCNGCYTTNCCYTC	23
Ste_288_F1	AAYATHGARTTYGTNTAYTA	20
Ste_288_R1	TTDATNARRTTNGTNGCYTG	20
Ste_288_F2	ATGYTNAARAARTTYGCNCCNAA	23
Ste_288_R2	CCNSWDATNGCDATRTARCARAA	23
Ste_289_F1	TGYGAYATHCCNGCNATGAA	20
Ste_289_R1	ATNACNCKNGCNARYTTYTT	20
Ste_289_F2	YTNAARGCNTAYGAYGGNATHTG	23
Ste_289_R2	CCYTTYTTNACNGTNGTYTGRTA	23
Ste_290_F1	GARAARGAYGTNGGNATHAA	20
Ste_290_R1	GGNACDATNGGNCCRTTRTA	20
Ste_290_F2	ACNATGGTNGGNATHGAYGARTG	23
Ste_290_R2	TCNGCYTTNCKNGTNACRAAYTC	23
Ste_291_F1	TAYAARCCNGARATGCARGC	20
Ste_291_R1	TGRTACATNGGRTTDATYTT	20
Ste_291_F2	AAYTTYACNGTNAAYMGNGAYCA	23
Ste_291_R2	ATNARRTCRTTCATDATRAARTA	23
Ste_292_F1	AAYGGNGCNYTNGARATHCA	20
Ste_292_R1	GCNARCCARTTRTCNACYTG	20
Ste_292_F2	GAYATGACNGCNATHGARGGNAA	23
Ste_292_R2	TCNGCYTGRTTYTTRAADATYTG	23
Ste_293_F1	AARACNCARATGGARAAYAT	20
Ste_293_R1	TGNARNCCDATRCARTAYTT	20
Ste_293_F2	CCNYTNTAYATGGCNCCNGARAT	23
Ste_293_R2	AANGCNGCYTTRTAYTGYTTYTC	23
Ste_294_F1	GARACNATHAAYTGYAARGA	20
Ste_294_R1	CCRTARAADATNARYTCNGG	20
Ste_294_F2	YTNTGGGARGCNGCNATGAAYTG	23
Ste_294_R2	GTNACRCANCCNGCRTTDATYTC	23
Ste_295_F1	TTYGGNGAYGGNGCNTGYTA	20
Ste_295_R1	CCNGGNCKRCAYTCRCAYTT	20
Ste_295_F2	CCNTGYGCNGCNGGNAAYATGTA	23
Ste_295_R2	CKRTCNGGNACNACCCAYTCNCC	23
Ste_296_F1	GGNTTYATHAARTAYTGGCA	20
Ste_296_R1	TTYTGRTTRTTNCCRTAYTG	20
Ste_296_F2	AARATGTTYCARGCNCAYAAYGA	23
Ste_296_R2	TANGGRTGNSWYTTRTTRTARTA	23
Ste_297_F1	AARTGYAAYACNGARATGGT	20
Ste_297_R1	ARRTCRTTCCAYTTNGGDAT	20
Ste_297_F2	MGNCARGARGAYYTNAAYTAYGT	23
Ste_297_R2	AANGGNACNCCRCAYTCCATRCA	23
Ste_298_F1	AARTAYCAYMGNGARATGGA	20
Ste_298_R1	ARNCCNGGCATCATNGGNCC	20
Ste_298_F2	TAYGCNGTNATGAAYGARATGGA	23
Ste_298_R2	GTNCKRTAYTCRTGRCARTAYTG	23
Ste_299_F1	GGNTTYCARGTNGAYGARGC	20
Ste_299_R1	GTYTTRAANARRTANGGYTG	20
Ste_299_F2	TGYGAYTTYATHGAYTTYACNTA	23
Ste_299_R2	ATRTCNGCRAANSWNGTRTCRAA	23
Ste_300_F1	AAYTGGATHTTYAARGAYGA	20
Ste_300_R1	ACRTANSWRTCNARRTTYTC	20
Ste_300_F2	AAYGCNYTNMGNGARGAYGCNAA	23
Ste_300_R2	GCRAANARNARRCANGCRTCNGT	23
Ste_301_F1	ATHCARTGGCCNAARGAYTA	20
Ste_301_R1	TTNGTNGGRTCRTAYTGNGC	20
Ste_301_F2	GGNGTNGARYTNTAYAARTTYGA	23
Ste_301_R2	TTNARRTAYTCRTGNCKYTGYTT	23
Ste_302_F1	YTNMGNTGYGAYTTYTGYGT	20
Ste_302_R1	TANGGYTTNACYTCRAAYTT	20
Ste_302_F2	ACNGARGCNAARCAYAARAARAA	23
Ste_302_R2	ACYTCRTTNGTRTCRTCRTAYTC	23
Ste_303_F1	ACNCCNCAYTTYATHGCNTA	20
Ste_303_R1	CKDATNARRTGYTGNCCNCC	20
Ste_303_F2	TAYMGNTTYAAYGGNGARGAYAA	23
Ste_303_R2	SWYTCNCKNGCCATNGGYTGRTA	23
Ste_304_F1	CAYTGGTTYMGNAARGGNAT	20
Ste_304_R1	TTYTTRTANACRTCYTCRTG	20
Ste_304_F2	ATHTAYATHYTNGAYCCNTAYTT	23
Ste_304_R2	GGYTCRTADATRTAYTGRTCNGG	23
Ste_305_F1	YTNCCNACNTTYYTNGCNGC	20
Ste_305_R1	GCRTGRTANCKNGTRTTYTT	20
Ste_305_F2	AAYTAYGAYYTNTAYGAYCCNGA	23
Ste_305_R2	GCNARRTANGGRTTNCKYTGRTC	23
Ste_306_F1	TGYGAYCCNAARACNGARTT	20
Ste_306_R1	GTNGTYTTRCAYTCRAAYTT	20
Ste_306_F2	CCNAARYTNTGGGTNTGYGAYTT	23
Ste_306_R2	CKNGGNGGRCANCCDATYTCRTC	23
Ste_307_F1	AARATHAAYAARTGGGAYTA	20
Ste_307_R1	TTYTCDATNACRTCYTGRCA	20
Ste_307_F2	ACNYTNGAYGAYGCNGTNAARGA	23
Ste_307_R2	ARNGTNCCYTCYTCRTCRAARTA	23
Ste_308_F1	GGNMGNATGCAYGAYTTYAA	20
Ste_308_R1	ARDATRTCRTARTTDATYTT	20
Ste_308_F2	GAYATHATHAARGTNGTNCAYTG	23
Ste_308_R2	TTNGGRTTYTTNGCNCKYTCYTC	23
Ste_309_F1	ACNACNAAYYTNCCNATGTA	20
Ste_309_R1	CCNGTNACRAACATNGCRTG	20
Ste_309_F2	ACNGGNATHGCNAAYGGNTTYGA	23
Ste_309_R2	TACATNGTNCCNACNGCDATRTA	23
Ste_310_F1	ACNTAYGAYAARYTNGTNGA	20
Ste_310_R1	TGRCAYTGRAANACRTTYTC	20
Ste_310_F2	GTNGARGAYGTNAARGTNTGYGT	23
Ste_310_R2	TGCCACATNGCNGGYTTRTTYTT	23
Ste_311_F1	MGNAAYTGGAARWSNTGYAC	20
Ste_311_R1	TGYTTNACNCKRTCNGGDAT	20
Ste_311_F2	GAYATGAARGTNATHGARCCNTA	23
Ste_311_R2	AARTGDATYTTRTTNCCRAAYTT	23
Ste_312_F1	GGNAARCCNATHGAYYTNAA	20
Ste_312_R1	TCNGGRTARTGNARCATRTA	20
Ste_312_F2	GTNMGNTTYGARCCNAAYGAYCC	23
Ste_312_R2	ATNGTRTTYTTDATNGTYTCCAT	23
Ste_313_F1	GGNATGAAYAAYCAYTGGCA	20
Ste_313_R1	TGNCKRCANACYTGNGCRTA	20
Ste_313_F2	GARCAYCAYMGNTGGCCNGGNCA	23
Ste_313_R2	AACCAYTCRTCNACNGGYTCYTT	23
Ste_314_F1	TGGATGGARYTNTAYGGNAA	20
Ste_314_R1	TTYTCDATYTCRTARAACAT	20
Ste_314_F2	CARYTNATHGAYATHATHACNGA	23
Ste_314_R2	AANGGNCCRTTDATDATRTCNCC	23
Ste_315_F1	CAYGAYGCNGARYTNGAYTA	20
Ste_315_R1	GTRCANGTCCANGCNACRTC	20
Ste_315_F2	WSNGAYAARACNATHAARATHTA	23
Ste_315_R2	CADATYTTNACNARRTTRTCRCA	23
Ste_316_F1	AARGAYGAYTGGYTNGARTG	20
Ste_316_R1	TGYTGNARYTTRTTRTTDAT	20
Ste_316_F2	YTNGGNATHGAYTTYYTNAARGA	23
Ste_316_R2	ATRAAYTCRTCYTCYTTRTARTG	23
Ste_317_F1	ATHYTNGARAAYAAYGCNAT	20
Ste_317_R1	TCRAAYTCRTANARRTGRTA	20
Ste_317_F2	YTNMGNGARAAYGGNATHCARAA	23
Ste_317_R2	ATRTGYTCNARRTTNGGNGTRTC	23
Ste_318_F1	CCNTGGCARCARTAYGARAC	20
Ste_318_R1	TCCATRTGNCCYTTYTCRAA	20
Ste_318_F2	MGNCARWSNATHGAYTTYCARAA	23
Ste_318_R2	TADATNARNACRTGNACYTGRAA	23
Ste_319_F1	TTYCCNATGTTYTAYTTYAA	20
Ste_319_R1	TTNCCNGTYTGRTCNCCRAA	20
Ste_319_F2	GTNATHGARACNMGNCCNGAYGT	23
Ste_319_R2	CCRTCNACNACRTGNCCRAADAT	23
Ste_320_F1	CCNAARYTNATHTTYTAYGA	20
Ste_320_R1	TCNGGNGCNACNCKCATRAA	20
Ste_320_F2	GARGGNGTNAARATHCARGTNAT	23
Ste_320_R2	ATRTTNARRTCRTTRTGRTGNGT	23
Ste_321_F1	AAYGGNAARATHACNGTNTA	20
Ste_321_R1	CKNGCRAARTCYTCRAADAT	20
Ste_321_F2	AARMGNGAYTTYGTNGAYCAYAT	23
Ste_321_R2	GGYTTNGGRTGCATNARDATRAA	23
Ste_322_F1	YTNAAYGGNAAYAARATHTG	20
Ste_322_R1	GCYTCNARRTGRTARTCNAC	20
Ste_322_F2	GARATHATGACNGTNTTYGCNCA	23
Ste_322_R2	TTNCCNSWDATCATRTANGCCAT	23
Ste_323_F1	TAYGAYMGNGGNGAYTTYAT	20
Ste_323_R1	SWYTCRTANGTNGGDATCAT	20
Ste_323_F2	TTYGARAAYATHGAYTAYCAYCA	23
Ste_323_R2	TAYTTDATRTTDATRAANGCRTG	23
Ste_324_F1	MGNGARGTNGGNTAYCCNTG	20
Ste_324_R1	GCCATNGCNACRAARTCRTG	20
Ste_324_F2	GCNGCNATGAAYGTNGCNCAYAA	23
Ste_324_R2	CKNACRTTRCAYTCDATNACYTT	23
Ste_325_F1	YTNGTNGGNGARGAYGARGC	20
Ste_325_R1	ARRTTRTGDATRTCYTCYTC	20
Ste_325_F2	CARGARACNGCNGAYMGNTAYGC	23
Ste_325_R2	CKYTTRTGNGCRTTRTGRAAYTG	23
Ste_326_F1	CARCAYMGNTTYGARMGNGT	20
Ste_326_R1	TGYTGYTCNACNARNGCCAT	20
Ste_326_F2	GCNYTNGAYCAYGGNTAYAARGA	23
Ste_326_R2	TCCATNGCRTCYTTRAAYTGNCC	23
Ste_327_F1	GAYTGGACNGTNCCNGTNAT	20
Ste_327_R1	ATNGCYTGNGGNGGNCCRTT	20
Ste_327_F2	TAYGGNCCNACNGCNATHACNTT	23
Ste_327_R2	TARTTNACYTTRAANGGYTGRTC	23
Ste_328_F1	CARGGNMGNTAYAARTGYGA	20
Ste_328_R1	TCYTGRAANARRTTDATRCA	20
Ste_328_F2	GGNTGGGARGGNGARCAYTGYGA	23
Ste_328_R2	GTCCANCCNGGNGGRCAYTGRCA	23
Ste_329_F1	TGYGTNGCNAARTTYGAYCA	20
Ste_329_R1	ATRAARTCNARNARRTTYTG	20
Ste_329_F2	TGYCCNTGGGTNAAYAAYTGYAT	23
Ste_329_R2	AARTGYTCRTANCKNGCNGCRTT	23
Ste_330_F1	AARATHGTNYTNATHACNGG	20
Ste_330_R1	ATNGCRTGNCKNCCNCCRTC	20
Ste_330_F2	YTNGAYGTNYTNGTNAAYAAYGC	23
Ste_330_R2	AANGCDATNGCYTTNGCNACYTC	23
Ste_331_F1	GAYATHMGNYTNGARACNGT	20
Ste_331_R1	AANGCNGCYTGYTTCATYTC	20
Ste_331_F2	GCNAARGGNACNGARGAYCARGT	23
Ste_331_R2	TTNACRAAYTCNGCNARNGTYTG	23
Ste_332_F1	GAYAARWSNTTYATHTAYCC	20
Ste_332_R1	CCNGCNCCYTGRTCRTGDAT	20
Ste_332_F2	GCNWSNGAYTAYGGNAAYAARTT	23
Ste_332_R2	ATNACNCKRTTCATYTTYTGYTC	23
Ste_333_F1	GARYTNTGGTAYGGNGAYGA	20
Ste_333_R1	ACYTTYTCNGTNGTCCAYTG	20
Ste_333_F2	YTNAAYTTYCAYCARTGGAAYGG	23
Ste_333_R2	GGNARNACYTTNCCCATRTTNCC	23
Ste_334_F1	TAYTAYAARTGYGAYCARTG	20
Ste_334_R1	TGNACNCKNCCRTGYTGYTT	20
Ste_334_F2	GTNCAYACNGGNGARAARCCNTA	23
Ste_334_R2	TTNARYTTRAANGTRTCNCCRCA	23
Ste_335_F1	ATHACNYTNTTYACNTTYGA	20
Ste_335_R1	AANCCYTCNCCNGTCATNGC	20
Ste_335_F2	TTYATHGARGAYMGNTAYTGYTA	23
Ste_335_R2	GCRTAYTGDATNGGRTGRTTNAC	23
Ste_336_F1	MGNTGGTTYCCNGGNCAYAT	20
Ste_336_R1	ACNCCNGTNCKRAANGCRTT	20
Ste_336_F2	TGYATHATHGARGTNCAYGAYGC	23
Ste_336_R2	TCRTCNGTNGGYTCRTCRCARTT	23
Ste_337_F1	TGGATGGTNCCNYTNACNTT	20
Ste_337_R1	TGRTTRAANGTNGTYTCRTC	20
Ste_337_F2	CCNGGNATHGTNTGYCAYAARGA	23
Ste_337_R2	TCNGCNACDATNGTYTCYTTNCC	23
Ste_338_F1	YTNYTNGTNAAYGTNAARGA	20
Ste_338_R1	TTYTCRTCNGGRTCNGTNGC	20
Ste_338_F2	GAYAAYCCNCCNMGNTTYTAYAC	23
Ste_338_R2	ACRTCRTAYTGYTTNGGRTTRAA	23
Ste_339_F1	AAYAAYTAYTAYATGATGAA	20
Ste_339_R1	TTRTCYTTNARNCCNGTYTC	20
Ste_339_F2	CARYTNGAYAARGARGAYAARTT	23
Ste_339_R2	TGDATNGTYTTYTCRTCRAARTC	23
Ste_340_F1	YTNAARTGYATHATGATGGA	20
Ste_340_R1	CCNACNARCATNCCRTTYTT	20
Ste_340_F2	AARATHGTNAARCCNGARTGGAT	23
Ste_340_R2	ATNCCNACYTTNCKNGCYTCRTA	23
Ste_341_F1	AARGGNMGNATHTGGACNAT	20
Ste_341_R1	TCYTGYTCNGTYTCYTTNGG	20
Ste_341_F2	GCNGAYACNATHTGYGAYTAYGG	23
Ste_341_R2	TANCCNACDATNGCNGTCATRTG	23
Ste_342_F1	GARAAYGCNGGNCCNGAYGG	20
Ste_342_R1	ARRTTNACNCCRTGYTTNGC	20
Ste_342_F2	GARAARGGNTAYAAYAARGAYTG	23
Ste_342_R2	CCRTCNACRTCDATYTTRTTNGC	23
Ste_343_F1	GTNAARGAYCCNGTNATGCA	20
Ste_343_R1	TTRTANGTYTCCATYTTNGC	20
Ste_343_F2	AARGGNWSNAARCARGTNATGAT	23
Ste_343_R2	TCYTGRAACATNGTNACCCAYTG	23
Ste_344_F1	GTNTTYGGNGTNACNCCNGG	20
Ste_344_R1	AARTTRTCNGCCATRTCNCC	20
Ste_344_F2	TGGACNCCNTTYACNTTYTGYTT	23
Ste_344_R2	CCRTTNGTRTGNCKYTGRTARAA	23
Ste_345_F1	MGNYTNGGNGAYGGNAAYTT	20
Ste_345_R1	TCRTCRCACCANGGRTGRTC	20
Ste_345_F2	GTNGTNTAYMGNTGYTTYGAYAA	23
Ste_345_R2	TTRTCCCARTANGGYTCNGGRAA	23
Ste_346_F1	MGNCCNGARYTNTAYCARAA	20
Ste_346_R1	CCNCKYTGYTCNGTNACCAT	20
Ste_346_F2	GTNMGNGARTGYYTNGARAARGA	23
Ste_346_R2	TTNGTRTTYTCYTCNCCYTGRTG	23
Ste_347_F1	TGGACNGCNGAYGAYATGGA	20
Ste_347_R1	TARTGDATNGCNGCYTGRTT	20
Ste_347_F2	GCNGGNATHGAYACNCCNAARAA	23
Ste_347_R2	ARNGCYTCCATCATNGCRTCYTC	23
Ste_348_F1	AARTTYATHCARCCNATHGA	20
Ste_348_R1	ATNACNCKNGGYTGNACCCA	20
Ste_348_F2	TAYTAYMGNACNTGYYTNAARTA	23
Ste_348_R2	SWNACYTGRTCDATYTTNCCYTT	23
Ste_349_F1	TTYYTNCARACNATGCCNGA	20
Ste_349_R1	CKNGCYTTRTTRAANGTRTT	20
Ste_349_F2	TGYGCNATHYTNAAYGAYGTNTT	23
Ste_349_R2	TARTCNGCNGGRCANGTRTTYTG	23
Ste_350_F1	MGNGARATGWSNTTYGCNAA	20
Ste_350_R1	TTNGTNGCNCCRTANACRTC	20
Ste_350_F2	CCNGGNGARGTNTTYYTNATHGA	23
Ste_350_R2	AAYTCNCCRTTDATDATRAARTG	23
Ste_351_F1	GTNAARGAYYTNCAYGARTG	20
Ste_351_R1	GCCCARCARCANGCCATNAC	20
Ste_351_F2	TTYGTNAARACNGTNACNGAYCA	23
Ste_351_R2	GTRAANARYTCRTCNGGRCARTT	23
Ste_352_F1	GGNTGYGARGTNYTNAARAA	20
Ste_352_R1	GCRTGDATNACDATYTGNCC	20
Ste_352_F2	GTNYTNAARTTYAAYCCNAAYGT	23
Ste_352_R2	CCNGCCATNSWYTTDATRTCRAA	23
Ste_353_F1	AAYMGNTAYGTNCCNGARGG	20
Ste_353_R1	TCRTTYTTRAANCKNGGRTG	20
Ste_353_F2	YTNGTNTTYTTYACNGCNGCNTG	23
Ste_353_R2	GTDATNGCRTADATCCANGGRTC	23
Ste_354_F1	MGNGAYATGTTYGTNACNGG	20
Ste_354_R1	AANCCDATRTTYTCYTCNCC	20
Ste_354_F2	GARYTNTAYGGNGAYTTYGARGA	23
Ste_354_R2	TCRAARTTRTTNACNARYTCRCA	23
Ste_355_F1	GCNGTNWSNGAYGARTGYAT	20
Ste_355_R1	ATRTGRCARTCRAARTGNAC	20
Ste_355_F2	ACNGTNCAYTGYYTNGARCARGT	23
Ste_355_R2	CANCKYTTNGTRAANGTRTADAT	23
Ste_356_F1	GCNCARGTNGCNGARAAYGA	20
Ste_356_R1	ACRTTYTTRTANCCYTCRAA	20
Ste_356_F2	AAYATGAARAAYTGYTTYGAYTA	23
Ste_356_R2	ATNGCNCKNCCRAARTTDATRTT	23
Ste_357_F1	ATHGAYAARGARGGNATGAA	20
Ste_357_R1	TCNSWRTCNCCYTCYTTRTT	20
Ste_357_F2	AARGCNGGNMGNAAYCARAARTG	23
Ste_357_R2	GCNGTNACNCKRAAYTTRTAYTC	23
Ste_358_F1	AAYTTYGAYGTNGAYAARTG	20
Ste_358_R1	TTRAANCCDATNGGRTADAT	20
Ste_358_F2	GGNGCNYTNATGAARGTNGAYAT	23
Ste_358_R2	GTRTGRAANGCNGCNARYTGRTG	23
Ste_359_F1	MGNGAYAARGARCCNGTNTT	20
Ste_359_R1	GGDATYTTRCANACNGGRCA	20
Ste_359_F2	GCNAARMGNGARATHGARGCNCA	23
Ste_359_R2	CARAANARRTTRTGNCCRCANGG	23
Ste_360_F1	WSNTTYTTYGTNCARAARAT	20
Ste_360_R1	TGCCAYTCNGGNCCRTTYTT	20
Ste_360_F2	ACNGGNATHGARATHYTNAARAA	23
Ste_360_R2	TANCKRCARTCNCCRTCYTCDAT	23
Ste_361_F1	YTNGAYGGNATHACNAAYGA	20
Ste_361_R1	CKNGCRAARAARTCYTTNGT	20
Ste_361_F2	ATGGGNATHACNGGNWSNTGYGG	23
Ste_361_R2	ARNGCRTCNARDATRTCNACRCA	23
Ste_362_F1	ATHYTNAAYGAYYTNTTYCC	20
Ste_362_R1	CANARCATYTTRTTRTCRTC	20
Ste_362_F2	GTNYTNCCNGARCARGAYTAYGG	23
Ste_362_R2	CCRTCRCANACNACCCAYTGRAA	23
Ste_363_F1	GAYAAYGGNTGYATHGCNTA	20
Ste_363_R1	ARYTCRTTNGCNACRTARCA	20
Ste_363_F2	CAYGTNACNGCNAAYAAYATGGA	23
Ste_363_R2	ARNGCRTTRTCNCCNGTDATCAT	23
Ste_364_F1	GTNATHATHAAYACNTAYCC	20
Ste_364_R1	TCNGTNGTNGCNCKDATNAC	20
Ste_364_F2	ATHCCNATGAARGARGARCARAA	23
Ste_364_R2	ARNGCRTADATRCAYTGYTTRCA	23
Ste_365_F1	CCNWSNATHTGYTGYTAYAC	20
Ste_365_R1	CANACRCARAACATDATRTT	20
Ste_365_F2	CCNCARAARYTNMGNGCNATGAA	23
Ste_365_R2	TCCCANARCATDATYTTRCARTC	23
Ste_366_F1	ATGCARWSNGARACNCCNAA	20
Ste_366_R1	TTRAANACNGCYTCRCANGT	20
Ste_366_F2	ATHYTNGAYGTNAAYCCNGCNCA	23
Ste_366_R2	GGYTCNGTNARRAADATCCAYTG	23
Ste_367_F1	GCNCCNMGNATHAARTAYCC	20
Ste_367_R1	GTYTGRTCNGTRAAYTTRTA	20
Ste_367_F2	TTYGTNAARGARGCNGTNCAYGA	23
Ste_367_R2	CADATNACRTTRTAYTTRTGRTT	23
Ste_368_F1	TAYYTNAARCARGAYGARGC	20
Ste_368_R1	GCRCAYTCYTTNGGNGCNGT	20
Ste_368_F2	TTYWSNGTNGAYCARYTNATGGA	23
Ste_368_R2	GGNGGYTTRAANSWRAANCCRAA	23
Ste_369_F1	GAYATGCARACNCAYAARAA	20
Ste_369_R1	ATDATNGTRTTNARNCCYTT	20
Ste_369_F2	TTYGCNMGNGAYGGNAARAARTG	23
Ste_369_R2	ATNGTNGTYTTRAAYTGYTCNGG	23
Ste_370_F1	CARTAYATHAAYGTNGGNGA	20
Ste_370_R1	TGNGGRTCNCCDATNCCRTT	20
Ste_370_F2	CCNGARATHGTNTGGTTYAARGA	23
Ste_370_R2	SWNACYTCRCANARRTAYTGNCC	23
Ste_371_F1	ATGYTNGCNACNCCNGAYAA	20
Ste_371_R1	ATNCKYTCNGCNARRTTYTG	20
Ste_371_F2	TTYATGACNYTNGGNCCNAARAA	23
Ste_371_R2	CKYTGYTTDATDATNCCNCCYTC	23
Ste_372_F1	GTNGAYATHATHGTNWSNGA	20
Ste_372_R1	AANGTYTTDATDATYTTRCA	20
Ste_372_F2	ATGGGNTTYTAYATGYTNCAYGA	23
Ste_372_R2	ACDATDATNGTYTGYTTCCARTG	23
Ste_373_F1	TTYGAYGCNGAYGTNGARAA	20
Ste_373_R1	TCYTTCATRAADATRTTRTA	20
Ste_373_F2	YTNATHATGGARATHTGYGAYAA	23
Ste_373_R2	TCNARYTGNGCYTCDATCATNGG	23
Ste_374_F1	ATHAARGAYGTNAAYGAYTG	20
Ste_374_R1	TCCATNGCNACNACNGTDAT	20
Ste_374_F2	GCNGTNATGGARAAYGTNGARAT	23
Ste_374_R2	AANACNGGRTARTTRTCRTTDAT	23
Ste_375_F1	ACNACNTTYGARTGGTAYGG	20
Ste_375_R1	TANACYTGNCCNCKRTGCAT	20
Ste_375_F2	TTYWSNGTNGTNATHGAYAARGG	23
Ste_375_R2	CKNCCRTGNGGNACDATRAANGC	23
Ste_376_F1	ACNGAYCAYGTNTGGACNGA	20
Ste_376_R1	AADATYTGNSWRTGYTGCCA	20
Ste_376_F2	TGGATHCAYTGYGAYCCNTGYGA	23
Ste_376_R2	CANARRTANACCATYTTCCARTC	23
Ste_377_F1	ATHGAYGGNGCNACNAAYGT	20
Ste_377_R1	TTNGTCATYTGNGTRAADAT	20
Ste_377_F2	GGNCARGAYYTNMGNGAYTTYAT	23
Ste_377_R2	ARYTTNCCRCARTCRTAYTGDAT	23
Ste_378_F1	AARGARYTNGCNGAYATHTA	20
Ste_378_R1	GGRTCRTAYTGNGCYTCCAT	20
Ste_378_F2	MGNATGATHGGNGARATGTAYTG	23
Ste_378_R2	ARNARNGTYTTRCANGCYTCDAT	23
Ste_379_F1	GGNCCNAAYCARATGCCNCA	20
Ste_379_R1	TCDATRTTRTADATNGGRTT	20
Ste_379_F2	TTYMGNATGCAYAARTAYGGNGA	23
Ste_379_R2	TARCANGTRTGRTANACRTCNGG	23
Ste_380_F1	CAYCCNGARGARATHACNCA	20
Ste_380_R1	ARNCKNACCCADATDATNAC	20
Ste_380_F2	CARYTNATGATGTTYTAYGGNAA	23
Ste_380_R2	GGRAAYTTRTAYTTNARYTCRAA	23
Ste_381_F1	GAYGCNCARAAYATHATGGC	20
Ste_381_R1	TCNSWYTGRTCYTCNACRAA	20
Ste_381_F2	CAYGTNGAYACNCCNYTNAARGG	23
Ste_381_R2	GGNACNACDATYTCRAARTCRTT	23
Ste_382_F1	YTNTAYAARCARAAYATHGG	20
Ste_382_R1	TCNGTNCCRTTCATRTARAA	20
Ste_382_F2	ATHGARACNAAYGCNGARAARGT	23
Ste_382_R2	TTRAANACYTCNGGRTTRTARTC	23
Ste_383_F1	TTYAARGCNACNGAYCAYGA	20
Ste_383_R1	TCRTTYTGNACRAAYTGYTC	20
Ste_383_F2	MGNACNTGGYTNAARGTNACNGA	23
Ste_383_R2	ACYTGNACRTCNGCNGCNGTYTC	23
Ste_384_F1	TAYAARCCNCAYYTNTTYAC	20
Ste_384_R1	ATYTTYTTCATRTTRAARTG	20
Ste_384_F2	AARGTNAAYYTNACNTGGGAYGA	23
Ste_384_R2	TTYTCNSWNGGYTCYTCRTCCAT	23
Ste_385_F1	ACNGARMGNACNTAYGTNAA	20
Ste_385_R1	TAYTTNACYTTNGGRTTRTT	20
Ste_385_F2	YTNGAYGTNTGYATHAARGCNTA	23
Ste_385_R2	TTRTCYTTNACRTGYTTNGCRAA	23
Ste_386_F1	ATHGARYTNGAYGAYTGGCA	20
Ste_386_R1	ATNARYTTNACNCCRTGNGC	20
Ste_386_F2	GAYMGNYTNATGAAYATHTTYGA	23
Ste_386_R2	ACRTGNACDATRTANGGYTCRAA	23
Ste_387_F1	AARGARGARGCNATHAARAA	20
Ste_387_R1	ARCCANGTRTTNACYTGRAA	20
Ste_387_F2	GARYTNAAYGARGTNATHGGNAA	23
Ste_387_R2	TCNGTNACRTCYTCNCKCCAYTT	23
Ste_388_F1	YTNACNWSNGGNATGGAYGA	20
Ste_388_R1	TGYTCCCANACRTANCCNGT	20
Ste_388_F2	MGNCAYGTNGAYYTNCAYTGYTG	23
Ste_388_R2	ATCCANACNSWNCCNCKCCARTA	23
Ste_389_F1	GAYAARGCNMGNTGYCAYTT	20
Ste_389_R1	ARRCARAARTCRTCRCANAC	20
Ste_389_F2	ATGTGYMGNCARGAYCCNCAYTA	23
Ste_389_R2	GGDATNGTNARRTTNGTCCARCA	23
Ste_390_F1	CARACNTAYACNGARATHAA	20
Ste_390_R1	GCRTTNARNACRTCYTTRAA	20
Ste_390_F2	ATGAAYCCNCAYGAYACNATGGA	23
Ste_390_R2	TARTCRAAYTCDATCCANACRTC	23
Ste_391_F1	ACNATHGARGCNCAYAARGA	20
Ste_391_R1	GTNSWNGCNACRTTNCCRTA	20
Ste_391_F2	AAYCARACNTTYAARCCNTGGGA	23
Ste_391_R2	GCNGCYTTYTTNACRTCYTCNAC	23
Ste_392_F1	CAYCCNGARGGNTGYCCNGG	20
Ste_392_R1	CKRTCYTCNGTNGCDATDAT	20
Ste_392_F2	GARGAYYTNGARTGYYTNTTYGA	23
Ste_392_R2	ATNCCRCARTTNARNGCNGTYTG	23
Ste_393_F1	TTYMGNGCNMGNCARYTNGA	20
Ste_393_R1	ARYTTNARCATYTTYTCRTA	20
Ste_393_F2	AARMGNGCNGTNCCNCARATGCC	23
Ste_393_R2	GCYTCRTCRTTYTTNCKRTTYTT	23
Ste_394_F1	GGNAARAAYGARGTNTTYTA	20
Ste_394_R1	AACCANGTRTAYTTRCANAC	20
Ste_394_F2	CAYWSNAARYTNATGAARGARGA	23
Ste_394_R2	CANGGNACYTTRTANGTRTTCAT	23
Ste_395_F1	ATGGCNGCNYTNCCNATGGC	20
Ste_395_R1	ATDATCCANGGNARNGGNAC	20
Ste_395_F2	TGYGTNCCNTTYGTNYTNGGNTG	23
Ste_395_R2	SWRTARAANGCNACNGCRTTNAC	23
Ste_396_F1	TTYGTNGGNGTNATGACNGC	20
Ste_396_R1	ACRTCYTCRTGNGTNGTRAA	20
Ste_396_F2	GCNGCNGTNCAYAAYACNTGGGC	23
Ste_396_R2	CCCATRCARAARTTYTCRTCRTA	23
Ste_397_F1	ACNWSNGAYGARGGNGARAC	20
Ste_397_R1	GGNCCNGGYTCRAANGTRTT	20
Ste_397_F2	TGYGAYACNGARGGNTAYTAYAC	23
Ste_397_R2	ATNGGNGGNGTDATNACRCACAT	23
Ste_398_F1	GGNYTNAAYGCNCARTGYCA	20
Ste_398_R1	CKRAANGGRTCNCCNGTRTA	20
Ste_398_F2	CCNCCNAAYTGYAARCCNGARTG	23
Ste_398_R2	ACRTGRTTDATNGTYTGRCAYTC	23
Ste_399_F1	CCNWSNCCNTGYGGNCCNAA	20
Ste_399_R1	GTRTGRTTDATNACRTTRCA	20
Ste_399_F2	TGYAARGARATHAAYGGNCARGC	23
Ste_399_R2	TCYTGRCAYTTYTCNCKDATRCA	23
Ste_400_F1	GTNATHTGYGTNGAYTGGGA	20
Ste_400_R1	TCNGTNACNGCNCCNACRAA	20
Ste_400_F2	GGNGCNATHATHCCNAAYTAYGT	23
Ste_400_R2	TGCATNCKNCCNCCRTTNGGRTA	23
Ste_401_F1	AARGAYCCNGTNTTYACNTG	20
Ste_401_R1	TTNCCRAANARRTCRTCCAT	20
Ste_401_F2	GGNCARYTNCCNAARATHGTNCA	23
Ste_401_R2	CCYTGNGCRTTCATCATNCCRTG	23
Ste_402_F1	AAYYTNCCNTAYGGNGTNTT	20
Ste_402_R1	GTRTGRTGNGCDATYTGYTG	20
Ste_402_F2	AARAAYATGCCNGTNGCNTAYCA	23
Ste_402_R2	ARNGGNGTCCARTACATRTAYTT	23
Ste_403_F1	GARGAYGCNAARACNATHGT	20
Ste_403_R1	CARTADATNCCRTTYTGNGG	20
Ste_403_F2	TAYTTYAAYYTNCARGGNAAYAC	23
Ste_403_R2	ATNGTDATYTCYTCCATNGTYTT	23
Ste_404_F1	AAYAARGARACNGGNGAYTG	20
Ste_404_R1	ATYTCNGTRAARAAYTTNCC	20
Ste_404_F2	ACNGTNGAYGCNATHTAYGARAA	23
Ste_404_R2	GGRTGRTCYTGNCKNACRTCRCA	23
Ste_405_F1	GAYAAYATHYTNTAYTTYGC	20
Ste_405_R1	GCNACRTACATRTTNCCRTT	20
Ste_405_F2	GGNACNAAYATHMGNATGGTNGA	23
Ste_405_R2	GCRAANGCDATNSWYTGNGGCAT	23
Ste_406_F1	GARGAYMGNYTNGCNGARAT	20
Ste_406_R1	ACNCCYTCNCKDATRTCCCA	20
Ste_406_F2	GARTTYATGTAYTGGTAYTTYGA	23
Ste_406_R2	ATYTCNACNCCRAAYTGRTCNGT	23
Ste_407_F1	GTNGARCAYGCNGTNTAYTG	20
Ste_407_R1	GTRTCYTTNCKNACNGCDAT	20
Ste_407_F2	TTYTTYAAYMGNGTNGARAARTG	23
Ste_407_R2	GCRAANGTYTTNACNGGYTCRTA	23
Ste_408_F1	ATHAARCCNGAYATHAARCC	20
Ste_408_R1	GCRTCDATYTGYTGYTTRTT	20
Ste_408_F2	AARGARCCNGAYGAYAARAARAC	23
Ste_408_R2	GCDATNCCYTCRTANACRTCRAA	23
Ste_409_F1	TAYTTYAARGARTTYAARGT	20
Ste_409_R1	ARRTAYTCNCKYTTRAAYTG	20
Ste_409_F2	GAYTTYGGNGARGTNTAYAARTG	23
Ste_409_R2	CCRTCNCKNARRAARTGCCAYTC	23
Ste_410_F1	GAYGAYTAYCARAAYGCNCA	20
Ste_410_R1	GGYTTYTCYTTNARYTTYTC	20
Ste_410_F2	YTNACNTTYTGYGTNGARCAYCA	23
Ste_410_R2	GCYTTRAANGTYTGNACRTARTC	23
Ste_411_F1	ATHGARCARGTNGARCCNGA	20
Ste_411_R1	GTYTGNARNGCRTCRTGDAT	20
Ste_411_F2	MGNATHGARGAYGTNATHATGAA	23
Ste_411_R2	GTCATDATYTTNARYTCRTTRTC	23
Ste_412_F1	AAYACNTTYGTNAARGGNGT	20
Ste_412_R1	GGRTGNARNGGNGTRTARTC	20
Ste_412_F2	CAYATHGCNGGNGAYGAYTTYAA	23
Ste_412_R2	SWRTCYTCRCANGTRTTRTGDAT	23
Ste_413_F1	TTYTGYCCNACNYTNGCNGA	20
Ste_413_R1	GCNCKRTGRTCRCAYTTNAC	20
Ste_413_F2	GGNAARCARCARTGYAARGAYTG	23
Ste_413_R2	TCDATRTTNARRTCYTTRCAYTC	23
Ste_414_F1	CARATHTGYAAYGTNAARCC	20
Ste_414_R1	AARAANGCNSWYTGRTAYTT	20
Ste_414_F2	GGNMGNTTYTAYGARGTNAAYGA	23
Ste_414_R2	SWDATNCCNCCCATNACRTTNGC	23
Ste_415_F1	TGGGTNCCNYTNATHGARAA	20
Ste_415_R1	TANSWDATCCARAANACNCC	20
Ste_415_F2	GCNAARYTNCAYGGNTGYTAYGA	23
Ste_415_R2	CCRTCNGGCATNARCATNGTYTT	23
Ste_416_F1	GCNGGNCCNTTYAAYGTNAC	20
Ste_416_R1	GTYTGNACYTTCATYTTDAT	20
Ste_416_F2	GAYTGYGARYTNGAYTTYAARAA	23
Ste_416_R2	TCNARNGGYTCYTGNCKRTCCAT	23
Ste_417_F1	YTNCCNATHCARGTNAARGA	20
Ste_417_R1	AANGCRTCYTCNARNCCRTC	20
Ste_417_F2	GGNWSNTGYGARATHTAYCCNCA	23
Ste_417_R2	ACRTCRAANCKNARDATRAARTA	23
Ste_418_F1	GARGGNTTYGAYACNCCNGG	20
Ste_418_R1	TCRCANARRTANCKRTCRCA	20
Ste_418_F2	GARTTYYTNAARACNTAYAAYGA	23
Ste_418_R2	ACRTGNCKNGGCATYTCNCCYTG	23
Ste_419_F1	TTYGAYMGNGARGARAARAA	20
Ste_419_R1	GGNGTDATRAAYTCYTCNGC	20
Ste_419_F2	CARGTNGTNATHGGNGAYGARAA	23
Ste_419_R2	SWYTTRTCNACNGCYTCYTCNGG	23
Ste_420_F1	GTNGARGAYGGNTAYCCNTT	20
Ste_420_R1	GCYTTNGTRTARAANGGYTT	20
Ste_420_F2	AARACNTAYCAYCCNGAYTAYGT	23
Ste_420_R2	AADATNGGYTTYTGNCCRTTRTA	23
Ste_421_F1	CARCAYATHCCNGGNGAYAA	20
Ste_421_R1	TARTCYTTNGGNCKRTGYTG	20
Ste_421_F2	ATGGAYGGNGGNGCNGCNCARGT	23
Ste_421_R2	TGNCCNGCRTTYTTNARNGCRTC	23
Ste_422_F1	WSNGGNGGNTGYACNATGGC	20
Ste_422_R1	TTNARCATDATRTTCCARTA	20
Ste_422_F2	CCNAAYGARACNCAYTAYTAYCA	23
Ste_422_R2	TCRAAYTCNGCNARDATRCAYTT	23
Ste_423_F1	AARAARAAYCAYATHTGYGT	20
Ste_423_R1	CCNGGYTGNGTRAARTANAC	20
Ste_423_F2	ACNTTYACNAARCAYCCNTGGAA	23
Ste_423_R2	TTRCANGTRTANGCNCKNGGCAT	23
Ste_424_F1	TAYYTNATGAAYGGNATGCA	20
Ste_424_R1	TGYTTDATYTGYTCYTGNGT	20
Ste_424_F2	GTNTTYACNAARGCNYTNAAYAA	23
Ste_424_R2	SWRTTRTGNGCCATNARYTGRAA	23
Ste_425_F1	GTNYTNTTYGARGTNAARAA	20
Ste_425_R1	ATYTCYTTNCKNGTDATYTT	20
Ste_425_F2	AARGCNTTYTGYGCNGGNGGNGA	23
Ste_425_R2	GCDATNCCNGCYTTNACNACRTC	23
Ste_426_F1	GARGTNCCNAAYYTNTTYAA	20
Ste_426_R1	ARRCANACNGCYTCCATNAC	20
Ste_426_F2	YTNGARAARGTNATHACNGCNTG	23
Ste_426_R2	AANACNCKNARYTCRTTDATRTC	23
Ste_427_F1	GGNGARGTNAARTAYAAYTG	20
Ste_427_R1	TGRAAYTTYTCRTCRAARTC	20
Ste_427_F2	GTNCARWSNGAYACNGARTAYGA	23
Ste_427_R2	TACATYTCNARNACYTTNGGRTC	23
Ste_428_F1	MGNTTYYTNGARATHGGNAA	20
Ste_428_R1	TTRAANACNCCNCCNACNGG	20
Ste_428_F2	YTNAARAAYACNACNTTYCAYGG	23
Ste_428_R2	CARTTNGCNARYTCNARNCCRAA	23
Ste_429_F1	AAYAARGTNCARATHTGGGG	20
Ste_429_R1	GCNGCRTTNCCNACYTCRTC	20
Ste_429_F2	GAYGTNACNAAYGARGTNCARAA	23
Ste_429_R2	TANGCDATNCKRTANGTNCCCCA	23
Ste_430_F1	GCNTAYACNTTYGGNATHGA	20
Ste_430_R1	GCNARNARRTCNGTNGTNGG	20
Ste_430_F2	ATHATHCARAARGGNYTNCAYTA	23
Ste_430_R2	TTCCANGCRCADATRAANACYTC	23
Ste_431_F1	TGGCARCARATHTTYAARGA	20
Ste_431_R1	CKNCKNGTRTTDATRAAYTT	20
Ste_431_F2	GTNTTYGARYTNTGGCAYGAYTA	23
Ste_431_R2	TCNACYTTCCANARCCAYTCRTA	23
Ste_432_F1	ACNMGNGARTAYGARGTNTA	20
Ste_432_R1	TTNCCNGTNGGNGTNACNGC	20
Ste_432_F2	TTYAAYMGNTTYGGNCARCAYAT	23
Ste_432_R2	GTNARNCKNCCRAARTCRTCRTA	23
Ste_433_F1	ACNTTYACNACNTGGATGGA	20
Ste_433_R1	TTNACNGGNCCYTGDATNGC	20
Ste_433_F2	GCNCARMGNACNYTNGAYGARAA	23
Ste_433_R2	TCNGCNGCYTGYTTNACRTTYTC	23
Ste_434_F1	ACNATHGARGARMGNGTNGA	20
Ste_434_R1	GTNGTCCADATYTTCATRTG	20
Ste_434_F2	ATHACNYTNCAYAARGTNAARGA	23
Ste_434_R2	ARRCARTTNARYTGRTTNGCRTC	23
Ste_435_F1	GAYGTNCCNGARAAYGARTA	20
Ste_435_R1	TCDATYTCRTCRTCNGCRAA	20
Ste_435_F2	GARGGNATHGGNGAYCARAARTA	23
Ste_435_R2	CCNSWNGCNARCATRTCRTTDAT	23
Ste_436_F1	GARGCNGARTGGTAYTGGGG	20
Ste_436_R1	ACNARRTTRTCNGCYTCRTG	20
Ste_436_F2	ACNMGNGAYGARGTNCARGARAA	23
Ste_436_R2	GCYTTYTTNARRAAYTTRTCRTG	23
Ste_437_F1	ATGATGGCNGTNATHGTNGG	20
Ste_437_R1	TGNCCYTCRTTNACNGGYTT	20
Ste_437_F2	GCNYTNCARYTNGGNGARGAYGG	23
Ste_437_R2	TGRTANGTRCARAACATRCAYTT	23
Ste_438_F1	GAYGARAAYAARATHAAYGG	20
Ste_438_R1	ATRAANGTRTCNCKNCCCCA	20
Ste_438_F2	ACNGARAAYTTYAARCCNGGNTG	23
Ste_438_R2	TTNACDATNCCNGCRAAYTGDAT	23
Ste_439_F1	CAYTGYGARATGAAYGTNGA	20
Ste_439_R1	TCRTCNGTRTTDATNACRCA	20
Ste_439_F2	GTNGCNGGNTGGMGNTGYGARTG	23
Ste_439_R2	CCNGGNGCRCANGCRCAYTTRTA	23
Ste_440_F1	GARTTYTAYTTYGARACNGA	20
Ste_440_R1	ACCATRTCNACDATRCARTC	20
Ste_440_F2	YTNYTNAARAAYAAYAARGAYTA	23
Ste_440_R2	GCNGGRCARTCRTTRCARTTCCA	23
Ste_441_F1	WSNATGAARWSNGTNGGNGA	20
Ste_441_R1	TTNCKDATNACNARYTCNGT	20
Ste_441_F2	ATGWSNGTNGGNMGNAAYTTYGA	23
Ste_441_R2	GCDATYTGYTTRTCNSWRAANCC	23
Ste_442_F1	CCNGARYTNCAYAARAARTA	20
Ste_442_R1	ARRCANGTRTGCATNGGRTC	20
Ste_442_F2	AARGAYATHATHGARTGGGTNTA	23
Ste_442_R2	TARCANGTRTCNGGRTCYTTRTT	23
Ste_443_F1	CAYCCNAAYACNCARAARTG	20
Ste_443_R1	ARYTTYTTNGCYTTRAARTA	20
Ste_443_F2	AAYGTNYTNGTNAARGGNGAYTA	23
Ste_443_R2	CKNARRTANARDATYTGCCANAC	23
Ste_444_F1	CAYTAYGARGCNACNGARAA	20
Ste_444_R1	CARAANGCYTCRTANACRTT	20
Ste_444_F2	ATGATHACNGARTTYGTNAARCA	23
Ste_444_R2	GGNARCCAYTTNGCRAANGGCAT	23
Ste_445_F1	GTNAARYTNGCNGARGCNAT	20
Ste_445_R1	TGNGGRTANGTNACYTGRTC	20
Ste_445_F2	GTNYTNGCNGGNMGNGAYATGAC	23
Ste_445_R2	TGNGGDATRTARAANARYTTNCC	23
Ste_446_F1	ATGYTNTTYGGNGTNTTYGA	20
Ste_446_R1	CCNACNACNGCNARRCARTC	20
Ste_446_F2	GCNAARMGNYTNTTYGAYTAYAT	23
Ste_446_R2	ARRTGNGGNCCRTCDATRTGNGC	23
Ste_447_F1	CAYACNGTNACNAARGAYAT	20
Ste_447_R1	TGCATDATNGCNACNGTRTC	20
Ste_447_F2	TTYWSNCAYGTNYTNGAYTTYTG	23
Ste_447_R2	TTYTGNGTNGGNCKYTCRTTRTC	23
Ste_448_F1	CCNGTNGCNGGNAARTTYAA	20
Ste_448_R1	TCNGTCATYTCDATNGCNAC	20
Ste_448_F2	CARAARGGNGAYTTYYTNTTYGA	23
Ste_448_R2	TARTTRTTNSWRAANGCRTCYTG	23
Ste_449_F1	GGNYTNATHMGNAARCCNGC	20
Ste_449_R1	ACNCKRTGNCCDATNCCCAT	20
Ste_449_F2	ATHTGYGAYGARMGNGGNCARGA	23
Ste_449_R2	TTNCKCATYTGRTTNACRAAYTC	23
Ste_450_F1	GCNGTNGARCAYAARYTNGA	20
Ste_450_R1	TGRAANCCCATRTGRTGCAT	20
Ste_450_F2	CAYTAYGARGAYMGNWSNCARCA	23
Ste_450_R2	ACRTCRCANGTRAANGGYTTYTC	23
Ste_451_F1	GAYACNMGNAAYGCNGGNAA	20
Ste_451_R1	GGNGGNGTRAAYTCNACDAT	20
Ste_451_F2	AARGCNGCNGGNMGNGAYGTNAA	23
Ste_451_R2	ATNCCRTTYTTRTGYTGRTARCA	23
Ste_452_F1	GTNGTNAAYGCNTTYGTNTA	20
Ste_452_R1	GCRTCCATNACNGCNGGYTC	20
Ste_452_F2	CAYCARACNYTNCAYAARGCNAA	23
Ste_452_R2	ACRTGNGCNARRTCNGCCATNAC	23
Ste_453_F1	ACNATHYTNATGGARTTYGA	20
Ste_453_R1	ACNACRAARCANGGDATNGG	20
Ste_453_F2	GARGGNTGYACNMGNGARATHTA	23
Ste_453_R2	GGYTCNACNCKNSWRTARTARCA	23
Ste_454_F1	YTNTAYTTYACNGAYTGGGG	20
Ste_454_R1	TCRTCNSWRTTRTCNCCRCA	20
Ste_454_F2	GGNAARATHTTYMGNACNACNAT	23
Ste_454_R2	TTNCCRTTNCKRCARTGRAAYTT	23
Ste_455_F1	AARCAYGGNGAYMGNGTNGC	20
Ste_455_R1	TAYTTNGTDATCATYTGCAT	20
Ste_455_F2	TTYYTNTGYWSNTTYTAYGGNTG	23
Ste_455_R2	ATRTADATNACRTGCATNCCRTT	23
Ste_456_F1	TGGCCNWSNGTNYTNGARAT	20
Ste_456_R1	TGRTANCCRTCDATRCARTC	20
Ste_456_F2	TGGAAYYTNGARTTYCAYAAYAA	23
Ste_456_R2	TGNCCNSWRCAYTCRTTNGGRCA	23
Ste_457_F1	CCNCCNGCNYTNGARCARGC	20
Ste_457_R1	TCYTTCATNCKYTGYTCRTA	20
Ste_457_F2	AAYTAYAARGARGARMGNGCNAA	23
Ste_457_R2	ACRTGRTANARNGGYTGYTGYTC	23
Ste_458_F1	GAYATGCARTGYGGNCCNAA	20
Ste_458_R1	GGNGGRCAYTGRCAYTCRTA	20
Ste_458_F2	TGYACNGAYATHGAYGARTGYAA	23
Ste_458_R2	GGNARRTTYTTRCANACNGCRTT	23
Ste_459_F1	GTNGAYAARYTNGARGTNCC	20
Ste_459_R1	ARYTGYTTNCKNGCNGTYTC	20
Ste_459_F2	TTYAARAAYAARAAYTAYATHAT	23
Ste_459_R2	TTNGGYTGYTCNGGDATYTTRAA	23
Ste_460_F1	TGGAARGGNGTNMGNTGYGA	20
Ste_460_R1	TGDATNSWRTTYTGYTCRTT	20
Ste_460_F2	CARCCNGAYCCNTGYMGNAAYGG	23
Ste_460_R2	TGCATNCKNGCRTTYTCRTCNGC	23
Ste_461_F1	CCNGGNAARYTNAAYAAYTT	20
Ste_461_R1	TTNSWRAACATNCCRTCYTT	20
Ste_461_F2	GAYAARAAYAARATHAAYGARAT	23
Ste_461_R2	ATYTTNCCDATRTTYTGNGTRTG	23
Ste_462_F1	CCNGARAARATHATGMGNGA	20
Ste_462_R1	CKNGCNARYTCYTCNACRTA	20
Ste_462_F2	CARGAYACNTAYMGNAAYCAYTT	23
Ste_462_R2	TCRTGDATNCKNGCNCKRTARTT	23
Ste_463_F1	TGYAAYGGNGAYYTNTAYGT	20
Ste_463_R1	TAYTTDATYTTRAARTCNGG	20
Ste_463_F2	GTNMGNWSNTTYCAYTTYGARAA	23
Ste_463_R2	TCNCKNGTNARNACNACCCARTA	23
Ste_464_F1	AARAAYTTYWSNGGNGCNGA	20
Ste_464_R1	TGNARRCAYTTNGCNGTYTC	20
Ste_464_F2	ATGAAYMGNYTNATHAARGCNAA	23
Ste_464_R2	GTRAANCCNACCATRTCYTCNGG	23
Ste_465_F1	TAYTTYGTNGGNGAYGARGA	20
Ste_465_R1	CKNARNGGNGGYTGYTCYTG	20
Ste_465_F2	YTNCARAARCAYTTYAARAARAT	23
Ste_465_R2	TCNACYTGNGCNARNACRTTYTC	23
Ste_466_F1	TAYGARTTYTGGGTNCCNGA	20
Ste_466_R1	ACRTTNARYTTNARDATYTC	20
Ste_466_F2	GTNAAYGAYAAYGCNCCNCARTT	23
Ste_466_R2	GGNACNARRCARTTYTCYTCNAC	23
Ste_467_F1	GGNYTNTTYGAYGGNACNAT	20
Ste_467_R1	TTNCKRTADATNGCRTTNAC	20
Ste_467_F2	ACNGCNGCNGARGARTAYTTYGT	23
Ste_467_R2	TGNCKNGTCATNACYTCDATRCA	23
Ste_468_F1	TGYTTYATHWSNAAYATHGA	20
Ste_468_R1	CCNCCRTTRAANSWYTTCAT	20
Ste_468_F2	GGNGCNACNGTNGAYYTNAAYAT	23
Ste_468_R2	CCNACNGCNGTYTCNARYTGDAT	23
Ste_469_F1	GTNGTNYTNAAYAARGARAC	20
Ste_469_R1	GTRTTDATNCCRTTNGCYTG	20
Ste_469_F2	ATHTAYACNGCNAAYATHGGNGA	23
Ste_469_R2	TCRAANGCNARDATNCKNGCCAT	23
Ste_470_F1	YTNGTNGAYGCNGARTGYTA	20
Ste_470_R1	TTNCKYTCRTCNGCYTCNCC	20
Ste_470_F2	MGNACNYTNGAYTTYGTNTGYCA	23
Ste_470_R2	GGRCARTCNACNACNCCRTCRCA	23
Ste_471_F1	ACNGCNCCNCARAAYGGNTT	20
Ste_471_R1	GGNSWDATNGCYTGRTANGG	20
Ste_471_F2	ATHGTNAARGAYGCNACNGARTG	23
Ste_471_R2	CCRTANARNGTRTTNGGNGTYTG	23
Ste_472_F1	CAYGTNTGYGARATHTGYGA	20
Ste_472_R1	ATNGCNCKRCANACRAANCC	20
Ste_472_F2	AAYAARCAYACNGGNGAYAARCC	23
Ste_472_R2	TCRCAYTGRTANGGYTTYTCNCC	23
Ste_473_F1	TGGATGWSNGAYTAYGARTG	20
Ste_473_R1	TTNCCNACRTTNGTRCANCC	20
Ste_473_F2	WSNGARTAYGGNACNCCNGAYCC	23
Ste_473_R2	TCDATNCCRAANCCNGTYTTNGC	23
Ste_474_F1	AARACNGTNTGGGAYTGGGA	20
Ste_474_R1	TCNGCCCARAAYTTYTTRTA	20
Ste_474_F2	AAYAAYCAYAARCCNATHTGGAC	23
Ste_474_R2	ATYTTNARNARYTTRTGYTGYTG	23
Ste_475_F1	CARGTNMGNATHGGNGGNAA	20
Ste_475_R1	TTNSWNGCRTCRTCRAARTT	20
Ste_475_F2	CAYACNACNGCNGCNACNGAYGA	23
Ste_475_R2	ACNARRTCNGGNACYTCRTCRTC	23
Ste_476_F1	YTNCCNGARACNAARGARAA	20
Ste_476_R1	TGYTTDATNCCRTTYTGRAA	20
Ste_476_F2	TGGCAYTTYTTYATHAAYAARGT	23
Ste_476_R2	TTCATRTANARRTTDATYTGYTC	23
Ste_477_F1	GTNACNTTYAARGARWSNGA	20
Ste_477_R1	CCRCANGCYTCYTTRTARTT	20
Ste_477_F2	TAYTGYTTYGAYCAYTGYGCNTG	23
Ste_477_R2	GTRAARTARTCRTCRTGDATRAA	23
Ste_478_F1	CCNYTNTGYGARATHTGYTT	20
Ste_478_R1	ATNARNSWYTTRCANGGNGT	20
Ste_478_F2	GAYAAYYTNATGTGYGAYGGNCA	23
Ste_478_R2	ATRTTRTGNCCDATYTGYTTRTC	23
Ste_479_F1	TTYAARGTNGTNAARATHGA	20
Ste_479_R1	TTRTARTAYTGNGGNACYTG	20
Ste_479_F2	GGNMGNTGGGTNTGYATGGAYTT	23
Ste_479_R2	ACRAANSWYTTYTGRAAYTGNGC	23
Ste_480_F1	ACNGARTTYCARMGNATHCA	20
Ste_480_R1	CKCATNACRTANCCRTARAA	20
Ste_480_F2	CARYTNGARACNGARAARTTYCC	23
Ste_480_R2	SWRTTNARDATRCAYTTRTGNGC	23
Ste_481_F1	ACNTGYATHGGNGGNGARTG	20
Ste_481_R1	GTYTTNCCYTCNARYTCNGG	20
Ste_481_F2	GCNATHGGNGAYCCNCAYTAYAA	23
Ste_481_R2	TANACNCKNGTYTCNCCRTCCCA	23
Ste_482_F1	ACNAAYGARGARYTNCARGC	20
Ste_482_R1	CKRTTDATYTCDATRTTYTT	20
Ste_482_F2	YTNTAYGAYYTNCARCAYGAYAA	23
Ste_482_R2	TGYTCRTCNARYTGYTTNACYTC	23
Ste_483_F1	TGYGGNCCNAAYWSNCARTG	20
Ste_483_R1	CAYTGNGCNCCCCANCCRCA	20
Ste_483_F2	GARGTNAAYCARCARGCNGTNTG	23
Ste_483_R2	CCNGGRCANGGRTCYTGRCAYTT	23
Ste_484_F1	CCNGTNWSNGARGTNATHCA	20
Ste_484_R1	ARNGGNCCYTCDATCCAYTT	20
Ste_484_F2	AARWSNTAYGARTGGGTNGARAC	23
Ste_484_R2	TTDATRTANGCRTGYTCNACYTG	23
Ste_485_F1	TGYYTNGCNAAYYTNACNAT	20
Ste_485_R1	GCRTTYTCNARRTCRTARTG	20
Ste_485_F2	AARGARYTNCARCCNTTYAAYGG	23
Ste_485_R2	ATNCCCATRTCYTGRTCYTTRTA	23
Ste_486_F1	GAYGGNTTYGAYACNAARGT	20
Ste_486_R1	AANGCYTTNACNARRTTYTG	20
Ste_486_F2	ACNGTNTTYTGYATGAARGCNAA	23
Ste_486_R2	GTNSWNCCYTCNACYTTNGCRTA	23
Ste_487_F1	CARCCNGTNYTNGTNCAYTG	20
Ste_487_R1	TANARRTGRTTYTTRCAYTC	20
Ste_487_F2	GGNTGGGAYMGNACNCCNCARAT	23
Ste_487_R2	SWNGCNGCNARRTGYTTCCANAC	23
Ste_488_F1	TTYAARTGYGAYGTNTGYAA	20
Ste_488_R1	GTYTTYTGRTGRTAYTTRAA	20
Ste_488_F2	GGNAAYAARCCNTTYAARTGYGA	23
Ste_488_R2	AARCADATRTCRCAYTTRAANGG	23
Ste_489_F1	GGNTGYGTNGGNATHTGGGA	20
Ste_489_R1	TAYTGNCCRTTNGTNGCRTT	20
Ste_489_F2	CAYGCNYTNATHACNCCNGAYGG	23
Ste_489_R2	ARNGCYTCNCKRTGNCCYTTRTC	23
Ste_490_F1	CARTGYGGNCCNAAYGCNGT	20
Ste_490_R1	CAYTCNARRTCRTTRAARCA	20
Ste_490_F2	GARTGYMGNACNGAYAARGAYTG	23
Ste_490_R2	GGYTTNCKYTCDATDATRTTRCA	23
Ste_491_F1	CAYGTNYTNATHYTNGGNAA	20
Ste_491_R1	TCRCACATNCKYTGYTTNAC	20
Ste_491_F2	AARACNTAYGAYYTNATHTAYGA	23
Ste_491_R2	TTRTCNGCDATNGGYTCRAARTC	23
Ste_492_F1	CARAARGARTTYGTNGCNCA	20
Ste_492_R1	CAYTCRTAYTCNGCRTTRTC	20
Ste_492_F2	ATHGGNGAYTGGATHGARTGGAA	23
Ste_492_R2	GTCATRCARAADATNCCCCARAA	23
Ste_493_F1	CARTGGGTNAAYGAYYTNGA	20
Ste_493_R1	GGYTGNGTCATNARCCARTC	20
Ste_493_F2	GAYACNGCNTAYAARMGNTGGCC	23
Ste_493_R2	TCNCKYTTRTANACNGCYTTYTG	23
Ste_494_F1	AAYMGNGAYTTYGTNYTNAT	20
Ste_494_R1	SWRAANGTNGCRTGCCANCC	20
Ste_494_F2	AAYCARATGTAYYTNTAYTTYAA	23
Ste_494_R2	TTYTGRTTRTGNARNGCRTCNGT	23
Ste_495_F1	GTNGARGAYAARGAYACNGA	20
Ste_495_R1	TCRAANGTRAANACRTCRTT	20
Ste_495_F2	MGNTTYACNCARGCNCARATHGA	23
Ste_495_R2	TAYTTNSWDATRTGRTGRTACCA	23
Ste_496_F1	TGGYTNCARCARGGNGCNGG	20
Ste_496_R1	CKNGCRAARTTCATNACRTC	20
Ste_496_F2	WSNCARTTYAARATGGCNACNAA	23
Ste_496_R2	CKNARRTGYTTCCANGCNGCRTT	23
Ste_497_F1	AARGTNTAYCCNTAYTAYTT	20
Ste_497_R1	TTCCARTTNACRTCNGCCCA	20
Ste_497_F2	GAYTAYGTNYTNAARCAYAAYGA	23
Ste_497_R2	ATNGGNGTYTCRTANGCCCARTC	23
Ste_498_F1	AARGAYTTYACNGTNCCNCA	20
Ste_498_R1	GTNCCNARYTCNGTNGGRTC	20
Ste_498_F2	GTNATHMGNTGYYTNTAYCARAA	23
Ste_498_R2	CANACRAARAAYTTNGTRTCNGC	23
Ste_499_F1	GCNCARTTYYTNTTYMGNGG	20
Ste_499_R1	TTNCKYTGRTTYTCYTTRAA	20
Ste_499_F2	AARTGYGARYTNAAYACNTTYAA	23
Ste_499_R2	ARNGGRTTRTCRAAYTGYTTRTA	23
Ste_500_F1	CCNGTNTGGGCNGARYTNGA	20
Ste_500_R1	CAYTGYTTNACNGCDATRAA	20
Ste_500_F2	MGNWSNAARATGGARCAYATHAA	23
[truncated: 593 more rows]
