# Supplementary material for: UPrimer: A Clade-Specific Primer Design Program Based on Nested-PCR Strategy and Its Applications in Amplicon Capture Phylogenomics
Source: Mol Biol Evol. 2023 Oct 13;40(11):msad230. doi: 10.1093/molbev/msad230 (PMC10630340; doi:10.1093/molbev/msad230)
Supplement: msad230_Supplementary_Data [file msad230_supplementary_data.zip › Appendix 12. Sternorrhyncha/Appendix 12. Reference nucleotide sequences of NPCLs for Sternorrhyncha.fasta]

>Ste1
ATGTCATGGCGCGTCGCGATATGCGCGGTATTGGCGTTGGTGGTAGGACCGTCGTCGGTGGCATGCGTCAACGGCGACGTGGACAACAACGCTCGGGTGCAGCTGGAGGTGTTGGAGGGCCAGCCGAGAGGCACTGCCGTCGGGCGGATACCGGTCAGGCCGGGGTTCGTGTACAGGTTCAACGAGCCGTCCGACGAATTCGTACTGAACGCCACCACCGGCGAAATAACCACAGCGCAGATACTGGACAGAGAATCGCTGCCTAATGACCGGTACGACCTGATCGTGCTGTCCAGCCAGCCTACTTATCCAATCGAGGTGCGTATAGTGGTGGCCGACGTTAACGATAACGCACCCGAATTCCCGGAGCCCGTCATATCTGTGTCGTTTCCGGAAAGTGCGGCACCAGACAACAAGGTGCTCTTGGACACGGCTACGGACAAGGACGCGGGCGCCAACGGCGTGTCGTCCGATTACCGGATTGTTGCCGGCAACGTGGATGACAAGTTCCGGTTGGACGTCACGTCCAACCCTGGCGGCGATCTCACGTATTTGTACCTGCAGACCACCGGCAAACTGGACCGGGAGACCGTGTCGTTCTATCAGCTCAACATATCCGTCCGTGACGGTGGTGTGCCTACCAGATACGGTTATCAGACGGTCAACGTCACCATACTGGATGTTAACGACAACCCGCCAGTATTTGCGCACACGGATTACAGTGCGTGGTTGAACGAGAGCGCGCCGCCGGGTACGTTCGCGTTACAGGTGACGGCTACGGACGCTGATTTGGGCGAAAACGGTCGGATCGTATACTATTTGCCAGAAACTTCGGACACCCGATTTCGCGTCGACCCGGAAACAGGTGCTATATACACGACGGAGGTCCCAGACTGTCCACAACAGAACTGTCCGCACACCCAACAGCCGAGAGCGTCGTGTCCAAAGAGTTGCGTGTTTACCGTGCACGCTAGAGACCACGGATCGCCTAGACAAGACGGCCGGGCGTACGTCACTATTAGCTTGATCGACGCCAACGATCATGATCCGGTCATAAGATTCCGGTACTTCCCATCGAATGCGGCGTACGCAACGGTAGATGAAAATGCAATCAACGGTTCGGTGGTCGCCGCCGTGTCTGTCATGGATCCCGACGAGGGGCTCAATGGCGAAACGATCGTAGAAATTATATCTGGCAACGAGATGAATCATTTCCGATTGGAATCGTCACAGAGCTTCTATATTGTTCGCGTTCACGGGGTTTTGGATAGAGAACAGATCAACAAATACAATTTGACCGTGTTGGCCAGTGACAAAGGGACCCCCGCCAGGATCACCATGGCATATCTGTTGATATATGTCAATGACATCAACGACCATGAACCGGTATTTGAAAAGAGTGAATACTCGTCGACGCTAAGCGAACTGTCGCCGGTGGGCACGTACGTGGCAAGCATTACGGCCACTGACGAAGATACCGGTATAAACGCGCAGATTTACTATTCAATTGTGTCGGGTAACGCTTTCGGATGGTTTGACATCGATCCGGATACCGGGCTAGTAACGCTCAAAGGGCGACTTGACCGCGAACAAATGGGTGCCGCGGAGTTAAAGATTTCAGCTCGAGACGGCGGTCCTAATCCCAAGTGGGCGTACACGCAATTAAAAGTTATAGTTTTGGACGAAAATGACGAACGTCCAGAGTTTACACAGGATTTAATTGTTGTTAAAATGTTGGAAAATGTACCGGAAAATACGTTAGTAGCTATGTTGACGGCTTCAGATCACGATCAAGGTACTAACGGTAGCGTGTCATACAGTTTACATCCCGAAGTTCAGTATAAGTATAAGGGTGCATTCGCGCTCGATTCGTTGACGGGTCAATTAACTGTTAAAACACAACTTGACAGAGAAAAAGTACTAGAATATAAAATCAAAGTATTAGCTAAAGATCAGGGATCTCCGCCTAAATCGTCCACAGCTACCGTAATACTTGATGTGCTGGACGTCAACGACAACGATCCAGTATTCTACCCACAACAATATGTAGCGTTTGTTGGCGACAATCATTCGACCGGCACTAGTCTTCTTACGGTGTCCGCATATGATATCGATGAAGGAGAAAACGCTATCGTTGAATATAGATTAGCTAATGGTGGCGACTCTGGTCTTTTTTACATAGACGCACATGACGGTTCAATATATTTGAAGAGCAGTGGGGACCTAACGAAATCCTTATATCGTCTGAACGTGACAGCTGTAGATAGAGATGGTCGGAGAGCTGCTGAAGATGCATCTGTAGAAATAATAAAAAATGCTGACGAAACACTCAAGTTTGATACGAGTGAGGGATATTCGTTTCAAATTTACGAAGATCACAGTGGCCAAGAGGACCCGATTTCAAATCGACAAGTGGGTCGGGTTCGTGTTAAAGAAACTAAGGCCGATGTGGCATATTTCATACTGAACGGTGATAATGGAAACTTTCGAGTAGATCGAAACGGAATTTTAACGACATGGAAAAAAATCGATCGGGAAAATCAATCATTTTACAGTATACGTATTGGAGCGCGGGCCGGCCTGAAGTTTGGTACTACTTTGGTTAATGTAACTATTTTGGACGTAAATGACAATGAACCTACATTTGTAACTGTAATCGATGAAGTGGACCTTTATGAAAATACTGCCGTTGGTCAAGAATTGTGCGTAGCAAGGGCTAAGGACAAGGATGTCGGGTTGAATGGCCGGGTAACTTACCGATTGGTATCCAAACCTGACAGCCTGTTTCGTATCACCGAATCGTCCGGAATCGTGTATCTACATAAGCCGGTATATACAGCCCCAGGCACTGTACTAGCCGCCGAAATTATGGCCACTGACTCCGGCAATCCCCCACTTAGTGCCAAACATGTAGTTCTATTCACTGTTCAAGATGTAAATGACCACACTCCTGTATTCGATCAAACTTCATACGAATCTTCACTTTCCGAAGCTACCGCCGTTAATAGTAGATTTTTCGGTTTAAGAGCTACGGACGGAGATTATGGTTCCAATGCTAGACTATCATACGCAATTGAAGAAGGAAACGCGGAAGGAAATTTTGGAATTTTTCCGGACGGAATGTTGTACATCAAACATCGTCTTGACAGGGAAAGTAGAGATTATTACGCACTTTCTGTGGTAGTCCGAGACGCCGGCACACCAGCTCGTAGTTCATCTGTCGTGGCCACCGTGCACGTCACCGATGAGAACGACAATAAACCGGAATTTGCCAATGTCACGTTCGATTTTCGCATTAACGAAAATGAACCCGCCGGTACATTTGTGGGCAAATTATTGGCATCTGACCGGGACACGGGTCGAAACGCTGAATTGACATACTCTCTGATAAATTGTAAAACGGACTTTTTAATCGACCCGAAAAACGGGTTCATCAGAACTCAACGAGAATTTGACAGGGAACAGTTGATCCGGGCTACAGGCCAAAATGTTATAACATTGGAAGCTACAGTTTCAGACAACGGAAAACCTCCACTTTATGATAAAACCAAGGTAAACGTCTACGTTAACGACGTTAACGATAATCGACCACGATTTTTCCGACAACCCTATCGAGTACAAGTGTCAGAAGGGTCACCAGTCGGTACACACGTGTTGCGGGTGTACACAACTGACGAAGACGACGGACAAAATGGTGCTGTGCATTACACCATGGAGGATGGAGATGATGACAAGTTTAGAATTGATAATGGAACTGGTATGATTACAATCAACGCGCTTTTGGACAGGGAGTCGCGTGCATTGTATATGTTGCGAGTTACTGCACACGATAACGGTACGACAGTGCAACTTAACGCTTCGGCAACAGTCACCGTGGAAGTGTTGGACGATAACGACAACCCGCCAAAATTCGAGTCTCCTCCGTCGGGCGTGTCAATTTTTGAGAACGCTACGGTTAACACGGAGTTAGTTCGATTCCGTGCTACGGATCCAGATTTGGGGGTTAACAGTGAAGTTCGGTATTCTATAGTATCTGGTAATCGACGAGATACATTTCATATCGACACTATTACCGGAGTATTGTATTTGCACAAACGACTTGATTACGAAGACATTAGCGCATACGTATTAAACATTTCGGCTTACGATAACGGCAACCCGAGGCTGTCATCCGCACTAGCTTTCCACGTGACTGTTTTGGACTGTAACGACAATCCGCCTCAGTTCCCGAGTACGGCCATAGTACGACAAATTATTGAAAATCTCGAACCCGGCACGTCCATAGTGCATGTGGTCGCCGACGATCCAGACTCAGATTTAAATGGTCTAGTACACTACTCTATTACACAACAACAGCCGGATAACGATAGACGAAGTTTTAAAATAAACGAAAAGACGGGTGTGATTAGCACTGTGTTGCCCATCGACAGGGAATACGTGGATACGTATAGACTGACCGTCACGGCAATTGACCAAGCCATGCCAGTGGAAACTCGGTTGTCGGCCGAAAAAACCGTGACCATCATAGTGGATGACGAAAATGACAACGCTCCCGTGTTCGTTTCTGTGGATACCGGGCTCATACGAGCCAAGCACGCCGGTGCGCTTATCATGCATGCACTGGCTAGGGACATTGACACCAGTACAAACGGCCTAGTCACCTACGAAATGGTGGGCGGTGACTCGGAACTATTTTCCATACACCGGACATCGGGAGCGATCAGTTTGCGCCGCGAGTTGACCCGGCCTGAAAGGTCGTACAAGCTGACGGTGCGCGCCACAGACGAGGCGGTGCAGTCGGAACGAAAGTCGACCGACGCCTACATCACTTTATTAACGGACACCGATGGCGTTGATAAGCTGGCTGACCTGAGGGACTACGAAGGGTCCGTGTACGAAAACGAACCGGTGGGCACGAGCGTGCTGAGGATGGACCCGTTGCCCGGGCAAATTGAATACTACGTGGTGAACGTGACCGGGTTCAACGGGCGGCAGGCGGATCGGATGTTTTCCGTAGACGTTAAACTGGGCGTGCTTTACACGGCCGCGATGCTGGACAGGGAGGGTGGCGCCGACCAGTACGTTGTGCACGTTTATGCTACTAACGTTGGATCGCAGACACCGAAAACCGGTCACATTCAG
>Ste2
AAAACGCTCCGGCACAAGCCGCCCAACGAGTGTGAGTGGCTCGCCGTGACAGCGTACGGTGACGAGACGATCGCGTCGCAGACAGTGTCCGACGAACAGGAGGTGGCCCTGCACTGCCGAGTGCGGACCATGAACTCCGAGCTGGAGAAGACTAATTTTAGCATAATACAGCCTCAGTACACGGTCAAGCTTAAGATCGAGTGCAACTCGCAGTTGTACCTGCTCAGCTCGCTGGGCACGGGCACGTTTCAGACGCTCATCGATCTCCGTGAGCTGACGATCGACTCGTGCAAGCTCAACAGCTTAGGCCGCGAGTCGTTCCGTGGTCTCCGGCAGTTGCGCAATCTCACTGTGGTCACGCACAACAACGACTGGACTTCGGTCAACATGGAAGTGCAGCCCGATACGTTCCTGGAGGAGCTCAACATGCTCGAGCGGCTCGACTTGAGTCACAACAACATTGCTAAGCTGCCGGAGGGCGTGTTCTGCTCGCTGCAGAATCTCGTCTATCTAAACCTCACTCGTAACCGTCTCCGGCATCTCGAACTTTTTCATTTCGGGTCGTCTGGACAGCATAAGTGCGGTGCCAACCTCCAAGTGCTCGACCTGTCCTATAATAACTTCGACTCGATCAACTCGCAAGTTTTCTCGCACCTGACCAACTTGCAGGACTTGCACTTGCAAGGCAACGTGATTTCGGTGATCGGCGACCACGGCTTTGACGGCTTGTCCGCTCTGTCCGTGCTCAACATCGCCTCTAACCGGCTGGTCAACCTGGCGCCCGAATTGTTCGCGGACACCCGTGACTTGCGCGAGATGTACCTGCAGAACAACACCATCAATGTGCTCGCACCCGGACTGTTCAATGAACTGTCTCGGTTGTTGGTACTTGATCTGTCCGAAAATCAGCTGACTGAGGAATGGGTGAACGCGGCCACGTTTACCGGTCTCGTGCGCCTTGTGTTTTTGAGCATGTCCAATAACAACATAACTAAATTGGATGCGATGATATTTCGAGATTTGTACCGGCTCCGATCGTTACGACTGGATAATAACGGTGTTCAGTACTTGCCGGAGAACGTGTTTTCGTCGCTGATAGACATGAGAACGTTGGTGCTTTCCAGCAACAAATTGACCAGAATCGATCAGTTCACGTTCGACGGTCTGCCCTCATTAAACCAACTATCGCTCGATAACAATCAAATACAGTACATCGATCCGGAGGCGTTGAGGAACTCTACCGATTTGGAATATTTGCACCTCAATGGAAACAAACTGTACGACATACCGGCGGTCCTCAATAACATTCCTAATCTCAAAACGTTGGACTTGGGCTACAATCAGATCACCGATATATTCAACACGTCGTTTCCGGCCATGAGTCAACTGATCGGGTTAAAACTGTTGAAAAATCAAATATCCAATGTTTCCAAGGGTGTTTTCGATAGATTACCGGAACTACATCTTATAAACCTCGCCAATAATAAAATCCAAAAAATAGAGGCCGGTACTTTTGATAACAACACAAGACTGGTTGCGGTCAGAGTGGACGGCAATTATTTACGGGACGTCGGCGGTTTATTTTCCAAACTGTCGAATCTTGTGTGGCTAAACATATCGGAAAACTTCTTAGAATGGTTCGACTACGCTCTGATACCAACGGGTTTACAGTGGTTAGACATACACGGCAATCAAATCACCGAACTTGGAAATCACTATGAATTGGAAACGCAATTGACCGGATTTGACGCCAGTAACAATAAATTGACTGAAGTGACTGGTAGTTCAATCCCGGATAAAGTTCAAAATCTATATCTGTCCAATAATCAAATTTCCAAAATACAATCGTACGCGTTTTTCAAGAAGCCGAATCTCACGCAAGTAGACCTGACCGGAAATCGTTTGAAAACGTTGAACCCGCAATCGCTAAGGATATCGACGGTTCCAGCGGGTCGTGCTATGCCACAGTTTTTAGTCGGCAACAATCCGTTCGTGTGCGACTGTTCGATGCAATGGCTGCAAGCGTATAGTGTCGAACCCGATAGGAATAAACCTAAACTAGTCGACTTGGAAACGGCCACGTGCGAGGTTATCTACAACCGGGGCGAATCAAGGGTACTGCTGAAAGAAGCGTCCGAAGAACAGTTTTTGTGCCAATACGATATGGAGTGCGCGAAACGTAGTACGTGCGATTGTTGCGATTTCGACGCATGCGATTGCAAAATGATATGCCCGACCAACTGCACGTGTTTCCACAGCGTTAGCTCCACATCAAACGTGGTCGACTGTTCGAGTGCTGGTTACATAAACAGAGTGCCGGAAAAAATACCGATGAACACCACGGTTTTATATTTGGACGGCAATACCATCAAGACGTTGAGCACGCACACATTTTTGGGCCGAAAGATCTTAAAAGTTCTCTACTTGAATTCGTCGAACGTGGAGCGCGTGCAAAACCGGACATTCCACGGTCTCAAGGAACTAGAAGTGCTACACTTGGACGACAACCGTATATCCACGTTGTACGGTGACGAGTTTTACGGGCTTGACAAGCTTAAAGAGCTCTATTTAAACCACAATCGTATAACGTACATAAACAGCACGACGTTCCGTTTTCTGCAACAGCTGACCATACTTCGGTTGGACCACAACCGAATAGCTCAATTTCCAGTGTGGAGACTGTCGCCGACGCTTACACATTTGACGCTCGCAGAAAACCAATGGAGTTGCGCGTGCGATTTCGTTCAACAAATGAAAGAGTTCCTACAATACGCGGCCGACGCGGTGGTGGACGCCGAACAGGTCCGCTGCCTCGACCATTCGGGCGGGTACAACATATTCAGCGACAACGGCACGGTTTGTGGACCTACAACTCCTTCGTCGGTGGAAAAGCCGTTGAACACGTCGTCGAACACCATCGAAGGAGCTCTCAATGCCGGTAACCTGACCGTGCCGACCAAGACCATAATCCAAAGGCCAGACATTCAGGATTACATACCGATTCTGATAGTTTCGTTTTCGGCCGTGTTTTTTATAATCGTCGCCGCCATGATGGTGTATGTTTTCCGACACGAAATGAAAGTTTGGTGTCACTCGAGATTCGGCGTTCGAATATTCTGCAAGAGCACCGAATTTGAAATGGACGAGCGGGACAAGTTATTCGACGCGTTCGTCAGCTACAGTTCCAAAGACGAGGCGTTCGTTATCGAAGAATTGGCGCCGATATTGGAAAATGGTGACCCGTCGTATAAGTTGTGTCTGCACTACAGAGAGTTTCCGGCCGGTGGTTACATATCCGACACAATCGTGCAGGCGGTCGAATCGTCCAAACGTACGATAATGGTGCTATCGGAGAACTTTATCAAGTCGGAGTGGTGCCGGTTCGAATTTAAATCCGCACATCATCAAGTTCTCCGAGACAAGAGGAAGAGACTGATCGTTATACTACTGGGAGAGGTGCCCAACAAGGACTTGGATCCGGACATCCGACTCTACCTCAAGACTAATTCATATCTGCAGTGGGGCGACAAACATTTCTGGGAGAAGTTGAAATTCGCACTTCCGGACGTCCCTAACAACCAAAGGCCGAAAGCAATCAATCACAAACATCACCACCACCATCATCATCATCACAGAGGGGTACACAACAACTACTCAAGACCGCTTGCCATACATATA
>Ste3
ATGATGGCTTCTCCTACGCCGTCTCTAGATTCGTTATCCGGATTCAACACGTTCGGCCCGGACTACAATAGATCATTGTCATCTAGCCACTCACCAACCGACTCAGATAGCAGCGGTTCGGGCGTGTCCACAGGTGGCAGTGGAACGAGCAACAACACTGGTCCCCGCAAATGCCAGTTGTGCCATGAGATATTCTCAAACCCGCGAGTGCTTCCTTGTCTACACACGTTCTGTCACGCCTGCTTAGAGAATAACCAGGATCAACCGGAGAAAATCACGTGCCCCAACTGTCACCAGGAGTGCATCCTCACAAACCGCGGAATATCCGGACTGTTGCCAGACTTCACCGTGAACGGATCGATCGAAGTGAACCCGGACAAGTTTGCGGGCGTGTGCAAAGGCTGCAAGAATCTCAACACAAACGTGGTAGCATATTGTTACGACTGTCAGCAAACGCTGTGCGCAAATTGCATGATGGCTCATCAATTCATGAATTGTTTCGAAGACCACCGCCTGCACGGCCTGACGTTCGAGAATGGTGACGACACGAAGAACGCGTTCATACCGACCAGCGTGGGTGACCGCGTGGTGTTCTGTTCCCGTCACAAGAATGAGTCGCTCAAATATTTTTGCCGCACGTGCAACGTACCCGTGTGTAAGGAATGTACGCTCAGCGACCATCAGTTCAGCATGCATGACGTGGAGCACCTGAGCGACATTGGGGTCAAGCTGCTGGACATACTCAACGGAACGGTACAGGAGAGCAAGGTCAAGGCAACCGACATCCGCAACATGGTTAAGAACATTGAACACACATCTAACAAATTGCAGGTTCAGTACCACAAAGCACAGAACGAGATCAACGAGACGTTCGCATTTTACCGGTCCATGCTTGAGGAACGTAAACAGGAGCTACTGAAGGAAGTAGAGAGCGTATACAGCGCCAAGCAGCTGACGCTAAATGAGGCGTCACAGAAGGGCTTGGAGGTGGTGGACAAGATCTATCAGACAGGCGAGTTTGTTGACCGTCTGACCAAAAACGCCAATGTAGTCGAATGCCTGCTGTTCAAGAAACTACTGGACTCCAAACTGCAGTCGCTGATGAGCTACGAACCCGATAACAGCGTACAGAACATATGCGATCTGGAATTCGTGTCCAACTATCAGGCCATACAGGTAGGCGTACGGAACACATTTGGGTACGTGCGGTCCAGCACAGAACTGGGAGTGATCGGACCAGGCAAACAGCCACCAATCGCCCGTCCGACAAACGGGTCGTTGATGAACGGAAACTCGGCAATCATCTCCAACGGTTGCATGAATGGCGGTGGTGGACCCGCAGACCTGCTGCAGCAGCACAACGGTGGAAACTGCACTAACGGTGGAGGCGGCAACGGAGGTATCATCGAACGTCCGTACTCTAACGGACTGACGTCCACTAGCCCGCTGTCATCCGGCCAGTACGACACCAATAACATATTATCCAAGCGATTCAATAGCGTTAACAGTTTGGGACCGTTCTCGGCCAGCTCAATCGGTGACTTGAACTTGAACGCCATCGGCAACATGAATGGAATTAACGGCATGGGCGGTGGCAATGGTGCCAATGGCGGCGGCGGCGGCGGTGGTGGTGGTATGAACAGCATCAACCCGTACGAGAAATGGTCCAATGGCGGCAGTGGTGACATATTCCAGAACGGCAGCGCTGACTTCCCGCTGTCCATCGACAATAACGACTCCATACTGGACCTGTCCAGCAAGCTGTTTACTGCGTCTATATTCCCGCCAAAGTCCCAAATCAAGCGGCACAAGATGATCTACCACTGCAAGTTCGGCGAGTTCGGCGCCATGGAGGGACAGTTCACTGAGCCCAGTGGCGTTGCAGTGAACGCTCAAAACGACATCATTGTGGCGGACACCAACAACCACCGAATCCAGATATTCGACAAGGAAGGCCGATTCAAGTTCCAGTTTGGCGAGTGTGGCAAACGGGACGGGCAGCTGTTGTACCCGAACCGCGTGGCTGTGGTTAAGCCGTCCGGTGACATAATCGTCACAGAGCGGTCGCCTACGCACCAGATTCAGATCTACAATCAGTACGGACAGTTCGTCCGTAAGTTCGGCGCTAACATACTGCAGCACCCGCGCGGCATCACCGTCGACAATAAGGGCCGCATCGTGGTGGTTGAGTGCAAAGTGATGCGTGTCATCATCTTCGACCAGGCTGGAAACGTGCTGGTCAAGTTCGGTTGCTCCAAACACCTGGAGTTCCCCAATGGCGTGGTGGTCAACGACAAACAGGAGATATTCATTTCCGACAACCGGGCACACTGCGTTAAGGTATTCAACTACGAGGGCCAGTATCTGCGGCAGATTGGCAGCCAGGGCATCACCAACTATCCGATCGGTGTGGGCATAAACGCCTCGGGCGAGATACTCATCGCCGACAACCACAACAATTTCAATCTGACCATATTCACGCAGGAGGGCCAGCTGGTGTCCGCCCTCGAGTCCAAGGTCAAGCACGCACAGTGCTTCGACGTCGCCCTCATGGACGACGGCTCCGTCGTGCTGGCCAGCAAGGACTATCGGCTGTACATCTACCGTTACATTCAAATACCTCCGATGTTAATG
>Ste4
ATGAGTAATAATCTCAATAGCACTTTTAACTATGTGTATAGTTGTTCATTAGAGACAAATGTTCAGATAAAAATTGGAACCCTTGAAGGTATCAAGCATAACATTGATTATGAAAAAATACTTAATGATCCAATGAAAAAATTTTCTGGCTTGTACCAAAAACAAATTTCTGATCTGGTAGTATACTGTCAAGTATACAGTGACAGTAAACCACTTAGTTTACCAGTTTCGACTTCCTACAAACATTTTACTAACCGTTGGAGTTGGAATGAATGGGTTATATTACCGATTCAGTTTAGTGATCTGCCGAGAAATGCTTTATTAACACTGACAGTATATGACTGTGCTGGACCAGCTTCTATGACGGCAGTTGGTGGTACATCTATATCACTATTTGGCAAACACGGTGTTTTTCGACAAGGTATGATTGATCTCAGAGTATGGCCTGATAGAGAAGCTGATGGTAATGTATCTTCTACACCAGGAAAGTGCTTGTCCGACACTAATCGTATGCAATCGCTTGCTAAATTAGCCAAACAGCATAGAAATGGCAATATTCCTGAAGTTGACTGGTTGGACAGGTTAACATTTAGAGAGATTGAACTTATTAATGAAAAAGAAAAAAAGACCTCCAATTATCCTTATTTAATGATAGAATTTCCAGAAATTATATCTAATGGTACTGTCTATAGTGTTGTGCATTATGAACAAGATGGTGATGAAATATATCCATTTAGAGTTAACCCAGATATAGTTACTGTACCGGATGCTGAAGTAATGCAAGAAAATTTGGTAGAAAGTAAACATCATAAACTTGCCAGAAGTCTAAGAAGTGGAATATCTGACAAGGATGCAAAACCAACTGCAACAATAAGAGATATGTTAAACACTATTGTTGGATATCCGCCTACAAAAATTTTAACAACTGAGGAACAAGATCTTATATGGAAGTACAGATTTTACCTATGTAATCAAAAAAAAGCTCTAACAAAATTTCTAGAGTGTGTAAACTGGAAATTGCATGGAGAGGCTATGCAGGCATTAGATATGATGTATCAATGGGCTCCAATGGACGTAGATGACTCATTGCGTTTATTAAGTCCAGCTTTCAAACATTCATCAGTACGCAAATATGCAGTAGAACGATTACAACAAGCAACTGATGAAGATTTACTCTTGTATTTACTACAGTTGGTTCAAGCTCTTAAGTACGAAAACTTTGAACATATTAACAATAGTTTAAAGCTAATGGAAGATAAATATCCTGTAACTGATAGTCTGACAGAGTCAGTATCCGGATTAAGTTTGAAAGACAGCAGTGACAGTAATATTGTTTGTACAATTAATCATTTTGAAATGTGTAAGCCTGAAGATATGGACTTGGCGCGATTTTTAATTCACAGAGCAAGTAAAAACTTTAGTTTAGCTAATTATTTTTATTGGTATTTGATGATTGAATGTGAAGATCAAGACTCGACTATTAAACAAGATATACGTGTTCGTAACATGTATTTAAGTGTTATGAAAACATTTTTGATGACTTTGTATAATGGTAGTGTTGAATGTCAAAGAATACATGGAATGTTGACACGTCAACAAAACTTTATTGATCGTTTGGTTAGAATAATTAAAACTGTTGCTAGGGAGAGTGGTAACCGTAAAAAGAAAACCGATAAGCTGCAAGCATTATTAGGTGAAACAGATACAAAATTTAGTTTTATGTCTTTCGAACCTTTACATTTACCACTTGATCCAAGTATTCATATTACTGGAATAGTTCCTGAGAAAGCAGTCCTTTTTAAGTCTGCTTTAATGCCTTCAAGACTCACATTCACGGTACAAGACAACAAAGAGTATGTAGCTATTTTTAAACATGGCGATGATTTACGACAAGATCAACTCATATTACAGATCATAACGCTTATGGATAAACTTTTAAGAAGTGAAAACTTAGATTTAAAACTTACTCCATACAGAGTGTTAGCAACAAGCACTCGACATGGTTTTGTCCAGTTTGTAAATTCACTACCTGTTGCTGAAATATTAGCTACTGAAGGTTCAATACAAAATTATTTCCGTAAGACCCATCCAAATGAGAATGCACCCTTTGGAATATCTTCAGATATTATGGAAAATTATATAAAAAGTTGTGCTGGTTATTGTGTTATTACTTACTTATTGGGAGTCGGTGATCGTCATTTTGATAATTTATTATTAACTTCAACGGGTAAACTGTTTCACATAGATTTTGGATACATACTGGGTAGAGACCCTAAACCATTGCCCCCGCCAATGAAATTAAGCAAAGAAATGGTGGAAGCAATGGGTGGTGTTAACAGTGAACATTATCATGAATTCAGAAAATTATGTTATACTGCATTTTTACACTTAAGGCGCCATGCTAATCTTATATTAAATCTTTTCTCATTGATGGTAGATGCCAGTGTTCCAGATATTGCACTAGAACCAGATAAGACTGTTAATAAAGTTCAAGACAAATTCAGATTGGACTTGGGCGATGAAGAAGCTGTTCATTATTTCCAAAATTTATTGGATGTGTCTGTTACAGCTGTGATGGCAGTACTTGTTGAACAGTTGCATAAATTTGCTCAATATTGGAGAAAA
>Ste5
AAAGATAAAATTGAAGAAGTCGTCAACGATTTCAAAGGTGCAGGAGTAGCATTAGGAATGTTTAACACAGATGCATCTATTATTGATTTTGCACATTCTTCTTTCAAGTTTGCTTTATCAAGGGAACTTCCATTATATTTAAGTACTAAAAATACCATCTTAAAAAAATATGATGGTCGTTTTAAAGACATTTTCCAAGAAATTTATGATACACAATACAAACCATTGTATGAAGCTAAAGGTATTTGGTATGAACATAGATTAATTGACGACATGGTGGCCTATGCTATGAAATCTGAAGGAGGATTTGTGTGGGCGTGTAAAAATTATGACGGTGATGTTCAATCTGATTCTATTGCCCAGGGTTATGGATCATTGGGTTTAATGACATCTGTGTTGATTTGCCCTGATGGTAAAACTGTTGAATCAGAAGCTGCTCATGGCACTGTCACAAGACATTATCGTATGCATCAACAAGGTAAAGAAACGTCTACTAATCCAATTGCATCCATCTTTGCATGGACACGAGGATTGTTGCATAGAGCAAAATTAGATAACAATCAAAAATTGGAAAATTTTGCCAACAAATTGGAAGAAGTTTGCATTGAAACAATGGAAGCAGGATTCATGACTAAAGATTTGGCCATTTGCATTAAAGGAATGAATGGTGTTCAAAGATCTGATTATCTGAACACATTTGAATTTTTGGACAAATTGGCTGAAAATTTGAAACTTAAATTAAATCTCTCATGCAAA
>Ste6
ATGAGTGACGAGAGCAACCCTCGTACGCTATACGTTGGTAATTTAGACCCATCAGTCACCGAAGAGTTACTATGTGCATTGTTCACAAACATTGGTCCAGTAAATGCATGCAAAGTAATACGTGAGCCAGGCAGTGATCCTTATGCGTTCCTTGAATTTGATACTCATTCGGGTGCGGCTACAGCACTAGCCGCAATGAATGGTCGACTCTTTTTAGATAAAGAGATGAAAGTCAATTGGGCCACGACGCCTGGCAATCAGCCTAAGCTTGATACAAGCAACCATTATCATATATTTGTTGGGGATCTAAGCCCTGAAATTGAAACACACACTCTGAAAGAGGCATTTGCACCATTCGGAGAGATTTCCAACTGTCGTATTGTACGCGACCCTCAGACATTAAAATCTAAAGGATATGCTTTTGTATCATTTGTAAAAAAATCTGATGCTGAAAATGCTATTAATTCAATGAATGGCCAATGGCTGGGTAGTCGAAGCATCAGGACAAATTGGTCAACTAGAAAGCCACCTCCACCTAGAGCCCCAAACAAGTACAGTGGTTATCGAGCAGTAACATTTGATGATGTTTATAATCAGTCCAGTCCAACAAATTGTACAGTATACTGTGGAGGCATTGTTGAAGGCTTAACAGAAGAGCTAGTTGAACAGGTGTTTTCACGCTTTGGCACAATTGTTGAAATTAGAGCATTCCGAGATAAAGGGTATGCATTTATTAAGTTTTCTACAAAAGAAGCGGCTACAACCGCCATTGAAGCTGTACACAATACAGAAATAAACGGACACCCTGTTAAATGTTTCTGGGGTAAAGAGTCAGGTGACCCAAATAGTGCAGCTAATCTTGCTGCACAAGCTGCAGCTAGTACTGATACTACTGGTCAATACTCATATAATATGGCATATAATCAAGGAATGAATTACTGGTACCCATATGCTCAAATGCAAGGCCAATATGTGCAGGGTATGCAAGCCAGCTATGGTGGCGCCGCTGCTTACAGTCAATATACTGGATATCCATATCAGATGGCAAATGCCACTGCATATCAAATGGGTAATGGAACAGGACAAGCTGCTAATGGACAACAGATGTCAACACCAGCCAATATGCAAGCTGGGGTTTACTCAATGCAGTATCAAAGTCAG
>Ste7
GAAACACCTCACCACTGCAATTACTGCTCGAAATCGTTCACGCGTAAAGACCACATGGTTTACCACGAGCGTCAACACACAGGAGAAACGCCGTTCCCGTGCCAATACTGTCCGAAGGCGTTCACGCGTAAAGATCATCTGGTTAACCACATCAGGCGGCACACCGGCGAATCGCCACACAAGTGCACATTCTGCATGAAGTCGTTCACCAGAAAAGAGAACCTGACCAACCACATCCGTCAGCACACTGGTGAGTCACCACACCGATGTCATTTTTGTCCTAAAACGTTTACGCGCAAAGAACATCTTACTTGTCATATTCGTATTCACACAGGCGAATCGCCACACGCTTGCGAATTCTGTAATCGAACCTTTGCACGCAAAGAACATCTGAAACGTCACGTGCGCCAGCACGCGCCGGGGGCAGAGTACAATTGTATCATCTGCTCCGAGGTGTTCTCTGCCAAGGAACCGTTGCTCGAACACATGTTGACCCATCCCCGCGATTGTCCGTACGTGTGCACCGACTGCGGCAAGGCGTTCCGCCTCAAGGGCAACCTCCTGTTCCATCAGAGGTCCCATCAGAAGGGCATGCCGGCCGATCGTCCGTTTCGGTGTGATCTGTGCCCCAAGGATTTCATGTGCAAAGGACACTTAGTGTCGCACCGGCGCAGTCACACCAATACTAAACAACAATTTCAGTCTGGACAATTTACAAAAGACCATGGCACCAATGCCTCGTTCATGTTGAAACACTTGATGAAGCAAGAGAACGTGTCGGAAATGATCGGCCTGCATCAGCCCCATCCAATGCCCCAGCACTCTGTCAGTGTGGGCACACAAGTTGGA
>Ste8
ATGGCTGCATTCATCGGGATCGGCGTACTGAGGCATATGTTATACCGTCTGATATTTTGGGCAGCTATATTATTATGCCTCACACAATTGTTGATAACGTTATGGAAATCAGACCGGCCGATGGCAATGAAGTCAAGCAATATCAATACCAGGATGATCCTGCAGAATATGATTGACTTTCATATCGCGCGGACCACAACGCCGCCATACGAGAGCCTGTTAACCGTCGAGCCGTGGGTGGATAAAATATCGGTGCAATCGGAACAGCTAATTATGGATCAAGTACAAAAACGGTTGCCCAATCTACCGGTGTCGTATTGGAACCAGAATAAAAACAAAGCAATGTACTACAAAAACGAGAGTTGCGCTAAGTTTCCAAGCATATACGAATTGGAATTTAACAACGTGTACTGGCAATCGCTGCAGACTTCCAACGGATCGTTTCACCTGTACAGTGCTTATTACGACGTGCGAAAGCTGAGTAGGATCGGACCGGCGGTCCGGATACTGGGCATGATCAACCGTATTGAGCCGACGGTCAAGACTCACTGTCAGTTTTGGTTCGACGACTACAAGCAGCCGGTTATTGTAAAAATCATGGAATACAAATACATATGGTATAAGAAATGGGGCAACTATAAGCAGGGAATATTCCAGCCTTACCTTATCGCATGTCAGATACCCAAGTCCCACCACCACGTCGTACCCGCGTCCGTGTCACTGGTGGAGAACGTGTGCGACAAGGCCACAAACAATTTGCGTGTGGTGTATAACCGGCCAGCAAAGAAGAAGGGTTTCGCGGTATGCGTCAAAGGGCTGGACTTTCTGTACGAAGACCTGTCAGTGCGGCTGGTCGAGTGGATCGAGCTGCTGCACATCCTGGGTGCGGACAAGATATTTTTTTATCAGCTTCAAGTACACCCGAACATTAGCAAGGTGCTCGACCACTACGAGTCTGTGGGCCGCGTGCACGTGACACCGCTGACGTTGCCCGGCGGCCAGCCAAATGTTCCGGGATTCCAACACCTGTACCTGACCAAAAAGGTAAACCACAAACGGCAAAACGAACTGATACCGTATAATGATTGCCTATACCGGAACCTCTATTCGTACGACTATATAGCACTATTGGATATCGACGAAGTGATAATGCCATTACGGACCAGGACGTGGAAGGAGCTCATGGACACGGTGATGGTGAAGGCTCTGGCGGCAAGAAACGAAACCCGCGCTTCGTACAATGTCCGAAACGTTTATTTCCTGGACGATCTGATCCACACGCACGGTTGGTTCAAGACCATGCCCAAGTACATGCACATGTTACAGCACGTGTACAGGAGCAAGAACTACACGAAACCAAATCAGTATGTGAAATGTTTTCACAACCCCGAAAGAGCGTTAACGCTGCACAATCATTTCCCGTTGGCGTGCCTAAGCCAGGGCTGCACCTCGTACGCCATGGATACGGCGGACGCACATCTACAACATTATCGGGCTGACTGCGTAAAGACGCTGAAGAAGACATGCACGGAGTTTAGACAGAACAGCGTGATCGACACGACTATCTGGAGGTACAAAAAAGATCTCATATCCAGAGTGTCGAACACGTTGTCATCACTGGGTTTTTTCCCTGCCATA
>Ste9
CGCGAAAACAAAGGAGACAACGAAAGTCCTAATATGTCTATGGATGCAATGAAAGCAGAAAGTTCCGAACAGTTCGAATTGGACTCTAATCTCAACTCACCAAAAATTACCGAAGGTCAAGAACAACTGACTCCCACCGAACAAAAGAAAAACGAATTGTACTGTCCACTTTGCCAAGATGTTTTCGAAGATTTAATTAATTTCGAAAAACATTTAATGAATATTCATAGTGTAAACTCCGAAGGTCTCCAACGGTTGCTAAGCTTGGTCAACCAATCACATTGGTTGAACTCATCAAAATCTTCACAGCAGAGTCCTCCTCATACTTCAACTAATCCACCGTCGCCCGACTTAGATAAATCAATTGAAAAATCTGACGAAATACAAGATCAAGATACTGACGAAAATAAATGTCCAACATGTCAAAAAGTGTGCAAAAATATTGACGATTTATGTCAACATCAAAACGATACCGGCCACGTCGAAATTAAACAGACACCAAATGGACCGGGATACCTGTGCTGGAAAAAAGGTTGCAACTTGTATTTTACTACAGTGCAAAATTTACATATTCATTTCCGCGAAGTACACGCTGGACAACAAAACATTCTTGTGTCCGAAAAACATGTTTACAAATACAGATGCAATCAGTGTAGTTTGGCATTCAAAACACTTGACAAATTGCAAGCGCATTCCCAGTATCACGCCATAAGAGACCTGACGAAGTGCATATTGTGCAGACGTAGTTTCAGGACTGTTGCTACGTTTCAAAAACACTTGCAAACCGCCCATCCAGATCTAGCGCAAGCTGATCTTGAAGCGTTGAAGCAAAACTCCATGCTCCAATTCGATCAGTCAGCTGACGAAAAAATGGAAATCGACGAGTCCGTCGACGACGAAGAAGAAAAGGACGAAGAACCTGAATGTGACAACAGTGACGATTCGATCGCGTTTAAGCAACAGCAATTGATTGAAGATTACATGAACGGACAGACACTAGCTGAAGATGGGTACAATGATTCAGAAAGAAAGTACAAGTGTCACAGGTGCAAAGTGGCATTCACCAATCAGAAGTACCTAACGCATCACAACAAAACGCTTTTGCATCGCAAAGGTGAAAAACAGACTTATCCAATGGAAAAATATCTCGACCCCAACCGGCCGTTTAAGTGCGAGGTGTGCAAAGAGTCGTTCACACAAAAAAATATACTTTTAGTGCACTATAACTCTGTTCTTCATTTACACAAGCTAAAGCGATCCATGCAAGAGCAACAACAACAATTAAACAACAATAACACACCAATCGTATCAAATAACTCGTCTTTCGCCGCCGTGAATGCGTCTAAGACATCGGGCTCAACGTCGGAAGACGACGACAAAAAACCGTACAAGTGCAACATATGCAAAGTCGCTTACACGCAAGGCTCGACATTGGACATTCATATGAGATCAGTCTTGCACCAGACTAGAGCTTCAAAGCTGCACGATCTTGCGTTGGCTGGACAGGTAGACCTGACCAAACCAATAATCGAGCAACCGGAACAGGGCAGTAGACCACCATCACAAAACCGACAGGACGCCGAAAGCCAAGCGTCCAGCAAAGATGAACAACAACAACAACAATTACAACTACCACAACAACAACAACCACAACCACAACCACAAAACCACCACCAAAAAGGCAACCAGCTGAGTTGTCAACGGTGCAATGCTTTGTTTTCGAATCAAGATCAACTCAACACTCATCAACAGCTATACTGTATGTTCGGAACTCCGATGAATATGTTGCCAATGAATCCTACGCTAGCTTTTGCGGCCAATAATTTGAGTGCTGCCGTACAGGGTCCAAAATCGCCGTCGCAGCAGATAACGCTGACCGAAGAACAGCTGTTAAAAGTGCCATTGGCACTTCAAGGCAAGAAGCACTCACATATGTACAAGCTTTTGGAGAGCTATGGGTTCGATCTGGTGATGCAATTCAACGAAAACCATCAGAAGCGGAAAGAAAATGAAAAGTTACTACAAGAACTCACCGCCCAAATAGAAATGGAACAGCAGGCGAACGCTGTCAAAGAAGAAATAAATGAAATAAATGAAGAAGATACCGGTGACTTGCCAGAAGTTGCTAAGTCGACATGCGTGCACTGTAACAAGGAGTTCTCTAGCGTGTGGGTACTTAAAGCTCACTGTGAAGAAGTACACAAGGACCTAGTACCTTTTGATTTTCTTGAGAAGTATGCCAAACAGATTAAATGCGAGATAGAAAAGAAAGGCAACGAACCACCGACCGTCAACACAACCACGTCATTGCCGTCATCGACATCTGTGTCTACCACTACTACGCCGACGGCCAGGATCGGTTCGCCGTCCGAGGATGTGTCCGTAAAGACGGAAAATGAACAGGACATCGAAGCACAAACGGAAAATGCTGATTACATGTCTAACGCGGCCACATCGTCGACTGGTGAACCGTCCAACGTTAACATGTCTGGTGTACCACCGAACATCCCTCTGTCGGTCGCGCAACACTTGAATGAAATGCAAGCGGCATTCAACGCGATGGCCGCGTCACAACTAACTCAACAACTACAACAGTTTAATCCTATGATGGTAGCTAGTATGGCCGGTCTCGGCATGGGGCTACCTTTAGGCCTCAATATGCAAGCGCTCGCCGCTATGAATCTTCAACCACCGTTGGTCCCGATGATGATGCCGCCACCGAATTTCGAATCCATAATGAGTTCGCAACAAAATACGATTTTCCAACAACAGCCCAACTCCATAGACCCGACTGGAATCCTGGCTAAA
>Ste10
GGAATGTTCGTGGTGTCCTTGCCGTTCGCCGTGCTGCGTGGCGGTTACTGGGCGATCGTGGCCATGGTCGGCATCGCGTACATATGCTGTTACACGGGCAAGATATTGGTGGAGTGCCTTTACGAGCTCGACCTGAACACGGGCCAGCGCGTCCGCGTCCGCGACTCGTACGTGTCGATCGCCCGGGAGTGTTTCGGTCCGGTGTGGGGCGCCCGGGCAGTGAACGTGGCCCAGATGATCGAGCTGCTGATGACGTGCATACTGTACGTGGTGGCGTGCGGCGACCTGATGGAGGGCACGTTCCCGGACGGCGTGATCGACACGCGCAGCTGGATGATGATCACGGGCGTGCTGCTCATACCGCTCGGGTTCCTCAAGCACCTGCACCACGTGTCGCTGCTCAGCTTCTGGTGCACCATGTCGCACATACTCATCAACATCATCATACTGGGCTACTGCGTGCTGGAGCTGCCCGACTGGGGCTGGAGCAAGGTGAAGTGGACCATCGACGTGGAGAACTTCCCCATATCGCTGGGCATGATCGTGTTCAGTTACACGTCGCAGATATTCTTGCCCACGCTCGAGGGCAACCTGTCCGACCGGTCAAAGTTCGACTGGATGTTGGAGTGGAGCCACATCGCGGCCGGCTTATTCAAGTCGCTGTTCGGTTACGTGTGCTTCCTGACGTTCCAGAACGACACGCAGCAGGTGATCACCAACAACCTGCACTCGCCCGCGTTCAAGGGACTGGTCAACGTGTTCCTGGTGGTCAAGGTGCTGCTGTCGTATCCGCTGCCGTACTACGCGGCGTGCGACATACTCGAGAAGTCCTTCTTCATCGGGCCGCCCGCCACGCCGTACCCGAGCATCTGGCACGTGGACGGCGAGCTCAAGGTCTGGGGCCTGGCGTTCCGCGTGGCCATCATCCTGTGCACCGTGTTCATGGCCATATCGATACCGCACTTCGCCATACTGATGGGCTTCATCGGCAGCTTCACCGGCACCATGCTGTCGTTCATATGGCCGTGTTACTTCCACCTCAAGCTGAAGGGCGACTCGCTCGAGTGGCGCACCATCATGTTCAACTGTTTCGTCATATTCCTCGGCTGCCTGTTCGGCGTCATCGGCGTCTACGACTCCGGCACGGCCATCATCAAAGCGTTCCAGATAGGGTTGCCGTTC
>Ste11
TATGATGATACAAATCCAGAGAAAGAAGAAGAAAAATATTTTACAGGTATTAAAGAAATGGTAGAATGGTTAGGCTATAAACCTCATAGAATCACCCATTCTTCAGACTATTTTGATCAACTCTATAATTGGGCTATTGCTCTAACAAAAAAAGGATTGGCTTATGTCTGCCATCAAAAACAACAAGACATGCAAGGATTTAATCCACCACCGTCTCCATGGCGAAATCGTCCAGTTGAGGAAAATCTGTCTTTACTTAATGATATGAAAAATGGAATTTTTGACGAAGGAGAAGCTACATTAAGAATGAAAGTCACTCTTGAAGAAGGTAAACAAGATCCAGTTGCTTATCGTATTAAATTTTTGCCACATCATCGTACTAAAGATAAATGGTGTATATACCCTACATATGATTATACCCATTGTCTCTGTGATTCTATTGAAAATATTACACATTCTCTTTGCACTAAAGAATTTCAAAATCGAAGATCTACATATTACTGGCTGTGCAATTCTTTAGATCTTTATTGCCCTGTACAATGGGAATATGGTCGACTTAATATGAACTATACAGTTGTATCCAAAAGAAAAATTGGTAAATTAATTGAAAATAAAATTGTTAATGATTGGGACGACCCTAGATTGTTTACATTATCAGCATTGCGGCGTAGAGGTTTTCCTGCAAAATCTATAAATTCATTTTGTGCCCGTATGGGTGTAACTGGAGCTCAAGCTATTGTTGATCCACAAATGCTCGAATCTGAAGTTCAAGATTACCTGAATCTTACAGCATCTAGAACTATGGTTGCCCTAGAGCCTTTGAAAATAATAATAACCAACTTTGACAAATTAAATAAGGCATATTCATTAAGTGTTCCTGATTTTCCTAGTGATCCAGATAAAGGTTGGCACGATATCAAGTTCTCATCAGTGTTATATATAGAATCTAGTGATTTTAGTCAAAATCCGGATAAAGATTATCGTCGTTTAACCATTGATCAAACTGTTGGTTTAAGATATGCAGGAATTGTAATCAAAGTGATTAAAGTAATAACTGTTGGGACAACTATAGAAGAAATCCACGTTGAAGCAACAGATGTTAAAACTGCACCAAAACCAAAAGCATTTATACATTGGGTTTCAAATCCTATCGAAATTGAAGTCAGATTATATGATCGATTATTTATGCATAAAAATCCAGAAGATACTAATCAAGTGCCAAATGGTTATCTTAGTGATATTAATTCAGATTCATTGAAAATAGTCAATGCTTATGCTGACATACATATATTAAAATCAGCAGTGTTAATGAATTATCAATTTGAAAGATTGGGATATTTTTGTGTGGACTTGGATTCTAATGATACTAAATTAGTGTTTAATAGGACAATTACATTAAAAGATGGTTCTTCAAAA
>Ste12
ATGGAACCATCAGGGAATCCACTATTTCGGTGTTGGAACGCTGTAGGCACGTTCCAAGTGCCACTTATTAATTTAGAAGTCAACGAGCTTAAGGAAATACTATGGGAGAAGATTCAAGAGCCAGTTATTCAAAGAAGACTGATCCTAGTTATCGTGTCTATAGCATTGTTGTTGGACAACATGTTATACATGGTAATTGTGCCAATCATACCAGATTATTTGAGGTATGTAGATTCTTGGGGTGAAATCCCCACGGGAGTAAACTTTACGGATGATCCGATCACTCCGCCATCCCATCATGGACAAGATTCAGCAACTGGAGTCTTATTTGCATCCAAAGCAATTGTACAACTTATGGTGAATCCATTTTCTGGTGCTCTAATCGATCGTATTGGATATGATATACCAATGATGATTGGCTTATCCATTATGTTCCTATCCACCTCGATATTTGCATGCGGAAGAAGTTATTCCGTCCTTTTTATCGCTAGAAGTCTTCAAGGAGTTGGTTCAGCGTTCGCTGATACATCTGGCTTAGCAATGATAGCTGATCGGTTTACCGAAGAAAATGAAAGAGCTCAAGCATTAGGAATTGCATTAGCATTCATCAGTTTCGGTTGTCTAGTAGCACCACCTTTTGGAGGCGCTTTATATCAATTTGCGGGTAAAGAAATTCCATTTCTTATACTAGCATTTGTTTGTCTCGTTGATGGCTTAATGTTACTTCTAGTTATGAAACCCATAAAACAACAACTAAAAGAACAAAAACATTTGAAAAAAGTTCCAACCATACCCATATGGAAACTTTTTATGGACCCATATATTGCTGTATGCTCTGGAGCCTTGATGATGTCAAATGTTGCACTCGCGTTTTTAGAACCTACTATATCCCTTTGGATGGAAGATCACATTACTCATGACAACTGGAAAATGGGGATGATATGGTTACCCGCATTTTTCCCACATGTGTTTGGTGTAATACTAACAGTAAAGCTATCAAAATTGTTCCCAAACTATCAATGGCTTATGGTGGCTATTGGATTATCTCTTGAAGGCCTTAGTTGCTTAATAATTCCTTTCTCAACCTCATATAAAGTTCTGATGATCCCTATCTGCATTATATGTTTTGGAATCGCGTTAGTGGATACAGCTATATTGCCCACTCTTGGATACATAGTAGACGTTCGATACGTTTCAGTTTATGGTAGTATTTACGCGATTGCCGATATTTCGTATTCATTAGCTTATGCCATTGGTCCTATAGTGGCTGGTGAAGTAGTTGAAATGATCGGTTTCACTTGGTTGAATATCATCATAGCAGTTTCCAATTTAGCATATGCTCCAGCATTGATGAGGCTAAGAAATATATATGACTTCAAGCCGTTCCAGAACGAAGCCAATATACTCATGGCTGACCCTCCAGATAAAGAATATCAAACGTATGCTATGCAAGAACAACCCATACCAGTTAATAATGAGTATAGTAGAATGGAAGGACACTCAGAAACTAGTATGGATGGTCATGTAGCAATTGAAAATGAAAATGCCACATTCCACCAACCTCAAGATACCAATCCTTTTAGAAGACCATCTCAACCAGCACAGGATAGGAATCCATTTAGGCAACAGCAT
>Ste13
ATGGACGCAGAGTTTGTGGTCAAGGATACATGTGGTTATGATTCAAATGATGAGGTAAACTCATCTACTAGACGAAGTGTTGAAATGGACTTGGTAGCTTATGATTCATCTCCTCGTTCAAATGGATCTAATCATAGCATCAACAATGAACAAAGTGTAGATACTTCAAATAATAAAACTAATTGGTATAAATCTGTAGATTCATTTCTGGATACTGAAAAAAGTAGAGAAAGAGGCAGAAGTCGAGATCATAGTCAAAAAAGTAAACATGATAAAAGTTCGAGTAGACACGGTAGTAGGAGACGTAGCAAACATAAAAAACACCATAGGTCAAGATCAAGGAGTAGGTCTAGATCTAGGTCTAGATCACAAAAACGAAGAAGTAGATATTCTCCTGGTGATCGTGACTCTCAAACAAGTCAATATAGTAGTGATGAGGAACGTCGAAAACGCCGTTCAAGAAGCCTTGAAGGTTCTGATGGACCAAGAGTCAGAAACATATATTCAGATTCAGCTACTACTAGTACTCGACGTCACTATAATACTGTAGACACAAGAAGAAATCAAGATGGATCACAAGAATATTATCGTGAAGAAGATTTTGATAGATACACGTTTAAAAAACAAATTCCGAATAAAACTATTATTGTCCGTGGTTTAGCTCCTCACATATCAGAAATTGATATAAGAAAAGAAATATTAAAATGTGGTCTTACACCTGTTGATATACGTCTAATTAGAAAAAAAGATACTGGGTCATCTCGTGGGTTTGCATTTGTAGAATTTTTTACAAAAGCTGAAGCTGAAACACTAATGGAAAGTAAACAGGGTGAAATGATGTTGAGAGATAATTTTAGGGCAATTATGCAGTATACTATTTCTACAATTGACCCTGAAAAAATGTTATCTGATTGGTGGTGTAAATGCAATGCTCATAATTTTAAGCGCAGAGAAAGCTGCTTTGTGTGTGGAGCTTCAAGAGAAGTGGGAGAAATATTTGATCACACTAAAGAAGTTAGTTCTTATCCTACGCATACAGTTTTACTGCGAGGACTAGAATTGTTTACAACTGAAGAAAATGTTCTTAAAGCTATACAGCCACTATCAACACTGCCTATTCGAAGTGTTAGAATCGGTCGAAATCCATTGACAAATGTCTCTAAAGGTCTTTGCTACTTAGAAATGAACAATGTGGTTGATGCTATGTATCTCCATAATGCATTAATTGTAGAAGATCCATTACTTATTGATGGAAAAGAAGTTCTTGTGTCATATTGTAAACTTGGACCAGTCGGACCAATAGCTACTGCTTCAATGGGTAATGCTGCAGTTGAAGCAGCTAAATGGAGCAATCAGAAACCAGAAACTCCAAACTATACTATTGCTGATGTACCTAGGCTTGCAGAATTTAGTGCAAATATTTATGCAAAAACTCCTGTTGAACGAACTTCATATGTACAATATTACACTAATTTTTACACTGAAAAAATACAAAAAGGAGAGACTATTAGTATGCCTTCTATACCATCCGTACAACCTATTTCGGCTGCTTATGCACCTGTTGGGACCGTTGTTATGTCACAAGCTGTTCCAGCTTTTCCATTACCTATTACTAATAAGGTTGATCCTTTAAGTCAACCTCCGTCTGGGAAAGGAGATACCACGTACTCTCCACCTGATTTATCTACTTATCAATATGACAAAGGATCTGGTTATTATTATGACCCATACACAAAGCTCTATTACGATGCAAACTCACAGTATTATTTTAACAGTTTTACAAATAGTTTTCTTTATTGGGATGCTACAAAACAAACTTATTTATCAGCACCTTCAAATGAAAATTCAAATTCTGATGGAAGTAATATCAATAACGAATCTAAAAAAGAAGAGACTCCAGTAGAAGAAAAAAAAGACGATGACAAAGTAAAAGTAGCAAAACGTATTGCCAAAGATATGGAAAAGTGGGCAAAAACATTAAATCAAAAGAAAATTTCTGCTAAACAAAATTTAGTAGCAGCCCAAGTTGCAATGCAAACTGCTAAAACTCAAGCTGCAGCAGATATTGGGTATTCTGTGATGGGTACTAAAACAGAACCTAAAAAACAGCAATTACCAGTTGCTTCCACATCTGATGACACTAGTTACAATGATGAAATTATGGAAGAAGCCAATCGAAGCGAAGATGAACAACATACTGATTGGATTAAACTTGCTTGTCTATTATGTAAACGTCAGTTTAGTAGCAAAGAAATATTAATAAAACATCAACAAATGTCTGATTTACATAAACAAAATATTAGAAATTGGTACAACGAAAGAGGATTAGATCCAGATGATGAATCAAAACGGGTTATTCAATATAGGGATAGAGCAAAAGAAAGAAGGATGAAATATAATGAGCCTGATAAACCTTTAAATAACCTAAAAGACAAGTACATGAAAGCTAAAGAAGCTACCGTGGATTATGAACAACCAACTAAATTGGGTATTGGATCAGACAACAAAGGTAATAAATTATTACAGAAAATGGGTTGGCAAGAAGGAATGGGACTAGGTAAAAGTAATCAAGGACGAACAACTATAATAGAAGCTGAAGGTAGATTAGCAAATGCTGGATTAGGTACTAGGGCTGTTGGTGTGGTTCCAGGTCCTCGTGAAACATACAAAGATTGTGTGAAGAAAATGATGCGTTATAGGTATAATGAATCAGAG
>Ste14
TCTATTGCTGGGTTAAGATGGCATTACGTTAGCAAAAAGAGGAAATGTCCAACTCAATTTAGCATAGCGTTTTTCCATCCTTACTGCAATGCTGGTGGAGGTGGTGAGCGTGTACTATGGTGTGCCGTTAATGCTGTTAATACTGTATACCCTAAAGTAAAAATTGTTATCTATACTGGGGACTTGGAAGTATCTCCAGTAGAAATAATTAAACGAGCAAAACAGAGATTTAATATTACACTGCCAAATAATTTAGAGTTTGTTTATCTGCACAGAAGAAAATGGGTGGAAGCCGAAAATTATCCTTATTTCACTCTTTTAGGACAAAGCCTTGGATCTATCATCTTAGGGTTTGAAGCATTGCGTTTATTTCAACCCGATGTATACATTGATACTATGGGTTATGCATTTACACTGCCATTATTTTCTCTAATTTGTGGTTGTAAAGTCAGTTGTTACGTTCATTATCCAACTATAAGTTCAGATATGATGAATAAAGTGATTCAACAAAAAGGAAAACGTAGAACAATATCTTATATTAAACTTATATATTATCAATTATTTGCCAAACTATATGGTTTAGTTGGCTGGTTTGCTGATTCTATTATGGTAAATAGTTCATGGACTGAAGATCATATCAATACACTTTGGAAGCGGCCCTTAAGCACTTACAAAGTATATCCTCCATGCGATACTTCTGATTTACAATGTTTACTATTAGAAAGACATAAAACCAAATCTGTGAAAATTATAAGTTTAGCACAATTCAGGCCAGAAAAAGATCATCCACTACAACTTAAAGCCATGTATCATCTTAGACAAATTGTGAATGAACAAGTATGGGAAAATATTGAGCTTGTATTTGTTGGTTCAACAAGAAATCAAGAAGATGAAATGAGAGTTGTTGATATGATGGATTTATGTAAACATTTGTCGTTGGAGAATAATGTACGATTTAAAGTGAATATCAGTTATGATGAACTTAAAAATGAACTATCTGAA
>Ste15
ATGTTACTTAGATCTTCGCAAGGCATTACCAAATCAATGATAATGTGTGCACAACGTTACTCAACAATGTGGCCTACCAAAGCTTATGTGAACGGCGAATGGTATGATGCAAAATCTGGAAAGACTTTTGATGTTGTCAATCCGGCTACAGGAAAAACCATTGCAACTGTACCAGATTTGGATGCTTCAGACGTACAAGTGGCTATAAATGTTGCAAATGATGCATTTAATACATGGAAAAAGACTACAGCTAAAGAAAGAAGTGATCTATTAAGAAACTGGTACAACATTTTAGTTGAAAATAAAGATTATTTAGCAGACATTGTAACATCAGAAGCTGGGAAACCGTTAGCAGAATCATTGGGTGAAATAGCTTATGGAAATTCATTTGTTGAATGGTTTTCAGAAGAGGCCAGACGAACTTATGGTGAACATGTTCCTAGTCCAAATAAGACCAAAGAAATTTTAATGATTCGTCAGCCACTAGGACCAGTTGGTCTTATTACACCGTGGAATTTTCCAATAGCTATGATAACTAGAAAAGCTGGAGCTGCTCTAGCAGCAGGATGTACATGTGTCATAAAACCAGCAGAAAATACTCCAATCACGGCATTAGTTTTAGCAAAGTTTGCCGAAGATGCTGGCATTCCCAAAGGTGTAATTAACGTTGTCACTGCATCAAGAGAAAATACTCCAGAAATTGGTAAAGCGTTGTGTGAAAGTCCAGACATTTATGGTATATCATTTACTGGATCTACAGAGGTTGGAAAATTATTATACAAACAATGCAGCAGCACAGTGAAACGTGTTGGTTTAGAATTGGGAGGAAACGCGCCATTTATAGTATTTAATGAAGCAGACATCAATAAAGCGGTAGCTGGAGCAATGGCTTCAAAATTCAGGAATTGTGGGCAGACATGTGTAAGTGCTAACAGATTTATTATTCAAAAAAATGTATTTTCAGAGTTTGTTGATAAATTGAAAGTAGAAATGGATAAATTAGTTATGGGTGATGGTAAAACTTGCGGCGTGAATTTGGGGCCATTGATCAATTTAGCTCAAGCAGATAAGGTGGATAGAATAGTAAATGATGCTAAAAACAAAGGAGCTAAAATCATAACTGGTGGAAAACGAGCATTAAATTTCGGCGAACGATTCTATGAGCCAACATTAATCACAAATGTTACTAAAGACATGGCCTGTTACGTAGAAGAGATTTTTGGACCTGTTGCAGTATGTATTGAGTTTGATACAGAACAAGAAGGATTGGACATTGCTAATAGTACAAACAGAGGTTTAGCTGGTTATTTTTATTCAAACGATTTGTCTCAAGTTTGGAGAGTAGCAAAGGCTTTAGAAGTCGGAATGGTTGGCGTCAACGAAGGTATCATTTCAGCTACAGAAGCAGCATTTGGAGGTGTCAAAGAATCTGGTCTAGGAAGAGAAGGTTCTCGCCATGGTATGGATGAATACACAGAAATAAAATATATTTGTTTTGGAAACCTAGAATAC
>Ste16
ATGAGTGATTTAGACACCCCAATGGATGTGGATGAAAGTAATGATTCTAAAACACCAGATAAAAATGTTGACATTGTTAATGAATGGTCAAAAAAATTTGAGAATAATACCTTGACTGAATCTGACTTTCGTAGCTATTGGAAAACTTGGGTGCCAATTATTTTGAAACCAGAAGTCCAAGGAAATTCTCTAGATTGGTCATTTAATGAACGGAAGGCCGAACAAACTTTACTCAATACACTTGAAGAATTTATTTGTAATGGAAATAGTATTGAAGTATTACATGGTCTAACACAACAGAACTTCCCACCTTCAGTATGTGGTCGAGTATTCAAAATGGGTGAGCCAACATATAATTGTCGAGAATGTGGAATGGATAGTACATGTGTATTATGTGTAGATTGTTTTAAACGATCTCCACATAAAAATCATAAATATAAAATGGGAACATCTTATGGAGGTGGTTGTTGTGACTGTGGTGATGTAGAAGCTTGGAAACAAGATCCTTACTGTCAAACTCATAAACTTGGCTTAGAGAAAAAACATGTTAACTTAAATTTTTTAACAAGTGATATGGAAAAACGGGCTCATTTAGTTTTTGAAATTGTTCTTGGTTATGCTCGTGTATTACTTACTTTAGAACATCCTCCTATGTTACCTGCTGAGTTGGATTCTGATGAGATGTTAGATGATTTATATAGCATTTATAAAAATCAGGAAGACCGTTTTTGCACAGTTCTTTATAATGACGAAACACATACATTTGATCAAGTTATAACAACTCTTACTAGATTCATTAAATGCCCGCAACGAGAATCCATTGATTATGTAACATCTATTGACCGAGAAGGTAGAGCAGTTGTTAAATGTGCTGGGTTTGTGCAATGCAAAGACCTAAAAGAAGAAATTGAAAAATTTACATCACGTCATGGGGGGAAACCTTTGAAAACAGTTGTAGTTCATTCTCATGTTATTGCCCATCAAATATATGCACTTAGATTGTTGACATGGATGCAGAATTTACTAGGATATTCAGAACGTTTAAGAGCAGTATTTTCAAATGTTGTACTTGCATCTACACCGTCAGAAGGTTGCATTATAGAAAGCATATTACGAAAAGACACTGCTTTATGGAAGTCAGCAAGACTACACTGGCATAAACTTTTCATTGCTGGTATGTTCATAGAATATGAGAATAAAAAAGAATTTGCTAAGGTGTTTACAAAAAATTATGGTGCAATTATGAAGGATTTCATTAATGATGATCATGATTATTCATATTCTGTTGCTTCATTAGGTGTACAAATATTTACTGTACCTACATTAGCTAATTATTTAATGGCTCATCATGACGTTTTATATCAACTTTTAAATACATTTTTATCAGAGTGTTCACATAAAATAAATAAACAAGGCAAGTTGGAGTTTGAACGAAATACATCAACTTTGCCATTCAAAAGAGCACAACATGTTCTTGGTGATATTCGTTATCTCTTAGGTTGTGTACCTGATAATTGGAATCCTGAATTAAGAGTATCATTTTGTCATGCTGTTTCGTTGGTCCTTAAAATACTTAATTATATGCAAAATATGGATACTGTTACTAGGCAAGTAGGTCAACATATGGAGTATGAACCAGAATGGGAAACAGCATTCAACTTGCATATAAAATTGAGGCCATTAATAACCAAAATCCTGTCATGGTGCGGATCAGATATTGTTGTTTTAAAAAAAGTGTACAGGATGACTTTAAAAAAAATTTGGGAAAATCCAATTTTAGATCCTCAAAGACCAACTGTAGTTAGAGAATTGATTGATCATAAAGTTACTTGTATTGATTATGATGTTTCAATTGAACCAGTATCTATTCATCTTCCACTTTCAAGATTTCTTGCTGGACTACATTTATACTTAGACCGATATGGTCTAAGTTTTGAACATTCAGAGTTACAAACTGCAAAACAGTCTCCTGAGCAGATTATTGAACCAGTTCTTCGTGCTCTTGTTTTAATATCACAAGTGCATGCAGGAATGTGGAGACGCAACGGATATTCTCTATTAAATCAAATTTATTTGTATCATAATTCTAAATGTCGTGTGGAAATGTTAGATAAGGATATTGTTATACTTCAAATGGGCGCATCTTTAATTGATAGTAATGAATTTTTAATTCATGTGTTAAACAAGTTTAATTTATTAAAGTGGGCACAACCCAATTATGAACTTAACTTATTAAATGGATCAGAAGATGAATCTATACGTCAAACAATTAGTTTAGTAGAAGAATTTCTAACTCTTATAATCACTATAGTCGGGGAAAGATACACACCTGGTGTTGGAAAAGTAACCTTTGATGATTGTATAAAAAAAGAAGTGATACAACAGTTATGCGTGGAACCTATGCCTCATTCAGAATTAAATAAGACACTCTTAAACCTTATTGAAGATGAGGAATGTTTAGAAAAAGTTATACATGACGTTGCGGACTTTAAAAAAACTAGAGGTAAAGGTGTTTATGAATTAAAGCCAATTTTTTACGATGACTATAATGTATTTTTCTATCATTATTCACGAGAAGAAATGTCTAAATCTGAAGAAGAACAAAGAAAACGGAGAAAAGCAGCTGGGGAATTGGAGTGTTGTCCTCCACCCAGTTTACCATTATTCAGTGATGCCTTTGCAAAGATTGCCGATTTATTGCAATGTGATATAATGTTTTACATTATGAGATTGATATTAGATAGAACTGTAAATTTAAGAAGTAGAAGTTTTTCTGAATCTCAGCTTCATAAAGTCCTTCATCTTATTGGTTATGCTCTTCATGAAGAAGAAAAACAACAAAGTCCATCATTTACATTTACAGAACGTTCTGAATCTTATGGTATAGAAGTTGCATTAGACGAGCTTAGACGTAGCCCTAGGGTTGATGCTTATAAAGACTTGGCTATATGGACACTAAATAAGTTTAAGCAAGTGTCTGCTCCAAGAAGAAAATCTGAAAAATCTGAAGTAGTAGAAAAAGAAGTTGAAGACATGGAAGGTGTGAAAAGTGTAGATGCAGAAATAGAAAAACAAAAAAGAGCTAAATTAGCAGCTGATAGAAGAGCTGCTGTTATGGCTCAGATGGCTCAAATGCAGAACAATTTTATGAAAGATAACGCTCCATTATTTGATAGTACACCTACTTGTTCAGAATCATCTAATATGGATATCCTAGAAAATATTAGTGAACTTTCTGTTGCTTTAGGTCCACATCAAACTAAACCCAGTACTTTTGACAACAGATATACGTGCATTTTGTGTCAGGAAGAACAACTGGTGACCCATGATAGCCAAGCAATGGTTTTAGCTTCATTTGTACAAAAATCAGCCATTCTTTGTCAAGTAAGAAATAGTCCAGAAAATGTTATTGATAACTTTACTGATCCATACTTTATACCAGCAAGCTTTGGTCCTTCTCCTCATATTTCCACCTGTGGACATGTTATGCATGTTGCCTGTTGGCAAAGACATTTTGATATGATTCTTGCCAAAGAGAATAGAAGACCTTACCGGTTAAGACATTCATTGAGTTTTGATGTGCATAAAAATGAATATCTGTGTCCACTTTGTGAAGGACTTTGTAATACTGTCATACCATTGCTACCACCAATTTCGAGTTTTACTGAGCCAGAAAACATGAAAACGTTTGAAAATTTAACATTTGAAAATTGGTTAGAAGGATTAAATATGGCGCTTAAACAAAGTAAGGTTGCTAAGCCAATAACTTCTGAAGTATCTCAATCACAACCATCCGTTGTTCAAAAATCAACAAGTCCGGAACCTGAACAACGTCGTCCTACTAGAAGAGATGTTCCATTACAATTGCAGGCTGCTAATAATTTGGCTCAAGTAATTGTTATACGAGATAATACTGAAGTACCCCAAGATGAAGAAGACGACGAGGAAGAAGTTTTGCCACCGTCAAACAAATTCTCTATAGGAACTAATGATTTTATTATGCAAATACTGATGTTTGACAAATCATCCCCAAAAGCTGTACCTAAAGTATCAGTATATAAAAACAGTGATCTTTCTACTAGCTTAGTTGATACTATACTGAAATTTGCTCATACTACTTATTCTAAAGGTACTGGTATCAATAACCCACATCCAGATAATAATCAAATCCCATTAATGACATGGAAGGCATGTGCATACACTATACATTCAAATGAAGTGATTCTTCGCTATAAACAGAAACCATTACTTGGTGAATTATCTTCTCGACAAAAAGATTGTCTAGAAGCATTAGTTCGGGTTTCAGGAATTCTCAGTTCAACTTGGAAAAAAGAACATGAAATCAATTTACATGCACTTCGCCTTTTATCCCTGGCAATTGATAATGGTGGAAATAATTCAATCGGAATACTTGATTGGGATGCTTTTGGAATGTTAGTTTCATTGACTATGACTCTTCCTAGTTTGTACTATACTGAAGTGCCTGGTCCAGCACCTAGAGGAACTATGCTAGATTACCATACACTACTTTTAATGTTCATTTCAAATTTAGTACAAATTATATTAACTATTCATATACAAAAAGATTTTGAGACAATGGGCCCAGAAGAAAATAAAGACACTTATTGTTTAATAAAAATAGTTAAACAACTTCGTGGTATTAATATTTTGAACACAGAACATGTTTGGAATGAAGTAATGGCTTGTTCCATACCATTTTTGCGATGCTGTTGTTTGTTTTATCATTTCCTTACTGGTGTTCCAGCATCTAGTGTCTTAACAGATGTAAATGGTGGTACATACTTTGATATGTGTCGTTATTTGGGATTACCTACTACGTGTAAAGAAATATTAGACAAACCATATGTTGAGACATTGATAAATAAATGGTCTGAAAATGAAAAATTAATAAGGATAAAACAAGGCGATAGAATGCGATTTAGAGATTGGTTACATATCAATGAATTAGTACAGCTACCAGATGATTATAGTGAATTGATCAATACTGTATCAATGTTTACCTGTCCAAATAGCGATCACGAAGATTCGAGGAATCCTACTATGTGTTTGGTGTGTGGAGCAATGTTATGTTCTCAAAGTTACTGTTGTCAAACTGAAGTCAAACGTGTTGCT
>Ste17
GCCGAAGGGAAATTTTTAACTCCTAAGCAAAAAGCTGATAGAGCTCGTGCACAATTACTTTTAGAAACTTATAAAGCACAAAGAGAAGCATTGCAAACTCAGTCAACTGTAGACAAAGTAGATGAAAATGATGATTCTGACAAATCAGATGATGAAGCTATTCACAATTCTGATGACAATAAAAATGATGAGGCTGTTAAAGTTCAAACTCAAAATGGAGATACGTCAAAGGAAGAAGAAGAATCAGATCTACGAGCTGCTGTTGTATGTGTTTTGGGTCATGTAGATACTGGGAAAACTAAAATATTAGATAAGCTTCGTAGAACTAATGTACAAGATGGTGAAGCTGGAGGTATTACCCAACAAATAGGAGCTACAAATGTTCCACTTCATGCTATAAAAGAACAAACTAAAGTTGTAAATGGTTATGCAACTAAAAAATTCTTAGTTCCGGGACTATTAATTATTGACACACCCGGTCATGAGTCTTTTAGCAATCTCCGTAATAGAGGATCATCATTATGTGATATAGCTATTTTAGTAGTTGACATTATGCATGGTTTAGAACCACAAACTATAGAATCCATAAATATACTGAAAACTAAGAAAACTCCTTTCATTGTCGCTTTAAATAAAATTGATCGATTGTATGATTGGCAAACTAATCCACGTAAAGATGTAAGAGATATTTTGACCTCTCAGCATTCTAATACACAAAATGAATTTAAAACAAGATCCCAAAACGTTATATTACAATTTGCCGAACAAGGTTTAAATGCTGCTTTATTCTATGAAAATCCTGATCCAAAATCATATGTATCTTTGGTACCTACATCAGCTATTACTGGTGAGGGAATGGGAAATTTATTAGATCTTATTGTTGAAAATTGTCAAACACATTTATATAAAAGACTTGTTTTCAATACTGAGCTGCAGGCCACTGTATTGGAAGTGAAAGCTATAACTGGTTTAGGAACTACTATTGATACTATTTTAGTAAATGGTTACCTCAGAGAAGGAGATACAATTGTCGTAGCAGGTACTGATGGGCCTGTTGTCACTCAAATAAGATCACTACTTATGCCTCAACCATTGAAAGAACTTAGAGTGAAAAATGCTTATATTGAGTATAAAGAAATCAAAGCAGCTCAAGGTGTTAAAATTGCTGCTAAAGATTTAGAAAAAGCTATTGCAGGATTAAACATTTATGTAGCTAACAAAGCTGAAGAAATTGAACGACTTAAAGAAGTAGTAGCAAAAGAATTAAAGTCTGCTTTAAGTACTATTAAATTACAAGATAGAGGTGTTTATGTACAAGCTTCAACGTTAGGTTCATTAGAAGCTTTATTGGATTTCTTAAGATCCAGTAAAATACCATATAGCAACATACGAATTGGTCCCGTTGTTAAAAAAGATGTTATGAAAGCATCAATAATGTTGGAACATTCTCCTTTATATGCTACTATATTAGCTTTTGATGTTAAAGTTGAAAGAGATGCACAAGAATTAGCTGATACATTAAATGTTAAAATATTTCAAGCTGATATTATATACCATTTATTTGATAAGTTTACTGCTTATCAAGACGATCTTAAGAGGAAAAACCGAGATCAGTTTAAGTCTATTGCAGTATTTCCTTGTAAACTTAAAGTCCTACCACAGTTTGTGTTTAATTCAAGAGATCCAATTGTTATGGGAGTAATGGTAGAATCTGGAATTGTAAAAGAAGGTACACCTATATGTGTTCCTAGTAAAGAATTTGTAGATTTGGGTATTGTGACCAGCATAGAAAACAACCACAAAGCTGTTGAAACTGCTAGAAAAGGACAAGAAATTTGTATAAAAATTGAGCCAATACCAGGTGATGCACCAAAAATGTTTGGGAGGCATTTTGATGAAAAGGATTTGTTGGTGAGCAAAATATCCAGACAGTCGATTGACGCATGCAAAGATCATTTTAGAGATGATTTATTGAAGACTGACTGGCAATTGATGGTTGAGCTCAAGAAATTATTTGAAATTTTA
>Ste18
GTGTGCATCAATTACGATTTTCGAAAAGTTCCCGGCGAGTTCACAGACTATTCGGAACTGGCGGTTTTCATAGACGACCAGAACGTGAAACAGAAGGCCGACGTGCTGATGGATCAATACGGCCGCACGGCCTCCGTATCGCCGTACAATGTGGCTCTTATACCGTTGGGAGACGACTTCCGGTACGATCACGACACCGAGTGGGACCAACAGTACACCAACTACATGAAACTGTTTGACTACATAAACGCCAACAAGGAAAGATACCACGGAGCGGAAGTAGGTTTCGGCACGCCTTCAGATTTCTTCCGGGCGTTGAGGGCGAGAAGCGATGGTCGGTTCCCCACGTTACGTGGCGATTTTTTCGTGTACAGCGACGTTTTCTCCGAGGGTCGGCCGGCTTACTGGAGCGGTTACTACACGACCCGACCGTATTGGAAGGTGTTGGACCGGGAGCTAGAAAGCAAACTCAGGTCGACGGAAATGCTGTACACGTTTGCCGTTAATGACGCCCGACGGAAAAAGCTTCAGACGGTCAGGCTGCTGGAGCGGAACTACGAGAAACTGACCCGGGCCAGACAGAACTTAGCGCTGTTTCAACATCACGACGCCATCACCGGCACGTCCAAATCATTCGTGATGAACGACTACGCTCTGAAGCTGTTTGAAGGCATTCAAAACTGCGCGGCGATCCAGAGCTTCGCGGTCCAGTGTCTGCTGTCAAAGGCCGGTGAATCGGGCGCGCCTTTGTCCGCCAAAATCGTAGTGCCCGACAGCGACCGTCAAACGTACGACCAGCCGACGTACAGACTGGCGTTGAACATCAACGAGTCTCGACCCCGGAACGTAATCGTATTCAACCCGCACGGCCGCCGGAAAACAGAACCCATCAAGGTGTTGGTGTCGGAACCAAACGTCCGGGTGGTAGATAGCGATGGATCGGTGGTCCGGCACCAGATAAACCCCGTTTGGAACCTGAGCGAAACGGCCGAGCAGCCATTAGCAATGTCCAAAGTATGCTTCGAGCTGCTGTTCATCGCCGTGCTGGAACCGTTGAGCCTGACCACATTCACCATCCAAAAGGCGCCGAACCCGGAAGGCCTGGCGCTGGTTTACTGCAAAAACTGTGCCGGACACTCGGTGTTCACCGTCAAGCCCATGAGGCTGGGCGACGTGCAGCTGGAGAACGATCACATGCAGGTGCTGTTTAACGGCAAGACGGGCCTGATGAGCTCGATCGTGGACAAGGGCACGGGCGTGTCGCAGTACGTGAACATCGACTTTGCGGCTTACCAAGCGGCTCAGTTGCACAGCGGCGCGTACCTGTTTATGCCCGACCCGAACCTGCGGGACACCGAGAAGAAGGTGCTGGACGACTATCCCGGGCCGTCGACGGTGATCATAACTTCCGGTCCGCTGTCGTCCGAGATCACGGTCGTCTATGGCATAGTGACGCACAAGGTGCGGCTATACCACGGTAAGGGCGTGGAGAGCAAGGGCCTGTACGTGGAAAACGTGGTGGACTTCAAGCAGCCGCCCAAGAACCGGGAGACGGAGCTGTTCATGCGGCTGTCGTCGGGTATCGCTAACGGTGAGCCCGCGGTCATCTACACCGACTCCAATGGGTTCCAGATGCAGAAGCGGGTGACGGTGAAGAGGGTGGGCATCGAGGGCAACTACTTTCCGACCACGACGGCCGCGTACATCGAGGACGACCGGCACCGGCTGACCGTGCTGGTGAACCACGCGCAGGGCGCGGCCGGATGGGAGCCAGGCCGAATTGAGTTGATGCTGGACCGGCGGACGCTGTACGACGACTCGAGGGGAATGGGCGAGGGGGTGGTGGACAACAAGCCGACGCTCACCAAGTACTGGATACTCCTGGAGACGCTGTCGGACGACGGAAGCAGCTCGAAGGGCGGCGACCGGGTGTCCAACCCCAGCCTGGTGGCCAATCAGCTGTCCGAGAGCCTCCTGTATCCGGCCGAAGTGTTCGTCGTCGAACCGGACGCCGAACACCACCTCCGGCCCGGGCTAGCCATGATCGACAGGCCCGTGCCTTGCGACGTGCATCTGATGAACTTCCGGACCAACACCGACCCGGTGTTCCAGCAGTTCCCGTCACCTTCCGCGCTCATGGTATTGCACCGGAAGGGCTTTGACTGCCGGGCAGACAAGGGCTACCGGATACCCGAGTGCCAGCTCAGGCGGGACAGGGGTGTATTCGACGCGGGCACCGCGTTCACCGGGCTCGGCCGTCTGCAGATCGCCAGGACCACCGTCACCGGTATGCATCCGATGGACACGGTAGACCGACTCGACCAGGTCGAGGTGGCTCCGATGGAGTTGGCCGTATTCAACGTCACGTTTGTCGAT
>Ste19
AAATTGGTGATGCCGAATTCCAAACTATGTTTTGTGTTGGTGTTATTGCTAATAACTACAACATTAAAATGCAGTTTAGCAATGTCAGTTATAGCTAAATACCCACAGAATACACAATCAGAATGTTTTTCAAACCATCTACTTCATATGGCTGTAGACAAGAGTTTAGGGGGCCGAGTTTACATTGGTGCAGTAAACAAATTAATACAACTAGAAGGGTCCAATTTAACTGTGGAAACATGTGCCAATACTGGTCCACTATCAGATAGTCCACAATGTCCAGCAAGTGGTTGTCCAACATCTCCACCCGTTGAAACATCACTTACTGACAACTATAATAAAATTTTAATCATCGATTTAGAATCTCGAATGTTAATAGTATGTGGTTCTATTTTCCAAGGGGCTTGTAATAAGTATAAAATGTCAAATGTGTCATTACCAGCACAATTTATTCCTATGAGTATTGCTGCTAATACAGAACAAGCTTCTACATATGCCTTCATTGGACCAGAACACTATAATAATTGGGGATTCTCAAATGTATTGTATGTTGGAACCACTTTTACTAACAATGGAGATTATAGACATGCTGTACCAGCAATTTCAAGTCGTAGTCTTTACACATTAAATTTAGCAGAAACCTCGTTTTTAAAACAATCTTCACTTAACATCAATGTTAATTATCGTGACCGTTTCCTTGTTAAATATATTTATGGATTCAATTCGAGTGATTATGCATATTTTGTTGTTGTTCAAAAACATTCACCATTACCAGGACAAGAAGAATTAGGATATGTTACTAGATTAGCTAGAGTTTGTATAGATGATGCCAATTATGATAGTTACACTGAAGTGACATTGCAATGTATGGTAAAAGAATCATCCAACTCTGATGATTTGGTGAATTATAAGCTTGCTCAAGACTTAAAGCTAAGTAATGCCGGTGAAGACTTAGCAGCTAGTCTTGGTATTGAAACCAATGACCAGGTTTTAGTTGGATCTTTTTCACCAAGTCAAGGTATTACTAATGAACCAATGCCTAAATCAGCAATATGTGCTTTTAGTATGCAATACATTGAATCTAAGTTTAATGAAAACATTCATATGTGTTTTAATGGTACAATCAAATATCGTAATATGCCATATGTTTCCGGATTAATATTGCAAGGAAATTGTCCCCCTGCAGGG
>Ste20
ATGATGGGAAAGGACTATTACCAAATCCTTGGAGTGTCAAAAGGAGCAGCAGACGATGAAATTAAAAAAGCATATCGAAAATTGGCACTCAAATACCACCCAGACAAGAATAAAAGTGCTGGAGCTGAAGAAAAATTCAAAGAGGTAGCAGAAGCATATGAAGTACTGAGTGATAAAAAAAAAAGGGATATATATGATAAATATGGTGAAGATGGTCTTAAAGGAGGTGCTGGTCAAGGAAATAATTCTAATAACTATTCATATACTTTCCATGGTGATCCTAGAGCAACATTTGCACAGTTCTTTGGTTCATCAAATCCATTTGGCAATATATTTGGTAATAGTGGTTCAATGTTTGATGATGAAATGGACTTTGATGATGGTTTTATTAGAATGTCACATGGTCCACCTAGCATGGGTGCTTTTAGGTCGCAGTCATTCAATGTTCACGGTTCACCCATGGGACGAACTAAAGAAAAAGCTCAAGACCCAGCTATTGAACATGAAGTATATGTGTCATTAGAAGATATAAGTAGAGGGTGTACAAAGAAAATGAAAATCTCTAGAAGAGTGCTCCAACCAGATGGAACTTCTAGAAAAGAAGACAAAGTTTTAACAATCAATATCAAACCTGGTTGGAAATCGGGTACTAAAATAACATTTCAAAAAGAAGGAGATCAGGCCATGAACAGAATACCTTCAGACATTGTTTTTGTAATAAGAGACAAACCTCATCCAGTTTTCAAACGTGATGGAAATGATATTAGATATACAGTTCCAATATCTCTTAAACAA
>Ste21
TTAACTATGGTTAGTGAAGACGAATGGCGCAATATTCCAGAGGTTGGTGATGCTAGAAATCGTAAACAAAGGAACCCTAGGGCTGAAAAATTCACACCTCTACCTGATACTGTACTTTCAAGAAGTCTTGGTGGTGAAAGTACTTCTTCTATTGATTCAGCAAGTGGTCTGATGAGTCAATATCCACATGGTACCGTTACACCTGGAATGTTAACTCCATCTGGAGACTTAGATTTAAGAAAAATGGGACAAGCTCGTAATACTTTAATGAATGTAAAACTCAACCAAGTATCTGACTCTGTTGAAGGACAAACAGTTGTTGATCCTAAAGGGTATTTGACTGATTTACATAGTATGATACCAACATATGGGGGAGATATTAATGACATAAAAAAAGCTAGATTATTGTTAAAGTCTGTTCGAGAGACTAATCCTAATCATCCACCAGCTTGGATAGCATCAGCTCGTCTTGAAGAAGTAACAGGAAAAATTCAAGCTGCCCGTAACGTTATAATGAAAGGTTGTGAAGATAATCCAAAATCTGAAGATCTATGGCTCGAAGCTGCTCGTTTACAACCTCCAGAAACTGCCAAAGCTGTTATCGCCCAAGCTGTTAGGCACATTCCAACATCAGTTCGTATTTGGATTAAAGCTGCTGACTTAGAATCTGAAACTAAAGGTAAAAGAAAAGTTTACAGAAAAGCCTTAGAACATATTCCAAATTCAGTTAGATTATGGAAAGCAGCTATTGAGTTGGAAGATCCAGAAGATGCTCGGATTTTATTAAGTCGTGCTGTTGAATGTTGTCCTACTAGTGTTGATCTATGGTTAGCTTTAGCTCGATTAGAAACATATGAAAATGCACGTAAAGTTTTAAATAAAGCTCGTGAAAATATTCCTACTGACAGACAAATTTGGACTACTGCTGCTAAATTAGAAGAAGCTAATGGTAATATCAATATGGTAGAAAAAATCATAGACCGCGCTATATCTTCATTAAGTGCTAATGGTGTTGAAATTAACAGAGAACAATGGATTAAAGAAGCTATAGAAGCTGAAAAATGTGGTTCAGTAAAAACTTGTCAAGCTCTTATTAAAGCTATAATTGGATATGGAATAGAAGATGAAGATCGTAAACATACTTGGATGGAGGATGCTGATTCTTGCGCTAGTCAATTTGCTTATGAGTGTGCAAGAGCCATTTTTTCTCATTCATTAGCTGCGTTTCCTAGTAAAAAATCTATTTGGTTGAGAGCTGCTTATTTTGAAAAAAATCATGGCACAAGAGATTCTTTAGAAACATTGTTACAAAAAGCTGTTGCTCATTGTCCAAAATCTGAAGTATTATGGTTGATGGGAGCCAAATCAAAATGGTTAGCTGGTGACGTACCAGCTGCTCGTGGTATTTTATCTTTAGCATTTCAAGCAAATCCAAACTCAGAAGAAATTTGGCTTGCTGCTGTCAAATTAGAGTCTGAGAATTCAGAATTTGATCGTGCAAGACGTTTATTATCTAAAGCCAGAGCTTCAGCCCCAACTCCAAGAGTAATGATGAAATCTGCTAAACTTGAATGGTGTTTGAACAATTTAGATACAGCTTTACAAATTCTTGAGGAAGCTCTTGTTAAATTTCCAGATTATGCTAAATTATGGTTAATGAAAGGCCAGATTGAAGAACAACAAGAAGATGTAGATAGAGCACATGAAACTTTTAATTCTGCATTGAAGAAATGTCCTAGTTCTATTCCTTTATGGATCTGGTTAGCCAGATTAGATGAGAAAAGAAAAATGTTAACCAAAGCAAGATCAGTATTGGAAAAAGGTCGTTTGAAAAATCCACATAATCCAGAACTATGGTTAGAAGCTATACGTATAGAATTTCGTGCAGGTATGAGAGATATAGCAAACACAATGATGGCCAAAGCATTACAAGAATGTCCAAATGCAGGTATACTATGGTCAGAAGCTATATTTTTAGAAGCAAGACCACAACGTAAAACAAAAAGTGTAGATGCTTTAAAGAAATGCGAACATGATGTAAATGTACTTTTGGCTGTCTCCAAATTATTTTGGAGTGAACGTAAATTACAAAAATGCCGTGAATGGTTTAATAGAACTGTGAAAATTGATCCAGATTTTGGAGATGCTTGGGCATATTTCTATAGATTTGAAGTATTACATGGAACTGAAGAAGTACAACAGGATATTAAAAAGAGGTGTATTGCAGCAGAACCTCATCATGGTGAAGCATGGTGTATTGTATCAAAAAACATTGATAACTGGAGACTTACAACTGAAAATGTTTTAATGTTAGTTGCTAAAGATTTACCTATCCCTATT
>Ste22
ATGGAACCAGGCTTCAAAGCACTGTCTATTAAGCCTCTGATATTAGTTTTATTATTTCTGGTATCAAGCTGTTTCACCACTTTAAAAAATGGAAGTCTGGCCGATTTACGTTTTACCAGAGAGCATTACAATGCAACGATTCCAGAAAATGCGCTTATCAAAACGTATGTCCGGACGGAAGAAAAAATGGGTATATATTGTTCAGATGAAGACGTTATCATACGTTATAAAATAGCGTCTCAACAAAAGATCAAATTCTTCAAGGCTGAAGAAAAAAAGATAGGAAATTTTTGGTTCCTTTTAGTTCGAACGAAGACTGATTACGATGTTCTAAACAGAGAACGGCAAGATGAATATGTCTTGGAAGTCAAAGCTACAGTTACAACTTCTACCGACAAGTCAAAAGATAAAAAAAAAAATAGTGTTTCGTTAGAACTTCATGCTACTTTAGTTGTATCAGTTCTTGATACCAATGACCTAAGTCCCTTATTCTATCCAGTTGTATATGAAGAAACTATACCAGAAGATACGCCACTCCATTCTAGTGTTCTAAAAGTTTCAGCCGAAGATGCTGACATTGGAATGAATGGTGAAATATACTATAGTTTTAAGGAAAAAACCAATCAGTTTGCTATGCATCCAAGAACTGGTGTCATAACAATTACTAGATCGTTAAAATTTGAAGACAGAAGATCGTACGATTTTATCGTCGAAGCTCGGGATCGTGGCATTCGAGGGCGTTCTAAACCAAGTACTGCAAAAGTAAAATTTAACATCCAACAAGTCAATATATATAAACCCGAAATTGAAATACAACATTTACCACACGTAGTTGAGGAATCTAACTGTGACATATACGCTATCATCAAAGTCACAGATAGAGATTCAGGTGTAAATGGTATTATACGAAGCTTAGAAATTGTTGATGGTGATCCTGATGGCCATTTTAGAATAAAAGAAACCGGGCATAGTGGTGAATATAATATTGTCGTCCTAAATATGTTGGATAGAGAAACGGCTCCAAAGGGATATAATCTATCTCTTAGAGCAGTTGATTCTGGAACGCCTGAAAGAGATACTTATACATCGATTCAGATAGAACTCGCTGACGTTAACGATAATGCTCCAGTGTTTGAACGTGAGTTATATGAAGTAAATATTGCTGAAACTGCGCCGATTAATTCCCCCGTCATTAAACTAAAAGTAAGTGATAAAGATGAAGGTAAAAATGCGCAGGTGTCATTAGAAATCGTCGGTGGTAATGAAGGTGGTGAGTTTCGAATTAACAAACGAACAGGTATGCTTTATACGGCTGTAGTTTTAGATGCTGAACATAGATCATCTTATACTCTTACCGTCAGTGCGATAGATCAAGGAAACGCCGGAAGTAGAAAACAATCTGCCGCCAAAGTCAAAATATTTGTTGTTGATGCTAACGACAATGACCCTCTGTTTGAAAAGTATTTTATGGAAGTATCCATCAATGAAAATGAACCTGCCGGCTCATCTGTTGTAAAAATAAGTGCACGTGATAAAGATTCAGGTGAAAATGGTTATATATCTTATAGTATTGCAAATTTAAAACCAGTACCTTTCGATATTGATCATTTTACTGGCCTCATCAAAACAACTCATCTTCTAGATTTTGAAACTATGCGAAGGGAATATGTGCTTCATATCAGAGCATCGGATTGGGGATATCCATATAGGAGACAAACTGAAATGAAGTTAGTGATAAAACTGAAAGATGTAAATGACAACAGACCCCAGTTTGAAAAAATTGACTGTAAAATACAAGTTCCTAGATTTACTGTTATTGGTAAAGAAATTATGACTATGTCTGCTGTAGATTTTGATGATGGTAATTTTATAAGCTATCGGGTTGAATCAGGAAATGAAGACAATTGTTTTTCTATCGATTCTTCATCTGGCGTTCTTTCAGTAACTTGTGACCTTTCTGATATAGGTATGGAAGAACGTAATGTTAAAATCACTGCCACTGACGGTTCACATTATTCAGACTTAACAAGCTTACATATTACATTAGTAAATGCGAAAAAAACACAAGCTGCTGATGATTCAATCAATATAGAGTGCCGAGAAACGGGAGTACTTCGGCGATTAAATGAAGCCATAGAAACCGCAAAAAAGAACAATGTTGGTGAAGACGATGATTTTGCTATGATGCCAAGCAGGTATGGAGAAAATGTACATAAGCCTGAGTTGGTGAATTTCCCTAATGCTGTACAAGTAAACGAGTCTGTGCCATTAGGCTATACAATTTTAGCAATTCGTGCTAGAGATAGAGATCTAGGTTACAATGGAAAATTAGTATATGGTATCTCTGATGGTGACGATGATTCCTTGTTCAGAATCGATCCAGAAACCGGTGATTTAAATGTAGTTGGATATCTTGATCGAGAAACGAGAGATGAATATGTATTAAACGTTACAGTATCTGATCTCGGCAAACACCAACATACAACGTGGAAATTATTAAAAGTTGTAATTCTAGACGTCAATGACAATGCACCCAAAGTTGATAAAAGAGTTTCTAGTTTTCGGGTCAGTGAAAACGCTCGAAACGGGACTGTAATATTTAAAATAAATGCACAAGATCCTGATCAAGGAGAAAACGGTAGAATAGTTTATACATTGACCACGGATACAACTCACTTTTCGGTTGACAAAACTTCAGGCAATCTATATGTGTCTGGACGCTTGGATCGAGAACGTCAAGAACTATACGAACTGAAAGTAACCGTCTCAGACTGTGCTCCTGAACCATGGACATTACATACAGAAGCCTTAATACGCATTATTGTTGACGATGTGAATGACAATGCGCCAGAATTTCTCGTACAAAATTACACTGTCAAGGCTTTGGAAGATTTGCCAATCGGTAGTGTCGTTGCAATCGTGACTGCAGTTGATCCTGATCTTGGTACAGGTGGAATAGTGTCGTATTCATTGGAATCAGATTCTTCATCAGAAATAGATGACAAAATGTTCGAAATCGATTCCATTTCCGGAACTGTCCGAACAACTAGTGAATTAGATTTTGAACAGAGACAAATACACACACTAATTGTGAGAGCTGCAGATGGGGGTATGCCTTTTTTATCTTCAGAAACTTGTCTAACAATAGAAATTGTGGATGTAAACGAAAACATATTTGCACCTGAGTTTGGCAGTTTTTATGCAACTGCATTCGTTGACGAAAATGAACCACCCGGAACTCTAGTGACCACAGTCAGTGCAACGGATGCAGATCCTCCTGGAGATGTCTCAAGAGTTGGTTATTCAATTGTAGACGGTGATGGTTTAGGTTACTTCTCAATCGACAGTGAA
>Ste23
GTATTGGCCATAGAAAATTTACTTGGTTCATGTTTCACAATTCTAGAAATATCAATTGCTTTCTTATCGGCAGACACTTTAGATTTGGAACAAAAAGAAAAACAGCAAACATATACAGCACTTAAAGGAGCATTTACTGCAGTATTAAATCTTCTAAAAACTTTGTCTGTATCTAAGAAACCATTAGAAGTCAAAGATAAATGTTTTGTGTGTTTGATGCTCATGTCACTTTCTGCATGGCTGACGCTAGAAACATCTGCAATGAAACCTGCCGTAAACAATATTTTGCCATTTGCTTTACAGATCGCCAACGAATCGTTCTTTGCGTATCGTGCACGTTACATATCTGAAAATGTCAAATCTGAAGATAAGCTAGTGACATATGATCCTCTGAGTTCCATAGACGTATTGAGGGCATTCTTACCAGCTCTATGTCATATAACAGTGGATGACAAGGGTCGTGCAATATTATTACAAATTAAACAAGAAGAGGTGTTGCAAGAATGTTTAGCTTTTCATTGGTCAATCGCCCATTATAAAAAACCATTGATACCAAAATCTGAAAGATGTAAACCCAGAGGACCAGAACCCGAAATTCCAGCCGAACGTCTGAAAAAAATGGCTGACTCTAGAGGTGCAATTATTAGCATATGTAATACATTTATGAACATTTGCGTACTAGAAGTAGATCACGTAAAAAACAGTCCATTGTTTTTTACCCTCATGAAGTTTGTGTTTGATAATCTACCCGAATTAAAGAACAATCATGAAAACCTTGTTGTGTATGGCAACATGGCCGTTTTGGGCCTATTGCTTCTGAAATTGAAGACTGCGTACATTAAGAAAAACGACTTCTCTATTTGCCGTTACATACAGTCAACCATTCGATTTTTGTGGGATGCATACACAGTTGATGAAAACAGCAACAGTTCACGATTTGCATTAGGTCAGTTGGTCGTGACCATGAATTATAAAGAATCGTGGATGGAGTTGCAAGAGTTATGGTTTTTGGGCATGCAAAATCTTAGTGGTATTTTAACTCTTGTTCCGTGGATATCAGAATTTGCAATCGAAAGCGGTTGGGCAGAAGGCATCATAGACATGTTGGTGAAAATTAAGCCGGGCTCACTACCAACCAATGTAAAATATGCTTATGAAGATTTACTGTGTCGCCTTATTGATGCAAACAGTGATTTGGTAGCCACACTCAAGAAAAAAGACGCTATTACAGCTTGCCGAGGTCATAAATTTATGGAATTGGGTAAAAAATTATTTGGAGAA
>Ste24
TACAGCCTACTAGGAAATAAACAAGATAAATTTACAATGGATGAAGATACGGGAATACTAAGAACATCATCAAACTTGGACAGGGAAGAAAATGAAGTTTACTATTTAACGGTAGTAGCTCAAGATTCAAGTTTGACAGAACCTAAGGCGTCAGTAGCTAACTTAACGGTGTTTGCAAAAGATGTCAATGATAATTTTCCAATATTTTCAACTTCACAAAGTATTATTTATGTATCAGATAAAACTCAATCAGGGCAATTTATTTTCGGAGTAACTGCTACAGATTTAGACTCTGGAGACAATGGAAAAATTGTTTACCATTTAATATCAGGGGATATGGACGTGTTTCGCATAGACGAAAATACTGGTGTTATCGAATCAATTCAAAAACTAAATAAACAAATGGAGTACAAAATAAAAATCGAAGCTAGTGATAAAGGACAAGTACCTAAAAATGCAGAATTTGAGCTGACTGTAATCCTTTGGCCAGATAAAGATTTTCCTGTAGTACGACATTTAGGAACAAAACAGATATCGATTGTTGAAAATTCTAGTCCTGGAAGTAGCGTATCACGAATCTTAGCAACAACTCCAAAGAGTGGATCAAAAAAAGGTATTCTACGATTTTCTATAGCAGGAGGCGATTTTGACAATACATTTGAAGTAGATTCAGTAAGTGGAGAAGTAATAATTGGTAAAAATGGAATTGATCATGAAAAATCTAGTCAGTATAAAATTTGGATTGAAGCTTCAGATTCAGATGAACCAAAACTTAGAAGCGCTGTGTTATTAACCGTCAATGTTACTGATGTAAACGATAATCCACCTGTTTTTGAATATCCATTTTATACCGTTTCAATTCAAGAAGAAACATTTCCTCCAACTCCAGTTATTACTGTTATAGCGATTGATAAAGATACAGGAAAAAATAGTATCATCACTTATAGATTAGTTGACGATATAAACGGAATTTTCAGCATTGACGAAATTTCTGGAGAAATAGTAACCAACACAAAATTAGATAGAGAAACTGATGATCATTATACGTTGATGGTTGAAGCCATTGACCAAGGTTCTCCACCACTTACTGGAACTGCAATGGTACATATAACTGTTCTAGATATCAATGATAATCCACCACGATTTACTCGTTTATTCAGTGTAAATGTAACTGAAAATACGGAAGTTGGTTCATTTGTTATCGGTATTACTAGTTCAGATTTAGACATAGGTATTAATGCTAAAGCCACTTACAGATTTACTGAAAATCCAGGAAATATGTTTAAAATTGATTCAGACACAGGGAAAGTTTATATAGCATCTCCTATAGATCGCGAGGTTCAAGATGAATATTTACTTAACGTTGTTGCAGCGGATGGTTCATGGCAAGCTGAAACTCCTTTAACTATTACAATTCAAGATGTTAATGATAACGCACCCGAATTTGAAAAATCTAATTACAAGTTTAATTTTCCCGAAACAAACAAGATTGGAGCAACTGTCGGTCGTGTAATTGCTACAGATAGAGATAAGCAAGGTTCTAACTCGGTTGTTTCTTTTAATTTGAAACAACCTTCTGATGTATTTTTTATAGATCCGATATATGGTGATATATTTACTAAACGTGCATTAAAATACAAACATTCAACAAAAGATATATCTCCAGAAAATGAGTATACTTTAACAGTTTTAGCTACTGATAATGGTAAACCTCCTTTATCATCCGAATGCTCCATTATTATTAACGTTATTGATTCAAACAATAATGCACCACAGTTTGAAAAGAAAAAATATTTCTCACCAATTCCCATAAATTTAGAAATATGGTCACCTTTAATTACAGTTGTAGCTACTGATCACGATTCGGGCGTGAATGCCGAAATTGAATATTTCATATATGGAGGAAATGCAACGGATCTGGTTCAAGTTGACAAATTTTCTGGTTTAGTGTCATTAAAGAAAACATTGACTAATACAGATTTAAGTAAAAATTATGATTTAGTCATTAGAGCAACAGACCATGGAGTGCCACCAAAACAAGACATAACTGATGTCACCTTTACAATAACTAGTGAAAATAATTTTAACCCAGAATTCTCATCATTAAGTTATCAAGTATTTGTACCAGAAAATGAACCGATTGGGTCAACAATACTAACAGTTAAAGCAACAGATCAAGATGAAGGGCCAAATGGCTTAGTTAGATACTCGTTTGAAAATCTATCCGATAAATTTAAAATAAATTCAGATACTGGTGCTATAACTATTACTCAAAATTTGGATTTTGAACGTATAAAAGAATATAAACTCAATATCATTGCAATGGACACAGGATTTGAACCAAAAAAGTCTAAAGCTATATTATCTATTATGCTTACTGATATTAATGATAATCCACCAACTTTCAATCAGACTCTATTTAATGTGTTTATTCTTGAAAACTCACCAGTAGGAACCTTTGTTTCACAAATGGTAGCTAAAGATTTAGACTCTCCTAAAAATGCAATAATAAATTATTCTATAATTGGTGGTACTGGAGAAAATTTATTTTATTTCAATAGTACATCTGGTGCTATTTTCTCAAAACAAATATTTGACTACGAAAAAGAAAAATCTTACAGTTTGGAAATTCTAGCTATTAACCCAAACTCAACACTATCAGGAACTACAAAAGTTATCGTACACATAGAAGGTGTTAACGAATATTATCCGACATTTAGTCAATCGGTTTTCTATTATGATGTACCCGAATCTGCGGAAATAGGTGTTAACGTTGGGGCAGTAAAAGCAACAGATTTAGATGCTGGAAGTGATGGTAAAGTTTATTACTTTTTAGTTGGATCTAGTAATGATAAAGGATTTACAATTGACCATAATACCGGATTGTTAAGAGTTTCTAGACATCTAGATAGAGAAACACAAAATCGAATTATACTTACTGTTCTGGCGAAAAATGACGGTAGCATTAGAGGAAATGACACTGATGAAGCACAAGTAATAATATCAATCCAAGACGGAAATGATCCTCCAGAATTTGATCAAGAATATTATGAGTGCTTGGTTTCTGAAGGTACTAGACCTGGAGCAAAAATATTAACTGTCCACGCCGTCGACAAAGACGCTTGGCCGCAGAATAATCAATTCTCTTATTCTATACTTTACAATATGACAAAATTATTTCGTATTGATCCGCAAAACGGAACTATTGAAACTGTTGGCCATTTTGATAGGGAAACTATCAACTACTATGAAATTATAGTTGCTGCTGTAGATACAGGATCTCCGCCACAGACTGGAAGTGCAACAGTTAAAGTCATGATTACTGATGTTAATGATAACGGCCCAGTATTAGCCGCTGACAACAGTGTGGGATATGTGTCTGAAAATGAACCAATTAATACTAGTATCATGGTATTAACAGCAACTGATGCTGATCAACCACCAAATGGCGCTCCGTTTACGTATAGAATCGTTGGTGGACCTCATCGAGAATTTGTAACGTTGGACGAATCGACTGGCCTTCTTAGAACTGCTAGATCAATTGATCGTGAACAGACACCAAACCTTAGTATTGTG
>Ste25
ATGGAGCAAGGTTACCAGGAACTCTGCAAAACTCAACCAACCATTCTCGTTGAAGATTTCGAGCCAATGAAGCCACTTGAAGAAGAAGAGTTAATGGAAGCATCTTTAACTACAGACCGTAAACAAGTTATTGTTGGCATATGTGCCATGAAAAAAAAAAGTTTTTCTAAACCGATGAAAGAAATTTTGAACAGGCTAGCTGAGTTTGAATATTTAAAAATGATAGTTTTTGAAGAAGAATTATTATTAAAACCAATTGAAGAATGGCCCATTTGTGATTGTTTGATATCTTTTCATTCTAAAGGATTTCCTCTTGAAAAAGCTATTAGATATGCTGAGCTTAGGAATCCATTGGTTATTAATCATTTGCCAACTCAGTTTGCTTTACAAGATAGAAGGCAGGTATATTCAATTTTGGAATCTGAAGGAATTTTAATTCCTAGGTATGCAGTTTTAGATAGAGAGTCTCAGGATCCAAATTTACACGAGCTAGTAGAGTCTGAAGACCACGTGGAAATTAATGGAGTTGTATTTAATAAACCATTTGTCGAAAAGCCAGTTTCTGCTGAAGATCATAATATTTATATTTATTATCCTACTTCAGCAGGAGGTGGAAGTCAAAGACTTTTTCGTAAAATCGGTAGTCGGAGTAGTGTTTATTCTCCAGAATCTAGAGTTAGGAAAACTGGTTCTTTTATATATGAAGATTTTATGCCAACTGATGGAACTGATGTAAAAGTATATACTGTTGGCCCAGATTATGCTCATGCGGAAGCTCGTAAGTCACCTGCACTTGATGGTAAAGTTGAACGTGATTCTGAAGGTAAGGAGATACGATATCCTATTATCCTCAGTAATTCTGAAAAAATGATTTCTCGTAAGGTGTGTTTAGCATTTAAGCAAACAGTATGTGGTTTTGACCTACTACGGGCAAATGGTAAATCTTTTGTTTGTGATGTGAATGGATTTAGTTTTGTTAAAAATTCAAATAAATACTATGATGATTGTGCCAAAATATTAGGAAACATGATACTTAGAGAATTGGCACCTACACTTCATATACCTTGGTCAGTTCCTTTTCAATTAGATGATCCTCCAATTGTTCCTACAACTGTTGGGAAAATGATGGAATTACGGTGTGTTGTGGCCGTTATAAGACATGGAGATCGTACTCCTAAACAAAAAATGAAAGTTGAAGTTAGACATTCCAAATTTTTTGATGTGTTTGAAAGGTATGGGGGTAAAATGAAAGGAGAAGTTAAGTTAAAACATCCTAAGCAACTTCAAGAAGTTTTAGATATTGCCAGAGCATTGTTAGATGAAATTGAGCATCATGAAGCTGACCAAGAGCTTGAAGAAAAAAAAAGAAAACTAGAACAATTAAAAAGTGTTTTAGAAATGTATGGTCATTTTTCGGGAATTAATCGTAAAGTTCAAATGAAATATCAACCTCACGGAAGACCAAGAAAAGAACAAAGTGTAAATTTTAAACAAGATCCATCACTTGTTCTAATACTTAAATGGGGAGGTGAATTAACACCTGCTGGAAGAGTCCAAGCTGAAAAATTAGGACAAATTTTTAGATGTATGTATCCTGGTGGCCAGGGTAGAAATTCAGATACTCAAGGATTGGGTCTTCTTAGATTACACTCCACATTTCGCCATGATTTAAAAATTTATGCAAGTGATGAAGGTAGAGTACAAATGACAGCTGCTGCATTTGCAAAAGGATTATTGGCTCTTGAAGGAGAATTAACCCCAATTCTTGTACAAATGGTTAAAAGTGCCAATACAAATGGTTTGTTAGATAATGATCGTGATTCTAGTGAACAACAAAATATGACAAAAGAACAGTTACACAAATTAATGCAGAATGACCATATATTTACTCCTGAAGATCGAGCAATGATAAATCCATGTAGAGCTATTAGCATAGACGAAGCATTAGATTATGTAAAAAATCCTGTTCAGTGTTGTGAAATAGTTCAAGAACTAATACAGAAATTGGTTGCTGTTGTAGAATCTAAAAAAGATGATCCCAAAAAAGCAGATACTGTATTATATCATGGTGAAACGTGGGAACTTATGGGACAACGATGGTCAAAAATCGAAAAAGATTTTTATACTAAAAATAAAAAATTTGATATATCCAAGATTCCTGATATATATGATTGTATTAAATATGATTTACAGCACAATCAACGAACTTTACAGTTTGAAGAAGCTGAAGAATTATATACTTATGCCAAATATTTGGCTGATATAGTTATTCCACAAGAGTATGGTTTAGATGTAGATGAAAAGGTCACTATAAGTCAAGGAATTTGCACTCCTTTATTGAGAAAACTCAAATCTGACTTGCAACGTAATGTTGAAGAGCCATGTGAAGAAGCAGATGAAACTGTAAATCGTTTAAATCCTACTTATTCATATGGTGTATTAAGTCCTAGAAGACATGTAAGATCTCGTTTATATTTTACTAGTGAAAGCCATATTCATTCACTTTTGTCTGTTCTAAGATTTGGTGGCTTATTAGATGTGAACAACGACGAACAATGGGGCCGAGCTATGGAATATGTTAGTATTGTTTCAGAACTCAATTATATGACACAAATAGTCATTATGTTGTATGAAGATCCCACTAAAGATGTAAAATCCGATGAAAGATTCCATGTAGAACTACATTTCAGTCCTGGTGTTAATTGTTGTGTTAGAAAAAATTTACCACCAGGTCCTGGTTTTCGACCACAAACGGGTAGTAATTTCAAAACAAAACAGAAAGATTATGAAGAGGATGATTCATTAGATGAAGATGAAGGGCACAGTAGATTTTCTGTGACAGAACCACAAATTGAAGAAGAAGAAGATCATAGTCGTTTTTCAATTACTGAAGATGATAAAAAAGAATCATCTGAACCGCCTATATTTTCTGAGGATGATACTTGTGATGGACCACTGAAGTTCAAATTTTGTCAGCCTCAAAATGCCACAGCCAAGAGACATTGTTATTTTTCACATTTGTTTTCTGCATCTCCGCCAACTAGTAGTTTATTTAGTACTGCTGTAATTAGTGGCTCATCTAGCACTTCAGATTTACATGATTTAATGACTGGTCCTTCAAGCTATGCTGGTTCAATAATTGGTTGCGATGGAGTTCCACCAATAAGACCTTTGGAAACACTACACAACGCATTGTCATTAAATCAAGTTATAACTTTTTTTGATAAGGTCATTAATAATCAAGAGCCAAGTTCACCAGAAATTTGGCCA
>Ste26
ATGAGACACGGAGCCGGTGCAGCAGTCACAGAAGCAGCGATGCTCGTGCCACAGGACATGCTGTCGACCCAGACTAAGATGTCGTACCAGCTGGGCAAGTTTTGGGCGGAACGTGTGATGACCCGGAAGACGGCAGCGGCGAAGACGATCCGGGAGGTGTGCAAGGTGGTCCAGGACGTGCTCCGAGAGGTGGAGGCCCAGGAGCCGCGATTCATATCATCGTTAGTCGAGTGCAACGGCCGGTACGAAGGCCTGGACGTGGTATCACCCACCGAATTCGAGATCGTGCTCTACCTGAACCAAATGGGCGTGCTCAACTTCGTCGACGACGGGTCACTGCCCGGGTGCGCGGTGCTCAAACTAAGCGACGGCCGCAAGCGAAGCATGAGCCTGTGGGTCGAGTTCATCACTGCGTCCGGATACCTCTCAGCTCGCAAAATCCGGTCCCGGTTCCAGACTCTGGTGGCGCAGGCGTGCGACAAGTGTGCGTACCGGGACTCGGTCAAGATGATTGCCGACACCAGCGAGGTAAAGCTCCGAATCCGCGAGCAGTACGTGGTGCAGATCACGCCGTCATTCAAGTGCGCGGGCATATGGCCCAGATCGTCCGCACACTGGCCACTGCCGCAAATCCCGTGGCCGCATCCCAACCTAGTAGCCGAGGTCAAGACCGAAGGGTTCGACCTGCTGTCAAAGGAGTGCGTGACGCTGCACGGCAAGCAGTCAGCGCTAGAGGGTGACGCGTGGGTCATGTCGTTCGTGGACGTCGAGAACCGGCTCATGTACGGCGGCTGTCGGAAGCGGTGCTTAAGCGTGCTCAAGACGCTCAGGGACAGGCACCTGGACCTGCCTGGCAATCCGGTCACCAATTACCACATCAAGACTCTGCTGCTGTACGAGTGCGAGAAACACCCGATGGAAATGGAATGGGACGAACTGTGTCTGGGCGACCGCATCAACGGTATACTGCTGCAGCTCATCTCGTGCCTTCAGTGCCGGCGGTGCCCGCACTACTTCCTGCCGCACGTCGACCTGTTTAAAGGCAAGGCACCGGGAAGCCTGGAGAATGCGGCCAAGCAGACGTGGAGGCTGACCAGAGAGTTGCTCACCAATTCCAGGGCTTTCGACAAACTG
>Ste27
ATGACGGCTAGCACGGACACAGCTTCGGCTTTGCCCACCACAAAGGTGATACAGGTAACGAACATTGCACCACAAGCCACCAAAGATCAAATGCAAACATTGTTCGGCTGCATTGGCAAAATCGAGGATATAAGGTTGTATCCGCAGATACGTGACGTATCTGTACCCGTCCAGTCTCGTATATGTTACGTCAAGTATTTCGACTCGCTTTGCGTAGCCGTCGCTCAACATCTCACTAACACTGTGTTCATTGACCGAGCACTCATTGTCACACCCTATCAATCTTCAGTTGGTGACATACCAGATGAATACAGGGCACTGGACATTGCCAACCAAGCGAACATTGTTCCAGGATTGTATCCTTCTGATCCTAAACTACCAGCACACGTCGTCAATCAAATCGAAGGGATCCCTCCAAATCAGGTTATTGTCACAAACGATCCGGTATTGGCGTCCAATGGCTTACCACCTTACCCACAATTGCCAATCACTTATGATTCTAGACGAATTGAAGAAATTAGACGTACGTTAGTTGCTATTAGTGTGGATGAGAACGTAACTGATGATGAGCTTATAGGTTTTTTCCAAAAAGCTGGCGATGTCAAGTATGTTAGATGGTGTAGTAGAGAAAACGATATCACTCGTTATGCTCTTGTTGAGTACTCTGAACAAGCTAGTGTTATAGCTGGATTGAAACTCAATGGAGTTCAACTTGGTTCCCGCCCAGTTCAAGTAACACATGCCACTCAGGCAATTGCTAAACCAATGGCCAAAAGTAATGAAGCAGCTCAAAGAGAAATTGAAGAAGCTATGACTCGAGTTAAAGAAGCTCAAAGTTTGATTTCCGCAGCTATTGATCCTGTCATTGGGATCTTA
>Ste28
ATGGCGAAAATCAGTGCTGGACCTGTTGTTGACATTTTGGGCGATGAGATGACCCGCATTATCTGGGATTTGATCAAGGAAAAACTCATCCTGCCATTTTTGGACATCGAACTCCATGTATATGACTTGGGCATGGAAAACCGAGACTTAACTAATGATCAAGTGACATTAGACTGTGCCGAAGCCATTAAAAAATATAATGTCGGAATTAAATGCGCTACGATCACGCCCGACGAAAAGCGAGTCGAAGAATTCAAGCTGAAGAAAATGTGGAAAAGCCCCAACGGTACAATTAGGAACGTTCTTGGTGGTACAGTATTCAGGGAAGCCATAATATGCAAGAACATTCCTAGGCTGGTTACTGGATGGGAAAAACCGATTATAATCGGAAGACATGCTCATGCTGACCAATATAAGGCTACAGATTTCATTGTTCCTGGAGCTGGCAAACTTACATTGACATGGACCTCTAATGAT
>Ste29
CAACCGGCAGTCGCACAAAGCCGCATTGGAGTGCCAGATCACGGTTATGGCGTCGATGACCACCACGACCACCATCACGAGCACCACCATGAACCCCTGAAAGGCTACTGGAAGAAGAAGCTCATCTGGAAGCCCGACTGGGTGAAAACATGGAAACCGGGTAAGAAACAGATCTGGAAGCCCTCATGGAAGAAAATCTACAAGCCGATATGGGTGCCGACGAAGAAACAAGGCTGGAAAGAAGTGCACGTACCGGTCTGGAAAAAAGTATACAAGCCCATCTGGGTGCCGATCAAGGTTCCAGCGTGGAAAGAAATACAAGTGCCGGACTGGAAGAAGATATACAAGCCAGTGTGGGTGTCCATCGACGTGCCAGCCTGGAAGGAAGTGAAGGTGCCCGACTGGAAGAAGGTCTACAAGCCGGTGTGGAAGCACATCGAAGTTCCCGCGTGGAAGGAAGAACAGGTACCCGACTGGCATAAGATACACGTCCCCGAGTTGGTAAAGGCATACGTGCCCGGGTCCAAGCACCTTGGCAAGGACTACCACGGATGGGAGTACGAAGCGCACGACCTGTGGAAGAAGAAAGTCGTGTGGAAGGTCCACTGGAAGAAAGTGTGGAAGACAGTGAAGAAACAAATCTGGGTTCCGTCCAAGAAGCTGGAATGGAAGGAAGACTGGGTACAGATTTGGAAGCCCGCAAAGAAACAAATTTGGGTCAAGGATAAAAAATTAGAGTGGAAGGAAGACTGGAAACAAATCTGGCGCACTGAAAAGAAACAGATCTGGGTTCAAGACAAGAAGCTCGAATGGAAGGAAGATTGGAAACAGGAATGGAAAACAGAAAAGCACGAGATCTGGATCCCAGACAAGAAATTGGAATGGAAGGAAGACTGGAAACAGATTTGGATACCCGACTGGAAAGAAATTTGGCTGCCAGCGTGGAAGAAAATTTGGAAGCCCGTGTGGATATCTGAATGGTTCCCGATAGAGGAACACCATCACCACCACGAGGAGCACCATGATTCTCATGGTCATGATGGGTACAAGAAAAAA
>Ste30
TGGCTAATAAAAAAAAAATGTGACATGGATACAATTCAGAGTGGATATACACCATTACATTCAGCTGTTATGGGCAATGCTTTAGAAACTACAAAAATTCTGATAGACCAGAGATGTAAAGTAACTGACACAGTATTACATTGTGCAGTACAAGCCAATTCTGTAGAATGTGTCAAGTACTTACTAAATATTGGTATAGATCCCAACTCTTTGGATACCAATGGGAATACGCCCCTTCATTTAGCAGCAGATAAAGGATATACTGAATGTCTAAAACTTCTCTTAAGTAAAAGTAATAAAACAATAAATTTAAAATCGAAATCTAGACAATCAACGGCCTTGCATATGGCAGCTGAAAATGGATATACGGAATGTGTTCAAATACTACTACATTCAGGATCTAGTCATACTGCGGTAAATAATAAAAATCAAACTGCTTTACATCTAGCTGCAAAAGCTCAATGCGCTGAATCTGTAATTATATTATTAGAATTAGGAGCCGAAGTAAATGCTTTAGATATCGACAAAAGAACAGCATTGCATTCCGCTGTTTGTAAAGCTTTTTTATCATTCCATGTGGTTGAAGTATTGGTAAAATGGGGTGCAAACGTCAATATTAAAGACAGATATGGGTATGCACCACTACATATAGCTGCTTTAAATGAGTTATCCCAATGTGTTGATTTTTTAATCATAAAAGGAGCTGACATAAGTTCTAGAACAGTAGGCGGGATGAGTGCCTTAAGCATAATAAACAGAAAAACACCCACAAGTATAAATACAATTAAAAAAAAATTTGACCAGGCAATTACATTAAATGACCAAGCTTCTGCTAAAGAAGTTGAACTAATAATGGATTTTCGATACTTATTACAAAATCCTAGTCTAGGGGAAATCATTTTATTACACACATTGGAAGAATGTGGTCAAAAATCTATGCTTGAACATCCATTATGTAAAGCATTTTTATATTTAAAATGGCAAAAAATTCGTAGATTTTATTTTGTTCGTCTAGTTTTTGATGCAATTTTTGTTTTACTTTTAACCTCTTATGTAATGACAGCTTTAGCACATAATTGTTATAATAAGTCAAAAAACATAACAGACAACCAACAAATAACTAATAGTCAAGAACTAAATGAAACGGAAACTCAAAATGTCTGTCGTTTAAATATTAATGTGTTTGATTCACAGTTAATATCACACATAATTATAGAAATTGTTTGGTATATATTGTTAGTATTTACAATTATCATAATAATCAGAAAATTAATTGGAACAACAGGATTTACTTCAGTCAAACAATACTTTTTAAACATCACTAACATTGTTGAATGGTTTGTGGTGGCAAGTGTATTTTTAACATCCTTTTTATATGGAAATAAAACATATGACTGGCAAAACCCTATTGGAGCATTTGCTGTTTTGTTTGGATGGTCAAATTTAATGGTGATGATTGGCCAGTTACCTATATTTGGAACATATATTGCTATGTTTACTAAAGTGCAAAAGGAATTTGCTAAATTGTTGCTCGCTTATTCATGCTTGCTTATAGGGTTTACAATAAGTTTTTGCACATTATTCCCTACATCAAATGATTTCAATAATCCTTTAATAGGTATAGCAAAAGTTCTAGTAATGATGACAGGAGAACTTGACATAGATTTGTTAATAAAATCCGAAGAATCTCCAATAATTTTTAACATAAGTGCTTATATAACTTTTATATTGTTTATTGTATTTGTTACTGTTGTATTAATGAACTTGCTAGTTGGAATAGCAGTTCATGATATCCAAGGTTTGCACAAAACTGCAGATCTATCAAAACTTGTCAGACAAACTCAGTTAATTCACTCACAAGAACAAGCATTATTTCAAGGTTGTTTGCCTAGACGTGTCATAAATTTTTTTAATTGGAGCGCAAGAGTTACACCATCAGCATATCGAGTGGTACTTTATGTAAAACCATTAAATCCTACAGAAAAAAGATTACCAAAATACATAATGGAAGATGCATTGAATATAGCAAGACAACAACGATTGAATACAGTTGACTATAAGCAAGCTATGTTAGAAAATAAAATGGAAAACAAGGCTTTAGTTGAAGAAATTAAACATCTAAAAGAAATTGTACAAAATCAACAAGATCTCTTATTACAGCTTATAAATAAATCTTCA
>Ste31
ATATTAGCTGTCGTTGACGCTGGCACTTTGGGAGAGTTTAAAGTTTTCGCGATACCTTGGCAAATGTCTGCAGGTTGTCAGATAGCTGGAATGTTGGCAGTGTTAAGTTCAGAACTTTCGGTGTATACACTGGCCGTCATCACATTGGAAAGAAATTATGCGATCACGCACGCCATGCATCTAAACAAACGCCTGTCACTTAAACACGCGTCGTACATAATGCTTTGTGGTTGGATTTTCGCCGGCGGGATGGCCGCGTTGCCACTGTTCGGCGTGTCGGACTACCGCAAGTATGCCACGTGCCTGCCATTCGAGACTACCACTGGCACATGGAGTTTGGTGTACGTAGTATTTCTGATGTTTATAAATGGCGTAGCATTTTTCATACTCATGGGATGCTACTTGAAAATGTATTGCGCTATCAGAGGCTCCCAGGCCTGGAATTCTAACGATTCGCGGATCGCTAAACGTATGGCATTGCTCGTGTTCACCGATCTGCTGTGCTGGGCCCCAATTGCATTCGTATCGTTGACAGCTATTTGTGGCTTTCACCTCGTATCGCTAGAACAGGCCAAAGTGTTCACGGTGTTTGTGTTGCCGCTGAACTCGTGTTGCAATCCTTTTCTGTACGCCATACTGACGAAACAGTTTAAGAAAGACTGCGTGATGATATGCAAAGCTATCGAAGAGTCGAGAGTGACCAGAGGCATCGGCAGGTGTAGACACAGCTCCAACTTCAGCAACAGGCAGACGCCGGCCAACACCAACAGTCTAGTTGATAGGTCGTCGCGAGACAATTATCCTCATCCCCCGTGCAGCTGTAACGTTAAATTGTTGGATGACAAGTCCGTGAAAACGGAAGAGACGTTCTACGATTGGCTGAACATCAAATTCAGAAGGATAATGTCGTGTTTGCAGCGAGAGTCTGATTCGGGCAGACAGTACATGAGGAGTGACCGGTACGCCTACCAAATCGCTGAAATACAGCAAAAACAACATAAACGTGCGTCGTCGATGTCTTCTAGTGAAAATTACAGTTCGTCGAGATCGGATTCGTGGAGACAACACCACCACCACCATCATCATCACCATTGTGGTGTGCCCTTGAGACTTCTGGATCCAAAACAGAGACGTGCCAGTTCGTGGATTGTGACGAGGAAGACTTCACAAGACTCAAATCTATCGAGCTCGAGAAATGACAGTTCGGGTTCTGCCAACACGGCCAGCACTAGTGTAAGCACAAGGGCTTCCAGGTCCAGCGTAGGTTGTAGCGATCACAAACCAAAGCCTCGGCTGACTCGCCAACCGGCCGTTTTAGACGACCCCGAACTGGTCGTGGGTGGTTCTCCTAACAGATTGAGTGTTCGATTTTTGGCGACTATTCCTTCGGCTGCCGAGACAAGCATTTACAGAGCAGACACTGAGGACGAGGATGATGAAAACAGAATGGACGATTCGTTAAGGCCAGAAAATTCACCAACAACTACTGCCAGTGAAAGGACTACA
>Ste32
ATGGATGAAGAATACGACTGCATCGTGCTGGGCACCGGCCTCAAGGAGTGCATTCTGTCCGGTATGCTGTCGGTTTCAGGTAAAAAAGTGTTGCACGTTGACCGCAATAAATACTACGGTGGTGAGTCTGCGTCGATCACGCCGCTGCAGGAGCTGTTCCAGAAATTTGGCGTGAAGGAACCCGATGAAAAGGAGCACGGGCGCGGCCGTGATTGGAATGTCGACTTGGTGCCAAAGTTCCTCATGGCCAATGGTTTACTGGTCAAGCTGCTTATACATACAGGTGTCACGCGCTACTTGGAGTTCAAGTCGGTCGAGGGCAGCTACGTGTACAAGGGTGGCAAAATCTACAAGGTACCTGTTGACCAGAAGGAAGCACTGTCATCGGATCTGATGGGAATATTCGAGAAGAGGCGGTTCAGAAATTTCCTGATATTTGTGCAAGACTTCCAGGAGAACGACCCCAAGACATGGAAGGATGTTGACCCGCAGCGCATGTCTGCGTATCAGCTGTACACCAAGTTTGGTTTGGACAAGAACACTCAGGACTTCACCGGTCATGCTCTAGCTCTCTATTTGAATGACGACTACATTAATGAACCTGCCGCCAATTTGATCAGACGCATCAAGTTGTACAGCGATTCTCTTGCACGTTATGGAAAAAGCCCGTATTTGTATCCTTTATACGGGCTCGGGGAACTGCCTCAAGGTTTTGCTCGTCTCAGTGCTATTTATGGTGGTACTTACATGTTGAATACTCCCGTCGATGAAATTGTTTTTGAAGGATCTAGTGTTGTTGGCATTAAAAGTGGCGGTGTTGTTGCTAAATGTAAACAAGTGTTCTGTGACCCGTCCTATGTAAAAGAAAGAGTGAAAAAAACTGGTCAAGTAATCCGTTGCATATGTTTGTTGAATCATCCTATACCCAACACTCGTGACGCGCTTTCTACTCAGATCATAATTCCACAGAACCAGGTTAACCGTAAGTCTGATATCTATGTTTCGTTAGTAAGTAACACCCATCAAGTGTCTGCACAAGGATGGTTTATTGCTATGGTTTCTTCCAAAGTAGAAACTAGTAACCCAGAATTGGAAATCAAGCCTGGTTTGGACTTGTTGGGACCTATTAAACAGAAATTTGTATCTATTTCTGATTATTATGAACCTATTGATGATGGAAAAGATAGCAAAGTATTTATTTCAAAGTCGTATGATGCTACATCGCATTTTGAGACAACATGCTTGGACGTTTTGGATATTTATAAACGAGCTACCGGAGAAGAATTTGATTTTTCTAAAATTAAATTAGAAAGTGATGATGTTCAA
>Ste33
ATGCCGAAAAAGAAACCGATACCGGTCGAAGATCTGGTGGTTCCGCCGCAGGACACCCGAATATGCGGCACGATATGCGTATGTCAGATGACGGCCGTCTTGAGCAGCGTGGCCATCGTGTACCTGACTGTGGCCATATACATGCCGACCATGCGGGAATTCAAGTCGGGCATATCGGAGGACCCGGTGGTGTGCACCACCACCAGAAACGTGTCGTCGCAGAAGTGCGACTGGAGCTCGTGCAGCGAATGGTGCCTGAGCAAGCCGTCCGGTGGCTGCGCGCAGATCTACGTCAACATCCGGCAAAACGGGTCGGCGCTGTTGTTGCACAACTGTTCGCACGTCGTCAACAAGACGTGCTTCGGGTTCGACCCGGAAAATGCCAAGCGGTACACGTGCATCCGGGACGAGTGCAAGACGCTGACCGGTACGTTCAACTGCACCGACGGCGTGTGCATAAACATCACGGACGCGTTCCGATGCGAGTTCCGCAACACGGAGCCACCGCTCAAGTGCAACGAGTATCGAGGAAAGATCACGTGCATGTCCATAGCGGGCCTGAACAGTTGCGCGCGGGGTGAGTGCAGCCGCATCCTGGAGCCGTACAACTGCGACCGGCGGTGCGTAGACATACCGACCAGGAACAAGAACGTGATCGTGTTGAGCGGCGATCGGACGTTCTTGGCGCGGTGCGACGCGGCCGCGCACCTACCCGGTTACATGGACGGCGACCCGTTACCGCGAGACGTCGACGACGGCGGCAGCACCGCCGGACGACAACGGATATGGTCCGAGGAACAGGACGACGTGCTGATCGCGTCGTGCATGAGTGTGGTGCTGGGAGGATCCGCCGGAGATCTGCTGGCCACGGACTGTGTCAACGGGTCGCTGCTACGGCAGGACGTGCTGGCCGACTTCGCCAACTTTTCGCATCTAACTAACTTGAACGCGCAGAGCGACCGGCCGATCGTACCCGGCGATTTGGTGGCGCCTCGTGAACACAAACTGCTCATCGCCAAAGACAGCCACCTGCACATCAACCTGGAGGGTTGCGTGAACACGCTCCGCGGCGAGTGCGACGTGTTCATCCGACGATACGGCAAGGACGGTTCTGACCACAACGCCCGCGCCCGGTTCCGATGCTTCTACGCCACCGACATACCCGAGCTGGCCGTCGTTCGGTTCGACCTAGGCCGCACGTACAAGGAGTTTCTGGTGGCGTCTGTGGTTCCGGTAGTCATGCTCGTCATATCGTGCCTGACGCTCATCCTTTGCCAGCGGACGGTCGAAGTGGGCGACGACGCCAAGATGCGGTTCAAGCGCAAAAGCATCAGGACACTGTTCCCGCTGCACGACCGCGAGCTGGACAGCATCGCGGGCCGCCGACCGTCCACCGTTGACCTGGACAACACGTCCCTC
>Ste34
ATGAGTTTATATTGTGATACAATGATTTACAAAAACTTAATACCTATATACTTGAAAAAAGTATTCGATGAAAAACTTATTTTAATGATTGCTGTATTATTTCGTTGGTTTGTCGGCTTGCATGATTATTCTGGAAAATCAAAAACTCCGATGTATGGTGATTATGAAGCCCAACGGCATTGGATGGAAGTTACAGTTTCTCTACCAACCACTCAATGGTATTTTAATTCATCTGACAATGATTTATTGTATTGGGGTCTTGACTATCCACCTTTGACAGCTTACCATAGTTATTTAAATGGCTTGGTATTTAAAAAAATTCTTCCAGAATCTGTTCAGCTTAATACATCTAGAGGTTTTGAGTCAAAGTTCCATAAGCTACTCATGAGGTATTCTGTGCTTATAGTTGACTTATTGATATTTATACCAGCTGTTTGTTGGTTTTACAGGCAGTTTTTCAAGATTAAAAATAATAACCAATTAAGTCAAACAATGATCATTGCGATGATGTTGTTGTATCCCGGGTTAATATTAATAGACCACGGACATTTCCAGTATAACTGTGTTTCTTTAGGTTTATTCGTGGCAAGTGTTGCTAGTATGTTTACCAACAAAACCATCCTAACTTGCTTTTTGTTCAGTATGGCTCTAAACTACAAGCAAATGGAACTATACCACGCTTTGCCGTTTTTCTTTTATTATATTGGATTTGTTTATGAAATGTATAAGAAACATTCATTTATTACAGCTTTAAAGACATTATCTATTCTTGCATTGAGTGTTACGATGGCATTTCTATTGATATGGCTTCCTTTTATTAGTGATCCTAAACAAATGTTTCAAATCATACATAGAATTTTCCCATTAGAACGAGGTGTTTTTGAAGACAAAGTTTCCAATGTATGGTGTCTAATTAATGTTCTATATAAGTTGAGGGATATTAATAATCAAATCATGGCTACCATATGCCTATTAACGACATTAATTTCAGTATTGCCCACGTGCCTGGATCTTATAAAATATCCTTCTAAAATAAAATTTTTACTTTCGTTGATTAATTGTTCATTGTCTTTTTTCTTATTTTCTTTTCAAGTTCATGAAAAAAGTATACTTTTGGTTGCCATACCAGTTTTAATGTATGCTCCTCAAAATGCATTTATGTGTACTTGGTTTTTGTCAATAACAACATTTAGCATGCTTCCTTTATTGATAAGGGACAATTTATTGATCCCATTCATTTCTTTATCATTAATATATTTTATAATTTACAATAATATTGAACAATTAATTACACATCAAAAAAATATATCAAAATTACATTTATTACGTAACTTTTCATTATTTGGTTGTGTCATATTAACTTTTTGTGCCATAACATTAAAACCGCCCCAGAAATATCCACATTTATGGCCACTGTTTATATCTGTTTATAGTTGTATGCATTTTATTTTGTTTTTAATCTATTTTAATTTTAGTCAATTAATGTTACATGTTCCAAAAAAAAAATTATAT
>Ste35
AAAATGATGAAAGATAACAATTTGGTAAGACATTTGGACGCTTGCGAAACTATGGGTAATGCCACTGCTATTTGTTCTGATAAGACCGGTACACTTACAACCAACCGAATGACAGTTGTCCAGTCTTATATCTGTGAAGTTCTCAGTAAAACAATGCCTCAATTTGCATCGATACCATCGAATGTTGGGAATCTGTTGGTGCAAGCAATATCTATTAATTCAGCGTATACGTCTAAAATTATGCCACCTGACGATCCCACCAGTGAACTACCTAAACAAGTTGGTAACAAAACTGAGTGTGCACTTCTAGGCTTCATTCTTGCTCTTGGGAAAAATTATCAAACATGGCGTGACGACATACCCGAAGAAATGCTGACACGTGTGTATACATTTAATTCTGTACGAAAGTCCATGAGTACTGTCATTCCAAGAGAAGGTGGTGGCTACAGATTATTTACGAAGGGTGCATCCGAAATCGTACTAAAAAAATGTTCATATATCTACGGTCGAGATGGCCGATTGGAAAAATTCACACGTGAAATGCAAGATCGTTTGGTGAGAAATGTTATTGAGCCCATGGCTTCTGATGGCTTGCGTACTATTTCTGTTGCGTACAAAGATTTCATTCCCGGAAAAACCGATTCACCTAACCAAGTGCACTATGAAGGTGAACCTGATTGGGATTCTGAAGATAGTATAGTATGCGACCTCACTGCACTGTGTGTAGTAGGAATTGAAGATCCTGTTCGACCGGAG
>Ste36
ATCGATTTACCATCGACGCCACTGGAACCACCACTAAAGGGCTTCCAGATCCTGTTGATTGTGTGTGGCATACTATTTTTGTCGCTGGTCTTGTTAGGCCTCGGATGTTCGTACTACTGCCTGCGCAACCAGCAAGTGCAGGTGGTCCGTCGGCACCCGTTGTCGTCCGTCGGCTCGGACAAACTGTCCGACTCCAGCTTATCCATGTTCGATGGGCTGAAGATACCGCGGGCCAGGGCTCCGACACTAGACAGCTCTTCGGGTTCTGAAATGGCTCTGGTCAGCGCTGGTGATACACTGCCTAGTGACTATCCGTCCGAATCGCCCAGTTCCGGCCACTCAGAAGCGGAAGACGTGGACGGCCGCAGTTTAAGACAGTCACCAAGTTCCGGCGGATCGTACGAAAATCGGGCATTCCAGCAAGATTACTACGCGGAACGGTACCAACACTTGCCAGCACCGACCATTACGCCACCACCACCCCCAGTACAACCGAAGTTCGACGTTCAGCTTCGTGTGAAACGAGCTCCACCACCCACACCAAGCCCTACGCCACCACCGTCCGAGTCCGAGGCGAGCGTGGCAGCCTTAGAACGAAACCTGACCACCATTTTAGAAAAGGACGAGACGATGTCGATGACTACTTCGATAGCAGCGGCCGAGGAACAGTACCGACCAGTGTATTCGACGGTTGTGCGCAAGGACAGGGACGAGACTGAATGGTACAGGACGGAAGAGAACGTATCGGTCGCCAACTCAGAAATAAGAAGGTCGCCGCCACCGCCTCCACCATCAGCGCAACTTCATACAGCGACTGACAATCATCGGTATGCCACTACGTCTAAATATACGACTGAGATGCAAGTGGACGTCGTCGAACCGCCTGTGGTGCCGACCAAACGACCAGAAATCACGTCGCATACGGTTGATGACGTGTTCCTGAAGACGATTACCGAGAAGAAAACGATCGAAGACATCGAACGACATCGTCGAGAAGTGGTTGAGTACAAGCCGCGACCGGTGCCGCCGCCGGCCAGCTGGGATGTGACCATTAAGAACTACCCGAATCCGGACGCGTTGTACCCTCAGTCTGGTGAAGACACTGCCACCGACTGGGATAGTTACTCCGAGGCGTCGTCAGTGACCGGTTATCCGCCGGCTGGTGTTGACCGCCAGACAAGGATTCAGTCATACAACAGTAACGTGATGTCGACAGCCACTACCGAGGAGAATCAAATTAGGTACCTGAGCACTATGGATGTGCCAGTGCCCAAGCCGGAAAACTGGGAATCGTTGGTTCGAGTCTTGGAACCGGAACCTGAGCAGCTGGAACCCAACGCTAGATATAGGGTTGAGCAGACACTGACGCTAGATGACAAACGTAAGTGGCGGCAGATAATCACTACCGAATCGACGCTCCGGCAGCTTATCACCGAGGCAACTGTCCGGGAAGACTTCGAGCGCATCCGTAGCGATCCCAAGTACGAAAGGATATTCGAACCAGAAAAGTGGGACGTTATCATACGCGTGATTGCACCACCGCAACACTACGACCAGAAGGCCGCAGGGTCGTCCAACAGGTACACCAAGAAGAAGACCGAGTTTGAAGGAGCTAGGACGAGGAGAAACTCACTGCCAACTGTCTACGAATACGATTCTGATGGCGGGTCTAGCGTGAGGACGTTAACGGCAGCCGACGATCATGGTCCCATGGGACCAACCCGGTCAAGGAAAACGTCCAGGTCAAGCTTCAAATCTGACATGGATGTC
>Ste37
ATGAGTGTAAAAAGAGATATAAAGTGTAAACTTGAAATTGATGAACCAAAACAAAAAGAATGTCCTGAAGGAAAATTTATTGATCCTGTCAGTCTTATGGAAAAAGGCAAGTTTGTTTTCAAGGTTCCACCAGAAGCTCCAGTTTTTGAACCTACAGCAGAAGAATTTAAAGATCCATTGAAATATATTGCTAAAATTAGAAGTGTAGCACAAGAACATGGAATTTGTAAAATTAGACCTCCTTCTAATTGGCATCCTCCATTTTGTGTTGATGTTGATAACTTTAAATTTACACCAAGGATTCAAAAACTAAATGAACTAGATGCAAGTACTAGAGTTAAACTCAATTTCTTGGAAAAAATTGCCAAGTATTGGCATTTACAGGGGATCCGTATTAAAATACCAGTATTAGAACAAAGGGCTGTAGATTTGTATTCTCTTTATAAAATTGTAGAATTTGAAGGAGGTTTTGATGAAGTATGTGCGGAAAAAAAATGGGGAAAAGTTGCTAGTCGTATGGGTTATGTCTGTGAAAAATCTTCTGGTGCAGTGTTAAAAAGTCATCATGAAAGGTGGCTTAATCCATTTTCACTTTTTCATGCTACCATTAAAGATGAAATTTATAACAAACCAATTAAAAGAGAGAGTAAAGTTCCAAATATAAAAGAAGAAAATTCTTCTGTTTCAAATTCACCTACTAAAAGAGCTAGACTTAGCCCTGATGACAATAATGAATCTGATGATTATATTAAGGATCCATTTTATCTAATGGAAAATAAAGAATTAAGAAAATTACAATTTTTTGGTGCTGGTCCTAAAATGGCCGGATTTAGCTCCAAGTGTAGAATAGGACATTTAAAGTCAAAAGAATCTAAGAAGTCTAAAAGAAGAAGTAAACCTGCTGTAGATTATTTGGATAAATATTATTGTCAAAAATGTGGAAGTGGCAAATCTGAAGAAACTATTTTAATTTGTGATGGATGTGATTTAAGTTTCCACATGCAATGTTTAATCATACCATTAACTACTGTTCCAAAGGGTGAATGGAGATGTCATAAATGTGTAATTAACGAAGTGATCAAACCTAGTGATGCTTTTGGATTTGAACAAGCTCAGCGAGAATACACACTTCAACAATTTGGAGAAATGGCAGACCAATTTAAATCTAAATACTTTAATATGCCAGTTCATCTTGTGCCTACAGACAAAGTTGAACAGGAGTATTGGAAAATTGTTTCATCTATTGATTCCACAGTAATAGCAGAATATGGTGCTGATTTACATACTATGGATCATGGGTCAGGATTCCCTACAGGTCTTGCGCTTAGTGGAAATGAAGATAATACTTTTTACAAATCATACATAGAAGATCATTGGAATTTAAATAATATACCAATACTTAAAGACTCTGTTCTTAGTTTTATTAATGCTGATATATCTGGTATGAAAATTCCATGGATGTATGTTGGCATGTGTTTTTCAACATTTTGCTGGCATAATGAAGATCATTGGAGCTACTCAATCAACTATTTACATTGGGGTGAACCAAAAACGTGGTATGGAGTTCCAGGAGCCTCTGCTGAAGCTTTTGAAGAAGTTATGAAGGAGACAACACCAGAATTATTTCATTCACAGCCAGATCTCTTGCATCAGTTGGTTACTATTCTGAATCCAAATATATTGATGAAAGCAAATGTCCCAATCTATCGAACTGATCAGAATGCTGGAGAATTTGTTGTTACTTTTCCAAGATCTTACCATACTGGATTCAATCAAGGGTATAATTTTGCCGAAGCTGTGAATTTTGCTCCTGCTGATTGGATTTCAATAGGTCGTGAATGTGTTAATCATTATTCCTCTCTCAAACGAATATGTGTATTTTCCCATGATGAACTTATATGTAAAATGGTGAACTCTTGTGATGACTTGACACAAAAAGCAGCTGAACTTGTGTATAATGATTTAAATGAAATGGTGAAGTTTGAAAAAGTTCAACGTAAAGCACTTTTAGATTGGGGTGTTACTGAAGCGGATTTTGTTGAATTTGAACATCAAGTAGATGACCTTAGACAATGTATGGTTTGTAATACCACTTTGTATGTGTCTGCTGTATCTTGTTCATGTGATCCAAAAAGACTAGCATGTCTTCGGCATTTTAAACAACTTTGTGATTGTCCTGCACAAATGCACGTGTTCAAATACAGGTATACCCTTGATGAGTTTCCATCTTTATTGCGAAAGGTTAAAGCTAAAGCTGAACAAGCTTATGATGAT
>Ste38
TATGCCGTGCTGGGCGAAGGACCGCTGACGTCGTCCATCGGGCTGGAGACAGTGGCATTCATCACGACCAAATACGGTAACCAGTCGGACGACTGGCCTGACATCGAGTTCATGTTGACGTCCACGTCGACCAATTCGGACGGTGGCACGGCCGCCCGGAAGGCTCACTGTCTGCGCGACGATTTCTACAACGAGCTGTTGGGCGACCTTAACAACAAGGACGTGTTCGGCGTGTTCCCGATGCTGTTGCGACCCAAGAGCAGGGGACGCATACTGCTCAGGAGCAACAACCCTCACCAGTACCCGCTGATGTACCACAACTATTTCTCGCACCCCGACGACCTGCGGGTGCTGCGGGAGGGCGTCAAGGCGGCGGTGGCGGTGGGTGAGACGACCGCCATGAAACGATTCGGCGCCCGATTCCACGCCAAGCCGGTGCCCGGTTGCAAGACCCTCGAGCTGTTCACCGACGAGTACTGGGAGTGCGTGATACGTCAGTACACCATGACCATATACCACATGTCG
>Ste39
AATGGCATTGTCAAGTCATCCCAATATTCGACTAAAGTAAAATATCAAAATGGAACTATTTGTAATGGTCACCCTCGTGGTCACCTAAAGCTTAAACCATGGAAAAAGAACCTTTATTCCAATGAAGGTTATCCAGATAACTATACCGATAAGTCTTTCTTAGAAGAATTGAGAAAAAACCTTCATGTTAGAAAACTTACACTTCTAGAAGCAATCCTTGGAGCTGGTTTAATTACTCAAAGATTATGTATAGTGGTAATTTTTGCATTATCTTTTTATGCTCTGAATTGCAATTTAATTTCTCCGCTATTATTGCTAATTTCTACTACAAGTTTTAGTTTTATCATTTACCTCTTGCTTTATGAAAATTGCAAAACAATTCCATTATGGTTGATGAAATCTGCGTGTGCATTTGTGGTATCTGGTTATATTTTATCACCTGTGTTGAAAACATTAACCGAAACTATAAGCACTGACACCATATATGCCACAACTACGGTAATGATGTGTGTACATCTTGTATTTTTTGACTATGGGGTTTCCGCAGTTATAGTATCAACATCACTGTCATTAAATGCTGCCTTATTCGGTTCAATCTGTTTGTGCTCAAGACTACAAACAGCTTTCCACGTGTTTGTGTTTATTACAATAGCAGTACAGTGTTTTGCTGTATCACCGATACTTTTATCGCCGATCAAATCTTCCATTACCATCTTATTGTCATTTGTAACTGTTACCTTTGTATTATGTGTAAGGGTGTCATCATTAATGAGTGGACTATTTATACTCACTGTCTTATTCATTAATCTGATGTGCCCATACTATTTTGTTAAATGGCATTCATTCAAAGACAACATTTACGGACCATGGGATGAAGCTATTGTGCAAGATATAAAAATAAAAGATTTTCATGTAGAC
>Ste40
GTTAGGCGGGCATTACATAGGTTATCAGATATGCTTGCTGGTGTAGAAAAGAATATGTTGACTTTACAACAAAATTGCACTTCAGTTACCGAAGAAGTAGATGAAATTTATCGCAGATTGGCCAAAGCTTTAAAAGATCGTACTGATCATCTTAGAGGAGAAATCGATCGATACTTGACAACCGAACTAAAAAATTTATGCAATCTTAAAGAGAATTTGGATATTGAAATATCAAATATACAAAGTAATTGTGATCTGGCAGATAAACACATGCAATCGGATGACGTAGAATGGGAAGACAGTGAACTTATGGATGCTAAAGAAATATTTTTGAAAACTGTAGATTTTATTAGAAATTTCGAAACAGAAATTGGTGATTACAGCAGAAGAGCGAAATTTTTAATGGCCCATGACCCAAATCAATTGGTCATGCACGTCGCCAGCTATGGTGAGCTTACTATTCATGCTCCACATCAAGCATTTACTGCCAGTTCAAATTCTCTTCAGGCTCCAAGTCCAGGCCTAATGCGATCCAAAAGTGATCATAGACTTGCTTCACAGTACCGACAGGATGATAGAAATGCGTATGAACCAGGTAGTGAAATCGGCGGAAGAGTCTCGCCGCTAGGCGGTAGAAAATTCGGCGAACGATATCAAAGTCGGTATTCACGTGGTGGAGATAGAAATGATTACGATGCAGACACGACACATGACAACGAAAATAGAAGTTCAGCAAGATCTAGGATTAGATCAAGACTTGGAAGACATGGCTTAAATGAAAACACAGACTCTGATACGGATTCAAGATCAGTGCGTTTCTCCGAAACAAATACTGTACACCGTGAACGAGAACGTGTTTTAGACACCGAAGACGTGGCTAAAGGTCCTTTAAGTGGTATCACTAGATTGTATGATTCACCTAGAGTTATGAAAAGACTGTTAGAAAGCGAGAACAAAGATAAAAAATCTGATGCCGCCCCTAAGGCCCAACCACAACCAGTTCAACAGCCAAAAAAAATTACTCCACAACCAACACCACAGAGACAACTAAGCGAAGACGATGAAATAGCAAGGATAAAACGTCAAAATAAAACTGCATCTACATCGTCCGACACAGAACGAAGAGATAGAGTTAGTACAATTAAAAGAGATGACTCAAGGGATTCTAATAGATCAAATACGCCAGCAGACACCGCTCGAAAGACGCCTGTACCTGAACCGTTACCA
>Ste41
ATGGCTGCAATGTCCGTAATAGGTATAGACTTCGGTAATGAATCGTGTTATGTGGCCGTGGCCCGGGCTGGCGGCATCGAAACGATCGCCAATGATTACAGCCTGCGGGCCACGCCATCATGCGTGGCGTTCAGTCCCAGGAACCGCATAATCGGTGTGGCCGCAAAGAATCAAATGGTCACCAACATGAAGAACACCGTTCACGGCTTCAAGCGATTGCTGGGCCGGTCCATGGACGACCCATTCGTCCAACAGGAGCTCAAGCACCTGCAGTTCGGCGTGGTTAAATGTGACAACAACAAGATCGGCATTAACGTTAACTACCTAAATGAACAGCAAACATTCAGCGTGGAGCAGATCACTGGCATGTTGCTGACTAAACTCAAAGAGATATCTGAGTCATCGCTTAAGACAAAGGTAAACGATTGTGTCATTTCAGTTCCTTCTTATTTCACCAACGCCGAGCGCAAGGCACTGCTTGACTCTGCATCTATTGCTGGACTCAACGTCCTACGTCTGTTTAACGAAACCTCTGCCACAGCGCTGTCCTATGGTATCTACAAACAGGACCTTCCTAATCCTGAAGAAAAGCCACGCAATGTTGTGTTTGTTGACTGTGGGTACACTTCCCTCCAAGTTTTTATCTGTGCATTCAACAAAGGCAAGCTGAAGATGTTAGCCACTACGTTTGACTCGCAATTGGGTGGTAGAGAATTTGATTTCATTTTAGCTGAACATTTCAGTAAAGACTTCAAGTCCCGCTATAATATTGATCCAAGAACTAATGCCAGGGCGTTTTTGAGATTGTTAACAGAAGTTGAAAAGATAAAGAAACAGATGTCTGCTAATTCTACCAAGTTGCCAATGAACATTGAGTGTTTCATGGATGACAAAGATGTGCACGCAGATATTAAAAGATCAGAATTTGAAGAACTAGCCATGTATTTATTCAATAGAGTTGAGATTACATTAGAACAATGCCTTAAGGATTCCAAGCTGAGCAAAGATGACATTTATTCTGTTGAGATTGTTGGCGGATCCAGTCGTATTCCATACATTAAGAACTTAATAGAAAAAATCTTTGGCAAAACACCTAGTACTACTTTGAATCAAGATGAGGCTGTGGCACGAGGATGTGCTTTACAATGTGCAATGCTATCACCAGCTGTACGAGTAAGAGATTTTAGTGTTACTGATATTCAAAGTTTTCCTATTGAACTTAAATGGGATCCAGCTGACAACTCTGATGATGGCTGTGCTGAAGTTTTCCCAAAAAATCATGCTGTTCCGTTTTCAAAAATGTTGTCATTCTATAGATTAGCTCCATTTACTGTAAAAGCTCATTACTCGGGTACTATTCCTTATGCAGATAATTATATTGGTCAATTCACGGTTCGCGATGTCAAACCTACAGCTGACGGGGCCAGTCAAAAAGTCAAAGTTAAAGCAAGAATTAATTTACATGGTATATTCAGCATAAGTAGTGCTACACTTTTAGAGAAGGCTGAATTACTAGAAGAAGTTCCACCTTCTGAACCTATGGAAGCAAATGAAAACGAGCCCCAACCAACTGAACCCGAAGAGAAGAAAGAAGAAAAGAAAAAGTCTGTTACAAAAACAATTGATTTACGTATTGAATCTTTGACTCATGGTTATTCGACCATGGATTTAAATAACTATATTGAGCAAGAAGGTAAAATGGTTGCATCCGATCGTCAGGAAAAAGAAAGAATTGATGTTCGTAACAGCCTTGAAGAATACATTTATGACATGAGAAGTAGAATTTCTAGTGAAGAGGATTTAGCTTCCTATATAGTTGATGCTGACAAACAAAAAATTGTTAAACAATTGGAAGAACTGGAAGCTTGGTTATATGAAGAAGGCGAAGAATGTATTAAAAATATTTACACAGAGAAATTGGATTTGTTAAAAATGGTTGGTGAACCCATCAAGAGACGTAAAGTGGAGTACACAACTTTCCCATCTGTTAAAGATCAAGCTGTACAATTAATTTCAAAAGCTGAAAGAGATATTGATGCATTTCACAAAGGAAGTGAGCAGTTCAACCACTTGGACAGCGCTGAAGTAGAAAAGTTAACTGAAACCCTTAATAATGCCAAAAGTTGGTTAGAAGAAAAGACAGCCAAAGTAACTGCATCTCCTTTATATAAAGACATTCCGATCAAGTTAGATGAATTTGTTAGAGAGAAACATAGTATAGAAGAGAGTATAAACAAAGTTTTATATAAACCAAAGCCTGCACCTAAAGTGGAACCTCCACCACCTAAGGAAGAAGAGAAAAAAGAACCAGAACCAATGGAAACTGAACAGCCAGTCGAAAATGGTAAAGACGCT
>Ste42
ATGGATGAAGGAATGGATCCGACATTTGCAATGAGACTGAGGGCGCAGCTGTCCAGGAGTCCTGACTACGTTGTTTTGAAAAATCGTCAAATGCAAGTAGCTGCTGAATCCAAGTCACAATCTGTGGAGAAAGAAAATACATTATTGGGTTTTAAAAGACTTGAAGAAATGGAAGTTGATGATGATCCAAATCAATTAAAATCTTTTAAAAAGTTTAAAACTGATCAACCATGTTCATCTGTTCAAACTTATGATCAATTTAATGGTTTTCGAGCTGATCGATTTATACCTTATCGGGAGGCACATAACCTTGCTGCAAGGTTTAATATTATATCAGATATTAGATATGGTTTAGATTATGGTAAGAAAGATTTTCAAAGTGAAGCAGCTAACAAAGATAATGCTTACAAAGCCATTCTTCACAATGAATTGCTTGGATCTAGTGTTGGTGAAATAAGTATTCAAGATAAAAATCGTGATCGTTTAGCTACTAAACGAAACTTGTTCCAATACTATTCCTCTAGTCCTGAACAAGTTGATAATATTCAATCACGTGTTCCTTATTCTTTATCTCCACTTGGTTCCAAAAGTCAAGAAATTTTACGATCGCCACGTAAAATACCTCGAAAAATTTCTAGAGTACCATATAAAGTCCTTGATGCACCTGAACTGCAAGATGACTTTTATTTAAATTTAGTTGATTGGTCATCTTCAAACTTACTTGCTGTTGGGCTAGGAAGTTGTGTTTATTTATGGTCTGCAACTACAAGTAAAGTCACAAGGATTAGTGATTTGTCATCTGATGGTAATGTTGTTACTTCCGTAGCATGGAATGACAAAGGCAATTATTTAGCCTTTGGTACTCAAGAAGGATCTGTAGAAGTATGGGATATTGCTGCAGAAAAGCAAGTCAACAGTTTAACTGGACATGCGGGTAGAGTCGGTGCTATTGCATGGAATGGCGATGTTGTATCATCGGGAAGTCGAGATCGTAACATATTTTTAAGAGATATGAGAGGTCCAAGTTTATCCACATGTAGGAGATATGCTGGTCATCGTCAAGAAGTATGTGGACTAAAATGGTCTCCAGATAATAGATACTTAGCATCTGGAGGAAATGATAATAGACTATATGTATGGAATACACATGCATACACCCCACAATTGACATATCATCAACATACTGCTGCAGTAAAAGCAATTGCTTGGTCACCCCATCAAAGAGGTTTATTAACTAGTGGTGGAGGCACTGCTGATAAATGTATACGTTTTTGGAACACACTAACTGGACAACCAATGCAATGTATTGACACTGGATCACAAGTATGCAATCTTGCTTGGTCTAGAAATACTCAAGAGTTAGTTAGTACACACGGATATTCTCAAAATCAAATAGTTGTTTGGAAATATCCTTCGATGAGTCAAATTGCCAAACTCACAGGTCATACATTCAGGGTATTGTATTTGTCCATGTCCCCAGATGGAGAATCGATAGTAACAGGAGCTGGAGATGAGACATTAAGATTTTGGAATATATTTTCAAAAGCACGTTCACATAAAGAACCCAAGTCAAAACTAAATCTTTTTACAAACATTCGA
>Ste43
ATGTCAATAGAATTTAAAAAACGTAAAGTTCTTCAAAACCGACGTAGACGTACTGCATCTGATAGTGAAAATAGTGATGATGAAAGTGCTGTTGTTCAAAATGAAAAACGTCATAGAAAATCAAATCCATTTATCCAAAGTACCTCAAACAAAAAGCTTAAAGCAGCTGAATTAATACATGATTCTTCAGAGAGTGATAATGAAGCTGTTGGTGTTTCATATCGTTCTAAAATGGACACTGACATGAGTGGGCCTAAAGATATGGGTGCTACAGCAACAATTGAAATTGATACTGAACTTGACAAAGATGCTCAAGCTATCTATGAACGTTCTTTACAAGTAAATAAAGAACTTAAAGGTAAAGAAGATGACAAAGTTTATAGAGGTTTAGCAAATTATACTCAATATTATGAGAAAAAAGATACAGCTTTAGGTAATGCATCTAGTGGAATGGTACGCAAAGGACCTATAAGAGCACCAGCAAATTTACGTTCCACTGTTCGTTGGGATTATCAACCTGACATTTGTAAAGATTACAAAGAAACTGGTTTTTGTGGTTTTGGTGACAGTTGTAAATTCTTACATGATCGTTCAGACTATAAATTTGGGTGGCAATTAGAAATGGAATCTTCTCAGCAATGTGATTCAGATGATGATGATCCCACAAAGTATGAAATCAAAGAAAATGATGATGATTTCCTGCCCTTTAAATGTTTGATTTGTCGAGGATCTTATGTCAATCCTGTAATGACAAAATGTAAACATTATTTCTGTGAAAAATGTGCTTTAGCTCATTTCAAAAAGAGCACTAAATGTTTCGTTTGTGAGAAACAAACTGGAGGATTTTTTGATCCAGCTACAGCTATTATTGAAAGACTTAATGCTGCTAATACAGACATAATACATCAATGTAATTCAGATGAAGAATCGGAT
>Ste44
ATGAGTCGGAACCAACAAATCTATTCGACCTATGTTGTGATTGGTGGAGGTATAGCTGGTATAAGTTGTGTTGAAGCTTTGAAATTATATACAACAGAGTCAGTACTTTTAATTTCAGAATCACCAATTGTTAAAGTGGTCACTGATATTAAGTTTCACACTAAAATTGCTGCAGGATTTAAAGTCGAAGATAGGAATCTCCAATGCATTGATAATACAGAATACATAATAGATAAAGTAATAGCAATCAACTCAATAGAACATATAATTTATACTGTAAATCATCAGGAAATCAAGTATAAAAAATTGTGCTTATGTACAGGTGCCACTCCAAAATTGTTGGATGACAAAGATTATGTTATTGGATTGCGTGATACACATTCCGTGGAGTATTTTCAATCAATTATTGGTGCTGCTAATAGAGTATTAATTGTTGGTAATGGAGGTATTGCAACTGATTTGGTTTATAAGTTAAATGGTATCGAAATAATTTGGGTTATTAGAGATGAACACATTAGTTCACATTTTCTGGATGCCGGAGCAGCAGAATTTTTTAGTAACTACCTTAACACTCAGCAATCGAGCGACAAAGTAATAAAAAGATTTAGATATTGTGGAGAACGTACCTCTGGAGCTGCTTTAGGTCCTGACTGGCACTGTGGAGCAATGTTTGGAAACCATATTAGTAAAAATGTAATTATTGAATATAAGACTGAAATCAAAAATATTTCTAAAAAGGATTTAGTTAAGATAGAATTAACAAATGGTAAAGTGTATGAATGTAATTTTGTCATATCTGCTACTGGAGTAATGCCAAATAGTAATTTTCATATAAGAGATGGTAGAAGTATTGATATTGCTAGTGATGGTGGTATTAAAGTAGATTGGAAAATGGAAACAAATCTGCCTGATATATTTGCAGCCGGTGATGTATGTACTGTAGATTGGAATTCTGAACATTGGTTTCAAATGAGACTATGGACTCAAGCAAGACAAATGGGAATGTATGCTGCCAAATGCATGCATTCTATACATATTAAAGAAACATTATTGCAAGACTTTTGTTTTGAATTATTTACACATGTAACATCATTTTTTGGATTCAAAGTTATTTTATTAGGTTTATATAATGCACAAGGATTGGACAAGCAAGATTGTGAGCTATTGGTTCGTGTAACTAATGGTCAAGAATATATTAAATTAGTATTAAAAAACGGAAGAGTTGTTGGAGCAATGCTTATTGGAGATACTGATCTTGAAGAAATGTGTGAAAATTTAATATTGAACCAAATTGATGTAACTAATTTAATGGAAGATTTGTTAGATCCTAATATTGACATAGAAGATTATTTTGAT
>Ste45
GTAATGATTATGTTTAAATACATCGAGGATAAAGATGTGTTCCAAAAGTTCTATAGCAAAATGCTTGCCAAACGACTCGTTCAACACATGTCTGCCAGTGACGATGCTGAAGCCTCAATGATATCTAAGCTGAAACAAGCCTGTGGGTTCGAGTACACTTCAAAACTTCAACGTATGTTTCAAGATATTGGTGTGTCTAAAGATCTTAATGAGGCTTTTAGAAAGCACGTATCAAACTCAAACATGCCTCATGATATCGACTTTAGCATACAAGTATTATCATCAGGTTCATGGCCTTTCCAGTATCTTCTTACATTTTCACTGCCGTCCGAATTGGAACGATCCGTTCAAAGGTTTACCCAATTTTATAGCGCCCAGCATTCAGGGCGTAAACTTAACTGGCTGTATAATATGTCCAAAGGTGAATTGGTTACTAACTGTTTTAAAAATCGGTATACATTACAAGCCTCCACTTTTCAAATGGCCGTTTTATTGCAATTCAACCTACAAGAGTCGTGGACAGTTAATCAGCTATCAGAATCAACACAGTTGAAAACTGATTATTTGATACAAGTTGTACAGATATTGTTGAAAGCAAAACTCCTAACATGTAATGAAGATGAGGCGAATGTGGAAGGTAATTCCCATGTAAAGCTTTTTCTCGGGTATAAGAATAAGAAGTTGCGCGTAAACATCAATGTTCCAATGAAACAAGAAATAAAACTAGAACAAGAGAGTACACACAAGCATATCGAGGAAGACAGGAAAATGCTTATACAAGCTGCTATTGTAAGAATTATGAAAATGCGCAAAGTCATGAAACACCAACAGCTGACAGCTGAAGTTTTAACACAACTGTCATCAAGATTTAAGCCTAGAGTCAATGTTATCAAAAAGTGTATAGACATCCTGATCGAAAAAGAGTACCTAGAGAGAACCGAGGGACAGAAAGATTCGTATAGTTACTTGGCT
>Ste46
ATGAATATCAGCAATCGCATCATAGTCACTCCGCTGGGAGCTGGTCAAGATGTTGGACGTAGTTGCATCTTAATAACAATTGGAAATCGAAATATTATGCTTGATTGTGGCATGCATATGGGCTATCAAGATGAACGCAAATTCCCCGACTTCTCATATATCACATCTGATGGCAATATTACAGACATAATTGACTGTGTAATTATTTCACATTTTCATTTAGATCATTGTGGTGCTCTATCCTATTTAACTGAACACCTTGGTTATCACGGTCCTATTTATATGACACATCCAACAAAAGCAATTGCTCCAATTTTATTAGAAGACATGCGTAAACATTTAGTCGAGTACGAAGAAGAAGCAAAATATTTTACATCAAGTGCAATTAGAGATTGTATGAAAAAAGTAACTGCAGTAAATTTACATGAAGTTGTAACTGTTAAAGAAGATATAGAACTGAAAGCATATTATGCGGGTCATGTATTAGGAGCTGCTATGTTTTATATTAAAGTTGGAAATGACTCTGTGGTATACACTGGAGACTTTTCAATGACACCTGATCGACATTTAGGAGCTGCATGGATTGATAAATGTCGCCCAACATTACTTATAACAGAATCAACATATGCTACAACAATAAGGGATTCAAAGCGATGTAGGGAACGAGACTTTTTAAAAAATGTACATGAATGTATAGATCGTGGTGGTAAAGTGTTAATACCAATTTTTGCTTTAGGAAGAGCTCAAGAGTTATGTATTCTTATTGATACTTACTGGGATCGTATGGGTCTTAAAGTTCCTGTTTATTTTGCAGCTGGTTTAACTGAAAAAGCTAACAGTTATTATAAAATGTTCATAACTTGGACAAATCAAAAAGTCAGACAAACATTTGTTCACAGGAATATGTTTGATTTTAAGCACATTAAACCATTTGACAAGACTTATATGCACAATCCCGGTCCTATGGTAGTATTTGCAACACCTGGTATGTTACATGCTGGCTTATCGTTAAATATATTTAAAAAATGGGCTCCTGATGAAAAAAACATGTTGATTGTACCAGGTTACTGTGTATCTGGAACTGTTGGTAATAAAGTCTTGAGTGGTTCTAAAAAAATTGAAGCTGAACCAAACAAATTTATTGATGTTAAAATGTCAGTTGAATATTTATCATTTTCAGCTCATGCTGATGGTAAAGGTATCATACAATTAATAAAAAACTGTGAACCTCAAAATGTGTTATTGGTTCATGGTGAAGAAGAAAAAATGAAATTTCTCAGAGCTAAGATAATGCAAGAATTTAACATTAATTGTTACATGCCTGCTAATGGAGAAACTGTAGAAATTGAGACAGCAAACATACATACATTCAATATGAGTACAAAATTAGTTAAAGAAATATTAGATGATCAGTCAAATAATTTGGGAAATGGAAAACGCTTAGTACATGGAGCATTCCTTTTAAAAAATGGTTCTTCTAATTTAAATGCCATGAGTGTAAAAGATACTTTTAAAGAATTAGATATTCAACGACATACTTTA
>Ste47
ATGGCTGAGGTAAAACCTGCTAGCAGTCAACAACAACCAATCGTCAAAATAGGTCATTATATACTTGGACAGACACTTGGTGTTGGTACGTTTGGCAAAGTTAAAATTGGTGAACATCAGCTCACCAAACACAAGGTAGCTGTCAAAATACTCAATAGACAGAAGATAAAGAGTCTAGATGTAGTTGGAAAAATACGTCGAGAAATTCAAAATCTCAAACTCTTCCGTCATCCTCACATTATTAAACTATATCAAGTTATCAGCACTCCTACTGATATATTCATGATAATGGAGTATGTATCTGGTGGAGAGCTATTTGATTATATAGTAAAACACGGTAAACTTAAGGAATTTGAAGCTCGTCGTTTCTTCCAACAAATTATATCTGGCGTTGATTATTGTCATAGACACATGATTGTACATAGAGATTTAAAACCAGAAAACCTATTATTAGATCATAATCTTCATGTTAAAATTGCTGATTTTGGCTTATCAAACATGATGATGGATGGAGAATTTTTAAGAACAAGTTGTGGATCACCTAACTATGCTGCACCAGAAGTTATTTCAGGAAAGTTGTATGCTGGACCTGAGGTAGATATATGGTCGTGTGGTGTTATTTTATATGCATTATTATGTGGTTCTTTGCCTTTTGATGATGAACACGTGCCAACTTTATTTCGAAAAATTAAATCTGGTATCTTTCCTATACCAGATTATTTAAACAAATCTGTTGTTAGTTTGCTGTGTCATATGTTACAAGTAGATCCAATGAAAAGAGCATCTATTGAAGATATTAAAAAACACGAATGGTTCCAGCATGAACTACCTGCATATCTTTTCCCTTCACCAGTTGACCGAGATTCTTCAGTGATTGATACAGATGCTGTTAATGAAGTTTGTGAAAAATTTAGTGTAAAAGATTCTGAAGTTCATAATGCTTTATTAAGTGGTGATCCGCATGATCAACTAGGTATTGCCTACCATTTAATAATTGATAATAAACGAATTGCTGATGAAGCAGCTAAAGCAGAATTAAAAGATTTTTATATTGCTAGTAGTCCACCTCTAACAGGAGGAAGTCTAGAGACATCAACTTCAAATTCAGTTGCAAAACCTCATCCTGAAAGAATAATATCTCAAAGAGAACGTGCTCTATCTATAGATCAAGGTGCTAGAGGATCTCCAATGAAAAGAGCTAAATGGCATTTAGGCATAAGATCTCAAAGCAGGCCTACCGATATTATGAATGAAGTATATAGAGCAATGAAAGCATTGAATTTTCAATGGAAAGTAATAAATCCTTATCATGTTCAAGTAAGACACATGAATCAAAAAACTGATAATTATATCATGATCTCACTGCAACTGTATCAAGTGGACTACAAAAGCTATTTGTTAGATTTTAAGAGTTTAACAAATGATCAGTTGGAAAATGGAAATTTACCTGCACCAACTTTAGAAATTGAAAATCAATCTCCAAGACAAGATGTTGCTGTACAACCACAAAAAAAGTATACAGGACACCATACAATGGAATTCTTTGAAATGTGTGCTTCTTTGATTACCCAACTAGCCCAT
>Ste48
ATGTCTGAAATGACGGAGGAAGAGAACTCCGGATCACGTGCAATCAAACGTCAACATTTGGATTCCACTGACACTTCATTATCAAACTCTTCATCTGATTATTCTTGTCCTGTATGCTATGATATTATCCATGAAGCACATATCACAAAGTGTGGGCATTCATTTTGCTATAGTTGTGTTTCTAGAAGTCTAGAAACAAATTCTTCTTGTCCAAAATGTGGAAACTTATTATCAGGAGGCATTTGTGATATATTTCCAAATCTAGCACTTGATAAATTGGTAACCAAGTACAAACTAGTAAACCCTGGACGTAAATTAGAAAACTCTAGTAAACTAGGTTTAATTGCTGGATTACGAGGATTTGTCAATGCTGAATCTAAAAAATTAACCTTGTCTGACGTTGATGCAATGTTGGAACTTTTAACTCGACGTAAGCGTAAACTTGAAGCTGAGTCGGCTTTGGCTCAAAATCGGTTACTTTTTGAATTCCTTGAAAGGTTATTATGTGATAAAGAATCACAAATGCGCCGGATTGGAAGACAAGTAGAGTTAGTGAAAAAAGATGTAGCTTTTGTAAAAAAAATTTTAAAAGAATGGGAAGCCAAGAAACCAGTAGCTTCTGATATAGAACATAATAATATCAATGAAAAATTTGATAACACTCCTCCAATAAATAGTGTAAATAATTGTATCCCTGGTAATATTCAACGTAGACGTATGTGTTCCCATTTTGATGATTTTGTTGATTGTTATTTTTCATTAAGAGCAAAAGAATTAGTATTTGGTAATAGACACTCATCAGAAGAAGATGGAAATATTAAAGAAAAAGATCATGAAAAGGGATTGGACGAGTTTCGAGAAAATCTAGTGAAATTTTCTAAGTTTAATGCCCTTAGACCTATAGCTACCCTGAATTATGGCACTGATATATTCAATAACTCAACTATAGTGTCAAGTATTGAATTTGATAAAGATGATGAATATTTTGCAATAGCTGGTGTAACAAAACGCATTAAAGTATTTGAATATGATTGTGTATTACGTGACAGTGTTGATATTCATTATCCTTGTGTAGAAATGATATCTGCCTCTAAGATATCTTGTATTAGTTGGAATTCTTACAGAAAAAACACTGTTGCCAGTAGTGATTATGAAGGGGCTGTATGTGTGTGGGATGCAGGTACAGGTCAACGTACAAGGATATTTCGAGAACATGAAAAACGATGTTGGAGTGTTGATTTCAATAAAGCTGATGCTGGACTAATGGCTTCTGGATCAGATGATGCACGTGTTAAACTTTGGACACTTAATCAAGAACGGTCCGTTGCATGTCTTGAAGCAAAAGCCAATGTATGTTGTGTCAAATTCAATCCAATTGGTGCTTCTTACCTTGCATTTGGCTCTGCTGATCATTGCGTTCATTATTATGATTTACGACATGCAAAACGTGCTTTAGCTATATTTAAAGGCCACAAAAAAGCCGTGTCATATGTCAAGTTCTTAAATGGAAAGGAAATGGTTTCTGCATCAACTGATAGTCAGTTAAAATTATGGAATGTCAATGAAGCCCACGAAGGATGTGTTCGTTCTTTTGTTGGTCATGTGAACGAAAAAAATTTTGTTGGCTTAGCCACCGATGGTGATTACATAGCTTGTGGGTCTGAAAATAATTCACTTTATATTTACTATAAAGGATTACAAAGAAAATTATTTACATTTAAATTTGAAGCAAATAATGCAATTTTGAGTGCATCTGAAGAGGAAAAAGATAGACGGAGGGATGATGACGTTAATGAATTTGTTTCGGCTGTCTGCTGGCGTCAAACATCCAACATACTCATGGCTGCTAATAGTCAAGGAATAATTAAAGTTCTTGAACTTAAA
>Ste49
CACGTACAATCGGAGATGAAACAGGAGTGCAAGTGTCACGGCATGTCGGGCTCGTGCACCGTGAAGACGTGCTGGATGAGACTGCCCATATTCCGTTCGATCGGCGACAACCTCAAGGACAGGTTCGACGGCGCGTCCAGGGTGATGGTGGGCAACGCGGGCGGTCTGCGCCGGTTGCGGAGCAAGGACAACGCGCAGAACAAGCATTACGAACAGCAACAGCCGCAGGACCCGCAGCAGCAGCCGCAGCTCGAACAGCAGCAACAGCAGCAGCAGCAGCAGAACGGCGGCGGCGGCGGCGGCGGCGGCGGCAGGAGGCGCGGCGGCGGCCGGAACAGGTACAACTTCCAGCTGAAACCGTACAACCCGGACCTGAAGGCGCCCGGCACCAAGGACCTGGTGTACCTGGAACCGTCGCCCGGGTTCTGCGACCCGAACCCGCGCCTGGGCATACTGGGCACGCACGGTCGCGCCTGCAACGAGTCGTCCATCGGCGTGGACGGGTGCGACCTGATGTGCTGCGGCCGCGGCTACAAGACCCACCAGGCCCTGGTGTCCGAGCGGTGCAACTGCACTTTCCTGTGGTGTTGCGAGGTCAAGTGCAGCGTGTGCCAGTACAGGAAGACGATCAACACGTGCCTG
>Ste50
ATGGGCCTGCCGCAATGGTTGTGCCTGTTGGCGGCAGTGGCCGCGGTGGCCGGCGAACACGAACGACACCTGGACGTGTCGGAGTCGGCGCCGGTCGGCACCCGGATCGGTTTCATCGGAGACGGGTCCAAAGATAGCGGACCGCCATACCTGATCGTGCCGGTGCCGGGCAGCGCGGTGGACACCGACCTGATAGCAGAACAGAACACCGGCGAGATCAGGACGCGGGTGCCACTGGACAGGGAGACGCGCGCGTCGTACACGCTGGTGGCGATACCATTGAGCGGCGAAAACGTGCGCGTGGTGGTGCGCGTGATCGACGAGAATGACAACGCGCCCACGTTCCCCAGCCCGTCAATGCACGTCGAGTTTCCGGAGAACACGCCGCGGGACACGAAACGGACGCTTAACCCGGCGCGGGACTTGGACTTGGGCCCGTACAACACGCAACGGTACGCGATCGTGGCCGGTAACGTGAACAACGCGTTCAGGCTGTCATCGCACCGCGAAAAAGACGACGTGCTATACCTGGACCTGCAAATCAATGGTTACCTGGACCGAGAGACAACGGCCGCCTATCACTTGGTGATCGAGGCGTACGACGGCGGCTTGCCACCGCTCAAGGGCGCCATGACAGTCAACGTGACGGTGTTGGACGTGAACGACAACCAGCCGACGTTCAACCAAAGCCGGTACTACGCGACCGTGCCGGAGAACGCCACCGTGTCGACGAGCATACTGCAAGTGCACGCCACCGACGTGGACGACGGCGACAACGGCGTGGTCGAGTACTCCATCAGCCGGCGGCAGAGCGACAAGGAGGGCTACTTCACGGTGGACAGGCACACGGGCGTGATATCGGTCAACCGGCCGCTGGATTACGAGACGCGCGAGGTGCACGAACTGGTGGTGGTGGCCAAGGACCGGGGCGATCAGCCGCTGGAGACGACGGCGTTCGTCACGGTGCGAGTAGCCGACGTCAACGACAACCAGCCCGACATCAACGTGATATTCCTGAGCGACGACGCGACGCCGAAAATCTCGGAACGCGCGCAACCCGGCGAGTTCGTCGCGCGCATATCCGTCCACGACCCCGACTCGAAACAGGAGTACTCGGACGTGAACGTGACGTTGCAAGGTGGCGACGGCCATTTCGGGCTTACCACGCAGGACAACATCATCTATCTGGTGATCGTAGCGCTGCCGCTAGATCGTGAGTCTCGGCCTAACTACACGCTGAGCGTAATCGCCACGGACACGGGCAGCCCGCCGCTGCACGCGTCCAAGACGTTCCATCTGCTGGTAACGGACGTCAACGACAACCGGCCAGTGTTCGCCGTTCCTGAGTACTGGGCCAGCGTGTCGGAGACCGCCGAGCCGGGCACGTCCGTTGCCCGGGTGATGGCCACCGACGAGGACGAGGGTGAAAACGCTGCTCTCACGTACAAGATGCGTGACCCGCCGCCGCTGTGGTTCCAGGTAGACCCGTTGACCGGCGTGGTCACCACCCGGGACCGGATGGACTGCGAGCGCGATCCCGAGCCCACGTTCGTCGTGCTGGCCGTCGACAACGGCCGGCCGCAACAGCTGACCGGCACCACTACGGTGCACGTGACCATACACGACCTCAACGATAACGAGCCGATATTCGACCAGAGCTTTTACAACGTAGACGTGTCCGAAGATAGAGCTGTCGGATCGTGTGTTCTCAAG
>Ste51
ATGAACGGCTCAGCTTTGGTGAGGTCAAATCTGGTGGCCAAAGGTCATGGCGGAGCTATAGGACTACAGAGTTTGGCTTTTAAAAATGCGTTGCAGACACGTCGCAACACTACTGCAGCGGCTCCTACACCAGAATTAAAGTCTTCATACGGTAACCTATCAGATTCCGACAGGATTTTCACTAATTTGTATGGACGCCATGACTGGCAACTGAAGGGTGCGTTAAAACGCGGTGATTGGTACAAGACAAAAGAAATCTTGATAAAAGGTACAGATTACATTATTAATGAAGTTAAGACTTCCGGTTTAAGGGGACGTGGCGGTGCTGGTTTCCCAACTGGTATGAAATGGAGTTTTATGAACAAACCGTCTGATGGCCGCCCGAAGTATTTGGTTGTTAATGCAGATGAAGGGGAACCTGGCACTTGCAAAGACCGTGAAATCATGAGACACGATCCACATAAATTGATTGAAGGATGTTTGGTTGCTGGCCGAGCAATGGGAGCTTGTGCTGCTTATATTTATATCCGTGGAGAGTTTTACAATGAAGCTTCAAATTTGCAACAAGCTATTTGCGAAGCATATCAAGCTGGTCTTATAGGAAAAAATGCGTGCAACTCTGGCTATGACTTTGATGTATTTGTACACAGAGGAGCTGGTGCTTACATTTGTGGAGAAGAAACAGCCCTTATTGAGTCACTTGAAGGCAAACAAGGTAAACCAAGGTTGAAGCCTCCTTTCCCAGCTGATGTCGGAGTTTTCGGCTGTCCCACTACAGTATCTAATGTTGAAACAGTAGCTGTTGCACCTACCATTTGCCGCCGCGGTGGTGCATGGTTTTTGGGTCTTGGAAGACCTAGAAATTCCGGAACTAAGCTCTTCAATATTTCTGGCCATGTAAACAACCCATGTACTGTCGAAGAAGAAATGTCAATTCCATTAAAAGAACTGATTGAACGACATGCTGGTGGTATTATTGGTGGTTGGGATAATTTGTTGGCTGTAATTCCTGGAGGTTCATCAACACCACTTATACCAAAACATGTTTGTGAAACAGCAATTATGGACTTTGATGGGTTGGTAGCAGCTCAAACTAGTTTAGGAACAGCAGCTTTGATTGTAATGAATAAGCAAACTGATATTGTAAAAGCTATTGCTCGTTTGATTATGTTCTATAAACATGAATCATGTGGACAGTGTACACCTTGTCGTGAAGGAATCAATTGGATGAACAAAATTATGTATAGGTTTGTTGACGGGCAAGCTCAATCTTCAGAAATTGACATGTTGTGGGAAATTAGTAAGCAAATTGAAGGGCACACAATTTGTGCTCTTGGAGATGGTGCTGCATGGCCTGTACAAGGGCTGATTAGACATTTTAGACCTGAACTTGAACATAGAATGAAGAAGTATCAAGAGCAGAATGAAAAACAAGCTTTATCCAAC
>Ste52
ATGCCTAAAACAAGTTCCGCCTCTAAGGCGCCTAGAACTCAAGGGTTCAATAGGTCAGCCCATAGTATGAATCCTGAGCGTAAAACAGAAAATCTTAAAGGTGTAGCAAAGGTGAGAACAAAAGCTACTATTCGAAGATTGCAAATGTATAGAAACTTCAAAGCTAAACGTGATAGGAAAGGTAAAATCATTCACGCAGCACCATTTCAAGGTTGGTTACCATGTGGTGCTCAGGCTCGTGTAGAACCTAATCGTAAATGGTTTGATAATACTAGAGTCATTGGGCAAAATGCTTTACAAAAATTTCAAGAAGAATTAGGTAAAGCAGTTAAAAACCCATATGATATAATTATGAAACCTACTGGATTGCCAATTACCCTTTTAAATGAAAAAAAAAAACATGAACGGGTACATATTCTTGAAACTGAAAGTTTTGAAAGTGTCTTTGGTTCCAAAAAAACCCGAAAGCGTCCTAATTTATATGTAAGGGATGAACAACAATTATCAGAAACTGTGAACTCTATCAATGAATCATATTCAGATGACAAAGATTTGGACTTAGAAAGAGAAGATACAGGAGAAAGAACTGCTCCTCGCGATTGGATAATGGCTGCTGGTCAAAGTAGACGAATTTGGAATGAACTTTATAAAGTGATTGACTCATCAGATGTTGTTATAATGGTTTTAGATGTAAGGGATCCTACTGGAACACGTTGCCCTCATATTGAAAATTTTTTAAAAAAAGAAAAACCTCATAAGCATTTATTATTTGTATTAAACAAAGTTGATCTTGTACCTGTTTGGGTTACTCAGAGATGGGTTGCTATTCTTAGTTCTGAATATCCAACTGTAGCATTTCATGCTTCACTAACTCATCCTTTTGGAAAAGGTGCTGTGATTAATTTAATGCGACAGTTCACCAAATTACATTCTGAACGTAAACAAATTAGTGTTGGTTTCATTGGATATCCTAATGTTGGTAAAAGCTCGGTTATTAATGCTCTACGATCAAAAAAAGTTTGTAAAGTAGCTCCTATTGCTGGTGAAACTAAAGTATGGCAGTACATTACATTGATGAAAAGAATTTTTCTCATTGATTGTCCAGGAGTAGTATACGATGCCGCTAATACAGAAACAGATACGGAAAAAGTATTAAAGGGTGTTGTAAGAGTTGAGCTAGTGCCAGATCCTGAACAATATATACCATCTTTAATGGAACGAGTAAAAGCTGAGCATCTGTCTAAAACTTATGGAATAGAAAGTTGGGAGGATAGTGATGATTTTCTATCACAGTTAGGTATAAAAACTGGTAAATTGTTAAAAGGTGGTGATGCGGACTTAGCCTTATGTGCTAGAATGGTATTAAATGACTGGCAAAGAGGAAAAATTCCTTATTATAAACCACCACCTGGTTTCGAAGAACCTCTTTCAGCTAATGATCAAGAACCAATAACGAAGAGAGCTGACTTGGATGTTGCTGTAGAAAATGATTCTGATGATGAAACAGTTAATACTCCTTTACCTGCCGAAGAAGATGAAAATGCTACTTCAACTGATAGTGACGAAGAAGAAGAAAGAAAGAAAGAAAAACAAGAAAAACTGCAAGAAGCACATGAGGCTTATATGAGTAGTCTAACTAGCAAACAAAAAAGAAGCTTAATGTTAAGAAATAAAAGGAAAAAGGTTGGAAGTGATTTTTATGATGTTACAAATGTTAAAAATCGGAATAGAGATCGTAAAATACCAAAAAGTAAA
>Ste53
AAGGGTCCAGAATTTACAACGTCTATTGTAAAACTAGAAACTGAACTCACTACAGAAATGATATTATCTGGTTCATGGAAGTCAACTCCATTCAAACCTTACAATTTTGAAGCTTTAGGCCAACCTCAATCAGCTGGTTGCTTACATCCTTTATTAAAAGTTCGCTCAGACTTTCGTCAAATATTTCTTGAAATGGGTTTTACTGAAATGCCAACTAACAATTTTGTTGAAAGCTCGTTTTGGAATTTTGATGCATTATTCCAACCTCAACAACATCCAGCAAGAGACTCTCATGATACTTTTTTTTTGGACAACCCTCAAACTAGTGAAAACTTTCCTCAAGAATATTTAAACAAGGTAAAAATAGTACATTCAAAAGGAGGCTATGGTTCCCAAGGATATGGTTATGATTGGTCGTTAGATGAAGCTAAGAAAAATGTCTTGAGAACTCATACAACTGCAGTAAGTGCTCGTATGTTGTATGGCTTAGCTAAAGATTTCAAACCGACTAAGTACTTTAGTATTGATAGAGTATTTCGAAATGAGACTTTAGATGCTACTCATTTGGCAGAGTTTCAACAAGTAGAAGGAGTAATAGCTGACTACAATTTAACATTGGGAGATTTAATTGGAGTTCTTCACACGTTTTTTGAACGATTAGGAATGACTGAAATCAAATTCAAACCTGCTTACAATCCATACACAGAACCTAGTATGGAAATATTTTGTTATCATCAAGGACTACAAAAATGGATTGAAATTGGTAACTCTGGAATGTTTCGTCCTGAAATGCTATTACCAATGGGCTTACCAGAAAAAGTAAATGTTATAGCTTGGGGATTATCTTTAGAGAGACCAACTATGATTAAATATGGCATTAACAATATTAGAGATTTAGTTGGACCTAGGGTTAATTTACAAATGGTTCAAGATAACCCTATTTGTAGATTAGACAAA
>Ste54
GTTGCTACTGAAAAAGACATCTCAATTGCTGAACAAGATGATCTCCAAGCCAAAGAAAAAGAAAAGAAACTTGGACATAGAAGAGTGGGTGTTGATGGAGAAATCACCTATAAGAAAATTCAAACTGGTCAAATTATGGGTTCAATACAACTGGGAATACAGCATGCAGTAGGAGGCCTTGCTTCAAAGCCTGAACGCGATTTGCTTATGCAAGATTTTATGACTGTTGAAACGACAGTGTTTCCAAGTGATGGAACTAATCACACTCCAGCTCACCACTATCCAGAGTTTATTTTTAAGACATACGCTCCAATTGCATTCCGTTATTTCAGAGACTTATTCGGTATTCAGCCAGATGATTATCTTATATCGTTTTGTAACTCGCCACTTCGTGAACTGTCCAACCCGGGTGCTAGTGGATCAATATTTTACCTCACACGAGATGATGAATTTATCATGAAAACTGTACAGCACAAGGAAGGTGAATTTTTACAAAAACTACTTCCTGGATACTACATGAATTTGAATCAGAATCCAAGAACTTTGTTGCCAAAATTTTTCGGTCTTTATTGTTATCAATGCAATTCAAAAAACATTAGATTAGTAGCTATGAACAATTTACTACCTTCTAACATAAAAATGCACCAAAAGTATGATCTGAAAGGTTCAACTTACAAAAGAAAAGCTTCCAAAGATGAAAGACAAAAATCATCGCCTACATTTAAAGATTTAGACTTTAAAGAACATCATCCCGATGGTATTTTTTTGGAGCCAGATACCCACTCAGCTCTTCTCAAAACTATGCAAAGAGATTGTCGAGTACTAGAAAGTTTTAAAATAATGGATTACAGTCTTTTAGTGGGTGTTCATAATGTTGATCTTGCTCAGAGAGAGAAAGAAGAACGACGTGTGGCACGGTTACGCAAGGCTGTGGAAACTGATGCAGATACTTTATCAGAAACGTCTACTCTAAGTCGAACAGCTGAAGCCAACCGGCAGCGTTTGATGGCTCATTCAACAGCAATGGAAAGTATTCAGGCAGACACTGGAACTTCGTCAGATGAAGATTGTGCCTCGCCTAGAGGAGGCATACCTGCTAGAAGTGGTAGTGGTGATAGCTTATTACTATTTGTTGGAATTATTGATATATTACAAAGTTATCGACTAAAGAAAAAACTAGAGCATACGTTCAAAGCCATCATTCACGATGGTGACTCTGTTTCTGTACATAGACCTGATTTCTATGCCACTAGATTTTTGGACTTTATGACC
>Ste55
ATGTCGTGCCGACCGCTTATTGCGGCGCCGTCGTTCGCGGCAGCAACGTCGTTGCTGTTGATAGGTTTGTGTGCGGTTTCGTTCGCCCACTCTTCGAGGCAACAGATCCAAGACGGATCGATCGGCGACGACACGACCGGCCACCATGGCCGGTGTGAACCCATCACCATACCGTTTTGCATGGGCATAGCGTACAACGAAACAATCATGCCCAACTTGTTTGGCCAACAGCGTCAAGACGAAGCGGGCTTCGAAGTGCAGCAGTACTATCCGCTGGTGAAAATCCAGTGTTCGCACGATTTGCAATTCTTTTTGTGCAGTGTTTTCGTTCCCGTCTGCACTATTATCGAAAGACCTATCCCACCGTGTCGATCACTGTGTGTGTCAGCTCGTAATGGTTGTGAATCGATCATGAATCGTTTTCAAATCCAATGGCCCGATAACCTAGAATGTTCAAAGTTCCCTGAAAACGGGCAACTCTGCGTTGGTGAGAATAACGTAACAAACACTTCTCCGACACCGCAGACTGGCTTAATAGAACAAAACGGAAAAGATTTTTCAGCGCCAGGTTCTAGACACTTTTCAGGAGACCAAGGATATTCAAACAATCCCAATAGCTTTGACATTGGATTCGTTTGCCCACAACAATTTCGAATTGAGTCTAACAGTAATAAAAAAAGATCTGATAGAAATAATCAAGTTTATACATTAAAAGTTGGCAATAAGGTAGTAAAGGATTGTGGTGTACCGTGTGATGCATTTTGGAGTCAAGATCAAATGCGCAAAGCTAGATCATGGGTGGCTTTGTGGTCTGTATTGTGTGCTATATCCTGTTTGTTTACATCTTTAACATTTGCCATCGATACTCACCGTTTTCGATATCCTGAACGACCAATAATATTCTTGTCTTTATGTTATCTGATGGTTTCCATATCTTATCTGATTGGATATTTATCAGGAAACAACATTGCGTGCAACAAGCAAAATTTAATTACTCAAGGTACAGATGATAATGAATGGTGCACTGTACTATTTATGGTGTCGTATTTCTTTAGTACTGCATCTTCTGTATGGTGGGTTGTGTTGACATTGACTTGGTTCTTGGCTGCGGGACTTAAATGGGGACATGAAGCTATTGAAGCAAATTCTCATTATTTCCACTTGGCGGCATGGACAGTTCCTGCTGCTAAAACAATTACAGTACTGGCTATGGGAAAAATTGAG
>Ste56
AATATAACAAGACCAGTAAGTTTGCATACAGATCGTTTATCTGAACAAATCCGGGAGTACAGATTGTTGCAGTCAGATATTGATACACATAGAGCAAGTGTTGATAGTGTCGCACATTCTACACAAGAGTTAATGATCAATTCAAGCAATCCCAGACTTGCCAAAAAAATTGAAGTCAAGTTAAAAGATGTTATGACTCGTTTCGAAAAGCTTTTGGATAGGACTGCCAAACGAGGTGAACTATTAAATGACATCAATCAAATATTGTCATCATTTAATAGCCAAGCGGCAATGCTTGAACAATGGTTAACAAATGCATTAGACAATTTCAACGATATGCCTGAAAATAAGTTGGACGATTTAATTGCTCAAAGAGACTCTCAACGACAAGCCTTAGACCAAACAATACGTGATGGAAAAACTCTCATTAACAATAAGGATGTGACCGATACTCCTCCTGTACGTGATCGTGTTAAAGGATTGGAAAACCAATGGAAACAATTGAATCAACTGCTAGAAGATAAACAGAGATTATCTAAGGCTAAAGTAGAACAACTTCAAGCATACGAAAAATTAAGAGATCAAGTATTAATTTGGTTAAATAACACTGAGAAAAGAGTTAATCAATTAGAAAGTGTAGCTGTAGACATGAATATTATTAAAAATCAAATTGATGAACTGAAACCAATTTCGAAGGATCATCGTGATTATAGTATTACTATTGACAAACTTAATGACCTTGGGGCTACATTTTATGATTCTAGTCTTACCAATTCTTTAAGAAGACGCAGTTCAGTATCTCCTACTAAACGCTATTCTTTGGACTCTTTAAGAAAAACTTCTAGGGATTCTCCAAGAAGTTCAGTTGTAAGTTTCACATACAATAGAATTGAAGATGGTTTAGATGACAGTCCCGTGCAACAAGAACTAAATGAAATTAATAACAGATATAATTTATTAGGTGTAAAAATATCAGACAGGCAAAATGAATTGGATACAATTAGAGACGATGTCAGAAAATTGGTTGAAAATATGAAAATATTAAATCAATTTTTAGATAGAACACAAAAATCATTACCAAAAGAAAGTATTCCACTGACTAAAGAAGAGTCTGATAAAGCAGCAAAACAAGTTAGAGCTGTACTTGAAGAAATGTACGAAAAACAATCTTTGTTAGATAGTACTAAATCTGGTGTAAATGATTTATTAAAAAAGAAACCAACTTCTTTAGGAGCGGATAAATTACATGATGACATTCAAAATGTTACTAGTCGTTGGAAGAACTTAAATGATATTTGTAAGAATCGTATACAACTTCTTGAAGACTTAAAAGATTTTCATGATTCGCACGATAATCTTTCGAACTGGTTAGGATCTAAAGAACGTATGTTAAATGTCTTGGGTCCAATATCGTCAGATTCTAGAATAGTACAAAGTCAAGTTCAGCAAATTCAAGTGTTAAGAGAAGAGTTTAGAACTCAACAACCTCAACTTACTCATTTAACATCTGTTGGCGAAAGCATACTCAATAGACTACCAGATCCTAACTCTCCGGATGCTCAACGGTTTTCTAATAAATTAACAGCAATTTTACAAAAATGGTCAGATTTACTTGGAAAATTAGAAGATAGAGCATCTAATCTTGGTGCAGCAGCTGATTCAACCCGAGAATTTGATGCAGGTCTTGCTCGTTTAACTGAAGCATTACAAAATATTTCTGATCAATTAGATGATATTTCTTATGATAAGGAACCAGAAGAGAGGCTTAGAAAAATACAAAACTTAGAAAGACAATTAGAAGGCCAAAGGCCTTTATTAGCTGATTTAGAAGATGCTGGAAATCATTTGTGTAATGTATTAGATGACCCAGCTTGTAAAGCAGATATTCAAGCGAAATTGGCTGCTATTAATCGTCAATATAACAACTTGCAAAAGAAATTAGACAATAAAAAAGCTGAAATTGAAGGATCATTGAAGGATGGTAGACAATTTGAAGCTACTTGTGCTCTGACACTTGGTTGGTTGTCTGATCAATTGGGCAGTCTTACAGAACGTCTATTAATATCCGCTGATAAAGATATACTGCAACAACAAGTTTCTCAGTATGAGCCTATTTACAAAGAAGTATTACACAAAGAACATGAAGTAATTATGCTTTTGAATAAAGGTCGTGATATGTTATCCCGAATTGGACAACGTAACGAATCTCGTAATTTGCAACGTGATTTAGACAAAATACAACAAAACTGGGACAAACTTCGCAAAGAAGCTGTAGACCGCCACAACAGACTTCAAACATGCATGGAACACTGTAGAAAATATTACAGAGCCCAAGAGTCCTTCACACCATGGTTGGCTCAAGCTGAAAATAAATTAGAACTTATTCGACCAAACAGCTTTAGTAAAAGAGACGTGGATAAACAAATGAGAGAACTGTCTGCTTTTAGAAATGAAGTTTGGAAACACTCTGGTGAGTTTGAGAATGTCAAAACCCTAGGAGAAACGTTCCTTTCTTCTTGTGATGTGGATAAAGAACTTGTAAAACAAGAACTGTCAACCATCAAAACTCGATGGGATAGATTGAACAATGAATTGATGGAAAAAACACAATGGTTAGAAGACATTTCTAGAAAGTTATCTGACTTTTCTGACAACCTTAGAGATTCTGAACACTCATTACAACGTTGTGAAGATAAACTTGCTTCACATGATTCCATTGGAGGTGCTGCACGTGATCCAAAACTGTTGGAAAGAATTAAAGCATTGCGAGAAGATGCTAAGAAATTAAGAGGTCCATTGGTAGGTCTAAGGCAAACAGCTGGTGACTTAGCCTCAGAAGCTGCTCAAATGGGTGTTGGTGACTCATTGAAATTACAGGACGATGTTGATAATCTTATGGATAGATTAGACGATTTAGAAGGTAAACTGGATGATAGGTGTTCACAATTACTTTCAGCTTCGACTGCATTGGCGCAATATGCAGATAAAGTTAAAGCTCTTGGTAAAAACTTGAATGACTTAGAAGCTGAATTTGACTCATTAAAACCACCCGGTCGAGATATTAAAACTGTTACTGGACAGTTAGATGAAGTAGACAAATTTATCAAGAAAATTGCAAGAGCTGGAGATGATGTCACAGTAATGCTTGAATTAGGCCAACGTTTAGAAGATTCTACTTCTATGCGTGACCAAGCTGAATCACTGACACGTCTATTAAATAAACTTGATGAACGAGCATCAAACAGACAAACTGATCTTGAAAATATTTTAGACAGACTACAAGCTTTTAAGAATAAGCATGATAATGTTGTTCAAGATATAGAACATGCAACTGATGAGTTTAAAAGTTTGAAACCAATTGGATCAGAAGTGGAGGCAATTAAATTCCAACAACAAGAGTTTGGTTCTTTCAGAAAAAACACCATTGAACCACTAATTTTGTCAGTCAATGAAGTTAATGGTATAGGTCAAAGATTAATACAATCTGCTGCCAGAGGTGTAAACACTGGTATTTTAGAAAAGGATTTGGAAAAAATGAACGATAAATGGAATGCACTTAAAGAAAAATTAAATGAGAGGGACAGGCGACTAGATTATGGACTTTTACAATCTGGCAAGTTCCAAGATGCTTTAGATGGATTTGCTAAGTGGTTAGCTGATACAGAAGAATTAGTATCTAATCAAAAACCACCATCAGCAGATTACAAGGTGGTAAAAGCACAACTACAAGAACAAAAA
>Ste57
GAACAATACTTATTCAACGTATTCGAAGTGATCGTTTCTACACTGGAGACGAAACTCCAGAGAATAGAAAACCTAGATAAAGCCGTCGAGCACCTCATGCGTCGAGTAGAAGCACTGGATTCGCGAGTGACCAACAACATCGACAAGACGGAAGCGGTGATCGGAAAGTTGCGATCGTTGGACACCAAGCTATTCCAGAAGGAACCCGGCACCCTTGGTCACCATCTTGAGACTAAGCTAACGACATTGGACCGCAAGGTTGGCGACATTGACACTAAGTTGGCCGGGCTGAAGAGTCAGCTGGATAACAACTTTCTGGGACCCGCCGATGACATCAACGCTGAAGCGAGTGAAAAAAAACCCGTGAACGTCCACCACCTGGACGTGTCCAAGCTGCTAAACACTCAGATGGACAACATTCGAAGCAATACGGCCAATATCGACAGGAAGCTACAGTTCCACATAAACATGGTGTCGGACGGCCTGACCAAGATCATAAGTATGGTGACGGACGTACACGGCGCCATCGTTGAACAGGACAACCACCACGGTGGCGGTCGGTCCGGCGGCGGTAACACCGGCAACAAGACGACCACCACCACACCGGCGTCAGCACCGGAGCGGAGTAACAAGATCGATCAGCTGGTCAGACAGATGCATCCGATACTGAGCGTAAGCGAGAAAATGGACGAGGTGTGGAACGTGGTGGTCGGCACCAAGAGCTCGGTGGACGACCTGGTGCCCAAGTCCGACGAGCTACTGACTCAGACGCAGCGCCAGGAACGGGCCATTAGCGATATACACGACGACCTGCGCATGAACACCAACAAGATCATCGCCAATCTGGACGTAGTGGAGCGCCGGCTGAAGAAACAGGAAGACGACGTGGTCACGTTGGCCCAGCGACCTGTGCCCGCCGAGATGCTGCGCCTGGACCCGACCATCGACGATTACTCCCGATACGACGAACAGCTGCAGTCCGAGTCCACGCCGCTTTCCGCCCCCGTGTCATTCACCACTCCTACAAGTGTCGGCGGTATCGGCGGTATTGGCAGTCCTACGCCCGGTACGCCGCCGGATGTCCAACTGACGTTTCAGACGTCCAGGAACGCACCCCAGAAGAACAGAGGAGTGGTGTTCCCAAGTGTCAAGAATAAACCGCCACCGGCTAACATCAGTTTCTTGACCGACCAATTCAACCGCGAAGTCAAA
>Ste58
ATGTGTTTGCATGTCATGATGTCATCGAGCACAAACCGAATGATACAGCCCAGGAACCTGGCTTCGATATTGATGAAATTGCACGGTGCGTTTGCCGAAGCCATTACATCGCCAAAAGCTTCCATCGACAAGCGCACGCTAGAGAAGACATGGAAACTGATGGACAAGGTTGTGAAACTGTGTCAACATTCCAAGATGAACCTGAAGAACTCGCCGCCATTCATCCTCGACATATTGCCAGACACCTATCAACGGCTCAGGTTCATTTACACACAATATGAGAATGACCTTTCTGAGTTGTACAATAATGAGCATTTTAATGTCTTCATTTTAAATGTGATACGGAAATGCAAACAAGCCATTAAATTGTTCAAAGAGGGCAAGGAGAAAATGTATGATGAAAATTCGCATTATAGAAGAAATTTGACAAAATTGAGTTTAGTGTTCAGCCATATGCTCAGTGAGCTCAAAGCGTTATTTCCAAATCATAGATTTGCTGGTGATAAGTTTAGGATAACCAAAAGTGATGCTGCAGAATTTTGGAGATCTAATTTTGGAATG
>Ste59
ATGGACATTGATCAGTTGGGTAACGATGCTAAGTTGGCAGCAACAAAATACTTTACAAATATGCTAAAAAAACCAGGACAATTGGAGAAAGTTGAACAATTGAAAAATCGAATATCACGTAAAAAAACTTCTACTGAGGCAATGTTGAAAACAGCTATGCAAAGTCAATTAGATGGGGTTACAATTGGAATGGAACAACTGAAAGATGCGTTGGATGATATAAGTAAAGTAAAAATATACCTCAGTCAAACAAAACGTTCATTTATAAATTTACCATCCCTTGGGTACAAGTTGCAAGATGTGCGCACCAAGCAAATGCAACATTCTCAGTACTTGACAGCTAATGAAAATATGAAGCACCTATTCACCGTACCTGAGAGCATTGAAAAAACCAAACAGTGGATAAATGATGGAAAGTTTTTACATGCTCATCAATGTTTAATAGATCTTGAGAACTCTAGAGATGATCTTTTATTTGAAGTGCATAAATTGCCCAATCAAGCACCCAGTGATAAAATACTACTAAAAGCATATTTTGAAGATGTTGAAGTTATGTCTGATATGTTGAAAAAACAAATAAAATTAGTATTAAGCAGAACACTAAATACTGTTAGAAAAGAACCTATGGTGATTGTTACTGTTCTGAGGATTATAGAACGAGAAGAGCGTGCTGATACATTTGCATTACAGCGTAATAAACAATCTGGATTTATGCCTCCTAGTCGTCCAAAAAAGTGGAAAGAAATGGCGTTTGATGTGCTTCAAAAGTCAGTTGATCAGAGAATAGAAGGTACTCAAGTAAATGAACGATCTGACAACAAAATGTGGCTTGTAACATATTTGGAACTTTGTCGGCAATTAATTCTTGAGGATTTGCGAGTGGTTAAAACTCTTTGTGTGCCATGTTTTCCACCACAATATGATATTTTTGAAAAATTTGTTTATATGTATCATTCTAGTCTTTCAGCAAATTTAAATGACATAATATCAGATGGATTAGAAGGCAATGAATATGTTACAATTATTTCATGGGTAACTAACACATATCCCGGTAAAGAGCTAATGTTACATCCTGAATTGAATATAGACATTGGTAAAGTTGGTCCATTATTAAAATCATCAATTGTTTTTGATTTACAATCAAAATATTTAGAATACATTAAAGCTAATTACAAAGAATGGATGTTAAAAACATTAGATACTGAAAAAAATGATTGGTATGCAGGAGCTTCACCCGAGGTTGGTCCAGACGGATGTTTTCATACAGCTGCTCCAGTTATTATATTTCAGATGATCGATCAAAATTTACAAGTCACAAAAACTATAAGCCAGCACTTAACACACAAAGCGTTATTATTGAGTGTAGATAGTGTCAGTCTATATGGTTTGTCTTACAAAGAGGCTGTTATAGAGTTCAAGAAAAAGCACTTTGAGGATAGAAGTAAAGTACCATTTTTTACACACTGCATAATTACTGTGCTGAATAATTGTTTACAATTTATTGAATTAGCATTAGAAATGAAGCAGCATTATTGGAGCAGTGATTTTAAGGATCAGTCGAGTACTGCTTATGAAAAATTAATAAAGACCTTCCAAAACCTTAGGGATGAAGCAGCACAATTTCTTTTAGAAGAAGCTTTCCTTGATCTCGATTCTCATTTTCAAGACTTAATAACTACGAAATGGCTTACTAGCTTTATATCTATTGAAACAATTTGTGTGACATTAGAAGATTATTTTCAAGATTATACTCATTTAAAACCCAAAAATTTAGAGTATATAATATTGGAAGCTGAAGATATAATAGTGCGACGATACATAATGGCTATTCTGCAGAAAAAATTAAATTTCAAGACCTATGAAGAGCGTCGATCAGCAGCAGATAAAATGACAAATGAAGTGGACCAATTGAAATCTTTTTTTATGCGTGTAGCGCCTTTAGTAACACGTGATAAAGATTCTCCGTTTGATGCTGTTGTCAAGTTATCTGAAGTATTAAAAAGTGAAGATTCTGAAATATTATCATTGGATTTGCACACACTTGTAAAGATGTACCCGGATATTACCGAAGACCAAATGACTAGATTATTAGGTTTAAGAGGTGATTTAAGTAGATCAGAAATACGTGAAAAAGTACAGTATGCAATTCAAGGCAATAAGGAACTTGCAGGAACCACATTAACCAAAAGTATATTTCAGCAAATTCACTTA
>Ste60
ATGAAGAACGACTGTACCAAACGAACTAAAGCGTCTAAAACTCCTATAGAAGTATCCGAGTCATTACAAAAACTTTCCAAAGTTGTTGATAATGTGCGGCAATCAATTGGTAATATTCCTGTTATACCATCTACCAGTGCGAAATCTGAATCTACAGAATTGCCACCTGTGGCTACTCAAGTAGAAACCGAAGAAGACATAGAAAAAAAGGAAAGAGAAACATTGTTAAGTTTTATTTCAGAATGTGTTACCAGGCAAGAAGAAAAGAAAATATTAAGACAAAATAATCAAGAATGTGTGTTTCCTGATGAATCAGATATATCTAAACGAGATTCTAGCTTGAAAAAAAATACAGCATTCATTAGAAAACTTAAAAATTTTCCTCCTCCTCAACTTGACCAGTTACTCAAAGACATGAATTCTTTGAATTTGACTAAATATCTATCTGAAGTTGTATCAGCTCTTACCGAAATCAAACTAAAAATGACAGAAATTGATGCCATGATATTATTATGCACTCAATTAAACACAACTTACTCAGATTTTTCAAAGATTTTCTTTGAGCAATGGCAAAAAATATTAAATATTAAAAAAGATGACAAAATAGCTAATATGAGCAAATTTAGGGTTGATCTTAGGCTATTTGCTGAACTTACATCTGCTGGTATTATTCCTCAAAAGGAAGGTCTTGTCTTGCTTGGCAATATACTAACTATTTTGATTAACTCTGATCTACAGGAACATAATAATTTAAATATCATACTTAGTTTTTGTAAATATTGTGGTGATGATTATGCAGGATTAGTTCCTAAAGAAATGCAAGATCTAGCTGATAAGTTTGATATTGAAATTCCTAAAAGTAATATGATTTCTAGTGATAAACAGAAAAACGTAAGAGCATTATTGAAAGAGTATTATGTTTCTTTAAATAATCATATAAAGAGAATGCATAATGATTTAGAGTATGCTGAAAAACAAAATGAAAAAATATTACAAACCAAAGGTGAACTAAGGCCAGAACGTAAAGCTAAAAATGAACAAATGAATGTTACATATCAAAAACTTTATAGTTCGGCTTTAACTTTTGCTGATATACTCAATGAACCAGTTATTATATTAAAAGAAGAAAAAAAGAATAGTTCAACTGAGGATTTGACTGATTCAGAACTAGATATTGTTGGAACACCGACATTATCAGAATTAACCAGTCTTTGGGAAGATGAAGAAACTCAAAAGTTTTATGAAGAATTTCCAAATCTTAGTAATTATATTCCTGATAAAAATAAGAAGATTGAAGAACCTGAAGAACCTGAAGTTGAATGTAATACAAAGAAAAGTTTATCAGATATTAAAGATGCTGTGGACGTTGAAGTATCCAACATTGGTACCAAAGTTATATTTGAATCATTTATTGAACAATTACCAAAATGTGTTAATCGAGAAATGATTGACAATTTAGCTATTGAATTTTTAATATATCTCAATACTAAAAATAATCGTAAAAAATTAGTTAAAGTTTTATTCAGTGTCCCTAGAACCAGAGTAGATCTATTGCCATTCTATACACGTTTAGTAGCTATTTTAAATCCTTTAATGCCAGAAGTGGCTCTTGAACTTTGTTCTTTATTAAAAAGTGATTTTAGATATAATGTAAAGAAAAAAGATCAGATTAATATTGAAACTAAACTTAAAGTTGTTCGCTATATTGGAGAAATGGTTAAGTTTAACCTTATGATTAAATCTGAAGCATTGCATTGTTTTAAAATGTTATTAAACGATTTTAGTCATCATCACATAGAAATGGGTTGTGCTTTATTAGAAACAGCTGGACGATTTTTGTATCGTTCTCCAGATAGCCATCATCGTACCAAAATTTACTTAGAACAAATGATGAGGGTCAAATCCATTTCAGCTCTAAGACCTGTATATGTCACAATGATTGAAAATGCTTATTACTTTGTAAATCCTACTGATTCGCCAGCAATTATGAAAAAGCAGAGACCTATATTACATGAATTTATCAGACATTTACTTTATAATGAGCTAAAAGACGCACCTGAAAAAGAGAACATAATTTTAGATCTTCTTAAACAAATGGACTGGGAAAATTGTGCGGAGAAAACTTATTTGATAAAATGTTTGACTGAAGCTTGGAATGTTACTTATCCCATGATATCAGATTTGGCATGTTTAGTTGCTGCTTTTGTTGATTATGATGATTCAATTGGAACACGTGTCGTGGATGGAGTTATGGAAGATATTCGTGTGGGTCTTGAAACAAACTTGGTAAAGTTTAATCAAAGGAGAATAGCTATGATCAAGTATTTTGGTGAGCTATATAATTATAGATTAATAGAAAGCAACGATGTTTTCAAAGTGTTGTATAGTCTTGTGTCATTTGGTGTAGTATATGATCCAGATTTTTATTCCACATTTGATCCTCCTGAAAATTTATTTAGACTGAGACTTATATGTGTTTTACTTGACACTTGTGGTGAGTTTTTCAACCGAGGCCCTGGTAAACTTAAATTAGATTGCTTTATTCTATACTTTCAATATTATTTTTGGTTAAAAAAATCAAATACTACTTGGGATACTCAAAATCCTTTTCCTGTTACAGTAGATTACTTAGTTACAGACATATTAAAAAAACTTCGACCTAATTTTAAGATGAAAAACTGTTTTCTTGAAGCTCAAAAAGTAGTTATTCTACTCCAAGAAAGACTTATTCAACAGTATAATCTTAAACAAAAAGAAGAATCTCAATTATCAACTATTGATGAAGAAGCCGATGATAAACAACATTTAGAAGAGGATGACTCTGATATGGATTATACAGAAGACGAAGATAGTGATGGCACTGTTTGCAGTGATAAAATTCCAGTTGAACCAGTCCGCCGTAAAATTGAAGACCCTGAAGATTTTGAATTTTTAGAATCTTTTGATAAAATGGTCAGC
>Ste61
ATGTGCGCGGCGCCGACATTAGTGGTGGCCGTGTTGTGTGCGATCGCGGCCACCGCCGTCTGCAACATGCAGCCGGTGGCCGTGACCAACACGGCGGCAGCGTCGGCCGGGGCTGTGGCCGGCGTGGCGGCCGTCCCGGTTTCGGGGCGCTGCGAAGAGATCACCATACCGATGTGCCGGGGCATCGGGTACAACATGACGTCGATGCCCAACCAGCTAAACCACGAGACGCAAGAGGAGGCCGGCATGGAGGTGCACCAGTTTTGGCCGCTGGTCGAGATCAACTGTTCGGCCGATCTCAAGTTCTTCCTGTGTTCCGTGTACACGCCCATCTGCATCGAGGAGTACCAGCGGCCGTTGCAGGCGTGTCGGAGCGTGTGCGAACGGGCCCGCGACGGTTGTCTGCCGGTCATGCAGCGGTACGGGTTCGTGTGGCCGGAGAAGATGCAGTGCGATAAGCTGCCGGTGCACGGCGGCCCGGAGCTGTGCATGGCCCAGGACGTGTACGAGCAACAGCAGCACGGATCGGTGAAACCGACCAAGAAACCGGCCGGGTTACCCGCGAACAAGTGCAAGCCGGGCAGCAGGGCCAAGGGATGCGAGAAATACGCGTACGGCAGCGGCGGCGGTGTCGGCGACGAAGACGGGTGCGAGTGCAAGTGCCGGCCGCCGTTGGTGCCCGTCGACAGGGAATCGGTCCGGTACAACCGCAGTGGCGTGTCCGTGGCCGGCGTGGATAACTGCGCGATGCCGTGCCGGGGAGTGATGTTCACCGACGACGAGAAGGACTTCGCGTCCACCTGGATCGCGCTGTGGTCGAGCATATGTTGCGTCACCACGCTGATGACGCTCACCACGTACACCATCGACACGCAGCGGTTCAAGTACCCGGAAAAGCCGATCGTGTTCCTGTCCGGTTGCTACCTAATGGTCAGCCTCGGGTACCTGATCCGAGTGTACGCGGGTCACGACGCGGTCGCCTGCGAGCCCGACGGTTCCGTCAAGTACAACGCGTCCGGGCCCACGCCGTGCACGCTCGTGTTCCTGTTGCTCTACTTCTTCGGCATGGCCTCGTCCATCTGGTGGGTCATACTGGCGTTCACGTGGTTCCTGGCCGCCGGTCTCAAGTGGGGCAACGAGGCGATCGCGTCCTACTCGCAATACTTTCACTTGGCCGCCTGGCTGATACCCACCGTCAAGTCGCTGGGGGTGCTGGTCATGTCGGCCGTCGACGGGGACGCGTTCGCCGGCGTGTGCTACGTGGGCAACCAGAACCCGGACAACCTGAAAATGTTCGTCTTGGCACCGCTCGTCGTCTACCTAGCGTTGGGCATATCGTTCTTGTTGGGCGGGTTCGTGTCGCTGTTCCGCATTCGGAATGTCATCAAGCAACAAGTGGGCCGAAGTAAGGCTGACAAGTTGGAGAAGCTCATGATCAGGATCGGCGTGTTCAGCGTCCTGTACACCGTGCCAGCATCGGTCGTCATCGGGTGCCACTACTACGAGGCCCGGTACATGCCCGACCGCGTGGCTCACTTGGCGTGCCCGTGCTCCGAACCGAACCTCGACACCAAGCCGGTGTACACCATGCTCATGCTCAAATACTTCATGACGTTGGTGATGGGCGTCACGTCAGGCGTGTGGATATGGTCTGGCAAGACGGTCGGCTCGTGGAAACGCCTGTCCCGTCGGCTGTTTGGAGGCGGCGGCGTTGGTGGCGGAAACGGCGGCGGTCGCATGTCCAAGGGCGGCCCCAACCCGGTGCTCGTCAACCCGGGCAAACAACGCAAGCAGCTACAGTACATGCCGGCGCCGTCCGTTCCGGGCAGTACGCTGCCTTCGTCCCACCACCTGGCCCCGTCGTCCAGCCTGCACCACCACATCATCAAACAGGCGCCGCTTAGCCACGTA
>Ste62
ATGGACAGTTCAGAATACGAATCGGTAAGAAACCAAACGCTGTTGTTCTTTTTTGAAAAATTGGTAGACAAGGGCACTCCACGATCCTTGCACGATCTAAGTTGCCAATTTGGTTCGAAAGGATTCACTAAAGAAATGCGACAGATCGCTGGTGGATCACAATCAGGCTTGAAGAAATTCCTGTCACAACATCCGTCTTTATTCACATTGGATGGGGACTTAGTCGCCGCGTCTCAGATAGTTGCACCAGTGCAATCCGATACCAATTATAACCACAAAGCTGTCCATTATTTTAAGGATAAATTGTTGAAATATGGAGTTGGAACTGAAGTACCAATTCGATGCCTACTTGGGCACCGTTCTCAAGCGCCACCAGAAATCCGATTAATATCTGGTCTACATATCAAAGAATTTAGAGATTTTCTGCTGAAATATCCTGATGTATTTACTGTAAGTGAAGACACCATTATACTTACAGAATATGCAGGACTGGAACGTAAAATGTATGATGATAGCGATCAACGTGAAGTCAAAATTGATCCAGAAATTACAAAGCGTCTTTTAGCGTTTTGTGTACAATGTTTGGAATGCAAAGGGCCAATGTTAACTGATCAAATGTTTCATAGTATTTCTTTGCGTTTTACAGAAAATACTTGGTCTCCAATTTTTAAAACTCCTTCAGATTTGTTCACATTTTTAAAAATGCATCCTGACCAATTTAACACACAATCCAATTTAATAACATTAGCAAAAAATGATCCTAAACCAGAAGTTAAAATTGCTCGAGTTCCTATAGAAGTCGTACCATTAACTCCTCCTATGTCGCCGCCTCTACCTAAACCAATACCAAATAATAATAATCAATCCCTTAAACAAAGAATTAATAATTTGGTTATGAAGACAATCGCAGAAAACACTGAGCGAAATAGCAAAACGCCAAATGGTTATGATGATAGTGATGCATGGAAAGGAAAAATGTTGAACAATATCAAAGCAATAATAACAAATACTAAAGAATGTTCAAATATTGTCGATAGAATTTTGGCACGAAAGTCAGCTATTGGTATAGATTTTGAAGGTGTGTGTATTGGAGCTAGTGGTCAATTAAGCTTAATGCAAGTGGTAACCGAAGATGGATTATGTTTTATATTTGATTTAATTGCTTGTCCACAATTAATTAAAAGTGGTGGATTACAAAGTCTACTAGAAAGTGAAGAAATACTTAAG
>Ste63
AATGCCGATCGTGATGTAATGAGTCCACCACACAATCCTGATGCTGAATATTTTCCTGTTCAATGCCTTTCAGTTGACGAGGTTGAAAAGTTTTTGAACGAACTTGTTGAACAATTATGTACTAGTATACATGTAACACCATCAATGTCAAAAGTTTTACTTTATGAAAACAAATGGGCTGTTCAAGAAGTATTATGGAAGTATAATGAAGATGCCGATAAGCTTTTTGTCGCATCTAGAATGAAAACATTACAGCCAGTATCAGTTAAAACAAAAAGAGATAAATTTATATGCCCAGTTTGTGTGGGGCCAGTAGCTGAAGAATTAGGAATTACTAGTTTAGCTTGTGGACATTGTTATTGTGATAACTGTTGGCGTTGTCATTTTGAAAATAAAATAAAACAAGGCGTAAGTACAGAACTTTCTTGTATGGCATTAAACTGTGAATTACTAGTACCAGAAGAAATAGTTTTATCAACAGTTAATAAACCAATTTTAAGGAAAAAATACCAACATTTTGCATTCCGTGAGTATATTAAATCTCATCCATTGTTACGCTTTTGTCCAGGAGCTAACTGCACTGCAGTCATCAAATCTAAAGAGTCTTTAGCTAAAAAAGCTATATGTACTCAGTGTGAAACTTCTTTTTGTTTCAAATGCGGAAATGACTATCATGCCCCAACAGATTGTGCCACCATTAAAAAATGGATTACTAAATGTGCCGATGATAGTGAAACATCAAATTACATTGCAGCTAACACTAAAGACTGTCCTAAATGTAATATTTTTATTGAAAAAAATGGTGGCTGCAATCATATGCAGTGTTTAAGTTGTAAATTTGATTTTTGCTGGATGTGTATGGGAGATTGGAAAGCACACGGCACTGAATATTATGATTGTTCTAAGTATAGAGAAAATCCTCAGAATGGTTCAGAATCTGCTAGAGCTCGTGAAGCATTGAAAAAATATCTCCATTACTATGAGCGTTGGGAAAACCATTCTAAAAGTTTGCAATTGGAAAAACAAACGCTTGATAAAATCAAAGAAAGAATAAATAGTAAAGTTATGACAAGTAAAGGTACATGGATTGACTGGCAGTATTTATTAGATTCTGCTGCTCTACTAGCCAAATGTCGGTATACTCTTCAGTATACTTATCCATACGCATATTACATGGATAATGGACCAAAAAAAGAATTATTTGAATATCAACAAGCTAAATTGGAAGCTGAAATTGAAAATTTATCATGGAAGATAGAAAGAGCAGAAACTACTGACAGAGGTGATTTAGAAAATCAGATGGATATTGCTGAGAAAAGAAGAGCTACTATGCTTCAAGATTTTTTCCACATT
>Ste64
CTGAGCGAGGACTTGGGGTACCGGATATACTCGGCACTCGGTTCGTTCTACATACCGTCGTGTATCATGGTGTTCGTTTACATCCGGATATACTTCGCGGCCAAGGCGCGTGCGCGGCGGGGCATCCGGAAACCGCCGTCGAAGCCGAAAAAAGGGGCGGCCAAAGCTGCAAAGGCGGCCGCCGCGGCGGCCGCAGCCGCGCAGAGCCCGTCGACCGTGTCGCAGACGACCAGTTTCATCACGCGCCCGTCGCCGGCCAGCGTCCCGCTGACCGCGTTCCGGTCGCCGCCCGCGACGCCGGTCAACACCACGCTGCCGGTGATCGCTTGCGACTACGCCAGCGACGCGAGCACTAGCGACGTGAGCAAGGACGGCGACAAGGACACGCTCAAGGTGTTCACCACGCAGGGCAGCCGCCGGCTGACGGTCAACGGCGACCTGGGCGGCGGCCGGTGCCGCGCGTCCAGCGTGGCCGTGGACACGGACATGGTCAGCGAGCTGGAACCGTCGTCGTCGGACTCGGGCAACGTGCAGAAGTGCGGCGCCGTCAAGCCGGTCAAGTCGCGGCTCTGCAAGCCGATATTCGGCGTCGGCCGCAAGTCGGCCAAGGCGGCGTCGGCCAAGGCCAAACGGGACATACTGGACACGGGCAAGGTGTCCATGGCCTGCCGCAGCGGGGGCGGCGACGGCCACCACCAGTACGGGTCCGGCGCCTCGAACGCGGCTCACGGGGGCGCGGCCGCTGACCCGGCGCCGTGCCAGCCACGGCCCAAGCCCCGAGACCCCGAGCGCGAGAAGCGGCGCATCGCCCGGAAGAAGGAGAAGCGCGCCACGCTCATACTCGGCCTCATCATGGGCTCGTTCATCGCCTGTTGGCTTCCGTTCTTCTTCATGTACATACTGAAGCCGCTGTGTCCGGTGTGCTACATACCACCGCAGGCGTTCGCCATCGCCTTCTGGCTGGGCTACATGAACTCGGCCATCAACCCGGTCATATACACGATATTCAACAAGGACTTCCGGCGCAGCTTCCGGCGCGTGCTGTTCAAA
>Ste65
ATGTCTGGTGCTGAAGTACTAGACACCACCTGTGAATTGCCGGCCAAGAAGCGTAAACTGGCTTCCGGTGAATCGTCTACAGTGACCATCGACTCAGCACCGAGAAATCAGGTAACAATGTCGAATAACGGCGTAGAGGAGATCGATGAGGGCCTATACTCGCGGCAGCTCTACGTCTTGGGCCACGAAGCTATGCGCAAGATGGCCACTTCTGATGTGCTGATTAGCGGGCTCGGTGGTTTAGGCGTGGAAGTCGCCAAGAATGTCATACTCGGTGGAGTTAAATCGGTTACGTTGCATGATTCCGTTGTATGCACTTACAGTGACCTATCATCGCAGTTCTATCTGTCCGAAAGCGATATCGGCAAGAATAGGGCAGAGATCAGTTGCCCCAAGTTGGGTGAACTAAATTCTTATGTGCCCGTCAAGGCGTACACTGGAATCTTGTCTGAATCGTATCTCAAACAGTTTAAAGTTGTTGTTTTGACTGAGACAACATTAGACGAACAGTTGCGCATTTCAGAAATTACCCATCAGAACAATATTGCCTTAATAGTTGGTGATACGAGGGGTGTATTTGCTCAAGTGTTCTGTGACTTTGGTGAAGATTTTACTGTAATCGACACAACTGGTGAAAATCCAATTTCAGTAATGGTTGCTGGTATCACCAAAGAAGAACAAGGAGTAGTTACTTGTATGGATGAGTCTCGACATGGTTTTGAAGATGGAGATTATGTAACTTTTCAGGAAGTACAAGGTATGACTGAAATAAATGGCTGTAAACCAAAAAAAATTACTGTTTTAGGACCATATACATTTAGTATTGGTGATACTACATCTTACTCAGACTATATTAAAGGTGGTATTGCCACTCAAGTGAAAATGCCAAAAAAATTAAGTTTCAAATCATTGAAAGATTCCTTAGCTGAACCAGAATATCTCATTTCTGATTTTAGTAAATTTGATAAGCCTTCTCAATTACATCTAGCATTTATAACTTTTCACAAGTTTGTCTCAGTCAATGGTCGTTTACCTATTCCTTGGAGTTCTGATGACGCAGATGAATTTTTAAAATTAACTAAAAATGTAAATACTGATTCCATCGAACTTGATGTTGATCTAATAAAAGTATTTTCAAAAGTCTGTGCTGGTAATATTAATCCAATGACATCTTTTATTGGTGGTATTGTTGCTCAAGAAGTCATGAAATCATGTTCTGGTAAATTCAGTCCAATATTTCAATGGCTTTACTTTGATGCTACTGAATCTTTACCAGAAGAAGTTACTGAAGAAGATGCCAAGCCTATTGGTAATCGTTATGATGGCCAAGTCTCCATTTATGGGAGAAAGTTCCAGTCGATTTTGGGAAATTTGAAATATTTTGTTGTAGGAGCTGGAGCTATTGGATGTGAATTGTTGAAAAACTTTGCAATTATGGGTGTTGGATGTGGTAATGGTAAAATCTATGTTACTGATATGGATTTAATTGAAAAATCTAATTTGAACAGACAGTTTTTGTTTAGAGCTCAAGATGTACAAACATCAAAATCTGAAACGGCTGCTAAAGCAATTAAACGTATGAATCCATATGTGAATGTTGAACCACAGACAAATAGGGTCTGTCCAGAAACAGAGCAGACTTATAATGATACCTTTTTTGAAAATTTGGATGGTGTTGCTAATGCTTTGGATAATGTTGATGCTCGTATATACATGGACAGACGTTGTGTTTTCTATAAAAAACCACTTTTAGAGTCTGGAACTTTAGGTACAAAGGGTAATACTCAAGTTGTAATACCAAACTTGACAGAATCTTATAGCACATCTCAAGATCCTCCAGAAAAAAGCATACCGATTTGTACCCTTAAAAATTTTCCCAATGCTATTGAACATACATTACAGTGGGCTAGAGATCTATTTGAAGGACTTTTCAAACAAACTCCTGAAAATGTAAAACAATTTTTAGAAGACCCTACTTTCATTGAGCGTACAAATCGTTTACCTGGACTTCAACCAGTTGAAATTATGGATTCTGTAAGGTCGTCAGTTGCAGAACGCCCTAAAAATGTTGATGACTGTATTGAATGGGCTAGAAAGCATTTTGAAGATCAATTTACAAATCAAATCAAACAATTGTTATTCAATTTTCCACCAGATCAAACAACATCTAGTGGTCAACCGTTTTGGTCAGGACCCAAACGTTGTCCAAAACCAATTATATTTGATGTAAATAATACATTACATTTGGATTATATTTTGACAGCAGCTAATTTAAGAGCAGAAACATATAATATTAATCAAATAAGGGATCGTGTTTATGTTGCCAATGTTGTATCTTCGGTTAAAGTTCCTGAGTTTGTCCCTAAGTCTGGTGTAAGGATTGCTGAAAATGATTCACAGATAACTAATGGGTCATCAAATTATGACCAAAGTAAACTGAATAAAATTCAAAAAGATTTACCATCAACAGACTCTCTAAAAAACATAAAAATTGTTCCTTTAGAATTTGAAAAAGATGATGATGATAACTTACATATTGATTTTATTGTAGCAGCATCAAATTTAAGAGCTACAAATTATGATATTCAACCTGCTGATAGACATCGAAGTAAACTCATTGCTGGTAAAATTATTCCAGCAATCGCTACAACAACATCTGTTGTTGCTGGTCTCGTTTGTCAGGAATTCATTAAATTAGCTCGGGGATTGAAAGATTTGGAAAAGTACAAAAATGGTTTTGTAAACTTAGCTTTACCCTTCTTTGGTTTTTCTGAACCTTTATTAGCACCAAAATCCAAATATTATGATATTGAATGGACTTTGTGGGATCGTTTTGAAGTGGAAGGTGAACTTACGTTAAATGAATTCTTAAATTATTTCAAAGATAAACATGCTCTAGAAATCACTATGCTTTCTCAAGGAGTTTGTATGCTATATTCATTTTTTATGCCTAAAGCAAAAAGGGAAGAGCGTATCAATACTAAAATGTCTGAAATTGTACGCAATGTATCAAAGAAAAGGATTGAACCACATGTAAAATCATTAGTTTTCGAAATATGTTGCAACAACACTGATGGTGATGATGTGGAAGTACCTTATGTTAAGTACAATTTGCCATCAGACTTCCAATAT
>Ste66
ATGTCAAATCGGCGCGACGGTATGTCGTCGAAACAAATCTATGATCTCGACACCATATGGGGAGATTTGAAGAACGGAATTGAGCATGTGTACAATCGCCAGTCGATGCCTAAGCCCCGTTACATGGAGCTCTATACTCATGTTTACAATTACTGTACCAGTGTGCATTTAAACCCCAATAAAAACGCATCCGTAACGAGTAGTCGTTCCAAAAAGGCATCGTCAACGTCCACTGCACAAGTTGGTGGTGCTCAGTTGGTGGGTCTAGAGTTATACCGTAGGATTAAAGAGTTCTTAAGGCACTACCTGGTGGACTTGATCAGCCGTGGTGCTAATTTCATGGACGAAGATGTACTGTCTTTCTATACTCGTGAGTGGGAAGACTATCGTTTCAGTTCAAAAGTGTTGAATGGTGTATGTTCATATCTTAATCGACATTGGGTACGCAGAGAATGCGAGGAAGGCCGTAAAGGTATTTATGAAATTTATCAATTGGCATTAGTGGCATGGCGAGACTGTCTATTCCAGCAATTACATAAACGTGTTACTAATGCCGTCCTAAAGCTGATTGAACGTGAACGAAATGGTGAATCAATCAACACACGTCTGGTTAGTGGTGTAATTAACTGTTATGTTGAGCTTGGCTTAAATGAAGAAGAGCCAACTCTAAAAGGTCAGAGTTTGACAATTTATAAAGAATCTTTTGAAAAAACATTTTTAGAAGAAACTAAATGTTTTTATATTAAAGAAAGTGATCAATTTTTGTCTAATAATACAGTAACAGAGTACATGAAAAAGGCAGAACAACGTTTACAAGAAGAACAAAAGCGAGTGCGAGATTATCTTCATGAAACCACATTAGTTGGTCTTGCAGATACTTGTGAAAGAGTGTTAATTAGAAAACACATGGAAATTTTCCATGCAGAATTTCAAAATTTATTAAATTTCGAAAAGAATGATGATCTCGGTCGAATGTACCAGTTAGTTTCACGTATACAAGATGGTCTTGGCGAGTTGAAAAATATACTCGAATGTCATATATTGGCACAGGGTCAAACTGCTATCGAAAAATGTGGAGAAATGGCTTTTAATGATCCAAAAACCTATGTCAGTGTTATCCTAAATGTACACAAAAAATACAATGCACTGGTTGCCATATCGTTTAATAATGATTCAGGATTTGTTGCTGCTTTGGATAAAGCTTGTGGAGGATTTATCAATAACAACTTAGTCACAAGACAATACAACTCAAGTTCTAAAAGTCCGGAAATGTTAGCCAAATTTTGTGATCTGTTGTTGAAAAAATCTAGCAAGAACCCAGAAGAAGCCGAACTTGAAGATACATTAAATCAA
>Ste67
ATGACGCTGTTCTACAAAAATCTTGGAGTGCCTTGCAAATGCATCATAGCATCTATGAAAAGTGATGCTATATTAATTCGCAAGTTATCGCGGTATGTTACTCGATACCAAACTCATGAGATTTCTATTGCAAAAAACCAATTATGGCCAATTCGATGTTTTTCTTCCATTAATGACGATGGCAATGATGATGTAAAAGCAAAATCAGAAGAAAAAGACCCATTATTGAAAAGTGTTCCAGTTAAAACTGTGTTAGATAAAGTAAGTTTTGAAAAAAATATCGACAAAGTCCAAAGACCTGAAAAATCTGTTGATAGAAATTATATTACTGCTCGTCGTGCAATGACCGAGTTCATGTTGAAATCGACTGATCTAGAAGGCCTTAAAACTATTAAACGGCGATCTCCTTTTGATGATGAACCCCCAATAAATGTTTATTGGCGAAAAGATGTTGTAGCCAAAGCATCTGAAGTTTGGGGGTCTCAGGAAGGTTTGGTAACTCAATTAATTAAGAGAGAAATTGAGAGAAAAAAAAAACAACAAACAATGTTCACAATTAAAGCACATAGAAGAAATAACCGTCGACAGACTCTAAATAAAAATGATCTCAAAACACAAAAGTCATCAGGACTATTCGGTGACTCTGGTCGTGTTGTCTTGACAGCTGTTTTCATAAATGGTATGAATACAATTTTCAAAGGTTTGGCTTGGTTTTATACTGGAAGCCACAGCATGTTTTCAGAATGTATACATTCAATGGCTGATACAATTAATCAAGTCATTCTTGCATTTGGTATTTATAAATCGGTACAAATAGCAGATTCGTATCATCCGTATGGGTATTCAAATATGAAATATGTTGCTTCTTTAATATCTGGAGTAGGAATATTCTGTATTGGCTCTGGACTCTCTATTTACCACGGTGTAACAGGACTTATTCATGCTGAACCATTAGATTCTCTATTTTGGGCATATTTCGTACTTGGTGGCTCATTTATATCTGAAGGAGCAACATTAGCAGTTGCTATCAATAATATTAAAAAATGTTCCAAAGAATCAAAGATTTCTTTCTTACAATATGTGTTACGAGGTCATGATCCAACTGTCAATGTTGTGTTATTAGAAGATTGTGCTGCTGTATTATCTATTGGAGTCGCCGCTGTATGTATGTCATTAACTTCATACTTAAATACCCCTATACCAGATGCTGTTGGATCATTACTAGTTGGTGGCATTTTGGGCACAGTTGCTTCCTTCATTATTTATACTAACACATCAGCTATAGTCGGCCGTTCTATTAGTTTGACATATTTAAACAAAATTAATGCTGAATTAGAATCTGATGTCATGATAAGGGCTATTCACGATGTCAAAGGCATTGATATGGGAAACAGTTTGATTAGATATAAAGCTGAATTGGATTTTGATGGAAGAGAATTGGCTAAACAATACCTTGATAGACTTGATCCTGAAGCATTGATGGCAGAAGTAAAGGGTATTGAAAATGCAGACTGTGCTGAAGCATTTTTATTGAAACATAGTGAAAATATAATCGACATGATTGGTGGAGAGATTGATAGAATAGAATGGCAACTAAGATCAAAATTCCCTGAAATAAGACACTGTGACCTAGAAATACTT
>Ste68
TATCATGTGTTAAGAAAACTTGGATGGGGCCATTTTTCAACTGTTTGGCTATGTTGGGATTTTACTGACAAGCGTTATGTTGCGCTTAAAGTAGTTAAAAGTGCATCTCATTTTACTGAAACTGCTTTAGATGAAATAAAACTTTTGAAAAGTGTTCGTGATTCTGATACTAGTGATAAAAAACGAGAGCGAGTAGTCATGTTATTGAATGATTTTAAAATTAGTGGTGTTAATGGTAATCACATATGTATGGTATTTGAAGTACTTGGTCATAATTTGTTAAAGTTGATTATTAAAAGTGATTACTCAGGTATACCAATACAAAATGTTAAGAGTATTATACAACAGGTACTTGAGGGATTAGATTATTTACATACAAAATGTAATATAATACATACTGACATTAAACCGGAGAATGTATTAATATGTGTCGATGAAAAGTATATAAAAAATTTGGCTAAAGAGGCAGCTGAAATTCATCAAACTGGACAAAAATTACCTGTATCATTTAGTAGTACTGCACCAAAAAGTAATCTCAATAAACCTAATTTGACAAAAAATCAGAAGAAAAAAATGAAGAAGAAAGTTAAACGACAATCTGAACTTCTCAAAGTACATATGCAACAATTAGAAGAATTAGAGTCCAAACAAATTGAAGAATGTAGTGGTGAAAATAATAAA
>Ste69
ATTGATGTTGGCATGCCAGTGATGCACAAGAACTCTACCTACAATTGCCGAGTTGTATTTCTTAACAAGCGTATATTATTGATTAGACCCAAGTTACAAATGTGTGATTCTGGTAATTATAGAGAATCTCGTTGGTTTACTCCTTGGAGAAAATTACGCACAGTTGAAGATTTTTATCTACCTCGAATTGTGCAAAAGCATACAGGCCAAACTATTGTACCTTTTGGAGATGCTGTTATCGCCACCTCTGATACATGCATTGGATATGAAATATGTGAAGAATTGTGGACTCCAAACAGTACACATATCCCATTATGTACGGATGGCGTTGAAATAATTGTTAATAGTTCTGGCTCATATATGGAATTGCGTAAATCTTTAATTGTCTTAGATCTGATTAAATCTGCCACTTTTAAAAATGGTGGATGTTATTTGTATAGTAATCTCAGAGGATGTGATGGCCAGCGTGTATACTTCAACGGTTGTTCAAATATTGTGATGAATGGTTCTTTAATAAAAGTTGGTACTCAATTTAATCTAAAAGAAGTAGAAGTCACATGTGCTACTATTGACTTAGAAGATATTCGTAGTTATAGAAATGCAATAAGGTCTAGATCTAGCTCTAATTCAGAGTCATACTATAGAGTTAATGTACACGACTTTAGTTTATCAAGAAAAACACGAAAAATACCAGATCCCATTTTGACAGACTTTAAATGTTTATCCCCTGAAGAAGAGATTGCCTTAGGACCAGCATGTTGGCTTTGGGATTATTTGAGACGTTCTAAGCAAGGTGGATACTTTTTACCATTAAGTGGTGGTATTGATTCATCAAGTACAGCATGCATAGTATTTTCGATGTGCAATTTAATATATCAAGCGTGTAAAGACGGCGACACACAAGTTTTGAATGAAGTACGTACAATAGTTGGTCAACAAAATTATTTCCCTCCAAATGCAAAAGAGTTATGCAATCAATTGTTTACAACTTGTTATATGGCCACTGAGAATTCGTCTACTCAAACAGAAAAACGAGCAGAAGAATTATCTTCTCAGATATCTAGTTATCATTTGAGTGTTGTAATTGATAAGGTTGTTTCTTCTGTAATTTCTATTTTTGTTGGTCTAACTGGTAAAACACCACAATTTGCAGTGTATGGTGGATCTCCACGTGAATCTCTTGCTCTACAAAATGTACAGGCTCGATTGAGAATGGTTCTGACATATTTGTTTGCTCAATTAATGCTTTGGGTCCGTGGTAGACAAGGAGGACTATTAGTCTTAGGTTCAGCTAATGTCGATGAAGCTCTTAGAGGATATATGACAAAATATGACTGTTCAAGTGCTGATATAAATCCAATTGGTGGCATATCAAAATGTGATCTCAGATTGTTTCTTAGATATTTTAGATCTAAGTATTCATTGTCATCAATTGATGATATAATAAATGCCACTCCTACAGCAGAATTAGAGCCCCTGATAGCAGGACGCATTGCACAGTCAGATGAAGTGGATATGGGCATGACTTATGATGAGCTTTGTGTTTATGGAAAGTTAAGAAAGCAAAATTATTGTGGCCCATACAGTATGTTTTGTAAATTGTTGTTATTGTGGGGTGATAAGTATACGGCTGAACAAATTGCAGAAAAAGTAAAACATTTTTTTAGATGTTATGCTATAAACAGACATAAGATGACAATCTTGACTCCTAGTTATCATGCTGAAGCATATAGTCCTGATGACAACCGGTTTGACCATCGTCCATTTCTATACAATGTTATGTGGCCATGGCAGTTCAGGTGCATCGATCATAAAGTTGAAGAATTTAATGATAAAAAAAATGAAATTTCTAGGTACCATTTATCTTTAGAATCAAACAGAAGTGAAAAATATGCAGTAAATGTT
>Ste70
TACGATTTCACCGCGTTCCATATCGAGGACTACTGCTTGAACTTCATTGACTGCTGCTGTCGGCGGCTAGGATGCCGCGTGGACCGGACCAACATGTTGGTGGAGTTGGCCGGTAGGACCATACAGGTGAAAGCGCTGCCGATTGGAATACCGTTCGACCGTTTCGTCCAATTGTCGGAGAAGGCCCCGGCGTTCCTGAACCTGTCGGACGATGTCAAGGTAATACTGGGTGTGGACAGACTGGACTACACCAAGGGTCTGGTGCACCGGATCTTGGCGTTCGAGAAGTTCCTGGACAAGTACCCGGAGCACCGGGAGAAGGTGGTGCTGCTGCAGATCTCAGTGCCATCCAGGACGGACGTTAAGGAGTACAAACAGCTCAAGGACGAGACAGAACTGCTGATCGGCCGCATCAACGGCCGGTTCTCGATGCCCAACTGGTCGCCGATCCGGTACATCTACGGGTGCCTGAGCCAAGAGCAGTTGGCCGCCCTGTACCGGGACTGCGCGGTGGCCCTGGTGACGCCACTCCGGGACGGTATGAACCTGGTGGCGAAGGAGTTCGTGGCGTGCCAGATCCGGACGCCGGGTGTGTTGATCCTGTCGCCGTTCGCCGGTGCCGGGGGCACCATGCACGAGGCGCTGCTGGTCAACCCGTACGAGCTGGACGAGATGGCCAACGTGCTGCACCGGGCCCTGCGGATGCCGCTGGACGAGCGCGAGTTGCGCATGACGCAGCTCAGGCACCGCGAACAGCTGCTGGACGTCAACTACTGGATGACGTCGTTCTTCTCGTCGATGGGCGCGTTGGGCGACGACTCGGGTGACGGCAAAGCCGACGACGGTACCGGACTGCCGTCCAAGAGCATGCAACTGCAGCTGGACGACTTCGACATGTACCTGAGCAACCACATCGCGGGCGCGGGCAAGCTGAGCTTGATCCTGGACTACGACGGCACACTCACGCACCTCACGTCGCACCCCGACCTGGCCGTCATGTCCGAGGAGACGGTCAAGGTGCTGCAGCGGCTCAGCCGCATGCCGGACGTGAACATCGCCATCATATCGGGCCGGACGCTGGACAACGTCAAGTCCATGGTGGGCATCGAGAACGTGACGTACGCGGGCAGCCACGGCATCGAGATCCTGCACCCGGACGGCACCAACTTCGTGCACCCGGTGCCCAGGCAGTACGAGCAAAAGGTGGCCGAGCTGCAGAAGGTGCTCAGGGACGAGGTGTGCGGCGACGGCGCTTGGGTGGAGAACAAGGGCGTGATGCTGACGTACCACTACCGGGAGGTGCCGGCCGCCCGGCGCGAACACCTGGAACGCCGAGCTGTGGAGATATTCGAGGCGGCCGGTTTCGAGCCGCACCGCGGGTTCCTGGCCATCGAGGGCAAGCCGCCGGTCACGTGGGACCAGGGCCGCGCGTCCATTTACATACTGCGCACCACGTACGGCGTCGACTGGTCCGAGCGAGTGCGCGTCGTGTACGCGGGCAACGAGGACGCCATGTTGGCGCTGCAGGGCATAGCGTGCACGTTCCGCGTCGACCCGTCGCCGATGGTCCAGACGGCCGCCGACTTCCGGTTGTCCGGTCCCGACGCCGTGCTCACTATGCTCAAGTGGGTGGAGAAGGAGATGCACAAGCGGCTGCCGACGCTCGGCGGCCGGACGGTCAGCAACAGCCGGTTGCAGAACGCGGCGCTGGCGCACAGCATCCGGTCACAGATGAGCATCGACCAGAAGGAGGAGGAGAAGGAGAAGATGATCCTACTTGCCCGGAGGTCCAAACTCACCACCACT
>Ste71
GAAAGACGTAAGATGCGTATGTCTGGTTTTGCTACTTTACGAAAGAAGCTTATTAAGCGTCGTCGATATTCCAAGGTGTGTAATCATGGTCGTGTCATAAGAGAGTTGATATCTGATTGGTCACCAGCTGAAGTTACTGCCTTACTTGAAGAATATGAAGCATTAGCTGCCCTTAAAGACTTGTCTGTACAAGCAGAACTAGCGAGGCCTCCAGCTGCTACATTTAAACAAGATTTATCTACTCTATATGACCATAAGTATTGTACAGACGTTGATCTCATTTTCCGTGGTGTTTGTTTTCCAGTACACAGAGCAATACTGTCAGCTAGATGTCCATATTTTCGTGAATTGCTTTTGGGGTGTCCTGGTTATGGGGCACGTATTTGTTTAGATTTGAGAACACCTGGTGTAGATATAGAAATGTTTTCAGCATTATTACGATTTTTATATACTGGCGATATAGCTCCAAGAGATGGAGATATTGATTTAGCATTATTAAGAAGACTTGGTGATGAACTTGGTACACCAAATGTATTAGAAAATGATTTAAGATACTTGTTGGAAACTGGTGACTATGCAGATGCTGCACTTGTATTTATCCCAGAAGGATATTCAGATCGAAGGCCAGAATCTACTGGATCTGAATATGGTTTTCAACCCAAACTGGAATTGCCTTGCCATAAATCTATTCTTAGTGCTAGGTCACCATTTTTTAGGAATCTTATTCAACGAAGGACTAAATCTGGTGAAGAACATACTGAAAGAGCTTTACACATTCCTACA
>Ste72
ATTATCAAGGTTTTGATGGAAACCTCTGTAAATATAAGAACAAAAGCTATGAAATGTTTAACAATGATTGTTGAAGTTGATCCAGGTGTTCTGGGCTTAAAAGAAATGCAATTGGGTGTAAGCCATTCTTTCCTAGATCATTCAACTTCAGTTAGAGAAGCTGCTGTTGATTTAGTTGGGAAGTTTGTTTTGAGTCGTCCAGAATTAATTGATAAATATTATGACATGTTATCCACTCGAATATTAGACACAGGTGTCAGTGTACGAAAACGAGTGATAAAAATAATGAAAGATATATGTATTGAATGTCCAGACTACCCAAAAATTCCAGAAATATGTGTTAAAATGATACGGCGCGTAAATGACGAAGATGGCATTAAAAAATTAGTTATGGAAGTGTTTCAAAATATGTGGTTTACTCCAGTACGAGAAAAGCCTACTCTAGATACAAAAATGTTATTGAGGAAAGTCTTAAACATAACTGATGTTGTAGCAGCATCAAAAGAATTGGGCCTAGAATGGTTTGAGCAATTATTATTAAGTTTGTTTAAACCTAAAGAAGATAAAGATGACACAGCAAAAGTATCTACTGAACCTCCAAAAGCTTTACTTACAGCTTGTAAGCAAATTGTAGACTGTTTAGTGGAAAATGTTGTAACACTTGATGGTGGCGGTGGAGGTACATCACAACAGCTTGTTGCTTGTCTTACTACATTATATTTATTCGCTAAAATACGGCCACAACTTTTAGCTACACATTCTCTCACTCTTCAACCATATTTGAGTTTAAAATGCCAG
>Ste73
ATGGTGCCGGTGGGCGACAAGAGCAGCACCGGGTCATCGTCGGCGGCGTACAACGCGGCCGGCGCCGACAACCCCAAGGAGCGGCTGAAGGAGTGTTGCCGGAAGTTGGTGGCGTTCATGTGCACGCAGGTGGGCGTCGGTGGCCTGGTGGTCGGCTATGCGGTGGTGGGCGCGTTCTGCTTCATACAGATCGAGGGCCAGGCGGGCGACGCTCAACATCACGCCGTCGAGCAGCTCCGGCACAACTGTTCGGTGAACGTGTGGAACGCTACAAACACGTACAACGTGCTGTACCGGGACAACTGGACGCGGCAGGTGACGGACGCGCTCACGCACTTCCAGGTCAACTTGGCGCTCATCGTCAAGAAGGGCTACGACGGCCGGACCACCGAGGAGACGTGGTCGTTTTCTGCCGCCCTCATGTTTTCCCTGTCCATATTCACCATGAACGGTTACGGTAACGTCGTGCCCAAGACCATGCTGGGCAAGGCCGCCACCGTCGTGTACGCTGTGTTCGGCATACCCTTGTACGTGCTCTACTTCCGAAACATGGGAAAG
>Ste74
ATGTATTGGAACCGTGCTAACGTTTATTATGCGCAATGTGTGCGCGGCCATGGAAAATACTGTACCGTATCCAAATTCCAACAACGAGGCAAAATAACCGAACTGTTGGCCGAGAAATCTCGAAAAGAAGAAACTATGGTGTCAGACTCGTTGACCAAAATACCGCGTTTGATACCAAAGGAGAAGACGGAATTTCGTAAAAACCCATTGAACATTCAAATGTTGTCAGCCAACTTGTATGATCAGCTTTTCAACGACTCTCATACTACAGATGAAAATGTTCTGAAGATGGCCCTAAATGAGCTGTCCAAATATGATTTACCTTCAAAATTGCACAAAGTGCCCGATATTGAACTCCAATTACCTCCATTGGAGGGAAACATAGTCGATCACTTTTATGAAATTGGTAAAATGCAAAGTGAACCCTATTCAATACTGATGGATGAATTTTTAAAACAAAAAATACCAGATATGCCTAAAGAATGGGTGTTCAGAGAAGGTTGGACTAGGTATGGAAAGGAAATCGAGCAATGTGATTATCCTAAAGAAAAAGTAATGATTTTTGATGTTGAAGTATGTTGTAGAGAAGGTGACTTACCTACCTTAGCAACTGCTGTTACATCAGAAGCTTGGTACAGTTGGGTGAGTAAAGACTTAATCAGCTGTAATACTAGGTCAGGTAGATATCTTGGTTATTCGTGTAACGATCTTATTCCATTAGAGACATCAACTAAATCCAAAGAAAAAATTACAGAATGGTCAAATACTCCCAAGTTGTGTGTAGGCCATCATGTTGCTTTTGATAGAGCTAGAATTATGGAGCAATATTGGCTAAATCGTACAGCTCTTAGATTTATAGATACCATGTCTTTACATGTTGCCATCAGTGGAATCACTAGTTATCAGAAAACATTATTAAAATCTAAGGATATCATTGAAGATGAATCTTGGCAACAACATAGTTCATTAAATAGTTTAAATGAAGTGTATAAATTATATTGTAAGGCTGAGTTGTCCAAGAGTGATCGTGATATATTTGTTAAAGGTTCACTACAAGATATTAATAATGATTTTCAAAATTTAATGAGCTACTGCGCAAACGATGTTAAAGCCACTACTAAAGTCTTGAGTAAACTATGGCCTTTATTTTTAGAACGTTTTCCTCATCCTGTTACACTAGCTGGTATTTTGGAATTGGGTACATCATATTTGCCAGTAAATTCTAATTGGAAAAGGTATTTGGAGACTTCAAATGAAATATATGAAGACTTGGACATTGAATCTAAATTTTTGCTTTCACAACAAGCAAATCAAGCTTGTCAATTGATGTATAATGACAATTATAAAAAAGATTTGTGGCTCTGGGATCAAAATTGGATACCTAAGCAATTAAAACTGAAAAAAGAAAAAAAGAAGAAACTAGAGATTACAGTAGAAAATAAACCTATAGAAACAGAAGACATTTACGAAAAGAAATTCTTAGAATTGCAAGAAATGTTTAAGCCATTGATGGCAACATGTGAACGAATGCCACTAAAAACACCTCATCTAGCTGGCTATCCAGAATGGTATAGAAAATTGTGTGCACCTCCTAAAGACCTCCATTGGGTTCCCGGTCCATTACTTATAAGCTCTGGCATGCATCTTGTGCCTAAATTACTTTCTCTTATGTGGAAATCTCTCCCCCTACATTATGTGAGGGGAAATGGTTGGGGCCAACTTGTTCCATATGACACTGACATAAAACTTCCAGATGCTGAATTGGTACCACTTAATGAATTAAAAAACCACTATATTAAAAATAAAGTATCTTGCGACTGTAAAATAAAAATAAATAATACTGAACTCCATGAAAATGTCCAAACAAATCTAGTCAAATATGAATGTATTTTCAAAAAAAAAAATCACAAAACCTTAAGAAATAAACCTTGCAAAGAAAATTTAGCAACAGGCTGTGGTATATTGAAACTTCCACATAAAGATGGAAATCATTTAAATGTTGGAAATCCACTTGCACGAGATTTCTTAAATAAATTTTCTCAAAATGGACTGTCTGGCAAGGATAGCAATGCTGAGCATATTATTGAAATATCACGCATGTTATCTTATTGGAGAAACAACAAAGAACGGGTTGAAGGACAAATTGTGGTTTGGACTGATAAATCAAAGGGATATGGTGCTATCATACCGCAGGTTGTCGTTTGTGGAACATTAACTCGTAGAGCAGTTGAAAGAACATGGATGACAGCTGCTAATGCTATCGATGAACGCGTTGGATCTGAATTACGTAGTATGATCCAATCACCTCCTGGTTATTCTTTAGTTGGAGCAGATGTCGATTCTCAAGAACTGTGGATTGCATCTGTTATTGGAGATTCTTATTATGGTAAAGAACATGGCGCTACTGCTTTTGGGTGGATGACACTCAGTGGTAGGAAAAGTGATGGCACAGATATGCACAGTACAACTGCTAAAGCAATAGGCATCACAAGAGATAATGCAAAAGTATTAAATTATGCTAGGATTTATGGTGCAGGAAAACCTTTTTCTGAACGATTATTAAAGCAGTTCAATCCAGACTTAAGTCCTGCACAAGCAAAACAAAAAGCAATAGCCATGTTTAATATGACAAAAGGAAATAGAATCTACAAACTTCATGACACTGTTTTACCAGAAGTTAAAAAAAGAGAACATTCCCGACTTGGCGCACAAGAGCTATGTACTATTTATAATAAGAGTGTTGATGAATTGTTTAATAAACCTATTTGGAGTGGAGGTTCAGAATCTGCAATGTTCAACAGTCTAGAACAAATTGCATGTTCAAAACAGCCAAAAACTCCGTTCTTAGAATCAAGACTCAGTCGAGCTTTAGAAATGAATGAAGTGGACATAGATAAATTTATACCTACTAGAATTAATTGGGTTGTGCAAAGTGGTGCTGTTGATTTCCTTCATTTAATGTTGGTTTGCATGCGTTGGTTAATCCATCCTAATGTACGATTTTGCCTAAGTTTTCATGATGAGATACGTTATTTGGTACCAAATGAACATCGTTATCAGACTGCATTAGCTTTGCATGTAACAAACTTACTAGTCAGAGCATTTTGTGTCAAAAAATTAGGTATGACTGATTTGCCTCAATCAGTAGCATTTTTTAGTTCAGTTGAAGTTGATACTGCTCTTAGAAAAGATGCTCTAAATGATTGTGTTACACCATCCAACCCGCATGGATTATTTAAAGGCTATGGAGTACCACTTGGAGAATCTTTAGACATTATAAAAGCTATAGAGTTGTCAGGTGGAAACATTGGCGCGTTC
>Ste75
CCACACATTGGTCATCTTTACAGTGCTTTAATAGCTGATGCTTCTGCAAGATTTCAAAAATTACTTAATCCAAATTTAAATATTATTTTTAGTACTGGTACAGATGAACATGGATTGAAGGTACAAAAAGCTGCTGAGAATTGTAAATTATCCGTGGAAAACTATTGTTCAAAAATTTCAAATAGTTATGAAACTACATTTGATAAATTTGATATTAGCCACACTTCTTTCATCCGAACAACAGCAGAAAACCATAAAAAATGTGTTCATCATTTTTGGAATAAATTAGAACCACACATTAAAAAAGGAAAATATTCTGGTTGGTATTGTACTGCTGATGAAACTTTTTTGTCACAAGATCAAATAGAATTAGTTAACAATGTACGTGTTAGTAAAGAATCGGGACGACCAGTTGAGTGGGCTGAAGAAGACAATTATAAAATTGACCTACGTCCTTTCAAACAGGATCTTCAAAGTTGGTTGAGTAAACCAAATAGAATTAAACCAAAAGTATTCCATGAAATACTGAATAGAGAAGTAAATGATTTATATGATATATCGTTATCAAGACCACAAAGTCGAGTCAGTTGGGGTATCCCAGTACCGAAAGATGATACACAGACTGTATATGTATGGCTAGATGCTCTTGTTAACTATTTAACTGTTTCTGGTTATCCAAACAGCAAAATTTGGCCTCCAAATGTCCAAGTATGCGGTAAAGATATTTTGAAATTTCATGGAATATTGTGGCCTATATTTTTAATAGCTGCAGGTTTAAAATTACCTAAACAAATTTTTGTACATTCTCATTGGAAAGTGAATGATGAAAAAATGTCTAAAACTAAAGGAAATGTAGTAGATCCAATAAATGCTGGTTGCCAGTATACTGAATCTGGTTTAAGATATTTTTTGCTTAGAGAAGGTACGGCTCACAGTGACGGTAACTACAACGATCTGAAAATCCGAAGAATATTAAATGCTGAATTAGCAGATACGTTGGGTAACCTATTGAACCGTTGCTGTGGAAAAGCCATTAATCCAAATCTTAGTTACCCAAAATTAGACTTAATACAGTTTGAAAGACTATTTGCTGATTCATATTTCATTGAATTAAATAACAAACTAGAGGGTCTTGCAGATATTGTTGGAAGTCATTATGAAGAATTGAATTTTTACAAAGGTATAGATGAAATAATAGCCACATTACAGTGTTGCAATCGATTTTTTGAATATAATAAACCATGGGAACTAGCTAAAAATGATGTTGATAAATTGGAATCTATACTACATGTAACTTTAGAGACATTAAGAATTTCTGGGTTAGCTTTACAGCCCATTATACCTGTCCTAGCTGATCAATTATTAAATAAGTTAAACATTAATAATAGAAATTGGAATCAAATTACTCCAAAATGGAAAAATACAAACGAAATTGTTAATCCTATTAACTTAAAAAAAGATAATATTGTATTGTTCAAAAAGTTGTTGATAAAC
>Ste76
GCCGGTATCAAGTTCGTGCCGAGTTTCTGTTCGGCGCTGAAGGAACTAAGCGTGTCAGACTGTCACCAGGTGACCGATTTTGGGCTTTACGAGCTAGCTAAATTGGGCGCGCTACTGCGGTACCTGTCGGTGGCCAAGTGCGATCAGGTGAGCGATGCGGGGTTGAAGGTGATAGCGCGCCGATGTTACAAACTGCGGTATCTGAACGTGCGCGGCTGCGAGGCGGTCAGCGACGATGCCATCACGGTGCTAGCGCGGTCGTGCGCCCGGCTCCGCGCGCTTGACATCGGCAAGTGCGATGTGAGTGACGCGGGCCTCCGGGCGCTGGCCGAGAGCTGTCCCAACCTGAAGAAGCTCAGCCTCCGCAACTGTGACCTGGTAACCGACCGTGGCATACAGCTGATTGCGTACTATTGTCGGGGGTTGCAGCAGCTCAACATACAAGACTGTCAGATATCCGCGGACGGGTACAAGGCCGTGAAGAAGTACTGCAAGCGGTGCATCATCGAACACACCAATCCCGGTTTCTTC
>Ste77
ATGGAAAACGCGTGGAAAACTGAAATTCCAGAATTCAGGCCGGAAGACAATCCTCACGGCCTTTTGGAGGAAAGTTCATTCGCCACATTATTTCCCAAGTACCGAGAAACGTATCTGAAAGAATGTTGGCCGTTAGTGCAAAACTCATTGTCAAAATTTCACATCAAGGCTGATCTGGATTTGCTAGAAGGCAGTATGAGTGTGCGCACCACACGCAAAACCTGGGATCCAGCATCGATATTGAAGGCACGAGATTTAATCAAACTGTTGTCAAGGAGTGTTCCGTATGAGCATGCTGTACGCGTAATGGAAGACGATATGGCTGCTGATATAATCAAGATCGGCTCAATGGTGAGAAATCGTGATAAATTTGTAAAACGAAGACAAAGACTCATTGGCCCAGGAGGATGCACATTGAAGTCTGTTGAATTGCTGACCAACTGTTATGTGCTTGTACAAGGACAAACTGTAGCAGCTCTAGGACCCTTTAAAGGACTACAACAG
>Ste78
ATGTATTTTGGACTTAATTTTGGTAGACAAGCTATTTTAAAAAAAGCTAATGTATGGATGCGATGCATGTGCAATGTTGCAAAAAATAATGATATCAAGCAATTGGAATACATCCGAAACATAGGCATTTCTGCGCATATAGATTCTGGGAAAACTACCTTGACTGAAAGAATTTTATATTATACAGGTAAAATAGCTAAAATGCATGAAGTTAAAGGTAAAGATAATGTAGGAGCAACTATGGATTCAATGGAATTAGAAAGGCAGAGAGGCATAACAATACAATCTGCAGCTACGTATACAATTTGGAAAAATTACAATATTAATATTATCGATACACCCGGTCATGTTGATTTTACAGTTGAAGTAGAAAGAGCACTGCGAGTTTTAGATGGTGCAGTGTTAGTGCTATGTGCAGTTGGGGGTGTACAGAGTCAAACGTTAACAGTTAATAGACAAATGAAACGTTATAACGTTCCTTGTATAGCTTTTATTAATAAGTTAGATAGACTTGGTGCTAATCCATACAAAGTTTTGACTAATTTAAGAAGTAAACTTGGACATAATGCTGCATTCTTACAGCTACCAATTGAACACGAAAGCAACATTAAAGGAATTGTCGACTTGATTCATATGAGGTCAATTTATTTTAATGGCGATTTTGGGGATAACATAGAATATGGCGATATTCCAGAAGATATGAAAAATGTAGTCGAAGAAAAACGTCAGGAATTAATTGAGCATGTGTCCAATGTGGATGAAAAATTAGGAGAAATGTTTCTCGAAGAAAAAGTTCCTACTGAACAAGAATTAATTGATGCGATTCGACGGTGCTGTATTAAAAGAACATTTACACCCGTTCTCCTTGGAACAGCGTTGAAAAACAAAGGTGTTCAACCCTTGTTAGATGCAGTTTTATCATACCTACCAAATCCCGGAGAAGTAGAAAATGTGGCATTACGGCCAACTGATGATATTAATAACCCTGAAAAAGTAATATTAGATCCTAGGAGAGATGGAACTCATCCATTCATTGCCTTAGCATTTAAATTAGAAGCCGGAAGATTTGGTCAGTTGACGTATATGAGATGTTACCAAGGTAAATTATCCAAAGGCGATACTATATACAATTTTAGAACATCTAAAAAGGTACGGTTATCAAGATTGGTACGTTTGCACGCAGATCAAATGGAAGAAGTCAATGAAGTATATGCTGGTGACATATTTGCTCTATTTGGCGTGGATTGTGCTAGTGGTGATACTTTTATTGTTGATAAAAAACTCAACATGTCATTGGAATCTATTTTTGTACCAGATCCAGTTGTGTCTATGGCTATTACACCAGTTAACACAAAAGATAGGGACAATTTCAGTAAAGCTGTAGCTCGATTTACTAAAGAAGATCCAACTTTTAAGTTTCAGTATGATACTGACAGTAAAGAAACTATAGTTTCTGGTATGGGTGAATTACATTTGGAAATTTATGGTCAAAGAATGCAAAAAGAATACAATTGTCCAGTAACATTAGGTAAACCAAAAGTCGCATTCAGGGAAACTTTGGTGTCTCCTTTTGAATTTGATTATTTCCATAAAAAGCAACATGGTGGTCAAGGGCAATATGCCAGAGTTATAGGTATTTTAGAGCCATTACCACCAAATGAAAACACAAATTTAGATTTTATTGATGAAACATCTGGGCCCAATGTACCTAAGCAGTTCATTCCTGGAATAATAAAAGGTTTTAAAATGATGGCCGAGAAAGGATTGTATTCTGGTCATAGAATATCAGGAATACGAATGAGGTTATTAGACGGAGCTCATCACATTGTGGATTCCAGTGAGTTGGCATTTATACTAGCTACACAAGGCGCTATTAAACAAGCATACGAGGAAGCAGCTTGGCAAGTGTTGGAACCAATTATGGAAGTTGAAGCAGTTGTACCTATGGAATTTCAAGGATCTGTAATGGGCCAATTTAATAAACGCAATGGTATCATTAGTGGAAGTGAAGGAACTTCTGATTGGATAACAATTTATGCAGAGGTGCCATTGAACTGCATGTTTGGATTTGCAGGAGAGTTAAGATCATTAACTCAAGGTAAAGGAGAATTCAGCATGGAATATGTAAGATACTCACCAACAACACCCGAAACTCAAGAAAAAGTAGTCATGAATTATTTAGAAAGTACAGGCCAACTACAAGCTTTCCTTAATTCAAAAAAGAATACCAAATCA
>Ste79
ATGTACCGGTCGAACTTTTACGAGAGCACGTGCCTGCGATGCTACCAGACGGTGTACCAGGTGGACAGGGTGGGCCCGCTCAAGGACTTCACGTTCTTCCACAGCGGGTGCTTCAAGTGCGTCGTGTGCGGTACGAAGCTGACGCTGAAGACGTACTACAACAACCAGCACCGGCAGGAGGACAAGGAGGTGTACTGTTCAAGTCACGTGCCGAAAATCGGGCCCGGCCACCTGGACGGCACGTCGGTGGGAATCAGGAGCGCGCTCAATGTGCCCAAGTCCACGTCTTACGTCAACGACCAGATACGCGGCAGCGGTAAGGGCACGTTCGACGCCGAGGCGCTCAACATCAAGCAGCACCTCAACGGCTCGACACCCAACAACCGCGCGCAGTCGCCGCTACCGGCGCCGTACATAGGATCGTCCACCCCGGACACCGGTTACCAGTACGGCCGGTTCGACGCCTCGGCGCTGCACATTGCGCACGCGCTCCGCGCCACCGAACTCCACAAATCGTACCCGAACAAGAACGGTGTCCGGGAGAAGCCCATACACTGTTATCTG
>Ste80
ATGACCGAACAAAAAGAAGAAGTTGATCTAGAAATACAAGTAGAGACTATGCAAACCAGTCACAGTCGCAAATCTAGCTTGAAAGTGATCACTTTGGTGACGCTCACCCTTCAAAATGCCATGGTTGCACTCAGCATGCGCTATGCGCGAACTCGGCCTGGAGATATGTTCATATCGTCGACGGCTGTCGTCATGGCTGAGGTTTTCAAGCTCTCCGTTTGTTTGGTACTAGTATATCACACAGAGTCTATCTCCTGGAAACATTTTGTATCGTTACTAAATAATACAATTATTAAACAACCAATGGACACACTGAAAGTTTGTATACCATCTTTAGTATATCTGATACAAAATAATTTACTGTATGTCTCCACTTCAAACTTGGACGCAGCTACTTATCAAGTCACATATCAACTTAAAATATTTACAACAGCCGTTTTTTCAGTGTTGATTTTGAAACGTAAACTATTACGACACCAATGGATTGCGTTAATAATTTTGATTCTAGGTGTCGTTCTTGTTCAATTGAATAATTCAACTGACAAATCTCAAAAAACTTACCCTGATCAAAATCGAATAGTTGGATTAGTTGCAGCGCTCATTGCATGTTGCTTGTCTGGATTTGCTGGAGTTTATTTTGAAAAAATACTAAAAGGAGCTGAAATATCAATATGGATGCGAAATATCCAATTAAGTTTTGTTTCTATCCCACTGGGTTTTGTAATGTGCTTTGTTACAGACTGGAACAATATCAATGACAAAGGCTTTTTTTTCGGTTATGACCTTTACATAGCCTATTTGATAAGCTTACAAGCAGCTGGAGGACTTATTGTAGCTATGGTTGTAAAATATGCTGATAATATATTAAAAGGATTTGCTACTTCTTTAGCAATTGTTGTAGCGTGTGTTTTCTCGATGTATTTCTTTGATTTCACAATTAGTATTCAGTTTGTTGTAGGTACAATGCTTGTAATGTGTTCAATATTTTTATATAGTTATACCAAGCAAAAAAAATCTCCAAATCTAAATACCACGCAAAGAGCA
>Ste81
GTAGTACCAAAAAATAAAGAAGATTACCCAGAACGTCCAGTGGTTCGACATGAAAAAGGAAAAAAGAAAACTGATACATTGAATATAACAACAGGCGAATTTTATTCGAACACATCATCTCAAGAAGCTTATCAACGACATGATATGCAAAAAACTGAAATCATAAAGAAACGAACAGACAATTTGATATGCGAGGGAGAAATGTCTTTTGAAACATCACGAATGGCCGATTACTCAGCAAAAACGACAGAATTAGAAAAACCGGTAAGGCGACGTACTTGGACTAAACAAGATGGAGAAATATACTTCCAAACTACAACTTCAGAAGTGTTTAAACATCATAACGAAACAAATATAAGACACACTATCAAAAAACACACGGATAATATAACTATTGAAGGAAAATTTGATGATAGAACACATTCTAAGGAACAATTCAAAAACATACACACCGAGAGGACAATACAAAAAAAACCAATAGATAATTTAAAACCTGAAGGTGAATTTGATCGACCACAAAAAGAAAAATATAAGCCATCAGAGAGACCTAAACAAATAAAGCCATCCGACAATTTAAAACCAGAAGGTAAGTTTGAACGCCCGAAACAAAAAGATTACAAAACAGCAGAAAGACCAAAACAAATTAAACCACAAGACAATCTTAAACCTGAAGGCGATTTTGAGAGACCAATCGAAGAAAAGTTTACGCCGAGTGAAAGACCGTCACCATTTAAACCTTCCGATAATTTGAAACCAGAAGGAAAATTTGAACGACCCATAAATGACAAGTATAAACCAAGTGAGCGACCAACACCATTTAAACCTACGGATAATTTGAAACCAGAAGGAGAATTTGAAAAACGTAGGCCACAGAAAGTTGGTCCCGGTGATCGTGCTCCAATCGTTAAGCCTAGAGATAATTTGTATCCAGAAGGAGAGTTTCAGAGACCTAAGCCAAATGATTATCAACCATCTGAAAGACCTAAGCAGGTTAAACCACAAGACAATCTGTACCCTGAAGGTGATTTTGAAAGACCGGAATATCCAGAGTATTCGCCATCTGAAAGGCCAAAACAGTTTAAGCCAACAGATAATCTAAAACCTGAAGGTGAATTCGAAAGACCAGTAAATGAAAAATTCAAACCTAGTGAACGTCCTACAGCTTTTAAACCAAGTGATAATTTAAAACCCGAGGGTGAATTCGAAAAACGTACACCACAGAAAGTTGGTCCAGGTGATCGTGCTCCAATCGTTAAACCTAAAGACAATTTGTATCCAGAAGGAGAGTTCCAGCGACCAAAACCAGATGATTATCAACCATCTGAAAGACCTAAACAAGTTAAACCACAAGACAATCTGTACCCTGAAGGTAATTTTGAAAGACCAGAATATCCAGAGTATTCGCCCTCTCAAAGGCCAAAACAGTTTAAGCCTACAGATAATCTTAAACCAGAAGGAGATTTCGAAAGACCAGTTTATGAAAAGTTCAAACCAAGTGAACGGCCTACGCCATTTAAGCCATCTGATAACCTTAAGCCTGAAGGTGAATTTGAAAAACGTACTCCACAAAAAGTTGGTCCAGGAGATCGTGCTCCAATTGTTAAGCCTAAAGACAATTTGTATCCTGAAGGCGAATTCCAACGACCAAAACCAGAAGAATTCCAGCCATCTGAAAGACCTAAGCAAGTTAAGCCTCAAGACAATCTATTTCCAGAAGGTACTTTCGATCGTCCTGAGTTACCTCAATATTCACCATCTGAGAGACCAAAACAATTTAAACCTACAGACAATCTTAAACCAGAAGGCGACTTTGAAAGACCAGTTTATGAAAAATTCAAACCCAGTGAACGTCCTGCTGCATTTAAACCAAGTGATAATTTAAAACCAGAAGGTGAGTTCGAAAAACGTACGCCACAGAAAGTTGGTCCAGGCGATCGTGCTCCAATCGTTAAACCTAAAGACAATTTGTATCCAGAAGGAGAGTTCCAGCGACCAAAACCAGATGATTATCAACCATCTGAAAGACCTAAACAGGTTAAACCACAAGATAATTTATACCCAGAAGGTAATTTCGAAAGACCAGAATATCCAGAGTATTCACCATCTGAAAGACCAAAACAATTTAAACCTACAGACAATCTTAAACCAGAAGGTGATTTTGAAAGACCAGTTTATGAAAAATTCAAACCTAGTGAACGCCCAACACCTTTTAAGCCATCCGATAACCTTAAACCTGAAGGTGAATTTGAAAAGCGCACGCCGCAGAAAGTTGGTCCCGGAGAACGGGCACCAGTTGTTAAACCAAAAGACAATTTGTTCCCCGAAGGTGAATTTGAAAGGCCAGAACATCCCGAGTATTCGCCATCCAAAAGACCAGAACAATTTAAACCTTCCGATAATCTTAAACCAGAAGGAGATTTCGAACGTCCTATACATGAGAAGTTCAAACCCAGTGAGCGTCCAACTCCGTTTAAACCATCCGATAATCTTAAACCCGAAGGTGAATTTGAAAGAAAGAAACCAGAAGAATTCCAACCAGCTGAAAGAGTTAAACAAGTGAAACCCCAAGATAATTTATACCCAGAAGGTAATTTCGAAAGACCAGAATATCCAGAGTATTCACCATCTGAAAGACCAAAACAATTTAAACCTACAGACAATCTTAAACCAGAAGGTGATTTTGAAAGACCAGTTTATGAAAAATTCAAACCTAGTGAACGCCCAACACCGTTTAAGCCATCCGATAACCTTAAACCTGAAGGTGAATTTGAAAAGCGCACGCCGCAGAAAGTTGGTCCCGGAGAACGGGCACCAGTTGTTAAACCAAAAGACAATTTGTTCCCCGAAGGTGAATTTGAAAGGCCAGAACATCCCGAGTATTCGCCATCCAAAAGACCAGAACAATTTAAACCATCCGATAATCTTAAACCAGAAGGAGATTTCGAACGTCCTATACATGAGAAGTTCAAACCCAGTGAGCGTCCAACTCCGTTTAAACCATCCGATAATCTTAAACCCGAAGGTGAATTTGAAAGAAAGAAACCAGAAGAATTCCAACCAGCTGAAAGAGTTAAACAAGTGAAACCCCAAGATAATTTATACCCAGAAGGTAATTTCGAAAGACCAGAATATCCAGAATATTCACCATCAGAAAGACCTAAACAATTTAGACCTACAGATAATCTAAAACCAGAAGGCGAATTTGAGCGACCTGTACACGAAAAATTCAAACCTAGTGAACGGCCTGCTGCATTTAAACCTTCGGATAACCTAAAGCCAGAAGGAGAATTTCAGAAGCGTATACCAGATGAGTTCAAGCCTTCTGAACGACCTAAGCAAGTTAAACCTCAAGACAATCTATTTCCAGAAGGGACTTTTGAACGTCCAGAACATCCAGAATATTCTGCTTCCGAAAGACCGAAACAGTTTAAGCCCACAGACAATTTAAAACCTGAAGGTGAATTCGAACGTCCAATTCTTGAGAAATTTAAACCCAGTGAGCGTCCAACACCATTTAAACCATCTGATAATTTAAAACCAGAGGGTGAGTTTGAGAAGCGTACTCCACAAAAAGTAGGTCCTGGAGATCGAGCTCCAATTGTTAAGCCCAAAGATAATTTATATCCCGAAGGCGAATTCCAGAGGCCAATACCTGAGGAATTCCATCCATCTGAAAGACCTAAACAGATTAAACCACAAGACAATCTGTACCCTGAAGGTGACTTTGAAAGACCAGAATATCCAGAGTATTCGCCATCTGAAAGGCCAAAACAGTTTAAACCTACAGATAATCTTAAACCTGAAGGTGAATTTGAAAGACCAGTTTATGAAAAATTCAAACCTAGTGAGCGCCCTTCAGCTTTCAAACCAAATGATAATTTAAAACCCGAGGGTGAGTTCGTAAAACGTACACCACAGAAAGTTGGTCCAGGCGATCGTGCTCCAATCGTAAAACCTAAAGATAATTTGTATCCTGAAGGCGAATTCCAACGACCAAAACCTGAAGAATTCCAGCCATCTGAAAGACCTAAGCAAGTTAAACCTCAAGACAATCTATTTCCAGAAGGGACTTTTGAACGTCCAGAATATCCAGAATATTCTGCTTCTGAAAGACCGAAACAATTCCGTCCAAGTGATAATCTTAAACCAGAAGGAGATTTCGAAAGACCAGTTTATGAAAAGTTCAAACCAAGTGAACGGCCTACGCCGTTTAAGCCATCTGATAACCTTAAGCCTGAAGGTGAATTTGAAAAACGTACTCCACAAAAAGTTGATCCAGGAGATCGTGCTCCAATTGTTAAGCCCAAAGATAATTTGTATCCTGAAGGCGAATTCCAACGACCAAAACCAGAAGAATTCCAGCCATCTGAAAGACCTAAGCAAGTTAAGCCTAAAGACAATCTATTTCCAGAAGGTACTTTCGATCGCCCTGAGTTACCTCAATATTCACCATCTGAGAGACCAAAACAATTTAAACCTACAGACAATCTTAAACCAGAAGGCGACTTTGAAAGACCAGTTTATGAAAAGTTCAAACCAAGTGAACGGCCTACGCCGTTTAAGCCATCTGATAACCTTAAGCCTGAAGGTGAATTTGAAAAACGTACGCCACAGAAAGTTGGTCCAGGAGATCGTGCTCCAATTGTTAAGCCCAAAGACAATTTGTATCCAGAAGGAGAGTTCCAGCGACCAAAACCTGATGATTATCAACCATCTGAAAGACCTAAACAGGTTAAACCACAAGATAATTTATACCCAGAAGGTAATTTCGAAAGACCAGAATATCCAGAGTATTCACCATCTGAAAGACCAAAACAATTTAAACCTACAGACAATCTTAAACCAGAAGGTGATTTTGAAAGACCAGTTTATGAAAAATTCAAACCTAGTGAACGCCCAACACCGTTTAAGCCATCCGATAACCTTAAACCTGAAGGTGAATTTGAAAAGCGCACGCCGCAGAAAGTTGGTCCCGGAGAACGGGCACCAGTTGTTAAACCAAAAGACAATTTGTTCCCTGAAGGTGAATTTGAAAGGCCAGAACATCCCGAGTATTCGCCATCCAAAAGACCAGAACAATTTAAACCTTCCGATAATCTTAAACCAGAAGGAGATTTCGAACGTCCTATACATGAGAAGTTCAAACCCAGTGAGCGTCCAACTCCGTTTAAACCATCCGATAATCTTAAACCCGAAGGTGAATTTGAAAGAAAGAAACCAGAAGAATTCCAACCAGCTGAAAGAGTTAAACAAGTGAAACCCCAAGATAATTTATACCCAGAAGGTAATTTCGAAAGACCAGAATATCCAGAGTATTCACCATCTGAAAGACCAAAACAATTTAAACCTACAGACAATCTTAAACCAGAAGGCGAATTTGAGCGACCTGTACACGAAAAATTCAAACCTAGTGAACGGCCTGCTGCATTTAAACCTTCGGATAACCTAAAGCCAGAAGGAGAATTTCAGAAGCGTGTACCAGATGAGTTCAAGCCTTCTGAACGACCTAAGCAAGTTAAACCTCAAGACAATCTATTTCCAGAAGGGACTTTTGAACGTCCAGAATATCCAGAATATTCTGCTTCTGAAAGACCGAAACAATTCCGTCCAAGTGATAATCTTAAACCGGAAGGAGATTTCGAAAGACCAGTTTATGAAAAGTTCAAACCAAGTGAACGGCCTACGCCGTTTAAGCCATCTGATAACCTTAAGCCTGAAGGTGAATTTGAAAAACGTACTCCACAA
>Ste82
TTAGTCGATGAGAGTGAAGTATCAAAAAAGTCTTTTGATTTAATATTTGCTTTTGATGAAATTGTTGCCCTTGGTTATAGGGAGAGTGTTAATTTAGCGCAAGTAAGAACATTTGTTGAAATGGATTCTCATGAAGAAAAAATGTATCAAGCAGTACGTCAATCACAAGAGCGTGATGCTAAGGTTAAAATGCGTGAAAAAGCAAAAGAATTACAACGTCAAAGAATTGATGCTGTCAAAAAGGGTGTTCGTATGCCAACATCATCAAGCTCTTATATGTCAATGACACCAGTTGCTGATTCAATTTATGAAATAAAAGTATCCAAGCCAGAAACACCAAAATATTCATCAAGCAATAAAGCTTTAAAATTAGGAGCTAAATCGAAAGATGTTGATTTGTTTGTTGATCAATTGAAATCAGAAGGTGAAAAAGTTGTTACTAACAACAAGTCATCAACTATTACATCAACTTCTTCAACTGTTCAAAAAGACATTCATATTAAAAAAGAAGAACGTATAATTGCCATTGTTGGACGTGATGGAGGTGTCCGCAATTTTGAATTACATGGATTGATATCATTAAGAATTTCAAATGAAATTTATCAAAAAATTGTTTTACAGTTTAATTTTGAATCTGGAAATATTCCATTGCAAACTCATCCTAATATTGATAAGGAACTTTTCAAAACTAATCGTCTAATAGGTTTGAAAAATCCAACAAAACCATTTCCATTAGACTCTGAAGTAGGATTATTAAAATGGACTCTTCAGTCACAAGAAGAATCAGCTATACCGCTTTCAATTAACTGCTGGCCTAGTGAAAATGGTTATGGGGGTTGTGATGTAAATATTGAATATAATTTGGAACATGCTGACCTCGAATTGAATAATGTTACTGTTACAGTACCATTGCCATTTGGCAATGCTCCTGTTATCCAAGAGTGCAGTGGAGTTTATAGTTATGAGCCTAAAAAGAATGTTTTAATATGGTCAGTGGCTGTAGTTGATTCGTCTAACCCAACAGGATCTATTGAATTTGAAGCACCAAAATCCATTGCCTCGGATTTCTTCCCAATTAAGGTTGATTTCATGTCAAAATCATCTTACAATAAAATTAAGCCAATGGAAATTAGACTTATTGATGATAACGCACCTGTTAAATTTACTTCTGAGACATCTTTATTCACAGGAAATTATGAAATAGTT
>Ste83
ATGACAAATCAATCCGATGAAAAATCTGACATAGAAACAGCTGAAGAAGTCGAACCAAAACTTAAGTATGTACGTCTTACTAATGACGTTCAAACTATTTTAACCAAGGACGGTGTTAGTTATCTTGCTGCTCATCCCAAGTTTTTATGTATTGGTACTAATTGGGGTTCTATTCATTTATTGGATTTTGAAGGTAACATTGTAAATAATCGGCAACTACGTCCACATACAGTAGCAGTTAATCAAATAAGTATAGACAGTCGTGGTGAATTCATTGCTACTTGTTCAGATGATGGTAATGTATTTGTTTATGGTCTCTATACAACAGAAGATTCTCAGGAGGTCTCATTAGGCCGTTGTGTTAAATCTGTCGCAATAGATCCATTGTATCATAAATCCGGCAATTATCGACGTTTCATTACTGGAGATGATCGTCTTATGCTTCACGAGCGAACTTTTCTTGGACGTACAAAATCTGTGTTTTTGTGTGACGTTGAAGGAGTCGTACATAATATGAGGTGGCACAATCGTTTTGTAGCATGGGCTTCAAATATAGGTCTCAGAGTATATGATATAATCTCTCGGTGTTCACTTGGCCTTATTAAATGGGATAAAAGAAACAATATAATACCTAGTACTTACAGATGTAACTTGACATGGAAGGATAGTGGAACATTACTTGTTGGTTGGGTTGACACAGTAAGGATTTGTGGTGTTAAACGTCGACTGCAAAGACTTAAGGACGTTCCTGAGTATATAGTAGAACCACTATCTATGTTTCGTATAGATTACTTTATTTCTGGTATAGGACCACTTAATCATAATCAATTAGTAATATTATGCTATTCAAAAGAAAAAGACGAAAACGAAAAAGCAATGAGACCACAATTATATGTAGTTGAAGCAAAAGAATCAAAGTATGTAGAATTGTGTACTGATAACTTGTCTTTACGCGATTTTCAAGATTTCGGTTGTAACGATTATGCCCTTGAAAGTTTAGTAGTGGAAAATCTATTCGTTATTGTTAGTCCAAAAGATATAGTTGTGGCTAATCCGTGTGATGCGGACGACAGAATTGAATGGCTTATTGAACATAACAAATATGCCGAAGCAATGGATATAGTAAATTCTAAAAATATAGTTTTAAATCGAAATTCCCGAATATCTGTAGGCAAAAAATTTTTAGACCATTTATTGTTCGTTGAAGAATATGTAGAAGCTGGACAGTTGACTGCCGAACTTTTTGGAAACGATAAAAAACTTTGGCAAGAAGAAATATTTAAATTTGCACAAGTACATCAACTTCGTCAAGTAAGTGCTTACATACCAAGGGGTGAAATAACTCTAGATCCTCATATTTATGAAATGGTTTTATACGAGTACTTAAAACTGGAACCTGAAGGATTTTTAAAAATTGTAAAACAATGGTCGCCATCACTATATAATGTGTCTGCTGTTACAAACGCACTAATTGAACATTTAATAGTAAACTCAAGTTCTGAACTATTAGAAGCCTTGGCTATTTTATATACTCATTCTGGCAAGTTTGACAAAGCATTAGGAGCGTACTTGAAGCTGAACCACAAGGGTATATTCCAATTGATTACCAAACAAAATCTGTACCCACTTATACACAATATGATTGAAGATTTAATGCAGTTAGACTGTGAACAGACGATCAAGATACTTTTAGAGAAGGACACCGTGCCTATCGACGTAGCCGTGGAAAAATTGCAGGACAATAAGCTCTACTTGTACATGTATTTGGACGCCCTGGAGAAGAAAGACACAAGGGTGTTGGCCAGACGAAATTTACACAAGGACTTGGTGTCGCTGTATGCGGCATTTGCACGGGAGAAGTTGTTGCCGCTACTGAAGCGGAGTAACAATTATTCTATCGCCTTGGCACTAGATGAGTGCAAGCGCCTCGAGTACTATCCCGAAATGGTGTATCTGCTGGGTCGAATGGGTAACACCAAGGACGCACTGAACTTGGTCATGTCGCAATTACAGGACATCGAGCAGGCCATTGAGTTTTGTAAGGACCAAAACGACGTCGACCTGTGGCATGACCTGATCGGCTTGTCTTTGGACCAACCAAATTTCCTCAAAGTGCTATTGCGGAAGATCGGCACGTACGTGGACCCGCGAATTCTGATCCGTCGGATTGGCAAGCGAACGCAGATCCCAGGTTTGAAAGACGCGCTTGTCAAGATGATGACTGATTACAATTTGCAGGTATCTGTGGAAGAGGGATGCACAAAAATCGTCGTGTCCGATTGCTTCGACCTGCACGAACGACTGTATAACGTCCGGAGGAAAGGGTGTAGTGTAGACGAGCAGCATTTGTGCAGCGCTTGCCAAAAGTGCATCGTAGGCCAGAACACCTTGGGAAACGTATTAATATTTTGCTGTCAACACGTGTTCCACGAACAATGTATACCCGCAGACGGGTTGGAGACGGCGTGTATAATTTGCACGGACAGCCGGACGAAACAGACGGCGTTCCAG
>Ste84
GATTTTAAAGTCTTAAGAGTTCTTGATTTATCTGGAAACTTATTATTGTCTGTAGAACCATCAACGTTCTCTGGTTTAGAAGACACTCTGGAACATTTAAATCTTCAAGGTAACAGAATTGCTTCGCTTTCATCGGAGCCAATCAATCTTCAAAAGTTGAAAACTCTTGATTTATCATACAATCAACTAAAAGAAATACCTCGACATACATTTACTGTGATGTCTTCGTTGTCAAATTTAAACTTGAGTCATAACCCTCATTTAGCATTGATACCCGTAAGCGTATTTCATCCATTGACACAACTGCAAAAACTCGATATCAGCTTTACTAGCATAAAAGTCTTAAGCCCTGAATTATTTTTCAAGACTTCATCACTTACTCACCTTTTTATACAGAACAACGGCATTACCGAGTTGCCAGAAACCATGTTTCAAAGTTTGACTAATCTTGTTACATTAGATTTATCAGAAAACCAAATATCAAACATACGTATCGGTTCGTTTATGGGCCTTTCTTCAATAAGATATGTAAATTTGTCCAAAAATAAGTTGTCTTCATTTAAAGGTGAATATTTTATTACGAAACGAAGCAATGGGACTCCGTTAGAAGAAATTGATATGTCTAATAATCAAATTAGTTATTTGTTTCCGTCAACGTTTAAAGTCCATCCTAGTATAAAAGTTATCAAAATTTCAAATAATAAATTCAACTTTTTTCCCTCTGAGCTTATTGCAGGTTTGGCGAATTTGCAAGAAGTAGATTTAAGCAAAAATAGTTTGAAATCGCTAGAAGAATTTGATTTTGCTGGTTTACCGCAACTAAGAAAATTAAATTTGGCCAATAACCAAATAGACACAATAAGCGAGACAACGTTTCATAATTCTACTCAATTGCAAATTATTAAATTGGCTAACAATAAATTGGAACGAATTGGGGAGAGAACTTTTCAAGGATTGAATAGATTACAATACTTAGATTTGGAAAACAATAATTTAACAGAATTACCTGATTTAATTTTTGACCGAACCCGTTTAAAAGTTCTCGAGAACATTAACTTGGCAAAGAATAGGTTTTCAATAGCGCCCTTGAAAAGTTTGCAGAAACAATATTTCTTTTTGTCATCCGTAGACTTGTCTTCAAATCAACTGACCGAATTGCAGACCGATGACAGCATATTAGTGAACATAAAAAAACTTGACTTGTCGTTTAACCATCTGTCTGAAGTGACTGTTAAAAACATACTCAGTGAACCCAAAACAGTACGAGAATTGAATTTGGCGGGCATCGGAATAACGTCTTTATCACCCTTGGAAACGCCATTTCTACAAAAATTAAATCTATCCTATAACCGGATAAATGTTGTGGATGAACACATGTTTGACCGATCAACACTGATCGAAGAACTTGATTTATCACACAATGAATTACAAAGTTTAACGTCTCTAAGAGCCGTTTGGCCGAAGCTGAATCAAGTGCAGCTGGTTGATGTTTCTTGGAACCCGATATCTAACATCGTCTTGGGTGACTTTGACAAGCTGGAATCGTTACGGTCATTGCGAATCAACGATTTGCTGGAATGTGACAGGATTGAAAAGAACGCGTTCAGAAATCTCGGCAACTTAGTTGAACTAAAAATGTACGACTTCCCGAAGTTGGGTTACTTGGACGTCACTGGTTTGTTGAACTACCTGCAGTCATTGGAGGCTCTTGAGATCGAAGTGAAAGACTCGTCCATCGGCAGTCAATTATCGGCTGCTATGAACCCCAGACTTAAGTCATTGACCATACGTGGACAGCAGATCACATCCATCTCATCAGGCGCGCTAGCCGGTCTCAAGTACCGACAGGTACACATCCGAATCCAAAACACGTCATTGACCAGTTTACCACCATCATTGCTGATCGCGTTGCCTCGGTCGTCGGTCATCCAACTCGATGTGTTTGATAATCAACTGACCACGCTTACCTCCCAATTCCTGGCCGCTCTGGACGATCGACGGAGCTCACTGAAACTAAACGGCCTGCGCGCCAATCCCATTTACTGTGACTGCAACGTCAGGGCGCTGAGACGGTCGCCGCTGGCTTTGGACCTGGTATGTTCCGCGCCAGCGTTTGTGGCTGGCAGTCTGCTTATCGAGATACCGGACGACGACCTAACCTGTGACGTCAGCCGACAAACAACAACCACGACTACGACATCGACCACCACCGCGACAACGACCACCACCGCAACCAGTCCAATCGTCGTCAAAGCACCCAAACAACGAACTACTACCGAACCGGACATCATATGGTCGCTGCCACCAGCCACCGCAAGTCCACCGCACCAGCAGCAGAAGTCACCAGCCACCGTAAAGTTACCAAACCCAGCCACGGCCGCAGCTATCACTAATGATGACACGTTGATCATCGGCATTGTAGCCGGCGTTGTAGTGTTCATTGCCATACTGGTGATCATCATATGCATCGTCCGTATACGTCTGTCGACTGCTGAGTACAACTCGCACATGAACGCCCTGCCACCCGTCCTTGGCGCCCCGATGCACTGCACCAATCAAGCGTGCCCATGTCCTAAAGCCAACGGCCAGAACGTCTTGTACCCTATGTCAGCGGCCGCGTCCTACAGCAACAGTTACGCCACACTGCCCGCACACAAGCTGTCATCCGTGTCGTCGCCACTTCGACAGTCTTACAGTACTCTGAACGTGCCCGCACCGTACACGCAGAATCCTTATTACATACCATACGGCGGCGGCGACGAGAAGGATTACACAATGAGCATGAGA
>Ste85
GGATTTAATATTCAGCTAGCAAAAGAAAATGGTACAAACAATTACTATAATAGCACACCTTTAACTGCTCCATTTGCTTATAATAATGCTAATGTTCCTTACAATATGGGATACAATATAATGACTCCAAATATGCCATATACTAATGAATCTTTGGTTTCATCAACAAGCTCTTCAAATATTAATTATAACAATAGTAGTTATATACCTTCAACAGTGTATCCATATAGTAATATACCTCAACCTCAACAACCACAGATAACTGGATATTTCAGTAATGAATCATTAACAGATGTAACAAAAAAAACATTTCCCAATGAATACATACAATCTTCATCAAATAGTATAATGTATAATGATAAATATACAACTAATATTCCCGTACATATCAACCAACCTGACACTTATAAAGCACCAGTAAATAACAAACAATATTTATCATCTAATCAAGCTTGTAATGATGTAAAAGAATCAAAAAAAAAAGATGAATGGTTTGATTTGACATCTAAATTTTTGAATAATAGTGTAAAAAGTACTAATAGAAAACCTTCATCAACATCAAACCATACTCCTAGTATTTCAAAACGTTCTCGCCGTTCTTCATCTCCGAAATCTCGTAATATTAGTAGGGAAAAAAGTGTTAAAAGTACGAAAGCAAGTGAAGATATGTCTAGTGAAGTGTCTGAAATGAAAAAATTATCTAATATGTCTATTCAACAAATAATTGACTATGAAAAAAAAAAGTGGAGCAAATCAGCACCAACAGATGTATATTACAAAAAACCTGATGACAATTCAAAAATTACTTTTGGAAATAATATCGCACTAAGTGTATGTGATGAATTTGAAAAGACTTTAGGAAAACGTGTTTCTAGTATTAATGAAAATAAACCAGTTATTTGTAAACCTCGTAAAGTCAATGTTAATGTTCATAAACATAAACATAAATGTTCAGGTAATAATGGTTCTAGTACGTCTGATGATGATGATGATGACGATGATGATGATGATGATGATTACTATGAAAAAGAAAATTCTACACTTAAAGAGCTCGATAGAAAATGTTCACATCCAGATAGACTTCACTCAGAATTATGGTATAATGAGGTTGGAGAAATGAATGATGGTCCAATGTGTAAATGTAGTGTTAAATCGCAAAGATCTGGTATACGGCATAATATTTATGTTGGAGAAGGTCCCTTTGAACCTTGTTTACCAAATTCAAATAATAGTGACAAATTATTTCATTATAGAATTACTATTACTCCACCAACAAATTTTTTACTAAAGAGCCCTACAGTTATTGAATATAAAGGAAATAAATATACTTTTGAAGGCTTTTCATTACTATCTCACTACCCTATTCCTATTTTACCCACTTGTAAAGTTATTCGTTTCAACACTAATTATGCAATATTATACATAGAAGAAAAGATTCCAGATAACTTTATAGTGAAGGAGTTGCAATTATTTTATGATTATTTATTTAAAGATATTTTGGAATTAGTTGATTTAGATTTGCATGGTGTAGGTAATAAAGATGGATGTCCTCAATTTCATTTCATGCCTCGCTTTGTAAGAGATTTGCTTGGTAATGGCAAAGAAGTACTTTCTATGAATGAAGTTCTTAAATATCTATTAAATAGCAACAAATTACTTTTTGAAGAAAACTCTTTATCTGCTTTAAAAAATATGCCTATGAATGAATGGCAAAATATAGTAGATGAATACAAAGGCATGATAGTTACAAACCCTAGAACTAAACCATTTTCGATACGTGTTGATCAGTTAGATAGAGATACTGTTAATGAAGGTAATGAAAAAAAAGTAAACAATGATTATCCAGTTTTGGTACATTTTGGTATTCGGCCACCTCAACTTAGTTATGCTGGTAACCCAGATTATCAAAAAGGCTGGCGTGATTATGTGAAATTTAGACATCTTCTAGCAAATATGCCCAAACCATCATTCGAAGATAAAAGAAAACTGGAAATGAAAGAAAGATCTTTACAAGAAATGAGATCCCATAATAAAATGAAACGTGGAGTGACTGCTGCAGTTTCTAGTAAAGGATTTTATAAAACTGGACTCATGTGTGATATTGTTCAACACGCAATGCTTTTACCAGTACTTGTGTGCCATTTTAGATTCCATAAATCTTTGGAATACTTAGAAGATACTATAGAATATAAATTTAAGAACAAATATTTACTTCAACTTGCATTAACTCATCCTTCATATAGAGAAAATTTTGGTACTAATCCCGATCATGCAAGAAATACTCTTACCAATTGTGGTATAAGACAACCAGAATATGGAGATAGGCGTATTCATTATATGAACACAAGAAAAAGAGGTATAAATACATTAATCAATATAATGTCACGGTTTGGTAAAAAATCAGAAATGGAATCAAATATAATGCACAATGAGCGTCTAGAATTTTTGGGGGACGCTGTTGTTGAGTTTGTGTCTTCTATTCATTTATTTAATATGTTTCCAGACATTGAAGAAGGAGGATTAGCCACATTTCGAGCAGCTATTGTTCAAAATCAACATCTTGCTGTTTTGGCAAAGACTTTGAAGTTAGATGATTATATGCTATATGCTCATGGCTCTGATTTATGTCATGATTCTGAGCTAAAGCATGCAATGGCTAATTGTTTTGAAGCTTTGATGGGTGCTCTGTTTTTAGATGGTGGTATTGATGTAGCTGATCGTGTGTTTGGAAAAACATTTTATAGGGATTCACCAGAATATCTCGATATTTGGGTAAACTATCCCAAACATCCCTTGCAACAACAAGAACCTGAAGGTGATCGTAAATGGATTAAAAAACTACCATTACTTCAAAAACTAACAAACTTTGAAGACTCTATAGGCATAAAATTTACCCATATAAGATTATTAGCTAGAGCATTTACTGACAGAAGTGTGGGTTTCACAAATTTAACACTTGGTTCAAATCAACGACTTGAGTTTTTGGGGGATACTGTTTTACAATTAATAGCTTCAGATTATTTGTACAAATATTTTCCAGAACATCATGAAGGTCACTTATCTCTCCTTCGGAGTTCTTTAGTAAACAATCGAACTCAATCTGTAGTATGTGACGATTTAGGTATGGTCAGTTATGCATTATATGCAAATCCAAAAGCTGAATTAAAAACAAAAGATAGAGCTGATTTGTTAGAAGCATTTCTTGGAGCTTTATATATTGATAAAGGCCTAACATTCTGTCAAGCATTCTGTAATATATGTTTCTTCCCTCGTCTACATGATTTTATTCTAAAACAAGACTGGAATGACCCAAAATCTAAACTACAGCAATGTTGTCTAACATTACGATCAGTTGATGGTGGTGAACCTGATATACCAGTGTATAAAGTGATAGAATGTATGGGACCAACTAATGGTCGAAAATATACAGTTGCTGTTTACTTTAAAAGTGTGAGGTTGTCACAGGCTACTGGCCATAGTATACAACGAGCTGAAATGAATGCTGCCAATAGTGCATTAGAAGTATCTAAAGATTTATTCCCACAGTTGGATCATCAAAGACGTGCTATATCAAGAAGCTTACGTCATCAGTGTTCAGATGGTCAAGCAAACATTGATGACATAATTAAGTTAATAGAATCCAATTCAACCAAAAATGAATCGGATATGAGTGATTTGGATTTGGCTAAAAGAAAACTCCATAGAAAACTATTAGCGGTATTATGTGCTAATAAAAATACTGATATAGATCATTATTCAGAACCAGAA
>Ste86
ATGAAGTCCAGCGAAGTAGACGTGGTCAAGATGATCGATGCTAACAAAATGCGGAAGGAGAAAAAGTTGTCGGTAAGTTCTATCAATAGCAGTCCGGCTTCGGACTTGAAACCTCGAGTGGTGACTGTCAAGCAACATGATTCAAAAAAACTGTACACGCCGACTGCTAAAAAAGAAAATACAAAAAAAATTGTTCAAGATGCAACAAAGGAAATTCAAAACTGCAATGATAGTTCTGAATGGCGCCTAGATTTGAGTAAATCAGGATTGACCAAAGTGCCAATAACCATTAGGGATGCTACACAATTGACTGAATTGTATCTGTATGGTAATAAATTGATCACTTTGCCGTCTGAAATTGGATGTCTGACCAACTTGCAGACTTTAGCACTCAGTGAAAACTCTCTGACCTGTCTACCGGATTCGCTAGCTAATCTTACTAGTCTTAAAGTCTTAGACTTAAGGCACAACAAACTTACTGAAGTACCAGATGTTGTCTATAAGTTGGATACATTAACTACACTGTTTTTGCGCTTCAATCGTATACGTACAGTGAGTGATGACATTAGTAAATTAGTCAATCTAGTCATGCTCAGCTTACGAGAAAATAAAATTAAAGAACTGTCATCTGGTATTGGTAAACTGGAAAGATTAATTACATTTGATGTGTCACATAATCATTTGGAACATTTACCAGAAGAGATAGGAAATTGTATACAATTGTCTACATTAGACCTTCAACATAATGAACTTGTCGACATTCCTGAAACTATTGGCAATCTTACACTTCTGACACGTTTAGGGTTAAGATACAACAGATTGAAAATTTTACCGAATTCATTGAGTAATTGTAATCGAATGGATGAATTTAATGTAGAAGGTAACATGCTAAGTTGTTTGCCTGATGGTCTACTTGTTAACTTAAAAGAAATGAACAGTATAACACTAGCTAGAAATAGTTTCACAGCATATCCTACTGGAGGGCCTGCACAATTTATTGCTGTAGACTCAATTAATTTTGAACATAACAAAATTGATAAAATACCCTATGGGATATTTTCCAAAGCTAATTACCTAACAAAATTAAATATGAAAGATAATGCCTTGACATCACTGCCATTAGATGTTGGTTCTTGGACCAATATGGTGGAGCTAAATGTTGCAACAAACATGATTACCAAATTGCCTGATGACATACAATATCTTCAATCATTGGAGGTGTTGATCTTATCCAACAATCTATTGAAAAGACTGCCAGCTACCATAGGAAATCTTCAAAAACTCAGAGTGCTTGATCTTGAAGAAAACAAACTAGAAACATTACCTCAGGAAATTGGTTATTTGCGAGAACTGCAAAAATTAATTTTACAATCAAACCAATTGCTATCTCTACCTCGAGCAATTGGTCATCTCACAAATCTGGCATACCTTAGTGTCGGTGAAAACAAGCTTAGTACATTACCTGAAGAAATTGGTACACTGGAAAATTTGGAGGCACTTTACATTAATGACAACCAAAGTCTTCATCATTTGCCATTTGAACTTGCCTTGTGTTCCAAATTGCAGTTGTTGGGAATTGAAAATTGTCCATTGAGTCAACTTGGAGATGCAGTCAAAGGAGGTCCATCTTTAGTAATGACTTATCTCAAGGTAAATGGCCCATACCGTACTCTG
>Ste87
ATGGCAGGTGCTACAATGTTAGCGCGCATTAATAAGCCGTCAGACTTCGCCATGCAGAAAGTCGAAACAGAACACGACAGGATTATGGCACGCGAGCAACTAATCCTTTCGCAGGGTGAACTGTTTAAGAAAGAAGGTAAGGCCAAAGAATTGGCCGCTCTAATTAAGGAGACTAGACCTTTTTTGTCCGAAATCAGTAAAGCAAAGGCGGCCAAACTAGTGCGATCCCTGGTTGACCTCTTCCTGGATCTCGAAGCAGGCATTGGTATTGAATTGCAATTGTGTAAGGAGTGCATAGAATGGGCCAAGGAAGAACGACGAACATTTCTTAGGCAGTCACTGGAGTCCAGATTGATGGCCCTGTACTTCGATTCTGGAATGTTCAAAGAAGCTTTGCAACATGGCTCTGTATTGTTGAAAGAACTGAAAAAATTGGATGATAAAAATTTGTTGGTTGATGTTTTATTGTTGGAAAGCAAAGCTTATCATGCTTTGAATAATTTGTCCAAGGCTAGGGCCTCTCTAACTTCTGCTAGAACAACTGCAAACTCAATTTATTGCCCGCCCAAAATGCAGGCCTCTCTTGACTTGCAATCAGGAATCTTACATGCAGCCGATGAGCAAGACTTTAAAACTGCTTATTCTTATTTTTATGAAGCTTTTGAAGGATTTGACAGCGTAGACAGTACATCTAAAGCACTCAAGGCTTTAAAGTACATGCTTTTGTCAAAGATTATGTTAAATAATGCAGAAGATGTGCAACAGATTGTGAGTGGAAAATTAGCATTAAAATATACGGGTCGTGATGTAGAAGCAATGAAGAGCATTGCAAAGGCTAGTCATAAAAGATCTTTAGCAGATTTTCAAATTGGATTAAATGAATATAAAAAAGAATTGGAAGACGATCCAATTGTCAGAGCACATTTAGATACACTTTATGGAAATATGTTGGAACAAAATTTGTGTAGAATCATTGAACCATACTCA
>Ste88
AACGGACGTCTAAACGTTTCGACAGACCTCAACCACGTGCGACCCGCCGCCATGTTATCCACGTGCGATGGTGGCCATCGCGGAACCGCTGCCACCCCGGGTGGCCGCGCACAACAAACCGATCTCAGCCGCCTGGCCGTCCTGAGCTACGAACAGGTGGCCCGACTTAACGACGTGATGGACGAGACGGTCAGCATCCACGGCCGTGGAAATTTTCCCACGCTCGAGGTGCGCCTTCGCGACTTGGTGGCGATGGTGCGCGACCGACTGCGCGCTCAAGCAGCTCCTGAGGACGACGACGTCGCGTTTCCGACCGAACGGTCTGCGGCACCGTCACCGGACGCCGACGACACCTGCTTTCAGGTACGGAGTATTAGACTGAACGGCGGGGCGGCTTCGCACGTGCTGACCACAGACACCCAGCCATACAACGACCTGGACCTGATATTCAATATTAGCCTGTCCGGAAACCGGGATTTCGACCGCGTCAAATCGGCTGTGCTCCGGGCACTGGTTGATTTGCTACCGGAAGGAGTCAGCCGTAAGAGGATGACGCCGTGCAGCATCAAGGAGGCATACGTGAGCAAAATGGTCAAGGTGAACAAGGACGGCGACCGGTGGTCGCTTATATCACTGGGCACGTTGCCGGGCCAGCGGAACGTCGAACTCAAGTTCGTCGACCGGATGAAGAGGCCGTTCGAGTTCAGCGTCGATTCGTTCCAGATCGTACTCGACTCGCTGCTGCTGTTTTACGAGTGTTCCAGCGGCGTGCCGATTAGCGAGAGCTTCTACCCAACCGTAGTCGGTGAATCCGTGTATGGTGACTTCCGGGATGCCATGTATCACCTGGAGAACAAGCTGATAGTCACCAGGAACCCAGAGGAAATCCGGGGCGGCGGGCTGCTCAAGTACTGCAACCTGTTGTTGCGCAACTATGCGCCTGACTATGACGGTGACGGCACCAAGAAGCTGGAGCGGTATATGTGCTCCAGGTTCTTCATCGACTTTTCCGATATACACCAGCAGCGCGCCAAGCTGGAGAACTATTTGAAAAATCATTTTTGCGCGCCTCAAGAGGAATATATGAAGCTCCAGTACCTTAACGTGCTGAAACAGGTGGTCGAGGAGAGCACCGTGTGCCTAATGATACATGAAAGGCATCAGACGCTGTCGCTGATCGCCGAACTTTCGTGGCGACTGATGGCCGGTCAAGGCATGTACTACTATTATCATCCACATCCACAACCGCAGCTGACCATGTCCATTGGACACCACAGCCAATTGCCGGCACAACTACATTGCCCTTCA
>Ste89
ATGTCTGACTTTGATTCTGTAATTACATTGCTTAAAAAATATGATCAAGAACATATTTTTAAGTTTTGGAACAAACTCGATGAAAAAGAAAAAGCCTTTCTGTTGGAAGATATCTGTGAACTGAACATTCCTGAAGTTGTTGAAATGTTTAAAAATACTGTAGAAAATATGAATGTCAATCAACAAAAATTGGATAATAGAATGAGCCCTATACCCGCTGAACTTTATGGTGCTATGAACCGCTGTCCTAAAGAACTTTTGATTAAGTATGAGCAGATGGGACTTGAGCAGATATCCCAAGGTAAAGTCGGAGTTTTGTTAATGGCTGGAGGGCAAGGTACAAGGCTTGGAGTTAACTACCCTAAAGGTATGTATGACGTCGGTTTGCCATCTCATAAATCATTATTCCGTATTCAAGGAGAACGTATTCGCTGTCTGATTAGGCTAGCAAATAAAAATTTTGGAAGCAGTAAAGGTTTACCTTGGTTTATAATGACTAGTGAACACACTATGGAACCTACTCGGAAATATTTTAAGGAAAATAATTATTTTGGCCTAGATGAAAAAAAAGTTATATTTTTTGAACAATATATGTTGCCAGCATTTACATTTGATGGGAAAATCATTATGGAAGGTATAAATAAAATTTCTAAATCTCCAGATGGTAATGGTGGTATATATAAAGCTTTACGTGATCGTAATATACTGGATGAAATTAAAAGGCTAGGTGTTGAATACCTCCATGCTCATAGTGTAGATAATATATTAGTTAAAGTAGCAGATCCAATATTTATTGGGTATTGCATAACAAAGAATGCTGAATGTGGGGCAAAAGTTGTTGAAAAAACATATCCCTCTGAGCCACTAGGTGTTGTATGTGAGGTTGACGGAAAATTTCAAGTTGTTGAGTATAGTGAAATCACTGAAAATACAGCTAAAAAAAGAAATCCTGATGGCCGCTTAACTTTTAGTGCTGGTAATATTTGTAACCATTTTTTTACTACAGATTTTTTAAATGATGTTGCTTACAAATATAATAGTAAATTAAAATTGCATGTTGCTAAAAAAAAAATTCCTTATATAAATGATGTTGGCACTGTATGTAAACCTGAAGAACCAAATGGTATCAAAATGGAGAAATTTATTTTCGATGTTTTTGAATTTTGTAATCGTCTTGCTGTTTGGGAAGTAGAAAGAGATGAAGAATTTAGTGCTTTAAAGAATGCAGATGTGCCTAATGGCAAAGATAACCCTAAAACTGCTCGCTTGGATGTCTTTTCACTTCATAGAAAATTTGTTGAAAAATCTGGTGGAAAATTTAAAACAGAAAACATTGAATGTGAGATTTCACCTCTTTTATCTTATGCTGGTGAAAATCTTAAGGTTTTAGTTGATGGTAAAATTTTTGATTCTGTACTAGAATTAAAATCTGTTGAAGAAGTATCCAATAATAAAAAT
>Ste90
AAAGACAATGTTCTTCGTCTATGGAACTATCTTCTTGAACTCTTAAAAGCTCGTCGTCATCGTCTAGAGTTGTCATTACAATTACAACAAAACTTCCAAGAAATGCTATATATATTGGATTCTATGGAAGAATTGAAAATGAGACTTTTGTCTGATGATTATGGCAAACACTTGATGGGAGTTGAAGATCTTCTTCAAAAGCACAGTCTCGTAGAAGCTGACATTAATGTTTTAGGAGAAAGAGTGAAAAGCGTTGTGCAACACTCACAACGTTTCTTGGATGAAGAAAATACAGAAGGTTATAGACCCTGTGATCCAGCTGTTATTATTGAAAGAGTTCAGGAACTTGAGGACGCTTATAGTGAATTGGTCAAATTGGCTGTTGAAAGACGTGCTCGTCTTGAAGAAAGCAGGAAATTATGGCAATTTTATTGGGATATGGCTGATGAAGAAAATTGGATTAAGGAAAAAGAACAAATTGTTTCTGCTGGAGATATTGGTCATGACTTGACCACTATTAATTTGTTGCTTTCAAAACATAAA
>Ste91
ATGAACGGGATGACGTTTAGCGAGTTGATGTACATGTTTTGCTGCCCGCCCCTGCCATCCCGCATCGCCGCCAAACTTGCGTTCCTTCCACCGCCAATTACGTACGACTTCACGCCGGTCGACAGTGGTGAGACCAAATACCATATCAAATTTAACGATAAAGCTGAGTGGCAGTACACTGACAGCGACGTTCAGAACATTGAGGGATTCTATGCTCGCACGTCCCGTGGCAATCGCATAGCGTGCATATTCGTGCGATGCTGTCCCAACGCCCGTTACACCATACTGTTTTCGCATGGAAACGCTGTGGACCTAGGCCAGATGAGCAGCTTCTACTTAGGATTAGGCATGAGGATCAACTGCAACATATTTAGCTATGACTATTCTGGCTACGGCATCAGCAAGGGCAAGCCGAGTGAGAGAGATCTGTATGCCGACATCGATGCTGCTTGGCAAACATTAAGAACCACCTATGGAATCAGCCCCGAGAACATAATACTGTACGGTCAGAGCATTGGTACTGTGCCCACTGTTGATTTAGCGTCTAGATATGAAGTGGGAGCTGTAGTCCTTCATTCGCCATTGACATCCGGCATAAAAGTAGCATTTCCTAGGTCTAAAAGGAAATGGTTTTTTGATGTGTTTACC
>Ste92
GATCTTAGGTTTAGGCACCCTCGTCCAATTGATCGCTGGGACACAACAAGCCCAGAGACGATTCTTAACTGTACTACTCCACCAAACACGTGCGTTCAAATATTTGACACGCTTTTTGGTGATTTTCCCGGTGCTACAATGTGGAATCCAAATTCCCCAGTATCTGAAGATTGCCTCTATATCAACGTAGTAGTGCCAAAGCCTAGACCACAAAATGCAGCAGTAATGGTGTGGATTTTCGGTGGAGGCTTTTACTCTGGGTCTGCTACTTTGGATATTTACGATCCCAAAATACTCGTGTCGGAAGAAAATGTGATTTTGGTATCCATGCAGTATAGGGTCGCGTCATTAGGATTTTTATACTTTGACACTGAAGACGTTCCAGGAAACGCTGGACTTTTCGACCAGCTAATGGCTTTGCAGTGGGTACACGAGAACATTAAATTATTTGGTGGCAACCCGAATAACGTGACACTTTTCGGTGAATCGGCAGGTGCCGTTTCAGTATCACTGCACTTACTGTCTCCATTGAGTAGAAATCTTTTTAACCAAGCCATCATGGAATCAGGATCCTCGACAGCACCTTGGGCAATCTTGTCACGGGAAGAAAGTTTTAGTAGAGGACTTAAGCTGGCAAAGGCAATGGGCTGTCCAGATGACAGAAACGCCATACATAAAACAGTCGAGTGCTTAAGAAAGGCGAACAGTTCATTGATGGTCGAAAAAGAATGGGACCACGTGGCTATATGTTTTTTCCCATTCGTGCCGGTAGTCGATGGTGCATTTTTAGACGATCATCCTCAAAAGTCTTTATCAACGAACAATTTTAAAAAAACGAATATACTCATGGGTAGTAACTCCGAAGAAGGTTATTATTCAATATTTTATTATTTGACGGAGCTTTTCAAAAAGGAGGAAAACGTGATGGTATCTCGTGAGAATTTTGTTAAAGCTATTGGACAACTTAATCCTAATGCAGATGCGGCAGTTAAATCAGCTATAGAGTTTGAGTACACGGATTGGTTTAGCCCGAACGACCCAGAAAAAAATCGAAACGCTCTGGACAAAATGGTCGGTGACTATCAGTTTACATGTAACGTCAATGAATTCGCTCATAAATATGCACTTACCGGAAACAATGTGTACATGTATTACTTTAAACATCGTTCTTTAAATAATCCATGGCCAAAATGGACGGGTGTGATGCATGGTGATGAAATTAGTTATGTGTTTGGAGACCCATTAAATCCAAATAAACGCTACGAAATTGAAGAAATCGAACTTAGCAAGAAAATGATGAGATACTGGACAAATTTTGCCAAAACA
>Ste93
ATGAATGTAGATGCACCTATAGAGCAGCTAGTTCAACAGCTTGCTAATGCTGTTGATCTAACCATGGACCCATTGATGTCACAAGAAAAGCGTCATGAAGCCTACCGTCTATGTGATAGTTTTAAAAATGAGTTTCCATTATGTATTCAATGTCAGTGTGCTTTATATTTTACTAGTGACAGTGCACAATACACTGATATTGTTCGACATTTTGGCCTACAACTTATGGAGCATTGCATTAAATTTCGTTGGTATCAAATGGTACAAGAAGACAAATTGCTAATTTTTAATACCATCATGAGCCTGGTCAATTCTGCTTCACCCACACTCCAAATCAACTATTTGAAAGATGCTCTTGCTAGAGTTGTTGTAGAAATGATCAAAAGAGAATGGCCTCAACATTGGCCTGGAATGTTAAATGAATTAGAATATGCTACAACACTGGGCTGTTGTCAAACAGAAACTGTTATGTTAATATTTTTGAGGTTAATTGAAGATGTTATCTTATTGCAAACCATTGACAATGCGGCTAGGCGGCGAGATATTAGTAAAGAACTTCAACTGAGTATGTGTAAAATTTTCCCATTCTTTATAAATGTAATTGATAATTATTGTAGACAATATCTAGAATTCTTAAGTAGAAATGAACAAAATGCAGCAACTGCACTTATCAGAGTAATACAGCTTGCATTGGCTAATATTGGAGAATTATTTGAATTTATTCAACTCTCACATGTCAATTTTAAAGATTGTTATATTATCACTGTCTTGTGCTCTTTATTAGATGATTTTAATTTTAGACAACCTGCTGTTGATTGTTTATCCATATTACTTTCAAGAAAATGTAAAAACGAAGAAAGAGAATGTGTTGTACAATTGCTTGATCAACCTTTACAACAGATATATATGGTAGTACACAAGGCAATCAATCAAGAAGCAAATGAAGAAAATAACATATTTTTAAAAACATTATCCAAAGTTGTGTCAATGTTAAGCTCTGTATTATGTGCTTTCTGGAAAGATAATAAATTGCATAATTTTAACATTGAAAAATCTGAAAAAATACTTTTTTGTTATGTTGACTTATTACAAGATTGCTTGGTCCATAATTCATTGAATGTTATTACAAATATTAATCAAGCCTGGTGTACATTATTTAAACATACTGAAATCAGTAAGAACATTTTATTAAAACAAAACTACATTCCAAAATGGTTTTTGTTAGTGTCAAAAAAATTAATTAAGATAGATTACAAAAACTTAGACTCATTCACCTTACTTGATTTTACAGATGAAGAAAGCTATAATACTGTTTTTTATCATACCCGATCAGAAATTGTTGAAACAATTAGATATGCTTCTGCTATTGAAAACACTATTATGTTTTCAGTTACAGAAAACTTACTCAAATCATGTATGGAAAAAACCTCAATAAGGATGAAAGTGATTCCTATTTGTGAACAAGATTCTCCAGAGTTTCTCGAATGGGAAGTAATGGTGTTAATATTAGATGGTGTCATTAGTAAATTATCTTTGACTATGGATTCTGAAATTGTTAGAAGAGGTTTGGAGCTAATTGAATTGTGTTTAAAATTTGATACAAGAGATCCATTAATATTATCATTTCTTCTTTCATCTGTATCTGCATTGTTTGTGTTTTTAACTTCAACAGCCTGGCCTTCAGAATATCTTCATGTTACACTTAATAAAATGTGTGAATATCTTATACTCGAGTGTCATCCAGATGATCAATTGTTTGTTCCACTTAAAGATTTAAAATTTCACTCTGCTTCTTTGTTTATAAAACTAAGTATCAAATTTCCAAATCTATTACTACCAGTTTTTGATAAGCTGTGTTCGTTAAGTGATCAACTTCTATTAAAAACCAGTAAAACAGGTGATAATCTCGCAGTATGTTTACGTTTGCAAGAGTCACTTCTAGTGTTAAATAATCATGTGCCAGATTTCGATAAACAAGCTCAACTAATTAAACACATTTTAGAACCTTGTCAATTAATGTGGCAAAAAGTACAAAGTATTGTTTCTGGACGTCCTGAAGGATTAATAGCATATTTAGGCCTTGATAGGCAGCCAGTTGATTTTGAATCTGATCCATGCCTGGAAAATCGAAATCATCTATCTCATTGTATTAATGTATTAGCTTGTGTTATGACTAGAAGCAACATAAATTCAAACTTATCAAAAATCCCAAATGTTTCACCAGTTACTGAACATGTCTTATTACTTCTTCCAAATGTGTTTTTAATAATAAAAAATTTAAACTCTTTATGTTCAGATAATGTGAAGAAAATGATGCATCCTAGTTATAGTTCAATTTTACAGATATTCCCTCAAGAGCGGGAAGCCTTACTTGGAAAGAACATTGTGTCTGAGAAAAATGATCCGTTTCAGATGTTTAGACCAAAACCAAAATCCGATCCCGTGTACAAAGTGAAACTAGCTATTTTAAATGCTTATGAAGGGTGTTTAAATGTCTTGGGAAAATCATGTTTATTACTTGGAGATCAATTTTACGCTCTACAAAATTTTGCTCCAAGTTTTGAAGCAACAATAATGAGTGATGCAGATTCTTTACCACATGTACGCATTAGAATTATTATGAAGAGTTTTATTAAACCTTTTCTAATCAACTGTTCAAGTAAATACTACGACACTGTTTTGATTCCTATTCTAAATTCCTTTTTAGCTCATATGTTAATACGTCTAAGTGTAACTTGGAAAAATATACCAGAACGAGAAGAATATGATAATAAAGATGGAGATTCTGAAGAGCTATTAGAAGATATGATGATTCGGTTATTAACTAGGGAATATCTAGATTTAATAAGATATAGTTTAACTAGTTCTAATGAATCAAAAACAAGTCCTCATGGAAGTGTGGAAGAAATTCCTAATAGTGATTTATCTGAATTAGGTATAAAATTATTACGAAATGAACAATCAAGGCACCTGATTGTAGGAAGTATTTTAAATGGTTTGTCGTGGAATACATCTATAAGTCAATTTTGGAAGACATGTCAAATATTTCAATGGGATAATCGACCAGTCTTACATCCCTGGTGTGATAGTCAGTCTAGTTATAAAGCAACATATTTAGCTCAAATTGTTGTAAGACATTTAGCTATCGAAGATGAAAGAACTGCTATGACAATTGCACCTGACTTATTAATAGCAGTCCTAGAAAGTCTTCACTGGTTTGGTCATCACGATTCTAATATGGGTCCTCTTTTAGCTACATGTCTTAACATATATGAAACTTATCGTAGTAAAAATGATCAGTTATTAGGAGTATTAAGAAAATTACCTGAGATCAATTTGGAAACTTTGGAGCGTTTTGATAAATGGGTAATGAGCGAGGACTCATTAAACAATAAAGTAAATAAAGGTAAACGAGAAATGTTAAAAAAGATATTGGCCGGCTGTATTGGAAAAGACGTGAGCCAAACTCATAAGTGCAAAGCTGAACTCAGAGACTTGCCCAAAGTTAATGTTCCAAAGATTTGTACAACAGATTTGTTAGAAAATGGCGATGACTTGAATATAAATAATTTACAAGATTACAAGTTG
>Ste94
ATGGACTACCCAATAGCCATGCACCTGACGACCAGCTGGACGTTGACGGAACCGCCATCGGGCGCCGCCGGCGGATACAACGGCACCGACTTGGGCCCGTACGGCAACGGCACCGACAGAGACGCGCTGTACTGCGACGACACGTCCGGACACGAGTCGTCGCTGTACCTGATATCCAAAATCCTGTACGTGATCGTGTGCGTGATCGGGCTGGTGGGCAACACGCTGGTCATATACGTGGTGATCCGGTTCTCCAAGATGCAGACGGTGACCAACATGTACATCGTCAACCTGGCCATCGCCGACGAGTGTTTCCTGATCGGCATACCGTTCCTGATCGTCACCATGTCCATGGAGTTCTGGCCGTTCGGCAACGTCATGTGCAAGGTGTACATGACCACCACCAGCGTCAACCAGTTCACCAGCAGCATATTCCTGATGATCATGAGCGCCGACCGGTACATAGCCATATGCCATCCGATATCGTCGTCGAAGGTGCGCACTGCGTACGTGTCGAAGATCGTGTCGGTGACCGCGTGGACGTTCAGCATCATACTCATGATACCGGTCATCATGTACGCCAACACAATGGACAAGGGCAACGTCAAGAGCTGCAACATCATATGGCCGGAGAACGACCTGTTCAGCGGACAGACCGCGTTCACGCTCTACTCGTTCGTGCTCGGGTTCGCCATTCCGCTCATGCTCATATTCGTCTTCTACATACTGGTCATAAGGAAGCTGCAAACG
>Ste95
GTTGACAGCCATTTGGCAAGTGTCAATTGTGTTCGATGGAGTCACTCTGGCAAGTTTTTGGCGTCTGGCGGTGACGACAAAATCATCATGGTGTGGACATTGAGCAAATATCCTAATAGTGGAAACATTGTATTTGGCACCAAAAATATTGTAAATATCGAAACATGGAAGTGTATGTTCACTTTGCGTTCACACTCAGGTGATATACTTGATCTTGCATGGTCACCCCGTGACTCATATTTGGCATCATGTTCAGTGGACAATACAATAATCATATGGGATGCTCAAAAATTTCCATCTGTCCATAAAGTTCTTTCTGGACATACGGGTCTGGTAAAAGGAGTTTCTTGGGATCCAATTGGTAAATATATTTCCTCACAATCAGACGATAGAACTTTAAGGATTTGGAGAACATCTGATTGGAAAACAGATACTATTGTTACGACTCCCTTTAAAGACTGTGGTGGAAACACTTCTGTATTACGGCATAGCTGGTCTCCAGATGGTCAATACTTGGTATCGGCTCATGCCATGAACAACAATGGTCCTGTAGCTAAAGTTATTGAAAGAGATGGTTGGACATATGAAAAAGATTACGTAGGACATAGAAAAGCTGTAAATTGTGTGAGATTTAGTAATTCAATAATGGAAAGAAAAATCGGTAAGAAGAATCATCATATGTGTCTATGTGCTGTAGGCTCTAGAGATACTAATGTATCAGTATGGCAAACAGGATTAAAAAGACCAGTTGTTGTTCTAGAAAGTTTATTTCAAGGTCCTGTGTTAGATTTGTCTTGGTCAACAAATGGTTTAAACCTCTATGCTTGTTCATATGATGGAACCATAGCAATTTTAATATTTGATCCAAAAGATATTGGAAAAGCACTTACAAATCAAGATAAAAATGTAATTTTTGAAAAAATGTATGGTATCTCACCTTTAGAACGCCATAATAACAATTTACTCATAGAAAATCCAGCAATACTAAAAATGAATGGTACACAACGATCAGAAGTTCAAGAAGTTGATCCTAAAAAAGAAATAAAACAGCCACCTCCAAATGTAATTAAACCTTTACCACCAATTTTAAAAAAACAAATTGAAACTCGTACATCTGATGGACGTAGACGTATTACACCTATTTTTATACCACCAACACCTGATAATGCAGAGGAAATTAATGTTTTACCCTTTTCATCATCTAGTGAATGTAAAAGTCAAGTAGTTGTTGAAAGAGTGAATAATATTATCGAGCCTAATATAAGCAACAGTTGCAGTAACTTTAGTCAAGAATCTCAAACTCCAACAATTATTGATTCAACAATACCAAGGAGCACTCCTACATCTGTTTTACAAATATCTCCCAATAGAGGAGAATCCAAAAAAAGACCAGAACCCATAGCATTAATATCAAATTTATTTTCAACTAAAAAAATTAAATTTAATAATGTGGAAGATAATGAAATTTCATCAGATATTCGACCTAATTTTAGTGAAACTACAATGCAAAAAAGAAAATTCACCATTTCAAACTTATGTACTGATAGAGTTGTTGTAGAAAACGATAAATGTAATACAATAAATGGAGCTATTTCTAAAATGAAATTTTATTCTAATAATTTTGTCGCTTGGGAAAAAGTATTTAGCTCAAGTGTAGTTAAATATTGTACTAATAAAACTCTATCATTAATAGTTGTAGCATTAAGTGATTGTACCATTCATGTGATAGGGTCTAAAAATGGCTCATTAATATGTCCGCCCTATGTACTATCTTCTTTAGTAACCTCTATTAGTTCCAATAATCACTACTTATTATGCATGACGCAAAATTCTCTTTCTGTTTGGAACATATATAAACAAGAATGTGTTCTACATGAGGAAAAACTCAACACATTAGTTTGTTCAAATAAAAATAAACCAGTAAATGTACAAAAATGTATGCTGACTGAAAATGGAACATCAATTATCACTTTGACTACTGGTAAATCATATATGTTTTCTATAAGTGCAAAATGTTGGATGATGATCGGTGATAGTGGAGATGCCATATATTCAAATTCTACTCAAAAAAATAAACACAATGGTTTAAATAAGACTAGTGGCAAGTATCCATTGAGTGTTATGCAAGCATATTCTTCAAAGTATAAATCAAACTTAGATTTTAAAGACACTGAAGGGATCAGTGAATTGTGTTCGAAATCATTTTTGGAACAACAGATGTCAGCAGCTTTAGCTTTAGAGTCAGATAAGGAATACAAATATTGGTTATTGGCTTATGTTTCCTTTTTAACTGAAAGAGAAGACAATGATCGATTAAGATGTTTATGTCAGGATTTGTTGGGAGTTTCACATGGTTATTCAAATCATAAAAAAATTGAAACAATAATTGGTATGTCAAAACATGATCTTTTAAGAGAAGTATTAGTTATTGTAGCTGGTTCAAGAAGTACTCAAAGATTATTTACAGAGTTTCATGATCAACTACAACAAATGTCACTAAACGAC
>Ste96
ATGAAACGGCATTCGGATGAACACATGGCGTCCGCGGACACTGTCGGCGCATACGCCACCGCCGCCGCGACCCGTTCACCGCCTAGGTCCAGGCCCAACCTGGTAACCATTTCCAATGTTGTCCAGTCGAATTTCGTTTCGCAGGCCATAAATAATCCAAACATTCAATTCAATACCGTGCAGCCGTTCAGCGCGCCCACAATGCCGGTCCTAGCCATCAATGAAAAGGTTCCAGGTTCGTTACCTGGTGGCTCCGCCATGCCAGCCCTCCACACGATACAGGCGCAACACACTATTCAGCAGATAAGGCAAAAAGTCGTTCCGCCCACGACCATAATTCAACAGCAACAGCAACAGCAGCAGCAACAGCAGACTCAGTTTCAGAGGCTCAAGGTCGAAGATGCCCTGTCCTATTTGGATCAGGTGAAATATAAATTTAGTAATCAACCTCAAGTGTACAATGACTTCTTGGACATAATGAAAGAGTTCAAATCACAGAGCATAGACACCCCCGGAGTGATAACACGGGTCTCAAACCTATTCAAAGGTCATCCTGAGCTCATAGTTGGTTTCAATACGTTCCTACCTCCGGGTTATAAAATAGAAATAAAAAATAATGAACTTGGCTTTCATGTTTCTGTGTCGATACCTCAAAGTCCGGCAATCACATCTTCCCAGACAATAATACATTCGACAACTCAACATATAATGTCAAGTACTCCAATAGTTACTGCTCCACCTGTCACTTTGACTACCACACCGCCTGTAGTAATTAAACCAGCCGGACATTTACCTGCCATAAATCAGGTCAATACTACTTCGGTTGTAATAAATCATCATACGACGCACAATAGTGTGACACCTACTGCGCCTACTAGCAATGTTCATCCAACTCAAATACCTTTGTCTGTAGCTAGCTTAAGCCAAGTGGCATCGAATATACCTCAAGTGTCGATACCTACAACTCAGGAATCAACCAACTCACAAAATCAACCAGTTGAGTTTAATCACGCCATAAATTATGTTAATAAAATAAAAAATCGTTTTCAAGGGCAACCAGAAAAATATAAAAGATTTTTAGAAATATTACATACTTATCAAAAAGAGCAAAAAACTCATAAAGATAATGTGCCAGTGGCAGAAAAAACATTAACTGAAGCCGAAGTATATCAGCAAGTTGCCAAATTGTTTGAAAACCAAGATGATTTACTATTGGAATTTGGACAGTTTCTACCTGATGCTAAAACTCCTGATGCCAAACAAGCAGCAGAAACTAGCATTGTCCCTCCCAAGAAGACTACCGTTGTTACTAGTGCACCTCCTGCAATTCCTTTGCCACCACCACCCCCCATTAAAAAAGAACATCCGGCCTCTATTCCAATTACTAAGGAAATTGTAAAAGAATCAAGTGTTCCAAACGTAGCTATCAAAAGAACTTCGTCGTTTTCTTCCAGTCAGAATTTACCACCGCCCAAAAAACCAAAATCTCCATTTCCAAGCTTGGGAGATGTATCTTATCAAGAAGCATATAAATACGGTACATTAACAGACTTTGCATTTTTCGATCTCGTTAGGAAATCAATTCATAATGCTTCCGCGTATGATGATTTCTTGAGGTGCTTAGTTTTGTATTACACTGAGATCATATCAAAATCAGAACTGCTTAATTTAGTGCAGCCTTTCCTTGGAAAATACTCAGAATTATTTAGAAGATTCAAAGATTTTATTGGGACTAGTGAAAAAAGCAATAATGCTGCCGCAATTCCAACAGAAAATAAACTTTGTGGCTTACCACATTTTTCATTGCTTGATCCTGGATCTAATCGCCAAGATAGATCTGCTGGTGATCTACCTACTGACATCGATTATAGCATTTGTAAAAGGTTAGGTGCAAGTTATTGTGCTGTACCCTCAGATTATTTAACTCCCAAATGTAGTGGTAGGACGAAAATGTGTTATGAAGTACTGAATGACACGTGGGTTTCTTTCCCTACGTGGTCTGAAGAATCATCATTTGCCACTAGTCGAAAAACTCAATATGAAGAATATATGCACAGGTGTGAAGATGAAAGATTTGAACTTGATCTCGTAATGGAAATTAATTTGGCAGCAATATATTGTTTAGAAGAACTATCAAGAAGATTTAGTAGAATGACACCTGAAGAAATATCAAAGTTTAAATTGGAAGATTGTAGTTTTGGTAGTGATACAACTTCAATGACAACTAATAGACGAGCTATTAAAAGATTATATGGTGATAAGACATCAGATATACTTGAAGGACTTCAAAAAAATCCATTATCTGCTGTTCCAATAGTTTTAAAAAGGTTAAAATCCAAAAATGAAGAATGGAAATTAGCACGAAATACTTTTAATGAAATATGGAAAAGTCAAAATGAAAAGTATTATCTTAAATCATTAGACCATCAAGGTGTTAATTTTAAACAAAGTGATATGAAATTTCTCAGATCAAAATCGTTACTAAATGAAATTGAAGCTTTATATGATGAGCGTAATGAACAGAGTGATACTAGCACTGGACCTCATTTGGTGTTTTCATATGTCGATAAATCAATTATAGATGATGCTGCTAATTTGTTGATTCATCATGTCAAGAGACAAGCAAGTATTAATAAAGAAGATAAACAAAAAATAAAATCGCTTATTAGAAGGTTTATACCCGATATGTTTCATCATCCGAGGCAAGAGTTAAGTGACGATGAACGTGACGGTCAGAATGATTGTTCTAATAATAATTCACCTGAAACAACTAAAGCATCTTTGAGGATTTCTGAAGAAAAAGATTTACCCGAGCTTAAAATAACTGACAATGATAAATTAAAAGCACCTGATCATTCTAGTACAGAAGAATGTTACACTTTATTTTATGGCAATAATAATTGGTATTTGTTCCTCAGACTACATCATATACTATGTGATCGCCTTACTCAGATATATAAAAAAGCCTCACAATTACTTCATGACGAATGTATTTATCAGGTGACTAGATCTGAGACTGCAGCTGAAAAGCTTAATCTCAATCCCAATTCACCGATTCTGTTAGAAGACTATTATCCTGCTCTACTCGATATGATTAAAAATGTCCTGGATGGCAATATGGATTCAAATACATATGAAGACACGCTAAGAGAAATGTTTGGTATCCACGCATATGTAGGATTTACACTTGATAAGGTTGTTGTTTATGCTGTTCGTCAGTTGCAGCATTTAGTGTCTGATGAATACTGTCAAGAATGTTATAATTTATTTATAAAAGAAAGTAAAAAGAACGGGACAGGTGGTCTTTGCAGTACAGCATGTCAAAGAATTGCACAAGAAGCAGCATATCAACGTAGAGCTGAAGCTGCCTTGAGTAATGATAATAATTGCTATAAAATATTTATATACAAATCTAACTGTAAACTAACGTTTGAGTTGCTGGACACTGACACAGATGATAATCAAGACAGTGGTAAATGGACAAGTTTTGATAATGAACCACTATCTGAAACTAATGATGATAAACAAGAAGAAAACCAAAGTCCTAAAAAT
>Ste97
ATGGATTCTTTTCTAAAAACTGGAAAAATCAATCAAGATCAACAATCTACTAGCAGTGGTCTGAAGAGTAAAGATGGATCACGAGGAATTTCTGACAGTACCACACCTTGGGTGGAAAAATATCGACCTCGTACAGTCGATGAGGTATCTGAACAGTCGGAGATTGTAGCTGTACTAAAACAATGTTTAGAACAAGGTGCTGATATGCCACACTTATTGTTTTATGGCCCACCTGGTACAGGTAAAACTAGTACCATAATTGCAGCAGCACGCCAGTTGTTTGGAGATATGTACAAAAACCGTATGCTAGAACTTAATGCATCTGACGATCGTGGTATTCAAGTGATTCGTGATAAAGTTAAAACATTTGCACAGCTTACAGCTTCTGACCGACGACCTGATGGTAAACCTTGCCCACCGTTCAAAATTGTTGTATTAGATGAAGCTGATTCAATGACAGCAGCTGCTCAAGCAGCTCTCAGACGTACCATTGAACGAGAGACTAAGACTACTAGATTCTGCCTTATTTGTAATTATGTGAGTTGCATTATTGATCCATTAACGTCACGTTGCTCCAAATTCAGATTTAAACCTTTATCACATGACATAATGCTAGCTCGTCTTGAACACATATGTAAAGAAGAAGGAGTAAAATGTGCACCACGGGTACTGGCCCGATTGGTTGATGCTTCTGGTGGAGATATGCGTAGGGCAATCACATCACTCCAAAGCACAGCTAGATTAAAAGGTGAAGATGGTATTGAAGAAGTAGATGTTTTAGAAGTTGTTGGCACTGTTCCAGATGTTTGGTTAGATCGTATGATAGATATAGGTCGTATGAATGATTATCAAAAAATGGATGGTTTTGTAGAAGATCTGATATTTGAAGCCTATTCAGCAGCTCAGATTTTAGAACAATTGCATGATAAAATAGTGTTTTCTACAGATTTAAAAGACCAACAGAAGGCTCTAATTTGTAAATCTATCAGTATTTGTGCCTATAGATTACAAGAAGGCTGTAGTGAATATGTCACTCTTTTACATTTATTATGTTCAGTTGCTAAAGCATTAAAAGGT
>Ste98
AATATTTACTGCTATGGGCCATTGCTGCATGCGATTCAAATGTCTAGCATATTCCCGGACTCAAAAACATTTGTTGACATGAAAATGAAATATTCGCCTAATGAGACCATGAACATATTCTTGGATATGATGAAAAGAACGGGACAAAGGCCATCAAAATTAGAACTGGAAATTTTCCTCAACGATACTTTTGAGAAGGAAGGTAGTGAATTCGAAATTTGGGATCCTTCCGATTGGAAGCCAGAGCCCAAGTTTATTGGTGATATTAAGGACCCAAATTTCCAAGAATGGGCTAGAGGTTTACATTTATTATGGAAACTTCTCGGTAAAAAAATTAAAGATGATGTACGTTTACATCCCGACCATTATTCAATTATCTATGTCCCGTATCCGGTAATTGTACCCGGTGGCCGGTTTCGTGAATTCTACTATTGGGATTCTTACTGGATTATTAGAGGTCTGTTACTATCTGAGATGTATACTACAGTCAAAGGAATGCTTAGCAACTTTTTATCAATTATTAACACTTACGGTCATATTCCAAACGGAGGCAGAGTTTATTATGCCATGCGGTCTCAACCCCCCATGCTAGTACCAATGATGAAAAGTTACATCGAGGCTACAAATGATACAATTTTCCTTAAAGAAAATGTAGATATACTGGAAAAAGAATTCAGTTATTGGATGTTAAATCATACAGTGGACATAGAAAAAGACGGAAAAGTATACACATTGGCTAGATATAAGGATTCGTCGACAGGACCCAGGCCCGAATCATAC
>Ste99
ATGTCCGCCAAACAGACTCCATCAATCATCGGCAAAATTTACAGAGCCTACGAAAAGCCGTCCAACAGTCATTGCGTTGTTTTAGAAAATCGTATGCAAGCTGAAGTGTTGTTGTTTGAAAACAACACTTTGTGCACGGCCACAGTCAGTGAGTTTGACACATTTAAACGACAGTGTGTGAAAATTGTAGACGCCTATGGATGTCTTGGCGTATTGAATGTAAACATTGACAATAAAGTAGCATTATTCCTGGTGTTGGTAACTGGCTGCCAATCAGTTGGCAAGATATCTGATGCGGAAATATTCAAAATCACGCAAACCACGTTTGTTTCACTGCGTAAACAACAAAGCGATGACTATGCATCTGAAGTACGGAAGCTCTTAAACAGCGGTAGTTTTTATTTTTCAAGGTACATGTCACAAGATGTTCGTTTTGATTTGACCCTGTGCGCCCAGAGACAATGGAATAACTGTGTTCCTGATAATCGTTTCTTTTGGAATCGCAATTTACATGTATATTTTATTCATTTTGGAATTAATACCTCTCAATGGTTAATGAAAATTGTTTGTGGCAGTATTGAGATAAAAACTGTCTATGCAAGACATAAACAAGCCAGAATTGCTATAATATCAAGATTGAGTTGTAGAAGAGCTGGAACCAGATTTAATGTCCGTGGTTGTAATGATGATGGTTATGTTGCGAATTTTGTTGAAACTGAACAAGTAATCTACTTGGATGATGAGGTTACTTCATTTGTGCAAATAAGAGGTAGTGTACCACTATTTTGGGAACAACCAGGAATGAATGTTGGAGCACATAAAGTAAAATTGTCAAGAAGCATAGAATCTTCAGCAGACGTTTATGATAAACATGTCAAGTCACTAACAGATTGTTATGGTAACATAATTTTTATTAATTTATTAGGTGGAGCAAATTCAAACAGTAAAGAAAATGAATCTGCCTTGAGCTATGCATTTGAGCAAAAACATTCCACTTCAGCATTTTCTTTCATACCATTTGTTGCATTTGATTATCATCAAGAGTTTAAAAGTAATGGGGATAAAAGTCTACAAAAATTGAAAAACTCAGTTAATCCATATTTAGATTCATTTGGTTTGTTTTATGCAAAAGGTAACTCGGTTGTAAAACATCAAACGGGTACTATGAGAATAAACTGTACCGATTGTCTTGATCGTACAAACTGTATTCAAAAATTTTTTGCTTTGGAAGTATTGGCCAAACAACTAGAATTTCTTTGTCAAAATGAAACTGATCAAATAATATCAAGATTTGAAGAAGTATTTCAACAGCTTTGGGTGAACAATGGCAATGAGATAAGTAGAATATATGCTGGTACTGGTGCAATTCAAGGTGGATCAAAATTATTGGATGGAGCTAGATCTGCAGCTAGAACTATTCAAAATAATCTGTTAGATTCTAGTAAACAAGAAGGATTTGATATATTATTATCGGGTAATGCCTTTAACAATGAGTTGTTAGCAAAAGCTAAAGCATTACTTCCGTATAATACTTGGCAATGCCATCCAGATTTGGCAGAAGAAATGTGTAAAAAATATAAATCCTATACTTACAAGAGTAATTTAAGAATTTCTATTGCTACTTACAATGTAAATGGAGGTAAACATTTTTTAAATTTTGATTCTAATAACTTGGAATCATTATCCAAATGGCTCTTAGATCCCTATAAAGTATCTTTATTTGATCCATCAAAAAAGTTCTTCCTAAATGATAACAATAATCTTCCTGATATTTATGCAATTGGATTTGAAGAAATTGTTGACTTAAATGCTAGTAATATTATGGCTGCTAGTTCAAACAATGCAGACTCTTGGAGTAAAAGCCTTAAAAATATTTTATCTTCTAAAAGGGATTTTGTCCTACTTACTAGTACACAACTAGTTGGTGTTTGTTTGTTTATATTTGTTAAACCAGAACTATTACCTTATATTAAAGATGTAACTACAGACTTTGTTAAGACAGGAATGGGAGGTACAACTGGTAATAAAGGAGCTGTAATGGTGAGATTCACTTTAGATGCTACAAATCTTTGTTTTATATGCTCCCACTTTGCTGCTGGACAATCACAAGTTGCTGATCGTAATGCAGATTTTAATGAAATAGCAAGAAAATTGAAAATTCCAATTCAATCAAATGATTATGTATATTGGTGTGGAGATTTTAATTATCGAGTGGATATGGATCGCTTAGATTTGATAAATCATGTACTAGATGGCGACTTGGAAGAAGTTTTGAAATATGATCAACTTTTAGCACAATGCAGAGATAAAAAAGTTTTTGAAAATTTCTTTGAAGCTCCTATTACATTTCCTCCAACTTACAAATATGACATACTATCAGATGAATATGACTCTAGTGATAAATGTCGTACACCAGCTTGGACTGATCGTGTACTTTGGTATTGTAATGAGAATAATGATTGGCCAAATGGTAAGCAAGTATTCTATGGACGAGCTGAAATCAAAGAGAGTGATCATAGGCCTGTAACGGCTTCTTATGAAATTGAAATACTGTGTGTTGATCAAACCCAAAGGGAAAGAGAATTGAATATATTATGGAATGAATATGGACCAATTGATGGTGTTATTTTAGTACATATTGAAAACACTGACTTTCCTTTAGATGATGAATCATTTAAAAATATCATGCTTCAAGGTCTTGGTTCTTTTGGTAAAATTTTAAATGCAAGATATTTCATAGATCGTGCTGAAATCACTTATGAAAATGGTCGTTTTGCAGCTAATGCTTTAAAAATAAAACAAATATCAATCTACAACTATACCTTAATTTTAACTGCTAAAAATAATAATTGGGCATTTGCTATAAAAAATGAGATTGAAACTATCACAAACAATGTTGTGCCCTTATGGACAGACAAGTTAAGATCTGCTCCAATGAGACCTCCATTACCTGCAAGATCCGATCAAAGTCCAAACTCAGATGGAATG
>Ste100
TCAAATCTTGAACATGCTGAAAACTTAATTAAACGTAATGAAGCATTCATGACCACAATGGAAGCTAATGAAGACAAAATTAATGCTGTCACTCAATTTGCTAATAAACTTGTTGATGAAGACCATTTCGAAGCTGATAAAATTAAAAAGAAAGCAGCTTCCATACATGAACGTCGTGATGCAAATCGTGAAAAAGCCCAAGAACTTATGGATCAACTTAAAGATCAATTACAACTTCACCAATTTCTCCAAGATTCTGATGAATTACAACAATGGATCCAAGAAAAGAAATTTACAGCTCAAGATGAAACGTATCGAAGTGCTAAGACAGTACATAGTAAATGGACTCGTCATCAAGCATTTGAAGCAGAAATTGCATCCAATAAAGATAGATTAGATAGAGTACAGCAATCAGGAGAGGAATTAATGAAAGAGAAACCTGAATTGGCTCAAATAATTCAACCAAAGATATCTGAAATGTTAGGTCAATTTGATGATCTTGAAAAAACTACAAAAGAAAAGGGTGAACGTTTGTTTGATACTAATAGAGAAGTTCTTATACACCAAACTTGTGAAGATATTGATTCATGGATGGATGACTTAGAAAAACAGATTGAAGCTGCTGATACTGGAACTGATTTGGCTTCTGTCAATATACTTATGCAGAAACAACAGATGATAGAAACTCAAATGGCTGTAAAAGCTAAACAAGTTGTTGAATTAGAAACACAAGCTGAATATTTAAAAAAAACCGTTCCTGAGAAAGTTGAAACAATTATTCCAAAGAAGACTAAAGTAGAAGAAAGATTTGAACAACTTAAGGAGCCATTGAAAGTAAGGCAAAGACAGCTGGAGAAAAAGAAAGAAGCATTCCAATTTAGACGAGATGTTGAAGATGAAAAATTGTGGATTGCTGAAAAGACACCAATGGCTACATCTACTGAGTATGGAAATAGTTTGTTCAATGTCAACATGTTACAAAAGAAAAATCAA
>Ste101
ATGGCATCTTCAATTCGGGATAAACAAATTGCTGCATTGAAACAAATGCTCAATTTAAATAGTCCCGAATATAAAGATAACAGCTCAGAACCTGTATGGAAAGTACTTATATATGATCGCCGTGGCCAAGACATCCTATCACCATTAATTCCAATTAAAGAATTACGAGAATGTGGTGTGACATTGCATTTAAGTATTCATTCTGAAAGAGATCCTATTCCTGATGTAGCAGCTATTTATTTTTGTATGCCAGATCAAGATAATCTTGACAGAATAGCTCAAGACTTTCAGAATAATGTATATGAAAAATATTATTTAAACTTTATCTCGGCTATTTGTCGTCAAAAACTAGAGGATTTGGCTAGTTCAGCACTACAAACTGAAAATGTAAGTCATGTTCATAAAATTTATGATCAATATTTAAATTTTATTTCTTTGGAAGATGAATTATTTATATTAAGCAATCAAAATGCTCAATCAGTATCATATTATGCGTTGAACCGTGCAGATGCAAAAGATACTGATGTAGAAGTAATGATGGATGATACTGTTGATGGTTTATATTCAGTTTTTGTAACTCTTGGGACATTACCTATTATTCGCAGTGCTCGTGGTAATGCTGCAGAAATGGTAGCCGAAAAATTAGATAAAAAATTAAGAGAAAATTTAAGAGACACTAGAAATAGTTTGTTCTCATCTGAAAACTCTGGAATATACAATTTTCAACGACCCCTCTTGGTTGTACTTGACCGTAATATTGATATGGCAACACCTCTACATCATACATGGACTTATCAAGCATTAGTACATGATGTATTAAAACTAAATTTAAATAGGGTCACAGTAGCTCAAGAGCATAAGAAACCAAAAACTTTTGATTTGGATCCTAAAGATTCCTTTTGGATAACTCACAAAGGAAGCCCGTTCCCTACTGTAGCAGAATCAATTCAATCTGAATTGGAGCATTTAAAGAACTCCGAAGAAGAAGTCAAACAGTTAAAAGAATCCATGGGTTTAGATGGCGAAAGTGATGTGGCTTTAGCCATGATGAGTGATAATACTGCTAAACTGACATCTGCTGTTAACTCTTTACCACAACTATTAGAAAAGAAAAGATTAATAGACATGCATACAGATTTAGCTACTAGCATTTTATCAGTGATTAAATCACGACGTTTAGATTTACTGTTTGAATTTGAAGAAAAAGTAATGAGCCAAGCATCTTTAGATAAACAAATATTAGATATTATAAATGATACAGAAGCTGGAACTCCTGAAGACAAAATGAGATTATTTATAATTTATTACATATATACACATTCCATATCAGATTCAGACATCGATATGTATTCATCTGCTTTAGAGAAACAAGGTTGTGATCTCAGCCCACTTAAATACATTAAAAGATGGAAAATGTTTTCTAATATCACAACAACATCAAATCAGTATGGAGGTGGTACTAAATCTGTTAATATGTTTGAAAAATTAATTTCCCATACTTCCTCATTTGTTATGGAAGGAGTGAAAAATTTAGTAGTTAAAAGACACACATTTCCTGTAACTAGAATCGTTGATGAATTATTAGAAAATAAACAGTCATCTGGCACATCAGATGAATTTCGTTATTTCGATCCAAAACAGCTACGTAATACTGATGGATTTAAGTCTAAAAATAATTTTAGTGAGGTTATAGTATTTATAGTTGGTGGAGGCAATTACATTGAATACCAAAATTTATTGGAATATGTAAGAAATAAAACTGTGTCACCTGGTTTACCACAGTTAAGAATTGTCTATGGATCAACTGTTGTGAACAATGCACCGGAATTCTTAGAACAGCTGTCATTATTGGGTCAAGAGTTACAC
>Ste102
ATGAAGTGTTTCTATGAAGTGTTGGAAGTGTCTCGCGATGTCTCTACTGACGACTTGAAAAGATCTTATAAGAGATTAGCATTAAGGTGGCATCCCGATAAAAATCCAGATAATGTTGAGGAAGCTAAAGAACAATTTCAATTAATTCAGCAAGCATATGAGGTACTAGGCGATCCGCGTGAACGTCAGTGGTATGACAACCACCGCGAGTATATTATTAATAGTGGTGATACACCTGTTAATGAGCTTAATCTTTTTAAGTATTTTTCACCTTCTTGTTATAAAGGCTTTGGTGATGACGATAAAGGATTCTATTCTGTGTATCGTGAGGTATTTAATACTTTATTGATCGAAGAAAGTGTTTATTTCGAAGTGGATCCTGATGAAATTCCAACATTTGGTCGATCAGACAGTGACTATGCTGAAATTGTGCGACCATTCTACAACTTTTGGTGTGGTTTTAACACACATAAACCATTTGGATGGTTAGATGAATATGACATACGGCAAGCCCCTAACAGACGTGTGGTCAAATTAATGGAAAAAGAAAATAAGAAGATTCGTGATAAAGCTAAGAAAGAACGTAATGATAAAATACAAGCATTAATAGAGTTTGTACGTAAACGTGACAAACGATTAAAAGCATATGCCGAGACTCTTAAGTTAAAATCAGCTGAAAACAGTAAGCGAATGGAAGAAGCTAGAAGAAAAAGAATAAAAGATAAACAAAAAGAAATGGCCAATTATAAAGAATCTGATTGGTCTAAGTTTTCTAATGTAGAAGAGGAGTTAAAGGTAATTGAAGAAAGTCTTATTGCCGAGTATGGAAGTAGTGATGAATTTGAATCAGATGATGAAATGGCCAATTGTTTATACTGTGTGGCTTGTAATAAAGTATTTAAAACAGAAAAAGCATTTCAAAATCATGAAAAGTCTAAAAAGCATAAAGAAAATATCGAACTTATCAAAGTTGAAATGTTAAATGACGAACAAATGTTGAATAACGAAGAGCCTATTAATAATAATAGTTCTTCTGATGACGATAGCCAAAGCCAGTCTGGTGAAGAAAGTGTTATAGACGAAGCAGATTACGATAGCTCAAATAGCAACGTGGAGTCTTGTAATAGTTTAAGTAGTGAAACTGAAGCATTAGAATTTACTACAAATAAAATAAAGAATATCAATCTATTAAATGTTCAGAATGATATTGATACAGATGATATATTAGAAGCTGATTTAAGTAGTGAAGAAGAAACAACAAATGTAAAAAGAAAACCTAGTAAAAAGAAAAAGAAAGATTCACAGACCATTAATGAAGTTAATGTATTATATTGTTTGATGTGTGATCAATCTTTTAAAACCGAAAAAGCTTTACACAATCATCAGACATCTAAAAAGCATAAAGACAATGTTATATTATTAAGTGCTAAGAAAACCAATGATGATGATCATAATCCTATTTCTGATAACGCTGATAATAATCCAGTGCCAGATGTGGAGACTAAAGTATTATCAGAAGAGATTCAACCTCAAGCTGAATCAACAACAGAAAAGTCAACAAAAAACAAAAAAAAACCAAAAATAGTTGAAACTCCTAAAATCAAAAAGTCTAATCATGCTTGCGGTGTATGTTCATCAGTATTTTCATCGAAAAATAAATTACATCAACATTTAAAAGATGCAAACCATGCAGTTTTAAAAACAGTAGTTGTAAATGATCGCAAATGTAAAAAAAAAGGAAAA
>Ste103
ATGCAGGGACTCGTGGGCCGCTTCGCGCGAACAGTGACGGCCGGAAGATGCGGCCGTATCGTCAGGTGGTACAGTGGCGGCGGAGGCGGTGACGACGGCGCCGAAGACGTCCAGGCCAGAGAGCTGATCGACAGACAACTGAAACTGGCGCCGGCCGGCGGCCATCAGGTGTTGATCGTCCAGCCGTACATAAAATGGGGTGCCAAAAAGGACAGGAGCACGAAGCCAGAAGTCAAGTTGGACGAGAGCCGGTCGCTGGTGCACACTCTGGACGAATGGTCTGTGACGGACACGTTACTGGTGGGTCTCACGTCGTACCGGAAACACACGTTTTTCGGTCCCGGTAATGTGGACACGATCGCGCTCCGGGTGGCCGGCGACCGTCGCATCACCGCCGTGTTCGTCAGCGTCAACGTGCTGAAACCGATTCAACACCAACATCTGGAACACCGTTTCGGTGTGCCCGTCTACGACCGGTACCTGATGGTGGTGCAGATATTCCGCAGGCACGCCGTCACTAGGGAGGCCAAGCTACAGGTGGCCCTGGCCGAACTGCCGTACATCTGGTCGCGGATACGCGGCGTTCAGGACGGGTACACGGAGCGGCTGGGCACCGAAGCCGGTCAGATAGCTCTCAGCAGTAAGCTCGTGTTCGACGACAAGAAGGACTTGCTGAAGGCGTACGAGAAGAAGCTCAAAAAGTCTGTAGACAAGCTCAGGAGCCACCGGAAACATCTGCGCTACAACAGGTCCAACAAGGATTTGCCCGTCGTCGCGGTGGTTGGATATACCAACGCTGGCAAGACGTCGCTGGTCAGGGCGTTGACGGGCGACGCGGGCCTGGTTCCCAAAGACTGCCTGTTCGCCACGTTAGACGTGACAGTACACGGAGGCGTGTTGCCCAGCAACATGACTGTGTTGTATGTAGACACCATAGGTTTCATATCGGATATACCTACCAGACTCATTGAACCATTTGTCGCCACGTTGGAAGATGCCATGTTCGCAGATGTCATTGTCCATGTACGGGACATGTCTCACCCCAATGTCCTGGTACAAAAGACTCATGTGGAAGAGACGCTAAAGAGCTTAAGCATTAACCCAGACTTGTTGAATAGTGTAATCGATGTTGGCAACAAAGTCGATCGTCTAGACAATATTGAAAACGATGAAAGTTCGGTGTTGATATCTTGTACCACTGGAAAGGGTTTAGATGAGCTCAAGAAAAAAATAGAAAGTCAAATAATTAAAGTCACTGGTAGACGAATAATTAAAATAAGGGTACGCACTGGCCGCGATGAATATGAATGGTTAAGGGCGCACACAGCCATTGTCAATATCGATACGGACGGTGATTATTCTGTAATGGAGGTTATTGTTACCCAATCTGATCTAGATGTGTTTAAAAGTTTGTTTATACGCAAAAATATAAACAAA
>Ste104
GTGGATGATGGCTTTAATGTTACTAGAAATGTTACACCACAAGAATGTCGTCTAAGAGACTTGACATATTGTGCTCCTATATACGTTGACATTGAATATGTTAAAAGTGGTATGAAATATCTTCGAAAAGGATTCATTATTGGCCGTCTACCTATAATGTTAAGAAGTAATCGATGCTGTCTTTACCAAAAATCAGATGCCGAGTTAGCAAAAATGAAAGAATGTATATATGACTCCGGTGGTTATTTTATAGTAAAAGGAACTGAAAAAGTAATATTGATGCAAGAGCAACCTGCTAAAAACAAAATATTGGTCGAAAAAGATTCTAATGGAGTACCTACAGTTCAAGTAATGAGTAGTACGGTCGACAAAAAGTCTAAAACTAATATTATTTTTAAGAAAAATTTGATTTATGTTTGTCATAATGCTCTTGAGGAGAATATACCTTTTGTTATTTTTATGAAAGCTCTTGGTGTCTGTTCAGATCAGTTAATATTACAAATGGTCGGCACAGAGTTTGCTATTATGAATCAAATGTATCCATGCTTTTTAGAAAGTAGCAAGTTAAATATCTATACTCAAAAACAAGCTCTTAGATTTATTGGAGATCGTATAAAAAAAATGGGGTTTACCTCTGAAGACTATGATAGCAGAGTTATTACTGAAGTACATGATTTTTTATCTACTGTGATTTTGGCTCATATACCTGTGACTAATACTAATTATCATATGAAAGCTATATACACTTCAATTATGGTAAGACGTCTTATTTTTTCATTATCCAACCCAGATTTATTTGATAGTAAAGATTATTACGGTAATAAGTGTTTAGATTTACCTGGATCATTTTTATCTTTACTTTTTGATGACACTTTTAAACGCTTCACTTTTGAACTTAAATCTGTAGCCGATAAGAATATACCAAAAGTAAAGGCTACTCCGTTTGATATAATCAAGTACATTAGAACTGATACAATTACAAACGCTTTGGTATTTGCTATTCAAACTGGTAATTGGTCTATCAAGAGATTTCGAATGGAAAGACACGGTGTTACTCAGGTCTTAACTAGATTGTCATACTTATCAGCTATAGGTATGATGACTAGAGTTAATTCACAATTTGAAAAAAGTCGAAAAGTATCAGGACCACGTTCATTACAACCTTCACAGTTTGGAATGTTGTGCCCTTCTGATACTCCTGAAGGTGAAGCTTGTGGACTCATAAAAAATATTTCACTTTTAGCTCATGTGACCACTGAATCTGAAGACGATGATGCTGTATTACAATTAGCTCTTGATTTGGGAGTTGAACCAGTCAGTTTGTATTCAGTAAATGATTTACATGAAGATTATATGTATTTAATAATATTTAATGGAAATATCATTGGTTTCACTAACAAATGTATTGACTTTGTTGAAAAATTTAGGAGATGTAGACGGAAAGGTATATTCAGTAAATTTATTTCCATTTATATATCAGAACGGCACAAGTGTATTTACATCAACTCTGGTGATGGCAGACTATGTAGACCGTATTTAGTTGTAGAAAATGGTCGACCATTACTCACTAATGATCATATTAATGATTTAAAAAGAGGGTATTGTACATTTCAAGATTTTATAGATCAATCTCTTATTGAATTTATTGATGTCGATGAAGAGAATAATTGTTTAATAGCATATAATGAAGAAAAGATTGTTCCTGAAACTACTCATATGGAAATGGCGCCTTTCAGCATATTGGGTATATGTGCTAGTGTTATACCTTTTCCACACCACAACCAATCACCCCGTAACACCTATCAATGTGCTATGGGTAAACAAGCAATAGGTACTATAGCTTTAAATTACCAACACAGAATAGATACACTTCAATACAATTTATGGTACACACATATACCAATGGTTCATTCTAAAGCAGTACCAATGATCAACTATGATAAGTTACCAGCTGGTCAAAATGCCACAATTGCTGTTATGAGTTACTCTGGATATGATATCGAAGATGCTATTATATTGAATAAGGCTAGTGTTGATAGAGGTTTTGGAAGAGGTGGAACATTTAGGAATTCTAAATGTTTCCTAAGACATTATCCAAATCAAATGATGGATTCTATACAAGGACCTATCATCGATAATGCTACTAAAAAACCAATCTATAAACATAGGGCATTAGAAAATGATGGTATAGCAGCTATTGGCCAACCAGTATTTGATAAACAAGTCACAATCAATAAAGCAACACCAAAAACTATTACTGTTGAAGATGTAGGCGGCGATAGAGGTTTTAAAGAAACACCCTTATTTTACAAAGGATACGATCCATCATATATTGACAAAGTAATGATAACATCAAATAGTGATTGTTTTTTGATCAAAGAAAACTTTAGACAACCAAGGCGGCCTGAAATTGGTGACAAATTTAGTAGTAGACATGGTCAAAAAGGAGTGGTTGGTTTGATTGTAGATCAAGAGGATATGCCTTTCAATGAAGTTGGAATATGCCCAGATTTGATTATGAACCCTCATGGTTTCCCATCTCGTATGACAGTCGGTAAACTTATTGAACTTTTAGCAGGCAAAGCTGGATTATTAGAAGGCAAATTTCAAGATGGTAGTGCATTTGGTGGTGCAACTGTCAACGACGTTAGTGATGAGTTGCAGAAACATAATTATAATTATCTAGGAAAAGATGTACTATACTGTGGCATTGATGGTAGACCGATGGAAGCGTATATTTACTCTGGTCCAGTTTTCTATCAACGTCTGAAACACATGGTAGCTGATAAGATACATGCTCGATCCAGAGGACCTAGGGTTTTGTTGACTAGGCAGCCAACAGAAGGTAGATCAAAAGATGGTGGACTTCGGATGGGGGAAATGGAGAGAGACTGTCTTATTGCATATGGTGCTAGTATGCTGATTATCGAAAGATTGATGTTAAGTAGTGATGTTGTGGAAATGGACGTTTGCAAATTATGTGGTTTATTTTCATATTCTGGTTGGTGTCACATGTGCCAAAAAAGTAATTCAGTATGCCGAATCAAAATGCCTTATGCATGCAAATTGCTATTTCAAGAACTGCAGGCGATGAGTATAGTACCTAAGATATCATTAAAAAAATATTGTGAC
>Ste105
TGTCCAAAAGTTGACTTGGATATATTTATTTGGGATAAATCATTGAGAAGTATAATAAATGAAAAATATCCACATCTCACCGAAGAAATTCCACCAGAAGGTACACGAAACATTACGGAGAACTGTGATAACCCGTTTGTATACCTCTACTCAAATGATGTAGAAGGATTTATTTCACATATAACTTCCACAAAACTTCATGACCTTAACAATCATGATGGAAGGCACACGTATCTACAATATGCGTGTGATTTTGGGTTACCCAAAGTTGTTCAAGTCTTACTCAATCTTGATGTAGACCCAAATGGAATATGTCCATCTAATACTAAATATGCAATTTTTATTGCTTCGTTCAGAGGTTTTGCAGATATCATACAATTGTTTTTGGACAGTAAAAAATGTATATGTTATCAAACAAGTAACGGTTCGGCACTTCTTGAAGTAATTAAAGGTTCTGATGAAAACCACAACTCATTAGATGTAAATACTGAATTATGTGATCATGATAGGTCATTTAAATTATTGCTGAGAAAAAGTGAAACCAGTCCTTTTGAACTTGATATTAATCAATCAGATGATAAAGGTAATACTTGTCTACATTACGCAGCAAAAATAGGTGATAGAGATTCCATATTGTCGTTGTTAGAGAAAGGTGCTTACATAGGGAAAAGAAACGTACTTGGAGATCCACCACTTGCTGATATCGATCCTAAAATATTAGAATCTCATTTGAACAAATGTATAAAAACAAACGGAAAATCACCGAAAGATATCAACTACGAGATTATATGTTCATACAATTTTCTATGCCCACCAAAGGTTTACAAACAGAAAGATATTGATAATTATCAAACACAATTAGAAGGCCAAGAGTACATTCCGGAAAATATCCCGGAAACCGATCCATTGTTGTACATAAGTGAAGTTCCAGAACTCAGGCCGCTTCTAAAACATCCTGTGTTAACTAGCTTCCTCCATTTAAAATGGTTTGCAATAAAAAGATATTATAAAGTAAATTTAGCATTTTATATAGGATTTTGGGCACTTTTAACCATTTACACGCTGTTAACTTTTAAAATAGGAGTTCAAAATAGCAATTTGTCACTCACACAAGATAATATTACAGCATTTTCCACGAACAATGTACCATATAGTAGTGATACGGCTGTTTATTTGTGGGTTATGGTATTGGGATTCCTTATTGCTTTAATATTTCGTGAATTATTCCAGTTGATCTCATCTCCGATAACGTACATAATGAGCTTAGAAAATTGGTTGGAAATAAGTCTCATCGTTTTGACTTCATTTTTATTATTGTGTGAAATGTCTTGTATATCAAATAGAAACCAAATATCTGCCATTGTCATTCTACTTTCTTGGGGTGAACTTATACTTCTTGTTGGTAGACATCCAGCTCTTGCTACCCACCTAGAGATGTTTAAACGCGTAACTAAAAACTTTTTACAATTTCTCATATGGTATTCGATATTAATAATAGCATTTGCACTGAGTTTTTACATGTTATTTAGAAATGATGCAGATACTGACAATAAATTTAACGATCCCAGTTCAGCGACTTTCAAAACTATCGTTATGTTGACAGGAGAATTTGATACATTTGGTTCACTACCTTTTAGTTTGCATCCAATAGTTAGTCATGCATTATTTCTTTTATTTATATTTCTTATCGCCATTGTTTTGGTAAATCTATTAAATGGTCTTGCTGTGAGCGACACCCAAGCAATTAGAGCTGATGCGGAAATTGTCGCTCACGTGTCCCGGGTTAAACTCATTCATTACTTTGAAAAAATGGCTGTAGGAGACCCGTTTTCGTGCATTCATAAAGTTCAAAGCCACATAAATAATTTTGGATACAATATCCCTTCATTATGTACGAGACGGTTTTATCTAAAAATAAAATTATTCCCAGATGCTCTACAAGATTCAGAAATAAAAATTTTAACTAATCAGAGAAATTTTGTGGACTTTGGGTCATCTGCAAAAAAAAGTCAAATAGGATGCATTGCGAATTGTCAAGGTTATTATCTTGAAAAAGAAATTGTTAATGAGGCCAAGTCAATAATTAAATTAAATTCAGAAGGAACAGAAAAAAGTTGCATAGAAATACTTGATGTTTTTATTGAGAAATTTAATACCGTAGAAAAACAAATGGGAGAAATAAAAAAAATGTTGACCGCTCTGAATACAAGAAGTGAAATAGATTCGATATCTTCGTCAAGTAACTTTCCTGTGTTAAATGGATCATATAAAAGC
>Ste106
ATGAATAATCATAGTGAAAATGGCGATATTAATTGGTACCATGGAAAAATATCCAGAGACACTGCTGAAATTATTCTATTAGACTATGAAAATAAAGCAGATGGTCTATTTTTAGTACGAGAAAGTAATTCTGCATCTGGAGATTATGTGCTTTGTGTGTTACAAAATAATGAAGTAGTGCATTATCAAATACGACGCCATGGTGAAGATGCATTTTTCTCTATAGACGAACAAAATATAATGCATGGGTTAGAAACATTAATTGAACATTATTGTAAAGTAAATGATCCAAGTTTAGGAGTGCAACTGTCCAAGCCTATTGTTAAAGATCCTCCACCACACGATACCAGAAGACATGGACGTACTAATCTCTTGCACAGAGCCATTACTCAAGCTAATTGTAAAGTAGTTACCGAGCTGTTAAAATGTGGTTATCGGAATTTAGAAGCAAAAAACCAAGAGGGACAAACTGCGTTGCATTTAGCTAGTCAGATGGGTCATGATCAAATTGTAGAGAAACTCATTTCATGTGGAGCCAATGTGAATTGTAGAGACACAGAAGGCTACACTCCTTTACATTTTGCTTGTCAGAATAATTTATTGAGTACTGTGAAAATCTTATTGACAATTGGCGGTGCAAATATTCAACTAAGAAATTCCTCAACTGGATGGGTAGCTTTACACGAAGCATCAAGCCGAGGCCATGCAGATATTGTGTCTTTGTTGTTGTCCATGAATGCACCATCCAGGCCGCGCACTTTTGATGATCTCCTACCTGCAGACTTGGCTCATACTAATGGACATACTGAAGTTGAGCGAATGTTGAACGAGTTTGTTTCACCTACACCAACTTCAAAGAAAGATCAATGGTATCATGGCAAGCTTGACCGACACGAAGCCACAGAAATATTGAAAACAAAAGATGTTGATGGTTGCTTTTTAGTCAGAATGAATAGGAAGAGTGGCTACGTCTTATCTATGATGTGCACCAATCAATGTTATCATTTCCAGATCCAAGATCGCGAAAAATATTATTTTATTGACAACGGGCCATACTTGAATTCATTAGAACATCTAATACAACATTATACATTATTTCCTGATGGTTTGCCAAACAAATTAGAAGTGCCTGTAAGCCCAGCAGTTATTCCACCCCTACCAAAAGGATTTCCGTTTACATTAAAAAAGCCAAAACCAAAACATCAAACTGAATTTCAAGACAATATTATGAGAGACAATTTAATTTTAGATGAAGTAATTGGTGAAGGCGAATTTGGTTCAGTTTACAAAGGAACTTTTCAAAATCGAGATGGTTTTGAAGAAAAAGTAGCCATCAAAATGTTAAGATATGATATGTCTTCAACTAATAAATCAGAATTTTTGCGTGAAGCTCACGTCATGATGAGTTTAAACCATGAATGTATTATAAGATTGATTGGTATATGTGAAGGGCCACCATTGTTGATGGTTCAAGAGCTCATTGCACTTGGTTCTATGTTGACTTACATTATTACACATCCTGAACTCATCAGTCCAAATTATGAGTTAAAAATGTGGGCTGCTCAGATAGCTTCTGGTATGTGTTACTTAGAACAAAAACGTTTTGTACACAGAGATTTGGCAGCTAGAAACATTCTATTAGCGGATAGACATCAAGCTAAAATTAGCGATTTTGGTCTGTCACGTACATTAAATGTTGATAAGGATTATTATAGAGCTTCACATGGTGGACGATGGCCAATTAAATGGTATGCACCTGAATCATGTAATTATGGAACATTTTCAAGTGCTAGTGATGTGTGGAGTTATGGTATTACATTGTGGGAAATGTTTTCTTATGGACAGCAACCTTATGAAAACATGAAAGGTGTTGAAGTAATTGGTATTTTGGAAAAAGGAGAGAGATTACAAAGAACTCAAAGGTGTCCTGTTGAAGTTTATAAAACAATGGAGATGTGTTGGGCGTATGACCCCAAGGAACGTCCGACTTTTAGTCAGCTGTCAAAAATATTTGCATCCGATTCTGATTATGAAAATTTCAAAGATTTTATAAAGCTT
>Ste107
ATTGAAAATTTAGAAGATTTATTGAAAGAGAAAGACAACCAAGTAGAAATGGCTAGAACAAGACTAGCATCACTTCAAGCGCATCAATGCTCATCTGAAGGTGCGGTTACAAGTTTAGAAGAGGCAATAGGTGACAAAGAAAAACAAATGAACCAATTACGAGAACAGAGAGATCGAGCTGAACAAGATAGACAAGAAGAAAGGGACTTACATGAAAGGGATATTGCTGATTTCAAATTAAAACTTCATGCACTAGAAAGCGAAGTCGAAAAGATTCACACTCGATTAAATAGAGCAAATTCTGAGAAAAGTCGTTTAGAAGAACGATTGGAACAATCACAAAGCGAACTGGGAAAATCAAAGGCTGAATTAGAAAAAGCGTCAAGTGAAGTGAATAGAAGTGGAGCGGATTGGGAGTATACAAGACAAAAGTTCGCCAGATTAGAACTAGAAAATGCCCAACTACGACAAGATTTGGAGTTATCACAAACGACATTCGGTAGAAGCACGCTGACTAAATCACAAGAAATGGACAGAGTACAAGACAGAGCCGACAAAGCGCTCGCAGATTTGAGAGCAGCACAAGCTGACCTCCGCATAACTCGAGCTGATAATGATAAACTAATGGGTGAAATCAAGGCATTACAGGAAAAACATGAGATGTCTCAAGGCGAAATATATAGGTTAGTAACAAAACTAGAAAAATCTCAAGGTGACATAAATAATGTCAAGGATGAATACGAGCGCAATCAATCAAGTGTAACTAGAATCCTTGCAGAAAGAGAAAAGGCCTTAGTAGAGTTAGAAAAAACTAAAGAAGATTTGGAACGATCTCAGAGCACACTAGGAAAAGCACAACTTCAACAAGAGAAATTACAAATGATGTTAGACGATGCACAAAGGGAAACCGATCGTGTGCAAGATATGCTAAATAAAACAACGAATGAACTTAGGAAG
>Ste108
GCTGACAGTGGTTATGGTTCAGATGTTGTTGGTTATGATTCTCATCATCACGAAGAACCACAAGGCTCATGGAAAAAGAAATTAACTTGGAAAGAAGAATGGAAACAAGAATGGAAAACGGTCAAGCAAGAAGTATGGAAAAAAACTTGGGAACAAATTAAAGTTCCCATATGGAAAGAGATCAAAGTTCCCGTCTGGAAGGAAATAAAAGTACCAGATTGGAAAATAATCCAAACTCCAGTTTGGAAAGAAATTAAAGTGCCAGTTTGGAAAGAAGTTAAAGTACCTGACTGGAAAGTAATTCAAGTGCCCGCATGGAAAGAAGTACAAGTACCAGTATGGAAAGAAATTCAAGTACCTGACTGGAAAAAAACCTATGTACCGGAATGGGTTAAAGAATACGTTCCAGGATCTAAACAGTTAGGCAAAGACCAAAATGGATGGGAATATGTTGCACATGATTTGTGGAAAAAAAAACTTATATGGAAACCAATTTGGAATAAGGTATGGAAAACTGAAAAAAAACAAGAATGGGTGACAGAGAAGAAACAAGTGTGGAAAGAAGAGAAAGTACAAATATGGAGGACAGAAAAGAAACAAGAATGGATTACCGAAAAGAAACAAGAATGGAAAGAAGAAAAAGTACAAATCTGGAGAACAGAGAAAAAAGAAGAATGGGTAACTGAGAAAAAGCTTGAGTACAAGACCGAATGGAAAGAAAACAAAGTTCCAGCTTGGAAAGAGATTCAAGTACCCACTTGGAAGAAAGTCTACAAGCCTGTGTGGGAAAAGGTTTGGGTA
>Ste109
ATGGGTGATTATATACACACAAACATTGCCCAGGACAATGTGGCGATGGTGCGGCTTGAGCTGGCACAGAACGATCAGATCCCACTGCGACGACCTTTCGACCCGCTCATCCACGACCTGGACCCGCATTTTAAGCTAACCAGGTTTGCCGACCTCAAAGGACGTGGTTGCAAAGTGCCCCAAGAAGTGCTCAACAAGCTCCTGGAGGGCTTCCAACAGGATGAAAATGGCCATGGTGAACAGTCGCACTTCATGCACATGACCATGACCAAAATTGGTATTGGGATGGATGCTGCCGTCGTACCCATTAGGCACGGCGGTCTGTCGCTAGTACAGACAACCGATTATTTTTATCCTCTTGTTGATGATCCATTTGTCATGGGCAAAATTGCCTGCTCCAACGTATTGAGCGACTTGTATGCAATGGGTGTTACCGAATGTGACAATATGCTCATGTTACTATCCGTATCCACTAAAATGACTGAAAAGGAACGAGATGTTGTGATACCATTAATAATGAAAGGTTTTAAAGAAACTGCTTTTGAAGCTGGTACTACAGTGACGGGTGGGCAAACTGTTGTAAATCCATGGTGTACCATTGGAGGTGTTGCTACCACTGTTTGTCAACCTAACGAATTTATCATACCAGACAATGCTGTCGTTGGTGATGTTCTTGTACTGACCAAACCTCTTGGAACACAGGTAGCTGTAAATGCTCATCAATGGGTAGACCAACAAGATAAATGGAATAGAATAAAACTAATTGTTTCAGAAGAGGATGTGAGAAAAGCTTATCAGCGTTCTATGGACTCAATGGCTCGCTTGAATAAAACAGCAGCCAAATTGATGCACAAATACAATGCTCATGGTGCAACAGATGTCACTGGTTTTGGTTTATTGGGTCATGCCCAAACATTAGCAAAGCATCAAAAAAATGAAGTATCATTTGTCATTCACAATCTTCCAGTAATTGCCAAAATGGCATCAGTAGCAAAGGCATGTGGCAATATGTTCCAATTGTTACAAGGTCATTCAGCAGAGACATCAGGTGGACTTTTAATTTGCTTACCAAGAGAGCAAGCTGCAGCGTATTGTAAGGATATTGAAAAAGTAGAAGGGTATCAAGCATGGATTATAGGTATTGTGGAAAAAGGCAATCGCACTGCACGAATAATAGATAAACCTAGAGTAATAGAAGTTCCAGCTAAAGAAAAAGATGGAGAACTGTGG
>Ste110
GAATTCTGTCATGAACATACTGGTCCTGTGTGGTGTATGAAATTTTCTATGTGTGGTAGACTATTAGCTACTGCTGGACAAGACCGAGTACTTCGAGTTTGGGTTTTACGAGATGCTTACAAAGATTTTCATGAAATGCGAAAAAAGTATGATGCTGATAAAGTTTCACCAACCCCATCAACAGAATCTTTAGTTTCTCAACTCTCAGTAGATGATCAATCATTTGCAGCTGATCCAGATGATCGTGGGCCATTTATGTCGCGCCCATTTTGTACTTACACAGGGCATCGTTCTGATTTACTGGATATAGCTTGGTCTAAAAATTATTTTGTCCTATCATCATCAATGGATAAAACTGTTAGATTATGGCATATTAGCAGAAGAGAATGTTTATGTTGTTTTCAACATATTGATTTTGTGACAGCTATATGTTTTCATCCACGTGATGATCGATATTTTTTGAGTGGATCATTAGATGGAAAACTTCGTCTTTGGAATATTCCTGATAAAAAAGTAGCAGTTTGGAATGAAGTTGAAGGGCAAACTAAACTCATAACTGCTGCTAATTTTTGTCAGAATGGTAAATTTGCTGTTGTGGGTTCATATGATGGACGGTGTATATTTTACACAACAGATCAGTTACGCTATCATACTCAAATACATGTACGTTCTACTAGAGGTAGAAATTCAACTGGACGCAAAATTAGTGGTATTGAACCAATGCCTGGTGAAGATAAAGTATTAGTAACTTCAAATGATAGTCGCATAAGATTATATGATCTCAGAGACTTAAATCTGTCTTGCAAGTATAAGGGTTATGTAAATATAAGTAGTCAAATCAAAGCCAGTTTTAGTCATGATGGAAAATACATTGTATGTGGGTCAGAAAATCAATGCATATATGTATGGAAAACACATCATGACTATTCAAAATTTACATCGGTAAGACGAGATCGAAATGATTACTGGGAAGGAATCAAAGCTCATAATGCTGTAGTGACATGTGCAATTTTTGCTCCCAATCCAGAAGTGGTGTTTAGACAAATGAAAACAGATGAAAATAGTAGCCAAGATGGGTATGTTTTAGTAAGTGCAGATTTTAATGGTTGTATACGTGTATTTATCAATCGAATGAAACCTAAACATAGTTCATTACCAGCCAGTGCTATGGTA
>Ste111
AAACGAGCGAGGACACGCATCACTGATGATCAATTGAAAATCCTACGTGCTCACTTTGACATAAACAATTCTCCATCTGAAGATCAAATTCAAGAAATGGCTAGCCAAAGTGGTCTCCCACCCAAAGTCATCAAACATTGGTTTAGAAATACATTGTTTAAGGAAAGACAGAGAAATAAAGATTCTCCGTACAATTTTAATAATCCACCATCGACCACATTAAATTTGGAAGAATACGAGAAAACTGGGGAGGCGAAAGTGATGCCTCTCACTCAACCGATACCAATAATCGAAAACACTGATGTCATCGTTATTAAAGAAGCACCTAAGACACCTACATTTGCGAAAAAGAAGCCCTTACAGACCAGCACTCCAAATAATAACACTGTTGTGCGAGCACAAAGCCAAACGCCCACATTTCCACAACAACAGACATTTGCTCAAAACTTTTCGAGACCGTTCACCACACAACCGATAGAGTCTCCAGTGAAGATGGAATCACAAGTCAAACCAGAACTGAAAGATGCCGAAACCAGTCAACCTGAAACGAAATTTCCATGGGGCAATCCCGAGTCTCCGTCCAAACGTAGAGATTCGGTTGAAGAAAAACAAAACCTGTACCTCCATCACGACAGAGGGTCTCCTCTTGATTTAAACGCGGCCGAGAATCTTACTTTGTCCTCGATACTCACTTCTCAACATCAAGAAATAAATATGTCAAATGCGATTTCTACCAGCAATATGCTACCACCGAAAATATCTGCATCGAGTTTTACGTCACCGCCACAAATGTCGGTAACCACACAATCTGGCCCGAGAAGCATTAGCCCCGGTAGATCTCCTAATTCATCCGATGGCTTTCCGCATTCAATCATGATGAATCAGAGTAGCGGTGGTTCCGGTGGTTCTACTTCATCTGGTAAACGGGCAAATAGAACTCGTTTTACAGATTGTCAGATCAAAGTGCTTCAAGAGTTCTTTGAAAACAACGCCTATCCAAAAGACGATGACCTCGAGTATCTATCTAAATTGCTGAACTTGAGCCCCAGAGTGATTGTCGTGTGGTTCCAAAACGCTCGTCAAAAAGCTAGAAAAGTGTACGAAAATCAGCCAGCCGTAGAACCTGCACCAGGTATTGTTGAGGAGGGATCAAATCGATTTCAAAGAACACCTGGTTTGAACTATCAGTGTAATAAATGCCTGTTAGTTTTCCAGAGATATTATGAACTTATTAGACATCAGAAGACGCACTGTTTCAAAGAAGAGGACGCTAAAAGATCAGCTCAAGCTCAAGCAGCGGCCGCCCACATCGCAGCTGCATTGAGCTCCGAAGATTCCAACTCGAGCACTGTAGAAAATCATCAAGGACAAAGCGCCAATTCTAATCCGATGACTCCAAATCCGACGCCGACTCCGAGTTTGACGTACCCGACGTCACCGATTCAAACATCATCATCGCATGACAAGGAAAATGTTTACAACTGCGAACACTGTAACTCTGTGTTCACAAAACTTGACCAGTGGAAAGAACATCAACAAGTCCATTTAATGAACCCAAATTTGTTTCCTACCTATCATCCAGAGAGCGCTTTCGGAATTTTACAACAACAGGCACAATTACACCAACAACAACAGCAGCTCCAACAACAACAATCTCAGTCACAGCAGATGAGCGGTACTTCTGAAATGAACGCTAACCCTACATCGTTAATTTTGTCCATGATGCAACAGAATAATAAAAGGTCATTTGATGAATTTGACGATCACAGTGATAAAGAAACCGAGTTCACAAAAGACAAACGCTTGAGGACCACTATTTTACCTGAACAGTTGGATTATTTGTATCAAAAATATCAAATCGAGAGTAATCCATCTAGAAAGATGTTAGAAAGTATTGCGCAAGAAGTGGGCCTAAAAAAACGCGTGGTCCAAGTATGGTTCCAAAATACTAGGGCCAGAGAGCGAAAAGGCCAGTTTAGAGCTCATTCGCAAGCGATCAATAAGAGATGTCCTTTCTGTTCTGCCATTTTCAAAATCAAATCGGCGTTAGAATCGCATTTGCAGACCAAACACCCGGAACAGTGTTCCAGGGGATACATCAACGTAGACAACATTCCGGATGAGGATGTCAGTATGGACTCGTTCGCGTCATCCCAAATGAGCGAAATTGGGCAAAAGAACCAGACGTATGCACCGAACCCATACTATCAGAATGCGGATGACGTGGAAAACTTGGGTAAAATGTACCAAGAGTCATTGAAGAGATACATGGAGGAAATGCAACAGTCAAGCATGCAGAATGGCGTTCTATCCGAGAGTGGTGAGAAAACCAAACCAGAGGGAGACAGTCCGCTGGATCTGAGCAAACCTGTGGATTTACGTATGGACCAAGAACAGGACGATGACGAAGACAGCATGTCAGAGTGCACGGATATTATGGACGACGAAAGCCCAGCGTCACCGGCGTCGAGCACTCAAAGCGGTCAGCAGAGGGTGAACGCTCCAGGTGGCAGCAGTAGCAGTCAAAACAAACGATACCGGACGCAAATGAGCAACGTGCAGGTGAAAGTAATGAAAGCACTATTTGATGACTACAAAACCCCGACGATGGGTGAGTGCGAGATGCTAGGCCGTGAGATCGGCTTGGCAAAGCGCGTGGTTCAGGTGTGGTTCCAAAACGCACGGGCCAAGGAGAAGAAGTACAAGTTGCAAACGAAGCAGAACCAAGAACTGACCGGGCCACCGGACGAGTGCAAATATTGTCGATTCAAATACACACACAAGTACTCCGTCCAGGACCACATATTCACCAGCCGGCACATCGCACTGGTAAAGCAGCACGTGGAGAGCCGCATGTCAGTGTCTGACATGTCGGGCAACTGCAGTGACGGCGACTTCACGGTGCCGCCCACCCCAGGCGATCCGCACAACAACAACCTGCCCAACCAGCAAGTCAACCAGCTGCAGATGCTCCAGCTGGCCGGGCTCATTGGCCAGTCACCCGTTGCGCAAGCCGTGGCCATGGCCACCATAGCGAAGCTGGATGGCAAGGACCAGTCGCAGATGACCGCCGAGGAGCTGGCCTTGTTGCCGCACCTATACAACTTGGGCGTGAGTTTCCAGCAAGGATTCATGCACCCGGGCACAGCCATGATGACGTCGCCA
>Ste112
GAAATACTAGAACAAATAACTGTGTTAAATTTGGATACTGGAGAAAGAGTTCCATTAAGTATAGCTGAAGATAAATTACCACAATGCATTAATCCATTATCTCTACATATAATGCGGTTGACGTCAGAATATGTAAGCACTCCAAATTTAGATTCGCATTCGTTTAGATCAAATTCTATTAAAAAACTTAAAGAGTCCGATGAAGAAAGCATTGGTAGTAAATCTAACGATACAGTGGCTACAGGGAGAGATGATCCTGTAGATGAATCTGCTATACGCCGTCGCACAGCAAGAATCAAACGTTTTTTGGGTACTACTGTCAAAAAAACTGTAAATAAAGCTAGAACTATCGCACATGAAGTATCACACGTAAGGCACAAAGAAGATGTAATGGAAATTATAGATTTAGTAGAAAGACCACAACCTGCAACTGACGTTCCTAATGCTCCTCAAGTTAATGAAACGTTCAAATTGAGGGCATCAAATAGCCATAAAGGACCATATGAATTTGATTCTGTTCAGCATGTCCAA
>Ste113
ATGTCGGCGGGGCCGTACGGGACCATCATGGACGAGCTGGGCGGCTTCACGGAGGTGCCCATCTCGTACAGGCACATCTCGCGGTTCCAGCCGTACCGAGTGCAACCGTACCAGGCGCACGTACAGCCCGTGGCCGCGCGCAAGGTCAAGTCGTCGACGACAGTGGAACGGCGGACCATGGCCGGCGGATGTCAGTACGACGAGAACCGGCCCACGCACGTGCACCGGCTATACCCCGAAATACTGGCGTTGATCTTCAGCTACCTGGACGTGCCGGACAAGGGCCGTGCCGCTCAGGTGTGCACCGCGTGGCGCGAGGCCGCTTGGTACAAGTCGGTGTGGCGTGGCGTCGAGGCCAAGATCGACATGTGCCGGTCGTCGCATCCCATGTACGAGAGCCTCAAGCAGCGCGGCATCAAGCGCATCCAAGTGCTGTCCGTCTCACGGTACAAGTGTCTGCGCGAGATCGTCCAAAACGTGCCCAACCTGGTGTCGCTGAACATGAGCGGCTGTTACCACATCAAGGACGAGGACCTGCACCAGATGTTCCTCGAACACCACCCGAACATCACCGAACTCAACCTGTCGCTGTGCAAGCAGCTCACCGACGGCGGTCTCATACGCATCGCCGACACTTTGCGCGGCCTCACCCGACTCGAAATCCAGGGCTGCTCGTACATCACCAACAAGGGTTTCTCGCACATCGCGCGCAAACTCAAGAAACTCAAGTATCTCAACTTGCGGTCGTGCTGGCACCTGTCCGACGTCGGTCTGTCGCACATCAGCGGCGCCAGCAAGGACTCGACCGACGGCAACGCGCAACTCGAGTTCCTGGGACTACAAGACTGCCAGCACATCACCGATGAGGGCCTCAAGTATGTATCTGAGGGATTGCGCTCCCTGCGCAGTCTCAACCTGAGCTTCTGCGTCAACATCACAGACACCGGTCTCAACTATGTGTCGCGCATGAACACTCTGGACGAGCTGAACTTGAGTGCGTGCGACAACATCTCCGATATTGGCATCGGTTACCTGTCCGAAGGTTGTACCAAGTTGGGCAGCCTCAACGTGTCGTTCTGTGATAAGATCGGCGACCAGGCACTTCTCCATGTCTCCCACGGGCTATACGGCCTGCACACCCTGTCCTTAGGTTCATGCCAAATATCTGATGATGGCATACTGTACATATCGAAATCGCTTCGCAACCTCGAAGTGCTCAATATTGGCCAGTGCAACTCAGTCACTGACAAGGGTCTGGAGCATTTGTCAGATTCGTGCAAACTGTTGCGGTCCATAGATCTGTACGGGTGCACAAAGATCACCAAAGAAGCCAAAGAGAAGATTCTAAAAATGCCCAACATCAGGAGGGATACAGTCAATGAAGACTTGTGGCAGCTTAGA
>Ste114
GTTCTGTTTTCCGATGAACAAAAAGAAGCATTGAAACTAGCGTTTGCTCTTGATCAATATCCGAGTGTGGGAACAATTGAGTTTCTTGCATCGGAATTAAACTTAGCTACTAGGACAATAACAAACTGGTTCCACAACCATAGAATGAGGATCAAGCAACAATCGCCTCATTCTGATTCACAGCAACAACAATCACAAACTGGTCCCGGATTCGATCCAATTCAATTTAAAATTCTCTTGAGCCATCGACTAGGTTTTGGTGGCCTTCCAATACCGTTTAACGCAGGAAACCCATATTTACAACATAACGCCGATCTGTCTTCCTTCATGCCAATGTTTACGTCGTCCTCTTCGGCCACTGTAGATGAACAAATGTCCGGATTAGATTTGAGTGTGAAACATGAAGTAGACACTGACTTTGATGACGAAGATAGCCGGTCGGAAGAGTCGGAACCTCGAGAAGAAATCCCGGCCGTACCCGTAGTCGGAAGTTCTCGCAGAAAACCAGCTGCTCCACAATGGGTGAACCCGGATTGGTTACAATCCGAACAGAAGCAACAACAGCAGCAATCCGAAGTAATTATAAATGGCGTTTGCGTAATGCAAGCGGCCGATGGCTGCGCTGAAAGAAGAAGGTCTGAGACCATTCGAGTAGAACCGTCGGATGTCAACGACGAAGACAAGTCTGGTAGATCTACACCATCGGAAGCCAGTTCCTTAAAACAAGAATCAGATGGTGAACACGAACAGGAAGCTATCAGTGTTAAGGAAGAAAAATCGTGGAACAACGAATTT
>Ste115
GGATGTAAGAGAAATTCCGAATGTGAATCCGGCAAGGCCTGTATCAACGGTCATTGTCTAAATCCATGTATAGTAGAAGATCCATGTGGCCCGAATGCTGAATGTTTCACGGTCGCAAGTCGCCCCGAGTGTCGGTGTAAGAGTGGTTATCGTGGTAACCCATACGATAGATGCCTGGTGATTGGTTGCCACAGCAATAACGACTGTCCCAATGATCGATCGTGCATCAATGGGCAGTGCATCAATCCGTGCGTGTACGAACACCCGTGTTCGTCGCAAGCCGAGTGCAAAGTACAAAACCATTTCGCTCTGTGCCGTTGTCCTCCAGGAATGGTAGGCAATCCGTATGTGGCCTGTAGACAGGAAGCACAACCTGAATGTAAGGAAGACGCCGACTGTCCATCGCTGTTGGCCTGCTTTGACAATGTGTGTCGTAACCCGTGCACCACGCTGGAACCGTGCAAGCGACCAGCCGAGTGCGTGGTAATCGATTCGCTGCCAGTCAGGACCATGATTTGTGAATGTCCAAGCGGTTACGTAAGCAGCGGCAGTGGTACCTGCAAGATAACGCCACCAATGACGGCTGTAGCTTGTACCGCGGACACACAATGTCCATCGGACAGAGCTTGCCTGAATGGTAGATGCATCGATCCTTGCAACTGCGGACCGAACTCCGAGTGTAGAGTGTGGGACCACAAGCCAGTTTGCTCTTGCCTGGCCGGATTTGACGGCAGCCCGGAGATCGACTGTTCGAGA
>Ste116
ACGAGTTGCGAGAGCGCGTCAACCGAAGGCCGCGACGGTGAAATGTACTTCGTGGTGAGACCGTCGACCAGACAGCGACGGCTGGTCCCGGTGCCGGCGGCCGTGTGGCGCAGCGGGTTCCTGGCCGGCTACGAGCCCGGACTGGACGCGACGGCCGTGTGCTTGGGACCGGACTCGGCAGTGTCCACCATACTGGTGCTGCCCGGCCAACAGGGCCAGGTGGCTCCGGGCGACGGGCTCGCCCGACTGGAGCAGCGGCTCATCGAGACGTCCTACCGGCGAGGCGGATGGTCCCGCGTGCTCCGGAGCCTGTTGCCCCGGCCCGGGCTCGAGCTGCAAGTGCCGCGGTTCTCGCACCGGTCCGTGTTGAACGCCACGGCCGCCCTGCAAAAGATGGGCCTGCGCGACGTGTTCAGCGATCAGAAGGCAGACTTGCGCGGCGTCAACGGCCTGTACGACCTGTACCTGTCTGACATGCTGCAGGTGAACACGTTCAGCACTTGCGGCGAGGACACCATCGGGGCCCGACACCACGTGGAAACGTATCCGGCGTCGCCGCAGCGGATGGGTCGCGCCAGCCGCCACGGTGGCCGGGAAAGCGGTCAAAACGACGGCAGTGACGACGTGGACGACAGTCACACGAGCGGCGACGGAAGTATTCATGACGGCGGTCGCCGGAAACGCGACGCGGACGACCTGCCGCTGCACAGCCCGTACTCGCATCTGCCGCTGAACCTGCGACCCAGGCAGGCGAGGCTTCCGGACGTGCCGAGGCTCCGGTTCGACAGGCCGTTTTTGTATCTGGTCCGGCACAATCCCACGGGCATGATCATCTACTTGGGCAGGTTCAACCCGAGGCTGTTGCCG
>Ste117
GTATCGGTTCGAGAGGACATTGTTTTGGGAGAATCGTTTTTGAAATTGTTGCCCAGCTATACAGCCGACAGCTCGGCACAGTTTAAAATCGTCGAAGGCGATGATGAGAAAAATTTTGATCTCATAAGTCCAACTGGTGAACTTTTCGTAAAAAAACATCTGGACCGAGAAACGCGCAATATATATTCACTCAAGATCACAGATAGCGTCAATAGTTCATATGTATTTGTCCACGTGATTGTTGACGATGCCAACGACAATGCGCCTCAGTTCGTGGCGAACGAACAACAAAATCTTCTGTCTTTGCCGGAGAACACGCCCATCGGACACTCGATCGTCCGAATGGTCGCTAGCGATTTAGACATGCCACCAAACTCAGACATTTCATATGAAATAACTTCGGGTAACAGCAAAAATTATTTCGATATCGACCGGAACACAGGTGACGTTTATGTCAAATCGATGCTGGATTGCGATTTGGACGTGTCCGAACACAATCTAGTGGTCAAAGCTCAGGACGGTGCAAAATCACCGGATCAACAGCTGGCCACGGTGAAGTTGCTCAAAATACGACTGGAAGACGTCAACGACAATACTCCGCGATTCCCCGTTTCGGAATACTTGGAGTTTGTTGGTGAAAACGAACCAATCGGCGCGCTGGTGTTCACAGCCAAGGCAACGGACGCGGACCGCGGCTTTTACGGGCAACTTAATTATTCGATCGCGTCGTCGGCCAGCTATTCGGGCGCGGACGATTCATGGAAAATGTTCAAGATAGACGCATTAACGGGCTTGGTTACAACCAACGCCGTGTTCGACTACGAGACAAGAAGCAAGTACACGTTTACAATAATTGCCAGCGATGCCGGGGACAAAAATACTAAAGTCCGCGTAAAGATCGAAATCGAGGGCAAAGACGAGTTTGCGCCGCAGTTCATCGAACGGACTTTCAAGTTTATGGTAAACACGGTTGATTTGCCTGTAGGCTACGTGATCGGACACGTTTCGGCCACTGACAGGGACAAAGGACCCGAGGGACGGGTCGTATACCATATGACTACACAAAACGCGTACTTCAAGGTAAACCGTACGACGGGGGCGATAATCGTAAAGAAGAAGATCGACGGCAACTTTGACGCGACACAGGATATAAGCCTCGTGGTGACGGCTAGCTCGGGCAAACAAGGATCGCTGACCAACGTGAGTGTGGTAGAGATATCGTTCGACCCCTTGTCACAACCCGGCCTAAACCTTGCCAGCAGCAGTTCGTCCGGCAACGGTATGGGTGGCAGCGGCGGTGGTCAAAATGTTGCGGGCGCTTCAGGTGGAAGCTTAATAGACTGGATTATCGGCATCCTGTCTGTAATCTTACTGGTAGTTCTACTGCTTGGAGGCATCATGTTCTACTTTCACCTCAAGAACAAGCAGCACCGAAACATCAACAAACCCGAACTGAGCGGACATCAGCGGACCGACAACACATACGTGGACCCCGGCGCTTTCGATACGATACCGATACGGGGCGTGGGTGGCCCGCAGGTGGTCGGTCAATTCGCGCCGCCCAAGTACGACGAGATACCAACGTATAGGAACAACAGCAGTACCACCAATTCCGGGGCAGCTACCACGTCAGACCTGTCAGGCTCAGAGAAATCTGGTTCCAGCGGCCGAGGGTCGGCCGAGGACGACGTGGAAGACGAGGAAATCAGAATGATCAACGAGCGGCAAAATGCGGACGAGCTATCCGAGGTAACAGCAGCGCGCAACACACAAGAGTATCTGGCTCGCCTGGGCATCGTGGACGCGCAGACGGTGGTCCAACAGGTACCGCCGCACTTGCCCGAGGAAAACCGACGACTATCGTCGTCCAGGCGACACCGTAGACCAATGGAAAACATCGACATGTACGACGAGGACGAAGCAACGGACGGTGACATAACCAATATGATATACGCTAAGCTCAGCGACGTGGGCAGCGAACGCGGCGGTGGCCCGGGCACCGGCACGGTCGGCGAAGAAGACGGCAGCGGCGGGGGCGGCGGAAAGTCGTCGAATAGCACCGTATACTCGGGCTCGAAAGTCCCGCCGCCCCAGCCGTCCATGGTCGGGTCGCTCAGCTCAATCGTGCACAGCGAAGAGGAGCTGACCGGCAGTTACAACTGGGACTACCTGTTGGACTGGGGCCCGCAATACCAGCCGCTGGCGCACGTGTTCAACGAGATCGCCCGGCTCAAGGACGACGCCAACTCGGTGAAGAGCTCCAACAGCGGCGCGGCATCCACAAGTGGAGGTAGCGGCGCGGGCGGTGGCATCAAAAACGCTTCGGGCAAAAAATCAAACGTTCCTAACCAACAGCAGCAGCAGCAAAAGAGTGCTCCTCCACCGCCCCCGCCACTGTTGACCAACATGGCGCCCAGAGCGCTGTCGTCGTCGCGACAGTCGGGCGTCTCGCAGCAGCACCACCACCACCACCACCACCACAACCATCACCACCAGGCTGTGCCGCCGCCCATGCTGCTCGTGCCCCGGTCGCCGATCAGTCACGAGACCAGCCCGGGATTCAGCCAGTCGGTGGCCATGTCGCCGTCCTTCTCGCCGTCGCTGTCGCCGCTGGCCAACCGGTCGCCGTCTATATCGCCGCTCCACTCGGCCGCCTCCACGTCGGCCCGGCAAAGGCATCATCAGACGGCGGAGGCTGAACTCAGACTG
>Ste118
ATGTTACGCCGGCAAGCTCGACTCCGGCGCGAGTACCTTTACCGTAAGAGTTTGGAGACTCGTCAGAAGGTGATTCAAGACAAAAAGGAACGACTTAAACACTGTTTGGACGAGAACGTGCCCATTCATTATGATCTGCGACCAGAGGCATTGCACTTGCAAGAAAAACTAGAATGGGACGACGAGTCGCCAGGGTTGTCCGCTGCCGGTGGTGGTGAGGAGGGCGGTGCTGGAATCTCGCACGAGGACGACGAGTATCGTTGGGCCGGTGTTGAGGACCCGAAAATCATGATCACTACGTCGCACGACCCGTCGGCCAGACTAAAAAAGTTCGTCAAGGAGCTCAGACTGATATTTCCAAACGCCCAGCGCATGAACCGCGGTAATTATGAAATTAAGCAGTTGGTACAGGCGTGCCGGGCTAACGAGGTGACCGATTTCATTGTTGTGCACGAGCACCGAGGTGTACCGGACACATTGATTGTTTGTCATATGCCGTATGGCCCAACGGCTTATTTCAACTTGACTGACGTGGTCATGAGGCATGATGTTCCTGACATTGGTACAATGTCTGAACAGTTTCCACATTTGATTTTCCATAATTTTGAAACACAGCTCGGCAAGAGAACAATGAATATATTGAAGTATCTGTACCCGGTTCCTAAAGAAGACAGCAAGAGAGTCATCTCTTTTGCCAATCATGATGATTATATATCGTTTAGACACCATACTTACAAAACG
>Ste119
GTGACTAGCGTTGATCCTTCGTCATCTGATTGTAAGTTTCCACATGCCGATTGGATAATAGGCAACCATTCAGATGAACTGTCGCCCTGGGTACCAGTAATTGCCTCGCGTAGCAATTATAACTGCAAATTTTTTCTTCTTCCATGTTGCCCCTTCGAATTCAATGGTTCCCGTTACCAACGTATGGATTCATCTCTTAGCCAGTACCATGATTATTTAAAATACTTGGAAAAGACTAGTATTAATGTGTTTAAGTTTAACGTTAAAACAGACCGTCTTCGAATACCTTCAACAAAACGGACGTGCATCATTGGCTGGTCAAAAAATTATTTGCCACAAGAAACAGATCAAGTTGTGAGAGACATTGAAAAATTTGCAAGTTCTAAATTTAACGAAAACGTTTTATTTGTGCCCAGGCCGCCTGAAGAGAGGGTTAGAAATTGCACTAAATTAGATAAAGACTTGGTGAGCAGTGTGGTTGATAGCGTAGCTGATGTATTGATTAAGAGTTCAGGTGGATGGAAGTGTCGTGTCACTTTAGGTGAATTAGCAAAACAAATTGGTGAAGAGAGACTAAAAAAATTGAAAAAAGAATGTGGTGGTTTACAAACATTGTTAAGGAATCATAGGTATATTTTTGTGGTGGAGAAAGGTACTGTTGGGTTTAGGAAACCAGCAAAAGACTGTGGAAAAGTTTGGAAAAAACATAAGTGTTGGTTTTATCATAATTATCCAGAAAAGTGTCCGTTAAATGAAGACGAATGCTGTAATATACAT
>Ste120
GTTGTACATGAAATTTTTGGCCAGGCTGGTAAAAGTCTACCTGATGTAATCCAACATGGTCGTAGTGCTGGTATGCCACTTTATGTTCGTTGTCCAATTTGTAATAAAGAATTTAAACAGAAGTCTACTTTACTTCAGCATGGTTGCATTCATATAGAATCTCGACCTTACCCTTGTGTTGAGTGTGGTAAACGATTTCGACAACAATCACACCTTACCCAACATCTACGTATACATTCAAATGAAAAACCGTTTACGTGCATTTATTGTGGACGGAATTTCAGACAACGCACTATACTAAATCAACATTTACGTATACATACCGGTGAGAAACCATATAAATGTTTGCAATGCGGAAAGGATTTCAGGCAAAAAGCCATTCTTGATCAACACACAAGAACTCATCAAGGAGAAAGGCCATTTTGCTGTCCAATGCCAAATTGTCGTCGTCGGTTTGGTACTGAACAGGAAGTAAAACGTCACATTGATAACCATATGAACCCTCATGCTAATAAGCGTAGATCCGATAGTGGCAAACCAGGCAGGCCACCACACTTAAATACCATACTCAACCAACCATCTGGCATAGTGAAACCTGAGTTGTACTTCCCTCAGTGTTATGGAATGCCTTCACCTTTTGCAAACCACCATCATCCCCAACAAAGTTTTGTGTCTTCTTCTCCGGTTAATCATGTTCCTCCACCTCCATCAGAATTTAAAGATGCAAGAACAGTAGTTAACAATACGACAGATTTTAAGTCACCTGCAAACCTAACAACTGCTGCACCAATAGCAGTTGTTCAA
>Ste121
ATGTCTGATTTGGATTTGTTTGTGTCTATTGGTCTTTCTGAGGCTAAGGCTAAAGAAACATTAAAAAATAAAAATTTGACTTCCAATTTAAAAAGTATTATCAATGAATTTCCGAAAACAGATCAACCATTAACTAATTATGGTACTTTATTGTACCACCTAGCTTCCAAGTTAAAAAATCAAGATTCTAAGTATGTAGGTCTGATTGATTTATATATATTTGAAAACAAATTGGATACTCCCCAAAGAATTGATTGCTGTTTGGATTACTTACGCTCATTAATATCTGAAAATATAGATTTATTAGAGTTGGATAAAGCATGTGGGGTTGGTATTGTTATTACACTAGACGAAATAAAACAGACAGTTAAAGACATTATATCTCAAAATAAGAATGAATTATTAGAAAAAAGATATAAGTTTAACACAGGTGGTCTAATGCAAGAAGTTAGAAAACAACTGGTGTGGGCTGACGGAAAAGCTATAAAAAATGAAGTTGACTATCAAATTTTAAATATTTTAGGTGCTAAAACTGAAGCTGATTTAGCACCTGTTCAAAAGCAGAAAAAAGTCAAAGAAATCAAATCTATAGAAAAGAAGACTCTTGTTTATAAACCACTGTCCATTGAAGAGATAATGAGTAAAGTGGACTTCCATAAGCCCGGAGAAAATTTTAAAACTGATGGTTATGTTATTACAAAAAATACAGAAACGTTATTAACACAACATTTAAAAGAAACTAGTGGCAAAGTTATCACTAGATTCCCTCCTGAACCTAATGGAATTTTACACATTGGTCATGCCAAGGCTATAAATATAAATTTCGGATTTGCTAAAGCTTCTAGCGGTGAATGTATTCTC
>Ste122
GAGGACAATTTTGACCGACGAAAATCACACAAGTATCGTGACAATAAATCACCTGAACGACAACACCGAAGACACAATTCAAATTCTGATGATGATCGTAGAAAAAGACCAAGGCATGATCGAAGAGATAACTCGAGACATCCAAGCAGCAATTTAGATTCTGATCACCAATGGGGGGGCACTAAAAACTCGTCTAGTGATAAGAAACCGGTAGTAAAAAAAGAAGAACCAAATTTTGAAACTACTGGCAAATTGGCAGAGGATACAAATACTTTTAATGGCGTTGTTATAAAGTATAGTGAGCCAGCAGAGGCGAGAAAACCTAAACGACGTTGGCGATTATACCCATTTAAAGGAGAAAAACAATTACCTGTATTACACATACACAGACAAAGTGGGTATTTACTTGGACGTGATCGCAAGGTGGCAGACATACCAATAGATCATCCATCGTGTTCAAAGCAGCATGCAGCTCTTCAATACAGGTTAATTTCAGCCAAAAAAGATGGGCGTCACGTCAGATGTATTCGGCCATATATTATTGATTTAGAATCAGCTAATGGCACATATGTTAATAACCAGCGTATAGATTCTAAAAAATATGTGGAATTGATGGAGAAAGACGTCATAAAGTTTGGGTTCAGCTCTAGGGAGTATGTGCTTTTACATGAACATAGCACGGATTCTGGAGATGATGATAGTCTTGCTGAAGACAATCCAAATGAGGAATCCAATGCAGAT
>Ste123
ATGGTCTCCAACTCGTTCACCAAAGCGGAAATCGAAAAATGTTTGTGTATACAAGGTAATCCAACGAAATGGAAGGGGCTGTTGGTGGGATCATTAAAAAAGGTTGCCGATCGAGTGCACCCTTCGTTAACAGTCAGCGACGAAGCATTAGAATGTGTCGAAATGCTAGTTATACAAATTCTGGAGATACTCACGCTAAGGTCATCTCCACCACACACTGTTTACGATATCGAAGACCAAGTTAAACGATGGTTTCCCAAGCCAATAGACAAGTGGGCTATTAAAGATGCAAATGAGGCTATAGAAAAGAACAAGAAAAGACACCTATTTTTACCGGCTGATAAAGTTCATAATTTAGTGCAAAAAGAAATACTCCAATACAAATTAGACTATCCAGTGGCTCTTTATATAACAGCTGTTTTAGAATACATGGCATCAGACATTTTAAAATTAGCTGGTAACTATGTAAATAATATACACCGTGTAGAAATTAGTTACCAAGACCTTTGTGTTGCAATATGTGGCGATAAAGTATTAATGGACTTGTTTGGCCAGCATGACAACAACGGTGACTTAAACTTGTCTGAATTAGGTATTGATAAAATCCAGAGAACTACTACTTATGAGGAAGTTATAAGAGACCTAATGCATGATGAACGACAACTAATTAGAGATTTACATTTAATTTTAAAAATTTTCAAAGAAGAAATTGATCGTATCATACCCACAGGTAGCAGTCAAGAATTGGATAGCATGTTCAACAATATTACAGACATATGTAAGACTACCGGATTGTTTTTAAGTTCTATTGAAGACATATTAGAAATTGCAGAGGATAAATCAGCTACAGTTGGTTGTTGTATTGAAGAGTTGGCTGAAGCCGCTGAATTTGATGTGTTTGCACGCTATGCTAATGATATCGTTAAAAAGCAGTGTAGGAATATATTTTGGAATTTAATTGGTAAACCAGAAGTCTCAAATTTACTTCAATCAGCTGGTTATGGTTTTAAAGAAGCAGTAAAATATTATTTTCCAAAATTATTACTTTTACCCCTATGGCATTGTATTCTTTATTTTGAGTATATTAAAATTTTACATCAACTTTCTCCTTCCCAGCTTGATAAAGAGTGTTTAGAACAAGTAGAAGGCATTTTGAGACCTTTACAATTACAAATGACTTCAGCTGCAAATCAAGTTAACTTACCAGATAATGTCAAAGAATTTGGACTTAAAATTAATGCAACACCTAGACGATTACTAGCCATTGAAAAACTGAATGAAATGCAAAAAGCTATTGATGGTTGGGATGGTAAAGATATGGGTCAATGTTGTACTGAGTTCATAAGAGAAGGAGTTCTTGTAAAAGTTTCAAGTGGAGGTAAACGTTGTTCAGAGCGCAAAGCCATCTTATTTGATGGTGTTCTACTATTATGTAAATCAAATAGCAGAAGAACTTCTGTATCAGTAAGCTCTCAACTTGTTGGTGGTTTATCTGAATTCAAATTGAAAGAAAAATTGTTTATTAGAAAAGTGGAAATTGTTGATAGAGAAGATACAGAAGAGACTAAACACTTTTTTGAAATAGCCCCTCGTTTACAGCCACCAGTTATATTAGTTGCCAATTCATTTCAAGATAAAGCTAATTGGATGGCTGATTTAATTATGTTGAACACAAAAAGTATGTTAGATAGAACTTTAAATAGTATTCTACTCGATGAAGATAAAAAATTTCCTTTACGTTTACCTTCCATTGAAGAATACAGATTTGTTGAACCTGATTCTCGATCTAACATCATTTTTGAGGAAAAAGAAAATAATGGTGTTCCACTTATTAAAGGTGCCATTTTGTTGAAACTTATAGAACGTTTGACTTATCATATTTATGCTGATCCAAAATTCGTAAAAACATTTTTAACAACATATCGTAGTTTTTGTTCACCTCATGATTTGATGGATCTCCTAATTGAAAGGTACAACATTCCTGAACCTTTTGGTATAACTATGGATTCAGTAAGTCTTCGAGATGAAAATAAACGATTTAAAAAAGAATATTTAGTACCTGTTCAATTTAGAGTATTAAATGTAATTAGGCATTGGGTCGATTATCACTATTATGATTATCAATGTGATCCATATCTATTAGATAAATTGCATGCATTTTTAGATTCAATTAATGGAAAATCAATGAAAAAATGGGCAGATTCTGTTATTAAAATAATTCAAAGAAAAACTTCTGAAGCTCAAAAAGAAATAACGTTTGCATTTGATTCACCACCACCAGCAATTGAAGTTCATATGGATTTTAATGGAAATGATGAATTTAATATTCTACTTGTACACCCTATTGAGTTTGCAAGGCAATTAACTCTTATTGAATCTGAAAATTATAGGGCAGTCAAACCTTCAGAGTTGGTTGGATCTGTATGGACTAAAAAGGATAAAGAAATAAATTCTCCACATTTACTCCGGTTAATTAAACGTACTACAAATTTTAGCCGTTGGATTGAAAAAGCTGTTGTTGAATGTGAAAATATTGAAGAAAGAGTAGCGATTGTGTCAAGATTTATTGAAGTAATGATGGCATTAGATGAATTAAATAATTTCAATGGTGTCTTAGGTGTTCTCTCAGCTATGAGTTCAGCCGCAGTATTTCGCCTAAAATTTACAATGCAATCTGTCAATGCTAGACTTGAAAGAGCTCTGGAAGAAGCTCGAGACTTAAGTAATAATCATTTTAGAAAATATCAAGATAAATTAAGAAGTATAAATCCACCATGTGTCCCATTCATTGGTATGTATTTAACAAATATATTACATATTGAAGAAGGTAATCCAGATTGTTTAACAAATAGCCCAAATTTAATTAATTTTAATAAACGGAGAAAAGTGGCAGAAATTATTGGAGAAATTCAGCAATATCAAAATCAACCTTATTGTTTAAATGTGGAGCCTAAAATAAAAAAGTTTTTAGAGAACTTAAATCCATTCAATGATATGAAAGATACTGATATTAGTAACTACTTGTATGAAAAATCATTAGAAATAGAACCAAGAAATTGCAAACAACTTCCAAAGTATCCACGAAAATGGCCAGACTTAAATCTTAAGTCACCTGGCTTAAAGACTAAAATAAGAGTGCCATCAGTATCATCCAAAGACATGGATGTCCAGGGTAGAAGAAATTTTAGTTCATCCAGTTCTCTAGTTATTCAAATGGATAAAAGAGATGCAGATGACTCTGTCTTTTCACCCGTGACATTTACTTTGGGTAAAAGTAATGATGTTCCTCCAGTTCCACCTCGACTGAGTAAAATAGATGGATCATTCAGACCCCCTATACCACCAAGAAGAATGGCTCCACCATTACCTCCTAGAAGATTACAAGTCGAAGAAGTTTTAACTTTTAAAAAATGTGTTGTAGATTTACCCAAACCAGAAATTAATCAAGATTTCAATTGGAACAAAAAACTTGTACCAGTTAGTCCTATGAAAAAGTCTATGGATCTGAAAACAAAAGTAGATCTTTTTCCCAAACGTAACAATACTTTTGAACGTCTCAACGGACCACCATTCTTTAGACCAGAAATTATGCAAAACTCTAGGTTTCCATTAAAATTATTTGTTCTTAAAAAAACAACTCCTTCTATGTTCCAATTCAATGTC
>Ste124
ATGGCAGACGTGCAAATGGATATTTACGAGGACATGTTCAAAGAGATTACGAAAAAAATTTACGGGCAAGATACATCGTCATCCGAGGACAGGCAGTTTGCTGGTCAAGACGCGTACAAAATGGTAGAAGAGGGCTTGAGCATGATCGACAACGACGACGCGGCCGAGTCGTTCGTCGAACAATCGCAGCCTGAGGACGACCCGTGGGTGACCAGCAACGAAACGATCGCGTGGACTACGTCAAAAATCGGCAGCTACAACGTGGACAAGAAACTATTCAAGTGTCAGGAGTGCGATTCAATGGGCCTGCTTTCCAGTGTGGCCGAACACTGGCTGGGCACACACGCCGACGTCAAGGTGTTCCAATGCCCACAATGTCCGTACGCGAGTGCATACACAAAGTGCATCCGCCTGCACTTGGCCCGGCAACACAACGTAGTGGCTGAACACGGGACACATCAACAAGCTGGCCGGAAGTCGTGGAAGGAGAGCCCAGTGCTCGAAGAGGTCACCAGCTATCTGGGCCGGTTGAAGGCAGCGGCGGACAAGGCGATAGCCACAGCTGCAGCTGCCACAGCGGCCGCCGCCGTAGCCGCATCCGTTGTATCAACGTCCGCCGAACAAGACGTCGCCGACGACGAAATGCGACTGAACGCGGCTGACACGGAAACGCAGACCGCTCAAAAGCGATTCAACTGCGCCCACTGTCCGTACGCCACAGACCGGCGAGACCTGTACACCAGACACGAGAACATACACAAAGAGGACAAACCGTTCCAATGCGACATATGTCAGAAGCAGTTCAATCGGGCGGACCACGTCAAGAAACACTACACGCGCATGCACAGAGAACACGAGTACTGCTTGAGCCGAGTAAAACGCGATCCATTCGCCAAGTCGGCGGCCGCGGTACACCATCAGCAGAGAGTGACGCTGTACTCGGGCGACCCACCGCCGCTGGAACCAGAGACGCAGATCATCGTGTCGCGGCGGATCGACGAACAACCGTTGGCCACGGCACCGATCATTACCACCAACAATCCCACCATGCCCACTTTAGTGCTGGACGACCATCAACAGCAACAGCAGCAACAACAGCAGCAGCAGACGGTCGTCAATATCGCCGTAGTCAATTTTAACGAACAGACAGGCACGCACACTATACAAATACCGATACCCACTAACCAGATAAAACCG
>Ste125
TATGGCGGAAGAAATGCAGTCACTATGTTGCCGGGCGGAGGCATTGGACCAGAGCTGATGAGTTATGTAAAAGAAGTATTTTTACATGGTGGAGTACCAGTCGATTTCGAGACAATCCAGATCGATCCACAAAGTGATAATAATGATGATCTGCAATACGCCATTATGTCTATTCGTAGAAATGGTGTTTGCATTAAAGGTAACATTGAAACACGCAGTCTCGATACTGCTATCATTTCACGTAATGTTGCCATTCGTAACGAACTCGATTTATTTGTAAACGTCATAAATGTGCAGTCATACAATAACATACCAAGCCGCCACAAGAATGTTAACGTAATTGTTATACGGCAAAACACTGAAGGCGAATACGCAATGTTAGAACACGAAAGTGTCGAAGGTGTGGTTGAATCCATGAAAGTTATTACTGAAGAAAATTCTACAAGGTTAGCTCGTTATGCATTCGAATTAGCCAGAAACAATGGTCGCAAAAAAGTGACAGCAATCCACAAAGCTAACATTATGAAATTATCAGATGGATTATTTTTGGAAACTTGCAAAAATATGTCTTTAAATTACCCAGATATTAAGTTTGATCACATGATTATTGACAACTGTTGCATGCAGCTGGTGTCTAATCCTCATCAGTTTGATGTGATGGTTATGCCTAACTTGTATGGTTCAATTGTGTCAAATGTAATTTGTGGCCTTGTTGGTGGTGCTGGCCTAATATCCGGAAGAAACTATGGTGATCATTATGCAGTCTTTGAGCCAGGTACTAGAAACACTGGTTCATCTATTGCAGGCACCAATACTGCGAATCCAGTAGCAATGTTAAGTGCGTCTGCCGATATGTTAGAACACTTAGGTCACAAAGTGCATTGCGATATTATCAGAACAGCTATATCTAAAACCCTCAATGAAGACATGGTACATACAGCTGATTTAAATGGCACTGCCAAAAGTACTGACGTTGTACATAATGTTATTAAACATGTAAAAAGCCTTGCGGGTAGAATT
>Ste126
ATGAGCGTCAAAAGTCTATGGCTTTTGTTCGTGTTCATAGGTTCTTCGTATTCAGAGACTTACAGTGAAGAATTGTTCATCAAGCCCTTGGCCACCGGCTTTGTGTACTCGTTTTTTCAGTTTACAGTCATTCGCGAAGATGACTCTTTCAAGCATTCCACTTTGTTCCCACACTCGCTGGGAGACATAATCGATAGATTTCATGTAGCAGAACTCAATGTCGACCTTACGTCCGGCCTATGGAGACACAAGTCCTGGGGCTATCCGGCTGTCGACGCCCCATCAGGCGCTGAGATATCCGCTCGTTTCCACAATGACACACAGGACGTGGACAAACACTGGTATGGCCTGACCAATGCGTTATCTGGTTTGCTGTGTACGTCGTTGAATTTTATCAACAGTGCTAATAGCTATGAATCATCTGCTGACAGGGTTTATCGATATTCAAATTTACCGCGTGAAAATGTTTGTACTGAAAATTTAACGCCATGGAAAAAACTTTTACCCTGCGATTCTACTAGAGGCTTATCGAGCTTGTTAAACTCTGGTCGAGTACACAATGCCAACTATCATTCTTTGGGAATACATTTTAGGCCGTTATGCAATGCAGGGAAATGTAAATATGAACTACGTCAAACCGTTTCTCTAGTGTATGATTCAATATTTATAAGTTTTAACAACAACTATGATTGGTCTCTTCGCAAGATGTTTGGTACTGGACTGTTCAAGACGTGTCCTTTGGCAGATTATAGTAAAATCTATTTAGATACATCATCAAATAGTAGTGTTCCTTATTTGATTTCACAAGAACCTGACTACTTTTTGAAAAACAATATTGCTGTTTATAATTTAAATGGCATATTTCATTTGTCTGCTATAGTGCCTAGACCAAAAATAGTTGTATCTGAATTACGGCCATTATTGTATACAGACAGATTTATCACTGGGTTTGGACAAGAATACGGGGGGCTTGTTACTCGTATATACAATGATCATAAATCACCTATAATTGCCACTGTCATCGAGAATATTCCATGGTTCTTACCAATTTATTATCATACATTAAAAGTGACCAGCAATGGCATTCGTGTTATACCTAAAGATTTAATCTATAAACCTGGAAAAGGAAGAGTACGAATATACTATTTAGAAATAGTTCTAGAGCTTGCACCCCATTCGGTCACAGAAATATCTGTTCAGTTTGACTATGTGTTTTTGAAGTGGCAAGAATATCCACCAGATGCTAATCACGGCTTTTATATTGGCTCAGCTATAGTAAAAGCGACAATTCCAAGACATGCTACTTCTCTTACGTTTGATAAATCACTGATAATAGACAATCTAAATTCAACTGGATCCGATTATTTAATTTGTTTGAAAACAGAAAATTTCATAATTACACTTCCAACACCTGATTTCAGTATGCCTTATAATGTTATATGTTTAGCTTGTACTGTAGTAGCATTAGCATTTGGCCCAATTCATAATATTACTACTAAAAAACTGAAATTGACTACAGCTAAGTATGTACCTGGATTAGCATCTGTTGCACAGAAATTGTATGCATGGATGGAAAATATGTTTTGGTGTGAAAACACAAATAAAACAGGAAAAACAGCACCAGTTAAAATATTTGCTCCTGAAGAGTTGAGTTACCATCCAACGCTAGGTCATGTTTCTGAAGAATTCATGAAAAACAAAGTGGATTATGTAGAATCA
>Ste127
ATGAACAGATACTACGAGGCGTACCCGAAAAGCGGCGGAACCATGCTCACCCTGCCGCCGCCGCCGTTGTCCGACCCGTCGGCCACGTGGAACTCGTACAGCTCCGAACCGGTCAAGGGACTGGGCAACCGGATCAAGCCGGACCGTAATCGGCAGGCGGTGAACGTGCAAAAGATGCAGTGGCGCAACTCCAACTGGGTGGACGGGTTTCCGGAGCTGGTGAGTTCGATGACCATTGCGGACGTGAGCCCGCGGTTCGCGGTGAAGCGCATCCTGCTGCTGTACGAAAACGCCCAGTACAGGGAAGCGGCCAACTTCGTTAACCGGCTCAGCCACAACACGTTCAAGGCGATCCTCGACCAGCTGCCCATCGACCTGTTCGTCGAAGCGATGCCACACAGCCTGTCCATACTGGAGGCCCTGTACGCCAAAGTGTTTCTGTCGTCCGATTGCGGCGTCAAGGTGCTCCGGCCCGAACACGTGCTCATGCGGCTGGTCAAGCTCTTCACCGGCACCGCGGCGGGCGGCGCGGAACGGTGGTTGGGCAGCACGCGCAAGCTGCTCAAGGTGATCGTACTGTCCGAGCCCAAGCTGCGGAAAGCGCTGCAGGTGCGCCGCCGGTCGCTGGACAAGGCGGTCGAGGGCCTCGGCCAGCACGGGCTGGTGGGCACCAGCGACGAAACGCTCACCAACCTGCACGACGCGCTCAAGGTGGAGTTCCAGAAGCTGGTGGACACGTACAAATCGGCCCTGCTCAAGCTGGAGGAGCTCAGTCTGTCCGGAAAGCGGGACGGCGTGAGCAAGGGTCCGGCGCCGGTGCAGGCGTCGCATCAGCGTCAGCTGTCCCTGCAGCAGTCCGACATCCAAGAGCGACTCATCAAGAACAAGACGCTGCTGAACGTCGTTGAACCCGTTTTGGAGAACAAGTCGATGGCTATATTGTTGACCATACTCAAGCGGCGGGTCGAGTACGATAAGGACGCGTTGTTCCAGTTCACTCAGCTCCGGAAGGAGCTCAAAGTCGAATCGGAACACGTGGTGGCGCCTCTTCTCATGAGATACTCGCACGCTTGTGAACAG
>Ste128
GTATTGTTACATTATGATGATGCAACACTAAAAGATCTATATTTTTTAGATCCACAGTGGTTATGTGATATGTTAGCACATGTGGTAACAATTAGAGAAATCAATCCTTTTGCTCGATCAGGTATAATGAAATTAGATGATTTACAAATTGTTTTGAAGTCATCAACATGTACAAGAGAATATATTGTTAATTTGCTCAATAAATTTGAAGTAGCATTAACTTGGGATAGTAGATCTCTATTAATACCATCCCTTTTACCTTCAGAAGAAGATATGTATAGTCAAAGAGCACAACCAGTATCTATCAAAGTTCCTGTAAAATCAAAAATCCATAAATTACGAACTAAAGTTTCAAGTCAAGTAATGTTTGATTCAATTGATATTGGAGAACATATAACAAGTCGTTCAGATCCAGAAGTATCAGTTCGCCGTTTGTTACTCATGTCGTATTTTCCATCAGGCTTTTGGTCTCGACTTATAACTCGCATACTTGGAGATGATACTATTATCCATGTGATCAGACAGTTTTTTATGCCAACAGAAGTAAATGGTGATGATTTTATGTGTTCTGATTTTCAAACTCAATTTGATTGGATATTATGGCAAACTGGAATCGAATTAAAATTTGCTAATAAAATTACTTTGTTCCGTATGAAAGAAGTTTTACACCGTAACTCTCCTATAAATTATAGGCATCTAAGATTTCAACTTTTTCAAGAAAACTCTTGGTATGATGTACCAATAAAAACTTCTTCAATTCTTGAAACTTACTTACCCCTAGATACAGTGATTGTAAAGAGACCAATAAAAAATAATGATAAAGAAGACATAGGTTTCAGAGCTATTGTATTAGATCCATCTCCTGTACAAGCAGCAAAATTATTGGCTCTAGTAGTAGACCATATAGATGTATTACTAGAAGATTGGTATCCGACATTAGGTACTCGATTTGTCCATACATCTGAAGGAAAATGTTTAGTAACTAGACTCGTTCCATGTCCAAGATGTTTAGCTGGAAGTGTTGAAACCGATAGTATTTCAATTGATATGAAAGATGATGACGGTACAAGTAAAATAGACCATATATCTAAAGAGTTTTTAAAAAGAGATTCGGACAATAAAAACATTGTGCGAAAATCGCAAGAAAGCTACAATGGTTCTGATGGGGGAGACAGTGGTTTTGGACATGATATTAGTCCACAATCAAGTAGAAAAGTATCTGTTGAAGGTCATCCCTTAGCTTCAGATAATCAAATTGAAGGTGGTATACATTATGGATGGATAGTAGAAGATTGTATTTTAGCTGCATCATCTGTGGATAAACTTTGTGTTGTATGTCCTAAGCATGGAGATTTATCTTTAGCACAAGTTGCTCCTGATACT
>Ste129
ATGAAAATGGAACTCGAGAGCAACGTCAATGTGGTACGAGAAAATGTAGGTAATGACATGTCAGATGCTGTGATCTTCCAGACATACTGGCTGAATAAGAGAGATGTTGAATTTGAACAAGACATATTGAGAAATCCAAATTCCGTCAAGTGTTGGATGCGGTATATAGACAATTATAAACTGGGGCCATACAAAAAAGTTTGTGTACTGTATGAACGCGCCTTGAAACAATTACCAGGCAGCTACAAATTGTGGCACTGTTACTTGAAAATACGTCGCAAGTATTTAAAAACAACAGACAATCCAGACTATGAAGAAGTGAACAATGTTTATGAGCGAGCATTGGTATATATGAACAAGATGCCTCGCATCTGGATTGAGTTCTGCACATTTATGTTGAAACAACCTAAACTCACAGTCGCTCGTCGTCTATTTGACAGGGCTCTTAGAGCCTTACCAATCACTCAACATGTTCGAATATGGCCGTTATATTTAAAATTCATAAAAGAAAGTCATGACCCAGAAGTTGCTGTTAAAATATATAGGAGATATTTAAAATTATTTCCAGAAGATTCAGAGGATTATATTGAATACTTGACCACATCTGGACGACTTGATGAAGCTGCTGTACGCTTGTCTGAAATTGTAAATAATGACAGTTTTGTATCCAAACATGGTAAATCTAAGCATCAACTTTGGAATGAACTATGCAATTTAATATCAAAAAATCCTTTAGAAATTAAATCATTAAATGTTGATGCTATTATACGTAGTGGTTTAAGACGTTACACTGATCAGCTTGGTCATTTGTGGAATTCGTTAGCTGATTATTACATACGTAGCGGATTATTTGAAAGAGCAAGAGATATATACGAAGAGGCTATTCAAACTGTTACAACGGTTCGTGATTTTACACAAGTTTATGATGCTTATGCACAATTTGAAGAATTAAGCTTACAAAAGAGAATGGAAGTTGTTCATGCTAATCAAAATAGTACTGAGAAAGATGATAGTGAAATTGACTTACGTATGGCAAGATTGGAAAACCTGATTGAAAGACGATTATTACTTTTAAACTCAGTACTGTTAAGACAAAACCCCCACAATGTTAAAGAATGGTTAAAACGTGTACAGCTCTATGAAGGAAATGATGTTCAGGTAATAAATACTTTTACTGAAGCTGTGGAAACAGTTGATCCTCAAAAAGCTGTTGGTAGATTGCATACCCTTTGGGTTGAATTTGCTAAATTTTATGAAAAAGCCAAACAAGTTGAAGAAGCACGTTTAGTATTTAAAAAAGCTGTTTTAGTGTCATACATTAAAGTTGAGCATTTAGCCAGTGTTTGGTGTGAATGGGTAGAAATGGAATTGAGACATGAGAACTTTAATGAAGCAATGAGACTTATGCGACAAGCAACTTCAATACCTTCTCGGAAAGTAGCCTATCACGATGATACAGAAACTGTTCAAATACGATTACATAAATCATTAAAATTATGGTCTTTATATTTGGATATGGAAGAGAGTTTTGGAACAGTCAAGTCAACAATGGCTTGTTATGATCGAGTTATAGATTTAAGAATTGCAACTCCACAAACTATTATTAATTATGGATTATTTTTAGAAGAAAATAACTATTTTGAAGAAATGTTTAAAGCTTATGAAAAAGGAGTAGCGCTATTCAAGTGGCCAAATGTTTTTGATATATGGAATACATATTTAACAAAATTTTTGGATCGTTATGGTGGTACAAAACTTGAACGTGCTCGTGATCTTTTTGAGGAATGTCTAGAAGGTTGCCCACCACAATTTGCCAAGTGTATTTATTTATTATACGCAAAGCTTGAAGAGAAACATGGTTTAGGTAGACGAGCAATGGCCGTCTATGAAAGAGCCACTGAAGCTGTTCTACCTGAAGAGAAGTTTGAAATGTTTAATATTTACATTAAAAAAGCAGCAGAAATATCTGGTATACCAAAGACTAGAGAAATTTATATGAAAGCCTTGGAAGTTTTAACAAATAATAATGCTCGTACAATGTATCTAAGATTTGCTGAACTTGAAACAAAATTAGGTGAAATTGATCGTGCTAGAGCCATATACTCGCATTGTAGTCAAATTTGTGACCCTAGAGTAACTGAAGAATTTTGGCAGACATGGACCTCATTTGAAGTTGCTCATGGTAATGAAGATACTCTCCGGGAAATGTTAAGAATTAAACGAAGTGTACAAGCAATGTACAATATTCAAGTGAATATGATGTCAGCACAAATGATGTCTGTTATTTCAGTTGAACCAGAAAAGAGTGGAATGAAGTTGTTAGAAGAAAAAGCATTAGAAAACAAAGAAAAACCATTGGAACCTATCAAATTTGTTTTGGGTAGTGAACAAGACCGTTTACCGAATGAAAAGGTTACCAATCCAGATGAAATTGAATTCAGTGACGATGAAAATGAAGTTGATGGTGACAAAGAAAATGAAGAAAACGATGACGAAGATATGCCTACTAAAAAAGATGTGCCTGCTGAATTATTTGGTAACTTAGGAGCATTTACAGAAAAAAATACTGAA
>Ste130
CCTGGAATGCCAGGGCAACCAATGTTTCAAGGCAGTAGTTTATTGAAGCGAGAAGTCATTTTCCCTCCTGATAGTATAGAAGCTGTAACACCAATTCTTTATAAACGTCGTCGAATGATGCGGCACGACGTTGCACCCGTGGATGCATGGCGATTGATGATGTCTTTACGCTCAGGTCTTTTAGCTGAGTCTACTTGGGCCTTGGATGTGCTCAATATATTGCTATTTGATGATGTGTCTATACCCTTTTTTGGACTAACACACATGCCTGGATTATTAGATGTACTCTTAGAACATTTCCGGCAGTCATTGGTTGATATGCTTGATACTGATATCAAATCGTATTGCTGGTATGAAAAGTCTAAAGTGATAGAAGATATACCAGACGTTGGTGCTGTAGATAATGTAAATCCAAATGAAAAAGCATATTTCCCAGATCCTACCTTCCCCAATCAACGACCAATTAAGAATTCTGCAATTATTGATGGATCTAAAGAATTATTTATTAAAAATGGCAAGAGATCATGGGATGTAATTGATAATTATGACATGGGATATAACATTGCTGAAACAGATACAAGTTTTCTTGTGCCTTGTTTTCGTTCAGAGTTTGGTCTTGTGCCATTTGTCAAATTACTGAAGAGTGATAAACCTAAAACAGAAATATTAGATGATAAGGCATGTATAAAAAAAGAATTAGATGATAAGGAGTTAGTACAAAACAGTATTGACACTATTGTAAATATAAAAAATATTAATGTGCGCGATCCAATGGGAGTATTGAAGCGTAAGTGCATAACAGACTATGAAGATGAAAGTTTCTCTAAAGATGAGTCAAGCTTGTCATTAATAAGCGAAAGTCAAGATTCCATTGGTAAACGGTGTGTGTGCATATCGAATATCTTACGAAATCTTTCATTTGTTCCTGGTAATGAATTAGAGTTTGCAAAAAGTGGCCCATTTCTTGGTTTGGTTGGCAAGCTGTTATTAACACACCATGAACATCCACTGCGCTCATCAAAAACTAGGAATTATGATAAAGCTGATGATGACACAGAGTCATTATTTAATTGTACTACAACAACAGATGCTGATACAATTGAACCAGGCAATGACGCAAAGTGGTGGTGGGATTACTTAGACGTTGTCAGAGAAAACTTGCTAGTTTCTTTGGCTAACATTGCTGGTTATGTTGATTTGAGCACATTCAATGAAGATATTTCACGCCCTATCTTAGATGGTCTGCTACATTGGGCTATATGTCCAGCAGCTGCGGGCCAAGATCCATTTCCTTCTGCGCCACTCTCACCTCAGCGACTAGCATTAGAATGTTTGTGCAAGTTGTGTGTCACTGATAATAATGTAGATCTGGTCATTGCTACCCCACCTTACTCAAGACTAGAAAAACTGGCCAACGTCCTTACTCGTTTATTATGCAGGACTGAAGAACAA
>Ste131
ATGCAGAACCAAGAGCATTTGCTACAAGAGATTGAGGGCATTGATGATTACTGGGGCCCAACATTCCGAGCCATATACGACCAAGATGACGACAGTCGCAAATTCATTGACACTTTGGACAACCGCATTAAGCAGTACGACAAAGAAATTGAACGTATGTGCAATTTCTATTACCAAGGATTTATAGATTCTATTAGAGAATTGCAGCAAGTAGAAAATCAAGCATCTAAATTGAAAAAACAAGTTGTTCAACTAAATTCAAATGTACAAACCATTGTTGCTGAAGTCACAAGTGCTGGTGAAGAGTTGGTTAAAGCTAGACAAGTGGAAAATAATATTCAAATGGCTATCAATAGCTTATCTTTATGTTTGCCTGCACTTTCTTCTTACAGTAAATTACAAAAACAAATGGCTGACAAACGCTATTATCCTGCCTTAAAAACCTTAGAACAACTTGAACAATTATATTTGCCACAAGTATCTCATTATAAATTTTTTAGACAAATGATAGAGAAAATTCCTAAGCTCAGAGAAAATATCAAAGAGTCATCCATGTCAGATTTAAATTGTTTTTTAGAAACCATACGAAAATTTTCTTCCAAAGTTGGTGAAGCTGCTATGAAACATAGTGTTGAACAACAAAACTTTGATTTTGGTTTAACTAAATTGAAGAAGAAAAAAGATTCACCAGAAGATAACTCTGACGATGAAGATTCATTGAGTGCACAAGACCTTATTGATTTTTCACCTGTTTATCGCTGTCTTCATATTTGTACTGTATTGTCTTCAAGAGACACCTTTGATGCTTATTACAGGCAACAAAGAAGAGAACAAGCACTTTTAACTCTACATCCTCCTAACAACATGCACGAATCTATTGCAAGCTATTGTTATTATTTACAATGCATTGTCGGATTTTTTGTTGTAGAAGATCATGTATTAAACACTGGTAATGGATTGTTGACAAGACCTTATTTAGAAGATTTGTGGAAAATGGCTTCTGATAAGGTAGTAAGCATAATGAGAACAAATACCGCGTACTGTACTGATGCAAATTTACTCTTAAGAATTAAAGATTTAATTATGGTTTTTTGCATAACTCTTAGAAGTTATGGATATCCTGTTAAGAACTATATGGAATTGTTACACGAAATACAAGAACATTACAATGAAATACTTATGCAAAAATGGGTTCAAGTGTTTCGGGATATTTTATATAGAGAAACTTTTTGTCATCTTGAGGTTGACAATCAAGATCAATACGATAATGTTGTTCGGACTTTTCCATATCAAGATGATCAATTAGAATCTTCTACATTTCCTAGAAAATTTCCATTTTCTTCAATGGTGCCTAGTGTTTATGACCAAGTAAAACAGTTTATATTTGCTTGTCTAAAGTTTTCAAATGACCTAAATTTTAGTGAAGGTGAAGTAGATGAAATGGTTCAAAAATCTACCAAATTACTATTATCTCGAACTTTTAGTGGATGTTTGTCTTCTGCATTTCACCAACCACGACTTGGGCTTTTACAAGTAATACAGATTATTGTTGACACTGGATATTTAGAAAAATCATCAAAATCAATTCAACAGTTTGTATCTGAAGCAACTGGGTCTACTGGTGGCACTGTTGGTGATGATGCAGGCATAACATTGGGTGTGGCTAGAAATGATGCTGAACATCACATGTATGATAAAATGAAATTAAAATTGAATGAATTTTTGGATTTAGAAGACTACGATTGGATGTTAGTCGAACCAACTGGTCAAGCTTCTTCGTTCGTTACTGATTTAATAAATTTCCTAAGAGTTGTTTTTAATGCGTTAAGAAATCTTACTGAAGAAGTATCTGTTCATGTATGTCAAGTAGCATTTGAACACATATCTAAATCTATATTAAATTTATTACTCAGTGATGATATTAAACAATTATCTATGGGTGCCTTAAATCAATTGAATTTAGATGTTATACAATGTGAACTGTTTGCTGCATCAGAACCTGTAGGAAAGACTGATGAACCAGATTTTTCTCAACATTTTGCACCGTTGAGACAACTTTTGGACTTACTCCTAAGCTGGGACTGGTCAACATATTTTCATGATTATGGTCAAGAAACATCAAAATATTCTCATGTTAAACCAACTACAGCCATTATTGTATTAGAAAAATTAAAAGAAGCTGATAAAAAAAGTGTATTTTCAGTATTAAAGAAAAGTGAAAGGGATAAAAAGAAATTATTAGAAACTGTTTTAAAACAGTTAAAGCAATTAGCAATAACTGTTCAACAA
>Ste132
AACTTTGGACCAAAGTGTAACTTTAAAAAGCGTCGTTTATCAATGGGCAATTTCAATGGTTTTCCATTATCCACAAAGTTTGTTCAAGATCGTTTTGATCAAATTCCAATTTTGAAGGATTATTTTACAATAGAACAATGTTCATTGGAATACAGACCAGAAATGGGAGCATCAATTGATCCTCATGTAGACGATTGCTGGATTTGGGGTGAAAGAATTGTAACATTAAGCTTACAATCTGATACAGTACTTACTTTAACTCCACACAACATCAAATATAGTAATCAGTATAATGTAGACTATATTCCTAATGTCAAATATTTACCTATTCCTGTAAATCATGTTAATTATCCAATTGATGTTGTGCGAATATTAATGCCAAGAAGATCACTTTTAGTTTTATATGGAAAACCTAGATATTTATGGGAACATTGTATACTTAGAGAAGATATTCATGAAAGAAGACTATGTATTGCTTACAGAGAATTCACGCAGCCTTATTTAAAAGGTGGAGAA
>Ste133
ATGACGTCCACATGCATTGAGGCACTGTCCGCGGAAGGCCGCCGAGACTTTTACAACTCGTTCGACACCGTGCTCACCGACTGCGACGGTGTACTGTGGCTGCTAAACAACACGATACAGGGCGCCACAGAAGTCATGAATGGTTTCAAGGCGAATGACAAGAAGGTGTTTTTCGTCACCAACAACAGCACTAAATCGCACACACAGTTCTTGGAGAAGTTTCATGCACTCGGATTCAAAGCTCAAGCCAACGAAGTGGTCAGTACTAGTTTCTTGGCCGCTAAATACTTGAAAGCGAATCTCGACCCATCCAAGCAAGTGTATGTAGTTGGGTCCCCAGCTATCGCATGTGAACTAGATGCATTGAATATTAGACACTTTGGTGTTGGTAAGGATTATTTAAAAACTTCTGTACCCACGTTTGTCGAAAACATAAAGCTTGAACCTGATGTTGGTGCTGTGTTGGTTGGATTCGACGAACATCTTAGTTATCCAAAACTATTTAGAGCTGCATCTTACTTGAAGGATCAAAGCGTCCTGTTTGTGGCAACTAATACTGATGAGAGTTTTCCAGTAGCTGGTACAGGTTTAGTTATGCCTGGAACTGGCAGCTTGGTGTGTGCTGTCAAGACTTGTGCCGGACGAGAACCATTTGTTGTTGGAAAACCGTCAAGCTACATATGCAATGTCCTAACAGAAACCAATAAAATTGACCCTTCAAGGACATTAATGATTGGTGACCGTTGCAACACTGATATATTGTTGGGTAAACGCTGTGGGTTTAAAACACTGTTGGTATTAACTGGCGTGAATAGCCTGAAAGATGTGGAAGAATGGAGCAAATCTGATGATCCTAAATTACTAGAGTTAGTACCCGATTATTATGCTCAGAGTATCGATAGTTTGAGAGCGACATTTCCAGTGCCATTG
>Ste134
ATGAGTGATGAAGAAGTAGTTCAAATTACCAGCCTTTTGGAGCGCACAATTTCCACCGACAAAGAAGAATTAAATCAAATACAGAAATTCCTCGAGCATGCAGCGCAAACGAATCTCCCAGGTTTTCTCAAAACTTTATCTAATGTCTTACTTTATTCCGTCAATAACCCGGTTGCTCGCATCGCCGCCGGCCTTCAAATCAAAAACCACATTACATCGAAAGATGAAGCGGTTAAGGTTCAGATGAAACAGCGTTGGTTGTCTTTCACTGAACAAGACCGTCTTTTTATTAAAGAAAACATATTCAAAGCACTCGGCACGGAAAGTCGACCCAGTTCCGCTGCTCAGTGTGTTGCTAATGTTGCTATTATTGAGTTACCACTAAATCTTTGGCCCGGTCTTATTGCCTTGTTAGCATCAAACGTTACTGATCCAAATTCATCGGATGTTCTCAGAGAATCTTCTCTTGAAACTATCGGTTATATATGTGCCGAGACCGACCGCGACGTTTTAAAGGCAGAGTCCAACACAGTTCTTACGGCCATTGTTCACGGAATGACCCAACCAAATAGCCATGTTTGTTTAGCTGCCACTACTGCTCTTTATAATTCTTTGGAATTTACAAAAGGAAATTTTGAAAAGAAAAATGAACGTGATTACATAATGGAAGTTGTGTGTAAAGCTACTCAATCAACTGAAACTCAAATTAAAGTTGCTGCACTTCAATGTCTTGTTAAAATTGTCTCTTTATATTATGAGTACATGGAACTATATATGACAACATTATTTCCAATTACACTACATGCTATTAAATCAGATTTGGACGAAGAAGCACTACAGGGTATAGAATTTTGGTCTAGTATTGCTGAAGAAGAAGCCGAAATTGTATATGAAAGACAATGCCAAGAACAACCCAATGACAAAAAACTCATGCTGTATGCTGAAGGTGCATTGGAATTCATAATACCTGTTTTAATGGAAAAACTTACCAAACAAGAAGAAGGTGATGATGATGATGATTGGAATCCGTGTAAATCAGCCGGTGTTTGTATAATGTTGCTAGCTACTTGTTGCCAAAGCAATATTGTTCCTCATGTAATTCCATTCATAAATACTAATATCAGCAATCCAGATTGGCGTTTTAGAGATGCTTCAGTCATGACACTTGGATCGATTCTTGGCGGTCTAGATCAAAATGCATTAAAAAGCCTATTAGAACCTAACATTCCTGTGCTTATACATTTAATGTATGATTCTAGTGTTGCAGTTCAAGATACATCTGCATGGACATTTGGCCGCATATTTGAGTTTGTACCAGATTTAATCATTAATTCTCCATGTTTAAATGATGTGCTTGGAGTGTTTATTAAAGGTCTTAAATCTGAACCACGTGTTGCTACTAACATTTGCTGGGCTTTTAGCAGTCTTGCACAAGCCACTGGAGAAGACATGAATGTTTTGACTCCATATTTTGATTACATTGTTCAAGGCCTGCTCGAAACCACAGAAAGAGGTGATGGTATGAGATCAAATTTGAGATCGGCTGCATACGAAGCTCTTATGGATATGATTAAATGTTCACCTGCTGATTGTTATGAAACTGTTAAAAGTACAACCTTAATTGTACTTAGTCGCTTGAACCAAATAATCAATTTACAATCCATGAATGAAGATTGCTTGGACATGCAAGGACTGTTGTGTGCAACATTACAAAGTGTTATAAGAAAAATGAGTGGAGAAGATGTAGAAAAAATTGCTGATGCCATAATGAATGCTCTTTTAGTAATGTTGAGTACTAGCAAGGATAGTGGTTTGCAAGAAGATGCTCTAATGGCTATAAGTCCTCTGATAGAAAATATTGGAAAAAAATTCAATAAGTACATGGAATATTTCAAAACATACTTATTTATTGGCTTACAGAATAATATGGAATTCCAGGTATGTTTAGCTGCCATTGGTTTGGTAGGTGATTTGTCACGAGCTCTCCGTGAAGATTTAGCCCCATATTGTGATCAAATTTTTGCTTTACTTTTTGAAACTTTGAGCAATAATACTGTTAACCGAAATTTAAAACCACAAATTTTGTCTTCGTTTGGAGATATAGCTCTTGGCATTGGTTCAGAATTTAAAAAGTACTTAGATCATGTTTTGAACGCGTTAGTTCAAGTAGCTCAACTTCAGTTGGATCCCAATGATGCAGAAATTGTTGATTACTTAAATGAACTTCGCGAAGGTGTATTGGCTGCTTACATTGGTATTGTACAAGGGCTGAAAGGTGAAGGATATACACCCAATCAAGATGTTTACTTATTAGAAGCACACTTGCCATTCATGGTTCGATATATGATATCTATTTGCTCTGATCCTAATGCACATCCAGGAATACTAAAAAGTTGCTGTGGTCTTGTTGGAGATTTATGCACAGCTTTTGGTGCTAAAGCATGTCCAGTTCTAGACAATGGAGAAGTACATGAACTTCTATACAAAGGACGTCAATCCACAGATGTTACTGCCAAAAGTCTGGCCCGTTGGTCTGCGAAAGAACTTCAAAAAATCAAGACCTTTGCAATG
>Ste135
GTTATAATAGCTGCAGAATTACTGAAAAATGCAGATGAGTTGGTTAAACAAAAAATACATCCAACTTCTATCATAAGCGGATATCGATTGGCATGCAAAGAATCTTGTAAATATATACAGAACAATTTAACTGTAAATGTTGATGATTTACGTCGTGATTGGTTGGAAAATGCTGCTACTACATCTATGTCTAGCAAATTAATCATGGCTGATTCAGAATTTTTTTCCAAAATGGTTGTAGATGCATGCATGCTTGTGAAACGACCATCTGATAAACGTGGTGGAGTGTCTGTACCTATTAAGACTATTAATGTTCTTAAAGCACATGGTAAAAGCGCACGAGAAAGTTTACTCATTCAAGGATATGCTTTGAATTGTACCGTTGCTTCTGAAGCAATGCCAAAAAAAATCTTAAATGCCAAAATTGCATGTTTAGATTTTTCTCTACAAAAGACTAAAATGAAATTAGGTGTACAAGTTTTGGTGAATGATGTTGATCAGCTTGAAGCGATACGTCAACGTGAGTCAGATATAACTAAAGAGCGAGTTCAAAAAATTTTGGCAACGGGAGCTAATGTTATATTATGCACTGGTGGTATTGATGACATTTGCTTGAAATATTTCATCGAAGCAAAAGCTTTGGCTGTACGCCGTGTTAAGAAGGTTGATTTAAAAAGAATTGCAAAAGCTACTGGTGCATCTTTTTTGACTTCTTTAACAAATATGGAAGGAGAAGAGACTTTTGAAAGTTCTAGTCTTGGTGAAGCTGCTGAAGTAGTACAAGACCAAATATCTGATGATGAATTAATAATTGTTAAAGGACCAAAAGCTCAAAGCGCTGCATCAATTATACTACGTGGACCAAATGATTTTTATTGTGATGAAATGGAACGATCCATTCATGATGCCTTGTGTGCTGTTCAGCGTGTACTTGAATCCAAATCTGCTGTAGCTGGTGGTGGAGCAGTTGAAGCAGCTTTATCTATTTATTTAGAAAATTTTGCCACATCTTTGAGTTCCCGGGAACAGCTGGCTATTGCAGAATTTGCACGCTCTTTGTTAGTTATCCCTAAAACCTTAGCAATTAACGCTGCACAGGACGCTACAGAGTTAGTGGCTAAACTCAGATCTTACCATAATGAAAGTCAAACAAGTAGTGAAAATGATGTTTATAAATGGTACGGATTAGATTTAGAAGAAGGTGAAATACGTGACAATTTAAAAGCTGGTGTCTTAGAACCTGCTATATCTAAAATTAAGTCATTGAAATTTGCAACAGAGGCTGCAATAACTATTCTCAGAATAGATGATATGATTAAATTAGATCCTGAACAAAAAGCTGGCCGTGGATATCAGCAAGCCTATGATGCTGGAGAACTT
>Ste136
ATGACTTGCAACTGTGTGGATGCTCCTGTTCCTCCATTGTTTGGCGTTCAAACTCTATTTGCTGCTCAACATACTTCAGAGTCTTGTGGTGCTAATGGTTTACCATTAACTCCTAATTCTATTACAATTTTAGGAAATGCTCAAAAATTAAAGACTTTAAATCATCCAAATTTAGTGTCACATTTGGATTTTATTCGGAAACAGCATGGACGCATCATTTTGGTCTCTCAATATTTCAATCGATCTCTATGGACTGAATCAAAAAACTATTCATTATTATTACCGTTGGAAAAAGTACTAAGTTGGACTCATAAGGTTTTGTCCGCCTTGACTTATTTAAATGATAATGGTTTAGTACATCGATTTTTAACTCCTCAATACATATTATTAGATGAGGAAGATAATGTTAAACTATTTAATTATGGAATTTATTATATGACAAATAGTGGTAAAAATATTACTTTTCCTATTGGCAAACTTAAATACACTGCACCTGAAGTATTAGTCCTCGACAGAGCTTCAAATAAATCCGGCCCTAAAACAGATTCTTGGTCATTGGGTATTATTGTTTTAGAACTGTTGTTGGGAGCTCAACTTTGGCCAACACTCAAGCTTAGTCAGATAATTCGGAAAATGTTATCGTTAACACATTGTACAGATGTTGTGATGAGACTTGCCCGTGAAATGGGCCGTTTGACAATGTATCAGTCATTGCCTACTGAATTAAAAGACTTTCTCAGTAAATGCATTTGTATGGATGCTACTAAAAGAATGTGCCCAAAAGAGTTATATGATCATAAGATATTTTCTCTTTATGAGTACTCAAAAATATTAACAAATAAATGCTATTCATGTAAACATCCATTGCGTCAAATGAAACTAAATCAAGTCTATTATTTGTGGAAATTAGCTGGTGGAGACGTTGAATGGGCATTAAAAAAAAAAGGCTTATTAAGAAATGAATCATCTATTTTACTTTTACCTCGACTGATTATTCTTGAAGGAACATTATATGGTAATACACGTAACCAAAGTTGTTTATTAGACTTACAGATAATTGAGCTATCTTTAGACCTATTGGTAAATAGGCTTCAACATCTAAAAATAACAGATTATGATCCTTTAATTGATCAAATTAAAGAATGTGATGATACTACAGACAAGTTACCATTAGTCATTCGTGAAAAAGACACTGAATATCAGTTTCATCGAATAGTCTTGTTTGATCGTTTATTATCATCTTATCCTTTCAAATTGGACAAATTACTCACTGAAGCAAAGAAAGATATTCCACCATATTTCAGAGGAGAAATTTGGGCATGTTTGTTAAATGTTTGCGGAGATACAGAGAACATTTATTTGTCCATAGATAAAGAAACTGCTGGTGTAACAGATAGACAAATCGAAGTTGATATACCAAGATGCCATCAATACAATGATTTACTATCATCTTCAGTAGCTCATAAAAAGTTGAAAAGAGTTTTAAAAGCATGGCTTGTTAGTCATCCTAAATATGTTTATTGGCAAGGATTAGATTCATTGTGTGCGCCATTTGTTTATTTAAACTTTTGCAAAGAACATGTAGCCTATGCATGTTTAACAGCATTTGTGAAAAAATATTTGAACGATGTGTTTTTACGTGACAATTCTGCTGTAATTCGAGAATATTTAATAAAATTATTTCATTTAATTGCATTTCATGACCCACAACTTGCAAATCACTTGGATGACAAAGGTTTCATACCAGATTTATTTGCTATACCTTGGTTTTTAACTATGTTCTCGCATGTGTTTCCCATGCATAAAATTTTTCATTTATGGGATAAACTCTTACTAGGTGATTCTTCATATCCATTGTTTGTAGGATTATCTATCCTCACTCAGTTACGCAGTACGTTATTAAATTCTGGTTTTAACGAATGTATATTATTGTTTTCGGATTTACCAGAAGTGGACATTGAGAAGTGCGTTTTAGAATCATCTAAGTTTAGTGACGTAACACCAAGGTCTATTACGTTTAGAAAACATGAGTTTAGAACTGAAACTCGAGAGCATGATCCATGTTTAATCTATGAAATATTGCAAAATGAATTTAGTCCTAGAATAAGCATTTATGATTTGCAAGAATTAAAAAGATCCAGCCATAAATTTTTGGTTGTAGACTCAAGAGCACAAGAATGTTACATAGAAAAGAGTATACCTGGTAGCTTAAATATTCCTGTTAAGGAAGAAGACTTTGTAGATGAGAATTTTGATTTAGAACCTAGTCCAGAATTAAGTGCTCTAGTGAATAATAGAGGTAGTGTACTAATAGTGGTCGACAATGTTTATGAATTAAATAAAGTTAATAAGTTTTGTAGATTTTTGGTGAAAAAAGAATATCCAAAAGTATGCAGTTTACATGGAGGTATAGAGGTATTAGAAACTTTTAATATTTTGGTACCAGCTATACTATTT
>Ste137
ATGGATGACTGTAGCAATAATAATAGTAGATATCAAGAAGAGACAACTGACCCAGTTCAATTAAGTGAATATGATCAGGCTATTCTTGACAAACAAAATTCACGGATGGTTTCATCATTCAGAGCACAAGAAATTGAAAAAAATTCAAAAAAACATTGGGATATTTTCTATAAGAATAATGGAAACCGTTTTTTTAAAGATAGGCACTGGACTACCAGAGAATTTTCTGAATTGCTCGGAAATGACGTTCATCAAAAACATATATTAGAAATTGGGTGTGGGGTTGGAAATCTTATATATCCACTTCTTGCTGACGGATTGAATGCTAAGTTTTATGCTTGTGATTTTTCACCAAGAGCTATTGAATGCTTGAAATCAAATCCTTCTTATGATTCATCATTGATTAATGCGTTTAAATGTGATATTGTTACGGACGAATTGATCACCAAAATACCTGAAAATAGTTTGGATATGGTTACTGCCATATTTGTGTTGTCGGCTATTCATCCAGACAATCATCCAACAGTTATATCAAATATTTATAAAGTATTGAAATATGGAGGACTATTATTATTTCGAGACTATGGAATTTATGACATGGCACAACTGAGATTCAAGCCAGGACACAAGATAGCAGACAACTTGTATATGCGTCAAGACGGTACA
>Ste138
ATGAATGACTTAAGTAAAATGGATTTAGTCAAATATTTTGACGATGAAAGAAAATCTTTGCCTGTTACTCTTCAAAAAGATAAACTTTGTAGTTTAATTCAAAAAAATGAAACTTTAATCATTATTGGAGAAACAGGGAGTGGCAAGACAACACAAATTCCACAAATTGTTTACGAAAACATATTACTTCCAGATGAAGATGTAGTTGTTACACAACCAAGACGTGTAGCAGCGATATCATTAGCTGAACGTGTATCATATGAAGTAAACACTGAAATTGGAGACCTGGTTGGTTATAGAGTTAGATTTATTGACAAAACTAATCATTTTACTAAAATAAAGTTTATGACTGATGGTATGCTATTACGCACAGCTATTTTAGAAAAAAGCTTATCGGCATATGGATGTGTTATTTTAGATGAAGCTCATGAACGTACTGTAAATACTGATTTACTTTTCGGAATTGTAAAAAAAGTCCAACGCAGTCGTAAAAATAGTTCTAACCCTCTTAAAGTAATTGTCATGTCAGCAACAATGAATGCTGATTTATTTGCAGATTATTTTGGTAATGCACAAATTGTCTACTTACAAGGTAGGCTCCATGACATCAAAATATTCCATGCTAAGAAAAATGTAGAAGATTACTTTCACGATACTTTTGTTACAATATTTCAATTACATAAAGAGGCACCTGAGCGTCATGACTTTTTAGTTTTTCTAACTGGTCAAGAAGAAATAGAAAATATGGCTCTTGCTATCGAGCATATTAACCAAGATCCTTCTCTAAGAAATTATCCTGTTATTAAAGTACGGACATTATATGCTTCATTGCCTACCAATGAGCAGCTCAAAGTATTCATGTCATTGGAACCTAATGAGTTTGCTAGGAAAATCATATTGAGTACAAACATTGCAGAAACATCAGTTACTTTGACTGGTATTAAATATGTGATTGATTGTGGCAAAGTTAAAGTTAGATGTTTTCATCCAGAAACCTCAATGGATGCTCTCAAAGTAGAAAATATATCTCAAGCCCAAGCTGAACAAAGAGCGGGTCGTGCGGGACGTGAATCAGATGGATATTGTTATAGGATATATTCAAAACAGCAATATGATGAAATGACCAAAGACCCTGTCCCTGAAATCTTGAGGTGTAATTTGGGTAATGTAGTATTACAAATATTGGCCATGAATATGGATCCTTACAAGTTTGATTTCATTAATAAGCCATCGACAGATGCAATCGACCAAGCTTACAATATGCTGGGAAATTTAGGCGCTACAAAAAACAGTATTTTAACTGAAGTGGGTCATAAAATGACTAAATTTCCTCTCGACCCAAGATACTCAAAAATAATTTTGTCATCAGTGAACCATGGTTGTTTGGAAGATATTGTAAATATTGTATCTATATTGTCTACTGATTCAATTTTTGTATCTAGTCTTTCGGAAAAAAAGAAGAAACAAGCCGAAGATGCTCATACAAAATTCAAGTCATCCGTCAGTGATCATATTATGTTACTGAAAACATTTCGTTCGTTTAGGAAAATAAGAAAAGAATCTAAATCCAGTTGGTGTGATGATAATTTTCTCAATCTCCGTAATTTAGAATATGCAGATCGTGCTCGGGAACAGTTACTTGATATCTGTAGATATTTACATTTACCAATTGGCCAATCTTGTGGGGACAATTTTGACCCTATCAGAAAATGTTTGTTAACGGGATTTTTTGAAAATCTGGCATATATTAATCAGGAAAAAAAATATATAACAGTTAACGCTAAGAAAGAGTGCAAAATTCATCCAACTTCAACACTGTTTCATTCGTATCCTCATTGTGTTCTGTATACAGAAATTATAGAAACCAGTCAACCATATATGAAATATATAACTGTAATTGACAAAGAGTGGTTGCTTGACGTTGTCCCTAATGTTCATCAACGTCATAATTATCAAGTACTAATGAATAGCGAATTA
>Ste139
ATGGCGATGATGGTGTGCCGCGAAAACGTCCGGGCCGCCGTCGCGTCCCGTCATCACGTCGCGGCGTGCGTCGCCGTCGTCGTGTGCCTAGCGATCGTCTCGTGGTCGCCCGCCGCCGCCGCCGCCGACCAGTCGGACGCGTCGACGGACCTGTGCTACGACGGCGACCGGGCCCGCCGGTGCGTGCCCGACTTCGTCAACGCCGCCTACGGCGGTCACGTGGAGGCGACCAGCACGTGCGGCGTAAACGGCCCCGAGCGGTACTGCGAGCCGGGCCCCACGTCCCAGGGCGTCTGTCACACGTGCGACGACTCGCAGCCCAAGCGCCGCCACCCGGCCGCCCACCTGACCGACCCGAACAACCCGTACAACGCCACGTGCTGGCGGTCCGAGACGCTGTCCGCGCAACCGGTGGACCCGGCGTCCGCCCTACCGCCGCCCGACAACGTGACGCTCACCCTGTCGCTGGGCAAGAAGTACGAGCTGACGTACGTCAACCTGCAGTTCTGCCCGAAAGCGGCCAAACCGGACTCGATAGCCATTTACAAGAGCATGGACTACGGCAAGACGTGGCAACCGTTCCAGTTCTACTCGGGACAGTGCCGCAAGGTGTACGGCCGCCCCAACCGGATGGTCATCACCAAGGCCAACGAGCAGGAGGCCCTGTGCACCGACTCGCACCGGTTCAACGGGGCCGGGTCGTCGGCGTCGCGGGTCGCGTTCAGCACGCTCGAGGGCCGGCCCAGCGCCATCGACTTCGACAACAGCCCCGTCCTCCAGGACTGGGTGACGGCCACCGACCTGAAGATAATATTCAACCGGTTGCACTTCCCGTCCGCGCCACCGGACTCGGCCGCCGCCGCCGGCAGCACCACCACAAGCACCACCACCAGCACGGCGTCCAGCCTCGCCGGCGCCGAAATGGACCAGAAATCGGATTCGGACGAACCGCTGAAAGGCAACAAGACCGGCGCCGATTTGCTCATGCTGAACCCGGACCAGGAATTGCAGGGACACGAACCCGAGAAGACCACCGTGGCCGTGCCGGTGACGACCGCGTCGTCGTCCGCCGCCGGCCGCACGTACCACTATGCGGTGTCCGACTTGTCCGTGGGCGGCCGGTGCAAGTGCAACGGACACGCGTCCAAGTGCATACCGTCGGGCCCCGGAGGTGCGCTGGTATGCGATTGCAAGCACAACACCGCTGGACGAGACTGCGAACGGTGCAAGCCATTCCATTTCGACAGGCCCTGGGCCAGGGCTACTGTTCGCGATCCCAACGAATGTAAA
>Ste140
GTATTATGTCGATCAGACATTTTAACTGAAAGTCAAAATGAGTATGCATTAGAGCAGATACAAATGTTAGAAGATGCATCAAGATATCAAAAAATGACAATTGAAGAAGAAAGTATTATGCAAGGGCCACAGTTCACTAAACCATTACATAATATACAGACATCTGAAGGTACAAACGTACATTTGGAATGTAGATTAAAACCGGTTGGGGATCCAACTATGAAAATAGATTGGCTGGTCAACGGACGTCCAGTCAAAACAGGGCATAGGTTCCGCCCTGCATATGATTTTGATTATGTAGCATTAGATTTGTTAAGTGTATATCCTGAAGATTCTGGAGTGTATACTTGCCAAGCTAGAAACGAAATGGGTGAAGCTGTTACTTCTAGCTCAGTGAAAGTGATTGCTAAACAGAATTTAATATTAGATTCACAACATCCACATGGTCTAGAAAAAATACAATATCTAGAAGATTCAGCGAGATATAAAAAAGCTGAAATGATTGAAGAATCTGTTAAAATAAGACCTCGTTTTTTGACCAAACCAAAGAATGTAGAAAATTTAAAAGAAGGACAGCATGCTCATTTTGAATGTAAATTAGAACCAGTCACTGATTCTAACCTAGAAGTTCAGTGGTTTAAAAATGGAAAACCAATCATTATT
>Ste141
GGCGATGATGGTTACGATCAACTATATTCGGATTCCGATGCTGATGACATAGACTTGCCCAAATGGTACGAAAGCTTACCGTCGTTCGGAAATTGCACCAAACTTCCGGCGTCTGAAATCGAAGCCCTGCGATCAGAAGCGGAAAAAGTGTTGGAACATCAACCACAGGCCGATAAAAAGAAATCATGGATAACCGAGATCGCGAAACAAGGTACGTATTCAGACAAAATTGCAGCACTCACCATAAAGATCCAAGAAGATCCTTTGCACAACATCGCCGCGTTGCAGAATCTTGTGCACATGGTAAAAATTGGCAAAAAGCAACAGTGTTCTCTTGTCATTGATTCTTTAACAGAATTATTTACCAGAGTATTATTGAAAACCGAACTGTTACCTTTTGAACATCAACCGTTGAGCGAATTGTCAAAGGTGGATGACTTGAAACAACGTAAGTTGTTGCTTAGCTCTTGGTTGTTTGAAGAAAAACTGAAAAATTTATACTCTGGTTTTGTCGAAGCTTTAAGCACCGTTGGCTTAGACTCAGTGCCGGTAAATCGGGAAAAAAGTATCTCAGCCATGTACAAATTATTAATCAGTAGCACTGAATGTGAAATACAGATTATTAAATATCTTGTAAATAAATTTGGTGATACAGTTCATAAGGTTGCTTCAAAAGCTATGTATACATTGCGGCTTGTTTTGAAACATCGATCAAATCTCAATCTAACTATTTTTGAAGAAGTAAGAAAATTACTATTTCGTTCAAACATCAAACAAAGAGCTCAATACTATGGTATTTGCTTTTTAACTCAAATCGACACTAAAGAAATAGCAAAAGAAGTAATTGAACTTTATTTGTCATTCTTCAAAGCATGTGTAAAAACAGGAGCAATTGATTCACGACTCATAGGAGCTTTACTAGTTGGTGTTAATAAATCGTATCCACATGTCAGAAGTGGTATTCAGTCAGAACAAATACAAACAATGTACAAAATTGTTCATTTAGCTCCATTCAACATATCTTTGCAGGCTTTGTTGTTGATCAGGCAAATAGAAAACAATGATAGGTATTATAGTGCACTGTATAAGAAAATATTTGATGAAAGATTGATCAGTACGTCACATCAAGCTATATGTATTCATTTAATTTACAAATCCATTTGGGATGATAAATGTCCCGAACGTATGGTAGCATTCATGAAACGTATATTTCAAATGTGCTTATATTGTCCAGTTCCTATGGTTACTGGAATATTTTGTATGTCATCGCGATTAATGAAGAAACATAAAGGTATACTTGGTAAATCTAAATTTGAAGACATTGAAGCTGAAATTATTCCAAAACCATTACCTATTTTAAATGATACAATTAAAGATGAAGAAATTGAAGAAGAAAAATATTTTGATGTACAATCAAATTTAACAGCCTCAACTGAAACACCTTTAAAATCTTCTTGGTATCATGTTAAAGCTCCTCAAATAATTAAAGAACCACAGTTACCAGAAGAGCCCAAGGAACGAGAAATTAGAAATTGTTATGATTATACCGCTAGAAATCCAAGATTTTCAGGAGGTGAACATGCAGTTTTAGCTGAACTTATTCCTCTAAGCCGACACTATCATCCTACTGTTGCAACTTTTGCTAATAGACTAATATCTGGTAAATCTATATATTATGATGGTAACCCTTTAGCAGATTTCACTTTATTACATTTTCTTGATCGGTTTTCATTCAAAAACCCTAAAAAACCAAGACAAGGACAGGGTGAGGGTGAAGAAAACGAAGAACTATTTAGATCGGTTGGTACTTCTAGAAAACACTATGCCCCTAAAGGGTTAAAAAGCATGTCTGTAGTAAGTGAAGAATATTTAAGACATGAAGAGAAACAAATACCTTTAGATGAAGTATTCTTATACAAATACTTAAAACAAAGACCAAAACAGAATAAAAATGTTGAAAATCCTGACGAAGATGGGTTTAGTGACGTTGACAGTGTTAATAGTGATGATTTTAATGAGTTATTAGATGGCATGATGGGTGCTAAAAAAAAGAAAAAATATGATTTTTCACGTGGTTTTGAGAAGGAGGCTAAATCTAAAAAAATCAAGCAACCCATAGAAGAATCTGAAAGTGACGATGACAATGATGATGAATTTGTTGTTCCACGTAAATCAAAGAACTTGGCTGACCTAGCTGTGCCTGCTGAAAAGTTTGCAGCCATGTTGGATGCAGCTGGCAAAAAAAAATCTGGCGGAAGAGATGACATATTAATAAGAGACAATGCTTCAAAAAAACAACTAGAATGGGAAAAAAAGAAAAGTGGTGGAAAGCGGAAAAGATTAGAAGATGGTAGAAAAAACAGAAAACGACATCGTATTCAAAACCGA
>Ste142
GACGTCACACCCGACATAAAAGCTATTTCAAATTCATCAGTAATTGTCACTACTCCAGAAAAATGGGATGGTGTTTCTCGTAGTTGGCAAACCCGTAACTATGTCCGCCAAGTGGCTTTGGTAGTACTTGATGAAGTCCATCTTTTGGGTGAAGATCGTGGTCCAGTGTTAGAGATAATAATCTCTAGGATAAATTTTATATCAAAGCATACTGGACAACATACTCGCCTTGTAGCTTTGACAACTGCTCTGTCAACGGCAGCTGATCTTGCAGCTTGGTTACATATTGGGGAAATGGGTCTTTATAATTTCCGTCCATCTGTAAGGCCAGTTCCTCTAGAAGTACACATCAGTGGCTATGCTGGAAGAAATTATTGTCCAAGAATGGCCACCATGAACAAACCAATTTATCAAGCTATAAGGCAACACTCTCCAACACAACCAGTTATGATTTTTGTATCATCAAGGAGACAAACTCGACTAACTGCATTGGATCTGATTGCATATTTAGGTGTTGAAGATAACCCTAAGCAGTGGGTTCGCAAAAGTGATTAC
>Ste143
TACGTCGAGGACGACCCGGTGTCAGGGTTTTGGTCATGGCTGTTCGTGCTGTCCAAGCTCCCCGAACTCGGTGACACGATATTCATCGTGCTTCGCAAGCAGCCGCTCATCTTCCTGCACTGGTACCATCACATCACCGTGCTGCTGTACACATGGTTCTCGTATATGGAGTTCACGTCGTCCGCTCGGTGGTTCATCGTCATGAACTATTCTGTGCACTCGATGATGTACACGTATTACGCGGCACGGGCCATGGGCTACCGACCGCCTAAGCAGGTGTCCATGTTCATCACGGCCAGTCAGTTGACGCAGATGCTGGTCGGCTGCTTCATCAACTACACCACATACGGTTATCTGAAAGCCGGCGGACCTCACTCATGCCGGGTGTCCAAGCTCAACATCACTCTGTCATCGGCTATGTACTTTAGTTACCTGTTGCTGTTCGCCCGGTTCTTCTACAACGCCTACCTCAACAAGGGTGGCCGGGTCAACTCGTCCAAAAAATCGTCCAAGCAACAT
>Ste144
ATGCATTCGTCATGTGGTCACTTCAGTCTAATACAGGATGGCTGTGGTGCCATATCATCGGCAAAAAGCACTGTAGACACTGTACCAGTATTCACCAAAAAGGTAACAAATGCTCGAAAACCAAATATTCCAGACGACGAAGCAAAAACTTTCGATATCGTCAAAGCTTCTCAGTACGGGTTGTTGAACCGATGTAAAGAAGTAATTGAAAGTGGTTATGATGTAAACAAACCAGATCCTCAAAATATTTATCTCCTACATTGGGCTGCAATCAACAATAAAGTTGATTTAATTAAATATTATATTTCTAAAGGCGCAGCTGTAGACCCTGTTGGAGGGGACCTAAAAGCAACTCCATTACATTGGGCAACTAGACAAGGACATTTATCTGCTGTGGTATTATTGATGAGTAAAGGAGCAGATCCGTGTTTTTATGATGTTGAAGGTCGTACTTGTTTGCATATTGCAGCACACCTTGGTTTCACAGCAATTGTAGCTTATTTAATTGCCAAAGGTGTAGACGTAAATTTGCGAGATAAAAATGGAATGACTGCTCTCATGTGGAGTTCATATAAATCATTAGGACTTGATCCAACTAAACTTTTAATAACTCTCGGTGCTTCTATGTCCATACAAGATGATGTGCATAGGAACACTCCACTTCATTGGGCTCTGATTAGTCGGAATCCAACAGCCATTAGTATTCTAGTCATGAGAGGATCACCATTGACAATTAGAAACTCAATAGGATGTACTGCTTTAAATTTAATTCACGAGTCAAGATCAGAAGTGTGGATAGGATTGAATACACTAAAAATTGTTGATGATAAAATGAAACCAAAGAATATTTTAGTAAAATTAAATGAACAAACTATGTCTATTATAATTGTTTCTATTGCATTTTATGTGATTGGATTTATATTGGACTCTCATATGATATATGTAGCAAAATTATGTTGTTTGATTATTGGATATCTCATTATGTACAAACTAAACCGTACATATACATCAGTATCTAAAACACTGCCTGTGTCAGTTTATTTTGCTACAAAATTTTGGATGTATGTTACTTGGATATTTTGGATACTACCCGTCATAAGTTTCTGGTGCTCAGTTGGTTTCTTTGTTACTACGACATTGTTATGGTACAACTTTATGTACAGTTGGAATGGTAATCCAGGATATGTACCAAACACTAAAAATGATCAATATACTGCCATCATTGAACTGGCTGAAAGTTCCGGATTTGGTTCAGATGTATTTTGTAGTACATGTTTGATTAAAAAGCCAATCAGATCAAAACATTGTAATATTTGTAAT
>Ste145
ATGAAAAAAAATCGGTTTTTAGCATTAGTTTTGTTCAGTATATTTATATGGCTAGGTATTAATCATTTTATACTCAATGATAATTTCATTGCTAAGCCCAATAATTATCTCGATGAAAATTTGGATGATTTTGAGTTGCGTTTGAAAATTGAAGTTGAAACACACAATTTAATACGTGAAAATATTAAACAGTTAAATTATTCAAGCCACGAAGATAGCTATCAATTTAATGAACACAGTTCGTCAAATTCATCAAGTGTTGCTATTTTAGTAATTGCTTGTAATCGCCCATCTATATCAAGGTGCATAAACAAATTACTAAAATATCGTAAATCAAAAGATGAGTTTCCTATCATTGTGTCTCAAGACTGTATTCATGAAAGAACATCACAAGTTATAAAAAGTTTTGGTAGAGAGTTAATTCATATACATCAACCTGATCAAAAAGAAATTAAAGTGCCATCTAAAGAGAAAAAATTTAGTGGTTATTTCAAAATATCGAGACACTATAAATGGGCACTTAATCAAGTTTTTAACACATATAATTATGAAACTGCGATAATTGTTGAAGATGACTTGGATGTAGCTCCAGATTTTTATGAATATTTTAAAGCTACATTACCAATTCTTCAAAAAGATGAAACTTTATGGTGTGTTTCTGCTTGGAATGATAATGGAAAATTTGCATTGATTGATAGAAATGATCCAAAGCTGTTATATCGGTCAGATTTTTTTCCTGGTCTTGGGTGGATGTTAACTCGCAAAATATGGATAGAATTAATGCATAAATGGCCCCATAGTTATTGGGATGATTGGATGAGACATCCTGACCAAAGAAAGGGGAGGTCATGTATAAGACCTGAGTTATCCAGAACAAAAACATTTGGAAAAATAGGTGTTAGCAATGGCCTTTTTTATGAAAAACATTTAAAATATATATACTTGAATGAATTACCAGTTGATTTTACCAAATTAAATTTAACTTATTTGCTAAAAAATGAATATGATAACAATTTTGTAGAGATGGTATATAAAACACCACTTGTTAGTATTAATGAACTTAAAAATAAGCAAATTAATCACAGTGATCCTGTAAGAATCATCTATTATACCAAGAATAACTTAAAATCATTAACAAAATTATTTGGTCTCATGGATGATTTCAAAAGCGGTGTACCAAGAACTGCGTACAAAGGCATAATTAGTTTCACATATGATAATAGGAGAGTGTATTTAGCACCTGTTAAAGAATGGCATAATTATGATCCGAGTTGGCAA
>Ste146
GTTTTAGGACTATCAAAATTACGATATAAAGCCACTGAAGCACAAATCAAAACTGCTTATAGGCGTAGAGTTCTTAATCATCATCCGGATAAAAGAAAAAAGCTTGGCGAGAAAGTTCAAGGAGATGATGATTATTTTACATGCATCACTAAGGCTTGGGAAACTCTTGGAAATAAAACTAAAAGACGTGCATATGATTCAATTGATCCTAAATTTGACAATAGTATTCCTTCTAAAGAAACAGCAAAAAAATCTGACTTTTTTGAACTATTTGGACCGGTATTTGTTCGTAATAGTATGTGGTCAGAACAAAATTCTGTACCCCTTTTAGGAGATATAAATAGTAGCCGTGACCATGTTGATCGTTTCTACAATTTTTGGTATGGTTTCAATTCATGGAGAGAATTTTCATATCTTGATGAAGAAGATCGTGAACAGGCCTCAGATCGTGAAGAACGAAGATGGATTGAAAAACAGAATCGTGCAAATCGTACTAAGCTAAAAAAAGAAGAGAGTACTCGTATTAGACAGTTAGTTGACTTAGCATATGCTAATGATCCAAGACTTTTAAAATTTAAAAAGGAAGAACAAGAACGTAAAGCAGCTGTGAAACAAGCCAAAAAAGATGCAATAAGACAAAAACAAGAAGAAGAAATTAGGTTAAGAGAAGAAGAAGAAGCTAAAGTACAAAAAGAAAAAGAAGAACGTGAAGCTGCAGAAAAAGCACAACGAAATGCTCTTAAGGCAGAAAAAGATAGTCAAAAGAAAGCTTTGAAAAAGGAACGTAAGCATATAAGAGATTTATGCAAAACAAATAATTATTATATACAAAACGGTGACAATGTTATTGAAATAATGTCTGGTGTTGAAAAAATTTGTGATCAACTTTCTGCCATACAGCTTAAACAATTGGCCGGTGCTCTTCAAATAGAAGGTCGTAAAGCATTAATAGAAAAACTTAAACAAATGGAATGTAGGGTTGAAATGAATAATGTTATTAAAAATGATACCAAAATTGTTGAAAAAAATAATAATGATTGGGAAACAGATGATGTTCAATTATTGATAAAAGCAGTAAATTTGTTTCCAGCTGGTACAAATCAACGTTGGGAAGCTGTTGCAAATTTTATCAATCAACATAGTAAGAATGGTGAACGAAATGCCAAACAAGTATTAGCAAAAGCTAAATCTCTTCAAAGTACTAACTACACTGATAATGCTTTAAAATCTGAAATGAACGCCAATGCATATGATCAATTTGAAAAGGAAAAAAAATGTGAATCACAAATACCTGAAGTGGTTTCAGAACGTCCAGTTGGATGGTCAGCAGATGAGCAAAAATTATTGGAACAAGCTCTTAAAACGTATCCAAATGCAGTAAAAGAACGTTGGGATAGAATAGCAGAATGTGTTCCAACAAGAACGAAAAAGGAATGTATGAAAAGATATAAAGAAATTGTTGAAATAGTAAAAGCCAAAAAAGCTGCTCAAGTG
>Ste147
GTTGATCATTTAGACGAAAACATAGATCCAAATACAGTTTTTGATTGGTTTCATCCAGGCGTAACAAAAAATGAAGCTGTAGACATGTTAGTCAAATCTGGTCCTGGAAGTTTTTTAGTCAGACCAAGTGATAATTCTCCGGGTGATTATTCATTATTCTTTCATGTCAACAATCAAATCCAAAGGTTTCGAATTGAGAAGAAAGGTGTTCGTTATTTAATGGGTGGTCGTACATTTGAATGTTTAGATGCTGTTATAAATAGATATCGTAAAGAACAGATAGTTGAGGGACACACTCTTGTAATGCCTGTATGTCGAAACTCTAATGAATTATTGGAATTACCAATCAAACAAAAAGAAGTACAGCAAGCTGAAAAAATATATGCAACACTTAGGGAATGCCGAGAACAGGTGGGGATCAAAAAAGTAAAAGGAATAAAAATGCAAGGATATATGTTTAAGAAAAGTGATAAGAATAAGAAATGGAAATCATTATACTTTGTCTTATTAATTGATGGAGTTGATACTCATTTATGTTTTTATGATAATCCTAAAAGAACTAAACCTAAAGGTTTGATAGAATTGAGTTGTGCCTACTTATATCCAGTTCATGAAAGTGTGTTTGATAGGCCCAATTGTTTCCAATTAGTTGAAAGAGCTCTACCATGTTTGGCTACCATAACTTATTTATCTGTGTCATCACAAGATTTATTTCAAGAATGGCTTTCCTCTTTAAGAATGTATTGTGTGACTCAATTGTCAAGAGTTCCAAAAGCACAAAAATTACGTGAATTACGTTGTTTACAACTGCACATTCTGGATGCCCATCGTTTACCATTCAAACTTGTACCAAACCCATTTTGTATAATATCTCTGAATCAAGTAAAAGTAGCCAGAACTCGAGCTAAGAGTGGGCCTGATCCTGTATTTGATGAAGAATTTACTTTAGATGATGTACCTCCTGATGTATTGACATTCACTGTAAGCATTTACAATAAAGGAAAACGATCTAAGGATACTGAGGTAGCTGAGTTGACTGTAGACTTGAATACATTAAACAATGGAGCTGAAGTTGAAGACTGGTATCCTTTAAGTGGTATAACACCTATTGGGGAATGGGGTTCTTTGCGGTTGCGTACTAGATACTTGCATGATCTCATCATGCCAACCGAAGAATATTCACCAATGCAACAGCTAATTCTTGATCCAGATTTAGAATCTGTAAGAGCATTAGCAGATCTATGCCACCAAGATCGCATGCCTTTGGCTACATCTTTAATGGGAATTTTCCGGCATGAGAAAAAAGAAGCTGATCTATTAAGAAGTTTAAATGATGTGGAGATAATGAAAGAAGATGAAACTACTACATTATTTAGGGCTGCATCATTAACTACAACTTTAATGGACCTTTATATGAAATCGGTTTGTTCAGATTTTTTAAAATCCGCAATCCAACAAACTGTTTTTAAACTATTGGAGAGTAAACAATCATGTGAACTTAACCCATGTAAAATGGAATCCCCAGACGATGCTTGTGACAATGCCGAGTTTCTTTTGTTAGTATTAGATGAGATCACTCAATCCATATTTATGTCAGCCGATGCTTGTCCTCGTACTTTACGATATATATGTGGATGTCTACAGAGAATGGTAATGAATAAGTGGCCATATGAAAGACTAGTTAGGACCCGGGTAGTTTCTGGTTTCATATTTTTACGACTCCTGTGCCCAGCAATCTTAAACCCTAGACAGTTCAATTTAATTCCAGAACCTCCACCACCCATGGCAGCTAGATCTCTAATTATGGTAGCAAAATGCTTGCAAAACTTAGCCAACTTGGTAGAGTTTGGTGGCAAAGAGCCTTATATGGAAGTTGTGAATCCATTTATACTGAAGAACAAAGAAAGGATGATTGTCTTTTTAGACCAGTTATCCAATGTTATTGAAAAACCAGAATCAGAGGGAGAGAAAATCAAGGGTGATCCTGCTCGTAATTTAGGCACCTTACATCACATTTGTAAGACACATTTAATTGAACTACAAAATCTTAGTAAAAGTCAACCATCATTGAAAAAATTGGTCACAGTCACAGAGATGTTAAACAAACATAAACAAAAATATTTAGAAATGATTACT
>Ste148
CATAACCATTATGTCATGTGTGCTCAGTTCCATCCATCTGAGGATTTAGTAGTCTCTGCATCTTTAGATCAGACGGTTCGTGTTTGGGATATTTCTGGACTACGTAAGAAGAATGTAGCTCCAGGCCCTGGGGGACTAGATGATCACTTAAAGAATCCAAATGCTACAGATCTATTTGGTCAAGCTGATGCTGTTGTTAAACATGTACTTGAAGGTCATGACCGTGGTGTTAATTGGTGTTCATTCCATCCTACTTTGCCACTTATTGTCTCTGGTGCTGATGATCGTCAAATAAAATTATGGAGAATGAATGATTCTAAAGCATGGGAAGTAGACACATGCCGTGGACATTATAACAATGTTTCCTGTGTTGTTTTCCATCCAAAACAAGAGCTTATTCTGTCAAATTCTGAGGATAAAAGTATACGCGTTTGGGATATGACAAAAAGAACATGTCTCAATACATTTAGGCGAGAACATGAACGATTTTGGGTGCTTGCTGCACATCCAACCTCCAACTTATTTGCTGCTGGACATGATTCGGGTATGATTATATTCAAGTTGGAACGTGAAAGACCCGCATTTACACAATTTGGTAATTTCTTATTCTATGTAAAAGAGAGATTCTTACATCGTCTCGATTTCACCACCCACAAAGTGACCACTGTCATGCAACTAAGAGGTGGTGGACGTACACCTATTTACAGTATTAGTTACAACCCAGCTATAAATGCAATGCTTGTATGTACAAGAAATTCATCAAACCTTGAAAATAGCACTTATGATTTATATCAAATGCCTAAGGAATCAGCAGACAGTAGTGTTTCAGAAGTACCTGAGAGTAAAAGGTCTAGTGGTCTAATGGCTGTCTGGATAGCTAGAAATCGGTTTGCTGTCTTAGACAAAACACATATGTTGGCGGTAAAAAATTTAAAAAATGAATTAACAAAAAAAAACATAGGACCCAATAATATAGATGAGATTTTTTATGCCGGTACAGGTTTATTGTTACTGCGTGATCCCGAAAATTTGACTTTGTTTGATGTTACACAAAAAAGAGTATTGGCTCAAGCTAAGATAGCCAAATGTCGATATGTTATATGGGCAAATGATGGGTCATTGTTGGCTGTTTTATGCAAACATAATATTTATATATGTAATAGGAAATTGGAAATTTTGTGTACAATACATGAAAATTCCAGAATTAAATCGGGTGCATGGGATGATTGTGGTGCATTTATATATACCACTAGTAATCATATTAAATATGCTTTGCCGGATGGTGGTGACTATGGAATCATACGTACATTAGATTTACCTATTTATATAACAAAAGTCAGTGGCAACCAAGTGTTCTGTTTAGACAGGGAGTGTCGACCAAGAGTATTAAATATTGATACAACAGAATACAAATTTAAATTAGCACTCATCAAACGCAAGTATGAGGAAGTTTTGCACATAGTCAGGAACGATCGGTTAATCGGACAATCTATAATAGCATACTTACAGCAAAAAGGGTATCCAGAAGTGGCATTACATTTTGTCAAAGACAACAAGACCAGATTTTCTTTAGCACTGGAGTGTGGGAATATAGACATTGCTTTGGAAGCGGCTAGGACTTTGGACGATAAGGTGTGTTGGGAACAACTTGGCCAGTCCGCGTTGCTGCAGGGCAACCATCAGGTAGTGGAGATGTGCTACCAGAGGACTAAGAACTTTGACAAGCTATCGTTTTTGTATCTGATCACCGGTAATCTAGACAAACTGAGGAAAATGATGAAAATCGCGGAAATACGTAAGGATGTATCTGGGCATTACCAGGGTGCGTTGTTGCTGGGCGATTGTCACGAAAGGATCAAGATATTGAACGAACTAGGG
>Ste149
GTCGACAGGCTGCTCGACGAACTGGCGGACGAGGCGCGGTTCTGCGGTTACGTGGCCAAGTGCGCGGCCATGTGCTTCATAGTGGTGGCCGCGCTGTTCGGCAACCTGCTTGTCATGGTGAGCGTGATGCGTCACCGCAAGCTGCGCGTAATCACCAACTACTTCGTCGTGTCGCTGGCCCTGGCCGACATGCTGGTGGCCATATTCGCTATGTGCTTCAACGCCAGCTTCGAGCTGACCGGCCGCTGGCTGTTCGGCCGGTTCATGTGCGACGTCTGGAACTCGATGGACGTGTACTTCTCCACCGTGTCCATACTGCACCTGTGCTGCATCAGCGTGGACAGGTACTACGCCATCGTCCAGCCACTCGACTACCCGCTGATCATGACCAAGGCCCGGACGGTGGTCATGCTGGCGTCCGTGTGGGTGTCGCCCGTGCTCATATCGTTCGCGCCGATATTCGCCGGCTGGTACACGACCGCCGCGCACGACCGCGAACGGGTCCGTCACCCGGACGTGTGCGCGTTCGTCGTCAACAAGCAGTACGCCGTCGTGTCGTCCGGCGTGTCGTTCTGGGTGCCGGGCGTCATCATGCTGTTCACGTACTACCGCATCTATCAGGAGGCCGACCGGCAGGAGCGTATGCTCTAC
>Ste150
ATGTGTCGGGCACCGGGCGCCGGTTGTAGCGACGGCAGTGCACCGCTGTCGCCCCACATGCACCACAACATAGCGATATTGCCCAGCGACGTGTATCCGGGGTACGGCATCAAGCAGTTCGCAAGCGATAACAAGTACGCGTACTTCCGGCTGTTGGAGACCGGGTTCTCGCAGTTCTTCGCGGTGCTCAAGGACGGGCTGCTGATGACTACCACCGACCTGGGGCTGCTGGTCAAGCGGCCCGTCAACTTGGTGGTACTGGAGGAGTCGCCAAACGCCACGTTCACGCACAACATGCAGCTGTTCGTGTTGGAGAAACGCGAGATGCTGCGGTTCGCCGGCGACGCAGCCTACCCGGATGGAAAGGTGTCTGAGAACAAGCCACCGGGGACGAGGGTTCGAGGCGTGCCGGTGCTGCACGCGTTCGGTGAAGGCGTGGCCGGACTTCCCATACGGTACGCGATCGTAGACGGCAACGACGACGGAGCGTTCGCGCTCAAGACGGCCGAGAACATCATCGCGGGAAACATCACCAACAAGTCGTACTACCGAGGCGTGCACCTGGTCACTAAGCGGCCGTTGGACAGGGAACAGCGCCCTTCGTACGACCTGATTGTGCAGGCGGCTGACGGCAGCGGCATCGACAAAGCGTACGCCACCGTGCACGTGGACGTGTTGGACGAAAACGACAACAGCCCCGTGTTCGAACAGGCCCTGTACAAGATCAACGTGGACGGATTCGCGCTGGGCATAGACAACGGGACGGCGGGCCCCGGTCGGTACTCGGCCGTGGGCCGCGTGTCCGCGTCGGACGCGGACGGTGACCGGGTCGCTTACCGACTGTCCGCGCCCAGCGCCGCCGTCGTTGTCGTCCCGCAAACTGGTGAACTGCTCGTGTCTGACGACGTTCTCCGGTCCCGCGAATACTTTGAGTGCCAGTTGACCGTGGACGCGCACGACCTGCGCGAGCCGTCCCGAGTTGCCGAACGACCGGCCACCGTCTGGATCCAGTACAACTTCGTCGTGCTCGACGACGACGTGCTCATGCAAGATTTTGGCGCGTACGACGACTCGGCCGATCATCGGGTGTACAAACGCCGCGTGACGCGGGCCGTGCGACCGACTAAACGGATAGAGTTCACAGAGACCGACGGCGAACAAGAGGGCCGGAGCGTGTTTCCGCTGGAGAAGGAGACTGAGAAGGAAACGTTCAAGATCCGAGACGAGAATCCGTGGGTAACGGTTGAGCCGAACGGCGCCGTCCGGGTCAAAAAGAAGTGGGACTACGAGGAGCTGGGCCCCGAGAAGACTATCGACTTTTGGGTGACCATCACAAACGCAGGCGTAGGA
>Ste151
TACCCTCGCGTCCAGATCGGACCGGAGAACCCGCTGCGAGTGGAACGCGACGAATCCATCACACTGCAGTGTAACGTGGACGCCAAGCCGCGCGTCAACAACGTACGGTGGATGCGTGACGACCGTTTCATAGCCACGTCTTTCACGCACGTCATCCAAAAAGTGACGACCCAGGACGCGGGCACGTACACGTGCATGGCCGACAACGGGCTGGGACAGACTCGCGAGGCCGAGCTGGTGTTGGACGTTCAGTACCCACCCATGGTAACGGTGGACGTGGGCCCGGGAGCGGCCAGGCAACGCGAGGCCGAAGAGGGCGACGGCATCACCATCCAATGCAACGTTTCCGCCAACCCGGCGCCGATATCCATCGAGTGGATCCGGGACGGGCGTCCCGACTTCCGGCAATCCGGTGACGTGCTCCGCATACCCAAAGTGACGGCTGACTCCGGTGGCGTGTACACGTGTCGCGCCATCAACATACTGTACACGTCGTCGTTGTCCCGGCAGCGCATCAACCGCATCGGTAACGCGTCCCTCACGCTCCTCGTCCGACACCGTCCCGGCGTGGCCCGCATCACTCCCGACCGGCCCGTGGCCACCGAGGGCACCGGCGTGACGCTCACGTGTTCGGCGTCCCCGCCCGGCTGGCCCACTCCACAGTACAAGTGGTGGCGCGAGTTCGATTCCGCCGACCCGTCCACCAGCGCCACGATACTGTCCACCGGCCCGAAATACACCATTCCGTCAGTGCACCTGGGCAGCGAGGGCCGGTACAGGTGTCAGGCGATTAACGAGATGGGCTCGGGCGACGCGTCTTCGGTGTTGCTCACAGTCCACCACGCCCCGAAATTCGTCACTAAGCTGCAGCCGCACGTCACCAGGCGCGCGTCGGACATCGGCTTCTCGGCCATTTGCGCTGCGCAGGGAAAACCCAAGCCCGCGGTCACTTGGTACAAGGACGGCAAAGAAGTGCTGCCCGATTGGTTCGACGTGAGCACCGACGAGACGGACAGCAGCAACGGAGTGACCACTGTGCACAGTACGCTCAAGTTCCACGGCAAGGAGAGACCTCGAGGCAACCAGCTGGTGCCGTCGGACCGCGGGGTGTATTCCTGCGCGTTCGAAAACGACGTTAAGAAAGTCGAGTCCAGCATGCTCCTCAGGATCGAA
>Ste152
TCAAATTCAGCCGCCCATTATTTACAATGTGAACTGCCAGATGAGGTAATGTTAACGATATTCAGTTACTTATATGAACAAGATCTATGCAGAATAGCACAAGTTTGTAAACGATTTCAAGCAATAGCGAATGATAATAATCTATGGAAAAGATTATATCAAAGTGTATTTGAGTATGATACACCACTGTTTCATACAGAAAATTGTCGTTTTGATTTTATTCCATTTGAAGAAAGTGAACATCACAATCCGTGGAAAGAAAGTTTTAGGCAACTGAAAAAACGTTGTTTACATGTACGACCACATTATAATGGTACTGCTAAAGATCCAGTTAGGAGAATGCCACATTTTGAAACAATCCAAGCGGGTTTAGATTATGCAGATGAGCATTTAAATGGTGGAGCAAAAATATTTTTACATCCTGGTACTTATCGAGGAGAATTTTTGGTGATAGATTCAGATGTAACATTAATTGGAGCTGCTCCTGGTGTTGTTGCTGATGCAGTAATTCTTGAAAGAGATTCTGAATCAACTGTTATGTTTGTTGAAGGTGCCAAAAGTGCCTATTTGGGACATGTTACATTAAAATTTACTCCAAACGTTACTTCAACAGTACCACATCATAAACATTTTTGTTTGGAAGTTGGCGAAAATTGTTCACCTACAATTGATCATTGTATTATAAGAAGCTCATCAGTTGTAGGAGCTGCTGTATGTGTAAGTGGAGCTGGTGCAAATCCGAGGATTCACCATTGTGATGTTAGTGACTGTGAAAATGTTGGTATATATGTTACTGACCATGCTCAAGGAACATTTGAAGACAATGAAATTTGTAGAAATGCTTTAGCTGGTGTTTGGGTTAAAAATCATGCAAATCCAGTAATGCGTCGCAACCATATACATCATGGAAGAGATGTGGGCATATTTACATTTGATAATGGATTG
>Ste153
ATGGACAAGAAATTCATTGAGTTGGATGACAGTGTGCTGGATCAAATTCTCAAATCGGAAACCGATTTACGTAATTATTCTCAACAAGTAGAATCTGATTTGAAATATCACGAAAATCTCGATGTAGAAAAATATATTAAGTCTGGAGATCAAATAGTGACATTACATAAACATCTGAATCACTGTGAAAATGTATTGGAACACACAGAATCAGTATTATATACTTTTCAAGAGGAATTGCAAAATATAACAAATGAAATTACTAGGTTACAGCAGAGATCAATATTTATGGCTCAACAACTATGTAATAGACAGTCTTTTAAAGGGCTCATGCATCAATTTATAGAAGATGTTATTGTATCTGAAACACTCATCTCAGCCATAACTACATGTTCAGTAACAGATGAAAAGTTTTCAACACATTTGTCTGTACTAAACTACAAAATATTGTTTGTTGATGAACAGAATTTCAAAGATGTAAAATCACAAAACGATGTGAAAGATGTGTATGAAAAATTGAAAATTACTGCTACATCAAAAATTAGACATTTCATTATGGAACAGATAAATAAATTTAAAAAACCTACCACAAATTATCATATACCACAAAACACTTTATTTGAATATAAATTTCTGTTTGAGTTTTTGTTAAATCATGATTCAATATCTGCTCAAGAAATATATAATGACTATGTTGATGCATTGAGTAAAGTTTATTTTACTTATTTTAAATCATACTTGAGTTATTTACAGAAGTTACAATTTGAAGAAGCCGCTACAAAGGATGATCTGTTGGCAGTAGAAGATCCAACGTCACGTACCCTTTTTCAAAAATCAATTAAAAAAAATACTGTTTTTACTATTGGCAACAGAGCATCTGTACTTAATGAAATTGACAATTCAATAATTATACCACATCAAAATAATTTGACCAATTTATCATTTGAGGCCATATTTAGATCAGTCCAATATGCTCTTGTAGATAACGCTTGTCGAGAATATAAATTTGATTGTGAGTTTTTTAAAGTAGATCAACCTACTGCCCAGGGACTATTTTCTCAGATTATGGGTAAAACTCTAGGACTTTTAATTAAACATCTAGAACATTTTGTTGAAAACTGTTATGATGCATTAGCACTTTTTTTATGTGGCCAGTTGAGTATGCGTTATCAAGCTCTTTGTCAAAATCGTTTAGTTCCTGTACTGGCTCAGTATTGGGATACAATTCTTGCTATGATTGGGACTAGATTTCGATTTATACTTAAACGACATATCCAAAGTGTTAAAGATTATGATATTTCCAAGTTTAATAAAGAAAAGAAGCCCCACTTTATTATGAGACGATATGCTGAACTTGTATCAGCTATAGTTTCATTCAGTGAAAACAATAAATGTGAACCTGAATTAATTTGTAGCCTAACCGAAGAAGTTTTAACATTTGTTTTACGTCTTGCCACTATGTTTAGAACCCGTAAAGATCGTTTAATATTTTTGATTAATAATTATGATTTGGTATTAAGAATACTAATGGAACGTGTTAGAGATAGTACATTTGAAGTGGATAGATTTAAAGAAGAGCTTTCAGCTAGAAGTAAAGATTATGTTGATGAAGTACTTCAAGTATATTTTGGTGGGATGATGAAGTTTGTTACAGATGCAGAGAATGGCCAAGATATTGATTCAGATTCAAGACAATTAGGATTAGCTAAGACATTTACATCTACCTGGAAGATGTCTTTAGAAGAAATAAATAAAGAAATATTACCTTCATTTCCTAATCTAACAACAGGTGCTTCTCTATTACAATTAGCATTTTCACAGTTAATTGATTATTATCATAAATTTCAAAAAGTTTTATTAGCTCCAAACAAAGCCCAGTTACCTAATATACACGTGATAATGATAGAGATTAAGAAGTATAAAACTAATTAT
>Ste154
ATGGCGGCGGCGTTTGAAGAGATGGGAGTTTTGCCCGAAATAGGTAAAGCCATTGAAGAAATGGATTGGCTGTTGCCTACGGACATTCAAGCGGAAGCGATACCTCTAATACTTGGCGGTGGTGACGTGTTAATAGCCGCAGAGACTGGTAGTGGTAAAACGGGAGCGTTTTGTTTGCCGGTTATTCAAATAGTGTGGGAAACGCTCAAACAAACCGGTAAACACCGGAATAGTTTACCAGTCAATGTATCTGGTGTCACAGATCCATGGGCCATGAGCGTGTGGGACCGTTCATCTGCCATAGCCGTGACGCCAGACGGTAAAAAATGTCAATCAAGAGAGCAAAAGGATTGGCATGGTTGTAGAGCTACCAAAGGCGTTAAAAATTCGGGAAAATATTATTTCGAAACAACTGTCACTGATGAAGGTCTGTGTCGAGTTGGCTGGTCTACACCAGGGGCTGTGTTAGATCTGGGTACAGATAAATTTGGTTTTGGTTTTGGTGGAACAGGCAAGAAGTCAAATAACAAACAGTTTGATTCTTATGGAGAAAGTTTTGGTTTACACGATACAATTGGTTGTTGGCTAGATCTAGACAATTGGACTATTGGATTCAGTAAAAATGGTAAATATCTTGGTGATGCATTTAAAATACCTTCAAATTTGAAAACATCTGCATTTTATCCAGCTGTTGTGTTAAAAAATGCTGAAATAGCATTTAATTTTGGTGAATCATCATTTAAATATGATATTCCTAAAGACTTCACTGCTATAAGTAAAGCACCTAGCAATCGTATTGAACTCTCTCAATGTAATGCTCCAAAAATAGATTCAAATACAAAAAAACCAAGTAATGCACCATATGCAATAATTATTGAACCTTCTAGAGAATTGGCTGAACAGACTTTTAATCAAATAAAAAGCTTTAAAAAATACCTTGAAGAACCGCAAGTTAAAGATCTCTTAGTAGTAGGTGGTTTTAGCATTAAAGACCAAATTGCTGCATTGTCTTCTGGTGTTGATATTATTGTTGCTACCCCTGGTCGTCTGGAAGATCTAATATCTGGTGGCCATTTATCTTTATCTCATTGTAGATTTTATATATTGGATGAAGCTGATGGATTACTAAAACAACGTTACACAAAACTTATAGACAATCTACATGAGAAGATGCCAAAAGTTTCATGTGATGGTAAGAGACTTCAAATGATTGTTTGCTCTGCTACACTTCATGATTTTGAAGTAAAAAAATTGGCGACACGTCTCATGCACTTTCCAACGTGGGTAGATCTTAAAGGTGAAGACGCTGTTCCTGAGACTGTACACCATGTTGTGGTTACTGTTGATTCCCAAAAAGATTCATCGTGGACTTGTTTGAAAAATCACATTCCAACTGATGGTGTACATGATAGAGATAATATAAGAGCACTGAATACATCTGAAGCTTTATCTCAAGGTGTAAAGCTTTTAAAAGGCGAATACTGTATCAAAGCTATTAACAAACACAAAATGGACAAAGCTCTTATATTTTGCCGCACTAAACTTGACTGTGATAATTTAGAAAAATACTTTAAACAACTTGGTTCTTTTTATACTTGTTGTACTCTTCATGGGTCGCGAAATGTTAACGATCGTAGAATGAATTTGGAAAAGTTTAAAAATGGCGAAATCAAGTTTTTAATTTGTACTGATGTAGCAGCTCGTGGCATTGACGTTAACGGGTTACCTTTTATGATTAATATGACTTTACCCGATGACAAGACAAATTATGTACATAGAATTGGTCGTGTGGGTAGAGCAGAACGTATGGGTTTGGCCATTTCATTTGTAGCTACTACCCCAGAAAAAGTTTGGTATCACGGTGAATGGTGTCCATCCAGGGGACAGAGGTGTTCAAATACTAATTTAACTACCAACAAAGGTTGTTGCATATGGTACAATGAACCTCAATATTTGGCTGAAATTGAAGATCATTTGAACATAACTATACCACAAATTGGTTCAGAACTGGATATTCCTAAGAATGAATTTGATGGAAAAGTTGTTTATGGTCAAAAAAAAGCAAAGAATGGACCCTCGTATAAAAATCATTATGACCAATTGTTGTCTACTATCAATGAACTCACACAATTAGAAACTAAGGCTCAATATTTGTATTTGCACATGCTTAATAAT
>Ste155
ATGAGTCTCCAGTGGACGATTATCGCGACGTTTTTGTACTTTGAAGTGGGCGTGCTGATGCTGTTCCTGGTGCCGTACATGTCAGCCAAACGCTGGAACCGTCTGTTCCGGTCCCGGTTCTATCAGGCGCTCAGCGCACAGGCCCAATGGTACTTCACATTCTTGCTGATGATTCTGGTTTTGTTCCTGTTGGACTCTGTGCGTGAGATGCGCAAATACTCCAACCCTGAGCTGAACGACGCACATCAACACTTGGACCACGAAATGCAGGCCAACATGCGACTGTTTCGCGCCCAGCGCAACTTTTACATTAGCGGCATCGCCTTATTCCTCAGTTTTGTCATCAAACGTTTTATAGCCCTGGTCACCCTGCAAGCGTCGTTGGTAGCCCAAAGTGAGGCGTCACTAAAACAAGCGCAGAGCGCTAGCGCTGCGGCCAAGTCTTTGTTGACACGGGACGATAACGGAGATGGCGAGTCTGAAGTGTTGACTGAGCTTAGGAAAGAACTGGAATTGATCAAGGCTGACCGTGATGCGATCAAAAGTCAAGCCGAATCTGTCTCCAAAGAATATGACAGGCTCATGGCAGAACATGAAAAACTTCAGAAGACTGTTGGTAATGAATCAAAGAAGGATGAT
>Ste156
ATGGCACACTATAAAGGAGCCGCTAGTGAAGCTGGCCGTGCTATGCAATTGATGAAGAAACGGGAGCTTGCTCAAGCCGAAATTGAGTTACGTAAGAAAAAAATCGAAGAAGAAATGAAACTTTCAAATATTGAAAATAAGTTTGCCAAACATTATGACTCGTTAGAAGCACAACTCAAGAGCTCCACTATTGGTTTGGTGACTCTCGATGAAATGAAAGCTAAACAAGAGACAGTTGTCCAAGAAAGAGCTAAGAGATTAGTACAAAAAGAAAAAGAAGTGGAATTTGAAAAGCAAAGACAGTTAGCGGCAAAATTAGAAGAAAAAAGAAGACAGCAACAAAAGATAAAAGCATTGTCATTTATTGAAGATATGTCTGAAGAAAGTGAAGTTGAAGAGGATATAGAAGAGGCAGAAGAAGAACCTAATTTTCAACCTTTACCTAAAAAAATAAAAAAAAACCCTGATGTTGATACTAGTTTTTTACCAGATCGTGATAGAGAATCTGAAGAAAATTGTTTAAGAGAAACATTAAGACAAGAATGGACTGATAAACAAAAATGCTTAAAAGAAGAAGAAATTAGTATTACGTTTAGTTACTGGGATGGTTCAGGTCATAGACGTACAATTGTTATGAAAAAAGGTAATACAATTTATCAATTTTTACAAAAAGCACTGGAACAATTACGTCGAGAATTTGGAGAGCTCAAAACTATAATGGCTGACCAATTAATGTATGTTAAAGAAGATCTGATATTACCACACCATTATTCATTTTATGATTTTATTGTTGCTAAAGCAAGAGGTAAAAGTGGTCCACTATTCACGTTCGGTGTACATGATGATATTCGAATGGTTAGTGATGCAAGTTTAGAGAAAGAAGACTCGCATGCAGGCAAGGTATTGCTAAGAAATTGGTATGAAAGGAACAAACATATTTTTCCTGCTAGTCGATGGGAACCATTTGATCCTTTAAAGACATTTGCCAAGTATACAATTAAAGACAAAACACAGAAACATGAAGCAACACAAAAAAAC
>Ste157
GTTTTGAAAGATGCATTATTTGAAAATCAAACAGAAGAAGATTTTAAAGCATCGGCTGGACCAAAATCTATTGCTACGTCATTGCTCGATAAATATTCTAGAAAAATGTGTCCGAAGTTAAAACATTTTGTAATTTTTTCGAGTGTAAGTTGTGGTCGTGGTAACGCTGGTCAAACTAATTATGGTATGTCTAATTCGGTAATGGAAAGAATATGTGAAATTCGTCATTCGGAAGGATTACCAGCTTTAGCCGTTGAATGGGGGGCTGTTGGTGAAGTGGGTCTAGTGGCTGATATGGCCGAAGATAATCAAGAAGTAGTCATCGGTGGTACTTTACAACAAAAAATTGGCAATTGCTTAGAAATATTGGATGATTTGCTAACTCAAAAAAAATACCCTGTTGTCTCGAGCATGGTAGTTGCAGAAAAACGTGCATCCAGTAGTAATGCAGGAACTATTGTTGATACTGTAATTAATATACTTGGTCTTAGGGATTTAAAAACAATTAGTTTACATTCAACCTTAGCAGAATTGGGTATGGATTCAATGATGGCTGTTGAAATCAAGCAAACATTGGAAAGACAATTTGAAGTATTTTTAACGCCTCAAGACATCAGAAGTATGACATTTGCAAAGTTGCAAGAAATCGGATCTTCGGATGATAAAGAAAAGAAAGACGACGCTGAACCAAAGTCAATTAGTCAATTGCCTGATGTAGGATTGAATTATCTCATACGAGCTGTAGGAGAAGAATCTTCTGCTTATAATTCAGTGATGCGCATTCCATCTTTATGTGAAAATGGTTCTATAGTCGAACAACCGACCACCAAATTACAAACGTTATTCGTTATACCCGGCCTCGAAGGTATTTCATCAATGATGGAACCTTTGTCCAAAAATTTAAATATGCAAGTCTTATGTTTACAATACGACATTATTGGCACAGCAACTTCTATTGAAGAAATGGCTGCTAGTCATTATACA
>Ste158
ATGGCCGGCAACACCGATTGGAATTCGATTGTGATGACGGCCGAGAAGCTACAGGCCAACGCCATCACCGACACGGGTATGCCGAGCGTTACCCGGAACATACGACAACTGTTGGACGCCGCCGAAAATCTGTGGACCAAAGTCGGCGTGCCGGGCGTGGAGGCTAAAGGCAATGTGTTCTTGTGCAGTCGCGGTGTGGACGCCCCTCAGGTGCCTAAGCAGTTGGAAAAGCTCAGCTCTGCGGGATCGATGGACACACTGGACCCAAAGCCTGACATGGACGTAGACAGTTTTGTGAAGAACGAGGTGCAAAACGCAATACTTAGCCTAATAGAATCGGTGAAGAAAAGCAACGAGGACTTTATAGACAGGCGACAGAGCGACGCAACTATCAGGGGCTGGAGGAACAAGAAAATCAACATTATCAACTCGTTCCCTGGCTACGTTCCTAACCCATCATCTAGTCCTGGTTCCAGTGTGATGCCATCTGTTGCCAAACTCAATACCACCAACTTTGGCCTGAGTGCCCAGCTGGACCAGATCGAACTTGCGTATGCCAAACATTTATGCGAATATAATCAACACGTTGAACACCACGGGGTTCAAACTGACATTTTGCAGTCTTTTACAACAGCAGCAGAAATCGCTCATGATGACCGCGTAAACGAAATGTGGAAAATAGTCAAATGTATGAGTCAAATCATACCAGAACACGGTTCCAAATATGCCAGGAGTTCTGCGGTCAATCAAAATACAATGATTGGAAATGCCAGGACCTATCTCGAACAGAGGTATATTGTGTTCATGAAAAGCTATGTAAAGAGCCACATGTCCAAAGCAAAACTTGGTGGTATCCCTGGTACTTATCCACTTGTGCGAAGTTTTGTAAGTGTCTACATCAACCAGTATAATAACCCTGATAAGTTATTTTATGACGGTGTTCCATTTTGGCCATTGGTATACTATCTAATTCGCTGTGGTGATTTAGAATCTGTTGTACATATTTTGGAAAAAAATAACCATGATCCAGTGTTACTAAATGTTTTTACAAACCTAAGAAACAACCATAACTATGTCAACTTAAATGACCAGGGATTTACTACATCAATGGTGTGGGACTCCAATGATCCATTTAAAAAAGTTATTTATTCGTTAGTCTCTGCTACTGATGTGTCGAGTAAACATTCAGATGTGATCAAGACTGCAGACGATTATCTTTGGTTAAAACTTTGTCAAGTCAGAAATGATCAAGACAAACTCACATATCCTGTGCTCCAGTCGATGATCTATGATGAATACAAAGATCAATTCAGTGAAGTTCAGCCTATGTCTTATTTCCAATTGCTTTTTTTAACTGGTCAATTCGAATCGGCTATTCAATTTATTTTCCGTCACCCAAAACTTTGTTGTCATGCCATACACGTGGCTATAGTTTTGAATGAAATGGGTTTACTGTATTTGCCCAGTGACTTTAATCAGCCAATTTTATCCAAAGATGATAACCAAATAGATAGATTAAATATAGCCAGAATGATGAAAATTTACTGTGCCAAATTTGAAAATCAAGATCTTAAGATGGCCATTAACTATTACTATTGTCTGAGACACACTGAATTTAAAGGAACAACACTTTTTATTTCATATGTAGCTGGGCTTGTTAATGAAACTGATGAATATGACAGAGTATTTGGATATCTGAAACCAGATGGTAAAAAGCAAAATGGTATTTTGGACTCGTTTATTGTATCAGAAACACAGAAAATGGATATTATCAGAACAACAGCTTCACTTGCAGAACAAAAGTGTGATCTCGAGGTGTCAGCTAAATTGTATGAATTAGTTGGTCAGTACGATAAAGTACTCGAACTTGCCAACATTATGCTGAGTCGAGTCATTCAACCGGATATCTTCTCTTCATTGGACAAAACTCCTAACACAAAAAACAAAGTGTTTGACTATATTAATGTTTTAAATGAAAGACTAATAGGAGTCGAAATTAATGTAACTGAGGAAGCAATTTTTACATTTAATATGCTGAAGAATGTTTTTATATTTTTCGAACAGTACAACAATCACAAATACATATTGGCATTTGATGTGCTTCAGAAAATTGGTTTGATACCATTGGCTATAAATGAAGTGGAAGAACGGCTTGGTTCATTTAAGAAGTACAATGAATTAATATTAAGAATTATACCCGGGGTAATGACGGCCACAATGAACATGTTATATTCACAATACAGCGACATTAAAAAAGAATCCAAAAAATCTGCCAGGGATCCAGAACAAATGCATGCACAGTTGGAATACATCAGGGAAAAGGCAAAAGCCATAACATCATTCACAGGTCGTGTACCATTCCAAATCAACTCTGAAGTAATCAATCATTTAGTGCAAACCGAAATTCTATTATAT
>Ste159
TTGTGGTCGAAACTCAGTAGTTTTGTTCGCCCATGTCACTATGATGTCATTGGGTTAGAACCAAACAAAAAATATAACTTCCGTGTCCGAGCTGAAAATCAATATGGATTATCAGAACCAATTGAAATGGATTCTGTCATAACAGCCAAATTCCCATTCACGGTACCCGATCCACCGGGTCATCCACAAATTTTAGAATGGGACGAAATAAAAGCAACATTAATCTGGGAAAGACCCGTACATGATGGAGGAGCGAAAATTCAAGGATACAAAATCGAGTTCAAAGATATTACCGAAGGCGGAAATTGGCGTACAGCAAATGATTATCTTGTGAAAGAGCCACTTTATGTTATCCATAATCTGTTGAACGAACATGATTATGAATTCCGTGTACTAGCTAAGAATGCTGCCGGCTTCAGTAAACCTTCTACTCCTACACCAAACTTCCGATTGAAAGGCAAAGCCAAGCCTCCATCGAAACCAGGTACTCCTACGGTACTTAAAGTTGGTAGGACATATGCTGATTTGAAATGGGAACCACCTTTATCTGATGGTGGTAGCAAAATAACCGGATATTCGATTGAAAAGAGACAAGTAGGAAATGCTGTATGGGTGAAATGCAATGATTACTCTGTATTCGACTGTAAATTCACTGCTATGAATTTAATTGAGGGTGCTGACTATGAGTTTAGAGTGTTCGCTTTAAATATAGTTGGTAAAAGTGAACCTAGCTTGTGTACCACACCAGTGAAAATATGTGAGTTTGAAGGTGGAGAAAAGCCAGAATTTATTATACCACTCACCAATAAAATTGTTCAATTTGGAAAAATGATTACGTTGCGTTGTGAAGCTATTGGGAAACCTATGCCAAATGCTAAATGGCTAAAGAATGGACGTGAAATTGTATCGGGTGGACGATACAAATGTGAATCTGCTAACGGAGTTTTCCAATTACATTTCCCTGAAGTGTCAGAACTTGATGATGGTGATTATACATGTGAATCATATAACCCTGTAGGATTCGTTACAACGTCATCACGAGTTAAAATTGGA
>Ste160
ATTTCGATTACGGATAATGGTTCTCCTCAAATTACAACTGAAAATCTGTTGAACGTCATAATTTTAGATCAAAATGACTGTCCATCTAGTCCGAGATCGGTGTATGTTCTTGTTTATTCAATAAAAAATGAATATCCTGTAGGAAAAGTTGCAGATGTGAGACCTATTGATCCTGATACAACGGGAGATTATAAATGTTATCTCGAAAAAACAAGCAACGATTTTTTGATTCCCGAATTCTGTGATTTACATATCAATAGCATATCTAAACCAGTTACTGTACTTCGTGTATCTGGTAATGATGGTAAGCATGATTCTGTCACTAATATTGTTAAAGTAGAATACCAAACAATCGATAAGAATATAATAGAAAATACAGTTTTTACAAGAATTGACAATATCACTTCTTCGGATTTTATTGAAAACCATTATACGAAACTTATGAATATATTGAACTCAACATTTGAAGATAAGGACCCGTTATTGTACAGTATTAACGAAGTAGATGGCGGTATTGAAGTAGCAATAGCTGCTAGAGGTTTGACTAAAGAACATGTAAATGATGCGTTAAGAAGTAAGTCAAATAGCATTGCACAATCAACAAGACTACCAATTTTCTTCGATTATTCACCATGTCAAAAGAATACATGTGAAAATTATGGAAATTGTTCTACTTCTCTAATTATATCAAAAGAACCACACGTAACAAATTCTCAAGATTTTATTTTTACTTCGCCTACCATTTTACAAGAATTTGTTTGTACCTGTGCTGAAGGATATGCAGGGAAGAAATGTGATAAACGTCAAGATCCGTGTGCACCAAATCCTTGTCAGTATGGAGGTACTTGTAGAAGGCAAGGCATTGGTTATCAATGTTTCTGTCCTTCAAACAGAGAAGGTCTAGAATGTGAGAAAGAACGTTACGATAAATGCGACAACAATCCTTGTATGAATGGCGGCAGCTGTAAGCAAACTCAAGACAACATTGGATACTTTTGTTTGTGCAGACCAGGATATCGAGGAAATGTATGTGAGTTATCAGCTGATTCGTGTCGACCTAATCCATGCTTAAATGGAGGCTCTTGTGTTTCTTTGAAACCGGGTTATAAATGTAATTGTCCAAACGGCTTGCACGGAAGACATTGTGATAAGTCATCATTTGGGTTCAACGAGTATTCATATATGTCATTTCCATCGTTGGATAGTATAACCAACGATATTACGATTGTTTTTTCTACATCTAAACCGGACTCTTTACTCTTATACAACTATGGTACCCAGGTTGGAGGAAGATCAGATTTTATAGCAATTGAATTGATCGAAGGAAAATGCGTGTTTTCATATGGTGGAGCTAGAAGTTCTATAACTGCGATAAGTGTTGGAAAAAGTGACGGATCTTCATTGGCTGACAGTCAGTGGTATAAGATAACTGCTGTGAGGAATGGTAAAGTTCTGTCATTGAGTGTCGCGTCATGTATTGATAATGGAGACAATTGTCAAGAATGCAGACCATCGGATAAGTCATGTTATAGTGATAACACAGGAACCGTA
>Ste161
ATGGTGCTCGACCTGGACTTGTTTCGGACAGAAAAGGGTGGCAACCCAGACCGGATTCGCGAAAACCAAAAGAAACGTTTCAAAGACCCGAACTTGGTGGACCAAGTCGTCGACGCTGACGGCAAGTGGCGACAGCTGCGTTTCAAGGCGGACAATCTAAACAAGTTGAAAAATCTCTGCAGCAAAACCATTGGTGAGAAGATCAAATCCAAGGAACCGCAGCCTGCCGATGGTGGTGATGTGGCGTCCGATTTCAATTTGGACACGATCACTGTCGACGTTTTGAAACCGTTATCGGTAGAACAAATCAAAAAAGTGCGCGTACTCATCGACAATGCGTTGATCCAAAACGATAAGGACCTGCTTGACGTAGAGAAAACAAGGAACGATTCGTTCAAAGAAATCAGTAATTTTTTGCACGAATCGGTCCCGATAAGCAATGACGAAGAAGAAAACGCTGTTGTTGCCACTGTCGGTGATTGTACGGTAAAGAAGAAGTATTCTCACATAGACCTAATTCACATGATTGACGGTGTGGATGCTGAGGCAGGAACTACCGTATCAGGCACCCGAGGATATTATCTCAAAGGTCCAGCTGTGTTTTTACAAACCGCACTTGTACAAGAAGCCTTACGGCGATGGGATGACAAGGGATACAAACCGTTGTATACACCATTTTTCATGCGAAAAGAAATTATGCAAGAAGTTGCTCAACTAGCGCAGTTTGATGAAGAATTATACAAGGTAATTGGTAAAGGTAGTGAAAAAGTTGGTGACCATAATTTAGATGAAAAATATTTGATAGCAACTTCTGAACAACCCATAGCAGCACTTCATCGTGACCAATGGATACCTGAAGCTAGTTTCCCTATTCGCTATCTTGGAGTATCAACATGTTTCCGACAAGAAGTCGGATCTCATGGAAGGGACACAAGGGGAATATTCAGAGTACATCAATTTGAAAAAGTTGAACAATTTGTTTTAACATCTCCTTTTGATAATCAATCTTGGATTTTATTTGATGAAATGATTAATAATTCAAGACAGTTTTATGATGATCTAGGTATTGCTTACAGAGTTGTTAACATTGTGTCAGGTGCATTGAATCATGCTGCAGCCAAGAAACTCGACTTGGAAGCATGGTTCCCTGGGTCTGGAGCATACAGAGAATTGGTATCTTGCAGTAACTGTTTAGACTATCAATCAAGAAGATTACTTGTGCGATATGGTCAAACAAAAAAAATGAATGAAAAAGTCGATTATGTGCATATGTTAAATGCTACTGCATGTGCTACAACCAGAGTGATTTGTGCTATTTTGGAAACTTATCAGACCGAAACAGGAATCAAAGTGCCAGAAATATTGAAAAAATACTTGCCAACCAGATATCAAGATGAGATACCATTTGTGAAGTCTGCCCCCATCGACGAAGAAGATACT
>Ste162
ATGTCGAGATACCCGACGCTACGCAGTTGTGGCTATGAGCTGGACCGGACAATCGGCACTGGCGGCTTCGGCAAAGTCAAACTGGCCACGCACACTTTGACAGGTGAAAAGGTGGCCATCAAGATCATGGACAAGACCAAGCTGGGTAAAGACCTGCCGCGCGTCAAATTGGAAATCAGCGCGCTAAAGAGCCTGTCACATCCCAACATTTGCAAGCTTTACCAGGTGATTGAGACTGAGTCCCACTGCTATGTTGTCATGGAGTATTGTTCGGGCGGTGAGTTGTTCGATCACATAGTTGAGAAAAGTCGTCTCAGTGAAATGGAGTCACGCATGTTCTTTAGGCAAATCATATCGGCTGTATCATATTTGCATGATAATGGTTATGCGCACCGTGACCTCAAGCCGGAGAATGTGCTCCTGGACAGGGAACAGAACTTGAAAATAATCGATTTTGGTCTGTGCGCTAAACCGCAAGGTGGCATGGACAGCTTGCTGTTGACCTCTTGTGGATCACCCACTTATGCTGCACCTGAACTCATTCAAGGAGTCAAGTACCACGGTTCAGAAGTTGATATTTGGAGTATGGGTGTAATATTATATGCATTGTTGTGCGGATGTTTACCATTTGAAAGTGACAATATTGATGAACTTTTCAAGAAAATATTAAGAGGAAAATATGTAGAACCTGGTTGGCTCTCATCAGGTAGTAAACATTTGTTGAGACGTATGCTTTGCGTTGACCCATTAAAGCGTATACGAATTAGTGAGTTAATTAATGATCCATGGATTAGTCTAGGATTTGGTTGTCCACCGTCCACAAAAAATCAAAACGTTGATCGGTGTAAAGACATGGAATGTCTTGAGGTAATTAGTCGACATTGTGATATTGATAAAGAAATTATTTGGTCCCGTATTTCCAAGTGGAAGTATGACAGTGAAACTGCAACTTATTTGTTGTTATTAAATAAAAAAAAATATGGTGCTCCAGTAGTTTTGAAGAAAAAAGAAGTATCCAATCAACAACCAGAATTAATTATAAGAAGACCAGTCGCTCTACATACTCCAGGCCAAGAAAACAGAAGAGTAGTTGGACGTGCTATTCGAAGAAAAATTGATGAAGTGACACCTACTATACCTGCTAAAATCAAAAGAAATACTAATGCTGAAACTCCACAAGTACAACCACCATGTTCGTCAAATCTAAGTAGTCCTGCTGGTAAAATAATTTCAGGATTAGACCGTGTCAGAAAAGCATTGACACCTAGACGCCGTATTTCTACTCCCACACAAAAACAACCTGAAATTTTGAACATCAAAAAAGATTTATGTAATATATCAACTACGGTTTGTAAGGATCCAGAAAAAGTGATGAATCAGTTGGAAAAAGTGTTGGCGATGAGAAATGTTATTTGCTCAAGAAAAGGTTTTGTGCTTAGAGGAAAATTAAAAAGTGATGTAGCTGATAAAGAAAAATTGAAATTATCTTTTGAATTAGAAATTTGTTTGGTGCCTTCTATGAACAAAGAAAATGCACCAGTTGTTGCCATTAAACGAAAGCGACTTAAGGGTGACTCTTGGATGTACAAAAAAATATGCGAGGAAATTCTAAATTTTACTGGAAAGTGTGAAACTATTCCAGAA
>Ste163
CGCCCAGGCTTGCGCAATATCGAATTCATCGAACGTATGCACAAACAGTTGAAATGCGCGTTGCAGTCGGTACTTATGCAAAACCACCCGGACCGACCTAGCTTGTGCCAGGAACTGTTGAAGAAAATCCCCGACTTGAGGACGCTCAACACGTTGCACTCCGAAAAATTGTTGGCATTCAAGATGACCGAACAGCAAAACCAACTTGACCAACAGCAGCAACAACAACACCAGCAGCACCAGGACACCACCACCACGACTTCCATCGCAGCCGCCGCGGTCCAACATCATCAAAGCATTCAAAACGTCGGTGGCATGTGGAGCCTAATGATGAACGGCACCGACGACTTCAACCGAAAGAGCCCGGAGGAGGCTGGCTCGTCGTCGTGGTCGGACGAGACCACTTCCGTGGAGGACATGAAGAGTCTGGCCATGTTGGACGAGGTCAAGAGCCCACTGGGTTCAGTGTCCAGCACAGAGTCCGTGTGCTCGGACGAATACCACCACGGCCCGAGCAAGCACGCGGCGAGTGCTCCTCTGTTGGCGGCCACGTTAGCCGGGGCTGTGTGCCCAATCAGGCGGCATGCGGCCGCGCCGTCGGACGAGCTACACCACCAAGTGATCGTCCGGCCAATGTCGTGCCGCCGGTATCAGCGGAAACAGGATTCGCCGACTGACTCTGGCATTGAGTCGGGCACGGAGAAGCTGGACAGACCGATGCCGCACAGCGCGCCCACGTCGGTGTGCTCTAGCCCGCGGTCCACCGTCGAAGACGCCATCATGTCGGCCGACTCGCACCATCCGGCGGCCATCGAGGACATGCCGGTGCTGAAGCGCGTGCTCCAGGCTCCGCCGCTGTACGACACCAACTCGCTGATGGACGAGGCGTACAAGCCGCACAAAAAGTTCCGAGCTCTACGCAGCGCCAAAGACTCGGCCGAGGCCGAAGCCGTCCGACCATCTGTGGCGACTACCGTCCACAACAACAGCACCCTCCTCGACCACCTCCAACAAAATCACCACCACAATTCGCCGCAACTGCACCATCACCTCACGTCGTCGTCGTTGTCGAGCACGCACTCGACGCTGGCCAAGTCGCTGCGCGAGACGCCGAAGATGACCGCGGAACAGATCAAACGCACCGAAGACATTCACAATTTTATAATGCGCGAGGACACGGCGTGCAGTGGTTACCAACAACAACTACCGCAACAACACCACCACCACAACAACAACCAACAGCACCACCACTTACACCAACAACAACAAGCGCCGACCAGGTGGCAACACACGCCAGTCATAACTTCTGCTTTGGCCCAGAACAGCTGCAGATTATCACCGCCGCCGCCCACCAGCAGGTACGCGTCGTCAACGGTGAGCAGTGGCGGCGTTTTGGCGCGCGTCCTGTCGCCATCGTCTTCGTCGTGTGCGTCACCGCCGCCGTCGGCGCTGTCGATGGTCATGCGCCGCACGCCGTCGCCCAACGTTGTCAACCTCCAGGTGGGCATTACCAACGCAGCCGCAGCCGCTGCCGAGGCGGCGGCCGCTCACCAGCAGCCGCTCAACCTGTCCAAAAAGCTGTCCCCGTCGCCGACGCCCGCGTCCGCCGTTGGCAGTGGCACCACCACGCCACCACCTCCTGCTCCCGCTCAGGTGGCCATGGAAGCG
>Ste164
ATGGATTTGGTATACTCAATATTTCGTAAACAAGCTTGGAAAACACAATTTCAAAATGAACAAATGGAGGAAGATATGTGTTTCAAGTGTTTAGCCAAGATCTCTGCTAATAATATCGTTGCTTGGGTAACTACATTCGATTTAGATGATCATGTTAACATAAATTGGGGTTCACATGTTTACATAGCCGATCTTAACGTGCCATGGAAGTACCACAAGATCACATCAAATAATTGTACTGTTACGACTTTAGAATGGGATATGTATGGATATTCACTGTTAATCGGAGATAAAAATGGAGCAGTATCAATATGGACTTGTAGTACTGATCACAACCTTACCAACTGGGTACAGGTCGGTTCAAAAGATTTTCGAGGTGAACCTATTATAGCTGGCACATTTTTTCATTTGGGCAAGAAATTAATGCTTGTCAATGAAAAGGCAGATAATATTAACTATTTTGAAAAATTCAACTATGTCAGATTTACACCATCTTTACGAACATGGGGTGGCACTGGATTGCCTGGATGTTTGGTTGTATCTGCTACAGGTATGATTGCTGCTCTATTGACTAATGACAGCGGGGAGCCTATGATTTCAGCTACTAATAGTTTGGCTGTTGCTCGATACCGTATATCTGTAGTTGACATCAGTTATCGACAAAATGGAAATTTTTTGATTGTCACATCTGATGGACGGCCACGATCACCTATACATTGTTATGAAGTTTCAATAAAGCTTGTTAATGAAAAGAGTTGCACTATAGTATCACAGTGGCTGCCTAGTTTTTTCTTATCTTTTAATGAAACGGTGGATAGAGTCATTTCACATGTGAAATTTTTACTACGAGAAGGATCCGAATCCCTAGTTATTGGAAGTAATAGCAGTAATGGGTGTATTATAGAAACGTGGGAATTAGTTAAGAAAACTAATCCAATTAACAAAGTTTTTAAAAAAGTCATTACTGAAGACCATCCAACAGTGTGTTGGATTAAAAAAAGCTCATTTACTGTAGGAGCTCAATTAACAGCATTGGCTACACCCAAAATGTCTATATCTTACAATCAATCTTCTTGCAGTCAATATGTAGTGGCTGCATTTAGTAATCATCAAGTATGTTGTTTATCCAGAGAACTTACTCAACAATGTTTGTTTGAATTGAGTAGCTATTGCGAAGATAATATAGGAAAAATAGGTTTACAGCATAGTAGCAATATTCAGTTTTCAGACTTGGATATTTCTTACCTAGGAAATGTGTTTGTTGTTTGCGACAACATGGGAAATTTATATTTATTTCAACTACTTTCTGTGGCAGAACTGAATGGGCCATTAACTGTTGCCTATGCCACATTACAACTTGAATATTGCTTGGTGACTGGCCTGGATTGGTGGGATTTGGCTATATCGTTAAGACCTAACATGCTAGAGGCTGTGTGCAATCGCTTCAGTGAAAATTTCCATAAACAATCCCAGGTTCTTCAACAAAAAGAGTACACTACCTATTTGAGTATTCGTTCTTTTCTTTACAAGATGATGCCAGGAGCACAAGGAAAGCGTTCTGACCTTATGCATTTAATGACGCTTCATTCCATATGTAATGCATTCAAGAATGTTTTACGTGTCAGTGACATCATGGTTGATCGAGATCCAGCCGAGAATATATCAAATGCACTTAAAGAACCTATTGTGGACATAGATAAAATTTTACCTAGTTTGGGTGGTAAAGATTTTACTGTAGAACCTAGCACTCTTCAATCACTCCATCAACTCATTCAATGGGTAGCACAACTTGCTTTAAACGTAGTTTCTAGAATACCAGAGCCACGGGACAATGCTGGATACAATTTGTTAAATGATTTGTATGCTATAAATTCAATAAGAGAACTATTGCTTATGATTCGTATATGGGGTTTATTGAGGCCTAATTGTTTACCAGTCTTTATAAAAAACATTGACAATTTAGACGTTTTATCAGTTACTTTTCGTTTACTTTCAAGATTTGTTCAACTAGGCGGTGAGCATGATGAAATGTTGTTTGATGAATGCTATACACTTCAAAGCCAGGTCAATATAACTCCTCTTTCGTCAGTCGCAGCAGGAATTCATGAAGTTGCATCTCCTGCTCTTTACTACCAACATTTACCATTGAAGTTGGTGTTTGGGCAAGAACCAGATTGTTTGAGGTATAATACATCTTCCATAGATACAATAACAAATGGAAAACAACATTCCGACTACATGAAAGATTATGATGTCATTAGGAATGTATACATTGGTAAATGTCCACTAACAGTAAAGCAATGTAATAGATGTGAAGGTAAAATGCAGTTGGTAGGAAATTCAAGAACAGCAGCGATTAGAGTGTGGGAAAATAGGTGGGCAAGAAATTGCCGGTGTGGTGGTAGGTGGAGGACAGTCAAGGTAGGCGGGCAG
>Ste165
ATGTCGTCGGCTTGTTACGTTTACGTGGCCGAAGTGAGCTTGGCTAAACACCGAGGGGTGCTGTCGTCGTTCGGGCCGATTTTCGTGTCGATCGGAGTGCTGATCGTCTACTCGCTGGGCTCGATCATGCCGTGGCAGGTGGTCAGCATCTTGTGCGCCCTCACGTCGTTCCTGAGCTTCCTGTCGGTGAACCTGACTCCCGAGTCGCCGTCGTGGCTGGCGTCCAAGGGCCGCGTGGCGGACGCCGGCAAGTCGCTGATGTGGCTGCGCCGGAAACCGTCGCTGGCCGACAAGGAGCTGGCCGAGATCCTGAACAACCTGGCCGACGGCAACAACGGGTCGTCGTCCGCGCCCACGCTCCGGGACTTCGCCGCGCCCGCCGTCTGGAAACCGTTCCTGATCCTGGTGTGCTTCTTCGTGCTGCAGGAGGCCAGCGGCATATACATAATACTGTACTACGCCGTAAACTTTTTCCAAGTGGCCGGCTCGACGGTGGACAGCAACGTGGCGTCGATCGCGGTCGCCGTGCTCCGGCTGGTCATGAGCGTCACCGGGTCCGTGTGCATACAGCACGTGAACCGCCGGACGATGGCCATGGCGTCGGCCGTCCTGATGGCCGTGTCGATGGCCGCGTGCGGCGCTTACGAGTCGGCGTACGGGCCGCTGCTGGTGGACGCCAGGCCGTACGGCTGGGTGCCGCTGGCGTGCATCCTGTTCAACGTGAGCGTCAGCATGCTGGGCATGGTGCCGCTGCCGTGGATGATGATCGGCGAGCTGTTCCCGCTCAAGGTCCGCGGCATAATGGGCGGCCTGGTGCCGTCGCTGGGCTACTTCTTCATATTCGTCACGGTGAAAATGTCGCCGGGCCTGATGACCGCGCTGGCCACCGACCAGATCATGTGGCTGTTCGCGGCCGCAGCCGCGGCCGCCGCGTGCTTCGTGGCCGCGTTCCTGCCGGAGACCCGGGGCAAGACGCTGCTCCAGATCGAGAAGCTGTTCAGCAGCGGCGAGAGCGACGCGACCCACAAGGGGGCCGCGGTGTACCCGGAAAAGAAGTTCAAGCCCGGCGATCCGGCCACCGCGGTGTACACCATCAGTTCGTTGGTGGACGCGTGTCACAAACTGCCGCCGGTGCGACCACCGCCGGGCATA
>Ste166
ATGTATGGAATGACATCGGCAATAAGTGATGCTCTTCCAACAGACATTGATATTCAGTTAACAAAATCATTAGATGATGCTCTTTCTAAAGAAAAAGTTATTACTACTGATGAAGATTTATCCCAAAGGCTTGAAGTATTATCAATGCTTAATAATTTGGCTAAAGAATGGATACGTGAAGTAAGTATGGAAAGAAATTTACCTGAAATAACTGCTGAAAATGTTGGAGGATTAGTATGCACGTTTGGATCATATCGTCTTGGCGTTTATCATAAAGGTGCTGATATTGATGCAATTGTCATTGTCCCTAGACATATAACCAGAGCTGATTACTTTGCAACATTTTATAATAAGTTGAAAGAAAATCCTAATATAAACAATGTTCGAGCTGTTGAAGAAGCTTTCGTTCCAGTAATTAAAATGATAATACAAGGCATTGAAATTGATATGTTATTTGCACGTCTTGCTTTAAAAGAAGTACATGAAGATACTGATTTGCAACAGGATGATCTATTGAGAAATTTGAATCCCAAATGTGTACGAAGTTTAAATGGATGTCGTGTAACAGATTCTATTTTACGATTAGTTCCAAATCGAGAATCCTTTAAGAAAACATTAATTGCAATAAAATTATGGGCTAAACGCCATAGAGTGTATTCGAATGCCTTAGGATATCTGGGAGGAGTTTCTTGGGCAATGTTAGTAGCAAGAGTATGCCAATTATATCCAAATGCAGCACCAGCAACTTTAATACACAAATTTTTTTTAATTTTTTCTAAGTGGCAATGGCCTCAACCTGTATTATTGAAACCATCATATTTTATGGATCTTGGATATCCAGTTTGGGATCCAAGAGTAAACATGGCAGATCGTAATCATGTTATGCCTATTATAACTCCAGTTTATCCTCAACAAAATTCAACTTTTAATGTTTCTCATTCCACACTTGCTATAATACAAGATGAATTTAAAACAAGTTTAGACATTATGGGAGAAATTTTAACTGGAGAATCTAGCTGGTCAAAAATTTTTCAGCCATCCAAATTTTTCACTAAATATAGATATTTCTTAGCCATAACTGTATTTGCAAACTGTGATGAAGAATTACTTGAATGGAGAGGGTTAGTTGAATCAAGGCTTCGTTTTTTGCCTACATCTTTAGAAGAAATTGAATGTGTTCAAAGATCTCATTTAAATCCTGACCAGTTTGTCTTACCTTATGAAAAATCACAAGGAAGGCCATCATCAGTTTGGTTTGTTGGTCTAGAAATATCAAAGTCTAATGGCACTGTAGTTCAATTAGATTTTAGTACTCATATCCGAGATTTCTGCTTATTGGTGAAAAGTAGAGCTCATAGCATTTTTAAAGCTGGAATGGATATACAAGTTAACCATTTAAAAAGAAAAGATTTAAAGGATTATGTACCTGATGAGTTGAAAAAAGAAAAGGCTATTCCAAATACTGTAGGTAGTAAAATTATTGCTCGATTATCAACTGAAGGTAGACATTCTATATCAGAGTTGGTTGAAGAATCACAAAAAAGCCCTACATCTAGGAAACGTAGTGTTGAGGATTGTATTGATGATAATATCATTAAAAAAAACCTATTGTCAAATGAAGAAAAACTTTTTGTCTTGGGTTCAGTAGAATCTCATAGAAGCCCATCATCTGAAAATAAATCAAACAACCTAATTAATACTTTATTATCAACTGAAAAAGAAAATCATTCTATGTCAACCGAAAATGAAACCAAAGAAAATATCAATATTGTAAAAGAATCTCTACTGCCAACTGAAGCCAGACATTCCACTGTTGAATCGGTAGATTCCCTGACTAGTCCAGTATCAAATAAATGCTATGCTGATGATGAAACTGATGAGAATGATCAGAAAAAATTAAGGCTTCTTCATCCAACTGTTGCC
>Ste167
TATACTGGATTAAATTGTCAAACTAGAATAAACGAATGTGATTCTTCGCCATGCGATAATGGCGGTACATGTCTCGATCACGGAAAGTATTATACATGTCATTGTGCGTATGGTTATACGGGCAAGAACTGCGAATCTTTGGTTGATTGGTGCAGTGGTGGTGGAGGCATACCACAACCCTGTGAAAACGGAGCAACCTGTAAACAAATTCAGAACTTATACCAGTGCGTTTGTCAACCCGGTTGGACGGGCAAGGTGTGTGACGTAGAAATGGTATCCTGTAACGATGCGTCATTACGTAAAGGGGTTCGACGTGATGCTCTATGTCATAATGGTGGCGTTTGTGAAGATATCGGTAATAGTCATAGGTGCCATTGTGCCGACGGTTATTCCGGTAGCTATTGTACGAAAGAAATCAATGAATGCGATTCAGCACCTTGTCAAAATGGTGCGACGTGTAGAGATTTAGTGGCAGGATACTCTTGCCAGTGTCCACGTGGCTTCCAAGGACAAAATTGCGAATTGAATGTTGACGACTGTCATCCTAATCCATGTCAAAATGGTGGAACATGTCGTGATTTAATCAATAGCTTTAGCTGTTCATGTCCACCAGGTACACTGGGTATTATTTGTGATATAAACATTGATGACTGCTCACCTGATGCTTGTCACAACAACGGTACTTGTATTGATCGTGTTGGAGGATTTGACTGTCGTTGTCCAGCCGGTTTTGTTGGTCATAGATGTGAAGGTGACATAAACGAATGCTTATCAAACCCTTGCGATCCATATGGAACATTAGATTGCGTTCAATTAGTTAACAATTTCCACTGCAACTGTCGTGCCGGTTACATGGGCAGACATTGTGAAACTAAAGTCAACTTCTGCGAGAGCAGCCCATGCCAAAACGGTGGTGTATGTTCTCAAGTGGAAGGTGGCCATACATGCGTATGTCCGAAAGAGTTTTCTGGAAGGAATTGTGAATTCTTTGGCGTAGATTGTGACTCTAGTCCTTGCCAAGGTGATGGCTTGTGCCACTCATTAGATCATGGAGGATATCAATGTGAATGTCCGCCGGGCACGGCAGGTATTCACTGTGAAGTCGATAGTTACAATGAATGTGAAAGTAATCCTTGTGAACATGACGGTACTTGTCAAAATAAACTTGGAGACTACGCGTGTTTCTGTCCAATATACTGGTCAGGGAAAAATTGTAATATTTATGATTCCAAGTTCAAAGGAGGTCTGGGAAAATTCCCATCTAAAAGCATTATGACAAAAAAAGATTACGATTGGGAACGAGAGCTGGCTGCTTGTGTAACCAACGGATGTACCGCTAAATCTCAAGATAACAGGTGTCATCAAGAATGTAACACAGCCGCTTGTGATTTCGATGGTGGTGATTGTTCTCTCGGATTAAACCCTTGGAGAAATTGCACAACAACCAAAAACTGCTGGCAAGTTTTCGCTGATGGACGTTGTGACGTGGAGTGTAATACACCTGAATGTTTGTACGACGGAAGAGATTGTGAAAGAACTTTGATGCCTTGC
>Ste168
AAAGTTATTGAAATAATCGTACCCTTTTTGCGTGATAAGGGTTTCAAAGTAGAAGCACTATGGGGACGCACTATGAATGAAGCTGAAGAGGCTGCAAAACGTCTTCAAATACCTTTTTGGACCAACAAAATTGATAATGTCCTCTTAAGAAAAGATGTAGATCTCATTTTCATTGTATGCTCTCCAAACCTTCATGCACAAATAGCTGTTAAAGCATTGGGTATTGGGAAACATGTTTTGTGTGATAAACCAGCTGGTTTATGTCAGAGTGAAGCTATTAAAATGGTACATGCTGCTCAATACTATCCTTCACTTATATCAGTTGTCAACCATAGCTTGAGATTCTTACCAGCATTTGTACAAATGAAAAAACAAATTGTTGAAAATAAAATTGGAAATGTGTTTTTATGTGATGTTAAAGTACAAATGGGTCGTTTGTATGGAGATAATTTTAACTGGTTATGTGATAAAACAATGGGCGGTGGGGTCTTAACTTTAGTTGGAAGTCATGTTATAGACTTGGTAACATATTTAACTGATCAAAAAGCTATCCGCGTTCATGGTATTGTTAAAACATTCAATAAAGATTTTAAGTGTACTACAGGTGTAAGGCAAGTTACTAGTCCAGACTTTTGTACTTTTCAAATGGAAATGGCAGACAGGTCTTTAGTTACAGTTACATTAAATAATCACCTTGCTGGAACTTATATACAAGAAGTGCTTATGTGTGGCACTGAAGGTAATTTAATTGTCAAAGGTGGAGATTTATATAAGGATAAGGACGAAGTATTGTATTTAGATGTGGAAGACTTGCAAAAGTCAGATGCAATAAATGTGGTTTCCGCAGATATCATGCCTAGACCTTGTATGAAAGGTTTGTTAAAAATGATTAGTGCTTTACGAGAAGCATTTTTACCAGTTGAAGATAAAAGAGGTTGGGTAAAAGAACCTGTTTCATCTGCAGCCACTTTTGAAGACAGCTTGTATGTTCAAGCAGTGATAGATGCAATACGATCTTCTAGTAGAAACAAAGAATGGGTAAAAGTTGAAGTAATAACAGAAGAACCAGATCCTAATCCTTTACTGAGTGCTGCTGTAAGAAAAAGTGGCATGTCCATG
>Ste169
AGTGAAGCTATGCGAGATAGAAATCGAGTTAAAGACTTAATACAACAATTACTGCCAAAATATCAAAAACAAGCAAATAAAGAATTTGGTGAAAAAAGCCGTATTCTTGGTGAAAATCGTATGCTCTTTCAACTTTATCAAGACCTAGTCATTACCCATGTCATAACATCCGAAGAATTTTGGTCACAACATGTCCCTTACCATTTAGCTACTCAATCCAAAGTAATTACTCAAAAAACGGGTGTACCTAACAATTTTCTTACCAATGTTACGGTCAAAAGTGATGGTACAAAAAAATTCAATTTATCCAATGATACCATTCAATGTATCTTTAAAACATATCCAGCAGTTCGACAAAAACATATAGAGTATGTACCTCATCAATTAACTGAATCAGAATTTTGGCAAAAGTTCCTAGAGTCACATTATTTTCATAAAGACCGCATTACTACAGGAAGTACAAAAGATTTATTTAATGACTGTGCCAAATTGGACGATAATTTATTTAAAAATGAAATTAAAGATTTATCTAAAAATAATACAGATTGTTATGTTGGGTCAATTGAAGATGATGGATCTGATGATAATATAAATTCTATATCTGAAGAAAAATCTTCAATGGCCAATATTGTACACGAAAATATTATTAAACGTTTTAATCAACATTCAATGATGGTTCTTAAAACATGTGAAAAATCTAATTTAAATTCTATACCTAATGGAAATGATTTAAAAGTCCCATCTAATTCATCTCATATAAATGGCACACCAGATACTGCATTAAAGAGATTGAGAATTCAAGAAAAAAATGATTTTGTAGATCTTAATCCAGAAACAGAAACTTTGGATATTAATCAAAAGAAATTAAAATTATCTAGAGTAGAAAGTTATGTAAATTGTCTAACAAGAGAACATAAGCATGATAATACTGCATCCAAACTTTCTAAAGCAAGGGAAGTGCAGAAGAGTATTATTTATGATGTTTATGAATGGAGCAAGTCAACTTCAAATCAAGTTATTGAACCTAGTGCAGCTGTTAACACTCTTGGTTTACTTACACCAGGAGGAAGTTTAATGAAGGGAATCAGTGATGAATCTGCTTCATTAGCGCAGTTGGTACCAGTTACAGTTGAAAAAGATTTGCGGCAGTTGTATGTTTCTTTAGGAGAATTATTAAGACATTTTTGGTCATGTTTTCCTGTAACAACACCTACGTTAGAAGAAAAACTATTAAAAACTCATGATTCCTTACAAAAATTTCAAAATGCTAAAATCAAGCCTTTTGAAGACCAAATAATTATAAATCATGGTCAATTAAATCAACTCACAAATCATTTAAATTTAATGTTACATACTGCCTACAATAAATTTTCTGTTTGGCATTCTAGACGAAAAATACCTAATATTCTT
>Ste170
ATGATGTCAAGTAACGAAGACTATATTACATTGGATGAAATAAACAATGCACTGGAGTTACTGGAGAAAGATGAAATTGCTTCAAGAAAACGTTTGGAAACATTTACCAATCAATGGCCCACTGTTATTAAGGAGGTTGACTCAGTTACAAAAAAATTTAGTTCCTTAACAGCAGTTAAAGAAAACTTATCTCAAATTCAAACTAGAATTCACGATTCTTCTAAACTAGCCGAGGACATATCGTCCAAAGTCCGACAGTTGGACAAAATACGTGGACGTGTATCAGAATGCCAAAAACGAGTTCAAGACTTATTAGATCTACAGTTATGTAGTGAAGGTGTTCAGATTGCGATGAAAAACGATGAATTAGAACAAGCCGCCGGACATATACATCGCTATCTGTCAATCGACCAAACGAAATTACAACGCACAGCAGACGACATGGCTCAAGACTGTTCAATGATCACCAGTGCTCTTAAACACTTGCAAGAAGCTTCAGAGCTCCTCCAGGACACAGTATCTAAAAGGTTCGAGCATGCGTCCTTAGTCCAAGACACGAATTCTATAGAAAGGTACTTTAAAATATTCCCATTACTTGGAATGCACGAAGTGGGTTTGGAAAAGTTTGTCGATTACTTGGGGCGGTTATTAAAAGTGTCGGCGGACAAAAATTTAAAAAACGTCATAGATACGCCATTGTCGAGCAACCGTGCTAGTGTTATTTTCGCGGACGGGCTGACGTTTATTTTCGAGGAAGTAGCCAAAACGATCGAGGTCCATCAGCCGTTAATCGAGACCCACTACGGTCCCGAGTACGTGTTGAAGTTCTTATCCCATTTGCAAGTGCACTGCGACACGTTCGGTGACATCCTGCTGCGGACGTTTCTCAAGACGCGCAAAATCAAAGAACTACTGAAGACCATGTGGGACGAATCGGACGCGAACACCGTGGCGAGGCCGGACTCCAAGGACATCGATCTGCTAGTGGAGGAGATCGTGATGATTCTGGCGCGGTACGATCTGTACGCGCAGTTCGTGTGCAAGCGAACGGTGAACGCGGACGGCGTGGAACCGAAAACGCGGACCGCCAAAATGATGTTGGACAACAGCCGGCTGTGCTGTTGCATACAGGAGATGATGGGCAAATACCTGGAGCTGGAGAGGTACTACATGGAGGAGAGCATCAGAAAAGCTGTGTTGATGGACACGATCGAGGGCGACGGCGGGGACGCTGCGCTCACGTCGAGCATGGTGGACGACGTGTTCTTCATCGTGCGCAAGTGCGTGATGCGCTCGCTGCGGTCTGGCAGCCTGGACGTGCTGTGCGCCGTCATCAACAACGCGGTCAACGCCCTGGAAACGGACCTGTGCGCGGTGTTCGCGCAGGTGCTGAGCGCCGGTTATCCGGGTTCCGGTTACTTCAACCGGTTCACGCCCGACCTGGACAAGGTGCGGCGGACGTTCCTGGCGGCGCTGAACAGCACCGAGGTGGCGGTCGAGTACTCCAAGTCGCTGTCGCAAACGTTCCGGGACGAGGTGCCGGCCAGGCTGCGCGGATGTCACGCGGAGAAGCTGGACAGTTGCCTGCAGGACTTTGGCCGGGTTAACGCGTCCCTGGTGGCCGCCAACCGGACCGGGTTCAGGCAGCTGCAGAGTTCGCTGGTCGAGCCCAAAACGCTGGCGTGGATGGAACCGTTCTACGAGCAGAACTTCACGCTCGACGAACCGGAATTCGCGCAGACGGTGGCCGACAACCCGTTCGTGGTGGCGCTGGTGCGGAACATCGACGGCACGCTGGCCGAGTTCCGCGCCCGGCTGACGCCCAACAACTACGACATGCTGGTGGTGGCCGTGGCCGCGGAGACGGCCGCGCAGCTGGAGCGGGCCGTGATGAAGACCGAATTCAACCGGCTGGGCGGCATGGCACTGGATAAGGTGGTCCGGACGCTCATCAACTACTTCGGCGGGGCCAGCGCGTGGCCGGTCCGCGAGAAATTCGCCCGTCTGGTGCAGGTCACCACCGTGCTCAACTTGGAACGGGCATCAGATCTAAACGAGTTCTCCAACCCGGACAGCGGCATGCGGTTCTCGTGGAAGCTGACGCCCGATTGCATACGTCAGATACTCAAGCTCCGAGCGGACTTCCGGGAAGACGACATACGGAAAGTCCAACTG
>Ste171
ATGGCGGACGATTTTGACATCGAAGCGTTGCTTGAAGCGCCCTATAACAAAAAAGAGCCAGAATCGCAGCCAAAAGAAAGTAACGGCACTGAGGAAAAATCACGTAAAGACAAAGACAAGTCTCATAAAAGTCGCCATCGTACTAGATCTCGGTCGCGCGACAAGTCCCGCAAACACAGTCGGTCCAAAGATCGCAAACATCGACGAAAAAGTCGTTCTAAGGACAGACATCGTAGTCGTTCCAGAGACCGACATTCGCGCCGACGCACATCTAAAGACAAACGGAGTCGTTCGCGCTCTCCGGTCAAACTACCCAAATATGGACCACCCTTACCTCCTCCGCGATACGGTAGAAAACAATCACCTTTGGCATCCAAAGTGCCACCTGCTAGTATGTTAACTCCTGAAGAAAGAGATGCTAGGACAGTGTTTTGTATGCAACTTTCAAAAACAATCCGAGCTAGAGATTTAGAAGAATTTTTTTCATCTGTTGGCAAAGTCAGGGATGTTAGAATGATCACTTGTAATAAAACTCGTCGGTTTAAGGGTATTGCTTACATAGAATTTAAAGATCCTGAATCAGTTCCACTTGCTATGGGTCTGAACGGTCAAAAGCTTTTAGGTGTTCCTATCGTTGTTCAGCCCACTCAGGCAGAAAAAAATCGTATGGCTAATTCAATGCCAAATATGGTACAACGTACACATTATGGACCAATGAAATTATATGTTGGTTCATTACACTACAACATCACTGAAGAAATGTTGAGAGGAATATTTGAACCTTTTGGACATGTTGATAACATACAATTAATGATGGACACAGAAACAGGCCGATCTAAAGGTTATGGATTTTTAACGTATCGCAATGCAGAAGATGCTAAAAAAGCCCTTGAACATTTGAATGGATTTGAAATAGCTGGACGGCCTATGAAAGTTGGTCATGTGACTGAAAATCATTCTATGTATGATAAAACTGCTTTTGAAGTTGACGAGTTGGACAGAGCGGGTTATGATTTGGGAGCTACAGGGAGGCTCCAACTGATGTACAAATTAGCAGAAGGTACTGGATTCCCAATTCCACAAGCTGCTGCCAATGCACTTCAAGTTGCGACTGGAGTAACACCAGCAGCTCCAGCTACACCAGCTGTTCAGGTGACTCCTCCAATCGCAACTCAATGCTTTTTGTTAGCCAACATGTTTGATCCAAACAAAGAAGATGTAGATAGTAATACTACTTGGGAAACTGAAATTAGAGATGATGTTATCGAGGAATGTAACAAACATGGTGGTGTATTGCATGTGTATGTGGATAAAGCATCTCCACAGGGCAATGTGTATGTCAAATGTACAACAATTGAAACTGCGCTTGCATCTGTAGCAGCTTTACATGGGCGATGGTTTGGTGGACGTGTAATCACTGCAGCATATGTGCCCGTAACAAACTATCACAATTTGTTTCCTGAAGCTTCTTCACTTACAAAATTGTTGGTATCATCCAGAAGTAAAAAT
>Ste172
ATGAATAGTTTTTTACACCTAATACTTTTTTTTGTATGTATTATTGGTTCAACCGTGTATTCGGTTGATCGTGGTAATTTTAAGACATGTGAGCAAAGTAACTTTTGTAAGCGTTGTCGTTCCTTGGACAAAAACCAAAAATCCGCCTTTGAACTAGTACCCGACAGTGTTATATTGACGGATAAATACCTCGAAGCCTTGATAACAAATACAAACTTTGATGATGTTTCATTACGAATGCGGCTGGATGGTCTCAAGGATCGTACACTTCGTCTTCGCATCAACAAAGATGGGAATCAAATGTTTAACAGGTTTCAACCAGTGCATGCTCTTGTATCTGAACCAATTACAGAGCCAATGGTTATGGCTCGAAATACATCAACTATTGAATTAGAATTAAGTAAAATTATTAAGGTGTATATCACGATAGCCCCATTTAAATTGGATGTTTATGTTAACGAAGAGTTAACCATAGGGGTGAACCATGATAATCTAATGCAATTTGAGCACTATCGACCTAAGCCAGAATCAATTCCAGACAATGAAATAGGGTCGTGGGAAGAATACTTTAAGGAACATCAAGATTCTAAGCCCCGTGGACCTTCTGCAGTTTCAATGGACTTCAAATTATATTCTTCTTCTTCTCTATATGGATTGCCAGAACATGCTGATAGTTTAGCTTTGAAAGGTACCAGTGGTAATGACCCATATCGATTTTATAACTTGGATGTTTTCGAATATGAATTGTACAATGGAATGGGATTATACGGAGCTGTTCCATTTTTAATGGGACATGGAAAAAAGGATAGTGTTGGGGTGTTCTGGTTGAATGCTGCTGAAACATGGGTGGATATTGCAGGTGTTAAAGGAAATACTGAACACACATCAGTTGTGGAATCAATAGTAAATTTAGTTTCAGGATCATCAACTGATAAAGACATTCCCAGAGCTCATTTTATTTCTGAATGTGGTATTATTGATTTTTTTATAATGTTGGGTCCTAAACCTCTAGATGTAACCAGACAATATTCATCACTGACAGGAACAGCTCCACTACCTCCATTATTTTCTTTGGCTTACCATCAGTGCCGATGGAATTACAATGACCAAAAAGATGTCCACGATGTAGAAACAAATTTTGATGTCCATGACATACCTATGGATGTCATGTGGTTAGATATTGAATACACAGATAGTAAAAAATATTTTACCTGGGATCCAGTTAGGTTTTCAGAACCTTTAGAAATGGTTAATAATTTAACTAGCAGAGGCAGAAAGTTAGTGACTATTATTGATCCACACATCAAACGTGATTCCAACTACTTTCTACATAATGATGCACTTAATAATGATTTATATGTAAAAAATAAGGATGGTGATGTATATGAAGGTTGGTGTTGGCCAGGATCTTCTAGTTATTTGGATTTCATGAATCCTAAAGTACAAGAGTATTATGCTTCTCGTTATTCTATTGATAATTTTGTTGGTCCTACAGAGGACATTTTTATATGGAATGATATGAATGAGCCTTCTGTTTTCAATGGACCAGAAGTGACAATGCCAAAGGATTGTATTCATCATGGAGGTTATGAACACAGAGACATACATAATATTTATGGACTGTTGCAGGTCATAAGCACATATGATGGTCTACTAAAGCGATCAAATGGTAAAAAACGACCATTCATTTTGACCAGATCTCATTTTGCTGGTACTCAACGTTTTGCTGCAGTGTGGACTGGTGATAATGCGGCTGATTGGAGTCATTTAAAAATATCTTTACCAATGTGTCTCTCATTAGCAATTTCGGGCATTTCATTTTGTGGTGCGGATGTGGGCGGATTCTTTAATAACCCCGATAAAGAATTATTGATCCGCTGGTACCAAACTGGTGCATTTCTGCCATTTTTCAGAGGTCATGCTCACATAGATACAAAACGTCGAGAACCATGGTTGTTTGACGAACAGACTACATTTTTGATTCGTGATGCCATCAGAATGAGATATTCATTGTTACCATTATGGTACTCATTGTTTAAAAACCATGAATTAACCGGAGCACCTGTCATACGGCCATTATTTTTTGAATTTCCTTATGAAGAACAACTGAACAACATTGATAATGAATTTATGGTTGGTGATGTCTTGTTGGTATGTCCTGTATTGGATCAAAATGTACAAGAGTTGACTTGTTATTTCCCCGGTCAAGAAGAAATTTGGTATGATCGAGATACTTACCAACCTATCAAAATGAATGGACTGATGAAAATACCAGCACCAATCAACAAGGTGCCTGTATATCAACGTGGTGGTACAATAGTTCCTACTAAGCAACGTGTTCGCCGATCATCTGTCTTAATGAAGGACGACCCGTATACTTTGATAGTTGCAATTGACTTAAAAGCTATAGCTAAGGGATCATTGTATATTGATGATGAAGAAAGTTTTGAATACCGAAATGGACATTTTAACTACATTGAATATGAATATATCAATAACCAATTGATTTCAAAATGTCTACACTGTGAAGATTTCAATACTAAATCATGGGTCGAAAAAGTCATGATTGTTGGTATTCCCAATGTATTCACCAAAGCCAGTATACAGGTCAATGGTGGTAGTTTGTCAGAATTAACTGTTTTATACAATACTCATAATCAAGTATTAACAGTGCGGAAGCCTGCTGTCGGAATAGCTCAAAATTGGACGATTTCTTTACTT
>Ste173
ATGGAGTTCAGTACACATTTTATGTTTGATGTCTTGGTAATTTTACTGTCACAGACTGTATTTTTTATGTGTGGTTGGGTGTATTTTGTCAAGAAATTATTTAAAGATTATGAAGTGCATCATAAAACAATTCAACTAATATTTTCAGTCACATTCTGTTTATCCTGTACAATGTTTGAATTAATCATATTTGAAATTGTTGGTATACTAGTCCCCAGCTCTCGCTATATATTTTGGAATATAATACTTTACAAGATGCTATTTATGGTTGTTGTACTTATACCATTTTACTTATGTTATTTTACTTTAAGTAATATGTACCCATTTTTTCAAAAAAAAGTTGGAATTTTGGCTTCAGTTATTTGGATATTATATTTATTCTTATTTTGGAAAATCGGTGACCCATTTCCTATGTTACCTCAAGAAAAAAAAGGACATTTATTTATAGAAAACTGTATTAGCAGAATTGGTGTGATTGGTGTAACAGTCATGGCATTACTATCTGGTTTTGGTGCTGTTAACTATCCTTATACTTCAATGGCATATTTTATAAAAGCGGTCACTGGTGATGATGTCATAAATGTGGAAAAACAACTTCTTCAAACAATAGATGTTATTACTGCTAAGAAAAAAAAAATTTTATTGGCAGAAACAAATGCTGGTGTGAGCACTTTTGGATTTATGGATATGTTAAAAAGAGTCAAGTCAAATGTATCCAGTGATTTAAGGGGAATTAAAAGTGATATTAAAGCATTAGAAGAGCTTAGTAGGCATTTATTTTTGGACACACATGATCTGAACAACACTTTGGAACGCACTGCTTGGGCCAAAACGTGGAAAGGAAAATATTTCAATTTCCTGGGTTATTTTTTCTCATTATATTGTGTCTGGAAAATAATTATATCCACATTAAATATAATGTTACAAAGAGTGGGGAAAAAAGATCCAGTTACAAGAGGAATGGAGATTTTAGTGGAATTGGTTGGCATTGATGTTGATGTATCATTTTGGTCGCAACATGTATCATTTTTATTGGTTGGATGTATTGCATTCACTTCAATAAGAGGTCTCCTATTAACTTTAACAAAGTTTTTCTATGCACTTTCTAGTAGTAAATCATCAAATATCATTGTTTTAATATTTGCTCAACTTATGGGCATGTATTTTGTATCATCCGTATTATTAATGCGTATGAATATGCCAGCTGAGTATAGAGCTATTATTACAGAAGTACTTGGGGATCTACAGTTTAGTTTTTATCATCGCTGGTTTGATGTTATATTTTTAGTAAGTGCAGTATCATCTCTAACATTTTTAACATTTGCTCACAAGCAAAGTAAGGTAGACCTACCACCTATGTTT
>Ste174
ATGGACACTTTAATAGAACAGCAACGGCGTTACCACGAAGAACGTGAACGGTTAGTTGATGCTATGGTTAAAGAGATGCTGTGGAAAAAGTCGACGACTAGAGACGTGATTAACTCTGAACACCGACAAAAATTATTGCTCGATCAATATATGGAAGGAACCAATAAACTAAAAGAGCTATATGAAGATAAAGACGGTTTACGCAAAGAGGAAATTACTTCCATTTCAGGTCCAAATGAGTTTGCTGAATTTTATTTTCGTTTAAAAGGCATTAAAGAATTTCATAAGAAACATCCAAATGAAATATCAGTGCCATTATCTGTTGAGTTTGACGATTTGAATAACCTCCGTGAGAATCCTTCAGAGGAAATGACTAACATGGTAGATTTTACTGATGAAGAAGGCTATGGAAGATATTTGGATTTACATGAATGTTATGAAAGATATGTGAATTTAAAAGGAGTTGAAAAAGTTGATTACATTACTTACCTATCTATATTTGATCATTTGTTTGATATCCCTAAAGATCGTAAAAATTCAGAATATAGAAAATATGTAGATATTTTATTGGAATATTTGCATGGTTATTATTTACGAATAAAACCTTTACATGATGTTGACAATGAAATGGATACCGTTCGAATAGAATTTATAAATCAATGGGAAGAAGGCACTTTTCCAGGTTGGCCGAAAGACACAAGTAGTGCTTTAGCCAATGTTGGAGCACATTTAGATTTGTATGCATTTTCTTCTTGGGAAGAATTAGCCTCTCTTGGACTCGATCGTTTAAAATCAGCTTTGATGGCATTAGGATTAAAATGTGGTGGAACTCTGGAAGAAAGAGCTCAAAGATTATTTTCAACTAAAGGGAAAACTTCATTAGATCCATCTTTATTAGCCAAAGGTAAGCCAGGCAAAATGAACCGCACTAAAGAACAAGAAAGGCAAAAAGAATTAGCAATGCTTGAAGCACAAGTTTATAGGTTTTGTGAACTTTTAGCTGAACAGAGACTAGCGACTAAAGAGAATGTTCAAAGAAGACAAGCTCGAACTGAAGGAGAACGTGATGATTCAGAAAATGAGGCAAGTGCATCAGAGTCTGATGATGAACAAGGAGAAGATATCCCTTATAATCCAAAAAATTTACCTCTTGGTTGGGATGGAAAGCCAATTCCATATTGGTTATATAAGCTACATGGATTAAATATTAGCTATAACTGTGAAATTTGTGGTAATTTTACGTATAAGGGTCCCAAAGCATTTCAACGGCATTTTGCTGAATGGAGACACGCACATGGAATGAGATGTTTAGGTATACCAAATACTGCACATTTTGCTAATGTTACACAAATTGAAGATGCACTTGCTCTTTGGGAAAAATTAAAAACAATGAAACATGATGAACGGTGGCAACCAGAGAATGAGGAAGAATTTGAAGATTCTCAAGGAAATGTAGTCACTAAGAAGACTTATGAAGATCTCAAGCGACAAGGCTTATTG
>Ste175
GAACACGAAAAAAATGGTGTTAAGAAAGAAATTAAACGAGAATACAAAGATGAGCCCTATGATTCAGGTTATCATTCCCAGATTAAAAGAGATTACAAATTAAATCATAGTATTAAGGACGAAAATTTTTCTGATGATGGTGACTTTAATATGTCCAGCCACAAGAGGAAACAAAGTGATGATGATTTTTCTATAAAGGAAGAAGTACAGTCTGATGATGACATACCTTTATCAAATAGAAAACGCAAACATTCTGGCAGTAGTGAAGATGATGTTCCTCTGAGCGCTCGAACAAAGCATATTAAAAAAGAACACAACAGCAGTCATAAAAAACATAAAAAAGATAAGGAACATAAGAGTAAACATAGAGAAAAAGATAGAAATCATTCATCTAAAGATTCTAAGCATAAAGTAAAAAAAGAAAATAATACATCTCAAAAAGAAAGTCCTGTTAAAGGTACCCCAAAGAAAAAAAAAGAAGAAGAACCGCAAGAAGTATGGAAATGGTGGGAAGAAGAGAAAAAAGACGATGGTGTTAAATGGAAGTTTTTAGAACATAAAGGACCGGTTTTTGCTCCAGCATATGAACCTTTACCGAGTTATGTTAAATTTTATTACAATGGTAAACATGTAGTTCTTTCAGAGTTGGCTGAAGAAGTAGCAACATTCTATGCCAAAATGCTTGACCACGATTATACAACAAAAGAAGTATTTAATAAGAACTTTCTTAAAGACTGGCGCAAAACTATGACACAAAAAGAAAAGGAGTTAATAACTGATCTCTCATTATGTAACTTTAAAGAAATGAGTGTATATTTTACTAAAAAGTCAGAAGAACGTAAAGCCATGAGTAAAGAGGAAAAAAAGAAAATAAAAGAAGAAAATGAAGCTTTGCAAAAAGAGTATGGGTTTTGTACTATTGATGGTCACAAAGAAAAAATTGGTAATTTCAAAATAGAACCACCTGGTTTATTTAGAGGAAGAGGTGAACATCCTAAAATGGGTATGTTGAAAAAACGAGTAATGCCTGAGGATGTCTTAATTAATTGTAGCAAAGATTCTAATATACCAAAACCCCCACTTGGTCATAAATGGAAAGAAGTTAGACATGACTTTGGTGTAACATGGCTTGCTAGCTGGATAGAAAACGTTCAAGGGCAAGTTAAATATGTTATGTTAAATCCATCTTCTAAACTTAAGGGAGAAAAAGATTGGCAAAAGTATGAGACTGCTAGAAGATTAGCAAAATCTATTGATAAGATAAGAGAAAATTATATTAATGACTGGAAATCTCGTGAAATGCATGTTAGACAAAGATCAGTTGCTTTGTATTTTATTGATAAATTGGCACTGAGAGCAGGAAATGAAAAAGACGAAGACCAAGCTGATACTGTAGGCTGTTGTTCTTTACGTGTGGAACACATACAATTACATGAAGAATTTAATGATAAAGAATATGTAGTTGTATTTGATTTTCTTGGTAAAGATTCCATTAGATATTACAACGAAGTACCTGTAGAAAAAAGAGTTTTCAAAAACTTGAAGATATTTATGGAAAATAAAAAAGGTAGTGATGATTTATTTGATCGCTTGAACACATCAATATTGAATCAACATTTGCATGAACTCATGGATGGACTCACCGCAAAAGTTTTCCGTACATTCAATGCTTCATGGACACTTCAACAACAACTAGAAAAATTAACTGATCCAAATGTGTCTGTAGCGGAGAAAATCTTACAATATAATCGAGCTAATCGTGCAGTTGCTATTTTGTGTAACCATCAACGTGCTGTACCAAAAACACACGAAAAGTCAATGGGAAACCTTAAGGAAAAAATTCAAACTAAAAGAGCAGCAGTAAAAGAAGCTAAGGAGCAATATAAACAAGCCAAACGAGATGTGAAAGACGGCAGTGTGCATTCCAAGACTCAGTTAGAAAAGAGAAAAAAGGCTTTAGAACGATTAAAAGAACAATTGACTAAATTAGAAGTTCAAGAAACTGACAAGGAAGAAAACAAGACAATTGCTTTGGGTACGTCCAAATTAAATTATTTGGATCCGCGTATATCAGTAGCTTGGTGCAAAAAGTTCAATGTTCCTATTGAGAAGATATACAATAAAACACAAAGAGACAAGTTTAGATGGGCTATTGACATGGCTGGACCAGATTATGTATTT
>Ste176
ATGTGTACTTGTCTATTGTTTCTATTATTTGGTATGTATTTTTTAAATTTTGCATTCACCCAAGATCCTTCTGGTTACATAGCCTATTGTCCATGCATGGGTCGTTTTGGAAACCAAGCCGACCACTTCCTGGGTGCCATTGGTTTTGCTAAAGCTTTAAATCGCACACTCTTATTACCTCATTGGATTGAATACCGGTACGGTCAGCAGAAGTCTGTACAAATTTCATTTGATACATACTTCAAAATAGATCCACTTTTAGAATATCATAGAGTTCAATTAATGAATGACTTTATGATCAAATATTCAAATGATACGTGGCCACCAGCAAGTCGAACATCATTTTGTTATATGCAAAGAGGCGAATTAGAAGGATGTAATGCCAAATCAGGGAACCCTTTTGAGTCATTTTGGGATACTTATGGTATTGATTTCTCATCTTCTGAATTTTATGCCCCTCTAAACTATGATGTATACCATCATGATATGATATCTAAATGGCACAAGAAGTATCCATCATCTGAATGGCCAGTATTGGCATTTGTTGGTGCTCCGGCAAGTTTTCCAATACAAAAAGAAAATGTAGAGATTCATAAGTACTTAAAATGGAATGATGGAATTGATAACTTTGTAAAGTCATTCATAAATAATAGAATTAAGCCTGGAAAATTTATTGGTATTCATTTGCGCAATGGTATTGATTGGGTCAGGGCTTGTGAACATATCTCTAAGAACTCTTTATTGTTCTCAGCTCCACAATGTTTAGGCTATAGAAATGAATATGGAAAAGCTACAGAAGAATTATGTTATCCAACATTTGAAACAGTCGTGAAACAACTAAAAAGACTTATTCGAAAATATGACAAAGACATAAGTACAGTTTTTGTAGCCTCTGATAATAATCATCTAATCCCTGAACTATCACATGCATTATCAAGTTTTAATTTGAAGACTGTAAAATACGATAAAGATAATCCGCATGTAGATCTTGCAATACTAGGCAAGGCAGATTATTTTATCGGCAATTGTATATCTTCATTCAGTGCTTTTGTTAAACGCGAAAGAGATTCAAATGGTCTACCTAGTGAATTTTGGGCATTTCCTGTTTATCAAAAAAATAATCAAAAGGATGAATTG
>Ste177
ATGGCCGCGTTCAAGGGCCGGACCGGGACGGCGGCCGACGAAAAGGAGGCGGCGGACGCCATGCTGGCCACCACGGCCGTGATCGGAGACGGCTATCGCAACGTCGGCGGTGCCGCTGCCGCCGCCGCCGCCGCCGCCGGAGACGACGACGACGACGACGAAGACGTGCAGTGCGGCATCGGGCCGTGTCGGTCCAAGTGGATGCAGGTGTTCGCGTCCAAGCAAGTGTTCTTGGCCACGTTCTGTTTCAGCTGGGTGTTGCAGGGCATGTTCTCCACGTATTTCGTGAGCGTGATCACCACGCTGGAGAAGCTGTTCCAGTTGCAGAGCAAGACCATGGGATTGGTGCTCAGCGCCACCGAAATCGGGCAGATCGGCTCGTCGCTGTTGCTCACGTATTACGGTGGCCAGGGACACCGGCCCAGGTGGATAGCGTCCAGCATGGTGCTGTTCGGGGTGGCCACGTTCGCGTGCTCGTCGCCGCACTTCCTGTTCGGCCACCACCAGTACTCGCCGGCGTCGGCGGCGATGGCCGGCAGCGGGTTCGCCGGGCCGGCGGGTAACGCGACCACCGCGGCCGACTATTACCCGTCCAACGTGTGCGTGCCGCCGGACGTCACCGCCGGACAGACCAGTCCTCAGCCGCAGGTGCAGCACGAGATGTGCGAACAGAACGAACTGTCCGAACAGCTGGAACAGTCCAGGAACACGCAAATCGTAGTGGCCATATTCTTCACCAGCCTGCTGGGCGTGGGCATCGGTCAGACGGCCGTCTACACGCTGGGCATACCGTTCATTGACGACAACGTGGCCAGCCGCGAGTCGCCGCTGTACTTCTCCATCACCATCGGCGTCCGCATACTCGGCCCGTCCTTTGGCTTCCTGTTGGGCGCGCTGTGCACCAGCCTTTACGCGGACCTCAGCAACGAGCCCAACATGGACACCAACAACCCGCGGTGGGTGGGCGCGTGGTGGCTGGGCTTGGTGGGCATTTCGGCCACGCTGCTGTTGACGTCCATCCCCATGTTCGCGTTCCCCAAGCGGTTGCCCAGCCCGTCGTCGGCCTGCAACGGCGCCTTGAAAAAGCAGCATCCGCCCCCGTACGACGGCCTGCCGGCCGTGCCCAAAGCGCCCAAGCTCAAAGACTTTCCTACTGCCGTCAAGAGGCTGCTGAAGAACGACATGCTCATGTACAGGACCGCGAGCAGCGTGTTCCACCTGTTGCCGCTGGCCGGCATCTACACGTTCCTACCGAAATACTTCGAATCACAGTTCCACTTCCCCACGCACACCGCCAACATGGTCACA
>Ste178
ATGGACGATTGGAAGTCACTGAACATCCGGACAGAAATATTAAACGCTCTCAAATTGAAAAACTTCACGAAACCCACGAAGATTCAATCGGAATCGATTCCCCCAGCTATTGATGATCAAAGAGATATACTTGGTGCGGCTGAAACGGGAAGTGGTAAGACACTAGCTTTTGCAATACCCATTTTAAATGGTATACTTAATGCAAGATCTTTGGAATCAAAATCAGATGGTTCAGAGTCTGATCAAGAGTCAGACTCTGATTCAGGCTCGGAACATGACTATGAACCAGAAGTCTTAGAAGAACTTGATGAAAACGGGCTAGGTTGTGTAGCAGTTGTTAATTTACCACCAGATAATTATATAAAAACAAATAAAAAATTATGGGCAGTCATACTTGTGCCTACTCGTGAGTTAGCCATGCAAGTAAAAAATCACATTGAAGATATAGCCAAGTGCACAGATATTAGTATTGCTGCTATTGTTGGTGGATTGTCAAGTGAAAAACAAGAAAGGATTTTAAAGAAAGGTCCAGAAATTGTTGTCGCTACTCCAGGACGTCTTTGGGAATTAGTTCAGAGAAATGAGCCACATTTAATGCAGTTAAATAAAGTCAAGTATTTTGTGATTGACGAAGCAGATCGTATGGTAGAGACTGCACATTTCCCTGAATTACATCTTATGCTTGAGAAAATTAATTTAAAAAAAAATAATAAACGACAGAATTTTGTATTCTCTGCAACACTTACTATGGTGCATAAAGCTCCATACAGAATGAACATTAAAAATAAGAAAAAAATTAAAAAAAATTTAACACCTGAAGATAAGTTGAAAAGTTTAATTCAGTTAATTGGTATGAAGAATCCACATGTTGTAAATTTGACAACTGTAAATTGTGTTACTAGTACAGTGAAAGAAATGCAAATATTTTGTTCAGTTAAGGAAAAAGATGGATATTTGTATTACTTTCTAAAACAAAATCCTGGTAGAAGTTTAGTTTTTTGCAATAGTATAAGCTGTGTAAAAAGACTCGCTAGTGTCTTAAGTATTCTTAAATTAAATCCATTACCTATACATTCAAATATGATTCAGAAACAAAGGCTTAAAAATTTAGACAAATTTAGAGCTAACGATCATGGTTTATTACTTGCCACTGACGTGGCTGCAAGAGGTCTTGACATTATTGGTGTTAATCATGTAATACATTATGATGTCCCAAGAACGGCTGAAATCTACATCCATCGTAGTGGCCGTACAGCTAGAGCATCAAATATTGGTTTGTCACTTTTAATTTGTACTCCTGATAAGAAGAATGTATACCTGAATGTTTTGAGAACCATGAAAAGAGAAAAAGAATTACCAAGGTTTGAAGTACAACTGCGGACACTGCAAACGTTCCTTGCATGTGTAAAACTAGCCCAGGAAATTACTACGTTAGAAGAAAAGGCAAAGAAAGAAACAGCATCCACTAATTGGTTCAATAAAGCTGCTGAAGAGATGGAAATACTTTTGGATGAAGATGAATTGCCCAGAGGGATGGGTAATAGTGATTTAAAAAAACATAAAAAACTTGTTAATTCTAAACGTAAACAATTAGATATGTTTTTATCTACAATAAAA
>Ste179
ATGCCTCCGGCGTCGGCGTCCATGGAACACCTAGGCCCAGGTTTCGGAAGTCCCAACTTGCGCAATCCTTACTCGCCATCTCGGACCACAAAGTTCCACGGCTCGAACGCCGCGTACGCGAACACCACCACCTCAACGGCGTACTACAAGAACAAGTACGCCACCCAGCACCAGCACCAGACGGCTGCCGCCAACTTGCCATTGTGGACGGCCATATACAACTATGAAGCGCAGGGCGAGGACGAACTTAGCCTCAAGCGAGGCGACATCGTCGAGGTGCTGTCCACAGACGCCAAGATATCCGGCGACGAGGGTTGGTGGACGGGAAAGCTCGGTGACAAGGTGGGCATATTCCCGGCCAACTTTGTCACTGAGAACAACATTTTGGAGAACGTGACCACAGTGGTGGGCAACGCACATATCACCGAAATCGATTTCGGCGAGCTTGAGCTTGAAGAGGTCATCGGTGTCGGCGGTTTTGGCAAGGTTTACCGCGGCTATTGGAACAACAAAGAGGTGGCCGTCAAAGCTGCGCGCCAGGACCCTGATGAAGATATTAGTGAGACAGTGAAAAATGTCAAACAAGAGGCAAACCTCTTTTGGCTGCTGGACAACGAGAACATTGTGTCCATGTTGGGCGTTTGTTTACAAATTCCAAATCTATGTCTCATTATGGAGTACGCCCGGGGGGGTTCACTTAATCGTGTACTGATGGGAAGGAAAATACGACCAGACGTACTTGTTGATTGGGCCATTCAAATCGCCAGGGGAATGAACTATTTACATAATGGTGCACCAATATCGTTGATTCACCGAGACTTAAAATCCTCAAAT
>Ste180
GAATCAAACAGTCCATCAAAAATGAGTAGAGGATCACCGAGAAGTGAATCAAGTCTTCCGCCTTACGAAGTACCGTTACTGGCAACTGTGTCTCCGGGACGATCGCCACCATCGTTGGACGTGCTAGATTTCAGTACGAAAAGGCCAGCCAGCCCACCGGCTTCTTCCCAGCCTGCAGCCATGAACCTTAGTAACAACAACGAAGACTCACCGATCGATCTGACTATTAGAAGCAAAAAAATAAAACTCGACCCATCGCCCGTGTCACCGTCCACCGACGCGTACAATCGGATGAGCAGGCCCTGGGCACAATACACTACCCCGGTGATAAGGCCCATATCCAGAGGCGAGATGATGACGCCACCAAGCGATCCGGTGCACATGTGGAACGGTAAGCACGGCAAACTGACGTACGGATCGTTTCCGTCAGCGGCGAGTGACGCTACTAAGGCGCTGGAAAAGATGTGTGAACTGAGTAAGCTTCAAGACGAACCGAGATCGGTACTAGCACCTAGCTCGGGACGTCACAGTGCATGGCAATCACACTGGCTGAACAAGGGAGCTGACCAGACCAAAGACGTGCTCAAGTGCGTCTGGTGCAAGATGAGTTTCCCCACACTGCAGGCTATGTCAACGCACATGGCCGAGACCAAACACGGAACAGCCGCCGCTCAAAGCCTCCAGCCACCCCCGCCACCGCCCCCACCACCTGTGTCTACATCTTCTGGCCACAAAAATGATCTCAACATGTTGATTAAGGAGACAATGCCGTTGCCCAGGAAGTTGGTGCGCGGCCAGGACGTCTGGCTTGGAAAAGGCGCGGAACAGACTAGACAGATACTCAAGTGCATGTGGTGCGGCCAGAGCTTCAGGTCTCTGCAAGAGATGACTACTCACATGCAGCAAACACAACACTACACCAACATAATTTCGCAGGAGCAGATCATATCGTGGAAGTCTGCGGACGAGAACAAATCGTCTAGCGGTGGCAATAACGTGAGCGCCGCGTCCACCAGTTCGCCGGCTAGCTCGGTAAACACGTCTGCCAACCACGTGAGCGCTGTGCTCACGTGCAAAGTGTGCGATCAGGCGTTCAACTCACTCAAAGAGCTGAGTGTACACATGGTGAAGAATGCACATTATAAGGAGCACATGATGCGATCGATTACGGAGGGTAGCAATAGGCGCCGGCAGACGCGGGAGAAGCGGAAGAAATCGCTGCCGGTGCGTAAGCTATTAGAGCTGGAACGGGCTCAGCACGATGTGAAGAATGGTGACGGAGGATATCCGACGTCTGGTGGTGGTTTCAAGGCGGTTAATGACACCAATCACCGTTTGGGCAGGATAATTTGTGAAAAGTGTGGTGAAAAGGTGGATGTTGCCAGCTTCATGGAACACTTGCGGGTGTGTGTTACGATGACTGCTGACCAGAAGAACCTTCTGAAAACCGCATTGATGTCGCAAAATTCGATGTCAGGTGCAACGGCAGAACCGGGCCGAGAGAAGAGACCCAAGAAAGAGCAAGACAGATCTCAAGCGGCAGCTGACCTGTCGATGAATAAACCGACCGTGGCTGCAGCCACCACAGGTTCATCGTCGCCGTCCGTGCTCAATGCCATCGAGAAGCTGATTGAGAAGAGCTTCGACTCGCGGCTCCGTTACGGTACGTCGGCTACAGGCGCTTCAATCGGTGAGAGCATACTTAAGCGTTTGGGAATTGACGAGAGCGTGGACGCCACAAAGCCCATAATGGACGTGCAGGCGATGAGCTTATTGCGAAGCTATCAGTCACTCGGCCGGCACGAGCGGAGTGGCAGCGAGTCAAGCTCCATGTCGCCCGAGTTGGCAGCCATGCGTAGCGATTCGACCACTCCAGACCGTAAGTACGAACCGTCTGAATATCAACGCATGCGGTCTGTGACGCCCAAATCAACGCCCGAGCGGCACAGTTCGCCCAAATCGTCGTCGTCGTCGTCCGGAAAAGGAGGTCACGGTGGCCAGGAGGTCTCCGGTGGCGTAGAAGTCAAGAGTGAGCCGTCCGGCGGGCCAGACGAAGGATGCGTCACAGGGGACTTTGAAGTGAAGAAGGAGTATGTAGATGAAGACGACGCGGTAGTTAAGAGCCCCGCCGAGCGGCGGGCTAGGAGCCGGGAGTCAGCGGAGGGTTCGGTTGCGGACGAGACGAATGGATCGAGTCGAGGTCCGACGCCCACCAATGTCAAAAGTCCGCTGAGTCCAGCTGGCAGTGACAAATCCATGGATAACGGAAAGAAGACCCCGGTCACTTCCAGTAGTCTGGGTGCCCTGTCGTCGATGTTTGAGAGTTTGACTTCGGCTGCCAGCAGTGCAGGCAGCGGATTGTCGTCTTCCGCAAACGGCGATGGCGGTGGTGGAAAAAGTGGTGGAGGCGCCAGCAGCCACCCCCTGGCTGCCCTACAGAAGCTCTGTGATAAGACGGAGAACCACCACCACCCGCACAACCATCATCACCACCACCGGCCCAGCAGCCGTTCGTCGTCTAACGCATCTGCTACCAACGGAGGACCCGCGCAATCCATGTCGCCGCCCACATCCATCACGGGCAGCACCGCTCCTGGTGCTATCTTGGCGTTCAGCTGGGCGTGTAACGACGCTGTCGTAACGGCCGACTCGATCATGAAGTGCGCTTTTTGCGACACACCGTTCATATCTAAGGGTGCGTACCGGCATCACCTTTCCAAAGTGCATTTCGTCAAGGAAGGCATCACGCCCGAACCGATCATGTTGAAA
>Ste181
GATGTCAAAACCACAGAAGAATCAATAACAGTTGATGCAAATGCTAGTGAATCTTTATCTAATGGTTATAGTAGTGACAGTACTAATCCAAATGTGGCAAACTCTCCAACTTATGAATCAAATACAGAAAATGATCATAATTCAGATGAAACTAGTACAATACATGAAAATGGAACTGGGGAATCTAGTAAAAACAATAAACCTTTATCAAAAAAACGATCGTTTAGAAGTAAATCTCGTGATGATCCTTCAGAAGATCCAGCATTTAATATATGTGATATCAATGTAAAAGTAGCCGACCTTGGTAATGCATGTTGGATAGATCGCCATTTTACAGAAGATATTCAAACTAGACAGTATCGTTCTTTAGAAGTATTAATAGGAGCCGGATATGGTACATCATCAGATATATGGAGTGTTGCATGTATGGCATTTGAATTGGCAACTGGTGATTATTTGTTTGAACCACATTCGGGCGAAGCTTATTCAAGAGACGAAGATCATATTGCTCATATTATAGAGTTATTGGGTAAGATTCCGAAAAAAGTTATTGATGGAGGAAAGCAATCACCACAGTTTTTCAATAAACGTGGAGATCTGCGCAACATAAGTAGTTTGAAACCATGGTTTTTGTATGATGTACTAAGAGAAAAGTACAAATGGCCTGAATCCGATGCTAAGGCATTCACTGGTTTTCTACTACCAATGTTAGAGTTTGATCAAAATGCTAGAGCTACAGCTGCTCAGTGTTTACAACACGAATGGTTAAAATGT
>Ste182
ATGTGTTTGGTGCTCAAGTACGTATTTATACTATTATGGCTTATATACACTTTCGCCTCAATTATACTTCTATTTGGCAAGGGACTATTACTGCACAGAGATGTGTTACCTAATAAGTCTATCTGTGAAACCGATGTTGATTCTCTCCGAGAGTTGACACAGAATTGTACAAAAACCAATACAAAGGTGGTGATGATAATTATTGACGCCTTGCGCCATGATTTTGTCATTCATTCTGATCAGGACATGCCATATACGAACAAGATCACAGTGTTCAGAGACATATTGGCCAGTTATCCGAAACAGTCAAGATTATACAAATTCATTGCTGATCCCCCGACCACTACTATGCAAAGATTAACTGCTCTTACTACTGGAAGTTTGCCTACTTTTATAGATGTTGGTTCAAATTTTGCAACTGAAGAATTATTGGAAGATAATGTTATAGATCAATTAGTGAATAATGGAAAAAAAGTTGTGTTTATGGGAGATGATACATGGGCAAATTTATTTCCTAAAAGATTTTACAGAAATTATACATATCCAAGTTTTAATGTTTGGGATTTGGATACTGTTGATGAAGGAATCAAGAAAAATTTATATCCTGAAATTGTGAAGGATGATTGGGATGTGTTGATTGCTCATTTTTTAGGAGTTGACCATTGTGGTCATAGATATGGACCAAATCACAAAGAAATGGAAAGGAAACTTAGTGAAATAAATGTAGTTTTG
>Ste183
ATGACGGAAACGTTCAATTTGTCCGACTACGATTGTATCGGTTTTGACCTGGATAACACAATATGTGAATATCGCATAGGGCCCATGGTACAAATGATTTATGACGTACTAATCGATTACCTCATAAAAAATTGCAATTACTCGGCCAATCATCTGCGGCAGCCGATAGATTTCGATTTTTTTCAGAGGGGTTTGATTTTGGATGCTGAAAAAGGAAACATTCTAAAAATCAATGGTGCTGGTCAGATATTGAGAGCAGCCCACGGCACAAAGTTCATGTCCGACGAAGAAATCGTGTCTGTGTATGGTCCGAACAGGATGTGGTCGGTGACCGATGTGTTTGTACAAAATTTTCTTGAAACCTGGAACGGACCTATGTCCGAAAAAATTAGACCACTTCTTGATTTTTTCGATATTCCTGTGTCGCTTGTATTTGGCCGTTGTATAGACGGCATTGACAACGTATCTCGCCCTCAAACATATAGTGTTTGGCCTGATGTATTGAAAGGCTTGATCTATATGTATTCTAGGGAGAACTTTTCAGCAAATACTGGTGATTATTTTCCATACTTGAAATCGACTCCCTCTTTATATTATAATAAATGTCCTGACTATGTGCTCAACTGGCTTAAAGAACTAAAACAAACTAAAAAAGTTTTCCTGATATCGGGATCACATGTCGACTATGCCAATTTCACAGCTACACAATCATTAGGTAAAAACTGGAAAGACTTATTTGACATAGCTGTTTTTTATTCAAGAAAACCAGGATTTTTCACTGCGAATAAACCATTCTATAACACAGACTCTCAAATGTTAAACGAATGTGATATTGTGGAAAATATACAATTTAACAATATTTATAGTCAAGGTAATTGGAATCAATTACATGATTTATTTAAAAAAGAAACTGGGAAGTCTAACCCAAAGTGCTTGTATGTTGGCGATAATATATTGCAAGACGTTGTAGCACCTGCAAAGTTCTCTGGTATAGATACTATAGCTGTTGTTGAAGAAATGAAACTAGATTCAAATGATAATGATATTAATCCTGACAATAAAATGTTAAGATCAAACAAATGGAGTTCATATCTAGTCGACTGTGACAAGAGAGATATATCCATTTGGACTTCATTTATTGCAAATCATGGAAAACTTTGTATTCCATCCTTAAAGCATTTAGCAAAAAAGCCCATAAATTTTGAATTTACACCATTTACCAAAAGTAAAGTGGTTTTAAATGGTAATGGTTTTTTTCCATTTATACCCAACAGCTTGTACAAGATTATAAAA
>Ste184
AGGTGCAGACTGCCCAAGCTCATGGTGTTCGACCTGAACACGGACACGCTGATCAGGCAGTACACGTTCAAAGCCGAAGACATGAAACCCGACTCGTTCTTCGCCAACGTCATCGCGGACACGACCAAGGAGACGTGCGACGACGCGTTCGCGTACGTGCCCGACCTGGGCGGTTACGGCCTGGTCGTGTACAGCTTCGCGACCAACACGTCGTGGCGCGTCAAGCACCACTACTTCCACTTCGACCCGCTGTCCGGCAACTTCCACGTGGGCGGCCAGAACTTCCAGTGGACCGACGGGATATTCGGCGTGGCGCTGTCCCCGGTCAAGGAGGACGGGTACAGGACGCTGTACTTCCACCCGCTGTCCAGCACCCGGGAGTTCTGCGTGTCCACGCACATCGTGCAGAACGCCAGCATCGCGTCCGACAGCTACTACGAGTACAAGGTGCTGGGCTCCAGGGGCCCGAACACCCAGGCCAGCGGGTCGTCGCTGGACGAGAACACCGGCGCGCTGTTCTACACGCAGATCAACAAGGACGGCGTGGGCTGCTGGAACTCGTTCCGGAACGCGGACGAGTACTCGGCCGACACCAACCACCTGGTGGCCACCGACAGCCAGACGCTCGAGTTCCCCAACGATCTCAAGGTGGACAAGACCGGCACGCTGTGGGTGCTCTCCGACAAACTGCCGCGGTACCTGTACATGGGCCTCGATGCCAACGAGATCAATTACAGGATCTTTAACGCCCCCGTCGTGGACATAATCAAGGGCACCGTTTGCGACATCAAA
>Ste185
TTATTTGGTGCTTTAATGAAGCCTCTTGAATATCCAAATGAAGGCTGTAAACCATTACTCCAAAGAATGGCAGATGAAAAGCGTATGCAAATGGAACGCGGATCAATAGGTGGATCATATTTCATTGTACAACTTAAAGATGGGTCATTAGAAAAAAGACAAAAGTTACCACTAAACATTGATCCTGGTGTTCATTCAAGTTTTAACTTGGATGAATTGGTAGGTGGGACTGGATCTCCCATGACACCGATACCCACCATGGCGGTTTTACCTACCATTAAAGAAGTGAAAGCTCCAGAACAGAGTGGATCTAGCAATAGTTCTAGCAATGCTGGAAGTGGAGATCTTAAATCTGATAAAAAAGACAATAAAATAGAAAATTCAAAACCAGAAGTACCTGAACAAAATGGTGAAAAACCAAGTGAAATAAATGGAAACGGAGAGTTGACTGAAGTGAAAGCTGCTATTCCAAGAAATGCTTCTCAACCTGCATTTACAACTCATGTTCAAGGTTTGCCAAAAAATGGTTCAGTACCATTTTTTGACCGCATTCGTAAAACTAGTGCCAGTGAACGTTATCGACCTACTTTGGGGCCAATAAAAGTGTCTCGACCAAACCTCAGTTCTAATGGAGATATTCGTAAATCTATACATTTAAGATTATCAAATGTATCAATACTTGGTAGTAAAAACAATAACGCTGAAGATATGTGGTCAAAT
>Ste186
ATGACAGATTTAGAAAGTAAATTGCTTGGTGAAAAACTTCATTATTACTGCAGTAGCAGTGATGAAGATGAGCCAATGCTCGACAGGGATCCTCCCAAACAATCAAAGTCAGATTGGGATGGGATGTCGTCAAACACTGGACCAAAAGGAGTACTCAATGATTGGGAACAATACAAACGACAACAATCTGCTCAGAGAGTACAGCGAGAAAAAGATGTATTAAAGCAGATAAATGATATGGCTCTAACATGCAAGTCAGAAATTGAAGAATTGGATGATCAATTTCTAGCTGAATACCGTAAAAAACGCATGAAGGAAATGATGGCCAAGACTCAAGAAGCACCAGAATTTGGTAAAGTCTTTGATTTATTAACAGGGGATGACTTTTTAGTTGCTGTTGAGAATGAAAATCCCAATGTAACTGTGATTGTGCATGTTTATGAACACAATGTGCCAACATGTTCAATAATGAACTCATGTTTGAAAGTTCTTTGTCATGAATTTCAAAAAACAAAATTTTGTAAACTAATTGGTTCAAGTGCTGGTATGAGTTTAAACTTCAAAATGTGTGGTGTTCCAGCTTTACTTGCATATAGAGCAGGACAACTTGTTGGAAACTTTGTGCGTATTACAGATGAACTTGGTGATGACTTTTATGCTGGTGACGTAGAGAACTTCTTGATCGAACATGGTGTTCTTTCCGATAAATCGTGTATACCTTCT
>Ste187
ATGGATGTTTCTTTTTTAAAGATTATTTTTGCCTTTATGGCATTTTCAATTGTCATATTAAGTGTTTTAATTAATTTAATTGAATCTAAGTTACCGGTATCTATAGTGCAAACGTTTAGGTATGGTAAATTTTCAAGTGAAAAGAAACATTTTTTGGTCAACTACTTGGAAGTACCAAAAAATTGGTTCAAACATTTTTATGTATTTGCTGCTGTTTGGTCAACACTTGGATTTGTATTAGTAATATTAGCTTTTGTATTCAAAATGCCTATTCCTGGATTCATCACATATTTTCTGGACATAGTAGCTCTAAAGAATCGACGAACTTCATACAATGCAACTGCTGCTACTGTTGCCATGTTCTGTATGCTAATTCAATGCTGGAAGCGTTTTTATGAAACCCATTATTTAAGTATTTTTTCAAATTCAAAAATTAATATTTCTCATTATGCCATTGGTTACATACACTATTTTGGCTGTATAGCAGCCATATTAGCTGAAGCACCATCACCTTTTACCTCACTTTCTGTTGATCATCTATCCTACTTCTTAATTAATGATATAAACATTAGACTGATTATTGGAATTATTATTTTTCTTTGGGCTTTCCAACAACAATATTTGGCAAATGTAAGTTTGGTTAATTTGAGAACAAATAAAGAAGGAAAAGTTATAACATATGAACACAAAATTCCAACTGGTGGTTTATTTGACAAAATATCTTGTCCTCATTTGTTTTGTGAAATGCTTATATATATGGCTATATACATTATGCTTTGGGGAAGTCAGATTTGGCCTTACATTTTTTTTTGGGTATTGAGTAATCAGTGTGAATCTGCAATGCTTAATCATTGGTGGTATCAATCAAAATTCAAAATGTACCCAAAAGAAAGATGTGCATTCATTCCATACATATTG
>Ste188
GATATTCCTGAAGATGATACAGCAAGTGGTGATTCACTAAATGATCACTTCATGCCATATGATTCAAGGCTAGAAGATTATGAAGCTTTGAGAAAGGGATATGAAGATTTGCGTACCACACATTCAGCAGCTGTTGATAAAATGGATATGATGAAAGATGAAATTAATCAATTAAAAAAACAATGTAACGAATTATTTAAAGAACGGGATATAGCTTTCCGAGAAAGAGATGGTTTAAAACAACAGTGTACAGCTGCTATACGCCAATGGGATTTAACACTTCGAGAACGTAATGATCTTCAAGAAGCTATACAAAAAGTTCAACAACAACATGAAGAAGCAGTCCAAGAAATGAAAGCTGCTGTTGCTTATAGTGTAAAAAGTAGTAAGGAACTTAAAGATTTGAATAAAGCTCATGATGCTGCTGTTAAAGAATATAGACTTATTATGAGTGAGCGTGATAGTGTTCATAATGAACTTGAAAAACTTTCTGAAGATTTATCTCAAGCATACAATAAAAATAAATCATTGGAAAATGAAATAAAATCTTGTAGGGATGAAAAAAAAACTCTACAATTACACATTGAATCATTAAAACGTGAAATATCATCAGCATTACATGATCGTGATAAAGCACTTAAAGAATGCAATGACTATCAAGAAAGATTTGGAGAGATAACAGCCAAAAATGAATCTCAGAGAGAATTTAAGAGTCATTTAGATTATGGTTTTAGTAGAGAAAGAGAAAATCGGAATGATTCACGAGAACAAGTAGCTTCTTTAGATTTATTTAACTCTTGTCAAAAAGAACGTATGGATAATCTTGATCAAGCTAACCAAGAAATTGAACGTTTACGAAAATTAGCAGATAAATATCGTAATGAATTAGATGAGTCTTTAGAAGAAGCAGAAGTATCTAAAAGACGCCGTGATTGGGCTTTTAGTGAACGAGATAAAATTGTATTAGAACGTGAAAGTATACGAACTCTCTGTGATAGCTTAAGAAAACAACGCGATGATGCTGTGAGTAAGTTGGCCCGTGCTATGAGAGACTGTGATGATATAATGAAACAAAAAAGTGATACAGCTAAAGAACTCAATGATTTT
>Ste189
CACATCTGGGAGCCTTTAGATTTTGGCTGGACCATGAAAGATGTATTAATAAAAAGAAAAGAACAAAAAGAAAATAGTGTAGTAAAAATTGTGGAACCGGTTGAAATTGTTAAACATTTTGTAGTTGAAGAAATAAATGAAGAAAAAGTAGATAAATCAAATGACCCTAATTGGATGGATATAGGAACATGGTCTAATGACATGGCTGATTTTGCAATGAATAATATTGATAATACAACAAATGTAAGGTATTCGTCTCCAACTAGTTGGATGGTTCAAAGTGATAATGAATCAAGCACATTTAGTGATACTGATTCAGATGATGAAATTCAAGTTGATGGATTACATTCGAATGGTTTGCGCATAGAATTTAAAAATACTTATTTAGCTGAAGCTGTCGATGAAAATGATTCCAAAACAAATAAATTATTTTTTTTCAAAAACAATGAAACAAATGAAAATTCATGGATTTGGAATGAGAATTGTCACTTTGTACCTAACTATAATTCTAATGAAATAGATAAACAAATTACAAATTTATTGTATAAAAAAGATGATGAAATAATTATTAATCGAGAAGTAAAAAGTTGTACTAATATTGATAGCTCATCTTTATTAAAATTACCATGGGAATTAAATTCAGACACTGGTTATGGACTTCCAGACATTAATATTTTATCAAATAACACTTCATTTGTGCCTAAAGATAAAAAATGTATTAAAAATGGAGTACACTTAAACAATAAAGCAATTGACAATATCAATAGAGTTCATGATACACAAAATGAAACATTTAGTTTTGACTTTCAGCCAGACTTAAACAATCATCCAGGACCAAGTCCTAGTGTTTTACTACAAGCATTAACTATGTCAAATGCAAATGATGGAATTAATTTAGAACGTTTGGAAACAATAGGAGATTCATTTTTAAAATATGCTATCACAGCTTACTTATACTGTACTCATGATAATGTTCATGAAGGAAAACTGAGCCATCTTAGATCGAAACAAGTCAGTAATTTGAATTTGTATCGTCTAGGTAAATTAAAAATGTTTGGCGAACGTATGATATCTACAAAATTTGAACCTCATGATAATTGGCTACCACCCTGTTACTTTGTGCCTCATAAATTAGAAAAAGCTCTTATTAATGCTAGTATACCAACTTCATTGTGGAATATGATAACACTTCCCACATTTAAGGATCCTACAGATAAAGAAATTGAAGAAGTTATCCAACAGTTCAAAGTGGGCTTCTCAAATGAGGACTTAGAAAATACTCCTTTGTTCGTGCCTTACAACCTTGTTACTCAACATAGTATTCCCGATAAAAGTATTGCTGACTGCGTAGAAGCTTTAATT
>Ste190
GTATTATTTCAAATGATTCAACCACAAAAATTATTCTTTATGGCTATTGATGGAGTTGCTCCTCGAGCAAAAATGAATCAACAACGTGGCCGACGTTTTCGATCAGCCCATACAGCTGCTGAACAAATGAAACAAGCGATTTCCAGAGGTGAAACGTTACCTTCAGAAGAACGCTTTGATTCTAATTGTATTACACCAGGTACCCCATTTATGGTACGCTTGCAAAATGAGCTTGAATATTTTGTTGCCGAAAAAATGTCCAACGACCCATTATGGACTAAGGTTCAGGTGATATTATCTGGACACCAGGTTCCTGGTGAAGGAGAACATAAAATTATGGATTACATTAGATATATAAAGTCTCGTCCAGGGTATAACCCTCATACAAGACACTGTCTCTATGGTTTGGATGCAGATTTAATAATGTTGGGACTATGCACACATGAACCATATTTTTCATTGCTTAGGGAAGAG
>Ste191
ATGGCCCGCGTTTTGGTCGGCGTTAAACGTGTAATCGATTATGCGGTAAAGATTCGCGTCAAGCCCGACAAATCAGGCGTCGTCACCGACGGCGTCAAGCACGGCCTAAATCCGTTCGATGAGATCGCTGTCGAGGAGGCCGTCCGCCTTAAGGAGAAGAAAATCGCGTCCGAGGTGATTGCAGTGTCGTGTGGCCTGCCGCAGGCCCAGGAATCGCTGCGCACCGCTCTCGCAATGGGTGCAGACCGTGCCGTCCACGTTGAGGTGCCACAGGCCCAGTACGACAGTCTGCTGCCGCTGCACGTGTCCAAGATTCTGGCCAAGGTGGCGGTGGACGAGAAAGTGGACATCGTCGTTGTCGGCAAACAGGCCATTGACGACGATTCCAACCAGACGGCCCAGATGACGGCGGCCCTATTGGGTTGGCCGCAGGCCACGTTTGCATCCGAAGTAACTGTATCTGACGGCAGCGTGCTGGTAAAACGCGAGGTGGACGGTGGTATGGAGACGGTCAGGGTCAAGTTGCCAGCTGTCATTAGCGCCGACTTGCGGCTCAATGAACCACGATATGCCACTTTACCCAACATCATGAAGGCTAAGAAAAAGCCTATCAAAAAGCTTTCAGCCACGGATGTTGGTGTAGACTTGGCGCCACGTCAACAGGTGTTGAGCGTAGAAGATCCGCCTACCAGACAGGCAGGTTCTATTGTGCCTGATGTTGACACTCTTATTACCAAGTTGAAAGAAAAGGGTCATTTG
>Ste192
GTGGCGATGGTGGAGCTGCAGATCAACGAGCCGACCATGGTGCCCGAATGGCTGTTCATCATGTTCGCGGTGTGCACCACCGTGCTGGTGGCCGTGCACATATTCGCGCTGATGATCAGCACGTACCTGCTGCCCAACGTGGACGCCATCAGCAAGCTGCAGAGCACCAAGCTGATCCAGGAGTCGCCGCACGAACGCATGCGCGGCTTCGTCGAACTGGCCTGGGCGTTCTCCACCGTGCTCGGGCTGTTCCTGTTCCTGGTCGAGGTGGCCATACTGTGCTGGGTCAAGTTCTGGGACCACTCGGTACGGGCCGCCATGGCGGCCACCATAATCGTCATACCGGTGCTGGTCATATTCGTGTTCTTCGTGTTCCATTTCTACCGGAACCTGGTCGTGTACAAGTGCAAGTCCACCGTGTCCGACATCAAGGAACTGGAGGCCATGAAGAAGAAACTGGACGCGGCCGGCACCACAAAAGTCGTG
>Ste193
ATGGTGGCGTCCGCCGACCGCCGCGAGAGTTTCGGCGTGGACAGCAGCCTGTTCCACCACCGCAAATCGACCAAAGGCACTGCCAACAAGCAGGGCAAAGATGCCAACGCCAACAAGGGCAAGCAGTCGTCCGACGTGGCGGTGTACACGATATCGGTGGTCGGGGGCTACGAAAACCAGGGCTTCAAGCGGGATGACCTGCAGTCCAGCGACGGGGATCTGGCCAAGCCGCCGCTCGGCAACATGACCGACGGCGACGGCGACGACGACCAGACCAAGGGAAAGTTCAAGATGTCGCCCAAAGAGAAGTGGCGGATCCTTAAGAACGTGTCCACCATCAGCCTCGCGTTCATGGTTCAGTTCACCGCGTTCCAGGGCACAGCAAACCTGCAGAGTTCGATCAACGCTCGCGAGGGCCTGGGCACCGTGTCCCTGTCCGCCATTTACGCGGCGCTGGTGCTCAGCTGCATATTCGTGCCCACGTTCCTCATCAAGCGGCTGACCGTCAAGTGGACGCTGTGCCTGTCCATGCTGTGCTACATACCGTACATCGGTGCCCAGTTCTATCCGCGGTTCTACACGCTTGTGCCCGCCGGCGTGCTTGTGGGCCTGGGCGCCGCGCCCATGTGGGCCGCGAAAGCGACGTACCTCACGCAGACCGGGGCCGTATACGCCAAGCTCACCGACCAGCAAGTGGACGGTATCGTCGTCCGGTTCTTCGGATTCTTCTTCCTCGCTTGGCAGACGGCCGAGCTATGGGGAAACCTCATCTCTTCGTTG
>Ste194
ATGAATTTGAAGTTCTGTGCTAACTTATCGTTTATGTACCAAGAAGCAAATTGTCTTTTGGAGAGGTATGGTTTGGCCGCTAAATCCGGATTTACTTCTGTGGAGTGTGCATTTCCATACTCAGATTCTTTGGAAAAAGTAGTGAAAGCAAAAACCGATGCCAATGTACAACAAATCTTGATAAATGCACCTAGGGGCGAAGCCAATGAACTAGGTTTTGCAGCGATTCCAAGTATGGAGGATAGTTTTCGTTCATCTATTGATTTGGCTGTGTCTTATGCAAAAGCTTTGAACTGTTCTAAGATCCACGTAATGGCAGGCATCGTTGTTCAACCCACGGAAGTTAATCATCAGGCTTATGAAAAAAATTTAGCTTATGCTGCACAAATCTTTGAAACGAAAGGCATTACGGGCTTAATTGAACCAATCAATAAATATTCAGCTCCAGGATATTATTTAAATTCATATGAACGAGCAATTGATGTATTGAAAAAAATTAATAGTCCTAATCTGAAGCTACAATTAGATATATTTCATTTGCAACAGATCAAAGGAGACCTGACAAATAACATTAAGAGCTTGCTACCTTATGTAGGACATATTCAATTGGCTCAAGTTCCTGCACGTAATGAACCAAATACCCCAGGTGAAATAGATTACAATTATATTTTTCAACTTTTAGAAGAACTTAACTATAGTGACTGGATCGGTTTAGAATATACCCCAAAAGACGATACAGACAAAGGTTTATCATGGCTAAGAGATTTAAAAAGAACTGTAACATTT
>Ste195
GCTTTATATCATGGCCGTTTTATTTATTCTGGTTTCACTATGCCCTTTTACAAGCGTATGTTGAATAAAAAACTTACCATGAAAGATATCGAGTCTATTGACCCAGAATTTTATAACTCATTGGTTTGGATACGTGACAATAATTTAGAAGAAAGTGATATTGAAATGTACTTTGGGGTAGATTTTGAAGTACTTGGACAAGTTGTGCATCACGAGTTGATAGAAAATGGTGACAAAGTGAAAGTTACTGATGCTAACAAAGATGAATACATTAGATTAATGACTGAATGGAGAATGACGCGTGGTATTGAAGAACAGACTCAAGCATTATTAGATGGATTTAATGAAGTAGTTGCATTGGAATGGTTAAAATATTTCGATGAACGTGAACTTGAACTCATGTTGTGTGGCATGCAAGAGATTGATGTTGAAGACTGGCAACAGCACACAATTTATCGACACTATAATAGAACTAGCAAGCAAATTAACTGGTTCTGGCAG
>Ste196
ATGAGTGGGGGACGTCAACGTTCAATGTTCACGGTTCACCCAAACCAACAGTCTGAATCAGGTATACACGGTCAAACATATTTATTAGAAACACTGACAAACTGTACAGATCCCTTAAAAGCTATTGAAGAATTTCAAGTAGACAATGGAATTCATTTACCATCACTTCGTCAAATGTTACCTTTGCTCGATCTTCATGGAATTCGGCGGTTAGATTTTCATAACTCTATACTAGAAGCACTACGCGACAAATTAGTTGCTCATATTGAAGAAATTGGTAAAAAAGAAGGACGTGACCGAGATCGTAAGCTTAAGGATATGTTGGCAAAGAGTTTTCCTTCAGTTCATATCAAACAATTAAGACCCATTATTATGGCTATTCTTAAAAACATATCTCATATTGATGATAAATATTTAAATGTATTGGTTAAAGACACTGAACTTTATAAAGATACTGATACAGAAGTGAAGAGACAAATTTGGAAGGACAATCAATCACTATTGGTTAATGAAGTGTCTCCTCTTTTAACACAGTACATAAGAGAGAAAGAAAATATTCTTTTTGACCACAATAATTTAACCAATTTATTCTTTACACCATCGCCAAAATTGAGACGTCAAGGAGAAGTGGTACAAAAACTTGCACATATGATAGGCTCTAGTATAAAATTATATGATATGGTTTTGCAATTTTTGAGAACATTATTCTTGCGTACTCATAATGTACATTATTGTACATTAAGAGCTGAACTTTTAATGGCATTGCATGATCTAGAAATTCAAGATATTATATCCATTGATCCATGTCATAAGTTCACATGGTGTCTCGATGCATGTATTCGTGAACGCAATGTTGATGTTAAACGTTCCCGTGAGCTTCAAGGGTTTTTAGATAGCATTAAAAGAGGACATGAAACAGTATTGGGAGATTTGTCCATGACATTATGTGATCCGTACGCCATTAATTTCTTAGCGACTTCAACTATTAGAATACTTCATCATTTAATTAACAATGAAAATTTACCAAGGGAAAATCATGTATTAGTTTTGTTGTTAAGGATGTTGTCTCTTGGTTTAAGCGCTTGGGTTATGATAGATACCCAAGATTTTAAGGAACCAAAACTTGACAGTCAAGTAGTCACTAAGTTTATGCCTGCCTTGATGTCACTCATGGTAGATGATCAAGTTAGATCATTAAATACTAAAATGCCTCTGGATGAAAGGGAATCTGCAATTACCATTATTGAACACTCTGGACCTGTTCCAGATGCTGTGCAAGCATATATTCAAGAGAGTAGTGTTGCTTGTACGGTTGCTATGTATTATACATTACATGTTGCTAAAGCTAAAGACAGGTTAGCATTAATGAGAATATTGGGATCATTGGCCAATTGTGATCATGACCGTGCTTTCGAGGATCCATTTCTCCATTTTTTGGTAGCACTATTAATACAGCAAGTCGAAGAATTTGCTGCTGAAGATTTTTGTACTGTAATATTTGATGAATTCTTTTGCACTGGATTGAGTAGAGAAAATGTAGTTAGACATGTATTAAAACTAGTGTGGCATGTTTATCCAAAGTTACCACCAAGTAGATTAAGTACATTAACTAAAGTTTTACAACCAAGTTCAACACATGATGAGGCTGTACACAAACTATATACTGATTTTGTAGAAAAGATATCGACAGATACAGAACCACCACCAGAACCGCCAAGTTTTGATTATTTGGAATCGCCATTGATGAGTGTGCCAACACCGTCACATTAT
>Ste197
CAATGTCAACAGCATCCAGATGCCCCGTTGATTGAAGATTATAGAGCTGGCGATCAAATATGTTCAGAATGCGGTCTTGTGGTTGGTGATCGAGTGATAGATGTCGGTTCTGAATGGAGGACTTTCAGTAACGACAAAGGTAGCAATAGTGCTGATCCTTCGCGTGTTGGAGGGGCAGAAAATCCATTACTTAATGGTTCTGATTTGTCCACACTGGTTGGTCCTTCAAGAGGTGATGCATCGTTTGATGAGTTTGGTGGTATGAAGTATAAAAATAAAGGCATGGTTTGTTCAACCAATCGTTCACTACTTAATGCATATAGAGAAATTGGCCTTATGGCTGATCGCATAAATTTGCCAAGAAATATTGTGGACAGAGCCAATGTACTGTTCAAACAAGTACACGATGGCAAAAATCTTAAAGGTCGATCAAATGACGCAATTGCGTCAGCTAGTTTATACATTGCTTGCAGGCAAGAAGGTGTGCCACGAACATTCAAAGAAATATGTGCTGTTAGTAAAGTTAGTAAAAAAGAAATTGGAAGAGTTTTTAAATTAATATTAAAGGCACTTGAAACTAGTGTTGATTTGATAACAACTGGAGATTTCATGTCGAGATTTTGTTGTAACTTGGGATTACCAAACATGGTCCAAAGGGCAGCTACTCATATTGCTAAAAAAGCAGTTGAATACGATATTGTACCAGGCCGTTCTCCTATATCCGTAGCGGCTGCAGCAATATTTATGGCATCTCAAGCATCTGATGAAAAACGTTCTCAAAAAGAAATTGGAGATATTGCTGGTGTTGCAGAAGTCACAATTAAGCAGTCATATAAACTGATATTGGCTAATGCTACTTTATTATTTCCAGAAGACTTTAAGTTTGTGACTCAGATTTCTGATCTTCCAACATCC
>Ste198
ATGCTCGCCAAAATCATGTACCACATTAAATGTAGAAACAACATTTATCCTAAAACAGATGGAAAAATTGTTCGATTTCATGTACCAGATGATAAAGTTAGTTGGAATTCTCTGTATCCCATGTATAATCCAACATTGTTTACATCTACATGTGTTGTTGATCAACCCTGGGCTGATAAAGATTTGAGTGTATTTGATTTCCAACCCAGTTGGAATACTATTGATGGTTATATTAATAGAATTAGTTTGACTGGGATGTATGAAATTAAAAATGGCTATCCCCTGAACCCTTGTGGCCGAACTGGTATAATCGGTCGTGGAGTTCTTGGACGTTGGGGCCCAAATCATGCAGCTGATCCAATTGTTACTCGTTGGAAAATATTTAACAACGAACAAGTATTTGATAAAATCAGTGGCAAACCTATTCTTCAGTTTGTTGCTATTCAAAGAAAAGATTCTGGTGAATGGGCATTACCTGGTGGTATGGTTGATTCTGGAGAAATAATTTCAACTACTTTGAAGAGAGAATTCATGGAGGAAGCTATGGACTTGTTGCAAAAATCTGAAGAAGATGTTATCAAAATAAAAAATGAAATAGAGAAAATATTTAACGAAGGCGTAGAAATTTATCAAGGATACGTTGATGATCCTAGAAACACTGATAATGCTTGGATGGAAACCATTGCAACTCTTTTTCACGATGAGAAAGGAGTTAATGTAGGAATATTAAAACTTCAGGCAGGAGATGATGCAGTTGGAGTGAAGTGGGTAGATTTAGATAGAAATCTGAAATTATATGCCAATCATATATCATTTTTAGAGGAAATTGCAACCAGATTAAAATGTCATTGG
>Ste199
ATGTTGTGTAAAATGAACATTTTAAGAAAATCATTAATGAATGAAAAATTATTTATTAGAAAATTAGCAACATTAAAAAACGCAAATGAACCTACACCCATGACCGTTTTTGACAGAAAAGCTAAAGTTTTTCAAAAACAAAGAGCAGCAATAGCTGAAGATAGTTCAATTTATGAATATATTAAAGAAGAAGTTGGATATCGTTTATCAGATCGCCTCTTTGATATAAAACGACAATTTAATTTAGTGGTTGATCTGGGTTGTGGATATGGACATGTATCAAAACACATTTCCATAGATAATGTAAAAGAGTTAATTATGTGCGATATATGCCAAGAAATTTTGAATAAAGCCAAAAATCCTGAGCCTGAAGTAAAGGTTAGTAAAATAGTAGTTGACGAAGAGAAATTACCTTTTGAAAATGATAGTATTGATTTAATAATTAGTTGTTTAAATCTCCATTGGGTAAATAATTTACCTTCAACTTTTCTACAAATTAAAAATTGTTTGAAAAACGATGGAGTTTTTCTAGGAGCAATGTTAGCAGGTGACACTTTATATGAATTACGATCATCATTACAATTGGCAGGCATCGAACGTGATGGAGGCGTAGCACCTAGAATATCACCTTTTGTCCGTCTTAGGGATGTGGGAGCATTAATGCAAAGTGCTGGATTTTCTATGCTAACATTAGATACAGATGAACTAATTATTCGTTACCCATCAATGTTTGAACTAATGTGGGATCTGAAAGGTATGGGAGAAAATAATGCTGTTCTACAACGGCCTTTGCGACTGAACAAGAATACTATGTTTGCAGCAGCTACTATATATGATAAGCTTTACGGAAATCAAGATGATAATAGCGATACTAAAGGTATTCCAGCTACATTTCAAGTTTTGTATATGATAGGATGGAAACCAGATCCATCACAACCAAAACCATTATCTCGAGGCTCAGGACAAATTTCAATCAAAGATATAGGAGAGCTTGATAAAATTGTCAAAAACTTAGGAAAGATTGAAACA
>Ste200
CAAGCCCAAGAGCTTACAGAAAGAACTACAGTTGAACAGGCAGCTGCTCTCAAACAACCATTAACTGAAGTGAACCGTAGATGGGAAAATCTATTGAAGGGTATTGTTGAACGACAACGTCAATTGGAAAACAGTCTTTTACAATTAGGCCAATTCCATCATGCATTGGCAGAACTTCTTGCATGGATTGATGGCACTAATAAAACATTAGACAAAGATTTGAAACCTGTTGCTGGTGATTCCCAATTATTAGAAGTTGAACTTGCTAAGCTAAAAGTATTGGTGAATGACATTCATGCCCATCAGTCAAGTGTTGACACTTTGAATGATGCTGGTCGACAATTGATTGAAAATGGAAAAGGATCTGCTGAAGCTAACTCCACTCAAGATAAGCTTAATGTTCTGAACAAAAGCTGGAGAGACTTATTACAAAAAGCGGCCGATCGGCAGTTGGAATTGGAAGATGCACTGCAAGAAGCCCAAAGGTTTGCTGTTGAAATTCAAGATTTGCTATCTTGGCTAGGTGAAGTTGATGGTGTGATAGCTACATCAAAACCTGTTGGTGGCTTACCTGAAACAGCAAGTGAACAGTTAGAACGCTTCATGGAAGTATATGATGAACTAGAATCTAATAGACCAAAAGTGGAAACTGTTTTGGCTCAAGGTCAAGAATATCTGAAAAAATCACCTAATTCTGGAAATTTGCAGCAAAACTTAAAAACCCTAAAACAGCGATGGGATAGTGTGACTGCCAGAGCTAATGATAAGAAAATCAAATTAGAAATTGCACTTAAAGAAGCTACTGAATTCCATAATGCTTTACAG
>Ste201
ATGCTACATGGAGTAGGCCTAAGGAATGCAGCTTCTCAACTTATGAATGAAGGGTTTTCTACTCTTTATCGAGGGATTTACCCACCGTTATTTCAGAAGACAATCTCTACATCATTAATGTTTGGCACTTATGACGCAATTCAAAAACCACTTTTGGAATCTAATTTAAACTCCAGATTAGCAAAAATCATTGCAGCATTGGTAGCTGGTACAGCAGAAGCCACGTTAACACCATTTGAACGTGTACAAACATTACTTCAGGACAACCACTATAATAAAAATTTTATAAATATGCGCCATGCAATAAAAGTTATTGCTACTGAATATTCAGTGTCTGAATTTTACCGTGGTCTTACACCAATTTTGTTGCGCAATGGGCCTTCTAATATTTCATTTTTCTTATTGCGCGAAGCTGCCAATTCATACATTGTGATACCCTCTACTGCATGGACAGGCTATAAACTATTTAAAGAGTTTCTGACCGGAGCATTTATTGGTGCTTTAAATAGTGCTCTATTTTATCCATGTAATGTACTTAAAGTGCACATGCAAAGCAACTTGGGTGGTCCATTTAAAAGTATTAAAGAAGCAGCAACTGAAATTTATCAAGAACGTGGAAATAGAGTATCATATTTTTATCGAGGAGTGCACATGAACTATACAAGGTCATTTATTAGTTGGGGCGTGGTTAATGTTGCTTATGAAAATTTAAAGCATATTTTGAAAAATAAT
>Ste202
GCCGTTCAAATGTTGTGGGTGAACTTGATTATGGACACGTTAGCCTCGTTGGCGTTGGCCACGGAGCTGCCTACGTCCGACTTGCTATTGAGAAAACCGTATGGTCGTACGAAGCCTCTGATATCGCGCACCATGATGAAGAACATCATCGGCCAGGCCGTCTACCAACTGACAGTTATCTTCTCACTGTTGTTCGCCGGCGACAAGATGCTGGACATACCAACCGGTCGTGGAGCCGAATTCGGCTCAGAGCCCACACAACACTTCACTGTCATTTTCAACACATTCGTCATGATGACGCTGTTCAATGAGATCAACGCGCGTAAGATCCACGGCCAGCGCAACGTGTTCCAGGGATTCTTCACCAACCCGATATTCTACAGCATATGGATCGGCACCGTGTTGTCGCAAGTGTTCATTATCCAGTACGGCAAGGACGCGTTCAGCACCAAAAGTCTCACGTTGGAGCAGTGGATGTGGTGTTTGTTGTTCGGGTTTGGCACCTTGCTGTGGGGTCAGATAGTCACCACCGTGCCTACCCGCAAAATTCCGAAACTTCTT
>Ste203
ATGGAAGACGATCCTTTTATAACCCGTTACACTTACGATTTATCTCCAGAATTAATTACCTGTTTAAACGATAAACCTCCACTCGAAGAGGAGTTCATTTTAGAATGGTCCGAATTGGGCAAACTAATATTCAAAAAACCAAAATTAACTTTAGTCGAAGACCGTTGTGTAAAGCCGTTGGAAGAAACTCGACCATTTGCCAAGCTGCCCGATGTACCTTCAGCCGTCGACAGTGTTAAAAAATTGGTTTTGCACAAACAACTTGCATCAAATATTAAAAATGTCAATAAATTCCAATTAGAACTGTTGTCGATAATTACCAGGTACCATGATTTCAGTTATACTGAAAGAAATTTTGATAACGCAGAAGAATTGCGGTATTGTTACTGTATACATGCCATTAATCATGTACTTAAGAGTCGAGACATTGTTGTTGAAAATAACGATAAACAAGATGGTGACGATGACGAGTTGCGAGATCAAGGTCTTACCAGACCTAAAGTATTAATTTTAGTCCCATTTAAAGATGCCGCATATCGAATTATAAACGTTATGATATCCCTTATGTCTTCCAAAGAAAATTTCAATGTAGTGCACAAAAACAGATTTGTAGAAGAGTTCACTGGTGGAGAATTGACGTTGCCAAGAAAAAATCCTAAGCCAGAAGACTTTGAAAAAACTTTTGTTGGAAACATTGATGATGCGTTTAGAATTGGCATGGCAGTCACTAAAAGTAGTTTGAAACTGTATGAAAATTTTTATAATTCTGACATAATAATAGCATCACCGCTTGGCTTGCGTATGATTATTGGTGCTGAAGGAGAATCGTCTAGAGATTACGATTTTTTGTCATCTATTGAAGTTTTGATATTTGATCAGTCTGAAATATTTTTGATGCAAAATTGGGATCATGTGTTGCACATCATGAATCATTTTCACCTACAGCCAAAGGAAGCACATGGTACAGATTTACAGCGAGTGAGAAACTGGTCAATCAACGGCTTGTCTAAACATTATCGACAAACAATATTATTTTCGTCTTGTAAATTACCTAACTTGATGGCCATATTAAAGAATAGATGTATAAATTATGGTGGTTCAGTTAGTGTAGTGAATCCAATCATAACTGGTACTATTAGCCATGTCGTTTGCAGTCTTAAACAATTTTACCATAAACTCAGTTCAAAAACACCAACTGAATCCATTAAAGAGAGATTTGACTATTTCATAAATAAAATTCTTACACAACTTCAAGCTTCAAATGAAAAACACGTGTTAATCTATGTTCCGTCTTATTTTGATTATGTGTGCATTAGAAATTATTTGAAAACGGAAGATTACAGTTTTGTACAAATTAGTGAGTATACCAAACAAGGCAAAGTAGCTAGAGCCAGGGATTTGTTTTATCATGGCGAATGTCAAATTCTGTTGTATTCTGAGCGTTTTCATTTTTATAACAGAACTAAAATTCGTGGTATTGAAAATATTATTTTTTATCAACTACCCACAATTGCCGGATTTTACAGTGAACTTTGTAATTCAATCATAGACAACGATGGCAGTACTCGGAATATTACAGCACTCTACTCTCCTTATGATGCATGTGTATTGACGTCAATAGTTGGAACTCAAAGAGCAAAATACATGTTGACTTCAGAGCAAAAAATACATATGTTCCATTCAGGAACG
>Ste204
GTGTCGACAATCATCTCAACGATATTTGTGGACTTTGCACGTGCAGTGTTCGTGCGGTACATGAACCGGTGCTGGTGCTGGAACTTGGAGAAGCGGTTCCCACAATACGGTGATTTCAAGATCGCCGAGAACATATTGCATCTGGTCAACAACCAGGGTATGGTGTGGATGGGCATGTTCTTTTCTCCCGGGTTGCCCATCATAAACGTGGTAAAATTGATGATCATGATGTACGTGCGGTCGTGGGCGGTGCTCACATGCAACGTACCTCACGACGTCGTGTTTCGAGCCAGCCGGAGCAACAACTTCTACCTGGGACTGCTACTCACCATGTTGTTTTTGTGTGTGTTACCGGTCGGTTACGCCATCGTGTGGATTGAACCATCGTGGCACTGTGGACCATTCTCGCAGTACAAAAAAATCTATCACATCTTCACCAACTCCATCAAAAAAACTGTACCTAACCCGCTGGTGCATCGGATACTTGACTATATAGCATCACCCGCCATCGTTATACCATTGCTGTTGCTCCTCATCCTCATAATTTATTACTTGGCATCGCTCACATCATCACTCCGAGAAGCCAATAACGACTTGAAA
>Ste205
TTTGCTGGCACGCAATGTGAGATTGATGTGGACGAGTGCGAAGCGGACCCGTGCGAGAACGGTGGTGTATGTACTGACATGATCAACGGGTACAAGTGCTCGTGCCCAGCTGGGTTCTCGGGACCACGATGCCAGATCAACATCGATGACTGCGTGAGCAGCCCGTGCAAGCACGGTGGCATATGTCACGATTCGATAGCCGGTTACCAATGTGAGTGTTCGCCAGGCTTCACGGGATTCAACTGCGAAAACAACATCAATGACTGTCTGTCAAACCCGTGCAAGCACGGCGAATGCATCGACGGCCAGAACTCGTTCACGTGCTCCTGTCATCCGGGCTATACGGGACTTCTATGCCAGGACCAGCTGGACGAGTGCGCGTCTGCGCCTTGCCAGCACGGCGGCACGTGTGAAGACCTGATCAATGGATATCAGTGCCGTTGTCGAGCAGGCACTTCCGGCCCGAACTGTGAGGTTAACATCAACGAGTGTGTGTCCAACCCCTGTCGGAACGGGGCGAAGTGCATCGACGGTATCAAC
>Ste206
ATGTTCAAACGACAATTTAATACCCGAGTGTACTTTTTCCGCCACTTTAAAGTCCGTATCGGTTACACGATAGAAGCAACTTATTCGAATACTAGTTGTGCTGCTTCAAAATCTGTGGTAGTTGATGGTAAATCTTACACTAGAGACGAGTACACTAACGTCACACCAAAAATATTATCGTTTATCGGTATTAATAATCACAATCGTGTTGGCCACCCTCTCAACTTGTTCAAACAGCGTCTAGTCGATTTTTTCTACAATCATTTCAGAGGACGAACGGGTAATCCTATTTTTTCTATTTACGACAAGATTAGCCCTGTCGTGACGACTAATGAAAATTTTGACTCGTTGCTCGTTCCCAAAGATCATCCAAGTAGAAACAAAACTGATAGCTATTATTTGAATAAAACTCACATGCTTCGTGCACACTGTACTGCCCACCAATCTGAATTGATTAAAATGGGATTGGACAATTTTGTGATATTTGGTGATGTTTACAGAAGAGACGAAATTGATGCTACACATTATCCTGTATTTCATCAAGCTGATGGTGTGCATATATTTACTCCAAATGAACTAGAATTAATTCATGGAAGTAACGTTAATGTATTTGATACTGACAAAAATAATTCAAACAATGAAAAACAAGGGGTTTACTCAATAGAAGCCAATGATATTGTTACCAACCATTTAAAAAAGACATTGGTCGCAATGATTAAAAAAGTATTTGGTGAAGAAATTGAATACAGGTGGGTATCAGAGTATTTTCCTTTTACACATCCATCATTTGAATTAGAAATAAACTACAATGGTCAGTGGATTGAAGCTTTAGGATGTGGTGTTATTCGACATGAAATTTTAAAAAATGCAGGAGCTGGTAACCGAATTGGTTGGGCATTTGGTCTTGGATTAGAACGTTTAGCAATGCCATTTTATTCTATACCAGACATACGTTTATTTTGGTCTAAAGATTCAGGATTTCTCAACCAGTTTCAAAATCTACCTAAAGACGGACGAATGAAATATAAACCAATCAGTATATATCCTCAATGCATAAATGATATTAGTTTTTGGTTACCTAAGGATAAACCTTTCTGTTCTAATGATTTTTATGAACTTGTTGGAAACTACGGTGGTCAGCTAGTTGAACAAGTAAAATTAATAGACCAATTTACACATCCAAAAACTGGAAATGTAAGTCATTGTTATCGCATAGTTTATAGACATTTAGAAAAAACATTGAGTCAAGCAGAAGTGAATGAAGTACACAAACTAATTGAGATAAATGCTACACAAATTTTAGGCATAAAATTAAGA
>Ste207
ATGAAGTTTTTCATCGACGAGTTGGAAGTTTTATTCCCGTACGAGTACATATACCCCGAGCAGTACGCATACATGGTGGAACTAAAAAAAGCGATAGACGCCAAGGGGCATTGCCTGCTCGAGATGCCCTCGGGAACTGGTAAGACTATCACTATACTATCGCTGATCGTCGCTTACATGATGAAGTATCCGGCGAAACTCGCCAAGCTTCTGTACAGCACCCGAACGTTGTCTGAGATCGAAAAGGCGGCTGAAGAATTGCGCGTGCTGTGCGACTACTACAAGTCGAACAAGTACGATGCCAACGTGTTGGGAGTGGTGCTGTCGTCCCGCAAGAACTTGTGCGTTCATCCGTCAATCGCCGGCGAAATAAACGGTCGTGTGGTGGACGCTCGCTGTCACGCGCTGACCGCGCCGTTCGTACGGGCTCGCCATGCCGACGGCGAGACCGTCAGCGTGTGCGAATTCTACGAAAAACTCGATTCCCTGGGCAGAGACACGATTCTACCTCCAAACATCTACAACATTGAGGACTTGAAAGAATTGGGTGTAAAACAAGGTATTTGCCCTTACTTTATGGCCAGACAAACCCTTATACATGCCAATGTCGTCATATACAGTTACCATTACCTCTTGGACCCGAAAATCGCCGGTATAGTTTCCAAAGACTTCAACAAGAATACGATAGTGGTGTTTGATGAGGCGCACAACATTGACAATGTTTGTATAGACTCATTGAGTTCGCACATCACTAGCAAAAATCTGGACAAAGCTTTGGAAGGACTCAATAAATTGGACACTGAGATCACGGCTATGAAAGAGAGGGATTCGCAGAGATTGAAAGAAGAATATAGAAAAATGGTCGACGGCTTGAGGGAAATTTATAGAAACCGCGAAGCCAATGCAGCCCTAGCTAATCCAATTGTACCCGATCAAGTGTTAAAAATCACCGAATTGCCGGGCAGCATCAGAAGTGCTGAACACTATATTGGTTTTATGAAAAGGTTCATTATGTACCTGAAACTCAGAATGAACTCTACCACTGTAGTACAAGAAACTCCTATAATGTTCATTAAAGATGTATACCAGAAAGTATGTATAAATAGAAAACCGCTAAGGTTTTGTACTGAACGGTTATCGTCGTTGCTGAGGACATTAGAAATATCTGAAATCATAGATTTCTCTCCGCTTATCACAGTTGCTCAATTTGCCACTTTAGTTTCTACTTACATGAAAGGATTTATGATAATTATAGAACCGTTTGATGAAAGGTCATCAACAGATAGCTGTGTCATGCATTTTAGCTGTTTAGATGCCTCGATTGCCATTAAACCAATTTTAGATTATTTCAATACTGTTCTTATAACTTCTGGAACTTTATCGCCATTAGATATGTACCCCAAGATTTTGAACATCAACCCAGTTATAATGACGTCTCTAACCATGACGTTGTCCAGACAGTGTTTCTTACCAATGGTGGTTGGTCGAGGTAATGATCAAGTAGCACTAACGTCCAAATGGGAATCAAGAGAAGACTCCTCTGTTGCACGTAACTATGGACATTTGTTATTGGAAATGGTAAAAGTGGTACCCGATGGTGTCGTGTGTTTTTTTCCATCATATCTATACATGAAATCTGTTGTAGCTGCTTGGTATGATCAAGGATTAATTGAAAAGATTCTAGATTACAAATTGATATTTATCGAAACACAAAATATTGTTGTTACTAATCATGCAATAAAATGTTATGCAGAAGCCATAGAACGAGGAAAAGGAGCGTTGTTGTTGTCTGTTGCTAGA
>Ste208
ACGAGCAAGTCTGAATGTTGGAACCCGTGTGAAGCGAACGTGGCAGGCAAGCACTGCGACGCGAACGCCGACTGTCTGCTGATTCCTGAGACGTCCGACTTCAAGTGTGAATGCCGTCCCGGATTCAACGGAACGGGTAAGGTGTGCAAAGACGTGTGTGACGGCTACTGTGAGAATAAGGGCACGTGCGTCAAAGACCTACGTGGTCAACCATCGTGCCGTTGTGTCGGATCGTTCATAGGACCCCACTGCGAAGACAAGTCTGACTTCGCATACATTGCTGGCGGTATCGCGGCTACTGTCGTGTTCCTCATCGTCATCGCGCTGTTTGTGTGGATGATCTGTGCTCGGTCGGAGCGCGTCAAAGAGCCCAAGAAGCTGATGGCCCAGACCAACGACCAAACCGGGTCCCAGGTCAACTTCTACTACGGCGCGGCACCGTACGCCGAGTCCATAGCACCGTCTCACCACTCGACGTACGCACATTACTACGACGACGAGGAAGATGGCTGGGAGATGCCCAACTTCTACAACGAGACGTACATGAAA
>Ste209
GGCTTCAGAAATGATTTTCAAGAAGCATTAGAGAAAGTTGATCAAGACTATTTAGATAAGCTGATGACCAATAAGGCACCTGAAAAGACTTATACGGAGTTGGAAAGCATGGAAGAAGCAATGGCAACTTATGAAACTATTCAATCTAAAGCTGGCATTTTAGGAAGAAGACGTGATCGATCCCAAGATATGGAAATTATTCTACAGCTTTTACAACTATTATTGAAAATGTGGGAGGTTCAGCTTAATGCTAGATCAGTCAAAGAAAAATCTAGTACAAAAGGAAAGTTAGCATTAGCTACTTACAATCAAACCCAAATTTACTTGAAACCATTACTAAGAAAACTAAAAAACAGTAGCTTACCTGATGACATTTTGGATAGTCTAACACTTATTACAAAACACATGTTGGAAAAAGATTATTTAAGAGCTAGTGATGCATATTTAGAAATGGCTATTGGCAATGCCCCATGGCCAATTGGCGTTACTATGGTTGGTATTCATGCTCGTACGGGTCGAGAAAAGATTTTTTCAAAAAATGTAGCACACGTATTAAATGATGAAACACAAAGGAAATACATTCAGGCCTTGAAACGTTTAATGACAAAATGTCAACAATTTTTTCCAACTGATCCATCAAGATGTGTTGAATATGCCCCAGATACA
>Ste210
ATGATGTCATTTAACCATTACGGTTACAACAGTTTGAAAAACGAACAGACCAACAAACGGTTGAGGACCGCCGACTACGACCGGGAGTCACGAACCACCAACAGTTCCGTGTCGTACGAGGACGGCCGCCGCAAGAACGCCGAAACGCAGCCCAATCACATACTTCTGTTGACCATCACCAAAGTGACGTACCCGATAAACACAGACGTCATCCACACAATTTCCAAAGACCATGGTAACGTTCTGCGCATAGTTATATTTAGGAAACGCGGTGTACAAGCCATGGTAGAATATGAAGAAGTCGAACAGGCCATAAGGGCCAAGCAGTTGATGGACGGTGCTGACATATACCAGGGGTGTTGTACGCTACGGGTAGAATATGCCAAACCGTCTAAGCTAAATGTTTACAAAAATGACTCCGAAACTTGGGACTACACCACGCCAAATCCTGGCGAGAAGAAAACTGCACCCTTGTTACCGGACCCTCCCAGAGCTCCACTGATATCTACTCGACCTACATTCCCTCGATTTGATTTCGAATGTCGGGGCGGACTATTATCTACACCTCATGATTTACCTAATAATAATTATGGAGATAGCTATCCAGCAACGCCTGGGCGTTGTGTACTAATGGTCTATGGTCTAGATCCCGATAAAGCAAATTGTAATCGGCTGTTTAATTTATTTTGTTTGTACGGAAACGTGGTTAAAATTAAATTTTTAAAAAGCAAGGAAGGTTGTGCAATGGTACAGATGGACAATGAAATGTCTGTAGATCGTTGTATGGATAATTTGAATAAGCTAACACTTATTAGTGGTAATGTGTTACAGCTGCAAGTATCAAAGCAAATGTATTTGTCTGACATTATGGTACCATATGATCTGCCTGATGGCACTCCGTCATTCAAAGATTATTCCAACTCAAAAAATAAT
>Ste211
ATTATTGAAATGATTCTTACAATGGCAACAACAAATGATAAGGTACAGCAAAAAATTGCATGCGAGTGTATTATTGCTGCTACATCAAAGAAAAGTAAGATCACACCAATTGTAAAACAAGGTACCCAAATACTTAAAAATCTATATAAGAATGGTGATGATGATATACGCATCCGTGCATTGGTTGGATTATGTAAACTTGGTAGTAGTGGTGGAAGTGATGCTTCTATCCGTCCATTCTCGGAAGGCTCTACTCTTAAATTAGCCGAAGCTTGTCGTAGATTTTTAATACATCCAGATACTAATCCAGATACAAAAAGATGGGCTGTAGAAGGGTTATCTTATTTAACATTAGATGCTGAGGTTAAAGAAAAGCTAGTTGAAGATCAAGCAGCATTGATAGCCATAATGGGATTAGCTAAATCAGAGAAAACATCAGCAATGTATGCTCTGGTGTCAATATTTGTTAATTTATGTAATGCATATGAAAAACAAGAGATTATTCCAGAAATGATTGAACTTGCAAAATTCTCCAAATGTCATGTACCAGAAGATCATGAATTAGATGATGTTGATTTTGTTAATAAGAGAATTATGTTATTATGTAAATATGGTGTTATCACAGTTCTTGTACAACTGTCTAAAACAGAAAGTTTAAATATCAAAGAACTTATTTCAAGATTATTCAATGCTATTTGTGTCCTACCAGAAATCAGGGGTGAAGTAGCTAAATTAGGAGGTATAAAATCTCTCTTGGAACTTGCTCATTCAGGTACATCCAAAGGCAAAAGACAAGCTTCGCAGGCTCTAGCTAGAATAGGAATTTCCATTAATCCAGAAGTCTCGTTCAAAGAACAACGCTGTCTAGAATCAGTACGACCATTCCTTGGTTTATTGCATCCGGACTGTACAGCATTAGAGAACTTTGAGGCAATGATGGCACTTTGTAACATGGCGTCTGTGAATGAAAGAGTACGAAAAAAGATATTAGATACTGGTGGTCTACCACTTATTGAGAGTTATTTATTTGAAGAACACCAAATGCTTAGAAGAGCATCTGCCCAATGTTTTACCAATCTTATGATGTCTCCTGATGTCATAAAGATAATTGAGGGTGAAAATGACAAATTAAAAATGTTATTTCTGTTATCTGAGGAAGAGGATGAAGATACATCATTAGCTGCTGCTGGCGCAGTTGCAATAGCTGTGTCAAATAGTACACAATGCTGTCAAAAATTAATGAAACTTAACAATTGGGAAGAATCTTTAAAGGCTTTATTAGCACATCCTAATAATGCAATGCAGCATAGAGCTTTAGTCATTGCACATAGTTTAATAGGTACAGACAAAGAAATTGCAGAAAAAATTTTTGCCACTGATATCATGGAAGTATTAATGGCACTTTCAATAATGGAAGACGAGAAGAAAAAAGAGATTAAAGAAATGGCCAATAAATGTTTGAAACTAGCAGAAAGCTTAAAACTTATAAAAAAAGCTGATTGTGAAGAAGAA
>Ste212
AATCGTAAAGAAAAAGAACCAGAAAAAAGCAGAGGCCACTACGATAAAAATAGATTACGAGAAAAAGAAATGGAAGAAGAAGAGCTAGAGTTAAAAAAAGAAGATGATAGACGAAGAGAAAGAGAAATAGCATATCAAGAGAAACGTAAACAATGGGAAATCAGAGAAAATCAAAAAAAAAAGGAGCTATCTAAAGAACGTGCTAAAAAACAAATGATAGAAGAAGAAAGAGAAAGAAATGCCAAAAAACTAAAAGAGTTTTTAGAAGATTATGATGATGAAAAAGACGATCAGAAGTATTATAAAGGCAGAGATTTGCAAAAACGAATTGAACTGCGTGAAAAAGAAATAGAAGAAGATGGAAGAGATCGACAAAAAGAAAAAGATGAACTGGAAGCCATTCGGGATAAGATATATAACGGTGATCATAAAGATCCAGAATATGAATTTGCCAAGATATTAAAAGCCAGAGAGGAAATGTATAAGCCAAAATTATTAATAGATGTTGCAGAAAAACAAAAGGATAAATTAAAACGCTATGAGATGGAAATTGAAAAAGAAATTGAAAATCAAAAAAACATAGAAGTTGAACAAGAACGCCAGAGACATATCATGGATAAGGCACTAACACCCAGTCCGCAGCAACCAGCTACACCACCCAGTGTTGAGTCTCAAACACCTCCACCTGAATTCGCACCTATGACCCAACCTACCACTATGATGATTAAGAAAAGAATGGATGTTAAAGATGTATTTAACAACGATGATGAAGAATTGCCTAGGCCAAAAAAAAGAAAATTGGTTCCTCTTGATTATACTGATAAAAAAGAAGAAGAAAGTAAAGCTGTCGAAGAAAAGAAAAAAAGTATTCGTCAGTTAATTGAGCGCATTCCCACTGATAAGGATGACTTGTTCTCGTTTCATCTCGATTGGACTGTAGTTGACAACCAACTGATGGAAAAACGTATTAGGCCGTGGATAAATAAAAAAATTATTGAATATATTGGTGAGCCAGAGCCAACACTGGTAGATTTTATATGTTCAAAAGTGTTAGCTGGTAGTAGTCCTCAAGCTATACTCGATGATGTTCAGATGGTACTTGACGAAGAGGCTGAAGTGTTTGTTGTAAAAATGTGGAGACTTCTAGTATACGAAGTTGAAGCTAAAAAATTAGGATTAGTTAAACTAGAAGAAAATGGTCATAAAGACCCG
>Ste213
ATGACGAATGAACAATTAATTGGAGTAATTGATGTTGAATCCGAAATAGTCAAATTTTCCATACTCAATCATAATGGAAATATTTTGTTGAATTCATACAGGCCTATTGAACTCATAAAACCATACCCTGGTTGGGTTGAAGTCGATGCTGAAAATATTTGGAATGCGGTATGTACAACTATTAATGAAGTAATAGTTAAACTAGAGCTACAAAATTTATCTAAAGATAACATTAAGATAATTGGGATTATAAATGAAAGGGATACTGTATTAGCATGGGATTTAGAATCAAGTAAACCACTATGCAATGCAATTCATTACACCGATACTCGTACAGACACAATCATTCAAGACTGTATACAAAATTGTCCAAAAGCACTTAATGACATTGAAGATGCAACTGGCTCAAAAGTAACATCAATGTTCAGTGGAATTAAATTAAAATGGATAATTAATAATAAACACATTATAAAACAACCGGCTTCAATGGAAAATATTAAATTTGGAACATTAGATACTTGGATAGTTTGGAAGCTTACTAAAGGTAATCTATACGTGACAGACATTACCAATGCTTCTCGGACGTTATTAATGAATTTAAAAACTTTGGAATGGTCTCCAGACGCTTGCCAATTTTTTGATGTTCCAATTTCATTATTGCCAACAATTAAAAGTTCTTCTGAATATTATGGAACTATAGAAGAAACACATTTAAAGGGTATATCAATTGGATCAATATTTGCTGATCATCAAGCTGCGCTTTATGGATTACATTTTGATAAACCTGGTCAAATAATGAGTAATTATGGTGATAGTTGTGCAGTGTCTTGTATAATAGGAACAGAATTTAAAAGATCTAATAATGGATTAATCACAACAGTAGCATACAAAATTGATAAAGAACCAGCAGTTTATGCTTTTGAAGGTTGGACATCAGTAGGTGGAAAAGCAATAGAATGGTTAAAGAATAATATGAAAATCGTAGACAGCGATGAAGAAATAGAATCATTAAACATAGATGTAAGCGATGTATATTTTGTCCCTGCTTTTAATGGGTTAGCAGCACCACATTGGAAACCAGATGCCAAGGGTATAATATGTGGTATGACTCATTTTACTAACAAAAAACATATACTTCGAGCTGCATTAGAAGCATTTTGCTTTCATACCAAAGATGTATGTGTTGCATTTGAAAAAGATACAAATATAGTTCCATCTCAGTTGTTTGTAGATGGTCTTTATTCTATTTACAATAATATATTAAGTTATCAAGCTGATATCATGGGAATAGATGTAATAAGCTCACAAATGACTGACGACATGGCTATATATGGCTCAGCTAAAGCAGCAGCAAAAGTCATAAATATTGAACTTGGAAGTCACGAGTGGTCACTTAACATATCAAAACCAACAACGACAGAAGAAGAACAAAAAAATCGGTATTCAAAATGGTTAAAAGCTATAAGACGTAGTACTGGGATAACAAAACCACAACCAAATCAAACAATAGCTGATAATTATAATAATTTTAGTTCGAACTTTTTATCTACAGCATACTTAATAGCTATGATGGGTATGATGGTTTTTTCTGATAAGAAC
>Ste214
GAACCTATCGTACTCCACCAATTCAACAAAGTAGCCAGTGATTTGTACGAGACTGCCGAAGTTATTTGTCGGGTGCAATCGTATCCTCGACCGGAATTCCAGTGGAGTTACAATAACCACATGGCTCCTCTGTTGGCCGGCAGCGATGGTCACTACGAAATAAACACGACCATAAACGAAAGCGGTGGTGACATTTACACTAGCGTATTGCAAGTATCCAACCTCCGAGAGACGGATTATGGCGATTACAGTTGTCGTGTAGCCAACACTTTGGGAAGCGTAAAGCCCACAATTAAGCTGCAGCCTAAAGGGCCACCTGACCATCCAGAAAACGTAACAGCTTTAGATATTGGCCACAACAATGTCGTGTTACAGTGGAACAGTGGATTCAACGGCGGTGTTCTCAGCACCAAACACTTTGTGAGCTACAAAAAGGTTTCCGTAGACGAAAACGAATTCGACAGTGATTGTTACTCAGTCAAGAGGTCCAATCAGCCAGAAAGATGGCAAGAGTTTGATTGCCAAACCAAAAACCCCTGCAACGTGACTAGCTTGGAACAACATCAAAGTTACTTATTTAAG
>Ste215
ATGGACGACACTGAAGTAAAAGAATATCGTTGGGAAGGTGGTTATGAAAAAACATGGGAGGAAGTGAAAGAAGACGAAGGAGGAAATGTTGAATGGTCGGTTAAAGAGATTATTGAAAAATCTAAGCGATTACTGGCAATCAGACAGCCTAATGTCCGCCTGGGCATGATGCGACATTTGTTTGTTATTATAGATAGTTCCAATTCAATGATTGAAAAGGATTTAAAACCTACTAGACAATTGTGTACTTACAAATTGCTTCAAGATTTCATTCAAGATTATTTTGATCAAAATCCAATTAGTCAACTTGGTCTAATAACTACAAGGAATTCATCTGCTGAGCGTATATCTGAATTGTCTGGCAATAGAAAATATCATCTTGAAGAATTGAAAAAAACTTTTGGAGATTTTAATTATTGCAATGGATTGATGTCTGTGCAAAACTCATTAGAAATTGCATTGTCAGTTATGAAAATGTTGCCCTCTCATACTAGTAGAGAAATACTTATTATTGGATCTAGTTTGAGCTCTTGCGATCCAGGCGAAATAAATACTACTATTGAAACTCTTAAAACAAACAATATTAGAGTTTCAATGATACACTTGGCTGCTGAAGTAAGGATGTTTCGACACTTGTGTGATGAAACTAAAGGCAAACATAATGTGATCGTAGATGATGTACATTTTAAGCATATTCTTTGGTCGTTAGTGGAACCTGTTCCTCTTCCAAATTCAGTTGATGCATCGTGTGTGAAAATGGGATTTCCTCAAGAGTTAGAACAAAAACCACCATTCACCACATGCTCGTGTCATTTAGCAGAGGGTGGAAAATTAAATGCTAAAGGTTTCTTTTGCCCACAGTGTAACAGCAAATATTGTGAATTACCCGTGGAATGCAAGTGTTGTGGCCTTATACTCGTGTCTTCTTTACATCTTGCTAGGTCGTTACATCATTTGGTTCCTATTAAACCGTTTATAAAAATTGAGCTTGAAGAAGGTTCTAGTGCCTACTGCTATGGATGTAGAAAAAGAATAAAGGTTCCTGCCGAAAATGTATACTTTTGTGAATCTTGTAAAAAACATTACTGTGATGGCTGTGACATTTATGTGCATAATACATTACACGTATGTCCAGGCTGTGCTGTTAAACGAGATGAAAAAAGA
>Ste216
ATGTCGATCATGTTACCGGCCGGCGTGTTGACCGCGAGACGCGCCGTCGTTGCGGCGACCAGACCGCGTTGGACCGCCGTGGCCGGCGTCCGTCACCGGTCCGGCGACGACCGGAAATGCACTGCGGCCGCGTCGACGTGCCGTCTGCCGGAACCGAAACGCCGGTCCAACGCGCGCCTTGGTTGCGGCCGTAGGGCCACCGTCTTTCCTGCCCCCGCCGCCGCCGGTTACTGTACGCGAGCCGGCAAAAAGACCGTGCCGTTCTTGTTGGCCGACATCGGCGAGGGCATCAGCGAGGTGACCGTCAAGGAGTGGTACGTGAACGTGGGCGACGTGGTCTCGGAATTCGACGACGTGTGTGAAGTGGAGAGCGACAAGGCGACCGTGACCATAACCAGCCGGTACGCGGGCGCCGTAACCAAGGTACACTACGAGGCGGGCGCTACGGCTCGGGTGGGCAGCGCCCTGGTGGACATCGAGGTGGACGAGGACGGCCAGACGGCCGCGGAGCAAGTGGCGGCCGACGCGGAAGTAGTAGCGACGGGTGCGGAGGAAGTGGTCGCCGGGTCGTCTGGCGAACCCGCGGGTTTGGACGCCTCCGACGCCGGCGTAACCGCGAAGGTGCTGACCACGCCCGCGGTGCGCAGGATCGCCGCTGAAAAAGGAATCGATCTGACGACGGTCCACGGTACCGGCAAACACGGTCGAGTGCTCAAGGAGGACATTTTCGGGTTCCCTGACCCCACCCCCGCCGGCGCAGCGGTTAGTAGTCGGCAGCAGCCACTGCCACCGTCGGAGGAGGGCTACACGACGCTGACGGGTTACGCCAAGACCATGCGGAACACGATGGAGGCGTCCAACAAGATACCGACGTTGGTCATCACGGACGAGGTGAACCTGACCCGGTTGATCGAACTGAAAGCACAGCTGGCGCCGCACGTCAAGCTCACGCTGCTACCGTTCCTGGTGAAGGCTACCTCACTGGCGCTGGCCCTGCACCCGCGCATCAACAGCACCGCCAGCGCGGACTTCAGAGCGTTCAAACTCAACAGGTCGCACAACATCGGCGTGGCTATCGACACGCCGCTCGGACTGGCTGTGCCCAACGTCAAAGACGTGCAGACGCTCAGCGTGGTCGACGTGGCGCGCCGACTGGCCGATCTCCGCGCCAAGGCCGCGAAAGGCAAGTTGTCGCCGGCCGACGTGACGGGTGGCACGTTCACGCTGTCCAACATGGGCACGATCGCGGGCTCCGCGTTCCAGCCGATGATCCTGCCGCCCGAGGTGGCCATCGGCGCACTGGGCCGGGTCAATTACCGGCCGCGGTACGATGACCAAGAGCGACTGGTCCGGACGCCCGTCATGGGTGTGTCCTGGGGAGCGGACCACCGGATCCTGGACGGTGCTGCGGTGGCCAGGTTCTACAAGGACTGGAAGACGTACGTGGAGAATCCGGCACTAGTGTTGGCTGACGTCCAGCTGGATGAGTCCGATACGTCACTA
>Ste217
TGGATGTACATCACCGATTGGCGGCTGGACGCCATAATCAAGATACACAAGCTAACCGGCGTCGTGGCCAACATCGAAGTCCGGGAGCCGCAGAACAACCGGCTGTACGGCGTGAAAATTTACAGCGAACACGAACAGCTCGTCGACTACTCGCACCCGTGTTCGGTCACGTCGGACTATGGCGGTTGCCAGAAGCTTTGTTTCGCGGTGCCGTCCAACAAGTCGTCGACGTCGTCGCTACAGGCACACTGTGGCTGTCCTTATGGCGAGAAGGTCGACTCGGACGGCAAGACGTGCGTGGCCGATCCGAACGCCGAACCGCCCGTGACGGCTTGCCCGAACACGTGGGACTTCACGTGCAACAATATGCGGTGCATACCAAAGGCCTGGGTGTGCGATGGCGACGACGATTGTCTCGACAACTCTGACGAGGAACAAAACTGCACC
>Ste218
ATTCTTGAGCACCTATTTAAACACAGTGAAATGACATGCAGCGATGTTATCAAACTCGGTGGCTTGGACGTATTGCTGTACGAGTGTCGCAGACGAGACATCGCTACCCTGAGACACTGTGCCGGTGCTCTAGCCAACCTTTCGCTATATGGAGGTGCTGAGAATCAAGAACTGATGATCAAACGTAACGTGCCTACATGGTTGTTCACGTTGGCGTTCAATACGGACGATAACATCAAGTATTACGCGTTTTTGGCTATAGCTGTTTTGGTAGCCAACAAAGAAATTGAAGCGGCCGTGCTCAAGTCTGAAACTCTGGACCTAATCGACCCGTTCGTCACCACCCACACACCGTCGGAATTCGCCAAGTCGAATCTAGCCCACGCCCACGGCCAGAGTCACCATTGGCTAGAGAGGTTGGTCCCTGTTTTGAGCTCAATCCGGGAGGAAGCATGCAACTTGGCCGCTTTCCACTTTTGCATGGAGGCTGGCATCAAAAAGCAACAAGGCAAGACCAGTATATTTAACGTGATTAATGCTGTTGAACCACTGAAAAAAGTGGCCAGTTGTCCTAACGCCATAGCATCCAAATTTGCTGCCCAAGCACTGCGACTGATCGGCGAAGAAGTACCGCATAAACTCAGTCAAAAAGTACCATTGTGGTCACCCGAAGACGTTCAAGAATGGGTCAGACAGATCGGATTCAGCGAATGCTCTAAAAACTTCGTGGATAGCCGAGTAGATGGTGACCTGTTGTTGCAGTTGACCGAGCAAAATTTGAGGGACGACATCGGAATACATAACGGAATCATGCGAAGA
>Ste219
ATGGCCGACGAAGTGCTGGACTCGGTCAAGAAATGCGTGAGCGTCATAAAAGGCGCTAAGACGGACACTGAAAAATTCGCCGCCCTGTTTATGGTCACCAAGACCGTGAAAGCCGAGAAGTGCAACCCTCGCTCCAAGCTTGCCCTGTTCGAAGCCATCGAGTTCAAATTCATCAAGCGTTTGTTGCTCAGCGACGAAGTGCCGGCCGGCTGTCCGCCATTCGTCTACAAGTCTGTAGCGATGAGCATACTCACGGCGCTGTGCAGTGTCCAAGAGGTTGCCACTCATCAAGAAATATTACAGAACGTTGACGTGTTCCTAGACATTGTGATTGGCGAGGGCGATGAAGACGAAGATGAAGTGGACGAGGACAATCTCATGCTGGTCAATGAGGCTTACAAGTGTTTAAATTTTATTGCAACATTTGACCAAGGCTTAAAAGCACTGTTTGACGTCGACACAGTTGGAAAAATGTGTAAGGTGTATTCAACAAAAAGCTTTCAAACAGACGAAGCATTGTCATTGCTCGTGACTGTCGTTGAAAAGTTTGGTCCGCCTTCATGGGAAAACAATGTCCAAAACTTTAATACGCTGATGAACATCCTGGCAGTAGATTTTGAAACTGATCACAGTGAACGGAAATTTAAATTATGTTCAATACTTTCGCCTTTATTAGGCAATTGCCCAGTGGAAATCGTACAAGACACTTGCGATAATGAAATTTGGCCATCCAAATTATTCTTAGGACTGCGAGACATATTGACCAGTAAGCTTGTTAAAGCACAACGAGATCCAGCCATCAAGTTAGCATCGCAAATGCTTACAACGTTTGGTGCTGAATGGTCTCTGCAAGATGAAGCAAAACCAAAAGTATTTTTCTTGATGTTAATACATTTGGCTTCAATTGAAATACGTATGCAATTAGAAGATAAAAAATTTGAACAG
>Ste220
ATGTTGCCCTATAAAACAATACCATTATCTGATAGTATAGAAGGCTATGAAAAATTGGAACTTTTGGGTAAAGGTGGCTTTGCGTGTGTGTATCATGCTCAATGCCACCGCACTGGTCGTCGTGTTGCTATCAAGGAGATTGATATTTGGACTATGAAAAAACAAAATATGATAGATCGTGTACGCCAAGAAGTAAAAATACATAGTCAACTTAAACATCCATCTATTTTAGAGTTGTATACATTTTTTGAAGATTGTCGGCATGTTTATTTAGTATTAGAACTTTGTCATAATGGTGAATTACTCCAATATTTAAAACGTAATGGAAACAAATTATCAGAAATTGAAGCACGGTATATTATAAGACAAGTAGTTGAAGGTCTTTTATACTTACATAAACATAATATTGTGCACAGAGATATGACTTTAACAAATTTATTATTAACAAAAGACATGCGTGTAAAAATTGCTGATTTTGGTCTTGCAACTCAATTAAATTCTAAGGATGAAAAACATATGACAATGTGTGGAACCCCAAATTATATATCACCAGAAGTTGCTACTCGAAGCTCACATGGTCTAGAAACAGATTTGTGGGGTTTGGGATGTTTATTGTATACTTTGTTAGTTGGACATCCTCCATTTGACACCGATGCTATTAAAAGCACACTTACAAAAGTTGTGATGAGTGATTTTTCTTTGCCAAATTATTTATCGAACAAAGCTAAAGATTTAATAAATTGTTTACTTAGAAAAAATCCGAGAGATCGTATAGATTTGCACGGTGTGTTAAATCATGATTTTATGCAAGAAAAAATTATTTGTGATGGGCCTTCTATATGGTTTCATCAATCACATTTCACTGAAGATAGTGGTTTCAATACAATTTCATTTAATAAAGAAAAATGTAGTTCTTCAACCGGCTTAAATTATGTACGTTCAATTCATAATCCTAGTATTGAAATTAATCATCACACTGGAAATTCAAACTTAAACGCATTATCAAGTTGTAGAGATTTTCATTTAAATACAGAAGCCCAAAAAGAAGAATGCTACACATCAAATGTAATAAGAAGTTTTCATAAACATAGCAATAATTTCCAAAATATGTACCATGTAACTCCATCACAGCATTCAGAAAATAGACAATTTACTGTTTTTGATGATAAATTTCTTCAGTCATTTAAAACCTTTCCTGAAACAAGTTCATCAAATAGAATGGCTGATTGCTTAAGCACAGTACGCTTGCAAAAACACAGACATAAAACAAAAAATAAAGTGTTAAGTATTCTAAATAATGGAGATGTTTGTGTAGAGTTTATTAAAATGAAATCAAAATCCAAAGAAGAACGAGTTGTAGAAGTAATACGTATTTCTTCCGATGGTCAACATATGGTTATATATAGACCAAATAAAGATAGAGGAGTGACATTGAATGACGAACCTCCACCTATACCAATTAAAGGAGCTGATGAAGTATATAGTTATGAGTCACTTCCTCAGCATCATTGGAAAAAATATGCATATGCTGCTCAATTTGTAAAACTTATTGCTTCTAAGACAGCCAAAGTTGTTTTTTATAGTGATGAGGCAAAATGTCTTCTTATGGAAGATGGTAAAGCATTTGAAGCACATTTTTACAATGGATCTATGGTATCAAGTCTTGGAAATGGAGACATAAAAATAGTTGTAAATGGAAAATCAAAATCTTTTAGTCGACCAGAATGTTTAGATGAATCAGATAAAATAATTTACATTCAATTCAAAAAATACTATGAACATTGTTGCTTAGTTGAAAAAACTTTATGTACTCTTGATACAAGTGCTAATAGTGGTGTTATTGTATTTCCGGTGACATTAGGAAGGAGACCTATAGCAAAAGAAACAAAAGGTAAATCTGATATACCAACAAATTGTAAATTAAAGAGTTCATTTTTAATTAAATCTGGTGAAATTTGTATAAATTATGGAGATGGATCGCTTGTAAAACTTGATACAACTACCGGTAAAGTGAAATGTGAGACAACTCAAGGAGTAGTTATGGTATATGATCAAAAAGATAGACATCTACTACCTGAATGGGCAAAAAATTGTTTAAAAGAAATTCCACATTTACTTAAGCCTAATGAACAAACAACAACCAACTGGAAATGGCCAAACAGA
>Ste221
TCTTCAAGTCAAGATTCATTGCCAAATTCATTACCTGATAAAGATTCTGATTTGGTTGAAGATGCAACTGACGAAGTTCCAGTGTCACCGTCAGCTAAGCGCAGCTTTTTCAAAAAAAATATTGAGGACGGTATGGACCGTGTTTTAGAACAAGTTAATTTTGAAATGAAATTTTCGTCGTTACCACAATTCAAACCAGATGAATGTAATTCACCAAGTGCAATATCAGTACCGTCCAGTCCCCATGTATTCAATGCTCAAACATTCCGCAAAAAGCAATTACCTGACTGTGACACTCAAGCGGAAACTCCTAAATCATCAGGGAAACTTGTTGGAAATACATTCTTTGGTCCAGATTTTAATCCAGAAGCATATAGAGGAGTATTAGAACAAGAAGATACAGTGGCAGCTTCACCTAGAACTCCTAAAACACCTAGTGGACGAAATGATAGTTCTGCTGCAGAAAAGGGACACCGAAAAATGTTGGAACAAAGAAGACAATTAGTTATGACTTTATTTCAAGAGCAAGGCATGTTTCCTTCTACCCAATCAACCTCAGTATTTCAG
>Ste222
AACCGTAAATGTGACGAGTCGACTGAATTCACGTGTCTGGCGAACAAGGCGTGGAACCGGGCACAGTGCATACCGAAAAAGTGGCTTTGCGACGGCGACCCGGACTGCGTTGACGGTGCGGACGAGAACGCGTCGTTGCTCAACTGTACGACGGTAGCCAACTGCAGTGCAGATCAGTTCACGTGCGGCAACGGGCGATGCATCAACCGTGGCTGGGTGTGCGACCACGACAACGACTGCGGTGACGGTACGGATGAAGGAAAAGACTGCCACGCGCATTACAAGACGTGCTCACCGCGCGAGTTTGCGTGCCAGAACTTCAAGTGCATTCGGAACACGTATAGATGCGACGGCGAAGACGATTGTGGCGACAATTCGGACGAGTTTGGATGTCCGGCGGGTGGTAGAAATGGGTCGGCGTCCGCGTGCGCTACTGACCAGTTCCGGTGTACCAGCGGGCAGTGCATTAATGCCACGTTGGTGTGCAACAAAGTTTCGGACTGCGCGGACGACAGCGACGAGCCAGCCCATTGCAACGTGGACGAATGCGCCAGGGTCGAACTCAACCAATGCGCTCATCGGTGCATCGACACCCCTACCGGGTTCACTTGCGAATGTAATGAGGGATAC
>Ste223
ATGTCTTCACCTAGTGCTGGCAAGCGCCGTATGGACACAGATGTCATAAAATTGATAGAAAGCAAACATGAGGTTACTCTTTTAAACGGCTTGAATGAGTTTTGTGTTAAACTCTATGGACCACGTGGTACTCCATATGAAGGTGGCTTATGGAAAGTTCGAGTTCATCTTCCCGAACATTATCCATTTAAATCTCCTTCAATTGGCTTTATTAATAAAATTTACCACCCAAACATCGATGAAGTATCTGGTACTGTTTGTCTTGATGTAATCAACCAAGCTTGGACTGCTTTGTATGACCTGCTTAATATTTTTGAGTCATTTCTGCCCCAGCTGCTTGCCTACCCAAATCCAATAGATCCATTAAATGGTGATGCTGCAGCTTTGTATTTGCATAAACCTGAACAATATAAAAAGCGTGTTGAAGAATATGTAAAAAAGTATGCTACTGAAGAAGCACTCAAAGATGATGGAAATGCTGGTTCGGATAGCGACGAATCCTCTATGTCGGAGTTTAGTGAAAGTGAAGCACAAGATATGGAGCTA
>Ste224
TCTGGAGTGTCTCGAAATCCGTGTATACATTTTGTCGTATATATAACCCCTTGTTCTTATATACCTCTATATTTTCATGAAGACAATCAGTTAACTACTGCCATGATGTCAGCTCGTTGGGGTGGAGTTCAATTCTTAAATGCCGATCAGATATCATGCAATGAATCAGTAAGCTTCATACCTGATGATCTCAGTATAATGACTCCCATCATCACACAATTCCATTCATTGATTGGTGTACCAAATATGTCCAATTACATGTCATTAATGCCATTAAAGTCATCTACTCTACGTAAATGGCAATTAGATTCAATGTACAGACTAAAAATTATTGAACAGTACACTAATACACGTATCACTTTAACTTCATTGTCTCGACTTTTGGGTGAAATTAGTAATATTGTGATAATTGAAGAAGTTGGAAAAGCAGTAACTGAATCTGTAGAAGCGGCTACTAAAGTATTACACTGTTTAAGAAGAGGACAATTGGAAGAAGCTTTGGAATATAGTAAAATAGCGTTTGAAACATCAGAGTTTGCATTCACTCACCCATCATTATTGGCTTTGCTCTATTTTCCGGATGATCAAAAATATGCTGTTTATATTCCATTATTCTTGCCTGTTATGATCCCTGTACTAATGTCTTTGAAAGGAGTTAAAAGTTGGATACAATTGAAGTACAATATT
>Ste225
GACATTTTAAATAAATGTAATGAATCTATTAAAATTCACCAAGAATATGTGGATAAATATAATGAATGTTCAATTCAACTATCAAATGTTCAAAGTCAATTTAAAAATTTAAACAAACCTCCATTGTCATCACAAGCTAATCATCAATATTTAATTCAGAAAAATGCAAAACTAAATGAATTATTAGACACAAAGCCAAGTGTAACATGTTTGTTGAATAGCTGTATAGAATTAGGAGACAATTTGTATTTGAGTACATCTACATCTGGAAGAGAAAAGATAAAATGTCAATTGGATGAAGTTCAAACAATATTTGACACTTTGTACGATGATCTTTTGAATATCAACCGAGAAGTAAAAGATCAACTAACTAGATGGAGTGGATTTGAAGAACTATACAATGAATTAAACCAATGGTTTAACAATACAAAACAGATATTGAATAAGGATTTAGTACTCAAATCTACATTGGATGAAAAAAAAATGCAGTTACAAATTTATAGAGATATGCTTCAAGCAACATTAAAGAGAAAGCAAGATATTGTAAAGTTACAGGATCTTACTAGCAAAATGCAAATGCGAGAAAATAATGATATTCTTTTATCATCCATGAGTAAACAATATGATGACATTTTAAAACAAATTCAAGATTTTGTAGACAAATATGAAGCGATTGTAAAAGACCATGAGCAGTATACTAAATCTGTGATGGAAATGCAAGAATGGCTTGATGCAACACATAATACATTAATGCTTTGGGGCGATACAAATTTGGAAAAGATTTCTTTGTTGAGCAACCTGGACAGAATAAAG
>Ste226
TTACATTCGCAGAATGATCCATCACGCATTGTTTCACCAGTTATAGGAAATGTTTGTTTTGCATCAGCTCAATATGCTGTTTGTTTCACATTAAAGTCATTTGCTAAACTTTATGCAAATCATTATCCCAATGTTAAAGTTGACAGTTTTTCAAAAGTTTTATGGGGTGATGTTTACTTTAATCCGAAAACTAGAAAATTCTCCAAAAAATCTCCTCATAACAGTGCACAAAGAAGTTTTGTTGAGTTCATATTAGAACCATTATATAAATTATTTGCTCAAGTAATTGGTGATGTAGACACGACTCTCCCTGATATTTTGGATGAACTTGGAATTAAACTAACAAAACGTGAAATGAATATTAATATACGACCACTATTACGCCTCGTTTGTGGACGTTTCTTAAATGATCTCAGTGGTTTTGTGGACATGTGTGTTAATCATATACCTTCACCAGCAGAAAATGCAAAAAATAAAATAGATACAATTTATACAGGTCCTCAAGACACTGAACTAGCTAAGGACATGCTTGATTGCAATCCAGAT
>Ste227
ATGACTGGAAAATTAAAAGCTATTTGTACATTAAAAGGACATTCTGGTATTGTATGGAATGCATCATGGCATCCTAAAGGACTGATGTTGGCTTCCTGTGGTGAAGATAAAACTATCAGACTGTGGAATTACAAGGATGGTGATAAAAGCACATTAAAGTGTTTACTAGCTGATGGTCACCAGCGTACCGTTAGGGCAATTGCATGGTCGCTTTGCGGTCAAAGTTTAGCATCAGCTAGTTTTGATGCCACTATAGCAATTTGGGATAACAAATCTGGACAGTTTGAATGTAATGCAACACTAGAAGGTCATGAAAATGAAGTTAAAAGTGTGGCATGGTCTAGATCAGGCTCAATGTTGGCGACGTGTAGCCGTGATAAATCTGTATGGGTATGGGAAGTATGGGAGGATAATGAATATGAATGTGCAGCTGTCTTAAATGCACATTCACAAGATGTTAAGAAAGTAGTATGGCATCCCCACGAAGATATATTGGCATCTGCTAGTTATGACAACAGTGTCAAGTTGTATATGGAGGATGCATCAGACAAAGAATGGACTTGTGTGGGTACTTTGAGCTCACACACATCAACTGTCTGGAGTTTAGCGTTTGACAAGACTGGTGATCGAATTGTGACTAGTAGTGATGATCGGACATTAAAGATTTGGCAAAAATATCTCCCT
>Ste228
ATGCGCGACAGCAGTAGCAGGAGCAGCAGCAGTAGCAAGTCGCCGACACCTAGAGAAGCAGTTCCACTAATGGCCGCTGCGGCCCCCAGGGAAACGTCGCGCCGCGACTCGTTGACGGCCCAGGAAGAGGAAACGCTGAAGTACGGCGCCGAACATGTCATCAAACTGTTCGTGCCCGTGTCAATGTGTATGTTGGTGGTGGTAGCCACGATAAACTCGGTGTCGTTCTACAATGTCAAAGATGTGTACCTGGTGTACACACCGTTCCACGAAACCAGTCCTGAGCCTTCAACTAAGGTGTGGAACGCCGTGGCCAATTCGCTGATACTTATATCTGTTGTCATCGTCATGACAGTGTTCCTAATCGCATTGTACAAATATCGTTGCTATAAATTAATACATGGTTGGCTCATCATGTCGTCGTTGCTTCTCCTGTCCATGTTCACTTGTCTGTACATCGAGGAGATCTTACACACGTATAATATTCCCATGGATTATATAACATTTTTTTTGATAATCTGGAATATTGGTATGTTAGGCATGGTGTGTATACACTGGAAAGGCCCATTGCGACTCCAACAATCATACCTGATATTCATCGCTGCTCTCATGGCACTCGTGTTTATTAAATATATGCCTGAATGGACCACCTGGGTTGTGTTATTTGTTATATCTATTTGGGACTTGGTTGCTGTCCTCACTCCACGAGGACCTTTGCGCATACTGGTCGAATTGGCTGAGGAGCGCAATGAACAAATATTCCCAGCACTAATCTACTCGTCTACGGTTGTTTATATGATGAACCGTTCAGATAGTGTAGATAGTACTACAGACAGCCAAAACGGATTTACCAGGACATGGGTCGAAGAACACCAACAGCCTCAGACTGAAGAAGTTAGAGTTTGTAGAAGACTGATGGATGAAGAAGATAAAGGTGTCAAACTTGGATTAGGAGATTTCATATTTTACAGCGTTTTAGTGGGCAAAGCGTCATCTTATGGAGACTGGAATACTACATTAGCATGCTTTGTGGCTATACTTATCGGATTGTGCTTAACATTATTATTATTGGCTATATTTAGACGAGCTTTGCCCGCTTTACCAATATCAATTACTTTTGGACTTGTGTTCTATTTTGCTACTCGTGGACTTGTAAAACCGTTTGCAGATATGCTTGCCTCGCAACAAGTTTTTATA
>Ste229
TTCCGTCCAGTATTAGAAAATATTAATCAAATAGGACCACAGTTGTGCCAAATGTCTCCTGGCGAAGGTGCTTCAACAATTGAAGGCCTTGTTACGAGAGATAATCGAAGATTTGACGCTATTGCTGAACAAATTCAAAGAAAAGCTGAGCGTATTCACTTGTCTAAACAACGATCACTTGAAGTCATTGGTGATATGGATGACCTATTAGATTGGTTCCGTGAAGTAGATAACCAATTAAGAGACGCAGAACCACCAAGTAGTGAAGTAGATATTATTCGTGTTCAACTTAAAGAACATAAGGCACTCAATGATGACATATCGAGTCAAAAAGGACGTGGTAGAGATGTATTATCTATGGCTAAAAAAGTTTTACGAGAAGTTACACAAAGCAATGATACAAGTCTCATGCGTGAAAAAATGGAAGATCTTCGTGAAGTTATGGATCATGTATCATCATTAAGTGCTGAACGTTTAAGTATACTTGAACAAGCTCTACCTCTTGCCCAACATTTCCAAGAATCACATTTTGATTTATCTGGTTGGTTGGATGATATGGAGAGACAAGTATCAATGTTAGCTATGCCTGCTTTGAGACCAGAAATTATTGCTCAGCAACAAGATAAAAATGAAATGTTTGTACAGTCTATTGCTGAACATAAACCACTTGTGGATAAACTGAATAAGACTGGTGAAGCTCTAATCAGATTATGTAACGATGATGAGGGAATGAAAATCCAATACATTATGGACAGTGATAATGCTAGGTATGCAGCACTAAGATCTGAACTTAGGCAAAGGCAACAAGCTCTGGAAAAAGCATTACAAGAAACCAGTCAATTTAGTGATAAATTGGAAGGTATGTTGAGAGCATTACAAAATACTGCCGAACAAGTATCTGGTGCTGAACCTATATCTGCTCATCCTCCCAAAATTCGTGACCAACAAGATGAAAACGATGCTGTTGTTGAAGATTTACATAAGCGTGCTGATGCATTCCAAGCAGTGAAAAAAGCAGCTAATGATGTTATTAATAAAGCTCCAAATTCTTCAGATCCTGCAGTCAAAGACATTAAACGTAAATTAGATCGATTGAACAGTTTGTGGAATGAAGTCCAAGAGGCAACTAATGATCGTGGACGCAGTCTTGAAGAAGCTCTCATACTGGCTGAGAGGTTCTGGGAAGAATTACAGAATGTTATGGGTACACTAAAAAATTTGCAGGATTCATTACACTCGCAAGATGCACCAGCTGTAGAACCAGCTATATTAAAACAACAAAAAGCAGCTTTAAAAGAAATTAAAGCTGAAATTGATCAGACCAAACCTGAAGTAGACCAATGCCGTGCAAGTGGTAAACAATTAATGAAAGTGTGTGGAGATCCTGATAAGCCTGAAGTTAAGAAACATATTGAAGACTTAGATAATGCTTGGGAAACTGTAACTGCATTGTTTGCTAAACGAGAAGAAAATTTGATACAGGCTATGGAAAAAGCTATGGAGTTCCATGAAACCTTACAA
>Ste230
GTTTTAAGAAAAGGTTCTGGAACATTATGTGAAAGTCTTTTGATGGTAGAAGCATTTCATGCGAATATTATCTTTCCAAATAAACAAGAACAAGAACTAAATAAACTTAGTGATGATGGTCATGTGTTAGATCAAGAGACTTATGTTGGTGGCCATGTGGAAGCATTAGAATCTGGTGTATTTCGAGCTGACATACCTTGTAGATTTAGATTAGATACATCAGCTTTTGATATGCTCATTGAGAAATCACCTGAAATAATTAGATTTGCAATTGAAGAAGAAGAAAAAGTGCCTATGGATAGTGTAACAAATTTAAATGAAATATTAGAAGATATTGTTAAGAAGTTGGAAGCCCTAAAAGCAGATCCTTATCCATTATTGAAACCATTAATATATCATTTAGATGTTGGTGCTATGTATCCTAATATTATACTTACAAATCGATTACAGCCTTCGGCTATGGTTAATGAAGAAGTTTGTGCTGCCTGCGATTTTAATATTCCAGGTGCTAAGTGCCAAAGAACTATGACTTGGCAATGGAGAGGAGAACTT
>Ste231
ATGTCTGACAATGATCATAAAAGATGGAGTCATTTGAAGAAGATCTTGGAACGTTCTAGTCCATTTTGTCATCCTGATTTTGAACCTGGTACAGGCATATTAGAATTTCTACAAAATTCCTGTAAACTACTCGTGGTTGGTGCTGGTGGATTGGGCTGTGAATTACTTAAGGATCTTGCTATGATGGGATTTGGTGATGTACATGTCATAGATATGGATACTATAGATTTGTCCAATTTGAACCGTCAGTTTTTGTTCCGTAAGAAGGATGTAAATAGTTCAAAAGCTGAAGTTGCAGCAAAATTTATTAACGAACGCGTGCCTACCTGTCATGTTACACCTCATCATTGTAAAATACAAGATAAAAGTGAAGATTTTTACAGGGGTTTTCATTTAGTAGTTTGTGGTCTTGATTCTGTAGTTGCTCGTCGATGGATTAATGGAATGCTTGTATCTTTGTTATCTTATGATGACAATCAGCAACTTGACAATTCCACTGTCATACCATTGATCGATGGTGGTACTGAAGGTTTCAAAGGCAATGTCCGTGTAATACTACCTGGAATTACACCATGCATTGATTGCACTCTCGACTTATTTCCGCCACAG
>Ste232
CCCTATTATAAGAACAAACACTATGCTTCAGTTCAATCTATATCGGGAACAGGTGCTCTAAGAGTTGGTGCTGAATTTCTTGCAAGATATGCTCCATTGAAAACTATTTGGGTACCTATTCCTACCTGGGGTAACCATAGTCAGATATTTAAATTTTCTGGATTAGAAGTTAAATCGTACAGGTATTATGATCCAAAAACATGTGGACTTGATTTTGCTGGAATGGTTCAGGATTTATCTTCTGTTCCATCTGGCTCAGTAGTTTTGTTACACGCATGTGCCCATAATCCAACTGGTGTTGATCCAAAACCAGAACAATGGAAAGAATTGTCTTCATTGTTCAAAAGTAAAGGTTTATTCCCATTTTTTGATATGGCTTATCAAGGGTTTGCTTCAGGAAATGTTGATCAGGATGCTTGTGCTGTTCGTTCATTCTTATCTGATGGTCACCAGATTGCTTTAGCTCAGTCATTTTCTAAAAATATGGGCTTGTATGGGGAACGTGTGGGATTGTTTTCATTAACAACTTTGAATAATGATGAAGCAGACCGTATTGTATCCCAATTAAAAATAATTGTACGTGGAATGTATTCAAACCCACCAATACATGGAGCTAGGATAGTGTCAGAAATATTATCCAATCCTCAACTTATGAATCAGTGGTTGGTTGAAGTGAAGGGCATGGCAGATAGAATAATATCAGTCAGATACCAATTAAAAGATCTTTTAGGTAAGGAAGGTTCTATAAAAAATTGGGAACATATAACAAATCAAATAGGGATGTTCTGTTATACTGGACTCAGCAAAGACCAGGTTAAAAAGTTAATTGATCAGCATAGTGTATACTTGACAAATGATGGCCGCATATCAATGGCTGGTGTTACTTCCAAAAATGTTGGTTACTTAGCTAGTGCAATTCATAAAGTTACTTGTACT
>Ste233
TATAAAATGGAAGATCAACTTCATCTCGAAGGTGAATATTCTCCACAAAGAAAACAAGAATATACGGGACTTCCTGGTGATCGTTATTTATCACGTAAGCCACAAGATAACTTAAAACCTGAAGGCGAATTTGAAAGACCAATTCGTGAAAAAATGACACCCGCAGAACGACCAAAACCGATAAAACCTAGTGATAATTTAAAGCCAGAGGGTGACTTCGAAAGACCTCAACCATCGAAATACGGGCCCGGCGAGAGAGCGCCAATTGTCAAACATCTGGACAATTTAAAACCTGAAGGCGAATTTGAAAGACCAATTAAATCTAAAGTAGAACCAGGGGAACGTCCAATACCGTTTAAGCCAAGTGACAATTTAAAGCCAGAAGGTAATTTCGAGCGGCCAACACCTACAAAAGTGCAACCTGCTGATCGACAGAAGCCAATTAGACCAAAAGATAATTTACGACCTGAAGGTGAATTTGAAAGGCCTGTACCATCTCAATATGGACCAGGTGACCGAGCACCAATAGTTAAGCATCCAGATAATCTTAAACCTGAAGGAGACTTTGATAGGCCCGAACCTAACAAATATGCACCTGGTGACCGAGCGCCTATAGTAAAACATCCAGACAACTTAAAATCTGAAGGAGATTTTGATAGACCAGAACAACCCAAAGCACCAAAAAGAGGAGAAAGAGCACCTACTAAGAAACCTATTGACAATTTACGACCAGAAGGTGAATTTTATGGAGAAAGAACAGTAACAAAAATTGTAAAAGGAGAAAGAGCTGAAATTCGAAGACACGAAGACCAACTAGTAATTGGTGGAGAATTCACA
>Ste234
ATGGTAGTCCAGAAGAAAGAAAGCGTGTTCAACACACTCAACGAATGCGAAGTGGAAGATATCACTTTAGAGTTTTTCTACAAACCTCATACCATAACTTTATTGATATTGTCAATCGTTGGTGTAATTTTTATGTCCTTCATTCGAGATGATAAATTGATCGATAGAAATATATGTGCTGGAATCTGGTGCGTTATATTTTTTCTGCTACTTGTATCTCTATTGGCATTCCCAAATGGTCCTTTTGTGAGACCTCACCCAGCTGTCTGGCGGATGGTATTTGGACTCAGTGTTTTATATTCGCTAACATTGCTGTTTTTATTATTTCAAAAATATGAAACGATCAAAGGAATGATATTATGGCTTGATCCTAATCTAAAAGATTTCCGAATTGATATGGATAAAGAATATGGTGTTAACTGTTCAGATATTACCGTAGAAAAGTTTTGGGCACATTTGGATGTATTTGCTGCTGGTCACTTTTTTGGTTGGGTATCAAAAGCAGTACTAGTGAGACATTATGGAATATTGTGGTCAATGAGCATGATGTGGGAATTCACTGAAGTGATGTTTTCTCATTTATTACCAAATTTTAAGGAATGTTGGTGGGATGCTTGGATTTTAGATGTCCTACTTTGCAATGGATTTGGTATATGGGTTGGGATGAGAATTTGCAAAATGTTAGAAATGAGAGACTATAATTGGCCTGGTATTAAAGAAATTGATACAACTAAAGGTAAAATCAAGCGAGCTGCACTACAATTTACACCAGCTAGTTGGACACAAGTTCGGTGGCTAGATCCAAATTCATCATACATGCGCTTTTTTTCTGTGTGCCAAATGGTAATTATGTGGCAAGTATCCGAACTAAATACATTCTTTTTGAAACACATATTTGAAATGCCACCATCACATCCACTAGTTGTTGGCAGACTTTTCTTTCTGAGTATTGTTGTTGCACCATCTACTCGACAATATTACACATATGTGACAGATCGTAATTGTAAAAGACTTGGGACACAGTGTTGGGTCTATGCAGTCATAATGGTCACAGAGTCACTGTTGTGTATAAAGAATGGAAAAGAACTATTTCAGCAGACTGAAATTTTTAACATATCAGTATGGTTGATTATCATGCTATTTTTCTCCGTTGTCAGTGTTTTGGGCTTTTGGCAGGCTGATTGGTTAACGGGAAAAAAATTAGATGCAGAAGTTGTTCCAAACTCAATCTCAAATGATAGCAATGTTGAAGAAGACTACACAACCAGCAAAAGCAAAACACAT
>Ste235
TTGGGTGCAGAGCGTCACATTTCATTTGATAATGGTTTAGATGGATCAATAGCAGAAGATTGTTTTTTTGCCATGCGAGCTGCTAAAGAAGGCTATACATTCAATTTTGTTGAAGGAGAAATGTGGGAAAAATCACCATTTTCACTTTGGGACTTCATCCAACAACGTAAACGTTGGCTTCAAGGTATTTTATTAGTTGTCCATTCAGCGGCCATACCTTCAAAAACAAAAATTTGGTTAGCTTTATCATGTTATTCATGGGTAACTTTGCCGCTGTCTACTTCTAATTTAGTTTTAGCTAGATACTTTCCAATTCCATGTCCAGCAATCATGGATTTTGTTTGTGCATTTATAGCCGGAGTCAATATTTATATGTACATATTTGGTGTAGTGAAATCTTTTTCATTATATCGTTTTGGTGTTCTAAAATTTACATTATGCATTATAGGAGCACTGTGTACTATACCTTTTAACGTTATAATTGAAAATGTAGCAGTTATATGGGGCCTTTTTGGCAACAAGTACAAATTTTATGTTGTACATAAGGAAATCAAACCACTTGTCACTGTG
>Ste236
TATGTAGATTTGACTGAATGTCAATATATGTGGCCCTACTGCACTCAGCCATTATATCATACGGGTATACCAATAATTGTCAATGTCACTGTACTCAATGGTTTGGCAGTGTTTGGAAAAGTAGTTGGTGTTCCGGTTTGGTATCCATATTCCCACGACAATGGACATTACTTAGATGTGACTATACGTTATTCTCAGACATTATGGCCATGGTCAGGTTGGATGGCTATTGCATTATCTGTATCACCAACTATACCTAAAGATTGGAGTGGAACTGTTGCTGGCCACATTGAGCTAACAATTGAATCAGCGAATATCAATTATACAGTTAATTTGCCATTGCGTGCTGCTATTATACCTTCTCCGCCAAGAATAAGAAGAATCCTGTGGGATCAGTACCATAACTTAAGATACCCTCCAGGATATTTTCCAAGAGACAATTTAAAAGTAAAAAATGACCCATTAGACTGGAACGCAGATCATATACATACAAATTTTAAG
>Ste237
GTATTTGCATCTCTTGGGGCAAATGATGAAGAAATTCGCAAGCGTATAATTGAAACTGACAATTTAATTGATCATATAGTTTTAGGTCTGAAAGATCCTAGCCCTAAAGTGCAATTAGCTGCTGTTCGATGTTTACATTCTTTGTCACGTTCTGTCCAGCAACTACGTACAACTTTTCAAGATCATTCAGTTTGGAAACCTTTAATGACATTATTAGAAGGTGCTTCTGATGAAATTCTGAGTGTTACCTCGTCCACACTATGTAACCTTTTATTAGAATTTTCACCATCCAAAGAACCCATCTTAGAGTCAGGAGCTATAGAACTATTTTGCAGTTTAACTAAACGAGATGATCATTCATTAAGACTTAATGGTATATGGGCATTAATGAATATGGCATTCCAAGCAGAACAAAAAATTAAATCACAAATCCTAAGTACTTTGGGAACTGACCAAATATTCAATTTGTTATCTGATTCTCATATCAACATTCTAATGAAAACATTAGGACTGTTAAGAAATTTGCTTTCGACAAAACCTCACATTGACTATATAATGAACCTCTGCGGTGGTGATATAATACAGGCAGTGATGATGATTCTCGAAGGCGATCATTTGCCGGAGGTAAAGGAACAGGCATTGTGTATTTTAGCCAACATTGCTGATGGTGACATTGCTAAAGATTACATAATGAGAAATAATGAAATTCTGAAAAAAATACAAGAATACATGACAAATTGTAATGCAAAATTACAAGCTGCAGCAATATTTTGTGTTTCTAATCTTGTGTGGAAAGAAGATAGTGGTGCAGCTGACAGACAAGCCAAATTAAAGGAAATGGGCATTTTTAAACTTTTGCAGCAATTGATAACAACATCGGATTCATTGTTGTTTGACAAAGTAAAAACTGCATTGACCCAGTTTTCAGACTCT
>Ste238
ATGGACCAAGAAGACTTCACTGCTGATCTCTGTGCCGAACAGATTGGCAAATTATTTCAATTTCAGGATCTTACTGGTATTGAGAGTTTGCCTACATGTCGAGATGTACTACAGAGACATCATTGGGATATAGAATCTGCAGTTCAAGATCAGTTAAACCTAAGAGAAGGTCGCCCATCTGTATTCGCTGGTACATCAGAAACATCATCCGCTCCGACAGTTTTAGTTGATCCGACCAGACAACAAATATTTAACCCAGAGGCCTCTGGAACTGGAAATTTTTTATCATTTGTGTTAGATTATATATTAAGAACATTTTACAACACATTTGTATCGGTGGTACGATTTACTTGGAGTTTAGTCTGGCCAGAACCTCGACCTCCAATTACAGACCCTGTTGCTGATGTTGGAAGATTTATTCAAAACTATGAGTCTGCGTATGGAAGTGAACATCCAGTTTATTATAGAGGATCATATAAACAAGCATTAAATGATGCTAAACAAGAATTGAGATTTCTTGTTATTTATTTACATCAAAATGATCAATCTGATTGTTCTAATTTCTGTTCATCTGTATTGCCTAATAGCAACGTTATTTCTTTCCTTAATGAGAGTAACATATTATTTTGGGCTTGTGAACAAGATTTGAATGAAGGTAATAGAGTTGCCACTGCACTTCAGGCCAATGTGTATCCTTATGTGGCTGTAGTTGTACTCAGAGAAAGTCGAATGACCCTAGTTGGACGAATGGAAGGGCCTGTGTCACCCGAAGAATTTATAAGAAGATTGCGATCTGTGTTTGAAGCTAATGAAGCATATCTCATAGCTGCTCGTGCTGAAAGAATCGAACGTAGTTTTAATCAATCCTTACGTGAACAGCAAGACCGAGCATATTTAGAATCATTGCGTGCAGATGAAGAAAAAGAGCAGATTAAAAGAGAAAAAGAGTATCAAGAACAAGAAGAACGTTTACTACAAGTAAAGTTAGAAGAGATAGAACAAGCACATAAGGATGAACTGAAAAAACAGAAAGTAGAAATGTTGGCTAGTATTCCACAAGAGCCATCTTTAGAAGAACCTGGATCATTAACAATTGTATTTATTATGCCTGGTGGTGTAAGAATAGAAAGGCGATTTTCAGAGATGTCTCCTGTATCAGATGTTTTAAATTTTGTATTTTGTCATCCAAGTTCACCAGATACTTTTGAAGTGGCCACTAATTTTCCAAAACGAGTTTTGAACGTTGAAGACCGAAATAAAACACTTAAACAAGCAGGCTTACAAAAAAGAGAAGTTCTCTTTATAAACGATTTAGATTCG
>Ste239
ATGAACGGCGAGTGCAAGTTGGATTATCGCGAAGCGGATATCACCCATGCCGAACGGATGAAAGAAGAAGCTAATGTTCATTTTTCCGCTAAACGTTATGCCGATGCTATTGATTTCTATTCCAAAGCAATTGCGATGTGTGAAAGTTCGTCGACGAAACCTCACAATTTCGCCGCGTACTATGCAAACCGTAGCTTCGCTCATTCCAAAACCGAAGCATACGGTTACGCCTTGGCCGACGCAACAAAAGCTATACAGCTCGATCCTAAATACTTAAAGGGATATTATCGTCGCGCAACAGCGTATATGTCGCTCGGTAAGTTCAAGGAAGCACTAAAAGATTATGAAGTGGTCGTGAAGGCGTTGCCCAATGACAAGGACGCCAATCGCAAGTACACTGAATGTAATAAATTGGTAAAACGATTGGCCTTTGAAAAAGCCATATCCGTAGAAGACACCAAAAGCGTTTCCGAACAAATAGACATTGAATCGATGAAAATCGAAAATGATTACAGTGGACCATGTTTAAATGATGGAAAAGTCACACTTGAGTTCATGAAAGAACTAATTAAAACTTACCGAGAACAGGGTAAGTTGCATAAAAAATATGCTTACAAAATACTGTTGGATGTCAAAAAATATTTAGAAAAACAACCAACTCTTGTTCACATAAATATTAAGTCTGATGAGAAATTTACTGTATGTGGTGATATTCATGGCCAGTTCTACGATCTGTTGAACATATTTGAATTGAATGGTTTACCATCAGATACAAATCCTTATTTGTTTAATGGTGATTTTGTCGACCGAGGATCATTTTCTGTTGAATGTATTTTCACCTTGTTTGGATTCAAACTTCTTTTCCCTGATAAATTCTTTATGTCTCGTGGTAACCATGAAAGTGTTACTATGAATAGAATGTATGGATTTGAAGGTGAGGTTAAGTCTAAATATTCAGTTGAAATGGCTAACCTCTTCACAGAAGTTTACAACTGGCTCCCGCTTGCCCACTGCATCAACAGACGTGTTCTAGTTATGCACGGTGGTTTGTTTTCTAAAGATAATGTTACGTTAAAGGATATTGAAAATATTTACCGAAATAGGCAACCACCAGAAGAAGGACTGATGTGTGACATGTTATGGTCAGATCCTCAAGATGCTCCAGGACGTTCTCCAAGTAAACGCGGTGTTGGAGTACAATTTGGACCAGATGTCACCAAAACATTTGTTGAACTTAACAACTTAGATTATATTATCCGTAGCCATGAGGTCAAAGCTAAAGGCTATGAAGAAGCACACGATTCTAAATGTATTACTGTGTTTTCTGCTCCAAATTATTGTGACACAATGGGTAACAAAGGAGCATTCATCACACTAGAGGGACACTGTCTTAAGCCAAAGTTTACTACATATACTGCTGTACCTCATCCACCTGTGAAACCTTTAATGTATGCAAACTCTTTAGTAAACTTGTTCTGT
>Ste240
TTTGATATGATATTTATTATTAAAGATGAACATAATCAAAATAGAGATATGATATTGGCTAAGCATATCATGAATGTACATTTAATGAATGGTCAAGCCAAACAAGAAATTGAAGGAGAATTACCATTGGCAACAATCAAAAAGTTCTTGAATTATTGTCGTCAACGTTGTGGACCTCGGTTATCTGAAGAAGCTGGTGAAAAGCTTAAAAGTCGTTATGTAATTATGAGAACTGGATGTCATGAATTGGAATCTGAAAAAAAACTTGCCATTCCGATTACTGTTCGACAATTAGAAGCTATAATTCGTATTGCAGAATCTTTAGCTAAAATGCAATTACAACCTTTTGCTACTGACAGTCATGTAGATGAAGCATTAAGATTGTTTCAAGTATCTACTTTGAGTGCAGCTACATCGGGCTGTTTATCTGGTGCAGAAGGTTTTTCAACCGAAGAAGACATAGATACATTACAGAGAATTGAAAAGCAATTGAAACGCCGATTCCCAATTGGATCTCAAGTTTCTGAATTTAGTATAATTCAAGATTTTTTGAGACAAAAATATCCACAACGAGCTATAGATAAAGTTATATATTTGATGATCAGGAGAGGTGAAATACAACATATTATGCAACGTAAAATGTTAATTAGATTAAAG
>Ste241
ATGTTTAATAAGAAAAGACCAAATTCATCGGATAAGCAAGGCAACTTTAATAAAAAATTTAAAGTTGAAGATGATGAACAATTAATGTTTGAAAACGATCTTGCCATTATGGAAGAAATGGAGAAAGAACTCGAGTCGTCACCAGATCTCTTGGGTGAGGGTCCTGATCAAGAAGACTCCAGTGCTTTGTGGAGTAGACCCGCCATGAAAGAAATTAATCCAGCTACTGAAAGTTTAGCTTTTCAACAACTTACTATTGACAATTACATTGGAGAACCAATACAAGGTATGAGTGGTGCACAAACTGGTTTAGTTCCTATTACTCGAATGTTTGGAATTACTATGGATGGTAATTCTGTATGCTGTAATGTGCATGGGTATTCTCCATACTTTTACACCACCGCTCCTGAAGGATTTGGTCCCGAACATTGTAAAGAGTTTAAAACCCGTTTAAACGCAGTTGTTTTAAGTGATATGCGTGGAAATCAAAATAGAGTACAGGAACCTGTTCTTATGGTTGAAATAGTTCAAAAGATAAACCTTTATGGTTATCATGGCGAAGAATTAGAAAAATATTTAAAAATAACTATGGCTTTACCAAAATTGGTACCTGCAGCAAAAAGACTTCTGGAAAAAGAAACAGTATTACCTACATTTTCTGGACATAATTATAGAATGTTTGAAACTAATGTTGATTATGATATGCGATTTATGGTAGATTTAAAAATTGTTGGTTGTAGCTGGATCGAACTTCCTGCAGGCTCTTACACAATACGTGATTCTAATTCTAAACTAAAAGGGCAATCGAGATGTCAATTTGAAGTAGATGTTGGTTGGCAAAAAATAATAGCTCATGCTCCAGAGGGTGAATGGAGTAAAGTTGCACCTTTTCGAATTCTCAGCTTTGATATTGAATGTGCTGGTCGTAAAGGTATATTTCCTGAAGCAGACAAAGATCCTGTTATACAAATAGCTAACATGGTACAAATAGAAAACAAAAGATTAATTAGAAATGTATTTACATTAAATACATGTGCACCCATTGTTGGTAGTCAAGTTATAAGTTGTGAAAAAGAAAATAATATGCTTGAAAAATGGGCTGCATTTGTTAGAGAATGTGATCCTGATATTATTACTGGATATAACATTAATAATTTTGATTTACCATATTTGCTGAATCGTGCAAAACATTTGAATTCAAAGAATTTCAATTTTTTGGGGCGTATTAAAAATATACAATCTATTATAAGAGAACAAGTTATTCAAAGTAAACAAATGGGTCGAAGAGAAAATAAAAGCGTTAATATTGATGGAAGAGTTCCTTTTGATTTATACTTGGTATTAGTGCGAGATTATAAGTTACGATCATATTCATTGAACTCTGTCAGTTATCATTTTTTACAAGAACAAAAAGAAGATGTTCATCACAGTATTATAACAGATTTACAAAATGGTACACCTCAAACAAGACGTCGTCTAGCAGTTTACTGTTTAAAAGATGCGTTCCTTCCATTGAAACTATTAGATAAACTTATGTGTTTGATTAATTATATGGAAATGGCTAGAGTAACTGGTGTTCCATTAGGAAGTCTTTTAACTGGAGGTCAGCAGGCTAAAGTTGTATCTCAATTACTTCGTCTTGCACAGGAGAAAAATTATATAATGCCTACAATGGCTGGTGGTATGCAAGATGAACAATTTGAAGGAGCAACTGTAATAGAACCTATTAAAGGTTATTATGCTGACCCAATTGCAACATTAGATTTCACTTCTTTGTATCCGAGTATTATGATGGCTCATAATTTATGTTATACTACACTGTTGACTCAAAAAACAATAAATCTTTTAAACTTGTCTGAAAGTGATTATTCTAAAACTCCTTCTGGTAGTTATTTTTTGTCTAAATCCATACGGAAGGGGCTATTGCCAGAAATTTTAGAAAATTTATTGTCTGCACGTAAGAAAGCTAAGACTGATTTGAAATCTGAGACTGATCCTTTCAAAATAAAAGTCTTAGATGGTCGGCAATTGGCTTTAAAAATTAGTGCAAATTCAGTATATGGCTTTACTGGAGCTCAAGTAGGAAAGTTACCATGTTTAGAAATATCGACAAGTGTTACCTCATATGGTAGAATGATGATTGAGCGTACTAAGCAAGAGGTCGAACAAAAATATTGCATTGCAAATGGTTATGAACATGATGCTGTAGTTATTTATGGAGACACCGATTCTGTCATGGTAAAATTTGGAGTGAAATCTATTGAAAAAGCAATGGAATTGGGACGTGAAGCAGCTGAATATGTAACAACAAAATTTATAAATCCTATAAAATTAGATTTTGAAAAAGTTTATTTTCCTTATTTATTAATTAATAAAAAACGTTATGCTGGCCTTTATTTTACACGACCTGACAAATATGACAAGATGGACTGTAAAGGATTAGAAACAGTACGCAGAGATAATTCACCATTAGTATCTAACATGATAAACACCTGTTTGCAAAAACTACTTATTGATAGAGATCCTGATGGTGCAGTTGCCTATGCAAAAGAAGTTATTAGTGATTTGTTATGCAATCGAATTGATATATCACAGTTGGTAATTACAAAAGAGTTGACTAAAAATGATTATACAGCAAAACAAGCTCATGTAGAGTTATCAATTAAGATGAAAAAAAGAGATCCTGGAAATGCACCAAAGTTAGGTGACCGTATACCATATATTCTAATTACAGGCACCAAGGGAACACCAGCATATCAACGAGCAGAAGATCCAATATTTGTCTTAGAGAATAATATACCTATTGATTTTAACTATTATTTGGAAAATCAACTATCCAAGCCTTTGGTCAGAATTTTTTCACCTATTCTCGGGGAAAAAGCAGAATCTGTTTTGTTGAAAGGTGATCATACGCGTAAAAAAGCCATGGTAACATCTAAAGTGAGTGCATTATCAGCTTTCACAAAAAAAAAAGAAGTTTGTTTAGGGTGTAAAAGTGTTTTGCCTACTAACGAGGAGAAAAATGCTTTATGTAAATATTGTATGCCCAAACAAGGTGAATTATATTATCAGGAACGTGTTAAAGTGAATGATCTACAAGAAAAGTTTTGCCGGTTATGGACCGAATGTCAACGTTGTCAAGGAAGTTTACATGAAGAAGTCATTTGCACTAGTCGAGATTGTCCAATATTTTATTTAAGGAAAAAAGTTCAGATTGACTTAACTGCTCAGGTGAAAACAATGAATCGATTTGGAAACCCAAATAATAAA
>Ste242
ATGTTGCAAGGATCGTGTGATAAATCGAACGATTTGAAAATGAATGCAGCTAGTGGTGGATGGTGGTCGGCTGTAAAATTACTCGAAAAGCTGAAATTTTGCAACAGCGGTATCATAAAAATTGGGACTCTAGAACGCGAACGTTCGTCGACCAAGAAACATGAACTTTGCGAAACCGGCCACAATTCGATACCCTCAGGGTTTCTGTTACTAGTTGTTTTGATTGCTTTAAGTGGAATATTCACAATCATAATGTGGTTCACGGAGTTTTACATGTTTCAAATCTTACAGTTTGTGACCATAACGCAGGGCAGTGCTTCGTACAGCATGTGGCAAAATCCATCCGTCAAGCCGTATGTGTCGATTTATCCGTTCAACTATACCAACATCAACCGGGTTTTGAAATACGGTGATACGCCCATAGTCCAAGAGTTAGGTCCGTTCGTCTACCGGGAGACAGTCGAACGAATTAACGTGGAATTCAACGCTAACGGTACTGTCACATACCAGGAGCGAAGAAGTAACGAGTTCGTACCCGAAATGTCTCAAGGCGACCCGGAACGACTAACTATAACCGTACCAAACTTGCCGCTAATCAGTGCTATATCGAAGAGCGCCGATACGTTTTACCTTACACAAAAGTTCATGTCACTATTTTTGGACGGGTTTAAAGTAAAACCTTTTCTACACCTAAAAATTAACGACTACTTTTGGGGCTATGAGGATAGTATATACACTCTGGCCCAAGGCCTGGCATCGACGGTGCACAGGGATGCCCGGCTGTCGAAGTTCGGGATAATTACCGGACGACGCGGTGTGTCACCCGACCGTATCACGATTCACAGTGGTGTTGGAAATCTAAACGAGCTCGGCATCATCACACGCTACAACGGGTTGGACACATTAGATGTTTGGAAGACGGACGAGTGCAACAGGTTGGACGGCAGCGACGGATCCCAATTTCCGCCCACCACGTTGAGCCGTAAGTCGAAACTTTTTGTGTTTCACATGGACCTGTGCCGTCGGTTTCCGCTGGTTTACAAGGAAGACATCGAAACAGTTCCCGGAGTGACAGCATTCCGTTTCCAGGCACCCAGAAACGTGTTCGACACACCTAATACAAACCCGGACAACGACTGTTATTATACTTCAGAAACGTTTCCGCCATCGGGAGTGTTTAATTCATCACCTTGTAACGGCGCCCCAGTAATGATGTCATTCCCACATTTCTATTTAGGCGATCCAGAGCTGAGAAGAGACATTCATGGAATGTCCCCTGATCCCGATCTCCATGAGACCTTTTTAGATGTTCATTCTAAATTGGGAGTGTCCCTGGGAGGCCGGTCCAGGTTTCAAGTGAATATCATGTTAAAAAAAGCTGATGGGATATCGCATTTTAAAAATTTCAAGCAGGGAATAATACTGCCAGTCGCATGGATTGAAGTGAAAGTTGACAAACTTCCCGATGACATAAAGAGAACTCTTCAACAGACTTCTATTAGTATCAACCTCGGTGAGATATTGTTGAAGTGGACATCGTTATTGACACTAACATTGTCTATGGTTTTTTTGGTCAGGAAAATCATATTAAAAGATTGTTTTATGTCTAATGAGAAACAAATTTTACCTATGAATAAA
>Ste243
GAAGGCCCGGCAGAACCAGAGTTACCAAAATTAGCTCGAAAGAAACCTAAAGGATTACTAAGACAAGAGAAGTTAAAAGACTTAAAAAATAAAAAAAAAATTCAGAAAAGAGATAGAAAACTTAGAAAGGCTAGTGGTGATCCGAAGCAAGTGCCTCGAACAATTGAAAACACCAGGGAACCAGATTCAACAATATTCCACTCTGATGATGAAGATTATGATCAAAAAACACAAGATCTAGCTACTGAGTTTGAACATGATGAGTTTGCTGATTATTATTCAGACCTTTATAAACCTAAAGTGTTGATTACATATAAAGAAAAGCCTCTGAGGAAGGTTAGAGAATTTGGTAAAATTTTAACTGAAATAATTCCTAACTCTGTTAGAATTTTTCGTCGCGACGCTTCTGTAAAAGAAACAATTCAAGCTGCTATTAATAAAGGATATACAGATTTAATAATAATAAATGAGGACCGCAATGAACCCAATGGTTTAATTCTTGTACATTTACCTGATGGACCAACAGCATATTTCCGTTTAAGTAATGTTATATTTCCAAACAAAAGGCAGCGCAAAGAATTTACTAACCATAGGCCAGAAGTAATCACTACAAATTTTACAACAGGATTAGGTAAAACTGTAGCACGTATGTTGGGTGCAGTATTTCATCAAGAAGCAGAATTTAAAGGCAGACATGTTGTGACAATGCATAATCAGAGAGATTACATATTTTTCCGACATCACAGATATAAGTTTTTGAAAAATAAACCATTTCTTAGAGAATTGGGACCTAAGTTTACATTAAGATTACAATATCTTCAAGAAGGTTTATACGATCCAAAATGCGGTGAATACAGGTGGATAATGACTGATAAAAGACATAAAATCGAAACCAGTCGAAGAAGATTTTTTTTG
>Ste244
GAAAATGCTGACCGCTATTTGAATCAAGATGCAGAAAATAACAAACGATCAGCTATTAAACAAGTAGCATCTGGACGATTTGGTGTTACTAGTTCATATCTAGCTCACGCTGATGATATACAAATTAAAATGGCCCAGGGTGCTAAACCTGGTGAAGGAGGGGAATTACCTGGCTATAAAGTGACTAAAGATATTGCTGCCACTAGACATTCAGTACCAGGTGTAGGATTAATATCTCCACCACCTCATCATGATATCTATTCAATTGAAGATTTAGCAGAACTTATTTATGATTTGAAGTGCGCTAATCCTAATGGAAGAATATCTGTAAAATTAGTTTCTGAAGTTGGCGTAGGAGTAGTTGCTTCAGGTGTAGCTAAAGGAAAAGCTGAACACATTGTAATTTCTGGCCATGATGGCGGTACTGGAGCTAGTTCATGGACTGGTATCAAAAATGCAGGTCTTCCATGGGAACTTGGTGTAGCAGAAACTCATCAAGTCCTGGTATTGAATAACTTGAGATCTAGAGTAGTTGTCCAAGCTGATGGTCAAATACGAACAGGTTTTGATGTCATTGTAGCTGCTTTGTTGGGTGCAGATGAAATAGGGTTGAGTACTGCACCATTAATTGTATTAGGATGCACCATGATGAGAAAATGCCATTTAAATACTTGTCCTGTTGGCATTGCAACTCAAGATCCTGTTCTGAGGAAAAAGTTTGCTGGTAAACCAGAACATGTTATTAACTACTTATTTATGTTAGCTGAAGATGTAAGAAAACATATGGCTAACCTTGGTGTTGCTAAGTATCAAGACCTTATTGGACGCACTGACCTTCTCAAAATGACTGACAGCAACAACAACCCTAAAGCGAAGTTCTTAAATCTTAGTCCTGTACTACGTAATGCCTTACATATGAGACCTGGGGTTAACATAATTGGTGGATCAGAATCACAA
>Ste245
ATGCCTCCAACACCTTTAGAGGGCAATCAGCCCAGTATGAGTAATGGGTTACCTCCAGATGGATCTCTTTCTTTATCCGTTCTGATTGACTTTATTGTACAACGTACTTATCATGAGCTTACTGTTCTCGCTGAATTGTTACCTCGTAAACCAGATATGGAGCGTAAAATTGAAATTTATAAATTTTCTAATCGAACACGACAGCTATTTGTACGATTATTAGCACTAGTAAAATGGGCTAATAGTGCTTCAAAAGTAGATAAATCAACTCAAATAATGGGATTTCTTGATAAACAGTCGTTGTTGTTCATAGACACTGCAGATATGTTATCTCGAGTTGCTCGTGAAACTGTTGTTTCTGCTCGATTGCCTAATTTTCATATACCATCAGCAGTTGAAGTCTTAACCACAGGTACTTTTTCCCGGTTACCGGCTTGTATTCGTGAGCGTATTGTTCCTCCTGATAAAATCACACCAGCTGAAAAACGAGAAACATTACTCCAACTTAATAGAGTTATTCAGCACCGAATGGTTTGTAGTAATTTAATTAATGAAATGAGTTGCAAGAAAGTAGCCAATGGCCGTGTAACATTTCGAGTGGAAAACGAGTTTCAAGTTTCTTTAACGTTGATGGGTGATAATCCGAATATACCATGGAGATTATTAGACATTGAGATATTGGTTGAAGATAAAGAAACTGGAGAAGGAAAACCTTTAGTGCATCCACGTCAAGTTCAATATATTCACCAAGTAGTTCAAGCCAGATTATTGGAATGTTGTAGTACAGGAGGTGAACCATTGACTCAAGTGTATATGGTATTACATTATTTCTGTCAATCTTTACAGTTAGAAGTACTGTTTTCTCAAACTAGAGCTTTGTATAAAGATAGACTTGAAGGGCATATACATATAACAGAGTATACAGCGGGTAAGTGTCTAGTAGTTTCTTATTGGAGAGAGCTTTCACGTAGTGTATCTGAACAATTTGGATATTCGTTGACAATCTATGTAGATGATAAAGAGCCTAATAAGCCATTAGGTATTTTACATTCACCGTCTCTTGGTACAAAAGATGCAGAAATAACAGAAAAATCAATTGGTACGGATTCATTGTCAATGGAAAGACTATTAGTGCACACAATTCATGTACGTACAAAAATTCGTCTGTCTGAACTTAAAGTAGAATTAGAAAATTTGTTAAAAGATGTAGAATGTACTTTACAAGGTTCTCCATCAATTTTATCAGTCGCAATACTTAATCCATGTTTACGTGCTGAACAGTTATTAATAACAGTTGACACACATACTGGTATGCTTCAATGTCATGTTCCTGAATTTAGTCCTCCAAGTATGGTGGTATTACAGCAAGCATTGAATAATGAGCATAGTAAAGTACCTTTACTTATAAGTGATTTAAGATTTTGGATTACTCAACGTCGGTGTGAAACAACTTTGCAACATCTTCCTGGAACAGCTTATGAAAGATTACCATTATTACATCATGCAGATCATCCTATGTCAAAAATAAGTCGCCATCGGATGTATATAAAACTCCATAAAATTTCAAATATGATATTGATTGTCGAGTTTGCTGAAAATGAAAAATCCCCTTGTAGAATTGAGTACAAGTTTTATCTAGCTAATGTGAAAAAATCATCAATTGAAGATAACCCTAATGATGAATCTATTGAAGTAGACATACCAAAAATGTACTTAAAAGTTATGACACTGTTGACAATTGAAAAGTTTGTTGCTACGCATGGTCCATTTACAGCTGTTATTGAAGAAGATCAAGAAAAGATGGATCCAAATAGTCGCAAAAGAGTTATAGTGCGTCCAGATAAACCAAGGAAATTACTTAAACATCCTGCTTATTTTATACCTGAACTAGCCCATATTGTAGCCTTATGTGACGAAAGATTACCATTTACTGTATTAGCTCAAGAGTTAACAAAATGTGGCATCAGTAATCAAGGTGTTCAAGTTGAAGCAAATGCTACAACTTTTGTTTTGAAAATTTTATCATTACCACCTCCATCTGGTATTGAAGCAACAAATCCCAAATGGATATCATTATGCAAGCGAGTTTTGTCTATATCTATACGTGTATATGGTAAAGGTACAACTCGATGTTGGACGACTGAATATGTATTTTATGGAAGTCCTTTACCTAGTAGGCATAGTCGAGAACAAGGAGCTAGACGACCAGTTTACATTAACTATGATGTCAGTGTTGCTGAAAATATGTCAAAAACAGTTGAAACAATTTTGAATGATTGGGCTCAGATTGTTCATTTATACTTTTTAGTAGAAGACTTGTCACCTTACTTACAATCTGAAAAGAATAATTTGGCGTCAATGATTAGTATAAAGAGTTATAATTATTTAAAACTTGTGATAGGATATGGTACACATAGACGGTCAACAGCTACTATTCAATGGAATTCCACAAACAGTAAATTTAATATAGTATTTGGCTCACTTAATAGCAGCATTAATCCTCATAACTTAATTAAAGAACAATTTGAAGGTTATTTAAATAACAATAAAAAGCTATCTTTGCTTATACACGAAATGCTTGATACACTAAACCCCCTTACTGCTATTTGTAAGTTACCATCAATACCACAACTTTGTGTTTTACAAGTCAGACCACAAGTACCTGTGATTACATTTGGAGTAGTTGCTAATTCTACAAACTTACTTAAAGTTATTTATGAAGGACAATATTGTTTGGAAATAACATTAAGGTGGGGAAATTTAGTCAGCATTAGAGATGGAGCTTATAGTAGATATGATAGAACATCTGTAATTTCTGAATATACACCAACACCTGGATTAAAAGCATTTTTATCAAAATATGTAGATGAGACAAATGTATTTAGGCGACGATCTCAATCTGAAGATGACAACCCTCCTTCTCCAATCACTATGGATAATGTTGAAGGTAACTTCTTGAGTTCCTCGCATAGAGGTCCTCAGTCACCTGCACAAGGTTTACGGTTTCATTCAACTGGTAATACAACACCGGGAAGTAATCCGCATACACCAGCAAGTCCACATCCTGCAGTTGGAGTAGCTAGTATGTCTCAAAATACTCAACAGCAATTTAACAATAGTCCAGTGACATCGTTTAATTTGGCATCTCCACCGTCAGCTATTAACCCTTCCCCTTCAATGTTACCACACCCTTCCCCGGGTTCAAGTTTATTAGCTAGTTCTCCTTCCAACCCTCTACATGTACCAAGCCCAGCAGGAATGTTACCAAATTCGTCACCAGGTCCAGGCTCAGGATTTGGATTGAGTTCTAGTACACATCCACCAGAAGTGAGTCCGTTTCAATCTCAAAGCATGACGTCACCTGCTGCATCTAATTGGCCTGGTTCACCTGGTTTACCTCGCTTATCTCCAGCTAGAGCTCAGGGACAATCGCCTGCAGGACATTCTTTACAAAGTCCTGATCATAAGAGTGGATATGGTCATACTTCTAGAGTGCTTCCTCAAAAGTCTTGGGCTGGAGCAGTTCCTACTATTATTACTCATGAAGCATTAAACGCACTATGCACACCAACTGCACATCCACAAGGTCTTCCTGCTCCTAAACAATGTCCTTTAGAGAGATTCTTAGGTTGTGTTTATATGAGAAGAAATCTACAAAGATTTGTTCAAACTGAAGAAAATCTAATTGCTTTGAGTTCCTCTGAGCCTGGTGTTGTAAATTTCAAAGTTGAAACATTGCAATGTCGAGCTTTTATTAATATGCAACATTTTCAGTCATTACATTTAAAAATATCATGTATTCCAGAACAAAAAGATCCTTGGAATGTCGAAGAATTAAATATTTTAGAAAAATTTTTTGAAAGTAAAGTAGCAATACCACCTTGTAAGCCAAATACATTACTTGGGTTCACTAGAATGTTGAATTGTCCATATACAGTACTCAAGGACTTTATACAAATAATCAAATTAGAAATGATTCCTGGACTTATTCAACAACAGCAAATGAAATGGACAGTTCAGTGGTGTCTAAGAATACCACCATCAGCAACTCCAATAGTGCCAGTTGGTAAAGAAGCCCTTTTGATTTGTAGAAATAAAATTTTATTTTTTTTACAAATCACTAGAATTGGAATAACATACAATAGTAACGAAGTGCCTTCATTAGTCTTACCGCTGGTTTATGATACTGCTACTAATCTTACACAACTGGCTGAAAAGAGAGATGCTGGTCCAGCATCAGCAATATCTGCTGCTAGTCTTCACATGAAGAGGTTTGCTGAATTTGCTCTTAACCACAATGAATGTTCTATTTTCCCAGCCATTCGAGATTTAATGACAAATTTTGTACTTCCATCTGAACCTCAATCTCAAATGTCACCTGCGTCTATGAACATGCACCCACAAATGACTCCCGGAGGTCCAGTTCCTTCACCGTTAATGGGACAACAC
>Ste246
ATGATGAGATTAAATACGATGCGTGGATGGTGCGGTACAAATGTTGAACCTGGTGATAACTGGGTTTTGATCGATTTAAAAGCACCAACAGTAATAAGAGGCTTTAGATCACAAGGTGTAATGAGAGGATCTAACAAAATTGCATTCTCATCTGCTATAAGGATTCAATATTCAAACAATTTAACGGATGTATTCAGGGATTACACTAATCCCGATGGTACACCAGTAGAATTCCGCGTTCTAGAACCAAGTTTATCAGTACTCAATTTCCCAATGCCCATTGAAGCTCAATACATTAAACTGAAAATACAAGATTACGTAGTTGCTCCTTGTTTAAAACTTGAGTTAGTTGGTTGTACTAGATTAGACTGTGTTGACATAAATGAATGTTCAGTTAACAATGGTGGATGCCAACAAAGATGTATTAACAGTCCTGGAAGTTATGCATGTTCTTGTAATATTGGATATGAACTATATGTAAAGAATGGAACTGCTGGATTTGTAATAAATGAATTTGAATCTGGGGAAAGAGATGGTGATGTATACCAAAGAAATAAGACCTGTGTTCCAGTTATGTGTCCCAATTTACAAGCACCTGAAAATGGCATGGTTCTTTCTACAAAAGAATCTTATCATTTTGGAGATTTAGTAAATTTCCAGTGCAAATTTGGATACGTGATGGCTGGATCAGCATCACTTTTATGTACTTCCACTGGAGCATGGAATGGAACAGTACCTCAATGCCAA
>Ste247
ATGTTGACTCCAAATTTTGAATTGGATCAAACCAATGACTATTTAATCCTAAAGATTAAAGCTAGATTTGCTAATATCAACGATACAGAAATTGATGTTGATGGTACACAAGTTACATTTTATTCCTCTCCATATTATTTACGTCTTCATCTACCCGGCGAAGTGGCAGAAACTGATTCTTCATCTGGATTTTATGACTGGGATACATCTATTTTTACTTTTCAATTAAATAAAGTAAATCCAGGAGAGCACTTCCCAGATTTAAATCTTATTAACAAATTTCTAGCGCCAAAAAAAACTCCTCAAACAATCAAGCCGTCAATTGAAGTTCTTAAGGAAAATGTTCAAGGTGACAATAAAGATGATGATGACGACGACAATAACGATGGCAATGAAGATATAGATTGTAACTTTTTACAAGAACCTATATTAGACAAAAATAATATATGTGTAAAATATGGATTTGGCAACCAAACTCAAGATGGATTTAATCATTTTAATCGTGAATTTTTTGAAATTATTGAGATTAGTGGTCTTGACAGTATGAATTTTGAACAAAGAAAATCGTCACAAGCTGGGACAGAATTTTTAGATTTTTGTGAGGATCATTACATGGCGGATTTGATGACGGAACCAGATGGTTTCAAAGATATATTAAACTTTAAGCCATTTTGGTATAACACAATGCCATTTACATTAAATGATTCTCAAAAAAATATTTTAAAATCACTTGGTAATAAAGAATACTTATTGAGTAAAGATGATATAAAATCTACCTTATTGTCATTGGTAGATATCATTTATGCGTATTGTTTTTGTATTCGAACAAATTTGGGTGAAGAAAATACTGAATCACCATGGTTAATCAACAAACTCTCATCTACTCTTTCATGGTTTCGTATTTTTGAAACGTTTAATGAAACCATTATAGCGTGCATCAGACGAGGTGTGTGTTATCCTCTATACAGACGATGGGATTTAAGCATTTTAGTGCTCTCTGATGTTCGTAAGGTATTTGAAAACGGATGTGTTTGTTTACTCACGTGTTTGTTGGATATTCACGAGTTATTTAACTCGAGTGAACCCAGATATGTATTGAACCAACTATATATTAAAGACTATTGTATTTGGATTCAACAATTGAAGAGTACACATTTTGAAACCATCGTCAAACTCTTTGATAAAAATAAAATCGTCAAAAAGCAAGTGGGATTTGATTTAGAAGTATTGGAAGTTGCTGCAATGAGCGTAGAAGAAGACGTGGCCAGTTTAGAACGTGCAGAAAAAAGTAATAGTATTGTATCTAAATTACAAAAATTACAAATT
>Ste248
ATGTCATCCATCAATAAAGACTTGTGTTTAAATGAACTAAATGAACAAACAAATACTACAGTTGATACCAATATTACATCAATTGTAAAAGAAGAAAATAAGGGAATTGCGTGTATAAAAAAAGAATATATCATTGAGAGACATGTACCTAAGTTAGCAATAAATTATATTTCCGAATCAGATAAAAACCAATTAAATGAAGATGAACCCCCTTCTAAAAAACAGAAGTGTACAAAGAGTGTATTAAAAGGTCAAAACAAATCTAGAAATTGTACTTACTATCAAATTCCACAAGAAAACTTATGCTCAAATCTTGTTGATGGTATAGAAACAGGCTCTTGTACATTTGAGAAATGTAAATTTTTACACAATGTCACAGAGTATTTGGAAAAAAAACCTGATGATATTGACCAAACATGTTATGTTTATTCTCTTAAGGGTCGTTGTCCTAGAGGACTGACCTGTAGATATGGAAGTAGCCACATTGAAAATGGCAAAAATATTGTTAACCAAACTATATATGAAACATGGAATAAATGTAAAAATGAAACTAATAATCAAAACTGTGGTAAAACCTTAAGTAAAGAAAATATGTTAAAATTGAGAAAAAAATTATACAATTTTACAAAAAGTGAAGATGCTGTTAAAAAAATTGATAAGGATAAAGACTTGGGGCCTTTAATTGAGGAAAGTTATAAAAAAATTAATTGGGAAAATAAACTATATTTGGCCCCTTTGACTACAGTTGGTAATTTACCTTTTCGAAGAGTTTGTAAAGAGTTAGGGGCTGATATAACCTGCAGTGAAATGGTTTTATCATCAAGTTTGTTACAAGGGCATAATCAAGAATGGGCATTAACTAAAAGACATGAAACAGAAGACATATTCGGGATTCAAATATGTGGTAATAATCCATATATGTTGGCTAAAAGTGCACAAGTCTTACAAGAAAATGTAAGTATGGATTTTTTAGACTTAAATTTAGGATGTCCATTAGATCAAATTTATAAGCAAGGAGCTGGTAGTGGCTTATTACTTAGAAGTAAAAAATTAGAAGTTTGCTTAAAAAGTATGAGAACAGTACTTGATGTACCTCTTACAGTAAAATCTCGCTCAGGTGTAAATAAAGATCAAAATATTGCACACGATTTAATACCAATGTTCAAAGATAGTGGAGTATCCCTTATAACAGTTCATGGAAGATCAAGAGATCAAAGATACACCAAAATGGCTGATTGGAATTATGTTAATGAATGTGCCAAATTGGCAAGTCCAGTACCAGTATTTAGCAGTGGAGATATAATGTCTTATGAAGATTACATAAATACAAAACAACAATTTCCGGATATAACTGGTGCTATGATTGGTCGGGGAGCTTTGATAAAACCTTGGATATTTACAGAGATTAAAGAAAATCGGCATTGGGACATAAGTAGTAGTGAACGATTAGGTATTTTAAGAAAATTTGTAAATTATGGTCTTGAACATTGGGGTAGTGATACTCGAGGTGTGGAAACAACAAGAAGGTTTTTATTGGAATGGCTATCTTTTTGTTACCGATATATTCCTGTTGGCATTTTAGAACGCGTACCTCAAAAAGTAAACGAAAGACCACCAAATTACAAAGGAAGAGACGATTTAGAAACATTAATGGCTAGCGGAAATTGTGCTGATTGGATAGAAATAAGTAAAATGTTACTTGGACCAGTACCTAATGGATTTCAATTTCTACCTAAACATAAGGCAAATTCTTGGAAA
>Ste249
ATGGAACAAAACGTAGAAGAAATACAAGAGAACTTGTTAAAATTTGGTTGTTGTCGAGTATGTGCAGTTAGGCATCTTACAAAACCTTCTACCATAAATGTTAAGACGTTAATTGCTGCATCAGAACAGGATCATGATGAACCAAAACGTCTAAAAAAAAATCCTTGTATTGCGTGTTTAGGATTATTCCAAAATCCACAAAAAGATGATATTATTAATAAAATAATTTCTTATCTAAAAACATCTAAATATGATTCAGATACATTTAATTTAGCATTTAATTTACCAATGTGTACTATTATTCGCGGGCATTCAATAGCATTATATGTTTCAAAATTAAGAATAACATTCAATCCAACATTTCCTACAGCTTTTGTGTGTGCTAAAGATGCTTGGAAACTAATGGCTGAAGACGCTATTGTAAAAGCCACTGGTAAACGTTTTGATGTACACTCACCATTACTAGTTACTGTAGGTTTTCATTATGATGATATTAAAGATGAATGTAATTGTTTAAATGCAATTATAAAATTAAGTAACAAAAATTTACAGAGCATTTTATCTCAAATGGATAACAAAGATTTTGTTAGTCAATATGGTGAAATGCCATCAGTACCAGAATCAACAATAGAATTCAAAAGTGTAGATGCTAGACATGAAAGTGTATATATTGCTGGTCGTTATAATAAGTGGTCTAGGACCCTTTCTCAAACACCTTGGATAGTAGACCAAGAAAGGAGGCTAGAGAGTTCAGTTGAAGAAATAATATCTAATCCAATTAAAAAACATGCATTGGCTGATGAATTCAGATTCTCGTCATCTGGTAGAGAAGACATTGATGTCAGAATGTTAGGAAGAGGAAGGCCGTTTGCCATTGAATTAGTCAATCCAAAACTAACTAAATTCAGCTATGAAGTATTGAGGGAAATTGAAAATGAAATAAACACAGATCCTCAAGTAACTGTAACACACTTACAAAATGTTGTTAAAGATCAATTAAAAGAATTAAAATCTGGTGAGGAATTTAAAATTAAAGTCTATAAGGCCCTTTGTTACGTTGAAGGAGAGTTACCAGATATGGAAAAACTTAACAACTGTGCCCCTCTAGAAATAGCACAGTACACCCCAATCCGAGTATTACATAGAAGAGCTAATATGGTCAGGCCTAGAACTATACACTCAATGAAAGCTGTAGCAACCAAAGTCGGTAAAGATAATGGCTGTTCATTTTTTAATGTGATTTTATCTACCCAGGCTGGTACATATGTGAAAGAATTTGTACATGGAGACTTTGGACGTACAAATCCTTGTCTCAGAACAGTGTTGGAAAATGATACAGTTGACATATTAGCTTTGGATGTTTTAGACATTGAAATTGATTGGCCTACACCTGTTAAATAT
>Ste250
ATGTCTTACCGAACATATAATGAATTGTGGGCACAAGCTCAATTAACACTGGACGAGGCAACCAAAAATGACTCAAACCTACTTACATCTAAAACTAATAAAGATAAAGTTGTTGTATTCAAAGAGTTGTCCACTGTCATGGTCAGTTATATATTAGCTATTAATAAATTGGATGAGTGTTATGATCAAGTTATTCAACCTCAGAAACGAATACTTATTAGAAACATTTTAGAATTATCTTTAGGGCGTTATTTAGAACTAAAAAACGACATGGTCAATTTAAACTACAATGAATTTACTTATTTAGACTCAGCCACTGCACAGCTGGGGTTATTACCACAAGATGTAGAACTGGCAATACCATCACATTATCGAAATGAAAGGCTTAAGACAATTGAATGGCAAAATAATTTTATTGATGAAGTATTGAAGAAAACAGGTTTTTATGAAGAAGAAAAAATTGAAGTTGAAATGCCCATCCGACAAGCGATATTATTGATACAAAAGCATGAGAGGGCACGTCAAGGACGAATGAGAGCTCAATTCATGAAGGAGGTTAGAGCAATGAATAAACCTGATGCTGGAGACGTGGAACTTAGTGATAATGCAAGGAAAGCTGCAATGAAAATACAGAGAGTATGGCGAGGTTTTATAACACGGAGAAAAATAAGAAGTAGAGTTGTTGAAGAAATGTTGTTGATTGGCATGTTACCCCCAAACTCAATTGACACCGAAGAACAACAAAAAGCCGAAGAGGTTAAAAGTGCTAGAAGGATTGTTCAAACAAAACGACAGAAGGAATATGAGCTAGCACTAATACAGGAAAAAGAAAAA
>Ste251
ATGCCAGAAACGGAAGTTCAAGACGGGAGTCAGACCCAGCGGCTGACCAATGCAGATTTTAGACGATTACTTATGACCCCTAGGTCAAGTCATCCATCGGCCACTCCATCACTTGCCAATACAAGCGAAACGCCATCTTCCAAAACACCATCTTCATCAAAATTCGAAGCTGGTGGCTCAAATGATAAAGCAGAACTTAGACGTAAAAAAAAGATATTCTATGCTAAGCTCAAAAAACAAGAAGAAAATAAAATGGCTGAGCTTGCCGAGAAGTATCGTGACAGAGCCAAAGAACGCCGAGTTGGTGCTAATCCAGATTATCAGTCTCAGGATCCTGTTGCTGTTGCCAGTGGTTATAGAGCTGTAGCACCGGATATGAAATCTGGTTTGGATGCTGCCGAACGTAGGCGTCAAATGATTCAGGAATCTAAGTTTTTGGGAGGAGATATGGAGCACACTCACTTGGTCAAAGGTTTAGATTATGCTCTGTTACAAAAAGTCAAAAGTGAAATTACTGCAAAAGAAACTGAACAGGAAACTGAAATGGAACAGCTTGCTACTACTAAGCCGGTTAAAGAAAAAGCAAAGGAAGAAGACGAAATGCAGTTTAAAACAAGACTTGGAAGAAATGTCTAT
>Ste252
GAAACATATGAAGCATACATGTGTTTTTTGCGGCGATGTGAAGATTACTTTACGGGCGCATTTGATCCACCACCCGGGATTCACAGTGTTGGAGAACATGTGCAGCTCGAAATTGCAATTTATTTAGAAAAAGTACAAAATAATAATGTTCGTAAATTACAGCGGTTAATTTTTAACTGTCTATTGAAGCGAGAAACTTGTATTACTGGATGTAACAATATGGTTGATATTGATTTAGTTGAGTTAGGTAGTTACAAAGAACTGCAGGGTGGTAATATTGCACTGCCCAGTGGTTACAGCAGTATTCTAGATCCAATACATAGCAAGTTACCACCCGATTGCATAAAATTGAATTCTCGAGTGACAAAAATCAAATGGCCATCAGGCATTGACAATGGTACAGATTCTGAAGATTCTGATAAGACTGTAATTGAAGTGGGCGGAGAGGATGTCACCAATGAAACTGTGTATGTTCATTGTGATGATAAGATTTATGAAGCTGACAGTATTATTTGCACATTGCCATTGGGTATACTCAAATCCAATGACATTTTCTGTCCAAAACTACCTAAGTACAAAGAAAAATCTATTGGTAGACTATTGTATGGCGTTGTAGATAAAATTTTTTTGTATTACGATCGGCCATTTTTGAGTCAAGATGTAGATGAGATACTTTTATTATGGGAAAATGATGAAATCGGGGATTGGAGTGAAAAGATATATAGTTTTTCAAAAGTAAATGATACACTATTGCTTGGTTGGTTATCTGGTAATGAAGCTGAAATTATGGAGAAATTGGATGATAAAATAATTGGAGACAAGTGTACAGAAGTATTGAGACGTTTTTTGAATGACCCTTGTATACCATATCCATCTAAATGTATT
>Ste253
TATCGCCAAACAAAATTATGTCCAGCAGTTTTAGGTTTGCAGCCTGTAAATAAAAGAAATAATCCTAAAATTATAGAATCGACAAATTCGGGAAAAGATAAATTAAACAGAAGAGGTATGCCTGTTCGAATAAGGAAAAAAAATAAATTATTTTTTGATGAAGAAGTATTCAACACATCTAAAAATCCATCTGTGAAACAAGAACGCATGATGTATGTGAATTCTCCTAAAAAACAAACACCAAAAAAAATTGTTGAACCTAAGTTAGAACCAAAAACACCAAAAACACCTAAACAAGAAAAAATTGTTAATCAAAAATTATCAACTCCAAAAGTTGCTGTCAAAACAACACCTACAATCAAACTTAAGACTCCCAATGTGAAAACACCTGTTAAAAGTGCTTCTAAAAAATCTACCGAAAATGGTGTAGCTAAACCAAAAATTGTAAAACTCGAAACTCCTAAAAACATAATGTCAACATCCAAACCAAAATCTGACTCTTTGGAACGTAAACGTTGTCAAAATGTTGGATTAAGACTGAGGAAAATTTTTCAATTACCAAAAGCAAAGAATTGGATATATTACGAGTGGTTTTATAGCAATATAGATAAACCTCTTTTATATGAATCTGATTTTATGATGTGTGTACAAGACTTTTTTCCCTCTTTTAAAATTAAAACTATGACTAGGACTGAATGGTGTATGTTACGGAGAATGATGGGTAAACCTCGTAGATGTTCTCAAAATTTCTTTGACGAAGAAATTCGAGAATTGGATAGAAGAAGAAGAAAAATAAGATTGTTACAACAAAGGAAAGCTAGAGATGAATTGTTATTTAAAGATATACCAGATGAAATACCTTTACAACTTAGCGTTGGTACAAAAGTAACAGCAATGTTAAGAAGTAACACTGAAGATGGTCTGTTTAATGGAACTATTGAAGCTTTAGATGTTTCTAACAATACTTATAGAATACATTTTGATAAGCCTGGCTTAGGTACACACTCTGTCCTTGATTATGAAGTATGCTCCAATCAACCTCCAGAAACTATTTCAAAAAATGTATTATTACAAATGTGTCGTCCACGTGTACCCTACCATAACCGTTCAATATCACCTGAAACTAAAGTAGACGTACATAAAACTGATCAGAATACAACTGCACAATATTCAATGAAACTTTTAGAATCTACTGTAAAATTTAGAAAAATTTTGACCGCAAAAAAGCAATATGTACAAACATTACGTAACATGAATTCTGAAGCCGAAAAAATGATTTTATACAATGAAGATATAACACCAGAATTTCAGAGTAGATATGCTAAAATTGTTTTGGACTTGGATAATTTAAATCTTCATTTAACATCAGTAATGTGTGTTCTTAGCGAAGAAATTAAAATATTAGCACCTGAAGAAGCTGAAACGTGGCCATTGATAACAGATTATTTGCAAAATCAGTCATTTGATGAAGCTGAACAAATGATTGAGCATAACAAAGAAGTAACTGATTCCCGTTTTATGATTGATGACCAGCCGATGTTAGCTTTAATTAAAGATTTATTAGCTTTAATGCTTCAGGTGAAGACATTAACTGAAAATGAACCTACTGCATATGAATTGGATGCTTTAAAAAGAACCATGGTTGAAATAAAACTTAAACTTAGTCAATCTAATCAAAAATCTTTTGAAAATTGTGTAGAAATTCATATGCAGCAAATTCAATCTAGTTTAGATACTTTTCATACTTTATCTCTTCTAATAGAAAATAACATCAAG
>Ste254
CGTGACGAGTGTTCTGAATGGGGATTCTGCGAGCAGATGTGCAAGAACACGGAAGGATCGTATACATGTAGCTGTTATCCCGGATACACACTGATGGAACGGAAAAAATGCGTGGTCAACAATCGGACGCAACCGTTCCAGGTATACTTCGCCCAGGACAGAAATATCATGAAAATGGATTCCAAGTACCAAAACCAAGTGGTGGTGGCCAACGCCACGTCGGCCAGCGGCATGGACTACCATTACGCGTTGAACGCGTTGTACTGGTCTGACGTTAAGCTGAAGAAGATCAAGTCGACGAGACTGCTGGACGTGGACAAGTTCGTGCGGGACGGCAACAACTTGCTGTCCGAGATCACGTTACCTGGAATGTGGGAACCCATTTCGGTAGCGGTGGACTGGATTGGTAACAAGCTGTATGTGGTGGACGGCGTGGGCCAGAAGGTGGACGTATTCGAGCTGAACGGCCGGTGGCACGCGATCGTGCTGAGCAGCAACTTGACCAACCCGTCGGACATCGCGCTCGACCCCACACAGGGGTACATGTTCATAGCGGACGGCAACCAGCTGATCCGTGCCAACATGGACGGAGGCGACACTAAAGCCATAGTCACCGACGCCGTGTACAAGGCGTCCGGCGTTTCGGCTGACATACTCGACAAGCGGTTGTACTGGTGTGACTCGCTGCTTGATTACATCGAAACGGTCGACTATGACGGAAACGACCGACACCTCATACTCAGAGGACCACAGGTGCCATCGCCTTCCCGACTGGCGGTGTTCGAAAATCGCGTATACTGGTCGGACGGCACTAAGCAAGGCATACTGAGCGTCAACAAGTACGACCCAACCAGCGTTTCGTCCGTTTACAAGAATCGCGACATAAAGGACCCGAAATCGGTGAAAATCGTCCATTCGCTCGTCCAGAGAGAT
>Ste255
AAATGTATAGTTGATGAGACAGATGAAGGATGGTTTATAACATACATTGACCGTGATCCAGCAACAATAGAACTTGAAGAAAAAATGAGAAGAAAAGAAAAAGCTGAAAAAGATGATAAAGAACGTGAAATGGACTTTTTACAACGTCAAATTCGAGAAGGTCAAAAAAAAGAATCTATTGAGAAACAAACCGAAGATGGCAATACAAAAGAACTTATCAGGGAAGAAGATGAAAAATTGTCTTTGAATTTAAAAATTGATACTTTTAAAAAACCAGCTGTCGCTCCAATTAAAAATGTTTTAAGTACAGCCGGATCTGACCGCATGTCTATGATATCTAAATCAAGTAGTCGTAAATCTGAGAAACGAAAAATATCTGCTCTTGAAGAAATAATTCAACAAGAGACCAAAAAAAAGAATTACATGAGAAAAGACTATTGGCTACTAGAAAATATTGTTGTAAAAGTAACCACTAAAACTTTAGGCTTAGAATATTTAGGAAAAAAAGGTGTTGTTCTCAAAGTAATAGATAAATATGGTTGTATGGTAAAATTGTTTGATCCAAAAGTGAAATTAAAATTAGATCAAAATCATGTTGAAACTGTTATACCAAATGTTGGTGGCAGAGTAATAGTAGTGAATGGTATGCATGTTGGACGAGAAGCTGAAATAATAAAAATAGATTCAGATAATTTTTGTGTTGATGTCAAGCTCAAAAGTGGACCAGCCATTGGTAAAATCATAACACGTTTGCCATTTGAAGATCTATGTAAACAGCATTTAGCAGAATCA
>Ste256
ATGAGGTCCAGAGTAATTAGCTTAATGGATACATTGAACTCAGTATCATGTAGATGTCCCTCTCATTCAAATTTAGGTGCTCTACCTTCAAGGCTCAGTACTAGCGTGGATCAAAAAGAATATGCTTTTGAAATGGCATGCTCTACTATTCGATATGGCCCCGGTGTCACCAAAGAGCTGGGTATGGATATGGTTAATATGCAAGCAAAACGGGTGTGTGTTATGACTGATTCAAACTTAGTGAACTTACCGCCAGTAAAGGCTGTTCTGGATTCGCTTACCAAAAATGGTATAAAATATGACCTTTATGATAAAATCAGAGTGGAACCTAACGAAAAAAGTCTTGAAGCCGCAACAAACTTTGTACGTAATTTGGAATTTGATGCATTCATAGCAGTTGGAGGTGGCTCTGTCATGGACACCTGTAAGGCAGCCAACCTGTACTATTCTGATCCAGAAGCTGAGTTGTTGGATTATGTAAATCCTCCAATTGGGAAAGGAAAACCAGTCACTGTGCCATTAAAACCGTTGATTGCTGTACCAACCACCACTGGTACTGGAAGTGAGACTACTGGTGTTTGTATTTTTGATTATGAAAAGTTGAAGGCTAAAACTGGTATTGCAAATAGAGCTTTGAGACCTACTCTAGGTATTGTTGATCCCTTGCACGCATTATGTCAGCCAGAAAGAGTTTGTGCTTTTAGTGGTTTTGATGTATTTGGCCATGCATTAGAATCATTTACAGCTGTACCATACAATGAAAGATCACCACGTCCAACCAATCCAATTTTAAGACCTGCATACCAGGGACGTAATCCTATTTCAGATGTTTGGGCTCGTTATGCATTGGATGTCATTAGGAAGTACTTCAAAAGGGCTGTATATGATCCTGAAGACTTTGAAGCACGTTCTAGTATGCACTTAGCCTCTACAATGGCTGGTGTAGGTTTTGGTAACGCAGGTGTCCATTTGTGTCATGCACTGTCATATCCAATTTCAGGAAATGTTAAAAAATATCAAGCTACTGACTATATTACTGATCATCCAATTATTCCCCACGGGTTAAGTGTAATTATGTCTGGACCTGCAGTGTTTGAGTTCACATCTACAGCTAGTCCAGAACGTCACATTGAAGGTGCTAAACTGCTGGGTGCTGATGTCAGTAATGTTAAAAATGCAGACGCGGGGAAGTTATTAGCTGATGTTATTCGAGGATACATGCAAGACATGAAAATTGATAACGGTTTGTCAGCTCTTGGTTACACTAAAGATGACATACCAGGGTTAGTAAAAGGTACATTACCACAGCATAGAATTACAAAGCTTGCTCCAAGAGAACAATCTGAAGAAGATTTGAGTTTGTTGTTTGAAAAATCATTAACAGTTTTT
>Ste257
GAACTCGGGCTGCAGGATTTGTCGCGCGATCTTTACATTGTAGCTCACGTAATGCGCATCGGTAAAATGGTGTACTCCGAGTCGTCCAAAAAAGTGTCTCTGTCGTCGTCATCGTCGTCATCGTCAGCGCAGACACCGGTGTCTTATTTCAAACGTCCGCTGGGGGTTGCAGTCCTGAATATCGGTGAAATGCTGACCTCAAACAACAGCGGCGGTAGCGACGAGCGGGAATTCACGTTCCGCGTGTTCCAGACGGACGAAAAGGACTTCTGTCAGCTGCACGACACATTGATCCGGAAACAAAACAGCAAGTACAGCCCGCTGTCCAGCCACCCCAACTATGGTATCGTCATATCACTACGGATATTGGACGGTGACCTACGACAGGTGCGTGAGGAAAACCCATTGGCGTTCAAAAACGTGTCGACCACGAAAAAAATGGGTTTCCCGGACGTGATAATGCCGGGACACGTGAGGAACGACTTGTACCTGACCTTGGAGAGAGGCGAGTTCGAAAAGGGCGGCAAGTCGACTGGCAAGAACATTGAAGTATCTGTTGTCGTGTTCGACTACGAGGGTAATGTTGTCCCGGATTGCATATGGGGCGCGTCGGGAACGGACTCGTTCGCCGAATACCGTTCGATGATTGTTTATCATCACAATGCTCCGTGCTGGATGGAGACCATTCGGCTGGCTGTGCCTATTGAGAAGTACAACATCGCGCACATACGCTTCGAGTACAGGCATTGTTCT
>Ste258
AAAATGGAACCACCAATAAATATGTATCAAGATTTTGTAAAAATTAGACCAGATTCTCATTCATCACATGACATGTTAGCACTTAATGAAGTATTTATTGGTGATAAAATGCCAGGACGTACTTCTGAAATGGAGTGTAAATTTGATGGTAATAATCCCATAAAAATAAAATCATCTGGACTATGTATAAGTACTGGAACTGGATCAAGTGCATGGAGTTATGCATTGAATAAAATAAGTGTTAATGAAGTTCGGAAGATTTTAAATTACAAATTTTGTCAAGTATCAGAACAAGAATGTATAAAAATAGCTAATGAATATAATAAAAATCTAGTTTATAAACCAGATTTGGAATATTTACAATACACTATAAGAGAACCAACAGGAAGATCTCTTTGGCAATCAAATGATGAATTAATTAAGTCTGATAAAATAAAACAGGCCGAAGTAGAAACCCATTGTGAAGAAGGATGTATAATACTAGATGGATTTTTGATTTATGTTTTTCCTAAAGGTGCACAAGCTATTTTAACCTCAAGACCCGAAGATTCAATTAAGTCAGTTATGATTAATGTTGATCAAAAGAATAAT
>Ste259
ATGGAATCAGTAAACGTCGAAACTAAAGATGACATTTTGCAAAGACATAGAAATGAGAAAAAAGATATGCAATGTAAGATTCAATCAATGAAGAAGTCTGTAGCAAAAGGTGATCGGAAAAAGAAGAAAGAAGTTGCTGAGCAAACAGCAGAAATTGAAGCCAAATTAAAGCATAAACATTTAGAAGAACTAAATACATTTACAGAGGAAGATGAAGAACCATCTTTAATTAAAAATTTACAAGAAGTTAAAATTAATGATACTACTGTTAAAGTTAGTAGAGCTGAAAAACGGCGATCAAAAAAAATCACCCAATTGAAAGAAAGACAAGCATTAATTGAAGAACATGATATTCAAAATATTGGTGGTACACGACATATAGAAACTCAAACTTTAGTTAAGAAACTCAAAAATCTGGGTTTTGTTATTTTTGATATTCCTTCAGATGGTAATTGCTTATATAGTGCTGTTGTACACCAGCTTAAAGAAATATGTGGACAAACTTTTACTGTATCTGAAATTCGACTTAAAACTTCTGACTTTATTAAATGCAACAAAGATGACTTTATTCCTTATTTGAGTCATCCAGATACTGGAGAGATGTTAACAGATCAACAATTTATTGACTATTGCTATCAAGTAGCAAATTCAGTACAATGGGGTGGTGAAATTGAACTAAGAGCTTTATCCCATATTTTCAAAATACCAATCAAAGTAATTCAAGCTGAAGGATCTGATATCACTATTGGAATAGAGTATACTAATTGTAATAAAGTATTAACATTAGTGTTTCATCGTCATATGTATGGTTTAGGTGAACATTATAATTCTGTATGCTCAATT
>Ste260
ATGAAAATCTGGACTGTTCAACACACATTTAATTATCCATGGGAGACAGTGGTTCAAGCAGCTTGGAACAAGTATCCAAATCCAATGAACACTGCTGTCCTTGGCATAGATGTTATTGATCGGCAAGTAATTAATGGAGAACTTCATTCACATCGGTTAGTTACTACTAGATGGACATTGCCAAATTGGGCATGTGCATTAATGGGTCCAATAAGTACATTTTATGCCAGTGAGTATTCTAAAGTTAATCGAGATCGTCGGCAGTTAAAGTTAGATAGTCAAAACTTATCATTGGGACCATTTGTCATAGTACGAGAAAAGCTCACCTATAAGCCACATCCTGATGATCCACAAAAAACTTTACTCAAACAAACAGCTTATGTCACTGTAGAAGGCTTACCATGTAGTGGATATATAGAAAATATACTTACCAGTAAAATTTCAGGCAATGCAGCAAAAGGAAGACAAGCTATAGAATGGGTTATTGAAAAACTACAACATAAACAACCATTG
>Ste261
ATGTCGGTTGAAAAAGATATAATTAAAATTCAAAACAAACTACAAAACATGTCTGATGAAAATGCTGACCAAAGCCAAGCCCTTGATTTATTGAAAGCTCTTAAAGAACTGCCGATCACACTGGACATACTTACCAAGACTCGAGTAGGAATGACTGTCAATTCATTCCGAAAAAGCTGCAAAGATGAAGAAGTAATTACGTTTTCAAAAGCATTGATTAAAAATTGGAAAAAATTATTAAGTGGTGACAAGTCTGTGCCTCAAGAACCAAAGAAAGATAAAAAAGAGCGCAAGAAATCAGAGGAAAGGGAGCAAAAAATAGATGCAAAGAAAGATACGCCAAAACCAGTAGTATTTCCAACACCATCGACAACAGATGCGATTCGTCTTAAATGTCGCGATTTATTAATCACCGCATTGAAAACTGAAGACGATGAACTTGGAGGTTGTGCCTCGATTGAAGAATTGGCTGATGAACTAGAAGATGCTATTTATTCTGAATTTAAAAACACTGATGCTCGTTACAAAAACAGAGTAAGAAGTAGATATTCAAATCTAAGAGATGCTAAAAACCCACAACTAAGAAGCAATTTCATTGCTGGAGCTATTACTCCTGCTCAATTAGCTAAAATGACTGCTGAAGAGATGGCCAGTAACGAGATGAAAACATTGAGAAATAGACTCATCAAAGAATCTATAGATGATGCTCAATTGGCGACTGTACAGGGAACTTCAACTGATTTATTGAAATGTGGTAAATGTAAGAAACGAAATTGTACTTACAACCAAATCCAGACAAGAAGTGCCGATGAACCAATGACAACCTTTGTTATGTGCAATGAATGTGGTAACAGATGGAAATTTTGT
>Ste262
ATGCCGTATGCTAATCAACCTTCCGTGCACATATCTGAACTGACTACTGACTCAATTAAATTTCAAATTGAAGATACCGATCTAAGCGTTGCGAATAGTTTACGTAGAGTTTTCATCGCCGAAACGCCGACATTAGCCATCGATTGGGTACAGCTGGATTCTAATTCTACAGTGTTAAGTGACGAGTTTATAGCATCCCGTATTGGTCTCATACCATTGACATCAGATGAAATAGTCGACCGCCTACAGTACTCCAGAGATTGCACATGCTCAGACTTCTGTCACGACTGCAGTGTTGAATTCAACCTAAATGTAAAATGTTCAGAGGAGATGACAAGACATGTAACTACTGCAGATTTGGTAAGCAATAATCCACGTGTAGTACCGGTTACTTCAAGGAACCAAGATAGTGATATTAATGAATATGGAGAAAAAGATGATATACTTATTGTTAAATTACGTAAAGGACAAGAATTAAAAATTAGAGCATTTGCTAAAAAGGGATTTGGCAAAGAGCATGCTAAATGGAATCCAACTACAGGTGTAAGCTTTGAATATGACCCAGACAACACAATGCGACATACATTGTTCCCTAAGCCAGATGAATGGCCTAAAAGTGAATATTCAGAACTCAATGAGGATCAGCATGAAGGACAATACAACTGGAGAGCAAAACCTAATAAGTTTTTCTTCAATGTAGAAAGCTGTGGATCATTAAAGCCTGAAAATATTGTTCTAATGGGAGTTGCTGCGCTTAAAAATAAATTATCAAATCTTCAAACACAATTCACACAAGAAATGGATGCACTCGCTATAAAT
>Ste263
ATGCCAACTGCAAAGATTTCTGTTCGGGAAGAAGATATTATTAGATTAACTTTGGAGTTTTTGCATAATCGAGAACTTCATATATCTCAATTAAGCGTAGAACGTGAAACGGGTGTTATAAATGGAAGTTATTCAGATGATGCTTTGTTTCTTCGTCAACTTATTTTGGATGGTCAATGGGATGACGTACTTGAGTTCATTCAACCATTGGAAGCTATACCAACTTTTCCTACTAATAAATTCAGGTACTGTATCCTTAGACATAAATATGCCGAACTAATATGTATGAAATCAGAAGCAACTGTGGTTGGAAGTGTAGACACTGCAGTAGAAGAAGTAGTTAAAGTTCTAAACGAGTTAGAAAAAGTATGTCCTACTAAAGAGGAATATTCTAATCTATGTTTAATGTTAACATTACCAAGACTATCCGATAATTTAGGGTATAAAGATTGGAACCCTAGCACAGCGAGAGTACAATGCTTTCAACAAGTTTATCCTCTTGTAATGAAATTTTTACCGTGTGACAAAAAACCTGTTATGCCAGATGCAATAAATGACCGACTAATTCAGTTAATTATTAAAGGAATGCTTTATGAATCGTGTTGTAATTTTTGTAAATCAAAAGCAGTTGGAAGTACACAGCCTTTTGGACCTAACGTTTTAAATTTTTCACATATATTTAATGGATCGGAAGGTTATCAAGATACAGATCTTAGTTTGATGTCATGGCTTCAAAGCATTCCAGCTGAAACTTTTATTGTGCCTTTTGAACAAAAAACTTTAAATGTTGAACTTGAACAGTTAGAAAGACCGTCTTTGGAAACATCATGGACGGAACACATGCTTGTCACTCCTATAAAACCAAAACAATTTCCACATTCTGCAATGCCATTTACTAGACCACGATCAGCTGCCGATATTATGTCACGTTCTTTGTTGCCAAACCTTGACCATACTTCTTCGTCATCTCTTATATCATCCATCGGAGTACCTAACACACCGTCAAATCTGGTAAAATCATCTTTTGCTAGTTTTCATTTAACAGGACTGAAAAGTAATACACCGATGACTAGTTCAGTAGATAAATTATTTGAAAGTGAAGTTTTCGTGAATAGTATAAACGGAGAGTTACCATCTATTACTGAAGTTGTGACACCTGTAAAAGAAAATAAAAAAATTTTTTCGGAATTATCGTCTCCGGAACCTGGAAGATCGTCAAATTCTACAACAACGTCAAATACGACCAGATCATCTAGAAGAGATTCACTTACTGATAGATATCAATCATTGTCTATTAATCAATCTAGTACTAGTTTTGATATGCAGAATAGTCAGTGTGATTTGCTTAAAGAGTATCAACGGCAAAAACAAAGGTATCATGATGCTTTACAAGATCAAGAGCGAGAAAGACTTGAGCTTATAGAGCAATTGCGTAGCACAGAATCTAAACTTCAAGAAGAAAAT
>Ste264
CGCCGCCGGCCGAGCAAGTACGGCGAGACGTCGGGCGTGACGAAACCGCTGATCGGCAACTCGCACCCCAACAACGACCCGGTGGAACTGCGCCGGTTACAGTTCCAGACGCCGGCGATGGTGTCGCACCCGCCGGTGCCCATCAACTATCTAGCGCAGCACATCGACCTGCTGAAGGCCAACGACAACTTCAAGTTCTCACAGGAATACGAATCGATCGAACCGGGCCAGCAGTTCACGTGGGACCACTCGAACATGGACGTCAACAAGCCGAAGAACCGATACGCGAACGTGATCGCGTACGACCACTCGCGAGTGGTGCTGCAGCCGCTCCCTGACGGGCCGCCGGGCAGTGACTACATAAACGCCAACTACTGCGACGGTTACCGCAAGCACAACGCATACGTGGCCACGCAGGGCCCACTGCAGGAGACGGCCGGCGACTTTTGGCGCATGTGCTGGGAGGTGCGCACGTCCACCATCGTCATGATGACCAAGCTGGAAGAACGGACGCGGGTCAAGTGCGACCAGTACTGGCCGGCGCGCGGCTCGCAGACGTACGGACCAATCACGGTGACGCTAGTCAGCGTCCAGGAGCTGGCCACGTACGTGGTCCGGTCGTTCCACCTCACCCGGACCGGCGACGTGGAGACGCGCGAGGTTAAGCAGCTGCAGTTCGGCGCGTGGCCCGACCACGGCGTGCCCGATCACCCGGCACCGCTGCTGCAGTTCATGAAGCGCGTGCGGGCCGTCAACCTGGTCGAGTCCGGCCCGGTGGTGGTGCACTGCAGCGCGGGCGTGGGCCGCACCGGTTGTTTTATCGTCATCGACGCCATGCTGGAACGGGCCAAGAACGAGCACAGTGTCGACATTTACGCGCACGTCACGTGCCTCAGAGCCCAGCGCAACTACATGGTCCAG
>Ste265
CACTTTCAGCGGATCGTACACAGGGACATAAAACCGTCGAACTTATTGATCGATGCAAGCGGGCACGTGAAAATCGCTGACCTAGGCGTATGCAACGAATTCGATGGAAGTGACGACTTGTTGAGTTCAAGTGCAGGCACGCCGGCGTTTACGGCTCCTGAAGTGCTGGATCCGTCGACGAAAACGTACAGCGGTCGAGCGCTTGACGTGTGGGCACTGGGTTGCACGTTGTATGCGTTCGTCTACGGTCGGTTGCCGTACACTGCTGACACAGTGCTGGCGGTGCACGAGCAGATTCTCACACAACCAGTGCAGTGGCCGGTCGAACCAGAAACGTCTCCACAACTGGTGCATCTGTTGCACCGCCTCCTGGACAAGGATCCAGATACTAGGATTACATTACCGGCCGTTAAACAACACGACTGGGTGACTAGGGCGGGAGCCGAGGTACTACCCACTGAGCGGGACAACTACTGTCGGGAGCCGGTCGAGGTTAGCGAAGAGGAAATGATGAACGTTGTCAAGTCCATACCTAAGCTTAACACCCTGATACTGATTAAAGCTATGTTGAAGAATCATTCGTTCCTT
>Ste266
CTGGCATTCTGCGACTGGTCTCAACTACAAAAAACCCGACGAGAGCTACTTAGAGCTCATACTTTTCCCAACACTACGTCCAACATGTATACCCGACTGGACAAGTGTTTGAAAACCGAATTGGCCGATTTCACAGATACCATAGACACTATGACCGACACCGGGTGTGTAGACATCAAAAACATGTTGCTTCATACTTGTGCCAACGTGTTCATGTCGTACTTTTGTTCCACCCGATTCTCCAGATCATACGACAAGTTCAGGGAGTTTATACGAAATTTTGATGACGTGTTTTACGAGGTAAACCAAGGAGCACCTTGTGACTTTCTACCCAGTTTGATGCCGCTGTACCATTGGCATTTCAAAAAAATTAGAGCCTGGAGTTCAAAAATACGCAATTTCATGGAAACCGAAATATTCAACAAAAGGAGAGCTGCATGGGTTCCAGGCACCAAGCCTGTGGATTTCGTGGACAATTTGCTTGACGCTGTCACGCAACCTGACCGGGACGACGGATTCGACATAAACATCGGGCTCTTTTCGCTAGAGGATATTATCGGTGGTCATTCAGCCATCACGAATTTCATCGTCAAGACATTAGGATTTCTAGTGGACAGACCGGATGTACAGCGGCGCATACAAGAGGAAGCGGATGCCGTGATCCAGGCCTCCGGGTCAATTGGGCTTTCCGACCGATCTCAGATGCCGTACACCGAGGCCGTTATTTACGAATCTCTACGGCTGATCGCCTCGCCCATCGTACCGCATTTGGCCAACAGAGACACGTCGGTCGAT
>Ste267
ATGAAACCTCAAGATCTGTGTGATATTGATGACTTAGCTACATCACTTGTTGTTGATGTTTTCCTTGGATTTAATACCCACAAAATGAATATAGAACATAAAGATAGGTATAAATGTAAATCAGATTTAAAACCTATTATTGATGAATTCATAAAAAATCAAAGTATGAAAAAAGCTTTTGATTCATTTTGGAATCAAAAGTATATACCTGATCATTTATTTAAGGTATCTTATAAGAAATTAGTCAGAGACCATATTGAAAGATACATGGGAATGTTTTATTTGGATTCTGGTTTTCAAATTGAGCCATGTTATAGATATTCTTTAGAAAATAAAGTAGGAGCCAAAGTAAATGCTACCAGTTATTGGCATAAAGATGGAGTCATTAAACGATTAGTTGGTTGTGTGGCTGAGTTGACAGAAAAAGAAGAAGATGAAATCTTACATATTGGAAAGAATGATTTTTCAGTTATGTATAGCTGTCGCAAAAAGTGTGCTCAACTTTGGCTGGGCCCAGCAGCATATATCAATCACGATTGCCAGGCCAATTGTAAGTTTGTAGCTAATGACAAAGGAACAGCTTGTGTTAAAGTACTCAGAGATATTAAACCTGGTGATGAAATAACATGCTTTTATAGTGCTAATTTCTTTGGTGAAAATAATGTTAATTGTGAATGCTGCTCATGTGAAAAGTTATGTAAAGGAGCTTTTAAAACCAATGAAGAACAACCAAAATTGGGACGATACAACTTCAGGCAAACTCATGGTCGAACCAATACTTACCGGTCTCCAGATAAAAGCAAAAAAGTTAAGGAACCAAAGACACCTAAAAAGAAAAAGAATGTGGTTTTGGAACCAGTTACTCCTAATAAAAATCCTGAAGTTGATAAGGGTGAAGCTTTGCTTGGATCGCCATACACAAAAATAATCCAAAAAACAAGAGGCTTAGATTTAGATCAAGCATCAAAATCACCAGAAAAG
>Ste268
ACTTTCAATTTAGAAATTACTGTATCGTCTGGTGGTCTTGAAGAACTTTTAATTGGTGATAAAACTAGAGAACTTGTGGTTAAAGAAGGAGAATCGACAATTATTGACTTAAATACTACTGCCATTTTAACATTTTTAGTAAATAGCATTGGCATTAGATCACCGACTATCAAAATTGAACTCACAAATGAACCTAAGCATGGTCGTGTGTGCCTTGATGATGTTTGTGATCGACGAACATTTTCCCAGGGTCATATGCGACGTAATCAAGTCAGATATGTACATGACCATTCAGATACCTTGTCTGATAGTTTAGAATTTTCCGTTTACTTGGATATTGATCCTACCGCTGTTCCTTTGTGTAATGTCACCATTCCAGTAAGCATCATACCTGTAAACGATCAACCATTCTTTTTAACTCAATCATATCCAAATTTAAGACTTGTTCAAGGACAATCTGTAACATTAACTAGATCAGAATTGTTAACTGAAGATCCAGATACACCACCTGAACAAATTGTGTATGACATTGTAACTGGGCCTGCTTATGGTACTATCTGTTTGGCTGGTATTAAAAATTCTGTTAGATTTACTCAAGCTGATATTGATGCCGGTGAAGTGGTTTATAAACACGACGGTCAGTTGAAACCTACTACATTTTATTTCCGAGTATGGGATGGTCAGTTTAATCCGGTCTATAAGGTTTTTCAAATATATGTCATACCTGTTACTCTGAATGTAACTGTATCGTTACCTTTGCCATTACTTCAAGGAACATACGAAACTGTAGTAAATGAAAAATTATTCCAAGTTGAAACAAATGGAGACAAGGATTCAGTTGCTTACAATATCTCAATAAATCCTAGGCATGGAGTTGTCTTTGTAAATGGAACAAAATCTAAATTATTTTCTCACAAAGATTTAAAAGATGGTAGAGTTATTTATAGACAAACAGATTTAACTTCTGCAGCAGATGCATTACGATTATCTGCTCAAATGCATTGTGAACAATCTCCTATAATTAGAGATTTATGGTTAAATATCAGTGTTGAACCTCTTGTGAAAACTGGAGCGTTTTATCCTTTAACAGGATTAAAATCACAACTTGGTGTCCAAGTTTTAAACGCTGAAATATTAGCAAAAACCACAAGTTCTGATCCAAAGTACAAAATTTTAAGAAAACCAAAATTTGGAAAATTGAAAAAAATTGTTAGGAGGTCAGGTGACAAACAAGTTATTCGTGAAGTTGATGTTACAAAATTTTCACATGGAGAAATAGCAAGTGGAATTGTGTATTTTGTAGCGAAAAAAGTACTAGAACCAGTAGAAGACAGTTTTCCATTTTTATTAACAGCAAATGGCGTTCAGCCAGCAATTGGTGAATTGCGATTTCACGTATCTGTAGCTGAACCTCCTTCCACTACAACACCGCATTTGCCTACTACCACATTTAAGTACTCCTCAACTTCTGTTGGCAAAAAATCAGATATTGTAGAAATAGCTAGACCAAATATGAGTGATGACTATTTGTTATGTGTTGGATTCATTATGGCTGTGGTTGTAGCGTCCCTTGTCATTGTAGTTCTTATACGGTGTCGATCCAAGAAACGTGCAGAAGAATTGGATAAAATGAATCCCATGCCTTTACCTTGCCCACCTGATGATTTAATGACCACGTCTCCTAGGATGGACAAGAATGAAAATCATGGATGTAAAGTAATAGCTTTGGGTCCACCAGAACACGCTGAACCAGAGACTGATTTTAATATGAGGTATCCATATGGTGCTGCTGATGAAGAATACAGTAGCAGTGCTGATGGTACAGAACAAAATAACCCAATGCTTAGAAGAAATCAGTATTGGGTT
>Ste269
ATGTCGAGAGACGTTGCAAAAGACTCAAATCTTTTGAAAGAACAAGGCAATACAGCATTTAAGACTGGAAATTGGCTAAAAGCTTTGCAATGTTACACTTCTGCGTTGGATCTACTGAAAGAAAGCACTCGAGATAAATCAATTTTGTACAAAAACCGTGCTGCTGTTTACAACAAGTTGGGTGAGTTTGAAAATGCAATCCGTGATTGTAATGCGTCATTGGACATAGTAGCAAACGATCCGAAAGCATTATTTCGTCGTTGCTGTGCTTACGAACAGCTTGGAAAGTATGAAGAAGCCTACATAGATGGTAAGCAATGTTTGTCGTCTGATCCGACTAATAAAGAAATACAACCCGTTTTATCGAGATTGCATCCAATTGTTCAAGAGAAGGTGAGAGAAAATGCTCAACTGTCTAATAAAATTGAAAGCATGTTCAAATACGCTTTTAAAATTGAAGAGTGTTTAGAAAAACGTACTACAGCCATTAAAAATTTATTGGTTTTATCTAAAGAATCAAGTAGTGGAAGTGTTGGTTTGTTAAAATTTGGTATCGTCAGCAAAATTAAAAGTCTCTTAAAGAATGAGCAAAATACTGAAGTACGAATAAATGCCTTAAGAATAGTTGGCCAACTGTGCAAAAATGATGAAACTCGTACTAAGCAAGTTTTGGTTGAACTTGGTGTTCCTTGGTTTATAGATGCGTTAAATACTGAAAATCAAAATGAAATAAATGGTGTTACATTTATCATACAAGAGGCACTGAATAGTTTAACAGGTATGTCCAACACATTAGATAGTTCGCCAAATGAAGAAAAATGTGCAAAGAACTCTAAAGAAATAGATGCTATTCTAACTTGCTTAGTATGTTCTGTGGACCGACATTCTATAAATAAGTTTGCAAGAGATTCTATTATAGAAATATTAACAAGAAATGTTCATTTTAACAATATAAATTGGGCTGAACGTTTAATTGATATGAAAGGATTACAGAGATTGTTGGAAGTAGCTGCTGAACTCAGTGAAACTAGATATGAATCAAAAATGGAAATAACTGAATATTCGCATACTAACGTTTCAGTCTGCTTATCAAAAATTTATGACAACATGACCTGTGATAAATCTAGGGAAAAATATGTGAGTGCTATTGACGAGTTCCTGAAGAGAATGCTTTTAGATCCAGATATAGAATCTAAAGTCCGAGCTATTTCAACCATAACAGTATTGCTTATGGGGCCAATAGATGTTGGAAATTCAATTATATCGAGAGAT
>Ste270
AATGCAAAATGGTTCTTGAATGTAAAATGGCAAATGGAAGGTGTTGACATGCATTTAGATGTAAATATAGGAAAACAACTTAGTGCATTAGGACATACATTAACTGCTTTGACTGGAGTACAAGATACTGATGATCCATTATCGGATAGTGATCCTATATCTCAAGACAGTGATATTATTAGACATAAATCAAACATGGAAGGTGATATTTTAGCCTCTTTAGCCATTGATCCCACTATGAGTGCTAAGACTAGATCAAAAATAATTGAGAAAGAAATGTATGAACAAGCTAAAGCCATAAATGATTTACGTTCATTGGGAGCATCTCAAGGTACTATTGAACATGAAGTAAAGCGTTTACGAGAATTAGAAGCAATGGTTTTTAAAGGATTTAGA
>Ste271
CATTTAGACGCTCATCATATGTGGGTGCCAAATGTATTTGCTACTCAGTGTTTCCGTATCTTAATGTTTTCTATTCAATCTCAATATTCATATGCTGTCGTGGAGACATTAATGACACATTTAGATGAAAACAGCAATGCATCTCCAAAAATCCGAACCAGTATTGCTGATGTGCTATCAAAAATTATTGCTATTGCAGCCAATGAAAGTGTTGGGCCAACAGTATTAGAAATAATAAATTCTCTTCTAACAAATCTTCGTACATCAGTCACTAGACGTCCACCATCAAATATTGGTCTGTCTGAATCTGATGGTGAAAATGAATACAGAGAAGCACTTATACATGCACTTGGAGAATTTGCTGCCCATTTGCCTGACTACCAGAAAATTGAAATCATGATGTTTATTATGTCTAAAGTACCACAGTTTAAATCTTCAAATAATCCTAATGATCTCCATGTACAAAGAATGTGCCTGAAATCTCTTTTGATG
>Ste272
CCTCGTACCCACCGTATGCCGCCTTGGATCAGGACTGTGTTCCTATATTACCTACCGGCATGCATGTTCATGAAAAGGCCGAAGAAAACGCGACTAAGGTGGATGATGGAAATGCCGGGCATGAGTGGCCCGCCGCATCCGCACCACACGTCGCCGTCGGACCTGCCCGCGCCCGCGCCCCCGAGTTCCGCGACGCCGTCCAAACACAAGATGGAGGCAATGGAGCTGGCCGACCTGCATCATCCCAACTGCAAGATCAACCGAAAGGCAAGCGCGGAGCGGAGGGAGAGCGAAAGCTCCGACTCGCTAATCCTATCGCCGGAGGCGTCTAAGGCCACCGAAGCAGTGGAGTTCATCGCCGAACACTTGAGGAACGAGGATCAATACATACAG
>Ste273
CAGATATTTGCGTCCAAGTCGGAATTGCAATTGCACTCGCAGCTGCACGTCAAAGACGTGAAACCGTACAAATGCCATCAGTGCAACAAAACATTCGCCAACAGCTCGTACCTGAGCCAGCATACGCGCATCCATCTGGGCATCAAACCGTACCGGTGCGACATCTGCCAGCGGAGGTTCACGCAGCTCAGCCACCTGCAGCAGCACATTCGCACGCACACCGGCGACAAGCCGTACAAGTGCAGGCATCCAGGCTGCACCAAGGCGTTCTCGCAGCTCAGCAACCTGCAGTCGCACTCCCGGTGCCACCAGACGGACAAACCGTTCAAGTGCAACTCGTGCTACAAGTGCTTCCAGGACGAGCAGTCGCTGCTCGAGCACATACCCAAGCACAAGGAGTCCAAACACCTCAAGACGCACATATGCCAGTACTGCGGCAAGTCGTACACGCAGGAGACGTACCTGTCCAAGCACATGCAGAAGCACGCCGAGCGGATGGACAAGCGGCCGCCGATCATCGGCATACCGCGCGTGGCCCTGGAGAACGGCGCGTACTGGGGCAAGATGTCACCGGACACGGCCAACAACCTAGTGGAGGCCATCAATCAGCAACAGCAACAGCAGGAGTGCATGCAGGGAGGAGGCGGCGGCGGCGGTTCCAACGGCGGTGGCGGCGTCGCGACTGCCGGCGACTTGAACGCCGGTGGACCGTCCAGCACCGCGGCGTCCGTGGCCGCCGACGACCAGCCGTCCAACAGGCACGGCACCCACCTACCCACAGCACCTTCCGAGTACCTGTCGGACGCGTCGTCCGTGCCCAAGACCAGCACGTCCGCGTTCACGCCCATCCAGTCGTTCGGACTGCCGACGCACCCGCCGCCGCCGCCACCGTCGCACCACCCGCACCATCCGCACCACCAGCAGCACCACCAGCAGACCATGTACATGCCGTACAACCACTTGTCGTTCCCGAGCGCCAAGCAGCTGGGCGCGCACGGCCACCAACTGTCGCCGATGGCCGGGCCCATGGACATGAAGCCGCCGTCCGTCGGGTCCGTGCCCAACGGGTTCCCCAACCAGCTGATCTCGCTGCACCACATACGCAACTACTCGCACCAGCCGAGTCCCTCGTCCATCATGTCCGAACACCTGTTGCACGGCATGAAGGACAAAGTGCAG
>Ste274
ATGGAAGCGGACGATGATGGACGCGACCCGGCGGCGGTGGCGGAGACGGAGACGAAGGCGGCGGCGGCGACTACGACCGGAAAAGACGACGACGACGATGACAGTGGCACTTCCGGTGGCAGCGAAGAGTACGACGAATATCTGGCCGACTTCCTAAGAAAGCTGTGCCGGGAACGGGTAACCACCAATGATCAAATAGTGCCGTGCACTGCAAAGCGGGTATCGGTTCAGGTGGAGTCTGTACCGTATGGGGGTGTCCGGTACGGGGGAGTGGAGGGCAACGAAGCGGACGCGGACGACGATGACGACGCATCTACGGCAACGATGACTCGCAAACCTAAGATACCAGACGGTGGCTGGGGCTGGATGGTAGTGTTCGCCTCGCTGATGATCTGCCTGATCTCAGATGGAATCAGCTTTTCGTTCGGGTTGCTATATATCGAGTTCCTCAAGGAGTTTCAGGAAAGCAAGTCCAAGACGGCGTGGATCGGTAGCCTGTTCATGGCCGTGCCGCTGATCCTGGGTCCGGTGGGAAGTGCTCTAGTCGACAAGTTTGGGTGTCGGAAGATGACCATCCTGGGTGGTATAATATCCGGCTTGGGGTTCATCATATCGTCATTCGCCGACTCGATCGAGATGGTGTTCTTCACATTTGGGTTCCTATCCGGACTAGGCCTGTGTCTGTGCTACGTCACGGCCGTCGTCAGCATCGCGTACTGGTTTGACAAGAAGCGCACTTTAGCCACCGGGTTGGGTGCGTGTGGAACCGGTATCGGCACGTTTCTATATGCACCAATGACTCAATACTCGATCGAGGAGTACGGCTGGCGGGGCACCGTGCTCCTGTTAGCCGGCACGTTTTTCAACTTTTGCGTGTGTGGAGCGCTGATGCGCGACCCCGATTGGCTGATCGCTGAACAGAAGAAACCGGCAGTCACTTGTGGGCATTCAACAGCTGTCATCGCCAAACCGTGGACTGACACCGAGGAGTCCATCGTCGATCACTGTCCAGTGGTAGCCATCGAGAACGAAACAGTTGATACGCCCGCCGGAAGGACTACGGGATTCGAGCTTATCGCGTCTGAACCGGATGTTGACGCACTCATGCAGTATCCAGGAGTTGAGCAATACAGACGTATGGTGAAAGAAGCTCAGTGCGCCGAGTACAGGCTGACTGGTGTCACCACCACCGTCCGCAGTCCAATGACCGACGGTGTTCGGCGATTGCCCGACGACAACGCTGGTTTCCGGTCAGTCATCAACTTACCCACATATCTCAAGCACAACGAAAAA
>Ste275
GGTTACGTGACAGAGTTGCTGTTGACCTTGGAAGCGGCCGTGGACTCGTTGGAGACGGACTTCCGGCCTCTGGATATGACCAGAGACATTTTCAAGTCCACTCCGAATCTGAACAACAAAGACGCGAACTCGATGGTGGAAGGCGGCGGTGGAGGCGTCGCCGGTGGAGCTGCCAGCGGAAGCAAACTACCGCGGTCGGTCGCGCAAAAAGCTCCAATCAATCGACGCGTACCGCCCACGTGCTTCAACCAGTCATCGCACTTCCGGAGCACCAGTTACTCCGTATCTCATTATTCTCGAAGGGCCGTCCCGTATTCGCAGTCCTCAACGGCAGCTGCTGGGTCTGATGTGACCGTCAAGGACGACGGTCGCAGTGGCAGCGGCGGAGTTGGTAATGGTGGCAATAGCGGCGGCGGCTGCAAATCCAACAACTGCGCGGCCACTCAACAAAACCTCAAGCTTCTCGGCGATTCGGCCACGCAGGACGACAAACTAACGGTGCTTGGTCAACTGTTTTGGCTGGCAGTGTCGCTGCTCGAGTCCGACTACGAACACGAGTTCCTGCTCGCGTGTCGGCTATTGTCGCGGGTCCTCAGGAGATTGCCGCTCGACCGGCCTGACACCCGGGACAAAGTGGACAAACTGGCCGTCCAGTTGCGGACGCCATCGTTCCCGGGCGTGCACGCGCTCCTTCTCAAGGGGTGCACCAACCCGGTGACTTACGAACACGTGGTGCCGCTCCTGTCGCAGCTGACGCCCCTGCTCGACCTGTTGGTGGTCGATCCGTCCGAAAGTTTAGCGTTTCCCATGAACGTCGTCGCGCTCCTACCGTACATGCTGTTGCATTATGAGGACGCTAACGAGTTATGCATAATGAGCGCTGAAAATATTGCTCAA
>Ste276
ATATGTGGTCAAGCATATAAAATGAAAAAAGCTTTAGACGTGCACATTGGAATGCACAATGGTATACATCCTTTTACTTGTGAATACTGTAATAAGTCTTTTACACAAAAAGTTGGTCTACAAAAACACATTCCCATCCATACTGGTTATACACGGTTTCAATGTGATTTGTGTGGGAAGCGATTTATTCATCAAAAAAGTTTTCATATACATACAATGACTCATACAGGTGAAAAACATGTTAAATGTTCTGAATGTGGTTTGGCTGTTTTATCTCAATCACATCTTAAGCGACATTTAAGAGTTCATACTGGAGAGCGACCATATGCTTGTCCAATATGTGGCAAACGTTTTGCAGAAAAGTATAACATGAACGCTCATGTGCATATTCACGAAAATAACTCAGGAAATGCACCAAGAAGAAATAGAAATCAT
>Ste277
AGTCAAAAATATTATATGTGTGACACTGAAGTGGATTTATGCTATTCTAATCCATGCAAGAATGGAGGTCAATGTAAAAGCAAAGAAAGTGGATATTCCTGTATCTGCCCACATCGTTTTACTGGCGATAACTGTGAAATCAACTTGAATCACGATGAATGCAAACCAGGAATATGTCATTCAGGAGCCACTTGTACACCATTAAAAAGCGGTGGATTTTTATGTGATGATTGTTCTCCAGCTGGTACTTTTGAACACTATGATGAAGTTTGCAGACTTCGTTCTAGAAGCTTTCCAAAATCTTCGTTCTTGACTTTTCCATCATTAAGACAAAGATATCGATTACATATTTCTTTAAAGTTTTCCACATTAGAAGAATCTGGATTGCTATTATACAATGGTCGATATAACGAACGCCACGACTTTATTGCCTTAGAACTTATTGAAGGAGGCCGCGGGCTGCAGTTTTCATTTTCTCTAGGGTCTGAAGTCACTTACGTAATAGCATATCCACCTACTGGTGTAGTAAACGATGGTCTTTGGCATTCTGTTACAGTTTCTTATATCAATCGA
>Ste278
ATGACGCACGCGGGCCGTTTATCGCCCGTAATATGCCCGTTAGCAAAGCTGGGACGGTCGTCTCCTGGTTCTCTGGAGTTTACACCGTCCGTTCGAAACGCGCCGTTTCACCACCCGTACACGGTGCTAGAAGCCGAGACTAGCTTCACGTACAGCTCGACATTACGGTGCAGTTCGCCGTGTTTGGACCAAGGTTACCACACGTTAGTGACCGGCGGTGGTGTCGGCGATTGTGCCAATCTGCCACTGCACTCTACAGCCACCAAGCACCGGCGGTCGCAGTCGCGGACGGTCATCGGTTCGAACTTCGATCGGCTTCGAGATGAGTTGGTGCTCAAGGTATTCTCGTACCTCAACAGCGCGGACCTTTGCGCGTGCGCGGCTGTGTGCCACAGATGGGAGAACCTCGCGTGGGAGCCTGTTCTGTGGCGGACGATCGCGCTGTGCGGCGAGAACACCTGCGGCGACAAGGCGGTCAGGTGCGTGTTGCGCCGGCTGTGCGGTCGTACCAGAACTGGCGCGTGTCCCGAGGTGCAGAGGTTGTTCCTTAGTGACGGCACCAAGATATCCGACAAGGGATTGACGGCGTTGGCAAGGCGGTGTCCCGAGCTCACGCACGTCCAGCTCCACGGCAGTCCGAACATCACTAACGCGGCCATATCCGAGTTGGTCGCCCGCTGCCCCAACTTACAGCACCTGGACGTCACC
>Ste279
GCTTGTTTCAAAAAATTACCACAAATTCTTTGTTTTAATACAATGAGGTATACATTTAATATGGTGACTATGATGAAAGAAAAAGTGAACACTCATTTTTCATTTCCTATGATACTTGACATGTCTGGATATGTTGAAAAACACTTGATGCCTCAGCATTATCTGGAAGAAAAAGAAATGAACGAAAATAAGGGAACAGAGCGATTTGATGAAAACTACCAATATGAACTGATAGGTGTTACAGTTCATACAGGAACAGCAGACGGTGGTCATTATTATAGCTTTATACGAAACCGAGAACGTACAAATAAATCTCAAACGCCAAGTACTGATCAATGGTATTTATTCAATGATGCAGAAGTTAAATTGTTTGATGCTAGTCAATTAGCAGCTGAATGCTTTGGTGGAGAAATGACA
>Ste280
GGGAAAGACGGTTCAGTAAAAATATGGGATCCAAGAGAAAAATTACCAGTGGCAAAAATGGAAACTGCGATTGGTGCTACAAAGAGAGATTGTTGGACAGTAGCATTTGGAAATGCTTACAACTCAGAAGAACGAATTGTTTGTGCTGGTTATGATAATGGTGACATAAAAATGTTAGACTTAAGAGCAATGGCATTACGCTGGGAAACCAACGTATCAAATGGAGTTTGTAGTTTAGAATTTGATAGAAGAGATATTAAAATGAATAAATTAATAGTCACAACAATAGAATCACATTTTTATGTATTCGATATTAAAGTTCAACATCCTACAAAAGGTTTTGGTTACATAAAAAATAATGTACACAAACACACCATTTGGACTGTAAGACATTTACCACAACATCGAGAAATTTTTACTACAACTGGAGGAAACGGTTCAATATACTTGTGGAAATATATGTATCCCGAAGATAGATATATAACTGAATCTGATGGAGACAAGATAACAAATCCAGGAAAATTACAATTGATTCAAAATCAGTTAATATCAACTCAACCAATCAATAATTTTCGATGGTGTTCGAGCAAATTAGGTCTAGCACTGTCTACATCATTTGATCAAAATATTAGACTATTAATTTTCACAAAACTTAACTTGTAT
>Ste281
GCTGCTATTGGACAATCATTTTCATCTACTTACAAACTAGATCCAATTCCAGAGAAAAAAAGACATTACACATTGGTAATATGTAATGATAATCAGGCACGTAATCAATGGTCAACGAATGGTTGCGGTACCGATAACAAACTTATAACTGATGATAGTTCATCTCAGTTGTTGAGCACTGACGAAATAATAGCATTGAAAGAGAGTGGAGAAAGTGGGCAGAATATTGTTGAACGATTGTTAGAAAACAGTAAGACATTTCAATTAAAAACTGAATATGCTCAAGAAAAATACTTGAAAAAAAAAGCCAGGAAATACTGTGATTATTTAACTATATTTAAACCGACAATAAGGCTTATTACAGATGTGCTGTACAAACAACAAACTCTTCCTAAAACAATAGCTTTAAGGTTTGATACATTAGCTCAGATATTATGTCGTGTGAATTTGGATCCTGGTGGTAAATATTTGCTATATGAGAATGGAAGTCAAGGATTATTACAAGCGGCACTTCTTAACCAACTGTATGATAATGGGTGTCTTGTTCACATATTCTCTTCAACATCTGAACAAAATGCATTAAGAGCAGTAAAGGCTATGAACTTTTCTGAAACTAAAATAAAACAAATGTTAACTGTGAGTTTAGATGAAATATTGAATACAAAGAATGAAGACAATATTCCAGAAGAAAAAGATGAGGAAGATGTGCCTAATTGTTCAGACGATAAAAAAAGGAAAAGTGATGAAGCATATACTCAAATAAAGAAAAAACATCGACCAATAACAAGTACAGATGGTTTAAATTTTATAAAATCAAATAAATTTGATGGCCTAATTGTAGTCTGCAGAGAAGAACCAACTGAATTTGTTAAAACACTTTTACCATATTTATCTTTGTCAAGACCTTTTGTCATATATTCAGCGTATAGAGAAGTGTTAGTTACTATGTATGCTGAATTTAAGATGAGAAGAGATGTAGTGTTCCTTCGATTAACTGATAATTTTATGAGATATCATCAAGTCCTTCCAAATAGAACACATCCTGATGTCACAATGGATGATGGAGGTGGTTTTTTGTTTTCTGGATTATTTGTTGCGGGAAATAAA
>Ste282
TACACGACGTACTTGAACCGGAGGAACGCGCTGCTCGGGATCGCCGGAGTGTGGGCGCTGGCGGCGTTCGTGTCGGTGGTGCCCATCTGCATACTGAGCATCCACCGGCCGCCCAAGCCGGTGGTGTTCCACGCGGGCGACACCGAGTACATGCGGTGCGCGCTCGACCTGACGCCCGAGTACGCCATCATATCGTCGTGCATCAGCTTCTACATACCGTGCGTGGTGATGATCGGCATCTACTGCCGGCTGTACCGGTACGCGCAGAAGCACGTGCAGAGCATCCGGGCGGTCACCCGGCCGCTGACCACGACCACGACCACGACGACCGCGGCGGCCGCGGCGTCGTCGGCCACGCTGACCGCGGTGCACCACCACACGTCGCCGTACCACGTGAGCGACCACAAGGCGGCAATCACGGTGGGCGTGATCATGGGCACGTTCCTGCTGTGCTGGGTGCCGTTCTTCTGCGTCAACATCATCGCGGCGTTCTGCAAGACGTGCATACCCGAGGCCGCGTTCAAGGTGCTCACGTGGCTCGGCTACTCCAACTCGGCGTTCAACCCCATCATCTACTCGATATTCAACACCGAGTTCCGGGACGCGTTCCGCCGCATACTCACCACCCACTACCCGGACTGGTGTTTCTGCAAGGGTTACCGGACGGTGGTGCTCAGCTCGGACGCGTCGTTCCGGCACCACCAGCGGCGGAAGACCACCGGCGGCGGCGGCGGCGGCGGCGGTTGCGATTTCGTGTCGTCCGCCTCGGCCACGGCCGTCGTCGCCGCGTCCACCGTCGTCAAGCACAACGGCAAGGCGGCCGCCGCGTCCACGGCGTCCGTGCAGCAGTCGTGCGGCGGCGGGGGCGGGGGCGGCGTGTGCGGCCCGCAGGTCGCCAGCCCGAGATCGTCGGTGGCGTCGCTCCGCCAGTCGCGGCTCAACTCGTCC
>Ste283
[truncated: 289,781 more chars]
