# Supplementary material for: UPrimer: A Clade-Specific Primer Design Program Based on Nested-PCR Strategy and Its Applications in Amplicon Capture Phylogenomics
Source: Mol Biol Evol. 2023 Oct 13;40(11):msad230. doi: 10.1093/molbev/msad230 (PMC10630340; doi:10.1093/molbev/msad230)
Supplement: msad230_Supplementary_Data [file msad230_supplementary_data.zip › Appendix 13. Auchenorrhyncha/Appendix 13. Highest-scoring nested-PCR primers of NPCLs for Auchenorrhyncha.xls]

## Sheet: Detailed information
NPCL ID	MSA ID	Predicted Amplicon Length (bp)	No. of Ingroups in MSA	F2 Primer Start Position in the Peptide MSA	R2 Primer Start Position in the Peptide MSA	Peptide Sequence of F2 Primer (5' to 3')	Peptide Sequence of R2 Primer (5' to 3')	Nucleotide Sequence of F2 Primer (5' to 3')	Nucleotide Sequence of R2 primer (5' to 3',after reverse completement)	Degeneracy of F2 Primer	Degeneracy of R2 Primer	Ratio of Variable Colunms for F2R2	Information Score for F2R2	PCR Score for F2R2	Identify Score for F2R2	F1 Primer Start Position in the Peptide MSA	R1 Primer Start Position in the Peptide MSA	Peptide Sequence of F1 Primer (5' to 3')	Peptide Sequence of R1 Primer (5' to 3')	Nucleotide Sequence of F1 Primer (5' to 3')	Nucleotide Sequence of R1 Primer (5' to 3',after reverse completement)	Degeneracy of F1 Primer	Degeneracy of R1 Primer	PCR Score for F1R1	Identify Score for F1R1	Final Score for nested primer pairs among different MSAs
Auc_1	XP_046659515.1_19306735_19310094	1695	7	265	821	LAFKTMEK	MQFNENHQ	YTNGCNTTYAARACNATGGARAA	TGRTGRTTYTCRTTRAAYTGCAT	1024	64	0.373832	83.875	71	99	217	906	KGCNQYF	QHCNKEF	AARGGNTGYAAYCARTAYTT	AAYTCYTTRTTRCARTGYTG	128	64	79.4	100	92.1261
Auc_2	XP_046685945.1_133826995_133828438	921	7	117	415	DPINYAQK	MYVILPFC	GAYCCNATHAAYTAYGCNCARAA	CARAANGGNARDATNACRTACAT	768	1536	0.550877	61.875	70.4	98	45	450	RIVQNFF	YTIFNLD	MGNATHGTNCARAAYTTYTT	TCNARRTTRAADATNGTRTA	768	768	68.7	100	84.5605
Auc_3	XP_046676795.1_143832314_143833560	1038	7	43	380	GLEVHQFF	KWGHEAIE	GGNYTNGARGTNCAYCARTTYTT	TCDATNGCYTCRTGNCCCCAYTT	2048	384	0.37931	41.625	68.9	99	35	391	NHQKQED	QYFHLAA	AAYCAYCARAARCARGARGA	GCNGCNARRTGRAARTAYTG	64	512	71	100	84.367
Auc_4	XP_046673043.1_92131605_92133249	738	7	173	410	LDVKCEKN	MEVHFQCT	YTNGAYGTNAARTGYGARAARAA	GTRCAYTGRAARTGNACYTCCAT	1024	128	0.0649351	3.25	73.2	100	164	423	APDMPKI	YQCPDQC	GCNCCNGAYATGCCNAARAT	CAYTGRTCNGGRCAYTGRTA	256	128	69.3	98	83.0626
Auc_5	XP_046678428.1_106355162_106356155	591	7	193	381	ECDFHCCA	DCYNWTIK	GARTGYGAYTTYCAYTGYTGYGC	TTDATNGTCCARTTRTARCARTC	128	192	0.345238	11.125	70.4	100	106	404	TVINHDD	NGNYYAI	ACNGTNATHAAYCAYGAYGA	ATNGCRTARTARTTNCCRTT	384	256	68.8	100	82.8248
Auc_6	XP_046686167.1_135976962_135978024	537	7	93	263	ITKWKAND	FGWMIADP	ATHACNAARTGGAARGCNAAYGA	GGRTCNGCDATCATCCANCCRAA	384	192	0.299363	14	72.6	97.5	76	309	HMFFDCT	QCYQKVM	CAYATGTTYTTYGAYTGYAC	ATNACYTTYTGRTARCAYTG	32	128	74.3	94	82.5715
Auc_7	XP_046676772.1_142383009_142384424	1269	7	25	439	PDLITYYV	FDLENFQT	CCNGAYYTNATHACNTAYTAYGT	GTYTGRAARTTYTCNARRTCRAA	3072	512	0.568123	88.625	62.2	96.5	12	453	VQYQFED	ENKPLDA	GTNCARTAYCARTTYGARGA	GCRTCNARNGGYTTRTTYTC	128	512	71.8	98	81.6121
Auc_8	XP_046668320.1_75711562_75713867	1998	7	198	855	PEPKFDVQ	EFTEHWGV	CCNGARCCNAARTTYGAYGTNCA	ACNCCCCARTGYTCNGTRAAYTC	1024	256	0.4896	92.25	69.3	94.5	64	974	MFEGLKI	WFGDADS	ATGTTYGARGGNYTNAARAT	SWRTCNGCRTCNCCRAACCA	256	512	64.2	99	81.0329
Auc_9	XP_046669346.1_123368774_123369934	819	7	18	282	HCETSAQT	MQNEQNAV	CAYTGYGARACNWSNGCNCARAC	ACNGCRTTYTGYTCRTTYTGCAT	4096	128	0.404669	45.125	58.2	96.5	9	311	ECPKNWH	HMIKNTW	GARTGYCCNAARAAYTGGCA	CANGTRTTYTTDATCATRTG	64	96	79.6	97	80.6386
Auc_10	XP_046672526.1_56370595_56371756	693	7	83	305	RLAFKPYE	TQCDHQKY	MGNYTNGCNTTYAARCCNTAYGA	TAYTTYTGRTGRTCRCAYTGNGT	8192	256	0.474419	31.5	68.4	99	15	344	CSQIGAD	CNWIAGE	TGYWSNCARATHGGNGCNGA	TCNCCNGCDATCCARTTRCA	3072	192	67.2	98	80.5574
Auc_11	XP_046674472.1_182510757_182512000	828	7	137	404	QGHRPKWI	NDILMFRT	CARGGNCAYMGNCCNAARTGGAT	GTNCKRAACATNARDATRTCRTT	1024	1536	0.52381	50.625	65.9	99	84	425	TWVLQGM	YTFLPKY	ACNTGGGTNYTNCARGGNAT	TAYTTNGGNARRAANGTRTA	1024	1024	64.7	100	80.0663
Auc_12	XP_046672907.1_81845001_81846465	765	7	140	386	DLEDENQN	CFGQQTNL	GAYYTNGARGAYGARAAYCARAA	ARRTTNGTYTGYTGNCCRAARCA	512	1024	0.537118	44.375	64.4	98	9	399	AWYCYYP	KHEADGP	GCNTGGTAYTGYTAYTAYCC	GGNCCRTCNGCYTCRTGYTT	64	256	68.9	97	79.052
Auc_13	XP_046672372.1_57827486_57828354	750	7	38	279	TGQKPYKC	PFKCHLCD	ACNGGNCARAARCCNTAYAARTG	TCRCANARRTGRCAYTTRAANGG	1024	1024	0.719212	64.25	67.4	96	20	351	CFRKFPW	KFPDYAN	TGYTTYMGNAARTTYCCNTG	TTNGCRTARTCNGGRAAYTT	512	256	71.4	91	78.8645
Auc_14	XP_046667090.1_28797208_28798843	573	7	190	372	DGSPNQYM	YVGDNFVH	GAYGGNWSNCCNAAYCARTAYAT	TGNACRAARTTRTCNCCNACRTA	4096	1024	0.434286	29.5	65	100	118	383	PFVEITK	QNKADGK	CCNTTYGTNGARATHACNAA	TTNCCRTCNGCYTTRTTYTG	768	256	71.4	93	78.789
Auc_15	XP_046670492.1_178476914_178480772	1899	7	111	735	LRTHNTDW	FDACDCEM	YTNMGNACNCAYAAYACNGAYTG	ATYTCRCARTCRCANGCRTCRAA	8192	256	0.367314	102.125	66.1	93	44	777	AQLDMIT	MDATEIY	GCNCARYTNGAYATGATHAC	TADATYTCNGTNGCRTCCAT	384	192	71.4	91	78.7461
Auc_16	XP_046671407.1_9016871_9017963	654	7	135	344	VFIEAMPH	ECDKDALF	GTNTTYATHGARGCNATGCCNCA	AANARNGCRTCYTTRTCRCAYTC	768	1024	0.232673	14.375	70.3	97.5	121	353	HGTFKAI	FTQLRKE	CAYGGNACNTTYAARGCNAT	TCYTTNCKNARYTGNGTRAA	512	2048	65.8	97	78.5726
Auc_17	XP_046679616.1_22242160_22243135	630	7	53	254	NVEKPPCF	QHQTIHVF	AAYGTNGARAARCCNCCNTGYTT	AANACRTGDATNGTYTGRTGYTG	1024	768	0.302564	15.25	66.6	98	45	264	VFPNFTI	IDGMFVD	GTNTTYCCNAAYTTYACNAT	TCNACRAACATNCCRTCDAT	512	192	68.7	97	78.4634
Auc_18	XP_046667978.1_59347462_59348908	1284	7	28	447	ADETPNKM	EAQLLDID	GCNGAYGARACNCCNAAYAARAT	TCDATRTCNARNARYTGNGCYTC	1024	6144	0.809399	128.625	63	97	11	489	FAKVRGY	KKHPEVV	TTYGCNAARGTNMGNGGNTA	ACNACYTCNGGRTGYTTYTT	2048	256	64.2	93	77.9964
Auc_19	XP_046688433.1_153852735_153853938	741	7	43	281	PGNDPYAF	KCFWGKES	CCNGGNAAYGAYCCNTAYGCNTT	SWYTCYTTNCCCCARAARCAYTT	2048	512	0.219828	13.875	65.9	99	34	357	VKGCKVI	QGMQPNY	GTNAARGGNTGYAARGTNAT	TARTTNGGYTGCATNCCYTG	512	128	67.4	97	77.8773
Auc_20	XP_046664751.1_98986612_98988337	1185	7	96	482	ENDNAPTF	WFQIDPRS	GARAAYGAYAAYGCNCCNACNTT	SWNCKNGGRTCDATYTGRAACCA	1024	3072	0.221053	36.5	65.1	93	54	497	IEQNTGE	HIDCETD	ATHGARCARAAYACNGGNGA	TCNGTYTCRCARTCDATRTG	384	192	70.7	98	77.8423
Auc_21	XP_046663587.1_6458110_6461466	2025	7	395	1061	TIQDQNDN	GYVTENEP	ACNATHCARGAYCARAAYGAYAA	GGYTCRTTYTCNGTNACRTANCC	384	1024	0.293939	100.625	64.6	93	333	1086	DIGENAN	NGAPFTY	GAYATHGGNGARAAYGCNAA	TANGTRAANGGNGCNCCRTT	384	1024	69.1	93	77.7329
Auc_22	XP_046663543.1_2497733_2500037	693	7	33	255	GMDQGTQV	EIAEGKNV	GGNATGGAYCARGGNACNCARGT	ACRTTYTTNCCYTCNGCDATYTC	512	768	0.507042	42.875	63.7	95.5	16	321	GKQTVEC	DNGTFVC	GGNAARCARACNGTNGARTG	CANACRAANGTNCCRTTRTC	512	512	72.6	94	77.6788
Auc_23	XP_046662070.1_186215744_186217277	894	7	144	433	KPGNIMKF	HVCKRRVE	AARCCNGGNAAYATHATGAARTT	TCNACNCKNCKYTTRCANACRTG	384	8192	0.34629	38.75	62.3	97.5	107	450	DPENTYG	THDCVQM	GAYCCNGARAAYACNTAYGG	ATYTGNACRCARTCRTGNGT	256	256	73	92	76.9322
Auc_24	XP_046658914.1_226924868_226926169	363	7	259	371	VQLAEYNP	DVCGRKFA	GTNCARYTNGCNGARTAYAAYCC	GCRAAYTTNCKNCCRCANACRTC	2048	2048	0.0188679	0.5	65	100	218	381	GLVPKQE	DEKKRHA	GGNYTNGTNCCNAARCARGA	GCRTGNCKYTTYTTYTCRTC	2048	256	67.6	96	76.7675
Auc_25	XP_046678456.1_106892044_106893034	549	7	75	249	DFTAHICY	GDTRGKFI	GAYTTYACNGCNCAYATHTGYTA	ATRAAYTTNCCNCKNGTRTCNCC	768	4096	0.422819	24.25	64.9	96.5	34	263	LWVAFCI	KDQGLGT	YTNTGGGTNGCNTTYTGYAT	GTNCCNARNCCYTGRTCYTT	512	1024	66.1	97	75.9702
Auc_26	XP_046679869.1_7228677_7232065	2061	6	489	1167	QTQHYTNI	MKCAFCDT	CARACNCARCAYTAYACNAAYAT	GTRTCRCARAANGCRCAYTTCAT	512	128	0.394817	107.286	68.8	100	469	1189	KCMWCGQ	MHFVKDG	AARTGYATGTGGTGYGGNCA	CCRTCYTTNACRAARTGCAT	32	64	76.7	99	75.7478
Auc_27	XP_046675320.1_15273471_15273974	435	7	18	154	SCTVKTCW	THGRQCND	WSNTGYACNGTNAARACNTGYTG	TCRTTRCAYTGNCKNCCRTGNGT	8192	2048	0.553846	6.875	60.4	98	9	164	ECKCHGM	IGVDGCD	GARTGYAARTGYCAYGGNAT	TCRCANCCRTCNACNCCDAT	128	768	68	99	75.4715
Auc_28	XP_046661658.1_151184322_151184877	555	7	26	202	VGPLKDFT	TELQKSYN	GTNGGNCCNYTNAARGAYTTYAC	TTRTANSWYTTYTGNARYTCNGT	4096	8192	0.33125	13	57.4	97.5	4	214	YRMNFYE	EKPIEYY	TAYMGNATGAAYTTYTAYGA	TARTAYTCDATNGGYTTYTC	128	192	69.7	100	75.3985
Auc_29	XP_046673240.1_104146597_104147293	549	7	16	190	FLAYCYFG	NHVVFNLY	TTYYTNGCNTAYTGYTAYTTYGG	TANARRTTRAANACNACRTGRTT	1024	2048	0.446429	28.375	60.4	100	1	200	MQAKKRY	TWPDYAE	ATGCARGCNAARAARMGNTA	TCNGCRTARTCNGGCCANGT	256	256	68.5	94	75.3743
Auc_30	XP_046676074.1_95505559_95506895	999	7	64	388	VVLEETPN	VFQLEKET	GTNGTNYTNGARGARACNCCNAA	GTYTCYTTYTCNARYTGRAANAC	8192	1024	0.561905	69.625	58.6	99	44	431	DGLVMTT	EKTIDFW	GAYGGNYTNGTNATGACNAC	CARAARTCDATNGTYTTYTC	1024	192	67.5	93	75.1879
Auc_31	XP_046662535.1_223603754_223604305	384	7	34	153	GDILPWDY	KFGEGAIE	GGNGAYATHYTNCCNTGGGAYTA	TCDATNGCNCCYTCNCCRAAYTT	1536	1536	0.362832	18	63.7	97	18	163	VRYWLEG	EYPNPQK	GTNMGNTAYTGGYTNGARGG	TTYTGNGGRTTNGGRTAYTC	1024	256	65.7	97	75.0609
Auc_32	XP_046668880.1_101074171_101077948	2052	6	94	769	ECADMFYF	FDACDCEM	GARTGYGCNGAYATGTTYTAYTT	ATYTCRCARTCRCANGCRTCRAA	128	256	0.286996	85.4286	71.6	99	31	781	YQAPDEC	NCTCYHD	TAYCARGCNCCNGAYGARTG	TCRTGRTARCANGTRCARTT	256	128	74.2	100	74.8684
Auc_33	XP_046667578.1_30194366_30195104	351	7	108	216	RLKMFVKE	KYLFPVPK	MGNYTNAARATGTTYGTNAARGA	TTNGGNACNGGRAANARRTAYTT	2048	4096	0.22549	7.125	60.2	97.5	92	232	VEDPKIM	FANHDDY	GTNGARGAYCCNAARATHAT	TARTCRTCRTGRTTNGCRAA	384	128	74.5	91	74.3528
Auc_34	XP_046663587.1_6124297_6129517	2100	6	449	1140	DHEPVFEK	FAIDPKNG	GAYCAYGARCCNGTNTTYGARAA	CCRTTYTTNGGRTCDATNGCRAA	512	768	0.327485	98.1429	70.2	100	336	1235	HDPVIKF	NGDVFYT	CAYGAYCCNGTNATHAARTT	GTRTARAANACRTCNCCRTT	384	256	73	99	74.3373
Auc_35	XP_046683878.1_115129724_115130394	492	7	78	233	PQDSPYDA	HQQPTNHT	CCNCARGAYWSNCCNTAYGAYGC	GTRTGRTTNGTNGGYTGYTGRTG	4096	512	0.362416	17.875	53.6	97.5	1	241	MNSYFEQ	FYPWMAI	ATGAAYWSNTAYTTYGARCA	ATNGCCATCCANGGRTARAA	256	64	70.7	100	74.2293
Auc_36	XP_046667984.1_59781143_59782910	1275	7	41	457	LDNMLYMV	YDFKPFEN	YTNGAYAAYATGYTNTAYATGGT	TTYTCRAANGGYTTRAARTCRTA	512	256	0.219512	33.625	65.5	92	18	481	WDKLQEP	YTMHDQQ	TGGGAYAARYTNCARGARCC	TGYTGRTCRTGCATNGTRTA	128	64	71.6	90	73.7081
Auc_37	XP_046662009.1_179268802_179269388	480	7	18	169	TFGGMDPH	HGAFWLYA	ACNTTYGGNGGNATGGAYCCNCA	GCRTANARCCARAANGCNCCRTG	1024	1024	0.302817	11.5	64.9	98	6	187	AFNFYAV	VCFVPET	GCNTTYAAYTTYTAYGCNGT	GTYTCNGGNACRAARCANAC	256	512	64.4	94	73.6128
Auc_38	XP_046662319.1_203750122_203750575	408	7	15	142	MGRPGKKI	DWKFAAMV	ATGGGNMGNCCNGGNAARAARAT	ACCATNGCNGCRAAYTTCCARTC	2048	128	0.451327	11.875	64.6	97.5	5	153	FLQWLPW	FCLIVFT	TTYYTNCARTGGYTNCCNTG	GTRAANACDATNARRCARAA	1024	768	59	100	73.5364
Auc_39	XP_046677991.1_61864954_61865934	1005	7	29	355	GRKEDVAK	GHNLFCMD	GGNMGNAARGARGAYGTNGCNAA	TCCATRCARAANARRTTRTGNCC	4096	512	0.435644	33.875	65	96.5	8	375	AKTNTYI	CPVCHMP	GCNAARACNAAYACNTAYAT	GGCATRTGRCANACNGGRCA	512	128	66.1	91	73.467
Auc_40	XP_046665234.1_121693766_121694570	486	7	71	224	PQVLLNFA	QGLITYAN	CCNCARGTNYTNYTNAAYTTYGC	TTNGCRTANGTDATNARNCCYTG	8192	6144	0.326531	15.25	56.5	98	46	247	DPWERYG	VADDMGK	GAYCCNTGGGARMGNTAYGG	TTNCCCATRTCRTCNGCNAC	256	256	67	99	73.4084
Auc_41	XP_046664100.1_49502940_49504837	507	7	41	201	MSGNNLQI	HDNPWVCD	ATGWSNGGNAAYAAYYTNCARAT	TCRCANACCCANGGRTTRTCRTG	4096	256	0.723404	30	61.3	91.5	14	250	GKQTVEC	DFACKPE	GGNAARCARACNGTNGARTG	TCNGGYTTRCANGCRAARTC	512	256	74	92	73.3492
Auc_42	XP_046661235.1_119071706_119072201	414	7	26	155	NMIPLLVK	HDGHAQFT	AAYATGATHCCNYTNYTNGTNAA	GTRAAYTGNGCRTGNCCRTCRTG	6144	512	0.232143	11.875	59.7	93	7	166	NDIHWAC	ENMKLAY	AAYGAYATHCAYTGGGCNTG	TANGCNARYTTCATRTTYTC	96	256	75	93	73.3264
Auc_43	XP_046659375.1_10208877_10210803	915	6	258	554	HTDIKPEN	HFTEDIQT	CAYACNGAYATHAARCCNGARAA	GTYTGDATRTCYTCNGTRAARTG	768	384	0.707581	78.1429	71.5	99	204	661	NGTHVCM	EKYHWNP	AAYGGNACNCAYGTNTGYAT	GGRTTCCARTGRTAYTTYTC	512	32	77.4	94	73.2813
Auc_44	XP_046664605.1_86785119_86787801	2070	6	93	774	RGFAFVEF	KMGWQEGM	MGNGGNTTYGCNTTYGTNGARTT	ATNCCYTCYTGCCANCCCATYTT	4096	128	0.501563	141.143	63.3	100	58	818	LAQHITE	ETYKDCV	YTNGCNCARCAYATHACNGA	ACRCARTCYTTRTANGTYTC	1536	128	71.8	100	73.2754
Auc_45	XP_046659315.1_7813707_7814877	600	7	59	250	EDHSIFQA	MDNLFFYV	GARGAYCAYWSNATHTTYCARGC	ACRTARAARAANARRTTRTCCAT	1536	256	0.472222	32.25	62.3	98	19	277	DEPVDFP	GTAKDCM	GAYGARCCNGTNGAYTTYCC	ATRCARTCYTTNGCNGTNCC	256	512	66.8	91	73.114
Auc_46	XP_046668426.1_78722873_78724308	1587	6	27	547	FPMDHGPW	HNYDEFIC	TTYCCNATGGAYCAYGGNCCNTG	CADATRAAYTCRTCRTARTTRTG	512	192	0.514218	89.8571	74.1	97	2	562	TGEAYHF	QQGKLAD	ACNGGNGARGCNTAYCAYTT	TCNGCNARYTTNCCYTGYTG	512	1024	69	100	73.0482
Auc_47	XP_046659691.1_29357159_29360563	1137	6	614	984	EMNAHFPQ	FMTGIQPQ	GARATGAAYGCNCAYTTYCCNCA	TGNGGYTGDATNCCNGTCATRAA	256	768	0.407202	62.8571	71.1	99	606	994	YNADFDG	FFHCMAG	TAYAAYGCNGAYTTYGAYGG	CCNGCCATRCARTGRAARAA	128	64	72	100	72.6624
Auc_48	XP_046673637.1_126509220_126510737	1101	6	105	463	DNLQCWMQ	AQEMTDVN	GAYAAYYTNCARTGYTGGATGCA	TTNACRTCNGTCATYTCYTGNGC	128	512	0.340176	29.7143	72.6	100	77	480	WYDFYEK	PGDVNFA	TGGTAYGAYTTYTAYGARAA	GCRAARTTNACRTCNCCNGG	32	512	72.8	100	72.5484
Auc_49	XP_046680346.1_32823079_32826239	2025	6	158	824	AQVFCDFG	HMDFIVAA	GCNCARGTNTTYTGYGAYTTYGG	GCNGCNACDATRAARTCCATRTG	512	384	0.356601	90.2857	69.5	100	82	935	EADIGKN	EFIDYFK	GARGCNGAYATHGGNAARAA	TTRAARTARTCDATRAAYTC	384	96	74.3	95	72.5118
Auc_50	XP_046660856.1_100797835_100798608	357	7	59	169	AEYNCIIC	KQLMKGET	GCNGARTAYAAYTGYATHATHTG	GTYTCNCCYTTCATNARYTGYTT	576	512	0.339806	17.125	65.2	92	16	179	KEHLTNH	MTAHIIH	AARGARCAYYTNACNAAYCA	TGDATDATRTGNGCNGTCAT	512	288	65.1	96	72.3802
Auc_51	XP_046658489.1_181774651_181776541	1365	6	169	615	WYIMDEFG	EINWTPDC	TGGTAYATHATGGAYGARTTYGG	CARTCNGGNGTCCARTTDATYTC	48	384	0.606897	113.429	75.2	96	94	625	LIDHAWT	ACEYYPD	YTNATHGAYCAYGCNTGGAC	TCNGGRTARTAYTCRCANGC	384	256	69.8	95	72.3754
Auc_52	XP_046662930.1_137607425_137607800	402	7	10	135	WRRQEKME	KAKEHVES	TGGMGNMGNCARGARAARATGGA	SWYTCNACRTGYTCYTTNGCYTT	512	2048	0.398148	15.375	60	100	2	143	WFQNRRA	ITKGLQM	TGGTTYCARAAYMGNMGNGC	ATYTGNARNCCYTTNGTDAT	512	1536	59.2	99	72.2306
Auc_53	XP_046672922.1_82946304_82947465	477	7	138	288	TMLGYGNM	NFVYILLG	ACNATGYTNGGNTAYGGNAAYAT	CCNARNARDATRTANACRAARTT	2048	6144	0.451389	26.5	60	96	18	300	AFMCTQV	AMCYNLM	GCNTTYATGTGYACNCARGT	ATNARRTTRTARCACATNGC	128	256	70.9	90	72.18
Auc_54	XP_046668689.1_90019074_90019603	441	7	28	166	EDNLGSCG	PHDINNPL	GARGAYAAYYTNGGNWSNTGYGG	ARNGGRTTRTTDATRTCRTGNGG	8192	1536	0.393162	14.375	49.7	99	4	176	KCIRYME	NQLTGKC	AARTGYATHMGNTAYATGGA	CAYTTNCCNGTNARYTGRTT	192	1024	69.1	100	71.9726
Auc_55	XP_046668301.1_72348140_72350810	1710	6	234	795	LYHIAQND	EILMAYQS	YTNTAYCAYATHGCNCARAAYGA	SWYTGRTANGCCATNARDATYTC	1536	3072	0.335155	62.1429	65	100	196	803	AMDEGQY	KNKMQAE	GCNATGGAYGARGGNCARTA	TCNGCYTGCATYTTRTTYTT	128	64	76.2	99	71.8103
Auc_56	XP_046682594.1_56338779_56339779	792	7	12	267	VWFLGAQE	DYDTVHRQ	GTNTGGTTYYTNGGNGCNCARGA	TGNCKRTGNACNGTRTCRTARTC	2048	2048	0.540984	49.25	65.4	99	1	275	MRKDIKK	KGNLSGI	ATGMGNAARGAYATHAARAA	ATNCCNSWNARRTTNCCYTT	192	8192	53.2	96	71.7397
Auc_57	XP_046660439.1_76056437_76057656	648	6	185	392	ITKANEQE	KHNTAGRD	ATHACNAARGCNAAYGARCARGA	TCNCKNCCNGCNGTRTTRTGYTT	768	4096	0.515957	36	68.9	100	158	403	DYGKTWQ	CKPFHFD	GAYTAYGGNAARACNTGGCA	TCRAARTGRAANGGYTTRCA	128	128	74.9	99	71.7205
Auc_58	XP_046684140.1_143129126_143130962	1293	7	176	598	EFYLYGNK	DNCPLSQI	GARTTYTAYYTNTAYGGNAAYAA	ATYTGNSWNARNGGRCARTTRTC	1024	8192	0.254808	42.875	59.7	92	112	622	VTVKHPE	KMQGPYR	GTNACNGTNAARCAYCCNGA	CKRTANGGNCCYTGCATYTT	1024	256	69.5	93	71.6938
Auc_59	XP_046683134.1_82568655_82569222	390	7	35	156	KAHVIPTH	FNDRHIPG	AARGCNCAYGTNATHCCNACNCA	CCNGGDATRTGNCKRTCRTTRAA	3072	1536	0.226087	9.25	65	96.5	10	167	RVITQGA	QAIIYPE	MGNGTNATHACNCARGGNGC	TCNGGRTADATDATNGCYTG	3072	576	64.9	91	71.478
Auc_60	XP_046676542.1_118259504_118260410	516	7	40	203	KARFIFME	WETEEAVL	AARGCNMGNTTYATHTTYATGGA	ARNACNGCYTCYTCNGTYTCCCA	768	1024	0.540541	32.25	63.4	98	3	256	TDAQRLI	MEIDRIT	ACNGAYGCNCARMGNYTNAT	GTDATNCKRTCDATYTCCAT	4096	288	60.5	93	71.464
Auc_61	XP_046659259.1_139672_140221	363	6	22	134	LPENYQMK	EPKYYADG	YTNCCNGARAAYTAYCARATGAA	CCRTCNGCRTARTAYTTNGGYTC	512	512	0.0188679	2.85714	72.1	100	12	142	MNMQHCN	EDAYAMK	ATGAAYATGCARCAYTGYAA	TTCATNGCRTANGCRTCYTC	16	128	73.1	100	71.2195
Auc_62	XP_046662882.1_177994410_177995544	717	6	108	338	YWAITDPF	CIWQEELV	TAYTGGGCNATHACNGAYCCNTT	ACNARYTCYTCYTGCCADATRCA	768	384	0.384615	30.5714	69.7	96	77	359	FGINWCD	MNPVIYA	TTYGGNATHAAYTGGTGYGA	GCRTADATNACNGGRTTCAT	96	192	76.2	100	71.0819
Auc_63	XP_046672158.1_40482308_40483412	648	6	163	370	CDVCGMQF	KHTGERPF	TGYGAYGTNTGYGGNATGCARTT	AANGGNCKYTCNCCNGTRTGYTT	256	4096	0.497326	31	68.8	100	126	405	KPFRCDQ	YHCEMCG	AARCCNTTYMGNTGYGAYCA	CCRCACATYTCRCARTGRTA	512	32	73	100	71.0581
Auc_64	XP_046669279.1_39123088_39124465	1065	6	39	385	AKGFTKEM	VMKTLADN	GCNAARGGNTTYACNAARGARAT	TTRTCNGCNARNGTYTTCATNAC	1024	2048	0.549254	67.4286	68.1	98	18	475	FERLMDK	FDCEGIN	TTYGARMGNYTNATGGAYAA	TTDATNCCYTCRCARTCRAA	512	192	71.7	100	71.0237
Auc_65	XP_046671996.1_32317325_32318048	471	7	111	259	FINALSWK	CYRLKDFQ	TTYATHAAYGCNYTNWSNTGGAA	TGRAARTCYTTNARNCKRTARCA	6144	2048	0.376812	20.75	54.1	100	100	268	ALEKNFK	GDAVMWL	GCNYTNGARAARAAYTTYAA	ARCCACATNACNGCRTCNCC	512	256	68.3	92	70.571
Auc_66	XP_046667084.1_1119118_1120364	837	7	115	385	FFVYIVEE	QGMAAGTL	TTYTTYGTNTAYATHGTNGARGA	ARNGTNCCNGCNGCCATNCCYTG	768	4096	0.613169	68.625	58.7	99	74	397	FLHLQPE	FFEVLQK	TTYYTNCAYYTNCARCCNGA	TTYTGNARNACYTCRAARAA	2048	512	62.4	89	70.49
Auc_67	XP_046670261.1_45256421_45257720	1101	6	43	401	AYMQEVEG	QFYVWYFH	GCNTAYATGCARGARGTNGARGG	TGRAARTACCANACRTARAAYTG	256	128	0.602273	60.8571	68.7	99	35	431	KYTEIDW	IELCWNT	AARTAYACNGARATHGAYTG	GTRTTCCARCANARYTCDAT	192	192	73.4	95.5	70.2074
Auc_68	XP_046670491.1_176374439_176378543	1959	6	423	1067	VNIDPQAF	KDEEFVLQ	GTNAAYATHGAYCCNCARGCNTT	TGNARNACRAAYTCYTCRTCYTT	1536	1024	0.275862	69.7143	69.5	98	375	1133	GFIEDNA	NFLQTEW	GGNTTYATHGARGAYAAYGC	CAYTCNGTYTGNARRAARTT	192	512	71.4	96.5	70.0978
Auc_69	XP_046670776.1_196742244_196743436	918	7	69	366	YKTQLRDF	PKLEDIKS	TAYAARACNCARYTNMGNGAYTT	SWYTTDATRTCYTCNARYTTNGG	4096	6144	0.545455	43.25	55.7	94	11	394	RTMDFKV	QTVLMWG	MGNACNATGGAYTTYAARGT	CCCCACATNARNACNGTYTG	256	256	68.3	93	70.0643
Auc_70	XP_046683466.1_92712836_92714282	1101	6	34	392	YQDVLPYF	FGCDAYWE	TAYCARGAYGTNYTNCCNTAYTT	TCCCARTANGCRTCRCANCCRAA	2048	256	0.303977	46.8571	67.6	100	7	408	VLNGMMY	PENHQAG	GTNYTNAAYGGNATGATGTA	CCNGCYTGRTGRTTYTCNGG	256	256	71.1	99	70.0289
Auc_71	XP_046677981.1_60862057_60864004	759	6	109	353	KAMKNPYD	ETKVWQYI	AARGCNATGAARAAYCCNTAYGA	ATRTAYTGCCANACYTTNGTYTC	256	256	0.336134	33.5714	72.4	97	84	402	PNRKWFE	EQYIPAV	CCNAAYMGNAARTGGTTYGA	ACNGCNGGDATRTAYTGYTC	256	384	73.1	96.5	69.9769
Auc_72	XP_046672371.1_51254199_51255740	801	6	122	380	AGGMMHEA	VKWDQGRA	GCNGGNGGNATGATGCAYGARGC	GCNCKNCCYTGRTCCCAYTTNAC	256	1024	0.309524	37	64.9	99	103	394	VACQIKE	TMYGVDW	GTNGCNTGYCARATHAARGA	CARTCNACNCCRTACATNGT	384	256	74.5	100	69.873
Auc_73	XP_046666856.1_209184569_209187918	1944	6	409	1048	HINPDTGM	DVNENLHA	CAYATHAAYCCNGAYACNGGNAT	GCRTGNARRTTYTCRTTNACRTC	1536	1024	0.489731	112.143	67.8	93	355	1070	DNAPVFD	ENQPIGT	GAYAAYGCNCCNGTNTTYGA	GTNCCDATNGGYTGRTTYTC	512	384	70.4	99	69.8283
Auc_74	XP_046665793.1_172088569_172091644	2091	6	161	849	GVVFNEMK	KYLLPMVR	GGNGTNGTNTTYAAYGARATGAA	CKNACCATNGGNARNARRTAYTT	512	8192	0.742604	214.857	61.4	95	137	857	DFRQEGW	EKGGAYG	GAYTTYMGNCARGARGGNTG	CCRTANGCNCCNCCYTTYTC	512	512	65	97.5	69.715
Auc_75	XP_046668887.1_102334328_102338162	2046	6	439	1112	HPDAFRNC	YVADTIVE	CAYCCNGAYGCNTTYMGNAAYTG	TCNACDATNGTRTCNGCNACRTA	2048	3072	0.374813	95.2857	64.5	98	304	1140	KEIYLQN	WCRFEFK	AARGARATHTAYYTNCARAA	TTRAAYTCRAANCKRCACCA	384	128	69.2	100	69.693
Auc_76	XP_046669698.1_147239320_147241375	1317	6	27	457	KFAGFQHP	QAFKNEVA	AARTTYGCNGGNTTYCARCAYCC	GCNACYTCRTTYTTRAANGCYTG	512	512	0.42615	54.2857	67.8	99	17	488	TRENIDA	IVTQWCE	ACNMGNGARAAYATHGAYGC	TCRCACCAYTGNGTNACDAT	768	192	70	99	69.5599
Auc_77	XP_046680986.1_108450425_108451919	984	6	95	414	ELMKKIPD	MDEAYKPH	GARYTNATGAARAARATHCCNGA	TGNGGYTTRTANGCYTCRTCCAT	768	256	0.402778	17.4286	71.5	100	67	504	IERMHNK	MTPEQLK	ATHGARMGNATGCAYAAYAA	TTNARYTGYTCNGGNGTCAT	192	512	71.7	96.5	69.5307
Auc_78	XP_046676046.1_87244192_87245705	600	7	99	290	VEDNTFPN	QGYLEERL	GTNGARGAYAAYACNTTYCCNAA	ARNCKYTCYTCNARRTANCCYTG	1024	8192	0.615385	49.75	59.2	93	91	389	VEMLGYN	WCTCHQS	GTNGARATGYTNGGNTAYAA	SWYTGRTGRCANGTRCACCA	512	256	66.2	90	69.0825
Auc_79	XP_046666613.1_131455734_131457517	489	7	216	370	VRQNIQKQ	IFVPKPEP	GTNMGNCARAAYATHCARAARCA	GGYTCNGGYTTNGGNACRAADAT	1536	1536	0.331034	16.25	57.9	98	191	433	RGNVFKQ	PKLKHPG	MGNGGNAAYGTNTTYAARCA	CCNGGRTGYTTNARYTTNGG	1024	1024	63	93	69.0313
Auc_80	XP_046676039.1_87031397_87033206	1542	6	97	602	CEVAIKQN	FPYNINPV	TGYGARGTNGCNATHAARCARAA	ACNGGRTTDATRTTRTANGGRAA	768	768	0.320641	56.2857	68.5	97	55	615	RKPFQGM	KCEQMYE	MGNAARCCNTTYCARGGNAT	TCRTACATYTGYTCRCAYTT	1024	32	74.6	94	68.9211
Auc_81	XP_046660790.1_98352915_98355705	1845	6	63	669	DELPETHF	WGYEFIVK	GAYGARYTNCCNGARACNCAYTT	TTNACDATRAAYTCRTANCCCCA	2048	384	0.633166	154.714	69.3	92.5	33	688	GWVICVP	ENKRKLT	GGNTGGGTNATHTGYGTNCC	GTNARYTTNCKYTTRTTYTC	384	1024	62.4	99	68.784
Auc_82	XP_046674363.1_177928389_177930328	636	7	259	462	NPLNDAFT	NPWKCGCH	AAYCCNYTNAAYGAYGCNTTYAC	TGRCANCCRCAYTTCCANGGRTT	2048	256	0.548223	44	65.8	90.5	240	512	LPANTFH	CHFDSKT	YTNCCNGCNAAYACNTTYCA	GTYTTNSWRTCRAARTGRCA	2048	512	65	87	68.7109
Auc_83	XP_046671630.1_4226788_4227877	663	6	137	349	KTHICQYC	YNAIAFPG	AARACNCAYATHTGYCARTAYTG	CCNGGRAANGCDATNGCRTTRTA	384	1536	0.441026	23	68.9	97	114	400	YKCFADE	QIRNYAH	TAYAARTGYTTYGCNGAYGA	TGNGCRTARTTNCKDATYTG	128	768	72.1	99	68.6257
Auc_84	XP_046680790.1_93324200_93326334	1356	6	239	682	PHCAVCNN	WYAFIALN	CCNCAYTGYGCNGTNTGYAAYAA	TTNARNGCDATRAANGCRTACCA	1024	1536	0.522145	89.1429	65.4	96	209	702	CAVNWTN	CTDKVIR	TGYGCNGTNAAYTGGACNAA	CKDATNACYTTRTCNGTRCA	256	768	69.3	99	68.5462
Auc_85	XP_046666450.1_54985718_54988932	1815	6	242	838	KQIDEAKN	IFKQLQEK	AARCARATHGAYGARGCNAARAA	TTYTCYTGNARYTGYTTRAADAT	384	768	0.583051	157.143	66.5	95	102	880	ANWDKVN	EKHVADH	GCNAAYTGGGAYAARGTNAA	TGRTCNGCNACRTGYTTYTC	128	256	71.8	89	68.5089
Auc_86	XP_046688298.1_153153048_153154284	1017	6	121	451	GGFLCVCW	CKKIAHER	GGNGGNTTYYTNTGYGTNTGYTG	CKYTCRTGNGCDATYTTYTTRCA	4096	768	0.606452	59.4286	63.9	98	105	472	FHYDTME	ACQDGYV	TTYCAYTAYGAYACNATGGA	ACRTANCCRTCYTGRCANGC	64	256	75.7	95	68.4225
Auc_87	XP_046682037.1_17526994_17528104	924	6	32	331	REPFIRMQ	WVNPDWQE	MGNGARCCNTTYATHMGNATGCA	TCYTGCCARTCNGGRTTNACCCA	3072	128	0.4	28.4286	66.1	100	20	352	KPKPWHM	NGVCVMQ	AARCCNAARCCNTGGCAYAT	TGCATNACRCANACNCCRTT	128	256	69.7	100	68.3643
Auc_88	XP_046670117.1_161865444_161866776	912	6	42	337	LTVAIYMP	DECKEFLR	YTNACNGTNGCNATHTAYATGCC	CKNARRAAYTCYTTRCAYTCRTC	3072	1024	0.270833	32.2857	66.4	98	24	348	TICMCQM	KDGTDHN	ACNATHTGYATGTGYCARAT	TTRTGRTCNGTNCCRTCYTT	96	256	71.8	99	68.2802
Auc_89	XP_046675968.1_85017779_85019270	1155	6	46	422	IEKAVQTK	DPEHGYMQ	ATHGARAARGCNGTNCARACNAA	TGCATRTANCCRTGYTCNGGRTC	1536	256	0.2	28.7143	69.9	97	4	435	VADVEMK	DIYCTRE	GTNGCNGAYGTNGARATGAA	TCNCKNGTRCARTADATRTC	256	768	71	97.5	68.2022
Auc_90	XP_046665352.1_132161937_132162498	417	7	35	165	MSKQLEVF	GKGQYLVQ	ATGWSNAARCARYTNGARGTNTT	TGNACNARRTAYTGNCCYTTNCC	4096	4096	0.298387	10.25	56.5	93	14	180	KLEQEKY	MDHTAVL	AARYTNGARCARGARAARTA	ARNACNGCNGTRTGRTCCAT	256	512	68.4	93	68.1809
Auc_91	XP_046663598.1_6582285_6583071	702	7	29	254	NCAVHLQQ	CMVCKIPV	AAYTGYGCNGTNCAYYTNCARCA	ACNGGDATYTTRCANACCATRCA	2048	384	0.546729	41.375	63.6	88.5	21	278	PCYHTLC	HDVQAIN	CCNTGYTAYCAYACNYTNTG	TTDATNGCYTGNACRTCRTG	1024	384	67.3	88	68.1006
Auc_92	XP_046661635.1_150484671_150486147	993	6	95	417	VPNAKVGF	MEIFCYHE	GTNCCNAAYGCNAARGTNGGNTT	TCRTGRTARCARAADATYTCCAT	4096	96	0.355556	45.5714	69.4	94	26	428	LNEDHQK	KWIEVGN	YTNAAYGARGAYCAYCARAA	TTNCCNACYTCDATCCAYTT	256	192	75.9	94	68.0817
Auc_93	XP_046680299.1_98521596_98522349	954	7	34	343	ADLNTPEI	FTNVGVLP	GCNGAYYTNAAYACNCCNGARAT	GGNARNACNCCNACRTTNGTRAA	4096	8192	0.552632	27.75	61.2	90.5	2	358	DSPQMYD	NKHLDTY	GAYWSNCCNCARATGTAYGA	TANGTRTCNARRTGYTTRTT	512	512	65.8	91	67.9144
Auc_94	XP_046662654.1_11625299_11626618	399	7	117	241	GMCYLSPF	KIEDGELK	GGNATGTGYTAYYTNWSNCCNTT	TTNARYTCNCCRTCYTCDATYTT	8192	1536	0.403509	16.5	53.3	97.5	83	251	PVITVTC	KELEVFI	CCNGTNATHACNGTNACNTG	ATRAANACYTCNARYTCYTT	3072	512	60.8	98	67.8602
Auc_95	XP_046663587.1_6462076_6463656	1335	6	49	485	KIADVHPN	GEWHKVTA	AARATHGCNGAYGTNCAYCCNAA	GCNGTNACYTTRTGCCAYTCNCC	1536	512	0.318501	60	71	96	37	523	LVHTFND	CYANDIG	YTNGTNCAYACNTTYAAYGA	CCDATRTCRTTNGCRTARCA	1024	192	72.7	91.5	67.8426
Auc_96	XP_046673620.1_126168751_126169641	1071	7	10	358	ERRLMKGF	PNLPGIQP	GARMGNMGNYTNATGAARGGNTT	GGYTGDATNCCNGGNARRTTNGG	8192	6144	0.566563	58.5	50.6	98	2	369	GGKKNRQ	HNVSAGW	GGNGGNAARAARAAYMGNCA	CANCCNGCNSWNACRTTRTG	1024	4096	56	100	67.6104
Auc_97	XP_046671727.1_10400084_10400572	369	7	11	125	QARDAFDE	IYFSPNMA	CARGCNMGNGAYGCNTTYGAYGA	GCCATRTTNGGNSWRAARTADAT	2048	1536	0.280374	9.125	57.8	88	3	140	GVYCQYE	FFNKTMP	GGNGTNTAYTGYCARTAYGA	GGCATNGTYTTRTTRAARAA	256	64	73.1	91	67.6013
Auc_98	XP_046685308.1_126849196_126849908	534	6	30	199	VEFANKPM	KEVFPFMA	GTNGARTTYGCNAAYAARCCNAT	GCCATRAANGGRAANACYTCYTT	1024	256	0.374233	23.8571	71.6	98	3	219	GEMQALI	FWMDVGQ	GGNGARATGCARGCNYTNAT	TGNCCNACRTCCATCCARAA	512	64	71.7	93	67.503
Auc_99	XP_046664897.1_110051644_110052862	729	6	230	464	QFLDERHI	KDNCGDCA	CARTTYYTNGAYGARMGNCAYAT	GCRCARTCNCCRCARTTRTCYTT	2048	256	0.59009	31.2857	64.6	100	222	479	REIPAIQ	HQICKMR	MGNGARATHCCNGCNATHCA	CKCATYTTRCADATYTGRTG	2304	96	68.8	100	67.4652
Auc_100	XP_046669850.1_151695347_151698064	1890	5	79	700	HNQPFDIY	NGDPPEFY	CAYAAYCARCCNTTYGAYATHTA	TARAAYTCNGGNGGRTCNCCRTT	384	1024	0.420099	102	70.7	98.5	46	726	HYAWKQW	IEGNYFP	CAYTAYGCNTGGAARCARTG	GGRAARTARTTNCCYTCDAT	64	192	75.5	98.5	67.4523
Auc_101	XP_046669513.1_131349444_131350161	528	7	56	223	DGVLFRYV	KPGVDAEE	GAYGGNGTNYTNTTYMGNTAYGT	TCYTCNGCRTCNACNCCNGGYTT	8192	2048	0.279503	15.625	57.2	88.5	10	233	NVGGVFY	WNHYNEF	AAYGTNGGNGGNGTNTTYTA	AAYTCRTTRTARTGRTTCCA	1024	32	70.2	93	67.4519
Auc_102	XP_046662546.1_225434792_225435610	384	7	23	142	DPCVEKEV	IDELMFSN	GAYCCNTGYGTNGARAARGARGT	TTNSWRAACATNARYTCRTCDAT	512	3072	0.424779	15.875	61	92	15	151	NFRVQLF	DAKNIVN	AAYTTYMGNGTNCARYTNTT	TTNACDATRTTYTTNGCRTC	2048	384	62.6	93	67.3083
Auc_103	XP_046676589.1_75397840_75398535	717	6	11	241	NKFGPMYK	YNQCEVDL	AAYAARTTYGGNCCNATGTAYAA	ARRTCNACYTCRCAYTGRTTRTA	256	512	0.502304	32.8571	72.6	100	3	252	ADRMRGG	MCKVLDQ	GCNGAYMGNATGMGNGGNGG	TGRTCNARNACYTTRCACAT	2048	256	60.1	100	67.2316
Auc_104	XP_046672525.1_56139279_56140440	564	7	265	444	DPYCTGCQ	HPGLPPYF	GAYCCNTAYTGYACNGGNTGYCA	AARTANGGNGGNARNCCNGGRTG	1024	8192	0.369048	15.75	57.6	100	220	457	LPLDVMA	YGPRLGA	YTNCCNYTNGAYGTNATGGC	GCNCCNARNCKNGGNCCRTA	2048	8192	53.7	97	67.1436
Auc_105	XP_046664933.1_111499196_111500125	747	6	30	270	RYNLKRKV	HMIDKGHC	MGNTAYAAYYTNAARMGNAARGT	CARTGNCCYTTRTCDATCATRTG	8192	192	0.669683	63.5714	60.1	97	22	278	QHYKTDW	KMLHEGE	CARCAYTAYAARACNGAYTG	TCNCCYTCRTGNARCATYTT	128	256	72.9	99	67.0639
Auc_106	XP_046661166.1_111997324_111998061	363	7	25	137	DEGILAYK	QVRELCQR	GAYGARGGNATHYTNGCNTAYAA	CKYTGRCANARYTCNCKNACYTG	3072	8192	0.330189	12.25	55.8	90.5	17	161	ERWFKNA	FWEQYLT	GARMGNTGGTTYAARAAYGC	GTNARRTAYTGYTCCCARAA	128	128	73.1	89	67.0019
Auc_107	XP_046669971.1_158250745_158251821	840	6	64	335	CRRAHWEK	FMCIIMPD	TGYMGNMGNGCNCAYTGGGARAA	TCNGGCATDATDATRCACATRAA	2048	144	0.310606	25.4286	66.7	100	49	343	FKTCHNC	AEPEKLQ	TTYAARACNTGYCAYAAYTG	TGNARYTTYTCNGGYTCNGC	128	1024	68.6	97.5	66.9318
Auc_108	XP_046675734.1_61757992_61758799	408	6	124	251	EMMADQYF	KFIEEMLD	GARATGATGGCNGAYCARTAYTT	TCNARCATYTCYTCDATRAAYTT	64	384	0.0330579	1.85714	72.2	99	116	262	RVGGNKQ	VYFVTML	MGNGTNGGNGGNAAYAARCA	ARCATNGTNACRAARTANAC	2048	512	63.9	100	66.8358
Auc_109	XP_046673697.1_128578195_128579814	1068	6	111	458	QPMIVQNG	KFFMEQHV	CARCCNATGATHGTNCARAAYGG	ACRTGYTGYTCCATRAARAAYTT	384	64	0.409836	65.1429	71	99	51	579	PGGYTEP	DNEWVVK	CCNGGNGGNTAYACNGARCC	TTNACNACCCAYTCRTTRTC	1024	128	66.3	91.5	66.6178
Auc_110	XP_046662133.1_188082679_188091212	1977	6	394	1044	PKDNLKPE	DNLKPEGE	CCNAARGAYAAYYTNAARCCNGA	TCNCCYTCNGGYTTNARRTTRTC	2048	2048	0.808442	154.286	59.8	93	267	1108	DNLKPEG	DNLKPEG	GAYAAYYTNAARCCNGARGG	CCYTCNGGYTTNARRTTRTC	512	512	66.4	99	66.6146
Auc_111	XP_046664431.1_75569241_75570384	834	6	20	289	KNEPQLDQ	NIMDFKVD	AARAAYGARCCNCARYTNGAYCA	TCNACYTTRAARTCCATDATRTT	1024	192	0.436214	41.7143	68.3	100	2	300	IFRKVAD	EVQRLNQ	ATHTTYMGNAARGTNGCNGA	TGRTTNARNCKYTGNACYTC	1536	2048	61.4	100	66.3532
Auc_112	XP_046666284.1_205503148_205503868	570	7	15	196	QITQFVDK	HHIYSKMK	CARATHACNCARTTYGTNGAYAA	TTCATYTTNSWRTADATRTGRTG	768	768	0.586826	43.375	61.4	90.5	7	218	LDFKELE	GFCLPGR	YTNGAYTTYAARGARYTNGA	CKNCCNGGNARRCARAANCC	1024	4096	55.8	96	66.3066
Auc_113	XP_046659358.1_9595085_9596210	762	6	116	361	VWLGRKVM	QFAKLYEH	GTNTGGYTNGGNMGNAARGTNAT	TGYTCRTANARYTTNGCRAAYTG	8192	1024	0.384937	28.2857	62.6	100	77	371	PTGFQPY	NDKYLVG	CCNACNGGNTTYCARCCNTA	CCNACNARRTAYTTRTCRTT	1024	512	68.2	100	66.2078
Auc_114	XP_046682506.1_43108242_43110966	1653	6	287	829	ISETAFHN	DNQYRGGP	ATHWSNGARACNGCNTTYCAYAA	GGNCCNCCNCKRTAYTGRTTRTC	6144	2048	0.340866	79.7143	62.7	99	263	849	LEEFDFG	HCNNPAC	YTNGARGARTTYGAYTTYGG	CANGCNGGRTTRTTRCARTG	256	256	65.8	97.5	66.0914
Auc_115	XP_046685519.1_128084980_128085769	537	6	75	245	IVLEWTKA	FHGECLRQ	ATHGTNYTNGARTGGACNAARGC	TGNCKNARRCAYTCNCCRTGRAA	1536	4096	0.420732	32.1429	65.2	97	47	260	LIEKEDW	CPICKRE	YTNATHGARAARGARGAYTG	TCNCKYTTRCADATNGGRCA	384	768	68.9	99	66.0858
Auc_116	XP_046683955.1_132452642_132455913	2070	6	360	1041	VIYLQQNA	AELHIYGN	GTNATHTAYYTNCARCARAAYGC	TTNCCRTADATRTGNARYTCNGC	1536	3072	0.503704	139.286	62.4	96	219	1081	RLAWNEI	AFRPLET	MGNYTNGCNTGGAAYGARAT	GTYTCNARNGGNCKRAANGC	1024	4096	60.9	99	65.9648
Auc_117	XP_046682345.1_32875276_32876218	621	6	23	221	LQRICYGE	MAYHLFKD	YTNCARMGNATHTGYTAYGGNGA	TCYTTRAANARRTGRTANGCCAT	6144	512	0.510417	44.1429	67.6	98	6	249	FRPCIKW	FHQFYCY	TTYMGNCCNTGYATHAARTG	TARCARTARAAYTGRTGRAA	768	64	72.4	90.5	65.9531
Auc_118	XP_046664902.1_109936342_109936726	411	6	16	144	VLFECAKH	FPMHPCMV	GTNYTNTTYGARTGYGCNAARCA	ACCATRCANGGRTGCATNGGRAA	2048	128	0.614035	19.5714	68.2	99	3	152	QMGGVAI	TGPYQEG	CARATGGGNGGNGTNGCNAT	CCYTCYTGRTANGGNCCNGT	512	512	63.7	100	65.8484
Auc_119	XP_046682787.1_65191564_65192419	627	6	16	216	AVKMLKDE	YGMTHEEV	GCNGTNAARATGYTNAARGAYGA	ACYTCYTCRTGNGTCATNCCRTA	1024	256	0.134021	9.42857	67.2	100	7	247	LKGEEFT	MKLCWNR	YTNAARGGNGARGARTTYAC	CKRTTCCARCANARYTTCAT	512	128	67.2	97.5	65.8045
Auc_120	XP_046664623.1_88161413_88161964	351	7	65	173	QTFNIEKG	HEERRCGY	CARACNTTYAAYATHGARAARGG	TANCCRCANCKNCKYTCYTCRTG	384	4096	0.346535	10.875	63.1	88.5	16	188	KGDRLLF	MIAAHDE	AARGGNGAYMGNYTNYTNTT	TCRTCRTGNGCNGCDATCAT	8192	192	58.1	96	65.5309
Auc_121	XP_046659515.1_19313026_19316009	2031	5	199	867	PQIANAFY	HMDMGLNP	CCNCARATHGCNAAYGCNTTYTA	GGRTTNARNCCCATRTCCATRTG	1536	256	0.326498	78.5	68.1	100	146	946	FDGKIVY	NFQLHCK	TTYGAYGGNAARATHGTNTA	TTRCARTGNARYTGRAARTT	384	256	72.4	100	65.4282
Auc_122	XP_046658292.1_169494117_169495040	699	7	20	244	QQFQHHQD	QMMPNSDD	CARCARTTYCARCAYCAYCARGA	TCRTCNSWRTTNGGCATCATYTG	128	512	0.462617	15.75	54.5	97	8	258	ASLEDYQ	PKDFASR	GCNWSNYTNGARGAYTAYCA	CKNSWNGCRAARTCYTTNGG	4096	4096	56.4	97	65.3886
Auc_123	XP_046670748.1_195466001_195467474	741	6	137	375	KSLYQIQA	EKPNGIKM	AARWSNYTNTAYCARATHCARGC	ATYTTDATNCCRTTNGGYTTYTC	6144	768	0.426724	42.8571	60.8	99	21	383	HILQFWD	EKFVFDV	CAYATHYTNCARTTYTGGGA	ACRTCRAANACRAAYTTYTC	192	128	71	96.5	65.3752
Auc_124	XP_046665104.1_118002217_118003061	438	6	127	264	KVGIFPAN	VDWAIQIA	AARGTNGGNATHTTYCCNGCNAA	GCDATYTGDATNGCCCARTCNAC	3072	576	0.3	12.5714	65.2	100	115	273	GDEGWWT	GMNYLHN	GGNGAYGARGGNTGGTGGAC	TTRTGNARRTARTTCATNCC	64	256	67.2	98	65.306
Auc_125	XP_046669992.1_158844160_158844822	441	6	47	185	FFKDRHWT	YGLYDMAQ	TTYTTYAARGAYMGNCAYTGGAC	TGNGCCATRTCRTANARNCCRTA	256	1024	0.623077	35.4286	63	97	35	195	HWDLFYK	FKPGHKI	CAYTGGGAYYTNTTYTAYAA	ATYTTRTGNCCNGGYTTRAA	128	256	71.3	96.5	65.2441
Auc_126	XP_046663587.1_6411658_6412169	372	7	20	135	AGDDNRDF	GDADLFRI	GCNGGNGAYGAYAAYMGNGAYTT	ATNCKRAANARRTCNGCRTCNCC	2048	8192	0.394495	12.25	55.1	95.5	3	143	ATDVDEG	NASTGEI	GCNACNGAYGTNGAYGARGG	ATYTCNCCNGTNSWNGCRTT	512	4096	57.2	97	65.1494
Auc_127	XP_046670425.1_172943710_172945477	870	6	48	329	LVQQAYEV	ACNKIFKT	YTNGTNCARCARGCNTAYGARGT	GTYTTRAADATYTTRTTRCANGC	2048	384	0.630037	61.8571	64	90	29	338	QWHPDKN	KAFQNHE	CARTGGCAYCCNGAYAARAA	TCRTGRTTYTGRAANGCYTT	64	128	77.7	93	65.1349
Auc_128	XP_046659572.1_21790643_21792563	1440	5	65	536	CIEDYHKP	DWMTPLVC	TGYATHGARGAYTAYCAYAARCC	CANACNARNGGNGTCATCCARTC	192	1024	0.347162	51.3333	72.1	98.5	37	575	EVHQFWP	KYFMALA	GARGTNCAYCARTTYTGGCC	GCNARNGCCATRAARTAYTT	64	256	72	100	65.1076
Auc_129	XP_046665803.1_17176309_17177032	441	7	19	157	KRKARPDV	GNYFLGEH	AARMGNAARGCNMGNCCNGAYGT	TGYTCNCCNARRAARTARTTNCC	8192	2048	0.325758	18.875	55.2	95.5	10	251	ILEAIDQ	NVGFRVG	ATHYTNGARGCNATHGAYCA	CCNACNCKRAANCCNACRTT	1152	2048	60	93	64.9473
Auc_130	XP_046670211.1_166399026_166402287	2055	6	143	819	YPKENEFD	QGNISKEE	TAYCCNAARGARAAYGARTTYGA	TCYTCYTTNSWDATRTTNCCYTG	256	3072	0.734633	197.143	63.5	87	133	905	EHMIFMG	EPLFDTL	GARCAYATGATHTTYATGGG	ARNGTRTCRAANARNGGYTC	24	2048	65.2	94	64.9457
Auc_131	XP_046668144.1_67282948_67283842	543	6	30	202	ADKYDVMN	FQMIPVMG	GCNGAYAARTAYGAYGTNATGAA	CCCATNACNGGDATCATYTGRAA	256	192	0.45122	29.4286	71.6	91.5	4	232	KETHFGF	QEDFKEM	AARGARACNCAYTTYGGNTT	ATYTCYTTRAARTCYTCYTG	256	64	73.8	90.5	64.798
Auc_132	XP_046660853.1_100797362_100798608	738	6	73	310	KDHMVYHE	KQLMKGET	AARGAYCAYATGGTNTAYCAYGA	GTYTCNCCYTTCATNARYTGYTT	128	512	0.256522	26	68.7	93.5	21	320	KNHVMWH	MTAHIIH	AARAAYCAYGTNATGTGGCA	TGDATDATRTGNGCNGTCAT	32	288	71.2	94	64.6394
Auc_133	XP_046659860.1_44109649_44110828	1047	6	26	366	FKIEAIWG	FEDGLYVQ	TTYAARATHGARGCNATHTGGGG	TGNACRTANARNCCRTCYTCRAA	288	2048	0.275758	33.7143	67.6	98	2	387	LPGIGVF	EWVKVTI	YTNCCNGGNATHGGNGTNTT	ATNGTNACYTTNACCCAYTC	6144	256	64.4	96.5	64.6084
Auc_134	XP_046661330.1_128033917_128034826	456	6	36	179	RGGKIIMP	ECDMNVEF	MGNGGNGGNAARATHATHATGCC	AAYTCNACRTTCATRTCRCAYTC	2304	128	0.321168	15.1429	66.7	98	28	263	GNEREDV	YQRGIPD	GGNAAYGARMGNGARGAYGT	TCNGGDATNCCNCKYTGRTA	512	1536	63.6	100	64.5248
Auc_135	XP_046685603.1_131507389_131508990	1095	6	144	500	GETRKIKH	DDHCGVFA	GGNGARACNMGNAARATHAARCA	GCRAANACNCCRCARTGRTCRTC	3072	512	0.548105	67.5714	66.4	91	81	547	WNETVAN	AKAGKDY	TGGAAYGARACNGTNGCNAA	TARTCYTTNCCNGCYTTNGC	256	512	65	100	64.4114
Auc_136	XP_046663755.1_20471252_20471795	405	7	37	163	FPKYREQY	QGQTVAAL	TTYCCNAARTAYMGNGARCARTA	ARNGCNGCNACNGTYTGNCCYTG	1024	8192	0.375	13.875	60.2	100	23	171	NPHGLLE	GPYKGLI	AAYCCNCAYGGNYTNYTNGA	ATNARNCCYTTRTANGGNCC	4096	2048	55.4	87	64.0998
Auc_137	XP_046670685.1_190109037_190111902	2091	6	105	793	PNNKAIQP	NDKTKFLF	CCNAAYAAYAARGCNATHCARCC	AANARRAAYTTNGTYTTRTCRTT	768	1024	0.374449	100.286	62.6	92	72	910	NDPKALF	AENWKVI	AAYGAYCCNAARGCNYTNTT	ATNACYTTCCARTTYTCNGC	1024	128	69.5	94	64.0742
Auc_138	XP_046664379.1_68912512_68913406	501	6	80	238	KQEEDKMA	FAPGRMAY	AARCARGARGARGAYAARATGGC	TANGCCATNCKNCCNGGNGCRAA	64	4096	0.230263	12.7143	63.4	99	8	283	RLTNDDF	NDIVINK	MGNYTNACNAAYGAYGAYTT	TTRTTDATNACDATRTCRTT	2048	288	65	100	64.0249
Auc_139	XP_046661486.1_138571567_138573451	846	6	205	478	GRFTQADI	IFQPAIGE	GGNMGNTTYACNCARGCNGAYAT	TCNCCDATNGCNGGYTGRAADAT	4096	2304	0.573585	59.7143	65.5	97	133	531	PINDQPF	PNMSDDY	CCNATHAAYGAYCARCCNTT	TARTCRTCNSWCATRTTNGG	384	512	62.3	97.5	64.0042
Auc_140	XP_046663587.1_6464009_6464646	375	7	24	140	PGQVHSDD	EFKISETH	CCNGGNCARGTNCAYWSNGAYGA	TGNGTYTCNSWDATYTTRAAYTC	8192	3072	0.575472	24	51.5	99	14	150	LMTADPI	MQLLDTL	YTNATGACNGCNGAYCCNAT	ARNGTRTCNARNARYTGCAT	1024	2048	55.7	95	63.9413
Auc_141	XP_046663800.1_23508926_23509638	663	7	47	259	LNHWACGF	AMLSKETG	YTNAAYCAYTGGGCNTGYGGNTT	CCNGTYTCYTTNSWNARCATNGC	1024	8192	0.78	60	57.7	93	20	268	HNDFWGT	TVLLVCA	CAYAAYGAYTTYTGGGGNAC	GCRCANACNARNARNACNGT	64	8192	58.6	88	63.9287
Auc_142	XP_046685021.1_123729597_123731226	1293	6	62	484	IINALIYT	HHQCGTCK	ATHATHAAYGCNYTNATHTAYAC	TTRCANGTNCCRCAYTGRTGRTG	3456	512	0.639225	116.571	58.1	91	49	534	CPWPAGK	AYMIGEK	TGYCCNTGGCCNGCNGGNAA	TTYTCNCCDATCATRTANGC	512	192	70.1	96.5	63.7956
Auc_143	XP_046683062.1_77001934_77003213	780	5	109	360	FTVMQNNG	INTKELAQ	TTYACNGTNATGCARAAYAAYGG	TGNGCNARYTCYTTNGTRTTDAT	256	3072	0.478448	44.3333	67.6	100	95	419	DKFAYGH	WKWLQEP	GAYAARTTYGCNTAYGGNCA	GGYTCYTGNARCCAYTTCCA	256	64	72	100	63.6576
Auc_144	XP_046661496.1_138926826_138929433	1866	6	107	720	KGLMGEAN	HANNCLVA	AARGGNYTNATGGGNGARGCNAA	GCNACNARRCARTTRTTNGCRTG	2048	2048	0.722871	185.143	60.6	98	16	759	TFSEYAA	QMACQKF	ACNTTYWSNGARTAYGCNGC	AAYTTYTGRCANGCCATYTG	2048	64	62.7	86.5	63.5722
Auc_145	XP_046674134.1_162819079_162819775	423	6	59	191	KENWMKIF	AMKAICNL	AARGARAAYTGGATGAARATHTT	ARRTTRCADATNGCYTTCATNGC	48	768	0.190476	8.71429	70.7	95	50	206	VPAHRYT	KVYGQLR	GTNCCNGCNCAYMGNTAYAC	CKNARYTGNCCRTANACYTT	2048	2048	62	99	63.54
Auc_146	XP_046665162.1_119114945_119116697	567	5	65	245	ICYVKFFD	GKMIQVYH	ATHTGYTAYGTNAARTTYTTYGA	TGRTANACYTGDATCATYTTNCC	384	384	0.143678	17	72.8	98.5	30	255	ATKDQMQ	QAIAKPM	GCNACNAARGAYCARATGCA	ATNGGYTTNGCDATNGCYTG	128	768	70.9	100	63.5272
Auc_147	XP_046670798.1_198591763_198593287	978	6	34	351	PVKEWYFN	QVHEKSIL	CCNGTNAARGARTGGTAYTTYAA	ARDATNSWYTTYTCRTGNACYTG	256	6144	0.645161	88.5714	67.5	94	21	377	AQRHWME	WFLFIST	GCNCARMGNCAYTGGATGGA	GTNSWDATRAANARRAACCA	128	1536	63.5	93	63.4886
Auc_148	XP_046673345.1_108213323_108214348	591	6	9	197	CGALKAAH	FQYIIMAF	TGYGGNGCNYTNAARGCNGCNCA	AANGCCATDATDATRTAYTGRAA	8192	288	0.428571	25.8571	58.8	98	1	214	MCGDGAN	EPIYTNK	ATGTGYGGNGAYGGNGCNAA	TTRTTNGTRTADATNGGYTC	256	384	70.4	97.5	63.4704
Auc_149	XP_046673765.1_136062947_136064150	921	6	28	326	IHGRGNFP	VCLMGHER	ATHCAYGGNMGNGGNAAYTTYCC	CKYTCRTGNCCCATNARRCANAC	3072	2048	0.130137	14	59.8	100	18	340	LNDVMDE	IEELACQ	YTNAAYGAYGTNATGGAYGA	TGRCANGCNARYTCYTCDAT	256	768	67	99	63.3971
Auc_150	XP_046658419.1_178785648_178786728	747	6	93	333	QLFGDIYK	CEKIALCS	CARYTNTTYGGNGAYATHTAYAA	SWRCANARNGCDATYTTYTCRCA	1536	6144	0.405983	42.7143	63.7	96	37	344	TPWVEKY	QDGASEF	ACNCCNTGGGTNGARAARTA	AAYTCNSWNGCNCCRTCYTG	256	2048	66.4	96.5	63.3495
Auc_151	XP_046676664.1_123662735_123664589	1812	5	43	638	KKIEGNFG	EGHDKQFL	AARAARATHGARGGNAAYTTYGG	ARRAAYTGYTTRTCRTGNCCYTC	384	512	0.495622	127.333	67.7	96	9	656	GLKQFKW	QQERHKA	GGNYTNAARCARTTYAARTG	GCYTTRTGNCKYTCYTGYTG	512	256	68.6	97	63.1288
Auc_152	XP_046683209.1_86396486_86397269	486	6	24	177	FVDMKMKY	YGFIPNGG	TTYGTNGAYATGAARATGAARTA	CCNCCRTTNGGDATRAANCCRTA	64	1536	0.489796	29.2857	64.7	100	8	222	LLHVVQM	EKEFQFW	YTNYTNCAYGTNGTNCARAT	CARAAYTGRAAYTCYTTYTC	4096	64	65.4	93	62.9415
Auc_153	XP_046664608.1_87372459_87373722	537	7	235	405	SAYHAAMN	EQHFHKQP	WSNGCNTAYCAYGCNGCNATGAA	GGYTGYTTRTGRAARTGYTGYTC	4096	128	0.171779	5.875	61.5	97.5	199	442	ASPHSWH	QKEKRMT	GCNWSNCCNCAYWSNTGGCA	GTCATNCKYTTYTCYTTYTG	8192	128	51.2	91	62.936
Auc_154	XP_046676979.1_159230398_159231847	1209	6	51	445	TKMLAQFD	VMKNGRMQ	ACNAARATGYTNGCNCARTTYGA	TGCATNCKNCCRTTYTTCATNAC	1024	512	0.610526	99.7143	67.2	88.5	40	464	LIKAVTN	EMCENLI	YTNATHAARGCNGTNACNAA	ATNARRTTYTCRCACATYTC	3072	128	68.2	91.5	62.8911
Auc_155	XP_046676194.1_98474726_98475914	906	6	32	325	DYKVFTDA	TCQYFVWF	GAYTAYAARGTNTTYACNGAYGC	AACCANACRAARTAYTGRCANGT	512	256	0.700704	87.7143	67.8	92	24	368	SEVQYTD	PAYWLEF	WSNGARGTNCARTAYACNGA	AAYTCNARCCARTANGCNGG	2048	512	65.1	91.5	62.7613
Auc_156	XP_046674424.1_180884541_180886158	804	6	171	430	FCPGLKEV	FVYWDPLP	TTYTGYCCNGGNYTNAARGARGT	GGNARNGGRTCCCARTANACRAA	2048	1024	0.555556	59.1429	63.7	99	107	441	AVDKFYT	YYHIQLP	GCNGTNGAYAARTTYTAYAC	GGNARYTGDATRTGRTARTA	256	384	70.1	86.5	62.6904
Auc_157	XP_046661576.1_146828942_146830801	1656	5	38	581	VKIIKGQY	QAMEMDGT	GTNAARATHATHAARGGNCARTA	GTNCCRTCCATYTCCATNGCYTG	1152	128	0.311891	70.6667	68.1	100	18	661	WAEEGHY	FGGHKRI	TGGGCNGARGARGGNCAYTA	ATNCKYTTRTGNCCNCCRAA	128	1024	67.4	98.5	62.588
Auc_158	XP_046664317.1_66457519_66458131	381	7	44	162	VCYWRGTW	PFAIVTDR	GTNTGYTAYTGGMGNGGNACNTG	CKRTCNGTNACDATNGCRAANGG	2048	6144	0.571429	32	62.3	87.5	7	173	TAGITDG	YFEVPTM	ACNGCNGGNATHACNGAYGG	ATNGTNGGNACYTCRAARTA	1536	512	65.9	82	62.5777
Auc_159	XP_046659468.1_17348310_17349065	501	6	67	225	VALQMPEG	DGRFHLEA	GTNGCNYTNCARATGCCNGARGG	GCYTCNARRTGRAANCKNCCRTC	2048	4096	0.375	23.8571	61.7	98	49	233	NFEIHKT	AMIANPK	AAYTTYGARATHCAYAARAC	TTNGGRTTNGCDATCATNGC	96	384	71.4	91.5	62.478
Auc_160	XP_046662068.1_186141045_186141894	456	6	14	157	EGYPDNYT	FFDYGVKA	GARGGNTAYCCNGAYAAYTAYAC	GCYTTNACNCCRTARTCRAARAA	512	512	0.540146	29.2857	68.4	97	6	268	WKKNLYE	NIYGPWD	TGGAARAARAAYYTNTAYGA	TCCCANGGNCCRTADATRTT	128	192	71	85.5	62.429
Auc_161	XP_046660956.1_102901778_102902691	630	5	114	315	DEYEAHQV	DEIELVFM	GAYGARTAYGARGCNCAYCARGT	ATRAANACNARYTCDATYTCRTC	256	1536	0.67027	57.1667	66.7	98.5	79	324	GNKECPT	HPTEMGA	GGNAAYAARGARTGYCCNAC	GCNCCCATYTCNGTNGGRTG	256	256	71.2	98.5	62.375
Auc_162	XP_046677223.1_13123159_13124779	375	7	123	239	TKEAKLQV	FATLDVTV	ACNAARGARGCNAARYTNCARGT	ACNGTNACRTCNARNGTNGCRAA	2048	8192	0.690909	33.5	54.6	90.5	11	307	QPYIKWG	HVIETLK	CARCCNTAYATHAARTGGGG	TTNARNGTYTCDATNACRTG	96	1536	70.8	81	62.2484
Auc_163	XP_046661090.1_109799662_109801162	768	6	21	268	DFFPDLEK	KIGVDGKE	GAYTTYTTYCCNGAYYTNGARAA	TCYTTNCCRTCNACNCCDATYTT	1024	1536	0.625	68	60.3	98	13	305	EMGKIIE	MTWGNIE	GARATGGGNAARATHATHGA	TCDATRTTNCCCCANGTCAT	144	96	72.1	86.5	62.0688
Auc_164	XP_046671870.1_24994669_24995851	1023	6	36	368	HFDSHPDM	DYCPPEDV	CAYTTYGAYWSNCAYCCNGAYAT	ACRTCYTCNGGNGGRCARTARTC	2048	512	0.729231	102	59	96	17	377	FIYKCIG	WIQDEVL	TTYATHTAYAARTGYATHGG	ARNACYTCRTCYTGDATCCA	144	192	71.7	86.5	62.047
Auc_165	XP_046663587.1_6469508_6470321	594	6	82	271	MGLTAEEI	WGPNFESL	ATGGGNYTNACNGCNGARGARAT	ARNSWYTCRAARTTNGGNCCCCA	2048	4096	0.353591	19.5714	60.3	98	21	281	VGKDVLH	VFKDIAE	GTNGGNAARGAYGTNYTNCA	TCNGCDATRTCYTTRAANAC	2048	384	66	97.5	61.9359
Auc_166	XP_046664148.1_55903960_55905280	1095	5	27	383	RVGYAQED	QGFPERLN	MGNGTNGGNTAYGCNCARGARGA	TTNARNCKYTCNGGRAANCCYTG	4096	8192	0.361032	46.3333	65.6	98.5	18	430	VFDIGHH	TFQQMWI	GTNTTYGAYATHGGNCAYCA	ATCCACATYTGYTGRAANGT	384	32	72	98.5	61.8058
Auc_167	XP_046682902.1_70043286_70044444	867	6	36	316	ECVVTGPK	IEAKFNEN	GARTGYGTNGTNACNGGNCCNAA	TTYTCRTTRAAYTTNGCYTCDAT	4096	384	0.40146	41.1429	63.6	95	23	324	NRLVQLD	IHMCFNG	AAYMGNYTNGTNCARYTNGA	CCRTTRAARCACATRTGDAT	8192	48	64	96.5	61.7706
Auc_168	XP_046670440.1_173257397_173258030	387	6	99	219	NAKIIPKQ	CKWHNRNR	AAYGCNAARATHATHCCNAARCA	CKRTTNCKRTTRTGCCAYTTRCA	1152	512	0.157895	6.42857	63.5	100	28	228	QPSIKMI	AMNRGFY	CARCCNWSNATHAARATGAT	TARAANCCNCKRTTCATNGC	768	512	61.7	97.5	61.7158
Auc_169	XP_046673070.1_93340568_93341507	465	7	84	230	QVIREIEI	EFLVGNPP	CARGTNATHMGNGARATHGARAT	GGNGGRTTNCCNACNARRAAYTC	2304	4096	0.464286	25.875	53.7	89.5	49	264	GKFGRVY	GAKDLIS	GGNAARTTYGGNMGNGTNTA	SWDATNARRTCYTTNGCNCC	2048	6144	56.1	97	61.5181
Auc_170	XP_046681952.1_13275126_13276140	564	6	154	333	LNKLTPYE	NKIIHCDM	YTNAAYAARYTNACNCCNTAYGA	ATRTCRCARTGDATDATYTTRTT	8192	288	0.203488	13.7143	65.6	97	139	341	PKAMVAT	KPENVLL	CCNAARGCNATGGTNGCNAC	ARNARNACRTTYTCNGGYTT	512	2048	61.3	97.5	61.4899
Auc_171	XP_046670207.1_165564006_165564996	567	6	75	255	VKDLEHAM	DKHQQVHT	GTNAARGAYYTNGARCAYGCNAT	GTRTGNACYTGYTGRTGYTTRTC	2048	256	0.411043	20.5714	68.6	96	33	341	LRKRYPV	GFHLYHP	YTNMGNAARMGNTAYCCNGT	GGRTGRTANARRTGRAANCC	8192	512	56	100	61.4633
Auc_172	XP_046678345.1_103606995_103608327	747	5	104	344	LMDAKEIF	TEDVAKGP	YTNATGGAYGCNAARGARATHTT	GGNCCYTTNGCNACRTCYTCNGT	768	2048	0.488889	44.8333	69.7	98.5	86	354	LADKHMQ	GITRLYD	YTNGCNGAYAARCAYATGCA	TCRTANARNCKNGTDATNCC	256	6144	65.6	100	61.434
Auc_173	XP_046660720.1_93973821_93974650	348	6	36	143	VNLDPAAE	QFMVDGPK	GTNAAYYTNGAYCCNGCNGCNGA	TTNGGNCCRTCNACCATRAAYTG	8192	512	0.316832	10.4286	66.4	96	3	162	YAQLVMG	MVNLELP	TAYGCNCARYTNGTNATGGG	GGNARYTCNARRTTNACCAT	512	1024	61.7	97.5	61.4258
Auc_174	XP_046672543.1_57195549_57197017	588	6	284	471	QWHKEIHD	YYLTEHMR	CARTGGCAYAARGARATHCAYGA	CKCATRTGYTCNGTNARRTARTA	96	1024	0.588571	39.1429	67.2	90.5	269	507	YFCHCGE	THHAREP	TAYTTYTGYCAYTGYGGNGA	GGYTCNCKNGCRTGRTGNGT	128	1024	66.8	94	61.4219
Auc_175	XP_046688493.1_155397805_155398630	426	6	50	183	PLQAQAQW	DEENIFRT	CCNYTNCARGCNCARGCNCARTG	GTNCKRAADATRTTYTCYTCRTC	4096	768	0.28	9.85714	60.8	95	18	192	DYVLVEE	AHWQTIG	GAYTAYGTNYTNGTNGARGA	CCDATNGTYTGCCARTGNGC	1024	192	65.7	100	61.3557
Auc_176	XP_046659559.1_20874723_20875344	390	5	52	173	TIGFNCEK	QPACAITG	ACNATHGGNTTYAAYTGYGARAA	CCNGTDATNGCRCANGCNGGYTG	768	3072	0.147826	8.83333	68.7	100	42	184	KFDQYLN	HEGMEAL	AARTTYGAYCARTAYYTNAA	ARNGCYTCCATNCCYTCRTG	256	256	68.7	100	61.331
Auc_177	XP_046671183.1_128966394_128967156	441	6	159	297	PEILETVY	DVKYKRIN	CCNGARATHYTNGARACNGTNTA	TTDATNCKYTTRTAYTTNACRTC	6144	1536	0.687023	16.4286	61.9	98	102	319	SAVIMED	KNWVEKG	WSNGCNGTNATHATGGARGA	CCYTTYTCNACCCARTTYTT	1536	64	69.3	91.5	61.3157
Auc_178	XP_046681150.1_115932893_115933561	585	6	24	210	RVNIFGEE	TFAQTKFG	MGNGTNAAYATHTTYGGNGARGA	CCRAAYTTNGTYTGNGCRAANGT	3072	1024	0.189655	17.1429	63	100	1	222	MHIEVQV	KTNSKRA	ATGCAYATHGARGTNCARGT	GCNCKYTTNSWRTTNGTYTT	96	4096	57.2	100	61.136
Auc_179	XP_046665245.1_13826226_13827078	363	7	104	216	VGSCYNPF	ANSKVMKS	GTNGGNWSNTGYTAYAAYCCNTT	SWYTTCATNACYTTNSWRTTNGC	8192	8192	0.644231	29.125	46.9	94.5	27	286	CRIQWVV	PQDFHEY	TGYMGNATHCARTGGGTNGT	TAYTCRTGRAARTCYTGNGG	384	128	69.8	84	61.1284
Auc_180	XP_046670423.1_172921298_172921737	351	6	14	122	LLVYDICN	WDGIKTGF	YTNYTNGTNTAYGAYATHTGYAA	AANCCNGTYTTDATNCCRTCCCA	6144	768	0.356436	12	66.1	97	3	136	TKSYYRN	DFNLVEA	ACNAARWSNTAYTAYMGNAA	GCYTCNACNARRTTRAARTC	4096	512	57.6	100	61.1109
Auc_181	XP_046676666.1_123718532_123719037	363	6	30	142	WAMTLDWY	NAKRHKNE	TGGGCNATGACNYTNGAYTGGTA	TCRTTYTTRTGNCKYTTNGCRTT	256	1024	0.415094	20.1429	62.7	94	3	153	EEGYKFC	KEANICL	GARGARGGNTAYAARTTYTG	ARRCADATRTTNGCYTCYTT	128	384	72.6	90.5	61.0997
Auc_182	XP_046671165.1_119739864_119740380	357	7	18	128	FRLHNLFT	WEGGLMRT	TTYMGNYTNCAYAAYYTNTTYAC	GTNCKCATNARNCCNCCYTCCCA	8192	2048	0.298077	9.875	52.9	91	8	155	WQEITTD	KKALIDY	TGGCARGARATHACNACNGA	TARTCDATNARNGCYTTYTT	192	768	66.3	87	61.0954
Auc_183	XP_046661825.1_166095573_166097913	1890	5	147	768	ERVAYVCF	QKEAAGVI	GARMGNGTNGCNTAYGTNTGYTT	ATNACNCCNGCNGCYTCYTTYTG	4096	2048	0.224223	55.1667	64.3	100	129	814	REYKKFG	KEDHLVI	MGNGARTAYAARAARTTYGG	ATNACNARRTGRTCYTCYTT	256	512	69	98.5	61.0936
Auc_184	XP_046659515.1_19302333_19305895	1788	4	306	893	THCFKEED	FNDYKTPT	ACNCAYTGYTTYAARGARGARGA	GTNGGNGTYTTRTARTCRTTRAA	256	512	0.375899	78.4	72.2	100	204	970	FTDYQIK	QDHIFTK	TTYACNGAYTAYCARATHAA	TTNGTRAADATRTGRTCYTG	192	192	76.8	100	61.0747
Auc_185	XP_046669563.1_133943977_133945288	909	6	36	330	FDDICEVE	HNIGIAVD	TTYGAYGAYATHTGYGARGTNGA	TCNACNGCDATNCCDATRTTRTG	384	2304	0.74359	80	66.2	94	11	439	SDIGEGI	DHRIIDG	WSNGAYATHGGNGARGGNAT	CCRTCDATDATNCKRTGRTC	3072	576	55.1	98	61.0736
Auc_186	XP_046665288.1_123928995_123931917	2061	5	85	763	GADPNKIN	WNFLKFLA	GGNGCNGAYCCNAAYAARATHAA	GCNARRAAYTTNARRAARTTCCA	1536	1024	0.648773	181.5	63.5	98.5	27	825	TAFQDRD	FKTVVML	ACNGCNTTYCARGAYMGNGA	ARCATNACNACNGTYTTRAA	1024	512	63.1	93	61.046
Auc_187	XP_046664660.1_11891392_11892099	396	6	77	200	EIHFWEVC	NPTMFASG	GARATHCAYTTYTGGGARGTNTG	CCNSWNGCRAACATNGTNGGRTT	192	4096	0.384615	17	65.8	90.5	69	228	TAFTYCF	DMADNFT	ACNGCNTTYACNTAYTGYTT	GTRAARTTRTCNGCCATRTC	512	64	69.7	94	61.042
Auc_188	XP_046668465.1_81004248_81004994	462	6	103	248	EYLIQEDG	YEKQREKE	GARTAYYTNATHCARGARGAYGG	TCYTTYTCNCKYTGYTTYTCRTA	768	512	0.522124	26	60	97	53	317	FASGVHF	KECEAQG	TTYGCNWSNGGNGTNCAYTT	CCYTGNGCYTCRCAYTCYTT	4096	128	62	100	61.0269
Auc_189	XP_046678748.1_130124919_130126749	864	5	80	359	PGDFNGDA	DFNMDGYP	CCNGGNGAYTTYAAYGGNGAYGC	GGRTANCCRTCCATRTTRAARTC	1024	128	0.77381	84.5	67.3	96	16	459	DGMPAAF	YDANFVK	GAYGGNATGCCNGCNGCNTT	TTNACRAARTTNGCRTCRTA	512	256	70.6	94.5	60.9978
Auc_190	XP_046660208.1_63801877_63803050	1011	5	36	364	LKTHVETD	IFQCWEGE	YTNAARACNCAYGTNGARACNGA	TCNCCYTCCCARCAYTGRAADAT	4096	192	0.396667	26.5	68	100	27	392	LKVLEAC	EGYFMPD	YTNAARGTNYTNGARGCNTG	TCNGGCATRAARTANCCYTC	4096	128	66.6	100	60.9806
Auc_191	XP_046666241.1_200222830_200223764	468	6	61	208	GLVNLHKI	WTIEKNLY	GGNYTNGTNAAYYTNCAYAARAT	TANARRTTYTTYTCDATNGTCCA	8192	768	0.439716	26.8571	64	92	17	241	GKKVAEC	FACKPQI	GGNAARAARGTNGCNGARTG	ATYTGNGGYTTRCANGCRAA	512	256	71.2	91.5	60.9417
Auc_192	XP_046674159.1_163541943_163542894	609	6	70	264	NTYFDYVK	IEKQFRCP	AAYACNTAYTTYGAYTAYGTNAA	GGRCANCKRAAYTGYTTYTCDAT	512	768	0.18617	14.7143	70	95	61	277	SVHGAGN	VPQETAK	WSNGTNCAYGGNGCNGGNAA	TTNGCNGTYTCYTGNGGNAC	8192	1024	61	94	60.9362
Auc_193	XP_046677012.1_162888771_162890265	1086	6	53	406	VDAAFQFY	GCALHDTR	GTNGAYGCNGCNTTYCARTTYTA	CKNGTRTCRTGNARNGCRCANCC	1024	8192	0.468208	71.1429	62	90.5	35	460	TLNPAIQ	KECEYQK	ACNYTNAAYCCNGCNATHCA	TTYTGRTAYTCRCAYTCYTT	3072	64	68.7	92.5	60.8389
Auc_194	XP_046663587.1_6410753_6411176	351	6	13	121	PEFITPNE	VFDPKQYS	CCNGARTTYATHACNCCNAAYGA	SWRTAYTGYTTNGGRTCRAANAC	1536	2048	0.36	15.8571	63.4	99	3	131	IVLKDVN	VAENASI	ATHGTNYTNAARGAYGTNAA	ATNSWNGCRTTYTCNGCNAC	1536	4096	57.2	100	60.8143
Auc_195	XP_046672516.1_55278296_55279625	843	5	32	304	HIDRNKYY	MDHPIPNT	CAYATHGAYMGNAAYAARTAYTA	GTRTTNGGDATNGGRTGRTCCAT	768	384	0.191729	21.8333	68.6	98.5	1	321	MDEEYDA	IPQKQVN	ATGGAYGARGARTAYGAYGC	TTNACYTGYTTYTGNGGDAT	32	384	69	98.5	60.7863
Auc_196	XP_046668440.1_33563033_33564061	783	5	38	290	EETEAAHD	EKPYGCAH	GARGARACNGARGCNGCNCAYGA	TGNGCRCANCCRTANGGYTTYTC	1024	1024	0.38843	42.6667	63.6	100	26	318	DGGIPIF	DKNFECT	GAYGGNGGNATHCCNATHTT	GTRCAYTCRAARTTYTTRTC	1152	64	70.2	98.5	60.7647
Auc_197	XP_046681266.1_17148526_17150031	471	7	176	324	WMNSFSHN	HWCTCSEY	TGGATGAAYWSNTTYWSNCAYAA	TAYTCNSWRCANGTRCACCARTG	2048	1024	0.632353	33.625	46.8	94.5	95	454	TAYGEDE	KYCYCIK	ACNGCNTAYGGNGARGAYGA	TTDATRCARTARCARTAYTT	512	96	68.7	84	60.7631
Auc_198	XP_046675311.1_15084024_15087093	1959	4	137	781	NIQEHEKM	YTVPQQHF	AAYATHCARGARCAYGARAARAT	AARTGYTGYTGNGGNACNGTRTA	192	1024	0.438312	127.6	71	100	25	807	LYHKQFH	EAYMKCD	YTNTAYCAYAARCARTTYCA	TCRCAYTTCATRTANGCYTC	256	64	74.9	96.5	60.6295
Auc_199	XP_046660523.1_80766188_80767179	378	6	189	306	IHKTDKPY	EILLDWTV	ATHCAYAARACNGAYAARCCNTA	ACNGTCCARTCNARNARDATYTC	768	3072	0.612613	32.2857	61.1	97	141	317	QVCHMAF	YMERFRK	CARGTNTGYCAYATGGCNTT	TTNCKRAANCKYTCCATRTA	128	512	70.1	89	60.5427
Auc_200	XP_046667334.1_22623560_22624246	360	7	41	152	DANVTRCC	KKDLDWVP	GAYGCNAAYGTNACNMGNTGYTG	GGNACCCARTCNARRTCYTTYTT	4096	512	0.342857	9.5	59.9	92	29	184	MDPETIE	KKRRNKQ	ATGGAYCCNGARACNATHGA	TGYTTRTTNCKNCKYTTYTT	192	1024	58.1	86	60.4518
Auc_201	XP_046672326.1_50059356_50060019	648	5	9	216	NYSCEICG	EHINRQHF	AAYTAYWSNTGYGARATHTGYGG	AARTGYTGNCKRTTDATRTGYTC	1536	768	0.560606	38.6667	61	100	1	262	MAAKMPE	VNIEHKD	ATGGCNGCNAARATGCCNGA	TCYTTRTGYTCDATRTTNAC	128	192	70.8	100	60.407
Auc_202	XP_046668429.1_33316513_33317415	402	5	166	291	VAYTYEAF	EKPYGCAH	GTNGCNTAYACNTAYGARGCNTT	TGNGCRCANCCRTANGGYTTYTC	2048	1024	0.305085	12.6667	67.2	100	80	319	KDIYRPY	DKNFECT	AARGAYATHTAYMGNCCNTA	GTRCAYTCRAARTTYTTRTC	768	64	70.4	97	60.4052
Auc_203	XP_046688130.1_149943225_149945052	891	6	164	452	EVLVLDEA	KHECNIIL	GARGTNYTNGTNYTNGAYGARGC	ARDATDATRTTRCAYTCRTGYTT	8192	576	0.539286	66	57.3	92	37	480	LKNKDVA	KMPELKN	YTNAARAAYAARGAYGTNGC	TTYTTNARYTCNGGCATYTT	512	256	65.9	97.5	60.17
Auc_204	XP_046664751.1_98727837_98730370	1353	5	340	782	QHLYFKIN	DWGPQYQP	CARCAYYTNTAYTTYAARATHAA	GGYTGRTAYTGNGGNCCCCARTC	768	256	0.297235	47.1667	68.6	95	286	796	DEFHPQF	EIARLKD	GAYGARTTYCAYCCNCARTT	TCYTTNARNCKNGCDATYTC	128	3072	66.5	100	60.1026
Auc_205	XP_046665606.1_152955827_152961014	2040	4	536	1207	VGQHMEYE	CWQRYFDN	GTNGGNCARCAYATGGARTAYGA	TTRTCRAARTANCKYTGCCARCA	256	256	0.321646	102.4	73.2	98.5	439	1232	YLIAHED	FDVEKNE	TAYYTNATHGCNCAYGARGA	TCRTTYTTYTCNACRTCRAA	768	128	71.8	100	60.0724
Auc_206	XP_046673693.1_128369770_128371321	831	5	98	366	TFGYEAAD	KFQLENNV	ACNTTYGGNTAYGARGCNGCNGA	ACRTTRTTYTCNARYTGRAAYTT	2048	512	0.588477	56.3333	65.4	96.5	84	413	TIRNYNK	GQYNTVL	ACNATHMGNAAYTAYAAYAA	ARNACNGTRTTRTAYTGNCC	768	1024	66.9	100	59.9775
Auc_207	XP_046682875.1_68864806_68865552	408	6	21	148	KFGCGWCQ	EFVDPSIE	AARTTYGGNTGYGGNTGGTGYCA	TCDATNSWNGGRTCNACRAAYTC	256	6144	0.297521	15.2857	61.4	93	8	177	MADNCGM	MNAGSRI	ATGGCNGAYAAYTGYGGNAT	ATNCKNSWNCCNGCRTTCAT	128	4096	63.2	100	59.9317
Auc_208	XP_046668132.1_66843289_66843779	408	6	45	172	GDTAYPTC	FFCVNIIA	GGNGAYACNGCNTAYCCNACNTG	GCDATDATRTTNACRCARAARAA	4096	576	0.396694	9.42857	64.1	97	4	181	WVTRRVA	FCKTCIP	TGGGTNACNMGNMGNGTNGC	GGDATRCANGTYTTRCARAA	4096	192	57.1	100	59.917
Auc_209	XP_046663914.1_31974359_31974912	417	7	19	149	KLPELGDT	MYFSYFVL	AARYTNCCNGARYTNGGNGAYAC	ARNACRAARTANSWRAARTACAT	8192	2048	0.362903	14.625	50.6	99	10	160	FWSWLFV	FFYKAYL	TTYTGGWSNTGGYTNTTYGT	ARRTANGCYTTRTARAARAA	512	256	54.8	90	59.9115
Auc_210	XP_046685474.1_127799791_127803457	1677	4	555	1105	YAICNGDH	YFTHCNLQ	TAYGCNATHTGYAAYGGNGAYCA	TGNARRTTRCARTGNGTRAARTA	768	1024	0.342541	86	72.3	95.5	457	1176	CDEIFYA	YDEHNPF	TGYGAYGARATHTTYTAYGC	AANGGRTTRTGYTCRTCRTA	96	128	76.7	100	59.8108
Auc_211	XP_046658524.1_182509883_182511011	600	5	43	234	TMFLNTKG	NCDYLHGV	ACNATGTTYYTNAAYACNAARGG	ACNCCRTGNARRTARTCRCARTT	1024	1024	0.715847	66.6667	64.8	96	23	243	QGLITND	FHKGCYI	CARGGNYTNATHACNAAYGA	ATRTARCANCCYTTRTGRAA	1536	128	71.7	94.5	59.7103
Auc_212	XP_046675522.1_33597081_33598257	642	6	129	334	KFGDIVQA	EYPYHMWP	AARTTYGGNGAYATHGTNCARGC	GGCCACATRTGRTANGGRTAYTC	768	64	0.717949	35.2857	68.6	89.5	7	366	THLFEKD	TKHFRFD	ACNCAYYTNTTYGARAARGA	TCRAANCKRAARTGYTTNGT	512	512	68.4	88	59.5252
Auc_213	XP_046668068.1_32074720_32075373	390	5	52	173	LHTGVKPY	CQVCGKAF	YTNCAYACNGGNGTNAARCCNTA	AANGCYTTNCCRCANACYTGRCA	8192	1024	0.286957	19.5	66.4	94.5	25	185	QEKNFIC	QCANHIK	CARGARAARAAYTTYATHTG	TTDATRTGRTTNGCRCAYTG	96	192	77.4	93	59.4125
Auc_214	XP_046668141.1_67206585_67207413	723	6	16	248	NETEAQKY	WILEKKER	AAYGARACNGARGCNCARAARTA	CKYTCYTTYTTYTCNARDATCCA	512	768	0.382222	36	64.3	93	4	259	RPEHQAP	QGKTVRE	MGNCCNGARCAYCARGCNCC	TCNCKNACNGTYTTNCCYTG	1024	2048	63.8	93	59.383
Auc_215	XP_046671570.1_1255230_1256427	660	6	98	309	MDDIAEIK	NWFIRRHQ	ATGGAYGAYATHGCNGARATHAA	TGRTGNCKNCKDATRAACCARTT	288	1536	0.681564	45.2857	64.2	96	90	317	NFNLQLD	PMANKKC	AAYTTYAAYYTNCARYTNGA	CAYTTYTTRTTNGCCATNGG	1024	128	62.1	90.5	59.2563
Auc_216	XP_046680554.1_59494546_59495827	780	5	43	294	LAVADECF	MNPILYAF	YTNGCNGTNGCNGAYGARTGYTT	AANGCRTANARDATNGGRTTCAT	4096	1536	0.307377	21.3333	66.7	97.5	33	314	QTVTNMY	CTCAAGK	CARACNGTNACNAAYATGTA	TTNCCNGCNGCRCANGTRCA	256	1024	66.3	100	59.1793
Auc_217	XP_046659368.1_14097168_14098738	1218	6	150	547	VIGYGQWI	IFVPPEKR	GTNATHGGNTAYGGNCARTGGAT	CKYTTYTCNGGNGGNACRAADAT	768	3072	0.588859	64.1429	62.7	98	40	569	KNYLDRG	EVQEIRD	AARAAYTAYYTNGAYMGNGG	TCNCKDATYTCYTGNACYTC	1024	768	61.4	88	58.9653
Auc_218	XP_046683182.1_85552306_85553002	624	6	46	245	KTALCCEI	ANNHHLLP	AARACNGCNYTNTGYTGYGARAT	GGNARNARRTGRTGRTTRTTNGC	2048	4096	0.668394	34.4286	56.8	98	14	268	REWAFVK	IAKTFSG	MGNGARTGGGCNTTYGTNAA	CCNSWRAANGTYTTNGCDAT	512	3072	63.4	95	58.9229
Auc_219	XP_046671920.1_29386489_29387755	363	5	282	394	RIEYGVHQ	EVDDNLNY	MGNATHGARTAYGGNGTNCAYCA	TARTTNARRTTRTCRTCNACYTC	3072	1024	0.188679	12.3333	65.2	97.5	270	409	IQTADNV	VTQEFNQ	ATHCARACNGCNGAYAAYGT	TGRTTRAAYTCYTGNGTNAC	384	256	69.6	98.5	58.9229
Auc_220	XP_046675429.1_30852009_30853578	858	6	163	440	WDTSEAEK	NIRFIQLG	TGGGAYACNWSNGARGCNGARAA	CCNARYTGDATRAANCKDATRTT	2048	4608	0.681481	75.7143	55.2	89	133	464	WPKIMRH	NPMKHLE	TGGCCNAARATHATGMGNCA	TCNARRTGYTTCATNGGRTT	192	256	70.5	94	58.9002
Auc_221	XP_046676159.1_97531328_97533082	756	5	185	428	PYKCDICE	HPNMRELV	CCNTAYAARTGYGAYATHTGYGA	ACNARYTCNCKCATRTTNGGRTG	384	2048	0.349282	35.3333	68.1	95	154	516	GEKPYQC	TEPPVYL	GGNGARAARCCNTAYCARTG	ARRTANACNGGNGGYTCNGT	256	2048	67.6	97	58.6818
Auc_222	XP_046668041.1_62708342_62710568	1974	4	39	688	CTEWGQVF	KMQQNNVF	TGYACNGARTGGGGNCARGTNTT	AANACRTTRTTYTGYTGCATYTT	512	128	0.154688	39.8	71.9	100	22	701	IEMNAQT	NVEGQDM	ATHGARATGAAYGCNCARAC	ATRTCYTGNCCYTCNACRTT	96	256	74.2	100	58.652
Auc_223	XP_046676189.1_98402030_98403093	519	5	33	197	AEVYKIEQ	GQKIDCNL	GCNGARGTNTAYAARATHGARCA	ARRTTRCARTCDATYTTYTGNCC	768	768	0.436709	27.1667	70.3	91.5	20	236	AGPYCTM	IVPYETF	GCNGGNCCNTAYTGYACNAT	AANGTYTCRTANGGNACDAT	1024	768	71.2	95.5	58.6516
Auc_224	XP_046664200.1_58009985_58010852	612	6	61	256	PDQYALQF	INALFLKA	CCNGAYCARTAYGCNYTNCARTT	GCYTTNARRAANARNGCRTTDAT	2048	6144	0.333333	21.5714	56	94	20	278	VKIAVEM	KQVRNVI	GTNAARATHGCNGTNGARAT	ATNACRTTNCKNACYTGYTT	768	1024	65.8	97.5	58.3721
Auc_225	XP_046665660.1_157447147_157447582	495	6	20	176	DIVKFIQH	KKLRTEVA	GAYATHGTNAARTTYATHCARCA	GCNACYTCNGTNCKNARYTTYTT	576	8192	0.657534	28.1429	61.4	94	8	184	TCGVCQK	DAESNTT	ACNTGYGGNGTNTGYCARAA	GTNGTRTTNSWYTCNGCRTC	512	2048	59.6	97.5	58.3321
Auc_226	XP_046658507.1_182087211_182088642	906	6	138	431	PMICGICA	CIPQYVVG	CCNATGATHTGYGGNATHTGYGC	CCNACNACRTAYTGNGGDATRCA	576	1536	0.730769	83.8571	63.4	89	26	467	FEKGPRT	VGINDVI	TTYGARAARGGNCCNMGNAC	ATNACRTCRTTDATNCCNAC	1024	768	60	94	58.2895
Auc_227	XP_046680365.1_33341681_33343435	1164	5	50	429	QCNNDFDC	CPPNHVGD	CARTGYAAYAAYGAYTTYGAYTG	TCNCCNACRTGRTTNGGNGGRCA	128	2048	0.454301	77.8333	66	91	25	527	NGKCVCP	CINGQCK	AAYGGNAARTGYGTNTGYCC	TTRCAYTGNCCRTTDATRCA	256	192	69.5	95.5	58.2453
Auc_228	XP_046675307.1_15067207_15068176	783	5	20	272	CSYYTQNP	CNFTADIK	TGYWSNTAYTAYACNCARAAYCC	TTDATRTCNGCNGTRAARTTRCA	2048	768	0.546218	41	65.2	95	9	286	CKIKRNY	EMNHHVP	TGYAARATHAARMGNAAYTA	GGNACRTGRTGRTTCATYTC	384	64	70.1	95.5	58.1809
Auc_229	XP_046679179.1_17959559_17960669	348	6	57	164	HRVLQPEE	KHMGLAVD	CAYMGNGTNYTNCARCCNGARGA	TCNACNGCNARNCCCATRTGYTT	8192	2048	0.049505	2.42857	62.6	97	9	271	NYAVQAE	EEDIDVV	AAYTAYGCNGTNCARGCNGA	ACNACRTCDATRTCYTCYTC	512	192	65.5	89	57.8309
Auc_230	XP_046661878.1_171373456_171374301	375	6	146	262	LYKFIADP	DHCGHRYG	YTNTAYAARTTYATHGCNGAYCC	CCRTANCKRTGNCCRCARTGRTC	1536	1024	0.418182	19.5714	64.1	97	104	274	DALKYDF	EMKRKLQ	GAYGCNYTNAARTAYGAYTT	TGNARYTTNCKYTTCATYTC	512	512	65.5	85.5	57.7671
Auc_231	XP_046659638.1_25850967_25851849	585	5	80	266	KDWQRFKQ	DVENFLIE	AARGAYTGGCARMGNTTYAARCA	TCDATNARRAARTTYTCNACRTC	256	1536	0.547486	41.5	64.3	98.5	1	274	MATLEDK	HGMIVDK	ATGGCNACNYTNGARGAYAA	TTRTCNACDATCATNCCRTG	512	192	71.5	90	57.6223
Auc_232	XP_046663951.1_32837964_32841019	2064	4	368	1047	PFTQYAFY	KFVHRDLA	CCNTTYACNCARTAYGCNTTYTA	GCNARRTCNCKRTGNACRAAYTT	1024	4096	0.787097	225.8	63.8	92.5	328	1076	NGWKTKD	DIYETDY	AAYGGNTGGAARACNAARGA	TARTCNGTYTCRTADATRTC	128	192	70.3	96.5	57.6217
Auc_233	XP_046682914.1_70409672_70410986	1065	6	19	365	LDGMAPGN	VMSLWGNF	YTNGAYGGNATGGCNCCNGGNAA	AARTTNCCCCANARNSWCATNAC	4096	4096	0.733728	108.714	53.3	91	8	423	YRLNVFG	FWNDYYP	TAYMGNYTNAAYGTNTTYGG	GGRTARTARTCRTTCCARAA	2048	32	68.3	89.5	57.5885
Auc_234	XP_046678494.1_109007147_109008551	1299	5	104	528	WFYDKEEC	QAVNYLLK	TGGTTYTAYGAYAARGARGARTG	TTNARNARRTARTTNACNGCYTG	64	8192	0.698701	127.833	66.7	94	86	545	QDPFLLY	HEAYVKS	CARGAYCCNTTYYTNYTNTA	SWYTTNACRTANGCYTCRTG	2048	1024	58.6	95.5	57.5359
Auc_235	XP_046664048.1_41415499_41417086	1233	6	55	457	GKCVLGMA	TDGIDGPT	GGNAARTGYGTNYTNGGNATGGC	GTNGGNCCRTCDATNCCRTCNGT	2048	3072	0.734694	129.714	55.8	90.5	47	514	ENCYLVG	HTGVNVM	GARAAYTGYTAYYTNGTNGG	ATNACRTTNACNCCNGTRTG	512	1024	64.4	89	57.5281
Auc_236	XP_046660309.1_70052812_70053762	585	6	75	261	YFVKIAWG	YFHSMVEK	TAYTTYGTNAARATHGCNTGGGG	TTYTCNACCATNSWRTGRAARTA	384	1024	0.555556	43.5714	64.6	95	59	274	PFPKTYF	IAVSMWY	CCNTTYCCNAARACNTAYTT	TACCACATNSWNACNGCDAT	512	768	59.7	89.5	57.458
Auc_237	XP_046669504.1_130932949_130934518	936	5	14	317	LDNTLCEY	KCLYFGDN	YTNGAYAAYACNYTNTGYGARTA	TTRTCNCCRAARTANARRCAYTT	4096	1024	0.631757	82.8333	64.2	95	6	335	DYDCIGF	YTKCDTV	GAYTAYGAYTGYATHGGNTT	ACNGTRTCRCAYTTNGTRTA	192	256	70.2	90	57.4465
Auc_238	XP_046680121.1_19184118_19185126	372	5	148	263	NAHTQDVK	YDIAWCHL	AAYGCNCAYACNCARGAYGTNAA	ARRTGRCACCANGCDATRTCRTA	1024	384	0.361111	17.3333	72	94	101	318	TLEGHEN	WNPVKPG	ACNYTNGARGGNCAYGARAA	CCNGGYTTNACNGGRTTCCA	1024	256	67.4	93	57.4266
Auc_239	XP_046678047.1_66178311_66179468	636	6	303	506	GNPHTTPE	KEHGQVTV	GGNAAYCCNCAYACNACNCCNGA	ACNGTNACYTGNCCRTGYTCYTT	4096	1024	0.566474	29.4286	63	94	216	520	TPVEVTK	VWKLMLT	ACNCCNGTNGARGTNACNAA	GTNARCATNARYTTCCANAC	2048	512	59.5	93	57.1042
Auc_240	XP_046687035.1_143431675_143432494	519	6	120	284	VECKKAQP	NVDMSSFQ	GTNGARTGYAARAARGCNCARCC	TGRAANSWNSWCATRTCNACRTT	512	8192	0.576642	25.2857	54.5	100	112	292	FHTIKNK	GVDWSSM	TTYCAYACNATHAARAAYAA	ATNSWNSWCCARTCNACNCC	192	8192	56.4	99	57.0816
Auc_241	XP_046665846.1_180461820_180463041	732	5	150	385	KTLNEFNT	QTMVTETD	AARACNYTNAAYGARTTYAAYAC	TCNGTYTCNGTNACCATNGTYTG	1024	1024	0.466346	44	59	92.5	140	400	PMEVYQF	FGAKTAY	CCNATGGARGTNTAYCARTT	TANGCNGTYTTNGCNCCRAA	128	1024	71.1	100	57.0682
Auc_242	XP_046677839.1_56733874_56734639	567	6	45	225	KTISNWEV	FEAYVQYK	AARACNATHWSNAAYTGGGARGT	TTRTAYTGNACRTANGCYTCRAA	1536	512	0.396552	25.7143	63.5	94	27	233	PVARINI	EYFCFVK	CCNGTNGCNMGNATHAAYAT	TTNACRAARCARAARTAYTC	3072	128	66.4	85.5	56.8885
Auc_243	XP_046661444.1_137856442_137857287	357	6	112	222	GRWGPNHA	NTDNAWVE	GGNMGNTGGGGNCCNAAYCAYGC	TCNACCCANGCRTTRTCNGTRTT	2048	512	0.644231	32.5714	64.8	95	98	251	NPIGRTG	GDDACNV	AAYCCNATHGGNMGNACNGG	ACRTTRCANGCRTCRTCNCC	3072	256	60.6	88	56.7744
Auc_244	XP_046680278.1_31102443_31102977	372	6	21	136	LIAFAVCT	HKYEVTVS	YTNATHGCNTTYGCNGTNTGYAC	SWNACNGTNACYTCRTAYTTRTG	6144	4096	0.146789	6	59.8	93	1	154	VAMVEVQ	QIEAGDM	GTNGCNATGGTNGARGTNCA	ATRTCNCCNGCYTCDATYTG	512	384	66.9	91.5	56.7522
Auc_245	XP_046687569.1_145483366_145483893	438	6	35	172	NNLQNEEN	DFACKRIN	AAYAAYYTNCARAAYGARGARAA	TTDATNCKYTTRCANGCRAARTC	512	1536	0.565574	14	57.2	98	27	186	RHHEDEK	PPVQRTL	MGNCAYCAYGARGAYGARAA	ARNGTNCKYTGNACNGGNGG	256	8192	59.6	95.5	56.7346
Auc_246	XP_046674222.1_169162162_169163423	738	6	64	301	AGEVIMKE	YTQTLWGT	GCNGGNGARGTNATHATGAARGA	GTNCCCCANARNGTYTGNGTRTA	768	2048	0.647826	60.2857	61	89.5	26	319	HQKQHWK	KCFDCTC	CAYCARAARCARCAYTGGAA	CANGTRCARTCRAARCAYTT	32	128	68.3	86.5	56.7248
Auc_247	XP_046670121.1_161918905_161919861	807	6	77	337	EVYECTQI	FGHQLKVA	GARGTNTAYGARTGYACNCARAT	GCNACYTTNARYTGRTGNCCRAA	512	2048	0.489083	37	67	91	30	345	PFVIEPA	MADDMSR	CCNTTYGTNATHGARCCNGC	CKNSWCATRTCRTCNGCCAT	768	512	58.3	91.5	56.723
Auc_248	XP_046662353.1_146635341_146635980	381	5	26	144	EFKTEQAN	IFEPRFGG	GARTTYAARACNGARCARGCNAA	CCNCCRAANCKNGGYTCRAADAT	512	3072	0.178571	9	62.8	98.5	10	152	AQFRKWN	AIRNLVY	GCNCARTTYMGNAARTGGAA	TANACNARRTTNCKDATNGC	256	6144	64	100	56.6581
Auc_249	XP_046682050.1_18579133_18579793	576	5	25	208	IINDHLYE	QGYKEVCS	ATHATHAAYGAYCAYYTNTAYGA	SWRCANACYTCYTTRTANCCYTG	1152	2048	0.390805	31	64.7	94.5	16	216	RKHTYYP	PMIDNIH	MGNAARCAYACNTAYTAYCC	TGDATRTTRTCDATCATNGG	512	144	68.2	95.5	56.6398
Auc_250	XP_046673631.1_61381377_61382596	1323	5	24	456	NLDKAVEH	IFPSVKNK	AAYYTNGAYAARGCNGTNGARCA	TTRTTYTTNACNSWNGGRAADAT	2048	6144	0.360382	56	58.2	98.5	1	476	EQYLFNV	IPNIKDV	GARCARTAYYTNTTYAAYGT	ACRTCYTTDATRTTNGGDAT	256	288	67.9	95.5	56.6
Auc_251	XP_046670311.1_170787505_170788222	627	6	9	209	HFETAEKT	GNLFEMKS	CAYTTYGARACNGCNGARAARAC	SWYTTCATYTCRAANARRTTNCC	512	2048	0.597938	51.8571	60.1	90.5	1	222	MGNSALK	GYDKYME	ATGGGNAAYWSNGCNYTNAA	TCCATRTAYTTRTCRTANCC	4096	64	59.5	95	56.2475
Auc_252	XP_046664194.1_57273135_57273793	354	6	81	190	NWLLDGFP	EFHGKTSD	AAYTGGYTNYTNGAYGGNTTYCC	TCNSWNGTYTTNCCRTGRAAYTC	2048	4096	0.456311	20.4286	59.4	96	21	200	RIVRKFD	WPYVFKF	MGNATHGTNMGNAARTTYGA	AAYTTRAANACRTANGGCCA	3072	128	65.9	87	56.1694
Auc_253	XP_046668927.1_104200904_104201664	402	5	69	194	LNHHSGYA	MHEIVTHL	YTNAAYCAYCAYWSNGGNTAYGC	ARRTGNGTNACDATYTCRTGCAT	8192	768	0.362069	17.5	56.3	100	51	214	FHQGGNP	HACFWHG	TTYCAYCARGGNGGNAAYCC	CCRTGCCARAARCANGCRTG	256	64	69.4	97	56.0049
Auc_254	XP_046664729.1_98006049_98007970	402	6	343	468	HLGFYRDI	EQIDMHIF	CAYYTNGGNTTYTAYMGNGAYAT	AADATRTGCATRTCDATYTGYTC	4096	144	0.401709	21.8571	67.4	89	315	542	RNLTWTE	PIWNILK	MGNAAYYTNACNTGGACNGA	TTNARDATRTTCCADATNGG	2048	576	62.3	89	55.9792
Auc_255	XP_046667254.1_17188529_17189528	915	5	35	331	PIGFKRKD	YNPHVVYT	CCNATHGGNTTYAARMGNAARGA	GTRTANACNACRTGNGGRTTRTA	3072	1024	0.524138	38.8333	62	97.5	27	362	LGKRVVE	DFGYGMT	YTNGGNAARMGNGTNGTNGA	GTCATNCCRTANCCRAARTC	8192	128	62.3	98.5	55.9643
Auc_256	XP_046665730.1_165482045_165482924	537	5	52	222	LKKIEDPE	QFYMPPTP	YTNAARAARATHGARGAYCCNGA	GGNGTNGGNGGCATRTARAAYTG	1536	512	0.557692	35	62.1	98.5	33	244	AKYRQKE	NVVDLDT	GCNAARTAYMGNCARAARGA	GTRTCNARRTCNACNACRTT	512	1024	61.6	98.5	55.9568
Auc_257	XP_046687748.1_146342767_146343211	354	6	15	124	KRDHQLVH	DDTFAIVT	AARMGNGAYCAYCARYTNGTNCA	GTNACDATNGCRAANGTRTCRTC	4096	1536	0.174757	7.71429	59.5	92	5	136	PEIHVTA	NEKLDLA	CCNGARATHCAYGTNACNGC	GCNARRTCNARYTTYTCRTT	768	1024	63.6	94	55.925
Auc_258	XP_046678135.1_82441184_82442140	354	6	75	184	QFGRETFT	NELFASET	CARTTYGGNMGNGARACNTTYAC	GTYTCNSWNGCRAANARYTCRTT	2048	8192	0.252427	9	51.4	95	67	207	INIKHCE	GTVFEDY	ATHAAYATHAARCAYTGYGA	TARTCYTCRAANACNGTNCC	144	512	72	90.5	55.9034
Auc_259	XP_046673671.1_127430955_127431855	516	6	117	280	DSYQQLVE	VDVALGDP	GAYWSNTAYCARCARYTNGTNGA	GGRTCNCCNARNGCNACRTCNAC	8192	8192	0.350318	21.7143	50.8	100	106	289	YPFLFQT	TEQRLLD	TAYCCNTTYYTNTTYCARAC	TCNARNARNCKYTGYTCNGT	512	8192	56.4	100	55.7598
Auc_260	XP_046683208.1_86396526_86397269	387	5	44	164	ELFVNETF	YGFIPNGG	GARYTNTTYGTNAAYGARACNTT	CCNCCRTTNGGDATRAANCCRTA	2048	1536	0.438596	20	58.7	92.5	10	209	TFVDMKM	EKEFQFW	ACNTTYGTNGAYATGAARAT	CARAAYTGRAAYTCYTTYTC	128	64	74.6	95.5	55.5633
Auc_261	XP_046680365.1_33322752_33323523	660	5	27	238	RGACGDNA	TCPQDAPC	MGNGGNGCNTGYGGNGAYAAYGC	CANGGNGCRTCYTGNGGRCANGT	4096	2048	0.6	51.1667	58.8	90	8	248	DCPNEKA	EDHKPVC	GAYTGYCCNAAYGARAARGC	CANACNGGYTTRTGRTCYTC	128	256	75	94	55.5103
Auc_262	XP_046659844.1_43807575_43810206	1455	4	324	800	EQDLIWKY	CAGYCVIT	GARCARGAYYTNATHTGGAARTA	GTDATNACRCARTANCCNGCRCA	384	1536	0.650224	108	68.3	94	225	829	YLMVEFP	FHIDFGY	TAYYTNATGGTNGARTTYCC	TANCCRAARTCDATRTGRAA	256	192	70.8	96.5	55.4995
Auc_263	XP_046678930.1_139592420_139593185	477	6	17	167	PLAMFVFT	HTFWGVIF	CCNYTNGCNATGTTYGTNTTYAC	AADATNACNCCCCARAANGTRTG	2048	768	0.394366	23.2857	64.5	92.5	3	226	WMEFVGC	AFVVCGG	TGGATGGARTTYGTNGGNTG	CCNCCRCANACNACRAANGC	64	1024	67.1	82	55.3579
Auc_264	XP_046662750.1_55152604_55153606	459	5	84	228	FMVNLIAD	EYGWRGTT	TTYATGGTNAAYYTNATHGCNGA	GTNGTNCCNCKCCANCCRTAYTC	1536	2048	0.123188	9.33333	60.9	100	69	246	RAPDGGW	CVCGMLM	MGNGCNCCNGAYGGNGGNTG	ATNARCATNCCRCANACRCA	4096	512	62.2	98.5	55.2374
Auc_265	XP_046658659.1_191114594_191117750	1197	4	28	418	QRVDAGEP	AEMQQKYV	CARMGNGTNGAYGCNGGNGARCC	ACRTAYTTYTGYTGCATYTCNGC	4096	128	0.391645	65	67	100	11	428	FGLYGDK	CTRMDQE	TTYGGNYTNTAYGGNGAYAA	TCYTGRTCCATNCKNGTRCA	1024	256	66.3	100	55.184
Auc_266	XP_046667332.1_21385812_21386793	447	4	229	369	VGIDTDMV	AFWLGYMN	GTNGGNATHGAYACNGAYATGGT	TTCATRTANCCNARCCARAANGC	768	512	0.240602	15.6	64.6	100	128	384	PIVTCDF	YTIFNKD	CCNATHGTNACNTGYGAYTT	TCYTTRTTRAADATNGTRTA	768	192	73.9	100	55.1418
Auc_267	XP_046666232.1_199549248_199550316	759	5	24	268	SLTKNHFP	NHFPCDCH	WSNYTNACNAARAAYCAYTTYCC	TGRCARTCRCANGGRAARTGRTT	8192	256	0.331933	38.1667	64.2	96	1	295	VLCNTGG	KNFCISP	GTNYTNTGYAAYACNGGNGG	GGNSWDATRCARAARTTYTT	2048	768	60.8	97	55.0425
Auc_268	XP_046679820.1_713418_714507	381	6	159	277	YRDLKPEN	GNLKNGVK	TAYMGNGAYYTNAARCCNGARAA	TTNACNCCRTTYTTNARRTTNCC	4096	4096	0.625	28.1429	57	89.5	118	285	ICGGEMF	DIKEHKW	ATHTGYGGNGGNGARATGTT	CAYTTRTGYTCYTTDATRTC	192	96	73.8	84.5	55.0258
Auc_269	XP_046664313.1_65809063_65809949	606	4	47	240	DGEHPPVY	GFMDYHKK	GAYGGNGARCAYCCNCCNGTNTA	TTYTTRTGRTARTCCATRAANCC	2048	128	0.5	39	68.4	100	32	249	ADTVIYV	MIRKWVE	GCNGAYACNGTNATHTAYGT	TCNACCCAYTTNCKDATCAT	768	192	67.1	100	54.9774
Auc_270	XP_046667857.1_47051848_47053163	642	5	72	277	KNAAVMVW	FKKTNILM	AARAAYGCNGCNGTNATGGTNTG	ATNARDATRTTNGTYTTYTTRAA	1024	1536	0.301508	21.8333	65.6	95	63	289	NVVAPKP	EEGYYFI	AAYGTNGTNGCNCCNAARCC	ATRAARTARTANCCYTCYTC	1024	128	63.2	95.5	54.8688
Auc_271	XP_046680754.1_83643287_83644591	1164	5	65	444	IRYEFVDT	FVVEFLER	ATHMGNTAYGARTTYGTNGAYAC	CKYTCNARRAAYTCNACNACRAA	1536	4096	0.535519	78	58.7	93.5	9	461	FCKDEVP	MEVSKRP	TTYTGYAARGAYGARGTNCC	GGNCKYTTNSWNACYTCCAT	128	2048	62.4	98.5	54.8042
Auc_272	XP_046671176.1_127325564_127327762	1671	4	123	671	KILLDIEN	WQNHVGAF	AARATHYTNYTNGAYATHGARAA	AANGCNCCNACRTGRTTYTGCCA	4608	512	0.450185	120.4	65.4	94	101	697	KICKDTI	FGTYVAM	AARATHTGYAARGAYACNAT	ATNGCNACRTANGTNCCRAA	192	1024	67.9	98	54.4832
Auc_273	XP_046683793.1_101557352_101559860	1260	4	121	532	EGWIQIMH	KQEEQEIT	GARGGNTGGATHCARATHATGCA	GTDATYTCYTGYTCYTCYTGYTT	144	192	0.339109	65.8	67.4	97	111	548	IGHNHFD	NQPNFAI	ATHGGNCAYAAYCAYTTYGA	ATNGCRAARTTNGGYTGRTT	192	256	72	94.5	54.3886
Auc_274	XP_046666122.1_21154384_21154953	375	6	28	144	TYKREKQE	QGAVPRHA	ACNTAYAARMGNGARAARCARGA	GCRTGNCKNGGNACNGCNCCYTG	1024	8192	0.537736	16.8571	59.4	94	6	225	NKAREEA	DEATKTL	AAYAARGCNMGNGARGARGC	ARNGTYTTNGTNGCYTCRTC	512	1024	60.6	90.5	54.3731
Auc_275	XP_046665792.1_171895671_171896769	789	6	53	307	VERWRKVE	QKRIELWE	GTNGARMGNTGGMGNAARGTNGA	TCCCANARYTCDATNCKYTTYTG	4096	1536	0.519417	36.2857	54.1	94	3	318	GELPVWV	KVNKKLE	GGNGARYTNCCNGTNTGGGT	TCNARYTTYTTRTTNACYTT	1024	512	59.1	95	54.2839
Auc_276	XP_046667476.1_29356750_29357477	414	6	20	149	PVCLTQAD	NPILYNLM	CCNGTNTGYYTNACNCARGCNGA	ATNARRTTRTANARDATNGGRTT	8192	6144	0.463415	22.2857	58.1	99	10	159	YAEYFDG	KFRDGFR	TAYGCNGARTAYTTYGAYGG	CKRAANCCRTCNCKRAAYTT	128	1024	63	83.5	54.2366
Auc_277	XP_046673715.1_130422571_130423839	621	6	191	389	IFVKDVNN	NGMLLFHI	ATHTTYGTNAARGAYGTNAAYAA	ATRTGRAANARNARCATNCCRTT	768	2048	0.673797	54.2857	61.2	87.5	169	475	TEFRLNI	PIFTHRY	ACNGARTTYMGNYTNAAYAT	TANCKRTGNGTRAADATNGG	2048	1536	62.3	89	54.1661
Auc_278	XP_046683220.1_88033499_88034425	588	5	63	250	DEKRMQEK	YILAGMAL	GAYGARAARMGNATGCARGARAA	ARNGCCATNCCNGCNARDATRTA	256	6144	0.715909	53.1667	57.9	90	11	260	GKAVTMG	MCFNVVH	GGNAARGCNGTNACNATGGG	TGNACNACRTTRAARCACAT	512	128	69.1	97	54.1198
Auc_279	XP_046665825.1_177112596_177114018	960	5	21	332	DVDHEIAK	GNKMIIEE	GAYGTNGAYCAYGARATHGCNAA	TCYTCDATDATCATYTTRTTNCC	768	288	0.577049	46.5	67.4	91.5	10	346	TNDGATI	DALCVVR	ACNAAYGAYGGNGCNACNAT	CKNACNACRCANARNGCRTC	1024	4096	58.6	97	54.0391
Auc_280	XP_046667894.1_51475238_51476951	1938	4	14	651	KTDFFDFV	FKDKYSVN	AARACNGAYTTYTTYGAYTTYGT	TTNACNSWRTAYTTRTCYTTRAA	256	2048	0.525478	116.8	58.6	100	6	664	AFRPEDI	HTGEKPF	GCNTTYMGNCCNGARGAYAT	AANGGYTTYTCNCCNGTRTG	1024	512	69.2	96.5	54.005
Auc_281	XP_046659297.1_6771384_6771852	480	5	21	172	NPICLEMK	GFGAPERG	AAYCCNATHTGYYTNGARATGAA	CCNCKYTCNGGNGCNCCRAANCC	768	8192	0.553957	15.1667	59.4	95	3	185	KEFIDAE	NDTPLPK	AARGARTTYATHGAYGCNGA	TTNGGNARNGGNGTRTCRTT	192	2048	66.3	97	53.9729
Auc_282	XP_046671772.1_20664447_20665458	474	6	101	250	FLAHMHPF	HKKETPNE	TTYYTNGCNCAYATGCAYCCNTT	TCRTTNGGNGTYTCYTTYTTRTG	1024	512	0.405594	26.1429	64.5	89.5	81	291	SQHHVAI	YTRILVD	WSNCARCAYCAYGTNGCNAT	TCNACNARDATNCKNGTRTA	2048	6144	56.5	92	53.9396
Auc_283	XP_046665635.1_156000862_156001900	486	5	28	181	CIIEVHDA	IYVYDTPG	TGYATHATHGARGTNCAYGAYGC	CCNGGNGTRTCRTANACRTADAT	576	1536	0.632653	44.1667	65.9	89	6	200	HWFPGHM	GMKLALC	CAYTGGTTYCCNGGNCAYAT	CANARNGCNARYTTCATNCC	128	2048	65.4	94	53.8634
Auc_284	XP_046680773.1_91930806_91931663	366	6	143	256	IQCLTAEK	FGTGCLHT	ATHCARTGYYTNACNGCNGARAA	GTRTGNARRCANCCNGTNCCRAA	3072	4096	0.53271	25.4286	59.9	93	106	282	TPLYIIC	DTRYLMD	ACNCCNYTNTAYATHATHTG	TCCATNARRTANCKNGTRTC	2304	1024	59.6	89.5	53.6943
Auc_285	XP_046677350.1_80077195_80078380	570	5	160	341	WGWSKVKW	WPCYFHLK	TGGGGNTGGWSNAARGTNAARTG	TTNARRTGRAARTARCANGGCCA	1024	512	0.262857	17.5	59	98.5	84	360	MTCILYV	AYDCFVI	ATGACNTGYATHYTNTAYGT	ATNACRAARCARTCRTANGC	384	256	68.9	90	53.5636
Auc_286	XP_046658656.1_191065449_191065881	357	5	15	125	FINDVLKE	TKAHIKLV	TTYATHAAYGAYGTNYTNAARGA	ACNARYTTDATRTGNGCYTTNGT	1536	3072	0.586538	30.5	63.4	97.5	7	134	QKVLKYE	HGIQELQ	CARAARGTNYTNAARTAYGA	TGNARYTCYTGDATNCCRTG	512	768	65.4	88.5	53.4858
Auc_287	XP_046667830.1_45456474_45457812	1539	6	84	588	NNLAELKP	VCGKAFRQ	AAYAAYYTNGCNGARYTNAARCC	TGNCKRAANGCYTTNCCRCANAC	4096	4096	0.593291	69.1429	57	99	50	601	DEDSNSK	KHAQIHK	GAYGARGAYWSNAAYWSNAA	TTRTGDATYTGNGCRTGYTT	4096	192	47.8	93	53.4777
Auc_288	XP_046680357.1_32960915_32961674	357	6	16	126	NGICLNPC	ECKVDGDC	AAYGGNATHTGYYTNAAYCCNTG	CARTCNCCRTCNACYTTRCAYTC	3072	512	0.336538	15.7143	61.5	88.5	8	140	CESGKAC	FNGKCKE	TGYGARWSNGGNAARGCNTG	TCYTTRCAYTTNCCRTTRAA	2048	128	63.2	89	53.3324
Auc_289	XP_046668451.1_79344168_79345429	879	4	97	381	CTCPYFGD	MVNPIFYT	TGYACNTGYCCNTAYTTYGGNGA	GTRTARAADATNGGRTTNACCAT	1024	384	0.458647	57.2	70	100	31	391	PNTCRKH	NKVFRQA	CCNAAYACNTGYMGNAARCA	GCYTGNCKRAANACYTTRTT	1024	512	67.6	91	53.2755
Auc_290	XP_046681520.1_103015190_103016450	1089	5	14	368	RDLVEKYE	KVTRRKKE	MGNGAYYTNGTNGARAARTAYGA	TCYTTYTTNCKNCKNGTNACYTT	4096	8192	0.447059	72.3333	52	97.5	6	454	SCQGDNP	YAEVLRQ	WSNTGYCARGGNGAYAAYCC	TGNCKNARNACYTCNGCRTA	1024	4096	61.6	98.5	53.2183
Auc_291	XP_046669028.1_38058915_38059561	588	6	13	200	ACAQVVAK	DTVIRMER	GCNTGYGCNCARGTNGTNGCNAA	CKYTCCATNCKDATNACNGTRTC	4096	3072	0.538889	41.5714	53.8	93	4	213	GVFDGHG	APLRAFG	GGNGTNTTYGAYGGNCAYGG	CCRAANGCNCKNARNGGNGC	512	8192	52.2	100	53.153
Auc_292	XP_046660185.1_62573864_62574449	429	5	43	177	PGIVAAKC	IDINELMQ	CCNGGNATHGTNGCNGCNAARTG	TGCATNARYTCRTTDATRTCDAT	6144	576	0.242188	14.5	64.7	92.5	27	186	ELPGKHI	HTIHLLE	GARYTNCCNGGNAARCAYAT	TCNARNARRTGDATNGTRTG	1024	3072	60.6	97	52.8201
Auc_293	XP_046669862.1_153218370_153219075	420	5	67	198	LPAIYQYT	HWLYMIFI	YTNCCNGCNATHTAYCARTAYAC	ATRAADATCATRTANARCCARTG	3072	192	0.401639	23.3333	64.9	94.5	50	207	LARCDTV	YFLPFSC	YTNGCNMGNTGYGAYACNGT	CANSWRAANGGNARRAARTA	4096	4096	54.4	100	52.805
Auc_294	XP_046665323.1_129865660_129868177	1575	4	85	601	CLERNQEH	MIYHCKFG	TGYYTNGARMGNAAYCARGARCA	CCRAAYTTRCARTGRTADATCAT	2048	96	0.408907	83.6	70.7	94	68	614	TYTNPKV	EGQFTEP	ACNTAYACNAAYCCNAARGT	GGYTCNGTRAAYTGNCCYTC	512	256	67	92.5	52.742
Auc_295	XP_046676752.1_136958023_136958727	534	5	27	196	VTIAVGCF	QGCPQTPS	GTNACNATHGCNGTNGGNTGYTT	SWNGGNGTYTGNGGRCANCCYTG	6144	8192	0.454545	19.8333	57.9	100	17	205	HYQSYTT	MKKRVQI	CAYTAYCARWSNTAYACNAC	ATYTGNACNCKYTTYTTCAT	1024	256	56	100	52.6931
Auc_296	XP_046665320.1_129865660_129868196	1371	3	205	653	HQFMHCFE	MIYHCKFG	CAYCARTTYATGCAYTGYTTYGA	CCRAAYTTRCARTGRTADATCAT	64	96	0.386256	77.25	75.3	100	120	694	QEHPNKI	QIFDKEG	CARGARCAYCCNAAYAARAT	CCYTCYTTRTCRAADATYTG	128	96	76.3	95	52.6812
Auc_297	XP_046679368.1_93964927_93965859	708	5	13	240	LITGVVMP	AYINLFHY	YTNATHACNGGNGTNGTNATGCC	TARTGRAANARRTTDATRTANGC	6144	1536	0.563636	50.8333	60.3	94.5	5	278	VNVALAD	IPGYNMY	GTNAAYGTNGCNYTNGCNGA	TACATRTTRTANCCNGGDAT	4096	192	60.5	94.5	52.3968
Auc_298	XP_046669538.1_133104168_133104812	345	5	65	171	ALNITAHI	YPIPGNDD	GCNYTNAAYATHACNGCNCAYAT	TCRTCRTTNCCNGGDATNGGRTA	6144	1536	0.43	19	58.4	91.5	26	190	VHYGHKE	FKEAILK	GTNCAYTAYGGNCAYAARGA	TTNARDATNGCYTCYTTRAA	256	768	69.2	94	52.3492
Auc_299	XP_046666670.1_24337357_24338953	1026	4	54	387	IKITKDGN	QIKDAVRD	ATHAARATHACNAARGAYGGNAA	TCNCKNACNGCRTCYTTDATYTG	1152	3072	0.432515	55.4	63.9	97	39	522	GPKGTMK	DEIMRAG	GGNCCNAARGGNACNATGAA	CCNGCNCKCATDATYTCRTC	512	384	67	98	52.284
Auc_300	XP_046667395.1_23875293_23875983	390	5	45	166	TNQASWYF	NEAHDKEI	ACNAAYCARGCNWSNTGGTAYTT	ATYTCYTTRTCRTGNGCYTCRTT	2048	256	0.33913	15	64.5	88.5	10	202	GFLYAEI	KDKEAMI	GGNTTYYTNTAYGCNGARAT	ATCATNGCYTCYTTRTCYTT	1024	64	70.3	90	52.2615
Auc_301	XP_046673012.1_90694343_90695408	804	4	47	306	HDFFTICQ	QGNLDPCA	CAYGAYTTYTTYACNATHTGYCA	GCRCANGGRTCNARRTTNCCYTG	384	2048	0.443548	52	67.4	94	34	343	GRYLPEF	HGIYPDV	GGNMGNTAYYTNCCNGARTT	ACRTCNGGRTADATNCCRTG	4096	384	66.2	98	52.0532
Auc_302	XP_046660184.1_62574778_62575492	375	5	47	163	EMEAKQKW	HWAADRGN	GARATGGARGCNAARCARAARTG	TTNCCNCKRTCNGCNGCCCARTG	128	2048	0.78	34.8333	67.5	92.5	26	191	FYAYYKQ	DGQTALH	TTYTAYGCNTAYTAYAARCA	TGNARNGCNGTYTGNCCRTC	128	2048	65.8	84.5	51.9279
Auc_303	XP_046667821.1_45216876_45217913	489	5	78	232	HVYDFFKP	GNMYTPSL	CAYGTNTAYGAYTTYTTYAARCC	ARNSWNGGNGTRTACATRTTNCC	256	8192	0.692857	37.1667	63.6	90	2	345	DTTNACY	PGTFYLK	GAYACNACNAAYGCNTGYTA	TTNARRTARAANGTNCCNGG	512	2048	66.2	90	51.8284
Auc_304	XP_046674291.1_172989279_172990038	450	6	18	159	QRAVNEYV	CVKGLMYH	CARMGNGCNGTNAAYGARTAYGT	TGRTACATNARNCCYTTNACRCA	2048	1024	0.666667	30.2857	64.3	89	9	211	TLTQPRP	CCYWPLR	ACNYTNACNCARCCNMGNCC	CKNARNGGCCARTARCARCA	8192	512	54.5	89	51.6815
Auc_305	XP_046681563.1_114322632_114323730	345	4	27	133	ITHQRNPF	QNYWRKQM	ATHACNCAYCARMGNAAYCCNTT	ATYTGYTTNCKCCARTARTTYTG	3072	256	0.34	15.8	67.5	100	2	148	LMIARYH	EIQARTP	YTNATGATHGCNMGNTAYCA	GGNGTNCKNGCYTGDATYTC	1536	1536	64	96.5	51.5392
Auc_306	XP_046678081.1_71462449_71463024	354	5	24	133	TNTSPEKG	NPIIYTIF	ACNAAYACNWSNCCNGARAARGG	AADATNGTRTADATDATNGGRTT	8192	1728	0.281553	15.1667	53.1	100	15	143	TTAFTNV	EFRHAFK	ACNACNGCNTTYACNAAYGT	TTRAANGCRTGNCKRAAYTC	1024	512	59.8	98.5	51.5373
Auc_307	XP_046660737.1_96965943_96966795	558	6	93	270	MLHIGVVF	FNKETLSN	ATGYTNCAYATHGGNGTNGTNTT	TTNSWNARNGTYTCYTTRTTRAA	3072	8192	0.470238	34.4286	57.9	91	10	294	ALAIKRQ	DTRELLQ	GCNYTNGCNATHAARMGNCA	TGNARNARYTCNCKNGTRTC	6144	8192	52.1	95	51.5292
Auc_308	XP_046670490.1_176058335_176059295	420	6	87	218	TYLLAMVC	YTGEIFDF	ACNTAYYTNYTNGCNATGGTNTG	AARTCRAADATYTCNCCNGTRTA	8192	768	0.33871	17.8571	61.6	91.5	67	270	TFMKQGE	TTRKFFT	ACNTTYATGAARCARGGNGA	GTRAARAAYTTNCKNGTNGT	128	1024	61	83.5	51.4506
Auc_309	XP_046665594.1_152195280_152195975	750	5	21	262	YKQYTRND	IMPPMSQA	TAYAARCARTAYACNMGNAAYGA	GCYTGNSWCATNGGNGGCATDAT	1024	1536	0.568075	49.5	56.9	98.5	13	271	TQKPEWK	ATAMLTT	ACNCARAARCCNGARTGGAA	GTNGTNARCATNGCNGTNGC	128	2048	59	93	51.4133
Auc_310	XP_046674459.1_182225562_182227347	531	6	191	359	PPIQQYKF	HPHSWNGI	CCNCCNATHCARCARTAYAARTT	ATNCCRTTCCANSWRTGNGGRTG	768	2048	0.778481	55.4286	59.2	89	78	483	IVCSKDY	KPIVAYF	ATHGTNTGYWSNAARGAYTA	AARTANGCNACDATNGGYTT	1536	768	64	81	51.3001
Auc_311	XP_046678616.1_125224195_125226043	459	5	47	191	VLRHHPDK	KKEEMLRI	GTNYTNMGNCAYCAYCCNGAYAA	ATNCKNARCATYTCYTCYTTYTT	8192	1024	0.521739	28.6667	60.5	91.5	16	209	WKKQDHY	DPRIAKF	TGGAARAARCARGAYCAYTA	AAYTTNGCDATNCKNGGRTC	32	1536	70.3	87	51.2834
Auc_312	XP_046669094.1_109158149_109158913	522	5	14	179	LTLFNEAY	YCPRCQGL	YTNACNYTNTTYAAYGARGCNTA	ARNCCYTGRCANCKNGGRCARTA	8192	4096	0.44586	34.8333	59.4	96	6	190	ARQSENK	IKPCNGY	GCNMGNCARWSNGARAAYAA	TANCCRTTRCANGGYTTDAT	4096	384	63.2	90	51.2698
Auc_313	XP_046672718.1_71668570_71669671	354	6	110	219	LDDRLNYG	FDLVDPHH	YTNGAYGAYMGNYTNAAYTAYGG	TGRTGNGGRTCNACNARRTCRAA	8192	2048	0.66	27.7143	52.4	90.5	32	229	YELENQF	GKTLWMI	TAYGARYTNGARAAYCARTT	ATCATCCANARNGTYTTNCC	256	256	67.7	85.5	51.2622
Auc_314	XP_046670087.1_160600170_160600905	537	4	42	212	YFIVQLPD	YKPTLQAI	TAYTTYATHGTNCARYTNCCNGA	ATNGCYTGNARNGTNGGYTTRTA	3072	4096	0.292994	21	63.2	98.5	27	233	DEKRFQM	NGDVRKS	GAYGARAARMGNTTYCARAT	SWYTTNCKNACRTCNCCRTT	256	4096	64.8	100	51.2166
Auc_315	XP_046684503.1_118063441_118064275	432	6	117	252	ILKRDHHC	QVLGDRWY	ATHYTNAARMGNGAYCAYCAYTG	TACCANCKRTCNCCNARNACYTG	3072	4096	0.72	43.5714	60.3	92.5	25	265	LPFGYWF	PFIKSKL	YTNCCNTTYGGNTAYTGGTT	ARYTTNSWYTTDATRAANGG	512	3072	58.9	82	50.9642
Auc_316	XP_046661737.1_162553587_162554253	531	6	22	190	PKIHLEQY	TYKFHSKS	CCNAARATHCAYYTNGARCARTA	SWYTTNSWRTGRAAYTTRTANGT	1536	8192	0.524691	37	56.7	90	1	200	MACIKLK	DIEVDLV	ATGGCNTGYATHAARYTNAA	ACNARRTCNACYTCDATRTC	384	768	61.6	85.5	50.7042
Auc_317	XP_046672052.1_56483507_56484152	351	5	38	146	QIHQMEEN	MIKPNLES	CARATHCAYCARATGGARGARAA	SWYTCNARRTTNGGYTTDATCAT	96	3072	0.705882	29.6667	67	87.5	12	187	EEAWLNE	QHILPYK	GARGARGCNTGGYTNAAYGA	TTRTANGGNARDATRTGYTG	256	768	62.9	90	50.5882
Auc_318	XP_046683660.1_143987032_143987854	468	5	78	225	RAAEITNE	FQHLKELI	MGNGCNGCNGARATHACNAAYGA	ATNARYTCYTTNARRTGYTGRAA	6144	2048	0.699187	29.6667	60.4	97.5	5	320	PGFLNTC	FPDVLAP	CCNGGNTTYYTNAAYACNTG	GGNGCNARNACRTCNGGRAA	2048	2048	62	87	50.3969
Auc_319	XP_046665563.1_144820536_144821574	834	3	34	303	PERYFKYQ	MTHNGFRY	CCNGARMGNTAYTTYAARTAYCA	TANCKRAANCCRTTRTGNGTCAT	1024	1024	0.470356	69.25	69.2	100	26	358	YHIQTDE	KNNRYVG	TAYCAYATHCARACNGAYGA	CCNACRTANCKRTTRTTYTT	192	512	70.2	100	50.2567
Auc_320	XP_046687760.1_33096_33726	543	4	16	188	TGPQTIEF	DTIHQYLE	ACNGGNCCNCARACNATHGARTT	TCNARRTAYTGRTGDATNGTRTC	3072	1536	0.246988	19.4	67.6	97	8	199	QFPMTEN	MYRKATG	CARTTYCCNATGACNGARAA	CCNGTNGCYTTNCKRTACAT	128	512	71.5	87.5	50.1624
Auc_321	XP_046663962.1_36749150_36750634	528	5	66	233	QKIFVAKC	WDKLVLDD	CARAARATHTTYGTNGCNAARTG	TCRTCNARNACNARYTTRTCCCA	768	2048	0.385093	28.1667	58.3	88.5	9	330	VCECKWK	ENNAGKV	GTNTGYGARTGYAARTGGAA	ACYTTNCCNGCRTTRTTYTC	64	256	71.1	88.5	50.1433
Auc_322	XP_046662914.1_181762144_181763128	564	6	24	203	KIGQGSYA	YNPKLADV	AARATHGGNCARGGNWSNTAYGC	ACRTCNGCNARYTTNGGRTTRTA	6144	2048	0.45614	27.4286	54.4	95	13	225	ALAQRGY	MPFDDSN	GCNYTNGCNCARMGNGGNTA	TTNSWRTCRTCRAANGGCAT	8192	512	57	87	50.093
Auc_323	XP_046658793.1_208531017_208531809	360	5	73	184	NMFTQYMC	EDFLGGHS	AAYATGTTYACNCARTAYATGTG	SWRTGNCCNCCNARRAARTCYTC	64	8192	0.514286	21.1667	64.7	96	15	192	AIARTYC	AIGNLVM	GCNATHGCNMGNACNTAYTG	ATNACNARRTTNCCDATNGC	3072	3072	61.4	84.5	49.9251
Auc_324	XP_046671334.1_186139992_186141255	498	4	70	227	VTGVAQCK	FDKEVNTA	GTNACNGGNGTNGCNCARTGYAA	GCNGTRTTNACYTCYTTRTCRAA	4096	512	0.450331	19.4	69.6	92.5	55	242	PKCEMVE	YELQAAK	CCNAARTGYGARATGGTNGA	TTNGCNGCYTGNARYTCRTA	128	1024	67.6	93	49.8524
Auc_325	XP_046674069.1_155156862_155158048	546	5	33	206	DICHKRYK	IHTGEKPN	GAYATHTGYCAYAARMGNTAYAA	TTNGGYTTYTCNCCNGTRTGDAT	768	1536	0.556886	41.3333	67.2	94	14	218	KKILKRH	CGKGFAK	AARAARATHYTNAARMGNCA	TTNGCRAANCCYTTNCCRCA	1536	512	56	87	49.8359
Auc_326	XP_046662537.1_224635913_224638034	1245	3	115	521	IYLQDAID	QFNYPWDV	ATHTAYYTNCARGAYGCNATHGA	ACRTCCCANGGRTARTTRAAYTG	2304	128	0.640827	142.5	68.1	96	36	589	VRLTKDH	VTDFNNH	GTNMGNYTNACNAARGAYCA	TGRTTRTTRAARTCNGTNAC	4096	256	65.8	100	49.7705
Auc_327	XP_046660458.1_77991966_77992673	438	4	71	208	IHTNEKPY	YFPQCYAT	ATHCAYACNAAYGARAARCCNTA	GTNGCRTARCAYTGNGGRAARTA	768	512	0.27907	11	71.1	95.5	25	229	PICQKEF	TPTPQLQ	CCNATHTGYCARAARGARTT	TGNARYTGNGGNGTNGGNGT	192	4096	63.3	93	49.6067
Auc_328	XP_046669004.1_106553343_106554072	432	5	78	213	TPFERIQT	FYRGVHMN	ACNCCNTTYGARMGNATHCARAC	TTCATRTGNACNCCNCKRTARAA	3072	1024	0.578125	35.3333	61.8	88.5	27	228	LPPLCQK	WGVINVA	YTNCCNCCNYTNTGYCARAA	GCNACRTTDATNACNCCCCA	4096	384	60.7	93	49.5131
Auc_329	XP_046660134.1_60815844_60816641	399	4	56	180	ASQMCRFT	YDDAEAWP	GCNWSNCARATGTGYMGNTTYAC	GGCCANGCYTCNGCRTCRTCRTA	4096	256	0.29661	17.4	60.2	97	26	195	ILADGIE	EFENDQA	ATHYTNGCNGAYGGNATHGA	GCYTGRTCRTTYTCRAAYTC	2304	64	68.5	96	49.4334
Auc_330	XP_046671889.1_26735191_26736764	846	4	181	454	QDDYLMME	PCKSGHNR	CARGAYGAYTAYYTNATGATGGA	CKRTTRTGNCCNSWYTTRCANGG	128	8192	0.644195	84.8	57.9	94	147	482	FCTKCGH	DFAEFEL	TTYTGYACNAARTGYGGNCA	ARYTCRAAYTCNGCRAARTC	256	256	67.4	94.5	49.2114
Auc_331	XP_046675725.1_60893002_60893830	468	5	48	195	KPIGGEKN	KEKYKASD	AARCCNATHGGNGGNGARAARAA	TCNSWNGCYTTRTAYTTYTCYTT	1536	2048	0.475177	25.8333	58.7	89	29	207	FVGKKNP	DQKEVDK	TTYGTNGGNAARAARAAYCC	TTRTCNACYTCYTTYTGRTC	256	128	69	87.5	49.1909
Auc_332	XP_046662540.1_224635913_224638031	678	4	430	647	LCRPWGVC	IQVFENNG	YTNTGYMGNCCNTGGGGNGTNTG	CCRTTRTTYTCRAANACYTGDAT	8192	384	0.327014	35.6	63.3	97	418	687	LVFGKEG	VDFGNNR	YTNGTNTTYGGNAARGARGG	CKRTTRTTNCCRAARTCNAC	1024	512	63.8	94.5	49.0416
Auc_333	XP_046666086.1_21016264_21018268	627	4	143	343	SHGCINEE	TCEDIDEC	WSNCAYGGNTGYATHAAYGARGA	CAYTCRTCDATRTCYTCRCANGT	3072	384	0.680473	63.6	62.7	92.5	38	482	TCHDIDE	ECLYDNG	ACNTGYCAYGAYATHGAYGA	CCRTTRTCRTANARRCAYTC	192	256	71.2	89	48.9773
Auc_334	XP_046687764.1_146762231_146763323	444	5	164	303	QQVSGIDT	MFLVIKTY	CARCARGTNWSNGGNATHGAYAC	TANGTYTTDATNACNARRAACAT	6144	1536	0.522727	33.6667	57	92.5	19	344	LFMAFGV	PETKGKS	YTNTTYATGGCNTTYGGNGT	SWYTTNCCYTTNGTYTCNGG	512	2048	59	94	48.859
Auc_335	XP_046682822.1_66842471_66843551	390	6	142	263	LDWTGIAK	TDAGVAQL	YTNGAYTGGACNGGNATHGCNAA	ARYTGNGCNACNCCNGCRTCNGT	3072	8192	0.278261	13.4286	61.7	95	127	293	ACLAGIV	TETSLEY	GCNTGYYTNGCNGGNATHGT	TAYTCNARNSWNGTYTCNGT	3072	8192	47.1	88	48.7582
Auc_336	XP_046668799.1_36268802_36269220	348	5	10	117	YYLGTCGD	YCVEWSSA	TAYTAYYTNGGNACNTGYGGNGA	GCNSWNSWCCAYTCNACRCARTA	4096	8192	0.5	17.3333	51.6	91	1	125	DLDFNPN	DPWCFAS	GAYYTNGAYTTYAAYCCNAA	SWNGCRAARCACCANGGRTC	512	512	64	97	48.6066
Auc_337	XP_046672231.1_43025903_43026926	876	4	41	324	LGAEFCKN	QKGEPHNN	YTNGGNGCNGARTTYTGYAARAA	TTRTTRTGNGGYTCNCCYTTYTG	2048	512	0.642336	81.6	70.8	91	4	334	NLTEDEA	FFNPVRN	AAYYTNACNGARGAYGARGC	TTNCKNACNGGRTTRAARAA	512	1024	62.6	87.5	48.438
Auc_338	XP_046671175.1_126389109_126391829	1728	3	71	638	RHTILDNM	WQNHVGAF	MGNCAYACNATHYTNGAYAAYAT	AANGCNCCNACRTGRTTYTGCCA	6144	512	0.426025	127.5	70.6	96	63	784	SKICKDT	AVHDIQG	WSNAARATHTGYAARGAYAC	CCYTGDATRTCRTGNACNGC	768	384	65	95	48.2919
Auc_339	XP_046661577.1_146828942_146830778	1713	3	35	597	VKIIKGQY	QAMEMDGT	GTNAARATHATHAARGGNCARTA	GTNCCRTCCATYTCCATNGCYTG	1152	128	0.255198	67	68.1	100	15	698	WAEEGHY	FGGHKRI	TGGGCNGARGARGGNCAYTA	ATNCKYTTRTGNCCNCCRAA	128	1024	67.4	97.5	48.2589
Auc_340	XP_046667430.1_26303990_26307299	1458	3	73	550	RAGWDCHG	FDCWFESG	MGNGCNGGNTGGGAYTGYCAYGG	CCNSWYTCRAACCARCARTCRAA	1024	512	0.645652	155.25	64.7	92	35	565	YDGPPFA	HYPFENK	TAYGAYGGNCCNCCNTTYGC	TTRTTYTCRAANGGRTARTG	512	128	70.6	95	47.895
Auc_341	XP_046669935.1_156719167_156720315	663	6	201	413	TKYIISCF	EFAKNVTF	ACNAARTAYATHATHWSNTGYTT	AANGTNACRTTYTTNGCRAAYTC	4608	1024	0.666667	31.8571	58.7	87.5	171	440	DTRRSWD	KQRNYDR	GAYACNMGNMGNWSNTGGGA	CKRTCRTARTTNCKYTGYTT	8192	512	48.1	93	47.6728
Auc_342	XP_046676407.1_113728105_113729989	936	3	70	373	QRQDAENN	NEPFFKHR	CARMGNCARGAYGCNGARAAYAA	CKRTGYTTRAARAANGGYTCRTT	1024	512	0.27972	40.5	66	98	4	433	EHCNAEF	FPHIKMN	GARCAYTGYAAYGCNGARTT	TTCATYTTDATRTGNGGRAA	128	96	74.8	95	47.6419
Auc_343	XP_046674326.1_174628163_174628654	381	4	16	134	YECRRTNI	FAVMELTI	TAYGARTGYMGNMGNACNAAYAT	ATNGTNARYTCCATNACNGCRAA	4096	2048	0.196429	8.2	60	100	8	147	GLKGPHH	YGMTTIA	GGNYTNAARGGNCCNCAYCA	GCDATNGTNGTCATNCCRTA	2048	384	62.7	94.5	47.5431
Auc_344	XP_046676694.1_132439775_132440429	408	4	62	189	HDIVTQGK	DCVRQGHP	CAYGAYATHGTNACNCARGGNAA	GGRTGNCCYTGNCKNACRCARTC	1536	2048	0.322314	19.6	66.9	95.5	48	217	FSNTIGW	WIAENGG	TTYWSNAAYACNATHGGNTG	CCNCCRTTYTCNGCDATCCA	3072	192	65.1	87.5	47.2098
Auc_345	XP_046658580.1_186355545_186356541	483	5	94	246	FFTCLLPM	FIWALLIA	TTYTTYACNTGYYTNYTNCCNAT	GCDATNARNARNGCCCADATRAA	8192	4608	0.559441	27.8333	49.3	90	69	269	ICTLVFP	ENFRACF	ATHTGYACNYTNGTNTTYCC	AARCANGCNCKRAARTTYTC	1536	512	63.6	95.5	47.0297
Auc_346	XP_046660903.1_102033056_102033965	450	5	39	180	DSKMFVIK	YFTGNGKP	GAYWSNAARATGTTYGTNATHAA	GGYTTNCCRTTNCCNGTRAARTA	1536	1024	0.672269	30.3333	63.1	89	14	191	TPVVNHH	YVIEKSK	ACNCCNGTNGTNAAYCAYCA	TTNSWYTTYTCDATNACRTA	1024	1536	60.4	85.5	46.9819
Auc_347	XP_046663800.1_23505891_23506742	486	6	46	199	SFDWSMDA	YVGFVVAE	WSNTTYGAYTGGWSNATGGAYGC	TCNGCNACNACRAANCCNACRTA	2048	4096	0.813793	48.1429	48.2	96	26	214	LTFLYLP	VGYCFLV	YTNACNTTYYTNTAYYTNCC	ACNARRAARCARTANCCNAC	8192	1024	49.8	89.5	46.7943
Auc_348	XP_046683663.1_144411706_144412169	366	3	18	131	VFIDGYFE	ETMPGLGW	GTNTTYATHGAYGGNTAYTTYGA	CANCCNARNCCNGGCATNGTYTC	768	4096	0.17757	22.5	65.6	100	10	145	GANKDMI	YKDELEP	GGNGCNAAYAARGAYATGAT	GGYTCNARYTCRTCYTTRTA	128	256	72.1	95	46.7268
Auc_349	XP_046680848.1_96654630_96655179	441	4	40	178	NYQTIEQC	VCLAYREF	AAYTAYCARACNATHGARCARTG	AAYTCNCKRTANGCNARRCANAC	384	8192	0.520325	25.2	64.1	95.5	3	188	GPKCNFK	PYLPGGT	GGNCCNAARTGYAAYTTYAA	GTNCCNCCNGGNARRTANGG	256	4096	61.4	91	46.3869
Auc_350	XP_046661154.1_111616087_111616495	351	4	15	123	RDTVFCQM	CDRVKLEL	MGNGAYACNGTNTTYTGYCARAT	ARYTCNARYTTNACNCKRTCRCA	2048	8192	0.33	14.4	63.2	95.5	1	131	ACLRHPD	NQLLRVG	GCNTGYYTNMGNCAYCCNGA	CCNACNCKNARNARYTGRTT	4096	8192	53.6	100	46.0875
Auc_351	XP_046669347.1_123781731_123782268	474	5	22	171	RECKLGGY	DTFEFTSR	MGNGARTGYAARYTNGGNGGNTA	CKNSWNGTRAAYTCRAANGTRTC	8192	8192	0.535211	34.8333	53.6	96	12	179	GEAALPY	VPPKKLR	GGNGARGCNGCNYTNCCNTA	CKNARYTTYTTNGGNGGNAC	4096	4096	53.6	91.5	45.8923
Auc_352	XP_046664751.1_98791573_98792029	435	4	17	153	DNWPIFYP	EDVPRNTM	GAYAAYTGGCCNATHTTYTAYCC	ATNGTRTTNCKNGGNACRTCYTC	192	4096	0.576	27.6	66.7	94	9	161	KIQLTDV	VGAVKAI	AARATHCARYTNACNGAYGT	ATNGCYTTNACNGCNCCNAC	768	2048	59.9	89.5	45.8207
Auc_353	XP_046678731.1_129511178_129511629	345	6	16	122	YKNFVPFC	QMESAFFE	TAYAARAAYTTYGTNCCNTTYTG	TCRAARAANGCNSWYTCCATYTG	512	1024	0.54	22.2857	60.1	89.5	4	130	EEMYSVV	EAQRRYG	GARGARATGTAYWSNGTNGT	CCRTANCKNCKYTGNGCYTC	512	2048	49.6	84.5	45.6804
Auc_354	XP_046686358.1_139608551_139609524	552	5	120	295	DDIFQVDK	HELLMKKE	GAYGAYATHTTYCARGTNGAYAA	TCYTTYTTCATNARNARYTCRTG	384	1024	0.607362	39.8333	56.7	90	37	369	TASMPIP	IWQRREP	ACNGCNWSNATGCCNATHCC	GGYTCNCKNCKYTGCCADAT	3072	768	53.7	93	45.5997
Auc_355	XP_046689315.1_161477585_161478097	393	3	28	150	WSYFTHCA	PKKAIMGV	TGGWSNTAYTTYACNCAYTGYGC	ACNCCCATDATNGCYTTYTTNGG	1024	768	0.284483	16.25	63.6	100	5	158	NAFMNRE	IQKCAME	AAYGCNTTYATGAAYMGNGA	TCCATNGCRCAYTTYTGDAT	256	96	71	95	45.5927
Auc_356	XP_046658794.1_208690125_208690882	363	4	47	159	KASKYDCH	WGEHEIDY	AARGCNWSNAARTAYGAYTGYCA	TARTCDATYTCRTGYTCNCCCCA	2048	192	0.415094	23	66.1	94	37	179	LVDNNDK	PNPNEVS	YTNGTNGAYAAYAAYGAYAA	SWNACYTCRTTNGGRTTNGG	512	2048	58.8	91	45.5806
Auc_357	XP_046664751.1_98739809_98740329	366	6	26	139	SQKVPVQI	EIKVGEGS	WSNCARAARGTNCCNGTNCARAT	SWNCCYTCNCCNACYTTDATYTC	8192	6144	0.311321	15.4286	53.3	89.5	10	162	YEFQVVA	VHLAENS	TAYGARTTYCARGTNGTNGC	SWRTTYTCNGCNARRTGNAC	256	4096	59.2	82	45.4944
Auc_358	XP_046673506.1_116072532_116073147	348	5	35	142	APELLFQP	EYLDKGGE	GCNCCNGARYTNYTNTTYCARCC	TCNCCNCCYTTRTCNARRTAYTC	8192	2048	0.554455	24.5	53.4	92.5	21	152	GEAHQLH	KEHRASN	GGNGARGCNCAYCARYTNCA	TTNSWNGCNCKRTGYTCYTT	1024	4096	58.6	90	45.3837
Auc_359	XP_046661105.1_110155487_110156822	759	3	45	289	VWRGVEAK	FCDKIGDQ	GTNTGGMGNGGNGTNGARGCNAA	TGRTCNCCDATYTTRTCRCARAA	4096	384	0.194093	28.75	66	100	21	362	LEVRDKG	IDLYGCT	YTNGARGTNMGNGAYAARGG	GTRCANCCRTANARRTCDAT	2048	768	62.8	97.5	45.0041
Auc_360	XP_046671932.1_54193041_54193800	594	4	51	240	NSMMSGHH	WFCNQRQK	AAYWSNATGATGWSNGGNCAYCA	TTYTGNCKYTGRTTRCARAACCA	4096	256	0.0546448	10	53.3	97	10	248	LEMLDPI	QKRMKFA	YTNGARATGYTNGAYCCNAT	GCRAAYTTCATNCKYTTYTG	1024	128	62.7	96.5	44.9647
Auc_361	XP_046661145.1_111489288_111493560	2100	2	129	820	HYIYKVAE	DDKFVPGQ	CAYTAYATHTAYAARGTNGCNGA	TGNCCNGGNACRAAYTTRTCRTC	768	1024	0.479881	195.333	68.3	94	14	831	LPKPNYF	TDKGEQF	YTNCCNAARCCNAAYTAYTT	AAYTGYTCNCCYTTRTCNGT	1024	256	70.2	100	44.7972
Auc_362	XP_046677720.1_27763346_27765440	1782	2	123	708	ALHYFEKN	KYTPEQVA	GCNYTNCAYTAYTTYGARAARAA	GCNACYTGYTCNGGNGTRTAYTT	1024	1024	0.154783	112.667	71.8	100	80	719	DHVIGYY	DHFFDVA	GAYCAYGTNATHGGNTAYTA	GCNACRTCRAARAARTGRTC	384	128	69.1	100	44.6679
Auc_363	XP_046674066.1_155051165_155052545	1194	3	48	437	ADCHPVME	GMWVWSGK	GCNGAYTGYCAYCCNGTNATGGA	TTNCCNSWCCANACCCACATNCC	512	1024	0.164491	51	63.6	100	6	453	PLVHYNC	FTAPRKS	CCNYTNGTNCAYTAYAAYTG	SWYTTNCKNGGNGCNGTRAA	1024	8192	61.4	97.5	44.5823
Auc_364	XP_046673816.1_143136698_143137592	477	4	9	159	KVFVGRCT	DMPNLQAL	AARGTNTTYGTNGGNMGNTGYAC	ARNGCYTGNARRTTNGGCATRTC	4096	2048	0.25	17.6	58.1	100	1	180	GYVQQVP	GQNMTNP	GGNTAYGTNCARCARGTNCC	GGRTTNGTCATRTTYTGNCC	512	128	65.3	84	44.5208
Auc_365	XP_046676403.1_113728122_113731210	2073	2	70	752	QRQDAENN	DNIEHKLT	CARMGNCARGAYGCNGARAAYAA	GTNARYTTRTGYTCDATRTTRTC	1024	768	0.22291	115.333	67.6	97	5	827	EHCNAEF	CHKKFTN	GARCAYTGYAAYGCNGARTT	TTNGTRAAYTTYTTRTGRCA	128	128	73.8	100	44.0967
Auc_366	XP_046674597.1_25254210_25255791	1089	2	119	473	CEILFIWC	NDGCNKMI	TGYGARATHYTNTTYATHTGGTG	ATCATYTTRTTRCANCCRTCRTT	576	128	0.449275	111.333	67.7	100	15	484	IFTKEEF	CNANFCW	ATHTTYACNAARGARGARTT	CARCARAARTTNGCRTTRCA	192	128	69.6	100	43.7045
Auc_367	XP_046683226.1_89175188_89176228	471	5	197	345	RMIQHPIW	IDSLKFDA	MGNATGATHCARCAYCCNATHTG	GCRTCRAAYTTNARNSWRTCDAT	1152	6144	0.65493	43.5	54.8	86.5	76	353	HWYGGPE	GETSWLP	CAYTGGTAYGGNGGNCCNGA	GGNARCCANSWNGTYTCNCC	256	4096	57.5	89	43.5812
Auc_368	XP_046669325.1_122946399_122947744	582	5	194	379	YISTPFHG	YVGITAIV	TAYATHWSNACNCCNTTYCAYGG	ACDATNGCNGTDATNCCNACRTA	6144	4608	0.553073	43.5	55.9	86.5	122	414	GHINRKI	GPPICGA	GGNCAYATHAAYMGNAARAT	GCNCCRCADATNGGNGGNCC	768	1536	59.3	85.5	43.3505
Auc_369	XP_046662363.1_205984610_205985609	510	4	95	256	PLPSHWKE	YQMRPYPN	CCNYTNCCNWSNCAYTGGAARGA	TTNGGRTANGGNCKCATYTGRTA	8192	1024	0.523179	38	56.2	100	59	266	NIFHDCT	AVLRANV	AAYATHTTYCAYGAYTGYAC	ACRTTNGCNCKNARNACNGC	96	8192	59.1	85.5	43.0054
Auc_370	XP_046663571.1_5339198_5341445	804	2	265	524	ILAVDYKQ	MKQIDPET	ATHYTNGCNGTNGAYTAYAARCA	GTYTCNGGRTCDATYTGYTTCAT	3072	192	0.438735	77.3333	73	97	190	581	DPILMVF	INTHDFT	GAYCCNATHYTNATGGTNTT	GTRAARTCRTGNGTRTTDAT	768	192	68.2	100	42.9938
Auc_371	XP_046658578.1_186133648_186134701	807	2	59	319	TDGMYHWK	FKKEVWVR	ACNGAYGGNATGTAYCAYTGGAA	CKNACCCANACYTCYTTYTTRAA	128	512	0.377953	58	71.8	97	44	327	TPFNMKE	KCGQDGE	ACNCCNTTYAAYATGAARGA	TCNCCRTCYTGNCCRCAYTT	128	256	74.8	96.5	42.9451
Auc_372	XP_046667175.1_9221562_9222599	366	4	102	215	IFFIAAWV	YAVTHPKF	ATHTTYTTYATHGCNGCNTGGGT	AAYTTNGGRTGNGTNACNGCRTA	576	2048	0.429907	19.6	62.4	91	77	281	VPEGYLT	EEMVVMV	GTNCCNGARGGNTAYYTNAC	ACCATNACNACCATYTCYTC	2048	64	57.7	91	42.7748
Auc_373	XP_046671915.1_29236325_29237726	810	2	84	345	MHHPIQMK	DGANLFIY	ATGCAYCAYCCNATHCARATGAA	TADATRAANARRTTNGCNCCRTC	96	3072	0.460905	85	67.1	100	14	405	IKMFVGQ	IQNLNGY	ATHAARATGTTYGTNGGNCA	TANCCRTTNARRTTYTGDAT	192	768	69	100	42.6628
Auc_374	XP_046681033.1_110470712_110471765	618	4	92	289	KPGMTRDD	KNLGMGKL	AARCCNGGNATGACNMGNGAYGA	ARYTTNCCCATNCCNARRTTYTT	2048	2048	0.52356	37.8	55.4	95.5	48	307	TIGVAAD	AIPEIKK	ACNATHGGNGTNGCNGCNGA	TTYTTDATYTCNGGDATNGC	3072	576	62	85.5	42.173
Auc_375	XP_046658203.1_165776941_165777452	438	4	12	149	SGFTRQME	VKKALEKR	WSNGGNTTYACNMGNCARATGGA	CKYTTYTCNARNGCYTTYTTNAC	8192	4096	0.730435	43.2	54.9	92.5	3	181	DILDAEV	ENRDTIK	GAYATHYTNGAYGCNGARGT	TTDATNGTRTCNCKRTTYTC	768	768	64.2	84	41.4127
Auc_376	XP_046685003.1_123661308_123662535	858	2	28	305	DRPNGEVQ	CHWVTATP	GAYMGNCCNAAYGGNGARGTNCA	GGNGTNGCNGTNACCCARTGRCA	4096	1024	0.307116	54.6667	66.4	100	5	352	GCDTFVV	FQFKVDR	GGNTGYGAYACNTTYGTNGT	CKRTCNACYTTRAAYTGRAA	512	256	66.8	96.5	40.1715
Auc_377	XP_046662427.1_208924777_208926184	618	2	50	247	RYLHWEVY	NEWNVTCH	MGNTAYYTNCAYTGGGARGTNTA	TGRCANGTNACRTTCCAYTCRTT	2048	256	0.421053	56.6667	67.9	97	11	269	RSHKFND	CVDIDEC	MGNWSNCAYAARTTYAAYGA	CAYTCRTCDATRTCNACRCA	2048	192	64.5	100	40.1482
Auc_378	XP_046667444.1_27075259_27076268	441	3	35	173	CKLLEWEN	GKDVVKIG	TGYAARYTNYTNGARTGGGARAA	CCDATYTTNACNACRTCYTTNCC	1024	1536	0.295455	18.25	57.8	94	17	292	NRPKALN	KECLQME	AAYMGNCCNAARGCNYTNAA	TCCATYTGNARRCAYTCYTT	4096	128	61.5	97.5	40.0005
Auc_379	XP_046671643.1_5468307_5469441	450	3	116	257	YGPQCLPC	PDMCEKCA	TAYGGNCCNCARTGYYTNCCNTG	GCRCAYTTYTCRCACATRTCNGG	4096	128	0.440299	32.75	63	92	6	301	PACQACK	ATYIIFQ	CCNGCNTGYCARGCNTGYAA	TGRAADATDATRTANGTNGC	512	576	65.9	88	39.901
Auc_380	XP_046664963.1_112930722_112931875	654	3	113	322	EPMVTVGD	IFWVVESM	GARCCNATGGTNACNGTNGGNGA	ATNSWYTCNACNACCCARAADAT	2048	3072	0.36	40.25	60.8	94	90	348	CHKIEIP	PKVAFLK	TGYCAYAARATHGARATHCC	TTNARRAANGCNACYTTNGG	144	2048	64.8	88	39.75
Auc_381	XP_046667448.1_27075337_27076268	612	2	88	283	FRKEYTMD	EKGAKMNL	TTYMGNAARGARTAYACNATGGA	ARRTTCATYTTNGCNCCYTTYTC	512	512	0.291005	38.6667	69.8	94	63	295	FCAGGDV	QMEYRLA	TTYTGYGCNGGNGGNGAYGT	GCNARNCKRTAYTCCATYTG	512	512	65.7	100	39.6751
Auc_382	XP_046661735.1_162356191_162357004	468	5	16	163	SHFIVMEP	DNPSYIPN	WSNCAYTTYATHGTNATGGARCC	TTNGGDATRTANSWNGGRTTRTC	1536	6144	0.727941	52.5	55.1	91	2	255	EAARILA	GGIHIKQ	GARGCNGCNMGNATHYTNGC	TGYTTDATRTGDATNCCNCC	6144	576	50.6	80	39.6638
Auc_383	XP_046676085.1_95866824_95868009	360	2	73	184	DPFRGGDN	NAEVMPGQ	GAYCCNTTYMGNGGNGGNGAYAA	TGNCCNGGCATNACYTCNGCRTT	4096	1024	0.45098	25	63.4	91	13	192	AEYIWID	WEFQVGP	GCNGARTAYATHTGGATHGA	GGNCCNACYTGRAAYTCCCA	144	128	74.8	100	39.2209
Auc_384	XP_046689314.1_161477600_161478097	390	2	25	146	WSYFTHCA	PKKAIMGV	TGGWSNTAYTTYACNCAYTGYGC	ACNCCCATDATNGCYTTYTTNGG	1024	768	0.243478	20.3333	63.6	100	2	154	NAFVNRE	IQKCAME	AAYGCNTTYGTNAAYMGNGA	TCCATNGCRCAYTTYTGDAT	1024	96	68.9	96.5	39.0388
Auc_385	XP_046662247.1_199401599_199402559	579	2	36	220	HQEYVAVK	FDDTNYNK	CAYCARGARTAYGTNGCNGTNAA	TTRTTRTARTTNGTRTCRTCRAA	1024	256	0.140449	19.6667	67	97	23	267	GSYATVK	QIAKDPW	GGNWSNTAYGCNACNGTNAA	CANGGRTCYTTNGCDATYTG	8192	384	64.7	100	38.9418
Auc_386	XP_046683895.1_116713360_116714048	588	2	19	206	EADILEGK	YNKIEDKL	GARGCNGAYATHYTNGARGGNAA	ARYTTRTCYTCDATYTTRTTRTA	3072	384	0.287293	45	65.3	94	1	252	MDVEQIN	NNYVQDL	ATGGAYGTNGARCARATHAA	ARRTCYTGNACRTARTTRTT	96	256	72.9	93	38.7445
Auc_387	XP_046663316.1_45937684_45938461	438	2	39	176	VQYYTFNQ	GEWCQYEF	GTNCARTAYTAYACNTTYAAYCA	AAYTCRTAYTGRCACCAYTCNCC	512	128	0.423077	38.3333	70	94	30	220	KWGMKGN	VQTYDEN	AARTGGGGNATGAARGGNAA	TTYTCRTCRTANGTYTGNAC	64	256	71	89.5	38.3757
Auc_388	XP_046664785.1_101539140_101540091	558	2	102	279	RDAQAIFE	QTHGVFNP	MGNGAYGCNCARGCNATHTTYGA	GGRTTRAANACNCCRTGNGTYTG	3072	1024	0.0643275	14	67.2	100	87	287	DQGATAV	AKEIINK	GAYCARGGNGCNACNGCNGT	TTRTTDATDATYTCYTTNGC	1024	288	63.1	96.5	38.297
Auc_389	XP_046668546.1_83556977_83558798	858	3	105	382	DYLGKTVQ	FGKRGIEG	GAYTAYYTNGGNAARACNGTNCA	CCYTCDATNCCNCKYTTNCCRAA	4096	3072	0.719697	83	57.3	90	69	465	LDLGNYE	GGTMRLG	YTNGAYYTNGGNAAYTAYGA	CCNARNCKCATNGTNCCNCC	2048	4096	52.9	97.5	38.1542
Auc_390	XP_046660803.1_98930689_98931595	414	4	164	293	RNSGWYYE	GQMYSDIL	MGNAAYWSNGGNTGGTAYTAYGA	ARDATRTCNSWRTACATYTGNCC	4096	3072	0.428571	20.2	56.1	91	71	311	SAILQKG	FPTLQHL	WSNGCNATHYTNCARAARGG	ARRTGYTGNARNGTNGGRAA	6144	2048	55	85.5	37.812
Auc_391	XP_046662133.1_188093974_188095326	921	2	133	431	EGDFETPK	DNLKPEGD	GARGGNGAYTTYGARACNCCNAA	TCNCCYTCNGGYTTNARRTTRTC	1024	2048	0.424028	58.3333	64.2	91	98	462	DNLKPEG	KPEDNLA	GAYAAYYTNAARCCNGARGG	GCNARRTTRTCYTCNGGYTT	512	512	67.6	96.5	37.5917
Auc_392	XP_046659191.1_207197068_207197998	624	2	59	258	ATYVGNKE	FKGCVDTN	GCNACNTAYGTNGGNAAYAARGA	TTNGTRTCNACRCANCCYTTRAA	2048	1024	0.398964	55	71.6	94	51	295	TPGNYRF	NFRLGLG	ACNCCNGGNAAYTAYMGNTT	CCNARNCCNARNCKRAARTT	2048	8192	54	100	37.5744
Auc_393	XP_046679759.1_93118390_93118948	399	2	34	158	QWLPIEKM	DEAAWRAE	CARTGGYTNCCNATHGARAARAT	TCNGCNCKCCANGCNGCYTCRTC	768	2048	0.0338983	12	61.5	94	9	174	DAIKKFE	KKLDGEP	GAYGCNATHAARAARTTYGA	GGYTCNCCRTCNARYTTYTT	192	512	68	100	37.3903
Auc_394	XP_046666860.1_5331552_5332518	552	2	43	218	PDLERKYW	NTFQNVTD	CCNGAYYTNGARMGNAARTAYTG	TCNGTNACRTTYTGRAANGTRTT	4096	1024	0.349112	41.3333	64.8	97	10	230	FRWNIYD	EWIFART	TTYMGNTGGAAYATHTAYGA	GTNCKNGCRAADATCCAYTC	192	384	72.3	86	37.3264
Auc_395	XP_046658927.1_228914238_228915202	408	2	163	290	RIFQDQWK	CFVRPDLG	MGNATHTTYCARGAYCARTGGAA	CCNARRTCNGGNCKNACRAARCA	384	8192	0.264463	15.6667	65.9	97	142	299	HSWLCDG	KMYTAYG	CAYWSNTGGYTNTGYGAYGG	CCRTANGCNGTRTACATYTT	1024	128	63.3	96.5	37.2858
Auc_396	XP_046682843.1_67578285_67578647	357	2	11	121	KGIEVVKE	AEEITLTI	AARGGNATHGARGTNGTNAARGA	ATNGTNARNGTDATYTCYTCNGC	1536	6144	0.192308	5	54.9	100	3	129	GNTEVDQ	GQAFDLA	GGNAAYACNGARGTNGAYCA	GCNARRTCRAANGCYTGNCC	512	1024	67.4	100	36.8848
Auc_397	XP_046681369.1_62072210_62073344	894	2	17	306	KPREYWDY	DHYKRLTA	AARCCNMGNGARTAYTGGGAYTA	GCNGTNARNCKYTTRTARTGRTC	512	4096	0.374558	51.6667	66.2	88	7	316	ARVYTDV	AMEHPYF	GCNMGNGTNTAYACNGAYGT	AARTANGGRTGYTCCATNGC	2048	128	67.5	89.5	35.3182
Auc_398	XP_046682873.1_68567829_68569284	690	3	28	249	NTDQIQGE	KYEAYHSV	AAYACNGAYCARATHCARGGNGA	ACNSWRTGRTANGCYTCRTAYTT	768	2048	0.627907	43.5	64.3	94	19	307	TRACCRY	PEKSVKI	ACNMGNGCNTGYTGYMGNTA	ATYTTNACNSWYTTYTCNGG	4096	2048	50.6	83.5	35.2833
Auc_399	XP_046665420.1_138860269_138862387	768	2	414	661	NQSVGAHF	QTQIVPPL	AAYCARWSNGTNGGNGCNCAYTT	ARNGGNGGNACDATYTGNGTYTG	8192	6144	0.476395	48	56.7	94	276	757	GVETDME	TVNLCES	GGNGTNGARACNGAYATGGA	SWYTCRCANARRTTNACNGT	256	4096	62.5	96.5	34.8302
Auc_400	XP_046673685.1_127883756_127884293	348	2	27	134	SALMVWKG	KDVVGRAK	WSNGCNYTNATGGTNTGGAARGG	TTNGCNCKNCCNACNACRTCYTT	4096	8192	0.237624	9.33333	57.2	94	7	154	KRTNKRQ	MNEYPKI	AARMGNACNAAYAARMGNCA	ATYTTNGGRTAYTCRTTCAT	2048	64	66.2	93	33.9375
Auc_401	XP_046679980.1_11992257_11993447	819	2	36	300	RGLRKWWA	IEWLSTHP	MGNGGNYTNMGNAARTGGTGGGC	GGRTGNGTNSWNARCCAYTCDAT	4096	6144	0.321705	69.6667	51.3	100	12	309	NKALPPI	HKTRYET	AAYAARGCNYTNCCNCCNAT	GTYTCRTANCKNGTYTTRTG	2048	512	60	89.5	33.1326
Auc_402	XP_046672107.1_56884005_56885184	606	2	40	233	YFDGQGKA	GKPTAADL	TAYTTYGAYGGNCARGGNAARGC	ARRTCNGCNGCNGTNGGYTTNCC	512	8192	0.340541	34	61.4	91	22	257	HELRKNT	PELNAMI	CAYGARYTNMGNAARAAYAC	ATCATNGCRTTNARYTCNGG	1024	512	62.7	89.5	33.1256
Auc_403	XP_046661645.1_150605033_150606063	426	2	26	159	DKATSVCA	YCVVLLEG	GAYAARGCNACNWSNGTNTGYGC	CCYTCNARNARNACNACRCARTA	8192	8192	0.133858	23.3333	47.4	94	1	167	NPLNCDC	GGNDESA	AAYCCNYTNAAYTGYGAYTG	GCNSWYTCRTCRTTNCCNCC	512	2048	58.2	96.5	30.6358
Auc_404	XP_046658797.1_208690147_208690882	384	2	25	144	RASKHDCH	DYILFLCK	MGNGCNWSNAARCAYGAYTGYCA	TTRCANARRAANARDATRTARTC	8192	3072	0.292035	23	57.6	88	11	183	ESCILVD	PITPWFR	GARWSNTGYATHYTNGTNGA	CKRAACCANGGNGTDATNGG	6144	768	56.4	93	30.3454

## Sheet: Use for primer synthesis
Primer name	Nucleotide Sequence of Primer (5' to 3')	Number of base pair
Auc_1_F1	AARGGNTGYAAYCARTAYTT	20
Auc_1_R1	AAYTCYTTRTTRCARTGYTG	20
Auc_1_F2	YTNGCNTTYAARACNATGGARAA	23
Auc_1_R2	TGRTGRTTYTCRTTRAAYTGCAT	23
Auc_2_F1	MGNATHGTNCARAAYTTYTT	20
Auc_2_R1	TCNARRTTRAADATNGTRTA	20
Auc_2_F2	GAYCCNATHAAYTAYGCNCARAA	23
Auc_2_R2	CARAANGGNARDATNACRTACAT	23
Auc_3_F1	AAYCAYCARAARCARGARGA	20
Auc_3_R1	GCNGCNARRTGRAARTAYTG	20
Auc_3_F2	GGNYTNGARGTNCAYCARTTYTT	23
Auc_3_R2	TCDATNGCYTCRTGNCCCCAYTT	23
Auc_4_F1	GCNCCNGAYATGCCNAARAT	20
Auc_4_R1	CAYTGRTCNGGRCAYTGRTA	20
Auc_4_F2	YTNGAYGTNAARTGYGARAARAA	23
Auc_4_R2	GTRCAYTGRAARTGNACYTCCAT	23
Auc_5_F1	ACNGTNATHAAYCAYGAYGA	20
Auc_5_R1	ATNGCRTARTARTTNCCRTT	20
Auc_5_F2	GARTGYGAYTTYCAYTGYTGYGC	23
Auc_5_R2	TTDATNGTCCARTTRTARCARTC	23
Auc_6_F1	CAYATGTTYTTYGAYTGYAC	20
Auc_6_R1	ATNACYTTYTGRTARCAYTG	20
Auc_6_F2	ATHACNAARTGGAARGCNAAYGA	23
Auc_6_R2	GGRTCNGCDATCATCCANCCRAA	23
Auc_7_F1	GTNCARTAYCARTTYGARGA	20
Auc_7_R1	GCRTCNARNGGYTTRTTYTC	20
Auc_7_F2	CCNGAYYTNATHACNTAYTAYGT	23
Auc_7_R2	GTYTGRAARTTYTCNARRTCRAA	23
Auc_8_F1	ATGTTYGARGGNYTNAARAT	20
Auc_8_R1	SWRTCNGCRTCNCCRAACCA	20
Auc_8_F2	CCNGARCCNAARTTYGAYGTNCA	23
Auc_8_R2	ACNCCCCARTGYTCNGTRAAYTC	23
Auc_9_F1	GARTGYCCNAARAAYTGGCA	20
Auc_9_R1	CANGTRTTYTTDATCATRTG	20
Auc_9_F2	CAYTGYGARACNWSNGCNCARAC	23
Auc_9_R2	ACNGCRTTYTGYTCRTTYTGCAT	23
Auc_10_F1	TGYWSNCARATHGGNGCNGA	20
Auc_10_R1	TCNCCNGCDATCCARTTRCA	20
Auc_10_F2	MGNYTNGCNTTYAARCCNTAYGA	23
Auc_10_R2	TAYTTYTGRTGRTCRCAYTGNGT	23
Auc_11_F1	ACNTGGGTNYTNCARGGNAT	20
Auc_11_R1	TAYTTNGGNARRAANGTRTA	20
Auc_11_F2	CARGGNCAYMGNCCNAARTGGAT	23
Auc_11_R2	GTNCKRAACATNARDATRTCRTT	23
Auc_12_F1	GCNTGGTAYTGYTAYTAYCC	20
Auc_12_R1	GGNCCRTCNGCYTCRTGYTT	20
Auc_12_F2	GAYYTNGARGAYGARAAYCARAA	23
Auc_12_R2	ARRTTNGTYTGYTGNCCRAARCA	23
Auc_13_F1	TGYTTYMGNAARTTYCCNTG	20
Auc_13_R1	TTNGCRTARTCNGGRAAYTT	20
Auc_13_F2	ACNGGNCARAARCCNTAYAARTG	23
Auc_13_R2	TCRCANARRTGRCAYTTRAANGG	23
Auc_14_F1	CCNTTYGTNGARATHACNAA	20
Auc_14_R1	TTNCCRTCNGCYTTRTTYTG	20
Auc_14_F2	GAYGGNWSNCCNAAYCARTAYAT	23
Auc_14_R2	TGNACRAARTTRTCNCCNACRTA	23
Auc_15_F1	GCNCARYTNGAYATGATHAC	20
Auc_15_R1	TADATYTCNGTNGCRTCCAT	20
Auc_15_F2	YTNMGNACNCAYAAYACNGAYTG	23
Auc_15_R2	ATYTCRCARTCRCANGCRTCRAA	23
Auc_16_F1	CAYGGNACNTTYAARGCNAT	20
Auc_16_R1	TCYTTNCKNARYTGNGTRAA	20
Auc_16_F2	GTNTTYATHGARGCNATGCCNCA	23
Auc_16_R2	AANARNGCRTCYTTRTCRCAYTC	23
Auc_17_F1	GTNTTYCCNAAYTTYACNAT	20
Auc_17_R1	TCNACRAACATNCCRTCDAT	20
Auc_17_F2	AAYGTNGARAARCCNCCNTGYTT	23
Auc_17_R2	AANACRTGDATNGTYTGRTGYTG	23
Auc_18_F1	TTYGCNAARGTNMGNGGNTA	20
Auc_18_R1	ACNACYTCNGGRTGYTTYTT	20
Auc_18_F2	GCNGAYGARACNCCNAAYAARAT	23
Auc_18_R2	TCDATRTCNARNARYTGNGCYTC	23
Auc_19_F1	GTNAARGGNTGYAARGTNAT	20
Auc_19_R1	TARTTNGGYTGCATNCCYTG	20
Auc_19_F2	CCNGGNAAYGAYCCNTAYGCNTT	23
Auc_19_R2	SWYTCYTTNCCCCARAARCAYTT	23
Auc_20_F1	ATHGARCARAAYACNGGNGA	20
Auc_20_R1	TCNGTYTCRCARTCDATRTG	20
Auc_20_F2	GARAAYGAYAAYGCNCCNACNTT	23
Auc_20_R2	SWNCKNGGRTCDATYTGRAACCA	23
Auc_21_F1	GAYATHGGNGARAAYGCNAA	20
Auc_21_R1	TANGTRAANGGNGCNCCRTT	20
Auc_21_F2	ACNATHCARGAYCARAAYGAYAA	23
Auc_21_R2	GGYTCRTTYTCNGTNACRTANCC	23
Auc_22_F1	GGNAARCARACNGTNGARTG	20
Auc_22_R1	CANACRAANGTNCCRTTRTC	20
Auc_22_F2	GGNATGGAYCARGGNACNCARGT	23
Auc_22_R2	ACRTTYTTNCCYTCNGCDATYTC	23
Auc_23_F1	GAYCCNGARAAYACNTAYGG	20
Auc_23_R1	ATYTGNACRCARTCRTGNGT	20
Auc_23_F2	AARCCNGGNAAYATHATGAARTT	23
Auc_23_R2	TCNACNCKNCKYTTRCANACRTG	23
Auc_24_F1	GGNYTNGTNCCNAARCARGA	20
Auc_24_R1	GCRTGNCKYTTYTTYTCRTC	20
Auc_24_F2	GTNCARYTNGCNGARTAYAAYCC	23
Auc_24_R2	GCRAAYTTNCKNCCRCANACRTC	23
Auc_25_F1	YTNTGGGTNGCNTTYTGYAT	20
Auc_25_R1	GTNCCNARNCCYTGRTCYTT	20
Auc_25_F2	GAYTTYACNGCNCAYATHTGYTA	23
Auc_25_R2	ATRAAYTTNCCNCKNGTRTCNCC	23
Auc_26_F1	AARTGYATGTGGTGYGGNCA	20
Auc_26_R1	CCRTCYTTNACRAARTGCAT	20
Auc_26_F2	CARACNCARCAYTAYACNAAYAT	23
Auc_26_R2	GTRTCRCARAANGCRCAYTTCAT	23
Auc_27_F1	GARTGYAARTGYCAYGGNAT	20
Auc_27_R1	TCRCANCCRTCNACNCCDAT	20
Auc_27_F2	WSNTGYACNGTNAARACNTGYTG	23
Auc_27_R2	TCRTTRCAYTGNCKNCCRTGNGT	23
Auc_28_F1	TAYMGNATGAAYTTYTAYGA	20
Auc_28_R1	TARTAYTCDATNGGYTTYTC	20
Auc_28_F2	GTNGGNCCNYTNAARGAYTTYAC	23
Auc_28_R2	TTRTANSWYTTYTGNARYTCNGT	23
Auc_29_F1	ATGCARGCNAARAARMGNTA	20
Auc_29_R1	TCNGCRTARTCNGGCCANGT	20
Auc_29_F2	TTYYTNGCNTAYTGYTAYTTYGG	23
Auc_29_R2	TANARRTTRAANACNACRTGRTT	23
Auc_30_F1	GAYGGNYTNGTNATGACNAC	20
Auc_30_R1	CARAARTCDATNGTYTTYTC	20
Auc_30_F2	GTNGTNYTNGARGARACNCCNAA	23
Auc_30_R2	GTYTCYTTYTCNARYTGRAANAC	23
Auc_31_F1	GTNMGNTAYTGGYTNGARGG	20
Auc_31_R1	TTYTGNGGRTTNGGRTAYTC	20
Auc_31_F2	GGNGAYATHYTNCCNTGGGAYTA	23
Auc_31_R2	TCDATNGCNCCYTCNCCRAAYTT	23
Auc_32_F1	TAYCARGCNCCNGAYGARTG	20
Auc_32_R1	TCRTGRTARCANGTRCARTT	20
Auc_32_F2	GARTGYGCNGAYATGTTYTAYTT	23
Auc_32_R2	ATYTCRCARTCRCANGCRTCRAA	23
Auc_33_F1	GTNGARGAYCCNAARATHAT	20
Auc_33_R1	TARTCRTCRTGRTTNGCRAA	20
Auc_33_F2	MGNYTNAARATGTTYGTNAARGA	23
Auc_33_R2	TTNGGNACNGGRAANARRTAYTT	23
Auc_34_F1	CAYGAYCCNGTNATHAARTT	20
Auc_34_R1	GTRTARAANACRTCNCCRTT	20
Auc_34_F2	GAYCAYGARCCNGTNTTYGARAA	23
Auc_34_R2	CCRTTYTTNGGRTCDATNGCRAA	23
Auc_35_F1	ATGAAYWSNTAYTTYGARCA	20
Auc_35_R1	ATNGCCATCCANGGRTARAA	20
Auc_35_F2	CCNCARGAYWSNCCNTAYGAYGC	23
Auc_35_R2	GTRTGRTTNGTNGGYTGYTGRTG	23
Auc_36_F1	TGGGAYAARYTNCARGARCC	20
Auc_36_R1	TGYTGRTCRTGCATNGTRTA	20
Auc_36_F2	YTNGAYAAYATGYTNTAYATGGT	23
Auc_36_R2	TTYTCRAANGGYTTRAARTCRTA	23
Auc_37_F1	GCNTTYAAYTTYTAYGCNGT	20
Auc_37_R1	GTYTCNGGNACRAARCANAC	20
Auc_37_F2	ACNTTYGGNGGNATGGAYCCNCA	23
Auc_37_R2	GCRTANARCCARAANGCNCCRTG	23
Auc_38_F1	TTYYTNCARTGGYTNCCNTG	20
Auc_38_R1	GTRAANACDATNARRCARAA	20
Auc_38_F2	ATGGGNMGNCCNGGNAARAARAT	23
Auc_38_R2	ACCATNGCNGCRAAYTTCCARTC	23
Auc_39_F1	GCNAARACNAAYACNTAYAT	20
Auc_39_R1	GGCATRTGRCANACNGGRCA	20
Auc_39_F2	GGNMGNAARGARGAYGTNGCNAA	23
Auc_39_R2	TCCATRCARAANARRTTRTGNCC	23
Auc_40_F1	GAYCCNTGGGARMGNTAYGG	20
Auc_40_R1	TTNCCCATRTCRTCNGCNAC	20
Auc_40_F2	CCNCARGTNYTNYTNAAYTTYGC	23
Auc_40_R2	TTNGCRTANGTDATNARNCCYTG	23
Auc_41_F1	GGNAARCARACNGTNGARTG	20
Auc_41_R1	TCNGGYTTRCANGCRAARTC	20
Auc_41_F2	ATGWSNGGNAAYAAYYTNCARAT	23
Auc_41_R2	TCRCANACCCANGGRTTRTCRTG	23
Auc_42_F1	AAYGAYATHCAYTGGGCNTG	20
Auc_42_R1	TANGCNARYTTCATRTTYTC	20
Auc_42_F2	AAYATGATHCCNYTNYTNGTNAA	23
Auc_42_R2	GTRAAYTGNGCRTGNCCRTCRTG	23
Auc_43_F1	AAYGGNACNCAYGTNTGYAT	20
Auc_43_R1	GGRTTCCARTGRTAYTTYTC	20
Auc_43_F2	CAYACNGAYATHAARCCNGARAA	23
Auc_43_R2	GTYTGDATRTCYTCNGTRAARTG	23
Auc_44_F1	YTNGCNCARCAYATHACNGA	20
Auc_44_R1	ACRCARTCYTTRTANGTYTC	20
Auc_44_F2	MGNGGNTTYGCNTTYGTNGARTT	23
Auc_44_R2	ATNCCYTCYTGCCANCCCATYTT	23
Auc_45_F1	GAYGARCCNGTNGAYTTYCC	20
Auc_45_R1	ATRCARTCYTTNGCNGTNCC	20
Auc_45_F2	GARGAYCAYWSNATHTTYCARGC	23
Auc_45_R2	ACRTARAARAANARRTTRTCCAT	23
Auc_46_F1	ACNGGNGARGCNTAYCAYTT	20
Auc_46_R1	TCNGCNARYTTNCCYTGYTG	20
Auc_46_F2	TTYCCNATGGAYCAYGGNCCNTG	23
Auc_46_R2	CADATRAAYTCRTCRTARTTRTG	23
Auc_47_F1	TAYAAYGCNGAYTTYGAYGG	20
Auc_47_R1	CCNGCCATRCARTGRAARAA	20
Auc_47_F2	GARATGAAYGCNCAYTTYCCNCA	23
Auc_47_R2	TGNGGYTGDATNCCNGTCATRAA	23
Auc_48_F1	TGGTAYGAYTTYTAYGARAA	20
Auc_48_R1	GCRAARTTNACRTCNCCNGG	20
Auc_48_F2	GAYAAYYTNCARTGYTGGATGCA	23
Auc_48_R2	TTNACRTCNGTCATYTCYTGNGC	23
Auc_49_F1	GARGCNGAYATHGGNAARAA	20
Auc_49_R1	TTRAARTARTCDATRAAYTC	20
Auc_49_F2	GCNCARGTNTTYTGYGAYTTYGG	23
Auc_49_R2	GCNGCNACDATRAARTCCATRTG	23
Auc_50_F1	AARGARCAYYTNACNAAYCA	20
Auc_50_R1	TGDATDATRTGNGCNGTCAT	20
Auc_50_F2	GCNGARTAYAAYTGYATHATHTG	23
Auc_50_R2	GTYTCNCCYTTCATNARYTGYTT	23
Auc_51_F1	YTNATHGAYCAYGCNTGGAC	20
Auc_51_R1	TCNGGRTARTAYTCRCANGC	20
Auc_51_F2	TGGTAYATHATGGAYGARTTYGG	23
Auc_51_R2	CARTCNGGNGTCCARTTDATYTC	23
Auc_52_F1	TGGTTYCARAAYMGNMGNGC	20
Auc_52_R1	ATYTGNARNCCYTTNGTDAT	20
Auc_52_F2	TGGMGNMGNCARGARAARATGGA	23
Auc_52_R2	SWYTCNACRTGYTCYTTNGCYTT	23
Auc_53_F1	GCNTTYATGTGYACNCARGT	20
Auc_53_R1	ATNARRTTRTARCACATNGC	20
Auc_53_F2	ACNATGYTNGGNTAYGGNAAYAT	23
Auc_53_R2	CCNARNARDATRTANACRAARTT	23
Auc_54_F1	AARTGYATHMGNTAYATGGA	20
Auc_54_R1	CAYTTNCCNGTNARYTGRTT	20
Auc_54_F2	GARGAYAAYYTNGGNWSNTGYGG	23
Auc_54_R2	ARNGGRTTRTTDATRTCRTGNGG	23
Auc_55_F1	GCNATGGAYGARGGNCARTA	20
Auc_55_R1	TCNGCYTGCATYTTRTTYTT	20
Auc_55_F2	YTNTAYCAYATHGCNCARAAYGA	23
Auc_55_R2	SWYTGRTANGCCATNARDATYTC	23
Auc_56_F1	ATGMGNAARGAYATHAARAA	20
Auc_56_R1	ATNCCNSWNARRTTNCCYTT	20
Auc_56_F2	GTNTGGTTYYTNGGNGCNCARGA	23
Auc_56_R2	TGNCKRTGNACNGTRTCRTARTC	23
Auc_57_F1	GAYTAYGGNAARACNTGGCA	20
Auc_57_R1	TCRAARTGRAANGGYTTRCA	20
Auc_57_F2	ATHACNAARGCNAAYGARCARGA	23
Auc_57_R2	TCNCKNCCNGCNGTRTTRTGYTT	23
Auc_58_F1	GTNACNGTNAARCAYCCNGA	20
Auc_58_R1	CKRTANGGNCCYTGCATYTT	20
Auc_58_F2	GARTTYTAYYTNTAYGGNAAYAA	23
Auc_58_R2	ATYTGNSWNARNGGRCARTTRTC	23
Auc_59_F1	MGNGTNATHACNCARGGNGC	20
Auc_59_R1	TCNGGRTADATDATNGCYTG	20
Auc_59_F2	AARGCNCAYGTNATHCCNACNCA	23
Auc_59_R2	CCNGGDATRTGNCKRTCRTTRAA	23
Auc_60_F1	ACNGAYGCNCARMGNYTNAT	20
Auc_60_R1	GTDATNCKRTCDATYTCCAT	20
Auc_60_F2	AARGCNMGNTTYATHTTYATGGA	23
Auc_60_R2	ARNACNGCYTCYTCNGTYTCCCA	23
Auc_61_F1	ATGAAYATGCARCAYTGYAA	20
Auc_61_R1	TTCATNGCRTANGCRTCYTC	20
Auc_61_F2	YTNCCNGARAAYTAYCARATGAA	23
Auc_61_R2	CCRTCNGCRTARTAYTTNGGYTC	23
Auc_62_F1	TTYGGNATHAAYTGGTGYGA	20
Auc_62_R1	GCRTADATNACNGGRTTCAT	20
Auc_62_F2	TAYTGGGCNATHACNGAYCCNTT	23
Auc_62_R2	ACNARYTCYTCYTGCCADATRCA	23
Auc_63_F1	AARCCNTTYMGNTGYGAYCA	20
Auc_63_R1	CCRCACATYTCRCARTGRTA	20
Auc_63_F2	TGYGAYGTNTGYGGNATGCARTT	23
Auc_63_R2	AANGGNCKYTCNCCNGTRTGYTT	23
Auc_64_F1	TTYGARMGNYTNATGGAYAA	20
Auc_64_R1	TTDATNCCYTCRCARTCRAA	20
Auc_64_F2	GCNAARGGNTTYACNAARGARAT	23
Auc_64_R2	TTRTCNGCNARNGTYTTCATNAC	23
Auc_65_F1	GCNYTNGARAARAAYTTYAA	20
Auc_65_R1	ARCCACATNACNGCRTCNCC	20
Auc_65_F2	TTYATHAAYGCNYTNWSNTGGAA	23
Auc_65_R2	TGRAARTCYTTNARNCKRTARCA	23
Auc_66_F1	TTYYTNCAYYTNCARCCNGA	20
Auc_66_R1	TTYTGNARNACYTCRAARAA	20
Auc_66_F2	TTYTTYGTNTAYATHGTNGARGA	23
Auc_66_R2	ARNGTNCCNGCNGCCATNCCYTG	23
Auc_67_F1	AARTAYACNGARATHGAYTG	20
Auc_67_R1	GTRTTCCARCANARYTCDAT	20
Auc_67_F2	GCNTAYATGCARGARGTNGARGG	23
Auc_67_R2	TGRAARTACCANACRTARAAYTG	23
Auc_68_F1	GGNTTYATHGARGAYAAYGC	20
Auc_68_R1	CAYTCNGTYTGNARRAARTT	20
Auc_68_F2	GTNAAYATHGAYCCNCARGCNTT	23
Auc_68_R2	TGNARNACRAAYTCYTCRTCYTT	23
Auc_69_F1	MGNACNATGGAYTTYAARGT	20
Auc_69_R1	CCCCACATNARNACNGTYTG	20
Auc_69_F2	TAYAARACNCARYTNMGNGAYTT	23
Auc_69_R2	SWYTTDATRTCYTCNARYTTNGG	23
Auc_70_F1	GTNYTNAAYGGNATGATGTA	20
Auc_70_R1	CCNGCYTGRTGRTTYTCNGG	20
Auc_70_F2	TAYCARGAYGTNYTNCCNTAYTT	23
Auc_70_R2	TCCCARTANGCRTCRCANCCRAA	23
Auc_71_F1	CCNAAYMGNAARTGGTTYGA	20
Auc_71_R1	ACNGCNGGDATRTAYTGYTC	20
Auc_71_F2	AARGCNATGAARAAYCCNTAYGA	23
Auc_71_R2	ATRTAYTGCCANACYTTNGTYTC	23
Auc_72_F1	GTNGCNTGYCARATHAARGA	20
Auc_72_R1	CARTCNACNCCRTACATNGT	20
Auc_72_F2	GCNGGNGGNATGATGCAYGARGC	23
Auc_72_R2	GCNCKNCCYTGRTCCCAYTTNAC	23
Auc_73_F1	GAYAAYGCNCCNGTNTTYGA	20
Auc_73_R1	GTNCCDATNGGYTGRTTYTC	20
Auc_73_F2	CAYATHAAYCCNGAYACNGGNAT	23
Auc_73_R2	GCRTGNARRTTYTCRTTNACRTC	23
Auc_74_F1	GAYTTYMGNCARGARGGNTG	20
Auc_74_R1	CCRTANGCNCCNCCYTTYTC	20
Auc_74_F2	GGNGTNGTNTTYAAYGARATGAA	23
Auc_74_R2	CKNACCATNGGNARNARRTAYTT	23
Auc_75_F1	AARGARATHTAYYTNCARAA	20
Auc_75_R1	TTRAAYTCRAANCKRCACCA	20
Auc_75_F2	CAYCCNGAYGCNTTYMGNAAYTG	23
Auc_75_R2	TCNACDATNGTRTCNGCNACRTA	23
Auc_76_F1	ACNMGNGARAAYATHGAYGC	20
Auc_76_R1	TCRCACCAYTGNGTNACDAT	20
Auc_76_F2	AARTTYGCNGGNTTYCARCAYCC	23
Auc_76_R2	GCNACYTCRTTYTTRAANGCYTG	23
Auc_77_F1	ATHGARMGNATGCAYAAYAA	20
Auc_77_R1	TTNARYTGYTCNGGNGTCAT	20
Auc_77_F2	GARYTNATGAARAARATHCCNGA	23
Auc_77_R2	TGNGGYTTRTANGCYTCRTCCAT	23
Auc_78_F1	GTNGARATGYTNGGNTAYAA	20
Auc_78_R1	SWYTGRTGRCANGTRCACCA	20
Auc_78_F2	GTNGARGAYAAYACNTTYCCNAA	23
Auc_78_R2	ARNCKYTCYTCNARRTANCCYTG	23
Auc_79_F1	MGNGGNAAYGTNTTYAARCA	20
Auc_79_R1	CCNGGRTGYTTNARYTTNGG	20
Auc_79_F2	GTNMGNCARAAYATHCARAARCA	23
Auc_79_R2	GGYTCNGGYTTNGGNACRAADAT	23
Auc_80_F1	MGNAARCCNTTYCARGGNAT	20
Auc_80_R1	TCRTACATYTGYTCRCAYTT	20
Auc_80_F2	TGYGARGTNGCNATHAARCARAA	23
Auc_80_R2	ACNGGRTTDATRTTRTANGGRAA	23
Auc_81_F1	GGNTGGGTNATHTGYGTNCC	20
Auc_81_R1	GTNARYTTNCKYTTRTTYTC	20
Auc_81_F2	GAYGARYTNCCNGARACNCAYTT	23
Auc_81_R2	TTNACDATRAAYTCRTANCCCCA	23
Auc_82_F1	YTNCCNGCNAAYACNTTYCA	20
Auc_82_R1	GTYTTNSWRTCRAARTGRCA	20
Auc_82_F2	AAYCCNYTNAAYGAYGCNTTYAC	23
Auc_82_R2	TGRCANCCRCAYTTCCANGGRTT	23
Auc_83_F1	TAYAARTGYTTYGCNGAYGA	20
Auc_83_R1	TGNGCRTARTTNCKDATYTG	20
Auc_83_F2	AARACNCAYATHTGYCARTAYTG	23
Auc_83_R2	CCNGGRAANGCDATNGCRTTRTA	23
Auc_84_F1	TGYGCNGTNAAYTGGACNAA	20
Auc_84_R1	CKDATNACYTTRTCNGTRCA	20
Auc_84_F2	CCNCAYTGYGCNGTNTGYAAYAA	23
Auc_84_R2	TTNARNGCDATRAANGCRTACCA	23
Auc_85_F1	GCNAAYTGGGAYAARGTNAA	20
Auc_85_R1	TGRTCNGCNACRTGYTTYTC	20
Auc_85_F2	AARCARATHGAYGARGCNAARAA	23
Auc_85_R2	TTYTCYTGNARYTGYTTRAADAT	23
Auc_86_F1	TTYCAYTAYGAYACNATGGA	20
Auc_86_R1	ACRTANCCRTCYTGRCANGC	20
Auc_86_F2	GGNGGNTTYYTNTGYGTNTGYTG	23
Auc_86_R2	CKYTCRTGNGCDATYTTYTTRCA	23
Auc_87_F1	AARCCNAARCCNTGGCAYAT	20
Auc_87_R1	TGCATNACRCANACNCCRTT	20
Auc_87_F2	MGNGARCCNTTYATHMGNATGCA	23
Auc_87_R2	TCYTGCCARTCNGGRTTNACCCA	23
Auc_88_F1	ACNATHTGYATGTGYCARAT	20
Auc_88_R1	TTRTGRTCNGTNCCRTCYTT	20
Auc_88_F2	YTNACNGTNGCNATHTAYATGCC	23
Auc_88_R2	CKNARRAAYTCYTTRCAYTCRTC	23
Auc_89_F1	GTNGCNGAYGTNGARATGAA	20
Auc_89_R1	TCNCKNGTRCARTADATRTC	20
Auc_89_F2	ATHGARAARGCNGTNCARACNAA	23
Auc_89_R2	TGCATRTANCCRTGYTCNGGRTC	23
Auc_90_F1	AARYTNGARCARGARAARTA	20
Auc_90_R1	ARNACNGCNGTRTGRTCCAT	20
Auc_90_F2	ATGWSNAARCARYTNGARGTNTT	23
Auc_90_R2	TGNACNARRTAYTGNCCYTTNCC	23
Auc_91_F1	CCNTGYTAYCAYACNYTNTG	20
Auc_91_R1	TTDATNGCYTGNACRTCRTG	20
Auc_91_F2	AAYTGYGCNGTNCAYYTNCARCA	23
Auc_91_R2	ACNGGDATYTTRCANACCATRCA	23
Auc_92_F1	YTNAAYGARGAYCAYCARAA	20
Auc_92_R1	TTNCCNACYTCDATCCAYTT	20
Auc_92_F2	GTNCCNAAYGCNAARGTNGGNTT	23
Auc_92_R2	TCRTGRTARCARAADATYTCCAT	23
Auc_93_F1	GAYWSNCCNCARATGTAYGA	20
Auc_93_R1	TANGTRTCNARRTGYTTRTT	20
Auc_93_F2	GCNGAYYTNAAYACNCCNGARAT	23
Auc_93_R2	GGNARNACNCCNACRTTNGTRAA	23
Auc_94_F1	CCNGTNATHACNGTNACNTG	20
Auc_94_R1	ATRAANACYTCNARYTCYTT	20
Auc_94_F2	GGNATGTGYTAYYTNWSNCCNTT	23
Auc_94_R2	TTNARYTCNCCRTCYTCDATYTT	23
Auc_95_F1	YTNGTNCAYACNTTYAAYGA	20
Auc_95_R1	CCDATRTCRTTNGCRTARCA	20
Auc_95_F2	AARATHGCNGAYGTNCAYCCNAA	23
Auc_95_R2	GCNGTNACYTTRTGCCAYTCNCC	23
Auc_96_F1	GGNGGNAARAARAAYMGNCA	20
Auc_96_R1	CANCCNGCNSWNACRTTRTG	20
Auc_96_F2	GARMGNMGNYTNATGAARGGNTT	23
Auc_96_R2	GGYTGDATNCCNGGNARRTTNGG	23
Auc_97_F1	GGNGTNTAYTGYCARTAYGA	20
Auc_97_R1	GGCATNGTYTTRTTRAARAA	20
Auc_97_F2	CARGCNMGNGAYGCNTTYGAYGA	23
Auc_97_R2	GCCATRTTNGGNSWRAARTADAT	23
Auc_98_F1	GGNGARATGCARGCNYTNAT	20
Auc_98_R1	TGNCCNACRTCCATCCARAA	20
Auc_98_F2	GTNGARTTYGCNAAYAARCCNAT	23
Auc_98_R2	GCCATRAANGGRAANACYTCYTT	23
Auc_99_F1	MGNGARATHCCNGCNATHCA	20
Auc_99_R1	CKCATYTTRCADATYTGRTG	20
Auc_99_F2	CARTTYYTNGAYGARMGNCAYAT	23
Auc_99_R2	GCRCARTCNCCRCARTTRTCYTT	23
Auc_100_F1	CAYTAYGCNTGGAARCARTG	20
Auc_100_R1	GGRAARTARTTNCCYTCDAT	20
Auc_100_F2	CAYAAYCARCCNTTYGAYATHTA	23
Auc_100_R2	TARAAYTCNGGNGGRTCNCCRTT	23
Auc_101_F1	AAYGTNGGNGGNGTNTTYTA	20
Auc_101_R1	AAYTCRTTRTARTGRTTCCA	20
Auc_101_F2	GAYGGNGTNYTNTTYMGNTAYGT	23
Auc_101_R2	TCYTCNGCRTCNACNCCNGGYTT	23
Auc_102_F1	AAYTTYMGNGTNCARYTNTT	20
Auc_102_R1	TTNACDATRTTYTTNGCRTC	20
Auc_102_F2	GAYCCNTGYGTNGARAARGARGT	23
Auc_102_R2	TTNSWRAACATNARYTCRTCDAT	23
Auc_103_F1	GCNGAYMGNATGMGNGGNGG	20
Auc_103_R1	TGRTCNARNACYTTRCACAT	20
Auc_103_F2	AAYAARTTYGGNCCNATGTAYAA	23
Auc_103_R2	ARRTCNACYTCRCAYTGRTTRTA	23
Auc_104_F1	YTNCCNYTNGAYGTNATGGC	20
Auc_104_R1	GCNCCNARNCKNGGNCCRTA	20
Auc_104_F2	GAYCCNTAYTGYACNGGNTGYCA	23
Auc_104_R2	AARTANGGNGGNARNCCNGGRTG	23
Auc_105_F1	CARCAYTAYAARACNGAYTG	20
Auc_105_R1	TCNCCYTCRTGNARCATYTT	20
Auc_105_F2	MGNTAYAAYYTNAARMGNAARGT	23
Auc_105_R2	CARTGNCCYTTRTCDATCATRTG	23
Auc_106_F1	GARMGNTGGTTYAARAAYGC	20
Auc_106_R1	GTNARRTAYTGYTCCCARAA	20
Auc_106_F2	GAYGARGGNATHYTNGCNTAYAA	23
Auc_106_R2	CKYTGRCANARYTCNCKNACYTG	23
Auc_107_F1	TTYAARACNTGYCAYAAYTG	20
Auc_107_R1	TGNARYTTYTCNGGYTCNGC	20
Auc_107_F2	TGYMGNMGNGCNCAYTGGGARAA	23
Auc_107_R2	TCNGGCATDATDATRCACATRAA	23
Auc_108_F1	MGNGTNGGNGGNAAYAARCA	20
Auc_108_R1	ARCATNGTNACRAARTANAC	20
Auc_108_F2	GARATGATGGCNGAYCARTAYTT	23
Auc_108_R2	TCNARCATYTCYTCDATRAAYTT	23
Auc_109_F1	CCNGGNGGNTAYACNGARCC	20
Auc_109_R1	TTNACNACCCAYTCRTTRTC	20
Auc_109_F2	CARCCNATGATHGTNCARAAYGG	23
Auc_109_R2	ACRTGYTGYTCCATRAARAAYTT	23
Auc_110_F1	GAYAAYYTNAARCCNGARGG	20
Auc_110_R1	CCYTCNGGYTTNARRTTRTC	20
Auc_110_F2	CCNAARGAYAAYYTNAARCCNGA	23
Auc_110_R2	TCNCCYTCNGGYTTNARRTTRTC	23
Auc_111_F1	ATHTTYMGNAARGTNGCNGA	20
Auc_111_R1	TGRTTNARNCKYTGNACYTC	20
Auc_111_F2	AARAAYGARCCNCARYTNGAYCA	23
Auc_111_R2	TCNACYTTRAARTCCATDATRTT	23
Auc_112_F1	YTNGAYTTYAARGARYTNGA	20
Auc_112_R1	CKNCCNGGNARRCARAANCC	20
Auc_112_F2	CARATHACNCARTTYGTNGAYAA	23
Auc_112_R2	TTCATYTTNSWRTADATRTGRTG	23
Auc_113_F1	CCNACNGGNTTYCARCCNTA	20
Auc_113_R1	CCNACNARRTAYTTRTCRTT	20
Auc_113_F2	GTNTGGYTNGGNMGNAARGTNAT	23
Auc_113_R2	TGYTCRTANARYTTNGCRAAYTG	23
Auc_114_F1	YTNGARGARTTYGAYTTYGG	20
Auc_114_R1	CANGCNGGRTTRTTRCARTG	20
Auc_114_F2	ATHWSNGARACNGCNTTYCAYAA	23
Auc_114_R2	GGNCCNCCNCKRTAYTGRTTRTC	23
Auc_115_F1	YTNATHGARAARGARGAYTG	20
Auc_115_R1	TCNCKYTTRCADATNGGRCA	20
Auc_115_F2	ATHGTNYTNGARTGGACNAARGC	23
Auc_115_R2	TGNCKNARRCAYTCNCCRTGRAA	23
Auc_116_F1	MGNYTNGCNTGGAAYGARAT	20
Auc_116_R1	GTYTCNARNGGNCKRAANGC	20
Auc_116_F2	GTNATHTAYYTNCARCARAAYGC	23
Auc_116_R2	TTNCCRTADATRTGNARYTCNGC	23
Auc_117_F1	TTYMGNCCNTGYATHAARTG	20
Auc_117_R1	TARCARTARAAYTGRTGRAA	20
Auc_117_F2	YTNCARMGNATHTGYTAYGGNGA	23
Auc_117_R2	TCYTTRAANARRTGRTANGCCAT	23
Auc_118_F1	CARATGGGNGGNGTNGCNAT	20
Auc_118_R1	CCYTCYTGRTANGGNCCNGT	20
Auc_118_F2	GTNYTNTTYGARTGYGCNAARCA	23
Auc_118_R2	ACCATRCANGGRTGCATNGGRAA	23
Auc_119_F1	YTNAARGGNGARGARTTYAC	20
Auc_119_R1	CKRTTCCARCANARYTTCAT	20
Auc_119_F2	GCNGTNAARATGYTNAARGAYGA	23
Auc_119_R2	ACYTCYTCRTGNGTCATNCCRTA	23
Auc_120_F1	AARGGNGAYMGNYTNYTNTT	20
Auc_120_R1	TCRTCRTGNGCNGCDATCAT	20
Auc_120_F2	CARACNTTYAAYATHGARAARGG	23
Auc_120_R2	TANCCRCANCKNCKYTCYTCRTG	23
Auc_121_F1	TTYGAYGGNAARATHGTNTA	20
Auc_121_R1	TTRCARTGNARYTGRAARTT	20
Auc_121_F2	CCNCARATHGCNAAYGCNTTYTA	23
Auc_121_R2	GGRTTNARNCCCATRTCCATRTG	23
Auc_122_F1	GCNWSNYTNGARGAYTAYCA	20
Auc_122_R1	CKNSWNGCRAARTCYTTNGG	20
Auc_122_F2	CARCARTTYCARCAYCAYCARGA	23
Auc_122_R2	TCRTCNSWRTTNGGCATCATYTG	23
Auc_123_F1	CAYATHYTNCARTTYTGGGA	20
Auc_123_R1	ACRTCRAANACRAAYTTYTC	20
Auc_123_F2	AARWSNYTNTAYCARATHCARGC	23
Auc_123_R2	ATYTTDATNCCRTTNGGYTTYTC	23
Auc_124_F1	GGNGAYGARGGNTGGTGGAC	20
Auc_124_R1	TTRTGNARRTARTTCATNCC	20
Auc_124_F2	AARGTNGGNATHTTYCCNGCNAA	23
Auc_124_R2	GCDATYTGDATNGCCCARTCNAC	23
Auc_125_F1	CAYTGGGAYYTNTTYTAYAA	20
Auc_125_R1	ATYTTRTGNCCNGGYTTRAA	20
Auc_125_F2	TTYTTYAARGAYMGNCAYTGGAC	23
Auc_125_R2	TGNGCCATRTCRTANARNCCRTA	23
Auc_126_F1	GCNACNGAYGTNGAYGARGG	20
Auc_126_R1	ATYTCNCCNGTNSWNGCRTT	20
Auc_126_F2	GCNGGNGAYGAYAAYMGNGAYTT	23
Auc_126_R2	ATNCKRAANARRTCNGCRTCNCC	23
Auc_127_F1	CARTGGCAYCCNGAYAARAA	20
Auc_127_R1	TCRTGRTTYTGRAANGCYTT	20
Auc_127_F2	YTNGTNCARCARGCNTAYGARGT	23
Auc_127_R2	GTYTTRAADATYTTRTTRCANGC	23
Auc_128_F1	GARGTNCAYCARTTYTGGCC	20
Auc_128_R1	GCNARNGCCATRAARTAYTT	20
Auc_128_F2	TGYATHGARGAYTAYCAYAARCC	23
Auc_128_R2	CANACNARNGGNGTCATCCARTC	23
Auc_129_F1	ATHYTNGARGCNATHGAYCA	20
Auc_129_R1	CCNACNCKRAANCCNACRTT	20
Auc_129_F2	AARMGNAARGCNMGNCCNGAYGT	23
Auc_129_R2	TGYTCNCCNARRAARTARTTNCC	23
Auc_130_F1	GARCAYATGATHTTYATGGG	20
Auc_130_R1	ARNGTRTCRAANARNGGYTC	20
Auc_130_F2	TAYCCNAARGARAAYGARTTYGA	23
Auc_130_R2	TCYTCYTTNSWDATRTTNCCYTG	23
Auc_131_F1	AARGARACNCAYTTYGGNTT	20
Auc_131_R1	ATYTCYTTRAARTCYTCYTG	20
Auc_131_F2	GCNGAYAARTAYGAYGTNATGAA	23
Auc_131_R2	CCCATNACNGGDATCATYTGRAA	23
Auc_132_F1	AARAAYCAYGTNATGTGGCA	20
Auc_132_R1	TGDATDATRTGNGCNGTCAT	20
Auc_132_F2	AARGAYCAYATGGTNTAYCAYGA	23
Auc_132_R2	GTYTCNCCYTTCATNARYTGYTT	23
Auc_133_F1	YTNCCNGGNATHGGNGTNTT	20
Auc_133_R1	ATNGTNACYTTNACCCAYTC	20
Auc_133_F2	TTYAARATHGARGCNATHTGGGG	23
Auc_133_R2	TGNACRTANARNCCRTCYTCRAA	23
Auc_134_F1	GGNAAYGARMGNGARGAYGT	20
Auc_134_R1	TCNGGDATNCCNCKYTGRTA	20
Auc_134_F2	MGNGGNGGNAARATHATHATGCC	23
Auc_134_R2	AAYTCNACRTTCATRTCRCAYTC	23
Auc_135_F1	TGGAAYGARACNGTNGCNAA	20
Auc_135_R1	TARTCYTTNCCNGCYTTNGC	20
Auc_135_F2	GGNGARACNMGNAARATHAARCA	23
Auc_135_R2	GCRAANACNCCRCARTGRTCRTC	23
Auc_136_F1	AAYCCNCAYGGNYTNYTNGA	20
Auc_136_R1	ATNARNCCYTTRTANGGNCC	20
Auc_136_F2	TTYCCNAARTAYMGNGARCARTA	23
Auc_136_R2	ARNGCNGCNACNGTYTGNCCYTG	23
Auc_137_F1	AAYGAYCCNAARGCNYTNTT	20
Auc_137_R1	ATNACYTTCCARTTYTCNGC	20
Auc_137_F2	CCNAAYAAYAARGCNATHCARCC	23
Auc_137_R2	AANARRAAYTTNGTYTTRTCRTT	23
Auc_138_F1	MGNYTNACNAAYGAYGAYTT	20
Auc_138_R1	TTRTTDATNACDATRTCRTT	20
Auc_138_F2	AARCARGARGARGAYAARATGGC	23
Auc_138_R2	TANGCCATNCKNCCNGGNGCRAA	23
Auc_139_F1	CCNATHAAYGAYCARCCNTT	20
Auc_139_R1	TARTCRTCNSWCATRTTNGG	20
Auc_139_F2	GGNMGNTTYACNCARGCNGAYAT	23
Auc_139_R2	TCNCCDATNGCNGGYTGRAADAT	23
Auc_140_F1	YTNATGACNGCNGAYCCNAT	20
Auc_140_R1	ARNGTRTCNARNARYTGCAT	20
Auc_140_F2	CCNGGNCARGTNCAYWSNGAYGA	23
Auc_140_R2	TGNGTYTCNSWDATYTTRAAYTC	23
Auc_141_F1	CAYAAYGAYTTYTGGGGNAC	20
Auc_141_R1	GCRCANACNARNARNACNGT	20
Auc_141_F2	YTNAAYCAYTGGGCNTGYGGNTT	23
Auc_141_R2	CCNGTYTCYTTNSWNARCATNGC	23
Auc_142_F1	TGYCCNTGGCCNGCNGGNAA	20
Auc_142_R1	TTYTCNCCDATCATRTANGC	20
Auc_142_F2	ATHATHAAYGCNYTNATHTAYAC	23
Auc_142_R2	TTRCANGTNCCRCAYTGRTGRTG	23
Auc_143_F1	GAYAARTTYGCNTAYGGNCA	20
Auc_143_R1	GGYTCYTGNARCCAYTTCCA	20
Auc_143_F2	TTYACNGTNATGCARAAYAAYGG	23
Auc_143_R2	TGNGCNARYTCYTTNGTRTTDAT	23
Auc_144_F1	ACNTTYWSNGARTAYGCNGC	20
Auc_144_R1	AAYTTYTGRCANGCCATYTG	20
Auc_144_F2	AARGGNYTNATGGGNGARGCNAA	23
Auc_144_R2	GCNACNARRCARTTRTTNGCRTG	23
Auc_145_F1	GTNCCNGCNCAYMGNTAYAC	20
Auc_145_R1	CKNARYTGNCCRTANACYTT	20
Auc_145_F2	AARGARAAYTGGATGAARATHTT	23
Auc_145_R2	ARRTTRCADATNGCYTTCATNGC	23
Auc_146_F1	GCNACNAARGAYCARATGCA	20
Auc_146_R1	ATNGGYTTNGCDATNGCYTG	20
Auc_146_F2	ATHTGYTAYGTNAARTTYTTYGA	23
Auc_146_R2	TGRTANACYTGDATCATYTTNCC	23
Auc_147_F1	GCNCARMGNCAYTGGATGGA	20
Auc_147_R1	GTNSWDATRAANARRAACCA	20
Auc_147_F2	CCNGTNAARGARTGGTAYTTYAA	23
Auc_147_R2	ARDATNSWYTTYTCRTGNACYTG	23
Auc_148_F1	ATGTGYGGNGAYGGNGCNAA	20
Auc_148_R1	TTRTTNGTRTADATNGGYTC	20
Auc_148_F2	TGYGGNGCNYTNAARGCNGCNCA	23
Auc_148_R2	AANGCCATDATDATRTAYTGRAA	23
Auc_149_F1	YTNAAYGAYGTNATGGAYGA	20
Auc_149_R1	TGRCANGCNARYTCYTCDAT	20
Auc_149_F2	ATHCAYGGNMGNGGNAAYTTYCC	23
Auc_149_R2	CKYTCRTGNCCCATNARRCANAC	23
Auc_150_F1	ACNCCNTGGGTNGARAARTA	20
Auc_150_R1	AAYTCNSWNGCNCCRTCYTG	20
Auc_150_F2	CARYTNTTYGGNGAYATHTAYAA	23
Auc_150_R2	SWRCANARNGCDATYTTYTCRCA	23
Auc_151_F1	GGNYTNAARCARTTYAARTG	20
Auc_151_R1	GCYTTRTGNCKYTCYTGYTG	20
Auc_151_F2	AARAARATHGARGGNAAYTTYGG	23
Auc_151_R2	ARRAAYTGYTTRTCRTGNCCYTC	23
Auc_152_F1	YTNYTNCAYGTNGTNCARAT	20
Auc_152_R1	CARAAYTGRAAYTCYTTYTC	20
Auc_152_F2	TTYGTNGAYATGAARATGAARTA	23
Auc_152_R2	CCNCCRTTNGGDATRAANCCRTA	23
Auc_153_F1	GCNWSNCCNCAYWSNTGGCA	20
Auc_153_R1	GTCATNCKYTTYTCYTTYTG	20
Auc_153_F2	WSNGCNTAYCAYGCNGCNATGAA	23
Auc_153_R2	GGYTGYTTRTGRAARTGYTGYTC	23
Auc_154_F1	YTNATHAARGCNGTNACNAA	20
Auc_154_R1	ATNARRTTYTCRCACATYTC	20
Auc_154_F2	ACNAARATGYTNGCNCARTTYGA	23
Auc_154_R2	TGCATNCKNCCRTTYTTCATNAC	23
Auc_155_F1	WSNGARGTNCARTAYACNGA	20
Auc_155_R1	AAYTCNARCCARTANGCNGG	20
Auc_155_F2	GAYTAYAARGTNTTYACNGAYGC	23
Auc_155_R2	AACCANACRAARTAYTGRCANGT	23
Auc_156_F1	GCNGTNGAYAARTTYTAYAC	20
Auc_156_R1	GGNARYTGDATRTGRTARTA	20
Auc_156_F2	TTYTGYCCNGGNYTNAARGARGT	23
Auc_156_R2	GGNARNGGRTCCCARTANACRAA	23
Auc_157_F1	TGGGCNGARGARGGNCAYTA	20
Auc_157_R1	ATNCKYTTRTGNCCNCCRAA	20
Auc_157_F2	GTNAARATHATHAARGGNCARTA	23
Auc_157_R2	GTNCCRTCCATYTCCATNGCYTG	23
Auc_158_F1	ACNGCNGGNATHACNGAYGG	20
Auc_158_R1	ATNGTNGGNACYTCRAARTA	20
Auc_158_F2	GTNTGYTAYTGGMGNGGNACNTG	23
Auc_158_R2	CKRTCNGTNACDATNGCRAANGG	23
Auc_159_F1	AAYTTYGARATHCAYAARAC	20
Auc_159_R1	TTNGGRTTNGCDATCATNGC	20
Auc_159_F2	GTNGCNYTNCARATGCCNGARGG	23
Auc_159_R2	GCYTCNARRTGRAANCKNCCRTC	23
Auc_160_F1	TGGAARAARAAYYTNTAYGA	20
Auc_160_R1	TCCCANGGNCCRTADATRTT	20
Auc_160_F2	GARGGNTAYCCNGAYAAYTAYAC	23
Auc_160_R2	GCYTTNACNCCRTARTCRAARAA	23
Auc_161_F1	GGNAAYAARGARTGYCCNAC	20
Auc_161_R1	GCNCCCATYTCNGTNGGRTG	20
Auc_161_F2	GAYGARTAYGARGCNCAYCARGT	23
Auc_161_R2	ATRAANACNARYTCDATYTCRTC	23
Auc_162_F1	CARCCNTAYATHAARTGGGG	20
Auc_162_R1	TTNARNGTYTCDATNACRTG	20
Auc_162_F2	ACNAARGARGCNAARYTNCARGT	23
Auc_162_R2	ACNGTNACRTCNARNGTNGCRAA	23
Auc_163_F1	GARATGGGNAARATHATHGA	20
Auc_163_R1	TCDATRTTNCCCCANGTCAT	20
Auc_163_F2	GAYTTYTTYCCNGAYYTNGARAA	23
Auc_163_R2	TCYTTNCCRTCNACNCCDATYTT	23
Auc_164_F1	TTYATHTAYAARTGYATHGG	20
Auc_164_R1	ARNACYTCRTCYTGDATCCA	20
Auc_164_F2	CAYTTYGAYWSNCAYCCNGAYAT	23
Auc_164_R2	ACRTCYTCNGGNGGRCARTARTC	23
Auc_165_F1	GTNGGNAARGAYGTNYTNCA	20
Auc_165_R1	TCNGCDATRTCYTTRAANAC	20
Auc_165_F2	ATGGGNYTNACNGCNGARGARAT	23
Auc_165_R2	ARNSWYTCRAARTTNGGNCCCCA	23
Auc_166_F1	GTNTTYGAYATHGGNCAYCA	20
Auc_166_R1	ATCCACATYTGYTGRAANGT	20
Auc_166_F2	MGNGTNGGNTAYGCNCARGARGA	23
Auc_166_R2	TTNARNCKYTCNGGRAANCCYTG	23
Auc_167_F1	AAYMGNYTNGTNCARYTNGA	20
Auc_167_R1	CCRTTRAARCACATRTGDAT	20
Auc_167_F2	GARTGYGTNGTNACNGGNCCNAA	23
Auc_167_R2	TTYTCRTTRAAYTTNGCYTCDAT	23
Auc_168_F1	CARCCNWSNATHAARATGAT	20
Auc_168_R1	TARAANCCNCKRTTCATNGC	20
Auc_168_F2	AAYGCNAARATHATHCCNAARCA	23
Auc_168_R2	CKRTTNCKRTTRTGCCAYTTRCA	23
Auc_169_F1	GGNAARTTYGGNMGNGTNTA	20
Auc_169_R1	SWDATNARRTCYTTNGCNCC	20
Auc_169_F2	CARGTNATHMGNGARATHGARAT	23
Auc_169_R2	GGNGGRTTNCCNACNARRAAYTC	23
Auc_170_F1	CCNAARGCNATGGTNGCNAC	20
Auc_170_R1	ARNARNACRTTYTCNGGYTT	20
Auc_170_F2	YTNAAYAARYTNACNCCNTAYGA	23
Auc_170_R2	ATRTCRCARTGDATDATYTTRTT	23
Auc_171_F1	YTNMGNAARMGNTAYCCNGT	20
Auc_171_R1	GGRTGRTANARRTGRAANCC	20
Auc_171_F2	GTNAARGAYYTNGARCAYGCNAT	23
Auc_171_R2	GTRTGNACYTGYTGRTGYTTRTC	23
Auc_172_F1	YTNGCNGAYAARCAYATGCA	20
Auc_172_R1	TCRTANARNCKNGTDATNCC	20
Auc_172_F2	YTNATGGAYGCNAARGARATHTT	23
Auc_172_R2	GGNCCYTTNGCNACRTCYTCNGT	23
Auc_173_F1	TAYGCNCARYTNGTNATGGG	20
Auc_173_R1	GGNARYTCNARRTTNACCAT	20
Auc_173_F2	GTNAAYYTNGAYCCNGCNGCNGA	23
Auc_173_R2	TTNGGNCCRTCNACCATRAAYTG	23
Auc_174_F1	TAYTTYTGYCAYTGYGGNGA	20
Auc_174_R1	GGYTCNCKNGCRTGRTGNGT	20
Auc_174_F2	CARTGGCAYAARGARATHCAYGA	23
Auc_174_R2	CKCATRTGYTCNGTNARRTARTA	23
Auc_175_F1	GAYTAYGTNYTNGTNGARGA	20
Auc_175_R1	CCDATNGTYTGCCARTGNGC	20
Auc_175_F2	CCNYTNCARGCNCARGCNCARTG	23
Auc_175_R2	GTNCKRAADATRTTYTCYTCRTC	23
Auc_176_F1	AARTTYGAYCARTAYYTNAA	20
Auc_176_R1	ARNGCYTCCATNCCYTCRTG	20
Auc_176_F2	ACNATHGGNTTYAAYTGYGARAA	23
Auc_176_R2	CCNGTDATNGCRCANGCNGGYTG	23
Auc_177_F1	WSNGCNGTNATHATGGARGA	20
Auc_177_R1	CCYTTYTCNACCCARTTYTT	20
Auc_177_F2	CCNGARATHYTNGARACNGTNTA	23
Auc_177_R2	TTDATNCKYTTRTAYTTNACRTC	23
Auc_178_F1	ATGCAYATHGARGTNCARGT	20
Auc_178_R1	GCNCKYTTNSWRTTNGTYTT	20
Auc_178_F2	MGNGTNAAYATHTTYGGNGARGA	23
Auc_178_R2	CCRAAYTTNGTYTGNGCRAANGT	23
Auc_179_F1	TGYMGNATHCARTGGGTNGT	20
Auc_179_R1	TAYTCRTGRAARTCYTGNGG	20
Auc_179_F2	GTNGGNWSNTGYTAYAAYCCNTT	23
Auc_179_R2	SWYTTCATNACYTTNSWRTTNGC	23
Auc_180_F1	ACNAARWSNTAYTAYMGNAA	20
Auc_180_R1	GCYTCNACNARRTTRAARTC	20
Auc_180_F2	YTNYTNGTNTAYGAYATHTGYAA	23
Auc_180_R2	AANCCNGTYTTDATNCCRTCCCA	23
Auc_181_F1	GARGARGGNTAYAARTTYTG	20
Auc_181_R1	ARRCADATRTTNGCYTCYTT	20
Auc_181_F2	TGGGCNATGACNYTNGAYTGGTA	23
Auc_181_R2	TCRTTYTTRTGNCKYTTNGCRTT	23
Auc_182_F1	TGGCARGARATHACNACNGA	20
Auc_182_R1	TARTCDATNARNGCYTTYTT	20
Auc_182_F2	TTYMGNYTNCAYAAYYTNTTYAC	23
Auc_182_R2	GTNCKCATNARNCCNCCYTCCCA	23
Auc_183_F1	MGNGARTAYAARAARTTYGG	20
Auc_183_R1	ATNACNARRTGRTCYTCYTT	20
Auc_183_F2	GARMGNGTNGCNTAYGTNTGYTT	23
Auc_183_R2	ATNACNCCNGCNGCYTCYTTYTG	23
Auc_184_F1	TTYACNGAYTAYCARATHAA	20
Auc_184_R1	TTNGTRAADATRTGRTCYTG	20
Auc_184_F2	ACNCAYTGYTTYAARGARGARGA	23
Auc_184_R2	GTNGGNGTYTTRTARTCRTTRAA	23
Auc_185_F1	WSNGAYATHGGNGARGGNAT	20
Auc_185_R1	CCRTCDATDATNCKRTGRTC	20
Auc_185_F2	TTYGAYGAYATHTGYGARGTNGA	23
Auc_185_R2	TCNACNGCDATNCCDATRTTRTG	23
Auc_186_F1	ACNGCNTTYCARGAYMGNGA	20
Auc_186_R1	ARCATNACNACNGTYTTRAA	20
Auc_186_F2	GGNGCNGAYCCNAAYAARATHAA	23
Auc_186_R2	GCNARRAAYTTNARRAARTTCCA	23
Auc_187_F1	ACNGCNTTYACNTAYTGYTT	20
Auc_187_R1	GTRAARTTRTCNGCCATRTC	20
Auc_187_F2	GARATHCAYTTYTGGGARGTNTG	23
Auc_187_R2	CCNSWNGCRAACATNGTNGGRTT	23
Auc_188_F1	TTYGCNWSNGGNGTNCAYTT	20
Auc_188_R1	CCYTGNGCYTCRCAYTCYTT	20
Auc_188_F2	GARTAYYTNATHCARGARGAYGG	23
Auc_188_R2	TCYTTYTCNCKYTGYTTYTCRTA	23
Auc_189_F1	GAYGGNATGCCNGCNGCNTT	20
Auc_189_R1	TTNACRAARTTNGCRTCRTA	20
Auc_189_F2	CCNGGNGAYTTYAAYGGNGAYGC	23
Auc_189_R2	GGRTANCCRTCCATRTTRAARTC	23
Auc_190_F1	YTNAARGTNYTNGARGCNTG	20
Auc_190_R1	TCNGGCATRAARTANCCYTC	20
Auc_190_F2	YTNAARACNCAYGTNGARACNGA	23
Auc_190_R2	TCNCCYTCCCARCAYTGRAADAT	23
Auc_191_F1	GGNAARAARGTNGCNGARTG	20
Auc_191_R1	ATYTGNGGYTTRCANGCRAA	20
Auc_191_F2	GGNYTNGTNAAYYTNCAYAARAT	23
Auc_191_R2	TANARRTTYTTYTCDATNGTCCA	23
Auc_192_F1	WSNGTNCAYGGNGCNGGNAA	20
Auc_192_R1	TTNGCNGTYTCYTGNGGNAC	20
Auc_192_F2	AAYACNTAYTTYGAYTAYGTNAA	23
Auc_192_R2	GGRCANCKRAAYTGYTTYTCDAT	23
Auc_193_F1	ACNYTNAAYCCNGCNATHCA	20
Auc_193_R1	TTYTGRTAYTCRCAYTCYTT	20
Auc_193_F2	GTNGAYGCNGCNTTYCARTTYTA	23
Auc_193_R2	CKNGTRTCRTGNARNGCRCANCC	23
Auc_194_F1	ATHGTNYTNAARGAYGTNAA	20
Auc_194_R1	ATNSWNGCRTTYTCNGCNAC	20
Auc_194_F2	CCNGARTTYATHACNCCNAAYGA	23
Auc_194_R2	SWRTAYTGYTTNGGRTCRAANAC	23
Auc_195_F1	ATGGAYGARGARTAYGAYGC	20
Auc_195_R1	TTNACYTGYTTYTGNGGDAT	20
Auc_195_F2	CAYATHGAYMGNAAYAARTAYTA	23
Auc_195_R2	GTRTTNGGDATNGGRTGRTCCAT	23
Auc_196_F1	GAYGGNGGNATHCCNATHTT	20
Auc_196_R1	GTRCAYTCRAARTTYTTRTC	20
Auc_196_F2	GARGARACNGARGCNGCNCAYGA	23
Auc_196_R2	TGNGCRCANCCRTANGGYTTYTC	23
Auc_197_F1	ACNGCNTAYGGNGARGAYGA	20
Auc_197_R1	TTDATRCARTARCARTAYTT	20
Auc_197_F2	TGGATGAAYWSNTTYWSNCAYAA	23
Auc_197_R2	TAYTCNSWRCANGTRCACCARTG	23
Auc_198_F1	YTNTAYCAYAARCARTTYCA	20
Auc_198_R1	TCRCAYTTCATRTANGCYTC	20
Auc_198_F2	AAYATHCARGARCAYGARAARAT	23
Auc_198_R2	AARTGYTGYTGNGGNACNGTRTA	23
Auc_199_F1	CARGTNTGYCAYATGGCNTT	20
Auc_199_R1	TTNCKRAANCKYTCCATRTA	20
Auc_199_F2	ATHCAYAARACNGAYAARCCNTA	23
Auc_199_R2	ACNGTCCARTCNARNARDATYTC	23
Auc_200_F1	ATGGAYCCNGARACNATHGA	20
Auc_200_R1	TGYTTRTTNCKNCKYTTYTT	20
Auc_200_F2	GAYGCNAAYGTNACNMGNTGYTG	23
Auc_200_R2	GGNACCCARTCNARRTCYTTYTT	23
Auc_201_F1	ATGGCNGCNAARATGCCNGA	20
Auc_201_R1	TCYTTRTGYTCDATRTTNAC	20
Auc_201_F2	AAYTAYWSNTGYGARATHTGYGG	23
Auc_201_R2	AARTGYTGNCKRTTDATRTGYTC	23
Auc_202_F1	AARGAYATHTAYMGNCCNTA	20
Auc_202_R1	GTRCAYTCRAARTTYTTRTC	20
Auc_202_F2	GTNGCNTAYACNTAYGARGCNTT	23
Auc_202_R2	TGNGCRCANCCRTANGGYTTYTC	23
Auc_203_F1	YTNAARAAYAARGAYGTNGC	20
Auc_203_R1	TTYTTNARYTCNGGCATYTT	20
Auc_203_F2	GARGTNYTNGTNYTNGAYGARGC	23
Auc_203_R2	ARDATDATRTTRCAYTCRTGYTT	23
Auc_204_F1	GAYGARTTYCAYCCNCARTT	20
Auc_204_R1	TCYTTNARNCKNGCDATYTC	20
Auc_204_F2	CARCAYYTNTAYTTYAARATHAA	23
Auc_204_R2	GGYTGRTAYTGNGGNCCCCARTC	23
Auc_205_F1	TAYYTNATHGCNCAYGARGA	20
Auc_205_R1	TCRTTYTTYTCNACRTCRAA	20
Auc_205_F2	GTNGGNCARCAYATGGARTAYGA	23
Auc_205_R2	TTRTCRAARTANCKYTGCCARCA	23
Auc_206_F1	ACNATHMGNAAYTAYAAYAA	20
Auc_206_R1	ARNACNGTRTTRTAYTGNCC	20
Auc_206_F2	ACNTTYGGNTAYGARGCNGCNGA	23
Auc_206_R2	ACRTTRTTYTCNARYTGRAAYTT	23
Auc_207_F1	ATGGCNGAYAAYTGYGGNAT	20
Auc_207_R1	ATNCKNSWNCCNGCRTTCAT	20
Auc_207_F2	AARTTYGGNTGYGGNTGGTGYCA	23
Auc_207_R2	TCDATNSWNGGRTCNACRAAYTC	23
Auc_208_F1	TGGGTNACNMGNMGNGTNGC	20
Auc_208_R1	GGDATRCANGTYTTRCARAA	20
Auc_208_F2	GGNGAYACNGCNTAYCCNACNTG	23
Auc_208_R2	GCDATDATRTTNACRCARAARAA	23
Auc_209_F1	TTYTGGWSNTGGYTNTTYGT	20
Auc_209_R1	ARRTANGCYTTRTARAARAA	20
Auc_209_F2	AARYTNCCNGARYTNGGNGAYAC	23
Auc_209_R2	ARNACRAARTANSWRAARTACAT	23
Auc_210_F1	TGYGAYGARATHTTYTAYGC	20
Auc_210_R1	AANGGRTTRTGYTCRTCRTA	20
Auc_210_F2	TAYGCNATHTGYAAYGGNGAYCA	23
Auc_210_R2	TGNARRTTRCARTGNGTRAARTA	23
Auc_211_F1	CARGGNYTNATHACNAAYGA	20
Auc_211_R1	ATRTARCANCCYTTRTGRAA	20
Auc_211_F2	ACNATGTTYYTNAAYACNAARGG	23
Auc_211_R2	ACNCCRTGNARRTARTCRCARTT	23
Auc_212_F1	ACNCAYYTNTTYGARAARGA	20
Auc_212_R1	TCRAANCKRAARTGYTTNGT	20
Auc_212_F2	AARTTYGGNGAYATHGTNCARGC	23
Auc_212_R2	GGCCACATRTGRTANGGRTAYTC	23
Auc_213_F1	CARGARAARAAYTTYATHTG	20
Auc_213_R1	TTDATRTGRTTNGCRCAYTG	20
Auc_213_F2	YTNCAYACNGGNGTNAARCCNTA	23
Auc_213_R2	AANGCYTTNCCRCANACYTGRCA	23
Auc_214_F1	MGNCCNGARCAYCARGCNCC	20
Auc_214_R1	TCNCKNACNGTYTTNCCYTG	20
Auc_214_F2	AAYGARACNGARGCNCARAARTA	23
Auc_214_R2	CKYTCYTTYTTYTCNARDATCCA	23
Auc_215_F1	AAYTTYAAYYTNCARYTNGA	20
Auc_215_R1	CAYTTYTTRTTNGCCATNGG	20
Auc_215_F2	ATGGAYGAYATHGCNGARATHAA	23
Auc_215_R2	TGRTGNCKNCKDATRAACCARTT	23
Auc_216_F1	CARACNGTNACNAAYATGTA	20
Auc_216_R1	TTNCCNGCNGCRCANGTRCA	20
Auc_216_F2	YTNGCNGTNGCNGAYGARTGYTT	23
Auc_216_R2	AANGCRTANARDATNGGRTTCAT	23
Auc_217_F1	AARAAYTAYYTNGAYMGNGG	20
Auc_217_R1	TCNCKDATYTCYTGNACYTC	20
Auc_217_F2	GTNATHGGNTAYGGNCARTGGAT	23
Auc_217_R2	CKYTTYTCNGGNGGNACRAADAT	23
Auc_218_F1	MGNGARTGGGCNTTYGTNAA	20
Auc_218_R1	CCNSWRAANGTYTTNGCDAT	20
Auc_218_F2	AARACNGCNYTNTGYTGYGARAT	23
Auc_218_R2	GGNARNARRTGRTGRTTRTTNGC	23
Auc_219_F1	ATHCARACNGCNGAYAAYGT	20
Auc_219_R1	TGRTTRAAYTCYTGNGTNAC	20
Auc_219_F2	MGNATHGARTAYGGNGTNCAYCA	23
Auc_219_R2	TARTTNARRTTRTCRTCNACYTC	23
Auc_220_F1	TGGCCNAARATHATGMGNCA	20
Auc_220_R1	TCNARRTGYTTCATNGGRTT	20
Auc_220_F2	TGGGAYACNWSNGARGCNGARAA	23
Auc_220_R2	CCNARYTGDATRAANCKDATRTT	23
Auc_221_F1	GGNGARAARCCNTAYCARTG	20
Auc_221_R1	ARRTANACNGGNGGYTCNGT	20
Auc_221_F2	CCNTAYAARTGYGAYATHTGYGA	23
Auc_221_R2	ACNARYTCNCKCATRTTNGGRTG	23
Auc_222_F1	ATHGARATGAAYGCNCARAC	20
Auc_222_R1	ATRTCYTGNCCYTCNACRTT	20
Auc_222_F2	TGYACNGARTGGGGNCARGTNTT	23
Auc_222_R2	AANACRTTRTTYTGYTGCATYTT	23
Auc_223_F1	GCNGGNCCNTAYTGYACNAT	20
Auc_223_R1	AANGTYTCRTANGGNACDAT	20
Auc_223_F2	GCNGARGTNTAYAARATHGARCA	23
Auc_223_R2	ARRTTRCARTCDATYTTYTGNCC	23
Auc_224_F1	GTNAARATHGCNGTNGARAT	20
Auc_224_R1	ATNACRTTNCKNACYTGYTT	20
Auc_224_F2	CCNGAYCARTAYGCNYTNCARTT	23
Auc_224_R2	GCYTTNARRAANARNGCRTTDAT	23
Auc_225_F1	ACNTGYGGNGTNTGYCARAA	20
Auc_225_R1	GTNGTRTTNSWYTCNGCRTC	20
Auc_225_F2	GAYATHGTNAARTTYATHCARCA	23
Auc_225_R2	GCNACYTCNGTNCKNARYTTYTT	23
Auc_226_F1	TTYGARAARGGNCCNMGNAC	20
Auc_226_R1	ATNACRTCRTTDATNCCNAC	20
Auc_226_F2	CCNATGATHTGYGGNATHTGYGC	23
Auc_226_R2	CCNACNACRTAYTGNGGDATRCA	23
Auc_227_F1	AAYGGNAARTGYGTNTGYCC	20
Auc_227_R1	TTRCAYTGNCCRTTDATRCA	20
Auc_227_F2	CARTGYAAYAAYGAYTTYGAYTG	23
Auc_227_R2	TCNCCNACRTGRTTNGGNGGRCA	23
Auc_228_F1	TGYAARATHAARMGNAAYTA	20
Auc_228_R1	GGNACRTGRTGRTTCATYTC	20
Auc_228_F2	TGYWSNTAYTAYACNCARAAYCC	23
Auc_228_R2	TTDATRTCNGCNGTRAARTTRCA	23
Auc_229_F1	AAYTAYGCNGTNCARGCNGA	20
Auc_229_R1	ACNACRTCDATRTCYTCYTC	20
Auc_229_F2	CAYMGNGTNYTNCARCCNGARGA	23
Auc_229_R2	TCNACNGCNARNCCCATRTGYTT	23
Auc_230_F1	GAYGCNYTNAARTAYGAYTT	20
Auc_230_R1	TGNARYTTNCKYTTCATYTC	20
Auc_230_F2	YTNTAYAARTTYATHGCNGAYCC	23
Auc_230_R2	CCRTANCKRTGNCCRCARTGRTC	23
Auc_231_F1	ATGGCNACNYTNGARGAYAA	20
Auc_231_R1	TTRTCNACDATCATNCCRTG	20
Auc_231_F2	AARGAYTGGCARMGNTTYAARCA	23
Auc_231_R2	TCDATNARRAARTTYTCNACRTC	23
Auc_232_F1	AAYGGNTGGAARACNAARGA	20
Auc_232_R1	TARTCNGTYTCRTADATRTC	20
Auc_232_F2	CCNTTYACNCARTAYGCNTTYTA	23
Auc_232_R2	GCNARRTCNCKRTGNACRAAYTT	23
Auc_233_F1	TAYMGNYTNAAYGTNTTYGG	20
Auc_233_R1	GGRTARTARTCRTTCCARAA	20
Auc_233_F2	YTNGAYGGNATGGCNCCNGGNAA	23
Auc_233_R2	AARTTNCCCCANARNSWCATNAC	23
Auc_234_F1	CARGAYCCNTTYYTNYTNTA	20
Auc_234_R1	SWYTTNACRTANGCYTCRTG	20
Auc_234_F2	TGGTTYTAYGAYAARGARGARTG	23
Auc_234_R2	TTNARNARRTARTTNACNGCYTG	23
Auc_235_F1	GARAAYTGYTAYYTNGTNGG	20
Auc_235_R1	ATNACRTTNACNCCNGTRTG	20
Auc_235_F2	GGNAARTGYGTNYTNGGNATGGC	23
Auc_235_R2	GTNGGNCCRTCDATNCCRTCNGT	23
Auc_236_F1	CCNTTYCCNAARACNTAYTT	20
Auc_236_R1	TACCACATNSWNACNGCDAT	20
Auc_236_F2	TAYTTYGTNAARATHGCNTGGGG	23
Auc_236_R2	TTYTCNACCATNSWRTGRAARTA	23
Auc_237_F1	GAYTAYGAYTGYATHGGNTT	20
Auc_237_R1	ACNGTRTCRCAYTTNGTRTA	20
Auc_237_F2	YTNGAYAAYACNYTNTGYGARTA	23
Auc_237_R2	TTRTCNCCRAARTANARRCAYTT	23
Auc_238_F1	ACNYTNGARGGNCAYGARAA	20
Auc_238_R1	CCNGGYTTNACNGGRTTCCA	20
Auc_238_F2	AAYGCNCAYACNCARGAYGTNAA	23
Auc_238_R2	ARRTGRCACCANGCDATRTCRTA	23
Auc_239_F1	ACNCCNGTNGARGTNACNAA	20
Auc_239_R1	GTNARCATNARYTTCCANAC	20
Auc_239_F2	GGNAAYCCNCAYACNACNCCNGA	23
Auc_239_R2	ACNGTNACYTGNCCRTGYTCYTT	23
Auc_240_F1	TTYCAYACNATHAARAAYAA	20
Auc_240_R1	ATNSWNSWCCARTCNACNCC	20
Auc_240_F2	GTNGARTGYAARAARGCNCARCC	23
Auc_240_R2	TGRAANSWNSWCATRTCNACRTT	23
Auc_241_F1	CCNATGGARGTNTAYCARTT	20
Auc_241_R1	TANGCNGTYTTNGCNCCRAA	20
Auc_241_F2	AARACNYTNAAYGARTTYAAYAC	23
Auc_241_R2	TCNGTYTCNGTNACCATNGTYTG	23
Auc_242_F1	CCNGTNGCNMGNATHAAYAT	20
Auc_242_R1	TTNACRAARCARAARTAYTC	20
Auc_242_F2	AARACNATHWSNAAYTGGGARGT	23
Auc_242_R2	TTRTAYTGNACRTANGCYTCRAA	23
Auc_243_F1	AAYCCNATHGGNMGNACNGG	20
Auc_243_R1	ACRTTRCANGCRTCRTCNCC	20
Auc_243_F2	GGNMGNTGGGGNCCNAAYCAYGC	23
Auc_243_R2	TCNACCCANGCRTTRTCNGTRTT	23
Auc_244_F1	GTNGCNATGGTNGARGTNCA	20
Auc_244_R1	ATRTCNCCNGCYTCDATYTG	20
Auc_244_F2	YTNATHGCNTTYGCNGTNTGYAC	23
Auc_244_R2	SWNACNGTNACYTCRTAYTTRTG	23
Auc_245_F1	MGNCAYCAYGARGAYGARAA	20
Auc_245_R1	ARNGTNCKYTGNACNGGNGG	20
Auc_245_F2	AAYAAYYTNCARAAYGARGARAA	23
Auc_245_R2	TTDATNCKYTTRCANGCRAARTC	23
Auc_246_F1	CAYCARAARCARCAYTGGAA	20
Auc_246_R1	CANGTRCARTCRAARCAYTT	20
Auc_246_F2	GCNGGNGARGTNATHATGAARGA	23
Auc_246_R2	GTNCCCCANARNGTYTGNGTRTA	23
Auc_247_F1	CCNTTYGTNATHGARCCNGC	20
Auc_247_R1	CKNSWCATRTCRTCNGCCAT	20
Auc_247_F2	GARGTNTAYGARTGYACNCARAT	23
Auc_247_R2	GCNACYTTNARYTGRTGNCCRAA	23
Auc_248_F1	GCNCARTTYMGNAARTGGAA	20
Auc_248_R1	TANACNARRTTNCKDATNGC	20
Auc_248_F2	GARTTYAARACNGARCARGCNAA	23
Auc_248_R2	CCNCCRAANCKNGGYTCRAADAT	23
Auc_249_F1	MGNAARCAYACNTAYTAYCC	20
Auc_249_R1	TGDATRTTRTCDATCATNGG	20
Auc_249_F2	ATHATHAAYGAYCAYYTNTAYGA	23
Auc_249_R2	SWRCANACYTCYTTRTANCCYTG	23
Auc_250_F1	GARCARTAYYTNTTYAAYGT	20
Auc_250_R1	ACRTCYTTDATRTTNGGDAT	20
Auc_250_F2	AAYYTNGAYAARGCNGTNGARCA	23
Auc_250_R2	TTRTTYTTNACNSWNGGRAADAT	23
Auc_251_F1	ATGGGNAAYWSNGCNYTNAA	20
Auc_251_R1	TCCATRTAYTTRTCRTANCC	20
Auc_251_F2	CAYTTYGARACNGCNGARAARAC	23
Auc_251_R2	SWYTTCATYTCRAANARRTTNCC	23
Auc_252_F1	MGNATHGTNMGNAARTTYGA	20
Auc_252_R1	AAYTTRAANACRTANGGCCA	20
Auc_252_F2	AAYTGGYTNYTNGAYGGNTTYCC	23
Auc_252_R2	TCNSWNGTYTTNCCRTGRAAYTC	23
Auc_253_F1	TTYCAYCARGGNGGNAAYCC	20
Auc_253_R1	CCRTGCCARAARCANGCRTG	20
Auc_253_F2	YTNAAYCAYCAYWSNGGNTAYGC	23
Auc_253_R2	ARRTGNGTNACDATYTCRTGCAT	23
Auc_254_F1	MGNAAYYTNACNTGGACNGA	20
Auc_254_R1	TTNARDATRTTCCADATNGG	20
Auc_254_F2	CAYYTNGGNTTYTAYMGNGAYAT	23
Auc_254_R2	AADATRTGCATRTCDATYTGYTC	23
Auc_255_F1	YTNGGNAARMGNGTNGTNGA	20
Auc_255_R1	GTCATNCCRTANCCRAARTC	20
Auc_255_F2	CCNATHGGNTTYAARMGNAARGA	23
Auc_255_R2	GTRTANACNACRTGNGGRTTRTA	23
Auc_256_F1	GCNAARTAYMGNCARAARGA	20
Auc_256_R1	GTRTCNARRTCNACNACRTT	20
Auc_256_F2	YTNAARAARATHGARGAYCCNGA	23
Auc_256_R2	GGNGTNGGNGGCATRTARAAYTG	23
Auc_257_F1	CCNGARATHCAYGTNACNGC	20
Auc_257_R1	GCNARRTCNARYTTYTCRTT	20
Auc_257_F2	AARMGNGAYCAYCARYTNGTNCA	23
Auc_257_R2	GTNACDATNGCRAANGTRTCRTC	23
Auc_258_F1	ATHAAYATHAARCAYTGYGA	20
Auc_258_R1	TARTCYTCRAANACNGTNCC	20
Auc_258_F2	CARTTYGGNMGNGARACNTTYAC	23
Auc_258_R2	GTYTCNSWNGCRAANARYTCRTT	23
Auc_259_F1	TAYCCNTTYYTNTTYCARAC	20
Auc_259_R1	TCNARNARNCKYTGYTCNGT	20
Auc_259_F2	GAYWSNTAYCARCARYTNGTNGA	23
Auc_259_R2	GGRTCNCCNARNGCNACRTCNAC	23
Auc_260_F1	ACNTTYGTNGAYATGAARAT	20
Auc_260_R1	CARAAYTGRAAYTCYTTYTC	20
Auc_260_F2	GARYTNTTYGTNAAYGARACNTT	23
Auc_260_R2	CCNCCRTTNGGDATRAANCCRTA	23
Auc_261_F1	GAYTGYCCNAAYGARAARGC	20
Auc_261_R1	CANACNGGYTTRTGRTCYTC	20
Auc_261_F2	MGNGGNGCNTGYGGNGAYAAYGC	23
Auc_261_R2	CANGGNGCRTCYTGNGGRCANGT	23
Auc_262_F1	TAYYTNATGGTNGARTTYCC	20
Auc_262_R1	TANCCRAARTCDATRTGRAA	20
Auc_262_F2	GARCARGAYYTNATHTGGAARTA	23
Auc_262_R2	GTDATNACRCARTANCCNGCRCA	23
Auc_263_F1	TGGATGGARTTYGTNGGNTG	20
Auc_263_R1	CCNCCRCANACNACRAANGC	20
Auc_263_F2	CCNYTNGCNATGTTYGTNTTYAC	23
Auc_263_R2	AADATNACNCCCCARAANGTRTG	23
Auc_264_F1	MGNGCNCCNGAYGGNGGNTG	20
Auc_264_R1	ATNARCATNCCRCANACRCA	20
Auc_264_F2	TTYATGGTNAAYYTNATHGCNGA	23
Auc_264_R2	GTNGTNCCNCKCCANCCRTAYTC	23
Auc_265_F1	TTYGGNYTNTAYGGNGAYAA	20
Auc_265_R1	TCYTGRTCCATNCKNGTRCA	20
Auc_265_F2	CARMGNGTNGAYGCNGGNGARCC	23
Auc_265_R2	ACRTAYTTYTGYTGCATYTCNGC	23
Auc_266_F1	CCNATHGTNACNTGYGAYTT	20
Auc_266_R1	TCYTTRTTRAADATNGTRTA	20
Auc_266_F2	GTNGGNATHGAYACNGAYATGGT	23
Auc_266_R2	TTCATRTANCCNARCCARAANGC	23
Auc_267_F1	GTNYTNTGYAAYACNGGNGG	20
Auc_267_R1	GGNSWDATRCARAARTTYTT	20
Auc_267_F2	WSNYTNACNAARAAYCAYTTYCC	23
Auc_267_R2	TGRCARTCRCANGGRAARTGRTT	23
Auc_268_F1	ATHTGYGGNGGNGARATGTT	20
Auc_268_R1	CAYTTRTGYTCYTTDATRTC	20
Auc_268_F2	TAYMGNGAYYTNAARCCNGARAA	23
Auc_268_R2	TTNACNCCRTTYTTNARRTTNCC	23
Auc_269_F1	GCNGAYACNGTNATHTAYGT	20
Auc_269_R1	TCNACCCAYTTNCKDATCAT	20
Auc_269_F2	GAYGGNGARCAYCCNCCNGTNTA	23
Auc_269_R2	TTYTTRTGRTARTCCATRAANCC	23
Auc_270_F1	AAYGTNGTNGCNCCNAARCC	20
Auc_270_R1	ATRAARTARTANCCYTCYTC	20
Auc_270_F2	AARAAYGCNGCNGTNATGGTNTG	23
Auc_270_R2	ATNARDATRTTNGTYTTYTTRAA	23
Auc_271_F1	TTYTGYAARGAYGARGTNCC	20
Auc_271_R1	GGNCKYTTNSWNACYTCCAT	20
Auc_271_F2	ATHMGNTAYGARTTYGTNGAYAC	23
Auc_271_R2	CKYTCNARRAAYTCNACNACRAA	23
Auc_272_F1	AARATHTGYAARGAYACNAT	20
Auc_272_R1	ATNGCNACRTANGTNCCRAA	20
Auc_272_F2	AARATHYTNYTNGAYATHGARAA	23
Auc_272_R2	AANGCNCCNACRTGRTTYTGCCA	23
Auc_273_F1	ATHGGNCAYAAYCAYTTYGA	20
Auc_273_R1	ATNGCRAARTTNGGYTGRTT	20
Auc_273_F2	GARGGNTGGATHCARATHATGCA	23
Auc_273_R2	GTDATYTCYTGYTCYTCYTGYTT	23
Auc_274_F1	AAYAARGCNMGNGARGARGC	20
Auc_274_R1	ARNGTYTTNGTNGCYTCRTC	20
Auc_274_F2	ACNTAYAARMGNGARAARCARGA	23
Auc_274_R2	GCRTGNCKNGGNACNGCNCCYTG	23
Auc_275_F1	GGNGARYTNCCNGTNTGGGT	20
Auc_275_R1	TCNARYTTYTTRTTNACYTT	20
Auc_275_F2	GTNGARMGNTGGMGNAARGTNGA	23
Auc_275_R2	TCCCANARYTCDATNCKYTTYTG	23
Auc_276_F1	TAYGCNGARTAYTTYGAYGG	20
Auc_276_R1	CKRAANCCRTCNCKRAAYTT	20
Auc_276_F2	CCNGTNTGYYTNACNCARGCNGA	23
Auc_276_R2	ATNARRTTRTANARDATNGGRTT	23
Auc_277_F1	ACNGARTTYMGNYTNAAYAT	20
Auc_277_R1	TANCKRTGNGTRAADATNGG	20
Auc_277_F2	ATHTTYGTNAARGAYGTNAAYAA	23
Auc_277_R2	ATRTGRAANARNARCATNCCRTT	23
Auc_278_F1	GGNAARGCNGTNACNATGGG	20
Auc_278_R1	TGNACNACRTTRAARCACAT	20
Auc_278_F2	GAYGARAARMGNATGCARGARAA	23
Auc_278_R2	ARNGCCATNCCNGCNARDATRTA	23
Auc_279_F1	ACNAAYGAYGGNGCNACNAT	20
Auc_279_R1	CKNACNACRCANARNGCRTC	20
Auc_279_F2	GAYGTNGAYCAYGARATHGCNAA	23
Auc_279_R2	TCYTCDATDATCATYTTRTTNCC	23
Auc_280_F1	GCNTTYMGNCCNGARGAYAT	20
Auc_280_R1	AANGGYTTYTCNCCNGTRTG	20
Auc_280_F2	AARACNGAYTTYTTYGAYTTYGT	23
Auc_280_R2	TTNACNSWRTAYTTRTCYTTRAA	23
Auc_281_F1	AARGARTTYATHGAYGCNGA	20
Auc_281_R1	TTNGGNARNGGNGTRTCRTT	20
Auc_281_F2	AAYCCNATHTGYYTNGARATGAA	23
Auc_281_R2	CCNCKYTCNGGNGCNCCRAANCC	23
Auc_282_F1	WSNCARCAYCAYGTNGCNAT	20
Auc_282_R1	TCNACNARDATNCKNGTRTA	20
Auc_282_F2	TTYYTNGCNCAYATGCAYCCNTT	23
Auc_282_R2	TCRTTNGGNGTYTCYTTYTTRTG	23
Auc_283_F1	CAYTGGTTYCCNGGNCAYAT	20
Auc_283_R1	CANARNGCNARYTTCATNCC	20
Auc_283_F2	TGYATHATHGARGTNCAYGAYGC	23
Auc_283_R2	CCNGGNGTRTCRTANACRTADAT	23
Auc_284_F1	ACNCCNYTNTAYATHATHTG	20
Auc_284_R1	TCCATNARRTANCKNGTRTC	20
Auc_284_F2	ATHCARTGYYTNACNGCNGARAA	23
Auc_284_R2	GTRTGNARRCANCCNGTNCCRAA	23
Auc_285_F1	ATGACNTGYATHYTNTAYGT	20
Auc_285_R1	ATNACRAARCARTCRTANGC	20
Auc_285_F2	TGGGGNTGGWSNAARGTNAARTG	23
Auc_285_R2	TTNARRTGRAARTARCANGGCCA	23
Auc_286_F1	CARAARGTNYTNAARTAYGA	20
Auc_286_R1	TGNARYTCYTGDATNCCRTG	20
Auc_286_F2	TTYATHAAYGAYGTNYTNAARGA	23
Auc_286_R2	ACNARYTTDATRTGNGCYTTNGT	23
Auc_287_F1	GAYGARGAYWSNAAYWSNAA	20
Auc_287_R1	TTRTGDATYTGNGCRTGYTT	20
Auc_287_F2	AAYAAYYTNGCNGARYTNAARCC	23
Auc_287_R2	TGNCKRAANGCYTTNCCRCANAC	23
Auc_288_F1	TGYGARWSNGGNAARGCNTG	20
Auc_288_R1	TCYTTRCAYTTNCCRTTRAA	20
Auc_288_F2	AAYGGNATHTGYYTNAAYCCNTG	23
Auc_288_R2	CARTCNCCRTCNACYTTRCAYTC	23
Auc_289_F1	CCNAAYACNTGYMGNAARCA	20
Auc_289_R1	GCYTGNCKRAANACYTTRTT	20
Auc_289_F2	TGYACNTGYCCNTAYTTYGGNGA	23
Auc_289_R2	GTRTARAADATNGGRTTNACCAT	23
Auc_290_F1	WSNTGYCARGGNGAYAAYCC	20
Auc_290_R1	TGNCKNARNACYTCNGCRTA	20
Auc_290_F2	MGNGAYYTNGTNGARAARTAYGA	23
Auc_290_R2	TCYTTYTTNCKNCKNGTNACYTT	23
Auc_291_F1	GGNGTNTTYGAYGGNCAYGG	20
Auc_291_R1	CCRAANGCNCKNARNGGNGC	20
Auc_291_F2	GCNTGYGCNCARGTNGTNGCNAA	23
Auc_291_R2	CKYTCCATNCKDATNACNGTRTC	23
Auc_292_F1	GARYTNCCNGGNAARCAYAT	20
Auc_292_R1	TCNARNARRTGDATNGTRTG	20
Auc_292_F2	CCNGGNATHGTNGCNGCNAARTG	23
Auc_292_R2	TGCATNARYTCRTTDATRTCDAT	23
Auc_293_F1	YTNGCNMGNTGYGAYACNGT	20
Auc_293_R1	CANSWRAANGGNARRAARTA	20
Auc_293_F2	YTNCCNGCNATHTAYCARTAYAC	23
Auc_293_R2	ATRAADATCATRTANARCCARTG	23
Auc_294_F1	ACNTAYACNAAYCCNAARGT	20
Auc_294_R1	GGYTCNGTRAAYTGNCCYTC	20
Auc_294_F2	TGYYTNGARMGNAAYCARGARCA	23
Auc_294_R2	CCRAAYTTRCARTGRTADATCAT	23
Auc_295_F1	CAYTAYCARWSNTAYACNAC	20
Auc_295_R1	ATYTGNACNCKYTTYTTCAT	20
Auc_295_F2	GTNACNATHGCNGTNGGNTGYTT	23
Auc_295_R2	SWNGGNGTYTGNGGRCANCCYTG	23
Auc_296_F1	CARGARCAYCCNAAYAARAT	20
Auc_296_R1	CCYTCYTTRTCRAADATYTG	20
Auc_296_F2	CAYCARTTYATGCAYTGYTTYGA	23
Auc_296_R2	CCRAAYTTRCARTGRTADATCAT	23
Auc_297_F1	GTNAAYGTNGCNYTNGCNGA	20
Auc_297_R1	TACATRTTRTANCCNGGDAT	20
Auc_297_F2	YTNATHACNGGNGTNGTNATGCC	23
Auc_297_R2	TARTGRAANARRTTDATRTANGC	23
Auc_298_F1	GTNCAYTAYGGNCAYAARGA	20
Auc_298_R1	TTNARDATNGCYTCYTTRAA	20
Auc_298_F2	GCNYTNAAYATHACNGCNCAYAT	23
Auc_298_R2	TCRTCRTTNCCNGGDATNGGRTA	23
Auc_299_F1	GGNCCNAARGGNACNATGAA	20
Auc_299_R1	CCNGCNCKCATDATYTCRTC	20
Auc_299_F2	ATHAARATHACNAARGAYGGNAA	23
Auc_299_R2	TCNCKNACNGCRTCYTTDATYTG	23
Auc_300_F1	GGNTTYYTNTAYGCNGARAT	20
Auc_300_R1	ATCATNGCYTCYTTRTCYTT	20
Auc_300_F2	ACNAAYCARGCNWSNTGGTAYTT	23
Auc_300_R2	ATYTCYTTRTCRTGNGCYTCRTT	23
Auc_301_F1	GGNMGNTAYYTNCCNGARTT	20
Auc_301_R1	ACRTCNGGRTADATNCCRTG	20
Auc_301_F2	CAYGAYTTYTTYACNATHTGYCA	23
Auc_301_R2	GCRCANGGRTCNARRTTNCCYTG	23
Auc_302_F1	TTYTAYGCNTAYTAYAARCA	20
Auc_302_R1	TGNARNGCNGTYTGNCCRTC	20
Auc_302_F2	GARATGGARGCNAARCARAARTG	23
Auc_302_R2	TTNCCNCKRTCNGCNGCCCARTG	23
Auc_303_F1	GAYACNACNAAYGCNTGYTA	20
Auc_303_R1	TTNARRTARAANGTNCCNGG	20
Auc_303_F2	CAYGTNTAYGAYTTYTTYAARCC	23
Auc_303_R2	ARNSWNGGNGTRTACATRTTNCC	23
Auc_304_F1	ACNYTNACNCARCCNMGNCC	20
Auc_304_R1	CKNARNGGCCARTARCARCA	20
Auc_304_F2	CARMGNGCNGTNAAYGARTAYGT	23
Auc_304_R2	TGRTACATNARNCCYTTNACRCA	23
Auc_305_F1	YTNATGATHGCNMGNTAYCA	20
Auc_305_R1	GGNGTNCKNGCYTGDATYTC	20
Auc_305_F2	ATHACNCAYCARMGNAAYCCNTT	23
Auc_305_R2	ATYTGYTTNCKCCARTARTTYTG	23
Auc_306_F1	ACNACNGCNTTYACNAAYGT	20
Auc_306_R1	TTRAANGCRTGNCKRAAYTC	20
Auc_306_F2	ACNAAYACNWSNCCNGARAARGG	23
Auc_306_R2	AADATNGTRTADATDATNGGRTT	23
Auc_307_F1	GCNYTNGCNATHAARMGNCA	20
Auc_307_R1	TGNARNARYTCNCKNGTRTC	20
Auc_307_F2	ATGYTNCAYATHGGNGTNGTNTT	23
Auc_307_R2	TTNSWNARNGTYTCYTTRTTRAA	23
Auc_308_F1	ACNTTYATGAARCARGGNGA	20
Auc_308_R1	GTRAARAAYTTNCKNGTNGT	20
Auc_308_F2	ACNTAYYTNYTNGCNATGGTNTG	23
Auc_308_R2	AARTCRAADATYTCNCCNGTRTA	23
Auc_309_F1	ACNCARAARCCNGARTGGAA	20
Auc_309_R1	GTNGTNARCATNGCNGTNGC	20
Auc_309_F2	TAYAARCARTAYACNMGNAAYGA	23
Auc_309_R2	GCYTGNSWCATNGGNGGCATDAT	23
Auc_310_F1	ATHGTNTGYWSNAARGAYTA	20
Auc_310_R1	AARTANGCNACDATNGGYTT	20
Auc_310_F2	CCNCCNATHCARCARTAYAARTT	23
Auc_310_R2	ATNCCRTTCCANSWRTGNGGRTG	23
Auc_311_F1	TGGAARAARCARGAYCAYTA	20
Auc_311_R1	AAYTTNGCDATNCKNGGRTC	20
Auc_311_F2	GTNYTNMGNCAYCAYCCNGAYAA	23
Auc_311_R2	ATNCKNARCATYTCYTCYTTYTT	23
Auc_312_F1	GCNMGNCARWSNGARAAYAA	20
Auc_312_R1	TANCCRTTRCANGGYTTDAT	20
Auc_312_F2	YTNACNYTNTTYAAYGARGCNTA	23
Auc_312_R2	ARNCCYTGRCANCKNGGRCARTA	23
Auc_313_F1	TAYGARYTNGARAAYCARTT	20
Auc_313_R1	ATCATCCANARNGTYTTNCC	20
Auc_313_F2	YTNGAYGAYMGNYTNAAYTAYGG	23
Auc_313_R2	TGRTGNGGRTCNACNARRTCRAA	23
Auc_314_F1	GAYGARAARMGNTTYCARAT	20
Auc_314_R1	SWYTTNCKNACRTCNCCRTT	20
Auc_314_F2	TAYTTYATHGTNCARYTNCCNGA	23
Auc_314_R2	ATNGCYTGNARNGTNGGYTTRTA	23
Auc_315_F1	YTNCCNTTYGGNTAYTGGTT	20
Auc_315_R1	ARYTTNSWYTTDATRAANGG	20
Auc_315_F2	ATHYTNAARMGNGAYCAYCAYTG	23
Auc_315_R2	TACCANCKRTCNCCNARNACYTG	23
Auc_316_F1	ATGGCNTGYATHAARYTNAA	20
Auc_316_R1	ACNARRTCNACYTCDATRTC	20
Auc_316_F2	CCNAARATHCAYYTNGARCARTA	23
Auc_316_R2	SWYTTNSWRTGRAAYTTRTANGT	23
Auc_317_F1	GARGARGCNTGGYTNAAYGA	20
Auc_317_R1	TTRTANGGNARDATRTGYTG	20
Auc_317_F2	CARATHCAYCARATGGARGARAA	23
Auc_317_R2	SWYTCNARRTTNGGYTTDATCAT	23
Auc_318_F1	CCNGGNTTYYTNAAYACNTG	20
Auc_318_R1	GGNGCNARNACRTCNGGRAA	20
Auc_318_F2	MGNGCNGCNGARATHACNAAYGA	23
Auc_318_R2	ATNARYTCYTTNARRTGYTGRAA	23
Auc_319_F1	TAYCAYATHCARACNGAYGA	20
Auc_319_R1	CCNACRTANCKRTTRTTYTT	20
Auc_319_F2	CCNGARMGNTAYTTYAARTAYCA	23
Auc_319_R2	TANCKRAANCCRTTRTGNGTCAT	23
Auc_320_F1	CARTTYCCNATGACNGARAA	20
Auc_320_R1	CCNGTNGCYTTNCKRTACAT	20
Auc_320_F2	ACNGGNCCNCARACNATHGARTT	23
Auc_320_R2	TCNARRTAYTGRTGDATNGTRTC	23
Auc_321_F1	GTNTGYGARTGYAARTGGAA	20
Auc_321_R1	ACYTTNCCNGCRTTRTTYTC	20
Auc_321_F2	CARAARATHTTYGTNGCNAARTG	23
Auc_321_R2	TCRTCNARNACNARYTTRTCCCA	23
Auc_322_F1	GCNYTNGCNCARMGNGGNTA	20
Auc_322_R1	TTNSWRTCRTCRAANGGCAT	20
Auc_322_F2	AARATHGGNCARGGNWSNTAYGC	23
Auc_322_R2	ACRTCNGCNARYTTNGGRTTRTA	23
Auc_323_F1	GCNATHGCNMGNACNTAYTG	20
Auc_323_R1	ATNACNARRTTNCCDATNGC	20
Auc_323_F2	AAYATGTTYACNCARTAYATGTG	23
Auc_323_R2	SWRTGNCCNCCNARRAARTCYTC	23
Auc_324_F1	CCNAARTGYGARATGGTNGA	20
Auc_324_R1	TTNGCNGCYTGNARYTCRTA	20
Auc_324_F2	GTNACNGGNGTNGCNCARTGYAA	23
Auc_324_R2	GCNGTRTTNACYTCYTTRTCRAA	23
Auc_325_F1	AARAARATHYTNAARMGNCA	20
Auc_325_R1	TTNGCRAANCCYTTNCCRCA	20
Auc_325_F2	GAYATHTGYCAYAARMGNTAYAA	23
Auc_325_R2	TTNGGYTTYTCNCCNGTRTGDAT	23
Auc_326_F1	GTNMGNYTNACNAARGAYCA	20
Auc_326_R1	TGRTTRTTRAARTCNGTNAC	20
Auc_326_F2	ATHTAYYTNCARGAYGCNATHGA	23
Auc_326_R2	ACRTCCCANGGRTARTTRAAYTG	23
Auc_327_F1	CCNATHTGYCARAARGARTT	20
Auc_327_R1	TGNARYTGNGGNGTNGGNGT	20
Auc_327_F2	ATHCAYACNAAYGARAARCCNTA	23
Auc_327_R2	GTNGCRTARCAYTGNGGRAARTA	23
Auc_328_F1	YTNCCNCCNYTNTGYCARAA	20
Auc_328_R1	GCNACRTTDATNACNCCCCA	20
Auc_328_F2	ACNCCNTTYGARMGNATHCARAC	23
Auc_328_R2	TTCATRTGNACNCCNCKRTARAA	23
Auc_329_F1	ATHYTNGCNGAYGGNATHGA	20
Auc_329_R1	GCYTGRTCRTTYTCRAAYTC	20
Auc_329_F2	GCNWSNCARATGTGYMGNTTYAC	23
Auc_329_R2	GGCCANGCYTCNGCRTCRTCRTA	23
Auc_330_F1	TTYTGYACNAARTGYGGNCA	20
Auc_330_R1	ARYTCRAAYTCNGCRAARTC	20
Auc_330_F2	CARGAYGAYTAYYTNATGATGGA	23
Auc_330_R2	CKRTTRTGNCCNSWYTTRCANGG	23
Auc_331_F1	TTYGTNGGNAARAARAAYCC	20
Auc_331_R1	TTRTCNACYTCYTTYTGRTC	20
Auc_331_F2	AARCCNATHGGNGGNGARAARAA	23
Auc_331_R2	TCNSWNGCYTTRTAYTTYTCYTT	23
Auc_332_F1	YTNGTNTTYGGNAARGARGG	20
Auc_332_R1	CKRTTRTTNCCRAARTCNAC	20
Auc_332_F2	YTNTGYMGNCCNTGGGGNGTNTG	23
Auc_332_R2	CCRTTRTTYTCRAANACYTGDAT	23
Auc_333_F1	ACNTGYCAYGAYATHGAYGA	20
Auc_333_R1	CCRTTRTCRTANARRCAYTC	20
Auc_333_F2	WSNCAYGGNTGYATHAAYGARGA	23
Auc_333_R2	CAYTCRTCDATRTCYTCRCANGT	23
Auc_334_F1	YTNTTYATGGCNTTYGGNGT	20
Auc_334_R1	SWYTTNCCYTTNGTYTCNGG	20
Auc_334_F2	CARCARGTNWSNGGNATHGAYAC	23
Auc_334_R2	TANGTYTTDATNACNARRAACAT	23
Auc_335_F1	GCNTGYYTNGCNGGNATHGT	20
Auc_335_R1	TAYTCNARNSWNGTYTCNGT	20
Auc_335_F2	YTNGAYTGGACNGGNATHGCNAA	23
Auc_335_R2	ARYTGNGCNACNCCNGCRTCNGT	23
Auc_336_F1	GAYYTNGAYTTYAAYCCNAA	20
Auc_336_R1	SWNGCRAARCACCANGGRTC	20
Auc_336_F2	TAYTAYYTNGGNACNTGYGGNGA	23
Auc_336_R2	GCNSWNSWCCAYTCNACRCARTA	23
Auc_337_F1	AAYYTNACNGARGAYGARGC	20
Auc_337_R1	TTNCKNACNGGRTTRAARAA	20
Auc_337_F2	YTNGGNGCNGARTTYTGYAARAA	23
Auc_337_R2	TTRTTRTGNGGYTCNCCYTTYTG	23
Auc_338_F1	WSNAARATHTGYAARGAYAC	20
Auc_338_R1	CCYTGDATRTCRTGNACNGC	20
Auc_338_F2	MGNCAYACNATHYTNGAYAAYAT	23
Auc_338_R2	AANGCNCCNACRTGRTTYTGCCA	23
Auc_339_F1	TGGGCNGARGARGGNCAYTA	20
Auc_339_R1	ATNCKYTTRTGNCCNCCRAA	20
Auc_339_F2	GTNAARATHATHAARGGNCARTA	23
Auc_339_R2	GTNCCRTCCATYTCCATNGCYTG	23
Auc_340_F1	TAYGAYGGNCCNCCNTTYGC	20
Auc_340_R1	TTRTTYTCRAANGGRTARTG	20
Auc_340_F2	MGNGCNGGNTGGGAYTGYCAYGG	23
Auc_340_R2	CCNSWYTCRAACCARCARTCRAA	23
Auc_341_F1	GAYACNMGNMGNWSNTGGGA	20
Auc_341_R1	CKRTCRTARTTNCKYTGYTT	20
Auc_341_F2	ACNAARTAYATHATHWSNTGYTT	23
Auc_341_R2	AANGTNACRTTYTTNGCRAAYTC	23
Auc_342_F1	GARCAYTGYAAYGCNGARTT	20
Auc_342_R1	TTCATYTTDATRTGNGGRAA	20
Auc_342_F2	CARMGNCARGAYGCNGARAAYAA	23
Auc_342_R2	CKRTGYTTRAARAANGGYTCRTT	23
Auc_343_F1	GGNYTNAARGGNCCNCAYCA	20
Auc_343_R1	GCDATNGTNGTCATNCCRTA	20
Auc_343_F2	TAYGARTGYMGNMGNACNAAYAT	23
Auc_343_R2	ATNGTNARYTCCATNACNGCRAA	23
Auc_344_F1	TTYWSNAAYACNATHGGNTG	20
Auc_344_R1	CCNCCRTTYTCNGCDATCCA	20
Auc_344_F2	CAYGAYATHGTNACNCARGGNAA	23
Auc_344_R2	GGRTGNCCYTGNCKNACRCARTC	23
Auc_345_F1	ATHTGYACNYTNGTNTTYCC	20
Auc_345_R1	AARCANGCNCKRAARTTYTC	20
Auc_345_F2	TTYTTYACNTGYYTNYTNCCNAT	23
Auc_345_R2	GCDATNARNARNGCCCADATRAA	23
Auc_346_F1	ACNCCNGTNGTNAAYCAYCA	20
Auc_346_R1	TTNSWYTTYTCDATNACRTA	20
Auc_346_F2	GAYWSNAARATGTTYGTNATHAA	23
Auc_346_R2	GGYTTNCCRTTNCCNGTRAARTA	23
Auc_347_F1	YTNACNTTYYTNTAYYTNCC	20
Auc_347_R1	ACNARRAARCARTANCCNAC	20
Auc_347_F2	WSNTTYGAYTGGWSNATGGAYGC	23
Auc_347_R2	TCNGCNACNACRAANCCNACRTA	23
Auc_348_F1	GGNGCNAAYAARGAYATGAT	20
Auc_348_R1	GGYTCNARYTCRTCYTTRTA	20
Auc_348_F2	GTNTTYATHGAYGGNTAYTTYGA	23
Auc_348_R2	CANCCNARNCCNGGCATNGTYTC	23
Auc_349_F1	GGNCCNAARTGYAAYTTYAA	20
Auc_349_R1	GTNCCNCCNGGNARRTANGG	20
Auc_349_F2	AAYTAYCARACNATHGARCARTG	23
Auc_349_R2	AAYTCNCKRTANGCNARRCANAC	23
Auc_350_F1	GCNTGYYTNMGNCAYCCNGA	20
Auc_350_R1	CCNACNCKNARNARYTGRTT	20
Auc_350_F2	MGNGAYACNGTNTTYTGYCARAT	23
Auc_350_R2	ARYTCNARYTTNACNCKRTCRCA	23
Auc_351_F1	GGNGARGCNGCNYTNCCNTA	20
Auc_351_R1	CKNARYTTYTTNGGNGGNAC	20
Auc_351_F2	MGNGARTGYAARYTNGGNGGNTA	23
Auc_351_R2	CKNSWNGTRAAYTCRAANGTRTC	23
Auc_352_F1	AARATHCARYTNACNGAYGT	20
Auc_352_R1	ATNGCYTTNACNGCNCCNAC	20
Auc_352_F2	GAYAAYTGGCCNATHTTYTAYCC	23
Auc_352_R2	ATNGTRTTNCKNGGNACRTCYTC	23
Auc_353_F1	GARGARATGTAYWSNGTNGT	20
Auc_353_R1	CCRTANCKNCKYTGNGCYTC	20
Auc_353_F2	TAYAARAAYTTYGTNCCNTTYTG	23
Auc_353_R2	TCRAARAANGCNSWYTCCATYTG	23
Auc_354_F1	ACNGCNWSNATGCCNATHCC	20
Auc_354_R1	GGYTCNCKNCKYTGCCADAT	20
Auc_354_F2	GAYGAYATHTTYCARGTNGAYAA	23
Auc_354_R2	TCYTTYTTCATNARNARYTCRTG	23
Auc_355_F1	AAYGCNTTYATGAAYMGNGA	20
Auc_355_R1	TCCATNGCRCAYTTYTGDAT	20
Auc_355_F2	TGGWSNTAYTTYACNCAYTGYGC	23
Auc_355_R2	ACNCCCATDATNGCYTTYTTNGG	23
Auc_356_F1	YTNGTNGAYAAYAAYGAYAA	20
Auc_356_R1	SWNACYTCRTTNGGRTTNGG	20
Auc_356_F2	AARGCNWSNAARTAYGAYTGYCA	23
Auc_356_R2	TARTCDATYTCRTGYTCNCCCCA	23
Auc_357_F1	TAYGARTTYCARGTNGTNGC	20
Auc_357_R1	SWRTTYTCNGCNARRTGNAC	20
Auc_357_F2	WSNCARAARGTNCCNGTNCARAT	23
Auc_357_R2	SWNCCYTCNCCNACYTTDATYTC	23
Auc_358_F1	GGNGARGCNCAYCARYTNCA	20
Auc_358_R1	TTNSWNGCNCKRTGYTCYTT	20
Auc_358_F2	GCNCCNGARYTNYTNTTYCARCC	23
Auc_358_R2	TCNCCNCCYTTRTCNARRTAYTC	23
Auc_359_F1	YTNGARGTNMGNGAYAARGG	20
Auc_359_R1	GTRCANCCRTANARRTCDAT	20
Auc_359_F2	GTNTGGMGNGGNGTNGARGCNAA	23
Auc_359_R2	TGRTCNCCDATYTTRTCRCARAA	23
Auc_360_F1	YTNGARATGYTNGAYCCNAT	20
Auc_360_R1	GCRAAYTTCATNCKYTTYTG	20
Auc_360_F2	AAYWSNATGATGWSNGGNCAYCA	23
Auc_360_R2	TTYTGNCKYTGRTTRCARAACCA	23
Auc_361_F1	YTNCCNAARCCNAAYTAYTT	20
Auc_361_R1	AAYTGYTCNCCYTTRTCNGT	20
Auc_361_F2	CAYTAYATHTAYAARGTNGCNGA	23
Auc_361_R2	TGNCCNGGNACRAAYTTRTCRTC	23
Auc_362_F1	GAYCAYGTNATHGGNTAYTA	20
Auc_362_R1	GCNACRTCRAARAARTGRTC	20
Auc_362_F2	GCNYTNCAYTAYTTYGARAARAA	23
Auc_362_R2	GCNACYTGYTCNGGNGTRTAYTT	23
Auc_363_F1	CCNYTNGTNCAYTAYAAYTG	20
Auc_363_R1	SWYTTNCKNGGNGCNGTRAA	20
Auc_363_F2	GCNGAYTGYCAYCCNGTNATGGA	23
Auc_363_R2	TTNCCNSWCCANACCCACATNCC	23
Auc_364_F1	GGNTAYGTNCARCARGTNCC	20
Auc_364_R1	GGRTTNGTCATRTTYTGNCC	20
Auc_364_F2	AARGTNTTYGTNGGNMGNTGYAC	23
Auc_364_R2	ARNGCYTGNARRTTNGGCATRTC	23
Auc_365_F1	GARCAYTGYAAYGCNGARTT	20
Auc_365_R1	TTNGTRAAYTTYTTRTGRCA	20
Auc_365_F2	CARMGNCARGAYGCNGARAAYAA	23
Auc_365_R2	GTNARYTTRTGYTCDATRTTRTC	23
Auc_366_F1	ATHTTYACNAARGARGARTT	20
Auc_366_R1	CARCARAARTTNGCRTTRCA	20
Auc_366_F2	TGYGARATHYTNTTYATHTGGTG	23
Auc_366_R2	ATCATYTTRTTRCANCCRTCRTT	23
Auc_367_F1	CAYTGGTAYGGNGGNCCNGA	20
Auc_367_R1	GGNARCCANSWNGTYTCNCC	20
Auc_367_F2	MGNATGATHCARCAYCCNATHTG	23
Auc_367_R2	GCRTCRAAYTTNARNSWRTCDAT	23
Auc_368_F1	GGNCAYATHAAYMGNAARAT	20
Auc_368_R1	GCNCCRCADATNGGNGGNCC	20
Auc_368_F2	TAYATHWSNACNCCNTTYCAYGG	23
Auc_368_R2	ACDATNGCNGTDATNCCNACRTA	23
Auc_369_F1	AAYATHTTYCAYGAYTGYAC	20
Auc_369_R1	ACRTTNGCNCKNARNACNGC	20
Auc_369_F2	CCNYTNCCNWSNCAYTGGAARGA	23
Auc_369_R2	TTNGGRTANGGNCKCATYTGRTA	23
Auc_370_F1	GAYCCNATHYTNATGGTNTT	20
Auc_370_R1	GTRAARTCRTGNGTRTTDAT	20
Auc_370_F2	ATHYTNGCNGTNGAYTAYAARCA	23
Auc_370_R2	GTYTCNGGRTCDATYTGYTTCAT	23
Auc_371_F1	ACNCCNTTYAAYATGAARGA	20
Auc_371_R1	TCNCCRTCYTGNCCRCAYTT	20
Auc_371_F2	ACNGAYGGNATGTAYCAYTGGAA	23
Auc_371_R2	CKNACCCANACYTCYTTYTTRAA	23
Auc_372_F1	GTNCCNGARGGNTAYYTNAC	20
Auc_372_R1	ACCATNACNACCATYTCYTC	20
Auc_372_F2	ATHTTYTTYATHGCNGCNTGGGT	23
Auc_372_R2	AAYTTNGGRTGNGTNACNGCRTA	23
Auc_373_F1	ATHAARATGTTYGTNGGNCA	20
Auc_373_R1	TANCCRTTNARRTTYTGDAT	20
Auc_373_F2	ATGCAYCAYCCNATHCARATGAA	23
Auc_373_R2	TADATRAANARRTTNGCNCCRTC	23
Auc_374_F1	ACNATHGGNGTNGCNGCNGA	20
Auc_374_R1	TTYTTDATYTCNGGDATNGC	20
Auc_374_F2	AARCCNGGNATGACNMGNGAYGA	23
Auc_374_R2	ARYTTNCCCATNCCNARRTTYTT	23
Auc_375_F1	GAYATHYTNGAYGCNGARGT	20
Auc_375_R1	TTDATNGTRTCNCKRTTYTC	20
Auc_375_F2	WSNGGNTTYACNMGNCARATGGA	23
Auc_375_R2	CKYTTYTCNARNGCYTTYTTNAC	23
Auc_376_F1	GGNTGYGAYACNTTYGTNGT	20
Auc_376_R1	CKRTCNACYTTRAAYTGRAA	20
Auc_376_F2	GAYMGNCCNAAYGGNGARGTNCA	23
Auc_376_R2	GGNGTNGCNGTNACCCARTGRCA	23
Auc_377_F1	MGNWSNCAYAARTTYAAYGA	20
Auc_377_R1	CAYTCRTCDATRTCNACRCA	20
Auc_377_F2	MGNTAYYTNCAYTGGGARGTNTA	23
Auc_377_R2	TGRCANGTNACRTTCCAYTCRTT	23
Auc_378_F1	AAYMGNCCNAARGCNYTNAA	20
Auc_378_R1	TCCATYTGNARRCAYTCYTT	20
Auc_378_F2	TGYAARYTNYTNGARTGGGARAA	23
Auc_378_R2	CCDATYTTNACNACRTCYTTNCC	23
Auc_379_F1	CCNGCNTGYCARGCNTGYAA	20
Auc_379_R1	TGRAADATDATRTANGTNGC	20
Auc_379_F2	TAYGGNCCNCARTGYYTNCCNTG	23
Auc_379_R2	GCRCAYTTYTCRCACATRTCNGG	23
Auc_380_F1	TGYCAYAARATHGARATHCC	20
Auc_380_R1	TTNARRAANGCNACYTTNGG	20
Auc_380_F2	GARCCNATGGTNACNGTNGGNGA	23
Auc_380_R2	ATNSWYTCNACNACCCARAADAT	23
Auc_381_F1	TTYTGYGCNGGNGGNGAYGT	20
Auc_381_R1	GCNARNCKRTAYTCCATYTG	20
Auc_381_F2	TTYMGNAARGARTAYACNATGGA	23
Auc_381_R2	ARRTTCATYTTNGCNCCYTTYTC	23
Auc_382_F1	GARGCNGCNMGNATHYTNGC	20
Auc_382_R1	TGYTTDATRTGDATNCCNCC	20
Auc_382_F2	WSNCAYTTYATHGTNATGGARCC	23
Auc_382_R2	TTNGGDATRTANSWNGGRTTRTC	23
Auc_383_F1	GCNGARTAYATHTGGATHGA	20
Auc_383_R1	GGNCCNACYTGRAAYTCCCA	20
Auc_383_F2	GAYCCNTTYMGNGGNGGNGAYAA	23
Auc_383_R2	TGNCCNGGCATNACYTCNGCRTT	23
Auc_384_F1	AAYGCNTTYGTNAAYMGNGA	20
Auc_384_R1	TCCATNGCRCAYTTYTGDAT	20
Auc_384_F2	TGGWSNTAYTTYACNCAYTGYGC	23
Auc_384_R2	ACNCCCATDATNGCYTTYTTNGG	23
Auc_385_F1	GGNWSNTAYGCNACNGTNAA	20
Auc_385_R1	CANGGRTCYTTNGCDATYTG	20
Auc_385_F2	CAYCARGARTAYGTNGCNGTNAA	23
Auc_385_R2	TTRTTRTARTTNGTRTCRTCRAA	23
Auc_386_F1	ATGGAYGTNGARCARATHAA	20
Auc_386_R1	ARRTCYTGNACRTARTTRTT	20
Auc_386_F2	GARGCNGAYATHYTNGARGGNAA	23
Auc_386_R2	ARYTTRTCYTCDATYTTRTTRTA	23
Auc_387_F1	AARTGGGGNATGAARGGNAA	20
Auc_387_R1	TTYTCRTCRTANGTYTGNAC	20
Auc_387_F2	GTNCARTAYTAYACNTTYAAYCA	23
Auc_387_R2	AAYTCRTAYTGRCACCAYTCNCC	23
Auc_388_F1	GAYCARGGNGCNACNGCNGT	20
Auc_388_R1	TTRTTDATDATYTCYTTNGC	20
Auc_388_F2	MGNGAYGCNCARGCNATHTTYGA	23
Auc_388_R2	GGRTTRAANACNCCRTGNGTYTG	23
Auc_389_F1	YTNGAYYTNGGNAAYTAYGA	20
Auc_389_R1	CCNARNCKCATNGTNCCNCC	20
Auc_389_F2	GAYTAYYTNGGNAARACNGTNCA	23
Auc_389_R2	CCYTCDATNCCNCKYTTNCCRAA	23
Auc_390_F1	WSNGCNATHYTNCARAARGG	20
Auc_390_R1	ARRTGYTGNARNGTNGGRAA	20
Auc_390_F2	MGNAAYWSNGGNTGGTAYTAYGA	23
Auc_390_R2	ARDATRTCNSWRTACATYTGNCC	23
Auc_391_F1	GAYAAYYTNAARCCNGARGG	20
Auc_391_R1	GCNARRTTRTCYTCNGGYTT	20
Auc_391_F2	GARGGNGAYTTYGARACNCCNAA	23
Auc_391_R2	TCNCCYTCNGGYTTNARRTTRTC	23
Auc_392_F1	ACNCCNGGNAAYTAYMGNTT	20
Auc_392_R1	CCNARNCCNARNCKRAARTT	20
Auc_392_F2	GCNACNTAYGTNGGNAAYAARGA	23
Auc_392_R2	TTNGTRTCNACRCANCCYTTRAA	23
Auc_393_F1	GAYGCNATHAARAARTTYGA	20
Auc_393_R1	GGYTCNCCRTCNARYTTYTT	20
Auc_393_F2	CARTGGYTNCCNATHGARAARAT	23
Auc_393_R2	TCNGCNCKCCANGCNGCYTCRTC	23
Auc_394_F1	TTYMGNTGGAAYATHTAYGA	20
Auc_394_R1	GTNCKNGCRAADATCCAYTC	20
Auc_394_F2	CCNGAYYTNGARMGNAARTAYTG	23
Auc_394_R2	TCNGTNACRTTYTGRAANGTRTT	23
Auc_395_F1	CAYWSNTGGYTNTGYGAYGG	20
Auc_395_R1	CCRTANGCNGTRTACATYTT	20
Auc_395_F2	MGNATHTTYCARGAYCARTGGAA	23
Auc_395_R2	CCNARRTCNGGNCKNACRAARCA	23
Auc_396_F1	GGNAAYACNGARGTNGAYCA	20
Auc_396_R1	GCNARRTCRAANGCYTGNCC	20
Auc_396_F2	AARGGNATHGARGTNGTNAARGA	23
Auc_396_R2	ATNGTNARNGTDATYTCYTCNGC	23
Auc_397_F1	GCNMGNGTNTAYACNGAYGT	20
Auc_397_R1	AARTANGGRTGYTCCATNGC	20
Auc_397_F2	AARCCNMGNGARTAYTGGGAYTA	23
Auc_397_R2	GCNGTNARNCKYTTRTARTGRTC	23
Auc_398_F1	ACNMGNGCNTGYTGYMGNTA	20
Auc_398_R1	ATYTTNACNSWYTTYTCNGG	20
Auc_398_F2	AAYACNGAYCARATHCARGGNGA	23
Auc_398_R2	ACNSWRTGRTANGCYTCRTAYTT	23
Auc_399_F1	GGNGTNGARACNGAYATGGA	20
Auc_399_R1	SWYTCRCANARRTTNACNGT	20
Auc_399_F2	AAYCARWSNGTNGGNGCNCAYTT	23
Auc_399_R2	ARNGGNGGNACDATYTGNGTYTG	23
Auc_400_F1	AARMGNACNAAYAARMGNCA	20
Auc_400_R1	ATYTTNGGRTAYTCRTTCAT	20
Auc_400_F2	WSNGCNYTNATGGTNTGGAARGG	23
Auc_400_R2	TTNGCNCKNCCNACNACRTCYTT	23
Auc_401_F1	AAYAARGCNYTNCCNCCNAT	20
Auc_401_R1	GTYTCRTANCKNGTYTTRTG	20
Auc_401_F2	MGNGGNYTNMGNAARTGGTGGGC	23
Auc_401_R2	GGRTGNGTNSWNARCCAYTCDAT	23
Auc_402_F1	CAYGARYTNMGNAARAAYAC	20
Auc_402_R1	ATCATNGCRTTNARYTCNGG	20
Auc_402_F2	TAYTTYGAYGGNCARGGNAARGC	23
Auc_402_R2	ARRTCNGCNGCNGTNGGYTTNCC	23
Auc_403_F1	AAYCCNYTNAAYTGYGAYTG	20
Auc_403_R1	GCNSWYTCRTCRTTNCCNCC	20
Auc_403_F2	GAYAARGCNACNWSNGTNTGYGC	23
Auc_403_R2	CCYTCNARNARNACNACRCARTA	23
Auc_404_F1	GARWSNTGYATHYTNGTNGA	20
Auc_404_R1	CKRAACCANGGNGTDATNGG	20
Auc_404_F2	MGNGCNWSNAARCAYGAYTGYCA	23
Auc_404_R2	TTRCANARRAANARDATRTARTC	23
