# Supplementary material for: UPrimer: A Clade-Specific Primer Design Program Based on Nested-PCR Strategy and Its Applications in Amplicon Capture Phylogenomics
Source: Mol Biol Evol. 2023 Oct 13;40(11):msad230. doi: 10.1093/molbev/msad230 (PMC10630340; doi:10.1093/molbev/msad230)
Supplement: msad230_Supplementary_Data [file msad230_supplementary_data.zip › Appendix 13. Auchenorrhyncha/Appendix 13. Reference nucleotide sequences of NPCLs for Auchenorrhyncha.fasta]

>Auc1
CGAGCCGAGGCTCACATGAGGGACAGCAGCCGCGAGAGGAAGCTATCGACCCCAACGATACCATCTGAGACCCAGTCCCAAAGCATGATGGAAACGACCGAAGACAAATCCAGTGGAGACACCCATATGTGTCCTTATTGCAACTACTCTAGCAATTCGGAAATGAGGATCCAAGCACACGTGTTGGCCCAACATTCCCAGAACGAGAGACCATCCTCGGCTTCCTCTCCTGCTAGGGACTTCTTGTGCCCTCTTTGTCAGGATGGATTCCGGGACCGGCCACAGTTAGAGAAGCACGTGATGCAGATTCACAGCGTCAACTCGGAGGGTCTCCAAAGACTTCTGATGTTGGTAGACCAGTCTCACTGGCTCAACAGCACATCTAGATCCACCACACAACAGACGCCTCCAGGCCACCATCATAGCCCATCGTCGGTGGCGTCTTCCTCTGGCAGCAAAGAACAAGAGAGGCCTGCTCAGGCGGAGGGGTCCAGAGAAGATGAAAAGGAAGACGCGCAGAATCTATCAGCGAGTGAAGAACAAGTCGAGGACGAGAATAAATGTCAGACATGCCATAAAAGCTTTAGAAACATCGATGAATTGTGTCAGCATCAGAATGAAACGGGTCATCTTGAATTGAAACAAACTCCGAGTGGTCCTGGATACCTGTGTTGGAAGAAAGGTTGTAATCAATACTTCCAAACTGCACACAGCCTTCAGATGCATTTTCGGGAGATTCACGCACGAGGGGGCAATTCCACTCCGGCCGTAGCTGTGTCAGAGAAGCACGTGTACAAATACAGGTGCAGTCAATGCAGTTTGGCCTTTAAGACTATGGAAAAACTACAATTGCATTCTCAATATCATCTTATAAGGGATGCGACCAAGTGCGTTTTATGTGGAAGAAGTTTTAGATCAATTCTGGCTTTGCATAAGCACGTTGAGACTTCTCACCCTGAGTTGACAGAAGAAGAACTGATGGCTTATAAGCAGAGTTTGATGAACAATCCCCTTCTTTTAGCAGGTATAAGTGGCCAGATCTTAGATCCGTCCACCAATGAACTGCTGAAAAAAGAGAGCATGAAAGTGGATTCTGATGAGGCAATGGAGATTGATGACAGTCCTGGTAAAGATAACATGGACGAATCTGCAAACCAAGCTGGTGATGGCGAAAACAGTGACGATTCCCTTGTATATAAAGAACAACAGTTTCTTGAAGACTATTTAAATAGTCCAGCGATTGCTGAAGACAGTTACAACGATCCTAACAGAAAATATAAATGCCATCGCTGCAAAGTCGCCTTTACCCGTCAGAGCTATTTGACTGGACATAACAAAACCTTATTACACAGAAAGGGTGAGAAGTTAAGTTATCCGATGGAGAAGTACTTGGATCCTAATAGACCGTATAAGTGTGACGTATGCAAAGAGTCATTTACCCAAAAAAATATTCTCTTGGTTCATTATAATTCAGTTAGCCATTTGCACAAACTGAAACGAGCTATGCAAGAGCAACAGCAGAACAATAACAATAATCCTGCAGTTTCCCCGCAGACGGCAGCTTCCGTAGCAGCAGCAGCCCTTGCGGCTACTCTGGGGGTCGCTCCGGGTCAGTTGACTCCTAAAACTTCTACTCTGACGGAGGAAGACGATAAGAAGCCTTACAAGTGTAACATTTGCAAAGTTGCGTATAGTCAAGGATCGACTTTAGATATTCACATGAGATCAGTTTTGCATCAAACAAGAGCATCTAAGCTACAAGATCTCGCCATAACTGGACAAATCGATTTAAGTAAACCACTGATTGAACAGCCTGAACCACAAAAAGCTCAAGATCAACATAAGAAATTAATTCAAGATATTTTAGGGTCTTCTCCCAAGAACTCTTCTCTTCTGACATCTCCTCCGTCTTCTGGAAGTGGTGCGTCTCAGGCGCCTGGTTCGTCTCCAGGGTCTGGTGGTTTAGTTCCTTCTTCTATTTCTTCGACACCGAATTTGACATCAGTTCCTACTAGCATAGCTAATAATACTTCGAATTCGCCTTCATCTGTGATACCGTCCCCCACCCAACAAGGCATGGTGTCCTGCCAGAGGTGCAGTGCCCTATTTGGTAACCAAGAACAACTGACAACTCACCAACAATTATACTGTATGTTCGGCAGTCCAATGACAATGTTTCCTCCACTGCCTACACCACCTTCATCCGCGTCTAACACGCTCACTCAGTCTCTTTCTTCACCTTCCAACAAGACGCCTCCTCCCAACCCCATGACACCTCTTACCGAGGACACGTTCCCGAGAATATCGATCCCGTCAAAGAAATCGTCTCAGATGTACAAGCATCTACTAGAAAGTTTTGGATTCGATCTCGTCATGCAGTTCAACGAAAACCATCAAAGAAGACAGAGAAAGGAGAGAGAAGAGAACGAAAAATTGATGGCAGAAATATCCTCGACCACGCCCGCCGTAGAAGAGATGGAGGTCCAAGTGTCAACAGCCGTGTCAGAGCAGCCGGAAGCACCGCCTCCGGAGCCGGAAGTGGAAGTAAAAATGGAGGAGGAACCACCCACAGTGGATCTCCCCGAAGTGGCGAAGTCGACCTGCCAACATTGCAACAAGGAGTTCTCGAGTGTCTGGGTGTTGAAAGCGCATTGTGAAGAGGTACATCGTGATCTAGTGCCCCTCGACTTCTTAGAAAAATACGCGCAGCAATTTAAATGTGAATACGAAAAGAAATCTGTGCCGACCTCGTCGAGCACCGCTACGACAAACACCACGGTGACATCGACCACCGCGGCGAACACTGACGTGACGCCGGAGAAAGATGAGGACAACAAGGAGGCGATCCACGCCAAGATCGGTCTCTCACAGAGTCAGTCCACGCCGCCCGAGATGGCGACTGCCCCCAGCACTCCCACGGCCTCCTCCACGCCAGCTTCCAGCACGGACTCACTACCCTCCACGCTGAACAACACCATCGCGGCCGTCGCTGCCGGCATGGGAGGCAGCAATCCCACTGCCACCAATCTCACCATGTCGTTGGCCCAGCAGATGAATGAGATGCAGGCCGCTCTCAACGTGATGGCCGCATCACAGTTGCAACAGCAGTTGCAGCAGTTTAACCCCATGATGATGGGAATGGCCGGTCTCGGAATGGGACTTCCTCTGGGACTCAACATGCCGGCGCTCGCGGCCATGAACCTCCAGCCTCCACTGGTCCCCATGATGATGCCGCCGCCGCCCTTCGACCCCATGGTCGGTCTGGGTCAGGGATTTTCCCCGCAGGGCACTGGACTCGACACG
>Auc2
ATGTCATCCCTGGACTGGGACGACACCGACGATGTTCTCAATGGCACCATCTCAAATTTCTCCAACAGCTTCTTCGATTCGGGGACCAAGAAATGTCCAGAGGTTGAGGTGGAGTTGTACGAGAACTTCACCGGGATACCCTTAGCCGTTCCGTTATGGGAGGCTCTTGCCACCCTTCTGGTACTGGGACTTATTATAGTTTTAACAATAGTCGGAAATATTCTAGTCATCCTAAGCGTGTTCACACACAAGCCACTCAGAATCGTGCAGAACTTCTTCATCGTCTCTCTAGCAGTTGCCGATTTAACAGTTGCCATTCTCGTACTGCCACTAAATGTCGCTTACTCTATCCTCGGTCGCTGGGAGTTTGGAAAGCTGGTCTGCACAATGTGGCTCACCAGTGACGTCATGTGTTGTACGGCATCCATTCTGAATCTGTGCGCTATCGCGCTCGACCGTTACTGGGCGATAACCGACCCCATCAACTACGCCCAGAAACGTACTCTTAGGAGAGTTATGATTCTGATAACCGCAGTATGGTTACTCTCAGCCCTAATTTGCTCACCACCTTTGATCGGTTGGAACGACTGGCCAGAAGTCTTTGACTCGAGAACCCCCTGCCAGCTCACTTCCAAAAAGGGATATGTCATATACTCGTCTCTCGGCTCCTTCTACATTCCGCTGCTCATCATGACCATAGTGTACGTTGAAATATTCGTAGCCACCAGACGCCGCCTGCGTGAGAGAGCGAAGGCATCCAAGCTGAACGCAGTGAAGAACTGTACCGTGGCTCAGAACGACTCCGTGAAGGAGCGGCAATCCCCCTTGGACCAGGAGTCAGTTAGTAGTGAAACGAATCATAATGAACACCCTAGCAATACTAAACAAGATAAAAAGAAGAAAGGTAAAAAGAAAAAGAAGAAACCCACTGAAGATAAAACCAAATACTTAAGTCCAAACTTCGCAGCAGAAGACTCGGTGACGGATGTTCATGACGGGGAAAGAAGGCCGAGTACGAATGTCGATGACAACTGCCGGACTCCGACTACGACAACAACAACTACAGCTGGTAGTGGAAGCTCTCCGTACTCCAGGCCTGCCAGTCAGAGGGAGAACATAAACCTACCGATACCAAACAAGCGTGCTGTTCAGGTCTACCAATTCATCGAAGAAAAGCAGAAAATTTCTCTCTCGAAGGAACGTCGGGCGGCTCGTACCCTCGGTATCATCATGGGAGTATTTGTGATATGTTGGCTCCCCTTTTTTCTTATGTATGTAATTGTACCGTTTTGTGACAGCTGTTGCCCTTCAGACAGCTTTGTCAACTTCATCACCTGGTTGGGGTACATCAACTCCGCTCTCAACCCCATCATTTATACCATATTTAATCTTGACTTCAGAAGGGCTTTCAAGAAGCTATTGCATATGAAGTCAACAACG
>Auc3
ATGGGCATATTTACTGGAATTCTACAAATTTTAATCATCTGCAAATTAGGAGTCTGTTTATCTTCACAGCATGGCTCTTCAAGAATTTCGGACAGGGATAGTTTACCTCATCATGGGAGATGTGAACCAATAACTATCCCCTTCTGTTTGGATATAAAATACAATGAAACAATAATGCCAAATCTGTTGAACCACCAAAAACAGGAAGATGCAGGCCTAGAGGTTCACCAATTTTTTCCACTTGTTAAGGTTAAATGTAGCCATGATTTGCAATTCTTCCTCTGTTCTATGTATGCTCCAGTTTGTACTATATTAGATCGAGCAATTCCACCTTGTAGGTCATTGTGCTTGTCAGCTCGAAATGGTTGTGAGGAGCTGATGAATAAATTTGGTTTTCCGTGGCCTGAGGATCTAGAGTGTTCTAAATTTCCAGAAGCGGGAGGAACAGATATTTGTGTTGGAGAAAACAATACTGCAGGTGCTAATAGTGGTTCCAGTAAATCTAATATTGGCCAGACTGCACACAATACAGGTATTGGGTACCCAAGTTCTGTTTATGGTCGTGTTTACAATTCAAGAATTCCCAATGATCCTAAAATGCCAAATTTTCCTCATATTCCTGAAGGAGCACGTGATATTGGGTTTGCTTGTCCAGTTCAGTTCCAAGTTCCTAAGGGCATGGATTATTCACTTAAGGTTGGTGACAAAATTGAAAAAGATTGTGGTGCTCCCTGTGATGGAATGTTCTTTACTGATGATCAGAGAAGGTTCGCTCGAATCTGGGTTGGTGTTTGGTCTGTTCTATGTTGTGCCTCATGTTTATTTACAGTTTTAACATTTATGATTGACACTGATCGTTTCCGCTATCCTGAAAGACCAATTATATTTTTATCAGTGTGTTACCTTGCAGTATCTGTTGCTTACGTCATTGGTTTTGGATCAGGTGACTCAATCGCTTGTCGTAAACCTTTCCCTCCGCCTGTAAACATTCCACATCTTCATATGGTTTCTCTGATTACCCAAGGTACAAAGCATGAATTGTGCACAATAGTTTTTATGGTATTGTATTTCTTTAGTATGGCCTCCTCGATTTGGTGGGTTGTGTTGACATTGACTTGGTTTTTGGCTGCCGGGTTAAAGTGGGGACATGAAGCCATTGAAGCAAACTCTCAGTACTTCCACCTAGCTGCATGGGCAGTGCCAGCTGTAAAAACCATCACTATTCTTGCCATGGGAGAAGTTGAA
>Auc4
AAGCATGCCATCAGGGACGACGCTGAGTCCTCGGACCAGATAGCATTGGAGTCGTCCAAGGACCAGGAACCTTCAGGGTCGTCGCAGAAGTTGGCATATACTTCTACATCATCCAGGCATCCGGTGAGGAACGGTGGTAACCACGGACCACCACACAACAAGCCCTTTGGCAACCATCTGGGCAAACCTCCGGTGTTCGACCACGGAGCCTATCATGGGCCGCCCCCGCCACCTCCTCCGTCCAAGCAAACCCCTCAGTCACAGTCGGAAGCAATGGATAAACTCTACGGTGGTGATCCTTGGCCATCCTCTACTCCTGACATGCCCAAGATAGTCTCTTTAGACGTCAAGTGCGAGAAGAACCTAATGAAAGTTTACATTGGGTTCGATAAACCATTCTACGGAATAGTGTTCAGCAAGGGTCATTACAGCAATGTGAACTGTGTTCATCTCCCGGCTGGTTTAGGCAGGACATCGGCCAATTTTGAGATAAGTATTCATGCCTGCGGCACAGCTGGGAATACTGAAAACGGGCTTTATGGGTACGGTGCAGACTCCGGTTCAGGAACTTACTTCGAGAATATCATCGTCATTCAATATGACCCTCAGGTACAGGAGGTGTGGGACCAGGCCAGGAAGCTGAGGTGTACGTGGCATGACCAGTACGAGAAGAGCGTCACATTCCGACCGTTCCCAGTAGACATGCTGGATGTAGTACGGGCAGATTTTGCAGGGGATAATGTTGGTTGTTGGATGCAGATTCAGGTCGGCAAAGGTCCGTGGGCTTCCGAAGTCTCGGGTCTGGTCAAGATAGGACAGACAATGACGATGGTGTTAGCCATTAAAGACGACGACTCGAAGTTCGATATGCTGGTGAGGAACTGTATGGCACACGATGGCAAGAGAGCCCCTATCCAGTTAGTCGACCAGAAGGGATGCGTTACTAGGCCGAAGCTAATGTCAAGGTTCACCAAGATTAAGAATTTCGGCGCTAGCGCCTCGGTGCTGTCTTATGCGCACTTCCAAGCATTCAAATTCCCGGACTCTATGGAAGTCCACTTCCAATGTACAATCCAGATCTGTAGGTATCAATGTCCAGATCAGTGCTCTGACCCTAACGCTATACTTCACAGTGGTTTGATAGACGTACAACACACCCCTGTTGAGACGGCGTACGGGCCTCCTCCACCACCTTCTCTCCCCTTGGAAGCCTTCCTTCAGGGAAGGCCGCGAGATGAGCGTCGTGTAAGAAGGCACAGGAGAGAAACTCCCTCGGAGGAAGTTGGCGTTAATAGAATCATCAGAGTGGTATCTACAGGAGATCTTACTTTCTCCTTAGACGAAAATACCAACAGTACCGCTCCCACCATGGTGTTTCCTGCGAGGGAAGACGCCAACAGCATGATCTGCATGACCACTCCTGGATTTGCGGCTACTCTTGTTGTTCTTCTAGGAATCCTTATTGTCTCTTGTCTCATGTCCGCATTTCTCTGCGTCCGCCTGAGACCTTTCTCCAAATCCAGTAAAAACGTGGCCTATCCTCAACCTGTCGTACCCAAGAAGTCTTCCAAAACCTGTTGTTTTTCG
>Auc5
ATGGACAACAAAGGTCGGGTCACTGTCGTACTGCACTGGGACCAGCGACAGCAAGGCAGCAGCAGCAAGAGCGAGCCGGGTACGGCAGCGTCTAGCGGCACGGCGACACCCAAGAAACAGTCTTCTCTGGTGATACAGACCAGCGTGGACTCCAGCGGCAAGAAGGAAACGTTGATCAACGATGTGTACCCGCCACGCTACTCGGCTAGCCCACAGATCACGGTCATCAACCACGACGATGTCACGGCGGGCAGTTCCTACGGCTCCCATCACCACCCGCGGCTCACCAAGCAGGGCTCGTCTTTCGAGAGTGCGACGGTACACGTCCACACGCCTGAGTGTGCCAATCACGCGCACCAGCCGTCCGCCTCACGCAGCGGCTCGCCCAACAACAACGTCAGCGAATGCGACTTTCACTGCTGCGCGCTGCACGAGGAAGGCAGGAAGATCGCCGTGCACAAATCCGTGGCGACTTCTCCGATACAAGATTCGCTATCGACGTCGCCCCAGCAGCACCCGTCGTCGATGTCGGACGGCTCGCGAAGGGCAGCCGGAGTGCCTAAAGGTCACGTTCGTTTTTTAGACATTGAGGGGGGCCACCAACACCCCCACACAGATCACGAGAGTTCCGAGTCGGAGACGGAGAACACGGTGATGGAAGACGAGGCCATCACCACCGAGAAGTTTCTGCTCCTGATAGATCAACTGTCGGTCGATCAGAAGAGACATCTGACGATCAAAGATATAGGTATAATATTGGAGAGGTTAAGTTCCAAAATTCTCGATGTCGAGAGACTCGATAGAGAGAGCGAGAGCGACGACTGTTACAACTGGACGATCAAAGCGACGATCAGAGGAGACGTGCTCAGAGAGTTAGGTGTTATTTACAACGGTAATTATTACGCGATATCGGAACATCCCGGGTACAAG
>Auc6
ATGCTACCTCTTACCCACAAGGATGCTTCACGTTCAATAGGCTACAAAGTGAAAGAAAAAGTGCAAGGATGGATGAGACTCATATTTTCAGATAGAAATTCAAGGAACCTATTTTTATTTCTCATATTAAATTTATCGTTTGCCTTTGTGGAACTGTGTTATGGCGTGTGGACAAATAGTTTAGGTTTAATATCAGACTCGTTTCATATGTTTTTTGACTGCACAGGGTTATTAGCTGGTCTTGCAGCATCTGTTATAACTAAATGGAAAGCCAACGACAAGTACTCATACGGTTATGTCAGGGCAGAAGTGTTAGCTGGATTCGTGAATGGCTTGTTTCTCCTTTTCATTGCGTTTTTCATAATGTCAGAAGCGGTAGAGCGAGCAATAGAACCACCCGAGGTGAAACACGAGAGGTTGTTTGTGGTTTCAGTGCTAGGTCTTCTTGTAAATTTGGTGGGGATCTACGCCTTCCAACACGGGCATGGCCACTCGCATGGAGGAGGTTCACACGGACACTCTCATGGAAGCTCGAGTCATGGCCACTCGCACGGTAGCCACTCTGTGCTCCTGGGGAACTCACACGGACACGAACACTCACATGAGCTGAGTAGCGGAAACTCCCAGATCATGAAAGGAGTGTTCCTCCATATTTTGGCCGACACTCTCGGCAGTGTGGGGGTTATCGTATCTGCAGTTCTCATGCAGATGTTCGGCTGGATGATCGCTGACCCAATTTGTTCCATGTTCATCGCCATCCTGATAGCTATAAGTGTGTTAGCACTCATCAAGGAGTCTGTACAGATCCTGATGCAGAGACAGCCTCCAGCACTGGACCACGTGTTGCCACAATGCTACCAGAAGGTGATGCAGTTGGCTGGAGTCTACAGTATTCAAGAGCCACACTTTTGGACTCTCTGCAGTGAAGTGTATGTTGGCGCTCTAAAGCTGGAGGTTTCCAAGGCAGCTGATCCAAAGCATGTGGTTAGCCACACTCACATGATCTTTGCAGCGGCTGGGGTTCGTCAACTTTATGTCCAACTCGACTATTCTCCCATG
>Auc7
GTTGTCATTCAGCCGGATACGGTGTACGAGCGGGTGCAGTACCAGTTTGAGGACGATGCCTATGACACTGTGCCGGACCTTATTACCTTCTACGTGGGCAGTGGCAAGCCCATATCCACGGCTTCTGGAGCCAGGATAACGACCCCTCGTAACCGCCTCTACCCTCTCACTTTTTACGCATCCAAGTACGGGCTTCAGCAACAGATGGGTGGGGGAACACCTGCGATATCCCCCATCGCCTCGTCCCCCCTGGCGGCCGGAGGGACCCTGAGGTTCAATACTTATAACAGTTACCGGAGTCCGGTGCACTCGCCACCTCGCACAAAACGAGAAATTCCTCCGAGATTACCGAGCAAGAAGCAACGAAGTCACTCACTGACTCCATCAGAGATGAACGGAAAAGGGTTGTCTTTGAGCACCCACGGGTCCATTGACGAGAGGAGTAACAGTGCTGATGGAGTAATTTTAGATTCCCCGATGACGAGGTCTTGCCAAGAACCTTCTACAAATGGTAATAAGTTTTCAACACACTCTTTACCTAGAAGTGCAGGAGTAAATTCGCCAAAAGGTCCTTTAGTTGCCCACTCAGGTACATCGACCGTGCCGAGAAATTCTAAAATCGTTAGAGTTACCAGTGACCCGGCTCTCAGCCCTTGTCTGGAGAGGAGAAGGTTTGAATGTTCTACTGACGCAAAGCATGAAGAATGTGAAACAGAAACGCTCGAACAACCTCCTCCAAAACCAAGCAGGCTTCCTTCGCTGTTACGAACCGATAGTAATGTTCCCGACAACGATATCATAGACGACACGAGGCCGGGCAGTGCCTCTCTTACAGATATACCTTATCCCAACCACGGGACTTTCCAGAGGGTCGTCTCTTACCACGCTTCTGGAAGCGATTCTGGGAACGGCTCTGGAGATTCTGCTCAAAGCTCGGCAGCTGGAGATGCTTCAGAATCGACAACCCCTTGCTCAACTCTTCCACAGAGACCTAGTGGTGTGATCATAAAGAATCCCCGGTACATTCACACTCAGTGTCTCTCGTCATCCTGTTCCTCGACCACGTTGAAAGCTTATGACTACGATTCTGCCCTGGAAGACTCGATGTTGATGGACGCTGCACTTAGTGTCGAATTCCCGACGTTCTTCGACTTAGAAAACTTCCAAACTCTTCTTCTACCCACCTCAGAAAATAAACCTCTTGATGCCACAGCTCTAAAAGGTATTCAAATGATGCTACAAGAGACTGGTTCTCGGATCCTTGCCAATCATCTGACTAGAATAGACCTGGAACTGACTGTCGGCACCGACTCTTGCAGACCCTGGGAAAATGAACCTGGAGTGGGGGTAAAGTCTGGGATAGAGATGGCTGCTTTGCCGATGGGAAGTCAAATCAGGATGGATCTAATTGAA
>Auc8
AAGGGCTTCCAAATTCTACTTATCATTTGCGGCATTCTGTTTCTGTCCCTGGTTCTCCTTGGTCTGGGTTGTTCCTACTATCTTCTCAAGCGCAGAAGAATCCAAGTAGTCAGAAGACATCCTTTCTCAACAGGAACTGGGTCAGAAATCACCAAATTGACTGGATCTAGCTTAAGTAATATTTCAATGTTTGAAGGGCTGAAGATACCAAGAGCCCATGCAGCACCAGCTTCAGGAAGCACCTCTGGTTCAGATGCCGCTCTCATCAGCGGTGGAGATACTCTTCCTAGTGACTACCCCTCAGAGTCACCCAGTTCTGCCCATTCAGAAGTTGAAGACATTGACACAAGAAGTCTACACCGTTCAGTCAGTTCTCATGGCTCATACGACAACAAAGCTTTTATCCATCAAGAAGCTTCTAGTATGTACTCTGAAGGCTATGGACACCATAGTGAAACAGAAATTATTACTGCGGCATCTATTGTTCAGAAGTCTCTGAAACCTCCTCCCCCAGAGCCTAAGTTTGATGTACAAGTAAGAGTAAAGCGAGCACCACCACCTCCTCCAACTCCGACTCCCCCACCATCAGAATCTGAAGCCAGTATGAGGATGCAAGAAAGAAACCTGACTACAATTTTGGAGCGAGAAGAAATGATCAGATCTATTCCAAAACCTAATATACAGACATTCACATATGTACCAGAACTGCATCCACCTCCTCCTCCATTGAAAACAACACCTCCACCAATCTATTCCAAAGTGATAAGAAAGCAACCTGCAAAGATTGTTGAAGAAACCTGGACTCAAGAGGATACTGTTGACATGATCAGAAGAAGACCTTCTTTGACTAGTCTCAACACAGAGATGACTGATACTCGATCAATGAGTGAAATCGTTGAACAAACTCATCAAAAGCGTGCTCCTCCTCCTCCTCCGATTGCTCCTACCCAGATGTATACCAGTGAAATGGAAATGACAACCACTGAACTGCTTGAGCCTCCTGTTGTTGTATCTCGAAGACCTGAAATTACCTCTCACATTGTTGATGATGTTTTCTTACGGACAATTACAGAAAAACGAACTATTGAGGACATTGAAAGACATAGAAGGCAGGTCACTGAATATCATGCAAAACCTCAGCCACCACCACCTAAGTGGGATGTCACAATAAGAAACTATCCAAACCCTGATGCTCTACCATCAGGAGATGAGGGAACAACAGATTGGGAAAGTTTCTCTGAGACCTCGTCATTGTCTAGTTATCCAACTCCACGGCCGGAACGCCACATGACACAACATTTTAGTGAAATGGACATTCAGCAGAATTATAAGAGTACATTAGAAGTGCCCGCACCAGATCCTTCTGTGAAAAATTGGGATGTATTAATAAGAGTCTTAGAGCCACCTCAAGAAGAAGCAATCCAAGATCATCAAGACACTTATCGGGTCGAACAAACATTGACTCTTGATGACCGTAGAAAGTGGAGAGAAATAATAACTACAGAATCGACTTTAAGAACGCTTTTGACTGAAGCAACAATTAAAGAGGATTATGAGAGAATCAGGAAAGATCAGCGCTATGAGAAACTGTTTGAGCCACAAAAGTGGGATGTCATAATACGTGTTCTTGCACCCCCAGAGAAACCCCAGTATGACCAGAAAGGAGCCCCAGGAAATAACAGATACCGCCGTAAGGCAGATTGGGACACTCGTAGCAGACGCAGTTCTCTACCTACTCTCTATGAGTATGACTCAGATGGAGGATCATCCGTCCGAACCCTAACAGCTGATGTTCATGGCCCACCTGGTGTGGACCCTATCTTGAGATCCAGGCGAACATCCAGGTCCAGCATGAGATCAGATGGCATGGATGTTCGCTCCATGAGTGAGGTCACAGTTGATTTTGCTCAACGAAACATACCAGATAACATGAGTGATGCTAGCTCCTACTATCGACCTAGAAGTTACTACGATGATGACGACCTTCTGAGGCCTAGACATGGCTTAGAGGATGAAGACGGCGTTAGTTTAGTGCGATCAGTGAGTCAACCCTCACTTGCGAGATCTGCATCGGAATTCACCGAACACTGGGGTGTACGAGGGCGCCCATGGGACCTCAGCAGTCCAGAGCACTCTCCTCGGTCCGCTAGAAGTCAGAGAGTGGGAGGTGCCACTGTCTCTTCCTACAGTGTCCGGCAGACCAGCTACCAGCAGAGCCAAGGCTGGTTTGGCGATGCAGACAGCGAAGCAAGTTATAAG
>Auc9
GACACTGGACACGGTTATACCTGCGAATGTCCCAAGAACTGGCATGGAACTCACTGTGAAAACTCGACTCAGACCTGTGATGACCAGCCTTGTGAGAACGGAGGGAGCTGTGAAGATACTCCTACAGGCTACCGCTGCCACTGTGTCCCAGGATACACCGGTATCGACTGCGACCACCAGATCGACGATTGCGCTTCCAACCCTTGCCGCAACGGAGCCACCTGCATCGACAAGGTCAACGGTTACGAGTGCACTTGCCCCTCCGGCTTCACCGGGACCAACTGTGAGACCAACATCGATGATTGTAACGGCAACCCTTGCTTGAACGGTGGAACTTGCATCGACCTAGTGAACAATTATCGGTGTCAGTGTGTGCCGGGATTCTTGGGAACACTCTGTGACAAGAAGGTCGACTATTGCCTCGCAAAACCTTGTGCGAACGGTGGAATATGCATGAACTTAGTGAACGATTACCGATGTTCCTGTCGGCCTGGATTTTCTGGAAAGGATTGCAGCATTGATATCGATGAGTGTGCTTCCAATCCGTGCCTCAACGGTGGAATGTGCGTCAACCGAGTTAATGGCTACAGATGTGACTGTGTGGGTGGATGGAAAGGAAGAGTTTGTCAAGACGAAGAAAGTGCAAGTATTGGGAACATATCAAAACACATTTCTCAACCAATAGACTCTGGATTGACCACCGAGCATGTTGTGGTCATTGCAACTTTATCAACTGCTGTTCCAGTTCTAGTCATTGTTGCTGCTGTTGTGGTCGTCTGCATGAAACAAAGAAGAAAACGAGAGCAGCAAAGAGCAGATGATGAAGCCAGGATGCAGAACGAACAGAATGCTGTTCACAGCAGTGTCGCAAAGAGAGGTGACACTCACATGATCAAGAACACTTGGGGACCTTGTGTGAAAGACGGCGGGGGAGGGCTGCCAAATGACAATTTGTGCTTTCCAAAACCAGTTCCCGTGGACAATACTCCAGTGTACACCCTGCACAGGAGCAGATCACATAAACAGTTAAACACAGACGCTTCAGTGCACAGACAGAGCAACAGGGCGTCCTGTAAGGACCTGGATAACCTGACCAGGTCTACACCTTCAGACAAGAGGATATCAGTCCTCTCTGTCGACTCATCACTTTGCAATGCA
>Auc10
TTGGATGCCAAGAAGAGTCCTCTGGCGTTGTTGGCGCAGACATGCAGTCAGATCGGTGCCGACTCGCCGCCCTCGAAGCCGCTGCTCTCGGCGCTCGAGAAACCCAAGAAGACGTCGGGAGTGACAGATCGCACCAGCCCTGCCAGTGCCAGCAAGACCTCCGAACAGACCAAGTCCCAGGAGCCGCGACTGGCTTTCAAGCCCTACGAGAACAACGTACTGACTCGCAAGAGTGAGACACCACGGCCCTCCTCCAAGAGTCACGAGTCATCCGAGGAGAAGAGGAAGACTCCGAGCAGAAAGTCTGCGAGCCCGAGTCAGAACGATAAGTCCTCCCCGGCACCGGCACAAGAGTCAAAGTCAGTGTCACCCGCCAACAGCGGTGCCAGTCCCATCATCCGGTCCGGCTTGGAGATCCTACAAGGACACCCCAAGGACATGCCGTTGGGCACCTTCAAACCTCCTAGCCTCACGTCTCTCTCTAGTCTCGGGTCTTGCTGCCCTCCCGGCTTGGAAGCCACAAACCCCGCTTTCCGCCCACCTTTCGCCGGTGGCCCGTTCTCTCCACACCACGCCGCCATGTTGGCAGGATACCCCTCAGCGCCGGGCCCCTACGTCAGCTTCGCTCGCGTCAAGACTGCAGCAGGCGGAGAAGCCTTAGTGCCCGTCTGTAAGGATCCTTACTGCACCAACTGCCAGCTGAGTATGCACAGCGCACTCCTCACCGGCGGCACGTGTCCCAGTGGGTGCACACAGTGTGACCACCAGAAGTACAACCTCGCTGCGGCCGCCGCCTTATCAGGCCTGGTGCCGCCACCACATCCCCTTTCCTACCAGTTGGGAAGACCCTACATCTGTAATTGGATCGCGGGCGAAACCTACTGTGGCAAGAGATTCACTACTTCAGAAGAGCTCCTCCAGCACTTGCGTACCCACACAGCCTCCGCCGAGACGACGGCCTCCCTGCTGAACCCTCTTCGCTACCCGAACCCTCCCCTCAGCCCACTCTCCGCCGCCCGCTACCACCCGTACTCCAAGCCCGGCCTGCCCGCGTCTCTGGCAGCTTCCCCCTTCAGCGCCTTTAACCCCACTTTGGGCCCGTACTACTCACCTTACGCCCTCTACGGCCAGAGGTTGGGTGCTGCCGCCGTCCACCCC
>Auc11
ATGCCAGAAACTGACACAATGGTAGCGCCATCACGGGGAGAGGAAGTGGTGTGGGACAAGCAGTTGACGAACGGTGGAGGTGCGCTCCTGGGAGACCACAATGGCGCCGCCATCGTTGAGACACCGCGCAGAAGTGGAGGAGAGCGAACAGGGGATGACCTCCAGTGCGGGCTGGGGGTGTGCACCCCGAGTTGGCTGCAAGTCTTCGCCTCCAAACAGGCCTTCTTGGTCACTTTCTGTATCACATGGGTGCTGCAAGGCATGTACTACACGTACTTCGTCAGCGTCATCACCACCATAGAGAAGCTGTTCCAACTGCAGAGCAAAACGACAGGAGTCATCATGAGCGCCACAGAAATCGGCCAGATAGGGTCATCCCTGCTGCTGACCTACTACGGTGGGCAGGGTCATAGGCCCAAGTGGATAGCCTGTGGGATGGTGCTCTTCGCCGTGGCTTCCTTCACGTGCTCCCTGCCGCACTTCATCTTCGGCCAACAGATGATGCAGAGCAGGGAGACCATGTTCGCCAACCTCGCGCCGTCCCACAACTCCAGCGTGGTGCAGCCCAACGTCTGCCACGCCGCGGACGTCACGGGCCTCTCCAACATGTCGGTCTACGACCTCGACGAGTGCCAGGAAGAAGCTCTCCAGGAGCAGCATTCTCAGACACAAACGACCAAGAAAGTGTTGGTGATATTTTTCGTGAGTCTGTTGGGCGTGGGGATGGGACAGACCGCGGTGTACACGCTGGGGATACCCTACATCGACGACAATGTCGCGAGTAGGGAATCGCCTCTTTACTTCGCGATCACCATCGGTGTCCGGATCTTAGGGCCTGCCTTAGGGTTCATACTCGGGTCATTGTGTACTTTACTGTACGTGGACTTGTCGGTGGACCCCGGAATCACGCCCAAGGACCCCAGATGGGTCGGGGCCTGGTGGTTAGGGCTGGTCTGCATCTCGGCACTACTCATGCTCGCTTCCCTCGCGATGTTCGCGTTCCCCAAAAGACTGAGTACCTGTAGAGTCGTGGCTCCTTCCGTGAAGAAGCGCGAACGCAAGAACCCCAGCCTGAAGGACTTCCCGAAGGCTATCAAGAGGCTGCTGAAGAACGACATCCTGATGTTCCGTACGGCCAGTAGTGTCCTGCACATCCTCCCCATCGCAGGACTCTACACCTTCCTTCCAAAGTACCTGGAGTCTCAGTTCCGACAGACGGCCCACACGGCTAACATGGTGTCT
>Auc12
ATGAGTGTGGTGGGTTCCGCCGCGGCCTGGTACTGCTACTACCCCCGACTGCCGCAGCCCACTATGCGAGAGAAGGACTCGAGTCCCCGCAAGATGGTGTTGCCGACCAGTGGCCACAGTTCCCCTAAGCAAGCCGCCGTCTATCCTCTGTCGATCAGGGTGCCCGACCAGGATGACCAGCCTGCTGACGAGATGCCGTTCGATCTTTCGAGAAATACCAGGTCCTCTGGACCCCACATGTCGCCAGCTGGGAGACCTCCACCGGGCCCTGCAGGAGACAGAGATGACGATCAACCGCTGGACCTTCGAGTCGAGCACAAGAAGTTGACACTCAGAAGAGACTTGGAAGATGAAAATCAAAATTTGATTCTGCGAACACCTTCACCGATGGAGAACGGACCGTCTTCACCGGTCAGAAAAGAAACCGAGCACCACCACCAAATCCAAGATAGAAATCCTAGTCCAGAGGTACATAGTCCCAGAACGTTAAACTCCTATCCGGTTTTATTTCCTCCACAACCGATCCACCCGATGATGTTGGAGATGTACCGAGGAGCGGTGGATAAGGTTCCCAGGTTACCCATACCCTACTCGACTTCTAGTCCACCGGGCTACCATCCCAGTCGGCCTTACCTGTTCCCCAACACATCGCTGATAAACGGCCACCCGACACCCCCACCGAGCTCGCCCCACTTCGACGTGTTGCGGACTCAGCACCCGGCGCTGCAGAACTCCTCCCCCAAACCGTACCAGGACGTGGCGGGAGGAGTAGGAGGAAAGCTCAACAAGGATCGATACGCCTGCAAGTTCTGCGGCAAAGTGTTCCCTCGCTCAGCTAATCTGACGAGGCACCTCAGAACACACACGGGCGAGCAGCCGTACAAATGCAAGTATTGCGAACGCTCCTTCAGTATCTCCTCTAACCTCCAACGCCATGTTAGGAATATCCACAACAAGGAGAAGCCGTTCAAGTGCCCTCTGTGTGACCGCTGTTTCGGCCAGCAGACAAACCTAGATCGTCACCTGAAGAAACACGACGCGGACGGACCGACGATCATGGACGACCGGTACGGAGGGGGGAGAAGTCCCTCCATCATGCACCCGAACTGTAGACCACACAGGATGACCAGTGAAGACGGAGGTTGTAATGACGAGATACGATCCTTCGTGCGGAAAGTGGGTGCGAGTGCGGACGATAACATGGCGATGATTCACAGAACGATCGTTCCTCCGCTGACTTACGGTTTCGCCCACTTTCAGGACGTGGAAGTGCGGAAACAGAGAGACAGTTTAAGTAGCAGTGATAAAGACAACTTTTCGTCGCGTTCCTCGACCTCCAGTATGGGCTCGTTCCTGCCGGCGACGTCTCCGTCCAAGGAAGGACCCGCGTCTCCGGGAGAGAGACCCGGCAGCCCGCGAGAAGACTCGGACCGCGTGGAGGCCGGCGGTGCGAACAACACC
>Auc13
TCTGAATCCGAGAATAATAGTGGACCGAGCACAACAGTGGTCAAAAAGAAGAGTGCTTACTCACTAGCCCCTAACAGAGTGTCCTGTCCGTACTGCTTCCGCAAGTTCCCATGGTCATCGTCACTTCGTCGTCACGTCCTCACCCACACCGGCCAGAAACCTTACAAATGTTCCTTCTGTCCCTTGTTGTTTACAACCAAGAGCAACTGTGACCGTCACCTGCTGAGAAAGCATGGGGGTGGCACCCCTGCATCAGTGGACAATCAACCTACTGCCCCAGTTGGCAGTGACTCCTCCGCAGCCCCTAACTACACTATGAGGAATGTTCCTGAAAGGCCCTACAAGTGTAAAAGCTGCCCCAGCTCAACATTCTCCACACTGAGCAATCTAAAGAAACATCTTTCAACAAAACATCAGAACTGCAGGAGTGAAGGAACGCAAAGTGGGTATGAAAGCCAAGGCAGTGTCAGCGAGGAAATAGAAGTCGTGGATAACGAGCAATGTAAAAACGAACGAGAGGTAGAAAAGGAAAAAAGAATCCCCATTGATCCCAGAGAAATACATCCAGGTCATTCTTCAGAAAGTGGTCAGTTTTATAAGTCACATCCTACCCTTGTGGACCGGAACCTAACGACAGCCTCACAGCCATCAGATTTACCTTTCAAATGTCACCTCTGTGAAGGGAGTTTTGGAGAAAGGCAGGAGGCACTGGATCATATCCGAGACCGCCACTATGATGATTTCCAGCTTTTGGTGTCCAAGGGAGCTTTGGAGGCTTCTGTTGAAGATATTCCAGGCCCAGAGGAGGGTGGGGAGGAAAGCCTAGAACAGCTTCGTGGAAAATTCCCTGACTATGCTAATAGAAAG
>Auc14
ATGTCAGTAGCTGTGTCACTTTGTATGATAAGATTTGAGGTATGTAATGAAACTTCACAAATTAGTTCCGAAGACGAAACAATGGCAGCTAAACAAAACTCTAAACAAAGAACTAGAAGGGAAGTAAGGGAATACACAGTTGAGACTTACTCCCATGATGATAGTTCAGGGCCAAAACCTCTTTTATGCAATTCCTATAAAGTTGATAAAACACTTGAAGAAGGAGAGAAAGATTTTTCAAAGAAAGAGATACCTTTGGATTTTGTAAACTTTATCTCTGGTAATCCTTTTGTTGAAATAACCAAAGGTATTTTACATTTATATAAAGAAAATGAACTGACATCAGTAGATACAGCAGCGCGGTGTACTCAGACTGTCTGTATTTTAGCAGTCCCTGCCTCAATGACTTGTCATGATTTGTTAACATTTCTAGCTGCCTGTCAAGGAGATATCAAGCACATTAGAATCATAAGAGATGGATCACCAAATCAGTATATGGTTCTTTTGACATTCAGGTCACAGCAATCGGCAGTAGGTTTTTATATGTCCTTCAATGGAGTCCCTTTTACTTCCCTTGAACCAACAACTTGTAACCTTGTCTTTGTATCACATATTGAATCTGTGACAGAAGGAGAAGCTCAAATTCCACCTGCACTTCACACAGAATTGCCGACATGTCCAGTTTGTTTAGAAAGAATGGATGAATCTGTAGATGGTGTCTTAACAATACTTTGTAATCATTCATTTCATGGTAGTTGCCTTTCTAAATGGGGTGATACCACATGTCCAGTTTGTCGTTATGTTCAGACACCTGAACTTGTTGCTGACAACCGTTGCTTCGAGTGTAATTCAGCTGATTCATTATGGATATGCCTTATCTGTGGGCATGTAGGTTGTGGAAGATATGTTCATGGTCATGCTTTTAAGCATTACATGGATACACAGCATTGTTACTCAATGCAGCTTGAAAACAACCGAGTTTGGGATTATGTTGGTGACAATTTTGTTCATAGACTATTACAAAATAAAGCTGATGGAAAACTGGTTGAAGGACATGTTCCAGGAAAGGAAGAAGCAAGTGAAAAAATGGACTCCTTGCAGTTAGAATTCACATACACATTAACTTCACAGTTAGATTCACAAAGAATGTATTTTGAAGATGTTATGGCCAGATTTGAGCAGCAAAACATGGAAAATATTGCTAAAGTCAAAGAAGATCTTGTTAGAAGTTTTGAAGAAAATAATAGGCTCCAAGAGAAATTAGTCACAATTAAGAAGGAAAAGCAAAGTATGGACAAAAAAGTACAACAGCTCACAGCTCGTTTAACTCAGACTCAAAATGAACTGACAGAAGAACGTCAAATGAGTAAAGCCTTGCAAGATAATCAATCTGCTTGGCAGAAAAAATATACTGAACTTGAGGAAAAATTTTCTAATTATAAAATTGAAAAGGACAAAGAAATTTCTGAACTAAAAGAGCAGCTGCGGGACATTATGTTTTATTTCGAAGCCGAAAAGCAGATTAAAGCTAGTGACCATAAAGATGAAATTGCAGAAGGTCATATTGTTGTTGGTGAAACATCAACTACAGTTCCT
>Auc15
ACCCTCGAGCCGGACTGTGACTGGGAGCGCGTACTCAGTGGTGGTGACGATCCTCAAGTTGAAGTTCTCCTGCAGTGTCGGTTGCGGACTATCGGGAACGCGGATAGTGTCCTGTCGAACTTGACTTCGGCTCAGTTGGATATGATAACGTCTCTCAAACTGGAGTGCAGTGATGTGTTATTCTTCGAGAGTTCGCTGGAAAGTAATAGTTACTTGACACAACTCAGAAGATTACGCGAGTTGAAGTTAGAATTCTGTAAGATAAGGTTTGTTCCGCCGGCTGTGTTGAGTGTATCTAAGGAGCTGAGGAACTTGACACTGAGAACTCACAATACCGACTGGTCAGCCATGGCTATGGAGTTTCATTCGGACAGTTTCAGAGGTTTGACACAATTAAAATATCTAGATCTATCGGATAATAACATCTGGTCATTTCCTAAAGAACTTTTTTGTCCTCTGTATACGATGACGAGTCTTAATTTATCTAAGAACAGAATACAGGAAGTAATAGAATTAGGATTTTCCGATTGGGGTGCAGGTCCTAGAGCACCTGGAAAAACTTGTAATGTAGGTCTTGAAGAACTGGATTTATCTATGAATGACATTTCTGCAATTCCGGACAACGGTTTCACTAGTCTACGTTCGTTACAGACTATGCTTCTGCAAGAGAACGCGATAGCTTCGATGGCCGATAGAGCATTTGTAGGGTTAGTCGCCCTTCAGGTTCTTAACGCCTCGAGCAATCAACTTGTTGCTCTCCCCCCTGAACTGTTTCAGTCCACCAGAGATTTGAGAGAAATTTACCTACATAACAATTCCATCAGTGTGTTAGCTCCCGGATTGTTGGAAGGCTTGGACCAGCTGTTGGTGCTAGATTTGTCTTATAACGAGTTGACCAGCTCTTGGGTCAACAGAGACACGTTCTCCGGTCTAGTTCGGCTGGTCGTGCTCAACCTTGGCCACAACCAGATATCTCGTATTGATACCCACGTGTTCCAAGACTTGTACACCTTGCAGATATTGAATTTAGAGTATAATGAAATAGACACTATCGCTGAAGGTGCCTTTTTAACATTGAGTAATCTCCATGCACTGACGTTGTCCCATAACAATTTGTTGAAAATCGAACCCTTTTATTTCTCTGGACTATATGTTGTTAATCAGTTATTTTTGGATCACAATCACGTCACTGAGATCGACCACCGTGCCTTCGAAAACTGCACCAACCTGAAAGATTTGGGACTGAGTTCGAATTCTCTAACACGTATTCCAGAAGCTATAAAACTAATTGGTTTATTAAAATCTTTAGACTTGGGAAGAAACAAAATAAAGAATGTAGAAAATTCGTCTTTTCAAGCTTTAGATCATCTATTCAGCATCACTCTAATTGAAAATGAACTAATAAATATAACCAAAGATTCTTTTTCAACTTTGCCATCTCTACAGATACTAAATCTAGCTCAGAACAAAATCAAGCATGTAGATAAGGGTGCTTTCGGCGCTAACACAGCACTGCACGCGATCCGTTTGGACGGCAACCAGCTTAAAGACATTAACGGAATGTTCGTTAACTTGCCCAGTTTACGCTGGTTGAATGTGTCGGATAACCAATTACAGTGGTTCGATTACGCTTTGATCCCTCAGAGTTTAGAGTGGCTCGACATGCACCAGAATAACGTAGCCGATTTGGGCAACTATTACGAGAAACGTGACAACTTGCAGGTAAAAATGCTGGATGCTAGTTTCAATAGACTGACAGAGATAGGTGATACATCTATACCTGATAGTGTGGAAAGTGTGTTTTTAAATGACAATCTCATACGTAAAGTGAAGCCCAATACATTTTTGAGGAAAGCTAATCTTAGTAGAGTGGTGTTGTTTGCCAATAAGATTCAGAATATCGATATTGCCGCACTCGCTCTAGACACGTTCCCTGAGGAGAAGGAGCTGCCCCAGTTCTACATCGGCAACAATCCCATCCACTGTGATTGCACCATGGAGTGGCTTCAGAGGATCAACCAGCTGAGTCACCTACGGCGACACCCCCGAGTCATGGACCTCGACTCCGTTACTTGTCAACTCACACATTCGCGTGGCAGCCCTACCAAACCCTTGCTGGACCTTAAACCCTCACAGTTTCTCTGTCCCTACGAGGCACATTGCTTCGCCCTGTGTCACTGCTGCGACTTCGACGCCTGCGACTGCGAGATGACCTGTCCCACAAACTGTACCTGCTACCACGACCATACATGGTCCGCTAACGTAGTCGACTGCTCCAACGTCGGTTACCGCTCCGTACCCACCAAGATACCCATGGACGCAACGGAGATCTACTTGGACGGCAACGACCTGGGTGAGTTGGGAAGTCACGTCTTTATCGGCAAGAAGAAGTTGGAAGTGTTGTATCTCAATAACAGTAACGTGAACTCCATTCACAACAGAACATTTAATGGTGTAACATCCTTGAAAGTGTTACACATGGAGAATAACCATTTACAGGAACTGAGGGGATTTGAATTTGATCAGTTAGAAAATTTAAATGAATTGTATTTAGACCATAATGACATAAAGCATTTAGGTAACTCCACGTTTAAAACGATGAAAACATTAGAAATTTTAAAATTGGAAGCTAATAATATTGTGAACTTTTCTCCTTGGACACAATTAAATTCAGAAACGTTAGCGGAGTTGTCGTTAGAAGGTAACACGTGGACTTGTAACTGTAACTCGATAGGTCATATGGAAGCGTGGTTGAGGGACAACGCTGACGCTCTAAATGTCGACAAACTGCTGTGTGCTGAAGGCAAGGAGACGTTGTACGACGCAATCAAGAGGTGTGGTGAGAGCAGGGACTCAGCGGCAGCCACGTCAGTGGTCCAGCGGAGCCCTTTCAACCCTACCATCCTGGGAGCAGACTACATCCCTTTTGTGGCCGCCAGTCTAGTCATCTTCATCGTCATTTTCCTGGTGACCACACTGGGGTTCATCTTCCGACACGACGTGAGCTTGTGGGCCCACTCCCGATACGGCATCCGCATTTTCAGCGACTCGTCTAGTGACGCAGAGGACGACCGTCTCTACGACGCCTACACCGTGTACAGTGTCAAGGACGAGGAGTTCGTGAGCCAAGTGATAGCCTCTAGTCTAGAACGTTCGGGGTATTCTCTCTGTCTGCACTATCGAGACCTTCACGTCATGAACCCGTCGTACCTCACAGACAGCGTGTTGGGGGCCTCTGACGCCGCCAAGAGAATCATCATAGTGTTGTCGCTCAGTTTCCTGCAGAACGAGTGGGACCGACCGGCGTTCCGCGCGGCGCTACAAGCTTGTCTAGAGAGGACCCGAGCGCGCCGTAGCAAAGTTCTGCTCCTGCTGACAACCGACATCGGGCCCGACCCGGAGCTGCAACTGTTGCTGAAGGCCTGCAGAGTCATCTCTTGGGGCGAGAAGAGGTTCTGGGAAAAGCTGCGGTACGCGATGCCCGATGTGCGCCGCAAGCCTGCGCCGCACCCCCAGAAGGCTCTGTGCGACGGGGGCAAGGTATCGAGCGCTCGGTACACCGCGACGCCGACCGCGCTAGAAACGTGGTACCGTATGTCGCCGGCCTCCATGACGCAAAGCTCGGCGCCCACCCAGTCTACCTGTGTCAGTGAAGAGAGCTCTCAGCGTACCACGGATGAGGAGGAAGATCCCCACAGCTATGTCAGTATAGACTACCAGCAGAGGCACAATAAGGTGCACCACCACGTCTATAGCTGCATCCCGGACCCGGCGTACAACAACCAAGGCAGGACCTACTTCGTC
>Auc16
ATGAATCGTTACTACGAGGCTTACCCTCGGCGCTCGGGAATGTTGACTCTGCCTCCTCCACCCCTCGTGGACCCCGGGGCCACTTGGGCATCCTACAGTTCGGAACCGGTCAGAGGCGTGGAGCGCATCAAACCCGAGAGAAGCCGCCACGGAGTAAACGTGCAGAAGCTGCAATGGAGGAACTCCCAGTGGGTGGATGGGTTCCCCGAGATGGTCAGTTCGATGACGATCGCTGACGTGAGCCCGAGGTTCGCGGTGAAGAGGATTCTGCTACTCTACGAGAACGCACAGTACAGAGAGGCAGCTAATTTTATAAATCGCCTGAGTCATGCTACTTTTAAGGCGATCCTGAGCCAGTTGCCGATAGACGTGTTCGTGGAGGCGATGCCGCACAGTGTCAGCATCCTTGAGGCCCTCTACGCCAAAGTCTTCTTGAGCTCCGACTGTGGAGTTAAACTCCTCCGCCCTGAGGCGGTATTGATGCAGCTAGTTAAACTGTTCACTGGCAACAACAGTGCGGATCGGTGGCTAGGCAGCACTAGGAAATTGTTAAAGGTAATAGTGCTCTCTGAGCCAAAACTGAGAAAAGGTCTTCAGCTCCGGAGGAGATCCTTGGACAAGGCGGTGGAAGGATTGGGTCAGCACGGACTGGTAGGCACTAGTGACGAGACCTTGACAAATCTCCACGACGCTCTCAAAGTGGAGTTCCAAAGACTAGTGGACACGTACAAAACCGCTCTCCAAAAGTTGGAGGAACTCAGCCTCTCGGGAAGGAGGGACCATGGTGTGTCCAAGGGACCGGCTCCGGTACAAGCGTCCCACCAGAGACAATTGTCCCTGCGTCAGGCGGACATCCAGGAGCGACTCATCAAGAATAAGACCTTGTTGAACGTGGTGGAGCCAGCCATCGGCAACCGCTCTCTAGCTATTCTGTTGACTATTCTGCAGAGACGGGTCGAATGCGACAAGGATGCTCTTTTCCAGTTCACTCAACTCAGGAAGGAACTCTGCGTTGATTCCGAAACTGTGGTAGCTCCTCTCCTCATGAGATACTCTAATGCCTGTGATCAAGTGAGTATTGCACTGACA
>Auc17
ATGATATCTAATGATGTATTGAAACCCCGTGCCATACCACCTCAGAATATCGTTAATAGACTGATTAAGAGAGAAACTTATGGTGCTGTTAAACCTGGAACTCATTTTCATGTTGCAAGGTCTTTCCATCAAAATGTTTTTCCAAATTTTACCATTATAAACGTAGAAAAACCACCTTGTTTCTTGAGGAAATTCAGTCCAAATGGACAGTATTTTATCGCATTTTCTTCTGACCAAACATCCTTGGAAATCTATGAGTACCAAGGTTCATCTGCAGTAGCCGATCTAGTTGAAAATTGCACGGGAGAATATATTGGTCACAAAAGCGATCCAGAAAGTGATCACATTAGGAATCAAGTTTTTGAAAGATTTTTCAAACCCAAATGGACAGTGAATGTGGCTCAGAGTGGGGAGCAGTTGAATCGAGAATGTAGCTTATTTACAGACGATGGAAGATTTGTAGTCGTGGGATCAGCTGCATACATTCCTGAAGACCTGAGGCCTCATTTTTATGAAATCTACACTAACAATGAAGCGGTAACTCCCAACCCAAGGTCTCCTCTAGAAGATTATTCGCTTCACATCGTAGATCTTCAACACGGTAGACTCTGTGATACTCGGCAGTTCAAAGTGGATAAGATATTTCTGTCTCACAATCAGGGACTTTACTTGTACAGAGACACTTTAGCAGTGTTGTCAGTTCAGCACCAAACAATCCATGTGTTTCATATAATCGATGGGACATTTGTTGACATTAGAACTGTGGGAAGGTTTTGTTTTGAAGATGACAGTTTTCTTCTTTCAAGTGTCATCCCTCCTAATACTAGAAACAATGACCACAGACCCTATAGAGAAAGCACCATCAATTCTCTCAAACACAGGCTTCTGGTTTTTCTTTTTAAGCGAGCTCTGAAAATTTCAGAAATCACAAATAATCCATTAGAAATTCGAAGGTTTTGCCAGCATTTTGATCAG
>Auc18
ATGACAACTCCGAAATTCGGACCAGGGGATAAAATATTTGCTAAGGTCAGGGGGTATCCCCCTTGGCCTGCTAGGGTTGAAGGCGTCGCTGATGAAACTCCAAATAAAATGAAATATCATGTATACTTTTATGGTACCGGAGAGACTGCTGTATGCAAACAAGAAGAACTGTTCCCTTATGCTGAAAATAGGGAGAAATATGGTAAGCCCATGAAAAAGAAAGGTTTTAATGAAGCACTTCTTCAGATAGACTCAGAATTAGGTCTCAGTACATTAGTACAAACTCCTCAAACCCCAGGCAATGAACTTGATAGTGAAACTGAAGGTAATCTAGTAATAGATGAGACGTCTGGTAAAAAATCTAAAACTAATACACCCATTGCTGGGAAAGGAAAAGAGATGAAGAAGACAGGCCGCGTAAGAGGTGATACTGTAGATGAACCTTCAGCTAAAAAACCTCGTAAGAAATCAGTATTGTCTTCAGAACAAGAAACCCCAGGAACGTCTCATAAAACAATTTCTACTGAATCCCCTGTTGTTTCGAGATCAGGTAGGAAAATTAAACCTAAGAAATTTTCTGATGGAATTGATGAAAATGAATTGGAAGACATAGAACAGGGAACACCAAAAGGAAAACAAGGTATAAAGGGTACAAGTGCCTCCTCTAAAGCTAAAGATGATATTGAACTTGATGCAGAATTAATTAATGAAAGCACATTGGTGGCATTTACTCCCAAGGGCGAAGAAGTGAGACTGAAACTTAACTTAAATAAACCAGTTGTTTTTAAGAGTGAGAAAGCAAGACTAGAATGGGAGGCTAAAGTTTTAGAAGATGGTAAAACACTCAAGGCTCAAATTGAATCAGGTGAAGTACTTCCTGAAAGCGTTAAAAAAGAAATCCAAGAAAAATACCAGGATAAATTGGTTCAACTTGAACAAAAAATGGCTTGTGATGATAAAAAGGAAAAATTGGAATATTTGAAAGTGGAAGCTCAATTGCTAGATATAGATGTAAGAATAAAAAGTAGTTTGAGTTTAAAACAAGCTGAACCTGAATCTTGTTTAAAATGTTTAGATGAGTTTTTGGGATTGAAACTAAGTCCCTTGATGTTCAAAAAACATCCAGAATTAGTTGACACTATAAAGAAACTTAGAAAATATGTTGGGAATACTAGCTGTTGGAATATGACCGATGAACAAACTCATGTCTTTGCTGGCCAAGCAGCATCGATTAGGTCCAAATCTGAACATGCTTATAATAAAATCAAGAGCTTATTCATGGTCCCCTATGGAAAATCTTTTTGGGACATTTTTGCACAGGAATTAAAAGACTTCAATGAATCCATTAAAGGTATGAATATCGATGAGGTCTTTGGTTTAACTAATGATCCAACCGTCAAAGATGTTGAAAGTGAAAATTCTGATGTGAATACATCAGTCTCA
>Auc19
ATGAGTGAAGAAAGCCATCCCAGAACATTGTATGTCGGAAATTTGGATGCCACAGTGTCGGAAGATCTTTTATGTGCGTTATTTTCACAAATTGGTCAAGTAAAAGGATGTAAGGTAATTAGAGAGCCGGGAAATGATCCTTATGCGTTTCTTGAGTTTACAAACCATCAAGGGGCAGCTACAGCTCTTGCAGCTATGAATAAACGCGTATTTCTTGACAAAGAGATGAAGGTTAACTGGGCAACATCACCTGGGAATCATCCTAAACAAGATACTAGTAATCATTACCATATATTTGTTGGTGATCTCAGTCCTGAGATTGAAACACAAACCCTAAAAGATGCTTTTGCTCCCTTTGGTGAAATTTCTAATTGTAGGATTGTTCGTGACCCCCAAACATTAAAATCAAAGGGTTATGCTTTTGTATCATTTGTCAAAAAAGCTGAGGCTGAAAATGCTATTACAGCAATGAATGGTCAATGGCTTGGTAGCCGTAGTATCAGAACTAATTGGTCAACCAGAAAACCACCACCACCAAGAAACGACAGAGTAAGACAAAACAGTAATAATAAGCAGCCAACATTTGATGAAGTTTATAATCAGTCCAGTCCTACAAACTGCACAGTTTACTGTGGAGGTTTCACAAATGGTATCACGGATGAATTGATACAAAAGATCTTTTCCCCTTTTGGAACAATACAAGATATACGAGCCTTCAAAGATAAAGGATATGCATTTATTAAATTTTCAACAAAAGAAGCTGCAACACATGCAATTGAAGGAATTCATAACAAGGAAATCAATGGGCAAATAGTAAAATGTTTTTGGGGTAAAGAATCTGGTGACCCAAATGCTGTTAATTCTGGTAACATGAATTCAAACAATACTAATCAGTCAGCGGCTGCTGCACAATATCCATACGTATATGGTCAACAGATGAGTTACTGGTATCCACAGGCGTATGCCGCCTCTGCTCAGATGCAGGGTCAATACTTACAAGGCATGCAGCCGAACTACTATGGTCAGTTTGGTTACCAACAAGGCTATGTTGGAAGGATGGGGATGCAAGTACCAACCGCAGCTTGGCAAGGAGTTCCAGCTCCAGTACCTGCACAACAAATGGCAGTTGCTGCCCAAGGAGCTGCTATGCAACAGCCAGGAACCATGATGGCCTATACAATGCCACAGTTTCAAACACAG
>Auc20
ATGAGGAACAGGATGTGGCTGTGGGCAGCGGTGTGGCTGTTGGCCATTACAAGAGCAGAGCACGTGCGGGACTTGGAGGTGTCGGAGGGAGCACCGGTGGGCACGAGAGTCGGCTTCATCGGCGACGGTTCCTCCAGCGACAGCGGGCCTCCTTACCTCATAGTGCCGGTGCCAGGGAGCGCGGTCGACACGGAGCTGAGCATCGAACAGAACACAGGAGAGATCAGGACCAAGGTGCCGCTAGACCGAGAAACGCGGGCTTCCTACTCGCTGGTGGCCATTCCCCTTAGCGGCGAGAATGTGCGAGTGGTAGTGCGAGTGCTGGATGACAACGACAACGCGCCGACCTTCCCCAGCCCCGTCATGAGCATAGAGTTCCCCGAGAATACCCCTCGCGATGTTAAGAGGACGTTAAACCCCGCGAGAGACCTGGATCTGGGCATCTTCAATACGCAGAGGTACAATATTGTGTCGGGTAACGTGAACAACGCGTTCAGGCTCTCGTCCCACAGAGAGCGTGACGGGGTGCTCTACTTGGACTTGCAGATCAACGGGTTTCTTGACCGCGAGACGACGGCGGCTTACAGTCTGCTGATAGAGGCGCTGGACGGAGGAAGTCCGCCTCTCAAGGGCCAAATGACGGTTAACATCACCATCCAAGACGTCAATGACAACCAGCCCATTTTCAACCAGAGCAGGTATTTTGCTACAGTTCCTGAAAACGCCACGGTGGGTACGAGTATCCTGCAAGTGCACGCGACCGACGCGGACGCTAGTGAGAACGGTGAAGTGGAGTATTCAATCAATAGGAGGCAGAGTGATCGAGAGGGAATGTTCAAGATTGACTCAAAAACGGGGCTTATAGCCGTCAACCGTCCTTTGGATTTTGAAACTAAGGAAGTGCACGAACTCGTAGTAGTCGCGAAAGATCATGGAGTCCAACCTTTAGAGACAACAGCTTTCGTTTCTATCAGGGTGACCGATGTGAATGACAATCAGCCTACGATTAACGTGATATTCTTGAGTGACGACGCAACACCAAAGATATCTGAGATGGCTCAGCCGGGTGAGTTTGTGGCGAGGATCTCAGTGAACGATCCGGATTCAAAGACGGAATATTCGAACGTGAACGTCACACTGGAAGGAGGAGAGGGGCACTTCGGGCTGGCCACCCAAGACAACATAATCTACCTCGTGATAGTCTCCCTGCCCATAGACAGGGAACAGAGGCCAAACTACACACTGAGTGTGATAGCCACGGATACGGGAACTCCTCCTCTGCACGCTTCCAGGACGTTTCATCTGAGGGTGACCGATATCAATGATAATGCACCTCAGTTTGTAGAATCCGTTTACTACGCGAACGTGTTGGAAGTGGCCGATCCGGGAACTTCTGTGTTTCGAGTGACCGCAGTGGACATAGACGAGGGGGACAACTCGGTGCTCAGTTATACCATTCAAGAGAGCTCGGAGACCCATTCGTCCTGGTTCCAGATCGACCCGAGGTCCGGACTGATCACGACCAGATCCCACATCGACTGCGAGACCGATCCTGTGCCCCAGCTGACGGTGATCGCCACTGACAGCGGCAACCCCCCGCTCTCTTCATCGGCCACCGTCCTCGTCACCATCCACGACGTCAACGACAACGAGCCCATCTTCGACCAGAGCTATTACAACGTCACGATCGCCGAGAACGAGACTAGAGGACGCTGTATTCTCAAG
>Auc21
CAATTTGTGTTTGGTGCCAAAGCAGTTGACGAAGATGATGGTGAAAACAGCCACATTGTCTACTTCCTCAGTGGTGAAGATGTTTCAAAGTTCACAATGAACAAAGAAACTGGAGTGATCAAAGCTGCACGAGAACTGAGACTAGAGGACAATGGTGGAGGAGATGATACGGTCTATAAACTTCAGATCCAAGCAACCGACGGTGGTAAGGAACCGAAGTCAGCTTCAGCAGAATTGATTGTCAAACTCTGGCCAAGACACCTATTCCCTATCATAACAGCACCAACAGATACCAAGTTCACTTTGTCAGAAGATGTTGCAGCCGGAAGGGTCATTACGAAACTGAGTGCTTCTTCTCCCAAACTCGGAGCTGTTGGAGGAGTCAGGTTTGCTATTGCCGGTGGAAACATCGGAGATGCACTTAGAATGGATGCCAACACTGGAGAAGTTCTGGTATCTGGAGGTGGACTGGACTATGAAACCGCTCCTCAATATGAAGTCTGGGTGGAGGCAAGAGATTCAGATAATCCTCCTCTCAGAACGGTCTTGCAGCTGATTATCAATGTTACTGATGCAAATGACAATCCTCCGGTTATGGAATCGAGTCTTTACAACCCCATGATTCTTGAGGAAGAACCACCTCCACAGAAAGTAATAAGAGTTAAAGCCACGGATGCAGACTCAGGAATGAACGGAAGAGTAACTTACAGGCTCAGTAACGATGGAGATGGAGCGTTTTCTCTAGATACGGAAACTGGTGATATTTTTACAAATTACAGACTGGACAGAGAATCTGTTTCAAGCTACCAGTTAACAGTTGAAGTTTTGGATCAAGGCGTGCCTCAAATGACGGGTACTTCGACCGTCCTAGTTACTGTTTTAGATAAGAATGACAACCCACCGAGATTCACCAGACTGTTCAGTGTAAATGTTACAGAGAATGCAGAGCCTGGTGCTTTTGTTATTAGAGTGACAAGCTCAGACCTTGATATCGGAGAAAATGCAAATGCTACATACAGTTTTACAGAAAATCCAGGAAAGAAATTTGCCATAGACTCGAGCACTGGTAACGTGACTGTGGTTGGACCTTTGGACAGAGAGACTCAGGATGAATATTTGTTGAAAGTTGCAGCAGTTGACGGATCATGGAGAGCAGAAACACCCCTAACAATCACAATACAAGATCAAAATGACAATGCACCAGAATTCGAGCAATCATATTACAGCTTCAATTTCCCTGAGCTACAGAGGAACGTCATGTTTGTTGGTCAAGTAATTGCTGCGGACAGAGATAAACAAGGTCCTAACTCTGTTATCTCCTATTCATTAAAACATCCCTCAGATCTGTTTACTGTTGATCCTGCTAGTGGGGAGCTGTTTTCAAAAAGAGGACTTCGTTATAAGTATACAGCATTGGATTCATCACCCGAAAATCAATATCCTCTTACGGTTCTCGCCACTGATAATGGAAAACCACCGATGTCCTCGGAATGTCTTGTGACGATAAACGTGGTCGATGCCAATAATAATGCACCGAAATTTGAGAAGAGAGAATACTTTACGCCTGTTTTAGAAAGTGCTTTTATCGGCCAAGAGATTATTCAAGTACAAGCAAAGGATGACTTAGATTTCGGTATCAATGCTGAGATTGAATACATGAAAGTCGGAGGAAATGGCACAAATATATTCAAAGTGGATAAATCAACTGGTTGGATAACATTAGCAAAGTCTTTGGATGGCAATGGAAGATTGCTGAAGCAGTACACTCTCGTTGTTCGAGCTGTTGATCATGGAGTTCCTCCTCAGCAAGACCAAGTCACTGTGATCCTGGTTGTCACCGGTGAGAATAGATACAGTCCAGTATTTACAGCTTTGAGCTATCAAGTAATTGTGCCAGAAAACGAACCGATCGGATCAACAATTGTCACAGTTGCAGCTGCAGACAGTGATGAAGGACCAAACGGAATGGTTCGGTTCTCAATATCAGGTGGTAATGTCAATAAAGAGTTTCAAGTTCATCCTGTTACTGGTGCAGTTACCATTCTAAAACCATTAGATTATGATACTATTCACGAGTACAAACTTAATATTACAGCTACTGATCTAGGATTCAAATCACACCACACTAAGGCCATGCTTACTGTTATATTGACTGATATCAACGATAACGCTCCAACATTCAATCAATCTACATACCAAGCCTTTATTGCTGAAAACTCTCCACCGAAAACTTTTGTTTATAATGTTTCAGCACAGGATATTGATTCTCCAAAGAATGCAATAATTCAATACTCGATTGTTGGAGGATCAGGAAAAGATGTTTTTACCATTGAAATGAAAACAGGAGCCATCTACTCTAAAGCAAAATTTGATTTTGAAGAAAGAAGTTCGTACACTCTTGATATTTTAGCTGTCAATCCTGATTCACCCATGTATGGTTCAACAAAAGTAATTGTTTATATAACAGGTGTAAATGAATACTATCCTCATTTTGTGCAGCCAGTATTTCATTTTGATGTTTCTGAGTCTGCTGAAGTAGGTACTAGTGTGGGCATGATTCAAGCTACAGACCAAGATGCAGGAGACGACGGCAAAGTTTATTATTTACTTGTGGGTTCCAGTAATGACAGGGGATTTTCAATCAGTCCTGAGTCAGGAATTATTTCTGTTTCAAGGAGATTGGATAGAGAAACTCAAAATAGGGTTGTATTGACAGTGATGGCCAAAAATAGTGGTGGAATTCGTGGAAATGATACAGATGAGGCTCAGATAATAATCTCTATCCAAGATGGAAATGACCCACCAGAATTTGTTGAAGAAATGTATGATGTTGAGATATCTGAAGGTGTTTCCATCGGAACAAAGGTTATTTCTGTTCAAGCTATGGATAAGGATGTCAGGCCACAAAACAATCAGTTCAGTTACTCTATTATCAGTGGCAACATCGGCAAGGCATTCAAAGTGGACCCACAAACCGGCATGATTGAAACAACGCTGCAGCTGGACAGAGAGTCGAGATCGTTCTACAACTTGATTCTTGGAGCAATTGACACAGGATCACCGCCGGAAACCGGAACCACAGAAGTGAGAATCGCAGTGATGGATGTCAACGACAATGGTCCGATATTTGATCCTCCTAATGTCGTGGGTTATGTCACCGAGAACGAGCCGTCCAACACTAGTGTGATGAAACTGGCTGCCATAGATCCTGACTTGCCACCTAATGGAGCTCCATTCACGTACAGACTTGTTGGAGGCAAACATCGAGACCTGGTTATGATTGAACCTAACACGGGCATTGTCAAAACTACTGAGATGATTGATAGAGAGTCAACTCCTCAACTGGACATTTTG
>Auc22
ATGATTGTGTGGATTGTGCTTGTCTCTTTAGTGGGAGCCGCGATCGCCTGCCCAACATCTTGCTTGTGTAAGTGGAAGGGAGGGAAACAAACTATCGAGTGTATAAACAAAAATTTAATCACGATACCGGATGGCATGGATCAAGGGACTCAAGTACTGGACTTCTCCGGGAACAATCTCAAGCTCTTGCCTAGAGAGAGATTCCAGCGCATGGGGTTAACCAACCTGCAGAAAATTTTCTTGGCCAGATGTCGAATAAGCCAGATTGATGATCGTGCTTTTCGAGGATTGACCAACTTAGTAGAGCTTGATTTGTCGTACAATTATATAACATCAGTGCCTACAGAAACATTCTTGGACTACTCAGCGCTAATGAGGTTGACTTTGAACAATAATCCGATCAGATACTTAAAGTCGTCCTCGTTTCAACCATTAAAGTTTCTTTTGTCCCTTGAAATGACAGACTGCCAAATGGAAGTAATCGAAGACGATGCATTCAATGGTCTTGAGAGCTTAGAGTGGCTTAAATTGGATAAAAATCGACTTTTAAATATAAAAGGATCCAATATCCTCCCGGATAAACTGAATGGAATAGCATTGCACAGTAATCCGTGGCAATGCGACTGTAGACTGGTGGATTTCAGGGATTGGATGGTAAAGTATAAGATACCACAGACTGTAGAACCGAAATGTAACTCTCCAGTGCGGTTAAGAGGGAGGCTGATAAACAGTTTGGAACCGAATGAATTAGCTTGTCTTCCTGACGTAACACCAACTACCCTGTATCTGGAGATTGCTGAGGGTAAGAACGTGTCGCTCTTATGTCGTGTGTCCGCAATACCAGAAGCCAAAGTTTCATGGTGGTTTCAGGGAACAATACTACAGAACGATTCCATGGTTGCACCAGGCCTACATTTGTACTACTTTGTGGAAGAGGGTGGGCTGGAAAAGAAAAGTGAACTTTTTATTTTCAATACGAATATTGATGACAATGGCACATTCGTATGTATTGCTGAGAATCCTGCTGGAAAGTCTCAGTCAAACTTCACAATAAGGATCGTTCTAAAAGAGGAACCTCTGGTCGGTCTAGCCGTTTTTCCATATGAGTATGTCATTCTCATATCAGGTGTTGTGTCTGTTTTAGCAATTTTCTTGATACTGATAATTACAGTCTGCTTTATGCGGTGTAGAAAACAAAGAAGGAAGAGAAAGAAGAAAGACAGAAGCAAAGTTGCTGCTTTACATAATCAGCAAAATTCATCTAAAGCTCCAGGCGTACGTGATGCAGCAGAAAAGTTGACTAGAATTAACTCTAGTCTGAACCCTCTTGGAAACTCAAAGATCAACGGTTCAATAATACTGACCGATGGCCAACCACATGATATGATGTTGTATGCTACAGAGGCAGGGGTGCTCGTTATGCCAAACCACTTAGATAATCTTCATAACTTTGGTGCTCAAAACACATTGAAGTCCTATCAAGTGGATCAAAATCCAGACCTATTAAATGACACAGAAAACGGCAAAGACAAACGAATAAAAGGAAATGACATGTTAAACGGCGCGGAGTTAGACCTTGCCAATGCTGATTCTACTGACTATGTAAAAAAGTCAGAAATACCCAAAAATCCACAGTGGCGAGACGCTAATCAACGTTTGCCTAATGTTACATCTTTATCTAGAGGACTATCTGGGAGTAGAGAAGTGTGTCCTAATATTCAACAAGATGTCCACCTTTCCCCGAGGAAGTTCATAGGAAATGATGGCTACCCTTTAGATTATGGATTGCCTAAAATTTCTGGACATTTCGCTGTTCCAGCGATGCCTCCAGCAGCTTTCTACAGGACACTGCCACACAAATCGAGACAAAACGCAGCGAATCCTTCCAGTAGGTTCTCGAGAGAGGCGGAATTTCTGTCAAAATCCGTTCAGCCTCCATCTTATGAGCACTACAGTTCAGCGGATGTGCGTTACACCGTGGAGGGATACCCTTGTGGTCCTCCCACTTACTCGTCAGACACTCAAACAAATTTCACAGAGCCCTTCCTACTGCCTTCGCCTCCCGCGGCCTACAAGAGCGATCCGGTCTCTACGCCCCGAGACGCTGCAGCCCAGTGGCCCGAGACGTCGCCCGACTCTGTGAAACCCGTCACCCAGTGCAGTGTGGCAGCTCAGACCTCGGAGCCCACCGAGGAGAAGGCCTCTCAGTCTCACCCCCTACCTCACCACCTGCCGCCTCCGGTCCTCACTGAGAGTCCTGACGAGGGGTACGGGGGTGACGGTCTAGACACTTCGGACATG
>Auc23
ATGTCGTTCCTTAGAGGTTCAACTAATTATGTATGGTGTACAACCAGTGTGCTAGGAAAAGGGGCCACTGGGGCTGTGTTTCAAGGTGTAAATAAGTTCAATGGAGAACCAGTAGCAGTAAAAACTTTCAACCAGCTTAGTCATATGAGACCAAAAGATGTGCAAGTTAGAGAGTTTGAAGTTCTTAAAAAAGTGAAACATGAAAATGTAGTCAAACTTTTGGCTATTGAGGAAGAACACCAAGAAGGAAATGAGGGCCGAGGAAAAGTTATTGTAATGGAACTTTGTACTGGAGGAAGCTTATTTAATATTCTGGATGATCCTGAAAACACCTATGGATTGCCTGAGGAAGAGTTTCTATTAGTATTGGATCATCTCTCAGCTGGGTTAAAGCATTTGAGGGACAATAATTTGGTCCATAGAGATTTAAAGCCAGGAAACATCATGAAATTCATATCTGATGATGGCAGAACTATTTATAAACTTACTGATTTTGGAGCTGCTAGAGAATTAGAAGAAGATCAACAGTTTGTGTCTCTATATGGAACAGAAGAGTACTTACATCCTGATATGTATGAAAAAGCTGTTCTTCGCAAACCTGCTGGAAAGACATTTAATGCCACTGTAGACTTGTGGTCATTTGGAGTTACATTGTATCACGTTGCTACTGGAAATCTGCCTTTCAGGCCTTATGGAGGTCGCAGAAATAAAGAGACTATGCACTTTATTACTACAAAAAAAGCTTCGGGTGTGATTGCTGGAACCCAAACATCAGAAAATGGCCCAATTGATTGGTGTAGAGATCTCCCAATCAATTGCCAATTGACTGCAGGGTTAAAGAAACATGTCACTCGTCTACTAGCTGGACTTTTAGAAGTAGATTCCCAAAGAATCTGGAGCTTTGATAGGTTTTTTACTGAGGTGACTAATATTTTAAATCGCAAACTCATGCATGTTTACAATGTAAATAAAATTCAGAGCATAAGGATCTACTTACATCCTGAAGATACATATGATGAGTTTCAACTTCAAATCCTGGAACAAACTGATGTTCCTGTTGAAAACCAAATACTCCTTCTGAAAGATAGCCATTTTTATGGTATCATTAAAAAGTCTACTCCTGGAAGAATGTACCCTCAAACTGAAGAAACTAAACCAATCTTCTTGCTCAGTAATGATTTAAACAGTAATGTTGCATTTATTCCTGAAAGAGAAATTCCCAAGTTCCCTGAGTTTCCCAGTCATGTGTCTGTAGAAAATGATGCAAGTTTAGCGAAAACCGCTTGTAGTGTTGGTCATGTTTGCAAACGAAGAATAGAGAAGTATTCTAAATGCAGTCAGCTAACTCATGATTGTGTACAAATGTTCAATGTTGTTGTGAGTAATGAATTAACAAGTGTATTAAACAAAAACAATTCTCTTAGGACATCTGTGAATGAAAGTACTGAAACAATAGTTGAGTGTGTAGTTAGAGGACAGAGGTCCGTTCAGAATTTGACTGGGTCAAAGAGTTCCTCACATGTGGATTGGAAA
>Auc24
AGTTTGGACCCCGAAGAGCTCTCCGAGCCCAGCAGCCCTACCAAAGGGGAAGACAGTTCCTTGAACCTCCAGCCAAAGCTAGAGAGCCTCTCGAGCCCCGTGTTAGAAGAAGAGGAGGCGAGCAGTGCCAGCAGCATCAGCATGTTCCCCACGGCGGGCAACCCACCCCACGGTTCCACCTCGGGCGGCAAGATCAGCTACAGGGGAGTGTTCACCACCTCGGCCTCCAGCCCCGTCCAGGGCAATTCCGGCCTGGCCCACTCCCCCACCACGGGATCCTCCAACATCAACCACTGGCTACTGCCCAGCCCGGACAAGAACCTGTTCCCCCCGATCTTCGGACTCCTCCAGCAGCAGCAGCCCCAGTCCTCCCCTCACCAGCAGTACCCCTCGGCCTCAGGGAGCCCGGCTTCCGCACCCCACTATGACGACCGGTCCCAGCAGCCCCACGTCGAGTTTCTCGGACTGAGCATAGAGTGTGGTGGCAACCTCTCGCTCAAGCAGCCGCCCTCCTACCCCAGCTGCGGAAGCGACCAGGATCTCATGTACTCGAGGGTCAGCCAGCCGTTGATGCAAGGATCACCCTCCGGCAAGTACCAGTGGCTGGACTCCCCCGACTACGGTGGCGCCTCGTCGATCGTCGTGCCGGGACCCTCCGGACTCGTGCCCAAGCAAGAGCCCGCGTACAGCGGTGTGGCGTGTAGTGCGGTCGGCGACGTGCAATCCCCCGGTGGACAGAACTATGCCGTGCAACTCGCCGAGTACAACCCCTCGACGAGTAAAGGACACGAAATCCTGTCGCAGGTTTACCAACAGTCTCCCATACCTCTGAAACTGGTCCCGGTGAAGCCCAGGAAGTACCCGAACAGACCGAGCAAGACGCCCGTGCACGAGCGCCCCTACGCCTGCCCCGTGGAGAACTGCGACAGGAGGTTCTCGCGGTCCGACGAGCTGACCAGACACATCAGGATCCACACGGGGCAGAAACCTTTCCAGTGCAGGATCTGCATGAGGTCCTTCTCCAGGTCGGACCATTTGACGACGCACATACGCACCCACACGGGGGAAAAGCCGTTCTCGTGCGACGTCTGCGGGAGGAAGTTCGCCAGGAGTGACGAGAAGAAGAGGCACGCCAAGGTACACCTGAAGCAGCGCAGTAAGAAAGACCAGAAGATGGGAGGGATGATGCAGCAGGGCGGCTCACAACACCCGCACCACCTCCACCACCACCCCCACCTGCAACACACGGTGACGTCAGAAGACAGCCTAAACGTGCCCGTGGTGACCACTTCTCTG
>Auc25
TTTGAGTTGGTGCGACCCACTTCCATTCAGAGTATGATGGTTGGAGCCACCATCATGATGGTCATCTCATACATCTTTATACCAAATTTTCTGTGCTCTCTCTGGGTTGCTCTGTGCATCATCTCCATCGAATTGGGAGTGGCTGGTTACATGGCTCTCTGGAATGTAAACCTCGATTGCATCTCCATGATAAACCTGATCATGTGCATCGGTTACTCTGTCGATTTCACTGCTCACATCTGCTACGCCTACATGTCATCTAAACAAGAGAAAGTGGAAGACAGAGTCAAAGAATGTCTGTATTCCCTCGGACTACCCATATTCCAAGGGTCTGTCAGTACAATTCTTGGTGTGGCCGCTCTAATATTTGCTCAGAGTTATATATTTTTAGTCTTCTTCAAAATGATTTTCCTAGTCATTTTCTTTGGCGCTCTCCATGGAATGTTTGTTCTTCCCGTTCTCTTGTCTTGGTTTGGACCCGGGTCTTGTTCCAGAAAGAAACCTGAGATGTCGGAGGTCGAGAAGACATTCCCCCATCCGTACTGCATACCTCACCCATCGTTACACCCACTGTCCCAGATCAATGGGAATGGAAAACACTTTGGTGTTCCACTCCACGGGTTGGCAGATGCACCCAGGATCGTGATGTCTACCTACAATGGTGACACTCGTGGGAAGTTCATTGTGGAAGGTGAAAAAGACTTGGGGTTGGGAACATCTGGGGAAGATTCAAGTGAGTCCAGCTCATCAAAGTCCCAGAGGCGTCGGCAAGAAGTGGAGGACGATGAGATTCAGCGGAGAAGGTACGTGGAAGGGTGGCGGAAGTCTTCTGTACCAAATTCTGCGCCAAACCGATCACCCATGACTTACCACAACGGGGGCTATATGAGTGATGAGGACTCGAGGCCATGGAGAGGCCATCCTGCATCAAACCAGAACAGGCCAAGAGCACAACACTACTCGCCTAGACACAACCGTCCGTACCCG
>Auc26
GATCCTGTGAGCCCGTCCAGGGATTCGAGAGGGTCTTCCATCCCGCCGAGGTGCCCCTCCAGGGACTCCGAAGAGTCGGAGAGAGCGCTACCCATGGCGCCCGTCAGTCCCGTGTCTCTGCTTCCTCCTGCCTTCTTGCCGACGACCCAACCGCTCCACAGGCTAGTGATGACGTCACCGCAAGGCTCTGTGTCTCCGTTGGTCTCGTCTTCGTCGTCCCCACCGATGCTCATTCCCGCCAACTCCTTGACCTCACCGAGGTCCCCTCCGCTGCAGTCGCCGTCCGAGACCGATTCTGCGGTCCTGGACTTCAGCACGAAAAGGATTTCAGGAGACGGTCCCGGTCTCGACCTCAGTAAAGGGTCTCCAGTTCCAAATGCGGAATCGAGCCCTCTGGACCTCTCGGTGTCGAGTAGGAAGAGAGGCCAAGACGACTCGTCCTGTGGCTCTCAATCTCCGAGCCCCCAGCCGAGGAAGACTCCGAGGGTCTCGACGGACTTCAAGACTGTTGTTTCACCGTGGACATCTCCTGTGGTGGCATCTCACTTCCCGTACTTCGCCGCAGCCGTGGCCGCGGCCAACAGCTTGTCACCCAAGCTCAACAACAACCTCAACAGCCATTCCAGTAGCGATAGCTCTTTGTGGAACGGAAAGATGAAGATGGGTGATAAGCCGTCCTTCGCGTCCAGTCCGGTCGATGCCACGAAAGCTCTGGAGAAGATGAGTGAACTGAGCAAGTTAGGTGGAGACGAATTCCGTTCCCTGGGAAACAGCGCCGGATCTGGAGGAAGACACAGTGCGTGGCAGTCTCACTGGTTAAATAAGGGCGCAGAGCAAGCCAAGGATGTGTTGAAGTGTGTTTGGTGTAAGCAAAGCTTCCCCAGTCTGGCCGCCATGACTACACACATGAAGGAGGCGAAGCACTGCGGTGTGAATGTGCCAGTACCGAATATACAACCTCCTCCCCCGCCCATCCCTCAGCCACCCCAGACACCCACGTCGTCCATTCCTCAGAACAACTTACCGAACCTGTCCTCTTCCGGGAACGGCAAGCCGTCACCGGCTGATCTGAACTTGCTGATAAAGGAAACGATGCCTCTTCCCAGGAAACTGGTCCGCGGACAAGATGTTTGGCTAGGAAAAGGTGCTGAGCAGACCAGGCAAATCCTGAAATGCATGTGGTGTGGTCAGAGCTTCAGGTCTTTGGCGGAGATGACCAGTCACATGCAACAGACACAGCACTATACGAACATCATATCTCAGGAGCAGATCATCTCGTGGAAGTCCGCAGACGAGGGGAAGTCCGGTGGCGGAGGTGGAGGCAGTGTCGTCGGCGGGAGTGCTGGAAGTGGAGGTGGAGGATCGGTGAACTCGAGTGGTGGGGGAAGTGCAGCAAGTAGCCACGTAAGCGCGGTACTCACATGCAAGGTGTGCGACCAAGCATTTACTTCTCTAAAGGAACTCAGCAATCACATGGTGAAGAACTCCCACTATAAGGAACACATCATGAGGTCTATTACAGAAAGTGGAGGAAGAAGGCGACAGACTAGAGAAAAGAGGAAAAAATCTCTCCCTGTGAGAAAACTGTTAGAACTGGAGAGAGCACAAAACGAGTTGAAAAACGGAGAAGGAGGTTTGATGATGATGGGTGGGAAAATGGGACGAGACATTCACTCTGCCGGAAGAATCACCTGTGAGAAGTGTGGAGAAAAGATAGATATGGCTGTTTTTGTTGACCACATACGAATGTGTATCGGAGGTGGTCACATCAGCAACGATCAGAGAAATTTACTTAAGTCCGCTTTATTATCTAACAACATGCTTCCAACCGAACAACATGCCAGTGTGACTCAAGCTTTACGGGAAAGTAGGAAAATAAAAAAGGAAGATCATCCACCGGCAGCAACCGATCTCTCAGTACCTCCCACCAGCCCGAACAAGGATACCGTTAAGCAAGAAGGAAAAACATCATCTCCTTCAGTGCTGAATGCGATTGAAAAGCTAATTGAGAAGAGTTTCGATTCAAGGGCAAGGCATGGTGCGCCTGGTTACGGAGGTCCTGGTGGAATGGGCCAAGGTGTGATCGGGTCTAGTATTCTCAAAAGGTTAGGGATTGATGAGAGTGTCGACTACACAAAACCGTTGGTCGACCCTCAGACCATGAATCTCCTCAGGAACTATCCCCATCATCCACACGGGCATTTTGGCAGGCGGGAGAGAAGTGGAAGCGAGTCCAGCTCCATGTCAGAAAGAGGGAGAACTGAGGCATCAACACCCGACAGAAAGTTTGACCCCTCTGACAGATTAATGAGCTCAACACCCAGGACAACGCCGGAAAAAAGGATCCAAACCCCACCTTCTGCAAAAAACTCAACCCACGATGAGTCCGTGGAAGATGATATCCATATAAAAAAGGAAGTAGAGGACGAAGAAATACCTTTGGAAAGTAATATAAGACACGATATTGTCGTGAAGAAAGAAGACATGGAGAACGGAGATGATGAGGAAGAAAGAAGAAGTTATCACAGTGAAGGCCATAATATGCAGAGGAATGTCAAAGAGGAGCCTCTGGTGTCACCGAGGACCGCTGCGGAAGAAGCTGAAGAAGACAGGAGAAGCCACAACAGCATGGTCAGTCCAGGGCTCAGCCCGAGGCAGCCTACGCCTGTCAGGCCGGCATCGAACGAGGCCATCCCCAACAGTCCTTGTAGGAACAGCACCAGCAGTCCTGCGAGCAGCGATCGCTCCGGCACTCCTCGTAGTACCATCGAGAAGAAGTCCAGCGGGAGTCTAGGAGCGCTCTCGTCCATGTTCGACAGCCTCTCCGGAGGAGCCCCCGGAGGAGGGACGTCCTCAGAACCCACCGCTTCGGGCGCCAAAGGGACCAGCCATCCCTTGGCCGCCCTGCAAAAACTCTGTGATAAGACTGAAACTCACCACCACCCCAGCAGCGGGGGGCGACCCTCCTCCTCCAACCAGGGGCCGATGGCTCTGGGTGCTTCTTCTTCCCAGACCCCTCAGTCAGCGACCACCCCCGGGGCCATCCTGGCCTTCAGCTGGGCCTGCAACGACGCAGTCGTCACCGCCGACTCCATCATGAAGTGCGCTTTCTGCGACACCCCCTTCATATCCAAAGGAGCCTACCGGCACCACCTGAGCAAGATGCACTTCGTCAAAGACGGGGTCATCCCTGATCCGGTAGCGCTGAAGGCTCAAGCGGGAGGAAGCGGGTCCTCGCAGGGCGGCCACAGCGGGAAAGCCCCCAGCTCGGCGTCCACGTCTTCGGGGAAGAGCCCCACCCAGCAGAACAGCTTTGAGGAGAGCCCCCACTCCAAGTTCCTCAAGTACACCGAACTGGCGAAGCAACTATCGAGTAAATATGTA
>Auc27
CACGTCGCGGCCGAGATGCGGCAGGAGTGCAAGTGCCACGGAATGTCCGGGTCCTGCACCGTGAAGACGTGCTGGATGCGACTCCCCAGCTTCCGCGTGGTCGGGGACAACCTGAAGGACCGCTTCGACGGAGCCTCCAGGGTCATGGTGAGCAACGCCGGGAGTCTCCGTGGAGGAGGCGGCAAGAAGGGGAAGTACAACTTCCAGCTGAAGCCTTACAACCCCGAGCACAAGCCTCCCGGAGTGAAGGACCTCGTGTACTTGGAGCCTTCGCCGATGTTCTGCGAGCGCAACCCCAAGCTGGGCATCCAAGGGACGCACGGGAGACAGTGTAACGACACCAGTATCGGGGTGGACGGGTGTGTGACCTCATGTGCTGTGGCCGCGGGTACAGGACACAGG
>Auc28
ATGAAAATGTATCGGATGAACTTTTACGAGAGCACTTGCCTGCGGTGCGACCAGACCGTGTACCAGGTGGACAGGGTCGGACCGCTCAAGGACTTCACGTTCTTCCACAGTGGCTGTTTCAAGTGTGCCGTGTGCGGGACCAAGCTGACGCTGAAGACCTACTACAACAATCAGCACCGTCAGGAGGACAAGGAGGTCTACTGCAGCAGCCACGTGCCCAAGATAGGCCCGGGACATCTGGACGGGTCCGCAGTCGGGATACGTTCCGCTCTCAATGTACCCAGATCCACGAACTTTGTCAATGAACAGATACGAGGCAGCGGGAAGGGCACTTTTGACGCGGAGGCCCTCAATATTCGCCCCCATTTGAACGGCCACTCCAACCACCCAAATCACCAGTCGCCGCATCACCACCACCCTCAGTACCAACACAATGACAGCTACCAGTACGGACGGTTCGACGCCAGTGCTCTTCATATCGCCCATGCTCTTCGGGCTACGGAGCTACAAAAGTCTTACAACAAAGTCAGAGAGAAACCTATTGAGTATTACCTG
>Auc29
ATGCAAGCAAAAAAACGTTATCTTTTAGTTTTACTATCGTGTGCTTTTCTGGCGTATTGTTATTTTGGTGGCTATAGATTGAAAAGTAACCATAAAGTGAATCCGCCTGAAGATAGTATGCCTACTTTCTTTGACCCTTGGAGTGACCAGTTGTTTACAAGGGATTTAGAACCTTCTCCTCACATCAGAAGGACAGGTGGTAATAATTACAACCATAAAAAAGTTAGTAATAGTATAATCAATCAAAAATGTAGGATGGAGACATGTTTTGATTACTCCAAGTGTCATAATGACTTCAAAGTTTATGTATATCCCACAAGTGATGATCTTCATGGTGGAGAAGTTCCTTTAACTCCAAGTCCTGCCTATCAAAAAGTTCTAGATGTAATTTTAGAATCGCGCTATTATACATCTGATCCTAGTCAAGCGTGTTTATTTGTTCTTGCAATTGATACTCTAGATAGAGACAGTTTATCAGTTGATTATGTGAGAAATGTGCCATCTCGCCTTCAGAGACTGAAATTATGGAATGGAGGTAAAAACCATGTTGTGTTCAACTTGTATTCTGGAACATGGCCAGATTACGCAGAAGATGATCTAGGTTTTGATACAGGAGAAGCTATACTAGCAAAAGCCAGTATGTCTGTCACAAGTCTTCGGCCTGGTTTTGACATTTCCATACCACTATTCCACAAG
>Auc30
ATGGAGACACTACCGATCTGGGTGGCCCTGGTCGCCCTGCTCCCTCCACCCCTGACCTCGGCCGGAACAGGCCTCTCCCTCAGGCGTAGCGTAGACGTCCTTCCGCACGACACCTACCCCGGATTCAGTATCAAGAAATTCGACAGTGACCACTCCATGAACTATAGGTTGCTCGAGACCGGGTTCTCCCAGTTCTTCACGGTGCTGGAGGACGGACTGGTGATGACCACGTCGGACTTGACCCCGCTGGTGAACCGACCCGTGAACTTGGTCGTGCTGGAAGAGACTCCGAACGCGACGGCCACGCACACGCTGCAGCTGTACGTGCTGGACAGGAGGGACATGCTGAGGTTCCCGCAGGAGACGTACGAGGGCGCCAGGATCGTGGAGAACGCGCCGGCGGGAACCGTCGTCTCGGGAGTCCCGACCCTGAGAGCGATCGGGGGCGGTGCCGGAGGCTTGCCGCTCAAGTACTCCATAGTGGGGGGCAACATCGAAGACGCGTTCGCGCTCAAAAAAGACGACTCTAAAACTCCTGGAAACTCCGTGAACGGGGTGAAACTGGTGACGAAGAAGCCGCTGGACAGGGAAACCGTCGCCTCGTACACGCTGACTATACAGGCTAGCGATGGCCGGGACATCGATAAGGCTGTGTCTAAAGTTCTGGTCCAGGTGGAGGACGAGAACGATAACAGTCCGGTGTTCAGCCAGAAGGTGTACAGGTTCAGTGTGGGAGGGTTGAGGAACAGAGCGGCCAACGGGACGGAGTGGAAGAGGTTCGCGGCTGTAGGGAGGGTCTCGGCGACGGACGCTGACGGCGATCACGTCGCTTACCGTCTGGCGGTGCCCAGTGACCTGGTGGTGATAGTGCCGCAGACCGGTGACCTCCTGCTGACCGGGGAGCCTCCCTCCTCCGCCGCACAGGAGGGCTTCGAGTGCGAGCTGACGGTGGAGGCGCACGACCTCCGCACCCCCAACAGGGTCTCCCACACGCCCGCGCAGGTCTGGCTCCAACTGAACACCTACGACGAGGACGAGCTCCAGGGGCTCGGCGACGAATCGCCCCACAGGATATCTAAGCGGAGGGTCACCCGGGCGGTCAGACCCACCAAGAGGATAGAGTTCACGGAGGCCGATGGCGAACAGGAGGGCAGAATCGTGTTTCAGCTGGAGAAGGAAACCGAGAGGGAGACGTTCAAGATTCGCGACGAGAATCCCTGGGTCACCGTGGAACCAAACGGTGCCGTCAGGGTCAAGAAGAAGTGGGACTATGAGGAGCTCGGGCCGGAGAAGACCATCGACTTCTGGGTCACCATCACCAACGCTGCTTCTGGA
>Auc31
GGACTGCGGCAGACTGCCCGCCACGTGTTGGAGCAGCTGGAGGAGGCCCGAGTCCGCTACTGGCTAGAGGGCGGGAGCCTGCTGGGTGCGATGCGAGGCGGGGACATCCTACCGTGGGACTACGATATCGATATCGGCATTTACCGGGAAGATATCACGAGATGTACGTGGCTGTTGCGTGCTACCGACAAGCCCATCACAGATCCGCAGGGCTTCGTGTGGGAGAAAGCTGTTGAGGGTGACTTCTACCGGGTACAGTTCAGTCAGATCAATAGACTACACGTAGACATATTTCCATTCTACTCTCGGAACGGTACGATGACCAAGGATACATGGTTCAAGACACATCCACAAGACAGGGAGTTTCCTGAATACTATTTAAAACCACTTTCAACTATAGATTTCATCGGCCGAACAGTTTCGGCTCCAAACAATATACACGATTTTCTGGAATTCAAGTTCGGAGAAGGTGCCATAGAAAATCCAGAATACCCAAATCCATATAAAATGGCTATCCATGGACTATCCAGGGGTCCCGTCGGCAGC
>Auc32
ATGCGCTCCAGTCCCGTAGTTTTCGCCGTACTGTTAGGCGCCGTGTTCGGTGTCCTGACAGCGTCTCTCAGCAAGGCCCTGCGGTACCAGGCTCCCGATGAATGCAAGTGGTTGGCCGTCACCAGCGACGGGGAGAAGGAAGTCACGTCGTCCCAAGATCCGGACCAAGAAGTCGCGCTCGTGTGTCATCTCAGGACTATCAACTCTGAATTGGAAAATACCAACTTCAGTGTTATCCAACCGCAATATACCGTACGGTTACGGATAGAGTGTGCCGATATGTTCTATTTTCAAAGTTCTATCACCCCCGGGAGTTTTCACACCCTGTCGGACCTCAAAGACTTATCTATAGAATACTGTAAAGTTGCCAACCTCACGGCCGGTGCTTTTAGAGGCCTGAGGCAATTGAAGAACCTCACCCTGAGGACCCACAACACCGATTGGTCCGCTATGACTTTAGAAGTCGAAAGAGAAGCTTTTACCGAGGAACTTACTTTACTAGAAAGATTAGACCTTAGTGTAAATAATATATGGAGTCTTCCTGACGGTGCTTTTTGTCCGTTACACAGTTTAGAATATCTTAATTTGACCAGGAATAGAATCAGAGATTTAGACAAACTCAGATTCGGAAGTTCACCGATTCAACAGGTGTGTGGTAGTAATCTAAAGATTTTGGACTTATCCAACAACAGCATAGACTCTTTACCTCCAGCCGTGTTCTCTAAATTAGCAAGACTTAAAGATCTGAATTTACAAGGAAATATTATAACTTTCATCGCTGATCACGCCCTTGACGGTCTTACTTCCCTGTCGTCCTTGAACTTGGCCGATAATAAACTAGTCACCCTTCCTCCTGAGTTATTTTCTGATACTAGAGAAGTAAGAGAACTTCACTTGCAAAACAATTCAATCAATGTATTAGCGCCTGGTCTTTTTAACGATTTAACAGAACTGATTGTCCTTGACCTAGCGGGCAATGAACTGACAGATGAATGGATAAATACTGCTACATTCGCTGGACTCCTTAGACTGGTTGTATTAAACCTCTCTAACAACAATCTCATCAGGCTCGAGGCTACCGTCTTCAGAGATCTCTACAGCTTGCAAATATTAAGACTAGAAGAAAATGCCATTGAAAGCATTGCGGAGAATACATTTAACTCGCTAAACAATCTTCACACGTTGATCCTGTCAAATAACAAGCTAACAAGGATAGACAGTAACACCTTTAACGGTTTATTGGGCCTAAATGTTCTTTCATTGGATAGCAATTCGATTGAATACATTGACCCTGAAGCGCTGAGAAATTCTTCGAGTCTTCAAGATCTTCATTTGAATAGTAATAAATTATACGACATTCCTGCTGTGCTCAACGAAGTTCCTCAATTACAAACTTTAGATTTAGGAGATAACCAAATTTCTGAAATATTTAATTACTCTTTTGCTAACATGCAAAAGTTAGTAGGCCTAAGACTTACTGAGAACAATATTAGCAATGTTTCAAAGGGTGTATTTGACAAGATGACAGCGTTACGTATTCTCAACTTGTCCAGCAATAAAATACAACGAGTGGAAACGGGCAGTTTCGACTCTAATACAAATCTAATGGCCATTCGGCTCGATGGAAACTACATCACCGAGATCAATGCTCTGTTTGACAAACTACCGAATCTAGTTTGGCTCAACATATCGGAAAATTTGTTGCAGTGGTTCGACTACGCCCAAATACCAACTGGACTTCAGTGGCTCGATATCCATGGTAACCAGATCGCTGAATTGGGAAACTATTATGAAATTGAGAGCCAACTCCATTTGACAGTGTTCGATGCCAGTAACAATAAATTAACTGACATCACCGGAAGTGCAATACCTGATAGTGTAGAAGTGCTAAATCTGTCTAACAATATAATATCCAAAGTGCAATCGTACACCTTCTTCAAAAAACCAAACCTCACCCGAGTTGAACTCACAGGAAATCAAATCAAAAGCCTGACTCAAAATTCCCTGCGTATTTCGACTATTCCACATGACAAAGAAATTCCTGAATTTTACATAGGCAAGAATCCTTTTCAATGCGATTGCACAATGCAGTGGCTACAGCAGTATCAAGTGGATCAAGAGAGAAATAAGCCGAGACTAATGGACCTCGAGTCGGTTGTATGTAAATTACTGTATAATAGGGTGACATCTTTTGTGCTACTGAAAGAAGCTACACCTGATCAATTCCTATGCCAATATGACTCTAACTGTTTCCCTTTTTGTCATTGCTGTGATTTTGATGCCTGTGATTGTGAAATGACCTGTCCTACGAACTGTACTTGTTACCACGATCTTTCATGGTCTGCAAACGTAGTCGATTGTTCACGATCGGGATATGTTGACAACTTACCGGATAGGATACCTATGGATTCTACACAACTGTATCTGGACGGAAATAATATAAGGGTAGTGGGAAGTCACAGTTTTATCGGCAGAAAAAAGTTGCAGGTATTATTTCTCAATAACTCCAACGTAGAAATCATTCATAACAGGACCTTCAATGGACTCAAGGTGTTAGAGCTGTTAAGGCTTGAGGACAATAAAATATCCGAGCTAAAAGGTTATGAATTTGAAGGTCTAGAAAGTTTAAGAGAGCTATACCTGCAGAACAATAAAATTACTTCAATTCACAACGCAACATTTATGTCACTCTTGGAACTCAGAATTCTCCGCCTGGATCACAACAGGATAACCCACTTCGCAGTATGGCAGTTGTCTTCAGCCCTCGTCCAGATATCCTTATCCGCCAACCCTTGGTCCTGCGAGTGCGAGTACACCGAGCGGTTCCGAGAGTACCTGCAGTACACGGGGCCCGCTGTGATTGACGGAGCAGAAGTTCGCTGCAGCAACAACTCGCTTCTAGAAGATGATCCGGACAACGGCTTCAACCTGCTCCGAGACAATCTCACGACTTGCATAACCATTAACATCACCAATTACGTGGAGCCACCTGTCAACGATAACTACACGTCCACAACTATAATTCAACACAGACAACTTCAAAACTATCTTCCTCTTCTTGTTGCAACTCTAGTCGCCTCTTCTTGTATAATCGTCTTGACTCTTCTAGTTTTCATCTATAGACAGGAGATGAGAGTGTGGTTTCATTCAAGATTCGGAGTGAGGCTGTTCTACAAAACCAGTGAGATCGAAATGGACGATCGCGATAAACTGTTCGATGCGTTTGTTAGTTACAGTTCGAAAGACGAAGCTTTCGTCGCTGAAGAGCTAGCACCTATGTTAGAAAACGGTGATCCCCCTTATAAACTCTGTCTCCACTATCGTGAATTCCCTGTCAACGGTTATCTAGCCGACACAATAGTGCAAGCTGTGGAGTCATCGAGGAGGACAATTATGGTGTTATCAGAGAATTTTATAAAATCGGAGTGGTGCCGTTTTGAATTCAAATCGGCCCACCATCAAGTTCTACGTGATAGAAGAAAAAGACTTATAGTGATATTATTAGGTGAAGTGCCACAAAAGGATCTCGATCCAGACATTAGACTTTATTTAAAAACCAACACTTACTTACAATGGGGGGACAAACTATTTTGGGAGAAGCTGAAGTTCGCACTACCCGAT
>Auc33
ATGTTCCGTCGACAAGCACGTTTACGTCGAGAATACTTATACAGGAAATCCATTGAAGATAGGCACAGAAAAATTCAAGAAAAAAAGGAACGAATAAAACGCAGCCTAGAGCAAGGAACGACTATCGAAACAACGTTGAGGAAAGAAGCAGTCAATATTGTCCATAAGTTAGATTGGGAGGACAGTGGACCTAAATTAGCTGTTGCACTTGGCTCTGAAGAAGGAGGTGGAGGTTCTCAAGAAGATGATGAATATAGATGGGCTGGGGTTGAAGACCCAAAAATCATGATTACAACTTCTCGTGACCCTTCTTCGAGATTAAAAATGTTTGTAAAGGAATTGCGCCTAATCTTTCCAAACTCACAGAGAATGAATAGGGGTAACTATGAAATGAAACAACTTATAAATGCGTGTCGGGCCAATGATGTGACTGACTTTATTGTTGTTCATGAACATCGAGGTGTTCCAAACTCCTTAGTAGTTTGTCACCTACCTTATGGCCCTACAGCTTACTTTACAATGGCTGACGTTACCATGCGACATGATATACCAGATATAGGCACGATGTCTGAACAATATCCTCACTTGATTTTCCACAACTTTACAACCAAACTTGGTGTGAGAACATCTAATATTTTAAAGTATTTGTTTCCTGTTCCCAAAGAAGAAAGTAAAAGAGTGATAACTTTTGCAAATCATGATGACTACATATCCTTCAGACATCATACGTACAAAAAG
>Auc34
ATGCGCTGGTCCGTGAGCCCGTGGTGGGCTCTACTCGTGGTCGTGGCGTCGGTGACGGCCCAGGAGCCCACGGCACAGATGCAGTCGAGGGCGGTGGACACGCGGGTGCAGCTGGAGATACTGGAGGGTCAACCGAGAGGGACTGTGGTGGGCAATATCCCCGTCAAGAGAGGGTTCACCTACAGGTTCAACGAGCCTCCGAGGGAGTTCGTCATGAACGCGACGACCGGGGAGATCAGGACGACGGCGGTGCTGGACCGGGAGACGCTGACGAACGACAGATACGACCTGGTGGTGTTGTCCAGCCAGCCGACCTACCCCATCGAAGTGAGAATAGTGGTGGTCGACGTGAACGACAACGCGCCGGAGTTCCCGGAGCCGAGCATCGTCGTGTCGTTCTCCGAGAGTTCGGCAGCCGGGACACGGCTACTCCTGGACGCGGCCACTGACAGAGACGTGGGAGTGAACGGTGTGTCAGACGACTACAGGATAGTGGCGGGCAACAAGGACGACAAATTCAGGTTAGAGGTGACAGTGAATCCCGGGGGTGATACGTCTTATCTACATCTGCAGACGACGGGCAAGCTGGACAGGGAGACCCGCGCTTTGTACCAACTGAACATCTCGGCGCGGGACGGCGGGAGTCCTCCTAGGTTCGGGTACCTCCAAGTGAATGTCACGATTCTAGACGTGAACGACAACCCTCCGATATTCGATCACAGTGATTACATAGTCTCTCTGAACGAAAGTGTTCCTCCAGGTACAGTGGTAGTCAAAGTCATGGCTTCCGACAGTGATATAGGTGATAATTCGAAGATAACGTACTTTTTATCCGATTCTGAAAGAAAGTTCGCTGTGGATCCGGAGACGGGTGTGATAACCACATCGGAGCCACTGGACTGTCCCCATCAGAACTGCCCTCAGATATCACAGGCCAAGCCGGGCGGAGGATGTCCCAAGAGTTGTGTGTTCACGGTGTTCGCGCGGGACCACGGGTCTCCGAGGCAGGACGGAAGGACGTATGTGACAGTTAACCTAGTGGACGCCAACGATCACGATCCGGTCATCAAGTTCCGTTATTTCCCGTCGACCGCGGGGTTCGCGACAGTCGACGAGAACGCCTCCAACGGCTCCGTTGTGGCGGCCGTCTCCGTAGTGGACATGGACGAGGGGCTCAACGGTGAGACCAGGGTGGAGATCAAGTCCGGTAACGAGAGAAATCACTTCAGACTGGAATTCAGCGGCAGTTTTGATATAGTGCGAGTGAACGGTGTCCTAGATCGCGAACACATAAACAAGTACAACCTGACGATAGTGGCTACTGATAAGGGATCTCCACCGAGGACGGCCACATCGTTCCTCATTATCCACGTCAACGATGTGAACGATCACGAGCCCGTGTTCGAGAAAAGTGAATATTCTGCGATCTTGAGTGAGTTAGCGCCACCAGGTACCTATGTAGCGGGAATCACGGCTACAGACGAGGACACTGGAGTGAATGCACAAGTTTATTACGCGTTTGTGTCCGGTAACGATCATCAGTGGTTCGAGATGGATATAGATTCCGGTCTGATAACGACCAAGGCCCCACTGGACAGAGAAGTACAAGGTACGGTAGAACTAAGGATATCGGCTAGAGACGGTGGACCTAATCCGAAATGGGCGTACACTCAGCTCAAAGTAATTATTTTAGACGAAAATGACGAAAAGCCGCAGTTTTCACAACAGAGAATTAATGTGAGCTTGTCCGAAAGTACGCCTCCCAATACATTAGTAGCGATGTTAGCAGCTACAGACCACGACCAGGGTACTAACGGTAGTGTTACATACAGTTTACAGTCACAAGTACAACAAAAGTATCCAGGAATGTTCGGCCTAGACCAGTTAACGGGACAGTTGACGATAAAAACAAAATTGGACCGGGAAGCGATACCTCATTATGAAATTAGGGTCGTGGCGAAGGACCAAGGCACGCCTCCTCAATCGTCAACGGCTACCGTGTTTCTCGCCGTGCAAGATGTCAATGATAATAGTCCCGAGTTTTACCCTCTACAGTATTTTGTTCAGGTCAGTGAGGATACATCTGTGGGGACTTCCCTGCTGCGAGTGACGGCTACCGATAAAGATGAAGGCGAAAATGCCGCCATTCGCTTCGGAATCGAAAGTGGTAGTGAGGGAATGTTTCAGATCGATGACAGGACTGGTGTTATTTCTCTGAAAGCGAGTTTGATAAATTCACAGAAAGTGCTTTATAGATTGAAAATATCCGCTAAGGACCGTGGTGACAGGAAAGCTATTGAAGATGCAGTTGTTGAAATTATCAAAGACACCCACATTGAAACAATAGAATTCGATTCGTTCGGAGGTTATAATTTCCAAATACCGGAAGATCACGACAAAAGAGAACCTTCAATCGGCAGAGAAGTGGGAAGAGTGCAAATAAGATCATTAGATTTCCAACAAAATCTTGAAAGATACTCGATCGTGTACGGCGATCCTAACAAGAGTTTTCGAATAGACGAGAGAACTGGTGTCATAACGACAGCCAATAGGATCGATCGAGAGTTCATGTCTGTGTACAGCTTGACAGTGGCCGCCAGGTCCGGCTTGTCTTACGGTAAAACGACGGTAAACATCAGTATTCTGGACGAGAACGACAACCAGCCGGTGTTCACGAAGGACAAGGACGAGGCGAGACTGGCAGAGAACGCTGCGGTGGGACAAGAGGTCTACCTGGCCCGTGCGAGAGACAGAGACGCCGGACTCAACTCCAGGGTCACCTACAGCCTCAGTTTCAACCCGGACGATCAGTTCAGGATAGTGGAAGCGACAGGTGTGATATACTTGAACAAGCCGATCCGCGCCGACCCGGGAACCTCTTTGAGCCTGGAAGTGACGGCCACCGACTCCGGCCAGCCTCCGTTGTCCGCGCGGCACGTCATCGTGGTCACCGTGGACGACGTCAACGACCATACACCCGTCTTCGACCACACGTCCTACGAGACCTCGCTCCTAGAATCCACTCCGGTCAACGACAGATTCTTCGTGCTCTCGGCGTCAGACGCCGACCTCGGAGTGAACGGGCTGGTGTCGTACGCCATCACGGAGGGAAATGCCGAGGACAAGTTCGGAGTGTTTCCTGACGGATACATGTACGTGAAAAGTCCTCTGGACAGGGAAGAGAGAGACTATTATTCGCTGACTGTGACAGCTAGTGACAAAGGTGACCCACCGAGAAGTTCAGTAGTGCCTGTGGTGATTCACGTGATCGATGAAAACGACAACCGGCCAGAATTCACCAACTCCACGTTTTCGTTCCACATAAGAGAGAACGAGCCTCCCGACTCGTTTGTCGGTAAGGTCGCTGCCACCGACAGTGACATCGGCCGCAACGCCGAGCTGACCTTCTCGTTGTCCAACGGTAAACAGGACTTCGCGATCGATCCCAAGAACGGATTTATCAAGACACTCCACGTGTTCGATCGTGAGGAATTACTGGAAACGACGGGTCAGAGCTACGTCACGCTTGAGGCCATTGTTAGCGACAACGGAATAACGAGGCACAGAGATAAAGTGAAAGTCAATGTTTATGTGACCGACGTGAACGATAACGCTCCCGAGTTCCTGCGGCAGCCGTACAGAGTTCAGATATCGGAGGGATCTAGTGTGGGCACGCAAGTGCTAAGAGTGTTCACCACGGACGCTGACGAGGGGCTCAACGGAGACGTGTTCTACACTCTCGCTGAAGGCAACGAGGAGGGGAAGTTCGCGGTAGACGAGGCCACAGGACAGCTGATCATCGCAAAGTTCCTGGACAGAGAGACGACCTCGCATTTCTCTCTGACGGTAGTGGCACACGACGCCGCCATCTCCGGCAGACTGAGCGCCACGACTACGGTTCTGGTGGACATACTGGACGAAAACGACAACGCACCGATCTTCACACACTCCGAGGCCAAGATATCGGTCCTGGAAAATGCCACTGTGGGTACCAAACTGATTCAGTTCGAGGCTACTGACGCCGACGTGGGAGTGAACAGCGAGGTGGTGTTTTCGATAAGCTCCGGCAACAGGAAAGACACGTTCCACGTCGACCCGGCCAGCGGAACTCTTTATCTCCACAAGCCACTGGATTACGAAGAGCTCAGTTCGTATGTCCTCAACATAACTGCCTCGGACGGGGGAAATCCGAGACTCTCAACTGCGATCGTGTTCACCGTGTCGGTGGAAGATTGCAATGATAATCCCCCCGCGTTCACCAACACCGCGATCGTGCGCCAGATCCGAGAGTGCATCCCCATAAACACACCGATAGTGACAGTGACCGCGGAGGACCCGGACTCGGGCATCAACGGCAAGATAGCCTACGCCATATCCAAACAGGAACCGGAGGATCCACTACATCCGGGCATCCTGCACTTCCAGATCAATCCGAAGACGGGAGTCATCTTGACGCAGTTGCCGATCGACCGTGAAGCCGTGGACACCTTCAGGTTGACGGTGGTCGCCACGGATCAGGCTCTCCCGGAGTCGTCTCGTCTGTCGGCAGAGAAGCTTGTCACCGTCATAGTGGAGGACGCCAACGACAACGCTCCCATGTTCGTATCCATGAACGCCGCAATCCTGCCTACCCCACAGAGAACGTCTTACCACGGTCGCGACGGCATGCAAGTCATGACCGTGTTCGCCAGAGACCTGGACTCCAGCACGAACGGCTTGGTGACCTACGACCTGGTGACCGGCAACACAGATTTGTTTCGACTCCACCGCAGCACGGGAGTGGTGACTCTCCGACGCTACATCCCGGACCCCGAGCCCAAGTACCAGATCTCCGTGAAGGCGACGGACGAAGCGGTCCAGTCGGACAGGAAGTCCACGGACGCGTACATCACCGTGATCGCGCTGGGGTCGGGCCCGGGGCCGGTGTTCGAAGATGACGAGGCCGCCGGTAGTGTGTACGAGAACGAGCCTCCCGGTACCAGTGTGTTGACAGTGACGGCGAGTCTGAGAGACCAGGCTCAGGCGGAGATAGAATACTATGTGACCAATGTGACGGGCGAGGGAGGACGTCAAGCCGACCGACTGTTCGATGTGGATCCTAGGCTAGGGATAGTCTCCACGGCCGAGGTGCTGGACAGGGAGGCTGGCCCTGACTGGTACGACGTGGAGATCTACGCTATCGTCCTCAACTCCGCCACTCCTCACACTGGACAAACTAAG
>Auc35
ATGAACTCTTATTTTGAGCAGAGTGGCTTCTATGGAAGTCACCATCATCAGACGGCCGGGGCTGGTCACCACCACGACCAGACCGCCGCAGCCGCTGCAGCCTACCGTTTCCCTCTGGGTCTGGGGATGTCACCGTACGCGTCCAGCCAACACCATCACCACCATTCCCTCCACCAGTCCAGGCCACCACAGGACTCTCCTTACGACGCCTCGGTCGCCGCGGCTTGTAAGCTCTATTCCTCCTCTAACGACACACAACAGTCCAGCATCAACTACAGCACTTCCAAGCCCGACTGCTCAAAGTCCAGCTCAGAGTCCGCCCACCAGAACGGCTACGCCGCCGTGGTCGCCGCAGCCGCCAAGGACGTCTCCGTCTGGCAGAGCACCACCGGAGGGTCGGCCAACTCCAACTCCCTCGTGGGCCCCGTAAGGCCCGCCGCTTGCACCCCGGACAGCCGTGTCGGCGGGTACAGCTCGGTAGGGTTGGTCGGAGGAGATCCTGCTTCCAGTCCAGGAGCCGCCGGAGGAGGAAGGACCTCCTCTTCTGCGAGTCTCGGAGGCTCCTGGAATACTTGCTCGCTGAACACGTCCTCCAGTCAGCCAGCGGTTCCCACCCAATTGCATCAGCAACCTGCCAACCACACTTTCTACCCTTGGATGGCCATAGCA
>Auc36
ATGGATTCATTAAATCCTTTGAGAGCTTGTTGGGACAAGTTTGGGACACTCAATGTCCCTGTAGTTAACTTAGAGGTTAAGGAGGTGAAAGACATAGTATGGGACAAACTTCAAGAACCAAAATCCCAGAGAAAACTGATTTTAGTAATAGTGTCTATAGCACTGTTGCTAGACAATATGTTGTACATGGTTATAGTTCCCATTATTCCGGACTATCTGAGGTACATAGGCGCCTGGGGAGACGAACCTTACAATGCATCCATCAAAGGTCCAAGATCTCACCACGGACAAGACCAAGCCACTGGAGTTCTGTTCGCTTCCAAAGCAATAGTGCAGTTAATGGTCAACCCATTCTCCGGAGCACTTATTGATAGGATAGGATATGATCTTCCTATGATGATAGGGCTTTGTATCATGTTCTTATCCACAGCAGTTTTTGCTTGCGGTAGAAGTTATGGAGTACTATTCTTCGCTAGGAGTCTGCAAGGAGTTGGTTCAGCTTTCGCTGACACGTCAGGCTTAGCAATGATAGCAGACAGATTTACCGAAGAATCAGAAAGATCTAAAGCTCTTGGTATTGCTCTAGCTTTCATAAGTTTCGGGTGTTTGGTCGCTCCTCCATTCGGTGGTGCATTGTATCAGTTTGCAGGAAAGGAAGTGCCTTTCCTCATCCTGGCTTTTGTTTCTTTGATGGATGGATTTATGTTGCTACTTGTCATGAAACCGTTTAAGGAATCGATGAGGGACAAAAGAGAAGTAGGTGCAGCACCGACTGTACCGATATGGAGGTTGTTCATGGACCCCTACATCGCTGTATGCGCGGGAGCCTTGATGATGTCCAACGTCGCTTTGGCCTTCTTGGAACCTACAATATCCCTCTGGATGGAAGATAACTTGACAACTGACAACTGGAAGATCGGAATGATATGGTTACCCGCTTTCTTTCCCCATGTGTTAGGAGTGGTCGTCACAGTGAAGATGGCCAAGCAGTATCCTCAATACCAGTGGCTCATGGCGGCTGGCGGTTTAGCATTAGAAGGTCTGTGTTGTTTCATGATCCCCTTCTCCAGTAGCTACAAGATGCTGATGATTCCAATATGTGGTATCTGCTTTGGAATCGCTTTAATAGACACGGCTCTCCTTCCCACCCTAGGGTATCTTGTCGACGTCAGGTATGTCTCCGTGTACGGTTCGATCTACGCCATCGCCGACATTTCTTACTCCCTAGCTTACGCTATCGGACCAATCATCGCTGGAGGAGTAGTTGAAGCCATCGGATTCACAGCCCTCAACGTAGGTATAGCGTTTTCGAATCTCCTTTACGCCCCAGTTTTAGTATATCTTAGGCACATATATGACTTCAAGCCTTTCGAAAATGAAGCGAACATTCTGATGTCCGATCCCCCCGATAAGCAGTACCAGACTTACACGATGCACGACCAACAGCCCGTCCAGGGAGACTACAAGAACCATCTGGAATACTCCAAGTACCAGGAGAACGATACGAGTTACCAGGACGGTCAGATGCAGGAGACGAACTTAGATCAGGCCAAAGTCACGTCCGATACGGGTTATCAGTCCAACAACTACAACCAGTACCAACGAAACGAACCTACATACCAGTACCAGCAACAAGGCTACCAGCAGAACCAACCGTATCAGCGACAACAGCCAGAGCCTCCTAGGAGTGACACGAACCCGTTTAGAAGTGCCACTGAGTCTGGAGGTGATAGTAACCCCTTCAGACAGGGCATGGGGTACCAG
>Auc37
TTTTCTGGAGCGAACGCTTTTAACTTCTACGCTGTGTCCATCTTCAGACAGACGTTTGGTGGGATGGATCCCCATGGTGGGGCTGTGGCTGTAGCCTTTGTCCAGCTGCTTGCTTCACTGCTGTCTGGTCTCCTAATAGACACCGTGGGACGTCTACCTCTCCTGATAGCAAGTAGCGTGTTTATGTCTATTGCGCTCGCCGCCTTCGGCTCATTCGCATATTACGAACACATCCACCGAGACCGTGTGGCAGCGCAGTACGATTGGATCCCATTGCTGTGTGTGTTAGTGTTCACCATCGCCTTCTCCATGGGCATCAGCCCGATATCGTGGCTTCTCATCGCAGAACTGTTCCCTCTCGAGTACCGAGGGCTCGGCAGTGCTCTCGCCACATCTTTCAGTTACGCTTGTGCTTTCATCGGTGTCAAGACCTTTGTGGATTTCCAAGAGCTGTTGGGTTTACACGGTGCTTTTTGGCTGTATGCAGCAATATCCGTCTGCGGCCTCTGTTTTATTGTCTGTTTTGTCCCTGAAACAAAGGGGAAGGGCCTGGACGAGTTGGACCACAGGTACGTGAGAGCC
>Auc38
ATAAAAAGTGTGTTCCTGCAATGGTTGCCCTGGATCCTTGGGATGGGGAGACCGGGGAAGAAGATCACCCGGAAGACCATCTTGATGAGCAACCGGATGAAGGAGCTGGAACTGAAGGAGAGATCGTCCAAGAGTCTGCTCGCGAACGTGTTAGACATTGACGACGATTTCCGGCATTGCACGTCGGCAAACAGTAGTTACATGAGGGGGGGGATAACGATCGACGAGTCCGCCCCGTGTTCGTGGGGGCAGCGAGACCTCCAGTGTATCCTCAAGGAGCTGCAGTTCATCACCAATCGGATGAAGAAAGCCGACGAGGAAGCGGAACTGATCAGTGACTGGAAGTTTGCGGCGATGGTGGTCGACAGGTTCTGTCTGATAGTGTTCACGTTGTTCACGGTGATAGCGACTGTTGCCGTCCTGCTCTCCGCTCCCCATATCATCGTGCAG
>Auc39
TGCAAGATCAAGGCGCTCAGGGCAAAGACCAACACCTACATCAAGACTCCGGTACGAGGGGAGGAACCCGTCTTTGTAGTCACCGGACGGAAGGAGGATGTCGCCAAGGCTAAGAGGGAGATTCTGTCCGCGGCGGAACACTTCAGCCAGATCAGAGCCTCCAGGAAGAACAACTTGTCCGGCACCGGGTCACTGTCACCACCGGGTCCTCCCGCCAACGTCCCTGGCCACATCACCATCCAGGTCCGTGTGCCCTACAGAGTCGTGGGGCTCGTCGTGGGTCCCAAGGGGGCGACCATCAAGCGCATCCAGCACCAGACTCACACCTACATCGTGACACCGTCCCGAGACAAGGAGCCGGTGTTCGACGTGACAGGTCTGCCGGAGAGTGTGGAGGCGGCCAAGAGGGAGATAGAGGCGCACATCGCCGTGAGGACGGGGACGGGAACCATGACTGACTCCTTGTTCTCGGACTCCTTCCTGACGCCTGACGCCGGTACCCTGCTCAATTCCGTGTACAAGAACGGATTCAACAGCCTGTTCAACTACGTCGACAACATGTCCTCCGACAACATGGTGTTCCCGTCCACTCTGAGCGGGAGCTCCGGCTGCAGTTCGGCCTCCTCCAGCTCCTCCGGCTCGGCCACCACGGGGCTGGACTTGGGCTCCATCTGGGGGACGTCACTGGACAGAGACGAGGGCCTGGGAGATTCTCCCTCCTTCGAGACCGCCACCGCTTCCTCCAGCATCTGGTCGTTCTCCGCACGACCCTCCCCGCCCCACTCCACTTCTCCTACCGAGAGCCTAGGCAAGCGCGACTGTCACGTCTGTGGTGACAGGGAGGTGACCGCCGCCCTGGTGCCCTGTGGACACAACCTGTTCTGTCTCGAGTGCGCGACTCGCTTGTGTGCCGGCTCGGACCCCACATGCCCCGTCTGTCACCAGACTGTCCTTCAGGCCATCCGCATCTTCTCC
>Auc40
ATGCTGACGAGCCAGTCCAAACATTTCCTCCACTGCCTTCTGTTCTTCACTCTTATTGTGTTTTTTGAGCTTTTTACTGGCGGTGTAAAACTAACGTCCGATCGTGAACTAAACTTTGATCCATGGGAAAGATACGGATATTTGGGTGCTTTTGTGCTGTACATGCTTCGATTGTTAACGTTCCTCTCACTGCCCCAGGTCCTCTTGAATTTTGCAGGACTCACACTGTACAATGCCTTCCCAGACAAAGTTGTGTTAAAGGGTTCACCTCTTTTAGCCCCTTTTATTTGTATCCGAATAGTAACTCGAGGTGACTACCCTCAGTTAGTTCGTGCTAATGTTGAAAGGAACATGGCAGTATGTACACAAGCTGGACTGGAAAACTTTCTTATTGAAGTTGTTACTGATAAATCTATCAACTTACCAATTCATAGACGAACACGAGAAGTAGTAGTTCCTCCAACATATAAAACTAAAAGTGGGGCACTTTTCAAGGCACGAGCCCTTCAGTATTGTTTAGAAGATGGTGTCAACGTTTTAGTTGACAATGACTGGATTGTACACTTAGATGAGGAAACACTTCTCACTGAAAATTCAGTTCGTGGAATTCTTAATTTTGTACTTGAGGGAAAACACCACTTTGGCCAAGGACTAATTACATATGCAAATGAACATGTTGTGAACTGGGTGACTACGTTGGCAGACAGCTTCAGAGTTGCTGATGATATGGGGAAGTTACGAATGCAGTTTTCAATGTTTCACAAGCCTCTACTCAGCTGGAAAGGATCTTATGTTGTTACTCAG
>Auc41
ATGGCATGCATCACGTTCCTCGTCTTGCTCCTAGCAACCTGCGTCGCCGCTAACTCAGGATCCTGTCCGAGTGTCTGTAGTTGCAAGTGGAAAGGAGGTAAGCAGGCTGTTGAGTGTTTGGATCGTGCTCTAATAACGATTCCTGAAAATATTGAACCTGCTACTCAAGTGTTGGATGTTTCTGGAAATAACCTTCAAATTCTTCCTCGGGACACTTTTGTCAGGATCAACCTACTCAACTTGCAAAGACTTTACATTCGCAGTTGCAAAATAGGGCAGATAGATCCTCAAGCTTTACGAGGTCTTAAAAATCTTGTGGAGTTAGACTTATCATTCAATCTTCTTACGTCAATCCCCTCTTCCACTTTCAACGACGTTCCTTTTCTTAGAGATCTTACTCTTGCTCATAATCCAATACAAAAAGTAGAAAGTCATGCTTTTCAAACTGTTCCTAATCTCATAAAACTTGACCTGTCTCATTGCCAACTGCAGTTTATAGCCCCCAAAGCTTTCGAGGGAGTGGAACTCTTAGAAACTTTAAAACTGAATGGAAATAGACTTCGAGAATTGAGGCCTAAAACGGTTGAAAGATTAAGCCGCTTACACGAAATAGAAATGCATGACAACCCTTGGGTGTGTGACTGTCATTTAAGAGAAGCCAAGTTGTGGCTAACTGATAATAATATTCCTTACCCAATTTCACCGACGTGTATAGGCGGACCCGATAGGGTACTTGGTCGATCCTTCGCCGAGTTAGATATTGACGACTTTGCTTGCAAGCCCGAAATTCGCCTGGATTCAAGATATGTTGAAGCTACCGCTGGAGATAATGCGACAATTGTGTGCAAAGTTGAATCAATTCCAACTGCCCACATAAACTGGTACTGGAATGGTAGACATCTCATAAATAATTCAGCATTCAGTTCTTACCAAAGAGTTTTTATTGTTGAGAGTGGAAATTTTGAAAAGAAAAGTACATTAATTTTGACAAATGTTCAGGAATCCGACTCTGGTGAGTTTAACTGTTTAGCTGAAAATAGAGCTGGTAATGTAGAAGCAAATTACACTTTGCATGTAACACAAAGGATAGCAGGAATGGCTACACTAGGAAGTGGTGAGATTGCTGGGTTGAGTGCAGCATTAGTAATACTCATTCTGGTCATACTTTTGGTAATTCTGGTGCTTCTAATACGTCTCAGAAGAACGTCCATCGTCGATACTAAGACTCCTGCTCAGATGGAAGCGATTCCAAACGGCAACGCTGGGTGTTCTGCAAAACCAACTTCACCTGTTACGATAGACAATGCTGGATTTACGGAGAAGAAAATTGTTCCTTCAGAGTTGAATCTGAATCCAATCCAAAAACCTCCGAGAAGTGAAGTGTCATATTCCACTAATTATACTGGGAATATTATTAACCAGCAATTTACAAATCCTGCCTCAAATCCGGATCTGATTAATGACACTAAAAGGCCGGACTATGAAGATGAGGCTTCTTTACAACAGAGACCTTCCAGTGGTGAGTACTCAAGAGCCAATGATTCCTTGTATCCTTCGGGAGTTTGGGATCAAGGAGTTCCCGGAGATTTGCAGAGAACTTCCAGTTCCAACTTTGGGTACGATTCCAGTGACAAGACGCCAATCATAGATGGCATGTCCGTCGAGGAAGACTACTCCAGAGCACTAGAAGGATATCCACCCGACTATGGACTGCCC
>Auc42
GACACCCATCCGGCCATCAACGACATCCACTGGGCTTGCGCCTTGAGCCACTCACTGGGCAAGCAGGAACTGAGCAACATGATCCCCCTGCTGGTGAAGAACGTACAGTGTGCGACGGTGTTATCAGACATCCTGCGGCGGTGTAGCATCAGTGCACCAGGGGTGTCCTGTCCTCATCCCCCCGACAAGCACCATCACCACCACCACCACCGGGGTGGCGGGGCACGGGGCAAGCCCCTCAGTTATGACAGACCGCCACTGCGACAGCTTCTGGAGGCGGCGGTGGCAGCCTACGTCAATACGACACACTCCCGCCTCACACACATCTCCCCGCGACACTATGGTGACTTCATCGACTTCCTAGGCAAGGCACGTGACACATTCGTCCTCGCGCATGATGGTCACGCCCAGTTCACCCAGCTCGTCGAGAACATGAAACTCGCGTACAAGGGGAAGAAGAAGTTAATGTTCCTGGTGAAAGAGAGGTTTGGC
>Auc43
ATGAACGCTCATAAAGATGCAAATCGTAGAGTTTTAGCTATTCAAGCCAAGAAGAAACGTTATAAACCAGCAAGGAGAAAATTTCCTAAGAATGAAGATGATAGTTCTACCACACCTAAGGATAAGTCAAATATGAATAGATTGTATCCAAGTAACTCTTCATCTAATGAAACGATTGAAGATGAAGAAGAGGAGCCTTATACATCAGACGAAGAAGAACAAGAGGACTCTAGTGATTACTGTAAAGGAGGGTATCATCCTGTTAAAATAGGAGACCTTTTTCAATCTAGGTATCATGTCACTAGGAAACTAGGTTGGGGTCACTTTTCAACTGTTTGGCTATGTTGGGACCTATTTGAAAAGAGGTTTGTAGCTTTGAAAGTGGTTAAGAGTGCAAGCCATTTTACAGAAACGGCACTTGACGAAATAAAACTGTTAAAAGTTGTGCGGGACAGTGATATCAGTGATGAAAAAAGAAGCAAAGTGGTCCAGTTGTTGAACGATTTCAAGATAAGTGGTGTTAATGGTACTCATGTATGCATGGTATTTGAAGTGCTTGGACACAATTTGCTAAAGTTAATCATTAAAAGTAACTATCGTGGCATTCCCATAAAAAATGTAAAATGTATTATACGCCAAGTACTTGAAGGGTTAGATTACTTACATACCAAATGCAAAATAATCCACACTGATATCAAACCAGAAAATGTTTTGTTGTGTGTTAGTGAAGGTTATATAAGGAAGCTTGCTAGTGAAGCTACAGAGCTTCATTCAATGGGCATGAAGCTACCTATTTCACTAATCAGCACTGCACCAAAGGAGTTTCAGGAACCTGCTTTAAATTCCAAAATGTCAAAAAATAAAAAGAAAAAGCTAAAGAAAAAAGCTAAACGTCATTCAGAATTATTAAAAAAACAAATGCAGCAGTTAGAAGAACTCCAAGAACAACAGACTGTAAACTCTCCAAAAGAAGAAAACGAGTCCGAAAAGAATATGAGTGTGTCTGTTGAAAACAGTACTGATAAAGAAGCAGACAATGCAAACATTCTTCCTGTTGAAACTACTTGCACTGGCACTGAGAAGTGTTTAAACGATGTAGATATTGAATCAGTGTATCAAAATGGCTGCAATAATATTGAACCCTTAAATGCAAACATTGATCAAGTTGGAGATAGTGAAAACCAAGATGTAGAAGAGGAAGAAGAGGCAATGAATACTCAAGAAAATACTAATCCTAGTAAATCAGAAGAAGAAAAACCTACAGACAGGGGTGCTGGAGAAGAAGTTGCTTTAACTGAAGTTGCTTTAACGGAGGTTGCACTTACAGAGAGGGTTAGTACTGGTGAAGGGAGTCCAATTTCTTCACCTCCGACCTCTGAAAAAAAATATAGAGGATCAGAAATAGATCCTTCACGTTGGGAATGTGAGATGGATGTAAAGATTGCTGATTTAGGTAATGCTTGTTGGGTCAACAAACATTTCACGGAAGACATTCAAACTCGACAGTATCGCTCTCTAGAGGTTTTAATTGGTGCTGGTTATAACACTTCTGCGGACATTTGGAGTACAGCGTGTATGGCGTTTGAGTTAGCAACAGGTGATTATCTATTTGAACCACATTCCGGAGAAGAATATTCGAGAGATGAAGATCATTTGGCTCATATTATTGAGCTTTTGGGGGAAATTCCAAAACGAATAATCACCTCTGGTAAACAATACCGTCAATTTTTCAACCGTAAGGGCGAGTTAAGACACATTACTGGACTTAAGCCATGGGACCTTTACGACGTTTTGACAGAGAAATATCACTGGAGTCCAGAAGAAGCAAAAGCTTTTGCTGCATTTTTACGTCCAATGCTGGATTTTGATCCAAACAGACGTGCTACAGCAGCACAGTGTCTCCAACACGAATGGCTTAAATAC
>Auc44
ATGGACCGGAGACACTACGATGGAGGGAGCGCCTACTACCAGAGATGTGATAATGCTGAGGAGTATGCCAGGCAGCGAGAAGCAAGCATGGCACGTGATTGGGAGGGTAGAAGGGGTAGGGATATGTGGGAAAATTCGGTTGATAGATTTCTTGATGGAGAGGAGAGGCGTATTAGAGATAGAAGTTGTAGGAGCAGATCTAGGGACCGAGATCGTGGCAGAGAAAGGAGAAGGTCTTCGTCTAGGGAGAGGAGGAATTTCAGGGGTTCTCCTGGAAGAGGAAGAGATGATGATAAATATGATAGGGGTGAGAGGTCTAGAAATTGGAATGAAGAAGGGCATCATTTAAGAGGTCACAGAGATAGGAGAAGTTGGGATGATGATGCAGCACGTGATAGGGACTATGGCAGGGACTGGAATGATGGTTCTGGAGGAATCCATATGAGAGATGAATGGCTGGAAAAAGTATGGGGAAAGTCGGATGGGAATGAGAGCAGTTCATCTTTCAATGATTCTCATGATTACAGAAATGAATGGGCTGAGTTACCCCCTGGAGTACAGCCAATGCAGAACAGAACTATAATTATAAGAGGTCTTGCTCAGCACATTACTGAAAATGATATCAGGCAAGAAATAGCAAAATGTAATCTTGATCCTTCAGACATTCGAATGATAAGAAGAAAAAATGGTACTTCTAGAGGATTTGCTTTTGTAGAATTTGCAACAACTGAAGAAGCTGTTCAGTGTATGGAGTCAAAAAATGGTGAATTGATGCTGAACAATCATTATAGGGCAATCATGCAGTTTAGTTTGCCTAAAGATGCAAGAGAAAGGTTTTACAGTGATTGGCATTGTAAATGTTCAGCTCATAATTTCAAACGAAGAGACGTGTGTTATAAGTGTGGTTGCACTAGAGAGAACGCATTAGCGGATGAAGTAAGTGCCTATCCAACAAATACTGTGCTGTTAAGAGGACTAGATACTCTAACTATAGAATCAAATGTACTTGAGTCCATACAAGATCTATCAAATCTTCCTATAAAGAGTGTTCGAATTGGAAGAGATCCTGTAACTGGAACATCATTGGGTGTTTGCTACATAGAAATGAATTATGTAATGGATGCCACTTTCTTACATAATGCTTTGCTTATGGCTGCACCTGAAATTGATGGTAAAACTCCAATTGTATCTTACTACAAATCTGATGCTGCAACACAAAGTGCTAGTGCTCAGGCTTCTAAAGCAGGGAATACAGCTGTTGAAGCGGCTCAGTGGAGTCATCAGAAGTCAGGTGCTAGCGATGTGAACCAGTATACTTTGAAAGATGTAAACAGACTAGCTGAATACAGTGCTAATTTGTATGCTAAAACACCAGAAGAAAAAACCACATATTTAGCATACTATCAACAATATTACCAAAAGATGATTTCAGAAGGTGAACAAATATCATTACCAGCTGACTCAACAAGTGCAAATCCAGCTAAACCAAATGATAGCATGAAAACAGATGTGAGCACACCACTAACGGAAGCTCCGGATGGATCGGGATCCAAAACTTACAATATTCCTGACGTAAGCACCTATCAGTATGACAAAACTTCAGGCTACTACTACGATCCTCACACAACTCTTTACTATGATGCAAACTCTCAGTATTATTACAACTCAAAGTTAGGAAAGTTCTTGTATTGGGATTCTGTGAAAAACACATATTTACCTGCACCAACAGCAGCAACAACTTCAGAACAAGCATCTATATCTGAAAATGTAGACCAGGAAGAACAGAAAGAGGAAGACAAGAAAAGTAAAGATAAAAGTAATGATAAAGATAAGGTTAAAGTAGCAAAAAGAATTGCCAAAGATATGGAAAAGTGGGCTAAAACATTAAACCACAAAAAAGAAATTGCTAAACAAAACCTGGTCACTGCTGCGGCTGTGAACACAGCTTCGTTAAAAGCTCAAGGAGCTGCAGACATTGGGTTTGCTGTTCTGGAAAGGAAAGACATTTCAGTTCCAAGTGGCATGGCCGTTGTATCACCACCCAGTCTCCCAGAGCAGCCTGATAGCCTAGTAGCAGCGTATGGCGCTGGTAGCGATAGTGAGGATGACATGGAAGAAACTGTTGAAGGAGAAGAAAAACAACATGTTGACTGGAATAAATTAAACTGTCTGTTGTGTAAGAGACAATTCAACAGCCGAGAAGTCCTAATGAAGCATACACAGATATCAGATTTACACAAACAGAACTTAAATAAATGGTACAAGTCAAGAGGTTTAGACCCGGATGATGTACAAAAACGGTCGTTGCAGTACAGAGATAGAGCTAAAGAGAGGAGATTGAAGTACGGAGAACCGGACAAACCTCAACCGAATAAACTAAAAGAGAGTTATATCAAGTCGAAAGAGGCAACTATAAGTTATGAAGAGCCTACAAAAATGGGCATAGGAGCAGACAATTTAGGGAACAAGCTTTTACAGAAGATGGGCTGGCAAGAAGGAATGGGTTTGGGTAAAAAGAATCAGGGGCGGACAACTATTATTCAGGCAGAAAGAAGATCTGCCTCAGCAGGGCTAGGAACTAAAACAACAGGCGTTGTTCCAGGTCCTGGTGAAACATATAAAGATTGTGTCCGAAAAATGATGTACATTAGGTATCAAGAAATTGATGAAAATAATAGC
>Auc45
GAGAACACCCCGGTACCAGCCAAACGACTCAGCCTTACAGCTTCTAAAGTGCAGAACGGCATCACCAGAGTCTGTCAGCCGGTGGATAGCCATCCTCTGGACAATCTGGACAACGCCTTGGTCAAGGATATTTCTGTCAGCCTAGAAAGTCTCAATCTGGACCTTCCAACATTAGAGAATTACATTGACGAACCTATAGACTTCCCAAGCAGCCCTAAGGCACTGAGGCAGACTTTGGAAGCGTCAGGAATAAGCTTACCTCAAGAGCTGGATTCTGGAGCAACCGGATTCAGTGATGAAGAGGAAGAAGACCATTCCATCTTCCAAGCAGTTCTGTCACCAGATTGCCAAGACGTCCGGTTGAAGCGAGAACCACCGTCAAGGTTAAGTGTGAAAAAGAGAAGAATACCACTTCCCAAGGAGATTCTAAACGGTTTGGATGACGATCAGATTTCCAGCGTCATCTCGGATGAGGACATCGACGAGTTGTTAAGTCCGGGAATGGACTCACCAGACGAGTTGGAAGATTCTATTCTGGAGCAGCTCGATAACTCTCCGACAGTGGAACCAATTCCAGAGCTCACAGCCGAGGAGGAACGGGTCGAATCGCGGAACTGGCAAAGATGTAATGTCGCCGGGGTTGAACGTAGAATAGACATGAAAGTCATCGAACCATATAAATGTGTTTTGTCTCACGGAGGCTACCTGAATGCAGGATCGCACAATGCCATAATCGTCTTTAGTGCTTGTTTTCTTCCACACCACGGTCGAGTCGATTACAGCTACGTAATGGACAATCTGTTCCTCTATGTTCTGTCAACTCTCGACCAGCTCATCACGGAAGACTACGTCCTGGTCTATTTGCATGGTGGGACGGCCAAGGACTGCATGCCGACTTTCTCCTGGCTGAAACGCTGCTACCAGATGATCGATCGGAGACTCCGCAAGAACCTGAAGCGGCTTTATCTCGTCCACCCGACGTTCTGGCTGAAGACTATTGTTCTAATGACCAAACCTTTCATCAGCACAAAGTTCAGCAAGAAACTGCACTTCATCAACAGCCTGGCAGAACTGCTGGAACTGTTACCTCTGGAGCAGGCGAGCATCCCGGACCGCGTCAAGAAGTACGACCAGATAAAACAGTCGTTGGTGGAACCTGTCGCACAA
>Auc46
TACACTGGTGAAGCCTACCATTTTGTTAGCTATGTTCCTATCAATGGACGTCTCTTTGAGTTGGATGGTCTCAAACCATTTCCAATGGATCATGGACCCTGGGGTGAAAATGAAGATTGGACAGATAAATTTCATTGTGTAATAGCTGATCGATTAGGTATTGCTGCTGGAGATATTCGTTTCAATCTAATGGCAGTAGTCCCAGACAAGCGGCTTGCTATCACTCACAAATTGAATATGCTAAAAACCAATCGACAGATTGTGTTGGAAGCTTTACAGCAGCTAGTAAAGCTTAACCACCCGGATCTTGCTGTAAAATCAGACAAAGAATCAAAAGTCAAACCAGAAGATTTGAAGGTGTCTCCAGGAAGTAAACGCAGAGAAATAACGAAACCAATGGAAAACGGTTTGGATAGTCTGGCATCCATTGAAGATGTGTTAGATTTGGCCACACCTAACAAAATTCCAAGAAAGCTCCAATTAACAAAAAAAGGTACCACTAGTGATGATAAAGAAACTAATTGTGAAAAATCTAATGATACAGATAATACTTCAAAACATTTTCCAGTTGATAGCTGTGACAGTTTAGAAAGGCATAACCTGTCAAAAATATCTCTCATTGTTACATCTGATGAGAATGAACAAATAAAACCGGAAGCAACAGATCATTTAAAAAATGGAGAGAAAATGCCTGACTACTCAACTCCTTTAACAATACAAACATCTCCTGCTCCCAGTACTTCAAGTACTGATACTTCATCTGAAGTGGGTTCAGCTTTTAACTCACCAACTCAGGCATGGGGCTGGAACTCAGGACAGAGTAGTCCAAATAATGCGAAGGACTTTAAAAAGTTTGTGGTAATCAGAGTAGCAATGGCCGGAAGTGAAGATAAGATGGATTCTCCAACTGGTAGACCTAAGCGTGATTCCCTTGGGGTGCGTAAAGTTTGTCTTGAGGCTGGTGCTTTACCTAAGGGGTGGGAAAAACCATCAAGTATGAAACTCACAAACATGAAAATTAGTCCTTTAGCACTTGGGAGTAAAATGAAGTCAGATGAAAGTGGCAAAAAAATTGAAACTCCACATCATACATTTGCTCCTAAAGATCTCTTGGCATTACTAAAAAATCTTGAAGGGGAAATAAGCCTGTGCGAAGGAAATTTAAGAGATGAAAATGAAAAACGTAAGAAATATAAGATTGATGATTGTAGGAGAACACATAATTATGATGAGTTTATTTGTACATTTTTATCAATGCTAGCCCAACAGGGGAAATTAGCAGATTTAGTACAGCAACATGTTATGTATCAAAAGAAACCTGGTATCCAACCTCCTCGACCCACAGTAGTTAGAGCTGCTCAAAAGAAACCTGATCCTAAAAACCATTCAACT
>Auc47
ATGGCTTCTAAGAAGAGTTTTATAAGACGGTATAACAGTGCTACCCCACAAAATGTGGTGTTTGGCATTTTTACATCAGATGAAATCAAAAAGCTAAGTGTGGTTAAAATAAGTACGCCTTTAACATTCACATCATTAGGACATACTCTTCCTGGTGGGCTTTATGATCCTGCTCTTGGTCCTTCTCAACAAGGCATTATTTGTGCAACATGCTCAAACAGCATATTCGGATGTAGAGGCCACATGGGACACATTGATTTACCGTTTCCAGTTGTAAATGCATTATTTTATAGCAATGTTATTGCATTTTTAAGCTGCTCTTGCCTTAGCTGTCATAGAATATTGTTTCCAGAAGCTCGTAAGGTGTTGCTTATTGCTCAACTTAAGCTCCTGGACAGAGGACATGTTGTGCAAGCTATGGAAATAGAACAGATATTTTCTCATGCAATGTCCATGAATGAAGGGTTATCAGAAGAAGCTTTTGCTGCTATTGTATCTGGAGAAATAGATAAACAAACAGAAGTGTTAATGCATGATGAAGTTAAAACCGTTGAAGATTGGAAACAAGTTGAAGTTTTAAGAAATCAGTTTATCAATAATATCAAACATTACATTTTCAAAGGTAAAAACTGTCCAAAGTGCAAAGAACCTTGGAAAAAACTTAAGACAGTAAAAAAAAGAATTATGATAGAAGCTAAACTTGAAGTAGCAAATAAATTTAAAAATAAAACATCAAAATCTGGTCCTGAACTAACACCAATAAGAGAAGGTGGTTTTGTATATCTGTTGCCTTCAGAATCAATGGTTCACTTAAGAGCCATTTGGGCAAATGAAGAAAAATTAATGAAAGAGATTGTCCCAGTTTTAAAATCTGTCTCAGGACCTCATCCAACAGATTTATTTTTTATGACTGTTGTGCCGGTAACACCAATCAATGCTAGGCCTGTTAATTTTGTCGGTGGTACTGTTGTTGAACACCCTCAAAATTATGTGTATAAATTAATTTTACAAGATTGTTTGGTAATTCGTAGCATTGTTCACCTAATGAATACAAACAAAGAAACAAACAATGAAAATGACTTATTGTCAAGTGAGAGAATTAGGCTAATTGAACAGTTGAAAGGCTCAAACCTTTCAGAGAAATTACAAATTTCCTGGCATGATTTGCAAAAGCATTGTGATACCTTACTTGACAAATCTTTGGGGTCTGGAAGTACAACAGCTGTCACTGATGGGCTTGGTTTAAAACAACTCATTGAGAAGAAAGAAGGCATCATCAGAATGCATATGATGGGTAAACGTGTGAATTTTGCTGCTAGATCAGTCATAACTCCTGATCCAAATTTAAATATTGATGAAATAGGTATTCCAGATAGGTTTGCTAAAAAATTAACCTACCCTGTACCTGTTACTGCTTGGAACGTTGAAGAGTTGCGGAAGATGGTCATGAATGGTCCAAATATTCACCCTGGAGCTGTATTAATAGAAAATGAAGAAGGTTTTACTTCCAGGATTTCTGCTGATGACGTTACTATACGTGAAAGCATTGCAAAAACTTTATTAACCCCTGATGAAAATAGCTTGTCCAAAGGAGTTAAGATTGTTCATCGGCACTTGTTGAATGGAGATATTTTGTTATTAAACAGGCAGCCAACATTACACAGGCCTAGTATTATGGGTCATAAAGCACGGATTTTAAAAGGAGACAAGACTTTACGTTTGCATTATGCCAACTGCAAAGCTTATAATGCTGACTTTGACGGAGATGAAATGAATGCACACTTTCCACAGAATGAACTTGCCAGAAGTGAAGCCTATAATTTGGTGAATGTTAGTAAACAATATTTGGTTCCTAAAGATGGCACTCCATTGAGTGGGCTTATTCAGGATCATGTTATTTCAGGTGTACGGTTGACTATGAGAGATTCTTTCTTTACCCGTGAAGACTACATGAATCTGGTATTTCAAGCTCTTTCTTTCATACATGGTGATATAAAAACACTACCACCTGCCATCTTGAAACCTGTCGCCTTGTGGTCAGGAAAACAAATATTGTCAACAGTAATTATCAACCTTACACCTCGAGGAAAAACACCTCTGAATCTCACTTCTTCTGCTAAAATCAGTTACAAAGCATGGGAGAAGGGCCCTGCAAGACCTTGGCTAGCTGGTGGTACACCTTTTTCAGACCCCAAAATAATGACTGAAGCTGAAGTGGTCATACGAGGAGGAGAGCTTCTTTGTGGGGTTCTTGACAAAACTCATTATGGTGCCACACCTTACAGTTTAGTACACTGTGTATATGAGCTATATGGCAGTCAGGCTTCAAGCCAGCTATTAAGCTCTTTTGCCAAACTTTTCAATGCTTTCCTCCAGATTGAAGGTTTCACACTTGGCGTAGAAGATATCTTGGTAGTAAAGAAAGCTGACAAAGAAAGATTGAAACACATCAAAGCGGTCAGAAAAATTGGAACGACAGCTGCTGCTAAGGCATTAGATTTGCCAGAGGACACACCCACGTCTGAACTCAAACAAAAAATCGGATTGTCCTATAGGAAAGATCCAAAGTTTCGAGGTCAGCTAGATCATCAATACAAAAAATGCTTGGATACTTATACAAACAATATAAACCAAGCATGTCTTCCATCTGGCTTATTGTCACTGTTTCCTAACAATAACTTGCAATTAATGGTACAATCAGGTGCTAAGGGGTCCACTGTAAATACTATGCAAATCTCTTGTCTCCTTGGTCAGATAGAGTTGGAAGGAAAACGGCCTCCAATAATGCTATCTGGTAGGTCCTTGCCAAGTTTTCCTCCCTATGAACTTTCACCACGAGCTGGGGGTTTTATTGATGGTCGTTTCATGACAGGCATCCAACCTCAAGAATTTTTCTTTCACTGTATGGCAGGACGAGAAGGTTTAATTGATACAGCTGTGAAAACTAGTCGTAGTGGATATTTGCAGCGGTGTCTGGTCAAACATCTTGAGGGACTGACAGTTCACTATGATCTGACTGTTCGTGACAGTGACAACAGTATTGTACAGTTCCGCTATGGTGAAGATGCAATGGAGGTGATGAAGTCCCAGTTCCTCAACAAAGATCAAATAAACTTCTTGGCAGACAATTTAAACAATGTTCTTGACAAGAAAGTTGTTGAACAGTTGAAGAGTGGAAGTGATAATGAGTTCATTGAAAGGCATATGAAGAAAATGAAGACCTGGAAGAAGAAACATCAAGATCAGACTTACAGAAGGAGTGGGTTCACATTGTTTTCAGAAGAGATGAGTTTGCAACATTCAGAAAAGAGTCATAAAAAAATCAACAAGAAACATGGTCGCTCAAAAGCAGCAGTGAAGATATCTAAAATGTGGTGTGAATTGGATGAAGAATCTAAAAAA
>Auc48
TTCTACAGTGATCCCCATTGCATTCATTTGAAGCCGGGCAGCGGTCATCTAAGTGCTACTTTCGAGATATTCTTGAATAGCTGCGGTATGTCATCGTCCGGCAACCACAACACGGGCGGCGGCTACTCTACACCCAGCGGCAGCTACGTCGAGAACACCATCATCATCCAGTACGACCCGTACGTCCAGGAAGTCTGGGACCAGGCAAGGAAGCTACGCTGCACATGGTACGACTTCTACGAGAAGGCGGTGACATTCAGACCGTTCCAAGTGGACATGCTTCACGCCGTCACCGCCAACTTCTTGGGTGACAATCTGCAATGCTGGATGCAGATCCAAGTCGGCAAGGGTCCATGGGCTTCTGAAGTGTCCGGAATAGTGAAGATCGGCCAGACGATGACGATGGTGCTCGCAATCAAAGACGACGAGAACAAGTTCGACATGCTGGTGAGGAACTGTGTGGCGCACGACGGCAAGCGGGCACCCATCCAACTGGTGGACCAGCATGGATGTGTAGTCAGACCGAAGATCATGTCGAAATTCCAGAAGATCAAGAACTTCGGTCCCTCAGCTTCTGTAGTTTCCTTCGCATACTTCCAAGCATTCAAGTTCCCCGATTCAATGAACGTGCACTTCCAATGTGTCATCCAAGTGTGCAGATATAACTGTCCTGAACCGAGGTGCGGTAATGACTACGGCCTGCCCGCCTTGGGAGGTTTAGGAGGAGATTATGGCCCACCTCCACCACCAGGCAATTCAATCCACTCAGAGTACGGACCTCCACCACTCCCAGAGTATGGAGCTCCAGCCGCCTACCCAGATCCCAGACATCCATCAGGCCCTGCGGGAGCTTACTCTGAGAACAAGCCTGAGGTTCTTCCACCTCCATCGTCCACCAGCAATCCAGCTAGTCTCACTAACCCCTCGTCTCCTGCGCCACAGAAGACCTCACCGAGCAACGTTAACGACAACGATATCAACCTGCCCCCTCCCCCTCCACCAGGCCTGTTCGACCAGTACACCACTGTCAAGAGGAAAGGAGGTGTAAGTGACGAGTTCGAGAGTAAACTTGCAACCATCGGTGGTCGTCCCCGATCCGTGGAGAACCTCCAGGCCGAGCTGCAGGGCGCCAGGAGACGACGCTCTCCTGAGGTGATCCACACAGTGGTGGTCTCTAGGATCTACAAGAGAGAAGCTCAAGAGATGACAGACGTGAACACGAGTAGGACCATCCAAGTGGTGTCCCCGGGTGACGTCAACTTCGCCCTGAACGCGGGATCGACCAACAACGAGACCGTAGTGGTGTCGTCGACCAGCGGGCTGGACGACAGCATCTGCATGAGCATTCCCAGCTTCGTGGTGGGTCTGATCATGCTGCTGGTAGTGCTCGTGGTGGCCTGTCTGGTCGCCGCCTTCCTCTTCGTCAGAGTGAGGCAGATCGACCGCAAGGGCGTCACGACGACGTTCGTCCACGGCGGCTTCGATAACGCCGAGTTCGTCAAGGTCGCCAGT
>Auc49
AAAAATGGATCGTCCCTTCCCAATGAAGAGATTGATGAAGGTTTATATTCTAGACAACTGTATGTTCTTGGTCATGATGCAATGCGGCGTATGGCCACATCTGATGTATTAATATCAGGTTTAGGTGGACTAGGTGTTGAGGTTGCTAAAAACGTTATTCTTGGTGGTGTCAAGTCTGTTACTCTTCATGACAATTCAGAATGTACCATAGATGATTTATCTTCTCAGTTTTATTTGTCAGAAGTGGACATTGGAAAGAATAGGGCTGAAGCTTGTTGTCATCAGTTGTCTGAGTTAAATACCTATGTCCCTACAAAATCGTATACTGGTCAACTTACTGATGAATTTTTAAAGTCATTTCGAGTTGTAGTGCTTACTAACAGTTCATTAGAAGAGCAGGAACGAATAGCTGCTGTAACTCATTCAAATAACATTGCTCTAATTGTTGCCGGTACTAAAGGACTTTTTGCTCAAGTGTTTTGTGACTTTGGCGAAGGTTTCAGAGTTGTAGACACCAATGGTGAAAATCCTGTCTCCGCAATGGTTGCAAGTGTTTCCAAGGACAGTGATGGTGTAGTGACATGTCTGGATGACACTCGTCATGGACTTGAAGATGGAGATTTCGTCACATTCTCTGAAGTTCAAGGTATGACTGAATTAAATGGTTGTGAAGCAAAAAAGATACGTGTTCTTGGTCCTTACACTTTTAGTATTGGCGATACTAGTAACTATTCAGACTATATAAGGGGTGGTATTGTAACTCAAGTTAAAATGCCTAAAGTACTTAACTTTAAGCCTTTGTCTCAAGCTCTCAAAGAACCTGAATTTTTAATCACTGATTTTGCAAAATTTGATTCTGCTCCACAGTTGCACTTAGCTTTTAAAACATTGCATCAGTTTGAACAAACTCACAGCAGGAAACCAAAACCGTGGAACAAAGAAGATGCTGCAGAGTTTGTTGATCTAGCCAAAAACATTGATAAAAAGGAAAGTACAGATATAGAACTAAATATTGAGCTGATTGAGTTATTTTCTATGACATGTTCTGGAAACGTATGTCCTATGAATGCTACCATTGGAGGGATCGTTGCTCAGGAAGTAATGAAAGCCTGTAGTGGAAAATTTTCCCCCATTTATCAGTGGCTATACTTTGATGCAATTGAGTGCTTACCAGACACCAAAAGCATCCCAGAAGAAGATTGTCAACCTAGCAATAGTAGGTATGACGGCCAAGTTGCTGTATTTGGTAAAGAATTCCAAAACAAGTTGGGAGCATTAAAATATTTCGTTGTTGGTGCTGGAGCTATTGGTTGTGAATTACTGAAAAACTTTGCGATGATGGGGATAGCAGCAGATGGTGGGCAGTTGACCGTCACTGACATGGATCTTATTGAAAAGTCTAACCTTAATAGACAGTTTCTTTTCCGCCCCCATGATGTACAGAGACCAAAATCGGCAACAGCGGCTAAAGTCATTCGTAGAATGAATCCAAACATAAATGTTGTTGCACATGAAAATAGAGTTGGCCCTGAAACCGAAAAAATTTATGATGATGCATTTTTTGAAGGTCTTGATGGAGTAGCTAATGCTTTGGATAATGTTGAAGCTAGGATTTATATGGATCGTAGGTGTGTCTATTATCGCAAACCACTACTGGAATCTGGAACTTTGGGAACCAAAGGCAATACTCAGGTTGTAGTTCCATTTTTAACTGAATCGTATAGTTCTTCACAGGATCCCCCAGAAAAAAGCATTCCAATCTGCACCCTGAAAAACTTTCCCAACGCAATTGAACATACCTTACAGTGGGCTCGTGATAACTTTGAAGGTCTTTTCCGGCAATCTGCAGAAAATGCAGCTCAGTACTTGAATGATCCTAATTTTATTGATCGTACACTAAAACTACCTGGTGTACAACCAGTTGAGGTTCTTGAATCTGTCAAATTGGCCTTAGTTGATGAGAGGCCTCAGAAGTTTGAAGATTGTGTGAATTGGGCTCGTAATCATTGGCAAGAACAATACTCCAACCAAATTAGACAGCTTCTTTTTAATTTTCCTCCAGATCAGCTGACTGCTAGTGGACAGCCATTTTGGTCTGGTCCTAAACGGTGTCCAAAACCTCTGAAATTTTCTGTTGAAGACCCTCTTCATTTGGACTATGTGTTTGCTGCTGCAAATCTCAAAGCAGAGGTCTACGGTATACCTCAAAACAGAAATCGAGAAGCTGTTGCACAGATGGTTCAAAATGTTGATGTTCCAGAATTTACACCAAAGTCAGGTGTAAAAATAGCAATCAACGATTCTCAAGTACAAATGGCTAATGGAAGTGGCAACGTTGATCATGACAAAATAGGCCAACTTCAGAGAGAATTGCCCTCAAGGGACCAACTTGTTAACTTGAGAATTACACCACTTGACTTCGAGAAAGATGATGACTCTAACTTGCACATGGATTTCATTGTTGCAGCGTCAAACTTGCGTGCTGCCAACTATAGCATTCCTGCAGCAGATCGCCACACAAGTAAACTAATTGCAGGAAAAATAATCCCAGCCATTGCAACAACAACATCTGTAGTCGCTGGTTTAGTTGGGCTTGAACTTATAAAACTAGCACAAGGCTACAAAAAACTGGAACCCTTCAAGAATGGTTTTGTTAACCTTGCTCTGCCATTCTTTGGTTTCTCAGAGCCAATTGCTGCACCCAAACTAACCTACTACTACGACAAAGAGTGGACTATCTGGGACCGATTTGAAGTAACCGGAGAACTCACGCTTAAAGAATTCATAGAGTACTTTAAAGAAAAACATGGCTTGGAAATAACAATGCTCTCTCAAGGTGTATGTATGCTATATTCTTTCTTTATGGCACCTCAGAAACTACAAGATCGTTTCAACCTTCCTATGTCCGAAGTGGTTCGTAAAGTGTCAAAGAAGAAACTGGAACCTCACGTGAAGGCCTTGGTGTTTGAGCTGTGCTGCAATGATACAGATGGAAATGATGTTGAAGTGCCGTATGTCCGTTACACGCTGCCCTTTCGTGCC
>Auc50
GAGTCGCCGCACCGCTGTCCGTTCTGCACCAAGAGCTTTACACGGAAAGAGCATTTGACCAATCATGTCCGCATCCACACGGGGGAGTCGCCACACAATTGTGAGTATTGCAATCGAACTTTCACACGTAAGGAGCACCTGAAGCGGCATGTCCGCCAACACGCGTCCGGGGCAGAGTTCAACTGCATCATCTGCAGTGCGCCTTTCGCCACCAAAGAGAATCTTGTAGAGCACATGCACACCCACCCACGGGACCGACCTTACATCTGTTCAGAATGTGGCAAGTCCTTCCCACTGAAAGGTAACTTATTGTTTCACCAACGCTCACACCAGAAGGGGCTCCCCCATGAGCGACCATTCCAATGCGATCTCTGCCCAAAAGATTTTATGTGCAAGGGGCATCTCGTATCGCACAGACGCAGCCATACCAATACCAAGCAATACAACTCACAGCAGTTTGACAAAACTTTCGACAACAAGAGCAGCTTCATGTTGAAGCAGATCATGAAAGGTGAAACGTCAGACATGACGGCGCACGTCATTCAGACCCCCTCGGCGCAGGATTTTGATGACAAGAACCCTTTTATGCTGAAGGAAATAATGAAAAATGAACTGACTGAGATGACCCATGTGCCGGTTGTGCCGCATTTGCCCCCTCCGAGGCCCCACCCGGTCCACACGGTGAATGTAGCTACTCAAGCCAGTCTACCGCTGCTACCTCATGAGGTACATCTCCAGCAACCAAATCCACTAATGGCGGCTGTTACG
>Auc51
ATGGATACAACAGATGCTGACAACTCTGATGTCAATGAAATATACAGTGTTGACGAGAAGGATTATTTGTTGTTTGTTAATCAACATGAACCTCAACTAAAGTTTAACAATATACCAGAACTGTTTTGGAAGTGTCTATGTCTCAAATTAAAAAATCAAATCTTTGATGCAGGAAACACCTTTTCTATGTTCTATGTAGAAAATGATGAATCAGAGGATGATAATGGTACACTCCAAACAAAAGTAATAGTGTCAACAGACTTTATTGATATAACAGATGGAAACCATATTTATTTGATCGACCATGCTTGGACTTTTAAAGCAAATGAAGCAAAGCATCATCTTAGGGAAGTTTCTGGATTATTAGAAAGAATGTCGAAGCTTGTCAATGTACCTCTCGAGTCCGAGAATGCAATTGAGGAAGTATACAACAGAATATGGAAATTTAATCAAACATACTCTTGTTCTGCTTTATCTAATATCGAGGATCAACTGCCTGTGTGGTACGTTATGGATGAGTTTGGTTCAGCAATCCAGCATTCAGATTGCCCAAACTTTAGAGTTGTTCCATTTCTCCATATTCCTGAAGGTATAGCATATTCAGTTCTGTTTCCTATAAAAACTGTTAAAAGAAATGACGATGTCACCCGAGATTATGTGGAAAGTATTACAGATGACTTGGAAAGAAAAGCTAGACTTATACCATGGAAAGAAATTTCATTGCGAAACATTCCATTTACACAAACGGAGCCGGCTGAAGAATACTTTTCATCTGGACGTAGGAACGAGTCATTACCTAATTTGAGTGCTTTGATACCGAAGGATACAAATGGAACTGTTCCTGACACAAAACCCTTGAAAGTCTTTTCACAGTACTCATTCATCAATGAAAATTTAACTAGTTCAAAATTTTCCGTAGTTACAGATGAAAAGGATGCTGATATTTTATGGTTAACATCTCATTTCAAACAGTACAAGGAGTTCAGTGAAGAGTTTCCTGCCAAATTTATCAACCAATTTCCGTTTGAGTCTGTTATAACAATTAAAGATCTATTAGCTATTATATGCAGGCGTAAAACTGACAACTTTTCTGGTTTTAATTCCAGGTTTGAGTCTCAACCAAATTGGTTACCAACAACATTTAATTTGACTACAGAGTTAACTAAATTTGTGAGTTATTTTCAGCATAGACAAGATGAAAATTTAAATAATCATTGGATTTGTAAGCCATGGAATCTTGCAAGAGGTATGGATACTTTCATAACGGACAACCTCGATTGTATCATTCGCCTATCCTCCAGTGGCCCTAAAATTGCCCAAAAGTATATTGAAAATCCAGTTTTGTTTCACCGTGATGGGATCGGAAGTGTTAAATTTGATGTGCGATATGTTATTTTGTTAAAATCGGTAGACCCATTGGAAGTATATGTTTATAAGAACTTTTTCTTACGCTTTGCAAATAAACCATTCGCACTCAGTGATTTTGATGACTACGAAAAACATTTTACAGTTATGAACTATACTGAAACTGCAACTCTTCATAGACTTCTCTGTTCTGATTTCATTAGAGAGTACAACATTCAATATCCTGAGAAGAAATGGCATGAAGTTGAACCAAAAATCTTGACCATGTTCGGTGAGGTGTTTGAATCAGCTACTTCTAAAAATCCACCTTGTGGAATAGGGAAGAACCCTCAGTCTCGAGCACTGTATGCTGCTGATTTGATGCTCTCCAAGAAGGAAAATGGAGAAGTTGAGCCCAAACTGTTGGAAATCAATTGGATGCCAGATTGCCAAAGAGCCTGTGAATACTATCCAGACTTTTACAATGACATTTTTGAATTATTATTTTTGGACGAAGAAAAGGATGTATTTCATAAAGTTGCA
>Auc52
GTATGGTTCCAGAACCGACGCGCCAAATGGAGACGACAGGAGAAGATGGAGGCTGCCCGTCTGGGTATCAGCGAATACCACCAGTCCGTCGGTACTCTGGGTCGGATGGCGGGGTCCTCCCTGGCGCTCCCCGTGGACCCGTGGCTGGCACCCCCGTTGCTCAGTGCTCTCCCTGGATTCCTGGCCCACCCCCAGACCGGATACCCGAGCTACCTCACGCCACCCATCGTCCCTGCAGCGGCCGATCCTCCCAAGACCTCCACCCCTTCACCGGACCCTTCGCCACAAGACCCGCGTTCTACCTCTATTGCCGCCCTGAGGCTTAAGGCTAAGGAGCATGTCGAGTCCATCACGAAAGGACTGCAAATGGTG
>Auc53
ATGGAGTTTAAGAAGTATAAAAATATGGAGCCTGTGGCAGCGTTCCAGAGTGGAGACAGAAATAGCACAAAGCAGATCTTTGTGTGGGTCTGTCAAACCAGTCAGTGTTGTTGCACCATGCGAAGAGGAGTGTCGTCAGTGCGCGGCTCTGTGAGGAGTCGTGGCTCGTCCACTTCCACCACGGCAAGCGACCCTCGGGAGAAGCTGCAAGACTGTTGTCGCAAACTGGTGGCATTCATGTGCACACAGGTCGGAGTGGGTGGTCTCATTGTCTGTTATGCAGTTATTGGAGCTGTCAGTTTCATGCATATTGAGGGAACTAAAGAGGCTCCTGAGGCGGAGAAGGTCAACATGTACAGGAATACTTGTGCCCTGGAACTCTGGCAACTGACTACAGACGAGAACATTTTTAATGCCAGCTCATGGAGTATTCGAGCAGACATGGTGGTGCAGATTTTCCAGAATAATGTGACTGCAGCAATTAAAAAAGGTTATGATACACGGAGAGCGGAAGAAAGATGGTCTTTTCCAGCGGCATTGATGTTTTCTCTATCGATCTTCACGATGTTAGGATATGGTAATATGGTCCCTCGAACGAGCTGGGGGAAGTTGGTAACTGTCATATATGCCGTGTTTGGTATTCCATTGTACGCCTTGTACTTTATGAACATGGGTAAAGTGTTGGCTCAAGTGTTTCGATGGGTGTACACCAAAGTTTATATTTACAGTGTGGAAGATCGGCAGAAGCGGATTGAAGGTGATTTAGGGCAAGCGAACCCGAGAATTGTTGTACCGTCTACAGCCTGTCTCTGGGTCATGGGTGCTTACATTGCGACTGGGTCTATGATGTTTAAGGCTTGGGAAAACTGGACATACCTCGACAGTACATACTTCTGTGTTACTAGCTTGTGTAAAATCGGCTTTGGAGATTTTGTGCCTGGAGCAAACATACTAGAATCTAAGAGTGGGAATCAAACCAAACTGGTCATAAATTTTGTGTACATTCTTCTCGGAATGGGGCTTATGGCGATGTGCTACAATCTGATGAGAGAACTGGTGCGAGTTAAAATGAGAGATTTTAAGGAAAATATTGGAATTTGTTTTGAAGTTATTAGGCTTAGAGCGATCGCCTGCTATAGAAGACGAAGATCTTTGGAT
>Auc54
CGTAAGAAGAAATGTATCCGATACATGGAGTGTGGGGACGACGGGAACCAGTCAGAGGACAACCTGGGCAGCTGTGGAAGTGTGGGCGATGCTCAGACACCTCCAGACGATGATGGGGAGTCGTTTCAGCACTCGCTGTCTTCTCCGGGCGGACTGAGCGGGCTGTCGAGTCTGACGAGCCCCAGCATGGTCCTGCCGAGCCCTAATGCCAGTCTGGCCAGCCCCAGCGTCAGCTTAGCAAGCCCTTGTATGAGCCTGCAGAGTCCGCTGACGCCGCACCAGCTCGACTACGAGTGCTCCGGCAAGCCGCCTGCTCCCTCCTGCCTACCCCTCCTGCTCAACCACCACCTACAGGTCGTGCCTCCTCACAGAAACCCCGTCGGGACCAACCCCCACGACATAAACAATCCGTTAAGTGTTAACCAACTCACGGGGAAGTGTATAAAAAACTCCAGCCCCAGTTCGGGCTCCAGTTCGGCAACGAGTTCGAGCAAAGACTCAAGCAGACCTGTTATTAGTGTCACG
>Auc55
ATGCCTGCTGTGCCAAGACCTGGAAGCTTGAAAGACCCAGAGATAGCTGACCTCTTCCAGAAAGATGATCCTGAAAAAATATTTGATGACCTACGGGAAATTGGACATGGTAGTTTTGGTGCTGTTTATTATGCCCGTTGCCTTATCACAAAAGAAATTGTTGCAATTAAAAAGATGTCATACTTGGGTAAACAGAGCTTGGAAAAGTGGCAAGATATCCTGAAAGAAATTAGATTCTTAAGACAGTTGAATCACCCGAACACAGTTGAGTACAAAGGATGTTATCTGCGTGATCACACTGCATGGCTAGTCATGGAATATTGCCTTGGCTCGGCATCCGATATAATTGAAGTTCACAAAAGACCACTGAAAGAAGAAGAAATTGCTGCAATCTGTGAAGGTGTTTTACAAGGTCTTCATTATTTACATTCTCTAGATAGAATTCACCGTGATGTTAAAGCTGGAAATATCCTTCTTACAGAAAATGGAACTGTAAAGTTAGCAGACTTTGGCTCAGCAAGTATTAAGTGCCCAGCAAACAGTTTTGTTGGAACACCATATTGGATGGCTCCAGAAGTGATCCTTGCTATGGATGAAGGTCAGTATGATGGTAAGGTGGATGTTTGGTCTTTAGGCATCACATGTATAGAACTTGCAGAGAGAAAACCTCCTTACTTTAATATGAATGCTATGAGTGCTTTGTACCACATTGCTCAGAATGATACACCAGTCCTTCAGTCAACAGAATGGACTGATACATTCAGACATTTTGTTGATTCATGCCTTCAGAAAAACCCATTAGAAAGGCCGACATCTGGAAAACTGTTATCACATTCATTTGTTAATGGCCTAAGGTCTCCCCATGTTTTGATAGATTTAATTCAAAGAACCAAAGCTGCAGTCCATGAGCTAGATAACCAAAATTATAGAAAAACTAAAAAGATTCTGATGATCGATTCATGTGAAAGTGAGAGTACTGCAGGAGATGCTGATGACACCCCAGACGAGCAAACAGGAGCGGACAGTAGCAAGAGTGATAGTATTACATCGGAGCACTCTGTGCAATCAATGGGTGTAAGTGCTTCTTCTCAAGGCAGCTCAACTAACAGCATTCCTCCTGCTCCAGAAGCGAACCATGACAGTTGTTATCCTCCATCAATGCGTACTCGTCACAAAGGAAGTAATTCCAGTGCTTTGGTTGAACACGGTCCAAATAATTTTGCTACTCTGAGAACTACCTCTATTGTAACTAAACAACAGAAAGAACACATGCAAGAAGAAATGCATGAACAGATGAGTGGCTATAAAAGAATGCGAAGAGAACAACAAAGTGCTCTAATAAAACTAGAGGAAAGATGTAAAGTAGAAATGGACAATCATAAACAAGTTTTAGACAAAGAATATGAAGCACTCTTACAACAGTTTAGTAAGGAATTGGAAAAATTGCAGATGAAACACCAACAGGATCTTGAAAAGAAAATGAAACAAAATGCCAGTGCAGAGAAGAAGCTTCACAAAGAAATAAGTAGTCGCCAAGAACAGGACCGAAAAGCTTTTGATGCTCATAAAAAGAAGGAGTTTAAAGCCAGTAAAGAAAGATGGAAACGTGAACTCAGTCAAGATGATTCTACACCAAAAAGACAAAAAGATGCAGCACTTCAGAGTCAACAGGAGAACAAGAAGCAAATGGACGCTAGAGAAGAACAACAATTGGCATTGGGACAGAAAGAATATTTGGAACTAGAAATCAGAAAGTTTCACCGTAAGAAACTACTAGCTTTTCATAGTTTAGAACAAGAACTCCTTAGAGAAGAATTGAATAAGAGGCAACAGCAATTAGAACAGGCTCATTCCATGTTGTTGCGACATCATGAGAAAACACAAGAACTTGAATATCGCCAACAAAAAGCAGTCCATCAGCTAAGGGAAGATCAGGTATCGAGACAACACCATACAGAGCAGCAGAATCAGCATGACTATATGACTCGAGCTGAAAGAGATCTCAAGAAAAAACATGCTCTTGAATTGAAACAACAACCCAAAAGTTTGAAACAAAAAGAAATGCAAATCCGAAAGCAGTTTAGAGAAACTTGTAAAATACAGACCAGACAATATAAGGCTCTTAAAGCGCAAATCCTGGCCACAACCTCCAAAGACGAACAAAAAACTGTTATAAAGAAATTAAAGGATGAGCAGAGACGAAAACTTGCTCTTTTAGGAGAACAGTATGAACAGAGCATCGCTGAAATGCTTCAAAAGCAGTCTATAAGATTAGATGAATCACAAGAAGTAGAATGCCAACACCTGAAGGACAGACTTCATTATGAACTTGAAATTTTAATGGCATATCAGAGCAAAAATAAAATGCAAGCTGAAGCCCAGAGGAATAGGGAACGAAAAGAGCTTGAGGATCGAGTCGCTGTAAGAAAATCATTGTTAGAAAGAAAAATGGAGCTAGAAACAACACAGTTTCTTCAAGAACGTTCTGAGAGAATTCGTCTCTTACATGAAAAGCAAGACCGAGAATTGGAAGATTTTGATGAAGAATCAGCAAGGCTTGGATTTAGTGCTTTGGCAATTGCAGAAGCTTCAAAGGAATCATATCCTGATGATGATAGTCTCTCAGGAAGCATGCTCAGTCTAGCCCATAGCAATTGTCCCAATCCC
>Auc56
ATGCGGAAGGACATCAAGAAATCGTCCTACTACGTGTGGTTCCTGGGGGCGCAGGAGGCCAAAGGACTGCGAGGCCTGGAGTACATCACCCCCGTCATCAGGAGCCTGGTGGAGCAGGAGCGGGAGATGGAACCGTTCAAAGTGACGCTGCAAGTCAGCCACAAGGGATTGAAGATAGTGCAGAACGTTCCGGGCCCGGGGGTGGGACCGGGGGTGGCGGGAGTGACAGTGGGGGCGGCGGTCAAGCCCACCAAAGCCGTGGGTGGTGGCAGCAAACCCGAGGTGGTGAAACACTTGATCCCGCATCACGCAGTCACTTGCGTCCACCAACAAGAGGACCTGGTCGCGTGTATCCTCCTACTGTACAACCCGGTCACTAAGTGTCCTGTGCACGTCCACGCTTACCGTTGTGACTCCGTGGAGACTGCGACTGTGCTTCACGGACAACTGCGCGTTCTCATCGAGCGACCCGACAACCAGAAGAAATTGTCAGAGATAGAGGCGCGGCTGACAGCCAAGGGGCTGTTGTTGCCACAGGCCTCCGTTCGGCGGCGGGTGGCGCCTCCGGGTTCGGACGGTCGCAGTACCAGAGAGTCCGAATCGTCAGGAGGGTCGTCGTCCGAGCGGCTCTCAGGCGTAGGTCACCAGGAGAGAATCGCCAATTTGTACGACTCTCTCGCTGCCGAACTCAGAGAGAAGCTGGGCTCCGGAGGCCCTCAGGCACACGCGCCCATTCTGTTGCCACCCAGGGACTACGACACGGTTCATCGCCAGAAAGGAAACCTCTCCGAGATCAACGCCAGGCGATGCTTGAATATGAATATCGTAGGGATGAATGCTACCGCCCCGCCGGAGGGAGCCACTGGCCTCAAGCCGACCTCCACCCACGGGCCGGGGAAGATCGGATCTAGCGGTGGTTCCAGCGGTATTGGCTCCGACCACGCGCCTAGTCCCGACCAAGAGACAGACACTAGATTCTTGGACAACCATTCAACTTCG
>Auc57
ATGGCAGTCGCCAAGTGGGTGCTAGTGGTTCTTACTGTTCTTCCCCTCGTCGCCCACGGAGGTAGTGAGGCGTTCTTGAAGATGTTTGCGGCTCAACAGACACCGACGGACCCCTGTTACGACGAGGACAGGCCGAAGAGGTGCATTCCCGATTTTGTCAATGCCGCTTTCGGCAGCCCCGTCGAAGCTTCGAGCACTTGCGGAACTTTCGGACCGGCGAGATACTGTGACGTTCCCGATCACGGAAGCGGGTTGTGTCACGTCTGCGACGATTCCCAACCGAAACGTCGGCACCCTCCGTCTTACCTTACAGATCTGAACAACCCCAACAACATCACCTGCTGGAGATCCGAGCCCATCATAGCTCACTCCAGCTCCTACAACAGCCCTCCGGACAATGTCACTCTGACTCTCTCACTCGGCAAGAAGTACGAGCTCACGTACGTCAGTCTCCAGTTCTGCCCCAAGGCGGCCAAACCCGACTCGATCGCCATCTACAAGAGCATGGACTACGGGAAGACGTGGCAACCGTTCCAGTTCTACTCGGGGCAGTGCCGTAGAGTCTACGGGCGGCCGAACCGAGCGACAATCACGAAAGCGAACGAACAAGAGGCTCTCTGCACGGACTCCCACAGGTTCAACGGGGACGGCGCCGGAGGGCCCATCGCCTCGAGGATCGCCTTCAGTACCTTGGAAGGACGTCCGAGCGCAGCGGACTTCGACATCAGTCCCGTTCTCCAGGACTGGGTTACGGCCACAGACATCAAGGTGATCTTCAACAGGCTGCACTTTCCAACGGTTCTAGAAGAAGAGGAGGAAACGATATCAGTGGTAGAGTTGGAGAAAGATTCAAAAAAGGACTTAGAAGACGTCAACAAGATCACGAATGGTCCTCTTCCGCCTAAGGTGGAACTGAATCCTTCCCAGGATCTCCATAACGAACCTCTCCCCGCGGATAGTCCCGCGGCTGTAGTTCTCAACTCTCTGATGACAACCACCTCCACCACCATGTCCTACCATTACGCCGTGTCAGACTTCGCGGTCGGCGGACGGTGCAAGTGCAACGGACACGCTTCCAAGTGCATCTCCGGGCCCTCTGGCCAGCTGAATTGTGACTGTAAACACAACACCGCAGGACGGGACTGTGAGCGATGCAAACCCTTCCACTTCGACAGACCATGGGGCAGAGCCACGGCCAGGGACGCCAACGAGTGCAAA
>Auc58
ATGAAGAGGGCAGGTAAGGCTGGCAGTTCTACGAGTAGTGTCGCAGGAGAAAGATTGGCCGATTACAGAGGAGAAGCCAATTCTTCTCAAGGATTCTCTGTCGGGGGACCACTTCCAAACGAATTTATTAGAGGTGAAGGTATGAACGCACATTTTAGCGATATGCCGGAATCGGCTGAACAATCATCAGCAATGGGTATCACAAGAGATAGTCTGAAAGAGAAGAAATTCTCTGCAGGTTGCTTGGGAGGTTCTGATAGTTCTAAACAACCTAAAGTTGTCACTGTGAAACATCCTGAGTCCAACAAACCAAAGCCAACTGTAAAAAAGAATAAACCTATCCAAGCAGACTTAGATATTGCTAAGGAATTCATTAGATGTAGAGATGAAGGTGGTACAAGGTTAGACCTCAGTAAATCAAACATCACTATGTTGCCTCAAACGGTAAGAGATTTAACTCATTTAGTAGAATTTTATCTTTATGGTAATAAGCTTGTCACTCTACCCTCTGAGATTGGATGTCTAGTCAATCTTCACACGCTTGCCCTGAGTGAAAATTCACTTACTAGCTTGCCAGACGCCTTTGCGTCACTGAAGTCTCTTCGGGTGCTTGATTTAAGGCACAATAAGCTAAGTGAAATTCCAGATGTGGTTTATAAACTTACTTCTTTGACTACATTGTTCCTCCGATTTAACCGTATCAGGGTCGTTGGAGATGACATAAGATCCCTGACAAATCTTACAATGCTTAGTTTAAGAGAAAACAAAATCAAGGAACTTCCTGCTGGAATTGGAAAATTAATTAATATGATCACATTTGATGTATCCCATAATCATTTAGAACACCTGCCTGAAAGAATTGGAAACTGTGTTCAGCTGTCAACTCTTGACTTACAGCATAATGAGCTATTGGATATCCCTGAAACTATTGGAAACTTGCAAGCCTTGACAAGATTGGGCCTTCGATACAATAGATTGAACTCGGTCCCTAAATCGTTAAGTAACTGTAAACATATGGATGAATTCAATGTGGAAGGGAATATGCTTTCTCAGCTGCCCGATGGACTATTGTCTAGTCTACGGGAACTGACAAGCATAACATTGTCAAGAAACAATTTTACTTCTTATCCATCTGGAGGTCCAGCTCAGTTCACAACAGTGGATACTATTAATTTAGAGCACAATCAGATCGACAAGATTCCGTACGGAATCTTTTCAAGAGCCAAACATTTGACTAAGTTAAATATGAAAGAAAATCAACTTACATCATTGCCACTTGACCTAGGAATTTGGGTTAACATGGTAGAGTTGAATCTGGGTACAAATCAACTTGTCAAGATTCCAGACGACATCCAAAACTTGCAAAGTCTAGAGGTTTTAATACTCTCAAATAATCTTCTGAAAAAGATACCTTCAAGTCTTGGTAATCTCAGGAAACTGCGTGTTTTGGACTTAGAAGAAAACAAGCTTGAAACCATACCAAATGAAATAGGATACCTTAGAGATCTTCAGAAATTAATCATGCAGTCTAACCAATTAATAACGCTCCCTAGAGCAATCGGACATCTCACAAATTTGGTCCACTTGAATATTGGTGAAAACAATCTAACCTATCTGCCAGAAGAGATCGGCACCTTAGAAAATCTAGAATCTCTGTATATCAATGATAACCCAAATTTGCACAACCTTCCATTTGAACTAGCTTTGTGTACAAACCTTCAAATTATGAGTATTGACAACTGCCCTCTGTCTCAAATACCTGCAGAAATCACATCAAACGGCCCATCATTGGTAATTAAGTACTTGAAAATGCAAGGACCTTATCGCTCAATG
>Auc59
GCTCCTGTCAACAGTTTACAGCAGTTCCGAGTGATCACACAAGGGGCAGGCAAGGCAGAGTTTGCCGTCTCCATTACGAGTCCTTCAGGGACCAAGGTGAAGGCACATGTGATCCCCACACATGAAGGTTTCCTGGTCAACTTCACGCCAACAGAGTTGGGCGAGTACCTGCTGAGCATATCCTTCGGGGGTGAGCCGGTGTCACCCACTCCTTACAGAGTCACCTGTCTGCATGACAGCGATGCAAATCGTGTGCATGCCAGTGGTCCAGGCTTGGTGCGCGGTATAGTGGGCTGCCCGGCAGACTTCATCATTGACACACGCGGCGCAGGCCAGGGTGCGCTCGGGGTCACAGTAGAGGGCCCCTGTGAGGCAGCCATCAACTGCCGAGACAATGGAGACGGAACCTGTTCCGTAGCCTATCTCCCTACGGAGTCCGGGGATTATACTGTCAACATCACCTTCAATGACAGACACATACCCGGCTCCCCTTTCCAAGCCATCATTCTCCCTGAGGCTGACCTCACTTCCATCAAGGCCTCCGGCAACGGGATTATGCCTCAT
>Auc60
ATGGCAACAGATGCTCAAAGGTTAATAACAATTTCTCTCACCAAGATTGCTCAGTCACGCTCTCAAAGAGGAGGTGTTAGCCTGCATAAGAATTTACTGGTGGCAACTGTTCTCCAAAAAGCAAGGTTCATCTTCATGGAAGAAGCTTTCAACATGGTCAACGGTCCTTCTACTTCTGCTGGAGGATATGCTGCAAGCACACCAGAGGTTCAGGAGTACAGCTACATCGATGACGACAATTTGGTTGCACTAACAGCAGAAGAAGCTGGTGTAGGAGTCTCTTCTTCACAGCCTTCCTCTGAAGCAGAATCTGCATCAGGTGATTTGAGTTTTTTACAATCACCCATCACTTATGTAAGATGTCCTGAAGCATTGGAAGCAAACAAAGAAAACCATGCGCCTTCACCATACTGCCCTCAAACTGGAGAAGCTCCAACTTACCTTGATTTGGATAAGGCACCTAGAGAACAAAGTGTTGTAATCCTCAGAGAGAGATCTTCCCCCTGTTCATCTTCAAGGTGCCTGAAAAGAAGAAGAGCTGTTGCTGAGTGGGAAACTGAAGAAGCAGTACTCTCAATTCTTCCGAAGAGACATAAGTCAGGTCTGGAGCACGAGAGCGGTGATGATTCCGTTTTCTTGGACGATTCGACTCTGCTGTCCGACTGCGAAGAAGTAGGTGATGGAAGTTCGACAACTATGGAAATAGACCGCATCACAAGTTTGGTTTCCATATTTAGTTTTGGTGGACTGAGTGCAACTGCTGGTGGAAGTGCAACCGACCTGAGTACGACTTCAGGACTGGGTAAGCTGACTAGATCGACTTCAACACCTGACCTCTGTTCAGCACAAGCAAAAGAAAGCGTTGATGCATTACAGCAAAGGCCTTTCCTTGCTATGACAGTA
>Auc61
ATGAATATTCGTTGTGCAAGACCTGAGGACTTGATGAACATGCAACACTGCAATCTACTCTGTCTTCCAGAGAATTACCAGATGAAGTACTACTTTTATCATGGGTTATCTTGGCCCCAACTGAGCTACGTGGCTGAAGATGAAAAGGGACAGATCGTCGGTTACGTGCTTGCTAAAATGGAAGAAGACAGTGAAGACAACCCTCATGGACATATTACGTCTCTGGCAGTCAAAAGATCTCATCGTAGGTTAGGTCTCGCTCAGAAATTGATGGATCAGGCTGCTCTGGCGATGGTGGAGTGCTTTAACGCCAAGTACGTTTCTCTACATGTGCGGAAGAGCAATCGTGCTGCTTTGAACTTGTACACTAACACATTGAAGTTTGTGATTTCCGAAATAGAGCCAAAGTACTATGCCGATGGTGAGGACGCCTACGCTATGAAGCGTGACCTGCAGAAGAATCATGGGACTTCTCTAATGAACTCTGGGAAGGGGGATGCTGCAGAAGTCAATGATGATAATAGAGGAGTTGTGTCTGAAAGGCTG
>Auc62
ATGAACGAGTCGGACGTTTGGGGGAACTGGAGTTCGAACTCTACGGATGCAGAGCTGGATGACTGGTTGGATTCTGTGCAAGAGCGGGCCCCTTTAGCTGCCATCCTGTTAGTGTTCTCACTCGCCACAGTGTTCGGGAACTCCTTGGTGATAGCCGCCGTGGTGAGAGAGAGGTACCTTCACACTGCCACCAACTACTTCGTCACGTCTCTGGCCTTCGCCGACTGCTTGGTCGGACTGGTAGTGATGCCATTCAGCGCACTCTATGAGGTCCTTCAGCACAAATGGTACTTCGGGATAAACTGGTGCGACGTGTGGCGCTCCCTAGACGTCCTGTTCAGTACGGCTTCCATCTTGAATTTGTGTGTCATCTCGCTCGACAGGTACTGGGCGATCACCGACCCCTTCACCTACCCCACGAGAATGAGCAGACGAAGGGCCTGCCTCCTGATCGCTGCCGTCTGGGTGTGTTCTGGGGCGATCTCCTTCCCCGCGATCGTCTGGTGGCGCGCCGTCCGCACGGAGGACGTCCCCCCGTTCAAGTGTCCCTTCACCGACAGTCTCGCCTACTTGATATTCTCTTCAACGATTTCTTTCTACGTTCCCTTGTTCGTGATGGTGTTCACGTACTACAAGATATATCGAGCCGCCGTCATTCAGACGCGATCGCTCAAGTTGGGAACGAAACAGGTGATCATGGCCTCGGGTGAGATGGAGCTGACTCTGAGAATCCACAGAGGAGGAGAGGCGAAGCACGATCTGTACCACGCGGCAGCTATCAACTCTAGCGCATCCGACGATGTATCCGAGATGGAAGGACCACTGAACGGCCTCAGCAGGCAGTCGTCTTCCAGGATGCTCCACAACAAACAGATGGGCAAGAACTTCTCGTTGAGCAGAAAACTGTCAAAATTCGCTAAAGAGAAAAAAGCTGCGAAGACTTTAGGAATTGTGATGGGGGTTTTTATTGTGTGCTGGTTACCGTTTTTTGTGGTGAACCTCCTCAGCGGGTTTTGTCTTCATTGCATCTGGCAGGAGGAACTTGTGACTGCTATAGTCAATTGGCTGGGGTGGATCAACTCTGGCATGAACCCTGTGATATACGCCTGCTGGAGCAAGGATTTTAGAAGG
>Auc63
GAAGTGTGTCTGGTGGAAGGAGTGTACGGTCCGTCATGTTTCCCCCGTCATCGAGGCACACCCTTTGATCAGCTGAGCTCCAGTAGTCGTTCTTCAACTCCCTTCCAGTACCCGCCCTTCCCTCTTTACCCTCACAGTGAGAGCCTTCTGAGTCTGCTCAGCCAGCAAGGACTGCTGCCTCCACTTCCTCCAGCTGAGGGTACTCTGCGCTGTGCCGTCTGTCTGGCGGGCTTCCCCTCTGCGTGGCTGCTCGAACAACACACTGCGCTGCAACACTCTGGACAGGCTCCAAGGAGTCATCTTCCTGAGCCTACAGAAGACAAACCGTTTCGATGCGACCAATGTGGTCAGAGTTATCGTTACCGTTCAGCGTTTCTCAAGCACAGAGAGCAAAACCACCGTGCCAGGCTACCGGCCGACAAGCTCTTCACTTGCGATGTCTGTGGGATGCAGTTTCGCTATCTCAAATCATTTAAGAAACACCGGTTGAACCACGCATTGGAGAGGCTCCACAACCCCTTCCACCGTCCCAGCTCAGCTGCCTCTGACAGTCGTCGAAGTGAAAGGAGTGAGAGAAGTGAAAGAAGCGAGAGGAGTGAGCCGAGTGATAGAAGTGAGGCAAGTGAAAGTGAGGGCGTGAGCACCACAGCGAGGAGTGGGAACGATGAAGTAACAAGCACCAATGAGGCAGTTGGCACTGCCCAACCCACCACCCCACCGTACCCTCCAGAGCAAGACGACACCGTGGACTCACTGGCTCTAGCACTGGGCACCAACGAAGCTTCTCTCATAGGTCTGCTCAGGCTCGGTGCAGAAGAGAGACAAAGAGAGCGGCGCTCTTTTGCCTGTCCGTTCTGTGGAAAATGTGTCAGATCAAAAGAAAACCTGAAGCTGCATGTGAGGAAGCATACCGGGGAACGCCCTTTTGCATGTCTCTTCTGTGGCCGAGCATTCGGAGGCAAGAGCGACCTCACACGACACTTGCGTATTCACACGGGCGAGCGGCCCTACCATTGCGAGATGTGTGGCAAGTGCTTTGCACGCGCAGATTACCTCTCCAAGCATCTCACCACGCACATTCACAACTCTCACCATCAACGT
>Auc64
ATGGATAGTACAGAATATGAATTAGTAAGGAATATGACCTTACTATTTTTCTTTGAGAGGTTAATGGATAAAGGGGGTCCTAGAACACTTCATGATTTGAGTTGTCAGTTCGGTGCTAAAGGATTTTCCAAGGAAATGCGTCAAATTGCAGGTGGATCACAATCTGGGCTAAAGAAATTTTTGGCACAGTACCCTGCTTTATTTGTTGTTGATGGAGACTATGTTTATATCAATACCTTTTCAGCTCCTCAAGATGACATAGAAGACTCAAATTCTAGTCTTCGACCAAATATTGGAAAACGTGATTATGTACAAGAAGCTGTAGAATATTTTTCTAATAAATTACAACAGTATGGTGTGGGAACTGAAGTTCCTATTAAAAGTCTTCTTGGACATAGATCACAGGCTTCACCAGAAGTCCGACATATATCTGGCCAACATAATCGTGATTTTAAAGAGTTTTTATGTAAACATCCAGAGGCATTTATTGTTAACGAAGATACAGTAATATTGAAAGAGTATGAAGGTAAGGAACCTCAACCATTCCGTGAGCTGGAAAATGTAAAATTAGATCCTGCTGTTACTTCTCGCCTACTAGATTTTTTCAAAAAGTGTATTGAAATGAAAGGACCCATATTAGTAGACCAATTATTCCATCATGTTGTGTCCTTCTTCCCTGAGGATAATTGGTCCAGCATATTCAAAACTCCACAGGATTTAACAACTTTCTTGAAAATGCATTCAAATATGTTCAGCGTGCAATCTAATTTGGTTACAGTTATTCAAATTCCAAATAAAGTCATTGAAACTAATATTAATATAGGAAATAAATCACAGGCAGACAGTAATAAGACGCTAGGAATTGAGGCTACCAGCATCATAAGTACAACTCAAAATAATATAAACCAGTCGACAATTAAGTTGCAGCCTCCTGCTCCAGATATTGGAGATAAAGGATCAATTCCTAATGTTGGATCCCAAAATCAGAATTTAAGTTTAAAACAACGTATCAATTCTTTAGTAATGAAAACTTTAGCTGACAACACTGAAAAGGATCGTAGTCTTGCAGCAACATCTATAAACAATGGTATTGGTCCTAATAACACTGATAATTGGAAAAATAAAGTTGTACAGTCAACCAGAGTAATAGCAAACGTCAAAGAATCTTTACAAATAATTGAAGACATTATGAAAAAAACAAATGTGGCAGTTTCTTTTGACTGTGAAGGAATAAATTTAGGTATCAAGGGACAACTTACACTCTTTCAGATAGGATTGTGTTCTGGACATGCTTATATTTTTGATCTCATCACCTGTCCTTCATTGGTGTCAGCCGGTGGACTTCAGAAACTACTTGAATCAGATTCTGTTATCAAG
>Auc65
ATGGGGACAGTGTTGAGTTTCAGCCCGCGAGAACGTCGCCCCGTATACACGACCACCGCCAGCCACTGTACTACGGGACCCGGGCCGGACTACACCCTCAACAACTTCAGCTACGAGCAACTCAACAACGCCAAGAACCGCGAGCAGAAAACCATGAGCGCCTCCGTGGTCGTGGGCAACAACAACATCAACAATGAGAACGCCCGGATCATCTCCGAGAAGAACGCTCTGGAGAAGAACTTCAAGAAGCACTCGCTCTTCATAAACGCGCTCAGTTGGAAGAGGTTCTCCACCGCGAACAACAACAAGAAGAAGCTGGACAACAAGAACAAGAACTTGACCACTTTCCGGCAACCACTGGTCGACAACATCAACCCCATAGTGGTCGACAAGAACAAGAATATCCAGAATATATCGTGCTACTACCCGCCGGTAAACTCCATCCCCTCGTCCGCCAGCCTAGACCTCGTCCGTGCCAACAACACCAACAACAACCACAACAATGTCAGTGACAAGTTGGCGCCTAAGGCACAGCTACTACCCGCGCCGGCACAGCAGTTGGCGCCCAAGAAGACTGTGATCCAAGCGTCCACTTCGGAGCTCCTGAAATGTCTCGGGATCTACCTCCACACCAAGTGCTACCGCCTGAAGGACTTCCAGGCCGGAGACGCTGTCATGTGGCTCAGGACTGTGGACAGGAGCTTGCTCTTGCAAGGATGGCAG
>Auc66
ATGAGTGCCGGGAACTTTGAGTACTTCCACGAGAACGAGGACCATACTGAGAGGATGGGGCTGCTCAACGGGACCGCCTCTCAGGACACTTCTGTCGTTCAGGGATTGTTGGTGGCTAAGATAATATCGATGGTAATTTTAGGCTGTGTATCTTTCTTTCTCGGTTGTATCCCTATCAAGTTAGTTAAGTATATAGGTAGTTCCTCTCCGAGTAAAGGGCATCTAGGTCACTCCCACGAAGAACAGCCGCTGATTCTCTCGCTGCTGTTGTGTTTCGGGGGTGGTGTTCTTCTGTTCACTACTTTCCTCCATCTCCAGCCCGAGGTGAGGTTGGCCATTCAAGAGTTGACGGAGGAGGGTAAACTACCCAAGACCGAACTGCCTTTCTCAGAGCTGGTTTTCTGTGCCGGGTTCTTCTTCGTGTACATAGTGGAGGAGTTCGTGCACGCGTGTCTAGACCGTAACACACACCACCACGAAGACGAGGCTGTGCTACATCGTACCATGAGTCTCCGCAGGTGTTCCAAGAGAGGGTCGTCCCACCACGATGGGACCCTCATCCCACGAGCCAGCCTTCATTCTGCACCCGCGAAAACTCCCGAGTTGTCCGGAAACGGTACCACGAGCACCACTGCTAGCACTCAGGGTCTGCTACACGTGTCGACCATCAGTGGTTCCAAGACGAGGAACCCTCTGGATCCTCAGCTTCGGATGACCGGAGGACCGCTCGATTCGACTGAGATGTCAAAAGAAGACGACGACCTCGAGAACCCCAGAACGACAGCCCAAGTTGTCGCTAAATCTTTCCGCGGTTTCCTCGCCGTTCTTGCCCTTTCCTTCCATGCGATTTTCGAAGGCCTCGCCGTCGGGTTGGAAATGAAAACAACAAATGTTTGGTACCTTTTTGGAGCTATAGCGACCCATAAGTTCGTCATAGCATTTTGTGTTGGTATAGAACTTGTTTCTTCAAAAACAAAGAATCTCCTAATCTTGCTCTATATCGGCACCTTTGCTATCGTCACCCCGCTGGGCATCGGCTTCGGCATCCTCCTCTCTGGAGATTCGTCGGGGATCAACGCTGCCTCTCCTGTCACCACTATCCTGCAGGGTATGGCGGCCGGCACCCTGCTGTACGTCGTGTTCTTTGAGGTTCTTCAGAAAGAGAGAGCCAACACTAAACACGGTGCCTGGCAACTCATTTCTATCATCATTGGCTTCATGGTGATGCTTGGTCTGAGCATTTTG
>Auc67
ATGGCTTCTAACAAGAAACACAAAAGCTGGAGTGTAACCGACAGTTTTTTACGGTTTAAAAGTAAAATAAATCGCTATTTCTCATGGAAATATGCTTGGTCGTTATTGGTCGATCCAAGACAGTTTTCAATTGTAGCTTTTGTACTATTTCTTGCAGAAATAATCGTTAATACTTTGGTAATAAAGCATGTAAATTATACTGAAATTGACTGGATCGCGTACATGCAAGAAGTAGAAGGTGTAGTGAATGGGACCTTTGACTACTCTAAACTTAAAGGGGATACTGGACCCTTGGTGTATCCTGGAGGTTTTTTGTATGTTTTTGGAGCTTTATATTTCATTACTGGCCACGGTTCTAATATCAGGCTTGCTCAATACATCTTTGCAGGTTTTTATTTAATACTGTTGGTTTCAGTGTTTGTGATATACAACAAAACTAAGAAAGTACCGCCTTATGCCATTATCATTGCATGCTGCACCTCATACAGAATACATTCAATTTTTGTCCTCCGAATGTTTAATGACTGTGTAGCAGTTTTATTAGTATACTTAGCCTTAAATTTATTTTTGGAGAACTATTGGAGTCTGGGAAGTATTGTCTACAGCATTGCTGTGTCTGTGAAAATGAACATTTTACTGTATGCACCAGCTTTACTTGTCGCATATTATTATTCTTTAGGAGTAAAAGGAACAATAATTCAACTTTTGATTTGTGGCTTTATTCAAATATTATTGGGACTGCCTTTCCTTATCGCTAATCCAATAGCATATATTAAAGGCTCTTTTGATTTAGGCAGAATTTTTCTTCATCAATGGACAGTAAACTGGAGATTTCTCCCTGAGTCTATTTTTGTCAGCAGATACTTCCATATTTCTTTATTAGTTTTGCATTTGCTCATAATATTAATATTTTTAAGTTCGTGGAAGACTTATCTAAAGAGTTTTGCGACACTTAAACAAATTGAAAAAGATGTGAGACCACAACTTAAAAAGAAAAAAGAACATGTAAATATGAGTTCAAGTTCACAATTATTCATTTTGCCAATGATTACATGTAATTTTATAGGTGTAGCCTGCAGTCGCTCATTGCATTACCAGTTTTATGTATGGTATTTTCATACTTTACCTTATTTGTTGTGGTCTACACCATACTCAGATACATGGAGATTAATAATTATGGGTGTAATAGAACTATGTTGGAACACTTATCCGTCATCAGTTCTAAGTAGTGCTGCTCTTCATATTTCTCACATAGCAATTATGTATGGTTTGTACAAATCTAAGTATAAAAAACAA
>Auc68
ATGAAACCCGTACCGTGGTTGGGCATATTGGTCTCACTGTGTGCTCTTGTAGTTACGGCTGTGACTAAAATCGAAACTCATGAACAATGTGTGTGGACTTCAGATAACAATGAGACCGGTAAAACGGCAGTTTCCTGCCGAGTTCGGACTCTGGGTTCTGACGGCGCGAACTTGACCACCCTTCCGGTGGACGGCACGCTCCGGCTGCGCGTGGACTGTAGTGAAGTGCTGTTCTACGAGAGTTTCATCCCGCCACGATCTTTCCAGCGACTCCATCAGCTTGAGGAGTTGACTTTATACAACTGCAAGGTCCTAGAACTACCTTCAGAGTCGTTCGACGGGCTGCGGGATTTGAAAAGATTGAGTATAAATACCCATAATATGGACTGGGGAACGGGAAAAACGCTTGAGATCGGGAGAAATAGTTTCGAAGGCTTAAGAGAACTACAAGTCTTGGATTTATCTAAAAGTAATGTCCGGGCTTTACCTGATGATGTATTTTGTTCCCTGGGAAATTTACAGGCTGTGAATTTAACTAGAAACAGTATTAGAGAAATGAATTCTTTAGGTTTCGCTTCGAGACACCAAAAAGAATTTCTTGAGGCAGGAGTCACTGTTCCAAGGATAGAATGCGCAGACGCAATGGATTTAAGATCCCTAGACGTTTCTTACAACGATATTAGGACCATCCCAGATGACTCTGGGATTACAAGATTAAGACGGCTCCAGAATTTGTTTTTGCAAAACAACGATATTTCCGACATCGGCCCAAACTCTTTCAATGGTCTTATATCTCTTAGAGTTTTGAATATGTCCAATAACAGACTAGAATCGCTACCTGATGGTTTGTTTGCGAGTTGCAGAGAAATACGAGAAATATATTTACACAATAACACTTTATACGAACTCTCAAGAGGACTCTTGCACAGATTAGAACAACTACTAGTCTTAGATTTATCCAACAACCAGCTCAGTAGTAACCAGATAGATGATTCTACATTTGTCGGACTCATCAGACTCATAGTGTTGAACTTGTCGCACAACGCTCTCACTAGAATTGATGCTCGGACATTCAAAGATCTGTCTTTCCTTCAAATTTTGGATTTGCGAAACAATTCTATTGGTTTCATTGAGGATAATGCTTTTCTTCCTCTGTACAATTTGCATACGTTAAATCTAGCAGAAAATAGAATACACCACATAACTTCACAACTATTCAATGGCTTATTTGGTCTCAGCAAACTGAATCTGAATAATAATTTGATAGTCAATATTGATTCACTTGCTTTTCGTAATTGTTCTGATCTCAAAGAACTTGACCTCAGTTCAAACGCTATTCAATACATACCAGAAGCGCTAAGTGAACTCTCCTTTTTAAAAACCCTAGATTTAGGTGAAAATCAAATCAGTGGATTCAATAATGGCTCTTTCAAAAATCTTCAACAGTTGACTGGATTGAGGTTAATTGACAACAATATCGGCAATTTGACAAAAGGTATGTTGTGGGATTTAACAGGGCTCCAAGTTCTTAATCTGGCGAAAAATAAAATTCAACAGATTGAAAGAGGCACTTTTGATAGAAACGAGCAACTGGAAGCCATCCGACTAGATGGAAATTTCTTGTCCGATGTGAACGGTGTGTTTCAAACTCTAGCTAACTTGTTGTGGTTAAATCTCTCTGAAAATCATTTACTGTGGTTTGACTATGCTTTTATCCATAGCAATTTAAAATGGTTGGATATTCACGGTAACTACATCGAGAAATTGGGCAATTACTATAAAATTCAGGAGCTTCACATAAAAACGTTGGATGCTAGTCACAACAGAATCGATGAGTTAAACGATCTGGCAATCCCTAACAGTGTCGAAGTAGTATTTATAAACAATAACTTTATCAGTGATGTGAAAGTAAATACCTTTTTTGACAAGGCTAACCTCGCACGTGTTGATATGTATGCAAATGAATTAACGAAATTGGATTTGAACGCGCTCCGGCTTTACCCCGTGGCGTTAAATAAGTCGTTGCCCGAGTTTTATCTGGGTGGCAATCCGTTTCACTGCGACTGCTCTATGGACTGGCTACCTGTGATCAACAACATGACAGCACTCCGCCAATATCCGAGGGTAATGGACCTCGAGAACGTCATGTGCAAGATGACATACTCCAGGGGAATGATGCATATCCCTGCTATCGACGCCAAGCCTGCTCAGTTTCTGTGCCCGTACGAAACACACTGCTTTGCCCTTTGCCACTGTTGTGATTTCGACGCCTGTGACTGTGAAATGACCTGCCCGCAGAACTGCTCCTGCCATCACGACCAGACTTGGAATACGAATGTTGTGGATTGCTCCGGGCAGAACAATGACCAGATACCTAGGCGAATACCGATGGACGCGACTCATGTCTATTTAGATGGTAATAATTTAAAAGAACTGCAAAATCATGTTTTTATTGGCAGAAAGAACATGAAAGTGTTATTTGTGAATAGCAGTAAAATCGAAAGTATTCAAAATCGAACTTTCAATGGACTTTCTTCGCTCCAGATTCTATATTTAGACAACAATTTGATCAGGCAGTTGAACGGATTTGAATTCGAACATTTAGCTCATCTTAGAGAACTGTATTTGCATAACAATTTAATAACTTTTATTAGTAATTTAACACTGTTGCCTCTTCACTCGTTAGAAATACTGAGATTGGACGGCAACCGGCTGGCGACATTCCCAGTGTGGCAACTGACGCTCAACTCGTACCTGGTGGAGATCTCATTAGGAAACAACCAGTGGTCGTGCCGGTGCAAGTTCCTGCAAGAGCTGCAGATCTGGGTGTCTGACAACCGGCACAAGGTGATTGACAGCGATGAGATCTGGTGTCTCTCTAACGATACCAAGCCTCCCCACCGGCGGCGTGTCGACTTCAACAACACGGCCTGCAGCGACTTCTACTCCGGCAGTTCCGTTATACAAAGTCTTATTGTTTCCGACTATCTCCCCATGATGATCGTCATCTTATCGGCGTTCATTATTGTGGTTTTGCTCACCGTCCTCATTTTCATTTTTCGTGATCCCGTGAGAATATGGTTATATTCTCGATACGGTATAAGACTTTTCCACTTCAAAGCGGCATCGGCCAAGTATTATGGAGAAGATAGGGAAAAGCTTTACGATGGCTACGTGGTCTACAGTCCCAAGGACGAAGAGTTCGTGCTACAGAGTATTGTCGCGGAGCTTGAACACGGCAATCCCTCCTTCCAGCTTTGTCTACACTACAGGGACCTGCCGCACCACGCAGTTACTTCCAACTCACCGTATATGCAGCACACGACCTCCCCGGTAGTGGTGGAGGCCGCCGAAGCCAGTCGCAGAGTCATCATGGTGCTGTCTCGCAACTTCCTGCAGACCGAGTGGTCCAGATTCGAGTTCCGCTCGGCACTTCACGAAGCCCTCAAGGGCCGCATCTTCAAGTTGGTTCTGGTCGAAGAGGGCAGCATTCTGCCAGAGGCCGAACTGGACCCCGACCTTCGACCCTACCTGAAGACCGGCGCGCGAGTGCGTTGGGGGGAGAAGCGGTTCTGGGAGAGACTGAGATACGTGATGCCGAGTGCCGACAGTCAGCGTAAGTCGTGTAATTACCGTAGGAACATTAATAATTATAGCATAGACTCGGGAGTGCACCGAACGACCGCGGGACATAACCACGCGTACTTGCACGAAAAGTCAAAACAGCCCGCTTCTCCAAGCCTACAGCAGCATATAAACAGTCACCCGTTATTCAAGGCTGCCGCGGTGACCAACAACGACATGCTGGTGCCGCCGGCGTACTCGAGCAGTAGTACGCTGTCTAGGACGCCGCCCAAACCCCCGCAGGAGGACGCCAACTATTCTTCCGCCACCACAGCCACTCCGTCGCCCAGACCTCTACACAGACATCCTCCCTCGTCCGAGCATATCTACTCCTCCATAGACTCACCTGACTACCCCAACTTGGAGAGGAGCTCCGTCCGGAGAGCGGTCAATGGCGGAGTGCCCGTACACCAGCAGTCCTGGAGAACTGCAGGAGCTCAGGTCGTCGACTCTGGCGGTGTCCAGGCCTACCTCGTT
>Auc69
GAAGAGGAGGGGAGGGATCTACTGGGAAAGCGGACGATGGACTTCAAAGTGAGTTACCTGGACGCGGGGCTTACCAATAGTTACTTCAGTGACTCGGACCAGCTCCTGGGTACCTCCACCAACCACTCCAGCTCGTCCGGTAGCTCTGCACTGGGAGGGTCGACCGGGTCTACACCCCAGCGGCTGAACCGTCGTTACAAGACCCAGCTGCGAGACTTCCTGTCGACCTGTCGCACCAAGCGCAAGCTGGCCAGCCACCACACCAGCCCCAGCAACCCTGCGGTGACGGTGGACTACATGGCCGACACCAGTGCAGCAGCCGCTGTGGCAGCCGCCTACAACATGTACAGCACCCCCTACCCGGCAGCCCCTCCGGCAGACAACGTCTACATGGGCCACTCGGGCAACTTCCACCAGAGCCTGTACGACAACAGGTTCCTGGCCACCACCGAGAACCTATTCCACCAGTACAGGCCCTTCTACACCGAGTACCACCACCCCGCCACCACACCCTACGTGTCCAACGGCTTCCTCGACATCTCGCCGAGAAGTGGCCTTCCGACCTACGAGACATCCCCCGTCCACCACCAGCTCGCCAAGACTTCTGACTGTGATAAACTCTACGGCTGCCACGAGCAGAAGTACTCCCCGACGATGGACAATCGTGGCTACGTGGGGGGGAAATGCTCGGACTACTCCATGGCACCCGTCGTCACGGTGCCTCTCTGCGACCTGCAGCAGACCCATAAAACGAACAAGAGTGTAAAAACTTTAGATAACATATCTCCTGTGGTGTCCTCACCGTCCGTCGCGAATAACGGACTCCTGACGCCCAAAATGGAGGACATTAAAAGTGATGTAAATATGTTGCAATACGCACCGACAGGTGAAGTCCCCCGGCAGACCGTGCTGATGTGGGGGAGTGGGGGAAACACTACGCTCAATCACACACCCACCTCCTCCACCGGTAGTTGTCGCAGTCCGGTGTCAGAGTCCGTGCCCGACGGGGTGCCCTCGCCGTACCTCCAAGACAAGAAGTACTTGGCCGGCGGTAGTGACCCGTTGAAGTCTCTGGCGGAAATGAACTCGATGAGTGAGACCAAGTGGAAGCCCGAGACTCCCCCTAGCCCCAAGACCTATTACCAAGCCCAGACTCAGTCGCAGTATGTCAGTGAGAGTGGGTCTACAGAG
>Auc70
GTTATTGGAGGAACGAGTGTCCTCAATGGCATGATGTACATGAGAGGCAGCAGGAAGGACTTCGATGACTGGGCGAAACTAGGGAACACTGGATGGGCGTACCAAGACGTTCTACCTTACTTCCTCAAATCAGAGGACAACCTGCAAGCAGACATGATGGACCCTGGTTTCCACGGTGTGGGAGGATACTTACCCGTCACCCAGTTTCCATACCACCCTCCACTTTCCCATGCCATACTGCAGGCAGCTATCGAGTTGGGCTACCCTGTCCGTGACCTTAATGGTGTGTCTCACACAGGGTTTGCCATAGCTCAGACAACGAGTAAGAACGGTTCTAGGTTCAGTTCATCTCGAGCTTTCCTCCGTCCTGTTAAAGATAGACCTAATTTGCATATTATGCTCAACACAACTGTAGCTCGTGTTCTCGTCGATCCCAATAAGAAACAGGCATATGGAGTAGAAATTATCAGAGGGGATGGAGGGAGGGAGAATATATTGGCAAAAAATGAAGTAGTTGTATGTGGGGGGGCAGTTAATTCCCCTCAAATCCTTCTTTTGTCAGGAATTGGGCCTCAAGAAGATTTGACCAAAGTTGGAGTACCTGTAGTCCATCACCTTCCAGGAGTTGGGAGAAACCTTCACAATCATGTGGCCTACTTCATGAGATTCTTCATCAATGATACATCTACAACACCCCTTAACTGGGCTACAGCTATGGAATATCTTCTATTCCGAGATGGCCTTATGTCAGGCACCGGTCTTTCAGACACTACTGGTTTTATCAACTCCAAGTTCGCAAATCCTAACGACGATCACCCGGATATTCAATTCTTTTTCGGTGGCTTCCTTGCAAACTGTGCTAGGACTGGGCAAGTCGGTGAGAGAACTGGTGATGCAATGAATACTACAGGACCTCCACCACAAAGAGAGGTGAATATTATTCCTGCAGTGCTACATCCAAAGAGTCGCGGATTTCTTAGATTAAGAGACAATAACCCTCTTTCACCTCCGATGATCTTTGCGAGGTACTTGACAAACCCCGCCGATGTAGCCACAATGATAGAAGGAATAAAGTTTGGTATCAGACTCTCGGAGACTCAGGCTTTGCAAAAGTACGGTTTCAGAATGGATACAACTCCAGCCATGGGGTGTGAAAATATTTCCTTCGGTTGTGACGCCTACTGGGAGTGCGCAATCCGCAGAAACACTGGTCCAGAGAATCACCAAGCTGGCAGCTGCAGAATGGGACCTTCTGGTGATCCTGGTGCCGTGGTAGATCCTGAACTTAGAGTTCATGGAGTGGACAAGCTGAGGGTTATTGATGCCTCTGTCATGCCCAGTGTAACTTCCGGCAACACCAATGCACCAACAATAATGATTGCAGAAAAAGGATCAGATTTGATTAAAAGCAGATGGATTGGGAAACAACTCTGGACCAAATGG
>Auc71
ATGGCGAAGACGAAATCAAGTGTTGGAGCTCCTCGGAAGCAGGGCTTCAACAGGTCGGGCCACAGTATGAACCCGGAGCGGAAAGCTGAGGGTTTGAAGGGAGTTGCTAAAGTGAGAACTAAAGCAACCATAAATCGCCTTCAGATGTACCGCAACTTTAAGCCCAAGAGGAATAAGGTTGGTCAGATAATCAGTCCGGCACCATTTCAAGGAAGATTACCTCAGGGTACAGTCGCTAGAGTGGAGCCTAATCGTAAGTGGTTTGAAAATTCCAGAGTAATTGGTCAAAGTGCTTTGCAGAAATTCCAAGATGAATTGGGTAAAGCGATGAAAAATCCTTATGATGTCGTTATGAAATCTACACAGTTACCAATTACTCTTCTTAATGAAAAAAGTAAACATGAGAGAGTTCATATATTAGATACAGAAAGCTTTGAGTCTACATTTGGAAAAAAGAAAAACAGAAAAAGACCGAGTTTAAAAGTGAGAGATGAGGAGCATTTGTCTGAAGTGGTTAATTCAGTTGCAGAAACATATGATGATAAGAGTGATTTTAACTTGATTAAAGAAGATACTGGAGAGAAAGTCCCTGTTCGAGATTGGATAATGGATGCCGGACAGAGCAGACGAATTTGGAATGAGCTGTATAAAGTAATTGATTCGTCAGATGTTGTCATTAATGTTCTTGATGCAAGAGATCCTCAAGGTACTCGATGTCCTCATATTGAAACTTTCTTGAAGACCGAGAAACCCCACAAACACTTGATATTTGTATTAAATAAAGTTGACCTTGTGCCAACATGGGTAACTCAGAGGTGGGTCGCTATTTTAAGTGCAGAATATCCTACAATTGCATACCATGCCTCGCTAACTCACCCATTTGGTAAAGGCGCTGTCATTAACATATTACGACAGTTTTCTAAATTACATGCTGACAAAAAACAAATAAGTGTTGGATTCATTGGTTATCCCAATGTTGGTAAAAGTTCAGTAATAAATTCTTTGCGGTCTAAAAAGGTATGCAAAGTTGCTCCTATTGCTGGTGAGACTAAGGTCTGGCAGTATATCACTCTGATGCAGAGGATATACTTGATAGATTGTCCAGGAGTAGTTTATTCAACTGCCCAAACAGAAACTGACGTTGAAAAAGTGTTAAAGGGAGTGGTCAGGATTGAACTTTGTCCTGATCCTGAACAGTATATTGATGCAGTTTTAGACAAAGTACAAAGAAAATATATTGCTCGTTCTTATGGAATCCCAGATTGGACTGATGGTGAAGATTTCTTGACCAAACTTGCTATAAAAACTGGCAAACTGTTGAAGGGAGGAGAACCAAATCTTCCAATTGTTGCAAGGATGGTTCTGAATGATTGGCAGAGAGGAAAACTGCCTTACTACACCCCTCCAGTTGGGTTTGAGGTTTCAAAGTCCAAACAGCAAAGTGACACTGATAAAGATAATAGCAAAGAAGTACTTCAAACTGATACAAATGAAATTGAAAACAAGGAGGACACAAGTGTACAAAATGAAGAACGTGAAGAAACAGAGTCACAAAATCAACAACAAAAAGTACTCAGATTGCCATCCACTTTCAAACTTATTCAAGACTTCACAAAAATTAGAGTGACAACTGATTTTCCCACAGAAGAACTTCATAAAGAAAAAACTGCTGTACCAGAAAAGATTCAAAAGCCCCAGAAGAGACCAACACAAGAAGAAGACAGTGATTCAGATATATCAGATCTTCTAAAAGAAGATGATCAAGAATCAGAACAAAATGATGATGATGAGATTGTTAAACAGATGTCAGACCTTACAAGCAAAGAGAAGCGAAGCCTACTAAGAAAAATGAAACGGAAGAAAATTGGAAGTGATTTCTATGAAGTTACA
>Auc72
CTTGTCCACCGAATCAGGGCGTTTGAGCGGCTGCTAGAACAATACCCTGAACACATTGAAAATGTAACGCTGCTTCAGATAGCAGTACCTTCCCGAACAAACGTAAGAGAATACAAGCAGCTTAAGGAGGAAATGGACCAACTGATCGGCAGGATTAACGGTCGGTTTTCCAAACCAAATTGGGCCCCTATCAGATACATATATGGCTGTATCAGCCAGGAGCAGTTGGCATCGTTGTACAGAGACTCCGCAGTGGCTTTAGTGACTCCCTTGAGGGACGGCATGAACTTGGTGGCCAAGGAGTACGTAGCTTGCCAGATAAAGGAGCCTGGAGTTCTCATACTTTCGCCGTTCGCAGGAGCAGGGGGGATGATGCACGAGGCACTCTTGGTCAACCCTTACGAAATCGACGAGTCAGCTGAAACCCTTCATAGGGCCCTACAAATGCCCTTCGATGAGAGAGAACTGAGAATGACTCAACTTCGTCATCGGGAAGCCCAGTGCAATGTCGCTCACTGGATGGACTCGTTCTTGTCTTCAATTGGAGCTATTTTGTCTGATGACGACGAAGATCCGCTTGCGAACAAAATGGGCCCTCTGACATTGGAGGACTTTGATTCCTACTTCTTGGACTCGATCGATGACGTTTGCAAGCTAAGTATGATTCTCGATTATGACGGAACATTGGTTCCCCTGACCTCCCACCCAGACCTCGCAATCATGTCCGAGGAGACGAAGCGTGTGCTGGAACGTTTGGCCAACATGCCCGATGTGAACATATCTATAATTTCGGGTCGTAACCTCGAGAATGTCAGCAAGATGGTCGGAATTGATAAAGTAACTTACGCTGGAAGTCACGGACTCGAGATTCTTCACCCAGACGGAACCAAGTTTATACATCCGGTTCCCAACGAGTACGCTGAGAAGTTACGAGAGCTCATGCGACTGCTACAGGACGACGTGTGTCATGACGGCGCCTGGGTAGAGAACAAAGGAGTTTTGTTGACTTTCCATTATCGAGAGACACCACCTTCGGCGAGGGATGACATCATAAACCGAGCCAGTGAAATCTTTAAGAAGGCCGGATTCGAACCGCACTTTGGACACATGGCTATAGAAGCCAAACCACCCGTTAAATGGGATCAAGGCAGAGCGTCCATTCACATTTTAAGGACTATGTACGGAGTGGATTGGTCTGAAAGAGTCAGAATCATTTATGCTGGCAATGAAGATGCTATGCAGGCGTTGCAGGGAATTGCGTTCACGTTCAGAGTAGACTCCTCGCCGATGGTGCAAACCGCTGCCGATTCCCGGTTGGCTGACCCTGACGCCGTGCTCACGATGTTGAGATGGGTTGAGAAGCAAATGAACAAAAGAGCTCCGAGGGTTATAGCTAAATCTCCTAGACTTTCTAGGTCACCAAAGATACAGAAAAAGAACCTATCAGAATCCATCCACTCTCAAATGAGCTTCGAAGAAGACGACGATAAACCAAATACAATTCGGATTGGATCTCCAAGACTGTCAACTAAGTTT
>Auc73
ATGGGTGCAAGATGTAGTCCAGCAGTGTGGCTGGTCACTCTACTCATAGTCTCCTTACTCGTCCCCGCTCTGCAGGAGAGTTTCCGCTTCACCAGACCTCACTACAATGTCACCATCCCGGAGAACTCCGTCGGTAAGACGTACGTCACCCCCGAGGAGAAGATGGGCGTGTTCCGTCTCGACGAGGACGTGGAAGTGCGGTTTAAGATCGTATCCGGAGACAGGGACAAGTTTTTCAAAGCCGAAGAAAGATTAGTGGGTGATTTTTGGTTTTTGCTGATACGGACTAAAACCGGTAACGTAGATGTACTCAATCGCGAAAGGAAGGACCGGTATTTCCTAGATGTCAGAGCGACCGCCACCAAGAGAGACGGGAAGAAGATGACGTACTTAGAAGCGAATGCGACTTTATCAGTTTGCGTCCTAGATACAAATGATTTGAACCCACTTTTTTACCCTACTGAATACGTGGAGACGGTCGCGGAAGACTTGCCGTTACATTCCAGCGTCATCAGAGTCGCCGCGGAAGACGCAGATCTCGGCAGAAACGGTGAGATATACTACAGCTTCCAGGAGAACACGGAACAGTTCGCCGTCCACCCCACGACCGGTGTGATCTCCCTCACCAGACCTCTGCGATACTCCGAGAGAGAAATCCACGAACTGACAGTTCTCGCTCAAGACAGGGGCACGGTGCTCAAGGGAGGCGGAAAACCCAGTACAGCTAAACTTAAAATCTTCGTCAAACAAGTAAACCTACATTCTCCAGAATTGTACGTCCACCATTTACCTGATATTGTAGAAAATTCTAATGCCGATATTTATGCTATAGTCAAGGTTATGGATAGGGACGACGGAGTGCACGGTGAGATAAAAAGTTTAGAAATAGTCGATGGTGATCCGGACGGACATTTTAGAATCCGCAAAGCAAAAGGTAACGGAGGACTGAAAGGGAGTGAATACAATGTTGAAGTGTTGAAGCTGCTCGATAGAGAGACTGCTCCTCAAGGCTACAATTTAACACTACGCGCTGTCGATAGAGGTATACCTCCCAGGCAGACCTACATGTCGATACCGGTTCACCTGGCCGACTTGAATGACAACGCTCCCGTGTTCGACAGGATGATATATGAAGTCGACGTTCCTGAAACTGCCCCTGTCAATTCTCCGATAATACGACTGAAGGTGTCCGACGCCGATCAAGGTCGGAATGCTCAAGTATTTTTGGAGATCGTGGGTGGTAATGAGGGTGGCGAGTTTCACATAAATGCCGATACGGGAATGCTGTACACCGCAGTGTGTTTGGACGCCGAAAGCAAAGCTTTCTACACTCTGACGGTATCCGCCATCGACCAAGGGAATGCAGGAACGAGAAAGCAGTCTTCGGCGAAAGTAAAAATCCAAGTCATCGACACCAACGACAACGACCCGTTGTTCGACTCTGCAGAACTGCAAGTGTGGGTCGATGAGAATCAGGCTGCAGGAACATCCGTTACTAAAGTAACGGCTAGGGACAAGGATTCCGGTGAGAACGCGTACATATCCTATAGCATAGCGAATCTAAATCCAGTGCCTTTTGAGATTGATCATTTTTCGGGGATCATCAAAACTACACAAGTGTTGGACTACGAGTCTATGCGCAGACGCTACGTGTTACACATAAGAGCTTCCGATTGGGGCGCACCGTATCGACGGCAGACGGAGATGAAATTAACTATAAAACTGCGAGATGTAAATGACAACCGACCACAGTTTGAAAAAATCGAGTGTGTGGGTCATCTGCCTAGATACACTCCGATCGGAACCGAAATACTGACTCTATCTGCGCTGGACTTCGACGCAGGTAACATCATCAGCTACAGGACCGTGTCGGGGAATGAAGACGGGTGTTTTAATCTAGATTCTGCTACCGGCATCTTATCGGTGACTTGCGATCTGAGTGACTTGATGGTGTCCGAGAGAGAGGTAAATGTCACTGCTACAGATGGAACACATTTTGCTGACGTCAACAAAGTTAAACTGAAGCTCATCGCGGCGAAGAAGGATTCCGATATGTTCTCTTCCTCGAACTCGGTTTCATTTGAGTGCAAGGACACTGGGGTAGCGAGGCGGTTAACAGAAGCGATGGACTCGGTGAAGAAGAGCAACGTCGCCCACAACGACTCCGAAGTGTTCGCGATGATGCCCAGCAGGTACGGTGACAACGTCCATACACCAGAATTTATAAACTTTCCACACGAGATACAAGTCAACGAGTCCGCTCCTATAAGAAGTACTTTGGTGAAGATCCGAGCCAGAGATCGTGATCTCGGTTATAATGGAAATCTAATTTTTGGAATCACCTCCGGAGACAATGACTCCGTGTTCCGCATAGAACCTGAAACGGGGGAATTGAAAGTTATCGGATATTTGGATAGGGAAAGGGAAACAGAATACTACCTAAATATTACAGTGTACGACCAAGGACGGCCTCAGAAGACACAATCCCGCCTGCTTCCTGTTATGATACTCGATGTCAACGATAATGCTCCAAAATTTGAGAGGCCATTAGCGAGTTTTAGGGTCACCGAGAACGCACTGAACGGAACAGCCATATTCAGACTGAACGCTACCGACCCTGACGTGGGCGAGAACGCGAACGTCGCGTACTCCTTAGTAACCGATACGCCACACTTCAGAGTGGACCCTGTTACGGGCGTGCTGTACGTCACTGCACCGCTGGATCGAGAGAAGGAGGAGGTGTACGAGTTGAAGATTCGTGCGTCAGATCGTGCTTCCGACCCGAAGGACATCGAAGCTCTCCACTCCGAGGCGATCGTGAGAGTGTTCATAGACGATGTCAACGATAACGCACCGTCCTTCTCGCTGCAGAGCTACTCGGTGAAGGTGAGGGAAGATACTCCGATCGGTAGTGTCGTGGCCATCCTCGATGCGACGGACCCGGACCTCGGGCAAGGCGGGGATATCCGATACTCCATCCTCGGAGAGAGTGAGGTCGATTCACCCTTCACCGTGGACAGGCTGACCGGAACCGTGCGGACTGTCAAGCTGCTGGATTACGAGGAGCGGCAGGTGCACTCGCTGACCGTGAGGGCTCGAGATCGTGGAACTCCGTCACTGCTAACGGAGGTCACTCTGGTCGTGGAGGTCGTGGACGTCAACGAGAATCTGCACGCCCCGGAGTTCGAGGACTTTGTGGTCGCTTCTGCAGTTCTGGAGAACCAACCTGTCGGCACTCTAGTAGCGACCGTCAAGGCGACTGACGCTGATCCTCCCGGAGACGACTCCAGAGTGGGATACTCCATCCGCGCAGGGGACGGCTTGGGATACTTTTCCATCGATGATCAA
>Auc74
ATGTGGAGAGCACGCTTCTTCCCTATTAAATACAAAAACTGGCCTGGTTTTTCGAGTGATAAAAAATGCTACATAAACAACACTGCTTCTTGTTATCAACAAGTAAAATTAGCTACCAAATCTTCTGAATCGGAGTTTCGAGAAGGACAAGAGTTGGAAGGATTCACTGTACAACAAATTACAAATATACCAGAATTCCAGTTAAAAGCAATTCGTCTTCAACATGATGATACTAGGGCTCAGTATCTACATCTTCAAAGAGAGGACACAAATAATGCTTTTTCAATCCACCTTCGAACGACTCCTTTTGACTCATCTGGAGTTCCCCACATCCTGGAGCATACCACCCTCTGTGGGAGCAAGAAATATCCATGTCGTGACCCGTTCTTTAAAATGTTGAACCGATCATTAGCTACATTTATAAATGCACAAACCTGGCCTGACTTCACTCTCTATCCATTTGCTACACAGAATCAGAAAGACTATTACAACTTGATGTCCGTCTATATGGATGCAGTATTTAATCCTCAACTAAAAGAGTCAGATTTCCGCCAAGAAGGCTGGAGACTTGAACATGAAAATGTGGATGATCCCAATTCTCCCATAATCTTTAAAGGTGTGGTCTTTAACGAAATGAAAGGAGCATTATCTGAAAATCAACGAATATTTGGGGAAAGTTTGATGAATAAAATTTTACCAAGCCATACTTACAGTGTTATATCAGGTGGAGACCCGCTACATATACCTCAGCTAACTTATGATCAACTGAAAGCTTTTCATGCTCAGTATTACCATCCTAGTAACGCAAGGTTTTATTCATATGGAAATTTTTCATTAATAAATCATTTGAAATTCATCAATGATAACTATTTAAGAAATTATGGAAAAGTAAAAGAAGACTTTTCTGAATTTACCAAAGTACCACTTGAAAAAAGATGGACATCTGAAAAAAGAGATCATGTTTACGGGAAAGTAGATAATATGGCTTCTGACCCTAATAAACAATCAACACTAGCTGTAGGATATTTGTGTTCTGACATTAAAGATGTTAATGAAACATGTGTTTTACAGGTTCTGTCAGAACTTTTGACAAGTGGGCCAAACTCGGCTTTCTATAAAAGTTTGGTTGAACCCAATGTGGGATCTAGCTTTAGTTCAGTTACAGGATTTGAAGGTCATACCAGAGACACTTTCTTTTCCGTTGGACTACAAGGCCTGAATCCTAAGGACTTTGACTGGGTTACAGATACATGTAATAAAACAATTGATAAAGTTATTGAAGAGGGTTTTGACCAGAGTCGCATTGATGCTATCATACACAACATTGAATTAAATACCAAACATCAGGCCTCAGATTTTGGTATGCGATTTCTTTTTAGTTTGTCATCTTTATGGAACCACAATGGTGATTTATTAAAAGCTTTAAGAGTTAATGACTTAGTTGCAAACCTCAAAACAAATATGTCCAATAACCCTCGATACCTTCAGCAAAAAGTGGAACAATATTTCAAAGTAAATAACCATAAGCTAATTCTAACCATGACTCCAGATGAACAGTATGATGAAAAGAAAATGAAACAAGAAAATGAACTTTTACAGTTAAAATTATCTTCACTTACAACCGAAATGAAAAATAAACTATATGAGGATGGAATTAAACTGAGGGAAGAGCAAGACAAGAAACAAAATGTGGATTGTTTACCAACTTTAAAATCAAGTGATCTAAAAGAAGACATTGAACGTTCTGGACTAAGATATAGTAAACATGGTGGTGTACCAGTTCAATTTTGTGCTCAACCTACAAACAACTTGACCTATCTAAAAGGTATTTTGGATACATCTTTTATTTCAAAAGATATTAAACCTTATATTCCACTGTTTACGACTGTAGCAACAAAAATGGGAACAAAATATCACAATTATCGAGACTTTGACCAATTAGCACAGTTAAAAACTGGAGGTTTGAGTCTCTCCCTTCATCTCTCTGAAAATAAAAATGACAGTAACGGTTATGAAAATGGTATCTTGTTCTCATCATATGCTTTAGATTCAAATATAGAGACTATGTTTTCTCTATGGGGAGAGATATTCAATAATGTTACATTTGAGGACAAAAGTAGACTAGAAACACTAATGAAGTCCAGTGCAGATCAAATGGTCAGTAATTTGGCTGATCAAGGTCACTTATATGCTATGGGAGCATCAGCCGCACTGGTGAATCCTGCGGCTCTCAGAAATGAAGAAAACAGTGGTTTAAGATATGTCACATGGCTATGCAGTATGGTGCAACAGAACAAATATGATGAAGTTTTGTCCAAATTAGATTCTGTTGCTAAGAATGTGTTCAGTAAAAAGTATATGAGATTAGCTGTGAATTACTCCCATGAAAGTAAACAAAAAGTGGAATCTGCTGTAGAGTCATTTGTAAACTCATTACAGGGTTCTTTTGAAAATACTTTTATTTCTGTACATGACAATGAAATGGCTGATAAAAATCATAAACTCGGTGTCCAATTTGAGATACCACTGCCTGTTAACTATACTAGCAAATCCATACCTACTGTCCCTTACACTCATGCAGATTTCGCTCCTTTGAGGATTCTCTGTCGACTCCTTTCTTCAAAATACTTGCTACCCATGGTGCGAGAAAAGGGAGGGGCTTATGGTGCTGGTGCTCGTTTAACACCTTCAGGTGTTATTTCTTATTTTTCATACAGAGACCCTAATCCCGCCCAAACATTTAACACTTTTGATGACTCATTAAGTTGGATAAATAAAGGTGATTTTACTGAACAAGATGTCGAAGAGTCAAAATTAGGTACTTTCCAGGCCATAGATGCTCCAATTCCTCCAGGTGCACAAGGATCTAGAGATTTCATCTATGGGATCACTGAGGAAGAGTTCAAGGACCATCGTCTTAAGTTGATGAGTGTGACTAAAGAGGATATAGTGAAGGTAGCTTCAATATACCTTGATCCAAACCGTGATGTCTGTGAAGGAAGGGTTTTGTTAGGACCTTTGAATGAAGAAGTAAGTAAACGTCCAAGAGAGAAATGGATAACTGAAAGGTTG
>Auc75
ATGAGTGTGAATTATTATGTTTCTTTGATACTGCTGTACTGGTTGGGGAGGACGGTGAGGTCCAGCGAGGAGCAGACCGTGCCGCCTCTGAGGTACGATGCTCCTGACGACTGCCAGTGGTGGGTGAGAGACAGTGCCAGTAGTAATACTGCCGGTGATGAAGTGGCCTTGTACTGTAAGCTTAGGACTATTAACAGTGAGTTCGATACCACCAACTTCAGTGTCATCCCCTCCGAGCACACGACATCCCTCAAAATAGAGTGTAACGAAAGTATGTTATCAAAAAGTTCCCTGGACGATCGAAGTTTTGCTCACCTGACGAGGCTGAGAGAGTTGATCCTAGAGAGTTGTAAATTGGGAAAGTGGCCGTCCGGTGTACTCGCTGGTCTGCGAGATTTGCGTAACCTCACGGTGAGGACCCGGAACACCGATTGGCCGACTATGAGTCTGGAGATAGCGGCCGATAGCTTCTCACCCGTCCGTCAATTAGAGAGGCTCGACTTGAGCTCCAATAATATATGGTCCTTTCCCGATAACGTGTTCTGCCCCATGACTAATCTGGTGTCTCTCAACGTCAGCCGGAACCGTCTGCAGGACGTGGGTGACCTCGGGTTCCGAGAGAAGACGCCGCCTCCGCAACCTCTGATCAGTACCCAGGACGAGGCCACGGACCCCGGGCCGGACGGCAGGCCGGCGCCCGTACCCTGCACGATGGACATCCAGACACTCGACACCTCGTGGAACCACTTCGTGCTGATGCCAAACAACGGGTTCAGCGCGCTGCGGCGTCTCAAGGAGCTGTACATCCACGACAACGAGATCGCGATGGTATCGGAGAGAGCTCTAGCGGGATTAAAGGTGCTGCAAATATTTAATTTGTCTAATAATAAAGTAGTAGCTCTTCCGTCCGAATTGTTCCGAGATTGTGCTGACGTCGTTAAAGAGATCTATCTTCAAAACAATTCCATAAGTGTTCTTTCTCCTGGATTGTTTGCGGAGTTAAATCAGTTATTAGCCCTTGATTTGTCAAGAAATCATCTAACGAGTGCTTGGATAAATGGAGGAACATTCTCAGGTTTGATTAGACTTGTACTTTTGAATTTATCTCATAACAGAATAACAAAATTAGACCCTACTTTATTCCACGATCTATACACACTGCAAATATTAAATTTAGAACATAACCTTCTTGAAACTATACCTTCTAATACATTCACACCTATGAATAATCTTCATACATTAGATTTGTCGTACAACAAATTCACGTATCTGGATGCCTATGCTCTTAACGGGTTGTATGTATTAAGCTTGATTTCACTGGACAATAACATATTGGAAGGTATACACCCAGATGCATTCAGAAATTGTACAGGTTTGCAAGAATTAAACCTAAGTGGAAATCAACTCAAATCAGTACCTTTAGCCCTCAGGGATTTAAGAATATTGAGAACGGTTGACCTAGGAGAAAATTTAATTACTTCATTGGATGATCCAGGGTTTCACGGAATGACTAATCTGTATGGTTTGAGATTGATAGGTAATCAACTTACAAATATTAGCAAAGATACGTTCTCAGATTTACCATCCCTACAAATATTGAATCTAGCAAGAAACAAAATTAGTAAAGTTGAAAATGGAGCATTTGATTCAAACACAAATCTTCAAGCAATCCGTCTTGACGCCAACCTCTTGACAGATATAAATGGCCTTTTTACGGAAGTTTCCAGTCTACTGTGGCTTAACATTTCCGATAATCGTTTAGAATGGTTTGACTACGCACTATTTCCCAGAGGTTTGCAATGGATCGATCTGCACAAAAATTTTGTTTCTGAACTGGGTAACCATTATGGCTTAGAGTCCGAATTGAAGATTCAGACACTAGACGCAAGTTTCAATAAACTTACAAAAGTAACAGCGTCTTCAATTCCTAACAGTGTAGAGCTATTATTCCTAAATGACAACCTGATAACAGATGTCGATGCTCATGCTTTTGTAAAAAAGGTAAATTTAACCAGAGTCGATCTATATGCAAATCAAATAGTAGGGATGAATCTGAGTGCGTTGCTGTTGTCGCCAGTGAGCCCGGACAGGCTATTGCCGGAGTTTTACATCGGTGGAAATCCTTTCCAATGCGATTGTGGAATGGAGTGGCTACAACGGATCAATACACTGGACCATAGAACCCACCCACGTGTCATGGACCTGGAGAGTATTTATTGTAAACTACTGTACAATCGGGACAGAATGTACGTGCCACTGATTGAAGCAGAACCATCTCAGTTCCTATGTGCGTACAAAACACACTGTTTCGCTCTATGTACGTGTTGCGACTTCGACGCCTGTGATTGTGAAATGATATGCCCGACTAACTGTACGTGTTATTTTGACGGTTCCTGGTCTGCCAATATAGTTGATTGCGCGGGATCCGGTTACACACAGATGCCCAGTAGAATTCCGATGGACGCCACTGAGGTTTATATAGACGGCAATAACTTCGGTGAGTTGACCAGTCACTCTTTTCTAGGAAGAAAAAACTTGAAAATACTCTACGCAAACAATTCAAATATAGCCGCTATATACAACCATACGTTTAGTGGACTGAAAAGATTGACAGTGCTTCACCTAGAACACAACCATATAAAGGAGTTGCTGGGTTTCGAGTTAACGAGTTTGGAAAACCTGAGAGAAGTTTACCTACAAGGGAATAAAATACATTTTATAGACAATAGAACTTTTATTGGATTACAACAACTCGAGGTTCTACGGCTCGACGGCAACAGACTTACAAAGTTCGCAGTGTGGCAATTCTCCTCCAATCCCTACCTCGTAGAAATAGGTTTGTCAGGAAACCAATGGTCCTGTGACTGTAAGTATCTACAAGACTTCAGATCATGGTTTACCGATAACTTCGCTAAAATCGTAGATGCAAATAATTTATATTGTGTTATTAATAACAGGACAAACCTAATGGGACCTCCTATTAAAGACCTGAACGGTACGTACTGCGCGACTTATATAAGTGGATCCAGAGGCATGGTAGGACGTTACGTAATTAACGACTATATCCCTTTCCTTTTCTTGACTTTTTGCGCTTTTGTCGCTTCCATTGTCTTAGTGTGTGGACTGTTTTTCTATCGAAGAGAACTGAGAGTGTGGATTTACTCCCGATGTGGACTGAGGATGTGTTACAAGTCGACTCCTTTCGAAGAAGAGCAGGACCGCGACCGTTTATTCGACGCGTACGTAAGTTACAGTGTCAAAGACGATGCGTTCGTTTCGCAGATGTTAGCACCTGGACTGGAGTCGGGGGATCCAGCTTTCAGATTGTGTCTGCATTACAGAGACTTTAACGTCAGCGCTTACGTAGCCGATACTATCGTGGAGGCAGTGGAGTCTTCCAGAAGGACTATAGTAGTGTTATCGAAGAACTTTTTACATTCGGAATGGTGCCGGTTCGAATTTAAATCTGCGCTGCACGAAGTGTTAAAAGACCGTCGCCGAAGAATGATAGTAATTCTCTTAGGAGATATTCCTCAGAGGGACCTCGACCCCGACCTGCGGTTGTACCTCAAGACGAGCACGTGTATCGAGTGGGGAGATCGTCTCTTCTGGCAGAAGCTCAGGTTCGCCATGCCTGACCTCCGAAAGACTGGGACGTCCCGCCGACTGCCGAGACCTCCTCCTCCTCTCTACGAGCACAGCTCTTCACTTCCTCCTCCTCCACAACCGCCACCGGGGAAACTTCTTCCTCCCTTTCTTCATCATCCGTCAAACCTGCAAGTTGCCTCACACCGAGACTCGACCAGACGGATGACTCAACCGTTGTGGGCG
>Auc76
ATGACATCAGACTTTGAAGATTTGGATAGTTTGCAAGATGAACTTAGGAATATTCAAAGTGTTATTCATTTAACGAGAGAAAACATTGATGCTTTAAATGCAAAGTTTGCAGGGTTTCAACACCCTCCGTCAATGTATTTAAGTGAATACCATGAACTAACGAGTAAACTTCACGAATTTGAGGTCAAAGAACAACAGTTAATTGAGGAAATAGGCAATGGAAGATCCAGCCCACAAGATACTTTAGCAGATAGTGACTATAGTTCTCTATATGACCAGCCATGTAAACCTATAAGAACACATTTAAAATCAGTAGTTCGAGCACATCTACCTAATCAACAACGCACTAGTGTACAGGTAAAGCAGGGACAAAGTCTACGTGATGCTCTCGCTAAGGCAATGAAACTACGTAACTTAACTCCCGATGTTTGTATTGTTTATAATATAGTAAGTGGTGTGCAAATACCGTGGGATGCTGATATCTCAACAATTGACTGTGAAGAGATCAGAGTTGAGATTTTGGACAAATTCCCGATTGCAACTAGCATTTCTCATAATTTTGTAAGAAAAACATTTTTTTCATTAGCTTTTTGTGAATGTTGTCGGCGTCTATTATTTCAAGGTTTCTACTGTCGTACCTGTGGTTATCGGTTTCATCAAAGATGTGCTGCAGGGGTTCCAGCATTATGTCAACAGGTTCGTATGCAAGATACCTATTATCAAATGTTACTTGCACAAAATGCAGAGACATCTGCAGGTATATTGCAGATTCCATCTGGCTACGGAATGAACAGAAATCCCTCCAGACGTCATCCAAGAGCTCTAGGTCATGGTGAAAGATCTAGCTCAGCACCAAATGTTTGTTATAATCTTGTTAATCCTATGGGTGGTGATATTCCGTCTTTGGAAGAGTTTGTTAGTTTAGTCAGTACTGCTCCAGGACCAGTTGTTAACAACAGACTCTCTCACAGTCAGAGTGCTCAGGCATCCCCTACTAATGCTTTAAGACCCTGGAGACCAAGAGCTCGAAGTGCTGATGAAAGTGCAAATAAAATTAAAATTCACAAGGATGCTCCAAGGGAATCTATTGAAGATTGGGAAATTCCAGCCGATGAAATTCTTGTAGGGCCTAGGATTGGATCAGGTTCATTCGGAACAGTGTACAAAGGCCATTGGCATGGGCCTGTAGCTGTAAAAACGTTGAATGTAAAAGACCCTACTCCTACACAGTTACAAGCATTCAAAAATGAAGTAGCTGTTTTAAGAAAAACACGCCATCTAAATATTCTTTTGTTCATGGGTTGTGTTAGTAAACCTCAATTGGCAATAGTTACTCAGTGGTGTGAAGGTTCTAGTTTGTACAGACATCTTCACGTTCTGGAAACTAAGTTTGAAGTTTTGACTTTGATCGAGATATCCCGTCAAATTGCACAGGGTATGGACTATTTACATGCAAAGAACATAATTCACCGGGACTTAAAGAGTAATAATATTTTTTTACATGATCTGACGGTTAAAATAGGAGATTTTGGCCTAGCAACAGTCAAGACTCGGTGGTCTGGTGGACAACAGTCTTTACAACCAACAGGATCCATTCTTTGGATGGCACCAGAAGTTATCCGAATGGATGAAGAAAATCCTTACAGTTTTCAATCAGATGTGTATGCTTTTGGCATAGTTTTGTTTGAACTATTTTCAGGACAGTTGCCGTATGCTAGTAATGATAAGGACGTAATATTTTATTTAGTGGGAAGGGGATTTCTTCGACCTGATCTTAGTCAAATTAGTTCTGAAACCCCCAAAGCACTACGAAGACTGGCTGAAGATTGTATCAAGCTGAATAGAGATGAGCGTCCACTCTTCCGGCAGATCTTAGTGTCACTAGAGAGTCTCCAACGAGCTCTGCCTAAAATCCACAGATCAACTTCTGAACCTACTCTTAATCGTACCCAGCTTCAATCCGATGATTTTCTCTATGGTTGTGCATCACCCAAAACACCTGTTAATACTCAGTTTGGGGCCTTTCCATTTTACTCAATGGGTGGTATTATT
>Auc77
AATAACAGCATGATCTGTCTCAACGGACAAGTCCTAAAGCGAGAGTCAATCCACAACAGCTCCAACGCCAGATTCCTAATGGATTCCATGTTCGACTTCGCAGAAAGATTGAACTCTCTGAGACTGTCAGACGCTGAAATCGGCCTCTTCTGTTCCATCGTCGTGATCGCTGCGGACCGACCCGGGCTGCGGAACACAGAAATCATCGAGAGGATGCACAACAAGCTGAAGAACGCCCTCCAGATGATCATCAACCAGAACCATCCCAACCAACTAGGTCTCATTCACGAGCTCATGAAGAAGATTCCGGATCTGAGAACGCTCAATACTTTGCATTCTGAGAAGCTGTTGGCATTCAAGATGACTGAACAGCAGCAACTGGCTCAGCAACAGCAACAACAACAGATGTGGGGCAGTATGATGGCCGAGGATGAGTGTAACAGCAAGAGTCCTGGCGGAGCTTCATCTTGGTCCTCATCTTCTGATGTGACGATGGAAGAAGTTAAAAGTCCTCTTGGATCAGTTTCCAGTACGGAATCCATGTGCTCAGGAGAGGTCGCTTCTCTGAATGAATACCACCACCAAAGTCATCATGTCAGCAGTGCCCCTCTGCTAGCAGCAACGCTGGCCGGAGGCCTGTGTCCTCACAGGCACAGAGCAAACTCAGGCTCCGCCTCCGGAGACGATACGAAACCTATCCATCGCCCGTTCAGGAAATTGGATTCCCCAAGTGACTCCGGCATTGAAAGTGGGACGGAGAAGATCGACAAGCCCATCGGAAGTGCACCTACCTCCGTATGCTCGAGTCCAAGGTCTTCTCTGGAAGACAAAGAAGATCACCACCACAATTCCCACCACCACCACCACATAGCAGAAGACATGCCTGTCCTCAAGAGAGTCCTGCAAGCGCCTCCGCTTTGTGACACCAACTCGCTCATGGACGAAGCCTACAAGCCTCACAAAAAGTTCAGAGCACTGAGGAATAAAGACTCAGCGGAAGCGGAACCCATGCAAGCGTCCCCACAACTCCACCACCACCTGACGTCTTCTCTCTCAAGTACACACTCGACGTTAGCCAGGTCACTGATGGAAGGTCCTCGAGGGATGACACCCGAGCAGCTCAAGAGGACGGACATCATCCACGACTACATCATGCGAGGAGAATCCCCTGCCAACAACAACTTTCAGTACATTCCCTCCCAGAGGTGGTCCCAAAACTCCGCTACAAGTGTGATAACCACCACCTCAGGACGGTCTGCCGCCTACGTCCTGGTCTCCTCACCTCCCTCCCCCTTAGTCCATCTGGATCAACCTTCCAGGCTCTACCTAGCACCCTCCCCCTCCTCCACGTCACCCGCCTCACCCAGTATCATGGAGCTGCAGGTCGGTATCGCCCAGCCGCTAAATCTCAGCAAGAAGACACCGCCTCCATCCCCCCGCCCACTCTCCGCACCTTCGACTGCGCCACAGAAGGCGGTATCTCTAGAGGCC
>Auc78
TTTTCCGACAAATGTATAGTTTTCGAGGAGATAGCGACCGTGAAAGACGAATTTGTGAAAGTAACTTGTTCACTAAACAACGAATCTATTTATTTAGACTACCATGCTTTTACTCCTGTCAAAAGAAGTGTCAAAAAGAAGGTAGAATTTGAGGAGGAAGAAAATGCCGTCAGTGTCTTAATGATAGGAATAGACGCCGTGTCACGTTTGAACTTCCATAGACAGATGCCGCAAACGTTAAATTTCCTTGAGAAAAACTTAAGTGCTGTTGAAATGTTAGGGTACAATAAAGTAGAAGACAACACGTTTCCTAATTTAATACCGGTGCTGACGGGCCTATCAACAAAGGAGTTGAAGAAAGCCTGCTGGGCAAAGGCAACGTCGGTATTTGATTCTTGTAATTTTGTGTGGGACAACTTCAGCGATGCAGGATACGAGACGGCTTTCGGTGAAGACGCTTCCTGGATGGGGATATTCAGTTATTTGAAGAGTGGATTCAGGAAACAACCAACAGACTACTACATGAATATTTTTAATAAAGTATCCGAGGATAAGATCGGATTCGAGAAAAGACTAAATGCTAAGTTGTGCGTCGGGCCAAGGAAAACCATTCAAGTTTTGTTGAACTACGTCTATAAATTTGTGAACGCCATGAGGAACTCTCTATTTTTTGGATTTTTCTGGGGCTCCAGCCTCACCCACGACTACCTGAATCTGCCCAAATACGGAGACGAAGAACACAGACAACTCTTGGAGAATCTTTACAATGAGGGTGTCTTCAACAGAACTGTTCTTGTCGTTATGAGTGACCACGGTATAAGATGGGGAGAAATAAGAGGAACCTTTCAAGGGTACTTGGAAGAAAGACTGCCATTTCTTTTCATTGCCTACCCAAACTGGTTCAGAATCAAGTACACAACGGCTGTGGCTAATTTGAAGAAGAATACTCATAAATTGACAACGCCTTACGATCTACACGAAACGCTGTTGGATCTCAGCAACGTGGCCCAGTTGGACCAGGAGACTCTGAGAGAGAGGTCTAGGCGGTTGGAGAGAGCCGAACCACTTCCTAGGGGTATCAGCTTATTTCTACCAATTTCAGAGAATAGGACATGTTCGAGCGCTGGAATAGACGACCACTGGTGCACCTGCCATCAGACTAGGGACATCCTCACCAACTCCAGTCAGGTCCGACGTGCTGCCAATCGTCTAGTGAAGCACATCAACTCCTTGCTACTGCAGTTTCCGCAGTGTGCCGAACTTCGGCTTTACAAGATTCGGAGTGCGAGAGAGGAAAGCTCTTCTTTTAAAACACCTAGTGGCATTCAATACTTTACGGTCACGATAGAAACTACCCCTGGGCGAGCGCTCTTTGAGGCGACGGTGCGCTACAACGGAAACACTGACAGTTTCTCAATAGTCGGCACTGTTAGCCGTATAAACTTGTATGGCGACCAAAGCAGTTGTGTGACCCAGTACAGGCTTAGATTATATTGTTATTGTATTCAT
>Auc79
AAACTTGCTGGTAGCAAACGTGGTGGATCCCGCCACCGGCCTTGGTTCTTAGACTCATGGACATCATGTGCTAAAGAACCTCCCTCTCATCGTTACGACCCTGAAGGCTGTGAAGATGTCCATAATTTACCGATAGAGCTGCGGAGGCTAGAGGAAGAACAAGAGGCTCCACAGCGAAGACAAACATTTGCATGTTCTCATCAGCTATCTGACATTCCCCTAAATCACAAATCAAAGAGTTTGACAGACATTATTGCAGTGGAACAAAGATCAATTGTGAGGTCCCGCTCCAGTGTTCCCAGTCTGGAAGTTTCTCCTCCTGAAGAAGCAGAACCAGTGACTACTGAAACAACAGTGACAGGGACAAAGCCCAAATTAGTGAAGCAAAAGCAGTCTGTGTGTGATGAAGACTTTGATGGTGAAGATGGAGATGAGCCAACAGACATGAGAGATCTTGTGAAAGCTCTCCCAGAGTTCAAAATATCAGGTTATGGAGGAATAAAAAGGGGAAACGTCTTCAAACAAAGCTCAATGAATGAGGAGTTAATGTCAACTGAACGATTAAGGGAGAAAGAAAGAGTTAGACAGAACATTCAGAAACAGGCATCACTCAATGAAGATTTGATGTTTAGAAGAAACAGAACATTAGACTCACTGCGTGAATCATTATTTTCAGTATCCACTGCTAAACGTTTTCAATTGCTGAAAAATGGTTTCACAAACAAGATTAAAAGTTCCACAACAGGAATTGAGAAAGTTGCAGGAGCATCTTTCAAAAATGGTTTTGTTAGAATTTTACAAGGATGGACAGGACAAGATGTGGGATCTCCTATCCCGCAACCTGCTCCTCCTCCTCACACACCTGCCACAGATTCTCAAAAACTTTTGGTGGAGGAGAAGAAGGAAATTGAAAGGAGACATTCTAGAGAGGATGGTTCAGATTCGTCTAAAGACAGTAGTTTACAAAGTGATACAAGTGTGGATTCAGAGGATAGTTTTGCTTCAGTAATATTTGTTCCTAAACATGAACCTCCTCAGGAGCAAAACTCCAGCAACACTTCACCAACACTTCAGTCCACCCCTGCTTCACCTGGTCCAACATCTCCGAAAGTCAAACTCCCTCCTCCAATCTCACCAAAGATGAAACAACCACCACAAATTTCATTTGGGATGTCTTCACACCCATCTTCTCCTAAACTTAAACATCCTAGTGCTCTTCTTGGCTCACCCACTCCAAGCTCTCCTAAAATAAAGTTTTATTCTCAACCAACCTCCCCTAGGCCTTATCAAACTTCTTTTTTAACATCTCCGACATCAAAATCTACATTCAAACTACAAGCTTCCCCAAATGGTTCTAATATGTCTTCCCCAACCTGTAAATCATTTCCATTTACACATCCATCTGCTTCAAAAGCATCATCATCTTCAGGATCTTTCACAATTCCTAGTATTGGTCACATCACTCCTACCTCCCCTACAGCGGACCAACCTAGAGTTAATGAATCTTCCCCTATATTAACTCCTACTCAAGCTCCTACAGCAACGATCCCTTCACCAAAGGACGGTAAAACTGCTAGCTTGACCTCACCTAAAGAAGAAACCAAGTCATCAGCGTTCTTGGAACTTTGGCCCAGTTTGTCTCCTGGTGTATCACCAACTTCTCCTTCAAAAGACTCAACCAAGCGGTTACTATTAGATGAAGATTTGGATAGACCTCTGATAGAGAAGCAGACAGAAAAAATGAAAAAAATCCAAGATATATTAAAACAGAAGGAGAAATCC
>Auc80
ATGGTACTTAAGAAAGGAAGTATTGTACCGCTCTCGGTACCAGGCATGGGTGAACCTGTAAAGAAAAAACAGAAGCTAAGAGAAGATAGTTGCAACGAAAGTTGCAATGAAAGCTGCAATGAAGATTTAGAGTTGCTTCAACGTAACTTATTAAACCAATGTTTGTGCTCAATGTCGGAGAGCTGCTTGCGCAAACCATTCCAGGGTATGAGAATAGTTTGTGAAGAAGACATGCAGGGCTTCAGACATGCAGTGGTAGCAGAATGGAATAGGAACAGGACCTTACAGTTTGTCAGTTGTGTACAACTTCTGTGTGAGGTCGCCATCAAACAGAATGCCAAAGGAGTGTTGTGTTCTCGCATCGGTGATGTGTGCGATGCTCTGATAAGAAACGAGTATGGGCTGGTCGATCATCTGATAGAGTTAGCAGATCACCCGGATCGGTTTGTTTGTTTCTCTGCTGGTAGAGCACTCTCAGCTTTTTTCTTAGTTTCTAGAGCTCATGTAGATCCAAGATGGCTGGATAGATTGACTGAAAATGCTCTGTCCATTTCAAACCCTCAGAAGGTGTCCTTTTCACTTGAGGTGATTAAACGAGTGATAGAATGGAAAGATTGTGACGAACACCCATTAGAGCAAAGAGGAGAAGACGAGCATGTGGCATCCTGTCATGCCTTAAGTGTGAACGATCCAGAAAGCTTAGACAGTAGTCAGATTAAATGCCTTTGCATAAAGGCTTTGGAATCTAAATGGCCGACCATCGTCAATAGATTTGATAGCCTTATATCCTCATATTCATCAACATATGAGTCCACTATAGTCACTTTCTTAGACCTATGGGAAATGATAATTTCTGTAAAAGCCAACCTATCCGTTGTTGATACAAAACCTTTCTATGACCATATAGACAGTTTTGTCGCCTTGCTGAATTCGGGTGTTCCTCCAGTCATTTGGAAACATCTACTGGGATTGTTTAATGAAGTGTTATGTTATGGAAGTACTTTGGCTTTGCAAGATATTCTGGACGATGAACCATGTGCCTTAGCTCACCTGATAGTCAGGAGTGTCAAGGATTGGAGGTTACTGGACTCCTTGCCCTACAGAGGTAGTAGTGGAGGTTTTGTAGGAGGAGGAGGAGATGGAGACAGACCACTGCTACAGAAAGCTGCTCTACTTGTACTCAAAGCTGTGGCAGTGACAGTGAAAGAAACACGGTCTGATTCCTCTAGTGACAGTTCCTTAGGGTCGGAAACAGAAGATGCTGACGCTGACATGGCCGTTATCGAGCGGAGTATCAGAGAAGTTTTGAGGCAACTGGACCTCTGTGTCAAAGCTCTACTTCCTTACCATCCAGAGACGCCTGTTGCCAAGTGGGTCGTCCAATTGTTCACCGATCAAGATGATGCACTCATTGAGTCCATGGTGTGTTGCCTAGATGTCACTGTTGGTCTGTGCTACAGGGAGACGACTCTTCCCGACTTGAGAAGAATACTAAGCCCAATATCCACGTTTGTCGAATTCCTCCAAACTGTCTCTCATGACCCAGATGTGCTTCTCGATCTGCTGGTGAGCAATGAGACCTGTTTCTTGTTGTATTTGCTCCGGTTACTGAAATACGTCCGACGGAATTGGACAGAATTTGTAAGTGTGTGTGCTCAAGAGCTGGATAATACCATGAGCGTTTTGATTCGGCTCAGACTTGCTATTGACAGACTAGTTTCCAAGGATTTGTTTCCTTACAATATCAATCCTGTATTGAGGTTACTGGAAAAATGTGAAAACTTGTATGAAGGATGTTCTGCATCT
>Auc81
ATGGAGTCAAACTATGATGAAGATCTGAATGACAATACATTTTTTCAGATTCTTCAACAAAATCATTTGGAATTGTTTGAGAAAGCTACTTTAGATGGTTGGGTTATTTGTGTGCCTAGATCAGGATCATTACCTAAGTATGTTTTGAGCCATGAAGATTTTTTCAATCATATTCTAATACCTAGTGATGAGTTACCAGAAACACATTTCCGTTCTTTGAATGACAAAGATGTTAGAATTTGTAATCGGGTGGTGACAGTTGAACCAGGTAACAACTCTAGTCCTTTCAGTACTCATGTTTTGTTTGAGGAAACATTTTACACTGAAGATATGTTAAAATATAAAATCCTCTGCATAGACAGTCCATTAGAACAGTTTCCAAATAAATTTAAGAGTCAGTCTGATATAGTGTCAATAGAAACATTGAGAGACTGCATTGATTTGATTTGGACCGAAAGTGGAAGTAAGGATGTATTGGAAAAAATGGACGAGGCTATAAAAGCCTTTCTTTTGAGAAACCAAAGGTTTGAGTTCAAACCGATTCAAATCCAAAAGGATCTTGTGAGTAATTTGTACATCCAATGTCTTCAAATAACAATGCATGATAGTCGAATAAGAGAAAAAGCTAGTATGAACCGCCATTTTTTGGATAATATTAAGTTGAGTGTAGAATCGTATGTACATCATGGCATCTATAAAAAATTAATTAAAGGTGTAACAGCATGCACTGCTTTTGAAGATAGCACCTTTAATAAAATTGTGCGTAATCTTTCAGATATTCAACTTCGAGATCTTGATATAAGGTCTGATCTGTCAGACACTGTGCCTAAAGCTAGAAGTGAGTTGGCAAGAGTAGATGGATATAGCACTGTCTTAGGTAAAGTTGGATGTTTGAAAAGAACTTTGGCAGCAATATCAAAACAAGACACTTCTAATTCTAAACAAGGAACTGTGGTGGCAGCTGATGATTTACTTCCAATGTTGGTGTTTTTGGTAATAAAGTCAGGGTTACCAAACTGGATCGCTCACCTTACCTATATGAGACAGTTTAATTTTTCAGCGTCCAATGATGTACATGTAGATCAAGACAGTTTTTTAGTGACATCCCTTGAAGCAGCAATTGAACATATAAGATCAGGAATTCTAACAGGACCTTCCTCCCCAGAATCACAGCAAGAGTACGAAGAAGAATTAGGTTTATTGGATTCACCACTTAGAAAAAATAGCTTTGAGTGTGGGGTCTCTAAAGATTTAAAAAATGAAGGAGGTGAATGTATAGAAACTTTAACATCTCTCTTTGATGCATCACGTCTGGGAAATGAGGAGGAGGTTGAACGCATTTTGAAAGAATTTAGGGATAACAATGTAGAAACAAACGATAATGACCTTTGCAACCCATTTTGCTCTTGTGATAAATGCAAGGATAAGGGTTTTAAGAACCGTGGCATTACTTTATGCCATCCTCTTTGTTCCTGTGACAAGTGTGAAAGTCAGGTGTCACAGAAACTTAAAAACACGACACCAACTGTGCATTCATGTGATGATCGTGGGTACACAGCCCTTCACATTGCATGCATGTACGGGAAACCCAAAATAGTCGATATTTTGCTTATTTACGGTGCAAACGTTCATGCCACTGACTATTCTGGTGCTACTGCATTACATTATGCATCATCACGAGGACATCAAAATGCTCTATTGCTCCTCATACACAATGGTGCCAACATAAATGTCAATGACAATGATGGTAACACTCCACTGCATTTTGCTGCTAGCAATGGCCACGAAGGATGCCTCAAAGCTGTACTGTATTTTTCTGAACACAATGGAATCAGTTTAAATATCAACAAGAAGAATAACCAAGGTGATACACCACTTCATAATGCATCACGTTGGGGCTATGAGATGATCGTGAAACTGTTACTCAATGCTGGTGCAGATCCTGGAATTGAAAACAAGAGAAAGTTAACACCAGTAGATTATGCTCACAACCTCCACATTGCACGTTTGCTACGCACAAAACCCACTCCATCTCACGTCAAGTTGATTGTGCCTCATTTCAAGATTGATATGAGACAAGACATGCCGGTGGCTGCAGCGTCAAAAGTCGGATTAGATTTTACTGATGAGCCCTTTCGAGTCAGAAGTCCAACGAGTGGTGAGTACCCTCGGACGACTGAGGAAATTAAGAAAGTTGAAAGAGTTCTTCGTTGTATCACTCATGGTGATATTCGTCTCGCTTGTTTCTATCTGGGCCTGGAAGACCATGCATCCTCTCCTAGAAAGAAATGTCACCCGCTCTGTGACTGTAAGCATACAGGAGGACCGGATGATTTGGGTTGTGTAACACCAAGTGATGCTCTCCACGTAAACATCTGCAATGTGGAAGGATTCACACCTCTACATTTTGCTGTGATGCACGGTCACTCAGATCTGGTTGAGATCCTCTTGGACGCAGGTGCGATACCCAATATACAGACGAGAAAGAACATCACTCCTCTCCACTTAGCTTGTCTTCATCAGAGGCCACAGATTGTAACCAAGCTTCTTGAAGCACACTGTGATCTCAATTGTCAGGACCTCAGTGGTAACACACCTCTTCACTACGCATGTCAAGTGAACAATGCGCGGCTGGTGAAACTACTCATGGAACACAGTCCAAACATGGCTCTGAGGAATAAGAAAGGTATGACAGCCCTGGAGGAAGCGGAGGACAAGATGAACATCACGGTTGCTCGTTTGCTCTCGCAGTGCAAGACTGACACAAATTGTGGTAATGGTAGTTTG
>Auc82
AATAACTATGGCCTCATCACTCTTGATCTGCAGAGGAATCCATTGGAACCTGTGGACGGACCCTTTATATTCTCCCGGTCCCTCCACTACCTCGACCTCAGCTACTGCCGACTGACGAGCTTGAACAATCAGTTCTTCCAGAACATGACCGCTATCACCAGGCTGGACCTCTCTGGCAACCCGCTGACAGACTTAGAGGCAGAGGTCTTTGACAGCTTGATAAGCCTTGAGATCCTCATGCTGAACAATTGCAATCTCACACACATTGAACTAGCAGTGTTTGCTTATACGGAACATCTTAAAAGACTGGAACTCTCTCAGAACAATTTAATTGGACCGATCGACTGGAGTATGGTGTTGGGACCGCTTACAAGACTGGAATACTTAGATCTTCGCCGGTCAGGAATCTTCAATCTTCCAGAAAATTTGTTTATAAATAACACGTTTCTACGTAGTCTTATCCTTGCTGAAAATGAACTGCGCGATCTAGAGTTGTCCTCTACACTAAGCAATAATTTGCAATACCTCGATTATTTGGATTTATCAAAGTGTAAATTGGATGGACCTCTGTCGGAGGCGGCCTTTGCTAATGCGACCAACCTAAGAACTCTTTTACTGTCTAGCAATCGTCTCTCGGCTGCCGACTTATCTGCAGCTTTGGCGCCATTGACGCGCTTGCAGAAATTATCACTAAAAAATTGCAGCCTGACCAGATTACCGGCAAATACATTTCACAGGTTCATCGGCCTACAGGAGCTAGATATTTCTGAAAATCCACTAAATAATGCGTTCACCGCGCTACTCTCCCCTTTAGACACCTTAGAATACTTAAATATGAGCAACAGTAATCTTCAAAGAATATCAAAAACTACTTTTTCAAAAATGACGTCATTAAAGACTCTTATTCTGTCTGGGAATCCTGTAGAAGTCTTGGAATCAGGGCTATTTCAAAATCTAACAAATCTAGAAGTACTGGAACTCAACAACTGCAGCTTGAGACGCCTAGGTGCAACTGTGTTCCCGGACAACTTCACGTATCCAGACCTGGAAGAGCTGAGACTCGCCCACAACCCACTGATCCTCCCGGCCGCGGGATCAATCTTACCTCGACAGCTCAAGAGACTAAAAACTCTGGATCTCAGCCATTGTAACCTTACATATATCAGACCGACAGCTCTGAATGCTTTTAGTAACATAACCAAACTTCTCTTGTCAGGCAACAGTCTAACGGTTAATAAAGAGGACTCCTTGGAATTCCTGGGGAATCTACCGGACTTGCAGTATTTAGATTTGAGTTCTAACAAGTTAAACTACATCACACCCGGAGTATTCAAAAACAATCGCGACCTGAAAGGAGTCAGGTTGGCCGGTAATCCTTGGAAATGTGGATGTAACATCGCGGAGATGTGGAGATGGGCGATGCTGGAGAAGGGAGATTTGAGTGTTCTCATCGGCTCCAGAACTATGCCAGAAGACATCGCGAGTAGAGGTGGCAAGCGCAAGAAAGGTCTGTGGTGCCATTTTGACAAGAAGACAGCACCTGTCAAGCACATCGTTCATCGCAAACATGGAAGAACCGACTTTGGGGATAACGTTAACAGAACGTGGTTCCGCTATGTGAGAGAGTCGGACTGTAATGTTTTGTCCAAAGTATCTCCAGAGAATAGAACTCAGGATCTTCAAATACCTGAGAATGCCCCGTTAGTTGTAGATTGTTATATACCTGAAGAAGAATCGCGCTATCCCTCTCCCTCAATATGTGCAGCTGTCGGTATGGCAATATTTACTCTAATCGTTATTGCAGGATTCTTGATGAATAAATGGAATAGAATCTCTAATGGTCCTTTGGTTAAAATGCAATCTAGTGTGAGTGAAGATGTTTTCCCTCCGTCTAATTCGGCAGTGAATGTTCCCAACGTTAAAAGCAGTGATATT
>Auc83
ATATTCGGGTCCAAGTCGGAACTGCAGATGCACTCCCAGTTGCACATGCGCGAGGTGAAGCCCTACAAGTGTTCGCAGTGCAGCAAGACCTTCGCGAACAGTTCGTACCTGTCGCAACACACGCGCATCCATCTGGGCATCAAGCCTTACCGCTGCGACATCTGTCAGCGCAAGTTCACCCAACTGTCGCATCTGCAGCAACACATCCGCACGCACACGGGCGACAAGCCGTATAAGTGTCGTCACCCCGGCTGTAACAAGGCCTTCAGCCAGCTGAGCAACCTGCAGTCTCACTCGCGGTGTCACCAGACCGACAAGCCCTACAAGTGTAACTCCTGCTACAAGTGTTTCGCCGACGAGCCGTCTCTGCTGGAGCACATACCCAAGCACAAGGAGAGCAAGCATCTCAAGACCCACATCTGTCAGTACTGCGGCAAGAGTTACACGCAGGAGACGTACCTGACCAAGCACATGCAGAAGCACGCGGAGCGCACGGACAAGCGGCCGCCCATCATCGGCATCCCCCGGGTGACGTTCGAGACTCCTCACTACTGGCCCAAGGTGTCGCCGGACACCGCCAACACCCTGGTGGACGCCATGAGCCAGCAGGACTACCACCAGGCCAACGGTCTGCTCCAGGACCACATGAACGGCGAGGACCATTCCGGCAGACCGCCCGCCCCCACGCCGACCCCCGGAGCCGCCTCCCCCGGCAACTACCACGACGTCAAGACCAACACCTCCTCCGCCTCCGCGTTCACCCCCATCCAGTCCATGGTCCCCACCCACCATCACAATCACCACCTGAACCACAACCAGATCTCGGATCCCCGGCCAGCCTACCTCTCCTATAACGCTCTGGCGTTCCCCGGGGCAGCCAAGGTGGTCACGTCCTCGGGCCAGTTGCAGGGACTCTCCGGTGGCGTGCAGACTTCTGTTGCCGTCGAGATGCCCAAGAGCATGTCCACCAACAGCTTCCCCAACCAGCTCATCTCTCTGCACCAAATACGCAACTACGCTCACCAGCCTGCACCCTCACTCATGTCCACCGAACACCTCCTCACGGGTCTCAAGGACAAGACACAA
>Auc84
ACATGTGATGGGAAATCCACCTGTGAACACGGTAAAAATTCAAGGTTTGGAGATGACTTGGATTGGAGGGACAGAAATTGCTTCTGCGATGAGCTCTGTCGAAGATACGGCGACTGTTGTCTGGACTCTCCATTCTACAACATTGCAGAGCAGCGAAGAGGCATCGCCTCATTCACTTGTGTGGACCTGCGGCAGTTCGGGGGTATCTACATGATGACCACCTGCCCACCCGCTTGGGGCAACCCTAGGGTTCGAGCCATGTGTGAGACAGGCAGTAATAACAAGCGAGACCCCATCTCAGGTCTTCCTGCCACCAGTCACAACACCAGCATCACGTACCGCAACTCCTACTGTGCCTTGTGTCACGGAGACACACAACTGGAGCTGTGGACCCCGCGGATAGAGTGTCCTACACTGAACATCCAACACAACCTGACCAGAGAAAACTTCACCAACATGTTGGTCTACAACCATACGAGGAATCAACCGAGTTGGGGGATCAACTTCAAGGATCGATTCCACCCTTGCACCATCGATCCGGTGATACCAGACACATCCTCCCATATCGTCCGTAGATGCCAAGCTGACGCTATCAAGACCTGTGCAGTGAACTGGACAAACAACGATGTACGGAATAGGTGTGAAGCCTACACCTCGATGGTGTACCACGGAAACTATGCTTACAGAAACCCCCACTGTGCAATGTGCAATAATGAACCCCTCCAATACCTCGGATGCAGCAAAGTAGCACTAAGAACTTTCTTCAACAAAGACTTCAGCCCTGTGGCGTTTGCTGTTCTTTTCGATATGTCTGGAGGAAAAACAGTGGGGAAAGTACAGCCCTGCACAAAAACCCAACTGTACGATCCCTTTTTCCGAAAGTGCAGAGACATAATCAGCGACATTTCAGTTTTTGAAGAATTAGTCATCCCACTTGAAGAACAACAAGAGATGATGGAACAGGCGTTATTCCACAATAGAACAAACCACACCAGTTACAGTACTGAGTACCATCATGTTACAGAAAGCAATGAAGAACAGCAATGTGCCAAGTTTATACTCAATCCTGAAGATTACGAACTCAATAATGGAACAGTTTTTGTACCAGTCTATGACAAAACATTTAAACACGGAGAGTATACCATTCGAGACGAAGGAACATTGGAACTTTGTGTTGAAGCTCTTGGAATACAGTTGGCAGATAAATTCGGAGAGTACATGGGCTACATTACATTCGCTGGATTAGGAGTGTCTATAATTTTCCTGATTCTACATCTGACAGCTTTCTTATTAGTCCCAGAGTTGAGAAACCTCTCTGGAAAAAATCTCGCATCTCTGTGCATCTCCTTACTCGTAGCGTACACTGCATTCATGGCTGGTCAGCTGTTCAAGCCCAGAACAACAGGATGTTTGGTAGTTGCTATCCTCACCTACTACAGCTTCCTCGCCTCCTTTACCTGGATGTTGACAATGGCTTTTGACGTTTGGAGGACCTTGAGGCTCGCAACAGCTGAGCTGCGAGTCTCAGCTGGCAAACAATGGAGGAAGTTTACAATCTACTCAATGTGGAGCTGGTTGGCTCCAGGGATCATCGTCTTGTCAGCTTTCCTCATCGAGAAAGCACCCGAGAACTCAATCCCATCCGAGTATCGACCGGACTTTGCCATCAACTCTTGTTGGTTTGGCCAAAGAAGAGCGTTACTTCTGTACTTTGCAGTCCCACTTGGCGTTATTATGGTCCTGAATACCATTTTCTTTGGGAGTTCAGCGCACATGATATATTCCACGACATCGACAACGAAATACACAGCGAGTGCTGGAACTCAGAGAGACTTCCGCTTGTATATTCGGCTCGCCCTGGTGATGGGCCTCACCTGGGTGGTAGGCTTGATAGCTGGAACTCTAGATAACGAGGGTCTCTGGTACGCTTTCATCGCCCTCAACACTCTGCAAGGACTGTTCATCTTCTTGGCATTCACTTGCACTGATAAGGTGATAAGAGGTTTGGCCTTGAGGCGAGCGGATGGAAGACCTCTCAGGCCACCGTCGTTCTCCTGGTCAGGAGCCTCCACCGACAGCACGAGAAAGTCTCATATCGGCTCTGAGCCCGGCACAACCGACACCCTTTAT
>Auc85
GCACAGCTGTATTCGAAGAAAGAGCTCCAAGCAAAAATTGGAGTGCAATGGGAAAATTTTCAAGAAAACCAGCAAAAATTATCTCACTGTCTTTTAGCAACTCAAGGAAAGATCCAAGAGATAGTCTCTCATGCAAATAGTTGCCAGAAACTACCAGCTGCCATCAAGGAACTTGATGTCTTGTGGGAGGCCCATAATGCTACTAGAAGTGCCAAAGATGCATTGACTTCCCAAGGTAAAGCTTTAATGGTGGAAGATGAAAAGAACGTTAATACTATCCAGAATATTCTTTCCTCCATCGATGCTAATTGGGACAAGGTTAATGATATCATTAAGGTTAACAGAGACAATCTGTCTGCCATAAACTCAGCTGCACAAAAGTTCAATCAGGCAAAAGATAAATTGTATGTTGCCATTAAAACCTCTGAGCAGAAACCAAAGCCTGAAGATGAACTGGCTAACGATGTGACACAAGCAACAATTGCATATGAAAAAAGCAAGAAAGCACTAGATGCCTTGAAGAAATCCAAGTCATCTCTAGATCAGATGGATGCTAAAGAACAGGATATTGTCAAACAATCTGAAGACTTAGAACATTTTAGTGTATCTGATATACAGAAACAATTGGCATCTGCACACCAGGATTGGCAAAAGGCACAGGATAACCAAAACCAGCAAGTTCAAGCTGCAGAAGCTGAAGTGGTCATTTGGAAGCAGATTGACGAGGCTAAGAATGATCTTCTGCAGTGGCTCGGTGAAAACAATTCAGCCATGACAGATGCAACTGAAAATGTTACGGATAGTGAAATGAGTAAAACCCATTTAGCAGCATACAAAAATGACTTAGAGAGTAAGCAAAATTTATTTTCCAACATAAAAGCAAAACGTGCCCAACTTGTTAAATTGCATAATGGGAAAACAATTCCTACTCTGGTATCCCTAGAAAACTTATTAGATGAGGAATTTTCAGATCTAGCTAACCTTGCAAAAAAACTTGAAGATGTTACAAATACCTTCGGGCAGAGTGAGAAAGCAATAAAAGACAATATCAAAATTGCAGGTGATAAAGTTGGAAAAATTCGTGAGAAGTTAATGAAATGCGATAATTTGACTGGAGAAAACGTGAAAATCCTGGAGAGACTAAAGACTTGTCAAGGATTAAAAGCAGAATTGAACAATCTAAATTCTGATATGGATAGTATCAATACATCTGTTGAAGAGTTAAAAACCAACTTCCCATCATTTGGTGATTCACCCATTGTCAAAGAACTCAGTGGTTTGAACAAACGCTATTCAGGTGTAGTGTCACATGCCAATAAAGTAGAGAAAACTCTCCTTACTTTCCTGACAAAATATCATAAAGAAAAACTTTCTGCATTACAAAGAAGTATAGTGACATACAGAGAAAAAATCCAATGGTGTCGTCCTGAACCTGGCAGTGATAAATACAATTTGGAAGCTAAAGTTGCATCTCTTCAGGATCTTGAGTCAGGTTTGACTGATTGTGAAAATAAGAAAATGGAACTTGATGGATCTTTTGAAATGCTGCTAAAAGTTGAGGGAGATGTAAACATCCAGGAACTAAAAGGGGAGAGGGATCAAGTGGAAAAAGAGTTAGCGGCACTCAAGGTAAATTTCAGTGACACGAAGAATGATCTAGATGCCAGCTTAGCTCTCTGGCACAAGTATGAACAAAAATCAGAGAGTATGGCATCATGGCTTAAAGATATTGAGGGTCAAGTGAGAACTCAAGGTAGTGCACAAACTGATTTGTCTACAGTGCCAAAAAAAGTTCAAGAAATGGTAGTATTCAAAGGACAAATCGAGAATATGGAACCCGAACTTAAAGAAGTTGAAAAACTGGGAGAAGCAATGATGAAACAATGTCCAGAATCAAGGGTTGGTCACTATGTTGGTCAGTTAGCAGCAAGGTATCAAGCTGTCACAAAGTTTGTCAGTACGTACATTGATAGGCTTCAGGCTCTGAACAAAAACCATGGGCTATACAACAATGCTGTGAAAAAAGCAGAAGCATGGTTAGATGAAGCCAATTTAAAATTATCAAATTTTGATGAAGCTATAAAATCTGGATCTAAACCTATCTTGTATGTAGAAAAGTTAGAAGAAATAAAGATGTTTATTCGCTCGAGAGAAGCTGGTCAGGTACTTTTGAGCAAAGCAGTGGAACAAGGAGAAGCTCTGTTTCCTGAAATAACACCAGCAAATAGAGAAACTGTTCGTACACAACTGAGAAGTCTCAGAGATGCTTCTGAAGCTCTGATTGATAAAGCAAATGCCATCACTAAGAGATTGGAAGGTATGCTGATGCAACGTTCATCGTTTGATGATAGTTATGGTAAAGTGACTCAATGGGTGTCTGATATTGACAAAAAAATTGGGGACAAACTGGAATTAAAGTCAACATTACCTGATAAGAAAATCACTCTTAATGGCTATAGAACTTTGGCTCAAGATATAAGTTCACATCAGACAATTTTCAAACAGCTCCAAGATAAAATTGCAGTATTATCCGACTCAGAAGCTAGTAGCAAATTTGATGATATTATGAATGATTACAAAAAAGTAATGAAGAAAGTTGAAGACCGGGTGTCAGTGTCTGAAAAACATGTGATTGATCATGAAACATATGTTCAAGCATTGGAAAAATTCAGAGATTTCTTGAATATTCTAGTTGCTGAAGAAGGGAAATCTGATAAAGACAGCACTGATGCACAGTTAGGGATCTTGGAGGATTTATTACTACAAAAAGAAGAGGGGGACAAACTTTTGGATATATGCGATGAAAAACTAAAGACTGTGGTTCAACAGACTGCAAAACCAGGCCATGCTTTTCTTATTGGGGAGCTTGAAGAACAAAAGAAAAATTGGGCAGCTTTTCTTTCAAGATGTAATGAGAATGTTAACAAACTAAGACAGCTGTGTAGCAGATGGACACAGTTTGAAGAAAAACTGGATAATATTAATTCTTGGTTAAAGCAGAAGGAAAGTCAGGTAAAGGATCAAAGTCTTAGAAGTACTCAAGAAGCTAAGCAACAACACTTGGATAAATTAAAGAGCTTGGAAGAAGAAATTGTCAAGAAATCTGATGATGTATCTGCTTTGCATGCTGAAGTAGCCGAAGCAAACCCTGAACTCATTGACAGAGTGTCCAAGACATCAACAAGATACCAAGCCTTAAAAAATCAAACAAAG
>Auc86
AGGCTAATAGACAAGACCAAAGTGACTTGTATCAGGTGGGTGCCTGGATCTCCAAATTTGTTCCTGGTATCTCATGCGAGTGGCCAGCTCTATTTGTACAATGAAGAGATGTTGTGTGGCACATCCCAGCCTCACTACCAGACATTCAAACAGGGTGACGGCTACTCAATACATACCTGCAAAACCAAGGTGACACGTAACCCGCTATATCGGTGGGTAATTGGAGCTGAAGGCTGCAGCATCAATGAGTTCGCATTTTCACCCTGTGGACAACATCTTGCCGTAGTATCACAAGATGGATTTCTGCGGGTCTTCCACTACGACACAATGGAATTGGTTGGAGCTGCAAGGAGTTACTTTGGTGGCTTCTTGTGTGTGTGTTGGTCACCAGATGGCAAGTACGTGGTGGTTGGCGGAGAGGATGATTTAGTGACTGTGTGGAGTTTTTATGAGAAACGTGTTGTTGCGAGAGGACAAGGACATCATAGTTGGGTTAGTGTTGTGGCCTTTGACCCCTTCACGACATCCTTGGGACATTGTGCCAGTGATGCTGTGTGTGGTTCTGACGACGAGTACAGTCACGAGTGTAACAAGCGTATCTCGACGTCCTCAGAGTGCAACAGACTGGAGTCGCCTATCTGTTATAGGTTGGGCTCCGTAGGGCAGGACACACAGCTCTGTCTGTGGGACATCACTGAGGATGTGTTACGACAACCCATCTGTCCGAGGACGAGGACAAATGTTGCAGGCTCAGTCAGTGGTAACGGATCAGCTGGTGGCAGTAGTTTTCATACTAAATGCAATAATGTTCAATCTAACTCAATTCATAACAAAGATAAGGAGAACCTTCAAGATTGTAATACTCATAATTCACCACCTTCATTTACGCAAAGACTGGTTGGGGGGCTGGGAGGGTTTGGCGATCGGAAGGAAAGTAGTAGCAACCATAAACGCAACCTGTCGAGGAACTCTGGGTCCGCCCCTACACCCCACAATTCTGCAGATGATCCAATGAGGCTTATAGGGACCAGCGCATGCCCCAGATTCGACGAATGTCCACTCTTAGAACCTTTAATTTGTAAAAAGATTGCACACGAACGTTTGACAGCGTTGGTATTTAGAGAGGATTGTTTTGTGGCTGCCTGCCAGGATGGCTATGTTTACACGTGGGCACGGCCTAACAAACTAGTGAGCAACAACTTGATGTCCAACTGCATTGACAGCAAAGACTTG
>Auc87
ATTTTTGGAGAAGCTGTTCTGGGCCTTTCTCAGGGATCAGTCAGTGAGCTGTTGTCAAAACCAAAACCATGGCACATGCTCAGTATCAAAGGGAGAGAGCCATTCATCCGCATGCAACTGTGGCTGTCGGACACTCACAATATCGACAGACTGCAAGCCATCAAGTCGGAGCGGCGAGAAATGAACAAGCGACGGAGAGGGTCAGGACAGCAGGACAACAGCAGTGACACCTCCTCCAACGACACGGCAGAATTCTACCACAGTAGCGCCAGTAGTCCCCCCTCTGCAGCCAAGAAGCAGCGAGTCCTTTTCTCCGAGGAGCAGAAGGAAGCACTGAGGCTCGCATTCGCTCTGGATCCTTACCCCAGTCTGAGCACCATCGAGTTCTTGGCCAACGAGTTGACCCTCGCTTCTCGCACCATCACCAACTGGTTCCACAACCACAGGATGAGGCTAAAGCAGCAATCACCTCATGGCAGTGACTCCAGTCAATCCAACAGAGAAAGTCAGGGATCAGGATTCGATCCTAACCAGTTTAGAATGCTCCTCAGTCAGCGTTTAGGACTGAATGCTCTTCCCATGCCGTTCCCTACTCCTTATTTCCCTCCAAATCCGGAATTAGCAGCTCTCATGCAACGAGGAATTTTACCTATGAGAGAGCAGGATTCCGGGCTGGATCTGACTGTAAAGCACGAGGCGGGCTCCGATGACGAGGATAATGAGAGTAGGTTAGACTCTGAAGACTCGGACATCGGAGTACCTGAACTTCCTCAAGCTCCCTCCGGGTCGAGTAGACGAAAACCTGCCGCCCCCCAATGGGTGAACCCGGACTGGCAAGAAGAATCTGAGGTCATCATCAATGGAGTGTGTGTGATGCAGACGGACGACTACAACGAGAGGGAGCGAGAGAGTGAGACTGTGAGAGTGGAGCCGACGGCAGTAGTAGAGGAAGACGAGGCTCGAAGTTCCACGCTAACACAATCCTTGCCTCTGCCCTCCCCCTGCCCTTCCGACATCAAACAGGAACCCGTCAATGACGACAACCAAAAAACCGAACAAGAAAAAACGTTACAGACTGTTAAAGAAGAAAAGTGGGATAGTGAATTT
>Auc88
ATGCCGAAGCCAACGCCGGTAGAAGACCTGATCATCCCTCCACAGGACAACCGTATCTGTGGCACGATCTGCATGTGTCAGATGACAGCGGTGCTGAGTAGCGTGGCGATCGTGTATCTGACAGTCGCTATCTACATGCCCAGCATGAGGGCGTTCAAGTCGGGCATCACCGAGGTGCCCGCCATGTGCACGACCACACGAGCCGTCACCAAGGACAACTGTGACTGGGGCTCGTGCGGCGAGTGGTGCCTCAGCAAGACGTCAGGCGCCTGCATACAGATCTACGTGAACCTGCGACACAACGGCTCCAGCTTGCTGTTCGCGAACTGTACCAACACGGCCAACAAAACGTGCTACGGCATAGACCAAGAGAACGCCAAGAAGAATCGGTGTATCGCGGACGAGTGCAGGAATCTGACCGGTACCTTCAACTGCACCATGGGCACCTGCATCAACATTACCGACGCCTTCGAGTGCGTCTTCAAGGAAACGGACGCGCCTCTGAAGTGTTCCGGGCGGAGAGGGAAAATAAACTGTATAGAGATAGACGGTTTACAGCATTGCAACCGAGGGACTTGCGAGAGGATCAGGTCGCCATACAACTGCGACCGGCGCTGCGTGGACATCCCCACCCGCAACAAGAACGTCATCGTACTGAGCGGAGACAAAGTGTACTTGTCACAGTGTCAACGTGCCATCAACATGGCCACGGACTCGGAGATCTGGAGTGAGAGCGCGGACAACGTACTCATGGCTTCCTGTTACACCATCGAGAACACGTCATCCGGCATCACGGCCTCGGACTGCATCAACGGATCGGTACTAGAGAAACACCTACTGACCGACTTGACCAACTTCACGTACCTGACCTATCTCAGCGTGTTCGCCACAAAGATTCTGGACGAGACCCATCAGGTGGCTCCACCGGAAATGGATCTTCTCATCGCTAACGAAAGTAAGCTCCTCATCAACCTCGAGGGCTGTGTGAACACACTGCGGGACGAGTGCCGCGAGTTTCTGCGCGAGTACGGCAAGGACGGCACCGACCACAACGCCCGCGCGCGCTTCCCCTGCTTCTACGCCGAGGAGAGCACCGACACCGTGGTGGCCAGGTTCAGCCTGGAGAAGGCTTACAACGAGTTCCTCATCGCCTCAGTCGTGCCTTCCGTGCTGTTCGTTGTTTCGTGTATAACTTTGATTCTTTGTCAAAGAACAGTTGAGGTCGGAGACGACGCACGTATGAGATTCAAGAAAAGGAGCAAATCCGACTCCAACAACAAGGACAACGGCGTCAGCGACGCTGGAGGGGGCGACCATGCCATGGCCCTC
>Auc89
ATGCCTTCAGCTGATCAGGTAGCTGATGTTGAGATGAAGAGTGTGGACAGTCCGACAGAGGGAGAGGCAGTGGTGGACAAGAAGGATATCGACAATCTGGCCATTCAGGATATACGAGAACATACCCGCCAGATCGAGAAAGCTGTTCAGACTAAAGAACCAAGATTCATTCTTAGAGTCCTCCGTGCTCTTCCAAACACTCGCAGGAAGCTCAATCCTGTTGTGTTGCGAGGGCTCATCTCTGGATTTTATACACACTCAAATTCAGAAAAAGATGCTCTTCTTAATTTTGTTGAAGAGCCCATGGAAGAAAGTGCTAACGTTGTGAAGATGCGCAGTGGAAAGAGTTCTAGTTCTCCGCTATTGCCAGAGGTCGACGCTTATCTTCATCTCTTGGTTTTGGTAAAACTCATCGATGGTGAGAAATTTAAAGAAGCAGTGCAATGTTCTGACTTATTGATGTCCAAGGTAACTGCGCAGAATCGTCGGACACTAGATCTGGTCGCAGCTAAATGTTATTTCTATCATTCAAGAGCTTACGAACTGACCAGCCAGCTGGATAAGATCAGAGGCTTCTTGCATTCTCGCTTGCGAACGGCCACGCTGAGAAATGATTTTGAAGGACAAGCAGTTTTAATAAACTGTTTACTTCGCAACTATCTGCACTATAATCTTTACGATCAAGCAGATAAGCTGGTATCAAAATCTGTTTTTCCAGAGACTGCAAGTAACAACGAGTGGGCACGTTTTCTGTATTACTTGGGATGCATCAAGGCCGCTCGCTTAGAGTATTCCGCTGCTCACAAACATCTTGTGCAAGCGATGCGCAAGGCTCCTCAGTCAACAGCAGTAGGTTTCCGTCAGACCGCACAGAAGTTAGCAGTCACTGTCGAGCTGTTACTGGGGGATATCCCTGACCGTCAGATATTCAGACAGGCAGCACTCCGTAGATCCTTGGCTCCTTACTTTCAGCTGACCCAAGCAGTACGAATGGGTAACCTACAGAGATTCGGTGAAGTTCTGGAGAACTTTGGACCTCAATTCCGTGCTGACAACACTTTCACCTTGATTTTACGTCTGCGTCACAATGTCATCAAAACTGCCATAAGAAGCATCGGTCTCTCCTACTCCCGTATCACACCAGCCAACATTGCTCGCAAATTGGCCTTGGACTCTCCGGAGGATGCAGAGTTTATTGTTGCTAAGGCTATCCGTGATGGTGTGATTGAAGCCACTCTGGACCCAGAACACGGTTACATGCAGAGCAAGGAAGCCACAGACATCTATTGTACAAGAGAACCCCAACTCGCTTTCCATCAGCGTATCTCATTCTGCCTGGACCTGCACAACCAGAGTGTCAAGGCCATGAGGTACCCACCTAAGTCCTACGGCAAGGATCTCGAATCAGCAGAGGAGCGTCGGGAACGAGAACAGCAGGATCTGGAATTGGCTAAGGAAATGGCCGAAGAAGATGATGATGGCTTCCCC
>Auc90
ATGAGGCGCAGAGCTGGAGTCGGTGCTATCCAAAAACAAAAACTAGAACAAGAAAAATATAAGGACAAAGGGACAGAAATACAAGAAAACCAGCTTGAGCAAATGTCCAAACAGTTAGAAGTTTTCAGAACTAATTTAGAAGAGTTTGCAGCAAAACATAAAAATGAAATCAAGAAGAATTCCACATTCCGACGTCAGTTTCAAGAAATGTGTGCCTCAATAGGAGTTGACCCTTTGGCTTCAGGCAAGGGTTTCTGGTCAGTGCTCGGTATTGGTGACTTTTATTATGAACTCGGTGTGCAAGTAGTAGAGGTGTGTCTTGCTACAAATGACAAAAATGGAGGACTTATAAGTTTAGAAGAAGTTCGACAGAGACTGATTAAAGCTCGGGGAAAAAGTCAACATCATCAGGAAATAACAATTGAAGATCTTCTTTGCGCGGCTAGAAAGTTGAAAATATTTGGAAATGGTTTCACAGTTGTCCCAGTTGGCAAGGGACAATATCTGGTACAATCTGTACCAGGAGAGCTCAGTATGGACCACACTGCTGTGTTACAACAG
>Auc91
ATGGAGGACGAACTCCGGTGCCCGGTCTGTAAGCAGTTGTTCAACAATCCGGTGTTGCTGCCGTGCTACCACACTCTGTGTCTGAACTGTGCCGTACACCTGCAGCAGAGTGCGTCGTCCGCCCACCAGCCGACCTCACAGCCGCCCTCAGAGACCTCGGACACCGCCCAGAGCACCGAGGGCGCCTCGGCCGACTACCAGGAGGTCGACAAACTCTCCATACTCAGCGAGACCGACTCCGGAGTCGTCTGCAACAGCAGGCCCAACAGCTATGTGGGCACGCCGAACATGCAGGGGCTACTGTTCCCGCCGCTAGCCACGAGCGCGCTGTCCCTGGCCTGCCCCGTGTGTCAGAAAGTGGTGTACTTCGACGAGAACGGCGCCCACAACCTGCCCAAGTACCGCGCCATGCAGAACATAGTAGACAAGTACGGTGAGCTGAAGAACCTCACACTCAAGTGTCAGCTGTGTGCAGAACAGCCCGGTCAGGACGCGACCGTACTCTGCGAGCAGTGCGAAGTCCTGTACTGCGACTCCTGCCGCGAGAACTGTCACCCTCCGCGAGGTCCTCTGGCCAAGCACACGCTGCTGGAGCCCTTGGCGGGCAAGGCCAGCCTGCGGACCCGCGGCAAGACCAAGGACCTACAGTGTGCCGAGCACGAGGACGAACCTCTCAGCATGTACTGCATGGTGTGCAAGGTGCCGGTGTGTGCCATCTGTCTCCACGACACCCGCCACACCAGCCACGACGTCCAGGCCATCAACACCATGTGCAAGGCTCAAAAG
>Auc92
ATGGCAAGCTTATCAGAATTAATCTTAGAGAAGGTAAATGAACGTAGTTGTGTTGATACATTAACACTAAGCACACTTTTAAATGAAGATCATCAAAAAGTAATTGGTGCAGTTAAAAGTATTCAGATTTTTGGTGATATAATAAAGGTTGAGCAAATTTCAACTAAGCTATGGGAGCTAACAGAAGAAGGTAAAGAAGTCAGCTTAAATGGAAGTCATGAAGCTTTGATTTTTAACAATGTTCCCCTAGAAGGGATTAAACAGTCTGATCTAATGTCATCTGTACCAAATGCAAAGGTCGGTTTCAGCAAAGCTATGTCTAAAGGATGGATTACTTTGGACAAAAGCAATGGAATGGTTACGAGAAAAGTTAATGAAATAAATGATGAAGTCCAGGAACACCTAAAATGTATTGTCACAAAAGAGGATCACAAAATTCCAGCAAACTTGAAACAAGACTATAAAAAGAGAAAACTACTTCAAGAAATTACCGTTAAAAGTTTCAACATTTCAAAAGGCACTCAGTTCAGTTTAACTTTATCAAAGCCTGAAACTGACTTGACACCTGATATGATTGCTTCAGGTGCTTGGAAAACAAAATCATTCAAACCGTATAATTTTAATGCCCTTGGAGTGCCACCCTCTTGTGGATATTTACATCCATTGTTAAAAGTTCGTACCGAGTTTCGTAAAATATTTTTGGAAATGGGTTTCACAGAAATGCCAACAAACAACTATGTAGAAAGTTCATTTTGGAACTTTGATACATTATTCCAGCCTCAACAACACCCTGCCCGTGATGCCCATGACACATTTTTCCTGTTAGAACCCAAGAAATCTGAGAAATTTCCCCTTGATTATTTAGAACGTGTTAAATCTATGCACAGCAAGGGTGGGTATGGATCTCAAGGTTACGGATATAACTGGAATATTGAAGAAGCTCAGAAAAACCTTTTGCGGACACATACAACAGCTGTCAGTGCTAGAATGCTCTACAATTTAGCCAAAGAAGGTTTCAAACCTATGAAATATTTTAGTATTGACCGTGTCTTCAGAAATGAAACTTTAGATGCAACACATCTGGCAGAATTCCATCAAGTAGAAGGTCTGATTGCTGATTATGATCTAACACTGGGCGATCTAATTGGTGTTCTTTATGAGTTTTTCAAAAAGCTTGGTATTACAAAATTAAATTTCAAACCAGCTTATAATCCGTACACTGAACCAAGTATGGAGATATTCTGTTATCATGAGGGACTTCAAAAATGGATTGAAGTTGGAAACTCCGGGATGTTTCGACCTGAGATGCTGCTTCCAATGGGACTACCTGAAAAAGTTAACGTGATTGCTTGGGGACTTTCTCTTGAAAGGCCAACAATGATTAAATATGGATATAATAATATCCGTGACTTAGTTGGACCTAAAGTTGACCTTCAAATGGTACAAGACAATGGATTATGTAGATTAGATAAA
>Auc93
ATGGACTCGCCTCAGATGTACGACACCGCGCCCTCGGCTCTGGATAGTCAGAAGAAACAACAACTCCAACACCACATCAAGCGGTACACGGATCTCGCCGACCTCAACACGCCAGAAATCAGCCTGGATCTCCAGAACCTCATAGACGATAGCCAATTCAACGAGGGCCTCTTCACGGAGATCCTCAACGGCCCTAAGCCGGCGGCGGTCACCGTGAGGCCGCCCTTCCAACACAGGACGACGTTGGCCTATATGCCCCAGCCGGTACACTTCGAGAGCAGTAATTCCAATTCGACAGGGGGCCCCAGCATCAAGGAGGAGCCCATAGAGGCCAACGACTACAGGACTCAGGTCCCCTCGTACTCCGTCATCAGCAACAACGGCGGGGGTACGTCTTTTTCGACACCGTCGCCCCTGCTGAAGAACCAGCTGAACCACCACCACCATCATCACCAGCACAGGAAGAGCTCCAAAAGTGTGGATAAAAACACGGACGAGTACAAGAGGCGGAGAGAGCGCAACAACATCGCCGTCCGCAAGTCCAGGGAGAAGGCCAAGATCAGGTCGAGAGAGACGGAGGAGAAAGTGAAGTTGTTGGTGAAGGAGAACGAACGGTTACAGAAGAGGATCGAGTTGTTGAGTGAAGAGTTGAACGTTCTGAGATCGCTGTTCACGAACGTGGGAGTGCTGCCCGAACACCTACACCGTGAACTGAACAAACACCTGGATTCGTATCAGCACGGAATACAG
>Auc94
CCTGAGAAAATAGACGTACCAGTGAGTGCTGTGACCAGTTCTCTTGTGATACCGACTCTGACTATACAGCAGCCATCACCCACTCGACCTTCTCCACCTTCTCTATTGTTCCCTGGCTCACCCCCGCCCCACAAGGAGCCTCTGTTCCCCCACAGAAGCAAGTTGCTCAAGGACTTGGACAAGCCGACGTCGCTAGAACTACCCGTACCTCCTCCTCTCATCACTGTCACGTGCAGCATGAGTGAGGTGGAGTCCGACGCAGAGTCCCCGGCGACCAAATCCGGAGTGAACAGTTCCGGAGGGATGTGCTACCTGAGCCCCTTCTCGATGTGCACTCGTGCGGACAGAACTACTTCTGAGTCCAACCTGAGTTCTTCAGGGTACAGTTCGATGGCCAGCCCGGGCCCGTCGCGATGCGGCTCGAACAATCCCCTCTGTTCTGACGTGGATGATTCCCACCAGTCGAAGAAACCGTCCTGCCTATTGAGGACCTCCAGAACGGAAGATAAGTCTAAACTTGTAGGGTGCCTTAGAGGAAGGTCCGATTCGGAAACCCTTTCGGACGATCCTCAGATCGAGTCTAATGACGAGGGTTTCGGTACTGATCACCTCGACGAGAAAATCGAAGACGGGGAACTGAAGAGTGCTAAAGAACTCGAGGTGTTCATCGGCATGGAAATGGTGGAGTCCGGGAAAAAACTGATCGGTCTGCCCACTTCCCCCGGGCCGAAACTGAAGCACTGCAGTAGTTTCGAATCAAATTTGGAACAGAAAGCGGCCGTGAGAAGTGTAAAGCCTTGTGCAAGTGTAGAAGCAGGCTTGGACTGTTATCGGTTAGCACCACCTCCCAACGACGTCTGTAAGATCTCACTGCAATTGCCTTCGATAGTGGTCAACCCAGACCCTAGTGGGATAGACATCCACTGCAGTCCCGTCAGCTCCAGGAGTGAAAGTCCTCTCAGCGACAAGACCGGAGGAATGGGGAGATTCTCTCCTATGTTCTATGGAAGACTTACCGACTCCGACGGTCTCTACGATTGTGCCAGCTCTGATTGCTGCAAGATGGCAGCTAACAGAAAGCCCTCCTGCAGGAGAAGAGAAAGAAGAAGAAGCAAGTCTCCTGGAAAGATGAAGGAAGTCAAGGACGGGAAGGAGACGTCAATGCCGACTCAGACGTTACTCGACGTTCCAGGAAAGTCGGATCCGTTCTGTCGCCACAACACTCGCAACAAGCCCAGCCCCAAGAGGAGAGTGCGA
>Auc95
GTGGAAGTTGAAGACAGTGGGAAGCCCAGGATGAGATCACAGCATCCAATAACGATAACTGTACTTGACCAAAATGACAGTCCATCTACACCGAGAGCTGTTCACATTTTAGTCCACACCTTCAATGATTTGTTCCCCACCGGAAAGATTGCTGATGTTCACCCCAATGATCCCGATACTTCTGGGGAGTATCAGTGCAAACTTCTCAGCAATCCCACAAGTCGTGGTATCTTCAGTATTCCTGCTGGTTGCAGCCTTCACACGTCCAGAGTGGCTATGGGTCCAGGCTTTTCTCTCAGTATTTCTGGCAATGATGGAAGACATCCCGATGTTGTTTCAATGGTCTCAATTGAATTTCTTTCATTTGACAATTCCACTGTGGAAAATAGTATCACTATTCGAATTGAAAACATTACTTCTCATAAATTTCTTACGAACTATTACAAAGGCTTTGTAGATTTATTAAAATCGACATTTGATGTCGGGGATTCCCCATATTTATATAGCATGCAGGAAAAGGATAATGGCTTAGAAATAGCAGTGGCAGTGAAAGGTGCCAAGGGTTATCGCAACAAGGCCCATGTTACAGATGTGTTGTCAAGAAAACATGATGTTATCCAACAATTGGTTCAGTCTTCCTTTATCTCTGTTGGATACTCTCCTTGCCAAAATCCTATTTGTGAAAATGGTGGAATTTGTAGTGATGGAATCAGAGTGTATGAAGAAACAAGAATAACCGATAGTCAGGCATTGATCTTTACTTCTCCTCTAGTCAGCCATGACTTTGTGTGCCGTTGTGCCGATAGCTTTACCGGTAAACGCTGTGAACGTCGACAAGATCCTTGCTCTCCCAACCCTTGCCAGTACGGGGGCTCCTGCAGACGTCAAGGCTTTGACTTCCAATGCATCTGTCCTCCTCTTAGAGAAGGACGCCTCTGTGAATCAGAAAGAAGTGATGTCTGTAACGGTAATCCTTGCAAGAACGGAGGATCTTGTAGAGAAAGTCCTGATGGTTCTAGTTTCTTCTGTCTTTGCCGTCCTGGTTTCCGAGGTAATCAGTGTGAAACAATCGCAGACTCTTGTAGGCCCAATCCTTGTCTCAATGGTGGACTCTGTGTCAGTTTGAAACCTGGATACCGCTGTAGCTGTCCGGACTCCAGACACGGAAGGCATTGTGAAAAGTCAACCTATGGATTCAGAGAACTCTCTTTCATGACTTTCCCTCCTCTGGATGCAAGTACCAACGATATCTCCATGATTTTCTCGACAACAAAGCCAGACTCACTTCTCATCTACAACTTTGGGGCACAGACTGGAGGACGGTCAGACTTTGTGGCCCTAGAGCTTGTGGGTGGCAGCGCAGTATTTTCTTACGGAGGAGCGAGGACAGCAATAACATCTGTTACTGTCAGTGGAGGAAAACAGTCATTGGCTTCTGGTGAATGGTACAAGGTGACGGCTACAAGGAATGGAAGAGTCATTTCCCTCAGCATTGGCTCTTGCACAGAGAATGGAGATTTGTGTCAGGAATGCAAACCTGGAGATGCTTCTTGTTACGCCAACGAGATAGGTCCTGCA
>Auc96
ACAGGAGGGAAGAAGAACCGGCAGAAAGAGCGCAGGCTGATGAAAGGGTTCAACATCGCACCACCGCCCGCCAGCAGCAGCACCACATCCCTGCCGCCCGTGGCTGAGCTGCTAGCTAGTCTACAGCTGGGAGAGCACGCCTCACTACCCCCTTCCCACGAACTGTTCGGCTCCACCCTCTCCGGCCTGTTGGGTTCCACCCCGGGACTGTCCATGCGCCGCACCTACACGGCGCCCAAAGACATCCAGCCTAACCACCACCACGGCCTCACCAAACTCATGTTCAAGCGGAACTCCTCCAGGAAGCGCAAGTGGGACAGTCTCATAGAGGCGACCAAGTTCGGGAAAGTGGGAAAACTGATAAACCGCAGCCGGTCCGAAGACTCGGTGTGCAACGGGAAGAACGGGGAGGGTAGGAACTCGCAGAGTCCGCTGTCCGACGAGAACAACCTGACAGACACCGACTCCAATCCGAGCTTAATAGAAAACAAGGATAATTCTAGTTTATCGATGTTGAAACACAAACGAAAAATATTCTCCACTTCTAGGAACCCTCCGGGCGAAGGAGGCTCCAGTCTGGACTCCAAAGACCACAAAATTTTTAAGAAACAGTTGAAACGAGCTTCTAGTGTACCGACCAGAGTGGTCGAGCCGGTGCTGCCCGCGAAGCACGAGCAGACGCAGTCGCAGCAGCAGTCCGTGGACATCCAGCAGCAGGCGATGCTGACGCCTTCCACCACCGAGGAGAGCGTCACGCCCGGGGCCGCAGGCAACGACACGAACGGTTCCAGTGCCGAATTTAAAAATAGAAACGGTCTAGTTACAGTGTTACCAAATTTAGGCATCCAGCCAGTAAGTGGACATAATGTATCAGCAGGGTGGTTA
>Auc97
ATGTATGCAGTTATAACTTTGTTTTTCGTTATTGTGGGCGTGTACTGTCAATATGAATGGCAAGCCAGGGATCCATTCGACGAAATTAGACTAAGAATGGATAAAGTAACAGCAGATAATTGTCCGATTCAACACATGGGTGATTTACATTTGCCAGAGGATGCGTTATCTCATAAACCAGATATAAAAGAAGTGAATGTAAACCCTGTTTTTCCTAACCGAACTGCCCTCTTGCACTTGCACAATTTGGCTCTTACTAGATCATTTTTCTTCAGCTACATTCTTCAAGCCAGATTCATAAGACCTGCTATTAACGATACATACGACCCAGGAATGATGTATTATTTTCTCTCAACAGTAGCAGATGTCTCTGCAAATCCTTACATAAATGCAAGTGCTATATATTTTTCTCCAAATGCGGCTTATTCACCATCATACAGAGGGTTCTTTAACAAAACAATGCCAAAATTTGCACCAAGGACCTTC
>Auc98
ATGTGTGGAACAAACTCAAAACTGGGAGATATGCAAGCACTGATTCTAGTTGGTGGGTATGGAACCAGATTACGTCCACTGACCCTCAGTCGTCCTAAACCGTTAGTGGAGTTTGCCAATAAACCTATGCTGTTACATCAGATTGGTGCTCTTGTAGAGGCTGGTGTGAAGAGGGTGATTCTTGCTGTATCTTACAGGGAAGATAAAATGGAACAGGAGCTCAGAGAAGAAGCTGAAAAGTTGGGTGTCACTTTGGTATTCTCATACGAGACAGAGCCTTTGGGAACTGCAGGACCACTTGCTCTTGCTAAGGAAGTGTTGTTGGCATTCAGCAGTGAACCTTTCATTGTGCTGAACTCTGACGTCATATGTGACTTTCCTTTCAAAGATTTAGTGGCATTCCATAAAAATCATGGAAAAGAAGGCACTATAGTTGTTACAAAAGTTGAAGAGCCTTCAAAATATGGAGTTGTACTCTATGGAGAAAATGGATGTATAGAAAGTTTTATAGAAAAACCACAGGAATTTGTCTCAAACAAAATCAATGCAGGCATGTACATTCTCAACACCAGTGTTCTCAAAAGGGTACAGCTTTGTCCCATGAGTATTGAGAAAGAAGTGTTTCCTTTCATGGCTCAAGACAAAGAGTTGTATGCCATGGAGTTGCAAGGATTTTGGATGGATGTAGGCCAACCAAAAGATTTCCTTAAA
>Auc99
GGCGCCGACAAGTCTTCCTCTTCTTCGGGTCTTCCCCCGTTCAGCTCTTTCTCGGCCGCCGATATCGCGGAGGGCCTAGGGTCCCGCCTGACCGGCGATAGCTTCGGTTCCGAGACCCTGTCCGGCCGCCTGCTCGACATCTCCGGCTGGGATTACTACGGTGAGGGGCTGACCGGGCGTCTTCTTGACCGCGGTGACGGCTTCCCCATGATCATCCCCCAGGCTCAGTATCGGCCCTGGGAGAGCAAACCTCAGGACTCCAACTCGCAGGACAGCATGAAGACCGCAGAACAGTATCCGACCTCTCCCGTAGCTAACAAGTTACCCTCCTTTCAGTCTCAGTTCAACGCGTTCTCCCAGGAGACGAACGGTGGCGAGACGGTGACCCTGACCACTCTGACACCCGCCCCGCCCTCTCCCTGCAACTCGTCCTCGGGTCTTCCTAGTTTTCACACTCTGTCAACTGTTAACGTCAATCCCAGAGGCTACCCACTCGTGCCGGCGCCCGTGCAGGCTCGCGAGATACCGGCTATCCAGCAACAGTTCCTGGACGAGCGGCACATACACCTGTTCCAGAGTCCTCCGGGGCAGTACCACCAACTCGGTAACACCTACGTTACCGCGCCCCAGACGGCGCCGCAGACCGCGCTGTTGACCGTGGTGAAGAGTGAACCGCTCATCGTGACCACCGTGCAGCCGGGTCTGTACCAGAGCTCCGGCCTGGACGACGTCCAGGACCGTGGGTCTCCCGGGGGACTCCTGGATTCCAGGAAGAAGGAAAGGCGGAAAGTGCGAGCCTCCAGTTTGGAAAGCTCTACGGAGAGTGACGGTGTGGGCAGTTCCAGCGTGGAGAGCTCGGGGCAGGTGGCGGCCATATCGTCCACTGCGGGGTTCAAGAGTCCACTGATCTCGGGACACCCGATGGGCGGTATGGTGGGCCAGCAGATGGAAATGGACGACTGCGAGAACAGCGAGAAACCCGTGAAGAAGAAACGGAAGCGGTGCGGCGAGTGTATCGGATGCCAGCGGAAGGACAACTGTGGGGACTGTGCGCCTTGCCGCAACGACAAGAGCCACCAGATCTGCAAGATGAGGCGCTGCGAGAAGCTCACAGAGAAAAAG
>Auc100
CATCAGTGGTTGAGAAATAATCTTGGTGTGACGCCGTCTTCGGGATGGTCTATTGATCCTTTCGGCCACGGAGCTACAGTTCCATATTTACTGAAGACTGCAGGCTTCACTGGTGGCGCAGTTATCCAACGTATTCACTACGCATGGAAACAGTGGCTGGCTGAGAAGCAAATGGGAGATTTCTTTTGGAGACAAAATTGGGATGGAGATGGACATACCGACATCCTAGTGCACAACCAACCGTTTGATATATATTCAATAAAACACTCGTGTGGCCCCCATCCCCAAGTTTGTCTCAATTTCGATTTCAGAAAAATATCTGGTGAATATACAGAGTTCTCGTTAACTGCAGTGCCTATAGACGATGAGAACGTTAAGCAAAAGGCGGAACTTCTCTTAGAGCAATACGGAAGAACAGGTTCTCTTTTCCCTCATAATGTCGTTTTAATGCCAATTGGTGATGATTTCAGGTACGATCATGATATTGAGTGGGACCAGCAATACAGAAACTATAAAAAGATTATTGAGTATATAAATCGAAATAAAGACATATACAATGCCCAAATAAGCTTTGGAACACCCAAAGACTATTTCCTAGCTGTTAAAGAACGAATGAGGGATTTCAAGATTTTAAGAGGTGACTTCTTTGTCTATAGTGACATATTCTCCGAAGGAAGGCCTGCGTATTGGAGCGGATATTTTACTACTAGACCGTATTGGAAAGTTTTAGATCGCGAACTAGAAGCAAATCTCCGATCTGCAGAAATTATCTATACGTTTGCTCTTAATCATGCAAGAAAACAAGCCTTCAATAGTACTTTAAAGATTTTGGAAAGAGATTATGAAAAACTAATTCGTGCTAGACAAAACTTGGCTTTGTTCCAACATCATGATGCCATCACAGGAACTTCAAAATCCTTTGTCATGCACGATTATGCTCTGAAAATGTACGAAGGGATTCAGGAAACCGTATTTGTACAAGGTTATTCAGCTCAAACTTTACTCACAATGGAAGAAAATGCCGGACAAGCTCAACTTCCGCCATCAGCGAGACTCGTAGTACCCGACACTGACCGTGAATCTTACGAGAAACTGCCAAGAAAAGTTCCATTAGTTGTTAAGAAAGGCGAATACAAAAAGATCGTTATATTTAATTCACTTGCCCAATACAGACAGGACGTTGTTAAATTGCATTTACTGACACCTAAAGTTAATGTAGTCGACATGGAAGGGAATCCAATACTATATCAAATTAATCCAGTGTGGAATTTCACAGACGGCTTAAAAAGACACAAAAGACAAGAGGATTCAACAGAACAGAGTATGAGATTGTCAAAAACTCAATTTGAATTGACGTTTGTAGCCGAGTTACCTCCTTTAGCTCTTACAACGTACATCATTGAATATTCTAATGAGAAGAATTTCGATTTCAGATCAGTTGTTTACTGTCAGACTTGCAAGAAACATACTGAGTTTGATGTAAAACCCATGCAAGCTGGGGACATTCAGTTAGAGAACCATGCCTTAAAATTGTTACTCGACGGGAGATCAGGTTTCCTGAAAGCAATTACAAAGAAATCAACTAATCACACAACACAGTCTGGGTTAACGTTTTCTGCTTACCCTTCTGCCCAGTTTCATTCTGGAGCATACCTGTTTAAACCCGATCCTAACTTGCAGGAGACGGAAAAGGAAATACTAGATGACTATCCTGGTCAGAAAATCGTAATAACTTCAGGTCCCATAGCTTCTGAACTTACCGTCATCTATGGAAACTTACTGGCTCATTCTGTAAGAATATATCATAAACCCGGTCCGTTGAGTCAAGGTGTCTATATTGAAAATCTTATTGATTTTGAAGCACCTCCTAAAAATCGAGAGACCGAAATGTTCATGAGAGTAGTGAGTGACATCAGCAACGGAGACCCTCCTGAGTTCTATTCGGACTTGAATGGTTTCCAAATGCAAAGGAGAATCAAAGTGAAAAGGATAGGTATCGAGGGAAACTATTTTCCATTGAACTCCATGGCATTCATACAAGACACAAAGCATAGACTCAGTTTGCTAGTGAATCACGCGCAAGGGGCTGCTTCGTGGCAGACCGGGTGGCTGGAAGTGATGTTGGACCGCAGAACACTGTACGACGACTCTCGGGGAATGGGCGAGGGTGTTGTTGACAATAAGAAAACAATAACCAAGTTTTGGTTGCTTTTAGAAAATGTTCTCGAATCTAACGAATATTCGAAACCTAGTTTATTAGCCAATTACTTGTCCCTAGGTTTAATGTATCCCCCTAATATATTCATATTTGACACTCTATCTAATGATGACGTGTTAGGTAGTAAGCCAAAGTTGAACTTTCACTCCAGTGTGCAACTACTCTCGAAGCCATTGCCGTGTGATGTACACCTAATGAACCTGAGGACTCTGTCGGACCCGTCGTACCCTCTGTTCCCCTCGGAGTCCGCGCTGCTGCTGCTGCACCGCCAGGGATACGCCTGCAACGCTGCCACGGATGTTTCCATCCCCAAGTGCAGTGTTCAACTGTCCTCCAGTGCATTTTATCCTAGAACGTTCTTTATAGGATTGAAAACTAAGAGTATAGTGCAAACTTCATTAACAGGGTTACATAAGATTAGCAGTGTTAAATCGTTCGACAATATAAGTGTACAACCGATGGACATTGTTACGTTAAATGTAACATTTGTCCAT
>Auc101
ATGCAGACACAGGAGTCTGCCATGGACCTGCCGGCCGTGGTCGAACTGAACGTGGGAGGAGTCTTCTACACGACCACGCTGACCACTCTCACTCGAGACCAGGACTCTACTCTCACACATTATTTCACCAAGGCTCCTCCGCCGAAGGATGCCAAGGGGAAGTTCTTCATCGACCGAGACGGAGTGCTCTTCCGCTACGTCCTCGACTACCTGAGGAACCAGACGCTGGTGCTTCCCGAGAGCTTCCGCGAGAAGGAGCGGCTGCGACAGGAGGCGACCTTCTACGGACTCCCCGGCATGGTGGAGGCGGTCGCCAACTCCCCGTCGTCTTCCGGCAAACAGCCCGGTTTCATCACCATCGGCTACCGCGGCAGCTTCGCCTTCGGGAGGGACGGCTTGGCCGACGTCAAGTTCCGCAAGATCACGCGCATCTTGGTGTGCGGCCGAGTTAACTTGTGTCGCGACGTATTCGGCGAGACACTCAACGAGAGCCGAGATCCCGACCACGGTCTATCGGACCGCTACACGGCCAGGTTCTTCTTGAAGCACTCCTCCATAGAGCAGGCCTTCGACATGCTGCAGGAGCAGGGGTTCCGCATGGCGGGTTCCTGTGGTTCCGGCACGGCGGGCGGCACGGCGGCGGACCTCAAGCCCGGGGTTGACGCGGAGGAGAGCCGCTGGAACCACTACAACGAGTTCGTGTTTGTGCGCGAC
>Auc102
TCAGGAAGCTGCCCTGAATGCAGTGTACCGCTAAAGAGAAGCAATTTCCGAGTCCAGCTATTTGAAGATGCAGTTGTAGAGAAAGAAGTTGACATCCGTAAGAGAGTGCTAAGAGATTTCAATAAGAAAGAGGATGACTTTGCCACACTTCGAGATTATAATGATTACCTAGAAGAAATTGAGTGTATAATTTTTAATTTGTGCAACAATATAGATGTTGTTGAGACAAATAAACGAATTGAACAGTATAAAAAAGAAAACAAAGATATTATCCTAAAGAACAAAATTAAAATTGGAAAAGAGGAATTGGAGTTGGAGGAATTGTTAGAAGAAGAGAAACAAGTTGATGAACTTAGGAAAAGAGAGCTCATAAAAGAAGAACAGGAGATAAAGAAAAAGAAGCTTAAGGATAAAGAAGCTTTAATTGACGAATTGATGTTTTCAAATGCTGACGCAAAGCATATTTTAAGTACATTTGCGCAGAATACAATCGCAGCTAAGGAAGAAGAAAAACCTCTTGCACCAAAGGCAAGTCAATTTTCAACTGGTATTAAGTTTGGCAGGCAAAGTGCTGGGTTTACAATGTTACCAAAGATAGAAGAAGCACCTCCTTACGTATACATTCCTGCCACAGTACAACTGGAGGGTCCAGGCGTTCCTCAATGGAGTGAACTGTCAAACGGTTTTATAGATAATACGAGAGCAGAAGGTCTGGACCAGCGAGCAGGAGGTTTCACAGCAAAGTATGCATGTATGCGTGCTCTACAGGATTCACTAGACGGACTGTTCTTGACACCTAACTCTAGTAAGACA
>Auc103
GTGCGGGCGGACAGGATGCGGGGTGGCAGGAACAAGTTCGGTCCGATGTACAAGCGAGACAGAGCACGCAAGCTGCAGATGATGAGACAGAGACAGATCGCAGTGCAGACCATCAGAGGGTCCCAGTACGCGCTGGGAGACGGTGTGACGCTGAGTTACCCCGGCAGCAGTTCGCCGTTCGCCAGCCTCCACATCAAACAGGAGATACAGATCCCTCAGGTGTCTTCTCTCACGTCCTCACCCGACAGTTCGCCTAGTCCCATAGCCGTGGCGCTGGGTCAAGCCGGGCTGGGAGCAGTGGTGACGGCGGGGTCCGTCACACAACCACAACCCCAGGCCGGTACCAGCAACCAGCCGCCCGAGGCCAAACTCTGGGGTCAGCCCAACTCTACCACCCCCTCACCCCACTCACACTCCCACTCGCACTCGATATCCCCCAAGACGTTCCAGTTCGACGGGGGCTCGTCCGGCTCGAGCCAGAACAAGATCTCCTCACCCATGATCCGGGACTTTGTGCAATCCTTGGACGACCGCGAGTGGCAGAACTCTCTTTACGGCCTCCTCCAGAATCAGACGTACAATCAGTGCGAAGTGGACCTGTTCGAACTCATGTGTAAAGTGTTGGACCAAAACCTTTTTTCCCAAGTCGATTGGGCGAGAAATTCGGTATTTTTTAAGGACCTCAAGGTAAGT
>Auc104
TTGGACGCCAAGAAGAGTCCCCTAGCGCTGTTGGCGCAGACCTGCAGCCAGATCGGCGCGGACTCTCCCAACACCAAGTCACTGCTCGCACCGCTCGACAAGACCACCAAGAAGTCTGACACTCCGAGAGACAAGTCGTCTCCGTCCTCAGTCAGCAGCTGCTCCCCGGTCAACGCCAAGTCTAGCTTCAAGCCGTACGACTCTGCGGTCAAGGACCTGTCCACGTCGGAGGATAAATCCAGTAGAGTAAAAACTCCCAGCAAGGCTCCGACTCCCGCTCAGAGATGTAGCAGCAACCAGAGTGCATCCTCCCCGAGAGCTTCTCCTGGTAACCGCAAAACCCCCGCCTCTCAGGAACTCCCGGCTACGTCCAGATCCGAGTCCGCTAGTCACAGGAGTAACTCTCCTCAGGTGAAAACTTCTGAGGCAGGAGGGTTCAAATCGGGCTCCTCCTTACCACCGATCACGTCTTCTGCTTTCCTGCCCGGGTACCCGGGTTCCCTCCCTCTGGACGTTATGGCGTCAAGTTTCCTGAACCACCCGCTGAAGGCCGGGATCAACCCGTACCTGAGCTACGCGAGGATGAAGACGGCCACAGGAGCTGACACTCTGGTGCCCGTGTGTCGTGACCCCTATTGTACAGGGTGTCAACTCAGTAGCCACTTGCTGTCCCCGGGCGGTAAGGGTGCCTGCCCCGCCGGCTGTGTGCAGTGCGAGGGCAAGACTCCCCCAGGGTTCCTCCCCAGCCCGGGCCACCACACCTCGGCGGTCGCCGCAGCCTACGCCCACGCTCAGCTTGCAGCCCTCGCCGCTGCCTCCCAACTACCCTACGTCTGCTCCTGGATAGGAGGAGACGCCACCTACTGCGGCAAGCGTTTCTCCAACTCCGACGAGCTTCTGCAACATCTCAGGTCCCACACGTCCGACTCTCTCCTCGCACCTTCTCCGTCCAGCCACCACCTCCTCAACAGAACCTATCCCACCCCCCCTCTCAGCCCTCTGGCCACCGCCAGGTACCATCCTTACAGTAAACCACCACTATTACCACCGTCTCTCTCGTCCGCATTCCCCCTCCCTCCCCACCCCGGTCTACCTCCTTACTTCTCACCCTACTCGTTGTACGGACCTCGTCTCGGAACGTCTTCCGGCATGCACCCC
>Auc105
ATGAGTTCAAAATTTACGTGCATTACTTGTCGTGTTGCATTTTTTGACTCTGAAGTCCAACGACAACATTATAAAACTGATTGGCATCGTTATAACCTTAAAAGAAAAGTTGCAGATCTGCCACCTGTCCCTGCCGAAGACTTTAAACTCCGAGTTTTATTGCAGCGTGAACAAGACGAAGCCAATGAAAAGAATGACTCGGTTTATTGTAAAGTATGTCACAAATCATTTAATTCTTCAAAATCATTTGAAAATCATTTAAAATCGAAAAAACATTTAGCACTTGGAAAGAAATCACACGAAGACAAAGATGTTGAACAGCTACAGCAGGATTCAACCCAAAGTGATAATTCTCATACTGTGAAAACTGAATTTGTACCATGCAGAATTGCCTCAAAATCTAGTTCATCTGAAGATGACTCTGACATTGAAGAAGTTGATTCTGATGAATGGAATGAGGAATTTAGTGATAACAATCCAATTTTAAGGAATGATTGTCTATTTTGTAAACATCATAGTGCGGCTATGATGAAAAACTTAAAGCACATGACATTGGCTCATTCATTTTTTGTGCCTGACATTGAATATGTCACAGACATGAAAAGGCTGTTGTGTTACTTAGGTGAAAAAATTATTCAAGGTTACATGTGTCTTTGGTGTAATGATCGTGGAAAAGCTTTTCACTCAGCTGAAGCTGCACAACAGCACATGATTGATAAAGGTCATTGTAAAATGCTCCATGAAGGAGAGGCATTGTTAGAGTACTCAGATTATTACGATTACAGCTCGAGTTATCCTGACAATTTTGTAAATAATAGCAGTGGATTAGATGATGAAGTGGAAATTCCAGTCATTGAAGATGAAGACTCTCAACTCGTCCTTCCTTCTGGAACAGTCATTGGCCATAGGTCTCTTTTGCGTTATTAC
>Auc106
CTACAAAAGGCGTTTGACAGGGATTGGAAAAATGGCTGCATTGTGCAAGAATGGTGGTTCAAGAATGCCAGCTACGAGGGTATTTTGGCCTACAAGCTGTTGGTGCAGACTGGTCATGTGGACAACCCCATAGACAGGTCACAGGTCACACAGATGAGGCTTGTGGACAACGATGGGATTATAAATCCAAAGGCCTTCTACAACTACTTGTCAGCTTGGGTTACCAATGACGCCCTTGCCTATGGAGCATCCCAAGCCAACCTCCGCCCGGAGCCGAAAGAGTGGTACCACGTGCCGTCAGACTTTGAACTAAAAATACCAAAATCGGCACCTTTAGTTTATACCCAGTTGCCGTTTTATCTTCACGGTTTGAGTGACACAACAGAAATCACAAAAGCGATAAGACAAGTGAGAGACTTGTGTCAGAGGTTTGAAGCGAGAGGACTTCCAAACTTTCCTTCGGGAATTCCATTTTTATTCTGGGAACAGTATTTGATGCTGAGACAGACACTGGGGATCGCGCTACTCGGTGCATTGGCAGCAGTGTTTGTGGTCGTGTCAGTGTTATTAGTGAATGTGCGGGCCGCGGTGGTGGTAACGGTGTCGATTGCCGCAATGGTCCTGCAACTCCTTGGACTCATGGGAGCATTAGGGATCAAACTGAGTGCTATACCTGCAGTGCTGCTCATCATCTCAGTGGGCATCGGAGCTCACTTCACCGTTCACATCTGTGTG
>Auc107
TCAGCTAGCAGTGGAGGGGAGGGGGCTCCTTTCGAACCAGAAATGGGGAGGCGCCGTAGTGAAGGATTTGATCCAAAGTTCACATCAGCCCCGAGAGGTCGTAGAGTTTCTTTTGAAGTTGAAGGAAATGGACTTGTCCGCTGTCGATATTCTAAGTGCGGAAAGACATCCAATGTTACAGATGCACGTAGAACATTTAAAACCTGTCATAATTGTGCTCATGTCTATTGTTCGAGGGAGTGCCGTAGAGCCCACTGGGAGAAACACCGAAAGACTTGCCTACACTCACGGGTCGGAGCACTGTGCCGCCGCGTACTCTCCACAGTCAAGGAGGACTCGGAAACCTTACACCACATTTCTCTGTTGGCTCGTAGGGGCTTCTTATCTCGAGGTAGAGGTGCGGTTAAGAGTTTTTTTTCTAGTCCTGAACTAGCTGAAAGGTTCGTTTCTAATGGATTACCAGATATGGGAGAACCTACCTATATCAGGTGGGCCGATTTGTTACCTAATGAAATGGGACCAGAACTATATAAAGAGCTCTTAAGGCTTTGTAAATCATACAATCCTGATACTAGATTAGTTTTATATGTTGCTGTGTGTGTGGTCAGTGAAGTTCCAACCAGTGGAGCTGTGAAGTGGGAACGTCAGCTGGTATCCAGATGTGCCAAACTGAGACTTAGTAAACCTTTAATTCCACCCAAACAGCCAGCAGCAAATATCACCAGAGATAGTGAAGATCCCGAAACTCTGATTCTGACCTCATTACCAGGAGTCAGCCAAGGTAACCAACGAGCGAGGCAGATCAGCTTCACCAACATTCAACGTCATCTCAGGCAGCGAGGCGTCAGTTTACGGAAACAGTTCCCAGAAGTGTACCAACGCTTGTGTGCTTATGTGGAAGGGTCCTCTGAGAGGTTCACTCCAGTCACTATCTATCCAAAAGACTCCGCTACAGGGAAAAGCTTCATGTGTATAATTATGCCAGACGCTGAACCAGAAAAACTTGAATTGTTACCAACTGACAGCACAAGGGTTCAGACTATCGATATTAGCCAAGAGACACAAGTATCT
>Auc108
GTGCCACAAATGATCACGATAACCTTTAACGGAGCAGTCAACGTCGACAACATTGACCTCTACGATGAGATCTTCAACGGTCAGAGGCAGAACCCCAACGGTTGTCAGATCAGAGGAACGTTCTTCATGTCACACAAATACTCCAACTACGCTGCCGTCCAGGAGCTCCACAGGAAGGGACATGAGATCGCCGTGTTCTCCCTCACTCACAAGGACGACCCCAAGTACTGGACGGGTGGTTCCTACGACGACTGGCTTGCCGAGATGGCTGGCGGCCGACTGATCATCGAGAGGTTCGCCAACATCACCGACGGCTCCATCATCGGCATGAGGGCTCCCTACCTTAGAGTGGGTGGCAACAAGCAGTTCGAGATGATGGCCGATCAGTACTTCGTGTACGACGCTTCTATCACTGCTTCTTTGGGCCGTGTGCCCATCTGGCCCTACACCCTCTACTTCCGCATGCCCCACAAGTGCAACGGTAATGCGCAGAACTGCCCCAGCAGAAGCCATCCTATCTGGGAAATGGTGATGAACGAGTTGGACCGCAGAGATGACCCCACTTTCGACGAGAGTCTGCCCGGTTGTCACATGGTCGATTCTTGCTCCAACATCCAGACTGGAGAACAGTTCGCTCGGCTGCTCAGACACAACTTCAACCGCCACTTCAACACCAACCGAGCCCCTCTCGGCCTCCATTTCCACGCCTCTTGGCTCAAGAGCAAGAAAGAGTTCAAGGAAGAGCTGATCAAATTTATTGAAGAGATGTTGGACAGAAATGATGTCTACTTTGTAACCATGCTTCAG
>Auc109
TTATCAAAATTGATCCGTAAACCAAGTCTTGAGAGGGAGCTGAATCTGCACAGAGGCAGTCCAGCGTTAGATAGTGGAGCTGGCAGTTCTCGGTCTGATAGTCCCCGTCAGTCTGTGGAGCACCCGCAGCTCAGCCGGCAGTACTCTCCTGGTGGCTACACGGAGCCCCCACCTCCACCCCCACCACGTAGTGGCTCCACCCCACCCCCGCCTCCACCTCCTCATGCTCCCTATCCTCCCATGCTTAAGCGCATGTCTCCTGCACCTGTTCCTGTAGCAAGAGGTACCAGTCCGGTCGCAGTCACCTCCAGGCAGCCCATGATAGTCCAGAATGGTCCTCAAGTGCAACAGCAACTGTCCCAACAGATACAAGCTTTAAGTTTGTATCCAACCTCATCAGAACCACCCCCTCCATACCCTCTGATACCTCCTTCCCCATCGGCTGCCCCTCCCCCTCCTTCTTATTCTGCATCCATTGCAAATCGTCAGAGTCCTACGCAAGGTTATGACAGGAAAAGTCCCTCGTCCGGTGTATACTCAGGTCCTGCGTCCGCCGGCTCACCAAGCCCCACTCCCACTGTCCCTGCCCCCCTGCAGTGTTGGAGCGCAAGGCAAGCCAAGACTCAGCCTCCCATCATCATGCAATCAGTGAAGAGTACGCAAGTACAGAAACCCATCTTGCAGACTGCGACAGCACCACCACCACCAACAGTTGCGACACAGCCTCCCCCTCCATCCTATGCTTCTTCTATTCAGCAGAAGCAACAGAAGGCGGTGGCTCAACCCCAGCAGGCGTCCGTAAGTGTTGTGACGACTGTACCCACCACAGAGCCACCAAGCTATGCCAGTACAATGCAGGCCCTGGCTGCACAGAGAGGGATGCCTCCACCACCTCCTTACGGAGAAGACAACTTCAGCAGCAATGCAGCGGTGTCAACTGTTGAAAGTACAGTAGCTCCCAGAACGTCTCCAGCTCTTCACCCTCATCCGGTTTTACAGAGAAAGTTTTCTCCAGTTGAATCGAGATCTGAAAGTCCTGTTCAGACAACACCTCCTTTACCACCCACTGCATCCACCTCTGCCACACAAAATGGGGAGAGGAGACAGTTTAAAATTAACCACCAATCACCAATTCCTGAAAGGAAACATATGAGTAAAGAGAAGGAAGAAGAAAGGCGGGATTGTAAAGTGCGAAATTATTCTCCTCAAGCTTTTAAATTCTTCATGGAGCAACATGTTGAAAATGTTATAAAATCACACAAACAACGTGTTTTTAGAAGGCTTCAACTCGAGACTGAAATGGAAAAGATTGGATTGAGTGCTGAAGCACAGTGTCAGATGAGAAAAATGCTGTCTCAAAAAGAATCAAACTATATTAGATTGAAAAGAGCTAAAATGGACAAATCAATGTTTACAAAAATAAAGCCTATTGGAGTTGGAGCCTTTGGTGAAGTAACTCTTGTAAGAAAAATAGACACAAATCATCTTTATGCCATGAAAACTTTGAGGAAAGCTGATGTGCTGAAGAGAAATCAAGTTGCTCATGTAAAAGCTGAAAGAGATATTCTAGCAGAAGCTGACAATGAGTGGGTTGTCAAACTCTACTACTCTTTTCAG
>Auc110
GTAACTTCGCGAACCCAAGAGGATTACCCAGAGCGCAGACCAACCAAGCCTGAGAAACCCAAGAAGCTGAAGGACAATATAATCACTGAGAATGGAGAGACTCACTTTGAAACCAGTAGCCACGAGGCGTTCACAGAGCACCACTTCATTGATCGTGTGGAGGTGACAAAACGAACTGACAACCTTACCACTGAGGGGACAATGATCTTTGAGACATCATCAAAAACTGATTTCATTGAAAAGACTCCTGAGCCTGTAAAACCAACACGCAGACGAACTTGGACGAAACAAGATGGAGAGAGATTCTTTGAAACAACCAACTCAGAAGAATTCAAGCAACACCCGATAACTCAAGTGACACAATATATCTTGCGAGACAACCTGACAACAGAGGAAGGGATATTTGAGAGTAACACAACGTCTAAAGATGTGTATAAAACATACAAAGTGGATAGACCAAAACCAACTAAACCAAAAGACAATTTGAAACCAGAGGGCGAGTTTGAAAGACCTAAGGAAGAAAAGGTAGGGCCTGCTGAAAGGCCTAAACCAATCAAACCATCTGACAATTTAAAACCAGAAGGAGAATTTGAAAGGCCAAAGAAAGAAAAGGTTAGTCCTGGTGAGAGACCAAAACCGATCAAACCTTCTGATAATCTTAAGCCAGAAGGGGACTTTGAAAGACCAACACCTCAGAAAGTTGGACCCGGTGAAAGAGCTGAAATTGTTCGCCATCCTGATAACTTAAAACCTGAAGGAGATTTTGCTAAACGTCCAAAAGATGAAACACCACTGAAAGGAGAAAGAGCTCCCGTCATTAAGCATAGAGACAATTTATTTCCAGAGGGTGATTTTGAACGACCAGAAAATGACTTCACACCAAAGAAAGGTGAAAGAGCTCCAGTAATAAAACCCAAGGATAACTTAAAACCGGAAGGAGAGTTTGATAGGCCAACCCCAGAAAAGTTCAGTCCAGCTGAAAGACAACAGCCTTTCAAGCCTCATGATAATCTGAAACCAGAAGGAGATTTTACCCGCAGACCAAAAGAAGACACGCCAATCAAAGGAGAAAGAGCACCAGTTGTGAAACCAAAGGATAATTTAAGGCCTGAGGGTGAATTTGAAAGGCCAGAGCCAGAAGATTATTATCCCTCTGAAAGACCAAAACCTGTAAAACCTTTAGATAATTTGAGACCTGAAGGAGAGTTTGAAAAACGACACCATGAGCCTTATAAACCGGCTGAAAGACCTGAGATTATAAGGCATCCTGACAACCTGAAACCAGAAGGAACATTTGAAACTAGACCTAAAGAAAAAGCTCCAACAAAGGGAGAAAGGGCTCCTGTAGTCAAACCAAAAGACAATCTTAAACCTGAAGGTGATTTTGAAAAAAGGCATTATGAACCATCACCTAAAGGTGAGAGAGCACCTGTAGTAAAGCCCAAAGATAATTTAAAGCCAGAAGGAGAATTTGAAAGACCCACGCACAAAGAATTCACACCTACGGAGAGACCTAAAGCTGTAAAACCAACAGATAACTTAAAACCTGAAGGAGAATTTGAAAGGCCTAAACCAGAAGAATACACACCATCCAAAAGACCACAACCAGTAAAACCCACAGATAATTTGAAACCTGAAGGAGAATTTGAAAGACCTGTTCCACAGAAGGTTCGTCCTGGGGAAAGGGCTGAAATTGTTAAACACCCAGATAATCTTAAACCAGAGGGTGAATTCGTTGGTAGGCCAAAAGAAAAGGCGCCAACCTATGGTGAAAGAGCTCCAGTTGTCAAGCCAAAAGACAATCTATATCCTGAAGGTGAATTTCAGCGGCCAGAGCCTGAAGATTATTATCCTGCTGAAAGACCGAAAGCCATTAGACCTCATGATAATTTGAGACCGGAGGGTGAGTTTGAAAAACGCTATCCAGAATCTTACAAACCTGCTGAACGTCCAGAAATAATAAGACACCCCGATAATCTAAAACCTGAAGGAGAAATTGATTACAAGCCAAAGGAAAAGGCTCCAACAAAGGGAGATAGAGCGCCTATTGTTAAACCTAAGGATAATCTATATCCAGAAGGGGAATTTGAAAAGAGGCATCCTGAGCCAACACCTCATGGTGAAAGAGCACCTGTGGTTAAACCAAAAGATAACTTGTGGCCAGAAGGAGAGTTTGAGAGACCAAAGCCAGAAGAATATACACCTACAAAGAGGCCTAAGGCAGTAAAACCAACTGACAATCTTAAACCAGAGGGTGAGTTCGAGAGGCCTACTCCTGAAAAAGTTCGTCCAGGAGAACGAGCAGAAATTGTTCGGCATCCTGACAACCTTAAACCAGAAGGAGATTTTATTGGAAGGCCCAAAGAGAAAGCACCTACATATGGAGAAAGAGCACCAGTGGTTAAACCTAAGGATAATCTTTATCCAGAGGGAGATTTCCAGAGACCTGAACCTGAAGACTATTACCCTGCTGAAAGGCCGAAACCAATTCGACCAAATGACAACTTAAAGCCTGAGGGTGAATTTGAAAAACGCTATCCTGATGCATATAGACCAGCTGAACGACCTGAAATCATCAGACATCCAGATAATTTGAAACCAGAGGGAGAGTTTGAAAGCAGACCTAAAGAAAAGGTTCCCCTTAAGGGCGAAAGAGCTCCAGTTGTAAAACCTAAAGATAATTTGAAACCTGAAGGTGAATTTGAGAAGCGTCATCATGAACCAATACCACATGGTGAACGAGCTCCTGTTGTCAAGCCAAAAGACAATCTAAGGCCTGAAGGTGAATTTGAAAGACCAAAACCAGAGGAGTACACTCCTACAAAGAGACCTAAACCAGTGAAACCCTCTGACAATCTGAAGCCTGAAGGTGAGTTTGAGAGACCAACTCCAGAAAAAGTACGACCAGGAGAGCGTGCAGAAATAGTAAGGCATCCTGACAATCTGAAACCTGAAGGCGACTTTATTGGCAGGCCAAAAGAAAAGGCACCTACTCATGGAGAAAGAGCTCCAGTGGTTAAACCTAAAGATAACTTGTATCCCGAAGGTGAATTCCAGAGACCAGAGCCTGAAGATTATTATCCTGCTGAAAGACCGAAAGCCATTAGACCTCATGATAATTTGAGACCGGAGGGTGAGTTTGAAAAACGCTATCCAGAATCTTACAAACCTGCTGAACGTCCAGAAATAATAAGACACCCCGATAATCTGAAACCTGAAGGAGAAATTGATTACAAGCCAAAGGAAAAGGCTCCAACAAAGGGAGATAGAGCGCCTATTGTTAAACCTAAGGATAATCTATATCCAGAAGGGGAATTTGAAAAGAGGCATCCTGAGCCAACACCTCATGGTGAAAGAGCACCCGTGGTTAAACCAAAAGATAACTTGTGGCCAGAAGGAGAGTTTGAGAGACCAAAGCCAGAAGAATATACACCTACAAAGAGGCCTAAGGCAGTAAAACCAACTGACAATCTTAAACCAGAGGGTGAGTTCGAGAGGCCTACTCCTGAAAAAGTTCGTCCAGGAGAACGAGCAGAAATTGTTCGGCATCCTGACAACCTTAAACCAGAAGGAGATTTTATTGGAAGACCCAAAGAGAAAGCGCCTACATATGGAGAAAGAGCACCAGTGGTTAAACCTAAGGATAATCTTTATCCAGAGGGAGATTTCCAGAGACCTGAACCTGAAGACTATTATCCTGCCGAAAGGCCGAAACCAATTCGTCCATATGACAACTTAAAGCCTGAGGGTGAATTTGAAAAACGCTATCCTGATGCATACAGACCAGCTGAACGACCTGAAATCATCAGACATCCAGATAATCTAAAACCAGAGGGAGAATTTGAAAGGAGACCAAAGGAAAAGGTTCCTCTCAAGGGTGAAAGAGCACCAGTGGTTAAGCCCAAAGACAACTTATATCCAGAAGGTGAGTTTGAACGCCCTGAATTAATACCATATGGGCCAGGAGAAAGACAAAAACCAATAAAACCAAGTGACAATTTAAGACCGGAGGGTGATTTTGAACGACCTGAGAAACCTAAGTATGGTCCAGGAGACAGAGCTGAGATTATTCGACATCCAGACAACTTGAAACCTGAAGGAGAATTTACTAGACCAGTTCGTGAAAAGGTAGGACCTGGAGAACGCCCTAAGGCAGTAAAGCCAATGGATAACTTGAAGCCTGAAGGAGAGTTTGAGAAGCGAACACCACAAAAAGTAGGTCCAGGTGATAGAGCAGAAATTATAAGGCACCCAGACAATTTAAAACCAGAAGGGGACTTTGTTAGACCACAGAAAGAGGTAACACCAACTAAGGGAGAAAGAGCTCCTATTGTGAAGCCTCAAGACAATTTACGTCCTGAAGGTAAATTTGAAAGCCGTCCTAGAGAAGAGGCTCCAAAGAAGGGAGATAGAGCTACTGTTGTGAGACCACAGGATAATTTGAAGCCTGAGGGTGAGTTTGAGCGTCGTCCTAAAGAGGAGTCACCAAAGAAAGGTGAAAGAGCACCTATTGTCAAACCTAAAGACAATCTTTATCCTGAGGGTGAGTTTGAAAAACGACCCAAAGAAGATACTCCTCTTAAGGGAGAGAGAGCTACAGTAGTCAAGCCACAAGATAATCTTAGACCAGAGGGTGAGTTTGAAAAACGACCTAAGGATGAAACTCCAATAAAGGGTGAGAGAGCTCCAGTAATCAAGCATCGTGATAACTTGAGGCCTGAAGGTGAAATAGAAACTTACAGAACCAGGGATGATTATGTAGTTGTTAAAGGTGAGAGAGCAGAAATTACCCGACATGAAGATAATTTACAGGTTACTGGGGAGTTCACAGGAATACGAAGGGATGATTATAGGATTGTACGAGGGGAAAGAGCTGAAATTCAAAAGCATACAGACAATTTGAAAATGGAAGGAGAGTTTATTGACATAATGAGAAGGGATGATTATAGAGCTGTCCGTGGGGAGCGTAGTGAAGTGATAAAACATACTGACAATTTATACTTAGAGGGTGAATTCATTGATATTCGCAGCAGAGATGACTATAAGGTTGTTAAAGGCGAACGAACTGAGATTAAGAAATATGTTGACAACCTATATTTGGAAGGTGACTTTGATAGACCGGAAAAAACCAAAATATGGCCC
>Auc111
CTGATATTCAGAAAAGTAGCTGATGTAAGACGAGAAAAAGAATTAGCTGAGAGACGAAAGAATGAGCCACAACTAGATCAAAACCAAGATCATCTGGTACGTAAAATATTTTCAAAGTTTAGAAGAGACCGAGCTTTGCAAGCACAAGCGTCACAGTCCCAGAGTCCCGTTGGCCAGGACGTAGAGAAAGGAGAGAAGAGCGACACTGCAAGTGATGGAGGGCTTCTAGAGAAAAGACATTCCATCTGCGGAGCAAAGCTGACAAGCGTGGCAGAAGCTGACAGTGGAAGCAGCTCCTCAGCCTTGGTGCCTGTACAGAAGACTGCGAGACCAACGACCATTCGAGCCAGCAAGTGGGGACGGCTGCTTGGATCTAGCTTAGATTCTGGAAGTGAAACAACAGCTGTCAGTTCCCGACCTGCTTCTGGTCGGGACTCTCCTGCGAAGTCATCGGGTTCCGGAAACGGAAACGGTTCGTCTGGAGGGTCTGGCAATAAAGTGTTCCCGAAGTTACAAAAGGTAACGGCTGCCGGTGGCCTTGCTCCTCCTCAAGTGGTGCGACAGGACACTATAGAAGAAATAGTGGAGCTTGAGGACAGACAGAATAGATCAACGAATCTCCGTAAGTTTGATTCGTATGACAGTGGTATTATTAGAAGTAGTAATCAGAAACTGAATGAAAATTTTCAGCCCCCACCAGCTGGTACTCCTGCAGAGTACAAAGAAATTATTTCGAACATTATGGACTTCAAAGTGGACGTTAAACTTGAAGTCCAGCGACTGAATCAAAAAATCACTCGGATGGAGGAGATGTTGACTGAAGTCCTTTCACGGCTGGGATCCACGAGTCCATCATCGGCGTCACAAGGTCCTGAGTCGGGTCCTGAAGGAGGTGCTAAGTCATCCCGTCCACAAAGTTCGGGTGAAACCGGTAGTGTTATTTTGAGGAAAAGACGATCAAAATCAAGGACAAAAGCAGCAGCCCCTGCTGCCCCTGTGACTAGGACTTCTGATCCTGAACCGGAGCCTGCCCCCTCATCACCTCCACCTCAACCACCCCCCACCTCCCATTCTGCCCCCGGTAGAATTGATGAAGACACTGTTAAGAGGCCTTATCCGAGAAGACCCAGAGAATTTCTA
>Auc112
ATGTCTTCAACATGGGATGATGGTGGTTTTTTGGATTTCAAAGAGTTGGAAGATCAAATAGCACAATTTGTCGATAAAAGTGAATTAGAAGAAATGCTACGTATACAGTTGGAAGAAGTAGAAATGTTACAGTCAATGTTTTCTAATCCAGGAGAATTTGAAATATACGATCGCAGTGTCATTATTGATATAAATGATTTTGTTAAAGGAAAGTGCAATGTATTGCCTCCACGATTTGACTTCACAATAAATTTAGTCCTTGATGAGAAGAAACTTGAAGTCTGTGTCAATTTGCCTCTTGACTATCCTGCTGATGAACCAGATATATTTGTTCGAAACGATTCTTTAACAAGAACTCAACAACATGCTTTAAATAGTGATCTCGCAAAATATATTAGTTCACTAAACAAAGGAGAGATCTGTATATATCCAGCAATCGCGTGGCTTCAAGAAAATGCTATGTCATATTTTATATCTCCAGGTAAAAGTTCAAAATTAAACACTACCTCGAGAATTACAGATGTAAATAAACAGTTTTCGAGGTATTGGATTTATTCTCATCATATTTATAGTAAAATCAAAAGACGATGCATTATGGATTTATCTCAAGAGTATAATGTGACAGGATTCTGTTTACCCGGAAAACCAGGGATCATTTGTGTCGAAGGCTGGGAGTCCGACTGCAGTGACTGGTGGCAAAGAGTAAGTAACCTAACA
>Auc113
CAGTCCCACACTCGCACCTGGCTGAAGGCAGTCATCAGGCAGTGGTGCAGGCTGGTCAGCTGGGTGCTGGACCTGCAGTCTTACCTACTGGGGGACGAGGCAGAGAGACCTGCCCAGGTGGACAACAACAACGGTGGGGGAGACCTGGGCGCGGCTCATCAAGCCTTGCTGCAGCGGGGAGGCCCCACAGGCTTCCAGCCGTACGTCCGTCCGACATTCTTTCCCGCCAGGATCGTGGGTCTGCTCGTATTCGTCTGCATCTCGTTGGTGTTGGCCAGCCTGGTCGCTCTGACGATCCCCGTCTGGCTCGGCCGCAAGGTGATGGCGTTGTGGCCGGTCGGCAGCCCCGTGCAAGGTCCCGCCCCCCCGGTGGCGCCGATACACGAGCTGTACACCGCCTCGTGTGGTACCTACCTGTGCTGGCTCACGGCGCGCGGAGTGGCCTTGCTGCTCGGCTGGCTCCCTCAGGGTCGTCAGGCCATCATGGAGAAGCTCTGCAAGTGGTGTGTGGTCGGACTCAAGTCGGCTGTCGCTTCCTCCGTACTGATCGGGGTCATTCCACTTCTCTTCGGTCTCCTACTGGAGCTCGTCGTGGTGGTACCACTGCGTGTGCCACTCGACCAGACGCCGGTGCTGTGGATCTGGCAGGACTGGGCGCTGGGCGTGCTCTACACGAAGATCGCTTGCGTGATCACGATGATGGGTCCCGAGTGGGCCCTGAGGAGGGCGATCGAGAGGGCGTACAGAGATGGTATCCGCGCGATGGATCTCGGCCTGATACTGCGGGAACTGGCCGCTCCCGTCATCGCGTGTCTCAGTCTGGCGCTGGCCGTGCCCTACGCGGTCGCACACAGCCTGGTGCCGCTGTTCATCGCCAGTCCACAACTGCGCAACGTCATCGCGCGCAGAGTCTACCCCCTGGTCCTGCTCATATCCATCGTTGTGGGCATTATAACGTTCCAGATCCGCCAGTTCGCCAAACTTTATGAGCACATTAAGAATGACAAATACCTTGTCGGCAGAAGGCTTGTTAACTACCATCACAAATCATCGCTACAAAAT
>Auc114
GATTTCAAGCAGTTACAATCACTGGACCTCAGCGGAAATCTGCTTCTGTCCATTGAATCCCCGACATTTTCTGGCCTCGAAGAAACATTGGAAATTCTGAATATGAGGGGAAATCGTATTTCTTCTCTACCATTCAAGCCACTGTCACTACCAAATTTGAGGAGCCTCGATTTATCTAACAATTTGATAACTGAAATTCCAAGGCCATCGTTTTCTATGGTTCCTTCACTTACTCACCTTAACCTTAGTAGGAACCCACAGCTTGGAGCAATTCCATCCACAGCTTTCCATCCCTTGACTAATCTCAAGGTTCTTGATTTAAGTCACACTGCATTAAAAGCCCTAAGCCCTGAGCTTTTGATGCGGTCAACATCTCTAAAATGGATTTCATTGGCTGACAATTTGATTCAAGATATTACGGAATCTGTTTTTCAGAACCTAGCAAATCTTACGCTCTTAGACCTATCTAATAATCATATCAGTAACATTCGAACAGGGTCTTTCTCTCAACTTACACAACTTAGGAAGTTAAATTTAAATGGCAACAGACTGACTTCTTTTAAAGGTGAGTTGTTTGTTACAAGAAGGAGTAATGGAACACTTCTTGAAGAACTCAATTTAGATAACAATGAACTGAGTTATTTGTTTCCATCATCGTTTCGGGTACATCCCCGATTAAAAATACTTTCTGCAGCAAAAAATAAATTTAATTTCTTCCCAGCCGAGCTTATACTTACTTTGAATTTTCTTCAGGAAATAGATCTCAGCTTTAATTTGCTTAAAGGGCTGGAAGAGTTTGATTTTGGTAGGTTGCCAAGATTACAAATTTTGAAGTTAAATCATAATCAGCTAGAATCAATAAGTGAAACTGCTTTCCACAATTCTACTCAGCTTCAAGTTATTGACCTGGCTGGAAACAAATTAGAACGACTTGGAGAGAGAACTTTTCAAGGATTAGGAAGGCTAAAGCTTCTAGATTTGAAAGATAACTTGTTATCAGAACTACCAGAATCAATTTTTGAAAGATCAAGATTACGAATGCTAGAAAATATTGATTTGTCAGGAAACCTTTTTGAAACTGCACCACTCAAGACACTGCAGCGTCAGTACTTCTTTTTAATGTCAGTGGATTTATCTAGAAACAAATTGAGAGAAATACCACCAGATGACAGCATAATGGTTAATATAAAACGTTTGGATTTATCATTTAACCCACTTTCACAAGATGCAATAACCAATGTTCTAGGAGAGCCAAAAACTGTGAGAGAACTCAATATGGCAGGAACAGGAATCAACCACGTACCTGTCTTAGAAACACCATTTTTGCATCATCTTAACTTGTCCCATAACAACATTGCTGATTTGCCAGGAAAAGCATTTGAAAGACCAACATTGCTTGAAATACTTGACTTGTCACACAATAAAATATCTGACATAAGTGGATCTTTAAGTCAAGTTTGGTCAAAACTTAAAAATCTTCAAGCGCTTGACCTTTCTTCAAACCCAATCAAAAGTGTAGTTCAGGGAGATTTAGATGATTTGCAATCTTTGTGTAAATTGAAAATATCGATGCTGGAAGAATGCACTCGATTAGAGAAGATGGCTTTTCGTAAACTAGGCAATCTTGCTGAACTGGAAGCTTATGGATATCCCAAACTAGGGTATCTGGATGTGACAGGTCTACTTCACAGTTTACCAGCTCTAGAAGCATTGGATGTTGAAGTAAAGGATTCTGCAATAGGAAGTGATCAACTGTCAGCAGCCATGAATCCAAGATTAGCTAAGTTAGGAATTAGAGGATCAAGAGTACAAAGCATTTCTTCAGGAGCATTAGCAGGATTAAAATCCCCAGAAATATCTGTAGAGTTAAAAAATACTTCATTAAATACATTACCACCTGCACTATTGATTCCTCTCCCGAGGTCATCAAAAGTAAAACTGGACATAACTGGAAGCCAGCTGACAACTTTGACCCCGCAATTTCTGTCTGCTTTAGATGACCGTAGAGGAGACCTGACTCTTATTGGGCTTTCTTCTAACCCAATTCTCTGTGATTGTGGTGTACGAGCATTGAGAAGATCATCTTTAGCACAAGGAATTAACTGCACTTCACCAGCTAACCTTGTAGGAAGGATCCTTATAGAAATTGCTGATGATGAACTGACTTGTGACCCTCATCGACCTACGACAACTACTCGAGCACCCATCACAATATTGAAGACAAGCCGAACAACTCCAAGAATTACAACTGAACCAGAAATTATATGGTCTCTTCCCCCTACCACTATGGCCAACAACAAAATCCTGGTGACAAATAAGGCACCAAGCTCAGTTATGAACACTATCAACAATGATGACAAATTGATTATCAGTATTGTGGGTGGTGTTGTGGCTTTTATCTTGGTTCTCATCATAATAATATGTGTGGTTAGATTAAGATGGAGTGACAACCAGTATCGTGGAGGTCCTCTTGCAACCGTACCATCTTTGATGCAACCTCACTGCAACAATCCAGCTTGTCCATGCCCTAAAATGCCAATTTATTCTATACCTCCCATGTATGCACCAAACCCAGGATACGCAACTACTTTACCTCACAAGATGGGACCACCTTCTTCCATCTCTCCTGCATTAAGAGCATCCTATTCTACACTGGGCAGAGTTCAAAATCAGCCCTTTTACGTGTCATTTCCCCACGATGAAAAGGAAATGAGTTTGCGG
>Auc115
CTAGTGTTCTTCGTATTGTGTGACCGTGTGTTGGTACCGAACCAGCGTGTTACAGCCCTCTACTCACTCATGTTCTACAACGTGATCGCATACTGTGTTTCATACATCCGGGAACTCATTGAGAAGGAGGATTGGTCACCATGGGTCCGGATGGCTGAACACTCCAACATAAAACACCTAGCGATGTCTGCAACCAAGATTGTACTTGAGTGGACCAAGGCTGTTACTTTCATCATCACTGTAGTGTTCATGTTGCTAGTGTTTGGACTGGAGCAAGGCCTAGAGCACTACAAGCCCACATTGGTTTACAACTTCATTACAGGTCTATATTACATCGTGACGGAGAAAGTGTTTGTGGAACTCCTACTCTCCTTCATCATCTTCCTACAGCTCCCCATCTTGGAGAACTTGGAGTCTCTCTGGGTACCTGTTCTCTTCAGATCGTACACAGCCATCATCTCGTTCTTGTTCGCTATTCCCCTTGTCTTCTATGGTCAGTATCGTTCGGCCTGTATCGCCATTTACTTGAATGTCTTCCTCCGCTACAAGGAGATGAAGCTCAACAGCCTCCATAATCTCAGTATGGAGAGAGCCGTTCTCACACAGTATCGTTACGCGACCAGCCAGGAGCTCTCAGAGTTCGATGACGTCTGCGCGGTGTGTCTCAGCCCCATGCGGCTTGCACGCATCACCCCTTGCCACCATATATTCCATGGTGAGTGTCTCAGACAATGTCTCAAGGCCTCGGACCACTGCCCAATCTGCAAGCGTGAACTAAAATTTGAC
>Auc116
ATGAATCTTCCGGCCAATGCCCGTGTTACATTTCGGCCGTGGCTACTGCTATTGGTTAGTCTGCGTGTATGGGCGGAGCCTAGCCCCACGTGCCCAAAATTGTCTGTCAATCCGAGATGTCCCTGCTATAATTTTGAAAATGGAATCTTCTTGGAGTGCCCTGGACCGACGAAAGAAACTATTCAACAAGTCCTTCAGCTTATCAGCAGTCCCATCCAATCTCTTAGTATCTATGACTTGGACAAGTCGGTGACGGTCTTGTCAGGCGACTTCTTCCCGACGTTTACTAAAATCATCCAACTACAGATTTCCCAAAGTAGCTTAAAGATATTACAGGAAGACGCTTTTTCGTCGATTAAAGTAAGTCTTGAATCATTAGGTATAGTATCCGGCAAACTAGAACAGATACCACAAAAAGCATTAACAGGATTAACAGTTTTGAGGTCATTGGACTTAGAATCAAACGAGATCACAGATCTCCCGAGTTATAGCTTTTATGGTTTACATTTGACAAAAGTTACAATCAAAGGAAACATGTTGCAGCGGACATCAGAATACGCTTTTGCGGGCCTTGAAGGTACGTTAACAGAATTAGATTTGTCAGAAAACAAATTGAACTTCTTCCCGATGGCTTCTTTAAGAAGATTAGAACATTTAAGAACATTAAGATTAGCATGGAACGAAATCGGATCCATTCCTGATGACGGATATTCAAAACTGCAGGGTCTGACATTTTTAGATCTCAGTTCAAATAACTTTGAAACCATTACCAGTGATGCCTTCCGTCCATTACCATCATTAAAAACTCTGTCGCTTTACTACAATGGCATTGAGACTATCGACAAAGAAGCCTTTGTAGCTTTACAGAGCCTTGAGTCGATCGATCTCAGTCACAATAGAGTAGTATTTCTTGACGCGGTCACTTTCAAGGCAAACAAAAGACTACGAACAATAGACTTGAGCCACAATCATATACATTACATTAACGGGGTATTTGAAAATTTGCCAGATCTCAGAGAATTATTTTTATCAGAAAATAATATACTAGAAGTTCCAAAAGACGCTTTTACTAATTCAGTGATGCTAACGGTTATATATTTGCAGCAAAATGCTGTCAGAAGGATAGATGAGGAAGCTCTGACGTCACTAACGTCATTGACTCAACTGTTTTTAAGTGAGAATTTTATTGAGTACTTCCCATGTAATCTGTTAAACGGAAGTACTCAACTGTTTTCGTTAAGCCTGGATGGTAATTGGATTCAAGGTCTGCAGCCGGGGACGTTTCAAAGGGTGAATGAGCTCAAAGAACTTCGTCTTCAGAATAATCGGATTACCAAAATAGAAAGAGGAGTTTTCGAACCGCTACCAAATCTATTAGAGCTCCATCTACACAATAACCTCATAACGACTATTGACTCCGGAGCTTTTCACAGCCTTCAAAGTCTTCAACACGTTAATTTACAAGGCAATCTATTAACATCGCTGGGGGACGTGTTTTTACACGAGTCCCCATCCCTTGTGTCGATTCAACTCGACTCAAACGGACTGACCTCTCTCCACAACGACTCACTGCGAGGCCAGTCGAGCGTTCAGATCATGTGGCTCGGTCATAACAAGCTCATCAGACTGGATCGTGCTCTCTTCAGAGATCTATTGCTGATTCAGCGTGTATACCTCACGAACAACAGTATTTCGCAGGTGGAGGATGGAACATTTGCACCTATGCAAGCGCTCATGTTTTTAGATTTAAGTGTTAATAAACTAAAGCGCATTTCAGTTAAGACATTTGCAGATCTTCATGAGCTAGAAGAATTATATCTGTGGAGTAATGGAATAAGACATATCGAAGCTAAAGCCTTAACGTCACTGAAGAAGTTGAGAATCCTAGATTTATCCGACAATGAAATTATAGTTCTGCATGACAACATATTTCAAGAAGGTCTACCTATACGTCTTTTGAATCTACAAAATTGCTCTATTTCCAAAATTGACAAAGGTGCTTTTAGTGGTCTCAACAATCTTAATGAACTAAATTTAGATAACAATCGTTTGGATGCAGCATCACTTATGTATTTAAACATTCCAGGGTTAAGAGTCTTTAAAGCGTCCGGTAACAATCTATCAGATATTAATGTCAACACGCTTCGAGGGTTGCCTTTGCTGCAGTATTTAAGTATGGACGAAAATAGCATTTCTTCATTACCATGGAACGTTTTCGGATTCAATAGTGATCTGGTGCGTTTATCACTTGTTGGTAACCTACTAACTAAATTGCCTGTGAATATTTTTAAACATCTCAAAAATCTTCGTGAATTGCGCTTGAGTAACAATAGGATTGACGCTTTTCCGTATGCAGCCATAAATGAAACAGTTGGCTTAGAAGTTTTGGTGCTTTCCAGTAATAAATTAGCTAGTATTGACGTATCAAAGCTGTCTGGATTATATAAAATAAGAGATATTCAACTACAAGACAACGTTATAAGTTCTCTTTCTGGGTTCGCCTCAGCTAACTGGAGCCATCTATTTTCTTTTGATTTAAGCAAAAACCTGTTGTCAGCTCTTCCAGCGAACTTTCTTCACTTTGGAGCAACAGTCAGAAGACTGGACCTTTCACAGAATAGATTTCGCCAAATTCCTACGACTGCACTGTCTGAACAGAATTTAAGGTCACTAAGTTGGTTGAATTTAACGCTTAACCCGTTAATACAAGTACACGATCTGTCATCGCTTCGGCTTTACCCTTCTCTTGAAGAAGTACATATCAGTGGAACCAACCTAACCATTGTGACTAGCAAAGACTTCGAGGCCTTCCCCTCTCTACTACATTTGTACTTGAGTAAAAACCGCATATCAAGGGTGTCCCCAGGTGCTTTCAAATCCCTTCCAAATCTTATCACCCTCGATATTGGAATAAATGAATTAGAGCTAATTCCCCAAGAACGTTTACAGGGATTGACTCATCTTAGACTTTTGAATCTCAGCCATAACCGATTAAAGGATTTAGAAGAATTCCCAAATGACTTAAGGTCACTTCAGATGTTAGATCTTTCGTTCAACCAAGTGACGAGAATCGCCAAAGGAACATTTAGGCACTTAGAAAGTTTAGCGGAACTTCACATATATGGAAATTGGATTTCATCTGTGGCTGGAGATTCGTTTAAACCACTAAAAAAACTGAGATTATTAGATCTCAGCAGGAACTATCTAGAAAACTTGCCCCTTAACGCCTTCCGTCCATTGGAAACTCAGATCCGAAGTTTAAGAACAGAA
>Auc117
ATGATAACTTTTCACTCAATATATACTTATTTGTATTGGTTTTTTCGGCCCTGTATTAAATGGTTTTTGAGGAAAACCACCAAACTTTGTGAGTTACAAAGAATCTGCTATGGTGAGCCAGTAGGTTATCCTAGATCTCACGGAGTGGAAGAGTCTTTAAACCTGTCAAGAAATGAGTACATAAAAGACTTAATTACGTACTTAAATAAATTGAGTGATGAGAAGAAACTAAGTGGTCCTATGTACAAGGCTGCACTTGAGAAGTCTGTGCATGTTGTAGTGTTAGCAAAGAAAATAAACCCAACCATTCATCGCCAGTTTTTAAAGTCCTTTGGAAGGTGTGTTGAACATGTATGGGGATATCGACAACTCCTGCAAGAAATTGAAAGCTTGAGATTGACTCAGTTTGATTCTGAAGATGAAAGCCATGAAGAAAAACTCATGAAACTGTGGAATAAGCTGAAACCAGACGAACCATTGACTTCAAGAACTTCGAAGCAGTGGCGAGAAATAGGATTTCAAGGTGATGATCCAAAGACTGATTTTCGAGGGATGGGGATTCTAGGTCTTGACAATCTCATTTATTTTGCTGAAGAGTATCCTGGACCAGCTGGTCATGTTCTTTCACATTCCTTACATCCAAAGTATGGTTATGACTTTGCTATTGTTGGAATAAATTTGACCAGCATGGCATATCATTTGTTTAAAGATGGTGCTGCCAAGACACATGTGTACAATGCTACAAAGAGCTTACCTAGTATTAGAATTTTTCACCAATTTTATTGTTACTTGTTCTATGAGTTTGACAGATTTTGGCTTCAGTCAAAGCCAAACATTATGGAATTTAGCTTTATTAGGGAAAAATTTGAGAATAACATTCGTACATTCCTCTCAAATCCCTCTGCTGTCTGTAAGATAAATATACCAGTAGATACAGTT
>Auc118
GATTCTCAAATGGGTGGTGTTGCCATTGCTTTGGGTCATGGTTCCGTACTGTTTGAGTGTGCCAAACACGAACTACATGCGACGACAGCCCTGCGTAAGCCCAACCGTATGCACCCTACTCGCATCAGCTTAGTGTTTTACCAACACCGCAACTTGAATCGGTCACGACACGGCTGGGAAGAGTGGGAAGAGAAGTGTCGTCTGCGCAAGTTGGGTCTCACTGTTGCCAACACAAATGCAACCGGAACGGGCTCACGCATACATCGTGCGGCTCACATGATGCTACGCTCCCCCACCTTCACCACTACCACCTGGACAACACTGTTCCCCATGCACCCCTGCATGGTCACAGGGCCGTATCAGGAGGGTGGCACACCTGGC
>Auc119
GCAAAAGCACCTGGTTTGCTCAAGGGTGAAGAATTCACATTAGTAGCTGTTAAAATGCTGAAAGACGAAGCATCTGAAGATCTGCAAGTAGATTTTGAGCGGGAAGCTTGCTTATTAGCTGAGTTTGACCATCCAAACATTGTTAAATTGTTGGGTGTGTGTGCAATGGGAAAGCCAATGTGTTTGCTGTTTGAGTACATGGGGCGAGGAGATCTAAATGAGTTTTTGCGATCGTGCTCACCTAGCAATTACATTGTGCGTAGTGCCGAGGGAGGAGGTGACCTTTTCCGAGACATACAACTTACTACTGCAGATCTGCTAAAAATATCTCAACAAGTAGCAGGAGGCATGGTATACCTCTCTGACCGCAAATTTGTACATAGGGACTTAGCAACAAGAAATTGCCTTATTGATGATACCATGGTGGTTAAAATTGCTGATTTTGGACTGTCTCAAAAAATGTATCTTCAAGACTACTATAAAGGAGATGAGCACGATGCAATTCCTGTAAGGTGGATGCCTCTGGAATCCATCCTTTATAATAAATACACTGTAGAGTCAGATGTTTGGGCTTACGGTGTTTGTCTTTGGGAGATATTTTCATTCGCTTTACAACCCTATTATGGAATGACTCATGAGGAAGTTGTTAAGTTCATCAAGGAAGGTAACATGCTTCAGTGTCCAGAAAATACATCTAAATCTGTGTATGAACTCATGAAGCTTTGTTGGAACCGCAAACCTTCAGCCAGACCAAGTTTTCGTGTTATATACCAAACATTAGAAAGTATCCAAGCTGAGTTGAAACGAGAAATGACTCAGAGAACTAATCACTTCCCCCCTCGAGTGCATGTT
>Auc120
ATGGAAGCTGATCCCATTAGTGTAATTTTGGTTAAAAGTGATAGTAAAGGTGATAGACTTTTGTTTAGATACCCTCATACCACTGACATCAGATCGGAATCAAGTCAACAAAATCGTAAAAAAAATACATATTGTTTTAATACAACTGAAGACGTTTTACACAGTCCAGCTCCTCAAACATTTAACATAGACAAAGGGCATTTAACTGGATTCACAGATGAGGTTTTGTCAACTTTGTTTGCTGTGAAGCAAGAACTATGTGAGATGAAGTTCGAGTTAAAGGTTAATGATGTAAGATTTGTCGGTCACCCAACCCTCCTACAGTCTAGTTCAAGGAAAGGTTCGTCAGATAGTAAACAAGGCAATCCCTCATGTGTTTTGATAAATATAGTTTTTGCATTACAAGCAGTTGCAAATCATTCCATTGTTAAATGTTATTATGATCTGAGCAGAAGGTTAGGTGTTGCCCTGAGGCATGAAGAGAAGCGCTGTGGATATGTTACAGATGAAATGAAAAAAATGATAATGGCCCATGACGAAGTATCAGTT
>Auc121
ATGCCATCTCCCATCCTCGGCGACACGTCGCTAGACGAAGGGGACAGCTGTGCCGAGAACAGGAGGAAGAGGAAAAGGAAAAGAGAAGACGATATGAGTCCGGAAGACGAGACCACTGCTTCACCCCCTGCTGGGATCATCGCCGGGAGAGACGAAGACGAGAGGAGGATGTCGTCGCCGCCCTCCGGGAGCAAGTTCATCCACGATCAGATCCCGGGGACGACGAGGCTGTCGGAAGACTGTTTAGACCAGACTGTAGTACAACATCGATCCAACGAAATGACTGTGACAGAGGACGTCCGCGAGAGTATGGAGAAGGCGAGGACGAAGGAGTCGTACGCCGAAGACTCGTGGGGCACCAGTGACGTGGAAAAGTTTGACGGCAAGATCGTCTACAACCCGGACGGATCCGCTTACATCATCGAGGACAGCGAGTTGAGCGAGGACGACACCGAACTCCCTCAGCTGATCGGCGACGGTTGTATCGTGGACGGACGAGGCGTCAACCTTTCCCAGTTCCAGGTGTTCCCACAGATAGCTAACGCTTTCTACGTGTCTCGGAACCCGTCTCTGTACAACGCTCTATACGGCAACTCGGCCTATTCCAACAAGCTTCTCCCCGACAAGAAGATAGTTCCTGAGATACCCATCATGCACAGCTACAGGGTGTACACGGTACGTGACAACAAGAGTGGTGGGGAGAAGCCGGAAAGCCTGGAAGTCAAGAAGTCCGGCAAGGACTGTTCTTCAGTTCCTGTCAAACCTATATTAATGTGTTTTATATGTAAACTGTCTTTCGGTTATGCCAAGTCTTTTGTCGCTCACGCGATGGGGGATCATAACGTGGTGTTGAGGGAGGACGAAAAGGACATTTTGGGTCATAAGAACGCTTCGGCCATCATCCAGTGTGTGGGGAAGGAGAAGGAGCCTCTGGTTTCCTTCCTGGAGCCGGTATCACCGGTGATAGGGTTGGGCGGTGACAAGCAGCCGCAGTCCTCGGTGACGATGAGTCGAACATCCCCGTCGTCCGCATACGGCGATATGATCCCCAAGACTTCGACGAGTGACGGTCACGGTTCCTCGGAGTGCGGTGAAGACAAAATGTGTTTGGACGATTCGGAGCAACACGTCCAGAGTCTACAAGTTCCTGAGACTTCGGTCTCCCTACCTCAAAACGGTAGTTCTAGTAATAATAATAATTTTAACAGTAGATTGATGAGTAATATGAATTGTGTTATGGACTTGACTCGAAAGAGTCCCGTTTCGGCTTCGGTCGCTTCCTCCGGCAACAACGGACGGAGCAGTGTGTCACCCGGGGCCAGTCCTTCACCGGGCTCCACGCTCAGTCCTTTGCTGTCACAAACTATGGGATACCCCCAGCCGCCTCCCAATTTCCTAACGGGGACGACGATAGGAGTGTGTCCCGACCACATGGGCGGCCGCCCCAGTGGGGTCGAGTGTGCCAAGTGTGAGCTCATACTCAGTTCCTCGCGGCTCGGAGGCATAGGAGGCCCTCTGGCCGGCATGCACTCCCGCAATTCCTGCAAAACCCTGAAATGTCCGAAATGCAACTGGCATTACAAATACCAAGAGACACTGGAAATCCACATGAAAGAGAAACACCCCGAGGCCGAGACCTCGTGCATTTATTGCATCGCCGGTCAACCCCATCCCAGACTGGCACGGGGAGAGACCTACACCTGCGGATACAAACCTTACCGCTGCGAGGTCTGCAACTACTCCACGACCACCAAAGGTAATCTCAGCATCCACATGCAGTCGGATAAACACCTGAACAACATGCAAGAACTGCAGAACGGTGGAGTGCCCAACGACATGTCCCAACACCCCACGACCCCGCCCCAACATCACAGCAAACCGGCGGGTATGTCGAGTCCGGGGGCTCACCATCACCCGCACCACCATCACAGTCCCATCAGCAGTGGGCAGAGTCAGAAGCCCAAGCCCACCTTCAGGTGCGACGTGTGTAACTACGAGACTAACGTGGCGAGAAACCTCCGGATCCACATGACCAGCGAGAAACACACGCACAACATGATGGTGCTGCAGCAGAACGTGAAGCACATGCAGACTCTGAGCGCTATTCAGCAGTCCCACCACCAACAGTTGAACTTCGAGTCCTTGCTGCATTTCCATCCTGGGCTGACTCTTCCTGGAGACAAACCGCCCCCTCACACGGAGGCGGCACTGGCGGACATGGCTTACAACCAAGCGCTGCTCATACAGATGATGACAGGAGGTCAGATGCCTCCACACATACCTCCGGAGCTGGCACCTCACATGGACATGGGGTTGAATCCGGAAACCATGGAGCCCCCTCCGGAGCCCGCCGACCCCAACCCGGACCACCTCTTCCAGTGTTGTGTGTGCAACGTGTTCGCCAGCGACTCTTTGGAGCAACTGTCCCACCACCTCTCCGCTGATCGCACAAAGATCAGAGAACAAGAGATCCTCGCAGTGGTGGCCGGACACTACGTCTGCAAGCTCTGTACTTACAAGACCAACCTGAAGGCCAACTTCCAACTGCACTGTAAGACCGACAAGCACTTGCAGAGGCTCCAGCACGTCAACCACGTCAAAGAGGGTGGTCCCAGGAACGAGTGGAAGTTGAAGTACGTTTCTTCACCCGGTGTGGTCCAAGTGAGATGCCACGCTTGTGACTACTACACCAACTCTGCGCACAAGTTGCAACTGCACGCTGCAGGACAGCGACACGAGGCCAGTTCTTTACTCTTCAGACACCTCAATTCTGCAGACGGTCCGAGGATCTTCCACTGCGCCCTCTGTGGGTTCTCATCCCGCGCGAAGCTGCCTCTGCTGCAGCACGTGCGTTCCATGAAACATCTCCAGATGGAGCAGATCCACCAGCTCCAGCGGCGCAGTGAGGGAAAGGAACTCCAGACCGACATCGGAGAGGTCTTCCAGATTCTCAGT
>Auc122
GCGGCAGCACTGCAGGACATAGCGTCTCTAGAAGATTATCAAGACTCTTCACAAGATCAACAATTCCAACATCACCAGGACCTTCAGTCTGTGCTCAACTCCCCCTTACCAGTCAGCTTGGCCGACTTTGCTTACCAGTCAGGATCTCATAAGGACTACCAGTCCTCAGACTCCACTTACGCCCAGTCCCCCCTACCCTCACCCAGCTACACCTACCCCACGCCACCTGCCAGTCAGGAGGGCCAGTCCCCGTCATTTGGACCTCTTCAGTCTGTGATCTCTGGGCCCGCCTCTTCACCTCTCTCCGCAGCCTTCTATACTTCTACCATGTCTAGCTCTGCGGCTGTAGAGGCGGCACTGAATGAAGTCCTTCCACTGGGTGCGATCCAACAAGTTTATCCCTCACCTCCTCCACAGTCACCTCTCTCCGCCACTCCTGTCCCTTCACCACTATCTCTCCCAGCATCTTCTTCATCTCCAATACCTCACCACACCTTGCAGTCACAGATGATGCCCAACTCAGACGATCCACTCTTGTCAAGTAGTCCCAAGGACTTTGCATCAAGAAAGAGATTCGATTTTCACACGTTCAAGCTACTGAACAATGGAACAATCGACCTGGGCTCAAGTGGGACGCAGGATGTCACTGGGATTGTTCTTGATCGTAACGGAGAATTGAAACTGTTCCAGACATCGTGTAATTTCCAACCAGTAAAAGGAACGAATTTGCTGAATGGAACAACCACTGTGTATGTGAACACGAGGTCCAAAATTGAACCTGACTGTGGAGGCAAGGTTATGAAAACTGTGGTTACAGGAAAGGGTATGCAAAAGACAAATCTACAAAGGACAAACAGTGCGCGCTTATTAGACCATATCAAGGAGGAAATCATGGATGATGATGTGTTTTTAAGTCCAACA
>Auc123
ATGTCAGATATTAATGAAATCAAGGGTGTCTTATCAGAGTTAGACCAAGAACATCTTCTTCAGTTTTGGGATAGGTTAAGTCAGTCTGATAAAGATGAACTCTTAAGTGATATAAAAGAGATAAACTTAAAAGAAGTGATTTCATATTTTAAGAGAACAGCAGATACTTTAAATGAAAACCAGGAAAAACTAGATGACAGAATGAAACCTATTCCTTCTCATTTATATGGAGCTGTCTCTAGAACTTCACCTGAACATTTACAGTCTTTTCAAACAGAGGGATATGTGCAAATTTCTGAAGGAAGGGTTGGAGTTCTGCTAATGGCAGGTGGTCAAGGAACTCGCTTAGGATCTTCTTTACCAAAAGGTATGTATAATATTGGCCTACCATCTAATAAGTCCCTATACCAAATTCAGGCAGAACGAATACTGAAATTACAACAGTTAGCCTTTAGTCACACAGGTAAACAAGGAAGTATTACATGGATCATAATGACAAGTGAAAAAACAATGGAACCAACAAAAGAGTACTTTGAAGAAAACAATTATTTTGGATTGTCTAAAACCAATGTGATTTTCTTTGAACAAGGACAGTTGCCTTGTTTTACATTTGATGGCAAAATTATTCTTGAAAGACCCAATAAAATATCAAAGTCACCTGATGGTAATGGAGGTATCTACAGAGCACTTCGTGACAAAAAGGTACTTGATGAAATTGAGAAACGTGGAGTTGAATACCTACACTGTCACAGTGTTGACAACATATTAGTAAGAGTAGCAGATCCTGTGTTTGTAGGTTACTGTGTAAAACGTGGGGCTGACTGTGGTGCCAAAGTTGTTCCAAAAGCATTCCCTACAGAGGCTCTGGGTGTTATCTGCAATGTAGATGACAAATTTCAAGTTGTGGAGTACAGTGAAATAACTCTGAAAACTGCTGAAATGAGAAACAACGATGGCAAGCTAACTTTTAGTGCCGGTAGCATTTGTAACCACTTCTTCACAGCAAAATTTTTAAGGAAAATAATCGGTAAATATGAAAACCAACTCAAAATTCATGTTGCAAAAAAGAAGATCCCTTTTGTCAATGAGAATGGAGTTCAGTGTGTCCCTGAGAAACCTAATGGCATAAAAATGGAGAAATTTGTTTTTGATGTGTTTCCATTTGCTGAAAACTTGGTTGTGTGGGAAGTAAATCGAGAAGACGAATTCAGTGCTTTGAAAAACTCAGACTCCTCAGAGAAAGACAATCCGTCTACAGCGAAAAGAGATCTGTTCTCACAGCACGCCAGGTTTATTCGGCAAGCAGGTGGTGAAATTATAGGGAATCCACTCGTTTGTGAAATATCTCCATTACTGTCGTATGCTGGAGAAGGATTGAAATCAGTTGTGGAAGGTAAAACATTTCAATCTCCATTATTACTGAAGAGCTCAAAAGAAGAAATTACAAATGGTTCCAATGGAATTCACACG
>Auc124
ATGCCTCCCTTATTGACGTCCATGGAACACACCAAGACTGTTTATGGAAACACCAATGGCCGAGATGTCTATCATACAAGTCGTACAACTTCACATAACACAATTTCTACATATCAACAACATTCAAGCAATAGTGTTAATGTTAACCAGATTAGCAGTCCTCATCTTATGCGAAGAAATGAAAGTTCAACCAGAAAAGGTACTTTATCACTATGGACAGCCTTGTATGATTATGTTGCTCAAGGAGAAGATGAGCTCAGCCTTCGGAGAGGTGAGATTGTGGAAGTCCTTTCAGATGACTCAAAAATATCGGGAGATGAAGGTTGGTGGACTGGGAAGATAGGGGATAAAGTGGGGATATTCCCAGCAAATTTTGTTACAGAAGAAAATATTATCGATCATGTTTCGAACGTTATAGGGGATATACAGCCAAATGAAATTACTTTTAATGAGCTGATATTAGAAGAAGTGATTGGTGTGGGTGGGTTTGGGAAAGTGTATCGTGGTTATTGGAACAATTTGGAAGTAGCTGTTAAGGCAGCAAGGCAAGATCCAGATGAGGATATTTCTGTTACTTTAGAAAATGTGAGAAAAGAGGCAAAACTCTTTTGGTTACTTAAACATGATAATATTGTGTCTCTCGAAGGTGTTTGTTTAGAAATGCCAAATATGTGCCTAGTGATGGAGTACGCCAGGGGAGGTTCTCTCAATAGGGTATTAGCAGGACGTAAAATACGACCTGATGTGCTTGTAGATTGGGCAATTCAAATTGCAAGAGGAATGAACTACCTCCATAATAAAGCGCCTATCTCCCTTATTCATCGGGATTTGAAATCATCCAAT
>Auc125
ATGGATATGGATGACGGATCTCAATCTGACTGTACGACAGAGACCAAACCTCTCTCGAATGAAGAGGAAGAAAAACTAAAGCAACAAAATTCTCGTTTGGTTACCGAGTATGTTGCAAATAAAATCAACATAGAATCAAAGAAACATTGGGATCTATTTTATAAACGAAATGAAACACGATTCTTTAAAGACAGACACTGGACAATAAGAGAATTTAAAGAACTCATTGGAAGTGATATTAGTGAAAAGACAATTTTACTTGAAGTAGGCTGTGGAGTTGGAAATTTCATTTTTCCTCTAATAGCAGAACAGTTGAATATGTTCATTTATGCTTGTGATCTTTCTCCAAGAGCAATTCAATTGTTAAAATTGAACCCACTTTATTCTGAGGACACTGTTGTAGCATTTCAGGCAGACATAACAACAGAACATATTTATGAAGACATACAAAGAGAATCAGTTGATATTATTACTCTCATTTTTGTATTATCAGCCATAGATCCTTCAAATTATATAAAAATAGCAAGAACATTGTATTTTCTTTTAAAACCTGGTGGATTTATTTTGTTTCGTGACTATGGCCTGTATGACATGGCACAGCTTCGTTTCAAACCAGGTCATAAAATATCAGATAATTTTTATATGAGACAAGATGGGACA
>Auc126
GTGTCCGCCACGGACGTGGACGAAGGTCTGAACGGTCGGGTGAGGTACGCCATCGTGGCCGGCGACGACAACCGGGACTTCAGCATCAGCGAAGATACCGGCGTCGTCCGCGTCGCGAAGAACCTCAACTTCGAGCGTAAGAGTCGCTACGTGCTGACCGTGCGGGCCGAAGACTGTGCGGGCAATTCGGAAGAGTCGGTGCGTCACGATACCGCCAACATCTCCATATCCATCATCGACATCAACGACAACCCACCGACCTTTCTGGACTCCCCGTACGTCGCCTACATCATGGAGAACGTGGTGCCTTCACCCAGTGGCTACGTGCTGACGGTGAGGGCGTACGATGCCGACACTCCTCCCTTCAACGGCCAGGTCCGCTATTTCCTCAAGGAAGGGGACGCAGATCTGTTCCGCATCAACGCCTCCACGGGGGAGATATCTCTCTTGAGGGCCTTGGACAGAGAGTCACAGCCGGAGTACATCCTCACTCTCGTCGCCATGGATACT
>Auc127
ATGAAGTGTTATTACGATGTTTTGGGAATCCCTCGTGATTCTAGTGAAGATGAGATAAAAAAATCTTACAGAAAATTAGCTTTGCAATGGCATCCAGATAAAAATCCCAACAATGTTGAAGAAGCTAAAATTCAGTTTCAACTAGTTCAACAAGCTTATGAAGTATTAAGTGATTCTCATGAGAGGGCTTGGTATGATAAACATAGAGAATCAATTTTAAGAGGCGGTCTTGGGTCAAATTATGATGATAGTGCGTTGGATGTTTTCCAATATTTTACATCTAGTTGTTTTGCTGGTTACAACGATGATGAAAAAGGTTTTTATAGTGTTTATAGGGAAGTTTTCAATAAAATTGCTGCTGAGGACTCAGGATTTCACTCTGGTTCAGACAGTGATTTTGAAATACCTACCTTTGGAAAGTCTGACAGCAGCTATGAAGAAGTTGTGCACCCTTTTTATAGTTTCTGGCAGGGATATTCTACTAAAAAATCATACGCTTGGTTAAATGTTCATGATATTACAGAAGCTCCTAATAGAAAAGTTGTAAAAGTTATGGAGAAAGAAAATAAAAAGGTTCGTGATAAAGCCAAGAAAGAGCGAAATGAAGAAATAAGAAATTTGGTTACGTTTGTTAAAAAGAGAGATAAGCGTGTACAAGCACATTTGAAGTACAAGCAAGAAAAAAAGAGTAGTGATCTTAAAAAATCCGAAGAACAAAGACAAAACAGACTTAAAGAAAGAAAAGAGGAATTGGCTAGCTATCAAGAATCTGAGTGGTCCAAGTTTTCAAATTTAAAAAAGGAATTAGAAAATATAGAATTAAATGTAGCACATCAGTTTGGTGATATTTCAGATACTGAAGAATCTAACGATGAATATGATGAATTAGAAACAGATAGGCCTAGGCCAACAATTAAAAATGAAACCTTACATTGTATTGCATGTAATAAAATATTTAAAACCATAAAAGCTTTCCAAAATCATGAAAATTCAAAAAAACACAAAGAAAACATTGCTATCTTAAAATTATATCAGGGAAATGAAGATATTTTACTCAGTGAATCTGATAGTTGTTCAGAACAAAGCCATAATGAAGATTCAAGGGTATTAAATGAAATTGAACACACACCATTGGAAAAAAATAGAACTTCAGAATCCAGCGATTCACAGTCCCTGGAAAGACAAATTAATGAAGAACTTCCTAAGAAAAAAGATAAAAGGACCAAAAAGAAGAATAAGAGAATGGTTTCTCAGTCTCTACTAGATGTTGATGAAGACTTGAGTGATGCAACATATCTAGAAGATTTAATACAAAATGACAGCAAAAGAAATAGAAAGAAAATTCTTCAGCAACAGACTATTTTAAATTCAAAGAGAGAAAATAAATGTAATGAAGTAGACATTGAAGAAAATATGAATTTAATTAAAAGTGATATGCAGTGTGAAAACATTGAAGGAGAAATGACAGCCTCAGGATGTGCAAATTTTACAAATAAGAACCAATTGGAAGAACATGAAAACAGCACTAAAAGTAATTGTATTTCTGAACAAAAATCAAATATTGCAGCCAGCAAGATAAACCAACTTAAAGAAAGTGAAAACAAGGTTAAAAGTGAAACTATATGTATCACATGTAGGTGTTCATTTAAATCTAAAAACAAACTATTCGATCACTTGAAGAAATCAGGACATGCTGTTGGCTTAGCA
>Auc128
ATGCTCCGTGGACTTCTGTTTTTCGCCTTCACCCTCTCAAGGGCTTCAGCGGACTTAAACCCGGTTGTGGTGGCCTCGTCGCCCAACGGAGGGTCGTCTTCAGGGTCTGCGCCCAACTCGAGATGTGAAGAAATCACGATCCCCATGTGCCGTGGGATCGGCTACAATATGACTTCGATGCCCAACGAACTCAACCACGATACCCAAGAGGAAGCCGGACTGGAGGTCCACCAGTTTTGGCCCCTTGTGGAGATCAGGTGTTCTCCCGACTTGAAGTTCTTCCTGTGCTCCATGTACGCCCCTATCTGCATAGAAGACTACCACAAGCCCCTGCCAGCCTGCAGGAGCGTCTGTATCAGAGCCAGGGACGGCTGTGCACCACTTATGCAACAGTACGGCTTCCAATGGCCAGAGAGGATGGCCTGTGAGAAACTTCCAGTGCACAACAGTGACCCGGACAACCTCTGCATGGAGCAGAACAATCGGACCGATATGACGTCACACTATGCCCCGGTTACTCCTGCAACAAGGCCTACTAAGAAGCCGAGTAGTACGACGACCCGTTGCAAGACCGGGAAAAATGGAAAGTGCCGGGAACCCAACTCGCTTTACCCTCTGGGGGAGTTTGCTCACCCCAACGGCAAAGACTGTGCTTGCAGATGTCGGCCACCACTCATCACTTTGGAGAGAGACAATTTTCTGTACAACAGGAGTATTTCGGTGGCTGGCGTAGACAATTGTGCGTTCCCATGTCGAGGCGTCTTTTTCACCCAGGAGGAAAAAGAATTTGCGTCAATTTGGATCACGTTATGGTCAGGACTATGTGCGGTGTCTACACTGATGACTTTGACTACTTTTTTGATCGACACTGAAAGATTCAAGTACCCGGAGAGACCCATAGTTTTCTTGTCAGCCTGTTATTTCATGGTCAGTGTAGGATATCTGATAAGAGTGGCGCTTGGACATGAAGAAGTTGCATGTGAAGGAAGGATGATAAGGTACAGTGCGTCAGGACCCATACCATGCACTTTAGTGTTTCTTCTAATCTACTATTTTGGAATGGCTTCTTCAATATGGTGGGTCGTTTTGTCCTTCACTTGGTTTCTGGCCGCCGGTTTGAAATGGGGAAATGAAGCTATTGCCGGATACGCACAGTATTTCCACCTTGCTGCTTGGTTGATACCTACTGTTAAGTCGGTTGGGGTGTTAGTAATGGCTGCTGTGGACGGGGATCCTGTGGCAGGAATTTGCTATGTTGGTAACCAGAATGCTGATAATCTTCGCATCTTCGTATTGGGACCACTCTTCGTCTACCTGCTTCTCGGAACTTCTTTCTTACTCGGTGGATTTGTGTCTTTGTTCAGGATCCGCAGCGTGATCAAGCAACAAGGTGGAATCGGTGGAAGGAGTAAAGCCGACAAGTTGGAGAAGTTGATGATCAGGATAGGAATTTTCAGTGTGCTGTACACTCTCCCTGCCACCACGGTCATAGGATGCCACTTCTACGAGTCTACTCTCTACACGGACTGGATGACCCCCTTAGTGTGCCCTTGTAACGAAACCGTTGCTCACCATAGGGCTCGCTTCCGTCCCCTCTACTCCGTGCTGATGCTGAAATACTTCATGGCTCTCGCCGTAGGAATCACCTCTGGAGTCTGGATCTGGTCAGGGAAGACTTTGGGATCTTGGAGTCGTCTTTGGAGGAGGCTATTCGGTGGAGGTCACGGTCACGGGCAAGTCCTCATCAATTCCGGAAAACAACGGGTGATGAAGCAGCAGTACCTGGTCCCCGTGGTGCCGGCCCCCAGCAGCACCCTCCTCACGGGCCCCCACGTCGCCCCCGGCAGCATCCCCACGTCCGGGAGCCTACACCACCACATGATCAAGCAGGCTCAGCAAGCCCCGCTGACCCACGTA
>Auc129
ATGAGTGAGATTCGTCACCGAGATCGCATTTTAGAAGCGATAGATCAGTTGCGCAAAAGGAAAGCGCGCCCTGACGTAAATAGAATATGCAGTTTTATGTTCCGCCGGTTTGCCGTTAACTGTATGGAAACTAAATTGGATCTCCAAAAACTCATCGATGCTGAAATTGTGATTAAAGTTGATTACAAAGGTAGTACAAGTTATCGTAATGCATCTAAGTGGGCCATGTTACCTTCTTACAAGTATAAAAGGGAAATTGATACTAGTAGCTTGATTAGTAGTGCTGTGGCAGAACTAATAGTATTGGAGCCAGATTATTTAGACATAGGTGTGCCTGATTATGAATTAGAAGACCATATGGCTCAGAAAGATAGCAAAAGATTCTCAAAGAAAAACTTACAAAATATATTGAAAAGAGAAGTAGAAATTGGCACTTTGGTCAAATTAGAGAACGGAAATTATTTCCTGGGCGAGCACTCGTCGTCGCCAATGAATGCTAGTTCAACAATGGACCGTCCATCTGCATCGCAAGTTGGTAGCCCTGGGAAACAATCTAAGCCTAATAATCTGACTGCGAGACCTACATCACGTCAAAAGAAAATTAAATTGATATCTAAACAAAACGACAGCAATTCTAATGATAGTGATAAAATGAAGCCAGACGATCAATCAAACACGAGTGAATCAGCAAACGTTGGGTTTAGAGTTGGAGGACGACAAAAG
>Auc130
ATGTTGTTTAGGTTAATTAAGAAACATATTTCTAAAGGATTATCTGGAATTATGGCTAAACGACTTAAAGTTGATAAAATATCATCTCATAATTCTGATGAAAATGAAACTATAAATTTTCCAGTTTCAAGTTCTCTTTCAAATAACAAAATTGGGCAAGTAAAATTATCGGAGGGCTATGCTATTTTGCCTCCTCCAAATAAATCTGAGTTCGACAAAAAAGAATATTCAGTTATAAGGTTATCAAATGGACTAACAGCTTTACTAATATCAGATAAATCAAATATATTAAATCTTGAAGATATGAATGAGAACTCAGATGGTACATCAGTTGAAAGTGATAGTGAAACAAGTGATGTGGAAACTGATGGAAGCAGTGTCGGCAGTGATGAGGTCCAAAATCCAATTAAAGGTGGTTGTGAGGAAAAACTGGCAGCATGTGCACTTTGTATTGGTGTTGGAAGTTTCAGTGATCCAGAAAACATCCCAGGCCTTGCTCATTTTCTTGAGCATATGATTTTCATGGGAAGTGAAAAGTTTCCAAAGGAGAATGAATTTGATGTTTACATTAAAAAGAAAGGTGGCTGCGATAATGCTTCAACAGAATGTGAGTATACTACTTTTTACTTTGATTGTCATGAGGCACATTTACATGGCGCAATGGACATATTTTCCCAGTTATTCATAAGTCCACTAATGAAACGAGAATCTATGACAAAAGAAAGAGAAGCAATAGAGTCTGAGTTTCAGATGTCCCTACCTTCAGATGAAAGCAGAAGATCTCAGCTCCTGTGTAGTTTAGCCAATAAACATAATCCTGCAAACAAATTCATGTGGGGAAATTTGATAACATTGAAAGATAATGTGAATGACAATGATCTATATAAAGCAGTGCATGATTTTAGATTAAAACATTATTCAGCCCATCGGATGACATTGGCAGTTCAAGCAAGATTGCCTCTAGAAGTTTTAGAAAAATGGGTAGTTGAGTGTTTTCAAGGTGTGCCAAACAATGGACTACCCCATGATGAATTTAAACTATCAGAACCTCCATTTCAGCCAAAAGAATTTCATAAACTTTATATTGTAGAGCCAGTAAAGAATATTAATCATTTGGATCTCACATGGGTTATGCCTTCTACATTGAAAATGTACAAATCAAAACCGTTGAACTATATGTCATGGGTAATTGGTCATGAGGGTAAAGGAAGCTTACTGTCTTACTTGAGAAAAAAACTTTGGGGTTTTGACGTAACAGTTAGTAGTGGTGGAGATGGAACAGAAGAAAACTCAATATATACGTTATTTTCAATTTCTGTGCATTTAACCCCAGAAGGAGTCAAACACATTGAAGAGGTTCTCATTTCAGTTTTTAAATATATAAAAATGTTTCAAGATGTAGGCCCTCAAGAAAGATTATTTAATGAAATGCAGTGTATTGCAGAGACAAGTTTCAGATTCTTTGAAGAAGTTTCATCTTCTGATAACGTTGAACAATTGTCAGAAAACATGCACTTCTATCCATCAACTGATTATATTACTGGCATGGAATTATATTTTGAGTATGACCCTCAGTCAATTCAATCATTTTTAAAGGAACTTAAACCTGATAATGTCAACATTATGATTTCATCTAAATTGGTAGCTGCTACAGAAATCCTCAACCAGGTTGAGAAATGGTTTGGGACCAAATATCAATCAAAAGATATTCCCAAGGAATGGATAGATAATTGGAATAATGTAGAAGCTAGTGAGGACTTCCATCTTCCAAATGAAAATATGTTCATTCCAACTGATTTCACAATTTTACCAAATGAAAATGCTGAAGAGTTTCCAAAAAATATTGTGAAAGATGATATTTTGGAGCTTTGGTATAAACAAGATGCAACTTTTAAGCTCCCTCATGGATTTTGCTGTTTGCACTTTATATCCCCACTACCTCACGAATCTGCTCAAAATTCAGCAATGTTGGATTTGTTTATTTATATTTTGAGGCAGTCACTTGTTGAAGAGCTTTATCCTGCTAAGGTGGCACAACTAAACTATAGCTTCCATTCTGGAGAAAAAGGATTAGTTATTATACTAAATGGTTTTAATGAAAAACTGAAAGCTCTTCTTTACTATATTATTAGAGGCATTAATTCACTAAAAATGGATCTTGATAAAGATTTGGTTTTTGCAATGAAGGATGAACTGAAAAGAAGCTATTCGAATTCAAACTTAAAAACTAATTTCCTTGTAAGAGAAGTCAGAATGTCAATCTTACTTGAAAATTTTTGGACAGCTCTTAACAAAGAAGAAGCTTTGGAAGGTGTTACACTTGAGAAGCTGAAAAATTTTATTTCTCAATATTTTGAAAAGCTCTACATACAATGTCTTATCCAAGGAAATATTTCAAAACACGAAGCAATCGAATTTGGAGAGCTTGTAAAAAATGAGTTGGCTTGTAAACCACTATCAGCAAATACTGTGCCTATTATAAGAGTCAATGAACTGCCATCTGGTGAGAAACATTGTGTAGTACAGTCGTTTAATACTCAAGACACTAATTCTGTTGTAACCAATTACTATCAGTCTGGATTAGGAACGATTCAGGAGTCGTGTGTTATTGAGTTTCTATTAATGATGATGGAAGAACCAATATTTGATACACTTAGAACGAAGCAGCAATTAGGGTATGATGTATCTTGTTCATTACGAGACACTTTTGGAGTTCTAGGATTTTCCGTAACTGTGCACTGCCAATCTGATCGAAATACTGTTGAATTAGTAGAATCTCGAATCACACAATTTCTTGCAGACTTTATAAAAATTCTTAAGGAAACTTCACCAGAAGAGTTCAGTGAAGTTCAAGAATCACTTATAAAATTGAAGAAGTGTGCAGACATCCATTTGAAAGAGGAAGTCAAGCGAAATTGGGATGAAATAAAGTTAGAAACATATGTTTTTGATAGACATCATAAGGAAAGAGAGTACATTGAGAAGCTTACTTTAGATAAAGTGATAAAGTGGTTTGAGGAGGTTGCCGGTATTCATGACACACCAAAATTCAAGAAACTGTCTACTCAAGTTGTTGGTAAGCAGCAAATTAATGAAGTTCTATTGACCAATAACATAAAAAATGAAAGTGAAAGTTTAGAGTACATCTTCAAAAAAGAACTGATCTTTATCCCACAAAAGGATACTGGAGGTAAATTTATTTCCAATATAAAAAATTTCAAGGACTCCTTGTGCCTTTATCCAGTTCACAAAATTGTT
>Auc131
ATGCAATTGGTTAACTTTCGCTGCGTTCTATACAAACTAGTTGCTCCAAGAACTGTGTTTAAAAATTGTAAAGACTGTCGTTTTTCTACAGCTTCTAAGTCAACAAATGAAGGTGAAAGTGAGAAAGAGACACATTTTGGCTTTCAAACTGTACGAGAAAGTGAAAAGGTTCAAAAAGTGTACGAGGTTTTTGAAAATGTTGCAAACAAATATGATGTAATGAATGATGCAATGAGTTTTTTTATCCACAGAATATGGAAAGATGTTTTTATTCAGAGATTAGCACCAACGCCAGGGACAAACTTGTTGGATGTTGCTGGTGGTACTGGTGATATTGCCTTTCGTTATCTTAAATATTTAAAAAATTTACCACCTTCAAGCGATTTAGTCTCTCCTCCAAGTTCTGTTACTGTATGTGATATCAATCGAGCAATGTTAAGTGTTGGCAAAGAGAGAGCAGAGAAACAAGGATATAGAGAACCAGAAATAAATTGGCTGGAAGGGGATGCTGAAAAACTTCCTGTAGAGAATAACACATTTACAGCATATACAATAGCATTTGGTATCCGTAATTGTACTCATGTGGACAAAGTTCTTGATGAAGCCTACAGAGTTCTTAAGCCAGGAGGACGGTTTATGTGTTTAGAATTTAGTCATGTAAACAATGAAGTCCTTCAATGGATTTACGATCAATATTCGTTTCAAATGATACCAGTTATGGGACAAGTTATTGCAGGGGATTGGAAATCTTATCAATATTTAGTTGAAAGCATAAGGAAATTTCCTAACCAAGAAGACTTTAAAGAAATGATTCAGTCCTCTGGATTTAGTTGTGTTTCTTATGAAAACTTAACATTTGGTGTTGTTTCCATCCACTCAGGTTTCAAACTT
>Auc132
GTCAGAAACAACGTCGGGTTGGAGTCTATGCAACAACAGCCACAGCCATTGGAGGAGACGCCATTCCGTTGTGAGACTTGTGGCAAGTACTTCTCACGCAAGGACCATTACAAGAACCATGTCATGTGGCATACTGGCGACTCTCCGCACCGCTGTGACTACTGCCCCAAGACCTTCACGCGGCGCGAGCACCTCATGAACCACACGAGGCAGCACACGGGCGAGTCCCCACATCAGTGTAACTTCTGTTCCAAGAGCTTCACGCGGAAAGACCACATGGTTTACCACGAGCGTCAGCACACCGGGGAAACCCCATTCTCGTGCCAGTTCTGCCCGAAAGCCTTCACACGGAAGGACCATCTGGTCAACCACGTCCGACGGCACACCGGTGAGTCGCCACATAAGTGTACGTTCTGTAACAAGAGTTTCACGAGAAAAGAACACCTGACTAATCATATCCGTCAACACACAGGGGAGTCGCCGCACCGCTGTCCGTTCTGCACCAAGAGCTTTACACGGAAAGAGCATTTGACCAATCATGTCCGCATCCACACGGGGGAGTCGCCACACAATTGTGAGTATTGCAATCGAACTTTCACACGTAAGGAGCACCTGAAGCGGCATGTCCGCCAACACGCGTCCGGGGCAGAGTTCAACTGCATCATCTGCAGTGCGCCTTTCGCCACCAAAGAGAATCTTGTAGAGCACATGCACACCCACCCACGGGACCGACCTTACATCTGTTCAGAATGTGGCAAGTCCTTCCCACTGAAAGGTAACTTATTGTTTCACCAACGCTCACACCAGAAGGGGCTCCCCCATGAGCGACCATTCCAATGCGATCTCTGCCCAAAAGATTTTATGTGCAAGGGGCATCTCGTATCGCACAGACGCAGCCATACCAATACCAAGCAATACAACTCACAGCAGTTTGACAAAACTTTCGACAACAAGAGCAGCTTCATGTTGAAGCAGATCATGAAAGGTGAAACGTCAGACATGACGGCGCACGTCATTCAGACCCCCTCGGCGCAGGATTTTGATGACAAGAACCCTTTTATGCTGAAGGAAATAATGAAAAATGAACTGACTGAGATGACCCATGTGCCGGTTGTGCCGCATTTGCCCCCTCCGAGGCCCCACCCGGTCCACACGGTGAATGTAGCTACTCAAGCCAGTCTACCGCTGCTACCTCATGAGGTACATCTCCAGCAACCAAATCCACTAATGGCGGCTGTTACG
>Auc133
ATGCTTCCAGGAATTGGAGTTTTTGGTACTGGAAACATAATTAAAGTTGCAGTTCCTATTCTTCGAGAAAAAGGGTTCAAAATAGAGGCGATATGGGGAAGGACCTTGTCTGCTGCTGAAGAAGTGGCAAAGGAACTTGATATTCCCTTTTATACCAACAGAGTTGATGATGTACTCTTACGTAAAGATGTAGATCTTATTTTTATTATAAGTTCACCAAATTTACATGCCCAAATTGCAGTGAAAGCACTTGGGATCGGAAAGCACGTTCTTTGTGATAAACCAGCTGGTTTATGTCAAAGTGAAGCCTTAAAAATGGTTAGGGCATCACAGTATTATCCCTCATTGATCTCTATTGTAAACCATAGTTTAAGATTTCTGCCTGCTTTTGCTCAGATGAGACGAGCGATTGCTGAAGGTTTTCTTGGTACAGAAAAAGACCTAACTGTTTGTGATGTTAGAGTCCAGATGGGCAGCCTTTTACATGATGTGTATGACTGGTTATGTGATGATACAATGGGTGGAGGAGTTTTAACACTAGTGGGAAGTCATGTCATAGATTTAGTATCTCATCTCCTTTCACAGAGAGCAGTAAAAGTCCATGGAGTTGTAAGGACATTCACTAAACAAAATGAAAACATCAATGGCATCCGTAACATTTCCAGTCCAGACTTTTGTTCATTCCAAATGGAAATGAGTCGTGGAACACTGGTCACCGTAACTTTAAATAACCATTTACCGGGTCAGTTTCATCAAGAAGTTCTAATATGTGGAAAAGGTCATTTAGTTGTCAGAGGAGGTGATTTGTATGGAATGAAAATTGGAGCTCCAAAAGAAGAAGTAATTTACCTTGATGTTGAAGATCTACAAAAATATGGCAGCATAAATCCAGTAGTAGCTAGCACAATACCAAAACCATACATGAAAGGCCTTATCAAAATGATGGGAGCACTCAGAGAGGCATTTTTACCTGTAGAAGATAAAAGAGGATGGGTGAAAGAACCTGTAGCACTAGCTGCAACATTCGAAGATGGACTTTATGTGCAAGCAGTAATTGATGCTCTACGAAAATCAAGTGCTAATAAAGAATGGGTTAAAGTCACTATCATAACAGAGGAACCAGATCCAAATCCACTTTTAAGTGCTGCAGTACGACGGAGTGGGGGCATTTCAATT
>Auc134
ATGTTTTCCTTCAATATATTTGGGGATATTCCCAGGACATTTAATAAACAATATCAATGTTATTCTGTTGCTATGCTGCCAGGGAACGAACGTGAAGATGTTGAAAAAGGAGGTAAGATAATAATGCCACCTTCTGCTTTGGATCACTTAACACAGTTAAACATAACTTACCCTATGTTGTTTAAGTTGACTAACAGAAGAATCAACAGAGTTTCACATTGTGGGGTTTTAGAATTTGTGGCCGATGAAGGTAATGTCTATCTTCCACGCTGGATGATGCACAATCTGTTATTGGAGGAAGGTGACCTGGTATCGATTGAAAATATTTTACTACCTGTTGCTAGTTTCGCAAAATTTCAACCTCAGTCATCTGATTTTTTGGATATAACTAATCCTAAAGCTGTGTTGGAAAACTCTCTTCGAAATTATGCGTGTTTAACAACAGGTGATGTGATTGCAATAATGTATAATAAGAAGACATATGAAGTTTGTGTTTTGGAAACTAAACCAGGTAATGCTGTGTGTATAATTGAATGTGATATGAATGTTGAGTTTTCAGCTCCGGTAGGATATGAAGAGCCAAAGAAAGTAGAGAAAGAAGAAGATTTTGAAATGGATGAGACCAATTTAATTCCAGAACAAAAAGGTTTTGTTGCATTTACTGGCGAAGGTAATATCCTTGATGAGAACAAAAAGAAAAAGATTAACTTAGATGGGCAAGGCAACAAATCTTCTGGTGTGGCAAAGGTGCCTTATCAACGTGGAATCCCAGACTACAACTACACTGTTGGAACTCTACAGTTTATAAGGAACAACAAACCACCAGCTGAAAAAGAAAATAAAGAGCCTACCAATGATTTTAAACCCTTCTTTGGTTCCGGCCAGTCTCTGAGACAGTCAAAGAAC
>Auc135
GAGGACAACACCACGGGCGTCTGCCAGGACGGGCTCCTTCTTCCTGTATGGCTTCCACAGCACAACCTCACTGTAGGCGACCGCATCGCTCGCGGGCTCGTCTACTTCGTATCTCTACTCTATCTTTTTCTCGGAGTTTCCATAATTTCCGACCGATTCATGTCGGCAATCGAAGTGATAACGTCGCAAGAGCGCGAGGTGACTGTCACCAAAAAGGGTGGTGTGGAACAGAAGATCGTGGTTCGCGTGTGGAACGAGACCGTCGCAAATCTGACACTCATGGCCCTCGGGTCTTCTGCACCCGAAATCCTCTTGTCGATCATCGAGATTTACGCCAAAGGCTTCGAAGCTGGGGACCTCGGACCGGGCACCATCGTGGGTTCCGCCGCCTACAACCTGTTCGTCATCATCGCTCTCTGTGTCAGCGTCATTCCCGCCGGCGAAACTAGGAAGATTAAGCATCTCAACGTGTTTTTCGTTACTGCAACCTGGTCTGTGTTTGCTTATGTATGGCTTTACGTGATTCTGGCAGTGACTAGTCCTGGAGTGGTAGATGTCTGGGAGGGAATTCTAACCTTCAGTTTCTTCCCGCTAACTGTACTCACAGCTTACATTGCCGACCAGCGCATCGCTCTGCACAAAATACCGTTCAAGAAATTTCGCCTCAATAGAAACCGAGTGATCGTGGCAGCGGAGAGCGCAGACATTGAGATGGATAAAGAACCTGAGGTTGAACTTCTAGACGACACCCTGGAGCAGGCGAGAAGAGACTACGCTTTGGTCTTGAGAGAGCTTAGGAAGCAGCATCCGCAGAAATCCATATCTGAGCTGGAGGGACTTGCTAAGGAGCAGATCGACAACAGTGGCCCTAAATCTCGAGCTTACTACAGAGTGATGGCGACCAGAAGCATGACTGGTGGCAGCATGGCGAGGCCACGGTCAGGTTCTATCTCCGGTGGAAGAAGACCTTCTACCACAACTGACGACGTTACAAAGTTTTACTTCGACCCCGCCACTTACACCGTCCTTGAAAATATAGGAACATTTGAAATCACCGTTGTCAGAGAGGGTAGAGACGTCCCCCACCCAGTAATCTTGGAGTATCGAACGGAAGATGGCACCGCGACAGCAGGAACCGATTACGTGGGAGCCTCTGGAACCCTGGTCTTCAAGCCTGGGGATACTCAGCAAACAATTAAGCTGCAGATCATAGATGACGAGCTGTTTGAGGAGGACGAGCATTTCTTCGTTCACCTTACCGATATGAAAGTACAAGGCCAGGCGAGTCACCCCATCAAGCTGGTGACACCAAAGGTGGCAAAGATTCTGATCTTAGATGACGACCACGCCGGGGTGTTCGCGTTCCCAGAGGCATGTATCGATGTGCCCGAGTCCGAGGGTCTTTACGAGTTACCGGTCGAGAGAAGCAGTGGTGCTCGAGGGAAGATTAAACTGGCCTACCGCACTGAGGACGGAACTGCCAAGGCTGGCAAGGACTACGTGGAAACCCATGGATATATCGTTTTCGAGAACAACGAAGCA
>Auc136
ATGGCAGAGAATGACAGTGAAATAAAAACTACCGAAGTAGTAGAAAACGCATGGACTTTGAAAATACCAGAATTTAAACCTGAACACAATCCTCATGGTCTCCTTGAAGAAAGTTCGTTTTCTGTTATATTTCCTAAGTATCGAGAACAATATCTTAGACAGTGCTGGGATTTGGTAAAAAATTCTCTTGAGTCTCATCATGTTAAAGCAGAACTTGATTTAGTAGAAGGTAGCATGACGGTGAGAACTACAAGAAAAACATGGGATCCCTACATTATTTTAAAAGCAAGAGATATGATTAAACTCTTGGCAAGAAGCGTTCCTTTTGAACAAGCCCAAAAGGTTCTTCAGGACGATATTGGTGCAGACATAATCAAAATTGGAGGTATGGTGAGAAATAAGGAGAAGTTCGTGAAAAGGCGACAACGGATCATTGGACCAGCTGGATGTACATTAAAATCTATTGAGTTATTGACAAATTGCTACATTCTAGTACAAGGGCAGACTGTTGCAGCTCTAGGTCCTTACAAAGGACTTGTTCAT
>Auc137
ATGACGAAAGAAAGTGTTGAGCCAGAAGATCTCTTGAAACTAAAGGAGGAAGGTAATGTTGCTAGTGTTCACTCAGAAGATCCCTTGAAATTAAAGGAGGAAGGTAATGTTGCTTTCAAAGAAGGTAACTTAAACCAAGCATTAAAATGTTACAGTAAAGCTATTAAACTAACCAGAGAAGATTCGACAGAGAAGGCAATTTATTTTAAAAACAGGGCAGCTGTTTATTTAAAGTTGAATGATTATGAAAAAGCATTTAATGATTGTAATAGTTCATTGGATATTGTGCCTAATGATCCTAAAGCTTTGTTTCGTAGGTGTCAGGCATTAGAAAATTTAAATAGGGTGGAAGAAGCATATCGAGATGCTCGCCAAATTCACTCTGTTGATCCAGGAAATAAAGCTATTCAACCTGTTTTGAGTAGACTTCATGAAATAGTTCAGGAGAAGTTGCGAATAAATGCCCAAACAAGTAATAAGGTTGCCTCTATGTTTCAAATTGCGTTTGATTTACAAGAGCCAAAAGATAAACGTGAAACTGCTATGAATAACATGTTGGTTTTAGCTCGTGAACCTGCAGGTGCCTCAGCTCTTGTTGAGGCAGGTGTTATTCAAAAAATAGGTAATCTCTTAAAACTAGAGAAAAATAATGAAATATTCCTCAGTGGGGTACGCATTGTTGGGGAACTTTGTAAAAATAGTGTGCAGAGAACAAAAAGTGTTTTAGTCGAGTTAGGGGTACCTTGGTTTCTAGAAATCTTGAACTGTTCTAAAGAGGAACAAGTAAATGCATCTCAGTACTGTCTGCAAGTGATATTGAATACATTGAGTGGTCTTGATTCTAAACCAGAGTCTAGGCCAGATGAAAAGCTTTGCGAAGAAAACAAAAAAGAGATTGACACACTACTGACATGTCTCGTTTATTCTACCACAAGTCGAACTATAACAGGTTTAGCTAGGGATGCTATAATTCAGCTTATCATGCGTAACGTTCACTACAAAGCTATAAACTGGGCTGAAACATTAGTTGAGATCAAAGGTTTACAGAGACTTATGGAAGTAGCAAGTGAACTTCAAGAATATAAGTACGAGTCAGCTATGGAAATAACAGAGTCAACTCGTACCATTACTGCTGTTTGCTTAGCTCGAATATACGAAAATATGTACTATGACAAAGCTCGTGAAAGATATCTAGAAGCTGTTGATGATTACATCAAAGGAAAATTGATAACACCTGAAATTGAATCAAAAGTAAGAGTAGTGGTCTCACTAACATGCCTTTTACTTGGTCCATTAGATGTAGGTAATACAATTGTAGCAAGAGATGGCATGTTAGAAATGATCTTAGTCATGGCAAATACTGATGATAAGCTGCAACAGCAAGTGGCTTGTGAGTGTATAATTGCCGCAGCTTCTAAAAAAGATAAAGTGAAAAGTATTATCTCACAGGGGGTGGACATACTAAAGAAACTTTATCAATCTAAGGATGACGGAATACGTGTTAGAGCTTTAGTGGGCTTGTGCAAACTCGGGAGCATGGGAGGAACTGATGCTTCCATCCGTCCGTTTGCCGATGGATCGACAACAAAGCTTGCTGAAGCGTGCAGGCGATTTCTTATAAATCCTGCTAAAGATCCAGATATGAGACGTTGGGCTGTTGAAGGCTTGTCTTATCTTACTTTAGATGCTGATGTTAAGGAAAAACTTATTGAAGATAAGAAAGCAATCCATGCAATGCTCGAGCTTGCAAAATCTGGGAACCAAGCCAGTGTCTATCCAGTTGTTACAACCTTAGTAAATTTGTGCAATGCATATGAAAAACAAGAGGTGATCCCAGAAATGATTGAGCTCGCAAAATTTGCGAAACATCATATCCCAGAGGACCATGAATTAGATGACCCAGATTTTATCACTAAACGTTGCATTGTTTTGGCAAAAGAAGGAGTAACAAGTGCTTTGGTGGTTCTCTCGAAGACAGAAAGTGAAAACTGTAAGGAACTTATTTGTCGAGTATTCAATGCGATATGTGCCGTACAAGAACTCCGCGGCGTTGTGGTTCAGCAAGGTGGTGCCAAAGTTCTCTTGCCAATGGCTCTTGAGGGAACGGAGAAAGGGAAGAAATATGCAGCTCAAGCATTATCACGAATTGGCATTACTATCAATCCAGAAGTCGCTTTTCCTGGCCAGAGATGTGTAGAGGTAATAAGGCCTCTAGTAATGTTACTACATCCAGATTGCGCAGCATTAGAGAGCTTTGAGTCATTGATGGCTCTCTGTAATTTAGCTGGTGTGAGTGAAACGATAAGAAATAGAATCGTAAAGGAAGGTGGTGTTACGAGAATAGAAAGTTATATGTTTGAGGAGCACCTTATGTTAAGAAGGGCTGCTACACAGTGTATGACTAACATGATACTTTCTCCAGATGTTATAAAAATGTACGAAGGTAAAAATGATAAAACTAAATTTTTGTTCCTATTGTGCGGTGAAGAGGATGAGGACACTGCACAAGCTGCCGCCGGAGCGTTGGCCATGTTGACTTCAATGAGTAAAAAGTGTTGTAAAAAACTGTTTGATGTCAGTTCGTGGCTAGAAATCTTCCAGGAACTACTTGCCAATCCAAATTTTGAAATGCAACACAGAGGCATTGTCATTTTGTTAAATGTCATTCAAAGTGGAAAAGAATGTGCTGAAAAAATAATGTCAACAAATATGATGGAGCTTCTTATGGCTTTGTCACTTCTAAATGAAGAAGGTAAAGAGAAGATAAAAACTTATGCCGAGGAATGTTTAAAAGCAGCAGAAAACTGGAAAGTCATTAAAAAACCAGAGGAAGGAGAGGATTTGTCTGATGAAGCAGATGAA
>Auc138
ATGCCTGAGACCGATTATGACGATGATGGAGATCGGTCACAGCGATTAACAAATGATGATTTTCGGCGTCTCTTGATGACACCTCGAGCTTCAGTCCCATCTTCAGCTCCATCCACTCATTCAGTTGAAAAACCAGAAACTGTTAAAGATGTGCCTCCAACAGAAGATGATGATAAAGCAGCTCAGAGGAGGAAAAAGAAAAGTTTTTATGCCAAGCTTAAGAAGCAAGAAGAAGATAAAATGGCAGAATTGGCAAAGATGTACAGGGATCGGGCAAAAGAGCGTCGTGAAGGTGTCAATCCGGATTACCAAGCTGAAGATCCTCTCTCTACAGCTAGTGGATATAGAGCAGTTGCCCCTGACTTAAAATCAGGATTAGATGCTGCTGAAAGGCGTAGGCAGATGATTCAAGAATCAAAGTTTTTGGGTGGTGATATGGAACACACTCACTTGGTGAAAGGCTTGGATTATGCTTTGTTACAAAAAGTTAGAAGTGAAATCCAAGTTAAAGAGCAAGAGCAAGAAGATGAAATGGAGAAATTAGTATTGAAACCGAAAAAGGAAAAGAAAGCTAAAGATGAAGAAGAAGTACAATTTAAAACAAGATTGGGGAGAAATATTTATAGAGTTGCTCTAAATACTAACCTAGTTGATCGAAACCCTCTATTCGCACCAGGTAGAATGGCATATGTTGTGGACTTAAATGATGAAGTTGCAGACAGTGACATTCCCACAACACTTATTAGAAGTAAGAGTGATGTACCAAACTTTGAAGCGACACCCACATTAACAACAAATGATATTGTGATCAATAAATTAGCACAGATTCTCTCTTATTTGCGACAAGGACCTAGGCATTCAAAGAAATCAAAGAGAAAAGATCACAGGCCACAG
>Auc139
GAGTTCCGCGTAGATATCTCAGTATGGTCTGGAGGCTTGGATGAGTTCTTGGATACTTCCTACTCATTGACAGTGGATGAAGGTGGACACACAGGCATCCATATAAACACTTCGCTTATGATGAACTTCCTATACAAACACGTTGGCTCCCCCACCATCACGGGGAAACTGTGGGAGCCACCGGCCCATGGGGAGGTCTGTTACCATGGAAACTGCAGTGACAATCGTACCACCTTCTCAGACTGGGAGCTGAACAATGGGTGGGCAGAGTACCACCATGACCACTCCGACACACTGCACGATATCATCACACTCTCATTATATCTGGAGCCTGGAGACGTACTGCTGTGTAACATAACTGTTCCAGTTCATGTGCGTCCTGTCAATGACCAGCCATTCCGCCTTGTGACGCAAGCTCCCCACGTCAAGTGTGTTCAAGGACAAAGGCGAACCATCACTAAACTTGATTTGTTGACAGAAGACGATGATACACCGCCTTCAGAAATAATTTACGAAATTGTCAGTGGTCCAAATCATGGAATGCTTTCTGTAAATGGGAATACCACACTTGGAAGATTCACACAGGCGGATATTGATTCAGGGAAGGTCCTTTTTGAGCATTCTGGCCCATTGCAGCCTGCCTCATTCTACTTCCGTGTATGGGATGGACAGTTCAATCCTGCTTATACAGTGTTCAACATTGCGATAATCCCTATTACTTTGAATGTCACCGTTGTGATGCCTATACTCTTGCAGCAAGGATCCAGTGTGGCTGTTATCACCAGTAATGTCTTCCAGGTGAACACCAATGGGAGAGAAGACAGTATTGTTTACAACGTGACAAGATCTCCACTCCACGGTGTCGTGTATGTAGATGATATTGCCACGTCTTCGTTCCGTCAGAGTGATCTAAACAGTCGTCGGGTGATGTATATGCAGACTGACATGACGACCCATAGTGATACATTGGAGTTGTCCGCCACATTTATGCTTGAAGACTCCCCAAATGTGACCGGACTCAGTGTTAATGTCAGTGTTGAACCTCTTATTAAAATCGGGAAGTTCTTGCCATTTGCAGGAACCAAAACAAAACTGACAACAGAAGCACTGGATGCAAGTCCTCTTGCTAAACTGACGAATTCTGATCCTATTTTTAAAGTTCTGAAAAAGCCTAGGTTTGGAAAGTTAAAGAAAATTATAAGAAGCTCTGGTGAAAAACGAACAGTAAAAGAAAAAGAAATTAGTAGGTTTACTCATGAAGAAATTCGAAGTGGTGTTATTTATTACGTCTCTCGTAGAATCCACGATACTCAAACGGACAGTATTCCTTTTCTTTTGGCTGCATCAATCTTTCAACCTGCAATGGGAGAAATGAAATTTGATGTAATTGGAGAATCTGGATACCCCACAACAACATTTACTCCTCCCAAACCTCCCAGACTACCTGGGCCTAAGCCCCCAATCGGACACGAGGGTGTGCAGATAGCTAGCCCCAACATGAGCGATGACTACCTGCTCGTAGTGAGCATGGTGGTCGGAACAATCGTCCTAGCGATCATAGTGGTGATGCTTGTGCGGTGCGGGTCTAAGCGTGCCGAGAGTATCCATAGTGCCAAGAGCGATCTGAACGCTCCCCTGCCTTTGCCTCAACCCCCGGATGAGCTGATGCCCCATCCCCCACTCACGCCTGGATCCCTCCCCCAGTGTAAAGTGATTCCTCTCGGCCCCACAGTGGACTCTGTAACCGGCTCTGAGACAGAGCTGAACCTGAGGTACCCTTATGGCGCAGCTGACGAGGACTGGAGCAGCTATGAAGCCTCCGAGATGGGTTACCCCCAGCGAGCCAACAATCCCATGCTCAGGCGCAACCAGTACTGGGTC
>Auc140
ACGCTCAACTTCAACAGCCACCCGATGTATGTGGGAGGATTGATGACAGCAGATCCTATCCTAGAACGACCGGGACAGGTCCATTCTGATGATTTTGTGGGTTGCGTGCATAGCGTCGCAGTCAATGGACGACCTCTCAACCTGACTTCTCCTTTACGTTCCCGCGGAATAGACCCCACCTGCAGCCGGTCTTCCAGGAGCCTGTGTACCGGAATCACTTCCAACTTGATCCCGGACAGCAGTGAGATATCTTCACCGATTCAACAACCAGTTTGTGGACTTTACGGATCTTGTTACGATCGTTGGAACTCTGTCTCATGCATATGTGACAATTCTGACCTTGTTTCACCCAATTGCAACGATGCTCTGGAGCCTGTGACACTGACTGAAGGAGGATTCATTGAATTCAAGATCTCTGAGACCCACCGAAGAATGCAATTGTTGGATACTATTTATAAAGGTTCTACCCTGTGGTTCCCTCGGAATAATCGCCAAAGAAGGTCCATTAACTCTCCACTTGGTGCAGCTACCTCGTCTCCTCAGCCTGCTAAAAGTCTCAGCCTCATGTTTCGTACTCTTAGAAGGGATGGAATCATCATCTTTTCAGCCACCAACAAGGATTTCACTTCAGTTGAG
>Auc141
CGAGCAATTCTACGCAATCCAGACGTCCTCTCTTCTACGCCTCTGACTGAACTGTGGCACAACGACTTCTGGGGAACTCCCTTGAACTCCAGCGGTTCTCACGGTTCCTACCGGCCTCTCTGTGTACTCACCTTCCGCCTGAACCACTGGGCCTGTGGCTTCAGGCCAGGAGCCTTCCACATGGTCAACGTCCTCCTTCACGTCCTGAACACCGGCCTGGTCCTGCGGGTGGCTCGAGTTCTACTTCCGTCCCCCGCAGCCTCACTAGCCACACTTCTGTTCGCCGCCCACCCCATCCACACTGAGGCCGTCTCCGGAATTGTGGGCCGAGCGGACCTACTCGCCTGTTCTTTCTACCTCCTGTCTTTCGTCGCCTACATGTTCCACATCCGGCTGAGAGACCGTAACGCCAAGTCTAAGATGAAGAGTTTCACGAGCAAAACGAAAATGAAATGCTGCCAAGAATCAGAAAACGGAAGTTGTTTACTTGTAGATAACATACAGGATTTACTCGGCTACCTTCGGCTTACTTCGAGCTCCTTCGGCCTGAAGGATCTCCCTTATTCTTCCTCTATCGCTCGCCAGTGGGTCTGCCTGGCGGTGTGTCTAGGGTTCGCAGCCGCTGCCATGCTCAGCAAGGAAACAGGAGTCACCGTGCTTCTCGTCTGTGCTGCTTATGATGTAATAAGATCTTCTAGAATATGGCCTGGA
>Auc142
GTTCTTCTGCTTGAAGCTGGTATAGACGGAAGCATTTACACTGACGTGCCGACTTTATCAACTTACTTTTTGCAGACAGAGTACAACTGGAACTTCAAGACTGAAAAGTCTCCGTACGCCTGTCTGGGACTAAAGAACAAAATGTGCCCGTGGCCTGCAGGTAAAGCGATAGGAGGAGGTACTATCATCAATGCATTAATATACACCAGAGGAATGAAGAGAGATTTTGAAAGGTGGGCAGCACTGGGAAACGATGGCTGGGGTTATGATGATGTACTTCCATACTTCTTAAAATCCGAGGACATTCGGATACCGTGGCTGAAAAATTCTCCCTACCACGCCAATCAGGGCAACCTCACAGTCGATTATGCTCCTTTCGCAACTGGGGCATTACAAAACTTTCTGGAGGCCGGAAGAGAACTTGGATATCCGTTCAATGACTATAACGGAGCAGATCCTATAGGATTTTCTAAAATTCAATTCACCATCCGAAATGGTAGACGCGTTAGTGGAGCCAAAGCATTTCTGACGCCAATTAAGAACCGACCCAACTTCCATATAAGTCAGAACTCCAGAGTTACTAGAATCCTCATAGACCCTGTAACCAAGCGTGCTTACGGAGTAGAATTCAGGAAAAACAATCGATTAAGAAAAGTGCTAGCTAGAAAGGAAGTTATATTGGCTGCTGGAACATTCATGTCACCCTTTCTTTTGATGCATTCCGGTGTAGGTCCTCAAGAGCACCTTTCCGAGTTAGGGATTCCAGTAATTCAAAATCTTCGTGTCGGAGACAATCTTCAAGAACATCTTACTATGGCGGGATTGTCGTTTCTCACGAACGCTTCTTCCTTAAGTGTCGATGTACCGGGAGATCTCATACCTAGACTACCCATATTTTTCACCGAATGGTTCACCAGAGGCACAGGAGTTCTAACTGATGTAGGCTGTGAGGGCCTTGCGTACGTTAAGACACCTTTGGCCGATGCAGAAGATTACCCCGATGTCGAGTTGCTCTTCTTGGGTATCTCCGGGTTTGCAGCTGATAGAGGCTACAACCTTCGAACTGGCATGGGGGTGTCTGATGAGATATACACCAAAGTGTACCGTCCAATCGAAGGGAAGCCTGGGTGGTCCATGTGGCCCATGCCTTCGCTCCTCAGGAGTCGTGGATTCGTCAGGCTGTACAACAGAAACCCTTTGGACCAACCTAAGATTATCCATAATTTCTTCACCGATCCTTATGACATAGATGTGATGGTAGAGGCCATCAAGTGGATAATCAGGATCAGCCGAACTCAGACGTTCCAGAAGATCGGAACCAGACTTCACGACATTCCCATCCCTGGGTGTGAGAGTTTCCCGTTCGCAACAGACCCTTACTGGGCTTGCATGGCCAGGCACTTGACCAATCAGTTGCATCACGCTTCTGGAACATGCAAGATGGGACCTGATTCGGATCCGACGGCTGTAGTCGATACTAGACTCAAGGTGAGGGGTATTGACGGATTGCGAGTTGTGGACTGTTCGATCATTCCCGTCATCACCACAGGACACACTCAAGCACCTGCTTACATGATCGGCGAGAAAGCATCTGACATGATTAAGGAGGATTGGGGATTCCGTGGA
>Auc143
ATGATGGAAAACATCGTGGAAATGCGGGAGGCTCGATCGCTGGTCGATTCGACTCAGGTGTCGACGCACGGCGCGCAGAACACGGCTCCGTCGGTGTCGCTCGGCCACGGCCACGAGCTCTCAGTCTCGGAGGTGAAGGAGGAGCACGAGCACGAGGACGAGGTCGACGCCAAACAGGAGTTGTCGGTGATCGTCCATCCTCACGACGACTCGCATGACTCGGAACTGCTCAGCCCCGGCAAGATCTCGCCCACAAGCATGATCGACGCCTCGGACTTTCGAGCTCTTCAGCCGGAGCCGACCTACCAGACCCTCACCTCAGTCAACGGCAGAATGTCTCCTCCGGGCTTTAGTCCGAGCTCGTCGTATGCGACCTTGACCCCCCTGCAACCACTACCCCCTATATCCACCATGTCGGACAAGTTCGCGTACGGACACGCGGGTAACGTCTCCGGCTCCTTCACCGTCATGCAGAATAACGGCCTCAACAACATAGGCCTAGGTATGGGGGTGAACTCTCCGTACGGCATGGGCATGTCACCTCCTCACCACTACTCGCCCAACAACGTGTTGGGTATGACCCACTCGGAACACTCGCCCCTAAGTCCTCACAGCTCCTACAGCCAGAACGGTCTCAACTCTCCGCAGAAGAGTATTTCGCCCAACAGCTACGACTCGCCATACAACCCCGTGGGCAGGAACCTGGGCGCCTCGCAGAGTCCGACCCTGAGTCCACCGTCCGGCAGTCTTCACTCGCCACCGAACACGATAGTGACCAACTTCGGAAGTGTGGCTACATCGCTGTCCGGCGGCCTGCCTACCATCAACGGACTGACCACCATCACTCCGCACACGGTGGTCGTATCACCACATCATTCTCCGCCCTCGTTGGTCACCACTCAGATACAGCGGGAAGCCGTGGTCGTGGCCACTCCTTCGCCGCCCAAGCTCACCTCCCAGCCAACGGCCACCCTGACCCTGAGGAACGTGTCACCCGTCAACAGCTGCGGCGGAAACATCGGCTCCCAGGCGGGCGAGCTGGAGGAGATAAACACCAAGGAACTCGCCCAGAGGATATCTGCCGAGCTGAAGCGCTACAGTATTCCCCAGGCCATATTCGCTCAGCGAGTCCTCTGTCGATCTCAAGGCACGCTCAGCGACCTGCTGCGCAACCCCAAGCCGTGGTCCAAGCTCAAGTCAGGCCGGGAGACGTTTAGGCGGATGTGGAAGTGGCTTCAGGAACCGGAGTTCCAGAGGATGTCTGCTCTTCGACTCGCA
>Auc144
ATGGATGAAGAAAATGAAGAACCGATTGATTCAATTCCTGTGGAGAATGAAATAAATCCATTGACTGAAATTGATATGGATATAGATATGCCATCGACATCAGAGGATTATTCTCTAACAACTCTTCAATCCGTGATTCCTGTTAGTGTGACGGAAGAAGATTCAGGCTCTGATGATGAACAGACTGTTGTAAAAAGAACTAAAGAAGAAGTGCAAGACCTAACCAACAAATATTTAACTGGTGAACTTACATTTAGTGAATATGCTGCACAATATGGAGAAAATGTTTATGAAGAAGCATATGAGGAAGATGAACCTGAAAAGAAACAAGAACAAGAGACTTCTGCTGAAGCCAATGATTTTGAACAAAATCTTGCTGAAATCAAAGAAAGCAGCTCTACTAAGAAAAGGCCTAAGATTAGATCAAGACAAAGAAATAATTTACCTCCAGTTCTGAAGGGTTTAATGGGCGAAGCAAACTTACGATATGTTCATGGTGAACATGAATTGGCTATTAAGCTCTGTTTTGAAATCATCAGACAATTTCCTTGGGCTTCTCAACCGTTTGAAACTCTGGCTAGCTTATATGATGAGAAAGGTGACACTGAGAAGTCACTTCAAATTTCTCTGTTGGCAGCTCACTTGAATCCTAGAGCATCGAAACATCTTTGGATAAATTTAGCAGAGAGGTCAGAAGATCGAGGAGATCTGAAGCAAGCCATTACCTGTTATGGTAAAGCAATTAGAGCAGACAGTAAAGATTTTGAGCTCCATATGAAACAAGCAATTTTGTATGAGAGAACTGATGATAAAAAATCTGCCTTGAAGCGTTACTCAAAATTATTGCAATGTGTTGGACCTCAACATGGTGAAAAATTAGTTGAAATTGCAAAAATGCTTGCACATAGATATCATGAAGGAAATGATTTGCCCAAGGCTAAGGAAGCTCTAAAGACACTGTTTGAGAAATGCCCAAATCTCGTTACAATCGAGTTGGTTAACTTTATGTTAGAGATACTGATAAGTCTGAAAGACTTTGAAACAAGTATTGAAACATTGGTAAAGTTTTGTAATTTACAAGCTACTTTCGACAAAACTGAAGATAGTAAGTTCAGACTTTTAACATGCTCTGAGCCAGAAAACATGGTTGTTGATATATTTGCCAAACTTGTAATAATAGTGATTCATTCTCAAGCATTCCATTTATTTGATCACTTTTTAACTAAAGTTAAAACCATGAATCCTGAAGAGGCTGGGGATTTTTATTTTGATGTTGCTGAAGCACTGATTGCAGAGAAAAGGTTTAAGGATGCAATGGAGCTATTGACCCCTCTGACGCAGAGCACCAACTTTAATTTGCCGGCGATTTGGCTGAGAATGGCAGAGTGCTTGAAAGCGTTAGATAGGATTGAAGATTCTATAAAAGCATACTTGATTGTGGTGGATAAAGCACCTCAGTTACTAGGAGCACGGCTAGCAGTAAGTGAGCTATTGATCAGTTTGGGTAGAAGAGACAAAGCATTGGAGGTTCTAACTCAGGATGAAGACAGCGAAGTATTAAATACAGCTCTACTATATGAACGGTGCCTACTTTTACAAAAAATGCCTGACAAAAAAGAACAGTTCCTTGTAGTAGCAAATTTATTTCTTTCTCGCCATTTTGTTCATATAGCTGCTAAAGAGGATATAACTGCTTTAACCACATCAAAAGCTGAGAGGAAGAAAAGCATGATTAAAGAAAATAAAAACTTCCAAAAATCTTTCAGCCAAGGCGAAGAATTGAAAGGAGAGTTTAGTCAGACTTTTAATGAACCAGCATCAGAAGATGAATGGCAATTGTTTTGGTCCGTTTGTGAAGTTTGTTTGGAAATCGGAAATTACAGCACTCTGCAGCGTTTAGCTTTTTCAGCCCAAGGATCACCCAAGTTCTCAAAATATTCTAACCAAATTGATCTCTTGTGTCTGAGTGCATGTTATTACAACAGTGATGCTTATTTTGGTTACAATATGGTCAGGGCTCAGGTAATGAAAAATATGGATTGCAAACGATCGTGGAATCTGTTTAATATGATGATTTTGCGGGCAGATGACAGTCGACACAACCGGTTCCTTATGAGGTTATTGATCCGAAATCCTCACCACAGAGCACTGACCACCCTACATGCCAACAATTGCCTGGTTGCGGGAACTTATAAGTATGCTTTAAGTGATTATACTGCTGTCTATCAGAAAGAGAATTCTGCAATGATGGCTTTCCTAATTGGTGTTACACTCTGTCAGATGGCCTGCCAGAAGTTCTCTGCAAAGAAGCATTCCCTGGTGACCCAATCGGTGGCGTATTTCTGGAAATACAAGGAGTTGAGAGGTCGAGAAGGTCTGCAGGAGTCACACTTCAACATTGCACGAGCTTTTCATCAGTTGGGTCTCCTGCCCTCAGCCATCCATCATTATAAAAAGGCACTGGAAGCAAAGAGCAAGTTTATTGATGATAATGCAGAACATCTCAATTTACAAAGAGAGGCTGCTTTCAATCTTCATCTCATTTATTTGTCCTCGGGTACAAGAGATGTTGCCCGCATGTACCTAGAAAAATACATTGTAATA
>Auc145
GTTTCAAGAATGACTGAAGATGATAGTGTCAAGAAAGCCAGCAAGCGGTCTGCTGCAGATGAGGAGATGGAGGTAGAGACTGTCAATGGCATTGAGGGCACAGCCAAGAAGTCAATGACAGCTGCCAAGCGGAGCAGGCAGCAGCCGAGTAGTGTAGACGTACGTAAGGTACCAGTCCCTGCCCACCGTTACACACCCCTCAAAGAGAACTGGATGAAGATATTCTCTCCCGTCGTGGAACATCTCAAGCTGCAGATCCGCTTTAACCTCAGGACGAGAAACGTCGAGATACGGAATTGTCCAGACACCGATGATGTTGGGAATCTTCAAAAGGCTGCAGACTTTGTTAAGGCGTTCGTTTATGGTTTTGAAGTGGAGGATGCTCTTGCTCTGCTCAGACTGGACAACTTGTTCGTCGAGTCGTTTGAGATCAAGGACGTGAAGACGCTGCGAGGGGATCATCTGTCCCGTGCCATTGGCAGGTTAGCCGGTAAAGGTGGAAGGACAAAGTTTACGATAGAGAACATAACCAAGACAAGAATAGTTCTGGCCGATTCAAAAATCCATATTTTAGGCTCTTACCAGAACATTCAGGTCGCCATGAAAGCGATATGTAATCTTATCCTTGGAAGCCCTCCTTCAAAAGTGTATGGACAACTGAGGAATGTTGCTAGTCGGATGTCAGAACGTTTG
>Auc146
ATGACTGCACAATCAGATGCATCGCCAGCGAACAATGGTACGAAGGTTGTACAAATTACTAATATTGCACCTCAAGCTACCAAAGATCAGATGCAAACGCTCTTTGGTTTCTTGGGAAAGATAGAGGATATCCGTTTATACCCAACTATTAGAGATGTATCAGTCCCAGTACAATCAAGAATCTGCTATGTAAAGTTTTTTGATCCCACTTGTGTTGGAGTTGCCCAACATATGACAAACACAGTGTTTATTGATAGAGCTCTAATTGTTACACCATATCAATCATCAGCGGGTGAGATTCCTGATGAATATAGAGCTCTTGATATTGCGGCCCAAGCTAATATTGTGCCTGGGCTGTATCCGTCAGATCCAAAGTTGCCGCCACATGTAACAAATCAAATAGAAGGAATTCCCCCAAATCAAGTAATAACTACTCATGATCCACTTCTTGTGTCTAATGGGTTACCTCCATATCCCCCACTACCAGTTACCTATGATGCCAGGAGAATTGAAGAGATTCGAAGAACTCTCCTTGTGATCAATATTGACAATTCTATTTCTGCCCAACAACTTATCGACTTCTTTGGAACTGCTGGTGATGTAAAATATATACGATTTTGTACAAGGGATAATGATAGTAATCGTTATGCACTCATTGAGTTTTCAGAACAGAGCAGCATTATTCCTGGCCTAAAAATGAATGGAACTGAGCTAGCTGGGAAGATGATTCAAGTTTATCATGCAACTCAGGCCATAGCAAAACCTATGGCTAAAAGTAACGAGGCTGCTCAGAGAGAGATCGAGGAAGCTATGACAAGGGTTAAAGAAGCTCAGAGTCTGATATCTGCTGCAATTGATCCAGTAATTGGAATTCTT
>Auc147
TGTGTAACTCTTCATTCCTATTCTGGACAAAATAAACCACCAATGTTTGGTGATTATGAAGCACAAAGACACTGGATGGAGATTACTCACAATTTGCCAATCGAAGAATGGTACTTTAACTCCACTAATAACGACCTTATGTACTGGGGACTGGACTACCCTCCACTGACAGCCTATCATAGTTGGTTATGTGGTAAAGTTGCAGCATCAATAAATGCAAGCTATGTCGAACTACATAAATCAAGAGGATATGAGTCAGAAAATCATAAGATCTTCATGAGGTTTACTGTACTAATCGCTGATATAATTACTTTCATTCCAGCTATTTTTGTATTTTATCGTCAGAAAAATAGTGTTAGTATACATAAAGCGAAGGAATATTCTGTAAGTACAAATGAAGCTACTAAACTCAGTTGTCTCTTAGCTCTTATATATCCAGGAATTATTTTAATAGATCATGGTCACTTTCAGTACAATTGTGTTTCTCTAGGGCTCTTTATTTTTGCTGTGTGTGCCATCGTGCAAGAAAGACATTTAATTGCATCAGTTTTATTTTGTTGTGCATTGTGTTATAAGCAAATGGAACTGTATCACGCTTTACCTATCTTTTTCTATCTCCTGGGACAATGCTGGTCTGTCTTTAAACAAAAAGGCATTCTGAAAGCAGTGTTAAAGTTAATTAGCATTGGTATTGTTGTTGTTGTGACTTTTGCACTTATATGTTTTCCATTTCTTAGAAATACGGAACAGTTGTTCCAGTTGATTGTACGATTATTCCCAATTTCACGAGGTGTGTACGAAGACAAAGTAGCCAATGTCTGGTGTGCAATTAATGTGATTTGTAAATTGAAATTAATGTTTTCCAATCAAACCATGGTCAAGATTTGCCTGATATGTACATGTTTAGCAGTGCTTCCTTCCTGTTATGATGTGCTAATGTATAATTCACTTGTAAAATTTAAGTATAGTCTTGTAAACTCTGCATTGTCTTTCTTCTTGTTTTCGTATCAAGTACATGAAAAATCTATTCTGCTAGCAGCCACCCCTGCCTTACTTGTTCTGCCATACGATCCACTAATTTCTATCTGGTTTTTATGCATTTCAGTATTTAGCATGGTTCCATTATTCATCAAGGACAAAATCTTATTGCCATATAGTGCTTTAAGTCTTTTATTTATTCTTACTTTTACATCTTCGTCTTTTAATAAGACAAATAAAATAAGTGAAAACAGCATAACAAGTAAAGGCAGTATGCTTAAATTTATGAAACAAAGCATTTATAAGTATTTATTTTATATGTCATTGGTAGGGTGTTTAGCCTTATCAATTTGTATTAATTTTCTAAGTCCTCCTAAAAAATATCCTGACTTATTTCCATTGATCATATCAGTTTATTCTTGTTTGCATTTTGTGGCGTTTTTAGTGTATTTTAATATTAGACAGTGGACGTGGAATAGACCAAATGAAATAAAATCTAAGTATGAT
>Auc148
ATGTGTGGTGATGGCGCTAATGACTGTGGAGCTCTAAAAGCTGCCCACGCAGGAATATCGCTATCAGAAGCTGAGTCTTCTGTCGCCTCCCCCTTCACTTCTGCAGTAGCCAATATATCCTGTGTGCCACGTGTGATAAGGGAAGGTCGAGCCGCCTTGGTAACATCTTTTGGAGTCTTCAAGTTCATGGTTCTGTACAGCCTTATGGAGTTCATGTCCACAATAATTCTTTACAGCATTGACAGTAATCTCACAGACTTTGAATTCCTTTTTATTGACATCTGTTTGGTCGTTAATTTTGCCTTTTTCTTTGGTAGAAATCATGCTTACTCTGGTCCGCTCGTGGCCCAGGCACCACTCACTAGTCTTTTATCTCCAATTCCGTTGATATCACTGTTGCTTCAAGTGATTGTCATGTCCACTGTTCAGTTTATATCCTTCAATGTTGTACAACATTATCCTTGGTTTGAGCCATTTCACTACGTTGCTGCTACTTACTACATTTCTTTTGAGAACTATGCAGTATTTTCTGTGGGACAGTTCCAGTATATAATCATGGCTTTCATATTTTCTCAGGGTTCGCCGTACAGAGAACCTATCTACACCAACAAAATATTCTTTTCTTCATTATGTGTAATGACTTGTGTTTGTATATACATAACTGTTAGTCCTGCACATTGGATCATAGATTTTCTTCAGCTGCGTTTTCCTCCTAAGGTAGATTTTCCTCTTGTTGTTCTAGGGTTAGCTCTTAGTAACTTTGTTATCAGTACATTTTTAGAAACATTTGTGGTACAATACTTGATGTTTAAAAAACTACGATTCTGTAACAGTGACCTCAAGAAATCTAGCCGACGATATCATGCTATAGCTGAGGAGTTGGATACGGACAGAGATTGGCCCCCGATATCCAAGCCTGGAACAGTGATAATTAACAACCAGCAAAGTATTATTAAAGGTGTTGACAATCAAGCCTTTGTTCAAGATTCACCTAAATGTATTAAATACACGACCAAACTT
>Auc149
ATGATGGAGAATAACAAGACGGAGACGGGCGGTGTGGCGAGTCAGCAGAGGCTGGCTGTGCTGAGCTACGAGCAAGTACGGCGGCTTAGCGACGTCATGGACGAAGTAGTGAGCATCCACGGCCGAGGCAACTTCCCGACCATCGAGGTGCGGCTGAGGGACTTGGTGACCGTGGTCAAAGGCAAGCTGGAGGGCGACACGGCCAATGGGGGCGCTGGACTGAGGGTACGCGACATCAGACTCAACGGCGGGGCAGCGTCCCACGTGCTGGCCACAGAGTCGCAGCCTTACAACGATCTGGACCTTATCTTCGGCGTGGAACTGTCGGGGGGCAGGAACTTTGACCGAGTGAAGGCCGCGGTACTGGGGTCGCTCTTCGACCTGCTGCCTGAGGGTGTCAGTCGGAAACGTATCACCACATGCAGTTTGAAAGAGGCTTATGTCGGTAAAATGGTGAAAGTGAATCACGAAGGTGACAAGTGGTCGCTGATCTCTCTGGGGAACTCGCGGGGACACAGGAACGTCGAGTTGAAGTTCGTCGACTCGATGAAGAGGCCGTTCGAATTCTCGGTCGACTCTTTCCAGATCATCCTCGATTCGTTACTGCTCTTCTACGAGTGCTCCGAGTTATCGATAAGTGAGAACTTTTACCCTACCGTGGTCGGCGAGTCCGTCTACGGAGACTTCCAGGAGGCACTGTACCACCTGCACAAGAAGCTGATAGCCACCAGACACCCGGAGGAGATCCGCGGTGGTGGGCTGTTAAAGTACTGTAACCTGTTAGTGCGCTCTTACCGACCCGCGCAGCCCGACTACATCAAGTCCCTAGAGCGGTACATGTGCTCTCGGTTCTTTATAGACTTTTCCGACGTACACCAACAGCGCTCCAAGCTGGAGAACTACCTGTGGAATCACTTCGTCGGTGCTGAGGAGGAGTCCCTCAAGTACCAGTACCTCATGCTCCTGCACAGCGTGGTCGAGGAGTCTACCGTCTGCCTGATGGGCCATGAGCGGCGCCAGACTCTGTGCCTGATCGAAGAACTCGCCTGCCAGGTCTTCTGCCAGGAGCAACAGCGACTCCTGGCCGCCCAGCCGGCCACCATCATCTACGCCGGCGGCTACTACTACGCTCCTGTCATTCCGACCTACCCTACGACGTACCACACACACGGCCACTCTACCTACATGACTTGCACGTCG
>Auc150
ATGGAGTCTTTTCTTAAAACTGGGAAACTTGGGAAAGAAGATGTATCAGCTAAAGCAGGAATGAGTAAAATGAAACCAAAGAAAGAGAGCAAGTTAACTCCATGGGTTGAGAAATACAGGCCTCGTTCCATGGATGAGGTGGTGGAACAACACGAGATTGTAGCAGTGTTAAAACAGTGCTTGACCGGAGCAGATCTTCCCCACTTCTTGTTCTATGGACCTCCAGGCACTGGTAAAACCAGTACAATAATTGCTGCCGCTCGCCAGCTATTTGGCGATATTTACAAAGAGAGAATTCTTGAACTCAACGCATCTGACGATCGTGGTATCCAAGTAATAAGAGAGAAGGTGAAAAACTTTTCTCAACTGACAGCAAGTTCTGTACGCCCAGATGGAAGACCGTGTCCACCGTACAAGATTGTCATCCTTGATGAAGCTGATTCCATGACAAGTGCGGCCCAAGCTGCACTTCGGCGAACTATGGAAAAAGAAACTCGTTCTACACGCTTCTGTCTGATTTGTAATTATGTAAGCTGCATTATTCAGCCACTCACTTCACGTTGTACAAAATTTAGATTTAAACCTTTGGGCCAAGAGAAGATGTTGGATAAATTAAAGGAAATATGTGATGCAGAGGATGTAAAGTGTGAGCCGGAAGCAATGAAGTTACTTGTAGAGATGTCCGGTGGTGACATGAGACGAGCCATCACCTGTCTACAGTCGTGTTCTCGGCTCAAAGCTGGAGATCAAATAAGCACAAGTGATGTTTTTGAAGTAACAGGAATCGTGCCCAATCACTGGATTAAGGGATTGATGGAAGTTTGTGAAATTAAGGACTACCAGAAACTCGAAGATTACATTGATAAAATGATGATGGAAGCCTATTCCGCTTCACAAATTTTAGATCAGGTACAGAAAAGTGTTATTGACTCTTTGGAATTGACTGATGTACAGAAGGCCAATATTTGTGAAAAAATTGCTGTATGCAGCTGGAGACTACAGGATGGGGCTAGTGAGTTCTTACAGTTGATGGACTTGTGTTACACGATCGTCAAGGCTCACAAGTCTGTTACAGTT
>Auc151
AGTGCCGATACTTTCCGTCTCCAAGGACTAAAGCAGTTCAAATGGCAGAGGAGGAAAATGTGGGAACAGTTTAAAATCAAATGGAAAGAGAACTACTCCAAACTAGAACTTTGGAAGTATAGTTTGAAAAAGATAGAAGGTAATTTCGGAACTGGAGTTGTGGCATTTTTCCTGTTTGTAAAGTGGTTGATGTTTTTGAATTTAACGATAACATTGATGATAATGAGTTTTATCTTCTTACCTGCGATTGTGATGGAAGTGCCAGAACTGGGCCCTTGTTTGCCGGGCAATGTGACTACTATAGTGGAGTGCTGTGCGGAGGAGTACATCAAGAACAGAAGTATCAGCATCGCCTCCCTTCTGGATTTTGTACAGGGAACAGGATGGATGGAGAACACTTACCTGTTTTTCGGGATGTATCCAAGCATGGTATTCAGAGGTAGTTTTCAGTACAATCTAGCTCTCGCTTACATTTCTACAGCGGTTGGCTATTTTTTGTTGAGTTTTGTAGCAATTTTAAAGAGTGCCGCGCACGGGTTTAAGGAACGTCTGATTGAAGGAGAAGGACAATTCTACCACTATTGCAATATGGTGTTTGCCGGCTGGGATTTCTGTATTCACAATCAGCAGTCGGCAAGTATCAAACACAAGGCCCTGTATCATGAAATCAAAGCTTCATTGGAAGCAGAACGGCGTGAGGAAGAAAAACGTAACAGATCCAAAGAAGAACGAATAAAACTAGTCATGGTCCGTACTGTAGTGAACCTAACAGTATTGTTGATATTAATTTTAGCAGGGATAGTTATATATGTCACGTTTCAAATATCAGCAAACACTCAAAGGACCGGAGGCATTCAGACATTTATTGTGGAATTTGCTCCCTCAATGTGCATTGTAAGTTTGAACTTAGTCGTGCCGGTCGTCTTCAACTATCTTGTCACATTTGAACATTACAGTCCAATATTTGTCATCAGGTTTACCTTATTCCGTACCATCCTGCTGCGACTCTCATCGTTGAGTGTGTTGTTCGCTTCAATCCATGTACTCATCAAGTGTAAAGTTCAGCAGGACGAGTGTGTGAGCCCGGAGTGTCAAACCCCTCCTTGTTGGGAATCCTATGTTGGCCAGCAGCTGTACAAACTCTTGATCCTCGATCATTTCTCCAACATAATGGTGACACTCTTTGTCAATTTTCCGAGGATGCTAATCGGCAAACACATAAGGTGCCGTCTGGCTCGTTGGTTGGGGAATCAAGAATTTGATTTGCCTAAACACGTCTTGGATGTCGTCTATTGCCAAACTCTTTGCTGGTTCGGTAGTTTTTACGCTCCTCTGTTGCCTGCGATTGCTACTGTACTTTTCTTGAGCACTTTTTACATCAAAAAGTTTGCGTGCCTAGTAAATTGCTCCCCGTCTACTACCATCTATCGGGCATCTCGCTCCAACTCTATGTTCATGTCAGTCCTTCTCATTTCATTCACTGTTGCTGTCATACCTTGGGCGTACACAGTTGCAGAAACCACGCCTTCAAAATCTTGTGGGCCATTTAAGGGGATGGCAACGGTTTGGTCAGTAATGGAACACACCTTCAGCAACCTTCCAGGCTGGATCCGCAGTCTGGCAGACTTCTGCACGACTGCAGGTTTCGCCATTCCTGCATTTGTAATTCTGACTCTCTGCTTGTACTACTACTATGCGGTCGCAGCAGCTAACAAACACATGGTGGTTGTACTGAAAAAACAGCTGGTACTAGAAGGCCATGACAAACAATTTCTCTTGAACAGATTAAGCGCTTTCATAAAACAGCAGCAAGAACGTCACAAAGCAGTGCGTTCTATAGAGCCGACCAAT
>Auc152
GACATCTACTGCACGGGTCCACTGCTCCACGTCGTACAGATGGCTTCAATATACCACGATTCCAAGACTTTTGTGGACATGAAAATGAAATATTCATCAAATGAAACATTAAGGATATTTGAAGACCTGATGAAGAGAACAGAACAAAAGCCATCTAGACTCGAAGTTGAGCTTTTTGTCAATGAAACATTTGAACCAGCGGGGAGTGAGTTTGAATCGTGGACTCCCGACGATTGGATTCAGCAACCTAGGTTCCTGGAAAACATTGCTGATCCTGATCTCAGACAGTGGGGGAGCAAGTTAAACTTACTGTGGAATAGTTTAGGTCGTAAAATGAAGGAAGACGTTAGAATTAATCACGATCGTTACTCGATAATTTATGTTCCTCATCCAGTAATAGTACCTGGAGGCCGTTTTAGAGAATTTTATTATTGGGACTCTTATTGGATCATAAAGGGACTAATACTTTCAGAAATGTTCCAGACTGTGAAAGGAATGTTAACAAATTTCCTATCCATTGTGGACATGTACGGTTTCATTCCAAATGGAGGCAGAATCTACTATGCCATGAGATCACAACCTCCTCTACTGATTCCTATGATGAAGAGCTATGTGGATGCAACACATGATGTTGACTTTATTAAATCCAACATCCATATTCTAGAGAAAGAGTTCCAGTTTTGGTTGACCAACCACACAGTGGAGGTTGAAAAGGATGGCAAGGTGTACACTCTGGCTAGGTACAAAGATGCCTCTCAGGGTCCAAGACCTGAGTCATAC
>Auc153
ATGGCTACGACGACTTACATGCCTGCTAGTACCGCTGTATCTTCGGAGTTAGACGGTGTCGGAGTGATGAACTTAGGAGGTGCGAGTATCGGCGGCGGAGGCTATCACACGAGTCCGTCGCCGAGATCCGCGGCCGAGGGTGAGATGAAATACATGCCTCCTACACAGCACCATCATCATCACCACCATCATCATCAGCTGCCGTCGTCTCCGTCACCCAACAGTCATACCGTGTCTCTGTCTCACAATGCCTGGGCGCTCGGTGCCGGAGCGGATCCTTGCACATGGCCGTCCATGGCCATCCACAACCATCACCATCCTCACCATCATCCGCATCAGGCGACCGCCGTGGATATCAAACCGCCTGACATGCAGCACCGGGGTCACCAACAAAGTCTGCCTTCTCCACATCCCTGGCACAATTCAGGCTCGATCTACAACAACGGAGGAGGCTCGCCTCTGCCGCACCACAGCGCCTACCACGCCGCGATGAACGGTATGTTGGGTCACCATCACCAGACGACCTCCGTACAGCTGCACCATTCTCTCAGAGATATGAATAACAGTCCCTATCCGCCCAACTCACAGCATCCGGACCAACCCTCGGGCAGTGAGGAAGAAGCCCCTACCTCCGACGACCTCGAAGCTTTCGCCAAACAGTTCAAGCAGAGGAGGATCAAGTTGGGGTTCACGCAAGCGGATGTCGGTTTAGCTCTAGGGACTCTGTACGGTAATGTGTTTTCGCAAACGACGATATGTAGATTCGAAGCGTTACAGTTGTCCTTCAAGAACATGTGTAAACTGAAACCCCTTCTCCAGAAGTGGCTGGAGGAAGCGGACTCGACGAACGGTTCACCTACCAGCATCGACAAGATCGCGGCGCAGGGGAGGAAACGGAAAAAGAGAACGAGCATCGAAGTTTCAGTTAAAGGCGCCCTGGAACAGCACTTCCACAAGCAGCCGAAGCCGTCTGCGCAGGAAATCACGTCGTTGGCCGACAACCTACAACTGGAGAAGGAAGTGGTGAGAGTCTGGTTCTGCAACAGGAGACAGAAGGAGAAGAGGATGACGCCACCGAACACGTTAGGAGGACCTCAGGATGGTATGATGGACGGACAGATGAATCCCGGACCCCACAGCCTCCACCAGTACCACCACCAGGACATG
>Auc154
ATGGACAATAACTCTGTGAAAATGGAAGAGTTTGATTTTGTCATTGTAGGAGGTGGTATAGCCGGAGTCTCGTGTGCAGAGTCTCTAACATTTCTATGTCCAGATAGTAAAATTGGTTTAATAACATCGTCTCCGCTGATTAAAACTGTTACAAATCTTGTCCCAATCACAAAAATGCTTGCTAGCTTCGATGTTGAAGAGAGAAGTGCTGATACTTTGTCCAGTTCTAATCCCAATCTTAACATAATTCATGACAGTGTAATAGGTTTAAATTCATCTTTACATACAGTATTGTTGAAGACAGGTAGTGTCTTGAAGTATAAGAAAATTTGCATATGTAGTGGGGCATATCCTAAGTTGATTCCCTCAGAAAACAAGAATATTATTGGTATAAGAGATACTGATTCAGTAAAAGACTTTCAGAATAGAGTGCAAAACTCGTCCAGAATTGTTGTAGTCGGTAATGGAGGTATTGCTACAGAAGTTATTCATGAACTAAAAGGTGTCGAACTGGTCTGGGTAATTAAAGATGATCACATATCAGCAACATTCATCGATCCTGTGGCTGCAGAGTTTTTTCAAGACAGAGTTTTCAAAAGAGATACGAATGATTCGTCACCTGTGGTGAAGAGACTGAAATACACAGTGGAGGATAAGTTGAATAAATCCGACAAGACTGGAGCTGCGCTAGGACCCGATTGGCATTCCAAATATGATCTCAGTGGCTCTCTCAAGACAAATACAGAAATCACAGTTGAGTATAAATCTGAGGTTGAATCTGTCCTCACTCTTCAGGATGTGGGAGATTGTGTTAAAAAAGACAAAAACTGGCCAGTGTTTGTAAAACTTACAAATGGTAAAATATACGGCTGTGATTTTATTGTTTCTGCAACTGGAGTGATCCCCTGCAGCAGATTTGAGATGGAAGATGGTAAAACATTCAAGATGGGTGACGATGGAGGTATAGAAGTTGACTGGAAGATGGAGACCAATCTGCCGGATGTGTATGCTGCTGGAGATGTGTGTTCAGCAACATGGGACAGAGCCACTCATTGGTTCCAGATGCGGCTGTGGACCCAAGCTCGGCAGATGGGCACTTATGCTGCCAAATCCATGGCTTCTTCTCTTCAACAAGAAACGTTTTATCAAGATTTCTGCTTTGAGATGTTCTCTCACGTCACAAAATTTTTTGGCTACAAAGTAGTTTTGCTTGGGTTATTCAATGGACAAACTCTTAATAACTCTTATGAAGTGCTCTTAAGAATCACCAAAGGTGTTGAGTATGTCAAATTGGTGATGAAGAATGGTCGGATGCAGGGTGCTGTTCTTATTGGTGAAACCGATTTAGAGGAAATGTGTGAAAACTTAATTCTCAACCAGTTGGACCTTACGGATTTCGGGGAGGATCTTCTGAATCCTGACATTGATATAGAAGACTATTTTGAT
>Auc155
ATGTTGGCTCATCTTGGAATTGCACTAACAGCTCGTCTTTTACTAATAAGTTATGCTGAAATACAAGACAAAGTGTCAGAAGTCCAGTACACTGACATTGACTATCGAGTGTTTACAGACGCAGCTCGACATGTGATGAAAAGTGGTTCACCATACGAAAGATACACGTACAGATATTCCCCTCTAATAGCATATTTATTAATACCAAATTTAGTTTTTCACCCCGCTTGGGGGAAATTTGTGTTCTCTGTTCTTGACATTGTCGTTGCAGTTTTGATTAAACAAATAGTAAAGCTCCATTACAAGTCTGTGACAGAAAGTTGTGCTGAGAAATGTGCTTTAGTTTGGTTGTACAACCCGTTAGCTATAGTGATCTCAACCCGAGGTAACGGGGACTCGTTAGCTGCAGTTCTAGTAGTGCTGACTTTGTTGCTCCTGAAGAAAGAGAACTACCTGTTAGCGGGAGCAGTTCACGGGTTGGCGATCCACACACGTTTGTATCCCATTGCGTTCAGTCTCGCAATGTATACGTCTATACCGTTATTTTCTTCTGAGAAGAACAGATCCGGATTGTGGAGAATCGTCAGCTATTTTATGCCCAACTATAACAGAGTAAAGTTAGTGGTGGGTTGCCTGCTGACGTTGTCCAGTCTCACTTACGTGTTCTACAAACTGTACGGCTATCAGTACGTGGACGAGAGCGTCCTGTTTCACCTGAGACGTCACGACATCAGACACAATTTCTCCGTGTACTTCTACCACCAGTACTTGTCGACAGCAACGAGTATGTACCAGCGGCTGCTGACTGTGACACCACAGCTGGCACTGCTACTCACTCTGTCTCTCCTGTACGGCTCGCCCAGAGATCTGCTGTTCTGTACTATGTGTCAAGCCGTGGTGCTGGTGGCCTACAACTCGGTACTCACGTGTCAGTACTTTGTCTGGTTCCTGTCCCTACTGCCACTGTGTCTGCCAGACTTGAAGCTGTCCAGGCCACAATGTGTCACCCTTGGTTGTCTGTGGCTCGTGGCTCAGCTGGCTTGGCTCCTACCGGCTTACTGGCTCGAGTTTAGGGGCAGGAACACCTTCCTGTACGTGTGGCTTCAGGGCATTGCTTTCTTCTGTGCCAACATGGCCGTCTTGGCTCGGCTAATACGGGCGTACAGACCTAGAGCGAAACTGCAA
>Auc156
ATGAAGATGCCCGCCCGGGCCAGTGATAGTGTGAACAAAGTGTGGGGGGGCTCACCTCCCGACAGTGATGGACTCAGTGTGTCGCCGCCCTCACCGGCGTCCCCCGTGGCCACGGCCCCCCCGCGGCGCCTGCTGCACCGCCTCAGTTCCGGGTACCTGTCCGAGGGGAGGTCCACCCCCTCGCCACCCCCCGAGCTCTCGGAGGACGGTATCGTAACGTACTTCCTGCTTCACTTCATCCCCGGCCTGGTGGGCGCCCTCTTCTACCTGGTGTGGACCCAGGTCATCCTGTTCGGGCCGACGCTCTGGGTGTCCTTCTGGCTGTGGTGTCTCGGCAAGTTGGTGTCCATGCCGCTGGAGTTGACCAAGTGGATATTGACCGTGCTGACCGTGCCCGCCTCCGAGCGGCTCAGACGCAAGAGGACTGTGCTGATCAGCGGGGGCAGCACGATACAGGCCGTGCACCTCGCGAGGAACTTCCAGGCCGCGGGTGCTCGGGTCGTGGTGTTCGACGTGCAGGGGAACTTCGGCCTGGCGAGGTTCTCCACGGCCGTGGACCGATACTACACCGTGCCGTGCCCCGTGGGCGACCGCGCGGACCGGTACGTCGCCGCCGTCAAGCACATAGTGGAGGAGGAGAGAGCCGTCTACTACATCCCGGTCAGCTCGACCTCCACGGCCTACTACGACGCTCTGGTCAAGCCACACGTGGAGCTGATGGGGTGCTCCTGTTTCTGTCCGGGCCTCAAGGAAGTGTGCGTGCTGGACGACGTGTTCGAGGTGATGAGGCGCTGCCGCTCGGAGGGTATGGCCACCCCGCTACACTACCCCGTGTCCAGTGTGGAGGAAGTGTACGCTCTGTACGAGAGAGGCACCCTGGGCTCGGGCAGGCACGTCATGATCAACGTGGGGCCTCTCGGCTGTCGGGACCGAGTCAGAGTCGTGCTCCCGCCCAAGATGCAGGACCTGAAAGTGAAGCACCAGGTGAGCACGCAGCGGCCTTGGGTGATCGTGCGAGACTACCCCGGGGACCACTTCATCACCTGCACGACCGTCAAGGAGTCCGCGGTGATCGCCAACGTCACCTGCAGAGTGGAGACGGTCCACGGCGGCCTGACCCCGGTCGAGCACCGAGAGATCGACCTCTGGATCAAGCAGTTCTTCGGCAAGCTCAAGTTCCTGAGGCCTCTCAACGGCCACATCAGTTTCCGCTTCGTCGTGTCCTCCGCCAGCGGCAGTATCGTCCCCCTGGGCTGCCGCGTGGGCGTGGCACTCCCGTACATCTGCCACACGAGTGTCCACACCCGCATGATCTGGAAGCCTTGCAGGCACTTCAACCCGCAGTCGCCGGGACCCCTGGTCAGCGACATCGGACGCTACTGGATGCACCAAGTGGTCATGGACACCCTGAAATCTCCCGGGATCGGGTCCGTCAAGAGACTCCTAGGCACCTTGATCACGAAACAGGAGGCGTTGTTCGTCGTCTGGGACCCTCTCCCCTACTTCGCCTACTACCACATCCAGCTACCCGTCACCAACCTCTTCAGGTTCCTCAGGGGCCATCACAACATCAACAACGGCGGCCACGGCTTCCGCAGGGTCGTGCCCATCAGG
>Auc157
GCTGCACCGGAGTTGAAGCGAATGGCGGCAACAGATGGTCAGATCGTGGTGGCGGCCGCCAGATGGGCCGAAGAGGGCCACTATCTGCGAGAGTTCGTGGCGAAACATCGACTACCCGCTGTGGTAAAGATCATCAAAGGGCAGTATGGAGGTCTAGGGGTGCCGACCCTGCCGAGTCCGGGGCTGCAGAGCACTGCCTTGCTAGTGAGTGCGGGGAGAAGGCACAAGATCGTCGCTCAAGCCATCAAGATGAAGGAGGGTCGACGAGTGGTAGGAGTGGGCCCTAGGATAGCTATCCCAGACACATACCCCGGATACTTCGAGCTCCTGAGTGAAGAGGGGCGTGCTGTCCGCTGTATAGAGAGCGTGCTAGAGCTAGCGCGGCGGAGGGTAGAAGCAGGCTGTCTTGTAAGGGAAGCTATAAGAGCGATCTCCGCGAGAGTGGAAAGTGACGGTTCTGTGACAGCAGATGGAGCGAGAACGATCGCTGTAGGAGAAACGTTATTCCCAGCGGGGGAAGTACAACTGGGAAATTCGAAGGGGAGATATCTCAGATGTATGGACTCCAGGGGAGATACGGTGCTGTTGGGAATAGAGCAGAGAGGTCGTTTCAGTGCTCTTGCTAAGGAAGACAACATCAGTGGAGTCCACACAGCTAAAAATCTTCTGACGAAGAGGATGCCTCTGACAGTTCGGCTCGTGCACGGCACACCTCCTAGAGGATTGAAAAGCTCCAGTCAGTTTGTGCCGGAATTACGATTACTCTCCACTTTTGAAGAAGAACACGTTTTCGCGTTGCCATTACAGAAGGATACAGGTGCGGTAGTTGCGTTACCTCTGGCCGCCCCCATCAAGCTGCAGAAGACCCGTAATGAAGACCAGCTGAAGAGTTTGAGGGAATTTCAGCGATTGGTCGAGAAATGTGGTAGATTAGTGGCGGAAGTCGCAGATCGCTCGCACGTTCTCGATGGAAAGCTAGGAGAGTCGAAGGCCCTGAGATTGAGTGGCAGCAGCCACGCGTTAGCTTCTTCCAAGTCTTCAGGATATTTTCTAAGGCGAAGTGCGTCGACGGACTCCGCCAACACACATAGTCATTATTACAGCAACGAGAACAGAGTGCCGGGCGTGGCAGGTGATGATTATGACGAGATTGACCAGATATACGACTACGTACGTGGTTTTGCACCTCTGCCAAAAAGTATACGATCACCCTTCCCCGACACACCTACTTCTCCCCACGAAGATCGCCGAAGTTGTTCTCCCGGGTCGCCCACCACCAATTACATCGTGCACCCCATGACGGAGGATCTGGCCAAACCGGAACCACCGCCTATAGAGACCATACCGACGAAGAAACAACTGAGCAGCTCCGGAAAAGCTGAAAAGCGGACGAGAAAAACGGCTCATAAAGAACCCACAGTGCAAGAGAAACCCCCTATCACTTCGATGTACATCAAAAGTGGAAACACGCAAAGAGGCAGAATTTTCCGCCAGAAAAGTTCTTCGCCCTTGAAAGAACACCCACCTGGTATGATGAAAGGAGGTTCTCCTTTATTCAATATCCGCTACAAATCCCTCAGCAATCTGCAACAAGCCATGGAGATGGATGGTACTTTGGACTCCAGTCACTCCGGTGGAAGGACCTCTGGAGACTCCGGGGCGGGTGTTAAGCTCCCGGAGAAGCGGTCTCGTAGACTCAGCAGACCTCGCTCCCTTACCAACCTGGTGTGGGAGTTGAAGGGCGAAACGGACCGCAAGAAACCGCCAAAGCCGGACACCGCAATCCACAGAAAGAGCTCTGGATCGCACAAGGTGGTGTTCGGCGGGCACAAGAGGATCGGAACATTGTACCTG
>Auc158
ATGGCCAGAGTGGGGACTGGCCGGGGCCAGAGTGTAGTATCCTGGCGAGGAGTGTTGTGGGGGGGACCGTCCACAACGATGCGGGGCTCCACGGCGGGCATTACCGACGGTCTCCGGGGACACTCCGCGGTCCACTACGCCTTCCTCACCCTCCTGGACACCCTCCTGTCGACGCTGGTCATCTCCCCGTTGGTGGTCTGCTACTGGAGAGGAACCTGGGGCATCATGGACGTCTACGTCTACCCCGATAATCCGGGGCACAGCGGGTTGGCGTCTCTGGCCTCCGGGCTGGGCGGGATCCTCGTGTTCACCCTGGGGCAGAACCCCCTGGCCAGGTGTCTCCACCCTGACCGCCACCGGCTCGTCTACTACTTGTGTTCTCGCGGGTATACCGCCGTGTTCGGGTTCTGTTGCGTAAACTCGTGGCGAGGCGCCTGGAAGCTGTTAGACCTCTACACGGGCCCCGGTGTGGACGTGGTCGTAGCCGTCACCCTCTCCGCCGTCGTGACGCTGGCCGGCGCTCGCACACTCCGCAACATCTCGGCGCCACCCTTCGCCATCGTCACTGACCGCCGCGAGGGCTACTTCGAGGTCCCGACCATGTTTAAATAT
>Auc159
ATGAGCGAGGAAACTGGAAGTATTGGTAATGTCGCTGGAGCAGTCATTGTAAAGGCAAAGCCTGAGAGAAAAGTTTTTAGACCCATTAAGACTATCAGTAAGATTCCTGATGAACTTATTAATAATGCAGAACTTAATGCAGCTCTGAGGTTTCTACCATCAAATTATAACTTTGAAGTTCACAAAACCATTTGGCGAATAAAGCAAAATAAATGTAAGAGAGTAGCCTTGCAAATGCCTGAAGGATTGCTTATGTATTCAGTTACTTTATGTGATGTAATTGAAAAATTTACAGATGCAGACACGGTTATTATGGGTGATGTAACTTATGGTGCATGTTGTGTTGATGATTTCACTGCTAAAGCATTAGGAGCTGATTTGCTTGTACATTATGGGCATAGTTGTTTAATACCCATAGATCGAACCTCAGGCATTACAGTGCTCTATATATTTGTTGATATAAAAATTGACCCACTCCACTTTATAGAAACAGTTAAAGCCAATTTTCCCAATACAACCAAGCTAGGTTTTGTCAGTACAATACAGTTTGTAACAACACTCCAGACATCAGCCAACGAACTTCGCAAAGATGGATATTCAATAACTATTCCTCAGAGCCGGCCTCTTTCACCTGGAGAGATTTTAGGATGCACTGCCCCTACATTCATTGATGTTGATTGTCTCCTTTACTTAGGCGATGGAAGATTTCATCTAGAAGCTGCAATGATTGCTAATCCCAAAATGAAGTACTAC
>Auc160
ATGAGCAAAACAAAGAGGAAGCCTTGGAGGAAAAACCTCTATGAGAATGAAGGTTATCCAGACAACTACACAGACAAATCGTTCTTGGATGAAATGAAAAAAAACATAAACATGCACCAAGTCACTGTGAGAGAAGCGATTCTCGGTGCCGGTTTAGTGACGCAGGAGTTCTGTTTGGTGGTTTTGTTTGTTGTGGCATTCCTGTATTTACACAATGGCTGGTTACCGCTAGAATTGATCCTGGCACAAACCGGACTGGTTTCATTGTTCTGTTACGCCATCTGTATCTACAACCAGTCCGGTAGGCTGAGACACGTTCGGACTGTGCTTGTGTTCTTTATCTTCGGTTATGTTCTCTCTCCTGTGCTCAAAACGCTGACAGAATCAATCAGCACAGATACAATTTATGCAACCACTGTATTCATGATGACGGTGCACTTGATTTTCTTTGACTACGGAGTCAAAGTACTCATAGTATCCAGCTCACTCTCTCTGAACTCGGCCAACTTTGGAGCAATCTGTCTGGCGTCACGGTTGCCGAGTTCATTTCACGTGTTTATTCTGTTGTCCATAACCGTCGAATGTTTTGTCATGTTGCCGCTTGTACTGGCCAAAGTTGAAGGCTCATTTGTGACTTTATTCATTTTAGTGTTTCTCACCCTTTATTCCTTGTGGACAGTGTCGTTAACAATGACCATTTTATTTGTATTGGTTGTGTTGTTTATCAATGTCCTGTGTCCTATATGGTTCATCAGGTGGTACAGGTACAAAGAGAATATTTATGGACCTTGGGACGAAGCT
>Auc161
ATGACATCTAACGAGCAGATAGGTTTGAATAAAACTTGGGAATTATCCCTATACGAACTCCATCGAACACCTCAAGATGCTATAACTGATAATACGGAAATAGCAGTTTCACCTAGGTCTCTGCATAGTGAATTAATGTGTCCTATTTGTTTGGATATGTTGAAGAAAACTATGACTACCAAGGAGTGTTTGCATAGGTTTTGTTCAGATTGTATAATTACCGCCTTGAGGTCAGGTAATAAAGAATGCCCTACTTGTAGAAAAAAGCTTGTGTCGAAAAGATCTTTAAGACCTGACCCAAACTTTGATTTATTAATTTCCAAAATATATCCCAGCAGAGATGAATATGAGGCTCATCAAGTTAAAGTCCTTGAAAAACTACACAAGAGTCATAGTCAAGCAGCACTGATGAATTCAATTAATGAAGGAATCAAACTTCAAACGCAAAATCGCCTACAAAGATCTAAAAAGGCAGCTGGGAATGATGCTGATAATAGCCAGTCACATTCTGTAGTTACATCTGCTAATGAAAACAGCAATTCACAGCCTCCAAACCCATCGGAACCTCAAGCAGGTACTACACCAAAGACATCTCTACAACAAAATGTGGATGAAACATCACAATCTTCTGCAACTGCAAGTATGCACAAAGAAGAATCAAATGGACCAAAATTTCCCAAGAGACCTAAGTCGATTGTCACATCTGAGAATGAATCAGAGAATTCAAGTGTTGCAGAATCTGGAGGTCAAGACTCTGTAACGGAAGGTGAAGGGACCTCAGATATGGTAACCTCTGACGAAATTGAACTTGTTTTCATGCCACATCCCATAGAAATGGGTGCAGACAACACACTCATGAAAGCACTAAAAGACAATTCCGTTCGATATATTAAGACCACAGCCAATGCCACA
>Auc162
CAAGAAAACATACTTAGACACGGTTTGCCATATCCAGTCTTAGGTTGCAATCAAGAGAATATAGTCAAGAACTGTTTTTTTGGTAAGTTAAACACGGATTTTGTTTTTAAACAAAAATCTAATTATTTAAGCTGTACAAAATATTTTTTAAGAGATGCTAGAGAAATAAATGTTGAATATCAAATATCAAGGAATTTTTCTACAAATAAATTACTTTGTAAGAGCAACAATAGGCATGAGTCTGATGATGAATATGAAGAAGAACTGGAAGATCCAAATTACAAGGATCTTGTGAGACAAACGTTTAAAATGTCAGATGTAGGACATCAGGTGTTTGTAATTCAACCGTACATTAAGTGGGGGCCTTCCAAACGAACTAATACAACGCCAAAACTACAATTAGACGAAGCAGTAGCTCTCATTAAGACCTTGCCTGAGTGGAATGTAGTATCAACAAGGCTAGTCTCAATGATGAATTTCAATAAACCAAAAATATTTGGAAAAGGAAATTTGGAAATTTTGTCAGAGATAGTAACAAAAAATAAAGCTATAACTGCTGTGTTTATTAGCCTAAATATGTTAAGCCCACAACAACACAGGGCTCTGGAAGAAGCGTTCAAGGTACCTGTATACGATCGGTACATGATAGTGATCCAAATATTTAAACTGCACGCCACAACCAAAGCTGCAAAGATTCAAGTTGCCATTGGAGAAATTCCGTATATGTGGTCTTGGCTAAAACACGATCACGAAGGCATGAGTGACAAGATGGGAGGAGGCGCAACAATAGGAGGGCCAGGGGAGTCTTACATTGAAATTAAAAAGAGATTGCTTCAAGATAAAGAACGGAAACTTAAAAATGAGCTACAGAGGTTGAAAACTCAGAGGGAACTGTTGCGCAGCAGACGACAGAAACTGAACATCCCCACTGTTGCCGTTGTAGGGTACACGAATGCTGGGAAGACATCACTCATCAAGGCCCTGACTCGAGAGGAAACGTTGGAACCTAAAGATGTATTGTTTGCAACACTCGATGTAACAGTACACGGTGGAATCCTGCCGTCAGGTCTTAAAGTTTTGTTTGTTGACACGGTTGGTTTCCTGTCTGACATACCGACAAATCTTATCCAGTCCTTCGTCGCAACTTTAGAAGATGCGGTGCAAGCAGATGTTCTTATTCATATTCAAGATGTCAGCCATCCAGATTTGAGAGCACAAAATGATCACGTAATAGAAACGTTGAAATCCATTAAATTGCCCGAAAACTTGCTTGAGAATATGATAACTGTAGGGAACAAAATAGATCTGATTTCGGGTCCTTTACCAGATCTTGGCACAAGTATACCGGTGTCTGCAACATCTGGATTTGGCATAGAAGAGCTGAAGAGGAAGGTGGAACAGAAGATTATTAAGGCCACTGGACAGATTTTTATTAAAATCAGAGTTCCCAATGGTGGGTCAGAGTACAGTTGGTTGTTTAAAGAGGCAACAGTTATTCAGGTTACGGCAGATGAGAAGGATAATCAGTTTGCCGTACTAAACACATTAATAAGTGAAGCGAATTTGAACAGGTTCAAACACATATTTATTTCCTCTAAAGTCAAAAGGAATAAGGGA
>Auc163
ATGGCACTTAATACAAATAAAACTGGTGTGTTGTCTTCCAGTCCTAATACTGATATTAATGTTTTCAAAACTCCCAACTTGCGTAAAAGAATATCCAAGAAGATAAATGTGCTTGACGAAGATTCATATTTAAATGAAATGGGAAAAATTATAGAAAGGGACTTTTTTCCTGATTTGGAAAAGTTGAGAGCACAAAATGATTATTTAGAAGCTTTAGAGAGAAATGACATGCAGAGAGTTCGTGAACTTTACGCTAAGTACAGTTCTGGTAGGCTGCCACTCCAGAACGACTATGCCAGTCCGGCGACATTTGAAACTCCTATTGACAGTAGGCCTACTGATGAAGATACTCGGCCAAATGATCAGAATAAAGATTTTAATGAAAAAGAAATTGAAGATGTTGTAAAATCTAATTCTAGTCTCTCTGTAAAGGAAAAGAACCTTAGTTTGGATGAATATTTAGGATGCCATACTAGTGAAGATAATCAAAGTTTTCAAGAAATTATAAAAGAATCTGAAATTCAACATAAACATAAACATTCATGGTTGTATGAAGCTGAAGAAAATTGTGCAATTAAAGATAAGAATCTTGTTGTCCCATCAATAGAAGAACAAGCAAGTGGTAAAGAACGGCCATTTAATTTGGATTCCTGGAACTATCGTAGTAAAAACTATATAATGTATGTGCCTGATGGAGTAGGATTATCTGACAGTGAAAAAATACAGCAGGCAAACAACAAACAAGAAATTAACCACAGTAACACTCGCTTAGCAAAGTGTCCATTTGATGAAACTCAAAATAAAGAAACGATACAGGGATTAGCCATTAACCAATCTAGGATATTGGAAGGAAAAATTGGTGTAGATGGCAAAGAATTAACTTTTGGAGATACACCTAAAGTGAATGGTTTCAGTTTTGTGAATACACCTTCTCCAGCTCCAGGTGTGAATGAATCACCATTAATGACGTGGGGAAATATTGATGGAACGCCATTTCGATTAGATGGTGGGGATACACCTCTTAGAGCTTCAACTGGTCCATCTTTTAAAATTCCAGAGCCACCAAAAAGAGAGAAACTTGCTCTAGCTCTAGCTGAAAAAGCAGGTGAGAGGCATAGAGATAGGAAGAAGAAAGCTTTGTTAGCAGCTCAACGTCAGTTTGCTTCCCCCTCACCAAGTCGAACCTCTGGTTGTTCTCTTGATAGGCTTCATTCGATGTCACCTGCAGCTCAAAGACTTGCTTCATCTAAATTGAAGAGGTTGGGTTCCGACAGTTCACTGCTAGCTTCATATAGCCCTCTAAGACGAACACCTCTACCAGCAACACCATCTCCTTCACCAAAATCCCAACAATCTTTTAAATCTCCAGCAATAACATCAAGACAATTAGTAAATAAGACACCCACATTAACACCTAAAAGAACGCAATGTCAAAATATTACTGATAATCTATTAAATTTACCAAAAAGACCTAGAGCTGCTGATTACTTTGATATG
>Auc164
ATGAGTAAACGACAGTCGGAAGATAATAATAAACTTACTTATAGTTTAAAACGTTTCAGAGAAATCCCAATATTTGTTGTAGAAGATCACAATGAAGTGCTTCCATTCATTTATAAGTGTATAGGGTCTAAGCATTTACCCTTAATGGGAAACACATTGTTGCACTTTGATTCTCACCCAGATATGTTGATACCGCAAGGGATGAATGCGGATACTGTGTTTGATAAATATGAACTATTTAGTGCATTAAGTATTGAAAATTGGATCCTCCCTGCAGCATTTGCCGGACACTTTAGCAAAATATTATGGATAAAACCTTCTTGGGCGCATCAATTATCAGAAGGAAATCATAGATTTAAAATTGGGAAAGAAATAAAGAGTAACGAAATCAAAGTGACTTGCTTAGAAAATTATTTTCTTGGAGATACTTTGTTTTGTAAAGAAGAAAATCTTAGTGATATTAAAGAGATAGAGCTTGAAGTTTTCACTTTACCGACTGATGAAGTGATTGCCGAAACTAATGAAATTAACACTGAAATAAATGCAGGCGTAAATCAAATCAAAACACTGTTTTCAAGATTTTTGGATGAAGGAACTCAATTCATTTTGGACATTGATCTAGATTTTTTTAGTACTCGAAACCCTTTTAAAGAACTCTATAAAAATGCAGATTTGTATGATGAACTGAAACCAATATATCAGTTGTCTATACCTGATAAAACCAATTTGCAAGCAGTTGAAGAGGCTCTTGAAATCAGAAAAGCTAAATTAGAACAGTTGTCATCCGCATGGTTGTATGTTGAGGAACATGGAAATCTAGAAGGCTTTAGTGGAGATTTGGTACCGATTTTTCAGATTGAAATGTTAGTAGACAGAATAAAAAATTGTTACAACAGTGTCGACTGGGGAATGATTCACGATGCTGGTTGCACTTGGGATGATACAGGGCTGCCCGAGCATGTTTCCAGTAAGGAAGAGATCACTAAGATGATTGAAGGACATTTTTCAAGCTTCTTACAATTGTTACCTGGCTCACCAACTATTGTTACAATTTCCAGATCAAGTGAAGATGACTATTGTCCACCAGAAGATGTTGACTGGATACAAGAAAAAGTTTTAGAAGTGCTTGAACATAAATTTGAAACAACTAATGTAATCTTAGATTATGAATGTGACTCG
>Auc165
GACATCAGTGGGAAACCCCTGCAGTCTGCACTGCTGGCAACAACATCCTCGTCTGGAGGTGTAGGCAAGGACGTGCTGCACAGCAACAGCGAGCGAAGTCTCAACAGCCCCGTGATGAGTCAGCTGAGTGGGCAGAGTTCCTCAGCCAGTCGAAAGACTCCCGGAGCAGGTGTGGACGTGTCTCCTGCTCTCGGACTCACTGCTGAAGAGATCAACAGGCTGAACTCACGGCCACGCACGTCCAGCCTAGTGTCGACACTGGACGCGGTGTCGAGCAGTAGCGGTAGAGGAGGCGGTCAGGCCGCGGCACACCGGCACACCACCGGTGCGGATCACCACAGCTCCACTTCCACCGACGAGAGCGGCAACGACTCCTTCACCTGCTCCGAAATAGAGTACGACAACGGTAGTGTCACCGGTGAGAAGTTGAGTGATGTCATATTTACCAAACTGAGTGCGGACGAAGAGACTAGAGGAAGGACCAGTGACAGTGGTACGCCCAATAAACCACCCCTCCCACCCACGTATGACGGGTTCGACTCGTCGTTCCGAGGTTCGCTGAGTACGTTAGTGGCTTCGGACGACGACCTGTCACACGTCGGTGGTCCCTTGTACAGGCCCAACAACGGCTCACCCTCCGCGATTCCAGCGGCTTTAGGCTGGGATTATTTATTAAATTGGGGACCTAATTTTGAAAGTTTAGTTGGTGTTTTTAAAGACATTGCGGAACTTCCAGATTCGGTAAATGGAAGAGTTCCGGCATCGTTAAGGTTGCCCAACGGTTCGGCAAAACCTTCGGAAGAATACGTC
>Auc166
ATGAGTGGAGGTGGAATGTTATACGGTGGAGACGAAATCGGTGCAATTGTTTTTGATGTGGGACACCATTCATTAAGAGTAGGTTATGCACAAGAAGATTCTCCTAAAGCTGAAATTCCAGCTGTAGTTGGAGTCAGTGAAGATGGAAATTCAACAGCAGCGATTGCCGAAAGTATGGAAGTGGACAAAAAACTAGATTCCAATATTACTTCCAATTCAAAATATTATGTAGATACTACTGTTCTCAGTGTTCCAAGGAAAGGTATGGAGATTGTCAGCTATATGAAAGATGGTGTTATAGATGACTGGGATTTGTTTGAGAAAGTGCTTGATTATACTTATGCCAAATGCATTCAATCTGAATCAGAATATCACCCAGTCTTGATGTCTGAATCACCTTGGAATCCTAGAAATAAAAGGGAAAAACTCACTGAAATTATGTTTGAAAAATACAATGTCCCTGCATTTTTTTTAGTTAAGAATGCTGTTCTTGCAGCATTTGCTAATGGCCGTGCAACTGGCTTAGTTGTGGATAGTGGAGCCACACATACTTCCGCAGTACCTGTCCAGGATGGGTTTGTTCTAACTCAAGCGATTGTCAAGTCACCTCTTGGTGGAGATTATATTACAATGCAATGTAAACAGTTTCTGCAGGATAATAACATTGAAGTTATCCCAACGTACATGATAGCAGGTAAAGAGCCAGTGAATGAGAAAGAGAAAGGTAATTGGACTAAGAAAAAGAACCTTCCGGAAGTTACAAATTCTTGGCATAATTATATGGTCAAGAAAGTTATTCAAGACTTTCAAAATTGTGTTCTTCAGGTTTCAGAGGCACCTTATGATGAAAATAACGTTTCATCTATGCCAGCTGTACATTACGAATTTCCCCATGGCTATCATCAAGAGTTTGGTGTAGAGCGTTTTCGTATTCCTGAAGCAATGTTTGATCCAAGTGTTGCTCCTGTGCGTGGGGGAATTGTAGGAAATACAATGTTGGGTGTTGGACATATAGTTACGACGAGTGTTGGAATGTGTGATCCAGATGTCCGACCGGCTCTATATGGAAGTGTTGTTGTAACTGGAGGTAATTCCTTCATGCAAGGGTTTCCTGAGCGGCTAAATAGAGACTTGTCGATGCGTATTCCATCAAGCATGAGGTTGAAACTTATTTCAGCCAATGGTTCAGCAGAAAGAAGATTTGGTTCATGGATTGGTGGCTCCATTCTGGCATCAATTGGAACTTTTCAACAAATGTGGATTAGCAGTCAAGAATATGAAGAGGCTGGCAAGGGCCAAATTGACAGAAAATGCCCT
>Auc167
CGTGGCAGTTCTCCTGTGGTAGCCCACTTCCCGGTGGCAGGCGCAGGCAACTGCTCGATGGCACATATCAAGCGCTTGCAGCACCTGGTCATCGATCGCTCTACAGGGAAGGTGTATGTGGGTGGGACCAACCGTCTGGCTCAGCTGGACTCTGATCTCAACCTGGAGGAATGTGTCGTCACTGGACCCAAAGAAGACAGTGCACTTTGTCATGCTAGAGGTTGCAGTTCAGATGATATGGAACGCTCCTTAACTAACAATGTCAATAAGTTGCTGGTTATTGACCCTGACTCAAGAACATTGGTAGCTTGTGGATCTGTTTCACAAGGAGCCTGTGAAAAATTCAAATTATCCAACATTTCTCTTCAAAGTCAGTTCATACCAATGGGCATAGCAGCTAATGATGAAACTGCCTCTACCTACGCTTTCATTGGCCCAGAAAATTATAACCAGTGGGGTCGTTCAAATGTTCTTTATGTCGGAACAACCTTCACCAACAATGGGGATTTTCGTCATGATGTTCCAGCAATTGCTAGTAGAAGCCTTTATAGTTTAGATATTGCAGAATATTCTTTTTCAAAACAGTCTCTACTGTGGATAGATGTTAAGTACAGAGACCATTTTCTTGTCAAATATATTTATGGTTTCAATTCAAGTGAGTTTGCCTATTTTGTAATAGTTCAGAAGCAATCACACCTGCCAGGACAAGAAGAGATGGGCTATGTGACACGACTCGCAAGAGTGTGTATAAATGATGCAAACTATGACAGTTATACCGAGGTGACTTTGCAGTGTGTTGTCAAGGAGGAAAACACAGTTACTAACTTTAACCTCATCCAAGATGCCAAGGTGTCTGTGTCAAGCGATGACATAGCTCTCTCCCTCGGGATTGATCCAGGAGATCATATTCTTGTTGGCACATTTTCCCCCAGCCGTACCATCACTAGTGACCCTCTCCCTAAGTCAGCTGTTTGTATTTACAGTTTACAGGAAATAGAAGCAAAGTTCAATGAAAATATTCACATGTGTTTTAATGGTAGTACAAAATACAGAAACATGGGCTACATTTCTGGCATGATTCTTGATGGCAATTGTCCCACAGCTGGT
>Auc168
GTATACACGATCCTGATACGATTACCAGGATCAGGGGACACAGCAGGAGACTGTGACGGTACCGCAGACAACCAGCCATCAATCACGATGATAGCCGAGGACACACCTCATCGGACGCCAGCGTTGCCTCGTCCCACCCACAACTCTACCATTGACTTCAACCTCAGCCTTCATCCCAGTGGCAATCCCCACAATCGCCGCCCCTCTCACATCCCGGACATACGTATACCTCTCAACCCCAACGCCAAGATCATCCCCAAACAGCTGGCTGGAGGTACAAAAACTCTACTTTCTGGAACCAAACACCATCCTGCTAAAAAGAAAAAGAAGACACAAGAAAAGAAAGCTGATAAGAAAGCAGCAAAAACATTGTCTGCAATTTTATTGACTTTCATTATTACATGGACTCCTTATAACATTCTAGTGTTGCTCAAGCCCTTGACTGCTTGTACGGACTGTATTCCTCCAGGGCTGTGGGATTTCTTCTATTATTTATGCTACATTAATAGTACAATCAACCCAGTGTGCTACGCGCTGTGCAACGCATCGTTCCGCCGGACGTATTTGCGTATATTGACTTGTAAATGGCATAATAGGAACAGAACAGCAATGAACAGAGGTTTTTATAAT
>Auc169
ATGGCTCTTGAAGAAAACAAGAGGTCTCCATTGAAATTGGTTCAGTTACCTGAGAATGTACCAGATGAGCTAAAAGACGATGTTGCTTCCATGATGAAAAAGATGGAACATCACATTGTGAAAAGAAATGGTAAACCGTACGATTGGACATTAAATGATTTTGAAATTGGAGCCCCAATGGGAAGAGGCAAGTTTGGAAGAGTCTACTTGGCTAGAGAAAAAACCACTCGTGCTGTGGTTGCTCTTAAGATGCTCTTTAAATCCGAACTGGTTAAAAGTGGGATGCAACACCAACTGGTACGTGAAATAGAAATTCAAGGCCATTTAAACCATCCCAACGTTCTGAGCATGTTGACCTACTTTGCATCGGACAAACATGTTTTCTTGGTCCTGGAATTTGCTGCCGGAGGAGAGTTGTACAGATACCTACAGAATCAGCCAAATAAAAGATTTAATGAAAACAAGACTGCCAAATATATTTATCAAGTTGCTGATGCATTACACTACTGCCATCATAATAAAGTTATACACAGAGATATCAAACCCGAAAATTTGTTATTGACCCTGGACGGTGACATAAAACTTGCAGATTTTGGCTGGTCAGTTCATGTTGGAAACTCTCGCCGTAAGACCATGTGTGGCACATTAGACTACCTACCTCCCGAGATGGTTAAGAATAAAGACTATGATGATAAAGTTGATAACTGGTGTTTGGGGGTCTTGTGTTACGAGTTTTTGGTCGGAAACCCTCCTTTTGAGAGCGCTGAGAGTAAACAGACTTTTAAAAAAATCGTTGAAGTTGCTGTAACTTACCCTCCGGTCATCCCCCCGGGTGCTAAAGATCTGATATCAAGACTACTGAGATTCAAACCAGAGGAAAGATTGTCACTTCCGAACGTGATGAAACATTTTTGGATAGAAAAGAACAGAGGAAAG
>Auc170
ATGAATTCAATCATAAATGCTCTACATCATCCTACACCTCAGGATATCGAGATGGCTTTATCCCGCACTCGTTCTTTAATGAATAATATTAATGGTGCATCAACAAGTGTTCCAACTGAAGCATATCTTCCCCAAGTCCAAGAAAATAGTAATCATTTGCCTCCTTTGAAAACTGGACAAACTCTTGATGATGCTGCACTCAACAGTCATAACACACAAAACAAATCTGCCAAACAATCAAGTGTTAGTAATATAAGCGCTACTGTTAGCATACCAAATCAAATATTACCTACAGTTATATCCCAAGGAGATCTGCTCTTTGGTACTCATAGCCCTAATCAAACAAAGAATGGGTCCTCCAAACCCAAGGCTATGGTGGCTACCCCTGACCAAGTTGTCAAGCTCTATTTCAACAAACTTACTCCTTACGAAGTTCATGAGATTTTCACTTACCAAGAAATATATTTTATTGGTGCAAATGCAAAGAAAAGGCCTGGCAATGCATGTGCCCCTTTCAACTGCGGCTTTGACAATGAACAAGGCTCTTATATTCACATACCGCACGATCATGTTGGTTATAGGTATGAAGTCCTTAAGGTAATAGGAAAAGGCAGCTTCGGACAAGTAGTTAAAGCTTATGACCACAAATTTCATGAACACGTTGCTTTGAAAATGGTGCGAAATGAGAAAAGGTTTCACCGCCAAGCACAAGAGGAAATTAGAATACTGGATCATCTCAGGAAACAAGACAAAGATAACACGATGAATATAATTCATATGTATCACAGTTTTACTTTCCGTAGTCATATGTGTATAACATTTGAACTTCTATCAATAAATCTATATGAACTGATAAAAAAGAATAAATTTCAAGGTTTCAGCCTGACTTTAGTGCGGAAATTTTCACATTCTCTTTTACAGTGTTTAAATGCGTTACATAGGAACAAAATTATACATTGTGACATGAAACCGGAAAACGTTCTTCTTAAGCAGCAAGGAAGAAGTGGTATCAAG
>Auc171
GTGTTGGCTGCAAGATCTGTGAATAAACTGGATGAAGTCACTCAAAGAGGCCAGAAGCGTAAACTTTCCGGAACTCAGCGAGAAGACGAGAGTAGTTGCTGTAGTTCCGAGGATGAGGAGAGGCTGAGGAAACGTTACCCTGTGCTGAGTCCAGCATCTTCCTCTTGCCATTCGGTGCCTGTCAACAGTCCCAAGCCTCCCATTGAGGACAGTGACGGTGGAGGAACATCTGTTAAGGACCTAGAGCATGCTATGTCCAAACATTTACCTGTAGTATTAGACAAAACTCCTACAGATTTCAGCACCGACACACTTCTGAAGCAACAACAGAAAAGTACAATTCAGTGGATCGGAGCTTTGCCACAACACGCTCAGCCTGGAGGTGCACCCCTGCCTGCGTCAGCTCTGCTGCGACAATTGTATGCCAACAGGGAGAGTGTGATCCGCGCAAACGTCCACGCAGGCAGGACTGGTCCCACCCCCGGAAGTTGGGACATGAACCACGTTGGGCCTCTCCCCACCCCTCCCGGCAGCGAGGGCTCCTACAGCGACCAGTTCGTGCTTGCCCATAACCAGAAATCTGGGGACGCTTTCAGTGGCCTCGTCTCCTCATACTCCACCCCCGGTGGTTACACAGTCGACTACCACTCGGCGATGACACCTCCATCATCAGTGTCACCACGAGATAAACATCAGCAAGTACACAACACGTTTGACAATCCTACGTACACCGATGTCCTGAGGCATCAGTATAATCTGCCCCTAGGCAGTGACTCTCCCGCTCAACCTCTGCCGCTGAAACCACAGCCCTACCCCGTCCACCCTACAGCGATCGATTACGCTTCCTCGGGTCTAGACCAGTCACAGTTCTACCACCATTCAGCAGGCTTTCATTTATACCATCCAGCGAACAAAACACCCACCGCTTCCGCTTCCGTCTACCCAGAGACACTAAAAAATAGTGCAAATTGGTATTCTACACCCTCA
>Auc172
GTACGCCGAGCAATGCATCGGCTCCAAGATATGTTAGCAGTCGTGGAAAAGAACATGCTGGCGCTACAAACCAACTGCACTTCAGTCTCTGAAGAGGTGGACGAAATCTATCGAAGACTGAACAAAGCATTGAAGGACCGCACTGAATACTTGCGCTGTGAAATTGACCGGTACCTCAGCACAGAGCTGAAAAATTTAAATACGCTTAAAGATAATCTAGAAACGGAAATATCCAACATCCAATCCAACTGTGATCTAGCCGATAAGCACATGCAATCCGAAGACATCGAATGGGATGACTGTGAACTGATGGATGCCAAAGAGATATTTCTAAAAACTGTTGAATTTATCAGGAATTTCGAGGCAGAGACTGGAGACTACAATAGGAAGGTTAGGTTTATAATGGCACACGACCCCAATCAACTCGTCTTGAACGTTTCGGGATACGGAGATCTCTCCATAAACATGCCGCATCAGTTTGTTGGAGTTCAACCATCGGGTCAGCAGAGTGGAGGGATGCTTCAGCCTCCAGGTCCTGGTTTGATGAGATCGAAGAGTGACCACAGACTTGCCTCGCAATTCAGACAGCAGGAGGAGAGAGGCTACGACAGAGGATATGAGGGCTCTGAATCCGGTAGGCTTTCACCACTTGCTGGAAGGAAATTTGGAGAGAGGCCACCAGTTCGTAACTCTGGTGACCAATATGAAGGAGGTAGATATGGTAGGAACAGAGAACGTGGGGAATACGGTGGTGACTACGACAGCCCTTATGACAATGAAGGAAACAGGTCCACGGCAAGATCAAGGATAAGAGCGAGGATGAACCGCCACGCTGCTGGAGACTCTGATGATGATACCCAAGGAAGCAGGTCTGTACGTTTCACGGAAGGGGGTACCCACACACAACAGAAAGATAGGGAACGTGTTTTGGACACGGAAGATGTCGCTAAAGGCCCTCTTAGTGGGATAACACGACTTTACGACTCCCCTAGAGTAATGAAAAGGTTGCAAGATTCAGAAACCAAGAAGGATAAACCACCTCCACCACCTGCTCCTATCCAAAAGTTTCAACCTCCTAAGAGAACGACAGCTGCAGCTGCTCAGAGGCAGATAAGTGAGGAGGACGAAGTAACAAAGATCAAGAGGTTGATGAAGAATGCTCCTGGAGAGCCTACTTCCACAGCAACTGAGCCAGTACGACCTGCTGCCGAGAGAGTTTCAGCACTCAAGAAGACTGAAGAAGAAAGAGAAGAAAGGCAGCAGCAGTCTTCACCTGCTTCCTCTCGTTCCACTCCATCTTCCGAGAGACCTGCGAGAAAACCATCTCAAGAG
>Auc173
ATGAGGTATGCACAGTTAGTGATGGGTCCTGCTGGAAGTGGGAAATCAACTTATTGTTCTGCAATGGTTAGACACGCTGAAGATGAAAATAAGGTTATTCAAATTGTAAATCTAGACCCAGCAGCTGAGTATTTTGACTATGAACCCTTTGTAGATGTAAGAGACTTGATACATTTGGAAGATGCAATGGAAGATGAAGACATGAAATTTGGGCCTAATGGCGGATTGGTGTTTTGTATGGAATATTTATTGGAGAATGCGGACTGGTTAAGAGATCAGTTGGGAGATATTGAAGACGATTACATTATATTTGACTGCCCAGGTCAAATTGAGCTGTATACGCATATGAATACCATCAAACACCTTGTCGATCTTTTACAACAGTGGAATTTTAATATTTGTGGTATATTTTTGGTTGACGCCCAATTCATGGTTGATGGTCCAAAATTTCTGTCTGGAACTATGGCAGCACTGTCAGTAATGGTGAATCTGGAACTACCTCATGTAAACATTTTGAGTAAAATGGACCTTCTTACTAAATCTGCTCGCAATCGACTAGATAGTTATCTTGACCCAGATCCTCATGCCTTACTTCAAGACAATGAGACAACATCAACTTGGAATACCAAATATCGGAAA
>Auc174
GATCATGGAGAAACGTCGTATCCTCTTCTGGAAAAGGAGCGCTGGCAGATGATGAGTTCTGTACAACAGGAAGAATTGAGTGAGAGCTATTCGAGTGAGGTAGTCTTGGCTGAACGTAACCACAGAGTGCAGTGTATGGAGTGTGATATGAAGTTCACTTGTATCAGGGAACGGAGGATTCATGTTCAAACAGTACACAAGACACCTTCTCACACACAAGTGAAAGTGGAGGAAGAGATACAGAACCGAGCGAACCGGTACAACAAACTGGGGAAGGCTCAGATAATCAAAGTCAAGCAAGAGAGAGGGCTCAACATCAAGACGGAAGCCACTGTCAAGACTTGTGCTGACTGTGGTCTCGAGTTGCAGTCCTTGAAGCAGTTGCGAATACACAGGAAGGAATTCCATGAAATGAAGAGGAAGTGTGATACTTGTGGAGCTGTGTTTATAGACAATATGTCGTACAAGGAGCACATTGCCAATGTGCATCCAATAGAGTGCAATGTGTGTGGTAAGCTTTTCCCCACCAAAGTGGCAGCAAATGCTCACGCCAAAAATCATTTGAAATATAAACCTTATCAGTGTACTTTGTGTGATAAATCTTTTATTTCGCGAAACAAACTTAGCGATCACAGTAACGTTCACTCAGGTGAAACTCCTTATAAGTGTCCAATGTGTGATCAGACTTTTAGGCATAACTCTAATTTGATCCAACACAAAAAGTTTTTCCATCTCAAAATCAAGAAAAAAATTAAAGATTACTTTTGCCACTGTGGTGAAATCTTTCATTCAATCAAAAAACTACAATGGCACAAAGAAATTCATGATAGCAAACCAAAACAGTGCATGTATTGCAGTGAACGATATATTCACACCACCAGTCTGACAAGACATATACGACATGCGCACGACAGTACGTATCTGCCAAAGGCCACACGATCTCTCAACGTGCTCTGTCCCGTTTGTAAAATAACTTGTATCCGATCCTCATTGGCGCAGCACATGAAAATTCATACCGGCGACAAGCCCTTCACTTGTAATGTATGCTCTAAGGAGTTTAACACAAATTGGAATCTACAAATGCACAAGTGGACTCATGCGTCACGTAACAGTAAACCATTCAAGTGCAAGCAGTGCAAGTGCGCATTCTACATGCAGAGCAGTTACCAGGCACATCTCCGGTCACATCGGAACATCCGGCCGTACACGTGCAACTACTGTGGACAACAGTTTATCCGCAAGTACAACTGTGTGCGACATGTCAAGGAGCATGAGATGAACAAGTCCTACTGTTGTGCTGTTTGTAACAAGACGTTCCACCGTAGTTATTATTTGACAGAACATATGAGAACTCACACCGGTGTTAAACCGTACACGTGTCATATATGTTCAAAAACATCCAGCACCAAATCTAACCATAATAAACACGTAAGGACTCACCATGCTCGTGAACCTGTCAATACTGAA
>Auc175
GTGATCCTGCAGGCTCTGACGAAGGCAGGTGTAGGCTCAGAACGCGCAGGGGATTATGTATTGGTAGAGGAAGTAGCAAGAGGCTGGGGTGGAAGAGAGAAGGATATGCCAGCGAGTCAGCGCGTGTTGGACCCCCAGGAGAGACCCCTGCAGGCTCAGGCACAGTGGCAAGGAGTCGGCAAGTTCCTGTTGAAGCGGCTGGGAGATGATCCCAGTTCCAGAGCGTGGCTCTCCTCGATCCGTTCTACTCGTAATGTCAAGCAAGCTCGCACATGGGACGAAGCCGATAACTTCCTTGTCTGTGTTTATAACGTGTCGCCGGAGATACCGTACGCCATTCTGAAGGTGCCGCTGACAGCTTGCGCTCAAGATGTTCTCGCGCAAGCCCTTGTGAAGGCACGGCGGTTGGAAGATCCCGTGAGATTCGTGCTAGTGGAAGAACTCGAGTGGCAAAACGGAGGAAACCGTGTGCAACGAGTGTTACCGGACGAAGAAAACATTTTCAGGACTCAAGCGCATTGGCAGACTATCGGTAGGTTCATTCTAAAGGAGAGAGAAGTTCGGAAGAGTGGCACTCTGAGGCCGGCCCTGGACAGATTGAGTAAAGGGTTGAGTGCAACCTTGAGTGACCCTACGACAACGGCCAAGGCCAAATTCCCGCTCAGTGGGCTTGGGCGGCGAGCCAGTTCTCGAGAACCTGTGACCACACAGCGAGAAGTCCACTCGGAGGGTGAAACTCTCAGCGACGACGACGGGGATCTTCGCACCGCTGTCGCCAGGTTAAAAAGGGTCTCATTAAGAAAGCTCAAAGTCTGGAAGTCA
>Auc176
ATGGGAGCAAACATGGGGAAGAACTCCTCCTTCCTGGACTCTCTGCCGTCGACTCAGGCGACCCTCCACGTGGTGATGCTTGGGTTGGACAGCGCAGGCAAGACCACGGCCCTGTACAGACTCAAGTTCGACCAGTACTTGAACACCGTACCGACCATCGGCTTCAACTGCGAGAAGGTGAAGGGGACCCTGGGGCGCGCCAAGGGTATCAGTTTCCTCGTGTGGGACGTGGGGGGCCAGGAGAAGCTGCGCCCCCTGTGGAAGAGTTACACCCGGTGTACGGACGGGATCGTGTTCGTGCTGGACTCTGTGGACGTGGAGAGGATGGAGGAGGCCAAGATGGAGCTTGTGAGGACCGCCAGGTCCCCGGACAACGCGGGAGTCCCGATCCTGGTGCTCGCTAACAAGCAGGACCTTCCGGGCGCCCGAGAACCCAAGGAGTTGGAGAAGCTCCTGGGACTCCACGAGTTGGGCGGGAGCTCCTCCCAGACGCACATGTGGCACGTCCAGCCCGCCTGTGCCATCACAGGGGACGGTCTCCACGAAGGCATGGAGGCCCTCTACGAGATGATCCTC
>Auc177
GAGGACTTGCTAGCACGTTTGGCCAGAGAGCGCAGTGAGCAGTTGAGGAACTTGTCGTCACAGCTACTGCTGTTCGAGTCTCGTCTGTGTCGCAAACAGCATGACATCAGCATCTTACTGGCACAGAGAGATGCTGTCATCGTGCGTCAGCAGCGTACCATCAAGCAGCTGCAGAGTCGACTGAGCGATGCGGGCCTGGACTGCGCAGAGGAGACCAACCTGGATTCCCTCAACGATAGCGACAGTGCAGTCATCATGGAGGATGACGATTTCCGGCAGGGCAGTTCAGAAGGAGTGACGGTCATACGGAGTGTATCCGATGCCCTGGAGACCCCGATCAGTTGTAAATATTCGTCTATGAGGCGGAGTAACGGCTTCCTGAGGCGGCCTGAGGTCCTGGAGACTGTCTACAGTGTGGAGGAGGATGGTGATTCGGACCAGCCACAGTCATCAAATCAGTTCGATTCCGGTATCGAAGAACCACCCAATAACAATTGGAAAACACACAAAGGAAGACTGAAGGATCTTTACGGTAGCTTCGAACGGTTAGATCAAGATCAACAACCGGAACCTCAAAACCACGTAACGACTTACAATCGAGTGATGAGCAACCATCGGTCAGTAACGAAGCCCAAAGATGTAAAATACAAGAGGATCAATAAAGCGAAATCTAAATCCTTGGAGGAACTGAGGGGAAGACTGAAAAACTGGGTGGAGAAAGGCAACAAAATAGCGATATCTTTGGATCAGTCGTTTAAC
>Auc178
ATGCACATAGAGGTTCAAGTGGCGCTCAACTTCGTCATCTCCTACCTGTACAACAAGCTGCCGCGGCGGAGGGTCAACATCTTCGGCGAAGAGTTGGAGAAGGCTTTGAAAGACAAATTCAGCGGCCACTGGTACCCCGAGAAGCCCTTCAAGGGGTCGGCCTTCAGGTGTCTGAAGACCGGAGACCCCGTGGATCCCGTGCTGGAGCGCGCCGCCAGGGAGAGCGGGGTCCCCATCCAGGACATCCTGGAGAACCTCCCACAGGAACTCGCCGTCTGGGTGGACCCCGGCGAGGTCTCCTACAGGATCGGCGAGAAGGGCGCCGTCAAAGTCCTCTTCAGCGAGGCGACCGACGTCCACGAGGACAACTCCGCCGACAGGGAGGTCAACAAGACCTTCAACCCCGAGGCCCAGTGCTTCAGGCCCATAGAGGCCGTGGGGGCCGGACTGGGAAGCCTCAGCCTGTCCCCCAACAAGCCCGCCAGCCCGTTCCCCGTGAGCGCGGCGCCCTCGGCATCCACATCTCCGGCACCCCCCAAGACGCCGCCCAGCCCCGCACCATCCTTCATGCCGCGACCAGCGCAGCCTCTCACCTTCACTACAGCCACCTTCGCGCAGACCAAGTTCGGCAGCACCAAGCTCAAGACCAACAGCAAGAGGGCGAAC
>Auc179
AAGTATGCTGAGAATATGAAGCTTTTGGCAACAGAATTCTGGGAGAAGAATAATTCAAAAGAAAGTGACTTATGCAGAATTAAATGGGTTGTAAACCAATGTGAAGAGTATTTTTACAAAAGCGGTTATGTTAGTGCAGCAGCAAAGGAAAACAAATTGAGTACAAGATTTTTAAATAAGCCTGTAAAGCAAGTTGAATCATCAGGAGATGTTCTGAAATTAATAGATGTCGGAAGTTGCTACAATCCTTTTTCAAACTTTTCTATTTTTGAGGTGACTGCATTAGACCTTATGCCAGCAACCTCGGATGTTATAAAGTGTGATTTCTTATCAGTGAATATTGACATTGGTACGAAAGTTATAGAAAATCCATGCTTTGATCTGCCAGCAGAACATTTTGATGTTGTCGTGTTCTCACTTCTCCTGGAATATTTTCCCTTTTCTGATCAACGGTTTAGGTGCTGTGCAAACGCATACAAGCTGCTGAAACCGGGTGGTCTATTGTTCATCTTGACCCCTGACTCAAAACATGCTACGGCCAACTCCAAAGTTATGAAGAGCTGGAGATATGCCCTGGCTTCGCTAGGGTTCTGGAGAGTGAGCTACCAGAAACTGCGACACCTCCACTGCATGGCGTATCGGAAGTGTGTGGACCCGCAAGTGTCGAGGAGTTGGTTTGTTGCGCAGCAGTGTCAGGAGCTACCGGAAACTCTGATGTGTATACCCCAAGACTTCCATGACTACTGCGATACTTCGGCTGATGTTGCATTGCTGCCAGAGAGATGTGATGTAGACAACAGTCTACTGGCAGATACGTTCTCAAGTTTACCTGATGTTGATGTTTTCTCG
>Auc180
TCAATAACAAAATCGTACTATCGAAATTCTGTTGGAGCATTGCTAGTGTATGATATTTGCAACCGCACAAGCTTCGATAACATCCCAGCTTGGATGTTGGAAGCTAAAAGACACATTGAACCTCATCGCCCAGTCTTTGCCTTAGTAGGCTGTAAACTGGACCTCATACGAGTAGGAGCAGCTCGAGAGATCAGTGAAGAAGAAGTGAAGGCATTCGCAGATAAACATAATATTTTTTCTATAGAAACCTCTGCTAGGACAGGTCTTAATGTTGAAGAAGCATTTGCAGCTATTACTCAAGAGGTTTACAACAGGATACAATCAGGAGAATACAAGTTGGAAGATGGCTGGGATGGAATTAAGACAGGATTTACAAGACCAAGTGGTTTTGATTTCAATCTAGTTGAGGCAGAACCGGCAAAATCTACATGTTGC
>Auc181
AAGGCTGAGGAGGGTTACAAGTTCTGCATGAAGCATTTGGACAAGCAGGTGCAGGGATCAGAGGATGAAGACGTGCTGATGTTATGGGGCATGACATTAGATTGGTACGCGAGATTCCTCCACGAGCAGAACCGACTGGAGGAGGCATTCACCAATTACAAAAAGGCATATGAGATGTGTGTTAGGTTAAACGGTGAGGTGCACGAACAGACTGTGATTCTGCTCAACGACTTGGGCACCATCAGCTTTCTTAGAGGAGACAACGACAGTGCCATCTACTATATGACCAAAGCGGTAGAGACAGGTAGGCACTTGCCGAACATGGAAGACTTCTCCTCCGTGTACGTCAATCTGGGCAGTATCTACATGCAGAAGGAGATGTACGAGGAAGCTCAGAAGAGCTGCAAAGAGGGATTGAAAAATGCCAAGAGGCACAAAAACGAAGAGGGCCTGAAAGAAGCCACAGTATGTCTAGAGGAGTTGAAAAACTTTCTCAAAAAG
>Auc182
AATATGTTGAAGTTATTAGGAGGATTAAAGGACTACCTGAAGTGGCAGGATATCACGACAGACACCGCGGTGTTTCGTCTGCATAACACATTCACGACGGTACTGTTGTTGGGATGTTCCCTGGTGATCACCGCTACCCAGTTCGTGGGCACCCCTATCCAATGTATTGTCAACGGCCTGCCGACCCATCCCATCAATACATACTGTTGGATCACCTCCACCTTTACCATGCCTGACGCCTTCAAGCGACAAGTCGGGGTTGAGGTCGCTCATCCAGGAGTTGCTAACGACTTTGGAGACGATGACGCCAAGAAATACTACACCTATTACCAATGGGTCTGTTTTGTCCTGTTCTTTCAAGCCATTCTGTGCTACACTCCGAAATACCTGTGGGATGCCTGGGAAGGAGGACTGCTCAGATCTATCATCATGGGCCTCAACATCGGGATGTGCCATGAAGAGGAAAAGTGCAAAAAGAAGAAAGCACTCATTGACTATCTCCTGAGACATGTCAAG
>Auc183
ATGCACGGAATTTCTGACAGTGAGAAAAAGAGAATAACCGTAAAAATTCGCAATATGAAAAGAAGCCCAAGCCGTGGTACTCCACCATTGAGAAGCAAAAGGTCCCGTTCAAGCATTGGACGATATGATGATAGTTCGGATGAGAGAATAACGCCAGAGAGAATCCGCCGTAGAAGTCGAGGACGGTCTCCTCCAAGTCCCCGAAGATATCCATCTGATAGTGCTCACAGAGACGAATTTTCAAGATCAAGAGAAGTAGAGAGATCCTATCACAGTTACAAGGTATTGTGTGTTAGTGCTTTACATCCAAAAGCGAGTGATGAAGTTATAAAAGATACACTGTATCGAGAATACAAAAAGTTTGGTGATTTGAGCATCAGAATATCTCATGATTTAGATGAACGTGTTGCTTATGTGTGTTTTCGCAGTTCTGATGATGCAAGAGATGCTAAACATAGTAAGCCTAGAATAATTCTCTTTGATAAAGTCGCGTTGGTAGAGCCTGTGTATGAAAGTAGTCGCAGTTCCACTGATATTTACCGTAGTCGTAGTAGACCTAGATCAAGAAGTCTCAGTCCAGATTATGATCGATATTATCATCGATCACCTGGCCCTGATAGGCATCGTCCTCCCGCCGATAGAAGTTATGAAAGATTATATGGCCCTCCTCCAGTACTTCCTCACAGAGAGTTTAGAAGAGAGGGTCCACCAATGCCTCATCATGATTTCATTAGGGGTCCTCCTATACACCATGGTCCTCCACCTCACATGCCCCCAGGACCCCCCCATCATTATGGCCCTCCAAGGCATATGGTTCATGGATTCAAACCGCCCCCACCTCACTTTGAGAAAACTGAAAACAAGAAGGATAAATTTCCAAATTACCTCCATCATGTCCCTCCAGAAGAGGATCCATTAGCTACCAGAACATTGTTTGCGGGTAATTTGGAGATAAACATTTCAGAAGAAGAGCTACGGAGGATATTTGGTCGCTATGGTAACGTTGAAGATATAGATATTAAAAGACCACTTCCAGGAACTGGAAATGCTTATGCTTTTGTCAGGTACCAGAACTTAGATATGGCTCATAGATCTAAGGTGGAACTCTCAGGCCAATATATTGGGAAATTTCAATGTAAAATTGGTTATGGCAAAGCTACCCCTACCACACGTATTTGGGTAGGTGGTCTTGGGCCTTGGACATCTCTATCACAGTTGGAACGGGAATTTGACCGGTTTGGGGCTATAAAAAAAATAGATTATATCAAGGGAGAAACATGTGCTTATATATTGTATGACTCTATAGATGCTGCTCAAGCTGCTGTAAAGGAAATGAGAGGATTTCCATTAGGAGGTCCTGAAAGGAAACTAAGAGTTGACTTTGCTGACGTAACACCTGGGTTTGGATTTAAACCAAGACCCTTCCCTGATGACATGGGTGCAGGAGGTGATTTCAGAGTCAGAGTTCCTGGAAGAGAAGATTTCCCATACGAACCACCATATGAAGCTTGGGGTGAAGGAGAGTTTGGTTATGGTGCTCCTAGAGGTTTTCGAGGCAGAGGTGGTGGTCCTTGGCAAGATAGAAGAGGAGGTGGAAGAGGGGCGTATAGAGGAGCAGGATATCCTGGTGAAGGATACAATAAAGATGATCCTGAATGGCCTGGGGGACGAAGACCAGATGGTGAATTTGAAAGTAGAACATTTAAACGTGGATCGGGTGAACCTGGTGCAAATAGGTCTACTTCAAGATCACCTCGACGACATTCAGTTGATAGTGATTCAGGATCAGAAGGACGCCCCAATGGTGTTCTTAGTTCGGCTAGAACTTTACCAGAATTAGCACGCAAGTGTGTAGCAATGTGGCAGGGAGCTCTTATTCTGAAAAATTCCCTTTTTCCAGCAAAGTTTCATCTTACTGATGGGGATACTGATATTGTGGAAAGTTTGATGAAAGACGAAGAAGGAAAACATTTACTTCGTATTACGCAACGGCTCCGTCTCGACCCTCCAAAACTAGAAGATGTATCAAAACGTATTGCTACATCAAGCTCTCATGCTATATTTTTAGGACTTTCAGGATCTTCTGCTTCCATATCAGTTGAAGATACGTCAGTTCAAACCCGTCCTCTAAGAAATCTTGTGTCATATCTTAAACAAAAAGAAGCAGCTGGTGTAATTTCTCTTGTTAACAAAGATACTGAAACAACAGGCGTACTCTATGCATTTCCCCCTTGCCCATTTTCAACAGAACTCCTGAAAAGGACAGCACACAATCTCTCAGAAGAAGGATTGAAAGAAGACCATTTGGTTATAGTAGTCGTTCGTGGTGGCACTGCT
>Auc184
GACGCCATAAAGAAAGAACCCAGAGAACCTATGAGCCAGCAGCAACTTGACGAGCAGAAATTTAACAACATGCTCATGGAAGCTGAACAGAGGCTGAAACGAGAGATGGTTGATGAAAAACCCAACATTTATCAAGGTCAAGTCATGTCCCCACCGAGCCCAAACATGAATGAACGAATGAATATTATACCTGCGAGAAGTACCTCTCCAGAAAATTTGACGTTGACTTCCATTATTTCTTCACAGCTCGGGCCAGAATCTATGGGCATGAACACCCCGAACCAGATGGCCGTTTCTCACTCCAACATGCTCCCACCGAAATTGACTCCACCAAATTTCACCTCACCCAATCACATGTCTCCTGCCGGTATGCCGTTGACACCGACATCTAGAAGTATGAGCCCCGGAAGGTCGGGTTCTGCAGACTGCTTCAGTCACGCCATGCTGGGAGGAAACAACGGAAATAACTCTGCCAACTCGAGTGGAAAACGAGCAAACAGGACCAGATTTACTGACTACCAGATTAAAGTTTTACAAGAGTTCTTTGAAAATAATGCCTATCCCAAGGATGACGATCTCGAGTATCTTTCGAAACTTCTCAATCTTAGTCCTAGAGTTATAGTTGTTTGGTTTCAAAACGCAAGGCAGAAGGCAAGGAAAGTGTATGAAAACCAACCTCCTGTAGATCCAGCACCTGGATTAGATGATGCCGGAGCAGGAAGATTCCAGAGAACACCAGGTTTGAACTACCAATGTAAGAAATGTCTTCTCGTGTTTCAAAGATACTACGAGTTGATTAGACACCAGAAAACTCACTGTTTCAAGGAAGAAGATGCAAAGCGATCAGCCCAAGCACAAGCTGCTGCTGCACAAATTGCTGCAGTGTTGTCTTCCGAAGACTCAAACTCCAGCACGATCGTGGAGCAGAACCAACAGAACCAATTGGCTAACTTGGTCGGATTGAATACATCTAGTAATCCGTCTACTCCAGCAGCTCCCATGACGCCGACCCCTTCTCAGTCAATGTACCCTCCGTCCCCTGTTCCACCAAGCACGCCTACACCTGACGCCAAAGATAGTTCTTTTCAATGTGATAATTGCAACTTAGTTTTTCCTAGATTTGATCTCTGGAGGGAACACCAACTTGTCCATATAATGAATCCTAACCTCTTCCCGTCATATCCACCAGACAGTCCTTTTGGAATTCTTCAACAACATGCGCAAATGCAACAGCAGCAGCAGCAACAACAACAGCAACAGCAGCAGCAACAACAACAGTTACAACAACAGCAGCAACACCAACACCAAACCTCACAGCAGCAGCAACAACATCATTTAAATAACATTGTTGCAGACCTTTCAATGAATCCTAGTGTAGCTAATCAACACCCTTTGATCTCAATGTTGACTGCTAATAAAAAGAAGTTTGATGAATTTGAAGAAATGAATGAGAGAGCCCAAGTGGGGGGTGGCGAAAACGAACAGCCGAAAGACAAAAGGTTGCGAACTACTATACTACCAGAACAGTTGGATTATTTGTATCAGAAATACCAAGTTGAAAGTAATCCTTCTAGGAAAATGTTGGAGAATATTGCAAGAGAAGTGGGCTTGAAGAAGCGAGTGGTCCAAGTTTGGTTCCAGAATACAAGAGCACGAGAACGTAAAGGTCAATTCCGGGCTCATTCGCAAGTCATCAACAAACGATGCCCATTTTGTCCAGCGCTATTCAAGGTGAAATCCGCTTTAGAAAGCCACCTCACAACAAAGCACGCTGACCAATGTAGTAGAGGGGAAATAAATATTGACGCGTTACCAGACGAGGAACTGAGCATGGAGTCCTCTCATTCCTTCTCATCGTCTCAGCTGGGTGAAGCAGGGTCAAAGATGTCTCAAAGTTTCGGTTCAAACCAATCGAGCCAGAGTATGATCCCTCCTATGTTTCCCCCTTTTCATGGCAACATGGAAGATTCTCTGAAAAAGTACTACGAAGAATCCATGAAAAGGTACATAAGTGAGCTTCAAGCTCATCACGTCACGCAGAACGGTGCCGTGACAAAAGAAGGCTTGCCGTCAGATCTCAGAGTAAAGACTGAGGGAAACGGACGAGCTGGAGAGAGTACAGGAGACTGCCCTTTGGACCTGAGCAAGCCGGTGGACTTGAGCAGGCCAATCAAGATGAATCTAGACCACGATATCCGAGCTATGATGGGAGATCCTGGTCCTTTAACCGATTTGAGTGAGAGGAGTTTCTGTGAAGACGACAGTATGTCCGAGTGTACAGATAACTTTGACGATGAGAGCAACCCAACGTCTCCGGCCTCAAGCACCCAGAGTAGAACACCGGGTCAGGGAGGAAACAAGAGATACAGAACTCAAATGAGTAGCCTCCAAGTGAAATGCATGAAGTCTCTGTTCAACGATTACAAGACACCGACAATGGCTGAGTGTGAAATGTTAGGAAGAGAAATCGGTTTGCCCAAGCGAGTTGTCCAGGTGTGGTTCCAGAATGCAAGAGCCAAAGAGAAGAAGAACAAACTAGCGCTGCAGAAAGTCCTAGGAACGAACGATCCGGACATCCAGAGACTACCAGAAGAATGTAAGCTCTGCCAATTCAAGTACTCCCACAAGTACTCGGTGCAGGACCACATATTTACGAAGAAGCACATTGACGTCGTGAAAGCCTACCTAGAGAGTCGGATGTCGAAGAGCGAGTTGTCCGGTAATGCGAGCGACAGCGAGTTTACGGTTCCACCGGTCCCGACAATGTCCGAGGTCAACCACAACAACAACAACACGAGCCAGCAACAGCAGATGGCGCAACTACAGATGCTGCAGATGGCGGGACTCCCTCTGCCCTCGGCCCAAGCCATGGCGATGGCCGCCTCCAAAATGGACGCTAAAGACCAGCAGCAGCCCAGTGCCGAAGACATGGCCCTCCTGCACCAACTGTACGGTCTCGGACTCGGCTTCCCCCAAGGCTTCGTGCAATCCGCTATGCTATCTGCGACC
>Auc185
ATGGCGGCTGTGTGTGCGTTGCTGCGTTCCACAGGTCTTCACCTAACGGGAGTGAGAAGTGTACACCTGTGCGCCTCCGTCAACAAGCTAGTGCAGTTCAACCTGTCCGACATAGGGGAGGGTATCCGCGAGGTGACCGTCAAGAGTTGGTTCGTCAAAGAGAACGATGTGGTGGCTCAGTTCGACGAGATCTGCGAGGTCGAGAGCGACAAAGCGACGGTGAGTATAACCAGCCGGTACGACGGTAAGATCACCAGACTGTACCACGGTGTGGGCGACAAGGCGTTGGTGGGCAAACCGCTCCTGGACATCGACGTGGAGGACGAGGCGGGTGACGGTGATGGTTCCGGTTCCAGTGATAGTGACAAGCCCGCTGAACCCGCTCCCCTTGACAGTCCACCCCAGGAAACACGTGCACGAGAAGATCCGGATGAACAGTTCTCAGAAAAGAACTGGAACAAGTCCTTGGCGACCCCTGCGGTCAGACGGATCGCGATGGAGAACAAAATTAAAATCAGCGATGTGAAAGGAACAGGTAAAAGTGGAAGGGTGATGAAAGAGGACATTTTAGCATTCCTGGAGAGATCAAAAGGTGGAGGTACAGGGCCACCGGTTACGACTAGGTCGCCGCTAACGACTGTGCAGAAAGTTATGACCAGAACAATGACTGAATCGTTAAAAATCCCTCAATTTGTGTTTTCTGACCAAGTGGACGTGTCTAGACTAGTCAAACTGAGGTCGGAAGCAAAGGAAGCGGCTAGTAAAAGAGATATAAAACTCAGTTATTTACCATTTTTTCTAAAAGCGTTTTCTAAAGGTCTTTCAGAATATCCCATTTTGAACTCGAGTTTTGATTTAGAGCGGGAGGAAATCGTCTACAAGAAATCTCATAACATCGGCATCGCCGTGGATTCTCCCGCTGGACTGATCGTCCCTAACATCAAAGACGTCCAAAAATTATCTGTTATCGAAATTGCCAAAGAATTAAATCGTCTGCAGCTCCTCGCAGCCAAGATGAAGCTCTCCCCCTCGGACATGACTGGTGGCACCTTTTCCGTGTCCAACATCGGCGCCATCGCTAGCACTACTTCCGCCCCTCTGATCCTGCCGCCCGAGGTCTGTATCGTGGCCCTTGGTCGTATCCAGACCCTCCCAAGGTTCGACTCGGCCGGGAACGTGTTCCCTGCACACATCATCTCCTTGAGCTGGTCAGCCGATCATCGCATCATAGATGGGGCCTCGGTAGCTCGGTGCTTCCGAGTGTTCCAACACTACGTGGAGAATCCTGCGGCTCTTCTTTTGGACCTC
>Auc186
ATGAGTGGTGGAATGGAAATGTCAGAGAAAGTACTACACAGAGAGGGCAGCCTCTGCTCTCCTGACCCTCACCAGCAACTACTGACAGCTTTCCAGGACAGAGACCTCAGTACCTTTCAGAACATCCTGAACCAGGGAATCCGGGACTCTTATATTGACCCTAATTACTGGTTTGAGGACCCTCACTATGGCACGCTACTCGACCTTGCTTGCCGTTCATCCAACAACAGCCAATACGTAAATACACTTCTACAAGCTGGTGCAGACCCCAACAAGATAAATCGTGTTCGAAAAAAGTCTCCTCTACATTTTACAATAGATGCTAAGGATATTCAGTCATTTGAACTAATTTTAAATGATCCCAGAACAAACCCAAACATCCTCGACAACAAGGGAAACCCACCGATACATTCAGCAGCTGAATTACCAGACAGTGAATTTCTTGTCAAACTCCTCAACCATCCTAAAATAAATGTCAATCTGGTTAACAAGAAGGGTCAAACAGCTCTACATATTGCGGCCCAGCAAGAGAATGAAGAAGCAGCTTTGTTGTTGATCATGGCAGGAATTGATTTAGACAGTGTAAAAAATGTTGCTGGTAAAACAGGTCGCGATTTGATACTGACGAACCTTCCAGAACTAGAGAAGAAGCTACCAACAGGGAACATTTCAAAGATGGAAAATGGAAGTCCCAATGATCTTTTCAATATGTTACATAGGCGAGATACAGAAACTTTCCTTGCTGCTGTTCGTGTACAAGACAAATCCTTTTTGGACAACCATGATGGGTCCCACACCTATTTACAATACGCTTGTGACTTTGGGCTGAACAAGATTGTTGAGACTTTGCTTCGCGAAGGAGCAAACCCCAATGCGACAAACCCTTCTAAAATTTCTACTCCTCTAATGTTGGCAGGCTACAGAGGTTATGTTCATATTATCCGCCTTTTCATCAATAATGACAACACTCACTACTCACCAGTTGATGGTGAAAATGTTCTCCATTCAATCATTCATGGAATAACTGATGATCAACTGCCTCTTGGAGCAAGTAAAGAAAATCGAGATCATTTCAAATGCTTGGAGCTGCTTCTGAAAGATGTACCACGATCGAAACTAGATATAAACTGTGGAGATGTAAAAGGGAATACACCTCTTCACTACGCAGCTAAACATGGAGACCCCAATGTAATTTTGTTGCTACTGCGACATGGAGCTTACGTAGGCCAAAGAAACGTTCTTGGTCAACCTGCTTTTGCTGATATAAATCCAAGAATACTAGAAAATTACTTTGATGAATGTCTTACAACAAATGACAAACTACCAAGAGAAGATAATTTTGAAATAGTGTTTAAATATAACTTTTTGGCTCCTCCAAAAGTACCCATGAAAAGCTTGACTTCTTCACAAGTGACACTACAACTTGAATCCGGCCAATCAGATATTGTGACATCAGAAAACATGCTTGAATCTGATCCTCTCCTGTACATGAGTCGCTCATCTGATTTCCGTCCCCTTCTTAAGCATCCAATTTTAACTAGTTTTATATATCTTAAATGGCACAGAATCCAGAGGTATTTCTTTTTCAATCTTACATTCTATGTTATATTTTGGGCGTTACTGACATGGTATATTCTTGGAATATATGGAGCACAGAAAACACCACCTGAGAATGATATGAAGACAAATATTAGTAGAGTAAGGCGAAGTTTTATGGATGACGAATCATCTCAAAATAGTCTGGCTGAACCATTGAGAGTTTTGGTGACAGTATTTCTCATAATTCTGATTGCTAGGGAGATATTTCAGTTGGCAATTTCACCAATCAAATACATCTGCAATCCAGAGAACTGGCTAGAGATAGCACTTATCGGAGCCACCATATCAATTTTGTTTGGCAGCACGACAGCTCAACAACAGATCTCAGCAGTAGCTATTCTTCTATCCTGGGCAGAATTGATTTTGCTAATTGGACGACATCCAGCTAATTCCACAAACATAGAAATGTTAAAGACAGTCTCCTGGAATTTTTTGAAATTTCTAGCTTGGTATTCAATTTTGATCATAGCGTTTGCTCTCAGTTTCTATACCCTTTTCCGTGACTCAGAAGACAGTGAAGACAATTTTTTTTTGGACCCTGCAATGTCTATATTCAAAACTGTTGTTATGCTAACTGGAGAATTCGATGCTGGATCTATCCCATTTGTTGCCCACCCTGGAGTAAGCCACATTCTTTTCGTAATATTTGTGTTTCTAATTGCTATCGTATTGTTCAATCTCCTCAATGGTCTCGCAGTGAGTGACACTCAGGCCATCAGAGCCGATGCAGAATTAGTTGGTTACGTGTCCCAAGTGAAATTGGTTTCTTATATAGAAACTATGGCACACGGAGATCCTACTCCTTTCAAGGATTTGATTGCCAAGTTGAAGAATCTTTGCTGCTTCGTACCAGAAATAAACTGCTGCTCAACTCAGTTTGGCTGTTTGAGAATGTTCTCCAGAAAAATTGCTTTATTCTCTGATTTGTCACCTGATTATGAAATACGAGTTTTGCCAAATCAAGAGAACAGGGTTGAGGCTTTTAGCAATGGGCACAGGCGCAAACGTCGAGAAATGCAGGAAGATGACACCACTTGTGTAGAAAGATGTTCGATCATTAGTATGGACCCGACAATTGTAAAAGCTGCCAGGGAGATCCTCAGCCGTAGATCTGAGGATGACATCTACCGCATGCACAACAAGAGTGAAAATGAACGAGACAGGCTGTTTGTGGAGTATGGCAGACGACTAGATCGGTACAGGGACCAGCTAGAGGTGGTCATGAAGACCTCAGAAAAAACCCAGATAATGATGCAACAACTTCTTGATTTGATGGTAAAGAAGAACAAAGGGCCTATAGGATGGTCCGAAGAGATCGGT
>Auc187
ATGGCGGCTTTAAAAGTCTTAAGTAGAAATGTTCCATATATTAGGCAACAATTTCTTGCACTTCTAGGAAATACAAGTGTTTTTGTGAAGTTCATATGTATTGTTGTTATTTTCACATACATTCTATCATTTTCGGATGAAGCAATCCGAGTGATCAGTGTCACTCCAGGTTACCTGCTGCCTCCAGTGTTTTGGATATGGACAGCCTTTACTTACTGTTTTTTGGAAATTCATTTTTGGGAAGTCTGTGTTGATATCATCACCGTTGGACTTTGTGGTAAATTGATTGAGCCTTTGTGGGGTGCATTTGAAATGGTGACTTTCTTTGCTATTGTGAATGTTGGTGTAGCATTGCTAAGCTCAATCTTCTACTTATTTTTGTATATGTGTACTTTCAACACCGATTTGTTATTTACCACACATATTCACGGGCTCTCTGGTTACATCGCTGGCATATCAGTAGCAGTAAAACAGATAATGCCTGATCATTTGATTGTGAAGACACCACTTGGTAAAATAACAAATAGAAATGTTCCGATGTTAATTCTTTTTATTTACATTTTATTGTGGCTTGTTGGGTTTTGTGAAAGGACCAATCCAACAATGTTTGCCTCTGGACTGCTTGTAAGTTGGACTTACTTAAGATTTTACCAGTACCACACTAATGGCTCCAGAGGTGACATGGCAGATAATTTTACATTTGCA
>Auc188
GAAGAAACAGTGCTGAGACTGAATTTGTGTGACGACGTTTCCATCTCGACAGAACCCAGATCAGAGCCTGGTCAGGTTCCCACAGAGATAATCATTACTCCAGTGGCGGCCGACCCTCATGACTCGAACCTTACTCCGGTCCAGTCACTGTTCGCCTCAGGAGTGCATTTTCTTAGTCATGACTCTCTCGCATTGTTAGTTCCTAAACAAGAGCCTCTGGACGAACCGGAGGAGTCCAGCACTGAAGTGGTCCATGGACGCCGAGATCTACTGGAGTATTTGATCCAGGAGGACGGTAGTGTGGTGTGTAAGTGGTGTGGGGAAGTGTTACCCTCCCGGACGCATTGGTATCGCCACAAGTACAAGTTTCATGTACAGTCACCACCCGGTACTGCTAGCCTCTTTAAGTGTTACAGGTGCAATGTGTTCTTCAAATCTCGGAAGGGTTACCACGGACATATCACATCCAGACATTCTGGCATCGAGAAGAAGCCCAATTTTAGAGAGGAAAATGAAAGTGTGATCAAATCAGGTTTCAAAGAACTGGAAATGAATCCTCCCAGGGGTCGTAGAAGTGTTAAGCCCAATGATGGAATTCCTGTAGAAGACTATGAAAAACAAAGGGAGAAAGAGGAAAAACTTGTGGCAGCGATCATTGAAAAAGTTAAGAAGGAGTGTGAAGCCCAAGGATCAACGGTTACACGCCGTGGGTATACAAGAAGACAAACTGTAATGAACACT
>Auc189
GCTGTCTCGGCCGATGATGCGACCAATCAGATGTTCGGTGGGCGTACCGATGGAATGCCAGCTGCCTTTGGTGACTTTAATTCTGATGAACTGACGGACATATTTGTGATTCGTAATAATGCTCGCACCTTGGAAATTCTCTTTGGTCAAGATAAAGAACCCTCGATGGTCTCATCAGGAATAAAGTGCACGTTCAACAAGACTACAATCACAAGCGTTGTTCCCGGTGATTTCAATGGAGATGCGTTGATGGACGTGTTGGTAACATTGTTTGATCCATCACAGACGGAATTCAATCAAGTGGTAATTCTGTGGGGTGAAATGAACAAAATAGTTTGTTCTGAAGAGCCATTGTTCAGAATGAGGGGTCAACCTTTGGCGATCGATTATGATAAGAATATGATCATTGACTTGTTTGGTGTGGATGAGAACTATAATAGGTCGTTCTGGGTATTCAGTCAGAACAAAACTATGCCAAAGAAATTCAGTATGAATAACAATGATGAGGAGTTCAAGGGTTCTATAAGAATTCCACATTCTCACGCCTTCTTGGATCTGAGTGGTGACGATTTGGCAGATCTCTACATCACTACGGAGGAAAGCTTTGAGGTTTGGAAGGGAAATGAAGATATTTCAAAGGGTTTCAAACCGTGGAAAATTATTCCACTACCTCCTGGCTTTAGTAAAAATAAACAACATGTAATTGGGCAAACAATATTTCTTGACGTAGAAATGGAAGGAAAACTGGACCATCTTGTCCCAGTTTGCTTTGATCTAAGCTGTAAGAACAGTAGCATCTTAGTGTACAAGTATTCGAACAAGACATGGCACAATCTACAGGTAAACTTTCACGAAGAAGGAACGGCCAATCTCTGGAAGTTTGCGTATAATAGCGATACAACCAATTTCAACGAACGTTACACTGAGACGATAACACTGAGAGCAGGGGACTTTAATATGGACGGATATCCTGATCTGTTGGTTACTTTGGTGAATGACGCACGTGGCACAGAGTTCAAATCTTTCCTTTTGGAGAATGTGCCATGCAAAACCACTTGTTCCGAGTTCTCTCGCACATTTGAGGTGCGATGGAACACACTAAGCCCTTACAACAACAATACAGTCTTGGGTGTTTTCTACGACTTCCTCCAAGATGGTGTTCTGGACATCATCTTTGTTCACAACAAACCGACGTATAATGTTTCTGCGTACAGGAACACGAACAATTACGACGCCAACTTTGTAAAAGTCATGGTTGTGACAGGACTAACAAACACAGACCACCCGTTGGCTGTTGGTCCATTAACAAAGTCAGCGGGAGTTTACGGAACCAATCTTCCAGGACCCAAAGTCTTCTACGTCACGACTACTCAGGAAGGCGACCCCAGATCGGCTGTGGCGACCCAGATACCTCAGTCTGCCCATTTCACGCTGAACCTTCCTTACACGATCTTCGGTCTGGGTCGCACCCCGAACTTCATAGACTCGCTGACAGTCCAGGTCTACGGGAAGTATAGGCAATGGACGCAGCTCATCCCAAATTCCCAGATGGTTGTGATTCCCTGGCCTGTTGATGAATCCAATAACTGGAAGGTTCAGTTGTTTGTCACGCCAAGTAAGCTCATCTTCCAAAGTGTCTTGGCACTCTTAGCTACCTGCGTCGTCATTTTCTTCATTATCGCTGCTCTCTACTGGAAAGAACGAAAAGAAGACCATTTAGAGAAGTTGCAGGAAGCACACAAGTTTCATTTTGATGCTATG
>Auc190
GTCCAATGCGAATTGATGGCGGTAAACAAGATGCTAACGGACATCCAAAGACTAGCTATTCAACAGCGCCAGTTCCTGCTAAAAGTACTGGAAGCCTGCATCACACTCAAGACGCATGTTGAGACAGACCTGCAGAGCGGGTGGTCTCATGTCCCAGAAGTGGCGGAAGCACGTGAAACTTTAAGCAAAGCCAGAATTGGACTGTCACATTTAGAGAATCCTGGAGAGGCTCAGTCTCTCTTCAGCACTCTCTCACTGGAGAAACAACGTTTACAAGCCAAATACCAGGAAATGGTTTTGCAATGTCAGCTGGACGATCTAATCGGAAATTCTGGCGTTGTCTTTGATTTCCCACTTTTGAAACAAGCACTGGCCAACATCCACGCAAATATTCATGCACTCGACTCACCCGTTAGTCAGCCCTCAAACCGTAACCATGTCGCTGCCTCGCACAATCCAATTCTATTTCTTGCAAACTATTGTATGTCCCAGCTCTACTCACGTCACGTCCTCTCCAAGCAGCAACAACAACAGCACCTTCAGCACAACGGAACTGTTGAGTATGTCGTCAAGCCACCGCAACCCACCTTCGTCCATCCGGAACCAATTGGAACCATTGTAGCTGTGCAGTCACCACAGCAATCTGTTGTCACATTGAATGTGAGACCGCCAAGCCCTTACCCACTTTATTTCTTCAACATCGAAGTCAACGGAACACCTCACGGACGTATGGTCATAGAGACGCGCCCCGATGCGGCGCCCAAAATGGCTAGGAATTTCGCTGTCCTTACCACCGGTGAAATGGGCTACAGCTACAAGGGCTGTGCAATATTCCAGTGTTGGGAAGGCGAATCTGTCATCACTGGTGATTTCGAGTTAAACAACGGTCGTGGAGGGAGGTCGATCTATGAGGAAGGCTACTTTATGCCAGATGACACAAAGTTTCCTGCAGTGCGAGGTGCGGTTGGGATGCGGCGAACTCAGAAAAGGCATGATAACCTCGGTATGGTTGGCTCACAGTTTCGTTGTATTCTGCAAGAGATGAGAGGCTTCACAGCTATATTCGGACATATAGTTGAGGGGTTGGAACTAATTGAGAAGATCTCTACGTTTGGCGACCAAACAGGAAAACCAACCAAGAACGTTGTCATCACCAACTGCGGGAAACTC
>Auc191
ATGAAGGTGTGTTGGTGGCTGCTGGTGCTAGCGCTGGGCCTGACCCGAGGCGACACAGACTGGAGCAGTAACTGCCCCAGCATCTGCAAGTGCAAGTGGAACTCGGGCAAGAAAGTGGCGGAATGTACAAGTCAAGGACTGTCCACGGTCCCGGACCGTCTCAGCCCCGAGGTGCAGTCGATAGACTTGTCGGGCAACACACTGCACTCTCTGCCCAGCGAGGCCTTCAGGGCCGTGGGTCTGGTAAACCTGCACAAGATATACCTCCGCGAGTGCGGCATCGTGGAACTGCACAAGGACGCTTTCAAAGGTCTCGAGATCCTGATAGAACTGGACATCTCGAACAACAGGATACACAGTCTCCACCCGGGAACGTTCCGGGACAACGTGCGTCTCAGGATACTGATGATGCACCACAACCCCATCACCAAGCTGGAGGACGGTCTGTTCACCAACATGACGTACCTGCAGACGATAGACGTCACCAACTGCCACCTCTCCCACATCGGCCACAAGACTTTCGTCAACGTACCGGTGCTGCACAACCTGCTGTTGGCGGACAACGGTCTGGTCCATATGAAGGTGGCGGTGGTCGAACCCCTGACGCGGCTCGTAAGTCTCGACCTCCGCAACAACCCCTGGCGCTGCGACTGCCACCTCAAGGCTTTCCGCGACTGGACCATGGAGAAGAACCTCTACGCGGACCCGACCACGTGTGCCGAACCCTCCTACCTTGCCAACCAGAAGTGGTCCGAGATCGAACCCTCCAAGTTCGCTTGCAAACCGCAGATCATCTACCCGCCACCGGACAAGACCACGACGGTCGAGGCCCTCGGGGAAGAAGTGACGTTGAGCTGCAAGGTGGCAGGCAACCCTCAGCCTGAGGTCTACTGGGTTGTCAACTCCAGGATCATCTCCAACAGTACCAGATCT
>Auc192
ATGATAAATGGAGGATCTAAAGATGCACAATCCAAGCCGTACTTGATGAAACTGTCTTCCTATGTCCTTGCAGTTCGACCATGGTCTCTGAGTGCTTCTGTCATGCCTACTCTGCTCGGCTGTGCTATTTCTACAAAATTCAGTGACACAAGGACCAATGAATGGAGTTTCGTTATTCTTCTGCTCACTTTAGTGATAATTGTCTCAGTTCACGGTGCAGGAAATGTTGTAAACACATATTTTGACTATGTTAAAGGCATAGACAGTAAAAAAAGTGATGACCGAACCTTAGTGGATCATATTCTATCCAAAGATGAAGTGGTCACTCTGGGAGCGATGCTTTATGCAGTGGGTTGTGTCGGGTTCATCACGCTCGCTGCCGTGTCACCTGCAAAGATGGAACATTTAGCTTTGGTTTATTTCGGCGGCCTCTCCAGTTCGTTTTTGTACACCGGAGGGATCGGCTTGAAGTACATCGCTCTTGGTGACGTTATTATATTAATCATTTTTGGACCAATATCAGTGCTATTTTCCTTCATGTCACAAACGGGTCGATTGGAATGGGCGACGATATACTACGCTATACCACTAGCCCTCAATACAGAAGCTATTTTGCACAGTAACAATACCAGGGACCTGGAGAGTGACCAACATGCGGGCATCGTCACTCTAGCCATCATTATTGGCCACACTGCTTCGCATATTCTATATGCTTTTTTACTCTTTACACCTTACATTATGTTTGTAGTGTCAGCAATGAGGTATTCCATTTGGTTTCTGTTACCCCTGGTAACATTGCCTTCTGCCTTCAGAATTGAAAAACAATTTCGTTGTCCAGAGACGATCCAGAAAGTACCCAAAGAAACTGCCAAACTCAACTTGTTTTTTGGATTCCTCTATGTGCTCTCCTTGAGCTTGGCGGATACACAACGTCTTCCATTTATCAAC
>Auc193
ATGTTCCGTCTGCTGCTCCTCTGTATGCTACTCTCCTCCGCCCGCGGCGTCGCCTTCTGTCCCCAAGGCTGTACGTGTGACGATGAGACTCTGGTAGTATCATGCGTGGACGCCAACCTAGACGTCATCCCCATCACACTCAACCCCGCGATCCAACGGTTGGTCCTCAAGTTCAACCGGGTCAAGTCTGTCGATGCGGCGTTTCAGTTTTACGGCGATCTTCAATATGTAGACCTTTCCCACAACACCCTCGTCAGCATCACAAACAGGAGTTTCGAAGCGCAGAAAAATCTCGTAGAGTTCCACCTTAACCATAACAGAATGTCGCAGATCAGCAACACGACGTTTGATGGGTTGAAACAGTTGAAAGTGCTCAGTCTTCGAGGCAACTTTCTAGAGGATCTGCCAGATAGACTGTTTGTTTTGCTGCATCTCTTAGAAGAGTTAGATCTGGGCAAGAATAGGATAACTCGCATCGACTCAGCAGCGTTTGACGGACTACAATCCCTCAGGGTATTGTACCTGGACGATAACTTGCTAAAAGTAGTTCCCACTCCAACATTCCCTTATCTTTCCAGTTTGGCAGAACTCCATGTCGGCCTCAACGTCTTCTCTTCTCTGTCTGACGACACCTTCAAAGGATTAACAAAGCTCTCCATACTGGATGTAAGTGAAGCTAGTCTGGTTAACGTAACAGAAAACGCTTTCCGTGGCCTCGGCACTTTGAGGAAGTTGGTCTTGAGTGGTAATAGATTGACTAAAATCCCTACAAAGCAATTGTCAGTGCTCGCCAGGGTGGAAGAGCTCTCGATAGGACAGAACGAGTTCAGAATCGTTGAAGCCCTCGCTTTCCAGGGGCTGACCCATTTGAGACAGCTCGATATATCTGGAGCTCCAGCGCTCGAGAGGATAGCTAAAGGTTGCCTATCCGACAATTTGAATGTCGAAAGTCTGACCATCAGCAGTAATAAAAAATTATCCGTGATCGACGACGGCGCCTTCGCTGGACTACCGAACTTGAGAAATTTAGTCCTGAGGGATAACGCTTTCACCGCGTTCTCCGAGTCCATGGTAGCCTGGCCGGAGCTGCGGAAAATCGACGTCGCAGAGAATCCTCTGTATTGTGGCTGTAACCTGCGATGGTTGAAAGAGCTCCTGAGCCAGAGAAACACGAGTCAAGTCCTCTGTGCGTCTCCGAGTAATCTGAAGAACAAACCGCTGAAGTCACTAACCCCCGACGATCTGGGGTGCGCCATGCACGATACGCGCCAACAGGCCATCATCGGGGTGATCTGCGCCACCGCCCTCTTCTTCGCTGCAGTGCTCGGCTTCATGTTGTACAGGAACCGGAAGGCGATGCAATCTGCTCTCAAGAGCGTCAAGTGGGACAAACCCAAGATCAGCGGGAAGGAGTGCGAATATCAGAAGACCCACTTGGAGGACGATTACCGACAAGCGCAGCCGTACAAGCCGGAGCCGGTGACGGAGCTG
>Auc194
GTGAGCATCGTACTGAAGGATGTGAACGACATGTCGCCAGAGTTCATCACCCCTAACGAGACGGCTGTACCGGAGAACATCCCCATGAACACGGTGGTGCTGGCTGTCAAGGCCGTGGATCGCGACGAGGGGAGGAACAGCTACATAGAGTACTCGCTGAGCCCTGACTCCGCGGTGGCCGGAGTGTTCTCCCTGGGTCCGGTGGACGGGCTGCTGAGGGTGGCGGGTCGACTGGACCGTGAGACTCGCGCCAACTACACCCTGGAGATCCGAGCCAAGGACAGAGGCGACCCGCCGAGAGCGACGAAAACCAACATCTTCATCAGAGTACTCGATGAGAACGACAACAGTCCTGTGTTCGACCCCAAGCAGTACTCGGCTTCTGTTGCCGAGAACGCTAGTATCGGCGCTTCAGTATTGCAA
>Auc195
ATGGATGAAGAATACGACGCGATAGTGCTCGGTACAGGTCTGAAGGAATGCATTCTCAGTGGTATGCTCTCTGTTTCTGGTAAGAAAGTATTGCATATTGACAGGAATAAGTATTACGGTGGCGAATCAGCCTCCATCACCCCCCTTGAAGAGTTATTTGCACGTTTTGGTGCACCTTCTCCAGACGAAACGTATGGCCGAGGAAGGGATTGGAATGTAGATTTAATTCCAAAATTTCTTATGGCAAATGGATTACTAGTAAAATTGCTCATTCATACAGGAGTTACAAGATACCTTGAATTCAAATCAGTTGAAGGAAGTTATGTGTACAAACAAGGAAAAATTTCTAAAGTACCAGTTGATCAAAAAGAAGCTTTGGCTTCTGATCTGATGGGAATGTTTGAGAAAAGAAGGTTTAGGAACTTTCTAGTCTTTGTTCAAGACGTTAAAATGGATGATCCCAAAACTTGGAAGGATTTAGATCCCAATAACACTACCACCCTTCAACTGTATGAAAAGTTTGGACTGGACAAAAATACTCAGGACTTTACTGGGCATGCTCTGGCTCTGTACAGAGATGATGACTACCTAAATGATCCTGCAGTGCAAACAATCACACGAATCAAATTGTACAGTGATTCTTTGGCACGCTATGGAAAGTCACCATATCTCTACCCTATGTATGGTTTAGGAGAATTGCCTCAGGGATTTGCTCGCCTCAGTGCTATTTACGGTGGAACCTACATGCTCGACAAACCTGTTGATGAAATTGTAATGGAAAATGGTAGGGCAGTTGGTATCAAGTCAGGTGATGAGATCGCAAGATGCAAGCAAGTGTACTGTGATCCATCCTATGTACCTGGTAAAGTGAGAAAAACTGGTCAGGTAATACGTTGTATTTGCCTAATGGATCACCCTATCCCTAACACACGAGATGCTCTGTCTTCTCAGATAATAATTCCTCAGAAGCAAGTAAACAGAAAATCGGATATCTATGTATCTCAAGTGAGTCACACCCATCAGGTCGCTGCCAAAGGTTGGTTTATTGCAATGGTTTCAACAACGGTGGAAACAGATAACCCTGAAGCGGAGATTAAACCTGGGTTGGATTTACTAGGCCCTATTAAACAAAAGTTTGTAACAGTATCCGAGTATCTTGAACCTACAGACGACGGGAAAGATAGCCAAGTTTTCATATCAAAGTCTTACGATGCCACCACTCATTTTGAAACCACCTGCCTTGATGTGTTGGACATCTATCGAAGGGGAACTGGTGAAGAATTTGATTTCTCTAAAGTCAAGGTGGAACTTGGAGATGAAGATCAA
>Auc196
TACATACAAGAGTTCATACCGGAAGAAAGGTGTCTTCGGGCGCAGGAGGTACTTGGCCACGACGGAGGAATTCCCATTTTCCGAATGAGAAGTATAGAAGAGACTGAAGCTGCTCACGACCTACTGGAGTTGTCGAGGTCACTTCCACCCCTGCCCGCCCCCAGCGTTGTCACCGTTCCCAGCGATCCTGTTGCCGCATATCGACCTCCAACCCCCGTCACGGTCGTCCATCCCACAGTCAAATATCCTCAGATCATCCAAGAACCCGTACCGGTATACCACATATACGAGGCTCAGGCCACCTGTTACCCCGCACCCCAGCCTCCGTTAACTCCTCCAACTTCGGAATACTCGTCTGACGCCGAGAACAACAATCCAAACCCCCAGAACTCCGAAACTACCCAAATAACAAACGCCGCAGTGATATACACCTACGACGCCCTCCTAGTGTCGGACGGTAGATCTAAAAACAAAAACACCAAAAAATGTGCTCCATTAAGTCCGTCCTCGTCGGAAGACAGTATGACCACCGAGCGCGACGGTGACGACGTCAAGTCCGGTAGATACACATGTTCAGAGTGCGGTAAACAATATGCCACGTCGTCAAACCTGTCGAGGCATAAGCAGACACACCGCAGCCTGGATTCTCAGTCGGCCAAAAAGTGCATGACTTGCGGCAAGGCGTACGTCAGCATGCCGGCACTCGCGATGCATCTGCTGACGCACAAGCTGACGCACGGCTGCAGCATATGCGGCAAACTGTTCTCGCGACCTTGGCTACTGCAAGGACACCTTCGCTCACACACGGGAGAGAAGCCCTACGGGTGCGCTCACTGCGGCAAGAGCTTCGCCGACCGTTCCAACCTGCGCGCGCACATGCAGACGCACTCGCTCGACAAGAACTTCGAGTGTACGCGATGTCACAAGTCCTTCGCCCTCAAGTCCTACCTCAACAAACACCTCGAGTCCGCATGTCTTAAGGACGACGACGAGCCTTCTCAAGGGCATTTTATAGACGTCGAG
>Auc197
CCCGTCCGGAAAGACATCAAAGAGAAACTCCAGGACAACCTGACTCCGGACCGGCAGCGGATGAGTGTCCTGATCGTCGGCATCGACTCGATATCCCGCCTAAACCTCATCAGGACCATGCCTAAAACTGTGGACTGGCTGCAGAAGATGGGCTGGGTGGAGATGAAAGGGTACAACAAGATTGACGACAACACCTTCCCCAACGTTATGGCGATACTGACCGGCATGAACTACACCCAAGTGCGGAACGAATGCATGTTTACCAACAAGAACCCCGTTGACGAGTGTCCTTTCATCTGGAAAAACTTTTCCGAACAAGGTTACGTAACTGCGTACGGTGAAGATGAGCCGGTCATCGGAACATTCAACTACCAGAAGACCGGTTTCTTCAAAACGCCCACCGACTATTACCTCAGACCGTTCATGTTGGCCGCTGAAAAGAACACGGTCCTGAAACGACAAGACGGCTTAAAGATCTGTCTGGGGCCGACGCTTTCGACCGATCACATCTACAAGTACGCTACGGACTTCGCGACCACCTTCCGCAACAACCTCTACTTCGCCCTGTTCTGGATGAACACCTTGAGCCACAACAACGTGAACACGCCTTCCGCTCTGGACTCGCGAACTCTGAAATTCCTTCAGGACCTCACACACAACGGGGTGTTGAACAACACGCTCGTGGTGTTCCTCAGCGACCACGGCATGCGGTTCGGGAAGATCAGGCAGACCTACGTGGGCTGGCTGGAAGAGAGGCTGCCGTTCATCTTCATGTGGATGCCGGAGTGGTACCGGAAACTGTTCCCGATGAAGTACGCGAACCTCCTGGACAACCGGGAGAAGCTGACTTCACCGTTCGACCTCCACCTGACGCTGCAGGAGGTGCTGCACGGGGAACACGACAACGGGACGCGGTCCTGTCCGGACTGTGTGTCCATGTTCGACGAGGTCCCGTGGAACCGGTCGTGCCGTGACGTAGGAGTGACGGAACACTGGTGCACGTGCTCCGAGTACCGGACGTTGTCTACGGAGGGAAATTCAGTGCGGTCCATGGTGAGGTTCACCGTCGGGGAGATCAACAGGCTGTTGGAGGACGGGCGGGAGATGCTCAAGAACAACACGCGGTGTGCCAAGTTGACTGTGAAGCGAGTGCTGTCTGTTCGCAGCAAAGTCTACGAGCGCAAGCTCGGCTACGACGAGTACGTCGTGCTCTTTGAGACTCTCCCCGGCCAAGCACTTTTCGAGGCCACGGTAGGCCACAGTGGTCAGTTCAAACTGCTAGGCTCTGTCAGTAGAATTAACACTTTCGGCTCTGAGAGTAAATGTGTGCTCGATGCGATCCTTAAAAAATATTGTTATTGTATCAAAAGT
>Auc198
AATGGGGACCTGTTTATGAACAAGCGATACCGCTGCTCTGCGTGTCCATACGTGTCGAACAGCAAGACCCAGTTTCTGTACCATAAGCAGTTCCACCGTCCTCGTGGAGCTCCCTTCCAGTGCACTCTCTGCTCGTACAACGTCCCACGGAGACACTTCCTTCAGCAACACTTGCGCTTACACGGCATCAACACTCCGCTGCCGAGGAACAAGAACTCCGACTTTGTGGACACTGAGGTGCCGTTGAATATCAAGGAGATCGACACCAGCAACATGGCGGAGATACCGCTCGTCTGGGTGTCCAAGCTGGGGAGTCTCACCAAGATGTTCAAGTGTAGGTACTGTCCACACGTGAACATTCGCAAGTCAAACATACAAGAACACGAAAAGATGCACGGAATCAGAACCAAACCGAATCCGGAAGGGACCTCGCCGATACCACAACAGCAGCATCATTGCCCGGAGTGCAACTATATTTGTAACAACGCTGGAGTTCTTTCTTCCCACACCAAGGTCCATCAAGGCCTCTTTGGGCAGGTCTGCGGACTCGTCGACTTATCTCGAAGTGATGAGGACCAAATCAAAGATCTGAATGCACTACTTGGGCGTGAAGAAGAGGGACCCCCTGAAATTTCCCCGGATGAAATCAATAAGGATTTTAAAGACACTTTATCGCCACCTATGAGTGTGCAGTCCACGCCAGAGAAAGATTCAGACAAAGGCGCAGCTGACAATAGAGTTTTGCACTTTTGTTCCATATGTCCAGCTAGGTTTTTGTATCCGAAAGAGTTGGAAATACATTTACGATTTCATAATTTACAGCTGCAATTCCAGTGTGATTCGTGTTCGTATACGGCACGACAACAGCCTCATCTGCTGGCACATTACAAGGTTCACACCGATGAGTATCAGGACAGGACGAATGCGCTGTGCGAGGTCTATCAGATATCTGAAGAGCATCCAAAACCAAAAATAGCTGTGATAGTCGATGGCTCGGAAGAAGTAGGTCCTGCGTGGGTAGTTGTTGAGAGGCAGAAGATGCCTGCTAAGGATCCACAGAACGAGTACGACTTAGACGAGGCTCCGAGTGAAACTAGTCAACACGGTAATCGCATCGTTACCAAACAGTTTGCCTGTGAAAAGTGTCCTGCAACTTTCTTCAAGTCAGTGGCTCTGCAGTACCATGTGACTCTGCACGGAGGTCCAGGACCTCACAAGTGTCGGGTCTGCGATTATTCTGTTAAAACTTACGGAAACCTCATCAAACACGAGACCGTACATGAAGAATTGGAGCCGAGAGTTAAACTGAAGCCCAAAGCTAAACGACCGCAAGAAAATATTCCCACGTCCGGGACAGAGTTGTTTAAACAGAAAACCGAAGCCAACCAGAAGGTGGCAGCTTTGGCTCCCCCTCCCCCTCCTCCGCTTCACATTGACCCAGAGTTTGGCATCCTCATGCATGGAAGTCCAGAATTCATATATCCTACGTACTTGAAGAACGGTCGGCTGAAAGAAAAACGGTACAAGTGCCACAAATGTCCCTCTGCTTTTGAAAAAAGGGAACAGTACAAAGTTCACCTGTCCCTTCACGGATCCAAGCAGAGGTACAATTGCGAACGATGTGACTATTCCGTGAAATATTACGCCAACTATATCCAACACTTGAGGAAACACCAAAGCAACGACGCGTGTAAAGCGGAGAGAAAGACGTCTACAGACAAAAATACAGACGATTCACCAAATGACGAGGGATCTGAAACCGTATTTCCAGAAGTACCTGCCTTTGAAGAAATACAACCTCAGCCCCCCATAACTTCCAGGAGCTCGAAGAAGATGCAGCTTTCGATGGCTGATCAACAGACTATGATGCTGATGCAGCAGAGAGTCATAAGTAATTCAGTCTCGGCACCAGAAGTGACTAACAGGTGTCCTCACTGTCCTTATAGCAATCAGAGGAAAGATGGAGTCGGGAGTCACGTCAAATGCCATTCGAACATCAAGGGCGGAGCATTCGCCTGCAAGTATTGTGACTACACAGTGCCGCAGCAACATTTTCTGCGAGAACATAACAAGTTACACTTCACACCTTGGAAGAGTACGAGGCCAGAGGCTTACATGAAATGTGACCGGCTGGAGCTCTGGGCTGAGCCTATTGTGGAAATCATAGAAGATAAATCTAAGGAAGACAGCCTTAAGAAAATATTGATTTTCAAAGATAGAGGGGTGAATTCCAAAGAAAACCGATTTTTACCATCGTACACTTCTGATAATTCGAACCAGCCTGAGGAGGAAACCAAAGAAAGAGTTTATATTAATTTGAAAACTGGAGAGGTCGACGTAAGCAATCCGGAAAGCGTTGAAAATTCAGATAGAGAAGATGAAAAAGAAAATATTGCAATCAAACCAAAGGATATTGTTTCTGAAAATGTATCAAAAACTACCGATGAACATGAAGATCCCCAGACAATAGAAACAACAGTTGATACTACAAATAATGAAGTAAACACCTCCTGTGAGGATAGTGCTGGAGAAGCGAATGATGAAAGTTCAGAAAAATACATTCCAATGGACGTAGATGAGGACAAAAGTGACGAAGTTGAAAATTCGTCAGTGCCCGTGCTTGATGAAGAAAACACAGACGTCAATCCATTAGCAGACCAGATGACAGGGGAAGAAAATCATATAGATATCAGCGAAAATGAAAACTGTAATATGTTTCTAGACAATGATGATGACGATGAAGAAGAAGAAGAGCTCACCAATGCAATTAGAACTGTCATTGGGAACATAGACTCCGAAAACCAAGAAGCAACCGATGATCTAAATTTGACTGCTGACCAAGAATCACAAGAGTCCAATGCGGGAGAAGAAGCGAGTGTTAATGAGTCACCACAAGATTGCTCCGTTCACCAAAGTGATGCAGAGAGCGGAGAGAAATCGGAAGCGAAAGGG
>Auc199
TGCAGAATATGCAACAAACAGTTTGCTCGGAGCAGCCAGCTCACTCAACACTCAAAGTCTCACAATTACGAGAAACCCTACAACTGTTCCATGTGCAGCGCTGGTTTTATTTGTCGTACGAATCTGATGAACCACATCAAACGGCATGAGGGCGCTGCAGATTACATCTGTCACTTGTGTGGGAAGAGTTTTGTTAGGCGAGACGGCTTGAAAACTCATCTCGACTTCCATGCGGACCTGAAAACTTCTCACTGTAAGATTTGTAATAAGAAGTTCAAGGGTCATTTAATGCACCACATTCGGACACATTTGAAGGAGAAACCACATGCTTGCTCTCACTGTAACATGCGGTTTGTGCAGCGCTCTCAGCTTACGGTTCATGAGCGCGTGCACAGTGGCATTCGTCCATATCGGTGCCAGGTGTGCCACATGGCGTTCTCTCACTCTACAGCTCTGAAGATGCACGTTAGACGTCACACAGGGGAGAAGCCCTTCAAGTGCCTCATCTGTCCTAACAAAGCCTTCAATCAACTCCCCCACCTGAAGAAACACATGCTCACCATACACAAAACCGATAAACCATACATGTGCGTGGGCTGTCAGTCATTTTTCAAAACAAAAAGCGTGCTTTTGGAGCATGAAAGTGGCTGCCAGCTAACCAATACCTCTGGAAAGAAAAACTTGACTAACTCAGCACAAATGTCAATAGAGAAGATGAGGTTGTTGCTGGCATGCCTCTTCCAAAAAATATCATCCCAAGAGAAGTTAGATACATTGGGCTATGGGAAAGTATTGATAGATGAGGTTCTGTGTTCATCAATCGAGAATTCAGGGCGAAAACCTTGTCGAGATGATAGTTTAGACGAACTAGAATTATTGAAGAGAAACATAGAAATTCTTCTGGATTGGACAGTGCCCAAGATGTACATGGAACGGTTCCGCAGAGAACAACGT
>Auc200
ATGGCTCCTCGCAGGCACCACCACAACGGGTTGATGGGCGTGGAAGTGGTGGCCAACATGGACCCCGACACCATAGAGAATCACGACCCCAACGTGACCCGCTGCTGCGTCCCCAGCGGCGAGTGTCTCCGCGGCTTCGCTCTCATCAGTCTGGACGATCTGCGGGAGACGGTCAAGGTAACGTGTAACAACGACAGCTGCACGGCCGGCCGGTACATGCACAGGGAGTGTTTCGAGGCCTGGGAGCAGACCGTGCTCACCTACCTCAAGTCCTGCGGCAGGGCCCGCTCCTGGTCGGAACGTCAGCGCCACCAGAACCTCTGGACCAAGAAGGGCTACGATCTCGCGTTCAAGGCTTGCGGCTGCAAGTGCGGCAGAGGACATCTCAAGAAGGATCTCGACTGGGTGCCTCCGCCCCCGGGGTTCGGCGTCAGGGACGACGACGCTTCCAAGAAGAAGAAACGCCGCAACAAGAACACCAGGCCCACCCTGGCCGTGTCGGCCCACCACAACGGCCAGCACCGGCCCACGGAAGCCCAGACCATCGACCCTCTGCGAGCTCGCGCCGGCAGCCTCTCGTCCTCCAACGGGTCGTCTTCCCCGCCCGCCTCCGCCTCCAGCGTGTCTCCTGTCCACAACAACTCCACCAAGAAGAAGTCGAAATTCGTGGAGTTTTTCTCCGAT
>Auc201
ATGGCTGCAAAAATGCCTGAACTAAACTACTCGTGTGAGATCTGCGGAGCCGATGGGTTGAGTGATGAGGAGATGAGAGTTCACATAGTGATGTGTCATCTAAAAGGTGCAGCATCCTGTCCCTTTTGTGACCTAGAAGACGTTACCGCAGAAGAAATGCTCACTCATGTGAACACAGCTCATCTTGATTATTTAACACCTGAACAGGAACTTTTGACATTCATTGATGACGATGAGGATTCGGAGAGACATGAGGAGATGTTGAATTGGAGTATGACTGTGAAACCTCATAATGGTCTACCTAATAACATCAATAACAATAACAATTCTTATTGTAATTTGAAGTCACTAGATGATGAAGGGGCGTCTGGTTGGTCGCCCAGAAGGTCCCAGCTAGCATTAAATCTCTCGAGCAGTTCGACTGCGTCATTGATGACTCCGGGACTACAGAAGTGCCCGATGTGTACATATAGTAATGAAAATACATCTCAGTTAGAAGAGCATATCAATAGACAACATTTTGATCTTACTAGTCCGTCTTTTCCTGTGGAAACACCTTCTGGATTTTATAGTTGTCCGCTTTGTGCACAGAATTTCTTCAATGCATCCGATCTTGAGCTTCATGTTAATATAGAGCATAAAGATATTTTAAGCCCTGGGAAG
>Auc202
TATGACTTATCCCACTACTCTGCTTTCCTGCCTCGTGAGCCTTCAGCCACTCCACCATCGTACGCCACCCTCCAGACACCATCAGAACTCCGCCATCCTCCCAGGCAGAAGTCGCTGGCTATGTGCTTCACGAGCACGGGAGCGGCCCTCTCTCTACCTCCCAAAAAGAAGGACATTTACAGACCGTACTCCTTGGATGACCGGCCTTCGATACCATGGCGGCCGGCCGAGGAGGACCTCTCGGCGGCTCACGCTATCCTGGACCTCAGCGCATCTACACCTGCACCGATCCCTGCCGTCCAGCGGGAGAACAAATCTAATACAGGGAAGACCGTCGCTTACACCTACGAGGCCTTCTTCATAAGTGACGGTAGATCTAAAAGGAAATCCATGGGTGCACTGATAGAAGAAGATTCCAGGCCGAAGTACACGTGTTCGGAGTGCGGTAAACAATACGCCACCTCATCAAACCTGTCGAGGCATAAGCAGACACACCGCAGCCTGGATTCTCAGTCGGCCAAAAAGTGCATGACTTGCGGCAAGGCGTACGTCAGCATGCCGGCTCTCGCGATGCACCTGCTGACGCACAAGCTGACGCATGGCTGCAGCATATGCGGCAAACTGTTCTCGCGACCTTGGCTGCTGCAAGGACACCTTCGCTCACACACGGGAGAGAAGCCCTACGGGTGCGCTCACTGCGGCAAGAGCTTCGCCGACCGTTCCAACCTGCGCGCGCACATGCAGACGCACTCGCTCGACAAGAACTTCGAGTGTACGCGATGTCACAAGTCCTTCGCCCTCAAGTCCTACCTCAACAAACACCTCGAGTCAGCCTGCCTGGGGGAGAGCGATGTTCTAGTGAGTCCATCCAGAAGTCCCGGTTACCCCCCATCCATC
>Auc203
ATGGATTCTTCGTGGTCAAATATTAAACCATCTCTAAGCAAAATGGTATTAAAAACTATCAAGTGCTTAGGTTTTGAATCTATGACTCCAGTTCAGGCATCTTGCATTCCACTGTTATTGAAAAATAAAGACGTTGCGGCTCAGGCTGTCACTGGCAGTGGGAAAACATTGGCTTTTGTTATCCCAGTCTTAGAGTTATTGCTAAAAAGAAATGAAGAATGGAAACGCCATGAGGTTGGTGCAATAGTTATTTCTCCTACAAGAGAATTAGCTCTACAAACATGTGAAGTGCTTGATAGCTTTTTATTGCACTCAAATTTCACTAGGATGTTGGCAATAGGAGGTAATAGTGTACAGTCTGATGTTGAATATTTTAGGAAGAATGGAGCAAATATAATAATAGCTACACCTGGAAGGCTTGAAGATTTGCTAACTCAGAATATCTTAAATCTTCCAGTTGCTGTGAAGGCACTGGAAATTCTTGTGCTTGATGAAGCTGATCGCCTCTTAGAGCTAGGATTTGAAAAGTCATTGAATACAATTTTACAATATTTACCTCGTCAACGTAGAACTGGTTTATTTTCTGCTACTCAGACTAAAGAAGTTGAATCTCTTGTTAGGGCAGGCCTTAGAAATCCAGTCATGATAACTGTCACTGAAAAGTCAAACAACTCAGCATGCAATAAGGTAACGTCAACTCTCTCAACACCTTCAACCTTGAGCAACTATTACACTATCTTAGAACCTACAGATAAACTACCGTTTCTTATGGAGTTTTTACAACACCATGGTTACGAACAAAAGTACATGTTATTCTTATCAACTTGTGCTTGTGTTGAATATTTTTCAGCAATTTTGAAAGTGCTTTTAGCAAAAAACTTGGACATATTCAGCATCCATGGAAAAATGAAAGAAAAACGGTATAAAATATTTGATTCCTTTAGAAAATCTCAATCTGGTCTTTTGATTTGTACTGATGTAATGGCTCGAGGAATAGACATTCCAGAAGTAGATTGGGTTATACAGTATGACCCTCCAACTTCAGCAGCATCTTTTGTGCACCGTTGTGGTCGAACAGCTCGCATTGGCAACTTAGGCTCTGCAATTATATTTCTGATGCCTAATGAAGAATTGTATACTGATTTTATCCATCGTAATCAAAATGTCACTCTTCATCCCTTTGAAACGTTTAACAGAAATCCATCCATGGTATACAATCAAACAGTTTTTAATTTAGTACAAAAATCTCAACTTAATGATCGAGCAGTATTTGATAAAGCTAATAGGGCATTTGTGTCCTATATACAGTTTTATTGTAAACATGAATGTAATATCATTCTTAGAGTAAAGGATTTGGATTTTGGACCACTAGCCACTGGATTTGGTCTGCTGAGATTACCTAAAATGCCTGAACTGAAAGATAAACCTATGACTGGTTTTATAAATCAACCTATTGATTTCAATGACATTAAATATAAAGACAAACAGCGTGAATTATCTAGACAAGAGAAATTGAACAGTTTCAATGAAACTGGTGTGTGGCCTTCGAGAAAAAAGCACAGCAAAGGGTGTACAAAGGAAACTACACCTTGGAGTTTAAAGAAACAACTGAAGGTGGAAAAACAAGAAAGAAGAAAGGTGAAAAAAGAGTATAAAAATAAGAAAATTTCAGAAGGAAAAAACAAAACAAAAAGAAAAAGAAACAGGTTAACAAATGAAGATTTACTACTCAATGAAGATTTAAAGAAAGATTTGGCTTTAATGAAAAAATTAAATAAGAAAAGAATTACAAATGAACAATTTTGTAATGAATTTGGCATTGAG
>Auc204
CCCCAAGGAGAACTTGTTCTACTGAAGTCTCTTGATAGAGAAACAAAAGATTCCTACCTTTTGCATGTGACTTCCAGTCCATTGGCTGACAACTCCAGTGCCATCCAGATCTATATTACGGTGGAGGATGCCAACGACAACCCACCAAAGTTTGTCAATGCAGAGTCCAGTGTTTATATCTCGGAGGGAGTCTCTATTGGACACTCAGTGCTCCAGCTGTTGGCCAACGATGCAGATCTACCTCCTAACTCTGATGTGCGGTACGATATCACTTCCGGAAATGATGAAGACCTGTTTGATGTTGACCCAGTGAGTGGAATATTGACTGTGAAGAATCAACTGGACTTTGATATTGGGCCCTCTGAATACTCTTTGGTTGTTCGAGCGAGTGACAGTGCTAAATCTCCTCCAGATGTTCCTCTATCTACTGTTGAGACAATTCGCATCATTCTGGAAGACGAGAATGATAATACTCCCCACTTCCCTGTATCAGAGTACTTAGAGTTTGTTGGAGAGAATGAAGCGGTTGGATCTCCTGTGTTCACTGCAAGAGCAACTGATATTGACAGAGGAGCCTATGGTCAGCTGAACTACTCTATCATGTCAGCAGCAGCCTCCGGCTTCACTGATATTGAAGACTCTTGGAAACTGTTCCGTGTGGATCCTGTCATGGGGGTTGTCACGACTAATGCTGTATTTGACTATGAATCTAGGAACCGATACGCATTTACTCTTACTGCTAGTGATAAAGGTGGGAGAACTGCAAGAGTCAGAGTCAGAATTGAGATAGAGAGCAGAGACGAGTTCCATCCCCAATTCACAGAAAGGACCTACAGGTTTGTTCTCGGAGTCAATGATTTGCCAGTTGGATATATTGTGGGTCATGTGACGGCTACCGATAGAGACAAAGGCCCAGATGGAAGAGTAGTTTACCAGTTATCATCACAACATTCTTACTTTAAAATCAATAGAACTACTGGTGTGATTATGATTAAAAAGAAATTCGATTCTAGTTTTGATCTAAAACGTGACGTCAGTTTGGTTGTAACAGCCAGTTCTGGAAGGCAAGGTTCTTTGACCAACATGAGTGTTGTGGAAATTGCAATTGATCCACTGGCAGACAAGGAATCAAATATTGTAGTCACTGGAAATGGGAATGATGCCGCTTTGGCTGCTACTAGTGGAGGAATTGCAGACTGGGCAATGGGATTACTAATTGCTCTGATACTGATAGTGTTGGCTTTTGGAGCTGTCTTTTTGTTTCTGCATGTCAGAAACAGGAGACATAAGAAAGTAAATAAACCAGGATTGAGTGGAGGTCAGAGTACCGACAGTTTTGTTGATCCCAGTGCCTTTGATACAATTCCTATCCGAGGTGGTGTAGCAGGCCCTGCCAGCCAGTTTGGACCACCCAAATACGATGAGATCCCTACCTACAGGAATAATAACACAAGTAGCTCTAACTCAGGAGCTGCCACCACTTCAGAGCTCTCAGGTTCTGAGCAATCCGGGTCGAGTGGAAGAGGATCAGCAGAAGATGGTGAAGATGTTGAAGATGAAGAGATTCGTATGATTAATGAAGGTCCTCTTCAACGAGAATCTGGAATGCACCGACCACCAGACGATGAAGATAACCTATCAGATGTATCTGTACACAATACTCAAGAGTACCTTGCAAGACTTGGCATCGTAGACACACAAGGAACATCTTCTGCATCCAGAAGACATTCTGAGAGTCTTGTTGCTGGGAGCAGTAAAGACGGGTTAATGCACCATCAGGGAGTGCCCATTGATGGTCTCCACATGTTTGATGAAGACACCAGTGGAGAGAATGATATCACTAACTTAATTTATGCAAAGTTAAATGATGTCAGTGGGAGTGAACGAGGGAGCAGCACAGAAGACGTGGGTGGGGGAAGTAATGGTGCGTTAGGAGCTGCAGTTGACCATGTGATGGTTCTCGGTGGCTTTGGAGACGTCCCCAATGGAACCCATCAACCGTCAATGACCGGCTCATTGAGCTCTATTGTACATAGTGAGGAGGAACTTACAGGGAGTTACAACTGGGACTATTTGCTTGACTGGGGTCCTCAGTACCAACCTTTAGCTCATGTCTTCTCAGAAATAGCTAGGTTAAAGGATGATGCTGCCTCTGTGAAGAGTGGTAACAGTGGCGCCTCAAGTGGGAAGGGAAAAAATTGTGCCCCTCCTGTTGTAAAGACTGTTCCTCCACCCCTGCTGACCTCAGTAGCGCCAAGGTCGATAGCAGCGCCTGTGTTATCAGCCCGCAACCCCCACCATCCCACCGTGGCCCATCAGCCTGCCCAGCTCCTGCTGTTGCCTCGGTCCCCAATCAGCCACGACGCTAGTGGTGCAGGTTTCAGCACGTCTGCTGCAATGTCCCCCAGCTTCTCCCCCTCCCTGTCCCCCTTGGCCACGAGATCACCCTCAATTTCCCCCCTCGTCACACCGGGCGTGCCTACCTCACACCATGTCCGCCAGAGGACAACGGACTCAGAGCTCAGGATC
>Auc205
ATGAGCGAGATAGACTGCAATATGGAGGTGGAACCCCAGCTTCCAGTTTTCCCAGACTCATCAAAACCTTGTGTCCAAGTATGGATGGACAAGTTCAACAAAGGCATGTTATCCTGCAACCATTTCAAAGAGCACTGGCGTGTTTGGGTGCCAAGCATCTTTAGTCCAGAACCCAACAACAGCTGTTTGGATTGGAGCTTTGACGAAGAGCAAGCCCAGAAAGTTCTCTTTGATACCTTAGAAGAATTTATATGCAATGGTGATCCACAGACTGTTTTAAAAAATCTTAGCCAGTTGGACAATCCACCGTCAATCTGTGGTCGGGTGTTCAAAATGGGGGAACCTACGTATTATTGTAGAGAGTGTGGAATGGATGCTACTTGTGTTCTTTGTGTGGACTGTTTCAAAAAGTCTGTTCATAGGAATCACAAGTATAAGATGGGAACTTCAAGTGGAGGTGGATGCTGTGATTGTGGTGATGTGGAAGCTTGGAAACAAGACCCATACTGTGATATTCATGCTGAGGGTCTTCAGAAGAGGCAATCTTCCGGAGGTTCGTTGCCTGATGATGTTGCGGAACGAGCTCGTATCACCTTTAGCACGGTACTACGTTATGCTTATCAGCTCCTCACATTGGAATATTCTCCTGGATTACCAGCAGATTTACGTTTGAAAGAGGCTGAAGAAGATCCTCTTAGTTTCCTGCACTCACCTGACAACTATTGTACGGTTTTGTATAACGATGAAACCCATACCTTTGAACAAGTCATTACTACCTTGGCCAGAGTTATTAAATGCTCTCAAAGGGATGCCATTGAATTTGTTACCAATATTGACAGAGAAGGCCGGGCAGTTGTCAAGTGCTCTACTTTTCAACATTGTACTGAGCTCAAACAAGACATTGAGCGGTTCACTTCAAGACATGGTAACAGACCACTGAAAGTGTTGGTAGTTCATGCTCATGTCGTAGCTCATCAGTTGTATGCAATGCGTCTTCTCACATGGCTCCAAAAGATTCTGAGCAACTGTGAAGGGTTCCGTGTCGTATTCAGTGAGGTTGCATTGCAAATAAAATCTCCAGATACATCTATAGTCGAAGGAATTTTGTTACGGGACTCAAATTTGTGGAAGTCTGCACGCCTTCATTGGCATCGACTATTTATTTCAGGAATGCTAATGGAGTATGAGAGTAAGAAAGCTTTTGCTAAAGTGTTTACCAAGAATTATGGAGCAGTGATGAAAGATTTCATCAGGGATGATCACGACCACTCATTTTCTGTAGCCTCTCTGGCAGTTCAAGTTTTTACTGTTCCAACTCTTGCCCATTATCTTATTGCTCATGAAGATGTGTTGTTAACATTAATGAATACGTTCATTTCTGAGTGCTCCAGGAAGACAAACAAGTCAGGGAAATTGGAATTTGAAAGAAATGCACCAAATGGTGCATTTAAAAGAGCTCAGTACATCTTGTATGACTTGAGATACCTGTTGGGAGTTATACCAGATGAATGGACCGATGAACTTCGTAAAGGAATCTTACAAGGAGTTACTTTGCTTCTGAACCTTTTAAATATTATGCAAGGAATGGACGCAGTAACAAGGCAAGTTGGTCAACACATGGAGTATGAACCTGAGTGGGAATCAGCATTCAATTTGCACATCAAACTTGCTCCTGTCATCACTTTGATCTTAAAATGGTGTGGATCTGATAAAGTCGTCCTTATCAAAGCTTATCGAGCAACTCTCAAGAAACTTTATGAGAACCCTAGCTTCAACCCCTCAGTTGTTGGGGAAGTACGTGAATTGGCTGATCACAGTGCCTCTTGCTTGCAATATGATGTGTCCTCTCAACCTGTCTCAATTCATTTGCCACTTTCTAGATTTCTTGCCGGTCTCCATCTTCATTTAGAGAAGTTTGGTTTAAATTTTGATTCTCCTGAAGTTCAGATCAGCTCTAAGCAATCTCCTGTCCAAATCATTGAACCAGTTCTGAGAACCCAAGTCATGATTTCCCAAGTTCATGCTGGTATGTGGCGCAGAAATGGTTATTCTTTACTCAATCAGCTCTACTTCTATCACAATGTGAAGTGCAGAAGCGAAATGTTGGACAAAGATGTTGTTCTTTTGCAGATTGGAGCTTCTTTGATTGAAAGCAATGAATTTTTAATTCACTTACTAAACAAGTACAATCTTATAAACTGGGCAAATCCACAGTTTGAATCCAACACACTGAAGAATCCTGAAGAAGATAGTATGCGACAAACTATAAGTCTGGTTGAAGAATTTTTGGGTTTATTAATTACCTTAGTAGGAGAGCGATACAATCCTGGAGTGGGGAAAGTTACCCAAGATGACTGTATCAAAAAAGAAATCATCCAACAGCTTTGCATCAAACCTTTGTCACATTCTGAACTAAACAAAACTTTACCAGATGATGTTAATCATGAAACTGGGATGGAAAAAGTAATCAATGACGTTGCAGTGTTCAAAAAACCTACTCAGGCATCAGGCAAAGGAGTTTATGAGTTGAAATCCGATTTATATGATCAGTACAATGTCTTTTTTTATCATTATACACGTGAAGAGTTGTCCAAATCTGAAGAAGAACAGCGTAAAAGAAGAAAGCAAGCAGGAGAACTTGAGTGCTGTCCCCCCCCTCCACTTCCACCCCTGTCAGAATCTTTCAGCATGATGGCAAATCTACTCCAGTGTGATGTAATGCTTCACATAATGCGAATAGTGCTGGAAAGAAGCATCAATTTGAGAGCAAGAAGTTTCTCTGAAGCACAGCTCAACAAAGTGCTTCATCTTATAGGGTATGCTCTTCATGAACAAGAAAGACAGAACTGTCAGTTTTTCTTGTTTCCTGAACGAGCAGAGAAATGGGAGTTAGAATCCCTTATGCAAATGCTTTCAAAAAGTCCTAGGATAGAAGTTCACAAAGATTTATTGACATGGGTTCTCGCAAAGTTCAGAAAAGTTTCTGCTTCACGTAATGCAGATTCTCAGACTTCTCAGAATGAGGCTGTTGTTGAACCCTCTGGCAGTCATCAAGATGAAACAGCTAAAGAGGAAAAGAATTGGAGAGCAGCTAAAGCTGCAGAGAAAAGAGCAAAAATAATGGCCCAAATGACAGCTATGCAAAAAAGCTTCATGAAAGAAAATGCAAAGCTCTTTCAGGCTTATTCTGACTCGGAGGAAATGACTGGGTCAAATATGGATTTGACAGAAATTGTTGATGAGTCTCCAGTCTGTCTAGGCCCAAATCAAACATCAAGAACATGTCCAAAGAAGACATACACTTGCATTTTATGTCAAGAGGATCAGGCAGTAACAGCAGATGGACCTGCTCTGGTGTTTGCCGCGTTTGTTCAAAAATCAACAGTTCTATGCCGAAACAGGAGTCAAAGTACTGAAGAAGATGATGAACAAGATCCACTGTTTTTAACACACAAATTAGGCCCTGCCCCTCACACCAGTACTTGTGGTCATGTAATGCATAGTGCTTGTTGGCAGAGATATTTTGATAATGTTTTGGCTAAAGAAAATCGCCGTCCTTACCGGCTGAGGCAACCTGCCAGCTTTGACGTTGAAAAAAATGAATTTCTCTGTCCGCTTTGTGAGTGCTTAAACAATACAGTCCTACCTCTTATTCCAGCTCTTGGTACCTTCCAACAAGGCAGTCAAAATATTGACAGTCTCAACCTTGATGAGTGGCTAAGTAGCATCATGATTGCTTTAAAACACAAGAAAAGGATTCAGAAATCAAAAGCAGCACAACAAAATGTAACCAAGCCAGAAAATTTAACTACTGCAAAGAAAACATCATTGAAAACTGAAGTTCCCTCTAGTTCAGACGATACTCCATCAACTTCTCTTATAGCATTAGCTACTCCTTCACCATCTGTCGATCCAGCATCTACAGAGGATGAAACTAACATATCCACTGATCTCTCTACTTCTGATGAAGATCTTGAGTATGAGGATGAACCTGTTCCTACTACCAGAGAGATAAGCATTGCCGAAAGTGATGTTGTGATGCAGTTGTTGCTGTATTCCCGTGCTGATCAAAATTGTGAGTCTACAGGAGAAGGAAATGGCTCTGAAAATAAAACTCCCACTCAGTTGTCTAATGATTTGTCGGAGATGATCATATTATTCTCACAAGCTACATTTACCAAAGGCTTGGGAACACATCCCAATCAGGATGATCAACGTGTTCCTCTAATGGCATGGAAGTCATGTGCTTATACAATCCATTCTCTTGAATGGTTAACCAGAGATATTGGTAAGCCCGTGCTGGGTGACTTATCGTGTAGACAGCAAGATTGTTTGGAAGGTTTAATTAGAATTGCAGGTGTATTGGGATCCACTTGGAAGCAGGAACAAGTTATCAATGGTCATGCCTTCCGTTTATTGTCATTGATATTAGAGAATCCATCAGATGGTCCTTCACTACTTGATTGGGACAGCTTCGGTGTCCTAGTACCACTTACCATTTCTATTCCCAGTCTGTTCTATACCGAACAACCGATCCCAATACCGATGGGCACAACACTGGAATTACACACTCTTCACCTTATGTTTATCTCAAATATGGCCCAAATAATATTGACCAGTGATTTGCAACGTGATGGGATACCAATGGAACAAGAAGAGACAGATGAACCTGAAACAGAGTGTCTTCGTGAGGTCATTAAAATCTTAAGAGGTAATATCGAGGTCAGTACGTCTGCAGTTTGGAGAATAGTACAAGAGAACTCTGTACCATTCTTGCGTTGTTGTGTCCTGTTCTACCATTATCTAACTGGAGTTCCTGCACCTACAGTTCTAACCGAAGTTGGGGGTGATACATTTGTCAATATGTGTTCGTACCTCGGACTCTCATCTTCATGTAAAGAACTGTTGTCACCTACCAATGTGTGTACTTTAATAAAAAAGTGGGCCAGCCATGAGAAAGTGAAAATGTGGTTGAAACAGTCTCCAATGGTGTACAGAGATCCCTTGGCCATCAACAAGCTAGTCAGTTTGCCTGACGACTATAGTGAGCTGATCAACACTGTGAGCCTCTTCACTTGTCCGAACAGTGATCGTGAGGACTCTCGTAACCCGACAATGTGCCTCATCTGCGGTGAAATGTTGTGTTCTCAGAGTTACTGTTGTCAAACAGAGCTGAACAAGATTTTG
>Auc206
CCCCTGGACCAAGATACCAGGCAGGCAGAGTTCTACGCCGAGCAGCCCGAGGATGACGACGGCCCTATCCTGGTCTCCCGGCAAGACACGTACGGTCGGGCGATCAGTGGACAACCCAGGGTCAATCCCCGATTCAAGCCTGATAGTCCCAAACAACCTCCTGTGCAGACCATCAGAAACTACAACAAACTGAATGACGACGGTTCATTCACCTTCGGATATGAGGCGGCCGACGGAAGCTTCAAGGAAGAGACTAGAGGGACAGACTGCGTCGTCAGGGGAAAGTACGGGTACATCGACCCCGACGGTAACAAAAGAGAGTTCACCTACGTTTCCGGAAACCCGTGCGACCCGAACGCTGTACAGGAGGAGGAAGAACAACAACAACTTCCGGACAGCGGAGAAGAGAATATTCCTGCAAATGCTAATTACCCCCTGAGACGACCTGTAGCGAGACCTAGGCCTCAGTCACAAGCACCTACGACGTTCTTCCACCAAAACTATAACACTGTTTCATCACAAGAAGAAGAGGAGGAGGAAGAGAATATTCCGGTCAGAGCACCTGTGAGGAATCCCGCCAGAGCCCGCCCTGTAGCTCCTACATACAGACCGTCCTTCTCGCAGAGCACCGCAGCACCACAGCCTGCGTTCCGCCCCTCGCCGTCACCCAAGGCAGCATTCATCTCTCAGCCACCTCCTAGACAACCTCAGGCGGTCAGGATCACCCCAAGACCCGCAACCGTGGAACCGGCGACCACTTATCGTCCTCGGCTGCTGGAAGTGACCGCCACTCCCACACCCACTACTTACACCAAGCAGATCCGCCCCACATCCTTGTCTACACCTGCTGCACCCGTTGACTTTGATGAAGAGTTCAAGAAATTCCAGTTGGAAAACAATGTGGTGTCGACAACATCAAAGCCTTCCAAGGCCGTGACGAGTGACCCTATCTATTCCACTGAGCTCGTTTTCGACCCTTCTAGTGGCCAGTATAACACCGTCCTCTACCAGGCGCTTCCTCAGACTGTGGGAGGAGAACTCAACCTGAGAGGTAGACTACAGCCTTACGTGGACAACCCATTCTCCGCCAACCCCTTCCTGGGATCTCAAGGTCCTCTGCAATATCAGCAGCAACTGTTCCAACAGAACCAGGCCCAACTGCTGCAACAGTCCCAACAGTTGTTCGCACAACAGCAGAAGAAGCAGAAGCCTGTAGCGAGTTCGGTGAGGTTGGAGAACCCCAGGCAACTCTCTCAGTCTCAGGGCTTCCCCTCCAGTCTACTGCAGCAGGAACCACAAACGTTTCAACCTCAGTCGTCCAGGTCGGCGGCACCGGCGAGGGCGCAACCCACGCGCTTCTCCTACCAGCCCCAGGGCGTCCAGTCTTACTACTACGTAAACCCTCAGGTGCAAGCGGGCAGCAATAACTTGGCAGCCGGACAGATAGACGCCTTCCTCAGAGGGCACAGCCTCACGGTC
>Auc207
GTGATTTACCGGTGCAGAGAGATGGCGGACAACTGTGGGATGTGCCTGGCATTGGCTGACAAGTTCGCATGTGGCTGGTGCCAGGTATCAGACCGGTGTGAGGTGAGTGAGCAGTGCGATCGTGGTGGTGGTGTGTGGCTCAACCGCAACCACACCTGCCCGAACCCTGAGGTGACATCCTTCACTCCTCAGCTGGGGCCATGGGAGGGTGGCACAAACATCACCATCGAGGGCATCAACTTGGGAAAGACCTATCAAGACATTTACGGCGGTGTTGAAGTTGCTGGTCTGCCTTGCGAACCATACGAAGAACTGTATGAAAAAACAAAACGCATAGTCTGCCGAGTTGATAGTCCAGGAACGAATGTCATGCGACGAGGCCCTGTTGTGGTTCGAGTGGAAGATTTCCGAGGGGAGAGCAAACAAACATATGAGTTTGTAGATCCCAGTTTGGAAGCTATCTCTCCCAAATTTGGTCCGAGATCTGGAGGTACTCTGCTGAAAATTCAAGGCAACTATATGAACGCAGGTTCTCGAATTCAGGCATCTATTGATACTCTACCCTGCGACATTATTTCTACCAGTCCTAATGAAGCTTTATGTATCACCAGTGCATCTGATCGGCAGCGCAGTGGCAAAGTTAAGATGAAATTCGATAAAGGTGATCGCTCATATGACAAAGAACTGTTTGAATATGTGGAAGACCCAACTATTGAATCTGCAGAATCTGGAGTTGCTAGCCAG
>Auc208
TATAGCCGGTGGGTGACACGGAGAGTAGCGGTAGCGTCCATCGCCTGTGTCTGGCTGTTGGCGGGTCTCATCTCTTTCGTACCCATCTCACTGGGGCTCCACAGGCCGCCACAACCGCTGGTCTTCACCTCTGGTGACACCGAGTACCCGACCTGCGCGCTAGATCTCACTCCCACGTACGCTGTGGTCAGCTCCTGCGTCAGCTTCTACTTCCCCTGTGTCGTCATGCTGGGCATCTACTGTCGACTGTACTGCTACGCCCAGAAACACGTCAAGAACATCCGCGCGGTCACCCGGCCCTTGACCGCATCCCAGGGCCTCGCACCCGTCACACACCACGCCTCCTCGCCCTACCATGTCAGCGACCACAAGGCGGCTATTACTGTAGGGATCATCATGGGAACTTTCCTCCTCTGCTGGGTTCCCTTTTTCTGCGTCAACATCATCGCCGCTTTCTGCAAGACCTGCATTCCTGGCATGGCCTTCAAG
>Auc209
TTCATTGAACACGACAGAGTGGCTGGATGTTGGTCGTTCCTGTTTGTACTCTCCAAACTACCCGAGCTTGGAGATACCATATTCATCGTTCTGCGCAAACAGCCCCTGATATTTCTCCACTGGTACCATCATATCACCGTCCTGCTCTATTCCTGGTTCTCGTATACAGAGTACACCTCGTCAGCTCGTTGGTACATCGTCATGAACTACTGTGTGCATTCCATCATGTACTCGTACTACGCCCTGCGTTCCATGGGCTACCACCCCTGGATGAAGATCGCGATGTTGATCACGTCCTGCCAGCTCACCCAGATGATAGTCGGTTGTGCCGTCAACATCTGGGCAGCTCAGTACTTGCAGGAGGGCAAACAGGATTGTCACATCTCCTGGTTCAACATCAAGCTTTCACTTGCCATGTACTTCAGCTACTTCGTTCTGTTTGCCCGGTTCTTCTACAAGGCCTACGTGAGTCCCAGCCGGGGCAAGACGAAGGCTGTCGGAGACATCCCCGGCAACTACACCAGCAACAGCGCCAAAGTAAAGTCTCAC
>Auc210
ATGCTTACTAAATTTGAAACGAAATCGGCTCGTGTAAAGGGTCTTTCTTTCCACCCTAAAAGACCATGGGTTTTGTCAAGTTTGCATAATGGTGTTATACAGTTATGGGACTACCGTATGTGTACATTACTGGACAAGTTCGATGAACATGATGGACCAGTGAGAGGTATATGTTTTCATAACCAGCAACCCATATTTGTATCAGGAGGAGATGACTACAAAATCAAGGTATGGAACTATAAGCAACGAAGGTGCATTTTTACACTTCTGGGTCACTTAGATTATATTCGTACAACTGTGTTTCATCATGAATATCCATGGATTCTTAGCGCATCTGATGACCAAACAATCCGTATTTGGAATTGGCAAAGTCGCACTTGTATCTGTGTCTTAACTGGCCATAATCATTATGTCATGTGTGCACAATTTCATCCTACAGATGACATTGTGGTGTCTGCGTCTCTAGATCAGACTGTAAGGGTATGGGATATCTCTGGCTTAAGAAAGAAGAATGTAGCTCCAGGACCTGGTGGTCTTGATGAACATTTGAAAAATCCTTCGGCAACAGATTTATTTGGTCAGGCAGATGCTGTTGTAAAACATGTTCTTGAAGGTCATGATCGTGGTGTTAATTGGGCTTGTTTTCACCCAACTCTACCCTTGATAGTTTCAGGTGCTGATGATAGGCAGATAAAACTGTGGCGAATGAATGAAGCAAAAGCTTGGGAAGTTGATACCTGCAGAGGGCACTATAACAATGTATCTTGTGTCCTTTTCCATCCACGTCAAGAATTAATTTTGTCCAACAGTGAAGACAAAAGCATCAGAGTCTGGGACATGACTAAAAGAACTTGTTTACATACGTTCCGAAGGGAACATGAACGATTTTGGGTCCTAGCTGCTCATCCAACCCTTAATCTCTTTGCTGCAGGTCATGATTCTGGTATGGTTATTTTCAAATTGGAAAGAGAACGCCCAGCTTATGCAGTTCATGCTAACATGCTTCTTTACATCAAAGATAGATTTCTACGTAAACTTGACTTTACTACAAGTAAGGATATGCCCATAATGCAATTACGAGGTGGAGGGAAAACTCCAGTTTACAGCATTGGATATAACATGGCTGAGAGTGCACTTCTGGTTTGTTGTCGAAATAGCAATGTTGATAATTCAACCTATGACTTGTATAGCGTTCCAAGAGAACACACTGATGGTCATACTGTTGAAACAGCAGAGAGTAAACGGTCTACAGGTGTTACTGCAATTTGGGTAGCTAGAAACAGATTTGCAGTTCTTGATAGAAGTCACTCATTAGTTATCAAAAACTTGAAAAATGAAGTAACAAAGAAAGTAGATCAGCCTTCCTGTGATGAAATTTTTTATGCTGGTACAGGTATGCTACTTCTGAGAGATCCAGATAATGTCACACTGTTTGATGTTCAACAAAAGAGAACCTTGGCTCAAGTAAAAATTTCAAAGTGCCGTTATGTTGTTTGGTCATCGGACATGAGTAATGTAGCTTTGCTAGCCAAACACACCGTTATTATTTGCAATAGAAAAATGGAGGGTCTTTGCTCAATTCATGAAAATACCCGAGTCAAGTCTGGAGCTTGGGATGAGTCTGGCGTATTTATCTATACTACAAGTAATCATATTAAGTATGCAATTTGCAATGGAGATCATGGAATTATTCGTACTCTAGACCTTCCCATATATATCACCAAGGTAAAGGGAAATCAAGTCTTTTGCTTAGATCGTGAATGCCGTCCAATGGTTCTCAGTATTGACCCAACTGAGTATCGCTTTAAATTAGCCCTCATCAATAGGAAATATGACGAAGTTCTACATATGGTCCGTAATGCACGTTTGGTTGGCCAATCTATTATTGCATATTTACAGCAAAAAGGCTATCCTGAAGTTGCATTACATTTTGTCAAGGATGATAAGACAAGGTTTGCTTTAGCTTTGGAGTGTGGTAACATTGAAGTTGCTTTAGAATCGGCTCGTGCTCTAGAAGACAAAAACTGTTGGGAACGACTTGGACAAGCTGCTCTGATGCAAGGAAACCATCAAGTTGTGGAAATGTGCTATCAAAGAACAAAGAATTTTGACAAGCTCACATTTTTGTATTTGATAACTGGAAACTTAGACAAACTGCGGAAAATGACAAAAATTGCAGAAATTCGCAAAGATCTCTCAGGTCAGTATCAAGGAGCACTTCTGTTAGGTGATGTAGCTGAACGAATAAAAATTTTGAAGAATTGTGGTCAAAACTCATTAGCTTATTTGACTGCAGCAACACATGGGATGGATGAAGAAATGAATGCCTTAAAAAGTGTTTGTGATGGTAACCTTCCTCAGGTTCCACAAAATGCCCGATTGCTAAAGCCACCTATACCTATTGCTCAAGCTGAAACCAACTGGCCATTGCTAACGGTATCTAAGGGATTCTTTGAGGGTGCAATAATGGGAGTAGGGAAAGGGAGTGCTGCTCTTGCAAGTACAGCTCTAGCTGCTGATGATGCAGGTGGTGAGGGTTGGGGAGAAGATGCAGAATTGGGAATGGATGATAGAATGCCTGGTGATGAAGACCCAGAAGAAGTTGCTGCATCTGCCCCTGAGGAAGGTGGAGGCTGGGATGTAGGTGATGAAGATGTTGAACTACCACCCGACCTTGCAGGAAGTTCTCCATCTGTAGAAGAAGGCTACTTTGTGGCTCCCACTATTGGAGTGTCCCAAAGCAAAGTTTGGGCAACCAACTCGCAACTACCTATCGACCACGTTATGGCAGGTAGTTTTGAAACAGCTTTCCGTCTTTTGCATGACCAAGTGGGAGTCACAGAGTTTTCACAGTTCCAACATCTGTTCATGGCTGCATTCAGTCAGTCTCGAACCAGTTATTCATGTCTACCTAGTTGTCCTTCACAGTTTGCCTATCCTCATCGTAACTGGAAAGAGGCAGGTCCTAAAGGAGGTCATCCTGCAGTTTGGATTAAGTTAAGTGACTTGGTAGTTCGTTTGCAGCAATGTTATCAACTTACTACTGCAGGAAAATTTTCCGAAGCTATAGAAAAACTCAGAAGCCTTCTTTTGAGCATTCCTCTCCTTGTTGTAGACACTAGACAAGACATCGCTGAAGCTCAACAGCTTTTGCAAATATGTAGAGAGTACATATTGGGGTTACAAATGGAGACTACTCGTAAAGAACTGCCCAAGAATACACTTGAAGAGCAGAAGAAAGTTTGTGAACTGGCTGCTTACTTCACACATTGCAATCTTCAACCGGTCCATCAGATTTTGACTCTTCGCACAGCCATCAATCTCTTCTTCAAGCTAAAGAACTACAAATCAGCAGCATCATTTGCACGCCGGCTTTTGGAACTTGGGCCACGTCCAGAAGTAGCTGCACAGGCTCGTAAGATGTTGCAAGCTTGTGACAAGAATCTAGTTGACGAGCACTCTCTTGCCTATGATGAACATAACCCCTTCAGCATCTGTGGAAAAAGCTACAGTCCAATTTACCGAGGGAAACCAGAGGAGAAATGTCCACTTTGTGGTGCTTCATTCCAGCCTCAATACAAGGGCAACGTTTGTAACGTCTGTGGTGTAGCAGAGATTGGCCGAGACGTCATGGGGCTGAGAATCAGCCCTTTGCAGTTCAGA
>Auc211
ATGATTCTGAATAGAGTAAAACTGAATTGTGTCAGATCACTAATGAAAACTGAATTCACAAATGTTTTCAATAAAACGCACCAGAGGCTATTGAACATTTCATGCCAAGCTGAGCTGTTGAAGACACGTGGTTTAGTGAGAGTGAGTGGGGGGGATGATGTTTTACCCTTCTTACAAGGTATTGTGACTAATGATATGAGACATTTACAAGAAAATGGTAAAAGTTTATTTTCAATGTTTCTCAACACCAAAGGAAGAGTACTCTATGACTCAATAATTTACAAGACAAATGAAGAGAACACTTATTTTGTGGAGTGTGACAGTCAAGGACTCAGTGACCTTGTGAGGCATCTGAAGATGTATCGAGTGCGGAGAAAAATAAATATTGACTCTATAGATAATGAATATAAAGTATGGGCTCTTTTCAATCCTATATCAATTGAAATTTCAACTAATACCATTAACAGCCTAAAACAAGAACAAATTGTACCATGTACTTTACCTAATCTTGAAGATAAAGCGGGACTTACATTTTTAAATGATTTGGTTCTTGATAGTGCTTTAGTTTATGCAGATCCAAGATTATCGAGTTTGGGTAGTAGAGTCATTGCTCCAGATGGTGAAAATATAGTGGATGCTGTACAAAAAGCTGGTGTCAAAGTAGAAACTTCTTCACCATATTCGTATCGCATGTTCCGATACAGGTTAGGAGTGGGTGAGGGCACCGAAGAGTTACCGATTGGGAAATGCTTCCCTTTAGAGGTAAATTGTGATTATCTCCATGGAGTCAGTTTCCACAAAGGCTGTTATATCGGGCAGGAGCTCACAGCTCGAACTCACCACACTGGAGTTGTCAGGAAACGGTTAATGCCTCTGTTGTTGGAATCAGAAGTGACGAGCGGGAACTTTCCTGTTGACACACCCATCGAGGCTGCTGCAGGAGATAGGAAAACTGCAATTGGTAAACTCAGGGGAGTGGAGAAGAATTGTGCTTTAGGTCTGATGAGAATTGCAGAAGCACTAGAAGTGCACAAGTTGAAAGTTAGAAATATTGAGGGTGAAACAGTTAGGCCTTTTTGGTGGCCCCAGGAACTGTCCAAGGAAAGGGTGGATACTGGAAGGAGT
>Auc212
ATGATGTTTAAAAACCGAATAAGGTTTACCTCAAAAAAGAGAAAGATTTTTCTTGTCCTTATAGTTGCGTTTGTTGTGATCTATATGGGAGTGTTAACTCATCTTTTTGAAAAAGACTTTTATAATGAATTTTCTTACCCCCTTGAGGGTGACATTTCTGTGTATGTAAATGAGTTAAGAGAGGGCCGTAAACCATCACATGAACCTATTAATCAATACAACTATCCGTTTATTCACAATTGTAAATACAAGTGTGGAAATGATGATGGGCCTTTGAGAGTTGTGTATATAGTTAAGTCTGCTGCAAGCCATTATCAAAATCGGCTTGCAATTCGAAATTCTTGGGGCTTTGAGAAAAGATTCTCTGATGTTCCAATTCGCACAGTGTTCGTATTGGGTGTGGATATTTATGATTCTGCATTACAAGAAAGTATTGATTTAGAAAGTAAGCAGTTTGGTGATATAATTCAAGCCAATTTTACGGACACTTATTTTAATAACACAATCAAGACAATGATAGGCTTTAAATGGGCTGTAACATTCTGTAATAATTCTAAGTTTTATTTTTTTGTTGATGATGACTTTTATGTTTCTACAAGGAATGTTTTACAGTTTCTCAGAAATCCTGTACACTACCCTAGTTATTTAGAAATGCCAATAGATTCAATTGACAGTCAGACAAATTTAAATGTTCCTACAAAGAGGGATCTCTTACACAAAGTACATCCTAATAATAGTGAAGACTTAAATGGACGAAAAATTTTACAAGTTTTGGACTTTGAACTGCCAGAAAAAGTTAAACTTTTTGCAGGATATGTGTTTGTATCATCTCCTCATAGACACAGATCAAGTAAATGGTATGTGCCTTTAAGTGAATATCCATTTCATTTGTGGCCTCCTTATGCCACAGCAGGATCTTATGTGGTTTCTAAGGAGGTTCTACTAGATTTATATTATGGGAGTTTATACACAAAACATTTCCGGTTTGATGATATCTATCTGGCACTGGTTGCTTACAAACTTAATATTGAACCATTTCATTGTGATGAATTTTACTTCTATAAAAAAGGATACAGTAGTCACAATTATCATTACGTTATCGCATCGCATGGTTATGGAGATCCAAATGAACTGCTTAACGTCTGGAATGAGCAAAAGTCTGTTGGCAACGCT
>Auc213
CTGAAAATACATATTACACTTATCCACAGGATGGAAGTTGTTGGACTAAGGAAAAACCTTAAAACTCAAGAGAAAAACTTTATTTGCGACACATGTGGCAAACGATTTGCTTTCAACTGCCTCCTTCAGGACCACATAAATCTGCATACAGGACTAAAGCCATATTGTTGTCACAAGTGCGGAAAATCATTCTCTCAAAAAGCGACACTGAAGCAGCACACAAAGACGCACAGTGATGTTCGCCCCTTTCAGTGCGCTGAGTGTTCTCTGGGTTTCTATGGTAGGGGTGATCTTATGAAACACATAAGGAAACATACAGGCGAGCGGCCTTATGTATGTGAGATGTGTGGGGAGGGGTTCTCACGTAGTGGTCACCTCGGAGTTCATCGACGTTCACATACAGGTGAGCGGCCATACAGCTGCGATGTATGTGGACGAGCATTCACCAAGAGGGGAGATGTGGTCAGACACCGCCGCATCCACACTGGTGAGCTGCCGTACCTCTGTCAAGTCTGCGGCAAGAGTTTCCGTCAGTCCACTCAGTGTGCCAACCACATCAAGAGCCAACACCCAGACAATCTGATGCCTGTCTTTGTGGCCAAAAATCCTACTGCTTTCAACCAAAGGATGGAGTCACAGTTTATTTGC
>Auc214
ATGTCGAAACGACCAGAACATCAGGCACCCCCTGATATATTTTATAGTGAAACAGAAGCTCAGAAATACACACAAAATTCTAGAATTATGAAAATTCAAGAAGAAATGAGTGAACGTGCTATAGAACTGTTGTGTTTACCCGAGGACGAGAATTGTTTAATTTTGGATATCGGTTGTGGATCTGGATTAAGTGGTTCAGTTCTTGAAGATCATGGACACATGTGGATCGGTGTTGACATATCAACTGCAATGTTATCTGTGGCTCAAGACAGAGAAATGGAGGGTGATCTTGTTCTAGGTGATATGGGTCATGGTATGCCTTTCAAACCTGGATCTTTTGATGGTGCTATTAGCATCAGTGCTCTGCAATGGTTGTGTAATGCAGATCATGCTAATCACAAACCAGCTAAAAGACTCAATAAGTTTTTCTCTTCTTTGTATGCATGTCTAAGTCGAACAGCCAGGGCAGTGTTCCAGTTCTATCCAGAGAACTCTTATCAAATTGAACTCGTTACAGCAGAAGCAATGAAAGCCGGATTCTATGGAGGATTGGTTGTAGATTTTCCAAACTCAACTAAGGCTAAAAAGTTCTTTTTGGTTTTGATGACTGGAGGCGCAACCCCTCTACCAAAAGCCTTGGGTACAGACGGAAGAGATGAAACTGTTCGCTTTACCAATAAACGTGAAAAATATGAAAAGTTGAAAGGTAAACCAATGAAGAAAAGCCGTGAATGGATCCTTGAAAAGAAAGAAAGGAGGAGAAGACAAGGGAAAACAACGAGAGAAAATTCTAAATACACTGGTAGAAAAAGAAGTGGAAAGTTC
>Auc215
GTACGGCGCCTGTCTGAGCAGGGAGGTGCTGAGGGCAAGGGCCCGTCTCCCATGGAAGCCGCCTTCCTAGCTACTCTCTCCCAGGCCCCAGTCCCGCAGGCCGGGGGTCGACGTCACTCCGTAGTCACCATCTCCCGAGCTCCGCCCACGTCCGTCATCTTCGGTCGGAACAGACGAGAGTCCATCGCAGCCTTCCCTGGAGGACTGCCACGCCGCGACTCCTCATCCAGCATCACAGGTAGCAACTTCAATCTTCAGCTGGACATCATGGATGACATTGCAGAGATCAAAGCTGCTCGGAAGGTCCGGTTAAAAATGTGGCAGAACGACAACCAAGATAAGGTGTGCGAGGTGCAACCACTTGAAGGAGGGCCATCATCCAGATATCATCAGCAGAACCCAGGATCGTCCAGGAGGTATTCTGATGTAACGGGTATTTCCGCTATACCTCCTCCCATTCCTCCCCGGAGGAGAGCCTCCGAAATGCCGCAAGTCCGGAGGGATTCCACACCACCCCCTTCTATTTTGGGTAAAGGAATCGTTTGTTCGAACACAGATCTGATTTCGATGCTGTCCTCTCTGACCTCGTCAGCACAAGAGATTCACAATCTCTGCAAGCTGGAAGGTGTCAAGCCAACTGCACTGGACATGAAGCGATCTAGACTGAAGGGATCGAGATCAAACAGTTTTGACATATCACTCTTGCCAGAGGGCAAAGGTCCATCAGTTGACAAGACAGAAAATGAAGCTTCCAATTGGTTTATCAGGAGGCACCAACCGATGGCCAACAAAAGTTGTCTCAGTAAGGAGGAGGACAGGAAAGCAAAGGCTATTGTAACTTTTGCAGATGAGAAGTTAAAAACATCTTTGGCTGAGAAGAAAAAAGATGAAGACATCAAAACTAAGAATGATCAGAAAAGATCAACAGAGAAAGTTCTGTGGGACAAACCATCAGGATCTGTAGTGGACCCACAGGTGATAGGAAGTGCAATCGAGGAATATCTTAACCAGAAAGGATCAGAAACAGGAGTATCGTCTGTAATAAAAGATGAGCCAACACCTTCCAATCCAAGCAAAACCTCTAAGACATCATGGTTTGGATCCTCAACAAAAAATAAACCCGCAGAGGAGGAGGGAACATCAGCCTCATGTGATAACTCCATTTGTTCCACGTTAAAAGACCTTTTTGTAAAA
>Auc216
ATGGCGAAGGACTTCACAACTCCCGTCTGGTTAGCGGAAGATTTGGGAGATGTAGTGAATAACTCCCTGTACGGCAACAACTCCCTTAACGAGACTATGTTCAACTGCAACACAGACCAGCCGACGCTCTACTTCATCACTCAAGTGCTGTACGCGCTTGTCTGCATCGTCGGCCTCTTCGGCAACTCCCTTGTGATCTACGTAGTTCTACGGTTCAGCAAGATGCAGACGGTCACCAATATGTACATCGTTAATCTAGCTATCGCCGACGAGTGCTTCCTCATCGGCATACCCTTCCTGATCGCCACCATGAGCCTTCAACTCTGGCCCTTCGGTAACATAATGTGCAAAATCTACATGACCACGACTAGCATAAACCAGTTTACAAGCAGCATTTTCCTGACCATCATGTCTGCTGACCGTTATGTCGCCGTGTGCCACCCCATCTCAGCGCCAAAGATCAGGACCCCTTTGATTTCTAAAGTCGTCTCATTCACCGCATGGACTGCCAGTGGCTTCCTCATGATACCCGTCTTCATGTACTCCAACATCGAGAACAACAGCTGCAACATCATCTGGCCAGAGACGGAACAATTGAGTGGTAACACTGCATTCACTCTGTACTCCTTCGTCTTGGGGTTCGCCATCCCGCTGATGCTGATATTATGCTTTTACGTTCTGGTGATAAGAAAACTCAGAACTGTTGGACCAAAAAATAAATCTAAAGAGAAGAAAAAGTCCCACAGGAAAGTGACAAAACTGGTTCTAACAGTGATTACAGTGTACGTGGTTTGTTGGCTGCCCTACTGGATAACTCAGGTCGCCCTCATCTACACGCCTCCCAAGGCGTGTCAGTCGCACTTCGCCATCACCATTTTCCTCCTGGTCGGCATCCTCAGCTACTCCAACTCTGCTATGAATCCCATCCTGTACGCCTTCCTCAGCGACAACTTCAAAAAGAGTTTCCTTAAGGCTTGTACGTGTGCGGCCGGGAAGGACGTGAACGCCGCACTCCATATGGAGAACAGCGTGTTCCCTAGAAAACACAACCGAGGGGGCTCCGAGAGGCTGAGGACAACGAAGGGGACGACAGCCATCATCTGCCAAGGAGGCGCAGAGGACGACCACGGAGAGACGGGACCACTGGTGAGCAAGACTGACCACTCCACCGCTGTGACCTCCAGGTCGACCGTGACAGTGACCAGTGACGCCAAGGACAGCGCGGTCACCACTCCGGTCAAGAACGGTGTCAAGATCGTGGTTCCTCCTGCAGAACTC
>Auc217
ATGAAGCCCATCACGTTCGAGAACCTGCGCCGTCTCGTTGGCGGCGGCAGGAAGAAGAAAGACCGAGCGGAGTCCTCGTTCAAAAGAAGTGATTCGTTCAAGAGGATATCGATTCGGAAGAATTACCTGGACCGCGGCGGCAAGGGAAGGAACCCTCTGAGTGCGGCGAGTCGCGCACAGGCGGCGGAGAAGAAGAACGGTGCGGTGCCTCCGATCAGTGAGACCAGTGCGGAAGCCGGCGCGGTGCCGGTGGTGATCGGCTACGGCCAGTGGATAAAGTGCATGAAGGCTGAGGATTATGGCAGTAAGGAGAGGACTCGCTCGCCCTCGCAGGAGAGGAAGCCTCCGACCCCGCCTCCCAGGAAGAAGTACAACACTCCCAGTGCGGACTCCTCCCTGGAGATACTCAGGTTCGAGAAGTCGCCCATTTTCGTGCGCAGGCGGTTTCGGATGTCGCCTCCTCCGTCGTCGAAGGTGTTGGATCCCAAGACCGAGGACCGGGAGCGCAGTGATTCCGCTTTGAGCGTCAGTCTAGGGCGAGTGTGGATGGACGCCCCTCTGGCGATGGCCAACGCCCCGCGGAGCTTGGAGTTGCCCAGGCCGTCGTCCTCGTCCGCGGACACGGAAGTCAGTGCACGCCGGGCTCACCACTCGCTCGAGAGTGCGCTAAAAGACCGGCGAGACGACAAGCCCCAGTGTTCCCGACGCTTCCATAACTACCCCTCCCGCCCTCTATCTCCTACTCCCTTCATAATGCCCAATCCGTCAGCCATATGCAGGACCTTATCCTCCACCACTCAGACCACATCCACCAGTAAAACCATCTCGTCGAGGGGCTCCACCGAACTGCTCAGTACGAGTAAAGATTCCGGATTCTCTTTTTCGATATCGATCCCTCGTCTCACCGATTTCGGGTCTCCAAATGCCGGTGGAGGAGGTTTCTTCCGTAAGAAAAAGTGCACCAAGCCGAAGCCCAGCGTCAGTAGAGACGGTTACTTTAAGAGGACCAGTGGTGCTTACAAACAGGTGGACTCGCCGCGGCGCGGGTCCTTACGCAGGAGCAGCAGCCGTACGAGCGCCAAGGCGGGTAATGGTGCCGGCAGAAAGAAGTCGTACGGCGGTACGGCGCGGAGTGACATGTACCAAGTGGTGGTAGGCCGGCCGCCGAGGTCGTTAAAGTCCCTGAAACTGGATCCTATGATCTTCGTACCGCCGGAAAAACGGAAACCGACCAACACCGTGCGGAGGCCAGTCAAACTGGAGGTGCAGGAGATCCGGGACTACTGTTCCCCGAGAGACGTGCGCGAGGAGGTGGACGAGGGTCTGTACGAGTGTATCTCCGGGGAGTTGTCGAGCGAGGGCGAGTGTCCGCCGGGGCCGACGTTCAGCGACAACGACGCCGACACGGAGGACGAGACGTACGCGCCCCTGGGAGTGTCTCCAGTGCCGGACCGCAGACCAGTGCGCCGCAGGAAGTCTGCACGGAAAAACGTGAAATACCTGGTGAAACCGACGATACATCGTGCTCCGTCCACCCTCAAGAAGAACAGGAAAGCCGTCAAGAAAATA
>Auc218
ATGACAACTTGTCACTTAGAAAGAAAGAGATTTTATTGTCGGGAGTGGGCATTTGTGAAATTGTCTCACTGCCTGGAACAGCGTGGCAGTTGCAAGACCACAGGGGCAGTAATAGTTGGGGGACCTGGCTCAGGCAAGACTGCACTGTGCTGTGAGATAGTGTGGCCAGGGAGTGGGCAGAGTGCCAGGCCTCAGCGATGCCTCAATAAAAGACTCTTGGCTTATCATTTTTGCCAAGCTCAAGATGTAAAGACCTTATCAGTTACCGATTTTATAGTAAGTATTGCAGAACAACTATCACAAAAACTAGCACCGATATCTGAAGAATTCTGTGAAAGATTAAAGTCTGATGCAGAAGTAGTCAGTTCATTACAGCGTGAGAATATAATTAAATGTCCAGATGATAGTTTTCGTAAAGGTATTATAGTTCCTCTAGTGGAGATAAAACCTCCGCCCTCTCAATGTTACTTTGTGTTGGTGGATTCCATAGACGAGTCTCACATCTCAGGAGTTAAGTTCGAGAAGAAAAGTAATAGTGGATCCAGCAGAACCATTGGTGAGCTATTGGCCAACAACCACCATCTGCTTCCTCCATGGCTATTACTTGTGTTGACTGCACGCAGACAGAGCAAGACGATAGCAAAAACTTTTTCTGGATTCCGAAAGATTAGCTTAGATGACCTCAGAAAATCCCAG
>Auc219
AGCAACGACAAGGACAAAAATGTCTACACAGTGGACACGATGCAAGGGTCGATACAAACCTGGATGACCAATATGGAATCCTTGGTGTACAATATTTCCAGTAGAAAGGACGGTCCTTCTGGAGGCAACGAGAGGGTGGACGCCATGGAAGCGGCTCTTAGTGCCCGAGTGGACAACCTCGCCTCGTCAGTGGAGCGACTGGAAGTACACCTTCTGCGGCCAACCTCCACAGCTGTGGCCGCCGTAGATACCACTGCCATCATAAGCCACATAGACACTCAACTCGCTAGGCTGCAGACCGCCGAGCCGGAGCACGACTGGCACTCCATGTTCCTCGGTGCCTTGGGCGGACATGAGCATGCCCTCACTGAGATCAAGCAGATGACCGAGAATGTGGCTCGTAGCGTGGATGCCCTGGCAACGAAGGAGGAAGTCACCGGTCTGCTCAACACTACCCACGAGCAAATCCAGGAGATAAAGTACGAGCTGGTCGCAAGCACCGACAAGGGTTTCCTTAAGGTGCAGAACAAGCTGGACGACGCCCACAAGTCCATTACGACAGGTCAAGAGGAACTCCACAAAACCATGACGGATGCGAGCGTCTTGGCTGAGGGTTTCTACGGAGACGTCCAGAAAAGCTACGAACAGCTCCTGAAGGAAGTGAAAGGTCTGGCTAAAGTGGAGCAAGTGATGATTCAGACAGCAGACAATGTCCTGGACACGAAGAGAAGGATCGAATACGGAGTTCACCAGATCCTCCTAGAGATCGGGGATTTAGTTAAACTCCAGATGAAGGATTTGAACATGACGGTGAATAAAAGGTTTGATAATATATCATTCACTATATTGGATAATCAAAACGGAGGGTTGACCAATTTGAGTTCAAAGATTGAACACGAGATAAGTCAGGTTTGGAGACAGATCGGGATTATGTACCAGCAGTTGACGGCGTCAGCTGGGGCCTTGGATCGTCTCCAGCAGCAGACAGACGCTTACGTGAACGGCAGCCTGCAGACCATGGACAGCATGGAGGGCAAGGTGGGGCAGATCACCGGACGTATGGGGGAGGTAGACGACAACCTCAATTATCTGCTAGGGCGGCTTTCGCTGGTCACCCAGGAGTTCAATCAGATCAAGAGTGGATTGGGACAGGCTCTAGACAGCATCAAAAGCAGCTTCAAGACAGTCCAGGAACAGATCAAGGATGTAGGACCCGGACCGAATCCCATCCCTTCGGAAGAGACTGACGTTGATAACCAAGTG
>Auc220
ATGCCACAGAAACACCAGCCTGATCGCTTGGAGGAGCTAGCGTTGAAGGCAGTGGGAGAATGGATAAAACTTGTAGGCGAAGGGCTGGTTAAGCCAGTCTACATCGTGTGCCAGCGAGATCCAAACCAAGGGCAACTGTTTCTGCAGCGCACACTGGCTCTGGTGCGTGAGACTCTGTATGCCACCGTGCCTTGGTACTTCTACGACAAAATGGCCCGGAGGGTGCTGATCGCCATCGGTGAACTCATTAATAAAACCAAGAGCAATTACGATCACTACATACCCATGGCGGTGTTCTTAAACAGTATGAAGGTCGCGGTCAGTCTAACCGAGGTCGTGTTACACCCGCAGTTAAAGAAGCTTGACGTGTCGGTCTGGCCCAAGATCATGCGGCACGTGATGAACACGAACCTGAGTAAGCTGACCGGGCTAGAAGAGCTGAACCTGGGCTCGGGTTCGGCAGGTTGGGACACGAGTGAGGGAGAGAAGTACATTCTGTCCGGTATACAGTGGATGTCAAACTTGACAACGTTCTGCCTCTGCTTCGACTGCACCAACAGCATCATCAGTGTTCTTGGCAGTAATTGTCCGTCCTTGCAGAGTCTGGACGTGACCTCCTCGCGGTCAGTCACAGACCGCAGCGTCCCGTACCTTCTTAACTGCAAAAAACTTAGAGATGTCAAGCTCTATCGTACGTCCGTCACTGTTTCCGGATATAAAGACTTGCTTACAGGACTCTCCAGTATTGAAGATATCGGTAGGTGTGACGATTTTGGAAACGTTCTACAGAGACTCCACGAGGAAGAGGCTGATCCTCTGCCCCTGCTATCACTGACATGCAGAGACTTGAGCTTTGTACATTTAAAACTACTTACAGTGTACTGTCCCAGACTGACCTCCATTTCGGTATTCCATCACGAGAGAATCGCCGACCTCACCATTTTAAGCGAATTGGAAAACTTGAAGGATCTTAAGATTATGAACTCTGATTTTTTTACTGACCGTGTAAAAGAACTTTTGGAGAAAAGAGGAAATAATCTGAACTCCCTACATTTAGAGCACGTCGATGAAATCGACCTAAATGCACTAATCTATATAAGCCAGTACTGTCCTGTTTTGAAAAAATTAAGTTTCTATAATTGTGAATTTACGCAACACAGGTTGTTGTTGTTCAACCTGAAAAAACTGGCAATACCTCCTTTCTCCTGTCTGGAGAGGTTAATTTGTGCTTCAGATTGTTCTCTTAACGATCTCGAATTCTTGATGACACACTGTAAGAATATTCAGTACATACAGCTCGGCTCTTCCACTGGAATAGACAACGCTACCATGAACAGAGTGTTGACGCAGAACCCGATGAAGAAGCTGGAGGAACTGAAAATATTGTACAGTAATGATATCGGCATGCAAACGGTGCGACTAATGATGACTCAGTGCGAGAGACTTGCCGCTCTGTCGGAACTAGAGAGTTGGGGAGGTATCCGACACGACGAACTGAATGACTTCCGTCAGTACATTCGTGTAAACAATATCAAGCTGGATACCACACCCATTTTGTCTCTTGAC
>Auc221
ACAATCTGGAACCGAGTGTCTGAGATGGTGGGACTGGGATTGTTCAACCCGGATATGTCTCCAGTCACGGAGGACGGGCGACTACGAGAGTGCTTGCCGGTGGGATCTGACTGTACGCTCAGCCCTCTACTGCCCACGACGCAGACAGCTCCGGCAACCACCACCACGGTAGAGGAGTTGTCCGTCAAGAGAGTTGTCTGTAGTCCTGACCTCCCTGTGTTTACCATCACTCCAGCCGTCGAGGAGGCAGCCGTCGACTCTTCAACGTCTGTTCCTGAGAAAGTGTTTCAGTGTACATTCTGTAATAAGACTTTTGATCAAAAAAATACGTTCCAAAACCACCTTCGCTCTCACGGGAAGGAAGGAGAGGACCCTTATCAGTGTAACTTCTGTGGGAAAAGTTTTGCGGTGCCGGCTCGTTTGACTAGACACTACCGTACACACACCGGCGAGAAGCCCTATCAGTGTGAGTACTGCAAGAAGTCCTTTTCCGTGAAGGAGAACCTCAGTGTGCATCGGAGAATCCACACGAAGGAAAGACCTTACAAGTGCGATATCTGTGAGCGAGCGTTCGAACACAGTGGTAAGCTACACCGCCACATGCGTATACACACGGGTGAGCGTCCCCACAAGTGTACTGTCTGTTCCAAGACGTTCATCCAGAGCGGGCAGCTGGTAATCCACATGCGGACCCACACCGGAGAGAAACCGTACGTGTGTAAGTCATGTGGTAAGGGCTTCACCTGTTCCAAGCAGCTCAAGGTTCATAACAGGACCCACACAGGAGAAAAACCATACGCTTGTGAAATCTGTGGGAAGAGTTTCGGATACAATCACGTCCTGAAACTTCATCTCGTCGCTCATTACGGCGAGAAAGTATACAAGTGCACCATCTGTAACGAGACATTCACATCCAAAAAGTCAATGGAAAGTCACATCAAAAGTCATTCAGAATCGGCGGTCGATGTGAGAGGTGAAGATGATGTTAGATCTCCTGGACTAGCCGAGTCGTCGTGTGCATCATCGACCAGTGACAAAGAAAATCATAATAAAGACTTGGAGGCAGAAGTTATCAAAATACAAACATCGGTTTCCAGTTCGGTGACGAGACAGAGTTACGAGGCTACGTCCAGCCAACCTCATCCAAACATGCGTGAGCTCGTTCAGTATTTGTACCCACGCATGGAGCGCAATATGCAGCACCCACCTTCGTCCGGGCTGAATCCTGCACTCCTGGCTGCAGCCGCTGCTGAGTACGAGGGGAGACATATAACCAACTGGAACGATGACCGTAATCACAACACTGGACTGATCCAGGTGATAGAGACGACATCTCTTCCAGTTACCGAACCTCCGGTATACCTTATACCGGACCCCCTCGCTACGATTCATCGGAGGCAACCTTCCTACAACTTCACCCTCCCACAACCCCCTGAGTACATGGAAAACCAGCAAGTAATTATAAATTTCCCTATTGAGGACAAAATGACGGAGGAGGAGATCAAAATTATGAGTGATCTATCTCGTCGTGAATCGAACGATCCTCTAACCCCTCCGAGCAGCAATCCCGTGAGTCCATCACCATCTTCTTCTCCCGACCCTCTGGACTTGGCCATACTCCCTCGAGATGAACTGACACTTCCCCCACGAAAACGGAAGATCAACTTCAAACCCGAAGTGATGGAGACTTCCGAACCCGAAGTGAGTGCTGTGCGACATAGCTCTGTCATCCAGTTCGCTCGGGCATCG
>Auc222
GTGGCCAATGCAGTGGCAGCTCTGTCTGAGATGAATGAAGCAAGCACAAGCGGATCCCCCCTGATTGAGATGAATGCACAGACTATCAACAAATTGCTGACTGCACTCAATGAATGCACTGAGTGGGGTCAAGTCTTTATTCTGGATTCTCTTGCTAACTACAGTCCCAAAGACGATCGTGAGGCTCAGAGTATCTGTGAAAGAATCACTCCACGTCTGGCTCATGCCAATGCAGCAGTTGTCCTTTCAGCAGTCAAAGTCTTGATGAAGTTTATGGAAATGCTTGCATCAGAATCAGATTTTGTTTCAACACTGACAAAGAAGCTTGCTCCTCCTTTAGTGACTCTTTTATCTTCAGAGCCTGAAGTACAATATGTAGCACTTAGAAACATCAATCTGATTGTGCAGAAGAGGCCTGATATATTAAAACATGAAATGAAGGTTTTCTTTGTGAAGTACAATGATCCTATTTATGTAAAGTTGGAAAAATTGGATATTATGATTCGTCTTGCATCTCAAGCGAACATTGCTCAAGTGTTGTCCGAACTGAAGGAATATGCTACAGAAGTGGATGTTGACTTTGTCAGAAAAGCTGTTCGTGCAATCGGTCGTTGTGCTATCAAAGTAGAGCAGTCAGCAGAACGCTGTGTGTCCACTCTGCTTGATCTAATCCAAACCAAGGTTAATTACGTTGTGCAAGAAGCTATTGTTGTTATCAAAGACATATTTCGGAAGTACCCTAACAAGTATGAAAGTATCATTTCAACCCTTTGTGAAAACTTAGATACTCTAGATGAGCCAGAAGCGAGAGCTTCGATGATCTGGATTATTGGAGAATATGCTGAACGAATTGACAATGCGGATGAATTGCTTGAAAGCTTCCTTGAAGGATTCCATGATGAGAATACACAAGTGCAATTACAGTTGTTAACAGCTATAGTGAAATTGTTCTTGAAGCGCCCAACCGACACACAAGAACTTGTGCAACAAGTACTGAGTCTTGCTACACAAGACTCTGATAATCCTGATCTGAGAGATAGAGGATTTATTTATTGGAGATTGCTATCAACTGATCCAGCTGCAGCAAAAGAAGTTGTTCTTGCAGACAAACCATTGATCTCTGAGGAAACTGATCTACTTGAACCAACCCTACTTGATGAATTGATCTGTCACATTTCCAGTTTAGCATCTGTCTACCACAAACCACCAACAGCATTCGTTGAAGGAAGAGCGGGGCTAAGAAAATCTCTGCCGGCCAGAGCTGGGTCTCAAGAAACAGTCAGAGAAACTACACAAGCTACTGAAGCTTCTGTAATTCCATCTCAAGATTCTTTAATTGGAGATTTGTTAAGTATGGACATAAGCTCTACAACTATTAATCCTACACCAACACCTGCTATCGACTTACTAGGAGGAGGCTTGGATTCCCTCTTGGGAGGGGATGTTAGTGTCACAGCAGCACCTCCTGCTTCTCAGTCAACAACTGGTCTTCTAGGAGACATTTTTGGCTTTGCTCCTACTCCGTCTATGTACATAGCCCCTAAAGTTAATTGGCTCCCTGCTGACAAAGGTAAAGGAATGGATGTTTGGGGAACTTTCTCTCGTAAGAATGGTCAGGTCAGTATGGATTTTACTTTTACCAACAAAGCTATGCAGCCAATGATGGGATTCGCTATCCAGTTGAACAAGAACAGTTTCGGCCTAACTCCTGCTCGTCCCTTACAAGTCTTGTCTCCTCTCGCTCCTGGAGTGTCTCATGAATGTTCCCTCCCTCTAGGCACTACTGGAGCTGTCCAGCGCATGGAACCCTTGAACAACCTCCAAGTTGCTATCAAAAACAACATAGATGTGTTCTACTTTGCTTGCTTGGTTCCCATGAATGTATATTTTGTTGAGGATGGTCAGATGGATAAAAGGGTATTTTTGTCCACCTGGAAGGACATTCCCGCTCAAAATGAGGTCCAGTTTACATTGACCAATGTTCAATGTAATGCAGATGCTATTGTAATGAAGATGCAACAGAACAATGTATTTACAATTGCCAAGAGAAACGTCGAAGGACAAGATATGCTGTACCAGTCTCTCAAGTTGACTAATAACATCTGGGTGCTAAACGAGCTCAAAGTCCAACCAGGCAATCCTAATGTCACCTTGTCCCTCAAGTCTAGAGCTCCTGATGTTGCACCTCAAATATTCCAAGCATATGATGTCATCCTTCATAAC
>Auc223
AACTCTACCTACTTAGGACAGTATTCAAGTGTTTTATTGCAAAAAATAACATGTAGCCTTAAGTCATTAAGATATTTCTCTTCAGTGAATGAACTAGAAAGCCCTCTAAGTGGTGTTAAGATTATTGACCTAACACGAATTGTGGCTGGTCCTTTTTGCACCATGGTTCTTGGCGACCTCGGAGCTGAGGTGTTCAAGATAGAACAACCAGGAAGTGGAGATGAAGCGAGAAAGTGGGGACCTCCTTACGTCCAGGGATCAAACACAACTTGCTATTTTGTTTGTCTCAACAGAAACAAAAAAAGTGTTTGTGTGAATTTGAAAACGACCGAAGGTATAAAGGTTATTCACGACTTGGCCAAAGTCAGTGATGTTCTAATTGAAAATTATGTTCCGGGGAAATTAAGTAGTCTAGGCATTGGGTATGAAGATCTAAAAGAAATCGCACCGAGGCTTATTTATTTATCTCTGACTGGATACGGGCCTAGAGGTCCCTACAGTAGGAGACCGGGTTATGATGTGATCGCTGCCTCTATAGGGGGGTTGTTGGACATCACTGGCCCAGAGGGTGGGGACCCCTGCAAGCCTGGAGTGGCTATGACCGATCTAGCTACCGGGCTCTTCGCTCACGGAGCCATCCTGGCCGCTCTGTTACAAAGGAACAAAACGGGGCTTGGCCAGAAAATAGATTGCAACTTGCTCTCCACTCAGGTAGCCAGTCTGATAAACATAGGCTCCAACTACCTGAACGCTGGGAAAGAAGCGAAAAGGTGGGGGACAGCTCACGAGAGTATCGTGCCCTACGAGACCTTCGCTACTGCGGATGGTTTCCTCACGGTGGGAGGTGGATCAAACCAACAGTTCAAATCTTTGTGTGAGAAGATAAACATGCCTCACCTGTTCAAAGATTCGAGGTTTGTCGACAACATATCTCGAGTGAAAAATAGAGAAGCATTGATAACGGAGCTTAAAAAGTGCTTTGCCAAACAAACAACAGCAGACTGGCTCAAAGTGTTAGAAGGGTCTTCCTTTCCGTATGGACAAGTTAACAGAGTTTCTCAG
>Auc224
ATGAATGCAAAAGTATTCAAGACACAAATGCCTACAACAACTGACTCTAATGTCGTGAAAATTGCTGTTGAAATGGCAGATCAAAATCCCCAATTAAAGGGTTTTAATCAAACGCAGCCTTTAGCTGCCATTATTCAAGATCTATGTAATGGTTGGAATCTCACTGAACCAGAGCAGTATGCTCTTCAATTTTCAGAAGTAAATAACCAAAATTATGTAACTGAAAAAAATAGAAATGAGGTTAAAAATGGATCAGTTTTAAGATTGGCTCATTCACCTTCTAAAACTGCCCATGATATACTGCAAAAACTTAATTCTGGCACAAATGAGGAAAAGGTTGGAGCCCTTCAAAAATTATCAAGTTTGAGTACTGATGTAACTTTTGCTCTAGAGTTTATCAACAAACAAGGTTTAGGATACATCATTGGACTAATTGAAAATGGGAAATGTGTTGGAGGTATGCTAGCTTACTCCCTACTCTCGTTTGTGGAATTGATGGACCATGGTATTGTATCATGGGATATACTCGAGGTACCTTTCATTAATACAGTGGCAAGTTATGTTAATAACCAGTCGAGTACAGCACAAGATGGTAAAGTAGTTCAAGCTTCCTTGTCAATTCTAGAAAATATTGTTCTTAACAGTTCAGGAAAATATGGACATGTTGAAAAAGAAGTTACGTTTCCTAATTTAGTGATGCATTTACAAAGCCAGAATCAAGCTATTCAGCTAAATGCAATATCTCTGATCAATGCGTTATTTTTGAAGGCTGATCCAGCTAAAAGTAAAGCCATTTCTGCTACTCTGTGCTCTAAACAAGTCCGCAATGTCATATGGACCAACATCATCCAGTCGGCATCAGGACAA
>Auc225
GACGCGGAGGGCGGCGGCCACCAGGATATCCTTACCTGCGGGGTCTGTCAGAAGTCCTTCGTGCTGGCCGATATCGTCAAGTTCATCCAACACAAGGTGCTTGCGTGTAACAAGGAGAACTACAGCTGTGAGGCTGCTGCCGGAGGCGGAGAGTCCGCGGATAGCGATGACGGGGGCGGCGTCCTGGGGGTGGTCAACTCCCGCCGTCCCAGCATCTCGGCGCCCATCAAGAAGACGACACCTGGCCCGAGGCATCTGAGCCCGGCACACTCCCACGATGACGAACCACGATGTTCCACCCCCATCAAGCCCGATCCTGACAGCCCTCCCAGGATCAAGGAGGAGCTGGATATCACCTCCTCGCCCGATGAGGGCCCCTGCAAGAAACTGAGGACTGAAGTCGCAGACGCTGAGTCTAACACGACGCACTCA
>Auc226
ATGACAGCTGTACTAGGGGGAGGCATTAGTGGACTCTCTGCAGCATATTACTTACTCAAATCTGTTCCACAAAAAGTAACTATAATTGAAAGTTCAAATGGGTTTGGAGGATGGATACGTTCTATTAAAAATCCAGAAAATGGGTTTCTTTTTGAAAAAGGTCCTAGAACTGTTCGCCCAAGGGGACCACAAGGAATGAACACTTTATCGCTTATTGAAGAGTTAAATTTAAGCGACAAGGTCCTTCCAATACCTACAAGCCACCCAACAGCACAGAATAGGTTAATTTATGCTAATAAAAAATTACACACTCTACCATCAAGTTTTTATTCATTGTTTAAAATATGTTCACCATTTTCTAAGCCACTAATTTTGTCTGCTTTTAAAGATCTTACAACACCTAAAATAATACAAAATGATGAGAGTATATACAGTTTTGTTGAAAGAAGATTTGGAAAAGAGATAGCAGATTATGCTATAAGCTCAATGATTTGTGGTATTTGTGCTGGTAATGCAAAAGAAATTAGCGTCAAATTTTTGATGTCTGAAATGTTTGAGTGGGAACAAAAGCACGGATCTGTTTTGAAGGGATTCTTTAAAAAATCATTCTCCGATCCAAATAACAAAATGTTAAATGAAGCAGCAAAAAGCTTTCTGGGCAAAAGAGCTGTTCAAGAAAAATGGAGTGTATGGACACTAAAAGATGGACTGCAACAATTTCCAGAAACTTTAGGAAAAGAAGTACAGAAGAGAGGTGCCAAAGTAAAATTCAACTCTTTGTGCACAAAACTGGATTTTCATGGAAAAAATCAGGTTACATGTGTAATTGATGATCAGAAGGGGCTAACTCTCAATGGGATGTTTGAGCATGTAATTTGTTCTTTGCCTGCACCCACAGTTGCACATTTGGTGGCCGACCAACATCCAACTCTAAGCAAAGAGCTTTTGGAAATAAAGCATGTTACTGTAGCAGTTGTTAACATTGCATACAGAGGAAATCATCTGAAACAAAATGCTTTTGGATTTTTGGCTCCCCCAAAAGAAAAGCTTCCAGTACTTGGAGTGATATTTGACTCTTGTAACTTTGACTACAAAGAATGGACAGTTTTAACAGTAATGATGGGTGGACATTGGTATGAAGAGTACTTTGGACAAAGTGCCACAGAAGATACAATACTAGAGACTGCATTAAGGGAAGTGGCTACAATTCTTGGCATCAAACAACAGCCAGATTTCACACATGTATCTATACTCAAGAACTGTATTCCACAATACACATTAGGCCACCACGATCGGGTCAAAAGAGTGATGTCATATATCAAAGACCACCAATTGCCTTTATCTCTCATTGGAGCTTCTTATCATGGAGTGGGCATTAATGATGTAATTTTTTCAGCTAAAAATGTCGTGGATCAGTTAAAAAGGTTG
>Auc227
TACACATGCATGCGAGGCCACTGTAAGAACCGTTGTGATGGAGTGAAGTGTGGACCCAGAGCTGGATGTGTCAACGGGAAATGTGTCTGTCCACCTGGGCTAATCGGAAATCCCAGCAACCTCCAGTCTGGATGCCAGGTGGAGGGGCAGTGCAACAACGACTTTGACTGCAAGAGCGCTGAGATCTGTTTCCAGTTCAGTAAAAACGTGCGAAAGTGTGTGGACGCTTGCAGTAAACTCCAGTGTGGGCCCAATGCTCTCTGTGTAACCGAAAACCACAGGTCGTCCTGCATCTGCTCAGACGGCTACGAAGGCAATCCGGGAGATTTGAATATCGGGTGTCAACCAGAGAGATCAGTTACCCCTGAGTGTTCCAAGGATGAAGATTGCAAGCCTGGACTTGTCTGCGTGATAGATTCCAATGGCCAGAACATTTGTTCTAACCCTTGTGAAAATCTGGTTTGCGGCCAGAATGAAGAATGTCTCATCGATGACGACGACCACCCGATCTGTCAGTGTAAGGAGGGATTCAAATGGAACCCAATAAGCTCAACTTGTCAGAAACCATCTTTACCAGACTGCGAATCGAGCCAAGATTGTGCGGATACTGCTGAGTGTAGACCGGATCCACTCGGAGTGTTGAAATGTACTGGAATATGCTTAGAGTTCACTTGCCCTAGTAATGCAGCTTGTGTTGCTACTAACCATGCTGGCCACTGTCAGTGTTTACCGGGATTCACGGGAAATCCAAATGATAGGGAAGGATGCAAACCTGCTCTGAGAAACCAGTGCACTCAGGATAGCCAGTGTGCCGAAGCAGATACCTGTAGATTGGACTCAAGCTCTGGAGCCTTGTCGTGTCAACCAGCTTGTGATATGCTGAATTGTGGCCCCCAAGCTGTCTGTGTGGCTAACAATCATGTGGCGCAGTGCCAGTGCCCTCCAGGGTTGTTCACTGGTGACCCCAATACTTTTGGGTGCCAAGCAGTTCCGTGCGTCTACAATACTGACTGTCCTTCACACCAACTGTGCAACCGGTTGAGCCACACATGCCTTGACGTCTGCGAGGAGGACACTTGCGGAGCCAACGCCGTATGTATTGCCGAAGACCACAAATCTGTTTGCCAGTGCCCAAGTGGATTCAAGCCCAACCCACTTCCCGATATTGAGTGCGTTCTGACAGAAGTCTGCAACCCCAATCCTTGCCACCCTTCTGCTGTCTGTGAACCGACACCATCTGTGGGTCACACTTGCCGATGCCCTCCGAATCACGTCGGTGATCCTTTCACAGAAGGCTGCCGTCCAGAAGGAGATTGCCCCGAAGGGGACTCAGATTGTCCCGAACAGTCGGCTTGCGTCGGAGGTAAATGTGTAAACCCCTGTGATGGAGCTTGTGGACCGAACACTCTGTGCAATGTAGTGGAACGAAAACCCGTCTGTGAGTGTCTCCCGAAGTTCACACCTTTGTCGAAGAATGTTGGTGAGGGCTGCTTGAGACAACTCACGAGCTGCACTTCGGATGCCGACTGCCTCGGAGACGTCTGTATCAACGGGCAGTGCAAAGTGGTCTGTCGCAAGTCAGAAGATTGCTCGGAGGGCGAGAGGTGTGTCGCCAACAAGTGTCAAGTTCCTTGTGTTGGACACTCACAGTGTCAGTCTAGTCAAGCCTGCCTCAACAGTGTATGTGTCATAGGCTGCAGAAGCAACAAAGACTGCAAATCTAGTCATGCTTGTATCAACAGTAAATGTCAA
>Auc228
ATGGCAACTGCGACGGTGGTGAACGGAATAGACCACAATGGTGATGTGCCGTTCGAGTCAGAAGAGTACGACTTCCACGAAGATTCAGAAGCCTCCCCGGACCAAGCGGACACGACGGTCGACGACGACGGAGAGCTTCCGCAGTGCAAGATAAGGCGGAACTATGCCTGTCCGGAGTGCTCGTACTTCACCCAGAACCCCAGGTTCTTCCTGTACCATCTGAAGAACGTGCACAAACAGAAGATCAGGATATACGAGTGCCCGAACTGTCTGTACGCGTCCAAGCACAGCCAGAAGCTGCAGAGGCACGTCCAGATGGTCCACGCGATGGGGGGCGACAAGAAGAGGGACGCGGCCAAGTCGTCGCCGAAGCCTTCGCCACAGTACAGTCCTCCGGAAGAAGAAGAGGAGGAGGAGGAAGAAGAGGATGAGGACGTCGGGGACCCCAAAGAGAACGGGGAGAACCGCGCCCTTCCGGACAACAAAGTTTACCGCTGTCCCTCCTGTCCCTTCACCAGCCGCATGCAGACTCTAGTCACCCGCCACGAGAAGGTGGTCCACCTGAAGAAGAAGTTCTTCAAGTGCGTCAAATGCAACTATGTCACGCACATGAAGGCGAGGTTCACGAAGCACGTCAAGTACCACTCGATGCCGATGATCAAGTGCGAGATGTGCGACTTCAAGACGCCCTACAAGTGGAACCTCGACCGCCACATGAAGAACCACATGAGCGACGGCGCCTTCAAGTGTAGCCTGTGCAACTTCACGGCCGACATCAAGCAGAGTCTGACCGTCCACGAGATGAACCACCACGTCCCGCCCGTCGGCCACGTCGCCGGCAACAAGCGGAAGAACAGGGTCGGCGCGTCCGACCTGCAGGAGCAAGACGATGACGTCCCCGTCGACCACGACCGGGAGGACGCTGAACTCCTACGCCTCGAAAGGGAGGGTGAAATTCATCAAGCTCAG
>Auc229
ATGTGTAGCAACGAGACTTCCACACCTCCGACCAACGGTGTGACGATCCTTCCCTACGGAGTGACCAACTTGAAGATAATGCTGAACGACCCCGCGTCCACGACCCAGCAGCAGACCATGACTCCTCAGCCGTCTCCCAACCTCCTGCCGCTGGACCAGTACCGACTCCAGCTGTACAACTACGCCGTCCAGGCCGAGCGGCTGAGGACGCAGCAGTACCTCCCTGGCATGCAGCTTCCAGTGTGCCCCGGATACAACCCTTATCACCCCAGGTTAGCGTTATCCATGAGTCTCTTCAACCACAGGATCCTCCAGCCGGAGGAGCCGAAGCCGCAGCACAGTTACATCGGTCTGATAGCCATGGCCATCTTGAGTTCCGCGGACGCAAAGCTCGTCCTTTCCGACATCTACCAGTACATCCTCGACAACTATCCTTACTTTCGCACTAGAGGTCCTGGGTGGAGGAACTCCATAAGGCACAACCTGTCTCTGAACGACTGCTTCATAAAGGCGGGACGGAGCGCCAACGGGAAAGGACACTACTGGGCGATCCATCCTGCGAACGTCGAGGATTTCAAGAAAGGAGATTTCAGGAGAAGGAAAGCCCAACGCAAGGTGAGGAAGCACATGGGTCTGGCGGTGGACGATGACGGGAACGATTCTCCCTCGCCGCCCCCGATGACGTTAACGCCGCCCCCGACGAACCTCTGGCCTCCCACGATGACACCTCTGGTTTTCCCGGCTTTCCCGACTAACCTCCCGAGGAAAAGACAGTTCGACGTCGCTTCCCTGCTGGCTCCCGACGAGGACCCCATCAGGAAACGCTTGACGATCACCGCCTACAGCAGCGACGAGGAAGACATCGACGTCGTCTCTTCCGATAACCCTGAGAAAACTCCGGACAGGAAGACTCCGCCGACTCCCACAACTCCGACTCCACCGACTCCCTGGGTTTACCGACCCCCCGTGTTCCCTGGCAGTCCAGCCGTCGACCAACAGCTGGTGGCCAGGTACTACGAGCAGCTAGCCGCCCAGCATCAGGCTCGGAGGATCCAGGCCCTCCAGAGGTCGAGG
>Auc230
ATGCAGTTGGTGAAGTATTTTCTGTTCTTGTTTTGGTTAGGTTGCATGTTAATTTGTGGTATGTTCTTGTTTACAAGAGGATTTCTATTAAATAGAGAAGTATTGCATTTTCAGTCATCTTGCAAATCACTTTCAAGTCTTGGATTTTGTGATATAATGTTTAATTCCAGAAGTGATATTAATGGTGAGCAAATCCTAGAATGTACTGAAGAAAATGTTGTTTCGAAGCAGTTAAACAACAAACTAGACAGTTCTCAATATTGTTTTAAAAATAATATGAAAGTAGTTTTAATCTTAATTGATGCTTTAAGGTATGACTTTGCTCATTACAATGAAAACCTTACAGAGAGTGAAACTCCTCCTTTTAAAAACAAACTGAAGGTAATAAATGAACTCTTGACTAATAATCCAGGGCATGCAAGATTGTTCAAGTTTATAGCAGATCCACCAACAACAACAATGCAGCGTCTAAATGGACTAACAACAGGGAGTTTACCTACTTTTATTGATGTTGGTTCTAACTTTGATACTTCAGAAATAAACGAAGATAATTTAATTGATCAGATTATAAAATCAAAGAAGAACATCACTTTCATGGGTGATGAATCATTGACTTTCATGTATCCTGGAAGATTCAAACGTGACTTCCCTTATCCTTCTTTCAATGTTTGGGATCTTGATTCAGTGGACATTAATGTGAAAGCAAAACTCGTCCCAGAAATGAAAAATGAAGATTGGGACTTAATAATAGCCCATTTTCTTGGTGTTGATCACTGTGGACACCGTTATGGCCCCTATCATAGTGAAATGACCAGGAAGTTGATAGAAATGGATGAAGTTATC
>Auc231
ATGGCTACTTTGGAGGATAAAATTCTCGGTGATAAACAACATAATTATTGTTCTAGCAGTGAGAGTGGCGAGGAGTCAGGAGATGAGGGAATTGATGCCGAGGATTCAGGAGCAGCAGCATCCTTACAACAAGGTAGGAATACACTTGTGTCTAATGTGCCTGAACCTTCAAAATGGGATGGGGTTTCTACTAATACAGGTCCTAAGGGCGTTTTAAAGGACTGGCAACGTTTTAAACAACTAGAGGTTGAAAAACGAAGAGAACAAGAGGCAGAGAGACTTGCTTTGATGAAGAAACTCTCAATCACATGCAAGTCAACTCTGGATGAAGAAAGAGACAAAAAAGATGCAAAGTGTGATGAATTTGCTGAATTACTATCTGATGAATTTCTAGAGCAGTACAGAAAACAGCGAATGCATGAAATGATGTCCAATTCCTCAAAACTTCCAAAATTTGGATTACTTCATGATTTGAAAAGTGGTGACCAGTTTCTTGAGGCTGTAGACAATGAAAATAAAGCTGTAACAGTGATCGTTCACATTTACGAAGATAAAGTGCCTGGTTGTAAAACAATGAATTCTTGTCTGGCTGAACTCAGCCAGGAATATGTACAGGTAAAGTTCTGCAAACTCCTCAGTACTGCTGCAGGAATGAGCAATCACTTCAAGGCTGATGGTGTACCAGCTCTACTTGTCTACAAAGGCGGACAAGTTGTGGGAAATTTTGTACGAGTTACTGATGACCTCGGTGATGAGTTTTATGCAGGGGACGTCGAAAACTTCCTCATCGAGCATGGGATGATTGTAGACAGATCTTGTGTTCCTCATATCATATCCGGGCCAAAAGTGGATGGCAATGATAGTGATGTGAGCTTAGAA
>Auc232
TACGAGTTTCTAAACCGTAGATGTATAACACGTGAGGAGTGTATTACAACACCACTGTACGATGAGGATGACGGTTCTAAGTATTTAGATAACTATCTCACATGTGAGGACAAGTGTGTAATGGACTGTCCTGCAGGATATGGGTACAACCTGGGACTAACAGACTGCCACCCATGCAGCGGTGTCAAGTGTGAGAGATGGTGTTTGGGTGCACATGTTATAAGTATAGAAACTGCTAAAGCTTTAAGTGGATGCACGCATATCGCAGGATCAATCAAAATATCAATCAGATCTTCAAATCCAAAAGAAGTTTCTACTGAGCTAAAAGCTCACTTAGGTTTGATTGAGAAAATAACCGGTAATCTAAAAGTAATACGGTCATCTGTTACAGACTTTAATTTTTTGGAAAACTTAATTTCGATAGAAGGCGAAAATATTCCGGAAAGGAATGCTCTTGTTGTAATGGAAAATCAGCATTTACAAAAACTCTGGGACTGGAATGTCAAACAAAATTTGACTATTTTAAAAGGACGGCTGTTCTTTCATCATAACCCAAAACTGTGTTTGGAGCATATCAATAAACTGTTGAAGGTGATTCGTTATGAACATAATGTTTCTAATTTTGAGATCGGGAAAGAGTCGAACGGGTATAAGTTTTCTTGCTACGAAGTTGCTATAGAAAACATAACAGTCACTTCTAAATCTTCCGACATGCTCCAGATTCATGTACCGCATTCAGAAATAAATGGTACCTTGGGAGCTGTTCGATTCGTGGTATATTACACAAAAGATCCCTTTATGAACCTTTCAATGTTTGATGATCTCAACCAATGCTCCGACCACGGTTGGAAGACCAAGGACTTCTCGATATATCCTAATGATGCCTATTTCAGAAACAATGGATTCTTTGTCGATCTGATAGGTCTGGAGCCATTTACAATGTACGCATTTTATGTCACAGCTTACAGCATCAATAGAAAGGGTGCAAGAAGCCGGATGAACTACGCTAAAACCCTACCTTCAACACCTTCAGAATTAGCTCAGTTGCAAGCTTTTTCTAATGCATCTAGCACAATAACACTCCAGTGGCTTCCCCCAAATTGTATTAATGGGAAATTAAAAGAGTATATTGTGACGTGGTTCGAGCTGGAAGAACAGACGCCGTTGGCAGCTCTGCGAAATTATTGTGACCATCCCATAACCTACAGTACACCAACATACCCGGAAATGCACTTCACTACCACCCCTCAGACGTATGCTGAAAGCAGCGACTGTTGTGAGGTTGAAAATAAACCTACACCTGCAGCAAATAGTTTACAGAATCTATGTTTGGTGGAAAAAGAAAGGTTTGAGTTCATAATCTATAGGCCCTCAGACCCAAATGCACCCAAATCAGTGAATAAATTTCTCTTTAAAAACATTAAACACCACACGGACAGTATCAATACTAAAAATAGCACAAGCTTGGAGTCTAAAACAAAACAAAACGTAATACGTCTCTCACCGTACTCTCTTGGAACGACCATAACAGGCTTGAAACACTTCTGTGACTACGTGATCTCGGTGGCGGCCTGTAGATCAACAGATCCTGATGAGCCACACGTATCTGAAACACTTAAATGCAGTAAGAGAGAGATTATTATTGTGAGAACTCAAGAAGACAGGATGTCAGATAAGATTGATGGAGAAATACAGTATGAAGTAGTGGATGGATCATTGGCCATAACTTGGAGTGCACCGGAAAATCCAAATGGCATGTTGGTTGCTTTTGAAATACACTATCACACCAGCAATGTGAACAATCCAAAACCGATTGTTGATTGTGTGACAATTCCTGAGTACGAGAAAAACGGAAGGCGTCACTCGATAACAGGGCTATCTTCAGGAGATTACGAATTCAGGATTCGAGCAGTATCGTTATCAGGTGGGGGACCATTCACTAGTTCCATCCGTTTCAGTATTGAAGATGAAATTTTCTCTACATCTGAAATGCTTCTAATTGGTCTTGTACTGATTATCGTAACAGCCTTTATGCTCCTTACGATTTCGTATTTCTGTCGAATAAAGCCTTACGACAATTATAATGTCATTTTTGCAGAAGTAAATCCAAATTACCAGTATATTGCCGACCATTTTGAGGTTGAGCGTGAAAATGTAGAATTTGGGCGTGAACTGGGAGTAGGTAGTTTTGGCAAAGTTTATGAGGGAATATTGAAGCCAAAGAATACACATTGCGCGATCAAAACTCTGTTTGAAAACGCAACAGAAGAGAACGAACAGGAGTTTCTTAGAGAAGCCACCGTTATGAAATCAATGGTAGATTCTAACCATATCGTTAAACTGCTTGGCGTGGTATCCAAGGGAAGTCCATCATTGGTGATAATGGAGTTAATGGAGTTAGGAGATCTCAAATCGTATTTACGAAAATTGAGAGAAATTCGCCCTTTAAGTAACGCAACAATGATAAAAATGGCGATGGAAATCGCTGACGCAATGACGTTTATGGAGGCACAGAAATTTGTCCACAGAGATTTAGCAGCGAGGAACTGCATGGTCGGTAAGGATTTAACGATCAAAGTGGGCGACTTCGGTATGGCACGTGATATTTATGAAACTGACTATTACAGGAAGTTGAACAAAGGGTTTCTACCTATAAGATGGATGGCGCCTGAGAGTTTGAAAGACGGCGAGTTCACGAGTCAATCGGATGTGTGGAGTTACGGGGTGGTGCTCTGGGAAATCGTGACAATGGCCGAGCAGCCGTACCAAGGCTGTAGCAACGAACAAGTGTTACACGAAGTAATATTAGGAAAGACACTGGATATTCCAAAAAATTGTCCATTATCATTGAGGTCGACTGTACGGTCTTGTTGGAGAACTAAACCCTCCAGCAGACCCAGCTTCATGCGTATTCTGTTCTCCCTCGAGTACTACCATGACGAGGATTTCAAGCAGACTGCCTACTTTTATACCAGGGAAGCGGAGATCATCAGGAATTCTATGTGGGGATATGTGGAGATGGAGCCTTTGGTTGATACACTTCAAGAAGTT
>Auc233
GTTATAGTAGTGACACCTGCGTACCGGCTGAACGTTTTTGGATTCTTTACAACATTGGACGGAATGGCCCCGGGAAACTCTGGATTGTTGGACCAGGTGGCGGCGCTTGACTGGGTACAGCAACAGATCCGAGACTTCGGCGGAAACCCCGACAAGGTGGTAATAGGCGGGCACGGCGCTGGAGCTGTCAGTGTGGGGCTGCACTTGGTGTCACCACTGTCTCAGGGCAAGTTTTCGGCTGCTCTGCAGATGAGTGGAGGGCCTCTCATGACTTCCGCTATCAAATCACATCAGCGTGGTATAGTCGCCGACATCGGAGACAACTTTGGCTGTGACGAATTGCTCATTTGTCTGCGAAAAATAAGTCCCCTCATTCTACTAATTCAAACGGGAACCGCGGCAGATTGGGGTCCAGTCGTGGATGGACTCTACGTGAACAACACTGCAGAAGCTTTTCTGCCCGCGCATCCACTCGTCCTCTTCATGGAGCAGCGATTCACCAAGGTACCACTCATGGCCGGTTACACGGACATGGAAGACGCACTGGAGTTCAGTAAACACGACTCTCCTGACAGCAACGACTTTGACAAGGAATCTTTCAACACACTTATCGGAGATAGCGCTCTGGACGGAGTATCCGAACCTGAGGACAACGAGACCTGCTATTTAGATAAAACTTTCATCAGAGACTCTGTATCTTTTTTCTATAATTCAGATCCGAATAACTTGGATGACGTTTTACTAAAACAAAAATATATGTACTACATGACAGAAAAGAAGTACGGTGCTAGTATATTCAATCAGTCATTTTACATGAGTAACTTTAAACAGATTTTTCTGTATCGTTTTGACTACAGATTGAAGACTATGGGGGTCTTGGATCTGCAGGATTGGATGACTTCACCTCAGTTCGGAGAAATTCCTTTCGTGTTCGGTATGCCCTACTGGACTTCGGTCTCTTCTCCGATCATCTGGAACAGTGCGGATAAAAAAGTAGCAGATTCCGTTATGGGGTTTTGGGGGAATTTCACCAAGTCTTTTAACCCCGCTCAACACGGACGCAATATCAAGTGGGAGCCTTATAACCCGGACATGCCCAGTGTGATGATACTGGACAAGGTATTCAACATGAGTGACCCGGCCACCATCAACTATAAGGCGCTCACATTCTGGAATGAATATTTCCCCAAGGTGGTGAGAATAGCCACCCAGTGCTGTAATATGACGAACCAGAGCTACAAGATTGACAGAACTCTCACTTACAGGCTATTTTCTGTCTACACATTTTATACTCTGTTGGCGATATTTTTG
>Auc234
ATGGCCGAATTGAATGAATCTAATATGAACTTTGCAGCGTTAAAGAGGGTCGATCCTTACGCAAAATGTCTACTAGAAACCGCTGCTCATGTAGCACTATATAGATTTGGAGAAGAATGGGAAAAGACCGATATTGAAGGTGCTCTTTTTGTATATAGCCGTACAGGTAAACCTTTTCACAATATTTTGATCATGAATAGACTAAACATGAAAAACTTGGTGGAACCCATAACAGAAGGTTTGGATCTTCAGTTGCAAAATCCATTTTTGTTGTACAGAACTTCACAAGGTTCCATTTATGGCATATGGTTCTATGACAAAGAAGAATGTGTAAAGATTGCAGCTATTCTCACCAAAATTGTTAAAGAAGCCTCTGAAAGCAAGTCTGACAAAAAAGGAAGAAATGCCACAGATGCAGTTGGAAATAATGTAGACATTTTTTCAATGTTGACAAAAGCGCAAGAGGAATACAACTCAAAATCCCCTCGTAAAACGCAACCAGAACCTATAGCTGGAGCTCCACTAGATATGAATTTTAATTTTAAGGACACAAATCCAACACCTCAAAGTGTGATGGATTTCTTTGCAAAGGCCAGTAATGGATCAAAGTTTTTACAAGATCCTAGTGTGATTCAACCGTCAGGTATGTTTTTAAGCAGTCCTCGTGCAGGTCCTCCTCCAGGACTGACTCGCATGCCATCTGTTCCAATAGCTATACCACCTCCTCAAAATGATGTTAAACCATTGCTGCAGCGCCTCATGTCTAATCCTGCTCATAGTGTTGAACATATAGAAAAACAACAACGAGCAATCACTCCCCAAAATGACATTGTCGGTATGATAAGAAATGGAAACCAGCCATCATCTGTAAATAACAGTGGTGATAAAAGAAACAACCTCAGTTTTAATGTGAAACCTAGCACATCAGGAAACCAGAATGAAAGTAATACTTCAGGTAATATTACTTTGGCTCAGAATCAAATTGAAAATAATCTGGGATTTTTAAGGATTTCAGATTCCCCTCCTGCTGTTGTACATTCTCAGCAGTTCTTTAATTCTAAAATTACTCAGAATCAGTCACCATTGATGTTTGATTTACAAACTGAGTCTAACATTTGTACTGCTGAAAATACCCGACCTCTCTCAGCACCTACACCTGCACTGATGCCACCAGTGATGTTTACATCATCGGTGAAAAAAGACGAAGCTACAGATGTTTCCACTACTACTCCTGTAGTTATGGTTAACTCCAATCCAGGTAACAATTCTTACCAATTCCGACCTGAACCTTTAACAAAAAATCAACTTCTGCAGGCTGTGAATCACTTACTGAAACATGATCCAGAATTCATTAACAAATTGCATGAAGCTTACGTGAAGTCCTTTGCAGAACTTGTACCT
>Auc235
ATGATATCGCTATCCCGCACTCTGCAGCTTTTACCACGTAGGAGTGTGAAATATGAAACATTAACGCAAAACATAATGAAAACATCCGATATGTCTATAATGCACACCACTGACGTTCAGCATTTGTTGAGGTTAGTTTTTAGAAAATCAGTTTTAGCAGTAAATCCACCCGATTTAGTCCAACGTGAGATTTTAGTTTTGGATAATAAATTACACATAAGAGAAAAATGCTATAATTTAAAAGAAAATTGTTATTTAGTAGGATTTGGAAAATGTGTTGTTGGAATGGCAAGTAAAGTGGAAGCAATTTTGGGTAAACATCTCCAGAAAGGAATAATTAGTGTTCCTCATGATTTTATGGCATCAAATCGATTAGATGACAATAAGTTGATTGAAAACTCTCGGATTCTAGTGTTTGAAGGTGCTAAGGACAATCTTCCCGATGAAAACGCTGAGTTAGCAGCAAAAGAAATTAAGGGGTTAGTAGGTAGTTTAGGTTTTTCGGATATCTTATTAGTTTTAATTTCTGGAGGCGGCTCTGCATTACTTCCACTTGCCAAACCACCAGTTACCCTTCAAGAAAAACTAGAAGTTGTTAAGAAGCTGGGAGGAGTTGGGGCTGATATCGTTGAGATGAACACAGTTCGAAAGAAGCTGTCGTTAGTGAAAGGCGGTGGGTTAGCTTCACTCGCATATCCAACTAAAGTGATATCACTAATTTTATCAGATATTATTGGTGATCCTTTGGATATGATTGCCAGTGGTCCAACTGTTATAAACACTGATAGTGAAGATGCTGCATTAAATATTATACAAAAGTATGGTCTGGAGAAGGAAGTGGCTCCTTCGGTTATGGCAGCATTAAAAGAAAAAAGTGTCCCTCTTACTCACAGTAGCCACCTTCAAAATTTGTTGATCGGAAATAATTTAATTGCTCTAGAAGCTGCAGCTCGGGAATGCAAAACATTTGGATTTAATCCCATTGTTGTGTCTGATTCAATCAGTGGATTTGTGTCCGAAGTTGCTGATTTGTATACCTCTTTAGTAATTTTGTTCTGTAAATTGCTACAAGAAAAGATTTCCAAAAGTGACTTTTTTAATTGCATAAATCCTGTACTAGAGAAACTGAATGCCCAAAAGCACATTAAGGAAAACATACATTCCCATGTCATGAGCAATGAAAATGATACAGACAAATTTTGTCTCATATTTGGTGGTGAACCAACTGTTAAAGTTGTTGGAGATGGTTTAGGAGGTCGCAACCAAGAATTAGCATTGAGATTTGCTATGAATCTTCATGAACTGGAGACAAACGGTAATGATTTGGAGAACTGTGATGTAATTTTCCTTAGTGGTGGCACAGATGGTGTTGATGGACCTACAAATGCAGCTGGTGCAATTGCTTATTCTGGACAGATCAAGCATGCAATCGAAGATGGCCTTGACCCTGCTAGTTTTCTCAGTAGGAGTGACTCTTACAACTTCTTTCTGAACCTTCATAAAGGAAAAGATCATATTGTGATTGGGCACACTGGTGTAAATGTGATGGATATCCATATATTAGTTGTACAAAAAAAGTTAAGC
>Auc236
AATACCAAATGGGAACCAAAAGGAACGAAACCGCTTCCAGAGCCCTCTTCTGTACCCAAGGTGATTTTAATGATGATCTTACATGTATGCCGTAAAATTATGTTCATGGATACCAGATTGAAGGTTGGAATATACCTAGCAAGTTTGTTTGTGGTATCACTACTTGCTGATGTGTTTCCTTTTCCAAAAACTTATTTTGCCAGGAAAGACAATATTTTCAATGTTTACTTTGTGAAAATCGCATGGGGATGGACTTTAATTCTATCAGTACCTTTTGTAGTTCTGACAAGTTCAACCTACTGTTGTGGGAAAAGAGAAAAGATATTGAAACATTTGATCAGACTTGCTGTGGCTACTGCATCATGGTTTTTTTGGGTTCATTTGTTTGCTTATATCGAAAGCACTGTGGGAAGATGCAATGTAAAAGGAGATAAATATCAAAATAAATCTGCATGTTTAGAACGAGGACTGTTCTGGCAAGGGTTTGATATATCTGGCCATACATTTATTTTGATTTATAGCAGTCTTGTTTTAATTGAAGAAGCAAGAGCAATTATCGGATGGGAAGGAATTGGAGATATGCTGAGAAATGAAGAGTACACCCGAACTTTCAACATCAAGGAAACCAGCAGCAATCCATTAAGAAATTTAAATTCAAGAGACTTTGAAGTACTTAAATTTAATTATGAAAGGTATACTCCTTATGTCAGAGGAATATTTATTGGTATCACTTGCTTTATTATTTTATGGGATTCAATGCTTGTGAGTACAATGCTATATTTTCACAGCATGGTAGAGAAGTTTCTCAGCGGTTGTATAGCAATTTTAATGTGGTATGCTACCTACAACTTTTGGTATGCATTACCTAATTGTCTTCCTCAATTACCAGGGGAGGGAGATTTTAAATATAAAGACTCAAAACCCTTCCAGGGAACTGCCATTGGC
>Auc237
ATGTACATTTTTTCAAGTGGAGGAATGCTATGTAAACATTTTCTCAAGATACCAAAAAGTACCAGTATCTTTGTACAAAGGTGCCCACAAAAGGAACGAAGTGTAGCTTGCTGGTCAAACGTTTTAGTAGATGTTTCAGAATGTAAAGTTAGAACATTTTCAAATTGTACTGTTCCATCTTTAGAAAATAAAATTAGATTTTTGAGTTCTACGAACAATTCTTGGTCAAGAATGTCCACGTTTGTAAGTAAACCTACACTCACTCCTAAGTTGAGGTTAGCAGATTATGATTGTATAGGATTCGATCTAGACAATACTTTGTGTGAATACCACATTTCCTCTAATGTTGAAATGGAGTACAATTTATTAGCAAAATTTCTTGTTGAAGAAAAAGGATATAGTTCAGACCATCTTTTACAACCATTAGATAACACTTCCCATGATTTTCTTCAGAAGGGGCTCATAATTGATTTTGCACATGGAAATATATTGAAAGTAGGCGAAAATGGTTTAATTTGCAAAGCTAGTCATGGAACAAAGCCCATGACTGTTGCAGAAGTGGTAAATACATATGGTTCGGATAGGAAATGGGAAGTAACAAATGATTTTTGTAAAAACACACTTGCCGCTTGGGAAGGCCCTCTCTCGGAGAGAATGAGGCCCTTATGTGATTATTTTGATATGCCAGCTTCTCTTGCTTTTGCTAGAATTATAGATTCCCTTGATCAAAAGCTTGGGCGACCAGCTGATCTGTATAATGTTTGGCCTGATGTTAAAGCAGGGCTTGTTAGTATGTACTCCCGAGAACATTTCAATAAGAATGTAGGGTACTTCAAAGAACTGAAGTCCAACCCTCAAAAATTTATTAAAAAATGTGATCCAGCTGTTGTAGATTGGTTAAAAAGTATAAAGGATTCAAAAATTACCTTTTTGATTACTGGATCCAACTGTGATTTTGCTTCAATGACTGCTGAAACGTGTCTTGGTAAAAATTGGAGAAGTTTATTTGATGTTGTTGTTTGTTTTGCTCGAAAACCTGGATTTTTTACTGGTTGCAGACCATTTATTGATCTAAATGGATTTGAAGAAACTGATCCTGTAAATGGGGATTCTCTTGAATTAGGGAAAATCTACAGTCAAGGTAATTGGCAGGAACTTTACCAGTTATTCGGAAGGCACAGTGGTAAAAAGGAACCTAAATGTTTATATTTTGGAGACAATTTAATTCAAGATGTATATGCACCTTCGGAATACACTAAATGCGAAACTGTGGCTGTTGTTGAAGAATTAAGTGTAGAGTGTATTGAAAAACATACAAATCTACCATCAGAATTGTTTTTGGCGTCGAAATTTTGGGGATCCTACTTTTTTGATGACCAGGAACAAATGAACACTGTATGGGGTGGTGTTGTACAAAATTATTCAAAGGTATGCATCCCTAATATTTCAACCATTGCAGAGTATTCAATGAACCATGCCTTTTCAACATTTCACAAAACCAGTGCTGATGGGTTTTTTCCAGCCAACCCTGCCACTATCAAAATTAAAAAGAAGGCGTCAACTGCA
>Auc238
ATGGGGCAGTTGGAATTAGTTGACACTTTATCAGGACACTCTGGCCGAGTGTGGGATGTGAGTTGGCACCCGAGTGGGACATTGCTGTCATCTTGTGGTGAAGATAAAACCATCCGCCTCTGGGGTCGAGAGGGCACCCGGTGGGCGCTGAAGACTATCTTGACTGACGGCCACCAGAGGACGGTGAGAGAGTCGGCCTGGTCTCCGTGTGGGAACTACCTGGCCTCTGCGAGTTTCGATGCTACCACCGCCATCTGGGACAGGAAGTCCGGGCAGTTGGAATGTATAGCGACGCTTGAGGGTCACGAGAACGAGGTCAAATCAGTATCCTGGTCCAGGTCAGGACAACTACTGGCAACATGCAGTAGGGACAAGTCCGTCTGGGTGTGGGAAGTGGGCGAGGACGATGAGTACGAATGTGCCGCTGTCATAAACGCTCATACCCAAGACGTTAAGAAAGTCTCATGGCACCCCCATGTGGACCTGCTGGCATCTGCCAGCTACGACAACACCATTAAACTGTTCAGAGAAGACCCGGCGGACAATGACTGGTCGTGTGTCGCCACTCTGGCATCACACGAGTCCACCGTTTGGAGTCTTTCTTTCGATCGAAGTGGCAGCAGACTTGTCAGCTGCAGTGATGATAAGACGATCAAGATTTGGAAGGAATATTTGCCCGGTAACTCCGAAGGTGTAGTGACCCCTGGTAACGAGTCTGTGTGGAAATGTGTTTGTACCCTGGCAGGCTATCACGGTAGGACAATCTACGATGTCTGCTGGTGCCACCAGACTGATCTGATAGCGACGGCTTGTGGAGATGACGCCATCAGGATATTCAAGGAAGCTACCGGCTCGGATCCGAATGAACCTATCTTCGATTTGGTTGAAACCGTACACTGCGCTCATTCGCAGGACGTGAATTCCATCCAGTGGAACCCTACTACGCCTGGTGTGTTGGCCTCCGCTAGTGATGATGGACTGGTGAAGATATGGAATTTTAAAGCG
>Auc239
ACTGAGTGTTGGGAGAGACTCCAGACAGAAGGTATCAAACCTCAGCCTCGTTCTGAGAGTGTCGCTCTCACTGTTTCTGACCTCCTACTCCATGATCACCAGAACCGTAACTCTCCTCCAGTCCACCGGCGATACCGTGGTGGCGGCTCAGTAGACCGGAACAACCGGATCTCCCCTGCTGAGAAGAAGTACAATCGATGGTCCGGCTGCAGCTACGAGAGTTGTACACCTTCTCGCAAACAGCCAACAACTCCCAATGCCAACCTCAGTATCTTGAAGGAGATTACAAAACTGTCTCAGATGAACCTTTCTCGCCTTGGCCCTAGCAAGTGTAGCTACAGTGTCCTGAGTAGTAATGAGAGTATTGGATCCGACACGTCTGGTGGGGAAATGGTAAAATCACAAAGTGTGAATCTGATTGCAAGGACTCTAGCCTCTCCATGCATCCCCACTCCTCCCCCCAACACCGTGCTTCCAAGAGATCCCATCTCCGTGCCAAACTTTTCCTCCCTTGCTTCTTGCACTCTGACACCAGTTGAAGTCACGAAGCTAGTCTACTTAGATGACGAAGAGGCCCCCATTCCTGGTCCTCGAGTGCAAGACTTCTCAACGATACATCAACAATTCCGGCCAAAAAACAACAGAGGGTTTCCAAAATCCGCATCGGTGAGATTTGGAAATCCCCATACCACTCCAGAAGAACCCTCCGATGAGACGTCTGACTACGCCAGTATAGAAACCATGAACAGGATAACCTACACCAAAGAGGGACCTTATAGTTTTTCCAACCCGAATTATCTCGGGCCTGACATAAAAGACATCCTTAAGAGGGAAGATTACGTCAAAGTACTAAACAGCCCACCTGACAGCGTTTTGGAAGACGCATTTGGGCGAAGCAACAGCAGACAAGAAATGTTAGAAATGAAACCGGTCCCACCGAAATCTCTTTCGATAGTTCCTAACCAATACACCCAACAGTTGTTGTCGGAGAAGAGGAAGAAGAACTATCGAGCAAGCTCAGCCAGTCGTGCCGATCGAGACCCCATCACGACATTCTGCGTGTTCCTGCTAGGAGGGAAAGAACACGGGCAAGTCACAGTGTTCAAGAGGCCCCTGTCAGTATGGAAATTAGTCCTTACGTCTGAGATATAT
>Auc240
AGAAGCCGAGGATTTGGATTCATTACATTCTCTGAGCCTGACACCGTAGAGAAAGTCCTCAAAGTGCCTATTCACACCTTAGATGGGAAAAAAATTGATCCTAAACATGCCACTCCAAAAAACAGACCAAAGCAGTCAAACCGAACAAAGAAAATATTTGTTGGAGGGGTAAGTCAAGATACATCCTCTGAAGAGGTAAAGGCATATTTTAGCCAATTCGGTAAAGTAGAAGAAACTGTGATGCTTATGGATCAGCAGACCAAACGCCACAGGGGATTCGGATTTGTAACATTTGAAAATGAGGATGTTGTTGATAGAATCTGTGAAATACACTTTCACACGATAAAGAATAAAAAAGTAGAATGCAAGAAGGCTCAGCCAAAGGAAGTGGTTGCCCCTGGACTGTTGTTGGGCAAAAGAGTGATGGTAATGGGTGGAGTTAGAATGGCAACACCAACACCTGTGACTTCTGCTGGACAACTTGTTGCGGCGCAGGCCCACGTACAGGCCGCCGCAGCCGCTGCTGCAGCGCAGAATGCAGCAGTGCAGAACGCAGCTGCTGCTGTGAGTTACGGGAAATTGTTCAGTGGATACCCTAGTCTTGCTGGATACAGATATGCTCCGTATCCAGTTGCGACTATTCCTGCGACACAACCACCTGCCACCGCTACCGCCCCAGCCACACAAGCTCTCAACCCTGCAGCAGCTCTAGCACCCCCTGCAAATCCCTACCAGGCCTACAGTCTCGCCAATGTCGATATGTCCAGCTTCCAGGGCGTCGATTGGAGTTCCATGTATGGCATGGGGATGTACGTT
>Auc241
GTGGGCTCAGTGAAGAACACCAGGTACATCACGGTTACGTCCACCGTCGAGAAAAGTCTTGTAGAGCCGACTGAAGCGCCGGGCCTCTCCCCCACGGAGCCACTCACTGAGAACATCCTCGCTAGTACGCAACACATCTATGACAATCAGGAGCCACCCTTGGATTCGTCGATCGCCACCTTGCCCCCGATCGGACTGGCGGGCGACGCCGAGACACCACCTCTGGAGACCATGACTGAAACGTTCAGCACCACCCAGCTGCTTCTCAAAACTCACATCTTACCGGTAGTGTACGGAGGCATGAACACCAGCAGCTACACTTTGGTACAGTCCTACCAGATTACACGAATTGTGACAGCCACGAAGACACTGCCACCTATGGAAGTTTACCAGTTCGTACCGAGCAAGACCCTGAACGAATTCAACACCCGTTTAGATGAGGCCGGGTCGGAGCTCCACCTCGAGTTGGAATTCGGGGATAACAATGACCAAGATGACGATGAGCATCCAGGTGCTGCCAGAGCGTTCCCGCCAGACCTAGACTTGTCGAATGTGGGGTCAGAGTTTGACCTTTCGGACGTCGATAAGTCGAGATTCCCCGACGGTCATCTGAGGTTGAAGAAGGCACACCATTCGAATACCACCCCTCAGCCAGAGGCCACTACACCGTCTCTGTCACCTGAACAACTCCAACAGTTGGCACTCCTGCGTTTCCTCAACCCCAACGCTAACATCCCTCAGGTGATCACGCAGTCGAGGCCGGTCATCAGGATGGAGACGATCTACGAGAGTCACGTTATTCCGCTGTTCAACGGGCAGTCGACGATCTTCAGCACTCTCTCCAGACCGATCGCCACAGTCAGCAAGACCGAGTACGAGTACGTGACCAGCACGCTACCCATGCAGCAACCGCTTCTTCCTCAGCAGCAACCACTCAATCCTCTGCTGCAGCAGCAACCCCAGATCAACCCTCTCCTGCCTCAGCAGCCCCAGTTTGCGGTAACATCTACTCCCGTTGTGACCCAGACTGTCGTCACGGAAACTGACAGCAAGGTACTCAAACTCACTTTCGGCGCCAAAACCGCCTATACGACCCTCTTCTCTACACGCGTGGTTCCCACCCAGCTCACCACTTACCTAACGGCCTCGGTGCCCGTTCAGCCGACCGCCTTTCCCGGGTTCTTCCCCGCGCCATACAATCCTTTCTCTTTCGTCGGT
>Auc242
ATGAATGTGTTCCAAAGCTGCAGCGACACAAGCGATGCCACTCCTCTCTCCGTGTCGCAAGGCCTCTATCTCAAACCTGTGGCCAGAGTGAACATTTCTGTTCAACTCCCCAACTTAAAAACTCCTGGGAAAAGCATTTCCAATTGGGAAGTGATGGAAAAGCTGCGGTACTATGCAGTGCCGGAAGAGTTTACAAGTCTCAAAGTTTCAAAAAGTACTTTAGAAGTTGTACGTTTCGAAGGGGAAATAGAAAATCGTTCCAAACTTCCTGCCGTGCTCGCCCGATTAGATGGGCGATCAATAAAACTATCAGGATTTCATGAGAGTCTTAAAGTGAGAGCTGCAGAAGCGAAACCTGATTTTCCGACAAGACACTCTTGGGATTCTTATTTCCGAGACGCCAAAAACATGAATGAAATGAAACCTGGAGAACGACCTGATACCATTCATGTAACAAATTTGCCGTGCAAGTGGTTTGCGGCTAAATCAGATGCCTCAAAGCCCAGTGAATACATTTTACGAAAAGTGTTTGAAGTGTTCGGAGAGGTTCGGTGCGTGGACATTCCAATGATAGATCCTTTTAGAAGTCAAATGAAGTCTCACATATCTGGTATTAAAATGTTTTCAAACAATCAGAACATGATATTTGAAGCTTATGTTCAGATGAAGGAATATATCTGCTTTGTCAAGGCAATGGACACTCTGAGAGGGATGAAACTCCTTCACAAAGATGCAGAAGGAAGAGCTTTTTCTGCAAGCATTAAG
>Auc243
GCATCAGTGGGTAATTTCCATGACTATGACTCGCCCCGTAAGAGTATCCACTTCCGATGCAGAGCCAAGGTGTACCCATTCCTGGTAGAAAGACTTGAAGTTTCTGATGAGAGAGTGAGATGGGATTACCCGTGGCCCAATTACCGACCTCCTCTGTTCACAGCTTCATCAACACTAGGACAACCGTGGGCAGATCCTGACTTAGAGAGTTTCAAACCCCAGTGGAACTGTCAGGATGGTCTCATCAATCGGAAGAGTTATGTTGGACTGTACACGGTTCAAGAAGGATATCCTTTGAATGTGATTGGAAGAACTGGACTGAGAGGTCGAGGAGTTTTAGGACGATGGGGACCAAATCACGCTGCAGACTCATGTGTTACTAGATGGAAGACAGATGAAAATAAAGCTTTAGTGGTGAATCCCCATTCAAGAAAACCCATCCTGCAACTCATCACGATACAGAAGCGAAGTGGCGAATGGGGTATTCCAGGTGGAATGGTTCATCCTGGTGAATCTGTGGTCACTGCTGGTAAAAGAGAGTTTTTTGAAGAAGTCTTAGCATACGAACCAAATAGTTTGGGTGTGCTTCATGAGTTTTTCAGTGATGGAGTGGAGATATATAAAGGCTACGTGGATGACCCGAGAAACACTGATAACGCTTGGGTGGAAACTATAGCGATCCACTACCACGATAGCGAACAATTGTTTGACTCCATTACACTAATGGCGGGGGATGATGCTTGTAACGTGGCTTGGACAGATGTGGATCGCCACATGGAGCTTTATTCTGGCCATCCAAAATTTTTGCGAGAAATGACCTCGAGACTAAATGCGCATTTT
>Auc244
GTGGCGATGGTAGAAGTCCAGCTGAGCAATGAAACGCATGTCCCTCCCGCGATGCTGATAGCTTTTGCAGTCTGCACTACGCTGCTGGTCGCCGTCCACATGCTGGCATTGATGATCAGCACCTGTATCCTGCCCAACATCGACGCAGTGTGTAACCTCCACTCCATCTCACTTGTACACGAGTCTCCTCACGAGAGACTCCACTGGTACATCGAGACGGCCTGGGCGTTCTCCACGTTGTTGGGCCTGCTTCTGTTCCTCTTCGAGATCGCGATCCTCTGCTGGGTCAAGTTCTATGACTTCTCCCGCGTCGCCGCCTGGTCCGCCTCCATCATTCTGATCCCGGTCCTCATAATCTTCTGCGTCTTCGCCATCCACTTCTACCGTTCCCTGGTGACGCACAAGTACGAGGTCACCGTTTCCGGTATCCGAGAACTGGAGTTGTTGAAGGAGCAGATAGAAGCGGGTGACATGGAGGGTAGGGTGAACGGGATGTCCCTTATCGGCGCGACAGGAACGACGCAGATCGTC
>Auc245
GGTGGCAGCTACTGGCTGGGCATATTGTGTGTGGTTCTACTGTTGGCAGCATTGTCACTGCTAGTGGCAATGTTGTATTGTCATCGCAACCGCAGCCAAGGCCTCAGTCCGACAGGAGCCGAGTCCTGTCGCAACCACGATGACGAGAAATCCAACAATTTGCAGAATGAGGAGAACCTTCGTAGGTACGCCAATCCACTCAAGGAAGAGTCTGCATCACAGGGCAGTGGAAGCCTAGGAGATCTGCCACGAGTGAGCGTGGTGCGGCCACTGTCCACCGCCTCTAGTGCAGAGATGCTCGAGATGATCTGTGAGGCAGAGGGTAAGGGAGGTCCCAGTTCCAGTCAGGTGTTGCTGCTCAAGACACAGAACACTGATGCCAAGAAGAACACTGTCAGTGAGGCTGTGCCCCAGAACAAAGACTTTGCTTGTAAAAGAATTAACCTAAAAGTGTTGCCACCAATACAGAGGACGTTGTCCCCAAATAGCGAACAATCGGGGGATGTTCTGACAGTCTTGGTT
>Auc246
ATGAGTGCAGCGAGTATGTGTGCAGTGTGCAGAAAGCCAGCTGGCCAGCGCTGCTCTGTCTGCAAGGCCGTCAACTACTGCAGCAAGGAGCACCAGAAGCAGCACTGGAAGCTCCACAAGTCGGAATGTTCCTGCTTCCAGGTGGTCTCCAGCGAGAAGCTGGGGCGATATATGGTGGCAACCAGGAACATAGCAGCTGGCGAAGTCGTGCTGAAAGAGACCCCACTGGTGTACGGCCCCAAGATCTCCTGCTACCCCCAGTGCCTGGGCTGTCATCGGCAGCTCAAGGGGACCTCACCAGACGAGGAGACCCCCAAGAGCTTCTACCACTGCAAGAAGTGTGACTGGCCACTATGTGCTCCACGGTGTGAGAACAGTCTGACTCACAAGAAAGAGTGTGAACTCATGGCGAAACAGAAACACAAATCAGTCATTGTTTACCAAGAACCACCCCAAAAAGAGGCTGCTTACTGTACAATTCTACCCCTAAGATGCTTACTTCTGGAGCCACAAAAATTAAACGAGGTTCTATCTTTATCGTCCAACTTGGACAAGCGAATAAACACTCCATTGTACAAAGTATTCAGGGTTAACATAGTAGGGTTTTTGCATAAGGCTTTAGGATTGAAACAATTCGACGAAGAGACCATCTTGAAGGTCGCGGCTGTTCTTGACACAAATGCTTTCGAGATCAGAAGGAAAATGGGGAACATAAAAATAAGAGGGTTGTACTGTAAAGCAGCCATGATGTCACACAACTGTCTACCCAACACCAAACATGTTTTCGTCGGAGATGACTACTCAATAGTAGTAATGGCAACTACTGATATAAAAAAAGGAGAAGTTATCAGCGCAACGTACACTCAGTCACTGTGGAGCACTCAAGAGCGCAGACAACACTTACTCTCGTCAAAATGTTTCGAGTGCGACTGTCTGCGATGTGCTGACCCCACAGAGTTCGGCACTCACTTCAGCTGCATCTTGTGCTCAAAGTGCAGAGGATATGTCAGTTGTCAGAAGCCTCTTCATCAAATGTCAGATTGGAAATGTCAAAAATGTTCCCATGTAATTAAATCTCGTCAGATGACATTTGGTAATGACACTATTAAAAGAGAGATTGAAAATACTGAAAAGACGATTCCGACGTTGGAATTACTTTTAAATAAGTATTTAAAAGAAGATTCAGTACTCCACCCGACAAACTTTCACATTGTGCAAGCAAAATATGCTCTTATCCAACTCTACGGGAGTAAGCTCTCT
>Auc247
ATGGCCGACGATGAAGAAGTCAAAAAGGAACAGACTGCCGCAGAAAAGCTTCTGTTTTATATCACCGCTTCTTTCGTCCTGCTAGGGACTTTCAGTTTGTTCGCTTTCTTGTTCCTGGTGCCTTTCGTGATCGAGCCGGCCATCACGACCATAGTGATGGAGTTCTCGGAGACGCCCGCCACCTGCGTGACGACCGACGTGGAGAGCAACCGCGGCGCCTCCAACTGCTCCTGGACCTCGTGCAAGGAGGGATGCACCAAGGAGGTGTACGAGTGCACGCAGATCCGCGTCAACTATAAACTGAACGCGCCCGAGGAGGAGGAGTCCCTACACCGCGTCGAGCGGGCGATACGGGAATACGACTACCCGGACGTATACTCGCCCGTGGAGGAAGTGGTACCGCCGGAAGAGCCGAGTCCCACAGGTCTCATGGGGAATCGTTCCGAGTGGTACTTCGTGGGTGCTAAACTTTTCCCGAACGTGAAGGGTTGTGGGTATCCACCGTCGCTCAACTGTTCCATATTTTATAAGACTTACAGTGGTGTGGGCACTAACTATTCCTGCTTCTACAGCAGGATCGACCCCGGCTTGGTCATCAGCGATCTGGACATGAACCAAGTGTACATGAACCTGGTGTATGCCACCGCGATCCCGATACCGTCCTTCATAGTCTCTGTCATTTATCTGACAATAGCTTACTTTTATATTTACAACGACGAATCCGAACCCCCCAGAAGACCGCCGCGAAGGACTGACGCAGTGGAAGTGACGCCGTTGCCGATATCCACGCCACTCCCACCGCCCACTAGTGGTGCTCTCACGCCTGCCAGTGAAATATTCAGGGAGGATCTGGCCAGCTTCGGCCACCAACTCAAGATCTGCATGGCGGACGACATGAGTAGAGAGAGCATCATACCTGACTCCGTCCCCTTTGTTAATTCCAACTCTATGAAC
>Auc248
ATGCTACACATAGTCCACTTCTCCTTCCACGCGTTGCTCTTCGTCTTTCCCGCGTTCGCCTTCGTCCTGGAGGGATCGCAAACTTCCTACGCACAGTTCAGGAAATGGAACGCGGCCCTGAACGGTTCGCTCGAGTTCGAGTTCAAGACGGAGCAGGCGAACGGACTGCTTCTCTACACGGACGACGGGGGGACATACGACTTCTTCGAGATCAAGTTGGTGGAAGGTGCTTTGAGGTTAAGGTACAATCTGGGTGGGGGCGCGCAGATCCTGACGGTGGGCAGGGACCTGAATGACGGCCACTGGCACAAGGTACAGGTCCGCAGGAACGTGGAGAGTACGGCTCTCACGGTGGACGGTGTGACGCAGACCCGTACTTCCAGAGGGAAGGAGTTCCAGTTCGGGCGTCTGGCCTCTAACAGTGACGTGTATGTGGGGGGTATGCCCTCCTGGTACAATACCAAGCTGACACTGCTGGCTCTTCCTTCTGTCATATTCGAGCCCCGGTTCGGTGGCGCCATCAGAAACCTCGTGTACGCGGATGAGGAAAGCCCGCTGCCACGTCGCCAGGAGATGAGGATCAAGGATTACAAGGTTGGTGGCTCTACAGTCTTATTTTTCTACATCAAAGTAGTG
>Auc249
CAGTTCGTGTGGAACGACTTCTCGGACGAATACGTGTCGACGAGCCGTAAGCATACATACTACCCTTCCGTGATCATCAACGACCACCTATACGAGCTGAAGATATCCGATCTGCCGGCGATAACTTACTTCCCCGTCAACTCGTACTACGAGTGGACGGATTTCAGATTCTACGGGCTTCGCAGTGCGACGGCCTACATTCTCGTGTTCGACCTATCTAACGTTGATACATTCCAGTACATCAGGACACTGCGTGAGCAGATCGCGGAGAGTCGCGACATCCGCAACGTCCCACTGCTGGTCGTCGGCAACAAACAAGACTTACTGGGGACTCCAAACGGCTCGGACCCCGCGGACAGCACGGCCGGGGCCGGTAACCACCCGCATACCGCAGGGGTGTTGGCGGTGACAGGGAGCAACAGCGTCGAGAAACGGCGGGACATCCAGAACCTGGTGAAGAAGCACTGGAAGTGTGGCTACGTCGAGTGCAGTGCGAGATACAACTGGAGAGTGGTCGCCGTCTTCAAGGAGTTGATGAAGACGGTGGACTCGATGGAGGGGGGCGGAGGCTTGTCCACCCAAGGCTACAAGGAGGTGTGCTCTCCCATGATAGACAACATCCACGATGCCCTCGATAGAAACAAGTGTGTGATTTTG
>Auc250
GAGCAGTATCTGTTCAACGTGTTCGAAGTGATCGTTTCCACTCTGGAGTCCAAGTTGCAGAGGATCGAAAATCTCGACAGAGCGGTGGAGCATCTGATGAGGAGAGTCGAGGCGCTGGACTCGAGGGTCAACGATAACATCGACAAGACCGATTCGATCATCGAAAAGCTTAGGACGTTCGACCTCAAACTGTTTCAGGGAGGGACGTTAAGTCAAGTGGACAACAATCTAAGCGAGAGGCTAGTCTCTCTTGACCAGAAGGTGAGCGATATAGACAATAAACTGGTGGTGTTAAAGAATCAGCTCGACTCCAACTTCCTTCCTGCAGATGATATCAATGCGGAAGCGAGTGAGAAGAAACCGATAAGTATGAATGTTCTGGACATAACGAAAGTGTTAAGTTCCGAACTGGATTCTCTCAGGAGTTCTACGTCAAATGTGGACAGAAAGTTGCAGTTTCATATCAACTTGGTGTCAGAGAATCTGGGGAAGATACTGAGCATGATGTCGGATGTCCACGAAGCGGTAGTCGAACCCGTAATGATTCAGACTGGACCTCCACAAGTCGTCAGAAACAGAACGTCAACCACTCCTACAACGACCATCATTAAAAACAGCAAACTAGACAAACTCGTGCGGCAGATGCATCCAATCTTGTCCGTGTCTAACAAGATGGACGAGGTGTGGGACGTAGTTGTAGGTACGAAAACATCCGTGGACGATTTGGTTCCAAAATCCGATGAGCTCCTGACACAAACCCAAAGGCAAGAAAGGGCAATCAGCAATATTCACGACGACTTGAGGACCAATACTAACAAGATCATTGCTAATCTGGACATGGTCGAGAAGAGACTGAAGAAACAAGAGAATGACGTTGTGACTTTAGCACAAAGGCCCGTTCCCGCAGAGCTTCTTCTGGATCCTACGATAGACAGGATAGTGGAATTTGACCAAAATAGATTTCAAGACACCAATGATCCCACATTGACTGAACCACCTCCCCCGGTGACCTTCACGACCCCCACAACTCAGGGGCAGACCATCCCTTCCACCACCCCTTCCGTGATCACTGCTGCCCCTGGGGTTCTCCAGGGCGTCCAGCCGGGAAGATCCTTCAATCGAAACAGAGGAGTTATCTTCCCCAGTGTGAAGAACAAACCTCTGCCGGCAAACAATACCTTTGCTACTGACTTCATACCGAACATCAAGGATGTCAAG
>Auc251
ATGGGAAATTCAGCATTGAAACGCCATTTCGAGACTGCAGAAAAGACAGGTGTATTAAATCTATCAAAGAGTAAACTTTCAGAATTTCCCAAAAGGCTGTTTACTCTCAGTCCAGTATTACGGACTTTAGACTTATCTGATAACTCACTTCCCCTGTTACCACCTGAGATAGGTTCCTTTTCATTACTCAAATCTATTTCTTGTAATAATAATAAATTAACTGATTTGCCTGTTGAAATTGGACAGTTGGTTAAACTAGAGACATTGTCTTTAACAGGCAATAAATTGATATCTTTGCCCTCCTCATTATCCCAGCTCATTTCTCTGAAATTTGTATATCTTTCAAACAATCAGTTAAAGGACTTTCCAGTGCTGTTTTGTGGCCTTAAACATCTTGAAGTGCTTGATGTGTCTAACAATTTAATTGAAAGCATACCTAGTGAAATAAGTAGTCTTCGAGCTACAGAATTGAACCTTAACCAAAACAGGATTTCTTTTATTTCTAATGAAATCTCTGTTTGTCCCCGGTTAAAAACTTTAAGATTGGAAGAAAATTGCCTGCAAATAGCTTCAATTCCTAGCGAACTGCTCACCAATTCCAAAGTCTCTCTACTAACTCTGGAAGGAAATTTGTTTGAAATGAAGAGCTTTGCAAACTTAGAAGGATATGATAGTTACATGGAAAGATATACTGCTGTAAAAAAGAAGATGTTT
>Auc252
ATGAATACTTTTAGAGCCATAATTTTAGGAGCTCCTGGGTCTGGGAAAGGTACTATATCTGCAAGGATTGTTAGAAAATTCGACATAGTTCATGTGTCAAGTGGAAATCTTTTAAGACAGAATATAGCTATTGGTTCAAAATTAGGATTGGAAGCAAAAAAATACATAGACGCTGGTAAATTGGTACCTGATGAAATTATGTTTAATGTCATCACAAGTGAGCTCAAGAAATACTCAAAAGAAAATTGGTTGTTAGATGGTTTTCCTCGAACTAGAAATCAAGCCGAGAAGCTATATGAAAGAGAACCTGTCAATGTTGCAATTAACCTTATTGTACCATTTGATATCATTATTGAACGAATTAAAGGTAGGTGGATCCATCTACCCAGTGGCCGAGTATATAACACTGACTATAATGCTCCTAAAGTTCCAGGAAAAGATGATGTTACAGGTGAGCCATTAATTCAAAGGAAAGATGATCAGCCAGAAGCAGTTCAAAAGAGACTTGAAGTTTATGAAGCAACTTTCAACCCTATTCTTGAATTTTACAAAAGTGAGGGAATATTGGAAGAGTTTAAAGGGAAGACGTCTGACGAAATTTGGCCTTACGTATTTAAACTTTTATCTACACACCTTACGCCTGAGGTTCAAGAAAGC
>Auc253
ATGATCAACCCGTTCATGGAAACTTCTCATCACCCACACGGGCTGGCGGCGCCCATGGGTCTGAAGATGAGCCCCCCGCACCACGCCGCACCACCGGGTCCCGGGCAGATGATGGGTCCCGTGCAGGAACCTCAGCACCACTTCCACCAAGGGGGCAATCCCGGGTACCACCATCCCGTGGGGGGCCACCACCTCAACCACCACTCGGGATACGCTACCAGGGATTTCTTGCTCAGGAGGGATCACCAGGAATTCGCACCGCCCGCGCCCACGGGAGAGGTGCTGGGGTTCGGGTCGACTCTGCACCACCCGGACCCCGTGCACCACCAACACCACCCCGGCATGCGGCTGGACGTGTACCATCCGCGGCCCGAGGGTTACCAACCCCTGCAGGGCCCGTACGGCAACTACATGGAGCAGCCGGGGGCGTTCTTCAGGTACGTGAAGCCCGTGAAGGACCTGAGGTGCCTGTGGGTGGACCGGCCGGGGCCGCGCAAGCCCTGTGGGAAGGCCTTCAACTCGATGCACGAGATAGTGACACACCTGACTGTGGAGCACGTCGGCGGGCCCGAGTGTACCACTCACGCGTGCTTCTGGCACGGCTGTTCGCGCAGTGGCCGTCCCTTCAAGGCCAAGTACAAGCTGGTCAACCACATCCGCGTCCACACCGGCGAGAAACCCTTCCCCTGCCCGTTCCCCGGCTGCGGGAAGGTGTTCGCCCGTAGCGAGAACCTCAAGATCCACAAGAGGACACATACA
>Auc254
ATGTCTCGATTGAGGGAGAGACAGAGTCTACCGTCCACTTCATCAACTCAGCCGCCGGCCAGCACGTCTATCCAGCTAGCGGCTCTCATCGGAGGCACACACCTGGCCTCATCCCATGACGACACCTCAGACGGTGCGGTCCACGTGTTCAGAGATGAGAATGGCCACTGGATGACCTACACATTCGACGAGAAGGGTCTCGGGACTGCTAACTCGAGTCGGCCAGCACCGGGGACTAGAAAACTCCTGCACTCTATCCTCCGTAGACATAACAGTCAGTCGGAGAACAACTGGCTGGACAACTGGGAGTGGCAGTGTCCGGAGTCTCTCAGCAACTCTACCGCTTCAGTTGACTGTGGTCAACAGAACGTGTCAAGTCCTGCTACGACTCAGTCAGGCCCTTCTCCTGTCAGACCTTTACCGCTGACTTTGATACCCTCACAGTCCTCCGCCTCACATTCTCAACTTCATCAACTGCAGCAGAACAGTAACGGAATGTACTTGTTAGAGACTGTTGCGACACACATCCTGAACAATCCAAACCGAAGAGCTTTCCATCAGATGTTTTCCGAGGCAATGGCTGAACGGAATGTTCCGCCACGAACTGGTATGCACCATTACAACATTGGTGCGATGACACTGTCGATGAATCCTTACTATGATCCAGGAATGAATTCATTCGATGAACCCAACCCTATTATTCCTGTGCCTCCACCTTCTAGTTCTCAAGGAGAAACAGATACTGATATTACTCTAACAAGAAATAGGTTTAGGTTTATGGACTCTGTTGATATAGGCCTACCCGAGTGTCCAAAGACTCCTAGAAGATATTACAAATATAAAATATCTCCTTGTTCGTACTTTAAAATAAGACTAGATCGGTTAGCTCTCTTAGCTCTTTTAGATAGAAATTTAACAATGACTGAAACGTTACTCTCTCTGTTCCTTGCCATTCTAGTTTCATGCTTAGGATCAATTTTGTTAAACTTAGGATTTTATAGAGATATACCCGCATTTATATTTTGTTTTGTTATCGCTAGTTGTCAGTACTCTCTGATCAAGAGTGTCCAACCTGATGCTGCCTCACCTACGCATGGGTTTAACAGGATCGTGGCGTTCTCGAGGCCTGTTTACTTTTGTTTGTGTAGTGCCTTGGTGCTTTTGCTTCACTATTCAGCATTGTCTACGAAGAGAGAGTTCACTCTCTATGGTGTTTATGTCAAAAGTAATGACTTGCTCAACTTTATGAGGGACTGTTTTGTGACTCTCATTCTCTGGTTTCCGTTGCTGTTCAGTTTAGGATTATTTCCCCAAGTGAATACATTTTCAATGTATCTTTTGGAACAAGTAGACATGCACCTGTTCGGGGGTAATGCGGCCTCGTCACTTACAGCAGCTGTGTATTGTGTATTTCGCAGTTGTCTTGCCGTAATCGTCCTACACGGTTTTGCGTATGGAGGACTGAGTGAAACAAAATCCACTCAACACATTTTATTTTCAATTTACTGTGGACTCTTAATAGCCACTTCTTATCATCTGAGTCGGAGTTGTAGTGATCCAGTGCCGATTTGGAACATCCTTAAGACTCATTTGTGGCCGGTAGAGGAGGAGCTGCAAGAGGCACAGATGCGGAAAAGTGAAAAAAGAAAACAATGTATGCGTGATAAACACGAGAAAAAGCAAGAGATTAAGAGTCAATCTCATACTGTTAACATCGCACCAACGGAAAAGAAAGAAACCCCAGAAGGAACCAATGGGGACCAAGAGACAGATTTGGTAGATCCACTGCCGACTAAGCTCCAGCGCACAGTCAACTGTCGCCTCAAATCTGACCTCATCATCTGCATGGTGACAGCAGTGTTTGTCTTTGGAATCCATTGCAGTACAGTGTTCACCGCACTTCAACCCGAGATCAATCCT
>Auc255
GTGTCGCTGAACAACGAGTACGAGCTGGTCGCCTTCACTCACTTCACCTTGAGCCGAGTGTACCCCACAGACCTCGGCCTGGGGAAACGAGTCGTGGAGAAACCCATCAGCTTCAAGCGGAAAGACCTCCTTGAGGCCGTCACATCGGCCTTAGAGGTTCTTAACAGAAACGCCACCTTACACGGGAAACCCAAGTACACTGCGGAGGACTTCCTAGAAGGCGTGTACAGGTCGGTCCCTACGACGGGGACCGAGTACGAGATGTATTTCAGGGTGAGGCAAGGGAAGAGTCAGGGATACACGAAGATGGCCGTGATGAGGCCGTTTGCTCCACTGGTTACTCTGAACAGCAGCCCTTTACCTCAATCGAAGGATAAGGAACTGATCCATGTCATACTTCCCTTATCGGGGAGAATATCGACCTTTCAAGGGTTCATGGACAAGTTCGTGAAGATAGCTTTGAAGAATGATCGCCACGTGTTGCTGAGCGTAGTGTACTTCGGGGAGGAAGGACTCACGGAGGCGAGACTGATCATGTCGAAGGTGGCGGGTAAGAACGGTCACGCGAGCAGTCTGAGGTTGCTGGCCCTCAATGAGACCTTCTCGAGGGCGAAGGGATTACGAGTGGGGGCGGAGAGGCCGTGGGACCAACCGGGAGTCCTCAGAGACCAACAGGACGTTCTGCTGTTCCTGTGTGACGTGGATGTCGTGTTCAGTGCTCGGTTCTTGGACCGGTGTCGCTGGAACTCTCGGCCAGGCTCGAGGGTGTACTACCCCGTAGTCTTCAGCCTGTACAACCCTCACGTGGTGTATACTCTACAAGGGAAAAAGGTGCCCTCGGAAACTGACCAGCTCGTCATCTCCAGAGACACCGGCTTCTGGAGGGATTTCGGCTTCGGCATGACTTGCCAGTAC
>Auc256
ATGAAGTCGAACGGATTAAACCACAACAGCTCGACCAAAGAGGACGACGACGACATGTTCGGGGCCCCGAGGAGTTACACCGCGAGCTTCTGCGGAAGTAGACCCAACAGGCCTACGATGATCAGTGCCAAGTACCGCCAGAAGGAAGAGCGCCGCAAGGTCTTGAAGATCTCGATCAACAAGCTCAAGAAGATAGAGGACCCCGAGAGTTCCCTGAGAAGATCTGTCCTGATTAACAACACCATGAGAAAGTTACAGCGTGAGTCCAGAGAGGAGAAGTTGAACAAACAGCAATCGTACAGATGTTATACCGCTGATCTGTTCAAAGAGGATGAAAACGCCATCGACCTTTTGTCCACCGCCACAACCACCACCTCGAGTCCTCTGAGGACCTCCGACCAGCTTGTGGACATCACCAACCTGCCCGAGTCCAACCACAAGGCCGCCGTGACGAAAAGTGTGGAAGACAGTTTAGGTTGTGACGAGTCAATGCCCGAACTCATGGACACTTTGTTATCTCCCGAAGAAGTGACCCCTTCCAGTCGTTGTGCCGCCGGAAGAAAGAGATCCCTGGACGAAGTGGACGATTGTGACGTCCAGGACGTCTTGAGCCAGTTCTACCTGCCGCCCACTCCCAGGATGGTCACGTCGCTGGACGAGGATGAAGAGGAAGAACTGAACGTGGTCGACCTGGATATGCCGGAGAAAAGGCCGCGCTTGGAGGGTCAGTCGGCTGCTGATAGACTTAGGGAGACCCCCGCTACCTGTGTCAGTGAGAGAAGGTTAAGTGACTCCAGTTATTCCTGTGGTCACTCTTCCATCTTCAATGAACTCCAGTCTGTTGTGTACCATAGCTTGATAGCCTCTCTGGAAACG
>Auc257
CCCAGATACAACCCAGAGATCCACGTGACGGCCAACTTCAGCAAGCGAGATCACCAGCTAGTCCACCATCCAGTGACCTTCAAGTCAAAACACACCTTCGTGGGGTTACCGGTCCTGAAGGCGTACTCTGCGACCAACATATACTTCCAGTTCAAAACGCGAGAGTCCAGTGGCATCATTCTGTACAATGCCGGGAGGGAGCAGGACTTCATAGCGGTGGAGTTAGTCAGCGGACACTTACATTACATCTTCAACTTGGGCGACGGTCCTGTGAGGGTACGGGACAATGCGAGGGCCAGCCTCAACGACAACAAGTGGCATACGGTCACTATTGGCCGCCCTAGTCCCAAGCAGCACACTCTCATGGTGGACGACACCTTCGCCACGGTCACCAGCTTGGGAATGAACGAGAAACTAGACTTGGCCGGTATCCTGTACTTG
>Auc258
AAATTTGGCTGGGTGACCCTGGGCAACACACACTTGCCTTGTATTCTGCGGCATCCAGAGGAAAAGTACTGTGCAGTGCGTATGGTGGAAAGTAAACTGTTAAGCAAGTATCTCAATTACCTTCATGCTGACATCTACTCCTGCACCTGCATCCACAGCTTCTACATCACAGAGGCTGAAGCCAGGCTGCTCAACGAAATCAACAATAAACACTGTGAAATGCAGTTCGGTCGGGAAACATTTACGACTAAAGACTTAGTAGTGAAACTGAAAGACGCCCACGAGTTTTATACGTTCCTTGATGTGTGTTATAGTAAGTTACTTCACAATGGGATCGACGGAAAAGAAAAGTGCGGATTCATCAGGATAAATAACGAGTCCGTTGTTCCTTACACGGTGAAAAACAATAATAAGTTTGTGCCTTTGTTCTATTTCGAAGGTGAAACGGACAATTTGAAGCTAAAAGCGGAGAAGCTCGAGGACTGGGACCTGGCGTATTTGAAGTTCTGTTGTAAAGTACAGGGTATTAGAAATGAGTTGTTCGCGAGTGAAACATGTTCAGTGATCAGTCTTAGTGATATTAAAAGTTACTTCCCTGGTGGGACAGTGTTCGAAGACTACTGGCCGAGCAAAGTGCTCGACTCGCAGTTGCTGTTCCAGAAGGGTTCCGTGGCGACTGGTAATGCTGCGAGTTGGATCAAAGCACCACCTGCCCTCGCGGTGCAGCCCGCTCCGACGACAGTGACAGTGAACAAAGTGGTTCCCTCCCCTACCCCTCCAAACACGAGGACGGCCGCCATGCCTCCATTGCCGAGCCAGGCTCCTCAACAGCAACAGCCGATGCACAATGGGTGGCCGGGGCTCGTTAATGGACAGGCAGCATACCAACCTACAGCCATCAGTTCACAGGCACAAGCTAGGATGACTCACACCAACATGGCAGCCATGCAACAT
>Auc259
GTAGCTCCTGATCTACTCAGAATCCAGAAAGACTTGTTGGCAGATGGATGTGAAGAAATAGAACTACCTATCCCCAAGTGTCTGCATGCTCGTTACAACGCCGACAATGACTCGGTGGCTCAGTCCGTCCTGGTGCTAGAGAACCTCAAGGTACAGGGCTACTCCAGCTGTGAGTTTTCTCAGGGACTAACGCTACAACAAGCTCAATCAGCACTAGAGGCTATCGCAAGGCTACACGCACTCTCTCTAGTGCTCAAAGTCAAACAGAAGCTGGCCCTTGATGAGAAATACCCGTTCTTGTTTCAAACAGCTCGAGCATCCGATTCGTACCAGCAGCTGGTTGAGCGTGGATTGCCACAGTTAGCACACTTCTTGCAGCGGCGGCCCGGTCTCGAGTCCGTGCTGCAGTGTCTCTCTGCCCTAACACCCAACACCAAGGACATCATTGCGGCCCTGCTGGCTCCAGAAGAGCCTCTATGTCTCATCACACACACGGATTTTTGGTGCAATAACTTACTGTTCCGCGAGGATGGCCAGTGCGCAGTCCTCGACTGGCAGATGGTCACCTACAGCCGCCCCACCAATGATGTGGCATTGCTGCTAGTCAGCTCCCTGTCAACCGAGCTACGTCGCACCCACACAGAGACACTGCTGGACGCGTACTGGGCTGCACTCAACTCCTACTCGTCAAGACTTCAGCTTAACATCACGGCCGAGCTAGGCTATGACCGCCAGAATCTGTCCAAAGATTTCCGCCGCTCCCTACTGCTTGCTCTGCTGCTCTGTATCGGCTCTGTGGATGTAGCGTTGGGTGACCCACTCACAGAACAACGACTGCTCGATGTGCTCCATGACCTCCATACTGATGGGATCCTCTCGACCGATGTCCTTGACCAG
>Auc260
ATGGCTTCAATATACCACGATTCCAAGACTTTTGTGGACATGAAAATGAAATATTCATCAAATGAAACATTAAGGATATTTGAAGACCTGATGAAGAGAACAGAACAAAAGCCATCTAGACTCGAAGTTGAGCTTTTTGTCAATGAAACATTTGAACCAGCGGGGAGTGAGTTTGAATCGTGGACTCCCGACGATTGGATTCAGCAACCTAGGTTCCTGGAAAACATTGCTGATCCTGATCTCAGACAGTGGGGGAGCAAGTTAAACTTACTGTGGAATAGTTTAGGTCGTAAAATGAAGGAAGACGTTAGAATTAATCACGATCGTTACTCGATAATTTATGTTCCTCATCCAGTAATAGTACCTGGAGGCCGTTTTAGAGAATTTTATTATTGGGACTCTTATTGGATCATAAAGGGACTAATACTTTCAGAAATGTTCCAGACTGTGAAAGGAATGTTAACAAATTTCCTATCCATTGTGGACATGTACGGTTTCATTCCAAATGGAGGCAGAATCTACTATGCCATGAGATCACAACCTCCTCTACTGATTCCTATGATGAAGAGCTATGTGGATGCAACACATGATGTTGACTTTATTAAATCCAACATCCATATTCTAGAGAAAGAGTTCCAGTTTTGGTTGACCAACCACACAGTGGAGGTTGAAAAGGATGGCAAGGTGTACACTCTGGCTAGGTACAAAGATGCCTCTCAGGGTCCAAGACCTGAGTCATAC
>Auc261
AGCACTTGCTCCGCAGACTTGGACTGCCCTAACGAGAAGGCTTGCATCAATAGACAGTGTCTGGAGGTGTGTAGTGTACGGGGGGCGTGTGGGGACAATGCATTGTGTCGACCAGTGCAGCATCGTCCACAGTGTTCGTGTCCCGAGTGTCACACAGGGACTCCAGAGATATCCTGTCAGCCGGACCCCAAGTGTGAGGAGATTCATCCGCGACCCACCGTCCCCATCCCTTGCTCGTCTGACTCGGACTGTCCGTCCACCATGGCGTGTTTCACTGACAACTGTCGTAATCCCTGCCTCATGGCCACTCTCAAGTGCGAAGTCAACAAGAAATGTGAAGTGAGACATCACCGACCCATGTGCGTTTGCAAAAACGGCTTCTCCGTCAGTGAATCGGGAGAACTCAGCTGTGCTCCAGACAGTTCAGAATGCAGCTTCGACGATCAGTGCACTTCTAACTTGGCCTGTATTAAGGGTAAATGCTCGAGTCCGTGTTCCTCATTGACGTGTCCTGTCGAGAAGATCTGTGAAGTCGTCAACCACCGCCCTGTCTGCCTCTGCACCAAGGACTGCAATCCTTCCTTGTCCATCTGCCTGAGGGACAATGGCTGTCCTCCACAACAAGCCTGTGTCAACTTCCAGTGTATCGACCCTTGCTTAAACACGACCTGCCCACAAGATACTCCATGCTTTGTTGAGGACCACAAGCCACTCTGCAAGTTCTGCCCTCTTGGGTTCACTACAGATCCAAAATATGGATGCCTCAAA
>Auc262
ATGAAGACGCCGGACGACTATCTTCACTGTGTCTACAGTTCCTGTATGGATGTTAATGTGCAGATCAAGATTGGTCCATTGAAGGGAGTCCATCCTGTTCCTGAGTATGATCAGATTCTTGCAGATCCTATGATCAAATTTTGTGGACTACATGAGAATTCAAGTGCCGACTTGATGGTGGAGTGTCAGATTTTTTCTGGTGGTAGACCTCTTGCCCTGCCTGTTTATACTTCACATAGGGCTCAAACCTCATCTACTATGCGAAATGAGTGGATCAACTTACCATTGAATTTTAGTGACCTCCCTCGTGATGCAATGTTGGCAATAACCCTTTACGATTGTGTGGGAGCAACAGCTAGGAAGCCAGTTGGGGGCACTACCATCTCGCTCTTCAGCAAGCATGGAGTGTTCCGACAGGGCATGATAGATCTGAGGGTCTGGCCAGATTGTGTAGCTGATGGTAGTACACAGAGCTCCACACCAGGCAAGGCTTGTCATGATGGTAAGAAACAGATCACTAAGTTGGGTAAACTTGCAAAAAAACATCGTGAAGGCCATTTACCAGAAGTGGACTGGTTGGATCGGTTGGCATTTTGTAAAATTGAGCAAATCAAAGAAGCAGAAAAAAGGAGTTCAGATTATCTGTACTTGATGGTTGAGTTCCCTGAAGTCACTAAAGATGGAATTAAATATTCTGTTGTGTTTTACGAGCAAGATGGAGATGAATTATATCAATTCAGAGATCACCCAGATATTGTTCTGGTTCCAGATTCTGAGGTACTGCAAGAAAATTTGGTTGAAAATAAACATCATAACCTTACCCGTAGTCTGCACAGAGGAGTATCTGATAAAGATCTAAAGCCCAACTCATTGATTAGGGATAAACTGAATAAAATTGTGGCTTATCCACCAACAAAGCAATTAACTACTGAAGAACAAGACATGATATGGAAGTACAGATTTTATTTGAGTGCTCAGAAACAAGCACTGGCCAAGTTTCTTCACTGTGTAAACTGGGAGTTAGCTGTGGAAGCTCGTCAAGCAGTGGATATGTTACAGCAGTGGGCACCTATGGAGGTGGAAGATTCTCTGCAATTGTTAAGTCCAGTCTTTACCCATCCGGCTGTGCGAAGATATGCTATCACAAGACTACAACAGGCATCAGATGATGATCTGTTGCTCTACCTACTTCAGCTTGTGCAAGCTCTCAAGTATGAGGACTTTTATGAGATAAATGAAGCTTATAAGAGGATGCAAATGAAAGAGTCTTGTGTATCAGACAATGATCAAAAGGAGATTCTAGGTCCATCTACAAGTAGATCCCATGAGTCCAAAAATAGCAAGAGTGATTTAGATGTTGAAAACGATGAAGATCAAAATCTTGCTACTTTTCTTATTCAAAGGGCTTGTCATAACTCGACATTGGCCAACTACTTCTATTGGTATCTCATTACTGAATGTGAAGATCAAGAAGTCACCGTAGAGCTAGATACAAAAGTTAGGGAAATGTACTTAACTGTTATGCGTATGTTTCAAGAGACTCTACAAAATGGCTTTGCTGAATGGCAGAAACAACAACAGGTACTTCAGCATCAAGTTGCCCTGATAGATGAGTTGGTGAAGTTGGTTAAGAGTGTCCAACGAGAAAATTGCAATCGAAAGAAAAAGATAGAGCAATTGCAGGTGCTGTTGGCCGATAGTGAGGCATTCAAAATTAATCTAGCGGACTTTGACCCCATCCCATTTCCTTTAGATCCTAGAATATGCATTCGAGGTATTGTACCACATAACGCTATCCTGTTTAAATCAGCCTTGATGCCTTTACGTCTGACTTTTAAAACAACTGAAGGACCAGAGTATGTGGCAATATTCAAGCATGGTGATGATTTACGGCAGGATCAATTTGTTTTGCAGATCATAACATTGATGGATAAGTTGTTAAGGTTAGAAAATCTAGACTTGAAACTTACACCTTATAGAGTTCTCGCTACAGGAACAAAACATGGATTTGTACAGTACATTGATTCCCAAACTGTTGCAGATGTATTAAACTCGGAAGGTACCATTCAAAACTTCCTGAGGAAGAGGCACCCAAGTGAGACAAGTCCTTATGGTATCACACCTGATGTCATGGATAGTTACATACGCAGTTGTGCCGGTTACTGTGTCATTACGTACATCCTAGGTGTGGGAGACCGGCATTTAGACAATTTGTTGCTGACTACATCGGGTAAATTGTTCCACATTGACTTTGGATATATCCTTGGACGAGACCCAAAGCCTCTCCCTCCACCTATGAAACTCAGCAAGGAGATGGTGGAAGCGATGGGTGGTACAGACTCTGAACACTACCATGAATTTCGTAAACTCTGCTACACTGCTTTCCTTCACCTCCGCAGAAATGCCAATGTGATCCTCTACTTATTTTCATTGATGGTGAATGCCAATGTGCCAGACATCGCGTTGGAACCTGATAAAGCAATCAAGAAGGTACAGGACAAGTTACAACTTGAAAAAACAGACGAGCAAGCAGTTCAGTTTTTTAAAAACCTTCTAGATGATTCTGTCTCAGCTGTCATGCCAGTGTTGGTTGAAAAATTTCATCAGTTAGCTCAACACTGGCGTAAC
>Auc263
ATGACTTGGATGGAATTCGTTGGCTGTGCAGGGGTCGCCTATGGACCACCGCTTGCACTATTTGTTTTCACAATCATGTCTGATCCAATTAGAATTATTATACTGATAGCAAGTGCATTCTTTTGGCTGGTAGCTCTTCTGTTATCTTCTGTTGTGTGGTTTTTATTTCCCTTCAAATCATTACTGGTTTTTGGCATAATTTGTTCTGTGTTTTTTCAAGAACTTTTCCGGTATTTGATATATGTTCTGCTGCGAAAAGCTGAGGCAGGCCTAAAGAAGGTAACCATCCCAAATACAAATACAGAAATCACCAACAACAAACACATACTGGCATATGTTGCTGGTTTGGGATTCGGTATCATGAGTGGAGCATTTTCCCTGATCAACATTCTAGCGGACTTAGTGGGACCAGCAACAATGGGTCTGAAAGGTGGATCTAGCTCGTTTTGTCTAATATCAGCCATACTGTCAATGTGCTTCATACTGCTTCATACATTTTGGGGTGTGATATTTTTTGCGGCAATTGACAAGAAAAACTATCTTCATATATCATGGGTCATCGTCAGTCATGTTTTGGTCTCCTGCCTCAGTTTGCTTACCCAATCAATGTTCTACTTTCCAATAATAGCCGCACTTGTACTTATGTTATTTAGTGGTTACATTGCTTTTGTTGTTAGTGGTGGATCCTGCAACAATTGTAAGAGAGTGTGCCGCTGTGGTAATCAGAGGACATTAAATTTAGAACCAAGTACATCAAGTACC
>Auc264
ATGTCGCCCACAAACGAGGTGGTCGGGAAAGCCTCTTACAGTTCGAAAAGTGGTTTACATGTCCAGTTCCATCACAGCACGAGCAACGGAGTTGTGCACAGCCCGGGCGAGAAGGCGCCCTCCTACATCTCCACCAACTCCGGGAGCTCCTCGAGTTCGTACGAGGACGACTCCTCCTCGGGCCAGTACTCCGAGACGAGAGCCCCCGACGGTGGTTGGGGCTGGGTAGTCGTCTTCGCCGCTTTTATGGTGAACCTGATCGCGGACGGTATTACGTTTTCGTTCGGCGTCATCTTCGTAGAGTTCCTCCACTACTTCGGCGAAGGGAAGAGCAAGACGGCATGGATAGGCTCGTTGTTCATGGCCATGCCTTTATTGTCAGGTCCGGTCGCCAGTTTCCTGACGGACAGATACGGTTGCAGGAGGGTGACCATCGCCGGGGGAGTTTTATCCGCTGCCGGGTTTATAGTGTCGTCTTTCACGAATTCCATCAACCTTCTTATCCTCACTTTTGGTATCATCGCGGGCTTCGGCCTGTCTCTCTGTTATGTCGCGGCCGTCGTCATAGTCGCTTACTACTTCGACAAGAGAAGGTCCTTCGCAACCGGTCTTTCGGTGTGTGGCAGCGGTATCGGTACCTTCGTGTTCGCGCCAGTCACCCAGTTCCTGCTAGCCGAGTACGGCTGGAGAGGTACCACCCTGATACTCTCCGGCCTGTTCCTCAATCTCTGCGTCTGTGGTATGCTGATGCGTGACCTCAAGTGGACACCCGGCAGACCCAAGGGCAAGGATATCGGAAAAAGGAAAAGAAAGCTCCGCCTCAACACCAACTGCAGCGCCGACTCCTCCTCTGCCCACAACTCTACTCAGCAGACGCCTACATCTTGTCCCAGCAGCGGAGAACTCAGGAGACTGCTGCAGAGGCCAGGTAGGCATCAACTCCATCAGTTTTACAGAATCTCTTTGTATATAAATATAAGCATGGCGTTCCGAAAGATA
>Auc265
ATGATGTCATCAGAGGAGGAGGTCGACTGCTTCGGTTTGTACGGCGACAAACTATCCAAGAAAGCGAAGAGAGCCAGACAGCGCGTGGACGCCGGTGAGCCCCGGAACAGTTACTCCTCGATCCCGAATTTCAGTTCGCGTCCGAGTTTCTTCACTGGTGGTTTATACGGTGCTTTCTTCTCACAGAATCAACAACAGTTCGGGATCTTCGGGCAGGGCTTCGGGCCCAAGATGCTCAACGAGTTACTCGGCAGACAAGTGAAGGACGCAGCCACACCGGGTGACACGATGATGACCGTGGACTCTGCCAGTGCCGACGGATCGGTAAACTTCGACTGTCTGAACGCTTCTTCTGTGATCCGACGCGGTCTCGAGGAGGACGGATCCCCGCCGCCCGGTGACATCGCGCATCACATGCTCAGAGACATTCTACAGGGCCGCAAGAAGGAGTTGCTCGCGCTCGAGCAGGAATTGCGTGTAGTGAACGCGTTAGGAGGTACCGAACCTTCCTCTCCGGACAATAATAACAGCATCAATAACAATAACAATAACGAGTTGAAAAACGGTGTAGTGAATAACAATGGTGATGTGAGTGACGACGGTGGAAGTGGTGTGGGCAAGACGTCCATGGTGAACGGCACAAACGAGTCGGACAGTGGGGACGACGAGCCGACACCCTCGGCGATGGAGGAGGTGAACGACAAGCACCAGCAGACGGAACTGGAGGATGTGATGGCTGGAGGAGGTTCGGACTCGGAGCCGGCATCGCCTACACCGTCGTCTGACAACAAGGACGACACAGATGATAACCCAGGTAACAAGGACAATACAATCAAAACTGAACAGTTAGAATTAAAACGTGCTAGGGTTGAAAATATAGTATCGTCTATGAGGTCTAGTCCATCGCTTCCGTCTCAAGTTAACGGCTGTAAGAAACGTAAGCGATACCATCCTCAGCAACACGACAATAGTGCTGCTGAGAGATATGCCGTGTTAGGTATAAATATGAATATGAATATGTTGATGGATGATGATGACGATGACGAGATCGAACCTAATGAGATAAGGCAGAAAAGAGTAGAGAAAGACGCTTTGAAAAATCAGCTTAGAACTATGCAAGAGCAGTTAGCAGAAATGCAACAAAAGTATGTGCAGCTGTGTACTAGGATGGATCAAGAATCCGAATGTCAAGATAACGATGACGCTTCTAGTGATATGGAACAAGATGCTAGTAATTTGACGATGCCTGATAAGCCTGTTACCTCAACATCCGTGTCGACTCCTGTGAAGGAAAATATTACCAGTACCTCAGCAACCACACCTGTCAGCCAACCTATCATGTCACCCGCTGTTTCCAAGATGATGCCTTCTAAGCTTCATCCCCACACGAATCCTTCACATTTACCACCTCAACACCTCCCTATTCCTCCTAATTTCAACGGGGCGTTGTCCCTTCTTCAACAACAGGTGCTACAAGAACAACACGGACCTCATGGTCCACTTCCTCACCACCACCTTCATCCCCATGCTCACTCGCAGATCCCTCCCCATCACGCCCTGAGTAATGCGGCGGCAATGTACCTGGGGGTTAGCCACAAGCTATACATGGAGCAG
>Auc266
TTGAGCAAAGACATAGGATACGTCCTCTACTCGGCCATGGGCTCTTTCTACATACCCAGCTGCATCATGGTGTTCGTCTACATCCGCATCTACTACGCAGCCAAGGCGCGGGCTCGCCGAGGCATCCGTAAGCCACAGAGACCAAAGCCCTCTCAGGAGGACCAGAAGTGCACCAGTTTCAGCAACCCCGTGCCGACCATGCAGTCAGTGCAGAGTCCAGTGGACCGCAACTCCAACAACTCCCCCATAGCGGTCACCCTGGAGTCGAAACCGGTCGCGATCCCGATAGTGACCTGTGACTTCGCCTCGGACATCAGTACGAGTGACAATGCAGAGGGTCCTCAGGATCCCGGGGGCGGGGATCCACCGAAGGACACTCTGAAAGTGGGTAGCCTTAAGGCGCAATCCGCACAGTTCAAGGGGTCAACCCTCTCCGTGAACGGGGACCTCGCGGCGATGGGCCGGTGCCGGGCGCCCAGCGTCGGCATCGACACGGACATGGTGTCGGAGTTCGACCCCTCCTCCTCGGACTCAGGAGTGGTGCAGAGGTGCGCGGTAGTGAAGCCCCTAAAGTTACGTTTCTGTAAGCCGATCTTCGGCAGGATGAAGTCCTCATCTAAAGCGAAGAGAGAGACGATAGACATGGGCAAGATAACGTCACAGCAGGACATCAGTGTTCAGGAAGTGCCGCGGATACAAAAACCGAGGGATCCGGAACGCGAGAAGAGAAGAATCGCTAGGAAGAAGGAGAAGAGAGCTACATTGATTCTGGGACTCATAATGGGCTCTTTTATAGCCTGTTGGCTGCCGTTCTTCTTCTTGTACATTCTCACTCCGATCTGCAGTGTGTGTGATATCCCTCCGCAGGCGTTCTCTATTGCGTTCTGGCTCGGATACATGAACTCTGCGCTCAACCCTGTCATCTATACCATCTTCAACAAGGACTTCCGCAGAGCTTTCCGTAGGATCCTGTTCAAG
>Auc267
GTACTGTGCAACACCGGAGGGCTGACAGAGATCCCTCTGAAGATGCTGCCCTCGACAGTGGAACATCTGTCTCTCACCAAGAACCACTTCCCGGTGATACGCAGTGACGCCTTCACCGGACTCCGCCACCTGCGGAAGTTGTCTCTCGACGGCAACAACATCAGCACCATCAAACCCTTCGCGTTCCGGGGCCTGCCGCGTCTGCGGGAGTTGTCCATCCAGCACACTCCCCTCACGACGGTGGCGCAGTTCGCCTTCGCCGGGCTCCAGAACATCACTGCGATTCTGCTCGGCCACAACAAGATACAGAAGGTCGAAGGGTACGCTTTCGCTGGGACTTCCAACGTCCGGCTCTTGCTGCTCAACAACAACCCCATCCAGAAGGTGGAAACCTCGGCCTTCTCGGGTCTGACCAACGTGGAGCACCTCCTGCTACCATCGGGCATCAAGTCCCTGGAGCCGGACGCCTTCAGCGGTCTGGACTCCGTGGGCCTCATCAAACTCCCCTTCATGGATCTGCAAGCCCTGAAGCCCCACACGTTCCGGGGTCTGAGCCACGTGCACGTCCTGGCCATCCAGGAGTCCGACCTCGGTACCATCAAGTCCGGAGCGTTCGAGGGCCTCGCCCACATCGGGAGCCTCAACATCTACAACAACAAGATCGACTCCATACAGGAGTTCCATATCAAGTACGTGAACAAGGTGAAGATCATAAGGTTCCACGGGAACCACCTACTGGAGGCGCCGAAGGCAGGGGTGGTCGCCATCCAAGGGGTGGAGACCCTCAGCGTGACCGCGAACCATTTCCCGTGCGACTGCAACATCCACGCACTCCTAGAAGGCCCGTTCGGGAACTCCACGGGCGGTGATTTCAAGACGAAGAACTTCTGCATATCACCGCTCGACGTCAACGGCAAGGCCATCGCTGAGCTGGAGGTGGACTCCATAGCGAGGTGTCAGGAGGAGGTGACCAGAGGTAACTGGGACGCACCCTCCAGTGCCCCCGGGGTAGTGTCCGCGTGTCTCACGTCTGTCGTGTTGATGGTTATGAGGGCGGGGGTCAGC
>Auc268
ATGAAGGTAATGCCTTTAGAAGAGACCTACAACCGCAGACTTCCTCTGTATGGAGCTTTGAAAATTGATTCTGTTGAAGTGTTCCTCGAAGAGTCTAAACAGACTTTCGAAGAAATGTATAACTCAGTTTTTCCATACGTGTTGGAACTAAGTAATTTTAAATTCCACTATTTACTAGGTGAGGGTGCATTTGCCAGAGTGGTGCTGGCCGAGTACAAAGAATTCGAGGGTTCCTTCTACGCGGTCAAAGCGATCAGTAAGAGGTCATTAATTAAGACTAATCAGGTAAAAACGGCGTTAAACGAGAAGCGAATCCTGCAAAGTCTCAACCATCCGTTCGTCATTCGTTTGGAATATTTTTCAAAAGACCAAAGCTTTATATACTTCGTCCTGCCGTTCATCTGTGGAGGAGAGATGTTCACTCATCTGAAAATATGGCAGAAGTTCGAGGAGAACGTCGCAAGATTCTACGCGGCTCAAGTGGTTCTGGGAATGGAATACCTTCACAATCTAGACCTGGTTTTCAGAGACCTGAAACCGGAAAACCTCTTGATCGACCACTACGGATATTTGAAGATAACAGATTTCGGATTCACTAAGAAAGTGTTGAAGAGAACCTACACTTTCTGCGGCACTCCGGACTACATAGCACCGGAAATCATCAGCGGGAAAGGCTACAGCAAAGCGGTGGACTGGTGGGCTCTAGGGGTCCTCATATTCGAGATGGCCGGTGGTCACCCACCCTTCGTGTCGCTCGACCAGATGAAAAAGTTCACAAAGATCATCAAGTGCCAGTATTTATTTCCTAAGGAATTCGGTGACGAGATGAAGGACTTGATCAGCAAACTGCTGGAGACCGACGTGACGAAGAGGTTCGGGAATCTCAAACGGGGAGTGGAGGACATCAAACTACACGAGTGGTTCAAGGAGCTGAATTGGCTGAAGCTGTTGAACCGCAGAGTCGCCTCGCCTTACGTGCCGAAAGACGCGGAGACTGTGAGTAGCACTTACTTCCCTCATATGAAGCCAAAGACCAGTTGGAAAATATCCGCTCAAGACAGGTTTAGTAAAGAGTTTGAGGACTTC
>Auc269
TTCACAGGAGGCAATGCAGGAGTAGTGGCTGGGGAGGACGTGAATAGAGGTACGACGAGTAGTGAAGTGGACCCGTCCAGCAGCGAACAGTCTGCAGACACAGTCATCTACGTGGGACCGTCGGACGAGACGGATGGGGAGCATCCGCCGGTGTACCTGCCCAGCCTCAATTCGGGGGACAACCGATGTGCTATGGGAAAAGCGCTGAGAGGAAGTGGCATGGAACCCAAGGTGGAGAGAGGAGTACGATCGAACATCTCTAAATCTGTTCCAGCATCTCCCCAGAGAATGGCTCAAGAAGTGGTCCAAATGAATGGAACCCATGAGGACAGATCTTCCCCTCTGAGATCTGGCAAAGTTGGGGGGAAGTCAGGCTTGGTGAGCTCGAAATCATCACCATCGAGGACAATCAACAGATCGAAGGAGTCAAGCAAACCTCCAAGGTTGAATGGAACTCACACACCGGAAGAAAGGTGGATAGACGGACCGAGAATACCAAAATCCAAAGTTGCAGAAGCGAGAAACCTCCACATGATGAACAAAGATGGCCAGCACCTCCTGGCCAAGAAGGAAATGTGGGTAGACGGTCCTTTAAATGTAGAAAATGGATTGGGCTATGGATTCATGGATTATCACAAAAAGAACATGATTAGAAAGTGGGTAGAAAATCAGACCGTGCAGATACAAAAGCACAAAAATGCACCGAGAGAGAAAACGCCACCCAGACGGTACGTTGCCAACTTCAAGACGTGTTCTGACTCGAGTGATGGTGCTTGCGGTGTGAGAGGTCAAGCGAGTGGACAAGAGGACGAAGAAGACCACGAAGAGGTCATGGCACCTTTACCTCAGACTTCGGTCGTTGCTAGGAACGGGGAAATGAGCAGA
>Auc270
TCTTTGCGCTTCAAACACCCTAGGCCACCCGACCGATGGGATCATGTGTTAAACGCTACGAAGCAGCCTAACTCGTGTGTTCAAATTTACGACACCCTCTTCGGAGACTTTTCAGGTGCAATGATGTGGAATCCGAACACGCAAATCTCGGAGGACTGTCTGTATCTGAACGTGGTCGCGCCCAAGCCTCGGCCTCAAAATGCCGCCGTCATGGTGTGGATTTTTGGCGGTGGCTTCTACTCCGGCTCCTCGACCTTGGACGTATACGATCCTCGCATCCTGGTGTCAGAAGAAAACGTCATTTACGTGTCGATGCAGTACCGTGTCGCGTCACTAGGCTTCCTCTTCTTTGACAACGGAGACGTGCCCGGTAACGCCGGCCTGTTCGATCAGCTGATGGCCCTGCAATGGGTTCATGACAACATTAACTTTTTCGGTGGCAACCCTCACAACGTCACTCTCTTCGGCGAGTCTGCGGGGGCCGTCTCCGTCTCTCTTCATCTCCTCTCGCCACTCAGTAGAAACCTGTTTAGTCAAGCCATCATGGAATCAGGGGCGGCAACAGCCCCTTGGGCCATCATTTCGCGAGATGAAAGTATCCTCCGGGGCCTCAGACTCGCCGAAGCGGTCGGTTGTCCCCACACCCGCCCGGAGATACCGGAGGCGATTGAATGTTTGAGGAAGAAGAACGCGTCGGAACTAGTAGACAACGAATGGGGCACGTTAGGCATCTGTGAATTTCCGTTCGTCCCTATTATTGATGGAGCCTTCATAGATGACCTCCCCGTAAGATCTTTGGCAACCAAGAATTTCAAAAAGACCAACATTTTAATGGGCAGCAACACCGAAGAAGGGTACTACTTCATAATTTACTATTTAACCGAACTGTTTAGAAAAGAAGAGAACGTTTATGTGAATCGCGATGAATTCTTACACGCTGTCCACGAATTGAATCCTTACGTCAACAATGTTGCCCGCCAAGCCATCGTGTTCGAGTACACCGACTGGCTCAACCCCGATGATCCCATCCGTAACCGAGACGCTCTGGACAAGATGGTCGGTGACTTCCACTTCACCTGCAACGTCAATGAGTTCGCCCACCGTTACGCTGAGACCGGCAATAACGTTTACATGTATTACTTTAAATATCGGTCCCTTGGGAACCCCTGGCCGTCTTGGACCGGTGTCATGCACGCGGATGAGATCAACTACATCTTTGGAGAACCACTGAACCCAGCTCTGAACTACCATCCTCAAGAGGTTGAACTTAGTCGTCGTATGATGCGCTACTGGGCCAACTTCGCTAAAACT
>Auc271
ACCAATGTAAGCTTGTTGGGCGAGTTCTGCAAGGATGAAGTTCCAAGACTCTGTGACCATACGCTACTCAGCAACAGTTCACGCTTTACTCGCCCATGCTCTCTAGCCGAGAGTTACGTGAGTTCTGGAAGCGAACTCACTCTAGAACAGTTCCTCAGGCAAGGCTCTGTCTTGTTCCCGCTCAACTTCCTCATACGCTACGAATTTGTGGACACATCTCTGGAAGGGAATCACGTCAAAGGATCTGAAAATCCTTGTGACCGAGTATTTATGTCTTCTACAAACTCTTTACCCTCTGGGAAGTTTCAGTCACCAAGAAGCGTTTTCTACTATGGAAGAGGAGGTGCTCAAAATCTTAGTTGCATCCTACGGTTTGAGCCCGGACCAGGTGAGAGAGTTCGCTTGACATTTACTAGAGCGAAGTTCGGAGAGAGACCATGTTCTACTCAGGAAGACGCCAGGACTGGAAGATGGAAGTGTATTAAGGCCATTGAGTCTCCTGCTATAGCGGAACTCTGGGTATCGGAGTATCCCTGGCCGGCTATACAGCTTCCTCGGGATTGTGTATGTTCCAAAGTGTCTGACCCGATAACCGTTACCACTCTAACTACCTCAGCAGTTGAAGTGAACTTTACCGTCACTTTCATGAACATCACTCAGGACTTTAGTGACTTTTACTTCGAAGGTGAATATCAATTTATAAGCGTTCCCTCAGAAGTCGTTGGTGAAGCTTGCGCAAAGCACAGGGACGAAAGGAGGTTACGAGGATCCAGTGGGGAAGTGGTTCTTAGAAGTCCTGCTGTCAGTAAAGTGGAGTTCAACGAAGTCATTGCTGCTCGTGTCAGTGAAGAGGTGGCAAGCGAAGAACGCGTTGAATTGAACAGTTGTGCAAACTTTCCTTGGTTGGTAGAGCCAGAGGATACTTCAAATAACTTCTTATATCTAAAAATCAAAGGTTATGAACTTCCTCAGAGCAGATGGAAAAAGGATTCTTTCCAATGCGATACGTTGAACCGTATCTTAGTGTACACTGGTGCTGGTGCTAGAGAACCAAAGGTGGTTTGCCCTGCAGGGGACATAGGTGGCCATAAGTTGCGTGTAGTGGAGGTGTTTTCTGACGGTTGGAACCGTAGCTCAAGTCTGACTCTGTTGACGCCTCACGCCAGAAGCTTTGTGGTAGAGTTCCTGGAGAGAGAGCCTGGAAGTTACTCTGTATCCTGGATGGAGGTCTCCAAGAGACCGCTCCTCACTGCAACCAGTTCCTTTGTCATGTCTTCTACAAGTCCTCTAGATTGTCCATAC
>Auc272
ATGCCTCGTTCGAATCGCTTGGACCGCTCGGTCAGCATGGATACCGACAACTGCAGATCCTTCAACGACATCAAAACGAAAACGAGACCTTCATCGTTGATGGGTCGATGGAGGAGTTTCCGTAACTCTCTGCGCAACGAAGAACGTCGGTTCGCAGGAGATTCGCTGCCAGAACCCGACGATGTGGAGATGATGTTCTTCGAGACGGAGGATGACGCTGCCCACACACGAGACGAACTCGGTATCAAAATATGCAAGGATACCATCAGACAAACTATACTTGACCACATGCGCATGGTGTCCAGGGACCTAAACATTCTACCGTGTATTGAAAATACACAGTTGACGAACAATGACTTGGCAAATCTCTTGAAAAACTCTGCCAGGATTGAGAGAAATGTTGTGTTTTTGTGGTGTGCTTTTTTGAAAAAGTGTGATTTACTTGTTGCAGTAGAGCAATTAGGAGTAGATCTAAACTTTTCTATACTTGGAGGACTTACTGCTGTGCATTTAAGTGCTTTCAGTGGGTGTGTGAGGTGCTTGAGATGGCTGATACAGAAGGGATGTGATATTAATCTTAGTCCAGAATCCTATTCACCTCTACATTGTGCAGTTTTAGGGAATTCTGTGGCAACTACCAACATGTTACTAAGAGCGGGAGCTGAATTAAAAGATTCCGTTTTACATTCTGCTGTACGTGTAAATGCTGTTGAGTGTTTAACTCTTCTAACTAACAAAAATATAAACGTAAACTCTTTGGACTCTTCTGGAATGGCTCCGTTGCACATTGCTGCTGATCGAAGAATGAAACAGTGCCTTGAAATTTTGTTGGACTGTGATAAAATTAACATAGATTTAGAAACAAAGGATGGAAAAAATACTGCACTGCATCTGGCAAGTGAAGGGGGATATGCCGATTGCGTTTCCATGTTGCTCGCTAAAAAGGCCACCGTTGACAAACGCAATGTTAAGTTACAGACACCTTTGCACCTTGCTGCCAAGTTTCAAGGAGTTGAATGCGTTGAAGCTTTGCTCAAAGCCGGATCAGATGTTAATGCTGTGGATTTAGACAATATTACGCCCTTACGTGCTGCTGTTGGAAAAGCTTTGATGGCATACAACACTGTTGAGGTATTAATTGCGTCAGGGGCAGAAGTGAATGTAAAGGACAAATATGGCTTCACAGCGCTTCACGTAGCTGCCTTGAACGAACTGTCTAAATGTGTAGATGCTCTGATTTTGAAAGGAGCTGATGTAAGTGCGAAAACAAAGGGAGGACTAACGTGTCTTAATATCATAAGTAGGAAAACACCTGCTTGTTTAGCAACAATATGTAAAAAATTGGACAGTTCTATTTCACTGTATGACCCTAAGTCATCAAACCGTGAAGTAGAAGTTAAGCTGGATTTTCGTTATCTGTTGCAACACTCTTCTAGAGGTGATGTGGGGCTGTTGAAGACTTTTTTGGATGAAGGACAGAAGGAGATGTTATCTCATCCATTATGTGGTGCTTTTCTATGTATAAAATGGCAAAAGATAAGAAGGTTTTATTTCTGTAGATTGTTTTTAAGTACAATTTTGTCAATATTTTTCACACTTTACGTGATGAGTGCACTTGCTCACAATTGCTACAATGCAGTAAAGAACATTAGCGTAGAAGACAAAGACTTTTGTAGGGATAATTCATTTATAGGTGATGTTTTAGAAAGCCACCCTAAATTTATGGAAGTGTCGTGGTATATCTTGCTTTTGATAACTTGCATTGAAATTTTACGCAAATTACTACGTTTAGCTGGTTATCGCAGTTTCAAACAGTATTTTATGGAATGGTCCAATATAATTGAATGGTACACAGTGTTCAGTGTTTTTGCAACATCCTTTATTTATACAGGCAGGACATACATGTGGCAAAATCATGTAGGAGCATTCGGTGTACTTTGCGCATGGGCTAACCTCATGGGTAAGGTAGGTCAGCATCCTAGTTTTGGAACGTATGTTGCTATGTTTACAAAGGTACAGTCTGAATTTGCTAAATTGTTTATGGCGTACGCTTTTCTCTTAATTGGGTTTACAGTAAGCTTTTGTGTAATATTTCCAAAGTCAGAAGACTTTAAAAGCCCTTTAATAGGTTTTGTTAAAGTTTTAGTTTTGATGACTGGGTGGCTGGACATGGAAATGTTGTACGCTGGTTCAAAT
>Auc273
ATGTCACGCAATTATAAATCTCCAGATCGAAAAAGACCCCTTTCTCCATACAGCTCTGATCGATATTATGATAGAAGAAGAAATGTGTATCGGGATGAAAGAGAGATAAAATATCCAAGAACTAGTGATTCATTTTCTAACTATCGAAGGAGATCTCCAAGCCGAAGTACTGAATATAGATACCCACAATCAAGATATCCAAGTAATGATACTTATAAAAGAAGGGAAGACAACTATAGAAGCCATTATACTAAAAAAGATAACTATCCATACCAAAATAAAACTGTATTAGACTCAAGTCTTGAAAGAAATATCAATTCCAACATTACCAAAGATATAAGAAATGATCATGAACAACTATATCAAAGAAGAAGTCCTTATAAATACCCACAATCAGGGAAATGTCCATTTCAAAAATCAAACATAAGTAGTGATCATTCTTCACCTAAAGACATTGAAAAGAAAATAGAAGATCCAAAATGTTATGATGCTGGAAATGAGGAGCCACAAAATCATCCTAATAGTAATTTTGAAGAAAAAGAATGTGTATCTGATTTGTGTAAAACATTTGTGAGTAACACAAATTTAGAGAGTGATAATGAAATTAATGACAATAACCCATCAACTGTGGAAGTAAGTGATAACACAAACCAACAAACCCCAAACATAGATAAAGAACCCGATTGCCAAATAATAGCTGTAATAGGAAAAGATAATTCTGAAAGACCTACTTCATCTTTAAGTTCTTTAAATAATCAAATGTGCACTGAGAAACAAGCCTCCAATTCAGATTGTACTTCTACTGATGAAATTTCTCAGGGTGAGAATGTGAAAAGTAATGTTGAAGAAGAAATCAGTGAAGAAAGTCGACTCATACAAATGAATCCAGCTTTGAGAGAGTTTGATGTATTAGACGATTTGGAAGGAAATGAACATGAAGAGAATGAAGCTCAACAGTCAAACTCAAGTGACTATGAATCAGATGGTAGTGAAGAAGTTCCACTTGATGACCTTGATGCAATGCTTGAAGAAGGATTACCTGATAAATTCAAAGATTCAGGTAAAAATAAAGAACACAGTATCAGATTGAAACGTAAAGTAGTTTTAGAGGAAATCGGTCATGATCATTTTGATTTATTGCCAGAAGGTTGGATCCAAATTATGCACAATAGTGGCATGCCTGTTTACTTGCATCAAAAGAGCAGAGTTTGTACAATGGCCAGACCTTATTACTTGGGACCAGGTAGCTCACGTAATCATAAAATTCCTCTTAGTGCCATTCCTTGTTTGCAATACAGGCGAGCTCTGGAGGTGGAGAAAAAAAATAAAGAAGAAAAGGAAAAATTAAGTGTGCAAAATCAAAGTCAGCCTGAACTACAGTTAATGACAGCTAAAATAGAAACTTCTGAAGAAAATGAGGCTTCACAGTCCTTAGAAGCTTTAGATCTTCGAGAATATTGCAAAAGTATATTTAATTTTAAAACAATAACTCTCATACCATTTAAGTCATGGGCGGATAGAAGGAAGTATGTTAGAATGACTAAAGATCTTAAGAAACGACAAAGGCCATCATTACCTGGTGGAACAAAACTTTTAAAGTTTCCGACCCAAAACCCAGATGGTACAAACTCAAGGTCTAAAGGAGAGTGGATAATCAATCCTAATGGAAAAAGTTATGTTTGTATACTCCATGAGTATGTCCAACATGCACTTAGAAAACATCCCAAATACCAGTTTAAAGAATTAGAAAATCCAGCTACTCCATATTCAGCAACAGTATTTATTGGAGACATGCAGTATAGTGTTGGTGTGGGAGCAAGTAAGAAGCAAGCCAAAGTTGAAGCAGCTAAGGCTGCATTAGAAGTTCTTATACCTGAAATGAAAGATAAAATTGAGCGAGATAGTCAGTTTGGCATGCGTTCAGGAATTGCAAAAAGGTCCCAAAATAATGACATTTCTATTTTTGACCAAATCAAAGTAGAAGATCCAAGGGTTGCAGAGTTCTGTGCAAAAACTACAGAGCCTCCACCTTATGCAATTCTTCTCACTTGTCTTTCAAGGAATATGGGCCTTGGAGACATAAAAGTAAACTATGAAATGAATTCGAAAAAACACAAGGAAGATGAGTTTACAATGACTGTAGGAAACCACACAGCTACAGTTACATGTAAGAACAAGCGTGATGGCAAGCAGAGAGCAGCACAAGCCATTCTTCAATCTCTGCATCCTAATATAACATACTGGGGTTCTCTACTGAGAATGTATGGAAACAGATCCATTAAGAATGTTAAAGAGAAGAAACAAGAAGAACAGGAGATCACTGGATTGCAAAGCAAAGCTTCATTGAATCAACCCAACTTTGCTATTTTAGAAAAACTGAAAACAGAAATGTTGAAATTGAAAGAAAAAAGGGAGGCAGTTAAAGCTAAGGGAAAGTTCACTCCACCTGAAAATATTATTTTGCCCTCTCTTTCATCCACAGATCTTAACAAAGTAAACTTATCA
>Auc274
GTTCGAAATGAGAGAAATAAAGCAAGAGAAGAAGCAAAGATGTTGAGATCTAAACTGGATACGTCACTGAAAGACATCAATACTTACAAGAGAGAACGTCAGGAATTGGAAACTCAGAATGAACAGATGAGGAAAGAACTGGAAAAGATTCATCTACTGTTGCTGAAGCATGCTGGTCAATGGGATCACAAGCTTTTAGAGGCGTTGGAAAGTGTGGATTCGGAAAAAGATGTTCCCACTGAAGAGCATGGAACAGAGAATAATGGAACAATAGCTGGAGAAGACGACAGGACATCAGCAGAGAAAGATTCAGGAATCGAGGAATATGTGCTTCAAGGAGCTGTGCCCAGGCATGCCGTGGAGCTGTACGATGGGAAAGAATCCACTTTAGATAGGGATGGAGAATGTGATACCAGTACAATTAGTGATAGTGCAGAAAGTATATTAAAAAGATGTAACAAAAAAGATCCATTTGTTACATCCCCAGACGAAGAAGAAATGCGGCAGAAATTGTCAATGCTACAACTAAGATTGGATGAAGCTACAAAAACACTGCAAGTGGAAAGA
>Auc275
ATGGCGGGCGAACTGCCAGTCTGGGTGTCGGGCCAACAACTGTGGGTGCGCGGAGTGGACCGCAAGACCACCTGTGCTGACGTCATCTCGGCGCTGCTGGGGCGTCCCGACGAAAGCTACGTCATCGTAGAGAGGTGGCGGAAGGTGGAGAGACCGTTGGGTGGAGAAACCCGACTGCTGAAGCTGTGGTCGGCATGGGGAGACGCACAGAGGGACGTGCGTCTGTCGCTGAGGAGGGTGGCAGACGACGACAGCGGTAGGGGCAGCCCGGCCAGCGTCAGCAGGCGGAAGAAGCACTACCGGCAGAAACAACAGTCGCAGACTATCCATCCGAGGAGACTTGCGCAACTGTCCAAGTCGCAAAACATCGAGAGGCTATTGAAACTGATCCTGGTGCAGGGAGAGACCATCCAGCACCAACTGAAGCGACTACACGACAGGGACGATCAGATAGACCACCTCGAGGAGCAGAAGCACCGGACGAGGGTGGGACTCCTCGGTTCCAACTACCTCCTGGAAACGTACCTGGGGGACGCGTGCAGAGAGGACGAGGAGAAGGAGAACGACAGTGGTGTAGTTACCGAGCAGCCGAGCAGCGAGAACACGAGCACTCCCACGGGAGAGGATACCAAAGAAGACGACGAAGATCCGACAATTGAAGAGGACTTGGAGGCGGAGATACACGACTTGCAGAAGAGGATAGAGCTCTGGGAGAAAATTGTTAAAGTAAACAAGCGCTTGGAGAAAGAAGAAGAATCCGTGTTGAGGCTATCTGTGGCGATCAAGCGAAGCGACGAGTTGAGCGAATTGAGGGGCGAGTTGGACCGGGTGAAGGAGGAGACGGAGAGAAATGCGAAGGAGTTAGAGCACACAGCGAACTCTCTGTCGGAGACCGACTCGGCCTTGGAGTCCAGGAGAAGGTACCTGAAGAAGCTGCAGTTGGACCTGGAAGTGACGGACGTGGAGACGGAGCGCCTGACCAGGGTGGCTGAGGTGCGAGGCAAGGGCGTGGACCCTGACTCCAACTCGGACACGGGTCTGAGTTCCCTCCACAGTAGCAGTGAGGAGGGCAGCTACCCCCTGGACACTCTAGTA
>Auc276
CCCATCCTGGTGGTGGCGGAGTACCGGTATGCAGAATATTTCGACGGCTCCATGGTGCCCGTGTGTCTGACCCAGGCCGACTCCTTCTGGCCCGCATTCTTCTTTCTCTTCATCATCTCACTGTTCTTCGGTTTACCGCTGGCCATCCTCATGATCCTGTACTCCGTGATCGCCTGCCACCTGATGGCGAATCCCGGCATCGTGGCGCCCTCCGCTCACAGCGCTGCGCTTCGATACCGCCGCCAGGTCGTCATGATGCTGGGTACCGTCGTGGTATCTTTCTTCCTCTGCCTCCTTCCCTTCCGGGCCTTCACCCTCTGGATCATCATCGAGTCCCCGGAGACCGTCCAGTCCCTCGGAATCGACGGCTACTACAAGATACTGTACTTCTCCCGCATCATGCTCTATCTCAACTCTGCGGTCAACCCCATTCTCTACAACCTCATGTCGTCCAAGTTCCGGGACGGATTCAGGCGTCTTCTGGGCTTCAAGGCGACAGGAAAAGATCTCCTAAACAGGAAAGGAACGATTACCACGACCACCACGACCGTGACGAACAGTTCTCAGAAGAGGCTCTCTACTGACGGCCGCTCCCTCAAGAGGAGTGTTGTCAGAGTCCTCAGCAAAGAGGACCGGAAGCGGTCCATAGACTTAGGTTTCACCACAAAAATAAAACGACTCGGTCAGACTAAAGGTTTTATCAAGTCTGACGAGAGTTTTGTT
>Auc277
AACCTTAGTTCAGAAGTAGTGCTTACTATCCACGTGGATGATGTAAATGACAATCTTCCTCAATTCGTCCAAATGTGGGTTCATCCGAGCGAGATGGTGGAGATAGAGAACCCTGTGAGCAGTGCCTTGCTCATCGCTGTCGGAAATAAAACGATTATTGAGAGCAGCAGAAGTCTTCGGGACAAGGAAGTGTTGCCGGTGGTTTCAATCCCAGAAACACTAGCAGTAGGCTTCCCTGTCATTCGTCTATTGGCTACAGATAAAGACAACGGTGAAAATAGTTCAATAAGTTATAAATTGGTGAGCGAAACGTATATTCCGGAAATTACAATGGTCGCCCCCTACACGACCCATCACTTCACAGTCCACCCTACAACGTGTGAGGTGACTGTGTCCGGACTGCTCCCTCCTCAAACAGAGTTCAGGCTGAACATCACTGCCATGGACGGAGGAGGTCTAGAGACTAGCATCATTGCAAGGATATTCGTGAAGGATGTCAACAACAACTCACCAGTGTTCGAAAAGTCCCGATACTACTATGAAATCGTTGAGGGGGATTACGAGGGGAAATTACTTGGTCACGTGGTCGCTTCAGATCCTGATTTCGGTGAGAACGGAAATGTCTCTTATACTCTCTTACAAAAGCGGGACTCTTCGTCCAAACTTCCTTTCATGGTGTCTTTTGACGGAATCATAACGGTAGATGGGAAACTAGATCAAGAGTCTCAGTCGATGTACTTTTTCAGAATAATGGCTCAAGATCATGGGCCAGTGAACAGGAGGCTTCGTAGTACGGTGGATATTGAGGTGAAGGTTTTGGATCTGAATGACAACCCTCCTATGTTCTATGGTTATAGTAGAATAGTAAAAGCCAACTTGGAAGGTTCCTCAGACACTTTGTCAGTCCCCTTATACACGGGTTCAGTCACAGAGAACAGTCCGCCTGGGACACGAGTTGTTAAAGTCTCTGCGAACGATTCTGACTCGCTAATCAACGGTAACGGAATGCTCCTATTTCACATTCAGCATCTCAGCAACAGGCCGCAATTGTTTGCCGTCGACTCCAAGGACGGTACAGTCACCACCACAACCAGTCTTGACTATGAGAAGCAGGGCGTGTACAATGTGACCATCGTGGCCTCTGACCTCGGCCATCCCTCACTCAGCTCAACTGCTCTACTCATGGTCTCTGTCCTTGATGTCCCAGAACAAGTTGAGGAGGATATTCCCGGCCCGATCTTCACCCACAGATACTATGAACTTGAG
>Auc278
TATGGTAACATTACTCCGAGGACCACGCTAGGTAAGGCGGTGACTATGGGTTACGCGGCATTGGGCATCCCTCTCATGCTGATCTACCTGTCGAGCATGGGCAGCCTATTGTCCAATTGTGCGAGGCATATCTTCACGCGGTCGCTGTGTTGTTGCCTGTGTTCCAACTGTGGGTACTGTTGCTACGACGAGAAAAGAATGCAAGAGAAGGAACGTCGAATGCGGAAGAAGCGTGAACAGAAGGAGTATGAACAGCAAATGCAAACGATTACACACCATCAGGAGCCTTTCTACGTCAGGTCTCCTTCTTCCACCTTCACTACTTCCACCAGCAACAATTTGCATTCGCCCGTCCGAGTCGAAAGTGATGGCATCAAGATGGCGGCCACGCGCGCATCCTCCACCGTGCTAGACTCCGAGTGTCTTAGTGCAGACACCTCTGTCATAGAGCCGAAGTCGTTCAAGGACGGGGCAAACTGCTTGGCTCCACTTACACTCTGTTTTCTAATTATGATATTTTACATCTGTGGCGGAGCGGTTATCCTCTGTCGACTCGAAAGCTCCTGGAGTTTTTTAGATAGTATATTTTTTTGCTTCATGACACTCAGCACAATCGGATTTGGAGATTCCATTCCTTCGGCCAGTGTCCTGTCGACAAAGATCGGTCCCAACAGGACGGGTGGGAGTCTGATAATTTGGTTTTGCTCACTTTACATCTTGGCCGGGATGGCTCTTACTGCCATGTGCTTCAACGTGGTCCACGACGAGATAGTTCACAAGCTGAAACATCACTATAACGAATCCTCGCTGGCCGGAAGGATAGTCAAGGACGGCTCAGTATCCACCAAACTCGGGAGCACGAGCAACTTCCTGGACAGCGAAACTGCAGTCAACACAACTATCGACTACCCGCCCACGTCT
>Auc279
GTGTCCCCTGATGGTGAAGTTGTCGTTACCAACGACGGCGCCACCATTCTAGAGTTGATGGACGTTGAACATGAGGTCGCCAAGCTGCTGGTGAGTCTGGCCCGTGCCCAGGATCGCGAGGTGGGCGATGGCACGACTGGAGTAGTTGTGCTGGCTGGAGCGCTGCTGGAGCGGGCGCTGGAACTACTGGACAAGGGTGTACATCCCACTCTCATAGCGGAAGGCTACGAGCGCGCAGCTAGAAGTGCGGCTAGACACCTGGACAGCATCTCCTGGAGTGTGACAGTGGACCAGGAAAACACGACGTGGTTACTGCTCGCGGCGATGACCGCACTGAGCTCCAAGATTGCCAGTAGGTGCCAGAGACACCTGGCGGAACTGGCCGTTACCGCAGTGAAGACTACCTGTGACATGACTCGAGACAAAGATTTGTACGTTAACTCTATTGTGCTAAAAGGCAAGAGTGGTGGGCAGATAGAAGACACTGAGTTAGTCCGAGGTATCATCATCGGCAAGGACTTTGCTCATCCTCAAATGAAAAATTACTTAACAAAAGTGAAAATAGCAGTTTTCTCTGGATCTGCTCTGCAATTACCCAAAGTAGTTACAAAGCACCAGTTGAACGTTAATGACTCAACATGCTACGGTGATATCCGATCCTGTATAAACGAATGGAGTAACAGCGTTTTGAAGATAATCACCGATAATGGTGTAGAACTCGTGGTGTTTTCAGGGAAGATCGATGAAAGCGTAATTCATCTACTACTCCGACACGGGGTAAGCGCGGTTGAGGAGGTGCCGGACGTCGAAATAGTCGCGGCAGCTGTTGGTGCCCGCATCACTCCCAGAGTGGAAGAACTGACTGTTGATAAGTTAGGCCGAGCTGATCAAGTTAGAATCATTAACTTAGGCACTGTGTCGGGGAAGTTCATCGCCTTAGAGCAGTCGGATAAAGCCAAAATTGTTACTATCTTCGTACGCGGTGGTAATGAAGTTGTAGTCGAAGAGGTGAAGAGAAGTCTACAGGATGCACTTTTTGTAATTAGAAACCTGATAAAGAACAGTTCTGTTGTGTACGGTGGGGGCGCTTCTGAGATATCATGTTCCCTGGCTCTTATGGAAGAGAGTTTGACCTTCTCTGATTTGGACCAGTTAGTGTATCGAGCTTTCGCCGAGGGACTGGACGCGATACCCACCGCGCTGGCCGAGAACGCAGGTCTGTATCCACTCATGGTGCTGACGGAACTGAAGGCTGGCCACAAGCCATCTCGTGGCGTGGATTGCGCACTTACTGGAGATTGCGACATGCACAAGCAGGGAGTGGTCGAGGGTCTGCAGGCCAAGAAACATCAACTTGTGCTCGCCACTCAGCTTGCTAAAATGATTCTCAAGATCGATGACGTCAGGGGTCCCAAAAAC
>Auc280
ATGGATATATCTGAAGCTTTTCGGCCTGAAGATATAACAAAAACTGACTTCTTCGATTTTGTGGTGGCTCCTGACGTCACTGACAATAGTGCTCTTCAGCAGTTTAACAGATCAATGAAATCCGTTGGAATATTCTTGGAATCTTACAATAATAACAACAACAACGAGGATCCATCTACTGAGAGGAAGGAAGCCAATAACAACCATTTAGTTTTAGGAAATGGAACGTCGGACGGGTCAGCTCAGTCTCCCGCGTTTACTGGAACGCCATTTTGGTCTCAGTCGTCAAATTGTGACAAGGAGGCCGTGCGATGGGAGCCATCGATGCTGGAGGATCTCAACTGCTGGAGTCAAGGTGGCCAAGGGGACAACTCTTCCACATCGAAAACTCTGACGGAAACGGAGAACACTGACGGTGCCATTTATACACTGACAGTATTGAATGGTGCTGAGCAGTCGTCGACCTGGTATCGGCCTCCGGAAGCCACCGAAGAGGAAACGAACCGGAGTCAGTCGACGACATCGACTACTCTTTCTTCCCACCAAAATTCTGTAGATCTCGATACATTTTTGGATAGTATACCTTCTTCCGTCGTTAAAAGTCTATCGGAGACGACCTCGTACCAGAACGGTTATCCCAGGACGTCCACGGAACTGATTACAACGGTAGCCTCGAGCGACACACCTTTGACCACCACAGTGAAGAGTGAGTTCGCGTACAACGATAGTGGCTACGCGGATACGAAGGAAGAACTCTGTAACCAGTTGGTAAACGAAATAGTGCTCGGCAACAATCCCACCGGCGGCCAATTTAACAATAACAATGACTGGAAGATGTCGGACAATAACAGTGACAGGCCCCCACCAGGTATGGACTCTCTTTTAAGAAACGCCCTTCAAGGAAAAGCTTTTCTGACGAGGTACAATGGAAACAACTCAATTAAAACTAAAAAGTCTGATGATATGAGAAGAGTTTTGGGCAGTCCCCCGTCGACGAAGCCCCCGTCTTCGGAGGCTAGTTTTTCTACAGAAATGGAAGAAGATATCAAAACCCGATCTCCTTTAATGGCGGTTTCCTTAGAAGGCGGTACTGTGGTAATGTTCGACGGTGGAGGTGGAACCGGTACCATGCTCATCGACTCTGACAATCCCAGTTCGGCCCAGAGCATGGACGACATCTTCCTCTCCCAGTTAGACGCCGTGTCTTATCCCGAAGATTACGAGAAACTGAAGAGAATCGAAAATGAAGTCGCCGAATCCGTGGAACAATACTGCAGTTTAGACCCGTCGAGTCAGAGCATATACATTCCGACTCATCTGAGTGACGGGGGCAGGCTTCAACCCATCGGCCACCTGGATCATAGTCTTCTCAACGCACTTCCATCCACTACTTCCAAAAATAAAAAGTACACAAAGAGATCTTCCAGCAGTAAAAGTCCGCATCAGCTCCAGAGTCCTGGTAGTTCGTCAGGAATCAGGAAAGAGAGATCCCTGCACTATTGTAATATATGCAGTAAAGGATTCAAAGACAAATATTCAGTCAATGTCCATATCAGGACGCACACTGGGGAAAAGCCCTTTTCTTGTTCGCTGTGCGGGAAAAGTTTCCGTCAAAAAGCACATCTCGCCAAGCACTACCATACGCATCTCGCGCAGGCCAAGAACGCTGCCAACGGGTCCACATCGAAGCCTCCGGCTACAAAATCTCGG
>Auc281
GACTACAAAGAATTCATTGATGCCGAAAGCTTGATGCCGTTGGCCACTAGCGACTTCAAGAACCCAATCTGCTTAGAGATGAAGCTGCTGCGGAGCGGAAGGGGGCTGGAGCTGGCCGGGGGGGTCGGTGGGGGCCTACTGGGAATGGGTGGGGGCGTCATGGACGTCGGCAGCGTGGATAGCTCTGACACCTACGCAAGCTGCAACACTCAGCCTTTCAACTCTCAGGGGGACCTGACAGAGACGCCCTGTGATCCTCTGGACAGCAACCTCTACATTAACCCCTTGGAGAGCCCGAGTCCCCGTGGGGGCGTGAAGAAGAGCGCCAGCGGAGATACGGCCCTCAGGAGTCTGGGGGCGTCCCCCCTCGAGGAGGCTTACCGGGGCTTCGGTGCTCCAGAGCGAGGCAGCCGAGGAAGCCTGAATGATACGCCACTGCCAAAACATCGGAAAACGAGATTCCAACAG
>Auc282
ATGTCCCCAGAATTGTTCATGTACAAGATTTTCCGAAAACTTTTGCATAGTTTTAAAGCTCGTCTATTATTTCTGTTTTTCAGTAGCTGTCTCTTCATAATTATTTACCGTTATGTGCTATCATTGTCATGTGCAAAAATTATTCCTCTTCAAGAAATTCCACACAATTTGGTACCTGCGATTTCTAACCTGAAAAGTGTAACTGATGATAAACAACTATGTGATATTATGCCAATGCTGATAAATGGCACCTGGCCCCCTCCTAACGTAAATATCAATGATGTATATTTAAATAACTTGGCAATACAGAGTAATGTTCAGCCAGGAGGATCTTGGAAGCCAAGCACTTGTGTCTCACAACATCATGTAGCTATAGTAATATGTTATCGGGACAGAGAATCTCAGTTAAACACTTTTCTCGCTCATATGCACCCTTTCTTGCAATTCCAACAACTCAGTTACCAAATTTTTATAATTGAACAGACTCATCAACGACCATTCAACAGAGCAAAACTGTTCAATGTAGGGTTCAAAGAAGCCGAACTTGTATCACCATTTCACTGTTACATATTTCAAGATGTTGATTTACTGCCCATAAATATCCATAATATTTATGGTTGTACAAAGTTACCAAGACATTTATCAGCCAATATTGATGTATTTGAATACAAGGTACCATATGATTGGATATTTGGCGGTGCAATTTCAATTTTGAAGAACCAGTTTGTTAGTGTCAATGGATTCTCTAACAAATTCTATGGTTGGGGAGGAGAAGATGATGACTTTTATAACAGAGTAACACACAATGGAACAACAATTTGTAGGTTTGAACCTGAAGTCTCCAAATATATTATGTTACCACATAAAAAAGAAGTTCCAAATGAAGACCGTTATTATTATCTTACCACGGGAGGAAGACGATTTGATTCTGATGGTTTAAATTCATTAAAGTACATAGTAAAAAAAATTGAACTGAAGCCGTTATACACCAGAATTCAAGTTGATTTG
>Auc283
ATGGTATACCTTAGTGGATTATTGTATAATGAATCCCAACAGGTGTTCAGAACTGTATTTAAACTGAAAAACAGAACTGTATTGCACTGGTTTCCTGGTCATATGGGTAAAGGGGTAAAAGACATGCAAAAGAAGTTAAAATCTGTTGATTGTATAGTTGAAGTGCATGATGCTAGAATACCATTTTCGGGAAGGAATCCAGAGAGTTTTCAAACTGTTAGTGGTCTGCGCCCTCACATACTTGTGTATAATAAGAGGGACTTGGCAAATGAAGACCTTGAGAGTGTGATTATCAATAAACATAAGGAAAATGGATTCCAGAACATATTATTTACTAATTGTAAAGACCAAAAATGTAATGGTATCAAAAGGTTGGTTCCACTTGTGCAAAAGCAAATATTATCTTCTCATCGGTACAACAGAAGTGAAAACAGAGACTATTGTTTAATGGTCATTGGTGTTCCAAATGTTGGTAAGTCATCATTAATTAACACACTCAGGAATAAGAACCTTTTAAAAAAAAATGCAGCGCATGTTGGTGCAGTTCCAGGAATAACGAGAAGTGTTGGAGAAAAAATAAAAATATCTGATGATCCTTTAATATATGTATTGGATACTCCTGGAATTCTTTCTCCGAAAGTTCCATCTGTTGATGTAGGCATGAAACTTGCCTTATGTGCTACTATTCCAGATAAAGAAGTGGGAATAGAATTAATAGCAGATTATCTATTATTTTGGTTAAACAAACATAGCCATTTTGGTTATACTGACTTTTTAGGTATTGACAATCCAAGTGATAACATCTCTGAAGCATTAAGTGTGTTTGCAATGAAAAATAATTTTACTATGAAGGTATTGGACTGTGAAGGAAAAAGAGTTTTGAAACCAAACTTAAATTTGGCAGCTGTGCGCTTTGTAGATGCTTTTCGAAGAGGTATATTTGGCAAATTCACCTTGGATATTGATGAAATACATTCACCAAATATAAAATCTTCACATAAGCCATTGATTTACAAAAGGGTAAATGTCATCAAG
>Auc284
ATGGAACAACCAATTCAAGAATCATCATGCCCGCACAGAATAATTTTGAGAGATCTTTCAACGGAAGAGAAAGTGACGTTTTCATTGATGTTAATAAAAGGTTCCATCAGAATTGGGAATATTAACAGTCGGTGCTTTAATACTCAATGTAGTGTGATACATTTGTCAAACACGACCACCAACAAAACATCAGAATGGCCTGTTGTAAAAAACAAATTCAAATGTTTAGCAGATTTATCGAATGGCGATAATAATATTGTTTTAAAGTTTTGCAAAACAACCTTGGAAATTAAACTGCACTACTCACCTCGCAACACCAAATTCTGTGTTACGCCTCTGTATATTATCTGTAAAGACCACAATGGACATTTTCAAGCACCTAATAACTGTGACAACTCGATCGATACGGCTTGTCGCAAGATAGGCGTTGGTGCTCGGCTCATACAGTGTCTTACTGCCGAGAAACTCTACGAAAGTGGTTACGAAAGGAAGACTTTTCAGCTGGAAAGGGACATAAATAATCCCAATGAAGAGTGTGTACGGTTTCGAAGTAATCTTTCCGTGTCTGAAGCACGTTCCATGGGCCAGGAAGAGCTCTGGACGTATTTCGGTCGAGAGATCATGTCCTCAAGTCTTAGCTCCAGTAAGCGCAAGTTCCTAGCATTCCTCTCGTGCACTCATTGGGATGGTAGAGAAAAGGTGGTGAAGGCCCACGCAGCACTTGGTGGTGGTGGCCTTGCTCTGTTCGGAACTGGTTGCCTGCACACGTGGCCTTCTGTTGTCGAAGATGTTGTGACATGTTTCCTAGACACAACTCCTGTAGACACACAATACCTCATGGACGACAGTTGTTAC
>Auc285
GGTATGTTCATCGTGAACCTGCCATTCGCCGTGTTGAGAGGCGGCTACTGGGCTATACTGGCCATGGTGGGGATCGCCTACATCTGCTGCTACACGGGGAAGATTCTGGTGGAGTGCCTGTACGAAGAGGACGCGGTGACGGGCGAGCGAGTGCGGGTGCGGGACAGCTACGTGAGTATTGCGCGTGTGTGCTTCGGCGAGACTTGGGGAGGCCGGGCGGTCAACTGTGCCCAGATGATAGAGTTGCTGATGACTTGTATCTTGTACGTCGTGGTGTGCGGAGACCTCATGATCGGGACCTTCCCGGACGGGGCACTGGACATCCGCAGCTGGATGATGTTGATAGGCGTATTTTTGATTCCTCTGGGTTTCCTGAAGTCACTGCATCACGTGTCCATGTTGAGCTTCTGGTGTACCATGTCACACATCTTCATCAACATAATCATCCTCGGCTATTGCCTCTTGGATCTGCCCGAGTGGGGTTGGTCGAAGGTCAAGTGGACCCTGGACTTCGAGAACTTTCCCATTTCCCTCGGCGTCATAGTATTCTCCTACACCTCACAGATCTTCCTGCCCACACTCGAAGGCAACTTGATCGACAGGTCCAGATTCGAGTGGATGCTCAACTGGAGCCACATCGCGGCCGCCATATTTAAGTCCATTTTTGGCTGGATCTGCTTCATGACTTTCCAGAATGACACCCAGCAAGTGATCACCAACAATCTTCCATCGGCCGGTTTTCGAGGTCTCGTCAATCTCTTCCTCGTAGCGAAGGCTCTCCTCTCCTACCCACTTCCTTACTATGCCGCCTGTGACATCTTGGAGAAATCATTCTTCAAAGGAAAACCAGAAACGATGTTTCCCTCAATATGGCACCTGGACGGCGAGTTACGGGTTTGGGGTTTAGGCTTCAGAGTGGCCGTGGTTTTCGGCACGATTATGATGGCCATTTCCATCCCTCACTTCGCCATTCTGATGGGTTTCATAGGAAGCTTCACCGGAACCATGCTGAGCTTCGTCTGGCCTTGCTACTTCCACCTGAAGCTCAAGGGCCACACCCTCGACTGGGGCACGGTCGCCTACGACTGCTTCGTCATTTTCCTCGGATGCTTGTTTGGAATCATGGGTATCTATGATTCCGGAAGTGCTATGATCAAAGCCTTCCAAATTGGCCTACCTTTG
>Auc286
ATGGAAATATCAATCCCACAAAAGGTTTTAAAGTATGAAGCTTTTATAAATGATGTGTTGAAGGAGCAACTGAAGAAAACTGCTGAAGACCTTGACCGGACTTATGGTGAAATTGCAGAGTTTATTCAGTTGGAAAATTTAATCCAGACTATTGAAGAGAATGGTCTCGGTAAAGATGGCCTTAAAACACAAGTGGATATTGGATGTAATTTTTATATGCAAGCATGTGTACCTGATACTTCTAAGATTTTGATTGATATTGGACTGGGTTATTTTGTAGAGTATACGCTTAATGAAGCGCTTATTGTTATTAAAAGGCGGATAAACCTGTTAAACAGAAAAGTAGACATTTTAAGGGATCAAAGTGCTAACACAAAAGCCCATATAAAATTAGTATTACACGGTATTCAAGAGTTACAGAATATAAAA
>Auc287
ATGAAAATAACCGGCGGTGACTCTCCGTTCATCATAGGAATGCCCGTAGATTTGATGAACTCGTGCTGGGCTGTCTCCGAACACTTTCTGGGCAGTGCTTCCCACCAGAAGACCATGTTGGGTGACACAGAGGACGAGGATTCCAACTCAAAGTCCGCTATGGACGACTTCGAGCTGATCCTGAAAAACTCATCGCCCTCGGAACAAAACAACAATTTGGCCGAGCTGAAACCTCTGCCCCCCTTTACGGGGTACACAGGCCACCTCAGCATCAACGGCATCCCCGGACACCACTACCACACGATAGCGTCGGCGCCCAGTCCTCCTCGCGTGGAGGCCAACAATAACTCCTCAGAAACCGCCAACCAAAACTCGATGTTTTATTCCGCCGACCAAGTGGTATCCTCCTCTACCATGGACTGTCCTCTGGACAATATTAAAACGGAGAGTGTCGACTACAACGGCATCCTTTTGGACCCCGCCATAGAAGACATCGCCGCAGTGCTCGGCTCTGCCATCGCTGATACCACGCAAGCAAACAACAACAATAACAACAGCAGTAATAGCACGAACAACAACAATATAGACTGCGGATCGTCTAGGGACAGTTGGATGGAACTTGATGCTTGGTTCGATTCGGCGTGTGAGCAAAATCCGTCCGGCAACAGTAAATCAATCCTACCCACGGACACGTTGCAAGAGTTTGTGCCCGCTACGTCACACTTCTCAGCGTCACCCTCGCCTCCACCCGCCGTCACCATATCTTTTCAGCAAGTGGCTCAGCACAAGCGAGAACTGTCATACTCTTCCATGCCACTGCTGCAGAGTCGGTTACAAAATGGACCACCCACAATAAAACCCGAGTTGACGTACACCCTAGTGCCGTGCAAGCAGGAAGTCACCTACAGCTTGGTCTCGGAGTGTCCTTCGCCGTCCTCGTCCACCCCCTACCTGGCGCATAGTCCACCCGGTCACGTGGTGTCCACCTCAGACCTGGTGCGGTACAACCCCGTCCACAGTTCTCGGCCTTCGCCCGAGCTGCAGGTCAGCTTCCCTCACACCACCACGCCTTCCAAAAAGTCCAAGAACAGGTCGAGGAGCAAGACTGCCGCGGCCACGTCCACCGTCGTGTACAGCGAAGGTATCGGCAAGGAGAAACCCGTCCACAGGTGTACCATCTGCAACAGAGGGTTCCTGAACAAGTCGAATATCAAGGTACACTTGAGGACGCACACGGGTGAGAAACCCTTCCGCTGCGAGGTGTGTGGAAAAGCGTTCAGACAGAAGGCCCACCTGATCAAGCACGCGCAGATACACAAACGTATAGGGAGAGAC
>Auc288
GGTTGCCGTTCGGACTCAGAATGTGAATCAGGAAAGGCATGTGTGAATGGCATCTGTCTGAACCCCTGCGTGGTGAGCGATCCTTGTGGTATCAATGCAGAATGCTACCCAGTTGGCAGCAGAGCAGAGTGTCGCTGTCTCTCCGGCTACCGGGGTAACCCTCGTGAGAGATGCTTTGTCGTTGGTTGCCGCAGCAACAGTGACTGTCCTAACGACCGTGCTTGCATCAACGGCCAGTGTATAAACCCTTGTGTCTACGAACATCCTTGTGCCAGCCAAGCGGAGTGTCTGGTGCAGAACCATCTCGCTCTGTGCCGCTGCCCACAAGGCATGGTCGGTAATCCCTACACAACTTGTCGGCCGGAGATCGTCGCCGAGTGTACGACCGACGGAGATTGTCCATCGGTAATGGCCTGTTTCAACGGAAAGTGCAAGGAGCCCTGTGGAGTGCTGCAGCCGTGCAACCGTCCTTCCGTTTGCCAAGCCACCAATTCTCTACCCGTCCGCACCATGATCTGTGTCTGTCCCGATGGCTTCATCTCCAGTGGCTCCGGGACCTGCAAACCTGTGCAGCAGACAGATGTTGGCGGCTGCTCAGCTGACTCAGAGTGCCCGCAGGATAAGGCTTGTCTCAACGGATTGTGTCGTGACCCGTGCCGCTGTGGTCCCAACGCTGACTGCCGAGTCAGAGATCACAAGCCTGTCTGCTCTTGTTTACAAGGATACGATGGAAACCCTGAACTGAACTGTATTAAA
>Auc289
CGGCACGGAGACAGCAGCGGAGGTAGCTCCAGCAAGTCACTGGCCGAGGTACCGGAGCCAGGCGACAAGCCGCGGCCGCGCGTCAGCAGAAGTGCCAAGAAGCGCCGCCGGGCCTCCACCATAGGCGAGGGTGGCGATCGGCGGGTGAGTGTGGAAATGCGACGGCGAGTGTCCAGCTACCACGAGCCGTCCGGGAAGTGGACTACGAGCGAGTCGTCCTCCGCAGAAGGGGAAGAGCAGAGTCGGCCGGAGGAGATGACGTGCCGGAAACACAGCGGAGTCAGCGAAAAAGACATCGGCTACCGACTGTTGGAAGGCGCGGAGGCCGGGACGGGGAGTGGCGAAGACCCCCTGTCGCTTCTACCGCCGCCCTGCACCTGTCCCTACTTCGGCGACTCGGACGGCGCCAAGAAGAATTCCGTCCGCCCGACGGACGTGGTCATCATCACGACCACGGACGAAGGCACAGCACTCTCAACCAAACCGCCCTTCCCCAGGAGAAACCCCAGCTTCGCCTCTAGCAAGCTGAACGACACCGAGTCTCTGTCCGTGTCCAGCTCGGACACCAGGAGTCCGAGTTCGTCCGTCAAGTCCCCGGCCAGGCCGAGTCGAGGCCACCCGAGGTCCTCCTACACCAGCGAGAGCAGCGGCACCGTGGTCACCTGGGAGTCCACGCCTCGCAGACACCGGCGCGGCAGCTTCGGCGCGGGAGGCACGGTGCGTACCATGGTCATGTCCTCGCCCAAGCCGCCCATTTTGCGACGGTCCGCCACACTGCGAGTGCCGAGGAAGGAGTTGACGCCACACCACGGCGAGCCTGCTGGCGGCGTACTGTTCCGCTACGGTTCGACCCCCGGCATATCGCGCGGCGGTGGCGGTGTACGCGGTCACCACAGCCGTAACTCCAGCGTCATGTCGCGCACCTCCTCGCGCCACGGCAGGATCATTCGTCTCGAGCAGAAGGCCACCAAAGTGTTAGGTGTTGTGTTCTTCACGTTCGTCATTCTCTGGGCTCCTTTCTTCGTGTTAAACCTTCTGCCTTCAGTGTGTGCCGAGTGTGAACAGAAAATAGACCAGGGAATATTCGATTTTGTCACCTGGTTAGGCTACGCTAGTTCTATGGTAAATCCTATATTTTATACTATTTTTAACAAAGTATTTCGTCAGGCGTTTAAAAAGGTATTGCTTTGCAAATACCACCGCAATAAAAGCTGGAAACCGAGCAAGGCCAAACTA
>Auc290
GAATCACTGGGAGAAAGCTGCCAAGGGGACAATCCATACCGGGACTTAGTAGAGAAGTATGAAGCATTGCTCAAGGTCCAGCGTCATCCCGGGATCATCCGACCACCACAGACTGTCTCCAGCAACAACTGCCTATCTCTTCAGGAGGAGCTGCAACTCTCTGGCGACTTCTTCCAAAAAGAAGATGTGGACAGTGAGGGAGAGATTAGAGAACTACCAAAGAAAGACCCAGTTAAGACCACACCGAACGGAAAAGCATTCTCAGCAACTCCAACAGACTTCTCGGAGGCAGAAACTTCATCATCAGGGTTCTCTGACGAGACGAGCAATAAAGGCACACAGACAGATGCTCACTTCCCACCGGGATCATTCCTGTGCACTATCAGCGATGGAGATGACTGCAGGTTCAGCATTTACGATGATGCGAGTCCAGTAGAGAGTAGGTTTAGGAAAACGCCAGAGTACCGTCAGCTCTTCAGAGAGATATTTGCAGTGTTGAAGAGAGCTGCTGAGGCGAAAGATGAGGGTGAGAAGCTACCTTTGTTGGATGACTTCACTCCGATATGTGAAGAAGCACCTAAAGTTCCTCCTGTCACACCGGCCAAAGAAGAATTCCCCTGTCATTTGCCAGATCCGGAAGAAGAGATGTCTCAGTTTACCGAAGAACAATCGGATATTGTCAGTTTAGAACCTCCTGAATCCGTAAACTCATCTATGGCTAATGGTCCTGAGCTGCCATGTGGTTCCACACCAAAGCCGATTCGATCCACTGAGGCACCGGCACCGTGCAATGAGAGCGTCATCGAAACATCAGAGCAACCTCCCTCTTCGTCTGTTGAAGAAAAGAAAAAACCCACTAGAGACATTTTAGAGTATCTATCGTCGGGCGTTGGGAACAAAAAGAAATCCAAGAAGAAGTCAGGTGCCCCCGTAGAACCAGCTGAAGTTCTTGGAATTGGCGCCAAAATAGTTTACTCGAGCAAAGTTACCAGAAGAAAGAAGGAGGTTAGGATGAGCGATAACGTTAACAGGTCAGCGGACAGATCGACCTGGTGTGTCACCGGTAGCGATATAGTCAATAAAGTACGTGTTGAGCAGAGTGAGACACAGAGGCACAGCTCTGCCTGGGACAGTCACTTCACAAAGGCGGCCACCCAAGTCGCCACACTCAAAATGTTGGACAAATCGTACGCAGAAGTCTTGCGACAGTCTGGGAGAAAGAAGTCTCACCCGAGATCAACGAATTCACACAGAAAT
>Auc291
ATGTTACTGGGAGTATTTGATGGCCATGGAGGAGCGGCCTGTGCCCAGGTGGTTGCCAAAAGGTTGTTCAACTATGTATCTGTTTCTCTGCTACCCCCTGACCTGCTCTACAAATATCTTCAATCTATGGATAATGGTGATTCCCATGTTCAGTTGTTGGAAAATTTCAATGACCAGTACGATCTTGTAGATGAACTAAAAGGACTATATTCAGAAAGTTTTAAACGGTTTGTAAGTGATCTGTGGGATTCTCAAAGAGATGATTTCCAAATGAGAGACGCTCTGCAGAAGGCATTTTTAAAGTTGGACGACGATCTGTCACGAGAAGCTTTAACAAATGTTACAGAGAAAGTAAATTTAAAAACATTGTCAGTGAGTATGGCTGGTTCAGTGGCCTGTGTGGCTCACATTGATGGTCCTCATTTGCATGTCGCCAGTGTGGGCGATTGTCAAGCAGTATTGGGGGTTCTCAGTGATACTGACACTTGGACTGCCAAGAAGATCAGCATTGAGCATAATACTGATAACCAAGTGGAGGTTAATCGAATTCTTGATGAGCATCCACACCACGAGCGAGACACTGTTATTCGGATGGAGCGTCTTCTGGGCCAGCTTGCCCCACTACGAGCTTTTGGGGACTTT
>Auc292
CAGTTGCAGGCCAGCTACAGTTTCTACACCTGGCCTTCGGCACCCGTACTAGCCTGGTACTTGTGGGAACGCAGGACTGAACTGCTTGGTAAGCACATTGTAGAGCTCGGTGCGGGAACTGCACTTCCTGGTATTGTCGCTGCCAAGTGTGGTGCTTCCGTTACACTAACAGAGAGTGCCACTCTTCCTCGGAGCATTCAGCATCTTCGGCGTTGCTGTGAACTCAATAATCTTCAAAGCAATCAAGTGCGGGTAGTCGGCCTCACCTGGGGTCTCTTCCTCGCCAATACCTTCACGCTTGGACCAATAGATCTCATAATAGGCTCCGATTGCTTCTACGAACCTTCTGTCTTTGAAGACATAATTGTCACTGTTGCCTTTCTCCTCGAAAGCAACCCACAAGCCAGATTCTATTGCGTATACCAAGAACGGAGTGCCGATTGGTCTATAGAGCATCTCTTGCACAAGTGGAGTCTTCGGTGTGAGCAGGTGTCACTGAACAATCTTGGTGCCCAATCGGGAATTGATGTCAACGACTTGATGAAATCACACACTATCCAGTTGCTGGAGATCACACGAGTT
>Auc293
ATGGACGTACTTGAGAACGACACCAACGCCACCTTTTCGGACATTTACATGAATGCCAATGAGGACGAAGCCTTCTTTGAGTTCATCGCCTACGGTGTGCTCTTGAACCTCATCGGTCTTATGGGCATTATAGGGAACGTTATCTCCATGATAATTCTGTCCCGTCCTCAGATGAGGTCATCAATAAACTACCTCCTGATTGGTCTCGCTCGCTGTGACACGGTTCTCATCGTGACATCCATATTACTATTCGGCCTTCCGGCTATTTATCAATATACAAAGACTGATCTTCTTTTTGCTTATCAATATAAGATATTCGCTTTTCTCTGCCTAGTAGTATTTCCAGTAGCACTAATCGCTCAAACTGTTTCTGTTTATTTGACCTTGACTGTCACCTTGGAACGGTTCGTGGCGGTCTGTCATCCACTCCAAGCACGATCCTTGTGCACCTACGGAAGAGCGAGGCTCTACGTCATACTTATCATCATATTCTCAACTATATACAACCTTTCTCGATTCTGGGAGATTAAGATAAGAGAGGAGTACAACGAGGAGACCAACTCTACAGTTTATATGCCAGTTACCTCTGATTTGAGACAAAACAAGATCTACATCTCCTTGTATATCCACTGGTTGTACATGATTTTCATTTACTTTCTTCCGTTCAGCTGTTTAGCAGTTCTCAATGGTGCTATTTACAGACAG
>Auc294
ATGGCCTCTCCTACTCCATCTATAGACTCTATAACTGGAGCTAACTCTATTGGATCATTAATTGACCAGAACGAACCCTACCACTCGCTCAGCAACTCCCCCACCACAGCATCGCCCACAGCTTCTGTTAGCAGCAGCAGCTTCAGTGGCAACGGCAACCAGTTCCCCACTAAGTGTTTTATATGCAATGACATTTACACCAACCCAAAAGTCCTACATTGTTTACACAGCTTTTGCAAGGATTGTCTGGAGTGCAAGCAGGAACATCCCAACAAAATAGAGTGTCCTCGTTGTCACCACGAGAGTATTTTGAGCCCCAGAGGCATCGCTGATCTCCCAACGGACTTTGTTGTCACCAATATCATCGAGAGTCAGAACACAAGCGGTTACTGTACTAGTTGCAAGAGTCGGACATCCTACGCTGTCTCCCGTTGTGTCGATTGTAAGAGTTTTCTTTGCGACAACTGTACTATGGCGCATCAGTTCATGCATTGTTTCGAAGGGCATCGTGTCCACTCCTTGTCACAGGAAAGTGGAGAGAAGGAAGACCTGAAGACCGGTCTCGGACTTAATAATGGTGAAAAGGAACAATACTGTCCTCGTCACAAGACGACCATCTTGAAGTACTTCTGCAGAAGTTGCAATGTTCCCGTTTGCAAAGAGTGCACTCTCTTTGATCACCAGAGCCCGACACACGATTGCGAATACATTTCTGAAGCAGGGCCAAAACAAATTGAACTCATGACACAAGCTGTTCAAGAAGGTAAGAATAAAGCTACAGATCTGCGCAACTTAATGAAAACCCTCGAGCATTCCTCTCAGAGACTTCAGGTTCAGTACCATAAAGCTCAAAATGAAATAAATGAGACTTTTCAATTTTATCGATCTATGCTGGAAGAGCGCAAACAAGATTTGCTGAAGGAGTTGGAGAGTGTATTCAGTGCTAAGCAGATGGGATTGAATGTAGTTGGACAAAAGGCTCAAGATACTATTGAAAAGATCTATCAAGTTTGTGAATTTATTGAACGTTTAGTAAAGTGTTCAAGCATAAGTGAATGTCTACTGTTCAAAAAATTTATGGACTCGAGATTGCAAGCTTTGACTTGTTATACTCCTGATACATCTGTACAGCAAGCGTTTGATCTTGAATTTGTGTCTAACTATCAGGCTATCCAAGTTGGTGTAAGGAACACTTTTGGGTATGTGAGATCGAGTGCAGAAGTCATTGGTACAAGTAAGCAGCCTCCCATTGCAAGACCTACAAATGGTTCAGTTCACATAAACGGATCCTCCCCTGTGAATGGATGTATGAATGGTGGATCTCTACATACTGTAAATGGAACAACTTTGAATGGTACTCTCAATGGTGTCCTAGAACAACGACCTTACTCAAATGGTTTATCTACACCCAGCTCTACGTCTCAGTATGAATCAAACATAATCTCCAAAAGATTCAGCAGTGCCAACAGTTTAGGACCTTTCTCAACATCAATAAGTGACTTGGGCTTGAATGGAATTAACCCGTATGAGAAATGGTCAAGTGGTGGTAGTGACATTTTCCAAAATGGAGGAAATGAATATATGAATACTCTTTCTCTTGGAAGTCAGGGTGAAACTATGCTTGATCTCAGCACCAAATTCTTGTCGTCTACTTCTATCTTCCCACCAAAGTCTCAAATAAAACGGCAGAAAATGATATACCACTGCAAGTTTGGTGAGTTTGGAGTTCTTGAAGGCCAGTTTACTGAGCCCAGTGGAGTTGCAGTGAATGCTCAGAATGACATTATAGTTGCAGATACCAATAATCATCGCATTCAAATCTTCGACAAGGAAGGCCGTTTCAAGTTTCAGTTTGGTGAATGTGGAAAGCGAGATGGCCAACTCTTGTACCCAAACCGTGTTGCCGTTGTGAAGACTTCAGGTGATATTATTGTCACAGAACGGTCTCCAACACATCAAATCCAAATTTACAATCAGTATGGTCAGTTTGTGCGCAAATTTGGAGCAAATATACTACAACATCCACGTGGTGTTACAGTGGATAATAAAGGACGTATTGTCGTTGTTGAATGCAAAGTGATGCGTGTCATTATATTTGATCAAGCGGGCAATGTATTGCAGAAATTTGGCTGCTCCAAACATCTTGAGTTCCCTAATGGCGTTGTAGTCAATGACAAGCAGGAAATATTCATCAGCGACAATAGAGCTCACTGTGTGAAGGTTTTCAACTATGAAGGTGTCTTTCTTCGGCAGATAGGCAGTGAAGGTGTTACCAACTACCCAATAGGGGTTGGCATCAATAACGCTGGAGAAATCTTGATTGCAGATAATCACAACAACTTCAATCTGACCATATTCACTCAAGATGGACAACTAGTATCTGCCTTGGAATCCAAGGTGAAACATGCTCAGTGCTTTGATGTTGCTCTAATGGACGATGGCTCGGTTGTGCTCGCCAGCAAAGACTACCGACTGTATATCTATCGCTACGTCCAGGTACCACCAATCGGTCTG
>Auc295
TCTGTTAGACCCCAGTCTCTTCAGAGGCCAAGCATTCCGACGACCACGACAACGACAAGCACGACCCCACCACCACAGGTAACCACGCGCACCCCGGCGACCACCCGTCGGACTGATGTGACCACCACGGAGTGTCCGCCCAACGCCACTTCCACCACCCTCGAGTCGCGGCCCAACAGCAACAACCTGCTCCGGAAACTGGCGTCCAACCATTACCAGAGCTACACTACGGCACTCACTGTGACCATCGCTGTTGGTTGTTTCCTGCTCCTGCTCAACGTCCTTATCTTCGCGGGCATCTACCACCAGCGAGACAGGTCCTCTGGCGAGAAGAAGAAAAAGAAGAAGGAAGAGCTGGCCGAGGTGAACAGTTGTTCCAGCAGCTCGGGGGACGCAGAGGCAAAGCAAGCTCTGGTGGAGTCGATGTCCAGTCACCACATGACTTCTTCCAGTACCATGGTTGACCTCCCTCTGCAAGAGTTCAAGTCGTCTCCTCCGTCCGGGGCGAGACGTGGCTCCAATTGTCCTCCCATATACTGTGATCCTCCGGAGGTGACGAGTCCCTCCATTCCAGAACCGCCCCCACCCCCGAAAGCTCAACCTCCTCAGTGCAATCAGTCCGGCATCTTGAGACAACAAGGCTGCCCACAGACTCCTAGTACAATGAAGAAACGTGTTCAAATACAGGAGATTTCCGTG
>Auc296
[truncated: 121,358 more chars]
