# Supplementary material for: UPrimer: A Clade-Specific Primer Design Program Based on Nested-PCR Strategy and Its Applications in Amplicon Capture Phylogenomics
Source: Mol Biol Evol. 2023 Oct 13;40(11):msad230. doi: 10.1093/molbev/msad230 (PMC10630340; doi:10.1093/molbev/msad230)
Supplement: msad230_Supplementary_Data [file msad230_supplementary_data.zip › Appendix 14. Bivalvia/Appendix 14. Highest-scoring nested-PCR primers of NPCLs for Bivalvia.xls]

## Sheet: Detailed information
NPCL ID	MSA ID	Predicted Amplicon Length (bp)	No. of Ingroups in MSA	F2 Primer Start Position in the Peptide MSA	R2 Primer Start Position in the Peptide MSA	Peptide Sequence of F2 Primer (5' to 3')	Peptide Sequence of R2 Primer (5' to 3')	Nucleotide Sequence of F2 Primer (5' to 3')	Nucleotide Sequence of R2 primer (5' to 3',after reverse completement)	Degeneracy of F2 Primer	Degeneracy of R2 Primer	Ratio of Variable Colunms for F2R2	Information Score for F2R2	PCR Score for F2R2	Identify Score for F2R2	F1 Primer Start Position in the Peptide MSA	R1 Primer Start Position in the Peptide MSA	Peptide Sequence of F1 Primer (5' to 3')	Peptide Sequence of R1 Primer (5' to 3')	Nucleotide Sequence of F1 Primer (5' to 3')	Nucleotide Sequence of R1 Primer (5' to 3',after reverse completement)	Degeneracy of F1 Primer	Degeneracy of R1 Primer	PCR Score for F1R1	Identify Score for F1R1	Final Score for nested primer pairs among different MSAs
Biv_1	XP_011415831.2_17494566_17496375	1902	10	36	661	CVNYEGAD	EDTHFVQC	TGYGTNAAYTAYGARGGNGCNGA	CAYTGNACRAARTGNGTRTCYTC	1024	512	0.809605	170.182	72.4	100	22	711	WAMVHDF	WAFMQGE	TGGGCNATGGTNCAYGAYTT	TCNCCYTGCATRAANGCCCA	64	64	77.9	94.5	83.8743
Biv_2	XP_034318294.1_3510_4872	696	11	156	379	HDFPKEWI	NWFRVPIN	CAYGAYTTYCCNAARGARTGGAT	TTDATNGGNACNCKRAACCARTT	128	1536	0.621495	54.0833	70	98.5	146	404	AWYVHEH	HGNRMIF	GCNTGGTAYGTNCAYGARCA	AADATCATNCKRTTNCCRTG	128	384	70.8	98	83.573
Biv_3	XP_011420261.2_22396165_22398646	1218	11	309	706	MLNQLHIK	NKADNEGR	ATGYTNAAYCARYTNCAYATHAA	CKNCCYTCRTTRTCNGCYTTRTT	1536	1024	0.638243	88.9167	63.8	98.5	282	721	RDVQQYI	YMGHTEI	MGNGAYGTNCARCARTAYAT	ATYTCNGTRTGNCCCATRTA	512	128	71.5	96	81.7677
Biv_4	XP_034329400.1_8724371_8725728	423	11	293	425	YNFWVIIY	FHWNACLY	TAYAAYTTYTGGGTNATHATHTA	TANARRCANGCRTTCCARTGRAA	288	512	0.325397	12.25	69.9	99.5	265	517	DGCNWTF	FATVLGH	GAYGGNTGYAAYTGGACNTT	TGNCCNARNACNGTNGCRAA	128	4096	69	99.5	81.7018
Biv_5	XP_011418166.1_41368725_41369517	567	11	74	254	VLPENFHE	GMDTEEAK	GTNYTNCCNGARAAYTTYCAYGA	TTNGCYTCYTCNGTRTCCATNCC	2048	512	0.560694	31.75	67.9	95.5	10	262	NVGGVFY	WQHYNEF	AAYGTNGGNGGNGTNTTYTA	AAYTCRTTRTARTGYTGCCA	1024	32	72.2	99.5	81.3604
Biv_6	XP_011420429.2_54556127_54556958	744	11	29	268	LKYHPDKN	WKAGTKIT	YTNAARTAYCAYCCNGAYAARAA	GTDATYTTNGTNCCNGCYTTCCA	1024	768	0.638498	42	65.8	99	1	276	MGKDYYK	FPKEGDQ	ATGGGNAARGAYTAYTAYAA	TGRTCNCCYTCYTTNGGRAA	64	256	72.8	96	81.1707
Biv_7	XP_011427823.1_10948905_10949584	516	11	44	207	FLVEIEKN	INGEDQGP	TTYYTNGTNGARATHGARAARAA	GGNCCYTGRTCYTCNCCRTTDAT	1536	768	0.632258	33.9167	67.1	98.5	6	231	PYHGQNI	DVYGTTK	CCNTAYCAYGGNCARAAYAT	TTNGTNGTNCCRTANACRTC	256	1024	69.8	98.5	80.8952
Biv_8	XP_011437589.1_2972172_2973402	561	11	141	319	KVCNEHGD	ICLMGHER	AARGTNTGYAAYGARCAYGGNGA	CKYTCRTGNCCCATNARRCADAT	512	1536	0.389535	18.5833	68.5	98	133	365	EAYVQKM	TIDQVYF	GARGCNTAYGTNCARAARAT	AARTANACYTGRTCDATNGT	256	384	74.9	94	80.8217
Biv_9	XP_011433803.1_457914_460314	1401	11	200	658	TVKKPNIQ	NHIDEMPI	ACNGTNAARAARCCNAAYATHCA	ATNGGCATYTCRTCDATRTGRTT	1536	192	0.676991	111.583	70.1	90.5	174	734	FKKGVYE	PKAWENL	TTYAARAARGGNGTNTAYGA	ARRTTYTCCCANGCYTTNGG	256	256	70.1	94.5	80.7199
Biv_10	XP_011451556.1_35240060_35241275	549	11	92	266	FVIVYPFK	NPFLYAWM	TTYGTNATHGTNTAYCCNTTYAA	ATCCANGCRTANARRAANGGRTT	1536	1024	0.440476	30.4167	64.8	100	64	275	LCHIVPM	DNFKKEF	YTNTGYCAYATHGTNCCNAT	AAYTCYTTYTTRAARTTRTC	1536	64	70.9	98	80.6167
Biv_11	XP_034337800.1_23840225_23842680	1365	11	378	824	NNRVMYWP	NGPTIMVA	AAYAAYMGNGTNATGTAYTGGCC	GCNACCATDATNGTNGGNCCRTT	256	1536	0.523918	76.5833	66.3	94.5	361	832	CDDKYNW	EKAADII	TGYGAYGAYAARTAYAAYTG	ATDATRTCNGCNGCYTTYTC	64	384	71.5	96	80.4019
Biv_12	XP_011418968.2_13974935_13975820	579	11	103	287	VTAKYDIK	WAVGVITY	GTNACNGCNAARTAYGAYATHAA	TANGTDATNACNCCNACNGCCCA	1536	3072	0.252809	14.6667	65.6	98.5	95	301	YRDKFDP	MPFDDEN	TAYMGNGAYAARTTYGAYCC	TTYTCRTCRTCRAANGGCAT	256	64	70.6	100	80.2819
Biv_13	XP_034298942.1_44503338_44504156	387	11	87	207	TIQQIEGE	EAKDNVRF	ACNATHCARCARATHGARGGNGA	AANCKNACRTTRTCYTTNGCYTC	1152	2048	0.614035	23.9167	64.5	99.5	74	222	LINMQKF	FKNITHG	YTNATHAAYATGCARAARTT	CCRTGNGTDATRTTYTTRAA	192	192	75.5	94	80.1829
Biv_14	XP_034299309.1_41914999_41916347	933	11	77	379	PEDYIYQH	WQRCTLHE	CCNGARGAYTAYATHTAYCARCA	TCRTGNARNGTRCANCKYTGCCA	384	2048	0.571429	51.75	67.9	97.5	67	390	KYDEFYF	GDLMTNK	AARTAYGAYGARTTYTAYTT	TTRTTNGTCATNARRTCNCC	64	512	69.1	96	80.1825
Biv_15	XP_019929686.2_31951313_31952640	762	11	170	415	EPVPDDIF	FWWAVITM	GARCCNGTNCCNGAYGAYATHTT	ATNGTDATNACNGCCCACCARAA	1536	384	0.548936	46.75	67.4	95	143	463	EYFFDRH	FNKFYAH	GARTAYTTYTTYGAYMGNCA	TGNGCRTARAAYTTRTTRAA	256	128	70	98.5	80.1114
Biv_16	XP_011443021.1_57760102_57760954	672	11	31	246	GWRVEMED	CDGIWDVM	GGNTGGMGNGTNGARATGGARGA	ATNACRTCCCADATNCCRTCRCA	512	384	0.418269	30.6667	69.4	100	8	276	PKTEKHN	CNQVVDT	CCNAARACNGARAARCAYAA	GTRTCNACNACYTGRTTRCA	256	256	71	92	80.0071
Biv_17	XP_011437382.2_36638111_36640106	900	11	210	501	RKCGQYQD	FPKFATCN	MGNAARTGYGGNCARTAYCARGA	TTRCANGTNGCRAAYTTNGGRAA	1024	1024	0.528169	48.0833	68.2	98.5	195	550	YAREFMV	KWIPQRA	TAYGCNMGNGARTTYATGGT	GCNCKYTGNGGDATCCAYTT	256	384	69.6	93.5	79.6552
Biv_18	XP_011413471.2_8534538_8536002	366	11	54	167	LGITCVQC	HPDAANFN	YTNGGNATHACNTGYGTNCARTG	TTRAARTTNGCNGCRTCNGGRTG	6144	1024	0.224299	10	62.9	99.5	43	195	SYNEIHN	WEDVKAM	WSNTAYAAYGARATHCAYAA	ATNGCYTTNACRTCYTCCCA	768	128	71	100	79.4179
Biv_19	XP_011420754.2_50312339_50313638	663	11	92	304	EPGCYIVE	QPDITWLG	GARCCNGGNTGYTAYATHGTNGA	CCNARCCANGTDATRTCNGGYTG	1536	1536	0.404878	25.0833	66.6	95.5	25	340	QGADCHD	YHLQYAF	CARGGNGCNGAYTGYCAYGA	AANGCRTAYTGNARRTGRTA	256	512	68.4	100	78.8029
Biv_20	XP_011428950.2_48648705_48649336	387	11	20	140	VDKITECW	ADYMQRKV	GTNGAYAARATHACNGARTGYTG	ACYTTNCKYTGCATRTARTCNGC	768	512	0.421053	19.5	72.7	96	12	152	NPERDNY	CPKRFWS	AAYCCNGARMGNGAYAAYTA	SWCCARAANCKYTTNGGRCA	512	1024	62.1	100	78.6568
Biv_21	XP_034314102.1_39888515_39889601	537	11	83	253	PNKWKFFK	NNFAEFYK	CCNAAYAARTGGAARTTYTTYAA	TTRTARAAYTCNGCRAARTTRTT	128	256	0.197452	9.25	65.8	100	65	261	AVCIGWF	DQMRREK	GCNGTNTGYATHGGNTGGTT	TTYTCNCKNCKCATYTGRTC	384	512	68.2	97.5	78.4641
Biv_22	XP_011448843.2_38509994_38510613	483	11	21	173	LKQHYFID	NGFCKLNS	YTNAARCARCAYTAYTTYATHGA	SWRTTNARYTTRCARAANCCRTT	768	4096	0.586207	28.8333	65.5	100	6	201	LAKMFNG	GVEGQQF	YTNGCNAARATGTTYAAYGG	AAYTGYTGNCCYTCNACNCC	256	512	66.5	97	78.2694
Biv_23	XP_011412978.1_515165_516377	654	11	44	253	TFCHDFQN	KKQVADLT	ACNTTYTGYCAYGAYTTYCARAA	GTNARRTCNGCNACYTGYTTYTT	256	2048	0.691892	43.4167	69	98	11	268	DFLRNVC	EQNARYR	GAYTTYYTNMGNAAYGTNTG	CKRTANCKNGCRTTYTGYTC	2048	1024	61.4	98.5	78.0191
Biv_24	XP_034324684.1_55280281_55282789	1818	10	21	618	NEKLEIFH	NYTFIRCG	AAYGARAARYTNGARATHTTYCA	CCRCANCKDATRAANGTRTARTT	768	1536	0.729494	169.091	67	96	11	642	IVTKHYN	YWGNIRF	ATHGTNACNAARCAYTAYAA	AANCKDATRTTNCCCCARTA	384	384	73.5	94.5	77.843
Biv_25	XP_011428027.2_12904518_12905979	1206	11	26	419	PYLNDPEF	GDYALVEN	CCNTAYYTNAAYGAYCCNGARTT	TTYTCNACNARNGCRTARTCNCC	2048	4096	0.341085	41.5833	64	94	10	477	NYDKDNI	KIHPMYQ	AAYTAYGAYAARGAYAAYAT	TGRTACATNGGRTGDATYTT	64	96	73.7	95	77.8264
Biv_26	XP_011447671.2_34716993_34720700	1575	10	286	802	NWYHRQFI	WDTKQGNM	AAYTGGTAYCAYMGNCARTTYAT	ATRTTNCCYTGYTTNGTRTCCCA	256	256	0.527451	97.6364	73.1	95	245	842	NDVYQYH	IKVWNFD	AAYGAYGTNTAYCARTAYCA	TCRAARTTCCANACYTTDAT	128	96	75.3	95	77.7229
Biv_27	XP_034312903.1_42844839_42845490	510	11	35	196	VNCLDYMG	DPIMTTFE	GTNAAYTGYYTNGAYTAYATGGG	TCRAANGTNGTCATDATNGGRTC	512	768	0.354839	12.75	67.8	95	2	206	TDEERVY	QEMMKLA	ACNGAYGARGARMGNGTNTA	GCNARYTTCATCATYTCYTG	1024	64	66.7	99.5	77.4376
Biv_28	XP_011418274.2_1221079_1222174	687	11	147	367	RMEAVEKC	YDPTDVRL	MGNATGGARGCNGTNGARAARTG	ARNCKNACRTCNGTNGGRTCRTA	1024	8192	0.591549	38.5	63	95.5	129	376	IWFDKDE	QNMKADL	ATHTGGTTYGAYAARGAYGA	ARRTCNGCYTTCATRTTYTG	48	128	75.7	91.5	77.1871
Biv_29	XP_034330562.1_40753975_40756160	495	11	373	529	AETTAYFE	TYIGLKIV	GCNGARACNACNGCNTAYTTYGA	ACDATYTTNARNCCDATRTANGT	2048	4608	0.737226	44.9167	58.2	97	231	564	HYLDVQF	VCYTNHA	CAYTAYYTNGAYGTNCARTT	GCRTGRTTNGTRTARCANAC	512	256	71	98.5	77.0317
Biv_30	XP_011415240.1_44013625_44015344	1011	11	174	502	FVGQNAKK	DFMKRCLE	TTYGTNGGNCARAAYGCNAARAA	TCNARRCANCKYTTCATRAARTC	1024	1024	0.190031	15.5	68.6	93.5	162	516	EHHEIFN	MTPGQAL	GARCAYCAYGARATHTTYAA	ARNGCYTGNCCNGGNGTCAT	96	1024	68.4	97	76.8599
Biv_31	XP_011441784.2_35280641_35283005	1539	10	148	652	CDNCVKAH	QFNYPWDV	TGYGAYAAYTGYGTNAARGCNCA	ACRTCCCANGGRTARTTRAAYTG	512	128	0.5842	90.5455	72.7	97	140	756	CKNCNEY	DQEGNII	TGYAARAAYTGYAAYGARTA	ATDATRTTNCCYTCYTGRTC	64	192	72.1	94.5	76.4816
Biv_32	XP_034317507.1_123532_124981	774	11	209	458	APKKTSWA	WIYVKDVP	GCNCCNAARAARACNWSNTGGGC	GGNACRTCYTTNACRTADATCCA	4096	384	0.566524	44.0833	55.4	97	70	515	GFGYPQF	DFGHYEK	GGNTTYGGNTAYCCNCARTT	TTYTCRTARTGNCCRAARTC	512	128	71.2	99.5	76.2233
Biv_33	XP_011450864.2_22018659_22019238	399	11	31	155	EDTPNFDY	EKYALLVG	GARGAYACNCCNAAYTTYGAYTA	CCNACNARNARNGCRTAYTTYTC	512	8192	0.440678	21.5	63.6	96.5	22	178	QHMAREW	KDNHIWT	CARCAYATGGCNMGNGARTG	GTCCADATRTGRTTRTCYTT	256	48	74.9	90.5	76.2102
Biv_34	XP_011438000.2_49303878_49305355	504	11	138	297	MYTVIPMP	DIVGFTKM	ATGTAYACNGTNATHCCNATGCC	ATYTTNGTRAANCCNACDATRTC	384	1536	0.597315	37.6667	65.3	96	18	340	ILEKEQW	GDCYYCV	ATHYTNGARAARGARCARTG	ACRCARTARTARCARTCNCC	384	128	69.2	93	76.0792
Biv_35	XP_034327497.1_39438861_39439672	546	11	81	254	RVIDMAKK	MKLTDIRN	MGNGTNATHGAYATGGCNAARAA	TTNCKDATRTCNGTNARYTTCAT	1536	3072	0.533333	23.5833	65.1	95.5	70	279	DLVNIAE	QPLMKEV	GAYYTNGTNAAYATHGCNGA	ACYTCYTTCATNARNGGYTG	1536	256	66.9	97.5	76.0778
Biv_36	XP_011414109.1_58248840_58249623	399	11	68	192	HEEYINCI	WNFETGQC	CAYGARGARTAYATHAAYTGYAT	CAYTGNCCNGTYTCRAARTTCCA	192	256	0.367521	13.5833	72.3	94	25	220	EKGINCM	GAITCMA	GARAARGGNATHAAYTGYAT	GCCATRCANGTDATNGCNCC	192	384	71.2	88.5	76.0406
Biv_37	XP_011426060.2_59261298_59263705	1386	11	232	685	YRNPHTGE	IDSNKVNP	TAYMGNAAYCCNCAYACNGGNGA	GGRTTNACYTTRTTNSWRTCDAT	4096	3072	0.863229	163.667	56.4	93.5	166	709	EAVKNGY	DALANGF	GARGCNGTNAARAAYGGNTA	AANCCRTTNGCNARNGCRTC	512	2048	65.4	94.5	76.0044
Biv_38	XP_034314506.1_2398532_2399829	945	11	15	321	TDPDEFIQ	GQYGLDIY	ACNGAYCCNGAYGARTTYATHCA	TADATRTCNARNCCRTAYTGNCC	768	3072	0.673469	71.75	63.3	94	7	342	QYDEHYF	HACKYLL	CARTAYGAYGARCAYTAYTT	ARNARRTAYTTRCANGCRTG	64	1024	69.2	93	75.9221
Biv_39	XP_034305601.1_20729244_20729730	348	11	25	132	MDLTNQPK	TDFGFCAQ	ATGGAYYTNACNAAYCARCCNAA	TGNGCRCARAANCCRAARTCNGT	1024	1024	0.29703	10.4167	67.3	97.5	17	155	DDVVAIK	YWMAPEV	GAYGAYGTNGTNGCNATHAA	ACYTCNGGNGCCATCCARTA	768	64	69.6	91.5	75.8246
Biv_40	XP_011442560.1_32534303_32535293	366	11	225	338	GTFGQVVK	IHADLKPE	GGNACNTTYGGNCARGTNGTNAA	TCNGGYTTNARRTCNGCRTGDAT	4096	3072	0.11215	4.08333	62.2	100	202	346	VQHEVLY	NIMLVDP	GTNCARCAYGARGTNYTNTA	GGRTCNACNARCATDATRTT	1024	384	64.3	100	75.7891
Biv_41	XP_011412170.2_57579985_57580822	426	11	108	241	VGFFIFEC	MTPYWTYK	GTNGGNTTYTTYATHTTYGARTG	TTRTANGTCCARTANGGNGTCAT	768	256	0.535433	28.1667	64.3	96.5	3	256	LVEHIHP	PVDWNFE	YTNGTNGARCAYATHCAYCC	TCRAARTTCCARTCNACNGG	768	128	69.1	94	75.7828
Biv_42	XP_034312031.1_27572173_27573301	579	11	50	234	GDLFHENK	WGHEHECR	GGNGAYYTNTTYCAYGARAAYAA	CKRCAYTCRTGYTCRTGNCCCCA	1024	256	0.41573	23.3333	69	96.5	10	303	TDIHLGY	FYMEDIV	ACNGAYATHCAYYTNGGNTA	ACDATRTCYTCCATRTARAA	1536	48	71.9	87	75.7724
Biv_43	XP_011442673.2_46755865_46756955	474	11	147	296	HVEGMTCQ	IDDMGFEA	CAYGTNGARGGNATGACNTGYCA	GCYTCRAANCCCATRTCRTCDAT	512	192	0.730496	42.5833	72.2	92	119	345	AIDDMGF	CVKNIEG	GCNATHGAYGAYATGGGNTT	CCYTCDATRTTYTTNACRCA	192	192	72.9	85	75.6582
Biv_44	XP_011418765.2_51269420_51270301	531	11	84	252	IAIATFFV	FYGILAWN	ATHGCNATHGCNACNTTYTTYGT	TTCCANGCNARDATNCCRTARAA	2304	1536	0.54321	37.75	60.5	96.5	63	286	IDCDKAN	NAYQKEK	ATHGAYTGYGAYAARGCNAA	TTYTCYTTYTGRTANGCRTT	192	128	72.4	93	75.5583
Biv_45	XP_034303683.1_58665301_58666781	732	11	54	289	ILDGQWDD	IKPKMFPH	ATHYTNGAYGGNCARTGGGAYGA	TGNGGRAACATYTTNGGYTTDAT	768	384	0.548673	47.5	63.3	98.5	35	316	ETGIING	NPQFDGL	GARACNGGNATHATHAAYGG	ARNCCRTCRAAYTGNGGRTT	576	512	65.5	94	75.5302
Biv_46	XP_011436626.1_20535018_20536127	435	11	209	345	FDAVCLFG	CWEITNHG	TTYGAYGCNGTNTGYYTNTTYGG	CCRTGRTTNGTDATYTCCCARCA	2048	192	0.476923	17.5	66.6	93.5	163	406	QVCKTWK	EYIACDL	CARGTNTGYAARACNTGGAA	ARRTCRCANGCDATRTAYTC	128	384	72.1	92	75.3733
Biv_47	XP_011414592.2_34065547_34067854	1797	10	57	647	TAIGDYPN	DQDKAYRG	ACNGCNATHGGNGAYTAYCCNAA	CCNCKRTANGCYTTRTCYTGRTC	3072	1024	0.476027	92.5455	68.1	98.5	18	703	SKGHYKE	GNFEQAI	WSNAARGGNCAYTAYAARGA	ATNGCYTGYTCRAARTTNCC	1024	256	68.2	98.5	75.2719
Biv_48	XP_034305610.1_21005213_21006139	630	11	74	275	KQVNHNVF	GHNLVYLH	AARCARGTNAAYCAYAAYGTNTT	TGNARRTANACNARRTTRTGNCC	512	8192	0.730769	49.0833	58.6	95.5	64	283	EKNFDFD	VNYNTFR	GARAARAAYTTYGAYTTYGA	CKRAANGTRTTRTARTTNAC	64	512	68.8	97.5	75.1769
Biv_49	XP_011422725.1_20895903_20896954	711	11	55	283	IRNCFICD	CKHNTAGN	ATHMGNAAYTGYTTYATHTGYGA	TTNCCNGCNGTRTTRTGYTTRCA	1152	1024	0.464455	30	66.7	90.5	18	292	IPDFVNA	CEKCKPF	ATHCCNGAYTTYGTNAAYGC	AANGGYTTRCAYTTYTCRCA	384	128	70.4	94	74.7674
Biv_50	XP_011420016.2_39868402_39869536	414	11	58	187	FWKRIFQI	FEHCRPCE	TTYTGGAARMGNATHTTYCARAT	TCRCANGGNCKRCARTGYTCRAA	384	1024	0.544715	25.8333	61.7	96	47	204	VYCAIEK	ETFKEDT	GTNTAYTGYGCNATHGARAA	GTRTCYTCYTTRAANGTYTC	384	128	70.8	93.5	74.7467
Biv_51	XP_011438045.2_51748848_51751404	933	10	168	470	IVKCTQYW	DTCAEYWP	ATHGTNAARTGYACNCARTAYTG	GGCCARTAYTCNGCRCANGTRTC	768	256	0.640138	73	74.3	92	140	566	ETVLDFW	HCKDGAT	GARACNGTNYTNGAYTTYTG	GTNGCNCCRTCYTTRCARTG	1024	256	72	95.5	74.5845
Biv_52	XP_034323989.1_19876561_19878487	1221	11	145	543	QTLHVYMK	AQAMGQGR	CARACNYTNCAYGTNTAYATGAA	CKNCCYTGNCCCATNGCYTGNGC	1024	2048	0.590786	74.6667	62.2	95	108	568	EVIPQFG	EGVMAAV	GARGTNATHCCNCARTTYGG	ACNGCNGCCATNACNCCYTC	384	512	65.7	93.5	74.5806
Biv_53	XP_011437380.1_36621023_36621569	387	11	38	158	DFYRKEIE	FIEIVREM	GAYTTYTAYMGNAARGARATHGA	ATYTCNCKNACDATYTCDATRAA	768	2304	0.22807	11.4167	63.2	100	27	170	TFMEKYD	PVKEKKG	ACNTTYATGGARAARTAYGA	CCYTTYTTYTCYTTNACNGG	64	256	69.6	90	74.3838
Biv_54	XP_034299819.1_6478529_6479690	771	11	139	387	FTDIPLAF	DFLQDKWY	TTYACNGAYATHCCNYTNGCNTT	TACCAYTTRTCYTGNARRAARTC	6144	256	0.752212	71.9167	61.4	91	20	418	AGHQQDC	KDTAYVL	GCNGGNCAYCARCARGAYTG	ARNACRTANGCNGTRTCYTT	256	1024	70.2	93.5	74.2884
Biv_55	XP_019927154.2_46254084_46255242	675	11	109	325	MIQCFPIH	FAICWCPL	ATGATHCARTGYTTYCCNATHCA	ARNGGRCACCARCADATNGCRAA	288	768	0.707317	55.1667	68	88.5	30	351	VYPLFMF	GHFDITY	GTNTAYCCNYTNTTYATGTT	TANGTDATRTCRAARTGNCC	512	384	69.5	91.5	74.0969
Biv_56	XP_011443902.2_31606839_31608006	1323	10	67	499	ALFQCKEQ	PQTKYARN	GCNYTNTTYCARTGYAARGARCA	TTNCKNGCRTAYTTNGTYTGNGG	1024	4096	0.834606	111.727	67.2	96	14	507	IDTWEGH	PPYGEDV	ATHGAYACNTGGGARGGNCA	ACRTCYTCNCCRTANGGNGG	192	512	69.7	95.5	74.0454
Biv_57	XP_034333387.1_48633319_48633844	393	10	16	138	FKIGGYDN	QKEWGECN	TTYAARATHGGNGGNTAYGAYAA	TTRCAYTCNCCCCAYTCYTTYTG	768	128	0.408696	14.1818	71.6	96	2	156	DERHWWI	MDKFLTA	GAYGARMGNCAYTGGTGGAT	GCNGTNARRAAYTTRTCCAT	64	256	71.1	100	73.9657
Biv_58	XP_011449960.1_25481913_25482457	414	11	19	148	LKIFLDHK	HGHTCLMI	YTNAARATHTTYYTNGAYCAYAA	ATCATNARRCANGTRTGNCCRTG	3072	1024	0.357724	15.8333	60.6	100	9	157	NAARDGK	CYKGHKD	AAYGCNGCNMGNGAYGGNAA	TCYTTRTGNCCYTTRTARCA	2048	128	66.8	94	73.9444
Biv_59	XP_011440507.2_55219932_55221829	1389	11	102	556	VSEMKDGM	EFKQMPAY	GTNWSNGARATGAARGAYGGNAT	TANGCNGGCATYTGYTTRAAYTC	2048	256	0.723982	133.833	69.6	85.5	54	571	AHGLAKI	DIGGTLG	GCNCAYGGNYTNGCNAARAT	CCNARNGTNCCNCCDATRTC	2048	3072	54.7	98.5	73.7408
Biv_60	XP_011417983.2_21425662_21426214	444	11	14	153	IMQHDFIM	HFHTNQKD	ATHATGCARCAYGAYTTYATHAT	TCYTTYTGRTTNGTRTGRAARTG	144	256	0.458647	19.5	72	89.5	6	175	DMIPEGG	NYLFPLG	GAYATGATHCCNGARGGNGG	CCNARNGGRAANARRTARTT	192	2048	61.3	97.5	73.6018
Biv_61	XP_019930392.2_41927430_41928748	726	11	98	331	PEDHIYQH	CPLMGKYV	CCNGARGAYCAYATHTAYCARCA	ACRTAYTTNCCCATNARNGGRCA	384	1024	0.599119	48.9167	68.2	91.5	44	455	FINCNWG	YAKLDKE	TTYATHAAYTGYAAYTGGGG	TCYTTRTCNARYTTNGCRTA	48	512	68.8	88.5	73.5336
Biv_62	XP_011435438.2_48009262_48011644	966	10	35	348	AQEIILQD	NKTFCDKG	GCNCARGARATHATHYTNCARGA	CCYTTRTCRCARAANGTYTTRTT	2304	256	0.738255	74.5455	64.3	99.5	26	368	LRFGETK	EMHKCTV	YTNMGNTTYGGNGARACNAA	ACNGTRCAYTTRTGCATYTC	4096	64	70.9	96.5	73.5295
Biv_63	XP_034323494.1_10952020_10953760	948	11	55	362	FIITAICV	EDEHFYVR	TTYATHATHACNGCNATHTGYGT	CKNACRTARAARTGYTCRTCYTC	1728	512	0.575251	52.9167	62.3	90	2	407	RIWNETV	DDHPGIF	MGNATHTGGAAYGARACNGT	AADATNCCNGGRTGRTCRTC	384	384	69.2	95	73.5005
Biv_64	XP_011449960.1_25479421_25480746	753	11	26	268	MEKDAYGM	IMHILCLM	ATGGARAARGAYGCNTAYGGNAT	ATNARRCANARDATRTGCATDAT	256	2304	0.41453	36.5833	62.8	94.5	3	321	ALHDCAE	TTNVGRY	GCNYTNCAYGAYTGYGCNGA	TANCKNCCNACRTTNGTNGT	1024	4096	61.4	99.5	73.4728
Biv_65	XP_011448866.1_36116356_36117052	402	11	59	184	QHHDFTKF	GKIWKLAD	CARCAYCAYGAYTTYACNAARTT	TCNGCNARYTTCCADATYTTNCC	256	1536	0.525424	23	65.7	90	14	201	PSMFGKD	DEWALAN	CCNWSNATGTTYGGNAARGA	TTNGCNARNGCCCAYTCRTC	1024	512	64.4	99.5	73.4453
Biv_66	XP_019923471.2_44181708_44182968	501	11	71	229	AMCKIYFV	VYVICWLP	GCNATGTGYAARATHTAYTTYGT	GGNARCCARCADATNACRTANAC	192	1536	0.529801	26.5833	67.5	93.5	31	240	KMKTVTN	FQINLTF	AARATGAARACNGTNACNAA	AANGTNARRTTDATYTGRAA	256	768	64.7	93.5	73.4355
Biv_67	XP_034312081.1_28132028_28133321	750	11	46	287	HDIDLTPQ	NEFATAAM	CAYGAYATHGAYYTNACNCCNCA	ATNGCNGCNGTNGCRAAYTCRTT	3072	2048	0.574468	52.1667	59	92.5	34	334	THMLMQW	EEGGIDP	ACNCAYATGYTNATGCARTG	GGRTCDATNCCNCCYTCYTC	128	384	67.4	97.5	73.4167
Biv_68	XP_034322942.1_2431749_2432767	546	11	23	196	WEPPAIYK	KYLLFTMI	TGGGARCCNCCNGCNATHTAYAA	ATCATNGTRAANARNARRTAYTT	768	2048	0.41358	25.5	61.2	100	7	225	VTLMTKA	THTMAPW	GTNACNYTNATGACNAARGC	CANGGNGCCATNGTRTGNGT	1024	512	63.4	94.5	73.3347
Biv_69	XP_011431924.1_53831772_53832996	786	10	318	571	CPECDKVF	HINKCHPS	TGYCCNGARTGYGAYAARGTNTT	SWNGGRTGRCAYTTRTTDATRTG	512	1536	0.816239	63.9091	66.7	97	225	579	KINFDED	ENRQVIL	AARATHAAYTTYGAYGARGA	ARDATNACYTGNCKRTTYTC	96	1536	69	99	73.2501
Biv_70	XP_011435389.2_43073988_43075434	699	11	157	381	IMIPVPQY	CNEVQGAM	ATHATGATHCCNGTNCCNCARTA	ATNGCNCCYTGNACYTCRTTRCA	1152	1024	0.509259	39.5833	67.7	96	134	438	ASDGIKT	GTYHFRI	GCNWSNGAYGGNATHAARAC	ATNCKRAARTGRTANGTNCC	3072	1024	61.2	92.5	73.2455
Biv_71	XP_011413969.2_3222865_3223895	741	11	71	309	VTNPVKPF	KVMQNFWA	GTNACNAAYCCNGTNAARCCNTT	GCCCARAARTTYTGCATNACYTT	4096	64	0.591928	51.25	68.2	96.5	45	335	PFGILWP	AGKHAGI	CCNTTYGGNATHYTNTGGCC	ATNCCNGCRTGYTTNCCNGC	768	1024	59.4	92	73.2191
Biv_72	XP_034299858.1_6938700_6939344	411	11	26	154	IIKSTMEF	DIPMLDPY	ATHATHAARWSNACNATGGARTT	TANGGRTCNARCATNGGDATRTC	2304	1536	0.614754	23.5833	57.3	93.5	3	195	ISNWEVM	KEYIGFV	ATHWSNAAYTGGGARGTNAT	ACRAANCCDATRTAYTCYTT	768	192	70.2	98	73.1828
Biv_73	XP_011417176.2_59450854_59451847	513	11	17	179	NVTFCIDT	HGCVERIT	AAYGTNACNTTYTGYATHGAYAC	GTDATNCKYTCNACRCANCCRTG	768	3072	0.538462	31	65.4	94.5	6	328	IPTIFGE	DGYFYKG	ATHCCNACNATHTTYGGNGA	CCYTTRTARAARTANCCRTC	1152	128	66.7	91.5	73.1392
Biv_74	XP_011441289.2_1891264_1893657	807	11	197	457	VEGFYLHP	DYIFHLNG	GTNGARGGNTTYTAYYTNCAYCC	CCRTTNARRTGRAADATRTARTC	2048	768	0.783133	68.75	66.4	91.5	160	473	LCYHNCT	TGYVQAT	YTNTGYTAYCAYAAYTGYAC	GTNGCYTGNACRTANCCNGT	256	1024	65	91	73.0669
Biv_75	XP_011444132.1_20793487_20795328	1311	9	145	573	IQENEVKK	CDEYVTQL	ATHCARGARAAYGARGTNAARAA	ARYTGNGTNACRTAYTCRTCRCA	384	1024	0.572816	82.2	69.3	99.5	135	603	PGKVNDI	MAIQQKL	CCNGGNAARGTNAAYGAYAT	ARYTTYTGYTGDATNGCCAT	512	192	70.2	100	72.9683
Biv_76	XP_034328629.1_15480317_15481871	891	10	125	413	LRNEYFFD	FWWAVVTM	YTNMGNAAYGARTAYTTYTTYGA	ATNGTNACNACNGCCCACCARAA	2048	512	0.198582	17.8182	66.6	100	103	462	TLNQFPE	NYFYHRE	ACNYTNAAYCARTTYCCNGA	TCNCKRTGRTARAARTARTT	1024	256	69.8	99.5	72.9201
Biv_77	XP_011445235.1_45793639_45794143	483	11	14	166	RQNWMAKY	YNWITDNF	MGNCARAAYTGGATGGCNAARTA	AARTTRTCNGTDATCCARTTRTA	256	192	0.432624	21.25	74	97	4	174	LTRDHLA	MYYRLAD	YTNACNMGNGAYCAYYTNGC	TCNGCNARNCKRTARTACAT	8192	1024	54.2	93.5	72.9198
Biv_78	XP_034328525.1_35086692_35088135	837	11	113	383	ITRPFQYA	IYARFNRE	ATHACNMGNCCNTTYCARTAYGC	TCNCKRTTRAANCKNGCRTADAT	3072	6144	0.683594	64	60.7	94.5	91	394	DVILCTA	PFKEILC	GAYGTNATHYTNTGYACNGC	CANARDATYTCYTTRAANGG	1536	768	65.2	93.5	72.8212
Biv_79	XP_011445235.1_45794343_45795117	411	11	25	153	KGGFWRIN	QDIEIGGV	AARGGNGGNTTYTGGMGNATHAA	ACNCCNCCDATYTCDATRTCYTG	1536	1152	0.747573	24.1667	62.6	96	10	163	NKCFQKV	KTEDLLD	AAYAARTGYTTYCARAARGT	TCNARNARRTCYTCNGTYTT	64	2048	64	95.5	72.7859
Biv_80	XP_011444564.1_16220973_16222374	765	10	144	390	VDIKWRYN	EILWGHRF	GTNGAYATHAARTGGMGNTAYAA	AANCKRTGNCCCCANARDATYTC	768	3072	0.2875	23.3636	65.4	97	119	402	GEVNITQ	TFQKENG	GGNGARGTNAAYATHACNCA	CCRTTYTCYTTYTGRAANGT	768	128	73	99.5	72.7461
Biv_81	XP_011450025.2_51994026_51995433	1128	10	35	402	AGYTEENM	WTAVMGFN	GCNGGNTAYACNGARGARAAYAT	TTRAANCCCATNACNGCNGTCCA	1024	512	0.769006	109.364	71.4	92.5	16	438	GVEICAC	DEGVRMG	GGNGTNGARATHTGYGCNTG	CCCATNCKNACNCCYTCRTC	768	512	65.2	96.5	72.72
Biv_82	XP_034337618.1_27560830_27562103	765	11	78	324	WRTMWLGQ	NMGVEGIY	TGGMGNACNATGTGGYTNGGNCA	TADATNCCYTCNACNCCCATRTT	1024	768	0.544304	42.5	63.3	98.5	40	333	GQKWIIA	EDDRDTY	GGNCARAARTGGATHATHGC	TANGTRTCNCKRTCRTCYTC	144	512	63.4	90.5	72.579
Biv_83	XP_011427939.2_24409795_24411283	705	11	127	353	LGMFCGAW	WPTSWFGY	YTNGGNATGTTYTGYGGNGCNTG	TANCCRAACCANSWNGTNGGCCA	2048	2048	0.648402	54.8333	58.3	97	30	365	NIPQIVC	DNAAMGI	AAYATHCCNCARATHGTNTG	ATNCCCATNGCNGCRTTRTC	576	256	68.3	90.5	72.4443
Biv_84	XP_034307980.1_1373311_1374817	1149	11	109	483	QYCMNKNF	PEASPIWK	CARTAYTGYATGAAYAARAAYTT	TTCCADATNGGNSWNGCYTCNGG	64	6144	0.823529	102.5	61.1	94.5	79	585	QDKQVEM	DKQRKRT	CARGAYAARCARGTNGARAT	GTNCKYTTNCKYTGYTTRTC	128	1024	65.8	87.5	72.4052
Biv_85	XP_011420053.2_17485142_17487232	483	10	26	178	HENYLIHK	FYCPHGKE	CAYGARAAYTAYYTNATHCAYAA	TCYTTNCCRTGNGGRCARTARAA	768	512	0.856061	52.4545	69.8	93.5	18	257	DCNIVFY	YCDFVTQ	GAYTGYAAYATHGTNTTYTA	TGNGTNACRAARTCRCARTA	192	256	75.9	91.5	72.2846
Biv_86	XP_034304398.1_41960379_41962354	681	10	203	421	TFVNIVPM	PFDIYETL	ACNTTYGTNAAYATHGTNCCNAT	ARNGTYTCRTADATRTCRAANGG	3072	1536	0.636792	59.5455	67.2	95	195	465	GYNKVAD	GILPHWC	GGNTAYAAYAARGTNGCNGA	CACCARTGNGGNARDATNCC	512	768	67.6	100	72.2236
Biv_87	XP_019927599.2_41856014_41857997	1998	10	97	754	SQYTVFFI	AYVLCWTP	WSNCARTAYACNGTNTTYTTYAT	GGNGTCCARCANARNACRTANGC	4096	2048	0.79803	177.455	60.7	92	42	799	QPTNYFI	NPFCYAF	CARCCNACNAAYTAYTTYAT	AANGCRTARCARAANGGRTT	256	256	72.4	92	72.2045
Biv_88	XP_011428375.2_32517618_32519199	1293	10	121	543	ATVYPVWY	CWWPFLFM	GCNACNGTNTAYCCNGTNTGGTA	ATRAANARRAANGGCCACCARCA	2048	256	0.831099	136	64.3	94	100	572	DVLYCTA	IWLGYAN	GAYGTNYTNTAYTGYACNGC	TTNGCRTANCCNARCCADAT	1024	768	64.7	98	71.969
Biv_89	XP_034336086.1_37423563_37424888	843	11	32	304	AINKVNDK	NYPENPWF	GCNATHAAYAARGTNAAYGAYAA	AACCANGGRTTYTCNGGRTARTT	768	256	0.755725	72	66.6	93.5	23	355	FQLLEAF	HVINAVY	TTYCARYTNYTNGARGCNTT	TANACNGCRTTDATNACRTG	2048	768	60	91	71.885
Biv_90	XP_011439463.2_28572295_28573401	648	10	134	341	IGDCCYED	IFATVMFY	ATHGGNGAYTGYTGYTAYGARGA	TARAACATNACNGTNGCRAADAT	384	768	0.31	21.1818	67.4	95	110	366	HYPKHEC	WYTIVTM	CAYTAYCCNAARCAYGARTG	ATNGTNACDATNGTRTACCA	128	384	72.1	98.5	71.8211
Biv_91	XP_034301108.1_42957112_42958051	579	11	60	244	QIAVDNEN	QCKKYACD	CARATHGCNGTNGAYAAYGARAA	TCRCANGCRTAYTTYTTRCAYTG	768	256	0.448864	24	69.6	92.5	44	261	NPVNVNC	EVIAVLN	AAYCCNGTNAAYGTNAAYTG	TTNARNACNGCDATNACYTC	512	3072	58.4	95	71.5246
Biv_92	XP_011431721.2_20897411_20899301	873	9	273	555	GWIPREQI	EHDPPYWR	GGNTGGATHCCNMGNGARCARAT	CKCCARTANGGNGGRTCRTGYTC	1536	512	0.627306	64.5	64.1	99.5	241	565	WDEGFHN	IWINMNY	TGGGAYGARGGNTTYCAYAA	TARTTCATRTTDATCCADAT	64	36	75.1	98.5	71.457
Biv_93	XP_011441403.2_41640500_41642371	459	11	52	196	FRTRHNDY	QWNYRILC	TTYMGNACNMGNCAYAAYGAYTA	CANARDATNCKRTARTTCCAYTG	4096	1536	0.65942	32.25	64.6	96	36	286	RTVGMGE	PGKDNYP	MGNACNGTNGGNATGGGNGA	GGRTARTTRTCYTTNCCNGG	2048	256	64.8	89	71.4188
Biv_94	XP_034312567.1_33214878_33216131	822	10	124	389	ATMFQMNH	DNMIYAVG	GCNACNATGTTYCARATGAAYCA	CCNACNGCRTADATCATRTTRTC	128	384	0.426357	35.9091	74.8	100	27	399	MKHPKEA	QGQQHHN	ATGAARCAYCCNAARGARGC	TTRTGRTGYTGYTGNCCYTG	64	128	65.6	90	71.3796
Biv_95	XP_034307059.1_22308386_22309898	1071	10	129	477	KVVTAFFN	EIKAARQL	AARGTNGTNACNGCNTTYTTYAA	ARYTGNCKNGCNGCYTTDATYTC	2048	6144	0.890282	128	60.5	96.5	97	486	IPIVGWH	VIMGAFT	ATHCCNATHGTNGGNTGGCA	GTRAANGCNCCCATDATNAC	576	384	68.8	94.5	71.2928
Biv_96	XP_011419472.2_22721106_22722155	348	11	73	180	PKIIHQTW	YEHPILDG	CCNAARATHATHCAYCARACNTG	CCRTCNARDATNGGRTGYTCRTA	1152	1536	0.633663	24.0833	69.1	90.5	20	315	FIIKFEQ	HHWIHTY	TTYATHATHAARTTYGARCA	TANGTRTGDATCCARTGRTG	144	96	68.4	87	71.2887
Biv_97	XP_034310741.1_25844527_25845400	597	11	22	212	NKVMFRQQ	NVVKVRMQ	AAYAARGTNATGTTYMGNCARCA	TGCATNCKNACYTTNACNACRTT	512	2048	0.710383	55.6667	58.8	94.5	3	263	EFVCGWG	WGIVNAT	GARTTYGTNTGYGGNTGGGG	GTNGCRTTNACDATNCCCCA	128	384	69.7	88.5	71.2353
Biv_98	XP_011438975.1_48306518_48307136	378	11	14	131	FHTIGVEF	PYFETSAK	TTYCAYACNATHGGNGTNGARTT	TTNGCNSWNGTYTCRAARTANGG	1536	8192	0.37963	13.75	61.6	99	4	142	FVSNKFD	NVDTAFK	TTYGTNWSNAAYAARTTYGA	TTRAANGCNGTRTCNACRTT	1024	512	64.6	90.5	71.0919
Biv_99	XP_011449898.2_56166028_56167240	1068	11	26	373	KGRVAQVC	IDLYGCTR	AARGGNMGNGTNGCNCARGTNTG	CKNGTRCANCCRTANARRTCDAT	8192	6144	0.545455	58.75	59.4	96	6	384	ISCLFPE	VGLEKIM	ATHWSNTGYYTNTTYCCNGA	ATDATYTTYTCNARNCCNAC	6144	1536	58.3	97	71.0121
Biv_100	XP_011433134.1_14202091_14203017	510	11	21	182	MVNAARYY	ADLYGQKN	ATGGTNAAYGCNGCNMGNTAYTA	TTYTTYTGNCCRTANARRTCNGC	2048	2048	0.558442	31.5	59.3	89.5	2	202	GKHVLCG	DPINFKE	GGNAARCAYGTNYTNTGYGG	TCYTTRAARTTDATNGGRTC	1024	192	66.8	98	70.9975
Biv_101	XP_011456596.1_7668209_7669088	357	10	198	308	KLGVTQAD	AQIAEKLD	AARYTNGGNGTNACNCARGCNGA	TCNARYTTYTCNGCDATYTGNGC	8192	3072	0.201923	6.72727	62.8	100	188	323	FAERFKQ	VWFCNQR	TTYGCNGARMGNTTYAARCA	CKYTGRTTRCARAACCANAC	512	128	69.7	100	70.9323
Biv_102	XP_011451799.2_9028813_9029893	531	11	114	282	FTGYFAGN	IYLGCGVM	TTYACNGGNTAYTTYGCNGGNAA	ATNACNCCRCANCCNARRTADAT	2048	6144	0.724359	48	59.3	95	40	349	KALKNVI	EQGFMFG	AARGCNYTNAARAAYGTNAT	CCRAACATRAANCCYTGYTC	1024	64	65.2	92	70.8385
Biv_103	XP_011415445.2_14772037_14772932	540	10	67	238	RKLDVYFE	FQEAYVFV	MGNAARYTNGAYGTNTAYTTYGA	ACRAANACRTANGCYTCYTGRAA	4096	512	0.484848	24.0909	66	94	51	249	DMHTNIA	GNYIEYQ	GAYATGCAYACNAAYATHGC	TGRTAYTCDATRTARTTNCC	96	192	71.9	98.5	70.8293
Biv_104	XP_011447812.1_24148239_24150393	1329	9	294	728	RFQCKIGY	QKEAAGVI	MGNTTYCARTGYAARATHGGNTA	ATNACNCCNGCNGCYTCYTTYTG	1536	2048	0.731343	108.4	68.1	98.5	232	756	GNLDYNI	PCQFGYE	GGNAAYYTNGAYTAYAAYAT	TCRTANCCRAAYTGRCANGG	512	256	69.8	94.5	70.8053
Biv_105	XP_011416356.2_55532817_55533560	462	10	60	205	AIHEIAHN	EHYMFIKG	GCNATHCAYGARATHGCNCAYAA	CCYTTDATRAACATRTARTGYTC	1152	96	0.582734	33.7273	69.5	95	49	233	LGGTINH	NEHHDFP	YTNGGNGGNACNATHAAYCA	GGRAARTCRTGRTGYTCRTT	3072	64	68.8	95.5	70.5896
Biv_106	XP_034312524.1_32887006_32888440	522	11	130	295	PVYKDNGF	YICWGCLV	CCNGTNTAYAARGAYAAYGGNTT	ACNARRCANCCCCARCADATRTA	1024	768	0.597484	33.8333	69.6	90	119	396	VYGPITP	HFHYIPE	GTNTAYGGNCCNATHACNCC	TCNGGDATRTARTGRAARTG	1536	192	66.8	86	70.5405
Biv_107	XP_034317964.1_350042_350654	345	11	55	161	VLLCEHAN	GMLAPTIV	GTNYTNYTNTGYGARCAYGCNAA	ACDATNGTNGGNGCNARCATNCC	8192	6144	0.58	21.25	58.9	91.5	22	189	LYAMKED	QIITCDV	YTNTAYGCNATGAARGARGA	ACRTCRCANGTDATDATYTG	256	288	71.6	91.5	70.4148
Biv_108	XP_034312738.1_35002314_35003310	645	9	42	248	FQKHNECM	DIPQRFFP	TTYCARAARCAYAAYGARTGYAT	GGRAARAANCKYTGNGGDATRTC	128	1536	0.729592	58.9	69.5	98.5	20	265	PHVETGF	HQIFHVC	CCNCAYGTNGARACNGGNTT	CANACRTGRAADATYTGRTG	1024	192	71.2	96	70.3884
Biv_109	XP_034301046.1_42143350_42144484	624	10	109	308	QRYIYICH	NFFIYCGM	CARMGNTAYATHTAYATHTGYCA	ATNCCRCARTADATRAARAARTT	1152	384	0.570681	47.5455	68.2	96.5	92	318	PTIFHTA	QFRETFK	CCNACNATHTTYCAYACNGC	TTRAANGTYTCNCKRAAYTG	768	512	64.2	97.5	70.1867
Biv_110	XP_011420261.2_22388070_22389696	993	10	210	532	PNHADQFG	NGIVTNPN	CCNAAYCAYGCNGAYCARTTYGG	TTNGGRTTNGTNACDATNCCRTT	512	3072	0.652318	72.8182	63.4	97	177	627	VDHTCNQ	NGLPLKK	GTNGAYCAYACNTGYAAYCA	TTYTTNARNGGNARNCCRTT	256	4096	62.6	100	69.8917
Biv_111	XP_011438419.1_38727616_38730558	939	11	43	347	VVDWEEYV	WNPYVNNK	GTNGTNGAYTGGGARGARTAYGT	TTRTTRTTNACRTANGGRTTCCA	256	256	0.735593	99.75	60.6	88.5	34	394	MKVDANC	DQTCLQQ	ATGAARGTNGAYGCNAAYTG	TGYTGNARRCANGTYTGRTC	128	512	66.8	88	69.8554
Biv_112	XP_034337809.1_48689125_48689827	474	10	52	201	VGKIPRDC	HQIAVDWA	GTNGGNAARATHCCNMGNGAYTG	GCCCARTCNACNGCDATYTGRTG	6144	384	0.335664	15	65.4	99.5	23	209	MIQENGQ	EPEQDVD	ATGATHCARGARAAYGGNCA	TCNACRTCYTGYTCNGGYTC	96	256	69.7	94.5	69.8459
Biv_113	XP_011441184.2_47785352_47786515	702	11	65	290	RDIGQGAF	YGMTHEEV	MGNGAYATHGGNCARGGNGCNTT	ACYTCYTCRTGNGTCATNCCRTA	6144	256	0.493023	37.3333	65.3	96	53	309	ALEYPRN	CPENTPK	GCNYTNGARTAYCCNMGNAA	TTNGGNGTRTTYTCNGGRCA	4096	512	63.6	85.5	69.7541
Biv_114	XP_011431323.2_127085_128645	810	10	52	313	HCKIQQGN	QCHLIEHT	CAYTGYAARATHCARCARGGNAA	GTRTGYTCDATNARRTGRCAYTG	384	768	0.705179	37.9091	67.4	96	30	369	QKCNICD	AELENHM	CARAARTGYAAYATHTGYGA	ATRTGRTTYTCNARYTCNGC	96	512	69.2	93.5	69.6097
Biv_115	XP_034338509.1_24587024_24589193	2025	9	188	854	CVRPKCDY	QHTLRHER	TGYGTNMGNCCNAARTGYGAYTA	CKYTCRTGNCKNARNGTRTGYTG	2048	8192	0.844221	202.1	57	96	147	945	NLHAKDF	KQTHYHC	AAYYTNCAYGCNAARGAYTT	CARTGRTARTGNGTYTGYTT	512	128	72.4	92.5	69.6084
Biv_116	XP_034337340.1_39079228_39080264	840	10	109	380	MKLAQAAE	WHMLTQKG	ATGAARYTNGCNCARGCNGCNGA	CCYTTYTGNGTNARCATRTGCCA	2048	256	0.599206	50.6364	61.7	97	98	389	EMVERIY	EPFIRMQ	GARATGGTNGARMGNATHTA	TGCATNCKDATRAANGGYTC	384	384	66.4	99.5	69.5543
Biv_117	XP_034330586.1_17406883_17407464	489	11	38	192	PLEDHADF	HHPFFSTF	CCNYTNGARGAYCAYGCNGAYTT	AANGTNSWRAARAANGGRTGRTG	2048	4096	0.595588	25.75	55.2	95.5	26	201	NVAQTPE	ECLFILR	AAYGTNGCNCARACNCCNGA	CKNARDATRAANARRCAYTC	1024	3072	62	98.5	69.5451
Biv_118	XP_034324684.1_55284482_55285978	948	11	130	437	AFRIGNYC	VDRDIFIL	GCNTTYMGNATHGGNAAYTAYTG	ARDATRAADATRTCNCKRTCNAC	3072	4608	0.679443	80.6667	60	87	92	463	YGVITEY	IGMVVHG	TAYGGNGTNATHACNGARTA	CCRTGNACNACCATNCCDAT	768	384	64.5	93.5	69.401
Biv_119	XP_011431695.1_2554570_2555415	537	10	58	228	HRDMKAAN	FFWEDPMP	CAYMGNGAYATGAARGCNGCNAA	GGCATNGGRTCYTCCCARAARAA	1024	64	0.417178	19.3636	67.6	92.5	14	251	FEFCEHD	MFEYLAP	TTYGARTTYTGYGARCAYGA	GGNGCNARRTAYTCRAACAT	64	256	72	95.5	69.4008
Biv_120	XP_011454473.2_45694468_45695185	459	11	20	164	HDYFARKA	KILQNVCI	CAYGAYTAYTTYGCNMGNAARGC	ATRCANACRTTYTGNARDATYTT	1024	1536	0.580153	24.5	60	93	10	224	KWLDEHP	GIIGYVA	AARTGGYTNGAYGARCAYCC	GCNACRTANCCDATDATNCC	128	1152	64.4	93.5	69.3304
Biv_121	XP_011434881.1_42365234_42366434	570	11	104	285	RYIHIRDP	TWLGYVNS	MGNTAYATHCAYATHMGNGAYCC	SWRTTNACRTANCCNARCCANGT	4608	8192	0.680473	46.9167	52.9	96	61	301	TFAVVND	IFNKEFR	ACNTTYGCNGTNGTNAAYGA	CKRAAYTCYTTRTTRAADAT	1024	192	68	91.5	69.2902
Biv_122	XP_011440873.2_57993610_57995414	735	10	184	420	EEDTFGNT	HGMTALNE	GARGARGAYACNTTYGGNAAYAC	TCRTTNARNGCNGTCATNCCRTG	512	2048	0.613043	52.4545	63.8	96.5	162	460	CATENGH	WFAVDGF	TGYGCNACNGARAAYGGNCA	AANCCRTCNACNGCRAACCA	512	256	71.4	92	69.2471
Biv_123	XP_034317868.1_524371_525310	654	11	55	264	WDKDEVKA	EKQVLLTE	TGGGAYAARGAYGARGTNAARGC	TCNGTNARNARNACYTGYTTYTC	128	8192	0.445545	29.5	59.1	91.5	24	302	EEDYEAF	WEKASTV	GARGARGAYTAYGARGCNTT	ACNGTNSWNGCYTTYTCCCA	128	1024	62	97.5	69.2066
Biv_124	XP_011441398.2_49431490_49432129	471	11	45	193	DPDDPNTE	VKQILDKP	GAYCCNGAYGAYCCNAAYACNGA	GGYTTRTCNARDATYTGYTTNAC	1024	1536	0.747967	32.5833	58.3	96	12	206	LGYTHQD	QEGDILQ	YTNGGNTAYACNCAYCARGA	TGNARDATRTCNCCYTCYTG	1024	768	68.4	87	69.1709
Biv_125	XP_034315001.1_55739317_55739998	639	11	22	226	WVLTAAHC	YGEGCGQK	TGGGTNYTNACNGCNGCNCAYTG	TTYTGNCCRCANCCYTCNCCRTA	4096	1024	0.697802	46.4167	59.3	95.5	9	237	KEQFCGG	GIYTKVR	AARGARCARTTYTGYGGNGG	CKNACYTTNGTRTADATNCC	128	1536	66.9	86.5	69.1668
Biv_126	XP_011419898.2_37800644_37801720	774	10	13	262	LDMEAQGK	IHPFYDGN	YTNGAYATGGARGCNCARGGNAA	TTNCCRTCRTARAANGGRTGDAT	1024	768	0.547325	48.8182	71.3	98	4	282	EAVAAMN	MQAGFPP	GARGCNGTNGCNGCNATGAA	GGNGGRAANCCNGCYTGCAT	512	256	64.3	90	69.0376
Biv_127	XP_034313173.1_14131622_14133335	1209	10	77	471	RIIDYVYT	FILPEAIQ	MGNATHATHGAYTAYGTNTAYAC	TGDATNGCYTCNGGNARDATRAA	2304	4608	0.703412	107.182	58.4	93	32	489	QEEFPCH	FYIIWED	CARGARGARTTYCCNTGYCA	TCYTCCCADATDATRTARAA	128	72	73.9	92	69.0208
Biv_128	XP_034328727.1_37638390_37639596	894	11	58	347	FTMLDYFP	NFVLYCTM	TTYACNATGYTNGAYTAYTTYCC	ATNGTRCARTANARNACRAARTT	512	2048	0.703704	69.5833	65	91.5	50	357	TWLAVAD	QFRDTFI	ACNTGGYTNGCNGTNGCNGA	ATRAANGTRTCNCKRAAYTG	2048	512	61.3	87.5	68.9698
Biv_129	XP_011424190.2_10992207_10993240	738	10	67	304	CWEVIDAQ	YFGQEGLA	TGYTGGGARGTNATHGAYGCNCA	GCNARNCCYTCYTGNCCRAARTA	384	2048	0.489177	39.1818	68.3	93.5	23	335	AKKYIVP	QGGQIPE	GCNAARAARTAYATHGTNCC	TCNGGDATYTGNCCNCCYTG	384	768	64	98.5	68.8926
Biv_130	XP_011446301.1_41124307_41125339	597	11	163	353	ERVMVLEK	WYYGKITR	GARMGNGTNATGGTNYTNGARAA	CKNGTDATYTTNCCRTARTACCA	4096	768	0.648045	43.75	60.7	93.5	17	374	QELDIKK	GDFIIRD	CARGARYTNGAYATHAARAA	TCNCKDATDATRAARTCNCC	384	1152	63.7	90	68.8862
Biv_131	XP_011425303.3_39956758_39957416	354	11	65	174	DIRDSCWY	AQAMLDIV	GAYATHMGNGAYWSNTGYTGGTA	ACDATRTCNARCATNGCYTGNGC	3072	1536	0.48	18.5833	55.4	92	32	185	WEQYGIH	NWTYIST	TGGGARCARTAYGGNATHCA	GTNSWDATRTANGTCCARTT	96	768	67.2	96	68.8817
Biv_132	XP_011448021.2_31732088_31735681	2079	10	316	1000	NFEWVLAK	FAHHLCVF	AAYTTYGARTGGGTNYTNGCNAA	AANACRCANARRTGRTGNGCRAA	1024	2048	0.732938	184.727	61.6	89	237	1134	KAMAEYF	VVFAGDI	AARGCNATGGCNGARTAYTT	ATRTCNCCNGCRAANACNAC	128	1024	67.8	90	68.7769
Biv_133	XP_011415445.2_14770462_14771304	543	10	38	210	YDRFGQDI	MVAEKLDK	TAYGAYMGNTTYGGNCARGAYAT	TTRTCNARYTTYTCNGCNACCAT	1024	1024	0.445783	19	64.4	98	28	262	NVEPQWK	HHTWTYQ	AAYGTNGARCCNCARTGGAA	TGRTANGTCCANGTRTGRTG	128	128	72.8	91	68.7766
Biv_134	XP_011429360.2_6388392_6389444	840	9	64	335	LQDFEIKK	FGGTEIKV	YTNCARGAYTTYGARATHAARAA	ACYTTDATYTCNGTNCCNCCRAA	768	1536	0.498113	44	66.7	96.5	3	354	IDIVAHK	ETYIDFL	ATHGAYATHGTNGCNCAYAA	ARRAARTCDATRTANGTYTC	576	384	69.5	100	68.7132
Biv_135	XP_034312375.1_26821491_26822439	558	10	97	274	CALTLCEK	HYGDFIDF	TGYGCNYTNACNYTNTGYGARAA	AARTCDATRAARTCNCCRTARTG	8192	384	0.380117	15.0909	59.9	99.5	89	284	KDPQNCA	KARETFL	AARGAYCCNCARAAYTGYGC	ARRAANGTYTCNCKNGCYTT	128	2048	67	99.5	68.4595
Biv_136	XP_011428027.2_12902154_12902778	429	11	54	188	LVLFEDAM	EDSRENCW	YTNGTNYTNTTYGARGAYGCNAT	CARCARTTYTCNCKNSWRTCYTC	8192	4096	0.3125	12.8333	53.7	96.5	41	198	ALDNYNE	FIDKVRR	GCNYTNGAYAAYTAYAAYGA	CKNCKNACYTTRTCDATRAA	512	1536	65.1	95	68.4418
Biv_137	XP_011417910.2_112596_114639	1263	10	58	470	YFLSMFTC	QIPGARFI	TAYTTYYTNWSNATGTTYACNTG	ATRAANCKNGCNCCNGGDATYTG	4096	6144	0.748111	115	54.3	97	29	502	ETGELCD	EEFCIKK	GARACNGGNGARYTNTGYGA	TTYTTDATRCARAAYTCYTC	1024	96	66.8	96.5	68.2171
Biv_138	XP_011451596.2_25371986_25373669	507	10	100	260	VECWHCHT	DPDNLPWY	GTNGARTGYTGGCAYTGYCAYAC	TACCANGGNARRTTRTCNGGRTC	128	1024	0.538961	27.2727	63.2	97.5	81	289	DGYIYIP	IEYKTAY	GAYGGNTAYATHTAYATHCC	TANGCNGTYTTRTAYTCDAT	288	384	66.6	96.5	68.1221
Biv_139	XP_011437055.1_12555919_12556840	690	10	50	271	PYKGVIDC	KGAGANIL	CCNTAYAARGGNGTNATHGAYTG	ARDATRTTNGCNCCNGCNCCYTT	1536	6144	0.375587	24.8182	63	96.5	35	289	VQNQDEM	GFDKFQA	GTNCARAAYCARGAYGARAT	GCYTGRAAYTTRTCRAANCC	128	128	73.8	90.5	68.008
Biv_140	XP_011445661.1_18571870_18572443	414	11	33	162	WYKFLNDE	WGWNLVDN	TGGTAYAARTTYYTNAAYGAYGA	TTRTCNACNARRTTCCANCCCCA	256	512	0.430894	15.4167	66.7	95.5	25	173	NCSLVCK	HNGDSQG	AAYTGYWSNYTNGTNTGYAA	CCYTGNSWRTCNCCRTTRTG	4096	1024	51.4	95.5	67.9982
Biv_141	XP_011433942.2_32649370_32650708	387	11	41	161	IPWNFYEF	WQVDSDIT	ATHCCNTGGAAYTTYTAYGARTT	GTDATRTCNSWRTCNACYTGCCA	192	1536	0.681416	31.0833	64.6	88.5	21	200	KRDARWY	TGEAPII	AARMGNGAYGCNMGNTGGTA	ATDATNGGNGCYTCNCCNGT	1024	1536	60.8	93.5	67.9908
Biv_142	XP_034306510.1_39602081_39603287	483	11	23	175	LLFVDEPK	VCRHVLDT	YTNYTNTTYGTNGAYGARCCNAA	GTRTCNARNACRTGNCKRCANAC	8192	8192	0.635036	29.0833	56.4	96	13	273	DHEALTC	TDFWDLL	GAYCAYGARGCNYTNACNTG	ARNARRTCCCARAARTCNGT	1024	512	61.7	93.5	67.9848
Biv_143	XP_034314874.1_45112435_45112996	348	11	24	131	HVPYTRVW	WVMLMVNS	CAYGTNCCNTAYACNMGNGTNTG	SWRTTNACCATNARCATNACCCA	8192	1024	0.574257	20	55.6	94.5	16	175	PSYFFGT	EQCVPLN	CCNWSNTAYTTYTTYGGNAC	TTNARNGGNACRCAYTGYTC	2048	1024	61.2	97	67.8526
Biv_144	XP_011428222.2_7090053_7091543	357	10	110	220	GSDGWVYP	KWFDYTWN	GGNWSNGAYGGNTGGGTNTAYCC	TTCCANGTRTARTCRAACCAYTT	4096	64	0.576923	24.2727	65.2	92.5	68	295	LAETHTN	DIGKEMY	YTNGCNGARACNCAYACNAA	TACATYTCYTTNCCDATRTC	2048	96	69.8	96	67.8474
Biv_145	XP_011425125.2_47080513_47082365	1194	10	125	514	GVPITQAM	EYLAHKQE	GGNGTNCCNATHACNCARGCNAT	TCYTGYTTRTGNGCNARRTAYTC	6144	1024	0.763085	112.364	65.8	94.5	12	648	NEDDFEV	IHEIGTG	AAYGARGAYGAYTTYGARGT	CCNGTNCCDATYTCRTGDAT	64	576	65.7	88	67.8309
Biv_146	XP_011434317.2_48144562_48145562	564	10	46	225	DHLATIYP	HINTVYVL	GAYCAYYTNGCNACNATHTAYCC	ARNACRTANACNGTRTTDATRTG	3072	3072	0.614907	45.2727	62.7	98	12	272	KMFFDFC	KGQMIYV	AARATGTTYTTYGAYTTYTG	ACRTADATCATYTGNCCYTT	32	96	72.4	88	67.7856
Biv_147	XP_011428169.1_5894638_5895328	534	10	24	193	CPKCGTYN	KNIMVVKC	TGYCCNAARTGYGGNACNTAYAA	CAYTTNACNACCATDATRTTYTT	1024	384	0.407407	19.1818	67.1	99	9	205	LFEDLGK	KQPLGFL	YTNTTYGARGAYYTNGGNAA	ARRAANCCNARNGGYTGYTT	2048	2048	58	99.5	67.6577
Biv_148	XP_011444490.1_21623232_21624447	696	10	101	324	DRFQVIVY	ACTNPVLY	GAYMGNTTYCARGTNATHGTNTA	TANARNACNGGRTTNGTRCANGC	3072	8192	0.690141	49.3636	62.6	95.5	84	332	QGTNVFV	GWLNENF	CARGGNACNAAYGTNTTYGT	AARTTYTCRTTNARCCANCC	512	256	64.7	97.5	67.6317
Biv_149	XP_034313891.1_37075048_37076148	798	10	50	307	KMAEHFEY	MAIVLNDM	AARATGGCNGARCAYTTYGARTA	ATRTCRTTNARNACDATNGCCAT	128	1536	0.651822	58.5455	68.3	93.5	13	319	GVVFKDC	DHLQIYK	GGNGTNGTNTTYAARGAYTG	TTRTADATYTGNARRTGRTC	512	384	70	87.5	67.6276
Biv_150	XP_011428991.2_33601514_33602477	846	10	52	325	DDEMYLEY	CTWPGCGW	GAYGAYGARATGTAYYTNGARTA	CANCCRCANCCNGGCCANGTRCA	256	1024	0.747788	67.5455	58.9	96.5	13	349	REQYTLQ	GIKPYQC	MGNGARCARTAYACNYTNCA	CAYTGRTANGGYTTDATNCC	2048	384	64.7	98	67.5268
Biv_151	XP_011432961.1_19099757_19101047	504	10	130	289	VWLHRDYV	NFPQVQEL	GTNTGGYTNCAYMGNGAYTAYGT	ARYTCYTGNACYTGNGGRAARTT	2048	1024	0.647059	40	61.2	94	72	304	FNGHKMI	HCFKDIP	TTYAAYGGNCAYAARATGAT	GGDATRTCYTTRAARCARTG	64	96	77.8	88	67.4997
Biv_152	XP_011450457.1_19933934_19934959	642	10	60	265	NWKRMYFE	QAIAHALT	AAYTGGAARMGNATGTAYTTYGA	GTNARNGCRTGNGCDATNGCYTG	128	6144	0.331658	18	62.7	96.5	26	289	PLKITAN	DEGGQAI	CCNYTNAARATHACNGCNAA	ATNGCYTGNCCNCCYTCRTC	3072	512	66.1	98	67.4678
Biv_153	XP_034313868.1_36598895_36599346	360	11	41	152	LVVMMDKI	EGPPTEDS	YTNGTNGTNATGATGGAYAARAT	SWRTCYTCNGTNGGNGGNCCYTC	512	8192	0.59	24.1667	57.7	89	6	160	EGPIFFG	IIDMEKQ	GARGGNCCNATHTTYTTYGG	TGYTTYTCCATRTCDATDAT	384	72	68.3	92	67.4384
Biv_154	XP_034325742.1_56044031_56045132	378	11	236	353	LGDPNHHP	WTPDECIP	YTNGGNGAYCCNAAYCAYCAYCC	GGDATRCAYTCRTCNGGNGTCCA	2048	384	0.581818	20.4167	64	94	223	411	KYLMILN	WIDLTFG	AARTAYYTNATGATHYTNAA	CCRAANGTNARRTCDATCCA	768	384	63.2	86	67.3419
Biv_155	XP_011452349.1_18714130_18715423	894	10	42	331	VRKKNHAD	GHFEICRL	GTNMGNAARAARAAYCAYGCNGA	ARNCKRCADATYTCRAARTGNCC	2048	3072	0.279152	24.5455	65.6	96.5	9	343	GIEFYDA	GYVDFTA	GGNATHGARTTYTAYGAYGC	GCNGTRAARTCNACRTANCC	192	512	71.7	88.5	67.3407
Biv_156	XP_011440962.2_34913319_34918140	1461	9	969	1447	FNAYGPTE	MNFNTDYE	TTYAAYGCNTAYGGNCCNACNGA	TCRTARTCNGTRTTRAARTTCAT	2048	128	0.629067	115.2	71.2	92	946	1584	TAGEACT	DFPYDLT	ACNGCNGGNGARGCNTGYAC	GTNARRTCRTANGGRAARTC	1024	512	62.4	96	67.2984
Biv_157	XP_034306786.1_48240476_48241194	486	10	72	225	WVCGGQWN	MDEIAKNL	TGGGTNTGYGGNGGNCARTGGAA	ARRTTYTTNGCDATYTCRTCCAT	256	384	0.44898	22.4545	70.3	95.5	52	235	CLVVDAE	NPNRFCI	TGYYTNGTNGTNGAYGCNGA	ATRCARAANCKRTTNGGRTT	2048	512	62.6	94	67.2902
Biv_158	XP_011430408.2_27575493_27576979	543	11	130	302	VPPDNIQA	YQTLHQCR	GTNCCNCCNGAYAAYATHCARGC	CKRCAYTGRTGNARNGTYTGRTA	1536	2048	0.746988	54.0833	62.4	91	11	420	FQNLMAF	GYNILNF	TTYCARAAYYTNATGGCNTT	AARTTNARDATRTTRTANCC	256	768	64.9	85	67.208
Biv_159	XP_034305969.1_49984546_49985192	381	11	70	188	HYFMTSPD	EGNYYFTL	CAYTAYTTYATGACNWSNCCNGA	ARNGTRAARTARTARTTNCCYTC	2048	1024	0.482143	17.75	59	90.5	49	208	VDPQYGA	VFQYRIE	GTNGAYCCNCARTAYGGNGC	TCDATNCKRTAYTGRAANAC	512	768	68.5	89	67.1063
Biv_160	XP_034314777.1_49128465_49131066	1215	10	203	599	PQWGYLEN	YNHLTKTD	CCNCARTGGGGNTAYYTNGARAA	TCNGTYTTNGTNARRTGRTTRTA	1024	2048	0.628205	94	64.9	90	150	614	TITPVDN	FTVTNGL	ACNATHACNCCNGTNGAYAA	ARNCCRTTNGTNACNGTRAA	1536	2048	62.7	96.5	67.0234
Biv_161	XP_011418144.1_6366574_6367513	375	10	123	239	DFQYYVWH	PFFNHWDK	GAYTTYCARTAYTAYGTNTGGCA	TTRTCCCARTGRTTRAARAANGG	128	128	0.4	15.1818	73	93	75	252	SLTFWNH	CPFMKAG	WSNYTNACNTTYTGGAAYCA	CCNGCYTTCATRAANGGRCA	2048	128	68.5	88	66.9922
Biv_162	XP_011424541.2_6185181_6186286	819	10	24	288	LPLFQEYV	FQTYAIVH	YTNCCNYTNTTYCARGARTAYGT	TGNACDATNGCRTANGTYTGRAA	4096	1536	0.690476	62.8182	65.5	92.5	8	297	LVEVAYF	GQINTLV	YTNGTNGARGTNGCNTAYTT	ACNARNGTRTTDATYTGNCC	2048	1536	64.2	95	66.9151
Biv_163	XP_011444420.2_36436125_36436692	393	11	26	148	PIKDNDEA	DYYLFYLK	CCNATHAARGAYAAYGAYGARGC	TTNARRTARAANARRTARTARTC	384	2048	0.5	20.75	59.6	100	2	176	YQSLRHI	DVWDVFY	TAYCARWSNYTNMGNCAYAT	TARAANACRTCCCANACRTC	8192	128	55.8	90.5	66.7364
Biv_164	XP_011412616.1_49744929_49746501	762	9	76	321	IRECVGPQ	YHVAKLWG	ATHMGNGARTGYGTNGGNCCNCA	CCCCANARYTTNGCNACRTGRTA	6144	1024	0.603604	50.9	65.5	98.5	40	335	VETEAVQ	HEHVFID	GTNGARACNGARGCNGTNCA	TCDATRAANACRTGYTCRTG	1024	192	67.1	96	66.7216
Biv_165	XP_034312466.1_31564926_31565541	348	11	71	178	NLHEVTMY	WQNVTSDP	AAYYTNCAYGARGTNACNATGTA	GGRTCNSWNGTNACRTTYTGCCA	1024	2048	0.633663	29	65.5	90	13	186	PTVLDWF	WICSPWG	CCNACNGTNYTNGAYTGGTT	CCCCANGGNSWRCADATCCA	1024	384	60.9	88.5	66.6757
Biv_166	XP_011441284.2_20406334_20406843	423	11	17	149	RQFIYQNF	DCQLKSME	MGNCARTTYATHTAYCARAAYTT	TCCATNSWYTTNARYTGRCARTC	768	2048	0.674603	34.5	62	88.5	3	158	LADMYMC	YDFLIDQ	YTNGCNGAYATGTAYATGTG	TGRTCDATNARRAARTCRTA	128	384	69.8	84	66.6752
Biv_167	XP_034327956.1_31496139_31498110	453	10	262	404	YVTQWGED	EERMPYFG	TAYGTNACNCARTGGGGNGARGA	CCRAARTANGGCATNCKYTCYTC	512	512	0.757576	44.9091	68.6	89.5	210	498	YNIVGDG	HWCACLK	TAYAAYATHGTNGGNGAYGG	TTNARRCANGCRCACCARTG	384	256	67.3	93	66.6011
Biv_168	XP_034325757.1_13856708_13858367	1119	10	244	608	VGMDNEMH	DQMYLLAL	GTNGGNATGGAYAAYGARATGCA	ARNGCNARNARRTACATYTGRTC	128	4096	0.7851	110.455	62.8	96.5	110	617	WVSTEDG	DTVANTK	TGGGTNWSNACNGARGAYGG	TTNGTRTTNGCNACNGTRTC	1024	1024	60.2	91.5	66.446
Biv_169	XP_011428530.1_18477371_18478138	366	10	58	171	CNECGKDY	CKRCNKSF	TGYAAYGARTGYGGNAARGAYTA	AANSWYTTRTTRCANCKYTTRCA	256	4096	0.224299	7.63636	61.4	98	6	186	YTYDAFF	KHYESAC	TAYACNTAYGAYGCNTTYTT	CANGCNSWYTCRTARTGYTT	256	1024	64.4	98	66.3375
Biv_170	XP_011426139.2_28666304_28667128	603	10	20	212	DFTKPFMT	KYAFLWDS	GAYTTYACNAARCCNTTYATGAC	SWRTCCCANARRAANGCRTAYTT	256	2048	0.543011	42.0909	62.8	93	6	238	LAPFQIT	PFDLKGY	YTNGCNCCNTTYCARATHAC	TANCCYTTNARRTCRAANGG	1536	1024	65.7	96.5	66.2943
Biv_171	XP_034331246.1_5045926_5047256	738	8	105	342	EDCLGKFQ	NFDMIERV	GARGAYTGYYTNGGNAARTTYCA	ACNCKYTCDATCATRTCRAARTT	1024	384	0.697778	58.7778	71.3	96	92	350	KPFLNWQ	DANNKYQ	AARCCNTTYYTNAAYTGGCA	TGRTAYTTRTTRTTNGCRTC	256	128	72.3	95.5	66.2069
Biv_172	XP_034305254.1_24041716_24042700	909	10	97	391	VEGSDHCP	KQFFVCAR	GTNGARGGNWSNGAYCAYTGYCC	CKNGCRCANACRAARAAYTGYTT	4096	1024	0.838951	99.6364	61.4	92	71	405	GRRLDYI	NPEARCD	GGNMGNMGNYTNGAYTAYAT	TCRCANCKNGCYTCNGGRTT	8192	1024	59	99	66.1183
Biv_173	XP_034301017.1_41942503_41945557	981	9	286	604	YDNLIRCK	FTMMGIIV	TAYGAYAAYYTNATHMGNTGYAA	ACDATDATNCCCATCATNGTRAA	3072	288	0.794788	104	63.1	96.5	267	628	KGKRIIP	VYMHDCY	AARGGNAARMGNATHATHCC	TARCARTCRTGCATRTANAC	1152	64	64.3	96	66.1111
Biv_174	XP_034327343.1_38091188_38092711	411	11	153	281	GNAGLFDQ	PFVPIIDG	GGNAAYGCNGGNYTNTTYGAYCA	CCRTCDATDATNGGNACRAANGG	4096	2304	0.745902	38.8333	59.5	88	8	403	YGIPYAK	CPTVDFA	TAYGGNATHCCNTAYGCNAA	GCRAARTCNACNGTNGGRCA	768	512	68	87	66.0292
Biv_175	XP_034335340.1_26691421_26692672	378	9	251	368	KLGFTQAD	VWFCNRRQ	AARYTNGGNTTYACNCARGCNGA	TGNCKNCKRTTRCARAACCANAC	4096	2048	0.126126	4.6	64.1	100	241	376	FAKQFKQ	KEKRMTP	TTYGCNAARCARTTYAARCA	GGNGTCATNCKYTTYTCYTT	128	256	66	100	65.9163
Biv_176	XP_011434724.1_30143214_30144023	816	10	19	282	WTWLQAQV	MCGGRYNN	TGGACNTGGYTNCARGCNCARGT	TTRTTRTANCKNCCNCCRCACAT	512	1024	0.75	72.7273	58.4	100	2	308	RRAEWKW	DPAFHPV	MGNMGNGCNGARTGGAARTG	ACNGGRTGRAANGCNGGRTC	1024	512	64.4	91	65.905
Biv_177	XP_034307937.1_695516_696836	591	9	278	466	YADVMYTN	AKMETLKE	TAYGCNGAYGTNATGTAYACNAA	TCYTTNARNGTYTCCATYTTNGC	512	1024	0.547059	35.1	64.7	99.5	202	476	DTEKQTQ	EKKEVNI	GAYACNGARAARCARACNCA	ATRTTNACYTCYTTYTTYTC	256	128	68	94.5	65.8676
Biv_178	XP_034326889.1_35635565_35636666	444	10	111	250	VVFNNFYK	DFYVAITV	GTNGTNTTYAAYAAYTTYTAYAA	ACNGTDATNGCNACRTARAARTC	512	1536	0.413534	17.6364	65.3	97	98	270	WHTGLIA	YGVMDRQ	TGGCAYACNGGNYTNATHGC	TGNCKRTCCATNACNCCRTA	768	512	64.8	92.5	65.8513
Biv_179	XP_034336938.1_6692916_6694948	696	10	118	341	LLFCETCD	VDYHGNPR	YTNYTNTTYTGYGARACNTGYGA	CKNGGRTTNCCRTGRTARTCNAC	4096	2048	0.391705	30	63.6	97.5	104	397	RDVIPKC	IFNRPIK	MGNGAYGTNATHCCNAARTG	TTDATNGGNCKRTTRAADAT	1536	1152	65.6	91.5	65.8192
Biv_180	XP_011414592.2_34070430_34071730	1110	9	20	381	TGFLRMVN	GYTDDRAG	ACNGGNTTYYTNMGNATGGTNAA	CCNGCNCKRTCRTCNGTRTANCC	8192	4096	0.671512	61.5	57	97	12	481	KLNAEND	MGHAICE	AARYTNAAYGCNGARAAYGA	TCRCADATNGCRTGNCCCAT	512	192	71.2	98.5	65.7979
Biv_181	XP_011413317.2_50873983_50875105	600	10	108	299	IERYIGVC	NYCINFFL	ATHGARMGNTAYATHGGNGTNTG	ARRAARAARTTDATRCARTARTT	4608	384	0.762162	65.5455	63.3	91	54	311	FYVLPEW	GAYFRKE	TTYTAYGTNYTNCCNGARTG	TCYTTNCKRAARTANGCNCC	1024	1024	67	93	65.7867
Biv_182	XP_011448931.2_30419682_30420855	687	11	78	298	DIFNSNDV	FWIGYFNS	GAYATHTTYAAYWSNAAYGAYGT	SWRTTRAARTANCCDATCCARAA	1536	768	0.583732	54.0833	55.5	89	67	308	TGKWIFG	NPIIYAY	ACNGGNAARTGGATHTTYGG	TANGCRTADATDATNGGRTT	192	576	66.2	89.5	65.7155
Biv_183	XP_011413771.2_34929960_34930659	432	11	52	187	NYGRHYWE	QDRCRATI	AAYTAYGGNMGNCAYTAYTGGGA	ATNGTNGCNCKRCANCKRTCYTG	512	8192	0.488372	23.1667	61	91	30	207	QTAHFHP	IDHLPLP	CARACNGCNCAYTTYCAYCC	GGNARNGGNARRTGRTCDAT	256	3072	60	91.5	65.6991
Biv_184	XP_011425303.3_39935318_39936210	438	10	115	252	ITKKPRFM	FFPKVYVI	ATHACNAARAARCCNMGNTTYAT	ATNACRTANACYTTNGGRAARAA	3072	1024	0.389313	15.8182	63	96	107	263	ILEGTKK	PEKNTRS	ATHYTNGARGGNACNAARAA	SWNCKNGTRTTYTTYTCNGG	1536	4096	60.2	100	65.591
Biv_185	XP_011445777.2_16377944_16379327	678	9	211	428	VDKVPYMH	HYPVEAWF	GTNGAYAARGTNCCNTAYATGCA	AACCANGCYTCNACNGGRTARTG	512	512	0.779904	68.9	71.3	88.5	82	446	GIDNMNV	EDDGYLM	GGNATHGAYAAYATGAAYGT	ATNARRTANCCRTCRTCYTC	96	512	69.9	92.5	65.5113
Biv_186	XP_034331734.1_18423464_18424347	564	9	42	221	VFPDGYYM	YDQESIIP	GTNTTYCCNGAYGGNTAYTAYAT	GGDATDATNSWYTCYTGRTCRTA	1024	2304	0.549708	32.4	63.3	97.5	18	242	YATVEFN	KEFKTPG	TAYGCNACNGTNGARTTYAA	CCNGGNGTYTTRAAYTCYTT	512	256	71.8	93.5	65.5002
Biv_187	XP_034336928.1_6629185_6630518	399	11	161	285	KGWRKYDF	DCPEKLVQ	AARGGNTGGMGNAARTAYGAYTT	TGNACNARYTTYTCNGGRCARTC	512	2048	0.752212	34.3333	67.9	86.5	146	355	LRPEKLD	ANNLVLG	YTNMGNCCNGARAARYTNGA	CCNARNACNARRTTRTTNGC	8192	4096	51.2	96	65.3689
Biv_188	XP_019923698.2_3685988_3687028	513	10	38	200	MLPCHHTF	EQIQRELA	ATGYTNCCNTGYCAYCAYACNTT	GCNARYTCNCKYTGDATYTGYTC	1024	3072	0.525641	31.5455	60.9	97	16	302	EDTFLKC	DFAVSFQ	GARGAYACNTTYYTNAARTG	TGRAANSWNACNGCRAARTC	512	2048	61	98	65.3311
Biv_189	XP_011426149.2_28639050_28639880	675	9	23	239	KPFMTRYI	DCDFMEIG	AARCCNTTYATGACNMGNTAYAT	CCDATYTCCATRAARTCRCARTC	1024	96	0.419048	27.5	69.4	94	15	250	REEAVDF	DPKGFGI	MGNGARGARGCNGTNGAYTT	ATNCCRAANCCYTTNGGRTC	1024	512	66.4	96	65.1636
Biv_190	XP_034312273.1_29614602_29615343	447	10	96	236	NEISVGKD	QNPWTKGR	AAYGARATHWSNGTNGGNAARGA	CKNCCYTTNGTCCANGGRTTYTG	6144	1024	0.540323	26.1818	62.6	98.5	30	256	GTRWIMD	IQQGHAT	GGNACNMGNTGGATHATGGA	GTNGCRTGNCCYTGYTGDAT	384	384	69.6	86	64.9933
Biv_191	XP_011455781.1_54153446_54154351	834	10	25	294	AGAILFFN	MQKQLWET	GCNGGNGCNATHYTNTTYTTYAA	GTYTCCCANARYTGYTTYTGCAT	6144	128	0.526531	41.3636	63.3	96	15	318	VLIFYGF	FQGPVGP	GTNYTNATHTTYTAYGGNTT	GGNCCNACNGGNCCYTGRAA	1536	1024	62.2	93.5	64.9643
Biv_192	XP_011436082.1_14708692_14709123	393	11	10	132	EAAQAVFP	TEEVIDPK	GARGCNGCNCARGCNGTNTTYCC	TTNGGRTCDATNACYTCYTCNGT	2048	1536	0.577586	17	59.6	94.5	2	141	PAIPMDP	NKFVLRL	CCNGCNATHCCNATGGAYCC	ARNCKNARNACRAAYTTRTT	384	4096	57	91.5	64.9525
Biv_193	XP_019928029.2_11960887_11962654	498	11	290	447	PFKKRNEF	YVVGLEGV	CCNTTYAARAARMGNAAYGARTT	ACNCCYTCNARNCCNACNACRTA	1024	8192	0.606667	35.75	52.6	94.5	192	506	LECVKFP	IECFDPE	YTNGARTGYGTNAARTTYCC	TCNGGRTCRAARCAYTCDAT	512	192	70.6	82.5	64.7674
Biv_194	XP_011418266.1_20998640_20999903	795	9	129	385	RSACYMTN	ECLFTVQA	MGNWSNGCNTGYTAYATGACNAA	GCYTGNACNGTRAANARRCAYTC	8192	2048	0.562249	54.8	62.2	97.5	91	397	EVTPLWC	FWEMQVE	GARGTNACNCCNYTNTGGTG	TCNACYTGCATYTCCCARAA	1024	32	71.5	90.5	64.6874
Biv_195	XP_011443219.2_43914275_43915352	612	10	103	298	TAEEVGVN	IKDTNGCG	ACNGCNGARGARGTNGGNGTNAA	CCRCANCCRTTNGTRTCYTTDAT	4096	768	0.677249	49.4545	63	94	64	336	AGGATQN	VIQYFGC	GCNGGNGGNGCNACNCARAA	CANCCRAARTAYTGDATNAC	2048	384	66.5	90	64.6862
Biv_196	XP_011422378.2_39192069_39192850	477	10	77	227	TPSYIENK	GFHGMIFF	ACNCCNWSNTAYATHGARAAYAA	AARAADATCATNCCRTGRAANCC	6144	384	0.548611	25.3636	58.8	98.5	10	237	PIPFNDC	GPMPFQV	CCNATHCCNTTYAAYGAYTG	ACYTGRAANGGCATNGGNCC	384	256	68.7	90	64.6514
Biv_197	XP_034333309.1_21150936_21159770	2085	8	910	1596	KFWYNMYG	CDFTDDCG	AARTTYTGGTAYAAYATGTAYGG	CCRCARTCRTCNGTRAARTCRCA	32	256	0.733835	212	66.5	95	875	1679	GHYMYIE	GQKARLA	GGNCAYTAYATGTAYATHGA	GCNARNCKNGCYTTYTGNCC	96	4096	64.6	88	64.4595
Biv_198	XP_011454359.1_17573821_17574676	516	9	77	240	DMKPIEFW	HCIIGQVY	GAYATGAARCCNATHGARTTYTG	TANACYTGNCCDATDATRCARTG	192	1152	0.433121	23.3	73.2	93.5	5	257	TKSDIQH	KGVHMWK	ACNAARWSNGAYATHCARCA	TTCCACATRTGNACNCCYTT	1536	64	66.1	91.5	64.367
Biv_199	XP_011438438.2_24806680_24807610	513	11	47	209	IYVATLDG	EEANRKGY	ATHTAYGTNGCNACNYTNGAYGG	TANCCYTTNCKRTTNGCYTCYTC	6144	2048	0.49359	27	60.5	89.5	30	229	GILVLHT	EEIAFYG	GGNATHYTNGTNYTNCAYAC	CCRTARAANGCDATYTCYTC	6144	192	60.3	90	64.3597
Biv_200	XP_011455461.1_52423779_52424880	501	10	104	262	FGVIFGEH	FHGVFEGM	TTYGGNGTNATHTTYGGNGARCA	ATNCCYTCRAANACNCCRTGRAA	1536	1024	0.863946	46.4545	63.7	92	64	373	LGTCFLH	GNKDVKK	YTNGGNACNTGYTTYYTNCA	TTYTTNACRTCYTTRTTNCC	4096	256	59.2	98	64.29
Biv_201	XP_034311460.1_3631083_3632454	450	10	44	185	HHLFGPWA	EWKFGRAK	CAYCAYYTNTTYGGNCCNTGGGC	TTNGCNCKNCCRAAYTTCCAYTC	1024	1024	0.451852	21.4545	64	100	34	197	FVQLLDF	MNKTSAT	TTYGTNCARYTNYTNGAYTT	GTNGCNSWNGTYTTRTTCAT	2048	1024	53.8	97.5	64.1656
Biv_202	XP_011452320.1_33301407_33302277	783	10	24	276	FGYEILNN	YMGNEISY	TTYGGNTAYGARATHYTNAAYAA	TANSWDATYTCRTTNCCCATRTA	1536	1536	0.652893	46.3636	62.1	93	11	286	PRKPLYE	KPFLVED	CCNMGNAARCCNYTNTAYGA	TCYTCNACNARRAANGGYTT	4096	1024	61.2	96	64.0226
Biv_203	XP_011453885.1_1524328_1525753	828	11	70	337	NNELRRKN	QTKKNYNL	AAYAAYGARYTNMGNMGNAARAA	ARRTTRTARTTYTTYTTNGTYTG	8192	512	0.680769	64.9167	51	94	6	429	AGLQRAY	EIIQTYK	GCNGGNYTNCARMGNGCNTA	TTRTANGTYTGDATDATYTC	8192	288	61.5	89	64.0113
Biv_204	XP_011439977.2_41489812_41492296	1950	8	174	815	PEFMDYKE	HVNIKVFL	CCNGARTTYATGGAYTAYAARGA	ARRAANACYTTDATRTTNACRTG	128	1536	0.645378	156.556	69.9	92	100	853	KVENGLY	DAIAVAK	AARGTNGARAAYGGNYTNTA	TTNGCNACNGCDATNGCRTC	1024	1536	60.2	96.5	63.8993
Biv_205	XP_011422985.2_11069066_11074089	2064	9	516	1195	HEVEFLFP	IDTPILNA	CAYGARGTNGARTTYYTNTTYCC	GCRTTNARDATNGGNGTRTCDAT	1024	4608	0.80543	244.2	57.2	85	374	1289	KIAYKPP	DDETPRL	AARATHGCNTAYAARCCNCC	ARNCKNGGNGTYTCRTCRTC	384	2048	60.9	96	63.7649
Biv_206	XP_011455872.2_8915698_8916399	408	11	26	153	DFYPRTWY	MHLTNYSL	GAYTTYTAYCCNMGNACNTGGTA	ARNSWRTARTTNGTNARRTGCAT	1024	8192	0.630252	26.1667	56.5	99.5	5	202	CSKMNLF	IERIVCK	TGYWSNAARATGAAYYTNTT	TTRCANACDATNCKYTCDAT	1024	1152	59	84	63.6943
Biv_207	XP_011417950.2_17912373_17913918	573	10	151	333	FHVGDIAY	GHQHYYER	TTYCAYGTNGGNGAYATHGCNTA	CKYTCRTARTARTGYTGRTGNCC	1536	512	0.676471	45.6364	66.6	91.5	116	408	TFMVYGD	THLYWEV	ACNTTYATGGTNTAYGGNGA	ACYTCCCARTANARRTGNGT	256	256	70	83.5	63.6853
Biv_208	XP_019925215.2_17059434_17060643	609	10	72	266	VNCAQIIE	PYFAAVEL	GTNAAYTGYGCNCARATHATHGA	ARYTCNACNGCNGCRAARTANGG	1152	4096	0.612903	36.4545	64.3	87.5	10	348	VLQGGYW	WPCYFHL	GTNYTNCARGGNGGNTAYTG	ARRTGRAARTARCANGGCCA	2048	128	69.4	91	63.5207
Biv_209	XP_034329666.1_18228093_18229041	426	9	11	144	TDPEQLIY	KNVFTASA	ACNGAYCCNGARCARYTNATHTA	GCNSWNGCNGTRAANACRTTYTT	3072	8192	0.433071	21.5	59.9	98	3	152	EYDDFYF	EYKVIAD	GARTAYGAYGAYTTYTAYTT	TCNGCDATNACYTTRTAYTC	64	384	71.4	93	63.4655
Biv_210	XP_034337068.1_22113932_22115540	1065	8	101	447	GWNIVLEH	DDFGKLKE	GGNTGGAAYATHGTNYTNGARCA	TCYTTNARYTTNCCRAARTCRTC	1536	1024	0.567164	71.6667	63.8	90	69	524	LCYAEFG	HEKNDAF	YTNTGYTAYGCNGARTTYGG	AANGCRTCRTTYTTYTCRTG	512	128	73.6	99	63.3863
Biv_211	XP_034312594.1_33367775_33368271	357	11	16	126	AERAVIDA	PDMLLTKR	GCNGARMGNGCNGTNATHGAYGC	CKYTTNGTNARNARCATRTCNGG	6144	8192	0.528846	20.5833	50.4	93.5	8	149	HPDLGIG	EEKTTGM	CAYCCNGAYYTNGGNATHGG	ATNCCNGTNGTYTTYTCYTC	1536	512	61.5	93.5	63.3527
Biv_212	XP_011444497.2_21538242_21539554	381	10	242	360	FGEIIPQA	EIMKRGYT	TTYGGNGARATHATHCCNCARGC	GTRTANCCNCKYTTCATDATYTC	1152	768	0.522523	20	66.2	91	184	384	NEKKYAK	NIKDLAL	AAYGARAARAARTAYGCNAA	ARNGCNARRTCYTTDATRTT	128	1536	62.7	93.5	63.2746
Biv_213	XP_034338308.1_25446129_25447287	1029	10	89	423	DRYFCICH	YNVANPVI	GAYMGNTAYTTYTGYATHTGYCA	ATNACNGGRTTNGCNACRTTRTA	768	2048	0.869128	111	64.9	92.5	81	433	FIMVAIA	FMNQSFR	TTYATHATGGTNGCNATHGC	CKRAANSWYTGRTTCATRAA	288	512	58.7	87.5	63.2654
Biv_214	XP_034338204.1_15075950_15077101	717	9	63	293	PFAIHFYC	MDFIALVN	CCNTTYGCNATHCAYTTYTAYTG	TTNACNARNGCDATRAARTCCAT	768	1536	0.630631	56.4	70.3	91	55	304	ILTMIPY	NFVLYCI	ATHYTNACNATGATHCCNTA	ATRCARTANARNACRAARTT	1152	512	65.7	91	63.2405
Biv_215	XP_011452558.1_16292457_16293268	543	9	38	210	KVGKNNEP	WYLQHPEK	AARGTNGGNAARAAYAAYGARCC	TTYTCNGGRTGYTGNARRTACCA	512	512	0.551515	33.9	66.6	94.5	1	252	CNPKPKN	KTPLMVA	TGYAAYCCNAARCCNAARAA	GCNACCATNARNGGNGTYTT	256	1024	62.8	96	63.0289
Biv_216	XP_011442802.2_23837374_23841349	1503	8	419	911	LQHIMADF	DEIGVIDM	YTNCARCAYATHATGGCNGAYTT	ATRTCDATNACNCCDATYTCRTC	768	1152	0.650206	118.778	68.3	89.5	403	936	VLFNYEW	FAITPDG	GTNYTNTTYAAYTAYGARTG	CCRTCNGGNGTDATNGCRAA	512	768	71.6	91	63.0258
Biv_217	XP_011419267.2_32017252_32018608	489	10	89	243	FNMVAMVC	CWYPLFLL	TTYAAYATGGTNGCNATGGTNTG	ARNARRAANARNGGRTACCARCA	256	4096	0.506757	32.3636	57.8	95	44	269	IHACFLD	FIAWTQG	ATHCAYGCNTGYTTYYTNGA	CCYTGNGTCCANGCDATRAA	768	192	69.6	89	62.9861
Biv_218	XP_011439589.1_44590091_44591205	468	10	136	283	VYKGACFP	CHKAILAA	GTNTAYAARGGNGCNTGYTTYCC	GCNGCNARDATNGCYTTRTGRCA	1024	3072	0.737226	37.8182	61.6	90	89	380	ALIQEYE	MEVYQIG	GCNYTNATHCARGARTAYGA	CCDATYTGRTANACYTCCAT	768	96	72.1	87	62.9365
Biv_219	XP_011445821.2_48094277_48096079	672	9	215	430	FFILALQT	DVCAICYQ	TTYTTYATHYTNGCNYTNCARAC	TGRTARCADATNGCRCANACRTC	6144	768	0.497608	38.1	57.1	95	204	461	DRNMGTV	YVQDNCP	GAYMGNAAYATGGGNACNGT	GGRCARTTRTCYTGNACRTA	512	128	70.1	97	62.9267
Biv_220	XP_011432338.2_49087861_49088617	357	10	95	205	HGKAFPWF	GFHPAPLC	CAYGGNAARGCNTTYCCNTGGTT	CANARNGGNGCNGGRTGRAANCC	512	8192	0.730769	32.9091	64.5	88	66	244	LDNAGFE	GNWAVIS	YTNGAYAAYGCNGGNTTYGA	SWDATNACNGCCCARTTNCC	1024	1536	65.1	93.5	62.8767
Biv_221	XP_034325916.1_876714_877469	372	10	105	220	LYKFIADP	VDHCGHRY	YTNTAYAARTTYATHGCNGAYCC	TANCKRTGNCCRCARTGRTCNAC	1536	2048	0.46789	17.1818	65.5	93.5	3	228	LIFAKGF	GPNHPAM	YTNATHTTYGCNAARGGNTT	ATNGCNGGRTGRTTNGGNCC	1536	1024	64.7	89	62.8396
Biv_222	XP_019929262.1_2417989_2419034	450	10	45	186	QICEMKFG	TFIMNILA	CARATHTGYGARATGAARTTYGG	GCNARDATRTTCATDATRAANGT	96	1152	0.392593	20.9091	69.9	89.5	37	208	VQYFPFD	TPRTHQM	GTNCARTAYTTYCCNTTYGA	ATYTGRTGNGTNCKNGGNGT	256	2048	64.4	88.5	62.8377
Biv_223	XP_034314922.1_45775560_45777408	573	11	433	615	FEFLESID	PWAVLPAE	TTYGARTTYYTNGARWSNATHGA	TCNGCNGGNARNACNGCCCANGG	6144	8192	0.789773	53.25	46	91	423	737	PVEKIAD	DDWLEHA	CCNGTNGARAARATHGCNGA	GCRTGYTCNARCCARTCRTC	768	128	69.8	87.5	62.8301
Biv_224	XP_011440894.1_36130224_36130707	348	10	17	124	GSCTMKTC	GYNTHQYT	GGNWSNTGYACNATGAARACNTG	GTRTAYTGRTGNGTRTTRTANCC	4096	512	0.55	22.2727	58.7	94	8	143	TECKCHG	WCCYVNC	ACNGARTGYAARTGYCAYGG	CARTTNACRTARCARCACCA	128	64	69.4	90	62.8201
Biv_225	XP_011414100.1_43664301_43664993	354	10	50	159	PPNFWVWT	FGKLRNTH	CCNCCNAAYTTYTGGGTNTGGAC	TGNGTRTTNCKNARYTTNCCRAA	256	8192	0.446602	16.2727	61.4	96	42	215	TVTPGYV	GDMADNF	ACNGTNACNCCNGGNTAYGT	AARTTRTCNGCCATRTCNCC	2048	128	63.8	91.5	62.7972
Biv_226	XP_034325757.1_13861188_13862333	834	10	166	435	RLFFKTAH	EMQTLATG	MGNYTNTTYTTYAARACNGCNCA	CCNGTNGCNARNGTYTGCATYTC	8192	2048	0.846774	85.7273	61.1	86.5	101	443	NVFNFYN	FEVDGGQ	AAYGTNTTYAAYTTYTAYAA	TGNCCNCCRTCNACYTCRAA	128	512	65.6	92	62.7842
Biv_227	XP_034324105.1_46754142_46755407	513	10	79	241	DVVNFKTF	EGDKLHCL	GAYGTNGTNAAYTTYAARACNTT	ARRCARTGNARYTTRTCNCCYTC	1024	2048	0.577922	31.5455	62.4	90	24	300	IKAAKGI	KKEDVAA	ATHAARGCNGCNAARGGNAT	GCNGCNACRTCYTCYTTYTT	768	256	61.6	97	62.7728
Biv_228	XP_034313954.1_37607898_37608771	654	9	74	283	EKMIIQAN	QEVIKLER	GARAARATGATHATHCARGCNAA	CKYTCNARYTTDATNACYTCYTG	288	3072	0.782609	46.8	65.5	95.5	34	345	KMTLDFN	IIEHVNS	AARATGACNYTNGAYTTYAA	SWRTTNACRTGYTCDATDAT	256	1152	64.8	92	62.7355
Biv_229	XP_034307347.1_3858032_3858707	399	9	63	187	GTKCINGE	GEGTIPVK	GGNACNAARTGYATHAAYGGNGA	TTNACNGGDATNGTNCCYTCNCC	1536	6144	0.587719	26.9	63.9	97	35	218	LAGMVMT	DKIARWN	YTNGCNGGNATGGTNATGAC	TTCCANCKNGCDATYTTRTC	512	384	66.5	92.5	62.7211
Biv_230	XP_011412016.2_44890305_44893467	1626	7	307	840	TNFRMPDV	DCDGMGRA	ACNAAYTTYMGNATGCCNGAYGT	GCNCKNCCCATNCCRTCRCARTC	1024	1024	0.80814	200	63.3	95.5	231	848	YLTQNDG	FPELQMF	TAYYTNACNCARAAYGAYGG	AACATYTGNARYTCNGGRAA	512	256	66.7	96	62.6371
Biv_231	XP_034325757.1_13853150_13853858	369	11	26	140	HAFPVPDA	TNSATCHP	CAYGCNTTYCCNGTNCCNGAYGC	GGRTGRCANGTNGCNSWRTTNGT	2048	8192	0.451923	18.1667	49.8	90.5	10	247	PYCFRQA	VAWVPTL	CCNTAYTGYTTYMGNCARGC	ARNGTNGGNACCCANGCNAC	512	2048	61.8	95.5	62.6055
Biv_232	XP_034303524.1_40644299_40645164	477	10	31	181	SIECTNCG	DGHCLVHA	WSNATHGARTGYACNAAYTGYGG	GCRTGNACNARRCARTGNCCRTC	3072	2048	0.520833	26	60.2	92.5	10	254	LYGTCPD	NIHVFGL	YTNTAYGGNACNTGYCCNGA	ARNCCRAANACRTGDATRTT	2048	768	67.9	90.5	62.555
Biv_233	XP_011430252.2_14044355_14045417	516	10	126	289	VHHPHTNI	DNMCLKIK	GTNCAYCAYCCNCAYACNAAYAT	TTDATYTTNARRCACATRTTRTC	1024	384	0.677419	38.2727	63.6	90.5	118	334	LGYDIHI	PPITHFV	YTNGGNTAYGAYATHCAYAT	ACRAARTGNGTDATNGGNGG	768	768	64.4	91	62.4377
Biv_234	XP_034310509.1_26922246_26923190	693	9	17	239	SMQHYLWK	CWPLLIDP	WSNATGCARCAYTAYYTNTGGAA	GGRTCDATNARNARNGGCCARCA	1024	3072	0.620853	47.6	57.9	95.5	8	247	RAVNLME	DNQAEMW	MGNGCNGTNAAYYTNATGGA	CACATYTCNGCYTGRTTRTC	2048	64	71.4	92	62.3627
Biv_235	XP_011439506.2_47339726_47341364	648	10	80	287	KKAFINIC	QEYRNAPD	AARAARGCNTTYATHAAYATHTG	TCNGGNGCRTTNCKRTAYTCYTG	576	2048	0.760204	60.5455	66.6	90	31	346	VEYAEEI	PYPVDDE	GTNGARTAYGCNGARGARAT	TCRTCRTCNACNGGRTANGG	256	512	62.2	88	62.3004
Biv_236	XP_011432950.2_19058312_19059329	717	10	41	271	LIVVKTFP	TFCWDLIN	YTNATHGTNGTNAARACNTTYCC	TTDATNARRTCCCARCARAANGT	6144	768	0.769585	75.4545	64.5	88	13	340	IKRALHT	VWLTMFN	ATHAARMGNGCNYTNCAYAC	TTRAACATNGTNARCCANAC	3072	256	61.5	91	62.2179
Biv_237	XP_011456616.2_6797519_6798634	801	10	26	284	NSDNYDFP	NMVAFRNA	AAYWSNGAYAAYTAYGAYTTYCC	GCRTTNCKRAANGCNACCATRTT	1024	1024	0.543651	45.1818	57.9	91.5	8	315	NHMAGLG	KGFFAMA	AAYCAYATGGCNGGNYTNGG	GCCATNGCRAARAANCCYTT	512	128	61.3	97.5	62.1924
Biv_238	XP_034301008.1_41751006_41751892	351	10	26	134	LAAIEEFQ	DKELYAEA	YTNGCNGCNATHGARGARTTYCA	GCYTCNGCRTANARYTCYTTRTC	3072	1024	0.564356	19.9091	61.2	94	4	144	LEDLGIP	EVKRQIW	YTNGARGAYYTNGGNATHCC	CADATYTGNCKYTTNACYTC	3072	768	61.2	94.5	62.1837
Biv_239	XP_011419595.1_29224963_29226063	696	10	66	289	ERIMTFEY	GQLFIFYT	GARMGNATHATGACNTTYGARTA	GTRTARAADATRAANARYTGNCC	768	1536	0.462963	36.7273	63.5	93.5	55	303	QGSYLTW	VTFTIIM	CARGGNWSNTAYYTNACNTG	ATDATDATNGTRAANGTNAC	8192	1152	55.5	96.5	62.15
Biv_240	XP_034327665.1_47489471_47490638	597	10	70	260	VAILVMPF	MGCFFVCW	GTNGCNATHYTNGTNATGCCNTT	CARCANACRAARAARCANCCCAT	6144	256	0.608696	42.1818	63.8	90	54	269	TITNAFV	PFFIMNI	ACNATHACNAAYGCNTTYGT	ATRTTCATDATRAARAANGG	768	96	65.8	88.5	62.0122
Biv_241	XP_011434050.2_48278532_48279603	591	10	37	225	RQTNIVWV	DNRHYTFY	MGNCARACNAAYATHGTNTGGGT	TARAANGTRTARTGNCKRTTRTC	1536	1024	0.843373	70.3636	63.2	94	8	291	FFVLLMY	PQKLLEF	TTYTTYGTNYTNYTNATGTA	AAYTCNARNARYTTYTGNGG	1024	2048	55.3	92.5	61.9809
Biv_242	XP_034326100.1_49122615_49123580	825	9	45	311	HQHILCQE	DGIYQILV	CAYCARCAYATHYTNTGYCARGA	ACNARDATYTGRTADATNCCRTC	768	2304	0.746781	52.6	62.3	92	8	367	GPLDAQC	WFILKVL	GGNCCNYTNGAYGCNCARTG	ARNACYTTNARDATRAACCA	2048	768	64	97	61.9705
Biv_243	XP_034300459.1_1581660_1583832	795	8	431	687	DQQNGTYE	DFHNHCIK	GAYCARCARAAYGGNACNTAYGA	TTDATRCARTGRTTRTGRAARTC	512	192	0.448	43.4444	71.8	94.5	316	715	LLVKKEM	QFNAPTG	YTNYTNGTNAARAARGARAT	CCNGTNGGNGCRTTRAAYTG	2048	512	66.4	93	61.9541
Biv_244	XP_034332539.1_15220799_15221644	372	10	109	224	SVKHKEQP	QFNIYDFD	WSNGTNAARCAYAARGARCARCC	TCRAARTCRTADATRTTRAAYTG	2048	192	0.513761	21.2727	65.5	93.5	99	236	DLSNIEF	HDLIGTV	GAYYTNWSNAAYATHGARTT	ACNGTNCCDATNARRTCRTG	3072	1536	59.7	91.5	61.95
Biv_245	XP_011449544.2_11955430_11956291	348	11	188	295	DLEGPPEN	VKTLQKIK	GAYYTNGARGGNCCNCCNGARAA	TTDATYTTYTGNARNGTYTTNAC	4096	3072	0.44	17.5	54.4	93	179	306	APIVVEN	FVVEYVG	GCNCCNATHGTNGTNGARAA	CCNACRTAYTCNACNACRAA	1536	512	61.8	87	61.8958
Biv_246	XP_011421208.1_25215888_25217040	663	10	15	227	AIFCLETY	YGDKVPKT	GCNATHTTYTGYYTNGARACNTA	GTYTTNGGNACYTTRTCNCCRTA	3072	1024	0.524272	44.1818	65.6	92.5	4	253	VISMFFV	AFTVPIV	GTNATHWSNATGTTYTTYGT	ACDATNGGNACNGTRAANGC	768	1536	55.9	93.5	61.8421
Biv_247	XP_011427700.2_52652660_52653743	459	9	85	229	GKAPKDFQ	KADIWAIG	GGNAARGCNCCNAARGAYTTYCA	CCDATNGCCCADATRTCNGCYTT	1024	576	0.449275	23.8	66.5	93	50	245	LVKQTLG	GKMPFDE	YTNGTNAARCARACNYTNGG	TCRTCRAANGGCATYTTNCC	4096	128	63.4	95	61.7688
Biv_248	XP_034336736.1_20412376_20413014	552	10	25	200	LHTGAKPF	IDANLLQQ	YTNCAYACNGGNGCNAARCCNTT	TGYTGNARNARRTTNGCRTCDAT	8192	6144	0.828025	45	58.8	94.5	17	212	GSLKVHM	GNVNITI	GGNWSNYTNAARGTNCAYAT	ATNGTDATRTTNACRTTNCC	8192	768	58.8	95	61.7115
Biv_249	XP_011422424.1_44382298_44383680	960	10	91	402	HWNACIYF	ETTEQKLE	CAYTGGAAYGCNTGYATHTAYTT	TCNARYTTYTGYTCNGTNGTYTC	192	2048	0.223684	23	63.8	93	62	419	EFFDRTA	QTRFARL	GARTTYTTYGAYMGNACNGC	ARNCKNGCRAANCKNGTYTG	512	8192	54.6	98	61.6795
Biv_250	XP_011446837.2_42498304_42498818	468	9	25	172	LVFTNQDI	WYHTVLRP	YTNGTNTTYACNAAYCARGAYAT	GGNCKNARNACNGTRTGRTACCA	2048	4096	0.564286	29.5	66.8	96	6	180	EDKIQRQ	FFALDGA	GARGAYAARATHCARMGNCA	GCNCCRTCNARNGCRAARAA	384	1024	60.7	93.5	61.6497
Biv_251	XP_019927043.2_21564298_21565270	507	8	27	187	FYLPCIIW	VQCVLPIN	TTYTAYYTNCCNTGYATHATHTG	TTDATNGGNARNACRCAYTGNAC	2304	6144	0.467532	23.4444	61.9	97.5	9	198	ELNYYQW	EKIYIFL	GARYTNAAYTAYTAYCARTG	ARRAADATRTADATYTTYTC	256	288	70.6	97	61.6245
Biv_252	XP_034332233.1_2765375_2767124	1347	8	38	478	EGGNIIYH	NKQVHILA	GARGGNGGNAAYATHATHTAYCA	GCNARDATRTGNACYTGYTTRTT	1152	1536	0.765133	113.667	67	89.5	29	565	EANIYAI	NETFQIK	GARGCNAAYATHTAYGCNAT	TTDATYTGRAANGTYTCRTT	384	192	69.8	91	61.6204
Biv_253	XP_011430423.2_30317336_30318826	984	8	74	393	ATHEQIYQ	CYDGMQNV	GCNACNCAYGARCARATHTAYCA	ACRTTYTGCATNCCRTCRTARCA	768	128	0.616613	77	73.6	91.5	33	414	FQTNQKG	AEAYRKR	TTYCARACNAAYCARAARGG	CKYTTNCKRTANGCYTCNGC	128	2048	61.6	94.5	61.6089
Biv_254	XP_034326786.1_50813264_50814374	600	8	128	319	LEPEQMQD	YFGELALI	YTNGARCCNGARCARATGCARGA	ATNARNGCNARYTCNCCRAARTA	512	8192	0.421622	29.5556	62.3	98.5	49	357	PMYVIVD	PCLDIMK	CCNATGTAYGTNATHGTNGA	TTCATDATRTCNARRCANGG	384	384	67.2	98	61.4937
Biv_255	XP_034303908.1_12844495_12845403	531	9	31	199	HAGGKGYN	IDADERVF	CAYGCNGGNGGNAARGGNTAYAA	AANACNCKYTCRTCNGCRTCDAT	2048	3072	0.565217	29.4	60.2	98	15	228	HPVTYHM	PTEPRHS	CAYCCNGTNACNTAYCAYAT	SWRTGNCKNGGYTCNGTNGG	512	8192	59.4	99	61.4796
Biv_256	XP_034326734.1_50114966_50116726	819	11	385	649	MTRPNRAF	AWKRRKEY	ATGACNMGNCCNAAYMGNGCNTT	TAYTCYTTNCKNCKYTTCCANGC	8192	2048	0.909091	71	53	97	252	657	VVALVNG	DPRKAVA	GTNGTNGCNYTNGTNAAYGG	GCNACNGCYTTNCKNGGRTC	4096	2048	52	87.5	61.4383
Biv_257	XP_011434818.2_5112590_5115556	1716	8	316	879	AIGADDVF	TFLAGAFM	GCNATHGGNGCNGAYGAYGTNTT	ATRAANGCNCCNGCNARRAANGT	3072	8192	0.767956	158.111	56.1	93	303	896	FPYMNLV	KFGIFLM	TTYCCNTAYATGAAYYTNGT	ATNARRAADATNCCRAAYTT	256	768	65.8	97	61.3834
Biv_258	XP_011430345.2_3504525_3505182	456	10	20	163	LMIIAVVD	MFFVAKKT	YTNATGATHATHGCNGTNGTNGA	GTYTTYTTNGCNACRAARAACAT	4608	256	0.489051	25.4545	61.7	90	11	196	IGDFFMG	DFFCWVP	ATHGGNGAYTTYTTYATGGG	GGNACCCARCARAARAARTC	96	64	70.7	86	61.3616
Biv_259	XP_011428111.2_27963133_27967264	2016	5	192	855	PYIGADIC	QYADIDHM	CCNTAYATHGGNGCNGAYATHTG	ATRTGRTCDATRTCNGCRTAYTG	2304	384	0.626168	196.333	68.7	100	42	985	MNEPANF	WIDMNEP	ATGAAYGARCCNGCNAAYTT	GGYTCRTTCATRTCDATCCA	128	24	75.8	100	61.3576
Biv_260	XP_011442944.2_13579356_13580457	633	11	107	309	PMSKHKGK	NPYALYFL	CCNATGWSNAARCAYAARGGNAA	ARRAARTANARNGCRTANGGRTT	2048	4096	0.772487	61.5833	51.6	96.5	98	324	GDRYIAI	YNRYLFR	GGNGAYMGNTAYATHGCNAT	CKRAANARRTANCKRTTRTA	1536	2048	55.6	86.5	61.2885
Biv_261	XP_034331748.1_19936174_19936874	522	9	73	238	RKEILHNI	DPCEYNNI	MGNAARGARATHYTNCAYAAYAT	ATRTTRTTRTAYTCRCANGGRTC	3072	256	0.828947	53.7	65.5	90	3	278	KATLWEG	DPAGNPK	AARGCNACNYTNTGGGARGG	TTNGGRTTNCCNGCNGGRTC	512	1024	65	93	61.2794
Biv_262	XP_034325224.1_44145726_44146444	483	10	55	207	GIFPSNFV	GMHYLHEE	GGNATHTTYCCNWSNAAYTTYGT	TCYTCRTGNARRTARTGCATNCC	6144	512	0.58042	26.0909	54.5	97.5	36	217	GDEGWWT	IPLIHRD	GGNGAYGARGGNTGGTGGAC	TCNCKRTGDATNARNGGDAT	64	4608	60.6	95.5	61.2632
Biv_263	XP_011418485.2_27174198_27175345	792	9	59	314	VTCLVPEF	NYKILPVN	GTNACNTGYYTNGTNCCNGARTT	TTNACNGGNARDATYTTRTARTT	8192	3072	0.718876	51.9	61.1	88	48	404	VAYHFCQ	HPAFREW	GTNGCNTAYCAYTTYTGYCA	CAYTCNCKRAANGCNGGRTG	256	1024	72	92.5	61.2448
Biv_264	XP_034323755.1_27580619_27582530	1257	8	88	498	EGATALWC	HMAVDSAT	GARGGNGCNACNGCNYTNTGGTG	GTNGCNSWRTCNACNGCCATRTG	4096	4096	0.657568	102.667	56.4	96	20	507	IFAMLWN	VDDFHVN	ATHTTYGCNATGYTNTGGAA	TTNACRTGRAARTCRTCNAC	192	256	68.6	96.5	61.2432
Biv_265	XP_011418220.1_50819058_50819691	366	10	59	172	LKIIDCPY	FKELMKTI	YTNAARATHATHGAYTGYCCNTA	ATNGTYTTCATNARYTCYTTRAA	2304	512	0.411215	12.0909	65.8	96	15	193	GAPGVGK	VQDALRR	GGNGCNCCNGGNGTNGGNAA	CKNCKNARNGCRTCYTGNAC	4096	8192	52.2	95.5	61.2189
Biv_266	XP_011424581.2_5497980_5499348	501	8	184	342	GAQHFIFY	FEVGIHHV	GGNGCNCARCAYTTYATHTTYTA	ACRTGRTGDATNCCNACYTCRAA	768	768	0.758389	51.3333	66.8	90.5	57	370	YEMCENH	HHYRKCV	TAYGARATGTGYGARAAYCA	ACRCAYTTNCKRTARTGRTG	32	256	72	93.5	61.1586
Biv_267	XP_034336217.1_52547507_52547990	354	10	25	134	ALDVTFEP	MGKLIVTC	GCNYTNGAYGTNACNTTYGARCC	CANGTNACDATNARYTTNCCCAT	4096	3072	0.470588	16.0909	64.2	91.5	1	152	VDNSDFH	QWVYYLK	GTNGAYAAYWSNGAYTTYCA	TTNARRTARTANACCCAYTG	1024	256	62.1	91	61.1014
Biv_268	XP_011450089.1_17531795_17533217	1131	10	60	428	MVAVLVMP	AFIACWLP	ATGGTNGCNGTNYTNGTNATGCC	GGNARCCARCANGCDATRAANGC	2048	1536	0.692982	74.2727	52.9	91	28	475	IGNVFVI	YTIFNPS	ATHGGNAAYGTNTTYGTNAT	SWNGGRTTRAADATNGTRTA	768	1536	61.6	97	61.0762
Biv_269	XP_011428522.2_42908812_42910320	345	9	38	144	DVYQIKMG	HNEIYLSV	GAYGTNTAYCARATHAARATGGG	ACNSWNARRTADATYTCRTTRTG	192	6144	0.58	21.8	66.7	93	24	152	KPHEYLT	GNIICAL	AARCCNCAYGARTAYYTNAC	ARNGCRCADATDATRTTNCC	512	1152	63.1	93.5	61.0243
Biv_270	XP_011416108.2_52536903_52537886	402	9	222	347	PFTFEDFC	EIMNEGNI	CCNTTYACNTTYGARGAYTTYTG	ATRTTNCCYTCRTTCATDATYTC	512	192	0.683761	28.9	64.2	93	203	356	QCLGIYE	YDDHCRA	CARTGYYTNGGNATHTAYGA	GCNCKRCARTGRTCRTCRTA	768	256	68.8	89.5	61.0113
Biv_271	XP_034307899.1_7970626_7972018	630	9	115	316	YIMICHPF	NIVPYYFF	TAYATHATGATHTGYCAYCCNTT	AARAARTARTANGGNACDATRTT	288	768	0.7	52.8	67	98	107	331	TLAFTVD	FWRLFCK	ACNYTNGCNTTYACNGTNGA	TTRCARAANARNCKCCARAA	4096	512	59.9	88	60.9975
Biv_272	XP_011445477.1_52346870_52347629	435	9	78	214	QVYTLKTE	GFRVDKTG	CARGTNTAYACNYTNAARACNGA	CCNGTYTTRTCNACNCKRAANCC	4096	4096	0.546154	23.1	57.6	93	14	236	KWVNDFP	FGIEQHV	AARTGGGTNAAYGAYTTYCC	ACRTGYTGYTCDATNCCRAA	64	192	74.3	91	60.9157
Biv_273	XP_034327137.1_50397635_50399271	525	9	134	300	GHWNNIKQ	THRFFTAN	GGNCAYTGGAAYAAYATHAARCA	TTNGCNGTRAARAANCKRTGNGT	192	4096	0.793333	54.3	63.7	89	122	352	LNALCED	DYHTATG	YTNAAYGCNYTNTGYGARGA	CCNGTNGCNGTRTGRTARTC	2048	512	64.2	95.5	60.8595
Biv_274	XP_011448821.1_38636845_38638126	609	11	114	308	VRHPLWAK	NFVLYCAF	GTNMGNCAYCCNYTNTGGGCNAA	AANGCRCARTANARNACRAARTT	8192	2048	0.672043	48	61.2	96	31	318	LKESPYT	KFRRVMR	YTNAARGARWSNCCNTAYAC	CKCATNACNCKNCKRAAYTT	4096	2048	46.5	87	60.826
Biv_275	XP_011442675.2_46772568_46774157	627	10	79	279	GVFVTCAD	HIGTTKEY	GGNGTNTTYGTNACNTGYGCNGA	TAYTCYTTNGTNGTNCCDATRTG	4096	1536	0.710526	59.0909	64.3	89	57	351	PIYQMLD	GCVMHSC	CCNATHTAYCARATGYTNGA	CANSWRTGCATNACRCANCC	384	1024	62.6	87.5	60.761
Biv_276	XP_011448305.1_36056138_36057545	1032	9	49	384	VGGIVMPF	TWLGYINS	GTNGGNGGNATHGTNATGCCNTT	SWRTTDATRTANCCNARCCANGT	3072	6144	0.621875	78.5	57.8	96.5	31	394	LRTVTNY	NPIIYAL	YTNMGNACNGTNACNAAYTA	ARNGCRTADATDATNGGRTT	8192	1152	60.1	95	60.6932
Biv_277	XP_011430331.2_37541588_37543657	768	10	221	468	KFKMDIFG	EYSLNVFA	AARTTYAARATGGAYATHTTYGG	GCRAANACRTTNARNSWRTAYTC	96	8192	0.622407	59	56	90.5	103	605	WTHFPDE	YQVNRKP	TGGACNCAYTTYCCNGAYGA	GGYTTNCKRTTNACYTGRTA	128	512	72.2	84.5	60.669
Biv_278	XP_011422002.2_34550844_34551963	606	9	64	257	TRRDYAHT	DIHEQIDH	ACNMGNMGNGAYTAYGCNCAYAC	TGRTCDATYTGYTCRTGDATRTC	8192	288	0.657609	42.3	58.2	96.5	29	280	VAEWLEQ	FVQKAKE	GTNGCNGARTGGYTNGARCA	TCYTTNGCYTTYTGNACRAA	512	256	67.5	91	60.657
Biv_279	XP_034324689.1_55365651_55366770	1170	10	39	420	TSCHTAEA	PDFKCPHS	ACNWSNTGYCAYACNGCNGARGC	SWRTGNGGRCAYTTRAARTCNGG	8192	2048	0.839009	104.182	54.8	89.5	31	497	IKGLELQ	MACYSIF	ATHAARGGNYTNGARYTNCA	AADATNSWRTARCANGCCAT	3072	768	57.5	96.5	60.6529
Biv_280	XP_011451751.2_16645487_16647186	351	10	475	583	ECQKKFKA	EEYRKIRI	GARTGYCARAARAARTTYAARGC	ATNCKDATYTTNCKRTAYTCYTC	128	3072	0.71	27.7273	57.8	93.5	438	651	PKPFKMT	VPDYDEL	CCNAARCCNTTYAARATGAC	ARYTCRTCRTARTCNGGNAC	128	512	65.1	90	60.6038
Biv_281	XP_034314771.1_48880746_48881618	552	11	16	191	TYFPSGFW	DWYPEIGE	ACNTAYTTYCCNWSNGGNTTYTG	TCNCCDATYTCNGGRTACCARTC	8192	384	0.820359	65.9167	61.2	93	7	216	FSHCRLY	PCPHCLQ	TTYWSNCAYTGYMGNYTNTA	TGNARRCARTGNGGRCANGG	8192	1024	52.6	81.5	60.598
Biv_282	XP_011425688.2_19938635_19939601	384	10	37	156	MRTRTNMF	MQCGPEYP	ATGMGNACNMGNACNAAYATGTT	GGRTAYTCNGGNCCRCAYTGCAT	2048	256	0.637168	24.7273	61.8	94	22	231	FGNLMVI	IVLACFV	TTYGGNAAYYTNATGGTNAT	ACRAARCANGCNARNACDAT	512	1536	61.4	89.5	60.5923
Biv_283	XP_011454979.2_4263369_4264758	516	9	100	263	LKAARMCT	NFMVTFNS	YTNAARGCNGCNMGNATGTGYAC	SWRTTRAANGTNACCATRAARTT	4096	1024	0.717949	47.1	57.8	88.5	89	277	TVERYIA	YCAFGQK	ACNGTNGARMGNTAYATHGC	TTYTGNCCRAANGCRCARTA	1536	256	68.7	97.5	60.5812
Biv_284	XP_034323599.1_40097195_40098482	651	9	13	221	MKCATETM	CWSFKDIL	ATGAARTGYGCNACNGARACNAT	ARDATRTCYTTRAANSWCCARCA	512	1536	0.74	57.7	59.6	92.5	5	270	TNFVFIK	HFNKTFW	ACNAAYTTYGTNTTYATHAA	CARAANGTYTTRTTRAARTG	384	128	72.5	86.5	60.4735
Biv_285	XP_019920813.2_5058733_5060151	435	10	101	237	EVHAWFNP	FGIWKPGH	GARGTNCAYGCNTGGTTYAAYCC	TGNCCNGGYTTCCADATNCCRAA	256	768	0.661538	33.2727	70.2	92	81	278	PSPYYDP	YWEIDPP	CCNWSNCCNTAYTAYGAYCC	GGNGGRTCDATYTCCCARTA	2048	96	57.8	85.5	60.4702
Biv_286	XP_011451760.2_7197394_7198388	618	9	48	245	TLNFWTHF	FDIIGHSH	ACNYTNAAYTTYTGGACNCAYTT	TGNSWRTGNCCDATDATRTCRAA	1024	4608	0.712042	54.3	59	98	40	262	SVFDATN	GTMDQMQ	WSNGTNTTYGAYGCNACNAA	TGCATYTGRTCCATNGTNCC	4096	64	63.9	90.5	60.4515
Biv_287	XP_011426041.1_59354950_59356157	642	7	73	278	CWIKNTYY	WTVQCVLP	TGYTGGATHAARAAYACNTAYTA	GGNARNACRCAYTGNACNGTCCA	192	2048	0.510101	36.875	67.1	100	49	289	GNPIECW	FNEKIFI	GGNAAYCCNATHGARTGYTG	ATRAADATYTTYTCRTTRAA	384	96	73.7	92	60.3869
Biv_288	XP_034314860.1_44949575_44950562	420	10	123	254	EKSPRYFI	YFNETRGF	GARAARWSNCCNMGNTAYTTYAT	AANCCNCKNGTYTCRTTRAARTA	8192	2048	0.648	31.6364	58.8	94.5	66	278	GVRKCGT	KGRKHPD	GGNGTNMGNAARTGYGGNAC	TCNGGRTGYTTNCKNCCYTT	2048	1024	59.6	92.5	60.347
Biv_289	XP_011436082.1_14704265_14705091	408	10	115	242	KATMPRVF	QYYRDFPV	AARGCNACNATGCCNMGNGTNTT	ACNGGRAARTCNCKRTARTAYTG	4096	1024	0.486726	15.5455	62.4	89	92	269	LISMAFK	KFYDVDG	YTNATHWSNATGGCNTTYAA	CCRTCNACRTCRTARAAYTT	3072	128	64.2	91.5	60.3405
Biv_290	XP_011457005.2_35788730_35789465	369	11	105	219	ANLFWSFG	PEYIAMGN	GCNAAYYTNTTYTGGWSNTTYGG	TTNCCCATNGCDATRTAYTCNGG	4096	768	0.601852	21.5	56.9	90	10	227	SIMIVEQ	GYLSFMI	WSNATHATGATHGTNGARCA	ATCATRAANSWNARRTANCC	1152	2048	54.1	91.5	60.3177
Biv_291	XP_011424245.2_31217860_31218892	690	8	52	273	LTCFNVPF	TCYNPFVY	YTNACNTGYTTYAAYGTNCCNTT	TANACRAANGGRTTRTARCANGT	4096	1024	0.55814	46.2222	65.2	93	37	281	VTNFFIA	CWLNETF	GTNACNAAYTTYTTYATHGC	AANGTYTCRTTNARCCARCA	384	256	68.8	94	60.2572
Biv_292	XP_034302856.1_2218591_2219929	804	10	68	327	KSVKQFFG	KYLEHRQL	AARWSNGTNAARCARTTYTTYGG	ARYTGNCKRTGYTCNARRTAYTT	2048	4096	0.640316	64.1818	55	97	27	353	EAIAIET	QEANDRL	GARGCNATHGCNATHGARAC	ARNCKRTCRTTNGCYTCYTG	576	1024	61.6	88	60.2217
Biv_293	XP_011455337.2_16307772_16308795	633	7	77	279	LAAETQYI	MAVKFCEQ	YTNGCNGCNGARACNCARTAYAT	TGYTCRCARAAYTTNACNGCCAT	4096	256	0.27551	20	68.8	97.5	68	290	GVNLDKI	QDGIFVL	GGNGTNAAYYTNGAYAARAT	ARNACRAADATNCCRTCYTG	1024	768	67.7	100	60.1651
Biv_294	XP_011423128.2_28819813_28820968	543	9	47	219	GLYVIGHV	IDVWPVNF	GGNYTNTAYGTNATHGGNCAYGT	AARTTNACNGGCCANACRTCDAT	6144	768	0.737805	52.3	60.6	92.5	15	235	VKYWRPQ	FDNTCLF	GTNAARTAYTGGMGNCCNCA	AANARRCANGTRTTRTCRAA	512	512	67.3	90.5	60.1532
Biv_295	XP_011419313.3_21690910_21692252	420	10	233	364	YFDFVYGE	NDGPILWA	TAYTTYGAYTTYGTNTAYGGNGA	GCCCANARDATNGGNCCRTCRTT	512	1536	0.664	31.3636	65.2	91	201	375	EQYSNGG	EQMVPTA	GARCARTAYWSNAAYGGNGG	GCNGTNGGNACCATYTGYTC	1024	256	61.2	87.5	60.118
Biv_296	XP_034323513.1_11120690_11121643	468	8	123	270	IGWWENYV	WHMGGWFC	ATHGGNTGGTGGGARAAYTAYGT	CARAACCANCCNCCCATRTGCCA	96	64	0.666667	37.3333	70.9	90	45	309	VHEKRPN	HIWFPQS	GTNCAYGARAARMGNCCNAA	SWYTGNGGRAACCADATRTG	1024	384	66.1	94.5	60.0813
Biv_297	XP_034327143.1_42611569_42612749	777	10	19	269	IWRNVRWA	IKNRTLFN	ATHTGGMGNAAYGTNMGNTGGGC	TTRAANARNGTNCKRTTYTTDAT	1536	6144	0.673554	61.0909	53.6	89	3	295	MDRIKPE	EKRIEYD	ATGGAYMGNATHAARCCNGA	TCRTAYTCDATNCKYTTYTC	384	384	67.2	91.5	59.9428
Biv_298	XP_034339112.1_30264023_30265184	531	11	45	213	HWAAEYGY	DGQWSPLM	CAYTGGGCNGCNGARTAYGGNTA	ATNARNGGNSWCCAYTGNCCRTC	512	8192	0.78882	50.4167	59	91	9	279	EAVKAGK	EVEQCSR	GARGCNGTNAARGCNGGNAA	CKNSWRCAYTGYTCNACYTC	1024	2048	57.6	81	59.9387
Biv_299	XP_034332764.1_20261208_20262510	612	9	66	261	NTDQIQGE	DNESGLFH	AAYACNGAYCARATHCARGGNGA	TGRAANARNCCNSWYTCRTTRTC	768	8192	0.704918	40.3	59.9	96	42	269	GCGRMQN	GYRLLDK	GGNTGYGGNMGNATGCARAA	TTRTCNARNARNCKRTANCC	512	8192	56.4	99	59.7913
Biv_300	XP_011441142.2_19084513_19085674	720	9	55	286	YVPFAMHF	MDIVALVN	TAYGTNCCNTTYGCNATGCAYTT	TTNACNARNGCNACDATRTCCAT	512	3072	0.549107	49.1	66.6	90.5	32	307	HMRTPVN	KFRETFV	CAYATGMGNACNCCNGTNAA	ACRAANGTYTCNCKRAAYTT	1024	512	63.7	89.5	59.7702
Biv_301	XP_011455166.2_7247798_7248384	516	8	17	180	NIFYDDFW	KEQGVTVI	AAYATHTTYTAYGAYGAYTTYTG	ATNACNGTNACNCCYTGYTCYTT	192	2048	0.608974	31.6667	69.1	91.5	2	190	AIQKNQD	CAAYDLF	GCNATHCARAARAAYCARGA	AANARRTCRTANGCNGCRCA	192	1024	68.7	92	59.769
Biv_302	XP_034326560.1_14776030_14777265	666	8	84	297	GLDDVFNF	QKEHYAAR	GGNYTNGAYGAYGTNTTYAAYTT	CKNGCNGCRTARTGYTCYTTYTG	2048	1024	0.483092	33.8889	65.2	95	64	306	IYATFGM	IQKAYRN	ATHTAYGCNACNTTYGGNAT	TTNCKRTANGCYTTYTGDAT	768	768	71.2	89.5	59.7049
Biv_303	XP_011430944.2_10205071_10205763	540	9	73	244	PLNNVQFI	FDPPSQEK	CCNYTNAAYAAYGTNCARTTYAT	TTYTCYTGNSWNGGNGGRTCRAA	2048	4096	0.705036	40.7	58.4	100	52	264	KNSTEAA	YINLCEA	AARAAYWSNACNGARGCNGC	GCYTCRCANARRTTDATRTA	2048	384	58.9	93.5	59.6049
Biv_304	XP_011429100.2_34133278_34135505	1332	7	53	488	CAFKNPEK	TNFICWAP	TGYGCNTTYAARAAYCCNGARAA	GGNGCCCARCADATRAARTTNGT	512	384	0.679901	128.25	71.2	92	45	551	ELYYPHH	KYGICTE	GARYTNTAYTAYCCNCAYCA	TCNGTRCADATNCCRTAYTT	512	384	68.5	89	59.5666
Biv_305	XP_011455336.2_16374068_16376091	789	8	254	508	CPICHEGF	CHKQYASK	TGYCCNATHTGYCAYGARGGNTT	TTNSWNGCRTAYTGYTTRTGRCA	768	2048	0.445344	44	65.5	94.5	229	520	CFKRFMN	QHQRKKH	TGYTTYAARMGNTTYATGAA	TGYTTYTTNCKYTGRTGYTG	128	256	64.9	94.5	59.5473
Biv_306	XP_034339248.1_7553055_7553975	483	10	51	203	FLCYSMTF	MYTTCIIW	TTYYTNTGYTAYWSNATGACNTT	CADATDATRCANGTNGTRTACAT	4096	576	0.486301	23.2727	57.4	93	31	245	ETPVVKA	CMFTPKL	GARACNCCNGTNGTNAARGC	ARYTTNGGNGTRAACATRCA	1024	256	67.1	86.5	59.3566
Biv_307	XP_011451686.2_27801472_27802738	396	9	322	445	QLFDQIPE	EMLYIPPK	CARYTNTTYGAYCARATHCCNGA	TTNGGNGGDATRTANARCATYTC	1536	1536	0.556604	24.5	63.9	91	260	454	TVPIEIG	WHFVKSL	ACNGTNCCNATHGARATHGG	ARNSWYTTNACRAARTGCCA	1152	1024	62	95	59.3452
Biv_308	XP_011434926.2_54702652_54704342	768	9	281	528	YLTVNAIQ	DMKEKLSA	TAYYTNACNGTNAAYGCNATHCA	GCNSWNARYTTYTCYTTCATRTC	6144	2048	0.75431	69.1	61.8	92	273	577	SIVPPDF	KFELRTY	WSNATHGTNCCNCCNGAYTT	TANGTNCKNARYTCRAAYTT	6144	2048	59.3	94	59.3427
Biv_309	XP_011445615.2_48242782_48244452	1275	8	234	650	EHYDLENA	WGPSFEKL	GARCAYTAYGAYYTNGARAAYGC	ARYTTYTCRAANSWNGGNCCCCA	512	4096	0.797368	117.333	57	90	212	659	GTVIIDN	GVFTDIA	GGNACNGTNATHATHGAYAA	GCDATRTCNGTRAANACNCC	1152	768	67.4	96.5	59.3058
Biv_310	XP_011430619.2_33471825_33473942	714	10	502	731	LELHIGKT	NMCGITND	YTNGARYTNCAYATHGGNAARAC	TCRTTNGTDATNCCRCACATRTT	6144	384	0.627803	57.4545	64	93.5	414	759	KPVVELE	CYNRLGR	AARCCNGTNGTNGARYTNGA	CKNCCNARNCKRTTRTARCA	2048	4096	54.2	88.5	59.3009
Biv_311	XP_034324200.1_47887225_47888161	609	10	157	351	DAMNEAAW	CGRTFAPD	GAYGCNATGAAYGARGCNGCNTG	TCNGGNGCRAANGTNCKNCCRCA	512	8192	0.652941	35.9091	60.7	92.5	98	362	FVLCYIC	VHQRSCK	TTYGTNYTNTGYTAYATHTG	TTRCANSWNCKYTGRTGNAC	768	4096	58.3	91	59.2903
Biv_312	XP_011417871.2_536185_536891	564	8	56	235	TTGHETVM	DEYTVIGK	ACNACNGGNCAYGARACNGTNAT	TTNCCDATNACNGTRTAYTCRTC	4096	1536	0.76506	41.6667	64.5	91.5	48	245	NSKAKFH	FKKETNI	AAYWSNAARGCNAARTTYCA	ATRTTNGTYTCYTTYTTRAA	1024	128	66.4	96.5	59.2589
Biv_313	XP_011415182.1_21833756_21834746	450	10	89	230	IPGHYSYV	KFPPQMEI	ATHCCNGGNCAYTAYWSNTAYGT	ATYTCCATYTGNGGNGGRAAYTT	6144	256	0.696296	33.5455	57.1	95.5	78	264	KFCLLEP	VEFQDRL	AARTTYTGYYTNYTNGARCC	ARNCKRTCYTGRAAYTCNAC	1024	1024	60	90	59.2277
Biv_314	XP_011417342.1_56890197_56891003	822	7	32	297	NIGDVLAD	YVLFGMAI	AAYATHGGNGAYGTNYTNGCNGA	ATNGCCATNCCRAANARNACRTA	6144	2048	0.649789	47.25	59.4	96.5	4	312	IAPKTFW	MQDEIIA	ATHGCNCCNAARACNTTYTG	GCDATDATYTCRTCYTGCAT	768	72	74.3	98	59.1298
Biv_315	XP_034311248.1_52858258_52859057	390	9	116	237	CVVLAGDH	YNMSEVQE	TGYGTNGTNYTNGCNGGNGAYCA	TCYTGNACYTCNSWCATRTTRTA	8192	1024	0.521739	19.9	56.8	93.5	92	268	FIDEAAQ	IGVVTPY	TTYATHGAYGARGCNGCNCA	TANGGNGTNACNACNCCDAT	384	3072	64.5	97	59.0984
Biv_316	XP_034326144.1_26428637_26429646	378	9	55	172	INTQGIPC	YCPAGTGH	ATHAAYACNCARGGNATHCCNTG	TGNCCNGTNCCNGCNGGRCARTA	2304	4096	0.621622	23.5	63.9	90	47	190	GYYCPND	YCPIGSD	GGNTAYTAYTGYCCNAAYGA	TCNSWNCCDATNGGRCARTA	256	3072	65.5	92	59.0973
Biv_317	XP_034328637.1_15480317_15481730	969	7	26	340	KTLNQFPE	FWWAVVTM	AARACNYTNAAYCARTTYCCNGA	ATNGTNACNACNGCCCACCARAA	2048	512	0.185065	16.625	67.2	98	18	389	GLRFETQ	NYFYHRE	GGNYTNMGNTTYGARACNCA	TCNCKRTGRTARAARTARTT	4096	256	66.2	100	59.095
Biv_318	XP_011428027.2_12893770_12894528	366	7	21	134	YVDEMIVD	IMNKACEY	TAYGTNGAYGARATGATHGTNGA	TAYTCRCANGCYTTRTTCATDAT	384	192	0.364486	13.375	71.2	93	13	154	DIWKAYV	DDRNEFM	GAYATHTGGAARGCNTAYGT	ATRAAYTCRTTNCKRTCRTC	96	256	70.5	97	59.0814
Biv_319	XP_011420603.2_4923457_4924654	534	10	115	284	MKGKAWCT	GNICNLLV	ATGAARGGNAARGCNTGGTGYAC	ACNARNARRTTRCADATRTTNCC	128	6144	0.723926	51.9091	61.1	93	91	298	LFGNTAV	NFLLYSY	YTNTTYGGNAAYACNGCNGT	TANSWRTANARNARRAARTT	2048	8192	51.4	94.5	58.9552
Biv_320	XP_034332166.1_6390663_6391553	405	9	80	206	ITLPYFDF	WQQRGNNK	ATHACNYTNCCNTAYTTYGAYTT	TTRTTRTTNCCNCKYTGYTGCCA	3072	512	0.613445	28.3	63.5	90.5	56	225	PYFLPWH	MVPFNIP	CCNTAYTTYYTNCCNTGGCA	GGDATRTTRAANGGNACCAT	512	192	67	89.5	58.9386
Biv_321	XP_011415063.2_12587320_12588814	459	10	224	368	WDQIFVKV	NWREWRFV	TGGGAYCARATHTTYGTNAARGT	ACRAANCKCCAYTCNCKCCARTT	192	512	0.630435	34.2727	62.4	89.5	119	394	VVKAFNV	MGAPGWA	GTNGTNAARGCNTTYAAYGT	GCCCANCCNGGNGCNCCCAT	512	256	59.9	90	58.9102
Biv_322	XP_034327928.1_51766031_51767127	495	9	107	263	KSYNPITE	HDPRHKGN	AARWSNTAYAAYCCNATHACNGA	TTNCCYTTRTGNCKNGGRTCRTG	6144	2048	0.525547	25.3	61	92.5	75	273	ADVASMD	IFQEQWK	GCNGAYGTNGCNWSNATGGA	TTCCAYTGYTCYTGRAADAT	2048	48	60.2	97	58.8895
Biv_323	XP_034324939.1_25925308_25926255	690	8	21	242	YLYNTEIM	EEFAQGAA	TAYYTNTAYAAYACNGARATHAT	GCNGCNCCYTGNGCRAAYTCYTC	1536	1024	0.348837	24.2222	61.7	87.5	3	265	NAPYNWQ	YFTVNPK	AAYGCNCCNTAYAAYTGGCA	TTNGGRTTNACNGTRAARTA	128	512	73.1	97.5	58.8848
Biv_324	XP_011424155.2_64767366_64768515	1125	10	72	438	DLRYPYMF	YFINNAIN	GAYYTNMGNTAYCCNTAYATGTT	TTDATNGCRTTRTTDATRAARTA	2048	576	0.815249	88.4545	61.1	95.5	14	448	LPVIVYM	IYSFLNI	YTNCCNGTNATHGTNTAYAT	ATRTTNARRAANSWRTADAT	3072	3072	54.3	85	58.8811
Biv_325	XP_011455338.1_16307772_16308976	1017	6	66	396	DYTNNVCW	VKFAEQYL	GAYTAYACNAAYAAYGTNTGYTG	ARRTAYTGYTCNGCRAAYTTNAC	512	1024	0.351852	25.7143	70.4	99	49	405	GEPIHCW	QDGIFVL	GGNGARCCNATHCAYTGYTG	ARNACRAADATNCCRTCYTG	384	768	73	99	58.8546
Biv_326	XP_019919680.2_10353423_10355730	1233	5	136	538	NCVMAHQF	MIYHCKFG	AAYTGYGTNATGGCNCAYCARTT	CCRAAYTTRCARTGRTADATCAT	256	96	0.462604	67.1667	76.9	100	52	579	CFHTFCQ	QIFDKEG	TGYTTYCAYACNTTYTGYCA	CCYTCYTTRTCRAADATYTG	128	96	73.3	100	58.7991
Biv_327	XP_011435914.2_9537093_9538587	396	7	127	250	QPLNFFCK	FVDICTQG	CARCCNYTNAAYTTYTTYTGYAA	CCYTGNGTRCADATRTCNACRAA	1024	768	0.45614	21.875	69.3	93	102	264	VIQMMDF	YDQFTKA	GTNATHCARATGATGGAYTT	GCYTTNGTRAAYTGRTCRTA	48	128	76.6	91	58.7587
Biv_328	XP_011421742.2_24610_25533	432	10	84	219	DSMGYAFT	QFRPEKDH	GAYWSNATGGGNTAYGCNTTYAC	TGRTCYTTYTCNGGNCKRAAYTG	2048	1024	0.632812	35.4545	63.1	96.5	24	286	ARQRFNI	NVSFQDL	GCNMGNCARMGNTTYAAYAT	ARRTCYTGRAANSWNACRTT	2048	2048	54	87.5	58.6614
Biv_329	XP_019919675.2_10353423_10355752	1284	6	289	708	KELDQAFN	VNDKEEIF	AARGARYTNGAYCARGCNTTYAA	AADATYTCYTCYTTRTCRTTNAC	1024	384	0.360775	57.5714	70.2	98	262	786	YHKAQND	KHAQCFD	TAYCAYAARGCNCARAAYGA	TCRAARCAYTGNGCRTGYTT	128	128	77.4	91.5	58.5592
Biv_330	XP_011444440.1_36336406_36337177	459	9	29	173	FCQRFYMI	KAFKDFEI	TTYTGYCARMGNTTYTAYATGAT	ATYTCRAARTCYTTRAANGCYTT	256	256	0.485507	25.5	67.4	89.5	9	208	NHVELYV	QEIVHHW	AAYCAYGTNGARYTNTAYGT	CARTGRTGNACDATYTCYTG	512	192	66.6	86	58.4075
Biv_331	XP_011445203.1_46165330_46166350	744	7	53	292	PDMHNAEI	DNLTDVLQ	CCNGAYATGCAYAAYGCNGARAT	TGNARNACRTCNGTNARRTTRTC	256	8192	0.532407	38	62.9	100	34	304	MNAFMVW	WQIELGN	ATGAAYGCNTTYATGGTNTG	TTNCCNARYTCDATYTGCCA	64	384	73.2	91	58.3716
Biv_332	XP_011418649.1_46383796_46385158	417	9	246	376	ALNRIHFN	DKRLKHEA	GCNYTNAAYMGNATHCAYTTYAA	GCYTCRTGYTTNARNCKYTTRTC	6144	2048	0.439024	21.3	58.3	95	233	385	SKLYQDA	NVMKAGW	WSNAARYTNTAYCARGAYGC	CANCCNGCYTTCATNACRTT	2048	256	66.4	90	58.2993
Biv_333	XP_011438000.2_49322843_49324486	897	8	182	472	LLHYCNFT	NIGYNYGE	YTNYTNCAYTAYTGYAAYTTYAC	TCNCCRTARTTRTANCCDATRTT	2048	768	0.605735	70.2222	61.7	91.5	133	495	SGWYFRN	WGDTVNI	WSNGGNTGGTAYTTYMGNAA	ATRTTNACNGTRTCNCCCCA	2048	256	65.2	94.5	58.1303
Biv_334	XP_034325339.1_54097231_54099184	1167	7	48	428	PYFKAMFT	TEIIEVYD	CCNTAYTTYAARGCNATGTTYAC	TCRTANACYTCDATDATYTCNGT	256	1152	0.706989	119.375	65.5	94	38	443	CHKNVLA	YQGMLPT	TGYCAYAARAAYGTNYTNGC	GTNGGNARCATNCCYTGRTA	512	512	65.1	93	58.1031
Biv_335	XP_011438823.2_41054342_41055806	501	9	82	240	YIFEVVTD	EDCFFALT	TAYATHTTYGARGTNGTNACNGA	GTNARNGCRAARAARCARTCYTC	1536	1024	0.519737	28.9	66	91	49	338	ICFRVVT	FMGGVML	ATHTGYTTYMGNGTNGTNAC	ARCATNACNCCNCCCATRAA	1536	256	59.2	92	58.0214
Biv_336	XP_011447641.2_7702923_7704311	639	10	47	251	LQLEKENQ	INLTVENQ	YTNCARYTNGARAARGARAAYCA	TGRTTYTCNACNGTNARRTTDAT	2048	3072	0.817259	60.4545	58	90.5	8	316	QLTETTN	DNENQKL	CARYTNACNGARACNACNAA	ARYTTYTGRTTYTCRTTRTC	2048	128	62.4	86	58.0095
Biv_337	XP_011416098.2_52489914_52490463	375	10	45	161	NDMGISTM	TDNLNCRQ	AAYGAYATGGGNATHWSNACNAT	TGNCKRCARTTNARRTTRTCNGT	3072	4096	0.281818	9.63636	53.2	98.5	37	176	ITYTGNT	VQDDVEL	ATHACNTAYACNGGNAAYAC	ARYTCNACRTCRTCYTGNAC	768	512	58.4	92	57.8986
Biv_338	XP_011422886.2_40540634_40541926	687	7	138	358	QTPEMFAF	YTLINTHE	CARACNCCNGARATGTTYGCNTT	TCRTGNGTRTTDATNARNGTRTA	512	3072	0.593301	50.25	64	96.5	35	392	KTAWTNY	KQFDQYL	AARACNGCNTGGACNAAYTA	ARRTAYTGRTCRAAYTGYTT	256	128	70.9	93	57.8737
Biv_339	XP_011451808.2_8966728_8968594	1659	5	79	623	HKRMHADC	FGQQTNLD	CAYAARMGNATGCAYGCNGAYTG	TCNARRTTNGTYTGYTGNCCRAA	512	2048	0.785567	179.5	65.8	100	59	634	KPFQCEV	KKHETDG	AARCCNTTYCARTGYGARGT	CCRTCNGTYTCRTGYTTYTT	128	128	73.4	95.5	57.7253
Biv_340	XP_011429310.2_48101588_48103294	774	9	282	531	GWTEGFTM	KWLYVKDT	GGNTGGACNGARGGNTTYACNAT	GTRTCYTTNACRTANARCCAYTT	1024	512	0.510288	44	64.1	92.5	195	539	IQLLVFW	CPMCHKK	ATHCARYTNYTNGTNTTYTG	TTYTTRTGRCACATNGGRCA	3072	64	64.6	84.5	57.6654
Biv_341	XP_034305270.1_24323636_24326919	1380	7	470	921	PQYADIKY	KKYDPVHN	CCNCARTAYGCNGAYATHAARTA	TTRTGNACNGGRTCRTAYTTYTT	768	512	0.676471	125.375	70.4	92	365	998	GKNLWID	DKTGQLH	GGNAARAAYYTNTGGATHGA	TGNARYTGNCCNGTYTTRTC	384	1024	69.3	84	57.6497
Biv_342	XP_034326144.1_26399182_26400478	960	7	93	404	CTPGHYCI	FCPANQTG	TGYACNCCNGGNCAYTAYTGYAT	CCNGTYTGRTTNGCNGGRCARAA	1024	1024	0.472131	58.375	68.8	93	61	414	TIGHYCP	CQPGEYC	ACNATHGGNCAYTAYTGYCC	CARTAYTCNCCNGGYTGRCA	384	256	70.9	90	57.576
Biv_343	XP_034301310.1_45413760_45414710	651	8	100	308	SLGWWENY	FMWVTFHI	WSNYTNGGNTGGTGGGARAAYTA	ATRTGRAANGTNACCCACATRAA	2048	128	0.686869	57	67.7	97	14	320	FAFYVLP	VERLVQT	TTYGCNTTYTAYGTNYTNCC	GTYTGNACNARNCKYTCNAC	1024	4096	53.4	94.5	57.4693
Biv_344	XP_034300295.1_40122158_40122981	444	9	55	194	YVIGGANP	PKPRHGHV	TAYGTNATHGGNGGNGCNAAYCC	ACRTGNCCRTGNCKNGGYTTNGG	3072	4096	0.548872	26.4	56.3	96.5	14	265	NTGLWYV	GMNRDGA	AAYACNGGNYTNTGGTAYGT	GCNCCRTCNCKRTTCATNCC	512	512	63.7	90.5	57.4206
Biv_345	XP_011447068.2_39017445_39018644	417	9	70	200	YIPEGFQT	AKASAMHN	TAYATHCCNGARGGNTTYCARAC	TTRTGCATNGCNSWNGCYTTNGC	768	4096	0.747967	36.3	54.3	93.5	62	215	PPIFGWG	HPKFREA	CCNCCNATHTTYGGNTGGGG	GCYTCNCKRAAYTTNGGRTG	384	512	65.1	93	57.4097
Biv_346	XP_011444598.2_16463595_16464697	573	8	39	221	VLAKCKET	NFPWENAD	GTNYTNGCNAARTGYAARGARAC	TCNGCRTTYTCCCANGGRAARTT	2048	256	0.4375	26	67.5	91.5	18	251	LNLKDHY	QWKKFTP	YTNAAYYTNAARGAYCAYTA	GGNGTRAAYTTYTTCCAYTG	1024	64	69.5	87	57.3024
Biv_347	XP_011441416.2_41767595_41768481	390	9	23	144	AVCDELHI	ENRTCHWG	GCNGTNTGYGAYGARYTNCAYAT	CCCCARTGRCANGTNCKRTTYTC	2048	512	0.464286	20.6	65.6	94.5	4	152	CLPQILN	FDSANWR	TGYYTNCCNCARATHYTNAA	CKCCARTTNGCNSWRTCRAA	3072	1024	53.5	93.5	57.2103
Biv_348	XP_011425982.2_26936046_26936880	399	7	50	174	SYFPEYAE	YPGAFNMT	WSNTAYTTYCCNGARTAYGCNGA	GTCATRTTRAANGCNCCNGGRTA	4096	512	0.491525	20.875	63	96.5	38	182	ALPECFN	TGPAHWE	GCNYTNCCNGARTGYTTYAA	TCCCARTGNGCNGGNCCNGT	1024	512	69.1	97	57.1674
Biv_349	XP_011454533.3_51570801_51572843	369	9	337	451	NSHALKYH	TKERCKAH	AAYWSNCAYGCNYTNAARTAYCA	TGNGCYTTRCANCKYTCYTTNGT	8192	2048	0.555556	24.9	57.2	93.5	222	510	LYHHKRG	DNLRVHM	YTNTAYCAYCAYAARMGNGG	ATRTGNACNCKNARRTTRTC	1024	2048	58.8	97	57.1507
Biv_350	XP_011442223.3_46154357_46155452	486	9	36	189	VKMVTRHQ	DDVDNLEP	GTNAARATGGTNACNMGNCAYCA	GGYTCNARRTTRTCNACRTCRTC	2048	1024	0.646259	38.7	58.5	97	17	239	GHGVSKQ	NAKQNIK	GGNCAYGGNGTNWSNAARCA	TTDATRTTYTGYTTNGCRTT	4096	192	57.5	92	57.1455
Biv_351	XP_019921047.2_22534576_22535651	558	9	39	216	AGRPINCP	YNFTYNVN	GCNGGNMGNCCNATHAAYTGYCC	TTNACRTTRTANGTRAARTTRTA	6144	512	0.568047	34.6	58.7	92.5	14	319	LDDTLHI	QPTGEIT	YTNGAYGAYACNYTNCAYAT	GTDATYTCNCCNGTNGGYTG	2048	768	58.7	95.5	57.1246
Biv_352	XP_034338595.1_28973275_28975855	750	8	311	552	TIQALKNK	EEKAATEI	ACNATHCARGCNYTNAARAAYAA	ATYTCNGTNGCNGCYTTYTCYTC	3072	1024	0.676596	62.5556	58.9	96	193	582	KAKLEGQ	MGKVEKS	AARGCNAARYTNGARGGNCA	SWYTTYTCNACYTTNCCCAT	1024	512	61.6	94.5	57.0813
Biv_353	XP_034337356.1_39245164_39246198	396	9	162	285	MELEPGWY	TFYDLRHI	ATGGARYTNGARCCNGGNTGGTA	ATRTGNCKNARRTCRTARAANGT	512	4096	0.547009	25.8	63.5	90.5	143	303	QDSRGGW	WDYHTVH	CARGAYWSNMGNGGNGGNTG	TGNACNGTRTGRTARTCCCA	8192	128	60.2	92	57.0691
Biv_354	XP_011455266.1_91321_92288	468	10	77	224	MIIDYAYT	FVEKVKVH	ATGATHATHGAYTAYGCNTAYAC	TGNACYTTNACYTTYTCNACRAA	288	1024	0.695035	33.9091	59.2	87.5	44	252	PYFRALF	YDLDMDE	CCNTAYTTYMGNGCNYTNTT	TCRTCCATRTCNARRTCRTA	4096	128	56.2	94.5	56.99
Biv_355	XP_019923720.1_4521754_4522305	483	9	23	175	LHHVGPHQ	FVAHVMDR	YTNCAYCAYGTNGGNCCNCAYCA	CKRTCCATNACRTGNGCNACRAA	4096	1024	0.818841	42.8	59.3	92.5	3	185	LTVTMGM	FWIFLFA	YTNACNGTNACNATGGGNAT	GCRAANARRAADATCCARAA	2048	192	60.1	92	56.8731
Biv_356	XP_011428990.2_33611987_33615132	1785	7	513	1099	ESGKEKQE	GEKEVKVS	GARWSNGGNAARGARAARCARGA	SWNACYTTNACYTCYTTYTCNCC	2048	4096	0.820841	202.625	50.4	90	367	1124	VWYKFND	VPPFDQN	GTNTGGTAYAARTTYAAYGA	TTYTGRTCRAANGGNGGNAC	64	512	72.7	92	56.816
Biv_357	XP_034313329.1_15419087_15419788	573	7	26	208	PIYNFEIW	NQANMAAL	CCNATHTAYAAYTTYGARATHTG	ARNGCNGCCATRTTNGCYTGRTT	576	1024	0.477273	35.875	63.7	100	6	217	IFVLGQY	APLFVTE	ATHTTYGTNYTNGGNCARTA	TCNGTNACRAANARNGGNGC	1536	4096	62.2	97	56.7762
Biv_358	XP_034312928.1_51877978_51879405	672	9	39	254	GKRVVEKP	CDVDIVFT	GGNAARMGNGTNGTNGARAARCC	GTRAANACDATRTCNACRTCRCA	4096	768	0.754808	60	59.2	93.5	6	278	AEILHGV	VYYPIVF	GCNGARATHYTNCAYGGNGT	AANACDATNGGRTARTANAC	1536	768	62	87	56.7305
Biv_359	XP_011445615.2_48276055_48281203	1563	7	582	1094	MNISVHDG	YNITRGNE	ATGAAYATHWSNGTNCAYGAYGG	TCRTTNCCNCKNGTDATRTTRTA	1536	3072	0.806	201	58.4	90	435	1211	GNELNHF	IDVQTGE	GGNAAYGARYTNAAYCAYTT	TCNCCNGTYTGNACRTCDAT	512	768	68.6	88	56.719
Biv_360	XP_011452739.2_20287037_20287852	528	8	90	257	GFFWQTVD	WFGGRVPP	GGNTTYTTYTGGCARACNGTNGA	GGNGGNACNCKNCCNCCRAACCA	512	4096	0.596273	38	61.8	96	80	274	AAQKVFN	PYTRKDH	GCNGCNCARAARGTNTTYAA	TGRTCYTTNCKNGTRTANGG	512	1024	67.2	87.5	56.641
Biv_361	XP_034305270.1_24320550_24323433	1449	8	271	745	GTTYVENN	YYEFDEVQ	GGNACNACNTAYGTNGARAAYAA	TGNACYTCRTCRAAYTCRTARTA	2048	256	0.632035	123.444	66.6	90	242	808	WRYSYGG	PCGFHVD	TGGMGNTAYWSNTAYGGNGG	TCNACRTGRAANCCRCANGG	2048	512	55.6	91	56.5947
Biv_362	XP_011426033.2_59390753_59391983	714	8	97	326	EITYYQWV	KKYLKIND	GARATHACNTAYTAYCARTGGGT	TCRTTDATYTTNARRTAYTTYTT	192	768	0.626126	56.1111	64	91	54	355	CWNPAEF	DGVFVLR	TGYTGGAAYCCNGCNGARTT	CKNARNACRAANACNCCRTC	128	4096	65.9	89.5	56.5804
Biv_363	XP_011411904.2_800333_800903	345	9	32	138	CDKEVAIK	KYIHSANV	TGYGAYAARGARGTNGCNATHAA	ACRTTNGCNSWRTGDATRTAYTT	768	3072	0.62	21.1	62.5	93	4	165	FQVDPRF	KIADFGL	TTYCARGTNGAYCCNMGNTT	ARNCCRAARTCNGCDATYTT	1024	768	64.3	85.5	56.4927
Biv_364	XP_011433649.1_50062175_50063564	759	8	127	371	CAPVYIAE	GWGPIPML	TGYGCNCCNGTNTAYATHGCNGA	ARCATNGGDATNGGNCCCCANCC	3072	1536	0.607595	62.1111	60.5	92	30	453	FGFVIGY	EDIELYF	TTYGGNTTYGTNATHGGNTA	AARTANARYTCDATRTCYTC	768	384	65	92	56.4867
Biv_365	XP_011420128.1_21870991_21872362	390	8	161	282	KVACRNAK	GWKKQKPL	AARGTNGCNTGYMGNAAYGCNAA	ARNGGYTTYTGYTTYTTCCANCC	4096	512	0.565217	25.8889	57.7	94.5	128	290	LACEADD	IFAYVHN	YTNGCNTGYGARGCNGAYGA	TTRTGNACRTANGCRAADAT	1024	384	67.6	93.5	56.4519
Biv_366	XP_011452670.1_16221501_16222740	1218	7	76	473	GQGAINEF	ACQEGLVN	GGNCARGGNGCNATHAAYGARTT	TTNACNARNCCYTCYTGRCANGC	1536	4096	0.667553	85	66.7	90.5	28	481	GQMYVYN	TWARPGK	GGNCARATGTAYGTNTAYAA	TTNCCNGGNCKNGCCCANGT	128	2048	67.5	92	56.4431
Biv_367	XP_034326616.1_32983391_32984096	651	10	13	221	KTVAIFFV	YYAAQFGI	AARACNGTNGCNATHTTYTTYGT	ATNCCRAAYTGNGCNGCRTARTA	1536	1024	0.65	42.5455	61.4	92.5	5	233	GPKLVPF	VDSQVDE	GGNCCNAARYTNGTNCCNTT	TCRTCNACYTGNSWRTCNAC	4096	2048	50.6	90.5	56.3527
Biv_368	XP_011455166.2_7242417_7243270	540	8	45	216	NFWILLCP	YVGFVIAE	AAYTTYTGGATHYTNYTNTGYCC	TCNGCDATNACRAANCCNACRTA	1536	3072	0.812903	54.5556	58.2	94	13	227	NKPPEFA	YIPSMGF	AAYAARCCNCCNGARTTYGC	AANCCCATNSWNGGDATRTA	256	1536	61.1	96.5	56.2883
Biv_369	XP_034300457.1_1581630_1583832	1887	5	77	697	ALQTNFFI	DFHNHCIK	GCNYTNCARACNAAYTTYTTYAT	TTDATRCARTGRTTRTGRAARTC	2048	192	0.509772	131	69.6	97.5	38	725	PCLHTFC	QFNAPTG	CCNTGYYTNCAYACNTTYTG	CCNGTNGGNGCRTTRAAYTG	1024	512	68	100	56.2214
Biv_370	XP_011425897.2_14608078_14609937	387	9	50	170	YLLMGYWP	IMTVLYFK	TAYYTNYTNATGGGNTAYTGGCC	TTRAARTANARNACNGTCATDAT	1024	1536	0.464912	20.1	61.2	87	18	181	DKQLQTI	ETEKRQK	GAYAARCARYTNCARACNAT	TTYTGNCKYTTYTCNGTYTC	512	512	62	94.5	56.2065
Biv_371	XP_011429714.2_17035256_17036064	396	9	112	235	GVTKNEAY	DELPYVFG	GGNGTNACNAARAAYGARGCNTA	CCRAANACRTANGGNARYTCRTC	2048	2048	0.681034	27.4	67.2	91	68	243	KYYSCFA	APLVDGI	AARTAYTAYWSNTGYTTYGC	ATNCCRTCNACNARNGGNGC	512	4096	55.2	90.5	56.196
Biv_372	XP_011428140.2_3384472_3385113	426	10	53	186	WLEYKFGF	DGIVWYTL	TGGYTNGARTAYAARTTYGGNTT	ARNGTRTACCANACDATNCCRTC	512	1536	0.692913	36.1818	67.3	89	39	204	IQRRTDG	VEMKLRR	ATHCARMGNMGNACNGAYGG	CKNCKNARYTTCATYTCNAC	3072	2048	54.4	84.5	56.1439
Biv_373	XP_034338484.1_3636178_3637291	429	9	120	254	LYNLWTCI	HWFAAFYY	YTNTAYAAYYTNTGGACNTGYAT	TARTARAANGCNGCRAACCARTG	2048	256	0.625	30.7	62.2	99	34	302	DSFLRKF	TTIGDLP	GAYWSNTTYYTNMGNAARTT	GGNARRTCNCCDATNGTNGT	8192	3072	50.6	91.5	56.0988
Biv_374	XP_034327413.1_38778743_38783005	1815	5	85	681	NREMQLDD	KNKIVDRF	AAYMGNGARATGCARYTNGAYGA	AANCKRTCNACDATYTTRTTYTT	1024	1536	0.517065	147.667	64.3	100	7	744	RQVAMMY	DKAPTHV	MGNCARGTNGCNATGATGTA	ACRTGNGTNGGNGCYTTRTC	256	512	70.1	98.5	56.0945
Biv_375	XP_034336348.1_54181719_54182583	504	10	66	225	SGKSKFMP	EWSNWLTP	WSNGGNAARWSNAARTTYATGCC	GGNGTNARCCARTTNSWCCAYTC	8192	2048	0.695946	48.5455	44.6	95.5	7	260	LKHWREA	YDTAFFL	YTNAARCAYTGGMGNGARGC	ARRAARAANGCNGTRTCRTA	512	512	64.5	89	56.0245
Biv_376	XP_011444266.2_49661447_49663544	474	10	171	320	GTRKAWFW	YELSMQEV	GGNACNMGNAARGCNTGGTTYTG	ACYTCYTGCATNSWNARYTCRTA	2048	2048	0.791367	45.4545	56.6	88.5	108	431	PYIYRPF	NYDYVFD	CCNTAYATHTAYMGNCCNTT	TCRAANACRTARTCRTARTT	1536	128	63.2	85.5	55.968
Biv_377	XP_011433043.2_30676296_30677488	753	6	89	331	IGRFCYED	YDDKWVSM	ATHGGNMGNTTYTGYTAYGARGA	ATNSWNACCCAYTTRTCRTCRTA	1536	1024	0.358852	23.8571	67.4	98	68	343	QQTIHIF	KACGDHP	CARCARACNATHCAYATHTT	GGRTGRTCNCCRCANGCYTT	288	256	69.6	98	55.9579
Biv_378	XP_011412071.2_41231922_41233266	405	8	313	439	KKMVRFAD	CDGPTDRF	AARAARATGGTNMGNTTYGCNGA	AANCKRTCNGTNGGNCCRTCRCA	1024	4096	0.583333	25.7778	61.9	99	303	476	NKTPPGT	YWDNNDG	AAYAARACNCCNCCNGGNAC	CCRTCRTTRTTRTCCCARTA	1024	32	64.5	86.5	55.9073
Biv_379	XP_034329566.1_2907828_2908836	705	6	35	261	EIKQLMGY	FNVGYHIE	GARATHAARCARYTNATGGGNTA	TCDATRTGRTANCCNACRTTRAA	768	768	0.452055	38.1429	70.2	95	15	269	WIYKEEP	HHDFPYI	TGGATHTAYAARGARGARCC	ATRTANGGRAARTCRTGRTG	48	128	72.7	93	55.7662
Biv_380	XP_011450076.2_33847860_33848737	432	9	77	212	AWFKNSFF	WGKKLTYV	GCNTGGTTYAARAAYWSNTTYTT	ACRTANGTNARYTTYTTNCCCCA	1024	1024	0.472868	23.1	53.8	92	13	285	VHVLMYE	VEFMTPK	GTNCAYGTNYTNATGTAYGA	TTNGGNGTCATRAAYTCNAC	512	256	69.5	88	55.7647
Biv_381	XP_011449866.2_32420303_32422035	642	6	37	242	FCEQCIDN	DTAIQFIA	TTYTGYGARCARTGYATHGAYAA	GCDATRAAYTGDATNGCNGTRTC	192	1152	0.241206	19.2857	67.3	99	13	310	DEFLTCK	KQVQEKL	GAYGARTTYYTNACNTGYAA	ARYTTYTCYTGNACYTGYTT	512	256	66.6	100	55.7609
Biv_382	XP_011428253.1_35679723_35680806	420	7	113	244	ERYVYVCH	CITPDAIM	GARMGNTAYGTNTAYGTNTGYCA	ATDATNGCRTCNGGNGTDATRCA	2048	2304	0.632	34.5	63	91.5	91	288	YAHYVFN	YCIFNTI	TAYGCNCAYTAYGTNTTYAA	ATNGTRTTRAADATRCARTA	256	192	71.6	94	55.7102
Biv_383	XP_011412873.1_46258370_46259532	390	7	66	187	DAFLLKHV	KHPEIGTT	GAYGCNTTYYTNYTNAARCAYGT	GTNGTNCCDATYTCNGGRTGYTT	4096	1536	0.33913	14	60	95.5	51	201	IKQVEFY	FEKHEHA	ATHAARCARGTNGARTTYTA	GCRTGYTCRTGYTTYTCRAA	192	64	73.8	93	55.708
Biv_384	XP_011446094.2_40014444_40015650	660	7	102	313	AFTVERYI	HYACNFYI	GCNTTYACNGTNGARMGNTAYAT	ATRTARAARTTRCANGCRTARTG	4096	256	0.637363	48.375	66.7	94.5	22	325	VIGFPGN	GKIFRQE	GTNATHGGNTTYCCNGGNAA	TCYTGNCKRAADATYTTNCC	1536	768	66.1	91	55.6018
Biv_385	XP_034302869.1_51022937_51023984	579	7	106	290	FRPEEIQV	HKEFNKEY	TTYMGNCCNGARGARATHCARGT	TAYTCYTTRTTRAAYTCYTTRTG	1536	128	0.558282	35.25	67	96.5	17	311	MTFQDRQ	YIGEEGK	ATGACNTTYCARGAYMGNCA	TTNCCYTCYTCNCCDATRTA	256	384	64.9	91	55.4861
Biv_386	XP_034312455.1_31629071_31630534	633	6	148	350	MLFQIACE	TFIVVNMF	ATGYTNTTYCARATHGCNTGYGA	AACATRTTNACNACDATRAANGT	768	768	0.484694	41.1429	65.8	93	103	379	EFTVYNP	YEIVDFM	GARTTYACNGTNTAYAAYCC	ATRAARTCNACDATYTCRTA	256	192	74	96.5	55.3393
Biv_387	XP_019929664.2_25432088_25433078	831	9	26	294	EDAVLTPC	EHDVHMLV	GARGAYGCNGTNYTNACNCCNTG	ACNARCATRTGNACRTCRTGYTC	8192	512	0.662835	67.9	61.5	94.5	13	305	DPNLICG	FASNWFS	GAYCCNAAYYTNATHTGYGG	SWRAACCARTTNSWNGCRAA	768	2048	50.4	91	55.3183
Biv_388	XP_034336355.1_54229155_54230259	441	9	84	222	REHFTKNE	HTSFDHLC	MGNGARCAYTTYACNAARAAYGA	CANARRTGRTCRAANSWNGTRTG	1024	8192	0.75969	31.6	56.6	87.5	42	327	YGYQKWT	DKQAWML	TAYGGNTAYCARAARTGGAC	ARCATCCANGCYTGYTTRTC	64	64	73.6	83.5	55.2778
Biv_389	XP_011422821.2_10113529_10114645	369	10	163	277	MTLRDLYC	FGVDLETV	ATGACNYTNMGNGAYYTNTAYTG	ACNGTYTCNARRTCNACNCCRAA	8192	4096	0.462963	17.7273	54.9	92.5	114	314	AKKPLQI	GIYRLCG	GCNAARAARCCNYTNCARAT	CCRCANARNCKRTADATNCC	1024	3072	56.9	90.5	55.1095
Biv_390	XP_034338133.1_22861174_22861784	678	9	11	228	VWVSGTKP	KGDWAGVE	GTNTGGGTNWSNGGNACNAARCC	TCNACNCCNGCCCARTCNCCYTT	8192	1024	0.671569	47.3	56.5	89	3	242	DDFIIGD	GKNDGAV	GAYGAYTTYATHATHGGNGA	ACNGCNCCRTCRTTYTTNCC	288	512	62.1	91.5	55.1075
Biv_391	XP_011438290.1_17391731_17392760	543	10	114	286	RCHAVLCK	IDLEIGND	MGNTGYCAYGCNGTNYTNTGYAA	TCRTTNCCDATYTCNARRTCDAT	8192	2304	0.647436	35.1818	56.6	97	104	311	HEGKKMK	GDSDDES	CAYGARGGNAARAARATGAA	SWYTCRTCRTCNSWRTCNCC	64	4096	47.3	92	55.0983
Biv_392	XP_019921047.2_22529343_22530194	567	9	45	225	ECTFLRDM	AWKREKWL	GARTGYACNTTYYTNMGNGAYAT	ARCCAYTTYTCNCKYTTCCANGC	4096	512	0.810345	62.4	59.5	88.5	21	279	YTGEIRP	DCNNIRF	TAYACNGGNGARATHMGNCC	AANCKDATRTTRTTRCARTC	1536	384	64.4	85	55.0765
Biv_393	XP_034299801.1_6350553_6351275	516	7	68	231	FFKGIVYA	KTAHSFDQ	TTYTTYAARGGNATHGTNTAYGC	TGRTCRAANSWRTGNGCNGTYTT	768	4096	0.633333	35.5	59.9	95.5	60	242	RFYRNGD	DITEAIK	MGNTTYTAYMGNAAYGGNGA	TTDATNGCYTCNGTDATRTC	2048	576	63.8	99	55.0627
Biv_394	XP_011421952.2_40372395_40373518	1059	7	56	400	YDGICEWE	KMKGLRKI	TAYGAYGGNATHTGYGARTGGGA	ATYTTNCKNARNCCYTTCATYTT	192	2048	0.780255	101.875	63.1	91	8	417	EEIYKEF	AIKLQLT	GARGARATHTAYAARGARTT	GTNARYTGNARYTTDATNGC	96	3072	60.9	96	55.0392
Biv_395	XP_034314226.1_980058_980527	402	9	13	138	FEELLKNG	FVEPLTFD	TTYGARGARYTNYTNAARAAYGG	TCRAANGTNARNGGYTCNACRAA	2048	4096	0.57265	17.7	55.6	89	4	161	ENTKLHI	IYNRTLD	GARAAYACNAARYTNCAYAT	TCNARNGTNCKRTTRTADAT	512	3072	64	93.5	55.0364
Biv_396	XP_011432150.2_6981975_6983505	705	8	69	295	LFGVFDGH	FGDARYKW	YTNTTYGGNGTNTTYGAYGGNCA	CAYTTRTANCKNGCRTCNCCRAA	4096	2048	0.803653	76.6667	62.9	88.5	39	347	ANNPIED	EPEVIHH	GCNAAYAAYCCNATHGARGA	TGRTGDATNACYTCNGGYTC	384	384	67.6	85	54.9712
Biv_397	XP_011447726.2_9542525_9544163	1221	7	78	476	EIYFLNTN	GYLCQMEP	GARATHTAYTTYYTNAAYACNAA	GGYTCCATYTGRCANARRTANCC	1536	512	0.69086	109.375	63.9	96.5	64	485	IGVCACD	AHFGLGS	ATHGGNGTNTGYGCNTGYGA	SWNCCNARNCCRAARTGNGC	768	8192	58.6	91	54.9702
Biv_398	XP_034326144.1_26404778_26405909	681	6	66	284	DCPPGYYC	CPNGTYTN	GAYTGYCCNCCNGGNTAYTAYTG	TTNGTRTANGTNCCRTTNGGRCA	1024	2048	0.485849	39.5714	60.4	96	31	298	AGFYCPN	CYDCPEG	GCNGGNTTYTAYTGYCCNAA	CCYTCNGGRCARTCRTARCA	512	128	72.8	99	54.9097
Biv_399	XP_011420526.2_5449921_5450849	450	7	21	162	KLRPEDFQ	KFVEDDIV	AARYTNMGNCCNGARGAYTTYCA	ACDATRTCRTCYTCNACRAAYTT	4096	384	0.435115	23.125	66	97.5	13	268	MGYVDKY	TDTQLPM	ATGGGNTAYGTNGAYAARTA	ATNGGNARYTGNGTRTCNGT	128	2048	66.6	89	54.909
Biv_400	XP_034301285.1_45169019_45169858	501	7	92	250	FKDFVPMQ	AHYVIDSI	TTYAARGAYTTYGTNCCNATGCA	ATNSWRTCDATNACRTARTGNGC	256	6144	0.486842	28.375	63.2	97	61	262	HIKAITE	EVVEDIN	CAYATHAARGCNATHACNGA	TTDATRTCYTCNACNACYTC	576	384	66	92	54.7865
Biv_401	XP_034304666.1_5376911_5377840	447	10	120	260	ADNSCLFT	QAMEIASE	GCNGAYAAYWSNTGYYTNTTYAC	TCNSWNGCDATYTCCATNGCYTG	8192	3072	0.604478	29.9091	51.2	91	48	300	RQGYPPK	HAKATGH	MGNCARGGNTAYCCNCCNAA	TGNCCNGTNGCYTTNGCRTG	2048	1024	62	88.5	54.7652
Biv_402	XP_034308698.1_17280819_17281929	816	8	85	348	TKVCLNIF	KGTQHTSD	ACNAARGTNTGYYTNAAYATHTT	TCNSWNGTRTGYTGNGTNCCYTT	3072	8192	0.582645	55.2222	60.5	94	76	360	GATMPGK	GYFALHR	GGNGCNACNATGCCNGGNAA	CKRTGNARNGCRAARTANCC	1024	2048	63.3	87.5	54.5816
Biv_403	XP_011424903.2_8517249_8518591	777	7	53	303	KHDGNEYE	MGVNKLSD	AARCAYGAYGGNAAYGARTAYGA	TCNSWNARYTTRTTNACNCCCAT	256	8192	0.683721	61.375	65	96.5	5	314	NKNTQRK	MIRDITG	AAYAARAAYACNCARMGNAA	CCNGTDATRTCNCKDATCAT	512	576	60.5	92	54.548
Biv_404	XP_034312827.1_54233813_54236294	1410	5	260	721	TNHALDQF	QHRMRPEI	ACNAAYCAYGCNYTNGAYCARTT	ATYTCNGGNCKCATNCKRTGYTG	2048	2048	0.881517	192.333	62.2	100	214	869	IQGPPGT	VDNFQGE	ATHCARGGNCCNCCNGGNAC	TCNCCYTGRAARTTRTCNAC	1536	256	65	95.5	54.403
Biv_405	XP_019927687.1_20793487_20795244	1479	5	42	526	VEREQKHA	QKYENEKV	GTNGARMGNGARCARAARCAYGC	ACYTTYTCRTTYTCRTAYTTYTG	1024	128	0.555794	108.333	67	97.5	26	567	KKIVDKN	CDEYVTQ	AARAARATHGTNGAYAARAA	TGNGTNACRTAYTCRTCRCA	192	256	70.2	97	54.3964
Biv_406	XP_034328425.1_33930049_33932807	537	7	428	598	PHYLFFEQ	FWVDVENY	CCNCAYTAYYTNTTYTTYGARCA	TARTTYTCNACRTCNACCCARAA	1024	256	0.82716	55.625	69.1	89	415	662	CIWDFCG	YVFIRPA	TGYATHTGGGAYTTYTGYGG	GCNGGNCKDATRAANACRTA	48	1536	68.6	87	54.218
Biv_407	XP_011453228.2_9587429_9589338	582	9	261	446	QKYRELWN	QMKADSGY	CARAARTAYMGNGARYTNTGGAA	TANCCNSWRTCNGCYTTCATYTG	1024	2048	0.753012	52.8	63.4	94.5	182	546	VLKITEF	EYSRERQ	GTNYTNAARATHACNGARTT	TGNCKYTCNCKNSWRTAYTC	1536	8192	51.9	86.5	54.2018
Biv_408	XP_034333767.1_45752239_45754423	753	7	385	627	LLKFNADP	WGADPDLE	YTNYTNAARTTYAAYGCNGAYCC	TCNARRTCNGGRTCNGCNCCCCA	4096	2048	0.818182	86.875	61.4	90	303	691	YRNDIDG	FYNTMSH	TAYMGNAAYGAYATHGAYGG	TGNSWCATNGTRTTRTARAA	384	512	64.8	94	54.1704
Biv_409	XP_011432889.2_55720332_55721000	411	7	33	161	VHAFQTAE	FYPWHTSG	GTNCAYGCNTTYCARACNGCNGA	CCNSWNGTRTGCCANGGRTARAA	2048	2048	0.442623	20.5	64.1	91	25	188	PDVDIPN	FNQFDLY	CCNGAYGTNGAYATHCCNAA	TANARRTCRAAYTGRTTRAA	768	256	66.8	95	54.0139
Biv_410	XP_011437029.2_287848_289262	489	8	64	218	DIEWVWHC	WHTHQLHP	GAYATHGARTGGGTNTGGCAYTG	GGRTGNARYTGRTGNGTRTGCCA	96	512	0.755396	51.4444	66.6	91.5	43	278	YEKLWLP	GAMYRGK	TAYGARAARYTNTGGYTNCC	TTNCCNCKRTACATNGCNCC	512	1024	58	88	53.9632
Biv_411	XP_011433817.2_20503577_20506554	2064	4	221	900	TKPILMCF	NFQLHCKT	ACNAARCCNATHYTNATGTGYTT	GTYTTRCARTGNARYTGRAARTT	1536	512	0.532773	144.8	68.8	100	72	917	DGKIVYN	VNHIKEG	GAYGGNAARATHGTNTAYAA	CCYTCYTTDATRTGRTTNAC	384	192	73.6	98	53.855
Biv_412	XP_011429918.2_61126092_61128018	1353	10	291	733	FPEISPEE	AELTIDQL	TTYCCNGARATHWSNCCNGARGA	ARYTGRTCDATNGTNARYTCNGC	6144	6144	0.822751	115.455	45.8	97.5	149	753	LFDEEYY	PTPSQAT	YTNTTYGAYGARGARTAYTA	GTNGCYTGNSWNGGNGTNGG	256	8192	53	85	53.8066
Biv_413	XP_034322944.1_2464333_2465330	501	6	43	201	DMQECFMK	KYLLFTMI	GAYATGCARGARTGYTTYATGAA	ATCATNGTRAANARNARRTAYTT	32	2048	0.278146	13.4286	66.6	98	32	214	YCPIDVE	IFLAVYT	TAYTGYCCNATHGAYGTNGA	GTRTANACNGCNARRAADAT	384	1536	67.5	95	53.5905
Biv_414	XP_011433924.2_13168490_13170617	1428	6	57	524	DLRQHMKF	GDYVEING	GAYYTNMGNCARCAYATGAARTT	CCRTTDATYTCNACRTARTCNCC	1024	768	0.642523	115.714	68.1	91.5	13	534	CANENPD	YKVEIST	TGYGCNAAYGARAAYCCNGA	GTNSWDATYTCNACYTTRTA	256	1536	65.6	90.5	53.4562
Biv_415	XP_011415339.2_2754329_2755614	783	8	117	369	DIFYIPAY	FCLQPPGD	GAYATHTTYTAYATHCCNGCNTA	TCNCCNGGNGGYTGNARRCARAA	1152	4096	0.848214	86.4444	60.9	93.5	8	390	IYIYDLP	GCIPVLF	ATHTAYATHTAYGAYYTNCC	AANARNACNGGDATRCANCC	576	3072	59.6	85	53.4495
Biv_416	XP_011430388.2_52091641_52092386	375	10	43	159	RYYQATCN	AWLYKSFN	MGNTAYTAYCARGCNACNTGYAA	TTRAANSWYTTRTANARCCANGC	2048	4096	0.785047	33.0909	59.5	85.5	23	167	IFSDCGD	FWCHCRR	ATHTTYWSNGAYTGYGGNGA	CKNCKRCARTGRCACCARAA	1536	256	59.3	85	53.4418
Biv_417	XP_034302277.1_8468626_8469778	495	9	29	185	INRGNWYW	DNTYRWWI	ATHAAYMGNGGNAAYTGGTAYTG	ATCCACCANCKRTANGTRTTRTC	768	256	0.702703	48.8	65.9	93	3	193	LVFGGNG	YQLWIRL	YTNGTNTTYGGNGGNAAYGG	ARNCKDATCCANARYTGRTA	2048	1536	53.9	82	53.4139
Biv_418	XP_011443671.1_32983467_32984408	429	8	36	170	TLFAEDEP	QGKMEERL	ACNYTNTTYGCNGARGAYGARCC	ARNCKYTCYTCCATYTTNCCYTG	2048	1024	0.601562	30.5556	63.7	92.5	1	208	KTETELP	TPFDIYE	AARACNGARACNGARYTNCC	TCRTADATRTCRAANGGNGT	1024	384	62.2	86.5	53.4051
Biv_419	XP_034303691.1_58730100_58731204	426	7	81	214	TNFVDSYK	MEDEWFYD	ACNAAYTTYGTNGAYWSNTAYAA	TCRTARAACCAYTCRTCYTCCAT	4096	32	0.755906	35.375	63.8	94.5	10	275	LKQEQLF	KNNMHCF	YTNAARCARGARCARYTNTT	AARCARTGCATRTTRTTYTT	1024	32	67.3	88	53.3987
Biv_420	XP_011415697.1_9843113_9844310	603	10	111	303	YIAVCHPF	EEICLSNY	TAYATHGCNGTNTGYCAYCCNTT	TARTTNSWNARRCADATYTCYTC	1536	6144	0.728814	57.0909	61.4	90	20	317	GLIGNPI	YYITGSY	GGNYTNATHGGNAAYCCNAT	TANSWNCCNGTDATRTARTA	3072	3072	51.4	83.5	53.2564
Biv_421	XP_034336114.1_46901928_46902473	360	6	37	148	NIAKYPFD	GEKMTLAV	AAYATHGCNAARTAYCCNTTYGA	ACNGCNARNGTCATYTTYTCNCC	768	2048	0.409524	21.1429	69.3	96	20	168	GQLIWEP	VNEVMPK	GGNCARYTNATHTGGGARCC	TTNGGCATNACYTCRTTNAC	384	256	68.3	91.5	53.1976
Biv_422	NP_001292230.1_25974609_25975221	348	10	19	126	AAVQAAKD	NPELQGHL	GCNGCNGTNCARGCNGCNAARGA	ARRTGNCCYTGNARYTCNGGRTT	4096	4096	0.0693069	2.54545	51	99.5	1	136	TCVPLPK	VTQSAFG	ACNTGYGTNCCNYTNCCNAA	CCRAANGCNSWYTGNGTNAC	4096	4096	52.8	88.5	53.1
Biv_423	XP_034305269.1_24272049_24273962	618	6	26	223	GHMVKPEE	FFCYRWLL	GGNCAYATGGTNAARCCNGARGA	ARNARCCANCKRTARCARAARAA	512	2048	0.47644	37.5714	63	97	12	244	PMTDMEF	YMLEVMW	CCNATGACNGAYATGGARTT	CACATNACYTCNARCATRTA	64	128	71.5	91.5	53.0838
Biv_424	XP_034308715.1_17507001_17508756	612	9	72	267	TTLQMFYK	PFTTWKGL	ACNACNYTNCARATGTTYTAYAA	ARNCCYTTCCANGTNGTRAANGG	1024	2048	0.698413	51.3	64.5	91.5	57	314	VPLVVFY	FGKLFIT	GTNCCNYTNGTNGTNTTYTA	GTDATRAANARYTTNCCRAA	4096	768	56.7	81	53.0712
Biv_425	XP_011439437.1_48514998_48515606	537	7	18	188	VFVLNLHH	DYEIIQDW	GTNTTYGTNYTNAAYYTNCAYCA	CARTCYTGDATDATYTCRTARTC	8192	288	0.797386	51.75	58.2	94.5	1	199	IYLTIVM	AQVVDRI	ATHTAYYTNACNATHGTNAT	ATNCKRTCNACNACYTGNGC	2304	2048	61	97	52.9875
Biv_426	XP_019927317.2_13537299_13538313	462	8	102	247	GNVFTANE	WFNSIIAA	GGNAAYGTNTTYACNGCNAAYGA	GCNGCDATDATNSWRTTRAACCA	2048	2304	0.561151	30.3333	57.3	90	90	304	YVGGAAP	VMVDNRQ	TAYGTNGGNGGNGCNGCNCC	TGNCKRTTRTCNACCATNAC	2048	512	59.7	96.5	52.8556
Biv_427	XP_011419700.2_23552167_23553796	1143	9	80	452	YIKSLMTF	GQIPIECY	TAYATHAARWSNYTNATGACNTT	TARCAYTCDATNGGDATYTGNCC	6144	1152	0.650138	85.7	58.4	89.5	61	493	IINTASH	GHEHHNA	ATHATHAAYACNGCNWSNCA	GCRTTRTGRTGYTCRTGNCC	4608	128	53.1	88	52.6649
Biv_428	XP_034301592.1_23790617_23793466	1659	5	205	749	HQIHTIPD	EIMWYADN	CAYCARATHCAYACNATHCCNGA	TTRTCNGCRTACCACATDATYTC	1152	96	0.604869	146.667	70.3	91	61	848	SFPVGGT	KFDLCYE	WSNTTYCCNGTNGGNGGNAC	TCRTARCANARRTCRAAYTT	8192	256	60.6	100	52.6191
Biv_429	XP_034305055.1_26494864_26495799	351	10	85	193	GTDEFLQA	AMRERDER	GGNACNGAYGARTTYYTNCARGC	CKYTCRTCNCKYTCNCKCATNGC	2048	4096	0.68	23.4545	51.7	89	59	225	SNPGEEK	FKANEKL	WSNAAYCCNGGNGARGARAA	ARYTTYTCRTTNGCYTTRAA	2048	256	64.2	83.5	52.6015
Biv_430	XP_011450733.2_30360548_30362888	1818	5	126	723	LPATINKA	DNKIKAFP	YTNCCNGCNACNATHAAYAARGC	GGRAANGCYTTDATYTTRTTRTC	6144	384	0.529611	137.5	65.4	93.5	55	763	IWKNEEI	GEVQTDA	ATHTGGAARAAYGARGARAT	GCRTCNGTYTGNACYTCNCC	48	512	69.9	94	52.5887
Biv_431	XP_019923778.2_33471825_33473736	480	7	403	554	LELHIGKT	NFIGDDGM	YTNGARYTNCAYATHGGNAARAC	ATNCCRTCRTCNCCDATRAARTT	6144	768	0.65035	41.375	61.4	92	319	637	PVVELEK	MCGITND	CCNGTNGTNGARYTNGARAA	TCRTTNGTDATNCCRCACAT	2048	192	66.1	91	52.5121
Biv_432	XP_034324517.1_30081320_30082063	645	6	14	220	AGGVPHYT	NKEWQPYA	GCNGGNGGNGTNCCNCAYTAYAC	GCRTANGGYTGCCAYTCYTTRTT	4096	128	0.636364	53.2857	69.3	95	2	244	FQNIEHV	NPYLSED	TTYCARAAYATHGARCAYGT	TCYTCNSWNARRTANGGRTT	96	4096	63.3	92	52.5085
Biv_433	XP_011441573.2_29395031_29396213	558	7	43	220	VCCVNVGD	ENPQLYVR	GTNTGYTGYGTNAAYGTNGGNGA	CKNACRTANARYTGNGGRTTYTC	2048	4096	0.508772	31	58.2	92	23	250	GLTTMCA	PGKLDHA	GGNYTNACNACNATGTGYGC	GCRTGRTCNARYTTNCCNGG	1024	1024	62	99	52.3625
Biv_434	XP_011440259.2_33701921_33703448	447	8	342	482	LDVILYWC	FHFAMEAG	YTNGAYGTNATHYTNTAYTGGTG	CCNGCYTCCATNGCRAARTGRAA	3072	256	0.439394	20.2222	64.3	94.5	241	490	IGRDLAY	IKSEQGR	ATHGGNMGNGAYYTNGCNTA	CKNCCYTGYTCNSWYTTDAT	6144	3072	53.2	91	52.2452
Biv_435	XP_011455445.1_52523170_52524511	492	8	119	274	ETPARPFW	WNGPLVLA	GARACNCCNGCNMGNCCNTTYTG	GCNARNACNARNGGNCCRTTCCA	8192	8192	0.680272	42.5556	57.8	87.5	77	287	LEFKFDI	PCLYDVL	YTNGARTTYAARTTYGAYAT	ARNACRTCRTANARRCANGG	256	2048	62.8	92	52.0537
Biv_436	XP_034310144.1_23390322_23390861	369	8	27	141	CSMDVRYF	EKISMGIT	TGYWSNATGGAYGTNMGNTAYTT	GTDATNCCCATNSWDATYTTYTC	4096	2304	0.527778	21.4444	53.9	93	11	154	ADGNVTW	TVFLMIV	GCNGAYGGNAAYGTNACNTG	ACDATCATNARRAANACNGT	1024	768	65.3	90	51.9897
Biv_437	XP_019918701.2_37675185_37677790	1065	5	188	534	YPIAGFTH	FWVAPEIL	TAYCCNATHGCNGGNTTYACNCA	ARDATYTCNGGNGCNACCCARAA	3072	1536	0.767647	131	68	93.5	56	610	VIARADK	MEIAWTD	GTNATHGCNMGNGCNGAYAA	TCNGTCCANGCDATYTCCAT	3072	96	68.5	91.5	51.9655
Biv_438	XP_034300843.1_48214330_48214967	351	7	41	149	TKDASDEF	TYCDQASW	ACNAARGAYGCNWSNGAYGARTT	CANSWNGCYTGRTCRCARTANGT	4096	4096	0.343137	15.25	57.3	95.5	22	163	NLVIMIG	KPIQGVW	AAYYTNGTNATHATGATHGG	CANACNCCYTGDATNGGYTT	576	768	67	92	51.9652
Biv_439	XP_011435831.1_32283915_32284721	573	9	12	194	KIFCMWYA	QENPEFND	AARATHTTYTGYATGTGGTAYGC	TCRTTRAAYTCNGGRTTYTCYTG	48	256	0.403409	23.4	72.9	85.5	1	205	YGHSTPQ	VCSCSCY	TAYGGNCAYWSNACNCCNCA	TARCANSWRCANSWRCANAC	4096	8192	36.6	98.5	51.768
Biv_440	XP_034334336.1_38373501_38374261	603	7	16	208	PEDLPPFP	NFDKAAFL	CCNGARGAYYTNCCNCCNTTYCC	ARRAANGCNGCYTTRTCRAARTT	4096	1024	0.745856	53.75	50	91.5	1	231	ANMCFVD	ETQMFAT	GCNAAYATGTGYTTYGTNGA	GTNGCRAACATYTGNGTYTC	128	128	73.5	92	51.7263
Biv_441	XP_034299938.1_7668293_7669088	372	5	112	227	MHDTECDP	EAYFAVQP	ATGCAYGAYACNGARTGYGAYCC	GGYTGNACNGCRAARTANGCYTC	128	1024	0.146789	7.66667	67.7	95	1	257	MKHDGLY	VWFCNQR	ATGAARCAYGAYGGNYTNTA	CKYTGRTTRCARAACCANAC	256	128	70.3	100	51.4165
Biv_442	XP_011452523.2_40823604_40824960	411	8	72	200	YLVANMGD	NFLAANIH	TAYYTNGTNGCNAAYATGGGNGA	TGDATRTTNGCNGCNARRAARTT	2048	3072	0.639344	34.4444	61.8	88.5	3	217	DIIVFPE	GIYTPDG	GAYATHATHGTNTTYCCNGA	CCRTCNGGNGTRTADATNCC	576	768	65.8	83	51.3337
Biv_443	XP_011439679.2_43466291_43467446	606	7	102	295	AWIVVAFT	FYMNYCIN	GCNTGGATHGTNGTNGCNTTYAC	TTDATRCARTARTTCATRTARAA	1536	96	0.763736	56.5	64.7	92	56	303	FYVTVEW	FFLYSIT	TTYTAYGTNACNGTNGARTG	GTDATNSWRTANARRAARAA	512	3072	58.7	90	51.2537
Biv_444	XP_011422821.2_10108891_10110359	1173	7	43	425	DRQEGVFI	GFASDYET	GAYMGNCARGARGGNGTNTTYAT	GTYTCRTARTCNSWNGCRAANCC	2048	4096	0.681199	96.75	58.8	92	30	433	QTLGFYI	YAGAMSD	CARACNYTNGGNTTYTAYAT	TCNSWCATNGCNCCNGCRTA	1024	2048	60.2	90	51.2289
Biv_445	XP_011426789.2_45470238_45471471	819	5	145	409	AVCHPFKA	TNFMQALN	GCNGTNTGYCAYCCNTTYAARGC	TTNARNGCYTGCATRAARTTNGT	1024	1024	0.730612	90.6667	65.7	93.5	85	420	VSDFMFC	NFILYCA	GTNWSNGAYTTYATGTTYTG	GCRCARTANARDATRAARTT	512	384	65.6	98.5	51.1701
Biv_446	XP_011428534.2_18612662_18613226	438	6	23	160	FQKMLGFV	DPDNQHVF	TTYCARAARATGYTNGGNTTYGT	AANACRTGYTGRTTRTCNGGRTC	512	512	0.526718	28.2857	65.4	89	5	169	PADIVFI	VNNFDAL	CCNGCNGAYATHGTNTTYAT	ARNGCRTCRAARTTRTTNAC	768	512	65.9	97.5	50.9943
Biv_447	XP_011433543.2_20976090_20976665	357	7	38	148	DIPEVNWV	IFRIKDLD	GAYATHCCNGARGTNAAYTGGGT	TCNARRTCYTTDATNCKRAADAT	384	4608	0.586538	24.875	60.4	89.5	30	170	TDVMARG	KMPELKG	ACNGAYGTNATGGCNMGNGG	CCYTTNARYTCNGGCATYTT	1024	256	63	95	50.9326
Biv_448	XP_034329567.1_2907831_2908836	708	5	39	266	IKKLMGYD	FNVGYHIE	ATHAARAARYTNATGGGNTAYGA	TCDATRTGRTANCCNACRTTRAA	768	768	0.356164	31.5	69	97.5	19	274	VFKEEPH	HHDFPYI	GTNTTYAARGARGARCCNCA	ATRTANGGRAARTCRTGRTG	256	128	72.2	90	50.8723
Biv_449	XP_019927175.1_24863983_24864579	417	5	54	184	IIQACCNF	GCRPFLDE	ATHATHCARGCNTGYTGYAAYTT	TCRTCNARRAANGGNCKRCANCC	576	8192	0.33871	21.1667	62.1	96.5	34	192	ITQENAQ	AMKYHIL	ATHACNCARGARAAYGCNCA	ARDATRTGRTAYTTCATNGC	384	192	71.2	100	50.8711
Biv_450	XP_034314405.1_23698253_23699327	1095	5	15	371	ASFVFNGF	AFYVDLHG	GCNWSNTTYGTNTTYAAYGGNTT	CCRTGNARRTCNACRTARAANGC	8192	2048	0.594203	87	57	97.5	7	385	RVHPGET	CFIYGNY	MGNGTNCAYCCNGGNGARAC	TARTTNCCRTADATRAARCA	2048	192	68	100	50.7981
Biv_451	XP_011453760.2_28344685_28345237	510	7	15	176	PLSMHYCG	IHQRGTVV	CCNYTNWSNATGCAYTAYTGYGG	ACNACNGTNCCNCKYTGRTGDAT	4096	6144	0.891156	65	57	89.5	3	184	AHKEFRF	VMKFLYD	GCNCAYAARGARTTYMGNTT	TCRTANARRAAYTTCATNAC	512	256	67.5	89	50.7172
Biv_452	XP_011450882.2_21985906_21988112	1038	6	244	581	DIIGLEFP	YFVLQHLP	GAYATHATHGGNYTNGARTTYCC	GGNARRTGYTGNARNACRAARTA	2304	4096	0.804954	116.857	58.1	92	233	602	MATQFCK	NMMCASE	ATGGCNACNCARTTYTGYAA	TCNSWNGCRCACATCATRTT	128	256	70.1	87	50.6313
Biv_453	XP_034302960.1_3401708_3402969	846	6	64	337	CWISNTYY	KFAEEYLR	TGYTGGATHWSNAAYACNTAYTA	CKNARRTAYTCYTCNGCRAAYTT	1536	2048	0.614232	70.4286	59.3	94	41	371	GNPIECW	WKTFKEE	GGNAAYCCNATHGARTGYTG	TCYTCYTTRAANGTYTTCCA	384	64	74.1	84.5	50.5356
Biv_454	XP_034303311.1_54244889_54246035	972	6	26	341	NRDITDHM	HIQAMQQR	AAYMGNGAYATHACNGAYCAYAT	CKYTGYTGCATNGCYTGDATRTG	1536	384	0.733333	77.4286	64.3	99	6	475	FLAAREG	HYLTPSP	TTYYTNGCNGCNMGNGARGG	GGNSWNGGNGTNARRTARTG	4096	8192	48.8	99	50.5161
Biv_455	XP_011429189.2_20315937_20317535	1272	6	81	496	HGAVEICA	PHKKNQNT	CAYGGNGCNGTNGARATHTGYGC	GTRTTYTGRTTYTTYTTRTGNGG	1536	256	0.610294	116.571	64.8	90	49	525	TPFLCAV	IQVEAAL	ACNCCNTTYYTNTGYGCNGT	ARNGCNGCYTCNACYTGDAT	2048	1536	61.4	90.5	50.4528
Biv_456	XP_034308070.1_3009777_3011760	1164	6	207	586	MHIYHMYG	KGTICRPN	ATGCAYATHTAYCAYATGTAYGG	TTNGGNCKRCADATNGTNCCYTT	48	6144	0.810959	142.286	63.9	88	157	633	AHLGRFY	VEFILGF	GCNCAYYTNGGNMGNTTYTA	AANCCNARDATRAAYTCNAC	4096	1536	60.5	91.5	50.4392
Biv_457	XP_011419470.1_22737128_22737734	465	7	14	160	KTTYCHGM	TMLQLELP	AARACNACNTAYTGYCAYGGNAT	GGNARYTCNARYTGNARCATNGT	1024	8192	0.398551	20.25	56.1	92	2	186	FGQVVIG	FNLDFYT	TTYGGNCARGTNGTNATHGG	GTRTARAARTCNARRTTRAA	768	256	61.9	97	50.4267
Biv_458	XP_011440319.2_36978105_36979834	1650	4	38	579	LLAIYFKQ	WFMGFGIG	YTNYTNGCNATHTAYTTYAARCA	CCDATNCCRAANCCCATRAACCA	6144	192	0.670757	150.6	61.8	100	20	593	ICKLFYF	FWHLQDI	ATHTGYAARYTNTTYTAYTT	ATRTCYTGNARRTGCCARAA	384	128	70.1	96	50.426
Biv_459	XP_019927054.2_30078823_30080143	840	6	78	349	ADCGYGNW	CQTWLQRQ	GCNGAYTGYGGNTAYGGNAAYTG	TGNCKYTGNARCCANGTYTGRCA	1024	2048	0.761364	79.1429	61.9	89	30	439	KICLQCF	KIDVNKT	AARATHTGYYTNCARTGYTT	GTYTTRTTNACRTCDATYTT	384	192	68.6	90.5	50.2105
Biv_460	XP_034300845.1_48236402_48237168	366	10	74	187	MTKTKLQI	VQIFFITP	ATGACNAARACNAARYTNCARAT	GGNGTDATRAARAADATYTGNAC	1024	1152	0.834951	29.5455	59	89	15	243	KGLSADE	YPLVPGM	AARGGNYTNWSNGCNGAYGA	ATNCCNGGNACNARNGGRTA	8192	4096	52.6	81.5	50.1585
Biv_461	XP_019927713.2_49859657_49860398	396	8	55	178	DIFMNSIE	AYIWMLLV	GAYATHTTYATGAAYWSNATHGA	ACNARNARCATCCADATRTANGC	1152	1536	0.482759	25.2222	55.8	93	33	197	GVRGFLY	WEAWVTL	GGNGTNMGNGGNTTYYTNTA	ARNGTNACCCANGCYTCCCA	8192	256	59.7	88.5	50.1421
Biv_462	XP_011433625.2_22787648_22789748	1314	5	229	658	ANFEKDKK	QEKDKLEE	GCNAAYTTYGARAARGAYAARAA	TCYTCNARYTTRTCYTTYTCYTG	256	512	0.594724	103	61.6	89	218	793	ADVMAYN	EWKQFQK	GCNGAYGTNATGGCNTAYAA	TTYTGRAAYTGYTTCCAYTC	256	32	72.4	95.5	50.0832
Biv_463	XP_011443120.2_41285526_41288080	1491	4	35	523	GDQNFKAH	QWTEIAPT	GGNGAYCARAAYTTYAARGCNCA	GTNGGNGCDATYTCNGTCCAYTG	512	768	0.471933	112	71.1	94	23	578	MYDYKCD	IGPNVQK	ATGTAYGAYTAYAARTGYGA	TTYTGNACRTTNGGNCCDAT	32	768	71.2	94.5	50.065
Biv_464	XP_034301631.1_24256723_24257995	357	7	180	290	YHNWEHGF	TDLALYFP	TAYCAYAAYTGGGARCAYGGNTT	GGRAARTANARNGCNARRTCNGT	128	8192	0.543689	25.5	61.6	91	169	327	LTVRKNY	MTGADLC	YTNACNGTNMGNAARAAYTA	CANARRTCNGCNCCNGTCAT	4096	1024	64.8	88	50.051
Biv_465	XP_034336782.1_4391166_4392357	1098	6	52	409	AGTDFFTC	ANIKTAGI	GCNGGNACNGAYTTYTTYACNTG	ATNCCNGCNGTYTTDATRTTNGC	2048	3072	0.840625	118	60.9	93	25	456	SVGNAFV	NPIIYAF	WSNGTNGGNAAYGCNTTYGT	AANGCRTADATDATNGGRTT	4096	576	60.7	90.5	49.9639
Biv_466	XP_034323264.1_7805223_7806210	492	6	123	278	VIAHNGKC	WGAAVPLN	GTNATHGCNCAYAAYGGNAARTG	TTNARNGGNACNGCNGCNCCCCA	1536	8192	0.643836	38.5714	65.2	96	23	304	DHSCQYF	CGDWLVS	GAYCAYWSNTGYCARTAYTT	SWNACNARCCARTCNCCRCA	512	2048	60.7	91.5	49.886
Biv_467	XP_034303552.1_40626077_40628114	627	6	451	651	MLPCNAHE	PWRDYNDC	ATGYTNCCNTGYAAYGCNCAYGA	CARTCRTTRTARTCNCKCCANGG	1024	512	0.73057	65.5714	66.6	91.5	342	659	RMVLKAG	QEAIKQC	MGNATGGTNYTNAARGCNGG	CAYTGYTTDATNGCYTCYTG	2048	192	65	87	49.7507
Biv_468	XP_011447340.1_27249781_27250970	654	5	54	263	WPFGDIWC	NPILYAFL	TGGCCNTTYGGNGAYATHTGGTG	ARRAANGCRTANARDATNGGRTT	192	6144	0.569307	52.3333	64	92.5	39	291	IFCVPFT	KFEYERT	ATHTTYTGYGTNCCNTTYAC	GTNCKYTCRTAYTCRAAYTT	384	256	67.2	98.5	49.5398
Biv_469	XP_034325172.1_57571442_57571978	381	6	21	139	VFWPPIVK	GFWMRPDS	GTNTTYTGGCCNCCNATHGTNAA	SWRTCNGGNCKCATCCARAANCC	1536	2048	0.445455	18.7143	60.6	95	9	167	MEALAMV	IAENMPA	ATGGARGCNYTNGCNATGGT	GCNGGCATRTTYTCNGCDAT	256	192	62.7	95.5	49.3034
Biv_470	XP_011433325.2_27381357_27384946	1212	5	254	649	SPPEENFA	KHGQFPCE	WSNCCNCCNGARGARAAYTTYGC	TCRCANGGRAAYTGNCCRTGYTT	4096	512	0.557333	80.5	64.6	98.5	244	664	PPRENPF	IPEQWIY	CCNCCNMGNGARAAYCCNTT	TADATCCAYTGYTCNGGDAT	2048	144	62.5	92.5	49.2048
Biv_471	XP_011429190.2_20315937_20317519	1113	6	78	440	HGAVEICA	AQGPLNYQ	CAYGGNGCNGTNGARATHTGYGC	TGRTARTTNARNGGNCCYTGNGC	1536	4096	0.706215	101.286	60.8	91	7	454	NGWAHIH	NGIHPLV	AAYGGNTGGGCNCAYATHCA	ACNARNGGRTGDATNCCRTT	192	1536	68.1	84.5	49.1226
Biv_472	XP_034326144.1_26392552_26394084	1407	6	33	493	LPCEKGNY	CPPGYYCP	YTNCCNTGYGARAARGGNAAYTA	GGRCARTARTANCCNGGNGGRCA	2048	1024	0.404494	69.8571	59.6	89.5	19	511	TAGYYCP	PCPNGTY	ACNGCNGGNTAYTAYTGYCC	TANGTNCCRTTNGGRCANGG	512	1024	65.6	93	49.0975
Biv_473	XP_034325113.1_56687798_56688947	756	5	69	312	EGQTYKQF	DCCMNGSG	GARGGNCARACNTAYAARCARTT	CCNSWNCCRTTCATRCARCARTC	512	1024	0.62931	69.8333	64.7	92.5	60	332	DDWLAQY	CPVDLHK	GAYGAYTGGYTNGCNCARTA	TTRTGNARRTCNACNGGRCA	256	1024	66.2	95.5	49.0947
Biv_474	XP_034324689.1_55361099_55361794	393	7	16	138	FAKRFPQT	CCGVETFE	TTYGCNAARMGNTTYCCNCARAC	TCRAANGTYTCNACNCCRCARCA	2048	1024	0.689655	27.25	61.2	88	6	216	PLLNEYK	PEPATYR	CCNYTNYTNAAYGARTAYAA	CKRTANGTNGCNGGYTCNGG	2048	2048	60.4	92	48.752
Biv_475	XP_011423553.1_52357642_52358803	708	5	39	266	KFEGHWYP	FAQTKFGS	AARTTYGARGGNCAYTGGTAYCC	SWNCCRAAYTTNGTYTGNGCRAA	128	4096	0.639024	45.8333	66.6	97.5	7	288	VALNFVI	PTEFGNF	GTNGCNYTNAAYTTYGTNAT	AARTTNCCRAAYTCNGTNGG	2048	512	63.2	93	48.7265
Biv_476	XP_011443997.2_46665640_46666580	498	6	79	236	KLNGFVEK	EYSCGHVI	AARYTNAAYGGNTTYGTNGARAA	ATNACRTGNCCRCANSWRTAYTC	2048	4096	0.673333	41.2857	58.5	96	65	294	FKILQYC	VCFFPSY	TTYAARATHYTNCARTAYTG	TANSWNGGRAARAARCANAC	384	2048	63.4	91.5	48.6353
Biv_477	XP_011417592.2_6151726_6152538	444	6	17	156	NTGEKYDP	ECPSAMHG	AAYACNGGNGARAARTAYGAYCC	CCRTGCATNGCNSWNGGRCAYTC	512	2048	0.443609	23.4286	62.7	92.5	2	168	CLYAVGG	KFCGTEI	TGYYTNTAYGCNGTNGGNGG	ATYTCNGTNCCRCARAAYTT	2048	256	65.6	90.5	48.6291
Biv_478	XP_011426390.2_3705784_3706737	501	8	96	254	PGLMYLYM	FGPPQPGQ	CCNGGNYTNATGTAYYTNTAYAT	TGNCCNGGYTGNGGNGGNCCRAA	4096	4096	0.646667	32.8889	49	92.5	69	278	NMALNRA	PYFDCGR	AAYATGGCNYTNAAYMGNGC	CKNCCRCARTCRAARTANGG	1024	512	58.7	92	48.6115
Biv_479	XP_034327413.1_38783403_38784383	873	5	37	319	EMAQKAFK	DTKNLPQI	GARATGGCNCARAARGCNTTYAA	ATYTGNGGNARRTTYTTNGTRTC	256	2048	0.297101	29.8333	66.3	93	19	329	VPQHEKD	QIFTSTM	GTNCCNCARCAYGARAARGA	ATNGTNSWNGTRAADATYTG	256	3072	65.3	97	48.5931
Biv_480	XP_034330908.1_28104060_28105272	618	6	204	401	LEKEKEDY	GKDTAIDK	YTNGARAARGARAARGARGAYTA	TTRTCDATNGCNGTRTCYTTNCC	512	1536	0.722826	62.4286	60.3	88.5	154	422	LFICNVD	QPNLFTH	YTNTTYATHTGYAAYGTNGA	TGNGTRAANARRTTNGGYTG	768	1024	68.6	89.5	48.5607
Biv_481	XP_019925389.2_42705648_42707725	930	6	46	347	IKQVRIHW	NDNAFLSY	ATHAARCARGTNMGNATHCAYTG	TANSWNARRAANGCRTTRTCRTT	2304	8192	0.634328	66.5714	59.7	92	10	368	STGFCPP	FQMNNTN	WSNACNGGNTTYTGYCCNCC	TTNGTRTTRTTCATYTGRAA	4096	64	60.6	94	48.5059
Biv_482	XP_011437873.1_21406480_21407102	402	8	73	198	TVVDATGH	QPTMETRR	ACNGTNGTNGAYGCNACNGGNCA	CKNCKNGTYTCCATNGTNGGYTG	8192	4096	0.841121	38	56.1	88.5	5	219	KHPLLRK	NQYKLKD	AARCAYCCNYTNYTNMGNAA	TCYTTNARYTTRTAYTGRTT	8192	256	55.2	91.5	48.475
Biv_483	XP_011450854.2_22113932_22115550	951	4	93	401	WGFIIGWN	KCQFKLKP	TGGGGNTTYATHATHGGNTGGAA	GGYTTNARYTTRAAYTGRCAYTT	288	512	0.370861	52.2	61.1	97	66	512	LCYAEFG	HEKNDAF	YTNTGYTAYGCNGARTTYGG	AANGCRTCRTTYTTYTCRTG	512	128	73.6	100	48.47
Biv_484	XP_034317294.1_137260_138103	558	9	27	204	TYLTTLWD	QCVMVEEI	ACNTAYYTNACNACNYTNTGGGA	ATYTCYTCNACCATNACRCAYTG	8192	256	0.812121	60.5	54.7	87.5	7	285	FLDCVWQ	FPFSPGP	TTYYTNGAYTGYGTNTGGCA	GGNCCNGGNSWRAANGGRAA	256	4096	54.1	85	48.4012
Biv_485	XP_011415221.2_32718517_32720875	1296	5	29	452	GEVKKMFQ	YFRQMGAL	GGNGARGTNAARAARATGTTYCA	ARNGCNCCCATYTGNCKRAARTA	256	2048	0.541966	80.3333	68.6	88.5	5	475	PTMLVFG	KWGNMFD	CCNACNATGYTNGTNTTYGG	TCRAACATRTTNCCCCAYTT	1024	32	71.3	87	48.3508
Biv_486	XP_034326864.1_51668219_51668860	357	8	39	149	LLFFIDVD	EDVDLYTK	YTNYTNTTYTTYATHGAYGTNGA	TTNGTRTANARRTCNACRTCYTC	6144	2048	0.62	23.6667	58.5	87	2	192	QYQKKYG	MCIGSKA	CARTAYCARAARAARTAYGG	GCYTTNSWNCCDATRCACAT	64	768	62	85	48.344
Biv_487	XP_034314912.1_45973978_45975669	579	4	152	336	MKQEPMCM	MVECWHEN	ATGAARCARGARCCNATGTGYAT	TTYTCRTGCCARCAYTCNACCAT	64	64	0.310734	22	71.7	97	123	360	PKIKNDF	WKTEVLM	CCNAARATHAARAAYGAYTT	ATNARNACYTCNGTYTTCCA	192	512	72.6	93	48.2842
Biv_488	XP_034336071.1_32147380_32148235	561	6	22	200	MTMFVSHN	NFHNHYTG	ATGACNATGTTYGTNWSNCAYAA	CCNGTRTARTGRTTRTGRAARTT	1024	256	0.581395	41.7143	59.2	91	14	251	NPNGCPI	YQQHLAW	AAYCCNAAYGGNTGYCCNAT	CANGCNARRTGYTGYTGRTA	512	512	65	92	47.9102
Biv_489	XP_034326100.1_49128501_49129289	480	6	105	256	YMSLLEDI	FKNLCVHG	TAYATGWSNYTNYTNGARGAYAT	CCRTGNACRCANARRTTYTTRAA	8192	1024	0.565517	35.1429	56	93	18	285	IGAFYGH	WGNFLGN	ATHGGNGCNTTYTAYGGNCA	TTNCCNARRAARTTNCCCCA	768	512	64.6	94	47.8088
Biv_490	XP_034303538.1_40626050_40628114	627	5	457	657	MLPCNAHE	PWRDINNC	ATGYTNCCNTGYAAYGCNCAYGA	CARTTRTTDATRTCNCKCCANGG	1024	768	0.675258	61.5	66	92.5	345	665	RMVLKAG	QEAIKQC	MGNATGGTNYTNAARGCNGG	CAYTGYTTDATNGCYTCYTG	2048	192	65	91.5	47.5958
Biv_491	XP_034312421.1_27245840_27247028	642	5	77	282	WPFGDIWC	AYMNSCVN	TGGCCNTTYGGNGAYATHTGGTG	TTNACRCANSWRTTCATRTANGC	192	2048	0.586735	52.5	63.2	94	63	290	FCVPFTA	PILYAFL	TTYTGYGTNCCNTTYACNGC	ARRAANGCRTANARDATNGG	512	3072	58.7	100	47.5711
Biv_492	XP_011457117.2_17918667_17919794	447	6	125	265	PKALKNDY	CGKGFRQF	CCNAARGCNYTNAARAAYGAYTA	AAYTGNCKRAANCCYTTNCCRCA	2048	2048	0.676923	36.8571	61.8	89	7	274	ELFLCGQ	QMRNHQM	GARYTNTTYYTNTGYGGNCA	ATYTGRTGRTTNCKCATYTG	2048	128	61.9	94	47.5666
Biv_493	XP_034311574.1_5201333_5204003	2034	2	176	845	ENPDHWQY	KDMHVATR	GARAAYCCNGAYCAYTGGCARTA	CKNGTNGCNACRTGCATRTCYTT	128	1024	0.184012	146.667	75	100	63	906	KNPCYFW	HNKLQYF	AARAAYCCNTGYTAYTTYTG	AARTAYTGNARYTTRTTRTG	128	256	76	100	47.4812
Biv_494	XP_034301331.1_45645957_45646911	930	7	42	343	NYSYGFGF	KGYGFVTM	AAYTAYWSNTAYGGNTTYGGNTT	ATNGTNACRAANCCRTANCCYTT	4096	2048	0.803774	81.875	56.3	93.5	7	359	IINYLPQ	AILALNG	ATHATHAAYTAYYTNCCNCA	CCRTTNARNGCNARDATNGC	1152	6144	53.4	89	47.4739
Biv_495	XP_011418600.2_29948825_29949820	399	7	41	165	DPTYDYDW	EYALKLYA	GAYCCNACNTAYGAYTAYGAYTG	GCRTANARYTTNARNGCRTAYTC	512	4096	0.690265	34	55	88	30	186	FELVGKD	CNYLITS	TTYGARYTNGTNGGNAARGA	SWNGTDATNARRTARTTRCA	1024	3072	62.4	91	47.1351
Biv_496	XP_034299803.1_6350553_6351252	459	5	41	185	FFKGIVYA	KTAHSFDQ	TTYTTYAARGGNATHGTNTAYGC	TGRTCRAANSWRTGNGCNGTYTT	768	4096	0.552239	36	59.9	95	33	198	RFYRNGD	TEAIKLD	MGNTTYTAYMGNAAYGGNGA	TCNARYTTDATNGCYTCNGT	2048	1536	62.7	98.5	47.0797
Biv_497	XP_034324826.1_3377718_3379079	486	5	38	191	FSYNEIHN	WEDVKAMF	TTYWSNTAYAAYGARATHCAYAA	AACATNGCYTTNACRTCYTCCCA	1536	128	0.285714	18	69.8	97.5	24	315	RLCLAQI	PWWKSMY	MGNYTNTGYYTNGCNCARAT	TACATNSWYTTCCACCANGG	8192	128	56	94.5	47.0059
Biv_498	XP_011416007.2_2279546_2281025	420	4	278	409	YNLTRHMP	MCGKGFCR	TAYAAYYTNACNMGNCAYATGCC	CKRCARAANCCYTTNCCRCACAT	2048	512	0.112	5.4	62.1	100	269	417	ECGKVFN	NFDLKKH	GARTGYGGNAARGTNTTYAA	TGYTTYTTNARRTCRAARTT	256	256	71.4	98	46.959
Biv_499	XP_034339212.1_7003016_7004246	402	7	214	339	YAYSNGDI	HQTTKAGN	TAYGCNTAYWSNAAYGGNGAYAT	TTNCCNGCYTTNGTNGTYTGRTG	4096	2048	0.672414	34.5	58.6	88	164	357	PVLFTNE	YNHNLLV	CCNGTNYTNTTYACNAAYGA	ACNARNARRTTRTGRTTRTA	2048	1024	62	87	46.862
Biv_500	XP_011438844.2_9238060_9238988	444	6	37	176	FAGAPMAN	EHEARHSF	TTYGCNGGNGCNCCNATGGCNAA	AANSWRTGNCKNGCYTCRTGYTC	2048	8192	0.598485	34.8571	53.2	96	2	258	HPPAIVG	GHWRKPL	CAYCCNCCNGCNATHGTNGG	ARNGGYTTNCKCCARTGNCC	1536	1024	61.4	94	46.7854
Biv_501	XP_034312104.1_28101334_28102114	663	5	35	247	AEPGLIQP	WVVNPSGG	GCNGARCCNGGNYTNATHCARCC	CCNCCNSWNGGRTTNACNACCCA	6144	8192	0.466019	48.3333	51.4	97.5	19	258	PVKRHMD	KGHPIGA	CCNGTNAARMGNCAYATGGA	GCNCCDATNGGRTGNCCYTT	512	768	67.7	97	46.7143
Biv_502	XP_011441138.2_19084513_19085702	780	5	60	311	RHMRTPVN	GDVMDIVA	MGNCAYATGMGNACNCCNGTNAA	GCNACDATRTCCATNACRTCNCC	8192	768	0.37551	43.1667	58.7	95	48	324	VTNVFNI	VNFILYC	GTNACNAAYGTNTTYAAYAT	CARTANARDATRAARTTNAC	512	768	65.9	94.5	46.6968
Biv_503	XP_011432159.2_7050290_7050936	378	9	73	190	LMLKSFKE	VDRAEDES	YTNATGYTNAARWSNTTYAARGA	SWYTCRTCYTCNGCNCKRTCNAC	8192	8192	0.830189	33.7	44.6	91	10	198	LKFWALG	FKEALLV	YTNAARTTYTGGGCNYTNGG	ACNARNARNGCYTCYTTRAA	1024	2048	56.9	87.5	46.6937
Biv_504	XP_034326712.1_49854321_49855041	393	6	56	178	DIFMASIE	AYVWMLIV	GAYATHTTYATGGCNWSNATHGA	ACDATNARCATCCANACRTANGC	2304	768	0.434783	20.8571	55.6	91	23	196	ILLPAEN	PWEAWVT	ATHYTNYTNCCNGCNGARAA	GTNACCCANGCYTCCCANGG	6144	128	62.7	96.5	46.6827
Biv_505	XP_011445645.2_44736504_44737669	447	6	263	403	KPHKCTEC	GEKCFKCE	AARCCNCAYAARTGYACNGARTG	TCRCAYTTRAARCAYTTYTCNCC	512	256	0.276119	13.4286	64.8	93.5	255	416	IRYKHTF	YAAMSLR	ATHMGNTAYAARCAYACNTT	CKNARNSWCATNGCNGCRTA	768	8192	56.7	91.5	46.65
Biv_506	XP_019920880.2_322790_323362	357	6	36	146	LMWKIRDY	MNVASGCP	YTNATGTGGAARATHMGNGAYTA	GGRCANCCNSWNGCNACRTTCAT	768	4096	0.403846	13.7143	60.8	93	24	172	FQVLETA	DTIFIKV	TTYCARGTNYTNGARACNGC	ACYTTDATRAADATNGTRTC	1024	288	65.2	87	46.4921
Biv_507	XP_011420285.2_54824775_54826605	375	5	31	147	FLTHLHGD	FEGYFGKI	TTYYTNACNCAYYTNCAYGGNGA	ATYTTNCCRAARTANCCYTCRAA	8192	512	0.718182	21.1667	58.9	96	11	190	IAVDFWK	DNTYCSP	ATHGCNGTNGAYTTYTGGAA	GGNSWRCARTANGTRTTRTC	192	1024	69.3	91.5	46.4592
Biv_508	XP_011447671.2_34720886_34721440	396	6	19	142	CLAYVREI	VFQGREDI	TGYYTNGCNTAYGTNMGNGARAT	ATRTCYTCNCKNCCYTGRAANAC	8192	2048	0.564103	25.4286	61.3	92	5	172	VERGILK	GCGKTSL	GTNGARMGNGGNATHYTNAA	ARNSWNGTYTTNCCRCANCC	6144	8192	52.2	99	46.4125
Biv_509	XP_034307347.1_3857097_3857815	393	6	57	179	FIMSVEVN	GKNPVMIL	TTYATHATGWSNGTNGARGTNAA	ARDATCATNACNGGRTTYTTNCC	3072	1536	0.684685	32.5714	59.4	97	30	194	ALMQLNE	KYEFVKE	GCNYTNATGCARYTNAAYGA	TCYTTNACRAAYTCRTAYTT	1024	128	65.2	82	46.3665
Biv_510	XP_034317634.1_358350_360294	366	7	369	482	LIFFSDHG	HFCACYGS	YTNATHTTYTTYWSNGAYCAYGG	SWNCCRTARCANGCRCARAARTG	6144	2048	0.726415	34.75	54.8	86	233	580	ATFFAED	PGHAMFE	GCNACNTTYTTYGCNGARGA	TCRAACATNGCRTGNCCNGG	512	256	68.4	85	46.3655
Biv_511	XP_011451755.2_7149036_7150689	1074	3	60	409	LVDPMGEM	INQTVGDA	YTNGTNGAYCCNATGGGNGARAT	GCRTCNCCNACNGTYTGRTTDAT	2048	1536	0.495575	88.5	68.3	100	50	505	HNPEEDN	YAEADTQ	CAYAAYCCNGARGARGAYAA	TGNGTRTCNGCYTCNGCRTA	128	512	69	97.5	46.2844
Biv_512	XP_011428480.3_28501989_28502684	429	6	72	206	GADYEFVK	TEKIWAYL	GGNGCNGAYTAYGARTTYGTNAA	ARRTANGCCCADATYTTYTCNGT	1024	768	0.713115	41.4286	71.1	87.5	31	214	VFFLTDG	TIKQLLE	GTNTTYTTYYTNACNGAYGG	TCNARNARYTGYTTDATNGT	1024	3072	58.3	85.5	46.2831
Biv_513	XP_011429470.2_39492734_39493574	618	4	52	249	QKKMRKTH	YWNRFGPG	CARAARAARATGMGNAARACNCA	CCNGGNCCRAANCKRTTCCARTA	512	1024	0.486911	41.4	60.1	98.5	44	257	GSIYAQD	MVIYWFG	GGNWSNATHTAYGCNCARGA	CCRAACCARTADATNACCAT	3072	48	68.6	98	46.2538
Biv_514	XP_011433775.2_45382221_45383535	363	5	70	182	ANEVMGYW	FYIPGVIM	GCNAAYGARGTNATGGGNTAYTG	ATDATNACNCCNGGDATRTARAA	512	2304	0.339623	13.6667	71	89	45	195	KQNWFIA	KIYRAAK	AARCARAAYTGGTTYATHGC	TTNGCNGCNCKRTADATYTT	48	1536	66.9	88.5	46.1095
Biv_515	XP_011454782.1_42510042_42510823	609	6	72	266	KVHHSEKD	VNELACYF	AARGTNCAYCAYWSNGARAARGA	AARTARCANGCNARYTCRTTNAC	2048	2048	0.88125	59.5714	57.2	93	4	279	RMEPYPQ	IPKKMSS	MGNATGGARCCNTAYCCNCA	SWNSWCATYTTYTTNGGDAT	512	3072	54.5	95	46.0317
Biv_516	XP_011426561.2_26125449_26126339	363	7	118	230	LRMQRKHG	HGGETFDG	YTNMGNATGCARMGNAARCAYGG	CCRTCRAANGTYTCNCCNCCRTG	4096	1024	0.752381	33	56.1	93	56	243	MVLIGGW	VGEMFLV	ATGGTNYTNATHGGNGGNTG	ACNARRAACATYTCNCCNAC	1536	512	62.2	82	45.977
Biv_517	XP_011453988.2_37538750_37539794	513	5	63	225	DGNAMHDD	NPILQEEK	GAYGGNAAYGCNATGCAYGAYGA	TTYTCYTCYTGNARDATNGGRTT	256	1536	0.593548	40.6667	63.1	90	17	245	LVQAGDN	EKEQLEM	YTNGTNCARGCNGGNGAYAA	ATYTCNARYTGYTCYTTYTC	2048	256	64.8	94	45.9253
Biv_518	XP_034306995.1_4131308_4132042	621	4	25	223	ATKFIQCD	KFIQCDLW	GCNACNAARTTYATHCARTGYGA	CANARRTCRCAYTGDATRAAYTT	768	768	0.630682	56.2	74.2	94	3	238	TNVPNPC	CPTNLYW	ACNAAYGTNCCNAAYCCNTG	CARTANARRTTNGTNGGRCA	1024	1024	64.6	89.5	45.8761
Biv_519	XP_011414359.1_58093557_58095198	345	4	27	133	WVINPDAK	PDLHDNQV	TGGGTNATHAAYCCNGAYGCNAA	ACYTGRTTRTCRTGNARRTCNGG	768	1024	0.52	13.2	65.6	98.5	13	145	FMRIQNE	PIPWGQE	TTYATGMGNATHCARAAYGA	TCYTGNCCCCANGGDATNGG	192	384	69.6	93	45.815
Biv_520	XP_011435268.2_30635153_30635704	354	6	16	125	QVVFEGDK	YKWPRTVA	CARGTNGTNTTYGARGGNGAYAA	GCNACNGTNCKNGGCCAYTTRTA	1024	2048	0.640777	30	67.2	97	4	133	ELPLFEI	GVVSEQP	GARYTNCCNYTNTTYGARAT	GGYTGYTCNSWNACNACNCC	2048	4096	49	89	45.8009
Biv_521	XP_011445912.2_56504154_56505374	450	5	49	190	EESPMNNY	DYMTEKLM	GARGARWSNCCNATGAAYAAYTA	ATNARYTTYTCNGTCATRTARTC	1024	512	0.555556	35	63	93.5	19	299	TRGIIFY	GFECHVC	ACNMGNGGNATHATHTTYTA	CANACRTGRCAYTCRAANCC	2304	256	66.9	88.5	45.7347
Biv_522	XP_011420526.2_5436847_5437602	642	6	70	275	FTRALCKN	DNPLPRYA	TTYACNMGNGCNYTNTGYAARAA	GCRTANCKNGGNARNGGRTTRTC	8192	8192	0.835165	62	57.4	98	12	309	LMSCRKE	YQIDIKG	YTNATGWSNTGYMGNAARGA	CCYTTDATRTCDATYTGRTA	4096	144	61.1	82	45.7154
Biv_523	XP_034329875.1_20889454_20890664	1218	6	39	436	ENEEQDIY	AFEVGYTL	GARAAYGARGARCARGAYATHTA	ARNGTRTANCCNACYTCRAANGC	192	4096	0.785714	95	65.1	92	18	454	AAKCTLC	DMLAVLL	GCNGCNAARTGYACNYTNTG	ARNARNACNGCNARCATRTC	2048	4096	49.7	88	45.6608
Biv_524	XP_034305910.1_21853907_21855876	1188	3	179	566	MQIQDWNH	KDTIIVPT	ATGCARATHCARGAYTGGAAYCA	GTNGGNACDATDATNGTRTCYTT	48	2304	0.496042	97.75	68.5	92	102	591	VTIHWHG	MHCHIEL	GTNACNATHCAYTGGCAYGG	ARYTCDATRTGRCARTGCAT	192	96	70.8	100	45.6195
Biv_525	XP_019926032.2_22920091_22921057	399	6	85	209	HDIVQEDF	FWLEDIFI	CAYGAYATHGTNCARGARGAYTT	ATRAADATRTCYTCNARCCARAA	384	384	0.677966	38	66.8	93	40	217	QTIRETW	TGICRRK	CARACNATHMGNGARACNTG	TTNCKNCKRCADATNCCNGT	1536	6144	58.6	82	45.4816
Biv_526	XP_011433372.2_11452291_11452986	387	5	80	200	DDICNYFD	AFANHEGG	GAYGAYATHTGYAAYTAYTTYGA	CCNCCYTCRTGRTTNGCRAANGC	192	1024	0.517544	26.3333	63.7	100	30	208	VLRYACA	HIYFGID	GTNYTNMGNTAYGCNTGYGC	TCDATNCCRAARTADATRTG	4096	288	62.8	85.5	45.4724
Biv_527	XP_034311234.1_52554515_52561922	2094	3	1929	2618	TCEDINEC	TCMDINEC	ACNTGYGARGAYATHAAYGARTG	CAYTCRTTDATRTCCATRCANGT	384	192	0.610619	210.5	70.1	88	1796	2666	CLDVNEC	DINECAD	TGYYTNGAYGTNAAYGARTG	TCNGCRCAYTCRTTDATRTC	512	192	70.1	90	45.3581
Biv_528	XP_034306165.1_13358264_13359245	501	5	24	182	VPWEFGDI	FGPQKAKR	GTNCCNTGGGARTTYGGNGAYAT	CKYTTNGCYTTYTGNGGNCCRAA	512	2048	0.348684	23	67.5	92.5	11	196	RQRGNPI	EPFLKAK	MGNCARMGNGGNAAYCCNAT	TTNGCYTTNARRAANGGYTC	4096	1024	59.2	91.5	44.9558
Biv_529	XP_034323065.1_4567618_4568154	402	5	34	159	KVDITYFP	VFMLLVAE	AARGTNGAYATHACNTAYTTYCC	TCNGCNACNARNARCATRAANAC	768	8192	0.403361	22	59.6	93.5	8	168	FMPINAM	MPPTSEF	TTYATGCCNATHAAYGCNAT	AAYTCNSWNGTNGGNGGCAT	192	2048	62	95.5	44.8881
Biv_530	XP_011417791.2_22897025_22899056	627	9	184	384	MITTSIDE	QGIIAFRQ	ATGATHACNACNWSNATHGAYGA	TGNCKRAANGCDATDATNCCYTG	4608	4608	0.752747	56.2	51.4	93	36	478	DARKRRP	QPHRLLA	GAYGCNMGNAARMGNMGNCC	GCNARNARNCKRTGNGGYTG	8192	8192	42.2	86.5	44.8589
Biv_531	XP_011437807.2_39939624_39942372	1701	2	86	644	YRVEIFKN	KDKQMFHI	TAYMGNGTNGARATHTTYAARAA	ATRTGRAACATYTGYTTRTCYTT	1536	64	0.0869565	79.6667	73.4	100	32	701	YTVHGQD	DNQVKGI	TAYACNGTNCAYGGNCARGA	ATNCCYTTNACYTGRTTRTC	512	256	73.8	100	44.8334
Biv_532	XP_011421703.2_22644994_22646239	474	4	116	265	PAIMKLEY	FYLRDWIK	CCNGCNATHATGAARYTNGARTA	TTDATCCARTCNCKNARRTARAA	1536	1536	0.454545	31.4	64.2	95.5	79	361	TADIPHF	EPMCNIA	ACNGCNGAYATHCCNCAYTT	GCDATRTTRCACATNGGYTC	768	96	74	87.5	44.7914
Biv_533	XP_011446102.1_40014444_40015644	660	4	100	311	ISICHPFK	EIGITHFA	ATHWSNATHTGYCAYCCNTTYAA	GCRAARTGNGTDATNCCDATYTC	4608	1152	0.704433	52.2	62.2	95.5	79	320	IFLTFQY	NFYIYML	ATHTTYYTNACNTTYCARTA	ARCATRTADATRTARAARTT	768	96	68.4	92.5	44.6855
Biv_534	XP_034317336.1_17312_18560	846	4	38	311	AHKFVLAK	MQNTLRFG	GCNCAYAARTTYGTNYTNGCNAA	CCRAANCKNARNGTRTTYTGCAT	4096	2048	0.546816	63.2	59	97	6	337	RDERNFI	GEWKITY	MGNGAYGARMGNAAYTTYAT	TANGTDATYTTCCAYTCNCC	1024	192	68	93	44.5634
Biv_535	XP_011423355.3_39129519_39131628	1029	5	180	514	VRDFGTHV	DDYELGFR	GTNMGNGAYTTYGGNACNCAYGT	CKRAANCCNARYTCRTARTCRTC	4096	2048	0.744548	105.333	60.8	91	140	525	TAKLQPD	PFAGFYS	ACNGCNAARYTNCARCCNGA	SWRTARAANCCNGCRAANGG	2048	2048	60	88.5	44.4675
Biv_536	XP_034312289.1_30008533_30009392	663	5	79	291	TMVANAMF	TFLYSMEW	ACNATGGTNGCNAAYGCNATGTT	CAYTCCATNSWRTANARRAANGT	512	4096	0.841837	75.1667	57.7	92.5	11	299	VEEDDGM	GKEKSLA	GTNGARGARGAYGAYGGNAT	GCNARNSWYTTYTCYTTNCC	256	4096	58.6	94.5	44.3943
Biv_537	XP_011424840.2_37303753_37305668	381	5	271	389	QTPAQRQA	KQEHTNRL	CARACNCCNGCNCARMGNCARGC	ARNCKRTTNGTRTGYTCYTGYTT	4096	2048	0.169643	8.33333	56	98.5	152	408	AHSQPPQ	QEIERMQ	GCNCAYWSNCARCCNCCNCA	TGCATNCKYTCDATYTCYTG	4096	192	55.9	100	44.3651
Biv_538	XP_034326998.1_37340011_37341923	882	4	65	350	ELRNEEAK	DEKMVCNP	GARYTNMGNAAYGARGARGCNAA	GGRTTRCANACCATYTTYTCRTC	4096	128	0.592	48	64.9	100	20	396	DVIMLSD	KQEHTNR	GAYGTNATHATGYTNWSNGA	CKRTTNGTRTGYTCYTGYTT	3072	256	56.5	96.5	44.3526
Biv_539	XP_011426854.2_46454847_46456008	933	5	70	372	RTFMAMQE	DVKKLAKS	MGNACNTTYATGGCNATGCARGA	SWYTTNGCNARYTTYTTNACRTC	512	8192	0.791667	91.3333	58	88.5	17	414	IKQFLCV	FVPGVNV	ATHAARCARTTYYTNTGYGT	ACRTTNACNCCNGGNACRAA	384	1024	60.4	94.5	44.3429
Biv_540	XP_034309635.1_13892075_13893278	369	4	85	199	VFLDIGAN	KMDVETFE	GTNTTYYTNGAYATHGGNGCNAA	TCRAANGTYTCNACRTCCATYTT	6144	256	0.666667	31	68	97	61	228	IRQGMWE	EFVAHRG	ATHMGNCARGGNATGTGGGA	CCNCKRTGNGCNACRAAYTC	192	1024	70.5	84	44.2885
Biv_541	XP_011427653.2_52980186_52982292	1557	2	147	657	PHVNQMKI	EDAIQDAV	CCNCAYGTNAAYCARATGAARAT	ACNGCRTCYTGDATNGCRTCYTC	256	768	0.128968	89.3333	69.7	100	59	683	VKNEQIY	QNAEMKD	GTNAARAAYGARCARATHTA	TCYTTCATYTCNGCRTTYTG	192	64	77.7	96.5	44.2882
Biv_542	XP_034306510.1_39561841_39562467	609	8	50	244	CEFGKADM	AQAVAKAL	TGYGARTTYGGNAARGCNGAYAT	ARNGCYTTNGCNACNGCYTGNGC	512	8192	0.655172	30.2222	56.6	88	6	263	ISVNHWG	PPAYSPV	ATHWSNGTNAAYCAYTGGGG	ACNGGNSWRTANGCNGGNGG	768	8192	49.1	87.5	44.265
Biv_543	XP_011420657.2_39795517_39798513	2100	2	197	888	DLEGTKIN	MVLPWYNK	GAYYTNGARGGNACNAARATHAA	TTRTTRTACCANGGNARNACCAT	3072	512	0.527692	196.667	66.9	97	108	953	NLKHTNI	DWKNAVY	AAYYTNAARCAYACNAAYAT	TANACNGCRTTYTTCCARTC	512	128	71.5	96.5	44.1769
Biv_544	XP_011448571.2_29927103_29928145	405	5	64	190	AESHQDKI	EETVYEAC	GCNGARWSNCAYCARGAYAARAT	CANGCYTCRTANACNGTYTCYTC	2048	1024	0.383333	20.3333	60.8	87.5	43	227	CHKNVLA	YYFCDRI	TGYCAYAARAAYGTNYTNGC	ATNCKRTCRCARAARTARTA	512	256	66	94	44.1153
Biv_545	XP_034299035.1_46107855_46108659	534	5	19	188	CDFKSVNK	FEECINNS	TGYGAYTTYAARWSNGTNAAYAA	SWRTTRTTDATRCAYTCYTCRAA	2048	768	0.444444	28	57	90	6	199	MRKHTGQ	PEPDEML	ATGMGNAARCAYACNGGNCA	ARCATYTCRTCNGGYTCNGG	512	256	64.9	95.5	44.0905
Biv_546	XP_034324950.1_9738777_9740129	1080	2	46	397	VYCQNEEK	YVCGDAKN	GTNTAYTGYCARAAYGARGARAA	TTYTTNGCRTCNCCRCANACRTA	256	1024	0.25	77	72.4	97	36	405	FEYQPGD	MAKDVNQ	TTYGARTAYCARCCNGGNGA	TGRTTNACRTCYTTNGCCAT	256	128	75	100	44.0893
Biv_547	XP_011412325.2_7798878_7800273	1155	2	78	454	PDINWEKY	FMPDGYNY	CCNGAYATHAAYTGGGARAARTA	TARTTRTANCCRTCNGGCATRAA	192	256	0.315217	68.6667	74.9	97	41	463	KLHECMD	DPNYMPA	AARYTNCAYGARTGYATGGA	GCNGGCATRTARTTNGGRTC	128	128	73.3	100	44.0651
Biv_548	XP_034311985.1_10776947_10778660	1266	2	63	476	EDLAWMYF	HKDTAPVW	GARGAYYTNGCNTGGATGTAYTT	CANACNGGNGCNGTRTCYTTRTG	256	2048	0.113022	71.3333	72.4	100	52	530	RHIACNK	WQKTVKE	MGNCAYATHGCNTGYAAYAA	TCYTTNACNGTYTTYTGCCA	768	128	72.4	100	44.0402
Biv_549	XP_034324404.1_38329285_38329933	348	4	62	169	CFAGVYNE	FGIAIDMY	TGYTTYGCNGGNGTNTAYAAYGA	TACATRTCDATNGCDATNCCRAA	1024	576	0.3	13.6	69.4	95.5	19	194	FGCVIKE	KPVVNLA	TTYGGNTGYGTNATHAARGA	GCNARRTTNACNACNGGYTT	384	2048	66.6	89	44.0365
Biv_550	XP_034317700.1_34693_36448	645	5	144	350	TCVPPLFG	FELGIHHV	ACNTGYGTNCCNCCNYTNTTYGG	ACRTGRTGDATNCCNARYTCRAA	8192	1536	0.718085	65.5	56.8	90	68	377	QFYETCE	IHHYRKC	CARTTYTAYGARACNTGYGA	CAYTTNCKRTARTGRTGDAT	128	384	70.2	86	43.9717
Biv_551	XP_011430926.2_18380970_18382080	987	2	31	351	DGTNAEYY	TNWNEVGK	GAYGGNACNAAYGCNGARTAYTA	TTNCCNACYTCRTTCCARTTNGT	1024	512	0.219745	80	69	100	6	368	QKANEEF	GMEYKKW	CARAARGCNAAYGARGARTT	CAYTTYTTRTAYTCCATNCC	128	64	74.5	100	43.9494
Biv_552	XP_019927173.2_38486864_38489030	1617	3	47	577	SKCKTTED	NHLATIDN	WSNAARTGYAARACNACNGARGA	TTRTCDATNGTNGCNARRTGRTT	4096	3072	0.402299	120.75	58.1	98	26	621	PGFGWDN	IEEPANY	CCNGGNTTYGGNTGGGAYAA	TARTTNGCNGGYTCYTCDAT	256	384	70.4	95	43.6792
Biv_553	XP_011433388.2_19286218_19287170	345	6	63	169	VLPQLIWD	WTLQLYIT	GTNYTNCCNCARYTNATHTGGGA	GTDATRTANARYTGNARNGTCCA	6144	3072	0.69	24.8571	54.9	89	54	193	ADLFVAF	CYGRICY	GCNGAYYTNTTYGTNGCNTT	TARCADATNCKNCCRTARCA	2048	768	58.2	94	43.5568
Biv_554	XP_034338402.1_57231772_57234121	2043	2	119	791	DRLKEFYE	FKKLDAHM	GAYMGNYTNAARGARTTYTAYGA	ATRTGNGCRTCNARYTTYTTRAA	2048	1024	0.167169	130	64.9	100	20	822	EQVTPHK	NKCAYEF	GARCARGTNACNCCNCAYAA	AAYTCRTANGCRCAYTTRTT	512	128	74.8	96.5	43.4876
Biv_555	XP_034328347.1_31110176_31111274	585	6	122	308	ASVMIWTM	FVLIQLDG	GCNWSNGTNATGATHTGGACNAT	CCRTCNARYTGDATNARNACRAA	3072	6144	0.735955	53	57	85	79	341	NLAVADI	NPFLYGI	AAYYTNGCNGTNGCNGAYAT	ATNCCRTANARRAANGGRTT	2048	1024	62.8	88	43.468
Biv_556	XP_011426667.2_53381281_53382006	546	3	39	212	WITAVKQG	VYKKEEIP	TGGATHACNGCNGTNAARCARGG	GGDATYTCYTCYTTYTTRTANAC	768	384	0.613497	52	66.5	94	9	222	IGNVMYD	WHYKNNR	ATHGGNAAYGTNATGTAYGA	CKRTTRTTYTTRTARTGCCA	192	64	75	92.5	43.4434
Biv_557	XP_034307768.1_28524654_28525349	459	5	67	211	AFGQDADY	TEKIWAYL	GCNTTYGGNCARGAYGCNGAYTA	ARRTANGCCCADATYTTYTCNGT	1024	768	0.751938	45.1667	67.1	87.5	30	219	IVFLTDG	TIKQLLE	ATHGTNTTYYTNACNGAYGG	TCNARNARYTGYTTDATNGT	1536	3072	59.7	88.5	43.2296
Biv_558	XP_011422593.2_14340908_14342498	429	4	127	261	LKLFCETC	ENALTVGD	YTNAARYTNTTYTGYGARACNTG	TCNCCNACNGTNARNGCRTTYTC	4096	8192	0.578125	40.6	59.8	95.5	83	292	VRITKDH	GIPFHPS	GTNMGNATHACNAARGAYCA	SWNGGRTGRAANGGDATNCC	1536	3072	61.5	98	43.2274
Biv_559	XP_011450986.2_23376644_23377361	495	4	61	217	WRPSTYYQ	QECLYHRE	TGGMGNCCNWSNACNTAYTAYCA	TCNCKRTGRTANARRCAYTCYTG	8192	2048	0.22	16.8	55.7	97	10	232	ATYMTGP	VHDNPER	GCNACNTAYATGACNGGNCC	CKYTCNGGRTTRTCRTGNAC	512	512	66.3	98	43.1233
Biv_560	XP_034302853.1_50947577_50948624	744	4	34	273	MEKRRKEW	HKEFNKEY	ATGGARAARMGNMGNAARGARTG	TAYTCYTTRTTRAAYTCYTTRTG	1024	128	0.523605	52.8	62.7	94	25	294	KSWEDME	YIGEEGK	AARWSNTGGGARGAYATGGA	TTNCCYTCYTCNCCDATRTA	128	384	65.4	91	43.1156
Biv_561	XP_034304924.1_48399250_48400157	591	3	38	226	RDKKVLPE	TEYHILKF	MGNGAYAARAARGTNYTNCCNGA	AAYTTNARDATRTGRTAYTCNGT	8192	1536	0.41989	43.75	61.8	96	14	263	ECTADVW	EHAIINL	GARTGYACNGCNGAYGTNTG	ARRTTDATDATNGCRTGYTC	512	576	69.7	100	43.0766
Biv_562	XP_034331194.1_4208589_4211367	876	5	152	435	CDGSWNCP	CDGSWECP	TGYGAYGGNWSNTGGAAYTGYCC	GGRCAYTCCCANSWNCCRTCRCA	1024	1024	0.707581	87.3333	53.1	86.5	81	506	RNGCHEW	CYCNGGY	MGNAAYGGNTGYCAYGARTG	TANCCNCCRTTRCARTARCA	512	256	69.6	88.5	43.0482
Biv_563	XP_011414049.2_15917149_15918406	1110	2	10	371	CYRKNPQH	KNMDPIQE	TGYTAYMGNAARAAYCCNCARCA	TCYTGDATNGGRTCCATRTTYTT	1024	192	0.353107	80.3333	73.7	100	1	384	KKPCRYG	QFANDEC	AARAARCCNTGYMGNTAYGG	CAYTCRTCRTTNGCRAAYTG	512	128	68.8	96.5	42.8742
Biv_564	XP_011420524.2_5456105_5456643	447	5	15	155	VAFFWFCT	FPNGAPYK	GTNGCNTTYTTYTGGTTYTGYAC	TTRTANGGNGCNCCRTTNGGRAA	256	2048	0.689922	42.3333	63.1	91.5	1	163	GTEYSPQ	DDINRAL	GGNACNGARTAYWSNCCNCA	ARNGCNCKRTTDATRTCRTC	4096	1536	55.8	91.5	42.8514
Biv_565	XP_034301772.1_33988944_33990540	1257	2	60	470	QDSLNNEH	NHKQEDFW	CARGAYWSNYTNAAYAAYGARCA	CARAARTCYTCYTGYTTRTGRTT	4096	128	0.360202	123.667	66.9	94	1	534	MDLWNEE	MIQIDCE	ATGGAYYTNTGGAAYGARGA	TCRCARTCDATYTGDATCAT	64	72	73.3	100	42.8401
Biv_566	XP_034336723.1_20230649_20231556	375	4	98	214	NVMADFKI	FKCDDRVD	AAYGTNATGGCNGAYTTYAARAT	TCNACNCKRTCRTCRCAYTTRAA	256	1024	0.590909	32.8	66.9	94	89	223	EHLFGEV	WVMTYVV	GARCAYYTNTTYGGNGARGT	ACNACRTANGTCATNACCCA	512	128	62	91	42.7244
Biv_567	XP_034323948.1_19708441_19708878	426	4	33	166	CLVRNYDV	MPGHTGYL	TGYYTNGTNMGNAAYTAYGAYGT	ARRTANCCNGTRTGNCCNGGCAT	4096	2048	0.853211	44.4	59.8	92.5	8	174	PCIEQVQ	TFATLYP	CCNTGYATHGARCARGTNCA	GGRTANARNGTNGCRAANGT	384	2048	63.8	96.5	42.7109
Biv_568	XP_011419272.2_32053996_32055947	1356	3	35	478	PDGQYICA	EYKLVNPV	CCNGAYGGNCARTAYATHTGYGC	ACNGGRTTNACNARYTTRTAYTC	768	2048	0.257471	73.25	66	98	20	594	QDFDMPT	KFYEIKE	CARGAYTTYGAYATGCCNAC	TCYTTDATYTCRTARAAYTT	64	96	70.8	88	42.6702
Biv_569	XP_034335773.1_39767558_39770554	846	3	129	402	EEILLWGN	IKTENLQR	GARGARATHYTNYTNTGGGGNAA	CKYTGNARRTTYTCNGTYTTDAT	3072	3072	0.505618	68	58.5	98	120	493	PEIAYCQ	WKTDNNV	CCNGARATHGCNTAYTGYCA	ACRTTRTTRTCNGTYTTCCA	384	64	74.2	92.5	42.6281
Biv_570	XP_034318445.1_16603_17245	483	2	56	208	AVTCDINH	ICTTNGLK	GCNGTNACNTGYGAYATHAAYCA	TTNARNCCRTTNGTNGTRCADAT	1536	6144	0.40411	19.3333	66.6	100	21	224	MHYDFCE	CEDYQVQ	ATGCAYTAYGAYTTYTGYGA	TGNACYTGRTARTCYTCRCA	32	128	77.8	100	42.5977
Biv_571	XP_034338551.1_32806075_32807998	483	5	109	261	CSKCDKVF	KHHLQRHE	TGYWSNAARTGYGAYAARGTNTT	TCRTGNCKYTGNARRTGRTGYTT	2048	2048	0.527397	33.6667	54.6	90	96	397	RGVETQD	NYEVADI	MGNGGNGTNGARACNCARGA	ATRTCNGCNACYTCRTARTT	2048	256	71.2	86	42.5261
Biv_572	XP_011436401.2_55592700_55593617	717	2	19	249	MAHKRFKC	QNWCAKCN	ATGGCNCAYAARMGNTTYAARTG	TTRCAYTTNGCRCACCARTTYTG	512	128	0.555046	98.3333	68.1	100	6	291	TSCGEVF	NICQETF	ACNWSNTGYGGNGARGTNTT	AANGTYTCYTGRCADATRTT	4096	192	67.5	100	42.5222
Biv_573	XP_011430199.2_29167763_29168723	363	6	153	265	HFLIFYHC	IQQMKSSP	CAYTTYYTNATHTTYTAYCAYTG	GGNSWNSWYTTCATYTGYTGDAT	768	6144	0.669811	30.5714	54.1	91	126	274	VVQINTN	GDFIALR	GTNGTNCARATHAAYACNAA	CKNARNGCDATRAARTCNCC	768	3072	62.8	84.5	42.5193
Biv_574	XP_011432019.1_39425986_39428056	1788	2	27	614	YKGYTCEV	WIDYPKFH	TAYAARGGNTAYACNTGYGARGT	TGRAAYTTNGGRTARTCDATCCA	512	192	0.228621	84	71.7	97	3	647	KILYGTQ	PDWAVFG	AARATHYTNTAYGGNACNCA	CCRAANACNGCCCARTCNGG	1536	256	68.3	100	42.4891
Biv_575	XP_011444904.1_6531621_6532629	795	3	38	294	DLDYMVYM	IFDAKAGI	GAYYTNGAYTAYATGGTNTAYAT	ATNCCNGCYTTNGCRTCRAADAT	512	1536	0.312	36.25	62.4	92	4	313	KVGINGF	WYDNEFG	AARGTNGGNATHAAYGGNTT	CCRAAYTCRTTRTCRTACCA	768	32	73.9	97.5	42.4136
Biv_576	XP_011449221.2_41021199_41022873	1119	2	50	414	CNPTHEGM	KIAKTEHY	TGYAAYCCNACNCAYGARGGNAT	TARTGYTCNGTYTTNGCDATYTT	1024	768	0.238764	78.6667	70.5	97	24	441	HNAMVTD	NHKKLTI	CAYAAYGCNATGGTNACNGA	ATNGTNARYTTYTTRTGRTT	256	512	69.5	100	42.3513
Biv_577	XP_034318275.1_51934_53072	477	3	30	180	NFLFIVHT	FKNMTHYP	AAYTTYYTNTTYATHGTNCAYAC	GGRTARTGNGTCATRTTYTTRAA	1536	128	0.454545	36.5	68.8	98	14	216	PYLINNP	FWVDDVY	CCNTAYYTNATHAAYAAYCC	TANACRTCRTCNACCCARAA	768	128	63.6	95	42.3135
Biv_578	XP_011444494.2_21557810_21558790	435	3	191	327	ENVIIKDY	KNVESWTQ	GARAAYGTNATHATHAARGAYTA	TGNGTCCANSWYTCNACRTTYTT	576	2048	0.53719	37.25	64.6	94	130	338	VKIMTEP	WNKVDTS	GTNAARATHATGACNGARCC	SWNGTRTCNACYTTRTTCCA	192	512	69.1	97.5	42.2812
Biv_579	XP_011443786.2_43720373_43721536	657	5	199	409	DKRFMRFG	FMRFGKSG	GAYAARMGNTTYATGMGNTTYGG	CCNSWYTTNCCRAANCKCATRAA	1024	4096	0.659218	47.6667	50.8	92.5	171	488	KRFMRFG	DKRFMRF	AARMGNTTYATGMGNTTYGG	AANCKCATRAANCKYTTRTC	512	512	56.1	100	42.2461
Biv_580	XP_011451233.2_10168506_10169529	825	2	35	301	AVEDTKGN	YFADGNKD	GCNGTNGARGAYACNAARGGNAA	TCYTTRTTNCCRTCNGCRAARTA	2048	512	0.00384615	27	69.8	100	16	312	INPQQMK	DPVYCEE	ATHAAYCCNCARCARATGAA	TCYTCRCARTANACNGGRTC	96	256	72.3	100	42.2411
Biv_581	XP_034329455.1_12565507_12566512	732	6	66	301	AVDVLWCT	KKAAKTLG	GCNGTNGAYGTNYTNTGGTGYAC	CCNARNGTYTTNGCNGCYTTYTT	2048	4096	0.779279	57.4286	54.2	91.5	49	309	EILGYWP	IVVGVFI	GARATHYTNGGNTAYTGGCC	ATRAANACNCCNACNACDAT	384	1536	58.4	84.5	42.2109
Biv_582	XP_011439830.2_10316014_10316965	855	2	25	301	KQNNVTHI	AFHIQTTK	AARCARAAYAAYGTNACNCAYAT	TTNGTNGTYTGDATRTGRAANGC	512	1536	0.181481	61.3333	66.7	100	4	309	HIVDNIY	VDMCKPR	CAYATHGTNGAYAAYATHTA	CKNGGYTTRCACATRTCNAC	288	256	71.2	100	42.1203
Biv_583	XP_011430408.2_27580809_27582261	1005	5	53	379	YMYVPGDI	NPWFKEWY	TAYATGTAYGTNCCNGGNGAYAT	TACCAYTCYTTRAACCANGGRTT	512	64	0.77044	115.167	69.8	88.5	5	395	LNGRLEI	DASNMRS	YTNAAYGGNMGNYTNGARAT	SWNCKCATRTTNSWNGCRTC	8192	8192	41.8	91.5	42.0781
Biv_584	XP_011429375.2_6444223_6446068	1413	2	15	477	DSFPENWQ	EQEKFTKF	GAYWSNTTYCCNGARAAYTGGCA	AAYTTNGTRAAYTTYTCYTGYTC	1024	256	0.0986842	55	66.3	100	1	485	MDVEDEN	CDVYGET	ATGGAYGTNGARGAYGARAA	GTYTCNCCRTANACRTCRCA	64	256	72	100	42.0503
Biv_585	XP_034305270.1_24311734_24312841	519	4	87	251	WPENCMGH	GWTGRGCH	TGGCCNGARAAYTGYATGGGNCA	TGRCANCCNCKNCCNGTCCANCC	128	4096	0.535032	35.2	63	91	18	360	WIGDYCQ	CEEAGCP	TGGATHGGNGAYTAYTGYCA	GGRCANCCNGCYTCYTCRCA	96	256	71.7	85.5	42.0203
Biv_586	XP_011416929.2_28101337_28102114	690	3	19	240	VKRHMDHM	KWVVNPSG	GTNAARMGNCAYATGGAYCAYAT	CCNSWNGGRTTNACNACCCAYTT	512	4096	0.302326	42	62	100	8	252	LSEKYTD	KGHPIGA	YTNWSNGARAARTAYACNGA	GCNCCDATNGGRTGNCCYTT	4096	768	61.6	100	41.9956
Biv_587	XP_011448572.2_29927097_29928145	552	4	51	226	SPFFMAMF	YYFCDRID	WSNCCNTTYTTYATGGCNATGTT	TCDATNCKRTCRCARAARTARTA	1024	768	0.289941	28	58.8	97	40	255	FPCHKNV	HMLRNRQ	TTYCCNTGYCAYAARAAYGT	TGNCKRTTNCKNARCATRTG	128	2048	64.3	91	41.7654
Biv_588	XP_011416392.2_4019992_4022185	1038	5	164	501	VRDFGTHV	PFAGFFSC	GTNMGNGAYTTYGGNACNCAYGT	CANSWRAARAANCCNGCRAANGG	4096	8192	0.727554	113.5	52.6	95	31	588	CQMTEDG	PPFMRPP	TGYCARATGACNGARGAYGG	GGNGGNCKCATRAANGGNGG	64	1024	57.1	86	41.7392
Biv_589	XP_019930635.2_23793568_23795529	519	4	467	631	ENTLVIFA	NPEIMGTS	GARAAYACNYTNGTNATHTTYGC	SWNGTNCCCATDATYTCNGGRTT	3072	3072	0.433121	23	62.5	95.5	341	676	LEDEAYQ	QILDQFV	YTNGARGAYGARGCNTAYCA	ACRAAYTGRTCNARDATYTG	512	384	65.9	87.5	41.7002
Biv_590	XP_019921187.2_38235788_38237315	999	2	126	450	DGTVQYNF	IHEWVHLA	GAYGGNACNGTNCARTAYAAYTT	GCNARRTGNACCCAYTCRTGDAT	1024	768	0.22082	92.3333	69.7	100	87	467	DQIYVPY	CYFMIYL	GAYCARATHTAYGTNCCNTA	ARRTADATCATRAARTARCA	384	96	70.1	93	41.6921
Biv_591	XP_034336723.1_20236110_20237033	600	4	63	254	LVHLHNMA	FTRPYFDC	YTNGTNCAYYTNCAYAAYATGGC	CARTCRAARTANGGNCKNGTRAA	2048	2048	0.524324	47	57.9	97	55	279	IFYKNRT	MPRYSNW	ATHTTYTAYAARAAYMGNAC	CARTTNSWRTANCKNGGCAT	384	2048	59	94.5	41.5766
Biv_592	XP_011456717.1_53548504_53549653	750	3	94	335	LCYVMVEW	NYCINFFL	YTNTGYTAYGTNATGGTNGARTG	ARRAARAARTTDATRCARTARTT	1024	384	0.508772	59.75	67.8	94	45	345	FYAYFTP	ITGAYFR	TTYTAYGCNTAYTTYACNCC	CKRAARTANGCNCCNGTDAT	256	1536	63.2	95	41.5477
Biv_593	XP_034339024.1_49863385_49864414	831	2	55	323	ITRVNEID	FVKIKNVA	ATHACNMGNGTNAAYGARATHGA	GCNACRTTYTTDATYTTNACRAA	4608	768	0.206897	83	63.1	100	39	331	AGGMAEQ	DEKIVYT	GCNGGNGGNATGGCNGARCA	GTRTANACDATYTTYTCRTC	512	192	69.8	100	41.477
Biv_594	XP_011429696.2_52039047_52040031	594	2	36	225	LFKCKYTH	EDNQDLYR	YTNTTYAARTGYAARTAYACNCA	CKRTANARRTCYTGRTTRTCYTC	1024	1024	0.262295	44.6667	66.8	100	14	233	LKACPWQ	QIMTRYA	YTNAARGCNTGYCCNTGGCA	GCRTANCKNGTCATDATYTG	512	384	70.2	100	41.4719
Biv_595	XP_019922822.2_4475047_4476907	903	3	246	538	FDVKLYDI	GWWFNVFF	TTYGAYGTNAARYTNTAYGAYAT	AARAANACRTTRAACCACCANCC	1024	128	0.827586	99.75	61.7	90	96	581	ANTVMMG	FTAGMYI	GCNAAYACNGTNATGATGGG	ATRTACATNCCNGCNGTRAA	128	256	70.1	92.5	41.176
Biv_596	XP_011429445.2_39299068_39300105	567	4	112	292	AICVRGHG	FYDLRHIT	GCNATHTGYGTNMGNGGNCAYGG	GTDATRTGNCKNARRTCRTARAA	6144	3072	0.461988	36.6	58.4	91	42	309	LFRIHYV	WDYHKVH	YTNTTYMGNATHCAYTAYGT	TGNACYTTRTGRTARTCCCA	1536	64	69.7	89	41.1683
Biv_597	XP_011424008.2_27128217_27128691	372	2	12	127	NYNPCQNA	QCPCKKNV	AAYTAYAAYCCNTGYCARAAYGC	ACRTTYTTYTTRCANGGRCAYTG	256	256	0.146789	21.6667	63.8	100	3	140	GPECKDI	DQCENKY	GGNCCNGARTGYAARGAYAT	TAYTTRTTYTCRCAYTGRTC	256	64	77.6	96.5	41.0945
Biv_598	XP_011446129.2_40169976_40171743	891	2	60	348	TGHVTDFV	KKHKFRWP	ACNGGNCAYGTNACNGAYTTYGT	GGCCANCKRAAYTTRTGYTTYTT	2048	256	0.0851064	45	60	100	52	365	WRDCEMK	MQEDGYW	TGGMGNGAYTGYGARATGAA	CARTANCCRTCYTCYTGCAT	64	64	78.9	96.5	41.0942
Biv_599	XP_011413348.2_37503416_37504538	945	2	17	323	NIKLPKDG	FHQTCLIE	AAYATHAARYTNCCNAARGAYGG	TCDATNARRCANGTYTGRTGRAA	1536	1536	0.233333	72.6667	65	97	1	345	YDGYIQI	IFGECPY	TAYGAYGGNTAYATHCARAT	TANGGRCAYTCNCCRAADAT	192	384	69.8	100	40.9436
Biv_600	XP_011452956.1_55142463_55143399	816	3	41	304	HQKLDWKY	TWVDGREP	CAYCARAARYTNGAYTGGAARTA	GGYTCNCKNCCRTCNACCCANGT	256	2048	0.612069	79	66.9	90	31	323	CRRTWYC	MDAVILK	TGYMGNMGNACNTGGTAYTG	TTNARDATNACNGCRTCCAT	1024	768	63.6	95	40.9033
Biv_601	XP_011447884.2_4152369_4153248	690	2	13	234	YNVNPQFK	MQAHIICL	TAYAAYGTNAAYCCNCARTTYAA	ARRCADATDATRTGNGCYTGCAT	512	576	0.225352	35.6667	69.3	100	4	268	EQFFGVY	CKAVVLW	GARCARTTYTTYGGNGTNTA	CANARNACNACNGCYTTRCA	256	2048	66.2	100	40.8791
Biv_602	XP_011412384.2_12971946_12972697	468	3	84	231	DGAKEIDI	DIERQLFH	GAYGGNGCNAARGARATHGAYAT	TGRAANARYTGNCKYTCDATRTC	768	3072	0.170213	14.5	63.5	98	73	244	TRLEEIK	YAATHEI	ACNMGNYTNGARGARATHAA	ATYTCRTGNGTNGCNGCRTA	3072	512	62.9	97.5	40.7636
Biv_603	XP_034332525.1_14948946_14950095	873	2	29	311	QYCMPEEG	KQHAGMFN	CARTAYTGYATGCCNGARGARGG	TTRAACATNCCNGCRTGYTGYTT	128	256	0.115942	49.6667	72.3	97	7	322	DLFGRHH	MKNRPMI	GAYYTNTTYGGNMGNCAYCA	ATCATNGGNCKRTTYTTCAT	2048	128	62.9	100	40.4462
Biv_604	XP_011440386.2_3236613_3237666	762	4	70	315	WTQYYVKV	VFGNFWFL	TGGACNCARTAYTAYGTNAARGT	ARRAACCARAARTTNCCRAANAC	256	512	0.628205	74.8	60.2	88	48	323	TPTQLYM	NFIFPMT	ACNCCNACNCARYTNTAYAT	GTCATNGGRAADATRAARTT	2048	96	67.3	86	40.4459
Biv_605	XP_034322287.1_36126466_36127078	417	2	12	142	TELEWMDC	MGMYVDTF	ACNGARYTNGARTGGATGGAYTG	AANGTRTCNACRTACATNCCCAT	256	256	0.0483871	20.6667	71.1	97	1	160	MLLKHEF	EKIGGFQ	ATGYTNYTNAARCAYGARTT	TGRAANCCNCCDATYTTYTC	512	384	66.8	100	40.3449
Biv_606	XP_034322274.1_36092750_36093350	345	5	28	134	LTETYCMI	TFSNNIAV	YTNACNGARACNTAYTGYATGAT	ACNGCDATRTTRTTNSWRAANGT	1024	6144	0.47	20.8333	56.2	87.5	18	154	VIIDYMT	VGFLPLG	GTNATHATHGAYTAYATGAC	CCNARNGGNARRAANCCNAC	144	8192	58.4	94	40.3101
Biv_607	XP_011426860.1_13992371_13993013	447	2	25	165	HVTGEFEK	GDANLEFV	CAYGTNACNGGNGARTTYGARAA	ACRAAYTCNARRTTNGCRTCNCC	1024	2048	0	3	66.4	100	1	181	DQIPTFK	DIKMDPN	GAYCARATHCCNACNTTYAA	TTNGGRTCCATYTTDATRTC	384	96	73.6	96.5	40.2741
Biv_608	XP_011431697.2_25377434_25378376	558	2	62	239	LVWEFYHY	EFNVEPTD	YTNGTNTGGGARTTYTAYCAYTA	TCNGTNGGYTCNACRTTRAAYTC	512	1024	0.141176	21.6667	69.9	97	12	260	FGKAKNI	GEWLPKA	TTYGGNAARGCNAARAAYAT	GCYTTNGGNARCCAYTCNCC	256	512	67.6	100	40.2733
Biv_609	XP_034334670.1_22522124_22522589	408	2	13	140	ENKHVDYF	QFLKYAQD	GARAAYAARCAYGTNGAYTAYTT	TCYTGNGCRTAYTTNARRAAYTG	256	1024	0.181818	15.6667	70	100	4	159	WNSPKKF	YHIVYKD	TGGAAYWSNCCNAARAARTT	TCYTTRTANACDATRTGRTA	512	192	64.8	100	40.1931
Biv_610	XP_011452342.1_15230650_15231745	801	2	34	292	YLTCKVEN	NADFGYYQ	TAYYTNACNTGYAARGTNGARAA	TGRTARTANCCRAARTCNGCRTT	2048	512	0.0833333	52.6667	69.2	100	5	333	PDVKIDE	AGMLTFS	CCNGAYGTNAARATHGAYGA	SWRAANGTNARCATNCCNGC	384	4096	61.6	100	40.1863
Biv_611	XP_034309572.1_16800857_16802011	636	3	39	242	VIFLADFN	GDNPPAKL	GTNATHTTYYTNGCNGAYTTYAA	ARYTTNGCNGGNGGRTTRTCNCC	3072	4096	0.435897	50	61.8	96	1	378	FLTIGIP	IKEIAVF	TTYYTNACNATHGGNATHCC	AANACNGCDATYTCYTTDAT	2304	576	63.1	95	40.1813
Biv_612	XP_034304183.1_35730716_35731913	990	2	76	397	YMCYVTWN	DEGVFLDD	TAYATGTGYTAYGTNACNTGGAA	TCRTCNARRAANACNCCYTCRTC	128	2048	0.27619	97	63.5	97	66	405	WGAVTYD	EIVTKRN	TGGGGNGCNGTNACNTAYGA	TTNCKYTTNGTNACDATYTC	512	1536	68.7	96.5	40.1066
Biv_613	XP_034319566.1_14436090_14437562	1269	2	58	472	WYNRPGMT	KTPVNVPQ	TGGTAYAAYMGNCCNGGNATGAC	TGNGGNACRTTNACNGGNGTYTT	512	4096	0.2457	91	61.2	97	46	490	PPNGYIT	MAHYILN	CCNCCNAAYGGNTAYATHAC	TTNARDATRTARTGNGCCAT	768	384	67.9	100	40.0452
Biv_614	XP_011449094.1_44604629_44605719	666	2	23	236	AKERIKQQ	MFLEGHIQ	GCNAARGARMGNATHAARCARCA	TGDATRTGNCCYTCNARRAACAT	1536	768	0.0338164	14.3333	64.9	100	12	253	RIWIAKY	DGYHVAT	MGNATHTGGATHGCNAARTA	GTNGCNACRTGRTANCCRTC	576	512	69	100	39.9409
Biv_615	XP_011442835.2_5952501_5953359	483	2	29	181	GAWQAVDK	DQNTIFVP	GGNGCNTGGCARGCNGTNGAYAA	GGNACRAADATNGTRTTYTGRTC	1024	768	0.212329	38	69.9	100	19	204	FILGGAC	DWLRKCQ	TTYATHYTNGGNGGNGCNTG	TGRCAYTTNCKNARCCARTC	3072	512	61.4	100	39.9269
Biv_616	XP_011450858.2_22090922_22092380	1122	2	82	447	VIPYEKIW	FMGIYVLL	GTNATHCCNTAYGARAARATHTG	ARNARNACRTADATNCCCATRAA	1152	3072	0.260623	90.3333	66.7	100	45	457	ELIEVQQ	ITAITFF	GARYTNATHGARGTNCARCA	AARAANGTDATNGCNGTDAT	768	1152	58.9	100	39.9078
Biv_617	XP_034330741.1_4334703_4335135	357	2	10	120	MRWTLQDE	EKLIKGGV	ATGMGNTGGACNYTNCARGAYGA	ACNCCNCCYTTDATNARYTTYTC	1024	3072	0.0192308	14.6667	60.3	100	2	129	WLCDVEK	DENAFEW	TGGYTNTGYGAYGTNGARAA	CAYTCRAANGCRTTYTCRTC	256	128	73.2	100	39.8522
Biv_618	XP_034310911.1_41502239_41503466	954	2	33	342	VLTMYADE	PMKGIAEL	GTNYTNACNATGTAYGCNGAYGA	ARYTCNGCDATNCCYTTCATNGG	2048	1536	0.145215	55.3333	68.3	94	12	358	GGNGAHC	DEVITWC	GGNGGNAAYGGNGCNCAYTG	CACCANGTDATNACYTCRTC	1024	192	66.6	100	39.7976
Biv_619	XP_011431215.2_9866956_9867435	366	2	27	140	WNPCDLDK	DFEIVGYN	TGGAAYCCNTGYGAYYTNGAYAA	TTRTANCCNACDATYTCRAARTC	512	768	0.102804	11.6667	68.8	97	13	149	IKNNPDD	HPKIAME	ATHAARAAYAAYCCNGAYGA	TCCATNGCDATYTTNGGRTG	192	192	71.2	96.5	39.7746
Biv_620	XP_019921592.2_38469905_38470635	477	2	55	205	QHITYKEF	NIQRGRDH	CARCAYATHACNTAYAARGARTT	TGRTCNCKNCCNCKYTGDATRTT	384	6144	0.256944	33.6667	66.2	100	1	231	DHRHTEN	HFGTWNL	GAYCAYMGNCAYACNGARAA	ARRTTCCANGTNCCRAARTG	512	256	68.4	96.5	39.7661
Biv_621	NP_001306899.1_29758332_29758998	588	2	15	202	PNLTDCVN	MKEGNVPV	CCNAAYYTNACNGAYTGYGTNAA	ACNGGNACRTTNCCYTCYTTCAT	4096	512	0.0552486	14.3333	65.8	100	7	210	RGKEKQP	DEFGLPQ	MGNGGNAARGARAARCARCC	TGNGGNARNCCRAAYTCRTC	512	1024	67	100	39.6747
Biv_622	XP_011452809.2_25481652_25482481	459	2	20	164	ETRVNPEP	QIHYLAMC	GARACNMGNGTNAAYCCNGARCC	CACATNGCNARRTARTGDATYTG	4096	768	0.0217391	17.6667	61.5	100	12	241	GVQITEF	KKNVFDD	GGNGTNCARATHACNGARTT	TCRTCRAANACRTTYTTYTT	768	128	70.9	100	39.6673
Biv_623	XP_011422460.1_51181059_51182109	912	2	13	308	MAALAENI	FENFWITD	ATGGCNGCNYTNGCNGARAAYAT	TCNGTDATCCARAARTTYTCRAA	2048	192	0.100694	41	63	100	5	321	VLLYAHP	KMICEHP	GTNYTNYTNTAYGCNCAYCC	GGRTGYTCRCADATCATYTT	4096	48	66.7	100	39.6182
Biv_624	XP_034332496.1_6662504_6663343	657	3	35	245	FLRIMVWI	HFENKERT	TTYYTNMGNATHATGGTNTGGAT	GTNCKYTCYTTRTTYTCRAARTG	1536	512	0.431373	48.75	65.2	90	17	263	CQPFGDG	TDFLCWM	TGYCARCCNTTYGGNGAYGG	ATCCARCANARRAARTCNGT	256	256	68.3	90	39.5105
Biv_625	XP_034306475.1_33772895_33773669	504	3	39	198	VSPDIEDT	PHDYFCSC	GTNWSNCCNGAYATHGARGAYAC	CANSWRCARAARTARTCRTGNGG	6144	2048	0.608108	50.75	57.7	94	21	215	SCELGDE	DYMVFCN	WSNTGYGARYTNGGNGAYGA	TTRCARAANACCATRTARTC	4096	64	66.4	95	39.4643
Biv_626	XP_011426060.2_59250236_59250713	366	2	35	148	LKEKRDVM	IKKLGDRW	YTNAARGARAARMGNGAYGTNAT	CANCKRTCNCCNARYTTYTTDAT	4096	6144	0.186916	26	59.9	100	7	158	KNQDKMC	TQDRAEK	AARAAYCARGAYAARATGTG	TTYTCNGCNCKRTCYTGNGT	32	1024	71.9	96.5	38.8928
Biv_627	XP_034333026.1_1554954_1557079	570	2	38	219	KFYMEQHV	KMGFIHRD	AARTTYTAYATGGARCARCAYGT	TCNCKRTGDATRAANCCCATYTT	64	768	0.188571	20	74.1	97	30	239	KNYSPQA	HIKLTDF	AARAAYTAYWSNCCNCARGC	AARTCNGTNARYTTDATRTG	1024	768	60.7	96.5	38.7376
Biv_628	NP_001295773.1_21265343_21266747	1122	2	51	416	LIAEWQPE	DNKVAVTL	YTNATHGCNGARTGGCARCCNGA	ARNGTNACNGCNACYTTRTTRTC	1536	4096	0.0835655	54.6667	64.7	97	14	450	YHLFFEA	DEEIDTV	TAYCAYYTNTTYTTYGARGC	ACNGTRTCDATYTCYTCRTC	256	192	66.3	96.5	38.723
Biv_629	XP_019920733.2_23752787_23753818	885	2	43	329	PPYRQCEM	YGKAHLET	CCNCCNTAYMGNCARTGYGARAT	GTYTCNARRTGNGCYTTNCCRTA	2048	2048	0.175	58.6667	66.4	97	13	337	GVNKEKY	YGFTTGM	GGNGTNAAYAARGARAARTA	ATNCCNGTNGTRAANCCRTA	256	1024	67.6	93	38.7027
Biv_630	XP_034311208.1_52182225_52182627	354	2	16	125	LDKNQDHH	NGNEIRGT	YTNGAYAARAAYCARGAYCAYCA	GTNCCNCKDATYTCRTTNCCRTT	512	3072	0.252427	22	62.6	97	8	136	SVMWQFH	MKKGEPN	WSNGTNATGTGGCARTTYCA	TTNGGYTCNCCYTTYTTCAT	256	128	71.7	96.5	38.6693
Biv_631	XP_011423524.1_52062766_52063447	372	4	33	148	SEYKETVE	YVEASAKD	WSNGARTAYAARGARACNGTNGA	TCYTTNGCNSWNGCYTCNACRTA	4096	8192	0.5	24.4	51	94	23	162	ISQFLYD	IFKEILR	ATHWSNCARTTYYTNTAYGA	CKNARDATYTCYTTRAADAT	3072	1152	59.2	96.5	38.6522
Biv_632	XP_011417668.2_57137507_57138386	624	2	24	223	AYDVNRKH	QQKVVFPA	GCNTAYGAYGTNAAYMGNAARCA	GCNGGRAANACNACYTTYTGYTG	2048	1024	0.233161	30.3333	64.6	97	5	260	QGFIVGK	FDPWFKK	CARGGNTTYATHGTNGGNAA	TTYTTRAACCANGGRTCRAA	768	64	68.4	96.5	38.5735
Biv_633	XP_034328917.1_28026068_28026388	348	2	10	117	PHGNLRDF	KIADFGLT	CCNCAYGGNAAYYTNMGNGAYTT	GTNARNCCRAARTCNGCDATYTT	8192	3072	0.356436	7.66667	62.1	100	2	129	LYVIVEF	NIDYYRK	YTNTAYGTNATHGTNGARTT	TTNCKRTARTARTCDATRTT	1536	384	66.6	100	38.5162
Biv_634	XP_034302439.1_16109591_16111135	498	3	94	251	VKKIDNTE	DCQNSEVC	GTNAARAARATHGAYAAYACNGA	CANACYTCNSWRTTYTGRCARTC	768	2048	0.489209	38	63	94	73	262	DYYFLQP	MQEVEYA	GAYTAYTAYTTYYTNCARCC	GCRTAYTCNACYTCYTGCAT	256	64	68.4	85.5	38.5158
Biv_635	XP_011436478.2_4558521_4559205	501	2	54	212	QLYKENDW	NIEDPDWS	CARYTNTAYAARGARAAYGAYTG	SWCCARTCNGGRTCYTCDATRTT	512	768	0.522727	48.3333	69.9	97	46	230	VKRGQEV	EGFVPKS	GTNAARMGNGGNCARGARGT	SWYTTNGGNACRAANCCYTC	1024	2048	60.6	96.5	38.4353
Biv_636	XP_034336356.1_54229164_54230259	729	2	90	324	NETFIEKG	DKQAWMLE	AAYGARACNTTYATHGARAARGG	TCNARCATCCANGCYTGYTTRTC	384	256	0.599119	57.3333	70.8	94	37	341	SKDFNYG	FKLYYTD	WSNAARGAYTTYAAYTAYGG	TCNGTRTARTANARYTTRAA	512	512	65	93	38.3793
Biv_637	XP_034323377.1_29059899_29060365	393	2	11	133	IMRDQGVH	YFTDLIAN	ATHATGMGNGAYCARGGNGTNCA	TTNGCDATNARRTCNGTRAARTA	1536	3072	0.0258621	9	66.4	100	2	147	MEVMPKT	KNSKQYF	ATGGARGTNATGCCNAARAC	AARTAYTGYTTNSWRTTYTT	64	512	61.5	100	38.3593
Biv_638	XP_011417222.2_20450731_20451520	783	2	12	264	FLQKLEDK	YCVWCGTA	TTYYTNCARAARYTNGARGAYAA	GCNGTNCCRCACCANACRCARTA	2048	512	0.290984	51.3333	63.3	97	2	279	SDEEDYM	KTNCPGN	WSNGAYGARGARGAYTAYAT	TTNCCNGGRCARTTNGTYTT	512	512	65.8	96.5	38.1791
Biv_639	XP_034330879.1_26083504_26084674	837	2	15	285	PQDYWDYE	FVNPENCH	CCNCARGAYTAYTGGGAYTAYGA	TGRCARTTYTCNGGRTTNACRAA	128	512	0.279693	44	70.1	91	5	308	QTYADVN	YNHYERL	CARACNTAYGCNGAYGTNAA	ARNCKYTCRTARTGRTTRTA	512	512	68.8	93	38.0608
Biv_640	XP_011419713.2_45856182_45856998	555	2	63	239	LGIHPVQK	CDYIAKEK	YTNGGNATHCAYCCNGTNCARAA	TTYTCYTTNGCDATRTARTCRCA	6144	384	0.147059	23.6667	69.2	94	6	251	CHNHLAD	QEVKRIT	TGYCAYAAYCAYYTNGCNGA	GTDATNCKYTTNACYTCYTG	512	768	65.3	96.5	38.0412
Biv_641	XP_011436091.2_14750860_14751913	354	3	12	121	VIIGYWFE	NGSLDNCI	GTNATHATHGGNTAYTGGTTYGA	ATRCARTTRTCNARNSWNCCRTT	576	8192	0.330097	14.75	55.8	100	3	129	MGLIYLP	ITKDNRL	ATGGGNYTNATHTAYYTNCC	ARNCKRTTRTCYTTNGTDAT	1536	1536	57.9	97.5	37.9368
Biv_642	XP_034306714.1_11818752_11819341	486	2	25	178	WHGQCPHI	QFIEYLKC	TGGCAYGGNCARTGYCCNCAYAT	CAYTTNARRTAYTCDATRAAYTG	256	768	0.383562	45	70.1	97	17	199	ERVPYLH	EHRNMTL	GARMGNGTNCCNTAYYTNCA	ARNGTCATRTTNCKRTGYTC	4096	512	61.8	93	37.8467
Biv_643	XP_034333387.1_48580058_48580455	345	2	10	116	RHDAKIMK	QKTVEECR	MGNCAYGAYGCNAARATHATGAA	CKRCAYTCYTCNACNGTYTTYTG	768	1024	0.02	14	67.5	97	2	124	VLHTLDQ	QNLEYAR	GTNYTNCAYACNYTNGAYCA	CKNGCRTAYTCNARRTTYTG	4096	1024	60.2	100	37.7161
Biv_644	XP_034314177.1_41051757_41052630	717	2	29	259	VFLNFYHI	QEFHRTFL	GTNTTYYTNAAYTTYTAYCAYAT	ARRAANGTNCKRTGRAAYTCYTG	1024	2048	0.460829	57.3333	64.2	100	21	271	AYNFYYV	AIFCDHL	GCNTAYAAYTTYTAYTAYGT	ARRTGRTCRCARAADATNGC	128	384	66.3	89.5	37.7081
Biv_645	XP_034330110.1_45942589_45943102	450	3	18	159	LRKFGFGK	FDENNIRD	YTNMGNAARTTYGGNTTYGGNAA	TCNCKDATRTTRTTYTCRTCRAA	8192	768	0.664	42.75	58.9	90	7	168	WKEQRTF	IDAYLLE	TGGAARGARCARMGNACNTT	TCNARNARRTANGCRTCDAT	256	3072	63	95	37.5949
Biv_646	XP_019921528.2_29341888_29342740	666	2	23	236	RHIVTMHQ	PYKCSLCN	MGNCAYATHGTNACNATGCAYCA	TTRCANARNSWRCAYTTRTANGG	1536	8192	0.415385	70.6667	57.7	97	7	277	HCPHCKY	IPPEEKY	CAYTGYCCNCAYTGYAARTA	TAYTTYTCYTCNGGNGGDAT	128	384	66.8	96.5	37.5693
Biv_647	XP_034334424.1_41395619_41396084	375	2	14	130	AQDTERKI	GEQIHLVE	GCNCARGAYACNGARMGNAARAT	TCNACNARRTGDATYTGYTCNCC	2048	3072	0.0636364	19.6667	63.1	97	3	147	KIHNLEK	QEKLEIC	AARATHCAYAAYYTNGARAA	CADATYTCNARYTTYTCYTG	384	384	66.4	96.5	37.454
Biv_648	XP_034327584.1_24155698_24156171	411	2	16	144	CVTLETPF	VEVIDKDK	TGYGTNACNYTNGARACNCCNTT	TTRTCYTTRTCDATNACYTCNAC	8192	768	0.266667	30.3333	58.1	97	7	158	TVFEGGD	VGDPHIT	ACNGTNTTYGARGGNGGNGA	GTDATRTGNGGRTCNCCNAC	1024	768	66.7	100	37.441
Biv_649	XP_011453903.2_1450522_1451935	963	2	72	384	NFHLVQKF	KHVIHLAE	AAYTTYCAYYTNGTNCARAARTT	TCNGCNARRTGDATNACRTGYTT	1024	3072	0.392739	97.6667	64.1	91	4	437	CDFGTLP	NMLKFHE	TGYGAYTTYGGNACNYTNCC	TCRTGRAAYTTNARCATRTT	1024	128	66.1	93	37.3527
Biv_650	XP_011420056.2_17492542_17493511	771	2	22	270	FGFLPTCV	MAFTEDGV	TTYGGNTTYYTNCCNACNTGYGT	ACNCCRTCYTCNGTRAANGCCAT	4096	512	0.221757	63	64.2	91	14	299	IIFFVTF	YVTFFEI	ATHATHTTYTTYGTNACNTT	ATYTCRAARAANGTNACRTA	576	256	62.3	100	37.251
Biv_651	XP_011453003.2_14742306_14743077	411	2	56	184	GNETITVE	FANELIEF	GGNAAYGARACNATHACNGTNGA	AAYTCDATNARYTCRTTNGCRAA	3072	1536	0.180328	28	59.4	94	6	196	TETDQDM	EHGEYIK	ACNGARACNGAYCARGAYAT	TTDATRTAYTCNCCRTGYTC	256	192	71.3	96.5	37.2382
Biv_652	XP_019921321.2_51142301_51142841	423	2	31	163	PLGNQLHK	FAMQLIQR	CCNYTNGGNAAYCARYTNCAYAA	CKYTGDATNARYTGCATNGCRAA	8192	1536	0.150794	27.3333	59.5	97	16	171	QVLQNFM	YCISDKH	CARGTNYTNCARAAYTTYAT	TGYTTRTCNSWDATRCARTA	512	768	64.2	100	37.1009
Biv_653	XP_034313299.1_15184109_15186176	507	2	252	412	DVCGKTFN	IHTGEKPY	GAYGTNTGYGGNAARACNTTYAA	TANGGYTTYTCNCCNGTRTGDAT	1024	1536	0.532468	41	70.8	94	152	510	GKTFETT	ICGKTFN	GGNAARACNTTYGARACNAC	TTRAANGTYTTNCCRCADAT	512	384	64.8	89.5	37.0682
Biv_654	XP_034336764.1_20887700_20888445	447	3	42	182	KRLFVTQG	EDIAPPAT	AARMGNYTNTTYGTNACNCARGG	GTNGCNGGNGGNGCDATRTCYTC	8192	3072	0.343284	26.25	59	96	34	192	KDLPPVF	TKEQCEF	AARGAYYTNCCNCCNGTNTT	AAYTCRCAYTGYTCYTTNGT	2048	128	66	85.5	37.0183
Biv_655	XP_011445511.1_60147318_60149832	1023	2	17	349	ILTVCKEA	NHMKKEHG	ATHYTNACNGTNTGYAARGARGC	CCRTGYTCYTTYTTCATRTGRTT	3072	64	0.70405	108.667	68.5	88	9	403	VERLLKQ	MYNKHML	GTNGARMGNYTNYTNAARCA	ARCATRTGYTTRTTRTACAT	8192	32	62.1	93	37.0109
Biv_656	XP_019922334.2_58402077_58403433	1146	2	35	408	HFPKRTYI	YIVCWIPF	CAYTTYCCNAARMGNACNTAYAT	AANGGDATCCARCANACDATRTA	2048	576	0.483965	113	66.2	94	20	445	VGNALVI	IVNVKVR	GTNGGNAAYGCNYTNGTNAT	CKNACYTTNACRTTNACDAT	4096	1536	54	96.5	36.9092
Biv_657	XP_011419712.2_45859294_45860113	384	3	104	223	EIGLDFQP	KGERNEPS	GARATHGGNYTNGAYTTYCARCC	SWNGGYTCRTTNCKYTCNCCYTT	1536	8192	0.371681	21.75	59.2	92	60	240	LGIHPVQ	AKVKNMT	YTNGGNATHCAYCCNGTNCA	GTCATRTTYTTNACYTTNGC	3072	128	67.1	88	36.8366
Biv_658	XP_011444079.2_19860911_19861608	633	2	31	233	QMIHVTDW	MVPPGNKP	CARATGATHCAYGTNACNGAYTG	GGYTTRTTNCCNGGNGGNACCAT	384	1024	0.521739	48.6667	65.5	91	2	242	VKDTLWE	DPAGNPR	GTNAARGAYACNYTNTGGGA	CKNGGRTTNCCNGCNGGRTC	512	2048	64.1	96.5	36.7828
Biv_659	XP_011432715.2_35763386_35764157	375	4	144	260	TARMSAWE	TKMMQQKL	ACNGCNMGNATGWSNGCNTGGGA	ARYTTYTGYTGCATCATYTTNGT	8192	128	0.735294	27	54.6	89.5	119	301	RMASWQQ	NGVLKED	MGNATGGCNWSNTGGCARCA	TCYTCYTTNARNACNCCRTT	1024	1024	58.7	91	36.7393
Biv_660	XP_034301900.1_31842442_31842916	399	2	25	149	WFRRYCMA	IQLVGGEQ	TGGTTYMGNMGNTAYTGYATGGC	TGYTCNCCNCCNACNARYTGDAT	512	6144	0.177966	13	56.4	100	17	159	CSEAHKW	FAVTAEG	TGYWSNGARGCNCAYAARTG	CCYTCNGCNGTNACNGCRAA	1024	1024	64.2	100	36.704
Biv_661	XP_034337714.1_10368637_10369723	573	3	56	238	KMTSVRFD	VDADPYGI	AARATGACNWSNGTNMGNTTYGA	ATNCCRTANGGRTCNGCRTCNAC	8192	2048	0.422857	40.5	56.1	96	29	246	HFNRSTW	EIMTVYK	CAYTTYAAYMGNWSNACNTG	TTRTANACNGTCATDATYTC	4096	192	61.5	90	36.6564
Biv_662	XP_034305472.1_11003535_11004575	492	3	103	258	VYFHGYFQ	FGWWAGWM	GTNTAYTTYCAYGGNTAYTTYCA	ATCCANCCNGCCCACCANCCRAA	512	128	0.629371	48.25	63.4	88	15	268	NLMFKYA	GTVVYYK	AAYYTNATGTTYAARTAYGC	TTRTARTANACNACNGTNCC	128	1024	65.2	86	36.6129
Biv_663	XP_011430730.2_37699665_37700613	519	2	155	319	PVTFHENK	MCAMALVH	CCNGTNACNTTYCAYGARAAYAA	TGNACNARNGCCATNGCRCACAT	1024	1024	0.58042	45.3333	67.9	100	140	329	KPLTRKQ	IGRVFYV	AARCCNYTNACNMGNAARCA	ACRTARAANACNCKNCCDAT	4096	1536	55.8	93	36.6027
Biv_664	XP_011443568.2_57473068_57473877	360	3	128	239	FVFLPAYG	FGILICFQ	TTYGTNTTYYTNCCNGCNTAYGG	TGRAARCADATNARDATNCCRAA	4096	2304	0.365385	25.75	56.4	98	111	249	LSFCVAI	GMLIGPP	YTNWSNTTYTGYGTNGCNAT	GGNGGNCCDATNARCATNCC	8192	1536	53	97.5	36.5792
Biv_665	XP_019918080.2_16154171_16154841	447	2	21	161	NFQGACKY	EEFGNTWR	AAYTTYCARGGNGCNTGYAARTA	CKCCANGTRTTNCCRAAYTCYTC	512	512	0.380597	36.6667	70.8	94	10	169	PHYRTFD	VGSKAAC	CCNCAYTAYMGNACNTTYGA	CANGCNGCYTTNSWNCCNAC	1024	8192	54.6	96.5	36.1837
Biv_666	XP_011418908.1_23196086_23197079	744	2	23	262	TNMSTFKG	YNTPTVCV	ACNAAYATGWSNACNTTYAARGG	ACRCANACNGTNGGNGTRTTRTA	2048	2048	0.366379	71	55.5	97	10	277	GFASDVP	NGCEKLT	GGNTTYGCNWSNGAYGTNCC	GTNARYTTYTCRCANCCRTT	4096	512	59.2	100	36.0629
Biv_667	XP_034324950.1_9737931_9738733	399	2	21	145	ITEEILDN	WIEGLFPA	ATHACNGARGARATHYTNGAYAA	GCNGGRAANARNCCYTCDATCCA	2304	1536	0.0847458	19.3333	62.3	97	13	208	SQTGQAD	NGHFKEK	WSNCARACNGGNCARGCNGA	TTYTCYTTRAARTGNCCRTT	4096	128	64.6	93	35.979
Biv_668	XP_034337140.1_56426721_56427382	441	2	75	213	CNIRDCAC	FKHIPPVK	TGYAAYATHMGNGAYTGYGCNTG	TTNACNGGNGGDATRTGYTTRAA	1536	1536	0.223077	24.3333	59.6	94	10	230	SIMAYDA	GDGEPIH	WSNATHATGGCNTAYGAYGC	TGDATNGGYTCNCCRTCNCC	768	768	62.2	100	35.8421
Biv_669	XP_034324146.1_47172053_47172464	357	2	10	120	QKKHEGFV	QKHQAFEA	CARAARAARCAYGARGGNTTYGT	GCYTCRAANGCYTGRTGYTTYTG	256	256	0.134615	17.3333	67.8	100	2	131	NLHSVET	ANRNRVD	AAYYTNCAYWSNGTNGARAC	TCNACNCKRTTNCKRTTNGC	4096	4096	48.6	100	35.8073
Biv_670	XP_034306480.1_33835163_33835937	411	2	73	201	SPKVIHQG	DYMVFCNR	WSNCCNAARGTNATHCAYCARGG	CKRTTRCARAANACCATRTARTC	6144	256	0.54918	38	67.9	88	26	211	GDENFVK	DTFRALA	GGNGAYGARAAYTTYGTNAA	GCNARNGCNCKRAANGTRTC	256	4096	64.8	93	35.6894
Biv_671	XP_011445219.2_46022688_46023628	372	3	13	128	GKAGCKGC	CKGCSKPI	GGNAARGCNGGNTGYAARGGNTG	ATNGGYTTNSWRCANCCYTTRCA	2048	4096	0.45283	32.75	49.5	90	5	163	LSAEYAK	HYDCVWK	YTNWSNGCNGARTAYGCNAA	TTCCANACRCARTCRTARTG	8192	64	65.3	95	35.4294
Biv_672	XP_011457142.2_46252250_46253773	408	3	68	195	FADRPPFF	GNPFDVMP	TTYGCNGAYMGNCCNCCNTTYTT	GGCATNACRTCRAANGGRTTNCC	4096	512	0.8	48	57	87.5	43	285	MGMWPTV	AGFDTVA	ATGGGNATGTGGCCNACNGT	GCNACNGTRTCRAANCCNGC	64	1024	64.9	88	35.2281
Biv_673	XP_011422284.1_40038815_40039862	384	3	43	162	KKVVDLCA	FVAKIFRG	AARAARGTNGTNGAYYTNTGYGC	CCNCKRAADATYTTNGCNACRAA	2048	3072	0.590909	20.25	57.2	88	17	203	KEEGWRA	FVVCQNY	AARGARGARGGNTGGMGNGC	TARTTYTGRCANACNACRAA	256	256	65	90	35.1811
Biv_674	XP_011450400.2_199084_200014	474	2	56	205	PSPKYVCI	FVGHLAGI	CCNWSNCCNAARTAYGTNTGYAT	ATNCCNGCNARRTGNCCNACRAA	8192	8192	0.202797	29	56.3	94	25	218	ENIPPVT	YTKGPLK	GARAAYATHCCNCCNGTNAC	TTNARNGGNCCYTTNGTRTA	768	2048	61.6	100	35.0253
Biv_675	XP_034313568.1_18688839_18689427	459	2	14	158	PDTSYIQI	GEVTYTIP	CCNGAYACNWSNTAYATHCARAT	GGDATNGTRTANGTNACYTCNCC	6144	3072	0.123188	27.6667	56.4	97	6	177	LMPMDKY	PCGVALA	YTNATGCCNATGGAYAARTA	GCNARNGCNACNCCRCANGG	128	4096	64	93	34.6272
Biv_676	XP_011432734.2_53931338_53931944	378	2	13	130	VYPPKIEK	DIMKEEAE	GTNTAYCCNCCNAARATHGARAA	TCNGCYTCYTCYTTCATDATRTC	1536	192	0.117117	14	64.7	100	3	144	QEPQVQG	EAVGGVV	CARGARCCNCARGTNCARGG	ACNACNCCNCCNACNGCYTC	256	2048	53.8	93	34.5399
Biv_677	XP_034302460.1_16465265_16465901	411	2	14	142	PAIFNWMK	INLNDTEE	CCNGCNATHTTYAAYTGGATGAA	TCYTCNGTRTCRTTNARRTTDAT	192	1536	0.352459	35.3333	68.2	88	1	151	GKDVIFM	DEISTHP	GGNAARGAYGTNATHTTYAT	GGRTGNGTNSWDATYTCRTC	384	1536	65.8	86	34.2478
Biv_678	XP_034336317.1_53742319_53742715	345	2	15	121	LHLYINGE	YNQGIIVT	YTNCAYYTNTAYATHAAYGGNGA	GTNACDATDATNCCYTGRTTRTA	6144	1152	0.21	21.3333	64	97	1	130	VGNFVGI	QPLRKKH	GTNGGNAAYTTYGTNGGNAT	TGYTTYTTNCKNARNGGYTG	1024	2048	57.4	89.5	33.8632
Biv_679	XP_011445853.2_54128807_54129566	540	2	68	239	KFMPNVYV	EWSNWLTP	AARTTYATGCCNAAYGTNTAYGT	GGNGTNARCCARTTNSWCCAYTC	256	2048	0.559006	45.3333	56.8	91	2	265	AAVLKHW	DTAFFMC	GCNGCNGTNYTNAARCAYTG	CACATRAARAANGCNGTRTC	2048	128	67.3	89.5	33.689
Biv_680	XP_011454872.2_42007151_42008074	351	2	20	128	QLPCKHIF	ENMVQVRR	CARYTNCCNTGYAARCAYATHTT	CKNCKNACYTGNACCATRTTYTC	1536	2048	0.35	19.3333	65.1	88	7	151	ECAVCLQ	IPGVKGV	GARTGYGCNGTNTGYYTNCA	ACNCCYTTNACNCCNGGDAT	1024	1536	58.8	93	33.0877
Biv_681	XP_011432235.3_54949178_54949718	432	2	23	158	FLDFTYDG	GKYVKVEL	TTYYTNGAYTTYACNTAYGAYGG	ARYTCNACYTTNACRTAYTTNCC	1024	2048	0.484375	33.6667	59.2	88	5	167	YSMPQGD	FDRKWML	TAYWSNATGCCNCARGGNGA	ARCATCCAYTTNCKRTCRAA	1024	128	64.7	89.5	32.6186
Biv_682	XP_034334645.1_67975040_67975585	462	2	28	173	DFLFNGEP	QQISDVNV	GAYTTYYTNTTYAAYGGNGARCC	ACRTTNACRTCNSWDATYTGYTG	1024	3072	0.258993	32.3333	54.4	94	7	184	ICPGFRY	GKCSLWK	ATHTGYCCNGGNTTYMGNTA	TTCCANARNSWRCAYTTNCC	1536	2048	55.1	96.5	32.2465
Biv_683	XP_034302895.1_2797946_2798441	411	2	15	143	ERTKNFYQ	KTIAKSKK	GARMGNACNAARAAYTTYTAYCA	TTYTTNSWYTTNGCDATNGTYTT	1024	6144	0.216667	31.6667	52.8	91	3	155	RVYGVQC	AVDRKKA	MGNGTNTAYGGNGTNCARTG	GCYTTYTTNCKRTCNACNGC	2048	1024	59.2	96.5	32.1094
Biv_684	XP_034311663.1_6252134_6252797	432	2	39	174	VSIAWIDP	FWSVQDTC	GTNWSNATHGCNTGGATHGAYCC	CANGTRTCYTGNACNSWCCARAA	4608	2048	0.547619	39	54.7	91	6	206	DLKEAIF	PDPKSTI	GAYYTNAARGARGCNATHTT	ATNGTNSWYTTNGGRTCNGG	768	4096	59.5	93	31.984
Biv_685	XP_034339148.1_11386290_11386848	462	2	29	174	LFLVFFGC	EKRTDLKG	YTNTTYYTNGTNTTYTTYGGNTG	CCYTTNARRTCNGTNCKYTTYTC	8192	4096	0.330709	29.6667	51.6	91	2	186	WKIMREN	TIGLAVA	TGGAARATHATGMGNGARAA	GCNACNGCNARNCCDATNGT	96	6144	62.4	93	31.6939
Biv_686	XP_011420522.2_5547970_5548892	405	2	112	238	AMRFIRIF	HAQAKMKL	GCNATGMGNTTYATHMGNATHTT	ARYTTCATYTTNGCYTGNGCRTG	4608	512	0.341667	19	55.1	91	48	247	YMCMVFF	KKNKNRI	TAYATGTGYATGGTNTTYTT	ATNCKRTTYTTRTTYTTYTT	32	256	64.6	86	31.1067
Biv_687	XP_011431889.1_33065792_33066607	456	2	74	217	WSKYQLEG	VYAIIHPK	TGGWSNAARTAYCARYTNGARGG	TTNGGRTGDATDATNGCRTANAC	2048	2304	0.466667	41	59.4	94	21	225	VIAVDRY	FKSKIKC	GTNATHGCNGTNGAYMGNTA	CAYTTDATYTTNSWYTTRAA	3072	768	51.3	89.5	31.072
Biv_688	XP_011440329.2_37121705_37122169	372	2	11	126	PEYIPSDQ	EKIAKGRD	CCNGARTAYATHCCNWSNGAYCA	TCNCKNCCYTTNGCDATYTTYTC	6144	3072	0.0458716	17.3333	55.8	94	3	141	DKISEIK	YPDTFPD	GAYAARATHWSNGARATHAA	TCNGGRAANGTRTCNGGRTA	1152	512	56.9	89.5	30.9435
Biv_689	XP_011446976.1_15255763_15256828	654	2	71	280	MCQFQVYW	YYTNFSIK	ATGTGYCARTTYCARGTNTAYTG	TTDATNSWRAARTTNGTRTARTA	128	3072	0.49505	64	65.9	88	6	298	ILPVIVF	NFRKSLA	ATHYTNCCNGTNATHGTNTT	GCNARNSWYTTNCKRAARTT	4608	8192	50.8	86	30.8268
Biv_690	XP_011432490.2_52406073_52408035	372	2	399	514	PKHSKVKP	HTNDRPYK	CCNAARCAYWSNAARGTNAARCC	TTRTANGGNCKRTCRTTNGTRTG	4096	2048	0.205607	13.6667	52.2	88	291	536	LFHYQRH	DKLKEHL	YTNTTYCAYTAYCARMGNCA	ARRTGYTCYTTNARYTTRTC	1024	512	59.4	93	29.9826

## Sheet: Use for primer synthesis
Primer name	Nucleotide Sequence of Primer (5' to 3')	Number of base pair
Biv_1_F1	TGGGCNATGGTNCAYGAYTT	20
Biv_1_R1	TCNCCYTGCATRAANGCCCA	20
Biv_1_F2	TGYGTNAAYTAYGARGGNGCNGA	23
Biv_1_R2	CAYTGNACRAARTGNGTRTCYTC	23
Biv_2_F1	GCNTGGTAYGTNCAYGARCA	20
Biv_2_R1	AADATCATNCKRTTNCCRTG	20
Biv_2_F2	CAYGAYTTYCCNAARGARTGGAT	23
Biv_2_R2	TTDATNGGNACNCKRAACCARTT	23
Biv_3_F1	MGNGAYGTNCARCARTAYAT	20
Biv_3_R1	ATYTCNGTRTGNCCCATRTA	20
Biv_3_F2	ATGYTNAAYCARYTNCAYATHAA	23
Biv_3_R2	CKNCCYTCRTTRTCNGCYTTRTT	23
Biv_4_F1	GAYGGNTGYAAYTGGACNTT	20
Biv_4_R1	TGNCCNARNACNGTNGCRAA	20
Biv_4_F2	TAYAAYTTYTGGGTNATHATHTA	23
Biv_4_R2	TANARRCANGCRTTCCARTGRAA	23
Biv_5_F1	AAYGTNGGNGGNGTNTTYTA	20
Biv_5_R1	AAYTCRTTRTARTGYTGCCA	20
Biv_5_F2	GTNYTNCCNGARAAYTTYCAYGA	23
Biv_5_R2	TTNGCYTCYTCNGTRTCCATNCC	23
Biv_6_F1	ATGGGNAARGAYTAYTAYAA	20
Biv_6_R1	TGRTCNCCYTCYTTNGGRAA	20
Biv_6_F2	YTNAARTAYCAYCCNGAYAARAA	23
Biv_6_R2	GTDATYTTNGTNCCNGCYTTCCA	23
Biv_7_F1	CCNTAYCAYGGNCARAAYAT	20
Biv_7_R1	TTNGTNGTNCCRTANACRTC	20
Biv_7_F2	TTYYTNGTNGARATHGARAARAA	23
Biv_7_R2	GGNCCYTGRTCYTCNCCRTTDAT	23
Biv_8_F1	GARGCNTAYGTNCARAARAT	20
Biv_8_R1	AARTANACYTGRTCDATNGT	20
Biv_8_F2	AARGTNTGYAAYGARCAYGGNGA	23
Biv_8_R2	CKYTCRTGNCCCATNARRCADAT	23
Biv_9_F1	TTYAARAARGGNGTNTAYGA	20
Biv_9_R1	ARRTTYTCCCANGCYTTNGG	20
Biv_9_F2	ACNGTNAARAARCCNAAYATHCA	23
Biv_9_R2	ATNGGCATYTCRTCDATRTGRTT	23
Biv_10_F1	YTNTGYCAYATHGTNCCNAT	20
Biv_10_R1	AAYTCYTTYTTRAARTTRTC	20
Biv_10_F2	TTYGTNATHGTNTAYCCNTTYAA	23
Biv_10_R2	ATCCANGCRTANARRAANGGRTT	23
Biv_11_F1	TGYGAYGAYAARTAYAAYTG	20
Biv_11_R1	ATDATRTCNGCNGCYTTYTC	20
Biv_11_F2	AAYAAYMGNGTNATGTAYTGGCC	23
Biv_11_R2	GCNACCATDATNGTNGGNCCRTT	23
Biv_12_F1	TAYMGNGAYAARTTYGAYCC	20
Biv_12_R1	TTYTCRTCRTCRAANGGCAT	20
Biv_12_F2	GTNACNGCNAARTAYGAYATHAA	23
Biv_12_R2	TANGTDATNACNCCNACNGCCCA	23
Biv_13_F1	YTNATHAAYATGCARAARTT	20
Biv_13_R1	CCRTGNGTDATRTTYTTRAA	20
Biv_13_F2	ACNATHCARCARATHGARGGNGA	23
Biv_13_R2	AANCKNACRTTRTCYTTNGCYTC	23
Biv_14_F1	AARTAYGAYGARTTYTAYTT	20
Biv_14_R1	TTRTTNGTCATNARRTCNCC	20
Biv_14_F2	CCNGARGAYTAYATHTAYCARCA	23
Biv_14_R2	TCRTGNARNGTRCANCKYTGCCA	23
Biv_15_F1	GARTAYTTYTTYGAYMGNCA	20
Biv_15_R1	TGNGCRTARAAYTTRTTRAA	20
Biv_15_F2	GARCCNGTNCCNGAYGAYATHTT	23
Biv_15_R2	ATNGTDATNACNGCCCACCARAA	23
Biv_16_F1	CCNAARACNGARAARCAYAA	20
Biv_16_R1	GTRTCNACNACYTGRTTRCA	20
Biv_16_F2	GGNTGGMGNGTNGARATGGARGA	23
Biv_16_R2	ATNACRTCCCADATNCCRTCRCA	23
Biv_17_F1	TAYGCNMGNGARTTYATGGT	20
Biv_17_R1	GCNCKYTGNGGDATCCAYTT	20
Biv_17_F2	MGNAARTGYGGNCARTAYCARGA	23
Biv_17_R2	TTRCANGTNGCRAAYTTNGGRAA	23
Biv_18_F1	WSNTAYAAYGARATHCAYAA	20
Biv_18_R1	ATNGCYTTNACRTCYTCCCA	20
Biv_18_F2	YTNGGNATHACNTGYGTNCARTG	23
Biv_18_R2	TTRAARTTNGCNGCRTCNGGRTG	23
Biv_19_F1	CARGGNGCNGAYTGYCAYGA	20
Biv_19_R1	AANGCRTAYTGNARRTGRTA	20
Biv_19_F2	GARCCNGGNTGYTAYATHGTNGA	23
Biv_19_R2	CCNARCCANGTDATRTCNGGYTG	23
Biv_20_F1	AAYCCNGARMGNGAYAAYTA	20
Biv_20_R1	SWCCARAANCKYTTNGGRCA	20
Biv_20_F2	GTNGAYAARATHACNGARTGYTG	23
Biv_20_R2	ACYTTNCKYTGCATRTARTCNGC	23
Biv_21_F1	GCNGTNTGYATHGGNTGGTT	20
Biv_21_R1	TTYTCNCKNCKCATYTGRTC	20
Biv_21_F2	CCNAAYAARTGGAARTTYTTYAA	23
Biv_21_R2	TTRTARAAYTCNGCRAARTTRTT	23
Biv_22_F1	YTNGCNAARATGTTYAAYGG	20
Biv_22_R1	AAYTGYTGNCCYTCNACNCC	20
Biv_22_F2	YTNAARCARCAYTAYTTYATHGA	23
Biv_22_R2	SWRTTNARYTTRCARAANCCRTT	23
Biv_23_F1	GAYTTYYTNMGNAAYGTNTG	20
Biv_23_R1	CKRTANCKNGCRTTYTGYTC	20
Biv_23_F2	ACNTTYTGYCAYGAYTTYCARAA	23
Biv_23_R2	GTNARRTCNGCNACYTGYTTYTT	23
Biv_24_F1	ATHGTNACNAARCAYTAYAA	20
Biv_24_R1	AANCKDATRTTNCCCCARTA	20
Biv_24_F2	AAYGARAARYTNGARATHTTYCA	23
Biv_24_R2	CCRCANCKDATRAANGTRTARTT	23
Biv_25_F1	AAYTAYGAYAARGAYAAYAT	20
Biv_25_R1	TGRTACATNGGRTGDATYTT	20
Biv_25_F2	CCNTAYYTNAAYGAYCCNGARTT	23
Biv_25_R2	TTYTCNACNARNGCRTARTCNCC	23
Biv_26_F1	AAYGAYGTNTAYCARTAYCA	20
Biv_26_R1	TCRAARTTCCANACYTTDAT	20
Biv_26_F2	AAYTGGTAYCAYMGNCARTTYAT	23
Biv_26_R2	ATRTTNCCYTGYTTNGTRTCCCA	23
Biv_27_F1	ACNGAYGARGARMGNGTNTA	20
Biv_27_R1	GCNARYTTCATCATYTCYTG	20
Biv_27_F2	GTNAAYTGYYTNGAYTAYATGGG	23
Biv_27_R2	TCRAANGTNGTCATDATNGGRTC	23
Biv_28_F1	ATHTGGTTYGAYAARGAYGA	20
Biv_28_R1	ARRTCNGCYTTCATRTTYTG	20
Biv_28_F2	MGNATGGARGCNGTNGARAARTG	23
Biv_28_R2	ARNCKNACRTCNGTNGGRTCRTA	23
Biv_29_F1	CAYTAYYTNGAYGTNCARTT	20
Biv_29_R1	GCRTGRTTNGTRTARCANAC	20
Biv_29_F2	GCNGARACNACNGCNTAYTTYGA	23
Biv_29_R2	ACDATYTTNARNCCDATRTANGT	23
Biv_30_F1	GARCAYCAYGARATHTTYAA	20
Biv_30_R1	ARNGCYTGNCCNGGNGTCAT	20
Biv_30_F2	TTYGTNGGNCARAAYGCNAARAA	23
Biv_30_R2	TCNARRCANCKYTTCATRAARTC	23
Biv_31_F1	TGYAARAAYTGYAAYGARTA	20
Biv_31_R1	ATDATRTTNCCYTCYTGRTC	20
Biv_31_F2	TGYGAYAAYTGYGTNAARGCNCA	23
Biv_31_R2	ACRTCCCANGGRTARTTRAAYTG	23
Biv_32_F1	GGNTTYGGNTAYCCNCARTT	20
Biv_32_R1	TTYTCRTARTGNCCRAARTC	20
Biv_32_F2	GCNCCNAARAARACNWSNTGGGC	23
Biv_32_R2	GGNACRTCYTTNACRTADATCCA	23
Biv_33_F1	CARCAYATGGCNMGNGARTG	20
Biv_33_R1	GTCCADATRTGRTTRTCYTT	20
Biv_33_F2	GARGAYACNCCNAAYTTYGAYTA	23
Biv_33_R2	CCNACNARNARNGCRTAYTTYTC	23
Biv_34_F1	ATHYTNGARAARGARCARTG	20
Biv_34_R1	ACRCARTARTARCARTCNCC	20
Biv_34_F2	ATGTAYACNGTNATHCCNATGCC	23
Biv_34_R2	ATYTTNGTRAANCCNACDATRTC	23
Biv_35_F1	GAYYTNGTNAAYATHGCNGA	20
Biv_35_R1	ACYTCYTTCATNARNGGYTG	20
Biv_35_F2	MGNGTNATHGAYATGGCNAARAA	23
Biv_35_R2	TTNCKDATRTCNGTNARYTTCAT	23
Biv_36_F1	GARAARGGNATHAAYTGYAT	20
Biv_36_R1	GCCATRCANGTDATNGCNCC	20
Biv_36_F2	CAYGARGARTAYATHAAYTGYAT	23
Biv_36_R2	CAYTGNCCNGTYTCRAARTTCCA	23
Biv_37_F1	GARGCNGTNAARAAYGGNTA	20
Biv_37_R1	AANCCRTTNGCNARNGCRTC	20
Biv_37_F2	TAYMGNAAYCCNCAYACNGGNGA	23
Biv_37_R2	GGRTTNACYTTRTTNSWRTCDAT	23
Biv_38_F1	CARTAYGAYGARCAYTAYTT	20
Biv_38_R1	ARNARRTAYTTRCANGCRTG	20
Biv_38_F2	ACNGAYCCNGAYGARTTYATHCA	23
Biv_38_R2	TADATRTCNARNCCRTAYTGNCC	23
Biv_39_F1	GAYGAYGTNGTNGCNATHAA	20
Biv_39_R1	ACYTCNGGNGCCATCCARTA	20
Biv_39_F2	ATGGAYYTNACNAAYCARCCNAA	23
Biv_39_R2	TGNGCRCARAANCCRAARTCNGT	23
Biv_40_F1	GTNCARCAYGARGTNYTNTA	20
Biv_40_R1	GGRTCNACNARCATDATRTT	20
Biv_40_F2	GGNACNTTYGGNCARGTNGTNAA	23
Biv_40_R2	TCNGGYTTNARRTCNGCRTGDAT	23
Biv_41_F1	YTNGTNGARCAYATHCAYCC	20
Biv_41_R1	TCRAARTTCCARTCNACNGG	20
Biv_41_F2	GTNGGNTTYTTYATHTTYGARTG	23
Biv_41_R2	TTRTANGTCCARTANGGNGTCAT	23
Biv_42_F1	ACNGAYATHCAYYTNGGNTA	20
Biv_42_R1	ACDATRTCYTCCATRTARAA	20
Biv_42_F2	GGNGAYYTNTTYCAYGARAAYAA	23
Biv_42_R2	CKRCAYTCRTGYTCRTGNCCCCA	23
Biv_43_F1	GCNATHGAYGAYATGGGNTT	20
Biv_43_R1	CCYTCDATRTTYTTNACRCA	20
Biv_43_F2	CAYGTNGARGGNATGACNTGYCA	23
Biv_43_R2	GCYTCRAANCCCATRTCRTCDAT	23
Biv_44_F1	ATHGAYTGYGAYAARGCNAA	20
Biv_44_R1	TTYTCYTTYTGRTANGCRTT	20
Biv_44_F2	ATHGCNATHGCNACNTTYTTYGT	23
Biv_44_R2	TTCCANGCNARDATNCCRTARAA	23
Biv_45_F1	GARACNGGNATHATHAAYGG	20
Biv_45_R1	ARNCCRTCRAAYTGNGGRTT	20
Biv_45_F2	ATHYTNGAYGGNCARTGGGAYGA	23
Biv_45_R2	TGNGGRAACATYTTNGGYTTDAT	23
Biv_46_F1	CARGTNTGYAARACNTGGAA	20
Biv_46_R1	ARRTCRCANGCDATRTAYTC	20
Biv_46_F2	TTYGAYGCNGTNTGYYTNTTYGG	23
Biv_46_R2	CCRTGRTTNGTDATYTCCCARCA	23
Biv_47_F1	WSNAARGGNCAYTAYAARGA	20
Biv_47_R1	ATNGCYTGYTCRAARTTNCC	20
Biv_47_F2	ACNGCNATHGGNGAYTAYCCNAA	23
Biv_47_R2	CCNCKRTANGCYTTRTCYTGRTC	23
Biv_48_F1	GARAARAAYTTYGAYTTYGA	20
Biv_48_R1	CKRAANGTRTTRTARTTNAC	20
Biv_48_F2	AARCARGTNAAYCAYAAYGTNTT	23
Biv_48_R2	TGNARRTANACNARRTTRTGNCC	23
Biv_49_F1	ATHCCNGAYTTYGTNAAYGC	20
Biv_49_R1	AANGGYTTRCAYTTYTCRCA	20
Biv_49_F2	ATHMGNAAYTGYTTYATHTGYGA	23
Biv_49_R2	TTNCCNGCNGTRTTRTGYTTRCA	23
Biv_50_F1	GTNTAYTGYGCNATHGARAA	20
Biv_50_R1	GTRTCYTCYTTRAANGTYTC	20
Biv_50_F2	TTYTGGAARMGNATHTTYCARAT	23
Biv_50_R2	TCRCANGGNCKRCARTGYTCRAA	23
Biv_51_F1	GARACNGTNYTNGAYTTYTG	20
Biv_51_R1	GTNGCNCCRTCYTTRCARTG	20
Biv_51_F2	ATHGTNAARTGYACNCARTAYTG	23
Biv_51_R2	GGCCARTAYTCNGCRCANGTRTC	23
Biv_52_F1	GARGTNATHCCNCARTTYGG	20
Biv_52_R1	ACNGCNGCCATNACNCCYTC	20
Biv_52_F2	CARACNYTNCAYGTNTAYATGAA	23
Biv_52_R2	CKNCCYTGNCCCATNGCYTGNGC	23
Biv_53_F1	ACNTTYATGGARAARTAYGA	20
Biv_53_R1	CCYTTYTTYTCYTTNACNGG	20
Biv_53_F2	GAYTTYTAYMGNAARGARATHGA	23
Biv_53_R2	ATYTCNCKNACDATYTCDATRAA	23
Biv_54_F1	GCNGGNCAYCARCARGAYTG	20
Biv_54_R1	ARNACRTANGCNGTRTCYTT	20
Biv_54_F2	TTYACNGAYATHCCNYTNGCNTT	23
Biv_54_R2	TACCAYTTRTCYTGNARRAARTC	23
Biv_55_F1	GTNTAYCCNYTNTTYATGTT	20
Biv_55_R1	TANGTDATRTCRAARTGNCC	20
Biv_55_F2	ATGATHCARTGYTTYCCNATHCA	23
Biv_55_R2	ARNGGRCACCARCADATNGCRAA	23
Biv_56_F1	ATHGAYACNTGGGARGGNCA	20
Biv_56_R1	ACRTCYTCNCCRTANGGNGG	20
Biv_56_F2	GCNYTNTTYCARTGYAARGARCA	23
Biv_56_R2	TTNCKNGCRTAYTTNGTYTGNGG	23
Biv_57_F1	GAYGARMGNCAYTGGTGGAT	20
Biv_57_R1	GCNGTNARRAAYTTRTCCAT	20
Biv_57_F2	TTYAARATHGGNGGNTAYGAYAA	23
Biv_57_R2	TTRCAYTCNCCCCAYTCYTTYTG	23
Biv_58_F1	AAYGCNGCNMGNGAYGGNAA	20
Biv_58_R1	TCYTTRTGNCCYTTRTARCA	20
Biv_58_F2	YTNAARATHTTYYTNGAYCAYAA	23
Biv_58_R2	ATCATNARRCANGTRTGNCCRTG	23
Biv_59_F1	GCNCAYGGNYTNGCNAARAT	20
Biv_59_R1	CCNARNGTNCCNCCDATRTC	20
Biv_59_F2	GTNWSNGARATGAARGAYGGNAT	23
Biv_59_R2	TANGCNGGCATYTGYTTRAAYTC	23
Biv_60_F1	GAYATGATHCCNGARGGNGG	20
Biv_60_R1	CCNARNGGRAANARRTARTT	20
Biv_60_F2	ATHATGCARCAYGAYTTYATHAT	23
Biv_60_R2	TCYTTYTGRTTNGTRTGRAARTG	23
Biv_61_F1	TTYATHAAYTGYAAYTGGGG	20
Biv_61_R1	TCYTTRTCNARYTTNGCRTA	20
Biv_61_F2	CCNGARGAYCAYATHTAYCARCA	23
Biv_61_R2	ACRTAYTTNCCCATNARNGGRCA	23
Biv_62_F1	YTNMGNTTYGGNGARACNAA	20
Biv_62_R1	ACNGTRCAYTTRTGCATYTC	20
Biv_62_F2	GCNCARGARATHATHYTNCARGA	23
Biv_62_R2	CCYTTRTCRCARAANGTYTTRTT	23
Biv_63_F1	MGNATHTGGAAYGARACNGT	20
Biv_63_R1	AADATNCCNGGRTGRTCRTC	20
Biv_63_F2	TTYATHATHACNGCNATHTGYGT	23
Biv_63_R2	CKNACRTARAARTGYTCRTCYTC	23
Biv_64_F1	GCNYTNCAYGAYTGYGCNGA	20
Biv_64_R1	TANCKNCCNACRTTNGTNGT	20
Biv_64_F2	ATGGARAARGAYGCNTAYGGNAT	23
Biv_64_R2	ATNARRCANARDATRTGCATDAT	23
Biv_65_F1	CCNWSNATGTTYGGNAARGA	20
Biv_65_R1	TTNGCNARNGCCCAYTCRTC	20
Biv_65_F2	CARCAYCAYGAYTTYACNAARTT	23
Biv_65_R2	TCNGCNARYTTCCADATYTTNCC	23
Biv_66_F1	AARATGAARACNGTNACNAA	20
Biv_66_R1	AANGTNARRTTDATYTGRAA	20
Biv_66_F2	GCNATGTGYAARATHTAYTTYGT	23
Biv_66_R2	GGNARCCARCADATNACRTANAC	23
Biv_67_F1	ACNCAYATGYTNATGCARTG	20
Biv_67_R1	GGRTCDATNCCNCCYTCYTC	20
Biv_67_F2	CAYGAYATHGAYYTNACNCCNCA	23
Biv_67_R2	ATNGCNGCNGTNGCRAAYTCRTT	23
Biv_68_F1	GTNACNYTNATGACNAARGC	20
Biv_68_R1	CANGGNGCCATNGTRTGNGT	20
Biv_68_F2	TGGGARCCNCCNGCNATHTAYAA	23
Biv_68_R2	ATCATNGTRAANARNARRTAYTT	23
Biv_69_F1	AARATHAAYTTYGAYGARGA	20
Biv_69_R1	ARDATNACYTGNCKRTTYTC	20
Biv_69_F2	TGYCCNGARTGYGAYAARGTNTT	23
Biv_69_R2	SWNGGRTGRCAYTTRTTDATRTG	23
Biv_70_F1	GCNWSNGAYGGNATHAARAC	20
Biv_70_R1	ATNCKRAARTGRTANGTNCC	20
Biv_70_F2	ATHATGATHCCNGTNCCNCARTA	23
Biv_70_R2	ATNGCNCCYTGNACYTCRTTRCA	23
Biv_71_F1	CCNTTYGGNATHYTNTGGCC	20
Biv_71_R1	ATNCCNGCRTGYTTNCCNGC	20
Biv_71_F2	GTNACNAAYCCNGTNAARCCNTT	23
Biv_71_R2	GCCCARAARTTYTGCATNACYTT	23
Biv_72_F1	ATHWSNAAYTGGGARGTNAT	20
Biv_72_R1	ACRAANCCDATRTAYTCYTT	20
Biv_72_F2	ATHATHAARWSNACNATGGARTT	23
Biv_72_R2	TANGGRTCNARCATNGGDATRTC	23
Biv_73_F1	ATHCCNACNATHTTYGGNGA	20
Biv_73_R1	CCYTTRTARAARTANCCRTC	20
Biv_73_F2	AAYGTNACNTTYTGYATHGAYAC	23
Biv_73_R2	GTDATNCKYTCNACRCANCCRTG	23
Biv_74_F1	YTNTGYTAYCAYAAYTGYAC	20
Biv_74_R1	GTNGCYTGNACRTANCCNGT	20
Biv_74_F2	GTNGARGGNTTYTAYYTNCAYCC	23
Biv_74_R2	CCRTTNARRTGRAADATRTARTC	23
Biv_75_F1	CCNGGNAARGTNAAYGAYAT	20
Biv_75_R1	ARYTTYTGYTGDATNGCCAT	20
Biv_75_F2	ATHCARGARAAYGARGTNAARAA	23
Biv_75_R2	ARYTGNGTNACRTAYTCRTCRCA	23
Biv_76_F1	ACNYTNAAYCARTTYCCNGA	20
Biv_76_R1	TCNCKRTGRTARAARTARTT	20
Biv_76_F2	YTNMGNAAYGARTAYTTYTTYGA	23
Biv_76_R2	ATNGTNACNACNGCCCACCARAA	23
Biv_77_F1	YTNACNMGNGAYCAYYTNGC	20
Biv_77_R1	TCNGCNARNCKRTARTACAT	20
Biv_77_F2	MGNCARAAYTGGATGGCNAARTA	23
Biv_77_R2	AARTTRTCNGTDATCCARTTRTA	23
Biv_78_F1	GAYGTNATHYTNTGYACNGC	20
Biv_78_R1	CANARDATYTCYTTRAANGG	20
Biv_78_F2	ATHACNMGNCCNTTYCARTAYGC	23
Biv_78_R2	TCNCKRTTRAANCKNGCRTADAT	23
Biv_79_F1	AAYAARTGYTTYCARAARGT	20
Biv_79_R1	TCNARNARRTCYTCNGTYTT	20
Biv_79_F2	AARGGNGGNTTYTGGMGNATHAA	23
Biv_79_R2	ACNCCNCCDATYTCDATRTCYTG	23
Biv_80_F1	GGNGARGTNAAYATHACNCA	20
Biv_80_R1	CCRTTYTCYTTYTGRAANGT	20
Biv_80_F2	GTNGAYATHAARTGGMGNTAYAA	23
Biv_80_R2	AANCKRTGNCCCCANARDATYTC	23
Biv_81_F1	GGNGTNGARATHTGYGCNTG	20
Biv_81_R1	CCCATNCKNACNCCYTCRTC	20
Biv_81_F2	GCNGGNTAYACNGARGARAAYAT	23
Biv_81_R2	TTRAANCCCATNACNGCNGTCCA	23
Biv_82_F1	GGNCARAARTGGATHATHGC	20
Biv_82_R1	TANGTRTCNCKRTCRTCYTC	20
Biv_82_F2	TGGMGNACNATGTGGYTNGGNCA	23
Biv_82_R2	TADATNCCYTCNACNCCCATRTT	23
Biv_83_F1	AAYATHCCNCARATHGTNTG	20
Biv_83_R1	ATNCCCATNGCNGCRTTRTC	20
Biv_83_F2	YTNGGNATGTTYTGYGGNGCNTG	23
Biv_83_R2	TANCCRAACCANSWNGTNGGCCA	23
Biv_84_F1	CARGAYAARCARGTNGARAT	20
Biv_84_R1	GTNCKYTTNCKYTGYTTRTC	20
Biv_84_F2	CARTAYTGYATGAAYAARAAYTT	23
Biv_84_R2	TTCCADATNGGNSWNGCYTCNGG	23
Biv_85_F1	GAYTGYAAYATHGTNTTYTA	20
Biv_85_R1	TGNGTNACRAARTCRCARTA	20
Biv_85_F2	CAYGARAAYTAYYTNATHCAYAA	23
Biv_85_R2	TCYTTNCCRTGNGGRCARTARAA	23
Biv_86_F1	GGNTAYAAYAARGTNGCNGA	20
Biv_86_R1	CACCARTGNGGNARDATNCC	20
Biv_86_F2	ACNTTYGTNAAYATHGTNCCNAT	23
Biv_86_R2	ARNGTYTCRTADATRTCRAANGG	23
Biv_87_F1	CARCCNACNAAYTAYTTYAT	20
Biv_87_R1	AANGCRTARCARAANGGRTT	20
Biv_87_F2	WSNCARTAYACNGTNTTYTTYAT	23
Biv_87_R2	GGNGTCCARCANARNACRTANGC	23
Biv_88_F1	GAYGTNYTNTAYTGYACNGC	20
Biv_88_R1	TTNGCRTANCCNARCCADAT	20
Biv_88_F2	GCNACNGTNTAYCCNGTNTGGTA	23
Biv_88_R2	ATRAANARRAANGGCCACCARCA	23
Biv_89_F1	TTYCARYTNYTNGARGCNTT	20
Biv_89_R1	TANACNGCRTTDATNACRTG	20
Biv_89_F2	GCNATHAAYAARGTNAAYGAYAA	23
Biv_89_R2	AACCANGGRTTYTCNGGRTARTT	23
Biv_90_F1	CAYTAYCCNAARCAYGARTG	20
Biv_90_R1	ATNGTNACDATNGTRTACCA	20
Biv_90_F2	ATHGGNGAYTGYTGYTAYGARGA	23
Biv_90_R2	TARAACATNACNGTNGCRAADAT	23
Biv_91_F1	AAYCCNGTNAAYGTNAAYTG	20
Biv_91_R1	TTNARNACNGCDATNACYTC	20
Biv_91_F2	CARATHGCNGTNGAYAAYGARAA	23
Biv_91_R2	TCRCANGCRTAYTTYTTRCAYTG	23
Biv_92_F1	TGGGAYGARGGNTTYCAYAA	20
Biv_92_R1	TARTTCATRTTDATCCADAT	20
Biv_92_F2	GGNTGGATHCCNMGNGARCARAT	23
Biv_92_R2	CKCCARTANGGNGGRTCRTGYTC	23
Biv_93_F1	MGNACNGTNGGNATGGGNGA	20
Biv_93_R1	GGRTARTTRTCYTTNCCNGG	20
Biv_93_F2	TTYMGNACNMGNCAYAAYGAYTA	23
Biv_93_R2	CANARDATNCKRTARTTCCAYTG	23
Biv_94_F1	ATGAARCAYCCNAARGARGC	20
Biv_94_R1	TTRTGRTGYTGYTGNCCYTG	20
Biv_94_F2	GCNACNATGTTYCARATGAAYCA	23
Biv_94_R2	CCNACNGCRTADATCATRTTRTC	23
Biv_95_F1	ATHCCNATHGTNGGNTGGCA	20
Biv_95_R1	GTRAANGCNCCCATDATNAC	20
Biv_95_F2	AARGTNGTNACNGCNTTYTTYAA	23
Biv_95_R2	ARYTGNCKNGCNGCYTTDATYTC	23
Biv_96_F1	TTYATHATHAARTTYGARCA	20
Biv_96_R1	TANGTRTGDATCCARTGRTG	20
Biv_96_F2	CCNAARATHATHCAYCARACNTG	23
Biv_96_R2	CCRTCNARDATNGGRTGYTCRTA	23
Biv_97_F1	GARTTYGTNTGYGGNTGGGG	20
Biv_97_R1	GTNGCRTTNACDATNCCCCA	20
Biv_97_F2	AAYAARGTNATGTTYMGNCARCA	23
Biv_97_R2	TGCATNCKNACYTTNACNACRTT	23
Biv_98_F1	TTYGTNWSNAAYAARTTYGA	20
Biv_98_R1	TTRAANGCNGTRTCNACRTT	20
Biv_98_F2	TTYCAYACNATHGGNGTNGARTT	23
Biv_98_R2	TTNGCNSWNGTYTCRAARTANGG	23
Biv_99_F1	ATHWSNTGYYTNTTYCCNGA	20
Biv_99_R1	ATDATYTTYTCNARNCCNAC	20
Biv_99_F2	AARGGNMGNGTNGCNCARGTNTG	23
Biv_99_R2	CKNGTRCANCCRTANARRTCDAT	23
Biv_100_F1	GGNAARCAYGTNYTNTGYGG	20
Biv_100_R1	TCYTTRAARTTDATNGGRTC	20
Biv_100_F2	ATGGTNAAYGCNGCNMGNTAYTA	23
Biv_100_R2	TTYTTYTGNCCRTANARRTCNGC	23
Biv_101_F1	TTYGCNGARMGNTTYAARCA	20
Biv_101_R1	CKYTGRTTRCARAACCANAC	20
Biv_101_F2	AARYTNGGNGTNACNCARGCNGA	23
Biv_101_R2	TCNARYTTYTCNGCDATYTGNGC	23
Biv_102_F1	AARGCNYTNAARAAYGTNAT	20
Biv_102_R1	CCRAACATRAANCCYTGYTC	20
Biv_102_F2	TTYACNGGNTAYTTYGCNGGNAA	23
Biv_102_R2	ATNACNCCRCANCCNARRTADAT	23
Biv_103_F1	GAYATGCAYACNAAYATHGC	20
Biv_103_R1	TGRTAYTCDATRTARTTNCC	20
Biv_103_F2	MGNAARYTNGAYGTNTAYTTYGA	23
Biv_103_R2	ACRAANACRTANGCYTCYTGRAA	23
Biv_104_F1	GGNAAYYTNGAYTAYAAYAT	20
Biv_104_R1	TCRTANCCRAAYTGRCANGG	20
Biv_104_F2	MGNTTYCARTGYAARATHGGNTA	23
Biv_104_R2	ATNACNCCNGCNGCYTCYTTYTG	23
Biv_105_F1	YTNGGNGGNACNATHAAYCA	20
Biv_105_R1	GGRAARTCRTGRTGYTCRTT	20
Biv_105_F2	GCNATHCAYGARATHGCNCAYAA	23
Biv_105_R2	CCYTTDATRAACATRTARTGYTC	23
Biv_106_F1	GTNTAYGGNCCNATHACNCC	20
Biv_106_R1	TCNGGDATRTARTGRAARTG	20
Biv_106_F2	CCNGTNTAYAARGAYAAYGGNTT	23
Biv_106_R2	ACNARRCANCCCCARCADATRTA	23
Biv_107_F1	YTNTAYGCNATGAARGARGA	20
Biv_107_R1	ACRTCRCANGTDATDATYTG	20
Biv_107_F2	GTNYTNYTNTGYGARCAYGCNAA	23
Biv_107_R2	ACDATNGTNGGNGCNARCATNCC	23
Biv_108_F1	CCNCAYGTNGARACNGGNTT	20
Biv_108_R1	CANACRTGRAADATYTGRTG	20
Biv_108_F2	TTYCARAARCAYAAYGARTGYAT	23
Biv_108_R2	GGRAARAANCKYTGNGGDATRTC	23
Biv_109_F1	CCNACNATHTTYCAYACNGC	20
Biv_109_R1	TTRAANGTYTCNCKRAAYTG	20
Biv_109_F2	CARMGNTAYATHTAYATHTGYCA	23
Biv_109_R2	ATNCCRCARTADATRAARAARTT	23
Biv_110_F1	GTNGAYCAYACNTGYAAYCA	20
Biv_110_R1	TTYTTNARNGGNARNCCRTT	20
Biv_110_F2	CCNAAYCAYGCNGAYCARTTYGG	23
Biv_110_R2	TTNGGRTTNGTNACDATNCCRTT	23
Biv_111_F1	ATGAARGTNGAYGCNAAYTG	20
Biv_111_R1	TGYTGNARRCANGTYTGRTC	20
Biv_111_F2	GTNGTNGAYTGGGARGARTAYGT	23
Biv_111_R2	TTRTTRTTNACRTANGGRTTCCA	23
Biv_112_F1	ATGATHCARGARAAYGGNCA	20
Biv_112_R1	TCNACRTCYTGYTCNGGYTC	20
Biv_112_F2	GTNGGNAARATHCCNMGNGAYTG	23
Biv_112_R2	GCCCARTCNACNGCDATYTGRTG	23
Biv_113_F1	GCNYTNGARTAYCCNMGNAA	20
Biv_113_R1	TTNGGNGTRTTYTCNGGRCA	20
Biv_113_F2	MGNGAYATHGGNCARGGNGCNTT	23
Biv_113_R2	ACYTCYTCRTGNGTCATNCCRTA	23
Biv_114_F1	CARAARTGYAAYATHTGYGA	20
Biv_114_R1	ATRTGRTTYTCNARYTCNGC	20
Biv_114_F2	CAYTGYAARATHCARCARGGNAA	23
Biv_114_R2	GTRTGYTCDATNARRTGRCAYTG	23
Biv_115_F1	AAYYTNCAYGCNAARGAYTT	20
Biv_115_R1	CARTGRTARTGNGTYTGYTT	20
Biv_115_F2	TGYGTNMGNCCNAARTGYGAYTA	23
Biv_115_R2	CKYTCRTGNCKNARNGTRTGYTG	23
Biv_116_F1	GARATGGTNGARMGNATHTA	20
Biv_116_R1	TGCATNCKDATRAANGGYTC	20
Biv_116_F2	ATGAARYTNGCNCARGCNGCNGA	23
Biv_116_R2	CCYTTYTGNGTNARCATRTGCCA	23
Biv_117_F1	AAYGTNGCNCARACNCCNGA	20
Biv_117_R1	CKNARDATRAANARRCAYTC	20
Biv_117_F2	CCNYTNGARGAYCAYGCNGAYTT	23
Biv_117_R2	AANGTNSWRAARAANGGRTGRTG	23
Biv_118_F1	TAYGGNGTNATHACNGARTA	20
Biv_118_R1	CCRTGNACNACCATNCCDAT	20
Biv_118_F2	GCNTTYMGNATHGGNAAYTAYTG	23
Biv_118_R2	ARDATRAADATRTCNCKRTCNAC	23
Biv_119_F1	TTYGARTTYTGYGARCAYGA	20
Biv_119_R1	GGNGCNARRTAYTCRAACAT	20
Biv_119_F2	CAYMGNGAYATGAARGCNGCNAA	23
Biv_119_R2	GGCATNGGRTCYTCCCARAARAA	23
Biv_120_F1	AARTGGYTNGAYGARCAYCC	20
Biv_120_R1	GCNACRTANCCDATDATNCC	20
Biv_120_F2	CAYGAYTAYTTYGCNMGNAARGC	23
Biv_120_R2	ATRCANACRTTYTGNARDATYTT	23
Biv_121_F1	ACNTTYGCNGTNGTNAAYGA	20
Biv_121_R1	CKRAAYTCYTTRTTRAADAT	20
Biv_121_F2	MGNTAYATHCAYATHMGNGAYCC	23
Biv_121_R2	SWRTTNACRTANCCNARCCANGT	23
Biv_122_F1	TGYGCNACNGARAAYGGNCA	20
Biv_122_R1	AANCCRTCNACNGCRAACCA	20
Biv_122_F2	GARGARGAYACNTTYGGNAAYAC	23
Biv_122_R2	TCRTTNARNGCNGTCATNCCRTG	23
Biv_123_F1	GARGARGAYTAYGARGCNTT	20
Biv_123_R1	ACNGTNSWNGCYTTYTCCCA	20
Biv_123_F2	TGGGAYAARGAYGARGTNAARGC	23
Biv_123_R2	TCNGTNARNARNACYTGYTTYTC	23
Biv_124_F1	YTNGGNTAYACNCAYCARGA	20
Biv_124_R1	TGNARDATRTCNCCYTCYTG	20
Biv_124_F2	GAYCCNGAYGAYCCNAAYACNGA	23
Biv_124_R2	GGYTTRTCNARDATYTGYTTNAC	23
Biv_125_F1	AARGARCARTTYTGYGGNGG	20
Biv_125_R1	CKNACYTTNGTRTADATNCC	20
Biv_125_F2	TGGGTNYTNACNGCNGCNCAYTG	23
Biv_125_R2	TTYTGNCCRCANCCYTCNCCRTA	23
Biv_126_F1	GARGCNGTNGCNGCNATGAA	20
Biv_126_R1	GGNGGRAANCCNGCYTGCAT	20
Biv_126_F2	YTNGAYATGGARGCNCARGGNAA	23
Biv_126_R2	TTNCCRTCRTARAANGGRTGDAT	23
Biv_127_F1	CARGARGARTTYCCNTGYCA	20
Biv_127_R1	TCYTCCCADATDATRTARAA	20
Biv_127_F2	MGNATHATHGAYTAYGTNTAYAC	23
Biv_127_R2	TGDATNGCYTCNGGNARDATRAA	23
Biv_128_F1	ACNTGGYTNGCNGTNGCNGA	20
Biv_128_R1	ATRAANGTRTCNCKRAAYTG	20
Biv_128_F2	TTYACNATGYTNGAYTAYTTYCC	23
Biv_128_R2	ATNGTRCARTANARNACRAARTT	23
Biv_129_F1	GCNAARAARTAYATHGTNCC	20
Biv_129_R1	TCNGGDATYTGNCCNCCYTG	20
Biv_129_F2	TGYTGGGARGTNATHGAYGCNCA	23
Biv_129_R2	GCNARNCCYTCYTGNCCRAARTA	23
Biv_130_F1	CARGARYTNGAYATHAARAA	20
Biv_130_R1	TCNCKDATDATRAARTCNCC	20
Biv_130_F2	GARMGNGTNATGGTNYTNGARAA	23
Biv_130_R2	CKNGTDATYTTNCCRTARTACCA	23
Biv_131_F1	TGGGARCARTAYGGNATHCA	20
Biv_131_R1	GTNSWDATRTANGTCCARTT	20
Biv_131_F2	GAYATHMGNGAYWSNTGYTGGTA	23
Biv_131_R2	ACDATRTCNARCATNGCYTGNGC	23
Biv_132_F1	AARGCNATGGCNGARTAYTT	20
Biv_132_R1	ATRTCNCCNGCRAANACNAC	20
Biv_132_F2	AAYTTYGARTGGGTNYTNGCNAA	23
Biv_132_R2	AANACRCANARRTGRTGNGCRAA	23
Biv_133_F1	AAYGTNGARCCNCARTGGAA	20
Biv_133_R1	TGRTANGTCCANGTRTGRTG	20
Biv_133_F2	TAYGAYMGNTTYGGNCARGAYAT	23
Biv_133_R2	TTRTCNARYTTYTCNGCNACCAT	23
Biv_134_F1	ATHGAYATHGTNGCNCAYAA	20
Biv_134_R1	ARRAARTCDATRTANGTYTC	20
Biv_134_F2	YTNCARGAYTTYGARATHAARAA	23
Biv_134_R2	ACYTTDATYTCNGTNCCNCCRAA	23
Biv_135_F1	AARGAYCCNCARAAYTGYGC	20
Biv_135_R1	ARRAANGTYTCNCKNGCYTT	20
Biv_135_F2	TGYGCNYTNACNYTNTGYGARAA	23
Biv_135_R2	AARTCDATRAARTCNCCRTARTG	23
Biv_136_F1	GCNYTNGAYAAYTAYAAYGA	20
Biv_136_R1	CKNCKNACYTTRTCDATRAA	20
Biv_136_F2	YTNGTNYTNTTYGARGAYGCNAT	23
Biv_136_R2	CARCARTTYTCNCKNSWRTCYTC	23
Biv_137_F1	GARACNGGNGARYTNTGYGA	20
Biv_137_R1	TTYTTDATRCARAAYTCYTC	20
Biv_137_F2	TAYTTYYTNWSNATGTTYACNTG	23
Biv_137_R2	ATRAANCKNGCNCCNGGDATYTG	23
Biv_138_F1	GAYGGNTAYATHTAYATHCC	20
Biv_138_R1	TANGCNGTYTTRTAYTCDAT	20
Biv_138_F2	GTNGARTGYTGGCAYTGYCAYAC	23
Biv_138_R2	TACCANGGNARRTTRTCNGGRTC	23
Biv_139_F1	GTNCARAAYCARGAYGARAT	20
Biv_139_R1	GCYTGRAAYTTRTCRAANCC	20
Biv_139_F2	CCNTAYAARGGNGTNATHGAYTG	23
Biv_139_R2	ARDATRTTNGCNCCNGCNCCYTT	23
Biv_140_F1	AAYTGYWSNYTNGTNTGYAA	20
Biv_140_R1	CCYTGNSWRTCNCCRTTRTG	20
Biv_140_F2	TGGTAYAARTTYYTNAAYGAYGA	23
Biv_140_R2	TTRTCNACNARRTTCCANCCCCA	23
Biv_141_F1	AARMGNGAYGCNMGNTGGTA	20
Biv_141_R1	ATDATNGGNGCYTCNCCNGT	20
Biv_141_F2	ATHCCNTGGAAYTTYTAYGARTT	23
Biv_141_R2	GTDATRTCNSWRTCNACYTGCCA	23
Biv_142_F1	GAYCAYGARGCNYTNACNTG	20
Biv_142_R1	ARNARRTCCCARAARTCNGT	20
Biv_142_F2	YTNYTNTTYGTNGAYGARCCNAA	23
Biv_142_R2	GTRTCNARNACRTGNCKRCANAC	23
Biv_143_F1	CCNWSNTAYTTYTTYGGNAC	20
Biv_143_R1	TTNARNGGNACRCAYTGYTC	20
Biv_143_F2	CAYGTNCCNTAYACNMGNGTNTG	23
Biv_143_R2	SWRTTNACCATNARCATNACCCA	23
Biv_144_F1	YTNGCNGARACNCAYACNAA	20
Biv_144_R1	TACATYTCYTTNCCDATRTC	20
Biv_144_F2	GGNWSNGAYGGNTGGGTNTAYCC	23
Biv_144_R2	TTCCANGTRTARTCRAACCAYTT	23
Biv_145_F1	AAYGARGAYGAYTTYGARGT	20
Biv_145_R1	CCNGTNCCDATYTCRTGDAT	20
Biv_145_F2	GGNGTNCCNATHACNCARGCNAT	23
Biv_145_R2	TCYTGYTTRTGNGCNARRTAYTC	23
Biv_146_F1	AARATGTTYTTYGAYTTYTG	20
Biv_146_R1	ACRTADATCATYTGNCCYTT	20
Biv_146_F2	GAYCAYYTNGCNACNATHTAYCC	23
Biv_146_R2	ARNACRTANACNGTRTTDATRTG	23
Biv_147_F1	YTNTTYGARGAYYTNGGNAA	20
Biv_147_R1	ARRAANCCNARNGGYTGYTT	20
Biv_147_F2	TGYCCNAARTGYGGNACNTAYAA	23
Biv_147_R2	CAYTTNACNACCATDATRTTYTT	23
Biv_148_F1	CARGGNACNAAYGTNTTYGT	20
Biv_148_R1	AARTTYTCRTTNARCCANCC	20
Biv_148_F2	GAYMGNTTYCARGTNATHGTNTA	23
Biv_148_R2	TANARNACNGGRTTNGTRCANGC	23
Biv_149_F1	GGNGTNGTNTTYAARGAYTG	20
Biv_149_R1	TTRTADATYTGNARRTGRTC	20
Biv_149_F2	AARATGGCNGARCAYTTYGARTA	23
Biv_149_R2	ATRTCRTTNARNACDATNGCCAT	23
Biv_150_F1	MGNGARCARTAYACNYTNCA	20
Biv_150_R1	CAYTGRTANGGYTTDATNCC	20
Biv_150_F2	GAYGAYGARATGTAYYTNGARTA	23
Biv_150_R2	CANCCRCANCCNGGCCANGTRCA	23
Biv_151_F1	TTYAAYGGNCAYAARATGAT	20
Biv_151_R1	GGDATRTCYTTRAARCARTG	20
Biv_151_F2	GTNTGGYTNCAYMGNGAYTAYGT	23
Biv_151_R2	ARYTCYTGNACYTGNGGRAARTT	23
Biv_152_F1	CCNYTNAARATHACNGCNAA	20
Biv_152_R1	ATNGCYTGNCCNCCYTCRTC	20
Biv_152_F2	AAYTGGAARMGNATGTAYTTYGA	23
Biv_152_R2	GTNARNGCRTGNGCDATNGCYTG	23
Biv_153_F1	GARGGNCCNATHTTYTTYGG	20
Biv_153_R1	TGYTTYTCCATRTCDATDAT	20
Biv_153_F2	YTNGTNGTNATGATGGAYAARAT	23
Biv_153_R2	SWRTCYTCNGTNGGNGGNCCYTC	23
Biv_154_F1	AARTAYYTNATGATHYTNAA	20
Biv_154_R1	CCRAANGTNARRTCDATCCA	20
Biv_154_F2	YTNGGNGAYCCNAAYCAYCAYCC	23
Biv_154_R2	GGDATRCAYTCRTCNGGNGTCCA	23
Biv_155_F1	GGNATHGARTTYTAYGAYGC	20
Biv_155_R1	GCNGTRAARTCNACRTANCC	20
Biv_155_F2	GTNMGNAARAARAAYCAYGCNGA	23
Biv_155_R2	ARNCKRCADATYTCRAARTGNCC	23
Biv_156_F1	ACNGCNGGNGARGCNTGYAC	20
Biv_156_R1	GTNARRTCRTANGGRAARTC	20
Biv_156_F2	TTYAAYGCNTAYGGNCCNACNGA	23
Biv_156_R2	TCRTARTCNGTRTTRAARTTCAT	23
Biv_157_F1	TGYYTNGTNGTNGAYGCNGA	20
Biv_157_R1	ATRCARAANCKRTTNGGRTT	20
Biv_157_F2	TGGGTNTGYGGNGGNCARTGGAA	23
Biv_157_R2	ARRTTYTTNGCDATYTCRTCCAT	23
Biv_158_F1	TTYCARAAYYTNATGGCNTT	20
Biv_158_R1	AARTTNARDATRTTRTANCC	20
Biv_158_F2	GTNCCNCCNGAYAAYATHCARGC	23
Biv_158_R2	CKRCAYTGRTGNARNGTYTGRTA	23
Biv_159_F1	GTNGAYCCNCARTAYGGNGC	20
Biv_159_R1	TCDATNCKRTAYTGRAANAC	20
Biv_159_F2	CAYTAYTTYATGACNWSNCCNGA	23
Biv_159_R2	ARNGTRAARTARTARTTNCCYTC	23
Biv_160_F1	ACNATHACNCCNGTNGAYAA	20
Biv_160_R1	ARNCCRTTNGTNACNGTRAA	20
Biv_160_F2	CCNCARTGGGGNTAYYTNGARAA	23
Biv_160_R2	TCNGTYTTNGTNARRTGRTTRTA	23
Biv_161_F1	WSNYTNACNTTYTGGAAYCA	20
Biv_161_R1	CCNGCYTTCATRAANGGRCA	20
Biv_161_F2	GAYTTYCARTAYTAYGTNTGGCA	23
Biv_161_R2	TTRTCCCARTGRTTRAARAANGG	23
Biv_162_F1	YTNGTNGARGTNGCNTAYTT	20
Biv_162_R1	ACNARNGTRTTDATYTGNCC	20
Biv_162_F2	YTNCCNYTNTTYCARGARTAYGT	23
Biv_162_R2	TGNACDATNGCRTANGTYTGRAA	23
Biv_163_F1	TAYCARWSNYTNMGNCAYAT	20
Biv_163_R1	TARAANACRTCCCANACRTC	20
Biv_163_F2	CCNATHAARGAYAAYGAYGARGC	23
Biv_163_R2	TTNARRTARAANARRTARTARTC	23
Biv_164_F1	GTNGARACNGARGCNGTNCA	20
Biv_164_R1	TCDATRAANACRTGYTCRTG	20
Biv_164_F2	ATHMGNGARTGYGTNGGNCCNCA	23
Biv_164_R2	CCCCANARYTTNGCNACRTGRTA	23
Biv_165_F1	CCNACNGTNYTNGAYTGGTT	20
Biv_165_R1	CCCCANGGNSWRCADATCCA	20
Biv_165_F2	AAYYTNCAYGARGTNACNATGTA	23
Biv_165_R2	GGRTCNSWNGTNACRTTYTGCCA	23
Biv_166_F1	YTNGCNGAYATGTAYATGTG	20
Biv_166_R1	TGRTCDATNARRAARTCRTA	20
Biv_166_F2	MGNCARTTYATHTAYCARAAYTT	23
Biv_166_R2	TCCATNSWYTTNARYTGRCARTC	23
Biv_167_F1	TAYAAYATHGTNGGNGAYGG	20
Biv_167_R1	TTNARRCANGCRCACCARTG	20
Biv_167_F2	TAYGTNACNCARTGGGGNGARGA	23
Biv_167_R2	CCRAARTANGGCATNCKYTCYTC	23
Biv_168_F1	TGGGTNWSNACNGARGAYGG	20
Biv_168_R1	TTNGTRTTNGCNACNGTRTC	20
Biv_168_F2	GTNGGNATGGAYAAYGARATGCA	23
Biv_168_R2	ARNGCNARNARRTACATYTGRTC	23
Biv_169_F1	TAYACNTAYGAYGCNTTYTT	20
Biv_169_R1	CANGCNSWYTCRTARTGYTT	20
Biv_169_F2	TGYAAYGARTGYGGNAARGAYTA	23
Biv_169_R2	AANSWYTTRTTRCANCKYTTRCA	23
Biv_170_F1	YTNGCNCCNTTYCARATHAC	20
Biv_170_R1	TANCCYTTNARRTCRAANGG	20
Biv_170_F2	GAYTTYACNAARCCNTTYATGAC	23
Biv_170_R2	SWRTCCCANARRAANGCRTAYTT	23
Biv_171_F1	AARCCNTTYYTNAAYTGGCA	20
Biv_171_R1	TGRTAYTTRTTRTTNGCRTC	20
Biv_171_F2	GARGAYTGYYTNGGNAARTTYCA	23
Biv_171_R2	ACNCKYTCDATCATRTCRAARTT	23
Biv_172_F1	GGNMGNMGNYTNGAYTAYAT	20
Biv_172_R1	TCRCANCKNGCYTCNGGRTT	20
Biv_172_F2	GTNGARGGNWSNGAYCAYTGYCC	23
Biv_172_R2	CKNGCRCANACRAARAAYTGYTT	23
Biv_173_F1	AARGGNAARMGNATHATHCC	20
Biv_173_R1	TARCARTCRTGCATRTANAC	20
Biv_173_F2	TAYGAYAAYYTNATHMGNTGYAA	23
Biv_173_R2	ACDATDATNCCCATCATNGTRAA	23
Biv_174_F1	TAYGGNATHCCNTAYGCNAA	20
Biv_174_R1	GCRAARTCNACNGTNGGRCA	20
Biv_174_F2	GGNAAYGCNGGNYTNTTYGAYCA	23
Biv_174_R2	CCRTCDATDATNGGNACRAANGG	23
Biv_175_F1	TTYGCNAARCARTTYAARCA	20
Biv_175_R1	GGNGTCATNCKYTTYTCYTT	20
Biv_175_F2	AARYTNGGNTTYACNCARGCNGA	23
Biv_175_R2	TGNCKNCKRTTRCARAACCANAC	23
Biv_176_F1	MGNMGNGCNGARTGGAARTG	20
Biv_176_R1	ACNGGRTGRAANGCNGGRTC	20
Biv_176_F2	TGGACNTGGYTNCARGCNCARGT	23
Biv_176_R2	TTRTTRTANCKNCCNCCRCACAT	23
Biv_177_F1	GAYACNGARAARCARACNCA	20
Biv_177_R1	ATRTTNACYTCYTTYTTYTC	20
Biv_177_F2	TAYGCNGAYGTNATGTAYACNAA	23
Biv_177_R2	TCYTTNARNGTYTCCATYTTNGC	23
Biv_178_F1	TGGCAYACNGGNYTNATHGC	20
Biv_178_R1	TGNCKRTCCATNACNCCRTA	20
Biv_178_F2	GTNGTNTTYAAYAAYTTYTAYAA	23
Biv_178_R2	ACNGTDATNGCNACRTARAARTC	23
Biv_179_F1	MGNGAYGTNATHCCNAARTG	20
Biv_179_R1	TTDATNGGNCKRTTRAADAT	20
Biv_179_F2	YTNYTNTTYTGYGARACNTGYGA	23
Biv_179_R2	CKNGGRTTNCCRTGRTARTCNAC	23
Biv_180_F1	AARYTNAAYGCNGARAAYGA	20
Biv_180_R1	TCRCADATNGCRTGNCCCAT	20
Biv_180_F2	ACNGGNTTYYTNMGNATGGTNAA	23
Biv_180_R2	CCNGCNCKRTCRTCNGTRTANCC	23
Biv_181_F1	TTYTAYGTNYTNCCNGARTG	20
Biv_181_R1	TCYTTNCKRAARTANGCNCC	20
Biv_181_F2	ATHGARMGNTAYATHGGNGTNTG	23
Biv_181_R2	ARRAARAARTTDATRCARTARTT	23
Biv_182_F1	ACNGGNAARTGGATHTTYGG	20
Biv_182_R1	TANGCRTADATDATNGGRTT	20
Biv_182_F2	GAYATHTTYAAYWSNAAYGAYGT	23
Biv_182_R2	SWRTTRAARTANCCDATCCARAA	23
Biv_183_F1	CARACNGCNCAYTTYCAYCC	20
Biv_183_R1	GGNARNGGNARRTGRTCDAT	20
Biv_183_F2	AAYTAYGGNMGNCAYTAYTGGGA	23
Biv_183_R2	ATNGTNGCNCKRCANCKRTCYTG	23
Biv_184_F1	ATHYTNGARGGNACNAARAA	20
Biv_184_R1	SWNCKNGTRTTYTTYTCNGG	20
Biv_184_F2	ATHACNAARAARCCNMGNTTYAT	23
Biv_184_R2	ATNACRTANACYTTNGGRAARAA	23
Biv_185_F1	GGNATHGAYAAYATGAAYGT	20
Biv_185_R1	ATNARRTANCCRTCRTCYTC	20
Biv_185_F2	GTNGAYAARGTNCCNTAYATGCA	23
Biv_185_R2	AACCANGCYTCNACNGGRTARTG	23
Biv_186_F1	TAYGCNACNGTNGARTTYAA	20
Biv_186_R1	CCNGGNGTYTTRAAYTCYTT	20
Biv_186_F2	GTNTTYCCNGAYGGNTAYTAYAT	23
Biv_186_R2	GGDATDATNSWYTCYTGRTCRTA	23
Biv_187_F1	YTNMGNCCNGARAARYTNGA	20
Biv_187_R1	CCNARNACNARRTTRTTNGC	20
Biv_187_F2	AARGGNTGGMGNAARTAYGAYTT	23
Biv_187_R2	TGNACNARYTTYTCNGGRCARTC	23
Biv_188_F1	GARGAYACNTTYYTNAARTG	20
Biv_188_R1	TGRAANSWNACNGCRAARTC	20
Biv_188_F2	ATGYTNCCNTGYCAYCAYACNTT	23
Biv_188_R2	GCNARYTCNCKYTGDATYTGYTC	23
Biv_189_F1	MGNGARGARGCNGTNGAYTT	20
Biv_189_R1	ATNCCRAANCCYTTNGGRTC	20
Biv_189_F2	AARCCNTTYATGACNMGNTAYAT	23
Biv_189_R2	CCDATYTCCATRAARTCRCARTC	23
Biv_190_F1	GGNACNMGNTGGATHATGGA	20
Biv_190_R1	GTNGCRTGNCCYTGYTGDAT	20
Biv_190_F2	AAYGARATHWSNGTNGGNAARGA	23
Biv_190_R2	CKNCCYTTNGTCCANGGRTTYTG	23
Biv_191_F1	GTNYTNATHTTYTAYGGNTT	20
Biv_191_R1	GGNCCNACNGGNCCYTGRAA	20
Biv_191_F2	GCNGGNGCNATHYTNTTYTTYAA	23
Biv_191_R2	GTYTCCCANARYTGYTTYTGCAT	23
Biv_192_F1	CCNGCNATHCCNATGGAYCC	20
Biv_192_R1	ARNCKNARNACRAAYTTRTT	20
Biv_192_F2	GARGCNGCNCARGCNGTNTTYCC	23
Biv_192_R2	TTNGGRTCDATNACYTCYTCNGT	23
Biv_193_F1	YTNGARTGYGTNAARTTYCC	20
Biv_193_R1	TCNGGRTCRAARCAYTCDAT	20
Biv_193_F2	CCNTTYAARAARMGNAAYGARTT	23
Biv_193_R2	ACNCCYTCNARNCCNACNACRTA	23
Biv_194_F1	GARGTNACNCCNYTNTGGTG	20
Biv_194_R1	TCNACYTGCATYTCCCARAA	20
Biv_194_F2	MGNWSNGCNTGYTAYATGACNAA	23
Biv_194_R2	GCYTGNACNGTRAANARRCAYTC	23
Biv_195_F1	GCNGGNGGNGCNACNCARAA	20
Biv_195_R1	CANCCRAARTAYTGDATNAC	20
Biv_195_F2	ACNGCNGARGARGTNGGNGTNAA	23
Biv_195_R2	CCRCANCCRTTNGTRTCYTTDAT	23
Biv_196_F1	CCNATHCCNTTYAAYGAYTG	20
Biv_196_R1	ACYTGRAANGGCATNGGNCC	20
Biv_196_F2	ACNCCNWSNTAYATHGARAAYAA	23
Biv_196_R2	AARAADATCATNCCRTGRAANCC	23
Biv_197_F1	GGNCAYTAYATGTAYATHGA	20
Biv_197_R1	GCNARNCKNGCYTTYTGNCC	20
Biv_197_F2	AARTTYTGGTAYAAYATGTAYGG	23
Biv_197_R2	CCRCARTCRTCNGTRAARTCRCA	23
Biv_198_F1	ACNAARWSNGAYATHCARCA	20
Biv_198_R1	TTCCACATRTGNACNCCYTT	20
Biv_198_F2	GAYATGAARCCNATHGARTTYTG	23
Biv_198_R2	TANACYTGNCCDATDATRCARTG	23
Biv_199_F1	GGNATHYTNGTNYTNCAYAC	20
Biv_199_R1	CCRTARAANGCDATYTCYTC	20
Biv_199_F2	ATHTAYGTNGCNACNYTNGAYGG	23
Biv_199_R2	TANCCYTTNCKRTTNGCYTCYTC	23
Biv_200_F1	YTNGGNACNTGYTTYYTNCA	20
Biv_200_R1	TTYTTNACRTCYTTRTTNCC	20
Biv_200_F2	TTYGGNGTNATHTTYGGNGARCA	23
Biv_200_R2	ATNCCYTCRAANACNCCRTGRAA	23
Biv_201_F1	TTYGTNCARYTNYTNGAYTT	20
Biv_201_R1	GTNGCNSWNGTYTTRTTCAT	20
Biv_201_F2	CAYCAYYTNTTYGGNCCNTGGGC	23
Biv_201_R2	TTNGCNCKNCCRAAYTTCCAYTC	23
Biv_202_F1	CCNMGNAARCCNYTNTAYGA	20
Biv_202_R1	TCYTCNACNARRAANGGYTT	20
Biv_202_F2	TTYGGNTAYGARATHYTNAAYAA	23
Biv_202_R2	TANSWDATYTCRTTNCCCATRTA	23
Biv_203_F1	GCNGGNYTNCARMGNGCNTA	20
Biv_203_R1	TTRTANGTYTGDATDATYTC	20
Biv_203_F2	AAYAAYGARYTNMGNMGNAARAA	23
Biv_203_R2	ARRTTRTARTTYTTYTTNGTYTG	23
Biv_204_F1	AARGTNGARAAYGGNYTNTA	20
Biv_204_R1	TTNGCNACNGCDATNGCRTC	20
Biv_204_F2	CCNGARTTYATGGAYTAYAARGA	23
Biv_204_R2	ARRAANACYTTDATRTTNACRTG	23
Biv_205_F1	AARATHGCNTAYAARCCNCC	20
Biv_205_R1	ARNCKNGGNGTYTCRTCRTC	20
Biv_205_F2	CAYGARGTNGARTTYYTNTTYCC	23
Biv_205_R2	GCRTTNARDATNGGNGTRTCDAT	23
Biv_206_F1	TGYWSNAARATGAAYYTNTT	20
Biv_206_R1	TTRCANACDATNCKYTCDAT	20
Biv_206_F2	GAYTTYTAYCCNMGNACNTGGTA	23
Biv_206_R2	ARNSWRTARTTNGTNARRTGCAT	23
Biv_207_F1	ACNTTYATGGTNTAYGGNGA	20
Biv_207_R1	ACYTCCCARTANARRTGNGT	20
Biv_207_F2	TTYCAYGTNGGNGAYATHGCNTA	23
Biv_207_R2	CKYTCRTARTARTGYTGRTGNCC	23
Biv_208_F1	GTNYTNCARGGNGGNTAYTG	20
Biv_208_R1	ARRTGRAARTARCANGGCCA	20
Biv_208_F2	GTNAAYTGYGCNCARATHATHGA	23
Biv_208_R2	ARYTCNACNGCNGCRAARTANGG	23
Biv_209_F1	GARTAYGAYGAYTTYTAYTT	20
Biv_209_R1	TCNGCDATNACYTTRTAYTC	20
Biv_209_F2	ACNGAYCCNGARCARYTNATHTA	23
Biv_209_R2	GCNSWNGCNGTRAANACRTTYTT	23
Biv_210_F1	YTNTGYTAYGCNGARTTYGG	20
Biv_210_R1	AANGCRTCRTTYTTYTCRTG	20
Biv_210_F2	GGNTGGAAYATHGTNYTNGARCA	23
Biv_210_R2	TCYTTNARYTTNCCRAARTCRTC	23
Biv_211_F1	CAYCCNGAYYTNGGNATHGG	20
Biv_211_R1	ATNCCNGTNGTYTTYTCYTC	20
Biv_211_F2	GCNGARMGNGCNGTNATHGAYGC	23
Biv_211_R2	CKYTTNGTNARNARCATRTCNGG	23
Biv_212_F1	AAYGARAARAARTAYGCNAA	20
Biv_212_R1	ARNGCNARRTCYTTDATRTT	20
Biv_212_F2	TTYGGNGARATHATHCCNCARGC	23
Biv_212_R2	GTRTANCCNCKYTTCATDATYTC	23
Biv_213_F1	TTYATHATGGTNGCNATHGC	20
Biv_213_R1	CKRAANSWYTGRTTCATRAA	20
Biv_213_F2	GAYMGNTAYTTYTGYATHTGYCA	23
Biv_213_R2	ATNACNGGRTTNGCNACRTTRTA	23
Biv_214_F1	ATHYTNACNATGATHCCNTA	20
Biv_214_R1	ATRCARTANARNACRAARTT	20
Biv_214_F2	CCNTTYGCNATHCAYTTYTAYTG	23
Biv_214_R2	TTNACNARNGCDATRAARTCCAT	23
Biv_215_F1	TGYAAYCCNAARCCNAARAA	20
Biv_215_R1	GCNACCATNARNGGNGTYTT	20
Biv_215_F2	AARGTNGGNAARAAYAAYGARCC	23
Biv_215_R2	TTYTCNGGRTGYTGNARRTACCA	23
Biv_216_F1	GTNYTNTTYAAYTAYGARTG	20
Biv_216_R1	CCRTCNGGNGTDATNGCRAA	20
Biv_216_F2	YTNCARCAYATHATGGCNGAYTT	23
Biv_216_R2	ATRTCDATNACNCCDATYTCRTC	23
Biv_217_F1	ATHCAYGCNTGYTTYYTNGA	20
Biv_217_R1	CCYTGNGTCCANGCDATRAA	20
Biv_217_F2	TTYAAYATGGTNGCNATGGTNTG	23
Biv_217_R2	ARNARRAANARNGGRTACCARCA	23
Biv_218_F1	GCNYTNATHCARGARTAYGA	20
Biv_218_R1	CCDATYTGRTANACYTCCAT	20
Biv_218_F2	GTNTAYAARGGNGCNTGYTTYCC	23
Biv_218_R2	GCNGCNARDATNGCYTTRTGRCA	23
Biv_219_F1	GAYMGNAAYATGGGNACNGT	20
Biv_219_R1	GGRCARTTRTCYTGNACRTA	20
Biv_219_F2	TTYTTYATHYTNGCNYTNCARAC	23
Biv_219_R2	TGRTARCADATNGCRCANACRTC	23
Biv_220_F1	YTNGAYAAYGCNGGNTTYGA	20
Biv_220_R1	SWDATNACNGCCCARTTNCC	20
Biv_220_F2	CAYGGNAARGCNTTYCCNTGGTT	23
Biv_220_R2	CANARNGGNGCNGGRTGRAANCC	23
Biv_221_F1	YTNATHTTYGCNAARGGNTT	20
Biv_221_R1	ATNGCNGGRTGRTTNGGNCC	20
Biv_221_F2	YTNTAYAARTTYATHGCNGAYCC	23
Biv_221_R2	TANCKRTGNCCRCARTGRTCNAC	23
Biv_222_F1	GTNCARTAYTTYCCNTTYGA	20
Biv_222_R1	ATYTGRTGNGTNCKNGGNGT	20
Biv_222_F2	CARATHTGYGARATGAARTTYGG	23
Biv_222_R2	GCNARDATRTTCATDATRAANGT	23
Biv_223_F1	CCNGTNGARAARATHGCNGA	20
Biv_223_R1	GCRTGYTCNARCCARTCRTC	20
Biv_223_F2	TTYGARTTYYTNGARWSNATHGA	23
Biv_223_R2	TCNGCNGGNARNACNGCCCANGG	23
Biv_224_F1	ACNGARTGYAARTGYCAYGG	20
Biv_224_R1	CARTTNACRTARCARCACCA	20
Biv_224_F2	GGNWSNTGYACNATGAARACNTG	23
Biv_224_R2	GTRTAYTGRTGNGTRTTRTANCC	23
Biv_225_F1	ACNGTNACNCCNGGNTAYGT	20
Biv_225_R1	AARTTRTCNGCCATRTCNCC	20
Biv_225_F2	CCNCCNAAYTTYTGGGTNTGGAC	23
Biv_225_R2	TGNGTRTTNCKNARYTTNCCRAA	23
Biv_226_F1	AAYGTNTTYAAYTTYTAYAA	20
Biv_226_R1	TGNCCNCCRTCNACYTCRAA	20
Biv_226_F2	MGNYTNTTYTTYAARACNGCNCA	23
Biv_226_R2	CCNGTNGCNARNGTYTGCATYTC	23
Biv_227_F1	ATHAARGCNGCNAARGGNAT	20
Biv_227_R1	GCNGCNACRTCYTCYTTYTT	20
Biv_227_F2	GAYGTNGTNAAYTTYAARACNTT	23
Biv_227_R2	ARRCARTGNARYTTRTCNCCYTC	23
Biv_228_F1	AARATGACNYTNGAYTTYAA	20
Biv_228_R1	SWRTTNACRTGYTCDATDAT	20
Biv_228_F2	GARAARATGATHATHCARGCNAA	23
Biv_228_R2	CKYTCNARYTTDATNACYTCYTG	23
Biv_229_F1	YTNGCNGGNATGGTNATGAC	20
Biv_229_R1	TTCCANCKNGCDATYTTRTC	20
Biv_229_F2	GGNACNAARTGYATHAAYGGNGA	23
Biv_229_R2	TTNACNGGDATNGTNCCYTCNCC	23
Biv_230_F1	TAYYTNACNCARAAYGAYGG	20
Biv_230_R1	AACATYTGNARYTCNGGRAA	20
Biv_230_F2	ACNAAYTTYMGNATGCCNGAYGT	23
Biv_230_R2	GCNCKNCCCATNCCRTCRCARTC	23
Biv_231_F1	CCNTAYTGYTTYMGNCARGC	20
Biv_231_R1	ARNGTNGGNACCCANGCNAC	20
Biv_231_F2	CAYGCNTTYCCNGTNCCNGAYGC	23
Biv_231_R2	GGRTGRCANGTNGCNSWRTTNGT	23
Biv_232_F1	YTNTAYGGNACNTGYCCNGA	20
Biv_232_R1	ARNCCRAANACRTGDATRTT	20
Biv_232_F2	WSNATHGARTGYACNAAYTGYGG	23
Biv_232_R2	GCRTGNACNARRCARTGNCCRTC	23
Biv_233_F1	YTNGGNTAYGAYATHCAYAT	20
Biv_233_R1	ACRAARTGNGTDATNGGNGG	20
Biv_233_F2	GTNCAYCAYCCNCAYACNAAYAT	23
Biv_233_R2	TTDATYTTNARRCACATRTTRTC	23
Biv_234_F1	MGNGCNGTNAAYYTNATGGA	20
Biv_234_R1	CACATYTCNGCYTGRTTRTC	20
Biv_234_F2	WSNATGCARCAYTAYYTNTGGAA	23
Biv_234_R2	GGRTCDATNARNARNGGCCARCA	23
Biv_235_F1	GTNGARTAYGCNGARGARAT	20
Biv_235_R1	TCRTCRTCNACNGGRTANGG	20
Biv_235_F2	AARAARGCNTTYATHAAYATHTG	23
Biv_235_R2	TCNGGNGCRTTNCKRTAYTCYTG	23
Biv_236_F1	ATHAARMGNGCNYTNCAYAC	20
Biv_236_R1	TTRAACATNGTNARCCANAC	20
Biv_236_F2	YTNATHGTNGTNAARACNTTYCC	23
Biv_236_R2	TTDATNARRTCCCARCARAANGT	23
Biv_237_F1	AAYCAYATGGCNGGNYTNGG	20
Biv_237_R1	GCCATNGCRAARAANCCYTT	20
Biv_237_F2	AAYWSNGAYAAYTAYGAYTTYCC	23
Biv_237_R2	GCRTTNCKRAANGCNACCATRTT	23
Biv_238_F1	YTNGARGAYYTNGGNATHCC	20
Biv_238_R1	CADATYTGNCKYTTNACYTC	20
Biv_238_F2	YTNGCNGCNATHGARGARTTYCA	23
Biv_238_R2	GCYTCNGCRTANARYTCYTTRTC	23
Biv_239_F1	CARGGNWSNTAYYTNACNTG	20
Biv_239_R1	ATDATDATNGTRAANGTNAC	20
Biv_239_F2	GARMGNATHATGACNTTYGARTA	23
Biv_239_R2	GTRTARAADATRAANARYTGNCC	23
Biv_240_F1	ACNATHACNAAYGCNTTYGT	20
Biv_240_R1	ATRTTCATDATRAARAANGG	20
Biv_240_F2	GTNGCNATHYTNGTNATGCCNTT	23
Biv_240_R2	CARCANACRAARAARCANCCCAT	23
Biv_241_F1	TTYTTYGTNYTNYTNATGTA	20
Biv_241_R1	AAYTCNARNARYTTYTGNGG	20
Biv_241_F2	MGNCARACNAAYATHGTNTGGGT	23
Biv_241_R2	TARAANGTRTARTGNCKRTTRTC	23
Biv_242_F1	GGNCCNYTNGAYGCNCARTG	20
Biv_242_R1	ARNACYTTNARDATRAACCA	20
Biv_242_F2	CAYCARCAYATHYTNTGYCARGA	23
Biv_242_R2	ACNARDATYTGRTADATNCCRTC	23
Biv_243_F1	YTNYTNGTNAARAARGARAT	20
Biv_243_R1	CCNGTNGGNGCRTTRAAYTG	20
Biv_243_F2	GAYCARCARAAYGGNACNTAYGA	23
Biv_243_R2	TTDATRCARTGRTTRTGRAARTC	23
Biv_244_F1	GAYYTNWSNAAYATHGARTT	20
Biv_244_R1	ACNGTNCCDATNARRTCRTG	20
Biv_244_F2	WSNGTNAARCAYAARGARCARCC	23
Biv_244_R2	TCRAARTCRTADATRTTRAAYTG	23
Biv_245_F1	GCNCCNATHGTNGTNGARAA	20
Biv_245_R1	CCNACRTAYTCNACNACRAA	20
Biv_245_F2	GAYYTNGARGGNCCNCCNGARAA	23
Biv_245_R2	TTDATYTTYTGNARNGTYTTNAC	23
Biv_246_F1	GTNATHWSNATGTTYTTYGT	20
Biv_246_R1	ACDATNGGNACNGTRAANGC	20
Biv_246_F2	GCNATHTTYTGYYTNGARACNTA	23
Biv_246_R2	GTYTTNGGNACYTTRTCNCCRTA	23
Biv_247_F1	YTNGTNAARCARACNYTNGG	20
Biv_247_R1	TCRTCRAANGGCATYTTNCC	20
Biv_247_F2	GGNAARGCNCCNAARGAYTTYCA	23
Biv_247_R2	CCDATNGCCCADATRTCNGCYTT	23
Biv_248_F1	GGNWSNYTNAARGTNCAYAT	20
Biv_248_R1	ATNGTDATRTTNACRTTNCC	20
Biv_248_F2	YTNCAYACNGGNGCNAARCCNTT	23
Biv_248_R2	TGYTGNARNARRTTNGCRTCDAT	23
Biv_249_F1	GARTTYTTYGAYMGNACNGC	20
Biv_249_R1	ARNCKNGCRAANCKNGTYTG	20
Biv_249_F2	CAYTGGAAYGCNTGYATHTAYTT	23
Biv_249_R2	TCNARYTTYTGYTCNGTNGTYTC	23
Biv_250_F1	GARGAYAARATHCARMGNCA	20
Biv_250_R1	GCNCCRTCNARNGCRAARAA	20
Biv_250_F2	YTNGTNTTYACNAAYCARGAYAT	23
Biv_250_R2	GGNCKNARNACNGTRTGRTACCA	23
Biv_251_F1	GARYTNAAYTAYTAYCARTG	20
Biv_251_R1	ARRAADATRTADATYTTYTC	20
Biv_251_F2	TTYTAYYTNCCNTGYATHATHTG	23
Biv_251_R2	TTDATNGGNARNACRCAYTGNAC	23
Biv_252_F1	GARGCNAAYATHTAYGCNAT	20
Biv_252_R1	TTDATYTGRAANGTYTCRTT	20
Biv_252_F2	GARGGNGGNAAYATHATHTAYCA	23
Biv_252_R2	GCNARDATRTGNACYTGYTTRTT	23
Biv_253_F1	TTYCARACNAAYCARAARGG	20
Biv_253_R1	CKYTTNCKRTANGCYTCNGC	20
Biv_253_F2	GCNACNCAYGARCARATHTAYCA	23
Biv_253_R2	ACRTTYTGCATNCCRTCRTARCA	23
Biv_254_F1	CCNATGTAYGTNATHGTNGA	20
Biv_254_R1	TTCATDATRTCNARRCANGG	20
Biv_254_F2	YTNGARCCNGARCARATGCARGA	23
Biv_254_R2	ATNARNGCNARYTCNCCRAARTA	23
Biv_255_F1	CAYCCNGTNACNTAYCAYAT	20
Biv_255_R1	SWRTGNCKNGGYTCNGTNGG	20
Biv_255_F2	CAYGCNGGNGGNAARGGNTAYAA	23
Biv_255_R2	AANACNCKYTCRTCNGCRTCDAT	23
Biv_256_F1	GTNGTNGCNYTNGTNAAYGG	20
Biv_256_R1	GCNACNGCYTTNCKNGGRTC	20
Biv_256_F2	ATGACNMGNCCNAAYMGNGCNTT	23
Biv_256_R2	TAYTCYTTNCKNCKYTTCCANGC	23
Biv_257_F1	TTYCCNTAYATGAAYYTNGT	20
Biv_257_R1	ATNARRAADATNCCRAAYTT	20
Biv_257_F2	GCNATHGGNGCNGAYGAYGTNTT	23
Biv_257_R2	ATRAANGCNCCNGCNARRAANGT	23
Biv_258_F1	ATHGGNGAYTTYTTYATGGG	20
Biv_258_R1	GGNACCCARCARAARAARTC	20
Biv_258_F2	YTNATGATHATHGCNGTNGTNGA	23
Biv_258_R2	GTYTTYTTNGCNACRAARAACAT	23
Biv_259_F1	ATGAAYGARCCNGCNAAYTT	20
Biv_259_R1	GGYTCRTTCATRTCDATCCA	20
Biv_259_F2	CCNTAYATHGGNGCNGAYATHTG	23
Biv_259_R2	ATRTGRTCDATRTCNGCRTAYTG	23
Biv_260_F1	GGNGAYMGNTAYATHGCNAT	20
Biv_260_R1	CKRAANARRTANCKRTTRTA	20
Biv_260_F2	CCNATGWSNAARCAYAARGGNAA	23
Biv_260_R2	ARRAARTANARNGCRTANGGRTT	23
Biv_261_F1	AARGCNACNYTNTGGGARGG	20
Biv_261_R1	TTNGGRTTNCCNGCNGGRTC	20
Biv_261_F2	MGNAARGARATHYTNCAYAAYAT	23
Biv_261_R2	ATRTTRTTRTAYTCRCANGGRTC	23
Biv_262_F1	GGNGAYGARGGNTGGTGGAC	20
Biv_262_R1	TCNCKRTGDATNARNGGDAT	20
Biv_262_F2	GGNATHTTYCCNWSNAAYTTYGT	23
Biv_262_R2	TCYTCRTGNARRTARTGCATNCC	23
Biv_263_F1	GTNGCNTAYCAYTTYTGYCA	20
Biv_263_R1	CAYTCNCKRAANGCNGGRTG	20
Biv_263_F2	GTNACNTGYYTNGTNCCNGARTT	23
Biv_263_R2	TTNACNGGNARDATYTTRTARTT	23
Biv_264_F1	ATHTTYGCNATGYTNTGGAA	20
Biv_264_R1	TTNACRTGRAARTCRTCNAC	20
Biv_264_F2	GARGGNGCNACNGCNYTNTGGTG	23
Biv_264_R2	GTNGCNSWRTCNACNGCCATRTG	23
Biv_265_F1	GGNGCNCCNGGNGTNGGNAA	20
Biv_265_R1	CKNCKNARNGCRTCYTGNAC	20
Biv_265_F2	YTNAARATHATHGAYTGYCCNTA	23
Biv_265_R2	ATNGTYTTCATNARYTCYTTRAA	23
Biv_266_F1	TAYGARATGTGYGARAAYCA	20
Biv_266_R1	ACRCAYTTNCKRTARTGRTG	20
Biv_266_F2	GGNGCNCARCAYTTYATHTTYTA	23
Biv_266_R2	ACRTGRTGDATNCCNACYTCRAA	23
Biv_267_F1	GTNGAYAAYWSNGAYTTYCA	20
Biv_267_R1	TTNARRTARTANACCCAYTG	20
Biv_267_F2	GCNYTNGAYGTNACNTTYGARCC	23
Biv_267_R2	CANGTNACDATNARYTTNCCCAT	23
Biv_268_F1	ATHGGNAAYGTNTTYGTNAT	20
Biv_268_R1	SWNGGRTTRAADATNGTRTA	20
Biv_268_F2	ATGGTNGCNGTNYTNGTNATGCC	23
Biv_268_R2	GGNARCCARCANGCDATRAANGC	23
Biv_269_F1	AARCCNCAYGARTAYYTNAC	20
Biv_269_R1	ARNGCRCADATDATRTTNCC	20
Biv_269_F2	GAYGTNTAYCARATHAARATGGG	23
Biv_269_R2	ACNSWNARRTADATYTCRTTRTG	23
Biv_270_F1	CARTGYYTNGGNATHTAYGA	20
Biv_270_R1	GCNCKRCARTGRTCRTCRTA	20
Biv_270_F2	CCNTTYACNTTYGARGAYTTYTG	23
Biv_270_R2	ATRTTNCCYTCRTTCATDATYTC	23
Biv_271_F1	ACNYTNGCNTTYACNGTNGA	20
Biv_271_R1	TTRCARAANARNCKCCARAA	20
Biv_271_F2	TAYATHATGATHTGYCAYCCNTT	23
Biv_271_R2	AARAARTARTANGGNACDATRTT	23
Biv_272_F1	AARTGGGTNAAYGAYTTYCC	20
Biv_272_R1	ACRTGYTGYTCDATNCCRAA	20
Biv_272_F2	CARGTNTAYACNYTNAARACNGA	23
Biv_272_R2	CCNGTYTTRTCNACNCKRAANCC	23
Biv_273_F1	YTNAAYGCNYTNTGYGARGA	20
Biv_273_R1	CCNGTNGCNGTRTGRTARTC	20
Biv_273_F2	GGNCAYTGGAAYAAYATHAARCA	23
Biv_273_R2	TTNGCNGTRAARAANCKRTGNGT	23
Biv_274_F1	YTNAARGARWSNCCNTAYAC	20
Biv_274_R1	CKCATNACNCKNCKRAAYTT	20
Biv_274_F2	GTNMGNCAYCCNYTNTGGGCNAA	23
Biv_274_R2	AANGCRCARTANARNACRAARTT	23
Biv_275_F1	CCNATHTAYCARATGYTNGA	20
Biv_275_R1	CANSWRTGCATNACRCANCC	20
Biv_275_F2	GGNGTNTTYGTNACNTGYGCNGA	23
Biv_275_R2	TAYTCYTTNGTNGTNCCDATRTG	23
Biv_276_F1	YTNMGNACNGTNACNAAYTA	20
Biv_276_R1	ARNGCRTADATDATNGGRTT	20
Biv_276_F2	GTNGGNGGNATHGTNATGCCNTT	23
Biv_276_R2	SWRTTDATRTANCCNARCCANGT	23
Biv_277_F1	TGGACNCAYTTYCCNGAYGA	20
Biv_277_R1	GGYTTNCKRTTNACYTGRTA	20
Biv_277_F2	AARTTYAARATGGAYATHTTYGG	23
Biv_277_R2	GCRAANACRTTNARNSWRTAYTC	23
Biv_278_F1	GTNGCNGARTGGYTNGARCA	20
Biv_278_R1	TCYTTNGCYTTYTGNACRAA	20
Biv_278_F2	ACNMGNMGNGAYTAYGCNCAYAC	23
Biv_278_R2	TGRTCDATYTGYTCRTGDATRTC	23
Biv_279_F1	ATHAARGGNYTNGARYTNCA	20
Biv_279_R1	AADATNSWRTARCANGCCAT	20
Biv_279_F2	ACNWSNTGYCAYACNGCNGARGC	23
Biv_279_R2	SWRTGNGGRCAYTTRAARTCNGG	23
Biv_280_F1	CCNAARCCNTTYAARATGAC	20
Biv_280_R1	ARYTCRTCRTARTCNGGNAC	20
Biv_280_F2	GARTGYCARAARAARTTYAARGC	23
Biv_280_R2	ATNCKDATYTTNCKRTAYTCYTC	23
Biv_281_F1	TTYWSNCAYTGYMGNYTNTA	20
Biv_281_R1	TGNARRCARTGNGGRCANGG	20
Biv_281_F2	ACNTAYTTYCCNWSNGGNTTYTG	23
Biv_281_R2	TCNCCDATYTCNGGRTACCARTC	23
Biv_282_F1	TTYGGNAAYYTNATGGTNAT	20
Biv_282_R1	ACRAARCANGCNARNACDAT	20
Biv_282_F2	ATGMGNACNMGNACNAAYATGTT	23
Biv_282_R2	GGRTAYTCNGGNCCRCAYTGCAT	23
Biv_283_F1	ACNGTNGARMGNTAYATHGC	20
Biv_283_R1	TTYTGNCCRAANGCRCARTA	20
Biv_283_F2	YTNAARGCNGCNMGNATGTGYAC	23
Biv_283_R2	SWRTTRAANGTNACCATRAARTT	23
Biv_284_F1	ACNAAYTTYGTNTTYATHAA	20
Biv_284_R1	CARAANGTYTTRTTRAARTG	20
Biv_284_F2	ATGAARTGYGCNACNGARACNAT	23
Biv_284_R2	ARDATRTCYTTRAANSWCCARCA	23
Biv_285_F1	CCNWSNCCNTAYTAYGAYCC	20
Biv_285_R1	GGNGGRTCDATYTCCCARTA	20
Biv_285_F2	GARGTNCAYGCNTGGTTYAAYCC	23
Biv_285_R2	TGNCCNGGYTTCCADATNCCRAA	23
Biv_286_F1	WSNGTNTTYGAYGCNACNAA	20
Biv_286_R1	TGCATYTGRTCCATNGTNCC	20
Biv_286_F2	ACNYTNAAYTTYTGGACNCAYTT	23
Biv_286_R2	TGNSWRTGNCCDATDATRTCRAA	23
Biv_287_F1	GGNAAYCCNATHGARTGYTG	20
Biv_287_R1	ATRAADATYTTYTCRTTRAA	20
Biv_287_F2	TGYTGGATHAARAAYACNTAYTA	23
Biv_287_R2	GGNARNACRCAYTGNACNGTCCA	23
Biv_288_F1	GGNGTNMGNAARTGYGGNAC	20
Biv_288_R1	TCNGGRTGYTTNCKNCCYTT	20
Biv_288_F2	GARAARWSNCCNMGNTAYTTYAT	23
Biv_288_R2	AANCCNCKNGTYTCRTTRAARTA	23
Biv_289_F1	YTNATHWSNATGGCNTTYAA	20
Biv_289_R1	CCRTCNACRTCRTARAAYTT	20
Biv_289_F2	AARGCNACNATGCCNMGNGTNTT	23
Biv_289_R2	ACNGGRAARTCNCKRTARTAYTG	23
Biv_290_F1	WSNATHATGATHGTNGARCA	20
Biv_290_R1	ATCATRAANSWNARRTANCC	20
Biv_290_F2	GCNAAYYTNTTYTGGWSNTTYGG	23
Biv_290_R2	TTNCCCATNGCDATRTAYTCNGG	23
Biv_291_F1	GTNACNAAYTTYTTYATHGC	20
Biv_291_R1	AANGTYTCRTTNARCCARCA	20
Biv_291_F2	YTNACNTGYTTYAAYGTNCCNTT	23
Biv_291_R2	TANACRAANGGRTTRTARCANGT	23
Biv_292_F1	GARGCNATHGCNATHGARAC	20
Biv_292_R1	ARNCKRTCRTTNGCYTCYTG	20
Biv_292_F2	AARWSNGTNAARCARTTYTTYGG	23
Biv_292_R2	ARYTGNCKRTGYTCNARRTAYTT	23
Biv_293_F1	GGNGTNAAYYTNGAYAARAT	20
Biv_293_R1	ARNACRAADATNCCRTCYTG	20
Biv_293_F2	YTNGCNGCNGARACNCARTAYAT	23
Biv_293_R2	TGYTCRCARAAYTTNACNGCCAT	23
Biv_294_F1	GTNAARTAYTGGMGNCCNCA	20
Biv_294_R1	AANARRCANGTRTTRTCRAA	20
Biv_294_F2	GGNYTNTAYGTNATHGGNCAYGT	23
Biv_294_R2	AARTTNACNGGCCANACRTCDAT	23
Biv_295_F1	GARCARTAYWSNAAYGGNGG	20
Biv_295_R1	GCNGTNGGNACCATYTGYTC	20
Biv_295_F2	TAYTTYGAYTTYGTNTAYGGNGA	23
Biv_295_R2	GCCCANARDATNGGNCCRTCRTT	23
Biv_296_F1	GTNCAYGARAARMGNCCNAA	20
Biv_296_R1	SWYTGNGGRAACCADATRTG	20
Biv_296_F2	ATHGGNTGGTGGGARAAYTAYGT	23
Biv_296_R2	CARAACCANCCNCCCATRTGCCA	23
Biv_297_F1	ATGGAYMGNATHAARCCNGA	20
Biv_297_R1	TCRTAYTCDATNCKYTTYTC	20
Biv_297_F2	ATHTGGMGNAAYGTNMGNTGGGC	23
Biv_297_R2	TTRAANARNGTNCKRTTYTTDAT	23
Biv_298_F1	GARGCNGTNAARGCNGGNAA	20
Biv_298_R1	CKNSWRCAYTGYTCNACYTC	20
Biv_298_F2	CAYTGGGCNGCNGARTAYGGNTA	23
Biv_298_R2	ATNARNGGNSWCCAYTGNCCRTC	23
Biv_299_F1	GGNTGYGGNMGNATGCARAA	20
Biv_299_R1	TTRTCNARNARNCKRTANCC	20
Biv_299_F2	AAYACNGAYCARATHCARGGNGA	23
Biv_299_R2	TGRAANARNCCNSWYTCRTTRTC	23
Biv_300_F1	CAYATGMGNACNCCNGTNAA	20
Biv_300_R1	ACRAANGTYTCNCKRAAYTT	20
Biv_300_F2	TAYGTNCCNTTYGCNATGCAYTT	23
Biv_300_R2	TTNACNARNGCNACDATRTCCAT	23
Biv_301_F1	GCNATHCARAARAAYCARGA	20
Biv_301_R1	AANARRTCRTANGCNGCRCA	20
Biv_301_F2	AAYATHTTYTAYGAYGAYTTYTG	23
Biv_301_R2	ATNACNGTNACNCCYTGYTCYTT	23
Biv_302_F1	ATHTAYGCNACNTTYGGNAT	20
Biv_302_R1	TTNCKRTANGCYTTYTGDAT	20
Biv_302_F2	GGNYTNGAYGAYGTNTTYAAYTT	23
Biv_302_R2	CKNGCNGCRTARTGYTCYTTYTG	23
Biv_303_F1	AARAAYWSNACNGARGCNGC	20
Biv_303_R1	GCYTCRCANARRTTDATRTA	20
Biv_303_F2	CCNYTNAAYAAYGTNCARTTYAT	23
Biv_303_R2	TTYTCYTGNSWNGGNGGRTCRAA	23
Biv_304_F1	GARYTNTAYTAYCCNCAYCA	20
Biv_304_R1	TCNGTRCADATNCCRTAYTT	20
Biv_304_F2	TGYGCNTTYAARAAYCCNGARAA	23
Biv_304_R2	GGNGCCCARCADATRAARTTNGT	23
Biv_305_F1	TGYTTYAARMGNTTYATGAA	20
Biv_305_R1	TGYTTYTTNCKYTGRTGYTG	20
Biv_305_F2	TGYCCNATHTGYCAYGARGGNTT	23
Biv_305_R2	TTNSWNGCRTAYTGYTTRTGRCA	23
Biv_306_F1	GARACNCCNGTNGTNAARGC	20
Biv_306_R1	ARYTTNGGNGTRAACATRCA	20
Biv_306_F2	TTYYTNTGYTAYWSNATGACNTT	23
Biv_306_R2	CADATDATRCANGTNGTRTACAT	23
Biv_307_F1	ACNGTNCCNATHGARATHGG	20
Biv_307_R1	ARNSWYTTNACRAARTGCCA	20
Biv_307_F2	CARYTNTTYGAYCARATHCCNGA	23
Biv_307_R2	TTNGGNGGDATRTANARCATYTC	23
Biv_308_F1	WSNATHGTNCCNCCNGAYTT	20
Biv_308_R1	TANGTNCKNARYTCRAAYTT	20
Biv_308_F2	TAYYTNACNGTNAAYGCNATHCA	23
Biv_308_R2	GCNSWNARYTTYTCYTTCATRTC	23
Biv_309_F1	GGNACNGTNATHATHGAYAA	20
Biv_309_R1	GCDATRTCNGTRAANACNCC	20
Biv_309_F2	GARCAYTAYGAYYTNGARAAYGC	23
Biv_309_R2	ARYTTYTCRAANSWNGGNCCCCA	23
Biv_310_F1	AARCCNGTNGTNGARYTNGA	20
Biv_310_R1	CKNCCNARNCKRTTRTARCA	20
Biv_310_F2	YTNGARYTNCAYATHGGNAARAC	23
Biv_310_R2	TCRTTNGTDATNCCRCACATRTT	23
Biv_311_F1	TTYGTNYTNTGYTAYATHTG	20
Biv_311_R1	TTRCANSWNCKYTGRTGNAC	20
Biv_311_F2	GAYGCNATGAAYGARGCNGCNTG	23
Biv_311_R2	TCNGGNGCRAANGTNCKNCCRCA	23
Biv_312_F1	AAYWSNAARGCNAARTTYCA	20
Biv_312_R1	ATRTTNGTYTCYTTYTTRAA	20
Biv_312_F2	ACNACNGGNCAYGARACNGTNAT	23
Biv_312_R2	TTNCCDATNACNGTRTAYTCRTC	23
Biv_313_F1	AARTTYTGYYTNYTNGARCC	20
Biv_313_R1	ARNCKRTCYTGRAAYTCNAC	20
Biv_313_F2	ATHCCNGGNCAYTAYWSNTAYGT	23
Biv_313_R2	ATYTCCATYTGNGGNGGRAAYTT	23
Biv_314_F1	ATHGCNCCNAARACNTTYTG	20
Biv_314_R1	GCDATDATYTCRTCYTGCAT	20
Biv_314_F2	AAYATHGGNGAYGTNYTNGCNGA	23
Biv_314_R2	ATNGCCATNCCRAANARNACRTA	23
Biv_315_F1	TTYATHGAYGARGCNGCNCA	20
Biv_315_R1	TANGGNGTNACNACNCCDAT	20
Biv_315_F2	TGYGTNGTNYTNGCNGGNGAYCA	23
Biv_315_R2	TCYTGNACYTCNSWCATRTTRTA	23
Biv_316_F1	GGNTAYTAYTGYCCNAAYGA	20
Biv_316_R1	TCNSWNCCDATNGGRCARTA	20
Biv_316_F2	ATHAAYACNCARGGNATHCCNTG	23
Biv_316_R2	TGNCCNGTNCCNGCNGGRCARTA	23
Biv_317_F1	GGNYTNMGNTTYGARACNCA	20
Biv_317_R1	TCNCKRTGRTARAARTARTT	20
Biv_317_F2	AARACNYTNAAYCARTTYCCNGA	23
Biv_317_R2	ATNGTNACNACNGCCCACCARAA	23
Biv_318_F1	GAYATHTGGAARGCNTAYGT	20
Biv_318_R1	ATRAAYTCRTTNCKRTCRTC	20
Biv_318_F2	TAYGTNGAYGARATGATHGTNGA	23
Biv_318_R2	TAYTCRCANGCYTTRTTCATDAT	23
Biv_319_F1	YTNTTYGGNAAYACNGCNGT	20
Biv_319_R1	TANSWRTANARNARRAARTT	20
Biv_319_F2	ATGAARGGNAARGCNTGGTGYAC	23
Biv_319_R2	ACNARNARRTTRCADATRTTNCC	23
Biv_320_F1	CCNTAYTTYYTNCCNTGGCA	20
Biv_320_R1	GGDATRTTRAANGGNACCAT	20
Biv_320_F2	ATHACNYTNCCNTAYTTYGAYTT	23
Biv_320_R2	TTRTTRTTNCCNCKYTGYTGCCA	23
Biv_321_F1	GTNGTNAARGCNTTYAAYGT	20
Biv_321_R1	GCCCANCCNGGNGCNCCCAT	20
Biv_321_F2	TGGGAYCARATHTTYGTNAARGT	23
Biv_321_R2	ACRAANCKCCAYTCNCKCCARTT	23
Biv_322_F1	GCNGAYGTNGCNWSNATGGA	20
Biv_322_R1	TTCCAYTGYTCYTGRAADAT	20
Biv_322_F2	AARWSNTAYAAYCCNATHACNGA	23
Biv_322_R2	TTNCCYTTRTGNCKNGGRTCRTG	23
Biv_323_F1	AAYGCNCCNTAYAAYTGGCA	20
Biv_323_R1	TTNGGRTTNACNGTRAARTA	20
Biv_323_F2	TAYYTNTAYAAYACNGARATHAT	23
Biv_323_R2	GCNGCNCCYTGNGCRAAYTCYTC	23
Biv_324_F1	YTNCCNGTNATHGTNTAYAT	20
Biv_324_R1	ATRTTNARRAANSWRTADAT	20
Biv_324_F2	GAYYTNMGNTAYCCNTAYATGTT	23
Biv_324_R2	TTDATNGCRTTRTTDATRAARTA	23
Biv_325_F1	GGNGARCCNATHCAYTGYTG	20
Biv_325_R1	ARNACRAADATNCCRTCYTG	20
Biv_325_F2	GAYTAYACNAAYAAYGTNTGYTG	23
Biv_325_R2	ARRTAYTGYTCNGCRAAYTTNAC	23
Biv_326_F1	TGYTTYCAYACNTTYTGYCA	20
Biv_326_R1	CCYTCYTTRTCRAADATYTG	20
Biv_326_F2	AAYTGYGTNATGGCNCAYCARTT	23
Biv_326_R2	CCRAAYTTRCARTGRTADATCAT	23
Biv_327_F1	GTNATHCARATGATGGAYTT	20
Biv_327_R1	GCYTTNGTRAAYTGRTCRTA	20
Biv_327_F2	CARCCNYTNAAYTTYTTYTGYAA	23
Biv_327_R2	CCYTGNGTRCADATRTCNACRAA	23
Biv_328_F1	GCNMGNCARMGNTTYAAYAT	20
Biv_328_R1	ARRTCYTGRAANSWNACRTT	20
Biv_328_F2	GAYWSNATGGGNTAYGCNTTYAC	23
Biv_328_R2	TGRTCYTTYTCNGGNCKRAAYTG	23
Biv_329_F1	TAYCAYAARGCNCARAAYGA	20
Biv_329_R1	TCRAARCAYTGNGCRTGYTT	20
Biv_329_F2	AARGARYTNGAYCARGCNTTYAA	23
Biv_329_R2	AADATYTCYTCYTTRTCRTTNAC	23
Biv_330_F1	AAYCAYGTNGARYTNTAYGT	20
Biv_330_R1	CARTGRTGNACDATYTCYTG	20
Biv_330_F2	TTYTGYCARMGNTTYTAYATGAT	23
Biv_330_R2	ATYTCRAARTCYTTRAANGCYTT	23
Biv_331_F1	ATGAAYGCNTTYATGGTNTG	20
Biv_331_R1	TTNCCNARYTCDATYTGCCA	20
Biv_331_F2	CCNGAYATGCAYAAYGCNGARAT	23
Biv_331_R2	TGNARNACRTCNGTNARRTTRTC	23
Biv_332_F1	WSNAARYTNTAYCARGAYGC	20
Biv_332_R1	CANCCNGCYTTCATNACRTT	20
Biv_332_F2	GCNYTNAAYMGNATHCAYTTYAA	23
Biv_332_R2	GCYTCRTGYTTNARNCKYTTRTC	23
Biv_333_F1	WSNGGNTGGTAYTTYMGNAA	20
Biv_333_R1	ATRTTNACNGTRTCNCCCCA	20
Biv_333_F2	YTNYTNCAYTAYTGYAAYTTYAC	23
Biv_333_R2	TCNCCRTARTTRTANCCDATRTT	23
Biv_334_F1	TGYCAYAARAAYGTNYTNGC	20
Biv_334_R1	GTNGGNARCATNCCYTGRTA	20
Biv_334_F2	CCNTAYTTYAARGCNATGTTYAC	23
Biv_334_R2	TCRTANACYTCDATDATYTCNGT	23
Biv_335_F1	ATHTGYTTYMGNGTNGTNAC	20
Biv_335_R1	ARCATNACNCCNCCCATRAA	20
Biv_335_F2	TAYATHTTYGARGTNGTNACNGA	23
Biv_335_R2	GTNARNGCRAARAARCARTCYTC	23
Biv_336_F1	CARYTNACNGARACNACNAA	20
Biv_336_R1	ARYTTYTGRTTYTCRTTRTC	20
Biv_336_F2	YTNCARYTNGARAARGARAAYCA	23
Biv_336_R2	TGRTTYTCNACNGTNARRTTDAT	23
Biv_337_F1	ATHACNTAYACNGGNAAYAC	20
Biv_337_R1	ARYTCNACRTCRTCYTGNAC	20
Biv_337_F2	AAYGAYATGGGNATHWSNACNAT	23
Biv_337_R2	TGNCKRCARTTNARRTTRTCNGT	23
Biv_338_F1	AARACNGCNTGGACNAAYTA	20
Biv_338_R1	ARRTAYTGRTCRAAYTGYTT	20
Biv_338_F2	CARACNCCNGARATGTTYGCNTT	23
Biv_338_R2	TCRTGNGTRTTDATNARNGTRTA	23
Biv_339_F1	AARCCNTTYCARTGYGARGT	20
Biv_339_R1	CCRTCNGTYTCRTGYTTYTT	20
Biv_339_F2	CAYAARMGNATGCAYGCNGAYTG	23
Biv_339_R2	TCNARRTTNGTYTGYTGNCCRAA	23
Biv_340_F1	ATHCARYTNYTNGTNTTYTG	20
Biv_340_R1	TTYTTRTGRCACATNGGRCA	20
Biv_340_F2	GGNTGGACNGARGGNTTYACNAT	23
Biv_340_R2	GTRTCYTTNACRTANARCCAYTT	23
Biv_341_F1	GGNAARAAYYTNTGGATHGA	20
Biv_341_R1	TGNARYTGNCCNGTYTTRTC	20
Biv_341_F2	CCNCARTAYGCNGAYATHAARTA	23
Biv_341_R2	TTRTGNACNGGRTCRTAYTTYTT	23
Biv_342_F1	ACNATHGGNCAYTAYTGYCC	20
Biv_342_R1	CARTAYTCNCCNGGYTGRCA	20
Biv_342_F2	TGYACNCCNGGNCAYTAYTGYAT	23
Biv_342_R2	CCNGTYTGRTTNGCNGGRCARAA	23
Biv_343_F1	TTYGCNTTYTAYGTNYTNCC	20
Biv_343_R1	GTYTGNACNARNCKYTCNAC	20
Biv_343_F2	WSNYTNGGNTGGTGGGARAAYTA	23
Biv_343_R2	ATRTGRAANGTNACCCACATRAA	23
Biv_344_F1	AAYACNGGNYTNTGGTAYGT	20
Biv_344_R1	GCNCCRTCNCKRTTCATNCC	20
Biv_344_F2	TAYGTNATHGGNGGNGCNAAYCC	23
Biv_344_R2	ACRTGNCCRTGNCKNGGYTTNGG	23
Biv_345_F1	CCNCCNATHTTYGGNTGGGG	20
Biv_345_R1	GCYTCNCKRAAYTTNGGRTG	20
Biv_345_F2	TAYATHCCNGARGGNTTYCARAC	23
Biv_345_R2	TTRTGCATNGCNSWNGCYTTNGC	23
Biv_346_F1	YTNAAYYTNAARGAYCAYTA	20
Biv_346_R1	GGNGTRAAYTTYTTCCAYTG	20
Biv_346_F2	GTNYTNGCNAARTGYAARGARAC	23
Biv_346_R2	TCNGCRTTYTCCCANGGRAARTT	23
Biv_347_F1	TGYYTNCCNCARATHYTNAA	20
Biv_347_R1	CKCCARTTNGCNSWRTCRAA	20
Biv_347_F2	GCNGTNTGYGAYGARYTNCAYAT	23
Biv_347_R2	CCCCARTGRCANGTNCKRTTYTC	23
Biv_348_F1	GCNYTNCCNGARTGYTTYAA	20
Biv_348_R1	TCCCARTGNGCNGGNCCNGT	20
Biv_348_F2	WSNTAYTTYCCNGARTAYGCNGA	23
Biv_348_R2	GTCATRTTRAANGCNCCNGGRTA	23
Biv_349_F1	YTNTAYCAYCAYAARMGNGG	20
Biv_349_R1	ATRTGNACNCKNARRTTRTC	20
Biv_349_F2	AAYWSNCAYGCNYTNAARTAYCA	23
Biv_349_R2	TGNGCYTTRCANCKYTCYTTNGT	23
Biv_350_F1	GGNCAYGGNGTNWSNAARCA	20
Biv_350_R1	TTDATRTTYTGYTTNGCRTT	20
Biv_350_F2	GTNAARATGGTNACNMGNCAYCA	23
Biv_350_R2	GGYTCNARRTTRTCNACRTCRTC	23
Biv_351_F1	YTNGAYGAYACNYTNCAYAT	20
Biv_351_R1	GTDATYTCNCCNGTNGGYTG	20
Biv_351_F2	GCNGGNMGNCCNATHAAYTGYCC	23
Biv_351_R2	TTNACRTTRTANGTRAARTTRTA	23
Biv_352_F1	AARGCNAARYTNGARGGNCA	20
Biv_352_R1	SWYTTYTCNACYTTNCCCAT	20
Biv_352_F2	ACNATHCARGCNYTNAARAAYAA	23
Biv_352_R2	ATYTCNGTNGCNGCYTTYTCYTC	23
Biv_353_F1	CARGAYWSNMGNGGNGGNTG	20
Biv_353_R1	TGNACNGTRTGRTARTCCCA	20
Biv_353_F2	ATGGARYTNGARCCNGGNTGGTA	23
Biv_353_R2	ATRTGNCKNARRTCRTARAANGT	23
Biv_354_F1	CCNTAYTTYMGNGCNYTNTT	20
Biv_354_R1	TCRTCCATRTCNARRTCRTA	20
Biv_354_F2	ATGATHATHGAYTAYGCNTAYAC	23
Biv_354_R2	TGNACYTTNACYTTYTCNACRAA	23
Biv_355_F1	YTNACNGTNACNATGGGNAT	20
Biv_355_R1	GCRAANARRAADATCCARAA	20
Biv_355_F2	YTNCAYCAYGTNGGNCCNCAYCA	23
Biv_355_R2	CKRTCCATNACRTGNGCNACRAA	23
Biv_356_F1	GTNTGGTAYAARTTYAAYGA	20
Biv_356_R1	TTYTGRTCRAANGGNGGNAC	20
Biv_356_F2	GARWSNGGNAARGARAARCARGA	23
Biv_356_R2	SWNACYTTNACYTCYTTYTCNCC	23
Biv_357_F1	ATHTTYGTNYTNGGNCARTA	20
Biv_357_R1	TCNGTNACRAANARNGGNGC	20
Biv_357_F2	CCNATHTAYAAYTTYGARATHTG	23
Biv_357_R2	ARNGCNGCCATRTTNGCYTGRTT	23
Biv_358_F1	GCNGARATHYTNCAYGGNGT	20
Biv_358_R1	AANACDATNGGRTARTANAC	20
Biv_358_F2	GGNAARMGNGTNGTNGARAARCC	23
Biv_358_R2	GTRAANACDATRTCNACRTCRCA	23
Biv_359_F1	GGNAAYGARYTNAAYCAYTT	20
Biv_359_R1	TCNCCNGTYTGNACRTCDAT	20
Biv_359_F2	ATGAAYATHWSNGTNCAYGAYGG	23
Biv_359_R2	TCRTTNCCNCKNGTDATRTTRTA	23
Biv_360_F1	GCNGCNCARAARGTNTTYAA	20
Biv_360_R1	TGRTCYTTNCKNGTRTANGG	20
Biv_360_F2	GGNTTYTTYTGGCARACNGTNGA	23
Biv_360_R2	GGNGGNACNCKNCCNCCRAACCA	23
Biv_361_F1	TGGMGNTAYWSNTAYGGNGG	20
Biv_361_R1	TCNACRTGRAANCCRCANGG	20
Biv_361_F2	GGNACNACNTAYGTNGARAAYAA	23
Biv_361_R2	TGNACYTCRTCRAAYTCRTARTA	23
Biv_362_F1	TGYTGGAAYCCNGCNGARTT	20
Biv_362_R1	CKNARNACRAANACNCCRTC	20
Biv_362_F2	GARATHACNTAYTAYCARTGGGT	23
Biv_362_R2	TCRTTDATYTTNARRTAYTTYTT	23
Biv_363_F1	TTYCARGTNGAYCCNMGNTT	20
Biv_363_R1	ARNCCRAARTCNGCDATYTT	20
Biv_363_F2	TGYGAYAARGARGTNGCNATHAA	23
Biv_363_R2	ACRTTNGCNSWRTGDATRTAYTT	23
Biv_364_F1	TTYGGNTTYGTNATHGGNTA	20
Biv_364_R1	AARTANARYTCDATRTCYTC	20
Biv_364_F2	TGYGCNCCNGTNTAYATHGCNGA	23
Biv_364_R2	ARCATNGGDATNGGNCCCCANCC	23
Biv_365_F1	YTNGCNTGYGARGCNGAYGA	20
Biv_365_R1	TTRTGNACRTANGCRAADAT	20
Biv_365_F2	AARGTNGCNTGYMGNAAYGCNAA	23
Biv_365_R2	ARNGGYTTYTGYTTYTTCCANCC	23
Biv_366_F1	GGNCARATGTAYGTNTAYAA	20
Biv_366_R1	TTNCCNGGNCKNGCCCANGT	20
Biv_366_F2	GGNCARGGNGCNATHAAYGARTT	23
Biv_366_R2	TTNACNARNCCYTCYTGRCANGC	23
Biv_367_F1	GGNCCNAARYTNGTNCCNTT	20
Biv_367_R1	TCRTCNACYTGNSWRTCNAC	20
Biv_367_F2	AARACNGTNGCNATHTTYTTYGT	23
Biv_367_R2	ATNCCRAAYTGNGCNGCRTARTA	23
Biv_368_F1	AAYAARCCNCCNGARTTYGC	20
Biv_368_R1	AANCCCATNSWNGGDATRTA	20
Biv_368_F2	AAYTTYTGGATHYTNYTNTGYCC	23
Biv_368_R2	TCNGCDATNACRAANCCNACRTA	23
Biv_369_F1	CCNTGYYTNCAYACNTTYTG	20
Biv_369_R1	CCNGTNGGNGCRTTRAAYTG	20
Biv_369_F2	GCNYTNCARACNAAYTTYTTYAT	23
Biv_369_R2	TTDATRCARTGRTTRTGRAARTC	23
Biv_370_F1	GAYAARCARYTNCARACNAT	20
Biv_370_R1	TTYTGNCKYTTYTCNGTYTC	20
Biv_370_F2	TAYYTNYTNATGGGNTAYTGGCC	23
Biv_370_R2	TTRAARTANARNACNGTCATDAT	23
Biv_371_F1	AARTAYTAYWSNTGYTTYGC	20
Biv_371_R1	ATNCCRTCNACNARNGGNGC	20
Biv_371_F2	GGNGTNACNAARAAYGARGCNTA	23
Biv_371_R2	CCRAANACRTANGGNARYTCRTC	23
Biv_372_F1	ATHCARMGNMGNACNGAYGG	20
Biv_372_R1	CKNCKNARYTTCATYTCNAC	20
Biv_372_F2	TGGYTNGARTAYAARTTYGGNTT	23
Biv_372_R2	ARNGTRTACCANACDATNCCRTC	23
Biv_373_F1	GAYWSNTTYYTNMGNAARTT	20
Biv_373_R1	GGNARRTCNCCDATNGTNGT	20
Biv_373_F2	YTNTAYAAYYTNTGGACNTGYAT	23
Biv_373_R2	TARTARAANGCNGCRAACCARTG	23
Biv_374_F1	MGNCARGTNGCNATGATGTA	20
Biv_374_R1	ACRTGNGTNGGNGCYTTRTC	20
Biv_374_F2	AAYMGNGARATGCARYTNGAYGA	23
Biv_374_R2	AANCKRTCNACDATYTTRTTYTT	23
Biv_375_F1	YTNAARCAYTGGMGNGARGC	20
Biv_375_R1	ARRAARAANGCNGTRTCRTA	20
Biv_375_F2	WSNGGNAARWSNAARTTYATGCC	23
Biv_375_R2	GGNGTNARCCARTTNSWCCAYTC	23
Biv_376_F1	CCNTAYATHTAYMGNCCNTT	20
Biv_376_R1	TCRAANACRTARTCRTARTT	20
Biv_376_F2	GGNACNMGNAARGCNTGGTTYTG	23
Biv_376_R2	ACYTCYTGCATNSWNARYTCRTA	23
Biv_377_F1	CARCARACNATHCAYATHTT	20
Biv_377_R1	GGRTGRTCNCCRCANGCYTT	20
Biv_377_F2	ATHGGNMGNTTYTGYTAYGARGA	23
Biv_377_R2	ATNSWNACCCAYTTRTCRTCRTA	23
Biv_378_F1	AAYAARACNCCNCCNGGNAC	20
Biv_378_R1	CCRTCRTTRTTRTCCCARTA	20
Biv_378_F2	AARAARATGGTNMGNTTYGCNGA	23
Biv_378_R2	AANCKRTCNGTNGGNCCRTCRCA	23
Biv_379_F1	TGGATHTAYAARGARGARCC	20
Biv_379_R1	ATRTANGGRAARTCRTGRTG	20
Biv_379_F2	GARATHAARCARYTNATGGGNTA	23
Biv_379_R2	TCDATRTGRTANCCNACRTTRAA	23
Biv_380_F1	GTNCAYGTNYTNATGTAYGA	20
Biv_380_R1	TTNGGNGTCATRAAYTCNAC	20
Biv_380_F2	GCNTGGTTYAARAAYWSNTTYTT	23
Biv_380_R2	ACRTANGTNARYTTYTTNCCCCA	23
Biv_381_F1	GAYGARTTYYTNACNTGYAA	20
Biv_381_R1	ARYTTYTCYTGNACYTGYTT	20
Biv_381_F2	TTYTGYGARCARTGYATHGAYAA	23
Biv_381_R2	GCDATRAAYTGDATNGCNGTRTC	23
Biv_382_F1	TAYGCNCAYTAYGTNTTYAA	20
Biv_382_R1	ATNGTRTTRAADATRCARTA	20
Biv_382_F2	GARMGNTAYGTNTAYGTNTGYCA	23
Biv_382_R2	ATDATNGCRTCNGGNGTDATRCA	23
Biv_383_F1	ATHAARCARGTNGARTTYTA	20
Biv_383_R1	GCRTGYTCRTGYTTYTCRAA	20
Biv_383_F2	GAYGCNTTYYTNYTNAARCAYGT	23
Biv_383_R2	GTNGTNCCDATYTCNGGRTGYTT	23
Biv_384_F1	GTNATHGGNTTYCCNGGNAA	20
Biv_384_R1	TCYTGNCKRAADATYTTNCC	20
Biv_384_F2	GCNTTYACNGTNGARMGNTAYAT	23
Biv_384_R2	ATRTARAARTTRCANGCRTARTG	23
Biv_385_F1	ATGACNTTYCARGAYMGNCA	20
Biv_385_R1	TTNCCYTCYTCNCCDATRTA	20
Biv_385_F2	TTYMGNCCNGARGARATHCARGT	23
Biv_385_R2	TAYTCYTTRTTRAAYTCYTTRTG	23
Biv_386_F1	GARTTYACNGTNTAYAAYCC	20
Biv_386_R1	ATRAARTCNACDATYTCRTA	20
Biv_386_F2	ATGYTNTTYCARATHGCNTGYGA	23
Biv_386_R2	AACATRTTNACNACDATRAANGT	23
Biv_387_F1	GAYCCNAAYYTNATHTGYGG	20
Biv_387_R1	SWRAACCARTTNSWNGCRAA	20
Biv_387_F2	GARGAYGCNGTNYTNACNCCNTG	23
Biv_387_R2	ACNARCATRTGNACRTCRTGYTC	23
Biv_388_F1	TAYGGNTAYCARAARTGGAC	20
Biv_388_R1	ARCATCCANGCYTGYTTRTC	20
Biv_388_F2	MGNGARCAYTTYACNAARAAYGA	23
Biv_388_R2	CANARRTGRTCRAANSWNGTRTG	23
Biv_389_F1	GCNAARAARCCNYTNCARAT	20
Biv_389_R1	CCRCANARNCKRTADATNCC	20
Biv_389_F2	ATGACNYTNMGNGAYYTNTAYTG	23
Biv_389_R2	ACNGTYTCNARRTCNACNCCRAA	23
Biv_390_F1	GAYGAYTTYATHATHGGNGA	20
Biv_390_R1	ACNGCNCCRTCRTTYTTNCC	20
Biv_390_F2	GTNTGGGTNWSNGGNACNAARCC	23
Biv_390_R2	TCNACNCCNGCCCARTCNCCYTT	23
Biv_391_F1	CAYGARGGNAARAARATGAA	20
Biv_391_R1	SWYTCRTCRTCNSWRTCNCC	20
Biv_391_F2	MGNTGYCAYGCNGTNYTNTGYAA	23
Biv_391_R2	TCRTTNCCDATYTCNARRTCDAT	23
Biv_392_F1	TAYACNGGNGARATHMGNCC	20
Biv_392_R1	AANCKDATRTTRTTRCARTC	20
Biv_392_F2	GARTGYACNTTYYTNMGNGAYAT	23
Biv_392_R2	ARCCAYTTYTCNCKYTTCCANGC	23
Biv_393_F1	MGNTTYTAYMGNAAYGGNGA	20
Biv_393_R1	TTDATNGCYTCNGTDATRTC	20
Biv_393_F2	TTYTTYAARGGNATHGTNTAYGC	23
Biv_393_R2	TGRTCRAANSWRTGNGCNGTYTT	23
Biv_394_F1	GARGARATHTAYAARGARTT	20
Biv_394_R1	GTNARYTGNARYTTDATNGC	20
Biv_394_F2	TAYGAYGGNATHTGYGARTGGGA	23
Biv_394_R2	ATYTTNCKNARNCCYTTCATYTT	23
Biv_395_F1	GARAAYACNAARYTNCAYAT	20
Biv_395_R1	TCNARNGTNCKRTTRTADAT	20
Biv_395_F2	TTYGARGARYTNYTNAARAAYGG	23
Biv_395_R2	TCRAANGTNARNGGYTCNACRAA	23
Biv_396_F1	GCNAAYAAYCCNATHGARGA	20
Biv_396_R1	TGRTGDATNACYTCNGGYTC	20
Biv_396_F2	YTNTTYGGNGTNTTYGAYGGNCA	23
Biv_396_R2	CAYTTRTANCKNGCRTCNCCRAA	23
Biv_397_F1	ATHGGNGTNTGYGCNTGYGA	20
Biv_397_R1	SWNCCNARNCCRAARTGNGC	20
Biv_397_F2	GARATHTAYTTYYTNAAYACNAA	23
Biv_397_R2	GGYTCCATYTGRCANARRTANCC	23
Biv_398_F1	GCNGGNTTYTAYTGYCCNAA	20
Biv_398_R1	CCYTCNGGRCARTCRTARCA	20
Biv_398_F2	GAYTGYCCNCCNGGNTAYTAYTG	23
Biv_398_R2	TTNGTRTANGTNCCRTTNGGRCA	23
Biv_399_F1	ATGGGNTAYGTNGAYAARTA	20
Biv_399_R1	ATNGGNARYTGNGTRTCNGT	20
Biv_399_F2	AARYTNMGNCCNGARGAYTTYCA	23
Biv_399_R2	ACDATRTCRTCYTCNACRAAYTT	23
Biv_400_F1	CAYATHAARGCNATHACNGA	20
Biv_400_R1	TTDATRTCYTCNACNACYTC	20
Biv_400_F2	TTYAARGAYTTYGTNCCNATGCA	23
Biv_400_R2	ATNSWRTCDATNACRTARTGNGC	23
Biv_401_F1	MGNCARGGNTAYCCNCCNAA	20
Biv_401_R1	TGNCCNGTNGCYTTNGCRTG	20
Biv_401_F2	GCNGAYAAYWSNTGYYTNTTYAC	23
Biv_401_R2	TCNSWNGCDATYTCCATNGCYTG	23
Biv_402_F1	GGNGCNACNATGCCNGGNAA	20
Biv_402_R1	CKRTGNARNGCRAARTANCC	20
Biv_402_F2	ACNAARGTNTGYYTNAAYATHTT	23
Biv_402_R2	TCNSWNGTRTGYTGNGTNCCYTT	23
Biv_403_F1	AAYAARAAYACNCARMGNAA	20
Biv_403_R1	CCNGTDATRTCNCKDATCAT	20
Biv_403_F2	AARCAYGAYGGNAAYGARTAYGA	23
Biv_403_R2	TCNSWNARYTTRTTNACNCCCAT	23
Biv_404_F1	ATHCARGGNCCNCCNGGNAC	20
Biv_404_R1	TCNCCYTGRAARTTRTCNAC	20
Biv_404_F2	ACNAAYCAYGCNYTNGAYCARTT	23
Biv_404_R2	ATYTCNGGNCKCATNCKRTGYTG	23
Biv_405_F1	AARAARATHGTNGAYAARAA	20
Biv_405_R1	TGNGTNACRTAYTCRTCRCA	20
Biv_405_F2	GTNGARMGNGARCARAARCAYGC	23
Biv_405_R2	ACYTTYTCRTTYTCRTAYTTYTG	23
Biv_406_F1	TGYATHTGGGAYTTYTGYGG	20
Biv_406_R1	GCNGGNCKDATRAANACRTA	20
Biv_406_F2	CCNCAYTAYYTNTTYTTYGARCA	23
Biv_406_R2	TARTTYTCNACRTCNACCCARAA	23
Biv_407_F1	GTNYTNAARATHACNGARTT	20
Biv_407_R1	TGNCKYTCNCKNSWRTAYTC	20
Biv_407_F2	CARAARTAYMGNGARYTNTGGAA	23
Biv_407_R2	TANCCNSWRTCNGCYTTCATYTG	23
Biv_408_F1	TAYMGNAAYGAYATHGAYGG	20
Biv_408_R1	TGNSWCATNGTRTTRTARAA	20
Biv_408_F2	YTNYTNAARTTYAAYGCNGAYCC	23
Biv_408_R2	TCNARRTCNGGRTCNGCNCCCCA	23
Biv_409_F1	CCNGAYGTNGAYATHCCNAA	20
Biv_409_R1	TANARRTCRAAYTGRTTRAA	20
Biv_409_F2	GTNCAYGCNTTYCARACNGCNGA	23
Biv_409_R2	CCNSWNGTRTGCCANGGRTARAA	23
Biv_410_F1	TAYGARAARYTNTGGYTNCC	20
Biv_410_R1	TTNCCNCKRTACATNGCNCC	20
Biv_410_F2	GAYATHGARTGGGTNTGGCAYTG	23
Biv_410_R2	GGRTGNARYTGRTGNGTRTGCCA	23
Biv_411_F1	GAYGGNAARATHGTNTAYAA	20
Biv_411_R1	CCYTCYTTDATRTGRTTNAC	20
Biv_411_F2	ACNAARCCNATHYTNATGTGYTT	23
Biv_411_R2	GTYTTRCARTGNARYTGRAARTT	23
Biv_412_F1	YTNTTYGAYGARGARTAYTA	20
Biv_412_R1	GTNGCYTGNSWNGGNGTNGG	20
Biv_412_F2	TTYCCNGARATHWSNCCNGARGA	23
Biv_412_R2	ARYTGRTCDATNGTNARYTCNGC	23
Biv_413_F1	TAYTGYCCNATHGAYGTNGA	20
Biv_413_R1	GTRTANACNGCNARRAADAT	20
Biv_413_F2	GAYATGCARGARTGYTTYATGAA	23
Biv_413_R2	ATCATNGTRAANARNARRTAYTT	23
Biv_414_F1	TGYGCNAAYGARAAYCCNGA	20
Biv_414_R1	GTNSWDATYTCNACYTTRTA	20
Biv_414_F2	GAYYTNMGNCARCAYATGAARTT	23
Biv_414_R2	CCRTTDATYTCNACRTARTCNCC	23
Biv_415_F1	ATHTAYATHTAYGAYYTNCC	20
Biv_415_R1	AANARNACNGGDATRCANCC	20
Biv_415_F2	GAYATHTTYTAYATHCCNGCNTA	23
Biv_415_R2	TCNCCNGGNGGYTGNARRCARAA	23
Biv_416_F1	ATHTTYWSNGAYTGYGGNGA	20
Biv_416_R1	CKNCKRCARTGRCACCARAA	20
Biv_416_F2	MGNTAYTAYCARGCNACNTGYAA	23
Biv_416_R2	TTRAANSWYTTRTANARCCANGC	23
Biv_417_F1	YTNGTNTTYGGNGGNAAYGG	20
Biv_417_R1	ARNCKDATCCANARYTGRTA	20
Biv_417_F2	ATHAAYMGNGGNAAYTGGTAYTG	23
Biv_417_R2	ATCCACCANCKRTANGTRTTRTC	23
Biv_418_F1	AARACNGARACNGARYTNCC	20
Biv_418_R1	TCRTADATRTCRAANGGNGT	20
Biv_418_F2	ACNYTNTTYGCNGARGAYGARCC	23
Biv_418_R2	ARNCKYTCYTCCATYTTNCCYTG	23
Biv_419_F1	YTNAARCARGARCARYTNTT	20
Biv_419_R1	AARCARTGCATRTTRTTYTT	20
Biv_419_F2	ACNAAYTTYGTNGAYWSNTAYAA	23
Biv_419_R2	TCRTARAACCAYTCRTCYTCCAT	23
Biv_420_F1	GGNYTNATHGGNAAYCCNAT	20
Biv_420_R1	TANSWNCCNGTDATRTARTA	20
Biv_420_F2	TAYATHGCNGTNTGYCAYCCNTT	23
Biv_420_R2	TARTTNSWNARRCADATYTCYTC	23
Biv_421_F1	GGNCARYTNATHTGGGARCC	20
Biv_421_R1	TTNGGCATNACYTCRTTNAC	20
Biv_421_F2	AAYATHGCNAARTAYCCNTTYGA	23
Biv_421_R2	ACNGCNARNGTCATYTTYTCNCC	23
Biv_422_F1	ACNTGYGTNCCNYTNCCNAA	20
Biv_422_R1	CCRAANGCNSWYTGNGTNAC	20
Biv_422_F2	GCNGCNGTNCARGCNGCNAARGA	23
Biv_422_R2	ARRTGNCCYTGNARYTCNGGRTT	23
Biv_423_F1	CCNATGACNGAYATGGARTT	20
Biv_423_R1	CACATNACYTCNARCATRTA	20
Biv_423_F2	GGNCAYATGGTNAARCCNGARGA	23
Biv_423_R2	ARNARCCANCKRTARCARAARAA	23
Biv_424_F1	GTNCCNYTNGTNGTNTTYTA	20
Biv_424_R1	GTDATRAANARYTTNCCRAA	20
Biv_424_F2	ACNACNYTNCARATGTTYTAYAA	23
Biv_424_R2	ARNCCYTTCCANGTNGTRAANGG	23
Biv_425_F1	ATHTAYYTNACNATHGTNAT	20
Biv_425_R1	ATNCKRTCNACNACYTGNGC	20
Biv_425_F2	GTNTTYGTNYTNAAYYTNCAYCA	23
Biv_425_R2	CARTCYTGDATDATYTCRTARTC	23
Biv_426_F1	TAYGTNGGNGGNGCNGCNCC	20
Biv_426_R1	TGNCKRTTRTCNACCATNAC	20
Biv_426_F2	GGNAAYGTNTTYACNGCNAAYGA	23
Biv_426_R2	GCNGCDATDATNSWRTTRAACCA	23
Biv_427_F1	ATHATHAAYACNGCNWSNCA	20
Biv_427_R1	GCRTTRTGRTGYTCRTGNCC	20
Biv_427_F2	TAYATHAARWSNYTNATGACNTT	23
Biv_427_R2	TARCAYTCDATNGGDATYTGNCC	23
Biv_428_F1	WSNTTYCCNGTNGGNGGNAC	20
Biv_428_R1	TCRTARCANARRTCRAAYTT	20
Biv_428_F2	CAYCARATHCAYACNATHCCNGA	23
Biv_428_R2	TTRTCNGCRTACCACATDATYTC	23
Biv_429_F1	WSNAAYCCNGGNGARGARAA	20
Biv_429_R1	ARYTTYTCRTTNGCYTTRAA	20
Biv_429_F2	GGNACNGAYGARTTYYTNCARGC	23
Biv_429_R2	CKYTCRTCNCKYTCNCKCATNGC	23
Biv_430_F1	ATHTGGAARAAYGARGARAT	20
Biv_430_R1	GCRTCNGTYTGNACYTCNCC	20
Biv_430_F2	YTNCCNGCNACNATHAAYAARGC	23
Biv_430_R2	GGRAANGCYTTDATYTTRTTRTC	23
Biv_431_F1	CCNGTNGTNGARYTNGARAA	20
Biv_431_R1	TCRTTNGTDATNCCRCACAT	20
Biv_431_F2	YTNGARYTNCAYATHGGNAARAC	23
Biv_431_R2	ATNCCRTCRTCNCCDATRAARTT	23
Biv_432_F1	TTYCARAAYATHGARCAYGT	20
Biv_432_R1	TCYTCNSWNARRTANGGRTT	20
Biv_432_F2	GCNGGNGGNGTNCCNCAYTAYAC	23
Biv_432_R2	GCRTANGGYTGCCAYTCYTTRTT	23
Biv_433_F1	GGNYTNACNACNATGTGYGC	20
Biv_433_R1	GCRTGRTCNARYTTNCCNGG	20
Biv_433_F2	GTNTGYTGYGTNAAYGTNGGNGA	23
Biv_433_R2	CKNACRTANARYTGNGGRTTYTC	23
Biv_434_F1	ATHGGNMGNGAYYTNGCNTA	20
Biv_434_R1	CKNCCYTGYTCNSWYTTDAT	20
Biv_434_F2	YTNGAYGTNATHYTNTAYTGGTG	23
Biv_434_R2	CCNGCYTCCATNGCRAARTGRAA	23
Biv_435_F1	YTNGARTTYAARTTYGAYAT	20
Biv_435_R1	ARNACRTCRTANARRCANGG	20
Biv_435_F2	GARACNCCNGCNMGNCCNTTYTG	23
Biv_435_R2	GCNARNACNARNGGNCCRTTCCA	23
Biv_436_F1	GCNGAYGGNAAYGTNACNTG	20
Biv_436_R1	ACDATCATNARRAANACNGT	20
Biv_436_F2	TGYWSNATGGAYGTNMGNTAYTT	23
Biv_436_R2	GTDATNCCCATNSWDATYTTYTC	23
Biv_437_F1	GTNATHGCNMGNGCNGAYAA	20
Biv_437_R1	TCNGTCCANGCDATYTCCAT	20
Biv_437_F2	TAYCCNATHGCNGGNTTYACNCA	23
Biv_437_R2	ARDATYTCNGGNGCNACCCARAA	23
Biv_438_F1	AAYYTNGTNATHATGATHGG	20
Biv_438_R1	CANACNCCYTGDATNGGYTT	20
Biv_438_F2	ACNAARGAYGCNWSNGAYGARTT	23
Biv_438_R2	CANSWNGCYTGRTCRCARTANGT	23
Biv_439_F1	TAYGGNCAYWSNACNCCNCA	20
Biv_439_R1	TARCANSWRCANSWRCANAC	20
Biv_439_F2	AARATHTTYTGYATGTGGTAYGC	23
Biv_439_R2	TCRTTRAAYTCNGGRTTYTCYTG	23
Biv_440_F1	GCNAAYATGTGYTTYGTNGA	20
Biv_440_R1	GTNGCRAACATYTGNGTYTC	20
Biv_440_F2	CCNGARGAYYTNCCNCCNTTYCC	23
Biv_440_R2	ARRAANGCNGCYTTRTCRAARTT	23
Biv_441_F1	ATGAARCAYGAYGGNYTNTA	20
Biv_441_R1	CKYTGRTTRCARAACCANAC	20
Biv_441_F2	ATGCAYGAYACNGARTGYGAYCC	23
Biv_441_R2	GGYTGNACNGCRAARTANGCYTC	23
Biv_442_F1	GAYATHATHGTNTTYCCNGA	20
Biv_442_R1	CCRTCNGGNGTRTADATNCC	20
Biv_442_F2	TAYYTNGTNGCNAAYATGGGNGA	23
Biv_442_R2	TGDATRTTNGCNGCNARRAARTT	23
Biv_443_F1	TTYTAYGTNACNGTNGARTG	20
Biv_443_R1	GTDATNSWRTANARRAARAA	20
Biv_443_F2	GCNTGGATHGTNGTNGCNTTYAC	23
Biv_443_R2	TTDATRCARTARTTCATRTARAA	23
Biv_444_F1	CARACNYTNGGNTTYTAYAT	20
Biv_444_R1	TCNSWCATNGCNCCNGCRTA	20
Biv_444_F2	GAYMGNCARGARGGNGTNTTYAT	23
Biv_444_R2	GTYTCRTARTCNSWNGCRAANCC	23
Biv_445_F1	GTNWSNGAYTTYATGTTYTG	20
Biv_445_R1	GCRCARTANARDATRAARTT	20
Biv_445_F2	GCNGTNTGYCAYCCNTTYAARGC	23
Biv_445_R2	TTNARNGCYTGCATRAARTTNGT	23
Biv_446_F1	CCNGCNGAYATHGTNTTYAT	20
Biv_446_R1	ARNGCRTCRAARTTRTTNAC	20
Biv_446_F2	TTYCARAARATGYTNGGNTTYGT	23
Biv_446_R2	AANACRTGYTGRTTRTCNGGRTC	23
Biv_447_F1	ACNGAYGTNATGGCNMGNGG	20
Biv_447_R1	CCYTTNARYTCNGGCATYTT	20
Biv_447_F2	GAYATHCCNGARGTNAAYTGGGT	23
Biv_447_R2	TCNARRTCYTTDATNCKRAADAT	23
Biv_448_F1	GTNTTYAARGARGARCCNCA	20
Biv_448_R1	ATRTANGGRAARTCRTGRTG	20
Biv_448_F2	ATHAARAARYTNATGGGNTAYGA	23
Biv_448_R2	TCDATRTGRTANCCNACRTTRAA	23
Biv_449_F1	ATHACNCARGARAAYGCNCA	20
Biv_449_R1	ARDATRTGRTAYTTCATNGC	20
Biv_449_F2	ATHATHCARGCNTGYTGYAAYTT	23
Biv_449_R2	TCRTCNARRAANGGNCKRCANCC	23
Biv_450_F1	MGNGTNCAYCCNGGNGARAC	20
Biv_450_R1	TARTTNCCRTADATRAARCA	20
Biv_450_F2	GCNWSNTTYGTNTTYAAYGGNTT	23
Biv_450_R2	CCRTGNARRTCNACRTARAANGC	23
Biv_451_F1	GCNCAYAARGARTTYMGNTT	20
Biv_451_R1	TCRTANARRAAYTTCATNAC	20
Biv_451_F2	CCNYTNWSNATGCAYTAYTGYGG	23
Biv_451_R2	ACNACNGTNCCNCKYTGRTGDAT	23
Biv_452_F1	ATGGCNACNCARTTYTGYAA	20
Biv_452_R1	TCNSWNGCRCACATCATRTT	20
Biv_452_F2	GAYATHATHGGNYTNGARTTYCC	23
Biv_452_R2	GGNARRTGYTGNARNACRAARTA	23
Biv_453_F1	GGNAAYCCNATHGARTGYTG	20
Biv_453_R1	TCYTCYTTRAANGTYTTCCA	20
Biv_453_F2	TGYTGGATHWSNAAYACNTAYTA	23
Biv_453_R2	CKNARRTAYTCYTCNGCRAAYTT	23
Biv_454_F1	TTYYTNGCNGCNMGNGARGG	20
Biv_454_R1	GGNSWNGGNGTNARRTARTG	20
Biv_454_F2	AAYMGNGAYATHACNGAYCAYAT	23
Biv_454_R2	CKYTGYTGCATNGCYTGDATRTG	23
Biv_455_F1	ACNCCNTTYYTNTGYGCNGT	20
Biv_455_R1	ARNGCNGCYTCNACYTGDAT	20
Biv_455_F2	CAYGGNGCNGTNGARATHTGYGC	23
Biv_455_R2	GTRTTYTGRTTYTTYTTRTGNGG	23
Biv_456_F1	GCNCAYYTNGGNMGNTTYTA	20
Biv_456_R1	AANCCNARDATRAAYTCNAC	20
Biv_456_F2	ATGCAYATHTAYCAYATGTAYGG	23
Biv_456_R2	TTNGGNCKRCADATNGTNCCYTT	23
Biv_457_F1	TTYGGNCARGTNGTNATHGG	20
Biv_457_R1	GTRTARAARTCNARRTTRAA	20
Biv_457_F2	AARACNACNTAYTGYCAYGGNAT	23
Biv_457_R2	GGNARYTCNARYTGNARCATNGT	23
Biv_458_F1	ATHTGYAARYTNTTYTAYTT	20
Biv_458_R1	ATRTCYTGNARRTGCCARAA	20
Biv_458_F2	YTNYTNGCNATHTAYTTYAARCA	23
Biv_458_R2	CCDATNCCRAANCCCATRAACCA	23
Biv_459_F1	AARATHTGYYTNCARTGYTT	20
Biv_459_R1	GTYTTRTTNACRTCDATYTT	20
Biv_459_F2	GCNGAYTGYGGNTAYGGNAAYTG	23
Biv_459_R2	TGNCKYTGNARCCANGTYTGRCA	23
Biv_460_F1	AARGGNYTNWSNGCNGAYGA	20
Biv_460_R1	ATNCCNGGNACNARNGGRTA	20
Biv_460_F2	ATGACNAARACNAARYTNCARAT	23
Biv_460_R2	GGNGTDATRAARAADATYTGNAC	23
Biv_461_F1	GGNGTNMGNGGNTTYYTNTA	20
Biv_461_R1	ARNGTNACCCANGCYTCCCA	20
Biv_461_F2	GAYATHTTYATGAAYWSNATHGA	23
Biv_461_R2	ACNARNARCATCCADATRTANGC	23
Biv_462_F1	GCNGAYGTNATGGCNTAYAA	20
Biv_462_R1	TTYTGRAAYTGYTTCCAYTC	20
Biv_462_F2	GCNAAYTTYGARAARGAYAARAA	23
Biv_462_R2	TCYTCNARYTTRTCYTTYTCYTG	23
Biv_463_F1	ATGTAYGAYTAYAARTGYGA	20
Biv_463_R1	TTYTGNACRTTNGGNCCDAT	20
Biv_463_F2	GGNGAYCARAAYTTYAARGCNCA	23
Biv_463_R2	GTNGGNGCDATYTCNGTCCAYTG	23
Biv_464_F1	YTNACNGTNMGNAARAAYTA	20
Biv_464_R1	CANARRTCNGCNCCNGTCAT	20
Biv_464_F2	TAYCAYAAYTGGGARCAYGGNTT	23
Biv_464_R2	GGRAARTANARNGCNARRTCNGT	23
Biv_465_F1	WSNGTNGGNAAYGCNTTYGT	20
Biv_465_R1	AANGCRTADATDATNGGRTT	20
Biv_465_F2	GCNGGNACNGAYTTYTTYACNTG	23
Biv_465_R2	ATNCCNGCNGTYTTDATRTTNGC	23
Biv_466_F1	GAYCAYWSNTGYCARTAYTT	20
Biv_466_R1	SWNACNARCCARTCNCCRCA	20
Biv_466_F2	GTNATHGCNCAYAAYGGNAARTG	23
Biv_466_R2	TTNARNGGNACNGCNGCNCCCCA	23
Biv_467_F1	MGNATGGTNYTNAARGCNGG	20
Biv_467_R1	CAYTGYTTDATNGCYTCYTG	20
Biv_467_F2	ATGYTNCCNTGYAAYGCNCAYGA	23
Biv_467_R2	CARTCRTTRTARTCNCKCCANGG	23
Biv_468_F1	ATHTTYTGYGTNCCNTTYAC	20
Biv_468_R1	GTNCKYTCRTAYTCRAAYTT	20
Biv_468_F2	TGGCCNTTYGGNGAYATHTGGTG	23
Biv_468_R2	ARRAANGCRTANARDATNGGRTT	23
Biv_469_F1	ATGGARGCNYTNGCNATGGT	20
Biv_469_R1	GCNGGCATRTTYTCNGCDAT	20
Biv_469_F2	GTNTTYTGGCCNCCNATHGTNAA	23
Biv_469_R2	SWRTCNGGNCKCATCCARAANCC	23
Biv_470_F1	CCNCCNMGNGARAAYCCNTT	20
Biv_470_R1	TADATCCAYTGYTCNGGDAT	20
Biv_470_F2	WSNCCNCCNGARGARAAYTTYGC	23
Biv_470_R2	TCRCANGGRAAYTGNCCRTGYTT	23
Biv_471_F1	AAYGGNTGGGCNCAYATHCA	20
Biv_471_R1	ACNARNGGRTGDATNCCRTT	20
Biv_471_F2	CAYGGNGCNGTNGARATHTGYGC	23
Biv_471_R2	TGRTARTTNARNGGNCCYTGNGC	23
Biv_472_F1	ACNGCNGGNTAYTAYTGYCC	20
Biv_472_R1	TANGTNCCRTTNGGRCANGG	20
Biv_472_F2	YTNCCNTGYGARAARGGNAAYTA	23
Biv_472_R2	GGRCARTARTANCCNGGNGGRCA	23
Biv_473_F1	GAYGAYTGGYTNGCNCARTA	20
Biv_473_R1	TTRTGNARRTCNACNGGRCA	20
Biv_473_F2	GARGGNCARACNTAYAARCARTT	23
Biv_473_R2	CCNSWNCCRTTCATRCARCARTC	23
Biv_474_F1	CCNYTNYTNAAYGARTAYAA	20
Biv_474_R1	CKRTANGTNGCNGGYTCNGG	20
Biv_474_F2	TTYGCNAARMGNTTYCCNCARAC	23
Biv_474_R2	TCRAANGTYTCNACNCCRCARCA	23
Biv_475_F1	GTNGCNYTNAAYTTYGTNAT	20
Biv_475_R1	AARTTNCCRAAYTCNGTNGG	20
Biv_475_F2	AARTTYGARGGNCAYTGGTAYCC	23
Biv_475_R2	SWNCCRAAYTTNGTYTGNGCRAA	23
Biv_476_F1	TTYAARATHYTNCARTAYTG	20
Biv_476_R1	TANSWNGGRAARAARCANAC	20
Biv_476_F2	AARYTNAAYGGNTTYGTNGARAA	23
Biv_476_R2	ATNACRTGNCCRCANSWRTAYTC	23
Biv_477_F1	TGYYTNTAYGCNGTNGGNGG	20
Biv_477_R1	ATYTCNGTNCCRCARAAYTT	20
Biv_477_F2	AAYACNGGNGARAARTAYGAYCC	23
Biv_477_R2	CCRTGCATNGCNSWNGGRCAYTC	23
Biv_478_F1	AAYATGGCNYTNAAYMGNGC	20
Biv_478_R1	CKNCCRCARTCRAARTANGG	20
Biv_478_F2	CCNGGNYTNATGTAYYTNTAYAT	23
Biv_478_R2	TGNCCNGGYTGNGGNGGNCCRAA	23
Biv_479_F1	GTNCCNCARCAYGARAARGA	20
Biv_479_R1	ATNGTNSWNGTRAADATYTG	20
Biv_479_F2	GARATGGCNCARAARGCNTTYAA	23
Biv_479_R2	ATYTGNGGNARRTTYTTNGTRTC	23
Biv_480_F1	YTNTTYATHTGYAAYGTNGA	20
Biv_480_R1	TGNGTRAANARRTTNGGYTG	20
Biv_480_F2	YTNGARAARGARAARGARGAYTA	23
Biv_480_R2	TTRTCDATNGCNGTRTCYTTNCC	23
Biv_481_F1	WSNACNGGNTTYTGYCCNCC	20
Biv_481_R1	TTNGTRTTRTTCATYTGRAA	20
Biv_481_F2	ATHAARCARGTNMGNATHCAYTG	23
Biv_481_R2	TANSWNARRAANGCRTTRTCRTT	23
Biv_482_F1	AARCAYCCNYTNYTNMGNAA	20
Biv_482_R1	TCYTTNARYTTRTAYTGRTT	20
Biv_482_F2	ACNGTNGTNGAYGCNACNGGNCA	23
Biv_482_R2	CKNCKNGTYTCCATNGTNGGYTG	23
Biv_483_F1	YTNTGYTAYGCNGARTTYGG	20
Biv_483_R1	AANGCRTCRTTYTTYTCRTG	20
Biv_483_F2	TGGGGNTTYATHATHGGNTGGAA	23
Biv_483_R2	GGYTTNARYTTRAAYTGRCAYTT	23
Biv_484_F1	TTYYTNGAYTGYGTNTGGCA	20
Biv_484_R1	GGNCCNGGNSWRAANGGRAA	20
Biv_484_F2	ACNTAYYTNACNACNYTNTGGGA	23
Biv_484_R2	ATYTCYTCNACCATNACRCAYTG	23
Biv_485_F1	CCNACNATGYTNGTNTTYGG	20
Biv_485_R1	TCRAACATRTTNCCCCAYTT	20
Biv_485_F2	GGNGARGTNAARAARATGTTYCA	23
Biv_485_R2	ARNGCNCCCATYTGNCKRAARTA	23
Biv_486_F1	CARTAYCARAARAARTAYGG	20
Biv_486_R1	GCYTTNSWNCCDATRCACAT	20
Biv_486_F2	YTNYTNTTYTTYATHGAYGTNGA	23
Biv_486_R2	TTNGTRTANARRTCNACRTCYTC	23
Biv_487_F1	CCNAARATHAARAAYGAYTT	20
Biv_487_R1	ATNARNACYTCNGTYTTCCA	20
Biv_487_F2	ATGAARCARGARCCNATGTGYAT	23
Biv_487_R2	TTYTCRTGCCARCAYTCNACCAT	23
Biv_488_F1	AAYCCNAAYGGNTGYCCNAT	20
Biv_488_R1	CANGCNARRTGYTGYTGRTA	20
Biv_488_F2	ATGACNATGTTYGTNWSNCAYAA	23
Biv_488_R2	CCNGTRTARTGRTTRTGRAARTT	23
Biv_489_F1	ATHGGNGCNTTYTAYGGNCA	20
Biv_489_R1	TTNCCNARRAARTTNCCCCA	20
Biv_489_F2	TAYATGWSNYTNYTNGARGAYAT	23
Biv_489_R2	CCRTGNACRCANARRTTYTTRAA	23
Biv_490_F1	MGNATGGTNYTNAARGCNGG	20
Biv_490_R1	CAYTGYTTDATNGCYTCYTG	20
Biv_490_F2	ATGYTNCCNTGYAAYGCNCAYGA	23
Biv_490_R2	CARTTRTTDATRTCNCKCCANGG	23
Biv_491_F1	TTYTGYGTNCCNTTYACNGC	20
Biv_491_R1	ARRAANGCRTANARDATNGG	20
Biv_491_F2	TGGCCNTTYGGNGAYATHTGGTG	23
Biv_491_R2	TTNACRCANSWRTTCATRTANGC	23
Biv_492_F1	GARYTNTTYYTNTGYGGNCA	20
Biv_492_R1	ATYTGRTGRTTNCKCATYTG	20
Biv_492_F2	CCNAARGCNYTNAARAAYGAYTA	23
Biv_492_R2	AAYTGNCKRAANCCYTTNCCRCA	23
Biv_493_F1	AARAAYCCNTGYTAYTTYTG	20
Biv_493_R1	AARTAYTGNARYTTRTTRTG	20
Biv_493_F2	GARAAYCCNGAYCAYTGGCARTA	23
Biv_493_R2	CKNGTNGCNACRTGCATRTCYTT	23
Biv_494_F1	ATHATHAAYTAYYTNCCNCA	20
Biv_494_R1	CCRTTNARNGCNARDATNGC	20
Biv_494_F2	AAYTAYWSNTAYGGNTTYGGNTT	23
Biv_494_R2	ATNGTNACRAANCCRTANCCYTT	23
Biv_495_F1	TTYGARYTNGTNGGNAARGA	20
Biv_495_R1	SWNGTDATNARRTARTTRCA	20
Biv_495_F2	GAYCCNACNTAYGAYTAYGAYTG	23
Biv_495_R2	GCRTANARYTTNARNGCRTAYTC	23
Biv_496_F1	MGNTTYTAYMGNAAYGGNGA	20
Biv_496_R1	TCNARYTTDATNGCYTCNGT	20
Biv_496_F2	TTYTTYAARGGNATHGTNTAYGC	23
Biv_496_R2	TGRTCRAANSWRTGNGCNGTYTT	23
Biv_497_F1	MGNYTNTGYYTNGCNCARAT	20
Biv_497_R1	TACATNSWYTTCCACCANGG	20
Biv_497_F2	TTYWSNTAYAAYGARATHCAYAA	23
Biv_497_R2	AACATNGCYTTNACRTCYTCCCA	23
Biv_498_F1	GARTGYGGNAARGTNTTYAA	20
Biv_498_R1	TGYTTYTTNARRTCRAARTT	20
Biv_498_F2	TAYAAYYTNACNMGNCAYATGCC	23
Biv_498_R2	CKRCARAANCCYTTNCCRCACAT	23
Biv_499_F1	CCNGTNYTNTTYACNAAYGA	20
Biv_499_R1	ACNARNARRTTRTGRTTRTA	20
Biv_499_F2	TAYGCNTAYWSNAAYGGNGAYAT	23
Biv_499_R2	TTNCCNGCYTTNGTNGTYTGRTG	23
Biv_500_F1	CAYCCNCCNGCNATHGTNGG	20
Biv_500_R1	ARNGGYTTNCKCCARTGNCC	20
Biv_500_F2	TTYGCNGGNGCNCCNATGGCNAA	23
[truncated: 761 more rows]
