# Supplementary material for: UPrimer: A Clade-Specific Primer Design Program Based on Nested-PCR Strategy and Its Applications in Amplicon Capture Phylogenomics
Source: Mol Biol Evol. 2023 Oct 13;40(11):msad230. doi: 10.1093/molbev/msad230 (PMC10630340; doi:10.1093/molbev/msad230)
Supplement: msad230_Supplementary_Data [file msad230_supplementary_data.zip › Appendix 14. Bivalvia/Appendix 14. Reference nucleotide sequences of NPCLs for Bivalvia.fasta]

>Biv1
ATGTCAATGCCTCACCGTACGCAGAGACAACAATGTTACTTGTGCGATTTACCCCGCATGCCATGGGCAATGCTGCACGACTTTTCCGAGCCGGTATGTCGTGGGTGTGTCAACTATGAAGGTGCAGATAGGATAGAAATGGTACTGGAGAGTGCACGGAGTATGAAGAGGTCGCATGGATTCCACGAGAGTCGCCAGTCAGTGAAACACCACGGACTGCCTCCCCAGAGGACTGCCATTGACCAGCATGGGTCCATTGACCACCCACGTGGCCACCCGCCCCTCGAGCGTTACGACAGCCGGTCTAGAGCCATGATGAGTGACTATAATACGCCGCCACAGAACCATTCTAACGGTGGTGTCCCGGGGCGGGTCGAGGATCAAATGCAAGAGCACCACCGCGCGTCCAACATGCCGATGTCGTCGGCTCGAGCAGTGTCAGCGGTGTTTCCCATACACCATCTTCCGGACCACAATGCCAGGTTTTGCGCACACCCCCAGGGCAGACCAGGGTACGTACCCAACCCAAACGTTGCTTCAATGGGCGGTCATAGTCTGCAGCATACAAAGAAACGTAGCGCGGACCATGATGATGATGATGCTTCAGGCAACCATCATGAGGATAACATTTTCAAATTTACTTCGCCGGAAGATATGGCGAAGCGTCCACAAATTGTCCGCGAAACAATTGCAGCCTTGTCGTCAGCAGTTCCGTTTGAAATTCGATTCAAGAAAGACTATCATTTTGTTGGACGTGTCTTTGCATTTGATTCAACTTCGAAAAATGGTGTCGATTTTGAGTTGAAGGTGTTCATGGAGTACCCTCTTGGTTCAGGTAATATTTACAACAGTGCATCAAGTGTTGTAAAACAAATGCACGTAGACAGCATGAAAGATGTGGGCAAAGGGCTCTCATCTGGTTACAAGTATTTGGAGTACGAAATGAAGCATAATTCGAATGACTGGAAAGTTTTAAGTGAGCTTTTATCAGAAACTGTAAGGTTTTTCAAAGAAGCTGTTAAACCTGAAATAATTCCATCTCCCTACCACAACCCAAGTTTACCACCCTTGCCAACACCGAACACACGGCCACATGTTCCTCTTGCACACACCCGAAGTCAGGGGTCCCATGGATCTTTTGAGGGACAGTCTAAGAAGAGGAAGGCGTCCCCTGAACCGGATAACGATTTTGGAGAGCAAAGGAAGCGTCAGCAATGGATTCAAAGCCAATCGGAGGCGCTGAAGATGACCATGAATTCCACGGGGTACGGGTCTGCTGGATCCTCGTCGACCTCCCCATCAAGTAACCACACCCCTACTCCACCAGAGGGCGCTACAATGAACGGCCCCTCGCCAATGGCTGCCTTGATGAACGTTACCGATAACATCACTTCCGGTCCCGTCTCGCCGAACAACCGGAACTCCCTCACAAATCCGGGTAGTTCGCAAGGAACCTCTGTGGCAAGACGGGGTCCACCAATATCCATCAAAGAAAGTGCCCCGTCTTCGTTGTTGGAGACCAACGTACAAAGCTCAGAGACCTTAAAATGCACACTTTGCCACGAGCGTCTCGAGGACACGCACTTTGTACAGTGTCCATCAATAAGTGAGCACAAGTTCTGTTTCCCGTGCTCCAGGAATAGCATCAAAATGCAAGGCGCTGGATCAGAGGTGTACTGTCCCAGTGGCAAGAAATGCCCCCTGGTTGGGTCCAACGTTCCCTGGGCTTTCATGCAGGGGGAAATTGCGACAATTCTTGGTGGCGAAGTAAGACCAGACATGAATATCAAAAAAGAACGTGACACG
>Biv2
ATGATTGGACCAATCGTGTACTTCACCCTTATACTCCTCACCGTTGTTTGTGCTGCATTTCAGTATGTGGCTCACAGACTACGTAGAGATGCTTCAATTGGGAACAACCCTATGTTTGTCCGGTTTCAGCGTGGCTATTTTGCGGCCTATCTGATGGCCATGTTTGCTGACTGGCTTCAAGGTCCCTACCTCTATAAACTCTATCACCATTATGGTTTCCAGGAGGAACAGATCGCCATCCTGTATGTGTTTGGGTTTGCCTCCACTGTCCTCCTGGGAACCTGGACACCTATTGCTGCCGACCAGTTTGGCCGAAAGAAGCTGTGTATGTCATTCACAGTTTTGTACTCTGTTTCCTGTATATTGAAGCTATCAACAAGTTATGGTGTCCTCTTAATCGGTCGGATCTTGGGTGGTATTGCAACATCTGTGTTGTTCTCTGCATTCGAAGCTTGGTATGTCCATGAGCATGTTGAGACCCATGATTTTCCAAAAGAATGGATTGCAGTAACATTCGCCAAAGCATCCTTCTGGAATGGCTTAATGGCTATTTTAGCAGGATTCACGACAAATGTACTCTGCGATTGGATGGGCTTTGGACCTGTTGCTCCATATATCCTGGCGATTCCATTTTTAGTTGCTGCTGGTGTTATAGTTATGTATACATGGAATGAAAATTACAGTGGACATACCATTAAGTTTAGGAAGTTATGTGGAGAAGGCTTTAAAAGCATTGTAACAGAGGAGAAGATATTCATGCTAGGAGCTATAGAATCTCTATTTGAAAGTGTTATATATATCATTATTTTCTTATGGACACCAATTCTAGAACCTGCCAAGCCTATGTTAGGTGTTGTATTTTCAACATTCATGATGAGCATACTGACAGGTCAAGCATTCTTCCAAGTGCTGAATTTGCGCAAAAAATTATCAACCACTGTTTTACTCATAATATCTATTGCAATTGCTCTGTTTGCTAATTTATTATTGGTGTATTCAACTCACCCTGGTGCCCATGACTATGCCCTCTCCTTTTCTGCTTTCGTAGTTTTCGAAATTGCAGTCGGTATTTATTTTCCCGCCATGGGATTTCTCCGGTCTAGAATCATTCCCGATACGCATCGCTGGAGCATCATGAACTGGTTCCGGGTTCCCATAAACCTGATCGCGTGCGCCGTTCTTCTACTGCTCCACGAGGACGTGTTCAGACACGGGAATCAGATGATCTTTGTGATTTGTGTGGTCTTGCTGTTCTTGGCCATTCTCAGTGGTGTTCGATTTAAAACTCTGACAAACGATGATGACAGTTTGAAACAAGAGGCTGGATGGCAGGAAAGCGACCATATTCATAACATCTTT
>Biv3
ATGACACAGTCCCTGCTAAAGGAGAAGAGATTTTTCTGTCGGGAGTGGGCCTTCAGTAAGATCGCCCATTGTGTGGAGAGCCGCCCGACGTCAAAGACATGCGGGGCTCTCATAATGGGGGGCCCGGGGTGTGGGAAGACTGCGATCGGATGCGAGCTAGTGTGGCCCACTGTTTCCCAGGGCAAGCAAGCGTCGCTGAACAAACGGTTGTTGGGCTATCACTTCTGTCAGGCGCACGACATAGACAGTTTGTCACTGACCAATTTTGTAGGTGGTCTGGTGGACCAGTTATCGAAATCTGAGCTAATATCCGGATATTGTGAGAAAATTGCAACGTCTGAAGCTAGAAAGTTACGTCGTTCCTCGGAAATCGAACGTAATCCCGATGAAGCGTTCCAAGAACTCGTGCTGAAACCGTTGTCTTCCATTGAACCCCCAAACCAGACGCTGTTTATTTTAGTGGAGTCGGTAGACGAGTCATATCTGCAGCCCTTAAATGACCGCACGGCGGGAAGCAAAACAATAGCCGAACTTCTAGCCAACAATCACACGAGTTTTCCAAACTGGCTTCTCCTAGTGTGCTCTTCCCGGAAACATAGCAAATCAGTAACCCGGATGTTTACAGGTTTCCGGAAGATAAGTCTGGACGATCTCCGGAAGTCGCACGTGGTGCGTGACGTCCAGCAATACATTCTGTGTAGACTGGACCTGGAAGAGGACCTCCGCCAACACCTCAGTCGTGACACGGCGGAGATGCTTAACCAGCTTCACATCAAAAGCAATGGCTGCTTCCTCTATCTGGAGAAGGTGTTGGATGGGGTGGCCGAGAAATTCATTATGTTACGGGAAATCCGTGAAATCCCAGGAACGCTCAACGGCTTGTATTTGTGGCTGTGTCAGCGTTTATTTGTGCGGAAACAATTTTCTAAAATACAGCCAATTTTGAATGTAATTCTCGCCTCGAGAAAACCTTTAACGGAGGAGCAGTTATTCTCGTGTGTGCAAACCTCTAATTTCTCTCTAACAAAAGAGGATTTCAACAAGCGAATAGCACTGCTTTCAAAAATATTAATTGAGGGAGACGGGGGCAGTAAAATTTTATTTCACCATAGCTTTGCCGAGTGGCTTCTGGACGTGAAGCATTGTACTCAAAAGTACCTGTGCACCGCAGCAGAGGGTCATGGGATGTTGGCTATGCATTATACAATGAACGCTGCAAATCTCACCGCTGCTGAGGTACAAGATTTCACTTGGCATCTGGTGAGAACCAACTTTGAGGATCCGATTCAGTCATACCATCTTACTCAGTGGTTATTAGTCAGTGGTGCAGATGTAGAGAACAGTTTATCTGCCGGTGTTCCGAAAGAACAAAAAGTAGTAAAACTTTTGCTTGAGGCCGGAGCTAAAATGCCGACGGATGCCGAAGAAGCAGAATGTGCTAGTCTCCAAGCAAGTATGATTGAGGAGTCGGAGACCTGTGATCAAGTATTGGAGGATGTGGACATCCAGTTAAACGAGGTGGATGTGAACGGAAGGACATTATTACACACTGCCTCCTATGAAGGGAACTTAGATTTAGTCAATCTTTTAATAAGTAAAGGAGCAAACGTAGAAGCAGTGGATCGGAATGGACAGACGCCATTGAATCTAGCGTCGCGTCAAGGTCATGGAACTGTCGTTGCCACGCTCCTCAGTGCTTCCGCGTCCGTTGATTCTACCGACTGTGAAGGATGGACAGCCTTGCGGTCAGCGGCGTGGGGCGGACACACGGCCGTCGTGTGTTTACTGTTGGACACGGGTGCCGAGGTGAACTTCGCTGATAAAGACCAGCGGACGGCGCTTCGAGCCGCTGCATGGGGCGGTCACGAGGACATCGTGTTACGTCTGCTGGAACACGGAGCAGACGTCAACAAGGCGGACAATGAAGGTCGCACGGCGCTTATCGCCGCTGCGTATATGGGACATTCGGAAATTGTCCAGCATCTGTTGGATTACAATGCGGATATAAATCACGAGGACTGTGATGGCAGAACAGCGCTTTCTGTGGCCGCCCTGTGCATTCCGGCCAGCGAGGGCCACGAAAATGTGGTGAGTATCCTGGTGGAGCGAGGGGCCGAGGTCGACCATCAGGACAAGGACGGGATGACACCATTACTTGTGGCGGCGTGCGAGGGTCACCGTGACGTCTGCGAGCTTCTGCTGGAGTGGGATGCGGACATTGACCACGTGGACAAGAGTGGTCGAACGGCTTTACTTGCCGCCGCTTCCATGGGACACGCGAAAATTGTATACCAGCTACTGTTTTGGGGATGTGCTGTTGATACGATAGATTCAGAGGGAAGAAATGTCCTCAGCATTGCTGCAGCCCAAGGAAACGATGATATAGTGCGACAACTGCTAGAGAGGGGCTTGGACGAGATGCACAAAGACAATGCGGGATGGTCTCCCCTTCATATGGCGGCCTATGAGGGTCACCTAAAG
>Biv4
ATGTCTATTACGTTGAATGCACGCAAGCGCGCTAGTGATTCTGGTGTCACCGTGAAATACACACCCTGTGCAAAAACAGACGAGCATACAGACGAGGACAATGTGGAAGAGGAAATAGCCGTCATAAATAAAGAAAAGAAACCGTTACCGAACGATGATTACAAAAACGAAAAGATGGCCAACCAAACAGCAAATGGACCGCGCCATCTTCCCTCCAACTCCGGGGTTTTTAACAATCCTCATTCTAGGTGGAGGATTGTGGGAGATCGAATGAGTTCTTCCAGTTTAACAGGGAGAATCAGTTTATCTTCCCCCGCCTACTCCAACAAAACAGTTGAGCAAAAATCACGGTCTACGTCCAAAAATAGCCTCCTAGATCTGTTCGGTACGCGCATAGACAGAAAGGCGCGATCAAAGAGTTTCGCAGCACGCGGAGATTTGCAACTGTTGAAAAAAGTTCGTTCAGGGGATATAATAACGCCAAGGGAACTGCGCAAACAGCGAAAAAAAGATATCGAAGAGAAGTTCGGCAAAAAGAGTCACCGGACAGACAAATTCGAGACCCTCACGAACTCCACGGACCGGGATGGGTGTAACTGGACCTTTGTGTTTGACCCCTCAGGGCGGCTCGCCTACTGGTGGTCCTCCATCGTCAGTATTGCATTCCTGTACAACTTTTGGGTGATCATTTACCGATTTGCATTCCGAGAAATAAGTAGTGAGAATTTGGCGTTCTGGTTTATTCTGGACTATACGGCTGATTTGCTGTACATTTTGGACGTGGCTTTCCACTTCCGCACGGGTTACCTTGAAGACGGGGTATTACAAACAGACACGACTAAACTCCGTATACATTATACCAATAGCACTATCTTCTACATTGACTGCTTGTGTCTGTTGCCACTGGATTTCCTTTATCTCTCCATTGGATTTTGCTCAATTTTGCGTTGTTTTCGACTTGTTAAAGTTTATAGATTCTGGGCATTTCTAGACCGAACTGAACGACATACTAATTATCCGAACCTTATGAGGACTGCGACGTTAATGCATTATTTGTTGGCTTTATTTCATTGGAATGCGTGTCTGTATTATATCGTTGCAACGAAACTTGACCGAGATTCGAGGACGTGGGAGATACCCAAAGACACGGATGACGTCTTCCGGACGTACCTGCATGGACTCTACTGGAGTACACTAACGCTCACGACGATTGGCAACCTGCCAACGCCAGCAACCAATCAGCAATACGTTTTCATAATATTCGAAATGATGTTTGGTCTCCTGCTGTTTGCCACAGTTTTGGGACATATTGCCAATATCGTTACCAATATTAGTGCAGCCAGGAAGGACTTTCAA
>Biv5
ATGTCTGATTCGGCAGAGTCCTTTCCAGATATTTTGGAGTTAAATATCGGTGGTGTGTTCTACACAACGGCTTTGGCCACCGTCAAAAGGGAAGGCGAGTCCTTGCTGGGACAGATATTCAATGGCAGTTCCAAGGTCACAGTTGCGAAGGACTCGAAAGGTAAATACTTTATTGACAGAGATGGGGTCTTATTCAGATACGTTCTTGACTATCTCAGAAACCAGAAAATTGTTTTACCGGAAAATTTTCACGAAAAGGAAAGACTCAAACAAGAGGCCGAATATTATCAACTCCCCAACTTAGTGAAGATGTTGAATTCTGCAATTATGTCCCCACCTAAGCTTGGACAACTTCAACATTCGAAAGTTCCGCCTATATCTAACAGTAATTCCATTTCACCCGTCAGTATGGAAGGGAAGACACCCGGTTATATAACGGTTGGATACAGAGGAACGTTTGCATTTGGTCGCGATGGATTAGCAGACGTCAAATTTCGTAAAATGAGTCGTATCATTATTTGTGGAAAGGTTTCCATCTGTCGCGAAGTATTCAAGGATACTCTGAACGAAAGCCGCGACCCAGACCGAGGTGAGTCGGACAGATACACTGTCCGCTTTTTCTTGAAGCACAATTTTCTGGAACAAGCCTTTGACATGTTGGCCGACGAGGGTTTCAAAATGGTCGGGTCCTGTGGCTCGGGCACAAACAACGCCGGGGAGGTGAAAGCAGGGATGGATACGGAGGAGGCTCGTTGGCAGCACTACAATGAGTTTATTTTTGAGAGAAGA
>Biv6
ATGGGAAAGGATTATTACAAAATTCTAGGCATCAACAAAGGTGCTTCAGAAGATGAAATCAAGAAAGGCTACCGGAAAATGGCGCTCAAGTATCATCCGGATAAAAACAAGTCGCCTGGAGCAGAAGAGAAGTTTAAAGAAATAGCCGAGGCATATGACGTGCTGAGTGACAAAAATAAGAGGGAAATTTACGACAAGTATGGCGAAGAAGGGCTGAAAAACGGACCTCCCCCCGAAAGTGGTTTCCAAGGATCCGCACCGGGTGGGGGTAATTTCCACTACGAATTCCAGGGAAATCCTCGCGACACATTCCGAATGTTCTTTGGAGGAGACGACCCGTTTGCTAGCTTTTTCAGCGGTGGTGGGGGTGGCGGCGGTGGATTCGGCGGCCCTGGACCATCGAGAATGTTCCATTTCGGCGGGCACCCAGGTCAGGAAGAAATGGATGTTGATGATGAGGGATATGGCCATTTCGGCGGTGGTCATATGGGTGGGGGCCGACCCCAGAGGAAGAGACAGGACTCGGCAGTTGTACGTGAGTTGCCTGTATCGTTAGAGGACATTTACAAAGGTGCAACGAAAAAACTCAAAATAACTCGTAGAGTGTTGAACAATGATGGACGATCGACGAGAACAGAGGACAAGATCTTGACAATTGATATAAAACCAGGGTGGAAGGCCGGAACCAAAATTACATTCCCCAAGGAAGGAGACCAAACACCCAACAATATACCCGCAGATGTCGTCTTTGTTATAAAAGACAAACCTCACAGTGTATTCACAAGGGAAGGCAGTGACATTCGATACAAAGCCAAGATATCGCTCAAAGAT
>Biv7
ATGACAAGATTTCATCCTTACCATGGGCAGAACATTCGCCTTCTCCATGACAACATGGTGGCATACAGAGAAACAAGCTTTGCACATGCACTAACATTCAGTGAAAAGCCCCTTCGACCAGGAGAAATATTCCTTGTGGAAATTGAGAAGAACGAACGTGGGTGGAGTGGGCACATGAGGATAGGACTAACGCAATTCAATCCCGCTGATCACTTTGAATTACCACAGTATGCACTTCCAGATCTCCATAACATGGGCAAATCATGGATATTTGCTGTGACTAAATCTCATAACAAAGTCATGTTGAATGAGGAGGGCGACACTGATAATGGTGATGAACCGTACCAGTCCGTCATAGGTGAGACGGACATCGTGCAGACCCCGCAAGGCTCGTTTAGTCGCAGCTTATTGTTACCTTTAGGAAAACTGTTTCCTTCAAATAAAAGTGGAAATAATTCATATCATGTGCCCAAAAAGAATGTGTTGCCAACAGATGTGGGCAGTAGGATTGGTATTATGTATAAAGTGAACGGTGACACAGCCGAAATGAGGTTCATAATCAATGGGGAGGATCAGGGGCCATGTGCTCGCTACATTCCTTACCAAGGGGGAAACCTTCATGCAGTTGTAGATGTCTATGGAACCACCAAACAAGTGCGAATTATTCAGCTTTACGGA
>Biv8
ATGGAATGTATGAACCGTTTTCAAGTTTTGTGCTATGAACAAGTTGACCGGCTGAATAAAGTGATGGAAGATGTTATTCCAATACATGGCCGCGGGAATTTTCCCACACTGGATGTCAAGCTCAAGGATTTAGTGCAGGTTGTTAGAGACAAACTGAAGGCAGAAGGGGTATGTGTTCGAGATATTCGCTTGAATGGGGGTGCTGCTAGCTATATTTTCGGAACGGACTCCGTCCGTTCGTACAATGATGTAGATTTGATATTCGGTGTTGATCTGTCCCGTGGTTCAAATCATACTGAGCTCCAGAAAATCAAGAACTGTGTTCTTGGATGCCTTGTTGACTTTCTCCCAGATGGAGTGAACAAAGAGAAAATGAGCAGCTGCAGTTTAAAGGAAGCATATGTTCAGAAAATGGTGAAAGTTTGCAATGAGCATGGCGACAAATGGAGCTTGATCTCTCTTTCCAACAACAAGGGAAAGAACGTGGAATTAAAGTTTGTGGATAAAATGAAAAGACAGTTTGAATTCAGTGTTGATTCTTTCCAGATTATTTTGGATAGCTTGCTTACTTTCTACGAAATTTCTTCAGCTCCCATGAGTGAACGCTTTTATCCCACAGTTGTCGCAGAGAGCATGTATGGAGATTTCTTGGAGGCATGGCACCATTTGGACAACAAGTTGATCGCAACCAGAAATCCGGAAGAAATCCGCGGAGGTGGTCTGTTGAAGTATTGTTATCTTCTGACTAGAGCTTACAATCCTGCAGAAAAAGTGGACATTCGTGCAATGGAAAGATACATGTGTTCAAGGTTCTTCATCGACTTCAGTGATATAAATCAGCAACGCCAAAAGCTGGAATCGTACCTGAGCAATCATTTCAGTGATGAGGAGGACTTGAAACACGAGTATTTGATGACACTATATCGTGTGGTGGATGAAAGCACTATCTGCCTGATGGGACATGAGAGAAGACAAACTCTTAACCTTATTCACCAGTTAGCTTGCCAGGTCTATATGGAACAAGAGCGCAGGGCCCAAAGCAAAGTGCTGGAGATGCAGCAATTTGACCAATTGAACAATCTGACCATAGACCAAGTGTTTTTCCATGGTCCCTTCTCCGTCTCCAATGGCACACAGTATTACAACATTATGCCCAATGTGTTTCAGATGAATCAGATGAATGCCCCTTGTCCCCATTGCCCACCCCCGCCATTTCTTCAGTGCTCC
>Biv9
ATGAGCGCCCGGAGGAAGAAGAAGGACGAGAAACCCCCGCCCGCCACGGGCCCCGGGAGCAAGATTGTCTCCCTTCCCGACCCAGTCAAGAAGTACCTCAAAAAACTCCCCGACGGAAAGAAAATTCATTTGAAGTTTGGAAATGGAAATTGGAAATCGCTGCCTGTTGAAATTTACGATAATGAGGAGATAAGTCAGCTGGCCATCAAGTTTACCGCGGAAAATAATCGCCTGAAGAGGCTGCCCAAGAGTATCGCGGCTCTGGAGAATCTAGAACACATTGACATCACCAACAACACTCTGTCGGCCTTCCCTGGGTCTGTGTCACGGATGAAGAAACTGGAAGTTTTGATAATTAAAAACAATGCAATTAAGAAGCTACCACCTGCAATACACAAATGCACGGGATTACAGAAGCTCTACGCTTCCAATAATAAAATCCGAGCGCTCCCGAAGAGCATCGGAAAAGCCTCGATATCGTACATGGACGTATCTTCGAACATGATCCGGTCCATTAAGAAAGGGCTGTACGAAATGACCGCCGAAGTCGACTTATCTGATAACAGGATTACAGAGATGCCAACAGCTGCTGTCAAAAAACCCAACATACAGAAGATCAATTTGGCGCGAAACGGTGTTACTTTGATTCCCGAAAACATCGACAAACTATCGCGTCTCACGTGGCTCGATCTCTCCCACAATGCAGTACAGGAAATTCCGGCCCAAATAGGCGGTGTCCGGTTCCTTCATTATCTTAACCTTTCCCACAACCACATCAAAACCCTACCGGAAGAAATCTGCAATTTAGGATACGCACTTGACCATCTGGACATATCTCACAATGAAATACCGGTGTTACCCGACGGAATGAAGAGCCTCCGAAAGTTGACCTATTTTGACGTTTCCAATAATGAAGTGGAATACCTACCCGAGAGTATACGAGAGTTGCCGTGCTTAACGACGTTGGGGGTTTCCCAAAACAAACTGATGTCAATGAAATTTGCAGTATACCTAAAGCAGCTAGAGCACTTGTACCTCTCCAGAAACTCAATAGAGGTCATACCAGAAGAGATTGATCACATGAAGTCTCTGGTCACACTGGATCTCTCGTGGAACAAAATCAAAGAATTGCCATCCTCCATAGGGAACGTGAAAAGTCTAAAGAGCTTAAATGTCTGTGGCAATAAGCTTTCAGCGATACCTGATAGTTTGGGTCATGGTCAAGTTTTGACCTTTTTGGACTTGTCCCACAATCGTTTGACTGTGTTACCATCTGACCTCAGAAAACTTCGAAACCTTGAGACCTTCCATGTAAGCCATAACGAAATAGCGCTCATGCCCAAATCTATCGACTTTTTGTATCAACTGAGGTCCTTGGATGTTTCGAAGAATGGGTTAAATGAGTTGAATCTTCCGAAGACCCTTACCCACCTAAACATGTCAGACAACCCACTATCTATCAACCCAACCGACATCAGGTCCACCATTGTTGTCATGGGTGACAAAGATCACCTTAGGAATCTGACGTCACTTGCACTCTGCAACCTCGGTATGGACGAGATTCCACCCAGCGTGTTTAACCTCAGGTGCCTCAAACACCTTGACCTCTCGAACAACGCCCTGAAAACCCTGACAGACAACGTATGCAAAATGAGAGGGTTAGTGTCGATCACTGCGTGTCACAACGAAATAACAGCTCTACCCGAGAAAATAAGCGCGCTCAAAAAGTTGGAGAAGCTTCACGTTTCCAACAACGGGCTCACGAGTTTCTCGCCAAGTTTAGGACGCTTGGTTTCGTTGTGTGATCTAAATATGTCGAACAACAAAATAACTCTATTACCGGACAATTTCGGAGATCTAAACAAACTGATTAATATGGACCTCTCGGAAAACGAACTTCTCAATTTCCCAAAGGACCAGATCGATGTTTTGGCTTCGTTGCTTCACCTTAACATCTCAAAGAACCATATTGACCAGATGCCGATAGAATTTCCTTATCTTTATAGACTAAAAGTTCTCAGGGCAGCCAGCAACGACCTCAAGTCGATCCCAAGTGACATGGATAAAATGAAATCATTAGAAGTTTTGGATATTTCCGATAACATCATCGAATCTCTACCGGAAAAGATATGCAAAATGCCGGAACTGAAAGAGATTAATGTTTCCGAGAATAAAATCACTAGAGGATGGCCAAAGGCTTGGGAAAATCTCAGGCAAAAGATCAAAGTCGAAAACGCGGACCAGGATAGCTTTAAGGAACGACAAGCACGCGAAAGACCCAGTGACAAGGTTGCCGAGACGCAAGTTAGTCCCAAGTCAGCAAAACGCGGGAAAAAGAAGGTTTCTCCGATCGGAACACCTCCCATCAAATCTCGCGAGAAGTCTGCGCCCGTGAAA
>Biv10
ATGGCTCAGAACGTGACAGACATTTTGTACAACGTTACCGGTAACATCACGGAACTGACGACACTTGGGATGGCCAAGGGAGAATCGGATCAGATCATGCAGAAACGGGGACTTGCCGTGCTCTTTATCGGTCTCTACATCATCATCTTTATCCTAGGACTAAGCGGAAATACACTGGTAGTGTATGTGGTGGTCCGCAACAGAACCATGCAGACAATCACCAACATATTTATCACCAACCTCGCTGTTTCTGATATTCTTATATGTCTACTCTCTATTCCTTTCACACCGCTCGGATATTTTCTGAATTCGTGGATGTTCGGGGAGGCGCTGTGTCACATAGTTCCAATGTCTCAAGCAATAAGTGTCTATGTGTCCACGTTGACTTCCACCGCCATTGCAGTGGACCGATATTTCGTCATTGTGTACCCGTTCAAGCCCCGGATGAAAGTGATGATTTGCTTACTCGTCATTGTGTCAATATGGATCATTTCTATTTCCATATCACTTCCACTCGGTATTTACATGACACTGACTACTGAGACTTCAGGTGAGCACAGGTGCGCTGAAGAATGGCCACGTGACCAGGCTGGGCAGTTTTTCACGGTCACTAGTCTTGTTCTGCAGTACGTAGTGCCTTGTAGTATTATAACGTACTGTTATCTCAAAGTCTCGCTGGCGCTCAAGAAACGCTCCAGAACAAAAATAGGGAGTGGCTCAAAATGTCGTGAGAGGGACGAACAAGAAATTAGACGAAAGCGTCGAACAAACAGAATGCTAATCGCCATGGTAACTATATTTGTTCTCTGTTGGCTTATGCTCAATATCGTCAATGTGACAATTTCGTACAAAAAGAATTATGCTCATTGGTATTATTATACGCTTATATTTTTTATTGCGCACGTCATTGCTGTGAGTTCAACCATATATAACCCCTTTTTGTATGCGTGGATGAATGATAATTTTAGAAAGGAATTCAAACAAGTTTTGCCTTGTCTTTTCCGTGGTGATCGGGAGCGACATGTCAACGGAAGTACCACAAACACTCAGTACACTAACGTGGACAATCAGCCGTCTGTGCTGATCAATCGATCACCGCAGAGAGAGTCCGATGAAATGAACAACATGAAAAAATCCAAGGTGTTCTATGACACGGAATCTGAGAGAGTCCACCTGAATCAGCTCAATGCTGATACTACCGACGATTCCGTG
>Biv11
TTGAAGCAAATGACTGGTTTGGATCTGTCAGAAAAAGTCAACAGACTGTTGGGATTGAATAAAGATGCAACTCGAGTGATGCATGGTATCCTATCGGAGGGCACATCATCCGAGGCCAAAGGAGTTTTAGTGGAAGCCTTGAGACGAGAAGGAATATTCTACCAAGAAGCCATCATGATTGTCAATCAAATATGGAAGGAAGCCGACTTTATTTTAAAATCTCAGCCCTCCCCAATTTGTCCGAATATTGAGGAGATGTTTCAAAAGCTTAAGAATAATGGGATCAAAATTGCCATCAATACTGGAGAGCCAAGAGAATTTGTTATTTCTGATCTGATACGTTTGGGATTGTCGCAATACGTGGACATGTTGATATGTGGGGATGATCCCATCTCCCAGCCTCGTCCCTCTGGACACAACACTCTGCTGATCTGTGACGAGCTGAAAGTGAGTCCATCAAGGACTGTAGTAGTGGGCGACTCCATAGGAGACCTTCAAATGGGTCAGTCCGCTTTTGTTCAGAAAAAAATTGGAGTTTTATCAGGTGTGAGCTCTGAAGAACAGTTAAAAAATTATGCGGACCATATCATTCCTAGCATATCAAATATTTGTGATCTTATCCTCGAAAAAGGAAAAACAACTGACTCTAAACCACAATCTCAAAAAGAAGGTATGAAAATGTTTGCAAGAGGCTTTTCTTCTTTATCTCAAGGTTCATTTATGCACCAACCTAGTAGGAGCTTTAGCACATCCAGTCATCGCTTAGTACATGTAGCCTCTAACAAGACTAAATATGATTATATCATTGTTGGGGCAGGCTCTGCAGGCTGCACATTAGCAAACCGCCTTAGTGCTGATCCAGCGAAAAGCGTCTTGCTTCTAGAAGCAGGTCCGAGAGATTTGTGGCACTGGGACTCCTGGAAGATTTACATGCCGGCTGCCTTGATGTATAATCTGTGTGATGACAAGTACAACTGGTACTACCATACAGAACCAGAGAAAGGCATGAACAACAGAGTCATGTATTGGCCCAGGGGACGGGTCTGGGGAGGTTCCTCGGCCCTGAATGCCATGGTGTACATCAGAGGTCATGCCTTAGACTATGATAGATGGGAGAAGGAAGGTGCCAAGGGCTGGTCCTATGCTGATTGCTTGCCATATTTCCGCAAAGCCCAGTGTCATGAGCTAGGAGCTAACGATTACAGAGGTGGTGATGGCCCACTCCAGGTGTCCAGAGGAAAGACCAACAATCCACTGTTTCATGCCTTTATTGAAGCAGGAGTGCAGGCAGGGTATCCCTTTACAGATGACATGAATGGCTACCAACAAGAGGGCTTTGGGTGGATGGACATGACCATTGGAAAAGGCAAGAGATGCAGTGCTGCAGCAGCTTACTTACACCCTATTGTTAATCAAAGAGCTAATCTAACAACTGAGGATAGGTCTTTATCAAGGCGCATTCTATTTGATGGCAAGAGGGCAGTGGGTATCGAGTATGAAAGATTTTCTGATATCAAAACAGAATATGCAGAAGAAATTATACTTTGTGGTGGTGCTATCAATTCCCCACAGCTTCTGATGCTCTCTGGCATTGGGAATGCAGATGACCTTCGTAAACTTGATATTCCTATTGTCCAGCATTTGCCAGGAGTTGGTGAAAACTTGCAGGATCATCTTGAGGTGTATGTTCAACAAGAATGTAAAAAGCCCATAACACTATACAAAGCTCAATGGAAGTTTCCTCATGTGATGATCAAAATAGGTCTGCAGTGGTTTATTAATCAGACAGGGGATGGAGCAACAGCTCATCTGGAAGCTGGAGGATTTATCCGGAGTGAACCTGGAGTAGAACACCCCAACATCCAGTACCATTTCCTTCCCTCAACAGTCAACGATCACGGACGAGAAGCAGGAGACAGACATGCTTACCAGGCTCATGTTGGTCCTATGCGCCCCACCAGCAGGGGATTTCTCAAGCTGAAGTCTCCAGATCCTAAGGAGCATCCTCGCATTGTTGCTAATTATCTCTCAACCGAACAGGACATACGGGAGATGAGAGACAGCATCAAACTGACCAGAGAAATCTTCCAGCAGAAGGCGTTTGATTCGTACAGAGGTCCTGAGTTAGCCCCAGGGGTACATGTTCAAAGTGACAAAGACATTGATAATTACAATAGAAACATGGCTGACAGTGCCTATCATCCATCTTGCACCTGTAAGATGGGACCAGATTCAGATAAGATGGCAGTGGTTGATCCCAGTACAAGAGTGTATGGCATTGAAGGGCTTAGAGTTGTTGATGCCTCCATTATGCCAAGTGTTGTTAGTGGAAACCTGAATGGCCCAACAATTATGGTTGCTGAAAAAGCAGCAGATATTATCTTAGGAAATCCTCCCCTCCCCAGATCCAAAGCTCCTGTCTATAAACCCATCACTCTTAAAACACAGAGA
>Biv12
ATGGGTTGTATGAGTTCCAAACTGGTGCCCGAGGGCCCGGGGAATCAATCAGTCGTACAAGTCTATAACAATGAGCGCAACAGAGATTATCACAGGAATCCACATCAGAAGCATTCTAAGGACCCACGGGATTCTGTCGGTCCCCCCGCAGACGGACAGAACGGACACAGGAATAACCGAAAAGTGAAAAAGTATCGTGATAAGTTTGATCCACGAGTGACGGCCAAATATGATATAAAGGCATTAATTGGAAGGGGCAACTTTAGTAAAGTTGTCCGAGTTGAACATAGGGTGACCAAGCAGCCCTATGCAATAAAAATGCTGGACAGAGTGCAAGGGAGGGAAGTTTTCGAATCGGAGGTAGCGGTCCTTCGACGAGTTAAACACAATTACATCATTCAGTTAATTGAAGTTTTCGAAACGAAGGATAAAGTGTACATGGTTATGGAATTAGCAACTGGTGGAGAATTATTTGACCGTATCATTGCAAAAGGTTCCTTTAGTGAAAAGGATGCTACAAGGGTACTAACAATGGTTTTAGATGGTGTGAAATACTTACATGGATTAGGTATTACTCACAGAGATCTGAAACCAGAAAATTTACTCTATTATCATCCGGGTCATGATTCAAAAATTATGATTACTGACTTTGGTCTTAGTGCTACCAAAAAAGGAGCGGATCAGTTCATGAGAACCACGTGTGGTACACCCGAATACATTGCACCCGAAATTATTGCCAGGAAACCTTACACATGCCAAGTGGACATGTGGGCAGTTGGAGTGATAACATACATATTGCTCAGTGGAACAATGCCTTTCGATGATGAGAACAAAACAAGATTGTATCGGCTCATCCTCAAAGCAAAATACAGCTATGCCGGGGAG
>Biv13
GTGTACATGCCACTGTTGTCATACAACCAACATCGCAATGGTGAGAGGAAACCTGAAGCTAGAGCTGTAAGCAGGGCAGACACCAAGGCCACAGAAGCTTCCATGGCCGGAGAGGAAGGGGAGGAAGAGGAAAAACCCAAAGTTAATGTGGCAGAATCCAGAGCCAAAGCCATGTTGAGAGATGAGTTTCTTATAAACATGCAGAAATTTGCCTCTGGAATCAATAGAACCATCCAGCAGATTGAAGGAGAAGTGAGATTGGAGATTCCAGAGATTGAACTTGGTGATTTGAAATTGGAAGAAATTTTGGCAGATAATGATTTAATGACAGTGATCAAAGACTCTTGTTCTGAATGGGCAAAGCAAGTGAGAGGTGCACTGGATGCAGAACTGAAGAAAACTCCACAAGGGAAAGGTCCATTGGCAGAAATTGACTTTTGGAGGGAAAGAAATGCCTCTTTGAGTGCCTTGACTGAGCAGCTAAAATTACCAATTGTTGCTCAAATGATTGAAATTTATAATCAAGTGGAAGTGGATTTTACAGATTTAAAGCCAGAGTTGAACAAGTATTATGTAGAGGCCAAGGACAATGTGAGATTTTTGTCCACTCTGGAGAGGCATTTCAAAAATATAACCCATGGAGCTACATTCCAGGTAGTGATAGAGACTATTCCTTCCATGATGAATGCCCTACGCATGGTCTGGATTATCTCCAGACATTACAACAAAGATGAACGGATGGTGCCTCTTATGAGCAGGATTGCTTGGGAGTTGGCTGAGAGAGTTAGCAAAGTGATCAACATCAGAACTATTTAT
>Biv14
TTTGCAGGTCTCCATTGTGAGATAATCTTGGGTTACTCTAAAGGAGCCGGATATAAGCCGGGTATGAGAATGGATGGAACCTCGTTCCGGAACTCCTGGACCGCAGTCTCCATTGACGGGAACTGGCGCCTTGTCAACTGCACCTGGGCGGCACGGCGTGTAACAGGGCACAAGGACGACCTGCCCGAGATCTTCTACAAGTATGACGAGTTCTATTTTCTGACGGACCCCGAGGATCACATTTATCAGCACTACCCAGATGACTCACAATGGCAACTAATTGACATACCATTGCCTTTCTCAGAGTTTCTCAATTTGCCTGTCGTCAAGTCACCATTTTTCAATTATGGACTTCGTTTTTACTCTAATTACGGCGCGACATTAACGACAGATTCCGGCATGGTTGAAATTCGTTTGATTTCATACAAGATTTTAGGCTTTGGTCATGTACTGGAGTCCTACGATAAATCAGTGGATACAAGGTCACTTGAAGGTCGCGTACTTCTTCGCCATGTCAAAAACGAAGCCATATTTACCATTAACTTGCCTAAAAAAGGACTCTATTACTTTTCCATTTACACGGGCGATTACTGGCATTCGGATTGCCTTGAGAGTGCTGCGTCATTCCTAATCAACTGCACTGACGTAATTGGAGCTCCTTCACCCCCATACCCCCCAGTACCATTTTACGGACCAACCCCAATGATGGACACTTTGCAGATAGAAACAAGCAATCAGCTGGACCCGTTGATCGTGTCCAATGGAGAGTCACTGGACATCACTTTTAAACTTTCGAAAGATGTTAAGATTACGCACACGTTTCAGTACTTTGATGCTAGTGATAGCTCGGTTTCAGATATAGACCGGTATGTATTCCTGCGCTCGAGAACAGACACCGGAGCAACTTATATGGTCAGGTGTCCAAAAGAAGGCTATTATATCTTTTCTCTGTATGCTGCCGACGAAAACAACGAGACTTTAGATTGTGTGTATAGGTACTTAGTTATATGCCAACAGGCAAACCAAGCAACAAACGTTTTCCCCAAAACATTCCACAAATGGCAGAGGTGCACACTGCACGAGCCCGTGTACGGGGACCTCATGACCAACAAACGGTATTCCTTCCGCTTAGATGTCCCACAGGCAGTGGAGGTGTTCCTAGTCATCGGCGACATTTGGCATCATCTCAAGCGGAAGTTGGGTTTCACATGGGAAGGTAATATCAACACTGGAAAAAACCCGGGAACTGCTAAAATCTACGCCAGGTTCTCTGTAGACCGAGATGCTTCGACTTTCTCGCGTCTGCTGGACTATGAATTGATTGAGGATGCGGAAACAGAGATA
>Biv15
ATGGCGGTGGTGTCTATAATGAACAATCAGTCTCGGTACCGGAGACCCATCAGTCGTCCGGACCGTCTAAACGAGAGTGACGGGGATCTGTGGTTGTTCCAGTCCCCCGATTCCGGTAGGAAGTTCCGGGACAGCGACGGATCCGACAATGAATTAGCCTTGGAAGACCTGGTAACGTGTTGTGTGGATGGTTCCTCTCCTCACAGCTGTTCATTGCAAACTTGTGAACGGGTGACCATCAACGTTAGTGGGCAGTATTACGAAACATGGGCCTCCATACTTAATAAACACCCGACTACCTTACTAGGGAACCCTCGGAAGAGGATACGATTTTTCGATAAGGATAGGGGTGAATATTTCTTTGATCGGCATAGACCTACGTTTGAATCTATATTTAATTATTATCAATATGGCGGGAAGCTTCGACGCCCGGAGCCCGTGCCCGATGATATATTTCTCAGGGAGTTAGATTTTTACCAAATAGAGAAGGAGAAAATCGAATTGTACAAAAAGGAAGAAGGATATGTTTCTGAAAAAATGGTATTACCAGAAAACCCTTGCAAACGTAAGATTTGGCTGCTTATGGAGTATCCGGAGACGTCATTTGCAGCTTACGTCATTGCAATAGTTTCCGTTGTGATAACCGTGCTTTCAATTATATTGTTCTGTGTGGAAACGGTTCCCTGGTTGTCGAGCCACGACTGCGTGAACGGGAAACCGAATTTTGCAGATCCTTACTTCATCCTGGAGACCCTATGCACCGCCTGGTTCACCTACGAAGTATTCATTCGCCTTTTTTCGTGCCCGAGTAAAATCAAATATTTCAAAGATTTTCAGAATCTGGTAGATATTACAGCTGTTATTCCTTATTATGTAACGCTGTCGAATTTGCTTTCTCCAGACGGCTGCGACGGGGACTCGGCGGGGACGTCTCTGGCCTTTCTAAGGGTGATCCGACTGGTTCGAATCTTTAAGCTGACGAAACACTCCGCCGGCTTGCAAGTTCTAATTCTAACGTTTAAAGCCAGTATAGAGGGTCTTCTCCTGTTTTTGGTCGCACTCTTCGTTTGCATTCTATTGTTTTCCAGTGCTATCTATTTCGCCGAACTAAGCCAACCAGATTCGCAAATTACGTCAATTCCGGATGCTTTTTGGTGGGCCGTGATTACCATGACAACCGTTGGTTACGGAGATAAATATCCTGTGGGAATTCTGGGGAAAATCATTGGAAGTATTGCTGCCTTGACAGGGGTCTTAACTTTAGCGATCCCTGTTCCAATCATCACAGAAAACTTCAACAAGTTTTATGCCCACAAAACAGGCAGA
>Biv16
ATGGGAGCATTTTTAGACAAACCAAAGACAGACAAGCACAATGAGGGAGGAGTTGGAAACACCCTGCGTTATGGCCTCAGCAGCATGCAGGGCTGGAGGGTTGAGATGGAGGACGCACACACCGCCATCTTGGGGCTGCCCTATGGACTGAAGCAGTGGTCTTTTTTTGCTGTCTTTGATGGGCACGCAGGTGCTAAAGTCTCAGCAACATGTGCAGAGCAGCTATTGCAGGAGATAGTCTCTAATGATGATTTTAAGGGAAAATTGGAGTTAAAAGAGGGCACAGAGATCCAACCATCTCTAGAAGACGTCAACAAGGGAATTAAGACAGGGTTCCTTCAGCTGGACGAGAAGATCCGGGGAATGCCAGAGATGGTGAGCGGCGAGGATAAAAGTGGGTCAACTGCTGTCTGTGTCATCGTTTCACCTCAGCATGTATTTTTTGCCAACTGCGGAGATTCACGAGCAGTGCTCTCTCGTGGTGGCAAATGCCATTTCACTACCTGTGATCATAAACCAATCAACCCTGCAGAGAAGGAGCGCATTCAGAGGGCAGGGGGCAGTGTGATGATTCAAAGGGTCAACGGTTCCCTGGCTGTATCAAGAGCTTTAGGAGACTTTGAATATAAAAACGTACAGGGAATGGGTCCCTGTGAACAATTGGTGTCCCCTGAGCCAGAAATTTCTGTGGAACCCAGGAGCGACAAAGATGAATTTTTGGTGCTGGCTTGTGATGGGATATGGGATGTAATGAGTAATGATGAACTTTGTGATTTTGTTAGGAGCAGAATGAGAGTTACAGACAGTTTGGAGATGATCTGTAACATGGTGGTGGATACTTGTCTTCATAAG
>Biv17
ATGAATAGAAACAAGAGGGTTTTCGTTTTCTTCGGAATATGGATCTCACTGTCCTTTTTCGCCATCCTGCTGAATGTGTTGAACGTGGACTGGACGAGAACCAACTACATCAACGGAATCTTCATCATTGTTGTCCTGGGGGTGCTGCAGGGGAGCGTGATGGAGTTTCCTATGCAGACGGTTGCCACACTACTAATAGGGGGAGAAACCAGGGACCCTGAGAGAGCCAAGTGTGATAGATTTACCCTCATTCTAAACTATAACCTCCTTGCCCTCAGCAAAGATGAGATAGACGACTGTCTTGATAATATGTTCCAGGCATTTATGGGAAATTTAAGTCCCAATGTATCCGCTGTGTTGGTCAGTGCAACTGGCCCACAAGAACTGAAAGACTATGAAATAGAAGTAGTCCAAAAGTACAGATCGCTGATATATGATCAGCTGTTTCAAGAGGGTGTGTCTTTCGCTAAGAATGAATTCGATTCTATCAACTCTGCACATCTGGAGCATCTGTGGAAGTTGTATGAAGACGTTGAGAAATCTGTGTTCATAACAGAGTGTCTGCACGATATTTGTGATCGTTTTGCACGTGAGTTTATGGTGGTCCATCGCGTGAGCCGCGTGCTCCGTAAATGTGGTCAGTACCAGGACCTGATGCTCCTCTCTGAAGGAGATGACCTGGCTTTTACCTACTGTGACTGGGAACACTACGGAAGTGACGCCAGACCTTATTCCGAACCTCTGTTTCACAACTCGGAGGACGTAAACAACATCTTTGGAAGGAAGTTTGACTATACTCTTGTTCTCGATGGCGATACGGGTGTACCTGATGGCTGTGTTTATGAATTGCTGTCTATAGCAGCGGCAAACCCAGAACGGGGGATCATACAGCCAGCTATTAAATTATACTGTATTGATAAAGACACGATATTTATGCATATAGAGTCTATGCGACAAGCAATTTACGAGCCAATGACCAATGCTGTTATGGCTTTGTTCGGTCAGTCAGCCTATTTCGGAAAAGCAATGATAAAAAACAAAGTTTATATAGACAGAGTGATCGGAACGCGGGAAAACCCGATAGAGAGGGTACCTATCGATGTGCTGAGCCACGATACTTTTGAGGCAGCCATATTGCAGCCTCTTTATGCGGGATCCGTTCATCTTCTGGAGGCGCCATCATACAACTTTGTTACATGGAACATTCGAGAGAGACGATGGAATAGAGGAGAAGTGTTATTAGCGATGTACTTCTGGAAGAATGCTGTTGGCAGACTTATGAGGTGGATTCAAAAGCAGATGAAGAAAGATAAATACAATCGAACAAAACTTCGTACAGAGTCTCATCTAGATTTCGTGAGCAGCTTCATCGCCTATGCGGCCCTGAGACAGATGATGATGAAGCCTTTCCTATTATTCTATGTTCTCATCCATATCAGTGTCCATCTTCGATATAGATACGCTTCCATCATTATTGTAATGTTCTTGGTGCTAGTGTTTCCAAAATTCGCAACGTGCAACAAAAAGAACTACAAGTATGTATTAATCGAAACTGTGGCTTCTATCTTACAGTTTACACCAGAGGCAATAGTAGGGTGTGTTAGACTAGTTAAAGCTGTCCAAGCTAACCTTGGAGCTAACATCAAATGGATTCCACAGAGAGCGGTAGAGGACGAGTTTAAAGACTCCAACTGTTTTATATCCAGCCTTAAGCATCTTTGGGGCTACTCGGTTTTCGCCGTTGTTTCCAGCATTATCGTTATTTTGTTCGTAGAGCAGGCCCTTTTATTGCTTGTCATGCTCACGACTCTGTTTTTTCTTCCGCTTTTTACTGGCGTGACGTCACTTCCTTTATCGAAAAGAGAAGAGCGTCACTATTATGCTTCAAATGTTGAAATTGCCACAGGAGCGGCTCACACTTCGGGTATTTATCGAAAAGTGGACGATCCTGGGTGTTTAAACAAGGGTTTTAATGAAAAATTAGACGTTGTT
>Biv18
AACGAAAATTGTAAGTCATATGGCGAGTCGTCACCTCTTGTAAAGGACGTTCCGAAAGATTTGACAACTTCAGGTACCATGGAAATAGGTAAAGCTCCACCAACAGACAAACAACCCGTGTACCTTACGTCCGGGTCCTATGTGGCGAGGCCAAATCAAGTGTCCACGGTTCTGTTGCACGGTGTACCCATCGTCAGCCTGTATATTGATGGCAAAGAAAGATTATGTCTCGCCCAGATCTCGAACACACTGCTGAAACAATACAGTTACAATGAAATACACAATAGGCGGGTTGCTCTTGGCATAACCTGTGTACAGTGCACCCCAGTTCAGTTAGAAATTCTAAGGCGGGCAGGAGCAATGCCCATCTCTTCTCGACGATGTGGAATGATTACAATGAGGGAAGCAGAGAGGTTAGTTAAGTCGTTTCTGGAAGAAAACATCCCGCCAAAGTTACCAGAAAACTTTTCTTTCCATGTTAAACACGAATGTGGTTGGGGATGTGAAGGCTATTTTGAACCTTCCCGATACAACAGTTCTAGGGCAAAATGCATTAAATGCAAAGTTTGTAATATGTACTTTTCTCCAAACAAATTTATATTTCATTTTCATCGGACACAAGAAGCAAAATATAGCCATCCAGATGCTGCAAATTTCAATTCGTGGAGGCGCCACTTGAAGCTTTATAGTACCTCTGATGAAGCCATTGTTCACGCATGGGAAGATGTAAAAGCCATGTTTAATGGCGGAAGCAGAAAGAAAATGCTGTCTACCGAATCCAGTCCTTCTTACAGTTCGCGTGGAGAAGAACCACCAAAAAAACAAAAACTGTCTGTTGATTTAGATGTCCCAAAAGAAGTATATCAGTCCCCTTACTCACCTTTTAACTTGTTATCTCAGCAAAGAAAACCGTTCCAATTTTCTTCAGTCAATCATTCTCCACCAACCACGTATGCGTTACCATTTGCAAAGGAGTGCATGACTGATGCCACCAAGACCTCTCCTCTCCACCCTCCATCATGGCCGGCTTTACATGGGATGTTTCCAACTTACAATCTTCTATGGAACAACCCGTTTGTTCAAGGTTTTCGAGGTGACTTTCGGGAATCAATGATGGCTTTTAAGGGTAATCTTTCAAGAAGAAAGGAAGAAAACTTCAATGACGACGAGTCCTCGTCCTCCGCAGGAAACAGTCCTTGTTACGATGATTCCAATGAGAGATTTTCAGCTTTTCGTCTGGTCAACCAAACAACAAGAAAAGATTCAGTTAGCTCCCCAAAGATATCGTCCAATAGTTCTGATGATGAAGAAATCAACATAACAGATATAGCTAATAATGAGTCTATGTCGGACGCAATAGATTTAGACTGCAAGTTGGAAGATAAAGTTTCAAAGGATCTTCAAGACATGACTGGTAAC
>Biv19
ATGGCCGCGGCAGAAGGAAAGACTAAAATATTTCCTAGAATCAAATGTGTACGGGCGTACGTCTCTGAGTCCAAGCCCGAGGACCAGGGCGCTGACTGTCACGATGTGGAGGACACTCACTGGATCAATGGCTATCCCACCCCCATCGCCAACCCGATGTCTGGGTACGAGCAGTACGCCTCCACTCGGAAGTCCTGGGGCATCAATGCTCTCGGTACTTTGGTTGTAGAGGTGGAAGCAGACGACGGGACATGTGGAGTCGGCGTCACTATTGGCGGAGTGCCAGGCTGTTACATCGTGGAGAATCACCTTAGCAGATTCGTGGAGGGACAGGACCCTCGCGATGTGGAACTTATGTGGGACCAGATGTTCAGAGCTACCCTCAACTACGGGCGCAAAGGACTGCCAATTCAGTGCATCAGTGCCATCGATTTAGCGTTGTGGGATCTGCTTGGTAAGTTGAGAAATGAACCTGTGTATGCATTACTTGGCGGGAAAACCAAGCAACGTCTGCCGGTGTATTCCACTACCGCTCGTCCAGACATTGCTAAACAATTAGGCTTTGTTGGGGCAAAAATTCCTTGTGCCTATGGGCCATCTGATGGGGATGAGGGTCTAAAGAAAAATGTAGAAATATTCAAACGATGGCGCGAGACAGTGGGTCCTGACTTTCCGTTGATGTTAGACTGCTACATGGCACTAACCGTACCGTATACTGTTAAATTGGCAAGAGCACTAGAGCCTCTAGGACTAAAATGGATTGAGGAATTCTTGCCTCCAGATAGCTACGATGGGTACAGAGAAGTGCGCGAGGCATTGAGGAGTTCCACGGTTTTACTAACCACCGCCGAACACGAGTACAGTCGCTATGGTTACCAGCTGCTCCTCAATTCTAAATGCGTGGATATACTCCAACCAGACATTTCGTGGCTGGGTGGCATTACAGAAGCGCGCAGAATCGTTGCCATGGCTTCCGCCAACGATGTCTTAGTAATTCCCCACGGATCCAGCATCTATTCCTATCACCTACAATACGCCTTCCGGAATTGTCCACTGGCGGAATTCATCAACCTGAGTCCAAAAGCTGACAAGATAGTCCCGTACTTTGGCGGGCTGTTCCCAGACGAACCTTTGCCTTCCAATGGTTTCATAGACCTACCAGATCGTCCCGGATTTGGTGTGACCTTGTGCAAGGACAGTCTTCGTCGTCCATTCCAGCGCAGTGATGAAGAATCCAGAGCCCAGGCGTCTAAAAACGCCACGTACAAGTCTCAAGAGAAACCTCACATGCCATTT
>Biv20
AGTCCCGACACTCCCACGGCCATTACTACCTTCATTGTACCAGACGACCTTAAATCAGACGATGATGACGATGATGATGACATCATTCCTTTGAGCATTGACAATTCCATGGAAGAGTCTTCCCCAAAGACCCCATCATCCGTCATTGAATTTACAGGCTCGGGAGAACGCCAGATCAACCCCGAGCGAGACAACTACAATGTGGACAAGATCACCAGCTGCTGGAAATGCAGTGAGAAGTTTGTCTCTCGTAAGTTGCTGGTCCGCCACCTGAAGGAGCACAACATTGATCTTCCATTTAAATGCTACCTGTGCGATGCCTCCTACGAGACCCGCAAGTCGTGTCTGGATCATCAGGAGACTGCCCACTCCTCCGACTGGAAGATCCTGAAGGAGAAGAATAAGGTGGACAATGTGGACATATTTGCCAAACACATGGATAAGGTTGTGGAGAACAACTGTAACAAGGTGGATCAAGGGGCAGTTCTGGAGATTCCAGGACAAAATGCTGACGACCCCAAAATGGAGGTGGTATCAGCTGATTACATGCAGCGCAAGGTGTACTGTTCACTCTGTCCCAAGCGGTTCTGGTCTCTGCAGGATCTAAGGCGCCACATGAGGTCCCACACT
>Biv21
GTGCTGGCCATTGTGTCCGTGCTCTTCATCGTCCTGTCTACCGTGGCGCTCACCTTGAACACCATTCCCAGCCTTACGGACGATAACGGCGTGTCCGAGGACCTGGAGATCATCGAGGCCGTGTGTATATGCTGGTTCACGCTAGAGTACCTGGGCCGATTCTGGGCCTCTCCAAACAAGTGGAAATTCTTCAAAGGACCTTTGAATATCATTGACTTGTTAGCCATTTTACCGTATTTTATTAGCTTGGGATTATCAGAAACCAACAAACACACGACAGAACAGTTCCAGAATGTTCGAAGAGTTATACAAATTTTTAGAATTATGCGAATTTTACGTATTTTAAAACTTGCGCGTCATTCGACCGGGTTGCAGTCGTTGGGCTACACCCTTCAGAGAAGTTACAAGGAGTTAGGGCTTTTATTAATGTTTTTAGCTATTACAATATTACTCTTTTCAAGTTTGGCTTATTTTGCCGAAAAGGACGTAGACAAAACGAAATTCAAAAGTATTCCAGAAACATTTTGGTGGGCCGCCATCACCATGACCACCGTGGGATACGGTGATATCTACCCTATGACTACGCCGGGTAGATTAGTAGGCGCTGTGTGTTGTATTTGTGGTGTGTTAGTTATTGCGCTCCCGATTCCTATCATCGTTAATAATTTCGCTGAATTTTACAAGGACCAAATGCGGCGGGAGAAAGCCCTAAAGCGGCGAGATGCTCTTGAGCGAGCTAAGCGTACAGGAAGCATAGTGTCAGTGCATTCTTTCAATATAAGGGATGTTTATGCAAGAAGTGTGGACCTGTTGGACGTTAACGTGGACTCAGCTGGAGGCAGAGGGTCATGTGACAACGGACACAATTGTGATGGTGGAGTCGGCACTGCCAACAATGAAAACAAGTGCGCAGGCGCGCCGCAATTTGTGACGAACACATCCGACATGGCTATTAAATCATCGAATGATCACTGTGATTTGAACAGTCTTCCTGACTATAAATGTGCAACTAATCTTATAGAGACGGAGGAAGAGGAGTCGGGGATGATGGCTACCTCTCAACCAGCTTTACATTCTGAGCAACAG
>Biv22
TTTCCCGAATCACGGTTGGCGAAAATGTTTAACGGCAGCATACCAATTATTCTGGACAGTTTGAAGCAACACTATTTCATAGACCGAGACGGGAAAATGTTCCGGTACATCTTATCCTATCTCCGATCGTCCAAGCTACTTCTACCCGAAAACTTTTCAGAATATGACCAACTTCTCGAAGAAGCCAAGTACTTTGATCTAAAGGGCATTGTGAACCACATCGAAGTCTTGCGACGTGCTAAAAACATTAAACAAGAAAAGTCGGATTCACAGACGGGAAACGCGCCATCTCGCGGCAATAGCGAGCATTGCGACTGTATAGCAGTCAGTATAAGTCCCGATCTAGGTGAGAGAATCTCACTAAGTGCCGAGAAAGCACTCATTGAAGAACTGTTCCCAGAACTGATTCCGGCACTAATGGACTCCAGAAACTCTGGTTTTAACCTGGATAATCGCTATGTGATTCGGTTTCCTTTGAACGGATTTTGCAAATTGAACTCCATACAGGTGTTACAGACCCTGTTCAACGCAGACTTTAAAATAGTAGCCAATACGGGGGGCGGTGTGGAGGGTCAACAGTTTAGTGAATATCTGTTCTGTAGGTACCGGAAGTGT
>Biv23
ATGTCTGAAAACAGTGACACATCCAGCGAAGAGAGCTTAGCCTCCAAACAGAATGGAAAAGATGACGACATTTGCCGCGATTTCTTGCGAAATGTTTGTAAGCGGGGCAAGCGTTGCAAATACCGTCACCCAAACACAGACGAGGCGCGAGATCTCGGCAGGCAGAACATCACGTTTTGTCACGACTTTCAAAACACGGGGTGCAGGAGAGGTAACTGCAAGTTCCTACACTGCACGAGAGAGGAAGAGGAACATTACAAGCAGACCGGGCAACTTCCGGTCCGGTTGCAGCAGGCGGCGGCGCTTGGACTTGGCGTGACGCCAAACGTGGACGTGCCGCTGTTAAGGGGAGAGATCCCCATTTGTAAGGACTACCTTAAAGGAAACTGCAAACGCGGAGCCAAGTGCAAATTCCGACACATAACTCAAGGGGAGTATGACTTTGAACTTCGGAAATCCGACCACAGAAATAACAACAATCAAATGTACGACCCGTATGAGGACGATTTCAATACGTTCGAAGCGTTTGAATACGGTCACACGGCGGGCGGGGTGAAGCGAAGGAGGTCGGACCGGGAGTTTGATGGTTTCGGGGGATTCGAAGGCAGGTATTCGTCGAGCCGTCCTTTTAGTTATCAGTTGTTAGAAGAGGAAAATTCTATGTTGCGACGGAAAGTGGAAGAGCTCAAAAAGCAAGTGGCGGATTTAACCGCAACTAATGAAGTGTTACTGGAACAGAACGCTAGGTACCGCGTCAGTAGGGCAAGTGCTGTACAGTCCCTTAACCCTGCGGGCGTGCCGGTCAGTCAGCAACTAACAGCTGGCATCGGCGCAACCGCAAACCAGGCGCAACCTCTAAATCAGCTAGCTGTGAGCAGCCTCGCTCAGCAAATAGCGCTTAATAGTGAACTGGCATCCCAGCATGCTTTGCAGCAGCATCTGGCGAGAGAACTAGGTCAGCAGACCGCTGGAGGGTTGGCGGGGGCGACCCTTAACCCTTCCGTCACAATAAACCCAGGAAATATAGTTCCGGTCTCTCTTCCACAGAATGTTTCCTTGACTTCCGGTTCTATGCAACAGACACTTCCCCCGGTCGTCTCCATGACGCAGACGATGCCCCAGAATCTGCAGGGACCCCCCTCGGCGCCCCTGGTGTCGTACCCCATCGTGTCCCAAAATATGAGGGCGGCACCCAGCAGTCTGGCCCAT
>Biv24
CAATATTCCACTGCCCCCATAAATTCATTGATTGACGTCCATTTTGCCACAGTCAACAACAACTACCAAGGCATTGTAACCAAACACTACAACAATCCGTCCAATGAAAAACTGGAGATTTTCCATCGCGTGGCAGAGGAAGAAATTCGCTTCACTAAGGTCGATATCAAAGAAAACCAGATGGAGGCCATGTACATTCCCAGTCTGACTAAGTACCATGAGCATCTGATCCCGACCCAGGAGGAAATGACAAGACCTGAAAGACTTGGTCAGATCACTTACGTGCTTGATCAGTGTACTGTACAGAACAATGGGAAAGCCATCATAGCAGACCACAATCATGTGGACTTCTCAAACAATGTGTGGAAGTGGAAGATTCAGGCCTCCTCAGTCAGAGATAACAAGTATGGTGGATTGGAAGTGGAGCTTCCACGGGTGAACGACATCCGTGAGAAGAACAAGTGGCATTCAGTGCAGGTCAATCAGTCAACCTTTGAGAATAACAAAAACTTTGCCTTCACTGTGAATGGTTACTATGCCGATGTGGAGGTCAGCTACTGCAGGTTCGCTGATAATGCTTGTCGCAGGGGACTGGTTCTGTTGGGTGGAATGGAAAAAGACCTGGTCATCTACAACAACGAAATGATAAACAATCAAGGGAAATATGCCATGCAGATAGACATGCAAAGTCATGCAGAATATAATAAGCCTAAAGCCTTCTGCCACTATAACAACATAAAAGGCAATAGACCAGGGCCCAACTGGTCGTTAAATGTAGACTACACCCCGTCAACCTACGCAGTCTCTGTGTACGGAGTCCAGAACATAACCCTCAACAGAAACCTGATCCACAACCCCGACTACCAGTATGAACTGATCGCCGGGGTTACCTCCCTGTCCCTGGAAAACAAGATGAATGTGAAGGAGAACTGGTGGGGGACTGCCATACAAGCCCAAATCATCGACAGAATATTTGACTTTGATGACTGGAACAACTATGCAATAGCTGACTACTTTCCCCAGCTTACAGCTGACAATGTGAATAGCCTTCCATCAACAGGGACGCAGATTGAGAGTGGATTTAACTTCCCCTCACTCAAAGGGAGAATTACCAAAAACATGGCTCTGGCTGGTTCCTCTACCTACTATGTCATCGCCGATGTTACAGTGATGCCCAATGCTAAACTGACTATCGAGCCGGGAACCAGACTCCAGTTTTATCCCAATGTGGGTATTCTGGTTCTTGGACAGCTTGTTGCTAGGGGACTGCCATACAGTAGAATTTCTTTCCGACCGGTTGTTCCGGGACCAAACATCCCAAAACCTCTACCTGAGATTGTCACTCAGAACTTCTACTCCAACACCATGAGACTGAAGCGAGACTCTGAGGGAGAAATCCCAGCAAACGAGGGGTTCCTAGAGCTGTATAACTCTTCGTCCAGTTCCTGGAATTTGATGTGTGATAATCAGTTCAACAGAAAGACGGCCGAGGTGGTGTGCCGGGGTCTGGGAATGGAGACTCTCAATGTGGATGTGAGGTTCACCCACCTGTACGACCACTTTGTTTACAAGAAGCCCATGTACTTTGTCAAGGAGTTCTGGACTTACTCCTACTACTGTGTTGGTGATGAAAATTCTTTAGATGAGTGCCAGAGAAGAATAAATTATAAGATACAGGACTGCATACAGGGAGCTAATTATACCTATATCCGGTGTGGCAAAAGGAATCTGGATTCCAAACTCTCTTATTGGGGCAACATTAGAATCGCCTCCCCAACATACCAGGAGGATACGATTCGATATGTGCAGGATCAAGATCGGTCAGTGCTGGAGAACATTGATATCTACGGAGCTGGAATGTTGCACGGGGAGAGAGTGGGGGCCATTCAGGCCACCTACCGATCACCGAAAATCAACAACATCAACATCACAAACTGTCTGTGGAATGGACTGGACATCATTGCTCCTCGCTACGAAATGAAAATCAAAACCATGAACATTGACCACAATCTTGGTTATGGCATCAACTTCCTGATTCTGAATGGAGAGTCGAGGAATGCAGATCAGTCTTCCTTCCGGCCACTTCTACAGAACACAGTGCCCTACTTCATGTCTGGGCTGGTGGACATCTGTAAGATGGAGAAGGAGCTGACCGTGAAGAACCGACTCATCATTTACTACAAGTACTCCCAGAAGTTAGTGGACTGTGTCAAGGTCATCCGCAGCGAGAACCGCCTCCGTAAAGTGTCACTCAGGCTGCTACAGTTTAACTTGTATTACGACGAGTTTTATCGTAACTTACTGGAGATATACGATGGTAATACTGTGACAGAAGAAAACAGAATTGGAGTCCTTGATGCCCACAGTAAAGCCGAAGCCACAAGAACACGCTACCTGAGTAATTCTGATACTATTGGAGTCCACATCCATGCTTCCAATGCCTATGAGGACTATGGATTTATAGCGGAGATCACCACATCCCCTCTCTCAGACCTGGCATATCCC
>Biv25
ATTGACCTTTTCTTGGACAATCTCATCAATTACGACAAGGACAACATCCATGAGGCCTGTCTAAAGGCTATTCAGCCATACCTGGATGATCCAGAGTTTGACCCCGAATTCATCCGAAGCAAATCATTGGCTGCAGCTGGTCTCTGCTCGTGGTGTATCAACATTGTCGGATACTACCGAGTCTACTGTACAGTGGAACCTAAGAGAATTGCCTTGGCCCAGGCTAATGCTGAGTTGGCAGCTGCCCAGGAAAAACTCCGTGTGATCACCAATAAAATCCAAAGTTTGGAGTCTGATCTTGCAAAACTAACCGCAGAGTTTGAAAAGGCCACCAATGAGAAGCTCCGTTGTCAACAAGAGGCTGAAATGACAGCCAAGACTATTGAACTTGCCAACAGATTGGTGGGAGGACTGGCCTCAGAGAATGTCAGATGGGCAGACTCCATCAAAGATTTCAGGAAACAGGAGTTGACCCTCCCTGGTGATGTGCTGCTTATTACAGCCTTCGTATCATATGTGGGATGCTTCACAAAGCAGTACAGATTAGACTTGATGGACAAACATTGGGTGCCATACTTGAAGGGCTTGAAGATTCCCATTCCAGTGTCTGAAGGGTTAGATCCACTGACTTTGCTCACAGATGATGCTCAAATTGCCTCATGGAACAACGAAGGTTTGCCCAGTGACAGAATGTCCACAGAAAATGCCACCATTCTTACAAACTGTGAGAGATGGCCCTTGATGATTGATCCTCAATTGCAGGGAATAAAATGGATCAAGACCAAATATGGAGCCGACCTTAAGGTTCTGCGTCTTGGACAGAAAGGCTACTTAGATGCTCTGGAAAGAGCTTTAGCTTCTGGAGATGTTGTCTTGTTGGAGAATATTGAGGAATCTGTAGACCCTGTACTAGACCCCCTGATTGGACGTAACACAATTAAGAAAGGACGTGCAATCAAGATCGGTGACAAAGAAGTAGAATATCACCCAGATTTCAGACTTATTCTGCAGACAAAGTTAGCCAATCCGCACTATCAGCCTGAAATGCAGGCTCAGACCACCCTGATTAACTTCACTGTCACCAGGGATGGATTAGAGGACCAGCTTCTTGCTGCTGTTGTGAGGAAAGAAAGACCTGACCTGGAGAAACTGAAGGCTGACCTCACCAGACAACAGAACGAATTCAAGATCACGCTCAAGAAGCTTGAGGACAACTTGCTAGCCCGTCTGTCTTCTGCGGAGGGTAACTTCTTGGGAGACTATGCCCTGGTAGAAAACCTGGAGACCACAAAGAGAACTGCTGCTGAAATTGAAGTCAAAGCTACTGAGGCCAAGAAAACGGAGATAGACATTAACTTGGCTCGTGAGAACTATCGTCCTGCTGCTGCCAGAGCATCACTGTTGTACTTCATCCTGAATGATTTGCACAAAATCCATCCCATGTACCAATTCTCTCTCAAG
>Biv26
TCAACAAAATGGTGGCCAGAAAACGCAGAACCAGTTCTAGTTTTGAGGTTTCTAGGAACGACCCCCAACAGCTCCAGCGTGATCCCTCTTTTAGTGAGTCTGTGCAGTCAAATAGCCTTCATTTACGGCCAGCCCAAAGACGAAATTCCGGCCGACGAGTTGTCCCCATTGGTTCAGCATTTCAAGAAACTGATTACTTTTGCCACCGCCGAGCGACCATTAAATATCGTCCTAGACTCTTTGGATCAACTCTCTGGTGCCGATGGCGGGCATTCGTTAGCTTGGTTACCCACTAACCTTCCTGAAAACGTTAAACTTATTGTGTCCGCGATCCCAAGCATGTATAACCTACTGGAAACACTGCAAGCTCTTGTTGAAGTACCAGAAAACTTTGTTTCAGTTCTTCCTTTAGGGGAAAATTTAGGCGGGACCATTCTTAAGTTCTGGTTAAAGAACGCAAATAGAGACATCAGCACTGAACAATGGGAAATCGTGAACGACGCTTTATCTAAATGTAATTTGCCGTTATACGTGAAACTAGTGTTCGACGAAATTTGCCGTTGGAAGTCATACACGCCGATAAAACAGACACAACTTCACTATACAATTCACGATACTATTATTAAGTTGTACGAACGAATTGAAATTCAGCATGGCAAAACACTTGTAGCTCATGCACTTGGCTACATCACGGCAGCAAAAAGTGGCTTGTCCGAGTCAGAACTAGAAGACCTGCTTTCATTGGATGAGAAAGTGCTGAACGACGTGTATCAGTATCACTTGCCTCCCGTGCGGCGTATTCCCCCACTTCTCTGGACGCGCATTAGAAGTGACCTGCCCCATTATTTGAGCGAGCGTGAAGCGGATGGTGTTAACGTCATTAATTGGTATCATCGTCAGTTCATCGAAGCAGCCCGAGAACGATACTTCAAAAATCTCAATTTTGTAAGCGGCATGCATGCAAATATTGCTGAATATTTCCTCGGAATTTGGGGAGGCGGGAATCCAAAACCGTTCACGTACTCGGAACAACAACGTCGTATGTTCCATTTATCTGACTTAAATGGGGAAAGTGACCGTAAAGTTCCGGAGCAACCGCTGGCATTTTACAACGAGCAAGGGGAAGTAATTCGATACAACTTACGAAAACTTAACGAGCTTCCATTCCATTTGATCCGCTCCCACCAGTACGAACAACTGTACAATCACTGCCTCTTCAACTACAGGTTCCTTCACGCCAAACTCAGTTCTATGCCCCTACAGAGCGTTCTCGCTGACTTCGAGGACCTGATGGACCACGTGTTCCAAAAAGACGCAAAACTGATTGCCGACGCAATAAAATTGTCCAGCTCAATCTTAGGCCACTACCCTGATATGCTTGGTCCGCAGATTATTGGCAGACTCTTACCGTACTACCAGCAGAACGCGAACGTCCGTAGCCTGATACAGCAGTGTGACAGTGACGGGCTAGAACACTGCGCACTTGTTCCCTCACATCATTGCCTTCATACGCCCGGCGGGCCGTTACAGTATTCGTTGGAAGGTCACCCCTTCGCTCCTTTTGGAATTGGCACGACATCCAATGGAAAATACTTGGTGTCAGTTTCAAACAAGTTCATTATATGGGACTTGGCTACCAGTGACGTCTTTAGACAAGTCGTTCCAGGCATCGGGGGCATCATGCAAAACCTCGTTATCAGTGAAAACGACAAATACGCAGTCAGTTACACTAACAACAACCAGGTTGTCGTCTGCACAATAATGACGGGGGACTTTCTGGTCATTTCACCAGATATCAAGAATAAGGACGAATCGATCATAGGAACTTGTATTTCTGTGACCCACGTTGCAACATGGACAACATCAATGTGGTATCTTTATACGTTAAACGGTAAATGTATTTCAAGTCACGTGATTGAACTAAAGATGCCTTTGTTGTCCGTGGAACTCGGATCGGACGATAAGACGTACTTAATCGTCAAGAGCGGGGCCGACTCGGATTCTGACATGGCGTTGGAAGTACATGACAAATCAATGTCACCTTTCGAATTTCACAGTGCTGTGGCAGTATCAAAGGATAAAATGCGAGTGTACGCATGCATAGCAATAAGTGACAATGCAGTCGCCGTATACAAGCGGGAAACGGATGCGTGGAAGTACGACCGAACGCTGGGCGATAATTATGATGCCATTTTCTCTCTAAAACTTTCTGATGACGAAACGTATTTAGCTGCTACAATCGCGAGTGGCTATAAACTATGGAATTTGCAGAAAGATACCTTAGTCAAACTAAGTCTTCCGCCTCGCACTAGGAACATTCCAAACAAGAACCCTCTTATTTCTCTTGTGGTCTTTACCAAGCAAAATCACTTCGTTGTTGCAGCGGTCAGGAAAAACTTGTACGTGTGGGATACAAAGCAAGGAAATATGGTCAAAGTTTTAGACGCCCACTTCGGCCGAATCATTTCAATTGACGCTGTGACTTCAGGTGGAAATAAGATAATTTCCTCATCAATTGATAAAACTATCAAAGTCTGGAATTTTGACAATATTCTTGAAGACGTTTATTCGATTGATCGTTTGGAGAAACCAATAGAATTCATCCACGTGTCCGATGAAAGTCCCTACGGCGTCACAACGAGCAGAAACTGTGTAGGTGTTTGGGACTTGAATACGGGAAAGTTAGTATACACTCTTGAGACACGTGCTGTGGTGACATTAGCCAGAATTACAAAAGATGGTAAAAACGTTGTTGCTGCCGAGACAGGTAAACTTCTTTACTGGGAGGTTGAACAAGAGTCCTCGTTTAGATCAGTTATGCAAAAAGACGTTGCTGTTCTGCTTTTAGCTGAAGACGACATGAGAGTAATAGCAATATCAAAGCAAATTGGCAACAAAGGTCTTTGCAAGGCGTACAGTTTTCCAGATGGAGAAACTATTTTCACAATTGAATACAATTACAAGACATTTAAAGGAGGTTGCATTACAAAAGAGGGAAACTTCCTGGCTCTACCTGGGGCTGACAAGAGCGGGGATGTACTCGGAGTATATCAAGCAAAGACCGGCACTCATCTCTACAACCTACAGCTCAAATACACTAACTATAAGGAACTCACCGGAATCCGTGCAATGCCTCATGACACAAACCAAATAGTCATCATAGACGAAGAGAAGGGGAATATTCTTGATTTAAAAAAGAAAACGTTAGTCAGGTCGGTTATGAGATGGAATGGAATGGCAATGAAGACGGGAAAATCTGGTTTGTATGCTCCGAATCGAGGAGGCTTAGATTTACTAGATCTAAAATCAGGAAAGACTGTCCGCACGCTAATTCCACGTGTAGCTGAAGGTGTGTTTAGTATTGACGTCATGTTTACTGAAAACGACAAACATGTTGTGTATTACCATTCTGGACATCGTACACTGCGAGTTTTCCGAATATCAGATGGAACTAGAATTGCAAACTTTAAGGCTCATGCTGAAGTTACGTATATGGCAGGGACGATGAACGGCGAGACTTTGGTCGTTGGAGCAGTAGACGGGAGTTTGACAATTCTTACTATTGCTGATCCAGAATACGACGAAAATGTAGAGTTTCTGCAGTCTCTACCTAGCCGAAAATTGGCAAGGAATGCTAACGGAATGCCAGGAGAAGGAGAAGTGGTTACAGGAAAGAATAGTATGGGAACGGCTCTTCAGGTTGCA
>Biv27
CTTACAGACGAGGAGAGAGTGTACCTGAATGCAGCCTCCATGGGGGACGTGGGTATTGTTCGCCAGTCTTTGGAGGAACCAGACGGGGCCCTGAACGTTAACTGTGTGGATTACATGGGGAGGAACGCTCTACACCTCGCAATAGACAGCGAAAAAATTGGGGTTATTGAGATTCTAATCGACAACCTGAACTTTAACTGTATAGAGGAGGCTCTGCTACATGCAATTAGTAAAGGCGCAACGAAAATCGTTAAACTAATTATTGAACACCCAAACTTCATGGCGGGTGAGGATAGGTTCAAAAGTTTCGGAGTAACTGAGGCATTTTTCAGGACAGAAGAGAAAAGTCAATTTCCTCCCGACATTACACCTTTGATTTTAGCTGCTCATTATAATAACCATGAAATTGTTCAAATGTTTTTGTCCAGGAATCACAAAATTGAAAAACCACATTGCATATCATGTGCGTGCACAGACTGCGCAACAAAACAGAACTATGATGCTTTAAAGAGATCGCGGTCTCGCTTGAATGCATATCGGGCACTTGCTAGCCCAGCGTACATGGCGCTATCAAGCCCAGACCCTATCATGACTACCTTTGAACTTCGACAGGAAATGATGAAATTAGCAGAAGTGGAAAAGGAATTTAAG
>Biv28
ATGGTGAAACAAGAGGCCATGGATCCTGACGAGATGAGAGGCAGGACTGGCCATGACGCTGAAGACATCAACCAGTTTGACTCGGTATCCAACGTTCGATCTCAGCCGGAGCGGGTCAAGGACCCGCCCAAGTCAGTGCAGAGGGAGGGGAGTAATGTACAAGGTGGCGGCAAAAAGGAGAACCCCCCAAACCACGGCAAGTCAAAGAAACTCAAGAAAACAATCTTCATTTCTTACTCCCCTGACGCAGGCTTCACAGAGCGAAAGTTTGTGGTGGAAACTGTGCGCCAGTTAAAGGAAAATAATCTGGCAGAAGACATTTGGTTCGATAAAGACGAAAAAAATACGGACAGCCCCTGTTGGTTTTCCATGCGTATGGAAGCAATTGAAAAGTGCCGTGCTGCAATTTTGATTTTGTCAGACAGTTACTTTATGTGCCCTGTGTCGGTGTATGAGGGTAAAACTCTTGTGGAGAGACTCAAAGTGGACCCAACATCAGTTGCAATATTTCCAGTAATGTTCTCTTCTTTAGAAAAAACTGAAATGCCAAAAGAGTTTAATCTGTTAGTTAAGGATGTGGTGGAATTAACTTCACCAGATAATCATAAACTGAGCCTTGCTGAGAAGACTTCAGTGGTGATAGGGTCTATAATGGAGGAGCTAGAGAAGTACGCCTCCATACACTCACCCCCCACCCCCCACACCCCACCAGACACAGAATTCACTGGGGAGTACAAACGTAAAAAGATCTGTCAGTGGAGCGTGAATGACCTCCAGGAGTGGCTGTTTAAGCTGGGCATCAAGGAGTTCTACCGCCAGAGCCTGGCCGAGTGCATGGTGGACGGGTTCCTGCTGATGTCCCTCACGGACCAAGATATGATCCACCAGCTCGGAATTGACAGCCGTGTGGTACGTAAGAAGGTGATGCAGCAGATCCTACAGACGCTGGACCGCGAGCACAGGCAGCCGGACAACTGGCACCTCCGCGCGCGCACTCAGCGATCCAAACCTGATGTGATTTATCTCATCTACGACCCAACTGACGTCAGACTGGCCCAGAATATCAAAGCGGACCTTAAGAAGAAAAACTTGCAG
>Biv29
GCAACAGCGAAAATCGAGGGGCGCCCAATGGGTTCCTGGAAGCTGAGATGTGGGTTTCGTCGCCTGCAAGAACTAAAAACAAAACACGCAAATGAGGTTTTAACGACTTTGAGTTCACCAGAAACTCGATTCAAAGAAGCCCTTGAAGACGAAAGTCACGATTCAAACATGACGGCTTTGATTCTTAGATGTATTGCAAAAGCATTGGAATGCGAATCGCAACGCCAAGGCACCATAATACTTTTAACTACAATAGAAAATTCACGTTTTCCTAGATGTAACCTATTGGAATTTTTGCATGGCATAGTTGAAAATGATTATGAAATAATGGAATACCAGGAATCCGTTGAGGATGCTATAACGTTGTTTATCGCCTTAGGTCAAAATCTGCCACACAGTTCAACTCTTTTTGGACTTTTTGTTACCATTGAACTCGTTATAAACAAATTAAAAAGTCACCAATTGCTAGATAGTAGTTTAGAACAAGAATTTAAAACATGCAAGGAAATCAAGGAAGGAATTATGAAACAAAAACCAAAAAAACAAAATCGTGAACGGCGAATGGAGAGAGAAGACGAACGGGAGCCAGACAATGATTTTAGAGATATCAATGTGTTTCCACAGAGCCTCGACGTGGCAGCAGGAGTGGACCACAATCCCTTTCTTCGACGAAATAAAGAAAGAGGAGGGTACAGGGACCTGAACCACTACTTAGACATACAATTTCGTCTTCTGAGAGAGGATTTCATTAGTCCTTTGCGCGATGGTATTCAGGAATATATTGAAGCTTTGAACAACACTGGCCAAGTCAAACGCCTGCAGGATCTGAGAATATACAAGAATGTACAGATCATATCACCTATATGTGACAAATCCGGACTATCCTATAGGATCTGCTTTGATGTCGATAATCTGAAGTTTGTGCGTTGGGAGTCAAGCAAGCGCCTAATATTTGGATCACTTGTTTGCTTGTCGAGAGATGGCTTTCGCACAATGCTATTTGCGAGTGTTTCAAATAGGGAAGTAAAGCTTATATCAAAAGGAATTGTGGACTTGAAATTTGAAAAAACACATGAAGAAATGGCAGCCCTCCCAAGAGATGCACGGTTTGTTATGGCAGAGACCACGGCTTACTTTGAAGCATATAAACACGTGTTGCATGGACTTCAAAACATGCACCGAATTCCATTTGAGAAATATATTGTCAGGTGTGAAACGGATGTAATAAAACCCCCTAGGTACTTGCTAAGAAGGAACATTACCTATGACCTCCGTCCTCTTGTGGACGATGATATTGTCTTGCAGGGAGAGAAAAAGCTAAGAAAAGTGGGCATTTCGATTTCGCATGAACCCAACTATAATTTCAGCCCATTGTCTGCTAAATGTGCAAATATCAAGATTATGGATTTTGAAAAATGGCCCTCTGCAACACAGCTCAATCTTGATGGCTCACAGTACAAGGCGGTACAGAGGGCTCTCACAAATGAGTTTGTTATAACCCAGGGTCCGCCTGGAACCGGAAAAACGTATATTGGACTGAAAATTGTCAGGGCTTTGCTACACAACTACAAAGTTTGGAACACTAATTTGAATGGTGCTGTTGAACATAAACCGATGTTGATTGTCTGCTACACGAATCATGCTCTTGACCAATTTTTAGAAGGTATAATAGAATGTTACAATGGTGACATTTTGCGCGTCGGCGGTCGAAGCAGTAGTGAGGTGCTAAAACAATATAACATTAGTACCTATCGTATGAAGATGAGGCAATCAAAAGAAATCGATAGACATATATCAAGAGAGGCTCGACGAATCAATTGGGCGCTTAAACAAATTAGAGAAGTCATCAACGATACTGCACAGAAAATAGAATTTGCGGAAAGAGAGATTATTCATGAAGATTATTTACAACCTTTTATGGGAAATTATTATAATGAACTTGTTCAAGGTGTTGAGCATTACGTGCAAATTCAAAATCCGAAAATATCTCTAAAGAGAATAAAAAAATCATCGGCCATAGTTGAATGGCTAGGTTATGGAACAATTTTGCAAATTGAACATGGAGTTGTCGAATTTCCCCTAGAACAAATAAGACGAGATGTCGATGAAGACGGGGACCTACACTACTGGCTC
>Biv30
ATGACTACCCGGGTAAAACCTCTGCCAGTACAGGTGCAGAGAACACGATCAATGTTAACCACCGGAGATATGTATACTCATAATACTCTAGAAGGCACCAGCCACCACCTCCCACCTATAGCTAGCCAGACCGTTGGGGGAGCACACAGCGCTCACGTTACCACAACTACTGGCCATTCTGGACACGGCGTCAAAGTCCAGCAACTCTACGAGGACCATAAACACCACCACGACAAGCATGTCACCATCCAGCATGGAGGAACCAGTGAACAGGAAGTCGTACCCCAAAACATGCGACCCAGCTCAAGTGCAGGAAGTCAGGGAAGTAAGACAGGCTCAGCTGCAGCTCGCCGGAATAACTCAATGAGTCCTGAGTCTGCAATGAAACAGTACATGCATAAGCTGACTTCGTTTGAGCATCATGAAATTTTTAACTATCCGTCTATCTTCTTTGTGGGACAGAATGCAAAGAAACGCCAGGGTGTCGTCGGTGGGGCCAATAACAATGGATACGATGATGAAAATGGATCGTATATTCACGTACCTCATGATCATATTGGATACCGGTATGAAGTGCTCAAAGTCATTGGTAAAGGAAGTTTTGGACAAGTTGTTAAAGCTTATGATCATAAGATTAATTCACATATAGCATTAAAAATGGTGAGAAACGAGAAACGCTTTCATCGACAAGCTCAAGAAGAGATTCGTATCTTGGAACATCTGAAAAAACAAGATAAGGACAATGCTATGAACATCGTTCATATGCTTGAGCATTTTACATTCCGTAACCATATATGTATTACATTTGAACTCTTGAGCATGAATTTGTATGAACTGATCAAGAAAAACAAATTCCAAGGATTTAGCTTACAGCTAGTGAGGAAATTTGCACATTCCATTTTGCAATGTTTGGATGCTTTGTACAAAAATAGGATCATTCACTGTGATCTCAAGCCTGAAAACATTCTCCTTAAACAGCAGGGAAGAAGTGGCATCAAAGTCATTGATTTTGGATCCAGTTGTTACGAACACCAGCGTATATATACATATATTCAGTCCCGCTTCTACAGAGCTCCTGAAGTAATTTTGGGAGCCAAATATGGCATGCCGATAGATATGTGGAGTTTAGGATGCATATTAGCTGAACTTTTAACAGGGTATCCTTTGTTCCCTGGAGAAGATGAAGGGGACCAATTAGCTTGTATAATAGAGTTACAAGGCATGCCACCTCAGAAGTTGCTTGATCAGTCCAAACGAGCGAGGAATTTCATCAGTTCCAAAGGCTTCCCCAGGTACTGCACTGTTACCACCCTGCCAGATGGCAGCACCGTGCTGAATGGATGCCGCTCAAGACGAGGCAAACCAAGGGGGCCACCAAGTAGTAAGGAAATGGTCACCGCCCTGAAAGGATGTGAAGATCCACTTTTCCTGGACTTCATGAAGCGCTGCTTGGATTGGGATCCATCTACAAGGATGACACCAGGGCAGGCTTTGCGTCACCCGTGGCTAAGACGAAGATTGCCAAAACCCCCTACAATGGATAGCCGTGCAGATTCTGCGTCGCGCCGAAAATCAACCGCCAACACCGCGAGCGCAGTGATACCCAAACTTGCAAGTGGCACATCGAGTGGAAAAGGGAGAAATAACATCATAACAGATGACATGTCTGCGCCGATGCACAATCGAACCCGACTGCCACAAATCGGTTCCACATTA
>Biv31
ATGGCCGCATATTCGGATGCGATGGCGGGAGAACAGATGGTTTGCCCTCTGTGTCTCAATCAGGCAGACGATATTCGCATGTTACCATGTTTGCATTCGTTTTGTCGAAGATGTTTGGAAAGGGCGATAACTCGGGACCATTGCCCATCTCCAACATCTGTGGAGCCCAAAGACATTCTGGAGTGTCCAACTTGTGGCCAATCGGTGACCTTGAATTCTGCAGGAGTGGACACCTTCCCTTCAAATCAGTTTATCTCCAACATTTTTGATGTAATGGTTCCACAACAATCGGAATACGAAAATGGTGAAACAGCAGAGCGCTCAATTACAGGGCGAAGATGGTGTAGTTCATGTGATGAAGGTAGCAAGGCTACATCAGTGTGTAAAATCTGTAATGAGTATTTGTGTGATCATTGTGTAAAAGCCCATCAACGTGTAAGACTCACCAAAGATCATTATATAGAACGCTTTGCATTGGATAACATGAGCTTGCCTTTTCATTCGCATCAACATCCCCAGCTACTTTCCCCTTCCATTCATTCCTCTTCCATGCAACATCACAGCATCGCTGATAGGCCAAATCATTGCTGTAGTAAACATGAACAAGAGGTGCTTCGTCTTTATTGTGACACTTGTTCCCAAGCAATTTGTCGTGAGTGCACTATGATGGATCACGTTGGGCATAGTTTCATATACCTCCAAGAAGCAATAGAAAATTCCAAAATCGTTACAGAAAGATTACTTACTGATGCAAAAACGGGTATTAAAGCTCTAGAAGAAAGTATAGCTCTTACTCAGGGAATGGCAGAACGGGTTGAAATGAGAGCACAAGGGGTGGCTACTGATGTCAGGAACATCGTGAGAAGACACATGTCTGCATTAGAAGAGAGGGAGCGAGATTTATTGCGTCGGGTCGAAAAAATTCGTCAGGTCAAAGGAAAATCACTCCATTTACAAGTGGATGACTTGCGTCTTGGACTGAGTTCTCTGTTACAAACTGTGGACGAAGCTGAGAACTTGATACATACGGGTAATGACTTAGACATATTAAAAACCAGAGACAAAATGGTTGCAGAGATGCAAAATGTTAGAAAATTGAGGGGACATCTTCAGCCTCACGAAGATGATAGTATCCTGTTCACCCCACCAGATCCTGCACTATTCAATGCAGTCAGTAAGATGGGAATTATAACCAGTAGCGCTTATGCTCCAAACTGCTTCGCAACTGGGGATGGACTGAAAAAAGCCTTGAAAAGTAAAGGAGCATTTTTTGTAATCCATACCAAAGACCATCATGGAGATCCAAAAATTTTGGGAGGGGATCCAGTAGAATGTATCATCCAAAGTCCAGAGGGAGCACTTTATCGAACTGATGTTATGGACAGGCAGAATGGGACCTACACTGTGACATATCGGCCACAGCTGGAGGGGCAACATATTATATCAGTTGTCATTAGAGGCAAACACATCAAGGACAGTCCTTTTGTAGTCAATGTGCGAAGTGGACGGAATTATAATTCTATAGGGAACATGTTGCTTCAGTTTGGATCTGAAGGAGAAGTGGATGGAATGCTTTGTCGGCCCTGGGGAGTATGCTGCGACAAGGATGGCTACATCATAGTGGCAGATCGAAGTAACAATCGCATTCAAGTTTTTAAACCAGATGGGCAGTTTCACCATAAGTTTGGATCTTCCGGCACCAGAAATGGACAGTTTGACCGTCCGGCTGGAGTAGCGGTGGATCTCCAGAACAGAGTAGTAGTGGCTGACAAGGATAACCATCGCATTCAGATCTTTGATATAGAAGGGAACTTTATTTTGAAGTTTGGAGAAAAAGGAAATAAAAACGGGCAATTCAACTATCCATGGGATATCGCGGTCAGTGGAGAAGGAAAATTGTTAGTTTCGGATACCAGGAACCACCGTGTGCAACTTTTCACACAGGATGGACAATTCATCAACAAGTATGGCTTTGAAGGATCCTTGTGGAAGCACTTCGACTCTCCAAGAGGGGTGTGCTTTAACAACGAGGGTCAGATGGTTGTTACAGACTTTAATAATCATAGACTTTTGGTGATTCATCCTGATTTTCAGACTGCACGATTTCTTGGAACAGAAGGGAGCTCCAACGGACAGTTTCTGCGCCCGCAAGGTGTCGCCGTCGATCAGGAAGGAAATATCATCGTGGCAGATTCTAAGAACCATCGTGTGCAAATATTCCAGCCAAACGGAAATTTTCTTTGCAAGTTTGGAACCAATGGAACAGGACCGGGGCAGCTTGACAGACCCTCTGGAATTTGTGTGTCCCCAGAGGGTCTCATCATTGTTGTGGATTTTGGTAATAATCGTGTGCAGGTCTTC
>Biv32
GGAGGATACAATACTGCCCCAATGTCTAGCCCAGGTGTGTCGGATCCCTTTATGCCAAGCTACTACACTCAAGCCATGCCCTTTACTCCGTACATGAATCAAGGAATTGGTGATGGAAGTGCCTGGTCTAATGGAACTGATGCTGCAACAATGTTATCTTTCGGAGGCTATGACTATAATGGTATCTTTGGAGGCTTTGGATATCCTCAGTTTGGATGGCAACCTGATTATTCTGGTGGCAATGACTATTGGAATACTGCAACGCAAGGACGTCAAAAGGATACCCGAGTTTACGAGCAAGACTATTATAGACCTGAAAACATGATACCCTCTGATCCCTACATGAATGGTGAATTTGACGGACGAGATCCATCTGGAATGAATAGTGTTGAACAAGGGTTGAAAGGCATGAATATCGCTGGTGATGGTCCTGTTGATCCTAATATGGTGAATGAATCTGGACATTTGGAGCAGAATGGAGGCACTGTCTCTGCACAGTCTAATGGTAGTTCGTCGGCACCAAAGAAAACTTCTTGGGCTGCAATTGCCAGCCAACCAGCGAGACCCCAGCCAAAACTCCAACCCAGGTCAATCCCACGTGCCCCTATGAATCCCAATAAGAATTTGGACATTGGTACTTGGGATCAGAGAAACAATCCCGGGAATAAGCAGGGTGTGAATGGAGGCAACCAGTCGAGAAATTCTTGGGCATCGGCCCCTAGAAGTAGAACAATGAATAACAACTATTCGGGAAATTCAAATTCAAACCAATCATCTAATGCATCTGGAAATGGAGGACAGGGATCGGTCCAAGCATCCGCTAGTGGAAGCCTTGCATCTTCCCACCCAGTTCTGGAAAAACTACGCTCTGCTAACCAATACAATCCTCGTGATTTTAACTTGAATCCTCGTGGAGCTCGTTTTTTCATCATCAAAAGCTACTCTGAAGATGACATTCACCGCTCGATCAAGTACAGCATCTGGTGTAGCACGGATCACGGAAACAAAAGACTGGACCAGGCATTTAAGGAACGCGATAACAAAGGTCCCATTTACTTGTTCTTCAGTGTGAATGGATCTGGACACTTCTGTGGAATGGCCCAAATGATGTCTAGTTTGGACTATGGAAAACAAGCTGGCGTCTGGGCTCAGGACAAGTGGAGAGGCCAGTTTGAAGTGAAATGGATCTATGTGAAAGACGTACCCAACTCTCAATTGCGACACATTCGCTTGGAAAACAATGAAAACAAACCTGTGACCAATTCAAGAGACACACAGGAGGTACCCCCTGAGAAAGGAAAGTCAGTTCTGAAAATCATGCACAACTACCGCGCTACCACGTCCATCTTTGATGACTTTGGACACTATGAGAAAAGGCAGGAAGAAGATGGTAATGATAAAACTGTAAGCTCTAAGCCCTCGTCTGGAGGCCGGGATAGAGAACAG
>Biv33
ATGTCGACAGAAGATCGCGTTTTAAACAATATATATAAACCAAGTCTATCAAATGTTCTATCGCCAGTGACTTTGCAACATATGGCACGTGAATGGTTGAAAGAAGACACACCAAATTTTGATTATGGAGGGTTTGTTGTTGGTGAAAAGGAAGAGACAGCCTTGCTTCTGATTAAAAGTCCAGGAGTTCTTGCTGGAAAACCTTTCTTTGAGGCAATATTCAAAGAATTAGACTGTGTGGTTTCTTGGGAATATGACGAAGGTGAATTCTTAGAACCAATACAGTGTGTTGCAAAGGTGACAGGCAAGGTTCGCCAGTTATTGTTAGGTGAGAGAGTGGCATTAAATTGTCTTTCTAGGGCTAGTGGTATTGCTTCTCTTGCAAGACAGTTAGCAAAAATCAAGGAGAGAGTTGGGTGGAAAGGTGAAATTGCAGGTACACGTAAAACCACCCCAGGATTTAGGCTTGTGGAAAAATATGCTTTGATGGTTGGTTCAGTGAGTACCCATCGACACGATCTGTCCTCAATGATCATGTTAAAAGACAATCACATTTGGACCTCAGGAAGTATCACCCAG
>Biv34
ATGGCAAGTAACGGGAATACAAAGGGAGGAGACAATCTCTACCTTTCTACAATGGACACCATTGACCCTAAAACTGTGTGTGTTGACTTGGAGATGGAGGAAAATGAACTGAATGAATCGGACAAACAGGCCTGTGGCAAGTGGCCCATTCTGTTTGAAAGAGCTTCAGGTAGCTGGTGGAATCCCAAATTTGACTCGCCCATTTTAGAACGAGAACAGTGGGAGAAGTCATTTCCCCAGACTTGTCGGAGATTTCGTGCAATTCTCTGCATCATTCTCGGGTCTTGTCTAGCCTGGAGTGTTTTCTTTGGAATCAGACAGGATGCATATTGGTTAGAGTTTTTAATAGCTAGTCTCCTCCTCCTGTTTTTAATAGCATTAATTCTAGTTTTTACATTTACCAATTTCTACAGGAGATTCTACCTTCTGACCTCCATAGTGCTGTCAGTCCTATTGTGTGGGGGGATAAATGTAGCCCAGTTTTTGTACAGTAACTCCCTTGTGTCCACTGTCGGGACTTTCACAGCCTCCATTGAAATACTATTCATGATGTATACTGTGATACCAATGCCCTTGTTTTTGTCCATTGGACTTGGAGTCACACATTCCATTATCTATGAGGTATTAGTTGCAGTGAGAAATGATTATATGCAGCAACCAATATTCATAATTGGGAAAACATTTTTGCATTTGTGTGTCCATGTTATGGGTATTCATATCTTCTTAATGTCTCAAGTCGGTCAGAGAAGTACATTCTGGAAAATCGGCCAGTCTGTCTTGGCTCAGAGGGAGTTGAAAAATGAGAAGAGATTAAAGGAGAAGATGATCCACTCTCTCATGCCTCCGTCTGTTGCCCAAGAAGTGATGGCCTCAAGACAGGACAAGGAACAAAACCCAGATGAAGAATCCAGATCCAAGAAACGCAATTCAAAGTCCAAAAATGTCAAGGGAGAAATCATATTTCGCCCTTTCAACATGAACACTATGGACAATGTCAGTATACTGTTTGCAGACATTGTCGGCTTTACCAAAATGAGCTCCAACAAAACTGCAGCACATTTAGTGGGGTTGTTGAATGACTTGTTTGGAAGGTTCGATACTCTGTGCACAAACTCGGGATGTGAAAAGATCAGCACCCTAGGGGACTGTTACTACTGTGTGTCGGGCTGTCCTCAGCCAAAAGAGGACCATGCCACATGTTGTATAAGCATGGGACTCGGAATGATCACCGCCATCAAGGAGTTTGACAAGGAGAACAATGAGTCGGTGAACATGAGGGTGGGGGTTCACACAGGAACCGTGCTCTGCGGAATTGTCGGAAGACAGAGGTTCAAGTTTGATGTGTGGTCCAATGATGTCACACTGGCCAATACGATGGAGTCCAGTGGTCTTCCTGGGAAAGTCCATATCTCCGAAGCATCCCTGAGTTTTCTTAACAAAGAAGATTATGATGTAGAAGAAGGGCCTGATGTACAA
>Biv35
AAAGTACGAGATGTAGATAAGACAAAGACACAGTCTGGGATTGTGAGTACGACGGAAAACAGACTACGCGCACTGGAGCCTGATGAGGAGTATATGATAAACGAAGTGGTGGGAGCTTATAGACAATCTTTGGAGGTGTCCATCGCTTCCGAATTGCCAAAAGACAAACCGCAAATGCACATGAAAGACTTGGTAAACATTGCAGAGCTGAGTGTACGTCGAGTAATAGACATGGCAAAGAAAATCAAATCATTTAAGGCATTGTCGCAAACAGATCAGATCAGCCTGCTCAAAGGAGGCTCGATCGAGCTGCTTATTCTGAGGTCAGTGATCTCATTCGACAAGGAGAAGAACCAATGGCTGGACCCCTTAGACAGCGAGGACCACTCCATGAACATGAAGAACCTCCAGGAAGGAGAGGGCGCCACTTTGTTTGCGGAACACATGAAGTTCACAAAGTCCCTGGCTGTTGACCTGAAGGCGGATGAAACCATGTTGATTCTCTTGCTGGTCATCTCCCTGTTCTCGCCGGACAGGCCCAATATCAGTGACAAATCGTACGTTTGCCAGGAGCAGGAGAAGTATGCTTTGTTACTTTTACGTTACCTAGAATCTAGGTACTCTCCATACACAGTGCGTGCCATTTACCCGAAATTGTTGATGAAGCTGACAGACATTCGTGATCTGAACGAGGAGCATTCTCATGTCCTGCTGAAGGTCAACCCCGAGGGCATACAGCCCCTCATGAAGGAGGTCCTGGATATGAATCTAAAGGACACCATCACTGGAAACTGTGAAAGCCCAATG
>Biv36
ATGGGAGGCTGTGGTTCTAAGAAAGCGGACCAGAAGGACACTCTGCTAGAGAGTATAGAAGCTCATGAGAAGGGTATTAATTGTATGGCGCTAAGTGAAGATGGCTCAGTGCTGGCTACAGGAAGCGAAGACAAATCTTTACGGCTCTGGTGTACCAAAACCAGCCAGTGTGAGTGTATAGGGACTCTGAGGGGCCACGAGGACTACATCACATGTATACTGATCGAGGATTGCTACGTGCTGACCGGAAGTGCTGATAAAACACTTCGAAAATGGGATGTGAGTACTCTGGAATGCGTGCTGGTTTGTCGCGGCCACACGTCCGTCATTTACCGTATGATCTGTACGGGGGACTTCATATTCACGAGTTCCTACGACCGGACGGCAAGGTGCTGGGACTTTGACAACGGCGAGTGCTTGCGTGTGTTTAGGGGACACAAGCGAGGTGTGTACCCCCTGATATTCATTCCGGCTGACGATGACGAAATGGACGATGACATGGACCCGGACGGAAGTAAGGACATTCTAATTACCGGATCCGCGGACTGTACCGCCAGATCCTGGAATTTCGAAACAGGGCAGTGTCTGAAGGTGTTTAAAGGAAAGGACCGGGACGGAAACAATGTGGGTCATACCGGGGCGATCACGTGTATGGCCACTGATGCCCTCGGGAGAATCTTGTTCACCGGAAGTACGGACACCACGGTTAGAAGTTGGAACCTTCTTCGGGGGGAGCAGCTGAAGGTTTTCTCGGGTCACACCGGTTCTGTCATCTGTATGCAG
>Biv37
ACCTTGCCAATGGTGGAAGTAAACACTAAATCTCAGGAAACGGTCATCACATCAGTAAAGTCCGAAATGATAATTCACGAAAGACAAAAAGGGAAGAGACCAAAACCACCGCCTCGTCGCAGGAGGCAACTGAAAAGAGTGATGTCGTCTGCTGTACCCAATGACGTCAGCAGCGATCTACCAGAGTGTTCAGAAGAACTGCAAAGCTTCACCATCACCGGCGTGATTGATCCGCGAACCAAACAAAGGCTGACCGTGTTCCAAGCCATGGCCCAAGGAATCTTGGACCAGGCTAACGGGACGTATACAGACCCGACCACTGGAAAGTCAATGCCCATCCCCGAGGCCATCCATCGAGGACTCATCACTGTGGATACCAGGGAAAATCTTCCAAACGGACATTCTGCCGACGATGGATTTTCACCAATGAGAAATACTTTAGAAACTCAGATTTTCCCCGTTGCTGGTGTTATAGATCCACGCACAGGCGAATGGATCAGCGTGAAAGAAGCTGTTTCGTTGGGTATTTTGGATCCAAAGTCGGGGAAATATAAGAATATTGTGACTGGAGAGGAATGTGATTTGTTGGAGGCTGTGAAGAATGGATACCTCGTGGTTGATCCTGCTGTGTTAGAGGATACTGAAAAGAAGGATTGTTTTACTTTCGTGGACTTTGCAGACGTTGGATTCAGGGTCACGGGCGTCGTAGATCCTACAACGGGTGACGAAATACCTCTCAAACGTGCTATGACGGACGGAGTTATCGATCTTGTTAACTCTCTGTACAGGAACCCCCACACAGGAGAGACTATCTCAATAGAGGACGCTATAAGACAAGGTCTGATTAGAGGCACCTACCTCTCTCCATCGGAAGCTGCCGCAGGAGGCCCGGATGTGATGATTCTGAAACAGCTTCAGCTAAAAAAGCAGCGCTACCTTCCAGGAGATGGGGAAGGAGGCGATTCCGTGGATGGATCCAGACAGACCCCAAACGCTGTAATGTTTGACAAACTGCGTGCAAGGCTTGATCCAGAGGAACAAATGGTTCTGGATCCAAATGACCTTACAAGCATATCTTTGCAGGAAGCCTATGAGAAAGGCGTAATTGATTTTGAAAAGGGAGAATATAAATTACCAAATGGTGACTGCTTGTCGTTAGAGCAGGCAACTGCACGAAATTTTATAGAACCTGAATTATTGCAGGAAATATTGAAAGTTTACCAGGACTGTAGCGTGAAGAACCTTACTGAAGAAGGGAAATTTGATCCTGAGACAGGTCTTGTCATAGACCCAAAGTCAGGTAACTCAATGTCCTTACAATCAGCGATAGAACAGAGAGTGATTGATCCCAACCTTGTATATTTCTATGACGTGCCATCCCAGAAAATTACCAACCTTGCTACAGCAATTGAAAACGGCTCCTATGACCCATCATCTGGTAAATACAAGCATAAAAAGGTTTCACAAGCTTTATCATTGGAGCAAGCAGATAAAGTTGGACTTGTGCTTTGTGATATTGACCCTGATAAAATGACCATGGATGCCAAGACATTAGAACGTCTTCAGAAAGTGATGGACACTAGTATTCCTTTCATACCAGCACCGTACTCCAATGGCAACTGTTCCCTCGAGGAGGCTATCAAAGCGGGATCCCTTGACCTCCAAAATGGAATGGTTAAGGATTTACGTACTGGTGAAGTCATGTCACTTGCCGAAGCTATGCAGACTTCCAAGATAGATCCAACTGCTGCCAAAAGTTTACTTGACGCTTTGGACAAACTTTCACTACACGAAATGATCCAGAAAGGTCAGATAAATCCCGATAAAGGTCATTTTATTCCAAGTGATAAGTCTAGACCGATTACAATCCAGGAGGCCATGGACCGAGGTCTGCTTCATCCAGAGAACGTGTATGTTGTGGATAAAGAGAATAACAACATTGTCTCTCTTGATAGCCTAATCAAGTCAGGTAGATTCGATCCCAAAACCGGAATGGTGATTGACCAGAAAACTGGACGGGCAATGTCTCTGTCTGAGGCCATTGCAAACGGTATTATTGGCGGCAAAATAGCAGTGGACGACTTTGTTGATACCTCGGTCACCCTAAAAGACTTAATTGACTCAAGCAAAGTCAATCCAAGGTCCACCACATTTGTGGCGCCAAATAACTATAAGATGTCTCTCAGAGATGCCTTGGCCAATGGTTTCCTCACCATGAACTCCAATGTAAAGTTGGACCCGGAGACCGGATGTGTGGTCTTGGCTGCCGATGAAGAAATCGTCCAGGCACTAGTTGATGTAAAGGAAAACTCGGACTGGATCAGTGATACGGAGAGGAAACTGGCATCGCAAAAGAAACCCCACCAAAGGCTAGATGGACTTCAAGGACAATCAAATGATATCAAG
>Biv38
CACTTGGTTCTGAACAAAGACAAGAAGAGTAAAGACAAACCAAAGCCCAAGTCCAAGGACCAGATCCGCTATCAGTACGACGAGCACTATTTTCTGACGGATCCGGACGAGTTCATCCAGGAATTCTGGGCCTCTGATCCAAAATGGCAGCTGCTGGAGAACCCAATCACGCTTGAAGAGTTCGAGGCCTTGCCGTTTGTTCGCTCCATTTTCTTCCACTATGGAATGACGTTTGAAAAGAGTTTACCCGCGGTCCTTGTTACAACTGAAAAAGGGGCAACGGAAGTGAAAATAAAAATTCCAGAAGAATACGAAAATGACCTGGTTTTCTATTATCAGATGAGGTACGCAGACAAGGAGAAGCGACAAGAGGCCACATACAAAGGCGCCAGTCTGGAGAGGTTTGTATTCCAGACCATGATTGACAACACCGTGATGTTCAGCATCCATGTCCCAGCCGTGGGAGAGTATTTCTTTGAAGTTTTTGCCAATAAGATTGAGGAAAGCAATAGACTCATTAATTCTGAGGAGACTGCCGGGGCATCAATTTCTCCTTTTAGATTGAAGTGTACTTGTAAGTTTAAGGTTGTTTGTAATTCGCTTAGTGGGAAAATGCATCCCCTCCCAGACTGCGCTTCCGGTGAATGGGGACCTAAAAAGGGATACCGACACTTTGGATTGAAGGTGGTTCAAACGCGACCAGGGAAATCCAGCAAAAGCCGAGCATCACCCGATTCTTCGGAAGGGGACAGAATGTCGGACAGTGGAAGCTCCTCTGGAGATGAACCACCGGACAACCCCAAGGCGGGAATTCTGAACGTGGAGGACACTCTGGATATAAAGTTAAAGATGCCACGTCCCTTACAAGTGGTAGCAAAACTCAAAATGAACAATGTGGAAACCAAAACGCTGGACGCCTTCATCAATACAAATGTAGATAAGGACACTATCCACATCACGGCGACTCTCCCTCAGACGGGGCAGTACGGACTCGATATCTACGGCCGCCCGAAAGAAGCAGGAGAGAACACCACCTTGTCTCACGCCATGAAGTATCTCATCAACTGCCTGAAAGTCACCAATCCGGTCGATATTCCGAAAATTCCAGAGAAACAGACCTCTATTAAGAAAGAAAAGTGGGGCCCACAGCCGACTTTCGAATCTCTGGGCATCAAAACCATCAATCCTAAAGAACCAAAGATTACACTGAACGACTTCCAACGCGTGTACTGTAGAAATCCTCGTGCCCGAGGATGTTGTCGTGACTCATCAGTTCCTCAAGGAGCCGGATGC
>Biv39
GCATCAGGTTGTGTGTACATGGCAAAGCCAATCAAAGAAGGAGATACAGTGGTGGCCATTAAATCGATGGATTTAGCCAACCAGCCCAAGAAAGAGCTTCTCATCACAGAAATCGAAGTCATGAAAACCTACCGACATCAGAACATCGTCAACTTCTTAGATTGTTACTTCCTGTCGGAGAAAAATGAATTGTGGGTAGTCATGGAGTACCTAGATGGAGGTGCGCTGACCGACGTTGTCACGGAAACCATTATGAATGAAGGACAGATCGCCGCGGTAACCCGCGAGTGCCTACAGGCTCTGAACTATTTGCACTCCAAGGGTATTATACATAGGGATATTAAAAGTGACAATGTACTATTAGGAATGAACGGGTCGGTCAAGCTCACCGATTTCGGGTTCTGTGCCCAGTTGAGCGGGGATAACTCCAAACGACAGACCATGGTGGGAACTCCATATTGGATGGCTCCCGAAGTTGTATCT
>Biv40
ATGCAAGAAGGAAGCTACAGCTCAAAGATAAATGCATTTAGCAAGAAGATCAAGTTAGAAGTATTTCCTGATCTCCATAATGTAGCTTCATCAAGTAATCTATACAGGTCACAGAGTCCATTATTACACTCAGCATCAGAGTATCTTCAGGGTAACTGCAACCAGACTTTGTTTTATCCACCAAATAGGAATGTTTATAGGGACGAGGAGAATATATCAAATAATTACATTCGTGCTTCAACCATAAAACTTCTGGATACGTATCAGAGATGTGGAATTAAACGTAAATGTGAGGAATTGGAAATACCAATGCAGCTCACGGACGTTCAAACAGTACCAAGCGAGGATGAGAAGCCCCTTATTGCCACGACAACTACGAACACAACGAACACCTCCAAGAATACGTCGTCCTCAAACAGCGAAGGGGACTACCAGTTAGTCCAGCACGAGGTGTTGTACTCTTTAACGAGTCACAATGCCTACGAAGTGCTGGAATTTCTTGGTCGTGGCACATTTGGTCAAGTGGTCAAATGTTGGAAGAAAGGAACCAATGAAATAGTAGCAATAAAAATCTTGAAAAACCACCCTTCGTATGCAAGGCAGGGCCAGATCGAAGTCAGCATATTAACAAGACTGAGCCATGAAAATGCTGACGAGTACAACTTTGTGCGTGCATATGAATGTTTTCAGCACAAAAACCATACTTGCTTGGTTTTCGAGATGCTTGAACAGAATTTATATGACTTTTTGAAGCAAAACAAATTTCAGCCTCTACCCCTGAAATACATCCGTCCTATAACGCAACAAGTGTTGACAGCATTGCTGAAGCTAAAGAGTTTACATTTGATTCATGCTGATCTAAAGCCAGAAAACATCATGTTGGTGGACCCAGCTCGAATGCCTTAC
>Biv41
ATGGGACTTGTTGAACACATCCATCCCGCACTGGCGGAAGTAGATTATCGGAAATGGACTGTAAAGGTCACCTTTATTTTTGGGTCTTTCCTGTTCTTCGCTGCCCTGTATGTGTTAACTGGACTCGTATCTATGACAACATGGACCTACCGGAACCTGCGCGAGAAAGAGAAGATGTTTTGGAAGTTGGCGGTGGTCCGCGCCATGTACGGTATTTTCTGCACGGTGGTGGGCGTCTGGGCTATATTCGTGGACACGGAGCTGGAGAAGGACCCGGTGTTCGCCACATCCCCCACCAGCTACTTCGCCCTCACCGTGACCGTCGGTTTCTTCGTGTTTGAGTGCGGGGCCATTCTGATCTCGGACATTGTTTACAGGAAGGTCAGCATTCTTCTGAACATTCACCACTGGTTGTCACTCCTCGGCTACACGACCCTAATGGTCACGGAGGCGGCACACTGCTTTGGTACTAAAGGACTTATATTGGAAATGAGCACGCCATTTTCCGCCATTTGTTGGACCGTACTGAAGGCGGGGAAGGCAGACTCCTTGTTCTGGCACGCCAATCAGTTCATGTTGGTCCACACCTTCCACCTTCGTTCTGTGGTGGAGTGCTTTATGTGGTATCTGACCTATCAGCACTGGGAGCGGATCTGGTCAGCCATGCCGCTCTCCATCTTCTCCTTCCTCTACATTCAGCTCATCCTCGTCACTTTTCTGATGACACCATATTGGACCTACAAGAAGACGCAGCAGATGATAACCCCCGTGGACTGGAACTTCGAGGACTCGGAGGCGAACAAAGCCAGGAACGGCGAGGCCAAGAAAACCGCG
>Biv42
ATGCCTGAAGAATCATCAGAAGATGTTTTTAAGATCATTGTTGCCACAGACATACATCTTGGATATGGTGAAAAAGACGTCATCAGAGGGAATGATTCTTTAGTCACTTTTGAAGAAATCCTGGAAAATGCCAAGAAACATGAGGCTGACTTTATTCTACTGGGTGGAGACCTCTTCCATGAGAACAAACCACCTCGCAGAATCATGCATGGATGCATATCATTGCTCAGAAAGTTCTGTTTTGGTGACAAACCAATTTTGTTTGAATACTTGAGTGACCAATCTGCTGATTTTAAACATTGTCAATTCCCAACTTTAAACTATGAAGACACTAACCTGAATGTTTCGATTCCTGTGTTTTCTATACACGGAAACCATGACGACCCTTCAGGTCAAGGAAATTTGTGTTCGTTGGATCTTCTCCACAGTGCAGGCTTGATGAACTATTTTGGCAAAACAACAAGCTTAGAAAAAATCGAAATGTCCCCTCTTCTAATGCAGAAGGGAAGCACAAAACTAGCCCTGTATGGATTAGGATCGGTGAGGGACGAACGTCTGCATCGTCTTTTTGTTCACAAAAACGTAACAATGCTGAGACCAAAAGAAAACCAGGAGGATTGGTTCAATGTGTTTGTCATTCATCAGAATCGTGCCAAACACTCCACCACTAGCTATATTCCGGAGCAGTTTCTAGACGATTTCCTAGACCTTGTCATATGGGGACACGAACATGAATGTCGACTCGAACCTGAATGGAACAGTTCACAGAATTTTTTCGTTAGCCAGCCCGGTAGCAGTGTAGCGACTTCACTCAGTGAGGGAGAAACAGTCAAGAAGCACATTGGCCTGCTACAGATCAAGGGCAAAAATTTCAAAATCACTAAGATTCCTTTGACCACTGTCAGACAGTTTTACATGGAAAATGTGGTGCTCAGTGAAACGGAACTGGATCCAAATGATCTTGACATTGGTAAAAAAGTGGAAGCCTATTGCTCCGAGAAAGTGGAAGCTATTTTACAAAAAGCAGGTAGGATGAAGTTGTTAAATACTGGTAGGAATAAAAGCTTTGATAAATATTTAATCATATGTCTTATGTACACACTGTATACAAGGGTTGTCCCAAAA
>Biv43
ATGTATTTGGAGGAGAAAGAAGCAAAGATTGCATACAGTCCAACGGAAACCTCCCCTCCCATACTCGCTGAGAAAATCTCTGACCTGGGTTTCCCATCTAAGATTAAGTTGGTACACCCGGTCAGGGGAGACAACTGCCAGGATGCCATCATCAACGTCGAGGGCATGACCTGTCAGTCATGTGTCAAATCCATAGAGTCCAAGATCTCCGAGGTCAGCGGAGTCCTGGGAATAACCGTGTCATTGGAGAAGAAGCAGGCCTACGTCCAGTTCAACCCTGGAAAAGTTTCCGCAGAAAACATTGCCGCAGCTATTGACGATATGGGATTTGAGGCATCGGTTCACTCAATTACGCGGGACAAGGGTCTGACCACTAAGATTGGGGTGGAGGGCATGACATGTCAATCTTGTGTCAAGTCTATTGAGTCAACCATGGGAAGCAAACCAGGAGTGAGAGAAATAAGGGTGTCACTCGATGATAAAGAGGCATACATAGTGTATGACCCCACCCTGACAAACCCTGGCACCCTCAAGGATCAGATTGATGATATGGGGTTTGAAGCCACGCTGATGAGAGAGTCTTCCCTCGACAGTGAATTTGACCGCTTGGCCTCACGACAGTCCTCAACAAGGTCAGTCCAGAATGAGTTAGTCTGCCAGATATCAGTCATTGGAATGACCTGCCATTCATGTGTGAAGAACATTGAGACCAACATCTCGCCCAAACCAGGGATTAAGTCCATATCTGTATCACTGGAGACAGAAACGGCCACAGTGACTTACAACCCTCTCGTCATCTCTCCAGCAGCCATTGCTGGGATGATCGATGACATGGGGTTTGAGGCCACTGTACAGGGCTCGGACACAGAGCCAGCAGTGGAAACTGTGGTGATAGGGGTACAAGGCATGACCTGCCACTCATGTGTTAAAAGCATTGAGGACCATATCTCCAAGAATCCAGCTGTCAAGTTGATCAGAGTCTCCCTAGCAGACCAGAATGCAACCATTGAGTATTATCCAGACAGAGCAACACCTTCCTCTCTGAGGGATGCTATTGATGACATGGGCTTTACTGCATCCTTATCTACA
>Biv44
ACTAAGAGCTGCTATGAGGAGGTCACTCTGGCGAGGTCGGCTTCGCCTTACTTATTCCCTTGCACCATCATCTACAGCATCATCGGGGCAGGCATCATTTATCGTCTGTATCAGTACATTGGGGTCCGCATCAAGCAGAGGTGGCCAAGCCACACTTCCTTCACAAGTTCGGCTCCCACGGGTGCTTCCGCTATCGACTGCGACAAAGCTAACAAAGGCCTCTTCCTTGGTCTGCTTGTCGCCGTCTTCACGCTTATTGCTATCGCCACATTTTTTGTCTTTGAGAGTCGGCTTCAGGACATGTTCACGGCTGTGAAGGTTCTGTTCACCACGGAAATCGTTCTCATGATCATCACCGGCCTCGGCATAGCCTGGGGGTACATCCGCCTGTCCAAACTCAAGTTCATAACGTCACAGTTCCTGTCCGTGGACTCGGTTCTGCTGCTCGTCGCACTTGCAGGTTCCTACATTTACCTGTGCTTCAAGCTTATTGCTGTCTCAACCTCTCTGCAAGGAAATGTTGCAGGGATCCTGTCACTCATCACCACCATCTTCTCCATTTGCCAAATTACCGAACAAACAGTGTTTATACTGGATGGCTTGTGCAGATGTGCCGAAAATGACAATCAAATGATGCAAAAGCCAGGAAGGGCTGTAGTCACGTTCCTTCTCGTCTGCAATCTCGCTCTCTGGGTCGTAAGCATGTTTGAAGTGAAGAAAACGAGGGTTGTTCGATTACACGAAGAATTTTACGGAATTCTTGCTTGGAATATTATTACACATCTTTGTGTTCCCCTAATTATTTTCTTCCGTTTTCATTCAGCAATCTGTCTGTCGAAAATGTGGTACAATGCATACCAGAAAGAGAAAACTACT
>Biv45
ATGCCTGCTCCAAGTATTATTGTGGACGAGACCGATGTGGTCAGACTGGTATCAGAATTTTTGCACAACAGAGATCTGAATATTTCTATGCTTTCGGTAGAAAGAGAAACGGGTATCATCAATGGCGAATTTTCTGATGACATGTTATTTCTTAGACAGCTGATTTTAGACGGTCAATGGGATGATGTTATCGATTTTATCCAACCTCTGAGTTCCGTTGAGACTTTCAACTACACAAAATTTCAGTACATCATTATGAAACACAAATATCTTGAGCTTTTATGCATCAAGTCAGAACCAAGTGTAATGCAGAATTATGATTTCACCGTAGAAGAGGTAGTTAAATGTCTGAACAGTTTAGAAAGCTTATGTGTTTCTAAAGAAGATTACAATAACTTGTGCTTGCTTTTAACAATTCCCAAAATTTCTGATCATCCGGAATACCAGAATTGGAATCCAAGTAATGCCAGAGTGAAGTGTTTCCGAGATGTAACCCCCCTTGTGGAGAAGTATCTTACACCCATGGATCAATCCAAAAAGAATGCAAAAACAGCTGAGGATGACAGACTTCTTCAGCTAGTGCTGAAGGGCATTCTTTATGAATCTTGTGTTGAGTATTGCCAGCAGAGAGCAACCAGCTCTGAGGCATGTGATGAAATGACATTTCCTGCTCTCCTCACAAATTCTGGATTTAGTGATGCTGATCTTAGTTTGATTTCCTGGTTGCAACACATACCAAACGAAACATTCTCTTGCCCCTTTGAGCAGAAATCATTGAAATTTGACATAAGACAGTTAGTAAAACCAACTTTAGAAGCATCATGGTCAGAGCAAATTCTAGTGACCCCTATCAAACCCAAGCTGTTTCCTCATTCAGCTGTTCCCAACATGAGACCAAGGTCTGCAGATGTCATGACAAGATCTTTAAACCCACAGTTTGATGGCTTGAGTCGAGGGCTCTGGCAGGGGGGAAGGAAGAACATGTCTGCCTCGGTCAGTGGAAGCAGCACACTGTCACAGTCCATGTCTGTTGTGTCTGGCATTGGTCTGAATAATGCTTTAAAAGACCCCATGCAGATGTCGATGGATAAACTGTTTTCTGAAGGAGAGATGGTGAACACTCAAAGTTCGACAGTATTGGAGGAAAATTCTCCAAGACAGAAAGTTGAAGAAGGAAAGCCTCAGACAAATAAAAACCTAAACCTGAATGATGAGACAAAGCCAACTCCACCTGTTGCAACTATAGCCCCACAAGACAAGTTACAGAACAAAAATAATCCCAAGCCAACTGTTGATGAAGAAATGAGCAAGTCATCCACAGAACTGTTAAAGGAATTTCAGCGGCAGAAACAGGTGTGTAGAGAACAGATAGAGATATATGAGCAACAGCGAGAGAAGATGCTGAAGGAGCTGATGACGATTGAAAGCAAGACCAGCATGATTGACAACAGAGAGGGACCGGCCACACAGGAGCAGACA
>Biv46
ATGTCGACAATAAAAAGAGCCTATATGGAGATATCCAACGGAATACGTGGATTGCGGTTTAGGAGCGAGCAGCAATCCCAGCAAAACACCAGTGCTGCCCAGGGACCCCAGGGGAGTCGAGAGACCCAACTGCCCCAAAGGTTTAATGTTAACGGGAATGGGACCATGAATGTCAGAATCGTTCGGTCACCCAAGCCTCTGATTGCCAGAAAAATACGGAGCCTGTTCAGTAAAAGCCAACCAGATACAATTTCGGAACTGTTCGCAGACGAGCGTTTTTTGTCCAAGTTCTTTTTTTATTTTGCCCCGGAGGAACGTGGGACGCTCTGCCAGGTGTGTAGATTATGGAAGAACGTGCTTTATCATCCCAAATTCTGGGTGGATGTCACCCCAATCATTGTCTGTCGTGAGCTTAGTCGCAACGATGATCAGAGGTGCAGGTTTTACGAAAGTCTACAACACAGAGGGTTCGACACAGTGTGCCTCTTTGGCGCCACAGACAACGAAGTTTCGGATTTTGTTGCTCATTTTCAAACGTACAAAAAGCAAATAAAAGCTGTAAGTCTTCGCTGCTCAAATGTGACAGATACGGGTATGGAAGTTTTATTCAAGAAGCTGCCTTGTTTATACAAAGTTGAATTATCAGGGTGCAACGAAATCACAGAAACAGGGTTATGGTCCTGTTTGAACCCGAAAATCGTTTCCCTGACAATCAGTGACTGCATTAACGTCGCAGACGACACAGTTGGGGCCATTGCACAATTACTTCCGTCTCTGTTTGAACTGAATCTGCAGGCCTACCACGTGACTGACGCTTCCTTGGCCTTTTTTAGCGCCAAACAGGGCTACATTCTTTCCATTTTGAGACTACATTCCTGCTGGGAGATCACTAATCACGGTATTGTCAACATTGTACATTCCTTGCCCAATCTGACGGTGCTGAGCATGTCGGGTTGTAGCAAAATCACAGACGATGGGGTGGAACTGATTGCCGAAAACCTCAGAAAACTTCGTTCCTTAGATCTGTCCTGGTGTCCTCGTATTACCGATGCCTCGTTGGAGTACATAGCCTGTGATCTTAGCCAACTGGAAGAACTCATTCTCGAC
>Biv47
GACCACGATGGGGAGTGCCGAGCATATGGTAACCTGGGGTCAGCGTACTTCTCCAAAGGTCACTACAAGGAGGCGTTGTCCAATCACAGATACCAGCTGGCCCTGGCGATGAAACTCAAACAACGCCAAGCAGCCGCATCAGCTCTGGGAAGTCTGGGACATGTTTATACTGCCATCGGAGACTACCCCAACGCTCTACAGAGTCACAAGCAGTGCCTATTCCTGATGAAACAGAGCGGTGACAAACTCCAAGAGGCAAGGGAAATCGGCAATGCTGGTGCAGTGTACCTCGCAATGGGAGAATTCAGTAGTGCGGTGGAATGTCATAATAAACATTTACAAATTGCCAAAAATTTGAAAAATAGTGTGGAAGAGGCAAGAGCGTATAGTAATTTAGGAAGTGCATTCCATTACAAAAGGGATTATCAGAAAGCAATATCATATCATAGACAGGTTCTTCAGATAGCAGAAGACAGGCAGGATAAGACCCTGGAAGCCAGGGCTTATGCTGGTCTTGGTCATGCCGCTCGGTGCATGATGGACTATGAAAACGCAAGGAAGTACCACGAGAAACAGCTGGACAATGCTTTACAGACAAAAGACAAAGTGGCTGAAGGACGCGCTTGTTCTAATTTGGGAATTATTTTTCATCAGCTTGGCCAGTTTAACTCGGCTTTAAAACTTCATCAAGTGCATCTTCGCATTGCAAAGGAGCTCGGTGATAATGCTAGTCAAGGACGTGCCTATGGAAACCTGGGAAATGCATACTGTGCCTTGAAAAAATACGAGGAGGCTGTGAAATATCATAAACAGGAATTACAAATTTCTTCCCAAGTGAACGATCGTCATTCCGAAGGAGCAACTCATGGGAATCTTGCGGTGGCTTATCAAGCCCTGGGGATGGTGGATAAAGCCCAGTTCCATTATTCCACTCATCTTAATATTTCCAAGGAACTCAAGGACACTCCCAGTGAAGCCCGGGCTCTGTGTAACTTAGGAAATTTTCATAGTTCAAGGGGAGATTACTCTAGTGCTGTGAGATTCTATGAGCAATATCTTATGTTATCACAGGAGCTACATGATTCTGAAGGTGAAGCCAAGGCTTGCTTTAACCTTGGATATGCTCACTTTGCTCTAGGCAATCACCTAGAGGCAGTGAGATACTATGAACAGGATATGTCAATAGCTCGGGAATTAAAAGACCAACTGGGCATGGCCCGGGCATATTGTAACTTGGGCCTTGCCCACAAAGCTTTACATGACTATCAGGAATCTTTAGAGTGTCAAAGAAATAGCTTAACTATCATGAAAGAAATCAAAAACACTAAAGGAATTTTCCGAGCCTTGGGAAATATCGGTGATGTGTTGTTGAAAATAGGTAATGTGAATGAAGCCATTGCTATATACAAAGAGCAGCTACAAATGGCCAAAAAATCCAGCAGCAAAGATCTTATAGCAACAGCATTTGGTGCATTGGGTGCAGCCCATAGGAATCTTGGACAGTATGACAAAGCTCTTGGTTACCACACCCAGGAGCTTAGCATACGACAGGACATGGACGATCGTCGTGGTGAGTGTAGAGCTCATGGGAACCTTGGAAACGTTCACATGTCTCTGGGACATTACATGGACGCTTTCAAGTGTTATGAGGAACAGTTAGAGAAAGCTAGGGAGCTACATAATAGCTCTCTAGAAGCACAGGCCTCTGGAAATCTTGCAATAACCAAAATGAACATGAACTGCTTTGAGGATGCAATAGGACTATTCGAGCAGCAGTTGGCCATGTTAGAACAAGTGAGCTGTGCGGCTTCAATATTCGACAAAGGACGAGCCCTTGGCAATCTTGGTGATTGCTACGAGGCTCTTGGAGACTTTGATGAGTCTGTGAAATGTCATGAACAGTATCTTGCGATTTCTCAGCAAGCCAACAGTTTGTCAGATCAGGACAAAGCTTACAGGGGACTGGGCAATGCTCACAAAAATGTGGGCAACCTTCAACAGGCCTTGGTGTGCTTTGAGAAGAGGCTTGTGGTAGCTCACGAACTCAACAGTAGCTCGGCAAAAGCATCAGCCTATGGTGAGCTAGGCTGCTTGCATAACCTTCTGGGTAACTTTGAGCAGGCTATTTCCTGTCTGCAGCACCAGCTGACCATTGCCCAGGAGATGGGAGACAGGAGGTGTGAGAGTGAGGCTGCTTGTGGTTTGGGAGGAGTTTATCAGAGCATGGGAGATTACGACAAGGCCCTAGAGTACCATCAGATGGACCTACAGATAGCTGAACAGACACACAACTCCACCTGCCAA
>Biv48
AAGGATTCCGAGCCCCCTATTCCAAAAGGTCATTTTATATGGGGAAATGGCGAACAGTTTCATAAAAACGCCGTGCAATTCCTCCACAACACACAGAAAAAGTTAGGGGACATTTTTACAATTCGACTTTTTCATCAGCATTTGACAGTTCTTATGGACCCCCACGCATACGACAGAATGGTCAGGGAAAAGAATTTTGATTTCGATGCAATCCAGCGACAGGTTAACCACAATGTTTTCAGCTTCGCTCTCACAGATGCCCGCAAAATGATCAAAGAAGCCGGCAAGACCGTGAAGGGGCCTTACCTCAACAAAGGGATGCATCAATATGCCACATACCTCAACGAAGCTTACGTCGACGTCAACGCAAGAACCGAAATGGATCCCGTAAAGAGTGACTGGCATACTGATGGACTTAGATCATTCAATGCTAAAACCCTTTTCTCAGCTTTATTTTTCACAATTTTTGGAAAAACGGAACAGGGAACGACATTTGAGCCCAATACAGTTTTCAAGCACTTCGACGCTTTCCACAAATACTTCAACTACCTCTGGCTGGGAATGCCCGTGAACATGTTCCCCGAGGCTCTGAAATCCTTGAAGTTTCTCTGCGCTCAGCCCTGCTCACAAGACTTACTGAAGAGAGAAGATCTGTCCGAATACATCCGATTTTCCATGAACTTCATGTTGGAGAATGGACAAACTGAGCAGGACATCATCGGCCACAATCTGGTGTACCTCCACGTCAACTACAACACCTTCAGGATGGCTTTCTGGGCTATCTACAAATTGATGGAGCACCCGGAAGCATTGGAAGCTCTCAGGGCTGAAGTACAAGATATCGTAGAGAAAAGAGAGGACTCTGAAAACGAAAACGGAGAAATAGAACTATCCTTGGAAGATGTGGATCGCCTTCCTATTCTT
>Biv49
ATGTATCCCGTGACGATGAAATTTAAATTCAAATATTCCTTACAATCACTTTTCCGGAATTATTTAGTTTACGTCCTGCTGTGGATGCTGATGTTTCTCGATGTTACATCACAGTTTAACAATATGTTCGCTGCCCAGGACCCTTCCGATGACCCGTGTTACGACGAGAAGGGGGGACCCAAACAGTGCATTCCTGATTTCGTGAACGCTGCCTTCGGTCAGGAGGTAGTGGCATCCAGCACCTGTGGCTCGCCACCTAGTAGATACTGCCAGTCGACAAGAGACAAGGATAGGGTTGTAAGGAACTGTTTCATCTGCGACTCCAAGCACCCCAAACGAATGCACCCCCCGTCTTATCTTACAGACCTGAACAATGCCAATGATCTGACGTGTTGGATGTCCAACACGTTCGTACAGTACCCCCAGAACGTTACCCTGAAGCTGTCCTTGTCCAAAAAGTACGAGCTTACCTACATCAGCTTACAATTCTGCTCTTCCAGGCCAGAATCTATGGGAATATACAAGAGCACGGATTATGGTAAATCGTGGGTTCCATTTCAATATTACTCTAGCAATTGTAAGAAAATGTACGCCAAGTCCCCTAAAGGTGTTGTGTCGCGATCAAACGAACAAGAGGCGTTATGCACGGAACAGTACAGTAATATAGAACCCCTGAACGGGGCGAGGGTGGCGTTCAGTACTTTAGAGGGTCGTCCGTCGGCTTACGATTTTGAGAATAACGCCATTCTCCAAGACTGGGTTACGGCGACAGACATCATGATCGTCTTTAACAAACTGAACACGTACAATGACGAAAACGAGGACGATGACGGGGTGAGGGAGAGCTATTACTACGCCATGTCCGACCTGGCGGTAGGGGGGCGATGTAAATGTAACGGCCATGCTTCCAAGTGCGTCAAAAATCGCTCTGGACAGTACGTCTGCGAGTGCAAGCACAATACGGCGGGAAATGACTGCGAAAAGTGTAAACCCTTCCATTTTGATCGACCGTGGGCTCGGGCTACTTCCGCTGATGCTAACGCATGTGTC
>Biv50
ATGCTGAATGACCCGGTTCAAAAAAGATTCGATGAACGAAACAAACACTTGAAATATGAATGCTCACGATTGAAAAACTACTACGTCGCTCAAAATTCAGAGGCAGCAGTAAAGGAACACTTGGTCCTCAACAGAAAAAATAAAATTGTTTACTGTGCGATCGAAAAGATCGGATGTACTTTCTGGAAACGAATTTTTCAAATTTTGAGCGGGTGGCGGAATGTTACGAATCCGTTTAGCATTCGAGGAATTCAGGCTTATGAAGGATTCTCGACAGCAAAACGACTTCCGTTTGACAAAATCTATCAGTTACTGCGCATGTCCACCAAGTTCATGTTTGTACGAGAACCATTCGAACGATTGCTGTCAGGGTATGTGGATAAAATCTACTCACCCAACACAGCGTACTGGAACTTCATTGGGAAATACATTGTGAAGAGCTTTAGGGAAAACCCCACCAATGTAAGTCTCGAATGTGGACACGATGTGACATTTCCCGAATTTGTTGAGTACTTTGTATATTCTCAGAACTCTAATGAACGTCGCGATGCTCACTTTGTTCCCAGTTTTGAACACTGCAGACCGTGTGAAATAGACTATGATTACATAGGAAAATTAGAAACATTTCAAGAGGACACTTTCCACATCTTGAAAAAACTGGACTTGGAGGACATGATAAAGTTCAGCGATTTTCAAAATGAAACCGAAACCGATGCCCTTGTTGATACGGTTGACTACGTCTTTTCAATGAAGCGTGCTATTGTCAACTGTATGCCTTTCACCAAAGGTTTATATAGAGCCTGGCGAAAACTTCAAATACGTGGAATTTTAAGTAAACATGTCAAATTTCCATATCCCACGGACAGGGATGTGGATGTGACGCCTGGTCAGTTTAAGGATGCTTTATTTGCCGCGCATGCGCAGTCGGGTGATAAGGAATCCCGAAAGAAAAACCGTGAAGAAGCCATGTTAGAAGCCTACAGCACAGTTAGCCCAATACTGATGGAGAGATTGAGAGACGCCCTCCTGATTGACTCTTCTCTGTTTGGATACGAAAAAATTCCCAAAAAGTTGTTGGAGCTGAAGTATACAGTTCCTGACAATGGAGGATTTCGTTACTTCGATATTAGT
>Biv51
ATCACAAGTTCAGCTACGGATGGAACTTTGGTCATAGATTTCAAGACAATTGTGAAACCCGAGAGCGAGGGCACATCGCACGATCAGTGCGCGCTCCTAGTGTACACCCAGTACAAAGTGGAAGTGTCCGCCAGCTCCAATGAGGGCACTGGGGACCCAGCCATAGCGTTTGCCAGAACCTACCAGGGCGACCCGGAAACACCGCCGGCTCCACAGTTGAAGAATACAACAGAGTCGACCATCACTATTGAGATCTATCCGTTCAAAATCGACACGGGGCCGCTGACGGCCTACCAGATCTACGTCCATGAGCTCCCAGCGTCAAGTCGACGTAGACGTCAGCAGGCCGCTGGTCCTCCCGGGGTCGTCGTGGCGAAGTTCGCCGACTCCGACATCAAAACTAGCCGAATTTTTGTTGTCGGCGACGGCAACGTATATGGCGGAAAGTCAAACCCTCCCCTGAAGAAGAACACAAAATACGACATTTATTATGAGATAGTTAGCACTGTGGGGACAAAAACCAAGACCAACTATTCCAAAATGTCCGCCACAGCCACCACGGTTTTGATAGTGACCACCGTTGTGCCGCCGGTGGTGGTTCCTGTTGCCACCGCCTCAGACAACACACCGGTCATTGTTGCCGTGGTGATAATACTTTTGATTCTTCTACTGGTCGCCATCATTCTCCTGATTCTATTCCTCCGATCCAGAATCAACCGGTTCTCTCCGCCTCTGTACGACACATTTGAGGAAGAGAAAAAAGTTCAGCTGACCGCTATCGACGAATACAATCCCCACGAACACTGGAACACTATCTACTCGCTGAGAGAGAGTCGGTACATCATTTCTGGACGCGATCTTGTTCCGGATGACGGATATCATGGAACCATTTTGAACGGAAGTATTCCAGTCAACATGTCGTCTGCACCCGTCACATTCCAGCAAGAGTTTCACGAGCTTCCCCACCAGCCTCTGGCGCCTTGGAATGACGCGGTCCGGAATAAAAACACCCGAAAGAACCGTTTTCGACACTTATTACCGTACGACCACACCAGAGTAGTTCTTGATCCCGATGAAAACTCCAATGGAGATTTCATCAACGCTAACTTCGTCAAGGGGTACAATAAGCCTCATGGGTACATAGCCGCTCAGAGCCCTTTCGACGAAGAAACGGTATTAGATTTTTGGAGAATGTTGTTTCAGTATAATATCAAAGTGGTTGTCATGATCACAAATGTGGTTGAGGATAAAATCGTGAAATGCTCAAAATATTGGCCAGACTCGGAGATGGGAAAAGTTCAGTATGGTAGCTTTACTCTCGCGTTGATTGACGAGAAAGAGTACGCGGACTTTGTTATAAGATCAGTAAAGATCAAAACAAAGCATGATGCTCACACAAAAGTCGTCCATATTTTCGATTTTTGCTCCTGGCCAGACCATGGTGTACCGGATGACCCCATTCCTCTGTTAGAGTTCCGCCATAAAGTGCGCGAGTACCATGGCAACGATAAATCCCCGCTAGTGGTACACTGTGGTACGGGGGTGAGCCGCACGGGGACCTTTATTGCAATCGACGCCTTGATAGATCAGTACGAAGCAGAGGGTATCATTAGTGTATATTCTTTTGTGAGAAGAATGCGAAAGGACAGAATAGCAATGGTTCGGACAGTAAAACAGTATATATTTATATACGAAGCGATTTTCGAAGCTCGCGTTGCAGGAGATACGCGGGCAGGTTCTGACCTGAAGGAAAAATATCACACTTTGACTATGCGCAATCCAAAAACGAAACACTCTTTTCTCAGAGACCAATTTAAATCTTTGCAATTGTTCACTAGGAAACCAACTAAAAAACAGTGTTCAGTTTCGCATCTTCCAATGAACTATTCCAAGAATCGTTTTCCGGATGTTGTTCCCCCGAACGACTACAGACCGATTTTGAAAACTCCCGGTGGCTTCGAACGTACAGATTACATCAATGCCGTCTTCCTGGATAGCCATGAGCTGAACAGCCATTTCATAGTGACACAGTCTCCACTTCACACGACTGTGATAGATTTCTGGAAACTTGTGTACGACCACAAGGTGCAGACGATCGTTATGATGGAGGACTTCCAAAGCGAGGACGACACCACAGCCGAGTACTGGCCGGAAGACAAAATCAAGAAGTTTGAACCGTTCTTCGTGGACAACACAAACATTTGGCAGCAAGAGAACGTGACGATACGACACTTCAAGCTCCACAACATGCTGAGGGTGAAGTCGACCCCGAGGGAGGTCCGCCAGTTTCAGTTCAATGCATGGAGCGAGAATGACTTTGTTCCAAAGTCCAAGACAATGTTCCTGGACCTCATTGACTTGGTCCGGAGTTGGCAGAGACAATCCAATGAGAACACGGCGCCCATTGTGGTGCACTGTAAAGATGGCGCTACACACAGTGGACTATTCTGCGCGGTGTGGACGATATGTGAAGCCATGCAAATGGACCACGACGTAGACGTTTATCATAACGTCAAGCACATGAAGAAGCGCCGGCCGCAGATAGTGGACACGCTG
>Biv52
ATGGCTGGCAAAGTCGCCAAGGCCCACGTTACCAAATTTCCTGTCCATGAATTTAATAATGCCTCATACTTAGAGTCAAACCAACCTGGGGTTTGGACTATGGAACAGAATGAAGTTCTCAGCCAACTTAGAGAAGAGAGCTTCAAAAGAAGAGTTGATATCTTGGAGCAGTTGATTATTACTGTCCGACGGAATGGCGGCAGATTGCCATACAACGACCCAAAGGCGATCTTCAATGGACTTTCGTTTGCACTATCCGACTCGAATTGGGACGTACGGCTGAAATGTACACAGCTCATTAATGAAGTGATTCCTCAGTTTGGAGATGATTTGGATACATGCATGAATGTCATCCTAGGGAAACTGATTCCAAACATAGGTGAAAGTAAGATAACTGTCAGAAGAGCTGTGATACAGACTTTGCATGTCTACATGAAATACACAAAAAATGTGCAAGTATTACTAAAAGCTATAGTTCAGCATGGCTTGGAAAATGATGATCCTCGTGTTCGAAAAGAGACTGTTGTTGCATTACCCATGTTGTTCACTCCAGAGTTTCAGCGAGAAAATTTCTTCGAGATCACACAGTCATTGGCGAAGAAGCTCCTGGATAATTCGGTAGAAGACAATATTCGAGACTGTGCATTAACAACAATGGAAAAGATCAAGAATTTGGTTGGAGAGAGGGAGTTTGGCAATTACATTCAAAAGTTGTCAACACCTCTGAGGAGGTATTATTGTCAACTCACTGGAATGGAGGTGGAATCAGTTTCTGATGGTTATAGCTCATTAGCAAGTACTCCTCGCAATTCAAAACCACCCTTCTCAAAGTCACCAAAGGTTGCTGAACCTGTTGCAAATGGGCCTCCCAATACAAGTCGAGCTCAGTATGTGGAGTCATTTGAGTTTGGCATCATCCCTAGTCATGTGATGAAGCAGATAAATGATCAGGAAAACTTCAAACTGCGTGCTCAAGGAGTAGAAGAGCTGAAAAACTTGATCAAGGACTTGCAATCAAATGATGTGACAAGCAATTTGATGCCACACATGATGCCTTTTGTCAGTTTCCTGAGCAATTTGCTTGATGACTCTAATTTCAAAATTACAACAGTGACGTTAGAAATTCTTAACATTCTTGTTGAAAAGTTGGGACAAAATGTAAAGCACTATTTAAAACCATTGTCCTCAACATTAGCAAAGCGCATGGGTGATAACAAAATTGTTGTGCGTCAAGCTGTGATGAGGGTAGCTATTAAAATGATGCAAAGCTATCAACCCAAACCAGTACTAACTGTGATATTTGACAATATTGGTCATAAAAACTCCAGAGTAAGACTAGACACTGTAAATATAATCATTGCAGCCCTTCTCACTTTCCCCAGTTACGATTTTGATCTTCCCAGAATTTGCCAAATAGTGGCACCAGCCCTATGTGACAGTAAAAGGCAAGTGAGACAGGCAACTTTGGAGTGCTTTTCTGTGATAGCCCAAGCCATGGGACAAGGTCGTCTTCAGCCCCTTGTCCATGCAGTGGATGGGGTCGAACTCAGTGCCGAAGGGGAAGGGGTAATGGCGGCCGTCCAAGCCCGCCTAGCAAGACGCCAGCTCCCCAAATTGAACCATGAAGGGTTAGTTGAATATGCAATGCCTATTCCATCCTCTGCACAAAGTCGCTCAGGGAACCATGCTCATGCAGCCGATATCGACTGGGTCTTGGCTGTCGGAAATAGTGGGTCAGCAAGACATATTTCTCGGTCTGATACGTTAGAGATTGAATCGGTGACTTCGTCAGCAAGATCAACGCCGGCAGTCAGTACCATGGAGAATGGAACGCCCGGGCCGAGCAGGCGATTCAAAAGTGCCAGTATGAGAAGTAATTTTCCTTGGGAAGATGAACGAGATGCAAGAGACAAGAAAAATCAGCAA
>Biv53
ATGCGAGAATACAAAGTGGTCGTTCTGGGAAGTGGCGGAGTTGGGAAGAGTGCATTAACAGTCAAATTTGTCTCTGGGACTTTCATGGAAAAGTACGATCCAACTATTGAGGATTTTTATAGGAAGGAGATCGAGGTGGATTCCGCACCATCGGTGTTAGAAATTCTGGACACAGCAGGCACTGAACAATTCGCTTCAATGAGAGATCTGTACATTAAAAACGGGCAGGGTTTTGTCATTGTTTACAGTATAACAAGTCTTCAGACTTTCCAAGACATAAAAACTATGAAAGAACAAATTATCCGTGTTAAAGGAATAGAGAACATACCAATGATATTAGTTGGAAACAAAGTTGACTTGGAACATCAGAGAGAAGTGCCACGCACAGAGGGCGAGACTTTAGGGCACATGTGGGGGTGTCCTTTTCTCGAGACATCGGCTAAAAATACCCAAAATGTGAATGAAATTTTTATTGAAATAGTTCGAGAAATGAACACTAGTCCAGTAAAGGAGAAAGGAAAATGCTGTCGTTGTGTGATTTTG
>Biv54
AGACCTGCCTATGCCCCCATGACTTTCTCCAGAATGTCACGACCCAGTTGGTTTGTGGCGGGCCATCAACAAGATTGCTCTGAGTATCTCAAGTACTTACTGGACCAAGTCCACGAGCAGGAGCGATCACGTCAGAAAAAGGAGAAACTAGCTCAGGAGTCAAAAAGTGCCAACGATGGCAACCAAACTGATACAGACACAGCTACTACTGTAGATAGTTCCAAGAAGTCACCTGTGATACGATCTTTGATAGAGGACCATTATGGAGGGATGATGGTGACTACCGTGACTTGTTTAACCTGTAAAACCAAGTCCTCTCGTACAGAGGAATTCAATGATATCCCGTTAGCCTTTCCGGAGTATAAGCCGATAGTGAACCAGGACAAGGGTGATGAGTCTGATACACTGCCTAATACAAAGTGTTTACACCTTAATGACCTGCTACAACATTACCTGAAGCCAGAGATGTTGACCGGGGACAATCAGTACTTCTGTGATAAATGTGGCTCACTTCAGGATGCAGAGAGGAAAATCTCCATCACTCAGCCCCCTGAACATTTGATCATCTCCCTACTAAGGTTCTCCTATGATCCGAAAATCCATGCCAGGTCAAAGATCTTTCAAGAGGTCAAATATCCACGTACCCTGATTGTACCCAAGGATCAGACGTCGGAGACTAGAAGTGACAACCCTAGGCGGTCACTGAGGAGTGCTGTGTCCCGCCAGATAGAAAAATGTGGGGTGAACACCACAAAGGGGGAGGTGTATGGACTTAATGCGGTTGTGGTACACTCAGGGACTTCCTCAGAGTCGGGCCATTATTACACATATGCCCGCCATTCGCTGTTCCAGGATCCAGAGGCTGTGATGGAAAATCTGTCGGAGTGTACAGATGAGGACAACATAGACTTCCTCCAGGACAAGTGGTACTCGTTCAATGATAGCCGTGTGTCGTACGCTCAGTACAGCTCCTTCTGTAGTGTCACTCAACGCTTCACTAAAGACACGGCCTATGTTCTCTTCTACAAGAGAATCGATCCCCAGAACAGTGAGAACGAGGGAGTGGATCTCAATAAGTCTATAAAACCAGCAGAAGTAGATCCTCCCCTTCAAGACAGACTGAGACAGCTGGTCAGCAAAGATAATGCTCAATACCTACAG
>Biv55
ATGGCGCTTGTAGATCAGGGGGATCGGGCTTTCTTAGAGCTGGTTTTCAAGTTCATAGATGACAAAAACAGTACGGATGACGTGGACTTCACGCAGCCGCACGTGCGACGATCCCTACGTTACGTCTACCCGCTATTTATGTTTCTTCATGCCTTGGTTGGTCTATTTGGTTTGTGTGGAAACCTTGCAATCATAATTGTTATAGGGAAACGAAGATTATACAGGGACCAGACGTTCCTGTTTCTTGGAAACATCGCCTTTTCTGACATTCTTAAATGTATATTTGTTCTTCCTGTTTCACTGGCTAACTTGCTTATTCATAACTGGATATTTGGAAGCTTCATGTGTTTCTTTCTACCAATGCTGCAATGTTTTCCAATTCATTCGTCAATGCTTACATATCTTATGATCGCTATCGACAGATATCGGCTGATTGTTAATCCTTTCCGGCCCCGCTTGCCCGCAGGGTTGTGCATCATAGGTGTATGGGTGGTTTCTGTGTGTATTGTTCTCCCTTATGCTGTATATATAAAATACATTGACCTGGGTGCCATTCTAGGATACAGGTTTCTCGGTGTTGGTATATGTTACATCAACCAAGAACGACATATCGAGGAATATATCAGAGCTATGTTTGTAACTCTTTATGCCATGCCACTTGCCATCATGGGATTTTTGTGCCTAAAAGTTTCAGCGGAACTGAAATCATTAGATACCAGCTCCATATCTATCCACTTCGAAACAAATTCAAATAACGTCACGTGTACCTCTCGTCTAACTCTCGAAGATGACGAGACGTCTAGAGTTGGATCAGAGGATTCGAACCAACGACATACGGTACGTTCTGATCACATGTGTAGCGATGACGACCTTGACCTGCCAGCAGAAAAGCGAACACATAGATACATTATATCGATGGTGACCTTGTTTGCTATTTGCTGGTGTCCGCTCAACATTCTGATTTTGGTCCAATTCTTCGTTCATGAAAGTGGAAATAACACTGGACATTTTGATATAACGTATACAACATTTACATGGTTTGGTTTCTTGTCAACATGCGTTAATCCGGTATTGTTTGCCTCCTGGAAAATGTCGGATTCCACGAAGGACAAACTGAGGGGTTATTTCAAGTTTGGCATGAAAAGAAAATCCAAAAAG
>Biv56
CAAGCCATAGACATTGGAAGCATTGCCATAAATATCTTGATTGACACATGGGAAGGCCACCTAACACCCCCAGAAGTTGCCTCATTGGCAGATAAGGCTTCAAGAGGCAGGGATCCAGCCATGGTGAGGGCTGCAGCTGACCTAGCTCTCTCCTGCCTCCCGCATGCCCAGGCCCTCAACCCCTCTGAGGTCCAAAGAGCTATCTTCCAGTGTAAGGAACAGAGCAGAGACATGCTGGAGAGGGCCTGCCTGGCTGTGGAGAGTGCAGCCAAAGGGGGAGGAGTCTATCCAGAGGTCCTGTTTGATGTGGCCAGGCAGTGGTTCGAGTTATCTGAAGAGGCTGCCAAAACGAACGAAGCTTCTAATGTATCTCGAAACCATTCTCATCAGGCGGAGCTTGACAGTGACAATTCAAACTCCTCATCCTTGGCGACAGAGAGACAGAGTCCCCTGGGACTCCAAGTTCTTCCCATGTCATCATCTTCAAATCATCAAGTGTCTAATCAGGTCGTGTCCCATGCTAATCCCACCCTAGCCCAACCCATGGTTTTGTCCTACACAATTCCACCCGCCAATCACCACCAGCTACCTCATCAAGCACTGGTCCAGCATATAGGTTACGTCCAGCAGCTTTCTCCATTTGGTCAACAGTTTACCCAACAACATATCCCCATCCATGGCCACAATGTTCATCATCCATATGTCACCTTCCCATACCAAACCCAACCCCCTTTTAACAATCTTCAGCTACAACAAGCTCCCAATGTCTACTCTGCAAATCCTCCACAGTTCCGGCCCCTGGGTACAGCAGTTCAGGTGTTTCCCCAACATTCACATTGCCAGATCACCCCCATTCAGTGCCCCCCATCATCCTCAGCTGGAGGGGCTCCCCAACAGCCAATACACCAAGCGGAAGCTTTGGTGGAGGTATCTTCTAATTCCCCCAGCCCACCTCAACAAGGGTCAACACAGGGTCATCATGGACCCAGTCATCTAGACAACGAGACTCAGTTGAATTATCTCATGGCTTCCTTCAGAGTAGGAATGCTGGCTTTGGAGACCTTATCAAGAAGAGTTCATGATGATAGACCACAGACTAAATATGCTCGCAATCCACCTTATGGAGAAGACGTTAAATGGCTTCTCGGAATTGCTGTGAAATTA
>Biv57
ATGGATGAAAGACATTGGTGGATTGCTGGCAAAATCCAGGAAACATTTAAGATCGGCGGATATGACAACCCAACGCTGTTGGAAGATTTTATGACCGAGGAGACCACATTGAACAAAATCAACCGCTTTTTGAAAGCAGGTGGTCCGTGCAGGTTGTTTTTCTCATGTGCAAAAGCAGATAGCGGCGAGTTATCCACACGGGAGCTCAATGTCACGGGGACGCTGGCTGCATTGAAAGATGCAGATTTAGATAAAGTGAACATTCTGTACTTCTTGCGAAACCGAGTAGATAAAGATGTGGACACGGTCAGGTACGAGAGAGACATTTTCTGTGGGGAACTCAAGCATAATACGATCGAGACGCTGGTCACCCTCCTGTCTGACGTGTACAACCCCCTGATCAAGGCCCAGAAGGAGTGGGGGGAGTGTAACATGGAGGGGCAGACTAACCTGAGTCACAGCATGGACAAGTTCCTGACGGCTCTCAATGAGTCCACGGCCTCCATGCACCACTCCAAGCAACTG
>Biv58
ATGGAATATCGAAATGTCGTGTACAATGCCGCACGTGATGGCAAAATCAACCGTCTGAAAATCTTCTTGGACCACAAGTCGAAAGATGAAGTCGTCAAACTTGTGCATGCTAAAACCAATGGAGCCACTCCTCTTATCATGGCATGTCGTAATGGACACTTAGATGTCGTCAGATATCTCCTAGAACTATGTAAAGCTGACCTAGAACAAGTAGGATGCGTGACCTTTGATGGGGAAACGATTGAAGGGGCACCCCCTCTCTGGTGCGCTGCGGCTGCTGGGCATACCCAGATAGTAAAGTATTTGGTGGAAAAAGGCTCCGGAGTCAACAAAACAACGTTTACCAACTCGACGCCTCTCAGAGCCGCCTGTTTCGATGGCCATATCGAAATTGTCAAGTTTCTAGTAGAGCATAAAGCAGACATTGAAATTGCCAACAGGCATGGTCACACATGTTTGATGATATCCTGTTATAAGGGACATAAAGATATAGCCAAATTTCTTCTGGAACTCGGTGCTGATGTTAACAGAAAGAGTGTTAAA
>Biv59
GGTCAGAATAAAGAACACATGAAGTTTTCACCTGTAGGAAAGTTTAACTATTTTCACGACCATTTGAAGATGCCGCCAAATGACACCCATGCTCGAAAGAAAAATCGAAAATCGGCCATGGCCATAGTGCAGGAACTGGGGTCCGAAAGTAATGCACATGGTCTAGCGAAAATCGCCATGTCACGAAAAACTAAACGAAAAGTGATGTGGTCTCTGCTGGTGATAATTGGGTTTACGGCGGCCGCCATACATTTGTCATTCCTTGTGATAAAGTACCTACAGTACAATGTGGTGGAAGTCTCTGAAATGAAGGATGGAATGCCGGTGGAATTTCCATCGGTAACAATCTGCAACACGCAGGCTTTATCGCTTACCAAACTGAAGGACAGAATGAATGAAACTCCCGATATCAACAACTGGTTTCAATTTATTAGCAATGCAAACTTTGGTGAACACTTCTCGCGAGTGGAGTCTGTTCAGGGATTTTACGAGAATTTATTCCAGGAAGCCAAAAACGTGGGCCATGAAATAAAGGATACGTTACTTCACTGCCGATTCAATCAAAGGCCGTGTCACCCTCACAACTTCACTCGATATTTCAACGGCAAGAACTACTATAACTGCTACACGTTTAACAGCAAGCAGGGGGATCACGACATGCAATATATGCATACCACCGGTCCCCAGCACGGCCTCTCAATCGTCATGGCACTGGACAATGACGACCCTCCGCTAGGGGCATACGGACTCTACAACCAAGAGAGTAACATTGAGCACACCGCTGGACTGAGGGTCCAGGTTCATGCCCCTCAGACGATGCCCAGCCCCATGGATCACGGATTTGACATCCCTCCTGGGTATTCGTCCTCCGTGGGTCTAAAAGCCGTGATGAATTCAAGGAAACCTTATCCTTATGGAAACTGTACATATGACAGACTTAAGAGATACCCAAAATACAGGAATACAATATTCTCCTGTTTCCAGTTGTGTAAGCAAGAGATAGTGATTCGCGAGTGTCAGTGTCGGACCTCCGGACTCCCAAGCACTCCGGAACAGAAAAATCTGTCTTACTGCGGGACGTTCCATCACTGGCAGAACTTATTCCAACAGCTAAGTAAGTCTGGCTCATTCAATAGAACACACCTGTACAACCAGAAACTGGACTGCGAGGTCAAGGTGCTCCATCGTCTCTCTAACGACCGCAGTTACGAGGTCGGGTGTGGATGTTTCCAGCCATGTCAAGAGACCTCCTATCAAAAATCCATCTCCCTCTCGTACTGGCCCCTCGAGTTTAACCAGTACAATGCCTTACAGACATTTTATGGAATTTTAGAAGATTCAAATCGGATAAATAATTCCTTCATGTCAGAGGCTTATTACAATCTTCATGAAATTATTAAGAAATATGAGCCACTGGCTCAAAACATGACTGGAGAAAATGCGGAACAATTATTACATGCCGATATTCCGATGGATGAGAGACGAAAGCAGGCCCGTGCCACTCAACTCATTCATCAAAATCTCCTTCGTTTGAATGTTTATTTAGAAGACCTTAGTGTCATAGAATTTAAGCAGATGGCTGACTATGATATAGCAGATTTACTGTCAGATATCGGAGGAACTTTAGGACTGTGGATGGGGATTTCGATTCTGACAATTATGGAGTTAGTGGAACTCGCGATTCGCCTGGTTGCCATTTTATTCAAATCGGAAAATAGATATCCTGATCACATGGATGACCACAGTTCAGCCAATGGAATTTTAGAACACTCGACAGAGAGGGCGATATACCCCCAAGATACATATGATCCATACACACAGCCTGAGTTTCAGAGTTTTGAAAAAAATGATTACGGTCGGACTACAAACGATTTACCTCCCGACTCGCCTATC
>Biv60
GTTCAGGATTTGCTGGACATGATTCCCGAGGGTGGAGGAATCATGCAGAACGACTTCATCATGAAGTTATGGAAGAGCCTGATAGACGACTGGTTCGGCTGTGGAGCTGTCGTGTACATTGTCACCCCACGCATCGACGAGGAGCGATTATTCCAGATCCTACTTCTCATGATCCGCAACAAAGGAACCGCATTCGGCGTCACGCTGGTCACTCCAGAGAAGGGTCCAGGAGGGGAAAAATTCAAGAAGACCCTGGAAACCACTTCTCGCATGATGAAGAAAACGCGGACCCCCCGCGCCAACAAACGCCTTGTGTCCGACGTGAAAATGCAGTGGGCGCTGGAGAACTTGCGAGTGCACCACGAGAACTTCTCCACGAACTTTGTGGCGGCGTATAAGGACGACGAGGCGGAAGTGCTCACCACCACCGCCCACTTCCACAAGTCTCACTTTCATTCCAACCAGAAAGACAATGTGTGCTACAACAAACTCCCCACGGAGGACCTCAAACGGAACTACCTGTTACCCCTGGGCCTCTCCCTCAACTAC
>Biv61
TATGCCGGACTTTACTGTGAAATTATAAAAGGATTCTCAAAAGGTGCCGGCTACAAGCCTGGTATGAAATTTGACGGACCGCGATTCCGGAATTCTTGGACCGCCGTCTTTTTGGAGGGGTCCTGGTGTTTCATCAACTGCAACTGGGGGGCGAGACACATCAAGTGTACCAAGAACACCACATTCTACTACCGCTCGGACGAGTTCTACTTTGTCACCGACCCAGAAGACCACATTCACCAACACTTTCCGGATAATCCGAAATGGCAGCTTCTTGAATGCCCCGTCACTATTGCAGAATTTATTAATTTGCCTGTAGTAAAGTCTCCGTTTTTCAACCATGGAATCAAGTTTGCGAATCACTATGATTGTACGCAGTATACAAACAAAGGACTGGTTGCCATGCAGTTTAATATTCCAAACTTACTCGGGTTTGGTTATACCTTTGAGGCTAAGGATGCGAGTGTTACTGCCAATAAGCTGGAGGGAAGGGCAATGATTCGGATTATCGGACATAAGGCGATATTTACTGTAGCGCCCCCTAAAGCCGGCAAATATTACTTTACAATTTACGTAAAGGAAGACTGGACCTCTGAATCTTTGCAGTGCGCTTGTGCATTTCGAGTGAAGTGTCGAGAGAGAAGGGAACATATCAAGAGTCCCTTTCCGATGGTGCCGTTCTTTGGCCCCACTCCTCTGATGGCCAAACTAGACATAGCACCACTTACTCACATTGACCCTTTAGTTGTTTACAGCTACGACGATGTCTTTCTGCGATTTCAGATTCCATCAAATATTGCCTTATCGTATACCTACCAATATCACGGACCCTTTCAGTGCAGTATTACAGACTTTCAAAGATACACGTTCTTATCCAAACGTGATCACGAATCTGTCACGTTCCAGATCCGATGTCCGATCATGGGAAAATATGTGGTGTCGGTGTTTGGTTCTGGAAGTGCATCAACCGATGTACCGGAGATCCTGTTCCGGTACCTTATCGACTGCAAGCAACCCGCGAAAGACAAACGTCCTCTTCCGCGCGCCTGCCATCGTTGGCAGGGAAACACTTTGATTGAACCCATCGTCGGGGACGTTCCTCTGGGAATAAGGGTGAACTTCAGGCTCTGTGCTCCCAAGGCACTTGATGTTGCTTTATTAGCGGGGAGCATTTGGCATCATTTTCGAGAACTCCCTGATAACATGTGGATGGCTAATATCTTCACTGGAAATGAAGAATGCAAAGCAAAAATATACGCCAAATATTCTCATGAAAAGTGTAGATTCTCACCACTTGTTGAATTTCACATAAAA
>Biv62
GATTCAAGTGGACAGGTCCTAGATAAATGGACCATTGCCTCCAGAGAGGAAGAACACGTCATTCTGCAGCAGTTTCTACGATTCGGTGAAACCAAGTCTATTGCCCAGGAAATCATCCTGCAAGACACCAAAGAGCATGACATTTTTTTCAAATCTGGCAACCGATCTGACTCTGAGATCAAAAAGTTTATTGAAAGAAATAATCATTCTATGCAAAGCTACATGAGATCTTTTGAATCTCGACATTTATTTGGATCAAGGATCCCATTTGTACCCATGGACAGTCGCCTGTTGTCCCCAGCATCTTTATCCAATTTCTCACCTCCTTCTTCTAGAGAGCTGCGCCCTGCTGTGGTCACCGCCGGGATGACATCATCCAGTCCTAGCTCTGGCTCTCCTTTGGGAAGACTTCAAACCATGCAGCCATTTGATTACCGCCGGGAACAGGGAAGTCCTGCACTCAGTCCGGTTATTCCGGACAAGCGATCCGGATCCTCACCGAGTCTCAGTCCGAAGAACCTCAGCTCCACTCCCCCTTCTTCCCAACCTGTGACTCCCCCATTTACACCAATAAAAGGACTGGAGAATCAGGACCAGTCTCCCATGTCACTGACAAAGATCCCCATGACATTACCTATACTCCCACCAAAGGACAATCAGGCCATCAGTGCAATTGATTATTCTACCAAGGATTCACCTGTCTCACCCAACTCTATTTTCTCTGATAGAAAGCTCAAACACATCAGAAAATCAAACAACCCTGTAAAACGGCAATGGAATCCCTCCCCAGGTTTTGGAACTACATTGATTGGACCAAATGGAAAGAAGCGTGTTCTGTGTACAGCTTGCAACAAGACTTTCTGTGACAAAGGAGCATTGAAAATTCACTATAGTGCAGTTCACTTGAAGGAAATGCACAAATGCACAGTGGATGGTTGCAACATGATGTTCAGTTCTCGCAGAAGTCGAAACAGGCACAGCGCAAACCCCAATCCTAAACTGCACATGCCCCAAAAGCGAGTCAAAATGTCAGAGAGCAATTCATCTTTGAATGACGATTCAGACAAATCTTTGGCTTGCAGTCCCCCACCCACTATGGTGATGCCTCCAACTCTGGGACCACATGGAACAATTCCACCAATTGATGGCAAAGACATTCATCCAGCCAGCCAGGCAGCTTTCTATGCAGAACTCAATGCACATTTGTCAATGTTTCCCACTCCAGAAAAACGATACAAACTATTTCACAATGATGAAGGGCCAAAGGATTTCAGCATGCTCCACAATAGGGATTCAAAGTTAGAATCTGATGGGGAGAGCATGTCTGATAAAGAGGATAGACAGAAAATGGTCTCACCAACTCAAAGAGCCAGCAGAAGGAAAAACAATATTCCCACCCGCTACAAACAGCCAACAGAAAACTACTCAGACGACAACTCTGACGAAAAAGACTCACCGAAAGAATGTATTGATAATGGACGGTACTATCACAGAAGAAGCAAGATAGCAGACTCGATTGAAAATGAGAGATCCTCCAGTCCCCAGTCTCAGAGGTATTACCTCAACCTCTCCTTGGCAGAGGGTGATGCTTCAGACAAAAAAGAAGATGATGAAAGTCCTTCAAGGAGAGACTTTCCCAAAATTGTTTCTCTCCTGTCCAAATCTCCTGGCTATGACTCTCAAGAGGCATTAGATTTCTCAAAGCCAAAAAAAAAGGTTGAGGAAGAATCAGAAATGGAAATCGACTTAAATGCCACTGAAAATAAAGAGACAGACATTGATAAATCAGATGATGATTTTGAAGAGAAAGGGGACCTAGAGGAATCATTTGTATGTGACAGATGTGAGAAGACATTTTCTAATGATGCATCCCTGCAGTATCATATCAAGACCATTCACAAAAGTACTAAAACCAACAAGACCACATCAGAATTCTCAAGTCGCAAACGTAAAATCTCAAGAACAGAGGATGAATCTGAAGGGAAGATGGAAGAGAGAGAAAGCAAAAGAAAGGAGGATGAAGAAAACCATCAACCAATTAAATGCAACGGAACTCAGAGCAATGGAAATGGATTGTTACAGGAAATAGAGGATGCTGGGAAGGACAGTGAGGAAGAAGATCGCGACAGTGGGACAGAGTTAAATGAGATTTGTCTTGAGGAAAACGAGATTTCAGTTGATTGCCATATCTGTGAGTCCAAATTCAAGGACAATCTAGCTCTAAAAGAACATTTTGAAGTCAACCATCCAAAGGAAATGTTCAACTGTACAGTCAAAGGATGCGAAAAGATCTTCTCAACACGAAAAAGCCGAAATAGGCACAGTCAAAACGACAATTTGCATCGACATCTGTGTTCAGAGAACCAGAATAGAGTAGTG
>Biv63
ATCAAGATCTGGAACGAGACTGTTTCCAATCTAACATTGATGGCGCTAGGTTCATCAGCTCCTGAGATTTTACTCTCGGTGATTGAAATCTGTATTAACAATTTCCAAGCTGGAGATCTTGGTCCTAGCACCATTGTAGGCAGTGCAGCTTTTAACCTTTTCATCATCACTGCCATTTGTGTATACTGCATACCTGAGGGTGAAAATAGAACCATTAAACATTTACATGTATTCTTTCTTACAGCTACTTGGAGTATTATAGCCTACCTCTGGCTTTATTTTATTCTATCAGTCTCATCTGTTGGGGTAGTACACATATGGGAAGCTATTGTAACATTGCTTTTCTTCCCAGCAACCGTTATAACTGCATATATAGCAGACAAGAGGCTCTTTCCATATGCATTTTTGTCTAAAAAATATAGATCAAGTCGACACAAAGGCATGGTGGTGTCATCGGAGGGAGATCATGAGTTAGCAGACGGCAAAGCGAACCATCATGATGAGGTTGTTTTCAAAGGTGTCAGTGAAGAAAGTGATATTAAAGAAATCAAAGAATTTGAAGAACACAGGAAAGAATACATGGACATTCTTCGTGAGCTGAGAAAGAAAAACCCTAATGCAGACATGAAAACACTGGAAGAAATGGCAGAGTACGAGGCAATCAATCGTGGACCAAAGAGTCGAGCTTTTTATAGGATTCAGGCCACTCGTAAGCTTACAGGAGGTGGAAATGTTGTCAAAAAGAGCAAGATCGAGCGCAAAGCAAGCCTTGATGATGTGAAGATTGAGGTCAAAGATGATTCGACAACTAGAGTATACTTTGATCCAGGACATTACACTGTGATGGAGAATGTTGGTACATTCTATCTCACTGTCACCAGAGAAGGGGGGGACTTGAACAAAACTCTTTATGTTGACTACAAGTCTGAAGATGGAACAGCAAATGCTGGATCAGACTACGAGAATGCAGAAGGAACAGTAGTCTTTTATCCTATGGAAACTCACAAACAATTTCCAATCACAATCCTTGATGACGACATCTTTGAGGAGGATGAGCATTTCTATGTTCGTCTCAGCAACTTGAGAACCGGGGACTCCCAGGGTATGTTCGACAGCAATAACAGTGGTGCAGGTGAGGTTAAACTGATACCCCCATTTGTGGCCACTGTCATGATTTTGGATGACGACCACCCAGGAATCTTCCATTTTGAGGAGAAAGAAATGAATGTGCCGGAAGCCATCGGTGAGGTCGAGATTAAGGTGGTAAGATCATCGGGAGCCCGAGGGACGGTCCGAGTGCCCTACTATACAACAGATGGGTCGGCCAAGAAAGGAAGGGACTTCGACACAACCGACACAGAAGTTATCTTCCATAACGATGAAACT
>Biv64
AACACAGCTCTGCATGATTGTGCCGAGTCAGGAAGCTTGGATATTATGAAGATGCTGCTCAAATTCAACGCAAGAATGGAAAAAGATGCGTACGGTATGACTCCTTTACTAGCGGCCAGTGTGGCAGGATATTCCAAGATTGTGGAGTACTTAATCACCAGGCAAGATTCTGAAAGGCAAGAAAAAATCGACGCACTAGAGCTTCTAGGAGCCACTTATGTGGATAAAAAGAGAGACATGTTAGGCGCTATTAGTTTCTGGAGATCTGCAATGGAGGAGAGATATGCTAGCCCTCATTCCCCAGTGCCCAAACCCCCATCTGGTTCTGAAGTTGCTGCATACGAAAATGCAAAAGAAGTGGTGTCATTAGAACAACTAGATGAACTCGCATCTGATCCTGATAATATGAGGATGCAAGCACTGCTAGTTCGTGAGAGGATTTTAGGTCCTGCCCATCCTGATACCTCATACTACATAAGATATCGAGGAGCCCTTTACGCGGATATGGGAAATTTCGATCGCTGCATAATGCTATGGATGTATGCCTTAGACATGCAGCAGAGTGTGCTGGAAGCTCTCAGTCCAATGACTCAGAGCAGTTTTCTGTCTTTCGCTGAACTGTTTTCCTTCATGACGACGGAGTGGAGAAACCGACCTGCTCACCCCGTGGCGTTTCGAGACATCATGGATGTTTTACTGCGTGCTATCAAAGAACTAGACCAAGGTCAAAACCACCTTATGAAAGTGGCAATACCTGAACGGGATCTTAGTCACTTCAACAAACTACTCATCATAATAATGCATATTCTGTGTCTGATGTGTCGACTTCAGAAATCGTTGAAACCAGAGGAAGAACATGAACTGAAGCAAGTTGTGTACAAACTTGTACAGATGAATCCACGTGGCACCAAAGGCTACACCCCTCTCCACCTCGCCTGTTCAAAAGATACCACCAACGTTGGAAGATATCCAGTCTGTTCTTTCCCTTCAGCAGAAGTAGCTCAACTTCTGATCGAGGTTGGCGCCAATGTGAATGCTGTTGACGTTGATAAGAATTCTCCGCTGCACATTGCTGCAGCCAATCGGCCGTGTCGGTCGGAAGTGATCCGTACCTTGTTGAAAAATGGTTCCCATCTGGACATGTGTAACGGTGACAGAAAAACTGCTATGCAATTGATACGTGGAATGAGTATTAATGACATAGTTTCGCCACTGAATTATTTATCCCTTCAGTGTTTGTCTGCCCGCAAAATAGTCAAATGTAATATTCCCTATAAAGGTCATATTCCTCAGAAGTTGGAGTCCTTTATAATGATGCAT
>Biv65
GTCCATGCATACATCATCAGTGAACTCCGAAAAGATATGCCTTCCATGTTCGGAAAGGACAACAAAAAGAAAGATTTGATCAAGAATCTAGGAGAGGTTTATGCTAGAATACAGAGAGATCACCAGATTTCACTTGGAGATTTCCCAGACATGAAGCGCATGCAAGAACAGCTGACGCATCATGACTTCACCAAGTTTCATGCCCTAAAACCAAAACTTATAGAAATCGTTGACCAGATGTTGTCTGTAGACATAGCCCGTCTGATGCAGATGATTCCAAACGAAGAAGCTGTCATGTCCAGAGAACCGCAAGTCAAAGGTGGAGCGTTCGATACCATGAACCAGAGCATGTTTGGGTACGGGCGAGGCGAAGGAGTGGATGAAGGAAGAGGCGAGCGAGAATGGGTGGTGAACCAAAACAAGATGGATTATGACGAATCCTTCGACAAGCTGAACCCCATCAACGGGAAGATCACCGGAGCTGCAGCCAAGCAGGAAATGGTCAGGAGCAAGCTTCCCAATTCTGTCCTCGGCAAAATCTGGAAACTGGCCGACATCGACAAAGACGGAATGTTGGACATGGACGAGTGGGCTTTAGCAAATCATCTGATCAAGATCAAGTTGGAAGGCCATGATTTACCGGCCGATTTACCCGATCATCTTATCCCTCCATCCAAGAAAAAGGAAAAATTT
>Biv66
ATGGCGACTTCCTTACAGACTTTCTCTTCGTTAACAAACGAAAGTGTGGTTAATGGGACTACACAAGCTGCATTTTACGACTGTGACCTCAACGGTACCAGAAATGAAACGGCGGTCGGAGACGAGTCAATCACTGCTAAAACTGTCATTTTGGTAACCTCCTACTCTTTGATTTTTGTTGTTGGCTTGATCGGAAATGGACTCGTTATCTACGTCGTCTTACGATTCGCCAAAATGAAGACTGTTACTAATTTGTATATACTGAACTTGGCTGTTTCCGACGCCCTGTTCCTGGCTAGTTTACCTTTTCTCATTGTAACTACCATTTTAAAACACTGGATTTTTGGAGCAGCAATGTGTAAAATGTACTTTGTGTTATTCTCAATTAACTTCTTTGCGAGCGTGTTTCAGCTGACAGCGCTGAGTGCTGACAGATACCTCGCCGTCTGCCACCCTGTGAGGTCCTCCAGATATCGCAACACTACCATCGCTTTTTTCATCTGCCTCGTCATGTGGTCAGTTTCATTCCTCGTCATGCTTCCAATAATTCTTTACTCATCAACGACACACGCTGACCCAACAAGCAGTCGTCAGACCTGTACTATCGTCTGGCCGGATGGTCAACCAATACCAGCGGACAAGGCATTCACTTGGTACACGTTCCTACTGGGGTTCCTTATTCCAGTTTCACTGATATCGGTCCTTTACATTTCCGTAATTTTACGGTTACAGAACGTAGGCCCGGCGATCAAATCTAAAGAGCGAAAGCGATCTCATAGGAAAGTCACAAGAATGGTGTTGGCAGTCATATCGGTGTACGTTGTTTGCTGGCTACCTTACTGGGTGTTCCAAATAAATCTGACTTTTAAAAAGAATGACATAGAAGAGTGGGAAATTTATCTTTTTAACGGTTTGACCGTCTTACAATTTGCCAATAGTATGCTAAACCCACTACTGTACGCTTTTTTGAGTGAAAATTTTCGTCGCAGTTTTGTTAAAGCGTTTCAGTGTGCATCGTCCAACGACGTCAACAAAAGCTTGTGTCATGAAAATAGCGTTTTTCCAAAGTCAAGCCAAAAGAAAAGCACAACAATGGAGGACAAGAAGAAAGCCGAAAAGTTCGAGATGGCCACAATGATAACCACTACAGACAATGGAAACCACCGACCAAAAAACGACAGCGCCAGCTCTTTGAACGATGGTGATGATGACGGCCTGTATGTCGATAAAGAGAGTCAGACATTGCAAGAAGACGTC
>Biv67
TGGGATGCTGCCAGAGTGTACAATGGCTACCATCTCCCAAGTCCCCGACTGGTGTCTTCCTTCTTGATGTCCACTGACCATGTGACAATGGATGAACACAGTACCCACATGTTGATGCAGTGGGGCCAGTTTCTGGACCACGACATGAGCCTCACCCCTCAGTCTGTCAGCAATGCTCGTTTTAGTGATGGCCGCTTCTGCAACGAAACCTGTGAGAACCAGTATCCATGTTTTCCCATCAGGGTTCCAAGGAGTGATGCAAGAATTCAGCATACAAATTGTTTGGGATTTTCCAGAAGTAGTGCCATATGTAATTCAGGGAGTACCTCAGTGTTTTACAAGACTTTTGCACCTAGGCAGCAGATAAATGCAATCACTGCTTTCATTGATGCCAGTTCTGTGTATGGAAGTAGTGACTTCGAAGCTCAGAGATTGCGAGAGTTTTCAAATGGACGTGGACTTTTGAGGGAAGGTGTTTTGTCAAAGAACAACAAGAGGCTATTACCGTTTGACACTGGAAACTTTCTTCATCATTTTGACTGTCAAATTGAGCCGAGTAAGAGACATGTTCCGTGTTTCCGAGCTGGAGATAATCGTGTGAATGAGCATTTAGCTCTCACTGCAATGCACACACTGTGGGTCAGACACCATAACTACATTGCCACCGAACTACATGAAGTCAATCCACACTGGGATGGAAATATATTATACCATGAAACTAGGAAAATTCTTGGTGCCATGATGCAGCATATATCTTACAAGTTCTGGCTACCTCAAGTTATTGGAGAATCGGGGATGGCAACCCTGGGATCATACAAAGGTTACAACCCAAGTGTTGATCCTTCCATTTCCAACGAATTTGCCACTGCAGCATTCCGATTTGGTCACTCTCTAGTTCAACCCATCATGTTCCGACTGAACGAAAGTTTTGGACCCATACCGGAAGGAAACCTACCACTACACAAGGCTTTCTTCTCGCCATACAAAATTCTAGAGGAGGGAGGCATTGACCCCCTCTTGAGGGGACTGTTTGGGGTGGCAGCCAAGAAGCGGATGCCAGAGGAAGTGATGAACAAGGAGCTCACAGAGAAACTCTTCTCCCTGGCTAATGCTGTGGGTCAGGATCTGGCCTCCCTTAACATCCAGAGGGGAAGGGATCATGGGTTGCCCTTTTACAACCACTACAGACAGATCTGTGGCCTGTCCAAAGCCACTAGCTTTGATGACCTGGCCACTGAGATGCCTCAGCGCAGTGTCAGAGACAAACTGCAGGCTCTATATGGACATCCA
>Biv68
GCTGACGGTAATTACGAGGTGACGTTGATGACGAAGGCTATCCTTCACCCTGACGGTAAGGTGGTGTGGGAGCCACCCGCCATTTACAAGAGTTCCTGTATGATCGACGTGGAGTTCTTCCCCTTTGATATCCAACAGTGCATCATGAAGTTCGGATCGTGGACGTACGACGGGAATCAAGTAGACCTGGTCCATCTGTGCGTGTCCGAGAGCACGTCCACGGAAGTCATCCGTAAGGGCATCGACTTCCGGGACTTCTACCCCAGTGTAGAGTGGGACATCCTAGAGGGGTCCGCCCAGAAACACTACAAACGTTACATCTGCTGTCCGTCGCCATTTCCGGACATCACTTTCAATATCACAATGAGAAGGAAGACGTTGTTTCATACAGTCAACTTGATCATTCCCTGTGTCTCCATATCATTCCTGACGGTTCTTGTCTTTTATCTCCCCAGTGACAGCGGCGAGAAAATTACTCTGTGCATTTCAATTTTGCTGTCGTTAACTGTGTTTTTCCTTCTTCTGGCCGACATAATTCCGCCGACATCGATTGTGGTGCCTCTGATCGGCAAGTACTTACTGTTCACGATGATACTCGTGACTCTCTCTATTCTTGTGACTGTGATAGTGCTAAACGTTCACTTCCGGTCGCCGTCAACCCACACGATGGCGCCATGGGTCAGAAGAGTGTTTTTAAATGTTTTGCCGCGCTTATTAGTAATGCGGCGACCAAACTTAGAGAATGAGCACAGTACCGGAAGAGTGATCAGAACTTGTAATGGCGTGGAGATGACGCAATCATACAAAGATATGATTCGTCGAAGAGTAGAACAGAGGAAATTCGAGAATAGCAATATTTTTCATGACCCTGTAGAAGAAGAACTAATTAGTGCAACTAAAGAAACGGAACTGAGCGTGCGTCGACGTCATAAACCAGTTCCCCGGGAGATCAAAGACGCAGTGGATAGTGTTTGCTTTATTGCTGAGCATCTGAAAAAAGATGACAAAGAAAATTCG
>Biv69
ATGCCCCGGGGATTTCTCGTCAAAAGGACTAGCCATGGAGGAGCAGCATCGTACCGGGAGAGAAGAACGTCCGAGGAGGACCGATTGGACCTGGAGGCGGACATGACAAGGTTCGGATCTCCGGACTCCGGATATTGCGCAAGTCCTATAAACTTCTCCAAGGATATAGAAAACAATAATTACGAGAAGCCGCGGTCCTCTCCCCTCTCTGTGAGTACTCAGCAACTTTATTTTTCAAGTTTTGAGCAACTGAGTGTTAATTCTCCAAATAACGAGAATTCGGCACCCAAACCTGTAGACCAAAGCAGTCCAAACAAGAGAAGAAACGAAAACAAGAACAAACCTATGAAAAAACCAAAGGCGGCCCGAAAAATCAACTTTGATGAGGACACGACGTCCCCTGTCTCGGGCTGTATCATTAAGCACGTTTCTCCCGAGGACGAGGGTACGGTTATTTACCACGGGGACATAGACAGCACGTACAACTTCGTAGAAGCAACTCCAGAGGCGCGAGCCGAGCTGGAAAGAATCGAGAACAAGATTGGCGACTACATCTGCCAGTTGTGCAAAGAATTTTACGAGGACGCGTTTCAGCTGGCCCAGCATCGGTGTTCCCGCATAGTGCACGTGGAGTACCGGTGTCCAGAGTGTGGCAAGGTGTTCAACTGCCCGGCAAATCTTGCGTCCCACCGAAGATGGCACAAACCGAGACCAAGCCCGGCAAGTTCCAGGCCGAGCGCTCCTGCCAAAATTCTTCCCTCAAACCAGAATGAAAACAACGCAAACACGATGGAACCCAAGAACGACAACTCCATGTTCTTGGTCCCGACGGATCTCAGTGTCTCCAACGCTGAGGGACAGTTCAAGTGTGAAACGTGCGGCAAAAAGTTCCGCCGCCAGGCTTACCTGAGGAAACACAGACAAGTTCACAACGATTCCGGACAGATCGCACGCAACGACAATTCTACACGACCCGAAATCCTGCACATTAGCAACATGAACGAGTTGTCCAACAAGGAGTCGCTGCGTCGCGATGTCGTCTCGCCACAGAACGCATTTGAGAGTTTGCAGACGAGAGTTGCCGACATGTACGTGTGTAAGTACTGCGAGAGTTCGTTCAGCAGTTCCCCCGGGCTGACCCGTCACATCAACAAATGCCACCCCTCCGAGAACCGCCAGGTCATCCTACTCCAAATGCCCTCCACCCTCCCCCGCCACATG
>Biv70
ATGGCAGACAAGGTTCTTACGATGGATTCTGTGAATCCAAATATTGTGCAAATGGAATATGCTGTTAGAGGCCCTATAGTAGCCAGAGCCACTGAGCTAGAGAAAGAGCTTGCAAATGGTGCCAACAAACCATTTACATCAGTGATGAAAGCCAATATTGGAGACTGTCATGCTACAGGTCAAACTCCAATTACATTCATCCGGCAAGTTCTATCTGTGTGTGCATACCCAGAAATGTTGGAGACCTGCAATTTTCCCCAAGACGTCAAAGATAGAGCCAAAAGGCTGTTGGGAGGCTGTAAGGGAGGCAGTATTGGATCCTACTCAGCAAGCCCAGGGATTGATGTCATAAGAGAGGATATCGCAAAGTATATATCTGAAAGAGATGGAACACCGAGCAAACCAGAGGACATAATGCTGTGCACTGGAGCCAGTGATGGGATAAAGACAATTTTAGCCATGTTAATGACAGGGAAGTTGGGGAAAGAGCGAGCTGGCATCCTGATTCCTGTACCCCAGTACCCACTCTATTCTGCAACCCTCACTGAGTTTAATGCATATCCCATCCCATATTATCTGGATGAGGAGAATCACTGGGGACTTGATGTTAAGGAATTAAAGCGTGCCCTCAATGAAGCTAAGCCAAACTGTGTTCCCAGAGCTATTTGTGTCATAAACCCAGGTAATCCAACAGGGCAGGTGCTTACCAGACAAAACATAGAAGATGTCATCAAGTTTGCTAAACAGGAGAAGCTAATGGTGCTAGCAGATGAGGTCTACCAACACAATATATGGGGAGAGGGATGCAAATTCTTTTCTTTCAAGAAAGTGCTTTCAGAAATGGGTCCTGATTATAACACGATGGAATTGGCATCTTTCATGTCAGCATCAAAAGGTTTCATGGGCGAATGTGGTTCAAGGGGAGGTTATGCAGAGATTGTAAATTTACTCCCAGATGTCAAAGCCTGCCTCATGAAATCCATCTCAGCTAAGCTCTGTCCACCAATTGTTGGTCAAATTGTCATGGATTGCATCACAAACCCCCCAAAACCTGGAGATCCTTCATATGAGCTATTCAAGAAAGAAAAAGACAATGTCTTGGCTCTTTTGAAGAAAAAGGCAGGAATGGTGACTAGTCTCTTTAACTCGATTGAAGGCATCAAATGCAATGAAGTTCAGGGTGCTATGTATGCTTTCCCACAAATTTTCTTACCTCAAGGTGCAGTGGAGGAGGCCAATAAGAGGAACCAGACTCCTGATGCTTTCTACTGCTTCCAGTTGTTGGAGACAACGGGGATCTGTGTGGTGCCAGGAAGTGGGTTCAGACAGAAGGAGGGAACATACCATTTCCGGATAACAATTCTTCCCAAGATCGAAGAAATGACCGATGCCTTAGAGCGCTTCAAAGAATTTCACCTTGCTTTCTTAGCTCGATTCAAGAAC
>Biv71
CACTTCCAGGAGAAGGTTTACCAAGGCTTCTCGATGAAGTTTGAATTTAACTCTGATGGATACCTCGCAAACAAAAACTACAGGATAAAGGCACTGAAAGGCGTGGTGGGTCGGTCAATCTGGGAGGACGTTGGGTACGTCCACGGGGAAATTGCCCGCCCCCGAGGAATTCTATGGCCCTCTGAGCCAGACTTGGATATCCGGAATGGACGAGTTCGATACCGCGTTGTAACAAACCCAGTCAAACCATTTGTGATGGTAGAGAACGGGATAGAAGACTCAAATCAATGCATCCAGAGCACACCCTGTATCCAGATCCTGGTGTCTGACGAAAATCAGACGCTGAATGTCTTGCATAACTACGAAAACATCAACGACTCTTCCAGCTTCCAACTCAAGTGTTGTCGTGGCTTTGCAGTAGACCTGTTGAATAAACTCGCGTCCGATCTGGAATTTGAGTACGTGTTATACATTGTTCACGACACGACTTACGGGAAAGAGAAGAACGGTACATGGGATGGGATGATGAGGGACCTGACCAATGGTATCGCCCACATGGCCATAGCAGCATTTAGCATTACCGGAAATAGACTGCGCGCCATTGATTTTTCCTACCCGTACTACTTTTCACGTTTTACAGTCCTGTACACTCAGCAGAGCCAGAAGACCTACATGTACGCCTTTCTAGAACCATTTTCTCCTGAAGTTTGGTGCACCATATTTGTCAGTGCCAGTTTATCAGCCTTGGGCATGTCCATGTTTGAATGGAACAGTCCGTTTGGTTTGAATCCCTGGGGCAGAAAACGTAAACAAAATTACACCATAGGATCGGGCATGACCATGGTCTACTCGCTGCTTTTTGGCCATACGGTTAGTACGAAGTCCCCGAAATCTTGGCCGAGTAAAGTTCTTCAGAATTTTTGGGCGTCTGCGTGCATCTTCATCATCGCCAGCTACACAGCCAACTTAGCCGCCTTTTTGGCAGGAAAACACAATGGGATTGATTATAACAGCGTGTTTGACTCAAGA
>Biv72
AAGTCTATCTCAAACTGGGAGGTGATGGAAAAAATTAAACGCATGGCCAAACCTCACTCCTTCGTTTCCCTGAAGATTATCAAAAGCACAATGGAGTTTATGAGATTGGAAGGAGAGGCAGAAACAAAGACGGAAATCAAGGCCATTATTCAGTGTCTGGATGGCAGGACAATAAAACTGAGTGGCTTTCCTGAGGTTCTGAAGGTCAAGGCAGCAGAAGCCAAGGTCAGTCACCCTTCACAGCACGACTGGGACTCGTTCTTCAGAGACGCCAAAAACATGAATGAGATGAAACCAGGAGAGAGACCAGATACCATACATGTTAAGGACCTACCAACTAAGTGGTTCTCTCACAGACAGAAGGACAGACCCAGTGAACAGGTGGTCAAGAGAGTGTTTGAGAATTTTGGGGAGGTGCGGTGCTTAGACATTCCTATGTTGGACCCATACAGGAAAGAAATGACTGCAGTTAAATCCAATGGTCTGCAGACTTTCAGCTTTAACACAGGGATTACTTTTGATTTGTATGTTCAGTATAAAGAATATATAAGTTTTGTTAAAGCTATGGACTCACTGCGAGGAATGAAGTTGTTATACATAGCAGATGATGAAGAAGAGAAGGCATATACATCTTGCATTAAG
>Biv73
ATGGCAGTTCCTCTGATTCCAAAAATCAAGGGCATTCCCACCATATTTGGTGAGGTTTTGGAGAGAAATGTCACATTTTGTATTGACACATCAGGGAGCATGTACAAGGGACTGGATGTGGTAAAAGAGCATTTGGTAGAAACCTTGTTAAAGCAGGCCAATAAGCCCAACTGTATGTTCAACATCATAGAGTTTAACTCTGAAGTCACCCAGTGGGCTGATAAGATGGTGAAATGTACACCAGAAACTGTGGCAGTGGCAGCCACATGGGTGAAAAAACTTAGTGCTAAGACTGGAACTAACACACAAGGTGCTCTATTGACCGCGCTCTCTGACAGAAACTGTGAAGCCGTATATATAGTAACAGACGGTCTCCCAGATCAGCATCCTCAAGACATTTTAGATCAAGTCGGATTGGCTGGACACAACCGTCCGATCCATTGTATATACTTGTGTTCGGAGGATAACACGGATCAGGTGTCCATCGAGTTTCTGGAAGATTTAGCCGTGGAGTCGTTCGGATCTTTTCACATCGTTACTCTCACTGTTCACGGATGTGTGGAACGCATCACACCCATCTACCGCGCGGATCACGCTCACGAGAGAATCATTAGAACCATGAACGGAACTATCCATAACTCCACCAAAAACTGTGGAGTATCCACCACACTTTTAGTTGACCCAGAGGAGAGCCTTCGCCTCACCCCCAGGGTGTCCCTTCTTGGCCATCCCCACCCTGTACCTGATCCCCTGGGGTACCCATACTGGGACACGTGGAAAAACTGGTTTTTCCACCCCTATAGGTATTACTATCCACATGGGTGGAGTCGATACAGACCTGCTCGTGGATGGCTGAAGGCTCAGGACCAGATGATGAGTTCCATGGAGAATTCCTCGGTCTCTCCGGCTGCCGGAGCACTGCTGATTGGAAAGAAAGTTTTAGCCAGGAGGATTGATGATGGATACTTCTACATTGGAACTGTCCAAAGCCAG
>Biv74
CGCGTCCCAGAAACGTTCACTATGGCGTCCAGTAAAGATGGTTCGTCATCGGATGGTCCAAGAAGATGTACACAACTGTTCGCCCTCAAAGTGACAGCCTTCGTCTCTTGTGTTCTCTGTGTACTTTTCATCGCCGTAATCATCGCTCTGGCTGTCATCAAATTAGAGAGACCAACTTGTGCCCCGGGGTACAGCGTGATTCCTCGTGACTTGGAAAATCCGCGAGTGTTTGATGGACTGACCCCTCGGGAGTACATTTCAGCACGTGACTACCTCCTCAATGTGAAATCATTAAACCTAGTGCCGTTCTCGCAGGCATCCATCAACAGTTCTTATATCTACATGATTGACCACCTCATGCCTTTAAAGGACACAGTCTTAACATTCTTACAAGGAATAAGTAAACAACCTGAACGGACGGCTAAGGCGATCATCATTCGAGGGGATATGACACCGCCTAGGGTGGAGGAATACATTGTTGGACCATTACCGTACCCCACCTACCACAAACTAGTGACCAATCCGTCCTTTACTAAATCCAGAATTCCGTACAGTGCCAAACCCGTTGACAAAATAGAATATGATGTCTTATACTCAATGCTTTATAATATATCTGTTGATTTGTATCCGTTGATGTACGGGAGTTATAAATTGTCGTATCATAATTGTACTAAAGGCGTGGACTGCTTACTATGGTGGGATATAGCCCCCAGAGGGCGCGTCAGCGGAGAACGCAAGACATGGTTCTGGTCGTTTCGAGACGTTGAGGGCTTTTACCTGCACCCGCTGGGCCTAGAGATCCAGATAGATCATGAATCGACCAATGTCAAAGAATGGAAAGTGACCAAAATAGTGTATAACGGACAGCAGTTCTATGAGGTGGACGACCTCGTCACGCGGTATGGCGGCGTCAACCTTTTACGTAAGATAAACTATGAACCCCTGGGTGCTAAAGAATACCTGTACTCGTCGTATAACCGCCGTGGAAAAAGTGAGATGCCCGACCCTCTACAGGGTCCCAAGCTTGTGGAGCCCGACGGGCGACGGTACCAAGTAGATGGGCAACATGTCTCCTATATGCATTGGGACTTTGATTTTAAAATGAGGCCGTCGACTGGGCTTCAAGTTTTTGATGTGCGATTTCAAGAAGAAAGAATAGCATACGAGATATCGCTACAGGACGCCGTAGTGTTCTATTCAGGGTACGGCCCCGTTCAAGGGACGAGCATGTACTTCGACGCCTCATGGATGATGGGCGCGACTTGTAATGAACTGGTTCCGGGCGTTGATTGCCCGGAAACAGCGGTGTTCCTTGACGCCGACTTCTTGACCAATACACAGGATCCCTGGAGGATTCAGAACTCTGTGTGTATCTTCGAGAATACGGGAAACATACCACTGCGACGTCATTACACCAACTTTCCCGGGGGATACTCGGGATATGCCGGTTTGGTGGACTACCATCTCATTGTACGGACCATTACCAATATCTGGAATTACGATTACATCTTTGACTACATTTTTCATCAGAACGGCGCTGTACAGGTAAGAGTGTCCGCCACAGGTTATGTTCAAGCTACTTATGCCCTGTATGGAGAGAGGAAATTTGGGTATCCTATTTACAATGACGTAGTGGCTAATATTCACCAGCATCTGTTCAACTACAAAGTAGATCTTGATATAAACGGTGTTCAGAATAGCTACGCTACACTCGATGTATCTACACATAGAACGGAAGTGGCCTGGTCTAAAGGAGTTCACAAAACAGAAATGGTGTTCGAGAAAAATATTCAAGAGAACGAGTTGGACGCTGGTCCTGGACAACTCAACAACACGAAACCAAAGTATGACGTCATCCTAAACATGGATGCCACCAGCAAATTCAAGTCGGAGCGTGGCTATCGAATTCTCAATCATGGAATATCTAAGTTTATTTTACAGGAGAACGAAGCCACGAAAGCAGCAAACTGGGCGAAATACCCGCTGGCCGTTACAAAATACCACGACTTTGAAGACACCAGTAGTTCTATATACGCTCAAAACGACCCTTGGGACCCACTGTTGGATTTCGATAAGTTTATACAAAATAACGACTCCATTGTGAACACTGATATTGTAGCGTGGGTGACAATGGGTCTGTTACACATCCCCCATACAGAGGATGTCCCGTCGACCACCACGGCCGGAAGTCAGGTGACTTTTTATCTACTTCCTTTCAACTATTTTACGGAGTGTCCTAGTGTTTCATCGCCAAACACTGTAAAGATAACTCCAAAACGTGAAGGGGGAATTAACCTGAACACACATGGAACTTCCTTTGAATCAACTTGTGTTCAGAAATCAAACGGACCCGACAAGTACGATGGCCGCTTACATGACGTAGAACTA
>Biv75
ATGAAGCATGAAGTAAAGCGACTCCAAGAAGAGGCAGACGACCTAAATGTACAGCTGGATGATGCTGTCAATTTAAAAAAAATTGTGGACAAAAACTACGAGGAAGCAATCGCAGCTCTCCAACATGAGCGAGAGCAAAAACACGCCCTCAAAAAGGAACTGGACACCAGGCTTAATCAGGAGTCCATGTTTAATTTGAGTAACCTCGCTCAGCTGGGGGGTCTCACAGAGGGGCTACCCAGGTCGATGCATCAAGACAACGGGGTCGCCCCAGAGGAGGACGACAGTGAAAATCCGTCCCTGCGAAGGTTACAGGCAGATTTCAAGAAGGACGACACAAAGTCACCTGTCAAGCCTGGGCCGGGTAAGGTAAATGACATTCTGAGTGAGATTCAGGAGAACGAGGTGAAGAAGTTGGAACAGCTATTGGAGCAGAGTGAGTCCGAGAAGTCGGAGCTTCAGAATGCCCTCGAGGAGGCTCAGAAACTCATTGAGGACACACAGAGGGACCTCATCGAGCAGAAGAGTCGGGCCGATCAATTGAAGGCCCAGATTTCCTCTGTGATAAGTTCCCCGGAATCTCCAGGAGTGGAGGAATCTTTGGAAGAACTTATTGCTAAGGAGAGCGATCCGGAGAAGAGGGCTCTGCTCGAGATGAAGAAGAACTTGTTCTCCAATGAGAAGAAATACTCAACAGCTTTGTCTGAGATTAGCCACTTACAGAGCGAGATCAATAAACTTCAGGAAAAAGGTCATAGTGGTTCAAAGCAAGGTAACAAGGAGTTTGACAGTGCAATCAATGATTTGAGGAGCAAGTGTAATCAATATGAAGAGCTGATCAAAGATTTGGAGAAAGATCTGAAGACGATGACCCTGGCTGCTGGAGAAGCTCAAGGCAGTCTGAACACGACTCAGGACGAGTTAGTCAGGGTTACAGAGGAGCTTGCACAGCTTTATCATCTCGTGTGTGAAGTCACAGGTGAAACACCAAGCCGAGTCATGTTGGACCATGCCAAGGCATCGTCACAACTGGCGCGGCAAGAGAATGGTGAGGAGAAAGAAGAGGAGAAAGATGATGAAAAATCAGATGAGACTTCACCAAAGACCAAATCTAAAAAATCAAAATCCAAGAAAGACATTTCTAGTAGTGAAAGTAAGGGAGATCCTATCTCCTGCTACAAACTGTCAGAGACAATCATGGATCAAGTGAAATATCTCAAGCGAGCTGTGGAACATCTCATGGAGGTGTCCCGACAGCGTGGAGACGACTCGGAGAGTTCGGACGTTTTGGAGTTGCAAGAACAAATTGTTAAACTCAAAGCCATGTTGTCCACCAAGAGAGAACAAATTGCCACACTCAGGAGCGTGCTCAAAGCCAACAAGTCCACTGCCGAGATCGCTCTGGCCAATCTCAAACAGAAGTACGAGAACGAGAAGGTCATTGTTACAGAAACCATGATGAAACTCAGAAATGAGCTCAAGGCACTCAAGGAAGACGCGGCTACGTTTGCCTCGCTGAGAGCCATTTTTGCCAAACGGTGCGACGAGTATGTCACTCAGCTCGACGAGCAACAGCGACAGTTGATCAGTGCCGAGGAGGAGAAGAAAACTCTGAACTCGCTGCTGCGTATGGCGATTCAGCAGAAACTGACGCTGACGCAGCGCCTCGAGGATCTGGAGTTTGACCGGGAGAGGCGGACCATGCGGCGACAAGATGGGGGTGGAGGAAGGGGGCGGAGTAAGACGGCGTCCAAAGTAAGTCACTCCCACAACTCATATCCTGACGACCGGCACGGGGGCGCGAGGTCTTATCACCATAACTTCAGGCGAGATTAT
>Biv76
ATGGAAGTTGCTATGGCAGGGTTAGAGCAGGGAAATGGTGGTCCTCCTAGTCATTTTAACCAATCTCGTTTTCGTTCAAATCAAGATTCTGTTACAAATTCCAGGTCTTTTCCAAAACAGTTTGATGATCCTGACCATTGCATGAGTCCACAAAACAAAGGAAACGACTTTGAGTGCAGTGAACGAGTGGTTATCAATGTCAGTGGTCTCCGCTTTGAAACTCAGCTGAAGACTTTAAACCAGTTTCCAGAGACTTTGCTGGGGAATCCCCAGAAGAGAAATCGATATTATGACCCGTTACGAAATGAATATTTCTTTGACAGGAACAGACCTAGTTTCGATGCTATTTTATACTATTATCAAAGTGGAGGGAGGTTACGACGTCCAGTCAATGTTCCTTTGGATGTGTTTTCGGAGGAAATAAAATTCTATGATTTAGGAGAAGAAGCAATAGAAAAATACAGAGAAGATGAAGGATTTATCAAAGAAGAAGAAAAACCCCTTCCAGAAAATGAATTCCAAAGAAGAGTTTGGTTACTCTTTGAATATCCTGAAAGTTCAACTGCAGCTCGACTTATAGCAATTTTCTCAGTAGTAGTAATTTTGTTGTCAATTGTTATATTTTGTTTAGAGACATTGCCAGAATTCAAACATTACAGACTAGTGAATGATACAAACACAAAAGGAAATACCTCAGCTGGATCTATTGAAGAAGATGATATTCCAAAGTTCAATGAGCCGTTTTTTGTTATTGAAACTTGTTGTATCATTTGGTTTACATCAGAACTCTTAGTGCGCTATGCCTCTTGTCCTCACAAGTTTCACTTTTTCAAAAACATGATGAACCTTATTGACATAGTGGCAATCATTCCATATTTTATTACCCTTGGCACAGTCATTGCAGATGAAAACAAAAGTAACAACCAGGCAATGTCATTGGCTATTCTTAGGGTCATCCGATTGGTGCGAGTGTTTCGAATCTTCAAATTATCCAGACATTCGAAAGGTCTGCAGATTCTTGGTCAAACTCTAAAAGCCAGTATGCGAGAGTTGGGACTGTTGATATTTTTCCTCATTATTGGAGTTATTCTTTTCTCCAGTGCTGTGTACTTTGCAGAGCAAGATGCAGAACAGACTCATTTCCGAAGTATCCCAGATGCATTTTGGTGGGCAGTTGTTACAATGACAACTGTTGGTTATGGTGACATGCGGCCAATTGGATTTTGGGGAAAATTGGTTGGATCTCTCTGTGCCATTGCTGGGGTGTTAACAATTGCATTGCCTGTGCCTGTCATCGTCTCCAATTTCAACTATTTCTATCACAGAGAAACAGAGAATGAGGATCGAACATCATACCAACATGTTCAGTCATGTCCAAATTTCTCGGACAGCAAGAAGAATTCAATAGCATCATATAGTGGATCAGACAACATTATGGAAATGGAGGAAGGGAGTAGCTTTAACCTGAATTGTGACAGAAGCAAAGAAAACCATACGAACCAGACGAACAATCCATCTAGCATAAATAATCTTAGTATTGAAACAGATGTA
>Biv77
ATGCCGATTCTCACACGTGATCACCTTGCGGCCAGGTTTCGTCAGAACTGGATGAACAAGTACCCTCTGGATACCTGCAGCAATGGAGGCATCAACCTGGATGACAGCCTTACAAGTCTCAACTGGCTGCAAAACCTCAACATCATGAAAATAACATCACCAACTCCTCCCCCTAGCCCAGGGCCATGCAACAACTACTTCAATGTAGACAACAACAAAAATATGAAAGTGAACCCCAACCACGTTCTGAATGTCTCATGTGCTCCCCCTCAGTGTAAAATTGAGCCAAAATTTCATCTAGGGGATCCAGCCCCTCCTTCAAGTTTAAATGGGGATTCCATAGACTATAAGACAAATCCTTACGTGAAACCTCCATACAGCTATGCTACACTCATCTGCATGGCCATGAAGGAAACCAAAAAGAGTAAAATCACATTGTCAGCGATTTACAACTGGATTACTGACAACTTCATGTACTACAGACTGGCTGACCCAAGCTGGCAG
>Biv78
ATGGATCATACTCTATCTTACATTGACACCAACACATCCGATGTGTATTCTATCTCCAATGAGACCGCTCAGAATTGGAGCACGACGGGGTTTCCTCCAGAGGAAATCCCGCAGTTCTCACCCGAGTCCCCTTACACCCCGGTTGAGCAGGCCTTTATGCTGTTCTTTCTAATTCTAATGATGATTGGAACAATCATAGGGAACTCTTTGGTGTGCATAGCAGTCGCATTAGTGAAGAGACTTCAGACACCTTCCAATCTTCTAATTCTATCTCTTGCCGTCTCGGACTTGTTAGTAGCTGTTTTAGTCATGCCTTTAGCTGCTACCTATGAAGCAGCGGGCCATTGGCTGCTTGGGGATATTTTGTGTGATATTTTCACGTCACTGGACGTGATCTTGTGTACCGCCTCCATCTTGAATTTGTGCATGATCAGTGTGGATAGGTATCTCGTGATAACGCGTCCATTCCAGTATGCAATGAAGCGGACACCTCGGAGAATGGGTGCCATGATTGCAAGTGTTTGGGTACTGTCTGTTGTGATCTCTATCCCTCCACTGTTAGGATGGAAGTCCGAGAAACCGGCCTACGTGTGTTTCATAAGCCAAGAAATAGGATATCAAATCTATGCAACTCTTTTGTCCTTCTATATTCCACTCATGGCGATGATTTTTGTGTATTTTGGAATATGGCGGGTATCCTCGCGTCTGGCGAAGAAAGAGGTGAAATCTCAGCCTGGTAGCATTGACAGAGGAACGGAGACGCTCTATCTCCCTTCCTACCGTACTCCAAGAAATAGCAAAGAAAGTGATTACGGAACCCATCCGAACGGAATTCTCAAAAACGGCGGATGTGGTGATGACTCTAGTAAGAAAAGTTCGAAAGAGGAAGAAGAATCCATGTTAGATATGCTAGCTAATCATAGGAATAACAATCGCAGGAGATTCACAGTGAAGTCTCTGCTAAGCCGAGGAAATAAGTCATCACATAAAGAAAGAAGAGCAATAAAGACTCTAGGGGTGATAATGGGCGGATTCACTGCTTGTTGGTTGCCATTTTTTATTCTTGCCGTCATCCGACCATTTTGTGGCGTGAACAAAGAAAACTGTTCCATTCCAGGAAGTCTAATGAGCATATTTAACTGGTTAGGTTATTTCAATTCATTTCTGAACCCTTTGATTTATGCTCGTTTCAACAGAGAGTTCCGAACGCCATTCATAGAAATTCTCTGCTGTAGGTGTCGTAAAATTAACATTCGTATCCGCTCGGAAAGTTACGCTGAACAGTACGGCGAACCCACGACGATTCGGGATACGACTTTTCGCGAGAGTCTTAAACCTGTCTCGGACACCGTGGTGCGGTACGATAGCCAGGGGATGACGAATGTTTACGTCGGAAACGGAAATACCAATAACCACGATAAAGACAGGGAAAGTGTTGTG
>Biv79
AATTCCATCCGCCATAACTTGTCTCTGAACAAGTGTTTCCAGAAAGTTCCACGTCGTAAGGATGAACCGGGAAAAGGAGGTTTCTGGAGAATCAATCCAGAATACAATGACATGATTGAAAATGGAATCTTCAAGAAGAGGAGAAACAGCCGGGAGACACCTTGTCTTCCTCCAACAAAAAAGATCAAACGCGAGGAAGAGGATGACTTTTCCAGCTGCTCAAAAGCAGGAAAGAAAGAAGGCCTTGTTCATTTTGGAAACCACGAGGATCAGGATCATCTGAAAGGTGATTTTAACTGGACCTCCATTTTGAATCAAGATATAGAAATTGGAGGTGTTAGAGTGAAAACAGAAGACTTGTTAGATTCCAATGACAGCTGTGACTCTGCTCCTATGGTAGCCATGAGTCCACCTTCTTCTGAGTGCAATTCAGACGATTTCACAATCGAGGATCTCTTCTCCCAAACAGAACTTTCCAACGATCAGTCTCCCATTGACTTTGTGACAAACGATCCTTTAGATTTAACCATAAATGGACATCACATAGAAGTTCCTCAGTGGTGGGATCAAAGCTTGAACCTGTCAGGCAGTTTAAAGTCTGACCCAGAACATAACAAAAGTGGTCTAAATACACCTATAGCCCCCTCCCCTGCCCCAGAGGACCACACTGATGCAGAACACCCCTGGGCCATGAATGGCTTTGATGACATTGGGGATGCTTTTGATGTAGATAACTTATTTGACCTTGAAAATATTCCTAGTCCAAAAATT
>Biv80
ATGCAAACAGTGGTTATGGAGACTGGCTATGGACAGATAAGCTCAGAAACCTCCACCGTGTTACAGCAGAGCGATTCACCAGATTTACTGGACAATGGTAAACACAATATGAAGACTGCCTCCAATGATTCTTTTACCGAGTTCATGGCGCGTTGTGCACCCACTCTTTCCAATGGGCCGACCCAGGGAAGACGGGCAGATCGACATTACTCAAAACGAATGCGAAGGCGACTAGTGTACAAAAACGGAGAGGTCAACATCACACAAACAAATATTCGTAAACGTCGCCGTCGATTCCTTGCTGACATTTTCACCACTTTGGTCGACATTAAATGGAGGTACAATTTGTTACTGTTCGCACTGGCTTTTATTTTAAGCTGGTTAATATTTGCAGTGATTTGGTGGTTGATCTGTTTTTCACATGGAGATCTTGAGCAACAGACTATGAAAAACCCACAGCATGTACCTTGTGTGAAAGAAATGCATTCCTTCACATCTGCTTTGTTATTTTCTATTGAGACCCAACATACGATTGGATACGGATCCCGACACACGACGGAGGAATGCCCAGAGGCCATCACGGTGATGATGATTCAGTCCTGCTTTGGCGTCATTTGTCAGGCCATGATGACTGGAATTGTATTCGCGAAATTGTCTCGTCCAAAAAAGCGAGCAGAAACCCTTATGTTCAGCAAAAATGCATGTATCTGCAAACAGGATGGCGAGTTGTGTCTTCTAGTTCGGGTGGGAGATATGCGAAAATCTCACATCGTAGAAGCTCATGTCAGGGCTGTAGTGATAAAAAAGAAAATAACTAAAGAAGGAGAGGTTCTGCCTCTGTATCAGTTTGATGTAAATTTGGGTTTTGAGGATGGCAGTGACAGGCTTTTCTTAGTCTGGCCAGTCATTATCAGTCACAGGATCAATGAAGAGAGTCCGTTCTGGGAAATGTCTCCTGAGGATTTGCATCGGGAACAGTTCGAATTAATCATCATTCTGGAGGGCATTGTGGAATCCACTGGGATGACCACCCAGGCAAGGAGTTCATACCTGCCAGGTGAAATCCTCTGGGGTCACAGGTTTGAACGCCTGGTCACATTTCAAAAAGAAAACGGCCAGTATCAAATTGACTTTTCGCGTTTCCACAACACTATGCCTGTGGATACGCCCCAGTGTAGTGCTAAGGAGCTAGCGGAAATGGGGGATATACTGCAAGAGCATGCATACATTGACGAGGATGAAAATACATCCCTTTGTTCACATAAGAATGATGGATTTCCGAGCCCGTATGTGATAAAAAGGCATGGGGCTGCCCAGACAGACTTTGATGATGATTTAGATTCAAACGATAGTTCAATTCCAAGTCGGATTGCTGTTGAGGAATCTGAGACCCTGCTA
>Biv81
ATGACTCCCGGAAAGTCTTTGTCGTTGACCCAGATAATTCTGCTGAATGCAGTGGTCTGCGGTGTAGAGATCTGCGCATGCGCTGGTTTTACATACATACCTCCAATGCTGCTAAAGGCTGGATACACAGAGGAAAATATGAGTATAATTTTAGGAATGGGGCCCCTTTTGGGTTTCATCTTTGTTCCGATAATAGGTCGCGCCAGTGATAACTGTTTCAGTTCTTGGGGACGGAGGCGGCCATTTATTGTAGGAATCTCATCAATTCTTATGTTCGCCTTAATAACGATCCCGTACAGTGACTGGATTAGTTTGTCTCTATTTGGGCCGGGAAGCATGAGTAAAACTGGGGCGCTGCTGATTCTGACGATAGGGGTCGTCCTGCTTGATTTTACTAGTCAGGCATGTCTCACGCCATGTGAAGCGTTACTAAGTGACGCATCCAAGGATACTAACCAACAAGAGCGAGTGTTCATGGTATATTCTCAGATGGTCTCGTTGGGAGGATTTCTTGGGTACCTTATCACGGCCCTGGACTGGAACACCACAGCGATCGGAGCGCTGATTGGCGGGCAAGAAAGAACCGTGTTCTCTATGTTAGTCTTCCTGTTTATGTTTTTGTTGTTTGTGACTGTAGCTGTAGCAAACGAGGAACCACATATTGTTTCTAAAAATTCCCAGGCCCCGGATATAAAGCCTGTGGAGGTCACCCCCACCACGGTTGTGTTCACTGGTCCCGCGATGGAGTCGGGCTATGAATCTAGTGACTCGGACGAAGCCTCTTTGCCAAACGTTTTACGAAAACCTCGTTCCCGATCTCGACGTCACAAAAAGAAATTCCGTCCTATTATGTTGTTGTGCATGCCTTTTGTTTTCATCTTAAAGCGTTTCAGAATATTTTCATACGTGCAATTCTATGGTAGACTAGTCTTTGGTGCGATACAAGACAAACTTCCAGAATCAGTGAAGCTGCTGTTGGACGTCCCATACGTGCTCCGTAAACTGGCCGTGGCTAACTTCTGCAGCTGGACTGCAGTAATGGGCTTTAATCTGTTCTTCACAGACTTTGTGGGGCAAGCTGTGTATGAAGGAAATCCCAACGCGGAGGAAAACTCCTACCTGCGAGCTCGATATGACGAGGGTGTTCGAATGGGTTCATGGGGTCTTCTCTTTCATTGCATTACTTCCGCTCTGTATGCATTCTTTGTGGAAAACTTGGTGGAGCGTTACGGGATCCGGCGGACGTACGCTGCGGGGATGATGACCTTCACCTTGTCAATGGGAGGCATGGTTTTATTCCGGAACATCTACTTTGTGAACACAATGGCAGCGCTGACTGGGTTTGGATATGCCACTCTTACGACAATCCCTTTCATCATTGTCACGAAATATCACTCAGAAAAAGAG
>Biv82
GTTGCAACTTACAACCCCAGTTTAGGTCTGCAATTAGAGAAGACTATAACAGCATACTCATCCTCTTGTCCAAGCTCACCCTGTCTGGAATGCAACGAGTTACCTGTAACAACAACTTCAACAGCCAGTCCGACGTCACGTGTCACCGTTTCCACGACAACAGATCCCACGGAAGGTGGGAAATACGCACTGCTGAGATTTCCTTATAACGAGGAGATGACCGGGATTTTCCCTCCGTCCGGAAGCAGAGATCTATATGATACCAGATTCAAAACTGGTCAAAGATGGATCATTGCTCTGGGTGTTTTGGCTGGATTGGGTGTTTTAGCTGTGCTTATTTTTGAGGTGTATATTCTATACAAGTTGCTTGGAACACGAATTGGGCGACAGTGGCGTACCATGTGGTTAGGCCAGTTGTTATTACTTGGGATTTTCTTGTCTTATTTGACTCTCTTTGCTTTTATTGTCATTCCGACAGATGTCACTTGTGGTATAACGAGATTTGGGGTAGGTTTCTGTTACTCCATTCTTTTTGCTGTCTTGTTAGTCAAACTCATGGTTTTGTTAACATCGAAATCCTCCGACTCCATTCTCGCCGATATGGAATCACCAAACTACCTCAAGGGTATTTACCAATTCTTGATGTTTATGTTTGCTGTTGGTGTTCAAGTTGTAATAAACGTACAGTGGCTCATTCAGGTCCCACCTTATGCCGTCAAAGTCACGGCAAACTACGGAGGAGAGGAGTGGATTTGCAATCATTTTACTTGGCAGGCCAGTATGGGTTGGAACGACATGCAGAACTTCGTCAGAACTCCATTCGAAAACCACCTTCTCTCCCTTCTGTACATAATGTTTTTAATTCTCATGACCACCATTGTTGCCATGAAAGCACATGGAATTATCACAAATCATAGAGAGAGTGTGTTTATTGGGATCGCTGCTGGGTTTTCTATTCCGGTTTGGATTGCTTGGGGCCTCGTTGGAGGATTGAACCGCGACAATGCCTATGCTCACGAGTATGGTGACGCTTGCATTGCATTTGGGTTGTTTGCCACTGCAACCCTTTGTTTGTTTGCTCTCTTTTTGCCCAAAGTACGACAACTCGTCAACATGGGTGTGGAAGGAATTTATCTTGAGGACGACCGTGATACCTACTACGCAGGCTCAGTGGTCATGGCTCCACCAAGCTATAAGAGCAGGCCAAGCTCAATGATATATGTAAATTCAGGAGAGTATTCCAATCCAGTTGTCATTGGCAATGGAGATCCA
>Biv83
ATGTCATTCTTTCAAAAAAGCGGAAGGTCGATTTCAAATTACCTATCACAAGTGTTCTCCGTGGCGTCACTAGGCTGTTTCTACGATTGTGAAGTTGATTTGGTCTTCCTACTGTACAGTGTTGCCGACTCGCTACTGGATGCCATACTTAGACCCAACGTACCGCAGATGGTATGTTTCTCAATCCATCCAGATCAGATTCAGAACTGTCGGCATATGGATCTGCATGCTTCCATCCAAGTTCAAGTCCAGAAAGAGTCCACGACCTACCTCATCTTGCACAAACTTCTGACCAACACGCCAGCCTTGGTTCTGGGCATGTTCTGTGGTGCCTGGAGTGATAAATACGGCCGAAAACTCCCAATAGCCTTGCCAAGTTTTGGAACAACTTTTGCTGTGTTATTCTATATGGCAGCAAATATGACATACAAAGGATCTCTCGATTTTTTTCTCTGTGGCTCTTTCATTCATGGCTGTTTTGGAAAAACTGCTATGATTAACATGGCCGTTAACAGCTACATTGTTGATGTTACAACGGTGGACAGGCGTACGAAGAAGTTGGGAATCTTGGCAGCAATGCAGTTCATCGGTATGTTCATCGGTTCTCTGATAGGAGGTCTGTTAATTGACTTGACGTCCGTCCTCACGTCCTATTGCATTGTGTCCGCGATGAGCGCCGTCGTGGTTTCCCTGACTCTTCTGTCTCTCCGAGAAACGCTTCAGGTGGACAACGAAGAGAATTCGTCTCCGTTCAAATCCTTCTTTCGCGGAAGCAACGTCCAGGATTCGTTCAAAGTCTTAACACGAAGCAGAAGCGGAAAACTAAGATCGTGCATCCTCTGTCTGTTTATAATCGTCCTGCTGCACCAGACATGCCGAACTGGTCTAACAGACGTGACTCTCCTGTACACGGAGAAATCACCACTCAGTTGGCCAACTTCTTGGTTTGGTTATCTTTCTGCAGCAGACAATGCCGCCATGGGCATCATTTTGCTGGTGCTACTTCCGCTGTTATCAAGCGTTGCAAAACTGAACGATGCAACTATAAGTATGATAGGGCTTTTCTGCGCATGCGTGAGATTTGTGATCATGACATGGAGCAAGAAAACGTGGATGGTGTGGTTGTCAATGGCGATTGGGAGTATAGCTGGAGTGATCAACTCGCCGATTCGTTCACTTTTGAGCAAAATGGTCCACGAAGATGAAGTAGGAAAAATGTTCTCATTGCTCGGAAGTGGAGAAACTATTGCAAAATTCTGTGCAGTGTTTTTTCCATATCTATACGGCTATACAATTGATATCTTCCCTGGATTTCCTTTCATTTTTGCATCTATTCTGTACATTTTAATGATGGCTATTATGGTTGTGGTGTATGTGTCCTATGCACCTGATAGCAATCCCGATACACCGCAAACAGAATCCAACTGGGAACTAGATCGCATCGAGTGCTCTACTGGGAAGGAGGCAAAGTATAACGGGACCGGG
>Biv84
GTCACTAACTCAAATAGTGGGGAGGAATTCCTACGGAACAAGAACAGATCGCGTTCTGTTGGAGGTTCACCACTCGAGTCACCACGAAGCAGCAGACTTTTATCCCAGACCAGTGTCCATGGCAACCGCTGTCAGCGGCAACGGTCTTTTCGACGAAATGAAGATGAAATAAAACGCTCTCGGTCGCAGTCGGTGGCCTACGAACTCTCACAGGACCTGCAAGACAAACAGGTCGAGATGTTAGAAAGAAAGTATGGTGGATCTATACGATCTCGACGGGCTGCGAAAATCATCCAAAGGGCATTCCGCCAGTACTCAATGAACAAAAACTTTGAGAAGCTTCGGATTGCGGTGGGCGAGCGCAGGTTATCAAAACGTTTGTCAGAGTTAGGAAGAAGCAATACAGTGAGTGCGGACACATATTTTATAGGAGGACCCTCCGTGTTACAAGGGAATGGCGACCTACAAAGACACTCTGACATTCTCGGAAAACGCGGAGAAAGTGATCGACTTCGCTTTGGTGAAAATCGGTTACGACAACAAATGTCCTTGGACCAAAATGCTCGGTTTGATTCTCAGTTAGCTAATAAAAGGAACTTTGACAAGAGAAAACTCGAGCGACATCGAGAAGTTGACTTGCCTGAATCTACAAAAGATGCCAAATCTGTCTCAAGTGAAACAAACAATAACCGAAACTCTTGTCCAGAAATGAACGAGAGTAGTGCTAGTGACTCTCCCCAGCCCCCGAACACGGAAAGTACTGTCGATCCGCACAGCCTGGACTTTGAAATCGTTCTGGAGAACAACACAGGAATTGTGTTAGCCGAGAGTTTCCACAGTGAACAGGGTCCACCGGAGGGGTCCATGTACCTGGGCGGATATAATCACAAAAAAATGTCTGCTTCCTCTCTTTATTCCAATGCAAGTACGGACACGTTAGAGAACAGAAGTGAGTCCTACGATTCGTATAAATCCAATTTTTCTGACTCTGGCTCCTATGGTAGTCAAGGTGATCTACAGATTCGGATTGATGCGGTTCAGCCGCTAGAGACTGTCCGCACGCCGGAACAAAAGCAAATGGCTGATCAGACTCACAAATATTACATGCAACAAGAAATTAAAATGCGTAAAAACGATGCATCGGGATCTTCATCGGGTAAAAAACCCCCACAGGTTCCTGTTAGGGCTCCGGAAGCCTCACCCATTTGGAAACGGAAAGGTGCCAACACAAACGGAAATCCAACTCCGCCGGTCGGAAACAAGCTACAGGAACCGAAACGTATGAGCAATATATCAGAAATCAGTGAAGCAGACTCAATGTTAGACGCACAATGTGCAAGTTCTCCGAATTCAGAGACGCTTAGTATAGGAAGTGAAGCAAGTTTAGTGAATCAGCGGAAACTCCGGTTAAGTGGAACTCCCGAACATGGGGGGCATAGTGGAATACACAAGTCGGACAAGTCTCGCAAACGGACTTATAGAATTGGACTTAACTTGTTTAAT
>Biv85
GAAATAGAAGAGGAACAAACCAAAGAGTTGGACCTTTCGATCAAAGTAAAAGAAGAAAGATTAAGTCCGAAATCGTCGTCCTCGATGTCGCCCCCTTCCAGACAGATGGTGACACCCAAGTCTTCTCCAAGCTCCCCAAACAGCCAGAGAAGCGACGAACACTCTATGTCAGAGTTACCTCGCCTGATGGCATCCCCCATTCCGCCCCTAATCACTGTACCGCAGCTGTCTTATATGGGAAAACCAGTTCCCGCGTTACCCCACTCCGTCAGTAAATGTACGGACTGCAACATCGTCTTCTACAAACGTGAAAACTATCTGATACATAAAAAGCATTACTGTTCTAGTCGCCAAAACAAATCCACGTCAGAAGACGAAGACGGAAGTGCTGACCTGTTGTCAAGACGACAGGCTATTGGTGCACGTTCGATTGTCACTCCTGAACGTACGCATTCCACGGATAGCTCTGAAAAGTCTCCTCAAGGGAAAACTGAAGTCAAAGAACCGGTTACACCAGGACAGACAGCAAAGTCTCCCCAGGCTGAAAAACTGAGTCCATCCAGAACACGAGAGGCGGGGGAAATCATCTATCGATTCTATTGTGTTCCTTGCAAAATAAAATTCAGTTCTGCGAGTACTTTGCAAGCACACAAAGAGTTCTATTGTCCGCATGGAAAAGAAAGCGAACATACAGTTGTAGGGAAGAACAGAATGGAAGGGAAATCGTCTCCAAAATCGGACGAGGAAGCCATCAAGTGTCCTCGTTGTGAGGTGATGATGCCGTCCTCCAGACACCTAAAGATGCATTTCTGTACGGGAGTCTCCAGTCAGATGCCAATATTTCGGTGCATTTACTGTGATTTCGTCACTCAGACCGAAACAAGACTGTCGGAACACATGAAGGCCCACATGCCC
>Biv86
ATGTGTCCCCGCCATGGGTCCTTCGTATGCTACCTGAAGTTTGCGGTGATTGCTCTCTCAACAATTGTGCTTATATCCACCATAGATTTCATCAACACGACGTTCCGCCAGCGTTCGATAAGTTCTGTAATAGCCAGGTCGTGGCACGCCAGGACCCCGTATCTTGTGGACACCTCTGCTTGTAAGATTCCAAACATCGACCCATTCGACCCGTCCATCGCTCACTTCATCAAACCTCAACGCAAACCTGTCACGTGCAATAAAAGACCATCATTTACATTTGAAAACGGGACCATGTTGCAAATTAACTGGACAGCAGTCAGCCAATCTAAATGGAACGGTCAGTTTGGTTACTGTAAAATTCAACCTATTTATAGACCGCCGAATAACCATGACAACAATTATTTTACATATTTGGAGATCAGTGATGAGTTCAATGATACCATTGAAATGAAACACGAGTTCGTCAGAGTTTTATGTTACAACAGTAATCATGGGAAAATTCACACAAACTTTCATCAGTTTATTTTACCAAAACCCGATGTAGACGAAAGGTGTTCACTCGCATTTGTTAAACACAAAGATAGCCCTAACGTTAGAGAAACTCTAAATGTTGTCATGATTGGGGTGGATTCCATTTCAAGACTGAATTCGCAAAGGTACCTGAAACGCATGCGTAATTATCTATTGAAAGAACTTGGTGCATTTGAGATGACCGGATACAACAAAGTAGCAGACAATACTTTTGTGAACATTGTACCTATGACCATGGGAAAATTCTTGGAGGAAGTGCCGTGGAATGAAAGCATGAGTAAAATTCCATTTGACGATTATGATTTCATTTGGAAACAGTTTGCCTCAAAAGGATATCGGACTCTTTACGCAGAGGACGCGCCAGAAATCGCCATCTTTGATTATTTAAAATCCGGATTTCACCGGCCCCCAGCGGATTACTTTAACCGACATTTTTCATTGGCTATGACGACGGACAAGAGCGTTTGGTATGACAATCATAACTGCGTAACAGATAGATTAGAAACCAACATTATTCTCAGCTACATTTACAACTACATTGACATGTACAAATACTCTCCATATTTCGCATTCTCATTTATCACAGGTTTAACACATGATTTTCTGAGCAGTGCTGGATATGCAGATGTTCCATATTTAGAATTTCTGAAGAAATTAAGAGAAAACGAACAGCTAAATAATACAGTGTTGATCTTGTACAGTGACCACGGAATGCGTTTTGGCAAAATGCGCGAATCCTACATTGGTAAGATGGAGGAGCGCTTACCCTTTCTTTTCTTTGTTTTTCCGCAATGGTTTCTTGCTAAATACCCGGATTATACAGAAAATCTTCAAACGAATACTCGGAGGTTAACGACACCTTTTGACATTTATGAAACTCTTTCCGATATTCTTCATTTTAACGAATTCATACCAGTTAGAAGGGGGTTTAAAAACAGAGGCATCAGTCTTTTCCGAGAAATTCCTGAGGACAGAGGATGCGAGGAAGCTGGAATACTTCCGCACTGGTGCACATGCGCCGAATTTCAAACGCTGTCACCGACTAACGAAATCGTACAAAAAGTAGCCAACAACATGATAAAGGAAATCAACATCCAACTCAATGAAGTGTCTAAAAGATGCGCGTTTCTAAGATTAGGAAAAATTAAAAATGCCATTAAACTTCTTCCATCTGAAAAGGTTTTAAGATTTGAAGAAAGTAAGAATGACGTCATCAACAGATTTGTAAAATATGGAGACCGCTCCAAGGCACAGGTGAATTATCAGCTGACGTTTAGCACTGTTCCCGGTAACGCGCTGTTTGAGGCTACCATGCAATTTGATGAGAGGGACGACTCGTACAAGATGATTAGTGACATTAGTAGAATCAACGAATATGGCCACCAGGGTGATTGCATAGACGTCCACAAACTGAGAAAATTCTGCTACTGTAAATCG
>Biv87
ATGGCTGGACTATTGACCACAGCTCCAGTCTCAGATATTTCCACTTCAGTCGTGGATATGAACTCGACTGAGAACTGTACGACCAGCGGTGTGACGGTAGCAGCGGACATCCCCCCACCCCACGAATTATGGCTGACCATTATACTAGGTGTTTTAGTGGCATTCATTGTAGTTGTGACGGTTGCTGGAAATGTTCTTGTACTGCTGTCATTCGCATTAGAAAGAACAATTCGTCAACCTACAAATTACTTCATAGCTTCCCTTGCTGTCTCCGATTTGCTCATCGGATCATTTTCCATGCCATGTTTTACTCTGTATCTGCTTCTGGGATACTGGCCTCTCGGTGAATTGGTGTGTGACCTGTGGTTAGCGTTGGATTGGACCGTCTGTCTTGCCTCTCAATATACTGTCTTCTTCATTACGGTGGACAGATTTTTCTCCGTCAAAATTCCAGCCAAATACCGACATTGGCGGACAGAGAAAAAAGTGGTAACTATGGTATCGCTGACATGGATTTTTCCTACATTGATCTTCTTCACTTCCATCGTGGGATGGCAGTACTTCGTTGGTAAGAGAACTGTCAAACCCTTACAGTGTGAAGTACAATTCATGAGTGACCCCTTGTTTACATTTTTGCTGACGATTGGGTACTACTGGATCCCACTTTGTGTTATGATTGGACTCTATGGGGGTATTTATTATGTAGCACTGACACTACAATGGAAAGCAGAGGCAAAGCATAAGAAGATGACAACAGCCATGGAATTGTCGAAAAACAAGCAGTCCTCCAAATCTAACCGTAACGCATCAGGGGCTGACAACAACACTCTGGGCACTGAAAACAACAATGGGAGATCAATGCGGCCTGATGAGTCCACGAGCTTTACGAAAGCCCCCGAAGAAGAGCGTTCTAGCTCCCCCGTCTTTGAGTCTGATGAGGAAAACAATAGCAGCCAGGGAGCTTGTGGTTCCTCCAAGACCCATTTCAGACACGCCGATGTTGATGACGATGAACAAACTTGCTTCGTTAACAGTGCGGTTCAAACCGACACGACATACCGGCCATCTTTGAAAGGAATGCTGGGTATGTCATTTAATCATGTATCGAAAATAGCCCTTACTATAACCGGAACATCAGGCTCGGAAACCGAAACAGACGGAAACGAGGATACGAATGCCACGAAAGCCCTTATAAAAGAACCTCCCCCACCGTATAATCATGTAGTCCCAAACACCTACGAAAAGGCATCGAAGCAGACCGATAAACTACTTGAGAACGATGTATTAGAAGGTTGCAAGTATATCGAGGAGGATAGTCTGAAAACTCTAACATCAAACGATAATTTGAAGATATATCCTGATGGAAGTATCTCATTTGACGCAACAACAGATGAAAGTTGCTCACCGGTTTGGAAACGGCGAGAGGGAAGGTATCTACCCATCCCAATTGCAGAGGACTCGAGCAATACTATCTCCACAACTCTGGAAGGGGATTCTAGCATTCGTCATGCAAGCAACGATGATGAAATGTCGAAGAGAATACCATCCAACGGAACCTCTGCAGTGCACTCACGTGACAGAAATGAGGATGAAGACGTTGATAGCGATGCTAATAGAGAGAAACCAAGCATAATGGCTCCTCTACAGAATCTTGTTCAAAATATGAGAGCTAAGAGGAAGAAAAGCAAAAGAACTCGCCAAAAGGTGAACTCTAAAACAGAAAATCGGGCCCGGAAAGCTTTGAGGACTATAACATTCATTCTTGGAGCTTACATTCTGTGCTGGACTCCTTATCATATAATGGTGTTAATCATTGGAGTTTGCGACGGCGGTTGGAATTGTGTGAACATGAAATTGTACCAATTTACATACTGGTTATGTTACCTCAACAGCCCAATTAATCCGTTCTGTTACGCACTAGCCAATCAACAATTTAAGAAAACTTTCCTTAGAATTTTGAGATTGGACTGTCATAAGACA
>Biv88
ATGTCAAATGCATCGCTATCTAGTGAAATGGAGACCATTTCTGATGGCGCTTCAGTCACGGAATTAATGATTCTTGAAATGAACAACTCGGGAAAGAACATTTTACTTCCTTGTGGATCCAACACGACAAAATGGACACTGACCAACCCAGTTTGCTCGCTCAATTTCCATTCATTTCTATCCTTTGTTTTTGTGGCGATTCTTCTGTCGTTAATTACTATTTGGACAATATTTGGAAACGCTCTAGTATGGGTTGCTCTGTACCGATTTCCAAAATTGAGATCCATGTCAAACTGTTTGATCGGGAATCTGGCAATGAGCGATTTGTTGTTAGCTTTGACAGTTTTGCCTATTTCCCTCGGCAATGACCTCCTCGGATACTGGGTATTTGGAGAAGTGATGTGCCCAATATGGCTGTGCATAGACGTGTTATACTGCACAGCTTCTATCTGGGGACTGGTGACAATTGCTGTCGACCGTTACACGGCAACTGTTTACCCAGTGTGGTACTTTGAGAGACGGTCACCACTCAGAGCACTTATCTACATCATCATGGTATGGTTCTTCTCCATAATCGTGTCTATTGCTCCTTTCATTGGCTGGAGGGAGATGATTCCAAACCTTTACAAGTTCAATATCGAAACGAAAAGATTTGAGTGCGTTTTGTTTGAAACGGAGGGATATGTTGTGTACTCGGCAATGGGGTCTTTTGTTATACCCGCGGTCTTGATGCTGTTTTTGTACTTCAGAATTTTTATCATTCTTCGCAAACGAATGAAGACTATGCAACTTAAAAAGGAGAAATTCAAACTGAATATTGACCAGGACTTTGATAGCTGCCCACTACAAGATGAAAACAGTCAAATTGACCTGAGCACTACACCAGTTACTCAAGTGAAAATGTCTGATAAAGCTACACAAATCAGCCCTGTATCAAAGAAACAGTGCACAACCTCGTATAATGTACAGCGAAGCCTGTCAGAAACAAACGTCCACGGTGAGAATTCTCAGAAAATTACAAAAGACGGAAACAATTCTATTTTGCCGGATGTCATATGTAAAAGTCAGACAGAGGAAGGGACAGAGGAAGAAAAACAGCCATGCTTATATGATGTTAATGTGAACAAAAGTATCCTTAGCTCTGCTGATGATCAAAAACAAGAAAATCGACCAGATGAAAAGGGACCGACAAGATTCATTAGAACTGACCAGGACAATACCAAAAGGGCATCTAAGAAAAGGGTCTCTCTATTGTACAAAAAAAGAAATTCCAAATCTAAACACATTCAAGGAATAAAGACGAAATACGAATTACGAGAACAGCGAGCAACGAAGCGCATGGCCATTGTGATGGGTTGCTTCCTGTTCTGTTGGTTTCCATTCCTGTTTATGTATCTCATCCGGAGTTTTTGTGTGTCGTGTTATTTAAACGTACACATCCAAGCGTCCATAATCTGGTTGGGATACGTCAACTCCAGCATAAACCCTATACTTTATACACTGTTTAACGACGACTTCAGGAAGGCGTTTAAAATCATCCTTGGCTTGGAATCAAGACATCCCCAAAGAAACAAATTA
>Biv89
TTATTTGACGTACACGAAAACAGCTTTGTGCCTTTTTCATGCGGTAACCTGAATATACAAGGAGGATTCCAGCTTCTTGAGGCCTTCAACTACGCCATCGGTGAAGTAAACGATAAAACTGGACCGTTCCAGAATGTTCTAAAGAACGTCAAACTTGGTGGAATCGGTTTAGATGCCTGCCAGAGCTCCATACGAATGGGCTATTTGGTGTCTGATGTCCACAACGGTATAATCAAGCTCACAAGGAATGGGATCACCGTCAATCCTGATGATATTCGTTTGTATGTTGGAGGCGGATCCAGCGACAGTTCCGTGTATCTGGCACGACTGTTGAAATCCTTAAAGATTCCCCAGATAAGCTACATGTCCAGTAGTGACTCGTTGTCTGATCAAGACAGATACCCTTATTTCATGAGGACAGTCCCAGCCGACGACAAGCAGTCCCTAGCAATGGTCGAATTTCTGAATAAAAACAATATCAGATATGTTCAAATTGTTCATTCCCCTAGTGACTACGGGAAAATGGGAGCTAAAAATTTCGAGTATCTTGCTGGACAGAGTAAAATATGCGTTGCTCAGACCGTAGAGTTTCCCGATAATTCATCTGTTACACAGGAAAGCGCTGATAAAGTTGTCAGATCTTTGCTTGAGAAACCTGTCGCCAATACAGTTATTGTCTACGCCGGTGTCAAATACATCAACGAAATGCTTAAAGCAATGACCAGAAATGCTGGAGCAGAAGGCAAGTTCAAATTCATTGGCTCTGAAACATGGGGAAATAATTACGGTGCAATATCAGGAGTGGAGAGACTAGCTAAGGGATCCGTTACTTTAACTCTTGAATCATCAGATATTAGAGACTTTGACACCCATATTGGAGAAAAATCTCCAGGAAATTATCCCGAAAATCCATGGTTCCCTGAGTTTTACGAAGAAATGGTAAACTGTTATCTAACTGTCCCAACTAATAGACACCAGACGCCATGCCTCTCTCAAACAATGAACATTGCTGCTCAGCGTGACTACATTCAAGACCCTGGCATTCTCCATGTCATCAACGCAGTCTTTTCTGCCGCTTACGGCTTAGATGACACTCTGAAAACTCTGTGTGGCGTGAACTATACAACAGTCTGCGAACAGTTTAAAAATAATCGTAATCGTCACAACCTTCTGGTTCAGAGCGTGTTAAAGTCTAGCTTTGTAGATCCTTCAGGAGTTACCTTCAGCTTCAGGCCAGATCGACGGGATGGAAATAAGGGTTATGTTTTGTATGACCTAAAAGAACGTATGTCTATGAATGAGCTGGGATACACTTATGAAAAG
>Biv90
ATGGCGTCGGTCGCGGCATGGCTACCTTTCGCCCGGGCTTCCGCCATTGGGTGGGTACCAGTCGCCTCAAATCCCCTACCCCCTCCCATGGTCCGGCAAGAAGACAGACGTGGGGACGAGAAAATCACCATCAACGTCAGCGGGAGGGTTTTTGAAGTATGGCGGACGACACTCGAAAAATACCCAGATACCCTTCTAGGCTCGAACGAAAAAGATTTCTTCTACGATGAGGAATGTAAGGATTATTTCTTCGATAGGGACCCCGAGCTTTTCCGACACATTTTAAACTACTACCGAACAGGAAAACTACATTACCCTAAGCACGAATGTCTAGCGGCATACGACGAAGAACTGTCTTTTTTTGGTATCCTTCCAGACCTTATAGGAGACTGTTGCTATGAGGACTACAGGGACAGAAAGCGCGAAAATCAGGAACGTCTAATAGACGACAAGAACTCTGAAAATGGCCACTTGGAACCTGTGGCAAATCTCAGGGAGCGAATGTGGAGATGGTTTGAAAACCCCCACATCGGGACCGCTGCCCTCGTCTTCTACTATGTAACGGGCTTCTTTATCGCCGTATCTGTGATGGCCAACGTTATAGAAACTATACCATGTGGGGTCATTAAGGGCACCCACGAAAACCCCGCCTGTGGGGAACGATTTGAAGCAATATTTTTCTGTTTAGATACCGCTTGTGTGATGATCTTTACAGCCGAATATTTACTTCGCCTTTATGCAGCGCCAGACAGGTGTAAATTCATGCGCAGTGTCATGAGCGTAATAGATGTTGTGGCTATTCTTCCTTATTATATAGGACTCGTCATTACTGATAATGATGACGTCAGTGGCGCTTTCGTCACGCTTCGAGTATTTCGTGTATTTAGGATCTTCAAATTTTCCCGCCACTCGCAAGGTTTACGAATTCTTGGATATACGCTTAAGAGTTGTGCAAGTGAGCTGGGTTTTCTTCTTTTTTCACTGACCATGGCTATAATCATTTTTGCTACGGTGATGTTTTACGCCGAACGAAATGTGGAGGACACAAAATTCATAAGTATTCCCGAGGCATTCTGGTATACCATCGTAACCATGACAACCCTA
>Biv91
ATGCTGGCTGGCAGTCAACCTCACACCAGGTGCTACCAGACTCGGAGTCCAGTCATCATGCCCTTGGAGCCACTCAAACGGTCACAGATGAACAATACACAAGAGAGGGTATTTCTGGAGGCGGTAGAGCGAGGGGACAAACCCACGGTCATACGGTGCCTGCAGGGACCCGACCCCGTCAATGTCAACTGCACCAACATGCTGGGACGGTCCGCAATTCAGATCGCTGTCGATAATGAAAACGTGGAATTGGTCGAGATTCTTTTGCAGCAGGACGGAGTTAAGATTGGTGATGCTCTTTTGTATGCAATCAGAGAGGGGGTTTACAGAATAGTGGAAATGCTTATTGATCATCCAAGCATCAGTTTGGAAATGCTTGGACCTGATTGGTCTAAAACTAAACGAAGAGGGGAAGAAAGTTCAGACTACTCGTCAGACATCTGCCCAATTATATTGGCAGCCCATTGTAATCAGTTTGAGATCCTTCAGTTGATTCTCCTCAGAGGGGCAAATATAGAGTTTCCCCACATGCTGTCTTGCTCGTGTCAAGGTTGTCGGGAGAAGGTCAATGAGGACAGTCTTAGACATTCCCTGTTTCGTATCAACTCCTACAAAGCCTTGGCCAGTCCTGCCTGGATATCCCTCACCAGCACTGACCCCATCCTCACAGCCTTCAAGCTGTCCTGGGAACTCCAGAAGTTGGCCTTGACAGAGAATGAGTTCAAGGACACTTATATTCAGCTGAGTGACCAGTGTAAGAAGTATGCATGTGATCTGTTGGACCAGTGTCGCAGCAGTGAGGAGGTCATGGCTGTTCTGAACCGGAGCTCCGACTCGGAGGATGAGAGAGAGGAGGAAGAGGAGTTGGACTTGACCTCTTTCCCAGAGAAACTCACCCTGTCCAGGCTGAAGTTGGCACTCAAATATGAACAAAAACAG
>Biv92
GATGTCAACAGACCTGTTATACTGTCTCTCATGTTTTACATGGCATTAGATGGTCAAGGCTCTTTAACACCAAACATTATGAAAAATAGAATGGACTCTATTGATGGACAATCACTAGAACTCGGCAACTTCAAGTTGTCATTTCCCAAAGCTAAGGATGGTAAAGGAACAAAATACCACCATCTAATTTCATATGCTTCTAGACTTGACAGGCTCAAAGACCTGTTACAGAATTCTCTGCGGACTGACAGCTTTAATAAAGAAAGGACAATTCCATTCTTTGCTTTAGCAGGACGTCTTGTTCCGAGAGATAGTCCAGATCCAAATTTCATGGTTCATCAAGTCACAGCACAGCTACCATTAGAAATGGAAGTTGTGTTTGAATCAGGAAGCCATAGTGCTCGACATGAATCTCTCCAGGGCGATTTATACTCCCACAAACTAGCAAAATTTGCTAAAGATTTCGATAATAAATTTTCTGAAGTATTTGATATTGATAAAAAAGGTTATAATGCAGCTGAAATTGATTTTGCAAAAGCTGCCCTGAGTAACATGATTGGCAGCATAGGATATTTCTATGGCTCTTCACTTGTGAAGTCAAAGTACAACAAAGAACCAATTTATTATTGGCCTGCCCCTTTATACTCAGCAGTCCCTTCCAGATCCTTCTTTCCAAGAGGATTTCTTTGGGATGAAGGTTTTCACAATCTTCTGATCAGCCAGTGGGATCCTGAAATATCAAAGGACATTATTGCACACTGGTTAGACTTGCTCAATGCCGAGGGCTGGATCCCTCGAGAACAAATTCTGGGAGCAGAGGCCAGGGCCCGAGTTCCTGATGAATTTGTCGTACAAAGAAATGAGAATGCTAATCCCCCTACTTTGTTCTTGCCCCTTCAGCGTTTGATTAAAGACATGATAACAAGCCTTGATCCAAAAGACAAGCAGTTCTTAACAGCAGTGTTCCCAAGACTGCAGAAATGGTTCAGTTGGTTCAACACAACACAAGTGGGAAATGAGCCCCTTACCTACTACTGGAGAGGGAGGGATGAGAAAACAATTAAAGAGTTAAATCCTAAGACTCTGACTTCAGGTCTTGACGATTATCCTCGGGCTTCTCATCCAAACTCAAAAGAGAGACATCTGGATTTGAGATGTTGGATGGCGCTGGCATCAGGGATTCTAGCAGACATTGCTAAGACACTTGAACAGGATTCAAAAGAGTATGAGGCCACGCATCAAGTTCTGACAGACAATACTTTATTAGACAAGTTGCATTGGTCTCCAAAGAAGGAACACTATTGTGATTATGGACTTCATTCTAACAGAATCATTTTAAAGAAACCCATGCCTCCCAAAAATATACAACCAGGACAACCATATGACCAAGATAAGATAAGAGATGTGAAAACAGAACCCAAGATGCAGTTTGTGGAGTCTTTTGGATATGTTTCTTTGTTTCCATTCATGCTGAAGATTGTAGAACCCAACTCTCTAAAACTGTATAAAATCTTAAATGATCTCACCAATACAGATTTACTATGGACCAACTATGGACTTCGGTCTTTGGCAAGAAATGCACCGCAGTATCAGAAAAGGAACACTGAGCATGACCCTCCATACTGGAGAGGGGCCATCTGGATAAACATGAACTATCTTACCCTTGGTGCCCTACATCACTACTCCAACACAGCCGGCCCATATCAGCATCTAGCTCAAGGCATATACAAGGATTTACGTGCAAATATAGTAAATAATATAATTAAGGAATATTATAGAACAGGTTATATTTATGAACAGTACAATGATAAAACTGGTGAAGGGAAAGGCAGCCATCCCTTTACTGGGTGGTCAGCTCTGGTTGTACTCATCATGGCAGAAAAATAT
>Biv93
ATCAAACAGGTTCGATTGAATCATAAAGGCACCAGGACCTTTTTCTCGGACACACACAGCATGGGGTCCATCAACTCTATTCACGACCACTCTAACTACATCAACACAATTGGTATGGGAGAAGTGATTCCCGTCCTAAACGGCATCGAATTCAGAACCCGCCACAACGACTACAAGCTCCGCATGCCGCACCCGAACTCCACCACTTATCATGCCACTGTGGACATCCCTTTCCCCGAGGTTCCTCCATCAGTGAAAAGCCAACCTACCTTGGAAAAGCAGATTGAGGAGATGAAAAACTACTTCAAGGCGTGGAAATTTCAGAACCCATCTTTCCGCGATTATCGGCCATATTTCAAACCCGTTCTTTGCTATATGGAGGGGGCTTGGACCACAAACACGAAAACTCTAGACGAGCCATTCTCTAGTGACCGTCACTTCATTGATGCTGCAAGTTGGTTTGATTTACAGGAAAAAATTAGGTTTACCTCGTACACAGGAGGAAAACACAATCTGGAAAACTTTTCCTTCCTTCCGACCACAATTATCAATATGAGAAACGGAACCCCCGAGTATGCCCAGTGGAACTATAGAATTCTGTGCCATCCCATTAAAGGAGACCTACCTCTGAAAGCATTTGAGCCTGTTGACGATTTAGCCTCAAGACTGGCGCACAAATATAACCTTACCAAATTTTCCATGACACGATCTGCAAGATTCCATCTCGCAAGCGAATACCGGCATGCACATTTCTTGCCAGAAAAGGGATATGGTGTGTTCCAAGACAGAGTGTACACACACAGTATTATGGATACCATCATGAATCAAATTCCCGGAAAAGACAACTACCCGGCTAAGATATTCGATAAATCCCTAGGCTTAGAGATGCTTGACCCCTTTAGTTCCTCAGTAAACCCCCTAAACACCGGATACTATCACAGAAGGTACAAGTATGACGATAAAGGAGCGATGGGAACCAAAACAAACAATAGAGGGTTCGCCGACAAAAACCTGTGGGTGGCACAAACCACAAGCAACCACATTGCGCCTATCCACATGAACGACTGTCACAAGGTCAACAGGACTTACACTGAGTGTAAAGAAATCGAAGCTAGATACACGTATGCTATCCCACTTGAGATCATCTACATGACACCACTGAACTCCTGGAATCCCTACAATCTCCCATATTGGGACAGGAAACACGGTAGGTACACGCCAACTAAAGACCACAGAAACGGAGCCTTCAATGCAACTAATGCATACAATGGAACCAACTACGCCAACTATTACTGGACACCTACTGCCTTCTTTAGCGGAAAAGAACTGAATCACGATGCCGCAGATACCGTCAAAAACTCGGTCGGTGTCTTGGACAGTCACGGAAACGTCAGGAGAGTCAGCGCTTCCGGAATCAGAATTTTCCTTCCAAACATTCCTGGAGTCGGCGTCCTTCGTCAGAGATGGTCCGTTACACCAGTACATCGTGATGGTTCTAGTGTACAGAAAGAACTGGACGCCATGAAAGAGATGATCAACCATATTGGCGCGTTCTCCAACTTGTTCCAAGAGCCCCCTGCGGTGAGCGGATCAGCTGTACAACAAGCTCCAGACGCACACTTCAGAACAAGTCTAGCTACCAAGGATCCCCCAGGAAGACATTACCACGAGCTTTTCATCGAGGACTCTGACTACAAACTGGCACTAAGTGGACAGACCGTCACCGCAGAAACCACCATGGAGAGCTCGCACACACACATGGTCGAGGTGGCTTACGATTCTCACACGCATCAGTGGGTAATCAAGAAGTGTGACGATATGGCCCACTGCTGGGACGGGCACTCTGAAATCCTGACCAAAATCCAG
>Biv94
ATGTCTGCACAGGAAGTGTATGAGGCAAAGTTGCAGACGGACTCAAGTTCTTGTTACCGCCCTAAGGCAGTAACCACAGAAAAGCCTGCAGATGGGAGCATGCATTTTACGATCATGAAGCATCCAAAGGAAGCTTTAGAAGTCATGAGCACTCTGCGGAGGCTTACAAAACTATGTGACGTCACCCTCTTGGTGGGGGAAGAAAAATTCTTAGCTCACAAAATTGTGTTAGCCGCGGCCAGTCCGTACTTCCGTGCCATGTTTACAGGGGGAATGAGAGAAGAAGAAATGACCACCATACCCTTACATGGAATCACGCCGTGTACGTTGGCCACTCTAATCGAGTTTGCGTACACGGCGGAAGTTCGTGTCAGTGAGATGAACGTTTGTTACCTCCTGCCAGCAGCCACCATGTTTCAGATGAATCATGTTGTGGAGGCTTGTAGTGTCTTTCTTGAACAACAGCTAGACCCTAGTAACTGTATCGGTATAGCAGATTTTTCTAGTGAACATGGTTGTGTGGAGTTACAGACAAAAGCAAGAGAATATATTTTCAAAAATTTTTCTGAAGTGATAAAATGTGATGAATTCTTAACGCTTTCACCTTGTCAGCTAATTAATTTGATTAAAAATGATGAGCTGAATATTCGATGTGAGTCCGAGGTGTTCAACGCTGTGATACGATATGTTCAACATGATCCAGAAAAGAGGATCTGCAAGTTGGAAGGACTTCTTTACGCTGTTCGGTGCCATTTTTTGTCTCCCATGTTTCTGGAGAAACAGTTAAATCATTGTAATATTCTGAAGAAAATGCCTCAGTGTCAGGAATATTTATCGAAAATTTTTCAAGGATTAAAACTTCATCAGACATGTCCAGAAAAACCCAGAAAACCATGTTCACCTCTAGTCATATTTACCGCCGGTGGTTACTTGCGACAATCCCTCAGTAACTTTGAATACTATAACCCCTCTCTAAATCAGTGGACGAGACTTCCAGAATTACCTAATCCCAGGAGCGGACTATGTTGTTGTATTGTGAAAGGCTCCTTTTATTGCGTCGGAGGCAGAAACAATTCACCAGATGGAAACATGGATTCCAATGCCTTGGATGTGTTTGATCCTATCCGGAACATCTGGCTCTCCAGAAGTCCGATGACAGTCCCAAGAAACCGTGTAGGAATTGGTGTGATTGACAACATGATCTATGCTGTCGGAGGTTCACAAGGTCAACAGCATCATGCTTCTTTGGAA
>Biv95
ATGTACATCGTGAGTCTGGCCATGGCTGACCTAATTGTAGGAATCATTGTGATGCCAATAAGTACTGTGTATATTTTCACAAAGAACTGGATATTCGGGGTCGCTATTTGTCAAATCTGGATCGCCGTGGATTATACGGCAAGCACAGCCTCCATCCTTAATCTGTTCATACTCAGTGTGGACAGGTATTGGTCTGTGACGTCACCATTACGTTACCTGCGAAAACGAACAAAGAAAAGGGCGCTGATAATGATCTCCGTGGTGTGGATGATTTCCTCTCTGTGGATTATTCCTATTGTGGGGTGGCACCATTTTGCCCACGACGGTATCCGATCTGTTCCATCCAACGTGTGTGATACAGAGTATGCTAAAGACTCCGTATTTAAAGTAGTGACAGCTTTTTTTAATTTCTATCTTCCGTTAGCAATAATGTACAGTCTCTACGGTAAAGTTTTTCATGAGATTAGGAAGAGGTCGGCATTAGAGCTGGGTCAGCAGTACCCGACAACGGCTAATCCGATGACGTATAATTACGAGGGGGACTCGCACCTCGGAGGGAGCAGTAGTTATAGCGAACCGCGGGTCGATACCTTCACCGATCAACATTCTAACAGGATTGAAGATGCTAATCTTCTAACATCTGTGAAAAATGGCTCATGTCAAAGAAACAAGAAAGTGAAGATGAAAAGCAGCAATTGTCTTGTTTTAAAATCAAATAAAATTTTACTTACAACAAACGGTAGTTCAGATCGACCAAGAATGGCCCAGAGATGCAGGGTCGAATATATCTACGATGAAAATGTGCTTGATCAAAAGACGGAAAAGTTAGAACGATTCTACTACGAAGAAAACATTCCACTTTCGGTTGTTCGATCAATAGACCATGTCAATTCGAATTTCTGTAATGACTATTTAGCAAATCCATCAAATTCAAGCAGCGATGAAAGGTATCAAAGTAATGTAAATTTAAAATCGAACAGAAAACTACAAAAATGCAATAATACATACGGGTTAACGAACGGTATTGAAAAGCTCCGCCAAACGGAGACCATTTTGGACACCACCCTGACTGCCAATGGAGGAAATGAAAACGACGCTGGTAACAATGATGGAAGTGTCTGTTTATTTGCTAATGTGACCTCCCGTCGGATATCAAATATGTTCAACATAAAACACCGCATTAAAAATTTTCGCCAAAGTTCATCATTGACAAGAGAGATTAAGGCCGCCCGTCAACTTGGGGTAATAATGGGAGCCTTCACTTTATGCTTTTTACCCTATTTCACGTTGTTCCTAGTGGTAGCGTTTTGTGACAGTTGTGTGGATATAGAGCTAATGACAGCCATGACCTGGATAGGTTACCTTAACTCAACATTAAACCCTTTCTTGTATCCTTTATGTAACATGAACTTCCGGCGGAAATTTAGAAAAATGTTGCACATTGATGGCAATATTAAACGCCGATCACGACATGCCGTAGATAGGAATAGCCTTACAATGAGATATGAT
>Biv96
ATGGGACAATTGAAGAAATTCATAATGACAGTTTCCAAACCAGACACATTAAAAACACTCTGTCATGCAAGCATTAGCTTAATATTTCTCCATTTTCTGATTAAGTTTGAGCAAATACGACAAAATGGAGCATTCCACTACATTGACATCCCAATAGAGCCAGATTTTGTTCCTCTGGGAATCCAAGAGCCCCAGTTATTTCCCTCAGCTGGGGAAAGCAGAATTCCCCACATCATACACCAAACATGGAGGAGCGAGGAAATTCCAAACAAATTTTCAAAATGGATTCAAACATGGGTCAAGAATCACCCTGGCTGGACTTATTATCTGTGGACAGACGAAAGTGCTAGACAGCTTATTAAAGACAGACATCCATACCTATTGAAAGTTTTTGATGGATATTCGGAAGGAATACGGAGAGCTGATGCTTTGCGTTACGTTGTCCTGTATGAGTTTGGTGGGGTTTATGCCGATATGGATCTAGAGAGCTTGAAATCACTCACACCTTTCACAAAGAAGTATGCTTGCTTCTTACCACAGGAACCATATGAGCATCCTATCTTGGACGGAAACTTTGAACATCTAGTGATAAATGCATTAATGGGCTGTAGACCAAAACATCCATTTATGAAGAGATTAATCGACAGACTGCCTGCCTTCCAACACATGTGGAGTGTCCTTGATAGCACAGGGCCCCATTTTGTCACCTCAGTGTATGGAGATTTCAAGGGAGATTACTCTTACCCAGAAATGCATGAAAATGGGATATATTTGGCTCCATCAGAGTACTTTTTCCCAACTATTGATCCAGCAAAGTTTTTCCATTTCCATTACCAGTGCAGGAGGTGGATACAACTTAGTTCTATTCAAAAGAGAGCTTGTAAAACATTAAAAGTTCTAGGAGTAAAAAGAAAACCACTCTCATTTTCTTACACTGATCACCATTGGGAGCATACTTATATTGATCTCAGAATTACTCTCAGAGGACCTATCAGTATTCATAAACTTGTGCCACGTGTTAACATATATTCCTATACTAGTGTG
>Biv97
ATGGTCAGAAATGGATCAGAAAATAGTCCTGCAGAATTTGTTTGTGGCTGGGGATCTGCTTTTGTCAACATAACGTTTACTTTTCCAATAAATAAAGTAATGTTTCGTCAACAGCTATCAGGCGTCCGGACCTTCGCTGCCCTAAGACAATTACAAACGGAAGGATTGAGTAATTTGTACAGAGGATTTTTCCCCCCACTGATACAGAAAACTGCCTCAATGACACTTATGTTTGGAATGTACTACAAGAGTCTGAATTATTTGACCAAACAGTACCCGCACGTCCCTGTCATTTTTAGCAGCGTTGTTGCAGCTTCATTTGCTGGTGCTTTGGAGGCACTTTTAATGCCTTTTGAGAGAATTCAAGTATTAATGCAAGATAAGAATTACAACCATAGATTTGACAATGCAAGGCATGCCGCCAGGGAACTGAGGTCCTTCTATGGAGTTCAAGAGTTTTACAGAGGGGGTTCGGCCATACTTTTGCGCAACTGTGGTAGCAATGTTTTATTTTTTCTTGCAAGAGATTACGCAATGGCTACCCTCCCACCCCCTGACACAGTGCTAGAGAGGACTTCTCAGGACTTCATCTGTGGTGCTGCATTAGGGGCAGTTCTAAGCACATTGTTCTATCCTGTTAATGTTGTGAAGGTCAAAATGCAGAGCAAGGTCGGTGGACGATTTGAAGGACTGCTCCATACCCTCAGAGTTGTTCAACAAGAGAGGAATCATAGCTTAAGAAAACTTTTTAGAGGAGTGCATATTAATTTCACAAGATCTTTTCTCTCGTGGGGCATTGTAAATGCAACATATGAATTTCTTATGGTTAATCTATTTAATAGAAGTTCTAGAAAAGTGAACCACACTAAA
>Biv98
ATGAATCGATTTGTGAGCAACAAATTTGATGCCCAATCATTTCACACCATTGGGGTAGAGTTCTTAAACAAGGACGTCACATACGAGGGAGAGAATTACACCATGCAGATATGGGATACCGCTGGACAGGAAAGATTTAAGAGTTTACGAACACCGTTTTATAGAGGAGCAGACTGTTGTTTGTTGACATTTGCTGTTGATGATATTCAGAGTTTTAAAAATTTGGCAATGTGGAAAAAGGAATTCCTATATTATGCTGACATTCAGGATGGAAACAACTTTCCGTTTGTGATACTAGGGAACAAAATTGATATGGAAAACCGAATGGTTTCTACGGAAATGGCCCAAGAGTGGTGTCAAGCTAATGGACAAGCCCCTTATTTCGAAACTAGCGCCAAAGATTCCACAAATGTTGACGAGGCATTTAAAGCAGCAATAAAAAGGCTACGGGATTTGGAAGACGTGATAGAGATCAAAACACAACACGGGAATACAGTTGACCTAAAGAGGAAGGCCAAAACCCAGAGTTCTGGTTGCTGTGGTAAC
>Biv99
ATGGAAAGAAAGGGCGGAAAGCCCAATCAACACATTTCATGTTTATTTCCTGAAGTGCTAACGATTATTTTTAGTTACTTAAGTGTCAGAGATAAAGGTCGTGTTGCGCAGGTATGTGTGAAATGGCGAGATGTCGCCTACAATCGTTGTGTGTGGCGCGGAGTGTGCGCGAAACTTCATCTTCGCCGGGCCAACCCGTCTTTGTTCCCGAGTCTAGTGAAACGGGGGATAAAACGAGTGCAGATTCTCAGTCTCAAACGGAGCCTTCGTGATGTGGTGGTGGGCATTCCCAACGTGGAGACCTTGAACTTGAGTGGCTGCTTCGTGGTGACAGACCATGCTCTCGGGCATGCATTCTCGCAGGATCTTCCATGCATGACGGTTCTGAACCTCAGTCTGTGCAAGCAAATAACGGACAACAGTTTAGGTCGGATCGCCCAGTATTTAACGAATTTAGAAGTTCTAGAATTAGGTGGTTGTAGCAATATAACAAATACTGGTCTTCTGCTCATAGCATGGGGCCTTCGTAAACTGAAAACATTAAATCTTAGAAGTTGTCGTCACATATCAGACGTTGGTATAGGTCATTTAGCTGGAAATAGTCCAAATGCTGCTGCTGGAACTTTAGAAATAGAAAACTTAGGATTACAAGACTGCCAGAAACTTACTGATCTCTCGTTAAAGCATTTAAGTTGTGGTCTTGTGAATTTAAAAACTTTGAATTTGAGTTTCTGTGGTAGTGTGACGGACAGTGGGGTTAAGTTTTTGTCAAAGATGCAGACTATGCGCGAGATAAACCTTAGAAGCTGTGATAACATTAGTGACATTGGCCTGGGATATTTAGCCGAGGGCGGGTCGCGTATTACTTCGCTGGACGTGAGTTTCTGTGACAAGGTCGGCGACGAGGGACTAGTCCATTTAGCTCAAGGATTATTCAGCCTAAGAAATATCAGTTTGTCTGCCTGTAACATCAGTGACGAGGGTCTAAATCGCCTTGTTAATACCTTACAAGATATTACGACTTTAAACATTGGCCAGTGTGTTAGAATCACGGACAAAGGGTTGAGTTTGATCGCAGACCACCTGAAGAATCTTCAGTCCATTGACCTATACGGATGTACTCGGATAACGACAGTCGGACTCGAGAGAATAATGCAGCTCCGAGGGCTCACCACACTCAATCTTGGCCTTTGGCACAAAGGTGAAATA
>Biv100
ATAGGTAAACATGTTATCTGTGGTGCGCCAGCAGGGCCAAACCAAGTGGACTCCCTCCGCATGGTCAATGCAGCCAGATACTACCCACGACTGATGTCCCTGACAATCTACGGACTGCGATTCCTGCCTGCTATTGACAAAATGAGGCAGCTGATTGTGGATGGCTATGTAGGAGACATAAGTATTTGTGAGGTCAAAGTTCACTTTGAAAAAATTAAAAGAGATCAGTTTGATTGGATGTGTGATGGCACTATGGGAGGCGGTCTTTTGAATGAGATTGGCAGCGATATCATAGATGTGATTGGTTATCTAACAGGACAGAAGGCAACAAAAGCACATGGCATGCTGAAAACATACACAAAGCAGACTGAGAAAATAAAAGGAATTCGAGAGATAACAAGTGATGATTTTTGTACTTTCCAAATAGAACTTGACCAGGGGTCCTGTGTAACTGCAACAATCAATGGTCATATTGCAGGGCCATTTCAACAAGAGATAATGGTTATTGGGAATAAAGGCAGACTGACTGTCAAAGGAGCTGATCTGTATGGGCAAAAAAATGACCAATCAAAAGAAGAGTTGTTGCACTTTGACCCCATAAACTTTAAAGAGGAGGAGCGACATGGAGTGTCTGAAAAAACACGCACTTTTATTCCTACTCCCTACTTAAAGGGAATTATAAAGTTCATCGAAGCCGTAAAAGATGCATTTGACAAAGAAGAAGAAAGACAGAGCTACTGCACCGACCCAGTAAGACCTGCAGCGTCATTCGAAGATGCTCTCTATGTGCAGTCTGTGGTTGAAGCCATCCGCAAGTCCAGTAAAACCAAACAGTGGATCAAGGTGGAAGTTTTACAGGAAGAGCCTGATCCCAACAACTTTATGTCACCTTCTCTCCGACGTAGCGCTTACACAGTTCAA
>Biv101
GGTAACTTTTTTGATGATGGCATTTTATCTCGAGCCGAAGTTTTGGCGGCCGTGGACATACCCAAGCAATCGTCACAAAACTTAATGAAACACGATGGACTTTACCATGGTCACACGGCGGACCTAGGGGGACACAATGTTACCCCACCCCGTCATCAAATGCAGATGAACTGCCACACGGGATTCGGTCCGGGGGACTCTATGTTGGAACAGTTAACATCCAACCATGGGATGTCGCTTGGCGGGATGCCTGACAACCACTACAGCATCGCTAACTCAATACCCCACAGCCACCACCAAATGTTCCAACCCAGCGTCTGTACCAATCTCAACGCCATGGGAAGCCACCACACATTTCCCGGACACCACCCCGTGCACCCCGCCATTCACGACACAGAGTGCGACCCCCGGGAACTAGAGGCGTTTGCTGAAAGATTCAAACAACGGAGAATAAAACTGGGGGTCACACAGGCCGATGTCGGGGCCGCGCTGGCCAACCTCAAACTACCGGGTGTCGGGTCCCTAAGTCAGAGCACAATTTGTAGATTTGAATCATTAACTTTGAGTCACAATAACATGATTGCCCTGAAGCCCATTCTTCAGGCTTGGCTCGAAGAGGCCGAAAGACAGGCTCGAGAGCGAAAGGAAGCGGAAGCTGGTGGTTTAGCTGCCGAACGGAAGCGGAAGAGAACCTCTATAGCAGCTCCAGAAAAACGTTCACTGGAAGCGTATTTCGCGGTACAACCTCGCCCGTCAGGGGAAAAAATCGCACAAATAGCAGAAAAATTAGACTTAAAGAAAAATGTTGTCAGAGTTTGGTTTTGTAATCAAAGACAGAAGCAGAAACGGATGAAATTTTCCGCGGTGGCGCCTCAC
>Biv102
ATGGCGACGGGGATGTCCAACATGGAAGTATGCCGGGAGAAGCTGTTAATGGCGTCCCTGAAGGCGCCGTCCCAGCAGCACATCAATGCCAACCTCCTGGTCTCCCTACCCGACTTCGACAAAAGTCGACGAAGAAGTACTATACATTCCTACACCCTCTCCAATTATCATAGCCTTCCTCATGATCCCGAAACTCTCCGAACAGTGCGCGAAATGAGTCATGGAAAAGCACTGAAGAACGTTATAGTCCTCGGGATCGCCTTTATGTTTATTTTTACGGCATTTGTTTCATTGCAAGGACTCCAAAGCTCCCTTCATATTGAAAGCGGTGTCGGGGTGTTTTCTCTCTCTAGTATCTACGTAGGAACTATCATTTCCTGTTTCTTCGCCCCATGGATTATCCAACGCTTCACTACAAAATGGACGATGGTGATAACCTTTGTATTTTTCACGGGGTATTTCGCCGGAAACTTTCATCCCGAACATTACATGCTCATCCCACTGGGCGCTCTGTTAGGCCTGCTGGCAGGCCCTCTGTTTAGCGCCCAAGCGACATCAATAACAACCATAGCTTTAGCATATGCGGAACATTCTCACATCTCGGACCAAGACCATGTCATTAATAAGTTCATGGGTATTTTCTGTGGACTGTATCGAACCAGCAACATCTGGGGAAACCTTATCACAACACTCGTGATTAATAAGAACACCACTGGAGCTGGAGAGTTTCAACTGAACCATTCGAACATCTCTTGTGGGTCGCGATATTGTCTGAAAAATAATAGCTCAAACGAGGACCTGTCTCAGGATCTGATAACAACGATAGACAACAGCACAAAAGTGATGTTGCTCAGTATCTACATGGGCTGCGGGGTGATGGGGATAGTCACACTCATCTCTCTGTTCGACCAGCACAAGCGAAGGCGGAAAAACCACCACTACAATGACGACGAACTGACGTCATCAGAAATATTTTTATCCACGTTAAAGATGTTCAAGGATTCCAAATGTCAGCTTCTGATCCTTATTGTGGTGTTCGTGGGGCTTGAGCAGGGGTTCATGTTCAGCGATTTTACTCAG
>Biv103
ACTCAGGAGGGTGAAGTGAAGAAGCTAAAAGCAGCCATGGGAATTGAGGGAGAGGATGAATCAGCAATAAGCATGTTGTCTGACCATACAGCAAAACTCACATCAACTGTGAGCTCTCTGCCAGAGCTACTAGAGAGAAAACGCCTCATTGACCAGCACACCAACATCGCTACGGCTCTCCTAGAGCAGATCAAGGCCAGGAAACTAGATGTCTATTTTGAAACTGAAGAAAAGCTGATGGGGAAATCTGTCTTGGATCAATCATTGATGGATATGATAAACGACCACGAGTGTGGGACACCACAAGACAAAGTCAGATTGTTCATCATCGCTTTGCTGTGCGGACCACCCATGTCCGATGCCGAGATTGACCAATATTTGATTGCTTTAACTGGCGCCAACTGTGACACATCTGCTCTCAGCTACATCCGCAAATGGAAGGCTTATACCAAAATGACCGCAGCTCCGAGCCAGTATGCGGGAGGTGGAACCAAAACGGTGGGAATGTTCTCCAAACTGATGAACCAGGGCTCCCAATTCTTGATGGAGGGAGTGAAAAATTTGGTCATCAAGAAACATAATCTCCCGGCAACTCGAGTGGTGGATGCTCTAATGGACATGAAATCACTACAGGATGTGGATGATTTCCGTTACTTTGATCCCAAACTCCTGCGCTCAGACTCTTCGGGTATTCCCAGGAACAAGTCTCCATTCCAGGAAGCTTATGTGTTCATGGTAGGGGGAGGCAACTACATTGAATATCAGAATCTTGTGGACTATGCTAAAAACAAGTCAAATGCAGGGGCACCACGTAAAGTGGTGTATGGTTGCAGTGACTTAACCAGTGCTACACAATTTTTGAAGCAGTTAGAGAGGCTTGGCTCAGAGAAT
>Biv104
ATGAAACGTTCCCAGGAAAGAGATATGTCGCCGAGGGTTCCGAAGAGATCACGCTATCCCGGCCCTGATTATGAGATGATGAGAAAATCACCAATTCCCGAATATGATCGGCGAGATCTTCGAATGAGCCCTCCGCCTCGGAGTCGGGAAATGAAATATTATCACGATGACGTGAGGCCAAGGTATCGTGAAGATGATTATCCAATAGGCCGAACAGAGTTGAAAACCCCAGAATATAGATCTCTTTGTTTAAGTGGTATATCAAGTAAGATTCCTGACCATGCTGTGAAAGACGCCTTGTATAGAGAATTCAAAAAATTTGGTGAATTTAATGTTAATATTACTTATACTGGGGAAATGCGTGTGGCCTACATTAATTTCCGTTATCCCGAGGATGCACGAGAAGCAAAGCATGCAAAACACAACAAATTGGTTCTGTTTGAAAGGCTTGTGGTAATTGAATCTGTGTATCCCAAAAAACACCATGGTGCACCTAGTGGAGCAATGTCCACATCAAGTTACGCTCGTTCAAATGAATTTCTGAATTATCCAGGTGGCAGCAGTAGTAGGAGGAGCTCACCTCCTTTTCAACCAAGAAGAAGTTACCCAAGCATGCGATCTCCTGAAGTAGATGTGCCTCAACGAAAAGACTTTGGTTCAGGTTACATCTCACCCACCAGTGTTAGAAGAGCGCCAAATGAGAAGTTTCCATACCACTTAGATCACATACCACCAGAGGAAGATGACAAAGCAACAAGAACTCTCTTTGTAGGAAACCTTGATTACAACATCACTGATGAAGAACTAAAGGATGTGTTTGAAAAGTATGGATTTCTTGAGGAAATTGACATCAAAAGACCTCAACGTGGACAAGGAAATGCATATGCATTCATTAAATTCATGAATCTTGACTATGCACATCGGGCAAAAGTTGAAATGTCTGGACAATACATTGGGCGTTTTCAGTGCAAAATTGGCTATGGAAAAGTGACTCCAAGTACTTGTATTTGGGTAGGAGGTTTAGGGCCATGGGTGACTCATCAAATGCTGGAACGTGAATTTGATAGGTTTGGGATCATTGAACGAATTGAGTGGCCACAGAGCAAAAGTTATGCTTATGTGTTATATGACAACATAGATGCTGCTCAGGCTGCATGTTCTGAAATGCGAGGGGCTCCACTTGGGGGACAAGATAGACGTCTTAGAATTGACTTTGCTGATGTCAGTCATATCACTAATACACCAAAACCACTAGAAATAAAAACAAATGAAAGTGGCAGAGGATACCAGGGTAGCAACTGGAAGCCACCTCATGAAAGGAGAGAGGATGGCAAAAGTGTTGATGGTTCGTTCCGAAGTCAAGAACCTAAAGATGAGCGTAGAAGATCGTATGAAGAGTTTGATGTAAGAGGCCCAGATATGCCATATAGGAGACCAAGAACCCCAGATGGGTCGGAAGACCGAAGACGACGAAGAAGTCCCGATAAGTATGATGGGCATCCTCAAAGCAGGGATGGTAGAAAAGGAGGCAGAGTTTCAGATGAGGAGTTCGATGTGGATGGAGGAAGGCGTGATGCAAGGAGGTTATCTGCTGAGAAAGAGTATTCTGATTTGGAGGAAGTTGAAAACATCAGTGAAATGGTGAAGTGTCTACCTGTGGCGTGGAATGGGGGAATTCTGTTAAAAAATAGTGCTTTTCCTGGGAGGATGCATGTTGTGAGTGGGGATGTCACGATTGTGGATACTCTGATGAGAGATCCGACCACCACGGAAACACCCATGCTGAAGATCAAACAGAGGCTGCGATTAGACCCACCCAAACTGGATGATGTCGGAAGACGGGTTGTAGCTGCTGGTCGGGGTGGTCATTGTATTCTTCTTGCAATGCCGAGCACGCTTCCAAACTGGGACGATTCTGCTGTCCAACAGAGACCACTGAAAAATTTGGTGACATATTTGCGCCAGAAAGAGGCTGCTGGAGTGATCTCTCTTCCTCCTTATGAGACGAAAGACAAGGACAACGTGGGTGTTCTTTATGCTTTTCCTCCTTGTGCATTCGGATACGAGTACCTGAGGAAGGCAGCACCCAGATTACCAGCAGAACCAATTCAAGATGATTACCTTATCGTTGTAGTCATAAGAGGGACTGTA
>Biv105
AAATATCCACAAGTGAAGAAACTGATGGGACCAGACCCAAATCTAAAGTACAAAGTCCTGTGTCTGGTTACTCTGCAAATCCTGGCAATGTCCGTCATCTCCACTCAATCCTGGCCCATCGTCTTTCTCATGGCCTATATATTTGGTGGAACTATCAACCATTCCTTAAATCTGGCCATTCACGAGATTGCCCACAACCTTGCATTTGGACATGGCCGTCCCCTAGCCAACAGAGCTCTTGGAATGATTGCCAATCTTCCCATTGGTGTCCCTATATCAGTGTCCTTTAAAAAGTATCACTTGGAGCATCATCGTTACCAAGGTGATGTGAAAAAGGACGTAGACATCCCAAGTGAATTTGAAGGCAAGATGTTTAACCGCACATTGTTGAAGCTGATCTGGGTGATCCTTCAGCCCTATTTTTATGCCTTTCGGCCTCTGTTTATTCGGCCTATGCCAGTCACCCTCCTGGAGGTCATCAATTTCATTGTCCAGGTTCTGTTTGATGTGATGGTGTACAAGTACTTTGGTGTGAAGGCCATCTTTTACTTCATACAGGGGACATTCCTAGGCACCGGCCTTCATCCGCTATCTGGACACTTCATTTCAGAACACTACATGTTTATCAAAGGTCAGGAGACCTATTCTTATTACGGCCCCCTCAATCTGTTGACGTTCAATGTAGGGTATCACAACGAGCATCACGATTTTCCCAGCATTCCTGGATCTCGGCTCCCTGAG
>Biv106
ATGTCGTCTGCTCGCATTCGGAACGGATCGGCGAAAATGGAGCAGTCTAACGGGCAAGATGTTTTTGCTCACGGATTTCATGGATATAAGGAAGGTTATGAACAGTTGGAGAAGATAGGGCTGATGAAGCGAGTCAAGGGGCTCTGGAACAAGACGGTTTTTCCGTTGTTTCTGATGATTTTGACTCCTCACGTCGCACTTATCATGTGGTACGTTTCCGTGCATTGTGAAGGGAGCTACTCGGTATTCCTCGGTCATTTTGCAGGAAAACCGTTCTATACGTCAATAATAGAATTATGGGCAACCATGAGACCACCAAGCCAGTTTAGCGTGCTGGTCCTCTTTGGATTCAGCGTTTGGTCTGTTATCCTGATGAAGCTATTACCGGGGAAAATTATCAAAGGACCTTTGACACCGAAAGGAAATATACCAGTTTATGTTGATAATGGGTTTCTCAACTATATCGTTACTATGGCAACCTTTTCCATCATTACCGTTTTGCTCAAAGTACAGGGGTTTTCGCCATCAGTGATATACGATCGATTTGATGAATTCATAGCTACACTTCAAATCTTCAGTCCGCTTTTCTGCGTCCTTCTCTATCTAAAGGGTCGATACTGGCCCTCTACCACAGACAATGGGGTGTCGGGAAACTTCATTTTTGACTTTTATTGGGGAACTGAATTGTATCCGCGAATCTTTGGCATTGACATTAAAGTTTTCACAAATTGTCGGTTTGGCATGACCGTTTGGGCTTTACTTGTGTGCATACATGCCTTGAAAAGTTTCGAACTTTATGGCTTCGTGGACAGTATGTTTGTTTCAGCAGTACTGCAATTGATCTACATAACAAAATTCTTCTGGTGGGAAGGGGGTTACATGAGCACCATCGACATCATGGTCGACAGGGCTGGCTATTACATCTGTTGGGGCTGTCTTGTTTACGTACCCACATTTTACGCGTCAGTGAGCATGTATCTTGTGCAGCAGCCCGTACATTTAGGAATCACGTGGTCGTCGCTCATCCTTTTGACGGGCATTCTCTGTATAGCTGTCAATTACTTAGCCGACCTTCAAAAACAGGAAGTCAGGGGGACTGGCGGCAAATGTCTAGTCTGGGGAAAGAGACCAAACATCATCCGTGCCAAGTATCAGCTCGAAAATGGCAAAGAAAAAGAGAGCATCCTGCTAGCCTCTGGCTGGTGGGGTCTCGCTAGGCATTTTAATTACTTGGCAGAGATCATGCTTGCCCTGTGCTGGACTGTCCCATCCTTGTTTGTCAACATCATGCCTTATTCTTACGTCATATTCCTCACCTTCTTGTTGATACACCGCAGTTACCGTGACGATGACAAGTGTGGCGACAAATATGGCAGTTTCTGGGTTGAATATTGCCAGATGGTACCGCACAGGATCGTTCCTCTTCTGTTC
>Biv107
ATGGAATCTCCGGGAACCACCGGGCCTAGCAACACGCTGCTAGTGCTCCAACTAAAGTCCCTTGTGGCGTACAAGTCCAACGACGAGTACCTATACGCCATGAAGGAGGACCTAGCCGAATGGTTTATGTGTCTTTACCAACTGGATATCACTGTCGACAACTTCTTCGAAATCTTGGAGACGGGGGTGATTCTGTGCGAGCATGCCAATAAGGTGAAAGGGTACGCAGACGAACAGCGCCAGCTGGGGAGACTGGCTGTCATCCAGTCCAACTTTGTCCGGCGTCTGGAGATTCCCCTGTACGAGGTTCCATATCGGAAGGAGGTGAAGCCCCAAACGTTCCATGCTCGGGACAACATATCAAACTTCATCACTTGGACCAAAGATTTGGGCATCCCAGACGTCTTGTCATTCGAAACGGACGATCTGGTGCTGCGGAAAAATGAGAAAAGTGTCGTGTTGTGTCTGCTGGAGATTGCCAGGATTGGCGCCAAACTGGGCATGCTGGCTCCAACGTTGGTCCAGATGGAGGAAGAAATTGACGCTGAAATAGAATCAGGGGAACCCCCACCCCAGATCATAACGTGCGACATCAAATCCTTGGATGAAATG
>Biv108
ATGAAACATAAGGGCCACATTTCTCTCCTTAGACCAACAACAACAAAACATGATGTCCCTGTTTTATTTCAAGAGCCCCATGTTGAAACTGGATTCAGACATCCTCATCAACCCTGGTTCTACTACATCTGCAGCATTTTTCAAAAACACAATGAGTGCATGAATGTATGGACACACCTCATTGGTTTACTTTTGACTGTTTCCAGAACCATTGAGTTCTCAAATGAGTATGACCTAATCGGAAATCCGCACATGTGGCCCCTGAGTGCTGGGCTGATAACAATGATTTTAATGTATCTTTGCAGTACTTGTGCTCACTGCTTCTCTCATAAGTCTGAACTTGTCCACTACACAGGATTTATGATAGATTATGCAGGCATTGGCATATTTGGTTTAGGAAGCACAATTATTCATTATGCCTACTGTATCCATGACACCATGTTGAACTCGTCCCTTAAAATGCTATCAGTTCCAATTGGGGTAATTTTAGGTGCACTGGTCTGTATATGCTGCACTGTGTCTAAGGTCTTTTACAAACGTCCTTATCCATTTACAAGGAAGATATGGCAGATTGGGTCAGTGGGAGGCATTTATACCTGGCTTTCCTTGCCGATTCTTCATCGCCTGTTTCTAGACAAAGATGGGGAGGATGTGAGTCTCTACCACCATACATCTCAGATGATCTGGTTTGCCTTGGCTGGGTTCTTCTTTGGATCTGATATACCTCAGAGGTTTTTCCCAGGAAAATTTGATTTTGTTGGGCATAGCCATCAGATTTTTCATATCTGCATCATTCTAGTCACCCAGAAACAGCTGGATGGTGTTCATTTAGATATTGAGAAATATCACAGAACCCCAGCTTTTGTCGACGAGCCTTCATTCATGGAAACGTTTGGGGCAGTCATCAGTCTGACCATTGTCTGTTTCTTAAATGTCTTTATATTTCATAACGTAGTTAAATACAGATTAGGCAAAGAAAATGTAAAGCAAGAG
>Biv109
ATGGAAGGGGAAGAGGATTTCTTTTTCCCAAATATGACAATGCCTTTTCATATGGCTTTTGTGTATCCAATCCCTCAAGCGTTCTTTATAAACGGATTCGTTTCTCCCTTCCTGATTTTTTTTACTTTGGTAACGAATATCTTCGTAGTTCTCATTCTTTTACGTAGACACATGCGTTCCCCGACCAACGCCATCTTGGCTGCCATGGCAATATCAGACACATTTACTGGAGTGACGCCACTTCCGGTATTTGTTCATTTCTTTTCTCTGGAGAACTACCACGACTTCGTTGAGTACCACTGGTGTTACATCTACAGGTACTTGGGCGAGCTCATCCCGACCATTTTCCACACCGCCTCTATCTGGCTGACGGTGACGTTGGCCCTTCAGCGTTATGTCTACATCTGTCATACAGCCGCCGCTCGGAGATTCTGCACCATCCAAAATGTCATCTTTGCGACTTTCATCATATACATGCTTGCCATATTGTCACAGATTACGCGTTTCTTTGATTTCGAATTTACCCCATTTCCCATGTTTTCGTTTGACTCGCCAAACAGTACCCTCGTTACGTGTATCGAGCGAACCAGTCCATGGGTGAACCAGAACGAAAACTTGTACTTCAATCTCTACTTCTGGTTCCGAGCAATTTTTATTCACCTCGTACCATGCACTATTCTCGTGGTTATCAATTCAGTGCTCATATGGACTCTCCGGACGGCTCAAAAAAGGAGGATGCAGCTTCTGAAACAAAATAAAAAGAGCGAGTCAATGAAACTGAAGGACAGCAACTGCACAACACTAATGCTTGTGACGGTCGTTGGCTTATTTCTACTGGTTGAACTTCCTTTGGGAATAATCATGATACTGCATCTGGTTCAAAACAATTTCGACATTGATATCATGTCGAACGAAACTTTCAAATTGCTGAATTTGATTTCGAACACCTTCATTTTACTGTCATACCCTTTGAACTTCTTCATTTACTGCGGTATGAGTCGACAGTTCCGGGAAACTTTGATGAGCATGTTCGACACAATAAAGACACAGAACAGCAGGAAAAGGTACGCTTCGATCCCGACAGACAACGGACGCACAATGGCCGAGTCCACTTGCAGAGAAACAGTGTTG
>Biv110
GTCACAGAGTGCCTTCTGGAATTTTGCGCCAAAGTAAATGAGTGCGATAACGACGGTCGCCATCCGTTGGTTCTTGCTGCGCAGGAAGGACATCTGGCGGTGGTGCAATGTCTCGCGGAGCACGGCGCTATGGTCGACCACAAGTCACTTGACGGGAAGACCGCACTACGGGTGGCTGCAGTAGGTGGTCACCTTGAGGTTGTCGAGTACCTCATGTCTTGCAACGCAAACATCAACTACAAAGACTTGGATGGAAGATCCACATTATATCTATTGTGTCTCGAAAACAAGGCCGATATGGCGCTTTTCTTGCTCGAAAATGGTGCCGACGCCGAGTGTACCGATTTGGAAGGACGTACTGGGCTTCATATTTCCAGCTGGCAAGGTCATACAGAGGTCGTGCAGCATCTTTTGAATTATGGAGCCCAAGTGAATGCGGTTGACAACGACCGACGTTCTGCACTACAGTCCGCGGCCTGGCAGGGGCACGACGAAATAGTCCGTCTCCTGCTGCAGAAGGGTGCAACGGTGGATCACACGTGTAACCAGGGCGCGACTGCGCTGTGCATAGCGGCTCAAGAAGGACACGAAGATGTGGTTAGAACTCTGTTACAATTCAAAGCGAACCCAAATCACGCCGACCAGTTCGGTCGTACGCCGGCGAAAGTCGCGATTAAAAGTGGACATTCCAGTGTGTGTCGCCTATTGGAAGAATACGGCGCCGTGGCTCCAAGCTGTAAGAGCAGCCGAAGTAATTCATCCACTTCAAGTAACGACACGAAACCCACAAACACGACCGGTGGTGTGACGTCAGGAGTCATCGTTAACGGAAGTCAGCTAAACAGCTCGCCGTCCGATTCTCCCGACTCGACGTTTGACCGCCGGAAATCGTACGCTTCGAACAACTCCTCGAAGTCATCCAGTAATTTTACTTCCTCCACGAATCAAAGCGCCTACAGTTCCAATGCACTCGGCAGTGGTGATTGTTTGACATTCACACAACAGCTGCAGCAGTGTTCAATGAGCCGGAACCGCCCCCGTCCGGCGAGTCGTGTCCTGTCTCCCGTAAGCGAGCCCCAGACCCCTGTACAGTCCCCGCCTCTTTCACCAATGGTGGAAGTTCACAACGAATTGAACAACATTCATAGTCAGATCTCCCCTTCCACTGAGAGAAACCTTAATCAATTCGCTCCCGTAAAATACTCAAACAATAAACAACAAGAAATTACTGCAACAATAAACATTATCACTAACCCGAACGCTGAATTCGCAGACGACCCAGTCTGGCAAATTAACCCTTTACATTTCAAGAACATCAAAAGCGACCTGGAGAAACTTCGTTTGAAACAGAGTCCAGTTAAAGATCAGCCATCCAAACTTATAATGGGACAGAGTGCGCTGCGATCGCCGGAAATGCGACGAAAACGAAACGGGATAGTGACGAACCCTAATGTAACCAAGAGTCTAGGAATCAACAGCCCGAACATCGGGAAACTGTCCAGTATCGACCACAGTCAGTGCAATCTTAATGGAGTAAACGGACCGGTGACCAATGGAATCGTCACGGGGCATCAAGGGCCCGCTAGACCCAACGGCCTACCACTCAAAAAAGAGACACCGCTA
>Biv111
ATGGAATATAAGCTTTCAGCGATCGGAAATCAATCATCATTTAAAGAGAATGGCTCAAGTCTGCTTGAAGCGGAATCAACAGAGATATACAGAAACTCGTCCTCCTTTGGCGACAGGTCCCGGCTGACCAGTAATACAAGAGCAGTCTCCCAATGTAGGACCGAAAAGGCTCATGAATTCAACCCGGAGAAGGAAGCTGCCGATGAAAGGTACGCTCAGTTACAAGCCATCTTCCAGGTTGCGGAGGAAGATGGAAGGGGCGGGTTGGATATTGACGAATTTAAGATAGCGTTAAAGAAAACTGTGGGCTTCATGATGAGAAACGACCAGATTGAAATGATGTTTAAAAAAGTAGACGCTAATTGTGATGGTCGCGTGGATTGGGAGGAATATGTTACATACAATCTCCTTGAGTATCAGGAGAGGACACTGATGATTGAGAGATTACGGGATAGGCCTTTCCCACCAGAGACAAAAGACATAAATACTCGACACAGAGAAACCATAGTCAGAGTAGCAATTTACCCGACCGTTCATAAGAAAGCCAGCACAAACAAATGCTCCCTCGATTATAACACAGCGCGCTACGTGTCTCTCAGCAGAGAGGGAATAGTGACGTTTTGGACTCCAAAGATGAAACAGATAAAGAGCTACATGACCCACCCTCATGTTGACAGAGCCACACAGCCGTGGCTGACGGACTTCGTGTGTGCCTATAACGTCAACATGCTGGCGGTAACGTCTACCGACAGGGATATCACGGTATTTGACACTCAGGCAAACTCATTCAAGAAACGCTACTACATAACGGGAATAGATAGCTGTATTACTTGTATGGATTACTGGGCAGATATCAGAGATCTGAATAAGTCTGTCATGGTCTGGGGAGATACCTCCGGATCAGTGTACGTGTTAGTGTTCGAGTGTGCGCTGAAAGGGGGACTCTTTGGTGCTGTTGGGGGGAAGCAGACCGCCTTCAAGAAAATCTCACTTCCAGAGGTACTGCGAGGGTTTCATCTTGGAGTCAAAGGATACAAACTGGGGAAAGTTCACGACAACTGGGTATCTGAAATACGATACATTCCCGAACTAGACCTTTTTGCGTCTTGCTGTCAATCGAGTGAAACGTCCATGTTTCTCGGAGACTATAACTACAAGACTAAGAAAATCAACACCTACTTCAAAGTCTATAAAGGGTTATTGGCGTTTGACTATTGCCCTGAAAACAACGTCATTGCAACTGGGGGAATGGACTACTTGATACGAGTTTGGAACCCGTATGTTAACAGCAAGCCCGTGGTTGTACTGAAAGGACACTGCAAGCCAGTCACTCACATCGTCGTAAATTCCTCACGAAGCCAGATAGTGAGCATTGACAAAGGTAGAAATATTCGAGTGTTCGATATGAAAGACCAGACCTGTGTTCAACAGTTGAGCGGACGTGTCATCAAAGTGGGGCCTCTTCCTATTTCTTCAGTGTGTTTTAATCCGGTGACACAGAGACTTGTGCTTGCAACAAATACTTTGGCAATGTTGGAACGAAGTTTGGAAGATGAGAAAAGCGTTGAAATTATGTCGCACCAAAAGTCAGTTCACGGGGCTCTTTATAACAAAACCTTCAAGTCTGTTGTCAGCTGCTGCAAGGAGTCAGTTGTTAGTGTTTGGGATTTGAACACAGGGGAGAAAATAATCCAATTTGTGAACGCACACAAACGAATTGAAAGAGGTGTGGAAATACCTATAGAAATCACAGCTATGACCTTTGATGAACCCGGCAGGCGACTCATCACTGGCGGGAGAGACGGCAGTGTAAAAATATGGAACTTCAACAATGGAAGCTGTCTTCAAGAGTTTTTAGTTCCAGACGGGCTGGAAATCACGGGGATAGCCAGTGCAAGACAGAGAATCTACGTGACAGGCTGGTGCCAACTGGTGCACATCTACATTGATGGGGCGAGTGAGGACTACAGGAAAAACTGGAAGAGTCGTCACAAAGACGACATTCTGTGCATTGCCTGCATGGAGCCAAACTTGGTGGCAACGGGGTCATATGATGGTGATGTGGTCATCTGGTCAAGAGACACTGGGCAGGTGTACTGCATTCTGAATGCAAACAAGGGACTTCTTCCCTTCACTGAAAATATCAACAAAATTGAGACCAAACAAGAAGAATCCGAAGCGCAAAGTCCAGAAGTCAAGACACCACAGGAGGAGTCCGTCCATTCAGTGCAGGTAGCCGACTGGAAGGCATCAGCATCGACTAAGACGATCAAAACAGGGATAGGGCTTCTGTCTAAGATCAGGGGTGGTTTACTGAGAAGTGGATCCTCCTCGGGAATCAGTGGATCGAGGTTCTCCAAGCCCGTAGAGTCCCCCGTCGACCACCCTTTGCTCTCGTCCTACGAAACTCACAAAAAGCCCGAGAGCACCAAACGCGAGGAATATGACAACATTTTTAAGAAATACGAGGCGGCCATAGAAAAGATTGTATTCTTGCAAACAAGAGACGCAACCCGTAAAGAAACAGCCGTGCTAGTGACCAGTGGAGCGGAGGGTTGGATACGATTTTGGTCCATAAATCATGAGGGAGGTCTACTGGGCCAGTTTAATGCCGCCCACCGTATCGGCGAGAGTGTCCATGCAATGACTACAGACCACCAAAATAACTTCCTTTTTACAGCAGACACCCTTGGTTATGTCAAGACATGGGATATTTCTGAATTTTGCATATCCAAGATGCACAATAGTGCTAAGCGTCTTGTACGATGGCACTGGCTTCTTGACACTTTTACGTACCTGCGAGTGGAATGGCGTGGGAAACCCATGCCGAAGTCTTTCGTTTCAAGAGGCATGAAACCACATAACATTGGAACTCGGCCGCCTCCTATGATCACGGAACCGAAGACTACCTTGAAATGGCCTCTACTCGTAAACTCATAC
>Biv112
ATGACAGTCCCTGGTCACACGTCGAATATGGAGGAAAAACAGCAATCGGTGTCGGGGACTCCGAATGAAGCGAATCTTTTGAAATTAATGGAACGCACCGGTTACCCAATGGTGCAAGAAAATGGACAGAGAAAATATGGACCGCCGCCCGATTGGAATGCCCAAAATCCACCTCGTGGATGCGAGATTTTTGTGGGCAAAATACCAAGAGATTGCTATGAAGATGAACTAGTTCCTGTTTTTGAGCGTGTTGGAAAGCTTTATGAACTCAGGCTAATGATGGACTTTTCAGGGAGCAACAGAGGGTATGCATTCGTGATGTATACGAATCGTGCCGACGCACAGAAAGCGGTCCGGGAACTGAATAACTTTGAAATTAGAAAGGGACGATTGTTGGGTGTATGTACCTCTGTTGATAACTGTCGTCTGTTTGTCGGTGGAATCCCGAAAATGAAGAACAGAGAAGAAATACTTCAAGAAATGAAAAAAGTCACAGAGGGAGTAGTGGATGTGATTGTGTACCCAAGTGCTGTGGATAAAAGCAAAAACCGGGGGTTTGCGTTTGTTGAATATGAAAGTCATCGAGCTGCAGCTATGGCAAGGAGAAAGTTGATTCCGGGTAGAATTCAATTGTGGTCCCATCAGATTGCTGTGGATTGGGCAGAACCCGAGCAAGACGTCGACCAAGAAACGATGTCCAAG
>Biv113
GAAGTTTCCACGGAGATGCCTGTAAACCAGAACCTTACAGTTGCCATCATCATTATCATCATTGTTGTTGCCTTGGTTGTCTTTGTGTCGATTCTGATGGCTGTGCTCTGTTGTCAGATCTCCAAACAACGCAGACATGTTAAGTACGACAGCACTCCTCAGGAAGACCTGGACATTGATATTGATAAACTCCCCACCAACTCTTGTTACCACAAACTCTCGGAATGTTCCAAAATCAACCCTAAACTCCAGGTTATGGAATATCCCAGGAATGATATTGTGTACATCAGAGACATTGGTCAGGGAGCTTTTGGAAGAGTGTTCAAAGCAAAAGCTCCCAACATTATTAAAGATGAATATGATTGCCTAATAGCAGTCAAAATGTTAAAGGAAGATGCTTCTGATGAACTGTTACAAGACTTTCAGCGAGAAGCTTCCTTAATGGTAGAGTTTGATCACCCAAACATTGTGAAATTGTTGGGAGTCTGTGCAATAGGTAATCCTTTGTGTTTACTGTTTGAGTACATGAAGAAGGGAGACTTGAATGAATTTCTTCGTCTGAACAGTTGTGACAATTACATTATAAGGCGACACAGCATGGATATCTATTCTGAGCATAAGCCCTCATTAAACACTTCAAATCAGCTTTACATTGCAAAGCAGATTGCATGTGGAATGGTGTATTTGTCTGAAAAAGGCTATGTACATCGGGACTTGGCCACCAGAAATTGTCTTGTGGGTGATGACCTCGAGGTCAAGATTTCTGACTTTGGACTGGCAAGGAGCATTCATTCACTGGAATATTATCGCGGAAGTGAACATGATGCAATACCGATCCGATGGATGCCTCCTGAATCCATTCTGTACAACAAATTCACTGTACAATCGGATGTGTGGTCCTTCGGTGTTTTACTTTGGGAGCTGTTCTCCTTTGCTCTTCAGCCTTACTATGGCATGACACATGAAGAAGTAGTTCAGTTTGTGAAAGATGGGAAAGTGCTTGCCTGCCCAGAAAACACACCTAAGCAAGTGTATGACTTGATGAAAATGTGTTGGAACACAAAGCCAACTTCAAGACCATTATTCCACCATCTGCTCAAATCTTTAAACTCTTCATATGATGATTACCAAAAGAAGAAAGTGCTGAGTGAACTTGTG
>Biv114
ATAAAACCACAAACCCTGCTCGATAATCAACACAGAGAGAATAGAGAGAAAGACCCAAGTCCTGACCCCCCTATAAGTAAAGACAAGGTATCTGTGTCATCAGTTGAGACCCCACCCCCTAAGTCTCTGTCTTTGTTTATGTCACCAGACAGGGTCAATGTATCATGCCTGTACTGCAGTCAGACCTTCAAGAACCGTACTGAAATGGATAAACACATGAAGATACACCTCAACAATGGGGATGAGAAATGCAACATCTGTGACAGAGTATTCCCTACTCCCAGCATTCTGGCTGAGCATAAGTTGACCCACTGCAAGATCAGGGAGGGCAATGTCTGTGTCCTGTGTAAGGTGGCACTCAAATCAGAGGAACAGTTTTATATCCATACCCAGGAGCATGGATTCCAGAGTAACTACATTCAGTGTCTGATTTGCCGCCAAACACTGGTGTCGATGGTTGAGCTTCAGATGCATGGTAGACATCATTTCCAGGCCAACAGTAACTCATTCACCTGTTGTGTCTGTCTGGAAGCATTCAAAACTAAAGAAAACTTGGTCTCCAAAGTCAATGCAAGTGGTCGTAACTATTTTGTCTGCAAGGTATGTTACCATGGGAGCAAGTCACTGTACCACTGCGAGACTTGTGGGGATAGTTTTCTGAACCCTCTGCAGCTAGAGGCTCATGTTGTCACTCATCATGGTAGAAAACAAGACCACACTTGTCATAAATGTCAGGCCACCTTCCAGTCGAGTCTTCTCCTAAAGGCTCACAATTTGACTCATCATTCCTTTGATTCTTCTAGTGATGTCACATGTAATCAGTGCCCAGCCTCATTTTCATCACATTCTCAATTGGAAGCTCATCAGCAAGTACACAAAAAATCCTACACTTGTATCAAGTGTCAAGAATCTTTCGACTCTGAAGAGGATATTCAGCAACATGTGGCTTCCCATGTCATGAAAGAGGGCAATATTCATGAATGTAAGCTCTGCTCTCTTAGTTTCACTTCCCCAGCAAAGCTACAGTGTCACTTAATAGAACATAGCTACCAGAATTCCGAATTCAGATGCAGTATTTGTTGTCAGTTGTTCACAAGTGCTGCAGATATTCAGCAGCATGCTGTGGAGCATGGCCTTGGTGCTCGGAGATTTGCCTGCTTAGATTGCAGCCAGAAATTTTTCTTCAGCGCAGAGTTAGAGAACCACCAGATTTGTCACCATGGACGCTCTGGGGACAATGGTAAATCCAGGAAACCACAACTTGTAAATGGTAAAGAACACAGAGTGAAGCAGGAAAACTCACAGCAGGATAAATCACCTGAAAGTGTGTCCAACACTAAACAAAATGGGACATCAGTGGAACTGAAGTGCCCAGCCTGTGAGCAGGTGCTCCTCAAAATATCCGATTTAGTTTCTCACATTCATGAGCATTGTGAAGCATTAGGCAATGGGAAGCCAGAGTCCGCCCTTCACAGAGGCCCAGTGTGTTGTCCTGACTGTAAAAGTCAGTTCTCTAACCTAATGGAGCTACGAGATCACCTGAAGACGGAGCACACA
>Biv115
TCTGGCTGCACGCATGTTGTACCCCATGAAGGCCCCACATTTGGGAGACTTGAACACTATAGGATCCACGAGTATGCGCGCAGCTCAGCCGGAAAAACGTACAAGTCTTCACCAAAGTCTGCAGAGGATACACCGCGTAAAAGAGGTCGACCACCTAAGTATCCCAGAAATACTATACCTGTTATTCCGAAAGTGGAACTGACAGAGTCTGAAATACTGAATCCCTCGTGTGAAAACCCGACAGTGATCAATGGATTTAAAAAGTTTGAAGAGGACAATCCCTGCCCGGACGAGTTGTGTTTGTACAGGGGGAAGGAACATTTTCACTGCGCTCGCCCTCGCTGCTACCAAGCCACCGATCGACTGGATGTTCTCAATTTGCATGCAAAAGATTTCCATAGCTTTGTCACAATTCATGAAGGCTTTGAATTCTTTGATAGAAATGTCAATTGCCGCAGACCGCATTGCCACAACAACAAAGCCAATCGCCACTTCCACTGTGTCAGACCCAAATGTGACTATTCCTTTGTTCGCCACAGCACCATGATGCAACACAACAAAAAGCATGAGAACACGGAAATAAATGGCACAAACAAAGAAGATCCAATTCTCTCACTCACTGACAATACTTCCATAGCTGGATTTATTCCCATTGCCCCTGCTGATGCCAAGGGCTTGATCAAAACATCAGGAACTTTTTATCCCTTGTCAAGCCTTTCATCAGGACAGTCCAGTGACAAAGTATCCACTGCAGTAGATGCCACCATTTTTCATCCGATGGCTGTGTCCGGGGCAATCACAGCTGTCCCTATGGTATCTGCGGGTATCACACCAACCATAATTACTGCTGCGACTGGAATGATATCCAGCACAGGACACCCTCTGCCTTTGGCTGTTCTTCTACAACAAGGAGGGAACACCATTCCACAACCCACCTGGTCTGACCTGAAGAATAAGATGCATTACGGATTGGATCAGAACTGTGGGCGACCATTTTGCAAGCTAAAGAAGAAGGACCACTATCATTGTTTCGAGTGCAATCAAGCTTTCTCCGACATGAATAGAGTCAAGGCACACATTTCAAAGCATGGATTGAAATTCGGAAAGAATGATTCCCAGCAAATCATTGGGAAAGCTGTCTGTCCCATTACCATTGCACCAAAGCCAGATCAAAAACAAGCCATTATGAATCATGATCAGGGACATGTTCCAACAAATGAGAGGGTGCATAGGTCAGCCCAGAGCTCTGATGATGAACATAACTCGCTTGATGGGGAGCTGAATGCTTCAGATTCTCTGAATCTGAATCCATCCACTTTCTCCAGTCTTATTGCCAAAGCTCAGAAAACTCATGGCACATCAGATCTTCAGAGTAGTATGAATCTGTATGAAAGTATGGATGGGAAATTAGTCATATCTGAAACTGAAAATAGCAACCACTTTGAAGAGGAGAGTACCATGGATGAAAGTAGTTTAGAAGCCTCAAAAGAAGAGAGTAAAATGTCAAACAATGTCACAAGTATTTCTAAAAGATCAGGGAGGAAACGTATGAGAACCAGACATAATGATTTTGTGGACAGTGGTGAAATAGCAGTCAAGCAAAGAAGGATAAGCGATGGTGGAATAAGCACCAAAAGTGGCAAAGATGACAGCATTCCTGAAGGCTATATCCGCGTTCGACACAAGGATGACTGTAACTTTGTTAAATGTGCGTATCGCCAGGGCATCACACATTTCCACTGCACGCGCCCAGACTGTGGATACAGCTTCAGTGATCGTTCTCGCCTTATACAGCACACATTAAGACATGAGCGAATCGACAGTCTGACTGGTGGGGAAATGCAGCAGTTTCGTATGAACCAGCCCTGTGGACGTGATGAATGCGAGTACGAAGGCAAGGCTTCCCACTTCCACTGTCTCAAGTGCAACTACAACTGCACCGACTCCAGCAAAGTTCTCACTCACCGAAAATACCACACCAAGCTAGACAACATCAGCTCGCAGGGGTTCAAGAAGATCGGGGTCAACGAGAAGTGCGAGGTCTCCAGGTGCCCCTATGAACTGAAGCAAACGCATTATCATTGCATGAAGAGTGAATGTAACTATGCAGTGCTTGGTCCGGCACAGATCGCATCTCATAACATCAAGCATGCTAATGATCCGTTG
>Biv116
CAACAGGTTGCCCATGCCATGGTGAACAGTTACTACCAGCAGGAGATGACACGACTTGCCCAAGTTACTGCCCAACATGGATTGACCTCCCCACACAGCTCTGCTGCCTCCATGATGACCAGCACAGCTTCCCTGGGCTTACCGCATCACAAAGAATTAGAGGCCCATCGCAGACGTGAGAGTATAGACAGCCAAGGATCAGCCAAAGAAATGGTAGAGAGAATCTACAGACAGGAGCTGATGAAGCTGGCTCAGGCTGCAGAGAGTGCTGGAAACATTGCTGCAGTCACCATGTACCAGCAGGAACTTGCGAGATTGGCCCAGAATGCTCAGAAGGGGGACACAGAGCCAGGGGAGATCAGACGATCTCACGGCTCACCTGAACATGTAAGCATCAAGATGGAGCCCAAGGAGTCTGCTGATGATGCCAATGGACCCATTGATCTGAGCAAGAACAGCAGTAGTTCGGCTCCTACTACCCCTACATCCAACAGTTCCCTCAAATCTCCCACAGAGTCTTCAAATCACCCAGGAAGTGCCTTCATGCCATTTCGCCAAAAGATGAACGGGCATGAGAGTAACATGGAAAATCATATTCCGTTTGGGCAGCAGTCAGAATGCATATCACCCCTGCAGAGGATGCAGAACATTGCCAACTCTTTGATGTCCAGGCCACATTTGGTGTCATCTGCCAAGCCTTTGAAGGCAGTTCTTCCACCCATCACTCAAGAGCAGTTTGATAAATATTCCAACATCAACACAGATGACCTTGTGAAACAGGTGAAGGAGACGCTGAGTCAGTATTCCATCAGTCAGCGCCTCTTTGGGGAGAGTGTTCTTGGTCTGTCACAAGGAAGTGTCAGTGATCTCCTGGCTCGCCCCAAACCCTGGCACATGCTGACACAGAAGGGGAGGGAGCCCTTCATCCGAATGCAGATCTTCTTAGAAGACACAGAAGCCATCCCTAAATTGGTGGCCTCACAATATCATATCCCACCGGATAAGCTGATGAGAGGCAGGAACCAGCCAGAAATG
>Biv117
ATGATGGATAAATATTTCTGTCCACGGTTAGTGGACTACATTTTGATTGTGGGCAGCCGGCATCCAAATAACAATAACAATGTCGCCCAAACCCCAGAACTTCTGCGCAGGTATCCCCTGGAGGATCATCAGGATTTCCCCTTGTCACCTGATGTCATCTTTTTCTGCCAGCCCGAAGGATGCATCAGTGTGGGACCAAAGCGAATGAGTCTTAGAGAGACTACATCTTTTGTGTATACGCTTACAGAGAAAGATTCAGGAAAAGTTAGATACGGAATTTGTGTGAACTTTTTCAGACCCATAGAACGGAAGTCCTCAGATAAATCAAAGTCTCTGAGTGCATCCTGGGCAGACGATAATGGAAATACAGACCAAGAAAGACGGAAATCTCCTAAAACCAAGCGAAAACTAAAGACAGCTAATCGTGTTCGAAACAATACTTTGACATCATTGTGTATCATTACCCATCATCCTTTCTTCTCAACATTCCGAGAATGCTTGTTCATTCTACGTAAACTTATAGATGCTTGCCATGATAGGAGTTGTACAAAAAGAATAGGAGGTTCCAAAGCAATATCA
>Biv118
CTGGACGAAGAGCTTCGGTTCATTAACTCCTCGGCCAGTAACAACACGGGGTACGGCGTAAACGTCCAGGACATGCGCTGTAAGGTCTCCCTCAACTCGTCTGTGGTCTCCGACAATAACTACGGGGCCGGTGTCAGAGTCTACCAAGGGGCGGGTGAAATCTCCATCAACAACTCCAGGGTGGAAAGGAATGAAAGAAGTGGAGTGAACATAACGTACGCTGGAGGCTACCAGCTGGTCAACAATTCGTTTATCTGTGAAAACCATGGTTACGGCGTCATTACAGAGTACGATCGGCTGAATAATACGCGAATACAGCATTCCCAAAAAATGGAAGTGGCGAAAGCTAAGTTTTTCTTCAATGAGTGGATTGCCTTCAGGGTGGGAAACTACTGTAAGGAGGCCATGATTCTTGTGAATGAGAGCCACTTCAAGTATAATTATGATGAAGCCATTGAATTTCTATCCTGTAACTTTACGAAGAGTCCCCAGAAAAATGTCAATTTCAGTTTGGCTTACAACGAGTTTGACGGGAATAAGAGACATGGGATTCTGATGTCACCCCTGATTAACACGATCGGAATTATAACAAATAATACATTCATGAATCACAGTTTAGGAGCCTTGCGAATTGACAATGGTTACGATCTACTTGTCAGCAAGTGGTATGCGAAATTTGCAGTGAACTACAGAATTTTTGAAAACACTTTCAAAGAAAACCAGGGGAGGTACTGTGTAAGTCTACGATTGACCCAGAATGCTCCGAACCAGCATATGGAATTTAAGTTTAACAAAGTTATAGGGAACGCTATAAATGACACATCTCCATACTTGAATCCTCGAAGTCACGCTAATGCTCCGATCATTGTGTCCTCCAGTAACATCGTAGTTCAGAGAAATCACATCTATAACCCTGATTCTGTAAGAGACATCGCTACACACCTTGTTGACCCGTCGGTGATAATTAATGGCAGTCTGAATTGGTGGGAGACGATTGAACATAGGATTATCTATGATCGACTGTTTGATAGAGATGATCGTTATAACCTGGCACAGATGACTTACTATCCTGTGTTAAAGGATGGCTGGCTGTATGGGGATAAAACAACCATCACTGACACAGAGTACAGATGGCCCTTCCAGAGGGAAAATAAAATCGGGGGAATCCTTGATGTGGGGGGGTTTACCACAGACCCCGACACAAAGCTGTACTACGTTGACAGGGATATATTCATAGTTCCCGGTGCTGTCCTAAAAATAAACCCAGGAACCACCCTGCTGTTTGAGAATTCCATCGGCATGGTGATTCACGGTCGAATGATTGCTGATGGAGTAAGTGCGAACACCCCCATTTTGTTCACCCTGAATGAACCAGTGAACGAGACAGAGATAAGCAACAGAACGGATGCTGTGAGGCTGGCCGAGGGTCGAGATGCATATGAGGGTCGTTTAGAGGTCAATATCAACGGTCGCTGGGGAGCAGTCTGTAAAAAT
>Biv119
ACTGCATACAACAGAATGAAGAGTACCTTCTACTTGATCTTTGAGTTTTGTGAGCATGATTTAGCTGGACTTCTGAGCAATGCAAATGTGAAATTTAACATCGGTGAGATCAAGAAAGTCATGCAGCAACTCCTGAACGGTCTGTACTTCATTCACAGCAATAAGATTCTACACAGAGACATGAAAGCCGCAAATATACTCATCACAAAGCACGGTGTTCTGAAACTGGCAGACTTTGGACTTGCAAGAGCCTTCAGTACGGCAGGCAAAGACAAACAGAACCGCTACACGAACAGAGTGGTCACCTTGTGGTACAGACCACCAGAGCTACTTCTGGGGGAGAGGAACTATGGTCCCCCCATTGACCTATGGGGTGCAGGGTGTATAATGGCTGAAATGTGGACCAGAACACCCATCATGCAGGGTAAGACAGAACAGCACCAGCTTCAGCTGATCAGTCAGCTGTGTGGCTCCATCACAAAGGAGGTGTGGCCCAATGTAGAAAAACTTGACATGTTTGGACAGATGGAGTTGGCTCAGGGCCAGAAACGCAAGGTGAAGGACCGTCTCAAAGTGTATGTCAAGGATCAGTACGCCCTTGACCTAATTGACAAGTTGGTGACCCTTGACCCATCAAAGCGAATAGACAGTGACACTGCTCTTAATCATGACTTTTTCTGGTCAGACCCCATGCCCTGTGAACTGGCCCACATGTTGTCCCAGCACTCTACGTCCATGTTTGAGTTCCTGGCCCCTCCCCGCCGCCCCGGACAAAGAATACCGGCAGGCCCAGTCCAGAGAACTGCGCCCAATCCTGACCAACACTTTGAACGAGTTTTT
>Biv120
ATGTCGGGAGAGGAACAGACGGGAAGAGCCGGTGCAACCGAACGCAACGAGGAGTATGACAGGATGGAGAAATGGCTGGACGACCACCCAGAGTTTACGCACGATTACTTTGCCAGGAAGGCCAAAAGAACCATGGTGGACGGGTGGCTGCTTGCCCAGGCTCTGTCGCACAGTCCGAACTTCAAACAACCAGAAACCAGCAATTCAAGCGGCTCCAACTCTAGAAATAATTCTGGCACTAACACTCCCGTGCGGAAAATCTCGGCGCAGGAGTTTGACCGCGGGGATACGTTGAATCCCATCGTATCGACGGTGGACGGCGCTCGGACGTTTCTCGGACCGTCGACGTCACAGACGTCGGTCTCGAGCAAATTCCACCGACGCCCAAGAACAGAACTGAAAACTTTAGACGAAAAAGAACTTATGTATGAATTAGTAATTGACATTTGTAATGAACTAGATGTCAACAGTCTGTGTCATAAGATATTACAGAACGTGTGTATTTTACTCAATGCAGACAGGTGTTCGTTGTTTTTGGTGCACGGGCGGGAGGATGAGGATCGTTTCTTGGAGGCCAAACTCTTCGACGTCAGTGCTGATACAACTTTGGAAGAAGTGTGTGAAAACAGGGAGGCGATTAGAATCCCCTGGGGGACGGGAATCATAGGTCACGTAGCGCAGACGGGAGAACTGTTGAACATTCCGGATGCGTACAAG
>Biv121
ATGGTGACAAATTTCACTTGGTATAATTGGAATTCCAGCACATTAGCTGTGTCTTACGAAGTGCTTAACAATGTCACGGACTTGAACGAAAGCAGCACCACGGAGGAACCGGTGGACCCCCACCAGGGTTCGGGGGAGCCCTACACCCTGGCCGAGAGTATCATCATAGGGACCATCCTCTCCCTCTTCATCTTTGTGGCGGTGTTTGGTAATGTGCTGGTTTGTGTGGCTGTGTTTAAAGACAGGAGACTTCGACATCGGACTTACGCCTTCATCGTGTCTCTGGCTATAGCCGACCTGCTCGTCGCTTTACTCGTGATGACGTTTGCCGTGGTAAATGACATCCTTAACAAATGGTTGTTCGGACCGGTCTTCTGTAACATTTGGATTTCTTCCGACATCAACTGTTCCACAGCTTCAATTCTTAACTTGTGTGCTATAAGCCTGGATCGGTACATTCATATCAAAGACCCTTATAAATATAAAACCTTCATGACCAAGAAAATGATGGTGATTATGATATCCACCGTGTGGATTTTATCCCTGACTTTGTCCTTCCTGCCGATTCATTTGCAGTGGCATCGCAATGCCGAGGACCGTTACAAGCCTCTTCCTGAAAACTTGTGTGTAATGGATCTCAACCCCGTTTATTCTGTAGTCTCATCAACGATAAGCTTTTATTTACCGTGTATCATAATGATTATTATTTACGTCAAGTTGTATTGTGCCGCGCGGAGTCACGTCAAGGAAATACGCAAGACAAGTTTCCACATGCCAAATGGCGGCAAAGGTGGGGGATCTGGGTCAAAGGACCACAAAGCCGCTGTAACACTAGGAATTATTATGGGTGTGTTTCTGTTGTGTTGGATGCCTTTCTTTGTGGTTAACTTGGTTGAAGCATTTTGTAAATGTGTTCCTATATTGATGTTTAAGATTTTAACATGGCTGGGATACGTGAATTCGTGCTTGAACCCAATAATTTACAGCATTTTTAACAAGGAATTTAGAAATGCTTTCCGAAAAATCCTCTTTCCTGATTCGTGCAAATGCGTGAGGCCTAAACGAAATGGTTATGCACAAAGCAGTAGGACCACAAGCAAATCCTTAATTTCAAAATCGGAATATATCATGCATTCAGTAGAAAATGGAAACAGAAGGGACTGTAAAGAACCCTTGTGTGCAGAAGGCACGCCTCTT
>Biv122
CTCCAGGAAGCCGTGGTGGCCGGAGACGAACAAAGGGTCAAGGACATTCTACAGACGTGCGATCCTCCAAAGGAACAACTCAAGAGTTGTCTGTTCTTTGCTTGTGGGAGCGGGCGGACTAACTGTGCGGCGCTGATTCTGGAGAGCAGCCGACTCTCTCCCGACATCCATAATGACGAGGAGTTCACACTGCTCACCCTCTCCACGCGCGGCGGTCACGCCTCAGTGGTGGACATGCTGTTACGTTGGGACGGTGACGTCAATTTGGCGGGACCAATGGGGAACACACCCTTGCACTATGCGTGTAGCGAGGGATACATAGAATGTTGTCATATTTTACTAGCTGCAGGAGCTAATATCAACGCGAAGAATTCTCGTATGGACACGCCGTTGATCGTAGCAGCTGCAAACGGCCATCTTGGAATTGTTCGATTTCTCCTGGATAAAAACGCTTCTGTACGTCGCCGTGGTTACCACGACAGAACGGCGCTTCATTGCGCCACAGAAAACGGTCATATAGAAATATGTCGCCTGCTTCTTGAAGCAAAAGCTGACCTTGAAGAAGAAGACACATTTGGGAACACGCCTCTAGTCTGTGCCGCAGAAATGGGCTACGTCGACGTCATGAGACTGTTGCTGTCCTATGGGTGTGACGTCAATCGCATGAGTCACAGTGCAGCAACAGCGCTGCACTTTGCTGCACAACATGGCGATTTGGAATGTTGCCGTCTGCTGCTTGATGCGCGCGCGGAAATCGACGCCCAGGACATCCGCCGATTCACCCCCGTCATGATGGCGGCCCTTTACGGGCACGAACACATCGTAAATTTCCTGAACGAACGGCGATGTAACGTGAACATGGCGGCATACAACAAACGGACGGCACTACACTGGGCATCAGAAAGGGGAAGCCTGAAGTGCTGCGAATCTCTTCTCAAATTCGGCGCTAATATTGACGCTCAAGATACTTTGGCCTGTACGCCAATATACAACGCTGCCGTTAAAGGTCAAACGGAAGTGGTGAAATTCTTAATCCAGAAAGGAGCAGACCTAACTAAACGACCAAATAACGGCAATTCGTTACTACACTTTGCAGCCACAGGTGGCAGTGTCCCGTGCTGTCAGGAAATCATCAGAGCAGGTTTCAGTGTCGACATTCAGAACCAGGACGGCCTGACCCCTCTGATATCGGCGGTGAATTACAAACAGATACAGGCCGTCAAGTTCTTCCTGGACGCCGGCGCGGACACCAACGTCCGCGGTCTACACGGGATGACAGCGCTAAATGAAGCAGTGTTTTACAACAGTCCACAACTCGTGGCCCTGCTGCTTGAGCGAGGCGCGGATCCAAACGTTGGGGACGATGCGGGCACGCTTCCTCTATGGTTCGCTGTGGACGGCTTCAGCATAGAATCCGTCAAGTTACTCTTAAGGGCCAACTGCAATTTTGACACACAGTCATCCTTGAGTAATTACTGTGGCCCGTGCAACCCAGTGGAACACTCGGTGCACAAACGGAAGGAGCTGGTCCTGCGGTGGATAGTCAGTGCCTACTGCGAGGAAGCGGTCAACATCTTGAGGAAGCACCTGCCGGTCCTCGAGAAAATGACCACCATAGAAGACGTGATGAAATGTAAAGTGCGCGAAATAGCGGGCTCCCCCGGATCTCTAATGGAACACTGCCGCAAACACGTCAGGAAAACGTTTGGAAGCGGCGGGAATATACAAGACAAAATCAAGCTTCTCAAACTGCCAACAGCATTACAGGACTATCTGTTGTTCTCCGACTTCGATATGGAT
>Biv123
GTAAAGGCTATAAAGACATACATCCGAACCAAAAGTGGTCGCCTTGTTGAAAGAATAATATTTCTCTCCGAAGAGGATTATGCAGCTTTCAAAGAGGGTAAAAATGTGCAGGACATTTTAAAAAAGTACCTGTCAAAGGACGAAGCCCAAGGCCTCGAGTCTTGGGATAAAGATGAGGTGAAGGCCATCAAGACATACGTACGAACAAAAAGTGGACGACTTGTTGAAAAACTGGTGTATGTTTCTAAAGAGGACTACGATGCTATTACACAAGGAAAAGGCGATGCAAAGGCGCTTCTGAAGAAATATGCAAAGGATGGAGAAGTGATTGAAGGCTGGGACGAAGCCAAAATGAAAACAATCAAAACGTACGTCCGAACCAAAAGTGGACGACTTATTGAGAAAACAATCATGATCTCACAAGAAGACTATGACGCGATGATCAGAGACGGAAAAGACCCAGCGGAGATATTAAAGAAATACATGCCGCTTGGAGACGGCGAAACTCTTGAATCTTGGAAAAGTGCGGAACCGATGAAAGCTATCAAAACAATGGTGCGAACAAAGAGTGGACGTCTGATCGAAAAGACCGTTTACGTGTCAGCAGACGACTACGAAAGACTTCAAAAAGGCGACGCTGATTTGAACGACATTCTTGGAAAATACATGGGCGAGGATGGCGGAACAGTAGAGGGATGGAAGAAGGCAGACCCAACGCCCATGAAAGTCGTGAAAACGTACATCAGGACAAAGAGTGGGCGTCTGATTGAGAAACAAGTGCTTCTGACCGAGGAGGAATACAAACAATTCATGGAATCAGGTGGTAACCCAGATTTCCTCAAGAAATTCATCGAACTGGAGAAAGGGGAAGTAATCGATTCATGGGAAAAGGCATCCACGGTGTTTTCTGGTGAGGACGACGAAGAAATAAAAAAT
>Biv124
GATGTGCTGGTCAATGTGTGTGATCGGTGTGTACTGGGATATTCCCATCAAGACATAGTCAATCTGTTTCAAACAATACCCCCAAACCAGAGTGTCACGTTAACTGTGTGTCGAGGTTACCCTTTGCCCTTTGACCCAGACGACCCTAACACAGAGATCATAGTGACTGTGGCCGTGACCTTACCTAACGATTCAAACGTCACTCAGCAGCCCCCGAGTTACTCCTATTTTCAAGAGACTCGTGGTGTGACCGACCAGCATAATACGTCAGCAAAAAGCATGAAATCTCTGCCGGATTTAACGCGGTCCACTAACATTCAGCTGAGTCCGAGTTCTTCCAATCAACCCAACGGAACCGGGGAAGCACCGGACGTGCTGGGAATCCAGAAACCGGAGATACTTACGATTAACATTGTGAGGGGGGAGATGGGCTTCGGGTTCACTATAGCGGACAGTGTGTACGGTCAGAAAGTGAAACAGATTCTGGACAAGCCTCGGTGTAAGAACCTTCAGGAGGGCGACATCTTACAGAGGATTAACGACACCAATGTACAGGAGATGGCTCACTCCAATATCGTACAGGTCCTGAAGGAGTGCCCCAAAAACGTGGAGTCTCGCATCATTGTACAGAGGGGA
>Biv125
GTAGCGATCCTGACAAAGTGGAAGGAACAGTATTGTGGGGGGACCCTCATTGCGCCAGGGTGGGTTCTGACTGCCGCTCATTGTATTCGACGAAAGGGCCACAAACGCAAGGTCATCGTCCGAGTCGGCGAGCACGAAATCCATGTAGACAACAAAAATGAAGTCGATATGAAAGTAGAGCAAGATTTTCCACATAAAAGTTTTGATTACGAAACTATAACCAATGACATCGCTCTTCTCAAACTCCGGAAACCGGAAAAAATTAAAGACTTGGTCCAGTATGCATGTTTACCCGAGCCCGAGGACAAGTTAGCTGACGGAACGCGTTGTTACATCGTGGGTTGGGGGAAACAGAAAAACACCCACTTATTGGGATCCGAGTCACTCCGAGAGGCGGAGGTTCCTATTGTTAGCAAGAAAAAGTGTCGCAAAGCATTTGACTACAGAATAGGCGAAAAACAAATCTGTGCAGGGTTGAAAAAGGGGGGCGTGGATTCTTGCGCCGGTGACAGCGGCGGGCCGCTTATATGTCCCAAAATAGTAAACGGGACGGAGAGATGGATTGTGTACGGGGTGACGAGTTACGGCGAGGGGTGTGGGCAGAAAGGGAAGTACGGAATCTACACCAAGGTGTCGCATTACCTCAAATGGATAAACCGTGTGATCAGGAACAACAGC
>Biv126
GTCCAGAGAGAAGCAGTAGCTGCTATGAATTTAGCTTTAGACATGGAGGCCCAAGGAAAATATGACAAGGCAAGAAAACTGTACCACCATGCACTGAAACTGGACCCCAATCATGTAGAAATATTAACTGCATTTGGCGAGTATCTTGAAAAATATGAAAACGATATGCTGAGTGCTAATCATATGTATAGTAAAGCATTAGCTCTGTGTCCCGAACATACCAAAGCTTTGATCAATAGACAGCGCATTTTACCAGTTGTGGAAGAAATTGATCAAAGGAGATTCAATATAATTGACAGAAAACTGAACTTATTTGTAAAAATTCCCCAAAATAATCCAGGTTTAAGAAGAGCAAAAAAGGAGGCATATTTCTCACATATTTATCATACAAATGCAATAGAAGGGAATACACTTACTTTGATGCAAACAAGAGCAATTGTGGAAACAAGAATAGCTGTGGGAGGAAAGAGTTTAGCGGAACAAAATGAAGTGTTGGGACTTGATGCTGCGTTAAGTTATGTAAACAATACTCTACTTGGTCGTATTGGATCCATTACTCTAAAGGACATTCTGAACATTCACAAAAGAGTCTTGGGGTATGTGGACCCTACAGAAGCTGGCGTTCTGAGAGACACTCAGGTATTTGTTGGAGAATTCAAGCCTCCAGAGGCCGCAGATCTTCCAAGTCTGATGAGCGATTTTATAGAGTGGTTGAATAATGAAGACACACTGAAACTACATCCAGTAGAGTATGCAGCTTTAGCTCACTATAAACTTGTGGTCATTCATCCATTTTATGATGGGAATGGCAGGACGTCCAGATTGTTAATGAATCTCATTTTAATGCAAGCAGGTTTTCCTCCAGTGACAATAAAGGTGGAAGATCGCCTAAAGTATTATGAGTCCCTAGAAATGGGCAATGCAGGAGATATAAGACCTTTCATAAGATTTATCGCTGATTGTACAGAGCAAGCTCTTGATCATTTTCTACTGACAGCCTCTGGTTCTAGTGCTTTGTTCAAACAGATTAATGGTACTGAGAAAAATGTCATAACTTCAAAAGACGAGTTA
>Biv127
ATGGGGACTCCCAACAAGGAAAGATGTTTTCTGAAAAGTGTCCAGTATGCTCCTGATCTCTTGAAACAGCTAAACAATCTGAGACAGGAGAAAGTTTTTACTGATGCCACCTTGTGTGTTCAACATGAAGAGATTTACTGTCATCGCATCATTCTGGCAGCCAGCAGCCCTTATTTTCGTGCCATGTTTTCCCACAACCTGCGAGAAGGGCGTGATTTCAGGGTATCCTTTCAGGAAGTTTCCCCGTGGACCATGAAGCGAATCATTGATTATGTCTACACGGGAAATCTGGAAATAACAACAGAAAACGCTCAAGAGTTGCTGTCTGCAGGAAGCTTGTTTGAGTTTCCAGCTATTGTGGCAGCATGCTGTGATTTCCTTAAACAACAGCTCCATATCAGTAACTGTTTAGGGATAGAAGAATTTGCCATGATCCATTCATGTAAAAAATTGCAGGATGAGGCGCACAAGTTTGTTCTAGAGAACTTCAGCAGTGTACTTGAATGTGACGAATTTTTGCACTTGAGTCTAAACCGCCTTAAAGATTACATTGCAAGTGACTGGATTGAGGTGCAAGTGGAAGACACCGTGTACGAGGCCGTCATGAAGTGGATAAACTATGACATTGATGAAAGGCGCAGTGATCTGTTGGAACTTTTAGAAGAAGTAAGACTTCCCGTTGTAGATTTGAACAAACTTGCCGCCATCGAGCATGATTCTCTCGTTAAAAGCATGCCAGATTGTCTGAAGCTAGTTTTAGAAGCAAAGGAGCAGCATGCCTCGATCCATGATCAGCATGGGCGCAGAAGACGCAGCATGCAAAACTGCCAGGTCCATCCTCGTCCGTCCACAGTGGCCACAGAAAAACTGGTCGTTATCGGGGGTCAAGGGACAAGGTCGGTGGAGATGTATGACCCCCAAAAGGAGAAGTGGTCAGACCTTCCTGTCTTTCCTAAGTCTGCCACCTCTTATAGTGTGTGTGCTGTATCCAACTCTATTGTTGTTACAGGTGGAATTTTTGAGAACCGTATCATATCAGATGTTTGGAAATTTGACAGTGTCAAAAGGATTTGGATAGAAATGCCACCACTGCTTAAGCCAAGAGCTCGACATTCGTCAGGAGTGCTGCAAGACAGACTCTTTGTGCTTGGTGGGATTACTTATGAAACAACCTCCTCCATCATTGATTTAGACACCATTGAGAGTTATGATTCTAAAATCAAGGCATGGACGGTTGTCGGAAATTCTCCCTTTCCAAGAAGTCTCTCCCAGGTCGTCTCACACAATGAAATGCTGATGGAAGTGGGGGGACTCCAAGGAGGGGTGAAAGTGAACACCATTGACAGTTACACACTGAGTGAAAACGGGAAGATGAAGTCAACAGGGGAACAATTCATATTACCAGAAGCCATACAACTTGCTCAAATAGTTGTGATCAATGGGATATTTTACATTATTTGGGAGGACTCGAAGAAGATGATTGCCTTGAATCCTCAGAAGCGTACATTCCAAACACTAGCAGACTTGCATTACTCCCACAAGTACAGTGGGGCCGCTGTCCTAGGGGAGAAGATATACCTGACTGGGGGGTTAGTGGATTCTCGGCCCAGCAATGTGGTGGAATGCTACGACCCTAGTACCGATACCTGGACCATCGAAAACACAATGAAGGAAACGCGTGCCTTCCATGGCTGTGTCACCATTCAACTG
>Biv128
ATGGAATCGCTCAATACAACCACTATTTACGGCGATCTGCTTAATACGACAACATACGACTTCATTTTAAACAATGATTCTGAAATCTCCTTCAACTCTGTAGTGTGCAGTCCAGAACCAATTGCTGTGAATGCAACGGAACTGACAGGCCTGGGTAAATTCAACGAAGCATACGCCGGAGTCCATGGTTATCTCAGTGTTATGGTGTGCCTTTTTGGAATGGTTGCAAACAGTGTAAACATAGTCGTTTTAACCCGTAAAAACATGCTTTCGTCAACTAATGTCCTCCTCACATGGTTAGCGGTTGCTGATCTCTTCACCATGCTAAGTTATTTCCCCTTTGCATTGCATTTTTTCATCTTCAAAGAACCGGATTTGTTCTATTTTACGACGAGGTACTTTGGATGGATCTGTTTCCTACTTTTTCACGCCAGTTTCAGCATTGTTTGCCACACCGTGGCCATTTGGATAACAATAGCCCTCGCCATTTTCCGATTTCTCTATATATGGTTTCCGACAAGGGGAGCGACATATTGTTCTCTAGCACGAGCTAAACTCGCTATTACTGTCACCATCGTATCAACAATAGCATGCCTCGTTCCCAACTACATAATTAATGTGAATGGAACTATGCAAATTTGCGACCCGAAAACGAACACGTACGAAACCATTCACACAATCGAATACCGTTCTGGGAAAGAATTCAGGGTTCTGGAGAACGTGAACTACTGGGTTCAAGCGATATTTGTGAAACTCATTCCGTGCATAATGTTGACGATTCTGACCGTTTTGTTGATCGTTGCGATGCACAGAGCTTACAAGAAAAGGATGGCTCTGAAGAACCAAGGCAAAAAGGACGAGTCGGACAAACATAACGAACACAACCGGACAACTCTGATGTTGTTTACCGTGGTAGTTCTGTTCCTGATTACAGAGTTTCCGCAGGGTGTGTTAACGCTAATGAGCAGCTTGAATAAAGCTTATCACCAGGAAATATACGAGAACTTGGGGAACCTACTGGACATGATGGCGCTTTTGAACAACTCGATCAACTTTGTGCTCTACTGCACCATGAGCAGGCAGTTCAGGCACACCTTTATCAGTATATTCTGCAAGTGTTGTCCGGAAAACAGGCCTGGATGGAGAAAGATGGGCGTCGTAAGTTCGGAAAAGAATGGATTTGCTACAGTTACAACACATGTT
>Biv129
TACATCTACTGCGATGACATTCAGTTGGAACCAGACAATGTTCTAGCAACATTATATGCTGCTAAAAAGTATATTGTGCCACATTTGGCAAAATCATGTGTGCGTTTCCTTGAAACAAGTCTAAGTGCTCGGAATGCTTGCATTCTTTTGAGTCAAGGTAGATTGTTTGAGGAGCAAGAACTGATGCATCGGTGTTGGGAGGTCATCGATGCTCAAGCAGAAGAGGCCCTTTATTCTGACAGTTTCAGTGAAATTGACATAAATACACTAAAAACTGTCTTAAGCCGAGAAACCCTCAACGCACGGGAAATATCAATTTTCAATGCTGCATGTAAGTGGGCAGAGGCTGAGTGCAATCGTTCAAACTTGGAACCCACTCCTGAAAATAAACGTAAAGTGTTAGGGGATGCTCTTTATCTCATCAGAATGCCTTCAATGGGCCTCGATGAGTACGCCAATGGACCGTCTCAGTCAGGTATATTGACACTTCAAGAGGCAAATGACATCTTTCTTCATTATTTAGCAAGGAATAAGCCAGAATTAAAGTTCACTAAGAAACCTAGATCTGGATTGACTCCATTCAAATGTCATCGCTTCCAGTCCTCAGCTTACAGAAGTAACCAATGGAGATACAGAGGGCGCTGTGATAGCATTCAATTTGCAGTTGACACTAGGATTTTTGTGGCAGGCTTTGGGTTGTATGGTTCCAGTAATGGTGCTGCAGAATATCAGGTCAAAATTGAACTGAAGAAAAATGGAGTTATTCTCGGTCACACGAACAAAAAATTCTTCTCCGACGGATCAAGTAATACGTTTGGAGTGTTGTTTGAAAATCCAATCCAGATTGAAGCGGACACATTTTACACTGCCAGTGCTGTGCTGGATGGAGTGGAACTGAGCTACTTTGGTCAGGAAGGGCTTACTGAAATCCAGTGCGGAAAGGTCACCTTTCAGTTCCAGTGTTCGTCTGACAGCACTAATGGTACAGGTGTACAAGGGGGCCAGATTCCAGAAATTATATTTTACTGC
>Biv130
ATGGGGGATGAGCAAGTACTAGTTGTAGCAAAATATGACTACAAAGCAGAAAATGCACAAGAGCTGGACATTAAGAAACATGAAAAACTTGTTCTTCTGGATGACTCAAGAGACTGGTGGAAGGTTCAGAACACAAGAAACAAGGCTGGATTTGTTCCATCAAATTATGTCAAGAGGTCCAATTCAAAGGCATCTAAACTCTTCAGTCGTGTGAAGAAGAATTTGGCCAGAAGGAACAAAAGTGATACAAAGATAACTGGAACCAGTCCAATTGTGAGTCGTAATGGAGACACAGGAAGTGACGAAAATAGCATTAGTAGTGACATCCAAGCTGTCGACCCGCAACCAGCAATTGTGAAATATAACTACTCACCAAAACGGCCAGATGAGATGGAGCTATTTAAAGGAGAGCGAGTGATGGTTTTAGAGAAATCCATAGATGGATGGTGGAAAGGTAGAAAGTCGGATAATATTACATCCGGTTGGTTTCCCTCAAACTATGTGGATCTGGAACCATCGGAACAAAATGACTGTACCATGTACTCCACCGCTGCCTCTTTGGAAGACGACTCTGTAGCAGATTACTCTACAAATCACCATCAAAATGTCATAGCTTTGTACGCTTTCCACGCCGAAAATGCAGAGGAACTCAGTTTTGAAAAGGGGGAGCGGCTAGTGATTCTCAGCAAACCTCCGGATGACCCGGAGTGGTGGAAAGCTGTGAACAGTCAGGGAGAGATGGGGTTAATCCCCAGGAACTATGTTCAGACAATCGAAGTGGAGGAAAAACTGGACGTGGAGTGCGAGACCAATGCCAGTTCCTGTACGCCTCAGTCTCAGTCCACCAGCAGTCTTTCTAACGCCTCAAATCTCAGTGTGGTGGGGGTCACTAGTAGAAAACAGTTCCGGGTGTCCGGGCCCCTGGCTGAGAAAGAGTGGTATTATGGAAAAATTACACGGCAGGAGTGTGAGGACATGTTGAGGAAGTTCGCTGCTGATGGGGATTTTATCATTCGAGATAGCGAGTCGGCA
>Biv131
ATGCCATGCTTGATAAAAATGGACATTTTTCGGTGTTCTCTGCTTTTGTTTGTTATGTCGGTTTTTGCTGAAAAACGAAGAATTGCGCGGTCTGATCCAGAGGGAGATCTAGTGATAGGGGCGTTATTTCCGGTGCACAAAGGTCCGAAAGACTTGACCGGATATACCCGTACTTGTGGCGAGGTTTGGGAACAGTACGGAATACATCGGGTAGAAATTTTTCTCCGCACACTAGAAGAAATTAATAACGATAGTTCTCTTCTACCTAACATTACTCTAGGGTATGACATTCGAGACTCTTGCTGGTATTCTCCAATCTGTTTGGAGCAAAGCATAGATTTCATTAAAGACTCTATTGCAAGTCTGGATGAATCGGAATCTAAGAATACAACCGACGGATGTAAAACGGAGAATCGTAAGCCGATAGTTGGTCTGATTGGACCGGGCACCAGTCAGAACACCATCCAGGTCCAAAACCTACTGCAGATCTTCAAGCTACCCCAGATAGGTTACTCTGCTACCAGCATGGAGCTAAGTGATAAAAACTTGTACAAGTATTTTATGAGAGTGGTTCCTTCAGACATGTTTCAGGCGCAAGCCTTGTTAGACATAGTGCTCCAATTCAACTGGACGTATATCTCAACAGTACACACAGAT
>Biv132
GAACATGAAGGACACAAAATGTCTTGGCTTCCAAAAGAACTCCCACACAACGTCAAAATGATAATAACAACAAACCCAGAAGAACAATTTGAAAGTTTTCCAGGCCTTATGAAAGTCTACGGATCAAACAAAGATATCACAATAGCGATTCCAAATATGCCACAAGAAGACGCAGAGTCGATACTTAAGTACTGGTTGCAACATGACAATCGTGAATTAACGCAACATCAGTTTGACGTCATCATAAAAGCTTACAACAAATGCTCATTACCTCTTTATCTCAAATTAGCATTCATGGAATCAAAATCATGGTCATCCTTCACGGAGATTGAAAACTGCAAGCTTTCAGAAACAATTACAAAATTGGCTGCATTAAAGTTTGGAAAACTTGAGTCGAAACATGGTGAACCATTAGTGAGACGTGCGCTAGGGTACATTACAGCTTCTCGGGAAGGAATTGCTTCCATTGAAATGGAGGATATTCTTTCACTAGATGAGGCAGTGATGGATGATGTAATGGCTAATTATAGACCATCAAAGCGGCGTTGTCCAAGCGTCTTATGGATTAGACTACTTGAAGACTTATCCGATCTTCTTACGCCAACACTAACGTATGGCGTAATCACTTATGTTTGGGCGCATTCCCAGTTTCACAAAGCGGCAGATGACCGGTATCTTCAAAACCGAGATAAAGCACCTTCATACCACAAAGTCATGGCTGAATATTTTCAGGGAGTGTGGGCGTCGAAACCAAAGCCTTGTACGGGTAGCGAGAAAGGAGTCCTCCGTTATGTATCGAAGCAGCCATTTTACTACGAACCATGCGAAAATAATCATGATGGATCTGATAGAAGTTACAATGTGAGGAAGGTGAACGAATTGCCATACCATCTACTCAATTCACAGCAAATAGCTCTGTACAAATCAGAATCTCTCTGCCATTTTGAATGGATTCATGCAAAGCTCTGTGGGACATCACTGCGGTCTCTTGTAGAAGAGTACCAAACAGGATTATCGGTGGAACCAACCGACTCTGAACTAAAGATGATGTCAGATGTTATTCAGCTTTCTGCGAAGGCACTATCAAAAGATCCACGACAGCTAGCATCTCAAATTGTTGGGCGTTTGGCGACTATCATTGCTAACGACATACCAAGAGCACCCGGGGACCCCCCAAGATATCCATACATCCACGCTTTACTTAAACAGGCTCACGAACCGTCACTTCCTGCTTTGATTCCATCCATTCGATGCCTGACAGAACCCGGAGGAATTTTATTCGATTTGCTCTCTGGACACACGGATCCAATTACAGCAGTCGAAGTTACATCAGATGGTGGAAAAGCATTTACTGCCTCTAAAGATAACACGATGAAAATGTGGGACCTGAGGACTGGAAAAGTGATGAAAACCATTCATGACGTGGGCACAAACATCACAAGAATACGTGTTGGATATAACGTTGCTTTCGTTATTACCGTGGAGGAAAACGTCATTCAGGTCTGGAATCTTCGGTATTCAGAGCGCGTGTTACGCGTAGACAAGTACCCTGATCCTCCCGTGATTGGTATGGCAGGAGAAGGGAAGTATCTATGTGCCTTATTTGATGGGAATAATACTTTGCGAACATGGAACTTGAACAAAGCGGGCTATCCGATGATTAGTGAGGCTCACACAGAAAACCACAGAGTGTACAAAGACAATTCCGCTCTGATTGCACCCTTTTCGTTTGATGAACGGATCCTGCATGCCTCGAGGGGAGCCAACTGTGCGCTTGTCAACAACGTTCGGAACGGAAAACAGGTTCTATCACTGAAGTGCAATGACCATTCCTCAGCTGTGATAAGTCTAGGTATATCCCGAGATTATTACATCGTGGCTTGCAGACAGCATTACATGCAACTTCATGAAATATACCAACTGGAACTTTTTGATTTGAAGAGAGGAAAGTATTTACGAAGTGTTCGAGGTTGCATACATGATAAAATCAAGGACCTTCACATTAACTATATTGGATCACATGCAATTGCTATTTGTGCCAGCGAAGAGACAAACACGTCAGACATAGCAGTGTGGAATATAGAAACAGAAGACCATAAACATTTGGCTCGTCACGCTGGAGCTTCAGTGCTAGGCGCATGTGCAGACTTCAAATACTGTCTTACTGCAGGTAGAAACGATAAAACGCTCAACATATGGAATCTCACAGGCAAAATTAACCAGTCAATGCCTAGACTGAAGAAACAGTCTGGTGTTTATCAAATTATGTCCATGACTAAAAACCCCCGATATGCAGTGGCCCGCCAATTTAATAATGGTCCCGTCAGCGTGTGGAACATAGCAAGAGCAAAACAACTAAAATCGGCGGTCAGAATTGAACGTAGTCTGTCCGATTCATCCGATATTGTTGTGGTGCGGGACACAAAAGTAGTTGTTCTAACTGACAAAGGCATTGCAAACGCCAAGGACAACGCTCGCCCTGTCTTTCAGACGGTCCTAATTTATGACCTGCTTCAGAAAAAGTTCGTGAAGAAAATCAAGAAATGCTTTATAACGCCATGTCCTTCTCATGAGTACGTCATGCTAAAGGATGAAATGCTGCTGGGACTCTCAGAAAACCGGTCACACTTTGTTATCTGGAACTTAAAAAACGGCCAAGTGGAACATCGTATACGACCAATGTTAAAGGATCTGGAAAAGAAGATAGCTGAAACTGACGTAATGTCGCTTGCAAAAGATCGCTGTCATACAGCCAAACTGACACCTTGGGAGCGCCGTGTAGAATCTCTGTCTGCAAAGCAACGTCGTAGAGATGCCGCTGTTGATATTGAGCGACAACGAGTGGAAGAATTGAAGAAAGAGATCAGCAGCAGTGGCATTGATAGGTATCTTCTCAGTGGAGATCAGAAAATCGCCGTTGCATCTTTCTTTGCACATTTCATGTGTGTGTTTGACATAGAAAATCACACGCATATGACCACTCTTGAGAGTGACACGTCTATGCTGTCTTTGCTTGTTGCCTCTCTAACACACACTGGGAACTACCTTGTACAGGCAAATTATGACGAGGAACAGAGAACTAGTTATGTTACCTTGTGGGATTGCTTTGAAGGCGTGGTGAAGAAACGACTTAAGAATGAAAGCAACGTGATGGCTCTCGGTATCAGTGAAGATGCTTCGAAAGTTATCATCGGAAAAGGAAACAAAGAAATACACATATGGGAACCACAAAAAACTCCCTCTCTTCGTAAAATTAAAAACATTGATGGATTGGAATTTAACGAACTAAGCAAAATTTTCATTGTCGATAATGACACACGTGCTGTAGTTTTCGCAGGTGACATTTCTGTGTGGGATATTGAAAGAGGTGTTGTACTTGCAGTTTTCTCACCTGACACCAAAATAACCTGTTGTCACGTTGTTAACAGCGGCCGCGTGATCACTTTCGGGCTGCATGATATCCCAGAAATCGTCATCTTAAAGCTTATGTCCAGCGACATGCCAAGTATTGAGGACGAAGGGGAAGATATGTTCGGGGAGAAACCAGCT
>Biv133
ATGGCGTCCTCCTTACGAGAGAAACAAATTTTAGCTCTGAAACGTATGTTAAATTTTAACGTCCCTGCCACAAAAGCTACCACCACAGAACCACAATGGAAAGTACTGGTATACGACAGATTTGGACAGGATATTATTTCACCACTTTTGACGGTGAAAGAACTACGAGACATGGGTGTAACACTTCATCTGAAATTACACTCGGAACGCGACCCTATACCTGACGTACCGGCTATTTACTTTGTTATGCCTACAGACGACAATATTCGTCGGATCGGCCAAGATTTCCAGAGTCAGTTGTACGAGACATACTACCTTAACTTTATCTCGGCCATATCTCGCCAAAGACTGGAAGAAATCGCCAGTGCTGCCATTCACAGTAACTGTGTAAGTCAAGTTTCCAAAGTGTTTGACCAATATCTGAATTTTATTTCTCTCGAAGACGACATGTTCACTCTCCGTCACCAAGACAGAGACAGTATATCGTACTATGCCCTGAACAAAGGCGATGTGAAGGACACAGAAATAGAACACATCATGGATACAGTGGTTGACAGCTTGTTTTCAGTGTTTGTTACCTTGGGAACTGTTCCTATCATTCGGTGCCCAAGAGGCAATGCGGCAGAGATGGTGGCAGAGAAGTTGGACAAAAAGCTCCGAGAGAACATCCGAGATGCCAGAAGTAGTTTTTTCACCAGTGACAATATTCAAGCCGGACAGTTTTCATTTCAGCGACCATTGCTTGTTCTCTTGGATCGTAATTTAGATTTAGCCACCATGCTTCATCATACCTGGACATATCAGGCTCTTAGTCATGATGTGTTTGATCTTCAGTTAAAT
>Biv134
GGTACTATTGATATTGTTGCTCACAAGGTCAGAAAAGATGGCAGAATTCGCGAGCTTTTCCGAGCCACTGGAGGGGCATGGGGAGGAACAGTTATAGATCAGCAATTTATCAATCTTTTGTTCCGCATATTCGGGGAGGAATTTATAAACGAATTCCATGCCCAATTTCCAAAAGACTATGTAGAATTACTGCAAGATTTTGAAATCAAGAAACGCGGCGAGAGTGATAGCGTAAGAGTTTCGCTTCCATATAATTTTTGTAATTTTTCATATGATGAAAAATCAGTCCAGAACTGCATAAAAGATTACACCCAAAAATCGGGGAATTCGGTGAAGTTTTCCTCGGGTAAACTCGTGCTGTCGTCCGAAATAGTGGACTCGCTCTTTAAGGATCCACTGGGCCAAATTAACGACCACATCGAGAATCTACTGAAGCGTCCAAAGCTCCGCGATCTTAACTATATTTTTCTAGTTGGTGGATTCGCAGAATCTGTCAGATTACAGTCTTCCATAAAGAAAGCGTTCAGTGAAAGAGTTACCGTTCTTGTGCCCGAGGATGCAAGTCTGGCTGTGGTGAAGGGGGCCGTGGCGTTCGGATGCGATCCCAGTTCCATTTGCCAGAGGATATGTCGCTACACCTACGGAGTCGGGTCTTATCTGCCTTTTGAGGACGGAAAACACCGAGACGACCTGAAAGTCGTCTCAGACGAACTGGTCCTTTGCAAGAATATACTCCAAGTCTGGGCGGAGTGCGGAGAGGTGATCGGCCATAACGAGGTTTGGCGGGAAACCTACACACCCATCATCACGAACCAGAGGGGGATTATATTCGAGTTTTTCAAGTCGTCCAAGAAGAACGTGCAGTACACGGACGAGGAGGGGGTGGAGAAGTGTGGCTGCCTGGTGGTGGAGATGCCGGACATGACCGGGGACATGGAACGCGCGGTCGACCTTGAGGTCATCTTTGGGGGCACCGAGATCAAGGTCGTCGGATATGATCATACCAGCAAGACTCACCGGGAGACGTACATAGACTTCCTGACCGCA
>Biv135
GTGATGCGTATGACCCTGATGACGATGAACTGGAGGAGGAGAGAGATGGTGCGATGGCTAGTGACGTGTGCCATGGAGGTAGGGATTCAGGCCCTCGTTTCCATCATGCAGAACTGGTTCCAGCTCTTCCAGCCAATTGAGGCGACCAGCATGGTGGCCACAAATATCATGTCTCACAGCACCATGATGCAGCTCAGTGTCAACTTCCGTCAGCAGGAAGAGCTAGCTAATCATGCCAGAAAACTGGCACTTCAGTGTGCCACCAAAGATCCTCAAAACTGTGCTCTCTGTGCTCTGACATTGTGTGAAAAAGACCCTGTTGCCTTCGAAACTGCCTATCAAATAGTCATTGATGCCGCTGCTCACATAATGAATTCCAGCCAGTTGTTTAACATTGCACGATACATGGAACATAGGGGCTATCCCATTCGAGCATACAAGTTGGCTCTTTTGGCTATGAAAAATCTCAAACTGTCCTACAATCATGATACTCACCCGGCCATCAATGACATTCATTGGGCGTGTGCGCTCAGCCATAACTTGGGAAAGAACGAACTTTCCAACATGATTCCGTTGTTAACAGACAATGTTCATTGTGCCACTGTGTTATCAGACGTACTGAGGCGGTGCACTCTGACAGCGCCCGGCTTAGGAAGCACTGACGGAAAACGCCGTGCAATAAAACACTTGTCTTATGACAAGGATCCACTCAGGAAATTGATGGATGCCACAATTCATGCCTACATTGCCACCACCCATTCAAAATTAACTCACATTAGCCCCCGTCACTATGGCGACTTTATTGACTTTCTTAGCAAAGCCAGAGAGACGTTTCTCCTTGCTCATGATGGACACATTCAGTTTGCACAGTTAATAGAAAACATGAAACTAGTGTACAAAGGCAAGAAAAAACTCATGTACTTAATCAAAGAAAGATTTGGTTTA
>Biv136
GACATTGATGAAGCTTTACTCTTCAAGCAACCTCTTCTTTACTGCCACTTTGCCCAGGGAGTTGGTGATCCCAAATACAATGCCGTGGAAGGATGGCCCGAGTTAAACAAGATCTTAGTAGAAGCCCTGGACAGTTACAATGAACTGAATGCCGTCATGAACCTTGTCTTGTTTGAAGATGCTATGATGCACGTGTGTCGCATCAACCGCATCCTGGAGTCTCCTCGTGGTAATGCTCTTTTGATTGGTGTTGGTGGTTCTGGCAAACAGAGCTTGTCCCGTTTGGCCGCTTCTATCAGCAGCTTGGAGGTGTTCCAAATCACCCTCAGGAAAGGCTACTCCATTGCTGATCTCAAACTAGACATTTCCCAACTCTACATCAAGACTGGTCTGAAGAACATGGGCATGGTGTTCCTGATGACGGATGCCCAGGTTGCCGACGAGAAGTTCCTTGTGCTGATCAATGACTTGCTGGCCTCAGGAGAAATTCCGGATCTCTTCCCCGATGATGAAATTGAAAACATTATCAATGGTGTACGTAATGAAGTAAAAGGCCTGGGAATGGAGGACAGCAGAGAAAACTGCTGGAGATTCTTCATTGAAAAAGTCCGCAGAACACTGAAG
>Biv137
ATGTCTCACTACATGAGAGCAGAGCGCAAGCAATTTGTGCGTAATCCGACGGATTTTATCATCAGACCATTACAGAGACAGAGGGAAACCGGGGAGCTCTGCGATGTTGTTCTTTGTGTACACGGGAAGGAATTTCGTGCCCATAAAGCCATTCTGGCGTTATGGAGTCCATATTTCCTATCAATGTTTACGTGTGAAATGAGAGAAAAAACATGCGAATTCATCAACCTGTCAGAATCTCTTATTCTAGAAGATCCAGATATATTTGGCTTAGTTTTGGATTATCTTTACACTGGTGCAATAACATTAAATATTTCCAATGTTGAAGATGTTTTAAAGATCACCGATTTTCTCCTGTTGGACGATGTGAAAGACTTCTGTCGTCAATTTTACTTGGATTTGGGAAATCTAGACCTCTCAAATTGTTTGAGGGTGAACTTTCTAGCAGAAAACCACAATCTCCCAGAAGTTGCTGCTGCATGCCGAAATATAATTGAATCAAGATTCCATGACTATCTAATCTTTCATGATGAAATTATTGATCTACCTCCACAAAATTTATTCAGGTTGCTTGAGACACCAAGAGTTGTTCACAATACAAACTACAATGATTTAAAACGATTAGTTAAACGATGGACAGACCATGAAAAGTCTTCTCGTGTTGTTTACTTTGATGATCTGATATCATGCATCAAGCTTTGTCTTTATGATTCATGTGAAGTTACCAGCACCATCGCCAGCTTTGAAATCAAGAAGAAAACTCATATGCAGTCCTCGCTCTGTGAGAAAAACAGTGAACCTAGTAGCCATCTGAGTCATCGATTTGAAAATGTCCTGCACAGTTCCATTAACTACGGAGATGGGGTTAGCCCTGTTCTGTATGCAGTTGTCAGTAATCCTGGGATGAAATATTTCAAAATGCTTGTCTATAGCATTTTGGACCAAAAGTGGTGTCACTTCAACATGTTAGGTGACAAACTTATTCATTTTATACCATCAAGGCAAAATGTTTCCAGTATGGTTGCCCATGGAAATTACTTATACTTGTATCTATGCTCAAGTTTTCCATATCCGACGGATATGTTGAAGGTGAACGTTCTTGCTTTGGATCTTCTGAAGGGGCAACCGACTCTTTATTCCTTTAAAACAGGGGACTTCTACAATCCATGCTATCGAACAACGTTAACCAATCACAAATCTGTACCCCCTGCCATTGTTGCTTGTGGACCTCATCTCTATATTATTGGAAACAAGGAAGGCACTGGAAATTTGTTTTTGTGCAACATGAATAACTCTCAGTACAGGTGCTTTCAAATCCCAGGAGCAAGATTTATATCTCTTGCTCGAATGGCTGTAAAAAATGATCGTTATATCTTCCTGTGGTTTAGACACAGAACAGGGCCATCAGAAGAATTCTGCATTAAAAAATCAGTTGGATTTGCAATGTTTGACTCTAGATCAAAAATCTTTAATTCTTGGGAAATTTCCCCACCAGAAATTTCCTACGATGAATTTGCTAAACCTTACACCCTTTGTGTTAGAGATGAAACACTTTTGATATTCCTCCCAGGAAAACCAGCATTGGTTTTGGATGAAGTTCGCTGCAAATGGATAACTTCTCTGAGAAAGCTACCAAGCATGGGCCTCCAAATGGACATTCAGACAGATTCCTACGGCTTTCATATACAAGCAGCAACAGACTCTGGCATATTTCTTCTAAGTAACGGTGCCCCTTTCACCACCTCTATGACGGAAATCAGCGAGATGTTTCCGTCGGCCGTCATCCACAAACCGCCGCCCATTGACAACATATCTTTGGTGACTGCGGGACAGATGAGTAGATCTGATATCCAGGAACTTGAGTCTTTTTCCCGGTATGACGACTCCTACACCTCAGCTCTCCAGGTCACCCTGAGGTTCTCGGACCAGGACACAGAGGAAAGCGGAACCTCCCCCTCTGATCAAGACTCA
>Biv138
CAATCCCCAATCAAGCAGTCTTTCTGCAAGTCACTGAAGAGGGACGCTCACTGGAAATGCCTGATTCTAACTTTACTTATATACGGCTGTTTGTCTGCAATCGTTTGGTGCCGGCTGGCTGTCATCACAACAATAACTGTTAGTTACTATGGCCATCGCATGGCTAATACGCACGTGACTAAATCAAAGCCCTGCGAGGATGGTTACATATATATCCCAATCGCTTTCGTCATCATGTTGTATTTAGTTTACCTTGTGGAGTGTTGGCATTGTCATACTCGGTTAGAATTGAAACATAAAACTGATGTTCAAACAGTGTACGAAAAAATACAAAAGATGCAGGGATCGATTCCGATTATCTGGTGGAAAGCGTTGTGCTATCATTACATTCGAAAGACTCGGCATGTGACAAGATACAGAAATGGCGACTCATTCACCAGTACTCAAGTTTACTATGAACGCGTCAATTCCCACACGGCAGGATCCGCATTCAATTTTACCCAGTGTGGAATGAAGGATGCCTCTGCCTCGCTCTCTGGCCTTGAAAAATTTCCGGCGACAAAAATTAGATTCACCAAAGGGTATTCATTCTTGTGTTCCGAGGCAGAATATGAATTTGATGAACAACGAAATAGATTTTACCGAGATAATGAAAGAAGGGACGACTACGTTGAAACGAGGGAGGGAATGGATTTGCTCAATGTTAATTTTAAGCAGTACATGATTGCTTTCAGAGATCCAGATAATCTCCCCTGGTATGTGTCACATTTGATTTTTTGGATCGCATCATTCCTTCTTTTGTCTTGGCCTCTGAGAGTTATTATTGAATACAAAACTGCCTATGTTCATTATCACGTGCAGAAAGTTTTTGGTACAAATTATGTCGAAAACGACATTGAACCTACGCCTATTATGCGCGTGAATACCATGGGGAGTTCTGATCTGGAAGTTTTACTGCAGAACAACTACATAGCTCCAAGCTATTCTGAGGCCTTATTAATGTCATCTGGCAGGACTATAGAGATTCCGGATGCCAATGGAAATGTATCAAGAACCAAATATGGTGCAACGAGAAGTGAGACGTTTGCAGCGCTCTCGTCAGTTATAAATGAAAAGGATTCTTCTCTGAGAAGAATTCGATCGGGTACTGCCCTTAGTATCTTGCCATGTAATAGTTTTTGTATAGTCAATGGTGGCATTGTGTTTGAAAATAACAATATGCAAAATGATAATTATGCAAATTCCAGACGTAAGGAAGCACGGAGGGCCTTTGTGTTTTCGAGACAAAGTGAACTAAATTCGTCCGTTAATTCCCTTACAGACCCCTTAGTGTACTTAAACCCTAGATGCGAAACAGCCAGGCTGGTTCGACCTATGTCAGATTTAGCCCACTCTTCTGATCGTGATACACTACCATTTCAGAATAATTGCGTCGGGCAAGCGTCCGCTTCTATTAGACATTGCCCTCGTTTTCATGACACAGATCTACGTCAGCTCCCATGTGATCCACCTCCTGCTTATCAGCAAGCACTTGCAATGCAACAACCGAAAAAGGACACCAAAGAGGAACATCGACCTAAAGGTCAATCAACTAGAGCGAGGGTCATCCCTGATGAAAACGCTCATTTGCGATCAGTGCCAAACCGAAGAAACTACCATACAATTATGGAAACTTCATTA
>Biv139
ATGTCTTCTAAAAAGCTTTCCTTCGCAGAAAACTTCGCTCTTAGTGGAGCTGCTGCCATCATTTCCAAAACTGCAGCTGCACCTATTGAAAGAATCAAGCTTTTGGTTCAGAATCAAGATGAAATGCTCAAGGCTGGTCGTTTGAGTGAGCCATACAAGGGTGTCATTGACTGCACAGTCCGTACCTACAAAACTGAAGGATTTCTTCCATTCTGGAGAGGAAACATGGCCAACTGTATCCGATATTTCCCAACTCAGGCTCTTAACTTTGCCTTCAAGGACAAGATCAAGCAGATCTTCAAGGCCTCTAAACAAGACAGCTACATGTTGGGATTTGCCAAAAACATTGGATCAGGAGGTCTTGCTGGAGCCATGTCCCTCTGCTTCGTCTACTCCCTCGACTACTGCAGAACCCGTCTGGCTAATGATGCCAAGTCAGCTGGAAAAGGTGGCGGAGAACGTCAGTTCAACGGAATGGTTGATGTATACAGAAAGACCATTGCATCCGATGGAGTTGCTGGATTATACAGAGGTTTTGTCATCTCCTGCGTAGGAATCATTGTCTACAGAGGTTGCTACTTCGGCTTTTATGACACTTTACGACCAATTCTCCTAGGAGACAATGCTAGTGTCTTGTTATCATTTGCTCTTGGATACGTGGTCACAATTAGCGCTGGGCTGGTCTCCTACCCCATCGATACAATCAGGAGACGTATGATGATGACATCCGGTGAGGCTGTCAAATACAAGGGATCATTGGATTGCGCTATGGTCATTATCAAGAACGAGGGATTCATGAGCTTGATGAAGGGAGCTGGAGCCAACATTCTAAGAGGTGTAGCCGGCGCTGGTGTGCTCGCTGGATTCGACAAATTCCAAGCCCTCTACATTGCCTGGCGTCTGGGCAACGAGAAGAAG
>Biv140
ATGGCTGCCGCTAAGTTATCATCAGATATTTTAGAAATAATATTTTCATATTTGAGCATATCCGATCTTAGGAACTGTTCACTTGTGTGTAAACCCTGGTACAAATATTTAAACGATGAAGATAACGATGTGTGGCGATTTCATTGTGTGAGAAAACTAGCCGAGGAGGCATTAAAATCTGACTTACTGAAAAACGTTCCAACGTATAAAGCAAAGCTTCGAGCATTTTACCATGCTTGGAACCCTAATGATTGTTCAAAAAATATGTACGTTAAATCCAATGGGTTCTCGGTGCATCGGAACCCAATCGCACAAAGCACGGACGGTGCACGGGGTAAAATAGGTTTCCGGTCGGGCCGGCATTGCTGGGAGGTGTGGTGGGAGGGGCCACTGGGAACAATCGCAATGATCGGACTTGCCACAAAGTATGCTCCCCTTTATTGTCATGGATATGTAGGATTACTTGGTGGGAACGACCAAACGTGGGGATGGAACTTGGTGGACAATTTCCTACTACACAATGGGGATAGCCAGGGAAATTATCCCACCGTGAACAATGCACCAAAATATCAG
>Biv141
ATGCTGTGCTCGTCGTGTAGCGAGGAATCGGGTGAATATGGTCCAATCGTTGACCTTGACACCGTCCTTCAAGATTACGCGTGGCGGGAACTCAAACGAGACGCACGCTGGTACCAAGGGCCGCTATTACGTCGGTCCTACTATGAAATTGAAATTCCATGGAACTTCTACGAATTCGAACACAAAACCACCAGGTTTAGTGCCAGAATCCCTCATGGAAGCACCTTAAGACAAGACTTTAGAGAAAAGAAGCAAGTGGAATTATTTTCGACAGATTACAAGAATAACACCGCGAAGGAACAGATATACAACCTCAAAACACAACGGCAAACACAGGCCAGGACTCATATTTCGTTTCAAAGAGGTTTTGTGATTAAGAACAATGCTAATTTTAAGCTTAAGATTCCAGATCATTACGGGCACTGCGGTGTAACGTCAACGGTGGATGGACATCTCAGAGTAACAAAACGTGAAGAAAATATTCAAGAGCTTTTTACATGGCAGTGCGATAGCGACATTACAGTTGACCCATACCATATCACTAAAGTAACGCTAATGGTAACCGAAGATGAATTCATGGCGGACTTTGAAGTTCGATCTCGTCTGCGAATGCCGACCGGAGAAGCGCCTATCATTCTTAAAAGAAAACGAGACAATCACATTCACGCAGTAATGTTGCTGTCCGATCTGCGTGATGTATTTGCAGACTTGAATCACCCAAATATAACTGTTTCCAAGGAAAAAATCGGCTCTAATACAGAAACAATCGTTGAATTTATTACGACTGGTACATTAGAGAGCGTAAGATGGAGCGATCAAAGAGTTTGTATAGAGTCCAAACCGATAGACCCGTCTAGTTTCAGTGATTCGCTTTACGACTCTGCAATCTGCTCAAGTGATGTCTACAGCAAGGTTATCAAACATGCAACGAAGAACCCTTATGACAAGGAACAAAATACAATTCTAGCCACCACAACAGCTACGACTCCTAATGAAAAGAAAAACGACTTCCAAGGATTCAAGGTTGAGACCAAAGATATGCGGTTCAGCATTATTCCCAAGATAATCACAGAAAATCCAGACGAGTTTCTGGATAAAGCCAGCAAATTAGAAGAACAATCTCAAGTGAGATCTGTGTTCCCAACAATCAGATTACAGGAGAAGGAGAGGAGAATGTCTGACCCTGAAGGTCAGCGACCCCCACCCCCCTACAAGAGCGTGTCCGACCTCCCGCTCAAGGTCATTCGGGAAACCAGTTTGGAAGACAAAGACAAATCTGAAGTAGGTACCCCCGATTCCTCCGACTCCCAGAAATTCTCAAAGGTCACTAGTGTG
>Biv142
GCCATTCGAGCACTTCCCCGCAGTGGCACCCAGTGGACCTGGGCGTCCAGCCGTCTCAACGGACCCAGCTCAAGCTCCAATCAGAATGCAGTAAAATTACGCGGGCGACACCTACTGGATCATGAGGCCTTAACGTGTTTACTTGTTCTGTTGTTTGTGGACGAGCCGAAGTTGAACACAACGAGATTACATAGAGTGTTACGCAACCTGTGTTATCATGGACCCACAAGGATGTGGGTCATCAGGGCTTTGTTGTCCATTCTGCAAAAAACGGGCGACTGTCGATTGGAGGATGAGAAATCTGCAAGAGAGAAAGGAAAGAAGAAGCTGGCGACGGAGAGTGAGTTGACAGTTAAAAGTGACACAAAAAATCAGGGCTCCTGGCTGTCCATAAGTCTGGAGGCTGCTCTTGGTTGTAGAGCCAATGTCTTTCAAATTCATAAAACGGGCAAAAAACACTTATCTGGGAGCTGTCCTGGCTCTGTGACTATCCATGACCAGGCTTCTCCTGTGGTGTGTAGGCATGTGTTAGACACTCTGATAGCACTAGCTAAAATATTCCCCAGTCAGTTTCTTCCAACTTCAAAAGTGAAGGAAGTTGAAAAGTGCAATGAACATGGTGAAGAGGGTAAGACAGATAGTGAGAGTAAAACAAAAACATCTAGCTCCTCTACTAGTACTAGTCCTAAAAGTGCCAAAGATTCAACAACAACAACAGAGACAGATTTCTGGGATCTCTTGATCAAACTGGACAGCTTAAATGCAAACAAGAAAGGTAAAAGTGTTCAGAAGACAGCCAGCAATGTTGACGGGGAGGCCAACTTCTTCAGTTACGACTCCTCTCCCCTGGGACAGTTGATGTTCATGTTGTCGCACCCAGTGATAAAGCGGAGTCAGTTGTTAACAGACCGGTTATTGAGACTGTTAGGCCTTGTATCCCTGGCTCTCCCCGATGTTACGCGCAAC
>Biv143
CCTTCTAATTTGAATTCCTTCCTGTGGACGCTAAAGAGAGATCCCCCATCCTACTTTTTTGGCACAATACATGTTCCCTACACAAGAGTATGGAACTTTATACCAGAGAACACCAAAGTGGCCTTCGAAGAATCAGAAGACATTGTGTTTGAGCTGGATTTAACAAATCCATATACAATTTCTGCATTAGCCAATTGCCAGCTTCTCCCGAGTGGAAAAACTTTGGATAGTATCCTCCCAGAGGATATTTATGTTCGACTTAAGGACCATATTCAGTATGTGAAGTCCATGCTGCCATCATGGATGACTGCGGATCAGAAAGGGATGGGTCTGTATGCAGACTATTTGTTCGACATCATCGCAGGAAACTGGGAAAGGAAGCGTCCAATTTGGGTGATGCTAATGGTGAATTCTTTAACAGAAAATGACATTAAATCCAGAGGTATTCCAGTTCTGGATCTTTATTTGGCACAGGAAGCGGAAAAAATGGGGAAAGTGACCGGTGCAGTGGAACGGGTGGAGGAACAGTGTGTTCCACTCAATGAACTTGATTTCTCTCAG
>Biv144
TTCCTTGAACAAGGGCTGTTATGCCGTAATGTCAGAACATTAACGAAACGGTATTTGAAGTCATGGAAATTCATCATAGACCTTGTTTGCATATTTCCATTTGATATTCTCTATTTTTTTGTCGGCTATAATGCTTTTCTAAGAGTGAACAAATGCCTCAAGGTCTGGAGGTTACGGGAGTTTTTCAATCTAGCAGAAACCCATACTAACTACCCAAATCTTCTACGTGTGGCCAATCTTATTCTAATCATCATCATCATTATTCACTGGAATTGTTGCCTGTACTTTGCCTTGAGTCGGTACCTGGGCTTTGGCAGTGATGGATGGACCTACCCTGATGTAACTGATCCCAACTTCTCCAGCTTCTGGAAGCAGTATGTTTTCTGTTTCTACTGGTCCACTCTTACCTTGACCACTATCGGTGACACTGCTTACCCAGAGAAGACAGTGTCTTTTATCTATTGCATTACATGCAGCTTGATTGGAGTGTTGATTTTTGCTACCATTTTTGGAAATGTTGGAGCTTTGATCAATGAGATGGATGCCGCACGTAACGACTTTCAACACAAAGTAGACTCGGTGAAACGTTACATGGAAGTCCGACAGGTAACTGGTCCAATACAGGAGAGAGTGGTCAAATGGTTTGATTACACATGGAATAATAAAGAATCTGTAGACGACTCCAAAAACCTGGAACATCTTCCAGAAAAATTGCGTGCAGAAATTTGTATCCATGTTCATCTAAAAACACTCAGGCAAGTCAAAATCTTCTCAGATTGTGAGCCAGGAGTTTTGGTAGAACTTGTTTTAAAACTGAAACTTCAGGTTTTTAGTCCAGGTGATTATGTGTGCAGAAAAGGTGACATTGGCAAAGAAATGTACATCATCAAGAAAGGAAAACTAGAGGTGTGTTCAGAGGATGGAAAAGTAGTTTTTGTAACCCTTGAGGAAGGGGCCACATTTGGGGAAATCAGCATTCTTAATCTTCCTGGTAACAAAACTGGAAATAGACGGACTGCCAGTGTCCGCAGTGTGGGGTTTTCTGATCTCTTCTGTTTGAGCAAGACTGATCTACTTGATGCCCTGAGGGAGTACCCTGAAGCTAGAAAGAGTCTGACCGAAATTGGAAAGAACATTTTAAGGAAAGACAATTTACTGGATGAGGAAGCAGCTCGACGTGAGGAACGAAGGCAACAAAATCTGGATAAGAAGATTGAACTCATTGCAGACGCTGTGGATGACCTACAAAAAGTTGTAAATAAACTGATTGATAAGGTATCAACCAAGGATACAGAAGGGACACCTGCCTCTCAGGAAACCCCACCACCAGTGACAGAGGAAAAGAATTCCACTGAAGACAAAGAGGTGAAGCCCTCCACAAACAGCAAAAAGTCAATTACAAACGTACATGGGAAGGACAGCAGCACAAAGGAAACTACAGAGGAGACAAAGAAAAGCAGTGCTATTTTAGCAAATGAAGACAAA
>Biv145
TCTGCAGTAGATGGAAAGAAGGTAAGACGAAAGTTGCCTCCCCTTCCACCGGAAGAAGCGTCCGCCACCCCTCCGCCTATACCACCCAAACCAAAATCGTACAGCTCAGCGCGCCGGAACTCTGCAAGACAGAGGTCTGGATATATCACGCCCTCCTCGACCAGTGATGAATCGATGAACGAAGAGGATTTTGAGGTAGCCATGCTTACCAAACAGCGTCGTATGAATGATTTAGACAAGCCTTCCTTGGACCGATGGAATGGGAATTATCTTCCACCAGATATGGATGATTCAAAAGTGAAAAAGAATGTGAAACAAATGTATAATGAGGATGTTAAAGCTAACATCCCTCCCGATGTGTCCGTGGAGATTGACAGAGCAATGGACCAGTATAACAGAGAAAAGGACGAGACGGATCAGATAATTGATTCCATGATTACAATATACGGTGTACCAATAACACAAGCCATGAAGTCGCTGAAGAAACGACTGCAGGAAGAGTTAAGGCGAGCAACAGAAGGTCGAAGGCAAAGGATAGAAGAAATCGAGGAAATTCGTGCTTTACAAGCTCAGATATGTGAATTAAAGTTAAGTCAGGACTATGCTAAAGTACAAGCCAAACGAAATGCTCAAAAGCAGGCAGCTGGCAAATCTGCTGGACCTGGCAATAAAAAGCGTGGATCCGCTCCCATGGCTGCTCCGAGATCCTCACCACAAGTCATGCCCCGGAGATCTCGACACAAGAGACAGTCTAGTGATCCAATGATCTCAAAGTTCTCACCCATTAAAGAGGATAAAGACATTGAAGCTGACTTTCAATTAAAAACCCACAAGACAAACGAGGAAGCTTCCCAGAAATATATCACAGATGACAGTTCACAATCTGGTTTGTCTGATAATGAGAGCATTCGTTCAGAACCCGCTTTTAATTCTAGAAATAAGAAAACTAAACCTTCTGCATACACTGATATGTTCTATAATCAGAACAACCCAGCGCGAAAACCAAATATCGAACCTTCCTCTTCTTTGCCATCCTTGCCACCTAAGTGTCATTCCGACACTAATTTACCAGAGAAAGCCAAATCAAAGAGCGCTATGTACGTGTCAGACGACGATGAATCAAGGGCCAGAGAAGACAGAAAGCAAAAATTACAACAAGAAATCGAAAAACGTAAAAAGAAACTGGAAGAGACCACTAAATTGAAAACTGAGCTATTCAATTTAACAAGATCTGGGCAGGTTATGGCTCACAGCTATGACGACATTCCCAAAAAATCGAGTCGAACCTACCCTTCATCTCGTCCTATTCCTACTGGTATCATAAAACCCATCGAAGACGATGACGACTTCGACGATGGTTCCGATGATAACGAATTTGTCACTAGAAGCCACCAGGAGATTAACAAGGCCAGTGTGGTGGAGTCTAGTGAAGCTAACTATAGTTCTTCCGAATATCTTGCTCACAAGCAAGAATCGGTCAGGCGTAGTAGACTAGAGGATGTGACCTCCTATTCAAGCCCCTATTTATTCACAGGAAATATCAATGACCCGCGCGTATCCAAAACAACCAAACAGAAGGTAGACTTTTACCTTGACCCTGCCTCTAGGGACGCTGTGATAACGAGTAGTGTGACCTTGCCTGACCTCCACTCGAGACGGGCCGACATGGAGTACCCTCCTCCCAAGGACTACGGCGCCATGTCAGACACAGAGACCAGTCCACCTAGCGACTCTACCCCAGCTATGCCCCTCCTTGATGACGTCAAAGAACGATCCCGGCAGATTATCCATGGCATTGGGACCGGAAGTCGACCGGTATCCGCAGAGTTCAACTTCTCTGGGGGAGTAGAA
>Biv146
TTACCAGCAGCAGATATCCTACAGTACTTCGGGAAGATGTTCTTCGAGTTTTGTCAGGAATCGGGATATGACAAAATTCTACAAGTTTTAGGCGGAACTACAAGAGATTTCTTACAAAACCTAGACGCTCTGCATGACCACCTTGCCACCATTTACCCGGGCATGCGTGCTCCCTCCTTCCGCTGCACAGAGAGACAGGAAGATGGAGCACTGATACTACACTATTATTCAGAGCGAGACGGACTGGAACCGATTGTGATTGGTATTGTGAAAGAGGTAGCGCATAAACTTCACGAATCAGAGGTGGACGTTGAGGTTATCAAGCATAAGTCTAAGGACTGTGACCATGTACAGTTCGCCATCACTCACCGAGACAAACAGACGAATGAATACACATCCGTTTCAACTGGCCACCATGATATGTTCTCTAAAAAGAAGAAAATCAGTCCCGCCACGTTTTGTCGAGCCTTCCCGTTTCATTTTATGTATGACCGTAACATGGTAATAAGACAAGCCGGGTCCTCTTTACAACGAGTTATCCCTCAGACCGGAAGTCCCTCATGTCGCGTCGACTCAGTGTTCGAGATGGTTCGTCCACACATGGACTTTGAGTTTAACAATGTTCTATCACACATTAACACTGTTTACGTGTTAAGGACACAAGCTGGGGTACTGGACTCAGACGGGTTGTACATACACACAAACATTGCGGAGCAAAATGACATTTCTCGCATGCGTCTAAAGGGTCAAATGATATACGTTCCGGAATCAGATATGATGTTGTTTTTATGTTCTCCAAGTGTGACAAATTTGGACGATTTACATAGAAAGGGTCTTTACTTGAGCGACATTCCTCTGCATGACGCTACTCGTGACCTCGTGCTGCTGTCCGAACGGTTCGAGGCGGACTACAAATTGGCAAGGAACCTCGAAGTACTAAACGACCAACTACAACAAACCCACCGCGAGTTAGAAGATGAAAAAGCCAAAACAGAC
>Biv147
ATGGCCACACCAGATAAACTTAAATCCTTGTTTGAAGATCTTGGTAAGCCAACACTAAGAGGAGTAAGAAAGTGTCCAAAGTGTGGGACCTACAACGGAACCAGAGGAATCAGCTGTAAAAACAAAGCCTGTGATGTCGTTTTCAAGGAGAGAGAGAAAAAGAAAGGACACAGTGCTGACGCTGTCAAAATTATGACTGGTTCTACAGTCCAAGTGTTTTCGGTCAGATTGCGAGACAGGGGTCCGGACTATCGTGGCTTCGTACAGCTCCCTCTGTTTCAGGATATGGACGGGAATCCAGCTACAGTAGTAGACCAGGCTATTGTGTATCAGGCTGCAAGGTGCTATGTTGACAGTTGTTCACGGAACAGCCAGATAGGGTTTCAGAGTGACTCGTGCCCACATATACGGGCAGCTATTGAATGTGAGCAGGAGGCCTTGCCACTGACTCTGAAGAACTCGGTGCTAAATGCCTTACAGGTCCCTAACGATACTAAACAGGCTATTTGGCTCCTGGCCACAGAGACTACGGGACCTCTAGTTCAAAGGGTCACCAAAAACATCATGGTGGTCAAGTGTAAAGTCAGTCCAAAGCAGCCTCTTGGCTTTTTACATTTTGCTTTTTTCGAGACTTCAAGGAATCGAACTCAGCCAGAGCATAAATTTCAATGTACATGCAGATCTTTTAAG
>Biv148
ATGGACGACAGAGCTGGTCCTGATTTCAATTATACGAATTGGAATCTTAATGACACAATGGAGGATTCTCAACTACTTTCAATACTGTACCAAGACATGGACAAAGGGAAATTTAGTAAAAGTACCGAATATATACTAATTAGTTGTTTCTCTGTGTTGATTGTGTTCGGAGCCCTTGGAAATGGATTGGTTTGCTACGCTGTGGCCAAAAACCCTCACATGCGAACGCCTAGAAATATCTTCATCATTAATCTGGCAATATCGGACTTGACGCTTTGTCTTTTTACTCAACCAATAAATTTATACAAACTATTACGAACACAATGGGCACTTGGTGAGTTTATGTGCAAATTCGTTCCCATGTTCCAAGGAACAAATGTTTTTGTTTCTACAATCAGCATTACAGCGATAGCACTCGATCGGTTTCAAGTCATTGTTTACCCCACAAAGGATAGTATGAAAAAGCTTGGTGCTGTGGCTGCATTGCTGTCGATATGGATCATATCTTTTTTCATTGCAAGCCCTTTGCTGATATTTTCCATTCACAAGGAGTATATGCCGTTTAATGACATGAATATATACATAAAATATCGTCTGTGTTTTGAAGACACTTCTTTACAAGAAGAAAAAGGTGCATACTCTGTTGCATCAATGGTTGTTCAATATATTTTGCCAATTGTAATCGTGACTGTGGCACATCTACGTATTTGCAATAAACTAAAATACCGAATGGCAAGTCAGCAGAATGCATTAAATGCCAGATCTAATGTTCAAAGACAAAAACAACGGAGAAATTCACAAAGAAAGCGGCGAACAAACATCCTGCTTGCGTCTATTGGGATAATCTTTGCACTAAGTTGGCTACCTCTGAATATTTTCAATATTCTCAGTGACTTTCGGTTGGCATTGTTTCTTGAATCCATCAATATCAATTTGGTTTATGTGATTTGTCATATGCTAGTGTTGAGCTCGGCATGTACGAACCCAGTGCTGTACGGATGGTTGAACGAAAACTTTAAAAACGAGTTTATGAAAATCTTTTGCAAAGGTTGTTGCATCAAAATGTTTCATTTATGTCAGAGTCATCGTGAAAATGGTGTAGTGGTCGTCATGTCTACAGGTGGACACGGACGAGATGGACATTCAACCACTGCACATTCTATCAGTAATATAGCGACCCACAAAACGCAGATTGATTCCAAAGTTTCTTTG
>Biv149
GCTGCCGGATTCAGTGAAACGTCCATGACGTGTAGTGGGGCGGTGTTCAAGGATTGCAGTCCTACTTTCTGTATGAACAGACAGGGCATCATCAATATCAACAAGTCAAGCTCCGTTTTCAGCTTCCGCCGCAAAAACAAGTTCACAAAGATGGCAGAGCATTTTGAATACAATCATATTCCTGCGCAACTGTCCTCAATACAGAATTTTCACGTTAAGAGTGTGTTATGCTACCATGACCAAACGGTCATTTTGCATCTTGTTAGAAATATGATGACGCAATTTGGTATCATAAATTTAAGTGATAACAAATTCATCGGAGTATTTGGAAAACAATCTGTTGAATTTGTAAACGAAGCATTACGAGGGCAAATCAGTCCGGATGGGAACTATTGCATATTGAAGATACCAAGCATTCGGAATGACAATGCGAGTACCTATGTGTACCAAATGTATGACTTAAAAAGCCGGGAAATGCTGCATGAAATATCCCTCGCATTTCACCACAGCCTCTTTGCGTTTGACCCTCGTTTCACATCTTCGCGTATTGCAGCGACAAGCTTTCAGAAAGGGGAAGACAACAGTTTAAGTTTGGTCCAGACCTCGAACTGGGAAGTACTCGCTACAAATTCCAGACTTGACGATACAAGATGGACACTCCATCCAACGCTGAAAGACCTGTTCTATTCAAAAGACGGTAATCTGATTTTTGCTGTCATGGTTACTGACGGATGTCATTGCAGAGAGAGGAAGGCTCGGCGCTATCCTCCTATTGACATCAGTGTTTATATTTTCAACTCGGACAATGCTCAAACCCTTAGATGTGTGCAGTACAGCCGCTACACCTGCGGAACGCATTCATGTCCCGTGAATTTTCTACCCGTTTTCTCGAATTGTGGAAGCCGCATGGCTATCGTCCTGAATGAGGCTGATTCTAACGTAGACCATTTGCAAATCTACAAACTGCCTACAATGGGTTCTCTTCAAAACAGGTGTAGAGTTAAAATCATGCAGGCTTTTACACCGGACATGATTCCAAAACTCCCCTTACCGGCAAGACTTATCCATTTCTTGCAGTACCAACCAGAATATGGT
>Biv150
ATGGAAGATTTCCTTCCGCTGTGCTCTAGCTTGGAGAGGGAGCAGTTCACGTTACAGCGACTCAACTCATCCGGTGAGGAGGCGGAAGTAACGTACGACGGATGCCGGAGCAGCAGTCCATCTTCCTCAGTTTGGAGTTTAGATAGCATGGACGACGAAGTGTACTTGGAATACTTGTTCTCTCAGGGACTCGCGGACAGTATAGAAAAGCCCGACCCGGTGAGTCCAGAAATCGTCACCAAATGTAGCCCCAAAGTCTCTTCCTTCTGTGATTCGTACTGTAGCCAGTTTTTTAACATTGACCAATCGCTGTCGCCAGCGTCGTCGTGTGGTGACCGTTCCAGCAGGGACGACGTTTTCGAAGAGGAATCTTCTAGTCCCGAGTCACCGGACAGTGAATTCGTTGTATTGGGAGTTGGACTGGAAAGTTTAATGCATAATTACTGTGCAAAGCCCACCAACGAAAACAATGTAAGTGAATATAAGATAGATTTACCCAAAAATACTCAGTTTGTGGCTTACTCTAAAGGCCATCACGTTAGTATCACTAGGCAACCGCTGTCTCACTCGTCTGCTAACTCGCTACTTTCGCATACTAGTCTCCTCAATACCATTGCCTCAGCAGGCGCTGTTTCGAAACCAACGATTCCAAGAGCAACACACGCATCCGGAACCAAAGATCCCAAAAACGACGAGAAAATATACCACTGCACCTACAATGGATGCAACAAAGTTTACAGCAAGAGCTCTCATTTGAAAGCTCACTTGCGGCGACATACGGGTGAGAAACCATTCTCCTGCACTTGGCCCGGCTGCGGATGGAGGTTTTCACGCTCGGATGAACTTGCACGGCATAAACGATCGCATTCAGGAATTAAACCGTATCAGTGCAAAATTTGTGAGAAAAAGTTTTCGAGGTCCGACCATCTTTCGAAGCATTTAAAAGTTCATAGAAAACGA
>Biv151
ATGAAGCGATTCAGCCCCAGCGGTCAACACTACCCTGACCCCTCCATGCCTCCGGAAAATGCCCCCGAGGTCACAGAGGGTCAGCCCCTGACCACTGAAAGCAAGAAAGTCAAGACCAACCAGTCCTTTGAGTCTCTGTTTGACAGTGAATCTCTTTGCGATGTGATTCTTAGTGTGAACGATGGACAGTTTGTTTTCAGGGGACATAAGATGATTCTGGGATTAAAAAGCGAGATTCTGGCAACCATGTTGAATGAGCTGCATTCGAGCGAGACCCAGTCTCGTCCAGTTTTGAGTCTGAAGGAAGCACCCGAGTGCAGCATGGTGTTCAGCCGATTTCTGTACTTCATTTACAGTGGGGCCGTGTGGCTTCACAGGGACTATGTCCTTCCCCTACATAGCCTGGCCGAAAAGTACCAAGTCAAACCCCTGATTCAACACTGTCACAGCTACATCAGTCAAATTCTCTTTAATATGATCGATATCAGTGATGGATGTAGGGGATTTTCTTTAGACATCATTTGTGACATTTATGAAGGAAACCTGTATTCTGATGAAATTTGTGATCTCTGTTATAAAGTGCTTTGTGCCAAATTCCGAGACTTGAGTACTTCTGAAAGATGGCCTCTGTGCAGTTGGCACTTAGTTAGCGACTTGCTGAAATGTGATGACTGCAACGCTGAGGAGAATGTGATATTGACATCCGCAACCGAATGGATGAAAAAGAATCAGCTTGCAGACAAAAATCTCATTGAGGATATTCTAGTCAATATTCGTTACCCATTATTACACCGAAAAGTCCTGTATCACTTGCAAAAAAATGGTGTCTTCAAAAACTTTCCCCAAGTGCAAGAACTCGTAGAGAATGCTGTGCGCTATCACTGTTTCAAGGACGTCCCAGAGGCGAGAGACGACTTTGTGGGAATTCAGTTCACCAAAAGAACTATCTATCGCACCCGGCCGAACAGTGCAGAAAACAACCGCATGAACTCACCAGAAACTCTGTCCAGTTCAAGTCAGAACTTGAGTCGCAGTGTTCAAAGTCAGACTCACTGTTCGCCAGCAGTATTCATTCAAAATCCCCAACCTCCCCCTGTAGTGGAGAGTCAGATCTACAGCAACCTTATACAGGAGAGCCCCGAATATCTCCGTCTGAGGGAGGTAGTTCCGGCCCCTCCCTCCCCACCCATGCAACCAACTGTCTCACCAATACCCCAATTGTACAATGTGTCGTCTGCTGCAAACTACGTTCAAAATGCCAGTGTTCAAACAGGGGATCGGTCTTCC
>Biv152
AATTCAACAATCCTGAACAATCTCCTACCAAAACACAAGTCAATAGTCCTTGAGAAGATATCAACTGACCTCCCATTGAAGATCACAGCTAATTTGGTTGAAGATGAAGGTTACTGGAAACGATGCTGCAAAGCTCGCTGGCAAATCTGTGATGTAGCTGCATATGGAAACAACTGGAAGAGAATGTACTTTGAAAGAAACCTCCAACAAATAGTTGAACACTTTGTCCCAGAATCAACAGATATGACTGAAATAAATGAGACTCTACCACTATCAGCCAATTATGTCAAGAAACTAGATATAAGACAACTCCTTCCACCAGTGAGAGAAGCCCCAAAAGGTCCAGATTTTGACGATGCCTCAGATGCTGGAAGTGAAGCAGGAGATGAACCAGAATGTGATCATTTTAACTTTGGCCCCATTTTAAAACAACTGCCAAATATTGAAGAACTTCATTTAACATATGGAGTCAAAGACTGTGGGATGAATTTTGAATGGAACTTGTTTAATTTCACTGCTAGAGACTGTTTGCTGTTGGCTCAGTGTGTGGCTGCAACAAAAGGACTGAAAGTTTTCAGGCTTCACAGAAGTAAAGTGGACGACGACAAAGTCCGAGTTTTGATCAGCCACATTCTGGACCATCCAGGCTTAACGGAGTTGGACCTATCCCACAATGTAATCAGTGACCGTGGTGCCAGGGCCATTGGGAAATTCCTCAACAACCACAGTCAGTTAGTCAAACTGAACCTCTGTGATAATGATGTACGACACAGTGGAGCCCAAGCTATTGCCCACGCCTTGACCAAAAACACAACTCTGACGGATCTGAACATTCGGTTGAATCGTCTGGGAGATGAGGGAGGACAGGCCATCTGTAAAGCTCTGCTGAAGAACACCACACTCTGCAATATCAACATGGCTAGTAGTGATCTAGGCGAGCCCACTGCCGCCATTTTCTCCCAGGTTGTCATGCAAAATACAACATTGAAATCAGTTGACTTGTCATCAAACAGACTTGGTGCA
>Biv153
GTGTGCCCTGGGAAAGACGGTCCAATATTCTTTGGAAATGATCAGCAGGGCCATGTTCTTAGCTACACATTTCATATAAATGACACTCAAGCCCGAGGGTCATGCACTCGCTACAGCATATTAGTCGTGATGATGGACAAGATTTACCTTCTGAATTCCTGGCCGTTCCTTGTCCCTCATCTAAAGACAGTCATTGAACACATTACAAAAAAAGCCAATGTGGTTTATGAGAGGGAAAAAATCAAGCTGCCCCTACAGCCCCCACAAGCTTCTAGAGTGAGGAGTAAGCCTGCCAGGTCACTGATCGACTTGACGGATGACAGAAACATATTTAAGATTCTACATTTGTCATTTGTGTGGATTCTGAAAGCCTGTGGTAACCGCATCACTGAGACTCTTCTTGAGGGGCCCCCTACTGAAGATTCCATTATTGATATGGAGAAACAGGAA
>Biv154
GGATTCCAGAATTTGACAAAGTTCCAGGAAGGTATGCAGGACCTGAATGTGTCCCGATTTCTTTTGGGGGAGAGTTGTACTCCAGGTATTATCCCTGTGTACGCCGTCAAGGAGAAAGGGGATAGCCTGATTGTGATAGAGAAATACATTCCACACACCATCCACAGCATCCTGGCCTACAGCCCCGCCATCATCAATCTGTCCGTCGCTAAACCTCTCTTCCTGTTGTATCAGATCCTGAAGATAATGGTAGTGGTCCACGGTCACTCTGCCAGGGTCGGTGACCTGAGTATTCACAACGTGCTGGTGGACTCGAACCTTTGGGTGTACAAGTCAGCGGTGAGCATGGACAGACATACGACAGAGATCGCGCTGAACAGGAATGAGAGTAGTACAAATGTGGACACCGTCACAAACTCTCGCATCGATGTCACTCTCCTAGAGAAGATCGAGTACATTGAGCCCCCTCAGTTGCAGCAACATTACAACCAGCTGAGTGTGGAGCTCAGGGATTTACCTGCCCTGGTGGACTTATGGGTCAACAGAAAACTGTCCAACTTCAATTACCTGATGATACTCAATCATTTAGCAGGGAGAAGGTTGGGTGACCCTAATCATCACCCGGTATTGCCATGGGTGATGGACTTTTCTGGACCAGACACGGGGCTAAGAGACCTCACTGTATCCAAGTTCAGATTAAACAAGGGAGACCACCAGTTGGATCTGACATTCCAGACATTTTCTAGTGACCACATTCCTCATCATGTTCCTGATGTTCTCTCTGACATCACGTACTATGTATATAAAGCTAGACAAACTCCAAAGTCTACATTGTGTAAATATGTCCGATCAAAATGGGTTCCTAATGAGTACCCACACAGCATGCAAAGAATGCAGGAATGGACTCCAGATGAATGTATCCCAGAATTCTTCACAGACACTACCATTTTTACCTCCATCCATGAAGATCTCCCTGACCTAGAGCTGCCTAACTGGTGTCAGTCGGCTGAGGACTTTGTGAGGAGACACCTGGAGGTCCTCGAGAGTGACTCGGTGTCTGAGGACCTCCACCACTGGATTGATCTCACCTTTGGGTATAAG
>Biv155
ATGTTACTTAGAACTCAAATGGTGGGTATAGAGTTTTACGATGCTGTTCTGAACAACGAATTGCAATTACTGAAGCGAATTGTGACGCAACACAAAATAGATCTGAACGCCAAATTTGTGGAAGTTCGAAAGAAAAACCACGCCGATTTATGCCCCATTCACTTGGCGGCGTACCGGGGGTATACCTATATGTTGCAATACCTAATTGAGTCAAAATGTGACGTCAATAAGACAACAGCCACGTTAAGGAGAACTGCATTGCATTTCGCCGTGTTGCGTCACAAATTGGCCTGTATGTTGTTACTCATTCGAGCAGGTGCTAAAATAGATGCTAAAGACACTTTTAGCAACTCTCCCTGTCACTACGCGGCTGACGATGGCTATTGTCAAATCCTGGACCGCTTAATCCGACGTGGTGTCAACGTTAATACTCAAGATATTACGTCAAAAACCCCATTAATGAAGGCCGTTAGAAACAACAAAACCGATGCGGTGATACGGCTCATCAGAGCAAACTGCAACATGAACATCACGGACAGAAACTACGACATGGCTTTACATTATGCTTCCAGGAATGGGTGTGCTGACGTCATCGATATCTTGATTTCCGCGGGAAGTTTGATCGACGTACAGAATTACTGGGGCCGTACACCACTGATGGAGGCGGTGTGCTACAATCATAAGGAAGCCGTGGCCAGGCTTCTCAAAGCAAATTGTGATCTAAATCGACGAGAATTCAAAACCGGAGACACAGCACTGCACATTGCGATAAAACGAAACTATACAGATGTAGTGGGACTACTTTTAAAAGCCGGAAGTCGACACGATATTTACAATCATCAGAGTGAAACGGCTGCGTATGACGCTGTTGTAAGCAACAAAACTGAGATCATTCAACTGATGGTTATTCATAACTGCGATTTAGAACAACCTGGGAAATACTTCTCAAACGGTGTGTATAAATCTTTGTTTCAAATCGCTTCAGAGAGAGGCCATTTTACGATCTGCAGACTTTTGGCGGTTCATGGTTATGTGGATTACAGAGCCCGGATGTACTTCCACCAAAGTTATATCCCTCCGCGATTGGTACCAGAGGCTGAGCACGTTGTGAACTGGTTGAGGAAGAAAATGCAAACAACTACCTCTCTGCAACAGCTTTGCAGGAAGTGCATCCGCAAGAGAATCGGTTACAAGATAGCGGAGAGTGTAGAGGCCTTGCCTATGCCAAGGGCGTTAAAGGATTACGTCTTGATCAAAGATTTCAATGAAAGTGACCAAATGAACTTTAAA
>Biv156
ATGACGTCGCATATCCCCAACTCCTCTATGGGTGAGGATATTTGTTGTGCCGCAATCGGCGAGGGAAATATTTTATTTTCCTGTCTAAAAATACTAGAAAAAGCAAACATCAAAATCACAGCAGTACTTACAGAAACTCAGTCCATACGAAGTTACTGTGACGAATTGTGCATTCAGTGGTGGGAACGGAAGTCCAATCTTGAAGAAATTCTCAAGGATAAACCTATCCATTATCTGTTTAGTATTTCAAATCCGCGCATCCTAAAGGAAAACGAGCTTCAACTTCCAAAGATTTTGACAATAAATTATCATGACTCTCCTCTTCCAGCATATGCTGGTGTACATGCAACAAGTTGGGCAATCATTAATGGTGAAACCGAACACGGTGTTAGCTGGCATATTGTCGAATCTGGAATTGATACTGGTGATATTCTTAAATTCAGAAAAGTCAATATTGATAAAGAGGAATCAGCTCTTGCTTTAAACCTGAAGTGCCAGGAAGCTGGAATAAGTTGCTTCGAAGAACTCGTGAATGACATTAAAACAAACTCAGTTGTTCGCAATCCCCAACCAAGAGAAGGGCGTTCTTACTTTGGGCTTCATGCAATACCACCAAACCTGGGAGTGTTGTCATTTGATCGAAAACCAAAGGACACATTTAACCTTGCTCGAGCTCTAGAGTTTGGGCACCATGAAAATTCTCTTGGTTGTGCCAAGCTTTTAACCCCTACTGAAGAATTTGTCGTGGTCACAACTGCAGAGGTGGCATGCAGATTTCCAACAGAGACCACTAAACCGGGTACAATCCTTGATATTGTCGATGACAGTCTCATTGTTAGTACCTTAGGACAACCTCTTCTACTGTCGGTTGCAAAATTGGACGGGTCCAGTATTCCTCTATGCAATTTTAGAAAACACGGTTTAGTAACAGGACTCAGACTTGTCAGTGGTTTTTCGGTTGATACTTCATCTTTATCCACAATAAGGAAAAGAGAGACATTTTGGAAACGTAAATTGGACAGGTATGAACCAACAGTTTTCTTCAAACAACGCATGAATGTTGTCGCAGGTATTATTGATCTTTCCGAAGAAATCCACTTGGAAACAAAATCGGTTAAACTTCCATCGATTGCAAAAGACGACGATGAATTCATCATGTCAACTCTTGTCGCCTTTATTGGAAGAGTCTGCTGTACTTCGAATGTCAATGTTGGGTTAATAGCCAATAAACTGCAAGTACCAAAGCATGTAGAGGCGCTATATTCCGACATCTGTCCTGCGATTTTCCAGTTGAATATGGCAAGTCAAATTCGTGATGTCCTAAATGCATGCCAAGGAGATTTGAAGAAATATGGTGACTCTTCGAGTTTTCTGATTGATGTTTTCCACAGATATCCTGAACTCCGTGAACGAAAGCAAACATTGCATCACAACATAGTGATTGGAAAATCAGTTGATCTGTTGTCGGACGTACTTGTAGGAAAGAAAGTTCTGCAAGACTGCAACATTCTACTTCTCTACTCAGGCAAAACAAACGAAATTCACATCCATTACAGCAAGAAACCTGGTCAAGATCTTAGTTTCATATTTGACATTTTCAAACACTTCCCAGTCTTCTTAAGCTCGATCACAAAGAAAACATCGCAATTGTTGTGTGATGTATCTCTCGTACCGCAAGAAGAATTGAAAGTACTATACCCTCCTCCAACCGAAAACCCAAAGCAACAAGCAAGTATATCTATGATCGATATTCTTGAGAACTGTGCTGATCACTACAGTAGTAGGATAGCCCTAAAGACATCCACAATGTCATGTTCATATCAAAAGGTAATGCAAATGGTAGGAAGTTTTTCAGCACTTCTACGGGAAACTGCTTTGAACGGCCGAAAGAGAGTCATAGGCTTACATTTACCAAATTCAATTGCGTATGTTGTGTCAGTTCTTTCCGTCTTAAAATGCAAACATGTTTTTCTCCCACTCCCTTTAGACTATCCGAAAGAACGTCTGATCTTTACAGTAAACGATTGTCGAGTTCAAACGATTGTCACGACAAAGGAGAGGGTAGACAAACTGAATATTAATGAATTGCGAGCAAATCCTAAACTAGTCAATGCTGGAACAATTGACGGGGTTGACTTGTACATTGTACAATTTTCTGAGGTTAATGAGTTTGAAAAAACGCATTCTATGCTTCTGCAGCAAAAAGACAACTTTGAGAATCTTGCATACATTATGTACACGTCAGGATCAACTGGAAAACCAAAAGGTGTAAAAGTGAGAGAAAGTTCTGTAGTCAACCTTGCCAAAGCACAAATACAGCTTTGGGATTTAAATCCTCAGGACATCATAGGCCAATTTGCTTCCATTGCTTTTGATGCCACTGTTTCAGAAATATTTACTGCTGTATTTTCTGGAGCCAGTCTTGTAATTTTCAAAGAGAAAGAACGACTAGGCCAGGAATTTCTCTTAGCCATGAATAAACACAAAATTTCAACGATAACACTCCCACCGTCGTTACTGAATGTTTACAGCCCAAAGGATTTGCCTTATTTGAAAAAAATTGTGACGGCAGGAGAAGCTTGCACCCTGTCAACAGCGGTGAAATGGGCTGAGAAAAATGAAAGAAGGTTCTTTAATGCATACGGACCAACAGAAGCAACCGTTTGTGCTACTTGCTTTGAATTTATTCCAGAAAACAAGCACGAAGATGTCAATTGCGACCTATCAATAGGAACCTCTATTCCAGGTGTTGACGTTTACCTGTTTGACGATTACATGAAACCTCTACCTCCTGGAGTAATGGGGGAAATTTATATTGGAGGACTTGGTCTTTCCGAAGGTTATCATGGTCATGCAAGCCACCTGACAAAAGAAAGATTTGTACAACATCCCTTGATAAATTCTCCAACAACTCTCTACAAAACAGGGGATCATGGTTTGCAGGATTCTGATGGTAATATTACCTTTGTCGGGCGTTTGGACGACATGTTGAAAATTCGAGGTCAAAGAGTAGATCTGAATGAAATCGAACAAGTGCTCATTCAGCATCCGAAGGTAGATGTCGCCGTAGTTGTTCCTCATAGATGCATCAACAACAACGAACTATCAATAGCTGCTTTCGTTTCACCAACTTTCATCTTTTCTTCAGAGCTACGAGAATATCTTGTTAAGGTTTTGCCGAAATTTATGATTCCAAATTTCATCAAAAAACTGGATATATCCGAGTTTCCAAAAACAATAAATGGTAAACTGGACAGGAAAAAACTAGAAAAAGACGAATCTATTCATGAACAAAATCAAGCTGTTGGACACAGTCATCTTAACGAAATCCAGCTCCAGATCGCACAAATCTGGTGTACAGTTTTAAAATTAAACCCTTCCTTTGCCTACTCACTACATAGACAGAGTTCATTTAGCGAATTGGGGGGAAATTCGCTTCAGCTGGTACTTTTGCAGAGACATTTAGAGGATGCATTTGGTCTACCACTTTCTTTTAGTGAGATTGGCTCTGCAGATACAATTGAGGAATTTTCAGATGTGGTTAAAAGAAAGAGAGATGTTTTGAAGAAAAATGAACAAATTTATTCACAAGATGACGAAAGCCTCCGAAATTTGATTATCGGTGATTCTAACCTGACAAGAGATCTATTTCTATCACAGGCAAGAAGAGGGTCTGTTGATATGCCACATATATCAGCAACAAATCCTAAAAGTTATTTAAGATATCCGAAGAATATTCTTATCTCAGGGGTTACAGGTTTCCTCGGTGCTTACTTGCTTTCTGAACTTCTGGAAAAAAGCAACGCTCACATTTGCTGCATGGTTCGAGAAACGTCTGAAACAAGAGGAATAGGGCGAATATTCGAAAATTTACGCCGATATGACCTTTTCAAATTTGAATATACCAATCGAATTGCTGTCGTCATATCTGATTTGTCACAACCACGCTTGGGTATAGCTCCAGATATTTACAAATCCTTATGCAATTCCATTGACGCTGTCTACATGAATGCTGCAATGATGAATTTCAACACAGATTACCATGACCACAGAACAGCAAATGTATTAAGCACCAAAGAATTCATCAAGTTTGCATTAACAGGAGTCCAGAAAATGCTTTTTTCTACTTCAACCTTAGGAGTTTTTCTGTTTCCGCCTAAATCAGCACCAGGAGAGCCAAACAACCAGATCTTATACGAGTGTGACGAAATGGAGGACCCCACTGAGATTGCTGGAGGTTATGGTCAAAGTAAATGGGCAAGCGAACGACTTGTTATGCAGGCCCTAGACTTATTACCAGGAGGGGCTATATTTCGACCCGCTAGAATAAGTGGCTGCACCCTTAACGGTTTTGGACCAAAGAATGATCTCTTTGCATCTACACTCATCGGAATGAGGAAATTGGGTTACTATCCGGATATGGATTTTCCATATGATTTAACACCTGTTGATTATGTAGCGAAAGCAATTGTAGAAATTTCGCTAAGAATATGCAACGACAGAGGAAAGAATTATGAACGTGTTTTCCATCTTTTCAACAGGAATACAATGCCTTTCAACCGACTTTTTGATGGAGAAAACATCAAACCTTTGTCTTTGGAAGAATGGAGAAAGGTGTTAAAGTCTGCTCCAGAAGACAATAAAGAACTCATCCCATTGACTCCATTCTTCTTCTCTTCGTTCTGGGACAGATCGCCATATTGGCCTATATTTGACACCACAAATACAGACTTTTTAATCTCCAATGAAACCAAACAGCTATTGAGACCAAGTAAAGAACTCCTTTTAGTGTACAAAAAATACTTTGGTATGATAGAT
>Biv157
ATGGGGATAAGGTCATTACAGGAATTTATCGAAACGCACTGTGCAAGTGCCTGTGTGTCGGTGGATTTGCTGAAAATATCGAGAGGTTTCATACCAAAAAGGCGTGGCAGGGAACCCGGAAATGAGCGCTTCTGTCTGGTGGTTGATGCCGAGAGCTGTCTCGACCGTCTATACGGGGGATATTTCTCCGACTGGGTTTGCGGGGGACAATGGAATCGGATGATGGCGTTTTTAAACAGCCTAATGCAGGCCTGTCATTCTGCCAACCTGGACATGGTCGTATTCTTCAATGGTGCATTAGAGAGCCAAAAGTTAAACGAATGGTATGGAGATCAGTTAAATGCAAAGAAAAAAGTCACATTTGTATTGCGTCACATTAACAACAAAGGGACCCCGCCCCCCAAGGTGTGGTGGATCCCGCCTGTGTTCCTGCAGGGGGCTCTGCGCATGGCCCTGAGGCAAATGGGTATAGGGGTTGCCTGCTCGATGGATGACCATGCACAAGAAGTAATAGGTTACTGCAGAGAACATGGGCTGCAGGGTATCATTGCACAAGACCCTGTCTACACAATCTTTGATCCTCCTCGATATTTTTCATCACAGAATCTGAAACTGACATACAAAGGTTCATTGGAAACAAAAGAATATATTATGGATGAAATTGCAAAGAATTTAGACCTGAATCCAAACAGATTTTGTATTTTGGCAGCTTTATTA
>Biv158
CCAATAATCCTTACAGCTTGTGGAAAGATAGACACTGGAGGAAATTTCCAGAATCTGATGGCATTCTTTTATGCCCTGAACGTTGTCAACCAGTATGTAAACCTCCCAGCCACCCTTAAGCTTGGCGGTCTGGCATTAGACACATGCTCAACCCCAGGTAGAATAGGACAGGATTTATATAGTTTACTCAGTGGCGAAGGACTTTGTGGTGAGGAGGGAGTTGGCCAGGTAGTAGATCCATCGACCATCATTGTGCAGTTGGCCAAGAACTCTCAAAATGCTATCGCAGCCAGTAGTATTTTGTCTCCTTTGAAAATTACTAGCATGAGTCAAAGTGCAACTGCTGTGGAACTCAGCGATAAAACCATCCACAATTACTTCCTCCGAACTGTCCCTCCCGACAATATTCAAGCAGTTGCTATGGCGGAAGTCATCAAACAGTTTGGATGGGATTACATATCGGCCGTCTATACGGAGAACCCCTATGGAAAATCTGCTATTAAAACTTTCCTCGAAAATACATCCGCAAACAAAAAAACTTGTACTACTCTTACATTATCCATGAAGACGGATGCCACATTAGCCGATGCTAAAACGGTCATTGACAATCTGAACCAGAGAGTTGGTGCTAGGGTTATTGTTCTGTTTGTAACAGCCAGTCACGCTAGACTTCTATTGCAAGCGACTTCAGAAAAAGGTCTGAACCAACGATTCATCTGGTTTGGGAGCGACACGTGGGCTAATGATATGTCTGTTGTTAAAGGCTATGAAGATGTTGCACAGGGTGCCCTAACTATTCAAATCAAATCCGAAGTCATCAACAGCTTTAAAGAATTTCTCCAGACTCTTACTTTCCAAAATCGCCACGGTTTGCCAACCGATTGGTTTGAAGATATTTACCAAACAATGCACCAATGTAGAATTCTCACTAGCGCTGTTAGAAAAACCTACACAAATATATGCACCGGGAACGAGAAAATCACAGATGCAATGATACCTCAGGATCCATATGTACTTCACACCATCATATCCGTGTTTATGATTGCACAAGGATTAAACCGCATTGAAGCCTGTAAGTCATCAAACTTGGGAATTTCCTCTTGCCTGTCTCTTCAAGATGATAAATTGGATCTTATTTTCAAAGGAATCTCTGATGCTCAGTATCGAGTCCTGCCAGATGATTTGGGCGACAAATCCTTCAATTTTAGATTTAATGATGATGGATATGGAGACGTTGGCTATAATATTCTTAACTTTCACAGAGATCCAACGACGGGTCAATTCGTGTATGAACAG
>Biv159
GCGGCAGGAATAAAATGTGAGAAAGTAGAGGGGTTTGTGAAAAGCCAGGACTATTTGCCGGGAAACACCGTTCAGTCGCCCAAATTCCAGCACACGTGGTGCGCGGTGCAGTTGGACGGCCACTACCGATTGGTCGATCCCTTATATGGCGCTAAACGCGACAAAGACAATACGCACGAGCGATTCTACATGGATCACTACTTTATGACGTCACCTGATAATTTTTTGCTTTCGCATTACCCTAAAGAGAAGAGATGGCTTTTGATGAATCAGACATATTCAATCGAAGGATTTGAAGAAATGGTGAAAACGTGGCCCGCTATGTTTCACTTTAATATCCGTCCATTAAGCATGAAATCTGTGATACGGACATACGATGGTAAACTCAGCATTACTGTTTTATTGAGGAACGTTGCTGTGAATCCGTCCTTAGAGTATTCCGGCCCGGGACCGGAACTCGACGCCTACAGTTTGAAAGAAAACATTATTGAAGAAATCAGGGACGTTGAAAACGCCGAAACCTTCCATATTACTTTACCCCAAGAAGGAAACTATTATTTTACCTTAGACGCTCATGTTTTGGAAGACGAAATCGATGTGCCAGTATTTCAATGTAGAATTGAATATGTAGATGAGCTACTT
>Biv160
TATGTTCACGATGGGGCGGAGGTGTTACTTGATTCCTTCACTCTAACGGTAAGTGACGGGATAAACAGAGCTACAAAGGTCGTGGAAGTCGACATTGTGCCATTGGACGACACAGCCCCTCTGTTGAAGAATAATCTCCGGCCAAGACTTATAGTATCTGAAGGTGGTGACGCCATTGTTACGTCATCAGTTTTGGCGGCAACAGATGAAGACACAGATGATGGCGGTTTGATCTTTTTAATAGTAAAACAGCCCAAACATGGAATTATGCAACTACTGGAGCAGCCCGTGACCAAGTTTACCCAGAAAGACGTTAATGGCAACAAAGTAAAGTACATCCACACAGGCGGAGAGGTGGGCAATAATATGATAAAAGACACTGTAACTTTTATTGTATCCAATCAGAACTTCATGGCGACAGGTGATCTTCCAGTGTATGATTTGAACATCACGATAACTCCAGTTGATAACTCAAAACCAGCTATCATCAAAGGGATAGAATTGTCAGTTAATGAAGGGGGTTCAGTCACTTTGACACCCGCCGCTGTCACTGCTAAAGATCCAGACACAGACCCCGAAGAAATAAGCTTCGTCATTACGAAACAACCTCAGTGGGGATACCTAGAAAATCTAAAACCTCTGAAAGGCTCCGAAAAGTCAAGATCAGGATTTCGTATTACAACCTTCAAACTTCAAGATATAATTGATAAAACAATCAATTATGTCCAAGCTAATCACAAGGGAGTAGAACCAATCTACGACGAAGTTGAATTTTATGCAACAGACGGAAAACAAAGCTCTGACGAAACACCCCTTGGCTTCAGGATAATTCCCCAAAATGACGAAGAACCAGACGTCATGCTTCAGGACTTTGCAGTGGACGAAGGGTCCTCCAAGGTCATTGATCAGTTGATTATCGATGCTATTGACATGGACGTTCCAAAGGAACAGCTAACTCTATCCATTTCCCAAGCTCCTGATCATGGTGACATTGTGTTGATGATACAGACAGCGAATGGCGAAGTTGAAGTTGCTGTACACGATTTCACAGTTGAAGAACTTCATAAAGGCATGAAACTGAAGTACAGACATGACAACAGTGAACATTTCAGGGACAATTTTGCTCTTACCGTTTCCGACGGTAGACATGAAGTTAAAAAACTTTGTAACATCTCGATTAGAGCATTGAATGACGAGGGACCAGAAATAACCAAAAATGCCGGATTGCAGCTGGACTATGGAGATTTTGCTATGATATCCAGTGCATCGTTGCAATCGACTGATCCAGACAACAGCGAAAATGAAGTCGTATACATCTTGATGTCTGTTCCGAAGAAAGGTTCCTTGCAGTTTTGCACAGACCCCTTTTCGCCAACTCGTATCTCTGAGTGCAGAGACATGCAGGTCGGTGAAAACTTTACCCAACATGACGTTGACATGAACAGAGTGAGATACATTCATACGACTAGTATGGGTAACACCGAAACAGATAGTTTTCTGTTTCTTCTGACAGATGGAACAAACAGGCGACACGTGGAAACATTTGAAATCAGAATAAGGAATTCCAAAAAGAGCAACTTGGCAGTTTACAATAAAGGTCTGCATGTTCGAGAAGGCGAGAGGACCTCATTGTCAACCAATAACCTAAGTGCATCTGATGAAAGTACGAAGGCAGACGAAATCGTGTTTGCAATAACACAAATGCCAAGACATGGCCAGATTGAATTCATTGACAAACCTTTGGTAAGAATCAACAGTTTCACACAGCTTGATCTCGCTTCTCGGAAGGTTGTCTACAATAACTTGAACAAAGGGGACAATACCGAGGACCTATTCAAGTTTACCGTTACCAATGGACTCAGTCAGGCTAAGGAGGGTGACTTCAGAATATCTATCGAACCGCTTGACCGCGTCCTCCCCTCACTCACAGTGAACACCTTGATTGAGGTCACCCAGGGTGGTGAGGTGGAGTTGTCTCCCCTGCTACTGAAGGCCCAGGACCCAGACACGACCGACTCTAGTGTAACGTTCATCATTGCCAAGCCTCCAACCTACGGACGTCTCTATAACAACGGAATCATCATCACCAGGTCCTTTACTCAGAGCGATATCAATCTAGGCTTCATAACGTACAGGACAGATGGGTCTCACGCGGGGTTGGACAACTTTCTTTTCAATATATCCGATGGTAAACATTCGGGCTTCTTGGTGAACAGAACCCTTCAGACCAAACCTGTCATATGCAGTATCTTTATCAAGCCACTAGTAAACGACGCTCCAAAGTTACTCACGCTAAAACAACCTGACACTTTGGAATATTTTGGCAACGACCGGTACGGATTTCGACTCACCAATAGAAATTTAAAAGCGATTGACTCCGACTCGACCAGTTCCCAGTTGACCTACAACGTGATCAAGAGACCACAGTTTGGACACATTGAGAACGTGAAGACAAAGCGGTACGTAAGGAGAAGATTTACCCAGAAGGACTTAGATGACAGTAGTCTCCATTACATACTGAATCCGAGAAAATCCCAAACCAATGACAGCTTCACCTTTAGTGTGTCGGACAACAGAGGGAATGTTCTGGATAACCAA
>Biv161
ATGTCTGGAAACCTCTTTGATCTTGCCGAGTTAGGTCGGGGATTCTGGAACTCATCCGACCTCTTGAGCGGTGCTTTGCGTGGAAATTACTCAACCAAATCGAACCACCGAATACTCCAATACATCTGGGATCTACGACTCGGCAGGGAGGACTACATAGCATCCCCTCTCTTCCCGGTTATTCTCTCCGTGGGATTTTATTTCTCTTTCTGCACTCCGTTTATGATCGCCGATATTCTCGGTGAACGGTTGCCATGGATTCATAAATTCAAGATTCAGACTGACAAACAGGTGACTTTCTCACAAATTTACGATACGCTACAACTGACCTTCTGGAACCATGTCCTGTTCGTGCTCCCCGCTGCTGTGGGTCAATGGATCTGGGCCCCGCCCACCCCCTTGCCACACCTTGCCCCCACCCTGTTGGAATTCGTATGGCACCAGATAGCCAGTCTGGTGATCTTCGACTTCCAGTACTATGTATGGCATTGGTCCCACCACAAGGTGCGCTTTCTGTACAAACACATCCATGCAGTGCACCACCGCTACAACAGCCCGTTTGTGTGGGTGACCCAGTACCTCCACCCCTGGGAGCTGGTCACCGTCGGATTCCTGACCACCACCAACTCGTGGTTCCTTCAGTGCCACCCGCTGACCACGTGGAGCTACATGTTACTGAGTATAATGGTCAGTGTCGAGGCCCACATAGGATACGAGTTCCCGTTCTGTGTCCACAACTGGGAGCCATTCGGGATGGTGGGCGGGGCCCCGAAACACGACATGCACCACCTGAAGCCGATGACCAACTTCCAGCCTTTCTTCAATCACTGGGACAAACTGTTTAACACGTTCTGTCCATTCATGAAGGCGGGAGGAGTGAAAACCAAAGAACTT
>Biv162
ATGGAGAGGGCCCGGAGAATAGTGACCCAAACAAACGCTCACTGTATGGACATGCTGGCAGAAGTCCAGCCATATTTAGTGGAGGTTGCCTACTTTTTCTTCTTTTTATCGAGACATATGACTTTACCACTTTTCCAGGAGTATGTGCAATCCGAGTTTTACAAGCAAAGCCATCTGAAAGCAAGCGTCATTGAGTCGTTTGATGTGTACAGTGGAAACGGCTCCGGCCTTTACAATGTTGCGCACAGGGAGAGCACTCTAGCCATTCTGAGTCTACAGATAGCCGAGGGTTTGCCTGCAGTCATTACTGTGATCATATTAGGGGCCGTCAGTGACAAGACTTCCAAGAGAAAGATTCTGTTGTGGATGCCCTCGCTAGGAGGGATTCTTCACTCTCTGATATACATCCTGATCCTGTATACAAGCTGGACTATGGATGGGCTGTTCATGGCTTCGGCTATAAGGGGGTTGAGTGGTAGTATGACAGCGTTTCTAGCTGGAAGTACATTCTTTGCCATTAACACAACGCAACGAGAAAAACGTTCATCCCGTCTTGCTATTCAAGAATCTCTGAATGGCTTAGCCTACGCAATAGCCAATATAATGGTCGGGTACTGGGTCAAAGCCAGTGGTTTTCATCAGCCATTCTGGTTCACATTAATATGTGGTTGCATTGCTTTCCTCATTTCTTTCTTTCTTGTAAAGGAGGTGAAAGTAGAAACCAATAACGCTAGTAGATATGACACAGAAAACTGTTGTATTGATACATTTAGGCCAATGGGGAAGTTTTTTAGATGTAAAGATAGAAAACTGTTGATTATGTGGCTTGCCATTTTAGCATTTCAAAGTTATGCCTGGGTTCATCTTGGACAGATCAACACTCTGGTTCTGTATTTCACGGGGTCTCCGTATCACTGGCAATCTCACAAGGTGGGCGTCTTCCTGTCCGTTGCCATGGGAGTGGCATCACTAGGGGTCTTGTTCACTCCCCCTGTGCTGAGGAACTGGTTTTCAGATATACACATCACATTTGGGGGACTCTTTTCAAAGGCATTAGGAACCCTTTGGCTTGCTGTTGTTCAGAATGAAATTGTGATTTATTTT
>Biv163
GCTTACCAGTCACTCAGACACATAGTGAAATTGTCCCGGTTAGAAGTTCCAAAGGAGATTCTAGATACCATCGAACCCATTAAAGACAATGATGAAGCAATCAGAAACTTTGGTGTGGAACAATGTTTCCAAATGTGTCGAGAACTCCTGAAACATGAAGATGTACATGGTGTTCACTTTTACACACTGAACAGGGAAGTGGCCACCATTGAAATTCTCAGAAGACTTGGTATGTGGGTTGAAGAACCCTGCAAACCTTTGCCATGGAAACAGACAGCAAATTATGTGCGGTGTAAAGAGGATGTGAGACCAATCTTTTGGAGATCCCGACCAAAGAGTTACATTCACAGAACATCAAACTGGGATGAATTTCCAAATGGCCGATGGGGTAATTCCTCAGCAGCTTCGTTTGGTGATCTCACAGACTACTACTTATTTTACTTGAAACACAAGACCCCAAAAGAGGACCTCCTCAAGATGTGGGGAGAGGAACTGAACTCGGAACAAGATGTGTGGGATGTGTTTCACTGCTACATATCTGGTTGTCCTAACACAAAGGAAGTCAAG
>Biv164
GTGTGCTTAAATGACGGAACAGCCTCACTTGGGAGTAACTTTCGTGAAAGCAGTCCTGCTTCGTCCACAGGTCTTCCAGAAGTTTCGGTGGAGACGGAGGCAGTCCAGTATTTCAGAGGTAAAATGATGAAGAAGGGCGAAAAGTGGATGCCGATCAACAGTCTGGCCGGGCACCTGTCCCAGGCTAGTGTTGAAATCCGGGAATGTGTCGGACCACAAAGTGAATTCAGAGATTGGCTCTTGAGACATCCTCTAATTTTCGAAATTGAGGGAGAGAATGTCAGCCTAAAAGATAACATCACATACAGTGCTATCAATCCAAATGCAGAAGCCATCGAAGACGTAGAATTGAAGTCTAGGTTTAACCAGGACAAAGAGCAGTTTGTTCCACCTATCACCCCAAAGAGCAAACGCAGACCCAAGTCTTTGGACATGCTGGAACCTAGGTCCCCTCTCATGTCCCCAAGGTCACCAATGGTCAACAAAAATCTCCCTACCCCCAGCCCCAACCCCAGGTCTGGACCAGCTACAATGACTGCTAATGAGTACAAGGCTGTGATGTTCATTAAAAGCATCATAGAGAAGAAGGGGGATATGAAGCTAGCTGCTCTTACCGGTCATTTTAGCCAGGCTCCAGAGAGTCTAAGGAACACCATTGGTTGGACTAAGAGTGATCTGAGTAAATTCCTTGCAGATCATGGTAACATCTTTACCATAACTGAAGATGAGGTGGTGTCTGTCATTAAGAATGCAAGGCTTAATGTTATAATTACAGGCAGCCGACCTCAAGTTAGCCCCAAGCCTGTCGTCACGGCCAGAAAGGGGCGAATATATCACATTGCCAAACTGTGGGGCATTATTGATCTTGGTCGTCATGAGCATGTCTTTATCGACAGAAATATATTTGGAAAGCACATTGACGACCTGAATAAGGTTTTGACTGTTGGAGAGATGGTTTGCTTTGATGCAATTCCTGCCCCCAAAGGCAGCAGAGCTAGATGGAGAGCCACGAAGGTTTGGAAGGAGAATGAGTCCATAGAGGATCTGATAGAGAAGGTTGCCACAAGGCTACAGCTGCCTATAGATGGCATTCCTTACAAGGAGCCTCCTAGTCCTATAGCTAACATTGATGAAGAAATGCGTAGGATTATTCCGGAGTTAAATGATAGCAGTATTACAGCTGTGCCTATAAGTGTGGGCGGAATCAAATACGCCTTTGCTGATGCTGTTCCAAGTGGAACGGGGGTCGTTCCAGTTTGGAACTTCAAACATGCAGAGCTTGAAGGCATGAAAGATGTTGATGATTTAGATCTAAGTGATGAAAACGAATCTCCCAATCTGTCGATGGTGGCTGAGAGGTATTACATGAACAGATCTGTGCTGGGGGACAGCCCAAGGGAGGAAAAGTCCCTCACAAACGGCCACATCGACGAATCGGTGCTGGTATTAGCAAATGACGAAAAGCCACAAGAAGCCCCTGCCTCCCCCGTGAAGAAGACAGCTGAGGCAGGGTGTCAGACAATCGTCACCGGGGAAGTTCTTGCCACTCAGCTTTTTCATGAAGAGTTC
>Biv165
AGGAGCAGTGCCATGACTAGTTTATTGGATATTTTGCCAACAGTTTTAGACTGGTTCAAAGTGCCATACCCAGAGTACAAACTTCTGAAACACCCTGTACAACTCACAGGAAAATCTGTTCTGCCATTGTTAGAATATGAGGATGCAGCAGAATCAAGGGATACGGTGTATGCAAGCCATAATCTACATGAAATCACCATGTATTACCCAATGAGAGTAATTCGTACAAAGCAGTACAAACTTATTCATAATTTAAATTATCTAATGCCATTTCCTATTGATCAAGACTTCTATGTTTCTCCAACATTCCAAGATATTCTGAATCGCAGCAAATCTGGAGAGCCCACTCATTGGTCGAAATCTTTATACAGCTATTATTACCGAGATGTATGGGAGCTGTACGATATTATGAACGATCCACAGGAGAAAATTAATCTTTGGGCAGAGCCTTCACATCGAAAGATCCTAGAGGCCTTAAAAAACAAACTTTTTCATTGGCAGAATGTAACCTCTGACCCCTGGATTTGCTCACCTAAAGGTGTGCTGGAAGATAAAGGCTTGTACAGTAGCAACCCCCAGTGTTTACCACTGTACAATGGATTGGATCCTAAC
>Biv166
ATCCATGGCCTGGCCGACATGTACATGTGTGGAGAACTGGAATCCGCCTCCAGACACTTCATCAACGAGAACTTTCTGGAAGTCATTCATTGTGAGGAGTTCATGCAGCTCTCCTGTGATCGACTGATCACTCTGCTCAAAAGTGACACCATCAGGGTGAACAAAGAGAACGAAGTAATGGAGGCCGTGTGCAACTGGATTCAGTGGGATCCGGACAGCAGGTTCTCGGAAGCCTGTCGACTCCTCCCCCACGTGAAGTTACCTTTGTTAGAAATCTCTTACCTAGAAAATGTTGTAGTGCAATCAGAGTTTGTGAAAAATTGTGCAAAATGTCAGTTGTTAATTAGCAAAGCTATAACTACATTACATGACTCCACATCCCTTCAGCTGATCCGACCTCGTGCCATGCCCATTAGTATATACGTCCTGGGAGGACGAAATAGTTCCGACTGTCAGCTCTCGAGTATGGAGAGATACGACTTTCTTCGAGACCAATGGTCACATGTA
>Biv167
ATGGGGGCGGCGTGGTTAAGATGCTTTAGCCGCGGATGGAGAAGGCTTCGATGTCTCTCGCTCGTCTTGCTGCTTGTGTTGAGTGTTTACATGTACCTCTGGCTGACGGTGAAACGGAGATCTCAAAACCAGGATTATGGCGGAACCGATTCCATGTATGCCAACGAGGTGATTAACAGCCTGCTTAGGAACCAAACCTTCAGTCGCGATCAAGTCTGTAACCACCCTTACTTAGACCCCTTTGAACCATCGATAATGAAATTTTATCGTGACGTTGGTTCGTTGCGATGTAGTGAGGATGGTAACTGGATTAAAGTTAACAACGGTACTTTCTGGATAGATAAAGAAGCCAGGCTGAGACACGGAAAGATTTCCTGTCAATATGCCCCAATTTATCGGAAAGACGAAGATCACTTTCGAGTCGGTGATAAAAAATCGTTCGATAATGAGGTTATCTCAGCCCCGGCAGATGTGATACAAGTTTCTTGTCAATCGGGTTTGTTTGGGGCCAAATACTCAAATGTACACACGACGGTAGCCTACAACCGAGAGGTACACGAGAGAGTGAATAAAGCTTCGTACGATCAACTTTACATGCCTTTAAACGTCTTGATGTTTGGGTTTGACTCCGTGTCAAGAAACACTTGGTTAAGAACTTTGCCCAAAACACATAAATATTTCACCGAACATCTCAAAGGCATTGTTTTAAAAGGGTACAATATTGTTGGGGACGGGACCCCGCAGGCGTTGCTTCCAATTCTTACGGGACAAACGGAAATTGAACTACCGGAAGCTAGACGCGGGAAACCCGATGCTAAAGTGGTAGATGGTCATCCATGGATTTGGAACGATTTTAAAAAGTCCGGATATATGACGCAATGGGGTGAAGACATGTGCTGGATCGGGACTTTCAATTTAAGAATGCTGGGTTTTGACAAACAACCGGTGGATCATTTTTGGCGGCCATATTGTCAGGCGTCAGAAGGGCTACACAAGTATAATAAACCTTTCTGTCTCGGTTCAGAGCGAAGACACAAGGTCATGATGGAATGGGTAAAGGACGGGTTTCAAATGTACCAGAACCGCCTTAAATTTATATTTGCATTTCATTCCGAATATAGTCACGAGGATTCCAGCACATTAAGCTGGGCTGATGATGACTTGTTGGGAATGTTGAAATATTTAGAAGAAAATAATTACTTAAACAATACTATGTTGATACTAATGAGTGACCATGGTGCACGATTTCATGCTGTAAGAGAAAGCATGCAAGGGAAATATGAAGAGAGGATGCCATACTTTTCTTTCCGTTTTCCAACATGGTTTCAAAAGAAATATCCTTCTGAATTTAAAGCTTTCAAAAATAATGCAAATCGTTTAACTACCCCTTTTGATATTCACGAAACATTCCGAGATATGATGAAATTCGAAAATAAACCTTCTGAGAATGAAAAACTCCCTAGAGGAATGAGTTTGTTCAAACCTATTCCCAAGCATCGTTCTTGTACTGACGCAGATATTTCTCCTCATTGGTGCGCATGCTTGGGATGGAACATCGTTTCCGCTACTGATCCCATCACTAAAAAAGCAGCAGCTTCCATTGTTGACTTTATGAACAGTTTGACAGAAAAATTCAGATCTAAATGCCATTCCCTCTCTTTAAAATTAATCAAAAGTGCCATGGTTATGCAGTCAAATCCATATATAGCTCGTTTCCTTGGCAGCGCTGACGTCGATGGTCGGGTGCCTAAAGAGTCCAAAGGCGCAGTTGACAAGAGCGCTCTGTATCAAATCACGCTACAAACGACGCCTGGCGATGGTGTCTTTGAAACCACTGTAAAACACTTCGCCTCTGTCGACAAGTTTGTTATAAGTGAACGAGAGATTAGTAGAATTAACAAATACGGAAGTGCTGCTAATTGTGTGTACAATGATGCACCCCATCTTCGACAGTATTGTTATTGTAAA
>Biv168
GGATCAGAGTGGATTCTAGAAGACACAGTTGAACTGAAAAATGTGACAATTCCTGACCCTAAAGCGGAAATAGACATGGATTGTATTTTCAGTCCAGCTGGTATCAAATCACCAAGATTCACGGAGGAATCAGACACTCCCAAGGGAATGTCTCCCTCTTCCTCCTTAGTTAACATCACAAGAGCAGTGTCGATACCAAGTTTGAGTACCATCTGTAGTGTAAGAAGAAGCATAGCTGAACATGGAAACATGGCTGGAATTCTTCACCAGAAGCAGTTAGTTCAACTTGACTGGGTGTCGACTGAAGATGGGTCACACGTCCTGACTATCGGGGTAGGACAGAAAATTCTCATGTATGCACAAGTGTCCAATGATGTCATCAGTGCATCAAAGGAGGCTAAAGAGGATTCTGAAAATAATAAGAGGAAATTTAATGCAATGCAGAACCCTAGTCGTGAAGCTTTGAATTTGCATCTGGGTCAGGCAAATAGAGAAGCTCCAAAGGCAAGGGGAAGACTTACCAAGGCTAAATCTGTCATGATTATAGATGATACTCCAGAAGATATACGGTGGATGTTGCTACGTTCAGTAGAACTAAGTACTGCTGATGGTCTTCCTCCTTTGCCTATGCACATATCTTGGGTAAGAGCTGGGATTTTGGTGGTGGGGATGGATAATGAAATGCATGTGTATTCTCAGTGGAGGAGTGCACACTATCATCCGGATCATGGAAGTACGGATGACTCCAGATGTATTGAGGATCCAGAGTCTTCTTATTTCAACTTGGAGAATCTAGCCAGTGTAAAGTCTACCACTACATTCAAACCTTCATACTCAATGCCAAACTTTAAACATCTGAATTCCATGTCCAAAAAGAGCTCTGATTCTATGAAGTCAAACTTGAACAAAGCTAAGAGTGAGAGTCTGACCAGCTTAATTGCAATCCATGACTTTGGACTCTTTGAAGCCACACGTGAGGCACATCCTTGTCTTCCCCAGTATCATCCGAAAAGTATGATGGAATTACTGAACTTTGGTAAGGTCCGTAGGGTAAAAGCAATCCTGGCTCACTTAGTAAGGTGTATATGTAATGGGGAAATTCCTCCAATGAACATGTCCGAAGAAATGGACACCGAAGAGACGAGATGGGGTCATGGAAGAAACCGGGCACTCTCAGTCAGTGGAGCAAGTCCAAATGAGGTCCCACTCCTCCATGAAGAACCTCAGCTGGAGTACAAGGAAATCTCCTTTATCCCACCGCTTCCCATGTATGCTCTCCTGGCGGCTGATGAGCATGTGACAGTGGCCAAGAACGATTTGATTACCAGCTCCACCCCCGGGCACACCACTGCCAACAAAGACTACAGTGATTTGTTCTCCTCCAATGTGGGAATGGATGAGGAACTCGATACTAATGTACTGGGAACCTCTGCTGATAGCAATGCCTCTGGACGAGGCAGGCTCCAATCCACATCCGGTAATCCATCCAATCCAAATGAGTTTGGTTCGAACCATAGCAGGGTTTTGATGAAGCACCTTACACACACTCAGCTTCCTGGGTTGACCAGTGTGGATCAGATGTACCTTCTGGCTATAGCTGATACCGTGGCAAACAACAAGATCGACTTCACTGACAAGTTTGAGGGAGAAAAGCCT
>Biv169
TACATTCAAGATGTCGTGGTTCCAACTTTGCCCCAGAACTCTGCTACCATCCTATCAGATGTCGATTTACGCGACAGATACGAGGAAAGGCGCCTTCAAGAGACACCCTCACCGGAACCAGTCCCAGAAAATAATTTTGAAGTCGAGGTCCGAACGTCCATTCCGGGTCTGCATACAGTAGGGTACACCTACGATGCATTTTTTGTCAGCGACGGAAGGTCACGCAAGAATGCCTTTGGTATTCCGACTAAACCGCAGAAACAGCGTTACACTTGTAACGAGTGTGGGAAAGATTACGCGACGTCATCGAATCTTTCACGCCATAAGCAAACACATCGAAGTCTGGATAGCCATTCCGCCAAGAAGTGTCCACACTGTGACAAAGTGTACGTCAGCATGCCCGCTCTATCCATGCACATTCTCACCCATGAACTCAAGCATAAGTGTGACATATGCGGCAAAGCTTTTTCCAGACCCTGGTTACTACAAGGTCATAGGCGGTCCCACACCGGCGAAAAACCCTTCGGTTGCGCGCATTGTGGCAAGGCTTTTGCTGATAGATCAAATCTTCGAGCCCATATGCAGACCCATTCCGCCTTCAAACATTTCAAATGCAAGAGATGTGACAAATCGTTCGCGCTAAAATCATACCTGAACAAGCACTATGAGTCTGCTTGCATAAAAGATGGAACCGAATCCGAGACCGGCTCTGTTATATCCGAGATATCTGCCCTCTCAGAAGTATCTTGTAATTCCGACTGC
>Biv170
AAAGCTGATCTTGCTCTGGCACCCTTTCAAATCACACCTTCACGATCCAGAGTTGTGGACTTTCCAAAACCTTTTATGACTAAAGGAACAAGTCTAGTTGTGCGAAAACCGGAAAGAAGTGTGTCCCCGTTTCAGTTTCTCATGCCTCTGTCCCATGTAGTATGGATAACTATATTTGTGGCATACGTATTCACTGCTTTGATGCTTTTTGGAGTAAGTCGGATAAATTGTGATAAACATGACCGATGCTTGAACAACTTCAATGAGAGTTTCTGGTATATATGGGGTACGTTGTTACGTGGAAATCTTCAGCGGTCCCCAACCGGAATTTCCAGTAGAATAGTCAGCAGTACATGGTGGTTCTTTTCATTGATAGTGATTTCTGTGTACACGGCCAACTTGGCGGCTTTTCTTACCATTTCTAATGCTCACATGCCTATAACGTCTGCCGCCGATCTTCCAAAACAGAGTGATTATAATTATGGTACAGTTGAAGGAAGCCAGATAGAGAACTTCTTCAGCCAAACAAACATAAGTCACTACCAGCAAATGTATGCTCATATGAAAATAACAGAAGGAGCTATTGTGAGGCGAGTGGAAGACGGTTTCAGAAAAGTACGCGACGAAAAGTACGCTTTTCTTTGGGATTCTCCAATAATTCGCCATGCAATTTCTAGTGATTGTAGTTTAATGGAAATAGGAAGTCCGTTTGACCTAAAGGGGTATGGAATGGCAGCACAAAAACATTCACCTTTCACAGAGAAACTTTCCCTTGGAATATTGAAATTGAACGATAATGGAGTGTTGTATAAGCTGGAGGGG
>Biv171
ATTGGCAAATGTAAGTATAACATCGTGCGCAATGGAGATGTCAAGCACCTGTGTGATGACACTTGCTTCCAAAAATTCCGTTCCAACCCCACCCAATACCTCAGGGCATCCGGCACAGCCAACTCCTCCAACTCAACCCCTAAGCAAGCCCGCACAGAGTCAAAGAAACCCCCTACCAACAACTCCGGTCAGGAACAATTCAAAACCTGCTCAGTGTGTCAACTGATGAACATTAAAACCTCCAAGCCATTCCTGAACTGGCAGGGCATGGACTTCTGTGGGGAGGATTGTTTGGGGAAGTTCCAGGGATCCCTCAACGCGGCCTGTACTAACTGTGCCAGTATGGTAGCAGCCAGCGCCAAGGGGAAGTTCTGTCTGAGGTATGGCAACATAGTGAAGCAGTTTTGCTGTAACAACTGCTACATTGAGTTCAAGAGGAGGCAGAAGCTGTGTGAATGCTGTCAGAAGGATATATCCAAATCTGTTGATGCGTTTGTTGCGCCTGTTGGAAAAGAAGGAACCTTTAAAGACTTCTGCAGTCAGTCTTGTTTACAGAAGTACGAGGACAAAACAAATTGTGATGTAGAAATAGTTGGGGTGGAGCGGGCACAGAAGTCAAAGACTCTCCCAAAGGGAGAGTTCCCATGTTCAGTTTGTAAGAAGCATTCGACTGTGAAGCACGAGATCTTGTTGGACGGTAAAACTCACCAACTCTGTAGCGACCCATGCCTCTCAGCCTTCCAGTACGCCAATAAACTGACACTAAGCTCCTGTGATAATTGTGGTACATACTGCTTCTCTGACGGAGCACCCCAGTTTATCCAGTTCGAGGGACAACAGAAACGATTCTGTAGTTTTGTATGTGTCAACAAATTCAAGTCAGAGAAAAAGAAAATAGTGGCATGTGCTTGGTGTAATTCTAAGAAAGGCAACTTTGACATGATTGAAAGGGTAGATGCAAACAACAAATACCAGCTGTTTTGTTCATTGAACTGCTTGTCTCTGTATCGGGTCAACCTTCAGGCGACCTCTAACCAGGCAGTAGTGTGTGATCACTGTCGGAAGTTCGTCCCTGCGCAGTATCATCTGACTATGAGTGATGCATCAGTTCGAAACTTCTGTTCATACCAGTGTGTGATGGCCTTTCAATCGCAGTTTGCTGCATCATCAAATAAAACATCAGCCCCTGTCAATCAAACTCAGCAGCCACCTGTAAAACCACCCCAGCAACCTGTAAAGCAACCACCGCAACATGTCAAACAGCCACAGCAACCTCACAAACCAGTGCAACAGGTGAAGAATGCTCCAGTCACAAGGAATGCAACCAGA
>Biv172
GGGACAGTTACGACTCCGAGCCGGGTGTGGGTGAACCAGTTTGTGTGGGACACGGACCGGGACCCCAGCATTGCTGCTGTGGAGAATAAGGAGGATTTTGCTGGCACCACAAGCTCTGTGAGGGGGGGACTGTTTGTGGACTCATTCAGGTACTTCTATCCAGACCAGACGGGGGCCTATACCAACTGGTGCACTTTGACCTCGGCTCGAGAAACCAACTATGGGCGACGTCTGGATTATATCTTTACAAACGTTGAATTGGCTCAAAGTGATCTCAAGGACTGCGAGATATTGGCAGACGTAGAGGGCTCAGACCACTGTCCAGTCAAAGCAGAGTATATGGCAGGGTTTATTCCGGCCGAAAAATGTCCTCCTCTGTGCACGAAACATATGCCAGAGTTCTGTGGAAAACAAATTAAACTTTCTTCCTTTTTTATGAAGCGAGAGAAGACTATTGAAAGTAGTATTGAAATAAAAACCAGTCAGGACACAGCAGATCAAAACCATATCAAAAATACAAAAAATGATAAGACAGAAAAAATGACTTTAAAGAGACCAAGTAATGGAGACAAAATTGGAAATGCAGCCAAGAAAAAGAAATCCGATTCAAGTGATTCCAGGCAGGGTAGTCTAAAAGGATTTTTCCTAAAGACAAGTACAAAAAAGGAGGTGGTTGATATTAAAATGGAGGAAGTGTCCTCTGAAACAAAGGGAGAGAATCACAGCTCTGAGATGAGTGTAAAAGTTGAGAGTACCATCACTGTGAAAAGTAACACAGCAAGTGCCTGGAAAAACCTCCTCCAAGGTCCCCCTCCTCCTCCTCTGTGTAAGGGACACCAGGAGCCCTGTGTGTTAAGGACAGTGAAAAAGCCGGGGCCCAATAAAGGGAAGCAGTTCTTTGTGTGTGCCCGGGGGGAGGGTCACAGTACAAATCCAGAAGCCAGGTGCGACTTCTTCAAGTGGGTGGACTACAAAAAAAAG
>Biv173
ATGAAGATATGCGTGTTGACATGGTTCTTGTTCGTCATTTCCGGGTTAACCAGTAGCACCCCCACGACAACACTGACCCCTGGGCAGCAGGAGCCCCCCATCGCACCACCAAATCGATGCGTCATAACTCTACAAGACGAAACTTTCGCCAAGTTTCTGGACGATCCTAAAGTTGTTCTCGCGGAGTTCAATTTTCAGCTGTTTAATTATTCCAATGACCCTTTAAGGACGGATCAGACCTACAACTACAAACCATGGCGGTGGCATCGAACACGCACGCAACATGGCCGCACGTTGTTAATGCTCTCTTTCCATTATGACGTTCTGTCCATGTCTATTTTGACCATTGGTGTAGAACACCATAATGTTGTGTTAATTGACCGTCCGTTTGGATGCTTTTACAATCTCACTGCTTCCGGGAGAATCCAACTGATCCGTGACCTAATTTTAGACAACTTCCGCCTAGAAGAAAAGTCCGGCACCAAAATACAATTTGAGACACGAACAGAAAGGACAGTGTACGTCTGTAACGAGGTCGTGAAGGACAACGATGGCTATGCGGAGTTTATCAACCGCTGCTGTAATCAAAACCCCGACAATAGCATCACATGCAGCGACGAAGTTCAACAGGGCTGGATACTACTGCTGCACATGTGCATTACGTTGGTTAAGGTGATGGTGTTTTTCTTTGCACCGCTGATTATGCCGGCCCAGATGTACAACGCCTCCTATGTAGCCGCGGAGTATGCCGTGAAGCTTTCCAAAGAGCTCAAGCTCAAAATGTTTGTGACTGAGAGTACTCAGACTTCCGTCAGATACAAAAAGAGGCTGACGCTGGAAGACATAGCCGATTGGAGGCGGTTCCGTGAGAAATTAGAGGAATGCCCGATGGATGAAATCGTTCCTATCAGTGTACCCGAGCTAAGAGTCACAGTAAAAGGAAAGAGGATCATCCCTGACAACGACCCACCGACCGGGATCTTCAGGACCTTGTACGACAACCTTATCCGTTGTAAAATCAAACGACTGGACCCTTTCACGGAATGTTGCGACTTGAGCGTGTATGCATCCCTTGAACCCATGATCAAAGCCAAGTGCACGTGGCACATGTGTGTACAAACCCTTGTTAAGGTGCTACTCCTGTTACTTATTCCACTTCCATTCTACGTACGCGTTATCATCTATTACTTCTTTGAAGAAGACGAAGTGATGTTTCGGAAACGTGTGATAGATAACTTGGGACTGAAGAAAGAGTTTGACTTCTACAAAGGAAACGTTATCCAATATTTTTCTCCCACACACGGCGTTTTTATTGCCACCTATGTGTTCTATTTTCTCTCTGGGGTAATCCTGGGATTTTCCGACGAATCCGTCAGGGAAAAACTGAAAGCAATAGCGAGAGACGCTTTGCAGGATATGGCCAACGTGTCGCGAACAAGTGTTTTGCAAGTTTTGTTGCGCATTGGTTTGTGGCCTTTCAAGAAATGTGGACTTATTGCTATAATCGTTGCACCTTTGTATTCATTCATCGCTTTTCCTGTGTGTGCAGTGATCTTTGTTCTTTATTGCATTCCCACTTTGTATCTATCATATAGACTTATATTTCATGCCCGAAAAAAGTTTGATGACGATACATGTAATTATGAATCAGAACCCGAAAAACCTTTAAGCAAGAAAAAAGAAAAACTTAAAAAGGTCCAGAAAAAGTTGTCTAAAATTGATAAAAGCATGCATAACCGCCTAGCTCACATGAATGAAACAAACAACAACGCCGCTGCGTGGGGTCAAGGGAAGTTCAACGCAGTCCGTCGCTTCATGATTCAGTGGATCGTGGGTCTGTTCTGTCTAGCAGTCCTTTACGCCATCATCCTGATCATCGTGGAAGCGGTGGGTTTGATTGTAGAGGTTATGGCTTTCACGATGATGGGGATTATCATCAACGCTGGAAGTACCCTTCGTTACGTTTCAATGGCGCTTCTAGTGATCGTATACATGCACGACTGTTACAATAATGTGTACGAGAGTTATCTCACCTTTGACAAGAGCGTCGTGGAAGACATCATGGACAGAGTGGAAGATCTGAAGACGGTCGCTAGTTTACCCTCCAACATGCAAGAAAATGTGGCGTTTCAGGTGAAACCGGTTGAAGCGGTGGATGAAATCCCAACTACTCTGACATTTGAAAAGAAGGATCCTTCATGGAAGATCGGTCATTTGTTATTGTTTCTGGATTCTTGCGACACTCCCAGAATTCCTCTCCGGTTATTCCAGAAAGTTTGTGAAATCCGAGTCCATGGTGCGCCAGGACCAGTATATATAAATCTCCTAAGCGCAACCGGAAAATTCCTCATTATTGTTGTTTTTCTTTTCTTTGTTATGATCGTTGTCATGGCATTCGGTAATGTCCACCAAGTTTCGTCGACCAATCAGACTTTAGCGACCCTAGCTGGAGGATTTGTGCCGATGCTCTTGAAAAATGTTCTTCCAAGAAAATCCGTGAAACTCAATTTAAAGACGCTAAGTTTCAAAGGGCAGATTGATGAAATAATCTGCGACTTTAAACAAAATTGGCCTATTTATGACTTTGTTTTCAAGAGAGAGGATGAGGTCGAATCTGAGCCCGAAGAGGAAGACGATATAGGGGGCAAAGAAAGAAAACAAAGTTTAGGAAATGTAGTTGACGACCCAGAAGGTGAAAAGGCAAATCCCGCAGACGACAAAGGAAAAGTCAACGACAAACTAGAAAAATACATGAAAGAGGGACGCGAGAAGAAGCTCTACACGGAAAAACGGCAAAAAGGACTAAATGGCATCATAAAGGAAAATACTGAAAACAATTTAAGTGTGGAAGAAGCTTCTCGTCGATTATCCGTTGTGGATGACAATTTTGTTGATCTTTTTATTGACCTTAGTGTGGCTGATACTTCTATACCGTGGCAGATCTACGGCTCTGCAGAAAGTCTTCAGTCAGCCTCCATGTTACCACCCGACTACGAAATGGAGGTGAAAGCTCCGCCATCGATTCCAGAAATCAGGGTAGATGCCTATCCT
>Biv174
ATGGAAATTTGGGACCAGACGTTCTTCATTGTGTCCATGTTTTGGTCATGTGACTTACTTTCGGCCACTCACCATGAGTTTACAGAACCAGTTCAAACCGACAAGGGGAAAGTCATAGGTGTAAGGACGCGTATTAAAGGATTTACGTTAGACGCTTTCTATGGTGTTCCATTTGCAAAACCCCCTACAAAACAATATCGTTTTAAACATCCACAACCCCCTGACCCGTGGAATGAAGCTAAAAAGACGGTGGAACTCCCGCCAGCATGTCAGCAAATACACGATACCGTTTTCCCGAACTTTACGGGATCCGAAATGTGGAATCCCAACACTCCAGTGAATGAAGACTGCTTATACCTCAATGTATGGGTGCCAAAAGCCACCGAATCCAGAAACAAATCCGTGATGGTGTGGATTTACGGTGGCTCATTTAGTTATGGATCTATATCGTTAGACGTTTATAATGGCAAATATTTAGCCGTAGAAAATGACGTCATTGTCGTATCTATACAATATAGGCTAGGGTCCCTCGGATTTTTTGTCAGCAACTCTCCGGATGCACCGGGGAATTGTGGGCTATTTGATCAGCTTATGGGACTTGACTGGGTACAAAGAAATATCCATTATTTTGGAGGTTCGCCGAATGATGTGACTTTGTTTGGCGAAAGTTCTGGGGCTGCATCTATTGGATTACACCTCCTTTCGCCTCTAAGTCGTTTTAAGTTTCAACGAGCCATTCTACAAAGTGCAGGCCCGGAGGCCCCATGGGCCACTATAACAAAAGAAGAGGCCATTGAAAGAGGAAAAGTATTAGTTAGGAAACTCAACTGTACAAAAGATTCAGATGTGGACACGCTGGAATGTTTGAGACAGGTTCCCGCAAATAAATTTCCACCGAATGATTTCATTCTTGATGCTAACATACTACAATTTCCATTTGTTCCCATCATTGATGGGGTTTTTCTCATAGAACGTCCAGATGATTCTTTTCATAACGGAAATTTTAAACGCTGTCCAATACTTCTTGGAGCAAACAAGAACGAAGGGTCCTATTTCCTTGTATATGGTGCGGAAGGGTTCAACAAATCACACAGCAGTCCAGTAAAAAGCAGCGAGTTCAAGCTAAAGCTGGATAAACAATTCAGACATTTTCCCCAATACCCTACAGAAAGTAATAAATTTGTTTTAGACGCCATAGCGTTCCAGTATACTCCTTGGACCGACCCGAACGATCCGTATCTTCTTCGAGACGGGATCGAAGCGGCCGTGGGTGATTACAGTTTTACCTGTCCCACCGTTGATCTAGCTCGCGAGTACGCACAAGTCGGGCAGAATGTATACTTCTACCTATTCAATCATCGCTCCTCCGTGAATCCCTGGGGTGAGTGGATGGGGGTCATGCACGGGGACGAAATCATGTTCATCTTCGGTCAACCTTTGGACAATAATTTTAGTTATGAGACCAAGGAAAAGAGACTCAGCAAGAAGATGATGAAGTATTGGACAAACTTTGCCAAAACA
>Biv175
ATGATGACCATGGCTACTAGCGCTGGACTTTACATGCCCGGCACCCCTCCTTCCCTGAATTCACCCCTCGGGGACCCGGTTCATGGAATGCAGTGTTCTGTGGGCCAGCAGCCCCAGTATATTCATAGGACCGATATTCAGGAACTCAAATACATGCCTCCTCAGGTGCAAAATGGACATTTTAACGGTCACTGGGGCATCCCGACCAGTGCGGATTCTTGGAACACGGGGATGCCTCAGTTACATGATATGCGGGATTTAAGAGACAATTTTGTCCGGGACACCCGAGACATTAAACCGGGTCAAGGCAATGAAATGGGCCATCAAGTTACCCTTCATCATCGGGGTCCACAACAAATCCACGCTCCCCACGGCTGGAATACCCCCATTCCCGGTACTCACTTAAATGGCGGTGGCCAGTTACAGCACCACGGGTACGGAGTCCCCCTCAACGGAATGTTGTCCCCCCACCAACTCCCCCACGCCATGAGGGACCCAGATCACGACCTGGACCAACACACCCCCTCGGACGACGACGCCCCGTCATCAGACGACCTAGAAGCCTTCGCTAAACAGTTCAAGCAGAGGAGGATAAAATTGGGATTTACTCAAGCCGATGTTGGACTCGCACTCGGAACCTTATACGGTAATGTTTTCAGTCAGACCACGATTTGTCGTTTTGAAGCTCTTCAGTTAAGTTTTAAGAACATGTGCAAGTTAAAGCCTCTACTACAAAAATGGCTCGAGGAGGCAGATTCCACCACTGGCTCAACCACAAGTATAGACAAAATCGCGGCCCAGGGCAGAAAACGGAAGAAGAGAACGAGCATAGAAGTGACTGTGAAAGGTGCGCTAGAAAATCACTTTATGAAACAACCTAAACCTGCCGCGCAGGAAATTTCTCAACTAGCAGAACAATTACAACTGGAGAAAGAAGTGGTCCGGGTTTGGTTCTGCAACAGGAGACAAAAGGAGAAACGGATGACTCCTCCCGGCCAGATAGGTGCGAATGGGGAGATCATCATGCCTGATAGTGAGGATGGAAGTTCCCGGGCGGATAGCCCTTTACAATCACGGCCCAACGGGGCCATGAATGGCTCTGAACATACCGGACTCAATATGGCAGTGTCCTCCTCACAGACTTTAATGTCACCGAATTATCATTCCGTAGGACAGTTACTGAACGCTCATAACCCACAGTCAGGTGGACATCCTCATTATAACACACAGAACCATTCCCCGACGCAC
>Biv176
CATCGGAGAGCGGAGTGGAAGTGGGCTTCTGAACGGGCAGCAGTAGCATGCCGCTGGACATGGTTACAGGCTCAAGTCTCAGATTTGGAGTACAGAATTCGACAACAAAGTGATATTCACAAACAAATTAGGCATAATAAAGGCAGCGTTGTTCTTGGAGAGCCTCCTTCACTTGAAGAACTTGGTGCACGCTTAAGGCAGGCTCGAGCAAATGGCAAATTGTTATCCCCTATTGAAACCAAAATAGCAGACTTTGATGCAAAGAATGTGTCAGGATCCCCTTGTAATATAGCTGCTGTAATGTCCAATGTAAATCGCCAAGCAACAAAACTAACACAATCACTTGGAAACTGTCTAACACCTATACAGTCGAACTTATTAACAGAGAACAAATTAAAAGATCATGGGCAATGTAACAACTTAAACGGTGTTGTGAACTCTGGGCATCCATCCTCAGTGACAGAAGAACACTCAAACGCATTACCGGGGCCCTCGGGTGATGCTTCTTCATTGGAACAATCTCCCGCCTCCTCTCTCATGGACGCTACTTGTCAGGCCGCTCGCTGTCGCCCAGTGCGTAGTTACAGGAAGCGGAAGTTGTTGCGGACATCTGGCCTTCATCAGGTGTCGCGTAAAGCTGCACGACTGTCCACAGTGAAGTGTCATTGTTCTCCGCCTTTCTCTTCTTGTCCCATGTGCGGGGGCCGTTACAACAATTCACAGACTGTAGATGCCGACACCATGCCTGTGAATGAGAGAGTGTCCCTTCTTGATCCATCCTGTCACCCAGTGTTGTCTTTCAATGAA
>Biv177
ATGGAGGGCTCGCCGCACAAAAACTCAAAGAGAAAGGACTCAGTGAGCAGTATTGAGCGAGAACTCGCGCTTCTGAACAAAGAAATGGAAACTATTCACATGGAATGTCAGGAAATGTGTGACAAACACACAAAGGACCTAGGCAAGAATCAGCTTCAGCGTGAAGCTTTGACAATTAAAAGTCCAAGAATTGTACCCAGAATGGGAACAAGGCTAGAATATTTAAAATATGTGCAATTATATGACAACCCAAATTCTTTGGATCGTCGCGACACCTTACCTAAACAGGTTTCTCAGCAGACGAAGACAGCGTGTGACAAAGACGCATCTACCACAACTAGTGCTTACAACACGGGAGAGAGCTGTCGCAGCACGCCACTGACTCTAGAACTGAATCAGGCCTCAGACGAAGGCGACTTCAAGAACTCCATGCTGTGTCTGGCTCCCTCCAACACAAACGTCTCCGCGCTGAGTGACACCGAGAAACAGACACAGACCCAGTGCGGTCAGAACGAGGGGTCCAGTGATGAGTACGCTAGCATCGGGCCAGGGCTCGAGGCATCCGCAAGTCTCCGCAAACAGAACTGCATGGGCGAGTCCCTTCAGGACCTGTACATGCAGTACGCCGACGTTATGTACACAAACCAGGCCAACCTACAACACACCATAGCCATCCAGCAGAAACTGTTCCAGCAACAAATTGAGCAGAACCCAATGAGGAGCAGAAAGAACAATGGCGTCTCCCAGCAGCCTCCATCTTCTGGTGCTAGCTCAGTCAGTGGTCAGGTGGAGAATAAATCCAGACACAGTCCGAATGTCTCTAGAGACAGCCCCAATATTACCAGAGACAGCCCAAATGCCACACCTCCAGACAGTAGCGGTCAAATGGAGTGGGTGGTGAAACGTCGGCCAGATGGTACACGCTACATTACACGCCGTCCAATGAAAAGTAAGCTTCTGAAAGAGAGAGCAAAGAAAATCTCAGAGGAACGTTGTGGAATGACCACGGATGATGATGCAATGAGTGAACTGAAATTCGGACGTTATTGGTCAAAGGAGGAGCGTAAAAAGCATATAGAAAAGGCACGCGACCATAAGCGAAAACGCGAGTGCATGATGAAAGCTAAAATGGAAACGCTTAAAGAAGCTGAGGAAAAGAAAGAAATAAACATTGTGGAACTTAGTCATCGAAAGATGATGAAACATAAAAACAAGAAAGTGTTAGACAATTTTGTGACTGTGCAGGAGATGCTGGCTCACGGAAGTCGAGTGACAGACGGGAAAACGTACAACCCGCTGCTGTCCGTGACGACAGTT
>Biv178
ATGGCAAAGAACATCTCTGACAATATGACTTTTATGTTGGAGTCATTCTCAGAATTTAATACTTCTTACAATGGATCATCAAACGACACATCTTTTGCCTCTGGTCCTTCGAGGACGGCTCTATACATTGGTGGTATTGTCATGCTCGTCGCTTTATTATGGGGCCTGTTTGCAAATATTCTTATTTTGCTCGTAGTCTTCACAAGGAGAGATTTGAATAATATTATCAATATATTCATTATTAGTCTCTGTATTAACGATATCATAAACCTCGGATTCAATAACAACCTCGTAATGCTCTCATATTTCATGGGAGAATTTCCTACAGGCATGTTAGGATGTGAGCTTGCCACGCTTTTCACAGTTTTATTCATGGGCTCGTCGCTCTGGCATACAGGACTGATTGCTATACACCGCTTAATAGTGGTGGTATTTAATAATTTCTACAAGAAAATATCAAAGAGAGCATACACTTGTTTCGTTCTAGTTTTTGCTAGAGTTATACCCCTGCTTTTTCTGGCTCAACCCTCCCTTGGACAGATGGCATATTATGAATCGAGGTTACTTCGGTGTATCGTTAAGAAAAACTATGGTCCTTATAATCTGCTTGTGATTATGTTTCTAATGATTCTTCCATCTATCATCCTTGTTGTTTGCTACATAGCAGTTTTTATCAAGGTTCACCAATCGTCGATCGCTTTTAGAGCTTCCCGCCAAAAGGAGTGGTTGAAGCGGGAAATCAAGATCACTAAAATGTTTGGAATGGTGTTTTTGTTGATCGTGATCGGATACATGCCCTATGGGATCGTGAGATCCATTGATAAACAATTACAGCTGAGTGCCGATTTCTACGTTGCGATTACAGTTTTCTTTGCAATAGGAAATTGTTGCAATCCGATTGTTTACGGAGCAATGGACAGATCAATCCGTCTCGAATGCTTCAAAATCTTTCATCTCATCAAGAACCAAGAAAAAGAAAACGGAAACGCCCATACCACTGCTCAAACAACTCAAATGGTTGTCGAAAATGAAGGCGAAACTGAAGTTATCCCTCTTAATATGTCAACTAAAATTACGCAAACGAACGAAAGCTTCACC
>Biv179
ATGATGTCACAAACTTTGGTGGAGACAGTGTCCATTAATTATGAGGATTTCAATGACAGTTTCCTGACCTGTGGCACTTGTCTGTGTATCTACGACGCAGTGGAACACTCTCCCAAACTCCTGCCATGTTCCCACACTGTCTGTAAGAACTGCCTGGAGAGAATTGTAGAGGCTCAAGTCCATGACACCGGCTACTTCCGATGTCCAATTTGTCGGGAACACATTGGCGTACCTCGCGGCGGTGTGGTTGCCTTTCCGCCTAGTTACATCGTGAACCAGTTGTTGGACTTGATGCAGCAGCAGAGAAGGGACGTGATTCCCAAGTGTTCAACACATTCCAACCAAGAGCTGCTATTCTGTGAGACGTGTGACTCGGTGTTTTGTACACAGTGTAGCGGAGGTCAACATAACGGCGCGGGGGCTAGTCAGCACACTGTGATTCCGTTCTCTATCGCAATCAAAAGAATGTCCGAGATACTACTGTACAAAGCACACCTCTGTATTAATAATCTCAACCATGCTTATGACAATGTGTCAGCTGAAATGCAGCTGTTAGAAAACTCTGTTGAAAAGACTGTGGAATCCATCAACAGATCATTCCAAGATATTATTGCCATGGTGGACAAGCGGAGGCATGACTGCTTGCAGTGGGTGCGCAAAATACGAGAGGACAAGCGCAAGATTTTGCGTGAACAACTTGATTTGATCCAGGGTGAAAAAGACCGGGTTCAGAGCGAGTGTGATGGACTCCAGTTCCAAGTGGAAGTCCGAAACATCACAAAGAAAATTGGAGATCTCAATGAAAAACTAGATGCAACAAACACATTATCTGAACCCAGAGAAAACTCATTCATGAAGTATGAATTCAGGCACAATAATTCGATTAAAGAAATCAGCAAAGCTCTGAATGAGTTTGGCCGAATTAACATAAGTACCACATTTCCTGCATTGTGTTCAGCTAAAGCAGGGGAAGCAATCTCCCACCTCAAATCTTCTATGGTCATTCACACTGTGGATTACCATGGCAACCCCAGGACCACTGGTTCTGACCCTGTATGTACAGAGGTTCGCACCGAGAAAGGCGAGCTAGTGGAATCCAAAGTTCGAGACTCGGATGATGGGTCGTATGAAGTGCAATATGTCCCACCAAGGGCAGGAAAGATTAAAGTCTTTGTCAGTATTTTTAACAGACCCATTAAAGGAAGTCCATTCATTGTTGATGTCTCCGATCACATAAATCCAGTATGGAAATTAGGATCTCGAGGGAAGGGGGAGGAGAATTTTGTTCAGCCG
>Biv180
AACAACAGCAGCCGTGAGAGTGAGACGGACAGCGAGTCAGACGACGTCTGGCAGCAGCATCTGGAGGAGCTGGGTGATAAACTCAACGCCGAGAATGACAGAACCGGATTCCTCCGGATGGTCAACCGGAACCACAAGCTGAACAGCAGTAACTACAGCCTGAGCAGTATGTTCAGTCTGTCCACCAGCTTCACCACCAATAGCTTCAACATGCACAGAAAGTCCAGTCTACGCATGAAGTCCCAGGCCTCAACCAGGGCTCCTCTCTCTGTGTTATATCAAGTGTTGATCGCTCCAATGGAGGAAGCAATCGCCACTGTGTCTGCAGAGTGGGGAAGTGGACCAATTGATCTAGTCCTGGTTTTACAAGGAGAACTGTATCTCATTCCTTTCCCGGTGCTTCGAAAGGAACAGAATCAGGAGTACATGTTTGAACGTTTTAATTTGAGCATCATGCCGTCCGTAACTGCTCTTGCTAATGGCCAAAAACGTGACCGTCATGGCCGACCTGTGATTGACTCTTCTGGAGCTGTGATTGTTGGAAGTCCAAAAATGCCCATGTCTGTTAGTCAGGGGTGGTGTTTCAAGGATATTCCTGGTTCTGAATATGAAGCTAGAATTGTGGGAGAACTTTTGACCAGCCGTCCACTTATTGGAGCAGAAGCCACAAAAGCTGCTGTCTTGAACCAAATAGAACAAGTTGAAGTCATCCACTTTGCGACACACTTATCATGGAAACTTTCCTCAATTGTGCTTTCCCCTGGTGACAATTTGACCACCCAGCACTCTTTCCCTACGATTGATTCTGATGATAGCTCTAGTGATATGGGAGGCTTTGATGGACCTTCATTGTCAGAATATCTCCTCACAGCAGCAGATATTCTAAACCTCAAACTTCATGCAAAATTGGTTGTGTTGTCTTCAGGTTATACTGATGACCGTGCAGGTCGTATCAATTCAGACGGTGTGGTGGGGCTCACAAGAGCCCTTCTTAGTGCAGGTGCCAAGTGTGTTCTCTATTCTCTCTGGCCAGTTCCTGATGCTGCAGCCAAGCTTCTGATGAGGAACTTTTACACTGCCCTCCAGGAGGGTCGTAAAGTGACACAAGCCCTGTCTCATGGAATCAAGTCTGTGCAGTCCACCAAACAGTTCTCACACCCAGCCAACTGGGGAGGCTGGATACTGGTGGGGCATGATATTAAGCTCAGTAGCAAGATTGCTCTGATGGGACATGCCATTTGTGAATTGTTGCAGTCCCAGAATCAGTGTAGAGAGGCCATGAGAGTTCTCCTTCATTTG
>Biv181
ACAACCATTGAACCATGCAATAGATCAGAAAATGGTTCATATGACAACTGCCAGACAGTGACGATGGAGCGGCAGAGTATACCCACTGCTGGGGAGAAGATCTTCACCTACATGACACCTTTCATTTTTGTTATTGGAATTTTCGGAAACATCCTGTCTTTGCGAGTTTTTGTGACAAAGAACATGCGAAAACTCTCGGCAAGTTTGTACCTCGCTGCTTTGTCCACCGCCGATCTGCTGTCGTTGATCTTTTACGTCCTGATTGAGTGGATAAAGCGATCAATCTCTCCCGATCCCAGCGTTCCCGCAGCGCCATTTTTCGAACAAAATGGCATCTGTCAGATCCTGATCTACATGCAGTACATCTCTCGGTTTCTGTCCTCCTGGATCATCGTCTGCTTCACTTTTGAAAGGTACATCGGAGTCTGTCACACACTGAAAAGAAAAACGTTCTGTGACATGCACTCCACTAGAAAAATCGTCACGTCCGTCGTATGTCTCGCTGTGGTTCTCTGTATATACAAGCCCTGCATGACGGCCTCGGTTGAGGTGGGGCCGTATAAAATTAAAGTATGTTCCACGGACCCCAACCACCAAGACATGAGCTTTATACTGGACTGTATTTTTGTGTTTTGTATCATCTTTCTCCCCTTTGTTATCATTACCGTCTTGAATTCCATGATAATTCGTACACTCTATGTTCGAAACAAGCATCACAGACAATGTAAGGTGATCACTGAGGAGAGCATAATTCGCCTGGAGTTCACTGTCATCCTCATCGCTATTTCGTTTTGTTTTATCGCCCTCAATACACCGTACACCGCCATATGGTGCAAGCAGCATTTGCTGACGAGGTTTGTCAAGCAGAGGGATGGCGACCAATTACTGGTCGCCAATACGGGGTCCGAGATGACGTGGAATATCAACGTCATGTTCATTACCCGAACTATCTTTTATATGAATTATTGCGTCAACTTTTTCTTGTACTGTCTTACCGGGGCGTACTTCAGAAAGGAGCTGAGAATGTTGTTTATGTACAAAAGCAAAAACTACCAGAGTCAGTACCATCGGTGTTCTGTCCAAAATACCTCCTCAACTCCGACCCCAAACACTTGTGTC
>Biv182
ATGTTGAAAGTAAATGATATGCACAGAAGCACGGATCTTCTCAACAACACCCTCTCTAATGGATCAGCGCACGACAGCGAACTGGAACCTTCGGTGAACATCTTTGTGGTAGTGTTGAAAGCGGTTGCCATGACACTCATCATGGGGGCCGCCATCGTAGGGAATTCTCTAGTGATAATTAGTGTTAAAAAGTTTGAAAAGCTTCGAGGAAGGGTAACCAATTATTTCATAGTTTCCCTGGCCTTTGCCGACATTGTTGTTGCAATTTTGGTCATGCCGTTCAACGCAAGCCAAGAAATCACGGGAAAATGGTTGTTTGGAAGAGCCATGTGTGACATATTTAATTCTAATGACGTCCTCTTTAGTACAGCATCTATACTGCACCTATGCTGTATCAGTGTTGACCGCTACATTGCCATCAACTATCCGCTCCAGTACGATTCGAAAATGACAAAACGCTGCGCATGCGCAATGATTTTTACAACATGGGTCGCATCGGTGCTTATTTCATATATTCCAATCCATGCTCAGTTTTACACTACGAACGAACATTTTAAATTGTTGGAACAAAACCCAGACTCGTGTACATTTCAAGTGAATAGAATTTACGCTGTCGTCTCATCAAGCGTTTCCTTTTGGATCCCGTGTACCATTATGATTTTTGTGTATTTCAGAATATTCATTACTGCGAGAAGACAAGAAAAACACATTCGAACCACCAGTTTTTATTCTTACAAGTACATTGAAAATGGTAATTCGGACTCCCTACTCCCAGCCTCAACGAAATCCGGCAAAGTCTCGGAACGAACGAGATGGAAACGAGAACACAAAGCTGCGAAAACTTTAGGAGTTGTGATGGGTGCATTCATTATGTGTTTTTTACCTTTCTTTTCTTGGTATTTAATAACCAGTTTATGCGCAGACGATTGTCCCTATCCGCCGTTACTTGGATCAATCTTGTTTTGGATTGGTTACCTAAATTCCTGTTTAAATCCAATCATATATGCATATTATAACCTGGAGTTTCGGACTGCGTTCAAACGACTTTTACACATGCGCAATTTAGGTGGGTCTTTTCCTAGTAGTTCATCAGCACGAAATGGATCTGATGGGGAAAATAACAAAGCTAAATACATTGTTGTTAATAAGGAGTCAATGTTGACAAATGTT
>Biv183
ATGGTTGGTCTATACTCGCAGCATCAGGACCTCATTCGGGATGGCTGCGACGAGCGATGGACGTGGAACAAGAGGGACAAGTCGCACGAGGTCAAGACATGTGGGGAGGGGATGGAAACGGCCCACTTCCACCCTCACTGGTCCAACGGAACGGCAGGGATACGGGGAAACTGTGTGCTGAACTATGGGATCCATTATTGGGAAATTAAAGTGTCGCAAAGGATTTTCGGAACAAGTATGATGTTCGGAATAGGGACTAAACGAGCTAGACTTCACGTAGATGCTTTTGTGAATATCATAGGTGAGGATCAGTACAGCTGGGGACTATCACACAAGGGACTCCTGTGGCACAACGGTAAGAGCAGACAGTACACCAAGCCCTTCAAAGAAAACGAGGCCACGGTAGTAGGAGTGCTATTTGACGGAATTGCGGGGACTTTAACGTTTTTCAAAGACGGCTTTTCGTTGGGTGTGGCGTTCACGGGACTTAATAGCGTGACAGAAAACCTCTACCCCATAGCAGCATCCACTGCGGCCAAAACAGAGATGACCTTAGGGATTCGCCGGAGGGGGTACCAGAGTCTACAGGACCGCTGTCGCGTCAAGATTCTGTCTAGCATCCGTAAGCAGCAGGAGATTGACCACCTGCCCCTGCCCAGCAGTATGCGATCGTTCATCAAGGACGCCGCATGTGTT
>Biv184
TGCAAGGAGATCAACATAGAGTACCTGAGTTGGTACGACAACGAGGCTGTGATTGTGGTGGCGGTTTCCTGTTGCGGTATTTTTGCCACCTTGTGGATTGGAGTCATATTTTTACGTCACCACGACACTCCTGTTGTGAAAGCATCAACAAGGGAGTTGATGTATATCATCATGTTAGGAATCATTATGGCTTACTCATCCAACTTCGTTCTTTTGGCAAAACCTACAATCGTCACTTGTTATTTTTCAAGAATCCTACCTGGTTTGTCTTTTTCTTTAATTTATGGATCATTAGTCACAAAAACAAACAGAATCGCCAGAATTTTAGAGGGAACCAAAAAGATAATCACTAAGAAGCCTCGGTTTATGAGCGCGTCAGCCCAAGTTATCATTACTTGTATTGTCGTGGGAATAGAGTGTGCCATTATTACTGTGATGTTAATTATTGAGCCCGCTGATTCAATGCTGGACTATCCAACTGTAAAACGCGTGAGACTCATCTGCAACACTACAACGATGGGCATTGCGGTCCCATTTGGTTTCGATCTGATGCTAATATTTATGTGCACTCTTTACGCTATTAAGACCAGAAACTTGCCGGAAAATTTCAACGAAGCGAAATTTATAGGTTTTACCATGTACACAACCTGCGTTATTTGGTTAGGGTTCTTTGCCTATTATTTTGGCAGTGAGCCAATGATACTGACTATGTCCATTTGCATTTTTCTTAGTGCCACTGTAGCATTGGTGCTGTTGTTTTTCCCAAAAGTATATGTTATCGTCTGCGCCCCAGAGAAGAACACGAGGAGTGCGTTTACCACGTCCAAAGATGTGCGCTGCCACATAGGCTCAGTGTCCTATCATTCAGAGAGCGGAAACGATTTTGGA
>Biv185
ATTCGGAACGGTCTGGGAAGGTATGAAATTGGACAACGTCGATTCACGCATGCGTTTGATGCTTTTGCAAAACTTCTCAGCTGGAAATTCCCCGGAAATGGCACCGCCTTTTTCTCCACGAAATTTATTCAAAGTGACTTCTACAAAAAATCCATCGAGATGCACGACATTGCTCCCTACCTCTTGTTTGAGACCGTGGAGCCCGAATTCAATGTATTCCAAAGATTTGAGGCATTACTGCGTGGTATTGACAACATGAATGTCAATGTGTATAAATTTGGAGAGAACGATGTAGCTGTTTTGAACGATTTTTGGAAAGTCTATACAATAGATCCAATTTCATTGAAAACACGAACTTCAATCACTCCATCTATTCATGTTCCGAAATCGCCATCTGCCTTCACGTTTTTAAATTTCATCTCGTCTGCGCATCCTCTACCGGAAATGGGCACACCCCATCATCTGTCTTACTTGTCAAGTGTCAACATCATCCCGGGCATGAAGAGTAGAATATCATTGGTCAGAATCAAATCTTCAGAGGAAAGGGAGATCATCACATCGTGGGAGGTAGACCGCGTACCATACATGCATTCGTTTGCTGCCACTAAAAATTACGTCGTGTTCTTTGCTTGTCCATACTTCATTAATGTGAAGAAAATGGTTAGATACGCGATACCAGAGCGGTCACTTGATTGGGAACAGGAAAGTCCGACAATTTTGTATGTTGTTCATATCAAATCAGGAAAAGTGGTAACCATGATGACCGATAATGTATTCATGATGCATCAAATAAACGCTTTCGAGAGAGATGGAGTCATCATCGTTGATATTTCGGCATACCCGAACCCAGACTTCGTAAAGAATCTGGAAATGAAGAATTTGTTGGACCCCATCAAGAGGAACCAATTTAACACGAGAGCATCTGTGAGACGATACACTATTACACTTAATACACAAACAGTAGTATGGAAAACATTCAGAGACACAGAGACAGCGCCATGCGCCTCGGCGCTAGATCTCCCAACTATCAATGAATTCTATCGGTATCGGCCATATTGCTTTGCGTACGGTGTCGCTCTTAAATGTAACAACGTTTCTCTGAGTGACATAGCAATCGTAAAGAAAGACTTATGTGGGCGTGGCCGAGACAAAATGTGGAAGATAGCCAATCACTACGCTGTAGAGGCGTGGTTTATTCCGGAACCAGGTGGCGGCAAATACGAAGATGACGGTTACCTTGTTCTCCCGGTTCTAAACGGAGAAGCGAAGAGCAGCTATCTTGCTTTCATCGACGCGCGGAGTATGGAGATGGTCAATTCTGCCGAGATCCCGATGATTGTACCATTCAACCTCCATGGACGGTTCTTTGATGATTTACTT
>Biv186
ATGGAAAAGGAGTTTAACTCCCAGACAGTTAAATTCGTGAAGGTGGAATGTCCAGCCTATGCTACTGTGGAGTTTAACTGTGCCACTAGTGAGAACCTGACAATTTTTGGGAATGGCTCCACCATCAATGTCTTCCCTGACGGTTACTACATGCTGCACCACTGGGATGGAGGCCGCTGTGAGGTGGATACCGAGGGCACCGTCACATACTACCCCCGCCCAGACAAAGTCACAGAGCAGCTGCTACCAGAGAGAGAGCTACAGTACGTCCTACGACACAATGCGGATGTTATCATAGAAACTGTGGACACAGATGGAAACGTGTTCAATGTGAAATCCAATGGAGACTTCCAATGTATCCCAGTTAACGGAGACGAAATGTCAGATGTCAGTAATGAGGATTTGCTGAAATCCGAGAAGAAACTTTCGACCTACAGGGAGCATGCTCCAAGGTTCCTCATCATCCATGCGGATGGTAGCGGGACGGAGCTACTGAGATACCAGGATATCGCGGAGTATTTGACCAATGCAGAACAGAGTCCCGCTACAGCTGTATTGAAGGACGAACTAGCTAATTTCCCAGGCGTCACAGGAATCACCATCTTGAAACCATACATTGGCGGACCATCAGAGAGATGGCTGAAGAAATATGATCAGGAGTCAATCATTCCGCATGGAATCAGGTGCAGAGATCTGACTACTTTGCCTCCTAAAGAATTCAAGACACCTGGTTCTAAATTTGGAGCAAATTTAGGTCAAGGTCTCTCTGTGGGTGGGGCCGTTAAACAGCCAGTCAGGATTCCTATCCTGAAGTGCCCCAGTGTGTTGGAGCTCAGACAGATGATTCAGTACAAGCCTGTATCTGCTGCACTCAGAGAA
>Biv187
GCGCCTACACCTCCGCCCTCCAGATGCCAATCACAGCGATTGCGCAGGCCTCGCTCGGTTCCCGCTAACGCCCGCCGTTCTGACACTCCCTGTGACGTCAGACCGGGTCCGTTCGATTCTTTAAACCCTCGCGTGTTATCTTCTTTGATTGGTGATTCCTACAAACCACACACATTCGGAGATCGCATTCCCGGTACGGACACCGAAAAAGACGACGACGAGGACGAAAATGTAAAGTCTGAGAAACGTAAAAAAGTCAAAGAAAAGGATGACGATAACAGTACAAGTGGAATCGAAAGTAGTCAAACAGAGGATGAAAGTAGCGGAAGTAGTTCTGACGACGAAGACAGTGATTACGAGCCGGAAGTCGATAAAAACCGGGAAGTTCCGGATCTAATACTCAGACCCGAAAAACTGGATTCGTTTGTTGTACCAGATTCATCCAAAGGATGGCGGAAGTACGACTTCGATGCAGATCACGTGGACATTCCACCCTATGAGTTCGCCGATCCCATTCCAGAACCATTTAGTGACCTAGATCTACGGCAAATGGCGAGGTTAAAATGGAATTGGAGGGATCACACGCGAGCGAAAGCAAAAGAAAATGTAGACTTAATTTTGGACCGTTTAGTAGAACTAGAACGCCTTCAGTTGGACACTGAAGAGTGGGAAAATAAAAGATATGCTCAGGTCAGCCGTAAGTCAAAGCGAGCAGTAAGTGCCAAGCCTGTAATACGCGACCGCAGGTGTTGTAGCCGGTGCCTACAGCCCGCCTGCGCCGGGGACTGTCCCGAGAAAAATGTGCAATTCAGTGTATGTGAATACTGTAGACAAACATTTTGTGTTGGGTCTCAGTGTAAAGAGACCAAATATGAACAACGCATGCGTCAGCCTCGTGTTGATGACGAGAGACCTCAGCAAATGAAAGTCCTACCACGCGCGTGTAAATCTTGTCAGATAAAACATAATGCTAAACTAATCAACGCAAATAACTTGTTATTAGGTCGACCCAAGTCCGGAAACGCAACCTACAGTCGCGGTCAGTCGTCCAGTAAACCCAGGGATCTCCGGCCAAGACCGGATACACCGGTTAGTCCGGATATTGTGAAGGACTTCGAAAAACTGGGCCTACAGGCGCACCAGCCGCCAAAGTCAGCGACACCTACACAAAGGATGCAGCGACCGCGCAGTCGCAATGGAATGATTCCCGGGAAAACATTTTACTCGCAAAGACGAGACTCTATATCAGAGAATGAGAAGGAGACGTTAACAAATTTGAAACGGAAGAAAATGAGAAGCATACGAGTACGGAGACCAAAAACGGCCGTG
>Biv188
TTTAACCAACCAATGGAGACCGGCGTGGTGATCCCAACTCCTGACAAAAACAATAAGAAGAACCTTGTCTTTGACGAAGAGAGATTCGAGGACACCTTTCTGAAATGCTTGATCTGTCGAGAAACGTTTGACGAGGATGAAAAGATGCCAAAAATGTTGCCATGTCACCATACATTTTGCCTGGATTGCCTGAAGCAGATGTTCCGAGTGGAGGGCGAGTTTCGGCGCAATCTGACGTCAGCGTTTCGTAGCATGCCCGTAGCTGTCAAAATATCGTGCCCGACTTGTCGGGAGGGACTTATTGCATCAGAAGCAGAGATTTTACGGCTTCCAAATGATCACACAGTCCGCGAACTCGTGGCGTTCGTCAGATGCACGGGGAAGCCGGATGTCGCCTACTGCAAGAAGCACCAGATGCAGCCGCTGAATTTTTTCTGTGAGCCTTGTATCACCCCCGTGTGCAGGGACTGCACCGTTATTGACCACAAGGAGAAGAATGGGCACATCGTGATGAACGTGGAAGAGGCTCTCCATAAGTACGTGCCAGTCTTAGACGAAACTTTAACAGAGATGGAGAGCGAGGAGAAGACGCTCCACGACAAACGGATGGCTCTAGAGAAAGCGTCCGACAACCTGGAGCAGATTCAAAAAGAGCTCGGAGTCCAGATCAGACAAACGTTTGACCGTATCCGCGACGCCATTGATGAGCGGGAGAGGGAACTCTACACAGCGGCGGAGCACGAGATCGACAAAAAGCGTCAGGAGATCTCAGACCAGCTAGAGTTAGCTTTAAATCGTGAAGAGACTTTCAAATCGGAGAGAATGAAATTAAACACTGCCAAAGAAACAAAAAACATTGCTGCCATGTTTTCGAACCATCAGTCGGCGCGTGAAGCCCTCATGGAGAAGGTTACAGTTCACGGTCCTTCTCGCGCAATTCGAGATTTCGCCGTGAGCTTCCAGTTTAACAGTCGTCAGGAAAATAATATCCGGCATTACATCTCAAATTTTGGTGACGTCACGTTCAAGAATGCA
>Biv189
AATGCCACCATGTTGGTTGCCCCTCTCAGCATCAATTCCCAGAGAGAGGAGGCGGTGGACTTTACCAAACCCTTTATGACTCGTTACATAAGTGTACTGATGAGAGTACCTAAGTCTGAACAATCTTACTTTGAATTCCTTAACCCCCTCCACCATAACGTATGGTACTGCACCTTTGGGGCTTTCATGATGGTCAGTGTCATCCTCTACTTTTTGGAACGGTTCGGAATTCGTCAAAACAAAGACTACCCCACTATATCTTTTCGAGAGAGTTTCTGGTTCGTGTTTGGGTCCCTTTTGCAAGGCAATACAGATTCGTCACCGTCTACACTTCCGGGTCGAATTTTAACCAGCGCGTGGTGGTTTTTTGCTCTCATTTTGATCTCATCTTACACAGCAAATTTGGCTGCGTTTCTGACAGTCAAGAAAATCAACACTCCCATTAAATCAGTCACGGATCTTGCATCTCAGACCAAAATTAAATACGGCACCGTGAAGAGCAGTGGAATCATGTTTTTCTTCAAGAACACAAATATTGAACACTTTGCCAAAATGTGGGCTCAAATGTCGGAAGTGGACCCTTCTTCCATGGTGGACAGTACTGACGAAGGCTTTAAGAAGGTCAAGGACGGGAATTATGCTTTTTTCTGGGACACAACGGTCAATAAGTACAAGACAATAGAGGACTGTCAGTTCATGGAGATCGGACCTCACTTTGACCCTAAGGGATTTGGTATCGGAGTTCCTCCGGGGGCCATCTATAGAGAGGACCTCTCAATGGCTATATTAAAACTGAGCGACACCGGAATGCTCCATCAATTAGAAAAC
>Biv190
GCTTTCTCAACAGAAGAACTTGCACCTGCAAAAGAAAGAGTAGAGAAACTTTCCAACATACAAACCACAGTGGACAAGAACTGGAAATCCACACGGTGGATAATGGACATTATTACATATGCAAGAGACAAGAGTATGCGAGGAGGCATACTGATGAGTGAACTAACCTCACCACCCAAAGATGTGTTCAATTCTGAGCTGGAGAATCCCAGTGAAGATGGTCTGTTTGACAACAACAACTCACAGACTGGCTGTCAGTCTGTCGCCTGTGACTCAAACGAAATCAGTGTCGGAAAAGACAACATCAAAATTGCCAAATTCTATGATCCAAACGATGAAGAGCCAAAGATAAATGGACATGTTAAAAAAGAGACAGGTGAACCGAGTGTGCCAAACTCGGGTATTCTACAAGTGTACGCTGCTTACGACACAGGATTGTCTCGCGGCACTCGTGTGAGATTACATGTGACGGAGAAAACAACTTCAAGAGAAGTGATCAATCTGGTGGTGAGACAACTAAACAAAACAGTGACCCAGAAAGGGAAGACTGGTCCTCAGTACCGGGAGGACCAGTTAGACGAGTTTTGTCTGGTGGCCGTGATTGGTGCTCGCGAGAGAATTCTGAGGGACGACTACCAGCCTCTCCACCTTCAAAATCCCTGGACCAAAGGACGGCTTTATGTGCGAATGAAAAGTAACTTGCTGGCTGCCATTCAGCAAGGCCATGCTACAGAAGTG
>Biv191
TTTGGAATGACAACCCCAAGGACCGTTCCTGGAAAGATTGTACTAATATTCTATGGATTCTTTGGTTGTGCCAGTGCTATTTTATTTTTCAACCTTTTTTTGGAGAGAATTATAACATTCCTTGCTTACATCCTTCGTGCAGTTCACGAACGGGAGATGAGGAGAAAGTCCGGAGGGAACGGGTCACGTGACTCAAGAGACCGAAGGTCGTCCCAGACGTCTGATGACGACCACTTGGACACGTGGAAGCCCTCGGTGTACTGGGTGATGCTGATTCTGCTCCTGGGAGCCATCATCGTTGCTTGCTGTGCATCCGCCATGTACCACCCGGTAGAGAACTGGACCTACTTTGATGCAATATATTTCTGTTTTGTGACGTTCGCCACGATTGGATTCGGTGATTTAGTGGTTAGTCAAAAATCAGACTACGATTATGTACAGTTGTATCGAATAGGGAATTTTATCTTCATTGTGATTGGGTGCTGTTGTATATACAGTCTATTCAACGTTACATCCATTGTAATCAAACAGTTTTTGAATTGGCTGATTCAAAAAATGAACTGTCGATGTAGGCGTCGACCGAAGAAGTCTACGGGACGTAGAAATGCAATCACTCCAGGCCATCTCCAACGACATTCTAAATCCAACGGCTCCACCAAGGCGCACAGCGTCACAGTGGAACCGGACAGTGATTCCGAGGGCCGCAGGAACTCTGACGAAATGATCTCCATGCGGGATTTTTTAAATGCAAACAAAATTTCGCTAGCAATGATGCAAAAGCAACTTTGGGAAACATCTCAAAGAGGAGGAGGAGGGGGAGGGGTGTCCAACGGGGGTGGTTTTCAGGGACCGGTTGGTCCTTTAGCCATTTTAGACCGAAAATTAGGCCAAGAAGAAGTA
>Biv192
GGAGCAGCCATTCCTATGGACCCCAATGAGGCCGCTCAAGCTGTGTTTCCATCGATGGCACGTGCTCTACAGAAATATCTTCGCATAACCCGCCAACAACCCAGGTACACCATGGATTCCGTGCTCAACCACTTGGCCAGTTGTATAAGCCATGACATGACGCCAAAAGCCTTCGTAGAGCGGTATTTGGCACAAGGTGTTGTGATCATGAACGACAAAGAATACAAAGAGGTGGAGAAGTGGATTCTCGTCTCAGATCAGCTACTTACGCGGGAACTGGAGCACAATTCCATGTTTCAGTTGCGCCAAAATGACATTTCATTGTTATGCACCGTAAAGAGACTGCCTCATTTCAACCTCACAGAGGAAGTCATCAATCCAAAGACCAACAAGTTTGTGTTGCGCCTGAATTCAGAAACCTCTGTT
>Biv193
GGAAACCTCATCAAAAACTTTGAGTACTTCAGGCGTGAGGGAGGCTACAGTGATGTCATGCTCAAAGTCGGCCAGAAGTCGTTTCCCTGTCACAAAATCATTCTAGCCGCTGGCTCACCTTACTTCAAATCCATGTTCGAGTCCGGAATGGAGGAGAGCAGGAAATCTTGTATTGAGATGAAGGAGGTGGACGAAAACGTGTTTGAGAAGATTCTTCATTTCATTTACACTGGGAAAGTGGAAATCACATCCTGTATTTTACAGGAACTTTTCGGACAGTCCTGCATGTTTCAGGTCACGGCGCTGGTTGACTTGTGCGTGAGGCATTTCCGCCTGCACATGACTGAAAATAATTGTTTGGCTGCGCTTACTCTAGCCGATTCACATGCTCATAAAGATCTGTACAATTACGCGAAGGAGTACGTCTGTATGAATTTTGGTGTTGTGTCTCAAGAGGAAGACATCTGTAGACTTTCCGCCGATTGTATCAAGGACATTCTCTCCTACCCAAAGCTGGACTGTGAAGGAGAGGAGCAAGTGTTTGAGTTTGCTGTGAGATGGCTGGATTTTGAAGAGGAGAGAGAGAAGAGGAAACATCACATCTACAAAATTCTCAGCTGTGTGAAGTTCCCCCAGATGAAGACAAGCTATCTCACAAGTGTGGTGGCCAAATCTGCCTATCTGGCTGATGACGAAGGGAAAGAGTTACTAGAAAATGCCATGATTTACCACCTCCTGCCTTCCAGGAGGCCATTGCTGCCTTCCTACCAAATCACTCCGAGGTCCTCCAAACACATGGAGGTTGCGGTACTTTTGGGAGGTCGCCTCGCCGATGGCTTGAGCAACGATGTTGAGTGCTACAAGCCAGACACCAGGGAATTCTTTGCCCTGAAGCAGCTTCCATTTAAGAAGAGAAACGAATTTGCAGCTTGTGTGGTTGGAAATGATATCTACGTTTCTGGGGGATTGAGGAGCGGAGAGTTCTGGAAGTTTGATTATGACTTTGCGACCTGGATCCGTGGAATCACTCTTTTGCAGCCCAGACGACGCCATGCGATGGCCGCTGTGGATGAGAGCATCTACGTGTTGGGGGGCTTCGATGAAGACAGCGTCTTGGATTCAATTGAGGTCTGGAAACCTGGAAACAACCAATGGAAACTTTATGGAAATCTGGCAAATCCTGTGGAAAACATGGGGTATGTCGCCTATGGAACATGCATTTATCTCTTTGGCGGTAAAAACCAGGAAGAGGTTGTGACAAACACGGTTCAGTGCTTCGATACGCATACTGGCCAAGCCACCATTCTAGAACAGTCCTTGCCGGCCTCAGACATGTGCGTAAGTGCGGCAGTACTCAATAACCTCATCTACGTGGTGGGACTGGAAGGGTCGTTCAAATTCCACCCAGACAACAAGACGTGGGACGTTCTCCCGGACATGACATGTCCACGGGACTTTGTCAGTCTGACGGTTCTCGATGAGAAACTGTACGCCTTCGGGGGGAGGCGTAGGGGGGCCCAATCAGACCTTTACACAGACATCATTGAGTTCTACGATCCTGTGAAGAGTGAGTGGAAGAGGTGTGGAACTATCCCGGTCCCCATGTATTCCTATGGGTGTGTCCGGGTCATCCTAGGGGAGAAATAT
>Biv194
ATGATGGCATTGACAAGCTGTACATCCATGAGGACAGATGATGTGGATGTGTCGTGGTATGCTTCAATAGTTCATAACTGTATTCAGGAGGACAAATTGAATAAACTGAAAGCAACTCTTCGGAAATTCAGCAAAGACCAACGAAGGCGTATCGTTGCCCATAAGATCATCGGCAATGCCCCCCTGTTCACAGCGTGTCTGAAGGGACTGGTACACATTGTGAATTATCTGTTAGAGGAGTGCTATGCTGATATTGAACAGCGGGGGATTTATGAAGTGGAACAAGACCATTCTCGCCATGTTGTCACTCCGCTCTGGTGTGCAGCAGTAGCAAACCATATAGAGGTTGTGAAGACATTAGTGCAGCATGGTGCTGAAATCAACAGTCCTTCAGATACTCAGTCCACCCCTGTTAGGTCAGCCTGCTACATGACCAACATTTCTATCGTTAAATTCCTTGTGGATCATGGTGCGGACCTTCATAAACCAAACGTCAACGGTGGAACCTGCTTGATAAACTCGGTTCAAGACCCCTTTCTTTGTGAGTACTTGATCAAGAAAGGGGCCAATGTGAATGCTCGTGATAATTCTGGAAACCTGGCTCTTCATTATGCCATTAGGGAAGACCAACTGGAGACTGTTAAACTTCTCCTGAGATATGATTCGGACTATAAAGCTAAGAATGTGTTTGGAGATGATGCTCTGCAGACTGCTGCATTAAGGGGATACACCAGTATTGTGAGATACATTCTGGATAATACGGAACAGACACCCACGGATGCTATACACTCCCTGGAACTTCTAGGAGCAAATCTGGTGGATGAAATTCACGAAATCTCAGGAGCCATCGAGATATGGAAAAAAGCCATGACTCTGAGATATCTAGATCCACAGAACATTATTACCAAGGATATTCCCCAAAATACAATCTATGCTTACCAACATGCTAAAGAACCTCAAACTCTGGAGGAACTGGACAAACTTTCAGAGGCAGACGACGTGTACATGCAGGCCTTGTTGATCAGAGAACGCGTTCTAGGTCCAAACCATAAGGATACAACATTTGGATTAATGTATCGCGGAGCTGTGTATGCAGACAGCCATCGGTACCAGCGGTGTGTAGATTTGTGGATGTATGCCTACATGTTGAGGCACAGTAAAGGTGATCCCTTGAAGCAGGAGTGCCTGTTTACTGTGCAAGCCTTGGTCAAACTTTTCTGGGAAATGCAAGTAGAATTGGAGTCCAATGCTACTGATGAAAGG
>Biv195
TCTGACAGAAAGTACTCCAATATGATCGGCTCAGTTCCAGAGGGAATTCTTCTTGGGGTTGGTAACCCCCTCTTGGACATGACGATTACTGGCCCTGACGCCAAAAGCCTTCTCAAAGAGTACAACCTTTTGCCAAACAATGCAATTCTCGCCAAGGAGGAGCACATGAGTTTGTTTGAAAAATGTGTCAAACAATACAATCCAATTTATCTCGCTGGGGGTGCCACTCAGAATACCATAAGAGTGGCTCAGTGGCTCCTTCAGAGGCCAAATGCCACCACTTTCTTTGGTGCAGCAGGGAAAGATATGTACGAGGAAATTTTGATGAAGAAAGCGACTGAAGTTGGTGTGAATGTCAAATACGACATCCATCCAGAGAAGTCCACAGGAAAATGCTGTGCCATCATAACTGGAGAGGACCGATCCCTTGTGACAGACCTAGGAGCCGCCAAGCTGTTTGACATCAACTTCCTAAACGATCGTGAAATTTGGAGTTTAGTGGAAAAAGCAAAGTACTTTTATATTGGTGGATTTACTTTAAGTGTAAACAAATCTGCAGTATTAAAAATTCTTCAACATGCTGCGGATAATGACAAAGTTGTCATTATGAACCTCCATGCCACATTTTTGTGTTCCCATTTTGCAGACTCTGAATTGAACATTTTACAGTATGTTGATGTTCTCTTTGGAAATGGAGATGAAGCGAAGGAACTTGGAAAGGAAGTAGGTTTCACAACTTCCGATGTTAAAAAGATTGGGCTTGAAACTGCCCACTTACCCAAAGTTAACTCGCGGCATGGCAGGACAGTGATATTTACCCAGGGGCGGTCTCCAACAATCATAGCAAGAAGAGATGAAATCCAGGAAATTCCAGTCGTTCCAGTGGAGAAAGATTTGATAAAGGACACCAACGGCTGCGGAGACGCTTTTGTAGGGGGGTTCCTGTCACAGTTTGTACAAGGGGAGCATACTGAGAAATGTATACAGTGTGGTTCTTATGCCGCCCGTGAAGTCATACAAAACTTTGGATGCAATTTTCCAGAAAAGCCAAATTTTGTTGCCAACGACAAGTCT
>Biv196
TATAGACAATCGCCAGAATATGCTCATCCTATCCCCTTCAAAGATTGCCTTGACGTCACTGAACACGTGCTTAACAATGGAAAAGACCTTGGTATAGATAGTTCCCGCGTAGCAATATCTGGTGATAGTGCTGGTGGCCATTTAACAGCCGCTGTGTCACTCCGCTTGAAAAAGAAGATAAAAATTCAAGTCCCTATTTATCCCTGCCTGCAGCTGTTTGATATGCAGACTCCATCTTACATCGAAAACAAGGACTATATTCCGGGAATGTTGACGGATATATCAATGTTAACATACTGGCTCAACTACGCGAATATCAGTTATGATCACATAGACACTATAATGGCCAACAAACATACATCACCGGCATTAAAGAAATCCAAATACGCTGACTTAATATCGCCAAAGTGGTATATGAAAGAACATATAAGAACCGAGTCTCTACGCGATATGAAGAAACCTACTGACTTCGGAGACGAAAAACTGTCAAAAGAAATAGAGAAAACCCTTCTTGATCCATACTTTTCTCCACTTATGGCAGACGATTCTGATTTGAAAGATATGCCTCTAACTTATGTTTTAACGGCCGGATATGACGTTTTGCGAGAAGATGGCCTAATATATTACCAACGTTTGAAAAAGGTTGGCGTGAAAGTCCATTTAGCACATTACCAAGAGGGGTTCCATGGCATGATATTTTTCTTTAAAGGTCCAATTCCATTTAATGTTGGAATAAGGGCCATGGACGATTTAATACAATTTTTGAAGAAAAACCTC
>Biv197
ATGTGTACACCAAGGACTCCAACAATCCATATCAGTAAAGTCTACACTGTTTCAGGAAATAGGGGAGATGTGTGGGTGAAAACTGTAGTCAATTTGAATAGTCCATATCCATTCCAGATCCTGCTGGAAGGAGTTGTAGGCAGTGGATACTACAGCGACATTGCTATTGATGACACTGTTTTCAGTAAAGGCTGCAAAAAGCTTAACCAGACATTTGCCACTGCTGTAACCATTCCTCCAACTGCTCCTACTGCCAACCCTTGTGGAAGTGGACAATTTCAATGTGCTGACCAGTCTACTTGTATCTCATCTCAAAAGGTTTGTGACTGGAATCCAGATTGTACAGATGGGTCCGATGAGGCAACCTGTGGACCTTGTAATTTTGAGAGTGGACTTTGTGGATGGAGTGACCTAAGCACTGGGCGCTTTAACTGGACCAGGCATGCTGGATCACAGAACAGTGGATCTGCTGTTGGACCACTCACTGATCATAGCACCAATACTTCAGGGGGACATTATGCCTATGTGGAAGGAACATATGGAGTTTATTTGAGCCGAGCTGTGTTACAAAGTCCTGCCCTCCCACCTGCTGCAGACACATGTGAAATGTACTTCTATTACAATTTGAATGGGAGGAATACTCTTATTGTAAGTGCAGTGGTAAACAACACGAAGAAATCTTTGCTGTTATTGTCTGGAAATCATGGAGCATCATGGAAGAAGGGAACTGGATACATTGGGAAAGCCCTTGGCAAGACAACTGGACAGTTCAGAATCCTCTTTGAAGTCCTTCCATCCAGATCTGCAGGTTCCTCTTCATCCTCAGATGCAGCTATTGATGACATTACTTTTGCTAACTGTTATCCTCTTGCTCCACCACCAAACCTTGCCTGTGACTTTTCTAATGACTTCTGTAACTGGAATCAAGCTTTGGATGATGACTTTGACTGGACCAGGTTAAATGGAACCACCAAGAGTGCTGGGACAGGGCCTAAATTTGACCACACAACAGGAACAGGGCAAGGGTTCTATGCATACATTGAGACTTCAGCGCCTAGACACAGAGGAGATGTGGCTATTCTAGATAGTGCCAATTTGCCTCCAACTCCACCTGGAGGCCACTGTCTGACATTCTGGTATTACATGTTTGGAAACAACATTGGAAGTCTTAATATTTACTTGGTCACAAACTCTAACAGAACCCTGTTTTGGTCCAGAAATGGAACCCAAGGAGATGCCTGGAAAAAAGCACAGAGGCAAATTATTTCCAGTACGGACTTTCGAATATCAGTTTATGGTGTTGTAGGCAATGGGTACCAGGGCGATATTGCTATTGATGATTTTAACATCACCAATGGTGCTTGTCCACCTCAACCAGGATGTGATTTTGAGGAAGGAAACTTCTGTGATTGGACAAACTCTTTGATGGATGATTTTGATTGGACCATTGGCCAAAATGGAACAGCTTCAAGAGGAACAGGTCCACCATTTGATCATACCTTTGGATCAAGTACAGGTCATTTTGCATACATAGAGAGCTCAGCACCACGGCAACCAAATGATGAAGCCATTCTAGTCAGTAAATTCTTTGATGGTGGAGCTGCAAGATGTCTCAGATTCTGGTACCATATGTATGGAGCCAGTATTGGTTCACTAAATGTTTACCAAGGAGCCAATGGTTCTCAGATCCCAAATCAGGTATGGACGAGAAATGGAAACCAAGAAAACATATGGAGAAGAGCTATAGTACCATTGAATAGATTAACTGGAAAACAATACCAGATTCTCATCAAAGGAGTCAGAGGAGTAGGCTATACTGGGGACATTGCCATTGATGATTTGATGGTGACAGATGGACAGTGTCCTCCAGATGGATCTTGTGACTTTGAGCAGGATACATGTGGATGGACAAATGCATTGAGTGGTGATGATTTTGACTGGCTCAGAGATAATGGAGGTACACCATCATCTACAACAGGTCCAAGTGTGGACCACACAATAGGAACAAAAGCTGGATACTACATGTACATTGAATCCTCTGGAGGTAATAGGAAGGTCGGAGAGAAAGCTTGGCTAGTAAGTGATATTCTCACAAGTACCATGGGCAACTGCCTTTATTTCTGGTATCACATGTATGGTGCAGGAATCGGGTCTCTGAAAATCTACAAACAGGACTTCTTCAACAAACAGAAAACCTTGGCTTTTAGCCTTAGTGGTAATCAAGGAAATGCATGGCACCAAGCCTCTGTCAAATTTGTTTCTAACCATGAGTATACTATCATCTTTGAAGGAGTGTATGGTGGGAATTACACTGGTGATATTGCCATAGATGATGTTCTAATTTCTGCCAGTCCTTGTTCTGCAACTACACCAACACCCGCTGTCTCCATGGCTACTACCCCTGCTGTGTTCCCCAAAACTGCTGTAGATTGTGATTTTGAGTCAGGATTTTGCTCTTGGAATCAGGGTGCAGGAGCTGATTTCAACTGGACAATGAAAAATGGAAAAACAAACTCGGGCAACACTGGGCCATTAGCTGATCACACTCTGAAAAATAGTCTTGGTCATTATATCTACATTGAGGTGACAGGAAAACTCCCCAACACTACAGCACGTTTGACAAGTCCTTCAGTCTATGTTAGAACTGCTGGTGTTTGTCTGAAGTTCTGGTACAACATGTATGGAGCTCATGTCAATAACCTCAACCTTTATTATCAGAGTGTCTCCTCTGCAAACAACAAACATTTACTCTGGAACAAACATGGAAACCAAGGTTCTGACTGGAAATATGCTCAAGTACACCTACAGAGTCAAGGACAGATGAGGTTTGTGTTTGAGGGTGTAGCAGGTATAAGCTATCAGGGAGATATTGCTCTAGATGACATCACACTAAATCAAGGCCTGTGTCCAGGATCACCGACTTGTGATTTTGAGGATGGAATGTGTGGATATACCCAGGATGTTTCAGATCAGTTTAACTGGATTTTGCATTCCTCAGGAACAACCAGTACGGGAACAGGACCAACTAGTGATCACACATATGGAACAAGACAAGGACATTATGTTTATATTGAGTCTTCTGCTCCAAGGAGAAGAGGTGACAAAGCAAGAATTGACAGTCCAAGCTATCCAGCCACAACTGGAACTGGGTCTTGTCTTACCTTTTGGTATAGTATGTATGGAAGAAACATTGGTGCACTTAATCTTTATCTCAGACAAGGAACGTCCAGTCAGCTCCGAACTCCTATATGGACCATGTCAGGAAATCAAGGCAACAAGTGGAGAGTTGCACAAACAACCATTAACAGTGCATTGGCTTTCAGACTGACATTTGAGGGAGTTGTCGGAAATGGATATGCAGGAGATATTGCAATTGATGATGTCCAACTTGCCAATGGAGCCTGTGCACCCCCAGGGAGCTGTGACTTTGAAAGTAATTTGTGTAGCTGGACTAATCTTCAGGGTAATGATACTTTTGACTGGCAGAGAGCTACTGGTAGCACTCCAAGCTATGGCACAGGGCCAAGAACAGATCACACACTACAAACAATTTACGGCTCTTTCATGTACATTGAAGCATCTGCTCCAAGAACAACTGGTGACAAAGCATGGTTAGCCTCTGAGACATTTGAGAGTTCAAAGACACCAGTGCGCTGTATGTCTTTCTGGTACAACATGAATGGTGTTCAAATGGGAAGCCTAAATATTCTGCAGTATTTCTTTACATCAAATATTCCAAAACAAGTTTACAGTATCTCAGGCAACCAAGGTAGAGGATGGAAACAGCACAGTGTGGAGCTCACATCAACCTCTGGACTGGACTATCAAGTCTTGATTGAGGGTGTAGTTGGTGGTGTCTTGGGAGATATAGCTATTGATGACATTTCCATCACCTCTGGGCATTGTACCAATCCAACAGTGAATCCAACTTGTCCCTTCAGATGTTCTAATGGGATGTGCTTGAAAGATATAAAGAATGTATGTGATTTTAACAGTGATTGTCCAGCTGGGGATGATGAAGCAAACTGTGGTTTTAACTGTGATTTTGAGCAAGGTCATCCAGCATGCAAGTGGAATAGCACATCCTCAGGATTCCAGTGGATAACTTCTCAAGGATCATCTGCAGGTCAGAGTTCCAATAAACCTAGCATTGACCACACCACATTAGGACCAAATGGCTATTTTATATATGTTGCTCCAAAAGCAGGAGTTTATGCAAGACAAGCAGACCTAACGAGTCCAGTGATTGGCCAATCCTCCAGCACATGCCAACTATCATTCTGGTATCACATGAAAGGTAGACAGACTCTTCGAGTCTATCTCAAGGATGTCAGTGGTTTCACCAGAACTCAGATCTTTTACTTGACTGGAGATCAAGGAGGAGCCTGGAAACAAGCAATTGTACCCATCGGAAGAATGCATTCTCAATTCCAGGTGATTATCTCAGGACTACGCACCTACAGTGGAGTTGGTGATATTGCAGTAGACGACATCAATTTCCAGGGATGTGCTTTCCCAACATCATCATCTTGTAACTCTTTTGTTACATTCAAATGTGCAAGTGGAGCATGCGTCTCCCAGAGTCGAGTCTGTGATTACTCTGATGATTGTGGGGACAACACAGATGAAGCAAATACAACATGCAATGCATACAACAGATGTAATTTTGAATATGGTCTGTGTGACTGGAGCCAACTAACAGATGATGACTTTGACTGGACGCTCCGTAAAGGTCCTACTCCCTCTGCTGGTACTGGTCCAACAAAAGACCACACTTTGAATTCAAATACAGGACATTTTCTTTACATAGAGACTTCTCGTCCAGCAAGACAAGGACAGAAGGCTAGAATTGCAAGTCGAGCATTCCAAGCATCCACTTCTCAACCCTACTGCCAATTCCGCTTCTTTTACTTCATGTATGGACGAACTGTAGATACTCTCACTGTATATTACAGAAATCAAATAAATGGACCTTTGTTTAAAGTCATCTCTGTACAAGGAAATGTCGGCGCCTATTATGCAAGACAAGTTGTGAACATAAGATCTTCTGCTCCATTCCAAGTTGTTGTTGAGGCAACAGTAGGAGCTTCATATCTATCAGATATTGCAATTGATGATGTGTCCTTCTCATCAGATTGTCATCCATACTCTGGAAACTTGCCTATGGGTACTCCTGCAACCACTGTGCCAACCACTCTTGGACCATGCAAAGGAGGACATCAGTGTGGTGACATGTCATGTGTTGCTCCTTACCAAGTTTGTGACTTTATACCGCAGTGCTCAGACAGGTCTGATGAAGCCGCCTGTGGTCAGTGTAACTTTGAACAGTCCAGCTGTGGATGGAGTCCTGTCCAAGGTGGGAGATACATCTGGAAAAGACACAATTCATCTACGCCTTCTTCCTTCAATGCACCAACGAATGATCACACGTATGGAACCACTCAAACTGGAAACTACATGTTCATTGATGCGTCTGCTGGTTCATATGCAACAGACACCAGACTAGTGTCTCCAATGTTTGGCAATCTAAGTTCCACATGCAGTGTCTCTTTTGCCTACTACACCAATGTAGGGCCATTCAGCATGCTCAGTCTTTACTTATATCCTCCAAACTCTGACCCAACAACTTCCAGTAGCAATGTCTTTTATAGACTGTGGACATCATCTAGGAGCGTAGGTAGTCAATGGCAAAATGCCACAGTGGGAATTGGAAGTCGCGATCCAGGATACAAACTAGCTTTTGTAGCAAGAAACTTTGATAGAAATAGAGGAGGTATTGCTATTGATGATGTCATATTCAACAGCTGTGCTTTAGGACAAGTAACACAGTGTACTTCTAATCAGTTCAAATGTAAGAGAGGATCATGTGTTGATATAACAAGAAGATGTGACTTTGCAAATGATTGTGGTGATTATTCAGATGAAATAGGCTGTAATAGTTATAAGGAAAGATGTAATTTCGAAACCGACATCTGTAATTGGCAGCAAGATATTGGAGACCGATTTGATTGGTCTTGGAAACAAGGCACAACTTCAACATCTGGAACTGGACCAAACTTTGACCATACTTATGGAAACTCTACTGGCCATTACATCTACATCGAAACCTCATCACCTCGTCGACCAGGGGACAAAGCCCGCTTATTGTCTCCAGTATTCCAGCCTAACACTCAAGCTAATATGTGTCAGATGAGATTCTTTTATCACATGCATGGACAAGACATCAATGCACTGAATGTGTACATAGAAAACTATGAGATGGGACCAAGAACCCCAGTCTTCCAGAAGAATGGTTCTCAACCAGATATGTGGATTCGAGCAATGATTGATTTAACAAGTTCTCTTCCTTTCCGAGTTGTGATTGAAGGTGTTAGAGGAAATGGCTACCATGGAGACATTGCTATTGATGATGTGTCTTTCACCAGTGGCTGTAAATTGACTACAGGACCTCTTCCACAAGCTCTCACCACAGTCGGCCCATGTGGAGCTGGAAAAGGACAGTGTGCAAATGGACAATGTATCAAGGCAAATATGTTCTGTGATTTTAATAGAGACTGTTCAGATGGAAGTGATGAAAGCTCTTGTCCAAGCACATGCAATTTTGACAATGGACAATTCTGTAAATGGCAAAATGATTTGAATACTAATACTTTGAATTGGACCATAGGAAGTAACAACAATCCCAGTCCCAGTCCAACAACTGATCACACAACTTCATCAGCCGGAGGAAAATTTGCACTGATCCAGACTGCTGGCACCAGCTACAGCAGAAAATTGGCAAGACTGGTGAGTCCCATGTACTACCAAGCAGGAACAGCCTGTACCTTCACAATGTGGTATAACACCAATGGAACAGGCATAGCCCATTTAGGAGTCTACATCACACAAGGAGAGAGTTACACTAATATATGGACAATGACATCCACTCAACTTAGAGCCAACCAAATGGTATGGAAGAAAGCAGTAGTATCACTGCCAAAATGTCCAATGAATTTCAAGTTAACAATTGAAGTAGCAACATTTGGAAGACAGGTCAACTATTTGGCCATTGATGACCTAGCCTTCACACAGTGTCATTACCCACCTCCAGCATCCTCTTGCCAATTAGGACAATTCACTTGTAGTTCCGGAAACTGTGTTCCACAGAATCTTAAATGCGACCTCCAAAGGGACTGCTGTGATGGATCTGATGAAAGTCATAGCACCTGTTCAGGATATCAACAGTGTAACTTTGAATATGGACTGTGTTCATGGCAGCAATCCACTACAGATAGTTTTGACTGGCAAAGGCACCAAGGATCAACCAACTCATTTAACACAGGACCCACTGCAGATCATACCTATGGAACAAGGACAGGATATTACATGTACATCGAATCTTCCAGACCACAGAGACCTAATGATACTGCACAACTGGTCTACAATCTGAATGTCCCAACATCACCCTGTGCATTGAGACTCTGGTACCATATGTATGGCCAGAATGTTGGTCAACTAAACATTTATATTAAAACTCTCAATCGTGGAACTGTTCTCTTGAAGAGCATCTCGGCCAATCAAAATCAAACATGGCACAGACTTGAAGTCAGTCTTCAAAGCAGTACTCCATACCAGGTTGTGATAGAAGGAAAGGTTGGAGTCGGATATCTTGGTGACATTGCCATTGATGACATCAGCTTCACCCCAGGTTGTGGAGGAGGCATCACTCCCCCACCAGCTGTGACTACCCCAGCCCCAAATACTTGTGGAGAGAGCCAGTTTGCTTGTGGAGATGGTACTTGCATTTCTTTATCCAAGGTCTGCAACTTCCAAACTGACTGCAAAGACAACTCAGATGAAAACCAGTGTCCACAGACTTGCAACTTTGAACAGGATACATGTGGATGGCAGGAACTTCCACTAGATCAGTTTGATTGGACAAGAGCCAATGGAGTTTCAACAACTTCAAACAGAAACATGGCACCAAACACAGATGACACCTACAAGAACCAGAATGGTTACTATATGTACATCAATGATAAGACCGGTGGTCAAACTCAAGGGCTAGTCGCAGGACTCCAAAGCTCTGCCTACAAGTCTGCAAATTCAGACTGTAAAATATCCTTTGCTTACTACACAACAGGGTCCAATTTGGGAAGTCTATATCTGTATATAGTAGAAAACAATGCTCTGACACCACTGTGGAGATTAATACCTTTCCATAATAGAATAGATGACCAATGGCACAGCGTCACAGTAGGAATTGGAAGGAGAAACTCAGACTTCAACATGCTTTTCAAAAAATCCACAGCCCACTACAATGGCATCACAGCATTGGATGACATCACCTACACTGACTGCAGAATGAGGCCCCCGGTCACTCAGTGCAACACTGCCACCCACTTCTGGTGTTCCAACAAAGTGTGCATTCCCCAAAACAAGCAGTGTGACAATGTGGATGACTGTGGAGATGGCAGTGATGAGGGAAGCCTGACCTGTAAAGGCTACACACGATACAACTTTGAGCAGGGAACAGGAAATCTGATTCAAGGACAAAATGGAGTGGACGACGACTTTGACTGGACTCTGTTTGCTGGAAAGACTCAGTCTTCTTTTACTGGACCTCAGTGGGATCACACATATGGAAATAGTAGTGGACATTATCTGTACATGGAAGCCTCCAGGCAAAAGTTTAATGCAAAGGCATGGATTCTGACCAGCCCCTTCTACAGAACCAATGGCAGGAACTGTGTCATGAGACTGTACTACTTTATGTATGGGCTCTACATCAACCAGCTCAATGTGTATGCTAGAATGTACTCCTCTGGACCTCCCACCCACACTCTCTTTACA
>Biv198
TCCCGCAGATGTGTGAAAAAACTGTATGAAATTTTCTGTTGTGACAACAAATGTTGTGACTGCTGCTTCGGAAGTGAAAAAAAGTTAACAAAGTCGGATATTCAGCATTCCTTTAGGGAATCGTCTGCAAGACTAGATTCAACCAGTTCTGCTGCCGAAAGCACGCGAAGCTTCCGAGAACGAATGGAATCGGACAACGCCTCGTCACGCACCGACTCGGTGTCCTCGGCGTCGCAGCTGAGTGGGGAATACCGCCGAGGGACGACGACGCCCGTTATTGATATGAAACCCATAGAGTTCTGGGCTGCGAACAGAGAGAGCGTGCAGCCCAAGCAACACCGCCGACGCCTTCCGAGTGAAACAGAAATCAGTGTAGAAAATTTTCAGCCAGATTTGTATGAAGAGGAAAAAACAGAACCTTGTCTGACTGATGAGGAGAAATTAGCCAAGTTTCAACTTGGGCAGATTCATATTGGCTTGAACTACGAAGTATCTACTAAAGTTTTGATGGTTAAAATCATTGAGGCCAAAGACTTGCCCAGACCTTTTTCTATGGACGAGAACAAACAGGATATGGCTCATTCGAACCCGTACTGTAAAGTTTGTCTTCTTCCGGACCAAAAGAACTCGCAACAGACGTCTGTTCAACGCAAAACGCAGGAACCGACCTGGAATGAGTATTTTATGTTTGAAATTCCCTACAGTGAAGTGCAGATGAGGACACTAGAAATCCTGGTGAAAGATTTCGATAAATATTCCCGCCATTGTATCATTGGACAAGTCTATTTACCGTTAACAAACCTACAGCTTCTGAAAGGTGTCCACATGTGGAAACCGCTCAGTCCTAGCACAAAG
>Biv199
ATGGTGGAAATGTCCAAAATGATGCTGCCCATGACTTTAAGTAAACCAACACGTAAACAAGTGGCTACGACGGCTGCAACTTGTGTCGTCTTAGCATACTGCGCGAGGAAACTTTGGCCCCAACTGTGGTCTGCTCTCGGAAAAAAGAAAAGTAAGAAATTGGAGACAGTGTTGAACAAATTAGAGAGTGAAGGTATCAAGAACAAGAAAAACGGTGCTTCCCACAATGTCGATAAGTTATTTTACACGCAACTACGCTATTTATTAAAAATAATAATTCCGTCAGTTTGGTCGAGAGAATTCGGGATTTTAGTTCTTCACACGGGTACCTTGTTTGCAAGGACATTTCTGTCTATCTACGTAGCAACACTCGATGGCCGTATAGTGCAGACAATTGTCAAGCGGGACTTGAGAAGTTTCTTACTTAGACTGACTCAGTGGCTCTTGATTGCTATACCAGCAACGTTTATCAATAGCCTTATTAGATTCTTAGAAAGCAAGCTTGGATTAGTGTTTAGAACTCGTCTAGTCAATCATGCATATGAGCAGTATTTTTCTGATCAGACCTACTATCGGGTCAGCAACCTGGATAGCAGATTGTCCAATGCTGACCAGTGTCTTACAGATGACATCAGTATGTTTACGCAGTCTCTTGCCCACCTGTACTCTCATTTGACGAAGCCCATGCTGGATGTAGCGCTTATCTCTTTCACTCTGTATTCCTTTGCCTCAAGTCGAGGTGCTAGTTCCAAATGGCCAACTATCATTGCCACCATTGTAACTTTCATAACCGCTCAAATTCTAAAAGCTGTCTCGCCAAAGTTTGGGAAGCTTGTTGCAGAAGAGGCAAATAGGAAAGGGTATTTGAGATATATTCATTCAAGAATTATCGCAAATGCTGAAGAAATTGCATTCTATGGAGGACATAAG
>Biv200
ATGTCCCCACCGGAAGTGGACATGGATGTCGTGGTGGCAAAAATAATCTCGCTGATAATATCCACCGTGATATCCGTCCTCCTAGGGCTCTTCCCGTGTAAACTCTACCAGCACTTTGCCGAAAACATCGCACGAATACAGAAAGCAGTAGATTATTCCATCTCATCCATGAAGTGCTTTTCCGGGGGCATATTTCTTGGAACATGTTTCCTTCACCTGATTCCAGAAACTCGTAAAAAGATCGAGGCTGTGATGACCCAGTCACGGTCCTACTCACAATACCCTGTGGCCGAGTTGCTCACTGTTGTAGGTTTCTTCGGAGTTTTGTTCATGGAGCACGCCATTAGGTCTCTGTACAAGAAACTCCAGCGTTTGACGGACAGAGAACGAGATTATGATGGTGGAAATATGTTTGCGTTCAGCAGTTGCAGATTTGGAGGAAGTGAAAGTGATTTAGACGAACATAGTGTAAACTCTATAAGCATGCAGGATACACTGCAAGCTGAACACAACACATTCATTAAATCGACGGAACAGGAAGAAACAAAGGAAGCCCCGGAGACTGACATCGAACCAGCGCCCCTCCAGGATCTTCCGGTCAAATCAGTTGTGTCAGAACTTAGCAGGGGAGATGATTCCAGAAAAGGACAGATGAGGTCAGCCATTTTTATTACGGCCTTGTCCTTCCACGGTGTGTTCGAAGGAATGACTCTAGGACTACAGAGTATGGAGAGTAACGTCTGGGTCCTATGTTTCGCCATCACAATTCATCGGGGGATATTGGCTTTCGGAATGGGGCTAGAACACATGAGGAATGAGGTAAAACACCGTACAATGATTTTCAGTGTTTCTTCATTTTCTCTTCTGGCTGCTGTGGGAATTATAATCGGGATCGCTATTTCAACAGGTGCACAGCTTTACGAAGACGTTCTTCTTCCTGACGCCATCTTACAAAGCTTGGCTACAGGAACACTGTTTTATATAATCTTTTTTGATATTCTCTACAAGGAACTGAACGGAAACAAAGAGGTCAAAAAGCTGTCGTGTGTTTTCGTTGGTTTCTCTGTCATGGCCATAATATTTGCAGTCACACGAAGG
>Biv201
TTTTGTCACGTGCTAGCGTTTGCATTCGACACAAACGATAGACTGCTGCTCATATTCATTCGAAACTATTTCTTTGCCTGGGCCCTTTTGATGTGTTTCGTACAGTTGTTAGACTTTTTGTCCTTCCACCATTTATTCGGTCCATGGGCCATCATTATCCGTGATTTACTGAAAGACTTGACTCGGTTTCTTGTCATCTTGTTGATATTTATCGCTGGGTTCACGTTACATTTACTGGCGATTTACCAACCCGTCTACGCCCCAAAGACGGTCAACCCCAGCCAGGGCCTGGGGGACGGGAATGGAGAGGCCCACGTCTCACAGATCACCCTCGTCGAGTCCTTCGGTCTCCTCTTTTTCTCTTTGTTTGGACTTGTAGATCCTGACGGTTTACCTACAACCAATCAAAGTCCGATCTGGGTGGTGGACATGGCCAAAGTGACCTTTGGGATTTACATGATGGTGACCTTAGTAGTACTGATCAATCTTTTGATCGCCATGATGTCGGACACTTACCAGAGAATTCAACAACAATCAGACACAGAGTGGAAGTTCGGGAGGGCGAAACTAATTCGTAACATGAACAAGACTTCAGCTACCCCTTCCCCACTAAACTTGTTCACAAAGCTCTTTACGTACTGCCGGGCCATATATAAACACAAA
>Biv202
ATGGGCACTGTAATGTCGTTCACGCCGAAACCCAGAAAACCTCTCTATGAGGACTTTCATTTACAGAACTTCGGATACGAAATTCTGAACAATGCTAAGAATGCACAGTCTTCTCAAACGCGGGAAAAGATGTACAAGAAGCACACGGTGTTTCTGAGTGGACTTAGCTGGAAAAAATTCTCGGTGAACGGGAGTAAGAAAAAAGACAAGAACTTCCTTCTACGATCCAACGCTTCCATTGTGCCGGGTAAACTTGACAATAACTCGAACATTGATCACCTGAACAGAAACATCCCAAAGTCACTGTCGCTCTACGACATCAAACCGGGAACCGACGAGAATGTCCCACCGAGGAAAACGTCCGAGAAATCTGAGAAGATCACCACCAGTCCCGCCAAACGCACCATCATCCAAGCCTCCACCTCGGAACTCCTCAAGTGTTTAGGGGAGTACCTGTGCAAGAAATGTAGAAAGATAAAGACTTTCGAGGGTTGTGACCTCATCATGTGGCTGCGGACGGTGGACCGATCCTTGCTCCTACAAGGCTGGCAGGATGTAGGATTTATCAATCCTGCTAATGTGGTGTTCGTCTTCATGTTGGTTCGGGACAGCAGCCACGCTGACCTGGTAACAGAGCAGGACCTTCAGGCCATGGTACTCACGTGCCTGTACCTGTCCTACAGCTACATGGGTAACGAGATCAGCTACCCACTGAAACCCTTCCTAGTGGAGACAGACAAAGATAGGTTTTGGGACCGATGTCTTTCCATTGTGAACAAACAGAGCAGCAACATGCTGCGGATAAACAGTGATCCGGGCTTTTTCACGGAGATCTTTGCTGAACTGAAGTCTTACTCACCGTGTATA
>Biv203
AATCAGTCAAAGGCGGTCGCCATGACGCTGACGACTATGCGGGCCGGGTTACAGCGGGCCTACTTAGACGGCCTGGAGTTTATACGCAACAAAATCTCGGACACCGAGACCGAAGTCACCAAAACGAGGCTGTCGTTCTACAGCTGTAACGAGACGGACGAGGACAGTTTCCTACAGTACCTGAAGGAGTGTAATGACCATTTCCTGATGGCGAACAATGAGCTCCGGAGGAAGAACATTAAGCTGGAGGTGATAGACAGTGAGATGAGGATTGTGACTCTGTTAAACCACTTACGTGAGGCCGCGGAATTCGACAAAGGGGAGATCGCGTTCATCACTGGATTCTGGGAGAACATCAAACACACGGTGGAGTCATTTCATTCACTGGTGGATAAGTTCCAGACCAATGTTCTCAATCGTCTCAATCAAAACTGTACCAGCTACAACAATGCTGATATCAGTCTGGAGGTGTCCAACCGTTACACTGAGGAGATATCTGGCTACATCGCGGAGCTAGAGCGGGAACTCACAAACATGCGCCTGTTGATGAAAACTTACGACAGCGGAATTCATCAGGATCTGTTCTCTCAAAACTCAAAGTTTGCGGAAAAAGTGTTAGTCTCGTGTGATCTTAAAGCGTTCCCGATTCTTCGACTTGCTCCGGATTTAGCGGAAAAGATGGAGAACGTTTGTGCTATAGCGAGGAAATGGTTGGACCGTGACGAACAATATATGTATGAAGTAAACAACTACATCAAAGAAACGAGAAATATCGCCAAAAAGAGAGAGGAGGATCTAAAGAACCAGAAAGAGAAACAAAAGAAAATCGAGAAAGCGGTGAAAACGGCAAGCATCCTACTGCACAACAATAAAGAGAAGCTCCAGAAGATCGAGTCCGAGCTAAATTCTCTGGAAGGACAGTTAAATGGATTCAAGCAGGAGAAGAAGTGTAAGCACACAGAGAAAGCCCAGAAATCTAGCATGGCCGACTTTCTATCCATTACAATGACACAGACACGGAAAAATTATAACCTACAAATGAAAAGACAACGTCTAGTGAAACAGGTGCGCGAACTGGAGGAATTTCTGATCGGATTAGAGAGAGAACTTTCAAATGTGGAGGATGAGTTAATGGTGAAATCTCAGGAAAGGATTCTTATAAACGAAAAGGTAGAGACCAGTGTCAAAACGTACGATACGCTCAAAACGGACTTCGAAAAATATTCTGATAATTTAGAGAAACTAGAACAAGAGGTGAATATTCTGTCTGGACAGTTATTGCAGCTGGAAATTATTCAGACTTACAAAACAAGTCCCGAGAACGTGGAACAGATCTTTGATCGTCCTCAGACTGTGAAACTAGCACCGTCGTTAAAAGAAAAGATCAAACGGAAGCGGAAAGGACTTCCGGTGACCGAAAGT
>Biv204
ATGCTGCGATCTTCCTCGAGTGCAGACAACATGTCAATGGAGGACAAGTCGGGAGTGAAGGACAGACGGAAGTCTTCTCCGGGAGGGACCACCCCGGTGGACAGCACCATCTTCATCAAGCGTCAGCCCTATACCCAGGCGGCCTTCGACGAAATCTACCTGAAGGAGAAGAACACGGACAAACCACCCATCTATCAACGCGCTCTGGAAAAGGTGTCATGTACTCCGAAGAAAGTGTTCAAGATCTTTTCAAGCTTTTTACCGATCATCAAAGCAATCCGTTACTACAATCTCAAGGAAAATGCCGTCACTGATATTCTCTCTGGAATTACCATCGGTATCTTACACATCCCACAGGCTCTGGCGTTTGGATTACTCACCTCCGTGAAGGTAGAAAATGGACTCTATACATCCGTTTGGCCGATCATCCTGTACGTGATTTTTGGAACATCTCCACACGTGTCCATGGGAACGAGTGCTGTCATTTGTATTGTGACTGCAAGTGTAGTGGACAAACAAGCGGAAGTGTTCAAAGCTGCCAATCCTACTTTAATCTACAGTTCTCTCAACGGGTCCTCAAATGCAACGCTTCTAGAATGGGACTCTATTCCTGCGTTTATGGATTACAAGGAACACGTTTCCATGACGATATCCCTCTTCGTCGGAGTAATTCTTCTGATTATGGGATTCCTTCGTCTTGGTTTCATCACCGCCTACCTATCTGAGTCGTTCTTCGCCGCTTTTACTTCAGGGGCCGCTGTCCATATCGCAACAAGCCAGATTCCAGCTCTCCTGGGAATTTCCATTCCAAGGTATGGTGGTGCATTCAAGATCGTGAAAACATACAAAGCTATTTTTGAAAATATAACGGATGCTAATGTTGCTGCCATCGTAACGACGATTATCTGCATCGCATTCATCTTCTTAATGAAAGAATGCGTTAACGAAAGGTTCAAAGACAAATTGTTCATCCCCATTCCCGTTGAACTGATTGTTGTAATCATCGCTACCCTTGCTTCTTACCTTGGAAAACTAAACGAAGAGTTCGATCTTGCCATTGTCGGAAATATTCCTTCAACTATACCTCCACCTATTTTACCTGACACCACTGGAGTAGCCGATTATTTTGTAGATTGCTTTGTTATCGCCATTCTCATCTTCGCTAACACTATCGCTATGGCTAAGGTTTGCGCCAAGAAGCACAACTACGAGGTAGATGACAGCCAAGAACTGGTCGCCTACGGAATGTGTAACTTCGTCAGCGCTTTCTTCAGATGTTTCCCGTCCGCTGTCGCCCCACCAAGATCTATGGTCGCCTCAAACATGAATGCGAAATCTACACTCAACGGAGCCTTCGCAGCGCTGTTGATGATTCTCGTCATCATGGCGATGAGCGTTTTGTTCGAGCCTCTTCCCAAAGCCGCCCTCTCTTCTATCATCGTCGCTGCCCTCAAAGGACTCTTCATCCAGATGGGAGATTGCAGGAAATACTGGAGAATCAACAGAATCGACTTCGTCATCTGGTTCTTCACTATCGTCAGCGTGGTCTTCCTTGACATTGACTTCGGACTCGGAATTGGCGTCATTGTCTCTCTGATCACTGTCGTGTTCCAGACTCAGTTTGCTCGCGGATACAGACTCGGCAGAATCACCAAAGACGGCGCAATCGTGGAATACAAGAGGTATTCTGAAACAATCGAGGATACAGGCGTCAAGGTTTTCCGCTTCCAAGCCAACCTGTTCTTTGCCAACGCTGAAATTTTCCGTAATACTTTGTATAAATGCACGATCAACCCACGAAAACTTCTTAAATTCCTCAAGAAACAAGAGCGTAAAGGAGGCCTGAAAGAGAAGAAGATGTCAACAGATTTAACTGGAGTTACAGTTACCGGAGACCGCAAAGCTTCTCAAGTCAGCATTAACTCAAACGGCAAGGATACATTCATCAACACAGCTTCAACTGCTAATCTCACCAAGAGCGACAACCCTGTATTCTCAATCTCAGACGAAAACCTTTCTCGTCCATCTAACTATTCAGGAAATGGCAATTACCAAGGTATGCCAAGACAAATGTCCACCGCTTCTAGCATCAGCCAACTGGGATACGAGGAAGACCCTGAAACTGGAGATGAGCTCGTTACACCCGAGAAAATTCGAATTATGCGCAAAACTCATCATATTATCATCGACTGTTCAAATATCAACTACTTGGATGCTTCCGGTGCAAATGTACTTGGCCACATATCTTCAGAGTATAATCACGTTCAAGTCAAGGTATTCTTGGCCGGTTGCTCCGTTGATATGATTAAGACAATGACCCAAGCGAGTGTGTTCGACAGAATTCCAAAGGAAAACTTATTCCTGACTGTGTACGACGCCATTGCCGTTGCCAAGACACAGTCCATTCGCCCACTTCCGCCCGTGGTTGAGGACTTCGATGATGAAGAAGCAGCTGAAGATTCCTACATTACAAATATTCAA
>Biv205
ATGTCAACCGTAGTTCGAGCGGTCACACGAGGACAGAGAGAATGCGAGCCGCTGACCAAACTTCACTTCTGGGTTTTTTACCCAATCCTTTTGTTGATTAGTGTGCAAAACTGTCAAGGGACATTAACAGAAAAAGACATATTAGTGAAAAACGCAGGTGTGAATGTCCCTTTTGGTCGCCGTGTGTTTGTGAGTCCTCAAAATGACTTGCAAATAAATGTGAGTAACTCTGACAAATGTCGGGTGACAGTTTTGCAAAGTGATCTTTTGTCTCAGAGACCAGGGATTTTAATGCCGAAAGAATTTCCTTGTGCCTTTCCTGAAAATTCAGTTTACTACATTCATTACGGAGCCAAAGAACCCCAACAAGATTATCTTCATTTAATGATTCATTATGAATCTTCCAATCAAACCCTTATCATTCCGTTTGTATTTAATGTTCGAATTGAGAATGTGCAATATAAAATACTGACCAAAAATACTCCACTTTATGTGAGAAATTTGTCAGAATACAGTGATGGTTTATCCAACAACAATACAGTTTTTTCCTACGACAAAGACAATCAACACTGCAAGCTGATGCTTGTATCCCTCGAAACTGGATTACCTCGGAATGGATACATTGCTAATGACACCTCAGAGTTAACTGTGATGGACTGTGATAAATTTTTACAACTCAGCATAATGTACAAAATTTTTGCATTTGCTAGTTCACCAAACAGAGATTTCATTCCGTTAGTGGTACAAATTATGGACACAGATGGTGATGTGATGCATGAAGAATATTTTCAAAAGCCAGTAATTATTGAATCAGGTCTTCAAAATACAAGGCCCAGACCAAGCTTTAATGCCCTTCTAGTCATGGACGTAAGTCAAGGTAATACTATTGATCAGTTTATAATGACATCAATTTCCTCTAAAATTTTAGCAGCTGAGGATCAGGAAACGCCCGCTGATCAATTGATTTTCAATGTTACTAAGCCCTTAGGACCTGATCAAGGTGAATTAGTCAGCACAAATGATAGGAATCAACCACTGAGATCATTCTACCAAAAAGATGTTTTTGATTTGAAAATTGCTTACAAACCACCAAAAACTGACTCGGACCATATAAGGTCATTCCAAACTGAATTGCAAGTAATTGATGGGGATGGGATGAAGTCTGCGCCTTTTACTCTCCTAATTGCTGTAAAACCAATGAATACGCTGTCACCCATTGTCACTCTTAACAAAGGGATACAAATGTTTGAAGGCCAGTCTAGACAGCTTCTTCACTCAGAAAATCTGCAGATTTCTGATGAAAATAATTTGAGTGAAGTGAAAGTTTTTGTAGTAGATGGAGTAAGACATGGTCATCTGCAGATTCCTAGAAACAGAGAGTATTTTACTCCCAGAGATCTCAAGGATGGGACAGTATTTTATAAACATGATGGCACCGATACCTATAGTGATAATATCATTTTCAGAATGACTGATGGCAAACATGATGTAGAATTCTTATTTCCTGTAACAATATATCCAGTTGATGATGAACCCCCAATCTTAAATAGAAATCTTGGACTTGAAATTAAAAAGGGAGATATTGTTGAAGTAAATAGATTTGTTTTAGGTGCGACAGATATTGACAGTGAAGATGCTAAAATTCTTTATTTATTACAACCTCCATATTCCAAAGTTGGCAGATTTCTTAAAAGGCAGTTTGGAACGCCTTCAGATCTGTCAAAATGGCAATACATCAATGGAGTATACCAGCAAATTGTTGATGAATTTACGCAAGAAGATATAGTTGATGGCAAAATATTTTATGAACATTTTGGGCCTGGAATGACAAGGACAATTGTAGACAAAATTAGATTGATATTGTCTGATAGAATGGACCCTCCAAACCAGTCTCAAGAGTACACATTTGTGGTGAAAATTTTGCCTGTTGATGATACTCCTCCACAACTCGCAGAGGCAACTACACTTCAGCTTGATGTTAACGAATTTCAAATGACAGTGATCAAGAAAAAGAATCTTAGGTACACGGATGAGAGCACCGAGGATCGGAATCTCAGATATCGGATAATTCGACAGCCATTTGATACGGATCAAAATGCCCAGATACCAGCAGGAGAAATAGTACTGTGTGATACTCCTTCAACCGCAATCAACAGTTTTACCCAATCCCAAATAAACCACTTGAAAATTTGTTATATGCCTCCCATCATAGAGTCAGGAATTTCGAAAAGAATTATATTCTTTTATTTCACAGTGGAAGATATGCATGAAAATACTCTGAATAATGAACGATTTGTAATAACAATCTACCCTGTGGACAATAAGCCTCCAAGAGTTAAAAGCAGAGGTTTTAGAGTTTTAGAAAATGAAGAATTTGCCATCAATCAAAATGTACTTAATATAAATGATCCAGACACCGATAACTCTCTGCTGAAAGTCATTATCACCCGATTACCAAAACACGGAATTCTAAAAAAATTCCAGCAACCTTTAATTCAAAATGACAATCTCACACTGAGTGATATTATGAGTGGAAACATCATTTATAAAAATTCAGGGAGTGAAGCCACAGAAGACAGTTTTTATGTGTATGTTACAGATGGTATTCATCATGTACCTGTAGCGATTCCAATCAAAATTGACCCTGTGGATGATGAACCCCCAATCTTCATAGGAAACCAATCAGATGTCCTTTTTGTCACTGTTCAGATAAATGAAGATGGAAGCAGTGCTGAATGGAACAAAGAAATCAGAGCAACAGATCCAGATACAAACGATCTGGATCTGACTTTCACCATCAAATCTCGACCAAAACTAGGTAGAATTGTGCTGAACAACCAACCAATAGCTACTTTTACACAAAAGAACTTGGTGGACAAAAGTGTTTTCTATCGACATACAAGTAGAGAAATAGGAATGGAGTCTGCAAATGATAGTTTTGAGCTTGCTTTGATTGACAGTTCTAAGGAATTGGAAGTCCAAAATAACAATGTAAAGACTGTTCGAGTTCAAATCCAAATTTTACCAGTCAATGATAAATCCCCAAGCATAGTTTTAGGGGCCCAATATGGTGTCAATGAAGGTGAGAAATCCCCAATATTACCACGCCATTTGGATGCAATGGATGAGGATACTTCATACAATTATCTACAGTGCATTATTACAAACCAACCGTCATATGGTTATTTGGAAAATATGTCGCCTGCTGCAGGATCGGAGAAATCGCAACAAGGAATCCCAATATCTGCCTTTTATGTTGAGGATCTGAGGCTAGGAAACATAAACTATGTCCAAAGTGTTCATAAAGGTGTTGAAATCAGAAGGGATGAGTTTCGATTTTATTGCAACGATGGAATTAACCAGTCTCCCATTGAACGTTTTCCAATTGTTGTGTATCCAGAAAACGATGAAGAACCTGAGGTGTATATTAGGGAGTTCATTGTCATGGAAGGCATGGAGTTGAAAATTGATACCCCTATTCTAAAAGCTGTGGACAAAGATGATCCCAAAGGGTCCTTGACTTATATCATTTCAAGGCCACCACATCATGGTCAGATCATACAACAAAGGACCATTGCAGGCATTTTTCCAGTGTCAAGTTTTAGTGAAACTGACATAGCAAAGTCTTCCACTATTATGTATAAACATGATGATTCTGAATCGCTTAGAGATTCCTTTGAATTTATCCTGACTGATGGCAAGTTTAACATCACCCGTACCATTCCTATAATGATTTTACCAATAGATGATGAGACACCCAGATTATCTGTAAACAATGGACTGGATATTGAGGTAGTAGGAGGGAAAAAACTGATCACTAATAATCATTTGAGAGCAGAGGACATTGATTCAGAGGATTCAAAAATCACATTCATTATAAGAGGCTATCCTAGATATGGATATGTTATGAAGAGAGGACATGATGGGGTTGTGAGAAATTTAACCCTGCACATTAACTTCACCCAGTTTGACATAGACAACAACAGAATCTGGTATGTCCACACTAGCAGTAAAAGTGGACAAGACATCATTAAGCTAGACGTAACAGATGGCTTGAACCCAATCGTGGACCGTTACTTTTATGTGACCATTGCAGAGTTGGACACCATTTATCCCCAGGTGATAAGCCGAGGGGTGCAGTTACCAGAGGGGGGTTTTGTGACCTTGACCACAGACATGATAGGTGGCACTGACATCAACTCTCCTGATGAAGACCTGAGGTTTACTGTTACTCAAGCTCCCGTCCATGGTATTCTTGAATCTACCGACGGACCAGGGATTCCCATACTGACATTTACTCAACTTGACCTGGCTGGTAGCAAGATCCGATATGTTCACAGTTCAAATTCAGAAATCAAAATGGATGGTTTCCAGTTTGAAGTGACAGATGGGAGGAACCCTGTTATGCGAACTTTTAGAATAGCAATCACGGATGTTGACAACAAGAAGCCAGTGCTATTCTGCAATAATCTCAGAATTCAAGAAGGAGGATATAAAATCATTACCCCTTTCGAACTGCGGGTTGAAGATTTGGACACACCAAACAAAAGAATCACATTTTACATCACACAGGTTCCTCTACATGGCAATATTTTGAAAAACTTCTCCCAGACTGTGAATACCTTTACCTATGATGACATTGTGAGAAACCTTATTACTTATCAGCATGACGGAACTGAGACGACTAAAGATGAGTTCTCGTTCACCATCACAGATAACACTAATGTAGATTTCTACATCCTGTCGGACATGTCCATTCCTACTAGACTTCCTCAGACTCTGACCATTGAGGTTGTCCCTGTGGACAATGGAATTCCAAATGTGTCCATAAATAAAGGAATTACCTTCCTGAGTTACCTGCCTAATGGAAGAATAGGGGCAAAAATTACTAGCAAGGTACTACAGGCAGAAGACAGGGACAGCTCAGCAGACAGTTTAACCTTTCTTTTGACTGTTCTTCCTGACCATGGGCATCTCATCAACATGAATATGGGCAGTGAAGCCATAAGCTCATGGACTCAA
>Biv206
ATGGGAGAGATATGCAGTAAGATGACTCTATTTAGGTGTCTAGACATCATGAGAGATTTATTTCCAACAGACTATGACTTTTATCCTCGAACTTGGTATCTTCCTGCTCAGTTTCATGAATTTTCATGTGAAATAAGGAAAATGCATGAGAGACGAGTGAAACCCAAACCTACCTTCATTGTAAAACCTGACACTGGGGCCCAAGGAGATGGAATCTATCTCCTGAGGGAGCCCAATGAATACTCATCCTTCAATGGCAAGTGCCATGTTGCACAAGAATACATGTCCAATGTATATTTGATTGACAAGTTCAAATTTGATTTCAGAATATATGTTTTATTAAAAAGTTTAGAACCATTAGAGTTTTACATTTGCCAAGAAGGACTTGCCAGATTTTCAACTCTTCCATATGAAAACCCAACTAACAAAAACATACACGAGTCATTTATGCATTTGACTAACTATTCTCTTAATAAGAGGAGCTCAACCTTTAATCGCTCGGATCGTGATGATGAGGGAAGTAAGAGAACATTGACAAGTGTTTTACGTAGAATCGCCATGAATGGACATGATAGTAACAAAGTGTGGAAGTCTATAGAACGGATTGTATGCAAAACCATTGTGGCCATTGTTCCGGAAATGAAAGTGGAGTATCAGGCAGCTGTACCCCCCGGAAAGACGGGTCCTTCATGTTTTCAG
>Biv207
ATGAGTTCTGAAATTCGATTCCTCTGCGTTGCTTGCATTCAAGCATGCACCGTGTTCTTTCTTGTCATTGCGGACCAGACTACCCAGCAAGGAGGCCTTAATGTTCCGAAACAAGTCCATATTGGATTTGGGAAAACGACGAATGACATGATAGTGATGTGGTCCACTGTAAGGAACGATTCGTCTGTGGTGGAATATCACACTGGAGACAATTCAGTGGAAAGCGTTTCGTCAGCGTCTGGTAGCACCGTGTACTTCCCTGAAAACTCGAACGGACTGCAGTATCTGCACAGGGTCGTGTTGACAAACTTGAGACCAGGTGTGAAGTACTTTTATAATGTCAGAGGGGAGAATCGCGACTCGCTCAGTGATCAGTTCAGCTTTACTACACCCGAATCTAACGGAAAGCAAACTTTTATGATTTTTGGTGACATGGGGACAATGACGAAGAGTCTGCCGTTTATTGTTTATGAGGCCACGGGAAAAACAAAGTATGCTTCAATATTTCATTTGGGTGATATCGCGTATGATCTTGGCAGAGAAAATGGTGCTGTTGGGGATAAATTTTTTTCAAAAGTAGAAAGAATGGCTGCTCGCATTCCCTATATGACCATTCCTGGTGATCATGAGATGTTTCAAAACAGCAGAAATCATTATTTTCATCGACTGTCAAACCCTGGAAAAGACTGGCCAATGCAGCAAGAAGACTTGTGGTATAGCGTGAACATTGGAAAAACCCATTTCATTTGTATATCAACAGAGGTGTTTTTCACAAATAAGCAAAACATTCAGAAAATCATGGACTGGCTGGTACAGGACTTGGAAGAAGCCAACACGCATCGACAGAAATATCCATGGATCATTGTTATGGCCCATCGTCCTCTCTACTGCTCAACCGACGACAAAAATGAAGATTGCACAAAGGCCCATTCAGTTGTCCGGACTCATTTAGAAGACATGTTTTATTTCTACGGAGTCGATCTCGTCTTCAGTGGTCATCAGCACATGTACGAGAGAACTTGGCCAGTGTATAAAAACCGCGTCCTGGCCTATAATTACCTTGACCCAAGGGGAACTGTTCACATCGTCATTGGCAACATGGGGAACGTTTATCTGACAGAGAAAGGAAGTAAGCCGGGCGGAGCCTGGTCGTCTTTTATTTCCCCCTCGGAGCACGAGATGTACGGACGACTGCACGTCCACAACAACACTCATATCTACTGGGAAGTCCTAGGTGCACAGGACAATGATTTATACGACAGTCGCTGGATCATCCAGCGGATTCACGGCCCCTTCAACAAAAGCTCCATCTTTATTCCGGATCCTCTAGGTGCGGCAGGGGCAGCATGGCGCGAACAGCAGGAGGACGATTCCAATGACATCATCAGTCTGCGATTTTTCTACATGAACGGGGATGACTACTCGCACCGCATCACTGTGTTAACTTTTACCGTGATTATTTTACTTTTCGGGCTCTGTTTCAAGAAGAAAATTTTGAATGTTATTCGGTTGTGCTTTGTGAAACAGGAGTCATTACCAAAG
>Biv208
ATGTTTCTTGTGAGTTTTCCCTATGCTCTTGTACAAGGAGGGTACTGGACACTACTAGTCATCAGCGTTACTGCCGCTATCTGCGCCCATACCAGTCAACTCATCGTGGAATGCCTGTACGACGAAGATGCAAGTGGACAGAAGGTTCGAGTCCGGAATAGTTACGTTGATATTGCGAATCGGGTCTGGGGCCCAAGAGTCGGGAAAGTTTTGCTGACTGCTGCGCAGATAATAGAACTATCCTTCACTTGTATCCTCTACATTCTTGTAAGTGGAGAGCTTCTGTATGGCTGCTTCCGGTCACGTGATGTTAGTCTTGCCGCCTGGACCGTCATAAGCACCGTACCACTTTTGCCGTGCGCGTTCTTACAAAGCATTCGACGAGTCTCTAGTTTAAGCTTTTGGTGTACAATGGCACATGTCGTAATAAATGCCGTAATCATAGTATATTGCTTCACCAAAGGTTCAGACTGGCACTGGGATCAAATGCCGGTGGAAATTAACATCTTCGAGTTTCCCGTGTCTCTTGGGATCGTCGTATTTAGTTACACCTCGCAGATATTTGCGCCAACACTGGAAGGTAAAATGCGTAATCCGGGGAGGTTCTCTCGCATGACGTTTTGTACGCACATCTGTGCTGCCGTATTTAAGAGCGTGTTCGCTTATGTTTGCTTTCTTACTTGGGGCAAAGAAACAAAAGAGGTTATCACCAACAACTTGACCATTCCAAGTCTCAAAACTGCTGTGGACCTGGTATTGGTTATAAAGGCCCTTCTTTCATACCCGCTTCCTTACTTTGCTACACTGGAAATTATCGAACAAGAATTCTTCACCTTGTTTAATAACTCATGTTGCACTCCATGCTTTGATGATAAAAACAAGTTAGACACATGGGCTGCTGCAATGAGGATTGCTTTCGTTCTCGCCACAATGTTGCTCGCCGTGTTTCTTCCGCACTTTTCTATACTGATGGGCTTGGTAGGGAGTTTTACTGGAACCATGCTTTCTTTAGTCTGGCCCTGTCATTTCTACCTGCAGATCCACGGTCAGAGACTGTCTTGGCATAAGAAGTTTGTTAACTGGATCATCATCGTCCTGGGACTCGTCGTTTGTTGCATTGGGATGTTTTATTCCGGACTTGCTCTCCACCATGCCGTACATGGTCAAGGTGTTGCCATGTCAATGACCTTTAACCTCACACAGTTG
>Biv209
GTGTATGAATATGATGACTTTTACTTCATGACCGACCCCGAACAACTGATCTACAGTCACTGGTCCCAGAGGGAGAAATGGCAGCTCCTGTCCCGCCCCCTCAGTCTGTCCGAATTCGAGGACCTCCCCCTTGTCAAGTCCTACTTCTTCAAGTGCGGGATGTACTTCATGTCCCACCAGAAAGGGGTGGTCCCAACTCAGAAAGGGAAGATCGCCATTACAGTGGGGTTCGTCAAGCCAACCAACTTCACTTACAAGATTGTGTTTGCTGAGAACGGGGACGAAACTTTTAAAGGCCAGAAGTTGAAGAGCTATGCGCTGCAGGAGACGTCCTATAACGAGGTTACCTTCATCCTCCGGGCTCCAAAGTCCGGGCCTTACTACTTCACCATCTTTGCCCAGCTGTTGACTGGAGATATAGGAGTGAAGAATGTGTTCACTGCGTCTGCTGAATACAAGATCATTGCAGACTCTGCTGCATCGGATGCTGTGCCCCTCCCCAACTGCTCAGACAGCAACTGGGGCCCAGGAATTCCTGTAGACCAGCTTGGCTTGGAGCCTTCCCAGAAAGACGCCATCATCACCACAGCAGACGGCAAAGTCCAGATGGAGTTCAAGAAGAACAGACCAGCCTACATCCTGTGCAAACTTAGAAAGCCTGGAATGAGGGACGAAGATCTGGAGAGATATGTGTCTGATCGGGAACAGGGCGACAGCATCGTGGTCACCGCAAATCTTCCCGTACCCGGAGAATATGGGCTGGAAATCTATGGCAACGACCCAGCTAAGGACGGGGACACCTACACACACGTCTGTCAATACTTTGTCCACTTTGCCCAGCCCACGGAGCAGGCCAATGCCTTCTACCAGGAGGCTCCTAAGCGGCGCCAGGTACCACCCGCTCAACAAGCTTACATCACCAACGGTTATAACCCAGATAGTGCAGGG
>Biv210
ATGGGAATGTCTTCCAAACTCAGTGACGTGTGGGTGACCTTAAATCGGAAGAAAACCGTCACGGAGGACTTCCACGAGACCCCCCTCAAACGATGCCTCAGCACCCTGGACCTGACCCTCCTCGGTATCGGGCACATGATAGGGGCTGGAATCTACGTTCTAACGGGAACTGTTGTGAAAGATCTCGCCGGGCCGTCAGCTATTCTGTCATACGTGTTCGCGGCGTTTGCTGCAATTTTGGCTGCACTGTGTTACGCAGAGTTTGGGGCGCGTGTACCTAAGGCTGGATCCGCCTACTCGTACACCTACGTGACGCTGGGTGAGATATGGGGGTTTATCATTGGCTGGAACATCCTATTGGAACATCTTCTAGGAGCATCCTCAGTCGCTAGGGCATGGAGCGGCGGTCTAGACTCTTTATTTAACGGTGCAATTAAAAACTCAACGCTTACAAACATAGGATATCTGAGTCATAATAATGTATGGATATCGGACTATCCGGACTTTGTTGCATTTGCAGCGACTCTAATGGTTTTCTTCGTGGTGGCTACGGGTGCTAAGTTTGCTATGAACTTCAACAATTTTTTCACAGTCATCAATTTGATTGTGATAGCCATTATAATTGTTCTTGGGTTTTACTTTGCCGATGTGAAAAACTGGACTGATCACGGAGGATTCTTTCCGTACGGATTCGGTGGAACGTGGGCGGGAGCCGCCACGTGTTTCTACGCCTACATTGGATTTGAGGGCGTGGCAACTGCTAGTGAAGAAGCCAAAAATCCCGAAAAGTCCGTTCCCATAGCAACCATATTGTCTTTAGGAATCGTCACCGTTTTATATGTACTGGTGACCTGCGTTTTAACTTTAATGGTCCCCTACACCGACGTTAATCCGACTGCAGCATTTCCATTTGCATTCGCCCAACAAGGCGCGGAATGGGCGAAATATGTCGTTGCCCTAGGTACTTTATTTGGAATTACGACTTCATTGTTGGGTGGAGCCTTTTCTTTACCAAGAGCGGTCTATTCCATGGCTTCTGATGGCCTGCTGTTCCAAATCTTTGCCTACGTTCATCCAAAAACACAGACTCCGGTTTGGGGGATTCTTTGCTTTGGATTCATCTCAGCTCTAATGGCTCTTCTCTTCGAAATAGAGACCTTAGTAGAATTTATGTCCATTGGGACCATTCTTGCGTACACAATCGTTGCTGTATCGGTGATCATACTCCGATACGCCCCGGTCCATAAATGCCAGTTTAAGCTAAAACCTCAAGAAGAAGCACCTGCTGCTGATGACGTCAGTTTGGGTGAAAGCAGTTCAATCATAAAGAAATCAAAAAGTCATGACGATTTTGGCAGGCTGAAAGATCACTTAAAACATTTACCTTTTTTAAAATCCTTTGATCCCGGAAATGCCACCATTATGGCCATCTTGGTTATGTTGGTGGCGATTATTTGTTTTTGTGCTGTTTTGGTGCCCGGGTATCAATATTTGGCAGATGGTGCTTGGTGGGCTATTTGTTTAGAGATCATCTTTGGTGCAGTAATCGTCCTTTGCTTTTTGACTCTGATAGCCCATGAAAAGAACGACGCCTTCCTCACGTTTCAG
>Biv211
ATGGTTCGTGTATTGTTTCTTCACCCTGACCTAGGAATCGGGGGCGCCGAGAGGGCAGTCATTGATGCCGCTCTGGCATTGAAATCTAAGAACCATGAAGTGCAGTTTGTAACTGCTCACCACGACCCTTCTCACTGCTTTCAGGAGACAAAAGATGGAACATTAAAAGTGACATGTGTTGGAGACTGGTTGCCACGTAAAGTCTTTGGTAGATTTTATGCACTGTGTGCTTATATACGAATGATCTATGCTGCATTCTATGTAGTAGTATCTCCCTCTATGCAACACGATGTTGTTTTCTGTGACCAGATCTCAGCATGCATACCAGTGCTGTTACTTTCATCTGCAAGGGTATTATTTTATTGCCATTTTCCGGATATGCTACTAACAACAAGAAAAAGTTTTCTCAAGACACTTTACAGAAAACCTATTGATAAACTCGAGGAGTACACAACTGGAATGGCCCACAAAGTTCTGGTTAATAGTCATTTTACA
>Biv212
ATGGCACCTCGAGATGTCAAGTTTGTCAATTTTGTGTTAATGTTCAGTACTTTTACGATCGTTTTGGGGGTAGACCTTCCTCATTTAAGTGCAATACTTTCTTTAGAAAAGGAAAGTACTCGGGATGATACAGGGTCTCTTGTATTGTACGCAGGAACCGAGCAAAGAATTGTATTAGTTGGGAGCAACTTTGACAACGCGACCAGCATAGCTTTCACGACAGATATACGTTCACAGAAGGAAACATGTGATGGCCAGAGAACGCAGACATTCTCGATCATTTCGACAGCATATAACGGGACATTAGCTACTATCTTGGTAAACTTGCCTGTTTTAGAGAGTGGGAGTTATTATTATGTATGTTACTCCGTTGAAGGGGTTGAGAAATGGGAGCACGGAGGCAAAGAATCGTATACGCGCGTTGCTGTGAAGGTCAAGGAAAGTACCCTTCTTCCACTATGGATTCAAATTATTTTCATTGCCTTTCTTTTGTGTCTCTCAGGATTGTTCAGTGGATTGAATTTGGGTTTAATGGCATTAGATAAAACTGAGCTAAAAATTATTGCAAAATGTGGCTCAACATCCGAGAAAAAGTATGCTAAGGCTATTGAACCTGTGCGGAGAAGAGGAAATTTTCTCCTTTGTACTCTTTTATTGGGAAATGTACTTGTAAATAACTCTTTAACTATCTTGTTGGATGATTTATCCAATGGTTTGTACGCAGTCATTGGTGCAACATTGGGCATTGTTATCTGTGGTGAAATTATACCTCAAGCCCTGTGTTCCAGACATGGACTTGCAGTTGGAGCTCGGACAATTTGGATCACAAGGTTTTTTATGTTGATAACATTTCCTCTTTCTTTCCCTATAAGTTTACTCTTGGACAAAGTCCTTGGGGAGGAGATTGGAAATGTGTATGACAGAGCTAAGCTCTCAGAGTTAGTGAAAGTAACCAAAGAGTTCAATGATCTTAAAAATGATGAAGTCAACATTATCTCAGGAGCATTGGACTTATCCAAAAAGTCTGTGAAGGAAGTTATGACAAAGATAGAGGATGTTTATATGCTTGACATTAACAGTGTGTTAGACTTTGAAACAGTTTCTGAGATTATGAAACGTGGGTATACTCGCATTCCTATATATGAAAATGATCCAGGCAACATAGTAGCTCTTCTAAACATTAAGGACCTGGCGCTGATTGACCCTGATGATAAAACCCCCATTAGAACTGTGATCAAATTCTATCAGCACCCTTTGATATTTGTATTTGATGACCAAAAACTAGACACTATGCTTCATGAGTTCCGTCAA
>Biv213
ATGGATGAAAAACAACAGAAAATCACTGTGTATGTCATGCAGAGCATCTTCAGCGTGATCGGAACCATCGGAAATTCCTTGGTGTTGTACATTTATCTCAGAAAAAAGGACAAGTCAACATCGAGTATATTCATCTTAGCGCTGGCGGGGGCCGACTTTTTCACGTGCCTTGTGATAGTTCCCTTCAATATAGTCACTTTATATCTGGACTACAAACACGGCTACGACTTGATGTGTCGGCTGTATATGTTCTTGATAACAGGTGGTGTGCCATTTGCCACCCTCATCATGGTGGCGATTGCCTTTGATAGATACTTCTGTATATGTCATCCTTTCCTTCATGTGATTACAATATTTCGAGCGAAACTGATCATTCTTATTTTGCTCAGCTTTGCTGGAATCCTTGGAATCATGGTAGCACTAATGTACGGAATTAATGACATTATATCGGATCCCAGTTCCCAATCAAATAACTCCTGCTACTCCAACACATCTTCTTCATACCAACAAGTGACATGTAATTCAACAATTAATAACGCCAACATGTCCTCCAATTTATCAGACGATTTAATCAATCATAGCTATGGGATGTGTTCGCCAAATTATGATATATTCAATGAAGATTTTGTTTTACTTTTCTCCAAAATCCATGCTGTGCTATACCTTCTCATGTTCATATTCGTCGTTGTGTTGTATTCTTTGATCTATCGGGAAATACACGTAAGACGGGCAAGAAAAGCCAAAAGGAAGCGGTCTAGTCTATATCCAAGTCAGAGCTGTGCCCCCGAGGCTTCGCTGGGCGACACCCATATGACACTAATGCCCGGGCCCATGTCGGACGGAAACGCAGACGAACCAACTAAGAACGGTCACTCTTCAAAACGACGAAAAATAGGCGCAACTCTAAAAGAAAAGCAATTTTATGCCAACATTCGAACTGCTGCGATGTTGTTTATAGTCACTATTGTTTTCTTGGTCGCTTTTTTACCAGCCCTGCTAATGACTCAAGAACTCATACCGTACAATATTGTGATTTTCTACACTTATTTTGTATACAACACGGCAAATCCAGTTATATATTCTTTTATGAATCAATCGTTTCGGATAGAATTGAAAAATATGTACAGCAAGATGTGCAACGGAAGTCGAAAACAT
>Biv214
GATTTGGATCCATATTCGGAATTATTACACGTCAACGAATCAAATATTAGTATCGCCACTGACATGGCAATAGAACAGACCAATGGACTGATGGTATTCGGACATTGGTTCACTAAGATCCATGGCTATGCCAGCTTGTTTACTTGTATTTTTGGGATTTTCACCAATCTCTTTAACATTTCAATCCTGACGCGGAAGGATATGTGGAATCCCACTAACTGCCTTCTGACGTGGCTAGCGGTCTCCGACATCCTGACCATGATTCCCTACATTCCATTTTCTCTCCATTTCTACTGTATTCACAATTTTGATGAAATATCAGAGGAAAAGTTTTCTCGAGGATGGACAACCTACATGCTTGTCCTTGTCAATTTAGCCGCTACTACTCACACGATTTCAATATGGCTGGGTGTTTCTCTGGCCGTTTTCCGGTTTACACAGCTTCGGAACACTGCGAAAGGACCCCTAGCTCGTAAGAGAAGCATGCGTCAGGTGAAGTGCACTACTATATTAGTGTATATTTTATCTACACTTTGTTTAATTCCAAATTACATGACAAATAAGGTTGTACAACAGACGTTGGATACCAACATGACCATTTATGTCCTCAATGATCTAAAATTAGCGACCAATGAGACAGAGCCGATCGTGCTCGCCAACGTACTGTCATACGCAATTATAGCTAAGTTCATTCCTTGTGCTCTTATGATTGTGTTCGGAGGGTCTTTGTTATACAGTCTTGGAATCAAGGGTAGACATCGAAGGACCAGGCTGTCTGCAGGACAACCCCCAGCAAAACGAGGCACCAAGCACTCAAAGACGACCAAAATGTTACTTGTTGTGATTATTCTATTTTTAGTGACGGAATTCCCGCAAGGTATTGTGATTTTCATGAGTGCCATTGTTCCCGAGTTTTACAAGTCCGTCTATGTGCCTTTAGGAGATTTCATGGATTTCCTTGCCCTAGTAAACAACGCCATTAATTTTGTCTTGTACTGTAGCATGAGCAATCAATTCCGGTCTAGATTTTTGGAGATGTACTGTAATAGAAGGCGTGGCTTTAAATACACCAATAAGTTCAGTTTTACTTATTCTTTGTCTTCGTTTACAAAGAATACCTCTGTGATCGACCATTCCCTGAAAAAA
>Biv215
TGTAATCCTAAACCAAAGAACAATGAAGGAGAGACAGGGAGAAGTCTGGCAAAGGACAGAGACCACAAAGAGGCCACGAAGGAGTGTAGGAAGGCCGAGAAAAGTTTTGGCAAAGTGGGCAAAAACAACGAGCCTTGGGCCATTGCTCTATACGATTGGGTATACGAGAGATCCGAAAAAATACTTAACATGATGATTAAATACGATCCTGATGAAAAAGGAACTGTGACGAAAGACAATTTTGCGGACAGTCTGACGGGAATGGGGGCACCAGTGGAGGAAGAGGAAATGAAGAAAGTCGTAGCGGCTCACGATAAAAACAAAGATGGCAATGTTGACTTTAATGACTTTCTAACTGGCAAAAAATATGTGAATAAAAACTATTTAATGAGTGCCTTTGAAGGCAAAAAGAAAAAGAAAGGGAAAAAAGGAAAGGGAGGTAAAAAGAAGGGGAAGTTTAAGCTTGTTATGCCAATCTGTACTAAAGACGAGGGACCAAGAACCTATGGAGGAGCACCACCAGAGATGTTCATTGAGCGACATATTCACTTCACGGATACAAATCGTTTTGACAGGGACAAGCCCCCAGCTCACCCTCTGCAGGATGATTCCGCATGGTATTTGAACCACCCGGACAGAATGTACATGAACATTGCTGATGCTGCAAAAAATGGCGACTACGAGTCACTGAAGAATGCTTTCCAGAGGGGTTCAACGGCAGACACCCGGGATAAGTACTACAAGACTCCACTGATGGTGGCTTGTGCTACTGGAAGGATTGACATGGTCAAGTTTCTTGTTGACAAT
>Biv216
GTGCATGATTTAATACCAACAAACCGGATTTGTATAATGAAGTACGTGGGATATACCCCAAAGAGCTCGGATGTTAGAACTTTACTTACCTCAATTTGTACGCAAATTCTCGTGGGATTAGGTCGAGATCACATGTCTATCACTCGAGACTTCAAAGAGCTCCAAAAGTTCTTTTTATCTCTTCTCCAGTCAATTCCCCAAAACAAAAAACTCTTGATTTTTCTGGATGCAGTTGAGCAAATTCTTCCCGACCACAATGCGCATTTGCTGACATGGCTTCCCCAAACCCTCATGTCAAACGTTAAGATCATTCTCAGTGTGAACTCAGGGGACAGCACAATTGCACAAAAATTATGCAACGGAGCTGACAAAAACTCCAGATCTTTTGTAGAGTTGAAACCTCTTTCAGTCTCAGAGGCAGACGACTTGTTGTGTTATTGCCTTAGCAGATACGGCCGTACGCTCTCAAATCAGCAAAGAAGTGAATTGACCAATGTATTTCAAAAGTGTTCACAACCTTTGTTTGTGTCGTTATGTGCAGAAAAGTGTAAATGTATTCATTCAAACGATTCGATTGACACTGCCGACTTTAGCACAAGTCTTGGCGACTCTATCAGTGCAATGCTCACAGACCTTGAGAAGAAACATGGCTATGAGTTGGTGTCTCGATCCATGTCCTATTTAGTTGGATCGGTTACAGGACTAAGTGATAGTGAAATGGAAGATTTACTGTCGCTGGATGATCATGTGATGAGTGTTATTTACTCAAATCACAAACCTTCTCTGTGGAGGATTCCTCACAACAAATGGCTGCGACTGAAGGATGAAATTGATCGTTATTTCGTCCAGCGTGAGGTGGATGGTGTGACAGTTTATCGGTGGAAAGATGAACAGTTTAATCAAATCATCAGGGAAAGATACCTGAACGACGAATCAAAGACTAAAGAGATATATTCTTTAATTGCGGACTACTACCTTGGAATCTGGCATGGAAAACCCAAACCACTATCGACTGCTGAAGACAATGGAAAATCTCCAGCATTTGATCGGCACGTCCCATCGCAACCACTTACTTTTGACAACGATGGACAGGTTCGATTCAATAGGAGAAAATATGACCAAGTTCCCCGTCATCTGTACAACGCAGAACGACTAGATGAACTTAACCGCTTGGTCTTGTTCAACTACGAATGGATCTACAACAAAATCAAAGCTTTATCACTGCAACACATAATAGCAGACTTTGCCTTAAATCCAAGTAATGAAGCCTCGCTTGTTGAGGAGGCTTTACGAGTCGCCGAACAGGTAATCGAAAAAGACATTGACAACATGGCCTCAGAAATATCAGGACATCTCCTGCCTTACTACCAGACTCATCCAAATATCCGCGCTTTGGTTCATCAGTGTGATACTGCAGGACTGAAGCAATGTGCATTGATACCAAATTTCCCTTATCTTCAAATTCCAGGAAGTTCTTTACAGTTTGCTCTAAAATGTGGTGCACCAATGGAATATTTTAGCTTAATCGGGGACGAACGTTTCCTTCTTACCAAAGAACGCGAAAGCTCTTTTGTGCACATTTTTGACGTTGTGCTCGGAGAGAAAAAATCCAGTGTATTTGCTTCGAATGGTGCTCTATATGTGACCCCAAATGGTAGATATTTTATCATTATTGACCATGTCACAGAAAAATCTGTAAAAATCCACAACGCTGAGACTGGAGCCTATGTTGGACAACTGATTGTATTGAATCATATTGATCTAAAACCGAAAGAGAAATACAAGTTGGGCTCTATTTGTCTCACGAATGACCGAATTTGTGCCATTGTCAGCACTGATGTCAGCTATTTATGTATTGCTAGCATCGAATCCTGTCAGTTCCTACAAATAATTGGACTCGATGGAAAATGTGACGTCTGTACCATATCTCACGATGGAAAGTACGTATTCTGCAATTCCAACGAGTTTTTATTCACTTACAACTTGTACACATTAGAGCTTGTGGCAACCTTTTCAATCGGGTTTCGACCAAGTTGCATAGTTGTTAGCAAAGATTGTATGAGAGCGTACTTGACAAATAACTTCGAAACAAAGCTTATGATACTTCATCTAAATCAAGGCAAAGTGGAAATGGCATACAAAAGTGTCCTCAACAAATATATGGCCGACGATACAATCATGGATCTGCGTATTTCTCCAAAGGACGACATGGTTCTTGTCCGCGGACTTAACAATATCTTGGTGTACAACAGGGCCAACGAGCGAGTGATAGCTTCGTTTACAAGGCCAGTGGATATTCCAAAAGAATTCAAATTGCCTAGGAGCCACTACACTGATTTGGTCTTCACGAATGCAGAATTTACTCACAGTGGTAAATTTGTCATTGCTACAATTTTCAGAAATATCTACCTATGGGAAGTAACCACCAATGAACTGGTTACCACTATTCAAGCCCCAGTGGGAATTATAAAAGAAATGATTTACTCTCCTAAACGCAGCCATCTTATCACGCATATCGAACACTGCCACGAGTTCCAGGTTTGGAATTTGGACGAGGCTGTAAAACCAATGAATATGCTGGATAAGTTGACAGGTGCAATTGCAGATATACAGCTCACGCAGGACGGAGAGACAGCTTACGTAACGTGCAAATGCAGTGACGAAATAGGTGTCATAGAAATGAAAACCGGAATAATGGTGGATCTACTTACCCATGACAGCCCCGTTGTCGACTTTGCTATAACCCCCAGCGGTGGTTACGCTCTCGTGTCCCTAGAACCGAGGAAAAAAGACATCAGTACCAAACTATGGAATCTGAAAGTACGTCAAGTCATCAAAGAGTTCGGGAACGCGTCTGGATACTGCATCTCACCACATCAGAACGATTTCATCCTGTTTGTGTCTCAGCAAGAAGTTGCATTTAAAGCCCCCTTTTTCATAACCATGTTCCAAATCAGTGATGAGGAAGTAAGCGAGTTCACTCATCCGTTAGCTCTACGGTTCGTCTTGGAGAAACCATTTTTGACCAGCAATGACAAATACCTGGTTGTTCTGACCGCTCACGAATATCACGAGTCGCGGGCTGAATACGAAACTCCGACCATTTGTACATTTTCTATGGACGAAGAAATGAAAGTATCTTACTTCACTCCTGATAGTTTTCGTGATTCGATTTTGATAGAGACTATTGTAGATATGCAGCCGTGCTTAGACAATCCTTATACGATTGCTGTTATGTACAAGTCCAAAGAAATGGTGGACTACAACGACAACAGTCCGTTTGGTGGACTTGGTGGCGGTGCAAGGTATGGATTCATGATTCTCGACATTTGCAGTGGTTCGGTTGTTACGATTTGCGATCCGTTTTTAGTACCAAGCTTCCAGCTGAAACGCAAATTACTTTTTGACATAAGTTATTCCTTCTGCCTTGACGACGAATCCAACATCTTCGACATACGCGAGGGATGTTACGTGGGACAATTACCGAAACAAAACTCGCCCCCTCGAGCCATTGCCTTGAATGGAACTGTGGTGGTGTACTACGATAGAAGTGTATTATCAGCATACCGTCTTTCTTCCGGTGAACCAATCGCAAGCTGTGATGTACATTCAAACATTTGCAGTCTAAGATTAAGCCGAGATCAGAGAACCTTAGTTGTTGGATGTGAAGACGGTTCTATTGCTTCATACGTCTTGATCGACCCAAAAGCGGAAGATCCAAACTCGGTACTGGAACATCTAGGAAGTCGACAGTTAATGGAACCTCAGCCTACTTCCGGCCGTCGCAGTTCCATACCATGGGACAAGATTGAAGATGGCGGAAGTGCTCCTCAGTCTAGACCGGTATCTGCAGTTGCGCATGACAAAACAGACAAGATCCTTCTAAAGCAGATCGAACCAGTCCCTGCTATTAGACCCAGCTCTGATACCTTGATGTATCTGAATGCAAATTCCAAAACATGTGCATTGATG
>Biv217
ATGAACGGCATGGAGAGATCGGTTTACAATCACAGCTATCAAGACCGTGTGGCTGGCGACTCTCTCAGCAACCTGGGGCCCCAGGAACCGGCTCTCCTAAAGGCGGAGCACCAGCACGCCCCCACACAGCAGACGTACCACCAGGAGGCCTACTATCTTTACTTTGTGGCCGTCCTCGGACTTCTTCTCAACATTCTCGTGGCCATCTTTATTTTCATCAGGCGGACAATGAGGAAACTGACCAGTGCTTTCCTTGTTCATGCCTGCTTTCTGGACAGTCTAAAGGCTGCTTACTGCATTCCAATAGCCAACAACTTGATTACACAAATCAAACCGTCGGACTGTGATTTCTTCGGGGCTACATATGTGCTCATTATCACGGCCTCCATATTCAATATGGTTGCTATGGTGTGCACAGAGGCCTACACCTTCGGAGAGGTGAACATTGGTGGGAATTCTCATGGTTCTTTGTGCTGCGTTTTTTTTGGCATCATTCTTGTGTATATAGCCAGTACTATTTTACATCTCGGGCCTACACTAATAGGAGGATATTTTGATTTTCATCCCCAAATTGGGAGCTGTTCTTTTGTGTTAGGGAAGCAGACAGGTTACGTGGCTCATGTAATGTGGATTATAATCATTACGCTGGCTGTATTGTTTGTAATCCACTTTATCTGTAAACTCTATAAAGAAATTCAGATGAACCATCCAAATCGTGTTTCCATGTTGGTCCGATCATCCATCACGATCACGGACAATCCACTCAATTCCACATGCAACATCCGTCACATGATCAAAGACTCCAGTCAGCGTGCTAAAATGTTTGTGCTCAGCACGATCGCATTTGTTCTGTGCTGGTACCCTTTGTTTTTGCTCATTCTTGTTGACTCGGAATTCAAACAACGACCAAAGATGTACCAGGCCTTCAGTTTCATTGCTTGGACTCAGGGCACAATCCAGCCCATTCTCTACATCTGCTTCGACAGACACATTGACATCCTGGCCAAGTACATCTACTGTGATCGCTACCGACAGGAAAATCTTGCTGCCTTAGCTGACTGGATGACCACGCAAGCCGCCATCAACCAGGAGGAGCACCACGAGGAAGACGAAGATCAAGGTCAAATGGATTTCGCAGAAGGTCAAGGTCAACCAGGGATTGAGGACACCAACAGTATTAACATGGATGACTGTATAAGTGCTTTAAGCTCTCGCAGTACCTACAGATCTCGCCCTAGCCATGAGGCTACCCCCGAGTCAAACTCGGATAACACCTCGAGCTTGCTCATGAGTCGAGCTGAGACTCACACTTCCAGCAACCCTCACATCCGCGGTGACTTTCGTATATCATGT
>Biv218
ATGGGGACAAACTCCTCATTTCCCGAGGGGTCTCCCCCAGGGGGCAGAATTCCTGCCTTCAACAGACAGACGCACGCCTACAACTTGTCTGACTCGGACCTGAGCGCCCGGGAGAAGAAGAAAAAGGCATCCAAATTAACAACATTAAGAAAGAGACTCATCCGATCCAGGAGACATAGCCGGTCAATGGACTATGGAAAGGCTTTACGGGAAATGATTTCTACATGGTCCATTCGGGAACTCAAGTCACTCATTCAGGAATACGAAGTGTTGGTCTCGCTTAAAGAGTTGGCTGTGGCTGCCAATATTGCTCGACCACCAGCAAATACTTTGAAGCAGGATTTAGCTGTGTTGTTTGATTCCAAATGTTGTACAGACATAAATTTAGTGTATAAGGGAGCTTGTTTCCCGGCTCATCGTGCTATATTATCAGTTAGAAGTCCCTTTTTTAGGGATTTGTTAAATCGATACCCAGGAATTGGTTGTCAGATCCCTGTTAAATTGAGAACAATTGGTGTAGATGTTGCATTATTTGCAATGTTGCTGCGATATCTCTATACAGATGAAATAAGTTCTCATGACCTTCGTCCCGATCATCAAGAGACTTTAGCCAAGCTCGCAGATGAATTTGGTGTTCCGAATCCCCTGGAGCATGACCTTCGGGTGTTACTGGACTCTGGAAATTACAGTGATGCAGTATTAGTGTTCACTTGTGATGGAAATTGCACGGACTCCTCAGCGGAAAATGATGCTCCATGTAAATCTGTGCTACATGAACTGAGGTGCCACAAAGCTATTTTGGCAGCAAGGTCCCCATTTTTCAAAAATCTTCTGATCCGCAGGGCACGATCGGGGGAGGATCAAGGTTTTCATACACAATCAAAAATAGTGCTAGATGAGACTATAATCCCACGGCGTTATGCCAGAGTATTACTAAACACTATATATCAAGACACAGTGGACTTGTCATTAATATTACGGGGTAGTGCAAGCATGTGTAGCCTGAGTGAGGCACAGGCCATTGTGGCTGGACGGGGACACATGACCCTTATAGAAGAGGCTATGGAAGTCTACCAAATAGGGCAGTTCTTGGACTTCCCTGTTTTATCTCAA
>Biv219
TTTGCCCTTGCTGTGGTGGTATTCCTGCTTTCCACAAGCCAAATACAGGACATCTACAGTTTTACGGCAATGGTCACCTTTCTAATGATGTCATACACATGGAACCAGGGCATCCCCACACTGGCTGAGAACCAGAGCTCCACCCACCACAGTCATGACTTTTATGATTTAACGCAGAATGCAGTTACACAACTCTTCTTAGCTTACAGTTTCAGTTATATATGGATGTTAAGACAAAGGACTTTACCAAGGACAGAAATTAAGGCCATTATTTCACTAGGAATGATGACATCCTTTATGTTTCCCGCCATAGTATATTTAGTGTGTCCGAACTGTGAGTATTTATCTTGGGTGCCTGTGATATCAATGGTTGGTCCAACTTTTGCTATTGCCATAGAAGTATTTGGGTCTGTCCGAGCACTTGTCTGGACTTTCAGACAGGCCTATAATGTGATCAAAATAACTCTCAGTGCTATTGGAATTCAAGGATTTGTCGAACATCACTGGATTCGACTCCAAGTACCCAAAGTGCTTCGAGTTTTCTGGATAACGAGACTTTTCTACCAGCTCACTTTACTGTGTGTTGAAGATTATAGCCAGAGAGATGAGAGCCAGCATTTACTGTACTCCCTAGATTATTATTCTATAGTTATTCGATTATTTACCCAAAGCTGTGAAAATTACATTGCCATGCTGGGCATGACAAGTGTGGTATCCTATTTTGCCCATCACGTGGGCGTATTCCTGGCCTTCTGTGTAGGATCAGACTCTGAAGAGGACAGAAACATGGGCACTGTGTCTGCCATTTTATTCTTCATTCTGGGCCTCCAGACAGGGCTGACAGGACTTCGCCCGGAGGTGAGACTGGCTAGACTCTGCAAGAACTTCTGTCTCCTCCTTACAGCTATCTCTCATTTCATACATAGCATGATTCACCCCATCTTGATGTCACTGAGTGCCTCACAGAGCAGCAATGTGGTGCGACACCTGCGTGTGCTGTCCATGTGTGTGTTCTTGCTTACCTTTCCCACCTGTTTACTTATGTATTTATGGAGCAATTACAGCATCAGCACCTGGTTGTTATCTGTCACTGCATTCAGTGTGGAAGTCATGTTCAAAGTGATTATATCTCTGACTGTGTACGCCTTGTTTTTGTTTGATGCCTACAGAAACACTTTCTGGGAAGGACTGGATGACTATGTGTATTATATTCAATCCACTGGAAATACAATAGAATTTTTATTTGGTATATTTCTGTTTTGTAATGGAGCCTGGATAATGGTGTTTGAATCAGGAGGAGCCATTCGTGCTTTTATGATGTGTATTCATGCATATTGTAACATATGGGTGCAAGCTAAGAATGGATGGCAAGTTTTTACCAAGCGGCGAACTGCGGTCAATAAGATAAATTCTTTACCTCAGGCTTCTAAATCAGAATTGGAATCACTCAATGATGTGTGTGCGATTTGTTACCATGAATTAAACAATGCTAGAATTACTAGGTGCCAACACTACTTCCATGGTGTGTGCTTAAGGAAGTGGCTGTATGTTCAAGATAACTGCCCGCTGTGCCACAAACTTATTTATGCCCCTGAAAATGTCACAACAAACGCTCAAGAAAATAATAATCAAGATGAATATGAGGAAGATATAAATCCTGGGGCCATGGCACCAATCCATGGTGAAATGGCTGCAGGACAACCACAGTTTAACCCAGTGATTGAAAGACAACAAGTTGGTAGAAGATTAAACAATGGAACCTTCCAGCCCGCTAACACACTAAGAGTTCATCAAGAT
>Biv220
ATTGCTTTATGGGGAAATCGCTGTGACCTGTCCATCTCTGCCTCTCAGGAGAACTCGCAGACCGAGTCGATCCTTGATCAGCTGCACCACCTGGAGCCCAACATTCTGGTCAACGACACAAAGCAGGTCCTGAACTGTCTGAGGTCAAATGTCAAGGACAGAGCCATTGACATAGTGCTGGACAATGCAGGATTTGAACTTGTAACCGACCTCTGTTTAGCTGAAGTTCTTCTAATGTGTGGATGGGCGGATTGTATCCGCATGCATGGGAAAGCAATGCCATGGTTCGTCTCTGATGTCACCAGCAGTGACTTTGAGTGGACACTTGATTCTCTTTTTAAATCATCAAGACCTTCTATGGCTTACTTTGGTGAACTGTGGAGGCAGCGTTTAGAAAAGAAATCCTGGATGTTTACTGTTGAAGATTTCTGGACCATTCCTTATGACTTTGCTAAAATGAAAACAAGTTCATCTAGTCTCTATGAGCGTTTTAAAGACTCAAAAATCGTGTTTTTCAAAGGGGACTTGAATTATAGAAAACTTCTTGGTGATTTAGACTGGAATCCAACCACACCATTTGAAGTCACTTTACGAGGGTTTCATCCCGCACCTTTATGTGCACTACGCACCTGTAAGGCCGACTTGATAGCAGGGTTAGCTGCTGGTCAGAAAGAAACGGTCGAAAAATATGACAAGAACTGGATGTTAAATGGAAACTGGGCTGTAATATCTTTCTGTGGAAAGTCTAACCAA
>Biv221
ATGGCTCTAGGAATTAAGTACATTTGTTTGCTTTTGTTCTTGATAATAATTTACGTGATAGGAATGTTTATTTTTGCCAAAGGATTTTTATTGAAGCGCGTAGTAATGGAGAAAAACAGCACGTGCAGTGTTAACTTCGCTCACCAAAGTGACCTCCACGGGGGTGAGGGTTGTTGGATGCACGGCGGTTACAGGCGCGCGATCGTCCTTGTCATTGACGCCATGAAGTTTGAGTTTATGCGCCATGACAATGAATCTCAGGGAAATATTCCATACAAAAACAAGCTTTCCATCGTCCATCATTTATTATCAACAAAACCTCTAAATTCAAAGTTGTACAAATTCTTAGCTGACCCTCCTACAACAACTTTACAGAGGTTAAAAGGACTCACAACTGGAAGTCTGCCAACGTTTGTCGATGCAGGCGCCAATTTTGCAAGTTCAGAAATCACTGAGGATAACTTCATAGACCAGTTAGTCAAACAGTGGAAAGTCATACAGTTCATGGGGGATGATACCTGGATGGGACTTTATCCAGGCCGATTTAAAAGATCCTTTCCCTTCCCATCATTCAATGTGAAGGATCTGCATACCGTGGACAATGGAATACTGGACCATCTATTGCCAAGTCTGAGGAAGAGAGATTGGGACATCACCATTGCCCACTTCCTTGGAGTCGACCATTGTGGACACAGATATGGACCCAATCACCCAGCCATGGCTGAGAAATTGTCACAAATGAATGATGTGATA
>Biv222
GCTGATGGGAAGTACGAGGTATCGTATGAATCTAACATCCTGTTGTCGTACGATAGCTTGGTTTACTGGATCCCTCCCGCCATCTACAAGAGTTCCTGCACCATTGACGTTCAGTTCTTTCCTTTTGACCAGCAGATCTGTGAGATGAAGTTCGGATCCTGGACGTTTACAGACAAGCAGCTGAACTTTACCTTCTACAATAATATGGACAGTTTAGATTTCACCGACTATCTGAAGAGCGGAGCGTGGGATATAATTGCCGGACCAGGACGGATCACGACTGAAATCGACCCGGGATCTAATCAGAACAAAGCCATGGTCATATTCGAGTTCCACCTTCGCAGGAAGACGCTGTTTTATACGGTCAATCTCATAATTCCATGTATATTAATATCGTTCGTGAGTGTCTGTGTCTTTCTGCTTCCGGCTGACGCATGTGAGAAAATAACGCTTTGTATATCTATTTTGCTGGCGCTGGTTGTGTTTTTGTTGCTTATTTCCAAAATTTTGCCGCCATCCCTAAAGATCCCGCTGATCGCTCACTATTTACTGTTTACCTTTATAATGAACATCCTCGCCATCTGTTTGACTGTATTTGTCATCAACAAAAATTTCCGAACTCCAAGGACGCACCAAATGCCCAACTGGATTCGAATCGTTTTCCTGAACTACCTGCCCCGCCTTCTTTTGATGACCCGTCCCAATCATATGGAGAGATGGCAGAAACCGAAACAAGAGATATCCGATCAGCATAGCAGTTCGAGCATATATCAAAACAACGTCACCAGATCGAACCACATTTCCTCCAGTTCGCCAAACTTTCAAGAACTGACTGAATCTCACCACCCAGGATGCCGCAGACAGAATAACAGATGTGTCCCAGAAGGTTCTCCTTTACTAGGCTTCACACGTCAAAATGCCAACCATTCTCCTGGCCACGCCCCAAAGAACAAACTTTTTCAGATGACTCCTGATCTTAAGGAAGCAACAGACGCCTTAAAGTTTATAACTGAACACCTGAAGGCCGAGGATGAATATGACACA
>Biv223
ATGCCAGTGGAAATAACGGAACCTGTAAATCTCACACGATCCATCTTCATCTGCAACCTTTTCAGTTTCTTTTTCGCAGCCAGCAAGTCATGTTTACTACCATTCCTGACAATTTACTTGCGATTTCTGGGATTAACAGCAACACAGACTGGCATTATAATTGGTGCAAAAACATTTTCTACTTTCATTTTTGCTCCACTATGGTCCAAGTGTGCAATTCAGTGTCGGAAAAGAAAACTTGTTTTAATGATAGCCTTGTTCATGATGGCTGTCACATATTTGCCACTGACACTACTGACTGGTCTAAGTCCATCAGTGGAAAGCTGTGATTCCCATGTTACACAGCAGAACTCCCCTCCCTTGCTGACCACACAAGCACCTGTCTCTGTGAACAGAACGCATCACTTGCCAGATTTCAGCCCCACCTCACAGCCACCCAAACTTAATGTTTCAGCATTCCCCACTACAACTCTAGCATCTGTTAGCCACTGTGGTTCTCAATCAAGTACAGTTCCAACAAAAGTAATTAAGAACGATGATGGTGATTTACTTAAAGCTGTGAAGGAAATTTTGATGAAAGTTGGATTGCCTAAAGAAAAAGTACAGCCTCTATCAGCTGAAGACATCCTTCAAAAGTATAAATTAATATCTGAGGACGAAAGCCTTATGTCGACATTAAATTCTATGCTCAGTAAAACTGACAAAATTATTTTGAAGGATTTCTTGACTAGAAATGGAGTGTCGGTTAGAAGAAAAAGAGATTTATCACTGAAGGACATGAAAGAGACATTTTTACTAAAACTACATGAAAAAGTGGAACAAGCTAAACAGAATCTCTTCACTGTTGTGCTTGTAATACTGATTGTGGGAGAGGCCTTGTGTTCTCCTGTTGAAAAAATTGCAGATGATTCATGGTTTGAATTTTTGGAACAAATTGATGACATGGAAAAGTATGGAAAACACAGAATATGGAGCTCTCTGGCATACATTGTCTTCCCTGTGATAGTGACGCTGGTTGTTGATAACACCACTTGTTTGTTTGATCTAAAAGTCTACCCATTTATGTTTCATTTTTATGCATTTGGATTTCTTCTTGGAATTACATTTCTGATTGGTTTCTTTTATCCTGTTCCCAGTGCCCCCAAGTCTAAATACAAGAGTAAGTTAGGGGCTGCCACAGTGAGGGTCTGCTGTACTTGTGGTGGCTTGCTGTACGTGTTAACTTTAGTCATAATGGGCTTCATTTTCTCCTCCTACAGCAACTTTTTGTTTTGGTTGATTCAGGATTTAAATGGTAAAGAAATCACCATGGGAGTGTGCATTCTCATTGCAAGTCTTTCTGAGCTTGTGGTTCTCGTTTTCAGTTCCCGTTTGGTGAAGGTATTTGGAAATGGTGGGATGATCAGTGTCTCTTTGCTCTGCCTGGCTGGTCGTCTGCTGTATTATTCCTACCTCTGGACGCCATGGGCTGTGCTTCCTGCCGAAGTCTTCCATGCCGTAACCCACACCATGATGTGGTTTGTTGTGTTGAGTAACAAAGCATTCAGAGTTAGTCCAACCATTGACAGGGCTATTAGGTCCCTTCTGTCTTCCGCTTATTTTGGTGTGGGATTCGGAGTTGGCAGCATAATATCTGGAATTATGTATGACCAGTATGGCCTTAGTATACTATTCAGAGGACTCTCAGTTCTGTCTATTGGTTGGTGTCCCGTCTTCTTTCTACTGCAGAGATGCTGTCAGCCAAGAGAAGACAATGAGATTAAATATAGCCGTCTGCTTCAGTCTGATGATCACTCGGATGATGATATGGAAGATGATTGGCTGGAGCATGCCCTCAAGGACAAG
>Biv224
GCTGTGAAGGAAAATATGGGAACGGAATGTAAATGCCATGGTGTGTCTGGTTCGTGTACCATGAGGACTTGTTGGACAACCTTACCGCCATTCCGCAAAATAGGCGACCATCTACTTAGAAAATACAAGAAAGCCAAACCAGTAGTGCCCATGGTGGGGGGTCGGAACAGACGCCCAGTTTATTTGACTTTGAAACGCTTTAAAGAAAATCACACCAAACCGCGGCGATCGGACTTAGTTTTCCTACAGAAGTCGCCAAATTACTGTGATTATGACGCATCCGTCGGTTCGCTAGGAACTGTGGGAAGGAAGTGTAATAGGACGTCTGCCGATACGGACGGATGTGACCTCATGTGTTGTGGGCGGGGCTACAATACCCATCAGTACACAAAAACATGGCAGTGTAACTGCAAATTTCACTGGTGTTGCTATGTGCAGTGTAATAAATGCAGCGAGCGGACAGAGGAATATGCGTGTAAA
>Biv225
ATGGCGATGCCCATGATCAAGAATCTGCAGCAAGAAGTTTATTTATCATTTGGAAAAAGTTCTATTGTTGTAAAAGTAGTGGCAGTGGCTGTGACGATAGGATATTTTCTCTCGTATGCTAAATCGGTCGTACCGTTTCTAGCCGTCACACCCGGCTATGTGTTACCACCCAATTTCTGGGTCTGGACTTTCGTCACGCATAGCTTTATTGAGTTTCATTTCTGGGAAGTTCTGGCAGACATTGCTGTGTTGATTTTGTGTGGGAAACTCCTAGAACCGCTATGGGGAGCCCTGGACATGCTGATATTTTTAGCAGTGGTGAACACTGGCGTGGCACTAGCATCTTCCTTCCTGTACATTGGTATTTACCTAGTTACCAAAAATGAAGAGTATCTGTTTGAGACTTACATCCACGGACTGGTGGGATATGTAGCTGGGTTTTCAGTCGCTGTGAAGCAGGTTATGCCTGACCACAAGTTGCTGAGTTCACCATTTGGAACACTAAGAAACACTCACATTCCACTATTGCTGATGTTTGTTACCATCACATTGCGACTTATTAATGTTGTTGACGGGCCCTACCCCTTTATGTTTGGATTTGGTATTCTGATCAGTTGGACGTATTTACGATTCTATCAGAAGCACAGCAATGGTAATCGAGGAGACATGGCTGACCAATTTTCCTTTGCT
>Biv226
GTGTGTATCAACAATTTGGAAGACATCCAGTTGGCTCTAGTTGTGTGCCGTCTCTACGATGGAGAGACCATGATGCCGGAAAGTGCAAAAAAAGTTCTAAACCAACATGTGATTGGATTGGAAGAAAAAGACTCTAAGACTGTGATGATCACAGGGAAATGGTCTTCAGACCCATTCCTCAGAAGCATGGCATGGTGGAATTTCAAAGAATACCGAAAATCATTGAAGACTTTGCTTTTGTCAAACTCAACAAAAACCCAGTTAAGTCCTGACAATAAGGAGGGAGAGGTGCAGAGTGCAATGCCAAATGTTTTCAATTTCTACAATTACCTGAGAACTCATCCTCTGATATTGAGGCACAAAATCACCTCCGCTGCTCCATTAGCTCATAGGAAAGGTGTCATTCCTGGCTTTACTCGCCAGCAGACGATCATTGAAGAGCAGGAATCCCTAGTGTTCATAGACAAGGTCACACCCATGGAGCGTCGTCTCTTTTTCAAGACTGCACACACTCATTTTACGAATGGGTGCCCTCTCTTGGCACTGGAAGTGTTGTCTAAACTTCCAAACATTATCAAAGAGGAGGACATTGAAAGTGACGATGAAGATGATAGTGAAAGCATAAAACCTTTGTCAGAAAATATCAGCACAGGGACTCTGTTAGCCGAAAATCTGAATAACAGTGAGTCTAAAGGGGGCTATGATTGGGGAAGCTCTTCAATGAATGGAATGGTGAATGGAGACAAATCTGAAGCTATTGATTGGTCAACACCTCTTTCTACTGGCAATAAAGCTACCAGTGAATCTCTGGACTGGGGAGCCCCAGTGTCTAGATTTGACATGGACGAAGAACCCAGGTTTACCCTCAGTTCTGAGGAGAGTGGTTTGGACAGTGACTTTGAGAACCATGCAAATGAACAAAACAAGCCAACCCAGAAAGGCAAATTACAAAAGGTTCCTAACATCATAGTGGAGGATGACTTGCCCAATGGACATGATGAAACAAATTCAGACCCCAAACCTAGTCACAAAAATCAGATTGATATTTTTGCTCAGCAGTATAAGTTTATAGCTTGTCTGAAAGTTTTGATGGAGGAAATGAGGACACTAGCTACAGGGTTTGAAGTAGATGGAGGCCAGCTA
>Biv227
ATTGTGTTGGCAGATGTTCTAGCCAATAGCTTTAACCCGACACTGCTTCGAGTCCTGAGAGTGTTTAGGATAGGTCGTGTGTTGAGACTGATCAAGGCGGCAAAGGGCATCCGGAAGCTGCTGTTTGCTCTCATCATCTCCTTACCAGCCCTGATCAACATCGGCGCTCTGCTGTGTCTGATCATGTACATTTATGCCATCATCGGGATGTCAGTGTTTGGTAACATGAAAATTGAACTTCCGATGGATGACACTGTCAATTTCCAAACATTTGCCAACAGTTTTGTGCTGCTTCTGCGTCTGTCAACATCGGCGGGTTGGAACGACATTTTGGAGACCATGTTTTTAAGTGAACCAGATTGTGACCCTGACTTCGCCACTCGTCCAGACGGAGTGTCGCGTTTCAAGTACTCCACAGGTGACTGTGGTTCTCCGGCGTTTGGAGTGTTTTACATGGTTTCGTACATTCTTATCATTTTCTTAGTGGTGATAAACATGTATATTGCTATCATCCTGGAGAATTTCAACCAAGCCCATGAGGCAGAAGAAGTAGGAATAACAGAGGATGACTTTGATGAATTTTATGTGGTATGGGAGAAATATGACCCTCTAGCTACCCAGTTCATCAAATATGAACATCTTTCTCACTTTGTTGGGGAGCTAGATCCCCCATTAGGTATTCCAAGACCTAATGAAATCGCTCTAGTGGCATTTGATCTTCCAATTGTTGAAGGAGACAAAATTCATTGCTTGGACGTGTTGATAGCATTATGTAAAAATGTGTTGGGCCGAGTGGAGGAAACGGAAGAATTCAAGGAGCTGAAGTCCCAGATGGAAGAGAAGTTCCAAGAAACCTTCCCAACACGTGTCAACACAAGTAAAACATCGAGTACGATGCAGAAAAAGAAAGAAGATGTGGCTGCAAAGACATTACAGCGTGCCTGGAGAACATTCAAAACTCAAAAGCAGCTCCGAAACCTCACCAAGATGGCACTGCAAAAAGCAGAGGCCGACGAAAATGATAAAAACTCTAAAACCAGAGGTGCAAGTCTTGCTAATCTTGGCAAGCGCCTCAATAGTGCTTTAAGCAACTTCTTCAGCTCATCAAGGCCAAGTAGTGCAACAAGCAGACACAGTATCAAAAGTCAAACTACATTGACCACCCCAGGGAATTCTCAGAGGATGTCCAAAAGTACTTTACAAGTGCCGGCCGTGGGTCCCATCTATCCAACAAAGGGATCAGATAAAGAGTTGGAATTA
>Biv228
ATGGAAGCGATTGACCGCACGTTTTACCATGATGATGGGCATGGGTTAAAACTTGAAAATAATCAAGTTAATCAACTGAAGAGAAAAATGACTCTCGATTTCAATTCAGGATCGAAAACAAAACAACAGAAGGTAACCAATTTACTTGCTTCGCCCGACTTGAACATGTTGAAATTGGCTTCACCAGAACTAGAGAAAATGATCATACAAGCAAACGGAATGGTCACCACTACCCCGACACCAACCCAGTTCATTTTTCCAAAACACGTCACAGAAGAACAGGAGCAGTATGCACGCGGGTTCGTGGAGGCATTGGCCGAACTTCATCAGATTAAGCCTCCATCAACTTCAGGTCCCCAGTCATTACCCTCACAGACAAGTCAAGGCAGTGTGAAGATGGAGAATTCTGACAGTGAAGATGACGATTCCCAGTCCTCCTATTCCAACACTGACGGAATCCTACCACTGACCACCACCACCTCACTTCCCGGCGGCTTATCTTCTAATATTCCCCGCATTGCTAACTTTTCTCACCTGAGCTCAAGAATTGACGACATTAAAGAAGAACCTCAAACAGTCCCATGTGTTGGCGGGTCGCCTCCCTTGTCACCGATTAACATGGACAATCAAGAAAAAATCAAACTTGAACGAAAACGGGCAAGGAACAGGATTGCTGCCAGAAAGTGTCGCACCAGAAAACTGGAACGCATCGCCAGACTTGAAGAGCGTGTGGCTGAATTGAAAGGACAAAATAACCAACTGGCCAATTCGGCTACTTCTCTCAGAGACCAAGTATGCAAACTTAAACGACGAATCATTGAACATGTCAACAGTGGCTGTTCAATCATGATTTCGTCATCTTTGCAGCTA
>Biv229
ACTAAACCAGTACCCAAAGAATCTCACTCCAATGTTCCCCAGGAGCTGGCAGACTTAGTCTCACGGCTCGTCCTGGAAAAGTTCTGTGAACTGACGGACAATCTGACCTCTCCGTACGCCCGGAGGAAGGTGCTATCAGGGATCGTCATGACAACCAGTGACAGTGCAGAGAATGCCACTGTGATTTCCGTCTCCACGGGAACCAAGTGTATTAATGGAGAGTACATGAGTGACCAGGGTCTAGCGGTCAACGACTGTCACGCCGAGGTCATAGGTCGAAGGTCACTGATGAGATACCTGTACTTTCAGCTAGGAAAGCACTTATCTGGGAATCGACTAGAAAAGGAGTCTTCAATATTCCAGGAAAAGGAAGGAGGTGGCTTTATGCTGAAACCCAACATTCACTTTCACCTGTACATCAGTACATCTCCGTGCGGTGACTCGAGAATTTTTTCCCCTCATGAAGCAGCTCAGGAGGTGGAGGGTGGAGATAAACATCCGAATCGTAAGGCGCGAGGACAGCTGAGGACCAAGATAGAGTCTGGGGAGGGCACAATCCCTGTAACCTCCTCGGGGGGCATACAGACATGGGACGGGATTCTGGAGGGGGAGAGGCTGCTGACCATGTCCTGTAGTGATAAGATTGCCCGCTGGAATGTCCTGGGGATCCAA
>Biv230
ATGATGACATCAACAGCAAAGCGTGCGGTGATCGGGATCGACGTTGGAGGGACAAACACTGATGCAGTCGTCCTTAATTTCGACAAAGATTCTGTGGAAGTCCTTGCCTCTTATAAAACCCCGACTACTCAAGACGTCACCTCCGGTGTTAAAAATGCTTTGATTTCCGTCATTAATAACGCGCTTGAGGAATCGCCCATTGCACTCGCGCAAATAAACATTGGGACGACTCATTTTGTGAATGCAGTTGTTCAAAGAAAGAACATAGTCCGGGTTGGTGTCATACGTCTCTGTGGCCCATTGTCTAGCGAAATTCCACCTTTCACTGATATCCCTGAAGATTTACAAAAACACATCAATGGCGGATTTTGTTTAGCTAATGGCGGTTATGACTTTGATGGTCGAGAAATATCCAAATTAGAAAAAGAGGAAATATTTACATTTCTCAAAGAAATAACTGATAAGGGTGTTTCCAACGTCGTTGTGTCTGGTATATTTTCTCCAGTGCGAATTGAACATGAAGAACAGGTTTACAGGATAATCAAAGAGTATAATTCAGAACTAAGTGTAACATTGTCGCATAACATTGGTCAAATAGGATTATTGCAGAGAGAAAATGCTGCCATTCTAAACGAGGCTCTGAAACCCCTCTGTAGAAAAACCATTGAACAGTTCAATTCTGCTGTGACCGAAATGGGCATACTCTGCCCAATTTATCTGACCAAGAATGATGGTACCATCATTCAGCGGGATCTTGCGATAGAATATCCAGTTCTGGCATTTTCATCTGGACCCACAAATAGCATGCGGGGCGCAGCGTACCTTTCAGGACTCAAAGAAGCAATAGTCATTGATATTGGAGGAACCACGACCGATGTGGGACTCATAGCAAAAGGATTTCCAAGACTTTCATCAACAGAAATAAAGATCGGTGGAATCAGGACAAACTTTAGCATGCCGGATGTAAGAAGTATTGGTCTAGGAGGCGGATCTTATGTACGACAGGATCAAGGCAGGGTCGTTGTTGGACCGGAGAGTGCGGGCCTCAAAATTCTGGAAGAAAGTTTGGTCTTCGCAGACCCCGAAAATATAAAAGAAAAACAGATCACTGCAACGGATATATCTGTTGCAGCGAGGATTTCGAGAGTAGGGAATTCTGAGAACGTTCAACATCTTGAACATAGTTTTGTAGAAGAAGCCGTGAAAACGATTAGGCAAATGCTTGAAGACTGCATCGACGAAGCAAAGATCACCGCAAGAGACTTACCAGCAATTTTAGTAGGAGGAGGCCACATTCTCATGGATAAAAATCAGAAACTAGTGGGAGTAAGTGAGCTCGTTATTCCCGAACACTCTGAAGTTGCAAATGCTATTGGTGCAGCACTTTCCCAAGTCTCGGGAAATGTGGAATACGTAAAGAGTTTAGAAGAGCTTGTCAATAATCCGGACACGGAAAGGATTGTGACAGAAGCGGCAAAACCAGGCATGTCCGAAGAAGAAAAAGAAAATGCGAAGAAGGAAGCAAGAAAAGTAATATATGAAAACGTACACATAACTCTGTTAACAGAAGCTCGTCAACTTGCATTCGACAGTGCTTTAAAAGCCGGGGCGGAAGAAAAATCCTTGTACGTATTGGAGGAAGGTGATATCCCATTGTCATACCTCCCAGGAAACGTCTCGAAATTTTACGTGAAGGTCATTGGGGACTTAGATATTTTACATCGCCCAACATACCTAGTTTCAAACAAATTAAAACAAACAGATAAACATTCTAGACAAAGTGAGACTATTGAAGTTAGCAAGCAGATTTACAGCAGTACCGGTTCTTCTCTATTTATGGATAGTGATAGCAAACACACACCAGACAGCCCGGTTTTCAATTCTGATGGCGAGTGGGTTTTATCCGAGTTTGACGTCGAGTGCATCAGCGTGGGTGCGGGGATACTCGGTTCTGGGGGCGGAGGACCACCCTATCTAGGGAAACTAAAAGCGCTGAAATCATTGAAAGAGGGAAAACAGATTAGAGTAGCCGATCCACTCAAAATGATGGAAAAAGCCGATAGTGAAAATGATTTGGTCGTGATTATTGCAATTATGGGCGCGCCTGTGATAGCAGAGGAAAGGCTATGTAGTAAAGAGTGTCAGGATGCGTTACAGTGTATGAAAAACGTGTACTCGGACGGCTACAGTAATGGGGAGATTCCGGATAGCAGGAATTCCATTCGACAGGAAGGCAACGTTATTTGTATTGACAATTACCGATACAGCCAGGAACAAGTGATGGATGTTTCATCAAAACTCATGGGCAAGAAGAACATTGTGGGTGTAATGAGTGCAGAGATCGGTGGTATGAATGCAGTTGAGCCATTCACAGTTGCAGCGGACATGAATCTGCCTGTATTGGACTGTGATGGCATGGGAAGAGCCTTTCCAGAGCTCCAAATGTTCTTGCCGTTGATAGAAGGAATGTTGCCCTATCCTTCCACTTTAGCTGATGCCAAAGGGAGACGGTCTGTTGTTCTTAAATGTGACACTGCAAAAGAACTGGAGAACTACTTTCGTAAAGTAGTTGTTGAAATGGGTTGCTTGGCTGGTGTGATCATTTCAAGTCTACAAAAACATGACGTTTTGAATAAAACTGTTATGTTTACAACAAGTCTGGCTTGGAGACTGGGAAAAGCAGTTATCAATGCAAGACACGCTAAGAAATCCACAGCAGAAGCAGTTCTTGCAGTCACAGGTGGAAAAGTTTTAATGGTCGGTAAAATTTCCAACGTGATCCGGAAAACCGAGGGCGGCTTCAATACCGGTCATGTCGCTATCAAGTCTATTACCACAGAGCACACGTTGAAAGTTGAATTCCAAAATGAAAATCTGGTAGCCTTATTACAGTCAGGGAAGAAGGAAGAAGTGGTTGCAATGGTTCCTGATTTGATAACGATCATCGACTCTGATAATGGAGAACCCATCCCCACGGAGGCCGTGCGGTACGGACTGAGGGTGACGGTGCTGACCCTGCCCGCCCACGCCTCCCTCAGGACTGACCGGGCGCTGGCTTTTGTCGGTCCCGCCGCCTTTGGATACTCGCACCTTGACTATAAACCGTGCGGTGAACCCATGAAGCCCATTTCTGTGCATTCAGAATTTTTACATTTGAAA
>Biv231
TTAGTGGATTGGTTGGATGAATACAATCCGTACTGCTTCCGGCAGGCCCAGGTCAGCTTCTCCTCCCGCCTCCCCCATGCGTTCCCTGTCCCTGATGCCCGGACCATGGCCAGTCGTCTGTGGATGTACTGCAACTACAGTAAAATGGACATCAAGTCCGCCATGCGGATGAGTGAGAGCACCGCCAGCGAGAATCCGAAATTCCAAAATCCACCCGCTCCAGCTACCGGGAAGAACTCTCCTGGTCAGAACGACAACATGCTGATACCTAATGTTTTACTGATCTCCAAGCATGTGAATGGCTCATTGAATCAGTGGCAGATCAGCTTTGCTGACCAGTCCAAGTTTTCCACTGTTATGAGTGTGGCCCATGCAAGTAGAGCATGTGGACATAGGTTCAGAACCAATTCAGCAACTTGTCACCCAGTGCTGCCTCTGTTGTTATCCACCTCCCACCATAATGTCCCAAAAGAACACTACAGAAAGTCGGGCGCCTTTGTCAACAGTCAAAAGGAGGGTTCTGAGAGTGAGGAGGGTGGGAAGGGTGGAGTGGGTGGTGTAGAGTTTTGTAGTGAGCTGATTTTGTGGCGTGTGGATCCTGTGGGGCCATTGTCCAAGTCTGGTGGAATTGTGGAGCTAGCTCGGATTAACTCCCCTGAGCTGTCAGCATTCTCAGATGTAGCCTGGGTACCTACACTGCTGCCA
>Biv232
ATGAGGAAATCATCAAGTGGTAGCCCAGATTCCTATAAAATTTTATATGGAACATGCCCTGATGAACAATGCAAAGCAAAGCTTTATTTTCCATCTTACGACAAAAGTATCGAGTGCACCAATTGTGGACAAAGACATGAAAAATCAGCCATAAAAAATGTTGCAGAGGTAACCAATCCAAAAGTGGCGCTTCACAACATTCTGAAAAACATTCTTCTTGGAAATGTGAAACCTAAAAAAGGTGCAGACAATGTGAAAGTGCTGGGTCTCTCAAATTATGTGTGTAAAATTGTTTCACCAATTTTGACAAAATATGGCATGGATAAGAACACCGGTTCTGCCAAACTGTTGTCAGAGCTTGGCCAGCCAGCCGTCTTGGACTGCGGAAAGATCTTGGGTGATAGGGCTTTCCTTATAGAGGAAGAGAATCTGGATATAATTGGATATGGGAAGGACCGAACAGGCAGTGCTCACTACCTGTCCGACACTCTCAAAGTCATTAGAATAGCCAATGATAATGAAACTAGACTGGTCCCAATTCATGCTGATGGAGATGGTCATTGCCTTGTGCATGCTGTGTCAAGAGCTCTGGTTGGACGGGAACTGTTTTGGCATGGTCTGAGAGTAAACCTTATGCATCATTTTCAGTCAAAGCTAACGACATATAAAGATCTTTTTCGTGATTTTATTGATGTGGACGAATGGGAGGCCATCATCAATGAATGTGATCCTGATTTTGTGCCACAAGATGGAGAACCCCTTGGTTTACGAAACATTCATGTATTTGGACTGGCTAATGTACTGAGAAGGCCAATCATTTTATTGGATTCTATCAGTGGAATTGAAAGTTCAGGCGATTATTCA
>Biv233
ATGTCTTTCGCCAGTTCAAAGAAAGATCCCAACGAAGAAAATGGCACGGAGATTGTATACGACAAGGTGAAACTGGCTGATATTCCGAAATTCTCCGATTTAAACCAAGAAGTGATGGCCTTTGTGGATAAATGCACTTGGATGGATAAATATGGGGTAGACTGGTGCATAACTTCCCTTGGCTTTGTCATGGTGTATGTAGCGCTGGTCTGCATGCAGTCATCCAACCTCCTGACATTTTGTTTAGGCGTGTTTATATATGGATACTGTTTCCAAATGTTCTCTGTGCGCTGTGCACACTCCAGTGTGCACAACGCTTTGTGCGAGTCCCGCACATTAAATCGCATTTGGGGCTATTTCTTTGGAGACCTATGTGGTTCGTTTTCATCCGACGTCGGATATGATATCCACATCCGCATACACCATCCGCACACCAACATAATTGGCCTGGGTGACTCCAGCAGTTGGAAGGTGTCTTTCCTCCCAGCTCTCTTCTACATGTATTGCGCCCCTCTTCTCCTTCCTCTGATGTCAGTACCTGTCTCCATCAAAGAGCTCTGGGGACAGTGGATGAAAATGGCCAGGTATTGCACCCTCATGATGATTGGAATAGCCATCAACTTGATCCTGTTGATGAAAATTTCAGGATTTTCTTTCATCGGAGCCTGCTTGTGCATTCACGTGTCTCGTGCCCTCTTATCTATACCGTACATCCATGTCAATATATTTCAACACATTGGGCTTCCAATGTACTCACGGGACCACAGACCGAAGAAGATCTATCAAATGTCAACGGGAGTCCTAAACCTGCCCCGCAATCCGTTTTTGGACTATACCTTCGGACACGCCATAATCAGCGCTCACGTGGAGCATCATCTGTTTCCGCACATGTCCGACAACATGTGTCTAATGATCAAGCCCATTGTGTCCCAATTTCTGCGGAAAAACGACCTGCCATACAATGAGGATAATTACCTGAGCAGAATGTGGCACTTCACCGTGAAATATAAAGAGTTGATGGTGAATGCACCACCCATTACTCATTTCGTTGGAATCCAG
>Biv234
AGTATTGAGAAGAAAATAGCACGGTCCGTGAATCTGATGGAGCACATGTCAATGCAGCACTACCTATGGAAGTCAGAGCTCCGTAAGGCCAAACACAACGTACTGACTGCTCCAGGCGACGCCCTCATCACTGCAGCCTGCGTACTTTATCACGGACCTTTATCTGACAGGAACAGGTCAGAACTCTTACACGATTGGCTGGACAGGTGTCGTCAAGGAAACTTCAACTATGCCCCAATAAGAGGCCCAGATGCTAATCCTCTGAGCACTAACTTGGAGGGTTTGTATGATGGGTTACGAGAGAAGGAATCAACAAGTGCAGGCTCGAGTGGAAGATCTACGGAGAGTGCTACATCAGGGGTTCCCAGCATGCCCGAGATACGAACATTTACATATCTTCCATGTATTTATGACACCAGCAAGTATTACAAGTCTGAGCTTAAGAAGCAGGGCAGTATGGAGTATGAGGCTGTTCCAGAAGCAGATGATTCGGATGATGAAGATGAGGCCAGTCCTCTCATTACACGTAATGGTTACATCTTACAGGAAATTCTTAGTGACTTTGATGAATTATCCGGATGGAGACTTAACAATCTTCCAACTGACCTTCATTCTGTACAGAATGCTCTGTTGATGAGAGTAAGCTGCCACAATCGTAAATACTGCTGGCCGCTTCTCATCGACCCTGACAATCAAGCAGAGATCTGGGTCACGACGTTACAGACCAGTAGAAACGTCTTCTCGGAACGTGACGTCAGGGACTGTCTACCAGAGTACGAAGATATACCACTAGAGGCGACGCAGTCCAAGTATTCTAACTTGGAACCCCCACCCAGTCGAGGTACAGCTCTGACCTACTCCTCAGAGTTCACACTGAATGACGACTCCAGGACGGAGACCAATGGATTCCTGACTGCGACCTCCACCTACACCACCACCAAA
>Biv235
ATGGCGTCCAAAGACCGACTAGATGACCTGAATCTTTCTTCGGACGAAGTTAAGCGTATTGGAGAGGCTCTGAAGAATGAAGAATTTAGAAAACTATTTGTGGAATACGCGCAAGAAATATCTGATCCTGAAAATAGAAAGAAATATGAGGAAGAGATCGCCCAAATGGAAAATGAACGAGGGATGAATGTCCAGTTTGTACATCCCCAGCCTGGCCATTGCATCAAAACCAGTGTTGACGGTAATACGAAGGCATTTATCAACATCTGTACCAATGATAAAATAGATGTTCCGACCTCCACACCCCAGGTGAGTCCTGATGGTCGCAGGGGTTTACATTGGCAAATACCACATTCCTTTTCCCCACCGAGGGATGATATTGTAAAATCTGGTGGAAAATGCAAAGTCTTCGACGTTATATTTCATCCGGATACCTATAGAATGGGAGAGAATCCAAGATTCATGAAACTTGTTGAAGACACTGCTATAGAAGGGATTGAAAATCAATTTGGCGTAAAAATTGATAGAAAAAATCTGAAATCAATGCAAATGAAGTACAAAGGCGTGCCTGTTGCAACTGTCATTCGATCAAAGTCTGATAAACCATCTGAAAAAACTGCTAATGAAGAAATTGACAGTGTTTTGAAGAACTTACCATATCCATATGATGAAAAAACAAGTGCCCAAAAAAGTGAAGAAATGCGAGAAAAGGTAAAAAATAAGAAGAATATAGAAACCCAAAGAAATAAATCTAAGATTCCAGAGAAAAGAGAGGGGCCAACTGAACCCAAGTACTCCATCACCCACAGGTCAAATATTGACTTTCAGGAGTATCGTAATGCTCCAGATGCCAAGACCAGTACAAGACCAAATGAGTTAGAAATCAAAATTGAACTACCGCTGCTGGACTCTGCAAGACAGGTGGAGCTTGATGTCTTTGAAAGAAGATTAACTTTGTCGTCAGAAAAGCCAGCAGAATACAAGTTAGATCTCAATCTTCCATACCCAGTGGATGATGAGAAAGGGTCTGCAAGATTTGACAAAAATAAACATTGTTTGATTGTAACTTTACCAGTATTACCTCAAGAGCAGTTAGAGTTGCCATTTTCTGGAACCAAAAATGAAGAACCCCAAGAGGAACAGATTTTACAAAACCAGGGAGAAGATGTACCAAAATTGATTGAAGAAATTCCACAAGATGATGACTTACCAGATTTAGAAGAAATTGACGCTGCAACAGAAGTTCCCTCTTCACTCAAGAATGAGCAACCAAAGGATGAGACAACAACTTTGCTTTCTGTTCCCAAAATAGCTTATGGCTTTCCAGACTTTACATTTAGCCAAGACACAGAGGCAGTTGCATTTGTTTTAAATGTTTGGAATGTCTCCCCTGATTCTATTTCAGTAACTTACTTATCTTCTTGCAGTTGTCAGGTTCAGTTTGTATCATTGGGATCAGGGGGGTTTCCCATATATTATAGGTTCATTGTCAAGTTTGAGGAAGGTTGTGACATTGTACCAGAGCATTGCTCTACAGATGTGAATGATGCTAATATTGTACTGACTATCCTAAAGGAAAAGAAAGCAAGAAGACACTGGGATAAGTTCTATGCAGGCAGCAGTGAAGGTCAACTTCAG
>Biv236
CTCACCATTGATGGTGAACACAATAAGGACAGGCAACTCCAGGCTCAGCAGTTTTACGGAATGTTTATCAAGAGAGCACTTCACACCCTCAGAAACAAACTGGTGTCAGCAACTCAAATTCTCATTCCGCTGTTCTATACCATCATGGCTCTGATTGTGGTAAAGACATTCCCTGGACCTCATGACTCTAAACCACTCACCTTGGTAGTGGAGAAATATGGAGAGAACACCATAGTTTACAGTGACAATGGCTTTGTAAACAAGTCTTTGATTGGTCAGTTCTATGGCAACCAATTTCAAAGCAGCAAAGATCATGTGACTTACATCAACAGTGTGGCAGGGTATGAAAAAGATTCAAATTTGAATGACTACTTGTTCAAGAAAGGTCAAAACAGTCCAGGGCTGTACAATCTGGAGTATGCTGTAGGTGCAGATTTTACCAGGCATCAGAACACAGTGATGGCGACTGGTTATTTCAACAACCAGGGTTATCATGCTCCAGCCATTTCCTTGGCAACCTTGGCCAATGCTATCCTGCAGTATGTTACCAATAATACTCAGTATACCCTCACAACTGTTAACCATCCTCTACCCAGAACTGAAGAACAGAAAATCCGTGAAGAAACTCAGGGAAGCACTACGGGATTCACCATTGCTTTCAACTTTGTCTTTGGGATAGCCTTCCTCTCCAGCAGTTTTGTCCTGTTCCTGATCAAAGAAAGGGCCACTAAAGCCAAACACATTCAGTTTGTCAGTGGAGTTCAGCCCATTACATTCTGGGCTTCAACTTTCTGCTGGGATTTGATAAACTACATGATACCATGCTGCATTCTGCTGTTTGTTCTTTGGGCCTTTGATATCAAAGCATATTATATTGATGCCCACGCTCTTCATATACTGCTTCTGCTGTTCTTGCATGGCTGGGCCATGCTGCCTTTTATGTACCTTTTGTCTTTCATCTTCACAGTGCCATCAAGTGGTTTTGTTTGGCTGACTATGTTCAACATTTTGGCT
>Biv237
GTGTACGTGGATTCTGTTGTCAATCACATGGCCGGTCTGGGGAGGCAGGGGTCGGGATCCGGGGGCACCTCCTTTAATTCGGACAACTTCGACTTCCCAGGGGTACCATTCAGAAGAGAGCATTTCAATTCCCGAGACAAGTGTCCGTCTCACGACGGCAACATCAACAACTATGGCGACCCTAACAACGTCAGGAACTGCTTCCTGGTGGGTCTGACGGATCTAGACCAGAGTCAGGAGTACGTCAGGACCAAAATAGCCGAGTTCTACAACCACTGCATAGATGTGGGCGTGGCAGGCTTCCGTATCGACGCCGCCAAACACATGTGGCCTGGGGATATTAAGGCAATTCAAGACAAAACGAAAGACCTTCCGGAAGGAGGTCGGCCATTCTTCTACCACGAAGTCATAGACCAGAATGATGGCGCCATCAAGGTCGGCGAGTACACCCCTCTAGGATATGTCACAGAGTTTAGGTATTGTCAGAAGATTGCTGAAGGGATAAGAAATTTTGGAATGCTTCATGGAGTTTATGATCCAGGCTGGGGAATGACCGACAGTGCGCATGCGTTCGTTTTTGTCGATAACCATGACAACCAGAGAGGCCATGGTGGAGGTGGAAATCTCATCACACATAAGCATCCACGTGACTACAAAATGGCGGTCGCATTCACACTGGCATACAACTATGGTTTTACACGAGTCATGAGCAGTTATTATTTCCAAAGCTCTGATCAGGGCCCTCCGCACAATGGCGATTACTCTGCTAAAGACGTAACAATCAATGCTGATGGGTCTTGTGGTAACGGATGGGTATGTGAACATCGATGGAACCCCATTGGAAATATGGTGGCTTTCAGAAACGCTGTTGCCGGAACAGGAGTCGATAATTGGAGAAATGAAAACGAAGAAGTTTCATTTTCTCGAGGTCAGAAAGGTTTCTTTGCAATGGCAAAGAGTGGGCACATGGACAGGACACTGCATACTGGACTCCCTGCTGGCGAATATTGTGAGCTTGTGTCAGACTGTAAGAAGAAAATCACGGTAGATGGCAGCGGAAACGCCCACATTGTGATCGACAACAGTGCAGAACCAGTCATAGCCTTTATTGTC
>Biv238
ATGGCAGGTTTGGAAGAGCTCGGAATACCTGGTGGAGAATTTCTCCGCGAGTCGTTAACAAACTGTGCCGACCCACTTGCAGCGATAGAGGAATTTCAAACTGACAATGGCATATTATTGCCATCACTAAGGCCTGCGTTGCCTTTCGTGGACTTGCATGATATAAAGCGACTTGATTTCCATTCTTCGGTTCTTGAAGAGTTACGGGAAAGATTAGTCCAGCAGATATCGGACGTAGCATCTGGGGATAATGAAGAAAGGTACAAAAAACTGGAGAGTTTATTGGAGAAAAGTTTCCCAGTGATAAAGGTGAAGAGTTTAAGACCAGTAGTTATGGCAATCCTTAAACATCTCCCCCAAATCAAGGATGAATACTTGGAGAAGATTCTGGACGATAAGGAATTATATGCAGAAGCAGCTACAGAAGTGAAAAGACAAATTTGGTCGGACAATCAGGCG
>Biv239
CATGGTTTTCTGGCAGATCTTTTAAGAAACTTTGCATTTGGGAAGGAGCAGTCTTTGCCTCTCACACATGAGGACAACCCTGGAAAGAGAGCAGATGCTGAAGACTCCACTTTGAGACGGGGTCTGACTTTGCTGTTCTGTGTGGTTGGACTGCAAGGCTCCTACTTAACATGGGGGGTGCTTCAGGAGAAAATAATGACATCAGAATATGGACGAACAGAAAACACAGCTGGAGAGTTCTTCAAAAACTCCCAGTTTTTAGTCTTCATTAACAGAATATTAGCTTTCATCATTGGCTCAGTGGTGTTATCCTTAAAATCTCAACCAACACATACAACACCACTTTATAAATACTCATTCAGTTCATTTTCCAACATCATGAGCAGCTGGTGTCAGTATGAGGCACTAAAGTTTGTCAGCTTTCCTACACAAGTTATGGCCAAGGCATCCAAAGTTATTCCAGTGATGCTTATGGGTAAGGTTGTATCCAACAAGAAGTATGAATACCATGAGTACATTACTGCTGTGCTGATCTCGGTTGGGGTGAGTTTGTTTTTACTCACCAGTGGAGATGTAACTCGACACAAGGGAAGTGTGACCACAGTGTCTGGTGTGTTCTTGCTGATTGGTTACATGGTCTTTGACAGCTTTACATCCAACTGGCAGGGGGAACTTTTCAAACGCTATAGGGTATCATCTATACAAATGATGACGGGCGTCAATCTGTTTTCATGTCTATTAACTGGTGTATCTTTAATAGAACAAGGAGGATTTTTTGAATCTTTAGCTTTCATGAGCAAACACCCAGATTTTATATTTCATGCAATAGTTCTTAGTTTATGTTCAGCTGGGGGCCAGCTCTTCATTTTTTATACTATTGCTCAGTTTGGACCTGTCACTTTCACAATTATCATGACTATAAGACAAGGTCTTGCCATTTTGTTGTCTTGTGTAATTTATGGTCATCCTGTGACGCTAATAGGAATTATGGGAATTTTCGTTGTCTTCCTTGCTTTGTTTCTGCGGATTTATGCTAATCAGAGGAAACGGGCACTACAACAGAAAAACAAACAGGCTGGTAACGACTCCAATGTT
>Biv240
ATGATGTTGATGACGGAATGTCCAACGATTCACTTAGCAGCATCCCCCAACTGTACCGCCGAGTTAGCCGACAAGGCGGGCCCGCCGCCCCACTATATCTATGACACGCGTGTCCTGATAGGACTGGTGCTGTCGTTATTTCCGGTCCTGACTCTGATCGGCAATGTGTTGGTTATCGTGGCCGTCTTCACCCACAAACGTCTGCGGACGATCACCAATGTCTTCGTCGTATCCCTGTCCGTCGCCGACGCTCTAGTGGCCATATTGGTGATGCCGTTTGCGGTGTACCTCCAAATCAACAACAACCAGTGGGACCTAGGACCGACTATTTGCACTATCTACACGTGCTTTGACGTAATGTCCACGACCTCTTCTATCATGCACTTGTCATGTTTGGCCGTAGATCGCTATTTGGCCATCTGTCGGCCATTTCTCCACGAACGCCTCAACAACAAGATCGTGGCGACTATGGTCGCTTCATGCTGGGTTCTCCCGGCCATCATTGCTTACATCCCGATCCTGAAGAAATGGAACCACATCGGGATAGAGGACTATATCTACTGCTTAGGAGATTCTGTCTGTGCACTGATTGTTAACATACCGTTTGCTATCATTTGTTCCACTATAGCTTTCTACATTCCCGCAGTATTTATGATCATTTCCAATGTGAAGATTTACCTCGCTGCTAGGACGCAGGCGCGCCATATTCGTAGTTTGGAGGCGTCAGTCCATTGCAAGCGTAGGAACAGTAAGTTCAAGCACGAAACAAAGGCTGCTAAAACTATAGGAATCATCATGGGGTGTTTCTGTGTGTGCTGGTTTCCATTTTTCATCATGAACATAATAGACCCTATAATTGGTCACAAGATAGAGTACCTACCGTGGACTATAGCGCTATGGCTAGGGTATCTGAACTCTATGTTGAATCCATTTTTGTACTATAACTTCAACAAGTCTTTCAAGACGGCGTTTCGGCGTATTTTAACGTGTAAGTTGTGCCGGGGAGTGAGCGAGTGGGAGGACGAAATGCCGGTCAGCAATTCAGAGATGATGATGAACAATCAGCATCATCATCACCACAGCCACACCGGAAACGGGTTCTCTAACTTACCGACCGAACTCTCTCACCTTAACGCTGGTACTAATATTAGTTCTAATGTTATA
>Biv241
GAAGCTGACAAAGTGGCCTTGGTGACAGCTATAACCTTGACCTTCTTTCCTTTGCTGCACTTCTTCACCTTTTTGTACTACACTGACCCAGGATCCACTTTCTTTGTCTTACTGATGTATCTCTTTCATCTTCATGGAAACAAAACATTGGCTGCATTCATGGGTGGAATGTCAATTTTGTTTCGACAGACAAACATTGTCTGGGTCATATTTATGGCTGGTTTGTCTGCAGCAGATGTTATTCAGGATTGGATGAACAACCATGCGCATGTCAAGAAAAAAGACAAAACACAGCAGGCCCCTTTAACAGATGGACAAACCTTTCAGAGTTTCCTAAAACTTCTGTTTGGAGACTTTAAACATGCACCCCAGAAGCTTCTCAGACTGATTGGATGTGTGATAGTGCAGTGTCTTTATTACATCATCATCATGGTACTGTTTGGTTTATTTGTTCATTTAAACAAAGGCATTGTTGTAGGAGACAGGTCCCAGCATGAAGCTTGCTTGAATTTTCCCCAGATCTTTTACTTTGTTTCATTCACCGTTTTATTTCTCGGACCATACATGATCCGTCCAGGTCGGATCATTAATTTCATTCTTTTTTCTGTGAATCATCTAACACTTACTGCAGGATTTTTAGCAATATCTTATGCCCTTGTAAATAAATACACCTATGTTCATTTGTATTTAATATCCGATAACAGACACTACACATTCTATGTTTGGAGCAAAATCTATGAGAGATTGCCTCAAATCAGGTATGCATTGATCCCAACATATTATTATGGAATCTTTTCTCTTTTGCAAACCATGAAGTATAAAAATGTATTTTGGAAACTAGTTTTCATTATATGTCTGTTTGCATCAACGATTCCGCAAAAATTACTGGAGTTCCGATATTTTATATTGCCTTACCTATTGTACAGACTCAATGTAAGATTTGTGTCATGGAAGGAGTTAGCATTAGAGGTCTTGATATACTTTACTGTCAATGTGTTCACTATTTACATGTTCATAGCCAAACCTTTTAAATGGGGAGATAATGTTGATTTACAGAGATTCATGTGG
>Biv242
GGTGCCTTCCACTGTGGCCTGGGTCCACTGGATGCTCAATGCAAGTTCATGGACTTCATTCTGGACCAGACTTATGAGAATATTGACCTGAGTAATGCTATCAGTGTGATCGAGTCCATCAGCAGCCTGGTCCACCAGCACATCATGTGTCAGGAGAAGGTCTCCTGTAGGAGTACCTCTGAGAACTCGGTCAGTGCCCGCTCCTGCTTCGGGGGACTTTTTGCCAGCTTCCTTAGAGGAGGGGATTCCAAGTCCTCAGATGCCAGCAGGGATCTATTGATGTGTTGTCTTCTTAAACTTGTGAACAATCTGATACAGATTCAGTGTAACTCGCCCAGAAGTAGTCGTCTGGCTTCTGTTGCATTGGACACGTCAACAGCTGCAGAGCCAAGGACTCCAACAAACATCAGCATGTCGGAGCCGGTCCCTGATTCTGCTAAATTACAGCAGGCTCTGGCCACATCTACACCAACGCCAGGGGTAAGACTGTCCGACACATCTACACCAACGCCAGGGGTAAGACTGTCCGATGAAGAAAAGAGCCAACAGACAGATGAACAGAAGACGGAGACTTTAAACACACAGGCTGACCAGAATTCCTACATCACAGATGTTATTCTTGGGCACCAACAGATAATGTGTAATCTTATACAGGCTCTTAGTTACTGCAATAGCAATACGATGGCCACGATTCTGGGGAGTCGTGGAATCTCTAGCAATATGCGGGAGACTTTCACTGGTGGTGAACCAATCTCGGTCGGGGATGGAATATACCAGATACTGGTGACATTAAGCAGACTGTGTTCAGACAATCGTAGTGTGATAGAGTCGCTGTTCAAGTACCTGTCTGGTTCATACAGCATCAGAATCCAACAGTCCCTCAACAAGCTGTCAGAACCTCTGCTCTGGTTCATTCTAAAAGTCCTTGATAATGCAAGAGCTATCGGCACCTTTCTAGAAATG
>Biv243
ATGGCGGACTCCATTCCTGTTGTACGACAGATCGACCGGCAGCTGCTGAATTGTGGGATATGTCTGGAGCGCTACAAGGCTCCCAAGGTCCTGCCCTGTCTCCACACCTTCTGCCAGAAGTGTCTCGCCAACTACATTCCTGCTGAGAGTCTCTCGGTAACGTGTCCAATCTGCAGACAACAGTCCATATTACCAGTGCAAGGTGTTTCAGCTCTACAGACAAACTTTTTTATAACCAATCTAATGGAGGTGGTAGACCAACCAAACATTTGTAGAACTTGTAGCCGGGAGCAGGCAAAGCCCTCCACCAAATGTATGGACTGTGCCGAGTTTCTGTGTACCAGTTGTACAAGTATTCACCAAGCCTTAGATCAAACCAAAGAACACAATGTTGTAGCCCTGTCGGACATTTCTGGGAATTCTGAAAGTGAGGTTGATACGACCTTAGTGTGTCCCAGCCATGATGGGAATGCATTACGGTTCTACTGTATCGCTTGTGAGACAGCAGTGTGTGGGGACTGCACTTCTGTGGAACATATAGGACATAAAACTGTGCCCCTGTTTGATGCAATCCAGGAACAAAAGATTCTCCTACACACGCTGGTGTCTGGGGCCAGGGAGCAGGTGCCCTGTCTGGAGGACTCCATTAATCTGGTGAACGATGTGGTGGGCTCTCTGGACCTAGAGAACAAGTCCGCGGAGGAAAAAATACTCAGTGCTTTCGATGAACTCAGTAACATGTTACAAGTCAGGAAAACAGCATTACTGGCAGAACTTCAAACAATCTACAATCGCAAACACCAAATTCTCTTCGAACAAAAAGAGACACTGGAAAGTATTCTCAGTAAAATAACAAACTGTTGTGATTTCACTGAAGAGACCTTGAAACATGGAAGTGAAACAGAGATCCTGCTCATAAAAACCGAAATGTCAGAAAAGCTGAAGGAGTTGGGAGCTCTGAAGCTACAGTATCAGCCGGAGGAAAACGAGTGTCTAGTCTTTGATCATACTCACTTCCAGACGCTGAGGAAGTCACTCACCAGTGTAGGAGCTGTTCAGACAAACAGCGCCGTGGCTTTTGAGAGCACAGCCTCAGGGGAAGGACTGAAGATGTGTTACCCAGGGAAAGCGACCTCTATAACTGTGATATCCAAGGATAGGAAGGGAGAACTAGTGCGGGTCGGGTATGCCTCACTGTCAGCAGAAATCAGAGATGAGGATGACATGGCCAGCAATCCGTTTGTGATGGACAAACAGAATGGTACCTACGAGGTGACCTACACAGTGGAAAAAGCGGGTACTTACTCTCTGGAAATTAAACTCTACGGCCATCACATCAAAGGGTCGCCATTCAAGTTCAAGGCCATAAATGCTGGTGAAGAAGTTGACCATTTCAACAACTCCAAGATTCCGAGGACTCTCAATGTGAAGCAGAAAGGCACCAAGCGACCCCCAAGTTCAAGGTCGCATGGGTCAAACAGAAGAAGCAATGCCATAGAGGACGATCTGGTGATAAGGGTGGGAGAGAAGGGACGAAACAAAGGCGAGTTCTCCAATCCCCAGGGTCTGCACGTAGTAGGTGACAAAATCATTATAGCCGACAGTAACAATCAAACTGTGCAAGTGTTCAACTCTAATGGAGATTGCAAGCTGAAGTTTGGGTCTCCAGGTCGGGTTGCGGGTAAGATGCAGCGACCCACGGGGATAGCCTCCACCCTCAATGGTAACTACCTGGTTGCTGACTATGACAATAAATGGATCAGTGTTTTCTCCCCGGAGGGAAAGTACATGAATAAGATAGGTACCGGTAAACTGCTGGGACCCAAAGGGGTGGCTGTGGATAAAAATGGACACATCATTGTTATAGACAACAAGGGGAGCTGTATATTTATATTCCAGTCCAACGGAAAACTCATCTCCAAGTTTGGATCGCGAGGGAACCATGACTGGCAGTTTGCTGGTCCCCATTACGTGGCCATCAATGCCAACAATGACATCATTGTGTCAGATTTCCACAACCACTGCATCAAAGTGTTTGACAGTGAGGGAAACTTCCTATTCACGTTTGGCTCCAATGGAGAGGGAAATGGGCAGTTTAACGCTCCCACAGGGGTGGCTGTCGATCAGAAAGGGAATATATTGGTGGCCGACTGGGGCAATTCAAGGATACAG
>Biv244
TTTCCTGTGCGGTACATCGTTGCCATAGTAACGTCAGGAATCGCCGTGATCGTCACAGTGATTGTGTACATGACATGGCTGTACTGCAAGCGGAAGCGACACCGATTCCAGTGGTACGAGAGTTCGGACGAGGAGTGTTCGCCAAACGCCATTCATCCCGGCTCCCACATGAAAATCTCCCAAAGCACGCCGGAACTAAACAAACACTTCATGGAAGAGGACGAGGGAGTCGGGAAGAAGGGGATTTTCCGACTAACTAACGTCAGACAGTCTACCCTTCCAACAGTTTCACAGCGCCATGAACTGTTCAAACGTCAGTTGTCGCACAAACTGGATCTCTCTAACATAGAATTTCAAGTCCATAGCGTTAAGCATAAAGAACAGCCTAATTTAGGGGTAATCAAACCAGAGCTATACAAACAGGTTTCAATAGACAGTGTCAAAAGTGAGCACTGCATCTGTGGGAAACTCTTTTTTACTCTCTCATACACACATGGCTCCGAGAGCCTCGTTGTCAATGTTCTACGGTGCGAAGATCTTCCCGCCAAAGATTTTTCGGGAACGTCTGATCCTTACGTCAAAATTTATCTTTTACCTGATAGGAAACACAAGTGTCAGACAAAAGTTCATCGAAAAACACTATCTCCCGAGTTCAATGAAAAATTTGCCTTTTCTGTTCCATATAAAGAGCTAACTTCACGTGTGCTGCAGTTCAATATTTACGATTTTGATCGTTTTTCCCGCCACGATCTTATAGGAACAGTTGTTATAAAGGACATCTTGTGTGAAGGAAGTTTAGCCAATGAGACGTTCTTTGTTCGAGATGTGATGAGTGCTAACCAG
>Biv245
GGTAAAGATTTCTACCTCATTAAGTGGAAAGGTTGGAGCAATGCTTACAATTCTTGGGAGCCCAAAGACAATCTGTCCTGTGAAGACCTTTTATCAGAGTTCAAAGAGTATCAAGCTAAAGGCAAAAAGCGCAGGATGGTGGATAATGAAGATGACCTGGCCCGTCATCCCAAGCGCAACAGAGTAGATGAGATTTTCCACAAACTCGCTCCAGTGCGAGATACTTTGTCTCCGCTGGGTCTCATGTCCTTGTCTAGTCCCACCAAGAAAGGAAAGCGTCCGGTGTACAGGGGAATTAACGGAAATTACGGAGAACCCAGGAATGTGCTCCGAAAGGCCTCTGCCCCGGGCATGAAGCAGCTAAACCCAAGATCCAAATTCTACAAACAGAAGCGAGTGGAGGTTCAGAAAGCCCTGAAAGACTGGGAGAGACATTTGAATGGAATTAATTCTGATCCTGCGGGGATTGTGGTTGAAAACTTGGTCGACTTGGAGGGTCCCCCTGAGAACTTTGTGTACATAAATGACTACCGCTCCGGGGAGGGGATCACCATCCCGGACGACCCAATTGTTGGATGTGAGTGCGAAGACTGCCACAGTAACCAGAAGACCTGCTGTCCGGCCCAATGCGGATCCACTTTTGCGTATTACAAGAAAAAGAGACTCCGGGTCGTCAGGGGTACCCCCATCTATGAATGTAACAAAAGGTGTAAGTGTGGGCCCGAGTGTCCGAACCGCGTCGTCCAGCAGGGGAGGAAATTCAAGGTGTGTCTGTTCCGCACGGCCAACGGACGGGGCTGGGGTGTCAAGACGCTACAGAAGATCAAGGAGGGCTCCTTTGTGGTGGAATATGTAGGAGAA
>Biv246
GCGTATGCTGTGATTTCGATGTTCTTTGTCTGTTTATCGATAGCCGTGTTTTGTCTAGAAACTTATGAAAAATTCCGTGTTCCTATCAATGACAAAGTGAAGCCTATCAATAAAACGGGAATGTACTTGAAGGAATCGACTACTGGAGACTTCTGTATTAAAACCAGCACAGAGCTGAAGTACGAATTCTCCGACACCCAACCTCACATCGTCATGCAAATCATGGACTACATATGCGCTGCCTATTTCACCACAGAATACACCATCCGAATTTTCTTTGCACCAAAGAAGTTCAAATTCATCCGTCAACCGCTGAACCTTATTGATATTTTCTGTCTAATTCCTCATCTCATTGCCATTATCCTAGTGACCATTAACCCCAACGATAGCACCAGTCAGCTATTTAAGTCCATGCTGGCTCTGCGAACTGTGCGTATTCTAAGAGTGTTTAAGCTGATGAAGCACTACAGTGCTTTCAACATCCTTGTGTACACTATCAAAGTCAGCATAAAGGAGCTTATGCTCATGATTATATTTCTGTTGACGGGAGTCTTGATATTTGCTAGTGTTATTTTCTACGTGGAGAGTGAAAATTTCGAGAATATCCCGATCGGAATATGGTGGGCATTAGTCACCATGACGACCGTTGGCTATGGAGATAAAGTGCCGAAATCGGAAGCCGGGTACATTATTGGTTGTGTGTGTGTAATTTGCGGTGTTCTGACAGTGGCTTTTACGGTTCCGATAGTGGTGAACAACTTCGCACTTTATTACGCGCACGCTCAGTCGAGAATTAAATTACCAGCCCATAAACGCAAGGAACTTAAAAGAAAACTATATGCAAAGAATAAAAAGTCATTAGACCTTGTCAATAAGTGGAAGAATGCTCGTAAAAAGGAACCGACAGAGTTCACGGAAATGAATGCAATTAAGAGCCCGAGAGCGCCACCGTGTGGCGAAGAGTCGCCGACGGACAAGACGTCGAACTCCAGCGCTGTGAACGCGGCGTACTTCCATTACAATACTCCGAAAAATAACTCTAATTCAACAGACAATAAAAGTACCCGTGTGGTTACAATATCAGATGGTGTCAATACTACGAGCCCACCATTATCCATCACTCCAATAGAGACAGACTTAAGTGAAATTGAG
>Biv247
ATGCCTCCAACTCATAAAAGACAGAAGCGTGTTGCAATGGGTGAACCCCCTGCAAATTCACAGAGTCTGCAACACGAGCTGGAAATAATGCAAGGTGAAGTTGAGGCGGTAGAAGTTCGACGTTCTACAACTGATAGATGCGAGACCATCAAATATCGGCCAACATACAGGGCTGTTCTTGCAAAAAAGGGGCTTCTGGTCAAGCAAACGCTCGGGAGTGGCAGCTATTCCAAGGTCAAGTTCGCACTCTGTTTGACCGGTAACACAATTAAGACGGCAGTCAAAATTGTAGACCGCAACAAGGCCCCGAAAGATTTTCAACAGCGGTTCCTGCCCAGAGAAATCAAAATATGGCCACTGTTGAACCATCCTAACATCGTCAAACTCCTGGATATCTTCGAGGATTCCCGTCGGGTGTACATGGTGTTAGAGTATGGGGAAAACGGTGACGTACTTCGTTATATTCAGCGCACGGGGGCCATCAAAGAAGGCATGGCTAGAAACTGGACCAGACAAATTTGTGAGGCTGTACGCTATCTCCACGAACAAAACATCACCCACCGGGACCTCAAGCTTGAAAACCTGCTCCTGGATAACAACTATAACATTAAGATTTGTGATTTCGGATTCGTCAAAGAAGACCCGGCCCGAGAATTGAGTAAGACCTACTGTGGTTCCAAGTCGTACGCCGCTCCGGAGATTTTAAAAGGCGAGCCATACGACACCCAGAAAGCAGACATTTGGGCCATAGGTGTGATTCTGTACATTTTTGTCACTGGTAAAATGCCTTTTGATGAAAGCAAAGGTAACCATGGAGTCTTGGAGGAACATAGAAAGTTAAACTTCCCTTGGCATAAAATCAAAAAGAACGTCTCGGAAGAATGCAGGGCTCTCATCCTTTGGTGCTTCAAATACGATTTCTCGGAGCGGCCGGACATTTACGATGTCCTTGGCTGTCTGTGGTTCAAAATGGGGATACTGGTGGAAAATCCCGAAAACGCAGGAATCGAAGGATCAAAGCCAATCACGGAAAAGGCTGAGACAACCAAAAGGCAACCGGAGAGTCCCAAGCAGCCGGCT
>Biv248
ATGAAAAAATTCAGCTGCCACATTTGTGGCTCCCGATTTTCGACCAAGGGAAGCCTGAAAGTCCACATGCGTCTCCACACTGGAGCCAAGCCTTTCAAGTGTCCACACTGTGACTTGAGGTTCAGGACCTCGGGTCATCGTAAGAGCCACATAGTAGGTCACCTCAAACCGGATCTTCCAAAGAAGAGGAGGTCCCTACTGCAGGACGATGACATGGCAAACCAGAGTCAACAGCAGATCAACATGATAAACGTCCCCGACATCCAGAACGTGATGAGCACTAGTCAAGCCAGCGGTCAGGTGATCAGCATCGAACCATCGCTGTTCCAATCACAGAACATCCTCCCCGTGTCCCTCTCACTGACCGACAGCATGGGTCAGATCCAGGAGAGCACGCTTGCAGCCCACGTGCTGCAGGGGCTGGAAAATGTCCAGCTTCAGCTGACCGGGAGCATGGGGCAGGGTGGGATACAGATCAGTGGGCTGGACCCCAGTATCTTCTCCCAGACCGTCCAGATTGATGCCAGCTTACTGCAACAGCTGCAGCAACAGGGCAATGTCAATATCACCATTAACCCCAGTCTGCTGACTCAGGGCATGCAGGTGGCTGACCCCAATGTGGTGCAGGGTCTACAG
>Biv249
TACCTGGAGGAAGGTCTCTTGGTTCGGGATGCCCAGAAGCTCCGTAAGAACTACACGTCATCCTCAATGTTTATAGCTGATGTGATAAGTATCCTTCCTACCGATATCTTCTACCTTGTCACCGGCATCAACTACCCCGAGTTCAGGTTCAACCGCATTGTGCGGTTCAACCGGTTATTCGAGTTTTTCAATCGAACAGCCACAAGGACTAGCTTTACAAACATGGTCCGTATCTTTAACCTCTTGTTGTACATACTCATCATCATCCACTGGAATGCGTGTATATATTTCGCCATTAGTAATGCAATAGGATTTGGCAGTGACAAATGGGTGTACCCGAATGTGAGCATCCCAAAATACCAACCTTTGACCCGGAAGTATATTTATAGTTTCTATTGGTCCACTTTGACCTTGACCACCATTGGCGAGACTCCGTTACCTGACAGGGACGAGGAGTATTTGTTTGTGGTCGTGGACTTTCTAATAGGTGTACTCATTTTTGCCACCATTGTTGGAAATGTCGGCAGCATGATCACGAACATGAACGCAACACGTGCAGAGTTCCAGCAGAAAATGGACGGCGTGAAGCAATACATGGAATTCAGGAAAGTGTCAAAGGAACTAGAGCAAAGAGTTATAAAGTGGTTTGATTATCTATGGACAAATAAGCAATCCCTGAACGAAGAGGAAGTTTTAGGTACGCTTCCGGACAAATTAAAAGCAGAAATAGCAATACATGTGCATTTAGACACGTTGAAGCGCGTGGCTCTCTTTCAAGATTGTGAACCAGGCATGTTGGTGGACCTTGTGCTTAAATTGAAACTACAAGTGTTTAGTCCAGGTGATTACATATGTAGGAAAGGTGACATAGGTAAAGAAATGTACATTGTTAAACGGGGACAGCTAGGTGTGGTTTCGGACGACGGCAAACAAATATTTGCGACGTTGCGTGAAGGAAGTGTCTTTGGTGAAATAAGCATATTGAACATCGCAGGAAATAAAAATGGTAACCGGCGAACGGCCAACATTAGGAGTATAGGATACAGTGATTTGTTCTGTTTATCAAAAGATGACTTATGGGAGGTGCTCACGCAATATCCGGATGCAAAGAAAATACTCATGGACCGTGGTAAACTCATTTTGCGAAAAGACAACTTACTGGATGAGGACTTGATGAAAAAGTTGGAGGCTCAACAAGAGACGACGGAACAGAAACTGGAACGGATAGATTCAAACCTGGATACTTTACAGACGAGGTTCGCCAGACTCCTGGGTGATTACAACTCCACTCAACAGAAACTGAAGCAACGAATCACAAAGCTAGAAAAACTCTTGGCACGTGACCACGATGACGTGTCCAATATATCTGCGTTAGAA
>Biv250
GGGGGACAAATCAGCATTGATGAAAAGATTCAAAGACAGGTGATAGTGGCTGATTCATTACTATATCAGGCGATACTAGTGTTCACCAATCAAGACATTCCTAGCTACATCAAGGGTGGTTGGTATCTCCGCAAAGCTTGGAAAATCTATGAAAAATTGTATAAAGATGTCATGCAGCTTCAAATGAAAAATGCCAAGTTACGGCAGTCAGAAAATGGACCAGTGGACGGCAATGACAACGAAATGCCTCAAGAGCTTCTTGACCGGCTTCAGGGAGCAGTTAGTTTTGGATATGGAACCTTTCAGATTTGTATATCCATGGTTCCCCCTAAGATTCTGAAGCTGATAGAGCTGTTTGGGTTCGAGGGCGATCGGGATGCAGGGTTGGCAGCATTAGATTACTCTAGTCACAGTAAGGACATGAAAGCCCCTCTTGCCACATTAGGACTGTTGTGGTACCATACAATATTGAGACCTTTCTTTGCATTGGATGGAGCCAATGATTATAGTGCT
>Biv251
ATGGTGCCGCCACAACATCAGCTACACTTGCGAAGAGAAAAAGAGTTGAATTACTACCAGTGGGTTCCTGTTATGCTACTCATTCAAGCACTTATGTTTTATATTCCTTGCATTATTTGGCGCATTTTGAATGGGCAGTCTGGAATAAATGTCGATAGAATCGTCAGTCTTGGAAGTAACGCCCAGTTTGAAAGTCCAGAAACTCGTGTTCGGACTATAAAGTATCTTGTCAAGCATGTCGATAGATGTCTTTCAAATCAACGAGACTCAAGGGGGACGTGTTGTGTGCAGCTCAGACACATTTTGTCCACCAAGTTATCAATATTATGTGGGCGACGGTACGGGAACTTCCTGGTGGCGATCTATTTCCTGATGAAAGCTCTGTACATTGCCAACGCCATTGGACAGTTGTTTCTGCTCAATGAGTTCCTCGGGACGGATTTTAATGTATACGGATTCCAAGTAATAGACGAACTAGTCAACGGGAAGGAGTGGACTGGATCTCATAGGTTTCCGAGGGTAACTCTGTGTGACTTTCAAATCCGCCAAGTGACGAATTTGCAGCAGTATACAGTTCAGTGTGTTCTGCCGATTAACCTGTTTAACGAAAAGATATACATTTTCTTGTGGTTTTGGCTCGTGTTTGTCTGCATTTTATCGTGCTATAGTTTAACTAACTGGATGTGGCACATGGTCTTTCCGACGACACGGATCCAGTATGTGCGAAAATTCCTAAAACTAATGGAACGATTGGGGACAGGTCCCGACCGGAAGCTTGCAGCTCGATTCGTCATGGATTATCTCAGACATGATGGCGTGTTTACGCTCAGACTCATAGGGAAGAATTCTAGTGACATAGTGGTGGCTGAGATTGTCTCCGAGTTATGGGATATGTATCGAAGCAAAAAGTGCATCCAGATAAGGACTAACAGCCAAAACCCTGGACATGAAACGGAAGAAGCGGATGTA
>Biv252
GTGTCTGTCCAGCATGTCAACATACATACGCCCCGTAAAGTCCATCTGTCTGAATCGTCAGAGGAAGGTTCAGAGGCTCAGATCTATGCAATAAGCAGCGAAGGAGGGAACATCATCTACCACGTGTCGAGTGAAGGCCGAAAAATCACTGGGAGAAAAGCAGAAAACCTGAAACAAATCGCCCTGGTGATGGGAGAACACGGCTCAACGTCACTGACGCCACATGACCAAGAACTGCATTTTGAAAGAGTCCGGCCAGACGATCTAAACTTGCGAATAAATCCATGGGGATCGGAGAGTTCGTTGGATCGATTCGATGGATTTGATCAGTCAACTCCCACTCAACAAGCAAACCTCACAAATGCCAAAAGATTAGATAAAGAAACCTGTTATAAGGAAGGGATTTATTTTGGCAACGAGGGAGAAGAACCGACAGAGGATGAGAAGGACAGTGCTCCGTCCTCGCTAGAGGCCGCTGGCTGGGTCATTGACATTGTAATGGACCAAGTGTTTGATCAAACAATGGTAGAAAACAAGCAGATGACAGAGAGTGCCACTGAACAGAAGCCATTAGAGAGGACAGAGAGTGTGACAAGCAGTGAACTACAGGACCAGGACATTCTGAACAACATAGAGAGGAGAGGGCTGGAAATGGACTCACCCACAGGAAGTGAACTGGACCTGTCCAAAGCCACTCTCAGGGAGGACAAGGTTAACACAGACATCCACACACTCCACATGCACATGCTTCTATACACACAGAGGTATGACAGCAAGAGGACATTGTATGCTTTGGAAATGCTCAAATCTATGCTGCAGACATGCCCCCGGCTGTTAGTGACAGCATTGGTGACGACTAGCATCAGTTCTGTGCGGACCAGACATCTAGCTAAAATACAGACCCTCCTTGCCAGGCACAGAAAATCTATCTTTGGGAAGAATTTCTTCGGAGAACTCCCATCGGAAGTTCTGTCCAGTTACAGAAGCAATATGTTCATAGAAGTCATGATCTCAATTTGTCTGTACTTTATCCGCAGCTATTTCCCAAACCTGATGATGAGCAAGTTATCAGTAGAAGAACTGAACTGTAATAAAGAGGTTCATATCCTAGCAACAGAGGTTTTAACGTGTCTTCTCTCTGAGCTGATTGCTATCATGAAAGACAGTGGGAAAAGCCTGATGTCGTATATCAAGGACTTGTTAAGTCGCTGTAAACTCCAGAAAGCAGTTCTCTACAGCTGCTTGGCCTCCGTCTACAACTCCAGAGTTAAGGATCCATGTCAGAGTTCATCCAACATCACAGAGGCCATTATTCTGTTTAACGAGGAGAACCTAGATCCGTCTTCCAATGAAACATTCCAGATCAAGCTGCTCAACCTGATGCTGGTCATGATCATGTTGGAGCACAACGTGCAGAAAATCCAAAACGAGAATGAGGCTGCCGCTCCTACGTCACAGGATACGGAAAAGCAGGGCGTGAGTTTGCATCAATCGATGATGAATGTTAAATTCAGTGCAGGACAGGCGGTTGTGCAGCAGCAGATGTTTGTGTCCTGTGTTCTCAGTGCTTTAAAACAGCAACACATGGCGCACATGCATAGACACTGGGTTGCCATGGTAACATCAAGTCTTCCGTATATGGGGAAGTCACTGCCCAATATCGTGTTGGTGGTGACATCACAGCTGTGTAAGAATCTAGAAATCTTAGCTACGTCATATAAACAAGAGGATAGTGGCTCCAAGGAA
>Biv253
ATGGATCCTTACAAGAAACTGAGTGAAGTTGGAGTTTGTTTATTCCATAGTAAACATTATGACCTCGCCATCAAGATCTTGGAGGCAGCGCAAAAGTTTGAGACCAACCAGAAAGGAATCACCATGCGAGTTTTGCTTACCATGGCAAATTCCTTCTCGGCATTGAAGAAGAATGAGCAAGCCATCAACTTGTATCAGGAGTGCCTTGTCACAGCAATGGCTACCCATGAACAGATATATCAGACAAAATCATTGGTCAACATTGCTACCCTTTACCTAGAGATGAAAGATACCCATCAGGCCATAGTGTATTATGAGAAGTTGTTGGACCTTGAAGCCGAAATCAGTGAAGAGGCAGGCTCTGAGGAAAACTTCCCCGATTTTTGGACAAAGGAATTACAATGTGGTCTTCATCTGAATCTAAGCATTGCCTACAAATCCATTGGAAATATGGCTTATGCTGAACGACATGCTATGAAATATGTGAAACTGTTGGAGAAATTTGGCATTGACGGTCGAGCAAAGTCAGAATCATATCACAACACTGGAATGTTAAATGAAATTTTGGGAAATTTTAATGAAGCATTAAAACATTATTCCATGTATCTCAAGGTTTGTAAACAGAGTGGAGACAAAAAAGGCATGGCACAGGCCTATGGTTGCTTGGGAAGTGTGTATGCTGCTATTCGAAACTGGCAACTTTCTATAACTTACCATGAACAACATATCGCAATGGCTAAGAAATTCAGTGATCCTAAAATGTTGGTTATAGCTTATGAGATGATGGCCGACACCTATATGGTGAAAGAAGACTACGAAAGAGCCATTGAAAATTACAATCAGATGTTGAATTCCTGTATCAGGACTGATTATAGAGCAAAGTCAATGGCCTTTTGTAAAATGGGTAATGCATATAGAGATCTGAAAAAAGATCAATATGCAATTGGATTCTATGAACAGGCCTCAAATCTGGCAGAAGACTTTGATTATGTGGATATTCTAACCATGTGTCACTATAACTTGGCTTGCATCAAAAGACACTCCAAACAAATGATGGAAATTGAAGAAGCCAGAAAGTATTTTGAAAAATTAATTCCGCTTTTTGAAACAAAGATCCGAGAACACAGAGATGAAGACACCTACTGTCCATCAGAATATCACGAACAGCTCCGAGAGTGTTACGACGGAATTCAAAATGTGTTGTGCAAAATGGGAAATAAGGAGGAGTGTTTGCAGTATGCTGAGGCATACAGAAAACGCTACATCACCCAGATCAAGGGCCACCCTGTGTCTTTCATAAACTATGGACCTCAAACGGATTTCTGGGCTGTTGACAGAATGTCTCGACTCGTAAATGAACAAAACGCTGCAGTGGTGTACTATTCTGTTCTCAGTCACAGGGTACTGAGCTGGGTGTTTGTGCCTGGCAGTGGACTTGTGCGGTTTTATTCGGGAAAATCTGCGGATGTTGAAGACATGGAAGAAAGG
>Biv254
ATGAGTTTGGAGATTCCCGATGGGTTGGGAGATCTCTTGCGTGATTTCACCGTTGCCGTCTTGCGTGATAGACCAAACGATCTGTACGACTTTGCTGTGGATTATTTCTCTAAAGTTAAGGAAACGAGGAAGCCGAAGTCCATTCCTATGTACGTAATTGTGGATGAGGATGATGAAGGGGCAGGGGAACCAGACAAAGAACAGTTTAAACCAAAGACCCGAAAGTATAACCGTTACGCCAGGCGTCAGTCGGTGTCGGCCGAGAGGTACGATCCGGAGGCAGACGATGATGACGAAGATAAAGTGATTTATCCCAAAACTGACGAGCAGCGAGAGCGACTTACAGAGGCTGTCTGTGGCATTCTTCTTTTTAGATGCCTGGAACCAGAGCAAATGCAAGATGTAATTGACGCCATGTTCGAAAAGGCGGTCAAACCGGGTGAGTACGTAATACACCAGGGAGACGATGGGGACAATTTTTACGTCATAGATCATGGTCTATACGATGTTTTAGTTAATGTAAATGATCAAGAGAAGAAAATACATCGTTTTGATAATAGGGGAAGTTTTGGAGAGCTAGCTTTGATGTACAACATGCCGCGATCGGCGTCCATTGTGGCCGTTTCCGATGGAGTTCTATGGGCAATGGATAGAAATTCCTTCCGCAGAATCATTCTTCGAAGTGCATTTAAGAAACGTAAAATGTACGAAGAACTCTTAGAAAACGTTACCATGTTGAAATCTTTGGAACCCTATGAGAGAATGAATCTTGCAGATGCATTGGTGACTAGAAATTTTTCGGACGGCGAAACCATTATAGCACAAGGAGATGAAGCTGATGGTATGTATTTTGTGGAGTCGGGGATGATACGGGTCACTATAAATCACCCGGAGGGTGGAGAAGAGGAAGTAGGACGTCATGGGGCCGGGAAATATTTCGGAGAACTTGCTCTCATAGAAAACAAACCTAGATCCGCCAATGTGTATGCGATAGGGAAAGTGAAAGTGGCATTTTTGGAACGTGATTCTTTCGAAAGACTTTTAGGTCCATGTCTTGACATTATGAAAAGAAATTCGGAAATATATAAAAACTACACAGAAAGTTCT
>Biv255
AATCCTAGTCCTGCTGTAATGCTCAAGGCCAAAAAGAGTGAAAAGAGAGAGAAAGAAAAAGAGAAAGACAAGAAAGTTAGTCGTAAGAAGAAGGATGAGATAAAACATATATGGCGGGGAAATGCCATGGGAGACATGATGATTGGTGCGCTGGGAGGAAGAGATGGACCAGACAGAGGGGAGACTCAGTGTGAGTTGTGTGGGGGCATGTTCCCTCATCCTGTCACCTACCACATGAGACAGGCCCACCCTGGCTGTGGGCGACATGCTGGGGGTAAGGGCTACAACAGCAGTGGGATCTTTTGTGGGGGCTGGGCAGGAAACTGTGGGGAGGGGGGACTAGGAGGAAGCAGTTGGTACCTCATCTGTGAGAAGTGTAGAGAGAAGTGCTTAAAAGAAAAAAGACACTCACAAAGAGAAAAAGATAAAGCTAAGAAACAGAAGAAAAAGTCTTCACAAATCCGCCAGCAGGCTGTCTTGTATACTCAGGAGTCACATGCTGTGCTGAAGAGTAACGCTATGTTCCTATTGGATCTTGCCAGTGCATCTGGATTGACTCTTCCCACACAGTCCAAGAAGATTCCTCAGAGAAACTCAGATCTTTTACTGCCCAGTGTCAGTGAGGAGTACGGAATGGAGCTGAATCCTTTCCCACCCGTACCTTTCCAGTTTCTTGTGCTACAGGGGGGTCAAAATGCAGATTCTGCCTTTGCAGAGGAAGTGTACATTGATGCCGATGAGAGGGTGTTTGTTAGATCAGGCTCCATGAGCATCAAGGAGCGCCACCCTTCCTACAGACCCCGTCTACCAACTGAACCCAGGCACAGTCCACTAGCAAGGTCAGGGTCACTGGGGCAGGAC
>Biv256
ACCATGCTGTCACCTGATTCAAAAAAGCCTTCAAAAGGCTTGAGTCGGAAACGTCCTGGAACAGGTAGAAAATTACCCACAATCCCTGGTAAAAGCCCAGACGGGAGCAACTGCAGTTCACGACTGAGTCAGAGTACAGACAGCCAGAGTCCTAGGTGTCCCTCCACGCCGAGATACGGCGAGAACAACAACATCGCAGACAAGCAGAAGTCTGTCACAATATCTAGTCATGTAGTCAAACGTTATGAAGGCACAGACACTGAATCTATTTCCCAAACAAAATTTGAGAGTGAATCAGAAGTGACATCTGTGTCAAAGGAAGAGGACTTTCCATCCCCAAAAGGTTCAGCACGAAGTTCAGCCAGTGTTGAGACTGAGGTCCTGCTAAAGGACACAGAAACTGTCATGGCAGCCATGGAGGCCCGCATGGATTCCAAGTCCAGTGGATTACAAAATGGACACATGCTGGATGATGTGGATAACTTATCTGACAATGAGAGCACAGCAGCCCTTGTGAATGGACATGAAGGATTCTTAAAATCCAGTTCCTATACTAGTCCTCGTGAATCTCTAGCAAAGTCTAGGGGTTTACAGCAACACAAGTCTGTGACAAGAGGGGGCTCTGCTAGTGAAAGACTTCAAGCATTCCGTGAAAGAAACTACAAAAATGCAACACCCCCTGAAAACTCAGTGGTATCTGATGTGTTAAGTGAAAATTGTGATCTCAATCAATCAACAGACAGGACCAGTGAATGCAGTGATTCAAGTGCTAGTTTTAATAGATCTGGCTCAAAGGGAAAAGGTACAATAAGCATGACCCGACCCAACAGGGCTTTCCAGTTGAGGAGGGCTCTGGCAGACGGAGATGCACCAGACACTCCTAGTTCAGGAGTCTCGGAGGCTGTGTCACTGACCAATGTGTCCGCCGTCAGTTCTACCCGGTCTTTCAAAAGTTCCACTCCCACCCGATCCATGAAGGCCAGTAACAGACTCAGCTATCCATACACCAAGCAGGACTCTGCCAGAAGCAAGGAGAGCCTAGGAGCTGCCATCGTTCAGAAGAGCAGGGAGGGGGGTGGTTCCTCGTCCAGGAGTAACGCTAGTCTAGGTGCTCAAATAGCTAACAAAGCATCTCGCAATAATCAATCCTCAGGAAATTTGGCCAACTCCTTCAACAGAAGCGATGGCGGTCGGTTCAGTCTGAAACTGAACAGGTCTCTAAGTTCTCAAGACTCTATTCATATGGACAGTAGCAATTCCTCTACACGCAAACCTGACTTGAAAAATGTGAAATCAAAGTTAAAAAGTACCCCCACTTATGGTCTTTCAGTGACTGGAATTCACAGTAGTAGGAGTAGTGTAACTTCTGCTTCCAGTCGATCCAATTCCCCAAAATCTGCTGAAAAAGCAGCATGGAAGAGAAGAAAGGAGTATGACCCAAGAAGAGCTGTGGCAGAGGCCAAGGCTAAAGCGAAAGATGTCAAGGTCAAATTGGACAACCAGGGTAAACCAAAAATGATTAGGTCAGCATCTTTCACCAACTCGGCTGAGCTTCAAAAATACAGGAGACAGGCTCTCCAGCAGAAAGACTCGGTATCAAGTCCTGACGATTTGAGCTGTGCCAGTGAGGGAGCGGACACTGTGTGTAGCAGTGTGTATCAGCGGAGCTTCATTCCATACTCCGGCCGGTCCCAGTCAAGTCGAATCTTTCCGAGTTCTGAGGATGAAGAAAGTAGCCTAATTGTCAAGTCAACTCAG
>Biv257
AGCTACTTTCCACTCTTTGCAAGGATTGTCTTTACCAGTGCTGATGGCAGCAATCTGTTTACGGTCTCCAAACTCCAACAGATGTGCCGTATTGAGGACAACCATATTCGAACGCATTCCACATTCTCCAGTAATTGTCAGACTAAAAAGAGCAATCAGTGTTGCCTAAGCTGGTCTCTAGGCAACTATGTTACTCTGCTGTCTGGAAAGAGCAACTGTTCCTCCATTACTGAGGAGGATGTCAAAGCAGTGCAGGAGTTGCTGACAACTTGTGCTGGACATTACTACAACATGACATTAAGTCAATGTCACACACGCCGATCTCGCCATTATTGCTCAGGTGTTCCCGAAAAGTGTGTGAAATTCCAGTCAGTGTACAACATTCTTCACCACATAGCGGATGTGAACTTTGTACACCCAAACAAGGATGGCCAAGAGCCATTTCTGACATATGCTGTGACATTTCTCCCTGTGGTGGGTGGCGTGGACTCTGTAGAACTTTTTGAACACATCGAATCGTGGCCTAGAGATTTTGGTAGTGATGTCCGCGTTTCTGGTGCTAATTTTGGAATCAAGGATACATTATTCAACCAGCAATTAATTGCAGATAGTATATGGCTACTGATATCTGGGGTTCTAATATTTTTGGTTGTATGGGTATATAGTTTGTCAATTTTTGTTACAATAATGACGTTTTTTATGATGTTTTGGTCGCTAGTAATGGCGTATTTTTTATACACGATGGTGTTTGCCATACCCTTCTTTCCATATATGAATCTCGTTGCCATTATCATAATTCTTGCACTTGGTGCAGATGACGTATTTATATATTGTAAGGTCTGGCAAATGGCCAAATCTGAACGAAATAATGGGACTCTCGAAAAAATAGTGTTGGACACACTTCGTAATGGGAGTGTATCCATGTTTGTGACAAGTCTAACTACTGCTGCCGCTCTCTACAGCAATGCTTTTAGTTCCATCACTTCCATCCGATGTTTCAGTATATACGCAGGAACTGCTGTTTTGTGTAACTTTTTTCTTGTTGTTACGTGGATGCCGGCATCCATTGTTATTTATGAAAAATGGTGCAACTGTGAAAAACTTTACGACCCCGAACTTTCTCAAAGGAAAAACGTGTGCTATTATGTGTGTAAAATGCCACAGCAAACATATCACAAGGTGTCCGACTGGTGCAGGGTCCTCTTTGATAAACTTCTTCCGTTTGTTATCGTCCGTGCTCGTTACCTATGGTTAGTACTATTCGGTGTTCTAGGAATTCTAGGAATTGTTGTTATATTTTTCTATCCAAAACTAAGACTTCCATCATCAGAGAAATTCCAAGTGTTTTCATCAGACCATCTGATGGAAAAATACGACTTTGGTCTCAGCAATCACTTTTGGTTTGAAAGACACCAACGAAATCAAGAGATAATGCCCCTGCGGTTCGTGTGGGGAATCCAAGCGGCCGACACTGGGTCCAGTCTGGACCCCAGTGATAAGGGAGACATTGTTATGGACGAAAGTTTTGACCCCACTACTCCCGAAGCTCAAGTATGGATGCTCAATTTCTGTCGGGATTTGCGCTTAACCCGTTTTTACAAACACATTGGTGGCATCGAACAGACGAACTGCTTCCATGAATTCTTTAGCATGTTCGTGCAACAGCCATGTTCCAACGAGTTCGGTATTCGTAGACCATGTTGTAATTACAGTACGAGCGTGATTAAGTCAGAGGACATGACGCAGTGCGCCGCTGTGTACATTCCATCCCTGATCAACTCGGGGACCGTCGTCTACAACTCCTACTCTCCGGGTCCCAGGTTTATAGAGGGAAGATTCAGTGCCTTGATCGTGGAATTCTACAGCAACTTTCACTTTACAACATCTTTCCAGGAAATGTCCAATTTTTACGCTCAAGTCGAACAATTTCTAAGCGAGAAACTAAAGTCTGCTCCCTCTGAAATTCGAAATGGATGGTTTGTCAGCGAATTAGAATTTTACAGTCTTCAGAAGAGCCTCGGCGAGGAGACCCCCATAGCTTTGGGGATCTCGCTTATCATCGTGATTGTCGTCACCTTTCTGACGACCCTCAACGTCTTAATCAGTATATTCGCCATTGTGAGCATTGCTTTCGTTATGTTCGTCACCATCGCCGCTCTGACTCTGTTGGGATGGGAACTCAACATCCTGGAGTCTGTCGTGATAACGGTAGCAGTGGGGCTTTCTATAGACTTTACTTTACACGTTGGGGTCTCATTCAGAAACTCTCCTGATCTCAGTAACGAAATGCGCGTGGTCTCTACCACCAGCACCCTGGGTGGGGTTATTACAATGGCAGCTACGACAACATTCCTAGCGGGCGCACTCATGATGCCGTCGACCGTGTTGGCTTACCAGAAGTTCGGAACTTTCTTGATGATAGTGATTGCCACCAGTTTTGTGTATGCTTTATTCTTTTTCCAGTCTCTGCTGTGTGTGATGGGACCTAATGGCGGATTTGGACAGTTCCACTGGCCCTGTCCTTCTGTCAACATCTGCTCGCGGTCTGAGAAGAAGCACGTTGATAAGACGGTGTATCTGACCACCGAGTCCACTTCGAGTTATTACCCAGCGTCAAGTAGCTTCAGCGAGCCGTCTCAAGACATGGAAATCCCTTCGAACACTCCAAAGCCGTCCCTTTTTCAGCACCGGAGATCTCGCTCCCGAGGGCATTACATACAAGCGCGCACTCGTAGTGACAGTCCGGAGTCCGACCACACCGGGCGGAGAGAAGGACAAGTCAAGTTTTCAGAAGGCAACACAGTCACAAAAACTGTAGCTGAAGTTAAGGATGACACAGAAACCTCGCGGACAGATGATTCTGTGTTTGAGGAACCAAAGACTCCAGATTCGGGCATTTGCGATACAAAAGGTTCTATGAAAATGATCCCGATCGAAATTCATTTTAAAGAAAGTTTAACT
>Biv258
GTGCACTCCTTCCTGATCACTAACCTAGCGGTGGGCGACTTCTTTATGGGCGTGTACCTGCTGATCATCGCTGTGGTGGATAGCTATTACAGGGGGGAGTACATCATCTTCGACAGGTCGTGGCGGGAGAGTGAGTTGTGTAAGTTCGCGGGGTTTATCTCCACGTTTTCCAGTGAGCTGTCCGTCTTCACGCTCACCGTTATCACCTTGGATCGCTTGATCTGCATTATATTTCCATTAAAACTGAAACGCCTGGGGATTAAACAGGCGTCTGTTGTGATGCCGTGCATTTGGATTGTAGTGATTGTTCTTTCCGGGATTCCGTTGTTTGGTTTGGATTATTTTGACAATTTCTATGGAAGATCCGGTGTCTGCCTGGCGTTCCATATAACGCCGGATAAGCCAAAAGGCTGGGAATACTCTGTGTTCGTGTTCCTCGTGTTGAACTTTTTATCTTTTTTAGTTATCTTTATTTCGTACTTATGGATGTTTCTAGTAGCCAAACAAACTACCACAGCTGTCAGGAAATCCAAAGCCAAATCCGATAACTCGATGGCCAAAAGAATGACACTAATCGTCATGTCGGACTTCTTCTGTTGGGTTCCCATCATTCTCCTCGGGTTCGCGTCCCTTGGCGGGGCAACCGTTCCACCACAG
>Biv259
GTATGGCCAGAGGGAAAGGTCATATTCCCCGATTTCTTCAAGAACGCCACAGAACGGGTTTGGGAGGAGCTCATCAGGTCCCATCACAGCAACATAAGTTTTGATGGACTTTGGATTGACATGAACGAACCAGCGAACTTTGGAACAAACGAAGAAAAACCATGGAACTGGCCTCAAGGAGCTAAACCGTATTGGAGTTTAAAATGCAACGAAGGCGAGGCTCTGGAGGACCCGCCGTATCGGACAATGGCGGCTTTTGTATACGACAGAGAAGACAGGAAGATACGAATATCGGACAAAACCATATGTATGGTAGCAAAGCAAGGAAATAACGGAGAGTACAACCACTATGATGTACACAGTTTATATGGGTGGAGCCAAACTCCTTCGACTCTGAATGGTCTCAGACAAGCTACGAACAAAAGAGGCATTGTGATATCCCGTTCGACGTTTCCCGGAAGTGGAAAGTACGCAGGGCACTGGTTGGGTGATAACTCCGCTGTCTGGCCAGATATTCATCTCTCCATTATTGGTAGTCTGGAGTTCAACCTTTTCGGTATACCTTACATTGGAGCCGATATTTGTGGCTTTTTTGGAAACTCTTCTGCACAACTTTGCAAGAGATGGATGCAGTTAGGAGCGTTTTACACTTTCAGCAGAAACCATAATGGAATAAACTATGAGCCCCAAGATCCGGCCTATTTTGGAGAAGACGTTGCAGAAGCATCACGCATAGCATTGGAAACCCGCTACTCCTTACTCCCGTACTTGTATACCTTATTTTATAAATCTCACACAAAAGGTGGGACCGTCATGAGGCCTCTCCATCACGAATTCCCTAGAGATAAACTTACTTACGATATAGATTCACAGTTTCTATGGGGTCCAGCACTCTTGATTTCGCCAATCCTGTATGAGAACCAAAATACCTTATCGTTCTATCTACCAAGCGGTGACTGGTACGATTTTTACACTGGGAAACACTACATTGGAGGACAGAGGCTCATCCAGGAAGTGGACGGGGATTCTAAAATTGGCCTGCATGTTAGAGGTGGATTTATCTTGCCACAACAGACCTCGGCTCTCACCACTACTGAGAGTAGGACCAAACCGTTCACACTTTTGGTGGCCTTGAATTACGATGGGCGACGACGAACGGCTAGCGGTGATTTATACTGGGACGATGGAGAAAGTATCGAACCTTCCAATTATTTTCATTCCAAGTTTCAATACAACAATGATATTCTCAGTATGAACATTCAGAAGAATAATGACCAATTGGTCCAGAACTTGACAATAGACACTGTCGTTATTCTGGGGTTACCAGATAGTTTTAGATATGCATACATGCAAGGAAACAGTCTGGAATTAACCATTGAAGGTGGTTCTATGAGAATGATAAAGAATTTGCGAATTTCTCTTCAAAAAGACTTTGCCCTGGAGTTCAGGGAGGAAATGAAACCGTTAGAAGACGAAGCTTCTAGAATTGACTGCTTACCAGATATTACTGGAGATGAAAATCAGAACAAGATGCTGTGCAGAAACAGAGGTTGCATATGGAATAGGGTCGAAAATAAGAATTCCGTGCCCGCATGTTTTATGAATGACACAAATCATGGCTATACATTCCTTAACGAATCATCAGGATATCATAGTAAAACAATTCATCTTCAGTGGAAGAATAAATCTTCCATTTTTGGAGGAGATTTACGGAAGATACGACTAAGCATTCAGGAATTGTCGGAAAATATTGTCCGTTTGAAATTTGACGATCCTTCACAGAACAGGTATGAAGTTCCAGTTCCTTTAAACAGAAACATCAAGTCTCACACCCCGGCGAGTCAGAAATATGTAATAGAGTATTCAAATAGTAGCAGTTCCACTTTCTATATTAAAGTAATTAGGAAAGATACAAGAAAAACAATTTTCGACACTTCGATTGGAGGTTTCACCTTTGCCGATCAGTTTCTTCAGCTATCCACAATTCTCCCTTCATCATACGTATACGGCATTGGCGAAAACCGTCACTTTACGTTTCAGCACAACTTAAATTTCAAACGGTGGCCCATGTTTTCTCGTGACAATGGCGTCAACTGGGGGGATTACGCTAACCTGTATGGCGTTCATCCATTTTACATGTGTGTGGAGGATGATGATGGAAACTCGAATGGCGTACTGTTGCTGAACAGTAATGCTATGGAAGTGGTGTTTAGTCCTCGGCCATCTCTTACATACAGAACAGTTGGAGGCATTCTCGATTTTTATGTCTTCATGGGATCCAATCCAGAAAATGTAATTCGGGAGTACACAGGGGTAATTGGACGACCGTACCTACCACCATATTGGGCGTTGGGCTTTCAGTTAAGTCGATACGGATACAACACTTTAGACAACTTGAAGTCGGCAACAAAGAGAATGGTTGACAACGACATTCCACTAGATGTTCAATATGCGGACATAGATCATATGGATGAACGGAAGGATTTCACCATTGATGAAGTTAATTTTAAAAATATATCAGGATATGTTAAAGAACTTCAGCAACAAAATATGCATTTCATTATCATTCTTGATCCCGCTCTAATTAGCAATGAAACAAATTACTATCCTTATGAAAATGGAAAAGGAAGAATGTTCATTAAATGGCCTAGTTTAAATAATGATACCCGAAGCGGCCAGGACATGCTTGGATATGTTTGGCCAAAAGGAAAAGTCGTTTTCCCAGATTTCCTAAAAAACGAAACGCGTGAATATTGGAAAGATTTGATTGTCAGACATCATACAAATTTGTCATTTGATGGATTATGGATTGATATGAACGAACCAGCAAACTTTGGAACAAACGAAGAACGACCGTTTAATTGGCCAGAGAAGGACAAGCCTTATTGGTCTTTGAAGTGTCCAGCCTCTGAACTGGACGATCCTCCATACAAACCAAGGGGCGTGTTCGGGCCTCGTTTGTCAGACAAAACACTATGTATGGTAGCCCTACAAAACGATGGCGCCTACCAACACTATGATGTCCATAGTCTGTATGGTTGGAGCGAAACGGAGCCAACACTGTATGGACTGAGGAAGGCTACAGAAGGAAACAAAAGAGGTATTGTCATAACCCGGTCTACCTATCCATCAAGTGGGAAATACGCTGGTCACTGGCTAGGTGATAACGACAGTAAATGGCCTGATGTGCACGACTCCATCATCGGACTCCTGGAATTCAACCTCTTTGGTATTCCGTACATCGGAGCCGACATCTGCGGATTTTTTGGACATCCTTCTGCAGAACTCTGTGAAAGATGGATGCAACTTGGGGCGTTTTACACATTTTCTAGAAATCACAATACGATTAACACGAAAGATCAGGATCCTGCTATTTTTGGTCCAGCAAATGCTGACTCTGCCAGGCGAGCTTTGAACTTGCGGTATTCGCTCTTGCCTTACCTATACACTTTGTTTTACGAGGTTAACTCTAATGGCGGTACGGTGATCCGATCCATGATGCAAAGTTTCCCCAAAGACATCAAGTCGCGCAACATCGATACTCAATTCATGTGGGGACCGGCCATTATGATCGCTCCCGTTCTCAGCGCAGGGAAAATTGAGGTGGAAGTATATTTTCCGGGGGGTAGGTGGTTTGACTTCACATCCGGTGAACTTATCAGTGAGGGGGATAAGAAGACAGTGACCGTTTCTGCTCCACGAGACAAAATTCCTGTCTTTGTTCGAGAAGGTTACATCATTCCAACCCAGTTACATGGTGCTAACACCGAAGTCGCAAGAAAGAATCCTATGGATATAATTATCATTCCGGACGAAAACGGAAAAGCAGAAGGAAAACTATTCCTGGACGATGGAGATACTATAGATACCGTGGAAAATGGGAAGTTCTATTTGTCGTCATTTAAATTCAATGGCACATATTTTTCAATGACAATTACCACCCACAATGAAACTATGGTTGACAGCATTCGTGTGGGAAGTATGACTATATTCGGCATTAGGAGAGAAATAACTAGTGTTACAGTTAACAACGCCAATAAACTCTTTGAGAAATTAAAACCACATAATAAATTGTACATTAAAGACTTGGGCGTCACACTGCAAAATAACGTTGAAGTAGTTTTAAAA
>Biv260
ATGGAGAATAACACCAATGTGTCCATGGTTTATAACATGACGCCTTCCATGGACCCAAACTACGAGGATTATGCACAGATGAAAGCCGTCATTAGTGTTGTTGTTCCGATAATATTTGCCATTCTTTTGGTGGTGGGAGTTGTCGGGAATGGAATTCTGATATATACCGTTTTCGCCAACAAGTGCATGAGGAACACTCCAAACGTTTTGATTGTTAGCCTATCTATTGGAGACATGGTGTTGTTATTAATGTCAGCTCCATTCTCTTCCATTCATTTTTCGCATGCAGAATACCCTTTCGGGGAGGTTGTGTGCAGAAGTAACGAATACTTCCAAACACTGTCCGTGGGTGTGTCGGTGTTCACCCTGACTGCCCTCAGCGGTGACCGGTTCTTTGCCATCGTTTTTCCAATGAGCAAACACAAGGGAAAACCTAAACTGAAAATAGCAATAACTGTAGCCTCGATATGGATTATATCCGCTTTACTGGCTATACCCGAGGCTATTAATATGAAGATACATGAAGCAGAAGGTAACCAGTATTGTTATATCGACGATAACAACTTTGCCAAAATATTCACAATGGTGAAATTCATCGTTCTGTTTATCGTGCCACTGTTGATCATTGGATTTTTCTACTGCATGATGGCGGCGATTCTTGTGACGAGCAGTCGGCGCATTCCATGCGAAACAACAACCGGCTCAGTGGTCTCCCGCCAACAACAGAGGCAAATCGAGGCTAGGGTCAAGGTTGCAAAAGTTGTTCTGTCCTTTGTGCTATTGTTTATTTTATGTTGGTTACCTAGATACGTATATCTGCTGTGGTTCCACTGGGCTGACGAGGGTGAAATGAATCCGGGGTGGATGATCCTGAAAGTGGTGGCGTTCTGTCTGATGTACATATATTCCAGTATTAACCCGTACGCCCTCTACTTTCTCAGCAGTCAGTTTAGGAGGTACTACAATAAGTATTTATTTCGGTGCTGCCCAAAGTCGTACCGACCGATCCAACCCGAGTCAGCCTCAGCAATGATTTACAATGGGACGATTAGACGGGGGAGTACTTCCATGACACTGATCAAAGCTCACTCAGAGGTC
>Biv261
GGAGTTAAAGCCACACTGTGGGAAGGGGGAGTTAGAGGAGTTGGCTTCATTTCCAGTCCTTTACTCCAGACCAAAGGCTACGTATCCAATCAGATGATCCACGTCACAGACTGGCTACCTACCCTCTACACAGCTGCTGGTGGTAAGGCATCAGATATTCACAATCTGTATGGCATTGATCAGTGGGGGGTGCTGCAGACCAATGGCAAGCCGGTCAGGACTGAAATTCTCCACAACATTGACCCAATGGACAAAACTGAAGCTATCAGAGTTGGAGATTACAAACTATTACATGGACCTATTACTGGATATTGGGATGGCTGGTATCCCCCATATCAACTGTTTGAAAAATCGGGTTATGACAGAATGCAGATGAGTGCATATAAACGCACCAACAGGAGTGAACTAGGTATTTTACAGGAAACTGCAGGCAAACCAGTGACAATTCAGTGCGGTCCTAAGCCTGCCAATGCCAGCACAAATTGTGAAGCCAATAAAGTGCCATGTTTGTACCATATTCCATCGGATCCTTGCGAGTACAATAACATAGCAAGCAGTCATATGGATATTGTAACAAAACTGGTGGCTAAAATTGTAGAGTATAAGAGCACAATGATGGTACCCCCTGGAAATAAACCATTTGACCCAGCTGGAAATCCACGAGTCAATGGAGGCATATGGAGGCCATGGCTGGAC
>Biv262
ATGCCTAGTGCATTTTTGTCACTTTCATCTTCGATGGCATCGCGAAAAACCAATGTTTACAATACGAAAGGTAGCAATGAGAAGTATTGGACAGCTATTTTTGATTATGAAGCAAAAAGGGAGGATGAGTTGACATTACGGAAAGGTTGCCAAGTTGAGGTCCTGTCCTATGACTCCCACATCTCTGGAGATGAGGGGTGGTGGACAGGGCGGGTTGGCAACAGTGTTGGGATATTCCCCAGTAACTTTGTCACCAATAACCTAAACTTCAGCTTTCCGGAGGAGAAAGTTATCCCTGACAGACCATTTGAAATTGATTTCAATGAGTTACAGCTTGAGGAAGTCATTGGAATCGGAGGTTTCGGAAAAGTGTATCGGGGTTTGTGGAAAGGAGAAGAGGTGGCTGTGAAGGCAGCCAGACATGACCCCGATGAACCTGTTAGTGCAACAATTGAAAGTGTTAGACAAGAGGCAAAGGTGTTTTGGCTCTTAAATCATTCAAATATTGCTTCTTTGAAAGGAGTGTGTTTAAAAGAACCTAATTTATGTCTTGTGATAGAATATGCTGCTGGTGGATCGTTAAATCGTGTTTTATGTGGTCGGAGAATTCCTCCAGAAATTTTGGTGCAATGGGCCATTCAAATTGCAAGGGGTATGCACTACCTTCATGAAGAATCTCCAATACCTTTGGTGCATCGTGATCTGAAGTCAAGCAAT
>Biv263
AGTGAACACAAGATAAACAGGGATCGTATGGTGTACAATGGTCTTACAAACTACAGTCCGAAATCCACCTTGTCCCATGGCCTGAGTGCATCAACCTCCAATCTTACCTACGATTGTCTGAGAAGTCTGGGATCACAAGTAGTTGGCTACCATTTTTGTCAGGCAGATAATAATGTCACCTGTCTGGTGCCCGAGTTTGTCCACAGTCTCGCTGCTCAGCTATCTCAAGCGCCACAGCTCGCCGCCTACCACGAAATACTCCTGCAGGATCCACACTTACAACATGTGCTTAGTCTCAAGGAGTGCGTGCAAAATCCTTCAAGTGCTTTCATTAAAGGAATCCTGGATCCTTTAGAATCTTTGAAGGAACAGGGCAGAATTACTTCAGATAGTTGTTTGATTGTGATAGACTCTCTGAATGAGGCAGAGTTCCACAAGCCAGATTATGGTGACACGATAGCTTCATTTCTGTGTCGCCACGTTGAACAGTTTCCTTTGTGGTTGAAATTGGTGTTAACTGTTCATTCTTCCTTGGTGGAGATCACAAAAGACTTGGGTTTCACAACTATTTGTATTGACCGAGACCAAAACAACGACCTTATAGGAAAAGACCTGATAGATTATGTGAACCATAGAATTGAAACAAGTCCTAGTATTGGAAATAATATATCACTGAATGGTAAACTAGAACAATCGACACAAGTCAAATTCTGTCATCATCTACAAACTCTTAGCAAAGGGTCATTTTTGTTCTGCAAGATGACCCTGGACTTGATAGAAAGAGGACACCTGGTGCTTAAAAGTTCAAACTACAAAATATTACCCATGAACATTTCTGAAGTGTTCCTATTACATTTTAACTTGAAGTTCCAAAGTGTGAGGTCATTTGAGAAGGTGTCTCCTATTTTGGTTGTGTGTTTGGCAACTCTGTATCCGATGAATCTTGAGGAGATCTACTACACCATCAACTCTGGCTACACCCAGCACTTTCTGCCGTGGGAGGAGTTCACCCAGCGGATGAGCATGCTGCAGGGCTTCTTGTTTCTGCGTAAAGACTCCACCTACATGTTCTTTCACCCTGCCTTCAGGGAGTGGCTTATCCGCCGCGACGAGGCAGACAATCCAAAGTTTCTCTGTGATCTT
>Biv264
ATGTCTTCGAACGAAAACATCGAAGGGGAAATAAAAACTTTGAAACAGAGAGTACACGCAGCAGCCAGAGATGGGAGGGCTATTAGTATATTTGCAATGTTATGGAATCTTAGTAGTGATCTTGTAGATGAAGTCTTGGATTTTCATACGAGTGAAAATGGACAGATAACAACACCCCTAATAATAGCCTGCAGAAATGGGGAGGAAAAGGTGGTTTCGATTTTAGTGTCCAAATTCAAAATAAATCTAGAGCAGACTGGGACTGTGAAATTTGATGGGTTCGTTTTAGAGGGCGCGACCGCTCTGTGGTGCGCTGCGGGCGCTGGACACCTGGGAATTGTTAAGCTTCTGTTGGAATGCGGAGCAGATGTCAATCATGCCACAAAAACAAACTCCACACCACTTCGTGCTGCGTGTTTTGATGGACGGCTGGACGTTGTACAGTGCTTAGTCGAACATGGTGCTGATATTTCTATCCCCAACAAATATAATAACACCTGCTTAATGATAACCAGTTACAAAGGACATGCAGAAGTTGTGCGCTATTTACTTGAAAAGGGAGCAAACCCAGATTCAACCGCGCACTGTGGTGCCACTGCAATGCATTTTGCTGCGGAGTGTGGACATTTGGAAGTAGTTCAGGATTTAGTCAGATTTTATGGAAAGCAAATTCCAAATGATTATGGAATGACACCTTTATTAGTAGCAGCTGAATGTGGACAGTCTTCTGTTGTCGAATTTCTTACCACCAAAGTGGAAACTAAAGAAGAAAAAATCAGCGCTTATGAATTGCTCGGTGCTTCGTTTGCAAATGACAAGGAGCACTATGATGTCATGAAAGCATTTTTGTTTCTGTGTGAAGGTATGCATTTACGATACAGCGATCCTGATAACATCATTACTAAAGAGGACTATCCATGTGTTGAAGCATACAATAATAGACTTGAGTGCAAAACCTTTGGTGAACTAAATGCCATAAGATATGATTTTGAAGCTCTACATATGGAATGCCTGGCCATAAGGGAGAGAATTTTGGGACCCAACAATCCTGATGTTCCCCATCCCATCATATTCCGAGGAGCAGTGTATGCTGACAGCAAGCAGTTTGATCGTTGTATAGCGCTCTGGTTACATGCAATGAAACTACGACATGATAATAAAAGGTCAATTGCCAAAGACCTGTTAAGATTTTCCCAAGTATTTGCACAAATGATTCACATTTGTGAGCCTGTTTATTTTGTTAATGTGAAAGAGGTTTTTAAGTATGCCATGGCTGAGCTTACCAATGATAAAGAGAGGATCCAGAATTCGGAAGAAGATGGTGATACTCTTTTCGAGATACATCAAACAAATATCCATACTTGCCTTTATCTTCTTGCCATTATTTTAAAAACAACCCATGAAGAATCAGACTTAACAGAACTGTACTCCCTTGTTTATCAGTTTCAGAAACTAAATCCACTTTTAAAGAACAATTATACTCCGTTACATATGGCTGTTGACAGTGCTACCTTAGTTGATGACTTCCATGTGAATGATGTGGTGTCATTTCCAGACAGTCGGGTTGCCCAGCTTTTGATTAAATGCGGAGCAAACGTCAACGCACAGGATAACGGAGGAAACACGCCCATGCATGCCCTTGTAAACATCTCGCCGAAAACCAATGCCAATTCAAAGAAAGTTGAGAATGCAATTCACGTATTGGTCGATGCTGACTCCCATTTAGACATTTGCAATAAAGAACGAAAAACAACAATGGACTGTGCAAAGAGAGAAGAAGAAGCGACCTTGCTGAGGACATCCTTTCAACTCTCATTAAAATGTCTTGCAGCCCGATATATCCGCAATAATGATGTTCCTTACCATGGTCTTATTCCTTTATACCTAGAGGAATTTTTGGCTCTTCAT
>Biv265
ATGATGACCTCAAGTCAAATTGATCCAGACAATCAAAAAATAAAGCTGGCCATCTTAGGAGCTCCAGGGGTGGGAAAGACATCTATCGCTAAACAGTTTGTCCACAACTATTTCACAGAAGACTACGAGCCCACGGACCAGAGAGAGCTGTACTATCCCTCCATCATCATCAACGACCACCTGTATGACCTCAAAATCATCGACTGTCCCTACATTCCCTACTTCCCGGTGAACTCTCTCTATGAATGGACGGATTTCCGCGGCTATGGACTCAGAAACGCGACCGCGTACATTCTCGTGTATGATATCACATCGGAAGACAGCTTCCAGTACATTAAAACCTTGCGTGAACAAATTCTGGAGAGCAGGAACATGCACGATGTTCCAATATTTGTTGTGGGAAACAAACATGACTTGGCGGACGAGAGGGGCTTGTCCCGGCGAGAGGTGGCCAATGTGGTCAAGAAACAGTGGAAGTGTGGGTACGTGGAATGTTCGGCCAAATTCAATTGGCATATTATTCTGTTGTTCAAGGAACTAATGAAGACGATAGATTATATTGATCATGGACATAAACCCACTTCCGTCCGGGTACAAGCCGCACTCAGAAGAAACCGGTGCGTTATTCTG
>Biv266
ATGGGAAGAAGATGGCCGTACAGAGTTTATTTTCTGTTGATGTGCTTGTTCTACATGCTGATGGTCTTTGTTTTCCATGGACAACTGCAGATGGAGAGACTCCACAACAAACAGATGAGGGAAATCGTCAGGCACGTTCATACCGCCCTGCTCAAATTCAATGAAAGTTCAGATAATGTCGCTGGATTGAAGAGGGAATTGTACAAGCATCAGATCCGTAATGACTCAGCCCACTCAAGCCCTCACCGGCCACTGTCAGCCGATTGCTTGATTTCTCCGCGGACCCCTGAGTACGAGTTCCAGACGGTTATTCCTGATGTTCTATACGTCTACACGGCTTACTGGGATGCTAGGACGAGTCAAACTTTCATAAGGGTCATGGCCATTCTCGCTAAGAACAAGAAGGGAAGAATAGAATTGACATGCCTGGTCGGGGGGCAAAATGTTAGTGCTGCTGTATATGAAATGTGTGAGAATCATAACAAAAAGTTGGGGGGATACATATTCTCCTTCCCGGTAGAGAAGGACTTTAAACCGTGCCAAGTTACTTTGGAGGTAAGAGAATCAGGTTCGACCTTGACAAGGACAGTGACCGTCAGTGTTACAGCAGTCTCGCCCGACATGGCTCAATACAAGTATGGCGTGTGCATTCCGCCTCTTTTTGGGGAAGTAGACAAAGGGAGGCTCGTAGAATTCATTGAACTCAATCAACTTCTTGGTGCTCAGCATTTCATATTTTATGATTACCATATATCAAAAAACGAATCAAGAAAAATCCTAGACTATTATCGGTCCGTTGGTTTAGTGACTGTGATACCATGGAACTTACCGCCGCAGATCAAGGACAGCTCGATCTGGTACCATGGACAGTTAATAGCTCACAACGACTGCTTGTACAGAGCCATGAGCCTGTATCAGGTAATGGTGCTACAAGACATTGACGAGTACATTGTGCCACACACGGAGGACCTGACCTGGTCAGCTGCCCTGTCCCATCTGTTCCAGGTGGGGGTGGTGGGGCTGAGCTTTCACAGTGCTTTCTTTGACCCAGGGGATTCCAAATCGGGGGACCTTATAACCATGTCCCAGTTTACAAGGACAAGCATGTACAGTAGAGTCAGGACCAAGGTCATGGTCGTTCCCGCCCAGGTCTTTGAGGTGGGAATTCATCACGTCAGTAAGCCACTCCTCGAGGACTCAACGATAAAGACAGTGGACACAAACGTGGCCAATCTACATCATTACCGCAAATGTGTGAAGAATTTCGGCATGAAATGTGACAAAAATGTGGAGGACAAAACTATGCTCAAATATGTGAAATCTTTAAATGATAGATTCAGATACATCATGAATTTCACTATATTA
>Biv267
GTAGACAACAATGATTTCCACACAGAGAAAACTGTGGCCGCAGCTCCTGGAGCACCAGGGGGAACAGAGGTGGCCCTAGATGTGACCTTTGAACCTTCTAAACTGGGAGAACAGAGAGCGTTACTGACAATCAGTTCACCGCAGGGAGGGGAATATGTCTTCCCTCTGTTCGGAACCTGTGTACCACCCAAACCACAGGGACCCTATGTAGTAAAGGCTGGATCCACCACTTCTATTCCATTCCGTAATGTATTCCACCAACAGACGGCCTTCACCTTCCAAGTGGATAACCCAGCCTTCCACCTCACAAAACAAAGCGAGAACATCAAACATCGTAAGGAGTACAAGATTGTAGTTGGATTTGATGGAAATGACAGCGGAACCAAGGCAGGCGTGATGGGAAAATTAATAATCACATGTCCCAAGTCTGCTGGTGGCCAAAACATTCAGTGGGTCTATTACCTGAAAGGTGTCACTGTG
>Biv268
ATGAGCGCTAAGCAGCAGAATGCAGCGAGCAACAAAACGGGAAACATGGATAGTGTGATCTCGATAAACCTCGGAAAGACAATGATAGCCGAGACCTTGGGTACCAGTAATAATAGTCAGGTCATGTACTCGTCAATGTTCGGGGGAAGGATAAATGGGACGATTATTCCGGAACTGATGACGTTTGATCCAAATAATGAAAGCATCGCCAACTTCCAGTACGTACCAAAGTATGACTTGGAATTAATGATCTTCATTTGTGTGCTGATCGCTTGCGTGATTGTATCCATTGTGATCGGAAACGTATTTGTGATATCAGCGATTATCTTGGAGAAAAGTTTACAAGGGGTATCGAACTACTTGATTCTGTCCCTGGCCGTTACTGACCTGATGGTGGCGGTGCTGGTGATGCCAATATCACTGATAGACGAGATCAGTATGCACTGGTATCTAGGACCCGCCGTCTGCGACATGTGGATTTCCTTTGATGTACTGTGCTGTACCGCTTCCATTCTTCACTTGGTGGCTATTTCCTTGGATAGATACTGGGCTGTGTCAAACATTGACTACATCCGAAGGAGATGTACGAAACAAATATTAATTATGGTTGCTGTCGTTTGGGTGGTCGCAATTGCGATTTCAATAGCACCGCTGTTTGGATGGAAAGACCAAAATGACCACCCGGAAGAAACTGGCGTTTGTAAGATAAGCCAGGACAAAGCGTATACAATCTTTTCTACTGTTGGGGCGTTTTATTGTCCTTTGATTTTAATGGTTGTGTTGAATTTTAAAATATATAGAGCTGCGCGTTCTCGTATTCGAAAAAAGCATATAAATGGAATGCATAGGCCTATTCGTGCCTATAAAAGACCTTCCATAACAGCCGCTGACGCGACAACACGTCATAATAGTTCCGGAAGTGACATCAGCCAAGATGGATACACTGTGTATAACGGCGAACACCAAAACGAGGAGCAAGAAGCCGTGTTCAATGAGGCGGAACATGACGAAAATGCAGAAGTAAACACGAGGTTCTTAGTGGTCCCCTCCAATGTGTACGTACTGAATAAACAGTTAAATCCTCCAAAAAATACCAACAATAACAATACTAAACATATGGCATACTGTGATAAAGAAAGACTCCGGAAGGCCAAGATTGAAATGAAGAGAGAGAGGAAGGCAGCTCGTGTCTTGGGGATCATTACCGGAGCGTTTATCGTCTGCTGGCTCCCATTCTTCCTGTTAGCTCTAATCTCGCCATTTTGTCCTTCGTGTGACTTTCACCCCGCCATGTTTAGTGTCTGTTTGTGGTTAGGGTATCTGAACAGTCTGCTGAACCCAATTATCTATACCATATTTAATCCATCTTTTAGAAATGCATTCCGGAAATTAATATTCAAA
>Biv269
ATGTTGCAAGTATCTTCGGTGCTTCCAATTCCTCTGTCTGTCATTTTAATAGGCGCTGTCGTCGTCTGTGCTTTCATTATTTTGTTTCAAAACCGTGAAAAAGCAACAACGGCTCCTGGACCATTTGCGTGGCCATTGTTCGGAAATTTGCTCAGTCTTGGAAAGAAACCACACGAATATTTGACATCCCTGCGTTCGGTATATGGGGATGTATTCCAAATCAAAATGGGAAGCCATACCACGGTGGTCATCAACGGACTTCAAGCTCTGAAACATGTATGCGTCAAGCAATCGGAAGAATTTGCGGGGAGACCAAATTTCTATTCGTTCAATTATATTGCAAACGGCAAAAGCATGGGGTTTAGTGACTATGGACCGAGATGGCAACTTCATCGGCGCATAGCCCAAAATGTATTAGCACAATTTACCAACAAACGTCATAATCCCATTGAAGAGGCTATTATTCAAGAGGCCGAGTTTTTGACCACTAATTTTCTGGCTACCCCCGGGAAACCCGTCGATCCTCACAATGAGATCTATCTCTCCGTTGGGAACATTATATGTGCTTTGTGCTTCGGAAAAAGATACAAAAGAGGACGATCCCCGATTTCATGC
>Biv270
ATGTCGGGTAGAGGTAGGCGAGCAAGGGGCCGGCCTCCAAAAACCCCTTTGCCGACAAACAGAACCAATTTTTTGAGAAAACCGAAAGCCTACCAAGCACGAAGTGAAGCATCAAGTAATCCAAGCTCTAGATGTAGTACACCAATCAGCATACCAGGGACTCCAACAAGAGGTAGAGGGAGATCAAGAGATGCGGCCCAAAGAGGTAGAAATTTTATGAACAACCTGTTTGATGAAGACGACGCTTCTAGATCTAGCGTGGACCCCGAAGAAAAAGGCAGCGATGTTGCGGACGATATCGAGCCGTTAGAAGACGATTCTGACAGTGTTTATGAAGATTCTGACTCAGATTTCAGCGACGATAGCTACAGTACACAAAGTTCAACAGGGAAAAGGAAATTGTTATTTTTTCGTAGACCAAAAACACCAGAATTACTAGATGACAAAGATATACCTCAGTTAGACTTACCAAGTAGTTCAAGTGATTTACTCATACCCACTGAGTCCTTGATGATGTGCTTGGGTGTGTACGAAGTCATTAGACATTTTAGAGTCATATTAAGGCTATCACCATTCACTTTTGAAGATTTCTGTGCAGCTCTTCTGAGTGATGAAGTTTCTACATTGTTGATTGAAACACACATGACTCTATTGAGGTCATTGTTAAGAGAGGAAGATGGCAATAATACAACATTTGGCCCAACTGATCTCAAGGACAGCATTAATGTTTCTTTATATTTCATTGACTCCATGACTTGGCCTGAGTTAGTTCGAAGTTATTTAGACAGTGACCGTTTAACAGAAAACAAAGAAGCACTCCAAATCTTGGATAAAAGTACAGAGTATCCATTTGTGTCATTTTTAGAACGATTAAAAGTGTTGAAAGTGTTGACAGACTTGTTTCTCTCAACAAATAGTGTAAGAGAAGAAATTATGAATGAAGGCAACATCCATTATGATGACCATTGTAGAGCATGCCAT
>Biv271
ATGATGGACGATTTAAACTTCCTCTCTCCTTATTTTGAACTGAACTTGGATTTCCTCAACCATTCTTTGTTCAACTTCAGTCTGGCTAGTCTCAACATCTCCCTCAGCGAGGTGTATCATGATGATTCGATGTATCAGCGGAATCTGTTGATGTACTACCTAATGGGAATATGCGGGATGGCGGTGTGCGCGTTTGGGATCATCGGAAACATTCTGTCAATTATTGTTCTGACCAGGACGTGCATGAAGAGTTCTACGTACTCATATCTGACAGCGCTGTCCGTTAGTGATTTATTATTTCTCATTTTGACGATGTTCATATTGTCACGCGACTCCGAGAAACCGAATCAGGAAATTTCATGGGGGAAACCCTTCTACATCAAACTGTTCCCATTTGTTCATCCTTCAGCCATTACATTTCAGGTGACGTCAATTTGGCTCACGTGCGCATTCACTGTTGATAGATACATCATGATATGTCATCCATTTAAAGCGGAGCGGTGGTGCAAGCTCTCAACGGCACGAAAAACGATTGTTGGCGTTTTCGTAGCGGGGTTATTATTTAACGTTATTCGCTTTTTCGAATACGAATCCTCAGAAATCACTGTCTCAACAAACGACACAAACCCTCGACAACTTGTGATAAAACTAACAGACCTCGGGAATAGCGAGGAGTTCCGAGAGATCGTCCATTCGTGGCTCTATCTGACCTGTGTGGCGGGAATTCCGTTCCTGTCCTTGTTAGTGCTCAATATCTTTCTCATCCATGCAGTACACGAGTCTAGGAAGAAAGGCAAACAGATCAACGCGAAGGAGAAGCGACGGAACGATACAACTATAATGTTGATTGGGGTAGTGGTCATCTTTCTGATCTGCCAGGGACCAGCGTTGATATCTCGCATGATATGGGCGTTTGATTACCAGAAGGCGTTCGTCTCGGCGCCGTGGTACACGTTTAACGAAGTCTCCAATTTCCTTGTCATTTTGAATTCCGCCATAAACATCGTTCCATATTACTTTTTTGGTAAGCGCTTCAGAAGCGAGTTTTGGAAGATCTTCTGCAAGTGTTTGTTAACGAAGGAAGATATTAGGATTTTAACCAGGAAACTTAGTACATCTATGCACGAACGCCAACAGAGCGTTGTAAGTCAATGCGAGAATAACGATATTAACCAGTTACAGATGTTTCAGAAATCCAAAGCGTTCAAAAAGTTAGTCAAAAAATACAAGTCAGTCCCAATAGATGAGGAAAATGAAAATGACATTGACCACAGGCCCCAAACAAACGGAAGACATGAACGGAACCATCTTCGAGTGAAATTCGAACCCAACGGGAACTGTCGAGCCGAGATAGATCTCTGTGACGCGTGCCAAACTAAAGCCTTATTG
>Biv272
ATGTCTCAAGAAATAATGGACCTGGAGGATATAGTCCGGAAGTGGGTGAACGACTTTCCGTTGGACAAAAGCCAGAAAAAAGACGCAGACGACATTCTCTCCGGTGACATCAACTGGCGCAATATGCGAGTTCGACATGGAAATACGGAATATTACGATCAGATCCGAGTCAACACTCCAAAAACGCACGTGCTGTTCACGGCGCATTTCAGCAACGAAACGGACCAGAACCAGATGTACACATTAAAGACCGAGCGAAGGACCAAATCCATCTGTTCCATTTCCATACAAAAGACATTTACGTATGGTTACAACATAGACCTGAAATTGACTCCCCCGAACCCCATCATCGAGGCCAACGCTGGGTTCAAAGGTGAGCTGGGGTTGACCAAGTCTGGAGACGAGACGTTTGAAGAAGAACTCGTATGGTCTGTAGACAACCAAATTACAGTGCCGCCAAAATACAAAACAAAAGCAGATTTGGTTATCAAAGAAGACGAATACGCTAGCCATTTCAAAACAGAAAGTAAGTTTGAAGGCAAGATCCATGTGACTCTGAGGAACAAAAAAGACAATACCCCGCTAGCTACCGTCACTGGCGACGTCAAGCAAATTTTTACCCCGGATAAAGGGTTCCGGGTCGATAAGACCGGGGTGTATTTCGTGACGATCGGCAAGTGTAAGTGTCGGTTCGGCATTGAGCAGCACGTGCGGCTGAGTCAGAGCGAGCTGAGGGAGGACGAGGACCTGGACTCC
>Biv273
ATGTATGAAGACAGTTTGAGTGAAACCCTATCTGCCAGTGAGTTGAGTCGAGTTCACGTCCCTGGGATGGATCAGGATTACGATGACACTGCAGAGTTCTACCGCTACTACTCTCCTCCCTCTTACAACACTCAGGTTTCTGCGGACTGTGTGTTCGATGTGCCTGACGCAGAAGAAACCCTTAAGCTTTTCCGCAAACCTTTCAAAATTGTCAACCCCGGGAATCACATTACCAAGAGGACCCCTGAATACTCCAGTATCAGCTTCATGCACTGTCGCCACCTCCAGGGCCTCGGAAAGCAGTACATGAACCTACGGTCTGTAATGGAGGAGAGAGCAAGACTTGAATTCCTCAGAGACTGTTTGTTCAGAATCAAGAGTGTCACTACATTTGTCCATGATCTGGAAAACTTGGTGCAGGCGGAGTACCGTACATACTATGCTATCATGCATAACTGTTTGATGGACAACCCCTCCAGTAAGATTTATTGTCTGAATGCATTATGTGAAGATCTGAGGACTCATGTTGGGCATTGGAATAACATCAAACAGTGTTTACACAACAACCGCTGGCTACAGCCCATCCTGGGCCGGCTCTATCTGGATCTGGAGTACGTCCGGAGGGTGCTGTCTCAGCTGTACAGTGACGCCATCTACTGGATGGAGAAACTCATCGTCATTGGCCTACAGGTGTTTGCTCACGGCAGCATGGCCACACTGACTCAAGAAATTGTGTGGAACATAGCAAGAGGACTGGAAGATTTCAACAATGTAGCTAATGGATTATTTAAGAGTAGATACATGAGCATCTCATATTTCATTCTGGAACACTTACAGTCAGAGATGACAAATCTGACTTGTAAATCTGACCCCAGGGTCACAAACCACCCTGGTCATGTCTCCTTTTCTGTGAAAGCCATTCCCTTTTCTAAGATTCTCAACATAATTGCTGTTGAACGTGCTAAATATGCTGCCATAGAAACCCACCGATTTTTCACTGCAAACGAAGACTTCGTTCGGATCCTCTATTCTGGAAAATTACCAAATTATGTGTGGAACGATGAAGTGCAGTATCCTGGTCACATATCCCACCACCTTGATACGTCGGACTACCACACTGCCAGTGGAAGCATGACCTCAATCAGTGGGGCCATTCTCAAGGTCGGGTCGGTCCGAGCCCCTGATCTTACCCCCTATGAACCCCCTCTAAACGAGTTTGCTCGTCATGAAAACGAATTTGCTGAAAACTTTTTACTTATTGTGTGCAATTCAACCAATCTCCTCAGGAAAGGTGAAAGTAGTTCTAAAAGTAAACATAAATCTGGGAAATCCCCACGAAGTCCTTCCTCAAAGCCCCCCAAAGGGCAGGACACCCCCGTTCTGTCTCGAGCGGACTCGAAAAGGAAGACAGTTTCCTGGGGGGACAGTGCGGACACCTCAATCCGGTCACAGCTGACTAATCGCTACATGGACGTGCTGTGGAGGTTCTTTGGCTCAGCCCTGGAGCAGTGTTTCTATGAGCCGCTGTGGGGTTGTCGTAGTAACCAGATGGTGGGTGAGCTGGGGAGTGTGGTTCTTAGTGGTGCTACAGTGGTGACAGTTGTCAGGAATATGATGGAGCATGTTTGTCTCAAA
>Biv274
ATGGCTAACAACTTGTCTTCTATCATTGGAATGATGAACATGACAGACCCAGGGTATGCCATAGCATCAACTATCAACAGCACGGCAGATAACCTGACCACTACCCTACCCCCTTCGGCTTCTGTGACCCAGGTTTACCAAGTGGTGGGACAAATAACTTACACCTACTTAGGACCTATTATATGTGCCATGGGAATGCTGTTCAACATCATAAACTTTGCTGTGCTCATGCAGCATCAGCTGAAAGAGTCTCCTTACACGTACCTCACGGGATTAGCAATGGTTGACTTCTCGGCTCTGACTCTCTCCTTTATCTACATGGTCTTCTCCCACAAGACAATTGGGAAATACTGGAAATATTATGACGCTTACATTTTCCTCCCAATTGTCAATGTCTGTGTCACCTCTAGCGTGTGGATAATTGTCTTGTTGACAATAGAACGATTCTTATTCGTAAGGCACCCACTTTGGGCCAAAGCTAAATGCGACCGAGCTAGTGCTAAAGTCAAGATCCTGGGAATAGTTGGGTTGGCAGTGGTATTCAACATCCCAAGATTCCTACTATTTAAAGTCCATGAGCCCCGTCCAGGAATCTGGGCTTTGGAGCATACAGAATTCCGCAGGAGCGACAACTTCTTTGGGATCAACTGGGTGTACAGCATCACTGTACAAATTCTGCCCCTTATCATCCTACTTTTTGCTAACACTTACCTAGTGTATGCTGTAATGAGGGCTCGTAAGCAACGCGAACAGCTACAGATCCGCAACAACAAAGAAGCAACCTGGTATCGAGACCAGGTCCGTCTAACCATTACTCTGATCAGCATTGTATGTTTGTTCATAGTCTGCATATTACCTTCTGCATTCTCGGACTTCCCCATTGCATACTTTTTCTTTGGCAGAGGCATCCCAGTAAAAGAGTTCCGTTCATCCAATTTTTACCTCATTCTGCAGTACATAGCTAACGTCTTAGTGTGGTGCAACCTCTCCCTCAACTTTGTGCTGTACTGTGCATTCAATGAAAAGTTCCGCCGTGTGATGCGTCACATGATCAAAAGGTGGCTGAAGTTGAGCTGCATCAAGCAGTCCTACAGGCCGTTCAAAGTCAGCTTCAACATCAATGGAATTACAAGAAATAACAGTAGTCAGACCAATAGCCTGACACAACAAACCAAGTGCTCAATGAGCATGGGCGGCCAAGAGATTCTCAAGATGGATAAGGTAGATCACTCCATTAGTCAAACCACAGCTTTATTTGACAAAAGTGAAGCTGAGAAC
>Biv275
AATGGTGGATCTACACTGGTGGTTTTGTCTTTTCTGGAGCTCTGCTTGGGTCAGGAGATGTACAAGAAGAAAATTCTGTTGATCCATGCTGGAGGTCAGAGCAAACGTATGCCAAGTGCTAGCTGCCTGGGGAAGATCTTCTCTCCTATCCCTCATGGTGACCCCATTTACCAAATGCTGGACCTCAAACTAGCTATGTACATGCCATTTCTCCCTAATATGCCTCCAGGGGTGTTTGTAGCCTGTGCCGATGATATTCTGGTGTATGATTTAGGACCGGTGGAGGATTCGAAATATTGGTCGTTCTGTTATAATGGATTCACTGCTCTGGCACACCCCTCACCGGTACAGATTGGAACAAAGCATGGTGTGTATGTGGTGGAAAATGAGAAAAATGTGGATCCGAAGAAACATATAAGAGGAATGAGATGTCTGAGAGTCCTGCAGAAACCAAGGATTACTCAGATGTATGAGAAAGGGGCTGTGCTCAGTAATCTCAAGTTCTCTGAAGAAGTTGCTTTCAAGGGAGATACTTCATATACAGACAGTTCCTTTTTCTTTGGAATGGACATAGCTAAGAAACTTTTGCACTTCTTCAAAGAAAACAGCCCTTTGACTTGTGAAATTGATGCCTATGGAGACTTTCTACAAGCACTTGGTCCCTTGGCCACGAGTGAATATGTCCACAACACTAGCAATGTAACACATTTAACTCCAAACCTTGTGCCAACTAGATTACAGATATTTGAGCTTCTGAAAGGAACTGATATTAACCTTTTGCTGATGAATGCATCAAAATTTATTCACATTGGCACAACCAAAGAGTATATTTATCACTTCTGTTTTGACACTAAACTCCAGGATGAACTTGGTTTGGTTAAAGACTGTTTTAACACTTTTACAGAGATCAAACCAAGTGCTAAAAAACGGAAGTTCTCAGACACTGGTTTAGGGTGCATCATGCACTCTTGCATACCCACTGAGTGCTTTGTATCCTCAAACACAGTTTTAGAGTACTGCCACTTTGAGCTGCCACTTCAAGTGGGTCAGAATTCTATAATTAGTAACTGTGCTTTGTTTGAGGAGGAACTTTCAGACAATTTACCCACACCCACACAAACCCCACACAACATATTCCTGCACACAGTAGCCGTCAGACACCAGGACCAAACCAAGTATGCCACAGTTGTGTTCCACATCGATGATGATCTGAAAAAACAAGTCCCAATCTCAAATGTGATTGAAGCCTCATATCTAGGTTACGATATCCAGCGATTTATTGAGAACTGCAAGCTGACCCAGTTTCAATTGGATGAGGACACTGGCGGAGTTCAGAGAGAAGGAGAGGGGGAGGGGCAGGCCCTCACCAGTCTATGGCAGATGTGCCTGTTTCCTCTAGAGAGTAGTATGACCAGGTCTTTGGTGCTAGCATTAACAGCAGCGAAAGCAGCACAGAGTAACAATCCGGACATGGTAGACCTCAGTGGCTATCATGTGGTCTCAATGGAGGAAATTCTGGACATGAAAGATGTCAGAGCAATGCTGAAGTATAGGGACGGTCTGTTTTCAAAGATTTTAAAGTCT
>Biv276
ATGTCGTATTCAGACACCGAAAAAAGCACGTCATTTCATTTCTTGCAGTTGACAACTATAAACCATGAAAACGTTTCGCATTCCTATGCGATGCTCTCTGACAGTGTGACAACAAATGGCCTGTTTGATAACTTAACGTTGAACGCAACAACGGAGAAAACAATGAACGAGAGCACATATCACCCCGGTGAGGCGGCGATTGGCGTCGTCCTGGCAATGTTTTCATTTATCACTGTTGCCGGGAACATTCTAGTCATCGCCGCTGTATCAAAAGAGCTATACCTTAGGACGGTCACCAATTACTTCATCGTCTCTCTGGCAGTGGCGGACCTAATGGTCGGCAGTATAGTGATGCCGTTTGCAATTACCATGGAAATGACTGGACAAGTTTGGTTGTTTGGTCCCGAATGGTGTGACATGTGGCATTCGTTTGATGTTTTAGCCAGTACAGCGTCCATTCTGAACTTATGTGGTATTTCTCTTGACCGTTATTGGGCAATCACGGACCCCATAAAATACGCATCTAGAATGACGGCGTGTAGAACGTGGTTATCCATTGCGTTAGTGTGGCTGCTCTCTGCTGGAATCTCGTTCCCTGCCATTGCTTGGTGGAAAGCCGTCACCCCCGATACACCTTCAGCAGAAAATGAATGTATATTTACATCTGATAGTGCCTATTTAATTATTTCATCCCTAGTTTCCTTCTACTGTCCATCTATCATTATGATGTTTGTTTACTGGAGAATATACATGGCCGCCACCGCGCAAATTCGTAGTTTAAAAGTTGGCCAAAAAACGTTAAGGGCAACCAACGGTGCCAGCGGAAACCGTGAAGTGATGACGTTACGAATACACCGCGGAGGGTGTAATACCGGTACCAACATGTCTCGGCAGTCCTCGGACGAATATGGACAGTCCTTTGAGAAATGTTTGTCTGAGAGTGAGCGTGATTCTCTGGTAGAAAACGGTAAAAGACATTCGGATACCTCAAACCACCGCCCTACTAGGTGCATCACGAAGCGAATACGTCAATTCGCAATCAGCAAAAAACTGACTAAGGTCGCTCGAGAACAGAAGGCCGCCAAAACTCTGGGAATAGTGGTAGGGGTGTTTATCTTGTGTTGGGTACCATTTTTTGTGTTCAATATATTGGAAGGAATATGTCATGACAAGTGTTTAACACATAAAGACATTTTGTTCCCGCTCTTTACGTGGTTGGGATACATCAATTCAGGCATGAACCCCATCATTTACGCTTTATCGATGAAAGACTTTCGGCGAGCTTTCGGAAAAATTATATTTTGTTTATGTCCTAAGAACAAATTCCGGTATCACAACACGTACCAATCAAAGAAATGTTCTTCCTCGTCAAGTTTCGTAGTGACAGCTCAAGCCGAACGAAGC
>Biv277
ATGGCAGGTTTGCCCTGCGTCATCATCAGCGGGATGAACAAAAGCGCAGCCTATGAGATCGGCAGCAAATGTGAAAGAAAACAAATGGGGGCCCAGTGGAACGCCGTATACATCCAGGATGACTGGAGATTCGTCGATGCTTTTTGGGCATCAGCCTGTGTGGTAGGGAAGAAGTCAAGTGAGTGGACACTTGTTGACAGTGACGGCAATGTGACACAAGAGGACGAAGAGGAATCGGAGGGAGAAACCCAGCACCGTGTGAATGAATTCTACTTTCTGCCCGATCCAGACCAACTCATATGGACGCACTTCCCGGATGAGCAAGACTGGCAGTTATTGGCAAAACCAATCACGGTTAAGGATTACGAAACCCACGTGTACGTGAGGGAAAGGTTTTACTACCTTGGCATCAATTTTACACCACAGAGTGAAATGAAATGCATATTAAATACCAAAGACGGTGAAATCTCCCTTCCTTTTTCACTGCCGCCTGATCGGAGTGAATTCTTCAGATTCAAGTACATGCTGTATAAGAACAGATCTGCTGACGGTGACCAATCAGGTGCGGATGTCAATTTGGATCGGTTCGTCTTGTTTGAGCATACAGCCGACAGTCTTCGTTTTGCATTAAGGTTTCCTCTCTCAGGAAAGTTCAAGATGGATATTTTCGGGTTAGACACGCGACAGTCTGATATCTTTGATTTAACCTGTACGTATCTCATCCATTGTCCTAACGCACAAAAGAATTGCCTTCCTTTGCCAGATTGTCCGCCCATTGGTTGGGGTTTTGGTGGAGAGGCTAAGAACGCTGGACTAGAAGCAAAATCTCACGATGGCGCAATCATCATTACCAAGGACGGAAAAGTTGAGATAAAGTTGGGTGCGCACAAGGACATTCGACTTCACCAGTTGCTGAAAAACACGATTGTTGATGAGGCAACGCTCAGCAAGTACGCAGTTATCCGGGAAGAAAATGGAGAGTTCATTGTTGATCTGCGATTACCACAAGGGGGTGAATACGCATTAAAATTGTATGCAAATGAAGACGGAGAAGATGGGGAAGCTGGCAATGTTTTGAATTATCTGATCAAATGTAACGAGAAGAACCTATCGAACAAGCCTTTCCCGAATATTACCGATGGGTTCCTCGGTAAGAAGTCCATTGCTGATGCCTTGGGGGTAAAAGCCTTATCTCACAAAGATGGTAAAATACACTCGAAAGATGGAAGAACAAGGTTAGAATTTCAGGCCAAGAACAATATGGAACTTGTTTGTGAACTTCACAGTAATGACCCCAATGCTACTAAGCATATGAAGGTCTACCCGAAGGAAGTTAACGGCAAGTGGATATTTGATGTGGACATGCCGATCGAGGGAGAATACTCGGTCAATATTTTTGCCAAAAAGAAGGGTGATGAGAACAAAAGAATATATAACGTTTATTCCTACATGATTGAGTCAGATGGACATGAGTTGGAAAACGGCGAGGAAAACGAATCAAAAGATGATGAAGATACAAAAGAAGAAATCAAAGTTGTTACAGAAACTGTTCAAACGTCAGAGAAAGAAATCCTGATACCGGTACCTAAGGGTTTCGATAACGTAGTAGCTTGTCTTCACAGGAGGCACGCAGACGACCCACCGAACGCCCAGGATCTGGAATTTATGGAACAAGATGGCATGAAACTATTCAAAGCCACCTTTGACGAATACGGAGAATACATTATGGATCTCTACCAGAAAGATGAAAATGGTCAATTAAAGAATTTAGCGAGATATCAGGTCAATAGAAAACCTGCCTCTGAGCTATACCAAGACGACGCTCGTTTGTTGATGGAACAGTTGCAATCTGACATGAAACAAAATCGTGAAGATGAAGAGAGAAAGCAAGATGAATCTGACAAAGAACTAGGAGCTCTTAAGAGGGACATTCAGCGAGCAATGGACTTGAAGGATCCGGAAATGCTTGAAAGAAGCATAGCCGCTTTTGAAGCAACCAACCCACCTGAAAATGAC
>Biv278
ATGGAATTGGCTGCCGCCCCTCCCGGTATTACGGACCTTCTCACTCAAAGGACAATTTTGGAGCACTTGTTTCTGAAAAGACCCACGGAGGGCGAGTTTTGGTACGTGATTGTCGCCGAATGGATTGAACAGCTCAAACGATACATTGGCTTGCCTACAACGCGGAAGTTTTATCATCAGCGGACGAACCCTGGTCCGATAATTACCCGACGTGACTACGCACATACCGTTGACGTAGTACACGAGGACGCATGGCGTATGATGATCCAGTGGTACGGACTGACAGACGGTCACAAACCAATCAAACTTGTTGTGTATAACTACAGGCGGGGACCGGAAATTGAGCACAACCAAAACTCTTTCAAGGTGATGCTAAGCGTTTCATCGCTAGAAGACTTCCATCATGTCAAATTCAGCAAAATGGAGAAAGTTGGCCATATTGAATATAAAATTCGTCAGCTGTACTGTATTCCAAAAGACCAGCAATCAAGAATCTGGGTTAAAACGGACACAGACAGTGAATGGCGACTTTTGCTGAACCGCGACAAAACTATAGGTAAATGCCTGGACATCGATTCGGACTTCGTTCGTCCAACTGTAGCACTTGAAATTTGCGTCGAGGACGAAAAATGGGTCAACGCTCCTCAAGACGCGACAGAAATCCAGGAAAGCCCAACAGGTCCCCTGTACGAGCACAACATCTTCACGGACCTCACCAGCAGCTGGGAGGTTGATATTCACGAGCAGATAGACCACATCGGCAAAAGCTTGGTGGACAACCTCCATGTCAACTTCAGCGCTTTCGTTCAGAAAGCCCGGGAGTTTGTTGATGAACGGGACTACCATCTACGTCAGAGAGAACGTGACATTTACCTCCGAGAGACGTTCATTGATGACCTCACCGAGAAACTGGAGGACAAAGAAAAAGTTCTCGACGCTCAACTGGAGTCTTGCGAGAGACAACTGAATGAGTGTGACAGACGTAAAAAAGAGATTGAAGTTGAATGTAAGAAACAACGGGAGGAATTGGATCGCCTGGAGGAACGACGGAGGACCGAGTTCAAAACACTGAAAGAGAACTTTGAAATGGAGCGGGACAAGTTTCATTCAGAATTACAG
>Biv279
GAAGCATTTGTGGGTAACCATTACTTGCTACGGTTCCAGGATCGCCTGGTGTGGATCATGGTTTTGGAGCGAGGAGCGGGCTACTGCACGGTCAGTATAAAGGGGCTGGAACTCCAGGAGACCTCGTGTCACACGGCTGAGGCAGCCCGCCTGGACGACATCTTCGAGGAGGCATTCCCTGAGAAGCTTGGCTGTTCCCTCAACCAGTATCCATTGCACACGCTTGCGCTGGTGGACATAGAACCAGTCAAAACGTACTCAGATGCACGTAATGTCTTAACTGGAATTATAGACCAGCCAGGAAGCTTCGATATTGTGATGTCGTCATTCATAAAAAGTCTGGTGTGGGTCCTGCTGCATCGTGTGAATCAGCTCAAAATTAAAGAGAAGAAGAAAAATCTGGAGAATGCAAGCAAGGGAGCAGGAAGTGAAAATAATAACAATTTATCAGGGAGAATCTCAAAAGCTTCTCTTCATCATAATGATAGAGCTGTGATAGCCATGGAGACCTATGCAGGAAGACCATCATCTTCAAAGCAAAATAAAATGAACTCTTCTTGGGGTTCCCTTGGAAGCTTTACAGACAGTATTTTCTCTGAGGATGAGTTTACAGACAGAAAGAAAACTAATGCCACAAAACAGGAACCAAAGAAACCAAAGACTCCAACCTTTGGAGCTCCTGCTAAAACAGTCAGCAAGTTTGATGATGAGATTGAAGACCTCATGAATGATTTTGAATTAGGGCTTCCAGCCTTGGATGTAAAGAAAAAGACTCCAAATGTTGGGGCTGTCTCAAAATTTGACAGCAAAAAGACAAGCAATGGAATATTTAAGCCAATGACTAATCTGGCAGGTTCCCCTGACTTTAAGTGTTCGCATTCTGTGCATATAAGTCTGCCCCAGAAATGGCGGGAACTGCCCCTTGAACCTTCTCAGGTCTCAAGATACATGGGGAAATTCCCCAGGGAGTGGTTCAAGCATGTCTTAGGGACATTAGACTGGTCAGGAGTGAAGGGACCCGTTAATCAAGTGAAGGAGGAGGTTGCCAATGATGACGTTTTGACAAACTGCTACTCTCAGCTTGTCATGGCCTGCTACTCCATATTTGATACAAAT
>Biv280
ATGGCAACAACCCACGGTTTGACAGTTTTGGCACATTCATGCATCAAACCCCCGAGAAATCCCAAAACTGGACTGTCATCAACGTTACACGAGAGAGCGAAAGCATACCATACGTATGTTCTGCAAAATACAGAAGCAGATTTCAATGCAAACAGCAATGAGCAAGATGACTACGATGCACCCAGTAAGTCTGTTCATGTTTACACTAATCCCGCGATAGATGATATTTCAACCCAACTCCAAGATCTCGATGATAGCGATTTTTACCAAAAATTGGTGCAGTTAAAAAACGAACATAAAAAGACGTTATATCTATGTGAACAACTGTACAAGAAAAAGGTGCTGGGTGAAAACTCACAATCCAATGGTTTTAATCTTGATAATGTGCCAACGTCATATGGCCATTTAAACGACCGAACAGAGGATGATAAGACAGATTATGTATCGTATGAACAGAGGGATGTTTCGCATACAACATCCAGTAAACCACCAACTGGACGCCAAATATTCCAAACGTCCCCATCAATTAAAAAGCCAGCAGGAATTAGTACGATGCCTATGCCTCGGCCTAGCTCAGCACCGGTGTATAGAAGGAGGGGATCGCTAACAAAAAGCCTAGAAGAAGAGGTTTGGGCCAAAATTGCATCGGAAAGAGGGATACCAAGAGAAAGTGCCGATTCTGACAATGAGTTAAATACAGAGAGACTGTTGAGAACATCTGATGATATAATGAGAGATGCAGATGACCAAGAGATTGCAGCAGCAATGACACGCATTGAAGACATGTGGGAAAATTTTTCCGTGGAAGACTATGCTCCAAGACAGTCAAGGGAAAGGCCATCATCAGCTTCTGTTACACGAAAGGAAAAGGACAAGAAAGAAAAAGAATGGAGACATCGAATCACAATTCCTAAGCCTTTCAAGATGACTCTAAGAGAGGAAACCAAGGAGAAGTCAAAAAGCAAACTCCAGATAGAACATGAGCAGAAACTTATGGAGGAAAAACTACAGGAGGAAATAGAGTGTCAGAAAAAGTTTAAAGCTCAGCCAGTTCCTGCTCATGTGTATCTTCCCCTGTATGATGAAATCAATGAAAAGAATGAGGCACGCAGAAGATATATAAGACACTACAGTCAAGATCTACTCAGGTCTCAGGAAAAATCATTCAAATTCCATACAAGAGAAAGAGTCAAAGAAAAACATCATACAAGAACCTGCTCCGCACCAGAGGAAATTGATGAGCACACTTTCAAAGCCAGGCCTGTGCCAGGATATTTGTACGACTCCTCTATTGATGACCAGATCAAAGAAGAGGAGGAGTATAGGAAAATAAGAATAAAACTGCGAGCAGAAGAACTGTATCGGAAGGCTAGATTGCCAGAAAACATGGAAATGAGACAGAAGATCAAAGAAATGAACAACAAAGGGAAGAAGGTGAAAAGCAAGCGGAAAAGCGCCTCATCTCATAAAGTCAAACATGAGGTTCCTGATTATGAGGAGTTGTACAGACACTTTCAGAAGGAGCTGCTGAGGAGGAAGCAAGAGAGAGAGGGAACTGTGGTGAAGCCATTCAAACTAAGTACAGCAAGTCCGTCAAAAAGGGAGAGAATTATAGAAGATATGAAAAAAGATGAAGAATCGCTGAGAGAAAACCGATGGCCATACATGACACCAAGAACAACTCCCAGGAAAAGCCTA
>Biv281
ATTCCCTTGATTCCATTAGATGAAACACTCAGAAGAACCAAGAACAGTTTGCCTGGCAGTGGCAGTCCGAACTCCTCCATGTACCAACGTCCAGGGGGATCTCTGGGGTTTGTGAACAGTCACCCTTCCAGCAATGTCATCTTCTCCCACTGCAGACTTTATGTGATGACCTATTTTCCAAGTGGGTTTTGGCCCAGGCTGATCACCAGAATCCTTGCAGATAAATCCCTGTATGAGATTGTCACTGATTTGTTTCCAATTCCCAGTGAGGTTCTTGAAGCATGTCCGTATCTAAAAACCAAAGAACCTTACTGGCAGCCCTGGCAGACAGGGGTTCAGCTTCTATGTCATAACACTGTCTTATTTCGAATCAAAGAAGTCCTGCCAGGGCTGAGCGGATTTTGTGATTACCAAAGGACGGCACTAAAGTGCTGGATAGACAATCGCTGGTCTCCAATCGACATGGAAAACAGTGTTGTTCTAGAGATGGGGTTTCCATGTGATTCCATAGAATTCACATTCGCTGACAGAGGAGCATCACAGCATGGCATGTGTGCCATTACAAAGAAGATCAAGGTCTGTCTGGAGGAAAGAGCTAGTGCTAAGTTCCTGGTGAAGATGTCTGAGCATGTTGATAACCTACTTCAGGACTGGTACCCGGAGATAGGGGAATCCCGATTTGTACAAAACTGTTATGGAAGGTACTTAATCACCAGAGTCATTCCTTGTCCACATTGTTTATTTGAAGTGGTCAGGAAGGAGACGAAAAATGACACTACTCTGTACTGGCAGTTTGTGGACCAGAACTTGGACATTACCTCAACCATCTCCTTGTCTGAAATTATGCTTGATGAATCAACTCTTGATCAA
>Biv282
TTCGCAGATCACCAGTACCACTATAACGAAACAGAACTCCAAACAAGTCACCCACTTCCAGTTAGCGATCTGCTCTCGTCAACCGGTTTCCATGGCAACACGTCCAACGTGACCTCACCGAGCTACGATCACGTGCACACCAGCTGGACTTTGGTGGAGACGGTGGTCTTTGCAACATGGCTGATCATTTCCATGGTTTTTACCGTTGGGGGAAACTTCATGGTGATTGCGGTGGTATGGAGACACAGGGGAATGCGGACAAGAACTAATATGTTTATAGTGAACTTGGCCATAGCGGACTTTTTGATTGGAATTCTATTGGCGCCCATTTCCCTGACCACGTTGATTTCACACGACTGGATACTAGGGGATGAAATGTGTTTCTTAAACAGCTTTTTGAATGCCGTCTGCTTTTTGACATCTCTACAAACGCTAATGTATATAAGTATTCATAAGTATTTATCAATAACCCGTCCATTGTTACGCATCACTAAGTGCAAAATCCTTATCATGATCATGGCCGCCTGGCTATGGGGAATTATATGTGCCGCCCTGACCACTAAAATTCTAAGTCATTATGAGTATAAACCCAGAACCATGCAATGTGGACCGGCGTATCCAACATTTACAGCTCAATCTATCATTTTTCATTTCATCATCGGGATATCAAACCTTTATTTACCGCTAGGAATTATGTTGTTTTGCTACATACGGATATTTCAAGAAATAAAAAAGCACATGCAGAGAATGGACGAAAATTCGGCTATGGACCGGAATCAGATTTTCTCGCAACAACGCCGAGTGACTGTTACCCTCTTCATTGTGCTAGCCTGCTTTGTTTTGTGTTGGCTGCCATATTGTGTGTACTCAAACTACGTCACTTTTGTGGAGGATAAGACGACAATACCAGCATGGGCCAATGGAGTT
>Biv283
ATGGACGAAACAGGAACGTTTGGACAGAACAGCCACGTGATGGAGTACAAGGATCTGAATCCGATGGAGAACATTACAATCCTGTACACCACAATGCCTGGTGTTAGCACGGGGAATCCCCCGCCGCCGGGAATTGCCGACTACGTAAAGATAGCGGTGATGGGGTACGTCGCCCTCGTCATCATCTGTCTTGGGATGGTCGGTAACGGGCTGTCCATGGTGGTACTGACCAGGAAATCCATGCACACATCGACCAATTGCTACCTCCTTGCTCTCGCCATCTGGGACACCGCGGTGATTCTCTGTACCTTACTTCTGATGACGCTGCCCACTTTGTCGTCTTGGTTTGAAGATCACGTGATGCCGTATGTTGTGGTAATTGGGTATCCTCTGGCTCTGACTGCTCAAATGTCCACTCTGTGGCTAACAGTTTCTTTCACTGTGGAACGTTACATAGCTGTCTGCCACCCACTGCAAGCCGTTCGGATGTGCACGGTTGCGCGCGCACGCGTCGTCATAGTAGCAGTATCGGTTGTGTCCATTCTTTTTAACGCGAGTCGCTGGTTTGAATATCGCTTGAAATTTGATCAGTCAAGCAATAACCGGTCAACATTATCTTTCGAGCCCACCGAATTTGGAAAAAACGACGACTACAAGCAGGTTTATTTCCTCTGGCTTTATCTCCTAGTAATGTTCATAGTGCCCTTGACATCACTGACGGTGCTCAACATTTTTCTGATCCTAGCTGTCCGACAATCACAGATTCAGCGAAAAGACATGAATGTCAGGCAGTCACGTGAGAATAACGTGACAATGATGCTCGTCTCCATCATCATCGTGTTTATCATATGCCAAATTCCCGCGCTAATATACAATATGGCGTGGGCCATTGACATAAACACTGTTGAGAAATCCACTGGTTGGAAAATTCTTTCCACATTCCGAAATTTCATGGTGACATTAAACAGTTGTGTCAACTTCATTTTGTACTGTGCGCTGGGACAGCGCTTCCGTCACACATGCATTCGATCGTTCTGTCGTTGTATGATGATGACAGAAAATGGCCGCTCCTTCCGGTACGTAAACTCCGCCATGATGGCGTCATCGTCTGTGAATACCTATGCCAAGTACCGGTTGGTGCGCGCTAAGAGGGGGATCCTCACGTACCGGATGAAGAACTTGTCCCCGTCCACCGGACTGTGTCGGCGGTACACGATACAGACGTCCATGACCTTCTCAAAAGGCGGCACCAAGTCATCCATGACTGACGGGCACGAGACGCCGCCGCAGCGCTCCAGGGACTGCTCTCACGCGACTAGCAGCACCAAGAGCACCTCCTCCAAAGAATCCCTCCACAACGAGCTGTCCGACACACAGAAAACGTTA
>Biv284
ATGACGAAAATTGTTATGCTCCTATGGAGGAAGAGACTGAAAATCATCATGCTCCTCATGCTCTTTTTTACAGCATTAGTTTACCTTTTAAATGTTTCCTTTTTAGTCCTTGACTGTACCAATGCAAACGTTAATAGAAAAAGGGCAAGCTTCAAGGAGAGTGATGTGGGAAAGGGACACAGCTGCACGGAGAAGACCAATTTTGTCTTTATCAAGTGCATGAAGTGTGCAACAGAAACTATGGGGACAATAATCAGAAGGTTTGGTCTCGTGCGGAACTTAAATTTTGTTGTACCAGTGAAAAACAATATCTATTTAGGATGGCCTTTCGTAATTGAGGAAACGGATTACAGACCTTCTAAAAAGCCTTTTAACATTTTAATGGAGCATGCAGTTTATAACAGCACAAAAATGGAGAAAATGATGCCAAATAACGCTGTGTATATAACCATCATTAGAGAACCATGGCGCCGATTAACTTCCTCTTTTTGGTATTTTAGTCTTGGTTACACTGTAGAACCCCCGGTCAATTTCAGTGAGTATATTCAGAACATTCAGAAATACGATGAAATCTACAAGGAACCTGAGAAAAAAGCCTTCAGATTTTGCTTTCCTAATGGATTCTCTGTGGTGAAGAATTTAATGGCACACTGTCTAGGTATGCCCCTAGGATTTCCCGCGGGTCACAAGGATATCTCCATGAACGACACTGCAATTATGCAATATATTGGAGAATTGGATGCCCAATTTTCTCTCGTCATGATTGCCGATTATTTCCCAGAATCATTAGTTTTGTTGAAACGCTTGATGTGCTGGACATTCAAGGACATTCTGTATCATAGCAGTAATGTCAGAAATCATAAGATTCAGGAAATCATCCCTACTGATGAGGAATTGAAATTGTATTATGATTTTAGTAAAATTGATTTTATCCTTTACGAACATTTTAACAAATCTTTTTGGAGAAAAGTCCAGAAACAAGGCCCAGACTTCTTTGATGAGGTCAACCATTTCAAAGTGGTGCAACTTTTGATGGAGAGATTTTGTTTTGTTGAAAATAATGCTAATTCCAAAGGACAATTTTTGACTATTCCAAAGTCCAAATTTAACCAAGAGTTTAACATATCTAGTGAGTACTGTAGTTACATGACAAGATATCTTCTAGAGGACATTAGAAAACAATATAACAGAAATGAACTCGATGGAGATGCATCAAAGTACTGGTATGCCAAAGAGCCTGACAAAGGAGAGATTCCAAAAAGAGGCTGCTCATTTCCCCTGATA
>Biv285
GGCTCGCCTTGGCCGGTGCGGGAGTTTCGGGGGGCCTGGATCGCCACGGTCGCGAACATAGACTGGCCGTCCTCCCACTCACTGACCACCGACCAGCAGAAAAACGAGTTGAACTCCATGCTGGACAGGCTGCAGAGCCAAAACTTTAACGCAATCGTCTTACAAGTAAGGACTTCCGGTGACGCTTTGTACAATTCTTCTTTGGAGCCGTGGAGTTATTATCTCACCGGACGACAAGGGAGAGCACCAAGCCCCTATTACGATCCCTTAGAATTCACTGTTCAGGAGGCACACAGGAGGAACATGGAGGTTCACGCTTGGTTTAACCCTTACAGAGCCCGGAGTGGTAGTAACTCAACCTCAGGCTTGGCACCAAACCATATGGCTAACAGGTTTCCACGTTTTACATACGCCTATGGTGGTAACCTATGGATGGACCCAGGGGCCAAAGTTGTTCAGGATTTCATCCTGTCTGTATTCAGGGATGTGGTCACGCGGTACGATATCGACGGGCTACATATGGATGACTACTTTTACCCTTACCCGGTATCTGGAGTAGAGTTTCCGGACTCCCATACGTACTTGGCGTACGTTTCCGGGGGAGGTCGTCTGTCCCTTGCGGACTGGAGGAGGGACAGTGTCAACACCCTAGTTCACGGATTATACTCTCTAGTGAAATCCATCAAACCGCACGTTAAGGTTGGCATCAGTCCTTTTGGAATCTGGAAACCTGGACACCCCCATACAATCCACGGACTCTCGAGTTTTGACTCATTGTACGCTGATTCCAAGAAATGGCTTGAGCTTGGATGGGTGGATTACCTATCCCCACAGCTCTACTGGGAAATAGATCCACCGCAACAGAGTTATCCAGCACTGCTAGACTGGTGGTTACAACAAAACAAGATGAACCGCCATCTATATACCGGAAACTACGCCAGCGCCATCGTGGTTAAATCATGGCCAGTCAATGAGCTCGTCCGACAAGTTCAATTGTCACGTGACCGGCGTGATCAACTGAGTCTGGGAAACGTTTTCTTCAGTGCAAAAACATTTTCGCACAATACTCATAGAATAGGCGACACTTTTAAATCAGGCGAATACTCGACACCCGCCTTACAACCGGAAATGACGTGGCTTACCGCACCCGCTCCTTCATCACCACAAAACGTTCGCGCGAGCGCAGACTTTAAGCTTTACTGGTCCTCTGATTCGTCTCACACCGTGAGGTCCTGGGCTGTGTATGCCCTGAGGGCTGATGTGTGGGAACTAGTTCATGTGTTAAACAGGGACACGATGGAAGTCGGGGTACAGGGCGGCTACTACGCCGTGAGGGGCGTGAACCGCCTGGGGAAGGAGAGTGATGCCGTGACTGTGCATGTAGATGACATTTACGTGGGAGTGGTAGGGAAA
>Biv286
GAGAAGCTGACCAGGATGGCTCCGGTCGGACTTTCCGGTCCTACCTACAAGGTCCACCAGGTTCCAGAACATTTCCATGAGCATTTCATCATCAGCGGCTACCGCCACCCTAAGAGCACCCCTTTTCAGTGCATCCTCAGTGTGTTTGATGCCACCAATGAAACCCTCAACTTCTGGACTCATTTCCTGCCCTCCTGGTATTTCCTTTGGATCTTGCGTGACCTCTGGGATACGCTGGATTTCAAGCATGATAGCTACACCTGGCCACTGCTCGCATACATGTTTGTGTGTATCATCTTTCCCTTGGCCAGCGCTACAGCCCACACCTTCAACACAATGTCAGACTTGGCCAGACATATCTGTTTTTTCATGGATTACGGTGCTCTGAGTATTTTCAGTCTTGGAGTTGCCATAGCCTACAGAGCATATTGCTTCCCTTCGGATCTGAGGAACACTTGGTTTGGACACCATTACACTGACATGGCCTTAATTAACAGTGTGATATGTACCATCGCCTCCTGCCAAACCCGCTTCATGCCTCCCAGCACCTTGAGAAAAGTCATGCGCCTAGGTGCCTTTGCTTGGCCCTACTGCTATGACAGTATTCCCATCTTGTACCGTCTCTTTCTCTGTAATCCACACGAGTGCCTGCTTCAGTCACAGTTCATTCATGCGCGACAGTTTGTGTTTGCTCTCCTTGCTGCATTTCTGTACGCAAGTCATCTTCCGGAGCGACTTAACCCTGGCCGATTCGATATCATAGGCCACAGCCACCAACTGTTTCACGTGTGTTCTATTCTAGGAACCATGGACCAAATGCAGGCCATTCTGTATGACATGAAGGCCCGCCGAGCCGAGCTGTCAGAGAGCAGCTGGGAGTACAGCTCCGTCTGGAGTACCATAGGCGTGATTCTGTCCGTCATGGCCGTCAATAGCCTCATCATCGCCTTCTTCTCCGTC
>Biv287
GTTGTGTGGATCTTTGGAAGCTGGGCGAGCTGGAACAAGCTCCGGGGTAACGATGACGACGACTGGGTGGACCGAGTCAACCACATCTACACCGTGGTGCTCCTGTGTATCTTTGCAGTATTTACCGGGGGCGGACAGTACGTAGGGAATCCCATCGAGTGCTGGTGTCCGGCGCAGTTTACGGGGTCGTATGTATCGTATACAAAATCCTACTGCTGGATTAAAAACACGTACTATGTCCCTCTGGAGGAAGCCATTCCCCTGGACCACGACACTCGCCGCCAGGAGGAGCTGACCTACTACCAGTGGGTGCCCATCATCCTGGTCTTCATGGCATTCCTCTTCAAGGTCCCTTGTCTCGTCTGGAGAATGCTGAGCGGCCACTCTGGACTCAACCTCGAGAAAATCGTCACCATGGCTGCTGGAACCCAAACTGCTGAGCCCAAAAAGAGAGACGAGACGGTGAAGCACATCGCCGTCTACATAGACCGCTGGCTGGAGACCCACCGTCAGTACAACTATAACTTCATGGTCCGTATGAAGCAGAAGGCGTCCAAAGTCTGCTTGATCATGTGTAACAAGCGCGAGGGCACATACCTGACCGGCCTGTACATGTTCGTTAAGATCCTATACTGTGTCAACATCATCTGCCAGTTCTTCATCCTCAACGCTTTCATGGGACACGGATTTTACTCCGCCTATGGTCTTGAAGTTCTGGATGGCCTGGCCAACAACTGGGAGATCAAAGAGAGCTACCGATTCCCGCGCGTCACACTCTGTGATTTCGACATCCGTCAGCTACAGAACCTGCAGCGATGGACCGTGCAATGCGTCCTTCCCATCAACCTCTTCAACGAGAAAATCTTCATCTTCCTTTGGTTCTGGTTCGTGGTGGTTGCCGTGGTTACCCTCGGTAACTTCCTGTTCTGGATCTGGCGCGTCATCATCAAACACAACCGCGTGGCGTACATCAAGAAGTTCCTTAAGGTGCGCGACCAGCTGCTGGGAGAGGATGACAAGAAGGTGTGCCGGCAGTTCGCCGACCAGTATCTACGAGACGACGGCCTCTTCGTACTCAGAATCGTAGCTAGGAATACTAACGCCATCTTGCTAACCGATCTGGTTCTGAACTTGTGGGGTATATACAAAGAGAAACCCTTTGTGAAAAAAGCCTTAAGTGACGATTACGGCGAAACGCACGCT
>Biv288
ATGAAGACCAAAGGGAAGCAGGTTTTGTCCATTGCTGTTATACTCTTTGTGACAGTCTGTCTGACATACTATTCCAATTTGATTGTTTGGAATGGGATTTCCATGAATGATTTGGACAAAGAGTCATTAACAGTGGGAAGTGTTCGCAAACTTCTAGAAGAGGAGGAATTGGTTACAGAAAGAGCCAACTCCAATGGCCAACAGAAAAGACTTCCGCAGTGCGTGATTATTGGAGCTCGGAAATGTGGTACCAGGGCATTATTGGAGTTTCTTGGTCTTCATCCATTGATTCAACCAGCGGATCAAGAGGTGCATTTCTTCGATGATGACAGAAACTACAATCGTGGTTACGAGTGGTACAAGGAACACATGCCCTACTCCTATCCAAAGCAAATAACTCTTGAAAAAAGTCCAAGGTATTTCATCACAGAAAAAGCACCGGAGAGAATACATCAGATGAATAGCTCCATTAAGTTAATTGTGTTACTCCGAAATCCTACTACAAGGGTCATTTCAGACTACACGCAGGTATATTATAACAAAATTGCCAAAGGAAAAGACGTGGACAAATTCGAGGATCTGGTGATTGACAAGAAAACCAATCAGATTAATACCGGTTACAGGGCAGTTCAAATCAGCATTTACTACAATCATCTATTAAGATGGTTCAAGTTCTTCAAACGAGAACAGGTTCATGTTGTGGATGGTGATAAACTCATTACGAACCCTCTGAGTGAGATTAACAAAGTGGAGCAATTCCTCGGGCTTCAGTCAAGAGTGACAGAAAATAACATTTACTTCAATACAACTAGGGGCTTTTACTGCATGAGAACACCAAAGACAAATCAAAAGTGTTTAGGGTTGACAAAGGGCCGCAAACATCCCCATATAGAATCTAGCATTCTACAAAAGCTGAATGAGTTTTTTCGACCATATAATAAAAAGCTGTTTTCTCTGATAAACCAAACATTTGACTGGGATGAT
>Biv289
AATACAAGTGAAACAGGATTTTCCATGGAGGACATGAGGGGAAAGTTTGGCAAGGAAAGCTTTGAAGAAACGATTGGAATTGGATGTGCACGATATGTTGGCACCACACTAGCCAGTATCTTGTCTGTGATAGCTTTCCTTTCACCAATAGCTATGGTGATTTTACCAAAACTTGGTATCAATGACTGGGATTCTGGTCCCTGTAAACCAGACTGTGAAGGACTTCTCATTAGCTTTGCCTTCAAACTTTTAATTTTGGCAATGGGAACATTTGCCTTGTTTTTCAGGCAACCCAAAGCCACCATGCCTCGTGTGTTTCTTTTCCGAGCAGTAGTTTTATTTCTCGTGTTTGTCCTGACTTTTGCCTTTTGGCTTTTCTATGGTGTCAGAATCATCAAGGAACAAACCTCTGCCAGGACTCCAACATCTCAGTCCATGACAGAGTATAAAGAGATTGTTCAGTTCGCTGTGTCGTTTGTCGATGCACTTTTATTCATCCATTACATTGCAGTCATTCTGCTAGAAATTCGTCAGTTGCAGCCTATGTTTGTTGTCAAAGTTGTCCGCTCTCCTGACGGAGAGTCCAAGTGTTACAGCATCGGTGCTCTTAGTATTCAGAGGGCAGCGGCTTGGATTCTGGAGCAATACTACAGGGACTTCATTGTCTACAATCCATACTTAGAAAACGCCTACAAAAAGCCGATCAAAATGTCAGGAATCAAGTTCTATGATATAGATGGAAATAACTCACAGAATGTACAGAGTCGATCCAGGGCAATATTTGCTGCAGCAGCTCGAAGGAGGGACGCAAGTCATAATGAC
>Biv290
ATTGGTTTTGGTTTAGCCTGCACACCCTCTATCATGGCAGTGGAGCAGCATTTCTACAAGCAGCGTATGCAGGCCCTGAGCGTGGTGCTGAGCGGTGTAGGAGCTGGAATAGTCGTCTTTCCGATCCTGATCCGCACCCTCCTGGAGCACCTGGCCTGGAGGGGCACTCTGTGGATCCTCTCAGGAATAGCCCTCAATCTGTGTGTATGCGGGGCCTTGATGTCTCCAGTGGCCCACGGCAAACAAGTGCACCTGATGCCTCTGCTCTCCTGTGTACCGCTCCGAAACATCACTTTCCACGGAATGTGTATAGCAAATCTCTTCTGGAGTTTTGGCTCTACTGTGATATACATGTACTTGCCATCTTATGCAATGGACCAAGATTCTTCTTTTGAGACTTCTGTATTTTTGGTGTCTTGTGTTGGTATGGCAAGCTTTACCTCCAGGGTTATATTTTCTTTCATGGGACATAACAGCACTTTGGATGACATGACAGCCATCCTGTGCTCTATAGGTCTTGGTGTGGTCATCACTGGAATTTGCCCCCTGCTGTTTGATGACTATGCTGGACAAATTGGTTATTCCTTACTGTTTGGGTTTTACAGTGGATATTGGACCACCTTTCTTTCTCAAGCCTCAAGAGAATTACTTGGACCAGAATGCATTGCCAAGGGCAATGGCTACCTTTCTTTTATGATAGCTCTGGGATCTATCATGGCAGGACCAGCAGCA
>Biv291
ATGGATTATTACGACCATATTCAACATATAGAAGACTTTCTAAAAGGCTTCGTGAACAGGTCCGAGAACATGTCTGCCGTGGCCGCTTTCAATCTACACATGAAACTACCGACAAACGAGACAAACGTCACCGTCTTACAAAGGGACACAACAAGACATGTCGTGGGTAGCATCATTTTAATCACGGCATACGCTATTCTAATCTGTATTTCCTTATTCGGGAACAGTATAGTGTGTTACGTCATAATGCGGAATAGGAGAATGTACACCGTGACCAATTTCTTCATTGCAAACATGGCGATCTCAGATTTGTTTGTTACGTGTCTGAACGTTCCCTTCACCATTGCGAGAAATGTGTTGGATGAATGGCCTTTTGGTGACTTCATTTGCCATCTGGTGAACTTTTCCTTGATGATATCTGTATATGTATCCACATTTACGCTCACGGCGATAGCACTCGATCGCCAATATGTACTTCTATACCCATTGAAACCAAGGATTACAAAACGCACGGGAATTGTTATTCTCGTTTTGATCTGGGTAATTTCCTTTTTCTTGTCTCTACCCTATGGAATTTACACCGAGGTTACCGAAGTCTCTTTCGTGTCTAGATTTGTAAAAAGATGTAGAGCAGTGTTTCCAGAACCCAAAGCAGAATTTGAAATGACTTTAACACTAACGACCACGATTATTCAATATTTCATTCCTCTGACCATTATAGGTTTCTCTTACGGACGAATAGTGAGAAAATTGTGGCGGAGAACACATTTGGGAGCAGTAACGCATTCCCAGCAACGATCCCAGAACCGGGCCAAGCGTAAAAGCATAAAACTATTAATAACCGTAGTGGTCATATTTGCGCTGTGTTGGATGCCACTAAATTTATACCATATTCTGACGGATTTTCATCCTGACGCCACGGTCTTTCGATACGACAGTACGGTGTTTTTCGTTTTCCACTGGATCGCTATCAGCAGTACTTGTTATAACCCTTTCGTTTACTGCTGGATGAACGAATCATTCCGTAAAGAG
>Biv292
CCGCCCATGTCCCCAAGTGATGCACTGACGCCTGTACCACAGGATGCAGATGTTCCAAAAAAGAGAAAGAATCTTCTGATCAATCTTGCCAAACTTCAGAGTGGTACATTCTCTACTTTGTATGATGAAGCCATAGCCATAGAGACAATATTACCTGACTCCTCATATGATAAGATAGGATCAGCCAGGCTAGAGACACGACGCAGCAGGAGGAGAAAAAAGAAGGAACCACAGCGAAGAATAGTGAAGAGTGTGAAGCAGTTCTTTGGTCCTGTGGTGGAGTCGGAGAAGATTGAAGACGTGGCTGCAGAGGTCCCTGGTGAGGAGATCCCGATCACAGAGTATCGCTTGAGGGGAATGAAGCCAGAAATCTCATTTATTGATGCAACAACTGAAATGATCCTAGAGAAACAAGAAGCAGGTAGGCTGATCAGAGATGCAGAGGATGTCATTCATATCCGCGCCAGAGATGCTCCAAAGCCAAAAGTAACTCCTCGTAAAGCAGTCACAACGGATCAGCGGATATTTTCTAGAGTGCACGGAACTATGGGTATATCCAGTTTATTGGCAGTTCATCAAGCTTACAAGGACAGAGAGAAGGCTGAGCAAGCTGCTGCCAAGATGGAACACATTTTAAACCTGAGGGATGAAAGAGATCGAGCAAAGGAGAGGATCCGCCTGTTTCAGGATGAGAAGAGAAACCAGGCTTTGAAGAAGAGGGATCAAGAGAAAGCTAGGATGTTGGATGCTCTGGAGCAGAGAGAGATGAAGAGACTGAGTTATCTGGACAGAAGGCAGGATTTCAAGGCCAAATCTTCAGATATGACTCGCTCAGTAAAAGCTGATTTCACATTCATCACCGAGTTCAGTAATCAGCATACTTCAGTGTCCAATGCACTGATGCGCCATGACAAACAAGCCAAACAAGAGGACATGTTCAATCAGAAGTCAGAGGTTGTGATGGGTCATAGGTCAACAAAGGTTGAGCAGCAAGATGTGGTAAAGAAATACTTGGAGCATCGACAGTTGATGAGACAGACTGAGTCTGCCATGGCTAAGAATGCTCTGGATGCCAGAATGCTGCAGGAGGCCAATGATCGGCTGATGGAGGCGAAACAGAGAGTGGCTCAGCAGAAGGCCAGAAGAGAAACGGTGCAGGCCTTCTACCCTCTCCCACAGACGGTCAATCCAGCCCCGGCTACCCCCAACACACGGAACTTACCTCCCCCCACGGCCCAGTCTCTCCCAACCACCCCAGCAGCTGGGGCCAGTCATTTCGAGGCCAACGTGATAGTGTCTCAGGGTCGCCTTGGAAAACACCCAACCCTCGTCACG
>Biv293
ATGGAATCGATGGTGGACTATACGAACAATGTCTGTTGGATCCAAAACACGTACTACGTGCACGTGGATGACGACATTCCGAAGACGCAGCTCGCACGAGAGGATCGCCAAATTAAGTATTACCAGTGGGTACCGATGATACTGCTATTCCAAGCTTTACTGTTTAAAGTCCCTTGTATCTTATGGCGCATCTTGACCGCTTCCGCGGGGGTCAATTTGGATAAGATTGTGACGTTGGCGGCAGAGACCCAGTACATATCACCAGAGGATCGAGAAAAGACGATTAAACACATCGTGCGGTACATGGACCGATGGTTAGAGAACGCTAGAGAGTACCGATCAGGGTGTTTTATACGCTTGCGACAAACGATTTCCAAATACTGTTGTATTGTCTGTGGTAAAAGATATGGGAATTATCTGGTGACTATATATATGATCATCAAATTACTGTATATGACAAATGCAATCGGTCAACTGTTTATCCTGAATGAATTTCTGGGTACAAACTACAATGCATACGGTTTGGAGGTGATGCAGCATTTGGCCGAAGGCATCGAAATGGTGGATTCCATCCGATTTCCTCGAGTAACCCTGTGTGATTTTAAAATTCGGAAACTCGCAACCGTGCAACAGTACACCGTCCAGTGTGTGTTGCCTATTAATCTTTTTAATGAAAAGATATTCATTTTCATTTGGTTTTGGCTAGTGTTTGTTGCTGTATTAAGTTCGGCTAATTTCTTAGTATGGTGTTACACTATGATATTCAGACAGCATCGGGTACGCTACTTAAAGAAATTCTTACGCATTAATGATTGCTATAAGTCAGAACTTGACAAAAAGATGGCTGTTAAGTTTGCTGAGCAATATCTGAGACAGGATGGCATATTTGTTCTCAGACTTGTAGGGAAAAATGCCAATGACGTATTAGTTAGCGAAATAATACTTCAACTATGGACACACTATAGAGGCAAACCTTTGTTTAAACATGCCAACCAAATGAGTGATGACAACAGCAATGTC
>Biv294
GTAAGGAAATACTTGTTGATGTTGGATTCAAGGAAAGCCCATGTCAAGTACTGGCGTCCTCAGATTCTGTTACTGGTGGCCAATCCTCGTCAGTGTTCAGAACTCATCACGTTCATCAACGACATCAAGAAAGGTGGACTGTACGTGATCGGCCACGTCAAGCTGGGATCCCTGGACTCGTATACCACTGACCCAATTTTAGAGGAAAATCCAAAATGGCTGGGACTGATTGATTATCTCAAAGTGAAAGCTTTCGTGGAAGTGACAATGGCAAACACTGTCTCCGAAGGTTTACAACACTTGCTTAGGCTGTCTGGAATGGGGGGTATGAAACCCAATACGGTTTGCTTCGGTTTTGTGGACGACTCCAAACCAAAGGATACTCTGAGTTTCATGAATAATGAGAGGAGGAGGCGTTTTTTCACGCGATTGGAAAGTGGAAAGAAAGTGAGTATTGACAATTTGTTTATGAATGTCAGAGGAGACGGAGACTCAGGACAGCTAAGTCCTCTGGAATATGTGAAGCTGATTTCTGATTCCTTGAAAATGCAGAAGAATGTCTGCCTGTGCCGACATTTTGACCAGCTGAGCAAGCAATCCATCGTCAATTCCAAAAAGACCCTCTTCATTGATGTGTGGCCGGTGAATCTCTTTCGTCCGGACACTGCCAACTTTTTTGACAACACCTGTCTCTTCATGCTCCAGTTAGCATGTATTCTGACCATGGTCCCGGGCTGGAAGTCTAAAACCAGGCTCAGAGTGTTCCTGTGTTTGAATGCGCAGACTGACAACACACTTCAGAAGCAACAAAAACTGGACGCTTTTCTCCATCAGCTCCGGATCGAGGCCTCTGTGAAAATCGTCACCTGGGACCACCTGGTGTCACACCTACCAGTCATGTCGGGGAACAGCAGCGATAAGCTTACCCTAATGGAGAAATTCCACGCAGTTCCGACGGAGTTCATCAGTTCAATCAACCAACTGATTACCTCGTATTCCAGCACTACAGCGCTGAGTTTCATGTATCTCCCCGTCCCCCCCACGGATGTTCGGGAGAGTGAGACCTATCTAAACAGTCTGAGGTTGTTGTCTGACAATCTTCCTCCCACGGTCTTTGTACATGGACTGCATCCAGTAACTTCAACCACACTT
>Biv295
TCGTCCCCTGGGAAGAAAGAGATTTTGGTGAACATTGGGAGTAATGATGTAAAAGACAGCCCTATCAAATCAGAGCCAACATCGGGGACTCCAGAAAAGAAGGAAAAGAAGCACCACCACCATCACTCCAAGCACCACCGACATCACAAACACAAGCACCACACAGAAAGAAGGCAAGGGCCAGCAGAACTCACTAACCAAAGTCATTTGGAGTCCACAGGTAAAACTCCGGGTGTACTCGGTGATGTGACGGACTCGCCACAAAAAACCTACATTCTGAGTCGGGACGAGTTCACTAATACAATAAGGATTTCCTCCAGCAAGAAGCGCATTGTCAACAACTGTGGAGTACAAGTGAACCTTAGAAGACGAACTGAAAACAAGTATGTGCAGGTGAATTTGTCAAGGAGACATGATACATCAGGTGTTCAGACACCTGAAAAGGTGAGTGTGAATGGACATAGCATTAAACACAGCGTGATAACCGGCTCGCGTGTGTCTCGCGGGGTACAGACTGTTCAGACTGCAGAAAGCACAGCTAAGACCCCTAAACCAACAGAGATCGTACCTAAAACAGAGAGCACAACTAAAACCCCCAAACCAACAGACAGACAGCAGCACAGTGAGAAAGGTTCCGAAAGGAAAGAGGAGAGCATAGACACTGAAAAATTGATTGATTCAAAGTTTGTTCCATATGATAAACATCTGTCCTCCACTTGCGTAGATAATCCACTTGTGAAATCGAAATTTAAACATCTGATGCACTTGGAGCAGCACCCTAATGGTGGAGCGTTAGTTCTTCATGTGTATCAAAGTGAAATCTCTAAACTGTCTCCAGAAGAGATGGAAGAATTTGTGAGGGACTATTTTGACTTTGTGTATGGGGAGAGCAGTGAGGGGGTGGCACACTGTGTGATGGGCATTGTGCACGACGCAATCACAGACATGCCCGATTTCATTGATTACTTTGCAGAGAAACATCCAGAAATCATCGTCAAGGCAGGAGTTTTGGGCAAGTCAGACATTGAAACAATGACAATGACGAAGTATCAGGAACAAATGGTGAAGTCTTACATGAATGGAACTTTTCGGTGTGGACCCCTCCTGCAGATCAGTTTGGTGGGCACAGTGCATGAGGAGGTGGGGGGATTCTTTCCTGCCTTTTTAGATGTGCTGGAAGCCAACCCATTCCTGAAGGTGGTGATGCCCTGGGGTTCTCGCTCGGTGGTTCCCGACATGCCCAGAAACCGGAGCAATGATGGGCCCATTCTGTGGGCAAGGCCTGGGGAACAAATGGTCCCCACGGCAGACCTCCCAAAGTCCCCGTATAAACGGAAA
>Biv296
CTTTTGGTGATAGAGGGATTACAGACATTCGGAATGTGTCTCTTACTGTTTCGAGTATTACCATCCACTGACTTTTTCAGAGGATTGATTGTAACGTTTGCAGTATGCCAGATTCCGAGTCTATTAAAGGTCATAGTTCATGAGAGAAGGCCAAATCTCAGCGTGAGTGAGATCGTGGCTATCATAATGAACATAGCAGCATTTCTAGTTCAAGTCTCTGCCATTCCGTTCTTTTCCGTCGGCAACTTCATAATGCAAGGTAACTACTCCATCATGGAAGCTTACAACGAGACCACGACCTTAAGAACGTCCGTGACCTTGAACCAGACCTGTGACTGGGAGCTGCCGCTGTCCTTGATACTGTTATCAATCGGTTGGTGGGAGAACTACGTTTCTGGAGAATGGACCGTGTTCGGGCGAATCACCATCCCATTCAAACACTGGCGGTCTATTCTACAGGACGTCAGAGAAACGTCCTACTTTCTAATCGCACCTTTCAAAATCGGCTTGGCTATCCTGATGGCACGACTGATCACAAATAACACAAACTTTGTTGTCCTTGGCACCGACGAATTCAACGCAACAACCAGCAAGTACTCATCAAAAGCGGAAGAAATAGGAGTATCGTACAGCTTGCTCTTTATACAGATGGGCTCTGGGATAGTTTGCACATACCTAGCTGGTCTAGCGTGCAAACTGCACATGCAGAGAACGGCATTCTCTTTACCACTGGTGATAGGCCCTGCAGTATCTTTGCTGTTGATATTCTTCCAGTGTGAATTCGATTTTCTTCCAATCTACTGGCACACAGGGGGGTGGTTTTGTCCGAAATCAACGGATCTTTACTCACTCATGATTCCAATTATTTGCGCCATATTGGTCTGGTTGTCTTACTGCATCACAGTCTCTCATATCTGGTTTCCACAAAGCGAAAGAATGGCCAAAATTGAG
>Biv297
ACGGAGAGCTCAAGTTCCGGTTCCGGGAGGATGGAGCGGATACGACCAGAGAGGACGCCGAGACAAAAAGTGCAGTCTGTGTGGCGCAACGTCCGCTGGGCCGAATCCTTCCCCGATGAATCTCTATCCATGGAATCTACAGAACTGACACCAAACTTCGCCCTCCGGAGAATAGTGTTGCTTTTCGAGACCAAAAAATACGATGAATGCGCAACCCTCATCAGGCGATTAAATTGTGTTACGTTTGGAAATATTCTGCAAGAAGTTCCCATGGAAGTGCTATTAGACTCTATGCCGTTTAGTCTTTCTATTTTAGAGGCACTGTACGTGAAACTTTCTGAAACAACATTGGAAACATTTCCAAAGGATCAATTGCATATGGACCTCTTGGTTAAAAGGATGGTTGCTTGTTTCGCTAGAATGTCCCAATCTGGCAATAGAGCAGAGAAAAATTGCAACAGTTACTACCCGTCCTGTAGAAACATTTTACGTGTCGTTTCATTTGTAGATCCAAATATAAAGCAACAGTTAAAGCAGAAAAAGAAAGCGTTGGACAGGTGTTTAAAACATATGGGTCAGCACGGTCTCGTCGAATCATCTTGCGGAAGTCTTATGAATCTACACGATTCGTTGAAACAGGAACTCGATAAAATTGTTTTTCAGTACAGGAATGCTTTACAAAAACTGGATGAGATGAGTTTATCGGCAAAGCACCCGACAAGTAGTTCCGTCACTTCCGGTAAGGCTCCTACCGAGGTCAGCCACCAGCGGCTGATGCAAATGACGCGATCGGACGTGCAAGTCAGGATTATCAAGAACAGGACCTTGTTCAACATTGTAGAGCCCGCGGTCACCAATCAGTGCTTGAAAAAACTGTTCCATATATTGGAAAAACGGATAGAATACGACAAAGTGGCATTGTTTCACGATACCGAACTCCGCAAGTACTGTGATAATATTTCTGACGACGCTTACATGTCGGTGGTGATGAAGCAGTTTTCACAAGGATATAGCATCGTTCTACAGCTGCTGAGGGAAGTGTCTGAACTCGATGAAGCGACATCAGAGGACGATGGGGGCATGGTCTCCAGTGACGACGATATCATGACCCCCATAACCCGTATGGATAGGTCAAGGACGTTCAATGGGTTCACGCACGTCCTTCCACACAAAGCAAAC
>Biv298
ATGAGAGTGCGGAACTTTTTTCACATGCCCACAATGCCAAACAATATTCAAGTGGACGATGACTACTTGCTCTTAGAATCGGTTAAATCGGGCAAAGAGAAACAAGTGCGGACCATTTTATCTGGGGGTAACTACAGGAATGTAGACTATATCGACGGATTCGGACGCACCGCTCTCCACTGGGCTTCGGAATATGGATACGTGAATATTGTGTACTTATTGGTGGAAAACAAGTGGGACTATAACGCAACAGACAACAAATCTCAGACTCCGTTACACATTGCTTGTAATCATTATGGCAGTGATATTGCGTCATACTTAATCACGTGTGGATGTGACGTCAACATTTTGGACAATTCTGGCAACAGTCCTTTGCAAAGAGCCATTCACACAAACTTGGAAGGCGTAGTGTATCTTATATGTGAGCGTGGAGCTGACATCAATTCAAAAACAAAAAATGACTGGACTGCTCTTCACGAAGCAATACGGGTCGGGAACGAGAATATAGTTCGACGACTACTCAAAGATGGAGCTGACGTCAATGCCATTACTCAGTACAAAGCAACGCCATTTTCAACAGCCATTTTTTACTTCCGGATCTCGCAGAGACATGCGTATAATTGTCTAGACTCTATAGCCAAAATGTTGGTGGATAACGGAAGTCGACTGAGCCAGTGTGACGGACAGTACTCTCCCCTGATGTCGTGTATATCTCTTGGAAACAGTTTCATTGCTGGACTGCTGTTGTATCATGGCTGCCAAATTCCAACTCTGGATCAGTTCGCCGGACGAAGTCCACTCGTGGACGCTTTTACGAGATGCGATCCAAATGTGGTCAAACTGATGGTCCTTAGTGGTTACCACTTGACCATCGACGAAGTGGAACAGTGCAATAGACGTATTCCAACCTTCTCCAGGTCTTTCAGACGTTTAGCTTTCTCAGGGATTGATACCTCAACGAATGGACTCCAGATGATGGCGTGGTTAAAGGAGCGGTCCCACAACCCAGCCTCGCTTTCAGATATCTGCCGGTTCAGTATTCGGCAGTCGCTTAATAAAGGGTCAGGGGATACCTCAATTTTGTCAAATATCAGAAAGCTCATCCTTCCAACGTGTTTGAAAGAGTACATAGCTTTAGACGAATTCAGCCACCTTGGT
>Biv299
ATGAGAAGATCCAACGCTGTCATCATGGCAGGACTCGCTTTCACTTTGGGATTCGTCCTCGGGTTGGTGATACAGCTTCCGGTGATAACCCTTCCTTTGAACGAAGAGCAATTTGGAGACTCTGGTTTCAAGATTGGTGTTCGCTCCGAGTCTGAAGGCTCGGCAAGAAAACAGCTTTCGCTGGATAATCCACTAAGGCTGGTAAAACCCTCTTCGCATGGAGTAGTGTATCCTCAGAACAATGGAACAAACGCGTACTTACAGGGACAAACCGATTACAGCGGATCACAGCAATCGGACGGTTCCTCTGGCACTTCACCTGCAAAAGAAGCCGTCATTAGGAATCGTGAATCAGCGAAATCCCCAGATGTTGTGGACGGGGTTTTCTGGTCCAAGACCACAGAGAGAAAATGCCCGGGCGGATTTACCGAGGGAGACCAGAAAGGATGGAAGAATAAGATAGACAAGACGAAAGTCGTGAAACTGGAAACTGGGTGTGGTAGGATGCAAAATAGAATGGCGACGTTTAAAGACGCTGCCCAAGCTTGTGTTAGATACAGACTAAACACCGACCAAATACAGGGCGAAATCTTCTCGTTCTACCTCAGCAAACTTTTGGGTATTGACAATGTGCCCCCTTCTAGTTTGCATTTAGTGAACACAATTGATGACCGATGGAGGACGGTAACTGGTGAAATCGCCAACAGCAAGTGGGCAGACGACAAAGTGGTCATTTTCACTCAGTTTGTGGAGGGACTCAAACCCTCCTATATTCCGGTTGAATTTCGCGGAGAAGACAGAAAATTACACCCCAAACAGGACCTTATGAACTCCAAAGGTCCCGAGGATCTCTGTGATTTAGTGCAATGGTCAGACTTAATTATATTCGACTATTTAACAGCTAACTTAGACCGTGTGGTTAATAACATGTTCAACAAGCAATGGAATCCCAATATGATGAACACGCCGGCGCATAATCTTGAGAGAACATCCAATGGACGGTTGATATTTCTGGACAACGAGTCCGGATTGTTCCACGGGTATCGTCTGCTGGATAAATACGCTTCGTACCACCGGACGTTACTGGACTCTCTATGTGTGTTCAGGAACTCAACTGCACGTGCCATAGAGCGCCTCCATCATTCCGGAAGTGTAGGAGAAGAACTAAACAAAATGTTCTCCCAAAACGAAGAGCTTTATAACCACATTCCTCGCCTACCCCAGAAAAATGCAAAAATTCTACAGCAAAGAATAGCAGACGTTTATGAACAAATTCAAACGTGCAAGAAACAGTATGTG
>Biv300
ATGAAAGAGAACCAAAGTGCCTCTGGAGGGGATCTTTTAGTGTTTGCACAGACATATGCGGCCTACCATGGCTACATTTCCATATTTGTTTGCATCTTCGGAATAGTCACAAATGTCTTTAATATAACAGTATTAACGCGGAAACATATGCGGACACCAGTGAATTTGATTCTGACTTGGCTGGCAGTATCGGACATTATTACAATGTTATCCTATTTACCGTTTGCCATGCATTTTTATTGCATTTATCCCGCTGATGCAAACAAATCCACGGAGAAAAATAGCGAAGGATGGATGTTGTATATGATATTCCACATCAATTTAGCCGCTACTACTCATACGGTGTCGATTTGGCTGTGTGTTATGCTTGCTATTGTTCGTTATTTGCATATCCGATCTCCCACCAAGGCAAACTCGATGCGACTTCAGAGAATCAAACAATCTCGATATGGAATTCTTTTCATTTACGTTTCATCAGCTTTGATTCTCGTTCCAAATTACATGAGCAACAAATTACTACCCGATGTTCTGCCCGACAGTAATGAAACCATATATGTTCTACGAGATCTGAATCTGGGCAAAAATGACACGGAAACCATGGTTCTTATTAATGTGTGGATATATGCATTTACAGCCAAGCTCGTTCCATGTTTGCTCATGTTGATATTCGGTTCTCTTTTGATCTATAACATCCACGTTAAAATCCGCCAGAGACGCAAAATTTTGCAAATATCCGGTGCTAGCAGCTTACGACTGTCGGAACACTCAAGGACTACAAAGATGTTGTTAGCTGTCATTATTCTATTTTTGTTAACGGAACTACCACAAGGCGTTTTAATAATACTAAGCGCATGCGTGGAAAATTTCTATGACCAAGTTTACTTGCTACTAGGTGACGTCATGGACATTGTAGCGTTGGTGAATAATGCGGTGAACTTTATTTTATATTGCTCTATGAGCACAAAGTTTCGAGAAACGTTTGTTCATCTTTTCTGTAATTTTCACCCGCTTCGCCGTTCGGAAGATTCCGGTTATACCCTCACAGACAGATTGGCTAAACTTGATTCTCACAGCAACAACAATGAAAACAACCATCATCTTCACTTGCTACAAAATCATTTCCGAAAGTTGAGCGCCGAACATCGCATTGTGAGAGAA
>Biv301
CGAGCCATCAAAAAGAACCAGGACCTTCTACCAGAGACCCCACTGATCAACCTTTTCTATGACGACTTCTGGGGAACCCCTCTCACCCACAGTGGATCTCACAAATCCTACAGACCCTTATGTGTTCTCTCATTCCGCCTGAATTATTTTCTCGGAGAATTTAGTCCTTGGGGATACCACCTAGGAAATGTTCTCCTGCATGTTCTTGTGACAGCCATTTTTACAAAATTAGTGAGGATTTTTTTGCGCGATGATTTTCCTACATTTACTGCAGGACTATTATTTGCAGCACATCCTGTACACACCGAGGCAGTTGCAGGAATTGTGGGTCGGGCAGATGTTGGAGCCTGTTTATTTTTCCTCCTAGCTTTCTTGTGTTATATAAAATATGTCAAATATCGGGACCATGTGACGGGGAGTGATGCCCCCTTCTGGGGGCTGCTGTGCATTCTGGGTACAGCCATTTTCACGACAGCGAGCATGTTGACAAAAGAACAGGGAGTGACAGTTATTGCGGTGTGTGCAACATACGACCTGTTTGTTAACAACAAAGTACAAATTACAGACATCATTTCATTCAAATGG
>Biv302
GTTGCGCTGAGTGACGTCATGGACCAATTCCTGGTCTCGCCTACGCTTCTTCGAGTGGTCAGGGTCTTCAGGGTTGGCAGAGTGCTACGTTTGGTCAAGTCGGCGAAAGGGATTCGAACTTTGTTATTTTCTCTTGCCGTGTCGTTGCCTGCTTTATTTAATATCGCTTTACTGCTGTTTCTTGTAATGTTTATATATGCCACGTTCGGGATGAGTTTCTTTATGCATGTAAAACACCAATATGGCATAGATGACTGTTTTAACTTTGAAACATTCTTCCGAAGTATGATATATTTGTTCCAAATGTGCACATCGGCTGGCTGGGATGGGGCCCTGGCCGGAATTACGAACGAGGAGGGTTGTAATAAGGAGACTGTCCGATTTGACAATGGCACAACTATATACAGTGACTGTGGTAATTACAAGGCGGGTGTTATGTTCTTGACTTCCTACTTAGTTATAAGCTTCCTTGTGGTAGTGAATATGTACATAGCCGTCATTTTAGAGAACTTCAGTCAGGCAACAGAAGATGTTCAGCAAGGTTTAACTTCTGACGAGTTTGACCTGTTCTATGAGAAATGGGAAAAATTCGACCCAGAGGCTACGAAATTTATTCAACTTAGTCAGTTGTCTGACTTTGTGGATTACCTAGAAGAACCGTTGAGACTTCCAAAACCTAATCACTTTATGCTTGTGAAATTGGATATTCCGATTTGCGAAGATGACAAAGTGTATTGCAGGGATATTCTAGATGCCCTAACTAAGAACTTCCTAGGGACCTCGGACACGCCGGGGGAGATTGACGTCAACGAGGTTGACAAAGATAAGGAGAAAATCGAATATCACGTGACAAGTTCTACCCTTATGCGACAGAAAGAGCACTACGCCGCAAGGGTTATCCAGAAAGCCTGGAGAAGATACAGAAACGAGAAGGGAAATTTACCCTCGCCACCACCATACGATATGGTTATTAGTAAGGAAAGTGATATGGTTACAAGCAAAGAGAGTGACATGGCAACCAGCAAGGATAGCAAAGACACGGCAACAACCATTCACGAAGATACCGCAAGCACAAAAAGTGTAAAGAGTGACACATCCACCAAGCAGACGGCCGGAAGTTCTATCGACGTGCACATTGAGATTCCGGAATCAGAAATCACCGAAGAAACGGCAATGTTGTCACCGGAAAATAGAACGGTTGAACTACGCGCAGATAGTGACGTAGTGGCT
>Biv303
TACCTAAATAGTACTCACCAGACTGAACACGCTGGCTTTATTTTTGCCGGTGTGGCGATGGTGCTAGCGGGCCTCTTGTTTTTCTTGATGCCGGCATTTGAAAGACACAAATCGAATTCATTGGTCAGACAGATGGCTAAAAACACGTGCAGCAAAAACAGCACCGAGGCTGCTGCTCTTTTGGATCTTGACTTGACTGATGCCATGGTAACCAAACCGCTAAACAACGTCCAGTTTATTGTGTCGCCCTCTCGATTAAAACACACCAATAAAGAGGGCGGGAAATTTCAAATGCAGTGTTTTATTCACCAAAAGGAGAAGGAAAAGCCTAAACAAATAGTTTTGTCAAAAATAACAGAAGAGAAAGAGGGTCTACGATTGGATTTCAATGAAGTGTCTCATGGCTCCGTTTCCTCCAAAAACAATGAAAACAGCGTACCGGAGAAAACGGATCCGGACCCGCGAAAAACTAACATTGCTGACTTCCCTTCCGACAGCATACAGTCAAGTCACACAGGGAAGTCCAGTTCGGACAGCAGTTATTCAAAGTCTGAGGGCAGAAAACTCAAGAAAAACATTGATAACGTCAAAATTGAACTTTTTGACCCCCCTAGTCAGGAAAAGGAATCAACAGCCACAGTTTCGTATGACAGTGACCTCTATATCAATCTGTGCGAGGCCCAGGTG
>Biv304
GACCTCTCGAACACAGCGATCACGAATCTCCCAACCAGTGGTTTAACGAACATCGAGACACTGGTTATTCGAGAGACGAAGACTCTTCGAACATTCCCAGCAGTTGTTCGATTTAACAAACTTATTCGAGCGGAACTCACTTATCCACATCATTGCTGTGCGTTTAAAAATCCAGAAAAACAGTACCCAACTGAATGGGAAGATTTCCGGCGCCGAGTGGAGAGGGAGTGTTCGAGAACCACAACCAGCGCCCTCCCAACAGTTCCAACAACTACCACCCCTTCAGATCTCTTTGAAATGTTCCAACCGCAAAAGAAGATGGCGGATAGGAGAGTCAAACGAGATTCTATCTTTGATGATTTGACACGTCAGGACATTCTGTTCAAGAACGAGTCCGTCTACAGATGGGCGCCTAGTCTAGATATGGGTAAAGGAAACGGATTTGGAGACATTGTCAACTCGTCGAATGTTGATGAAAACACTATAGACAGGCCAACGCAAGGAGGGAGTTTTGTGACGTTTACCATTCCGACTAACTCCACTGGGTACCAGTCACAAGTGTTGTGTGGGGAAGTGGTTTTCAGGCACCGGAAAGTGGAGTGTACGCCTGTCCCCGATGCTTTCAATCCGTGCGAGGATGTTATGGGCTCGGAATGGCTTCGAATATTCGTTTGGCTGGTGGTGTGGGCGACTCTGATAGGCAACATCATCGTCCTTGTTGTCTTGCTGTCGAATCGCAAGAAAATGACGGTTACAAAGTTCCTCATGTGCAACTTGGCGTTTGCAGACTTTTTAATGGGTGTATATCTATTGCTGTTGGCAGCCATAGATATCCACAGCCTTGGTGAATATTTCAACTTCGCCATAGCATGGCAGAACGAAGGAGGGTGTCAGACAGCGGGGTTCTTAACAGTGTTTTCATCAGAGTTATCTGTCTTTACGCTCACAGTCATCACGATGGAGCGATGGTATGCCATCAGCCACGCCATCCATCTGACCAAACGGTTAAAGCTTCGGCAGTCATGCGTGGTCATGGCAGTCGGGTGGTTGTACGCTGTGGTGATGGCTTTGCTGCCTCTGGTCGGTATAAACGGTTATGGTAACGTCAGCGTGTGTTTACCTATGGACGTCACCAAAACAGGTGACGTTGTTTACGTCATATCTCTGTTAGTGTTGAATGGATTAGCTTTTATCGTGATTTGCATGTGTTATATCAACATGTATTGCCGTGTTCGAGGAAATGATTCCACTCTTTCTCAGAGTTCTGACACCAGAATTGCAAAGAGGATGGCCACACTGATTTTCACGAATTTCATTTGCTGGGCACCAATCGCATTTTTCGGAATAACCGCTGCGGCAGGCTGGCCTCTGATAGACGTGTCCAACTCCAAAATTCTTCTTGTGTTCTTTTATCCGTTAAACTCATGTGCGAATCCTTATTTGTACGTCATAATCACGAAACAATTTCGTAAGGATACCATATTGTTGCTGGCGAAATATGGAATGTGTACGGAGAGGGCGAATCGATGTAAAGGAACTGTTACTCATTCTAAAACTCTAACAAATTCCAGAAAGAACAGTTTAGCTGTACATTCTGTTATTCATCCGACCAATAACTGCGTGGCACATTCCAATGACGTCATCCCTAAAGAAAATGGCGTCACCCATGATCCAGACACTCACGAACTGAGCATAATTCAGCACGTTTCACCAATAAAGGATAAAAGTGTGAGAATGTTATGGAAGATGCAGCGTTCGTTTTCCAATTCAATTTCTAGTGAGAATCAAACTGAGAAAAGACTAGATTCCACACAGTTTTACGATATCTATAATAACACATCTCGTTTAAAAGAAGAAGAAACCGGTTCAACATTTGGTCTACAAAACCAGTCGTGCTCAGAATCGGTAGACTCTAACATCTCCCATATAAACAAATACCACAGTACACAAGAAACCAATAGTAATAAATTTAGTTTGAATTTAAATTCCAGTGACCCCGTGATTGATTCACTTGACCCGGAAGTTGTGTCATGTAATGGCGACCTCCAAGAGGAACGCTCTAGTGATGAGGCGTCCGTAGAAACCGCCAAGTATTTAGACTGCTACAAATCTCTTGTGGCTGGAAATTCTTCCAGCGTGGGCTTAAAATTAGATGACCATTATTCGCGAAAGTCCTCGATAGGGAGTACTTTGAGTCAATATGATGAAAACAGTACTTTGAAT
>Biv305
ACTTTGAAGAAGTACAAAAACAGACAGAACCCAGAAAATATCAGAAAGAATCTCATGAACTTGTACCGACGAAAAGGAAAGGGTGTAGGAGGAGGGAATGAGTGGGAATGCAATAACTGTCATCTGTCATTTGAAAACTCAAATGTATTAAATCTCCACATACTGTTTCATGCAGCAGAAGATGTAGATCTGGAAAGAGTAGAGCAGTATGCCATTACAACTAACGAGAGTGTGATGTATGGATCTGGTCCAAACTATGTCCAGGTGGATAAAAGGGTCCTGGCTTGCCCCGTCTGCCAAATGCAGTTCCATGATAAGAAGATGTTGATACAGCATGCAGCCGACCATGGGACGTCAAAGTACAAGTTCCTGCGGGAAAGGCCATTCAAATGTGACAAGTGTTGTAAAGCCTTTTACACTCATGAGCGACTCCAGCGACATATCCTTTGTCATGGGGACGAGTCCACTAAGCCACTTCAGTGTGATGTTTGCTTTAAACGCTTTATGAACAACTCAGCCTTATCCTGCCACATCAAGATTCACAGTGACAAGAAGTACTATACTTGCCCTGTATGTCACGAGGGGTTTGATCACACCAATGCCATGAAACTACATGTGGTGAAACACAGTGTTAATGGCTACTACAAGTGCCCAGACTGTGAGAGACAGTTTGAAGATTTCTTGTCAATGAGAAAGCACTTGAGAAGTTTCCACTCCAACAAGGAATATCCCTGTCCTGAATGCAAGAAAGTGTTTCCTCGCCCAGACAAACTGAAACTTCACATGTTGAGGCATTCTAGCCACAGGGAGTTCATGTGTGAAACTTGTGGCAGGCAGTTCAAGAGGAAGGACAAACTAAAGGAGCACATCCGACGAATGCATGCTGGGGATAAGGAGCCCAAAGTGGTCAACCAGCAAAATATGTCATCAAAGAAGTTTGTCCCGAAAGTGTCACCTAATGATTTCCAGAGATTCATTTACAAATGCCATCTATGTATGCTTGGGTTTAAAAGAAGGGGGATGCTGGTCAACCATCTGGCAAAGAGGCACCCAGATATAAACATGGAGTCTGTACCTGAACTAAACCTTCCTATACTGAAAACTCAAAAGGATTATTACTGTCAGTACTGTGAGAAAGTATACAAGTCTAGCTCAAAGAGGAAAGCTCACATTTTGAAGAATCACCCTGGGTCAATTTTGCCAGTAAGTGCAAGAAAGAAAGTAGTGGACACACCTGGTTTACCAAACCCCACCTACTCTCAAACTGTGGGCAGCATCACCACAATGCCTCACTCTTGCGAATTCTGCCACAAGCAGTACGCAAGTAAAGCCAAGCTCACCCAACACCAGCGCAAAAAGCATCCAGACTTGATACCAGAACAGACCTTCACTCCAAAGATATCCAAAGCAGATCCCAAGGATATTCAGCCAGCTCAAGAACCTCATCAAACCAGAGAACAGCAGCAAGCACAGCCCATACAACATCTAGTCCGCTTTGTAGAGGCAGACTCTGGAGTTGTAGCCTGTATACAACAGAATGCAGGACAAGATGGGCTGCCTCCTACAGACCTCCTGACACAGGCTATGAGTGAGCTTACCCATCATTTACAACCAGTACAGGAATATCGCTCCACCCTGGGAGAACTAGCAGCGATAACATCAAGACCCAGTGGTACAACAATGGTGCAAGTTCAGAATCTGCCATCAACTCATTCTACTATTGAGTTTAGCCATCTTAGTCAGGCATTATCTAGTGCTCATTTCCTTCCCTCCAATCACCTTGCTGGTGCACCCATACAACTCGCTGCAATTGCAACATCAACAGGTGATCAGATTGTGGATCATGGTTTACAGGTGATTGCTTCACCAACCCAGTCCCCTGGAAGAAGCCAAGCTAACCAGGACCCCCAGAACATTGTTTCCACACAGTCAGGTGTATCCATGCAAGCTATCCCAGTGTCACTGCCCCCAGGGACAATCATTAGCTCTCAAAACTGGCCTCAGTATCAGAGGTACAGA
>Biv306
TATACAGATGCTATTGCAATAGTTGCCATGACATTCGCTTCACTGGGTATCATAGCAACGGGTGTTGTCATGACAGTTTTTATCGTTTATAACAACACCCCGGTTGTCAAGGCGTCCGGGAGGGAACTGAGCTTTGTCCTTCTCTTTGGGATTTTTCTGTGCTATGCCATGACTTTCATTCTCGTTTCCAAACCGCACGAGACAACATGTGGCGCCCAAAAATATGGAATAGGATTGTCGTTTTCTATTGTCTACTCTGCGATTCTCACAAAAACCAACAGGATTGCTCGAATCTTTAGGGCGGGAAAAAGAACTTCCAAACGCCCGCGATTCATCAGTCCTCGCTCCCAGCTCTTCATATGCGGGGCTTTCGTGGCTTTTCAGAACGCAGTGGGAGTTGTGTGGCTGTTACTTCGCCCTCCCCGGGCTGTGGCGTACCATGCGAACCGGGACGACCATCAGCTGGTCTGCAGTGACGCTGTGGGGGCGTGGTACATGGTGGGTTTCACCTACCCTATCGTGTTAGTGGTCATTTGTACGTTCTATGCCTTTATAACGAGGAATATACCAGAGGCATTCAATGAATCTAAGTATATAGGCTTCACAATGTACACAACATGCATCATATGGTTGGCTTTTGTGTCCATTTATTTCAGTACTGAGCACAACATTCAAATAAGGATCGCGACTATGTCGTTTTCCATCAGTTTAAGTGCCACAGTGGGTCTTGTATGTATGTTCGCCACGAAGTTATACATCATCATTGTCCACCCGGAGAGGAATGTTCGTCAGAGTCTGTTGGCGGCAAAACCTGTGATGCCCTCCCCCAAACTGACCCAGTGCTACTCCAGCATCCCCTCGTCCTACCTCTCCAATGGGCGACAGGACACTGCCCACTCCACCCAGTCAGACTACGGA
>Biv307
AGCACAAATTCAAAAACATTGTTGTGCATACTCCCAAACTGCAAGGAAGGTTTACTGAAAGGGATAAAGAACAGGCAGTTTTTAGATGATGTACTGCTGGAAATGTTTAATGACTGTTGCACAGCATTTTATATTGGAGATTTTGTTTCTGCCAAGGAGCTGTGTAAACCTGTGTTAGATTATACTTGGGAGAAATTAAACACTGGGTACTGGAAAGATGTGGATGTTAACTGGAGATATATGTATACATTAGGGTCAGCTGTTTTGAGCATCTGCAAATATATTACTGAGACCAAATCTGACATGGATGAGGATTTGTACAGAGATATAACAAAGACAATTGATACAGGGATTTTGATGGGGGCACCTGTCTTTGATAATGTTCTTGACCGGTTGATGCATGCATTTAGTGATATCTATAAGAACTCTGTAAAGTCAGTGACAGTCAACAAAAGAAAGTTAATAGACGAGGGCAAACATATAGATGCAAAGACTAAAAAAGCTTTTCCCTCTGCAGCTGGAAGTGAAAAAATTATTATCAACAGTGATAAGGAGATCAAAAGGTGCTATCGTCCTTCTCTGGAAACTTTTAAACATCAGTATTTGGATAATCATACAGCTGTGATTTTGACTGGACTGATGGATCACTGGCCAGCAGTCAATGGATCCAAATCCTGGAGTCTAGATAGGATCCGGTCCATGGCTGGACATCGCTTAGTTCCAGTAGAAATAGGTTCAAAGTACACAGAAGAGAATTGGACCCAGAGTCTGATGACAGTAAGTGAATTCATTGAAAAGTTCATTAACAATTCTTCTGGATGCACTTCAACTGGATATCTGGCACAGCACCAGCTATTTGATCAGATACCAGAGATGAGAGAGGATATCATTATACCAGATTATTGTTGCTTGGGGTCAGAGGATGAGGTTGACATTAATGCTTGGTTTGGTCCCCAAGGAACTGTGTCCCCATTACACCAGGACCCAAAAGAAAACTTTCTAACACAAGTATTTGGGGAAAAGTATATTCGCCTTTACTCTACAGATTTCACAAAACATGTGTATCCCCATGAAACCATGCTACTGAAAAATACAAGTCAGGTGGACATTGAAAACCCCGACTTTGAAAGGTTTCCATTGTTTAGGAATGCTTCCTACTCAGAATGCATTCTCAAGGCGGGAGAAATGTTGTATATTCCCAAAGAGCACTGGCATTTTGTTAAATCTTTATCAATTAGTTTTTCCGTGAGTTTTTGGTGGAAA
>Biv308
ATTACACTAAATACAAGCAAGAATCTCATAGAACTGAGGTTTGAAAATGTGGAATGGGACTACACACTGGAGAACGACAAGATTCCGTCGGCCGTCAAATACAGCTCCTACTCGGATGCTCCTATACGCCCTCAGCCCTACCCCTACATCCGCGCACAGAGGATGAAACGCGCAGGCGCCAGTAATACCAAAATCATCCACCACGATCCCAAGAAGAAGAGCCGCAAGCCGCCTAACATTCTACAGATGAATCTGTACGCCAAGCAGATCCCACACAGCGCTAAATGCCTCAGTCAGAAGAGTCTAGAGAGTGCGCGGCTTATTCAGAGTGCTGCTCCGGAGTCGGGCTACGAGAGTGGGCCATCTCCTACCGCCATGGAGCACAGACCAAGCTCCGACAAACACACGGTATCTTCCTCCAGGTCCTTCCCAACCAAACCCCCTAAAGCCCCGCGCCCCAGCACCTTCAAATCGGCGACCTCCCAGCCCAGTGTTGTGATAGCGGACCCGTTATGTAAACATTACGATGACGACGACGATGACGTGCATGAACCAATGTCGCTAAAGAGAAGAGTATCGTGGGCATTCGACCAATCCGTCTTCCCCAAAACAAAAGACATTTCTCTCTCAGAGACCAAGGCTTTGCTGCGGTCGCAGATGAGAATGAAAGCCGAAAGTATAGTGCCTCCCGATTTTATCTATCTCACAGTAAACGCAATACAGAGTTCAATGCAAAGTTCCGAAACCGCAACAAACACAAAAAAGAACGTGCGCGCCATGGTGTCCGGACTGGATGGATTCAAGCGTCCGTCGTCCTCCCCTAGTAAGATCGATCCCAGGACCAAGGTGCCCGTGGACGAACTGGGAATAGATAAGTTCAAGCATAAGACTGAGGAGGTGGAGACGATATCTGAGTTTTCTGACACCAAGTCCTTTAAATCTCTTAAATCGTCAAAAGCGAAGGAATCGGAGCAACTGCCTGGGCGTGACAGGGAGCGGTATGCCACGCCGTGTGAAATAAAGCCCACCAAGACTAAGATAAGGATGAGTCTTCATCCCAAGAAAGTGAAGACTACGGTTCCAATCGGCCGGTCCATCCGCCCCGTATCGGCCGCCGCTCACAGACAGGAACAGAGGGAAGAGGACACGACAGGACGTCCGGTGACGGCGCCGACCCTGCGGCGACCGGATACCGCAATTAGCGACGTCCCGTCAACGATCGCCTCAGCTCTTCCGGGAGTCATCCCCCCGCAAAAGAAACAACCCATGGGAATATCGTCATCTATGCACGATATAAATTTAGTGCCAATGAAAATGTATCCCAAGGACATGAAAGAGAAACTAAGCGCCCTAATTCAAGAAAAACGGCGCGCCAAGTCGGAGACGATGCTGAGATCCGCGAGCGACACAGCCATCGGTAAGGTCAGTCAGTATAACGACCCAATGCGGAGCCACGTCAAGTTTGAGCTGCGGACCTATGAACAGGAGAAGGAATTCATCAGTAACATCGAAACTATGTACATTGAGAAACAGCAGAGAGACGAGGAACTGATGGAGAAGAAGAAGCGAGCCGCGTGGTTAGCTAAAGCTGCCTCCAGGCCTAGCACCGTCATTCCGAACCAACGATCTGGTGCCGCGCCAGGATCCGCGAGACCAAACACTGTACACGGCACCAAACCAAACAGG
>Biv309
[truncated: 467,066 more chars]
