# Supplementary material for: UPrimer: A Clade-Specific Primer Design Program Based on Nested-PCR Strategy and Its Applications in Amplicon Capture Phylogenomics
Source: Mol Biol Evol. 2023 Oct 13;40(11):msad230. doi: 10.1093/molbev/msad230 (PMC10630340; doi:10.1093/molbev/msad230)
Supplement: msad230_Supplementary_Data [file msad230_supplementary_data.zip › Appendix 14. Bivalvia/Appendix 14. Reference peptide sequences of NPCLs for Bivalvia.fasta]

>Biv1
MSMPHRTQRQQCYLCDLPRMPWAMLHDFSEPVCRGCVNYEGADRIEMVLESARSMKRSHGFHESRQSVKHHGLPPQRTAIDQHGSIDHPRGHPPLERYDSRSRAMMSDYNTPPQNHSNGGVPGRVEDQMQEHHRASNMPMSSARAVSAVFPIHHLPDHNARFCAHPQGRPGYVPNPNVASMGGHSLQHTKKRSADHDDDDASGNHHEDNIFKFTSPEDMAKRPQIVRETIAALSSAVPFEIRFKKDYHFVGRVFAFDSTSKNGVDFELKVFMEYPLGSGNIYNSASSVVKQMHVDSMKDVGKGLSSGYKYLEYEMKHNSNDWKVLSELLSETVRFFKEAVKPEIIPSPYHNPSLPPLPTPNTRPHVPLAHTRSQGSHGSFEGQSKKRKASPEPDNDFGEQRKRQQWIQSQSEALKMTMNSTGYGSAGSSSTSPSSNHTPTPPEGATMNGPSPMAALMNVTDNITSGPVSPNNRNSLTNPGSSQGTSVARRGPPISIKESAPSSLLETNVQSSETLKCTLCHERLEDTHFVQCPSISEHKFCFPCSRNSIKMQGAGSEVYCPSGKKCPLVGSNVPWAFMQGEIATILGGEVRPDMNIKKERDT
>Biv2
MIGPIVYFTLILLTVVCAAFQYVAHRLRRDASIGNNPMFVRFQRGYFAAYLMAMFADWLQGPYLYKLYHHYGFQEEQIAILYVFGFASTVLLGTWTPIAADQFGRKKLCMSFTVLYSVSCILKLSTSYGVLLIGRILGGIATSVLFSAFEAWYVHEHVETHDFPKEWIAVTFAKASFWNGLMAILAGFTTNVLCDWMGFGPVAPYILAIPFLVAAGVIVMYTWNENYSGHTIKFRKLCGEGFKSIVTEEKIFMLGAIESLFESVIYIIIFLWTPILEPAKPMLGVVFSTFMMSILTGQAFFQVLNLRKKLSTTVLLIISIAIALFANLLLVYSTHPGAHDYALSFSAFVVFEIAVGIYFPAMGFLRSRIIPDTHRWSIMNWFRVPINLIACAVLLLLHEDVFRHGNQMIFVICVVLLFLAILSGVRFKTLTNDDDSLKQEAGWQESDHIHNIF
>Biv3
MTQSLLKEKRFFCREWAFSKIAHCVESRPTSKTCGALIMGGPGCGKTAIGCELVWPTVSQGKQASLNKRLLGYHFCQAHDIDSLSLTNFVGGLVDQLSKSELISGYCEKIATSEARKLRRSSEIERNPDEAFQELVLKPLSSIEPPNQTLFILVESVDESYLQPLNDRTAGSKTIAELLANNHTSFPNWLLLVCSSRKHSKSVTRMFTGFRKISLDDLRKSHVVRDVQQYILCRLDLEEDLRQHLSRDTAEMLNQLHIKSNGCFLYLEKVLDGVAEKFIMLREIREIPGTLNGLYLWLCQRLFVRKQFSKIQPILNVILASRKPLTEEQLFSCVQTSNFSLTKEDFNKRIALLSKILIEGDGGSKILFHHSFAEWLLDVKHCTQKYLCTAAEGHGMLAMHYTMNAANLTAAEVQDFTWHLVRTNFEDPIQSYHLTQWLLVSGADVENSLSAGVPKEQKVVKLLLEAGAKMPTDAEEAECASLQASMIEESETCDQVLEDVDIQLNEVDVNGRTLLHTASYEGNLDLVNLLISKGANVEAVDRNGQTPLNLASRQGHGTVVATLLSASASVDSTDCEGWTALRSAAWGGHTAVVCLLLDTGAEVNFADKDQRTALRAAAWGGHEDIVLRLLEHGADVNKADNEGRTALIAAAYMGHSEIVQHLLDYNADINHEDCDGRTALSVAALCIPASEGHENVVSILVERGAEVDHQDKDGMTPLLVAACEGHRDVCELLLEWDADIDHVDKSGRTALLAAASMGHAKIVYQLLFWGCAVDTIDSEGRNVLSIAAAQGNDDIVRQLLERGLDEMHKDNAGWSPLHMAAYEGHLK
>Biv4
MSITLNARKRASDSGVTVKYTPCAKTDEHTDEDNVEEEIAVINKEKKPLPNDDYKNEKMANQTANGPRHLPSNSGVFNNPHSRWRIVGDRMSSSSLTGRISLSSPAYSNKTVEQKSRSTSKNSLLDLFGTRIDRKARSKSFAARGDLQLLKKVRSGDIITPRELRKQRKKDIEEKFGKKSHRTDKFETLTNSTDRDGCNWTFVFDPSGRLAYWWSSIVSIAFLYNFWVIIYRFAFREISSENLAFWFILDYTADLLYILDVAFHFRTGYLEDGVLQTDTTKLRIHYTNSTIFYIDCLCLLPLDFLYLSIGFCSILRCFRLVKVYRFWAFLDRTERHTNYPNLMRTATLMHYLLALFHWNACLYYIVATKLDRDSRTWEIPKDTDDVFRTYLHGLYWSTLTLTTIGNLPTPATNQQYVFIIFEMMFGLLLFATVLGHIANIVTNISAARKDFQ
>Biv5
MSDSAESFPDILELNIGGVFYTTALATVKREGESLLGQIFNGSSKVTVAKDSKGKYFIDRDGVLFRYVLDYLRNQKIVLPENFHEKERLKQEAEYYQLPNLVKMLNSAIMSPPKLGQLQHSKVPPISNSNSISPVSMEGKTPGYITVGYRGTFAFGRDGLADVKFRKMSRIIICGKVSICREVFKDTLNESRDPDRGESDRYTVRFFLKHNFLEQAFDMLADEGFKMVGSCGSGTNNAGEVKAGMDTEEARWQHYNEFIFERR
>Biv6
MGKDYYKILGINKGASEDEIKKGYRKMALKYHPDKNKSPGAEEKFKEIAEAYDVLSDKNKREIYDKYGEEGLKNGPPPESGFQGSAPGGGNFHYEFQGNPRDTFRMFFGGDDPFASFFSGGGGGGGGFGGPGPSRMFHFGGHPGQEEMDVDDEGYGHFGGGHMGGGRPQRKRQDSAVVRELPVSLEDIYKGATKKLKITRRVLNNDGRSTRTEDKILTIDIKPGWKAGTKITFPKEGDQTPNNIPADVVFVIKDKPHSVFTREGSDIRYKAKISLKD
>Biv7
MTRFHPYHGQNIRLLHDNMVAYRETSFAHALTFSEKPLRPGEIFLVEIEKNERGWSGHMRIGLTQFNPADHFELPQYALPDLHNMGKSWIFAVTKSHNKVMLNEEGDTDNGDEPYQSVIGETDIVQTPQGSFSRSLLLPLGKLFPSNKSGNNSYHVPKKNVLPTDVGSRIGIMYKVNGDTAEMRFIINGEDQGPCARYIPYQGGNLHAVVDVYGTTKQVRIIQLYG
>Biv8
MECMNRFQVLCYEQVDRLNKVMEDVIPIHGRGNFPTLDVKLKDLVQVVRDKLKAEGVCVRDIRLNGGAASYIFGTDSVRSYNDVDLIFGVDLSRGSNHTELQKIKNCVLGCLVDFLPDGVNKEKMSSCSLKEAYVQKMVKVCNEHGDKWSLISLSNNKGKNVELKFVDKMKRQFEFSVDSFQIILDSLLTFYEISSAPMSERFYPTVVAESMYGDFLEAWHHLDNKLIATRNPEEIRGGGLLKYCYLLTRAYNPAEKVDIRAMERYMCSRFFIDFSDINQQRQKLESYLSNHFSDEEDLKHEYLMTLYRVVDESTICLMGHERRQTLNLIHQLACQVYMEQERRAQSKVLEMQQFDQLNNLTIDQVFFHGPFSVSNGTQYYNIMPNVFQMNQMNAPCPHCPPPPFLQCS
>Biv9
MSARRKKKDEKPPPATGPGSKIVSLPDPVKKYLKKLPDGKKIHLKFGNGNWKSLPVEIYDNEEISQLAIKFTAENNRLKRLPKSIAALENLEHIDITNNTLSAFPGSVSRMKKLEVLIIKNNAIKKLPPAIHKCTGLQKLYASNNKIRALPKSIGKASISYMDVSSNMIRSIKKGLYEMTAEVDLSDNRITEMPTAAVKKPNIQKINLARNGVTLIPENIDKLSRLTWLDLSHNAVQEIPAQIGGVRFLHYLNLSHNHIKTLPEEICNLGYALDHLDISHNEIPVLPDGMKSLRKLTYFDVSNNEVEYLPESIRELPCLTTLGVSQNKLMSMKFAVYLKQLEHLYLSRNSIEVIPEEIDHMKSLVTLDLSWNKIKELPSSIGNVKSLKSLNVCGNKLSAIPDSLGHGQVLTFLDLSHNRLTVLPSDLRKLRNLETFHVSHNEIALMPKSIDFLYQLRSLDVSKNGLNELNLPKTLTHLNMSDNPLSINPTDIRSTIVVMGDKDHLRNLTSLALCNLGMDEIPPSVFNLRCLKHLDLSNNALKTLTDNVCKMRGLVSITACHNEITALPEKISALKKLEKLHVSNNGLTSFSPSLGRLVSLCDLNMSNNKITLLPDNFGDLNKLINMDLSENELLNFPKDQIDVLASLLHLNISKNHIDQMPIEFPYLYRLKVLRAASNDLKSIPSDMDKMKSLEVLDISDNIIESLPEKICKMPELKEINVSENKITRGWPKAWENLRQKIKVENADQDSFKERQARERPSDKVAETQVSPKSAKRGKKKVSPIGTPPIKSREKSAPVK
>Biv10
MAQNVTDILYNVTGNITELTTLGMAKGESDQIMQKRGLAVLFIGLYIIIFILGLSGNTLVVYVVVRNRTMQTITNIFITNLAVSDILICLLSIPFTPLGYFLNSWMFGEALCHIVPMSQAISVYVSTLTSTAIAVDRYFVIVYPFKPRMKVMICLLVIVSIWIISISISLPLGIYMTLTTETSGEHRCAEEWPRDQAGQFFTVTSLVLQYVVPCSIITYCYLKVSLALKKRSRTKIGSGSKCRERDEQEIRRKRRTNRMLIAMVTIFVLCWLMLNIVNVTISYKKNYAHWYYYTLIFFIAHVIAVSSTIYNPFLYAWMNDNFRKEFKQVLPCLFRGDRERHVNGSTTNTQYTNVDNQPSVLINRSPQRESDEMNNMKKSKVFYDTESERVHLNQLNADTTDDSV
>Biv11
LKQMTGLDLSEKVNRLLGLNKDATRVMHGILSEGTSSEAKGVLVEALRREGIFYQEAIMIVNQIWKEADFILKSQPSPICPNIEEMFQKLKNNGIKIAINTGEPREFVISDLIRLGLSQYVDMLICGDDPISQPRPSGHNTLLICDELKVSPSRTVVVGDSIGDLQMGQSAFVQKKIGVLSGVSSEEQLKNYADHIIPSISNICDLILEKGKTTDSKPQSQKEGMKMFARGFSSLSQGSFMHQPSRSFSTSSHRLVHVASNKTKYDYIIVGAGSAGCTLANRLSADPAKSVLLLEAGPRDLWHWDSWKIYMPAALMYNLCDDKYNWYYHTEPEKGMNNRVMYWPRGRVWGGSSALNAMVYIRGHALDYDRWEKEGAKGWSYADCLPYFRKAQCHELGANDYRGGDGPLQVSRGKTNNPLFHAFIEAGVQAGYPFTDDMNGYQQEGFGWMDMTIGKGKRCSAAAAYLHPIVNQRANLTTEDRSLSRRILFDGKRAVGIEYERFSDIKTEYAEEIILCGGAINSPQLLMLSGIGNADDLRKLDIPIVQHLPGVGENLQDHLEVYVQQECKKPITLYKAQWKFPHVMIKIGLQWFINQTGDGATAHLEAGGFIRSEPGVEHPNIQYHFLPSTVNDHGREAGDRHAYQAHVGPMRPTSRGFLKLKSPDPKEHPRIVANYLSTEQDIREMRDSIKLTREIFQQKAFDSYRGPELAPGVHVQSDKDIDNYNRNMADSAYHPSCTCKMGPDSDKMAVVDPSTRVYGIEGLRVVDASIMPSVVSGNLNGPTIMVAEKAADIILGNPPLPRSKAPVYKPITLKTQR
>Biv12
MGCMSSKLVPEGPGNQSVVQVYNNERNRDYHRNPHQKHSKDPRDSVGPPADGQNGHRNNRKVKKYRDKFDPRVTAKYDIKALIGRGNFSKVVRVEHRVTKQPYAIKMLDRVQGREVFESEVAVLRRVKHNYIIQLIEVFETKDKVYMVMELATGGELFDRIIAKGSFSEKDATRVLTMVLDGVKYLHGLGITHRDLKPENLLYYHPGHDSKIMITDFGLSATKKGADQFMRTTCGTPEYIAPEIIARKPYTCQVDMWAVGVITYILLSGTMPFDDENKTRLYRLILKAKYSYAGE
>Biv13
VYMPLLSYNQHRNGERKPEARAVSRADTKATEASMAGEEGEEEEKPKVNVAESRAKAMLRDEFLINMQKFASGINRTIQQIEGEVRLEIPEIELGDLKLEEILADNDLMTVIKDSCSEWAKQVRGALDAELKKTPQGKGPLAEIDFWRERNASLSALTEQLKLPIVAQMIEIYNQVEVDFTDLKPELNKYYVEAKDNVRFLSTLERHFKNITHGATFQVVIETIPSMMNALRMVWIISRHYNKDERMVPLMSRIAWELAERVSKVINIRTIY
>Biv14
FAGLHCEIILGYSKGAGYKPGMRMDGTSFRNSWTAVSIDGNWRLVNCTWAARRVTGHKDDLPEIFYKYDEFYFLTDPEDHIYQHYPDDSQWQLIDIPLPFSEFLNLPVVKSPFFNYGLRFYSNYGATLTTDSGMVEIRLISYKILGFGHVLESYDKSVDTRSLEGRVLLRHVKNEAIFTINLPKKGLYYFSIYTGDYWHSDCLESAASFLINCTDVIGAPSPPYPPVPFYGPTPMMDTLQIETSNQLDPLIVSNGESLDITFKLSKDVKITHTFQYFDASDSSVSDIDRYVFLRSRTDTGATYMVRCPKEGYYIFSLYAADENNETLDCVYRYLVICQQANQATNVFPKTFHKWQRCTLHEPVYGDLMTNKRYSFRLDVPQAVEVFLVIGDIWHHLKRKLGFTWEGNINTGKNPGTAKIYARFSVDRDASTFSRLLDYELIEDAETEI
>Biv15
MAVVSIMNNQSRYRRPISRPDRLNESDGDLWLFQSPDSGRKFRDSDGSDNELALEDLVTCCVDGSSPHSCSLQTCERVTINVSGQYYETWASILNKHPTTLLGNPRKRIRFFDKDRGEYFFDRHRPTFESIFNYYQYGGKLRRPEPVPDDIFLRELDFYQIEKEKIELYKKEEGYVSEKMVLPENPCKRKIWLLMEYPETSFAAYVIAIVSVVITVLSIILFCVETVPWLSSHDCVNGKPNFADPYFILETLCTAWFTYEVFIRLFSCPSKIKYFKDFQNLVDITAVIPYYVTLSNLLSPDGCDGDSAGTSLAFLRVIRLVRIFKLTKHSAGLQVLILTFKASIEGLLLFLVALFVCILLFSSAIYFAELSQPDSQITSIPDAFWWAVITMTTVGYGDKYPVGILGKIIGSIAALTGVLTLAIPVPIITENFNKFYAHKTGR
>Biv16
MGAFLDKPKTDKHNEGGVGNTLRYGLSSMQGWRVEMEDAHTAILGLPYGLKQWSFFAVFDGHAGAKVSATCAEQLLQEIVSNDDFKGKLELKEGTEIQPSLEDVNKGIKTGFLQLDEKIRGMPEMVSGEDKSGSTAVCVIVSPQHVFFANCGDSRAVLSRGGKCHFTTCDHKPINPAEKERIQRAGGSVMIQRVNGSLAVSRALGDFEYKNVQGMGPCEQLVSPEPEISVEPRSDKDEFLVLACDGIWDVMSNDELCDFVRSRMRVTDSLEMICNMVVDTCLHK
>Biv17
MNRNKRVFVFFGIWISLSFFAILLNVLNVDWTRTNYINGIFIIVVLGVLQGSVMEFPMQTVATLLIGGETRDPERAKCDRFTLILNYNLLALSKDEIDDCLDNMFQAFMGNLSPNVSAVLVSATGPQELKDYEIEVVQKYRSLIYDQLFQEGVSFAKNEFDSINSAHLEHLWKLYEDVEKSVFITECLHDICDRFAREFMVVHRVSRVLRKCGQYQDLMLLSEGDDLAFTYCDWEHYGSDARPYSEPLFHNSEDVNNIFGRKFDYTLVLDGDTGVPDGCVYELLSIAAANPERGIIQPAIKLYCIDKDTIFMHIESMRQAIYEPMTNAVMALFGQSAYFGKAMIKNKVYIDRVIGTRENPIERVPIDVLSHDTFEAAILQPLYAGSVHLLEAPSYNFVTWNIRERRWNRGEVLLAMYFWKNAVGRLMRWIQKQMKKDKYNRTKLRTESHLDFVSSFIAYAALRQMMMKPFLLFYVLIHISVHLRYRYASIIIVMFLVLVFPKFATCNKKNYKYVLIETVASILQFTPEAIVGCVRLVKAVQANLGANIKWIPQRAVEDEFKDSNCFISSLKHLWGYSVFAVVSSIIVILFVEQALLLLVMLTTLFFLPLFTGVTSLPLSKREERHYYASNVEIATGAAHTSGIYRKVDDPGCLNKGFNEKLDVV
>Biv18
NENCKSYGESSPLVKDVPKDLTTSGTMEIGKAPPTDKQPVYLTSGSYVARPNQVSTVLLHGVPIVSLYIDGKERLCLAQISNTLLKQYSYNEIHNRRVALGITCVQCTPVQLEILRRAGAMPISSRRCGMITMREAERLVKSFLEENIPPKLPENFSFHVKHECGWGCEGYFEPSRYNSSRAKCIKCKVCNMYFSPNKFIFHFHRTQEAKYSHPDAANFNSWRRHLKLYSTSDEAIVHAWEDVKAMFNGGSRKKMLSTESSPSYSSRGEEPPKKQKLSVDLDVPKEVYQSPYSPFNLLSQQRKPFQFSSVNHSPPTTYALPFAKECMTDATKTSPLHPPSWPALHGMFPTYNLLWNNPFVQGFRGDFRESMMAFKGNLSRRKEENFNDDESSSSAGNSPCYDDSNERFSAFRLVNQTTRKDSVSSPKISSNSSDDEEINITDIANNESMSDAIDLDCKLEDKVSKDLQDMTGN
>Biv19
MAAAEGKTKIFPRIKCVRAYVSESKPEDQGADCHDVEDTHWINGYPTPIANPMSGYEQYASTRKSWGINALGTLVVEVEADDGTCGVGVTIGGVPGCYIVENHLSRFVEGQDPRDVELMWDQMFRATLNYGRKGLPIQCISAIDLALWDLLGKLRNEPVYALLGGKTKQRLPVYSTTARPDIAKQLGFVGAKIPCAYGPSDGDEGLKKNVEIFKRWRETVGPDFPLMLDCYMALTVPYTVKLARALEPLGLKWIEEFLPPDSYDGYREVREALRSSTVLLTTAEHEYSRYGYQLLLNSKCVDILQPDISWLGGITEARRIVAMASANDVLVIPHGSSIYSYHLQYAFRNCPLAEFINLSPKADKIVPYFGGLFPDEPLPSNGFIDLPDRPGFGVTLCKDSLRRPFQRSDEESRAQASKNATYKSQEKPHMPF
>Biv20
SPDTPTAITTFIVPDDLKSDDDDDDDDIIPLSIDNSMEESSPKTPSSVIEFTGSGERQINPERDNYNVDKITSCWKCSEKFVSRKLLVRHLKEHNIDLPFKCYLCDASYETRKSCLDHQETAHSSDWKILKEKNKVDNVDIFAKHMDKVVENNCNKVDQGAVLEIPGQNADDPKMEVVSADYMQRKVYCSLCPKRFWSLQDLRRHMRSHT
>Biv21
VLAIVSVLFIVLSTVALTLNTIPSLTDDNGVSEDLEIIEAVCICWFTLEYLGRFWASPNKWKFFKGPLNIIDLLAILPYFISLGLSETNKHTTEQFQNVRRVIQIFRIMRILRILKLARHSTGLQSLGYTLQRSYKELGLLLMFLAITILLFSSLAYFAEKDVDKTKFKSIPETFWWAAITMTTVGYGDIYPMTTPGRLVGAVCCICGVLVIALPIPIIVNNFAEFYKDQMRREKALKRRDALERAKRTGSIVSVHSFNIRDVYARSVDLLDVNVDSAGGRGSCDNGHNCDGGVGTANNENKCAGAPQFVTNTSDMAIKSSNDHCDLNSLPDYKCATNLIETEEEESGMMATSQPALHSEQQ
>Biv22
FPESRLAKMFNGSIPIILDSLKQHYFIDRDGKMFRYILSYLRSSKLLLPENFSEYDQLLEEAKYFDLKGIVNHIEVLRRAKNIKQEKSDSQTGNAPSRGNSEHCDCIAVSISPDLGERISLSAEKALIEELFPELIPALMDSRNSGFNLDNRYVIRFPLNGFCKLNSIQVLQTLFNADFKIVANTGGGVEGQQFSEYLFCRYRKC
>Biv23
MSENSDTSSEESLASKQNGKDDDICRDFLRNVCKRGKRCKYRHPNTDEARDLGRQNITFCHDFQNTGCRRGNCKFLHCTREEEEHYKQTGQLPVRLQQAAALGLGVTPNVDVPLLRGEIPICKDYLKGNCKRGAKCKFRHITQGEYDFELRKSDHRNNNNQMYDPYEDDFNTFEAFEYGHTAGGVKRRRSDREFDGFGGFEGRYSSSRPFSYQLLEEENSMLRRKVEELKKQVADLTATNEVLLEQNARYRVSRASAVQSLNPAGVPVSQQLTAGIGATANQAQPLNQLAVSSLAQQIALNSELASQHALQQHLARELGQQTAGGLAGATLNPSVTINPGNIVPVSLPQNVSLTSGSMQQTLPPVVSMTQTMPQNLQGPPSAPLVSYPIVSQNMRAAPSSLAH
>Biv24
QYSTAPINSLIDVHFATVNNNYQGIVTKHYNNPSNEKLEIFHRVAEEEIRFTKVDIKENQMEAMYIPSLTKYHEHLIPTQEEMTRPERLGQITYVLDQCTVQNNGKAIIADHNHVDFSNNVWKWKIQASSVRDNKYGGLEVELPRVNDIREKNKWHSVQVNQSTFENNKNFAFTVNGYYADVEVSYCRFADNACRRGLVLLGGMEKDLVIYNNEMINNQGKYAMQIDMQSHAEYNKPKAFCHYNNIKGNRPGPNWSLNVDYTPSTYAVSVYGVQNITLNRNLIHNPDYQYELIAGVTSLSLENKMNVKENWWGTAIQAQIIDRIFDFDDWNNYAIADYFPQLTADNVNSLPSTGTQIESGFNFPSLKGRITKNMALAGSSTYYVIADVTVMPNAKLTIEPGTRLQFYPNVGILVLGQLVARGLPYSRISFRPVVPGPNIPKPLPEIVTQNFYSNTMRLKRDSEGEIPANEGFLELYNSSSSSWNLMCDNQFNRKTAEVVCRGLGMETLNVDVRFTHLYDHFVYKKPMYFVKEFWTYSYYCVGDENSLDECQRRINYKIQDCIQGANYTYIRCGKRNLDSKLSYWGNIRIASPTYQEDTIRYVQDQDRSVLENIDIYGAGMLHGERVGAIQATYRSPKINNINITNCLWNGLDIIAPRYEMKIKTMNIDHNLGYGINFLILNGESRNADQSSFRPLLQNTVPYFMSGLVDICKMEKELTVKNRLIIYYKYSQKLVDCVKVIRSENRLRKVSLRLLQFNLYYDEFYRNLLEIYDGNTVTEENRIGVLDAHSKAEATRTRYLSNSDTIGVHIHASNAYEDYGFIAEITTSPLSDLAYP
>Biv25
IDLFLDNLINYDKDNIHEACLKAIQPYLDDPEFDPEFIRSKSLAAAGLCSWCINIVGYYRVYCTVEPKRIALAQANAELAAAQEKLRVITNKIQSLESDLAKLTAEFEKATNEKLRCQQEAEMTAKTIELANRLVGGLASENVRWADSIKDFRKQELTLPGDVLLITAFVSYVGCFTKQYRLDLMDKHWVPYLKGLKIPIPVSEGLDPLTLLTDDAQIASWNNEGLPSDRMSTENATILTNCERWPLMIDPQLQGIKWIKTKYGADLKVLRLGQKGYLDALERALASGDVVLLENIEESVDPVLDPLIGRNTIKKGRAIKIGDKEVEYHPDFRLILQTKLANPHYQPEMQAQTTLINFTVTRDGLEDQLLAAVVRKERPDLEKLKADLTRQQNEFKITLKKLEDNLLARLSSAEGNFLGDYALVENLETTKRTAAEIEVKATEAKKTEIDINLARENYRPAAARASLLYFILNDLHKIHPMYQFSLK
>Biv26
STKWWPENAEPVLVLRFLGTTPNSSSVIPLLVSLCSQIAFIYGQPKDEIPADELSPLVQHFKKLITFATAERPLNIVLDSLDQLSGADGGHSLAWLPTNLPENVKLIVSAIPSMYNLLETLQALVEVPENFVSVLPLGENLGGTILKFWLKNANRDISTEQWEIVNDALSKCNLPLYVKLVFDEICRWKSYTPIKQTQLHYTIHDTIIKLYERIEIQHGKTLVAHALGYITAAKSGLSESELEDLLSLDEKVLNDVYQYHLPPVRRIPPLLWTRIRSDLPHYLSEREADGVNVINWYHRQFIEAARERYFKNLNFVSGMHANIAEYFLGIWGGGNPKPFTYSEQQRRMFHLSDLNGESDRKVPEQPLAFYNEQGEVIRYNLRKLNELPFHLIRSHQYEQLYNHCLFNYRFLHAKLSSMPLQSVLADFEDLMDHVFQKDAKLIADAIKLSSSILGHYPDMLGPQIIGRLLPYYQQNANVRSLIQQCDSDGLEHCALVPSHHCLHTPGGPLQYSLEGHPFAPFGIGTTSNGKYLVSVSNKFIIWDLATSDVFRQVVPGIGGIMQNLVISENDKYAVSYTNNNQVVVCTIMTGDFLVISPDIKNKDESIIGTCISVTHVATWTTSMWYLYTLNGKCISSHVIELKMPLLSVELGSDDKTYLIVKSGADSDSDMALEVHDKSMSPFEFHSAVAVSKDKMRVYACIAISDNAVAVYKRETDAWKYDRTLGDNYDAIFSLKLSDDETYLAATIASGYKLWNLQKDTLVKLSLPPRTRNIPNKNPLISLVVFTKQNHFVVAAVRKNLYVWDTKQGNMVKVLDAHFGRIISIDAVTSGGNKIISSSIDKTIKVWNFDNILEDVYSIDRLEKPIEFIHVSDESPYGVTTSRNCVGVWDLNTGKLVYTLETRAVVTLARITKDGKNVVAAETGKLLYWEVEQESSFRSVMQKDVAVLLLAEDDMRVIAISKQIGNKGLCKAYSFPDGETIFTIEYNYKTFKGGCITKEGNFLALPGADKSGDVLGVYQAKTGTHLYNLQLKYTNYKELTGIRAMPHDTNQIVIIDEEKGNILDLKKKTLVRSVMRWNGMAMKTGKSGLYAPNRGGLDLLDLKSGKTVRTLIPRVAEGVFSIDVMFTENDKHVVYYHSGHRTLRVFRISDGTRIANFKAHAEVTYMAGTMNGETLVVGAVDGSLTILTIADPEYDENVEFLQSLPSRKLARNANGMPGEGEVVTGKNSMGTALQVA
>Biv27
LTDEERVYLNAASMGDVGIVRQSLEEPDGALNVNCVDYMGRNALHLAIDSEKIGVIEILIDNLNFNCIEEALLHAISKGATKIVKLIIEHPNFMAGEDRFKSFGVTEAFFRTEEKSQFPPDITPLILAAHYNNHEIVQMFLSRNHKIEKPHCISCACTDCATKQNYDALKRSRSRLNAYRALASPAYMALSSPDPIMTTFELRQEMMKLAEVEKEFK
>Biv28
MVKQEAMDPDEMRGRTGHDAEDINQFDSVSNVRSQPERVKDPPKSVQREGSNVQGGGKKENPPNHGKSKKLKKTIFISYSPDAGFTERKFVVETVRQLKENNLAEDIWFDKDEKNTDSPCWFSMRMEAIEKCRAAILILSDSYFMCPVSVYEGKTLVERLKVDPTSVAIFPVMFSSLEKTEMPKEFNLLVKDVVELTSPDNHKLSLAEKTSVVIGSIMEELEKYASIHSPPTPHTPPDTEFTGEYKRKKICQWSVNDLQEWLFKLGIKEFYRQSLAECMVDGFLLMSLTDQDMIHQLGIDSRVVRKKVMQQILQTLDREHRQPDNWHLRARTQRSKPDVIYLIYDPTDVRLAQNIKADLKKKNLQ
>Biv29
ATAKIEGRPMGSWKLRCGFRRLQELKTKHANEVLTTLSSPETRFKEALEDESHDSNMTALILRCIAKALECESQRQGTIILLTTIENSRFPRCNLLEFLHGIVENDYEIMEYQESVEDAITLFIALGQNLPHSSTLFGLFVTIELVINKLKSHQLLDSSLEQEFKTCKEIKEGIMKQKPKKQNRERRMEREDEREPDNDFRDINVFPQSLDVAAGVDHNPFLRRNKERGGYRDLNHYLDIQFRLLREDFISPLRDGIQEYIEALNNTGQVKRLQDLRIYKNVQIISPICDKSGLSYRICFDVDNLKFVRWESSKRLIFGSLVCLSRDGFRTMLFASVSNREVKLISKGIVDLKFEKTHEEMAALPRDARFVMAETTAYFEAYKHVLHGLQNMHRIPFEKYIVRCETDVIKPPRYLLRRNITYDLRPLVDDDIVLQGEKKLRKVGISISHEPNYNFSPLSAKCANIKIMDFEKWPSATQLNLDGSQYKAVQRALTNEFVITQGPPGTGKTYIGLKIVRALLHNYKVWNTNLNGAVEHKPMLIVCYTNHALDQFLEGIIECYNGDILRVGGRSSSEVLKQYNISTYRMKMRQSKEIDRHISREARRINWALKQIREVINDTAQKIEFAEREIIHEDYLQPFMGNYYNELVQGVEHYVQIQNPKISLKRIKKSSAIVEWLGYGTILQIEHGVVEFPLEQIRRDVDEDGDLHYWL
>Biv30
MTTRVKPLPVQVQRTRSMLTTGDMYTHNTLEGTSHHLPPIASQTVGGAHSAHVTTTTGHSGHGVKVQQLYEDHKHHHDKHVTIQHGGTSEQEVVPQNMRPSSSAGSQGSKTGSAAARRNNSMSPESAMKQYMHKLTSFEHHEIFNYPSIFFVGQNAKKRQGVVGGANNNGYDDENGSYIHVPHDHIGYRYEVLKVIGKGSFGQVVKAYDHKINSHIALKMVRNEKRFHRQAQEEIRILEHLKKQDKDNAMNIVHMLEHFTFRNHICITFELLSMNLYELIKKNKFQGFSLQLVRKFAHSILQCLDALYKNRIIHCDLKPENILLKQQGRSGIKVIDFGSSCYEHQRIYTYIQSRFYRAPEVILGAKYGMPIDMWSLGCILAELLTGYPLFPGEDEGDQLACIIELQGMPPQKLLDQSKRARNFISSKGFPRYCTVTTLPDGSTVLNGCRSRRGKPRGPPSSKEMVTALKGCEDPLFLDFMKRCLDWDPSTRMTPGQALRHPWLRRRLPKPPTMDSRADSASRRKSTANTASAVIPKLASGTSSGKGRNNIITDDMSAPMHNRTRLPQIGSTL
>Biv31
MAAYSDAMAGEQMVCPLCLNQADDIRMLPCLHSFCRRCLERAITRDHCPSPTSVEPKDILECPTCGQSVTLNSAGVDTFPSNQFISNIFDVMVPQQSEYENGETAERSITGRRWCSSCDEGSKATSVCKICNEYLCDHCVKAHQRVRLTKDHYIERFALDNMSLPFHSHQHPQLLSPSIHSSSMQHHSIADRPNHCCSKHEQEVLRLYCDTCSQAICRECTMMDHVGHSFIYLQEAIENSKIVTERLLTDAKTGIKALEESIALTQGMAERVEMRAQGVATDVRNIVRRHMSALEERERDLLRRVEKIRQVKGKSLHLQVDDLRLGLSSLLQTVDEAENLIHTGNDLDILKTRDKMVAEMQNVRKLRGHLQPHEDDSILFTPPDPALFNAVSKMGIITSSAYAPNCFATGDGLKKALKSKGAFFVIHTKDHHGDPKILGGDPVECIIQSPEGALYRTDVMDRQNGTYTVTYRPQLEGQHIISVVIRGKHIKDSPFVVNVRSGRNYNSIGNMLLQFGSEGEVDGMLCRPWGVCCDKDGYIIVADRSNNRIQVFKPDGQFHHKFGSSGTRNGQFDRPAGVAVDLQNRVVVADKDNHRIQIFDIEGNFILKFGEKGNKNGQFNYPWDIAVSGEGKLLVSDTRNHRVQLFTQDGQFINKYGFEGSLWKHFDSPRGVCFNNEGQMVVTDFNNHRLLVIHPDFQTARFLGTEGSSNGQFLRPQGVAVDQEGNIIVADSKNHRVQIFQPNGNFLCKFGTNGTGPGQLDRPSGICVSPEGLIIVVDFGNNRVQVF
>Biv32
GGYNTAPMSSPGVSDPFMPSYYTQAMPFTPYMNQGIGDGSAWSNGTDAATMLSFGGYDYNGIFGGFGYPQFGWQPDYSGGNDYWNTATQGRQKDTRVYEQDYYRPENMIPSDPYMNGEFDGRDPSGMNSVEQGLKGMNIAGDGPVDPNMVNESGHLEQNGGTVSAQSNGSSSAPKKTSWAAIASQPARPQPKLQPRSIPRAPMNPNKNLDIGTWDQRNNPGNKQGVNGGNQSRNSWASAPRSRTMNNNYSGNSNSNQSSNASGNGGQGSVQASASGSLASSHPVLEKLRSANQYNPRDFNLNPRGARFFIIKSYSEDDIHRSIKYSIWCSTDHGNKRLDQAFKERDNKGPIYLFFSVNGSGHFCGMAQMMSSLDYGKQAGVWAQDKWRGQFEVKWIYVKDVPNSQLRHIRLENNENKPVTNSRDTQEVPPEKGKSVLKIMHNYRATTSIFDDFGHYEKRQEEDGNDKTVSSKPSSGGRDREQ
>Biv33
MSTEDRVLNNIYKPSLSNVLSPVTLQHMAREWLKEDTPNFDYGGFVVGEKEETALLLIKSPGVLAGKPFFEAIFKELDCVVSWEYDEGEFLEPIQCVAKVTGKVRQLLLGERVALNCLSRASGIASLARQLAKIKERVGWKGEIAGTRKTTPGFRLVEKYALMVGSVSTHRHDLSSMIMLKDNHIWTSGSITQ
>Biv34
MASNGNTKGGDNLYLSTMDTIDPKTVCVDLEMEENELNESDKQACGKWPILFERASGSWWNPKFDSPILEREQWEKSFPQTCRRFRAILCIILGSCLAWSVFFGIRQDAYWLEFLIASLLLLFLIALILVFTFTNFYRRFYLLTSIVLSVLLCGGINVAQFLYSNSLVSTVGTFTASIEILFMMYTVIPMPLFLSIGLGVTHSIIYEVLVAVRNDYMQQPIFIIGKTFLHLCVHVMGIHIFLMSQVGQRSTFWKIGQSVLAQRELKNEKRLKEKMIHSLMPPSVAQEVMASRQDKEQNPDEESRSKKRNSKSKNVKGEIIFRPFNMNTMDNVSILFADIVGFTKMSSNKTAAHLVGLLNDLFGRFDTLCTNSGCEKISTLGDCYYCVSGCPQPKEDHATCCISMGLGMITAIKEFDKENNESVNMRVGVHTGTVLCGIVGRQRFKFDVWSNDVTLANTMESSGLPGKVHISEASLSFLNKEDYDVEEGPDVQ
>Biv35
KVRDVDKTKTQSGIVSTTENRLRALEPDEEYMINEVVGAYRQSLEVSIASELPKDKPQMHMKDLVNIAELSVRRVIDMAKKIKSFKALSQTDQISLLKGGSIELLILRSVISFDKEKNQWLDPLDSEDHSMNMKNLQEGEGATLFAEHMKFTKSLAVDLKADETMLILLLVISLFSPDRPNISDKSYVCQEQEKYALLLLRYLESRYSPYTVRAIYPKLLMKLTDIRDLNEEHSHVLLKVNPEGIQPLMKEVLDMNLKDTITGNCESPM
>Biv36
MGGCGSKKADQKDTLLESIEAHEKGINCMALSEDGSVLATGSEDKSLRLWCTKTSQCECIGTLRGHEDYITCILIEDCYVLTGSADKTLRKWDVSTLECVLVCRGHTSVIYRMICTGDFIFTSSYDRTARCWDFDNGECLRVFRGHKRGVYPLIFIPADDDEMDDDMDPDGSKDILITGSADCTARSWNFETGQCLKVFKGKDRDGNNVGHTGAITCMATDALGRILFTGSTDTTVRSWNLLRGEQLKVFSGHTGSVICMQ
>Biv37
TLPMVEVNTKSQETVITSVKSEMIIHERQKGKRPKPPPRRRRQLKRVMSSAVPNDVSSDLPECSEELQSFTITGVIDPRTKQRLTVFQAMAQGILDQANGTYTDPTTGKSMPIPEAIHRGLITVDTRENLPNGHSADDGFSPMRNTLETQIFPVAGVIDPRTGEWISVKEAVSLGILDPKSGKYKNIVTGEECDLLEAVKNGYLVVDPAVLEDTEKKDCFTFVDFADVGFRVTGVVDPTTGDEIPLKRAMTDGVIDLVNSLYRNPHTGETISIEDAIRQGLIRGTYLSPSEAAAGGPDVMILKQLQLKKQRYLPGDGEGGDSVDGSRQTPNAVMFDKLRARLDPEEQMVLDPNDLTSISLQEAYEKGVIDFEKGEYKLPNGDCLSLEQATARNFIEPELLQEILKVYQDCSVKNLTEEGKFDPETGLVIDPKSGNSMSLQSAIEQRVIDPNLVYFYDVPSQKITNLATAIENGSYDPSSGKYKHKKVSQALSLEQADKVGLVLCDIDPDKMTMDAKTLERLQKVMDTSIPFIPAPYSNGNCSLEEAIKAGSLDLQNGMVKDLRTGEVMSLAEAMQTSKIDPTAAKSLLDALDKLSLHEMIQKGQINPDKGHFIPSDKSRPITIQEAMDRGLLHPENVYVVDKENNNIVSLDSLIKSGRFDPKTGMVIDQKTGRAMSLSEAIANGIIGGKIAVDDFVDTSVTLKDLIDSSKVNPRSTTFVAPNNYKMSLRDALANGFLTMNSNVKLDPETGCVVLAADEEIVQALVDVKENSDWISDTERKLASQKKPHQRLDGLQGQSNDIK
>Biv38
HLVLNKDKKSKDKPKPKSKDQIRYQYDEHYFLTDPDEFIQEFWASDPKWQLLENPITLEEFEALPFVRSIFFHYGMTFEKSLPAVLVTTEKGATEVKIKIPEEYENDLVFYYQMRYADKEKRQEATYKGASLERFVFQTMIDNTVMFSIHVPAVGEYFFEVFANKIEESNRLINSEETAGASISPFRLKCTCKFKVVCNSLSGKMHPLPDCASGEWGPKKGYRHFGLKVVQTRPGKSSKSRASPDSSEGDRMSDSGSSSGDEPPDNPKAGILNVEDTLDIKLKMPRPLQVVAKLKMNNVETKTLDAFINTNVDKDTIHITATLPQTGQYGLDIYGRPKEAGENTTLSHAMKYLINCLKVTNPVDIPKIPEKQTSIKKEKWGPQPTFESLGIKTINPKEPKITLNDFQRVYCRNPRARGCCRDSSVPQGAGC
>Biv39
ASGCVYMAKPIKEGDTVVAIKSMDLANQPKKELLITEIEVMKTYRHQNIVNFLDCYFLSEKNELWVVMEYLDGGALTDVVTETIMNEGQIAAVTRECLQALNYLHSKGIIHRDIKSDNVLLGMNGSVKLTDFGFCAQLSGDNSKRQTMVGTPYWMAPEVVS
>Biv40
MQEGSYSSKINAFSKKIKLEVFPDLHNVASSSNLYRSQSPLLHSASEYLQGNCNQTLFYPPNRNVYRDEENISNNYIRASTIKLLDTYQRCGIKRKCEELEIPMQLTDVQTVPSEDEKPLIATTTTNTTNTSKNTSSSNSEGDYQLVQHEVLYSLTSHNAYEVLEFLGRGTFGQVVKCWKKGTNEIVAIKILKNHPSYARQGQIEVSILTRLSHENADEYNFVRAYECFQHKNHTCLVFEMLEQNLYDFLKQNKFQPLPLKYIRPITQQVLTALLKLKSLHLIHADLKPENIMLVDPARMPY
>Biv41
MGLVEHIHPALAEVDYRKWTVKVTFIFGSFLFFAALYVLTGLVSMTTWTYRNLREKEKMFWKLAVVRAMYGIFCTVVGVWAIFVDTELEKDPVFATSPTSYFALTVTVGFFVFECGAILISDIVYRKVSILLNIHHWLSLLGYTTLMVTEAAHCFGTKGLILEMSTPFSAICWTVLKAGKADSLFWHANQFMLVHTFHLRSVVECFMWYLTYQHWERIWSAMPLSIFSFLYIQLILVTFLMTPYWTYKKTQQMITPVDWNFEDSEANKARNGEAKKTA
>Biv42
MPEESSEDVFKIIVATDIHLGYGEKDVIRGNDSLVTFEEILENAKKHEADFILLGGDLFHENKPPRRIMHGCISLLRKFCFGDKPILFEYLSDQSADFKHCQFPTLNYEDTNLNVSIPVFSIHGNHDDPSGQGNLCSLDLLHSAGLMNYFGKTTSLEKIEMSPLLMQKGSTKLALYGLGSVRDERLHRLFVHKNVTMLRPKENQEDWFNVFVIHQNRAKHSTTSYIPEQFLDDFLDLVIWGHEHECRLEPEWNSSQNFFVSQPGSSVATSLSEGETVKKHIGLLQIKGKNFKITKIPLTTVRQFYMENVVLSETELDPNDLDIGKKVEAYCSEKVEAILQKAGRMKLLNTGRNKSFDKYLIICLMYTLYTRVVPK
>Biv43
MYLEEKEAKIAYSPTETSPPILAEKISDLGFPSKIKLVHPVRGDNCQDAIINVEGMTCQSCVKSIESKISEVSGVLGITVSLEKKQAYVQFNPGKVSAENIAAAIDDMGFEASVHSITRDKGLTTKIGVEGMTCQSCVKSIESTMGSKPGVREIRVSLDDKEAYIVYDPTLTNPGTLKDQIDDMGFEATLMRESSLDSEFDRLASRQSSTRSVQNELVCQISVIGMTCHSCVKNIETNISPKPGIKSISVSLETETATVTYNPLVISPAAIAGMIDDMGFEATVQGSDTEPAVETVVIGVQGMTCHSCVKSIEDHISKNPAVKLIRVSLADQNATIEYYPDRATPSSLRDAIDDMGFTASLST
>Biv44
TKSCYEEVTLARSASPYLFPCTIIYSIIGAGIIYRLYQYIGVRIKQRWPSHTSFTSSAPTGASAIDCDKANKGLFLGLLVAVFTLIAIATFFVFESRLQDMFTAVKVLFTTEIVLMIITGLGIAWGYIRLSKLKFITSQFLSVDSVLLLVALAGSYIYLCFKLIAVSTSLQGNVAGILSLITTIFSICQITEQTVFILDGLCRCAENDNQMMQKPGRAVVTFLLVCNLALWVVSMFEVKKTRVVRLHEEFYGILAWNIITHLCVPLIIFFRFHSAICLSKMWYNAYQKEKTT
>Biv45
MPAPSIIVDETDVVRLVSEFLHNRDLNISMLSVERETGIINGEFSDDMLFLRQLILDGQWDDVIDFIQPLSSVETFNYTKFQYIIMKHKYLELLCIKSEPSVMQNYDFTVEEVVKCLNSLESLCVSKEDYNNLCLLLTIPKISDHPEYQNWNPSNARVKCFRDVTPLVEKYLTPMDQSKKNAKTAEDDRLLQLVLKGILYESCVEYCQQRATSSEACDEMTFPALLTNSGFSDADLSLISWLQHIPNETFSCPFEQKSLKFDIRQLVKPTLEASWSEQILVTPIKPKLFPHSAVPNMRPRSADVMTRSLNPQFDGLSRGLWQGGRKNMSASVSGSSTLSQSMSVVSGIGLNNALKDPMQMSMDKLFSEGEMVNTQSSTVLEENSPRQKVEEGKPQTNKNLNLNDETKPTPPVATIAPQDKLQNKNNPKPTVDEEMSKSSTELLKEFQRQKQVCREQIEIYEQQREKMLKELMTIESKTSMIDNREGPATQEQT
>Biv46
MSTIKRAYMEISNGIRGLRFRSEQQSQQNTSAAQGPQGSRETQLPQRFNVNGNGTMNVRIVRSPKPLIARKIRSLFSKSQPDTISELFADERFLSKFFFYFAPEERGTLCQVCRLWKNVLYHPKFWVDVTPIIVCRELSRNDDQRCRFYESLQHRGFDTVCLFGATDNEVSDFVAHFQTYKKQIKAVSLRCSNVTDTGMEVLFKKLPCLYKVELSGCNEITETGLWSCLNPKIVSLTISDCINVADDTVGAIAQLLPSLFELNLQAYHVTDASLAFFSAKQGYILSILRLHSCWEITNHGIVNIVHSLPNLTVLSMSGCSKITDDGVELIAENLRKLRSLDLSWCPRITDASLEYIACDLSQLEELILD
>Biv47
DHDGECRAYGNLGSAYFSKGHYKEALSNHRYQLALAMKLKQRQAAASALGSLGHVYTAIGDYPNALQSHKQCLFLMKQSGDKLQEAREIGNAGAVYLAMGEFSSAVECHNKHLQIAKNLKNSVEEARAYSNLGSAFHYKRDYQKAISYHRQVLQIAEDRQDKTLEARAYAGLGHAARCMMDYENARKYHEKQLDNALQTKDKVAEGRACSNLGIIFHQLGQFNSALKLHQVHLRIAKELGDNASQGRAYGNLGNAYCALKKYEEAVKYHKQELQISSQVNDRHSEGATHGNLAVAYQALGMVDKAQFHYSTHLNISKELKDTPSEARALCNLGNFHSSRGDYSSAVRFYEQYLMLSQELHDSEGEAKACFNLGYAHFALGNHLEAVRYYEQDMSIARELKDQLGMARAYCNLGLAHKALHDYQESLECQRNSLTIMKEIKNTKGIFRALGNIGDVLLKIGNVNEAIAIYKEQLQMAKKSSSKDLIATAFGALGAAHRNLGQYDKALGYHTQELSIRQDMDDRRGECRAHGNLGNVHMSLGHYMDAFKCYEEQLEKARELHNSSLEAQASGNLAITKMNMNCFEDAIGLFEQQLAMLEQVSCAASIFDKGRALGNLGDCYEALGDFDESVKCHEQYLAISQQANSLSDQDKAYRGLGNAHKNVGNLQQALVCFEKRLVVAHELNSSSAKASAYGELGCLHNLLGNFEQAISCLQHQLTIAQEMGDRRCESEAACGLGGVYQSMGDYDKALEYHQMDLQIAEQTHNSTCQ
>Biv48
KDSEPPIPKGHFIWGNGEQFHKNAVQFLHNTQKKLGDIFTIRLFHQHLTVLMDPHAYDRMVREKNFDFDAIQRQVNHNVFSFALTDARKMIKEAGKTVKGPYLNKGMHQYATYLNEAYVDVNARTEMDPVKSDWHTDGLRSFNAKTLFSALFFTIFGKTEQGTTFEPNTVFKHFDAFHKYFNYLWLGMPVNMFPEALKSLKFLCAQPCSQDLLKREDLSEYIRFSMNFMLENGQTEQDIIGHNLVYLHVNYNTFRMAFWAIYKLMEHPEALEALRAEVQDIVEKREDSENENGEIELSLEDVDRLPIL
>Biv49
MYPVTMKFKFKYSLQSLFRNYLVYVLLWMLMFLDVTSQFNNMFAAQDPSDDPCYDEKGGPKQCIPDFVNAAFGQEVVASSTCGSPPSRYCQSTRDKDRVVRNCFICDSKHPKRMHPPSYLTDLNNANDLTCWMSNTFVQYPQNVTLKLSLSKKYELTYISLQFCSSRPESMGIYKSTDYGKSWVPFQYYSSNCKKMYAKSPKGVVSRSNEQEALCTEQYSNIEPLNGARVAFSTLEGRPSAYDFENNAILQDWVTATDIMIVFNKLNTYNDENEDDDGVRESYYYAMSDLAVGGRCKCNGHASKCVKNRSGQYVCECKHNTAGNDCEKCKPFHFDRPWARATSADANACV
>Biv50
MLNDPVQKRFDERNKHLKYECSRLKNYYVAQNSEAAVKEHLVLNRKNKIVYCAIEKIGCTFWKRIFQILSGWRNVTNPFSIRGIQAYEGFSTAKRLPFDKIYQLLRMSTKFMFVREPFERLLSGYVDKIYSPNTAYWNFIGKYIVKSFRENPTNVSLECGHDVTFPEFVEYFVYSQNSNERRDAHFVPSFEHCRPCEIDYDYIGKLETFQEDTFHILKKLDLEDMIKFSDFQNETETDALVDTVDYVFSMKRAIVNCMPFTKGLYRAWRKLQIRGILSKHVKFPYPTDRDVDVTPGQFKDALFAAHAQSGDKESRKKNREEAMLEAYSTVSPILMERLRDALLIDSSLFGYEKIPKKLLELKYTVPDNGGFRYFDIS
>Biv51
ITSSATDGTLVIDFKTIVKPESEGTSHDQCALLVYTQYKVEVSASSNEGTGDPAIAFARTYQGDPETPPAPQLKNTTESTITIEIYPFKIDTGPLTAYQIYVHELPASSRRRRQQAAGPPGVVVAKFADSDIKTSRIFVVGDGNVYGGKSNPPLKKNTKYDIYYEIVSTVGTKTKTNYSKMSATATTVLIVTTVVPPVVVPVATASDNTPVIVAVVIILLILLLVAIILLILFLRSRINRFSPPLYDTFEEEKKVQLTAIDEYNPHEHWNTIYSLRESRYIISGRDLVPDDGYHGTILNGSIPVNMSSAPVTFQQEFHELPHQPLAPWNDAVRNKNTRKNRFRHLLPYDHTRVVLDPDENSNGDFINANFVKGYNKPHGYIAAQSPFDEETVLDFWRMLFQYNIKVVVMITNVVEDKIVKCSKYWPDSEMGKVQYGSFTLALIDEKEYADFVIRSVKIKTKHDAHTKVVHIFDFCSWPDHGVPDDPIPLLEFRHKVREYHGNDKSPLVVHCGTGVSRTGTFIAIDALIDQYEAEGIISVYSFVRRMRKDRIAMVRTVKQYIFIYEAIFEARVAGDTRAGSDLKEKYHTLTMRNPKTKHSFLRDQFKSLQLFTRKPTKKQCSVSHLPMNYSKNRFPDVVPPNDYRPILKTPGGFERTDYINAVFLDSHELNSHFIVTQSPLHTTVIDFWKLVYDHKVQTIVMMEDFQSEDDTTAEYWPEDKIKKFEPFFVDNTNIWQQENVTIRHFKLHNMLRVKSTPREVRQFQFNAWSENDFVPKSKTMFLDLIDLVRSWQRQSNENTAPIVVHCKDGATHSGLFCAVWTICEAMQMDHDVDVYHNVKHMKKRRPQIVDTL
>Biv52
MAGKVAKAHVTKFPVHEFNNASYLESNQPGVWTMEQNEVLSQLREESFKRRVDILEQLIITVRRNGGRLPYNDPKAIFNGLSFALSDSNWDVRLKCTQLINEVIPQFGDDLDTCMNVILGKLIPNIGESKITVRRAVIQTLHVYMKYTKNVQVLLKAIVQHGLENDDPRVRKETVVALPMLFTPEFQRENFFEITQSLAKKLLDNSVEDNIRDCALTTMEKIKNLVGEREFGNYIQKLSTPLRRYYCQLTGMEVESVSDGYSSLASTPRNSKPPFSKSPKVAEPVANGPPNTSRAQYVESFEFGIIPSHVMKQINDQENFKLRAQGVEELKNLIKDLQSNDVTSNLMPHMMPFVSFLSNLLDDSNFKITTVTLEILNILVEKLGQNVKHYLKPLSSTLAKRMGDNKIVVRQAVMRVAIKMMQSYQPKPVLTVIFDNIGHKNSRVRLDTVNIIIAALLTFPSYDFDLPRICQIVAPALCDSKRQVRQATLECFSVIAQAMGQGRLQPLVHAVDGVELSAEGEGVMAAVQARLARRQLPKLNHEGLVEYAMPIPSSAQSRSGNHAHAADIDWVLAVGNSGSARHISRSDTLEIESVTSSARSTPAVSTMENGTPGPSRRFKSASMRSNFPWEDERDARDKKNQQ
>Biv53
MREYKVVVLGSGGVGKSALTVKFVSGTFMEKYDPTIEDFYRKEIEVDSAPSVLEILDTAGTEQFASMRDLYIKNGQGFVIVYSITSLQTFQDIKTMKEQIIRVKGIENIPMILVGNKVDLEHQREVPRTEGETLGHMWGCPFLETSAKNTQNVNEIFIEIVREMNTSPVKEKGKCCRCVIL
>Biv54
RPAYAPMTFSRMSRPSWFVAGHQQDCSEYLKYLLDQVHEQERSRQKKEKLAQESKSANDGNQTDTDTATTVDSSKKSPVIRSLIEDHYGGMMVTTVTCLTCKTKSSRTEEFNDIPLAFPEYKPIVNQDKGDESDTLPNTKCLHLNDLLQHYLKPEMLTGDNQYFCDKCGSLQDAERKISITQPPEHLIISLLRFSYDPKIHARSKIFQEVKYPRTLIVPKDQTSETRSDNPRRSLRSAVSRQIEKCGVNTTKGEVYGLNAVVVHSGTSSESGHYYTYARHSLFQDPEAVMENLSECTDEDNIDFLQDKWYSFNDSRVSYAQYSSFCSVTQRFTKDTAYVLFYKRIDPQNSENEGVDLNKSIKPAEVDPPLQDRLRQLVSKDNAQYLQ
>Biv55
MALVDQGDRAFLELVFKFIDDKNSTDDVDFTQPHVRRSLRYVYPLFMFLHALVGLFGLCGNLAIIIVIGKRRLYRDQTFLFLGNIAFSDILKCIFVLPVSLANLLIHNWIFGSFMCFFLPMLQCFPIHSSMLTYLMIAIDRYRLIVNPFRPRLPAGLCIIGVWVVSVCIVLPYAVYIKYIDLGAILGYRFLGVGICYINQERHIEEYIRAMFVTLYAMPLAIMGFLCLKVSAELKSLDTSSISIHFETNSNNVTCTSRLTLEDDETSRVGSEDSNQRHTVRSDHMCSDDDLDLPAEKRTHRYIISMVTLFAICWCPLNILILVQFFVHESGNNTGHFDITYTTFTWFGFLSTCVNPVLFASWKMSDSTKDKLRGYFKFGMKRKSKK
>Biv56
QAIDIGSIAINILIDTWEGHLTPPEVASLADKASRGRDPAMVRAAADLALSCLPHAQALNPSEVQRAIFQCKEQSRDMLERACLAVESAAKGGGVYPEVLFDVARQWFELSEEAAKTNEASNVSRNHSHQAELDSDNSNSSSLATERQSPLGLQVLPMSSSSNHQVSNQVVSHANPTLAQPMVLSYTIPPANHHQLPHQALVQHIGYVQQLSPFGQQFTQQHIPIHGHNVHHPYVTFPYQTQPPFNNLQLQQAPNVYSANPPQFRPLGTAVQVFPQHSHCQITPIQCPPSSSAGGAPQQPIHQAEALVEVSSNSPSPPQQGSTQGHHGPSHLDNETQLNYLMASFRVGMLALETLSRRVHDDRPQTKYARNPPYGEDVKWLLGIAVKL
>Biv57
MDERHWWIAGKIQETFKIGGYDNPTLLEDFMTEETTLNKINRFLKAGGPCRLFFSCAKADSGELSTRELNVTGTLAALKDADLDKVNILYFLRNRVDKDVDTVRYERDIFCGELKHNTIETLVTLLSDVYNPLIKAQKEWGECNMEGQTNLSHSMDKFLTALNESTASMHHSKQL
>Biv58
MEYRNVVYNAARDGKINRLKIFLDHKSKDEVVKLVHAKTNGATPLIMACRNGHLDVVRYLLELCKADLEQVGCVTFDGETIEGAPPLWCAAAAGHTQIVKYLVEKGSGVNKTTFTNSTPLRAACFDGHIEIVKFLVEHKADIEIANRHGHTCLMISCYKGHKDIAKFLLELGADVNRKSVK
>Biv59
GQNKEHMKFSPVGKFNYFHDHLKMPPNDTHARKKNRKSAMAIVQELGSESNAHGLAKIAMSRKTKRKVMWSLLVIIGFTAAAIHLSFLVIKYLQYNVVEVSEMKDGMPVEFPSVTICNTQALSLTKLKDRMNETPDINNWFQFISNANFGEHFSRVESVQGFYENLFQEAKNVGHEIKDTLLHCRFNQRPCHPHNFTRYFNGKNYYNCYTFNSKQGDHDMQYMHTTGPQHGLSIVMALDNDDPPLGAYGLYNQESNIEHTAGLRVQVHAPQTMPSPMDHGFDIPPGYSSSVGLKAVMNSRKPYPYGNCTYDRLKRYPKYRNTIFSCFQLCKQEIVIRECQCRTSGLPSTPEQKNLSYCGTFHHWQNLFQQLSKSGSFNRTHLYNQKLDCEVKVLHRLSNDRSYEVGCGCFQPCQETSYQKSISLSYWPLEFNQYNALQTFYGILEDSNRINNSFMSEAYYNLHEIIKKYEPLAQNMTGENAEQLLHADIPMDERRKQARATQLIHQNLLRLNVYLEDLSVIEFKQMADYDIADLLSDIGGTLGLWMGISILTIMELVELAIRLVAILFKSENRYPDHMDDHSSANGILEHSTERAIYPQDTYDPYTQPEFQSFEKNDYGRTTNDLPPDSPI
>Biv60
VQDLLDMIPEGGGIMQNDFIMKLWKSLIDDWFGCGAVVYIVTPRIDEERLFQILLLMIRNKGTAFGVTLVTPEKGPGGEKFKKTLETTSRMMKKTRTPRANKRLVSDVKMQWALENLRVHHENFSTNFVAAYKDDEAEVLTTTAHFHKSHFHSNQKDNVCYNKLPTEDLKRNYLLPLGLSLNY
>Biv61
YAGLYCEIIKGFSKGAGYKPGMKFDGPRFRNSWTAVFLEGSWCFINCNWGARHIKCTKNTTFYYRSDEFYFVTDPEDHIHQHFPDNPKWQLLECPVTIAEFINLPVVKSPFFNHGIKFANHYDCTQYTNKGLVAMQFNIPNLLGFGYTFEAKDASVTANKLEGRAMIRIIGHKAIFTVAPPKAGKYYFTIYVKEDWTSESLQCACAFRVKCRERREHIKSPFPMVPFFGPTPLMAKLDIAPLTHIDPLVVYSYDDVFLRFQIPSNIALSYTYQYHGPFQCSITDFQRYTFLSKRDHESVTFQIRCPIMGKYVVSVFGSGSASTDVPEILFRYLIDCKQPAKDKRPLPRACHRWQGNTLIEPIVGDVPLGIRVNFRLCAPKALDVALLAGSIWHHFRELPDNMWMANIFTGNEECKAKIYAKYSHEKCRFSPLVEFHIK
>Biv62
DSSGQVLDKWTIASREEEHVILQQFLRFGETKSIAQEIILQDTKEHDIFFKSGNRSDSEIKKFIERNNHSMQSYMRSFESRHLFGSRIPFVPMDSRLLSPASLSNFSPPSSRELRPAVVTAGMTSSSPSSGSPLGRLQTMQPFDYRREQGSPALSPVIPDKRSGSSPSLSPKNLSSTPPSSQPVTPPFTPIKGLENQDQSPMSLTKIPMTLPILPPKDNQAISAIDYSTKDSPVSPNSIFSDRKLKHIRKSNNPVKRQWNPSPGFGTTLIGPNGKKRVLCTACNKTFCDKGALKIHYSAVHLKEMHKCTVDGCNMMFSSRRSRNRHSANPNPKLHMPQKRVKMSESNSSLNDDSDKSLACSPPPTMVMPPTLGPHGTIPPIDGKDIHPASQAAFYAELNAHLSMFPTPEKRYKLFHNDEGPKDFSMLHNRDSKLESDGESMSDKEDRQKMVSPTQRASRRKNNIPTRYKQPTENYSDDNSDEKDSPKECIDNGRYYHRRSKIADSIENERSSSPQSQRYYLNLSLAEGDASDKKEDDESPSRRDFPKIVSLLSKSPGYDSQEALDFSKPKKKVEEESEMEIDLNATENKETDIDKSDDDFEEKGDLEESFVCDRCEKTFSNDASLQYHIKTIHKSTKTNKTTSEFSSRKRKISRTEDESEGKMEERESKRKEDEENHQPIKCNGTQSNGNGLLQEIEDAGKDSEEEDRDSGTELNEICLEENEISVDCHICESKFKDNLALKEHFEVNHPKEMFNCTVKGCEKIFSTRKSRNRHSQNDNLHRHLCSENQNRVV
>Biv63
IKIWNETVSNLTLMALGSSAPEILLSVIEICINNFQAGDLGPSTIVGSAAFNLFIITAICVYCIPEGENRTIKHLHVFFLTATWSIIAYLWLYFILSVSSVGVVHIWEAIVTLLFFPATVITAYIADKRLFPYAFLSKKYRSSRHKGMVVSSEGDHELADGKANHHDEVVFKGVSEESDIKEIKEFEEHRKEYMDILRELRKKNPNADMKTLEEMAEYEAINRGPKSRAFYRIQATRKLTGGGNVVKKSKIERKASLDDVKIEVKDDSTTRVYFDPGHYTVMENVGTFYLTVTREGGDLNKTLYVDYKSEDGTANAGSDYENAEGTVVFYPMETHKQFPITILDDDIFEEDEHFYVRLSNLRTGDSQGMFDSNNSGAGEVKLIPPFVATVMILDDDHPGIFHFEEKEMNVPEAIGEVEIKVVRSSGARGTVRVPYYTTDGSAKKGRDFDTTDTEVIFHNDET
>Biv64
NTALHDCAESGSLDIMKMLLKFNARMEKDAYGMTPLLAASVAGYSKIVEYLITRQDSERQEKIDALELLGATYVDKKRDMLGAISFWRSAMEERYASPHSPVPKPPSGSEVAAYENAKEVVSLEQLDELASDPDNMRMQALLVRERILGPAHPDTSYYIRYRGALYADMGNFDRCIMLWMYALDMQQSVLEALSPMTQSSFLSFAELFSFMTTEWRNRPAHPVAFRDIMDVLLRAIKELDQGQNHLMKVAIPERDLSHFNKLLIIIMHILCLMCRLQKSLKPEEEHELKQVVYKLVQMNPRGTKGYTPLHLACSKDTTNVGRYPVCSFPSAEVAQLLIEVGANVNAVDVDKNSPLHIAAANRPCRSEVIRTLLKNGSHLDMCNGDRKTAMQLIRGMSINDIVSPLNYLSLQCLSARKIVKCNIPYKGHIPQKLESFIMMH
>Biv65
VHAYIISELRKDMPSMFGKDNKKKDLIKNLGEVYARIQRDHQISLGDFPDMKRMQEQLTHHDFTKFHALKPKLIEIVDQMLSVDIARLMQMIPNEEAVMSREPQVKGGAFDTMNQSMFGYGRGEGVDEGRGEREWVVNQNKMDYDESFDKLNPINGKITGAAAKQEMVRSKLPNSVLGKIWKLADIDKDGMLDMDEWALANHLIKIKLEGHDLPADLPDHLIPPSKKKEKF
>Biv66
MATSLQTFSSLTNESVVNGTTQAAFYDCDLNGTRNETAVGDESITAKTVILVTSYSLIFVVGLIGNGLVIYVVLRFAKMKTVTNLYILNLAVSDALFLASLPFLIVTTILKHWIFGAAMCKMYFVLFSINFFASVFQLTALSADRYLAVCHPVRSSRYRNTTIAFFICLVMWSVSFLVMLPIILYSSTTHADPTSSRQTCTIVWPDGQPIPADKAFTWYTFLLGFLIPVSLISVLYISVILRLQNVGPAIKSKERKRSHRKVTRMVLAVISVYVVCWLPYWVFQINLTFKKNDIEEWEIYLFNGLTVLQFANSMLNPLLYAFLSENFRRSFVKAFQCASSNDVNKSLCHENSVFPKSSQKKSTTMEDKKKAEKFEMATMITTTDNGNHRPKNDSASSLNDGDDDGLYVDKESQTLQEDV
>Biv67
WDAARVYNGYHLPSPRLVSSFLMSTDHVTMDEHSTHMLMQWGQFLDHDMSLTPQSVSNARFSDGRFCNETCENQYPCFPIRVPRSDARIQHTNCLGFSRSSAICNSGSTSVFYKTFAPRQQINAITAFIDASSVYGSSDFEAQRLREFSNGRGLLREGVLSKNNKRLLPFDTGNFLHHFDCQIEPSKRHVPCFRAGDNRVNEHLALTAMHTLWVRHHNYIATELHEVNPHWDGNILYHETRKILGAMMQHISYKFWLPQVIGESGMATLGSYKGYNPSVDPSISNEFATAAFRFGHSLVQPIMFRLNESFGPIPEGNLPLHKAFFSPYKILEEGGIDPLLRGLFGVAAKKRMPEEVMNKELTEKLFSLANAVGQDLASLNIQRGRDHGLPFYNHYRQICGLSKATSFDDLATEMPQRSVRDKLQALYGHP
>Biv68
ADGNYEVTLMTKAILHPDGKVVWEPPAIYKSSCMIDVEFFPFDIQQCIMKFGSWTYDGNQVDLVHLCVSESTSTEVIRKGIDFRDFYPSVEWDILEGSAQKHYKRYICCPSPFPDITFNITMRRKTLFHTVNLIIPCVSISFLTVLVFYLPSDSGEKITLCISILLSLTVFFLLLADIIPPTSIVVPLIGKYLLFTMILVTLSILVTVIVLNVHFRSPSTHTMAPWVRRVFLNVLPRLLVMRRPNLENEHSTGRVIRTCNGVEMTQSYKDMIRRRVEQRKFENSNIFHDPVEEELISATKETELSVRRRHKPVPREIKDAVDSVCFIAEHLKKDDKENS
>Biv69
MPRGFLVKRTSHGGAASYRERRTSEEDRLDLEADMTRFGSPDSGYCASPINFSKDIENNNYEKPRSSPLSVSTQQLYFSSFEQLSVNSPNNENSAPKPVDQSSPNKRRNENKNKPMKKPKAARKINFDEDTTSPVSGCIIKHVSPEDEGTVIYHGDIDSTYNFVEATPEARAELERIENKIGDYICQLCKEFYEDAFQLAQHRCSRIVHVEYRCPECGKVFNCPANLASHRRWHKPRPSPASSRPSAPAKILPSNQNENNANTMEPKNDNSMFLVPTDLSVSNAEGQFKCETCGKKFRRQAYLRKHRQVHNDSGQIARNDNSTRPEILHISNMNELSNKESLRRDVVSPQNAFESLQTRVADMYVCKYCESSFSSSPGLTRHINKCHPSENRQVILLQMPSTLPRHM
>Biv70
MADKVLTMDSVNPNIVQMEYAVRGPIVARATELEKELANGANKPFTSVMKANIGDCHATGQTPITFIRQVLSVCAYPEMLETCNFPQDVKDRAKRLLGGCKGGSIGSYSASPGIDVIREDIAKYISERDGTPSKPEDIMLCTGASDGIKTILAMLMTGKLGKERAGILIPVPQYPLYSATLTEFNAYPIPYYLDEENHWGLDVKELKRALNEAKPNCVPRAICVINPGNPTGQVLTRQNIEDVIKFAKQEKLMVLADEVYQHNIWGEGCKFFSFKKVLSEMGPDYNTMELASFMSASKGFMGECGSRGGYAEIVNLLPDVKACLMKSISAKLCPPIVGQIVMDCITNPPKPGDPSYELFKKEKDNVLALLKKKAGMVTSLFNSIEGIKCNEVQGAMYAFPQIFLPQGAVEEANKRNQTPDAFYCFQLLETTGICVVPGSGFRQKEGTYHFRITILPKIEEMTDALERFKEFHLAFLARFKN
>Biv71
HFQEKVYQGFSMKFEFNSDGYLANKNYRIKALKGVVGRSIWEDVGYVHGEIARPRGILWPSEPDLDIRNGRVRYRVVTNPVKPFVMVENGIEDSNQCIQSTPCIQILVSDENQTLNVLHNYENINDSSSFQLKCCRGFAVDLLNKLASDLEFEYVLYIVHDTTYGKEKNGTWDGMMRDLTNGIAHMAIAAFSITGNRLRAIDFSYPYYFSRFTVLYTQQSQKTYMYAFLEPFSPEVWCTIFVSASLSALGMSMFEWNSPFGLNPWGRKRKQNYTIGSGMTMVYSLLFGHTVSTKSPKSWPSKVLQNFWASACIFIIASYTANLAAFLAGKHNGIDYNSVFDSR
>Biv72
KSISNWEVMEKIKRMAKPHSFVSLKIIKSTMEFMRLEGEAETKTEIKAIIQCLDGRTIKLSGFPEVLKVKAAEAKVSHPSQHDWDSFFRDAKNMNEMKPGERPDTIHVKDLPTKWFSHRQKDRPSEQVVKRVFENFGEVRCLDIPMLDPYRKEMTAVKSNGLQTFSFNTGITFDLYVQYKEYISFVKAMDSLRGMKLLYIADDEEEKAYTSCIK
>Biv73
MAVPLIPKIKGIPTIFGEVLERNVTFCIDTSGSMYKGLDVVKEHLVETLLKQANKPNCMFNIIEFNSEVTQWADKMVKCTPETVAVAATWVKKLSAKTGTNTQGALLTALSDRNCEAVYIVTDGLPDQHPQDILDQVGLAGHNRPIHCIYLCSEDNTDQVSIEFLEDLAVESFGSFHIVTLTVHGCVERITPIYRADHAHERIIRTMNGTIHNSTKNCGVSTTLLVDPEESLRLTPRVSLLGHPHPVPDPLGYPYWDTWKNWFFHPYRYYYPHGWSRYRPARGWLKAQDQMMSSMENSSVSPAAGALLIGKKVLARRIDDGYFYIGTVQSQ
>Biv74
RVPETFTMASSKDGSSSDGPRRCTQLFALKVTAFVSCVLCVLFIAVIIALAVIKLERPTCAPGYSVIPRDLENPRVFDGLTPREYISARDYLLNVKSLNLVPFSQASINSSYIYMIDHLMPLKDTVLTFLQGISKQPERTAKAIIIRGDMTPPRVEEYIVGPLPYPTYHKLVTNPSFTKSRIPYSAKPVDKIEYDVLYSMLYNISVDLYPLMYGSYKLSYHNCTKGVDCLLWWDIAPRGRVSGERKTWFWSFRDVEGFYLHPLGLEIQIDHESTNVKEWKVTKIVYNGQQFYEVDDLVTRYGGVNLLRKINYEPLGAKEYLYSSYNRRGKSEMPDPLQGPKLVEPDGRRYQVDGQHVSYMHWDFDFKMRPSTGLQVFDVRFQEERIAYEISLQDAVVFYSGYGPVQGTSMYFDASWMMGATCNELVPGVDCPETAVFLDADFLTNTQDPWRIQNSVCIFENTGNIPLRRHYTNFPGGYSGYAGLVDYHLIVRTITNIWNYDYIFDYIFHQNGAVQVRVSATGYVQATYALYGERKFGYPIYNDVVANIHQHLFNYKVDLDINGVQNSYATLDVSTHRTEVAWSKGVHKTEMVFEKNIQENELDAGPGQLNNTKPKYDVILNMDATSKFKSERGYRILNHGISKFILQENEATKAANWAKYPLAVTKYHDFEDTSSSIYAQNDPWDPLLDFDKFIQNNDSIVNTDIVAWVTMGLLHIPHTEDVPSTTTAGSQVTFYLLPFNYFTECPSVSSPNTVKITPKREGGINLNTHGTSFESTCVQKSNGPDKYDGRLHDVEL
>Biv75
MKHEVKRLQEEADDLNVQLDDAVNLKKIVDKNYEEAIAALQHEREQKHALKKELDTRLNQESMFNLSNLAQLGGLTEGLPRSMHQDNGVAPEEDDSENPSLRRLQADFKKDDTKSPVKPGPGKVNDILSEIQENEVKKLEQLLEQSESEKSELQNALEEAQKLIEDTQRDLIEQKSRADQLKAQISSVISSPESPGVEESLEELIAKESDPEKRALLEMKKNLFSNEKKYSTALSEISHLQSEINKLQEKGHSGSKQGNKEFDSAINDLRSKCNQYEELIKDLEKDLKTMTLAAGEAQGSLNTTQDELVRVTEELAQLYHLVCEVTGETPSRVMLDHAKASSQLARQENGEEKEEEKDDEKSDETSPKTKSKKSKSKKDISSSESKGDPISCYKLSETIMDQVKYLKRAVEHLMEVSRQRGDDSESSDVLELQEQIVKLKAMLSTKREQIATLRSVLKANKSTAEIALANLKQKYENEKVIVTETMMKLRNELKALKEDAATFASLRAIFAKRCDEYVTQLDEQQRQLISAEEEKKTLNSLLRMAIQQKLTLTQRLEDLEFDRERRTMRRQDGGGGRGRSKTASKVSHSHNSYPDDRHGGARSYHHNFRRDY
>Biv76
MEVAMAGLEQGNGGPPSHFNQSRFRSNQDSVTNSRSFPKQFDDPDHCMSPQNKGNDFECSERVVINVSGLRFETQLKTLNQFPETLLGNPQKRNRYYDPLRNEYFFDRNRPSFDAILYYYQSGGRLRRPVNVPLDVFSEEIKFYDLGEEAIEKYREDEGFIKEEEKPLPENEFQRRVWLLFEYPESSTAARLIAIFSVVVILLSIVIFCLETLPEFKHYRLVNDTNTKGNTSAGSIEEDDIPKFNEPFFVIETCCIIWFTSELLVRYASCPHKFHFFKNMMNLIDIVAIIPYFITLGTVIADENKSNNQAMSLAILRVIRLVRVFRIFKLSRHSKGLQILGQTLKASMRELGLLIFFLIIGVILFSSAVYFAEQDAEQTHFRSIPDAFWWAVVTMTTVGYGDMRPIGFWGKLVGSLCAIAGVLTIALPVPVIVSNFNYFYHRETENEDRTSYQHVQSCPNFSDSKKNSIASYSGSDNIMEMEEGSSFNLNCDRSKENHTNQTNNPSSINNLSIETDV
>Biv77
MPILTRDHLAARFRQNWMNKYPLDTCSNGGINLDDSLTSLNWLQNLNIMKITSPTPPPSPGPCNNYFNVDNNKNMKVNPNHVLNVSCAPPQCKIEPKFHLGDPAPPSSLNGDSIDYKTNPYVKPPYSYATLICMAMKETKKSKITLSAIYNWITDNFMYYRLADPSWQ
>Biv78
MDHTLSYIDTNTSDVYSISNETAQNWSTTGFPPEEIPQFSPESPYTPVEQAFMLFFLILMMIGTIIGNSLVCIAVALVKRLQTPSNLLILSLAVSDLLVAVLVMPLAATYEAAGHWLLGDILCDIFTSLDVILCTASILNLCMISVDRYLVITRPFQYAMKRTPRRMGAMIASVWVLSVVISIPPLLGWKSEKPAYVCFISQEIGYQIYATLLSFYIPLMAMIFVYFGIWRVSSRLAKKEVKSQPGSIDRGTETLYLPSYRTPRNSKESDYGTHPNGILKNGGCGDDSSKKSSKEEEESMLDMLANHRNNNRRRFTVKSLLSRGNKSSHKERRAIKTLGVIMGGFTACWLPFFILAVIRPFCGVNKENCSIPGSLMSIFNWLGYFNSFLNPLIYARFNREFRTPFIEILCCRCRKINIRIRSESYAEQYGEPTTIRDTTFRESLKPVSDTVVRYDSQGMTNVYVGNGNTNNHDKDRESVV
>Biv79
NSIRHNLSLNKCFQKVPRRKDEPGKGGFWRINPEYNDMIENGIFKKRRNSRETPCLPPTKKIKREEEDDFSSCSKAGKKEGLVHFGNHEDQDHLKGDFNWTSILNQDIEIGGVRVKTEDLLDSNDSCDSAPMVAMSPPSSECNSDDFTIEDLFSQTELSNDQSPIDFVTNDPLDLTINGHHIEVPQWWDQSLNLSGSLKSDPEHNKSGLNTPIAPSPAPEDHTDAEHPWAMNGFDDIGDAFDVDNLFDLENIPSPKI
>Biv80
MQTVVMETGYGQISSETSTVLQQSDSPDLLDNGKHNMKTASNDSFTEFMARCAPTLSNGPTQGRRADRHYSKRMRRRLVYKNGEVNITQTNIRKRRRRFLADIFTTLVDIKWRYNLLLFALAFILSWLIFAVIWWLICFSHGDLEQQTMKNPQHVPCVKEMHSFTSALLFSIETQHTIGYGSRHTTEECPEAITVMMIQSCFGVICQAMMTGIVFAKLSRPKKRAETLMFSKNACICKQDGELCLLVRVGDMRKSHIVEAHVRAVVIKKKITKEGEVLPLYQFDVNLGFEDGSDRLFLVWPVIISHRINEESPFWEMSPEDLHREQFELIIILEGIVESTGMTTQARSSYLPGEILWGHRFERLVTFQKENGQYQIDFSRFHNTMPVDTPQCSAKELAEMGDILQEHAYIDEDENTSLCSHKNDGFPSPYVIKRHGAAQTDFDDDLDSNDSSIPSRIAVEESETLL
>Biv81
MTPGKSLSLTQIILLNAVVCGVEICACAGFTYIPPMLLKAGYTEENMSIILGMGPLLGFIFVPIIGRASDNCFSSWGRRRPFIVGISSILMFALITIPYSDWISLSLFGPGSMSKTGALLILTIGVVLLDFTSQACLTPCEALLSDASKDTNQQERVFMVYSQMVSLGGFLGYLITALDWNTTAIGALIGGQERTVFSMLVFLFMFLLFVTVAVANEEPHIVSKNSQAPDIKPVEVTPTTVVFTGPAMESGYESSDSDEASLPNVLRKPRSRSRRHKKKFRPIMLLCMPFVFILKRFRIFSYVQFYGRLVFGAIQDKLPESVKLLLDVPYVLRKLAVANFCSWTAVMGFNLFFTDFVGQAVYEGNPNAEENSYLRARYDEGVRMGSWGLLFHCITSALYAFFVENLVERYGIRRTYAAGMMTFTLSMGGMVLFRNIYFVNTMAALTGFGYATLTTIPFIIVTKYHSEKE
>Biv82
VATYNPSLGLQLEKTITAYSSSCPSSPCLECNELPVTTTSTASPTSRVTVSTTTDPTEGGKYALLRFPYNEEMTGIFPPSGSRDLYDTRFKTGQRWIIALGVLAGLGVLAVLIFEVYILYKLLGTRIGRQWRTMWLGQLLLLGIFLSYLTLFAFIVIPTDVTCGITRFGVGFCYSILFAVLLVKLMVLLTSKSSDSILADMESPNYLKGIYQFLMFMFAVGVQVVINVQWLIQVPPYAVKVTANYGGEEWICNHFTWQASMGWNDMQNFVRTPFENHLLSLLYIMFLILMTTIVAMKAHGIITNHRESVFIGIAAGFSIPVWIAWGLVGGLNRDNAYAHEYGDACIAFGLFATATLCLFALFLPKVRQLVNMGVEGIYLEDDRDTYYAGSVVMAPPSYKSRPSSMIYVNSGEYSNPVVIGNGDP
>Biv83
MSFFQKSGRSISNYLSQVFSVASLGCFYDCEVDLVFLLYSVADSLLDAILRPNVPQMVCFSIHPDQIQNCRHMDLHASIQVQVQKESTTYLILHKLLTNTPALVLGMFCGAWSDKYGRKLPIALPSFGTTFAVLFYMAANMTYKGSLDFFLCGSFIHGCFGKTAMINMAVNSYIVDVTTVDRRTKKLGILAAMQFIGMFIGSLIGGLLIDLTSVLTSYCIVSAMSAVVVSLTLLSLRETLQVDNEENSSPFKSFFRGSNVQDSFKVLTRSRSGKLRSCILCLFIIVLLHQTCRTGLTDVTLLYTEKSPLSWPTSWFGYLSAADNAAMGIILLVLLPLLSSVAKLNDATISMIGLFCACVRFVIMTWSKKTWMVWLSMAIGSIAGVINSPIRSLLSKMVHEDEVGKMFSLLGSGETIAKFCAVFFPYLYGYTIDIFPGFPFIFASILYILMMAIMVVVYVSYAPDSNPDTPQTESNWELDRIECSTGKEAKYNGTG
>Biv84
VTNSNSGEEFLRNKNRSRSVGGSPLESPRSSRLLSQTSVHGNRCQRQRSFRRNEDEIKRSRSQSVAYELSQDLQDKQVEMLERKYGGSIRSRRAAKIIQRAFRQYSMNKNFEKLRIAVGERRLSKRLSELGRSNTVSADTYFIGGPSVLQGNGDLQRHSDILGKRGESDRLRFGENRLRQQMSLDQNARFDSQLANKRNFDKRKLERHREVDLPESTKDAKSVSSETNNNRNSCPEMNESSASDSPQPPNTESTVDPHSLDFEIVLENNTGIVLAESFHSEQGPPEGSMYLGGYNHKKMSASSLYSNASTDTLENRSESYDSYKSNFSDSGSYGSQGDLQIRIDAVQPLETVRTPEQKQMADQTHKYYMQQEIKMRKNDASGSSSGKKPPQVPVRAPEASPIWKRKGANTNGNPTPPVGNKLQEPKRMSNISEISEADSMLDAQCASSPNSETLSIGSEASLVNQRKLRLSGTPEHGGHSGIHKSDKSRKRTYRIGLNLFN
>Biv85
EIEEEQTKELDLSIKVKEERLSPKSSSSMSPPSRQMVTPKSSPSSPNSQRSDEHSMSELPRLMASPIPPLITVPQLSYMGKPVPALPHSVSKCTDCNIVFYKRENYLIHKKHYCSSRQNKSTSEDEDGSADLLSRRQAIGARSIVTPERTHSTDSSEKSPQGKTEVKEPVTPGQTAKSPQAEKLSPSRTREAGEIIYRFYCVPCKIKFSSASTLQAHKEFYCPHGKESEHTVVGKNRMEGKSSPKSDEEAIKCPRCEVMMPSSRHLKMHFCTGVSSQMPIFRCIYCDFVTQTETRLSEHMKAHMP
>Biv86
MCPRHGSFVCYLKFAVIALSTIVLISTIDFINTTFRQRSISSVIARSWHARTPYLVDTSACKIPNIDPFDPSIAHFIKPQRKPVTCNKRPSFTFENGTMLQINWTAVSQSKWNGQFGYCKIQPIYRPPNNHDNNYFTYLEISDEFNDTIEMKHEFVRVLCYNSNHGKIHTNFHQFILPKPDVDERCSLAFVKHKDSPNVRETLNVVMIGVDSISRLNSQRYLKRMRNYLLKELGAFEMTGYNKVADNTFVNIVPMTMGKFLEEVPWNESMSKIPFDDYDFIWKQFASKGYRTLYAEDAPEIAIFDYLKSGFHRPPADYFNRHFSLAMTTDKSVWYDNHNCVTDRLETNIILSYIYNYIDMYKYSPYFAFSFITGLTHDFLSSAGYADVPYLEFLKKLRENEQLNNTVLILYSDHGMRFGKMRESYIGKMEERLPFLFFVFPQWFLAKYPDYTENLQTNTRRLTTPFDIYETLSDILHFNEFIPVRRGFKNRGISLFREIPEDRGCEEAGILPHWCTCAEFQTLSPTNEIVQKVANNMIKEINIQLNEVSKRCAFLRLGKIKNAIKLLPSEKVLRFEESKNDVINRFVKYGDRSKAQVNYQLTFSTVPGNALFEATMQFDERDDSYKMISDISRINEYGHQGDCIDVHKLRKFCYCKS
>Biv87
MAGLLTTAPVSDISTSVVDMNSTENCTTSGVTVAADIPPPHELWLTIILGVLVAFIVVVTVAGNVLVLLSFALERTIRQPTNYFIASLAVSDLLIGSFSMPCFTLYLLLGYWPLGELVCDLWLALDWTVCLASQYTVFFITVDRFFSVKIPAKYRHWRTEKKVVTMVSLTWIFPTLIFFTSIVGWQYFVGKRTVKPLQCEVQFMSDPLFTFLLTIGYYWIPLCVMIGLYGGIYYVALTLQWKAEAKHKKMTTAMELSKNKQSSKSNRNASGADNNTLGTENNNGRSMRPDESTSFTKAPEEERSSSPVFESDEENNSSQGACGSSKTHFRHADVDDDEQTCFVNSAVQTDTTYRPSLKGMLGMSFNHVSKIALTITGTSGSETETDGNEDTNATKALIKEPPPPYNHVVPNTYEKASKQTDKLLENDVLEGCKYIEEDSLKTLTSNDNLKIYPDGSISFDATTDESCSPVWKRREGRYLPIPIAEDSSNTISTTLEGDSSIRHASNDDEMSKRIPSNGTSAVHSRDRNEDEDVDSDANREKPSIMAPLQNLVQNMRAKRKKSKRTRQKVNSKTENRARKALRTITFILGAYILCWTPYHIMVLIIGVCDGGWNCVNMKLYQFTYWLCYLNSPINPFCYALANQQFKKTFLRILRLDCHKT
>Biv88
MSNASLSSEMETISDGASVTELMILEMNNSGKNILLPCGSNTTKWTLTNPVCSLNFHSFLSFVFVAILLSLITIWTIFGNALVWVALYRFPKLRSMSNCLIGNLAMSDLLLALTVLPISLGNDLLGYWVFGEVMCPIWLCIDVLYCTASIWGLVTIAVDRYTATVYPVWYFERRSPLRALIYIIMVWFFSIIVSIAPFIGWREMIPNLYKFNIETKRFECVLFETEGYVVYSAMGSFVIPAVLMLFLYFRIFIILRKRMKTMQLKKEKFKLNIDQDFDSCPLQDENSQIDLSTTPVTQVKMSDKATQISPVSKKQCTTSYNVQRSLSETNVHGENSQKITKDGNNSILPDVICKSQTEEGTEEEKQPCLYDVNVNKSILSSADDQKQENRPDEKGPTRFIRTDQDNTKRASKKRVSLLYKKRNSKSKHIQGIKTKYELREQRATKRMAIVMGCFLFCWFPFLFMYLIRSFCVSCYLNVHIQASIIWLGYVNSSINPILYTLFNDDFRKAFKIILGLESRHPQRNKL
>Biv89
LFDVHENSFVPFSCGNLNIQGGFQLLEAFNYAIGEVNDKTGPFQNVLKNVKLGGIGLDACQSSIRMGYLVSDVHNGIIKLTRNGITVNPDDIRLYVGGGSSDSSVYLARLLKSLKIPQISYMSSSDSLSDQDRYPYFMRTVPADDKQSLAMVEFLNKNNIRYVQIVHSPSDYGKMGAKNFEYLAGQSKICVAQTVEFPDNSSVTQESADKVVRSLLEKPVANTVIVYAGVKYINEMLKAMTRNAGAEGKFKFIGSETWGNNYGAISGVERLAKGSVTLTLESSDIRDFDTHIGEKSPGNYPENPWFPEFYEEMVNCYLTVPTNRHQTPCLSQTMNIAAQRDYIQDPGILHVINAVFSAAYGLDDTLKTLCGVNYTTVCEQFKNNRNRHNLLVQSVLKSSFVDPSGVTFSFRPDRRDGNKGYVLYDLKERMSMNELGYTYEK
>Biv90
MASVAAWLPFARASAIGWVPVASNPLPPPMVRQEDRRGDEKITINVSGRVFEVWRTTLEKYPDTLLGSNEKDFFYDEECKDYFFDRDPELFRHILNYYRTGKLHYPKHECLAAYDEELSFFGILPDLIGDCCYEDYRDRKRENQERLIDDKNSENGHLEPVANLRERMWRWFENPHIGTAALVFYYVTGFFIAVSVMANVIETIPCGVIKGTHENPACGERFEAIFFCLDTACVMIFTAEYLLRLYAAPDRCKFMRSVMSVIDVVAILPYYIGLVITDNDDVSGAFVTLRVFRVFRIFKFSRHSQGLRILGYTLKSCASELGFLLFSLTMAIIIFATVMFYAERNVEDTKFISIPEAFWYTIVTMTTL
>Biv91
MLAGSQPHTRCYQTRSPVIMPLEPLKRSQMNNTQERVFLEAVERGDKPTVIRCLQGPDPVNVNCTNMLGRSAIQIAVDNENVELVEILLQQDGVKIGDALLYAIREGVYRIVEMLIDHPSISLEMLGPDWSKTKRRGEESSDYSSDICPIILAAHCNQFEILQLILLRGANIEFPHMLSCSCQGCREKVNEDSLRHSLFRINSYKALASPAWISLTSTDPILTAFKLSWELQKLALTENEFKDTYIQLSDQCKKYACDLLDQCRSSEEVMAVLNRSSDSEDEREEEEELDLTSFPEKLTLSRLKLALKYEQKQ
>Biv92
DVNRPVILSLMFYMALDGQGSLTPNIMKNRMDSIDGQSLELGNFKLSFPKAKDGKGTKYHHLISYASRLDRLKDLLQNSLRTDSFNKERTIPFFALAGRLVPRDSPDPNFMVHQVTAQLPLEMEVVFESGSHSARHESLQGDLYSHKLAKFAKDFDNKFSEVFDIDKKGYNAAEIDFAKAALSNMIGSIGYFYGSSLVKSKYNKEPIYYWPAPLYSAVPSRSFFPRGFLWDEGFHNLLISQWDPEISKDIIAHWLDLLNAEGWIPREQILGAEARARVPDEFVVQRNENANPPTLFLPLQRLIKDMITSLDPKDKQFLTAVFPRLQKWFSWFNTTQVGNEPLTYYWRGRDEKTIKELNPKTLTSGLDDYPRASHPNSKERHLDLRCWMALASGILADIAKTLEQDSKEYEATHQVLTDNTLLDKLHWSPKKEHYCDYGLHSNRIILKKPMPPKNIQPGQPYDQDKIRDVKTEPKMQFVESFGYVSLFPFMLKIVEPNSLKLYKILNDLTNTDLLWTNYGLRSLARNAPQYQKRNTEHDPPYWRGAIWINMNYLTLGALHHYSNTAGPYQHLAQGIYKDLRANIVNNIIKEYYRTGYIYEQYNDKTGEGKGSHPFTGWSALVVLIMAEKY
>Biv93
IKQVRLNHKGTRTFFSDTHSMGSINSIHDHSNYINTIGMGEVIPVLNGIEFRTRHNDYKLRMPHPNSTTYHATVDIPFPEVPPSVKSQPTLEKQIEEMKNYFKAWKFQNPSFRDYRPYFKPVLCYMEGAWTTNTKTLDEPFSSDRHFIDAASWFDLQEKIRFTSYTGGKHNLENFSFLPTTIINMRNGTPEYAQWNYRILCHPIKGDLPLKAFEPVDDLASRLAHKYNLTKFSMTRSARFHLASEYRHAHFLPEKGYGVFQDRVYTHSIMDTIMNQIPGKDNYPAKIFDKSLGLEMLDPFSSSVNPLNTGYYHRRYKYDDKGAMGTKTNNRGFADKNLWVAQTTSNHIAPIHMNDCHKVNRTYTECKEIEARYTYAIPLEIIYMTPLNSWNPYNLPYWDRKHGRYTPTKDHRNGAFNATNAYNGTNYANYYWTPTAFFSGKELNHDAADTVKNSVGVLDSHGNVRRVSASGIRIFLPNIPGVGVLRQRWSVTPVHRDGSSVQKELDAMKEMINHIGAFSNLFQEPPAVSGSAVQQAPDAHFRTSLATKDPPGRHYHELFIEDSDYKLALSGQTVTAETTMESSHTHMVEVAYDSHTHQWVIKKCDDMAHCWDGHSEILTKIQ
>Biv94
MSAQEVYEAKLQTDSSSCYRPKAVTTEKPADGSMHFTIMKHPKEALEVMSTLRRLTKLCDVTLLVGEEKFLAHKIVLAAASPYFRAMFTGGMREEEMTTIPLHGITPCTLATLIEFAYTAEVRVSEMNVCYLLPAATMFQMNHVVEACSVFLEQQLDPSNCIGIADFSSEHGCVELQTKAREYIFKNFSEVIKCDEFLTLSPCQLINLIKNDELNIRCESEVFNAVIRYVQHDPEKRICKLEGLLYAVRCHFLSPMFLEKQLNHCNILKKMPQCQEYLSKIFQGLKLHQTCPEKPRKPCSPLVIFTAGGYLRQSLSNFEYYNPSLNQWTRLPELPNPRSGLCCCIVKGSFYCVGGRNNSPDGNMDSNALDVFDPIRNIWLSRSPMTVPRNRVGIGVIDNMIYAVGGSQGQQHHASLE
>Biv95
MYIVSLAMADLIVGIIVMPISTVYIFTKNWIFGVAICQIWIAVDYTASTASILNLFILSVDRYWSVTSPLRYLRKRTKKRALIMISVVWMISSLWIIPIVGWHHFAHDGIRSVPSNVCDTEYAKDSVFKVVTAFFNFYLPLAIMYSLYGKVFHEIRKRSALELGQQYPTTANPMTYNYEGDSHLGGSSSYSEPRVDTFTDQHSNRIEDANLLTSVKNGSCQRNKKVKMKSSNCLVLKSNKILLTTNGSSDRPRMAQRCRVEYIYDENVLDQKTEKLERFYYEENIPLSVVRSIDHVNSNFCNDYLANPSNSSSDERYQSNVNLKSNRKLQKCNNTYGLTNGIEKLRQTETILDTTLTANGGNENDAGNNDGSVCLFANVTSRRISNMFNIKHRIKNFRQSSSLTREIKAARQLGVIMGAFTLCFLPYFTLFLVVAFCDSCVDIELMTAMTWIGYLNSTLNPFLYPLCNMNFRRKFRKMLHIDGNIKRRSRHAVDRNSLTMRYD
>Biv96
MGQLKKFIMTVSKPDTLKTLCHASISLIFLHFLIKFEQIRQNGAFHYIDIPIEPDFVPLGIQEPQLFPSAGESRIPHIIHQTWRSEEIPNKFSKWIQTWVKNHPGWTYYLWTDESARQLIKDRHPYLLKVFDGYSEGIRRADALRYVVLYEFGGVYADMDLESLKSLTPFTKKYACFLPQEPYEHPILDGNFEHLVINALMGCRPKHPFMKRLIDRLPAFQHMWSVLDSTGPHFVTSVYGDFKGDYSYPEMHENGIYLAPSEYFFPTIDPAKFFHFHYQCRRWIQLSSIQKRACKTLKVLGVKRKPLSFSYTDHHWEHTYIDLRITLRGPISIHKLVPRVNIYSYTSV
>Biv97
MVRNGSENSPAEFVCGWGSAFVNITFTFPINKVMFRQQLSGVRTFAALRQLQTEGLSNLYRGFFPPLIQKTASMTLMFGMYYKSLNYLTKQYPHVPVIFSSVVAASFAGALEALLMPFERIQVLMQDKNYNHRFDNARHAARELRSFYGVQEFYRGGSAILLRNCGSNVLFFLARDYAMATLPPPDTVLERTSQDFICGAALGAVLSTLFYPVNVVKVKMQSKVGGRFEGLLHTLRVVQQERNHSLRKLFRGVHINFTRSFLSWGIVNATYEFLMVNLFNRSSRKVNHTK
>Biv98
MNRFVSNKFDAQSFHTIGVEFLNKDVTYEGENYTMQIWDTAGQERFKSLRTPFYRGADCCLLTFAVDDIQSFKNLAMWKKEFLYYADIQDGNNFPFVILGNKIDMENRMVSTEMAQEWCQANGQAPYFETSAKDSTNVDEAFKAAIKRLRDLEDVIEIKTQHGNTVDLKRKAKTQSSGCCGN
>Biv99
MERKGGKPNQHISCLFPEVLTIIFSYLSVRDKGRVAQVCVKWRDVAYNRCVWRGVCAKLHLRRANPSLFPSLVKRGIKRVQILSLKRSLRDVVVGIPNVETLNLSGCFVVTDHALGHAFSQDLPCMTVLNLSLCKQITDNSLGRIAQYLTNLEVLELGGCSNITNTGLLLIAWGLRKLKTLNLRSCRHISDVGIGHLAGNSPNAAAGTLEIENLGLQDCQKLTDLSLKHLSCGLVNLKTLNLSFCGSVTDSGVKFLSKMQTMREINLRSCDNISDIGLGYLAEGGSRITSLDVSFCDKVGDEGLVHLAQGLFSLRNISLSACNISDEGLNRLVNTLQDITTLNIGQCVRITDKGLSLIADHLKNLQSIDLYGCTRITTVGLERIMQLRGLTTLNLGLWHKGEI
>Biv100
IGKHVICGAPAGPNQVDSLRMVNAARYYPRLMSLTIYGLRFLPAIDKMRQLIVDGYVGDISICEVKVHFEKIKRDQFDWMCDGTMGGGLLNEIGSDIIDVIGYLTGQKATKAHGMLKTYTKQTEKIKGIREITSDDFCTFQIELDQGSCVTATINGHIAGPFQQEIMVIGNKGRLTVKGADLYGQKNDQSKEELLHFDPINFKEEERHGVSEKTRTFIPTPYLKGIIKFIEAVKDAFDKEEERQSYCTDPVRPAASFEDALYVQSVVEAIRKSSKTKQWIKVEVLQEEPDPNNFMSPSLRRSAYTVQ
>Biv101
GNFFDDGILSRAEVLAAVDIPKQSSQNLMKHDGLYHGHTADLGGHNVTPPRHQMQMNCHTGFGPGDSMLEQLTSNHGMSLGGMPDNHYSIANSIPHSHHQMFQPSVCTNLNAMGSHHTFPGHHPVHPAIHDTECDPRELEAFAERFKQRRIKLGVTQADVGAALANLKLPGVGSLSQSTICRFESLTLSHNNMIALKPILQAWLEEAERQARERKEAEAGGLAAERKRKRTSIAAPEKRSLEAYFAVQPRPSGEKIAQIAEKLDLKKNVVRVWFCNQRQKQKRMKFSAVAPH
>Biv102
MATGMSNMEVCREKLLMASLKAPSQQHINANLLVSLPDFDKSRRRSTIHSYTLSNYHSLPHDPETLRTVREMSHGKALKNVIVLGIAFMFIFTAFVSLQGLQSSLHIESGVGVFSLSSIYVGTIISCFFAPWIIQRFTTKWTMVITFVFFTGYFAGNFHPEHYMLIPLGALLGLLAGPLFSAQATSITTIALAYAEHSHISDQDHVINKFMGIFCGLYRTSNIWGNLITTLVINKNTTGAGEFQLNHSNISCGSRYCLKNNSSNEDLSQDLITTIDNSTKVMLLSIYMGCGVMGIVTLISLFDQHKRRRKNHHYNDDELTSSEIFLSTLKMFKDSKCQLLILIVVFVGLEQGFMFSDFTQ
>Biv103
TQEGEVKKLKAAMGIEGEDESAISMLSDHTAKLTSTVSSLPELLERKRLIDQHTNIATALLEQIKARKLDVYFETEEKLMGKSVLDQSLMDMINDHECGTPQDKVRLFIIALLCGPPMSDAEIDQYLIALTGANCDTSALSYIRKWKAYTKMTAAPSQYAGGGTKTVGMFSKLMNQGSQFLMEGVKNLVIKKHNLPATRVVDALMDMKSLQDVDDFRYFDPKLLRSDSSGIPRNKSPFQEAYVFMVGGGNYIEYQNLVDYAKNKSNAGAPRKVVYGCSDLTSATQFLKQLERLGSEN
>Biv104
MKRSQERDMSPRVPKRSRYPGPDYEMMRKSPIPEYDRRDLRMSPPPRSREMKYYHDDVRPRYREDDYPIGRTELKTPEYRSLCLSGISSKIPDHAVKDALYREFKKFGEFNVNITYTGEMRVAYINFRYPEDAREAKHAKHNKLVLFERLVVIESVYPKKHHGAPSGAMSTSSYARSNEFLNYPGGSSSRRSSPPFQPRRSYPSMRSPEVDVPQRKDFGSGYISPTSVRRAPNEKFPYHLDHIPPEEDDKATRTLFVGNLDYNITDEELKDVFEKYGFLEEIDIKRPQRGQGNAYAFIKFMNLDYAHRAKVEMSGQYIGRFQCKIGYGKVTPSTCIWVGGLGPWVTHQMLEREFDRFGIIERIEWPQSKSYAYVLYDNIDAAQAACSEMRGAPLGGQDRRLRIDFADVSHITNTPKPLEIKTNESGRGYQGSNWKPPHERREDGKSVDGSFRSQEPKDERRRSYEEFDVRGPDMPYRRPRTPDGSEDRRRRRSPDKYDGHPQSRDGRKGGRVSDEEFDVDGGRRDARRLSAEKEYSDLEEVENISEMVKCLPVAWNGGILLKNSAFPGRMHVVSGDVTIVDTLMRDPTTTETPMLKIKQRLRLDPPKLDDVGRRVVAAGRGGHCILLAMPSTLPNWDDSAVQQRPLKNLVTYLRQKEAAGVISLPPYETKDKDNVGVLYAFPPCAFGYEYLRKAAPRLPAEPIQDDYLIVVVIRGTV
>Biv105
KYPQVKKLMGPDPNLKYKVLCLVTLQILAMSVISTQSWPIVFLMAYIFGGTINHSLNLAIHEIAHNLAFGHGRPLANRALGMIANLPIGVPISVSFKKYHLEHHRYQGDVKKDVDIPSEFEGKMFNRTLLKLIWVILQPYFYAFRPLFIRPMPVTLLEVINFIVQVLFDVMVYKYFGVKAIFYFIQGTFLGTGLHPLSGHFISEHYMFIKGQETYSYYGPLNLLTFNVGYHNEHHDFPSIPGSRLPE
>Biv106
MSSARIRNGSAKMEQSNGQDVFAHGFHGYKEGYEQLEKIGLMKRVKGLWNKTVFPLFLMILTPHVALIMWYVSVHCEGSYSVFLGHFAGKPFYTSIIELWATMRPPSQFSVLVLFGFSVWSVILMKLLPGKIIKGPLTPKGNIPVYVDNGFLNYIVTMATFSIITVLLKVQGFSPSVIYDRFDEFIATLQIFSPLFCVLLYLKGRYWPSTTDNGVSGNFIFDFYWGTELYPRIFGIDIKVFTNCRFGMTVWALLVCIHALKSFELYGFVDSMFVSAVLQLIYITKFFWWEGGYMSTIDIMVDRAGYYICWGCLVYVPTFYASVSMYLVQQPVHLGITWSSLILLTGILCIAVNYLADLQKQEVRGTGGKCLVWGKRPNIIRAKYQLENGKEKESILLASGWWGLARHFNYLAEIMLALCWTVPSLFVNIMPYSYVIFLTFLLIHRSYRDDDKCGDKYGSFWVEYCQMVPHRIVPLLF
>Biv107
MESPGTTGPSNTLLVLQLKSLVAYKSNDEYLYAMKEDLAEWFMCLYQLDITVDNFFEILETGVILCEHANKVKGYADEQRQLGRLAVIQSNFVRRLEIPLYEVPYRKEVKPQTFHARDNISNFITWTKDLGIPDVLSFETDDLVLRKNEKSVVLCLLEIARIGAKLGMLAPTLVQMEEEIDAEIESGEPPPQIITCDIKSLDEM
>Biv108
MKHKGHISLLRPTTTKHDVPVLFQEPHVETGFRHPHQPWFYYICSIFQKHNECMNVWTHLIGLLLTVSRTIEFSNEYDLIGNPHMWPLSAGLITMILMYLCSTCAHCFSHKSELVHYTGFMIDYAGIGIFGLGSTIIHYAYCIHDTMLNSSLKMLSVPIGVILGALVCICCTVSKVFYKRPYPFTRKIWQIGSVGGIYTWLSLPILHRLFLDKDGEDVSLYHHTSQMIWFALAGFFFGSDIPQRFFPGKFDFVGHSHQIFHICIILVTQKQLDGVHLDIEKYHRTPAFVDEPSFMETFGAVISLTIVCFLNVFIFHNVVKYRLGKENVKQE
>Biv109
MEGEEDFFFPNMTMPFHMAFVYPIPQAFFINGFVSPFLIFFTLVTNIFVVLILLRRHMRSPTNAILAAMAISDTFTGVTPLPVFVHFFSLENYHDFVEYHWCYIYRYLGELIPTIFHTASIWLTVTLALQRYVYICHTAAARRFCTIQNVIFATFIIYMLAILSQITRFFDFEFTPFPMFSFDSPNSTLVTCIERTSPWVNQNENLYFNLYFWFRAIFIHLVPCTILVVINSVLIWTLRTAQKRRMQLLKQNKKSESMKLKDSNCTTLMLVTVVGLFLLVELPLGIIMILHLVQNNFDIDIMSNETFKLLNLISNTFILLSYPLNFFIYCGMSRQFRETLMSMFDTIKTQNSRKRYASIPTDNGRTMAESTCRETVL
>Biv110
VTECLLEFCAKVNECDNDGRHPLVLAAQEGHLAVVQCLAEHGAMVDHKSLDGKTALRVAAVGGHLEVVEYLMSCNANINYKDLDGRSTLYLLCLENKADMALFLLENGADAECTDLEGRTGLHISSWQGHTEVVQHLLNYGAQVNAVDNDRRSALQSAAWQGHDEIVRLLLQKGATVDHTCNQGATALCIAAQEGHEDVVRTLLQFKANPNHADQFGRTPAKVAIKSGHSSVCRLLEEYGAVAPSCKSSRSNSSTSSNDTKPTNTTGGVTSGVIVNGSQLNSSPSDSPDSTFDRRKSYASNNSSKSSSNFTSSTNQSAYSSNALGSGDCLTFTQQLQQCSMSRNRPRPASRVLSPVSEPQTPVQSPPLSPMVEVHNELNNIHSQISPSTERNLNQFAPVKYSNNKQQEITATINIITNPNAEFADDPVWQINPLHFKNIKSDLEKLRLKQSPVKDQPSKLIMGQSALRSPEMRRKRNGIVTNPNVTKSLGINSPNIGKLSSIDHSQCNLNGVNGPVTNGIVTGHQGPARPNGLPLKKETPL
>Biv111
MEYKLSAIGNQSSFKENGSSLLEAESTEIYRNSSSFGDRSRLTSNTRAVSQCRTEKAHEFNPEKEAADERYAQLQAIFQVAEEDGRGGLDIDEFKIALKKTVGFMMRNDQIEMMFKKVDANCDGRVDWEEYVTYNLLEYQERTLMIERLRDRPFPPETKDINTRHRETIVRVAIYPTVHKKASTNKCSLDYNTARYVSLSREGIVTFWTPKMKQIKSYMTHPHVDRATQPWLTDFVCAYNVNMLAVTSTDRDITVFDTQANSFKKRYYITGIDSCITCMDYWADIRDLNKSVMVWGDTSGSVYVLVFECALKGGLFGAVGGKQTAFKKISLPEVLRGFHLGVKGYKLGKVHDNWVSEIRYIPELDLFASCCQSSETSMFLGDYNYKTKKINTYFKVYKGLLAFDYCPENNVIATGGMDYLIRVWNPYVNSKPVVVLKGHCKPVTHIVVNSSRSQIVSIDKGRNIRVFDMKDQTCVQQLSGRVIKVGPLPISSVCFNPVTQRLVLATNTLAMLERSLEDEKSVEIMSHQKSVHGALYNKTFKSVVSCCKESVVSVWDLNTGEKIIQFVNAHKRIERGVEIPIEITAMTFDEPGRRLITGGRDGSVKIWNFNNGSCLQEFLVPDGLEITGIASARQRIYVTGWCQLVHIYIDGASEDYRKNWKSRHKDDILCIACMEPNLVATGSYDGDVVIWSRDTGQVYCILNANKGLLPFTENINKIETKQEESEAQSPEVKTPQEESVHSVQVADWKASASTKTIKTGIGLLSKIRGGLLRSGSSSGISGSRFSKPVESPVDHPLLSSYETHKKPESTKREEYDNIFKKYEAAIEKIVFLQTRDATRKETAVLVTSGAEGWIRFWSINHEGGLLGQFNAAHRIGESVHAMTTDHQNNFLFTADTLGYVKTWDISEFCISKMHNSAKRLVRWHWLLDTFTYLRVEWRGKPMPKSFVSRGMKPHNIGTRPPPMITEPKTTLKWPLLVNSY
>Biv112
MTVPGHTSNMEEKQQSVSGTPNEANLLKLMERTGYPMVQENGQRKYGPPPDWNAQNPPRGCEIFVGKIPRDCYEDELVPVFERVGKLYELRLMMDFSGSNRGYAFVMYTNRADAQKAVRELNNFEIRKGRLLGVCTSVDNCRLFVGGIPKMKNREEILQEMKKVTEGVVDVIVYPSAVDKSKNRGFAFVEYESHRAAAMARRKLIPGRIQLWSHQIAVDWAEPEQDVDQETMSK
>Biv113
EVSTEMPVNQNLTVAIIIIIIVVALVVFVSILMAVLCCQISKQRRHVKYDSTPQEDLDIDIDKLPTNSCYHKLSECSKINPKLQVMEYPRNDIVYIRDIGQGAFGRVFKAKAPNIIKDEYDCLIAVKMLKEDASDELLQDFQREASLMVEFDHPNIVKLLGVCAIGNPLCLLFEYMKKGDLNEFLRLNSCDNYIIRRHSMDIYSEHKPSLNTSNQLYIAKQIACGMVYLSEKGYVHRDLATRNCLVGDDLEVKISDFGLARSIHSLEYYRGSEHDAIPIRWMPPESILYNKFTVQSDVWSFGVLLWELFSFALQPYYGMTHEEVVQFVKDGKVLACPENTPKQVYDLMKMCWNTKPTSRPLFHHLLKSLNSSYDDYQKKKVLSELV
>Biv114
IKPQTLLDNQHRENREKDPSPDPPISKDKVSVSSVETPPPKSLSLFMSPDRVNVSCLYCSQTFKNRTEMDKHMKIHLNNGDEKCNICDRVFPTPSILAEHKLTHCKIREGNVCVLCKVALKSEEQFYIHTQEHGFQSNYIQCLICRQTLVSMVELQMHGRHHFQANSNSFTCCVCLEAFKTKENLVSKVNASGRNYFVCKVCYHGSKSLYHCETCGDSFLNPLQLEAHVVTHHGRKQDHTCHKCQATFQSSLLLKAHNLTHHSFDSSSDVTCNQCPASFSSHSQLEAHQQVHKKSYTCIKCQESFDSEEDIQQHVASHVMKEGNIHECKLCSLSFTSPAKLQCHLIEHSYQNSEFRCSICCQLFTSAADIQQHAVEHGLGARRFACLDCSQKFFFSAELENHQICHHGRSGDNGKSRKPQLVNGKEHRVKQENSQQDKSPESVSNTKQNGTSVELKCPACEQVLLKISDLVSHIHEHCEALGNGKPESALHRGPVCCPDCKSQFSNLMELRDHLKTEHT
>Biv115
SGCTHVVPHEGPTFGRLEHYRIHEYARSSAGKTYKSSPKSAEDTPRKRGRPPKYPRNTIPVIPKVELTESEILNPSCENPTVINGFKKFEEDNPCPDELCLYRGKEHFHCARPRCYQATDRLDVLNLHAKDFHSFVTIHEGFEFFDRNVNCRRPHCHNNKANRHFHCVRPKCDYSFVRHSTMMQHNKKHENTEINGTNKEDPILSLTDNTSIAGFIPIAPADAKGLIKTSGTFYPLSSLSSGQSSDKVSTAVDATIFHPMAVSGAITAVPMVSAGITPTIITAATGMISSTGHPLPLAVLLQQGGNTIPQPTWSDLKNKMHYGLDQNCGRPFCKLKKKDHYHCFECNQAFSDMNRVKAHISKHGLKFGKNDSQQIIGKAVCPITIAPKPDQKQAIMNHDQGHVPTNERVHRSAQSSDDEHNSLDGELNASDSLNLNPSTFSSLIAKAQKTHGTSDLQSSMNLYESMDGKLVISETENSNHFEEESTMDESSLEASKEESKMSNNVTSISKRSGRKRMRTRHNDFVDSGEIAVKQRRISDGGISTKSGKDDSIPEGYIRVRHKDDCNFVKCAYRQGITHFHCTRPDCGYSFSDRSRLIQHTLRHERIDSLTGGEMQQFRMNQPCGRDECEYEGKASHFHCLKCNYNCTDSSKVLTHRKYHTKLDNISSQGFKKIGVNEKCEVSRCPYELKQTHYHCMKSECNYAVLGPAQIASHNIKHANDPL
>Biv116
QQVAHAMVNSYYQQEMTRLAQVTAQHGLTSPHSSAASMMTSTASLGLPHHKELEAHRRRESIDSQGSAKEMVERIYRQELMKLAQAAESAGNIAAVTMYQQELARLAQNAQKGDTEPGEIRRSHGSPEHVSIKMEPKESADDANGPIDLSKNSSSSAPTTPTSNSSLKSPTESSNHPGSAFMPFRQKMNGHESNMENHIPFGQQSECISPLQRMQNIANSLMSRPHLVSSAKPLKAVLPPITQEQFDKYSNINTDDLVKQVKETLSQYSISQRLFGESVLGLSQGSVSDLLARPKPWHMLTQKGREPFIRMQIFLEDTEAIPKLVASQYHIPPDKLMRGRNQPEM
>Biv117
MMDKYFCPRLVDYILIVGSRHPNNNNNVAQTPELLRRYPLEDHQDFPLSPDVIFFCQPEGCISVGPKRMSLRETTSFVYTLTEKDSGKVRYGICVNFFRPIERKSSDKSKSLSASWADDNGNTDQERRKSPKTKRKLKTANRVRNNTLTSLCIITHHPFFSTFRECLFILRKLIDACHDRSCTKRIGGSKAIS
>Biv118
LDEELRFINSSASNNTGYGVNVQDMRCKVSLNSSVVSDNNYGAGVRVYQGAGEISINNSRVERNERSGVNITYAGGYQLVNNSFICENHGYGVITEYDRLNNTRIQHSQKMEVAKAKFFFNEWIAFRVGNYCKEAMILVNESHFKYNYDEAIEFLSCNFTKSPQKNVNFSLAYNEFDGNKRHGILMSPLINTIGIITNNTFMNHSLGALRIDNGYDLLVSKWYAKFAVNYRIFENTFKENQGRYCVSLRLTQNAPNQHMEFKFNKVIGNAINDTSPYLNPRSHANAPIIVSSSNIVVQRNHIYNPDSVRDIATHLVDPSVIINGSLNWWETIEHRIIYDRLFDRDDRYNLAQMTYYPVLKDGWLYGDKTTITDTEYRWPFQRENKIGGILDVGGFTTDPDTKLYYVDRDIFIVPGAVLKINPGTTLLFENSIGMVIHGRMIADGVSANTPILFTLNEPVNETEISNRTDAVRLAEGRDAYEGRLEVNINGRWGAVCKN
>Biv119
TAYNRMKSTFYLIFEFCEHDLAGLLSNANVKFNIGEIKKVMQQLLNGLYFIHSNKILHRDMKAANILITKHGVLKLADFGLARAFSTAGKDKQNRYTNRVVTLWYRPPELLLGERNYGPPIDLWGAGCIMAEMWTRTPIMQGKTEQHQLQLISQLCGSITKEVWPNVEKLDMFGQMELAQGQKRKVKDRLKVYVKDQYALDLIDKLVTLDPSKRIDSDTALNHDFFWSDPMPCELAHMLSQHSTSMFEFLAPPRRPGQRIPAGPVQRTAPNPDQHFERVF
>Biv120
MSGEEQTGRAGATERNEEYDRMEKWLDDHPEFTHDYFARKAKRTMVDGWLLAQALSHSPNFKQPETSNSSGSNSRNNSGTNTPVRKISAQEFDRGDTLNPIVSTVDGARTFLGPSTSQTSVSSKFHRRPRTELKTLDEKELMYELVIDICNELDVNSLCHKILQNVCILLNADRCSLFLVHGREDEDRFLEAKLFDVSADTTLEEVCENREAIRIPWGTGIIGHVAQTGELLNIPDAYK
>Biv121
MVTNFTWYNWNSSTLAVSYEVLNNVTDLNESSTTEEPVDPHQGSGEPYTLAESIIIGTILSLFIFVAVFGNVLVCVAVFKDRRLRHRTYAFIVSLAIADLLVALLVMTFAVVNDILNKWLFGPVFCNIWISSDINCSTASILNLCAISLDRYIHIKDPYKYKTFMTKKMMVIMISTVWILSLTLSFLPIHLQWHRNAEDRYKPLPENLCVMDLNPVYSVVSSTISFYLPCIIMIIIYVKLYCAARSHVKEIRKTSFHMPNGGKGGGSGSKDHKAAVTLGIIMGVFLLCWMPFFVVNLVEAFCKCVPILMFKILTWLGYVNSCLNPIIYSIFNKEFRNAFRKILFPDSCKCVRPKRNGYAQSSRTTSKSLISKSEYIMHSVENGNRRDCKEPLCAEGTPL
>Biv122
LQEAVVAGDEQRVKDILQTCDPPKEQLKSCLFFACGSGRTNCAALILESSRLSPDIHNDEEFTLLTLSTRGGHASVVDMLLRWDGDVNLAGPMGNTPLHYACSEGYIECCHILLAAGANINAKNSRMDTPLIVAAANGHLGIVRFLLDKNASVRRRGYHDRTALHCATENGHIEICRLLLEAKADLEEEDTFGNTPLVCAAEMGYVDVMRLLLSYGCDVNRMSHSAATALHFAAQHGDLECCRLLLDARAEIDAQDIRRFTPVMMAALYGHEHIVNFLNERRCNVNMAAYNKRTALHWASERGSLKCCESLLKFGANIDAQDTLACTPIYNAAVKGQTEVVKFLIQKGADLTKRPNNGNSLLHFAATGGSVPCCQEIIRAGFSVDIQNQDGLTPLISAVNYKQIQAVKFFLDAGADTNVRGLHGMTALNEAVFYNSPQLVALLLERGADPNVGDDAGTLPLWFAVDGFSIESVKLLLRANCNFDTQSSLSNYCGPCNPVEHSVHKRKELVLRWIVSAYCEEAVNILRKHLPVLEKMTTIEDVMKCKVREIAGSPGSLMEHCRKHVRKTFGSGGNIQDKIKLLKLPTALQDYLLFSDFDMD
>Biv123
VKAIKTYIRTKSGRLVERIIFLSEEDYAAFKEGKNVQDILKKYLSKDEAQGLESWDKDEVKAIKTYVRTKSGRLVEKLVYVSKEDYDAITQGKGDAKALLKKYAKDGEVIEGWDEAKMKTIKTYVRTKSGRLIEKTIMISQEDYDAMIRDGKDPAEILKKYMPLGDGETLESWKSAEPMKAIKTMVRTKSGRLIEKTVYVSADDYERLQKGDADLNDILGKYMGEDGGTVEGWKKADPTPMKVVKTYIRTKSGRLIEKQVLLTEEEYKQFMESGGNPDFLKKFIELEKGEVIDSWEKASTVFSGEDDEEIKN
>Biv124
DVLVNVCDRCVLGYSHQDIVNLFQTIPPNQSVTLTVCRGYPLPFDPDDPNTEIIVTVAVTLPNDSNVTQQPPSYSYFQETRGVTDQHNTSAKSMKSLPDLTRSTNIQLSPSSSNQPNGTGEAPDVLGIQKPEILTINIVRGEMGFGFTIADSVYGQKVKQILDKPRCKNLQEGDILQRINDTNVQEMAHSNIVQVLKECPKNVESRIIVQRG
>Biv125
VAILTKWKEQYCGGTLIAPGWVLTAAHCIRRKGHKRKVIVRVGEHEIHVDNKNEVDMKVEQDFPHKSFDYETITNDIALLKLRKPEKIKDLVQYACLPEPEDKLADGTRCYIVGWGKQKNTHLLGSESLREAEVPIVSKKKCRKAFDYRIGEKQICAGLKKGGVDSCAGDSGGPLICPKIVNGTERWIVYGVTSYGEGCGQKGKYGIYTKVSHYLKWINRVIRNNS
>Biv126
VQREAVAAMNLALDMEAQGKYDKARKLYHHALKLDPNHVEILTAFGEYLEKYENDMLSANHMYSKALALCPEHTKALINRQRILPVVEEIDQRRFNIIDRKLNLFVKIPQNNPGLRRAKKEAYFSHIYHTNAIEGNTLTLMQTRAIVETRIAVGGKSLAEQNEVLGLDAALSYVNNTLLGRIGSITLKDILNIHKRVLGYVDPTEAGVLRDTQVFVGEFKPPEAADLPSLMSDFIEWLNNEDTLKLHPVEYAALAHYKLVVIHPFYDGNGRTSRLLMNLILMQAGFPPVTIKVEDRLKYYESLEMGNAGDIRPFIRFIADCTEQALDHFLLTASGSSALFKQINGTEKNVITSKDEL
>Biv127
MGTPNKERCFLKSVQYAPDLLKQLNNLRQEKVFTDATLCVQHEEIYCHRIILAASSPYFRAMFSHNLREGRDFRVSFQEVSPWTMKRIIDYVYTGNLEITTENAQELLSAGSLFEFPAIVAACCDFLKQQLHISNCLGIEEFAMIHSCKKLQDEAHKFVLENFSSVLECDEFLHLSLNRLKDYIASDWIEVQVEDTVYEAVMKWINYDIDERRSDLLELLEEVRLPVVDLNKLAAIEHDSLVKSMPDCLKLVLEAKEQHASIHDQHGRRRRSMQNCQVHPRPSTVATEKLVVIGGQGTRSVEMYDPQKEKWSDLPVFPKSATSYSVCAVSNSIVVTGGIFENRIISDVWKFDSVKRIWIEMPPLLKPRARHSSGVLQDRLFVLGGITYETTSSIIDLDTIESYDSKIKAWTVVGNSPFPRSLSQVVSHNEMLMEVGGLQGGVKVNTIDSYTLSENGKMKSTGEQFILPEAIQLAQIVVINGIFYIIWEDSKKMIALNPQKRTFQTLADLHYSHKYSGAAVLGEKIYLTGGLVDSRPSNVVECYDPSTDTWTIENTMKETRAFHGCVTIQL
>Biv128
MESLNTTTIYGDLLNTTTYDFILNNDSEISFNSVVCSPEPIAVNATELTGLGKFNEAYAGVHGYLSVMVCLFGMVANSVNIVVLTRKNMLSSTNVLLTWLAVADLFTMLSYFPFALHFFIFKEPDLFYFTTRYFGWICFLLFHASFSIVCHTVAIWITIALAIFRFLYIWFPTRGATYCSLARAKLAITVTIVSTIACLVPNYIINVNGTMQICDPKTNTYETIHTIEYRSGKEFRVLENVNYWVQAIFVKLIPCIMLTILTVLLIVAMHRAYKKRMALKNQGKKDESDKHNEHNRTTLMLFTVVVLFLITEFPQGVLTLMSSLNKAYHQEIYENLGNLLDMMALLNNSINFVLYCTMSRQFRHTFISIFCKCCPENRPGWRKMGVVSSEKNGFATVTTHV
>Biv129
YIYCDDIQLEPDNVLATLYAAKKYIVPHLAKSCVRFLETSLSARNACILLSQGRLFEEQELMHRCWEVIDAQAEEALYSDSFSEIDINTLKTVLSRETLNAREISIFNAACKWAEAECNRSNLEPTPENKRKVLGDALYLIRMPSMGLDEYANGPSQSGILTLQEANDIFLHYLARNKPELKFTKKPRSGLTPFKCHRFQSSAYRSNQWRYRGRCDSIQFAVDTRIFVAGFGLYGSSNGAAEYQVKIELKKNGVILGHTNKKFFSDGSSNTFGVLFENPIQIEADTFYTASAVLDGVELSYFGQEGLTEIQCGKVTFQFQCSSDSTNGTGVQGGQIPEIIFYC
>Biv130
MGDEQVLVVAKYDYKAENAQELDIKKHEKLVLLDDSRDWWKVQNTRNKAGFVPSNYVKRSNSKASKLFSRVKKNLARRNKSDTKITGTSPIVSRNGDTGSDENSISSDIQAVDPQPAIVKYNYSPKRPDEMELFKGERVMVLEKSIDGWWKGRKSDNITSGWFPSNYVDLEPSEQNDCTMYSTAASLEDDSVADYSTNHHQNVIALYAFHAENAEELSFEKGERLVILSKPPDDPEWWKAVNSQGEMGLIPRNYVQTIEVEEKLDVECETNASSCTPQSQSTSSLSNASNLSVVGVTSRKQFRVSGPLAEKEWYYGKITRQECEDMLRKFAADGDFIIRDSESA
>Biv131
MPCLIKMDIFRCSLLLFVMSVFAEKRRIARSDPEGDLVIGALFPVHKGPKDLTGYTRTCGEVWEQYGIHRVEIFLRTLEEINNDSSLLPNITLGYDIRDSCWYSPICLEQSIDFIKDSIASLDESESKNTTDGCKTENRKPIVGLIGPGTSQNTIQVQNLLQIFKLPQIGYSATSMELSDKNLYKYFMRVVPSDMFQAQALLDIVLQFNWTYISTVHTD
>Biv132
EHEGHKMSWLPKELPHNVKMIITTNPEEQFESFPGLMKVYGSNKDITIAIPNMPQEDAESILKYWLQHDNRELTQHQFDVIIKAYNKCSLPLYLKLAFMESKSWSSFTEIENCKLSETITKLAALKFGKLESKHGEPLVRRALGYITASREGIASIEMEDILSLDEAVMDDVMANYRPSKRRCPSVLWIRLLEDLSDLLTPTLTYGVITYVWAHSQFHKAADDRYLQNRDKAPSYHKVMAEYFQGVWASKPKPCTGSEKGVLRYVSKQPFYYEPCENNHDGSDRSYNVRKVNELPYHLLNSQQIALYKSESLCHFEWIHAKLCGTSLRSLVEEYQTGLSVEPTDSELKMMSDVIQLSAKALSKDPRQLASQIVGRLATIIANDIPRAPGDPPRYPYIHALLKQAHEPSLPALIPSIRCLTEPGGILFDLLSGHTDPITAVEVTSDGGKAFTASKDNTMKMWDLRTGKVMKTIHDVGTNITRIRVGYNVAFVITVEENVIQVWNLRYSERVLRVDKYPDPPVIGMAGEGKYLCALFDGNNTLRTWNLNKAGYPMISEAHTENHRVYKDNSALIAPFSFDERILHASRGANCALVNNVRNGKQVLSLKCNDHSSAVISLGISRDYYIVACRQHYMQLHEIYQLELFDLKRGKYLRSVRGCIHDKIKDLHINYIGSHAIAICASEETNTSDIAVWNIETEDHKHLARHAGASVLGACADFKYCLTAGRNDKTLNIWNLTGKINQSMPRLKKQSGVYQIMSMTKNPRYAVARQFNNGPVSVWNIARAKQLKSAVRIERSLSDSSDIVVVRDTKVVVLTDKGIANAKDNARPVFQTVLIYDLLQKKFVKKIKKCFITPCPSHEYVMLKDEMLLGLSENRSHFVIWNLKNGQVEHRIRPMLKDLEKKIAETDVMSLAKDRCHTAKLTPWERRVESLSAKQRRRDAAVDIERQRVEELKKEISSSGIDRYLLSGDQKIAVASFFAHFMCVFDIENHTHMTTLESDTSMLSLLVASLTHTGNYLVQANYDEEQRTSYVTLWDCFEGVVKKRLKNESNVMALGISEDASKVIIGKGNKEIHIWEPQKTPSLRKIKNIDGLEFNELSKIFIVDNDTRAVVFAGDISVWDIERGVVLAVFSPDTKITCCHVVNSGRVITFGLHDIPEIVILKLMSSDMPSIEDEGEDMFGEKPA
>Biv133
MASSLREKQILALKRMLNFNVPATKATTTEPQWKVLVYDRFGQDIISPLLTVKELRDMGVTLHLKLHSERDPIPDVPAIYFVMPTDDNIRRIGQDFQSQLYETYYLNFISAISRQRLEEIASAAIHSNCVSQVSKVFDQYLNFISLEDDMFTLRHQDRDSISYYALNKGDVKDTEIEHIMDTVVDSLFSVFVTLGTVPIIRCPRGNAAEMVAEKLDKKLRENIRDARSSFFTSDNIQAGQFSFQRPLLVLLDRNLDLATMLHHTWTYQALSHDVFDLQLN
>Biv134
GTIDIVAHKVRKDGRIRELFRATGGAWGGTVIDQQFINLLFRIFGEEFINEFHAQFPKDYVELLQDFEIKKRGESDSVRVSLPYNFCNFSYDEKSVQNCIKDYTQKSGNSVKFSSGKLVLSSEIVDSLFKDPLGQINDHIENLLKRPKLRDLNYIFLVGGFAESVRLQSSIKKAFSERVTVLVPEDASLAVVKGAVAFGCDPSSICQRICRYTYGVGSYLPFEDGKHRDDLKVVSDELVLCKNILQVWAECGEVIGHNEVWRETYTPIITNQRGIIFEFFKSSKKNVQYTDEEGVEKCGCLVVEMPDMTGDMERAVDLEVIFGGTEIKVVGYDHTSKTHRETYIDFLTA
>Biv135
VMRMTLMTMNWRRREMVRWLVTCAMEVGIQALVSIMQNWFQLFQPIEATSMVATNIMSHSTMMQLSVNFRQQEELANHARKLALQCATKDPQNCALCALTLCEKDPVAFETAYQIVIDAAAHIMNSSQLFNIARYMEHRGYPIRAYKLALLAMKNLKLSYNHDTHPAINDIHWACALSHNLGKNELSNMIPLLTDNVHCATVLSDVLRRCTLTAPGLGSTDGKRRAIKHLSYDKDPLRKLMDATIHAYIATTHSKLTHISPRHYGDFIDFLSKARETFLLAHDGHIQFAQLIENMKLVYKGKKKLMYLIKERFGL
>Biv136
DIDEALLFKQPLLYCHFAQGVGDPKYNAVEGWPELNKILVEALDSYNELNAVMNLVLFEDAMMHVCRINRILESPRGNALLIGVGGSGKQSLSRLAASISSLEVFQITLRKGYSIADLKLDISQLYIKTGLKNMGMVFLMTDAQVADEKFLVLINDLLASGEIPDLFPDDEIENIINGVRNEVKGLGMEDSRENCWRFFIEKVRRTLK
>Biv137
MSHYMRAERKQFVRNPTDFIIRPLQRQRETGELCDVVLCVHGKEFRAHKAILALWSPYFLSMFTCEMREKTCEFINLSESLILEDPDIFGLVLDYLYTGAITLNISNVEDVLKITDFLLLDDVKDFCRQFYLDLGNLDLSNCLRVNFLAENHNLPEVAAACRNIIESRFHDYLIFHDEIIDLPPQNLFRLLETPRVVHNTNYNDLKRLVKRWTDHEKSSRVVYFDDLISCIKLCLYDSCEVTSTIASFEIKKKTHMQSSLCEKNSEPSSHLSHRFENVLHSSINYGDGVSPVLYAVVSNPGMKYFKMLVYSILDQKWCHFNMLGDKLIHFIPSRQNVSSMVAHGNYLYLYLCSSFPYPTDMLKVNVLALDLLKGQPTLYSFKTGDFYNPCYRTTLTNHKSVPPAIVACGPHLYIIGNKEGTGNLFLCNMNNSQYRCFQIPGARFISLARMAVKNDRYIFLWFRHRTGPSEEFCIKKSVGFAMFDSRSKIFNSWEISPPEISYDEFAKPYTLCVRDETLLIFLPGKPALVLDEVRCKWITSLRKLPSMGLQMDIQTDSYGFHIQAATDSGIFLLSNGAPFTTSMTEISEMFPSAVIHKPPPIDNISLVTAGQMSRSDIQELESFSRYDDSYTSALQVTLRFSDQDTEESGTSPSDQDS
>Biv138
QSPIKQSFCKSLKRDAHWKCLILTLLIYGCLSAIVWCRLAVITTITVSYYGHRMANTHVTKSKPCEDGYIYIPIAFVIMLYLVYLVECWHCHTRLELKHKTDVQTVYEKIQKMQGSIPIIWWKALCYHYIRKTRHVTRYRNGDSFTSTQVYYERVNSHTAGSAFNFTQCGMKDASASLSGLEKFPATKIRFTKGYSFLCSEAEYEFDEQRNRFYRDNERRDDYVETREGMDLLNVNFKQYMIAFRDPDNLPWYVSHLIFWIASFLLLSWPLRVIIEYKTAYVHYHVQKVFGTNYVENDIEPTPIMRVNTMGSSDLEVLLQNNYIAPSYSEALLMSSGRTIEIPDANGNVSRTKYGATRSETFAALSSVINEKDSSLRRIRSGTALSILPCNSFCIVNGGIVFENNNMQNDNYANSRRKEARRAFVFSRQSELNSSVNSLTDPLVYLNPRCETARLVRPMSDLAHSSDRDTLPFQNNCVGQASASIRHCPRFHDTDLRQLPCDPPPAYQQALAMQQPKKDTKEEHRPKGQSTRARVIPDENAHLRSVPNRRNYHTIMETSL
>Biv139
MSSKKLSFAENFALSGAAAIISKTAAAPIERIKLLVQNQDEMLKAGRLSEPYKGVIDCTVRTYKTEGFLPFWRGNMANCIRYFPTQALNFAFKDKIKQIFKASKQDSYMLGFAKNIGSGGLAGAMSLCFVYSLDYCRTRLANDAKSAGKGGGERQFNGMVDVYRKTIASDGVAGLYRGFVISCVGIIVYRGCYFGFYDTLRPILLGDNASVLLSFALGYVVTISAGLVSYPIDTIRRRMMMTSGEAVKYKGSLDCAMVIIKNEGFMSLMKGAGANILRGVAGAGVLAGFDKFQALYIAWRLGNEKK
>Biv140
MAAAKLSSDILEIIFSYLSISDLRNCSLVCKPWYKYLNDEDNDVWRFHCVRKLAEEALKSDLLKNVPTYKAKLRAFYHAWNPNDCSKNMYVKSNGFSVHRNPIAQSTDGARGKIGFRSGRHCWEVWWEGPLGTIAMIGLATKYAPLYCHGYVGLLGGNDQTWGWNLVDNFLLHNGDSQGNYPTVNNAPKYQ
>Biv141
MLCSSCSEESGEYGPIVDLDTVLQDYAWRELKRDARWYQGPLLRRSYYEIEIPWNFYEFEHKTTRFSARIPHGSTLRQDFREKKQVELFSTDYKNNTAKEQIYNLKTQRQTQARTHISFQRGFVIKNNANFKLKIPDHYGHCGVTSTVDGHLRVTKREENIQELFTWQCDSDITVDPYHITKVTLMVTEDEFMADFEVRSRLRMPTGEAPIILKRKRDNHIHAVMLLSDLRDVFADLNHPNITVSKEKIGSNTETIVEFITTGTLESVRWSDQRVCIESKPIDPSSFSDSLYDSAICSSDVYSKVIKHATKNPYDKEQNTILATTTATTPNEKKNDFQGFKVETKDMRFSIIPKIITENPDEFLDKASKLEEQSQVRSVFPTIRLQEKERRMSDPEGQRPPPPYKSVSDLPLKVIRETSLEDKDKSEVGTPDSSDSQKFSKVTSV
>Biv142
AIRALPRSGTQWTWASSRLNGPSSSSNQNAVKLRGRHLLDHEALTCLLVLLFVDEPKLNTTRLHRVLRNLCYHGPTRMWVIRALLSILQKTGDCRLEDEKSAREKGKKKLATESELTVKSDTKNQGSWLSISLEAALGCRANVFQIHKTGKKHLSGSCPGSVTIHDQASPVVCRHVLDTLIALAKIFPSQFLPTSKVKEVEKCNEHGEEGKTDSESKTKTSSSSTSTSPKSAKDSTTTTETDFWDLLIKLDSLNANKKGKSVQKTASNVDGEANFFSYDSSPLGQLMFMLSHPVIKRSQLLTDRLLRLLGLVSLALPDVTRN
>Biv143
PSNLNSFLWTLKRDPPSYFFGTIHVPYTRVWNFIPENTKVAFEESEDIVFELDLTNPYTISALANCQLLPSGKTLDSILPEDIYVRLKDHIQYVKSMLPSWMTADQKGMGLYADYLFDIIAGNWERKRPIWVMLMVNSLTENDIKSRGIPVLDLYLAQEAEKMGKVTGAVERVEEQCVPLNELDFSQ
>Biv144
FLEQGLLCRNVRTLTKRYLKSWKFIIDLVCIFPFDILYFFVGYNAFLRVNKCLKVWRLREFFNLAETHTNYPNLLRVANLILIIIIIIHWNCCLYFALSRYLGFGSDGWTYPDVTDPNFSSFWKQYVFCFYWSTLTLTTIGDTAYPEKTVSFIYCITCSLIGVLIFATIFGNVGALINEMDAARNDFQHKVDSVKRYMEVRQVTGPIQERVVKWFDYTWNNKESVDDSKNLEHLPEKLRAEICIHVHLKTLRQVKIFSDCEPGVLVELVLKLKLQVFSPGDYVCRKGDIGKEMYIIKKGKLEVCSEDGKVVFVTLEEGATFGEISILNLPGNKTGNRRTASVRSVGFSDLFCLSKTDLLDALREYPEARKSLTEIGKNILRKDNLLDEEAARREERRQQNLDKKIELIADAVDDLQKVVNKLIDKVSTKDTEGTPASQETPPPVTEEKNSTEDKEVKPSTNSKKSITNVHGKDSSTKETTEETKKSSAILANEDK
>Biv145
SAVDGKKVRRKLPPLPPEEASATPPPIPPKPKSYSSARRNSARQRSGYITPSSTSDESMNEEDFEVAMLTKQRRMNDLDKPSLDRWNGNYLPPDMDDSKVKKNVKQMYNEDVKANIPPDVSVEIDRAMDQYNREKDETDQIIDSMITIYGVPITQAMKSLKKRLQEELRRATEGRRQRIEEIEEIRALQAQICELKLSQDYAKVQAKRNAQKQAAGKSAGPGNKKRGSAPMAAPRSSPQVMPRRSRHKRQSSDPMISKFSPIKEDKDIEADFQLKTHKTNEEASQKYITDDSSQSGLSDNESIRSEPAFNSRNKKTKPSAYTDMFYNQNNPARKPNIEPSSSLPSLPPKCHSDTNLPEKAKSKSAMYVSDDDESRAREDRKQKLQQEIEKRKKKLEETTKLKTELFNLTRSGQVMAHSYDDIPKKSSRTYPSSRPIPTGIIKPIEDDDDFDDGSDDNEFVTRSHQEINKASVVESSEANYSSSEYLAHKQESVRRSRLEDVTSYSSPYLFTGNINDPRVSKTTKQKVDFYLDPASRDAVITSSVTLPDLHSRRADMEYPPPKDYGAMSDTETSPPSDSTPAMPLLDDVKERSRQIIHGIGTGSRPVSAEFNFSGGVE
>Biv146
LPAADILQYFGKMFFEFCQESGYDKILQVLGGTTRDFLQNLDALHDHLATIYPGMRAPSFRCTERQEDGALILHYYSERDGLEPIVIGIVKEVAHKLHESEVDVEVIKHKSKDCDHVQFAITHRDKQTNEYTSVSTGHHDMFSKKKKISPATFCRAFPFHFMYDRNMVIRQAGSSLQRVIPQTGSPSCRVDSVFEMVRPHMDFEFNNVLSHINTVYVLRTQAGVLDSDGLYIHTNIAEQNDISRMRLKGQMIYVPESDMMLFLCSPSVTNLDDLHRKGLYLSDIPLHDATRDLVLLSERFEADYKLARNLEVLNDQLQQTHRELEDEKAKTD
>Biv147
MATPDKLKSLFEDLGKPTLRGVRKCPKCGTYNGTRGISCKNKACDVVFKEREKKKGHSADAVKIMTGSTVQVFSVRLRDRGPDYRGFVQLPLFQDMDGNPATVVDQAIVYQAARCYVDSCSRNSQIGFQSDSCPHIRAAIECEQEALPLTLKNSVLNALQVPNDTKQAIWLLATETTGPLVQRVTKNIMVVKCKVSPKQPLGFLHFAFFETSRNRTQPEHKFQCTCRSFK
>Biv148
MDDRAGPDFNYTNWNLNDTMEDSQLLSILYQDMDKGKFSKSTEYILISCFSVLIVFGALGNGLVCYAVAKNPHMRTPRNIFIINLAISDLTLCLFTQPINLYKLLRTQWALGEFMCKFVPMFQGTNVFVSTISITAIALDRFQVIVYPTKDSMKKLGAVAALLSIWIISFFIASPLLIFSIHKEYMPFNDMNIYIKYRLCFEDTSLQEEKGAYSVASMVVQYILPIVIVTVAHLRICNKLKYRMASQQNALNARSNVQRQKQRRNSQRKRRTNILLASIGIIFALSWLPLNIFNILSDFRLALFLESININLVYVICHMLVLSSACTNPVLYGWLNENFKNEFMKIFCKGCCIKMFHLCQSHRENGVVVVMSTGGHGRDGHSTTAHSISNIATHKTQIDSKVSL
>Biv149
AAGFSETSMTCSGAVFKDCSPTFCMNRQGIININKSSSVFSFRRKNKFTKMAEHFEYNHIPAQLSSIQNFHVKSVLCYHDQTVILHLVRNMMTQFGIINLSDNKFIGVFGKQSVEFVNEALRGQISPDGNYCILKIPSIRNDNASTYVYQMYDLKSREMLHEISLAFHHSLFAFDPRFTSSRIAATSFQKGEDNSLSLVQTSNWEVLATNSRLDDTRWTLHPTLKDLFYSKDGNLIFAVMVTDGCHCRERKARRYPPIDISVYIFNSDNAQTLRCVQYSRYTCGTHSCPVNFLPVFSNCGSRMAIVLNEADSNVDHLQIYKLPTMGSLQNRCRVKIMQAFTPDMIPKLPLPARLIHFLQYQPEYG
>Biv150
MEDFLPLCSSLEREQFTLQRLNSSGEEAEVTYDGCRSSSPSSSVWSLDSMDDEVYLEYLFSQGLADSIEKPDPVSPEIVTKCSPKVSSFCDSYCSQFFNIDQSLSPASSCGDRSSRDDVFEEESSSPESPDSEFVVLGVGLESLMHNYCAKPTNENNVSEYKIDLPKNTQFVAYSKGHHVSITRQPLSHSSANSLLSHTSLLNTIASAGAVSKPTIPRATHASGTKDPKNDEKIYHCTYNGCNKVYSKSSHLKAHLRRHTGEKPFSCTWPGCGWRFSRSDELARHKRSHSGIKPYQCKICEKKFSRSDHLSKHLKVHRKR
>Biv151
MKRFSPSGQHYPDPSMPPENAPEVTEGQPLTTESKKVKTNQSFESLFDSESLCDVILSVNDGQFVFRGHKMILGLKSEILATMLNELHSSETQSRPVLSLKEAPECSMVFSRFLYFIYSGAVWLHRDYVLPLHSLAEKYQVKPLIQHCHSYISQILFNMIDISDGCRGFSLDIICDIYEGNLYSDEICDLCYKVLCAKFRDLSTSERWPLCSWHLVSDLLKCDDCNAEENVILTSATEWMKKNQLADKNLIEDILVNIRYPLLHRKVLYHLQKNGVFKNFPQVQELVENAVRYHCFKDVPEARDDFVGIQFTKRTIYRTRPNSAENNRMNSPETLSSSSQNLSRSVQSQTHCSPAVFIQNPQPPPVVESQIYSNLIQESPEYLRLREVVPAPPSPPMQPTVSPIPQLYNVSSAANYVQNASVQTGDRSS
>Biv152
NSTILNNLLPKHKSIVLEKISTDLPLKITANLVEDEGYWKRCCKARWQICDVAAYGNNWKRMYFERNLQQIVEHFVPESTDMTEINETLPLSANYVKKLDIRQLLPPVREAPKGPDFDDASDAGSEAGDEPECDHFNFGPILKQLPNIEELHLTYGVKDCGMNFEWNLFNFTARDCLLLAQCVAATKGLKVFRLHRSKVDDDKVRVLISHILDHPGLTELDLSHNVISDRGARAIGKFLNNHSQLVKLNLCDNDVRHSGAQAIAHALTKNTTLTDLNIRLNRLGDEGGQAICKALLKNTTLCNINMASSDLGEPTAAIFSQVVMQNTTLKSVDLSSNRLGA
>Biv153
VCPGKDGPIFFGNDQQGHVLSYTFHINDTQARGSCTRYSILVVMMDKIYLLNSWPFLVPHLKTVIEHITKKANVVYEREKIKLPLQPPQASRVRSKPARSLIDLTDDRNIFKILHLSFVWILKACGNRITETLLEGPPTEDSIIDMEKQE
>Biv154
GFQNLTKFQEGMQDLNVSRFLLGESCTPGIIPVYAVKEKGDSLIVIEKYIPHTIHSILAYSPAIINLSVAKPLFLLYQILKIMVVVHGHSARVGDLSIHNVLVDSNLWVYKSAVSMDRHTTEIALNRNESSTNVDTVTNSRIDVTLLEKIEYIEPPQLQQHYNQLSVELRDLPALVDLWVNRKLSNFNYLMILNHLAGRRLGDPNHHPVLPWVMDFSGPDTGLRDLTVSKFRLNKGDHQLDLTFQTFSSDHIPHHVPDVLSDITYYVYKARQTPKSTLCKYVRSKWVPNEYPHSMQRMQEWTPDECIPEFFTDTTIFTSIHEDLPDLELPNWCQSAEDFVRRHLEVLESDSVSEDLHHWIDLTFGYK
>Biv155
MLLRTQMVGIEFYDAVLNNELQLLKRIVTQHKIDLNAKFVEVRKKNHADLCPIHLAAYRGYTYMLQYLIESKCDVNKTTATLRRTALHFAVLRHKLACMLLLIRAGAKIDAKDTFSNSPCHYAADDGYCQILDRLIRRGVNVNTQDITSKTPLMKAVRNNKTDAVIRLIRANCNMNITDRNYDMALHYASRNGCADVIDILISAGSLIDVQNYWGRTPLMEAVCYNHKEAVARLLKANCDLNRREFKTGDTALHIAIKRNYTDVVGLLLKAGSRHDIYNHQSETAAYDAVVSNKTEIIQLMVIHNCDLEQPGKYFSNGVYKSLFQIASERGHFTICRLLAVHGYVDYRARMYFHQSYIPPRLVPEAEHVVNWLRKKMQTTTSLQQLCRKCIRKRIGYKIAESVEALPMPRALKDYVLIKDFNESDQMNFK
>Biv156
MTSHIPNSSMGEDICCAAIGEGNILFSCLKILEKANIKITAVLTETQSIRSYCDELCIQWWERKSNLEEILKDKPIHYLFSISNPRILKENELQLPKILTINYHDSPLPAYAGVHATSWAIINGETEHGVSWHIVESGIDTGDILKFRKVNIDKEESALALNLKCQEAGISCFEELVNDIKTNSVVRNPQPREGRSYFGLHAIPPNLGVLSFDRKPKDTFNLARALEFGHHENSLGCAKLLTPTEEFVVVTTAEVACRFPTETTKPGTILDIVDDSLIVSTLGQPLLLSVAKLDGSSIPLCNFRKHGLVTGLRLVSGFSVDTSSLSTIRKRETFWKRKLDRYEPTVFFKQRMNVVAGIIDLSEEIHLETKSVKLPSIAKDDDEFIMSTLVAFIGRVCCTSNVNVGLIANKLQVPKHVEALYSDICPAIFQLNMASQIRDVLNACQGDLKKYGDSSSFLIDVFHRYPELRERKQTLHHNIVIGKSVDLLSDVLVGKKVLQDCNILLLYSGKTNEIHIHYSKKPGQDLSFIFDIFKHFPVFLSSITKKTSQLLCDVSLVPQEELKVLYPPPTENPKQQASISMIDILENCADHYSSRIALKTSTMSCSYQKVMQMVGSFSALLRETALNGRKRVIGLHLPNSIAYVVSVLSVLKCKHVFLPLPLDYPKERLIFTVNDCRVQTIVTTKERVDKLNINELRANPKLVNAGTIDGVDLYIVQFSEVNEFEKTHSMLLQQKDNFENLAYIMYTSGSTGKPKGVKVRESSVVNLAKAQIQLWDLNPQDIIGQFASIAFDATVSEIFTAVFSGASLVIFKEKERLGQEFLLAMNKHKISTITLPPSLLNVYSPKDLPYLKKIVTAGEACTLSTAVKWAEKNERRFFNAYGPTEATVCATCFEFIPENKHEDVNCDLSIGTSIPGVDVYLFDDYMKPLPPGVMGEIYIGGLGLSEGYHGHASHLTKERFVQHPLINSPTTLYKTGDHGLQDSDGNITFVGRLDDMLKIRGQRVDLNEIEQVLIQHPKVDVAVVVPHRCINNNELSIAAFVSPTFIFSSELREYLVKVLPKFMIPNFIKKLDISEFPKTINGKLDRKKLEKDESIHEQNQAVGHSHLNEIQLQIAQIWCTVLKLNPSFAYSLHRQSSFSELGGNSLQLVLLQRHLEDAFGLPLSFSEIGSADTIEEFSDVVKRKRDVLKKNEQIYSQDDESLRNLIIGDSNLTRDLFLSQARRGSVDMPHISATNPKSYLRYPKNILISGVTGFLGAYLLSELLEKSNAHICCMVRETSETRGIGRIFENLRRYDLFKFEYTNRIAVVISDLSQPRLGIAPDIYKSLCNSIDAVYMNAAMMNFNTDYHDHRTANVLSTKEFIKFALTGVQKMLFSTSTLGVFLFPPKSAPGEPNNQILYECDEMEDPTEIAGGYGQSKWASERLVMQALDLLPGGAIFRPARISGCTLNGFGPKNDLFASTLIGMRKLGYYPDMDFPYDLTPVDYVAKAIVEISLRICNDRGKNYERVFHLFNRNTMPFNRLFDGENIKPLSLEEWRKVLKSAPEDNKELIPLTPFFFSSFWDRSPYWPIFDTTNTDFLISNETKQLLRPSKELLLVYKKYFGMID
>Biv157
MGIRSLQEFIETHCASACVSVDLLKISRGFIPKRRGREPGNERFCLVVDAESCLDRLYGGYFSDWVCGGQWNRMMAFLNSLMQACHSANLDMVVFFNGALESQKLNEWYGDQLNAKKKVTFVLRHINNKGTPPPKVWWIPPVFLQGALRMALRQMGIGVACSMDDHAQEVIGYCREHGLQGIIAQDPVYTIFDPPRYFSSQNLKLTYKGSLETKEYIMDEIAKNLDLNPNRFCILAALL
>Biv158
PIILTACGKIDTGGNFQNLMAFFYALNVVNQYVNLPATLKLGGLALDTCSTPGRIGQDLYSLLSGEGLCGEEGVGQVVDPSTIIVQLAKNSQNAIAASSILSPLKITSMSQSATAVELSDKTIHNYFLRTVPPDNIQAVAMAEVIKQFGWDYISAVYTENPYGKSAIKTFLENTSANKKTCTTLTLSMKTDATLADAKTVIDNLNQRVGARVIVLFVTASHARLLLQATSEKGLNQRFIWFGSDTWANDMSVVKGYEDVAQGALTIQIKSEVINSFKEFLQTLTFQNRHGLPTDWFEDIYQTMHQCRILTSAVRKTYTNICTGNEKITDAMIPQDPYVLHTIISVFMIAQGLNRIEACKSSNLGISSCLSLQDDKLDLIFKGISDAQYRVLPDDLGDKSFNFRFNDDGYGDVGYNILNFHRDPTTGQFVYEQ
>Biv159
AAGIKCEKVEGFVKSQDYLPGNTVQSPKFQHTWCAVQLDGHYRLVDPLYGAKRDKDNTHERFYMDHYFMTSPDNFLLSHYPKEKRWLLMNQTYSIEGFEEMVKTWPAMFHFNIRPLSMKSVIRTYDGKLSITVLLRNVAVNPSLEYSGPGPELDAYSLKENIIEEIRDVENAETFHITLPQEGNYYFTLDAHVLEDEIDVPVFQCRIEYVDELL
>Biv160
YVHDGAEVLLDSFTLTVSDGINRATKVVEVDIVPLDDTAPLLKNNLRPRLIVSEGGDAIVTSSVLAATDEDTDDGGLIFLIVKQPKHGIMQLLEQPVTKFTQKDVNGNKVKYIHTGGEVGNNMIKDTVTFIVSNQNFMATGDLPVYDLNITITPVDNSKPAIIKGIELSVNEGGSVTLTPAAVTAKDPDTDPEEISFVITKQPQWGYLENLKPLKGSEKSRSGFRITTFKLQDIIDKTINYVQANHKGVEPIYDEVEFYATDGKQSSDETPLGFRIIPQNDEEPDVMLQDFAVDEGSSKVIDQLIIDAIDMDVPKEQLTLSISQAPDHGDIVLMIQTANGEVEVAVHDFTVEELHKGMKLKYRHDNSEHFRDNFALTVSDGRHEVKKLCNISIRALNDEGPEITKNAGLQLDYGDFAMISSASLQSTDPDNSENEVVYILMSVPKKGSLQFCTDPFSPTRISECRDMQVGENFTQHDVDMNRVRYIHTTSMGNTETDSFLFLLTDGTNRRHVETFEIRIRNSKKSNLAVYNKGLHVREGERTSLSTNNLSASDESTKADEIVFAITQMPRHGQIEFIDKPLVRINSFTQLDLASRKVVYNNLNKGDNTEDLFKFTVTNGLSQAKEGDFRISIEPLDRVLPSLTVNTLIEVTQGGEVELSPLLLKAQDPDTTDSSVTFIIAKPPTYGRLYNNGIIITRSFTQSDINLGFITYRTDGSHAGLDNFLFNISDGKHSGFLVNRTLQTKPVICSIFIKPLVNDAPKLLTLKQPDTLEYFGNDRYGFRLTNRNLKAIDSDSTSSQLTYNVIKRPQFGHIENVKTKRYVRRRFTQKDLDDSSLHYILNPRKSQTNDSFTFSVSDNRGNVLDNQ
>Biv161
MSGNLFDLAELGRGFWNSSDLLSGALRGNYSTKSNHRILQYIWDLRLGREDYIASPLFPVILSVGFYFSFCTPFMIADILGERLPWIHKFKIQTDKQVTFSQIYDTLQLTFWNHVLFVLPAAVGQWIWAPPTPLPHLAPTLLEFVWHQIASLVIFDFQYYVWHWSHHKVRFLYKHIHAVHHRYNSPFVWVTQYLHPWELVTVGFLTTTNSWFLQCHPLTTWSYMLLSIMVSVEAHIGYEFPFCVHNWEPFGMVGGAPKHDMHHLKPMTNFQPFFNHWDKLFNTFCPFMKAGGVKTKEL
>Biv162
MERARRIVTQTNAHCMDMLAEVQPYLVEVAYFFFFLSRHMTLPLFQEYVQSEFYKQSHLKASVIESFDVYSGNGSGLYNVAHRESTLAILSLQIAEGLPAVITVIILGAVSDKTSKRKILLWMPSLGGILHSLIYILILYTSWTMDGLFMASAIRGLSGSMTAFLAGSTFFAINTTQREKRSSRLAIQESLNGLAYAIANIMVGYWVKASGFHQPFWFTLICGCIAFLISFFLVKEVKVETNNASRYDTENCCIDTFRPMGKFFRCKDRKLLIMWLAILAFQSYAWVHLGQINTLVLYFTGSPYHWQSHKVGVFLSVAMGVASLGVLFTPPVLRNWFSDIHITFGGLFSKALGTLWLAVVQNEIVIYF
>Biv163
AYQSLRHIVKLSRLEVPKEILDTIEPIKDNDEAIRNFGVEQCFQMCRELLKHEDVHGVHFYTLNREVATIEILRRLGMWVEEPCKPLPWKQTANYVRCKEDVRPIFWRSRPKSYIHRTSNWDEFPNGRWGNSSAASFGDLTDYYLFYLKHKTPKEDLLKMWGEELNSEQDVWDVFHCYISGCPNTKEVK
>Biv164
VCLNDGTASLGSNFRESSPASSTGLPEVSVETEAVQYFRGKMMKKGEKWMPINSLAGHLSQASVEIRECVGPQSEFRDWLLRHPLIFEIEGENVSLKDNITYSAINPNAEAIEDVELKSRFNQDKEQFVPPITPKSKRRPKSLDMLEPRSPLMSPRSPMVNKNLPTPSPNPRSGPATMTANEYKAVMFIKSIIEKKGDMKLAALTGHFSQAPESLRNTIGWTKSDLSKFLADHGNIFTITEDEVVSVIKNARLNVIITGSRPQVSPKPVVTARKGRIYHIAKLWGIIDLGRHEHVFIDRNIFGKHIDDLNKVLTVGEMVCFDAIPAPKGSRARWRATKVWKENESIEDLIEKVATRLQLPIDGIPYKEPPSPIANIDEEMRRIIPELNDSSITAVPISVGGIKYAFADAVPSGTGVVPVWNFKHAELEGMKDVDDLDLSDENESPNLSMVAERYYMNRSVLGDSPREEKSLTNGHIDESVLVLANDEKPQEAPASPVKKTAEAGCQTIVTGEVLATQLFHEEF
>Biv165
RSSAMTSLLDILPTVLDWFKVPYPEYKLLKHPVQLTGKSVLPLLEYEDAAESRDTVYASHNLHEITMYYPMRVIRTKQYKLIHNLNYLMPFPIDQDFYVSPTFQDILNRSKSGEPTHWSKSLYSYYYRDVWELYDIMNDPQEKINLWAEPSHRKILEALKNKLFHWQNVTSDPWICSPKGVLEDKGLYSSNPQCLPLYNGLDPN
>Biv166
IHGLADMYMCGELESASRHFINENFLEVIHCEEFMQLSCDRLITLLKSDTIRVNKENEVMEAVCNWIQWDPDSRFSEACRLLPHVKLPLLEISYLENVVVQSEFVKNCAKCQLLISKAITTLHDSTSLQLIRPRAMPISIYVLGGRNSSDCQLSSMERYDFLRDQWSHV
>Biv167
MGAAWLRCFSRGWRRLRCLSLVLLLVLSVYMYLWLTVKRRSQNQDYGGTDSMYANEVINSLLRNQTFSRDQVCNHPYLDPFEPSIMKFYRDVGSLRCSEDGNWIKVNNGTFWIDKEARLRHGKISCQYAPIYRKDEDHFRVGDKKSFDNEVISAPADVIQVSCQSGLFGAKYSNVHTTVAYNREVHERVNKASYDQLYMPLNVLMFGFDSVSRNTWLRTLPKTHKYFTEHLKGIVLKGYNIVGDGTPQALLPILTGQTEIELPEARRGKPDAKVVDGHPWIWNDFKKSGYMTQWGEDMCWIGTFNLRMLGFDKQPVDHFWRPYCQASEGLHKYNKPFCLGSERRHKVMMEWVKDGFQMYQNRLKFIFAFHSEYSHEDSSTLSWADDDLLGMLKYLEENNYLNNTMLILMSDHGARFHAVRESMQGKYEERMPYFSFRFPTWFQKKYPSEFKAFKNNANRLTTPFDIHETFRDMMKFENKPSENEKLPRGMSLFKPIPKHRSCTDADISPHWCACLGWNIVSATDPITKKAAASIVDFMNSLTEKFRSKCHSLSLKLIKSAMVMQSNPYIARFLGSADVDGRVPKESKGAVDKSALYQITLQTTPGDGVFETTVKHFASVDKFVISEREISRINKYGSAANCVYNDAPHLRQYCYCK
>Biv168
GSEWILEDTVELKNVTIPDPKAEIDMDCIFSPAGIKSPRFTEESDTPKGMSPSSSLVNITRAVSIPSLSTICSVRRSIAEHGNMAGILHQKQLVQLDWVSTEDGSHVLTIGVGQKILMYAQVSNDVISASKEAKEDSENNKRKFNAMQNPSREALNLHLGQANREAPKARGRLTKAKSVMIIDDTPEDIRWMLLRSVELSTADGLPPLPMHISWVRAGILVVGMDNEMHVYSQWRSAHYHPDHGSTDDSRCIEDPESSYFNLENLASVKSTTTFKPSYSMPNFKHLNSMSKKSSDSMKSNLNKAKSESLTSLIAIHDFGLFEATREAHPCLPQYHPKSMMELLNFGKVRRVKAILAHLVRCICNGEIPPMNMSEEMDTEETRWGHGRNRALSVSGASPNEVPLLHEEPQLEYKEISFIPPLPMYALLAADEHVTVAKNDLITSSTPGHTTANKDYSDLFSSNVGMDEELDTNVLGTSADSNASGRGRLQSTSGNPSNPNEFGSNHSRVLMKHLTHTQLPGLTSVDQMYLLAIADTVANNKIDFTDKFEGEKP
>Biv169
YIQDVVVPTLPQNSATILSDVDLRDRYEERRLQETPSPEPVPENNFEVEVRTSIPGLHTVGYTYDAFFVSDGRSRKNAFGIPTKPQKQRYTCNECGKDYATSSNLSRHKQTHRSLDSHSAKKCPHCDKVYVSMPALSMHILTHELKHKCDICGKAFSRPWLLQGHRRSHTGEKPFGCAHCGKAFADRSNLRAHMQTHSAFKHFKCKRCDKSFALKSYLNKHYESACIKDGTESETGSVISEISALSEVSCNSDC
>Biv170
KADLALAPFQITPSRSRVVDFPKPFMTKGTSLVVRKPERSVSPFQFLMPLSHVVWITIFVAYVFTALMLFGVSRINCDKHDRCLNNFNESFWYIWGTLLRGNLQRSPTGISSRIVSSTWWFFSLIVISVYTANLAAFLTISNAHMPITSAADLPKQSDYNYGTVEGSQIENFFSQTNISHYQQMYAHMKITEGAIVRRVEDGFRKVRDEKYAFLWDSPIIRHAISSDCSLMEIGSPFDLKGYGMAAQKHSPFTEKLSLGILKLNDNGVLYKLEG
>Biv171
IGKCKYNIVRNGDVKHLCDDTCFQKFRSNPTQYLRASGTANSSNSTPKQARTESKKPPTNNSGQEQFKTCSVCQLMNIKTSKPFLNWQGMDFCGEDCLGKFQGSLNAACTNCASMVAASAKGKFCLRYGNIVKQFCCNNCYIEFKRRQKLCECCQKDISKSVDAFVAPVGKEGTFKDFCSQSCLQKYEDKTNCDVEIVGVERAQKSKTLPKGEFPCSVCKKHSTVKHEILLDGKTHQLCSDPCLSAFQYANKLTLSSCDNCGTYCFSDGAPQFIQFEGQQKRFCSFVCVNKFKSEKKKIVACAWCNSKKGNFDMIERVDANNKYQLFCSLNCLSLYRVNLQATSNQAVVCDHCRKFVPAQYHLTMSDASVRNFCSYQCVMAFQSQFAASSNKTSAPVNQTQQPPVKPPQQPVKQPPQHVKQPQQPHKPVQQVKNAPVTRNATR
>Biv172
GTVTTPSRVWVNQFVWDTDRDPSIAAVENKEDFAGTTSSVRGGLFVDSFRYFYPDQTGAYTNWCTLTSARETNYGRRLDYIFTNVELAQSDLKDCEILADVEGSDHCPVKAEYMAGFIPAEKCPPLCTKHMPEFCGKQIKLSSFFMKREKTIESSIEIKTSQDTADQNHIKNTKNDKTEKMTLKRPSNGDKIGNAAKKKKSDSSDSRQGSLKGFFLKTSTKKEVVDIKMEEVSSETKGENHSSEMSVKVESTITVKSNTASAWKNLLQGPPPPPLCKGHQEPCVLRTVKKPGPNKGKQFFVCARGEGHSTNPEARCDFFKWVDYKKK
>Biv173
MKICVLTWFLFVISGLTSSTPTTTLTPGQQEPPIAPPNRCVITLQDETFAKFLDDPKVVLAEFNFQLFNYSNDPLRTDQTYNYKPWRWHRTRTQHGRTLLMLSFHYDVLSMSILTIGVEHHNVVLIDRPFGCFYNLTASGRIQLIRDLILDNFRLEEKSGTKIQFETRTERTVYVCNEVVKDNDGYAEFINRCCNQNPDNSITCSDEVQQGWILLLHMCITLVKVMVFFFAPLIMPAQMYNASYVAAEYAVKLSKELKLKMFVTESTQTSVRYKKRLTLEDIADWRRFREKLEECPMDEIVPISVPELRVTVKGKRIIPDNDPPTGIFRTLYDNLIRCKIKRLDPFTECCDLSVYASLEPMIKAKCTWHMCVQTLVKVLLLLLIPLPFYVRVIIYYFFEEDEVMFRKRVIDNLGLKKEFDFYKGNVIQYFSPTHGVFIATYVFYFLSGVILGFSDESVREKLKAIARDALQDMANVSRTSVLQVLLRIGLWPFKKCGLIAIIVAPLYSFIAFPVCAVIFVLYCIPTLYLSYRLIFHARKKFDDDTCNYESEPEKPLSKKKEKLKKVQKKLSKIDKSMHNRLAHMNETNNNAAAWGQGKFNAVRRFMIQWIVGLFCLAVLYAIILIIVEAVGLIVEVMAFTMMGIIINAGSTLRYVSMALLVIVYMHDCYNNVYESYLTFDKSVVEDIMDRVEDLKTVASLPSNMQENVAFQVKPVEAVDEIPTTLTFEKKDPSWKIGHLLLFLDSCDTPRIPLRLFQKVCEIRVHGAPGPVYINLLSATGKFLIIVVFLFFVMIVVMAFGNVHQVSSTNQTLATLAGGFVPMLLKNVLPRKSVKLNLKTLSFKGQIDEIICDFKQNWPIYDFVFKREDEVESEPEEEDDIGGKERKQSLGNVVDDPEGEKANPADDKGKVNDKLEKYMKEGREKKLYTEKRQKGLNGIIKENTENNLSVEEASRRLSVVDDNFVDLFIDLSVADTSIPWQIYGSAESLQSASMLPPDYEMEVKAPPSIPEIRVDAYP
>Biv174
MEIWDQTFFIVSMFWSCDLLSATHHEFTEPVQTDKGKVIGVRTRIKGFTLDAFYGVPFAKPPTKQYRFKHPQPPDPWNEAKKTVELPPACQQIHDTVFPNFTGSEMWNPNTPVNEDCLYLNVWVPKATESRNKSVMVWIYGGSFSYGSISLDVYNGKYLAVENDVIVVSIQYRLGSLGFFVSNSPDAPGNCGLFDQLMGLDWVQRNIHYFGGSPNDVTLFGESSGAASIGLHLLSPLSRFKFQRAILQSAGPEAPWATITKEEAIERGKVLVRKLNCTKDSDVDTLECLRQVPANKFPPNDFILDANILQFPFVPIIDGVFLIERPDDSFHNGNFKRCPILLGANKNEGSYFLVYGAEGFNKSHSSPVKSSEFKLKLDKQFRHFPQYPTESNKFVLDAIAFQYTPWTDPNDPYLLRDGIEAAVGDYSFTCPTVDLAREYAQVGQNVYFYLFNHRSSVNPWGEWMGVMHGDEIMFIFGQPLDNNFSYETKEKRLSKKMMKYWTNFAKT
>Biv175
MMTMATSAGLYMPGTPPSLNSPLGDPVHGMQCSVGQQPQYIHRTDIQELKYMPPQVQNGHFNGHWGIPTSADSWNTGMPQLHDMRDLRDNFVRDTRDIKPGQGNEMGHQVTLHHRGPQQIHAPHGWNTPIPGTHLNGGGQLQHHGYGVPLNGMLSPHQLPHAMRDPDHDLDQHTPSDDDAPSSDDLEAFAKQFKQRRIKLGFTQADVGLALGTLYGNVFSQTTICRFEALQLSFKNMCKLKPLLQKWLEEADSTTGSTTSIDKIAAQGRKRKKRTSIEVTVKGALENHFMKQPKPAAQEISQLAEQLQLEKEVVRVWFCNRRQKEKRMTPPGQIGANGEIIMPDSEDGSSRADSPLQSRPNGAMNGSEHTGLNMAVSSSQTLMSPNYHSVGQLLNAHNPQSGGHPHYNTQNHSPTH
>Biv176
HRRAEWKWASERAAVACRWTWLQAQVSDLEYRIRQQSDIHKQIRHNKGSVVLGEPPSLEELGARLRQARANGKLLSPIETKIADFDAKNVSGSPCNIAAVMSNVNRQATKLTQSLGNCLTPIQSNLLTENKLKDHGQCNNLNGVVNSGHPSSVTEEHSNALPGPSGDASSLEQSPASSLMDATCQAARCRPVRSYRKRKLLRTSGLHQVSRKAARLSTVKCHCSPPFSSCPMCGGRYNNSQTVDADTMPVNERVSLLDPSCHPVLSFNE
>Biv177
MEGSPHKNSKRKDSVSSIERELALLNKEMETIHMECQEMCDKHTKDLGKNQLQREALTIKSPRIVPRMGTRLEYLKYVQLYDNPNSLDRRDTLPKQVSQQTKTACDKDASTTTSAYNTGESCRSTPLTLELNQASDEGDFKNSMLCLAPSNTNVSALSDTEKQTQTQCGQNEGSSDEYASIGPGLEASASLRKQNCMGESLQDLYMQYADVMYTNQANLQHTIAIQQKLFQQQIEQNPMRSRKNNGVSQQPPSSGASSVSGQVENKSRHSPNVSRDSPNITRDSPNATPPDSSGQMEWVVKRRPDGTRYITRRPMKSKLLKERAKKISEERCGMTTDDDAMSELKFGRYWSKEERKKHIEKARDHKRKRECMMKAKMETLKEAEEKKEINIVELSHRKMMKHKNKKVLDNFVTVQEMLAHGSRVTDGKTYNPLLSVTTV
>Biv178
MAKNISDNMTFMLESFSEFNTSYNGSSNDTSFASGPSRTALYIGGIVMLVALLWGLFANILILLVVFTRRDLNNIINIFIISLCINDIINLGFNNNLVMLSYFMGEFPTGMLGCELATLFTVLFMGSSLWHTGLIAIHRLIVVVFNNFYKKISKRAYTCFVLVFARVIPLLFLAQPSLGQMAYYESRLLRCIVKKNYGPYNLLVIMFLMILPSIILVVCYIAVFIKVHQSSIAFRASRQKEWLKREIKITKMFGMVFLLIVIGYMPYGIVRSIDKQLQLSADFYVAITVFFAIGNCCNPIVYGAMDRSIRLECFKIFHLIKNQEKENGNAHTTAQTTQMVVENEGETEVIPLNMSTKITQTNESFT
>Biv179
MMSQTLVETVSINYEDFNDSFLTCGTCLCIYDAVEHSPKLLPCSHTVCKNCLERIVEAQVHDTGYFRCPICREHIGVPRGGVVAFPPSYIVNQLLDLMQQQRRDVIPKCSTHSNQELLFCETCDSVFCTQCSGGQHNGAGASQHTVIPFSIAIKRMSEILLYKAHLCINNLNHAYDNVSAEMQLLENSVEKTVESINRSFQDIIAMVDKRRHDCLQWVRKIREDKRKILREQLDLIQGEKDRVQSECDGLQFQVEVRNITKKIGDLNEKLDATNTLSEPRENSFMKYEFRHNNSIKEISKALNEFGRINISTTFPALCSAKAGEAISHLKSSMVIHTVDYHGNPRTTGSDPVCTEVRTEKGELVESKVRDSDDGSYEVQYVPPRAGKIKVFVSIFNRPIKGSPFIVDVSDHINPVWKLGSRGKGEENFVQP
>Biv180
NNSSRESETDSESDDVWQQHLEELGDKLNAENDRTGFLRMVNRNHKLNSSNYSLSSMFSLSTSFTTNSFNMHRKSSLRMKSQASTRAPLSVLYQVLIAPMEEAIATVSAEWGSGPIDLVLVLQGELYLIPFPVLRKEQNQEYMFERFNLSIMPSVTALANGQKRDRHGRPVIDSSGAVIVGSPKMPMSVSQGWCFKDIPGSEYEARIVGELLTSRPLIGAEATKAAVLNQIEQVEVIHFATHLSWKLSSIVLSPGDNLTTQHSFPTIDSDDSSSDMGGFDGPSLSEYLLTAADILNLKLHAKLVVLSSGYTDDRAGRINSDGVVGLTRALLSAGAKCVLYSLWPVPDAAAKLLMRNFYTALQEGRKVTQALSHGIKSVQSTKQFSHPANWGGWILVGHDIKLSSKIALMGHAICELLQSQNQCREAMRVLLHL
>Biv181
TTIEPCNRSENGSYDNCQTVTMERQSIPTAGEKIFTYMTPFIFVIGIFGNILSLRVFVTKNMRKLSASLYLAALSTADLLSLIFYVLIEWIKRSISPDPSVPAAPFFEQNGICQILIYMQYISRFLSSWIIVCFTFERYIGVCHTLKRKTFCDMHSTRKIVTSVVCLAVVLCIYKPCMTASVEVGPYKIKVCSTDPNHQDMSFILDCIFVFCIIFLPFVIITVLNSMIIRTLYVRNKHHRQCKVITEESIIRLEFTVILIAISFCFIALNTPYTAIWCKQHLLTRFVKQRDGDQLLVANTGSEMTWNINVMFITRTIFYMNYCVNFFLYCLTGAYFRKELRMLFMYKSKNYQSQYHRCSVQNTSSTPTPNTCV
>Biv182
MLKVNDMHRSTDLLNNTLSNGSAHDSELEPSVNIFVVVLKAVAMTLIMGAAIVGNSLVIISVKKFEKLRGRVTNYFIVSLAFADIVVAILVMPFNASQEITGKWLFGRAMCDIFNSNDVLFSTASILHLCCISVDRYIAINYPLQYDSKMTKRCACAMIFTTWVASVLISYIPIHAQFYTTNEHFKLLEQNPDSCTFQVNRIYAVVSSSVSFWIPCTIMIFVYFRIFITARRQEKHIRTTSFYSYKYIENGNSDSLLPASTKSGKVSERTRWKREHKAAKTLGVVMGAFIMCFLPFFSWYLITSLCADDCPYPPLLGSILFWIGYLNSCLNPIIYAYYNLEFRTAFKRLLHMRNLGGSFPSSSSARNGSDGENNKAKYIVVNKESMLTNV
>Biv183
MVGLYSQHQDLIRDGCDERWTWNKRDKSHEVKTCGEGMETAHFHPHWSNGTAGIRGNCVLNYGIHYWEIKVSQRIFGTSMMFGIGTKRARLHVDAFVNIIGEDQYSWGLSHKGLLWHNGKSRQYTKPFKENEATVVGVLFDGIAGTLTFFKDGFSLGVAFTGLNSVTENLYPIAASTAAKTEMTLGIRRRGYQSLQDRCRVKILSSIRKQQEIDHLPLPSSMRSFIKDAACV
>Biv184
CKEINIEYLSWYDNEAVIVVAVSCCGIFATLWIGVIFLRHHDTPVVKASTRELMYIIMLGIIMAYSSNFVLLAKPTIVTCYFSRILPGLSFSLIYGSLVTKTNRIARILEGTKKIITKKPRFMSASAQVIITCIVVGIECAIITVMLIIEPADSMLDYPTVKRVRLICNTTTMGIAVPFGFDLMLIFMCTLYAIKTRNLPENFNEAKFIGFTMYTTCVIWLGFFAYYFGSEPMILTMSICIFLSATVALVLLFFPKVYVIVCAPEKNTRSAFTTSKDVRCHIGSVSYHSESGNDFG
>Biv185
IRNGLGRYEIGQRRFTHAFDAFAKLLSWKFPGNGTAFFSTKFIQSDFYKKSIEMHDIAPYLLFETVEPEFNVFQRFEALLRGIDNMNVNVYKFGENDVAVLNDFWKVYTIDPISLKTRTSITPSIHVPKSPSAFTFLNFISSAHPLPEMGTPHHLSYLSSVNIIPGMKSRISLVRIKSSEEREIITSWEVDRVPYMHSFAATKNYVVFFACPYFINVKKMVRYAIPERSLDWEQESPTILYVVHIKSGKVVTMMTDNVFMMHQINAFERDGVIIVDISAYPNPDFVKNLEMKNLLDPIKRNQFNTRASVRRYTITLNTQTVVWKTFRDTETAPCASALDLPTINEFYRYRPYCFAYGVALKCNNVSLSDIAIVKKDLCGRGRDKMWKIANHYAVEAWFIPEPGGGKYEDDGYLVLPVLNGEAKSSYLAFIDARSMEMVNSAEIPMIVPFNLHGRFFDDLL
>Biv186
MEKEFNSQTVKFVKVECPAYATVEFNCATSENLTIFGNGSTINVFPDGYYMLHHWDGGRCEVDTEGTVTYYPRPDKVTEQLLPERELQYVLRHNADVIIETVDTDGNVFNVKSNGDFQCIPVNGDEMSDVSNEDLLKSEKKLSTYREHAPRFLIIHADGSGTELLRYQDIAEYLTNAEQSPATAVLKDELANFPGVTGITILKPYIGGPSERWLKKYDQESIIPHGIRCRDLTTLPPKEFKTPGSKFGANLGQGLSVGGAVKQPVRIPILKCPSVLELRQMIQYKPVSAALRE
>Biv187
APTPPPSRCQSQRLRRPRSVPANARRSDTPCDVRPGPFDSLNPRVLSSLIGDSYKPHTFGDRIPGTDTEKDDDEDENVKSEKRKKVKEKDDDNSTSGIESSQTEDESSGSSSDDEDSDYEPEVDKNREVPDLILRPEKLDSFVVPDSSKGWRKYDFDADHVDIPPYEFADPIPEPFSDLDLRQMARLKWNWRDHTRAKAKENVDLILDRLVELERLQLDTEEWENKRYAQVSRKSKRAVSAKPVIRDRRCCSRCLQPACAGDCPEKNVQFSVCEYCRQTFCVGSQCKETKYEQRMRQPRVDDERPQQMKVLPRACKSCQIKHNAKLINANNLLLGRPKSGNATYSRGQSSSKPRDLRPRPDTPVSPDIVKDFEKLGLQAHQPPKSATPTQRMQRPRSRNGMIPGKTFYSQRRDSISENEKETLTNLKRKKMRSIRVRRPKTAV
>Biv188
FNQPMETGVVIPTPDKNNKKNLVFDEERFEDTFLKCLICRETFDEDEKMPKMLPCHHTFCLDCLKQMFRVEGEFRRNLTSAFRSMPVAVKISCPTCREGLIASEAEILRLPNDHTVRELVAFVRCTGKPDVAYCKKHQMQPLNFFCEPCITPVCRDCTVIDHKEKNGHIVMNVEEALHKYVPVLDETLTEMESEEKTLHDKRMALEKASDNLEQIQKELGVQIRQTFDRIRDAIDERERELYTAAEHEIDKKRQEISDQLELALNREETFKSERMKLNTAKETKNIAAMFSNHQSAREALMEKVTVHGPSRAIRDFAVSFQFNSRQENNIRHYISNFGDVTFKNA
>Biv189
NATMLVAPLSINSQREEAVDFTKPFMTRYISVLMRVPKSEQSYFEFLNPLHHNVWYCTFGAFMMVSVILYFLERFGIRQNKDYPTISFRESFWFVFGSLLQGNTDSSPSTLPGRILTSAWWFFALILISSYTANLAAFLTVKKINTPIKSVTDLASQTKIKYGTVKSSGIMFFFKNTNIEHFAKMWAQMSEVDPSSMVDSTDEGFKKVKDGNYAFFWDTTVNKYKTIEDCQFMEIGPHFDPKGFGIGVPPGAIYREDLSMAILKLSDTGMLHQLEN
>Biv190
AFSTEELAPAKERVEKLSNIQTTVDKNWKSTRWIMDIITYARDKSMRGGILMSELTSPPKDVFNSELENPSEDGLFDNNNSQTGCQSVACDSNEISVGKDNIKIAKFYDPNDEEPKINGHVKKETGEPSVPNSGILQVYAAYDTGLSRGTRVRLHVTEKTTSREVINLVVRQLNKTVTQKGKTGPQYREDQLDEFCLVAVIGARERILRDDYQPLHLQNPWTKGRLYVRMKSNLLAAIQQGHATEV
>Biv191
FGMTTPRTVPGKIVLIFYGFFGCASAILFFNLFLERIITFLAYILRAVHEREMRRKSGGNGSRDSRDRRSSQTSDDDHLDTWKPSVYWVMLILLLGAIIVACCASAMYHPVENWTYFDAIYFCFVTFATIGFGDLVVSQKSDYDYVQLYRIGNFIFIVIGCCCIYSLFNVTSIVIKQFLNWLIQKMNCRCRRRPKKSTGRRNAITPGHLQRHSKSNGSTKAHSVTVEPDSDSEGRRNSDEMISMRDFLNANKISLAMMQKQLWETSQRGGGGGGVSNGGGFQGPVGPLAILDRKLGQEEV
>Biv192
GAAIPMDPNEAAQAVFPSMARALQKYLRITRQQPRYTMDSVLNHLASCISHDMTPKAFVERYLAQGVVIMNDKEYKEVEKWILVSDQLLTRELEHNSMFQLRQNDISLLCTVKRLPHFNLTEEVINPKTNKFVLRLNSETSV
>Biv193
GNLIKNFEYFRREGGYSDVMLKVGQKSFPCHKIILAAGSPYFKSMFESGMEESRKSCIEMKEVDENVFEKILHFIYTGKVEITSCILQELFGQSCMFQVTALVDLCVRHFRLHMTENNCLAALTLADSHAHKDLYNYAKEYVCMNFGVVSQEEDICRLSADCIKDILSYPKLDCEGEEQVFEFAVRWLDFEEEREKRKHHIYKILSCVKFPQMKTSYLTSVVAKSAYLADDEGKELLENAMIYHLLPSRRPLLPSYQITPRSSKHMEVAVLLGGRLADGLSNDVECYKPDTREFFALKQLPFKKRNEFAACVVGNDIYVSGGLRSGEFWKFDYDFATWIRGITLLQPRRRHAMAAVDESIYVLGGFDEDSVLDSIEVWKPGNNQWKLYGNLANPVENMGYVAYGTCIYLFGGKNQEEVVTNTVQCFDTHTGQATILEQSLPASDMCVSAAVLNNLIYVVGLEGSFKFHPDNKTWDVLPDMTCPRDFVSLTVLDEKLYAFGGRRRGAQSDLYTDIIEFYDPVKSEWKRCGTIPVPMYSYGCVRVILGEKY
>Biv194
MMALTSCTSMRTDDVDVSWYASIVHNCIQEDKLNKLKATLRKFSKDQRRRIVAHKIIGNAPLFTACLKGLVHIVNYLLEECYADIEQRGIYEVEQDHSRHVVTPLWCAAVANHIEVVKTLVQHGAEINSPSDTQSTPVRSACYMTNISIVKFLVDHGADLHKPNVNGGTCLINSVQDPFLCEYLIKKGANVNARDNSGNLALHYAIREDQLETVKLLLRYDSDYKAKNVFGDDALQTAALRGYTSIVRYILDNTEQTPTDAIHSLELLGANLVDEIHEISGAIEIWKKAMTLRYLDPQNIITKDIPQNTIYAYQHAKEPQTLEELDKLSEADDVYMQALLIRERVLGPNHKDTTFGLMYRGAVYADSHRYQRCVDLWMYAYMLRHSKGDPLKQECLFTVQALVKLFWEMQVELESNATDER
>Biv195
SDRKYSNMIGSVPEGILLGVGNPLLDMTITGPDAKSLLKEYNLLPNNAILAKEEHMSLFEKCVKQYNPIYLAGGATQNTIRVAQWLLQRPNATTFFGAAGKDMYEEILMKKATEVGVNVKYDIHPEKSTGKCCAIITGEDRSLVTDLGAAKLFDINFLNDREIWSLVEKAKYFYIGGFTLSVNKSAVLKILQHAADNDKVVIMNLHATFLCSHFADSELNILQYVDVLFGNGDEAKELGKEVGFTTSDVKKIGLETAHLPKVNSRHGRTVIFTQGRSPTIIARRDEIQEIPVVPVEKDLIKDTNGCGDAFVGGFLSQFVQGEHTEKCIQCGSYAAREVIQNFGCNFPEKPNFVANDKS
>Biv196
YRQSPEYAHPIPFKDCLDVTEHVLNNGKDLGIDSSRVAISGDSAGGHLTAAVSLRLKKKIKIQVPIYPCLQLFDMQTPSYIENKDYIPGMLTDISMLTYWLNYANISYDHIDTIMANKHTSPALKKSKYADLISPKWYMKEHIRTESLRDMKKPTDFGDEKLSKEIEKTLLDPYFSPLMADDSDLKDMPLTYVLTAGYDVLREDGLIYYQRLKKVGVKVHLAHYQEGFHGMIFFFKGPIPFNVGIRAMDDLIQFLKKNL
>Biv197
MCTPRTPTIHISKVYTVSGNRGDVWVKTVVNLNSPYPFQILLEGVVGSGYYSDIAIDDTVFSKGCKKLNQTFATAVTIPPTAPTANPCGSGQFQCADQSTCISSQKVCDWNPDCTDGSDEATCGPCNFESGLCGWSDLSTGRFNWTRHAGSQNSGSAVGPLTDHSTNTSGGHYAYVEGTYGVYLSRAVLQSPALPPAADTCEMYFYYNLNGRNTLIVSAVVNNTKKSLLLLSGNHGASWKKGTGYIGKALGKTTGQFRILFEVLPSRSAGSSSSSDAAIDDITFANCYPLAPPPNLACDFSNDFCNWNQALDDDFDWTRLNGTTKSAGTGPKFDHTTGTGQGFYAYIETSAPRHRGDVAILDSANLPPTPPGGHCLTFWYYMFGNNIGSLNIYLVTNSNRTLFWSRNGTQGDAWKKAQRQIISSTDFRISVYGVVGNGYQGDIAIDDFNITNGACPPQPGCDFEEGNFCDWTNSLMDDFDWTIGQNGTASRGTGPPFDHTFGSSTGHFAYIESSAPRQPNDEAILVSKFFDGGAARCLRFWYHMYGASIGSLNVYQGANGSQIPNQVWTRNGNQENIWRRAIVPLNRLTGKQYQILIKGVRGVGYTGDIAIDDLMVTDGQCPPDGSCDFEQDTCGWTNALSGDDFDWLRDNGGTPSSTTGPSVDHTIGTKAGYYMYIESSGGNRKVGEKAWLVSDILTSTMGNCLYFWYHMYGAGIGSLKIYKQDFFNKQKTLAFSLSGNQGNAWHQASVKFVSNHEYTIIFEGVYGGNYTGDIAIDDVLISASPCSATTPTPAVSMATTPAVFPKTAVDCDFESGFCSWNQGAGADFNWTMKNGKTNSGNTGPLADHTLKNSLGHYIYIEVTGKLPNTTARLTSPSVYVRTAGVCLKFWYNMYGAHVNNLNLYYQSVSSANNKHLLWNKHGNQGSDWKYAQVHLQSQGQMRFVFEGVAGISYQGDIALDDITLNQGLCPGSPTCDFEDGMCGYTQDVSDQFNWILHSSGTTSTGTGPTSDHTYGTRQGHYVYIESSAPRRRGDKARIDSPSYPATTGTGSCLTFWYSMYGRNIGALNLYLRQGTSSQLRTPIWTMSGNQGNKWRVAQTTINSALAFRLTFEGVVGNGYAGDIAIDDVQLANGACAPPGSCDFESNLCSWTNLQGNDTFDWQRATGSTPSYGTGPRTDHTLQTIYGSFMYIEASAPRTTGDKAWLASETFESSKTPVRCMSFWYNMNGVQMGSLNILQYFFTSNIPKQVYSISGNQGRGWKQHSVELTSTSGLDYQVLIEGVVGGVLGDIAIDDISITSGHCTNPTVNPTCPFRCSNGMCLKDIKNVCDFNSDCPAGDDEANCGFNCDFEQGHPACKWNSTSSGFQWITSQGSSAGQSSNKPSIDHTTLGPNGYFIYVAPKAGVYARQADLTSPVIGQSSSTCQLSFWYHMKGRQTLRVYLKDVSGFTRTQIFYLTGDQGGAWKQAIVPIGRMHSQFQVIISGLRTYSGVGDIAVDDINFQGCAFPTSSSCNSFVTFKCASGACVSQSRVCDYSDDCGDNTDEANTTCNAYNRCNFEYGLCDWSQLTDDDFDWTLRKGPTPSAGTGPTKDHTLNSNTGHFLYIETSRPARQGQKARIASRAFQASTSQPYCQFRFFYFMYGRTVDTLTVYYRNQINGPLFKVISVQGNVGAYYARQVVNIRSSAPFQVVVEATVGASYLSDIAIDDVSFSSDCHPYSGNLPMGTPATTVPTTLGPCKGGHQCGDMSCVAPYQVCDFIPQCSDRSDEAACGQCNFEQSSCGWSPVQGGRYIWKRHNSSTPSSFNAPTNDHTYGTTQTGNYMFIDASAGSYATDTRLVSPMFGNLSSTCSVSFAYYTNVGPFSMLSLYLYPPNSDPTTSSSNVFYRLWTSSRSVGSQWQNATVGIGSRDPGYKLAFVARNFDRNRGGIAIDDVIFNSCALGQVTQCTSNQFKCKRGSCVDITRRCDFANDCGDYSDEIGCNSYKERCNFETDICNWQQDIGDRFDWSWKQGTTSTSGTGPNFDHTYGNSTGHYIYIETSSPRRPGDKARLLSPVFQPNTQANMCQMRFFYHMHGQDINALNVYIENYEMGPRTPVFQKNGSQPDMWIRAMIDLTSSLPFRVVIEGVRGNGYHGDIAIDDVSFTSGCKLTTGPLPQALTTVGPCGAGKGQCANGQCIKANMFCDFNRDCSDGSDESSCPSTCNFDNGQFCKWQNDLNTNTLNWTIGSNNNPSPSPTTDHTTSSAGGKFALIQTAGTSYSRKLARLVSPMYYQAGTACTFTMWYNTNGTGIAHLGVYITQGESYTNIWTMTSTQLRANQMVWKKAVVSLPKCPMNFKLTIEVATFGRQVNYLAIDDLAFTQCHYPPPASSCQLGQFTCSSGNCVPQNLKCDLQRDCCDGSDESHSTCSGYQQCNFEYGLCSWQQSTTDSFDWQRHQGSTNSFNTGPTADHTYGTRTGYYMYIESSRPQRPNDTAQLVYNLNVPTSPCALRLWYHMYGQNVGQLNIYIKTLNRGTVLLKSISANQNQTWHRLEVSLQSSTPYQVVIEGKVGVGYLGDIAIDDISFTPGCGGGITPPPAVTTPAPNTCGESQFACGDGTCISLSKVCNFQTDCKDNSDENQCPQTCNFEQDTCGWQELPLDQFDWTRANGVSTTSNRNMAPNTDDTYKNQNGYYMYINDKTGGQTQGLVAGLQSSAYKSANSDCKISFAYYTTGSNLGSLYLYIVENNALTPLWRLIPFHNRIDDQWHSVTVGIGRRNSDFNMLFKKSTAHYNGITALDDITYTDCRMRPPVTQCNTATHFWCSNKVCIPQNKQCDNVDDCGDGSDEGSLTCKGYTRYNFEQGTGNLIQGQNGVDDDFDWTLFAGKTQSSFTGPQWDHTYGNSSGHYLYMEASRQKFNAKAWILTSPFYRTNGRNCVMRLYYFMYGLYINQLNVYARMYSSGPPTHTLFT
>Biv198
SRRCVKKLYEIFCCDNKCCDCCFGSEKKLTKSDIQHSFRESSARLDSTSSAAESTRSFRERMESDNASSRTDSVSSASQLSGEYRRGTTTPVIDMKPIEFWAANRESVQPKQHRRRLPSETEISVENFQPDLYEEEKTEPCLTDEEKLAKFQLGQIHIGLNYEVSTKVLMVKIIEAKDLPRPFSMDENKQDMAHSNPYCKVCLLPDQKNSQQTSVQRKTQEPTWNEYFMFEIPYSEVQMRTLEILVKDFDKYSRHCIIGQVYLPLTNLQLLKGVHMWKPLSPSTK
>Biv199
MVEMSKMMLPMTLSKPTRKQVATTAATCVVLAYCARKLWPQLWSALGKKKSKKLETVLNKLESEGIKNKKNGASHNVDKLFYTQLRYLLKIIIPSVWSREFGILVLHTGTLFARTFLSIYVATLDGRIVQTIVKRDLRSFLLRLTQWLLIAIPATFINSLIRFLESKLGLVFRTRLVNHAYEQYFSDQTYYRVSNLDSRLSNADQCLTDDISMFTQSLAHLYSHLTKPMLDVALISFTLYSFASSRGASSKWPTIIATIVTFITAQILKAVSPKFGKLVAEEANRKGYLRYIHSRIIANAEEIAFYGGHK
>Biv200
MSPPEVDMDVVVAKIISLIISTVISVLLGLFPCKLYQHFAENIARIQKAVDYSISSMKCFSGGIFLGTCFLHLIPETRKKIEAVMTQSRSYSQYPVAELLTVVGFFGVLFMEHAIRSLYKKLQRLTDRERDYDGGNMFAFSSCRFGGSESDLDEHSVNSISMQDTLQAEHNTFIKSTEQEETKEAPETDIEPAPLQDLPVKSVVSELSRGDDSRKGQMRSAIFITALSFHGVFEGMTLGLQSMESNVWVLCFAITIHRGILAFGMGLEHMRNEVKHRTMIFSVSSFSLLAAVGIIIGIAISTGAQLYEDVLLPDAILQSLATGTLFYIIFFDILYKELNGNKEVKKLSCVFVGFSVMAIIFAVTRR
>Biv201
FCHVLAFAFDTNDRLLLIFIRNYFFAWALLMCFVQLLDFLSFHHLFGPWAIIIRDLLKDLTRFLVILLIFIAGFTLHLLAIYQPVYAPKTVNPSQGLGDGNGEAHVSQITLVESFGLLFFSLFGLVDPDGLPTTNQSPIWVVDMAKVTFGIYMMVTLVVLINLLIAMMSDTYQRIQQQSDTEWKFGRAKLIRNMNKTSATPSPLNLFTKLFTYCRAIYKHK
>Biv202
MGTVMSFTPKPRKPLYEDFHLQNFGYEILNNAKNAQSSQTREKMYKKHTVFLSGLSWKKFSVNGSKKKDKNFLLRSNASIVPGKLDNNSNIDHLNRNIPKSLSLYDIKPGTDENVPPRKTSEKSEKITTSPAKRTIIQASTSELLKCLGEYLCKKCRKIKTFEGCDLIMWLRTVDRSLLLQGWQDVGFINPANVVFVFMLVRDSSHADLVTEQDLQAMVLTCLYLSYSYMGNEISYPLKPFLVETDKDRFWDRCLSIVNKQSSNMLRINSDPGFFTEIFAELKSYSPCI
>Biv203
NQSKAVAMTLTTMRAGLQRAYLDGLEFIRNKISDTETEVTKTRLSFYSCNETDEDSFLQYLKECNDHFLMANNELRRKNIKLEVIDSEMRIVTLLNHLREAAEFDKGEIAFITGFWENIKHTVESFHSLVDKFQTNVLNRLNQNCTSYNNADISLEVSNRYTEEISGYIAELERELTNMRLLMKTYDSGIHQDLFSQNSKFAEKVLVSCDLKAFPILRLAPDLAEKMENVCAIARKWLDRDEQYMYEVNNYIKETRNIAKKREEDLKNQKEKQKKIEKAVKTASILLHNNKEKLQKIESELNSLEGQLNGFKQEKKCKHTEKAQKSSMADFLSITMTQTRKNYNLQMKRQRLVKQVRELEEFLIGLERELSNVEDELMVKSQERILINEKVETSVKTYDTLKTDFEKYSDNLEKLEQEVNILSGQLLQLEIIQTYKTSPENVEQIFDRPQTVKLAPSLKEKIKRKRKGLPVTES
>Biv204
MLRSSSSADNMSMEDKSGVKDRRKSSPGGTTPVDSTIFIKRQPYTQAAFDEIYLKEKNTDKPPIYQRALEKVSCTPKKVFKIFSSFLPIIKAIRYYNLKENAVTDILSGITIGILHIPQALAFGLLTSVKVENGLYTSVWPIILYVIFGTSPHVSMGTSAVICIVTASVVDKQAEVFKAANPTLIYSSLNGSSNATLLEWDSIPAFMDYKEHVSMTISLFVGVILLIMGFLRLGFITAYLSESFFAAFTSGAAVHIATSQIPALLGISIPRYGGAFKIVKTYKAIFENITDANVAAIVTTIICIAFIFLMKECVNERFKDKLFIPIPVELIVVIIATLASYLGKLNEEFDLAIVGNIPSTIPPPILPDTTGVADYFVDCFVIAILIFANTIAMAKVCAKKHNYEVDDSQELVAYGMCNFVSAFFRCFPSAVAPPRSMVASNMNAKSTLNGAFAALLMILVIMAMSVLFEPLPKAALSSIIVAALKGLFIQMGDCRKYWRINRIDFVIWFFTIVSVVFLDIDFGLGIGVIVSLITVVFQTQFARGYRLGRITKDGAIVEYKRYSETIEDTGVKVFRFQANLFFANAEIFRNTLYKCTINPRKLLKFLKKQERKGGLKEKKMSTDLTGVTVTGDRKASQVSINSNGKDTFINTASTANLTKSDNPVFSISDENLSRPSNYSGNGNYQGMPRQMSTASSISQLGYEEDPETGDELVTPEKIRIMRKTHHIIIDCSNINYLDASGANVLGHISSEYNHVQVKVFLAGCSVDMIKTMTQASVFDRIPKENLFLTVYDAIAVAKTQSIRPLPPVVEDFDDEEAAEDSYITNIQ
>Biv205
MSTVVRAVTRGQRECEPLTKLHFWVFYPILLLISVQNCQGTLTEKDILVKNAGVNVPFGRRVFVSPQNDLQINVSNSDKCRVTVLQSDLLSQRPGILMPKEFPCAFPENSVYYIHYGAKEPQQDYLHLMIHYESSNQTLIIPFVFNVRIENVQYKILTKNTPLYVRNLSEYSDGLSNNNTVFSYDKDNQHCKLMLVSLETGLPRNGYIANDTSELTVMDCDKFLQLSIMYKIFAFASSPNRDFIPLVVQIMDTDGDVMHEEYFQKPVIIESGLQNTRPRPSFNALLVMDVSQGNTIDQFIMTSISSKILAAEDQETPADQLIFNVTKPLGPDQGELVSTNDRNQPLRSFYQKDVFDLKIAYKPPKTDSDHIRSFQTELQVIDGDGMKSAPFTLLIAVKPMNTLSPIVTLNKGIQMFEGQSRQLLHSENLQISDENNLSEVKVFVVDGVRHGHLQIPRNREYFTPRDLKDGTVFYKHDGTDTYSDNIIFRMTDGKHDVEFLFPVTIYPVDDEPPILNRNLGLEIKKGDIVEVNRFVLGATDIDSEDAKILYLLQPPYSKVGRFLKRQFGTPSDLSKWQYINGVYQQIVDEFTQEDIVDGKIFYEHFGPGMTRTIVDKIRLILSDRMDPPNQSQEYTFVVKILPVDDTPPQLAEATTLQLDVNEFQMTVIKKKNLRYTDESTEDRNLRYRIIRQPFDTDQNAQIPAGEIVLCDTPSTAINSFTQSQINHLKICYMPPIIESGISKRIIFFYFTVEDMHENTLNNERFVITIYPVDNKPPRVKSRGFRVLENEEFAINQNVLNINDPDTDNSLLKVIITRLPKHGILKKFQQPLIQNDNLTLSDIMSGNIIYKNSGSEATEDSFYVYVTDGIHHVPVAIPIKIDPVDDEPPIFIGNQSDVLFVTVQINEDGSSAEWNKEIRATDPDTNDLDLTFTIKSRPKLGRIVLNNQPIATFTQKNLVDKSVFYRHTSREIGMESANDSFELALIDSSKELEVQNNNVKTVRVQIQILPVNDKSPSIVLGAQYGVNEGEKSPILPRHLDAMDEDTSYNYLQCIITNQPSYGYLENMSPAAGSEKSQQGIPISAFYVEDLRLGNINYVQSVHKGVEIRRDEFRFYCNDGINQSPIERFPIVVYPENDEEPEVYIREFIVMEGMELKIDTPILKAVDKDDPKGSLTYIISRPPHHGQIIQQRTIAGIFPVSSFSETDIAKSSTIMYKHDDSESLRDSFEFILTDGKFNITRTIPIMILPIDDETPRLSVNNGLDIEVVGGKKLITNNHLRAEDIDSEDSKITFIIRGYPRYGYVMKRGHDGVVRNLTLHINFTQFDIDNNRIWYVHTSSKSGQDIIKLDVTDGLNPIVDRYFYVTIAELDTIYPQVISRGVQLPEGGFVTLTTDMIGGTDINSPDEDLRFTVTQAPVHGILESTDGPGIPILTFTQLDLAGSKIRYVHSSNSEIKMDGFQFEVTDGRNPVMRTFRIAITDVDNKKPVLFCNNLRIQEGGYKIITPFELRVEDLDTPNKRITFYITQVPLHGNILKNFSQTVNTFTYDDIVRNLITYQHDGTETTKDEFSFTITDNTNVDFYILSDMSIPTRLPQTLTIEVVPVDNGIPNVSINKGITFLSYLPNGRIGAKITSKVLQAEDRDSSADSLTFLLTVLPDHGHLINMNMGSEAISSWTQ
>Biv206
MGEICSKMTLFRCLDIMRDLFPTDYDFYPRTWYLPAQFHEFSCEIRKMHERRVKPKPTFIVKPDTGAQGDGIYLLREPNEYSSFNGKCHVAQEYMSNVYLIDKFKFDFRIYVLLKSLEPLEFYICQEGLARFSTLPYENPTNKNIHESFMHLTNYSLNKRSSTFNRSDRDDEGSKRTLTSVLRRIAMNGHDSNKVWKSIERIVCKTIVAIVPEMKVEYQAAVPPGKTGPSCFQ
>Biv207
MSSEIRFLCVACIQACTVFFLVIADQTTQQGGLNVPKQVHIGFGKTTNDMIVMWSTVRNDSSVVEYHTGDNSVESVSSASGSTVYFPENSNGLQYLHRVVLTNLRPGVKYFYNVRGENRDSLSDQFSFTTPESNGKQTFMIFGDMGTMTKSLPFIVYEATGKTKYASIFHLGDIAYDLGRENGAVGDKFFSKVERMAARIPYMTIPGDHEMFQNSRNHYFHRLSNPGKDWPMQQEDLWYSVNIGKTHFICISTEVFFTNKQNIQKIMDWLVQDLEEANTHRQKYPWIIVMAHRPLYCSTDDKNEDCTKAHSVVRTHLEDMFYFYGVDLVFSGHQHMYERTWPVYKNRVLAYNYLDPRGTVHIVIGNMGNVYLTEKGSKPGGAWSSFISPSEHEMYGRLHVHNNTHIYWEVLGAQDNDLYDSRWIIQRIHGPFNKSSIFIPDPLGAAGAAWREQQEDDSNDIISLRFFYMNGDDYSHRITVLTFTVIILLFGLCFKKKILNVIRLCFVKQESLPK
>Biv208
MFLVSFPYALVQGGYWTLLVISVTAAICAHTSQLIVECLYDEDASGQKVRVRNSYVDIANRVWGPRVGKVLLTAAQIIELSFTCILYILVSGELLYGCFRSRDVSLAAWTVISTVPLLPCAFLQSIRRVSSLSFWCTMAHVVINAVIIVYCFTKGSDWHWDQMPVEINIFEFPVSLGIVVFSYTSQIFAPTLEGKMRNPGRFSRMTFCTHICAAVFKSVFAYVCFLTWGKETKEVITNNLTIPSLKTAVDLVLVIKALLSYPLPYFATLEIIEQEFFTLFNNSCCTPCFDDKNKLDTWAAAMRIAFVLATMLLAVFLPHFSILMGLVGSFTGTMLSLVWPCHFYLQIHGQRLSWHKKFVNWIIIVLGLVVCCIGMFYSGLALHHAVHGQGVAMSMTFNLTQL
>Biv209
VYEYDDFYFMTDPEQLIYSHWSQREKWQLLSRPLSLSEFEDLPLVKSYFFKCGMYFMSHQKGVVPTQKGKIAITVGFVKPTNFTYKIVFAENGDETFKGQKLKSYALQETSYNEVTFILRAPKSGPYYFTIFAQLLTGDIGVKNVFTASAEYKIIADSAASDAVPLPNCSDSNWGPGIPVDQLGLEPSQKDAIITTADGKVQMEFKKNRPAYILCKLRKPGMRDEDLERYVSDREQGDSIVVTANLPVPGEYGLEIYGNDPAKDGDTYTHVCQYFVHFAQPTEQANAFYQEAPKRRQVPPAQQAYITNGYNPDSAG
>Biv210
MGMSSKLSDVWVTLNRKKTVTEDFHETPLKRCLSTLDLTLLGIGHMIGAGIYVLTGTVVKDLAGPSAILSYVFAAFAAILAALCYAEFGARVPKAGSAYSYTYVTLGEIWGFIIGWNILLEHLLGASSVARAWSGGLDSLFNGAIKNSTLTNIGYLSHNNVWISDYPDFVAFAATLMVFFVVATGAKFAMNFNNFFTVINLIVIAIIIVLGFYFADVKNWTDHGGFFPYGFGGTWAGAATCFYAYIGFEGVATASEEAKNPEKSVPIATILSLGIVTVLYVLVTCVLTLMVPYTDVNPTAAFPFAFAQQGAEWAKYVVALGTLFGITTSLLGGAFSLPRAVYSMASDGLLFQIFAYVHPKTQTPVWGILCFGFISALMALLFEIETLVEFMSIGTILAYTIVAVSVIILRYAPVHKCQFKLKPQEEAPAADDVSLGESSSIIKKSKSHDDFGRLKDHLKHLPFLKSFDPGNATIMAILVMLVAIICFCAVLVPGYQYLADGAWWAICLEIIFGAVIVLCFLTLIAHEKNDAFLTFQ
>Biv211
MVRVLFLHPDLGIGGAERAVIDAALALKSKNHEVQFVTAHHDPSHCFQETKDGTLKVTCVGDWLPRKVFGRFYALCAYIRMIYAAFYVVVSPSMQHDVVFCDQISACIPVLLLSSARVLFYCHFPDMLLTTRKSFLKTLYRKPIDKLEEYTTGMAHKVLVNSHFT
>Biv212
MAPRDVKFVNFVLMFSTFTIVLGVDLPHLSAILSLEKESTRDDTGSLVLYAGTEQRIVLVGSNFDNATSIAFTTDIRSQKETCDGQRTQTFSIISTAYNGTLATILVNLPVLESGSYYYVCYSVEGVEKWEHGGKESYTRVAVKVKESTLLPLWIQIIFIAFLLCLSGLFSGLNLGLMALDKTELKIIAKCGSTSEKKYAKAIEPVRRRGNFLLCTLLLGNVLVNNSLTILLDDLSNGLYAVIGATLGIVICGEIIPQALCSRHGLAVGARTIWITRFFMLITFPLSFPISLLLDKVLGEEIGNVYDRAKLSELVKVTKEFNDLKNDEVNIISGALDLSKKSVKEVMTKIEDVYMLDINSVLDFETVSEIMKRGYTRIPIYENDPGNIVALLNIKDLALIDPDDKTPIRTVIKFYQHPLIFVFDDQKLDTMLHEFRQ
>Biv213
MDEKQQKITVYVMQSIFSVIGTIGNSLVLYIYLRKKDKSTSSIFILALAGADFFTCLVIVPFNIVTLYLDYKHGYDLMCRLYMFLITGGVPFATLIMVAIAFDRYFCICHPFLHVITIFRAKLIILILLSFAGILGIMVALMYGINDIISDPSSQSNNSCYSNTSSSYQQVTCNSTINNANMSSNLSDDLINHSYGMCSPNYDIFNEDFVLLFSKIHAVLYLLMFIFVVVLYSLIYREIHVRRARKAKRKRSSLYPSQSCAPEASLGDTHMTLMPGPMSDGNADEPTKNGHSSKRRKIGATLKEKQFYANIRTAAMLFIVTIVFLVAFLPALLMTQELIPYNIVIFYTYFVYNTANPVIYSFMNQSFRIELKNMYSKMCNGSRKH
>Biv214
DLDPYSELLHVNESNISIATDMAIEQTNGLMVFGHWFTKIHGYASLFTCIFGIFTNLFNISILTRKDMWNPTNCLLTWLAVSDILTMIPYIPFSLHFYCIHNFDEISEEKFSRGWTTYMLVLVNLAATTHTISIWLGVSLAVFRFTQLRNTAKGPLARKRSMRQVKCTTILVYILSTLCLIPNYMTNKVVQQTLDTNMTIYVLNDLKLATNETEPIVLANVLSYAIIAKFIPCALMIVFGGSLLYSLGIKGRHRRTRLSAGQPPAKRGTKHSKTTKMLLVVIILFLVTEFPQGIVIFMSAIVPEFYKSVYVPLGDFMDFLALVNNAINFVLYCSMSNQFRSRFLEMYCNRRRGFKYTNKFSFTYSLSSFTKNTSVIDHSLKK
>Biv215
CNPKPKNNEGETGRSLAKDRDHKEATKECRKAEKSFGKVGKNNEPWAIALYDWVYERSEKILNMMIKYDPDEKGTVTKDNFADSLTGMGAPVEEEEMKKVVAAHDKNKDGNVDFNDFLTGKKYVNKNYLMSAFEGKKKKKGKKGKGGKKKGKFKLVMPICTKDEGPRTYGGAPPEMFIERHIHFTDTNRFDRDKPPAHPLQDDSAWYLNHPDRMYMNIADAAKNGDYESLKNAFQRGSTADTRDKYYKTPLMVACATGRIDMVKFLVDN
>Biv216
VHDLIPTNRICIMKYVGYTPKSSDVRTLLTSICTQILVGLGRDHMSITRDFKELQKFFLSLLQSIPQNKKLLIFLDAVEQILPDHNAHLLTWLPQTLMSNVKIILSVNSGDSTIAQKLCNGADKNSRSFVELKPLSVSEADDLLCYCLSRYGRTLSNQQRSELTNVFQKCSQPLFVSLCAEKCKCIHSNDSIDTADFSTSLGDSISAMLTDLEKKHGYELVSRSMSYLVGSVTGLSDSEMEDLLSLDDHVMSVIYSNHKPSLWRIPHNKWLRLKDEIDRYFVQREVDGVTVYRWKDEQFNQIIRERYLNDESKTKEIYSLIADYYLGIWHGKPKPLSTAEDNGKSPAFDRHVPSQPLTFDNDGQVRFNRRKYDQVPRHLYNAERLDELNRLVLFNYEWIYNKIKALSLQHIIADFALNPSNEASLVEEALRVAEQVIEKDIDNMASEISGHLLPYYQTHPNIRALVHQCDTAGLKQCALIPNFPYLQIPGSSLQFALKCGAPMEYFSLIGDERFLLTKERESSFVHIFDVVLGEKKSSVFASNGALYVTPNGRYFIIIDHVTEKSVKIHNAETGAYVGQLIVLNHIDLKPKEKYKLGSICLTNDRICAIVSTDVSYLCIASIESCQFLQIIGLDGKCDVCTISHDGKYVFCNSNEFLFTYNLYTLELVATFSIGFRPSCIVVSKDCMRAYLTNNFETKLMILHLNQGKVEMAYKSVLNKYMADDTIMDLRISPKDDMVLVRGLNNILVYNRANERVIASFTRPVDIPKEFKLPRSHYTDLVFTNAEFTHSGKFVIATIFRNIYLWEVTTNELVTTIQAPVGIIKEMIYSPKRSHLITHIEHCHEFQVWNLDEAVKPMNMLDKLTGAIADIQLTQDGETAYVTCKCSDEIGVIEMKTGIMVDLLTHDSPVVDFAITPSGGYALVSLEPRKKDISTKLWNLKVRQVIKEFGNASGYCISPHQNDFILFVSQQEVAFKAPFFITMFQISDEEVSEFTHPLALRFVLEKPFLTSNDKYLVVLTAHEYHESRAEYETPTICTFSMDEEMKVSYFTPDSFRDSILIETIVDMQPCLDNPYTIAVMYKSKEMVDYNDNSPFGGLGGGARYGFMILDICSGSVVTICDPFLVPSFQLKRKLLFDISYSFCLDDESNIFDIREGCYVGQLPKQNSPPRAIALNGTVVVYYDRSVLSAYRLSSGEPIASCDVHSNICSLRLSRDQRTLVVGCEDGSIASYVLIDPKAEDPNSVLEHLGSRQLMEPQPTSGRRSSIPWDKIEDGGSAPQSRPVSAVAHDKTDKILLKQIEPVPAIRPSSDTLMYLNANSKTCALM
>Biv217
MNGMERSVYNHSYQDRVAGDSLSNLGPQEPALLKAEHQHAPTQQTYHQEAYYLYFVAVLGLLLNILVAIFIFIRRTMRKLTSAFLVHACFLDSLKAAYCIPIANNLITQIKPSDCDFFGATYVLIITASIFNMVAMVCTEAYTFGEVNIGGNSHGSLCCVFFGIILVYIASTILHLGPTLIGGYFDFHPQIGSCSFVLGKQTGYVAHVMWIIIITLAVLFVIHFICKLYKEIQMNHPNRVSMLVRSSITITDNPLNSTCNIRHMIKDSSQRAKMFVLSTIAFVLCWYPLFLLILVDSEFKQRPKMYQAFSFIAWTQGTIQPILYICFDRHIDILAKYIYCDRYRQENLAALADWMTTQAAINQEEHHEEDEDQGQMDFAEGQGQPGIEDTNSINMDDCISALSSRSTYRSRPSHEATPESNSDNTSSLLMSRAETHTSSNPHIRGDFRISC
>Biv218
MGTNSSFPEGSPPGGRIPAFNRQTHAYNLSDSDLSAREKKKKASKLTTLRKRLIRSRRHSRSMDYGKALREMISTWSIRELKSLIQEYEVLVSLKELAVAANIARPPANTLKQDLAVLFDSKCCTDINLVYKGACFPAHRAILSVRSPFFRDLLNRYPGIGCQIPVKLRTIGVDVALFAMLLRYLYTDEISSHDLRPDHQETLAKLADEFGVPNPLEHDLRVLLDSGNYSDAVLVFTCDGNCTDSSAENDAPCKSVLHELRCHKAILAARSPFFKNLLIRRARSGEDQGFHTQSKIVLDETIIPRRYARVLLNTIYQDTVDLSLILRGSASMCSLSEAQAIVAGRGHMTLIEEAMEVYQIGQFLDFPVLSQ
>Biv219
FALAVVVFLLSTSQIQDIYSFTAMVTFLMMSYTWNQGIPTLAENQSSTHHSHDFYDLTQNAVTQLFLAYSFSYIWMLRQRTLPRTEIKAIISLGMMTSFMFPAIVYLVCPNCEYLSWVPVISMVGPTFAIAIEVFGSVRALVWTFRQAYNVIKITLSAIGIQGFVEHHWIRLQVPKVLRVFWITRLFYQLTLLCVEDYSQRDESQHLLYSLDYYSIVIRLFTQSCENYIAMLGMTSVVSYFAHHVGVFLAFCVGSDSEEDRNMGTVSAILFFILGLQTGLTGLRPEVRLARLCKNFCLLLTAISHFIHSMIHPILMSLSASQSSNVVRHLRVLSMCVFLLTFPTCLLMYLWSNYSISTWLLSVTAFSVEVMFKVIISLTVYALFLFDAYRNTFWEGLDDYVYYIQSTGNTIEFLFGIFLFCNGAWIMVFESGGAIRAFMMCIHAYCNIWVQAKNGWQVFTKRRTAVNKINSLPQASKSELESLNDVCAICYHELNNARITRCQHYFHGVCLRKWLYVQDNCPLCHKLIYAPENVTTNAQENNNQDEYEEDINPGAMAPIHGEMAAGQPQFNPVIERQQVGRRLNNGTFQPANTLRVHQD
>Biv220
IALWGNRCDLSISASQENSQTESILDQLHHLEPNILVNDTKQVLNCLRSNVKDRAIDIVLDNAGFELVTDLCLAEVLLMCGWADCIRMHGKAMPWFVSDVTSSDFEWTLDSLFKSSRPSMAYFGELWRQRLEKKSWMFTVEDFWTIPYDFAKMKTSSSSLYERFKDSKIVFFKGDLNYRKLLGDLDWNPTTPFEVTLRGFHPAPLCALRTCKADLIAGLAAGQKETVEKYDKNWMLNGNWAVISFCGKSNQ
>Biv221
MALGIKYICLLLFLIIIYVIGMFIFAKGFLLKRVVMEKNSTCSVNFAHQSDLHGGEGCWMHGGYRRAIVLVIDAMKFEFMRHDNESQGNIPYKNKLSIVHHLLSTKPLNSKLYKFLADPPTTTLQRLKGLTTGSLPTFVDAGANFASSEITEDNFIDQLVKQWKVIQFMGDDTWMGLYPGRFKRSFPFPSFNVKDLHTVDNGILDHLLPSLRKRDWDITIAHFLGVDHCGHRYGPNHPAMAEKLSQMNDVI
>Biv222
ADGKYEVSYESNILLSYDSLVYWIPPAIYKSSCTIDVQFFPFDQQICEMKFGSWTFTDKQLNFTFYNNMDSLDFTDYLKSGAWDIIAGPGRITTEIDPGSNQNKAMVIFEFHLRRKTLFYTVNLIIPCILISFVSVCVFLLPADACEKITLCISILLALVVFLLLISKILPPSLKIPLIAHYLLFTFIMNILAICLTVFVINKNFRTPRTHQMPNWIRIVFLNYLPRLLLMTRPNHMERWQKPKQEISDQHSSSSIYQNNVTRSNHISSSSPNFQELTESHHPGCRRQNNRCVPEGSPLLGFTRQNANHSPGHAPKNKLFQMTPDLKEATDALKFITEHLKAEDEYDT
>Biv223
MPVEITEPVNLTRSIFICNLFSFFFAASKSCLLPFLTIYLRFLGLTATQTGIIIGAKTFSTFIFAPLWSKCAIQCRKRKLVLMIALFMMAVTYLPLTLLTGLSPSVESCDSHVTQQNSPPLLTTQAPVSVNRTHHLPDFSPTSQPPKLNVSAFPTTTLASVSHCGSQSSTVPTKVIKNDDGDLLKAVKEILMKVGLPKEKVQPLSAEDILQKYKLISEDESLMSTLNSMLSKTDKIILKDFLTRNGVSVRRKRDLSLKDMKETFLLKLHEKVEQAKQNLFTVVLVILIVGEALCSPVEKIADDSWFEFLEQIDDMEKYGKHRIWSSLAYIVFPVIVTLVVDNTTCLFDLKVYPFMFHFYAFGFLLGITFLIGFFYPVPSAPKSKYKSKLGAATVRVCCTCGGLLYVLTLVIMGFIFSSYSNFLFWLIQDLNGKEITMGVCILIASLSELVVLVFSSRLVKVFGNGGMISVSLLCLAGRLLYYSYLWTPWAVLPAEVFHAVTHTMMWFVVLSNKAFRVSPTIDRAIRSLLSSAYFGVGFGVGSIISGIMYDQYGLSILFRGLSVLSIGWCPVFFLLQRCCQPREDNEIKYSRLLQSDDHSDDDMEDDWLEHALKDK
>Biv224
AVKENMGTECKCHGVSGSCTMRTCWTTLPPFRKIGDHLLRKYKKAKPVVPMVGGRNRRPVYLTLKRFKENHTKPRRSDLVFLQKSPNYCDYDASVGSLGTVGRKCNRTSADTDGCDLMCCGRGYNTHQYTKTWQCNCKFHWCCYVQCNKCSERTEEYACK
>Biv225
MAMPMIKNLQQEVYLSFGKSSIVVKVVAVAVTIGYFLSYAKSVVPFLAVTPGYVLPPNFWVWTFVTHSFIEFHFWEVLADIAVLILCGKLLEPLWGALDMLIFLAVVNTGVALASSFLYIGIYLVTKNEEYLFETYIHGLVGYVAGFSVAVKQVMPDHKLLSSPFGTLRNTHIPLLLMFVTITLRLINVVDGPYPFMFGFGILISWTYLRFYQKHSNGNRGDMADQFSFA
>Biv226
VCINNLEDIQLALVVCRLYDGETMMPESAKKVLNQHVIGLEEKDSKTVMITGKWSSDPFLRSMAWWNFKEYRKSLKTLLLSNSTKTQLSPDNKEGEVQSAMPNVFNFYNYLRTHPLILRHKITSAAPLAHRKGVIPGFTRQQTIIEEQESLVFIDKVTPMERRLFFKTAHTHFTNGCPLLALEVLSKLPNIIKEEDIESDDEDDSESIKPLSENISTGTLLAENLNNSESKGGYDWGSSSMNGMVNGDKSEAIDWSTPLSTGNKATSESLDWGAPVSRFDMDEEPRFTLSSEESGLDSDFENHANEQNKPTQKGKLQKVPNIIVEDDLPNGHDETNSDPKPSHKNQIDIFAQQYKFIACLKVLMEEMRTLATGFEVDGGQL
>Biv227
IVLADVLANSFNPTLLRVLRVFRIGRVLRLIKAAKGIRKLLFALIISLPALINIGALLCLIMYIYAIIGMSVFGNMKIELPMDDTVNFQTFANSFVLLLRLSTSAGWNDILETMFLSEPDCDPDFATRPDGVSRFKYSTGDCGSPAFGVFYMVSYILIIFLVVINMYIAIILENFNQAHEAEEVGITEDDFDEFYVVWEKYDPLATQFIKYEHLSHFVGELDPPLGIPRPNEIALVAFDLPIVEGDKIHCLDVLIALCKNVLGRVEETEEFKELKSQMEEKFQETFPTRVNTSKTSSTMQKKKEDVAAKTLQRAWRTFKTQKQLRNLTKMALQKAEADENDKNSKTRGASLANLGKRLNSALSNFFSSSRPSSATSRHSIKSQTTLTTPGNSQRMSKSTLQVPAVGPIYPTKGSDKELEL
>Biv228
MEAIDRTFYHDDGHGLKLENNQVNQLKRKMTLDFNSGSKTKQQKVTNLLASPDLNMLKLASPELEKMIIQANGMVTTTPTPTQFIFPKHVTEEQEQYARGFVEALAELHQIKPPSTSGPQSLPSQTSQGSVKMENSDSEDDDSQSSYSNTDGILPLTTTTSLPGGLSSNIPRIANFSHLSSRIDDIKEEPQTVPCVGGSPPLSPINMDNQEKIKLERKRARNRIAARKCRTRKLERIARLEERVAELKGQNNQLANSATSLRDQVCKLKRRIIEHVNSGCSIMISSSLQL
>Biv229
TKPVPKESHSNVPQELADLVSRLVLEKFCELTDNLTSPYARRKVLSGIVMTTSDSAENATVISVSTGTKCINGEYMSDQGLAVNDCHAEVIGRRSLMRYLYFQLGKHLSGNRLEKESSIFQEKEGGGFMLKPNIHFHLYISTSPCGDSRIFSPHEAAQEVEGGDKHPNRKARGQLRTKIESGEGTIPVTSSGGIQTWDGILEGERLLTMSCSDKIARWNVLGIQ
>Biv230
MMTSTAKRAVIGIDVGGTNTDAVVLNFDKDSVEVLASYKTPTTQDVTSGVKNALISVINNALEESPIALAQINIGTTHFVNAVVQRKNIVRVGVIRLCGPLSSEIPPFTDIPEDLQKHINGGFCLANGGYDFDGREISKLEKEEIFTFLKEITDKGVSNVVVSGIFSPVRIEHEEQVYRIIKEYNSELSVTLSHNIGQIGLLQRENAAILNEALKPLCRKTIEQFNSAVTEMGILCPIYLTKNDGTIIQRDLAIEYPVLAFSSGPTNSMRGAAYLSGLKEAIVIDIGGTTTDVGLIAKGFPRLSSTEIKIGGIRTNFSMPDVRSIGLGGGSYVRQDQGRVVVGPESAGLKILEESLVFADPENIKEKQITATDISVAARISRVGNSENVQHLEHSFVEEAVKTIRQMLEDCIDEAKITARDLPAILVGGGHILMDKNQKLVGVSELVIPEHSEVANAIGAALSQVSGNVEYVKSLEELVNNPDTERIVTEAAKPGMSEEEKENAKKEARKVIYENVHITLLTEARQLAFDSALKAGAEEKSLYVLEEGDIPLSYLPGNVSKFYVKVIGDLDILHRPTYLVSNKLKQTDKHSRQSETIEVSKQIYSSTGSSLFMDSDSKHTPDSPVFNSDGEWVLSEFDVECISVGAGILGSGGGGPPYLGKLKALKSLKEGKQIRVADPLKMMEKADSENDLVVIIAIMGAPVIAEERLCSKECQDALQCMKNVYSDGYSNGEIPDSRNSIRQEGNVICIDNYRYSQEQVMDVSSKLMGKKNIVGVMSAEIGGMNAVEPFTVAADMNLPVLDCDGMGRAFPELQMFLPLIEGMLPYPSTLADAKGRRSVVLKCDTAKELENYFRKVVVEMGCLAGVIISSLQKHDVLNKTVMFTTSLAWRLGKAVINARHAKKSTAEAVLAVTGGKVLMVGKISNVIRKTEGGFNTGHVAIKSITTEHTLKVEFQNENLVALLQSGKKEEVVAMVPDLITIIDSDNGEPIPTEAVRYGLRVTVLTLPAHASLRTDRALAFVGPAAFGYSHLDYKPCGEPMKPISVHSEFLHLK
>Biv231
LVDWLDEYNPYCFRQAQVSFSSRLPHAFPVPDARTMASRLWMYCNYSKMDIKSAMRMSESTASENPKFQNPPAPATGKNSPGQNDNMLIPNVLLISKHVNGSLNQWQISFADQSKFSTVMSVAHASRACGHRFRTNSATCHPVLPLLLSTSHHNVPKEHYRKSGAFVNSQKEGSESEEGGKGGVGGVEFCSELILWRVDPVGPLSKSGGIVELARINSPELSAFSDVAWVPTLLP
>Biv232
MRKSSSGSPDSYKILYGTCPDEQCKAKLYFPSYDKSIECTNCGQRHEKSAIKNVAEVTNPKVALHNILKNILLGNVKPKKGADNVKVLGLSNYVCKIVSPILTKYGMDKNTGSAKLLSELGQPAVLDCGKILGDRAFLIEEENLDIIGYGKDRTGSAHYLSDTLKVIRIANDNETRLVPIHADGDGHCLVHAVSRALVGRELFWHGLRVNLMHHFQSKLTTYKDLFRDFIDVDEWEAIINECDPDFVPQDGEPLGLRNIHVFGLANVLRRPIILLDSISGIESSGDYS
>Biv233
MSFASSKKDPNEENGTEIVYDKVKLADIPKFSDLNQEVMAFVDKCTWMDKYGVDWCITSLGFVMVYVALVCMQSSNLLTFCLGVFIYGYCFQMFSVRCAHSSVHNALCESRTLNRIWGYFFGDLCGSFSSDVGYDIHIRIHHPHTNIIGLGDSSSWKVSFLPALFYMYCAPLLLPLMSVPVSIKELWGQWMKMARYCTLMMIGIAINLILLMKISGFSFIGACLCIHVSRALLSIPYIHVNIFQHIGLPMYSRDHRPKKIYQMSTGVLNLPRNPFLDYTFGHAIISAHVEHHLFPHMSDNMCLMIKPIVSQFLRKNDLPYNEDNYLSRMWHFTVKYKELMVNAPPITHFVGIQ
>Biv234
SIEKKIARSVNLMEHMSMQHYLWKSELRKAKHNVLTAPGDALITAACVLYHGPLSDRNRSELLHDWLDRCRQGNFNYAPIRGPDANPLSTNLEGLYDGLREKESTSAGSSGRSTESATSGVPSMPEIRTFTYLPCIYDTSKYYKSELKKQGSMEYEAVPEADDSDDEDEASPLITRNGYILQEILSDFDELSGWRLNNLPTDLHSVQNALLMRVSCHNRKYCWPLLIDPDNQAEIWVTTLQTSRNVFSERDVRDCLPEYEDIPLEATQSKYSNLEPPPSRGTALTYSSEFTLNDDSRTETNGFLTATSTYTTTK
>Biv235
MASKDRLDDLNLSSDEVKRIGEALKNEEFRKLFVEYAQEISDPENRKKYEEEIAQMENERGMNVQFVHPQPGHCIKTSVDGNTKAFINICTNDKIDVPTSTPQVSPDGRRGLHWQIPHSFSPPRDDIVKSGGKCKVFDVIFHPDTYRMGENPRFMKLVEDTAIEGIENQFGVKIDRKNLKSMQMKYKGVPVATVIRSKSDKPSEKTANEEIDSVLKNLPYPYDEKTSAQKSEEMREKVKNKKNIETQRNKSKIPEKREGPTEPKYSITHRSNIDFQEYRNAPDAKTSTRPNELEIKIELPLLDSARQVELDVFERRLTLSSEKPAEYKLDLNLPYPVDDEKGSARFDKNKHCLIVTLPVLPQEQLELPFSGTKNEEPQEEQILQNQGEDVPKLIEEIPQDDDLPDLEEIDAATEVPSSLKNEQPKDETTTLLSVPKIAYGFPDFTFSQDTEAVAFVLNVWNVSPDSISVTYLSSCSCQVQFVSLGSGGFPIYYRFIVKFEEGCDIVPEHCSTDVNDANIVLTILKEKKARRHWDKFYAGSSEGQLQ
>Biv236
LTIDGEHNKDRQLQAQQFYGMFIKRALHTLRNKLVSATQILIPLFYTIMALIVVKTFPGPHDSKPLTLVVEKYGENTIVYSDNGFVNKSLIGQFYGNQFQSSKDHVTYINSVAGYEKDSNLNDYLFKKGQNSPGLYNLEYAVGADFTRHQNTVMATGYFNNQGYHAPAISLATLANAILQYVTNNTQYTLTTVNHPLPRTEEQKIREETQGSTTGFTIAFNFVFGIAFLSSSFVLFLIKERATKAKHIQFVSGVQPITFWASTFCWDLINYMIPCCILLFVLWAFDIKAYYIDAHALHILLLLFLHGWAMLPFMYLLSFIFTVPSSGFVWLTMFNILA
>Biv237
VYVDSVVNHMAGLGRQGSGSGGTSFNSDNFDFPGVPFRREHFNSRDKCPSHDGNINNYGDPNNVRNCFLVGLTDLDQSQEYVRTKIAEFYNHCIDVGVAGFRIDAAKHMWPGDIKAIQDKTKDLPEGGRPFFYHEVIDQNDGAIKVGEYTPLGYVTEFRYCQKIAEGIRNFGMLHGVYDPGWGMTDSAHAFVFVDNHDNQRGHGGGGNLITHKHPRDYKMAVAFTLAYNYGFTRVMSSYYFQSSDQGPPHNGDYSAKDVTINADGSCGNGWVCEHRWNPIGNMVAFRNAVAGTGVDNWRNENEEVSFSRGQKGFFAMAKSGHMDRTLHTGLPAGEYCELVSDCKKKITVDGSGNAHIVIDNSAEPVIAFIV
>Biv238
MAGLEELGIPGGEFLRESLTNCADPLAAIEEFQTDNGILLPSLRPALPFVDLHDIKRLDFHSSVLEELRERLVQQISDVASGDNEERYKKLESLLEKSFPVIKVKSLRPVVMAILKHLPQIKDEYLEKILDDKELYAEAATEVKRQIWSDNQA
>Biv239
HGFLADLLRNFAFGKEQSLPLTHEDNPGKRADAEDSTLRRGLTLLFCVVGLQGSYLTWGVLQEKIMTSEYGRTENTAGEFFKNSQFLVFINRILAFIIGSVVLSLKSQPTHTTPLYKYSFSSFSNIMSSWCQYEALKFVSFPTQVMAKASKVIPVMLMGKVVSNKKYEYHEYITAVLISVGVSLFLLTSGDVTRHKGSVTTVSGVFLLIGYMVFDSFTSNWQGELFKRYRVSSIQMMTGVNLFSCLLTGVSLIEQGGFFESLAFMSKHPDFIFHAIVLSLCSAGGQLFIFYTIAQFGPVTFTIIMTIRQGLAILLSCVIYGHPVTLIGIMGIFVVFLALFLRIYANQRKRALQQKNKQAGNDSNV
>Biv240
MMLMTECPTIHLAASPNCTAELADKAGPPPHYIYDTRVLIGLVLSLFPVLTLIGNVLVIVAVFTHKRLRTITNVFVVSLSVADALVAILVMPFAVYLQINNNQWDLGPTICTIYTCFDVMSTTSSIMHLSCLAVDRYLAICRPFLHERLNNKIVATMVASCWVLPAIIAYIPILKKWNHIGIEDYIYCLGDSVCALIVNIPFAIICSTIAFYIPAVFMIISNVKIYLAARTQARHIRSLEASVHCKRRNSKFKHETKAAKTIGIIMGCFCVCWFPFFIMNIIDPIIGHKIEYLPWTIALWLGYLNSMLNPFLYYNFNKSFKTAFRRILTCKLCRGVSEWEDEMPVSNSEMMMNNQHHHHHSHTGNGFSNLPTELSHLNAGTNISSNVI
>Biv241
EADKVALVTAITLTFFPLLHFFTFLYYTDPGSTFFVLLMYLFHLHGNKTLAAFMGGMSILFRQTNIVWVIFMAGLSAADVIQDWMNNHAHVKKKDKTQQAPLTDGQTFQSFLKLLFGDFKHAPQKLLRLIGCVIVQCLYYIIIMVLFGLFVHLNKGIVVGDRSQHEACLNFPQIFYFVSFTVLFLGPYMIRPGRIINFILFSVNHLTLTAGFLAISYALVNKYTYVHLYLISDNRHYTFYVWSKIYERLPQIRYALIPTYYYGIFSLLQTMKYKNVFWKLVFIICLFASTIPQKLLEFRYFILPYLLYRLNVRFVSWKELALEVLIYFTVNVFTIYMFIAKPFKWGDNVDLQRFMW
>Biv242
GAFHCGLGPLDAQCKFMDFILDQTYENIDLSNAISVIESISSLVHQHIMCQEKVSCRSTSENSVSARSCFGGLFASFLRGGDSKSSDASRDLLMCCLLKLVNNLIQIQCNSPRSSRLASVALDTSTAAEPRTPTNISMSEPVPDSAKLQQALATSTPTPGVRLSDTSTPTPGVRLSDEEKSQQTDEQKTETLNTQADQNSYITDVILGHQQIMCNLIQALSYCNSNTMATILGSRGISSNMRETFTGGEPISVGDGIYQILVTLSRLCSDNRSVIESLFKYLSGSYSIRIQQSLNKLSEPLLWFILKVLDNARAIGTFLEM
>Biv243
MADSIPVVRQIDRQLLNCGICLERYKAPKVLPCLHTFCQKCLANYIPAESLSVTCPICRQQSILPVQGVSALQTNFFITNLMEVVDQPNICRTCSREQAKPSTKCMDCAEFLCTSCTSIHQALDQTKEHNVVALSDISGNSESEVDTTLVCPSHDGNALRFYCIACETAVCGDCTSVEHIGHKTVPLFDAIQEQKILLHTLVSGAREQVPCLEDSINLVNDVVGSLDLENKSAEEKILSAFDELSNMLQVRKTALLAELQTIYNRKHQILFEQKETLESILSKITNCCDFTEETLKHGSETEILLIKTEMSEKLKELGALKLQYQPEENECLVFDHTHFQTLRKSLTSVGAVQTNSAVAFESTASGEGLKMCYPGKATSITVISKDRKGELVRVGYASLSAEIRDEDDMASNPFVMDKQNGTYEVTYTVEKAGTYSLEIKLYGHHIKGSPFKFKAINAGEEVDHFNNSKIPRTLNVKQKGTKRPPSSRSHGSNRRSNAIEDDLVIRVGEKGRNKGEFSNPQGLHVVGDKIIIADSNNQTVQVFNSNGDCKLKFGSPGRVAGKMQRPTGIASTLNGNYLVADYDNKWISVFSPEGKYMNKIGTGKLLGPKGVAVDKNGHIIVIDNKGSCIFIFQSNGKLISKFGSRGNHDWQFAGPHYVAINANNDIIVSDFHNHCIKVFDSEGNFLFTFGSNGEGNGQFNAPTGVAVDQKGNILVADWGNSRIQ
>Biv244
FPVRYIVAIVTSGIAVIVTVIVYMTWLYCKRKRHRFQWYESSDEECSPNAIHPGSHMKISQSTPELNKHFMEEDEGVGKKGIFRLTNVRQSTLPTVSQRHELFKRQLSHKLDLSNIEFQVHSVKHKEQPNLGVIKPELYKQVSIDSVKSEHCICGKLFFTLSYTHGSESLVVNVLRCEDLPAKDFSGTSDPYVKIYLLPDRKHKCQTKVHRKTLSPEFNEKFAFSVPYKELTSRVLQFNIYDFDRFSRHDLIGTVVIKDILCEGSLANETFFVRDVMSANQ
>Biv245
GKDFYLIKWKGWSNAYNSWEPKDNLSCEDLLSEFKEYQAKGKKRRMVDNEDDLARHPKRNRVDEIFHKLAPVRDTLSPLGLMSLSSPTKKGKRPVYRGINGNYGEPRNVLRKASAPGMKQLNPRSKFYKQKRVEVQKALKDWERHLNGINSDPAGIVVENLVDLEGPPENFVYINDYRSGEGITIPDDPIVGCECEDCHSNQKTCCPAQCGSTFAYYKKKRLRVVRGTPIYECNKRCKCGPECPNRVVQQGRKFKVCLFRTANGRGWGVKTLQKIKEGSFVVEYVGE
>Biv246
AYAVISMFFVCLSIAVFCLETYEKFRVPINDKVKPINKTGMYLKESTTGDFCIKTSTELKYEFSDTQPHIVMQIMDYICAAYFTTEYTIRIFFAPKKFKFIRQPLNLIDIFCLIPHLIAIILVTINPNDSTSQLFKSMLALRTVRILRVFKLMKHYSAFNILVYTIKVSIKELMLMIIFLLTGVLIFASVIFYVESENFENIPIGIWWALVTMTTVGYGDKVPKSEAGYIIGCVCVICGVLTVAFTVPIVVNNFALYYAHAQSRIKLPAHKRKELKRKLYAKNKKSLDLVNKWKNARKKEPTEFTEMNAIKSPRAPPCGEESPTDKTSNSSAVNAAYFHYNTPKNNSNSTDNKSTRVVTISDGVNTTSPPLSITPIETDLSEIE
>Biv247
MPPTHKRQKRVAMGEPPANSQSLQHELEIMQGEVEAVEVRRSTTDRCETIKYRPTYRAVLAKKGLLVKQTLGSGSYSKVKFALCLTGNTIKTAVKIVDRNKAPKDFQQRFLPREIKIWPLLNHPNIVKLLDIFEDSRRVYMVLEYGENGDVLRYIQRTGAIKEGMARNWTRQICEAVRYLHEQNITHRDLKLENLLLDNNYNIKICDFGFVKEDPARELSKTYCGSKSYAAPEILKGEPYDTQKADIWAIGVILYIFVTGKMPFDESKGNHGVLEEHRKLNFPWHKIKKNVSEECRALILWCFKYDFSERPDIYDVLGCLWFKMGILVENPENAGIEGSKPITEKAETTKRQPESPKQPA
>Biv248
MKKFSCHICGSRFSTKGSLKVHMRLHTGAKPFKCPHCDLRFRTSGHRKSHIVGHLKPDLPKKRRSLLQDDDMANQSQQQINMINVPDIQNVMSTSQASGQVISIEPSLFQSQNILPVSLSLTDSMGQIQESTLAAHVLQGLENVQLQLTGSMGQGGIQISGLDPSIFSQTVQIDASLLQQLQQQGNVNITINPSLLTQGMQVADPNVVQGLQ
>Biv249
YLEEGLLVRDAQKLRKNYTSSSMFIADVISILPTDIFYLVTGINYPEFRFNRIVRFNRLFEFFNRTATRTSFTNMVRIFNLLLYILIIIHWNACIYFAISNAIGFGSDKWVYPNVSIPKYQPLTRKYIYSFYWSTLTLTTIGETPLPDRDEEYLFVVVDFLIGVLIFATIVGNVGSMITNMNATRAEFQQKMDGVKQYMEFRKVSKELEQRVIKWFDYLWTNKQSLNEEEVLGTLPDKLKAEIAIHVHLDTLKRVALFQDCEPGMLVDLVLKLKLQVFSPGDYICRKGDIGKEMYIVKRGQLGVVSDDGKQIFATLREGSVFGEISILNIAGNKNGNRRTANIRSIGYSDLFCLSKDDLWEVLTQYPDAKKILMDRGKLILRKDNLLDEDLMKKLEAQQETTEQKLERIDSNLDTLQTRFARLLGDYNSTQQKLKQRITKLEKLLARDHDDVSNISALE
>Biv250
GGQISIDEKIQRQVIVADSLLYQAILVFTNQDIPSYIKGGWYLRKAWKIYEKLYKDVMQLQMKNAKLRQSENGPVDGNDNEMPQELLDRLQGAVSFGYGTFQICISMVPPKILKLIELFGFEGDRDAGLAALDYSSHSKDMKAPLATLGLLWYHTILRPFFALDGANDYSA
>Biv251
MVPPQHQLHLRREKELNYYQWVPVMLLIQALMFYIPCIIWRILNGQSGINVDRIVSLGSNAQFESPETRVRTIKYLVKHVDRCLSNQRDSRGTCCVQLRHILSTKLSILCGRRYGNFLVAIYFLMKALYIANAIGQLFLLNEFLGTDFNVYGFQVIDELVNGKEWTGSHRFPRVTLCDFQIRQVTNLQQYTVQCVLPINLFNEKIYIFLWFWLVFVCILSCYSLTNWMWHMVFPTTRIQYVRKFLKLMERLGTGPDRKLAARFVMDYLRHDGVFTLRLIGKNSSDIVVAEIVSELWDMYRSKKCIQIRTNSQNPGHETEEADV
>Biv252
VSVQHVNIHTPRKVHLSESSEEGSEAQIYAISSEGGNIIYHVSSEGRKITGRKAENLKQIALVMGEHGSTSLTPHDQELHFERVRPDDLNLRINPWGSESSLDRFDGFDQSTPTQQANLTNAKRLDKETCYKEGIYFGNEGEEPTEDEKDSAPSSLEAAGWVIDIVMDQVFDQTMVENKQMTESATEQKPLERTESVTSSELQDQDILNNIERRGLEMDSPTGSELDLSKATLREDKVNTDIHTLHMHMLLYTQRYDSKRTLYALEMLKSMLQTCPRLLVTALVTTSISSVRTRHLAKIQTLLARHRKSIFGKNFFGELPSEVLSSYRSNMFIEVMISICLYFIRSYFPNLMMSKLSVEELNCNKEVHILATEVLTCLLSELIAIMKDSGKSLMSYIKDLLSRCKLQKAVLYSCLASVYNSRVKDPCQSSSNITEAIILFNEENLDPSSNETFQIKLLNLMLVMIMLEHNVQKIQNENEAAAPTSQDTEKQGVSLHQSMMNVKFSAGQAVVQQQMFVSCVLSALKQQHMAHMHRHWVAMVTSSLPYMGKSLPNIVLVVTSQLCKNLEILATSYKQEDSGSKE
>Biv253
MDPYKKLSEVGVCLFHSKHYDLAIKILEAAQKFETNQKGITMRVLLTMANSFSALKKNEQAINLYQECLVTAMATHEQIYQTKSLVNIATLYLEMKDTHQAIVYYEKLLDLEAEISEEAGSEENFPDFWTKELQCGLHLNLSIAYKSIGNMAYAERHAMKYVKLLEKFGIDGRAKSESYHNTGMLNEILGNFNEALKHYSMYLKVCKQSGDKKGMAQAYGCLGSVYAAIRNWQLSITYHEQHIAMAKKFSDPKMLVIAYEMMADTYMVKEDYERAIENYNQMLNSCIRTDYRAKSMAFCKMGNAYRDLKKDQYAIGFYEQASNLAEDFDYVDILTMCHYNLACIKRHSKQMMEIEEARKYFEKLIPLFETKIREHRDEDTYCPSEYHEQLRECYDGIQNVLCKMGNKEECLQYAEAYRKRYITQIKGHPVSFINYGPQTDFWAVDRMSRLVNEQNAAVVYYSVLSHRVLSWVFVPGSGLVRFYSGKSADVEDMEER
>Biv254
MSLEIPDGLGDLLRDFTVAVLRDRPNDLYDFAVDYFSKVKETRKPKSIPMYVIVDEDDEGAGEPDKEQFKPKTRKYNRYARRQSVSAERYDPEADDDDEDKVIYPKTDEQRERLTEAVCGILLFRCLEPEQMQDVIDAMFEKAVKPGEYVIHQGDDGDNFYVIDHGLYDVLVNVNDQEKKIHRFDNRGSFGELALMYNMPRSASIVAVSDGVLWAMDRNSFRRIILRSAFKKRKMYEELLENVTMLKSLEPYERMNLADALVTRNFSDGETIIAQGDEADGMYFVESGMIRVTINHPEGGEEEVGRHGAGKYFGELALIENKPRSANVYAIGKVKVAFLERDSFERLLGPCLDIMKRNSEIYKNYTESS
>Biv255
NPSPAVMLKAKKSEKREKEKEKDKKVSRKKKDEIKHIWRGNAMGDMMIGALGGRDGPDRGETQCELCGGMFPHPVTYHMRQAHPGCGRHAGGKGYNSSGIFCGGWAGNCGEGGLGGSSWYLICEKCREKCLKEKRHSQREKDKAKKQKKKSSQIRQQAVLYTQESHAVLKSNAMFLLDLASASGLTLPTQSKKIPQRNSDLLLPSVSEEYGMELNPFPPVPFQFLVLQGGQNADSAFAEEVYIDADERVFVRSGSMSIKERHPSYRPRLPTEPRHSPLARSGSLGQD
>Biv256
TMLSPDSKKPSKGLSRKRPGTGRKLPTIPGKSPDGSNCSSRLSQSTDSQSPRCPSTPRYGENNNIADKQKSVTISSHVVKRYEGTDTESISQTKFESESEVTSVSKEEDFPSPKGSARSSASVETEVLLKDTETVMAAMEARMDSKSSGLQNGHMLDDVDNLSDNESTAALVNGHEGFLKSSSYTSPRESLAKSRGLQQHKSVTRGGSASERLQAFRERNYKNATPPENSVVSDVLSENCDLNQSTDRTSECSDSSASFNRSGSKGKGTISMTRPNRAFQLRRALADGDAPDTPSSGVSEAVSLTNVSAVSSTRSFKSSTPTRSMKASNRLSYPYTKQDSARSKESLGAAIVQKSREGGGSSSRSNASLGAQIANKASRNNQSSGNLANSFNRSDGGRFSLKLNRSLSSQDSIHMDSSNSSTRKPDLKNVKSKLKSTPTYGLSVTGIHSSRSSVTSASSRSNSPKSAEKAAWKRRKEYDPRRAVAEAKAKAKDVKVKLDNQGKPKMIRSASFTNSAELQKYRRQALQQKDSVSSPDDLSCASEGADTVCSSVYQRSFIPYSGRSQSSRIFPSSEDEESSLIVKSTQ
>Biv257
SYFPLFARIVFTSADGSNLFTVSKLQQMCRIEDNHIRTHSTFSSNCQTKKSNQCCLSWSLGNYVTLLSGKSNCSSITEEDVKAVQELLTTCAGHYYNMTLSQCHTRRSRHYCSGVPEKCVKFQSVYNILHHIADVNFVHPNKDGQEPFLTYAVTFLPVVGGVDSVELFEHIESWPRDFGSDVRVSGANFGIKDTLFNQQLIADSIWLLISGVLIFLVVWVYSLSIFVTIMTFFMMFWSLVMAYFLYTMVFAIPFFPYMNLVAIIIILALGADDVFIYCKVWQMAKSERNNGTLEKIVLDTLRNGSVSMFVTSLTTAAALYSNAFSSITSIRCFSIYAGTAVLCNFFLVVTWMPASIVIYEKWCNCEKLYDPELSQRKNVCYYVCKMPQQTYHKVSDWCRVLFDKLLPFVIVRARYLWLVLFGVLGILGIVVIFFYPKLRLPSSEKFQVFSSDHLMEKYDFGLSNHFWFERHQRNQEIMPLRFVWGIQAADTGSSLDPSDKGDIVMDESFDPTTPEAQVWMLNFCRDLRLTRFYKHIGGIEQTNCFHEFFSMFVQQPCSNEFGIRRPCCNYSTSVIKSEDMTQCAAVYIPSLINSGTVVYNSYSPGPRFIEGRFSALIVEFYSNFHFTTSFQEMSNFYAQVEQFLSEKLKSAPSEIRNGWFVSELEFYSLQKSLGEETPIALGISLIIVIVVTFLTTLNVLISIFAIVSIAFVMFVTIAALTLLGWELNILESVVITVAVGLSIDFTLHVGVSFRNSPDLSNEMRVVSTTSTLGGVITMAATTTFLAGALMMPSTVLAYQKFGTFLMIVIATSFVYALFFFQSLLCVMGPNGGFGQFHWPCPSVNICSRSEKKHVDKTVYLTTESTSSYYPASSSFSEPSQDMEIPSNTPKPSLFQHRRSRSRGHYIQARTRSDSPESDHTGRREGQVKFSEGNTVTKTVAEVKDDTETSRTDDSVFEEPKTPDSGICDTKGSMKMIPIEIHFKESLT
>Biv258
VHSFLITNLAVGDFFMGVYLLIIAVVDSYYRGEYIIFDRSWRESELCKFAGFISTFSSELSVFTLTVITLDRLICIIFPLKLKRLGIKQASVVMPCIWIVVIVLSGIPLFGLDYFDNFYGRSGVCLAFHITPDKPKGWEYSVFVFLVLNFLSFLVIFISYLWMFLVAKQTTTAVRKSKAKSDNSMAKRMTLIVMSDFFCWVPIILLGFASLGGATVPPQ
>Biv259
VWPEGKVIFPDFFKNATERVWEELIRSHHSNISFDGLWIDMNEPANFGTNEEKPWNWPQGAKPYWSLKCNEGEALEDPPYRTMAAFVYDREDRKIRISDKTICMVAKQGNNGEYNHYDVHSLYGWSQTPSTLNGLRQATNKRGIVISRSTFPGSGKYAGHWLGDNSAVWPDIHLSIIGSLEFNLFGIPYIGADICGFFGNSSAQLCKRWMQLGAFYTFSRNHNGINYEPQDPAYFGEDVAEASRIALETRYSLLPYLYTLFYKSHTKGGTVMRPLHHEFPRDKLTYDIDSQFLWGPALLISPILYENQNTLSFYLPSGDWYDFYTGKHYIGGQRLIQEVDGDSKIGLHVRGGFILPQQTSALTTTESRTKPFTLLVALNYDGRRRTASGDLYWDDGESIEPSNYFHSKFQYNNDILSMNIQKNNDQLVQNLTIDTVVILGLPDSFRYAYMQGNSLELTIEGGSMRMIKNLRISLQKDFALEFREEMKPLEDEASRIDCLPDITGDENQNKMLCRNRGCIWNRVENKNSVPACFMNDTNHGYTFLNESSGYHSKTIHLQWKNKSSIFGGDLRKIRLSIQELSENIVRLKFDDPSQNRYEVPVPLNRNIKSHTPASQKYVIEYSNSSSSTFYIKVIRKDTRKTIFDTSIGGFTFADQFLQLSTILPSSYVYGIGENRHFTFQHNLNFKRWPMFSRDNGVNWGDYANLYGVHPFYMCVEDDDGNSNGVLLLNSNAMEVVFSPRPSLTYRTVGGILDFYVFMGSNPENVIREYTGVIGRPYLPPYWALGFQLSRYGYNTLDNLKSATKRMVDNDIPLDVQYADIDHMDERKDFTIDEVNFKNISGYVKELQQQNMHFIIILDPALISNETNYYPYENGKGRMFIKWPSLNNDTRSGQDMLGYVWPKGKVVFPDFLKNETREYWKDLIVRHHTNLSFDGLWIDMNEPANFGTNEERPFNWPEKDKPYWSLKCPASELDDPPYKPRGVFGPRLSDKTLCMVALQNDGAYQHYDVHSLYGWSETEPTLYGLRKATEGNKRGIVITRSTYPSSGKYAGHWLGDNDSKWPDVHDSIIGLLEFNLFGIPYIGADICGFFGHPSAELCERWMQLGAFYTFSRNHNTINTKDQDPAIFGPANADSARRALNLRYSLLPYLYTLFYEVNSNGGTVIRSMMQSFPKDIKSRNIDTQFMWGPAIMIAPVLSAGKIEVEVYFPGGRWFDFTSGELISEGDKKTVTVSAPRDKIPVFVREGYIIPTQLHGANTEVARKNPMDIIIIPDENGKAEGKLFLDDGDTIDTVENGKFYLSSFKFNGTYFSMTITTHNETMVDSIRVGSMTIFGIRREITSVTVNNANKLFEKLKPHNKLYIKDLGVTLQNNVEVVLK
>Biv260
MENNTNVSMVYNMTPSMDPNYEDYAQMKAVISVVVPIIFAILLVVGVVGNGILIYTVFANKCMRNTPNVLIVSLSIGDMVLLLMSAPFSSIHFSHAEYPFGEVVCRSNEYFQTLSVGVSVFTLTALSGDRFFAIVFPMSKHKGKPKLKIAITVASIWIISALLAIPEAINMKIHEAEGNQYCYIDDNNFAKIFTMVKFIVLFIVPLLIIGFFYCMMAAILVTSSRRIPCETTTGSVVSRQQQRQIEARVKVAKVVLSFVLLFILCWLPRYVYLLWFHWADEGEMNPGWMILKVVAFCLMYIYSSINPYALYFLSSQFRRYYNKYLFRCCPKSYRPIQPESASAMIYNGTIRRGSTSMTLIKAHSEV
>Biv261
GVKATLWEGGVRGVGFISSPLLQTKGYVSNQMIHVTDWLPTLYTAAGGKASDIHNLYGIDQWGVLQTNGKPVRTEILHNIDPMDKTEAIRVGDYKLLHGPITGYWDGWYPPYQLFEKSGYDRMQMSAYKRTNRSELGILQETAGKPVTIQCGPKPANASTNCEANKVPCLYHIPSDPCEYNNIASSHMDIVTKLVAKIVEYKSTMMVPPGNKPFDPAGNPRVNGGIWRPWLD
>Biv262
MPSAFLSLSSSMASRKTNVYNTKGSNEKYWTAIFDYEAKREDELTLRKGCQVEVLSYDSHISGDEGWWTGRVGNSVGIFPSNFVTNNLNFSFPEEKVIPDRPFEIDFNELQLEEVIGIGGFGKVYRGLWKGEEVAVKAARHDPDEPVSATIESVRQEAKVFWLLNHSNIASLKGVCLKEPNLCLVIEYAAGGSLNRVLCGRRIPPEILVQWAIQIARGMHYLHEESPIPLVHRDLKSSN
>Biv263
SEHKINRDRMVYNGLTNYSPKSTLSHGLSASTSNLTYDCLRSLGSQVVGYHFCQADNNVTCLVPEFVHSLAAQLSQAPQLAAYHEILLQDPHLQHVLSLKECVQNPSSAFIKGILDPLESLKEQGRITSDSCLIVIDSLNEAEFHKPDYGDTIASFLCRHVEQFPLWLKLVLTVHSSLVEITKDLGFTTICIDRDQNNDLIGKDLIDYVNHRIETSPSIGNNISLNGKLEQSTQVKFCHHLQTLSKGSFLFCKMTLDLIERGHLVLKSSNYKILPMNISEVFLLHFNLKFQSVRSFEKVSPILVVCLATLYPMNLEEIYYTINSGYTQHFLPWEEFTQRMSMLQGFLFLRKDSTYMFFHPAFREWLIRRDEADNPKFLCDL
>Biv264
MSSNENIEGEIKTLKQRVHAAARDGRAISIFAMLWNLSSDLVDEVLDFHTSENGQITTPLIIACRNGEEKVVSILVSKFKINLEQTGTVKFDGFVLEGATALWCAAGAGHLGIVKLLLECGADVNHATKTNSTPLRAACFDGRLDVVQCLVEHGADISIPNKYNNTCLMITSYKGHAEVVRYLLEKGANPDSTAHCGATAMHFAAECGHLEVVQDLVRFYGKQIPNDYGMTPLLVAAECGQSSVVEFLTTKVETKEEKISAYELLGASFANDKEHYDVMKAFLFLCEGMHLRYSDPDNIITKEDYPCVEAYNNRLECKTFGELNAIRYDFEALHMECLAIRERILGPNNPDVPHPIIFRGAVYADSKQFDRCIALWLHAMKLRHDNKRSIAKDLLRFSQVFAQMIHICEPVYFVNVKEVFKYAMAELTNDKERIQNSEEDGDTLFEIHQTNIHTCLYLLAIILKTTHEESDLTELYSLVYQFQKLNPLLKNNYTPLHMAVDSATLVDDFHVNDVVSFPDSRVAQLLIKCGANVNAQDNGGNTPMHALVNISPKTNANSKKVENAIHVLVDADSHLDICNKERKTTMDCAKREEEATLLRTSFQLSLKCLAARYIRNNDVPYHGLIPLYLEEFLALH
>Biv265
MMTSSQIDPDNQKIKLAILGAPGVGKTSIAKQFVHNYFTEDYEPTDQRELYYPSIIINDHLYDLKIIDCPYIPYFPVNSLYEWTDFRGYGLRNATAYILVYDITSEDSFQYIKTLREQILESRNMHDVPIFVVGNKHDLADERGLSRREVANVVKKQWKCGYVECSAKFNWHIILLFKELMKTIDYIDHGHKPTSVRVQAALRRNRCVIL
>Biv266
MGRRWPYRVYFLLMCLFYMLMVFVFHGQLQMERLHNKQMREIVRHVHTALLKFNESSDNVAGLKRELYKHQIRNDSAHSSPHRPLSADCLISPRTPEYEFQTVIPDVLYVYTAYWDARTSQTFIRVMAILAKNKKGRIELTCLVGGQNVSAAVYEMCENHNKKLGGYIFSFPVEKDFKPCQVTLEVRESGSTLTRTVTVSVTAVSPDMAQYKYGVCIPPLFGEVDKGRLVEFIELNQLLGAQHFIFYDYHISKNESRKILDYYRSVGLVTVIPWNLPPQIKDSSIWYHGQLIAHNDCLYRAMSLYQVMVLQDIDEYIVPHTEDLTWSAALSHLFQVGVVGLSFHSAFFDPGDSKSGDLITMSQFTRTSMYSRVRTKVMVVPAQVFEVGIHHVSKPLLEDSTIKTVDTNVANLHHYRKCVKNFGMKCDKNVEDKTMLKYVKSLNDRFRYIMNFTIL
>Biv267
VDNNDFHTEKTVAAAPGAPGGTEVALDVTFEPSKLGEQRALLTISSPQGGEYVFPLFGTCVPPKPQGPYVVKAGSTTSIPFRNVFHQQTAFTFQVDNPAFHLTKQSENIKHRKEYKIVVGFDGNDSGTKAGVMGKLIITCPKSAGGQNIQWVYYLKGVTV
>Biv268
MSAKQQNAASNKTGNMDSVISINLGKTMIAETLGTSNNSQVMYSSMFGGRINGTIIPELMTFDPNNESIANFQYVPKYDLELMIFICVLIACVIVSIVIGNVFVISAIILEKSLQGVSNYLILSLAVTDLMVAVLVMPISLIDEISMHWYLGPAVCDMWISFDVLCCTASILHLVAISLDRYWAVSNIDYIRRRCTKQILIMVAVVWVVAIAISIAPLFGWKDQNDHPEETGVCKISQDKAYTIFSTVGAFYCPLILMVVLNFKIYRAARSRIRKKHINGMHRPIRAYKRPSITAADATTRHNSSGSDISQDGYTVYNGEHQNEEQEAVFNEAEHDENAEVNTRFLVVPSNVYVLNKQLNPPKNTNNNNTKHMAYCDKERLRKAKIEMKRERKAARVLGIITGAFIVCWLPFFLLALISPFCPSCDFHPAMFSVCLWLGYLNSLLNPIIYTIFNPSFRNAFRKLIFK
>Biv269
MLQVSSVLPIPLSVILIGAVVVCAFIILFQNREKATTAPGPFAWPLFGNLLSLGKKPHEYLTSLRSVYGDVFQIKMGSHTTVVINGLQALKHVCVKQSEEFAGRPNFYSFNYIANGKSMGFSDYGPRWQLHRRIAQNVLAQFTNKRHNPIEEAIIQEAEFLTTNFLATPGKPVDPHNEIYLSVGNIICALCFGKRYKRGRSPISC
>Biv270
MSGRGRRARGRPPKTPLPTNRTNFLRKPKAYQARSEASSNPSSRCSTPISIPGTPTRGRGRSRDAAQRGRNFMNNLFDEDDASRSSVDPEEKGSDVADDIEPLEDDSDSVYEDSDSDFSDDSYSTQSSTGKRKLLFFRRPKTPELLDDKDIPQLDLPSSSSDLLIPTESLMMCLGVYEVIRHFRVILRLSPFTFEDFCAALLSDEVSTLLIETHMTLLRSLLREEDGNNTTFGPTDLKDSINVSLYFIDSMTWPELVRSYLDSDRLTENKEALQILDKSTEYPFVSFLERLKVLKVLTDLFLSTNSVREEIMNEGNIHYDDHCRACH
>Biv271
MMDDLNFLSPYFELNLDFLNHSLFNFSLASLNISLSEVYHDDSMYQRNLLMYYLMGICGMAVCAFGIIGNILSIIVLTRTCMKSSTYSYLTALSVSDLLFLILTMFILSRDSEKPNQEISWGKPFYIKLFPFVHPSAITFQVTSIWLTCAFTVDRYIMICHPFKAERWCKLSTARKTIVGVFVAGLLFNVIRFFEYESSEITVSTNDTNPRQLVIKLTDLGNSEEFREIVHSWLYLTCVAGIPFLSLLVLNIFLIHAVHESRKKGKQINAKEKRRNDTTIMLIGVVVIFLICQGPALISRMIWAFDYQKAFVSAPWYTFNEVSNFLVILNSAINIVPYYFFGKRFRSEFWKIFCKCLLTKEDIRILTRKLSTSMHERQQSVVSQCENNDINQLQMFQKSKAFKKLVKKYKSVPIDEENENDIDHRPQTNGRHERNHLRVKFEPNGNCRAEIDLCDACQTKALL
>Biv272
MSQEIMDLEDIVRKWVNDFPLDKSQKKDADDILSGDINWRNMRVRHGNTEYYDQIRVNTPKTHVLFTAHFSNETDQNQMYTLKTERRTKSICSISIQKTFTYGYNIDLKLTPPNPIIEANAGFKGELGLTKSGDETFEEELVWSVDNQITVPPKYKTKADLVIKEDEYASHFKTESKFEGKIHVTLRNKKDNTPLATVTGDVKQIFTPDKGFRVDKTGVYFVTIGKCKCRFGIEQHVRLSQSELREDEDLDS
>Biv273
MYEDSLSETLSASELSRVHVPGMDQDYDDTAEFYRYYSPPSYNTQVSADCVFDVPDAEETLKLFRKPFKIVNPGNHITKRTPEYSSISFMHCRHLQGLGKQYMNLRSVMEERARLEFLRDCLFRIKSVTTFVHDLENLVQAEYRTYYAIMHNCLMDNPSSKIYCLNALCEDLRTHVGHWNNIKQCLHNNRWLQPILGRLYLDLEYVRRVLSQLYSDAIYWMEKLIVIGLQVFAHGSMATLTQEIVWNIARGLEDFNNVANGLFKSRYMSISYFILEHLQSEMTNLTCKSDPRVTNHPGHVSFSVKAIPFSKILNIIAVERAKYAAIETHRFFTANEDFVRILYSGKLPNYVWNDEVQYPGHISHHLDTSDYHTASGSMTSISGAILKVGSVRAPDLTPYEPPLNEFARHENEFAENFLLIVCNSTNLLRKGESSSKSKHKSGKSPRSPSSKPPKGQDTPVLSRADSKRKTVSWGDSADTSIRSQLTNRYMDVLWRFFGSALEQCFYEPLWGCRSNQMVGELGSVVLSGATVVTVVRNMMEHVCLK
>Biv274
MANNLSSIIGMMNMTDPGYAIASTINSTADNLTTTLPPSASVTQVYQVVGQITYTYLGPIICAMGMLFNIINFAVLMQHQLKESPYTYLTGLAMVDFSALTLSFIYMVFSHKTIGKYWKYYDAYIFLPIVNVCVTSSVWIIVLLTIERFLFVRHPLWAKAKCDRASAKVKILGIVGLAVVFNIPRFLLFKVHEPRPGIWALEHTEFRRSDNFFGINWVYSITVQILPLIILLFANTYLVYAVMRARKQREQLQIRNNKEATWYRDQVRLTITLISIVCLFIVCILPSAFSDFPIAYFFFGRGIPVKEFRSSNFYLILQYIANVLVWCNLSLNFVLYCAFNEKFRRVMRHMIKRWLKLSCIKQSYRPFKVSFNINGITRNNSSQTNSLTQQTKCSMSMGGQEILKMDKVDHSISQTTALFDKSEAEN
>Biv275
NGGSTLVVLSFLELCLGQEMYKKKILLIHAGGQSKRMPSASCLGKIFSPIPHGDPIYQMLDLKLAMYMPFLPNMPPGVFVACADDILVYDLGPVEDSKYWSFCYNGFTALAHPSPVQIGTKHGVYVVENEKNVDPKKHIRGMRCLRVLQKPRITQMYEKGAVLSNLKFSEEVAFKGDTSYTDSSFFFGMDIAKKLLHFFKENSPLTCEIDAYGDFLQALGPLATSEYVHNTSNVTHLTPNLVPTRLQIFELLKGTDINLLLMNASKFIHIGTTKEYIYHFCFDTKLQDELGLVKDCFNTFTEIKPSAKKRKFSDTGLGCIMHSCIPTECFVSSNTVLEYCHFELPLQVGQNSIISNCALFEEELSDNLPTPTQTPHNIFLHTVAVRHQDQTKYATVVFHIDDDLKKQVPISNVIEASYLGYDIQRFIENCKLTQFQLDEDTGGVQREGEGEGQALTSLWQMCLFPLESSMTRSLVLALTAAKAAQSNNPDMVDLSGYHVVSMEEILDMKDVRAMLKYRDGLFSKILKS
>Biv276
MSYSDTEKSTSFHFLQLTTINHENVSHSYAMLSDSVTTNGLFDNLTLNATTEKTMNESTYHPGEAAIGVVLAMFSFITVAGNILVIAAVSKELYLRTVTNYFIVSLAVADLMVGSIVMPFAITMEMTGQVWLFGPEWCDMWHSFDVLASTASILNLCGISLDRYWAITDPIKYASRMTACRTWLSIALVWLLSAGISFPAIAWWKAVTPDTPSAENECIFTSDSAYLIISSLVSFYCPSIIMMFVYWRIYMAATAQIRSLKVGQKTLRATNGASGNREVMTLRIHRGGCNTGTNMSRQSSDEYGQSFEKCLSESERDSLVENGKRHSDTSNHRPTRCITKRIRQFAISKKLTKVAREQKAAKTLGIVVGVFILCWVPFFVFNILEGICHDKCLTHKDILFPLFTWLGYINSGMNPIIYALSMKDFRRAFGKIIFCLCPKNKFRYHNTYQSKKCSSSSSFVVTAQAERS
>Biv277
MAGLPCVIISGMNKSAAYEIGSKCERKQMGAQWNAVYIQDDWRFVDAFWASACVVGKKSSEWTLVDSDGNVTQEDEEESEGETQHRVNEFYFLPDPDQLIWTHFPDEQDWQLLAKPITVKDYETHVYVRERFYYLGINFTPQSEMKCILNTKDGEISLPFSLPPDRSEFFRFKYMLYKNRSADGDQSGADVNLDRFVLFEHTADSLRFALRFPLSGKFKMDIFGLDTRQSDIFDLTCTYLIHCPNAQKNCLPLPDCPPIGWGFGGEAKNAGLEAKSHDGAIIITKDGKVEIKLGAHKDIRLHQLLKNTIVDEATLSKYAVIREENGEFIVDLRLPQGGEYALKLYANEDGEDGEAGNVLNYLIKCNEKNLSNKPFPNITDGFLGKKSIADALGVKALSHKDGKIHSKDGRTRLEFQAKNNMELVCELHSNDPNATKHMKVYPKEVNGKWIFDVDMPIEGEYSVNIFAKKKGDENKRIYNVYSYMIESDGHELENGEENESKDDEDTKEEIKVVTETVQTSEKEILIPVPKGFDNVVACLHRRHADDPPNAQDLEFMEQDGMKLFKATFDEYGEYIMDLYQKDENGQLKNLARYQVNRKPASELYQDDARLLMEQLQSDMKQNREDEERKQDESDKELGALKRDIQRAMDLKDPEMLERSIAAFEATNPPEND
>Biv278
MELAAAPPGITDLLTQRTILEHLFLKRPTEGEFWYVIVAEWIEQLKRYIGLPTTRKFYHQRTNPGPIITRRDYAHTVDVVHEDAWRMMIQWYGLTDGHKPIKLVVYNYRRGPEIEHNQNSFKVMLSVSSLEDFHHVKFSKMEKVGHIEYKIRQLYCIPKDQQSRIWVKTDTDSEWRLLLNRDKTIGKCLDIDSDFVRPTVALEICVEDEKWVNAPQDATEIQESPTGPLYEHNIFTDLTSSWEVDIHEQIDHIGKSLVDNLHVNFSAFVQKAREFVDERDYHLRQRERDIYLRETFIDDLTEKLEDKEKVLDAQLESCERQLNECDRRKKEIEVECKKQREELDRLEERRRTEFKTLKENFEMERDKFHSELQ
>Biv279
EAFVGNHYLLRFQDRLVWIMVLERGAGYCTVSIKGLELQETSCHTAEAARLDDIFEEAFPEKLGCSLNQYPLHTLALVDIEPVKTYSDARNVLTGIIDQPGSFDIVMSSFIKSLVWVLLHRVNQLKIKEKKKNLENASKGAGSENNNNLSGRISKASLHHNDRAVIAMETYAGRPSSSKQNKMNSSWGSLGSFTDSIFSEDEFTDRKKTNATKQEPKKPKTPTFGAPAKTVSKFDDEIEDLMNDFELGLPALDVKKKTPNVGAVSKFDSKKTSNGIFKPMTNLAGSPDFKCSHSVHISLPQKWRELPLEPSQVSRYMGKFPREWFKHVLGTLDWSGVKGPVNQVKEEVANDDVLTNCYSQLVMACYSIFDTN
>Biv280
MATTHGLTVLAHSCIKPPRNPKTGLSSTLHERAKAYHTYVLQNTEADFNANSNEQDDYDAPSKSVHVYTNPAIDDISTQLQDLDDSDFYQKLVQLKNEHKKTLYLCEQLYKKKVLGENSQSNGFNLDNVPTSYGHLNDRTEDDKTDYVSYEQRDVSHTTSSKPPTGRQIFQTSPSIKKPAGISTMPMPRPSSAPVYRRRGSLTKSLEEEVWAKIASERGIPRESADSDNELNTERLLRTSDDIMRDADDQEIAAAMTRIEDMWENFSVEDYAPRQSRERPSSASVTRKEKDKKEKEWRHRITIPKPFKMTLREETKEKSKSKLQIEHEQKLMEEKLQEEIECQKKFKAQPVPAHVYLPLYDEINEKNEARRRYIRHYSQDLLRSQEKSFKFHTRERVKEKHHTRTCSAPEEIDEHTFKARPVPGYLYDSSIDDQIKEEEEYRKIRIKLRAEELYRKARLPENMEMRQKIKEMNNKGKKVKSKRKSASSHKVKHEVPDYEELYRHFQKELLRRKQEREGTVVKPFKLSTASPSKRERIIEDMKKDEESLRENRWPYMTPRTTPRKSL
>Biv281
IPLIPLDETLRRTKNSLPGSGSPNSSMYQRPGGSLGFVNSHPSSNVIFSHCRLYVMTYFPSGFWPRLITRILADKSLYEIVTDLFPIPSEVLEACPYLKTKEPYWQPWQTGVQLLCHNTVLFRIKEVLPGLSGFCDYQRTALKCWIDNRWSPIDMENSVVLEMGFPCDSIEFTFADRGASQHGMCAITKKIKVCLEERASAKFLVKMSEHVDNLLQDWYPEIGESRFVQNCYGRYLITRVIPCPHCLFEVVRKETKNDTTLYWQFVDQNLDITSTISLSEIMLDESTLDQ
>Biv282
FADHQYHYNETELQTSHPLPVSDLLSSTGFHGNTSNVTSPSYDHVHTSWTLVETVVFATWLIISMVFTVGGNFMVIAVVWRHRGMRTRTNMFIVNLAIADFLIGILLAPISLTTLISHDWILGDEMCFLNSFLNAVCFLTSLQTLMYISIHKYLSITRPLLRITKCKILIMIMAAWLWGIICAALTTKILSHYEYKPRTMQCGPAYPTFTAQSIIFHFIIGISNLYLPLGIMLFCYIRIFQEIKKHMQRMDENSAMDRNQIFSQQRRVTVTLFIVLACFVLCWLPYCVYSNYVTFVEDKTTIPAWANGV
>Biv283
MDETGTFGQNSHVMEYKDLNPMENITILYTTMPGVSTGNPPPPGIADYVKIAVMGYVALVIICLGMVGNGLSMVVLTRKSMHTSTNCYLLALAIWDTAVILCTLLLMTLPTLSSWFEDHVMPYVVVIGYPLALTAQMSTLWLTVSFTVERYIAVCHPLQAVRMCTVARARVVIVAVSVVSILFNASRWFEYRLKFDQSSNNRSTLSFEPTEFGKNDDYKQVYFLWLYLLVMFIVPLTSLTVLNIFLILAVRQSQIQRKDMNVRQSRENNVTMMLVSIIIVFIICQIPALIYNMAWAIDINTVEKSTGWKILSTFRNFMVTLNSCVNFILYCALGQRFRHTCIRSFCRCMMMTENGRSFRYVNSAMMASSSVNTYAKYRLVRAKRGILTYRMKNLSPSTGLCRRYTIQTSMTFSKGGTKSSMTDGHETPPQRSRDCSHATSSTKSTSSKESLHNELSDTQKTL
>Biv284
MTKIVMLLWRKRLKIIMLLMLFFTALVYLLNVSFLVLDCTNANVNRKRASFKESDVGKGHSCTEKTNFVFIKCMKCATETMGTIIRRFGLVRNLNFVVPVKNNIYLGWPFVIEETDYRPSKKPFNILMEHAVYNSTKMEKMMPNNAVYITIIREPWRRLTSSFWYFSLGYTVEPPVNFSEYIQNIQKYDEIYKEPEKKAFRFCFPNGFSVVKNLMAHCLGMPLGFPAGHKDISMNDTAIMQYIGELDAQFSLVMIADYFPESLVLLKRLMCWTFKDILYHSSNVRNHKIQEIIPTDEELKLYYDFSKIDFILYEHFNKSFWRKVQKQGPDFFDEVNHFKVVQLLMERFCFVENNANSKGQFLTIPKSKFNQEFNISSEYCSYMTRYLLEDIRKQYNRNELDGDASKYWYAKEPDKGEIPKRGCSFPLI
>Biv285
GSPWPVREFRGAWIATVANIDWPSSHSLTTDQQKNELNSMLDRLQSQNFNAIVLQVRTSGDALYNSSLEPWSYYLTGRQGRAPSPYYDPLEFTVQEAHRRNMEVHAWFNPYRARSGSNSTSGLAPNHMANRFPRFTYAYGGNLWMDPGAKVVQDFILSVFRDVVTRYDIDGLHMDDYFYPYPVSGVEFPDSHTYLAYVSGGGRLSLADWRRDSVNTLVHGLYSLVKSIKPHVKVGISPFGIWKPGHPHTIHGLSSFDSLYADSKKWLELGWVDYLSPQLYWEIDPPQQSYPALLDWWLQQNKMNRHLYTGNYASAIVVKSWPVNELVRQVQLSRDRRDQLSLGNVFFSAKTFSHNTHRIGDTFKSGEYSTPALQPEMTWLTAPAPSSPQNVRASADFKLYWSSDSSHTVRSWAVYALRADVWELVHVLNRDTMEVGVQGGYYAVRGVNRLGKESDAVTVHVDDIYVGVVGK
>Biv286
EKLTRMAPVGLSGPTYKVHQVPEHFHEHFIISGYRHPKSTPFQCILSVFDATNETLNFWTHFLPSWYFLWILRDLWDTLDFKHDSYTWPLLAYMFVCIIFPLASATAHTFNTMSDLARHICFFMDYGALSIFSLGVAIAYRAYCFPSDLRNTWFGHHYTDMALINSVICTIASCQTRFMPPSTLRKVMRLGAFAWPYCYDSIPILYRLFLCNPHECLLQSQFIHARQFVFALLAAFLYASHLPERLNPGRFDIIGHSHQLFHVCSILGTMDQMQAILYDMKARRAELSESSWEYSSVWSTIGVILSVMAVNSLIIAFFSV
>Biv287
VVWIFGSWASWNKLRGNDDDDWVDRVNHIYTVVLLCIFAVFTGGGQYVGNPIECWCPAQFTGSYVSYTKSYCWIKNTYYVPLEEAIPLDHDTRRQEELTYYQWVPIILVFMAFLFKVPCLVWRMLSGHSGLNLEKIVTMAAGTQTAEPKKRDETVKHIAVYIDRWLETHRQYNYNFMVRMKQKASKVCLIMCNKREGTYLTGLYMFVKILYCVNIICQFFILNAFMGHGFYSAYGLEVLDGLANNWEIKESYRFPRVTLCDFDIRQLQNLQRWTVQCVLPINLFNEKIFIFLWFWFVVVAVVTLGNFLFWIWRVIIKHNRVAYIKKFLKVRDQLLGEDDKKVCRQFADQYLRDDGLFVLRIVARNTNAILLTDLVLNLWGIYKEKPFVKKALSDDYGETHA
>Biv288
MKTKGKQVLSIAVILFVTVCLTYYSNLIVWNGISMNDLDKESLTVGSVRKLLEEEELVTERANSNGQQKRLPQCVIIGARKCGTRALLEFLGLHPLIQPADQEVHFFDDDRNYNRGYEWYKEHMPYSYPKQITLEKSPRYFITEKAPERIHQMNSSIKLIVLLRNPTTRVISDYTQVYYNKIAKGKDVDKFEDLVIDKKTNQINTGYRAVQISIYYNHLLRWFKFFKREQVHVVDGDKLITNPLSEINKVEQFLGLQSRVTENNIYFNTTRGFYCMRTPKTNQKCLGLTKGRKHPHIESSILQKLNEFFRPYNKKLFSLINQTFDWDD
>Biv289
NTSETGFSMEDMRGKFGKESFEETIGIGCARYVGTTLASILSVIAFLSPIAMVILPKLGINDWDSGPCKPDCEGLLISFAFKLLILAMGTFALFFRQPKATMPRVFLFRAVVLFLVFVLTFAFWLFYGVRIIKEQTSARTPTSQSMTEYKEIVQFAVSFVDALLFIHYIAVILLEIRQLQPMFVVKVVRSPDGESKCYSIGALSIQRAAAWILEQYYRDFIVYNPYLENAYKKPIKMSGIKFYDIDGNNSQNVQSRSRAIFAAAARRRDASHND
>Biv290
IGFGLACTPSIMAVEQHFYKQRMQALSVVLSGVGAGIVVFPILIRTLLEHLAWRGTLWILSGIALNLCVCGALMSPVAHGKQVHLMPLLSCVPLRNITFHGMCIANLFWSFGSTVIYMYLPSYAMDQDSSFETSVFLVSCVGMASFTSRVIFSFMGHNSTLDDMTAILCSIGLGVVITGICPLLFDDYAGQIGYSLLFGFYSGYWTTFLSQASRELLGPECIAKGNGYLSFMIALGSIMAGPAA
>Biv291
MDYYDHIQHIEDFLKGFVNRSENMSAVAAFNLHMKLPTNETNVTVLQRDTTRHVVGSIILITAYAILICISLFGNSIVCYVIMRNRRMYTVTNFFIANMAISDLFVTCLNVPFTIARNVLDEWPFGDFICHLVNFSLMISVYVSTFTLTAIALDRQYVLLYPLKPRITKRTGIVILVLIWVISFFLSLPYGIYTEVTEVSFVSRFVKRCRAVFPEPKAEFEMTLTLTTTIIQYFIPLTIIGFSYGRIVRKLWRRTHLGAVTHSQQRSQNRAKRKSIKLLITVVVIFALCWMPLNLYHILTDFHPDATVFRYDSTVFFVFHWIAISSTCYNPFVYCWMNESFRKE
>Biv292
PPMSPSDALTPVPQDADVPKKRKNLLINLAKLQSGTFSTLYDEAIAIETILPDSSYDKIGSARLETRRSRRRKKKEPQRRIVKSVKQFFGPVVESEKIEDVAAEVPGEEIPITEYRLRGMKPEISFIDATTEMILEKQEAGRLIRDAEDVIHIRARDAPKPKVTPRKAVTTDQRIFSRVHGTMGISSLLAVHQAYKDREKAEQAAAKMEHILNLRDERDRAKERIRLFQDEKRNQALKKRDQEKARMLDALEQREMKRLSYLDRRQDFKAKSSDMTRSVKADFTFITEFSNQHTSVSNALMRHDKQAKQEDMFNQKSEVVMGHRSTKVEQQDVVKKYLEHRQLMRQTESAMAKNALDARMLQEANDRLMEAKQRVAQQKARRETVQAFYPLPQTVNPAPATPNTRNLPPPTAQSLPTTPAAGASHFEANVIVSQGRLGKHPTLVT
>Biv293
MESMVDYTNNVCWIQNTYYVHVDDDIPKTQLAREDRQIKYYQWVPMILLFQALLFKVPCILWRILTASAGVNLDKIVTLAAETQYISPEDREKTIKHIVRYMDRWLENAREYRSGCFIRLRQTISKYCCIVCGKRYGNYLVTIYMIIKLLYMTNAIGQLFILNEFLGTNYNAYGLEVMQHLAEGIEMVDSIRFPRVTLCDFKIRKLATVQQYTVQCVLPINLFNEKIFIFIWFWLVFVAVLSSANFLVWCYTMIFRQHRVRYLKKFLRINDCYKSELDKKMAVKFAEQYLRQDGIFVLRLVGKNANDVLVSEIILQLWTHYRGKPLFKHANQMSDDNSNV
>Biv294
VRKYLLMLDSRKAHVKYWRPQILLLVANPRQCSELITFINDIKKGGLYVIGHVKLGSLDSYTTDPILEENPKWLGLIDYLKVKAFVEVTMANTVSEGLQHLLRLSGMGGMKPNTVCFGFVDDSKPKDTLSFMNNERRRRFFTRLESGKKVSIDNLFMNVRGDGDSGQLSPLEYVKLISDSLKMQKNVCLCRHFDQLSKQSIVNSKKTLFIDVWPVNLFRPDTANFFDNTCLFMLQLACILTMVPGWKSKTRLRVFLCLNAQTDNTLQKQQKLDAFLHQLRIEASVKIVTWDHLVSHLPVMSGNSSDKLTLMEKFHAVPTEFISSINQLITSYSSTTALSFMYLPVPPTDVRESETYLNSLRLLSDNLPPTVFVHGLHPVTSTTL
>Biv295
SSPGKKEILVNIGSNDVKDSPIKSEPTSGTPEKKEKKHHHHHSKHHRHHKHKHHTERRQGPAELTNQSHLESTGKTPGVLGDVTDSPQKTYILSRDEFTNTIRISSSKKRIVNNCGVQVNLRRRTENKYVQVNLSRRHDTSGVQTPEKVSVNGHSIKHSVITGSRVSRGVQTVQTAESTAKTPKPTEIVPKTESTTKTPKPTDRQQHSEKGSERKEESIDTEKLIDSKFVPYDKHLSSTCVDNPLVKSKFKHLMHLEQHPNGGALVLHVYQSEISKLSPEEMEEFVRDYFDFVYGESSEGVAHCVMGIVHDAITDMPDFIDYFAEKHPEIIVKAGVLGKSDIETMTMTKYQEQMVKSYMNGTFRCGPLLQISLVGTVHEEVGGFFPAFLDVLEANPFLKVVMPWGSRSVVPDMPRNRSNDGPILWARPGEQMVPTADLPKSPYKRK
>Biv296
LLVIEGLQTFGMCLLLFRVLPSTDFFRGLIVTFAVCQIPSLLKVIVHERRPNLSVSEIVAIIMNIAAFLVQVSAIPFFSVGNFIMQGNYSIMEAYNETTTLRTSVTLNQTCDWELPLSLILLSIGWWENYVSGEWTVFGRITIPFKHWRSILQDVRETSYFLIAPFKIGLAILMARLITNNTNFVVLGTDEFNATTSKYSSKAEEIGVSYSLLFIQMGSGIVCTYLAGLACKLHMQRTAFSLPLVIGPAVSLLLIFFQCEFDFLPIYWHTGGWFCPKSTDLYSLMIPIICAILVWLSYCITVSHIWFPQSERMAKIE
>Biv297
TESSSSGSGRMERIRPERTPRQKVQSVWRNVRWAESFPDESLSMESTELTPNFALRRIVLLFETKKYDECATLIRRLNCVTFGNILQEVPMEVLLDSMPFSLSILEALYVKLSETTLETFPKDQLHMDLLVKRMVACFARMSQSGNRAEKNCNSYYPSCRNILRVVSFVDPNIKQQLKQKKKALDRCLKHMGQHGLVESSCGSLMNLHDSLKQELDKIVFQYRNALQKLDEMSLSAKHPTSSSVTSGKAPTEVSHQRLMQMTRSDVQVRIIKNRTLFNIVEPAVTNQCLKKLFHILEKRIEYDKVALFHDTELRKYCDNISDDAYMSVVMKQFSQGYSIVLQLLREVSELDEATSEDDGGMVSSDDDIMTPITRMDRSRTFNGFTHVLPHKAN
>Biv298
MRVRNFFHMPTMPNNIQVDDDYLLLESVKSGKEKQVRTILSGGNYRNVDYIDGFGRTALHWASEYGYVNIVYLLVENKWDYNATDNKSQTPLHIACNHYGSDIASYLITCGCDVNILDNSGNSPLQRAIHTNLEGVVYLICERGADINSKTKNDWTALHEAIRVGNENIVRRLLKDGADVNAITQYKATPFSTAIFYFRISQRHAYNCLDSIAKMLVDNGSRLSQCDGQYSPLMSCISLGNSFIAGLLLYHGCQIPTLDQFAGRSPLVDAFTRCDPNVVKLMVLSGYHLTIDEVEQCNRRIPTFSRSFRRLAFSGIDTSTNGLQMMAWLKERSHNPASLSDICRFSIRQSLNKGSGDTSILSNIRKLILPTCLKEYIALDEFSHLG
>Biv299
MRRSNAVIMAGLAFTLGFVLGLVIQLPVITLPLNEEQFGDSGFKIGVRSESEGSARKQLSLDNPLRLVKPSSHGVVYPQNNGTNAYLQGQTDYSGSQQSDGSSGTSPAKEAVIRNRESAKSPDVVDGVFWSKTTERKCPGGFTEGDQKGWKNKIDKTKVVKLETGCGRMQNRMATFKDAAQACVRYRLNTDQIQGEIFSFYLSKLLGIDNVPPSSLHLVNTIDDRWRTVTGEIANSKWADDKVVIFTQFVEGLKPSYIPVEFRGEDRKLHPKQDLMNSKGPEDLCDLVQWSDLIIFDYLTANLDRVVNNMFNKQWNPNMMNTPAHNLERTSNGRLIFLDNESGLFHGYRLLDKYASYHRTLLDSLCVFRNSTARAIERLHHSGSVGEELNKMFSQNEELYNHIPRLPQKNAKILQQRIADVYEQIQTCKKQYV
>Biv300
MKENQSASGGDLLVFAQTYAAYHGYISIFVCIFGIVTNVFNITVLTRKHMRTPVNLILTWLAVSDIITMLSYLPFAMHFYCIYPADANKSTEKNSEGWMLYMIFHINLAATTHTVSIWLCVMLAIVRYLHIRSPTKANSMRLQRIKQSRYGILFIYVSSALILVPNYMSNKLLPDVLPDSNETIYVLRDLNLGKNDTETMVLINVWIYAFTAKLVPCLLMLIFGSLLIYNIHVKIRQRRKILQISGASSLRLSEHSRTTKMLLAVIILFLLTELPQGVLIILSACVENFYDQVYLLLGDVMDIVALVNNAVNFILYCSMSTKFRETFVHLFCNFHPLRRSEDSGYTLTDRLAKLDSHSNNNENNHHLHLLQNHFRKLSAEHRIVRE
>Biv301
RAIKKNQDLLPETPLINLFYDDFWGTPLTHSGSHKSYRPLCVLSFRLNYFLGEFSPWGYHLGNVLLHVLVTAIFTKLVRIFLRDDFPTFTAGLLFAAHPVHTEAVAGIVGRADVGACLFFLLAFLCYIKYVKYRDHVTGSDAPFWGLLCILGTAIFTTASMLTKEQGVTVIAVCATYDLFVNNKVQITDIISFKW
>Biv302
VALSDVMDQFLVSPTLLRVVRVFRVGRVLRLVKSAKGIRTLLFSLAVSLPALFNIALLLFLVMFIYATFGMSFFMHVKHQYGIDDCFNFETFFRSMIYLFQMCTSAGWDGALAGITNEEGCNKETVRFDNGTTIYSDCGNYKAGVMFLTSYLVISFLVVVNMYIAVILENFSQATEDVQQGLTSDEFDLFYEKWEKFDPEATKFIQLSQLSDFVDYLEEPLRLPKPNHFMLVKLDIPICEDDKVYCRDILDALTKNFLGTSDTPGEIDVNEVDKDKEKIEYHVTSSTLMRQKEHYAARVIQKAWRRYRNEKGNLPSPPPYDMVISKESDMVTSKESDMATSKDSKDTATTIHEDTASTKSVKSDTSTKQTAGSSIDVHIEIPESEITEETAMLSPENRTVELRADSDVVA
>Biv303
YLNSTHQTEHAGFIFAGVAMVLAGLLFFLMPAFERHKSNSLVRQMAKNTCSKNSTEAAALLDLDLTDAMVTKPLNNVQFIVSPSRLKHTNKEGGKFQMQCFIHQKEKEKPKQIVLSKITEEKEGLRLDFNEVSHGSVSSKNNENSVPEKTDPDPRKTNIADFPSDSIQSSHTGKSSSDSSYSKSEGRKLKKNIDNVKIELFDPPSQEKESTATVSYDSDLYINLCEAQV
>Biv304
DLSNTAITNLPTSGLTNIETLVIRETKTLRTFPAVVRFNKLIRAELTYPHHCCAFKNPEKQYPTEWEDFRRRVERECSRTTTSALPTVPTTTTPSDLFEMFQPQKKMADRRVKRDSIFDDLTRQDILFKNESVYRWAPSLDMGKGNGFGDIVNSSNVDENTIDRPTQGGSFVTFTIPTNSTGYQSQVLCGEVVFRHRKVECTPVPDAFNPCEDVMGSEWLRIFVWLVVWATLIGNIIVLVVLLSNRKKMTVTKFLMCNLAFADFLMGVYLLLLAAIDIHSLGEYFNFAIAWQNEGGCQTAGFLTVFSSELSVFTLTVITMERWYAISHAIHLTKRLKLRQSCVVMAVGWLYAVVMALLPLVGINGYGNVSVCLPMDVTKTGDVVYVISLLVLNGLAFIVICMCYINMYCRVRGNDSTLSQSSDTRIAKRMATLIFTNFICWAPIAFFGITAAAGWPLIDVSNSKILLVFFYPLNSCANPYLYVIITKQFRKDTILLLAKYGMCTERANRCKGTVTHSKTLTNSRKNSLAVHSVIHPTNNCVAHSNDVIPKENGVTHDPDTHELSIIQHVSPIKDKSVRMLWKMQRSFSNSISSENQTEKRLDSTQFYDIYNNTSRLKEEETGSTFGLQNQSCSESVDSNISHINKYHSTQETNSNKFSLNLNSSDPVIDSLDPEVVSCNGDLQEERSSDEASVETAKYLDCYKSLVAGNSSSVGLKLDDHYSRKSSIGSTLSQYDENSTLN
>Biv305
TLKKYKNRQNPENIRKNLMNLYRRKGKGVGGGNEWECNNCHLSFENSNVLNLHILFHAAEDVDLERVEQYAITTNESVMYGSGPNYVQVDKRVLACPVCQMQFHDKKMLIQHAADHGTSKYKFLRERPFKCDKCCKAFYTHERLQRHILCHGDESTKPLQCDVCFKRFMNNSALSCHIKIHSDKKYYTCPVCHEGFDHTNAMKLHVVKHSVNGYYKCPDCERQFEDFLSMRKHLRSFHSNKEYPCPECKKVFPRPDKLKLHMLRHSSHREFMCETCGRQFKRKDKLKEHIRRMHAGDKEPKVVNQQNMSSKKFVPKVSPNDFQRFIYKCHLCMLGFKRRGMLVNHLAKRHPDINMESVPELNLPILKTQKDYYCQYCEKVYKSSSKRKAHILKNHPGSILPVSARKKVVDTPGLPNPTYSQTVGSITTMPHSCEFCHKQYASKAKLTQHQRKKHPDLIPEQTFTPKISKADPKDIQPAQEPHQTREQQQAQPIQHLVRFVEADSGVVACIQQNAGQDGLPPTDLLTQAMSELTHHLQPVQEYRSTLGELAAITSRPSGTTMVQVQNLPSTHSTIEFSHLSQALSSAHFLPSNHLAGAPIQLAAIATSTGDQIVDHGLQVIASPTQSPGRSQANQDPQNIVSTQSGVSMQAIPVSLPPGTIISSQNWPQYQRYR
>Biv306
YTDAIAIVAMTFASLGIIATGVVMTVFIVYNNTPVVKASGRELSFVLLFGIFLCYAMTFILVSKPHETTCGAQKYGIGLSFSIVYSAILTKTNRIARIFRAGKRTSKRPRFISPRSQLFICGAFVAFQNAVGVVWLLLRPPRAVAYHANRDDHQLVCSDAVGAWYMVGFTYPIVLVVICTFYAFITRNIPEAFNESKYIGFTMYTTCIIWLAFVSIYFSTEHNIQIRIATMSFSISLSATVGLVCMFATKLYIIIVHPERNVRQSLLAAKPVMPSPKLTQCYSSIPSSYLSNGRQDTAHSTQSDYG
>Biv307
STNSKTLLCILPNCKEGLLKGIKNRQFLDDVLLEMFNDCCTAFYIGDFVSAKELCKPVLDYTWEKLNTGYWKDVDVNWRYMYTLGSAVLSICKYITETKSDMDEDLYRDITKTIDTGILMGAPVFDNVLDRLMHAFSDIYKNSVKSVTVNKRKLIDEGKHIDAKTKKAFPSAAGSEKIIINSDKEIKRCYRPSLETFKHQYLDNHTAVILTGLMDHWPAVNGSKSWSLDRIRSMAGHRLVPVEIGSKYTEENWTQSLMTVSEFIEKFINNSSGCTSTGYLAQHQLFDQIPEMREDIIIPDYCCLGSEDEVDINAWFGPQGTVSPLHQDPKENFLTQVFGEKYIRLYSTDFTKHVYPHETMLLKNTSQVDIENPDFERFPLFRNASYSECILKAGEMLYIPKEHWHFVKSLSISFSVSFWWK
>Biv308
ITLNTSKNLIELRFENVEWDYTLENDKIPSAVKYSSYSDAPIRPQPYPYIRAQRMKRAGASNTKIIHHDPKKKSRKPPNILQMNLYAKQIPHSAKCLSQKSLESARLIQSAAPESGYESGPSPTAMEHRPSSDKHTVSSSRSFPTKPPKAPRPSTFKSATSQPSVVIADPLCKHYDDDDDDVHEPMSLKRRVSWAFDQSVFPKTKDISLSETKALLRSQMRMKAESIVPPDFIYLTVNAIQSSMQSSETATNTKKNVRAMVSGLDGFKRPSSSPSKIDPRTKVPVDELGIDKFKHKTEEVETISEFSDTKSFKSLKSSKAKESEQLPGRDRERYATPCEIKPTKTKIRMSLHPKKVKTTVPIGRSIRPVSAAAHRQEQREEDTTGRPVTAPTLRRPDTAISDVPSTIASALPGVIPPQKKQPMGISSSMHDINLVPMKMYPKDMKEKLSALIQEKRRAKSETMLRSASDTAIGKVSQYNDPMRSHVKFELRTYEQEKEFISNIETMYIEKQQRDEELMEKKKRAAWLAKAASRPSTVIPNQRSGAAPGSARPNTVHGTKPNR
>Biv309
FSGCISLFKIDGTPVPLNGSTDRFDITPTESVESGCSALCAGNPCGGGACSVNLETRVCAQVSEPPESLSIGIIVVIVFFGVLLIVIAIVFVLFRMRRQRKDPKNQAGPKENGHVNKSYNNSSPSHQDSGYGENDYNRQNNLNTTYSPNGLHRPDLINSDPTQRKPYEIDDGTVIIDNGDVNMNQLNDMPEHYDLDNASSIAPSDIDVHMHYRGYRSGYNDRSRERSHKRHKESPATGYKSRESPGPGALKLQTSGRLRSSPANNLEVPHNPSHSARSSPANVGMRNSPINQLSRQSPQVRAGPLIHSNVRGTPVSNIHHSRTESEHSLASHHSKSSTSSSVPRTVLPNGHVKSSRHKYYDPNSRQVKGLTVEEIEKLNARPRRPSPVSLLDAVSSSEEGRHMANIRMSTINSDVELVAPESSSEDSANDSFTCSEFEYENEKNKNEFDPNAMIFSKVSEVDNEHEDPGHPNRTSHSDGLDSNGGSFASTVGSSEEGPHAEHKLLNGHFAWDYLMNWGPSYEKLVGVFKDIASLPDGETSENQGESVAADCEEYV
>Biv310
NCDEEASSWKFWQKIHLRRGDQKQKELERLRSDLENGNIPIADVSEIETETGKAQRSHSLRPPPKPPRMFLFRSSSISTPRNSAVINPGSDRNSFIMSQAYQNSRSRDNTNIPTAHVAPVRKEVPPETTDNNNDILEKKEKIIQNTDEVKPIIARPVRGEQPNRIKIVTPDLTPRRNFSRQRRSSEIVPQEERHKLIIQSSLELLCQKFDPFTIMNDLKEKNVVSEEDVQAFQEHPDRRLVCESILHNLLEGPYSKFFIFCDILRHNNDYNCLALIMDVMKDTYDVVYNIPAIASEEIPVMEEEKAVTFEIGYFNAETGVMKPVVELEKTRDSSKRFSRDSLFFKRASRLSYMSVSSDGGRSSDDSVLINHGTPVINICISGHSLHEDRAKALSKVVSKYNCILELRIGKTQLSGRDVGHLSQAIQASACLAVLDLRLNSIGNEGARLLAVSLAKNSHIRQLNISSTGIDHEGCKNLSDALKMNNTITEIDMSFLEIGDSGCICLGNMLKQNKSISKLRLRSSGISWIGCGILFEGVQQSRSLTVLDLSRNFIGDNGMEMMCRHLNEKCSLVELNLENCGITSSGCAMLSDVVLSNKTLTNLDLSVNFIADAGVTKLSAALERNKSIKTLGLNMCGITNDGFSKMLDVLECNPTMTLLKLCYNRLGKEHSNPTATSDDLKYRVRIVTSSNPKLKILLWGNSFDD
>Biv311
KPMQPLKAGTGGTSDKGDRPRTTTITDPKVVKSENAIGDKTVRVEKQAEATPGLEKEGTFTTSKKDPPMSKAPPNPGFVLCYICGRKFGTKSIDIHEPQCLEKWRKENAQLPKSQRRKTPVKPEIVGGGSNNIEAMNEAAWQSAQSQLLPCDGCGRTFAPDRLAVHQRACKAPGGAKGKTPAATSTGRSSQSSATGGASPTPKKSSAPAQPQFVLCYICGRKFGSKSVAIHEPQCLEKWKIENSKLPKGQRRPEPKKPEVLQSGGKYDVEAMNEAAWQSAQAQLIPCDGCGRTFAPDRLAVHQRSCKGTGK
>Biv312
GDRAGICVTQFDPKHLERGLVCTPGALPTIYGGIISVEKIGYYKGLVNSKAKFHITSGHETVMGKVSFFGLYEKDSAGNNYEFDFDKDYVYQEELFRKSSSGEGEDPHPVKQFAVIEYERPVTCPERCLVIGSKLDTDIHANMCRLAFHGRLLVGFQDSQYQQAVLPKVRVYKTKVREGLVERCNDEYTVIGKNLFKKETNIQNFAGMKVALSSGEQGVIEGGFGQSGKVKIRIP
>Biv313
MASSFLGPESPRPLSVVSEGYQTRFRIPKYEEKYHFGKSYEDKMFDLIHKYLELGTTDRFCYIGDVKGSLVERIADKFCLLEPVMSVIPGHFSYVQTDTEKLLSVRVAHTGAEEYFKQLATSKEKVKTVFDKIILKDGVRYLQNPKECYEYVMKCVDKSGKLLIIHRPGNLNSLPIFQDAKERLEEVETPYMDIIKDLQDCKFDVQWEIECLPILLPKRKWFSMLQEKFPPQMEILSDSEIISGCRELTEGVMKYEGELVEFQDRLLFITVSHSALEDGCPKLHRHGRSDTGTFPNLKDLKLKMSVTPEIKTLLRPTKKTEDKGKFPWQ
>Biv314
YGHIAPKTFWGRLVCIAYAMLGIPLMLLCLANIGEVLADIFRFIYAKICCCGCCRKKDKTKVVQIKPVAQEPNWNSDKSKIITAAPPMGTSEFTKIPPKTPDSVKGSDDGKPVKIIPLDIRSFKTQQELANRSQQVRGEPMIMDDDSDDEDDDLDEKKITVPLTVTMIVIAGYILGGAMLFGLWETWDELQSAYFCFITLSTIGFGDVVPGTDFDNPQQTAQLILGAVYVLFGMAILSMCFSLMQDEIIAKCKWVGQKLGLVDKDED
>Biv315
AADLYITKHLDPFIEKTKSNAKIRRVYFKDRRVNTVQDKVKKYCMLTPDKTAFEFPTHEDITKHNIVIVTLSTSLLLAELGLQDYFTHIFVDEAAQTLEAEAIMPLTLASKNTCVVLAGDHQQISPKVYSPEACEQKFDMSLLERLFQYYDSFSHKIDPAKPLNILLRINYRTKMEILRFISAIFYGGPDKLESKANLPSVLEITPLMFYAVQGMEIQDSDSISFYNMSEVQEVVERVYELYNRWPTEWGERNPQTIGVVTPYYDQ
>Biv316
MADYSTYLCPPGFYCLSGQEPILCPAGRMRDTAGAADFTDCDLCRPGYYCPNDTINTQGIPCRATYECPTGSSIESDCRPGHYCPPVTGVPPICPPGYYCPNATETPILCIYPFYCPEGSNMTLACDLGNQALTHAGIRYDKGLSCRICPPGYYGNSTTRATCELCPAGFYCPMGTGHGNTNPCPIGTYCPIGSDHPTNCPAGYRGEKLRAESYYDCHGCPAGTYSDTEAATHCKPCGSSSYSTGNSSICTCIGKYRSFQKSVGSCVCLTGYIYYDETDTQKTEENSDEDCQQIVDTRCTEYEVRLASTRQCVLKESVDCYAGCDTSGYLDVELG
>Biv317
MSPQNKGNDFECSERVVINVSGLRFETQLKTLNQFPETLLGNPQKRNRYYDPLRNEYFFDRNRPSFDAILYYYQSGGRLRRPVNVPLDVFSEEIKFYDLGEEAIEKYREDEGFIKEEEKPLPENEFQRRVWLLFEYPESSTAARLIAIFSVVVILLSIVIFCLETLPEFKHYRLVNDTNTKGNTSAGSIEEDDIPKFNEPFFVIETCCIIWFTSELLVRYASCPHKFHFFKNMMNLIDIVAIIPYFITLGTVIADENKSNNQAMSLAILRVIRLVRVFRIFKLSRHSKGLQILGQTLKASMRELGLLIFFLIIGVILFSSAVYFAEQDAEQTHFRSIPDAFWWAVVTMTTVGYGDMRPIGFWGKLVGSLCAIAGVLTIALPVPVIVSNFNYFYHRETENEDRTSYQHVQSCPNFSDSKKNSIASYSGSDNIMEMEEGSSFNLNCDRSKENHTNQTNNPSSINNLSIETDV
>Biv318
KNLELFKADGNADTWKAYVDYVDEMIVDGFFNTIHCSLKFLLDQTDNKNNPNPLFEAHLELQVPEMVFLPSLDYGVADGFYDLVDGLVGDVYKQASLIRRLAAHSGQEHYQPDLEDMEELSEMRQELMDRIQNIMNKACEYRNTFDNYSYLWVDDRNEFMRQFLLYNHVLTTEEIEAHAEDGVPECPPTLNQFKEQINTYEKIYDEAEKIEPLTIFEHWFRVNSKPFKQALLNTIKRWSFMFKQHLIDHVTN
>Biv319
MSMIATTILPNITESATNTSSGNKDISSDFEEAATSLQVTRIIVKQILIPIIASAGIIGNILNIIVLRNRKMRSSTNVYLSALAVSDMLYLIFTFTLSFVHCNLPEQPESAFYFIPRARVLSDLFGNTAVWLTVAFTIERYIGVCHPMRGKVWCTVGKAKILSLLVFGISLVNTFPEFFEMEIIESHSNNTTTFSCEQTSFGKSESYSIGYYWWFVTFFTFVPFVFLFVFNSVLIKSVWQANKRRNELSNFSVVGENSRQQSEQHKVTTMLITVVLIFLLCQLPWTVLLMYRTYLDANNLYRSQMTFILISGNICNLLVIMNASGNFLLYSYFSSRFRRTFTKVFCGWRKIRKTARGSSSRMWRSSRYASSTTTTTSSCRSKRDTLSESSKRLKLTTE
>Biv320
CETIGRRKDIRDMSQSELSRFQTAVQQLRFENKQWEKFRDMYMAHGMHANGGPYFLPWHRVFLREVEKKLQKIDCGITMPYFDFTTDVGNFAEAIIWQPNYFGGDGSGFSHCVPDHSFGTPGSWQPCIMRNFHTTIELPTMVDLALALSSDDYTEMSMSLESYISYLHRYIGGDMATTGGPYDPVFFAIHSFVDMLYWRWQQRGNNKFKYPAAFGNIPMVPFNIPPSSVLDLEADLCVTYAPPSLGHPCNTSTGGIDTSGADRGDTPSSKVAVVNYPGYVNGFDRNGYDLGGYKEN
>Biv321
MIPCEPKARVGIIGSGNFARALAKRLTNAGYHVIIGTRRPRSLSEVDSCLCNVTVTSLQDCVKQVPIVFLAIHFENYKDCLSSHEDLFTGKVVVDISNRLKVPKHRSNAEYLSCLLPNANVVKGFNVISAYAMENEFAGGSHEVFIAGDDLAAREKVCVLARDMGFVASDWGLLQSARRIESYPLKIFPGWKSPILFAVAIFNIWLLYIVFIYFVKTTAYRWDQIFVKVLNKPLCMTAITVFACTYLPSSFACAFQLYYGTKHIQFPAWLNRWLLARKQLGLIAFILVCVHVIMSLLILSPTYLSSWFQSTTIIIPGNRTGDIKIPIKTWMVWKGEAACLLGILAFVCMCIIAISTFPSVTRTLNWREWRFVQSQLGHVTLFLSICHVVVMGAPGWAKGGPVKTIQSITFLSLIIPFITLLCKIIFSFPCVDRRVQKIRRGWEASYSKCRSKCSQKHATFGKVYSNPLDKDNSSEEDMMMSHREEDLACECQDTSIV
>Biv322
QYVQQAINHLSNNKSKKLMNGIAEDHKLFKGKKDSINGNIKYNPNSSSPLNLLADVASMDSETSRDRSESPFGKNIDKFGKSYNPITEPVSPCGGGSNAGDGDNEKKNPASCSTLRELLTKTAGKVKSENNNKKSKPKSSSSTLDDIIQSVVEKQLPRDENSQPIRLMHYIPRMGHSSMLTRDTPILVHNLTETSVMYPDVPHSWLCDGRLLRLHDPKHKGNFRIFQEQWKRGQPVIVSGVDKLLNRNLWHPTSFGKTFGKEKNDVVNTMSGVVIIGHPMSVFWEGFERLRDRLLDDDGEPMLLKLKDWPPGDDFSDLMPNHFDDLMQALPLPEYTHRHGKLNLASRLPDFLVRPDLGPKMYNAY
>Biv323
VINATSGSVGHGNAPYNWQSTKTSIKERLHYLYNTEIMCDIHFLVGTLPNQQKIPAHKFILSVGSAVFDAQFNGPMATSEEVIEIPDVEPEAFLALLKFLYSDEVTICSDTVMTTLYTAKKYAVPALERACVEFLKRNLSSDNAFMLLTQARLFDEPQLASLCLETIDKNTSEAIMADGFTDIDNDTLCVVLERDTLGIRECKLFAAVCRWSEAECARRNLAQSSEHQRSVLGRALSLIRFPLMNVEEFAQGAAQSGLLQDREVVQLFLYFTVNPKPQISFLDVPRCCLTGKEQVVSRFCQIESRWGYSGTSDRI
>Biv324
MNEISTFRTEFHTEGENNGTKVDPDKLLRELNDRTALRFLPVIIYMSLLMLVGIFGNLMVLIVYLRKRLKCSSDYFILNLAFLDLLTCLIGVPVEIADLRDPYMFYAPAACKLLRTVESFSNMGSTLTLMAIAMDRYKRICKLGERFSNPKAKRLCIGAILIGALTCWPAGVVFGKKTVDVGIPGANTADCSTADEMRNTIYPLLYYGLVMLYFIICVIFVLFVYVRISIFIRRGKSNQKKTTKPTAQHAPSLNLHSSNDGHTALSSVSAEEDVKNQQVIEKKAVDISQGGRLVNTIKVTRTTTIFVAVTAAFILSYLPFLVVMVTRNIKKNFEDILSPSAEVFYKFCLKSYFINNAINPVIYSFLNRNFRADVINIFKCRH
>Biv325
LDSVLGSFATYARLKGRYDDDWIDRLNHLYTTIIFIIFTIVVSTKQYVGEPIHCWCPAEFMESMVDYTNNVCWIQNTYYVHVDDDIPKTQLAREDRQIKYYQWVPMILLFQALLFKVPCILWRILTASAGVNLDKIVTLAAETQYISPEDREKTIKHIVRYMDRWLENAREYRSGCFIRLRQTISKYCCIVCGKRYGNYLVTIYMIIKLLYMTNAIGQLFILNEFLGTNYNAYGLEVMQHLAEGIEMVDSIRFPRVTLCDFKIRKLATVQQYTVQCVLPINLFNEKIFIFIWFWLVFVAVLSSANFLVWCYTMIFRQHRVRYLKKFLRINDCYKSELDKKMAVKFAEQYLRQDGIFVLRLVGKNANDVLVSEIILQLWTHYRGKPLFKHANQMSDDNSNV
>Biv326
MSSPTPSQSDTVTTASTASNSSDSEMENANGPNTRCSICQETYTIPKVLSCFHTFCQPCLEKLQEVADKISCPECHQDTFLGGQGLTGLLPDYAVSNLLETNALDTSALHCTGCKSKETNAVARCFDCANFLCANCVMAHQFMHCFEGHRVASLSEIQGNKDENGSGKSEKPIYCPRHKTDVLKFFCKTCVQPICKECTVFDHGRGHDCSFIMDIGEKQMDVLQRMEEDAKNKVNELRVSAKGIEHISSRLQVQYHKAQNDINDTYNFYRAMLEERKQESLKELDQVFNTKQVAISSLAQKIQENIDRLFQGCEFVDKVVKYASITEALMFKNLVEQRFQNMFNFCPDINNQMYFDIEFVSNFQAITTGVRNTFGYIREAEDIIPPVQKPPPIARPNGVITTSSSSTSSSPPLTNGHSGIFETPMLSKDFGGSQNSLIFPPADTNMYEKWSNGMDIFQNGIDVFSTSADPLFDISSKLNLTSLYPPKSQLKRQKMIYHCKFGEFGVMEGQFTEPSGVAVNAQNDIIVADTNNHRIQIFDKEGRFKFQFGECGKRDGQLLYPNRVAVVKASGDIIVTERSPTHQIQIYNQYGQFVRKFGANILQHPRGVTVDNKGRIVIVECKVMRVIIFDQFGNVIHKFGCSKHLEFPNGVVVNDKEEIFISDNRAHCVKVFNYQGVFLRQIGGEGITNYPIGVGINSAGEILVADNHNNFNLTIFTQDGQLINALESKVKHAQCFDVSLMDDGSVVLASKDYRLYIYRYAQIPGIPM
>Biv327
MANATDDIADSVKRSLIVDEAAFEEQFLRCHICNEKYDQTERHPKSLPCNHTFCLPCLKQVFDHNQQNSRTRRQITWFDDSYEGVLKCPECRVEIFLRRAEIESLPSDHRVIQMMDFLSQVSAKSQNVCGKHENQPLNFFCKKCLHPVCRDCTVLDHKENQGHNIVDVSDALSESKESFDKIENSSKQLLDKMKGRTDSLANASKQLDLLERQLRGTIKDTFIEYRLLIERRQEALIKILKDSIKEQKTAINTRFVDIATQGSSLQKLYDQFLKARSVNDLKKLFEIQQEVTQKESQFKVTAEANDDELFIACKFDVPSECQFLAEMSGLGEVTTQEDQNLRNPVPAHQLVLLDNMETRQPHAYIPDYPEDQQEEHDDTSSGVGRLRRHLQSSTALTPPYATDDNYDEDDEETRETIASSYLMRIASRLNQSAADMAEVLRTADADDDAGTETRSHLRSRGTTSSRSSRRSNVRVVRHPSASSGGQRTEQEQGHYQR
>Biv328
YPSVHIVVYTGDTDATPEDISQRARQRFNITLQRPVTFVFLTKRRWVEAYMYPHLTLLGQSLGSVLLGWEALWKCVPDIYIDSMGYAFTLPLFRYLGDCTVGCYVHYPTVSTDMLEKVSTRQEGHNNPSFITKSWFLSTLKVQYYKLFALLYGWAGRRSHAAIVNSTWTFDHIQKLWKMKDRTHIVYPPCDINEFIKIPLDAKRSKHILSISQFRPEKDHPLQIQAFHKFLSGIPDNQKSSYKLLLVGSCRNQGDKDRVETLQKICSDLGITENVDFRLNVSFADLKSLMASSQVGLHTMWNEHFGI
>Biv329
CNLKQVIMSSPTPSQSDTVTTASTASNSSDSEMENANGPNTRCSICQETYTIPKVLSCFHTFCQPCLEKLQEVADKISCPECHQDTFLGGQGLTGLLPDYAVSNLLETNALDTSALHCTGCKSKETNAVARCFDCANFLCANCVMAHQFMHCFEGHRVASLSEIQGNKDENGSGKSEKPIYCPRHKTDVLKFFCKTCVQPICKECTVFDHGRGHDCSFIMDIGEKQMDVLQRMEEDAKNKVNELRVSAKGIEHISSRLQVQYHKAQNDINDTYNFYRAMLEERKQESLKELDQVFNTKQVAISSLAQKIQENIDRLFQGCEFVDKVVKYASITEALMFKNLVEQRFQNMFNFCPDINNQMYFDIEFVSNFQAITTGVRNTFGYIREAEDIIPPVQKPPPIARPNGVITTSSSSTSSSPPLTNGHSGIFETPMLSKDFGGSQNSLIFPPADTNMYEKWSNGMDIFQNGIDVFSTSADPLFDISSKLNLTSLYPPKSQLKRQKMIYHCKFGEFGVMEGQFTEPSGVAVNAQNDIIVADTNNHRIQIFDKEGRFKFQFGECGKRDGQLLYPNRVAVVKASGDIIVTERSPTHQIQIYNQYGQFVRKFGANILQHPRGVTVDNKGRIVIVECKVMRVIIFDQFGNVIHKFGCSKHLEFPNGVVVNDKEEIFISDNRAHCVKVFNYQGVFLRQIGGEGITNYPIGVGINSAGEILVADNHNNFNLTIFTQDGQLINALESKVKHAQCFDVSLMDDGSVVLASKDYRLYIYRYAQIPGIPM
>Biv330
MNGQSESMPSNHVELYVKAGKDGESYGANVFCQRFYMILDIKAKHGTLTYDVITINMARPPPDFKRLANRLPVLKHNDEILVDNDEILQYIDEHFPFPSLKYDNMTAHSVCLDVFAKFSYYIKQVSHGPEALLKELQAVNDYLETNTNKFMCRDELCHLDCLMLPKFQHIRVAAKAFKDFEIPDDMVGLWKYLKMAYENDTFRKTCSSDQEIVHEWESKAGIPPLSESKKKIYTMDGYVEPQFSMNVPDVVSTNGE
>Biv331
MVPQNNTVFGSQSIDPNTHTPYTDATQCKKQSNHVKRPMNAFMVWSQLERRKISEVSPDMHNAEISKRLGKRWKTLNETDRQPFIEEAERLRLLHMQEYPDYKYRPRKKAKPVTKSESKVSKPTSKTRTDRMKQKAAVRNFLDGATEPDSNVSTPYNSRLKLKLTIDKKFKDSIKASRHVPVSSCQLTPPAKVPSSPSVYSPPTPESTSFYPEEIYDTPAASPEDIKCRPSNISSQGNPTQQGDGSSLADLDNLTDVLQMPNNWQIELGNLDLSKLADTCDFPNFDLHNNNSNVSSACSTSSNGSHFEFPDYSTPEVSEMIGLESEWLDISVLGSIAAH
>Biv332
MSSTRENPGIPLVGLNGKLKKYKTLENEAGDSPPGRFETVGSRLARRKELFVKRKRSSDVALIFALFGILLMVTQTELTAAKVYHRSSLPSHLMKMAITASTVALLIFLGIYHRLDIQLFIVNNCVDDWRIPLTARRIIQITFEIIVCSIHPIPGDFDTTWPATVAEGEHYRKLRVPLDTILALPMFLRLFLVCRFIMLHSKLYEDASSQSLGALNRIHFNFRFIFKSLMTMYPDYVLTIIMIVSFIIASWVLRLCEMSDTADESVHSNLLNTMWLVAITFLSVGYGDIKPSTYCGRGIAVITGMMGAGCTALVVAVLARKLELSRSEKYVHDFVLDVNLDKRLKNEAANVMKSGWFIYKFRKLKANSSMALSYQTKLLEAIYNIRQIKAAQRRLVDASITMTEVNKTQNEASRSIEIIRCKQLTLEEKVDNLESKIMSLHDKINAILKILKE
>Biv333
EDTRDSEHGKYMNDKQIINLINEDRTNQEFFYRPPINILTLAFTNAEMETDYRDHYLEDTKNQNTVSSPRYQALLEIIISFVVFCITSVCCFLIFERQLPWILVFIISLILEVLCMIQAFTDVKYRERKVDSCPSCSHLMSGWYFRNLMGAMVTSIPVVAVYSNLSCEIAMNKLSQDYFFCYCIVMALLHYCNFTMISSWIKSIVASLAGVVILVLLYVQLCMFETAPENNPLTNGSFGYSNTTDITITKFVTVMDTGATVLPPLFSGDHPLKFEIILDIVLLLVLIFFLNREFEISYRLSYHGDKQASANKQQMQLNKEQADWLLHNIIPKHVSEQLKGENCQYSKNHKDVGVIFAAIVNFNEFYDESYEGGREYLRVLNELVSDYEDLLNQHRFKDVEKIKTITSTFMAASGLNTQSRMANKHPSAHLFALMEFSIEMQEVVKRFNESLFNFDFILNIGYNHGEVTAGVIGTTKLLYDIWGDTVNISSRMYSTGVKDRIQVPEASLQLLEEMFEFEYRGTIQVKGKGDMKTYLLKGKKEGAYWE
>Biv334
MMEESVDFLSVREDGTEDDIFQQPGLERVMYQNDSHSTTFLQEMHALYQEEMLTDVTLRVDGQAIPCHKNVLAATSVYFKAMFTLGLSETLQDEVDLNEVEYEAVRDLVEYAYTGQLRITQDSVQSLLSTSALFQILPVVKACAKFLESQLDDSNCIGIYHFAQSHECKGLANRAKEVMEKKFPEVCKSEEFLSLPLERVRSIIQSNDLNVDSEEVIFNAIVSWVGEDSERHHEIAKLFPHVRLSLLSSDFLWDQVSSNVFINSCPECKSILENWRIFEKYPNRYLGQYNFDMTMRAGMIRPDHCLLFIGGSDLRLTRPKLNCYNPLTKETFLMQDFPTERLDKEYEVENVGCVVSKENVVYVGGGNYVYHDMDFDFSDLDDSCDDLEERVVSKDFFCFDNDHNRWIKLSSMLFPKSNFTLAELSGRIYCFGGVTDNQHPTEIIEVYDIQQNKWSYQGMLPTTVVDLSSVTYKDYIFLLGGRTGVGAHNLVVMYHPEKGHWITRAGIPTPRFNFGACVVDEEIYVAGGQIYSHVTHAINREALKSVEILNVSENQWRSGPDLPVGMFNVGLELINGALYACGTAENNVSDTTQFCRQNIVCRLDLGTLTWQQIDVLGDIRNYKCIAAKLHTRKLTQVFPASEAEEVDNDQ
>Biv335
MSLPLLMSGKFLCRIKKGICDLVPHVLTVLTLLVVILVVGSEAAATSKLDDFPYEVDPLERYGLWITICLYFVRLSMLLTLPLSIFNFLGLALYNLYPGAPEFKGARVNGPLICFRVVTKGTCPDLVKRNVERNINICNGLGFSNFMFEVVTDRFIGLPRSPSVREIVVPFNYRTAKKTLFKARALQYCLEDSVNDLKDEDWIVHLDEETILTRGSVIGILNFIAKGTSSFGQGVITYANEEIVCWITTIFDLSRVGNDYGILRFCLKHFRKPLFSWKGSYVVSNVGAERNVSFDFGIHGSIAEDCFFGLMAWKKGYSFDFIEGEMWERSPFSLTDYVKQRRRWVQGITLTFFSKDIPFKQKVGISFSLLSWITMPLTASNSVLAFLYPLPMPIVFHFLCAFMGGVMMFLFIIGALKSFNYKRTGLCKFLLICLASVLLLPCFVITETCAVVYAFLTFSTIEFHTIKKECRPNDDNFMHGQHTIYNV
>Biv336
MGGSLSDQLTETTNAKILRLELENQRLNQKLEEAKEKMLIENAERNLELEKENQRLAKKVEKLLETSQENSQNCLELEQQMEQLEMEKENLLQTLDTVKENSERHVKELEREKEQLTHTVEVVRARSEQTNDARLKDLERENKRMSQSVSQKDHQLSKMEYENRQLQKSYNSLKHNCDRISDLENENANLEKENNEMHKMVSTLKLTCDKYETLEQENSDLDVENRKLQKSVESLNVQLQKKEILEQDVINLRVENQKLQRSLDALKNSSLRIAEVENEKDSLNRELKHLKKTLEVQKNLRTKQEQMELDFLDLDNENQRVQKSLEITTKRVQQLEKDNSDLEVENEKLQKTIEKMKISNKRLHETEKQMSELEEEVRKINKEKSTLEKENKRVKQTLDLKESAFDDISAKYSALDREHKSLKKTYESHKDTATHVRELEKENREVKQHCAMHQRTVATLRE
>Biv337
MATATLMSREIPPERSQVQIAETSGGSRNAEMEITYTGNTGNDMGISTMGFRASKYNPPEWHETNYSKYYQSFVDRDNAERIRHESKRTASETEAITNKTQTEVTKKLGERIQDINFWKFELEREIQDVISETDLLLSQKKRLENALRATEIPLHIATDNLNCRQRRQGVDLVQDNVELGLLK
>Biv338
VQGGCPTYRNVLNIMKEFNLETNPVHLTVSFGKGKTAWTNYAPSELTEKLQNDIARFEKLLKFINKFEAIFIFLPIGKVLKWYGFSDDFCNYMVFPLTALFFGTGNQVPYVSSAIMARVFLDDDLRLFDYDSKRLLSQTPEMFAFPKLVNMYKTIMDNCGVKFHGNRSVSEVRRSSGKVTVKDQSGKVEEFDEIIFACDAETALKVLVNPTFMERKALGNVRYFNDLIITHEDEDYMNKYYELHKDVDQYFIHTDDKDPEKIEMSFNLANYQPHLRGKNRNIYQTIYLNDQLRSIWTEKDLDPDKILLRRWWRQFAHSWHHYAFVVPLVRYIQGKQNTWYCGAYTLINTHEIATISGLAAAHRLGAPYPFPHDKLAAKQFDQYLLVLHGHPRTFGLNKTTLLSYAMAPFMMVFAGLSLIFNFFYSIFFA
>Biv339
GNVESGRKFCCENCDKVFTDPSNLQRHIRSQHIGARSHACGECGKTFATSSGLKQHQHIHSSVKPFQCEVCLKAYTQFSNLCRHKRMHADCRQQIKCKECGQAFSTVTSLSKHKRFCEGALRNGMQLGYSQIEKELSGVPSVGVAPLNSALLLGLYRHPSYPPLYHPAGSTYPSLSGNFYSDVPNSSLASLPHNLTSPEEFFKYHRARLSLEVSQGHSGRNSVESNLSNKSLVSPKSDYEQSTSDIELDHYRSSPSESNKAVPNFDTKLFLKKEEGNHVSEFPFHISKQSTRKRVSSASSRSSNEPISEDDGSDQPLDLTKKPKTEIATPDNKRKAHVFGYQLSPDIQTSFPFRMNNPLLLQSHIYSKELPHSYADFSHYLPISNGSSTFTLSQIGQQKLDQERRNGIANHGSSPANLGSFAFQPGSKARERYSCRFCGKVFPRSANLTRHLRTHTGEQPYKCKYCERSFSISSNLQRHVRNIHNKEKPFRCELCDRCFGQQTNLDRHVKKHETGGEDLRDSPVDPELHDSRPSSTEIPSDVLVENVKTTDISFHDDISDEDIADEDSESEPDPEEMRKTILSANETQTKSANSEHGRIETNGFAKYHHFEMQKNIVVCPS
>Biv340
LAFAVAVLLMPLRKLVSLYMYIVSLVLLLMAHHLAQIYVEMEIAEPETYILNDTSALKRLGLHLTVQCVMAAFIAYLIDITSWRRFVLLIYTLPMIARIAGIPLAAFEHIHHFCSLFTVILIMLFLFNNIGFGLDIVKENILRWKALADAIGWISLLFTAWHTILLPIQFLVFWIVLFCSQLYVYMMKTPLSLSQEGWLLFILACVGECCATPISLIALCVTIAYASYYILTLTKLYLQGWNAFTADQDVMRGWTEGFTMMLIAVQTGLLELKPLQRAFLMCVLLFIVASSLIQSMYEMADPILLSLSASHNKNIFKHVRAILLFTFLWLFPLYMTYSICQYFDLDFWLLVIMSSCLLTSVQVVGSLVIYTLFMYDGMRTDPWESLDDIVYYTRSFVRILEFIVAVFVVCYGMKESIFGEWSWINSSILIIHCYFNVWQRLQSGWRTFLLRREAVKKLALLPTATEDQIHNYNDVCPICYQPLLTAKITPCGHFFHATCLKKWLYVKDTCPMCHKKLHETSEESQNSTQDRPAQNEDIVEEDEDHGDADSEPSNHSEEQEFSEEDLD
>Biv341
VNVARYLHLDGVLTSAGGSGTSGNSGGGSGGSVLVLATNFSGHGQVVVSGGSGNEYGHGGAGGRIAAHVSWFREYSGDYIAFGGYKGDKSTHQFGNGAGGTIYFTDSNSGITSKEFITTPEGIKYLDGFRKLLIDNDDRNKKIPTIIMTEDSSSVFEFDELEANNHVVLQMQGQNSELVVHKFNGDKTGLMHILAGQVIHVEYKESTTGYTVAPVSYLAQSDTEIVLPSTVIMLGTRSQIGGLMTNVQNLTVAEGANVVFYSSSQTALRENGSYVHMTEKGNISLSHLVIQRGSKATFLESEASLVITINRLAIRYQGRMSLNTGTIYSDSGVIESEGVLWLAYEGYEAESGPGGSRTIGNLGYGASHGGHGGAPSGSIGGPTYDSVYKPLHPGSGGGIGKGLGGRGGGYLVWENGKDLWIDGHLNLEGEQGQGQNAGGGSGGGLIIVTLNFTGYGHVDVSGGAGSAIGSAGGGSGGRMGIHIKFKNRFAGWLDATGGLGSGEIPSGAAGTVYTEETDKGPKYADIKYDASTNKTSTKAAFRRVEVNNKDIDKHLYKDHGVPWLYTVITEGPNDYYEFDEMDLQGHANLQFGYPLKDSLNVTIVAHKFHGDNTGLLNLRELQQLFVEVVESVSNETFAPCSFKIEAKSEIVFPKRVNLFGRRTWMEGLMTGVEEFMIRGGADVKFYPTAHTAYRENSTRVQMTEPGNFDWSVLKVMCESELEFTAIDVAVVLTVSEFYVKYHGLLMMKLTKIESTYAHIEAEAEFNMNGKGNVGETGLGRGWTNSSDGAGLGAGHGGWGGGNEPVFGGEPYNSVYEPGYGEDLPTLKFAGSGGGHGSGVGGAGGGYLIWNLGDLLEMNGILSLNGDDGLRSYAGGGSGGSVLITTTNMTGHGIISVRGGSGNVLGGGGAGGRISIKCRWRYQYGGQFHNYGGDGGSLKKQARTGAAGTTYKEENLRELEYRLKKYDPVHNTTFLAVDHTYVQSDNYLKYSPAGTLLMANETFDYEFNEAELTGSSRLLVYHPTSQSRNVTVIIHKFMGDKTGILHLRSRQHVFVEVVEAVLNRTEAPCGFIIENGAEIILPEEVHIHGVRGMFA
>Biv342
TWSNSTGLATAGECTDCSGGQYCDTTGLTSPTGPCAPGYYCAGKSITATPNDTTTGDPCTVGHYCPEGTAVPIPCPDGKYMTNTGAAECWNCTPGHYCITGLTPDDCPPGYYCPEGTGQIWESCPLGTFSTATGLWDADNCTQCTGGWYCDKLNATTVAGKCNAGYYCTSGSNTPTPDVNNTGVAGPCPTGHYCPQQTTTPQPCPLGTFNNVTKLTLQSQCTPCSYGKYCGSTGLTEPTGDCWAGFYCLQGAQSPNNPVVDSTGGPCPIGSYCPNGTSYPLGCPAGTYNPSTGLAECIQCPAGYYCPENSTTYTGNDCPKGHYCLAGTGSMNQYPCSIGTYNDYTGKQSSADCVPCEPGKYCATPGLSLPTGDCTAGWYCVRGAWSDQPADITTFNYTMSSCFCPVNQTGGKCQPGEYCPTGSDQPQACLP
>Biv343
TLAIETLHSIGICIFIFYVLPNVDPIRGLMLTFGVAFIPSFLKMFDSQKETGRQFYVVVADVLAMLIQASVLLLWPLLNILRGIDFEQSWGIFVSLLLISLGWWENYVNKFTHLGKFGLSLLELKRNIRRSRTKLYAAVSVWKVVLTLCMMLALMSNLKLSCVKALFYEGHNRAEGCPHLAYPEDAYNAESSAYKQDAFWVAVVQIICCLFCYTLAKSACKIMLQVVSFSLPLMLAAPIMAGLFIENCESWKTLQGGNLMPDYLYWTCDIHGVSKDFLRTLVSDYFLPVTLIWWLSFMWVTFHIWIPRVERLVQTE
>Biv344
MELHPILERDTVPNTGLWYVLSALGDSPSIRVGHTCTHVKGLSDGDNGKLYVIGGANPSGAFCDTFVLDLNTMMWDIVDYPGFRARYEHAAFVPQSEPEKIYVFGGADPTGNMNDIQVLDTATNSWSTPNISGTPPTPRTYHTTAVVGDKFIVYSGGHSGPDPVGDRQVHCFDVKTSSWSILPIKGDSPKPRHGHVMVAVGNRLFIHGGMAGSAFYDDFHLMDLDKMSWSNIRRKKATPSARAAHSGVAVGKDIYIFGGMSREGALDDLYKCDT
>Biv345
CELYGLVGGIFGLMSITTLSAISVDRYYAIAHPLRAARNMTRKKAFIMICIVWVWSLCASLPPLFGWGRYVAEGFQTSCTFDYLTTTPNNRTYIFFLYLFGFAAPLLVIALSYILIIRALKKHERKMQQMAAKMKVDDIKANQEKTKAEVKVAKVAIIIVFFYMLSWSPYATVALIGQFGPAEWVTPFLSELPVMLAKASAMHNPIVYALSHPKFREALYKRAPWIFCCCEPPSKATPRTSKATNVSRTMSGLSDTVGGAASELSSCVSNLSDTRENTLEMRRTGKNSNDQETGNSSQLIQGLVQALVGVTNQQNRQVVYLPQNQSAQQAQGADQNNVFVVDNGGQKIDIKAYLQEIIAAEKIADAVKDTETNSVEMRNEPSTSQDEKEASKVESHHV
>Biv346
EKKESGQTGKMENNLISPEEDQQNLINVRKSPRCSTSENLLNLSLKEHYDIIKELGKGTYGKVVLAKCKETGTNVALKVLSKSSVKIRDFQREFNFSYFLSPHMNIVDTYNVAFETKTAYVFAQEYAIYGDLFDMIQPQTGLSESDVKKIVKQVASALDFMHSESLVHRDVKPENILVFEQGFHRVKLMDFGMTRKEGTLIRKVNGSIPYTPPEICEALRNENITVTTGGDVWAFAVLLFCMMTGNFPWENAETSDVYYTEFVNWQRRKTTKTPSQWKKFTPRMMRIFRKMLEPKVERRCDIKEIYKYLNDTWTRPTKESDAEEESCSTDSDHMDQLTSILQNHGIETHIDKRLRERRISEWLLAL
>Biv347
KRLCLPQILNTVLREFSLQQINAVCDELHIYCSRCNPEQLELLKVTGILPLSAPSCGLITKTDAERLCNALLHRSAERYSKPPSRDSFKVYHECFGKCKGIFHPDNYNNASDKCIQCCDCMGIFSPQKFVGHSHKSQENNTCHWGFDSSQWRSYLLLAKDQEGKDKLQRELEKMKSKFDNSRKRRQ
>Biv348
MSFKMKIALVQLAVSATKADNLNRATQLVSRAAKEGAKLVSLPECFNSPYGTSYFPEYAEKIPGASFDSLSSMAKENQVYLIGGSFPEEDNGKLFNTCCVFNPKGEMIAKHRKIHLFDIDVPGKIRFQESETLSPGNSFTTFDTPYCKVGVGICYDIRFPELAQVYAKLNCKLLVYPGAFNMTTGPAHWELLQRGRALDNQLYVATVSPARDTGAKYVAWGHSTVVNPWGEVIATTEHQETILYADIDPAYVEEVREQIPTRKQKRDDMYTLDWKKS
>Biv349
SAMKICSPLPQKPEVVDIKMEVISDDERGNTASSVTVVSPLPPTDLQTSMGNHVPCPLCPTQFRSQKAVETHLRMMHDVGNVYMCQVSSCQEMCQSNTALHQHMNDIHGVQEVMEAPPESPPKKKRGRKPKNLNKDIPEPMNETVTSSTVRKSGRKKTAKQPVGRKPGRKKSALKVAHKTKPAVPAVKGVLKCDECPKEYASKRALNRHIRTAHDVKKYQCDICGKVFTSKETLYHHRRGIHSESKPYKCSQCDASFNFNHSLRLHRLKHSGIRPFECKECNKTYLTSNHLKMHMEGVHGGKKNHECKICGKCFSYTTSLKVHEMTHGDYRPYRCTVCGQGFVNSHSLKYHKESKHSHNTWFECDLCGKKYKTEFLMKTHRRRHTADGTRYMCDICGRQFMYKSTLEIHAAVHSDEKSFQCSTCGKSFKTYATLYSHQYVHKSESPYNCPDCGKSFKTKERCKAHQKRHSGLKPFECDQCGRCFPDKGGLSKHTKTVHCDIKMFVCDICGKACSRADNLRVHMKIHNKAMDASIPGRKLQVFPIQDKTLTVMKSPVDLAQKDQQGQDFLNISPNSSPSHTVTLPRIYSDRADPSPFIPSVTDPLAIPQGSALAGHGILLTAQETELGCVANSVLHPSTSLVTAPTTTQAPPQGSSYMYMWPYLPPQHQSDQTGSNNQYF
>Biv350
MTRRSILHCTMLVIPFMLYMYFAIIFDLITNVPDHEENGITGDSFPTLKANFSNFKRAGSVDFLENNSTTYCEEYESKCQNNIKFNCQNIKHIKLLEKIGHGVTKQAFLGLYKGEEVVVKMVTRHQKEARECLNELLGSDSSDVVKRSKCFVFPTMKLMKEILMLHQLKHEGFLRLLGFCARSEESDSTDLSEHGVIAVYERGTILSVGKLKSLSTENKVRQSLHLVSFFQYLATSPLGSLRVRDFKMEHFLMVNSTIKMIDLDDVDNIEPSCDAYSIESNTQKPPCSYNLKCEMGLCTGHNAKRNIEKANELFFTNLLTPDAFPGECFKMLQHIHHSLRELSVNYGDLQRSLKELLDSVIYLH
>Biv351
VQLHWPAALAIDPLDDTLHILDKNVILKLTKDNYIVTIAGRPSNCPIIGLNSMLSGVLSDEEEASGIAADVRLVDAQSMAFGPHGEIHVVESDQHRINRVRVITSDGRIHHFAGSKSKCDCKSKTCLCYDGKETLAAQALFNSLTSITVTPDGIVHIADNGNLRVFSIMSKLPQPDTDNKYKVYSPDTKEMFIFNDHGQHQHTVDIMTGQYMYNFTYNVNSYFSKLVSITDDIKNKIELTRDSNLQVTQIISPGNQRSKLDMNNQHRLQKLTSPNNDSISFTYRDASGLLVSKYLSNGQSYFYHYNDMGRLMETRQPTGEITSLVTDINTTGSIVRVNTDSSDVISMATYGSVQSVMH
>Biv352
HHLAHTQDMSARELVRIPAADLQTAREKSTSWFKGQSAPDLELSAPDLNKSESVVSEATTASDTASVASTDSFSQSDMDKFLSTLPPSKTIDISEVIPKTSSNYSGFMAAKRDTSYKPILDQFIPFRSIESERPVVERQTNSLPQMADSGISVDFENSKPQMLSPERSSTPKSYLPAEMRASQATNIHIPSKAASDMQFNSAQKLNEALREKAKLEGQLEMLTYEAKNSLTERSELQSQIATLKQKLKSQRDQANDAEKVELKSEVEKMQRNRSVLEKSLVSSGKIVEEKLAEVKAIEADLQLTQEENTKLQIRLKEIRDDTRTKDMTIQALKNKIAELYVEVQTQMQAKIDSDNEHRAAKTDMSSLISAKQWYQQQLRLANDSKLQLQQELTTLQGQALSQGEIIERMKTESNKLRHQMKEIQQKALRDKEQLARQLERIEKDMMDREVAFQEVQRERTLLEGTFDSKLQSVEDERERYQSLVRITNDLESRLDKAHGDLQKKQSQIILLENEQIELNKQLALSQEMVIEKDQVVEELQQKLLSVEAELKQFQKRVSQMDSEIWKLKEEKAATEISLQSAMEEKKCVDSALDNLKRNMGKVEKTFKQMKQDLTSKSSECNQALQEKSELQDRLEKCITEFEKEKREMLITGVQSDEKQQIIDELQQAKVKLESEVKCLQNEIAVLGSTNSSTVKENQELQQQLTELKSKLNEVETKLSEAKVQVQEVHQQTAAVPQETGESEIREENENLKVKISSMEKQHQKDLMKQKARATKLSSDVKVLQGELTERQTTFDSNVELLTNKIREISDEKTRLETELDSAQRKFEVGVVEQQDQMKTMLQ
>Biv353
NLKNPGITKSANEKILLTLSMDIMFINNGSVTVLLQTGDGNLFRIHYILSDNIIKLEGKDLYYGIGSNMKRKWIHLTRQVMVDFQKGLTLQYSKNRSMKMKSAARIAAICVRGHGIMDNVSLSFHAHKDLFLDAANYFVRHQDSKGGWPVKVTRKLIPEVMELEPGWYSAMGQGQAISLLVRAYVASKNNTYLEAAGKALDIFDIPSSKGGVLAKFLNSFDWYEEYPTTPSSFVLNGFIYSLIGLYDLKQMATSPVSEKAAELYNNGMRTLKAMLPMFDSGTGTFYDLRHITAGLAPNRARWDYHKVHIKQLYLLVQLDSDPLFKDTLQRWKGYMKGNIAPHN
>Biv354
MDQEVPPSRDGQVGKKFSVEACNILWELRKSRQLCDAVIRVENTEFPIHRNIMSACSPYFRTLFTNELFDTNTREVVIPGVSAEIMSHLIDYAYTRDAAVTAENVEFLLPAADQFHVLGLVKLCCDFLISELSPENCIGIRRFAKTYFCHNLERAAFRFLMLNIADVLVYSNEYLQLGIGELCDILSSDELNVRNEELVFDAVLRWIDFDVDYRRDYIARLLKTIRLGLLTTQYFVEKVKVHPYIKDNDSCKPIIIETLKFLYDLDMDEDKELDLNNPLARPRVPHEILFVIGGWSGGSPTNIVETYDTRADRWIVCDAVDT
>Biv355
IYLTVTMGMTSLSIILTVFVLQLHHVGPHQRPVPRWLRFLCVDILARFMCMRQSQIPQPFVDEFRKDDMCLTTFFENVENGNTAGTCNGNIQQNSNNTINNYQNDKYHIEMERDKTHQKITNHLKLLVEKQDYEENHQGIVHEWQFVAHVMDRVLFWIFLFAAVLSSILILVVQPLMKPPLQ
>Biv356
LNLKPCKLGACKRNCKGNPFCLNCIGERKWFGEINDDSWHDIEDPNNERRQGQDFVGLKNLGNTCYVNTFLQLWFHSPPIRRALYKFRETNMGDKVDDDWKPSSIGGHLQAIFSLLELSERAFISPQDFIDHLGLDAALQQDAQEFSKLFLSLLEECLSQQDDPSVRNIIQEQLCGDYAYVTTCSGCQNSSQTHSKFYELDLHIQGHKTLEDSITDFLHEEKLEGDNQYMCSTCCSKQNAKRAIQLKRLPPILNLQLLRFVFDKKTGHKKKLNGFIQFPETLDMSKFMTSNGNHTHNDNSPQSGSIYRLKAVLIHRGPSAYSGHYIAHILDESSGVWYKFNDEETTKMKGSNLHLGTEEDLQETSAKQKGKVPKGYHSSRNAYMLVYTRQMPMEEKDKVIDLKMPDKSYLPHYMLDYVKKDNENFEMWVAELLMMREQNIESGKEKQEEIRQTFSRLVVGTEDQEIHNYEWISLPWLSHWLEDPGKAKPVNNEMALCQHGKLHPDRAGKMKCVQYDAVNSLYEKYQGGPRLPGDKATCLICVRSRCKVLRTKRKMIEDEKLFSTMKKMEDPIAEPSFWVGKSSFRSWKRLVLEQLEDYHGDRDSLEQGTDNGVDHPSSGTTEISADKSMEVPDDTCTKDDCERDRKLSEVDDGDSKSVDKTDMSAADESMESSLQFNEDLLCELHGQLDPDPSRRKLIPEKLWIRLREYFPDCPEFSSSHPVCQKCCDKNKEETENQNTNKRLAQVQKADLADIFNNKKRPVKLVTGEEIFVVSSQFVEEWRRFVKDPVKNDPVLEVKNIRLLCEHRKYMHPPPQNGADLTDNSEVVYLWPQEFEKVMEHFVVDYEVSVVAYEEEDNSVHVITLPEICQECLQQRENMIEMAKYVYRDATIFVRKAVKDKQGDVSLDSSKQDYPDPDFCANDRRKSESEEPPEKMQKLDGNSLRKSQRHRKVRGEKELKISSDQTLRDLKLQLMKLFSVPPFDQNLTIAGVALADDKATLGSLRVAPGDVIMLQADEPVEDPGVLQDLMNVSGVPEAGFKGTGLLGK
>Biv357
TAPLWIFVLGQYFYRDHKVIPIYNFEIWLASTFFAYTAGLVINRFKPAVADGLLTWIIKPLMLLASILYITLGVYINMYVFDRINEYAVLSAFLLPLSGFTVAYITGKIFRQKDSFCKSMALETSSLNVLIVLAAIRFSLASNKNSADFASVVPLWVMFTIPGIYVLLAILRFFKGCIGNFLESRKQQQFRHFSIASGIVNQANMAALSAPLFVTEVTDDDQGSVSEKITVL
>Biv358
DNISTTVPQQTRHTRELFQAAIEESEKRHQTRIEELQKKIEELQELLNSQRVQRENLTNLSESKGSEIQKYLNDKVHVSEILHGVEMKNEYELTAFNRFTLYKVYPVNPGLGKRVVEKPIGARRRDLNDVITYSVNILNEQRKNASKYFTVSDFIEGIYRTEPSSGTHYELYFRNLNTKESGRYSKVVILKPFGPLIPAINTTVRTKETWINIILPLKGRLDSFEVFMRNFADVCIMIDKRIYLSIVYFGQEGLDEVKNITKTIIHTHGYRYIRVINVNEEFNRGRGLQIGMEYWKGKDTLVFMCDVDVIFNSEFLERCRLNAEKQKKVYYPILFSLFNPKLVYSMENKDHP
>Biv359
MEISGFSECAKCGRAPSRKRWTGIVLVLLQFLVTYAQGQGPGTNFSVSEGRPPGTLVGNLIIQPSYSYYFNEPQSYFSLNPTSGQISTKTEIDRELLKSDRLNILVISRPPGNTSQIPIDIYITVLDINDNSPTFPESPVQRDISEKANIGYKIRLDTATDNDIGKNGNVTNYQIIKRNDDGRKFRTVFDPSKFGQVLYLELIDILDREEKDSYELTIRAADQGEYPLSGELVVQIQVSDANDNPPIFSLSQYTSTVNESSPVDTLVIRVDATDDDIGENGNIFYTMTDESKQFKIDERTGEIRTVSTPLHCYCDGSQVCLPGECLFLTLEARDGGNPSLNGRAYVKVSIKDENDHAPTINVMNQGPNDYISVNETAKNGDYVVAITVSDADSGMSANISSVQIVAGNELNHFRLNSFFQFKYNALLVNVNGLDRERIDQYNLTIQAVDMGSPPKTGTKSLIIIVADVNEYPPTFLQRQYVANVLETLPVGSFIANLVAEDKDSGINAKLTYKILSGNNNDWFEINSETGLVTLKKQLKYNLAPEVVMNISVEDGASVPLFNYTKLTVRISDENDVTPTFSQSSYQVHLLEGLQLGTEVISLTAADSDSGLNGSVIYSLHPEVQEMYPDTFNVNIQSGRVITLKQLDRETLSQYVLKVIARDQSVLPLSSTATIYLTVDDENDNVPVFYPQKYYTNVIRSATSGTKVVKVNAVDPDLGDGGRIYYSFPNDYPQFVLDTNTGWISTTYEFERSSQQEYSLQVTCRDTNTVHRAAVNAVVKITVVTSLNSLPVFTKSSYQFTVMENLAGNQFLGSVAVSRGESPSFAITDGDIEGSFNIEGQRGEIRTTKSLDREHISRYDLTVTATTNDGTSEVKVIVTVLDANDNKPEFKYEFLDVELQENSAVGHEVYYAFAVDDDSGQNGLLSYALTTNTNFVQINQNTGMITMSKPYQRVYGNKFNLTVTASDSSPSPNSASMVVQVHIVDVNDHNPVFPKTDYAITLEESTLVNTQFHTLTATDADVGRNAALVYNITKGNDDGKFGIFPDGKLYIAKQLDRETRDLYKLTVMAQDHGAPARSSEVNVTIHILDSNDNRPRFLNQTYSFYVSENVPPGQKIGAVKAVDADIGRNAELAFLLPEDQDDFAIDFQTGEITTLRSYDREALVSETGNDYYSVVVTVVDNGVQRQQDSVTARIYVLDQNDNPPHFDRDIYRTSVKENLAKYSFVYKVTATDLDVDENAALTYDIIDGNTDDMFNINPGTGQISLNGNLDTETQDLYSLQIQAADNGKSTTFTASAMVIISVLDVNDNTPLFHLTVYEVNIREDAKLGEKLIQVTADDTDLGINAEIEYSLSESDGTFVLDSHNGNLYLAKLVDYETRKVYSLKVIATDKGDPRLSSEADLNVRIIDVNDNSPEFTNDFSVLSISESTERFSSIGQILANDKDSGLYGQVEYHIVSQDPPGKNFYIDKNTGRLRLETLVDREEVASYMLTIVATDLAPNASLRLTSEKTFSIQILDENDNSPILRSAPAIQIQYPTSKNHIGTILASDPDSGSNGTIVFQLLSSESNAYFNLDSRLGKLYLTENLPQSPTMYKLNVQISDEGRPSQTTTVTITVILMQSLDTRTGPQFSNTPYLFSVRENVQANVNSVLSSEASVEYYIVNIKSSFGQPGYYFTLDKTSGMIRTNGKLDREVTGSQVNLTVCAVNTQSNSPQATLEE
>Biv360
LKDEVKNNSPFQQFLTKFLSTNTLHTVCPWLQAVVPIDISCPSQDPEDTATYVYRAPLPIITTKPLSTFIQMNPDPQAAQKVFNTPVGFFWQTVDNEESSFDHGLGDSEVNYDTQLTMSLVYKKIFQEPPAMSGIFNKIMQEGLDLSGVRLLYPVQELLDKPSVPNQSNRVQSNIEFLNKVGPVLALGLRGTFARAIWLDAVGPTDPALARRTDPNSLCALFGGASRDECLLFSPRNPSRVHSELTRWFAGRVPPGGVIDVGTPYTRKDHL
>Biv361
QMTGILELFIEGGAYTNFVSTANTALMENGTRFRVSQQGHFQWDNLHVKMNGQVDFEKITKTLKLENSEMKVKYLGQLFMNDAEIYSSYVWVESQGIFHMNGRGHKAEQGPGAGRTVSNEGYGAGHGGYGGAPNPVDASEPYGSVVTPHQPGSGGGNGLGQGGSGGGVLFWKIGQRMELNGLLALQGSSGINLNAGGGSGGSLLIETTNFTGHGEINVRGGDGTGTGGGGAGGRIGIHCEWRYSYGGKYRNRGGDGGPGKKVSHGAAAGTTYVENNFRPLEYRILKYMKESNQTYFRVDHLYVHIDNEGNAVPVATVIMEDQSEVFEFDEMEITGFSRVLIYHPVSDHVNLTVHRFIGDRTGQLHLRANQLALIEYVESISNVTEAPVSYIIDEDSEVIFPTEVHIQGINTTLAGLMTGVHHFYVEDKAVAVVEASSQTALLQSGKYVDITTKGNFSLPSINVQMDGVLEFRRITNSLTITTAFLEIKYLGSVFINHGYIDAGEIDMESESQISLDAKGYTAESGPGAGKGTAGGSYGGQGGYADPDKSYGSLFTPSHLGSGGGGNQGGAGGGFVEVNVGRNIHVDGNFKTYGGDAQGSNSGGGSGGSILIKAFNFSGHGVLDASGGGGIGTGCGGSGGRIAAHIGFQNNFGGLYLAHGGKGGSSTNHTLSDGGPGTIYKYESNRGPQYRELKYNPRLNETLIKPEHSKLMVENANLKTINPGVVMEENSVYYEFDEVQVEGYAYVHFYHPGSAANVTVVIHELTGNKKGMVRVQSNQQVLVNFVESTHTYLDAPCGFHVDRGGELVLPTTVFITSEQWILGGRLVGVEDLIIERGAELILIQEAHTKDVQSVDMMYLKSESDSFTPGLVQFGTLVVNNDGVLTTLTNPVKSYIMTSTTSVKNGGKVQMNSLYVIYSSSYLEVEKGGLVDGEGQGFIAGQGPGAGGAGTLDASGGSYASY
>Biv362
MSELLGHVPNFRKLRGKPNDDGLDRMSHVVTVVLLIIFTVAISSGQFFKDPIVCWNPAEFKDHMESYTKWNCWVKNTYYVPMTEEIPLNIDQRQSAELTYYQWVPIILLFMAFLFKLPNMVWRIFNGGSGLNMDKCVYFAEKAQYDSPEERDKSLYAVARFMDKWLDTNKEYKWNVFVRTKHQASRFLCFFCNKRAGRYLTAMYLFVKVLYVANAIGQLFLLNAFLSTSYNFYGFEFMENMVQNGPWRESPRFPRVTLCDIRIRQLQNLQRFTVQCVLPINLFNEKIFIFIWFWLVFIACIASFNLVYWTYLIMFTKNKVDYAKKYLKINDELHTNFDKKLAAKFAESYLRDDGIFLLRIIARNSTDMVVTDLVKHLWAIFKDKQNTKKNRELEPEMDTMLDEAKEPLT
>Biv363
MARNPSSVSSNNDTAGFLVDPRFVDLKPLGFGGSGVVFSAIDSDCDKAVAIKKLAFHDKKSCKYALREIKIMRRLKHENVVTVYEILGPNGYQIAGHSSIIPLNELTSLYLVQELLDTDLQQLIQAQVLTEEHVCLFLYQLIRGLKYIHSANVVHRDLKPSNLLINIEDLSLKIGDFGLARIVDMEYSHK
>Biv364
MSSLESPLRTSTKFQGSPSRLLLTALCASLGPLTFGFTIGYSSPAIPKLEKEKLLDGKSLTGWFGALMTVGAIFGGPCGGNLIEKYGRKRTLAIAASVFFVGWMMTGFASGIKSLFIGRTLCGFASGLITVAAPVYLAEVSTKTLRGFLGASMQLSITVGIVAAYALGMACSWSMLALFGAMSSVLALLLLVCIPETPRYLILKNRRKDALLALAALRGPHTDVEDECRDIEEGFMQESGSSFSYSEFRKPELSRPLFISVMIMFFQQFSGINAVMFYTVSIFQSAGYKNSELATVVIGVVQVIATLVACFLMDKMGRKKLLIIAGSTMALTCTTFGYYYYRMSSGTHANISWLAITSLIIYIIGFSLGWGPIPMLVMSEIFPAPARGAASGIATFTNWFCAFLITKEFIAFQELFGQAGTFWIFGVCCLFGVMFVSKYLPETKGKSLEDIELYFLGRSMLV
>Biv365
MDLFGGTWRDSAQKQENQLDLGEELLEAIWCNNPAEVSKLIDDGADLNKIGIIFQDEPTSPLSLACKMGHVDVVKILIQKKVDLNMSGHDGKTAFHYTCEGDERRDEKKEDLLEILKLLIKNGANMEAMNNMGCTPLFSACEVDDVDMVKLLVQSSCKVNVQSMNGDSPMKVACRNAKFWTYWHSREMSVNSAQSDPNYFPPVQITKILLHASADITEATLLPTAVQFGDLTLVKELIDLGMDINMLDDNMCTPLGSACSCVNVKTEVVKLLLDHGADVNRGGGWKKQKPIIFAYVHNSVNKIKLLLSFGATLTREEMTNLVSLSFSKSILENPEVITPWSKELMSWNLLLDAGFTPIDNDPVLANKIDQLRLCSSFDKINPWVWDMIFPMRSLKSLCRIVIRNSLRNFVKDVAIELLPLPTEIKRYLQLTEFSLPEKASSSESFGSRSPTKSPNL
>Biv366
KLIDKSKVTCIKWIPGQPDHFLVSYASGQLYVYNDELPCGPTPPTYQPFKQGDGYSIHTCKTKSTRNPLYRWVIGQGAINEFAFSPCARYLAVVSQDGFLRVFHYDSMELVGSMRSYFGGLLCVCWSPDSKFLVCGGEDDLVTVYSFNEKRVVCRGQGHRSWVSVVAFDPYTSVFSSDNSELRNGTKVQDVQATVANGNQSNHQKPPADLSQTSLQSSGSCVTTYRFGSVGQDTFLCLWDLTEDVIQQPINTRTRTSILLSNPNSVSATLPRCNNVQKTNSLLSSNDISGDGNAHPVGNSVMGNSTHHFATLSLGERKEITEKKEHKRNFSLSSKSSEKNNMLKSNHVKHIDESIKVLGTCSCPRLDEVPLLEPVVCEKISSERLTELVFREDCIVTACQEGIVNTWARPGRV
>Biv367
VKSVGPYLVPFFKTVAIFFVLFGDDCRDESIFYCIVKCLPVISLILFVLVHGMNLTEYYRYSRRVLVGLIFSCFGDAFLVWPDYFEVGILMFAIAQFSYAKAFGWRPMKILHGLGFATAGALVYMFLAPALEGVMLYIVAAYITLICTMAWRAVARVEFYNDLWTWTKLCGCMGAISFVISDITIAVNKFRYPVPFQHQIIMLTYYAAQLGISLSVVDSPIDELLEKTQKQKLW
>Biv368
LGNKKIREGILYLAVIGFLLVAFRIVFMGNKPPEFAPSDNPASDSDSAVTRFLTYILLPVLNVWILVCPRVLSFDWSMDAIPLVESIADIRNLFSIAFYAILFYFSSNLLTYIHKDSHKSSSQIHIKSHQNGNGVSHHGNSTPKYIHNGKRHKHSRRGSNSSTGSEEDPAETGFTLYKSQDIAILSLSLMVFPFIPATNLFFYVGFVIAERVLYIPSMGFCLLVSHGANCLYKKYRSDPMKKKCILGCVGLLLMMYSGRTVLRNKVWQSEENLYSSGLSTNPAK
>Biv369
VAFDGGDFYAMADSIPVVRQIDRQLLNCGICLERYKAPKVLPCLHTFCQKCLANYIPAESLSVTCPICRQQSILPVQGVSALQTNFFITNLMEVVDQPNICRTCSREQAKPSTKCMDCAEFLCTSCTSIHQALDQTKEHNVVALSDISGNSESEVDTTLVCPSHDGNALRFYCIACETAVCGDCTSVEHIGHKTVPLFDAIQEQKILLHTLVSGAREQVPCLEDSINLVNDVVGSLDLENKSAEEKILSAFDELSNMLQVRKTALLAELQTIYNRKHQILFEQKETLESILSKITNCCDFTEETLKHGSETEILLIKTEMSEKLKELGALKLQYQPEENECLVFDHTHFQTLRKSLTSVGAVQTNSAVAFESTASGEGLKMCYPGKATSITVISKDRKGELVRVGYASLSAEIRDEDDMASNPFVMDKQNGTYEVTYTVEKAGTYSLEIKLYGHHIKGSPFKFKAINAGEEVDHFNNSKIPRTLNVKQKGTKRPPSSRSHGSNRRSNAIEDDLVIRVGEKGRNKGEFSNPQGLHVVGDKIIIADSNNQTVQVFNSNGDCKLKFGSPGRVAGKMQRPTGIASTLNGNYLVADYDNKWISVFSPEGKYMNKIGTGKLLGPKGVAVDKNGHIIVIDNKGSCIFIFQSNGKLISKFGSRGNHDWQFAGPHYVAINANNDIIVSDFHNHCIKVFDSEGNFLFTFGSNGEGNGQFNAPTGVAVDQKGNILVADWGNSRIQ
>Biv370
MGVENSSSDNLLVSAVDSLLSNGSTHFGGGLELPQPHWNCSLMDVLNISDCVTVILSQDFPKSVPNCSLGDHLPYNCTTDNIPHVSDKQEKSLAKIIAISILCAVLSILTIGGNLLVIIAFKMDKQLQTISNYFLLSLAVADMTIGFVSMPLYSVYIIMGEWPLGSIFCDFWLSLDYLMSNASAANLMLISFDRYFSVTRPLTYRAKRTSKKVGMMIGCVWLISLLLWPPWIFAWPYIEGVRTVPDNECYIQFLYTNVYVTIGTHVLAFWLPVAIMCVLYYKIYRETEKRQKRMPMLLATKDFKGFKKNFSPEQNLMFSPRSSSLDLDDVYDLAESLVPAERTCMSRWFCCKIDRDDEADEISSSDPASPMNLLQEEEEPPVRTSHHSRSTNGCHRNGGPARSNGFVIPLIAMGSSRASSVITSPESLTKTSSANTDLSVVTNECQSPLLDDTDELYTIVINIPREESINVTPSPSIQMIADTPEVNQKYKSGPSRKSDYELGKNIRGS
>Biv371
NLFHRAILMSGSAGSSWSESVDPLACAQKLALNVNCSQYINDSAKLIQCFKNKTTEELVNNAPTPPKYFSCFAPSTKIGTFFTGPLDKMMRDKNSYAFSKIPVMFGVTKNEAYSYLNQQELQNGITDFRKKQILRTYVQNVYKYHRQKIFEILDHEYSDWTKLQSDKTRRDNVMEMISDGQYVAPIVKMAREHAETRAGTYFYSFGYSTSSESKSFPEWSSGVFGDELPYVFGAPLVDGISPFPNEYTKNEKRLSASVMRFWTNFAKS
>Biv372
CDDVFTSGHSSSGVYRIQPTGSRDPFNVYCDFSQGSLLVIQRRQDGLQNFDRNWLEYKFGFGSLYGDFWLGNELIYQITNQRKYGLLITLEDWEGKSGWAEYSGFELEDHTNQYTLRVAGYSGNAGDSLGYHNGMKFSTEDTDNDLNMRNCAAENRAGWWFDSCYLSNLNGVYHKGWYTQTQSSNSDGIVWFTWKDSEKYSLKKVEMKLKRV
>Biv373
DSKARRHCRRRGGMSEEKTDKQLFTNSIELLINEEGAEKEEISYKNPDQHSDDESKRSLSTTSLQNPGSPKFERLHVHPHPRLTSGNVGRRWRSIRHAVRVTNAAVSMKKGLNRDDSFLKKFSTRQPYRSESIGTINEHLENTETPDVSRSRHHTVLQPDGNIMFYWLGLLTLAILYNLWTCIAREAFREIQEGNMMVWIGCDIFCDSLYILDIFVQIRTGFLDKGIMVYDSKKLLMRYAQTKAIILDLVSLTPLDFLQFTVGIHPMLRFPRFLKVYRSFRFLHLLETRTHFPNFFRVANLTHILFLGSHWFAAFYYLISEAEEFEGDWSYPKPVGQFASVTRKYLTSLFWSTLTLTTIGDLPPPESNWE
>Biv374
GPGPLRRQVAMMYLELTKREVEYVSLSRDTTETDIKQRREIVSGTAYYHDQPAVKAAIEGRVLVLEGIEKAERNVLPILNNLLENREMQLDDGRFLMSAERYDKLLDDHSKEELDALKLVRVNENFRVIALGHPVPRYRGNALDPPLRSRFQSRDINALPFKEQLEYLQEEFSGIPVAKISQILSFGTAVNSQESSTLGLPDFPISNISGAVKMLQTNPNLEVTDVIDKLYPYSVILNKEGVSSVQNLLKTFKLQHKDKYINKGQIVSVKDRDQDLVSVETDKSKTFDVLKGCLETNMENESFIPTPYHNSVLVELMQTHAAHDFCVIGARGCGKSILVEKFAQLLGYELEPIMLYQDMTSRDLLQKRITEPNGDTTWMMSPLVEAALNGRLAVLDGLHRINQGSFAVLHRLIHDRELQLFDGTRLLRHDRYEQIKANSEMTDEDMKERKVFPIHPAFRIIALSEPPVPGSASQQWMTPEMLTMFLFHHLRPLSLKEEVDVVTNVVQKCPDMDKLLKFVHELRKSTDPAMTSIAASLSTRQLIRIAKRLASFPSKDLHGIIQKACMSSFLPKLPRDSLEQTMEAADIKVTPKADVDTNNNPDHLITCSVKDGMLTIGNTQVPVFNPGNKTKVPDVLFYENPQHLAVMEDMLKDFLLGEHLLLVGNQGVGKNKIVDRFLHLMNKPREYIQLHRDTTVQTLTLQPTVKDGVIVYEDSPLVRAVKMGHVLVVDEADKAPTHVTCILKTLIESGEMHLADGRRIVSHKSGHVSLDNTIVGHPDFRMIVLANRPGFPFLGNDFFGAMGDIFSCHAILNPDMESEMSMLQQYGPNVPRNVLEKLVNAFGELRSMADQGLISYPYSTREVVNIVKHMEKYPNDGLRKVVKNVFDFDAYSKELQETIIKTMHKHGIPYGVSQAEVNLAKEFPLPPLSKTGSWSIQRPEQKRRTAMMSLPVETSEIVIKGPLEVFPQSVAMEKNTARASLFTEQESYWNIPMHETNIISDVAVTKASNQAAGKFDIIHIVTANPIGLFSVNPKLSTCSVLDLYDMFPSTSGSYRPRVRIAPLAEPLDSNVFLHEEVTNSVLVVNFKTGDVCRLSSRALPEIPTEKRRFPASASQTVNPYRMCPSTLPDAKGTILFYKEGGDNIVAVTGKYAHSVDVPLVIKQAHQSGADQWLLSNDNDEKFLVQMADDNSFLLYPISESGDRSLVRGLSSVPLSDEQLNLSLRNENAGPNRTSVLRDSYVAVLKGFPDSSDVEVYSSPREPLPENKSRAQEIVNAPTFGLFGSSTPKPDVNPTKRSQIVCLPDSGQIVEGLPKWKVPESALTSAERARDVSGYLEVIDPVNHMLRYIPVPPATRQSPYLSWMSSIADSHLFVAPMSEDGLVTVDVGGCIRTWETALVNLQRSLGEWKNMMGLDDGRPLQ
>Biv375
MVYCFLKRNILTSILYTNCVNNERFKIQIYHHFSTMAAVLKHWREAATLLVVAKTSKLIPNGVNGGGLQLAGTGSEQSHYNYKMLMLKRSTKSKFMPNVYVFPGGIAEDADFSAEWLDLYKKFGESESKELLKYLTSAGAGPPMFSRTRDQEFQHIPSELAFRICAIRETFEESGVLIARSIEDKSHLNSDYPRKPVWGTSVPMETQVSDEWRKRVDKNPLEFITMCRTLNVIPDVWSLSEWTNWLTPVTLSSTGKGARRRYDTAFFMCVVDHLPEAMHDNNETVHLK
>Biv376
HTVVNMKELIDSTVKWKWLTFLFSLSTFIFMFLCVSIWIIKDQEIDTFSANYGTCPAEELEESEVWETVERAHGSVLDTLSKEEINLVVDYLHDKMNLKHPKEAQIDQSFIHAIEVHTPRKSEVIDFWDNNGPKPKREAKVFIMHGDQNPPFIGEYIVGPLPNITYAEIINTTARTTKVPYIYRPFSSFEFMAIYRYVIGRVAKEAHQVLVESYNATPFNCGNQCLRFSMTPISSGYLPEGTRKSWFWFAHNVEFYTLHPLDFQFLVDMTSSDPKEWRILDVWYANQLFESLSVFLKAYSCQQINKTRIPFPTGEERTFSSLEMRENQFPKNGRRPPRQFYPDGPRFEVNGNSIKYMTWDLKYKMSTTNGLQLFDIKFDSERIIYELSMQEVTVLYSGFSPTNRMLYYADSAGLFGTRSRGLVPSVDCPENAEFIHSYLYSANENGHRTYENAFCVFEHNANYPLRRHRAYGRSGAFYGGMVNSVLVVRTIMSVINYDYVFDYMFYQNGMVEIRVLLTGYLGTSFYVPQEENYGAHVRKTVIAGLHNHLFNFKVDLDIKGTRNIFETLDIKMENKTDPWYGHHHVQNAYDRNIRRTEKDAAYKYNFDTPKYLLMSNIGKHTPQNVRRSYRIKPSGMSKLLLPENYGFSRSISWARYQVAITKQKDWEESSSSIFTMWDAKKPVVNFQSYIDDDDDIVNE
>Biv377
PIQLFHDIYQNNESMSPNHKYQLEDYSLHIIDLETGILCDTRHFKFDKIFLSHNQGLYLYKNTLAILSVQQQTIHIFHVTPTGKFVDVRSIGRFCYEDDQLFFSQGSKRSSGQVIRPYAEQTINSLKHRLMVFLFHRAQAEGTSYALRKFYQYFDQFKVLRMWKMQLLDENHLLIKYASEDVVTLKCQDPNSQPSFFVVYNMMTTEVLAVFENTSEKLLELFENFCDLFRNATLHSESQFPCSASSNIHARQIQQRFKHTIINAKFGGHTEAVKRLLAQLPISSQSYSSSPYLDLALFSYDDKWVSMMERPKACGDHPI
>Biv378
MHGNLTDPEASIGAIFLPRNLSYTESSYLDCYSVSSKFVYNPRVDKQLHYDREIAATEYLLRKIVSISVSMDAETDIDFVPSVCNGVDELNRNQKSDLDDDSELFFVNEMDDLNSLESATENLNLNDGGNDARILSPLSNDLAGTSQGCEGSLGEALVKAMQSREHSNRLKKCSPPSFVFTEVSVMTTQDVDDVDPDLDGEDDTENSLKKDQSFGSQKSLDSRVYEESEFNIDRSELRKSSSLKAKKTPPGTPSRKKMVRFADALGLDLEDVRHVLNAENPPKIPASAMADLKVGIESDRKELGKRFLTPCFQQPGASENFLQRVIAQKVCLENAIITDLTITGVVRVANIGFHKIVRVRYTYSKWSSYHDIMASYVQNSCDGPTDRFSFSICAPADFGVGSKLEFALSYTVGDVVYWDNNDGTNYGFECFAKTTPTESRDSWLHFV
>Biv379
QAVKMKNFLGFNKLDLRINTPDDEWVFKEEPHSSRRQEILRKYPEIKRLMGYDPSIAYIVTAEVLVQILVCWMLRDANWSTIFILAYCFGGVLNHSLGSAIHEIGHNLAFGHSRPWANRLLSIWCNLPIVAPMAISYKKYHQDHHRYLGEENQDVDIPTRLESFLFRHPITKILWLAVHPIIHAIRPFYKSPKPLTGWELINTACQMTFNGLILYFLGIKSLTYLLAGTLLALGFHPLAGHFISEHYLFHGKQATTSYYGPLNFILFNVGYHIEHHDFPYIPYNRLPEVRKIAAEYYDHPYHTSWVKVLWDFVFDSNMGPHARGVGYRKDEIKEH
>Biv380
QMERRFFSKIQNSLVHVLMYEDPTLQKKARAIIPVETLKKEAHRKLEEIKKAEKAAVTSIDFRDLMLLELLAWFKNSFFSWVDAPKCDNCGGETQSVGMAEPTPDEIRWQANRVENYKCNRCQRFVRFPRYNHPEKLLETRCGRCGEWANCFTLCCRAVGFEARYVLDWTDHVWTEVYSEIQKRWLHCDPCENVCDKPLLYEAGWGKKLTYVLAFSKDEVQDVSWRYSAKHAEMLGRRNECRESWLVQVVHRLWKAKEPSNSPERNEEMKRRLLIELVEFMTPKSSDGQNLS
>Biv381
HTTAIDISQINAAAMSASTTTASTTSTSGPGGNKLAQEINDEFLTCKICLEGYKSPKCLDCLHTFCEQCIDNHIMNECTYKKYSDYREFTCPLCRKRTQLPLGGVKKLPDNFLVSSLSELVQRQRPSKFPFCDICKLVNRKHREATSKCLDCNKLLCKQCVEMHKETKVTKNHSIFDVEIEKDIECKEHSEEVVRFYCEPCEACICVLCTFNEHKDHEITQFSEAVVKYKENISCLLDDCKEKISTYDTQLEALSKCETVIRTTEQKVRDTAIQFIADIRTKEKKLIDDLHEIYGSDVMDYVSKRNDMQANVDSLKSTCSLTELVLRGKDIELLLLKKQVQEKLSGLSQIELRELPKTVEKSITFIPGGLDMGSLEDADSSQPGKIRTQRTFASIGSQRSVAAEPPKFYRTFSTQTEDVEEPGKPAFADTYVQTDVFGSGTNGETTDKAVETDKVDLQEKGVNTRSRSLQSVSGIQPIPRSSSRDDNNTNGETNSQGEPMSPTTARRHRRRRERPKIEVSSRPTTNRPPPQGVVIMNSSTGACPVLTYSSSIDENYFSPEGSIASP
>Biv382
MSQGSNATASVNEDFKEFYVQARFITGLILYPIFCVLGLIGNGLGIAVMLQKQMRSSTNVYLLALAISDGIKIICDALYFLVVLFLEIDPKIGNRLYIFLYPYAHYVFNASLCISAWLTVAVAVERYVYVCHVHKVRTYCTLSRARAISFSVFIFMSLACIPYALRYKTVESQNNSTTWISYDLSLTDLWADPKFASIFTWIQYFIRIIIPLTLLIVLNIFIMYGIRKCRIGRKNHRITVMLIVVIIVFIICIIPDAIMSTFLGFGYYEEDYLARAIREITDLFLLINTAVNFVIYCAFNTIFWRNFQSLFCSCCISKGTLLENSHMRQLSLCGRENSKKTIIRAHDVNEERLLPEPAAI
>Biv383
MSSPEQKIDVPEIREELTGEQSVGNNGVTEARSTTPVLLKVERLRVDDDGNSSVYTSEDEGGSHDEHRTAEEPEFVAPDDELKNRIIKQVEFYFSDANILKDAFLLKHVRRNKQGFVSIKLITSFKKVKSLTKDYRVVAYSLRHSDKLEVNEEGRKVRRKDPLPDWDETTPSRSVVVVNLPMENPSIENVAEMFSKCGEVSLIRILRPGKSVPQDVKKHATKHPEIGTTTCAVVEFEKHEAAKTACETMNDSEDWRQGMRVVLLAAQKKKENKKKDKDDDSGKEDDNEGHDKKKKRRERRKKNRINELADNDSSCYYSSGSEAEFGVPQSGNYRTHQILKKTLSPNHMEHPVLKKTLSPNHMGHPMLKKTLSPNHMEHPKLKRTMSP
>Biv384
TTMSLNASFDSNLTTPLYNESSTAAIHYDIYSTFCPEAVAVDKYVTPYTYVIGFPGNIFSLIIWLQRRMRNSSGYYLAALALVDLVFLSLQVVYELNEKWEVKCLDLPFICEFYPIIFLTSQYLSPILVLSFTVERYISICHPFKREAWCTTRNAKIVIVCTTVGCLCINSIQGFFWSYDSQNKKCFLRGSVVEYGTASFWTIWTWCVEAFVFLLVPLSILYFNIHVIVEARKLSKFEQSTLHSRTHRNSATTVMLLAVSFYQIFTTLPVTVIVTLYYTFPPGIEKDLPEITDAWRAHFQYYWAKTVIEEIGMTHYAGNFYIYMLTGKIFRQEFKKLMRPLIGGLKVKLTNTSMTEYSTVRTGSVKNRKEVTVRMCNGKSNGHPIDSTESEPVLNSSETQL
>Biv385
MAKFRSELQVPVKKDEMTFQDRQVKSWEDMEVRMEKRRKEWDDEFEKIRKDFFTLKPTDNHIGNGSIGNHVGIDNNMDTMNSMFESDGTGQRFKVRFDVSEFRPEEIQVKVQDNKLFVSAKHEEKSTKASVSREYSRQVDIPNNVDQEKMQCVLSRDGILTVDGPTKGQILIERETTLPIQHQPPSTQMVTPVSPTPNANNQVAPFSKPLEIATPVKNPIITEPDGTRKLRLSVDVGEFKPEEIVVKTAERKLIVHAEHEEKLSGRTLHKEFNKEYELPESVDQSAITAYIGEEGKLFVEAPLKPQQQKRYSITQSHDVRKVVVTKESQVTITDGNNRPMVTINVHRR
>Biv386
SCDVPEDMQSIIHECNDDYDTSIQDEEDYGVGWKPTYENASFTNQREEYRYTTANVLDGYPYMGDRVWYSGGGYTVRLRGNATVLRNKLIELEKEGWVDRYTRAIFVEFTVYNPGINLFGIATLLLEVSPSQGIFPSYRFEPAMLLPYMTDVMLFQIACEIVYFAFTVFFIFQLFRGLIKEKINYFKQFWNLVEIGICSMSVTAIVIYFYRMFETSRLTERFKVSHGNEYMKFQYVGAWSELFSYIIGWLVFFASLKFLKLLRFNKRMSLLASTLKNSCRDLMHFSIIFNIVFLAFIQLFYLVYAGSLTSFKTFITACESGLVMMMGKFEIYDMKMVEPVMTQIFIFAYVVTITFIVVNMLLSILNETFGAVRSDIAKQNNEYEIVDFMMNRFKLWTGLGTPDRGVLSPEDLRGYNTIEGKIDLFPDRIDQLLSSLSHIYSKEERLDALFEMNAAKRQGLKSSFGKVPPPKSQRYQNMLPAVHTNY
>Biv387
MGFSTHRFVGTVDPNLLCGICSSVIEDAVLTPCGHSFCYSCLETWMSKPRVNSCPECRHIMTLKEAKPVLCIRNLVNGFDVMCDNSERGCKVVVKLERLKPHLEVCGYTLVKCAGCSDMVSRSELANHQMTCDGIAASLKDENYDSYMYKSMAALTLENKATSIELSGLLAKISSLEFQLKTLKRDLQISESKNRVLEREYRKTKDELQQKRNEILDVQYAEFDPDYDYGYTPQSVAKLSLLIARFLLKKPSYVDSDKIFAAVKRSYDQYARCGSQYEHDVHMLVATAFASDWFSESQRINFHCWLQSIARHRQYSNSGMDSCEHRIYQ
>Biv388
MAKLFRVVKLQDRFNTEVFTFQLPAKLMKDSAQTSFSKDFNYGYQKWTASFVKSEKHLGAFLRLRTASPHVVCNVDYAFTMVNTEHFTKNETFIEKGSEFTKENDTRGRQTFISLEDLVSRTFIQQTGEFLVELELRHMTTAMECFVRIPKDYQARYASNIKLETPYFSFGLFDWSISLYPNTPTQDSEGNVAVQLHRHTNFDHLCRVQYDIKIGENQAFESGTIEQWLDGGGNGEPYIIGSTIHVLSRGRSTVRVRVNMYSVVSIGEAVLPVLNKNRNRVHLYDKDKQAWMLESDISGKYLAFKLYYTDVSHVPRKCTRLVSFDLAVLSIDLERPTIKASNGPFSRYYVQEDLDEGFKMHTNIPVRE
>Biv389
TYSTNLPHSAADSPKSDPFSTSRRPQSPSSIRKAAATQTPSHSKLIRKLSAEALSQHRTYQSELNAVDAPRNHKSLPLSVYQLTSANKSYLSTSSASALSPAHGDNRSKNTDTDERHVPRSSSARFRDLQLVKKPLQIPYGEFEFTRPDPRKRVELSRSKGLDGMANVHILSGQGLKSSKMTLRDLYCVVSVDSVSIARTMIRTGAVNFDWDEAFDIELEDAKEVSFLIYNWDPNFKHRLCFHGSLFVHGCLISNKLKKLALKMEPKGLLYITLCYKEPAVSLQRLPSMKKNGLFGIDLETVIKRESTGHNVPLLVKKCVKEVEDRGLETIGIYRLCGSARRKAQLREQFEKDSEGVDLSKDNVTDIHVVT
>Biv390
PEGLPPPPPADDFIIGDRVWVSGTKPGHIAYIGETQFAAGEWAGVVLDNPEGKNDGSVQGVRYFQCEPKRGVFSRISKLSRTPGLTSVTPKPDDCVSESGGSTSVKANGTSHLPSSLRPTTPKPIANSRALSTSSTSLNKAGVASIPASKKPALKIGDRVLVSGTKTGTLKYIGATDFAKGDWAGVELDEKQGKNDGAVSGK
>Biv391
MSLFSWKKNLSISDKEPTYKVRYLGNVQTTLMRGDGCVDKPVTVIWNNYVRSSHPGLEMKLTVSGSGLRAETKEQGITEYRAHRISYCIAHPKYPRLFVWVYRHEGKRMKLELRCHAVLCKTEAKAKALAVQLHEKLKFALKEFMREKTRKQNSRLVLQRTNSVPQSGEVLPKRTQILSTGKNFKPPISKSNTAPRLGAISEDFEHDEVLEEDSESDIDDSDDNKSEQETVKSLMLDKKSEASSMKESDYDGIEMLVPRVIDLEIGNDLNELKNDNDVQYCLINGDSDDESSESGFHEQDQDSKYGLNGHDDTSLGEDEVCDSPSGIVQVIYVSEATEKTTL
>Biv392
VTEWMSMLGYDIRSLAPDVSYTGEIRPKKKDTDLSLLPTSSAFECTFLQDMDSLLTLSIVPQSKLSPLQTRREVHFAAVASILGDGVTLSYHDGHVAVGVMDNTPIWSKQLAQVLINGSEILDLQYIINGKDVHYFVKPDSSKGEEDLKTLGIYNDEIRYENGLNVTVKRTSHRKPEMDVKLHGKHSIINIRYGTSLEIERQRVLNHAKERAVNHAWRREKWILQNSLTSQYQWTSYEVNEILTHGSARGYTGQYIHAQTPTQYPELSDDCNSIRFRKTSNR
>Biv393
LTVGSVIMENGLYDEHFASDERFGGVKYSKRSNGRSSPSHSAHGNLFRHSLMKHSDDKRAMKVRFYRNGDRFFKGIVYAVSAERFRTFESLMAELTSSPVCDKNILPNGVRYIFTAENGHKIRTLDELEEGESYVCASTDVFKHLDYTCMQGPHWNVNNKARGSGPLLGHLQGPESDFKDYVKPKLVTVIRNGPKPRKAVRVLLNKKTAQSFDQVLADITEAIKLDSGAVRKIFTLDGRQ
>Biv394
YNYNREDEEIYKEFLEIANDLIPSMMKHVAGENAARIHHTSLLYNPESYANFLRFYDGICEWEEDSPTPVLHITWAKQLVFSISKFDISVRIGVDLKGENGDGDESEDSEDDENSSGETKDKNQNVKEESSRNKTDGEDGEQNTTKARGRVGRQKKRSVSTKTSAVNGNSEEEKIKSAIEELESKVGGEESEKEDINPNIPDLAKACSESILNPEFLLGAGEPFTTATTTTSVTTSNAEASLDEFLSSKSNGSPFMGMTVDSMLKAESPSDMVNFRKRPPSTFSHTPSPLLDNREGQSETIIPSPTPNEPGPPVILCLHSQKMKGLKKIFASSKLNASAIKLQLTAQSQVHFKHSKRSTDSDFSTHRKRSRRE
>Biv395
EIVENTKLHIEIFEDLLKNGSWGEVAPPSPPPPQPRPKSPLQDSPMSAQEKLKEAEWYWGKISREEVNELLCDKSDGHFLVREATTPGDYTLTLRKGGTNKLIKIYHKDGKYGFVEPLTFDSVVELVQFYKNTSLAIYNKTLDTKLLHPVSNRNQQ
>Biv396
MIRACAAFRRGVSFTTFNDARVTLDKSQFHVLQSCKYHVTPKNLKRNRSRVLVSFKSVTKPDLESSAKLSPQQVTSILELEQRRFEIQEGAVKSVDINRLAANDPIEDRDGYASLGPSEFLFGVYDGHGGCGCSSTVSERLFHYIAISLADYSLLEDIITGNLGMNNLVNWYQKETYSERSKRLYMRAIMKYAQESLAAHEPSSIEQHLKDAFVRLDHDIIQEGIPSESNKEFHSDSLFSAMAGSCALVSYIDGTDLYVANLGDCRAVLGVKVQESEYAAVPLSYAHDAHNASEIRRILDQHKNESTNIIRNNRLFGELAPLRAFGDLRYKLSLTEVKELERYFNTNHEVRGYYDNRVVPPNYKTPPYLISEPEVIKHKLTPKDKFLVLASDGLFDMLTPEKVVKLVAGHIDGKQILIDPQIDTNMNLKSMNRYLVERKTKLANRSIDDNAATHLIRNALGPEHRQISYYLSLPDNVCRTQRDDMTVSVIFFDSDYIKDKNVSDGIIKK
>Biv397
MNKIMMFQTTLIFVLTLHTIFAVPQPDGMFIKTNWLKNLDTSQLNYGVAVSDVDNDGSLEWIVAGFSGPNFVLKFDRATKRLINLAQDHRYNAIADQGGQAIGVCACDIDGDGREEIYFLNTNNAYAGRADYGDSLFKWRNGKYVNLYTDPVNSRMEAKSFAGRSVACIDRLGTGKYSIVIATYSRGGVGNFALVEMDENHPSNDVSNGNIVLKNVASVAKIDKATGGRGLVVGPILGNNGRSDIFFGNEGNPWMGNPGDNFLFKNLGNGSFEDIAEQAEIQDKYNNARGISLADFNRDGLLDIAYGNWEGEHRLFMQFKAVGEARKFRNIANRQYAVPTKIRTVIAADFDNNGDTDIFMNNICSHRDPNDREPNKLFTIIPNQFNNSSDPEIKKMNIGQAKEPRGFGTGAAITDMDGDGVLDLLISHGESQTQPLKVYRVNRDVSRNQAGKYNWVRVFPRTKYGAPARGALVKLTTRTGRVYSSVIDGGSGYLCQMEPVAHFGLGEDKPMKLDVQYPDGVVVSASLRKSDKNKVHFVDHPDKVN
>Biv398
KYCSQGEAIAEQQSGVNASSHGVVTPKDCPAGFYCPNGTQTDRENPCEVGTYSNTTGLESLAECTDCPPGYYCDSENITEPTGQCFAGYYCVLKSSSPTPLLSAAGGPCPQGTYCEVGWSYPTPCPKGTFGDREKLPSLNDCTFCPPGEYCSSSNLNASSGSCLAGYYCTNGSEEANPVGKTYGDECPAGHYCPDKSYQPTACPAGSYNPNTRSTNQTACLSCDPGKFCNSTGLSAVSGDCTQGFYCTAGASSSAPYDGITGNICPAGSYCPSGSPQHLFCPNGTYTNHTGASSCYDCPEGYYCVNKDRAELCPPGYYCPYQTGADLQPCPAGTYNPVSGLANVSQCTQCDGGKYCQVPGLSAVSGNCNPGFFCTS
>Biv399
MFKIESYITPLLMGYLDKYVKLRHEDFQLSLWGGDAVLNNLDLRLDVIERAIQLPIIFKSGHIHELRIHVPWTKLGSEPVIITINTIECILKLRETAYEDKASSQTPELKKSLSFQAKQRPRRQQGGEELPPGYLQSLINKISNNVSIVINNLIVKFVEDDIVLSVNVKSLECFSVNELWNRAFIDLCPPELALRKSIIISDLTICLDKCDSSGKIENYQDPMVYRCSVTGRIYLKYDSIHGKLPSITKFDLFCENLDVSLTDTQLPLFFRLIELCLALYYGTLEFPSSENEPATSVKSTDDSADTTVE
>Biv400
VYRFARTYVGPVRGVILDWSGTTADKYVLAPAVVFCEVFQKHKVPISMQEARKPMGLRKDLHIKSITEDPEVRARWTKVYGKEPNQGDVDNMFKDFVPMQLACLRTYTDLIPGTADAVNTLKKEFKCKIGSTTGFLRSMVDVLVEDANKQGYYPDVTVAGDEVAHGARPKPFMVYKNMDLLDIHPIQSVVKVDDTISGVGEALEAGCWGVGVAQYSNYMGVDSLEEAEKLTKEDEAIRCQKSSEMLRQTGAHYVIDSIKDLPEVVEDINRRLARGERP
>Biv401
MAARPLQLRCKTKTGQHLLSGLNLDSKIGQLKDKITEVTKIPRGALIVRQGYPPKVIDISEEDGPLSSLPFRSGDTLIVEGDRKLQEELQQQRMDNVIQKQSINSKGILMRKVVPADNSCLFTSINALMNKGVVDLSCSKAMREIIAGVVMSDPINFSEAFLGKTNNAYCHWIMNPDSWGGAIEISILSQYFNVEIAVVDTQSCRIDRFGEDKFYKERIFVIYDGIHYDPLIMEPLDPSLPVQTIFPTSDASVLGQAMEIASEAKASRQFTDVANFSIRCLVCQKLLSGQSEAQAHAKTTGHINFGEV
>Biv402
MAVNQQRKRAMKRLMQDYEELQKEPVENVSAMPLDANVFEWHCNFKHDDIIYHLLLFFTEKYPYESPSAEFVPVGFQYNSGATMAGKVGTKVCLNIFSDFAYIHTEWKDQKSVGWSPGYTVQTILLNVVAFLAETQSGDLTWMKSASDHNRKLSKGYKCDCGHTYAKPLPAFDVGKPEKAEGKKKKGKQAKVAASDETSPEIIDYASKERFDKAAKPKTKNELFGYGLIVSGPSHRPALTTPCEFIKLESYEAMKKAIGNVKSVMKEDIKFFLPMYITPNHGAMIKETFENCLNEVAAILPKCKPNKTPIPELVIKVIPNLMSATVVEFSKGTQHTSDNSLSGYFSLHRLLLWALDIYPELQGEIDNRLK
>Biv403
MADSSEAERANPDPVPAQNQGDGDVTDSEDSLMIDSDGEQPSSRGPEARFQRPPGTSYDHSSLDQYDMRLHMENKNTQRKTDTDIRIVISYLRSVDESRNPEDIPGAELDRYLSTFFTIVKKHDGNEYEPASLRGMLCSVERYLKMKNYRTSVTRDPAFSCTRHALKYKQQKLREIGKGVKKPNEPIVKLGFDRVHQLFSEQEMGPNTPMSVINTLCFVIIVHFRLRKAIDHKNLLWGDIKLKTDSKGNEYIIYQPISVSNHNFKSIRTTDGKLCIWSKPELKDRDPVSIYKLYSQKRPPSMQHDNSPFYLGITTMNPTPMQSWYRTCAMGVNKLSDLVRMIRSITGLPRTTLDGSTENILSANFSIPSGNDRLPYSYKPITPVPNFTPIFKQKAESSEESTEGVGLMGNTEEADDESRSMCFSESPLSVSDSEHLSSPYRARNQTK
>Biv404
MRWGASKRLQYGNVVCLTLDDSSELIYALVANRDLKQLTEGRTSLKILEENPDIIHKFRRMHTSRPVMIESKSFFEAYNHTLKSLQNLAMKMLGGNENIPFAKYFVNLNSEVLEPLYMQSKNNEEITLDFSCLVHTEQNLPTLYKKVPILEVEKWPTRQEMCLNEDQYEALKKCLTKEVGILQGPPGTGNTWIGVRIVEFLINNLRNMFDSAERRPILLLSHTNHALDQFFEKLLELKSIKCILAQMGYRKPFVRVGQRCKNEQVMEYSINAQRKQYRQNTKYWTGTLEEMRKSLKSVDYIDTLLAFLQEGIVSFDFLKSEEIISQKHIFSLTHNPSFVPNNNGILATWLGIYENGVRYHHGNETQAVDRTEMELDNMFSQETERKFLDDSDKNEVAKRNVLKAISPLFVLSRLHSLTNEYHMLQNRKRTAFVYIRNMLRNQNDFLPDETVRRVENVWDLKYEDRWRLYKFWIRNITFKLKNRRKHIVELFNERDKAFQIERFEQDLEILTSSLMVGMTTTGAALNMKLLREIQPRIVVIEEAAQVHEQHIIGCLTKELEHLILIGDHQQLRPAMNNYDLKQSHKTDVSLMERLVMNNFPFHCLTYQHRMRPEISRMLTPAIYPTLQNHSSVLSYQNIKGMKHNLFFMNHQNLENQTKFSTSYTNDFEADMIAQLYKYLILQGYSNADITILSAYNDQVKKIRRKVAEISQGIRVSEERLLQRVQITTVDNFQGEENRIILQSLVRSNKKCILGHLSDSLRICVSLSRAKEGMYVIGNFEMLKWQRWFMEGNDQKSKRKWDNWGKLVASLSKSSRNDHRSVYSSRF
>Biv405
MKHEVKRLQEEADDLNVQLDDAVNLKKIVDKNYEEAIAALQHEREQKHALKKELDTRLNQESMFNLSNLAQLGGLTEGLPRSMHQDNGVAPEEDDSENPSLRRLQADFKKDDTKSPVKPGPGKVNDILSEIQENEVKKLEQLLEQSESEKSELQNALEEAQKLIEDTQRDLIEQKSRADQLKAQISSVISSPESPGVEESLEELIAKESDPEKRALLEMKKNLFSNEKKYSTALSEISHLQSEINKLQEKGHSGSKQGNKEFDSAINDLRSKCNQYEELIKDLEKDLKTMTLAAGEAQGSLNTTQDELVRVTEELAQLYHLVCEVTGETPSRVMLDHAKASSQLARQENGEEKEEEKDDEKSDETSPKTKSKKSKSKKDISSSESKGDPISCYKLSETIMDQVKYLKRAVEHLMEVSRQRGDDSESSDVLELQEQIVKLKAMLSTKREQIATLRSVLKANKSTAEIALANLKQKYENEKVIVTETMMKLRNELKALKEDAATFASLRAIFAKRCDEYVTQLDEQQRQLISAEEEKKTLNSLLRMAIQQKLTLTQ
>Biv406
MNRRKQPLQTASHATQKKPRRVKISKNLAPPLMAHLGYQGARHLHPQRLPTKSAEKTVSVRLLDLGNETIENVQKIAETVKRLMVPGLCLKSIPENLTDRLVVLEKLDLSNNQLSDGSLPESMKRLEHLVELNLNTNNFTKVPPALKKLKSLSRLDLSENSIDSLNGLDKLRKIQILVVDNNKLTSVFKEVCHLKRLEIFRCRNNYVKDIGVEIRQMKQLTDLDISNNKLSILPTDVLLLPSLETLNASRNKITKIPAFNIKLHNRHYVSEIDLSDNQITVFPGHLLRMTEKLDLSSNQIKILNMNAMKELERNPNQELIVDDNPLVFPPAEITGQNAILAYIQEARLNTPVYRGMKILVIGSHRSGKSSLIQSMVDNQARLAEDLNESVAGIDLYDLVLDCEMKVKNEEDGKMQKEIRPLQLCLWDFCGHPYYQFPHYLFFEQPSVALLTFNMKEFTPQKFNDMIGCWLDWMIAKTNSLKVVLVGTQCDKMSKEKIKEVKAEVKKQMTEFKNYHESILNERINHISQKSEISPTLTERMFSYRKLLIFTDTFTVQSDVIATSSAEFVGFDQLRKSIELIAKDENQFPPTPEYNLPLVLHKVKTFWVDVENYLDEKSNSMVVPIMPWDEYVEEVTTKFGMKKQIKDITQYLHVTGKVLWFSTAPVLCNYVFIRPAWLFELLRNIYRHDFEEKVDFATDDTYKQMGFSQTRFDRNKRELLQQGVMDKDFLRAIVGYLIPPDMKEQFNFMLDILLRGFKIGYPAAKKTKEMTYNLSPEIENVDNVSKILIPWIRNTEEPEEVTSLWEDHNDRERVAALLRFPKYMPPGLFELLCVGAQKVEKHNLTFKAHWSNGILARHNKIDAVLMISYTNGPKGKGASLKYELRDDSPDPMYYPTRPAAMWTILLPLLQDFEEIIKSFK
>Biv407
YTDGDFHHLKRSRIGKMTPRQYSLGDRHPDSSTGLGPLEKPLSEKVDLDMAIEVLPVLARCVENEARPVPFKTEVAVEIHQNPQESIPVKSLPKLKPSVCEKKQWRFKMYSQSLDTTSYDDEYKQEGKRSRSYHDIGDYDVLQITEFKGPFFNTDFDAISELGSSSSSKVRYNDTGSIEQLNDENLESLEFFEEFEMDTLRIDDSDGNETINGTQKYRELWNLRTTFEEEEECSDTIRMEDMTSPDQSPETDVKNIFDPRTSPDGEAKGSKLASADPEPAREMIPMVDNPSSEKRRQTYKNILERRSEQRSVHSSHNTENSFDSVTTAETDGDRSDTSRPEVTTTSFESTTDNTDSTTESQNHKLIQMKADSGYKSLETQHPSNLFKRNHSTGEIEEEIVELEPVSEKIFVHAHSLPESGTSGERAFFDRRTGKTASRKRREYRRERQMVQVYESINEPESDSKSDQQSIDSMKVTSPSSKFSMFSRFFKSNKDQKEKQYATRDYSIDEKTNKVFQEFLRFDPALENRFRSASQPKIHVPKHRLHRKHSDVKYFEDRRRDRLAPDKRSLSLGSDSSASSIRRLSPQDSIEEEDYEDIRKEEEESAARDPLLHCAVSGHVVQTFPLPEEEIGVEDA
>Biv408
MANIIEFTSSCFFYLNQYFRAFWPIKILFGPTLRPPSTETELRILRAIYLLRHQDNLEAVMAIASSLPKDEDIHSVFDQHTKYNLLQLAVINNTKELVNKLVQHSYGHLNLKCNTPEHLAAYLGHYGILEVLLEKGRGGGGSGQIAGMCYPGPHSPMEVHKILGLLDYSYYKCQLNVDLPVFYAISRDNVSCVKLLLTHMQTEGVNLPSPSRLLHFSCCKGTIDCLRYFVEKYPNEVNSLNSKKETPLLQAVVWGRECAKCLIDNGADVKSVSKTGETALHRLYCNDIDGLFTIYDTTKYLLTTGIEQLVNEVNTSMETPLHYLVTHVSFIGGNLLHPNQAQNHVTRLQLQPDYQDQVIQSLELLLKFNADPLRENRFGLQPMNKLMHVTLKSCGSLGDMVPDCVQFSIDSKYLYKNDYRHLNSALEVLLRHGSDPNSLCSEGHSSYLMYLQCLLENNIVELCNQAQGVISSLLTLLKHGSKVNFQMNNGSTCSSILAKFAARYFTIPLSEDSQILRDQFSDLVCEVLKAHFIHGLNPNVLTSAKSHYLKGGTGNAMIEFVHLSKLAKNPADFVTIRRWLTVILQWGGDPDVEPYQSEPIICHSQSSIFLRHQGTQPVGHYIHEMKDEETLYKDGYAEELLMLFYRTMSHKELYDCLNSTRSMTRFHPMGAVGKKLLQILSSMTESPRSLSDISRVAIYKSIDRQLALKVPLLPIPNLMKKYLLEVQ
>Biv409
KFDHAEMTIMEALACLNSFKDESDPDVDIPNAYHAFQTAEGIREKHPDKEWLQVTGLIHDLGKVMALWGEPQFSTVGDTFVVGCAPDDSIVFGRESFKDNPDMYDEKLNTRLGIYEENCGLDKVLMSWGHDEFMYRVLMNHPHSLPDEALYIIRFHSFYPWHTSDAYSYLCNNKDMEMKKWVLEFNQFDLYTKRSDLPDVESLAKYYSDLVEKFVPGKVRF
>Biv410
SKEECVEKALRLTFSVDLVEAALAQVEFLAEVNQHPSLYEIDNMKNSIRRYEKLWLPLAAEHAQERLAAPLDIEWVWHCHLLCPLVYEKDCQSLFRTTINHRLFRSADREHALKRSKHLWEAKYKNEPFEIDLTNDKMREGSTKTDFESSITYDINGAISRQRHFYYNVSLPHYRDMRFLTLAMHRYQQFLFLRKNSYKLFIVPCYDQDLMWHTHQLHPLAYKEDTIRILGKVLPHDDTTVDRSPDSKLTLSTIDTSRLWLEMYKEVFNTPGAMYRGKEPEELYSLPDPLCIKADLRTGRQFTLESMSIDRIPDGEYGLDFTLQIFLVDDFRKVSKPLFEVFGPSMLWTADDLFSRELESQRWLVFRLKIRKGTIFSREVTVGIGKVDLQKLLDRSTVFRFHDTVSLEGDDKNCVYVSGCITDTYTNRSFSLVSGDFSVCSVPHDIDALFSIEPTKLDPQSCGAGYIAQH
>Biv411
MELQSLTPPPGNHTPEMALALTSTPNSYGAMKFNASSTESQFKSERLEKPSEKSLCSNATKNSRSDSSVDSDESDDSLGSDDQVKPGSDQLEEGSEDNEPVDCDNCNQDFPSMQDYMKHKCAKKVKDCKSYDPSLAHVDGDVSEGESFDGKIVYNSDGSAYIIEGGDSDLSDLDSFIDLPNQKNIIVDKKGSDIASQVPAFPHIANAFFVSKNFKKLYSIPSSPCPAPIMFSYRVYDVRSAKSDSDIEVEQNSTSDESLVPTKPILMCFICKLSFGYAKSFMAHASSEHSMSLNEKEKDIMSKKNASAIIQCVGKEKEPLMSFLEPKPLTSSPKLQSSSSASQAFPPSSQKHSSYGSIGENTSVSFVYSKPKLSSPPFLQLNSGKSSSENSQGHSLRKGSESDSYQYNDMKNSTNGYDDDDDDENDHLADDEMSSLEISGIRRMDSSHESSFLQKMKQSSEAFTKSQITSSNSQMFAPSTISMTNPSHSMMFLTVCDEHPQGRIQGVECPKCDMILGSSQSLGGHMTMMHSRNSCKTLKCPKCNWHYKYQETLEIHMKEKHPDNDQQCVYCISSQPHPRLARGESYSCGYKPYRCEVCNYSTTTKGNLSIHMQSDKHLNNVQELANGNAEVKMPQQLPAQPPQPTIAADPLSHLKKNKPKPTWRCDVCNYETNVARNLRIHMTSEKHTHNMMVLQQNMKHMQRDMQIQQMNQLMLMQNDPAFLAGISSPVPGNVSFQIDQSMIMAGLQGQFGEIPVDLRKENGGMGMSFDPHTPDASRMFQCCVCNQHATDSLENLHQHLQHDRTKHREQENIHVSQGTYICNLCQYKTQLKANFQLHCKTDKHLQRLQLVNHIKEGGPSNEWRLKYLNVSNPVQVRCNACDYYTNSIHKLQIHTGNPRHDSNSQLFRHLQHGESKLSPNTKKYYHCALCSFSTRAKQNLIQHVRSMRHMHNESLKQIQMKEMNITEIDPSEIFMVKEYQ
>Biv412
RDSFDTQSKYTAGSTGTHWTDSGLERDKQSAGSSSTLRHSDLHSFPSYDDVSHPLGENANISDLEASKDELSFDRDSMVDGDEDELVSSRPHLSLSKLGDRSLQSSNRSSFDHSLAFESTDPKSGSEKDLFDPEYYKQLQELGVLVDGTEFENKNSLNEFEELEAHVSRDNIELSDEEQGDSEEDIEQFLRRTPTREQLLGDYMGHRHGERYHDTSRDSRDHDDVVSRTRPSTANSARTIGSEPFPEISPEEALQLYQEQLGYRDQLDIVDNDAESIEFQESQQTPQENDDDEIFIITSRISDQPSPAKIKAYHNDRGAPSISPRSLTPKSNQSSRPTSRVSERGSSRGNTPYREGPSFIHDRSFDDDSRRDGSVTPVSAINTDSRPSTRQGSRSGTPLQRPDSAASQRSAASEHYSTHSKSKRSPTNNLSKARSQESFFEKENELPAAGRKQGEKMPKRLLPKPSEVNTPLKVKSKSTTNISANRTKPMKPKYSSMSMSLVNIDIGEGDEHSEVISASSDKSRTELSSKLHQEFNKRKQATELVQQLQLDYDKLLSKYAQAELTIDQLRLGANVTLHTNSPTPLQASQGALPSPQQPQTIQMGQIGRGVKSPSPFQGSLGVPSPITLT
>Biv413
ADGDFVVTLQTKATVYHTGKIVWEPPVIYKTYCPIDVEYFPFDMQECFMKFGSWTYDGHEVDLQHLCDSQAVFYEDTKEKVIDRGVDLKDFYQNVEWDIINVTARRKEKFYPCCPEPYPDITFNITLRRRTLFYSLNLIMPCLSISCLTVLVFYLPSDSGEKITLSISILLALTVFFLLLSDINPPTSFVIPLIGKYLLFTMIVVTLSIFLAVYTLGIHFRKPSTHRMSPWIKRVFTEILPKILLMKRPDVDRKPTVSVRTPNGLERREIWESKGLDRRGFGEICESRESCLMCSDSHESDEMKRYPPEVKEALSGVKFVADHLRSADKDNL
>Biv414
EKSVKCPLCDYVCANENPDLKVHIKRRHIPQEDDDTKEAKSYSCEECGLMTYSKKDMRQHMKFHKNGPELKLFCEQCSFVTDCESRLKRHVLIHSHERPYQCGLCDYRGSQKEHVLRHMKTQHQIYVEKRSKRGLDVEDSDSKDSSTADKQHDKSDYSSQEKIFACNHCSMKFSKLINLYKHLHGQHKEVLPQDSEEFLCVVCDFRTSSKKNLLVHMRKHNLQDQVPPSHVYSCVLCRYMNPRRRNLFQHMKKKHGIEIVIRDDGSTSCFVTDSLPSNEDSINNILTVGDVVTTSSEEAPQLQIVTDDASNTQNIISIEDLAYAVSHPKPNTRLVKETTVKPRIATVVKEHEAAEAIEGLQALAGQPGITQFTIESQKQDIMETEVITMENPVEFVEEKEAEKESGYQLTTDQLMGLSTGDFVEINGEMYKVEISTEDAGNLVSADVPTTSSVQSEIGLSVTEAPQTVNNQLVLAEVKNDHIGSSIASDTQTSLVQTQTSNNDSAPTMITDNSQSISQIDSSVMDLKETNQDGLVETKPGPIEKIEPTENAEEIPEGYTQEANADKEPTNNGRDTVTTTIEDVLMQVQTGENMATSNISSEEPIESEGVITSEILGIQHSEPIPVQTTFSADDQQLVEKMEAIVSEESSVSQEVMEVGDIAELANSVTATPSDNNNADQITEPAYLQQEVDTKI
>Biv415
GHLRFDPKTCTVLPSAGVSTNGVKTPFKIYIYDLPKKFNQEILKIYEVWHARCYSFEFCGFGARLFNLESGVHVHDSHQFSLEVLVHHLLQLSPYRTLDPEQADLFYIPAYIGLQCLYASFDNVSATNKLINELFVYLQSQPYFASGKPHFSSLAKIEREMQSIGCCPYLLHPQSANITFLSIERETRYQSALNQRVITVPYPSYIHLDGSVTSRYQYLHSSSRNVFILLAAGTRRSNPYRSLILDQFREKTHLSYPEYTATNQRRSEFPMVMYITKECDHSAKYSTVRWMLQSVFCLQPPGDSPTRKSFYDALLTGCVPVLFPYSGQGPVWAFQDRLNFTKFTVTIPYKYMMYSKNNSVYQYLAELPVQHVESLQREVQRVAHWFQYSIPWGGADNAGGGDPVGEDSPRGGNIDEGGGSPWIHRKP
>Biv416
FMAFGNSSAADSMPTILNLIREIFKDCGDGVQYKITDNEFNGRYFQAVCNLQTFSSPITPYHRFMTRVSKLGAEDTRGMRMLKYLQTTPHLNTYCGLFQLQSCLNHSCTNNVQVSDAEVEGYGGVKVVAKADIKKGDELFTTYIDTSMPRRLRRAWLFRSFNFWCHCHRCEFEGDGPEVCTECQKKAENNSLFLACGQCHRAWYCSVPCQKSAWRRGHRKICRKTKSSTDAAANQDSIELSNKEPEK
>Biv417
MNGGAVSWPAPKSLVILILLLYTRILDCKTLAKSAPQALVFGGNGLLGASTVEKLLVGGFHVTTINRGNWYWDSGIKIKPRVHHVTCDRLLSLKSCKEIAALSKSKFDVAVDFSGYHRFQIQEVFDIWQDRIGLYIYISSDSVFEVCNKSHDGYSRETDAVRPNNVLIREEYAKKDSYGHRKLLCEEELQFQNMKWGVPFVSLRLPDVIGPRDNTYRWWIYQLMIRLYPHLNSDIKLPRSFCEKPLSLVHSDDVAEVIFDLCSQNPEKFAHGKAYNLAFKENPSLFELLDLMKSELEMPDVPVTCGEEPGVHLYPSVTLGPVNTSLAERELSWNPSPLTETVKELVIFYESASRNPEFRREQEGMLNSAHIARNQQDMSKAFNK
>Biv418
KTELELPEVRRSQEESEYVDIYPMIWNDFKENGYVTLFAEDEPSISAFNLRFNGFKESPSDHYMRPFWLALWDSELRERSNKYCTGATPHHRFLLEYLKDFYVKYPNVPKFSLTFLAELTHWNNNPGEYLDVDFVNTLEKFSKLGFLDNTLLIVMGDHGARYGRVRRTVQGKIEERLPFVSLHFPHKFKLKHPELIKQLSKNADRLTTPFDIYESLKDILDLSRLHKPVILSRGISLLREIPANRNCASAHIDLQWCSCLVESEEDTNSKNIQTMAYELLQHINQLTQPLRNICQELSILKIVSANLISPNEK
>Biv419
MELLELARQLKQEQLFVSAEKSQIHGLYEEAKKLAEDLYHESWIVRQQRSCLEQLQASSNTVTPRECYYQTNNLEFTNFVDSYKHLSYHETKYGDFLKFLKDNHFIVASLIDSVEKVSQDSLRKFISLLLTSVFGNVVFTEDEVSVIQTVKHLAELQLTSSDNPRFLLRKGNCGFSVAVKLLFDSLYSAKLFLTAALHDPVMRLLMEDEWFYDIDPQKALHRFPSQERVRRFGEPTSEDYEKKCNEYRKFIVDKLVILSNRFILSIKNNIHCFPSNLAWLVSQVYRALLKTGRHTEEQVRAVCADLVFSLFICPAIIDPDPYGITSDIHISHIARHNLMQIAQIIQVLAVSQWEAESKEKDLYERFEK
>Biv420
MENSTYSSDLSSTTMNYSELSPGFFEIFDQLAPQISIIDRVISPIFYIIGLTANPITTKIWLSRKMRKNNSSAIYVGVLSIVHTIFLLLHIIQELNYAWGVSSYTRMSVMCEVFNMAIFVPQYYAPLLVLAFTVERYIAVNHPFVKERFCTVKRAILVSIGLLIFSLQIASLQTYIWRYHPEEGMCYPPYEVENFEKIWTLTTELILFMFVPVCVLVVNILVIKEIRRITYQSALPHQTRGCGGHTSTITLLSVSFYLICTLLPASIVFALQGVIKPGQTADMETMAADPVWKRYLQYMTIRKIVEELCLSNYSCYFFIYYITGESFRKEVRKLCCWKFFKSEKDKNTVTSKSEYTLVTTDNANIIKSDKGRNYAANRPEYIMITKDNTNKHENSTAM
>Biv421
AFGYRELGIDKMLLNLDHEGQIIWEPGLITQTICEVNIAKYPFDSQHCSIRVMSWMHTNRSLQVSVASNSIDTTNYYPNGEWDLVNTCVRAFSPEDGSYNVGEILPGAEAIIELRRRPVYYIISTILPISMLSLLNVLVFMLPTNTGEKMTLAVTVLLSFTVFMSVVNEVMPKTSNSVSIL
>Biv422
TCVPLPKSANLKNKSQQAAAVQAAKDLKFLCPLCLRSRRPRLETILSLLVSLQKLPVRLPEGEALQCLTERAMAWQDRARQALTTSELASALAKLSVLSQRMVEQAAREKTEKIINAELMKAANNPELQGHLASVTQSAFGGSSGVVNGKQMDSGFLDSENSMSPPMSPEQNSDDIQMEVEIASTNHTGMSEHAYSTASKGGS
>Biv423
IKVPEDTKYKAAKPAMSDQEFRNFLDSAGHMVKPEEFRISIYQGGCEPSLRRVAWRHLLNIFPNGLSGKERFEYMKKKEKEYLELRDQWRKFTNGESMSEEMKFVTSMVKKDVLRTDRTHRFYSGSDDSKNLISLFNILVTYALTHPQTSYCQGMSDIASPLLVTQKDEAQAYLCFCATMKRLKNNFNLNGQAITTKFKHLSDLLQMHDPELHSYFQEINAGDLFFCYRWILLELKREFPFEDALYMLEVMWSTLPPDPPHGEIAMTDETFSIDNLSRSPCSPSFGMKQTVYAKLFAMRRNHSVLKSNEGETDAEKELAQNSVNNNSRIDSNNIEESCPITISQEYPAMNDVETQKMAAKSSSIDGSLKSPLQEIHDLEKDLHIQSSLDTEERCIQDQPASDARGRLTLEGLGDTCTCTDENVEKSESDNEQSQFEISLDDSPETKLNTSAKATALVEKPTHSSVTDHSNNGSESPDLEKRACDFSPENNCPKHSSDEWNSSVKEGKIIQNHETDSACSNSLCNSECDSYSEAQATISNSMEIVKSVDDKNVGLPPPMDFGCGNPFLMFLCLALLQQHREIILQKKLEYDEIAIMFDKLVRKHDVHKILHHGRLLYSEYLRTQQKLKESSESDPSV
>Biv424
VTKYPKETVVAVYETSMEYVSREGLDFVMRMIPSNQIYLLSVFFLYSFISAALVFQVAPLVIFYLSLAVMGVTTLQMFYKKQKLNEASKLADVLKTYNVGVDVEQTKSQFSWNSLTPYLVFFGALPLLVVSFSLSNKSYIPCSEICILCGVLSGICFVALSDSHDLLTLLSLFCNFLSALPTFFHHFPQFPVVTRLLHLVTDAIITIPCGAGFKIHLGIPSLAFLLIPLIFVVMAAQKSWKGVYRVLVPHLVCYFWFNLMLSFFPFSTWKGLIRGTLGYLFLPFLIPLTLLLLCGGIIYGAYCLLKTQIFGKLFITLIFASVPLLMTQTKLLIGKKLDSKIQPVKVAIMVVFGVLAIFPLIFIRLPSANNPKPFDLTFPEYLEFCGNNELSKRLKCLHLQGLKVTWNGAYTETSIKSVTNNIEPLLGAFPAFMANEIRCLYGQKFGNCNDTEKTESERKLCSMMDAVGHECHLRNLDTYTFEVTVAMDAGYVWVKLDAGHSFLNTLTALREGDRVEFTGTLVKDLGTKQPQLTLRQITCTNRQLDVMARMEEESVEEIVMRELNSAITVTFNFFWYPFVEYAPE
>Biv425
IYLTIVMSLTSVSVIMTVFVLNLHHRGPSRNAVPAWIRGILLGPIQSILCVGKNDRIPTGRQGSRFLRTMSLRATLENIAQELQNEAQLENGVMADTIVTDGQGTTLHNETRCDVRLLPNDNHQRPRRGIQVKNLHTKSHEEIVRNLQSILDKHEKEDRDYEIIQEWRKVAQVVDRILFWIFLFGTLSSTLIILVITPAVK
>Biv426
MPEGKQSSVREINLPVPEQKTFDGTSFPLILSPNHGVEEIQPTFNSTLAVVEWIQSEKSNIENQLLKHGAILFRDFPVNCPLDFDNFVKAFGYEPLPYVGGAAPRTLVVGNVFTSNEAPPDTLIPFHHEMAQVPNYPSVLFFYCDNAPKEGGQTPLVLSNLVYQKMLELNSGFVNTLKEKGVKYTRVLPNGDDPTSPIGRGWQSTYGTPDKDEAEKKALELVESIEWLEDGCLKTVTRVLPAIREDPRTGKEMWFNSVIAVYRGWKDSRNSPETSITFGDGSPMDPKVMDVLENVLNELAVDFIWKKGDVVMVDNRQALHGRRSFVPPRRILASLCK
>Biv427
VHKALLAATSDYFRVMFGGAMAESKQDSVDLKGVTADGLQMIIDFVYSGELSLEYDNLTEAINTASHLQVSSALDICSDYIIAGMTFENAQDFLTIATTYSLDKVLKHWDKMILSNFVEFSETQCFLKMEAVTLVKYLCSNALRASSEYKIFQCLDKWFKHNPTRISNDCVTVLTHIRFPLMSERELQMVQESELMKRCLGPLHLVTKGFKYHLDCRERHPVIEERSNVRTEIPTLVLIQPHNSASYVPFQITSYDHVTGVFYRLYSDLNGSRDCRLTVIDNFIYICRVVDFGGGSLMSSLFRFDPRHLCGQELRPMLRLRMDFAMVAHGSCLYVFGGSTEQFATMDSVECYNVKTNTWTEMPPLPMALNSLAALTVERKVYLSGGASQDRQPTNSFTIFHPHYQTYETLPGMFYARRLHEMVFFQEKVYVLGGIPRQGVPLHGQIPIECYDVSTSQWTMLSSTLSGRSVGHYLSFQGYILSLGHEHHNAKEDEIWTYDPEVDGWSKYAKAPQRMSLMSVICSTIFVNFHDEKVAKTYLKDK
>Biv428
MATNSHASEAFKQYVQKDQDGRSVLIVPEGKYKGWVPRIIYSMHLEDVSLPFLRLMSFPVGGTSIGNLVGMKNFSAVGNYLCLLPKSFGTCKCIEKLNVSFNHFQQIPSSVFNLESLTEVDCSDNELEVLSADIGKLKNLRILKLGGNYLSEVPGEISQCKKIEYLELSRKWYPREGGMKELPKAACGLKELLYLDVSWHQIHTIPDEVGNLTKLESLNLKGNFLRNVSPNIVSCTSLRELNLTGALKLNSYIPPELLQLSELRTLNLNNNYFSQISPKINGLKKLKHFIMRRNALVNLPETLFDLKHLESVEVGDNYLEQLSPSIKKLKKIKTLEMRGNKLSSLPEEICDCLSLESLLLSMNELKQLPENIYRLVNLKELDVSQNNLTTIPLLFDKLEMIGQTGLLDLGGNSIKVPPQEICDQGTDTLFSFLREYRIGHAKHRRKMILIGAAKAGKTSLRNALILGRSKLTAEDERTWVLERHLWEPEPDLRVQVLDFGGHHIYSAAHHMFLTPEALHILVFDLSKYRPEHYDSMVGNWLDAIMDRSPGAVIVMVGTHVDLCKEDEVDENLEDIIDKMKKVEEKKIQEIKIQLVQTDATLNSLTNRDSNTKFNIEIERLTEKRNGIYKMLKTRSELPKMIHVVSCTDELTGVKDFRDLLVRKLKEAEERPLPDPWWKYLQKISKYPEKILSLTEALRIFKSVMNELKQSMISLEGSADKSLEMVLKYLHATGEIMWYADNPKLQKIVFHHPETLVEMLRAIFKHDFEKVVVFNEVFGQLAGLNQKKFEAMKEDFLTKGLMTLELLNFCLYHFKLTPEARDTFVDLMLKFDLCYELPSSLLTNYTSARILRFPWFLRTEASNEVFVKWPTKTPRNIIELSFQFVFPSKSPPNFFEKLSCRLQTHVLKREDWKNGVLAFMNKSRILLTREKKDGGTVILVSVRGSDLQEL
>Biv429
PAILPKEEMNAYIHEFLLSQLGEEPEMASALMIQTLNKNKEKVKVCVETLSKYLDNLISNPGEEKFRRIRLSNKAFTERVRELEGTDEFLQAVGFKISSLPFEDGETDFYVIDEEVVKDSARLENIKEILLTAEPIKPQLDRNLKVYHPSPSASRFNIPDEFYNVSPAELKREQQARQEATEKLGMLRTKAMRERDERRELTKYRFVLIRLRFPDVLLEGTFKANEPFSCLVEFVRENLEHDWIPFHLSSAGGQKITDHSLTFAELGLAPAAVVNFTWDQQVMAEVNAQQGDKGSQASLKQEVMALIQNL
>Biv430
MSKDKEEVVPIAGPGSRIKALAPTVRKHLIYTDENLKVIVDFSTNGIKAFPQEIWKNEEIMNKANRFLGENNRLKKLPKTISDLDNLEFIDLRNNSLGALPGTIFKIKALKELQCGNNGLKTLPATINKAPSLEYLYAQNNKIKALPKTINKCPALVLIDLTENVIRSVKKTIYEVGATLILSKNRLVELPDATVKNPALKKLIVSGNSISHIPDNINNVLTLTYLDLSDNDLTELPNQIGYLKYLHYLNISKNKIGYLPEEITTLHFALTFLHASDNQIKRLPKEIHKLQRLQVLELADNQIETLPDNFYQLKNIKRLDLSGNKLSTAAGISKLKSVEHIGLARNSLTALPEDLPNLKSLVSIDVTGNYIKVIPENLHKVGTLKSFKASDNKISNIPESLGENQLITELCVSKNRLQGLPQDMKKLRSLEVFEMADNDINALPKTFDFLKFLRVLDVAGNGLNELTLPKTLTSLNLSSNPISLPSVDPKSVLTILGEKTWASQMTVLELESIKLEEVPSTLSHMKLLKKLNMRSNLIKVIPDELCKLRLLEELDVSNNELADLPDSMSNMKNLRKLNASENKIQHFCPGLCLLHQLEEINLSYNNIMELPENFGELNKVIRLDLSNNELMGLPEDKWDVLASMLFLDVSKNHINVVPTDLPYLYRIQVLKAACNDLTCLPGDIIKMVGLEVLDVSDNLLESLPDSICKLPNLTELNVSDNKIKSFPGKMESLKQRCTVNVESQSAYKQRDPPDTLKAGEVQTDADESPRSSKKIDSEK
>Biv431
MFLFRSSSISTPRNSAVINPGSDRNSFIMSQAYQNSRSRDNTNIPTAHVAPVRKEVPPETTDNNNDILEKKEKIIQNTDEVKPIIARPVRGEQPNRIKIVTPDLTPRRNFSRQRRSSEIVPQEERHKLIIQSSLELLCQKFDPFTIMNDLKEKNVVSEEDVQAFQEHPDRRLVCESILHNLLEGPYSKFFIFCDILRHNNDYNCLALIMDVMKDTYDVVYNIPAIASEEIPVMEEEKAVTFEIGYFNAETGVMKPVVELEKTRDSSKRFSRDSLFFKRASRLSYMSVSSDGGRSSDDSVLINHGTPVINICISGHSLHEDRAKALSKVVSKYNCILELRIGKTQLSGRDVGHLSQAIQASACLAVLDLRLNSIGNEGARLLAVSLAKNSHIRQLNISSTGIDHEGCKNLSDALKMNNTITEIDMSFLEIGDSGCICLGNMLKQNKSISKLRLRSSGISWIGCGILFEGVQQSRSLTVLDLSRNFIGDNGMEMMCRHLNEKCSLVELNLENCGITSSGCAMLSDVVLSNKTLTNLDLSVNFIADAGVTKLSAALERNKSIKTLGLNMCGITNDGFSKMLDVLECNPTMTLLKLCYNRLGKEHSNPTATSDDLKYRVRIVTSSNPKLKILLWGNSFDD
>Biv432
TFQNIEHVFVVGVAGGVPHYTNFYKHVRLGDIVISRCNDKGYFYYHVDKILQDKEGNIQYKMRTWSPRDLSLQRVAEKIEENCTRKPEKAPWERYIHEGQTLLEKQEADFNRPPKESDRLYMSIGEENVIEVQHPDRPEEAEVRENVPTVRCGVVGSGRPITKYDNTRLEFAHNYGITCFDSEYDQVIESIVGNRKDSFMFIRGIADYNDGSKNKEWQPYASLAAAAMMKTIVKMISNPYLSEDDD
>Biv433
EALVLLRQAFDAAHATILEREGGLTTMCACMVCPVKNSQQFAICCVNVGDSYCYIFSHRFGIRELTIGSHDITSERDIRDAGGAIGPVCGNDPELQNLTCSLSFCEPGDIVFLTTDGISDNFDPVVTKSALPKKINDANSNELSPSSENSGKPEMEPSERHLYAMKQMERVVYEFELVTEEQCSAQELCGALVQHVLSLTDAKRKILENPQLYVRRKLTMKEKEKRDSDIVNQMAKAPGKLDHASIVAFEVGVMKRDEEEMENIPLIETVQELDSVSESDECPSTSVTLSPTPKKKSSRPRKLFARIKNLSVNTTNGHTSSSLVTSPKSASVSPKKFSFKRPRSRTAEAMSPGSPEPVSPPEIPSPSLVSPSNPFPVPAPRRKHRQSSHESSV
>Biv434
MAETKETIVVNGSMEQKTTVRRMQSAGTFASSCMSKPGDAPQFDPYKTLERSQSEAALLKNRHKDVTEEEGFGEIYSEQEMGAEGLDLGAHNVSECSKVYLDLSTAEAYENANEHILYPTSLFRTGSGRLLETIPQDEELQTDDVRFSLMGERSVSTESNSSASSLEERTSKSHIKSLTIKEESSRCVVSSSYSKVGKRSPDYTTKAKTNMKSTFQAFSLNIKQKIKQLQMGSIQEQIQSMREISVIIDQAWAIPSFGRDLAYGLCDILKNEKALDIIVKNCASQSSDLMKASAKLLDKVLTTGNRKRVAEIGLEIVVKMAISSKGETEMARVVTGILESLFKISEDVCAKLISLGGLDVIVYWCRCNDRSTLRHCSMAVANMALYGGKENQEEMTKHKVPEWLFPLAFNDDDGVRYYACLAISILVANKEIETVVKNSGTLEVVLPFLTSHTPSQFARMELSHQQGRSKDWLKRLVSLLSSKREEAQALAAFHFAMEAGIKMEQGKKD
>Biv435
MDVRRLRNKKHRIKLHREKLRKPSLVDSYCTDDESVPSSRRYSNTTFPLFSNLSDDEVILSHSQETGSGLKVSHSAPSCRLLVEDTDDAQREFFPFVHLPLDCKLKILSYLSSIEKGRSMRVCKEWCHILRTPSLWINIVLWDFPLTCVPMATSSRGGSHSNGDCYTCYKRRVHGFACFLMKIRPLIRRLEFKFDIYPDSDGYLEMLKNLLRCISFREIRYMMFNWKDTPARPFWLEDLKKCRCQDVLYSCKLRARQCIYFFDDLSRHLTKVETLILPFDWSCNKNVENLVRLKTLKTLVLEKSSVFQSVAQSRLDRVLSGLPNLRQLMLEIWAPSGVTMCKYELNSKSMEFLDVSQSRGFYLRSLNMPSLRRFRVARHPWNGPMVFSAHLNIPCLYEVLRNGAPNLSILNDHYLMEDWKDACYPRLEEVLKSVCSCRKHKTGWMM
>Biv436
ADVGTAQSSVSTNVIVSANGNVTWLSMWIFKSSCSMDVRYFPFDVQNCSMNFASWTFDAYRVDIRNFAKDGDLSNYVNSSEFEIVEFSFERHVVVFTCCPEPYVFMTYTLVFQRKPLFYLFNMVMPCILITLVALLGFYMPNDSGEKLSMGITTLLSMTVFLMIVAERLPPVSDNVPLI
>Biv437
AIVMGYNIPNFGTGKLNLSMEQLVGIYNGTISRWDDTTFATNNPAGNFPAENIVVIARADKSGSTDLFTLALSAVDQNWNSTYGHFSQGVNDTGHPMYWNPSAITYYGMQTRGVSGLLLSFQNSIGYLSVADVQDGIVETALLRNGAGEYMSPTSAAVQKSMDYFASQNPSALTFALANSAASGSYPIAGFTHFILYKTLMTDCSSSKELVRYIDWFLTEGTPRADCEDLGFAPLSPDMTSRVQINVVQQISCGGNNMWAQVMADKESEGKVVDDSWITQVAIGVPIGTIVVGALGGYILLQKFKYWRLLNRDDWLIPIEDIVFYYDNKTNSSNRASSIFGRSAKSLQSAQSDMDRRQLDALVDKVLQWPGKWKGYDIGVRLLEIHQMQNLTKEMKQEMLILRDKISHPNVVKFYGLTVVDNEKYLIGEYCRKGSLAEVLQDNKITMTPDFKLALALDVCQGMCFLHHQHLVHGNLKGAVCFVDAKWTVKVGDWEFLRLLSLNNENYAMTSGEVYTGSLTTQTTSSREFWVAPEVLRAHFKCKLTPESDVFSFSILLQEIYTQEEPYSEHLGTSSTKEVVHAICSSNLRPKIQLDIPVSIRQIMEIAWTDNPNSRPSFDQILKLMKRNNPLRKSVMDSVIQSMEDYTQHLEECVEEKTIELESTKKQMETMMSSIMPGEVADAISNGNAIDHDEEKTIGVICVEITKENDFKDLPSKQKVQKLTSMCNYLDRLVSKYSAFRYSSYGTSFMIIVGMGDINNNNELSVAMKTAHMCLDILTHENIEESNCNSDDIWMMSLSIGAHIGTSTTGIVETDTPQFVLFSDLPEVVRSLARSSDSSKIHISMDLRKALITSNNFSSERSGLLIVR
>Biv438
IIHARFGKSAHVVFCVFALVTNLVIMIGLLLAGRATIKSLTKDTSDEFSLLVMAVLFGSYSLVGGIGTTFYVSYFNACLVFILLIVFVVKILHNETTEFDSIGHVSKMYEYISCVKGPPENENYSYLTFHSGVAILYGVIEVFVSSAVTYCDQASWQSRIAAKPIQGVWGFILAGFIWFAIPATMATTTGMAYLALSMENGTHLLTPGQIDE
>Biv439
YGHSTPQTDSGKVFCMWYALVGIPLCLIMFQSVGERLNTFVTFLLKHTKKCLRLKNCEVSQTNLIMVATILSSFYLFTGAGVFTHFEDWSYLDAFYYCFITLTTIGFGDYVALQSNNALQDNPEYVTFSLIFILFGLTVISAAMNLLVLRFLTMNTEDEQRDELEAAAAAQTAVRLEGDVITSNGNVVSGAQENPEFNDVTSVCSCSCYNLGRRNKSRYTVTRLPGKISHLLPMHSVSSGKDDNFMTDIESNSVLPFQHINSKRASV
>Biv440
ANMCFVDIDDKTVDVPEDLPPFPHHQELKEELVRAINLYKVSLGKDSSKTPSPKKSGSKKEESTISRNESWTNMPERMEILNQSEAFAKISAIAKKTGVWTSIEEFSDKSEKEKDLEIRDSSSMGQRQIDHLKFNNMIREIFLNHFLHLFSSYETFVIQPTQDMESWLTNREIMQNFDKAAFLSDQPEGYLPFMSSFTETQMFATLIDNKILCHFDEVDPNLRVFDSRLKILRERLGEYITHTYSPCTTVEDT
>Biv441
MKHDGLYHGHTADLGGHNVTPPRHQMQMNCHTGFGPGDSMLEQLTSNHGMSLGGMPDNHYSIANSIPHSHHQMFQPSVCTNLNAMGSHHTFPGHHPVHPAIHDTECDPRELEAFAERFKQRRIKLGVTQADVGAALANLKLPGVGSLSQSTICRFESLTLSHNNMIALKPILQAWLEEAERQARERKEAEAGGLAAERKRKRTSIAAPEKRSLEAYFAVQPRPSGEKIAQIAEKLDLKKNVVRVWFCNQRQKQKRMKFSAVAPH
>Biv442
NVDIIVFPEDGITYNGHTRKSVRPYLEYIPDPKQEQWNPCEVPDRYSNTEVQYTLSCLAKNNSLWIVANMGDYQPCQADDTVCPADGHYQFNTDVVYDSNGTLIAKYHKINLFFEFMFDPSTSKEAVSFETPFGTFGVFTCFDILFRNPVVVLMKEKEVSNIVFPTAWMDTPPFFAAIQFHSAVAAGFGINFLAANMHNPQYRFQGSGIYSPDGAVAYYYNNSVKGQEEGGKLLVSELKILRNNALSHNSPMYSSKKYNGTQAMGDGVFHADTFGDNFNYILLTESSGKARVCHNELCCKATYTSRDNFTEMFALGAFDGLHTKEGTFYIQVCTILRCKTLEKSSCGQGSRVSNTYFTQLALSGTFKTPYTFPEILLHGENVFDLAPSTTWSYNAGSMEAKNGFEQPLLSFSLFSRDYDNDLRLTSSCGNPKLTIFTQC
>Biv443
MDPNYTNETKTLHNFIYEFVMNNYDTETDSRNASLLDWIDGIERDSLLHHARQFYSYCTPLILILGLSGNVLSLCVFLSKNLRSLSASTYLAALSVSDLLALVFYVSVEWLRRGLVYLDPAMKSKILFFDGDVVCQFQLYVSYVSRLLSAWIVVAFTFERYISVCWPLLRKDFCTKRRTKRVIVGIVATSAVVVLYKPILSAIYVSGEGNHYCTTDKDHGFLSFILDSIYAILITLVPFSAIAVLNILIVRKLISQNKKRQNHYVITEERVIRLEFTIILLVVSFCFITFNVPFFVVWLRNFLSSNHIYSTKDLTTYEEPNVDYWQGVLYITRTIFYMNYCINFFLYIIAGAYFRREVRMLFSPSSLQGHITSLSNTQTPHSYV
>Biv444
MAQGTSGLRPGKNKKSADARYKQEKLNPRFSTHRERSRSHTERSSPDEDSPSSGSRSKSSNSNNGAPDMGIKNIVMDDSYIVQTVEIKKRPGQTLGFYIREGNGVDRFEGVFISRIQMGTVAETNGLLHIGDEILSVNKKEVKNMSLDDVVILMSIPKKLTLKIRTRKNGNKKNASCPSLAVTEQQHPPVAVLKRGRSSSADAVEETEKCPDMYPFYGTPPSHDPFGARRSRPTSSQYASIFISPHRAEAKLLSDDGDSENSSDGSLPRSVDSGNRSYYHGHRGYVSDSAYEPTDNYNSPTLSPNHYGSQSDREYARYMYSDGGLPRRLTAQTTPKSPAKSFHTQQYQRNQPCGNPEYYAGGQPVDLHRGYDASRRFHGGLKEMIQSKTRFGRLQRSHSPECYNSDSEVLYTHSGGGYIPVDSRGFASDYETYANAISDDDPIYSIPKIPSSGSTELEELLKKFNTLSQELQEEQSKLTRQLSTSRDKT
>Biv445
MMAKCKNISNENFSIENKSMEWILEKNMHFIFMEIGVPAVSAFGLVGNVLSLLVLTKEKVNHCLTRMEKSAHIGLIALAVSDFMFCLLALLFTILPPQETYLEPNGVMYYRWLGSGFITFFIINSTWLIVVMAGERYIAVCHPFKARKLISLKKTKIAICLVYGICMISTIPLFFEQEIVEIICVDGSKQYTIEKRKNYSDHTRRMLWSIIFDFIPSIALLYFNICLVWKIKKAKKIRREMTQGQGNNLVMYRSSLKSTDDQGTHSSSRSNNSCNEYRKTDLAENSLISTRPGTITRHKRGSDSALNSVTATLVAVVVLFLILVSPSEVIKFIYAKIYLIDWIGKNKHFHYYKIILHVTNFMQALNFSVNFILYCAVNKSFRKTLQSLICICQRQRPRTQYIKRIPNRIA
>Biv446
CGVVPADILFILDSSGSVGNTNFQKMLGFVKNMVNGMDISPTGTKVGVITYSDRTHLEFHLNAHSDKTSLEQAISGIRYISGGTNTADALKYARETSFQNVNGARSNAAKIAIVITDGKSTSSIATSAEAQRLRQQGVTVFSVGVGAANKQELDAMATDPDNSHVFVVNNFDALKQINGELAQKACE
>Biv447
VLCIHGKMKNKRNKVFAKFRSLESGILVCSDVMARGVDIPEVNWVIQYDPPKSANFFVHRCGRTARIGNSGNALVFLLPAEDTYLNFLKINQKVELQRIDLCDSVNNYLPKLRKFALKDRALLEKGARAFVSFVQFYIKHECGLIFRIKDLDFGKLANGYGLLRIPKMPEVKGKDVSNFVPVEADYSKIAY
>Biv448
AVKMKNFLGFNKLDLRINTPDDEWVFKEEPHSSRRQEILRKYPEIKRLMGYDPSIAYIVTAEVLVQILVCWMLRDANWSTIFILAYCFGGVLNHSLGSAIHEIGHNLAFGHSRPWANRLLSIWCNLPIVAPMAISYKKYHQDHHRYLGEENQDVDIPTRLESFLFRHPITKILWLAVHPIIHAIRPFYKSPKPLTGWELINTACQMTFNGLILYFLGIKSLTYLLAGTLLALGFHPLAGHFISEHYLFHGKQATTSYYGPLNFILFNVGYHIEHHDFPYIPYNRLPEVRKIAAEYYDHPYHTSWVKVLWDFVFDSNMGPHARGVGYRKDEIKEH
>Biv449
EMKESREKEIKIDGMSPDIMKQLVDFAYTADISITQENAQQLLSAANLVQIHTIIQACCNFLEGEMDPSNCLGIHCFAEAHVCDELSEKARQYVIQHFTQVAKQEEILLLPKEKLIEFISQNDLNVGTEEVVFDAILRWVKHDPKHRIPQLADVLQYVRLPLVSPYYLFDKVDSEHLLMTAPGCRPFLDEAMKYHILK
>Biv450
VFFLSSRVHPGETPASFVFNGFLEFILKENDPRAKALRRQYVFKFIPILNPDGVQRGHYRTDQRGVNLNRMYLDPSIDLHPSIYASKSMLVYHHVKNRVVRENDSVNIRINFPGYILTSSPDPPTPRKEVLHHDAGEVNNHSKMARNGAYSAGKDRGVQNGHGDPFSLPPKENSWVSQTSTHDGGLMPPSGRMRIEPLNLGDLDRMDTTLSESRKLMGNDSIHMSSSCSSVLSNVTLKNERKTVDSELRLRLSELNMSDDCRGKMTGLSMMTSLSVGLNDSDTEDLYNTEHLGNEGSEDEDDFASSSFGNNAPHLSDTSLLQIPPCDSGIAFYVDLHGHASKRGCFIYGNYFEDEDTQ
>Biv451
FLAHKEFRFLLQILPISMHYCGVFFQDLCKKPRLKKKKHKTTKESNSNQKSESSDLTNSEEGQSVTENPDSGSEATKHTEKSETTETRDILGNVESTAKRHSSHEPDADVCPQLLQEMKHKSNLMKAWVLVMVFLVINIPAAVYFGLIHQRGTVVVMKFLYDESFEKNMDVLFLMPCHSTPYY
>Biv452
KRLHLSDFLPPVTAMGKGRRILMEGPSGSGKTILSHMVAYMWATQRSYFKNKYGILLHVDLKRINGDFQEQVHHNLLPDDFKLNPSEFFSMLEANASEVVMIVDGYDGKPNQKVLEDILSGSQLRQANVIVMMNPEIVSSPGFLPDSRMFSLGYSMNNVSRCMKTYLYHYKFNPENHQRLFDTVSDENWQFRPYITKPICCLLIFAIYQSSKNAKIADITGLTSLMEAYGFAMATQFCKRQKLDIIGLEFPEEVVRAIDQLSTFAFRTMNDEEYAFTEEDIHKDTQNAIVFKLGAFLKLTPVSKWMFTCSLMHDFLAARHLSDYVLEEMTSVIKDHRMTKQSRYNQLVVFTCGLYRNDHDTLVIRQLFSEMAIQNIRHTRVESEDSNASYEEVRPLRPPSGRFHDFAQSLESLAEAKFREDGIEAIAQSFPPRTIIKREGLLSYRSLLSLPQIMLHDTNRITHLEIYLIPVFISQIQLYTDFAEGIAKSKVLTHLKLFWSSMDVMARFLNAFMEQTTFVECVTLQDACKKPTKQISAATWATLQNACQNMTKCRKFAYLQGKVAAIAYFVLQHLPDTIQELDFSGCVLNMMCASELSAKVEHSASLTVLDISQTSLFGSEFVAVLQGLKLSNTMKILKLRGAKLDRVGVITLAECLKLTRTLQVLDLSYCELTTDMCKTLTDAIAENHSLRKLVLKNTKVTTEGRQAINNPRLDQLTVVGLEDIVYALQAVNVA
>Biv453
LTTVLGSLASFSKISGSSDDDWIDRLNHLWTVVLMTLFAVVTSSGQYAGNPIECWVPAEFTSAYTSYAKSYCWISNTYYVPQEEPIPHRISDRYNQELTYYQWVPIILMFQALMFKVPNIVWRMMNGQSGVNMERIIALSENGMMGDPDDRMKNISHLAKYLNRWIETHREYRYNFIVKMREKYSNVLCFCCGKRDGTFLTGFYIFIKFLYCANVVGQFFILNAFMATDFNMFGFEVIENFIYDRNWRESPRFPRVTLCDFKIRQLANVQTFTVQCVLPINLFNEKIFIFLWFWFFIVAALSFGNLFHWIYQIVFGENKVTYVRKYLKVAGEIHTNFDKKLSRKFAEHYLRSDGIFVLRMVGKNTSAMFMTDLVQLLWKTFKEEHCSMKNGVTEVEETPLMNGNCQMGDMEPPSLKSKL
>Biv454
DETPLFLAAREGSSHTAQILLDHYANRDITDHMDRLPRDIAHERQHRDILRLLDEYRMSPAGMTLSNGMPASPGHMHMMQQKNSKQKRRKNNSNTPISPNGLPNGVHPKKPKTKKKSPKHGTSPNCEGSASSMETVSPGNSIESPLRYDQTPSSYDMYARSMSQQPVYHIDNVTLSHSMTDDQAILSYEYNNSPGMQPQWTQPHHNPPPTYTTSITPPSQPPINSPMGHGKMSPVKPTKNSLPTSPTHIQAMHQRARQEQRAAHGSPHSRQNDHYVYSNSETHLPITTMPNMYTNDSYMHQSQAIDYPQKMYIEKYPTPQSQSSMDSPQVRSGVPLPEHYLTPSPDSPGQWSSSSPHSAHSDWSEAISSPDQPIRNKPVFL
>Biv455
TSAINMADEFDASGWAQIHQAANRGYLKSIQFFVKDDPSLLELETTDGKNLTPFLCAVDGGKIEAVHQMIELGSKIDAINSQNHGAVEMCALKSYIDLLNYFIEKDFEKIPVWKNLLRFVTSESDEEAEAAGKSLRTLTQGSQADGINPNWKSFYDHGGVPVIIKVAKSSIGEEAKIPAFQTLLNIIEREEVKEQVLSSGGIPTFIKLLKSTNHFLIQLSAEILKEMATVTDYAEAISQNNGIQSLIKVLQTIHNPEVLVQVLDCLGNIAEHDKKYQDLVGQQQGCVQTIVQLLEYEKDKDFLNSACRTVGKVCYNNETNQNSFVDASAIPHVLAVTRLRNKDIQVTAVECIRKVAANNPYSQKQMQTDQVQELLLKLLGTTRSEVVKEKTALALWAIAGREFDVKRLIAERMGVGTLVEFINSMSEDLNFIGSEGLGVLAQGPLSYHSDIANANGIAPLGRLIRSEKEYIVLSVICAIRFLCLGVGYVPHKKNQNTIMTIRGIKLIVALMVHSRNQMIQVEAALTLASVSL
>Biv456
MEDLPEPVSQFVVFDKNESKTNNIRVCHYLVAKEILEQVLGNRSEQRSTELSVSAKTNLKDICEQFIEYASRKCSQKSGNIVYILTRIFIFRDNKDMGENAEQIRKKPVLSRLVLDIHSKGLFFTERLLVLKKLTEAFPNDQNFHAHLGRFYAYCRPNEDDEAEKCLQRATAICEKQIGSKTKADLDDKLLQSLMHLYHIYGTILQKRIARYTGQSPTDEPDIKTNEDNFVERLDELIKTAKLSCEYFKKCRFYTPDGHESCYGYVGEITVRLQICDFIERHFKEEEESSGIKAYLSSMEEQYCTGRNFVKRSVYSIDNLLMDCLNSLEDEDIDHSVQKVIFWYSHLFSKYAVNLEELAKGDDVHAYRLQIAAKKLKYSCGENNLIMLEKISEKEDITMIVQLYENIFRNYVSESKAALDRDYKEWIFAIRHRLFVPEYRIEEVLLHVRKWHDVLHSPMSKFYLFILTSLLGFGKENTNGSSEFLSEANVLKKDMEKVSKYVLKPKYPREWLRKSGEGIKILEPGTRFLGYSFIDDRNLKEDIYQTLRICKGTICGPNNKKLAGFISLDLGNNVLPVRVFYIPNKANLASTAHAEKRVEFILGFSLDHGWDAFNVRLLEKYPCPKPGCYAHAEVTSADKDVICPGCQNIIPRTEFNQQIA
>Biv457
MFGQVVIGPPGSGKTTYCHGMSEFLSAFGREVAVVNLDPANDHLPYKCDVDISTLITLSDVMDATKLGPNGGLIYCMEYLEKNIDWLQSELTKQKGKYLLFDFPGQVELYTHYKCVRNILAQLQKWDYRLVSVHLVDSHYCSDASKFISVLLTSLSTMLQLELPHVNVLSKCDLIEKFGKLSFNLDFYTDVLDLGYLLDELE
>Biv458
MPPELDSDDSDVEKSPSVESQKYKVRSHLNTEYDKQSKRDIIDNMFSYINRDLLICKLFYFFFFAAFGSLFPLLAIYFKQLAMNPTRSGMLIGFRPFVEFCSAPFWGSLADRYKKGKQLLLFSLICWIVFTLAIAFVKPPHYKCIEFGNSTLHGPPQGFDSRGVTGVIGREKRDVSDEFIYSHSEMLHAALIHIQSRFKRDSEFPDGGLPSVAPTTTLSTKQPMNKTVSSTTASTTTSKSSSTANPSSGDERDTGGYTCPPHSTQCFKNSDIQDTFFKLLLLIVIGEFFSAPAITFVDSITLAYLGEDMDNYGRQRMFGSLGWGLSMFFVGLALDHSSTFPNHPCMYTYVTEKNYTICFAVFSVLMSCAFVTATQLKFDARHGGGQDIQLMEIVVRVKDKVVGAITGEKTETKGIFKSDEDAEIGYLESKASESNLERIENQDPSYQNGQNGDGTVNENVNGKNLHITLQKGNNDMVDDAVKNSGYTNVGGPDDEEEEPFLGKWYAVLKMLATFKYMSVLFIAWFMGFGIGLIFTFLFWHLQDIGGSPTLFGIASVFNHISELITYFFSRNIINKF
>Biv459
MDDEEEEISCPKCSLTLQTPFILCKQCPGLVKICTQCFSKGAEFGIHENDHAYTIVRDDFPIFENSWSAEEEVLLLKVMADCGYGNWQDVAQRMRVRSKNEVEKHYNKVYINQPHVELPQFPEADLQRFPCPVVYKLCDDPPRYPDSSQIFQLMGGYMAGRGDFNVEHDNFMELELRAIDFNESPAQEKDYLEERLKFEVLDVYQNCISDRCWRKRIIRKYGLINIRKHRLDHGMYPTKFKELLDLLRPFTRLCNPEGFDKYTQALNLQFELKRSIHKLIECRENGITKQRSVKIFKVLKSRRNEMKSRRHLLDDILIHMKDETSCQTWLQKQAVLETMSKGAANLPLPSAPRRSAPPMDIVGLPGYERLSKKERELCAGVRLVPEAYLEFREILVGECKRNGFLRLQQARTLIKIDVNKTRKLYDFLVSQGLITKEPG
>Biv460
MAECQMEREPRGARARPPRPPPLTQSRDSVTDAKTFQKLHDSAYKYINKGLASDEVSNIQEAIANYQKGLENISKGLEINVESLNCSEDEKNDLKMMQQKMTKTKLQIEYRIQSLTQTTNGVSDSMEVEAPPSYEESISSPGSISEEAFLSLGDSIMGEQSNDDSLSANAEEIFGIPDGVQIFYITKEGFVSAPSYPSSLKMVRFTEPPPAEDQNRPPAFLKVDNWIYPLVPGMSPALHATNGSYIFPDVTANAE
>Biv461
MVYELKTEYGDRGYVVEYLATNESEYCKSWLLLPAENLWSEYVRGILYLMCMFYFFLGVAISSDIFMNSIEVLTSKKRTVKQWDPEKNEMKEVQVFIWNETVANLTLMALGSSAPEILLATFESIGSLGVDNSDKDSLGTFTIIGSAAFNLLIITSVCVVSVKGEEAKYIKEFGVFLLTAVWSLWAYIWLLLVVQYISPGEVEPWEAWVTFLYMPVFVFLAYATDNGWWRDKCSKKNEVDAQEPKQM
>Biv462
MKRQERTSTPVKAVTAFHMKESKSENSGLGSHHKGALVPKPVASPLGKTYLSKSHENLSSHQKKKLATLIDHRPKSSLGITKGGSSNKENLVVKDKDGVFLKPKPVKSGGMSVIRKASSTQQLDKTGSSTPRSASAKSSAMKRAHSSHNVSKDKSSRKRTSAPADVMAYNAELLANFEKDKKEKESRISELIQVAENRKAEIEKYRYETKRLKEQIPTHDIKDELEFLRKENTLLREQLQELGYPVEQITDSEKLSIIQEKNARKNMDSSDCSIPKSKSCDSLDTDDARGVRSISCKGEPTDRPASTAASEPILSLADHEFSLESSQWEKGSNKSSDALSEISVACLTERILQMEETHYSTNEELQATLQELGDLQQSVNELNTENEKLLDQKYVLLESLCTQTEKLEHCRTQIEQLKCLLISGNFPERSEREQQLMELLKGAQDEREEFLCKQTELVNTLNARENECRELAELYDTTRDKLQLLEDKLHSLKCEKENCEGTIFDQKKVIDNEKIEMDHLKTLLENEKSKVQELEQYCKVADSHSELEELLHNTRQEKAKLEIKLADMKESLQHAQCELGRVKETLNIKEDELKVSKNNAKAEVQDLQYQYQYQLEKLKKGKTDSTSELSNLREHIEQLKRDCNKHLEEKNEFVTQLSEAQEKTLLLQQENATLESEVTELRSRHSEESEEWKQFQKDLQ
>Biv463
SNGINGKTKPVKTEGKFISQIKKNLSQGRDSEGDQENSLTGKKPTKNTEKSKTSSGSVFSRLSEPTISSAKKSVKPVETAKPNPIKGGKTSVGKDSPKVPAPKENTATKKQPPPVLEKPKKSQSKEEVVENKESSKDLENKPKQQYTREEEALKKDSENPIVEEVEHIEYPEILEFNKELLQEEERRAAQKEETEQRLDSDSLNANNPSRLRKISEDSGDSSSGSYLNLKQKFFDNQETTFCTLDINSEMATAAVAPQEEDGILPNPTERIVISENKVKYINTNYKKVSAKMYDYRCDIKLKVGDQNFKAHRDVLSEASDYFSAMFSHNMKEKGQDEIELKDISPKGFSAMLDYFYHGHVTLEPSKVEEVIEGARFFHVDWLLEVCCEFLIQHLSLDNYNAVMEITDKYYLGDLRWDIFRFIGQNIAELTQQESFFENLSLELLLQFLMENIYSEASEFYLLDVVLRWVKTDEKNRKEHLLSLLRQIRFHTMETEELEALAPEVLEFPEIRDIVEDAMNYSLNIMGQCLKYGDMYKQRGARPVITILSFTNDGNILVYRDPSKCGLFVEELGPCGLDTASYQAMSQAKIGNFLYAAGGYDDMYCTVGRVFMFDPKYRGWTEVASMNEPRVSFAMCNSENRLFAVGGVNHTMNEESKEESEQVLASVEMYKPEDNTWTNLQPMPIKSSDQAAVFVNGCLYVTGGISAEPEDPVPLESTWCLKVDGSEGWVPKANMINGRQGHSITAVGGKLYALGGYTAKEDRITFTEQLNCEVFDLETGQWTEIAPTPEAFGHLLPYSAALFDKVFLMGGIDNNVNLYIYDPESDTWEEADVIGPNVQKLAILDVAYPYT
>Biv464
TVNIYDAYEDERFDQESDTKLGYHTKQILCMPIRNREQVYGVIKIINCLHHDRFTHADEEYFSLFSDYCALALHYSKIYSLLYQQQNIYKVAVDVLQYHIVCNEDEVMSLQETPYIEDEAIPENFFSPEFYAYYHVERLPQLFIYITTDLFGEDTFEMEKLCRFILTVRKNYRSVTYHNWEHGFHVAHALWLMIKANDDIFTKFEKMALIIGGICHDLDHRGYNNDFFRKFDLPLAALYSTSVMEQHHYKQTITILHTDGQDIFSFLNGPQYKEMLELLREHIISTDLALYFQNQKEASKRLEEGTFDMNDHASRSCCKALMMTAADLCAVSKPWITQEETVDRLYNEFYMQGDEEKKRGITPIPMMDRENSKDQPKQQVGFINFICIPLYQTLSQILDGVHHYLVGCEENMEMWKLLAEQRA
>Biv465
MGDLNLQNHVDYPDILVVIGYLMTFSLAGSVGNAFVIYIFSRKREKSTTTVFILVLAMTDFFTCLVIIPFTIYYEVMEKRVNSNVQCKVYMFLITTNIPFSAFIMVLIAFDRYFKICRPWNQCLNIRMSKKIVIAVLLFALSLGIIPSLTHRVYPISDETSTIENNITCPVFDGDKQSAHNGTGMELNNTAYQDLIPKLDCPGNVSSNSSDNRKKYEGYCMPVLEYFSQSFMKTYQNIYASLFLISCVFVTVLYALIFKSITLRRYKKSKRAYKGMDRRTSTAITNTCTTRLTTTEPPDTDQNRRAPTNNNYVTESKRSVRNKLRLANIKTAGILFVVTIVFILAFLPAWLISIRVIKPDIIVYYLYFSHNIANPIIYAFFNVTFRKDIRNAVYCK
>Biv466
KRAAGGRCSSRKTMINGQLHTFDHSCQYFTVSDRRFANIVSFLHNKNAVKIWTGKIGHLKSGTFHEDSNITQAFIGTDGMQTVADCLASNANVQRPVWISEVFWEEGSRKWKVDRFGFYDYLIIAHNGKCADKLMSSAGAPEVHSLLRVRFNDVLNPRDQRMHLCSLWVLLIAFETPLKLCFEGAHIDHDDISWISNNTAKYRNAREPVAGKKDSTECWTIISTKAFGKNFKVPQENIPPSTEKVVTERLLTAFKAATGRKEVPRVCYTRVQLWGAAVPINVLGSGADCVFDCRHHLGVCGDWLSYPCIQGAAISGLSLAEKIQQHSA
>Biv467
MEAIQKAIREEFQKKHEFVKTMEEFSKMKTNEERVKFVLSLPVVQKHIHLEDYDNGKNSEESCHLRTEGNQYFIKKNYSKSLKLYTASVLKAPVTNMNCFDKMETKTETKDLELANAYANRSAAMFHLKDYAACLWNAELAFRFGYPTENHYKLHDRQGKCHRQLQDFIKAKQSFQSALKSLEFSTLDEKKRQNLCKDMQRLIEEVKIEGRNLDLENHMDEEQRQVVNHFHSDLPQIDKSSQNSVFLSASSTVSLRESTEMGRGLMASTDIKVGDIVAVEKPYASVNLPEREQEYCSHCSKRINAPVPCQQCSDVAFCSLQCQEEAWTEYHRIECKIIRHVQNMKSKLGHLAFRMVLKAGFPFLFKERSNFCKDDVSESIGYNGDGCYDSENYHALYTLVNHGDKRTPEDLFNKAVQTVYLLRCLELTPFFKDCQKGQEMDAKCYIGSHILRQIQMLPCNAHEISEILWKPGDPTVTNSIEIGSGAYALLSLINHSCDPSVVRHNYGNICVVRAIKPIKKGEEILDNYGALYPLTIREERRAKLRPQYFFDCNCDACQLELPLYFDIPDDVPVFKCKDCSGPIFISQDKDLAEAECSSCHEKKDLNQTVMKLQESTNGYHVALEQVLAGVDMQAALEVLLKHLEFLTVHISLPWRDINNCQEAIKQCFATQANSYILP
>Biv468
MDAIYNASFTQNASNITGPDTSALLFESLVRIIIPTIFGLIVFLGLVGNLLVIIVVFSYKQMQNTTNILIVSLAFADLFFIIFCVPFTATLYALPIWPFGDIWCKIVNYLMYVCAYASVWTLVLMSFDRYLAVVHPISSMRFRNTRNACILIVLTWFIFSVGHIRLLLQYRMHEYEYSGANRSSCINSEEDTLPLFHACFFAFGYVIPLLITCVLYGFLLKRLLYGVVPGGSQRAESIRSKKRVTRMIIIVVVVFAICWLPIHISFMIQYLGPDYEASIVNTSFMMTANCIAYMNSCMNPILYAFLSENFRRSFKNLLCCKRERNNKFEYERTHARGHEKDQKHTLLNNATKPLDVTSKECLLNNTLKITENGKDSNSNSENELEMRTVITICNTQ
>Biv469
AEDYTGGYMEALAMVSYDGTVFWPPIVKFRSTCEIDITYYPFDDQLCKMKFGSWAYDGSQVDVFNTTKGVDLTNFVRNGEWELLSVKSIRHNIRYPCCSEMFPDVTFWIHLKRRTLYYTYNVIIPCVMLSILTMVGFWIRPESGEKVSLGLTVLLAFSVFMLLIAENMPATSNFVPLI
>Biv470
MSSQSFDESSNLVIEVTSPTEPHSTGAESTDFEDTEKSKFKEKHKGGLHFIKKRAKSPFRSPLKSPIKSPFKSPKTSSKASKADEELLTEDYKDIEKKISEKKTEEWQMFQQMQDRIKLNVLKTKSSLTKLTSESSEEHFDDMEGKKSSGDDENNLLEGENSSADNENSCDTGELLNLELQQLSVTPRGIPKPPANSLRTSMENLSESQGPSTDTEGDLLGLSDDVDNGNVEQQPAANSAYINPDLLELDGLMSSTDSPYESSMHSSFDESDMTFGSNMHSARSSARTTPLGFEQGSWIGTSTQSSAMTSKFVSDLVDEFLQLDTMKEAAASAEVNPFSTSQKSNNLLDSLDPFSSVSGTSITSQTQAIVSNVNANTTLLDSTTSSTVQMPSEQVSSLESDPFGFGSVEDTSAKKEPPQEDILETGLPTGLDGAPVLFDPFNGCKDNTIGRSISPHVYDNFGFGLANASDANENNDEDSVDHANLQLDSETTKECGNFENLNPFLTDENPLRADVFEEKFSELGNKTNSSNVDLAWGSQGEDSVEKHSINPFKDDFFDTAIDIANDPNRTRNNPFLDDTCEVVMNIDNAHNPFLDLDTDPSYTGDLTDFGLSDSGDILSSNKTSEQKLSGTKLDDFDPFRTIEESQEDFITYEKAKGLSSEADISSSQGKEAEVAKENDNEEDDDEDDDDIFKLKIKPIPADPNKRKVPTDFGPVPMLKPPPKIPKSPQPPRVNPFDRDSPPEENFAKFEIMHEKKEEEEATMPEQSVSFSTTISTTGSVTPEEEQNLEPLEPFYVEEVKDGWKLMLRQPTKKKLTTNRFWKGVIVRLVKTEEGPVIKVFSEKDNGECYHELPLQPCYSVSDVAQQHYDQYGKIYTLKIQYIFYRERVGIKTDRITPSFVKKPKATMILDHAPQVSEMMKLGSLDRNEIKSFGRAIENALMHLDAHREKTLTYVKEEVCAEVVDEYEAELDRAGVLQKQKARVRVFFLAFVTGMPTCEVGLNDRRRDGKEVVGRYDIIPIKTEEWIKLEDVEFHCCVDLKEYEKTNNIKFHPLDACHFEVMRYRVRLRQNKELPLQLKIQQTLSEKKCEIRCDLLVTGYHSFSKKHGQFPCEDIEVHFPIPEQWIYLFRYEKRFRYGAFKSSTRKPGKIKGLERLTMIAQGLLTPTLMEADVGGAKYEHLNRAVVWRIPRLPERNE
>Biv471
MADEFDASGWAQIHQAANRGYLKSIQFFVKDDPSLLELETTDGKNLTPFLCAVDGGKIEAVHQMIELGSKIDAINSQNHGAVEMCALKSYIDLLNYFIEKDFEKIPVWKNLLRFVTSESDEEAEAAGKSLRTLTQGSQADGINPNWKSFYDHGGVPVIIKVAKSSIGEEAKIPAFQTLLNIIEREEVKEQVLSSGGIPTFIKLLKSTNHFLIQLSAEILKEMATVTDYAEAISQNNGIQSLIKVLQTIHNPEVLVQVLDCLGNIAEHDKKYQDLVGQQQGCVQTIVQLLEYEKDKDFLNSACRTVGKVCYNNETNQNSFVDASAIPHVLAVTRLRNKDIQVTAVECIRKVAANNPYSQKQMQTDQVQELLLKLLGTTRSEVVKEKTALALWAIAGREFDVKRLIAERMGVGTLVEFINSMSEDLNFIGSEGLGVLAQGPLSYHSDIANANGIAPLGRLIRSEKEYIVLSVICAIRFLCLGVGYVPHKKNQNTIMTIRGIKLIVALMVHSRNQMIQVEAALTLASVSL
>Biv472
GKYNDQIKGENITYCVDCTAGYYCPGTGNVNPIICDKGNYSDTGASVCTTCEAGYYCDLNATSMTYMYSDRICPAGLECPPGMTRAPNLVQDKCRKGHYCPKGDVNPYPVPCPNGTFNAEYGLKQVSECQQCTPGMYCIPEGLSSPAGDCPGGYYCPLGTAAPESFPCPIGFYRNGSAKESFQDCAECISGFYCDREGLATPIDCPAGSFCVSGSTFPTPCALGTYSNSTNLRRSTDCTPCPGGYYCDGIGRTAPTDVCDPGFYCREKAYSSAPPDGLTGGLCPAGGYCPAGSATPTACPVGEYSKSAGAKTKFDCIPCDPGFYCAGSSSTAASSKCAAGFYCTGGSGVPTQFSTPAGHYTQEGAFKPEPCPAGQFQLAQESSKCDLCSQGYYCNGTGTIDQILCPRGYYCPEGSSYPTPCPRGTFLKDTGKYEEAHCDPCTTGYACDSVGLPAAVTPCSSGHYCTLGSNMTDPIGQTFGDLCPPGYFCPEGTGDYQHFPCPNGTYSAFT
>Biv473
NMPKLNKKSSVSKKRHVPYAKGFTPPTNRIQLAAIGNDQNLAEFSPGSDDDGFFSPVPQPSDIDDWLAQYCEEGQTYRQFYRECPWLSSRKWVYTKQKFNSKGNTILEKYPEGKIYLLPLGKFDSDHCVDFNHLQEFSQIYLGIDVVSMPGIKLDITNNVVSWIEDSLPDESSRGQRTSSRIKKQTLNARFNSKPKQYQIRVDEVLLKLKRKIPDDALCMIGLTMSDLYGDETDLFVAGMAAGKHRVAIFSFSRYDPTLTFDIGDWYGIKQDLNGIHGEERKRIILQRSCKLLVHEIGHLLGIDHCIYYDCCMNGSGHLREDFSQPIHLCPVDLHKLQTLVGFDIRERYQKLLVFYEKHEMCDEAEWVRKRLQYLDTSKGSL
>Biv474
MGTGIPLLNDYKQEFFAKRFPQTILGGPKLRLGYDAPVYVYINQLILFIIPFILGGLVTLLVELDTISDVVGVILYGSLVLAFVLAANIISSIVQEKCTSDLTYPTKKNLFAEEDEIDFVSCCGVETYEFVIPRKKFIANLIIHAVLSGCMCGLSLWYLLPTTLNALYSNSMGATVVIFIFGWFTVLVAQYPLTVAAPPEPATYRTMDRWELSPLTRPFYVLVFCMFDLLY
>Biv475
MHVEVSVALNFVISYLYNKLPRRRVDMLAEELERGLKKKFQGHWYPDKPFKGSGFRCVRMSGENVDPVFTYAATECGLSLEEVKSYLPEELTIWIDPAEVSYRIGEKGQIKILYSDRKDDSTETADREVQAAGRTFNPDAQCFKPIDNLSASLNNLCLSPVMLSPSSPTSSKGWSASASTSPSSSLFNSTLSRPAQPATLVSKENVVPQFTAASFAQTKFGSTKLKTNAKRPTRLSPTELGNYFRQRTAVLHPPSGFPPQRPRSLSPRDPRLEFYMDQKNRVFLSQQQLHHQQLQQMQQQHLLQSPQHGGSPSSPLSDSGLIRSPMTGHGLVPGHSYDYNMPVSPPLESPANSTAVSPESDKSFMDGINLNNISYTAQFPHMLLAN
>Biv476
FRSRLKAKNLLYVKQILFVLNCLLRFLEGRTDNKKQRSEKSESKVLTVNQFLSDSGFDNINLFKILQYCRKSQISKKLNGFVEKYANCEVKIADKPKENVGISGFLKEIAQTKENLVEETQTTDNTRQSEKAVVMRSPLAHIEGFFASLTSADKDGRIVLTRHTLLKESTLKFLQMNPAVHFKDVLSQARSVVVAGGTMQPVQEFKQQLFYAAGIGPENIHEYSCGHVIPSDHLLALAMKSGPLGVDFDFTFSSRENSALLNELGLVISNVCNIIPGGVVCFFPSYKYQHLVYQHWNKSGILAKLEKKKKIFQ
>Biv477
GCLYAVGGKDIEDRILTTGEKFDPRANQWTTISQMHHARFGFGLVAIDDNIYAIGGSNDVREPTTSMEVYNIFSNKWAPLPDMNLKRVWSAYAVVDKKIYVIAGGMVGKLYESVECFDTSTNTWASVCPMRERRCDARATACRGNIYVFGGFRRYECPSAMHGGNNIKFCGTEIYNTALDSWQQVPRQHEFLCRMTDASQIFSVVKNGEEIWVIGDLEMDGRFECIRAYNVFSRSWRTVSVSGPPNCRGYPCCMLHIPKHLIDLMVKDK
>Biv478
MGYLRCVITCVILALFFVWTGSGKSVFQWMRPDNFDEIMDRMTTVTEENCRSKPRHEIEFPSETVAQRPRYNMLLTSAIYSNRSQLLHMHNMALNRAHFYSFIYQRLNRSVDFNFQPGLMYLYMSATADVTASQGFINGSAIFYDNHCYYPNWYNKILDFNKTTPLFGPRAWREDDYAETTNYLREPTNRTVDIHDYGTGWNSNYSSQAYKTAPWYPLWLPDLTGNQDSLTKFTYAVGIKFSNETGKFIDNEFVAIPYFGPPQPGINDNEENSPSLPVKWTKPYFDCGRSNKWIVTASAPVVEYMPRYSDFIHLRRP
>Biv479
LGGIGGPYRLDAGHKVYQVPQHEKDAVPEHVREAARDMAQKAFKERLREINMSEYDADVYEEFSKAVRNQVSSLRVILDSLQAKGKERQWLKNQAYGDLDDSKLIEGITGEKSIYKRRGEKDPELGTPQEKPKRIRLLVDVSGSMYRFNGYDGRMNREMEATLMMMEALEKYEEKFKYDIYGHSGEDHKVVLVDKDKVPTNNKERLIVIKTMHAHSQFCLSGDTTLMATQHASDELAKEEADEHFLIILSDANFDRYGISPRKFGEILKKNEKVNAYVVFIGSLEDQASQLIKQLPTGHAFICLDTKNLPQILQQIFTSTMLSGR
>Biv480
MMLRWCRTIFKYKFVKHLVFITVVTFFIGLPLLSLRYRYTAFDTLWRKEKSQAQKLMRNVNDQRIAEAQSFLAKYDGRGKLTQESQISVGITIITVSRNRHMLDQYEPKYLTQVVGKSLQLLHKAKHLKLSYSLFICNVDDEPSSYYELEPLTRKVPTFNRFQNSSSRLPFQRSIDQTLEKEKEDYAFCGEETFKQNVSNLLLMEDDALPNDDMITVIDHHLYRLGLGGGHPPKQNITFIKLYHPDRLLGFISLERERLPELFCLGLILTTCFVKVYLIIHPVEAKHRKVIWLGFFVYSCILVLAVGRQNFTAIRRMSKYLYQITPAPSCCTPAIVYTKSGFHTISSYLKSVTCKRGFGKDTAIDKLREMNPGLKALLIQPNLFRHIGMYSSLRDQVLDPFIV
>Biv481
SHDNCYQLQRSTEKEKHNSPSIILPQFQDGCHNNHRMNYCVEKVILVVCNLFTLVSLVNSLEYNLDVNTNDVRNDLKHFWRSTGFCPPLPHKDAYKFDFSKDMQLNLALIGSLPHNGIQQVRIHWLLELVTVKQSNGNVTYDFTELDNLIGLLWSYGLKPGFELMGNPSGFFKDFDNSTQVYLWKDMVTQLALNYIDQFGLSEVMDWNFETWNEPDCHDFDHIKFSVQGFLNYYDACSEGLLAASSLLRFGGPGDGCDRPGNTKFSDALLNHIVNGTNFFTGKQGNRIDFLSYHRKGDGSSAKIYQGELQTASDISKKYPTLSKTPFYNDEADPMVGWSKNLLWRADSTYAAMVAKVITQHQNMILAKQPLLINYTLLSNDNAFLSYVPHQFTQRTLTARFQMNNTNTPYVQLVLKPVFMVMGALSLLGDKQLHTNLTVPDKLGTVVVGNDSTVGVLASLHVPYKGIPTSDAWQVTILIYSSNDTSLSTRADSITVSLNLNGSGDFAVVEYYINNMVSNPYGVWVKQGKPSFPSVQQFREMRFQEGLMSSKVQYFRSKKNAHVFKNPYSQLVQPGVILIHVCAKSKLPPDQVTEVVVHNITSGQVLLTWSDNCVNTKCILYYDVEFSNKTESGPYAKINNNSTSIITSYNFVPNVKVLSDAMVTGFYRIRAVDYFQRPGAYSLPVQYPNTL
>Biv482
KCHIDSDQEDFIEHNLEDHKDSKSTLPNGTNGHTDLLNQDKDKENLSVSSKSLERVSVQTKPKHPLLRKSSNITNDSGHSSVSDNEDNVFRDQEEDSRRHSLTVVDATGHLNVPTNLDCLTKNTSQSASSSALHSIHLPHPRNAPRIAYSLSEEALGVNRLRGRRSPQGSPRLRRQPTMETNSFSVVDGADGYVQLNQYKLKNEIGK
>Biv483
IDNMGMSSKLSDVWVTLNRKKTVTEDFHETPLKRCLSTLDLTLLGIGHMIGAGIYVLTGTVVKDLAGPSAILSYVFAAFAAILAALCYAEFGARVPKAGSAYSYTYVTLGEIWGFIIGWNILLEHLLGASSVARAWSGGLDSLFNGAIKNSTLTNIGYLSHNNVWISDYPDFVAFAATLMVFFVVATGAKFAMNFNNFFTVINLIVIAIIIVLGFYFADVKNWTDHGGFFPYGFGGTWAGAATCFYAYIGFEGVATASEEAKNPEKSVPIATILSLGIVTVLYVLVTCVLTLMVPYTDVNPTAAFPFAFAQQGAEWAKYVVALGTLFGITTSLLGGAFSLPRAVYSMASDGLLFQIFAYVHPKTQTPVWGILCFGFISALMALLFEIETLVEFMSIGTILAYTIVAVSVIILRYAPVHKCQFKLKPQEEAPAADDVSLGESSSIIKKSKSHDDFGRLKDHLKHLPFLKSFDPGNATIMAILVMLVAIICFCAVLVPGYQYLADGAWWAICLEIIFGAVIVLCFLTLIAHEKNDAFLTFQ
>Biv484
IPLFLLFLDCVWQLTQQYPSGFAFSETYLVTLWDSVHMGIFETFLFDCCHQRSRYHIDARWQQRLFLPSTWDWNVQFSDDDQSFFNNPLYVMKTNPDVNEALNKAKYLQSSLRSKIPTQELYSYELQNLEGSNLCIDGTKSLKGYRLTPLTGAACMKLWTQCYLRWQTPAQIIGGGNPSQYLQQCVMVEEILCLLHKIEALKKNSAKSANSLARTRSDLVFSMALDTPRTTELLANTYLSSSFPFSSVQRLSREEKSVFTPISLFLEHSTIDYDYSNDDD
>Biv485
MLERVKDPPTMLVFGLFEGDRVSLDVPIGSTVGEVKKMFQTKLNIYIDEMNRKDTKVLVLHYSGSDLEESWCFTDLGIPAGATIKVLLKEEILPALYIYTTYNQETIDIVDKHLNVLSMAVEDLRTIAGNRSGLPVSIFRLVTEDGREMYDGHVLYDYGIDSGATIRLENWDGWNEFINLCIMGFTPQVLAQISTDEVIGRFQQKVALFIAAHYGCADLARVLIKQGVRADEPIGVHPHKLWCTSQAHIETKKAPIHEATEQGQLNVLRLIVNHDITSVMARDGNDLCALNIALRRSKKPCASFLLTRQWTKVPIGKLGSVTVQTLRTIRLWCEGAKDRAYSKFGPAKSSLKKMKFSGGPLVSHGEPVVDGFTKSPMTGKPRADTKDKDKKKALETFYEVYGLKKEDPEVYFRNMGALENFKSLKLRRNTKWGNVFDKSELTASFTKGLMGHPEHSESESSEKEVKAVPRVPKSSALKQETMTTENTIDSSGTMGKFLRGGTQTTNQDSVNDNVVPLPSLKTTNTAKSGSAPDEDIKQRKNAAKPAFSSKGLRKLKSDLHEHEETIEEEDPISRLPTEDRLKQVTKLPPIVISRNRKVSENAADDSDKESSSDHKERTKDSKQRFFQTPKMHTSLPNLNSLEKTKTSMDESPPSPTETNKTFKSDKKNRKRRRITSAALISQAKAAEGAVPLPMISHENQTRPFFYHNGRREEDVVNPVMDLVTKHQGSTSRDRAIKSLTIANSFKEKPWLTQVRMALSLTSQSIKRPLKGTNLRRKIIKQAQFD
>Biv486
GGYQKTYGGEKIEVIFAEGAFARAKALDLGAVQCDQNDLLFFIDVDITFTSNILHRIRMNTKQGAQVYYPIVFSQYDTSFLCNFYKINPCHIDNFNLSMDAGYWRNFGFGIASMYKSDLELVGGFDTSIQGWGKEDVDLYTKFSESAVQIFRAVDPDMVHLYHSVHCDSELNDAQMTMCIGSKSASYASMHVLADVIQRTPEILNRQPGSRR
>Biv487
SGAEPVNKLMYILVPGIIVPLALIILIAVVCLCQKKNDKGANSKGTNSSQNSTVETVPLTGKASGCRIREFMLSSVRFLQELGEGAFGKVYKGEVIGLYGDNTVSKVAIKTLKENASPKIKNDFRREVDLMTELRHPNIVCLLGVSMKQEPMCMLFEFMPYGDLHEYLLTHSPNSDMSSVDDESGKKIILEYPEMLFVAIQVAAGMEYLASHHFVHRDLAARNILVGDSLSVKISDFGLSRDIYSSDYYRVQSKSLLPVRWMPLEAILYGKFTTESDVWSYGVVLWEIFSYGLQPYYGYTNQEVIDVVRSRQILPNPEECPPRMYGLMVECWHENPTRRPTFREIHARLRAWKTEVLMQNPHWSISQSQSAHSGSTHQSSQSGPSHHSSTGPSNTTALTGLTGSSGGSETPAQLPQVQMIDPRYTDLPRVHYTPAQAGLLPPSMMQSPPPPNYSMVHAQMGNHQKVQQQPLYPVVCQNGPQKISPAESVASSNKSSGSSASHDSSANYKMGGPATIPHTQIQGEVNNVPNGVSVPNGPSDCQRFMMTQNVYIPDQRAADYHE
>Biv488
MYEKLFSRGRLNPNGCPITMTTFVSHNFTDYKLVRSLFRKGHEIAVHSVTHRTPTTFWKQASYNQLQYEIVEQRSIIAENAGVPVRNITGWRSPFLQPSGDIQFTLLQENGFEYDSTLTIATEKGFSAKRWPNTMDFGWQLDCNVLPCPFGKYPGMWEVPVQMLEVGDSGNGCLYADSCRPATMEEAFQLFWVNFHNHYTGSRSPLFFTMHPSWLREEHNMKALNYFFLTILHYYHDVYFVTYQQHLAWIKNPTPLSDILRFAPWKCDHLRYEPETDKDGNGHNG
>Biv489
ITTIGRFGSGSTRSKIPIGAFYGHSCLLPWEWNSYLEQRSSSTAGSQSELPTQSQLLAQLGIYMSLLEDIQCRYSLARTRLESLLAGLDGQQFANSHIQYFLKKNKKQNNDEDNKITQCYNDCLQLQVQLNLAKKATERLHTALGFNAPKTDYGSGVVERVRHACTDKLRFVQECLLEVLLSITTSSASIPQPPMSLYNVLCPQTAEMLFKNLCVHGTKKIQISCGMLLMRVCGSQPWWGSFLGNVLREFFHSENSQIFPQD
>Biv490
IDLEFLTADMEAIQKAIREEFQKKHEFVKTMEEFSKMKTNEERVKFVLSLPVVQKHIHLEDYDNGKNSEESCHLRTEGNQYFIKKNYSKSLKLYTASVLKAPVTNMNCFDKMETKTETKDLELANAYANRSAAMFHLKDYAACLWNAELAFRFGYPTENHYKLHDRQGKCHRQLQDFIKAKQSFQSALKSLEFSTLDEKKRQNLCKDMQRLIEEVKIEGRNLDLENHMDEEQRQVVNHFHSDLPQIDKSSQNSVFLSASSTVSLRESTEMGRGLMASTDIKVGDIVAVEKPYASVNLPEREQEYCSHCSKRINAPVPCQQCSDVAFCSLQCQEEAWTEYHRIECKIIRHVQNMKSKLGHLAFRMVLKAGFPFLFKERSNFCKDDVSESIGYNGDGCYDSENYHALYTLVNHGDKRTPEDLFNKAVQTVYLLRCLELTPFFKDCQKGQEMDAKCYIGSHILRQIQMLPCNAHEISEILWKPGDPTVTNSIEIGSGAYALLSLINHSCDPSVVRHNYGNICVVRAIKPIKKGEEILDNYGALYPLTIREERRAKLRPQYFFDCNCDACQLELPLYFDIPDDVPVFKCKDCSGPIFISQDKDLAEAECSSCHEKKDLNQTVMKLQESTNGYHVALEQVLAGVDMQAALEVLLKHLEFLTVHISLPWRDINNCQEAIKQCFATQANSYILP
>Biv491
MSNIVGNLSNFTTMYPNTSCENLTLCNRTDEYLNMEAFLRFEHLVQIIIPMIFGLIVILGFVGNILVIFVVWSYKQMQNTTNILIVSLAVADLFFIIFCVPFTAASYAMWIWPFGDIWCKIANYLMHVSAYASVWTLVLLSLDRYLAVVHPIPSMRLRNRRNTYLLVYITWTFICCGNVPIFLQYGVVYYNWMGFQRSACLNLDGMRNKMKQKVFYVCFFAFGYMIPLMLICLLYGFLLKRLLYGVVPGGSQRADSIRAKKRVTKMVVIVVLIFALCWLPIQVIFLVQHFDPDYELTTETSSINMAANCLAYMNSCVNPILYAFLSENFRRSFRRLLCCLPEPCSKYAHEKTNVRGMETRDTLLNNGSSKSKSENGKDKNCNVGECVELKALTEL
>Biv492
NSETSNVPQRSMVISQDAQEKAAPGQIQSDQTKDSVETRLDSVETDEQNSETLKSSNSAEVEDYVSETSNKLTFDIDGKIVELSIGNGGMESIVEPGLMKGDVQGLEVLESAENFIPDLSTQGSQPITKELFLCGQCNTGFTSMEDCQDHMYKEHNVTLEDGKVSVGTQVETSRKKNKKRSQNEEEVKAADLNDSDVEWTIESETQYISKGSRTRSKICPPKALKNDYYLGKTRTSEAGKNEHSTRQPKHVPSYRNKCDKTGCNAKFQTKEALDVHLKCHTDKIEIFECPLCQHQQEKWRLVRLHLWKAHQIDTDLLTCDQCDYKIDTASRLKIHQEIHSKEKPYTCDTCGKRFRQLAQMRNHQMLHTDNKNSDK
>Biv493
AMAICYREVYKLEAIADLYENARKNCPDNEDILSALFMAYVRLGDYKKQQQTAMLLHRLQPNKNPCYFWAVMSIVMQSQSSDDEKLAKGMFLPLAERMVKKYVDEKKINAEEEVQMYLIILNLMGKWKEAYEVVTGPLGEKLTSETFYKERKAAELFSKMNNWPEANAKFKFLLKENPDHWQYWKDYISSCIKIAKSNWQPQDDGNNCETDYTIDMASLFMDQTISVCSGDRLLRGPYLAQLELIKALRETGDLSVKNLGSPLTLLQDYFKLFGDKNCCYEDMKLFTNLISKPQQKDLIDSFTKTLELHNSDGSIFFAPDVKAMQRHLTVLQLARYLGIQDSMSVEEKISLARECIQRYQHGLEFGKDLLITDIQLSDNFMLMAAHLLEEAWEETESQQHLVEAIVHLQKGSKNCPANFQFKVMLIHLFSVLGAYGPCQQLYDSLEVKHIMNDTLGYIISNHMVRLGHFAAAGANYGSMLKFFAVNHKETAEYLIAAYKYGSFNKIFEFVRFREKLQNSLQYACAKVESMLLDLMLETSHHQSVEQMVTHMEIDPSEDGAPAVEFGKLCDNRDLRILEAWEKETYDTKAASDFSFQEEKAWLRIRSLTLRILACAVSLGQQVSNSKALRNGVGSEKKALNEILESLGKELSEHIQEYEKKFNVAYKYSLRGPSPTRIAKYLSDGHHQVICSMIETILHLFKMQSEDLEGSENEKQESPSQKVPEILAGLLVKYKGSLLLETDGKKSINAAVIENLSLLAETMSHSAILTGVCHRILKPLKTSWNKRCRKMKAETPPPQPAVFSNFTKLIASFDACAKDMHVATRDLDPVLLSIDLSSLSLDESEESDSLQDAMIQTDVLKNIESSYQTTSREVCELIHNKLQYFNSLKL
>Biv494
MSDPNTNLIVNYLPQTLSDEDFKELFEKIGPLKSYKIVRDKATNYSYGFGFVDYVNEEDAERAIHEMNGQKMDHKTIKVSYARKNDSESKGANIYIANIPRSFGEEELGAHFRQFGEIIQVRLLRDKSTNESKGVGFVYYTKRSEAAAALEAMNGKTLLKGYPALSIKFADINARKGRAPYQIQVQTNLRYPTPGSNPYGGGPHGPMRSTNTRMRFNPMSGNYSPGVGGGGGGGGDMGGQILFVYNIGYDAEEKTLWQLFAPLGTVTKVNVIMDHVRNQCKGYGFVTMKHLHEAEGAILALNGAMYNNRRLSVSFKS
>Biv495
YDRYVFLQRTNDETLQIRVRSPVADTFRFELVGKDVTVRDKTYDYDWIAIYKLVFGKDDDSIEPFPECPIIGWGPGRAMMEFGLAPMSHFGGEIKNRDDGKIEVKFGTTSDKDWNKVKIHGELVKGGGESEPLPDHVIHRVENGDVIFNVNTPKTGEYALKLYAKGERDKEAKNICNYMITSEQKGENYAFPRGFQGGLGPKEAFNSLGLRALSHQSGMIETDEEVLEISFEKTNENIELSLSLTGNTIRPEMAKRLIEETVEGNIVTYKVRLPQTGNYGIKVMGNRGRGNENVYDYVVQYKKSHKKKSKPSQNAAPEMPKPPPEPQVQRD
>Biv496
MENGLYDEHFASDERFGGVKYSKRSNGRSSPSHSAHGNLFRHSLMKHSDDKRAMKVRFYRNGDRFFKGIVYAVSAERFRTFESLMAELTSSPVCDKNILPNGVRYIFTAENGHKIRTLDELEEGESYVCASTDVFKHLDYTCMQGPHWNVNNKARGSGPLLGHLQGPESDFKDYVKPKLVTVIRNGPKPRKAVRVLLNKKTAQSFDQVLADITEAIKLDSGAVRKIFTLDGRQ
>Biv497
VFSSDGCSNTESKAEIGLPYKEHQACDRQSTICDSESPSSKHSLSSPVADNEVGTVVLFGVPIVCLYVENRERLCLAQISNTLLRNFSYNEIHNRRVALGITCLQCTPVQLEILRRTGAMPVSSRRCGLITKREAERLVKSFLEEIPPPKLPENFSFKVHHSCGWGCQGLFLPSRYNSSRAKCIKCTFCNSFFSPNKFIFHYHKTSSSSFRHPDAANFNSWRRHLHLNEPSPSDSLQHAWEDVKSMFNGGCRKRSSQPSMGPASSPTTAPLPVGPLTQSPFDHLQTMPTGVNQFNSYIGPTVIEPEQTDRQIAHPSFQSNFPGNMIGSYGDILRSLSMHYTPWWKSMYLTGQPYPHCNSVPLPINMPCINYPSMILSSSDSNRSSTREGDLKFETSGHMRSVRGENKKQIKQPSADPPSSTLTRDVNQFIEAEATSPAKSKGEDDRPFNYKPY
>Biv498
METTGAISPGSEKENSCKKPKLSFSIENLIETKSSENFTKDAEITSHSALTTKRRESFSETRETPSTTNPDNEGEHQREIPRSFLNRTGETWPENGHSYRKRKSDYLRTIHDQSAAMLGYGPMVHPAFLFGRTSVEDYQAYLFRNYSLLQQQLSPVPSRDYTYEWLRNSGVSKFNSLKSKSFDVPPSEPKQRELLKRKTESKAKIVSATEEGKSCEEQLSSRKDNEKSDSDSISKVKKAAIKTNKTFTCLECGKVFNAHYNLTRHMPVHTGARPFVCKICGKGFRQASTLCRHKIIHTSEKPHKCNTCGKAFNRSSTLNTHMRIHLGYKPFQCEYCGKGFHQKGNYKNHKLTHSAEKQYKCNICNKAFHQVYNLTFHMHTHNDKKPFTCHMCGKGFCRNFDLKKHMRKLHDGSQIPASSSPPRSGATPTTPQMLRSGSMFSLPSAGQAPIVGNRSAFFGHSAPVSCHQRNVFSSYLMGSANADFLHKFSSYM
>Biv499
MLIFPVFLNRNQGFPEMRAVRIPAVLVSRVTHFKVLALCFICTSVYVYLYSEVSLQSLTLHKMIMAAIGDFRSWQKQIWELWDYIRYGEFFTDTDSAEKDRNITRNYATTQVSRSRMDRNVSRASVNTENLALDMLHTNATLLTLFTTWQTSVEKFTCHNNTVRNWNLLKPFVQPILFTNENELSIQVTAMGWKVLPVSKAGRGVPVLKNMYLDTIKVFNSTFYAYANGDILFTDTLIITLLTVLTSSLNKSRPLMVIGRRTNVDNVTALEARDQITITKAAEFRGTLFSAWGEDYFITMKNYPWKDIPDVIVGRRAYDNWLVLDARRRGHVVDATETILAVHQTTYRGNYEGHSHRDRDYNHNLLVRTFRRLHYAAGKTSCTELITRYNSTHAPQIQWRNPNKECYPL
>Biv500
LHPPAIVGVMGSAAASANLLGLEPKKCLHALSIAASFAGAPMANAGTLAKPLHAGKSARCGLEATFLADQGIEGNERILDMESGFGAFFTDYDPSTFFQELQTSENLILHHQDIAIKSYPCHLGMHWAIEASLHVRKQIVDLYGKLDASFVKSIEIFAPKSKYINRPIPSCEHDARHSFQFTANSALMDGKVSPETFVFGNIEKERKDLFTLLQKTTIVHRDDNKPCFDTMYVEVTVTLQNGEKFSARCVEPNGHWRKPLTDESLKKKFLTNSRLLPEHQQTKIIKLVSKMSSCDSSDGLLELLRTNI
>Biv501
FEKMERGLSEKYTDRTSPVKRHMDHMVNIGAEPGLIQPRMNNMTSDVVKLYAYAAREYIKKYPGTTVDDFVDIAYKNHKQSVNNPWATIQREMSKADIKSKLMLCYPITFWMSAPTADGGAAAVVCSEEFMIRNNLQRQAVEIISQHMVTDTGASFKESFMDLSGYHMAKEAANRCYRDTGLSSSDVDVLEVHDCFSCNELFMYEALQLAPEGRGADLIRNGKWVTNKNGGQMCVLNNKWVVNPSGGLESKGHPIGATG
>Biv502
FSAANCEEVMKENQSASGGDLLVFAQTYAAYHGYISIFVCIFGIVTNVFNITVLTRKHMRTPVNLILTWLAVSDIITMLSYLPFAMHFYCIYPADANKSTEKNSEGWMLYMIFHINLAATTHTVSIWLCVMLAIVRYLHIRSPTKANSMRLQRIKQSRYGILFIYVSSALILVPNYMSNKLLPDVLPDSNETIYVLRDLNLGKNDTETMVLINVWIYAFTAKLVPCLLMLIFGSLLIYNIHVKIRQRRKILQISGASSLRLSEHSRTTKMLLAVIILFLLTELPQGVLIILSACVENFYDQVYLLLGDVMDIVALVNNAVNFILYCSMSTKFRETFVHLFCNFHPLRRSEDSGYTLTDRLAKLDSHSNNNENNHHLHLLQNHFRKLSAEHRIVRE
>Biv503
VKVDKNDYNILSMWILGKEEVDVSLPWYQTLFSKKKSQPKSVPKPDYLKRVVVICRLKGDPKIMLKCFKEIPAKSLEMLLPSGRTGMTVRDKLLLAGSTAAGVFTIVGEVTLFLAYSKLYFMNLVLPTVLTSLLTGTAVLFNYTSKSKKYLEDLHRISYFKTVANNRGFLALMVDRAQDETFKEALIVYMCILSHRPPGARQEDTGYYQMVIAEL
>Biv504
MSISHFSYYSNGYVVEYLDNGTDQCESWILLPAENLWPAALRGFLYIVALVYFFLGVAIASDIFMASIETITSKKKKIMVYDAEKKETVEREVLVWNETVANLTLMALGSSAPEIILALGETALKLGQEVVEDSLGTFTIIGSAAFNLLIITSICIVSVPTPDIKRINEFAVFFVTAGWSIWAYIWMLIVVNYSSPGEIEPWEAWVTLAYMPIFVLHAYLVDYGCKCCKKKKVEDEEGSQ
>Biv505
VESGEIAGAQLVALQNSADSSQPQLVAVQTDELPPEAVEASQMLIPSMGGGGDKLPMVTLMPQDGSPGEPMNYFLIVTNNGEKDGTSLKPITLDMRSMNALKTEKDAVEEMIDEDGNVRRVIEIAPKFDIHGTHTTLLQCRYCDYTSPKRYLLMRHMKSHSEDKPHKCNICDRGFKTMASLQNHVNTHTGTRPHKCKECESAFTTSGELVRHIRYKHTFEKPHKCTECEYASVELSKLKRHMRSHTGERPYQCMHCNYASPDTYKLKRHLRIHTGEKPYICDICQARFTQSNSLKAHKLIHTGNKPVFQCELCPTTCGRRTDLKIHMMKLHTSTTPLQCRKCSETFPDRYSCKMHMKTHEGERCFKCEQCDYAAMSLRHLEAHNLTHT
>Biv506
IPSDQIRLHERQLGIIDLRLAELDLRFQVMETASYNGVLMWKIRDYSRRKQDAKSGRTISLYSQPFYTGRFGYKMCARVYLNGDGVGKGTHLSLFFVVQRGEYDALLPWPFKQKVSLMLLDQDNGTRHLVDSFRPDITSSSFKRPTSEMNVASGCPLFVSHSVLETPTFLQEDTIYIKVVVDIEGLRQH
>Biv507
MNGKVIPGTPIAVDFWKTRECPNARLFFLTHLHGDHIVGLSSSWQHKIYCSEVTGKLLVERYDIDASLISPLETGCSHILYIDCDQIEQMSVTVIDAHHCPGSVMFLFEGYFGKILYTGDFRFDSEMKDDPMMRNLLHADTLYLDNTYNSPKCVFPSREESFKQMIEIIQSHEDFHIKIGLRNLGKEDLLVKIAVDLNEWIKVPPSFFQLAELLDLPDVFITGETDARIEVVPFYSISNKNIERWNKECPTIALLPTSLYTGLEMSPFCNQENVYIVPYSDHSSFDELIEFVKLIKPGCIYPIVCGETRGPFGSSISDRANISVFEPYLCNKQGRNNEIPESVKRWLYGNRTALKPAKVLNKKLFALARKRSSQNFKRGVHFDDSMEEFSEPKKKKTKYLKDKQLASDSNIDGKSTEQLHGNVRENSGSEVGGKSSPKNKPLAAVDNRTGENVQKEFSKKDNCGKSSDEEIPQYMERVEEKRESPAKEDHQGTHKTNLQQKDVGVNSVNKGADKNSQGQKRPSIKNFIQYVLDTDFVKSSHTDSEGNPMDRNGGSCPDPGMPCRMERKMGLLRVIPLSSNKPQENYRSGKKQGSSCSSVCRPLLNVKPL
>Biv508
TEREVERGILKAKDVSEHCLAYVREITNINVLFRFAAKFIDFAARNVDGEAQKFLKTLRDEKLPAKCPPSNLVKYTVDWNGKEGIDPETHAEYLKNFMEHFYSSVTRLVDEAMAKYEKLSSDAVYTEQLQHLHACNNSVKVFQGRENIVNQIKDYIQGPSNRPFILYGESGCGKTSLTAKGASM
>Biv509
MLGKRKFPENGTQIILNKKRKIQTAPVAKNALMQLNEIKPGLEFQFVAQSGPVHAPTFIMSVEVNGTKFEGQGPTKKAARLSAAEKALKSFVQFPNASEAHKALGRQVVNDGDFTSDNAEASNDVLFNNFETNSENGTSCEILPKDKNGMNNLPKARKSVVPSVPDGKNPVMILNELRPSLKYDFVKEHGESHAKHFVMSVVVDGIKFEGSGRNKKLAKSRAAQMALTKLFNLDFSTHP
>Biv510
MAFYTPKIKRLFYLLCFSIGLSCYIVMKYYNDNVEITFHNTKSHLACTLPEGLNPFDTAAMKFIWSVPPIKCADWPSLVYVDSQGLLQKNKTAMLHYAETSNLTCTYQTVIRKKGDMEVSLGPRVTFTSGVLVPSDFFHVVCETADGKEIYNNLHHSINNKNVLESGKLKEAEGDHFNVFIYGIDAVSRLHAERKLQKTMEYLKSEIGAYVFEGYTKIGGNTFPNIAPLLTGKAIRELPKTDGFLDDFLFLWKNFSNLGYATFHGEDWPEISTFNSNLKGFSEQPVDHYIRPLFLSFDKVSFYKNKLDQAHMFLADKGIRINSHGGLCFGNKPKFKIIIDYYKQFIERYGEKLKFALSWNNELCHDYLNNLELGDEDIYQFVRWLHKTGRLNNSVFIFLSDHGYLMNELQNTFVGRFEARMPLFALSIPPGIKTRYPHLHRNLLRNSKRLITVYDIHEMLTDILHANFSPKRSELSNVHLRGISLFDEIPKSRSCKDAEIPEHFCPCYSSDTVSPEDGEVQKIATHVIARLNERLRHLRSRCAELKLHKVNSASVVDSNLVQTQSRFTIRNLIHQSDIGSRLKKRFIVTMTTIPGHAQFESTVELDKVGQMTILNDVIARTNRYKNQSACISERLLKPFCFCSRQNE
>Biv511
MEFGDVQETGEKNFPKQDETPIQYGTAGFRTKGSRLNHVIYRMGVLAAIRSATKSGATIGVMITASHNPEEDNGVKLVDPMGEMLGPEWEKYATEVANVPGSKLDVTLQELTKNLGVTSLQSSRVVFARDTRPSSPVLAAALEAGIKAAGAQCQNFGLLTTPQLHYIVRCINTNGQYGKPTEEGYFEKLSEAFVKLRNIRKAKKMKTLEVYNTCLYLDAANGVGAGKIPILQSKLGDLLKISLVNDGSGKLNHECGADFVKVQQKPPTGVNMVPGQRWASFDGDADRIVYYFMGVTDNRFYLLDGDKIATLVAGYLKDLVQETGLSLNLGLVQTAYANGSSTRYITDQLKVPVACVPTGVKHLHHKAQEFDIGVYFEANGHGTAIVSNSSYNLLQKTSQNTSISDHQSEACDLLLSVIDLINQTVGDAISDMLLVEMILAAQDWDVEQWNKAYTDLPNRQLKVKVKDRSVIQTTDAERKASSPVGLQSAIDESVAKYTHGRSFVRPSGTEDIVRVYAEADTQSAADKLANEVAVLVYKMAGGIGEKPKLH
>Biv512
TNINAGMLQGIDFLKTSGDINERSQVVFFLTDGEATSGITDNSRILENVRNSNSKAFPVYSLAFGNGADYEFVKKVAVQNSGLSRRIYEDSDATLQIKGFYDEVSSAILKNVTFRYLNNASSVQNLTTVNFPSYFTGSEIVVAGKIENNAVRLFDLSVQGLGSTGSVELALSADVKSKPFPELTKSGDYEQITEKIWAYLTIKQLLEKSIGETDSTTKVELKNKALHLSLQ
>Biv513
MKLSVYNTIIEIMHKHNSRDCLPLIVKEFPDFSISTIGSIYAQDYQKKMRKTHHIHYNPMKMEMYYEQYLEGVQNKERHILLKISNGIELSPALLARMILERYLSSTKYGGENPPRSYVTKLMKDNTLINDPMLASEIHECLVSDDHYGPHVDNIKQSIGHEHECKLNRILDSLNLAYIGEDQMRTRGFDKTPDVKLEVPFSVDGHVINWIESKASFGDEYSHRGYLKDQFWSYWNRFGPGMVIYWFGFIEELDTDREKGIILSDKFPENIVRMNPIMK
>Biv514
MMNLTGSNYSNTTISSGSERVLPPGYSTVHLILTVTIVTIIILIIVGGNLLVVVAIYTDKNLKSKQNWFIASLAVADCLLGLIIMPFSLTNEVMGYWYFGSVWCDLWKAIDVLLCTASILSICLISLDRYWCITKALTYPRQRTATRAALMIAAVWILSLIVCVPPLIGWKNPLPVNDYPLCLLSSELGYIISSCMGSFYIPGVIMVIVYYKIYKAATERARKQRGNNNKKAKKKDKTDKELYGLLKNTDTKEKQETVTNMPTKVNSMTLTDDESTWPIYQKQGVNREDSGQEPETGNGTIDEQDIDLDEANEKESTKSDTTGTTNLTPNQEEIKHAEVYDAVKDLERHKRKLAKARERRATIVLGIVMAAFIVCWAPFFTLYIITALCNCIPDIVFDVCFWAGYCNSALNPIIYTVFNRDFRHAFKRILCIGQAHR
>Biv515
IDPNSSQEEKGAVVKSSIKHQKKVSKRMEPYPQEVIFSMQKISLDHEKCDNKQCMCSKQESLSETEKKFNYAKVANFTPSPRKYIRDARLKVHHSEKDRKHVIRAARLKLIKQGKQGDKIPLQMERSKLPVAGSSNSQADSTFLFGSGCKSNLENFSSLSQASRETTRDLEYTSLHKKLKSSSHKHHFRSKTDPFDFSSANSALSSDNLKSKNSDPYLERSCSQEARLDDMTVNELACYFDDFVYIPKKMSSMAEMMYI
>Biv516
NNFYIHGGVETKDGKTPSNKLYLLSSSGGSWTEQSHPGSPSLSHHTAVALSDRYIILIGGWNGKARSSKVYAFDTEKRLWTEPTVAGFPEDGGLSSHTATPLSSGEILILGREGSLRMQRRHGSGYLLSGSVESWKFTYREYTQETASRSGHTSNIIGNVLYVVGGRDNNLIEMHQGFKSPKSPLPVTNPITTAVDKLSPLSKTPSGRKNHITIESSGAIFIHGGETFDGRSREPVGEMFIFSRKPSPTFYRVGVSEVKRAGHVCGVVEDKIILHGGFGGKNHVYGDTFYLKFKV
>Biv517
GMVNGVEGLEGSPDTDVVQELSEENEKLAEERDTLKQDLENLRDTYDKLVQAGDNLQDMYDQLLMEKDQQFEEFEKLMQEKEEIVKENEFLLSDGNAMHDDLEKLVNELEKLQTKLKEVSDEKEDLERKLSATNVSGKASEMAKVMEERDKLKTENEELQAENERLKHDHDVVLEEVQNLQEQNQILQKEQDQIQADFEDAQNEFDQLTQNHETLQQDYNQLEQDYSELLQDKDKLEQEFLEVQTASVQVEQRNPILQEEKEQLQQEYEILSYEKEQLEMTIKELSKSNALLEEENSKVQKELSSTKERLLKETAAHNHVQSDPSAADKEKQIKS
>Biv518
AFTNVPNPCVNNVEGKIYYPHPSDATKFIQCDLLGRMYIIQCPKGLTYKPTTSSCTSVNAPVPTTMAPPPTTHAPVVIPVVTSKPTSNPCTSTNLAQGNIYFAYAFDKYRFIECDLLGNANILSCPSGLVWEQSRLSCVYDIGTDNVVPNPAGTGTGTGTGTGTGTGGAVNLETVCASPGSTVTTTDDLFHPYPGDKTKFIQCDLWGQANVVDCPTNLYWNNSAKTCAAPYVVNGLPAQSLTG
>Biv519
NSIRHNLSLHSRFMRIQNEGTGKSSWWVINPDAKPGKTPRRRVNSMETKNYEKRRGRVKKKVEAMRAALENSSPSSTTEDYLDSPLSFQLSPDFRPRASSNASSCGRLSPIPASIEPDLHDNQVPRMSPIHWGQELDTSGNYSDVPYDPIISSLVDGMKLDGSNMGIPEEMGLRMDPSEIEMMAEGGMVQSLLNNSQGNINESVTQQMMSHNGNISMPQYNDQSANFSDSNQYGGNLPAPPPYQDSMRRSPQQPGNLEQLLGGFTDLQNMRLYNSQQSAQHSPMYSQQEALLMQHTSGGSPSGSSLSINTQMPSPSRSPQQQVSPNFNNRMMNYSPQQQQQQQQQHSPQPNMKPMSPQPMMNRSPSGSSQPSLLQRCLEQNPESHLRQSPSDSLLRQALTQKTSPQYPKQTTNTNQVPFTTSSSQNSGFTNLCPVPRHVISLTNGLNNNLVSTQQNVRNTMTSLQQALAGSPNMISTQSVLSTQPVISENNSNSSLSEMSPDFFESESDMHKVLQQELNLEGSLDFDFDPAGSGPTGSMDSNSMVR
>Biv520
RPLELPEFEILPNKSQVVFEGDKIPLICRASIINRETRMVWLRRGEVVSTNRSVGIFVITEETPDKSTMIHTLMLKHLTEEDSGVWQCMVTTPQGNVSTDITIVVISNTAATCPSKTSKTKKGVYKWPRTVAGVVSEQPCKRGRGAATHRCSESSMWEGLNVDRCEYLEDLTRKLEAFALLKS
>Biv521
MNFISAKGSVDDVSILHVFNLLGYIIVLFHLIFTDPSTYDFPVILWWWKNVCPHDDTPTLHYINCGGGSMCLASSERYHLDDPRTKAIIFYGSSVYPDDLPLPRKVDHLWNLIHEESPMNNYMLSHAAFVELFNFTATFRRESDYPLTSQNIYSLNYLTDRKPVSTEDKNRKIREQGYAPVLYIQSHSNVASDRDTYVQQLMKYVAVDSYGKCLHNKDLPESMRTAEDSFESEEFLDFIAHYKFHIAFENAICRDYMTEKLMRALHVGSIPIYLGSPVVQDWMPNNNSVIVAQDFESPEDLANYIHFLNENDKKYEEFLKHKLRGGITNSFLVNHLRSREWQSHPSGSPESGDVNMFLGFECYVCKQIHVISRDRLLNSSFSRTANISHTGCPEPKKSTKSASNTK
>Biv522
ELSHWEEGPFLGILMSCRKEISEDIQILSHKSGYHTQHSASHKAGESQSRDVSHGFLNFTFTRALCKNVAKKMRKLNADLAAFEEFDNDVVSYDLYFHKYISEMCLNTEPCDFILYIPAVHAVLDSFESLVFPKKSSSVPKPAQTSVIPSQEKTNLPILTSSFLPLLYVTINSVRVFIPKTSSVNQKGHDLALIILPEIAVNPQVDNPLPRYAVEREIYHKAMQLNLTQQPGSAIENRQYQIDIQGLSICT
>Biv523
MMTDTDKWECQHCTYQNYQVSAKCTLCNKRRRDTRISDFENEEQDIYKMAASMGHNKESSLVSQTSSQICSTSTDPVIGTKWACSACTYLNWPKASKCTQCHRVRKSVSPGCQSPVERSRTRKEPSEAQSGEGCRSGGRTTPAREVIPGSPKAAKCTSNNDINKTHAKYAKIKWTCKACTYENWPKTQKCVMCGTSRGRFSPEIITSPPSLSPTEITAKQMGSTSPVLACGGGSPQSDNQSVEVQDPSTSGAITSEDNKATEKRLKQIRKCMREKDWLWLNACVGVVVGDLGAIESFLASGGDPSRQLTQDEVALLNRPSAFEVGYTIVHLAIRFKRDDMLAVLLTSTESNANGLKRLPSHVSPDVAAEIRREISSILRQRKGGKGEFPCQFFSDCVTFALPS
>Biv524
NIAMLSSTLLLFLLVSPVIGYTCEKTAKICETSLSIGHYLTMFNRDTLAVYPKQGKLYKYDVTNTSNADPVPKEDIISGDGWEVRKLLVVANQSLPGPDIIVYEGQTVIIHVKNHLHSDTVTIHWHGLHQSGTPFMDGVPFVSQCPIESGQTFTYKFKAYPPGTFWYHSHVGSQRVDGLLGAFVVRKNEPDPLPEHIMQIQDWNHDWGGDMGYQLMVNRIIENRTKYTPSQSLDGSFFSLFKAQSGLINGRGRFYSDLESGTHNEAPLEVFNVKQNTSYRFRVISVGALFPFRVSVDNHMLSVIESDGYPIRPTLVESFVINPGERFDFVINANQSIGNYWIRGKTLEVTPRNTIAEAILRYDDAPDVEPTTARKVCTEQDKCVVINCPFTYFPKNEFTECIRFDQLRSSASNDPAPPVVDGKFKEYFLNYAFPGVTSFPSSVNGIAMEFPPVSGVSQPQQITTACKHVHCEDQKHCKCTNALSLDHGDTVQMVLLNMGVGRGWAHPVHMHGHSFYVLKMGYAEYNETTGKFIAQNPDIDCRGGVPIQKSFCNNASWSNQTWLNGNVPGLELQNPPRKDTLIIPSGGYAVIRIRADNPGLWIMHCHIELHASDGMAMLLNESFSYLPKTPKHFPTCGDFKIEDEENFSVIADVKIH
>Biv525
MKSKFFRVMIALCCALVLFVVYMSVKNTGRRRRLQFKSGTADSGPFGDMDYTLISNEHNFSYIISESDACRQKDSIFLLVVVCISPANIFHRQTIRQTWGSIVTRDPQVKLVFLLGNPGNASIQTDIMKESSEHHDIVQEDFVDSYRNLSIKSVAMLKWVSQFCAEAEYILKADDDMFIHIPNLVSILKKTRPSNAVIGCLNNGAVPIRDPTSKWYASYKEYSKKFYPSYCSGTAYVLTKDSIGPIYNVSQHVNMFWLEDIFITGICRRIAKVQVINRNEFTYQKREPTACSFKHAVSGHRYSLTEIQKIWSEIQNNTQCP
>Biv526
TSNLHRYGDCILHCNVYISRGIHELDNDIVLRYACAIANSGGGILHMQNVDYKRGVCSKDLDTWWSGMEIKLAAMISSDDICNYFDMVGNYDDADLYLFVKTSEHICTINYHSRLPTDTATHDVSYQSVIKLLQKEGPEKPLAALPPVPTDYYYGITHECLKQETKQIQFKQLSGRNSRDGKGIPEKIKSLVSKYVSAFANHEGGHIYFGIDDDHAAVYGEDMSYQDQERT
>Biv527
FQNCSWACSGSCEFFQMEFRCLCSPGYQLVDGRCDDIDECLSGTHNCSDSLCQNLPGGFRCECPDGSLDQNGTCKQIDYCELEKPCSQECSIVNSSLICSCWEGYSLSSDLVTCEDINECEQTESHNCSQRCINTPGNYTCSCDPGFQLDQDGFSCVDVDECLVTELNNCSQLCLNQDGGYNCSCFGGYRLGSDNRTCEDINECNSDELNRCSQTCVNAIGNHTCECLEGFQLGRDGFSCLDVDECSRPALHNCTQKCMNIEGSYFCDCDSGYTLASDNRTCQDFNECQGLSFHNCSQKCVNHDGRYSCECFQGYQLDSDGSSCLDVNECESKDLHNCTQVCRNKDGSFFCECFSGYSLLSDSVTCVDVNECEDGSLHNCSQLCQNTGGSFQCNCSDGFNLSPEDNSTCTDVDECLATELNNCSQLCLNQDGGYHCSCFGGYRLGSDNRTCEDINECNSDELNRCSQTCVNAIGNHTCECLEGFQLGRDGFSCLDVDECLRPALHNCTQKCVNIEGSYFCDCDSGYTLASDNRTCQDFNECQGLSFHNCSQKCVNHDGRYSCECFQGYQLDSDGSSCLDVNECESKDLHNCTQVCRNKDGSFFCECFSGYSLLSDSVTCVDVNECEDGSLHNCSQLCQNTEGSFQCNCSDGFNLSPEDNSTCTDVDECLATELNNCSQLCLNQDGGYHCSCFGGYRLGSDNRTCEDINECNSDELNRCSQTCVNAIGNHTCECLEGFQLGRDGFSCLDVDECLRPALHNCTQKCVNIEGSYFCDCDSGYTLASDNRTCQDFNECQGLSFHNCSQKCVNHDGRYTCECFQGYQLDSDGSSCLDVNECESKDLHNCTQVCRNKDGSFFCECFSGYSLLSDSVTCVDVNECEDGSLHNCSQLCQNTEGSFQCNCSDGFNLSSEDNSSCTDVDECLVTELNNCSQLCLNQDGGYHCSCFGGYRLGSDNRTCEDINECNSDELNRCSQTCVNTIGNHTCECLEGFLLGRDGFTCLDVDECLRPALHNCTQKCVNIEGSYFCDCDSGYSLASDNRTCQDFNECQGLSFHNCSQKCVNHDGRYTCECFQGYQLDSDGSSCLDVNECESKDLHNCTQVCRNKDGSFFCECFSGYSLLSDSVTCVDVNECEDGSLHNCSQLCQNTEGSFQCNCSDGFNLSPEDNSTCTDVDECLVTELNNCTQHCLNQDGGYHCSCFGGYRLGSDNRTCEDINECNSDELNRCSHTCVNAIGNHTCECLEGFLLGRDGFSCLDVDECLRPALHNCTQKCVNIEGSYFCDCDSGYTLASDNRTCQDFNECQGLSFHNCSQKCVNHDGRYTCECFQGYQLDSDGSSCLDVNECERKDLHNCTQVCRNKDGSFFCECFSGYSLLSDSVTCVDVNECEDGSIHNCSQLCQNTEGSFQCNCSDGFNLSPEDNSTCTDVDECLATELNNCSQLCLNQDGGYHCSCFGGYRLGSDNRTCEDINECNSDELNRCSQTCVNTIGNHTCECLEGFQLGRDGFSCLDVDECLRPALHNCTQKCVNIEGSYFCDCDSGYTLASDNRTCQDFNECQGLSFHNCSQKCVNHDGRYTCECFQGYQLDSDGSSCLDVNECESKDLHNCTQVCRNKDGSFFCECFSGYSSLSDGVTCVDVNECEDGSLHNCSQLCQNTEGSFQCNCSDGFNLSPEDNSTCTDVDECLVTELNNCTQHCLNQDGGYHCSCFGGYRLGSDNRTCEDINECNSDELNRCSQTCVNAIGNHTCECMEGFQLGRDGFSCLDVDECLRPALHNCTQKCVNIEGSYFCDCDSGYTLASDNRSCQDFNECQGLSFHNCSQKCVNHDGRYSCECFQGYQLDSDGSSCLDVNECESKDLHNCTQVCRNKDGSFFCECFSGYSLLSDGVTCVDVNECEDGSIHNCSQLCQNTEGSFQCNCSDGYNLSPEDNSTCTDVDECLVTELNNCSQLCLNQDGGYHCSCFGGYRLGSDNRTCEDINECNSDELNRCSQTCVNTIGNHTCECLEGFQLGRDGFSCLDVDECLRPALHNCTQKCVNIEGSYFCDCDSGYTLASDNRTCQDFNECQGLSFHNCSQKCVNHDGRYTCECFQGYQLDSDGSSCLDVNECESKDLHNCTQVCRNKDGSFFCECFTGFSLLVDGVTCVDVNECEDGSLHNCSQLCKNVNGSFHCQCLQGYFLSDDNVTCQDVNECNKQDTTVCSQLCTNRDGGFSCSCREGFALLKDGKTCVDIDECTQNDSKICDQKCINYIGGFTCGCSLGYSLSTDNITCEDINECDKTELNLCEHKCINSAGNFSCVCSSGFVLKDDLRQCIDVDECEGSNNCSQGCVNLQGSYYCVCNQGFRLGTDNVTCMDIDECSSTVQNICDQECVNTRGSFECGCKKGFWLQPDKQSCVDINECADKFRNNCTQVCVNGEGNFSCACSSGYVLLEDGVTCVDEDECLDVQLCNGSCINTEGGYMCDCPKGYEERDRLCK
>Biv528
MATERKIFKIPTSDEVQDSSEASSLNSFSRFQQMKKEGKVTDARDLDKSIRTDEQSTSSLRQHIPSKLVDPSKNLLPPRTSSSASSLSLSDNASKKTEISKPSNPSAPEPSIPTAVKSLNTNSLIVNSRQRGNPILKFIRSIPYEFGDIIPDYEMGKTACALFLSLRYHQLNPNYIHERLKQLRRYYDLRVLLVQVDIKEPHHLVKELAKICILADCTLILAFSAEEAGRYLETYKVYEHKPPDAIMEKTEKDYMSKVTECLTSVRSVNKTDAMTLLSTFHTVEGVLKANQEDLSFCPGFGPQKAKRAFDLFNEPFLKSKKKKITM
>Biv529
ADDYTAGFMPINAMVYNDGTIFWSPPSKLRSSCKVDITYFPFDKQSCPLKFGSWTYDKAQVDITATNGTVDVVGYTSNGEWLLTGHSITRHEIQYPISSEIYPDVTVVIVMQRRILYYVLNIIFPCFWLNILSCLTFWLPSDAGEKITLNITVLLSYSVFMLVVAESMPQTSEFVPLI
>Biv530
ALKKDAYDHYTAIYYLLVERLRQHRSSFPPENRIDIRKRRPSTIADQAMMHMNSSQATPVQGQQQRTALVNIKQGNSMFSHTTDCVTSTSANSSNLYQFFNDSDVQVPTGVTGCLTDVVPSPCVKPPVTSNNLHMITTSIDEGVEADMTDSESDCSSTCGKNNVQFVRDGYGIGLIPSCAFGDISQLNKNTNNSSSSINTASPFTSFDSSLEPDFSSCVLTSSQLNFSGVDSPSFSSISNTYTSSAGANYSMGQANPESESEEDPARDRSQTRSPVNFREGRRASDGLVTQGVIAFRQRLKDFPGMTELRKEHVTLQQMFSPNMTPEQVQLSQQQHAAYMESSGRQWPTDEQNQKPRPRPFLKRMSLPSENFDIQPHKLLALKQSMQVERAMDRVSSHEEVAIDPNSFEYINKPLQQALLQRNLQQKRQSWQQKHCPLNQQFQKLQIDQTSYQPYPSPNIQMLPDQNCQTVFGNHFGMGANLGNQQRINGQGDEINPMGGRPPVIRKVSYKLAQQQPVMPPYLEEGNKNLPYDIGQLSNNQHLINFTRAPVTFTQVTTQSETPVQTTPGRKNAFIPRGMDLLILQQQIAFQQLQQKQKQMRNMPEMNELDQENELCELTPTTEAQTGCFQESDENESAPSTDTQNCDYHENYVNNQTVVQPEKLCPAVAEEEMDFF
>Biv531
MDAFQDQGFISAFKSLPEKPSTTVRFFDRTDYYTVHGQDAVFVAKEVFKTVAVIKYLGAGEKKLESVTVSKLNFESLVKELLLIRQYRVEIFKNKTGSKNNEWMLAFKASPGNLTQFEDILFGNSDISQSVGVLALKIGTENNERMVGVGFADVMMRKMLVAEFADNDQFSNLEALIVQMGAKECVVGTGDLHTGKLRQVLERSNILITERKKSDFSSKDVVQDLNRLLKCKKGQQVNSATLSEMEKKIAMEAVSALIKYLELLSNEDYFGQFSIGSFDFSQYMKLDSAAVQALNLFPTSSDGNKNQSILGLMDRCKTVQGQRLLAQWIKQPLMDINRIEERQKLVEFFVKDTELRQLVAEDHLRRLPDFQRLARKFQQRKATLQDCYRVYQALDKLPHLMETLEKHGMESCQLIMEIFVNPAKEILMDFAKFQEMVEETMDLQQVENHEFLIKPGFDEELQALSEKISDLEDKIKGQLNKVARDLGIEANKVLKLESNAQLGYFFRVTRKEEKALRNNKNYITIDTKNNGVRFHNNAVKQLNEDYLKAKEEYSEQQKSIVAEIISIAAGYCETMVILNELIAQLDVLVSFAVSATSAPIPFVRPSLLPKGSGNIKLIDARHPCLEMQEDISFIPNDIIFEKDKQMFHIITGPNMGGKSTYIRSAGVVVLLAQIGSYVPCSEAQVTIVDSILARVGAGDNQVKGISTFMAEMLETASILKSATENSLMIIDELGRGTSTYDGFGLAWAISEHIATKIKGFCLFATHFHELTTLADKIPIVNNLHVTALTSNDTLTLLYRVKQGPCDQSFGIHVAELAHFPAHVIEFSKKKAAELEDFQSVELETSLKGDDEPAVKKRKMEKEEGVEIIQNFLDSVKKLPISSMSDQDILSKMKEMKQQVLDQNNAFVRDVLAKKN
>Biv532
VVLVDCLPNHEIPDVARYLEYDFTDHTQDETHAKNIVQMLLKHGAELDGCCTFWEDCVPLAARICDMLDLDGIGLKGAMIAKKKSSTQNTLCDRTADIPHFPRTYLYAERCHHIENECDLENAEKSVEFPAIMKLEYGSSAVGVKLVHDMGEAKEHLSSLQEKLTCEEDHPGIGLGYGNSMLMMKYLEGTEHDIDVVLYNRKLVAAFVSDNGPTKKGFFTETAACMPSCLPKDKVGQIVTAAYQCCVEIGLVSGAFNVEMKMTPAGPKLIEINARMGGFYLRDWIKEIYGVDLLRCVFMTACGIKPLINKPKPRYQMMGVMCVPSVHAPIFKNSQTYDLIKNLHTMGHIRYNAIEDEIEDVDFETEEPMCNIAVHAGNVAQAKEKLLNFCTLFHLSTEEYDVNRFLGNFKENMI
>Biv533
MSLNASFDSNLTTPLYNESSTAAIHYDIYSTFCPEAVAVDKYVTPYTYVIGFPGNIFSLIIWLQRRMRNSSGYYLAALALVDLVFLSLQVVYELNEKWEVKCLDLPFICEFYPIIFLTSQYLSPILVLSFTVERYISICHPFKREAWCTTRNAKIVIVCTTVGCLCINSIQGFFWSYDSQNKKCFLRGSVVEYGTASFWTIWTWCVEAFVFLLVPLSILYFNIHVIVEARKLSKFEQSTLHSRTHRNSATTVMLLAVSFYQIFTTLPVTVIVTLYYTFPPGIEKDLPEITDAWRAHFQYYWAKTVIEEIGMTHYAGNFYIYMLTGKIFRQEFKKLMRPLIGGLKVKLTNTSMTEYSTVRTGSVKNRKEVTVRMCNGKSNGHPIDSTESEPVLNSSETQL
>Biv534
MEEDVHPPENESHILRDEVNFIHNVSQFFNQEALSDVKLKVGDDVFFAHKFVLAKSSDVFRTMLYERRWSQENMEEIELSETPECQPVFESFLRFLYTAEVAVTGETAVGILCLADKYNVTSLKQLCMNYMVENSRSPKIKNAVQWYPWSKALGLTDLIDQCAKTIAWNSDNLLKLEEWKSMDFDFVYDILKNSELVIPNEYLLFNSVLTWLNQESHLPQLKENAEKLLPLIRFPQMMVNQLFEIEKSVIAENEECKELILALVGKAYRYRSLCPSQVELSISFNDPFYLPRNYTDLAVDTVRMQNTLRFGIQVDVRTYAGPVPTDKREGEWKITYRKNGDHWTLQIFCHDSATVNGEARIQAAVIIFDEEENVIQVDQANTYTCSRGNNLAMTINVDNSTDSKVMALILKPVPI
>Biv535
AISLVNSEVSTFTYGDPRACYDGKGEKPFMFEVLPGFGWDNLVNENRGVVVNFNYSKCKTTEDRRYLLPDGVVTIPVKTSQMNVFSKLYDHWSQYESDTSNSINIGASGSIMGVDIAASFSSEYEHIKKHQLEDKSFTTKVQARFVRYTAKVLPDVQLDQSFRNRLLRIAGHIQQNRKLSTNYESELLVRDFGTHVLTSVDAGASIVKVDQVDSSLLEDTTIDRVKIGFSASVSLPGIASASIKDQYSNTKKELEKYMKSVKNSDIRTYGGPPMNPENFTLSKWTTTIGNDLVAVDRNGFPLDYVISTTTLPELSESLVEEVVQSVRQAISSYFKHNTYPGCTNPDAPNFSKISNLDDGTCHAPLTNLSFGGVYQECLFQGKLVNNENLCDKLATKNPQTQDFSCPDGFENVFLYKGTTHKAQQQHQCHRCWIFFKCCHDQPFYASATYTSYWCRAKPNSEVHEDSGYLFGGLFSDRTNNFVTQSKSCPQYFNPLLIASSVRICISDDYELGAKFAVPFGGFYSCQHGNPLVDGKLSTVCPKGFSNHLATIEKDCEIQYCVRTGLLSGLKFPTVHIPPFSDVPAESIREPAHFIISHNSENWVQLVDPEMKGKTPEESTWTTLNSAPKEMETLMKAFTDNHVVKLYDESEISKGTIAGLSIGLTTAVCVIIGIAIAVRRNRKQKREYNRIG
>Biv536
YCFLCNRWLAVEEDDGMIDRLLPVASKEDMTNFQNLFMTKTKKSFTDSHLWISVFSRPHRSTFTRVQRLSCILSLVMTTMMVNAMFYQAEDRVKNKEYISFGPFEFSLSGIYISFVSSLIVLPVNIIIDQLFRKSKPKVNRITNAFMGKNVQPLAALSHIKLRPRSPPDSTKLEDFVEKPSTRPDSANSTYSMHSESALIEKRKKSNEIAIISHPQTKPQKKKTKKFMLPHSCVYLSYSLVYISALLSSFITFLYSIEWGKEKSLSWLSSILMSIFESVIVIQPFK
>Biv537
GVDDGESIQEKEVTDSNDADKSEKMEEEEEEEDEESASVKESESTDNSDVKKSNEEETEEKSEKMDEESEELETIEKDREKREKEERSGENDSVKSLESESLKSSKDSLEDEKASEEPEESSSVKSEDSEKENRRADADTPIDLTTKSGLPNGNGGSDVIMLSDSEEELMNGVMNGEILDLDECEIRKRRKVVKRLQAELRNEEAKLILLRKMRQSQVSSPSIPEKPKQQHAQPPPLVRPGQQPSQARPAHSQPPQLVRNSNQTPSRSHQQGPPPLVNMRGQNLSNGNSLSQQMRYQGMQGQPGSRGMYGSSSQASQNNNAQVDTQTPAQRQAAAKMALRKQLEKTLLQIPPPKPPPPEMNFVPSLSSTDFIYLLGLEEAVNYIIDANLISKGQKNPDEKMVCNPFTCVQCNTDFTPVWKREKAGSKNVICEHCVTTNQKKALKQEHTNRLKSAFVKALQQEQEIERMQAQEKTSGPSHGSSSPANNSASSASSNSAMNIPSNSASFKATSEAIRQHQNFLQAHQAVTAHQAALRMGQPLGLAPFGAPGPFPYQIPFGGAKASDLNSLQRKYLLDMIPPNRWSK
>Biv538
GVDDGESIQEKEVTDSNDADKSEKMEEEEEEDEESASVKESESTDNSDVKKSNEEETEEKSEKMDEESEELETIEKDREKREKEERSGENDSVKSLESESLKSSKDSLEDEKASEEPEESSSVKSEDSEKENRRADADTPIDLTTKSGLPNGNGGSDVIMLSDSEEELMNGVMNGEILDLDECEIRKRRKVVKRLQAELRNEEAKLILLRKMRQSQVSSPSIPEKPKQQHAQPPPLVRPGQQPSQARPAHSQPPQLVRNSNQTPSRSHQQGPPPLVNMRGQNLSNGNSLSQQMRYQGMQGQPGSRGMYGSSSQASQNNNAQVDTQTPAQRQAAAKMALRKQLEKTLLQIPPPKPPPPEMNFVPSLSSTDFIYLLGLEEAVNYIIDANLISKGQKNPDEKMVCNPFTCVQCNTDFTPVWKREKAGSKNVICEHCVTTNQKKALKQEHTNRLKSAFVKALQQEQEIERMQAQEKTSGPSHGSSSPANNSASSSSSNSAMNIPSNSASFKATSEAIRQHQNFLQAHQAVTAHQAALRMGQPLGLAPFGAPGPFPYQIPFGGAKASDLNSLQRKYLLDMIPPNRWSK
>Biv539
MASVMPSKPEQQKPVPIQELDISPDSLVFTQGKDAKNIKIKQFLCVRDVIPKTNLYQAILLENRSQDRHLQRTLSSLSTRQLKHANSFDLTARTFMAMQERKQKKWKREDEMRLSSMNLPSLQGSENLAPSLDVMYHMPEYSTKSKPKRSKSREKEKTKFPKMPYSIRREQTEIVTYNEKTYMTKLPEMVEVDQNALQHYDLYRGKKFLSAGATKTDDRFKHLTDTLNPAHLKDLDKYPLENATSKSRLSKYSSSSRLSSRESDDDNAFSRHMTPKQRASWMLTRPDTYSDLPDKPFSKEGRPRPKREISVSFDDHPKVVKRSEEILESFRTMDVKKLAKSILKDKKENTKPEDHGAESSVEETVTGEEKKVFVPGVNVYYSTSKK
>Biv540
MANRQRFYVVILTILSGFVLGYLYTSMYTKFLVSKQAPVSHSLSNIGARQALENNIKLQLNSNHNVEIRFPEKEVKTQVADSAKQQTSAPPTKSNVALKLPEKDVTTKVTESAKQQLSVPLTKPGPLLSKPDFWGTVISRTDTGWQKQENLCNSSSKFVRTRLRGPQNTPIHVYTPEEDQWVSGNIIRQGMWEGNLVTRIHNILKNEPDVVFLDIGANVGVFSLTVAKLGRTTVSVDALEGNVARLCQSMRDGKLSDHMTVIHNALSFQREKVALGTHKKNVGGTYVKKLEKMGLDKIDQSALVVDAILLDDLLEIFNFKRVVIKMDVETFEANVLKGADKFFSTVQVDYLLMEFVAHRGKDSGNFIVEFLKKHNLVCENSNKNHATWSGEVMFKRVVSS
>Biv541
MPESAQIKVYGRCRPLTQDEADKGFKTVVKCSGDKMLIESGGKEHSFSFDGAYSSDAKVKNEQIYKERCEPFLQRAMEGFNVSIIAMGATNAGKTYLMSGTDSDPGIAPCFIRNLYQAIGERSNKEFFISVSYLEVLDEKMSDLLNPHVNQMKIRQHPHKGIFIEGLSEIVVHNWEEMSQLYEQGTRVKKLGARDIKANQARAHSVFTITIEQRTRQSSKVGVRSVVCLADLAMGEVVGTSDPHAVAGLQGLMNVLSALGGPKKGSNVPFRDSAITRVLQDSFGGNAVTLMFAVVSPVDKVHKESLTTLQYASYAKSAKNHVKANMDETAEIIADLRDEIAKLRDKIASTSTPSRDDVQKLEDLVQDLQIAKMSTWAEREKLSKKVEEERKVNLANKGILDWVTDNMKKGNRELQEKMLILQKEKDVLTAQYSEKRSNVDGLNEEVQRKIAEYSKYQDSGKLTDSETKKRVTAIHEIKEKLKKESEILKQIKSQLKDVAEKQKEERDEAKSQMSAMKGNTELRQQVEKEERLKVEKENRAMIADEMEKMKTEFETEKSHIQLKLTENKTYSAQEVSHLEVQLAEMKLEKPVTTMKIHLMEQEKERLVKELDDVYQVHKDELEFQRLRHLETFRAYREMFEEQKAALDQRYRQLLEDAIQDAVFLSSRNSELLEENQSLRQQNAEMKDSITKLGGRLPSQTV
>Biv542
TDLRTISVSHWGSELGLKVLSGLSKLYTSLVWESTVLLALCSEEILPPGCAFGKADMDKLLPKDFKLEKEEMSPGSAMGSNGVSAAMESLSTSENNETPMEVNEGASTSKDDKDGKKSKMSPALQAQVKQLKPLLSVSSRLCRTLAELFSLLVKLCVGSPVRQRRSHQIPLPPTVPSPFAQAVAKSLTKLLANGFQWEPPACSPVPKL
>Biv543
KGLGIVNLSGNNLKNLPPEITRWDKLEKLDLSKNYGLRRTKANDNTSLPQEILTLVNLRELIISECNLQRLPPIIWQMTNLQVLDVSRNKINILVPEVGNLSNLKKINLKHTNITSLPPEIVYCQDLEEILLWGNKITTLPETLPELLKLKTLGLNYRDFCGQMDAMREKFLNTGQVKSDYIPQIVFDLPALESLDLEGTKINNMPETTNHGLRELNLSRNFLSALPRSVYNLNHLTLLNLSDNQFSTLPDELGNLRSLTKLRLANNQIHFLPLTIGNLKNLKELDVSFNKLKRLPINIKGLRNLKCLHAEKNDLTAVPDEICELVELETLNLTENNIHTLPMRLHRLTKLKDAHVYDRYNKHGLWLYKNPLTTPPMEIWRTDKTEKIFDFLKKLAIIKTENLQRQKMLVMGESQCGKSTLIMGLVHGISLSAAEEEDKGRRSKQEEADDNKKKNLDSNSENNLPEIEEKHSEVMPLTSKTEFIEQTIWKTENMVEFVINDFGGDDAYRISYPLFLDANALVLLVYDHSQYSKETHQTSIGQWLDLLSRYTPGVAIKLVGTKTDLSEDFFEVEETADLVQELVKDHLENHLGKLQMQLGQVEKDLKEAKVDPNQDYISHLEGQKKKLEYLISKPVKIIPEVATVSSQEGLPGVSSLVNSIELLAIDTELFPHGQRCIPELWNKLRARLKRRSGYYLSWEVVEKVASNCHVKEDAIENALQYLHDIGEVMWFKNNPGLSKILFHKPRLLVDLITSLYHHNFNEFFNYDENKVFMSLGKFNKDTFNEAVEIFVKYGQISRPLLSCLWFTHRLTDMKFTELLELMPYLDICYTIPQPEVPIGNNITLPLMVLPWYNKETAENDVVEDFEKSRPETMNPVTIEYLFPLCLPKGVFERISACLQDHVLTRIDWKNAVYATLDDASFLLLSSTSEQGNSFDCIKLMFKGQSNDLPTSSIKIVSQVIANTLHKVEGLVWKIKAPQDAWSNHAIQFQRRNIPTEE
>Biv544
MSSPDDAQSTQDPEGMLDSQTQYEESPNDDKFIDKQRAVNLLQGFSKLYREKEFVDVTLCVDETEFPCHKNVLAISSPFFMAMFSTNMAESHQDKITLKELDPQTMGLVLDYIYTGQVVLSEETVQHLLSAANRFQLLSLRSGCAEFMMNHITVSNCIGVFFFAKAHECTDLATKAKEIVNSRFTDLCKHQEFLSLPSDKLVEIISDDDINVTNEETVYEACMHWLMSDKENRMAHLMEIMNCVRFANISSYYFCDRIDRNKILKDCESLRKVLDTVRYFHMLRNRQHEMDLNLMPRKGMAHETGVMIIANPYTEEQMKKFNSMEMLLPKTGEVITICKLPQSLYTP
>Biv545
NLYTHMRKHTGQFFRCKVCDFKSVNKSHVLEHEAVHSNVRHQCDICKKDYNTLKSLINHIRKYHKNSGRGEEYLSSFLQGGRQRGATVIHQCHVCNRKFKKKIDRDRHLYVHDIKDIPTIQMCSLCDYTASRKVYLEKHFQKHRVIYKCVKCEDKFLSTIRLIDHLTTSHIQDDETTKWESMFEECINNSLYLPEPDEMLSSAEKEFVSLPAELSQTNLEGKARVEVEQMPEETAGAIEAMKSEQKTIQEENLQMNEIDANSQSKNN
>Biv546
AYLSINFDIDQDMKPSLLPSNSSAVTTISEATVIRTDILTSKEALKKTLRLRLKIGEEFEYQPGDSVSVYCQNEEKEVEMLLKRLNVLDKADIICQIELMKDTKKAKAPIPLHIPTITTLRTLFTYNIDIREPPKKAVIRQLVEGTTNPQEKRRLQELCSKQGMGDYTSFIRNPEISILDLLLAFPSCNPDVDRLIESLPKLQPRPYSACSSPLKTPQHLDIAFNVINIPEGDGRSFARQGVCTGMLDRVTNQNQIREETTEDGTNTEIFQLQISARPNQYFRLPSDVSIPLILIGPGTGVAPFVGFLQHREMQKNSAEFADQAFGEIFLFFGCRNRSQDFLFKEELMRLQKVDILSKLYVSFSREAISQEDPKYVQDNIKSNAEQVLQLIYNQKAVIYVCGDAKNMAKDVNQTFMKILQEKKEMTESEAKSFITKMRLERRYLEDVWT
>Biv547
MLGLSLSTYCSVMDFSDSNSASLDVSMDGMASDDSNFASTSSWTGVSVAETAENNEENDDIESYYFESDHLAFRGNSDYNTMLKTIALLEAQRIQAISDIEKLHECMDDALKDPIDFVNRLQHGVDLGLPKPQQVAELPDINWEKYTSSVDFSSLGFPKHLTRLKRQLVEGPSSAECGEETVKVDGSLTYVRGRVKREDKPETFNKLWTAEEQKRLEELLLEHPPEEVEAKRWAKIAKALGNRTPIQVASRVQKYFIKLAKAGLPIPGRLPNIAIHRQKHAHRHQRFQKFYYQQSTFMASHEPPVYMSDDENSGSIYGGDEPRENYVNSGMDFSDNDDEPDEDDSIPLELQNTPEYQELMQLKRMKQCKMRIKSDASYTHNGFKCDGCNCDPIVGVRWHCQDCDQEDCVDFCDRCVHKNIEIGQHNSSHRLGAVTKESNDIDYESQTFMPDGYNYLDPNYMPAT
>Biv548
MQTKTEVNPSLWVKSEPFSYGAFPIAPHPRLAYNNVKKIVIYAKNKGSSGFPKLNYSVWRHIACNKLHLSEDLAWMYFSTCHLLSEDLSAIERVEWDQRFTECSHQSDVDELRSQVSVGTLKFILYLYLQQLHKVSLKASLVAGDEWPSLKNSQELEGSGRSTPRGNKTLDDHSHMLFVQHNIQEILELLVEPENYSQTHPTESALTTEAVEAIGFLVAGSIDKCRSLIPLLDIATLQTVQHKSGFSKITKTFNLRKLSIWLRDCLVQNPFGISSCIANGRRLSWPMAGEDKEAMAESTTKRGKIATNAHVVPKEHMKGNKIIIMSQVSKQTIARSSGTLEGSSVKIHRSHYSFLYLLSPLRSVTIEKCRNSTIVLGPVEVALYISHCENLTVISAARNVMICGSTSCTLHLLTPNRPVLLGGNETLTLAPYHTFYGTLEEQMAKSGIGVSRNLWDQPLCIGPDHKDTAPVWETLPTQDFFTFNVPFEIVGKTRSIPMPLPPKYQKAISQRQKQIDSWQKTVKESGLAKEQRREFQKLVESRFHVWLSETGHKRELDSLVVPLQNQTLKK
>Biv549
IFSKKLNRNQWISLIFLTFGCIIKEYGHDSKASSDSASTASPLAAYLNPHLLLIMVQVFSSCFAGVYNEYLLKDKGVDVHIMLQNVFMYLDSIVCNAVVLGFKGELSTAFTPQNISAILHPGVLIIVVNNAAIGIVTSLFLRNLNSILKTFASALELMFTAVLCWMIFGIAIDMYTVIAIFIVSAATVLYAQKPVVNLAKTDMQPQSDAQKESV
>Biv550
MATRGRKTLRVLALIMFGYFMVTVYFYTRVMDKGREIRGSDDYSSLLDYDEEKLDTKRTKVDRKLKGHSGNVFIEYNDQLYQKRKNQEPPNTATKTRVNTFQGNPHEFKELEESSFDKKIRESAKRLEEKLRQKSDARNKTSFLMESGHVTRTHTTKYSTRQNMAESDETKTNDNSKKNKVDKFFRNPNITISTANYNFLEIFTGVYLYSSFFDSREEANLIRFILIGRTRDHARLSCSLQTNETGEVFESEMQFYQTCESHMKENSVYLCSCEIPDKYGRIQRVNLTSSENPNTFVSIDIIPDVKEPPFRYKLSTCVPPLFGDINILRLTEFIEFSLMLGSEHIYFYYNRKRDDIYQLLQYYSDLGVVTFFPWKLTMESHEIWYHGQSAAIWDCQYRNIHVSELVSFNDIDEFIVPKRTNTWNNMLPELNSVARRSLSENEKVAAFSFHSVFFDSNFRNNDPVIKDEYSQLLTVNITLRTSSVSKVRTKMIVYPEKVFELGIHHLSKPMDDKFKSVLIPEDIALIHHYRDCDWNYGMNCDRIMKDNSMHRFKRDLLKRVRTSLFKFNRIEVGSSQADKGSRMP
>Biv551
MEAKEFFQKANEEFVNENFEKALEFYSKAIELDGTNAEYYNNRAQVKINQGKYEEAITDTNTACEINPKSVKAYARKGTALFHLEKYKEAYTTFKAAEILDPDDKAIKTWVRKCEAELDILGKETGEDKSMDPIVGTSKGEIETPKPKEEPKAPAAAPSQPPPMPAGPKTRYDWYQTQTTVVVNVMLKNVKKEDCTINIEPKAVSVTVKLPGGSDYSLELDLAHEIIPEKSVSKIMSTKIEIKLRKSEERQWKKLEDDGLQDKVKQFNPQGSDPTVSKYPTSSHYTRNWDKLVSDIKQEEKDEKLDGDAALNQLFQKIYADAGEDTKKAMMKSFYESGGTVLSTNWNEVGKEKVDVKPPDGMEYKKWEV
>Biv552
MYFIYFTLAQSAHVCVDKRAEMFSPFLVCLAISLWTVDASNFTIGDPRACYDGKGEKPFMFEVLPGFGWDNLVNENRGVVVNFNYSKCKTTEDRRYLLPDGVVTIPVKTSQMNVFSKLYDHWSQYESDTAFSVNNGASATIKGVKIAASFSAEYEHIKKHQLEDKSFTTKVQARFVRYTAKVLPDVQLDQSFRNRLLRIAGQIQQNRKLSTKYESELLVRDFGTHVLTSVDAGASIVKVDQVDSSLLEDTTTNKVTISYSASVSLPGLASASMKDEFSYTKTELEKYMRNVKNSDIRTYGGPPMSPENFTLSKWTTTIGNDLVAVDRNGFPLDYVISTTTLPELSESLVEEVVQSVRTAISSYFQHNTYPGCTNPDAPNFSKISNLDDGSCHEPFTNLSFGGVYQECRFQGKLINNENLCTKLATKNPQTQTFACPDGFEKVLLHEGITHKAQHQHQCHKCWVFFKCCHDQSYYASAAYTSYWCRAKPNSVVHEDSGFMFGGLYSDRTNNFVTQTKSCPQYFLPMVITSNVRVCISDDYELGAKFAVPFGGFYSCQNGNPLADAKVNKSCPKGFSNHLATIDKDCEVQYCVRTGQLSELKFPSVQIPPFSDVPAESIEEPANYIISHNSEAWVQLVDPKMKGQTPDESSWTTLDSAPKEMKNLMKKFTQNHVVKENDESGMSKGAIAGLSVGLTTAVCVIVGIAIAVRRNQKRKRGYNSVE
>Biv553
MNGSCINNSNFTCLLFTELTTFETTNQSDYLHRDETLAQVEIAVQAVIFVFAVFGNATVLGVLFPRKRTRMHLFMMHLSLADLFVAFCNVLPQLIWDVTYVFIGNDFLCRLVKYLQIVAMYASSYVMLMSAIDRYIAICHPFFSHKIRSGKVHLMVCIAWVLSLVLPVPQLLIFSYKVREDGQYDCWATFNPEWTLPLTITYYTVTVFFLPIIILTFCYGRICYVVIKRSRKNDQFNPTRNPSPVPSYHECVEGKDAQAFCKINVKLVKNCRKNGISRTKIKTVRLTLAVVLCYFICWTPFFLFQMWGAYDSSAPYT
>Biv554
MAGVDSQTELLRFGPVGKTGPTHKEQVTPHKISLLVLIYEYCELKKKQNQPFIFGQSNTLDPEERISESEKRDFMTLILKLLQSPDLPLKELLNQTQNILKPKIFDEFVDRLKEFYEEDVLPLMDFFQELHRMLTEPITPEMPVISSSSVLGLFFRGMILVFDSLSFSQVTILYNQFKHYYEEVNGPAQIDESENFGGSLMDSITKETERLTCSALGRESSHLGGTKSESGGYFSHKQAEYFISRQGFLLQHNEKEAMSPKELQTQISNMLQSNPALAEAHFLSYMNNLRVKEYCTAVHNLFHCFDRNTNFTDVNLANKTVEEDVSRRYASLNLAGLHFRFGHKEEALAALQEAIRMAQETNDHVCLQHALSWLHRIEDAGNARTASLIARSVDKSEEMSLPNITSLSVQALAKHNAFFTARPSSVIEYMLKSDILNCQHSQPHFMCVSYAQKAALWHMYGKRESSSMCSQLVLNLDTSEGGIYHNGESVCLALCNIARIFADEGNYVLALEVINNAKQRFPPQTQHAHLWMTYEQEIMFDRSLLSQKDELASQALTGLQALDEDEYRLRSGIFKKEKGDVSTALSTLTRLKEHVTTNSQKFSPEFPCRVMLALADLYIQTGNHISATSQILECVMKSEEHHLEYLHSLAAVYLAFVQLLMRLPEKGLSLLDRHMVTVLSHGSCLDRARTLYCYARCTVADGNRLSATDRKSSLLQAVNTMTTVIELFKKLDAHMRVKDATYYLARLYHELGYTAERNKCAYEFKQLDSQFPTHSQGTVLRL
>Biv555
MANVNKSYFFGPDQEHGWGNTSYFTYFSEFNRSWLGLPYIEAVVLIILFIFALIGNFVVFFQILKVRSTRTVTNYLICNLAVADILFVSGSPLIAAARLTGTWVLGTFVCKMLVYVMFVCASVMIWTMTIISIDRYICIFKTSSKKITPKVAICSILLLWILDFLAFIPLSMYFNVKQFPFGNEEIEICTLMWPNYSNIRISMIFTVSVCLVGFVIPLAILVLNYCRILRKFWRSRKAVKAITTRSVKSRKQRDIRLVKNLILLVFLFLVMWLPIFIVFVLIQADGMADAMNISSQALIGSLCLALGNACVNPFLYGIMNDRVKRRILRNVFMKNHKIQLATSESKTGNSVSNMGYQEPSVTSSS
>Biv556
LYEESHGIIGNVMYDPVFNETFNPKTMDSKWWNGGEPIWITAVKQGLKSATYFWPGSEAEIRGLRPTLYKKYANVDIRVQIDNVTDWLKGDIDLAVMYSPQPDKAGHTYGPSAPELKEKVQEVDLAVGFLLDKLEEKNLSSKVNLVLTSDHGMTEIDFQKKRIEISSLVNLSDIIRKSDKGPLMHITPVEGKLESVYQALSKSDKMTVYKKEEIPEFWHYKNNRRVMPILCVADEGWSVVW
>Biv557
TNINSALLDGSNFLNKAENFRERAQVIFFLTDGQPSSGETNLNKILENVRIANSNAFPIYSLAFGQGADYNFIKKVAIQNNGLSRKIYEDSDATLQIKGFYDEVSAAVLKDVSFKYLNNASSVQNLTKISFHSYLLGSEIVVAGKIENKDVKVLDLSVEGLGSQGTVELSLSADLDDNSFPELTKPGDYVKITEKIWAYLTIKQLLEKSVGETDPTVKEDIKKQALELSLK
>Biv558
AENCTILCPACNATVEKSKVLDNLFVQSAPIVHLIDDEEEKEEDRHVCTGCDENEEATSFCVECKEWLCDQCVIAHRRVRITKDHMIQSKEEAKKIEDDTNSTPQKIMFCTVHKNEQLKLFCETCDKLTCRDCQLEEHKDHKYQFLSEAIRQQRENIQNAVVKLKQKLVNYQQADKILTSKNTELKSKLNDVCQNMRDVAEIITKEVNKHTDNLIQYLEKYVSTKTNVISDKQRLVKEALDKMKHTIEFVENALTVGDDTSILYAKGVMMKTLRVLANNGIPFHPSILNYSISYEHEKDFILKNINKAGTLVIDNNKFPAPPGQRPTSSPQQVQPRPSQPNVYPQPAMQNRTTSASGYYTSRNTIPPRIQQNFGHLSEVEQRNLTQKFFTMLNRQPGPDQVSGASNYQPQVPPNQMNFDQSVRNLTNLVNGTPSQRTMPSTRYPHNSPAANMMQPQQKLPTSKPTWPDQRGGMQLPISSHSGMHSGSASQVGGMAPPHVSPGDQARSSISPSSAADRIIAGRSQQGQTS
>Biv559
MEYLGHTQTATYMTGPRLGGSNPQTFLPSISTMQSSYKSYDTYPAPSPLRRSLTTLPWRPSTYYQTARVNPSSALTRSVPEPFSAKNQLSDLDNVKVPPVFAAARNALYTRYTPNDWMTSNQGNYLASDRVRSLAERLRLDTVRLCRETDDKTKRTQSDVGKRLGERLGDIQFWKTEVQHETDNMITEINALQEAKRVLEKSLAETENPLHISQECLYHREKRQAIDLVHDNPERELIK
>Biv560
MAKFRSELQVPVKKDEMTFQDRQVKSWEDMEVRMEKRRKEWDDEFEKIRKDFFTLKPTDNHIGNGSIGNHVGIDNNMDTMNSMFESDGTGQRFKVRFDVSEFRPEEIQVKVQDNKLFVSAKHEEKSTKASVSREYSRQVDIPNNVDQEKMQCVLSRDGILTVDGPTKGQILIERETTLPIQHQPSSTPIVTPVSPTPNANNQVAPFSKPLEIATPVKNPIITEPDGTRKLRLSVDVGEFKPEEIVVKTADRKLIVHAEHEEKLSGRTLHKEFNKEYELPESVDQSAITAYIGEEGKLFVEAPLKPQQQKRYSITQSHDVRKVVVTKESQVTITDGNNRPMVTINVHRR
>Biv561
IDPQVFDNLEWEVECTADVWKTLRDKKVLPELKQRIIRKIQLLAKGEWTTHLCKELKNVPPTLKLYEVKLSKASRIIWELAIAFSPRLSEDAEQRLQYAEDEADQPVRGGRIYSEVIRVWDIVFDHNKIFKSVQRIIKSHSRGEECIIQKKLKGVKQDQFKGGNVKRFPMVFAESDFDVDVNALKEYQESLQRYYPPASSNETEYHILKFYNFDSNLVSHVLQNLEVKVDFPFRVTDLEHAIINLKSKAPILLLGRSGTGKTTCCLYRLWSQFVSYWTGAVAADSKLLPRCQIFQQDDDVVD
>Biv562
RCKQCYVTDRRVENPNTYFKYRNGCAEWDSCFCNCEGYWNCDASTYKKVCEQGGGGGIDLNGGSCTPCDVFGKIQLGNTDFVHRNGCHEWTNCHCSCGGAFSCSDSSYRWACDNICRECNVDGRKYPGNTEFTHTKDCITYDPCQCLCNGSWSCPPEAGKWTCTDRCRECEVDGNRYRGNTEFRHSEGCWEWDKCQCRCNGSWMCPKEHARWTCSQQCRDCVLNDQTYPANSPFTFERGDCYRFHCQCSCNGSYDCPAEKTENTCLIDSNTGCYPCDVHGKSYSGQSVFNHTDGCMQYQDCVCNCNGFWECPGSKAVDTCHPITPGSCYQCDVNGNKVAGGTHFSIEDGEWRFDCECYCSGNWHCAAEATYTGGSSHQLTGQCRDCYFLGRRHTSRTTFDSQWGCIKYNCQCNCDGQVECPVEQAQSVCSLNNHYFQEFQLKSLSSVPSSYCSSCKINDHFFPGNSQFEYIDGCHRHMLRCYCNSGYRVAKKIIDSCVDGILSGTIKYSKTSAVFLSVSRQCDRRCIVNGVEHAPRSSFEITLGCSTYRCRCACTGLPECQAPVDTSCNLQIHVISSSRISGGSSSSSLVSGGNAHTVVGGGSHSSGRVISGGSQSGGSIVTGGSRRVITE
>Biv563
MASKKPCRYGGNCYRKNPQHLRDYSHPNDSPESDEEANNPKRKRVNDVIDSEENETKKTKGVDSPKDNDPEEASESPNESSCDAKAEEETDSDQMDKDIPSPDNVKDNIKQKYLMEMPEDFYQFWEFCKEQNKSQPENAMYSFLGWKLVGPYDILAGKHKGISRNKNGRRPNYLLHYRYYYDPPEFMTVIRGDDKTQFHIGYFRDVPSEMPVFVAVNQAADSCNIVPRGENIFGAVKNIIDETLKAKSTDQEKKKKMEHFQSKLVNFAQTKGICLALQSPSMKQRNKKVVCKSFHGAGIVVPVDQNEVGYRPVPETPADLKKMLKKVVDSKTEKEKDKNMDPIQELVTLVQFANDECDYGEGLELGIDLFSYGGDVLHPILEHLLPLAYQLLGRFEYKEIIESHLRHRSHKVNNELEL
>Biv564
GTEYSPQTTSMRTMIAFFWFCTLVITAAYTANLAAYLTLQQQDNRIKSMDSLSKQMTVKYGLQKNSDLMQFFKDSSIDPFERMWATMKLEEKTRLIPDRSTGIELVKNGMNGSDFAFLDLALMNEYAALRHCDMESFDQNFKETKFSMGFPNGAPYKDDINRAILILKERGQLDALKD
>Biv565
MDLWNEENCSFLDSSNINFETPFTLDETVDLVDIDSDDFKLCTDNELFSEDFSLQDSLNNEHSDSSDSGIGSARVCDGKWTSFNEKEENAQFHRLKPESDNKLVLQPQNHVRVDLTPETLDPLKYATGVIPQQKCLNISSIMDSKVKIKPKPIERSLSTVTIQNNQALNEDSIQSGTMGMLINPMHNHLQIDLESRTTKRQQRMIKNRESACLSRKRKKEYLNLLEKQLQECTVQNEKLKEENYMLKEKIRAFENEQESLKRTFALSPTKKICLMGVFLILCMNIFSGKLSLVQDWQPTRDLEKIQRYKGRQLLSYPERGEMDLKTILSNSNPQKFQEFLNSYNLFTGNKSEKKCTTYLNHTESMKLAEQLSGWMQRFKLEKQKTSTKKLRKLKKFPRSSYFQSINGQIQKLSSKILDSQYQLQLFNYNHKQEDFWQMVSKRNDTFYILSFNTDYYLVPAALHNRTERPRMSLFMPALSLNDSVRPPFGKVGMIQIDCEVKKTEFINMQKSMPPNPSLQQNMTYFSGYGGI
>Biv566
MHVLPVISQVSSVSVEFFEEEYNTGVFQSRSLKSVNIIKSPRGFEERTNRNRKKRSLYGRPLFDPSAYERVLRIYRQKTSVTKSNCKKLSPSSLILPGDVGYGVDSQFKYQASTALRLAHFLSAFLQNMEDMDSFGHIKGGGRLHQEHLFGEVLANVMADFKILSSGIFYEPYTFRNPNETVRELFGPYAYRKNGGFYALDSAGLDRHYTLELWYREMKYRWNTNTEFLKTFNIRSMMRSDINGSSSVRHEHFPVTYRAPTIEQGLWMPPVFKCDDRVDTWVMTYVVPFFRGIKISRKVQF
>Biv567
GRICSFSPCIEQVQKSCTCFAELGFEEISTKECLVRNFDVRTINLPNPEFSRDKTKSQPPKKGSRFDRDDMDAYSEETAENSAQCDIVESSDTKENKTSEVLDTPAWDYIGRKTAANFSFKAGISLGRMPGHTGYLTFATLYPL
>Biv568
QKRSLQKQDIDVRRRIELLQDFDMPTASQCVGVSPDGQYICATGTYKPRLKCFDTAQMSLKFERGLDSDVVNFQFLGEDYGKIVFLQCDRYIELHSQFGRYYRLRIPKYGRDMAYHFPSCDLFVGGIGSEVYRINLEQGRFLSPLTTKAPDTNCCEINPAHGLLACGTSVGTVECFDPRVRKAVGTLDITLSNQFEDVHELPKVTALKFRDALNMAVGTSTGHILLYDIRSNKPLLAKDHHYELPIKSIEFQDSLNLVLSMDSKILKLWDRETGKPYTSIEPGTPLNDLCVLPKSGLLFMANDDQKILSYYIPALGTAPKWCSFLDNLTEELEESTAQIVYDDYKFVTRKELEELGLAHLIGSTLLRAYMHGFFMDNRLYNKAKTIAEPFAYEDYRKSKIREKIEQERANRVRLKKLPKVNRDLAEKLMDVKEIGTNKKKVKETTTLLEDDRFSAMFSNPEFQINVNSDEYKLVNPVVSKLDKVRRKKQAKMEQFAEVSDEEGKNMSESDSSDDEHTWTKELKDQHKKLRREAAQAKHAEYMERKNAPKFYEIKDGVDLDSKDGSQKKLAKKSLGERLQETRDDSIVSKSGSLGSREMTFTFKKSEREVRQQQQSREHHKERKNIRRSAGDITKTLKQKPKFWLGKRVK
>Biv569
KDLGIVNLSGNNLKNLPPEITRWDKLEKLDLSKNYGLRRTKANDNTSLPQEILTLVNLRELIISECNLQRLPPIIWQMTNLQVLDVSRNKINILVPEVGNLSNLKKINLKHTNITSLPPEIVYCQDLEEILLWGNKITTLPETLPELLKLKTLGLNYRDFCGQMDAMREKFLNTGQVKSDYIPQIVFDLPALESLDLEGTKINNMPETTNHGLRELNLSRNFLSALPRSVYNLNHLTLLNLSDNQFSTLPDELGNLRSLTKLRLANNQIHFLPLTIGNLKNLKELDVSFNKLKRLPINIKGLRNLKCLHAEKNDLTAVPDEICELVELETLNLTENNIHTLPMRLHRLTKLKDAHVYDRYNKHGLWLYKNPLTTPPMEIWRTDKTEKIFDFLKKLAIIKTENLQRQKMLVMGESQCGKSTLIMGLVHGISLSAAEEEDKGRRSKQEEADDNKKKNLDSNSENNLPEIEEKHSEVMPLTSKTEFIEQTIWKTENMVEFVINDFGGDDAYRISYPLFLDANALVLLVYDHSQYSKETHQTSIGQWLDLLSRYTPGVAIKLVGTKTDLSEDFFEVEETADLVQELVKDHLENHLGKLQMQLGQVEKDLKEAKVDPNQDYISHLEGHKKKLEYLISKPVKIIPEVATVSSQEGLPGVSSLVNSIELLAIDTELFPHGQRCIPELWNKLRARLKRRSGYYLSWEVVEKVASNCHVKEDAIENALQYLHDIGEVMWFKNNPGLSKILFHKPRLLVDLITSLYHHNFNEFFNYDENKVFMSLGKFNKDTFNEAVEIFVKYGQISRPLLSCLWFTHRLTDMKFTELLELMPYLDICYTIPQPEVPIGNNITLPLMVLPWYNKETAENDVVEDFEKSPPETMNPVTIEYLFPLCLPKGVFERISACLQDHVLTRIDWKNAVYATLDDASFLLLSSTSEQGNSFDCIKLMFKGQSNDLPTSSIKIVSQVIANTLHKVEGLVWKIKASQDAWSNHAIQFQRRNIPTEE
>Biv570
TPTKPVDQVTKAPEPGEPHPPIPSCEWTQWMNSHRRMPGDVRETETLSQLRMHYDFCEFPSQIECRDAKTGQTFDKTGDLAVTCDINHGLICEDLYQNSVEGCRDYEVRVYCTDGCQSTVGPTVSPRCEPGWTDWINNVHPSSDFPTDVEVPRSILGYPDTCNNVIAVRCSVAATGLDYKSKGENVICTTNGLKCTPKPGETCEDYQVQFYCD
>Biv571
VGPGVPAGCDLCRLSYTRQNTLRDHYKKKHRVNIQVRNRPIRSGLQNLPRPNPVKCANQEDGHPAKESEDPNTTRIASCVETSQTKSEDDSPEVLSTDILLNDIDGEIENSSVGNVRNIYIHVEPALSQEEINNDVEESEKQDGKIKQSGNIAEAAMEDFLNTPENENLPHKDISDLSQCLEDFHRFSSVDGESALTPCTKDEDISGNLENHDSAMETEISSDGSENFKENSIPKRSDLAMGSTDVCNFTSDAVQETQEGDYFFIFYMEEKEGQSIGYGKMMLKCLHCSYVTDFKASLSRHMKKEHPDMINLHSKIKIVMHGNEKDFKDQKVMKMSEYNAMQASERRKKNGKKIRGVETQDLVGNYTCGICSKVFNRLRYLRKHVLTHQNNQQFLCDECGKSFKTKTYLTAHRKTHKKEAFHCRQCDFVSTVALAIHTHRQIHTEGSVICDICGTAYSDKSTLLKHKQVHDISRPYACDFPGCTFRFKTELRCNAHIKNHSNTQGQFKCHKCNYVFRYKHHLKRHEAKKHGLITSGVEKSKDGDQEDSLKSLVIEEIHEIDSVNLIVDHEINRDQFNLQSALQNSSLVIATDEEGNAVNYEVADISMNVQYQTFMSGTDLACQADGHSVLMPQSDSVIVT
>Biv572
KDHLVCTSCGEVFEYEFSLMAHKRFKCEESETSNFKETSIENIKTELESMTYKLQKLLQEMVLDGESMASKDSATSRIQKRHFTNEENTQSNPRTKMGKFSCKSLMNSFSDVSAFRKVELQNKHPSSNFPAKCLKLSDSPDLNLYVHTVSVQDSRLTSVLPKRFPNRTVHAQLPLSQRGSQEVPHSSSMMSVSDPWKQYFLSERLNAGIPYMKNSNPMVEKILQNTSPVAVSSPVNAMALSQNWCAKCNASFRMTSDLVYHMRSHHKREFDPVKKKRDDKLRCNICQETFRERHHLTRHMTSHV
>Biv573
MGNSNSSKYNLSHSRHEHWRKISDYENFGQIQSIPYSKWIKSQRNLGGFTDYADFTTCRESRLRHGVLVKPDNTGGRYLIPSFKSKFELVIVEKQRWFMSNYKLPRVPVPDFEDPHWFQRSSHNRNRRECSVIGYHDNLLVVQINTNRYYLSPRFYLIDLETNEIVGHFLIFYHCRRWYECYISPCKKQILMRPDNLTRIVSLPDNYILENVCLKSAYTNMEVNVVPPTLRAHVICYNSIAGDNLVLVAFHKTLEIRRTDTWEIVRSVQNLDLPTGIQQMKSSPLGDFVALRCVSPVHSKEYSVNVIAVLDFHTFNVLMK
>Biv574
MFEGLFSSHLEVFYTVLLGVIGVISVYFYARITNGKQTPKSNVDQKAKSTLKSTAKCTKTEGEKEILPNERNKIKILYGTQTGKSKHFAENLSKDGTYKGYTCEVIDLKNYDPDEQLDNEGENTTCLVVFISTYTEGTPPEGAEWFVKWLEESASDFRVQKSLLSNLHYAVFGLGNSLYGENFNTVAKHVDHCLHKLSGHRILSVGLGDENVSQSSHKSLENDYVAWKRDFWKKLKEVNSVFASKDLKKNCKNEGQCNCQEEDTASENTGIESDDELQEDPADNEIVDVEDLGRVMGSGKTSTKLNPTKDEPAEMITPLIKKSLEKQGYKLIGTHSGVKLCRWTKSMLRGRGGCYKHTFYGIESHRCMETTPSLACANKCVFCWRHHTNPVGTEWRWKMDDAEFVFNGALQSHVALIKQFKGVPGVQPERFLEGLTPQHCALSLVGEPIMYPKINKFIDLLHDKGISTFMVTNAQFPDAIRDLSPVTQLYVSVDASTKDSLKKIDRPLFRDFWDRFLESLDALSAKNQRTVYRLTLVKAWNTEELDNYASLVSRGNPDFIEVKGVTYCGESKASNLTMENVPWHTEVVNFVQELVDRLDGDYEIAAEHEHSNCVLVANKKFLVDGKWWTWIDYPKFHSLMKRFKESGGEEKFSSDDYMAPTPDWAVFGAEERGFDPKEERHFRKKQKDV
>Biv575
MPLKVGINGFGRIGRLVLRAALDKGVDVVAVNDPFIDLDYMVYMFKYDSTHGVFNGEIKIDGGKLVINGKAMSVYCERDPANIPWSKDGAEYIVDSTGCFTTLDKAGSHMKGGAKKVIISAPSADAPMFVCGVNAEKYSKDQNIVSNASCTTNCLAPLAKVIHEKFGIVEGLMTTVHAYTATQKVVDGPSNKDWRGGRGAAQNIIPSSTGAAKAVGKVIPDLNGKLTGMAFRVPVPDVSVVDLTCRINKGASYNDIKAAIKAASENELKGILGYTEDDVVSQDFRGDKRSSIFDAKAGIALNDNFVKLVSWYDNEFGYSFRVVDLIEHMYAVDNK
>Biv576
MDEKALEESLELYKSQLLQVEQTLQAAGSVENADLLQLREDLKELVSLTEDGLLSLKKSNILKSLENETPDNSKDDEYAAFQAAIAAEECNEKESVDSEHGKFTVHDHDDYPTFINGDNSASKTETSCSSNTDPVCKLKQNIKEELSEIVGTLCRAPYLHEWGSSSYHNAMVTDIDISDDNEVMVSVLFCNPTHEGMLPCEYHIEGKCKFSADQCRFSHGDSVKLEDLREYTEPKYSSLKMESPCLALFTDGLWYRAVIVDILDKDHQFTVSYDNYDETATLDMKDILPLHSTDSGSSDEEDEDGEENWKTNFGNDDDSNNDSSEEEMMPRYFMRPTQTTEALGVWEEHTRGIGSKLMAKMGYIIGQGLGKMCQGRAEPVPIQLIPQGKSLDKIMELKERAGDCDMFNVSKKMGRKKPTKKTNSLSQGSVKSSDVFQFINKKLGGKKGNIKELIHHPNPKSKNAPVRILEKELSGRSDRNLNVQLLKTEEEIRTTERELSRLNQALKRHENRDEGMAKQYRAKIAKTEHYLQELKTSEKTIQSHKTKRGNHKKLTIF
>Biv577
KKNQDLMAVFGRRLALFLGGLITALVMIDQFISTPVSEMSRLQNLMNERQVYNEDAKNSRNLNIKTIEEIQPTTVASTLTTRHVKRTSYPLTLMSAYLINNPSICKSDSNLNFLFIVHTSTDHFKRRRAIRETWGNTNIFRNISFRVAFFFGLTSDKKIQIMLENESTVYGDIIQGQFIDSYRNLTHKGVLTYRWISEFCSNVEMVVKVDDDMFVNVFNLLEYYLPLYQKASRKIMCHLRPKGTSPIMREKSKWKVHANQFKNMTHYPVPYCNGYFVLISADIIRPMYKASYLTPFFWVDDVYLYGLLPAKIGKVEFTSITANLTLHQETGMKCYTGNTTCKYLASYAEKQGYMESMWFAALKMYRTIAKNFVSQELL
>Biv578
FQMLRTLTSHSFTMPMDYTTYLLSSSPPASMLEQIFSNRCEKLPSNAHSVFSFPETAAEVSLMENEKKPPKSIIQRCNSYEEEEIESSSGCSSGRESPTPPSPKGKKRVSFADNMGYALATVKIMTEPSDVPPRLKPEILASITQGATAGVSSGPPLVLDFKQPASDYLSFRDKLDKFFVSLENVIIKDYTVLGTVKVKNITFEKKVLLRCTFDSWETHMDVESKYVSYSDTNTMFDTFSFEFEVPTNFDQQKKMEFAVCFVADDKEYWDNNEGKNYKIFSADAKPSDHAEEAAKPVCDISKLKNVESWTQFAPWNKVDTSVPYW
>Biv579
QQQPVDKRFLRFGKRALSGDHYIRFGRNSDDKRFLRFGKRGEQGSVEDDLREALNKVIQFKQETGLPLRKRRSADPPLVKDVPEDKDSNSTEKEDSASEKHKRETDEVSEENKRFMRFGRTPAEDDPTYMKRFMRFGRNPDLEKKFMRFGKDGNEKRFMRFGKREDNDNMVTDDKRFMRFGRDPKDDTLMERFVRNGRSGDDKRFMRFGKRFMRFGKRFDNDGEYDDEDEMGAEKRFMRFGKSGDEEKRFMRFGKSGDEEKRFMRFGKSGDDEKRFMRFGKSGDEEKRFMRFGKSGDEEKRFMRFGKSGDEEKRFMRFGKSGDEEKRFMRFGKSGDEEKRFMRFGKSGDEEKRFMRFGKSGDDAKRFMRFGRDPTDKRFMRFGKSV
>Biv580
MASEGLWEDRDVRFDINPQQMKMRPGEKLIDALNAVEDTKGNNGDRGRLMVTNLRIIWHSLALPRVNLSIGFNCVINISTKTAQSKLRGQTEALYVLTKCNNTRFEFIFTNLIPGSPRLFTTVISVHRAYETSKLYRDLKLRGALIHNKQLRLLPQEQVYNKVNGVWNLSSDQGNLGTFFITNVRLVWHANINESFNVSIPYLQMKSVKIRDSKFGLALVVESSQQSGGYVLGFRIDPTEKLHDVVKEIQSLHRVYSACPIFGVEFESEEKIEGADDMGVDYQQDDVEIEADNSSDAYAAYFADGNKDKDRDPVYCEELGLAIEKLRDGITLQALWDVLA
>Biv581
MNDTNDTAEQNPHSGELSLPYAIATGTVLFSILFMTVFGNLLVLLSVAIYKNLRHTTNYFIVNLACADLLLGLSVLPFSAMLDILGYWPFGPTLCIFWTSVDVLWCTGSIITLCVISVDRYIGITRPLQHGIIMSERRACWIISLVWIVSLAISIGPVFGWRHDRKLASAQNCHVNREPAYVLFSVTGSFYIPLFIIVFVYSRIFKTVNEHSKNLQKGETTMSWGKSSTKKVKLRIHTGRSSCNTILNGNSKQNMSERLIKFSRQKKAAKTLGIVVGVFLLCWFPFFLVLPLGKYSFDNDNFFSIAEKNNDRSVQIKNNFDESMPNLFTINVTI
>Biv582
MEGSKESDFSHIVDNIYIGAERAVHRTDQLKQNNVTHILTINNVPLHRSITENYKYKFIYGLDLEFTDLLSHFEECFHFIEDATESGGSVLVHCLMGCSRSATIAIAYLMYTNKITYEEALEIVKNKRPMVCPNEGFISQLLLFEEMGCAMDRTHEKYRQYRLKKLADNLQGSTSEERLKLQADYFDTAEELKKEDVVFKCRKCRQALFKQSGIMKHCVGEGEVAFSWRGKVSTEKTEKPNDPAVCDLSYFIEPVRWMAGSIQDLEGKLSCPKCNCKIGSFLWYGERCPCGSWVAPAFHIQTTKVDMCKPRVVPTR
>Biv583
LGSHLNGRLEIFSNRIRMYDEGRDNPLSPPPSSVCPSTGCIPCLGEPISYPYIYQPGDIIINGVFSAHFPGAEAVRCGLFFGDSRSGTIMSEAMLYAIQQVNSKGILKNVRLGGLGFDDCMSPVLGKLLVTEVHQRRRTIVDSSKNNTLNPNTIDAYMGAEALFNTLPLASLMNDLERPLLGYFASSTKLQEYPYYRYIFPSSYYTLKAVVLMLKRLGWNYVQVVQSNDEYHDIAFKDFKMLAAEEGICVVSRFSFGEDGDMMDAFNNLKHDMNVRPVFILANSTDLRSFLTTVKTSSGGGMFHFFSHLTENQHVTGIEDIADGLWTVHADPLDMSGFIQHLSGLQPLTYTTNPWFKELYEHAYSCSLDASNMRSYQTVCADSNLNPITNKLNTIAVTQAVFPVVAAVHAAAYAIDETLKHYCGPGYSGICSNFQTAANKGQVLLQKLDEVTFEVEPGKVFRMKDESANFLIKYHNFKNGGFVE
>Biv584
MDVEDENILAGIFKDSFPENWQENTDFLQYLSELSSYGVQKLSLEPHSLEEEKNEILQATQNLAFQHYKTFIQTAECSRDIFKDFQIVEKHVGDLLEKLPEFSEECKGVMQKAQEINASRRMNNLTLQRHTQLLEILEMPQLMDTCVRNGYYEEALELAAHVKRLEKKHGNISIIATIVDEVKGSTQLMLNQLIQQLRTNIQLPACLRVIGYIRRMDVFTETELRIKFLQARNTWFQGILDAIPREDPYIHITKTIETSRVHLFDIITQYRAIFSDDDPLLSTKKDDAVSEASLFHGWVVHKISEFLSTLEQDLMMGIGERLDSILGQCMYFGLSFSRVGADFRGLLAPIFQTAAVTGFGNTLNEANKRFELDMQSYNLMAQTNTVGSVPYTAQGNELYPPAILLDYSPLAVYCNHVLSGFNELRLCAPVSVAHAVAEALENSLNGVNNIILSFHRAEETTFDQREQEKFTKFCDVYGETLIPYLSKCLQALFPPQQLSALLGVPVNLIDIKTVVDRIRHLMPVKESVDVLSKPKMENQTQLPAKETEQKAEDLQETDHGVPKPDNEPATEPDTNPSIVLQTSEAENIESDSENQGKVVFTAGSCEHSEHSDIE
>Biv585
PDHGNCTSGGKCECGPHWIGDYCQIPCVNGTNDGQGLCVCSLECVTGVSCTMECSNKGRCDSAGRCQCDYYQGYKGPKCQKPECPGWPENCMGHGTCNVATQECTCDLYWSGVACDKPDCPGTPDCNGVPARCDVPPEGGNPRCLNCSYPYMGDGCEFTCMFGTPVRYSDENWECQCEPCYSGVSCDKLCNGQGSCVNGTCDCGFNGYRGDLCERQGCPGYNEDCTGHGTCNTATGVCSCDAGWTGRGCHLANCPGNCSNHGDCSVDPASSTPYCDCESGFFDYACQSRCVQGSIVNGTCVCDPCYTGYECDSLCSGKGGVCVKDTCDCGFSGGRGVYCEEAGCPGYDEDCTGHGDCNKGTGECVCYT
>Biv586
FEKMERGLSEKYTDRTSPVKRHMDHMVNIGAEPGLIQPRMNNMTSDVVKLYAYAAREYIKKYPGTTVDDFVDIAYKNHKQSVNNPWATIQREMSKADIKSKLMLCYPITFWMSAPTADGGAAAVVCSEEFMIRNNLQRQAVEIISQHMVTDTGASFKESFMDLSGYHMAKEAANRCYRDTGLSSSDVDVLEVHDCFSCNELFMYEALQLAPEGRGADLIRNGKWVTNKNGGQMCVLNNKWVVNPSGGLESKGHPIGAT
>Biv587
EKMSSPDDAQSTQDPEGMLDSQTQYEESPNDDKFIDKQRAVNLLQGFSKLYREKEFVDVTLCVDETEFPCHKNVLAISSPFFMAMFSTNMAESHQDKITLKELDPQTMGLVLDYIYTGQVVLSEETVQHLLSAANRFQLLSLRSGCAEFMMNHITVSNCIGVFFFAKAHECTDLATKAKEIVNSRFTDLCKHQEFLSLPSDKLVEIISDDDINVTNEETVYEACMHWLMSDKENRMAHLMEIMNCVRFANISSYYFCDRIDRNKILKDCESLRKVLDTVRYFHMLRNRQHEMDLNLMPRKGMAHETGVMIIANPYTEEQMKKFNSMEMLLPKTGEVITICKLPQSLYTP
>Biv588
WGLEDTSKCQLPRNASIFGFEVLPGDGWDNLKNEIRGRVILRNYSLCQMTEDGQYLIPNGVFAIPVKSSQVELYSQLINNWMNYSSDTAASINLDGSISIDDLPINGKFSLDFQGVKGHQVNDDSVTMKVKARYVQYSAKLQPIMSLDPSFMARVSSIAQHIQFNRTASAKYESQLLVRDFGTHVVTSIDAGAAIVKLDHINRSLLKDSSINRYQLSLVASSDLFHAGGTGTVDSTTMQKYYSALTHSSVNTYGGPIYKPANFSINDWVDGIQDNLVAVDRSGDPLSFFIQPKLFPNIPVSTVYKLASQIDQAIKAYYKYNTHKGCTDRDSPNFNYYANVDDGSCSHNITGMVFGGMFQHCNESGEIPNVCQNLESKNPLTGDFSCPEGFDITPLFTDHESFTQTRKVCSKYMVFWSKCHEETVYGSATFTSYWCAAKGQFAVPTGFLFGGIFSDTISNSVTQQKNCPPYFYPIKTAKDLSVCVTNDFENGEKYSMPFAGFYSCQNGNPVTNGLDTTLNTIKSCPPGYSQHLATTENECDLMYCTRPLTIPASPYVSVHRPPFMRPPLETNQTSDFLVSDDGQEWTQLYSVDSTFNGFNGTVAGWIVNDGTNLNMESLLASKHASSQNTDDKTASSDNGNFFGKDDPMATGKTVDFHGVSASHVSFIVGSSVAATLFCVLFTTILLVIFLRSKRGNRYQRLEEGVQRPNKH
>Biv589
PIEAWRVMMGLKSGLLAESTWALDTLNILLYDDATVQYFNLAHLPGLLEALLEHYRKSLISIFGDMFEEMEKMSDEADEIPSKNMLNVNMEDKVAITEEEFTNYTYVSRKGVEVKMEDNEGKGCSPLDKKEWDVYSGYSYKYGHWQLGGGDLSAHIVPCFGNSNEGSVYRRLFFRPPKEEVTISEEKSSEETENNEKSQDLKSEETVQELNDSVEIKEEEPVKNHVINKVKIKEEPVEEEEKQKDIKDENCEDDKNKEINGCDNSVEEIADIKLENVKTESNSDNSLIKQENDSELSVLEKAGSKRKLEVEMEDEAYQKDEPPLRLVTDMQEELGRRCVCISNIFRSLSSIPSNHLELSKHPGLMYTLGKLLMLNHRHLPRNTTRRKFDRDDSELEDISDGHLTQCDEEWWWEYFSMLRENTLVIFANICGHLELKYYPEEICMPILDGLLHWAVCPSSCATDPLPSTTTSVLSPQRLVLEALSKLCIHETNVDLLLATPPFDRIVQLFSILTKLLANKSEPVTLEFALVLLSSLVQGDTSCARAVAMQHPSISLLLDFLETAEHKAMTVANHHGINALRDNPEIMGTSLDMLRRAANILHNLALVPENRSLFTQHQQRLLSLVMSQILDQFVAQILSDVLYLCFQGELPNS
>Biv590
MIHIGFSPRSVRLTFNVFLFLIMNAKCVHGMDHYVITKDLYDKLFNGSYSVDVLPVCGIDDTMNITVDAALREVIDVQEKFQTLKLKLWVRLNWTDCRLVWNPSDFNNQDQIYVPYHKIWTPDITLYEGISEFGSLPGMKDYRASIFSDGTVQYNFPSTVTTACAIDVTYFPFDLQNCKLAFGSWIYSGKHLEVFASSSSADVSTYIKNNEWHLISMTSEKIVHFYNCCQYPFSEIAFNLSIQREPKFYIITIIFPCILVTSLTFIGFFLPPSCSEKISLQITVLLSNSVFLLLIQDQLPPSSETFPVIAYFFTSSMLLVCLACIMAGIVLFVYYLRQSGREVPHICQTIFLRHLSKVFCIRYEECIAKDISVAAVYGELKERRMSSVLLKDAMRNRDSFIARKSQKIKHEDIPEEGSNASLPLTSRNNSDSNPITTGQLPKRDSYSSVFADDNVLKDKRRTTPNNLETVIHEWVHLAHVVDRLFLICYFMIYLTNGIIFIFLFSKKS
>Biv591
MFFYAFTTSVLFAAVILARELGWMKWDAFDELDQQFQSVTGENCRSKRLEDLLMPENVVTQIPLYNKLQTSIFYKNRTNLVHLHNMALNRAFFFGYIHQRLNTSDTFKLLPNVHYLHLSVSADLNANPTVINGSALYFDNDCYYPNWLINYDINKTIPLFAPRAWRWDDTFDMDNHLREPTLDTAFVLDAGSGFNKNYTVKSFRMNPWYNFWLPDNQPIYDSTHKFTWGVHLKFTNSSGVFRQKTFEEYNFFGPNNPGMHDTEEKLPVRFTRPYFDCGRSNKWVVSAVSPITDFMPRYSNWTHLRRP
>Biv592
MKTTQSIYDAMLQQMQFGNLSKNITLKWPPQEPWDYPGIYKTGRSFYAYFTPVILIVGFVGNTLSFNVFISKGMRNLSASVYLAALSATDLVTLLCYVMVEWFRRGLVYLDPHWKVSFVDIDYLCQFQMYTSYVSRMSSVWLIVAFTVERYIGVCHPLRRIDICSVSSARKIVVFIYLSSLSLVLYKPFLTGVFVSATGEKYCTTYPSNSFVSFVLDSVYGLLITFVPLTIISLMNFLIINKLFARKRKQKKSRILSEEALIRLEFTSILLVISFCFVIFNIPFLVMWIRNFFYSKHVTNISTNDSMYDVESWQGVLYITRTIFYANYCINFFLYSITGAYFRRGLKGMFCRDSEGFLRSHNTLMRYNSHNSHNSHTTHSWV
>Biv593
MEDNNLIRVKLIKRRQDGLGFLIRPRKTPPFVSVSALVAGGMAEQCGLVHVGDVITRVNEIDISESSYENAVELLKALPIDAPVALLLRGPEGYSTHLETTFQENGVPKTIRITKVLPSTDSLVGRIRRTFSRSRSQSPSNYNRNKLNRNSNKLSSSSHAEKCLNDTTTVEENCFMCPIERHFPMSSTKSSVRAPVTDAGVQTSVNSPTEAVTPQCNGGSPAIVVTQTDKPKQGPTKDDNKVLQSNEQTTISNTNKETASKDAQQNMTSKPPGSPAKTLMVNGGSTTQNGHNNGHLSDDEAHSPSTRRKRPMSANSAKKFVKIKNVADEKIVYTDTLHNKSLE
>Biv594
MSEVEWRRKWKPDLKACPWQPITIDKQQYLFKCKYTHNSYELLFTDNCNFWFERLEGAELEKRTVSLNPSVKATATRILDEIQNCLENSTKKMSVTVTENKKKLDIYVDSQLAGMAFVWKFQCTQADSQLISENFNVPLLAMVAELARRNEELVKIIGAKDKEIDDYKSQGAKTSRKHIETPLFVSTAFENKMIMSKEFEEEVKKLGSSGFSEDNQDLYRQIMTRYAYITRPVAADEADDDSLDEKKTPSINSWETSRLPASLTDKSPVKSSPGSSPQKSPAKGRSSSESSPVKDTELMRRQA
>Biv595
MEGLYYIKKYEDDLEKDQEENVESSTMGVESREIEQDRLEHIKTSTKELINTNNSEKVLFELGKDIINADIISAKARLEALKDRKKPDWLKMYQSPDKQGETLLHLAIKSLDDIALVTNLSEMCPDLLLMSREQSPIFHGQTALHMAITKSNEEAIQEMLRVGIRYKKKEMSTLLHICATGSRFVNTVMMGQLPLTVAALTGNTDIVDVLLEFGADLNIQNEEEDTVLHSLVKYAATYPEKVITIIQMMQHINQKLENKHRIDSSTFDHFGNDMHRKANSFLWLVKNKESLTPLQLSAKHGVTELFEEILNLKNVYCYISANDGLFDVKEYDITEIDTVSVINLAQSHKQSKSIPENFDGIARNIVQSNQTNCAFCWSYPETESILEMLFNSDYDSKDAYRIIELPPVQNIIKMKWNRYNKCFISWMILHYVSMILLTMYSVYNVELRIPSVQGNNTTTSQSVVCVFQWYSFSVGSIYGFIVCCLMIAKFRKKNVFNYFFHNMEYIFPMLILSITMVIDVLWSLIEEHDNIPLIIALICGWWLNVFFLSPFQKFSFFTELIKRVITGDLLRFGLVILFGLFSFTAGMYIVFRGTDEEDFSSYGRTMMAMFKLGIGIDDIG
>Biv596
SMKNPGISISTREKKLSTLSMDLNFINNGSITVVIQMGDGNLYRIHYVLSDTVMRQDGNRDLYYGLGSSKKGKWFHLTRLLLVDFQKGMNLMYSKTRGARMKNSARITAICVRGHGVMDNVTLSAHAHMDLFFDAANYLVRHQNSIGGWPVMVPRKLIPEVMELDSGWYSAMGQGQAISLLVRAYVVSKDLKYIDAAGKALSVFDIPSYQGGITSKYLNTYEWYEEYPTSPSSFVLNGFMYSLIGLYDLRETATGKIREKASELFNRGMRTLKAMLLLFDSGTGTFYDLRHITAGLAPNRARWDYHKVHINQVQLLSEVDSDPLFTSTAERWKGYMKGKLSPHN
>Biv597
TLGPECKDICRNYNPCQNAAICHGPTYKPTSPSGYTCQCGQLQGGRYCEEVSTQPCQDGWYGFPVCGPCNCSYKLGFDTKCNKTDGTCYCQENYYRPIGSDRCYPCDCYKYGSTSIYCDKVTGQCPCKKNVVGRKCDQCENKYAHISWNPNDDIGCL
>Biv598
MPPKKQKRTSLAGLRTLPLSMMCEWASCSEKFSNMEQFTDHLKVHLTGVMSNGILEEATEYSCLWRDCEMKVTGHVTDFVRHVYFHSFHVKIKELGSQLVENLRLKGCQLDGQSHNLIPELPERLQCGWQHCETIMDIPEAFYRHVDSHVSCFPEGNNVPGGCKCLWEGCDAVSKSRYKLREHLRSHTQEKIIACPNCGGLFSNRTKFLDHMKRQEETDVQCYQCSHCDKRYTTERLLRDHVRHHVNQYKCPCCDMTCPTPSSLKSHLKYRHTTQTPYKCDHCEHGAKSVADLKKHLESHSMDVPYHCHIPECTYTSRTFQSLENHFKRLHQDINTQKYKCHVCFTLFTRGSNLTAHLKKKHKFRWPSGHSRFRYKMQEDGYWQLQTVRYESIKLTEQMDDLSVQTQTKFSSEIEEIGKSKKKRRTFKKEKENASACSSTSQHNSSSSEQPTETTVLSQTIVQPSSECMERPARHETQREAKRQKISLSDMGPSRSPPSAHMFQDGNLKVFMQGQDRFDPSTEEAIAHQHEKTTTKESVTSKSNTLENYNLEMLGDVALSVPVQGSVLSHGRTRKRKQNVTYKCNDGF
>Biv599
MDENRRNMLMKFPCLIPQNADFTEYDGYIQILDEEYRMNIKLPKDGKLKDTRLTCDWKLEQILKKYDKIVKQRLNQCENLSAFLEELGSIAEKQLCFQEQMQPTIQRNNCAQLISELENIGWEKVVSVNADFQSFQIKFVDLKQRQHVMQIKLHSQHPRQAPTIIVDLPVKFDIVWTASSTLLDVFNQFVHNVDLYQDLWNNLNELDRKTWILEPDNPTFSATNRRIAISANASIQITVDPKHPSSLPDIKFLGSNQATNPLRENMTSNLHLWDENEGLLHNLSSLLEVTFPSPSNSKKEDFSADCGICYSYRLGMEIPEEVCNDSRCAQPFHQTCLIEWLRGLPSYRQSFQTIFGECPYCSTPITVKMSIRK
>Biv600
MAEVKSVRDRPNISMACQLCSSSERLMVCSGCRRTWYCSKEHQKLDWKYHKKNCKRMREEDSETKHVHGITLSPESLDIPRYKGNDSAEKMSAEAMTHNMNKMSQSLHDDLKLTDEKPVKKKISEEFYTIQPNTVERKVLTDEGSSESYILHSAESALNQPMYNSPSSQISSHSQELRYTPSVRSYEDEPVDNMHAYLSVLESRNEMLGEYVVKCLHTYGICVIDNFLGETKGLSILSEVKALHNTDKMTSGELVNRSHGSNAQRIRDDLITWVDGREPGCSNIQFLISSMDAVILKCTRKLKKCTINGRTK
>Biv601
MDASAEIEQFFGVYLLYNVNPQFKGRTYIGFTVNPNRRIQQHNKGKHAGGAWRTHGRGPWEMVLIIHGFPNEISALRFEWAWQNPKKSRRLKHLPAKTKKENQFQYRFRIVSAMLNTCPWCRFALTIRWLKQQYVLDFPLEYSPPAHMPIAYGPVRIKKSGTNSKRGKTEPPNEQGDEEDIEFLSLLRRNEKYVRCSVCRERTKDYDTLLKCIHPKCSMQAHIICLSKKFLTNQAGQLIPVDGKCPSCKAVVLWGDLIRAKHGCYQNLEECTSAEEDTEDADWTDQLQSHVT
>Biv602
LCFKAAHPVGKDILKAMEMENEGITVGAVCVYPNRVADCVKYLKAANRPDIPVASVATGFPTGQVPLKTRLEEIKMAVADGAKEIDIVINRHFALEGNWRGVYDEVRMMREACGEAHMKTILATGELGSMVNIYKASMACMMAGADFIKTSTGKEGVNAILPVALVMVRAIREFYQVTGYKVGFKPAGGIRSAKDACTWLSLMKEELGDEWLSPHLFRIGASALLIDIERQLFHFVYGRYAAAHEIPMS
>Biv603
MKRTIFGVFQRAHTHGGHSVVCRREGGRRSQFTTCLEQEEKQVQPESEKIKSSVLTDLFGRHHNYLRISVSERCNLRCQYCMPEEGVDLSPKDRILSGKEIVRISELFMKQGVNKIRLTGGEPLVRGDLKDIIKGINSFRSQYNLETIAITTNGVTLGKKLPQLKEAGLDLINISLDTLIPAKFEFITRRKGWERVMNSIDTAIDLGYSPVKVNCVVMRGVNEEEIVDFVKLTKGKNIDVRFIEYMPFDGNKWNFKKMVSYAEMIDTIKSTFPDLQRMSDHANDTSKAYKVPGHEGQIGFITSMSEHFCGSCNRLRVTADGNLKVCLFGNAEVSLRDELRRGAEEEEIWQFIEEAVKRKKKQHAGMFNLSKMKNRPMILIGG
>Biv604
MAIARSVKVEIPTNEAEEDEPSTLMGKWRKHYEEKKREGHQSRRMLYLCWALWVFQTPTQPYMAFAHIIPYIMYEFTDWTQYYVKVIYIFCVIQTLGNLVCVTLYSTRYVKTRDRPEAQEVRERWENAPDQFGLPMAEVPNGHLPDNGGIPWSYCDKCDMMKPPRAHHCKVCKACILKRDHHCFVIGTCVGHYNQRYFVVLTFYAIIVGFGGVVLTACYLSMLYWPEAVWTDFLLPVAIYRGLFGAMKGYIAIMIVHLYTASFIGLFGLLYFTSQLIIVTKGVTLYELAKNVPIRNNKSTNANFVEVFGNFWFLNFIFPMTIMFPLENDGTTWKGIKLDHNSNYQGSDVE
>Biv605
MLLKHEFRFHETELEWMDCLPVVATLVTGRHVIIDYMTEQQLTETYCMIQEAAQHGDGYGIDEFDSEKDFRHEIEGSDCFAIVSKDSGELLAGLILAVSKFYRGMSGVCDPFIIVKRTERKQKLGEFCMRKAIEFSKKLGYMGMYVDTFSNNVAVQRIIEKIGGFQRVGFLPLGGRLQTGQLVGSVIYYRDLSPEKPKKPEDT
>Biv606
MLLKPESPKFMERMTWLSSLPMVTTLLNGRHVIIDYMTEQQLTETYCMIQEAAQHGDGYGIDEFDSEKDFRREIEGSDCFAVVCKESGELLAGFILAISKFYRGASGVVDPFIIVKRSERNQKLGEFCMRKAIEFSVKIGYMGMYVDTFSNNIAVQRIIEKIGNFQQVGFLPLGGKLQNGQLVGSVIYYRDLSSITNDT
>Biv607
MADQIPTFKLVLVGDGGVGKTTFVKRHVTGEFEKKYVATLGVEVHPLKFHTTRGEIIFNVWDTAGQEKFGGLRDGYYIQGQCAIIMFDVTSRVTYKNVPNWHRDLVRVCENIPIVLCGNKVDIKDRKVKAKAIVFHRKKNLQYYDISAKSNYNFEKPFLWLARKLVGDANLEFVAMPALAPPDIKMDPNLAAQYEQELQAAVEVALPDDDDDL
>Biv608
MTLLSTNNFPKVLNIACRRTRLHPFSCNSPQSLFCSQTMASSDFSAFREKFGKAKNIVVLTGAGVSAESGVPTFRGAGGLWRTFAAQDLATPEAFARNPSLVWEFYHYRREVMASKHPNPAHIAIAECEKRLKPQNRDVTVITQNIDELHYRAGSKNVLELHGSLFKTRCVRCHDVRVNRDSPICDALAGKGAPDPSAEDARIPEENLPRCTKDNCGGLLRPHVVWFGENLDRSVLNAAQRKLDACDLCLVVGTSSVVYPACLFAPEVASRGVPVAEFNVEPTDVTDSLGFHFRGPAGEWLPKALGPHPDENI
>Biv609
IIHWNSPKKFKVENKHVDYFRNLHLAFVEYDGNLLRRELFGCEKSEDANPTASQEEVSEDECFEFRREQSLVHRTHLFYLDYKYQPEEYDVTLVTQLSIDRLQMLELLSNRWEGPISLALYLSDAEAQQFLKYAQDSEILTKRTNIGYHIVYKDG
>Biv610
MKGLIVFMCVILQVFSNDPDVKIDETSPPTKFLPFEKIMTVTKNSDAYLTCKVENKPPDKDVEWVGIPMQPGAPLISISNGPDSKDPFKYQIDVPSALQWRLKIQNVQLTDEMKYYCRVPIGVQKYAKDVRTLKVVTAPQIADLETDSDMTVKVGDPVSLKCNATGRPFPIVKWEKLAGGLLPTGGREHRDYVLDLGKAKPEYRGSYKCTAQNEKGKASRVVSVVVQFKPIARAVQNPVQQKVGYRKDLMCEFEGYPIPSSQQVAWSKNGQPITTGGNYETTYIEGASDKVRIKLTIKSVTNADFGYYQCMGSNAEGSGSTQIELQSSNVPTPDSTGQINGAGMLTFSMITIMMLLSVCFLHKF
>Biv611
YLTIGIPTIKRVGDEYIMDTINSLVNNTRPEQLKDIYIVIFLADFNETWREDISGRLNESYPQLISSETLVVISSWKSFYPSLENLNHTYNDNYNKRKWRSKQNVDYAFIFLYCQHLSTYYMQMEDDIYTVPNYLKVVKDYISTMNFPWTCLEFSELGFIGKLYHSYDLEKLAKIVLLFYEEQPCDFTYLYFNTLMLQFQRIIHRPTIFQHVGLKSSLPGKVQPLKDRFFDNMEKTYKGDNPPAKLYTNLVVQSSFTPESAYFLEPGYFWSKGNGKRGDWFTVVFDDPQKVKKIVIVTGSREHQTDKIEHGKLQASLSLLSIDQSQPKCTNDIDLGYLTGGVLKVDNLTSILGPFRIHCLSIILTANQDWWIIIKEIAVFVAD
>Biv612
MSCPVIAILTCLFSVVSIVTITCVALDRYFSIIHCLRYSSWSPVRTTSTSIIVSWLLGLVSAVPSVSGLWGAVTYDSRMYMCYVTWNSALPYSIFTFLVAYVIPIVTMVYAYLKIIAVARAHAKKITDLNSHVNRGASGSTVPPHGLVAFAVVDPVRQLPVMGFSGAPNSLVDFDLHSFNGNSHSNSSSEKSHCKQKAMLRLLGHIMAFVICWTPFVIYEFKFISQKSDIEFSSLSLMITTWLLCLHSTWNPFLYAILNGRFRKCALRLAKSKRTSVTCVRDLNRSKIISTLSHRRPQVTGEQGDTKSSKSDTTHLTMTDHHNVQPRVQNLNVPGSHKQHVCPYPEASFFNRANGMHREHNYATKRSLPSVLETLPSVESLDEGVFLDDEIVTKRNSQ
>Biv613
SNSFQISSEPERTHPETTAMAPTREETGTADNSTASMVINSPPNGYITSRPSSWYNRPGMTTSGSTTETFVLMSPSEDEAPPPVKLLNVNLAKNNTVLPVHQGRNPIAERNTHKRSDEELSVSGNKLVYNNERFDVDSGQRGPPLLDNLLHSFSDSLDSSLVQNDVLGQHRNPPIPYLQNQVHDSHIARPKVANVPQAIHNSEQEKSHQSRFKNLVKVKDIGNKLSFFKKKGRNVHKKAGKNGPESASEISRLIPEQVQNVNLYREEASQSASSWCNPGHEMSTSPVQTEVKMKNGRPSVQPSAKKQSNIICMAEIGKAKVENPSPRSAILITRPRRHSKSVSDLSPQRELSQFSSVTELHDMFSKRRRPNSLSLRGHNYKVKSPPKSNTCESFTLLVKDSEVKDSEENCQLQREDSSEKIKKRVKTPVNVPQARLSLYDDRLMAHYILNSPEFTQQPVKGYKLLADNMDSNYVITTEQSC
>Biv614
YHEGTSALKEARIWIAKYSIPRAKERIKQQKEEKLLPTAKKNAQLQDLHKRVRAVTNECSQIGDVRPLSYCEFSPNGKILAVASWSGLCKLWSVPDCQLIRQLRGHNCNVGAIVFHPKATLTMEDNACCMASCSQDGAVKLWNLVSDEPVADIEGHSPYRVSHLKYHPSGRFLGTCCFDNSWRLWDLEVQEEILHQEGHSKPVYDIAFQGDGALAATGGLDAFGRVWDLRTGRCIMFLEGHIQSVFSIDFAADGYHVATGSEDNSVKIWDLRQRKCMYTIPAHKNLVSKVKFQPNHGNYLVSASYDCTAKIWAHPTWAPLKTLAGHEGKVMGTDISPDLKYIATVSYDRTFKLWTTEMQGGI
>Biv615
MAFFSRGKLRIYLAIVNVLFFILGGACVALGAWQAVDKVFISDVVGSDLYSTAAYLLIFSGCVLVIISCVGCVGTVMQNRPILVLYMMTVLLTIILMISAGAVAASFKNEIGSNMVTNMKNTILYKYGNNIQNNAENKRITESWDTLQKMLSCCAVDNKGWRLYRDSQWFKQVNPYNSIQLDQNTIFVPLSCCVHQGTYTSDDWLRKCQRNPLGPPKYDNDFSQNAALIYVGCNEAARTFVQDNIGSLIGFGFGFGFTLIIGIVLAFLLYRNLNEPFAPVPTREK
>Biv616
MHRISATVAVTFFLTLLINSCYGQQNTQQSRALSEYLLDPSRYNRDVIPICGNQSHLTVKIGLAVRDIVELIEVQQIIRLKIWMRLRWKDCVLKWDPSKFDNITNIVIPYEKIWIPDITLFESVCDEANMPDMDRYRAYVTSDGEVSYNFATIITTVCRVVVTYFPFDRQVCILTFGSWVYTGKQIDLEAAGDSADIDNFQLHNEWSLESTKLKKRVAYYLCCSDPFPDIIVRIYLKRKPTFYVVTIIFPCFVITSLTFMGFVLPPISGEKISLQMTVLLSLTVFLFLVQDKLPSDSDHFPYLAIYFAFSMLLVCLSSIMSGIVMHVHYKSPERYKMHPILRSLFLDKLRKLVCVSSVKTTCTSQVIIKQGRFMHAVKSIEKHLLRHNSQSKARHSDSNNTIKSDDHVISSNGNIAKESHGNIPVDVEDIEFKGQEDICEDPNEWELLAFILDRLFMGIYVLLNGITAITFFSVMLSKHGNEIDV
>Biv617
SWLCDVEKTMRWTLQDELKKCKGNLKQKHGMTKRDKWIKDHPGQLCITASQIQWTADVEKALRLTKDRGDKKALKTMKKKQVAMLNKLSEAIRGKLEKMQRLKIVALVTIEIHARDIIEKLIKGGVSDENAFEWLSQLRLYWEK
>Biv618
MSGKLVVLTCGGGNGAHCLAGLASVRPDIESRVLTMYADEAERWAANLDSGFIITVHNDDGSIKSIKTKPSLVTKDPKKAVPGVDYIFIVVPAFAHAMYFEAIAPYIDDNTVIVGLPGQAGFEFECVNLLGDKAKRCTMVTFESLPWACRLIEFGKNVEILGFKDTLGASLLKGKECNLTKPIIETTQYILGEKPKVRHVQNYIAITLMAKSIVHPPIMYGKWSQWDGKPLSEKPLFYQGLDERQAELLSGVSDECVATAKAIEKKVPGLDMSDVIHVFDWYLNYYSDQITDKSNLMMAMRTNKAYDGLVHPMKEIEPGKYVPDFTYRYMAEDVPEGIVPMKGIAELAGVSTPYLDEVITWCQGKLNKEFLVGNKLTGKDLKDTRAPQKYGYNKLEDLFTGSFEVTPR
>Biv619
QGVDQLKNAIEKIKNNPDDRRIIISAWNPCDLDKMALPPCHSFIQFYVCDGELSSQLYQRSGDIGLGVPFNIASYSLLTYMIAHVTGLKPGDFVHTLGDAHVYVNHIEPLKIQLQRKPRPFPKLLIKREVKDIDDFKFEDFEIVGYNPHPKIAMEMAV
>Biv620
DHRHTENPLLTVIHTAFLRRHNLIATLLRENFGVFDDEMLFQEAKRMVIAELQHITYKEFLPIVLNNDIMRRFNLRIYKPAHDNVYNSSTDPRIINAFATAVFRFGHTLVRQIVGTDNGNSIFVDSLFKHFDRPRMTLSSNGYGHEYMANWKSRTGTSQPDGFIVDAIRNRLFESESEMASGATKSFDLAALNIQRGRDHGLPGYTVYREWCGLSPVRHFGTWNLGLVDHDSRAAANLRSIY
>Biv621
MNRLFGRGKEKQPPPNLTDCVNSIDSRGESIDKKIGRLDAELKKYKDQMKKMRDGPSKNMVKQKAMRILKQKKMYENQRDNLMQQSFNIEQQNYAIQSLKDTKTTVDAMKIGAKEFKKAYKHVNIDSIENLQDDLEDLTEQANEIQEVMGRSYGMPEVDDDELEAELDALGDDLALDEDSSYLDDVALPSVATSEPGGESMKEGNVPVDEFGLPQIPQSAK
>Biv622
MAVVQDSLYHRLQMMSSALESRPTSALARGVQITEFKETRVNPEPVVLEDSDLLLEQYLSPGKLRLLTGVDNLDDIYRLELKVDTKETSLGNFGSLLPNLTQLKLSNSNIPCIRDLGSSLRNVTVLWMSRCGLYELDGISSMLSLKELYLSYNEICDISALSMLDSLQILDLEGNNIDDTQQIHYLAMCSNLSSLTLEGNPVCVLPTPDSSETEDYDYRWTVKNIIAHLKILDEEALNLEPSPSKKKNVFDDDWAYLEELQRDVGIGGSTESLNSL
>Biv623
MNGDDSPVLLYAHPSMAALAENIVTKCTTFTREMSPPPKSTIHGPPVRALSISASSSPREVEYRKTIQWKTFPDGFPNLFIEDVKYMAGKDVIFIGSFHTPDVIFEQLSVLYAFPRYLARSFHFIMPYFPTGTMERVDTEGQIATAKTLATLISGIPLTTKGPAQIIIFDIHALQERFYFSDNVIPRLESAVPLLMREMKSLPDFKNVSIAFPDDGACKRFHNFFPDEDPITCVKIRDGNRRIVKVKDGNPAGRHVLIIDDLVQSGGTLKECAKALYEKGAIKVSAYVTHAVFPKESWRKFVDSDVKFENFWITDSLPHAKMICEHPPFRLLSLSEPIADLLLGYDLMP
>Biv624
YFDEFYMCAYVPSEVVCQPFGDGISSRYNLLENGFLRIMVWIVAICACFGNLLVLLGRSVLREDNQVHSFYIKNLSFADMLMGLYLIIIGFHDQLFRGNYLVEDEEWRSSATCDVCGILSTFSNEASVLTLTLITLDRYISITLPLFRRRKSFKFALMNVCIIWIISLLLSVLPVTFPDYFGEYFYKDNAVCVPFQLHRPRAKGWEYSTFLFLGLNLAAFSFICFAYIHMFIAIKRSTKTVRSHFENKERTLVKRFFFIILTDFLCWMPIIIIKFVALS
>Biv625
MTKKQKSVHILSERLRPGLQDVERKYLESCELGDENFVKNVLNSGRVSADIEDTQGRTGLDISIENGHVSLVDYLLSKVSPKVIHQGLLCAIEYDREEICEILLNHPIYQTTHKDSDGVKSNEYSTIQGITSPNEVTAPDDDDLSMRSDISKFSELPVFNMLKEALIKAAIRNDFQIVQMIMMKGALVDIPHDYFCSCTSCIEEQNRDYMVFCNRRLDTFRALASPAYISLTDEDPVMSSFFLSKKFKQLQVMETEYK
>Biv626
VMNNDLKNQDKMCKKLSSAVDVIQDAELKEKRDVMNEQLRATQAHLRDKEAKLQEKLRQVKKYLGEVDDAYHWVNDFRNELKAAQPCGALPESSKKQFDVFMAKFEELESRTDATQGLIAKGQELAKLYPPEDVAQITEKIKKLGDRWKDTQDRAEKRK
>Biv627
MMVQPTGGQVLKTNPTTPQQYIAFSTVQVAQSTPPPQSQNPPTSSSSGSGPVTPQRGMSPVGRQPVIIQNAKSHPVHYNSSANSAGQNTGITIKCPPPYSQSQTTRAATVKISGNNLNSVQIKLPKPQGSQPQPMHTWGAKQQQIVMHAVESVAVSKPMLQMATGPGQSPQNPQTTSGSYISSYQAQINPTNNGIPSASQLQASNNIQIQITRQSPQMLTPEQYAHLQTQGTKRGLQTRISGVPQYPNLQYGGLYYRPASDTPTSTPRSDSPNSSRATNQSPMSIHSTTSTPSTNSDIPDKPPPPYPGRSVQVVQPILQPVPQYNQAPSQFQHLHQLQHQITAMSTHVHQGFTPLQGPHTVAPPVYHSDSPQPPIPPRVPLVQVSENSEASPPPVPTSKPNVGVGPPPIPPPPNKQTPNVTVNGNGANKEDETDETLSTVSDASSTQEKTRCTSPMPERKNEFKDCDRLRPEGRLKNYSPQAFKFYMEQHVENVLKACKERVTRRFQLEREMNKVGLSEDAQQQMRRMLNQKESNYIRLRRAKMRRDMFEKIQTLGVGAFGEVSLVRKRDVGHLYAMKTLRKSDVLKRNQVAHVKAERDILAEADNEWVVKLYYSFQDRDNLYFVMDYVPGGDLMGLLIKFGIFKEDLAQCYIAELVLAIESVHKMGFIHRDIKPDNILIDKDGHIKLTDFGLCTGFRWTHNSKYYQK
>Biv628
MYDMFQALLQAPSYHLFFEALLIIWIFKLLFFSKAYAPESVLTEKEKEELIAEWQPEPLAPEIPDDHPVLMAMENNIITGKPGKYVTINGKSCVNMATLNFLGMAGNPSVEAEAIKTLKKYGVGSCGPRGFYGTMDVHLELEDKIAKFMNCEEAILYAFGFATIASAIPAYSKRGDVIFADEGVCFAIQKGLVASRSKIKWFKHNDMEDLERLLIEQAKEDKKNPKKAKVTRRFLVVEGLYINYGDLCPLPKLVELKWKYKVRLFLEESLSFGILGSNGKGVTEHYNISPDDIDLIAASLENAIGSTGGFCCGKKYIVDHQRLSGLGYCFSASLPPMLATAAIESLRLIDEKPGMLVELRENCEKIHSKLSDINGTVIVGEPISPVKHIRLAEPSTDRDFDVQTLQKIADLSRDNKVAVTLARYLEEEEHKLPLPSIRISVNNQLSDEEIDTVFTTLSEAFQKIITH
>Biv629
VLVKATDEVVVYGVNKEKYSNDGFVGLPVDVMSDEYYVITWAPPYRQCEMLVIGAEDSTSVSVTIGQSIGSGAVNYGGRNYYRGNVVTETLNKYDTWQLVSTGDLTGSYVKSTKKVVVFSGNKKTKIGSGGSQDHLVEQLTPVDTWGKNFATVPIPLRTVGDYFKFIASEDSTTVTISGGYSSTFTISKKGGMVQKLIPSTAYCKIVADKAIMVTQFVQSQQSSSEPSDPAMLIIPPVEQYGADYTFSTPKYSLGSYENFFMFIVEASQASGLRIDGKAFPTNTINKAISGTSLVGGYISVSDGTHTVRHTSPIAIFGGFLYGKAHLETYGFTTGMRMARVNA
>Biv630
GKCHCVKSVMWQFHQLDKNQDHHLDKHEMAVMENNQKEACMRPFLNSCDTDADSHLSKQEWCCCFQAEAPCDLAQKEAREGKLLGATMPRCTVEGYFKRMQCNSSTGFCWCADFNGNEIRGTRMSMKKGEPNC
>Biv631
MNTNRRKFRSQSLPNWNDDDDDKLHYRLTIMGTAGVGKSCIISQFLYDRFISEYKETVEEFHRGEYTVDGRELILDILDTAGAHSFPAMRRLAISTSDAFVLVYSIDDESSFQGVKDLRDIILAERGDKRVPIVVVGNKSDISMEKRAIMKETAESIVCFDWGNGYVEASAKDSINVVGIFKEILRQANIEINKTPLPKRKRFASTSSDGSEISPSRERNTGCVIS
>Biv632
ILESQGFIVGKTLGQGSYACVRSAYDVNRKHKVAIKIISKRKAPDDFLQKFLPREIEVIKILKHPCLVSFYQVIETTTRFFLVMELGHIDLLDYIRTKKNIPEKQCGTWFRQFHEGMSYMHSKGVVHRDLKCENVLLDKHYHLKVTDFGFAKRVPKVKNGEFKPSETYCGSYAYAPPEILKGTPYDPFFADVWSMGVVLFTMLYGRLPFDDSNHKKLLKQVQQKVVFPAKPEVSEECRILIVKMLSKMPERVPLSNIKFDPWFKKFSTEEERPATAGGATAGEETGQNVEAS
>Biv633
PLYVIVEFAPHGNLRDFLRSRRPPNSGYEKPVGEENPQKETLSEKDLISFSYQIARGMDYLSQRQCIHRDLAARNVLVAEDYVLKIADFGLTRNVTNIDYYRKTGD
>Biv634
MSDKHLYSKDFSLQEHFVEQKRIHKLYLEEQRRQGKIIPEFLMEDSEEDEDSDFDDSDEYCFLQPLTVRQRRITLRQSGVKKIDSTEKDYCKKVRNSREFCGCDCNIFCDPDSCACSLAGINCQVDRQSFPCGCSKEGCGNINGRIEFNPLRVKTHFIHTKMRLELERHDTDIPIKVDHSCSKETPDDVAETEKDISCKNDRKEAIDLTEFNSNELGSCRDCQNWEVCNVMMQEVENAEAEQQRAVMNIYSNTTQQMVEISNTLPTGVLMFNDNEGELYQRESSQSYYPYKQNVPFSGNQACPNESTPNYVERTDFPKTYQNLSSFQNSVSCNSTEFCANADKTKSSYEQNGHYYQKFHNAVNPSSLEYKMDSTYTDIHHFEWEQHKMMQNQVQQTALNQNACSYTTMTNTTSDKIAEACPGISSHISSINNQEQCTTPINEYSESYNCETNIVTGKTYLNLDNTTTSQEPKLDGISTTTQSHPGLLEINCQVGGSSNFGEIIKESLVETVSA
>Biv635
ASSAIFGRITGSDSVDTLVRVGLEKQHGLPANAKMVVLQDFSPGAEKELEVKRGQEVFQLYKENDWCYVITVDGREGFIPESFCLGVTNSPSVKSKSKDSPRNSGEYRSFDTFDSDSFFSCNEDYVNDVTDNGPKSPVPLSQLNVVDYQNIAAVPEVRPFRKTSHGHFIVLFDFTAQDENDVTVERAELLDVLNIEDPDWSWVRRGNGEEGFVPKSYICPVEPLKAH
>Biv636
MAKLFRVVKLQDRFNTEVFTFQLPAKLMKDSAQTSFSKDFNYGYQKWTASFVKSEKHLGAFLRLRTASPHVVCNVDYAFTMVNTEHFTKNETFIEKGSEFTKENDTRGRQTFISLEDLVSRTFIQQTGEFLVELELRHMTTAMECFVRIPKDYQARYASNIKLETPYFSFGLFDWSISLYPNTPTQDSEGNVAVQLHRHTNFDHLCRVQYDIKIGENQAFESGTIEQWLDGGGNGEPYIIGSTIHVLSRGRSTVRVRVNMYSVVSIGEAVLPVLNKNRNRVHLYDKDKQAWMLESDISGKYLAFKLYYTDVSHVPRKCTRLVSFDLAVLSIDLERPTIKASNGPFSRYYVQEDLDEGFKMHTNIP
>Biv637
SMEVMPKTLRIMRDQGVHFNNSFVSTPMCCPSRSSFLTGMYTHNHHVYTNNDNCSSPYWQRTHEPRTFATYLNNAGYRTGYFGKYLNEYNGTYIPPGWREWVGLIKNTRFYNYTVNFNGNKMKHEDNYYADYFTDLIANDSVTFLKNSKQYFPK
>Biv638
MSDEEDYMSDKFLQKLEDKRPGLSFSSKTARIHHQEHKKKEKDEKNRVKPKKVLEAEKREEGLNSAISSDNKGFAMLSKMGYKPGMAIGKKGEGRSEPVPIELKSGRGGLGRDNEVKRKLEDFRAKSTQAKEKRQKFMTEVKHNFVDRMSSKFSEQRAKGDLYKSQKVCADLDARINITESERSFFWPDSYKHKNETESDTEESEEEEQDEDLSLSCIEQLEILTEYLRTKHLYCVWCGTAFDDSEDLKTNCPGNTAELHDD
>Biv639
MNKLVFGILHVLKMVKIQLVQVLHIFKNCERSARAMGCCSRRFFNAGSSEQVDCKAQTYADVNVNKPQDYWDYETHVIKWNKLDNYKIGEKTGRGKYSDVFEATNKTNEEKCAIKFLKPVKKKKIKREIKVLNNLRGGVNIITLLAVVRDPVSRAPGLVFEYINNTHYRQLYPVLTDYDIRFYLYELLKALDYCHSMGIMHRDVKPGNVLIDHENRKLRLADWGLAEFYHPSMAYRVSVASRHFKGPELLLDFKLYDYSLDMWSFGCILAQMIFRKTPFFHGSDNYDQLVQIVKILGTEDLAQYVEAFQIQSENILKSNDIWKLQFSREKLVNFVNPENCHLVSLEALDLLDKLLRYNHYERLSAKEAMGHAYFYPVVKGGHFSTWQFC
>Biv640
MEFNGYIDCHNHLADPMFTDDIHNVVDNAREAGVVAALVCAETPSDIPKVLRLCETFPDILLPCLGIHPVQKNADDIERCVTLHDFEMAVSEIEKHAHKICAIGEVGLDFQPRITPGAEHKEAQRAVLKAQVELAAKYDLPLNVHSRSAGRPTIAALKEFGAKNVLLHAFDGRPSIAMEGVKEGYFFSIPPSIVRSEQKGKLIKQLPMEHILLETDSPALSPVKGEWNVPSNVQISCDYIAKEKGLTVQEVKRITTENA
>Biv641
IGMGLIYLPSIVIIGYWFERKRAFATGIAVCGSGIGAVLFSQINKKLLEEYSWKQSLVIVAGIVLNCAVCGALFRPIASVSKKRMKRGIVTRGSIMKALIAEKERQRTISNGSLDNCIITKDNRLIKIDKIDLRNKSVSYINRLKKELGFSSGSLNRSKNSLIITPVGYNNNMIINIVESVPTTPVQEKKDLTSTPVRSTRRKRDFERRRDSGNGSGNIVPDTPAPENLMEMLEKEESALSRQSSFVSRNNEESSNLLDPKSIKQTHYLGRSSSSVRSSANTYLSPESLMTSLNSSVRFAGEVTIDEIEEYSSQREIPGWCLYVSNLFDLSLLKEKAFVLYAFTSFLSML
>Biv642
YLSSEWESIEGDEYERVPYLHVWHGQCPHIVMCFKKKSQQPVRELNFHLNVYQETMENEGEKVVVHATEDPKQLIDNSCIINIHTSQSQESGSFPNVEVKKTEENVNVSVNSAPCCSAPFFEQVCKDSTHYIPYELRSKLKIKLDPTNPLGNDWRRLADFLNLSQFIEYLKCLQSSPTEELLCVVEHRNMTLEELA
>Biv643
RVLHTLDQTRHDAKIMKKAIKTITSKFEDAKKTTSNLMKQLTTKATALEKLKSRVTQGTDLEAHMKLYMTESEDEEEEELLLQEEYDDYDKEFDKMREAKLKNRQAVAKDEYVQAQKTVEECRQNLEYARQQ
>Biv644
MGTQKKQILAYCALECGFSLLSSAYNFYYVKVFLNFYHIEESWFQFSQVLFMVWNAVNDPLFAYCSDNKNFKILRTRRAMILYSAPFFCLSFLVPWFQWSTNPAIVGIHLIFALCLWDTLFTFIGLAMCCLFTEISKDTNIRITITRAAQVAALFGSISVMLLEHASNGLQDFKAFQVTTVLIALLSWCLMYYCGKNCHTQYDLQQMQDENKEADDVCHEKSEGESYWKQTWQIVSDTNFLSFVITNFFQEFHRTFLYNFLAIFCDHLISSDKISPSTRSTFYGFVPFASK
>Biv645
LAWASGAWWKEQRTFALTTLRKFGFGKRCLQSQVIEEVDCLMDEFEKYEGKPFNIHYQLKISVSNVICSLLFGKRFEYEDAKFHRLMKLLNTLLTVVNFSSPAFIFPSLSRFSIFNFTKAKPTIKALAEFVVERAEEHRETFDENNIRDYIDAYLLEQKQRTTEVNTTFT
>Biv646
VGYDMENVKESGTKQVHCPHCKYSTDRKNNMKRHIVTMHQDSSKLLECCDIVFKSKALLREHVNVYHRSGYSCSICNRNFCRKALLRRHLSVHNGQKDFHCSSCSYATSHKSNLERHQRIHARRNSASESTEEKEFSDSESATSRNTNTIPKQQRHNQFVKSKTHTKIVAKYENMVNRNELFSKDTSRIKEHTKEQSFVKTEAHDDNMNKVNIEGVKQETERVQTSAKRLVSRPYKCSLCNHCFTCQKQQQVHSCTFIQENIPNVPIMCLISKGIPPEEKYHL
>Biv647
AREKIHNLEKSISQAQDTERKILEMTNWMSDIAELLQKRIDADVVAGDVPEEYDSLKEEFKQNEEMLAELETYAADLESEGNMEASIRLREQIELLKKHYTEVSVKFRKFQRPADFEPKFSRVKRDLDHIGEQIHLVEISSEDPEFLQEKLEICV
>Biv648
ILSSKVTVFEGGDTECVTLETPFPPRLFCNATDNTTTCGIHVAYGFRSHRQTKCATGRYIPQAVFRQSSSENTAPSCGLTLTDSMWTKPACVNVYGVPEGLKDKNKNMDVQLDVTVVTGGMSSPVLVTYTVKVEVIDKDKSSMCQSVGDPHITTFDR
>Biv649
MNVDTECDFGTLPVVAWVRVLEHLPLKDRYHASLVCSNVFEAFSHPSLWHSVTLTVEGGSGKFRSLHVVNIPQRNFHLVQKFGRMFHHITFSVLAPLDESFGEWNTVLADNIKRFNASSLTFDVGGLKNIAKGGVMRTLTENIKPMVDLVRNSLYLKSLVIKSWPTFASSLNKADENVFQAAMDNDKIKNLTKLSIFDCDSVAWSERRPLLLPVDLTHKMVEHFKSLTHLALRSPMLSEDLIRCLSCGDRQRLQQLKISINYLPQNESFEIPQITDSVWRDFTNHNTKVRVHVLVLSRVPHHSMEMFLRPSCPLYNIRFGEFVRCDKEFVAYLANTFTSSLETFEYYEEDGDFEQELISLVECSSQLCRLVYCGKISIKHVIHLAELRGAEWQVLHLARKNIYTVPTNANEPEIDGDTVIAKNSSGEYVLVNMLKFHEQTSITSNGEEEQIMIDRVSQKLGRKWFPDSDM
>Biv650
MVPLVETKIAAFFIIFFVTFLFGFLPTCVLRCVKGGATQKKIQTVISHLNCFAGGVFLGTAMLHLLAEAEESMREVLNGGNATTVDYPVTEITVSGGFFVILILEVVILRIMHGVGHGPGEKNEKCSPKPMHGYKTYKCLEESDTVIIEPETVEDRLSASGVHDDVREVIKDTPSPLRASLFVLALSLHMIFESLAVGIQSTELKIWALLLAISLHKCIVAFSIGLEMHKLLGTGCKMMAFLLVFSGLSSAGVLIGMAFTEDGVGQSLIIGILQSLATGTFFYVTFFEILQREFSHCHSLTKLFLCLVGYGVVAGLKTLEKD
>Biv651
MTSVIVKSLVNSARQSKRALYTVSSFKRGLSSAVFNKSELSVTAALSRKLECSPLQKRWLYTETDQDMSQHIEKEIENEKKMGASTASYFKNWKINSNGCEVSMSKSEGNETITVEFNVNNATDLVEEDLKSEESMPHMICRPPFIVEIKKPSGTKVRISCQFLSEYEGDDGDENEVRDKFEIEQFSVYQKEISPATYVCSGETMDGEMYEKLMDMLDERKIDNDFANELIEFSTGYEHGEYIKFLTKFKSFVDEK
>Biv652
VQPDEISQMLEKIGRDIDQVLQNFMFPPNNPLGNQLHKVLDAVMYARNSRDMGSIETLLQKTINGLMELYTNNTTEQDLMSRFRDCHILVLKCLHDPRAYGPAWLKKQVTRALVERSDDHKYNLEALDCLIRSQLVNMQQFDVYLVQLMENGINYMAVAFAMQLIQRYCISDKHNSILTE
>Biv653
MENTEEPKEDLGKDGNLTLDHVCNNSSLDSKYGHKDRQDVNLSIGQKKGEKSSYNKKRSEHFMQVEFGDSSAFEIRQTPTDNTTTSNQQENDSEKHGKQQTPVSRVNAIDNSQSNVWGSEKDKECQDEAENTSATQLQKTINSDREPAIETSSKKRTINMIVSDILKSKETVDKEKSDDVHSKDGSGSEDTRRETQPKKRRKARNPVNLAYSEDSQGIAEDLLFDKDDNFNCEVCFASFSRHIDLAEHYMLHKDEEGYNYIFNGKTFETTPDQQSFIESYLYSKMKEKSSVHEDGPDEFYQNIPVNQDNDDYSNQSAMEEGSEMIKSESENPLQCDYCDKAFSSTLLLKRHISVHTGERPHKCDVCGKTFNLPHHLKTHARIHTNVRPYKCDVCGRAFNESSSLKRHTRIHAKERPYIYICDVCGKTFNEPHNLRTHLRIHSDVKPYTCGVCKKAFIRQQTLKNHMRIHTDERPYKCEVCEKAFKELHHLKIHVRIHTDIRPYKCDICEKTFNERSSLKRHIRIHTGEKPYKCSLCDKAFNHNESLKIHLRHHTGERPFRCDICDKTFTDPKNYKSHQKTHSSKLKFKCESCDKSFSEEARMWQHMRIHSGDLPFKCMICGKTFNQSSSLKRHLKTLHPGINLSDKSLFPSIPVESDEDEDLDEEDIADVVNEPPETSATFPVGVEKA
>Biv654
RMLKVVKDATDNKSFYDTMERNREHDGEEEKEEKDLPPVFNKRLFVTQGAVIITKEARRIMAQNARCSPDQDPSLTKSEMLTLRSVVEGLKLIHKGQDYIKNVLSRCVTLENYNAFQYVKKKPWEDTLSCYYVVHGAVEVTYDMSGAGQSSSRNVYQPNIIYSHGTAEYLGIVSAEGRDEDIAPPATVYTKEQCEFIRIDRDRFHRLIEVEETILKNEIQRYFKSGSSILSILADDVQAKILQMIQKH
>Biv655
MPSVEQSLVERLLKQSILTVCKEAVAYSQRLEIDGIICISPENQDKQIVVKVHELFKKTFDGLERSRLDEHDGDQSSENFVSSLHGKPLNGDRGRKDFVEDSNDVLGENSNKALSKFSDLNSDRNSVYDGNEDSDSSHNEMEIGTEIDEDSSTSNRVIKKQMMSKIMAPKLSNHKKSPRLKQQANSKSSGSVKGDDEDVPGYIYNSEAPKADIKPVKDVECKRCFQVLPDGPSFETHNLNQHNVYTCLVCYNTFTCRNNMKRHMRLHTGYKPYQCTLCSESFTRKDDIKRHLIKHNYNKPFRCNLCNKGYMDRKTIKNHMKKEHGTKLLHCCPTCGESFNDVLKFQKHKKSHPELMVYQCSICNFSGSNPLMYNKHMLVHSQEKTFTCVPCGSEFTDPFKYTGHLKKHRSDGNFDSYQCCFCSHVLPTYDQFIKHEHTHVQSKRHTCTVCMKQFRYPSNLREHMLIHSDMSHKIKVHIKKEIIPSNIKNEVDGDEDMLTSDNKAEPVTIKTEPEMTETEKEQICSQYWCTECQTGFESENDLTDHISFAHDESVMKPDACSGLDNSNDDGTLKYEDSLNDVEEDDDDSSSDNEDENFKVPKKVNNKGLNKDPDNAYSLLPSHLNHLAETSNSRMNSEDEEVGSECSNQSEHNSMGNPKSVSPSFSDTTSPAPNMPVFPMNEQDNHTRMSSSSPSPVTNSTSPNNFSTVTRSPGFERVITPEVLFRTKEPFKCDICRGTFDDFESFDKHCNSIHRRYICDFCGKQFTSKPNRDRHVRYHTGEKPYKCELCGQSFFRGDDLKYHRTTRHSDFFTFNCNKCRMTFAWAKDLEKHLLKCHR
>Biv656
MVQGDLIDGDFLVFIIITSISILCGTVGNALVIAVFVSNKQHFPKRTYILTLAVVDLVVMVLVAPYSIVFELRLVTNDFLCHALEIIRHTLIGYSNLVLMFIASERFLLVWKPLKIVTNRTKRVCIIGFFIFSIACASPSAAVYKVSTHCDSSNNSSLVLQEYCSYTTSILGVTGSDVYMKIIAISVFFEVLFLIVSYILIYVGIYRQRKKLTGVFVGSIRTPNVPNKPKTIENEQNKRELSNKNSTTQTCHPQEDSNGNEQFSKNIVDAKLEGTFSNIEQSKYCGTSKTIKRPFITDTHEQESESTTCPCTSRHDEIERLQDDPIEPDNGRTLPKSGKPRDKRGSTTSRGSSVAQKRSHVNTKTWTMLSICTFLYIVCWIPFSINILNVYRSLVLKYFFFIGQASNPVIYSIVNVKVRKQIKELLFGKSSRPTGFTPNR
>Biv657
MDCENVGFVDCHTHLADSMFEHDIQTVVENTKRAGVAAVLVCTVTPSDFPLVLRLCDQYPDVLVPCLGIHPVQKDSNGEQRCVSQEDLDKVITEMEQYADRICAIGEVGLDFQPRITAESIHKDIQRNVLKTQVELANKYDLPLNVHSRSAGKPTIAALKEFGAKSVLLHAFDGRPSTAMEGVKEGYFFSIPPSIVRSDQLKLVKQLPMENIVLETDCPGLGPVKGERNEPANVQISCDYIAKVKNMTPQDVKRITTQNALKLFPKLMKILK
>Biv658
GVKDTLWEGGVRGVGFISSPLLQTKGYVSNQMIHVTDWLPTLYTAAGGKASDLNNLYGIDQWGVLQTNGKPVRTEILHNIDPMDKTEAIRVGDYKLLHGLITGYWDGWYPPYQLSEKLSYDKMQMSAYKHTNRSELGILQETGKPVTIQCGPKPANASTNCQANTVPCLYHIPSDPCEYNNIASSHMDIVTKLLAKIVEYKSTMMVPPGNKPIDPAGNPRVNGGIWRPWLD
>Biv659
EKQVDPSQQPVSAKKAVWEQKISTPTATVSKVHQPVRQMATPVSDKPPLPKPQSSETQNPNVTAAQPEVRVEKDDPAAQPVSARMASWQQRTSESTPRKEEEPTAYSVTARMSAWEEMSSSNKVSYIKKVDPGSVSPGKKSPVKAPVFGSAKKPTPVKAIGQTSENKAVTPTKAVKDHLMQKAGHIKASMDSPQQTGGNPGKIGSATKMMQQKLFEQATHGKTADVAEKLRRERMEEVQKIQHRHDNGILKEGRPEK
>Biv660
ELVALACDLELDRLSCCSEAHKWAWFRRYCMAARVATGIVQRTVLPMSFIEEVRKKILDISGEEEETALNVHENHDIFKQEQDEQLLLWLNRKPEEWTLSWGGSGQIWGWGHNHRGQLGGVDGAKVKQPVSCEALAVTRPIQLVGGEQTLFAVTAEGK
>Biv661
MASLEFDIDKGTILSRIDEVILSVLQQINDNKPPALSHFNRSTWLNVSYDENIGLCVNDAMKMTSVRFDSKQSIKKFTLMMKLLSMIYRLIQTGSFCTKRDLYYQDTTLFGNQTALDEALENVSCMIQVPRWRLHVLATSKGCIAGNLCFHDVDGNYVDCSQTKAGIQVPSHIEGLEHIQTDADFVLVVEKDAIFQRLLSEGFCERMRPCIVITGKGFPDMNTRMLLNRLWREFSPKFYILVDADPYGIEIMTVYKYGSRSLSFEAPMLTVPGLEWLGVLPSDIQRLRLKDDSLIDLKLSDRNKISDILARPYISKSQLLYKELNVLLDLGKKAEIESLDSISTSFLTDVYLPTKLKHGCS
>Biv662
ALLLLFMTACFLMQRISISQYQNRNNSNSVFLEILHPTSVHSINGQKKYEDLSPQLTTSETKPVVCMIFNGRLGNLMFKYAFLHIVSKSKNLYPILPENFELSRYFYLPEYESQEQNSRRQDCDKIKEREIERWSCSYDDKFTNLTENKAVYFHGYFQSWKYWTKYEDEIREMFTFNAEIREEASDKLLHVLSEMGYADSSDDVVVGLHSRRGDYLWKAAKEFGYVTPNETYYLNAMAYFRNKFPNQRVFFIAASNDINWLRGKLGKEENIYFLENNLPFIDMAILSLCHHVIMSSGTFGWWAGWMSRGTVVYYKHLYTPGSSFSTTFRGGDIGDFIYPGWIGLA
>Biv663
MLKTMSDDHPLAILHQDYVKCVELTDVFVSVIQCKKQTASVAKALCEDFPLENLQHLKRVRSCNSKDGSLQVVVCQGKTQEQFDAVLSDVKYSCLGKPFLTKVPKLKPLTRKQFEECKLYWPVTFHENKRITKLINLSYFSEDEIHKIQSHMKELFNHKEKSKTENAALIVDPKVNTVLATSCDRRHLEHPLQHAVMLCIDKVARLQGGGMWDIKEECCILENKSIKQLEEANNEKPEMCSMQSAEQYLCTGYDLYATTEPCVMCAMALVHSRIGRVFYVFPHEDGGLGSKFQIHTERDLNHNFEVFKCALPEKK
>Biv664
RKSMKTFDVEFPLKESDSFISRDSLNQLPTESVPAVNPMDGGYLDVDSMTLVVQDTKSAEVAEKELPLLKTQEDSVSGQNGSMKNAESYKEHKSCCGFFRSKSKPGQPRNNFLELSLLKDFRFLSFCVAILLFTLAFQSAFVFLPAYGKQLGNTDMESAYLIIITGAFDGMGRVFSGIVLDLKKVKRFRVYIYNIIMFLVGGVSFVIPMTGTYTQLCVVCGLYGLLIGIYISQKSVILVDLLGAEKLINSFGLLICFQGVGMLIGPPFS
>Biv665
SGICTVFGDPHYRTFDGRIYNFQGACKYLLAEDEVSKKFSVTVRNDARSSPWFTWTRMLTIFIGKTKIGLHQKLTVKVNRKRIKLPYKSKNPTFSVHREGNSVIFKAEFGLQVVWDGDSYVELTVSSQYKRRMAGLCGNYNGFGSDDLQGRDHKLYTDSEEFGNTWRVGSKAACVLSHNESEHSSLCDGDKRRRKRAIAACSFLLGSVFSKCRRRVDVRTYY
>Biv666
PSMTVESAHDSSSGFASDVPSYTYSGTNMSTFKGGMRSDASDSPFELNSRKYSDASDSPCETSPRKAHRNFTSSTPKQPNHYNAHDLNMHYRMSTPSPLSYRSSSSMGTPSSLSQKSQKSQYSHSNTSSQRHHPHQHPPQTPSSYPQTPVISYKNPAYEYQLDKHMEQIQYNIKRIELQEDCHVTKQSKYRHHKPSLFDLITDDVIVKIFSHLSSDQLCRASRVCQRWYRVVWDPLLWKRIVINSERINVDKAVKYLTKRLSYNTPTVCVIVEKINLNGCEKLTDKGLHTIAKRCPELRHLEIQGCSNVTNHSLFEVVSYCVNLEHLDVT
>Biv667
MPLKRKRFLLLYGSQTGQADAITEEILDNSAAHGLECERHCLSQAEKKFTLEKETCVVIVTSTTGDGEPPETALKFFRRLKKKTHSSDYLSHLNYALLGLGDSNYTNFCNAGKTLDKRLEELGAKRFYLSGWADDAVGLEQVVEPWIEGLFPALLKFLSFNCPDLSGTSQITEICEIEVERSHFDKDGESSDKKIETKITESNGHFKEKESQAKNTTDSTEPNSDKFESESSSTISNGKGLNETEDLVKHIEGITLEESTEPSLRKS
>Biv668
VCLLADSTASIMAYDALTSASLNCGRGLSTYDSNSSLNMEGNPRSWASKTSESSHAMSLSDPDLSKCCNIRDCACNTADKQFSKSDVSSATDNKLRRQNSGQRHSATTYLNVNEPPEHIRRTSTGSNYDGPCMKLDFEVSEFFMLGAPLGLVLAYRRMTSGDDSPPQSPMCNQVYNLFHSSDPAAVRLEPLVHESFKHIPPVKISRYNKFPLGDGEPIHV
>Biv669
NNLHSVETLQKKHEGFVRTTQKQVDKIEDLKQFAENLKSHDHYAADEITERCQEVVNRCNAFWEHCEARKKKLIDSRNYQLFLRNMYEVTGWINEKLQVALDESYRDPTNLQAKLQKHQAFEAEVLANRNRVDAVVE
>Biv670
MTKKQKSVHILSERLRPGLQDVERKYLESCELGDENFVKNVLNSGRVSADIEDTQGRTGLDISIENGHVSLVDYLLSKVSPKVIHQGLLCAIEYDREEICEILLNHPIYQTTHKDRDGVKSNEYSTIQGITSPNGVTAPDDDDLSMRSDISKFSELPVFNMLKEALIKAAIRNDFQIVQMIMMKGALVDIPHDYFCSCTSCIEEQNRDYMVFCNRRLDTFRALASPAYISLTDEDPVMSSFFLSKKFKQLQVMETEYK
>Biv671
MATASLTAEYAKSGKAGCKGCGKSIDKGELRIGYVGKANFGATAWYHYDCLWADTDSLKSVDASKSAKVLVQNYDSLKGEDKKKLDKDFPKFCKEASTKASKAEPKPKSDLAAEYAPSAKSNCKGCSKPIGKSTLRVGFPGKANFGATAWYHYDCVWKESVLLAPIDTSQSLEETVDGFEKLKNEDQTKLSSDLKKNCKAAAEKEPPLPPKMAADYAKSDKSECKSCATKIAKNALRVGFTGKANFGAVAWYHVDCLKKCPQEYSKGIKADTPLEELVDGFDKLNKDDQKKVEKEVKALASPTGAPKRKSEGE
>Biv672
KMTMIGSGSNFHSNQKTSDLVGVVTVLCTVFVTLKIILEWSRRPPGPWGLPVVGHLPFLGSRPVEKFREYQRLYGDVFSLRFGMWPTVVICGKDTVKTTLTRDSDSFAARPPFFSIKSLNDMKGLSFSGFDERYIQHRKIASSVLREFSSYDHSGMHEVFREEAGILVSNFLEAKGKPFNPKSEIYLAAGSSIYQFCYGKGENIREDPEFLKVMNDQAIFQEFFTAGNYFDVLPWLQYVCPGRFKRFLELANHFKNASIAHEIEIKNTFDPMYTRHAMDGLLNACLKYNITDLPNEVGLTKSQILGTLQDFFGAGFDTTATTLNWALMYLAEYQDVQLKIQKELDETIGRNKVIAISDRNVLPYTVAAISEIMRLSPVVPMGIPHMTTTDVYVKGNLIEKGTVVFFNIASVMHDEYWGNPFEFQPERFLDDKGCLIKEKVDNVLAFSAGRRSCIGKMMAQSEIFFMLAHLLQNCSIDKPENTHYDFNGNYGLSYSPKEYEICVHPR
>Biv673
MGKSSKDKRDVYYRLAKEEGWRARSAFKLLQINEDFNLFEGVKKVVDLCAAPGSWSQVLARKLRGGDVKNDDVKIVAVDLQAMAPIPGVIQLQGDITKKSTAQEIISHFEGEKADLVVCDGAPDVTGLHDIDEYIQAQLLLAALNITTHVLRTGGTFVAKIFRGKDVTLLYSQLRIFFPLVAIFKPRSSRNSSIEAFVVCQNYSPPAGYIPNMSNPLLDHKYDTDYNNLEGPNRVIVPFLACGDLSGFDSDRTYPLNLEDGKDYVYHPPTQGPIKPPYEEACQLRKTDQLAKVVDPKKASSESSDKSKGDTTTKGSSIDSLPDCLDEDLEFDPSEQDVLEDLTELQIG
>Biv674
MARRNQNLGVFLLVMQIMNIGIENIPPVTLISTVLQVAIFLELGILEQWFPSPKYVCISAFHVWDRKRWNRIILGSLYHADDFHLYYNMASFLWKGRQLERRFGSVYFGFLLTIFTVLTGLVYVAINIALSEIMDDGSYRLTCAVGFSGVIFALKVLVTHYSPSGTQYLMGFIPVPSKYIFWAELVLIQMITPNVSFVGHLAGILVGLLYTKGPLKVFMDSFLQSSEHRRFYGGGYSTASDNDYYGSRYNTRYRNDRYSSNRSDDYNNYTGGLSEEEQMRRAQEESVRDRGRMYP
>Biv675
HHTGVTTIQPLDLSFQLMPMDKYQPDTSYIQIISSLYFVLAYAQFVNFLTANIVNDKEKKIKEGMKMMGLRDSAYWASWAAVYFVLITVVTIVVTLIAYLAQFYKNSNMFLFFLILELYGLSLISFSWLITPFFQKAQTAGGLASLISMVTSLLYLAVSMTRTVTSTGEVTYTIPPVGRAFLSLISPCGVALAIDQ
>Biv676
MVTMLAYKTMRTHRSLRLFYNISRQINNLNREGYTVRSCVSFMRLKREYSSAAEQLQEPQVQGSEKVYPPKIEKIVDEISQLTLLEVCDLNELLKTRLKIKDGPVMAMAGPAAAAPKEEDDEEVAPKREKTAFTVKLVKFDDAKKITLIKELKNIIPDINLVQAKKFVEAVPQIVKADIMKEEAEKLKASIEAVGGVVELE
>Biv677
GKDVIFMLDSSVPPAIFNWMKSYVSNMVKKMSIDNEEYKVGLMKFGTYQTPAAHLNANRDKDDVLRKVDRMRYSPGRTNTGAAIDYVRRSMFTSYNGDRNFARNIVVLLTSNEKSYNTYRTLDAAERAEENGINLFTVGINLNDTEEIDEISTHPLSTYRHLVNTNMNSQMMDDSANEILGL
>Biv678
VGNFVGIRRVSDGTLHLYINGEDMGVAASNIPKNVFVVIDLYGPVEMITITSSCSWDASLMASQQSQSITSELAEAAEFDADEEYPNTIGFHTNHGKNIMISNGGLTADRTESYNQGIIVTSQPLRKKHMFQ
>Biv679
MAAVLKHWRESATLLVVAKTSKLIPNGVNGGGLQLEGTGAEQSQYNYKMLMLKRSNKSKFMPNVYVFPGGIAEDADFSAEWLDLYRKFGESESKELFIYLTSAGTGPPMFSRTRDQEFQHIPSELAFRICAIRETFEESGVLIARSIEDKSHLNSDYPRKPVWGTSFSMETQVADEWRRRVEKNPLDFITMCRTLNVIPDVWSLSEWSNWLTPVTLSSTGKGARRRYDTAFFMCVVDHLPEAMHDNNETVDLK
>Biv680
PVCPVECAVCLQPCIHPVQLPCKHIFCFLCVKGAAHRSKRCALCRQDIESEFFDNPTLLRYEDLEQTKKYDNQYQWFYQGGNGWWQYDDRTSQELESKHKNGEKVFEILIAGFLYIIDFENMVQVRRNDRSRKRKIRRDLVSIPGVKGVAGLKYSKSASPSHGRPVGDGNEQSHQTNPGNPNQNQTSRTLTQNRQPRISHGQPSVPRTPSNTPQTPNTPVDSPPSSVQSSQQDLTSQLQNLNLQSDDSDTNDVAMVRHVPTGSNENSPPSSRTRSHDTVRPTNPRSNR
>Biv681
GVLSYSMPQGDRRGKHSSDELAFLDFTYDGIIKEDHLYNGIGQLMDGEEGQANFRSDLQARGIKGYEWVGWKTENPDDNIPVQIVFKFDDVRNFTLLNIHANNFYDKDVSVFSMAHVYFSVSGIYYQPNYIDHKFERDSWMEYARTVSIPLENRVGKYVKVELFFDRKWMLISEVSFKS
>Biv682
FHVDESICPGFRYRVRYMGSKDFLFNGEPRMLQSIGLGYGKRLTFSGETLNNNENYFWSDSRPEGYAFTVCAVEAGDKFVIYDEMSRVVGDVDIIEVYESQTEEKTVYEPDYVTKIVRVRLTANIQYHIHHGMLMDVTDHVTNLQGTAVLVRHRGSMAATLQQISDVNVPRFGKCSLWKE
>Biv683
SVRVYGVQCGGSGDERTKNFYQTLANKTAGRRVELEQFSNLFDFIMAICYREQGAEFLDLYEQEVRARDARMGLHKDVHALFGALREGEEEPSTSSSTAEKPKSRTLPFKPALKKKPSLTKAPSITKLKKNSSVIHKVKKTIAKKKPSSAVDRKKAKLLAISCQK
>Biv684
VGSDFDLKEAIFRNYGQLLGPYSDLVLRHTWGPGTPLVVSIAWIDPAKVIAASYDINITSEGQIGPFKPQLKQPLRPGVWACVLMYRYEVIAQVNFLVLPLAVFRGNPLDSRKAGLHHNGPIGYYAKQDFSEFEEVLRVTSVREARAAADENGHKHGRALEEWTDSLCAEFWSVQDTCRTGAVSSNCASVKKCEESPWSSLSPDPKSTITAVNPITGLIR
>Biv685
MWKIMRENLEDLTSPNLWRAGAAELLGTLFLVFFGCATATGQQNQADTTVDYVQISLTFGLIVGTMVWGIAHVSGGHINPAVTLAALVTRRVSIVRALMYIVSQLIGAIVGAAILFGLTPAAARGGLGVNGMSGDVTEAQGFGVEVMITFVLVFTVLASIDEKRTDLKGSAPLTIGLAVAVGHLVA
>Biv686
IFAIVSVFFIILSIASFCLETHSKFRYDISGNSSGDPRTIVEQVRNTRPHVLFQVLEYMCMVFFTFEVTVRFISCPNKSKFVKDFYNWIELFSVIPFYTLIIANCISPAFITTDIGIFINAMRFIRIFRILKLTRYFSSLKVIGHTIRASAKELLLLFLVLIIGVLIFGVLIYFAEQIQEDTQNDFSDIPISFYWAVETMTTLGYGDIVPRTMSGYIIGCACAVCGLLMLSLPVPIIVSNFTLYYTHAQAKMKLPKKNKNILVGAANALKESSFGTVTPVDSNGSAGGECSKESRRNSNDSALGSCN
>Biv687
CEAYATLTGLSGLVTINSLTVIAVDRYCAIVIRVKSVSPAPKWKTYKATIVIWTYALFWSLSPVLGWSKYQLEGVRTTCSFDYLTRDATTISFIVAIATCEFAIPVTVIILAYCKIVTAMIVRRRNLSICKKSENSSLNFRLQRYRVRAEIRTAFIIIGLVCLFVVSWLPYTVTAMVGLFGDRTLITPYLSSVAGLIAKTSTVFNPIVYAIIHPKFKSKIKCMLYRRNSLNSGPLSKMNSRMSSNKFSSSGFEKQQIEFDIKSNRNSDLS
>Biv688
FLDKISEIKNPEYIPSDQDILRCRSLTNSIQHTEFCVPEGGHQIKFDVYDVGGQQGERKKWIQVFDGVNAILFAVDCSSFDQTLREDPTKNRLLEALENFEQVWNNRFLKNVSVLLFLNKIDVLAEKIAKGRDISELSQQYPDTFPDFKSFTPS
>Biv689
MDNRTVIENASMSNLSCNSSRCYQGITLNQTQLVYQFLQVYILPVIVFSGLIGNTLSACAFLVKELRRISSTVYVIAVLSADSGVLVSLSFVWLEGLGFRLNHEEGMCQFQVYWSYICTFLSIWFVVCITVENYITICHPTRITSMCTVRRAVITTVSLLAFALSFYSVFIVTTTVNVHNIGVRSVKMCETGTKYTQLLVLFVNADTTITFIVPLVLILFMLIAISLSVIKSVQLKKKRSMNQRHSNNNRAKSIPQVRVAKMLYILSLTFVILSIPSHILRTYISFGPSSDTMQVSETVALVHAVLQFVYYTNFSIKFLLFAFCSKNFRKSLATALGCRHFSYSPVSNTESTRL
>Biv690
MAASKVKKSRFFENSFVSKLMNRLDEQRKCSRFCDVVLKVCDTSIRVHSNILAAASPYFHAFLGQGEDDPRAFSQNTPQIIEIHIDNTGDKDSYGEAVCLIVDYFYSGKITVTSNIINHIAEISKIMCLYKLTAFCEWFQKEGGNEDDISEVSEKHLPLETDETQKKRNCNQEHAVANHVDKCVPIVSKCTEDESESCQPKRKRGRPRKIIRTVESEAEKDVPLNEKNCCAMEQSDEEMNDENTEDEIHVTESPTRSGRKRKLTSKMKELKSIAKSKDNPISDLGFDKIRDRYHCVFCPYTTNVLFHYQRHSQSHKREKSTKKYTCDNCEFTCEKAKDLLIHKKEHLYEKYHCDLCEYNGETKEDFENHMKKHEDPLPYFCKYCDQRFRTKTQLNFHHPKHSKVKPFVCKICDTGFKWKHALKNHMVTHSTTKEHLCDVCGFATAHKSQLKAHKLVHTGETFKCPECNFEATRRQNLKYHLLTHTREKPHQCEICGQSFSLIKNMKRHMLLHTNDRPYKCDQCTFSTTRFDKLKEHLKKQHGQGKDTKKKPKDLSKAMGFIMKNAQNSKIVTSMVPTVSETSEVVDVDVMSTIQALQIQVEGTKVVGRQNEGEGLLMQTPGGSIQPVTLTKLQEDGTEIVYHFVQLETTDVLS
