# Supplementary material for: UPrimer: A Clade-Specific Primer Design Program Based on Nested-PCR Strategy and Its Applications in Amplicon Capture Phylogenomics
Source: Mol Biol Evol. 2023 Oct 13;40(11):msad230. doi: 10.1093/molbev/msad230 (PMC10630340; doi:10.1093/molbev/msad230)
Supplement: msad230_Supplementary_Data [file msad230_supplementary_data.zip › Appendix 15. Cephalopoda/Appendix 15. Highest-scoring nested-PCR primers of NPCLs for Cephalopoda.xls]

## Sheet: Detailed information
NPCL ID	MSA ID	Predicted Amplicon Length (bp)	No. of Ingroups in MSA	F2 Primer Start Position in the Peptide MSA	R2 Primer Start Position in the Peptide MSA	Peptide Sequence of F2 Primer (5' to 3')	Peptide Sequence of R2 Primer (5' to 3')	Nucleotide Sequence of F2 Primer (5' to 3')	Nucleotide Sequence of R2 primer (5' to 3',after reverse completement)	Degeneracy of F2 Primer	Degeneracy of R2 Primer	Ratio of Variable Colunms for F2R2	Information Score for F2R2	PCR Score for F2R2	Identify Score for F2R2	F1 Primer Start Position in the Peptide MSA	R1 Primer Start Position in the Peptide MSA	Peptide Sequence of F1 Primer (5' to 3')	Peptide Sequence of R1 Primer (5' to 3')	Nucleotide Sequence of F1 Primer (5' to 3')	Nucleotide Sequence of R1 Primer (5' to 3',after reverse completement)	Degeneracy of F1 Primer	Degeneracy of R1 Primer	PCR Score for F1R1	Identify Score for F1R1	Final Score for nested primer pairs among different MSAs
Cep_1	XP_029636703.1_56221529_56224702	2067	7	266	946	YALHDHMK	HCKIPQGN	TAYGCNYTNCAYGAYCAYATGAA	TTNCCYTGNGGDATYTTRCARTG	512	768	0.517293	61.75	71.6	100	238	965	EIHMQCV	EDQFYIH	GARATHCAYATGCARTGYGT	TGDATRTARAAYTGRTCYTC	48	96	78.1	100	90.9362
Cep_2	XP_036370536.1_8032059_8032963	564	7	23	202	TQCHAQFK	NFDMIERV	ACNCARTGYCAYGCNCARTTYAA	ACNCKYTCDATCATRTCRAARTT	512	384	0.197674	10.5	72.3	99	15	213	TEIKQFC	NKYQLFC	ACNGARATHAARCARTTYTG	CARAANARYTGRTAYTTRTT	192	256	75.4	100	86.2704
Cep_3	XP_036359304.1_48737657_48738574	483	7	112	264	AMIKETYP	WVFNMQYP	GCNATGATHAARGARACNTAYCC	GGRTAYTGCATRTTRAANACCCA	384	64	0.232877	11.5	74.1	98	92	278	YMEDTFD	YNFIQKG	TAYATGGARGAYACNTTYGA	CCYTTYTGDATRAARTTRTA	64	96	75.8	98	85.8869
Cep_4	XP_036362841.1_169760765_169762253	759	7	207	451	YQMCENHN	KIFEVGIH	TAYCARATGTGYGARAAYCAYAA	TGDATNCCNACYTCRAADATYTT	64	1152	0.485232	34.75	72.2	99	142	489	VANNTFH	NYGMKCD	GTNGCNAAYAAYACNTTYCA	TCRCAYTTCATNCCRTARTT	512	64	74.1	96	84.7384
Cep_5	XP_029649450.1_12799286_12800979	1248	7	183	590	TNLMGWFE	QCVICLEN	ACNAAYYTNATGGGNTGGTTYGA	TTYTCNARRCADATNACRCAYTG	512	1536	0.653439	83	68.3	95.5	169	613	YPEVNDF	FHEHCIL	TAYCCNGARGTNAAYGAYTT	ARDATRCARTGYTCRTGRAA	256	192	73.1	98	84.0747
Cep_6	XP_036364117.1_196501729_196502851	996	7	41	364	VYGYHKWN	KYYVQQDL	GTNTAYGGNTAYCAYAARTGGAA	ARRTCYTGYTGNACRTARTAYTT	256	512	0.43131	47.5	69.3	99	14	372	FDAQVFT	DEGFVMH	TTYGAYGCNCARGTNTTYAC	TGCATNACRAANCCYTCRTC	256	128	71.3	99	84.0131
Cep_7	XP_029642505.1_22113828_22115883	1338	7	62	499	MFTCDMKE	MFDAKTKQ	ATGTTYACNTGYGAYATGAARGA	TGYTTNGTYTTNGCRTCRAACAT	64	256	0.393443	52.625	73.9	97.5	30	594	TGELCDV	NNEAPYT	ACNGGNGARYTNTGYGAYGT	GTRTANGGNGCYTCRTTRTT	1024	256	67	99	83.6557
Cep_8	XP_036370687.1_5043927_5044853	612	7	53	248	KTVINWFH	FEGTQLDK	AARACNGTNATHAAYTGGTTYCA	TTRTCNARYTGNGTNCCYTCRAA	384	2048	0.646409	26.875	71.6	100	17	368	FFTEEQK	IEKIQKN	TTYTTYACNGARGARCARAA	TTYTTYTGDATYTTYTCDAT	128	144	69.5	99	83.6142
Cep_9	XP_036364405.1_68602053_68602994	813	7	35	297	CVNNIECQ	DTEFQHKM	TGYGTNAAYAAYATHGARTGYCA	ATYTTRTGYTGRAAYTCNGTRTC	384	256	0.629921	26.25	72.2	96.5	22	401	NMHDFTC	WFNFAAP	AAYATGCAYGAYTTYACNTG	GGNGCNGCRAARTTRAACCA	64	128	73.1	98	83.412
Cep_10	XP_029647459.1_11455083_11455771	558	7	20	197	FHENLVAY	EMHFIING	TTYCAYGARAAYYTNGTNGCNTA	CCRTTDATDATRAARTGCATYTC	2048	144	0.309942	13.125	68.8	98	11	212	PYHGENI	KNIPYQD	CCNTAYCAYGGNGARAAYAT	TCYTGRTANGGDATRTTYTT	256	192	75	99	83.1856
Cep_11	XP_036363351.1_45028121_45029540	579	7	98	282	LFVCFGEW	ACWTPYFV	YTNTTYGTNTGYTTYGGNGARTG	ACRAARTANGGNGTCCARCANGC	2048	512	0.314607	18	69.4	100	33	326	WTPDVIQ	YGFFNIK	TGGACNCCNGAYGTNATHCA	TTDATRTTRAARAANCCRTA	384	192	71.8	99	83.1504
Cep_12	XP_036365304.1_12520765_12521383	471	7	34	182	DGKMFRHI	WNMENRYV	GAYGGNAARATGTTYMGNCAYAT	ACRTANCKRTTYTCCATRTTCCA	512	128	0.478873	8.875	69.4	98	26	211	KQHYFID	NQGFKLI	AARCARCAYTAYTTYATHGA	ATNARYTTRAANCCYTGRTT	96	512	74.5	99	82.9949
Cep_13	XP_029634810.1_2063133_2065287	1284	7	158	577	ETINPDWF	KPHTMYEL	GARACNATHAAYCCNGAYTGGTT	ARYTCRTACATNGTRTGNGGYTT	384	512	0.599022	83.625	73	93	135	598	IEKDAFG	HCINVTT	ATHGARAARGAYGCNTTYGG	GTNGTNACRTTDATRCARTG	192	384	70.6	96	82.8519
Cep_14	XP_029635152.2_58565437_58566927	498	7	175	332	GNEYMKFQ	YEIVDFMV	GGNAAYGARTAYATGAARTTYCA	ACCATRAARTCNACDATYTCRTA	128	192	0.437086	21.375	74.9	96	133	342	YVKEFWN	FKTWTGI	TAYGTNAARGARTTYTGGAA	ATNCCNGTCCANGTYTTRAA	64	256	74.8	93	82.5247
Cep_15	XP_029639889.1_887758_888798	777	7	52	302	QINEMNVC	DMYDPYRN	CARATHAAYGARATGAAYGTNTG	TTNCKRTANGGRTCRTACATRTC	192	512	0.221311	19	69	97	17	331	FTGGMKE	DNMIYAV	TTYACNGGNGGNATGAARGA	ACNGCRTADATCATRTTRTC	256	96	73.9	99	82.4968
Cep_16	XP_029640603.1_33547166_33548084	450	7	151	292	LDVKPEEF	YDDTEAWP	YTNGAYGTNAARCCNGARGARTT	GGCCANGCYTCNGTRTCRTCRTA	2048	256	0.244444	10.5	68.4	100	142	304	EGIEKFC	DFVEYEN	GARGGNATHGARAARTTYTG	TTYTCRTAYTCNACRAARTC	192	128	73.2	98	82.3779
Cep_17	XP_029658394.1_169809235_169810789	846	7	199	472	HAYLQQNF	QGWGKEDV	CAYGCNTAYYTNCARCARAAYTT	ACRTCYTCYTTNCCCCANCCYTG	1024	256	0.595506	46	67.8	100	154	516	RNIDFKE	AQYQMCL	MGNAAYATHGAYTTYAARGA	ARRCACATYTGRTAYTGNGC	384	128	71.6	96	82.1696
Cep_18	XP_029650898.1_12338582_12340064	1041	7	141	479	ALETIPQD	FIENHTPA	GCNYTNGARACNATHCCNCARGA	GCNGGNGTRTGRTTYTCDATRAA	6144	768	0.358025	37.375	69.4	96.5	40	525	AEKFDPY	HFAMEAG	GCNGARAARTTYGAYCCNTA	CCNGCYTCCATNGCRAARTG	256	128	73.1	97	81.9911
Cep_19	XP_029649428.1_14321910_14323880	1011	7	181	509	WMVLFCTQ	KWLYVKDA	TGGATGGTNYTNTTYTGYACNCA	GCRTCYTTNACRTANARCCAYTT	512	512	0.158385	19.625	65.8	99	166	518	TFWHTIM	PMCHQKV	ACNTTYTGGCAYACNATHAT	ACYTTYTGRTGRCACATNGG	192	64	74.8	98	81.814
Cep_20	XP_029639320.1_113417585_113419197	1278	7	53	470	AQLPFIKD	FQGGIHNP	GCNCARYTNCCNTTYATHAARGA	GGRTTRTGDATNCCNCCYTGRAA	3072	768	0.355231	52.125	67.4	98	15	488	HYDAEGN	VYDPQIG	CAYTAYGAYGCNGARGGNAA	CCDATYTGNGGRTCRTANAC	256	384	72.5	96	81.7062
Cep_21	XP_036361815.1_40723096_40724645	702	7	36	261	ERETGVIN	FEQKTMNV	GARMGNGARACNGGNGTNATHAA	ACRTTCATNGTYTTYTGYTCRAA	6144	128	0.291667	20.375	68.4	100	19	319	VTEFLQN	NPQFDGL	GTNACNGARTTYYTNCARAA	ARNCCRTCRAAYTGNGGRTT	1024	512	68.6	100	81.5358
Cep_22	XP_029645663.1_33443212_33444466	933	7	36	338	KVYFGHKF	EGDWKITY	AARGTNTAYTTYGGNCAYAARTT	TANGTDATYTTCCARTCNCCYTC	512	384	0.337838	28.75	70.6	96.5	8	358	KDEGTFI	QIFCHES	AARGAYGARGGNACNTTYAT	SWYTCRTGRCARAADATYTG	256	384	69.9	99	81.482
Cep_23	XP_036366794.1_39857550_39858754	936	7	93	396	ILPQDDNW	HNERFYEE	ATHYTNCCNCARGAYGAYAAYTG	TCYTCRTARAANCKYTCRTTRTG	1536	512	0.262626	18.875	64.3	100	2	423	KMMDGAE	EAFTHIK	AARATGATGGAYGGNGCNGA	TTDATRTGNGTRAANGCYTC	64	384	72.4	100	81.2823
Cep_24	XP_036357104.1_108847304_108848469	897	7	70	360	CMLPDFVH	GFLYHRQT	TGYATGYTNCCNGAYTTYGTNCA	GTYTGNCKRTGRTANARRAANCC	1024	4096	0.373665	30.75	63.2	96.5	60	371	HICQADN	YMFFHPA	CAYATHTGYCARGCNGAYAA	GCNGGRTGRAARAACATRTA	192	64	75.4	100	81.105
Cep_25	XP_036365474.1_31096786_31098404	1071	7	181	529	IQTHRWMQ	WENFGHNF	ATHCARACNCAYMGNTGGATGCA	AARTTRTGNCCRAARTTYTCCCA	384	128	0.613772	54.375	69.2	94	141	573	HDIMHNN	MIYHGIV	CAYGAYATHATGCAYAAYAA	ACDATNCCRTGRTADATCAT	48	144	72.1	97	80.9614
Cep_26	XP_036365891.1_35940649_35942437	1365	7	150	596	PIKEDKDI	DYTPAMPL	CCNATHAARGARGAYAARGAYAT	ARNGGCATNGCNGGNGTRTARTC	384	2048	0.515439	43.875	62.9	100	142	627	DPMIAKF	AEFNLPG	GAYCCNATGATHGCNAARTT	CCNGGNARRTTRAAYTCNGC	192	1024	70.3	100	80.837
Cep_27	XP_036365899.1_36523731_36525084	660	7	141	352	FEAWYIHE	YFPAMGFL	TTYGARGCNTGGTAYATHCAYGA	ARRAANCCCATNGCNGGRAARTA	192	1024	0.365854	25	68.8	98	96	373	GRKKMCI	MNWFRIP	GGNMGNAARAARATGTGYAT	GGDATNCKRAACCARTTCAT	256	96	71.3	97	80.7658
Cep_28	XP_029655127.1_23022235_23023899	840	7	218	489	PQVFRLFW	FCNGAWIM	CCNCARGTNTTYMGNYTNTTYTG	ATDATCCANGCNCCRTTRCARAA	8192	384	0.455253	34.625	65.4	97	206	512	IFLENHW	HAYFNIW	ATHTTYYTNGARAAYCAYTG	CADATRTTRAARTANGCRTG	384	192	75.5	96	80.6739
Cep_29	XP_029633552.1_36911920_36913268	642	7	78	283	HVKFWRPQ	IDVWPLNF	CAYGTNAARTTYTGGMGNCCNCA	AARTTNARNGGCCANACRTCDAT	1024	1536	0.522613	33.25	66.4	97.5	62	311	FHQVRKY	CIQHMVP	TTYCAYCARGTNMGNAARTA	GGNACCATRTGYTGDATRCA	512	96	72.1	98	80.645
Cep_30	XP_029649474.1_143870230_143871866	870	7	148	429	ELRNEEAK	DHKMICNP	GARYTNMGNAAYGARGARGCNAA	GGRTTRCADATCATYTTRTGRTC	4096	96	0.442804	32.125	65.5	99	129	458	ELTADEK	KNVICEQ	GARYTNACNGCNGAYGARAA	TGYTCRCADATNACRTTYTT	1024	192	70.5	99	80.5789
Cep_31	XP_036361821.1_40745688_40746373	531	7	51	219	AKFHITMG	FKKETNIQ	GCNAARTTYCAYATHACNATGGG	TGDATRTTNGTYTCYTTYTTRAA	384	384	0.647436	33.375	71.6	96.5	6	243	ICVTQFD	IEGGFGQ	ATHTGYGTNACNCARTTYGA	TGNCCRAANCCNCCYTCDAT	384	768	66.4	99	80.3826
Cep_32	XP_029633080.1_162336668_162339391	1617	7	88	618	IEVWHFTQ	VQPARGNF	ATHGARGTNTGGCAYTTYACNCA	AARTTNCCNCKNGCNGGYTGNAC	384	8192	0.584291	95	67.1	88.5	40	757	VYPNTMQ	HVHIEPQ	GTNTAYCCNAAYACNATGCA	TGNGGYTCDATRTGNACRTG	256	384	72.2	99	80.3426
Cep_33	XP_036370875.1_27734231_27735246	840	7	37	308	LAVCHPFK	TNFMQALN	YTNGCNGTNTGYCAYCCNTTYAA	TTNARNGCYTGCATRAARTTNGT	4096	1024	0.636015	50.125	67.3	99	28	324	IVYMAAE	CVMNKYF	ATHGTNTAYATGGCNGCNGA	AARTAYTTRTTCATNACRCA	384	64	73.3	92	80.3282
Cep_34	XP_036368055.1_18771330_18772995	1170	7	180	561	HDCILFMT	YTIFNEDF	CAYGAYTGYATHYTNTTYATGAC	AARTCYTCRTTRAADATNGTRTA	384	384	0.646739	66.75	68.7	97.5	157	570	IAPFIGW	KAFIHIM	ATHGCNCCNTTYATHGGNTG	ATDATRTGDATRAANGCYTT	1152	288	69.6	94	80.3186
Cep_35	XP_029657558.1_139740320_139741381	585	7	60	246	PKIIHQTW	AEYFFPTI	CCNAARATHATHCAYCARACNTG	ATNGTNGGRAARAARTAYTCNGC	1152	1024	0.394444	23.5	68.6	99	16	254	WLVKFEQ	DPAKFFW	TGGYTNGTNAARTTYGARCA	CARAARAAYTTNGCNGGRTC	256	256	71.6	95	80.1823
Cep_36	XP_036357024.1_87437904_87439439	927	7	136	436	KAVMVWIY	DYHFLCQV	AARGCNGTNATGGTNTGGATHTA	ACYTGRCANARRAARTGRTARTC	384	512	0.467577	43.75	70.3	96.5	102	482	ETMWHAN	EIDFVFG	GARACNATGTGGCAYGCNAA	CCRAANACRAARTCDATYTC	64	192	74	91	80.0644
Cep_37	XP_036358157.1_99774625_99776254	1242	7	93	498	FLNIADTY	DEIWIYDT	TTYYTNAAYATHGCNGAYACNTA	GTRTCRTADATCCADATYTCRTC	3072	144	0.318296	39.5	67.7	97	84	512	LMTFDNA	KYTKAPQ	YTNATGACNTTYGAYAAYGC	TGNGGNGCYTTNGTRTAYTT	256	512	69.5	98	80.0311
Cep_38	XP_036355853.1_143067409_143068250	543	7	42	214	AVTCRQHN	YNFQMQPF	GCNGTNACNTGYMGNCARCAYAA	AANGGYTGCATYTGRAARTTRTA	4096	128	0.484848	26	68.4	97	13	259	AVKHDPF	WQGHYER	GCNGTNAARCAYGAYCCNTT	CKYTCRTARTGNCCYTGCCA	512	128	73.8	94	79.7823
Cep_39	XP_029653981.2_8824_10080	678	7	98	315	LGAFMCKF	ACTNPVLY	YTNGGNGCNTTYATGTGYAARTT	TANARNACNGGRTTNGTRCANGC	1024	8192	0.483412	34	66.1	100	62	323	TARNMFI	GWLNENF	ACNGCNMGNAAYATGTTYAT	AARTTYTCRTTNARCCANCC	512	256	66.9	99	79.5942
Cep_40	XP_036358756.1_86785308_86786253	495	7	61	217	PKVACTNW	CHPCLIKY	CCNAARGTNGCNTGYACNAAYTG	TAYTTDATNARRCANGGRTGRCA	2048	1536	0.61745	24.25	68.1	94	53	225	YGFMYCQ	DFIGKYE	TAYGGNTTYATGTAYTGYCA	TCRTAYTTNCCDATRAARTC	64	192	75.9	95	79.5665
Cep_41	XP_029651499.1_17571445_17572474	555	7	172	348	TAKIHPTN	QKAIVKPH	ACNGCNAARATHCAYCCNACNAA	TGNGGYTTNACDATNGCYTTYTG	3072	1536	0.557576	32.75	65.5	100	85	358	AGQPLYI	THVIEGF	GCNGGNCARCCNYTNTAYAT	AANCCYTCDATNACRTGNGT	2048	768	66.1	100	79.303
Cep_42	XP_029653977.1_13384_14533	621	7	86	284	VDPIAKHK	NQFRKYYN	GTNGAYCCNATHGCNAARCAYAA	TTRTARTAYTTNCKRAAYTGRTT	1536	512	0.52356	32.25	65.4	97.5	55	316	MCKVNEY	VMYNFQS	ATGTGYAARGTNAAYGARTA	SWYTGRAARTTRTACATNAC	64	256	72.7	96	79.2735
Cep_43	XP_029634261.1_168468779_168470548	525	7	35	201	CNCNVHID	KQYFKDNP	TGYAAYTGYAAYGTNCAYATHGA	GGRTTRTCYTTRAARTAYTGYTT	384	128	0.3875	18.625	70.3	99	27	210	VAAFLMQ	WVEDHLE	GTNGCNGCNTTYYTNATGCA	TCNARRTGRTCYTCNACCCA	1024	256	65.7	98	79.235
Cep_44	XP_029656262.1_176712087_176712854	480	7	26	177	FCQPCIEK	GHECHFIL	TTYTGYCARCCNTGYATHGARAA	ARDATRAARTGRCAYTCRTGNCC	384	768	0.186207	9.875	69	97	10	188	CQETYTM	DKQVDIL	TGYCARGARACNTAYACNAT	ARDATRTCNACYTGYTTRTC	256	384	69.9	98	79.2139
Cep_45	XP_036358131.1_88143538_88144956	435	7	106	242	ERYIAVCH	FMICQVPA	GARMGNTAYATHGCNGTNTGYCA	GCNGGNACYTGRCADATCATRAA	3072	384	0.3	13.125	70.9	100	92	252	AQTATIW	YNMAYAI	GCNCARACNGCNACNATHTG	ATNGCRTANGCCATRTTRTA	1536	128	65.5	97	79.1281
Cep_46	XP_029635697.1_31324160_31325487	801	7	130	388	YSNKIVEQ	HTNYPNVI	TAYWSNAAYAARATHGTNGARCA	ATNACRTTNGGRTARTTNGTRTG	3072	1024	0.305556	18.75	65.2	97	17	408	AVKYTPC	FHWNACL	GCNGTNAARTAYACNCCNTG	ARRCANGCRTTCCARTGRAA	1024	128	72.4	98	79.0246
Cep_47	XP_036361850.1_50127937_50129065	837	7	73	343	LAYRTYQM	VKKCIEEI	YTNGCNTAYMGNACNTAYCARAT	ATYTCYTCDATRCAYTTYTTNAC	8192	384	0.30303	26.625	61.7	100	23	389	YYDWTWA	EFVTDIH	TAYTAYGAYTGGACNTGGGC	TGDATRTCNGTNACRAAYTC	32	384	70.9	99	78.9419
Cep_48	XP_029636696.1_88998200_88999772	1077	7	55	405	QSNNPIED	GKQVHVNF	CARWSNAAYAAYCCNATHGARGA	AARTTNACRTGNACYTGYTTNCC	3072	1024	0.45	45.375	63	100	44	443	GAVKYFE	NAATHLI	GGNGCNGTNAARTAYTTYGA	ATNARRTGNGTNGCNGCRTT	512	2048	67.2	99	78.728
Cep_49	XP_036369472.1_22987060_22988417	870	7	136	417	IYQHFPDD	CHRWFNCT	ATHTAYCARCAYTTYCCNGAYGA	GTRCARTTRAACCANCKRTGRCA	384	256	0.456204	38.875	68.6	97	123	457	CDEFYFI	DTWFHFR	TGYGAYGARTTYTAYTTYAT	CKRAARTGRAACCANGTRTC	64	128	72	92	78.5696
Cep_50	XP_036357359.1_146346841_146347763	669	7	65	279	CKDCPLGF	KIPQNFNE	TGYAARGAYTGYCCNYTNGGNTT	TCRTTRAARTTYTGNGGDATYTT	2048	384	0.216346	16.5	64.7	98	26	288	CEVGYAK	KYIAFTM	TGYGARGTNGGNTAYGCNAA	ATNGTRAANGCDATRTAYTT	512	384	73.2	96	78.5094
Cep_51	XP_029634689.1_161927828_161928379	366	7	13	126	DNREEFKC	NKHKGLEV	GAYAAYMGNGARGARTTYAARTG	ACYTCNARNCCYTTRTGYTTRTT	512	1024	0.102804	7.5	67.4	100	2	134	MYRVHKT	EYVKDTT	ATGTAYMGNGTNCAYAARAC	GTNGTRTCYTTNACRTAYTC	256	256	68.4	97	78.4735
Cep_52	XP_029642058.1_44560877_44562512	696	7	141	364	GKEANVYH	EEITEQDK	GGNAARGARGCNAAYGTNTAYCA	TTRTCYTGYTCNGTDATYTCYTC	1024	384	0.35023	24.25	67.6	97.5	115	373	DPRTYMI	DEEVFKK	GAYCCNMGNACNTAYATGAT	TTYTTRAANACYTCYTCRTC	512	128	68.9	97	78.4715
Cep_53	XP_036357150.1_123339140_123339722	459	7	19	163	FCHIQYKK	IYPAQMVF	TTYTGYCAYATHCARTAYAARAA	AANACCATYTGNGCNGGRTADAT	192	768	0.514493	19.75	72.3	92	6	198	TLRPMFN	KETPQIK	ACNYTNMGNCCNATGTTYAA	TTDATYTGNGGNGTYTCYTT	2048	384	66.9	100	78.3186
Cep_54	XP_036361312.1_58414603_58415680	435	7	44	180	EAVCIGWF	FWWAAITM	GARGCNGTNTGYATHGGNTGGTT	ATNGTDATNGCNGCCCACCARAA	768	384	0.0153846	3.5	70.1	93	33	230	EGADNPQ	EFYKDQM	GARGGNGCNGAYAAYCCNCA	ATYTGRTCYTTRTARAAYTC	512	64	76.8	93	78.29
Cep_55	XP_036360686.1_57729958_57731689	570	7	221	402	YNATVMEN	KPFYNLTV	TAYAAYGCNACNGTNATGGARAA	ACNGTNARRTTRTARAANGGYTT	512	2048	0.417143	26.75	68.2	95.5	211	436	DNYPMFP	DNKPNFT	GAYAAYTAYCCNATGTTYCC	GTRAARTTNGGYTTRTTRTC	64	128	71.6	95	78.2365
Cep_56	XP_029634631.1_115386613_115387948	1266	7	15	428	EPFLPNYY	QFEVKWIY	GARCCNTTYYTNCCNAAYTAYTA	TADATCCAYTTNACYTCRAAYTG	2048	192	0.3525	30.75	68.1	95.5	2	490	GYGTGPM	DFGHYEK	GGNTAYGGNACNGGNCCNAT	TTYTCRTARTGNCCRAARTC	2048	128	67	99	78.09
Cep_57	XP_029647197.1_27388739_27390289	1107	7	182	542	LKCPHCDY	VCQYCDRS	YTNAARTGYCCNCAYTGYGAYTA	SWNCKRTCRCARTAYTGRCANAC	1024	4096	0.445783	54	63.6	96	154	562	KCPYTNI	QHLIGNQ	AARTGYCCNTAYACNAAYAT	TGRTTNCCDATNARRTGYTG	256	768	67.9	99	77.759
Cep_58	XP_036368302.1_24452559_24453021	345	7	22	128	QTCWRKMP	ENCKCRFI	CARACNTGYTGGMGNAARATGCC	ATRAANCKRCAYTTRCARTTYTC	256	512	0.4	11.875	68.4	97	8	136	RVCKCHG	WCCDVIC	MGNGTNTGYAARTGYCAYGG	CADATNACRTCRCARCACCA	512	96	66.3	98	77.0293
Cep_59	XP_036361957.1_84078467_84079511	417	7	141	271	EKTPAYFI	FYFNKTRG	GARAARACNCCNGCNTAYTTYAT	CCNCKNGTYTTRTTRAARTARAA	1024	1024	0.395161	17.125	68.6	99	120	314	NKGLEWY	FFQPYNY	AAYAARGGNYTNGARTGGTA	TARTTRTANGGYTGRAARAA	256	128	70.5	91	77.009
Cep_60	XP_036367956.1_7538784_7540197	1002	7	52	377	QDSFAEYA	FQKENGQY	CARGAYWSNTTYGCNGARTAYGC	TAYTGNCCRTTYTCYTTYTGRAA	2048	256	0.131661	13.125	63.8	99	4	391	MVMETGY	FHNTVKV	ATGGTNATGGARACNGGNTA	ACYTTNACNGTRTTRTGRAA	128	256	69.6	97	76.9381
Cep_61	XP_029634902.1_140019363_140020731	1017	7	55	385	EKYYQLTH	DQWTTMEV	GARAARTAYTAYCARYTNACNCA	ACYTCCATNGTNGTCCAYTGRTC	1024	128	0.532915	48.375	66.7	93	42	425	DFIRENF	QEYDPDK	GAYTTYATHMGNGARAAYTT	TTRTCNGGRTCRTAYTCYTG	384	128	70.4	95	76.6625
Cep_62	XP_029650556.1_27992599_27993161	378	7	44	161	RRAWKIYE	KDMKAPLA	MGNMGNGCNTGGAARATHTAYGA	GCNARNGGNGCYTTCATRTCYTT	3072	1024	0.398148	12.875	63.4	98	27	174	TFTHQDI	WYHTVLR	ACNTTYACNCAYCARGAYAT	CKNARNACNGTRTGRTACCA	256	1024	68.4	99	76.5933
Cep_63	XP_029658177.1_193010117_193011323	888	7	67	354	YTNNVCWI	HDGVFTLR	TAYACNAAYAAYGTNTGYTGGAT	CKNARNGTRAANACNCCRTCRTG	256	8192	0.217082	17.875	66.7	100	46	406	QYVGDPI	HDTEGED	CARTAYGTNGGNGAYCCNAT	TCYTCNCCYTCNGTRTCRTG	512	256	68.2	93	76.3933
Cep_64	XP_029639911.1_41788089_41788981	549	7	26	200	PLQAIEEF	QKLVHMIG	CCNYTNCARGCNATHGARGARTT	CCDATCATRTGNACNARYTTYTG	3072	768	0.327381	21.25	65.6	95	17	213	REALTNC	YDMVLQF	MGNGARGCNYTNACNAAYTG	AAYTGNARNACCATRTCRTA	4096	256	66.8	100	76.3221
Cep_65	XP_029640964.1_20218588_20219400	621	7	24	222	PLCIVMFQ	YKVTRAPG	CCNYTNTGYATHGTNATGTTYCA	CCNGGNGCNCKNGTNACYTTRTA	1536	8192	0.151042	10.875	66	98	12	288	KIFCMFY	DTNSFLQ	AARATHTTYTGYATGTTYTA	TGNARRAANSWRTTNGTRTC	48	4096	64.1	100	76.0928
Cep_66	XP_029646468.1_28478420_28479451	459	7	128	272	QPLNFFCE	NDISQMFN	CARCCNYTNAAYTTYTTYTGYGA	TTRAACATYTGNSWDATRTCRTT	1024	768	0.514493	23.25	61.3	97	76	324	AVKIQCP	NFGHLMV	GCNGTNAARATHCARTGYCC	ACCATNARRTGNCCRAARTT	384	256	70.4	98	76.0576
Cep_67	XP_029640188.2_114345117_114345924	714	7	12	241	ELTIRQEM	QMGEYETA	GARYTNACNATHMGNCARGARAT	GCNGTYTCRTAYTCNCCCATYTG	6144	256	0.219731	17.125	65.9	97.5	4	251	KALGFHN	YHQIDLQ	AARGCNYTNGGNTTYCAYAA	TGNARRTCDATYTGRTGRTA	1024	384	68.7	95	75.914
Cep_68	XP_036369313.1_196225_197340	429	7	119	253	LYNLWTCI	HWFAAFFY	YTNTAYAAYYTNTGGACNTGYAT	TARAARAANGCNGCRAACCARTG	2048	256	0.4375	19.375	60.2	98	104	264	GTFMMYW	EAENFVG	GGNACNTTYATGATGTAYTG	CCNACRAARTTYTCNGCYTC	64	256	73.5	95	75.8293
Cep_69	XP_029643628.1_42519051_42519629	465	7	18	164	VFILNLHH	WQEIAKVM	GTNTTYATHYTNAAYYTNCAYCA	ATNACYTTNGCDATYTCYTGCCA	6144	384	0.452555	19.875	64.3	100	3	196	LTVIMAM	PMTKDIS	YTNACNGTNATHATGGCNAT	SWDATRTCYTTNGTCATNGG	1536	768	64.3	98	75.7988
Cep_70	XP_036366667.1_22385006_22386372	1182	7	40	425	PIVGKMTQ	NQKPACSP	CCNATHGTNGGNAARATGACNCA	GGNSWRCANGCNGGYTTYTGRTT	1536	4096	0.629969	56.875	64.2	93.5	6	476	GMKIHNI	TIGQPGV	GGNATGAARATHCAYAAYAT	ACNCCNGGYTGNCCDATNGT	96	1536	66.9	98	75.7914
Cep_71	XP_029647537.1_37510541_37512467	1734	7	39	608	SDQTIFFD	AHYKLELK	WSNGAYCARACNATHTTYTTYGA	TTNARYTCNARYTTRTARTGNGC	3072	4096	0.775583	156.25	57.1	93.5	14	670	YHQIKEC	FDIMESL	TAYCAYCARATHAARGARTG	ARNSWYTCCATDATRTCRAA	96	768	70.2	91	75.7357
Cep_72	XP_029648052.1_48847468_48848641	498	7	163	320	VNAIYFKG	HKAFVEVT	GTNAAYGCNATHTAYTTYAARGG	GTNACYTCNACRAANGCYTTRTG	768	1024	0.771812	49.125	68.8	93.5	131	328	KEINDWV	EEGTEAA	AARGARATHAAYGAYTGGGT	GCNGCYTCNGTNCCYTCYTC	48	512	65.9	95	75.6642
Cep_73	XP_036357614.1_4833602_4834847	894	7	68	357	YGILVKPD	KGCYWPFS	TAYGGNATHYTNGTNAARCCNGA	SWRAANGGCCARTARCANCCYTT	6144	1024	0.563177	39.625	64.7	99	46	381	LKNVNGF	CIAVMKN	YTNAARAAYGTNAAYGGNTT	TTYTTCATNACNGCDATRCA	1024	192	69.5	91	75.6513
Cep_74	XP_029640188.2_114333099_114334056	639	7	122	326	YEARIVAE	NWGGWVLV	TAYGARGCNMGNATHGTNGCNGA	ACNARNACCCANCCNCCCCARTT	6144	1024	0.343434	17.75	55	100	112	346	WQLKDIP	MGHAICE	TGGCARYTNAARGAYATHCC	TCRCADATNGCRTGNCCCAT	192	192	71.5	100	75.6206
Cep_75	XP_036358896.1_113128607_113130065	1062	7	127	472	TRLEYIKH	KHIEKARD	ACNMGNYTNGARTAYATHAARCA	TCNCKNGCYTTYTCDATRTGYTT	6144	1536	0.468468	34.75	66.2	94.5	68	500	AMLNKEM	DKKEVNI	GCNATGYTNAAYAARGARAT	ATRTTNACYTCYTTYTTRTC	256	128	71.9	92	75.5809
Cep_76	XP_029639629.1_87657260_87657967	426	7	76	209	TLGVYINM	NQANITAL	ACNYTNGGNGTNTAYATHAAYAT	ARNGCNGTDATRTTNGCYTGRTT	6144	3072	0.637795	25	64.4	99	6	233	IFVLGQY	DNKEKVT	ATHTTYGTNYTNGGNCARTA	GTNACYTTYTCYTTRTTRTC	1536	128	69.2	93	75.5533
Cep_77	XP_036356750.1_12681332_12683108	753	7	183	425	VTIPYYDW	MGFDRHQF	GTNACNATHCCNTAYTAYGAYTG	AAYTGRTGNCKRTCRAANCCCAT	1536	512	0.564103	46.125	68.7	92	167	529	YFLFMVE	YFNGPFY	TAYTTYYTNTTYATGGTNGA	TARAANGGNCCRTTRAARTA	256	256	67.2	95	75.3222
Cep_78	XP_029657780.1_95936374_95937129	465	7	22	168	CSRNFQKM	DWWEKKQR	TGYWSNMGNAAYTTYCARAARAT	CKYTGYTTYTTYTCCCACCARTC	4096	64	0.811594	43.375	67.5	95.5	13	247	IHYFFGC	GMCVIFY	ATHCAYTAYTTYTTYGGNTG	TARAADATNACRCACATNCC	192	192	73.1	87	75.2725
Cep_79	XP_036370896.1_12388394_12389585	522	7	84	249	GAGIYFNT	PKTVHINL	GGNGCNGGNATHTAYTTYAAYAC	ARRTTDATRTGNACNGTYTTNGG	1536	3072	0.490566	26	64.9	98	43	284	IFVVDDP	HCGDYVA	ATHTTYGTNGTNGAYGAYCC	GCNACRTARTCNCCRCARTG	384	256	68	94	75.2298
Cep_80	XP_029637353.1_20045341_20046312	813	7	22	284	CLTYEHVD	GDGVYQIL	TGYYTNACNTAYGARCAYGTNGA	ARDATYTGRTANACNCCRTCNCC	2048	3072	0.490119	37.875	64.8	95.5	8	352	GPLDAQC	AVNMFLQ	GGNCCNYTNGAYGCNCARTG	TGNARRAACATRTTNACNGC	2048	512	67.3	96	75.2181
Cep_81	XP_036360217.1_120044436_120045669	540	7	183	354	MAIRQTWG	FFWIDDVY	ATGGCNATHMGNCARACNTGGGG	TANACRTCRTCDATCCARAARAA	768	192	0.478788	25.125	67.2	97	170	403	VYIHTAP	FYHVRGY	GTNTAYATHCAYACNGCNCC	TANCCNCKNACRTGRTARAA	768	1024	65.6	95	75.126
Cep_82	XP_029640746.1_30672845_30673952	531	7	151	319	HKNTGNID	HYHLKEAT	CAYAARAAYACNGGNAAYATHGA	GTNGCYTCYTTNARRTGRTARTG	768	1024	0.45679	25.875	66.1	95.5	138	328	CPYYTWK	HFRQKFP	TGYCCNTAYTAYACNTGGAA	GGRAAYTTYTGNCKRAARTG	128	256	69.1	94	75.1177
Cep_83	XP_029644754.1_17534677_17536057	774	7	110	359	ACPVYIAE	WGPIPMLV	GCNTGYCCNGTNTAYATHGCNGA	ACNARCATNGGDATNGGNCCCCA	3072	1536	0.659751	55.625	63	94.5	56	391	AGWFIEK	AFIVTKE	GCNGGNTGGTTYATHGARAA	TCYTTNGTNACDATRAANGC	192	768	73	91	75.1177
Cep_84	XP_036364066.1_17992800_17995203	1521	6	336	834	QCNKGYMD	EYCGKIFT	CARTGYAAYAARGGNTAYATGGA	GTRAADATYTTNCCRCARTAYTC	128	384	0.578288	91.5714	76.2	99	326	899	HNYDKPY	WPKDLNR	CAYAAYTAYGAYAARCCNTA	CKRTTNARRTCYTTNGGCCA	128	512	69.8	100	75.096
Cep_85	XP_029644315.1_40859592_40860293	498	7	54	211	IRVWGHIN	MKAWEKRW	ATHMGNGTNTGGGGNCAYATHAA	CANCKYTTYTCCCANGCYTTCAT	2304	256	0.370861	20.375	65.8	96.5	9	224	IQWIADF	CGGHWKW	ATHCARTGGATHGCNGAYTT	CAYTTCCARTGNCCNCCRCA	144	128	69.9	93	75.0633
Cep_86	XP_029637113.1_28030556_28032386	1251	7	31	439	LDNMLYMV	FGIACVDT	YTNGAYAAYATGYTNTAYATGGT	GTRTCNACRCANGCDATNCCRAA	512	1536	0.405	36.5	63.1	99	8	479	NAKIHEP	YAIGPIV	AAYGCNAARATHCAYGARCC	ACDATNGGNCCDATNGCRTA	192	1152	68.2	93	74.9717
Cep_87	XP_036369199.1_14928105_14928729	438	7	28	165	KEDLAEWF	GMLAPTIV	AARGARGAYYTNGCNGARTGGTT	ACDATNGTNGGNGCNARCATNCC	512	6144	0.335938	13	62.6	97.5	20	193	KDEYMYA	QIITCDL	AARGAYGARTAYATGTAYGC	ARRTCRCANGTDATDATYTG	32	576	69.7	96	74.9579
Cep_88	XP_029658375.1_136820174_136820824	528	7	26	193	LDHVYCEM	VWFTMKES	YTNGAYCAYGTNTAYTGYGARAT	SWYTCYTTCATNGTRAACCANAC	1024	512	0.279503	13.625	71.1	94.5	15	207	LYQIQPK	KVEMKLR	YTNTAYCARATHCARCCNAA	CKNARYTTCATYTCNACYTT	768	512	65	95	74.8826
Cep_89	XP_029650859.1_6657890_6658996	822	7	18	283	SKKIKLEV	YECFQHKN	WSNAARAARATHAARYTNGARGT	TTYTTRTGYTGRAARCAYTCRTA	6144	128	0.44664	31.125	61.6	97.5	2	304	QAAPQNY	YDFLKQN	CARGCNGCNCCNCARAAYTA	TTYTGYTTNARRAARTCRTA	512	256	68.6	96	74.8724
Cep_90	XP_029658062.1_169710551_169711621	771	7	30	278	ETFLRCMI	ECVKLREA	GARACNTTYYTNMGNTGYATGAT	GCYTCNCKNARYTTNACRCAYTC	2048	4096	0.464435	40.25	59.7	96.5	22	290	VLDEEVF	NIEEMFN	GTNYTNGAYGARGARGTNTT	TTRAACATYTCYTCDATRTT	1024	48	66.5	100	74.8629
Cep_91	XP_029658427.1_160944617_160947467	2004	6	348	1007	MHKCTVEG	KEMYHCTV	ATGCAYAARTGYACNGTNGARGG	ACNGTRCARTGRTACATYTCYTT	256	128	0.587597	133.286	73.9	98	327	1016	NKTFCDK	GCDKIFS	AAYAARACNTTYTGYGAYAA	SWRAADATYTTRTCRCANCC	128	768	69	99	74.8219
Cep_92	XP_036356740.1_10638101_10639419	627	7	232	432	YKKINVDQ	NEACLDNR	TAYAARAARATHAAYGTNGAYCA	CKRTTRTCNARRCANGCYTCRTT	384	2048	0.341969	21.25	66	96.5	192	450	IVNQQGD	YTYQQCL	ATHGTNAAYCARCARGGNGA	ARRCAYTGYTGRTANGTRTA	384	256	67	95	74.7321
Cep_93	XP_036358464.1_150735000_150736232	378	7	56	173	SLIIMHKM	NIHYFWTH	WSNYTNATHATHATGCAYAARAT	TGNGTCCARAARTARTGDATRTT	4608	192	0.468468	18	66	92.5	37	262	MYKYLNP	KYYMDIE	ATGTAYAARTAYYTNAAYCC	TCDATRTCCATRTARTAYTT	128	48	70.2	96	74.6529
Cep_94	XP_036366010.1_44459961_44463315	2019	6	114	778	LKPVEDNQ	KFWLVCQT	YTNAARCCNGTNGARGAYAAYCA	GTYTGRCANACNARCCARAAYTT	2048	512	0.475969	99.1429	70	97	64	836	NPMEKQW	FAQYDYK	AAYCCNATGGARAARCARTG	TTRTARTCRTAYTGNGCRAA	64	128	77.2	99	74.6494
Cep_95	XP_029636096.1_21409100_21410270	903	7	57	349	YENCLAFF	KQIPNFLL	TAYGARAAYTGYYTNGCNTTYTT	ARNARRAARTTNGGDATYTGYTT	1024	3072	0.726277	73	63	99	49	419	HIAEHGY	FVYGVYT	CAYATHGCNGARCAYGGNTA	GTRTANACNCCRTANACRAA	384	512	65.7	91	74.6048
Cep_96	XP_029644723.1_63984522_63986254	1146	6	107	480	FENQPHMK	FPKQYAQW	TTYGARAAYCARCCNCAYATGAA	CAYTGNGCRTAYTGYTTNGGRAA	128	512	0.382514	52.1429	74.2	100	77	488	FLTNPHQ	KEGCYMW	TTYYTNACNAAYCCNCAYCA	CACATRTARCANCCYTCYTT	1024	64	73.9	100	74.5765
Cep_97	XP_036357819.1_24321455_24322118	582	7	11	196	VLGYTHQD	NVKDMSHA	GTNYTNGGNTAYACNCAYCARGA	GCRTGNSWCATRTCYTTNACRTT	4096	1024	0.268156	17.25	65	98	1	212	DILVYVN	CPKGDET	GAYATHYTNGTNTAYGTNAA	GTYTCRTCNCCYTTNGGRCA	1536	256	67.1	94	74.2786
Cep_98	XP_029643458.2_93582051_93583036	759	7	60	304	GGFKKVED	WNLDGCSA	GGNGGNTTYAARAARGTNGARGA	GCNSWRCANCCRTCNARRTTCCA	1024	4096	0.618644	46.625	61	94.5	49	321	AQNIIEY	DVICMTV	GCNCARAAYATHATHGARTA	ACNGTCATRCADATNACRTC	288	192	70.3	95	74.1967
Cep_99	XP_029650923.1_8059221_8060688	870	7	191	472	MPRNQFDP	EWFEGKKV	ATGCCNMGNAAYCARTTYGAYCC	ACYTTYTTNCCYTCRAACCAYTC	512	128	0.690299	59.5	66.8	88.5	145	484	GGNINDP	CNVGHLT	GGNGGNAAYATHAAYGAYCC	GTNARRTGNCCNACRTTRCA	384	1024	65.1	99	74.1909
Cep_100	XP_036360683.1_53734731_53736194	648	7	119	326	CFRVVTKG	FVEGDMHE	TGYTTYMGNGTNGTNACNAARGG	TCRTGCATRTCNCCYTCNACRAA	4096	256	0.313433	19.875	63.3	97.5	90	341	LFNFAGI	DYIKQRK	YTNTTYAAYTTYGCNGGNAT	TTNCKYTGYTTDATRTARTC	1024	384	65.8	97	74.1563
Cep_101	XP_036362188.1_14882400_14884326	1089	7	88	442	KLQCNQEE	WFAEKYPE	AARYTNCARTGYAAYCARGARGA	TCNGGRTAYTTYTCNGCRAACCA	512	256	0.510086	61.875	69.4	88.5	64	464	GQSCVHP	PFDIHET	GGNCARWSNTGYGTNCAYCC	GTYTCRTGDATRTCRAANGG	2048	192	64.1	97	74.1138
Cep_102	XP_036355549.1_137526178_137527060	771	7	18	266	AFWYTVQI	MKRLIHTG	GCNTTYTGGTAYACNGTNCARAT	CCNGTRTGDATNARNCKYTTCAT	512	3072	0.491736	39	65.1	97.5	8	291	ALPGTFF	EYQKPAL	GCNYTNCCNGGNACNTTYTT	ARNGCNGGYTTYTGRTAYTC	4096	512	65.8	93	74.0766
Cep_103	XP_029635776.1_132229586_132230647	654	7	153	362	HCSDDTYE	EIMNEGNI	CAYTGYWSNGAYGAYACNTAYGA	ATRTTNCCYTCRTTCATDATYTC	2048	192	0.349754	25.25	61.2	97	106	370	LREAAQK	QYDDHCR	YTNMGNGARGCNGCNCARAA	CKRCARTGRTCRTCRTAYTG	4096	128	65.6	99	74.038
Cep_104	XP_036358125.1_86949777_86952300	1338	7	388	825	QPHLVAVQ	FAHKGNLM	CARCCNCAYYTNGTNGCNGTNCA	ATNARRTTNCCYTTRTGNGCRAA	8192	2048	0.368298	48	60.9	98	370	905	AEIHNAQ	HPDGRVE	GCNGARATHCAYAAYGCNCA	TCNACNCKNCCRTCNGGRTG	384	2048	67.4	94	74.0076
Cep_105	XP_036364315.1_59712686_59713725	630	7	102	303	NSYQDKFP	EKDTCEIG	AAYWSNTAYCARGAYAARTTYCC	CCDATYTCRCANGTRTCYTTYTC	1024	384	0.461538	32.5	67.2	96.5	55	328	KIKDRYE	VTEIGGR	AARATHAARGAYMGNTAYGA	CKNCCNCCDATYTCNGTNAC	384	3072	62	96	73.8582
Cep_106	XP_036360133.1_111194564_111195237	495	7	16	172	KLNIDGFM	HYVDLFGT	AARYTNAAYATHGAYGGNTTYAT	GTNCCRAANARRTCNACRTARTG	1536	2048	0.283784	16.625	69	97	3	189	TDSAYEQ	HTKQLRE	ACNGAYWSNGCNTAYGARCA	TCNCKNARYTGYTTNGTRTG	2048	2048	61.4	96	73.852
Cep_107	XP_029645928.1_31977723_31978941	702	7	119	344	QPGFQFQC	EDIPFGMV	CARCCNGGNTTYCARTTYCARTG	ACCATNCCRAANGGDATRTCYTC	512	384	0.672811	49.25	66	92.5	94	364	FAHEGYF	TPAMDET	TTYGCNCAYGARGGNTAYTT	GTYTCRTCCATNGCNGGNGT	256	256	68.3	93	73.8038
Cep_108	XP_036361102.1_139432000_139432953	522	7	98	263	PGWMYMYM	PYMDCGKS	CCNGGNTGGATGTAYATGTAYAT	SWYTTNCCRCARTCCATRTANGG	64	1024	0.484277	29.75	66.3	95.5	7	280	FKWMKYD	PVIDYMA	TTYAARTGGATGAARTAYGA	GCCATRTARTCDATNACNGG	16	192	74.8	85	73.6435
Cep_109	XP_029640801.1_13200532_13201614	807	6	50	310	YLEYEMKH	EDTHFVQC	TAYYTNGARTAYGARATGAARCA	CAYTGNACRAARTGNGTRTCYTC	256	512	0.388	31.4286	71	99	26	360	AKQMYQD	WAFMQNE	GCNAARCARATGTAYCARGA	TCRTTYTGCATRAANGCCCA	64	32	78.2	100	73.6022
Cep_110	XP_036357850.1_73734749_73735541	408	7	58	185	ADVILGMF	PNFAKIYR	GCNGAYGTNATHYTNGGNATGTT	CKRTADATYTTNGCRAARTTNGG	3072	1536	0.5	18	66.4	93	41	225	NKKMQTV	PGIAVDN	AAYAARAARATGCARACNGT	TTRTCNACNGCDATNCCNGG	64	1536	68.1	95	73.4454
Cep_111	XP_029639829.1_104234483_104235365	705	7	87	313	PKFVTEEQ	ICKLKQQI	CCNAARTTYGTNACNGARGARCA	ATYTGYTGYTTNARYTTRCADAT	1024	768	0.6	41.25	62.5	95.5	69	321	IQANGMV	IEHVNSG	ATHCARGCNAAYGGNATGGT	CCNSWRTTNACRTGYTCDAT	192	1536	65.9	96	73.3919
Cep_112	XP_036361470.1_90173857_90174877	696	7	40	263	LFQVHNEC	FHICILMV	YTNTTYCARGTNCAYAAYGARTG	ACCATNARDATRCADATRTGRAA	1024	576	0.403756	29.625	69.6	94.5	8	276	VNKEQVP	DGVYEDI	GTNAAYAARGARCARGTNCC	ATRTCYTCRTANACNCCRTC	256	256	68	89	73.3589
Cep_113	XP_029655872.1_175682297_175683056	489	7	76	230	TYIHLFED	DILAPPYD	ACNTAYATHCAYYTNTTYGARGA	TCRTANGGNGGNGCNARDATRTC	1536	6144	0.725352	35.75	60.6	98	21	294	LKDPAFQ	WCDEAEY	YTNAARGAYCCNGCNTTYCA	TAYTCNGCYTCRTCRCACCA	1024	64	72.8	89	73.3374
Cep_114	XP_029649169.1_13005194_13006367	675	7	15	231	DEHYQYQP	VNKRRDEY	GAYGARCAYTAYCARTAYCARCC	TAYTCRTCNCKNCKYTTRTTNAC	128	4096	0.502392	35.625	61.4	98	7	244	TINLEHD	EGRKWRN	ACNATHAAYYTNGARCAYGA	TTNCKCCAYTTNCKNCCYTC	768	1024	63.9	97	73.2779
Cep_115	XP_029634029.1_12937262_12937797	432	7	23	158	FIITKEDG	YNILYEVP	TTYATHATHACNAARGARGAYGG	GGNACYTCRTANARDATRTTRTA	576	1536	0.465116	18.75	64.7	97	15	174	QKNPHFH	KFYGVTQ	CARAARAAYCCNCAYTTYCA	TGNGTNACNCCRTARAAYTT	128	512	73.4	87	73.2646
Cep_116	XP_036363146.1_24844274_24844805	360	7	28	139	AEGLCKWI	YDNLIGDV	GCNGARGGNYTNTGYAARTGGAT	ACRTCNCCDATNARRTTRTCRTA	1024	1536	0.466667	20.5	65.5	95.5	11	150	LTNPEFD	AGVIAYL	YTNACNAAYCCNGARTTYGA	ARRTANGCDATNACNCCNGC	1024	3072	63.9	97	73.2628
Cep_117	XP_029644024.1_60827193_60828687	759	7	141	385	LKVQFYKT	IQYAFELG	YTNAARGTNCARTTYTAYAARAC	CCNARYTCRAANGCRTAYTGDAT	1024	1536	0.66383	44.625	67	94	49	404	VGQAGIH	GCPVKDI	GTNGGNCARGCNGGNATHCA	ATRTCYTTNACNGGRCANCC	1536	512	67.3	91	73.2613
Cep_118	XP_036363183.1_30028775_30029993	777	7	124	374	SQVNKGMI	WVPFWLDI	WSNCARGTNAAYAARGGNATGAT	ATRTCNARCCARAANGGNACCCA	2048	512	0.582979	48.75	65.2	91	66	405	FVMPYTI	YGIVNDR	TTYGTNATGCCNTAYACNAT	CKRTCRTTNACDATNCCRTA	256	768	69.4	93	73.1218
Cep_119	XP_029637731.1_54879335_54879852	522	7	13	178	RQQWCWVY	NGEDLRDA	MGNCARCARTGGTGYTGGGTNTA	GCRTCNCKNARRTCYTCNCCRTT	256	4096	0.474453	22	62	98	5	186	SGLYEVY	THDEAVK	WSNGGNYTNTAYGARGTNTA	TTNACNGCYTCRTCRTGNGT	8192	512	62.2	99	72.9688
Cep_120	XP_036359858.1_66968813_66970919	1215	7	167	563	PNGCNMKA	QNRDNISD	CCNAAYGGNTGYAAYATGAARGC	TCNSWDATRTTRTCNCKRTTYTG	256	6144	0.634715	84.25	59.5	94	153	619	QGGYNMK	PCKDIPV	CARGGNGGNTAYAAYATGAA	ACNGGDATRTCYTTRCANGG	128	384	70.7	90	72.8009
Cep_121	XP_029639121.1_165883071_165883683	405	7	16	142	AREWIKED	GFRLVEKY	GCNMGNGARTGGATHAARGARGA	TAYTTYTCNACNARNCKRAANCC	768	8192	0.453782	15.875	61.9	97.5	8	172	PPLTVQH	NHIWTAG	CCNCCNYTNACNGTNCARCA	CCNGCNGTCCADATRTGRTT	4096	192	66.9	95	72.6603
Cep_122	XP_029653720.1_8085_11868	1845	6	452	1058	VLNHYPDM	MPHDAHQI	GTNYTNAAYCAYTAYCCNGAYAT	ATYTGRTGNGCRTCRTGNGGCAT	2048	256	0.420701	89	71.3	96	433	1167	HTYDKEV	IANFKTH	CAYACNTAYGAYAARGARGT	TGNGTYTTRAARTTNGCDAT	128	384	73.6	99	72.6447
Cep_123	XP_029635697.1_31706478_31707575	996	7	33	356	AGLPKNQN	EMHMCGSD	GCNGGNYTNCCNAARAAYCARAA	TCNSWNCCRCACATRTGCATYTC	4096	512	0.580952	63.375	64.6	96.5	23	383	MTMQRHH	EPVNRES	ATGACNATGCARMGNCAYCA	SWYTCNCKRTTNACNGGYTC	128	4096	57	98	72.6123
Cep_124	XP_036366677.1_23961928_23962612	363	7	35	147	KKFPYKME	YHQLERPY	AARAARTTYCCNTAYAARATGGA	TANGGNCKYTCNARYTGRTGRTA	128	4096	0.481132	14	62.9	91	15	196	MPTMIEK	CWTLGKD	ATGCCNACNATGATHGARAA	TCYTTNCCNARNGTCCARCA	96	512	70.4	97	72.5494
Cep_125	XP_029650958.1_204163021_204163864	750	7	25	266	SENNGYIQ	KYMETVFR	WSNGARAAYAAYGGNTAYATHCA	CKRAANACNGTYTCCATRTAYTT	3072	512	0.542986	42.5	67.5	95.5	17	280	ESEKDEE	MTQDGKI	GARWSNGARAARGAYGARGA	ATYTTNCCRTCYTGNGTCAT	512	128	59	96	72.4231
Cep_126	XP_029644893.1_15443741_15444271	393	7	24	146	QPSINVFQ	FAKGWGPY	CARCCNWSNATHAAYGTNTTYCA	TANGGNCCCCANCCYTTNGCRAA	6144	1024	0.362069	12.375	60.8	95.5	5	162	CSIAYWE	CPCWIEV	TGYWSNATHGCNTAYTGGGA	ACYTCDATCCARCANGGRCA	768	96	67.8	97	72.3413
Cep_127	XP_036361961.1_83989842_83990880	606	7	95	288	GAEIHFFD	KGRQHPEV	GGNGCNGARATHCAYTTYTTYGA	ACYTCNGGRTGYTGNCKNCCYTT	768	2048	0.593583	33.625	67	89.5	83	309	QFLDVHP	PHNEKFF	CARTTYYTNGAYGTNCAYCC	AARAAYTTYTCRTTRTGNGG	512	128	69.2	93	72.2824
Cep_128	XP_029639931.1_89719830_89721576	1473	6	31	513	GLEVHQFW	KYFMCLVV	GGNYTNGARGTNCAYCARTTYTG	ACNACNARRCACATRAARTAYTT	2048	512	0.291489	49.1429	70.3	100	16	526	THMPNQF	FWIWTGK	ACNCAYATGCCNAAYCARTT	TTNCCNGTCCADATCCARAA	128	96	75.4	97.5	72.1915
Cep_129	XP_029639320.1_113538288_113539363	897	7	16	306	DTLHILDN	FYKYDEMG	GAYACNYTNCAYATHYTNGAYAA	CCCATYTCRTCRTAYTTRTARAA	6144	64	0.271127	27.25	63.7	94.5	7	320	TALAIDP	QPTGEIT	ACNGCNYTNGCNATHGAYCC	GTDATYTCNCCNGTNGGYTG	3072	768	60.7	100	72.0185
Cep_130	XP_029634029.1_12913638_12914440	561	6	19	197	LPMFPHQK	EMMQNFDK	YTNCCNATGTTYCCNCAYCARAA	TTRTCRAARTTYTGCATCATYTC	1024	32	0.609467	34.5714	73.4	98	3	221	MCFVDID	PFIETQM	ATGTGYTTYGTNGAYATHGA	ATYTGNGTYTCDATRAANGG	96	384	72.9	100	71.9753
Cep_131	XP_029652290.1_3377577_3378681	693	7	81	303	TVIQGYVW	FDGLWIPY	ACNGTNATHCARGGNTAYGTNTG	TANGGDATCCANARNCCRTCRAA	3072	1536	0.287037	21.875	66.6	95.5	44	345	YTIIRDK	NPLVYLC	TAYACNATHATHMGNGAYAA	CANARRTANACNARNGGRTT	1152	4096	58.3	99	71.9717
Cep_132	XP_029634773.1_123219806_123220559	564	7	45	224	NHFFEMAK	FQGCMASI	AAYCAYTTYTTYGARATGGCNAA	ATNSWNGCCATRCANCCYTGRAA	128	2048	0.433526	23.5	68.3	94	24	248	DNTVQGY	HGPVIPG	GAYAAYACNGTNCARGGNTA	CCNGGDATNACNGGNCCRTG	512	1536	64.8	92	71.9023
Cep_133	XP_036368042.1_15093937_15095033	825	7	48	314	NRTLTWYQ	FTIVFYGK	AAYMGNACNYTNACNTGGTAYCA	TTNCCRTARAANACDATNGTRAA	4096	1536	0.558594	38.125	62.8	97.5	37	349	MMRHIVE	NVIPLKL	ATGATGMGNCAYATHGTNGA	ARYTTNARNGGDATNACRTT	192	3072	61.1	96	71.8353
Cep_134	XP_029650052.1_22236477_22237626	564	7	77	256	QPDFTDHI	FHLAVYHN	CARCCNGAYTTYACNGAYCAYAT	TTRTGRTANACNGCNARRTGRAA	512	2048	0.462428	23.75	64.6	98	23	269	YDDVDKV	KYLITEN	TAYGAYGAYGTNGAYAARGT	TTYTCNGTDATNARRTAYTT	128	768	62.3	94	71.812
Cep_135	XP_029635281.1_116345630_116346977	618	7	119	316	GHVICTPQ	TFMQVFCC	GGNCAYGTNATHTGYACNCCNCA	CARCARAANACYTGCATRAANGT	3072	256	0.52381	37.375	67.2	93.5	110	355	YIGVCHP	VTWCPTR	TAYATHGGNGTNTGYCAYCC	CKNGTNGGRCACCANGTNAC	384	1024	65.7	91	71.7911
Cep_136	XP_036360593.1_37702786_37705236	2064	5	132	811	KNYDAVYE	YIGMKDRV	AARAAYTAYGAYGCNGTNTAYGA	ACNCKRTCYTTCATNCCDATRTA	512	768	0.591867	201.667	69.4	98.5	63	822	GMVYMDH	FANEQID	GGNATGGTNTAYATGGAYCA	TCDATYTGYTCRTTNGCRAA	64	192	75.4	100	71.76
Cep_137	XP_029642419.1_20469732_20472720	1593	6	254	776	QIAFDLYE	HDDVMAKF	CARATHGCNTTYGAYYTNTAYGA	AAYTTNGCCATNACRTCRTCRTG	1536	256	0.199211	41.5714	69.2	100	221	809	VCQCYIF	HTNMEAV	GTNTGYCARTGYTAYATHTT	ACNGCYTCCATRTTNGTRTG	192	128	73.8	100	71.7256
Cep_138	XP_036357486.1_166071201_166071738	351	7	15	123	SEHFITNK	CHHYDMSA	WSNGARCAYTTYATHACNAAYAA	GCNSWCATRTCRTARTGRTGRCA	3072	512	0.235294	10.75	65	97	7	140	GAVIWAD	NFNIKPY	GGNGCNGTNATHTGGGCNGA	TANGGYTTDATRTTRAARTT	768	192	70	88	71.6452
Cep_139	XP_029640738.1_91892818_91895233	1701	6	27	585	FGKMGNWY	HYFPFWGM	TTYGGNAARATGGGNAAYTGGTA	ATNCCCCARAANGGRAARTARTG	128	256	0.395264	76	73.1	94	19	598	HVCWDET	FHHYFPA	CAYGTNTGYTGGGAYGARAC	GCNGGRAARTARTGRTGRAA	64	128	72.3	99	71.3182
Cep_140	XP_029654417.1_1770_3989	1647	6	123	663	IKRDCHEF	FDIEVQPV	ATHAARMGNGAYTGYCAYGARTT	ACNGGYTGNACYTCDATRTCRAA	768	768	0.373585	76.5714	70.5	97	110	675	QIVMGEK	PEFITNK	CARATHGTNATGGGNGARAA	TTRTTNGTDATRAAYTCNGG	192	384	73.9	96.5	71.1149
Cep_141	XP_036362226.1_20310522_20311473	780	7	16	267	GCLITHIN	NTVQQTYP	GGNTGYYTNATHACNCAYATHAA	GGRTANGTYTGYTGNACNGTRTT	4608	1024	0.26749	15.625	61.7	96.5	6	330	GPAFEAG	HPNAAEK	GGNCCNGCNTTYGARGCNGG	TTYTCNGCNGCRTTNGGRTG	1024	512	63.2	97	71.0555
Cep_142	XP_036354887.1_33016220_33017604	1143	6	61	433	AFYVEPKK	WNVFNKMP	GCNTTYTAYGTNGARCCNAARAA	GGCATYTTRTTRAANACRTTCCA	1024	64	0.314208	44.4286	71	99	44	456	KFKQWNG	HEVAKLF	AARTTYAARCARTGGAAYGG	AANARYTTNGCNACYTCRTG	32	1024	71.2	100	71.0475
Cep_143	XP_036364320.1_60776644_60777955	534	7	47	216	TIRETWAN	FFWVDDVY	ACNATHMGNGARACNTGGGCNAA	TANACRTCRTCNACCCARAARAA	3072	256	0.472393	28.625	63.4	95	6	261	NYPLTID	CKYLVTN	AAYTAYCCNYTNACNATHGA	TTNGTNACNARRTAYTTRCA	1536	1024	66.1	92	70.7799
Cep_144	XP_036357251.1_135168054_135168960	402	7	51	176	KYNDIVQE	FWLEDVFV	AARTAYAAYGAYATHGTNCARGA	ACRAANACRTCYTCNARCCARAA	384	512	0.581197	25.125	67.4	92	12	210	TIRNTWG	GCYYKNI	ACNATHMGNAAYACNTGGGG	ATRTTYTTRTARTARCANCC	768	128	66.4	91	70.7385
Cep_145	XP_036359248.1_43267148_43269189	1068	6	56	403	LTHAAEDV	YCQYCEKV	YTNACNCAYGCNGCNGARGAYGT	ACYTTYTCRCARTAYTGRCARTA	4096	128	0.348083	49.1429	65.4	100	36	467	WVCTHCD	FCHKQYA	TGGGTNTGYACNCAYTGYGA	GCRTAYTGYTTRTGRCARAA	128	64	75.6	99	70.729
Cep_146	XP_029633080.1_162341659_162346251	2094	6	231	920	PDFVALEI	EYIPNETD	CCNGAYTTYGTNGCNYTNGARAT	TCNGTYTCRTTNGGDATRTAYTC	4096	768	0.666174	161.571	65.2	91	141	952	GCMEKVF	YIETDKH	GGNTGYATGGARAARGTNTT	TGYTTRTCNGTYTCDATRTA	128	192	76.1	95.5	70.6809
Cep_147	XP_036361814.1_40288690_40291802	2034	6	54	723	VFHAVGNY	EIVWYHDN	GTNTTYCAYGCNGTNGGNAAYTA	TTRTCRTGRTACCANACDATYTC	2048	192	0.426848	117.286	70.6	94	9	822	DGKYKGW	KFDLCYE	GAYGGNAARTAYAARGGNTG	TCRTARCANARRTCRAAYTT	256	256	70.4	97.5	70.6542
Cep_148	XP_029642378.1_31151771_31152222	399	7	9	133	DDTVEVQP	VQIKTLEG	GAYGAYACNGTNGARGTNCARCC	CCYTCNARNGTYTTDATYTGNAC	1024	3072	0.431373	12.25	61.8	100	1	141	PIETVET	EFSVTMW	CCNATHGARACNGTNGARAC	CACATNGTNACNSWRAAYTC	768	1024	57.2	99	70.6387
Cep_149	XP_029655284.1_179819962_179825243	2094	6	599	1288	FKIFPVDD	NFTQYDID	TTYAARATHTTYCCNGTNGAYGA	TCDATRTCRTAYTGNGTRAARTT	768	384	0.589971	147.714	67.7	94	549	1314	EFTQQDI	KFDVTDG	GARTTYACNCARCARGAYAT	CCRTCNGTNACRTCRAAYTT	128	256	70.8	96.5	70.5496
Cep_150	XP_029653983.2_9515_10540	543	6	129	301	QFYDAANW	WDYHTTHI	CARTTYTAYGAYGCNGCNAAYTG	ATRTGNGTNGTRTGRTARTCCCA	512	256	0.310976	19.2857	69.7	100	80	333	IDFQKGM	YMKGKRA	ATHGAYTTYCARAARGGNAT	GCNCKYTTNCCYTTCATRTA	192	256	72.9	100	70.4491
Cep_151	XP_029652959.1_14783054_14784377	558	6	37	214	KKMDPTYE	QFMNYWDG	AARAARATGGAYCCNACNTAYGA	CCRTCCCARTARTTCATRAAYTG	256	32	0.216374	16.8571	75.4	100	26	250	AAVYVTF	MPCQFYV	GCNGCNGTNTAYGTNACNTT	ACRTARAAYTGRCANGGCAT	2048	64	68.4	99	70.4234
Cep_152	XP_036368512.1_26249377_26250180	597	7	49	239	DCEFGRAD	TNPTPAAQ	GAYTGYGARTTYGGNMGNGCNGA	TGNGCNGCNGGNGTNGGRTTNGT	2048	8192	0.475138	15.875	55.2	100	39	248	ALCTEDM	VAKALMK	GCNYTNTGYACNGARGAYAT	TTCATNARNGCYTTNGCNAC	1024	1024	63.9	98	70.3578
Cep_153	XP_036356660.1_76350374_76351530	1086	6	22	375	ITDCPYNC	HNEWKICY	ATHACNGAYTGYCCNTAYAAYTG	TARCADATYTTCCAYTCRTTRTG	768	96	0.573913	74.5714	74.9	96	14	389	DGFNATY	YNMGCHI	GAYGGNTTYAAYGCNACNTA	ATRTGRCANCCCATRTTRTA	512	64	75	90.5	70.3354
Cep_154	XP_029656349.2_45419_46364	1053	6	25	367	FDQQNCEM	EAVKFITQ	TTYGAYCARCARAAYTGYGARAT	TGNGTDATRAAYTTNACNGCYTC	128	1536	0.432836	28.4286	73.5	97	17	377	TIDVEYF	KNEDEYE	ACNATHGAYGTNGARTAYTT	TCRTAYTCRTCYTCRTTYTT	384	64	71.7	99	70.2609
Cep_155	XP_036357195.1_128207950_128208580	408	7	18	145	GALATVMA	NIPDEVIA	GGNGCNYTNGCNACNGTNATGGC	GCDATNACYTCRTCNGGDATRTT	8192	1152	0.396694	17.375	57	95.5	4	175	QEILWVM	GKINPAL	CARGARATHYTNTGGGTNAT	ARNGCNGGRTTDATYTTNCC	384	1536	68.2	96	70.2288
Cep_156	XP_036359260.1_44048036_44049131	555	6	69	245	VFHIWFQY	QKCAEVSF	GTNTTYCAYATHTGGTTYCARTA	AANSWNACYTCNGCRCAYTTYTG	192	4096	0.405882	24.8571	68.7	100	41	261	DKYNVED	FPAQTWE	GAYAARTAYAAYGTNGARGA	TCCCANGTYTGNGCNGGRAA	128	256	72.7	100	70.1729
Cep_157	XP_029637353.1_20037312_20037878	408	7	28	155	YIYPEFFT	QGLFEFCN	TAYATHTAYCCNGARTTYTTYAC	TTRCARAAYTCRAANARNCCYTG	384	1024	0.525424	16.375	63	96.5	18	164	AVDNVLC	EIACFAE	GCNGTNGAYAAYGTNYTNTG	TCNGCRAARCANGCDATYTC	2048	384	62.1	95	70.1098
Cep_158	XP_036354422.1_96353300_96354323	774	7	77	326	RRITEKYD	QPCCFVHV	MGNMGNATHACNGARAARTAYGA	ACRTGNACRAARCARCANGGYTG	6144	512	0.354167	23.75	63.9	99	4	334	HLYMIKE	TKLERTE	CAYYTNTAYATGATHAARGA	TCNGTNCKYTCNARYTTNGT	192	4096	61.9	91	70.1095
Cep_159	XP_029637703.1_4999937_5000478	408	7	32	159	LVAAKTNG	HKDIAEYL	YTNGTNGCNGCNAARACNAAYGG	ARRTAYTCNGCDATRTCYTTRTG	8192	768	0.22314	7.875	65.1	93.5	6	170	YNAARDG	GADVNRK	TAYAAYGCNGCNMGNGAYGG	TTNCKRTTNACRTCNGCNCC	1024	2048	60.8	98	70.0509
Cep_160	XP_029650528.1_21462443_21463488	645	6	50	256	GDLFHENK	NFYVCQPG	GGNGAYYTNTTYCAYGARAAYAA	CCNGGYTGRCANACRTARAARTT	1024	512	0.325	21.5714	72.8	98	12	302	IHLGYME	QFYTEDI	ATHCAYYTNGGNTAYATGGA	ATRTCYTCNGTRTARAAYTG	384	128	74.1	96.5	70.0112
Cep_161	XP_029644266.1_60742188_60743397	345	7	136	242	WIYQYCPQ	DDVYIFGL	TGGATHTAYCARTAYTGYCCNCA	ARNCCRAADATRTANACRTCRTC	192	1536	0.59	20.875	66.5	92	108	266	NLMYKDI	NFTLDQG	AAYYTNATGTAYAARGAYAT	CCYTGRTCNARNGTRAARTT	128	512	70.4	87	69.9927
Cep_162	XP_029656055.1_178973266_178973886	396	7	51	174	DAGQNHPF	DWLQEAKL	GAYGCNGGNCARAAYCAYCCNTT	ARYTTNGCYTCYTGNARCCARTC	1024	1024	0.529915	21.25	66.9	95.5	7	187	LAKQAQE	QAAEALI	YTNGCNAARCARGCNCARGA	ATNARNGCYTCNGCNGCYTG	1024	2048	57.4	96	69.9621
Cep_163	XP_036363784.1_45807852_45809113	708	7	54	281	ITLAYPWY	ICTELHDT	ATHACNYTNGCNTAYCCNTGGTA	GTRTCRTGNARYTCNGTRCADAT	3072	1536	0.522936	36.875	62.4	92.5	46	366	LYFGVAM	HGRTFVY	YTNTAYTTYGGNGTNGCNAT	TANACRAANGTNCKNCCRTG	2048	2048	65.2	94	69.9541
Cep_164	XP_036358019.1_70898210_70899146	594	7	47	236	IYYGYPPK	FGEDQKYD	ATHTAYTAYGGNTAYCCNCCNAA	TCRTAYTTYTGRTCYTCNCCRAA	1536	256	0.47561	28	62.5	96.5	4	252	PIRLQCK	GIHYDPL	CCNATHMGNYTNCARTGYAA	ARNGGRTCRTARTGDATNCC	3072	768	65	91	69.9178
Cep_165	XP_036359112.1_22712492_22713455	861	6	36	314	KEWWKVQN	ADKEWYFG	AARGARTGGTGGAARGTNCARAA	CCRAARTACCAYTCYTTRTCNGC	64	128	0.409091	37.1429	72.7	97	11	334	YDYKAEN	KHAEDGD	TAYGAYTAYAARGCNGARAA	TCNCCRTCYTCNGCRTGYTT	128	256	72.2	97.5	69.8641
Cep_166	XP_036356468.1_188054023_188054572	357	7	10	120	GFNHFVIW	GYAFAHQE	GGNTTYAAYCAYTTYGTNATHTG	TCYTGRTGNGCRAANGCRTANCC	768	1024	0.384615	13.75	68.3	97.5	2	128	ALDTSYW	GFGQLIT	GCNYTNGAYACNWSNTAYTG	GTDATNARYTGNCCRAANCC	8192	1536	54.5	96	69.7896
Cep_167	XP_029633150.1_90101235_90102792	1137	6	170	540	DKIFACNH	GDYVEING	GAYAARATHTTYGCNTGYAAYCA	CCRTTDATYTCNACRTARTCNCC	384	768	0.59403	73.7143	70.8	99	71	550	KLFCEQC	YKVEIST	AARYTNTTYTGYGARCARTG	GTNSWDATYTCNACYTTRTA	256	1536	65.4	100	69.7431
Cep_168	XP_036361695.1_17007972_17008851	468	7	79	226	SFNTQLET	DKMKYFAQ	WSNTTYAAYACNCARYTNGARAC	TGNGCRAARTAYTTCATYTTRTC	8192	128	0.659259	27.625	63	94.5	70	235	DVTAPKK	AGENTPK	GAYGTNACNGCNCCNAARAA	TTNGGNGTRTTYTCNCCNGC	1024	1024	67.2	90	69.7384
Cep_169	XP_029639846.1_32522703_32524473	1200	6	80	471	KRVIEYAY	GEQYVLPN	AARMGNGTNATHGARTAYGCNTA	TTNGGNARNACRTAYTGYTCNCC	3072	4096	0.451948	60.7143	64.4	99	51	492	PYFKAMF	FYIIWED	CCNTAYTTYAARGCNATGTT	TCYTCCCADATDATRTARAA	128	72	74	99	69.654
Cep_170	XP_029633635.1_82590892_82594987	2100	6	83	774	GFKHNQIE	YCTTGVVL	GGNTTYAARCAYAAYCARATHGA	ARNACNACNCCNGTNGTRCARTA	384	8192	0.537778	132.857	65.9	97	38	799	LKTNMEK	DEVHERT	YTNAARACNAAYATGGARAA	GTNCKYTCRTGNACYTCRTC	256	512	68.2	97.5	69.6383
Cep_171	XP_029649477.2_20587617_20589551	750	7	261	502	NDQYEVGD	CATIYRHW	AAYGAYCARTAYGARGTNGGNGA	CARTGNCKRTADATNGTNGCRCA	512	3072	0.581897	36	67	96.5	237	615	SGHWNPF	GKFGYFG	WSNGGNCAYTGGAAYCCNTT	CCRAARTANCCRAAYTTNCC	1024	256	60.5	89	69.2947
Cep_172	XP_029645820.2_6253298_6255314	1413	6	61	523	LGPKTEAD	DKNYKRLA	YTNGGNCCNAARACNGARGCNGA	GCNARNCKYTTRTARTTYTTRTC	8192	2048	0.366228	57	64.4	98	50	574	KHEVDMQ	KAFIHWV	AARCAYGARGTNGAYATGCA	ACCCARTGDATRAANGCYTT	64	96	77.1	96.5	69.2904
Cep_173	XP_029634539.2_4924012_4925073	393	7	221	343	TMEEDSKH	MPREEAYK	ACNATGGARGARGAYWSNAARCA	TTRTANGCYTCYTCNCKNGGCAT	1024	1024	0.508621	17.875	57.2	97	150	370	TILNDHF	KQGDMSV	ACNATHYTNAAYGAYCAYTT	ACNSWCATRTCNCCYTGYTT	768	512	66.7	94	69.2683
Cep_174	XP_029647031.1_17176900_17177818	786	6	19	272	LKRTHDMF	KCWDLEYN	YTNAARMGNACNCAYGAYATGTT	TTRTAYTCNARRTCCCARCAYTT	2048	256	0.44898	34.2857	71.3	100	3	321	TEDVLKH	KACVHTM	ACNGARGAYGTNYTNAARCA	ATNGTRTGNACRCANGCYTT	1024	512	69.6	97.5	69.2678
Cep_175	XP_036365763.1_7748408_7749880	1188	6	78	465	LEIYEFNG	YDEKWVSM	YTNGARATHTAYGARTTYAAYGG	ATNSWNACCCAYTTYTCRTCRTA	768	1024	0.286842	38.1429	67.2	100	51	477	VEKPPCF	KACGDHP	GTNGARAARCCNCCNTGYTT	GGRTGRTCNCCRCANGCYTT	512	256	70.6	100	69.182
Cep_176	XP_029652550.1_2230211_2231069	387	7	30	150	TELHLIEC	NFQRIKEL	ACNGARYTNCAYYTNATHGARTG	ARYTCYTTDATNCKYTGRAARTT	6144	1536	0.513274	18.5	60	94.5	5	159	DLNHCYW	INDAADP	GAYYTNAAYCAYTGYTAYTG	GGRTCNGCNGCRTCRTTDAT	256	384	70	90	69.0874
Cep_177	XP_029638049.1_72261238_72262181	540	7	78	249	QLFGADYF	VETMGIHN	CARYTNTTYGGNGCNGAYTAYTT	TTRTGDATNCCCATNGTYTCNAC	2048	768	0.650307	37.75	67.6	94.5	65	277	GRAYELV	HHYRNWF	GGNMGNGCNTAYGARYTNGT	AACCARTTNCKRTARTGRTG	4096	128	62.3	88	69.0679
Cep_178	XP_029635692.1_4704018_4706229	1971	6	48	696	YLFGFKKW	MNYTLQDG	TAYYTNTTYGGNTTYAARAARTG	CCRTCYTGNARNGTRTARTTCAT	1024	512	0.287051	84	68	100	36	721	PDDVEAH	MAMYFFT	CCNGAYGAYGTNGARGCNCA	GTRAARAARTACATNGCCAT	512	32	69.6	95	69.0614
Cep_179	XP_029646348.1_48719299_48720738	984	6	171	490	QDENDFHT	PCGHNLFC	CARGAYGARAAYGAYTTYCAYAC	CARAANARRTTRTGNCCRCANGG	128	2048	0.441935	38.7143	66.6	100	129	498	RDKEPVF	MECANLI	MGNGAYAARGARCCNGTNTT	ATNARRTTNGCRCAYTCCAT	1024	256	70.8	100	69.0288
Cep_180	XP_036356422.1_183483459_183484695	990	7	153	474	GVGELEAM	KVIRYQKQ	GGNGTNGGNGARYTNGARGCNAT	TGYTTYTGRTANCKDATNACYTT	8192	1536	0.778135	75.5	57	97.5	9	485	PIAFKPV	NYVQMFR	CCNATHGCNTTYAARCCNGT	CKRAACATYTGNACRTARTT	768	128	68.7	85	68.9923
Cep_181	XP_036359452.1_3471723_3472466	642	6	15	220	GGVPYYTD	NKEWQPYA	GGNGGNGTNCCNTAYTAYACNGA	GCRTANGGYTGCCAYTCYTTRTT	4096	128	0.416244	35.1429	68.9	100	3	235	QNIEHVF	MKTIIKA	CARAAYATHGARCAYGTNTT	GCYTTDATDATNGTYTTCAT	192	144	71.3	97.5	68.9908
Cep_182	XP_036366794.1_39855440_39855868	387	7	12	132	QAVFPSMA	EEVIDPKQ	CARGCNGTNTTYCCNWSNATGGC	TGYTTNGGRTCDATNACYTCYTC	4096	768	0.27193	9.375	56.4	97.5	4	140	PMDPYEA	NKFVLRL	CCNATGGAYCCNTAYGARGC	ARNCKNARNACRAAYTTRTT	128	4096	62.3	99	68.9319
Cep_183	XP_029658333.1_121831858_121833745	1146	6	238	611	LWDEGFHN	WEQYNDRT	YTNTGGGAYGARGGNTTYCAYAA	GTNCKRTCRTTRTAYTGYTCCCA	512	256	0.321429	45.5714	74.4	98	182	625	EEINFAK	HPFTGWS	GARGARATHAAYTTYGCNAA	SWCCANCCNGTRAANGGRTG	192	1024	66.5	97.5	68.9098
Cep_184	XP_029655194.2_61092_61964	600	7	78	269	ASDTNKFI	EPTDDGIA	GCNWSNGAYACNAAYAARTTYAT	GCDATNCCRTCRTCNGTNGGYTC	4096	1536	0.384615	21.875	63.4	93	23	280	FHEVKLD	TVVFQLP	TTYCAYGARGTNAARYTNGA	GGNARYTGRAANACNACNGT	512	2048	62.4	95	68.9042
Cep_185	XP_029646730.2_26447110_26448248	420	7	73	204	YNILCNHV	EYFEISMV	TAYAAYATHYTNTGYAAYCAYGT	ACCATNSWDATYTCRAARTAYTC	768	768	0.701613	30.375	61.3	91	6	259	VFLKVHK	ADYMIYE	GTNTTYYTNAARGTNCAYAA	TCRTADATCATRTARTCNGC	1024	96	66.5	94	68.8582
Cep_186	XP_029643613.1_44501158_44502391	1017	6	96	426	AVCKIYHF	MNVIVFYM	GCNGTNTGYAARATHTAYCAYTT	ATRTARAANACDATNACRTTCAT	768	384	0.527687	53.5714	70.9	94	69	437	GMDFITC	YNIANPV	GGNATGGAYTTYATHACNTG	ACNGGRTTNGCDATRTTRTA	192	384	71.5	99	68.8468
Cep_187	XP_029634687.1_85464008_85464959	711	7	82	310	VYLEDCFT	GHYISYCL	GTNTAYYTNGARGAYTGYTTYAC	ARRCARTANSWDATRTARTGNCC	1024	6144	0.761682	51.625	58.7	94.5	36	348	DDLYTGQ	ENAYLLF	GAYGAYYTNTAYACNGGNCA	AANARNARRTANGCRTTYTC	1024	2048	61.2	96	68.7917
Cep_188	XP_029645028.1_35733084_35734263	792	6	77	332	INPFEHQF	IKQDGLIG	ATHAAYCCNTTYGARCAYCARTT	CCDATNARNCCRTCYTGYTTDAT	384	2304	0.261044	27.7143	65.7	98	63	341	YDIWMVN	YEMEVTG	TAYGAYATHTGGATGGTNAA	CCNGTNACYTCCATYTCRTA	48	128	75.3	99	68.763
Cep_189	XP_029653766.2_13467_15393	762	6	355	600	EVQIIHNF	NMAGPENM	GARGTNCARATHATHCAYAAYTT	ATRTTYTCNGGNCCNGCCATRTT	576	512	0.476793	44	68.1	97	310	635	WVYDEDF	FFTYAEQ	TGGGTNTAYGAYGARGAYTT	TGYTCNGCRTANGTRAARAA	64	256	73	98	68.6951
Cep_190	XP_036371164.1_90676582_90677140	423	7	27	159	YIRRNWKG	CEKVFVHG	TAYATHMGNMGNAAYTGGAARGG	CCRTGNACRAANACYTTYTCRCA	1536	512	0.378151	18.375	64	97	11	171	WLHLNQF	NFVPPLP	TGGYTNCAYYTNAAYCARTT	GGNARNGGNGGNACRAARTT	512	2048	57.6	95	68.5853
Cep_191	XP_029643501.2_54663150_54665379	1638	5	191	728	KINKHFHC	YKHMVTHF	AARATHAAYAARCAYTTYCAYTG	AARTGNGTNACCATRTGYTTRTA	192	256	0.812992	163.167	71.3	96	135	847	MKEHYHC	QTHYHCM	ATGAARGARCAYTAYCAYTG	ATRCARTGRTARTGNGTYTG	32	128	75.4	97	68.5773
Cep_192	XP_036370731.1_14229049_14229654	480	6	54	205	RYFQCEPK	KGDWAGVE	MGNTAYTTYCARTGYGARCCNAA	TCNACNCCNGCCCARTCNCCYTT	1024	1024	0.462069	15.4286	69.5	100	41	219	EMVGKND	KNDGAVA	GARATGGTNGGNAARAAYGA	GCNACNGCNCCRTCRTTYTT	128	512	71.9	97.5	68.5719
Cep_193	XP_036366596.1_7419606_7420515	411	7	134	262	NICLLPEF	CFQETWDR	AAYATHTGYYTNYTNCCNGARTT	CKRTCCCANGTYTCYTGRAARCA	6144	256	0.884956	42.625	64.9	96	91	283	HQLRHPY	FPYVIYD	CAYCARYTNMGNCAYCCNTA	TCRTADATNACRTANGGRAA	2048	384	63	87	68.5383
Cep_194	XP_029649259.2_13254738_13255514	474	6	40	189	IMKAVRMD	TKFHNYCI	ATHATGAARGCNGTNMGNATGGA	ATRCARTARTTRTGRAAYTTNGT	768	256	0.426573	25.5714	68.5	99	5	242	WRMYDMI	WYGCFEF	TGGMGNATGTAYGAYATGAT	AAYTCRAARCANCCRTACCA	32	64	73.7	96.5	68.5203
Cep_195	XP_029634400.1_139745405_139746407	753	6	22	264	VKILKDYC	WYDNMPVG	GTNAARATHYTNAARGAYTAYTG	CCNACNGGCATRTTRTCRTACCA	1536	128	0.34322	31.8571	71.7	99	13	292	RTQNIIK	YTNHCLR	MGNACNCARAAYATHATHAA	CKNARRCARTGRTTNGTRTA	1152	1024	66.1	100	68.417
Cep_196	XP_036364728.1_32731239_32733438	1917	6	81	711	FYCMNITD	HDATGKEL	TTYTAYTGYATGAAYATHACNGA	ARYTCYTTNCCNGTNGCRTCRTG	192	2048	0.45	103.857	71.2	96	46	736	CGPTVYD	KYEAYLN	TGYGGNCCNACNGTNTAYGA	TTNARRTANGCYTCRTAYTT	1024	512	68.8	93	68.394
Cep_197	XP_036361881.1_57446787_57447864	615	6	89	285	GIVMTKPC	KQIVDVEG	GGNATHGTNATGACNAARCCNTG	CCYTCNACRTCNACDATYTGYTT	1536	768	0.247368	27.8571	68.8	99	54	306	LIYYCDK	DEFACGG	YTNATHTAYTAYTGYGAYAA	CCNCCRCANGCRAAYTCRTC	384	256	70.3	99	68.3579
Cep_198	XP_036369406.1_58185161_58186772	810	6	266	527	AFQRELIN	HEMRDFLN	GCNTTYCARMGNGARYTNATHAA	TTNARRAARTCNCKCATYTCRTG	6144	1024	0.627049	51.8571	63.5	100	120	543	KINLHVQ	YKAWCHQ	AARATHAAYYTNCAYGTNCA	TGRTGRCACCANGCYTTRTA	768	64	73	98	68.3502
Cep_199	XP_029638983.1_89200909_89203537	1455	6	87	563	LKEFGDCF	VCFGPTLM	YTNAARGARTTYGGNGAYTGYTT	ATNARNGTNGGNCCRAARCANAC	1024	8192	0.251599	47.7143	66.3	100	69	581	FETIGNQ	MDIKFCN	TTYGARACNATHGGNAAYCA	TTRCARAAYTTDATRTCCAT	384	48	77.1	91.5	68.3275
Cep_200	XP_029652273.1_13827488_13828270	369	7	98	212	FNTCQCEG	HIFDRPIV	TTYAAYACNTGYCARTGYGARGG	ACDATNGGNCKRTCRAADATRTG	256	2304	0.259259	10.25	65.7	94.5	83	230	AELRNIH	CFGCKFS	GCNGARYTNMGNAAYATHCA	SWRAAYTTRCANCCRAARCA	3072	512	59.7	94	68.2707
Cep_201	XP_036360170.1_116333019_116333810	465	7	94	240	LMMRGTDF	EHGIVMRE	YTNATGATGMGNGGNACNGAYTT	TCNCKCATNACDATNCCRTGYTC	2048	1536	0.613139	30.875	62.3	91	83	252	VKETLWF	KTKINIE	GTNAARGARACNYTNTGGTT	TCDATRTTDATYTTNGTYTT	512	288	67.3	91	68.2276
Cep_202	XP_036355294.1_132694628_132695412	645	7	26	232	LRMLEQDE	MKLVEIRN	YTNMGNATGYTNGARCARGAYGA	TTNCKDATYTCNACNARYTTCAT	4096	3072	0.165	16.25	59.8	90.5	5	256	IEKQKMQ	IQPLMKE	ATHGARAARCARAARATGCA	TCYTTCATNARNGGYTGDAT	48	384	70.7	92	68.1296
Cep_203	XP_029646952.1_42289891_42290560	381	7	39	157	VSVAWIDP	NGRKIGKD	GTNWSNGTNGCNTGGATHGAYCC	TCYTTNCCDATYTTNCKNCCRTT	6144	3072	0.473214	19.875	54.5	95.5	3	176	TDFDPKE	FWHVQNH	ACNGAYTTYGAYCCNAARGA	TGRTTYTGNACRTGCCARAA	256	64	73.5	89	68.0738
Cep_204	XP_029642256.1_39847210_39849163	807	6	308	568	ADFMPKWQ	VMILGEAF	GCNGAYTTYATGCCNAARTGGCA	AANGCYTCNCCNARDATCATNAC	128	3072	0.362205	37.7143	70.6	98	295	595	PELQKIF	QNLIPVM	CCNGARYTNCARAARATHTT	ATNACNGGDATNARRTTYTG	768	1536	67.8	99	68.0671
Cep_205	XP_029655636.1_7632810_7633632	519	7	93	257	IRCPVKNF	CGFGTQTR	ATHMGNTGYCCNGTNAARAAYTT	CKNGTYTGNGTNCCRAANCCRCA	3072	4096	0.722973	26.375	62.9	96.5	32	304	KCTADKP	CPVWKAG	AARTGYACNGCNGAYAARCC	CCNGCYTTCCANACNGGRCA	256	256	69.3	83	68.0147
Cep_206	XP_036368773.1_1967625_1968602	621	6	96	294	RFPHTWWA	EWMKKPTS	MGNTTYCCNCAYACNTGGTGGGC	SWNGTNGGYTTYTTCATCCAYTC	512	512	0.3125	22.7143	66.4	99	82	305	YAMGNEI	IQFFEPW	TAYGCNATGGGNAAYGARAT	CANGGYTCRAARAAYTGDAT	128	192	74	97.5	68.011
Cep_207	XP_029635319.1_32799065_32801075	900	6	180	471	TIWFGHYP	PWFIGEFL	ACNATHTGGTTYGGNCAYTAYCC	ARRAAYTCNCCDATRAACCANGG	384	768	0.446809	50.2857	68.5	98	122	485	QTSYMFD	MFVWGIV	CARACNWSNTAYATGTTYGA	ACDATNCCCCANACRAACAT	512	96	67.4	100	67.998
Cep_208	XP_036357859.1_74209954_74210572	456	7	24	167	NWAKRAYP	CPVYKTKQ	AAYTGGGCNAARMGNGCNTAYCC	TGYTTNGTYTTRTANACNGGRCA	1024	1024	0.328467	11.875	62.4	91.5	4	180	TITSDME	VWTFNLK	ACNATHACNWSNGAYATGGA	TTNARRTTRAANGTCCANAC	1536	512	61.3	98	67.9843
Cep_209	XP_029647645.1_13124110_13125885	1422	6	58	523	LCDDKYNW	NGPTCMLA	YTNTGYGAYGAYAARTAYAAYTG	GCNARCATRCANGTNGGNCCRTT	512	2048	0.358079	54.5714	69.1	96	46	531	WKIHMPA	EKAADII	TGGAARATHCAYATGCCNGC	ATDATRTCNGCNGCYTTYTC	48	384	69.3	99	67.9772
Cep_210	XP_036364405.1_68594467_68596637	2004	6	63	722	QWKTVLYM	EKTIVDEI	CARTGGAARACNGTNYTNTAYAT	ATYTCRTCNACDATNGTYTTYTC	1024	768	0.467949	96.7143	65.4	98	11	736	KILQEDP	CWRTLYH	AARATHYTNCARGARGAYCC	TGRTANARNGTNCKCCARCA	384	1024	65.4	100	67.9487
Cep_211	XP_036367948.1_9900335_9901280	750	6	47	288	WRTFNNDK	YKLMYPRA	TGGMGNACNTTYAAYAAYGAYAA	GCNCKNGGRTACATNARYTTRTA	512	2048	0.165957	17.5714	64	100	23	302	HAGDMIC	EFKFDTP	CAYGCNGGNGAYATGATHTG	GGNGTRTCRAAYTTRAAYTC	192	128	74.3	99	67.9458
Cep_212	XP_036366667.1_22339182_22340767	963	6	173	485	DLTEWNNQ	KFNGKQWR	GAYYTNACNGARTGGAAYAAYCA	CKCCAYTGYTTNCCRTTRAAYTT	512	256	0.595318	64	69.7	95	131	538	NKVIAKP	KDGQIEW	AAYAARGTNATHGCNAARCC	CAYTCDATYTGNCCRTCYTT	384	192	71.1	96.5	67.9408
Cep_213	XP_029642292.1_43284310_43287977	2013	6	371	1033	DHTPLFEK	DNKPMFEA	GAYCAYACNCCNYTNTTYGARAA	GCYTCRAACATNGGYTTRTTRTC	2048	128	0.502304	120.571	71.4	91	343	1136	IIATDNG	DINDNKP	ATHATHGCNACNGAYAAYGG	GGYTTRTTRTCRTTDATRTC	576	96	67.2	96.5	67.8904
Cep_214	XP_036359534.1_10536091_10537196	795	6	47	303	IVMTQKQM	YCIFNTIF	ATHGTNATGACNCARAARCARAT	AADATNGTRTTRAADATRCARTA	384	576	0.296	32.7143	68.2	99	26	311	TGLICYP	WKNFLHI	ACNGGNYTNATHTGYTAYCC	ATRTGNARRAARTTYTTCCA	1536	128	69.3	99	67.8651
Cep_215	XP_029636745.1_44651469_44652534	588	7	64	251	YTGPADDN	DKRFESYV	TAYACNGGNCCNGCNGAYGAYAA	ACRTANSWYTCRAANCKYTTRTC	2048	4096	0.522222	35.875	60.4	90	46	324	ATNNLFK	ENIQDCH	GCNACNAAYAAYYTNTTYAA	TGRCARTCYTGDATRTTYTC	1024	96	71	89	67.8626
Cep_216	XP_029653733.1_12576_13644	753	7	14	256	ILGFCLET	NFTLFYTH	ATHYTNGGNTTYTGYYTNGARAC	TGNGTRTARAANARNGTRAARTT	6144	2048	0.191489	12.125	56.1	100	4	307	ITSFLFV	ETFMNGK	ATHACNWSNTTYYTNTTYGT	TTNCCRTTCATRAANGTYTC	6144	128	59.7	97	67.7816
Cep_217	XP_029645888.1_59620208_59621543	864	6	109	388	RYWAIHDP	NPVIYTIF	MGNTAYTGGGCNATHCAYGAYCC	AADATNGTRTADATNACNGGRTT	768	2304	0.494465	48	66.5	100	62	396	ALVMPFH	NEEFRKA	GCNYTNGTNATGCCNTTYCA	GCYTTNCKRAAYTCYTCRTT	1024	256	68.1	99	67.748
Cep_218	XP_036365334.1_8764553_8765420	495	7	73	229	HAFQTAEG	FDLYTKSP	CAYGCNTTYCARACNGCNGARGG	GGNSWYTTNGTRTANARRTCRAA	1024	8192	0.42953	20.75	59.2	98	17	246	QTYKKMH	PYYKKLV	CARACNTAYAARAARATGCA	ACNARYTTYTTRTARTANGG	64	512	68.5	86	67.6826
Cep_219	XP_036363240.1_36800903_36803518	2049	6	137	811	LHNAVYHI	IDFTLHYG	YTNCAYAAYGCNGTNTAYCAYAT	CCRTARTGNARNGTRAARTCDAT	2048	1536	0.557895	129.286	65.2	93	20	901	KNIQAMC	FGQFYWP	AARAAYATHCARGCNATGTG	GGCCARTARAAYTGNCCRAA	96	64	75	91.5	67.6816
Cep_220	XP_029640112.1_78380651_78382250	474	6	275	424	NMGQFDEF	KDMFVKQD	AAYATGGGNCARTTYGAYGARTT	TCYTGYTTNACRAACATRTCYTT	128	128	0.528169	33.2857	72.2	97	252	448	DTFFLNY	CWTPHTV	GAYACNTTYTTYYTNAAYTA	ACNGTRTGNGGNGTCCARCA	512	256	66.7	99	67.6186
Cep_221	XP_029658341.1_203640013_203641534	1227	7	29	429	VKKVACEF	EFIENYLE	GTNAARAARGTNGCNTGYGARTT	TCNARRTARTTYTCDATRAAYTC	1024	768	0.479695	73.25	62.8	91	18	462	IAKLLAH	PAKCQHL	ATHGCNAARYTNYTNGCNCA	ARRTGYTGRCAYTTNGCNGG	6144	512	58	94	67.5471
Cep_222	XP_036367981.1_31572083_31573379	948	6	108	415	RYWAINDP	FTWFGYLN	MGNTAYTGGGCNATHAAYGAYCC	TTNARRTANCCRAACCANGTRAA	768	1024	0.513699	31.8571	67.4	97	78	425	YGPAWCD	MNPIIYA	TAYGGNCCNGCNTGGTGYGA	GCRTADATDATNGGRTTCAT	256	144	72.9	97.5	67.5045
Cep_223	XP_029651171.1_16536797_16537472	375	7	66	182	DIAQLFGH	PCTWNRQL	GAYATHGCNCARYTNTTYGGNCA	ARYTGNCKRTTCCANGTRCANGG	3072	2048	0.463636	17.5	64.1	93.5	26	190	YKPGAYY	CQWWRDK	TAYAARCCNGGNGCNTAYTA	TTRTCNCKCCACCAYTGRCA	512	64	66.1	88	67.4909
Cep_224	XP_029649412.2_27279319_27280081	402	7	58	183	ARECILKQ	QDIVDSIE	GCNMGNGARTGYATHYTNAARCA	TCDATNSWRTCNACDATRTCYTG	6144	4608	0.521008	20.25	57.1	96.5	41	195	WLRMGGD	VDVFPWL	TGGYTNMGNATGGGNGGNGA	ARCCANGGRAANACRTCNAC	1024	512	60.8	97	67.4881
Cep_225	XP_029634310.1_78527237_78528645	933	6	77	379	ILERYWIN	KNATWDYN	ATHYTNGARMGNTAYTGGATHAA	TTRTARTCCCANGTNGCRTTYTT	2304	256	0.585034	71.8571	66.4	96	45	444	QMYPIEK	YFPIMHF	CARATGTAYCCNATHGARAA	AARTGCATDATNGGRAARTA	96	96	75	93	67.4584
Cep_226	XP_029654620.1_39885136_39886009	621	6	39	237	RDHPEIIK	FCNHMGFP	MGNGAYCAYCCNGARATHATHAA	GGRAANCCCATRTGRTTRCARAA	2304	128	0.166667	15.5714	69.5	100	28	248	LYAWINN	EVMAHQQ	YTNTAYGCNTGGATHAAYAA	TGYTGRTGNGCCATNACYTC	384	128	70.3	96.5	67.385
Cep_227	XP_029633767.1_75269160_75270546	1122	6	22	387	TDIDYHVF	AYYLEFEG	ACNGAYATHGAYTAYCAYGTNTT	CCYTCRAAYTCNARRTARTANGC	768	1024	0.633053	74.1429	63.5	96	8	396	AYGIWQD	NTFIYIW	GCNTAYGGNATHTGGCARGA	CADATRTADATRAANGTRTT	192	288	73.9	96.5	67.3455
Cep_228	XP_036357759.1_18767546_18769017	1221	6	92	490	IYMTWVWC	TNLFCWMS	ATHTAYATGACNTGGGTNTGGTG	SWCATCCARCARAANARRTTNGT	96	1024	0.647059	80.8571	66.1	96	68	505	GIELCYA	FTDFVGQ	GGNATHGARYTNTGYTAYGC	TGNCCNACRAARTCNGTRAA	768	512	66.9	100	67.2633
Cep_229	XP_029650029.1_19706434_19707583	495	7	130	286	TLKVFHGF	HNITATLQ	ACNYTNAARGTNTTYCAYGGNTT	TGNARNGTNGCNGTDATRTTRTG	4096	6144	0.573333	33	62.4	93	82	303	WQCVFLI	APHLCKG	TGGCARTGYGTNTTYYTNAT	CCYTTRCANARRTGNGGNGC	256	1024	64.2	90	67.2577
Cep_230	XP_029650049.1_7103675_7104854	906	7	26	319	GLLMAYIY	DETYINKA	GGNYTNYTNATGGCNTAYATHTA	GCYTTRTTDATRTANGTYTCRTC	6144	384	0.509294	60.5	64.7	87.5	18	344	LAITVNV	DDMNWAR	YTNGCNATHACNGTNAAYGT	CKNGCCCARTTCATRTCRTC	3072	64	65.4	89	67.2299
Cep_231	XP_029654986.1_137856865_137858479	675	6	63	279	GAFPEVHV	HINENFAK	GGNGCNTTYCCNGARGTNCAYGT	TTNGCRAARTTYTCRTTDATRTG	2048	384	0.0952381	10.8571	67.3	99	55	307	TQEDYGD	QIEKKMA	ACNCARGARGAYTAYGGNGA	GCCATYTTYTTYTCDATYTG	256	48	72.6	97.5	67.2035
Cep_232	XP_029645945.1_43651613_43654175	1500	5	164	655	LMKKIVNC	EYWANNFD	YTNATGAARAARATHGTNAAYTG	TCRAARTTRTTNGCCCARTAYTC	768	128	0.502075	97.1667	70.9	100	155	721	PFFILQH	NFIMKWD	CCNTTYTTYATHYTNCARCA	TCCCAYTTCATDATRAARTT	768	24	72.5	100	67.1761
Cep_233	XP_036356282.1_169776459_169777346	639	6	21	225	EPPKTDMV	EPMHGVCF	GARCCNCCNAARACNGAYATGGT	AARCANACNCCRTGCATNGGYTC	512	512	0.690355	48	69.7	94	13	353	VPFRETI	MYKCNIQ	GTNCCNTTYMGNGARACNAT	TGDATRTTRCAYTTRTACAT	2048	48	72.1	96.5	67.1542
Cep_234	XP_036357790.1_22342603_22343962	792	6	25	280	TLAYMQFI	HWKQTVFF	ACNYTNGCNTAYATGCARTTYAT	AARAANACNGTYTGYTTCCARTG	1024	256	0.455645	39.8571	71.6	95	15	315	HELMLKD	HYNICIE	CAYGARYTNATGYTNAARGA	TCDATRCADATRTTRTARTG	512	144	67.5	99	67.1228
Cep_235	XP_036359624.1_24697627_24698866	423	7	253	385	CMAIIVFT	TYMGSECS	TGYATGGCNATHATHGTNTTYAC	SWRCAYTCNSWNCCCATRTANGT	576	8192	0.361345	22	54.5	93	241	435	LEIIMYV	WDYEAMG	YTNGARATHATHATGTAYGT	CCCATNGCYTCRTARTCCCA	288	32	73	90	67.1038
Cep_236	XP_029650471.1_2574782_2576688	1215	6	176	572	IHCQYNQE	QMPAYELA	ATHCAYTGYCARTAYAAYCARGA	GCNARYTCRTANGCNGGCATYTG	192	1024	0.448454	61.7143	69.8	97	168	582	GRDINDF	FADIGGT	GGNMGNGAYATHAAYGAYTT	GTNCCNCCDATRTCNGCRAA	768	768	66.4	97.5	67.0969
Cep_237	XP_029636542.1_21081348_21082269	510	6	102	263	VTAKYDIK	CGTPEYIA	GTNACNGCNAARTAYGAYATHAA	GCDATRTAYTCNGGNGTNCCRCA	1536	1536	0.187097	9.57143	68.1	100	93	300	KYMATFD	MPFEDDN	AARTAYATGGCNACNTTYGA	TTRTCRTCYTCRAANGGCAT	128	64	75.2	93	67.0901
Cep_238	XP_029646079.2_50050428_50051586	687	6	74	294	MCDIFNAN	FWIGYFNS	ATGTGYGAYATHTTYAAYGCNAA	SWRTTRAARTANCCDATCCARAA	192	768	0.373832	27	67.6	99	35	308	LTNYFIV	YAYFNKD	YTNACNAAYTAYTTYATHGT	TCYTTRTTRAARTANGCRTA	768	128	70.3	97.5	67.0844
Cep_239	XP_036369433.1_60087653_60088350	462	6	32	177	MIPWAVFY	NPIIYCFY	ATGATHCCNTGGGCNGTNTTYTA	TARAARCARTADATDATNGGRTT	384	576	0.510791	23.8571	68.4	95	5	216	CYTLQFK	KYMTVEY	TGYTAYACNYTNCARTTYAA	TAYTCNACNGTCATRTAYTT	512	128	71.2	100	67.0175
Cep_240	XP_029639473.1_58262950_58264052	675	7	110	326	NVLDVNDN	NDNAPRFT	AAYGTNYTNGAYGTNAAYGAYAA	GTRAANCKNGGNGCRTTRTCRTT	2048	2048	0.596154	46.125	55.8	90.5	5	344	ITDVNDN	ENKAKGT	ATHACNGAYGTNAAYGAYAA	GTNCCYTTNGCYTTRTTYTC	384	256	68.4	93	66.9897
Cep_241	XP_029637703.1_5043936_5045261	861	6	42	320	AGYTKMVE	ETTNVGRY	GCNGGNTAYACNAARATGGTNGA	TANCKNCCNACRTTNGTNGTYTC	1024	8192	0.327138	32	65.6	100	27	389	EKDAYGM	AHLDMRN	GARAARGAYGCNTAYGGNAT	TTNCKCATRTCNARRTGNGC	256	1024	69	99	66.9614
Cep_242	XP_029638814.1_6705224_6706244	903	6	23	315	IYFLVMDI	DKIWEFLT	ATHTAYTTYYTNGTNATGGAYAT	GTNARRAAYTCCCADATYTTRTC	768	384	0.374126	40.5714	68.6	98	11	337	KHVFYIV	IFFTELH	AARCAYGTNTTYTAYATHGT	TGNARYTCNGTRAARAADAT	192	768	66.9	99	66.8827
Cep_243	XP_036360693.1_60664191_60666126	1227	6	183	583	KVGDNTFP	FEATVDYQ	AARGTNGGNGAYAAYACNTTYCC	TGRTARTCNACNGTNGCYTCRAA	1024	1024	0.57289	92	69.6	94	175	604	AFDFQGY	INRYGNQ	GCNTTYGAYTTYCARGGNTA	TGRTTNCCRTANCKRTTDAT	256	768	66.8	96.5	66.8484
Cep_244	XP_036356915.1_62365113_62365841	492	7	16	171	AKTGAWYH	HDGKVHSK	GCNAARACNGGNGCNTGGTAYCA	TTNSWRTGNACYTTNCCRTCRTG	1024	4096	0.337838	16.125	61.4	93	8	186	CRKKQEI	DKRTERD	TGYMGNAARAARCARGARAT	TCNCKYTCNGTNCKYTTRTC	256	2048	61.2	95	66.81
Cep_245	XP_036367836.1_24720930_24721857	732	6	48	283	GFGFVDYE	QKVNIMRD	GGNTTYGGNTTYGTNGAYTAYGA	TCNCKCATDATRTTNACYTTYTG	1024	768	0.375546	21.1429	68.1	100	10	300	INYIPQT	GFVTMTN	ATHAAYTAYATHCCNCARAC	TTNGTCATNGTNACRAANCC	288	512	66.3	100	66.7963
Cep_246	XP_029636606.1_127822400_127823104	489	6	66	220	PNFWIWTY	FYQKHSNG	CCNAAYTTYTGGATHTGGACNTA	CCRTTNSWRTGYTTYTGRTARAA	192	1024	0.216216	15	67.9	99	58	230	VTPGYVM	GDMAENF	GTNACNCCNGGNTAYGTNAT	AARTTYTCNGCCATRTCNCC	2048	128	70.6	97.5	66.7632
Cep_247	XP_029642403.1_38341786_38342655	795	6	28	284	INSMEDEE	KEDYIYVA	ATHAAYWSNATGGARGAYGARGA	GCNACRTADATRTARTCYTCYTT	768	384	0.770213	63.5714	62.5	97	11	295	DICNGVW	ICQAQEC	GAYATHTGYAAYGGNGTNTG	CAYTCYTGNGCYTGRCADAT	384	192	71.1	99	66.6884
Cep_248	XP_036356429.1_184421813_184422878	417	7	99	229	LGHTNQVK	FTIKLLCQ	YTNGGNCAYACNAAYCARGTNAA	TGRCANARNARYTTDATNGTRAA	4096	6144	0.475806	21.125	62.4	94.5	86	249	NDKNETA	VNSMAYY	AAYGAYAARAAYGARACNGC	TARTANGCCATNSWRTTNAC	128	1024	58.9	94	66.6625
Cep_249	XP_036369308.1_3478522_3480218	927	6	198	498	TLQKFKDE	NKWQLLME	ACNYTNCARAARTTYAARGAYGA	TCCATNARNARYTGCCAYTTRTT	1024	512	0.487719	53.7143	66.8	100	174	513	MLDAQGK	DEEKAVM	ATGYTNGAYGCNCARGGNAA	ATNACNGCYTTYTCYTCRTC	512	256	70.8	93	66.6599
Cep_250	XP_036358956.1_126043092_126044103	639	6	98	302	AINELTKV	NEYTIRPM	GCNATHAAYGARYTNACNAARGT	ATNGGNCKDATNGTRTAYTCRTT	3072	3072	0.390863	30.8571	64.9	99	73	324	KKIDEFI	EEDIFDY	AARAARATHGAYGARTTYAT	TARTCRAADATRTCYTCYTC	96	96	70.1	99	66.6304
Cep_251	XP_029639850.1_8776362_8777511	837	6	59	329	DHFARYMG	GQKFVNPY	GAYCAYTTYGCNMGNTAYATGGG	TANGGRTTNACRAAYTTYTGNCC	512	1024	0.293893	35.2857	68.7	97	51	373	MEPVFWI	NGLQWET	ATGGARCCNGTNTTYTGGAT	GTYTCCCAYTGNARNCCRTT	64	256	71.3	95.5	66.6232
Cep_252	XP_029651395.1_13339123_13340029	612	6	53	248	QIWGGENF	FCDVQPTG	CARATHTGGGGNGGNGARAAYTT	CCNGTNGGYTGNACRTCRCARAA	384	1024	0.179894	14.4286	70.9	97	38	259	DRKYFFE	WDEKTGL	GAYMGNAARTAYTTYTTYGA	ARNCCNGTYTTYTCRTCCCA	256	256	71.8	95	66.604
Cep_253	XP_036365972.1_42517494_42518590	591	7	85	273	LYDKGMDI	AMHRFLDY	YTNTAYGAYAARGGNATGGAYAT	TARTCNARRAANCKRTGCATNGC	512	2048	0.538462	34.875	65.5	89.5	73	286	SHNNTDY	DVYVVNM	WSNCAYAAYAAYACNGAYTA	ATRTTNACNACRTANACRTC	1024	512	61.2	92	66.5961
Cep_254	XP_029643106.1_70232902_70233804	450	6	129	270	ATIGFGDY	DFLQAKNI	GCNACNATHGGNTTYGGNGAYTA	ATRTTYTTNGCYTGNARRAARTC	3072	1024	0.492537	14	66.2	99	112	287	VENWTYF	WETAQRG	GTNGARAAYTGGACNTAYTT	CCNCKYTGNGCNGTYTCCCA	128	512	72.9	96.5	66.5328
Cep_255	XP_036357780.1_21778993_21780406	621	7	117	315	HSMTDFYN	DILIGMHG	CAYWSNATGACNGAYTTYTAYAA	CCRTGCATNCCDATNARDATRTC	1024	1152	0.715789	58	61.2	92	106	344	AVKRYEY	YWPTTNV	GCNGTNAARMGNTAYGARTA	ACRTTNGTNGTNGGCCARTA	1024	256	66.3	86	66.4825
Cep_256	XP_036358045.1_73856740_73857727	621	7	46	244	ETGNFWTH	FDIWGHSH	GARACNGGNAAYTTYTGGACNCA	TGNSWRTGNCCCCADATRTCRAA	512	1536	0.612565	44.875	65.5	95.5	35	254	QCIFSVF	FHICGIL	CARTGYATHTTYWSNGTNTT	ARDATNCCRCADATRTGRAA	1536	576	57.9	88	66.4735
Cep_257	XP_036357819.1_24308602_24309765	654	7	156	365	EGIRPGQF	PNRFPDYD	GARGGNATHMGNCCNGGNCARTT	TCRTARTCNGGRAANCKRTTNGG	6144	2048	0.453125	25.875	57.3	95.5	97	395	DHFRHDY	IIGGTEE	GAYCAYTTYMGNCAYGAYTA	TCYTCNGTNCCNCCDATDAT	256	1152	60.1	96	66.4552
Cep_258	XP_029639305.1_93661062_93661962	429	6	62	196	YHTNAIEG	IHPFYDGN	TAYCAYACNAAYGCNATHGARGG	TTNCCRTCRTARAANGGRTGDAT	768	768	0.414062	19.7143	70.6	100	54	225	KEAYFLH	IKVEDRF	AARGARGCNTAYTTYYTNCA	AANCKRTCYTCNACYTTDAT	512	768	68.2	95	66.451
Cep_259	XP_036354534.1_100174192_100175270	1080	7	18	369	QYRNQRYP	DFFKYSEK	CARTAYMGNAAYCARMGNTAYCC	TTYTCNSWRTAYTTRAARAARTC	2048	1024	0.761905	77.75	52.4	98	1	386	PQLKGGY	YQRQLIG	CCNCARYTNAARGGNGGNTA	CCDATNARYTGNCKYTGRTA	2048	1536	58.9	94	66.44
Cep_260	XP_036366912.1_48358119_48360408	1923	5	102	734	GEYIAQVM	CQYCYHML	GGNGARTAYATHGCNCARGTNAT	ARCATRTGRTARCARTAYTGRCA	1536	128	0.615132	127.667	70.4	97.5	34	744	PFLEDHE	QWKDYEN	CCNTTYYTNGARGAYCAYGA	TTYTCRTARTCYTTCCAYTG	512	32	74.9	95.5	66.433
Cep_261	XP_036357798.1_23045330_23046071	471	6	58	206	IDMPGHCN	AWQDGMMS	ATHGAYATGCCNGGNCAYTGYAA	SWCATCATNCCRTCYTGCCANGC	384	256	0.408451	23.5714	69.2	98	42	234	EILMYAT	YAWQNVW	GARATHYTNATGTAYGCNAC	CANACRTTYTGCCANGCRTA	384	128	69.6	96.5	66.4095
Cep_262	XP_029649484.1_22839642_22845074	2082	5	1100	1785	ATLNIHEY	KYFQGECL	GCNACNYTNAAYATHCAYGARTA	ARRCAYTCNCCYTGRAARTAYTT	3072	512	0.10162	123.5	71.1	95	1042	1806	MATWPHF	WYDIPHP	ATGGCNACNTGGCCNCAYTT	GGRTGNGGDATRTCRTACCA	128	96	74	98.5	66.3722
Cep_263	XP_029633751.1_56630889_56633676	1596	5	70	593	APKNEDEM	WKWYFPYH	GCNCCNAARAAYGARGAYGARAT	TGRTANGGRAARTACCAYTTCCA	512	64	0.344961	68.6667	73.6	96.5	62	674	CCHPENK	KYAWQGV	TGYTGYCAYCCNGARAAYAA	ACNCCYTGCCANGCRTAYTT	128	128	74.3	100	66.3314
Cep_264	XP_036359265.1_101813764_101815678	1743	6	67	639	ALTVMNEK	VQQTMFLS	GCNYTNACNGTNATGAAYGARAA	SWNARRAACATNGTYTGYTGNAC	2048	4096	0.476703	82	63.3	98	5	659	HVNIHQP	HMHRHWI	CAYGTNAAYATHCAYCARCC	ATCCARTGNCKRTGCATRTG	192	64	65.5	100	66.3131
Cep_265	XP_036370892.1_12582354_12585026	1206	5	51	444	PNLCKYIH	KDVEYQFH	CCNAAYYTNTGYAARTAYATHCA	TGRAAYTGRTAYTCNACRTCYTT	1536	256	0.351421	60.6667	73.1	98.5	19	552	HPNDKCG	EYVYWQG	CAYCCNAAYGAYAARTGYGG	CCYTGCCARTANACRTAYTC	128	64	73.6	100	66.3037
Cep_266	XP_029650279.1_14155730_14158175	2067	6	202	882	QMVAYINF	KDKENVGV	CARATGGTNGCNTAYATHAAYTT	ACNCCNACRTTYTCYTTRTCYTT	384	512	0.461069	103	70.2	97	180	895	ETLYREF	PCQFGYN	GARACNYTNTAYMGNGARTT	TTRTANCCRAAYTGRCANGG	2048	256	65.8	91.5	66.2954
Cep_267	XP_029652762.1_8243527_8244247	540	7	24	195	AQLLQKKF	YWLDGGHS	GCNCARYTNYTNCARAARAARTT	SWRTGNCCNCCRTCNARCCARTA	4096	4096	0.760736	29.5	53.7	94	15	228	YNQWNLE	VHVTPYQ	TAYAAYCARTGGAAYYTNGA	TGRTANGGNGTNACRTGNAC	128	1024	65.5	95	66.2787
Cep_268	XP_036369894.1_69501438_69502770	1041	5	95	433	FNLVQECI	KVTYIQLD	TTYAAYYTNGTNCARGARTGYAT	TCNARYTGDATRTANGTNACYTT	1024	3072	0.730159	90.1667	67.6	100	86	479	FKCQHAE	IDFNKTA	TTYAARTGYCARCAYGCNGA	GCNGTYTTRTTRAARTCDAT	128	192	75.8	98.5	66.2533
Cep_269	XP_029646873.1_48954652_48955483	510	7	94	255	HLRQDFAK	WGKGIIGY	CAYYTNMGNCARGAYTTYGCNAA	TANCCDATDATNCCYTTNCCCCA	4096	1152	0.387097	17.625	59.9	97.5	33	264	WLVNHGF	AETGETV	TGGYTNGTNAAYCAYGGNTT	ACNGTYTCNCCNGTYTCNGC	512	1024	64	88	66.2385
Cep_270	XP_029633556.1_129933849_129935871	1590	6	74	595	PLQYDADG	TNQHGQIF	CCNYTNCARTAYGAYGCNGAYGG	AADATYTGNCCRTGYTGRTTNGT	2048	768	0.640625	125	65	94	8	637	KLWMREV	HGFPAKD	AARYTNTGGATGMGNGARGT	TCYTTNGCNGGRAANCCRTG	256	512	67.5	95.5	66.2332
Cep_271	XP_029644453.1_12620144_12620915	573	6	47	229	SNWEVMEK	FEAYIQYK	WSNAAYTGGGARGTNATGGARAA	TTRTAYTGDATRTANGCYTCRAA	512	384	0.346591	19.8571	68.7	98	38	240	QLKCPGK	GFIKAMD	CARYTNAARTGYCCNGGNAA	TCCATNGCYTTDATRAANCC	1024	192	68.5	98	66.1834
Cep_272	XP_029633055.1_144902356_144905695	2097	5	270	960	ECCPFRQG	VKQEILDT	GARTGYTGYCCNTTYMGNCARGG	GTRTCNARDATYTCYTGYTTNAC	1024	1536	0.44152	123.667	63	98.5	181	1021	QHYGWEP	MNKYVGQ	CARCAYTAYGGNTGGGARCC	TGNCCNACRTAYTTRTTCAT	64	128	76.6	100	66.1716
Cep_273	XP_029646501.1_9499443_9500562	603	6	127	319	VCKPFHKE	CYFFVYCL	GTNTGYAARCCNTTYCAYAARGA	ARRCARTANACRAARAARTARCA	512	512	0.494624	37.2857	66.4	100	119	327	FTVERWI	TGPQFRK	TTYACNGTNGARMGNTGGAT	TTNCKRAAYTGNGGNCCNGT	512	2048	64.9	100	66.1715
Cep_274	XP_036360588.1_32133839_32134598	558	6	75	252	ILPENFHE	GEIKPGLD	ATHYTNCCNGARAAYTTYCAYGA	TCNARNCCNGGYTTDATYTCNCC	1536	6144	0.308725	14.8571	64.1	96	67	265	DYLRNQK	WQHYNEF	GAYTAYYTNMGNAAYCARAA	AAYTCRTTRTARTGYTGCCA	1024	32	73.6	100	66.1626
Cep_275	XP_029652612.1_10257128_10265108	2097	5	1135	1825	FVRYKIMN	HMLNEIEQ	TTYGTNMGNTAYAARATHATGAA	TGYTCDATYTCRTTNARCATRTG	768	384	0.317251	94	69.1	98.5	1041	1951	FQRVHNE	FWEKGQN	TTYCARMGNGTNCAYAAYGA	TTYTGNCCYTTYTCCCARAA	512	64	75.1	98.5	66.1358
Cep_276	XP_036368059.1_20191981_20192572	438	7	44	181	HVLNNVQP	NIHQALLI	CAYGTNYTNAAYAAYGTNCARCC	ATNARNARNGCYTGRTGDATRTT	2048	6144	0.473282	19.5	56	98	36	191	ILFVIVN	HDVYSKE	ATHYTNTTYGTNATHGTNAA	TCYTTNSWRTANACRTCRTG	2304	1024	59	96	66.1313
Cep_277	XP_029656084.1_40492_42988	1569	5	61	575	TKYHENFI	YTFIQCGK	ACNAARTAYCAYGARAAYTTYAT	TTNCCRCAYTGDATRAANGTRTA	256	768	0.624016	136.5	74.3	92.5	27	591	DKQELYF	YWGNIRF	GAYAARCARGARYTNTAYTT	AANCKDATRTTNCCCCARTA	256	384	71.3	98.5	66.1205
Cep_278	XP_029648927.1_13745946_13747449	687	6	182	402	SYNVWYNF	KFCPHHVG	WSNTAYAAYGTNTGGTAYAAYTT	CCNACRTGRTGNGGRCARAAYTT	1024	512	0.485981	37.8571	65.7	98	141	413	KELWDGP	GMDVHDT	AARGARYTNTGGGAYGGNCC	GTRTCRTGNACRTCCATNCC	256	128	68.4	99	66.1057
Cep_279	XP_029635267.1_72654219_72655957	885	6	286	572	TIVYREDQ	AWFMGFGI	ACNATHGTNTAYMGNGARGAYCA	ATNCCRAANCCCATRAACCANGC	3072	256	0.332143	21.7143	66.3	100	253	587	EGYEIDH	FWHLQDL	GARGGNTAYGARATHGAYCA	ARRTCYTGNARRTGCCARAA	192	256	68.9	97.5	66.0431
Cep_280	XP_036361312.1_58542839_58543584	537	6	40	210	ASCFTHPQ	EKHPRFAD	GCNWSNTGYTTYACNCAYCCNCA	TCNGCRAANCKNGGRTGYTTYTC	8192	2048	0.601227	32.4286	64	100	20	265	GCIEMKT	NYHLIAH	GGNTGYATHGARATGAARAC	TGNGCDATNARRTGRTARTT	96	768	70	97.5	66.0263
Cep_281	XP_029654226.2_9580017_9580553	438	7	26	163	HFCFTDCH	KKCEKISI	CAYTTYTGYTTYACNGAYTGYCA	ATNSWDATYTTYTCRCAYTTYTT	256	1536	0.576923	23.25	57.4	92	12	171	TGIVICK	AKLDWES	ACNGGNATHGTNATHTGYAA	SWYTCCCARTCNARYTTNGC	1152	1024	62	97	66.0226
Cep_282	XP_029633034.1_170168370_170168883	348	7	44	151	YFPKLVEI	CVDQCPHG	TAYTTYCCNAARYTNGTNGARAT	CCRTGNGGRCAYTGRTCNACRCA	2048	512	0.33	11.5	66	88.5	19	172	DCTVIEG	CWNSKDC	GAYTGYACNGTNATHGARGG	CARTCYTTNSWRTTCCARCA	384	256	64.1	91	65.9894
Cep_283	XP_036367125.1_29303009_29304158	861	6	41	319	FIYCAIEK	EAFQQIDP	TTYATHTAYTGYGCNATHGARAA	GGRTCDATYTGYTGRAANGCYTC	576	384	0.398524	45.5714	69.7	90.5	20	339	YIGNNTE	DCKIFGY	TAYATHGGNAAYAAYACNGA	TANCCRAADATYTTRCARTC	384	192	73.2	96.5	65.941
Cep_284	XP_036370687.1_5080326_5081416	822	6	12	277	IYREELTK	WHMLTQKG	ATHTAYMGNGARGARYTNACNAA	CCYTTYTGNGTNARCATRTGCCA	6144	256	0.354582	21.8571	63.1	100	4	291	AAKEMVT	MQIFLED	GCNGCNAARGARATGGTNAC	TCYTCNARRAADATYTGCAT	256	192	70.2	99	65.8692
Cep_285	XP_036360785.1_88831688_88832539	408	6	45	172	PDVCFHGK	FNKHGLEI	CCNGAYGTNTGYTTYCAYGGNAA	ATYTCNARNCCRTGYTTRTTRAA	1024	1024	0.272727	12.8571	71.3	97	13	194	VDYICDN	GTPINDI	GTNGAYTAYATHTGYGAYAA	ATRTCRTTDATNGGNGTNCC	192	768	68.4	96.5	65.8393
Cep_286	XP_036362057.1_92493569_92494814	891	6	70	358	YEITIVTQ	WKDPWEPF	TAYGARATHACNATHGTNACNCA	AANGGYTCCCANGGRTCYTTCCA	2304	128	0.514184	33.1429	64.8	97	27	379	MIKRIYE	FKQYGFN	ATGATHAARMGNATHTAYGA	TTRAANCCRTAYTGYTTRAA	288	128	70.1	99	65.7862
Cep_287	XP_029643862.2_38126499_38131716	2049	5	372	1046	IIDQNDHA	NDHTPVFA	ATHATHGAYCARAAYGAYCAYGC	GCRAANACNGGNGTRTGRTCRTT	288	1024	0.587349	162	68.3	94.5	256	1117	NDNYPTF	ETKDFYH	AAYGAYAAYTAYCCNACNTT	TGRTARAARTCYTTNGTYTC	256	128	73.2	97	65.7693
Cep_288	XP_029649701.2_23714035_23715157	687	6	59	279	EGTYMIKP	GFWMSQWN	GARGGNACNTAYATGATHAARCC	TTCCAYTGNSWCATCCARAANCC	384	256	0.294393	26.1429	64.8	97	51	340	NPADINM	KQILVMD	AAYCCNGCNGAYATHAAYAT	TCCATNACNARDATYTGYTT	384	384	70.7	99	65.7171
Cep_289	XP_029636364.1_71929599_71930564	561	6	71	249	AVHKNPEI	KHVQFEGL	GCNGTNCAYAARAAYCCNGARAT	ARNCCYTCRAAYTGNACRTGYTT	1024	1024	0.517442	35	71	94	49	284	HPGGKKI	AYEMNGE	CAYCCNGGNGGNAARAARAT	TCNCCRTTCATYTCRTANGC	512	128	67.5	98	65.6902
Cep_290	XP_036368194.1_12965219_12966163	492	7	120	275	KELTVLYE	DIQDHYIT	AARGARYTNACNGTNYTNTAYGA	GTDATRTARTGRTCYTGDATRTC	8192	288	0.297297	15.875	58.9	93.5	11	324	VLENRQK	QVNPTEI	GTNYTNGARAAYMGNCARAA	ATYTCNGTNGGRTTNACYTG	2048	512	67	89	65.5878
Cep_291	XP_029645555.1_41003045_41004287	888	6	28	315	CLFGFMAN	FFMCVYMP	TGYYTNTTYGGNTTYATGGCNAA	GGCATRTANACRCACATRAARAA	1024	64	0.390681	47.1429	68	94	17	337	ANIHGYV	INFVLYC	GCNAAYATHCAYGGNTAYGT	CARTANARNACRAARTTDAT	384	768	69.4	97.5	65.5619
Cep_292	XP_036365076.1_67505333_67506263	729	6	16	250	IEKNPIYQ	FGIVDKVI	ATHGARAARAAYCCNATHTAYCA	ATNACYTTRTCNACDATNCCRAA	576	1536	0.484444	45.2857	65.6	99	8	259	MGAYWIH	EFDEPIT	ATGGGNGCNTAYTGGATHCA	GTDATNGGYTCRTCRAAYTC	96	192	74	90.5	65.5585
Cep_293	XP_029635164.1_32340865_32341891	678	6	35	252	YLKEEVGF	IYKEMYGN	TAYYTNAARGARGARGTNGGNTT	TTNCCRTACATYTCYTTRTADAT	2048	192	0.270142	21.8571	68.2	94	4	279	TTMNVFD	FIGWKPD	ACNACNATGAAYGTNTTYGA	TCNGGYTTCCANCCDATRAA	256	192	72.8	96.5	65.5067
Cep_294	XP_036366310.1_17564941_17565706	345	7	146	252	DDIIVKIF	NITNPALF	GAYGAYATHATHGTNAARATHTT	AANARNGCNGGRTTNGTDATRTT	864	6144	0.39	11.625	58.7	97	107	265	FQHINLE	CVNLEHL	TTYCARCAYATHAAYYTNGA	ARRTGYTCNARRTTNACRCA	384	1024	63.9	89	65.4496
Cep_295	XP_029651681.1_10687190_10688680	1263	5	80	492	GIKPYACN	YKCTHCGI	GGNATHAARCCNTAYGCNTGYAA	ATNCCRCARTGNGTRCAYTTRTA	1536	512	0.621554	106	70.9	96.5	64	532	RFGYKNI	KNDFNLH	MGNTTYGGNTAYAARAAYAT	TGNARRTTRAARTCRTTYTT	512	256	70.8	100	65.4292
Cep_296	XP_029641619.1_66609642_66611046	771	6	106	354	AIAMDRYW	AFIMCWLP	GCNATHGCNATGGAYMGNTAYTG	GGNARCCARCACATDATRAANGC	1536	384	0.565957	38.4286	67.4	96	27	411	TIIGNVF	NAFHKIL	ACNATHATHGGNAAYGTNTT	ARDATYTTRTGRAANGCRTT	1152	384	68.6	97.5	65.4025
Cep_297	XP_036363411.1_58769344_58770441	687	6	73	293	IMTFEYGK	GQLFIFYT	ATHATGACNTTYGARTAYGGNAA	GTRTARAADATRAANARYTGNCC	384	1536	0.341121	26.2857	66.5	99	65	327	TWGILQE	IYGHPVT	ACNTGGGGNATHYTNCARGA	GTNACNGGRTGNCCRTADAT	768	768	67.8	97.5	65.3995
Cep_298	XP_036359419.1_107309783_107310329	402	6	13	138	GIMGHDFI	HEAEVLTT	GGNATHATGGGNCAYGAYTTYAT	GTNGTNARNACYTCNGCYTCRTG	384	4096	0.365217	13.8571	61.3	97	2	156	QEFIDMI	FNQKDTV	CARGARTTYATHGAYATGAT	ACNGTRTCYTTYTGRTTRAA	48	128	75.8	98	65.3822
Cep_299	XP_029644374.1_191879714_191880786	813	6	31	293	VQAEIYKK	FQTYAMVH	GTNCARGCNGARATHTAYAARAA	TGNACCATNGCRTANGTYTGRAA	768	512	0.210938	25.2857	71.8	99	23	331	TLPLFQE	VKIGIFL	ACNYTNCCNYTNTTYCARGA	ARRAADATNCCDATYTTNAC	4096	1152	60	100	65.3503
Cep_300	XP_036363204.1_31130100_31130843	498	6	47	204	CFGGVINH	EHYMFKKG	TGYTTYGGNGGNGTNATHAAYCA	CCYTTYTTRAACATRTARTGYTC	1536	64	0.417219	25.7143	70.9	98	1	232	KYPEVKK	NEHHDFP	AARTAYCCNGARGTNAARAA	GGRAARTCRTGRTGYTCRTT	256	64	68.8	93	65.3272
Cep_301	XP_029647392.1_2743492_2745766	2007	5	48	708	FTKINEAY	NCIGTVLA	TTYACNAARATHAAYGARGCNTA	GCNARNACNGTNCCDATRCARTT	768	6144	0.493109	125.667	68.6	100	33	725	MWHPEKN	YIYHAKS	ATGTGGCAYCCNGARAARAA	SWYTTNGCRTGRTADATRTA	32	768	70.2	97	65.3151
Cep_302	XP_036363514.1_64521584_64522678	747	6	59	299	LFLVMFIY	QKEHFAAR	YTNTTYYTNGTNATGTTYATHTA	CKNGCNGCRAARTGYTCYTTYTG	3072	1024	0.264957	23.2857	63.4	99	5	375	DIIKQYF	KTVELYP	GAYATHATHAARCARTAYTT	GGRTANARYTCNACNGTYTT	144	1024	69.5	99	65.302
Cep_303	XP_029639226.1_12777042_12777792	432	7	94	229	KTVIYLQP	FGRFEPKQ	AARACNGTNATHTAYYTNCARCC	TGYTTNGGYTCRAANCKNCCRAA	3072	2048	0.642857	29.5	60.4	90	66	249	QTYTNWK	VDELLIW	CARACNTAYACNAAYTGGAA	CADATNARNARYTCRTCNAC	128	3072	65	91	65.2962
Cep_304	XP_029640042.1_77617436_77618774	1170	6	44	425	EVDTHFCP	AFVMRHSY	GARGTNGAYACNCAYTTYTGYCC	TANSWRTGNCKCATNACRAANGC	512	8192	0.320856	48.8571	63.1	97	16	443	DCGKKHP	KEEVQTV	GAYTGYGGNAARAARCAYCC	ACNGTYTGNACYTCYTCYTT	128	256	68	100	65.2777
Cep_305	XP_036355482.1_32662_34436	1119	6	127	491	VSFYFEKK	HPMFILFV	GTNWSNTTYTAYTTYGARAARAA	ACRAANARDATRAACATNGGRTG	2048	768	0.67147	63.5714	61.8	97	102	506	EMLCFTF	FWGDIPY	GARATGYTNTGYTTYACNTT	TANGGDATRTCNCCCCARAA	256	192	71.2	96.5	65.2696
Cep_306	XP_029644951.1_17755698_17756385	537	6	44	214	CDVVFKEK	AFFETTRN	TGYGAYGTNGTNTTYAARGARAA	TTNCKNGTNGTYTCRAARAANGC	512	4096	0.29878	16.8571	62.4	98	26	225	PKCGTYN	PEHKFQC	CCNAARTGYGGNACNTAYAA	CAYTGRAAYTTRTGYTCNGG	512	128	74.6	96.5	65.2609
Cep_307	XP_029642589.1_42688766_42690254	1476	5	81	564	MADVMPKE	QDAYIPHE	ATGGCNGAYGTNATGCCNAARGA	TCRTGNGGDATRTANGCRTCYTG	256	768	0.546414	69	71.4	98.5	20	577	GWGKPEN	KQIWPEA	GGNTGGGGNAARCCNGARAA	GCYTCNGGCCADATYTGYTT	256	96	73.2	98.5	65.1929
Cep_308	XP_036359895.1_73979775_73981529	1011	6	87	415	YPDVEIDF	ENEYDYVK	TAYCCNGAYGTNGARATHGAYTT	TTNACRTARTCRTAYTCRTTYTC	768	256	0.636364	57.7143	69.6	99	36	479	SMEVNLG	HQKNGAE	WSNATGGARGTNAAYYTNGG	TCNGCNCCRTTYTTYTGRTG	2048	256	64.3	94	65.1628
Cep_309	XP_029636560.1_100536041_100537625	840	7	17	288	TEWRAGDF	QPMMSRGT	ACNGARTGGMGNGCNGGNGAYTT	GTNCCNCKNSWCATCATNGGYTG	2048	4096	0.635294	39.375	57.4	89.5	4	316	KWQDLCG	TIDQTFN	AARTGGCARGAYYTNTGYGG	TTRAANGTYTGRTCDATNGT	128	384	68	90	65.0541
Cep_310	XP_029643019.1_36393870_36394833	561	6	53	231	MPQMLNEA	HVERWAFD	ATGCCNCARATGYTNAAYGARGC	TCRAANGCCCANCKYTCNACRTG	256	1024	0.356725	20.2857	64.7	100	44	256	VPAYNEE	AVKWQEI	GTNCCNGCNTAYAAYGARGA	ATYTCYTGCCAYTTNACNGC	512	128	71.9	94	65.017
Cep_311	XP_029642119.1_65925921_65927057	705	6	79	305	PMPYVTEN	IEPTLKHR	CCNATGCCNTAYGTNACNGARAA	CKRTGYTTNARNGTNGGYTCDAT	1024	6144	0.445455	37.7143	63.6	100	41	313	FRGMEYI	YKAINCD	TTYMGNGGNATGGARTAYAT	TCRCARTTDATNGCYTTRTA	256	192	73.6	91.5	65.0046
Cep_312	XP_036370651.1_1801868_1802393	387	7	37	157	PLVMVHGM	WARAVITM	CCNYTNGTNATGGTNCAYGGNAT	ATNGTDATNACNGCNCKNGCCCA	4096	6144	0.394737	16.125	58.4	93.5	14	167	NECQIRT	PFNPLAV	AAYGARTGYCARATHMGNAC	ACNGCNARNGGRTTRAANGG	384	2048	61.4	94	65.0025
Cep_313	XP_029644017.1_52762021_52763669	1452	6	76	551	IVHDAMAC	FQYLIQQG	ATHGTNCAYGAYGCNATGGCNTG	CCYTGYTGDATNARRTAYTGRAA	768	768	0.497835	58.8571	62.3	99	68	565	AAFLWHE	AFAEDIF	GCNGCNTTYYTNTGGCAYGA	AADATRTCYTCNGCRAANGC	512	384	65.1	100	64.9943
Cep_314	XP_029636364.1_71924416_71924941	360	6	30	141	IDWHNVDF	YNTQPDSV	ATHGAYTGGCAYAAYGTNGAYTT	ACNSWRTCNGGYTGNGTRTTRTA	192	4096	0.485714	20	66.8	97	21	151	RDYKGFN	IWNLRGV	MGNGAYTAYAARGGNTTYAA	ACNCCNCKNARRTTCCADAT	512	1536	66.7	100	64.9528
Cep_315	XP_029639944.1_24950405_24951440	570	6	102	283	VFDGYPCN	AWMGGAIV	GTNTTYGAYGGNTAYCCNTGYAA	ACDATNGCNCCNCCCATCCANGC	1024	768	0.354286	25	66.9	98	13	305	TNWDAME	EYNDAGA	ACNAAYTGGGAYGCNATGGA	GCNCCNGCRTCRTTRTAYTC	64	256	74.5	90.5	64.9298
Cep_316	XP_036365792.1_15014342_15016322	642	6	468	673	MLPCNAHE	PWQDINKC	ATGYTNCCNTGYAAYGCNCAYGA	CAYTTRTTDATRTCYTGCCANGG	1024	192	0.718593	56.5714	72.8	95	377	681	DYWAVYN	QEAIKQC	GAYTAYTGGGCNGTNTAYAA	CAYTGYTTDATNGCYTCYTG	128	192	71.7	87	64.9255
Cep_317	XP_029644474.1_139606167_139607352	999	6	19	343	PILKVCGF	NFEDALYV	CCNATHYTNAARGTNTGYGGNTT	ACRTANARNGCRTCYTCRAARTT	6144	1024	0.235849	27.1429	67.2	100	2	364	LPGVGVF	KQWTKVD	YTNCCNGGNGTNGGNGTNTT	TCNACYTTNGTCCAYTGYTT	8192	128	63.4	99	64.8975
Cep_318	XP_029654187.1_791_2501	522	6	93	258	MYLAIDVW	FYFPMCVM	ATGTAYYTNGCNATHGAYGTNTG	ATNACRCACATNGGRAARTARAA	1536	256	0.620915	38.1429	68.5	96	52	272	VTNLFIV	IYKTAVE	GTNACNAAYYTNTTYATHGT	TCNACNGCNGTYTTRTADAT	1536	768	64.9	99	64.8883
Cep_319	XP_036356634.1_91478455_91479154	603	6	44	236	IDNNDEYV	EVYPEDAG	ATHGAYAAYAAYGAYGARTAYGT	CCNGCRTCYTCNGGRTANACYTC	192	1024	0.553763	23.1429	66.3	100	35	247	ISWFHNG	CHAVNIY	ATHWSNTGGTTYCAYAAYGG	TADATRTTNACNGCRTGRCA	384	384	68.1	95.5	64.8384
Cep_320	XP_029638272.1_40428830_40429548	399	6	72	196	WVCGGQWN	YAIFDPPR	TGGGTNTGYGGNGGNCARTGGAA	CKNGGNGGRTCRAADATNGCRTA	256	3072	0.271186	13.5714	64.8	100	52	219	CLVVDAE	ETKEYIM	TGYYTNGTNGTNGAYGCNGA	ATDATRTAYTCYTTNGTYTC	2048	192	67.1	99	64.8242
Cep_321	XP_029645299.1_22738981_22740259	804	6	38	297	DMAKIQYQ	AKEHRTHT	GAYATGGCNAARATHCARTAYCA	GTRTGNGTNCKRTGYTCYTTNGC	192	2048	0.343874	28.2857	64.7	99	30	307	LIQKTFH	TYIFDDY	YTNATHCARAARACNTTYCA	TARTCRTCRAADATRTANGT	768	192	69.1	96.5	64.8166
Cep_322	XP_036365682.1_56262893_56263976	849	6	44	318	QIFAHMGH	VEKDKLIQ	CARATHTTYGCNCAYATGGGNCA	TGDATNARYTTRTCYTTYTCNAC	384	1536	0.603113	40.2857	67.2	93	25	326	EKDIQEN	DWVKASQ	GARAARGAYATHCARGARAA	TGNSWNGCYTTNACCCARTC	96	1024	68.8	99	64.8127
Cep_323	XP_036361853.1_51480248_51481700	753	6	222	464	AINYDDEE	NYITIKTC	GCNATHAAYTAYGAYGAYGARGA	CANGTYTTDATNGTDATRTARTT	384	1152	0.465812	40.2857	66.6	98	194	495	QKDLGYM	DKTHRRK	CARAARGAYYTNGGNTAYAT	TTNCKNCKRTGNGTYTTRTC	512	2048	63.4	100	64.8127
Cep_324	XP_036356755.1_13872964_13873729	480	6	25	176	KRYTVDEW	CFKILQNV	AARMGNTAYACNGTNGAYGARTG	ACRTTYTGNARDATYTTRAARCA	2048	768	0.673913	35.1429	70.3	96	7	240	RWLDEHP	IGHVAKT	MGNTGGYTNGAYGARCAYCC	GTYTTNGCNACRTGNCCDAT	512	768	66.7	95.5	64.7845
Cep_325	XP_029639269.1_3078667_3079537	399	7	159	283	NIYIIGGF	YDPTIDQW	AAYATHTAYATHATHGGNGGNTT	CAYTGRTCDATNGTNGGRTCRTA	1728	768	0.474576	17.375	60.8	91.5	33	304	EFLDLPK	MGAVEHE	GARTTYYTNGAYYTNCCNAA	TCRTGYTCNACNGCNCCCAT	2048	256	62.4	92	64.7463
Cep_326	XP_029643431.1_66643309_66644536	744	6	68	307	EVCTQCDN	PMGRDWCL	GARGTNTGYACNCARTGYGAYAA	ARRCACCARTCNCKNCCCATNGG	512	1024	0.437768	35.2857	67	99	51	372	MYPETDA	DIVEALY	ATGTAYCCNGARACNGAYGC	TANARNGCYTCNACDATRTC	128	1536	69.3	93	64.7044
Cep_327	XP_029652995.1_12406802_12408113	663	6	207	419	LAYFNYKD	TKPHAVAQ	YTNGCNTAYTTYAAYTAYAARGA	TGNGCNACNGCRTGNGGYTTNGT	1024	4096	0.689655	55.5714	66	95	178	430	GVIDMFG	WKKIQEF	GGNGTNATHGAYATGTTYGG	AAYTCYTGDATYTTYTTCCA	192	48	73.1	92	64.6951
Cep_328	XP_029643068.2_29296494_29298663	1095	5	80	436	RHEAEFYG	YIDMQKFP	MGNCAYGARGCNGARTTYTAYGG	GGRAAYTTYTGCATRTCDATRTA	1024	96	0.387283	56	71.4	98.5	43	482	DETGAIF	NWIEIAY	GAYGARACNGGNGCNATHTT	TANGCDATYTCDATCCARTT	768	144	71.8	100	64.6571
Cep_329	XP_029637069.1_108661566_108662889	942	6	118	423	RTWLCYWI	HPVFNICG	MGNACNTGGYTNTGYTAYTGGAT	CCRCADATRTTRAANACNGGRTG	1024	768	0.334448	40	66.9	98	39	434	KKIQEMF	VYKALNY	AARAARATHCARGARATGTT	TARTTNARNGCYTTRTANAC	48	1024	69.7	93	64.6172
Cep_330	XP_036359336.1_54131858_54133052	834	6	39	308	TNCVLIGM	NFFIYCAM	ACNAAYTGYGTNYTNATHGGNAT	ATNGCRCARTADATRAARAARTT	6144	384	0.515267	49.2857	68.4	96	29	317	VLMKRNM	KQFRNTF	GTNYTNATGAARMGNAAYAT	AANGTRTTNCKRAAYTGYTT	1024	512	64.2	98	64.6114
Cep_331	XP_036363762.1_35632058_35632907	351	7	71	179	LINHKDPC	FGQGTPLA	YTNATHAAYCAYAARGAYCCNTG	GCNARNGGNGTNCCYTGNCCRAA	1536	8192	0.564356	21.375	64.8	91	10	204	GQMFQAI	GYDLDNE	GGNCARATGTTYCARGCNAT	TCRTTRTCNARRTCRTANCC	128	512	67.2	83	64.5997
Cep_332	XP_029643943.1_65710518_65711418	801	7	19	277	AAVDITKT	AQIAEKLD	GCNGCNGTNGAYATHACNAARAC	TCNARYTTYTCNGCDATYTGNGC	3072	3072	0.224	16.75	59.9	97.5	7	292	DDGGLLA	VWFCNQR	GAYGAYGGNGGNYTNYTNGC	CKYTGRTTRCARAACCANAC	4096	128	56.1	93	64.5966
Cep_333	XP_029641102.1_65721139_65722154	768	7	12	259	IELLMTCI	PHFAILMG	ATHGARYTNYTNATGACNTGYAT	CCCATNARDATNGCRAARTGNGG	3072	1536	0.302905	24.875	59.2	93	1	280	FGGKIVN	WPCYFHI	TTYGGNGGNAARATHGTNAA	ATRTGRAARTARCANGGCCA	768	64	72.4	81	64.5812
Cep_334	XP_029635596.1_155929752_155930521	726	6	35	268	QKNIACFF	PETQKFEM	CARAARAAYATHGCNTGYTTYTT	ATYTCRAAYTTYTGNGTYTCNGG	384	512	0.69163	57.5714	69.9	95	20	278	FFVSINQ	YDVMVKG	TTYTTYGTNWSNATHAAYCA	CCYTTNACCATNACRTCRTA	1536	128	61.7	99	64.5622
Cep_335	XP_036355105.1_34926800_34927342	384	6	41	160	FPFDEQNC	MTVFLMIV	TTYCCNTTYGAYGARCARAAYTG	ACDATCATNARRAANACNGTCAT	256	768	0.159292	8.71429	65.9	100	18	168	SEGNVTW	AEKMPPT	WSNGARGGNAAYGTNACNTG	GTNGGNGGCATYTTYTCNGC	4096	256	64.9	100	64.5353
Cep_336	XP_029641122.1_27145202_27146707	1266	6	32	445	VYVDKHKF	TFEDREAK	GTNTAYGTNGAYAARCAYAARTT	TTNGCYTCNCKRTCYTCRAANGT	512	2048	0.627551	94.8571	65.2	96	7	513	IKEGDHI	ECYAQLR	ATHAARGARGGNGAYCAYAT	CKNARYTGNGCRTARCAYTC	192	1024	68.8	91.5	64.5265
Cep_337	XP_029658453.1_113392481_113393054	366	7	47	160	DIVPTVGF	HICCSNAL	GAYATHGTNCCNACNGTNGGNTT	ARNGCRTTNSWRCARCADATRTG	6144	6144	0.392523	12.625	55.9	98	17	174	EANILVV	EGITWLT	GARGCNAAYATHYTNGTNGT	GTNARCCANGTDATNCCYTC	1536	768	58.9	94	64.5186
Cep_338	XP_029648182.1_20052666_20053649	558	6	94	271	QPGFEYIY	NKWIVSAT	CARCCNGGNTTYGARTAYATHTA	GTNGCNSWNACDATCCAYTTRTT	768	3072	0.482353	29.7143	65	99	10	282	DLIMEKF	VEFMPRY	GAYYTNATHATGGARAARTT	TANCKNGGCATRAAYTCNAC	192	512	72	92.5	64.5176
Cep_339	XP_036368672.1_14680871_14681572	444	7	50	189	IMGPLLFI	INPLMYWL	ATHATGGGNCCNYTNYTNTTYAT	ARCCARTACATNARNGGRTTDAT	6144	768	0.458647	18.125	53.5	96.5	7	198	IFTLMVM	NKRFRQE	ATHTTYACNYTNATGGTNAT	TCYTGNCKRAANCKYTTRTT	768	1024	62.2	94	64.513
Cep_340	XP_029637334.1_73324032_73324876	654	6	52	261	QAWTLEQD	KDELFTIE	CARGCNTGGACNYTNGARCARGA	TCDATNGTRAANARYTCRTCYTT	1024	1536	0.394089	29.5714	63.9	100	29	271	QKYLTAE	HPQVTFT	CARAARTAYYTNACNGCNGA	GTRAANGTNACYTGNGGRTG	1024	512	65.6	99	64.5107
Cep_341	XP_036358437.1_147891869_147892669	651	6	33	241	EQINYPMC	HEVCLFEY	GARCARATHAAYTAYCCNATGTG	TAYTCRAANARRCANACYTCRTG	192	1024	0.425743	30.2857	70.8	96	9	249	NHRIQIF	NKDDYKS	AAYCAYMGNATHCARATHTT	SWYTTRTARTCRTCYTTRTT	576	256	63.6	98	64.5024
Cep_342	XP_036368060.1_17711577_17712789	714	6	58	287	MCLLAVPF	YAWMNDNF	ATGTGYYTNYTNGCNGTNCCNTT	AARTTRTCRTTCATCCANGCRTA	8192	64	0.286996	24.4286	63.8	98	39	365	AMQTITN	YFDPNTE	GCNATGCARACNATHACNAA	TCNGTRTTNGGRTCRAARTA	384	256	71.7	95.5	64.4893
Cep_343	XP_029634773.1_123083582_123084303	426	6	34	167	KWEPCDNG	IFEPQFRG	AARTGGGARCCNTGYGAYAAYGG	CCNCKRAAYTGNGGYTCRAADAT	128	1536	0.464567	23.1429	69	94	17	183	CVAFDLQ	NCGGPME	TGYGTNGCNTTYGAYYTNCA	TCCATNGGNCCNCCRCARTT	1024	256	67.1	99	64.4696
Cep_344	XP_029647564.1_47993618_47994148	363	7	27	139	VVDKKTIE	HMLAELKA	GTNGTNGAYAARAARACNATHGA	GCYTTNARYTCNGCNARCATRTG	1536	2048	0.150943	5.25	58.4	99	18	156	GALGPPK	AGENFRI	GGNGCNYTNGGNCCNCCNAA	ATNCKRAARTTYTCNCCNGC	8192	1024	59	91	64.4132
Cep_345	XP_029657950.2_2053_3108	840	6	29	300	GTVIDRQF	KYVDEENV	GGNACNGTNATHGAYMGNCARTT	ACRTTYTCYTCRTCNACRTAYTT	6144	256	0.271698	24.5714	65.2	97	3	308	IDVVAHK	EKCGCLV	ATHGAYGTNGTNGCNCAYAA	ACNARRCANCCRCAYTTYTC	768	512	66.6	100	64.4024
Cep_346	XP_036367596.1_18344823_18346113	849	6	96	370	GNELCDAW	FMNPLIYA	GGNAAYGARYTNTGYGAYGCNTG	GCRTADATNARNGGRTTCATRAA	2048	768	0.417293	37.7143	69	97	48	386	CIAVFMV	PFREILC	TGYATHGCNGTNTTYATGGT	CANARDATYTCNCKRAANGG	192	3072	63.8	97.5	64.3671
Cep_347	XP_036367004.1_16168501_16172182	1797	5	509	1099	MLIVCYTN	YQGEENDI	ATGYTNATHGTNTGYTAYACNAA	ATRTCRTTYTCYTCNCCYTGRTA	1536	256	0.705357	175.333	69.7	98.5	459	1198	NALTKEF	PEGGCLK	AAYGCNYTNACNAARGARTT	TTNARRCANCCNCCYTCNGG	1024	2048	64.4	95.5	64.3453
Cep_348	XP_029635030.1_117375215_117376361	567	6	120	300	YIAVCHPF	NYCVNFFL	TAYATHGCNGTNTGYCAYCCNTT	ARRAARAARTTNACRCARTARTT	1536	512	0.578035	33.5714	67.6	98	89	312	HMEGFCQ	GAYFRRE	CAYATGGARGGNTTYTGYCA	TCNCKNCKRAARTANGCNCC	64	4096	67.1	95	64.3449
Cep_349	XP_029638903.1_25807775_25808726	573	6	49	231	KGVPKTIE	FHNQRDYI	AARGGNGTNCCNAARACNATHGA	ATRTARTCNCKYTGRTTRTGRAA	3072	512	0.323864	22	67.8	95	2	280	NYKRVKN	EYEWVHK	AAYTAYAARMGNGTNAARAA	TTRTGNACCCAYTCRTAYTC	512	64	68.1	98	64.3261
Cep_350	XP_036360299.1_58576630_58577514	681	6	40	258	LIPYWYEW	DTYQRIQS	YTNATHCCNTAYTGGTAYGARTG	SWYTGDATNCKYTGRTANGTRTC	768	6144	0.502415	43.1429	61.6	95	4	270	TPIVKFM	EWKFGRA	ACNCCNATHGTNAARTTYAT	GCNCKNCCRAAYTTCCAYTC	768	256	73.5	96.5	64.3091
Cep_351	XP_036368061.1_16756010_16757129	987	6	45	365	PKTVPMYI	DIMKRNSE	CCNAARACNGTNCCNATGTAYAT	TCNSWRTTNCKYTTCATDATRTC	1024	3072	0.298701	33.5714	63.5	98	31	374	YAIDYFT	YKQYTEQ	TAYGCNATHGAYTAYTTYAC	TGYTCNGTRTAYTGYTTRTA	192	128	69.6	96.5	64.3011
Cep_352	XP_036357010.1_85543243_85545783	1722	5	68	633	NEKTDTGH	EDNMTKQP	AAYGARAARACNGAYACNGGNCA	GGYTGYTTNGTCATRTTRTCYTC	1024	128	0.161002	42.5	71.5	100	12	714	CADELKK	QKGWHAN	TGYGCNGAYGARYTNAARAA	TTNGCRTGCCANCCYTTYTG	512	128	70.7	100	64.268
Cep_353	XP_029657155.1_140785784_140786815	528	7	142	309	PYLKWAEN	EDQELNTN	CCNTAYYTNAARTGGGCNGARAA	TTNGTRTTNARYTCYTGRTCYTC	1024	1024	0.49359	20.25	66.3	97	11	327	PVPGEEN	GPLVKPP	CCNGTNCCNGGNGARGARAA	GGNGGYTTNACNARNGGNCC	1024	4096	54.2	88	64.2556
Cep_354	XP_029638835.1_25812928_25813883	444	7	99	238	GNRKLQCE	VKLGPVDT	GGNAAYMGNAARYTNCARTGYGA	GTRTCNACNGGNCCNARYTTNAC	4096	8192	0.55303	27.5	58.4	90	25	269	FDTVIDF	FYERAMT	TTYGAYACNGTNATHGAYTT	GTCATNGCNCKYTCRTARAA	384	256	67.3	89	64.2483
Cep_355	XP_029655540.1_145891698_145893789	1623	6	110	642	KAKINDNY	PKYHNIVN	AARGCNAARATHAAYGAYAAYTA	TTNACDATRTTRTGRTAYTTNGG	384	768	0.515326	96.2857	68.5	89	4	676	NTVKGLF	PENFHME	AAYACNGTNAARGGNYTNTT	TCCATRTGRAARTTYTCNGG	2048	64	67.7	95.5	64.2281
Cep_356	XP_036359781.1_50295052_50298991	1971	5	99	747	HTGGKWKP	MHTGEKPF	CAYACNGGNGGNAARTGGAARCC	AANGGYTTYTCNCCNGTRTGCAT	512	512	0.623377	175	68.2	97.5	90	865	DEDNAPP	HTGEKPF	GAYGARGAYAAYGCNCCNCC	AANGGYTTYTCNCCNGTRTG	256	512	66.6	95.5	64.207
Cep_357	XP_029649405.1_23972301_23976831	2091	5	387	1075	HLCVKVPD	HAFITLGK	CAYYTNTGYGTNAARGTNCCNGA	TTNCCNARNGTDATRAANGCRTG	4096	6144	0.572485	146.667	62.7	97.5	263	1205	QVMCELI	MFYHFIE	CARGTNATGTGYGARYTNAT	TCDATRAARTGRTARAACAT	256	48	72.1	98.5	64.1855
Cep_358	XP_029634773.1_123211504_123212291	654	6	30	239	QFGRCHIH	PCMHQGNC	CARTTYGGNMGNTGYCAYATHCA	CARTTNCCYTGRTGCATRCANGG	1536	256	0.58209	40.7143	67.5	93	19	250	KHDLIDV	WNRFICD	AARCAYGAYYTNATHGAYGT	TCRCADATRAANCKRTTCCA	384	192	67	99	64.1459
Cep_359	XP_029658401.1_58972929_58973953	711	6	68	296	EIVDYWAF	KAAKTLGI	GARATHGTNGAYTAYTGGGCNTT	ATNCCNARNGTYTTNGCNGCYTT	384	8192	0.361991	32	64.1	97	42	306	TNYFIVN	GVFILCW	ACNAAYTAYTTYATHGTNAA	CARCANARDATRAANACNCC	384	1536	67.3	99	64.1302
Cep_360	XP_029639320.1_113406348_113407217	636	6	48	251	TFRRDMDN	EIKTVGYA	ACNTTYMGNMGNGAYATGGAYAA	GCRTANCCNACNGTYTTDATYTC	2048	1536	0.274112	25.4286	63.7	99	17	278	DVTYTGE	ADDCNNI	GAYGTNACNTAYACNGGNGA	ATRTTRTTRCARTCRTCNGC	1024	128	66.4	99	64.126
Cep_361	XP_036365476.1_31249105_31250210	741	6	83	321	ATVNYIMP	VYNFTFGI	GCNACNGTNAAYTAYATHATGCC	ATNCCRAANGTRAARTTRTANAC	768	1024	0.454545	36.5714	68.6	97	66	350	PGMIGFM	AEKTVMY	CCNGGNATGATHGGNTTYAT	TACATNACNGTYTTYTCNGC	384	256	69.8	91.5	64.1236
Cep_362	XP_029634428.1_91498046_91498837	429	6	86	220	TIYQIEGE	HFKNIAHG	ACNATHTAYCARATHGARGGNGA	CCRTGNGCDATRTTYTTRAARTG	1152	384	0.601562	29.8571	67.5	95	73	253	LVAMKKF	HYNKDER	YTNGTNGCNATGAARAARTT	CKYTCRTCYTTRTTRTARTG	512	128	72.1	93	64.1187
Cep_363	XP_036360942.1_104752271_104753123	612	6	28	223	LKNWTNCF	GEFCNQSF	YTNAARAAYTGGACNAAYTGYTT	AANSWYTGRTTRCARAAYTCNCC	512	2048	0.21164	19.5714	65	95	10	248	IVFNFEK	AHFFYNT	ATHGTNTTYAAYTTYGARAA	GTRTTRTARAARAARTGNGC	192	128	72.2	96.5	64.1129
Cep_364	XP_029635596.1_155936757_155937572	750	6	18	259	DLAHNTQI	QAGITHQP	GAYYTNGCNCAYAAYACNCARAT	GGYTGRTGNGTDATNCCNGCYTG	2048	1536	0.58952	50	65.3	94	5	275	LGPYKGI	YQFDIKG	YTNGGNCCNTAYAARGGNAT	CCYTTDATRTCRAAYTGRTA	2048	96	69.6	96.5	64.1025
Cep_365	XP_029648263.1_5891869_5892656	651	6	21	229	ANDPVGCT	DELPYIFG	GCNAAYGAYCCNGTNGGNTGYAC	CCRAADATRTANGGNARYTCRTC	2048	1536	0.451777	31.1429	65.1	95	2	265	TLFQRAI	YWTNFAK	ACNYTNTTYCARMGNGCNAT	TTNGCRAARTTNGTCCARTA	4096	128	67.3	100	64.0879
Cep_366	XP_029647865.1_38527355_38528271	543	7	87	259	LEVLNIQN	YVYCVIPE	YTNGARGTNYTNAAYATHCARAA	TCNGGDATNACRCARTANACRTA	6144	1536	0.644578	39.625	59.7	91	67	294	QLDVAYD	EPWVVGI	CARYTNGAYGTNGCNTAYGA	ATNCCNACNACCCANGGYTC	1024	512	65.4	87	64.0863
Cep_367	XP_029638213.1_155701256_155702192	498	6	36	193	CNFLMECD	FCDDHVKR	TGYAAYTTYYTNATGGARTGYGA	CKYTTNACRTGRTCRTCRCARAA	256	512	0.165563	11.4286	69.5	99	22	208	IRTAHMD	GQPIPCP	ATHMGNACNGCNCAYATGGA	GGRCANGGDATNGGYTGNCC	768	768	63	98	64.0752
Cep_368	XP_029653021.1_13975259_13976714	1107	5	43	403	CFGYALQD	QHEGKCIT	TGYTTYGGNTAYGCNYTNCARGA	GTDATRCAYTTNCCYTCRTGYTG	2048	384	0.138418	26	69.6	100	5	416	FKNEDYN	NYCDTMG	TTYAARAAYGARGAYTAYAA	CCCATNGTRTCRCARTARTT	64	64	76.9	97	64.0723
Cep_369	XP_029654115.1_8970_9966	456	7	17	160	NKTNSVYV	EWFKRFQA	AAYAARACNAAYWSNGTNTAYGT	GCYTGRAANCKYTTRAACCAYTC	4096	256	0.544118	20.625	55.5	95	9	260	YDPDNYH	YMAKLMP	TAYGAYCCNGAYAAYTAYCA	GGCATNARYTTNGCCATRTA	128	128	68.6	86	64.0605
Cep_370	XP_036364315.1_59607979_59611316	1386	6	63	516	LRIEDFWF	FEIDPFTG	YTNMGNATHGARGAYTTYTGGTT	CCNGTRAANGGRTCDATYTCRAA	1536	768	0.488789	80.7143	68	92	13	570	NATIPEN	DNKPKFE	AAYGCNACNATHCCNGARAA	TCRAAYTTNGGYTTRTTRTC	768	128	70.5	91.5	64.0559
Cep_371	XP_029633579.2_77655782_77659205	1476	6	527	1010	RFDGTEYF	PDRDFMVG	MGNTTYGAYGGNACNGARTAYTT	CCNACCATRAARTCNCKRTCNGG	2048	1024	0.732068	143.714	63.1	87.5	503	1045	GNPIECD	DEWQLFT	GGNAAYCCNATHGARTGYGA	GTRAANARYTGCCAYTCRTC	384	128	74.1	90.5	64.0467
Cep_372	XP_029641192.1_57816499_57818105	666	6	77	290	YPKCNAIQ	KKDAKHEA	TAYCCNAARTGYAAYGCNATHCA	GCYTCRTGYTTNGCRTCYTTYTT	768	256	0.285024	25.2857	65.9	100	63	298	SEKIKYF	YKQAVEF	WSNGARAARATHAARTAYTT	AAYTCNACNGCYTGYTTRTA	768	256	69.5	92.5	64.0253
Cep_373	XP_029647960.1_16202838_16207936	1806	5	500	1093	MLIVCYTN	YQGEENDI	ATGYTNATHGTNTGYTAYACNAA	ATRTCRTTYTCYTCNCCYTGRTA	1536	256	0.710993	167.667	69.7	98.5	451	1192	NALTKEF	PEGGCLK	AAYGCNYTNACNAARGARTT	TTNARRCANCCNCCYTCNGG	1024	2048	64.4	95.5	64.0064
Cep_374	XP_036360475.1_17525340_17526086	402	7	35	160	NGGWTVIQ	GWWYRACG	AAYGGNGGNTGGACNGTNATHCA	CCRCANGCNCKRTACCACCANCC	1536	512	0.462185	20.625	62.6	94.5	11	194	VSGVYPI	WYHWKKD	GTNWSNGGNGTNTAYCCNAT	TCYTTYTTCCARTGRTACCA	8192	16	62.9	85	64.0005
Cep_375	XP_036356264.1_164307077_164307767	441	7	31	169	DDGRTHYG	CVFDLMTT	GAYGAYGGNMGNACNCAYTAYGG	GTNGTCATNARRTCRAANACRCA	2048	1024	0.538462	18.5	58.9	94.5	21	180	TQANHLP	NFTVAAY	ACNCARGCNAAYCAYYTNCC	TANGCNGCNACNGTRAARTT	1024	1024	63.8	88	63.9874
Cep_376	XP_036359434.1_2972392_2973061	480	6	44	195	VLAGIVMT	IQTWDGVL	GTNYTNGCNGGNATHGTNATGAC	ARNACNCCRTCCCANGTYTGDAT	6144	1536	0.4	18.8571	63.1	100	22	214	KVVHEKF	DKIARWN	AARGTNGTNCAYGARAARTT	TTCCANCKNGCDATYTTRTC	256	384	68.9	96.5	63.9842
Cep_377	XP_029653119.1_11322717_11324802	1419	5	108	572	TAVNFYKM	TMLQEKKI	ACNGCNGTNAAYTTYTAYAARAT	ATYTTYTTYTCYTGNARCATNGT	1024	512	0.343612	68.1667	69.6	98.5	100	582	HLNQHCM	KINYEVL	CAYYTNAAYCARCAYTGYAT	ARNACYTCRTARTTDATYTT	256	384	72.1	98.5	63.9637
Cep_378	XP_029647088.1_43232328_43233855	1143	5	101	473	VIKSCDMG	KHNFLCQV	GTNATHAARWSNTGYGAYATGGG	ACYTGRCANARRAARTTRTGYTT	1536	512	0.706044	118.167	64.5	98.5	55	544	KLNTGHW	PKYWHFV	AARYTNAAYACNGGNCAYTG	ACRAARTGCCARTAYTTNGG	1024	64	73.3	97	63.9539
Cep_379	XP_029635531.1_134867314_134868274	468	7	29	176	FMDISVKI	EECRVFKD	TTYATGGAYATHWSNGTNAARAT	TCYTTRAANACNCKRCAYTCYTC	1536	1024	0.59854	30.875	57.2	90	9	218	PIHVGHF	TPYIKLN	CCNATHCAYGTNGGNCAYTT	TTNARYTTDATRTANGGNGT	768	1536	66.6	90	63.9526
Cep_380	XP_029639014.1_1860201_1861011	537	5	67	237	KTFNMDEY	FVCDEDAT	AARACNTTYAAYATGGAYGARTA	GTNGCRTCYTCRTCRCANACRAA	128	512	0.243902	15.8333	73.9	100	53	253	IEFYKAG	KYFKGLM	ATHGARTTYTAYAARGCNGG	ATNARNCCYTTRAARTAYTT	192	512	70.4	100	63.9486
Cep_381	XP_029643050.1_130082714_130084910	1053	5	249	591	AFKYPPDK	DEKQNYIH	GCNTTYAARTAYCCNCCNGAYAA	TGDATRTARTTYTGYTTYTCRTC	1024	192	0.181548	29.5	71.2	96.5	235	648	VLKNAEM	CIWYDEP	GTNYTNAARAAYGCNGARAT	GGYTCRTCRTACCADATRCA	1024	48	75.1	100	63.9403
Cep_382	XP_029634724.1_57622941_57624444	912	6	156	451	NGYCFVHT	QYEWYLDL	AAYGGNTAYTGYTTYGTNCAYAC	ARRTCNARRTACCAYTCRTAYTG	512	512	0.568421	51.7143	66.7	91.5	148	486	AVHEYFQ	IKDAIPF	GCNGTNCAYGARTAYTTYCA	AANGGDATNGCRTCYTTDAT	256	576	72.6	94	63.9116
Cep_383	XP_036359339.1_54609842_54610768	441	6	82	220	DSMGYAFT	EKDHPLQI	GAYWSNATGGGNTAYGCNTTYAC	ATYTGNARNGGRTGRTCYTTYTC	2048	1024	0.534351	27.1429	64.8	96	3	302	VMCVIYT	TMWNEHF	GTNATGTGYGTNATHTAYAC	AARTGYTCRTTCCACATNGT	192	32	73.6	93	63.8913
Cep_384	XP_029637353.1_20074151_20074812	522	6	15	180	PCTVGHID	NAEILCGP	CCNTGYACNGTNGGNCAYATHGA	GGNCCRCANARDATYTCNGCRTT	3072	3072	0.684211	33.5714	66.6	99	2	221	TWDEHLF	HIKGFST	ACNTGGGAYGARCAYYTNTT	GTNSWRAANCCYTTDATRTG	256	1536	64.6	96.5	63.8886
Cep_385	XP_029644204.1_16147032_16147856	546	6	53	226	NYVWIAIF	EIADKCDL	AAYTAYGTNTGGATHGCNATHTT	ARRTCRCAYTTRTCNGCDATYTC	576	768	0.335329	17.5714	67.3	96	25	234	FMTKGTT	MEIGNPF	TTYATGACNAARGGNACNAC	AANGGRTTNCCDATYTCCAT	256	192	66.1	99	63.8771
Cep_386	XP_036370789.1_13372075_13373482	501	7	123	281	HVVKAFNT	KYKRFPNW	CAYGTNGTNAARGCNTTYAAYAC	CARTTNGGRAANCKYTTRTAYTT	1024	1024	0.664384	35	65.1	91	7	394	TGDFARA	NWQEWRF	ACNGGNGAYTTYGCNMGNGC	AANCKCCAYTCYTGCCARTT	2048	64	64.1	83	63.8657
Cep_387	XP_036367645.1_19194943_19195651	450	6	30	171	FPRINGTC	PNLKIVCD	TTYCCNMGNATHAAYGGNACNTG	TCRCANACDATYTTNARRTTNGG	6144	3072	0.348148	25.1429	63	99	12	186	LIQHREF	YGAPEHI	YTNATHCARCAYMGNGARTT	ATRTGYTCNGGNGCNCCRTA	1536	512	67.5	98	63.8367
Cep_388	XP_029648903.1_23129729_23137982	1770	5	861	1442	EDKNWNIY	YQKAIEIL	GARGAYAARAAYTGGAAYATHTA	ARDATYTCDATNGCYTTYTGRTA	96	1152	0.649215	138.5	70.8	92.5	815	1456	LAEINFI	WQKVDYL	YTNGCNGARATHAAYTTYAT	ARRTARTCNACYTTYTGCCA	768	128	70.5	97	63.824
Cep_389	XP_036368383.1_21571886_21572270	357	7	17	127	ILKELPQH	IELKKQEK	ATHYTNAARGARYTNCCNCARCA	TTYTCYTGYTTYTTNARYTCDAT	6144	768	0.553398	14.75	54.9	96.5	7	137	LGLNHKE	GFSILDY	YTNGGNYTNAAYCAYAARGA	TARTCNARDATNSWRAANCC	2048	6144	53.9	100	63.8186
Cep_390	XP_036363899.1_55936082_55936907	540	6	25	196	LAADVIKM	MYQYKWLG	YTNGCNGCNGAYGTNATHAARAT	CCNARCCAYTTRTAYTGRTACAT	6144	128	0.256098	13.5714	68.9	94	16	225	VMVEAEK	KNQCIVI	GTNATGGTNGARGCNGARAA	ATNACDATRCAYTGRTTYTT	256	192	69.3	96.5	63.8179
Cep_391	XP_036363886.1_55366072_55368103	1938	6	25	662	GTCLCIYD	VYVVDLGN	GGNACNTGYYTNTGYATHTAYGA	TTNCCNARRTCNACNACRTANAC	3072	8192	0.290016	61.8571	56.6	99	12	670	INYEDFN	NCLKKFR	ATHAAYTAYGARGAYTTYAA	CKRAAYTTYTTNARRCARTT	96	512	68.8	99	63.7668
Cep_392	XP_029636629.2_13268856_13269957	660	6	56	267	NLPFQLHY	CINPFLYG	AAYYTNCCNTTYCARYTNCAYTA	CCRTANARRAANGGRTTDATRCA	4096	1536	0.380488	33.8571	63.1	100	37	279	VTNIFIA	NFKREIC	GTNACNAAYATHTTYATHGC	CADATYTCNCKYTTRAARTT	576	384	68.3	95	63.7654
Cep_393	XP_036356874.1_51580258_51582673	1017	6	116	446	QHIGKGAF	MDPLYETV	CARCAYATHGGNAARGGNGCNTT	ACNGTYTCRTANARNGGRTCCAT	1536	1024	0.537037	58.7143	65.9	96	9	457	GIYAVNC	GNYVSFK	GGNATHTAYGCNGTNAAYTG	TTRAANSWNACRTARTTNCC	768	2048	64.3	97.5	63.7495
Cep_394	XP_036359695.1_27133423_27134578	816	6	53	316	TMALYFPF	NFILYCTM	ACNATGGCNYTNTAYTTYCCNTT	ATNGTRCARTANARDATRAARTT	2048	1536	0.545817	45.4286	65.1	97	29	325	VLTRKNM	KQFRDTF	GTNYTNACNMGNAARAAYAT	AANGTRTCNCKRAAYTGYTT	4096	512	65	98	63.7404
Cep_395	XP_036360723.1_71123659_71125012	1077	5	106	456	KWLCTYVF	IEEGKPMF	AARTGGYTNTGYACNTAYGTNTT	AACATNGGYTTNCCYTCYTCDAT	1024	384	0.25	52.6667	68.4	100	49	467	VEHKQIQ	KFDAEGN	GTNGARCAYAARCARATHCA	TTNCCYTCNGCRTCRAAYTT	192	256	74.3	97	63.6885
Cep_396	XP_036357925.1_60581846_60583291	855	6	19	295	YNPVQEFN	ADFYMRVF	TAYAAYCCNGTNCARGARTTYAA	AANACNCKCATRTARAARTCNGC	512	1024	0.546816	57.4286	67.8	98	9	348	AQVLQPK	NFKYTPA	GCNCARGTNYTNCARCCNAA	GCNGGNGTRTAYTTRAARTT	2048	256	67.4	90.5	63.6865
Cep_397	XP_029633674.1_130806337_130807483	507	6	99	259	ALGCDVNT	MFDRCETR	GCNYTNGGNTGYGAYGTNAAYAC	CKNGTYTCRCANCKRTCRAACAT	4096	1024	0.424837	26.1429	63.8	97	80	280	TPLHIAC	TWDEIDQ	ACNCCNYTNCAYATHGCNTG	TGRTCDATYTCRTCCCANGT	3072	96	68.7	97.5	63.6609
Cep_398	XP_029640188.2_114348956_114350456	1194	6	57	446	TAIGDYPN	FKVLGNIG	ACNGCNATHGGNGAYTAYCCNAA	CCDATRTTNCCNARNACYTTRAA	3072	3072	0.289817	40.8571	64.3	97	5	476	ECRAYGN	AKQCKNQ	GARTGYMGNGCNTAYGGNAA	TGRTTYTTRCAYTGYTTNGC	1024	128	67.6	96.5	63.6532
Cep_399	XP_029641608.1_92755178_92756140	789	6	38	292	AETTLPWK	EQAYEEDC	GCNGARACNACNYTNCCNTGGAA	CARTCYTCYTCRTANGCYTGYTC	4096	256	0.45679	41.5714	61.9	97	6	305	AEKTLPW	QNWLDNV	GCNGARAARACNYTNCCNTG	ACRTTRTCNARCCARTTYTG	2048	128	66.4	100	63.6381
Cep_400	XP_036368372.1_21227613_21228196	480	6	17	168	WIGRNLYW	KFMGENIT	TGGATHGGNMGNAAYYTNTAYTG	GTDATRTTYTCNCCCATRAAYTT	3072	192	0.468966	21.4286	67.1	90.5	8	185	KDPDGIA	MDIQVFH	AARGAYCCNGAYGGNATHGC	TGRAANACYTGDATRTCCAT	384	96	71.7	98	63.5668
Cep_401	XP_029654195.1_106_1456	594	6	77	266	QPDMHNAE	PETVSFYP	CARCCNGAYATGCAYAAYGCNGA	GGRTARAANSWNACNGTYTCNGG	256	8192	0.453488	28.7143	61.2	98	59	274	MNAFMVW	EEVFETP	ATGAAYGCNTTYATGGTNTG	GGNGTYTCRAANACYTCYTC	64	256	68.2	99	63.5122
Cep_402	XP_029647148.1_12503236_12505734	876	6	261	544	VTNQTVAH	NEIGFPKR	GTNACNAAYCARACNGTNGCNCA	CKYTTNGGRAANCCDATYTCRTT	4096	1536	0.561338	46.2857	64	95	123	556	GEKPFEC	WFQNMRA	GGNGARAARCCNTTYGARTG	GCNCKCATRTTYTGRAACCA	256	64	74	91.5	63.5077
Cep_403	XP_036366632.1_14346145_14347267	636	6	12	215	KCMKCATE	EYFHESLI	AARTGYATGAARTGYGCNACNGA	ATNARNSWYTCRTGRAARTAYTC	256	4096	0.675127	53.1429	60.6	98	4	228	EKQNFVF	MCWTFKD	GARAARCARAAYTTYGTNTT	TCYTTRAANGTCCARCACAT	128	32	77	88	63.4319
Cep_404	XP_029658410.1_69582038_69582685	453	6	37	179	VRHPCMKE	FNEQIQPI	GTNMGNCAYCCNTGYATGAARGA	ATNGGYTGDATYTGYTCRTTRAA	1024	384	0.264706	15.7143	70.1	98	28	193	EHAIILD	CEDVRLA	GARCAYGCNATHATHYTNGA	GCNARNCKNACRTCYTCRCA	1152	2048	61.5	98	63.4231
Cep_405	XP_036364071.1_19244562_19245954	825	6	92	358	PIYTDNGF	HFHYIPEI	CCNATHTAYACNGAYAAYGGNTT	ATYTCNGGDATRTARTGRAARTG	1536	384	0.442308	44.5714	69.3	95	84	407	PVTPKGN	KYGPFWD	CCNGTNACNCCNAARGGNAA	TCCCARAANGGNCCRTAYTT	2048	128	69.7	90.5	63.4231
Cep_406	XP_036368177.1_9751810_9753759	1782	6	40	625	LEAMKNGY	VKEKAAWL	YTNGARGCNATGAARAAYGGNTA	ARCCANGCNGCYTTYTCYTTNAC	1024	1024	0.665511	140.714	65.6	88.5	31	636	PVTKEEM	EKFLVDQ	CCNGTNACNAARGARGARAT	TGRTCNACNARRAAYTTYTC	512	512	71	89	63.3992
Cep_407	XP_036362143.1_962510_963576	438	6	146	283	FINQTNFD	KFVHPDLE	TTYATHAAYCARACNAAYTTYGA	TCNARRTCNGGRTGNACRAAYTT	384	2048	0.515625	22.5714	68.2	95	20	346	LHGMHAQ	FWQHNLF	YTNCAYGGNATGCAYGCNCA	AANARRTTRTGYTGCCARAA	512	128	69.6	94	63.3916
Cep_408	XP_036359775.1_48742420_48743874	537	6	201	371	RHKPTIQW	KPQAGYTL	MGNCAYAARCCNACNATHCARTG	ARNGTRTANCCNGCYTGNGGYTT	3072	4096	0.512346	30.2857	68	97	162	415	DLEDVMN	THFNHVG	GAYYTNGARGAYGTNATGAA	CCNACRTGRTTRAARTGNGT	256	256	68.9	92	63.3586
Cep_409	XP_036364315.1_59677982_59679478	1098	6	117	474	TNKVCDYE	NDNQPIFV	ACNAAYAARGTNTGYGAYTAYGA	ACRAADATNGGYTGRTTRTCRTT	512	384	0.52	71.1429	73.1	87.5	57	482	NNAPPKF	NQPYNSV	AAYAAYGCNCCNCCNAARTT	ACNSWRTTRTANGGYTGRTT	512	1024	60.8	100	63.3105
Cep_410	XP_029633906.1_53334703_53336020	600	6	106	297	DRYQVIVK	EAIFMTHS	GAYMGNTAYCARGTNATHGTNAA	SWRTGNGTCATRAADATNGCYTC	3072	1536	0.420765	23.1429	63.6	99	69	307	FIAFGEW	NPILYGI	TTYATHGCNTTYGGNGARTG	ATNCCRTANARDATNGGRTT	384	1536	65.9	98	63.2821
Cep_411	XP_029633347.1_77574085_77575738	789	6	38	292	PIAGPKWK	AFDYEPHT	CCNATHGCNGGNCCNAARTGGAA	GTRTGNGGYTCRTARTCRAANGC	1536	512	0.57085	55.4286	67.9	91	7	303	QQNAFYY	WHEEKGI	CARCARAAYGCNTTYTAYTA	ATNCCYTTYTCYTCRTGCCA	128	64	72.6	91.5	63.2695
Cep_412	XP_029653697.1_15200_16226	582	6	92	277	LCGDMFEN	NHQHQTTP	YTNTGYGGNGAYATGTTYGARAA	GGNGTNGTYTGRTGYTGRTGRTT	512	512	0.365169	26	68.7	98	39	287	IYKFIMD	PVPIKPS	ATHTAYAARTTYATHATGGA	SWNGGYTTDATNGGNACNGG	72	6144	59.4	100	63.2415
Cep_413	XP_029644127.1_56271161_56271704	441	6	29	167	YPQNYDHK	PCDGLDKL	TAYCCNCARAAYTAYGAYCAYAA	ARYTTRTCNARNCCRTCRCANGG	256	4096	0.166667	10.8571	63.6	98	1	175	DNYMMFG	MCEIVDN	GAYAAYTAYATGATGTTYGG	TTRTCNACDATYTCRCACAT	16	96	77	89	63.1847
Cep_414	XP_036360824.1_136442132_136443239	690	6	31	252	VLWRKEMH	FIVCQTPG	GTNYTNTGGMGNAARGARATGCA	CCNGGNGTYTGRCANACDATRAA	1024	1536	0.483568	40.5714	69.1	100	6	291	HFIFWGI	NFLVYTA	CAYTTYATHTTYTGGGGNAT	GCNGTRTANACNARRAARTT	96	1024	65.8	89.5	63.1827
Cep_415	XP_036359548.1_15956596_15957834	810	6	59	320	TMIAFQGK	GHDVTVTP	ACNATGATHGCNTTYCARGGNAA	GGNGTNACNGTNACRTCRTGNCC	768	4096	0.333333	33.5714	64.5	94	5	338	KYNLEQV	GKWPPYA	AARTAYAAYYTNGARCARGT	GCRTANGGNGGCCAYTTNCC	256	256	67.6	99	63.1574
Cep_416	XP_029634075.1_142523643_142524464	384	7	133	252	SLPHKEQP	YDFDRFSR	WSNYTNCCNCAYAARGARCARCC	CKNSWRAANCKRTCRAARTCRTA	8192	8192	0.380531	15.5	50.6	95.5	123	260	DLSNVEF	HDLIGDV	GAYYTNWSNAAYGTNGARTT	ACRTCNCCDATNARRTCRTG	4096	768	57.9	100	63.1504
Cep_417	XP_036360378.1_129409079_129410876	1200	6	16	407	IAMLIRKY	YAVNPDHY	ATHGCNATGYTNATHMGNAARTA	TARTGRTCNGGRTTNACNGCRTA	4608	1024	0.617188	97.1429	60.9	97	5	485	HYISHAV	HIYQDTE	CAYTAYATHWSNCAYGCNGT	TCNGTRTCYTGRTADATRTG	1536	192	62.3	98	63.1261
Cep_418	XP_036358441.1_148267148_148267723	393	7	25	147	MSNKKIAK	IDTVFRFF	ATGWSNAAYAARAARATHGCNAA	AARAANCKRAANACNGTRTCDAT	1536	3072	0.405172	16.25	52.3	88.5	14	183	GLRVQKK	HKMIEEG	GGNYTNMGNGTNCARAARAA	CCYTCYTCDATCATYTTRTG	4096	48	66.9	96	63.0296
Cep_419	XP_029642112.1_42609155_42609779	456	7	27	170	DYEYKAVH	ADMCLVPQ	GAYTAYGARTAYAARGCNGTNCA	TGNGGNACNARRCACATRTCNGC	512	2048	0.470149	20.5	67.2	92	13	192	CSWRVRI	FPNIKRI	TGYWSNTGGMGNGTNMGNAT	ATNCKYTTDATRTTNGGRAA	8192	768	51.9	92	62.9578
Cep_420	XP_029649896.1_11995259_11996105	570	6	24	205	FEYAFWQM	YPMTALVI	TTYGARTAYGCNTTYTGGCARAT	ATNACNARNGCNGTCATNGGRTA	128	4096	0.131429	9.85714	70.1	92.5	7	229	AKRQKYF	CYFYKYR	GCNAARMGNCARAARTAYTT	CKRTAYTTRTARAARTARCA	512	128	65.6	99	62.9481
Cep_421	XP_036357222.1_130324109_130324744	585	6	27	213	GMVICLNH	IDEEFQIP	GGNATGGTNATHTGYYTNAAYCA	GGDATYTGRAAYTCYTCRTCDAT	1536	288	0.638418	38	66.6	99	18	221	MSNHYPE	KDAVPIG	ATGWSNAAYCAYTAYCCNGA	CCDATNGGNACNGCRTCYTT	512	768	66.5	92	62.9189
Cep_422	XP_029637353.1_20048614_20049067	363	7	21	133	SQQVHLDT	MNVLIRFL	WSNCARCARGTNCAYYTNGAYAC	ARRAANCKDATNARNACRTTCAT	8192	6144	0.413462	13.875	52.8	99	7	144	MLRMCYD	TNTGPSA	ATGYTNMGNATGTGYTAYGA	GCNSWNGGNCCNGTRTTNGT	256	8192	56.9	95	62.8898
Cep_423	XP_036358614.1_67020233_67020671	360	6	15	126	FDLRQHIE	EAMRIWID	TTYGAYYTNMGNCARCAYATHGA	TCDATCCADATNCKCATNGCYTC	3072	576	0.180952	8.57143	64	99	7	134	YLPIRNK	VIFTGAE	TAYYTNCCNATHMGNAAYAA	TCNGCNCCNGTRAADATNAC	3072	1536	64.2	100	62.8846
Cep_424	XP_036354708.1_11533_12112	357	6	45	155	TGCADRKV	VYDFLCDQ	ACNGGNTGYGCNGAYMGNAARGT	TGRTCRCANARRAARTCRTANAC	4096	1024	0.471154	16.8571	62.2	97	16	182	HGHTWYI	HGYDYNI	CAYGGNCAYACNTGGTAYAT	ATRTTRTARTCRTANCCRTG	128	128	71.6	95.5	62.8797
Cep_425	XP_029646661.1_14779622_14780312	531	6	44	212	CKYSKMDI	WKVDPVGP	TGYAARTAYWSNAARATGGAYAT	GGNCCNACNGGRTCNACYTTCCA	512	1024	0.27044	16	60.4	100	6	225	DEYTAFC	GIVELAR	GAYGARTAYACNGCNTTYTG	CKNGCNARYTCNACDATNCC	256	6144	65.9	100	62.8374
Cep_426	XP_029655671.1_26522_28865	1773	5	121	703	TAKMLDQM	KEGYKPDV	ACNGCNAARATGYTNGAYCARAT	ACRTCNGGYTTRTANCCYTCYTT	1024	512	0.505263	97.5	68	98.5	50	723	EDVHVPA	NEKEAFR	GARGAYGTNCAYGTNCCNGC	CKRAANGCYTCYTTYTCRTT	512	256	66.2	100	62.7919
Cep_427	XP_029635618.1_130889140_130890289	825	7	110	376	IDRYIKIC	INPIIYSF	ATHGAYMGNTAYATHAARATHTG	AANSWRTADATDATNGGRTTDAT	1728	6912	0.736	61	52.8	97	38	387	VYSFRFK	NFRNECK	GTNTAYWSNTTYMGNTTYAA	TTRCAYTCRTTNCKRAARTT	4096	256	57.6	91	62.7669
Cep_428	XP_036369041.1_14969003_14969658	369	7	13	127	RSFDVKFD	EEHIRYFL	MGNWSNTTYGAYGTNAARTTYGA	ARRAARTANCKDATRTGYTCYTC	8192	1536	0.268519	11	58.3	98	5	163	KSLDFLK	ENCHLRI	AARWSNYTNGAYTTYYTNAA	ATNCKNARRTGRCARTTYTC	8192	1024	53.4	94	62.7199
Cep_429	XP_029644708.1_20375754_20376741	519	6	45	209	WAFMDTEC	FFICGVYL	TGGGCNTTYATGGAYACNGARTG	ARRTANACNCCRCADATRAARAA	128	1536	0.63871	37.5714	70.9	93	6	264	EVVLPMC	KFQCHRY	GARGTNGTNYTNCCNATGTG	TANCKRTGRCAYTGRAAYTT	1024	256	68.3	91.5	62.7102
Cep_430	XP_029651687.1_23030762_23031926	810	6	47	308	KSPFFNYG	NVFPNTFH	AARWSNCCNTTYTTYAAYTAYGG	TGRAANGTRTTNGGRAANACRTT	2048	1024	0.396078	30.7143	60.4	97	39	317	EFINLPV	WQKCTLY	GARTTYATHAAYYTNCCNGT	TANARNGTRCAYTTYTGCCA	768	256	68	99	62.698
Cep_431	XP_029635486.1_128342360_128343260	528	7	114	281	MSEKYSYV	WCYWPLFS	ATGWSNGARAARTAYWSNTAYGT	SWRAANARNGGCCARTARCACCA	4096	1024	0.442308	19.875	48	94.5	28	289	PTQEHFI	CHMCGKK	CCNACNCARGARCAYTTYAT	TTYTTNCCRCACATRTGRCA	256	64	73.2	87	62.6963
Cep_432	XP_029658502.1_61719077_61720095	555	6	104	280	YKETIKGC	YCNLGAIY	TAYAARGARACNATHAARGGNTG	TADATNGCNCCNARRTTRCARTA	768	3072	0.464706	29.2857	64.7	98	80	318	RTYIFDC	KAKICLD	MGNACNTAYATHTTYGAYTG	TCNARRCADATYTTNGCYTT	768	768	68.8	93	62.672
Cep_433	XP_029646661.1_14803371_14803963	408	6	54	181	KQWLKTNQ	CDIDNFMI	AARCARTGGYTNAARACNAAYCA	ATCATRAARTTRTCDATRTCRCA	512	96	0.0661157	5.71429	65.8	95	40	195	KMNFEAK	EMGLEGF	AARATGAAYTTYGARGCNAA	AANCCYTCNARNCCCATYTC	64	512	67.2	99	62.6566
Cep_434	XP_029652609.1_3524895_3525549	474	6	54	203	NRFIQYKP	VEVLPVFP	AAYMGNTTYATHCARTAYAARCC	GGRAANACNGGNARNACYTCNAC	768	8192	0.160839	10.2857	55.6	99	43	212	DPKFITY	FDLWKHP	GAYCCNAARTTYATHACNTA	GGRTGYTTCCANARRTCRAA	384	128	71.9	100	62.6505
Cep_435	XP_036359274.1_44889545_44890424	618	6	50	247	PMFAYIQD	FVLMNFCQ	CCNATGTTYGCNTAYATHCARGA	TGRCARAARTTCATNARNACRAA	384	512	0.570652	35.8571	69.1	92	41	289	FMVWNAI	YGAINIL	TTYATGGTNTGGAAYGCNAT	ARDATRTTDATNGCNCCRTA	64	1152	68.6	94	62.6262
Cep_436	XP_036368097.1_3434222_3435148	945	6	9	315	TWGRLVCI	FYILFGMA	ACNTGGGGNMGNYTNGTNTGYAT	GCCATNCCRAANARDATRTARAA	8192	768	0.688356	63.2857	59.4	98	1	332	YGHIAPK	QEEMVAK	TAYGGNCAYATHGCNCCNAA	TTNGCNACCATYTCYTCYTG	768	128	71.8	91.5	62.6058
Cep_437	XP_036363864.1_2545331_2546554	1023	6	71	403	CVLYERKC	NGCYPRYT	TGYGTNYTNTAYGARMGNAARTG	GTRTANCKNGGRTARCANCCRTT	4096	2048	0.484663	56.7143	60	96	54	414	FQDGIMK	IEKTAPS	TTYCARGAYGGNATHATGAA	SWNGGNGCNGTYTTYTCDAT	96	3072	68.9	96.5	62.6011
Cep_438	XP_036360467.1_15252293_15254747	1302	6	92	517	KIVNGLYT	QFANGYRL	AARATHGTNAAYGGNYTNTAYAC	ARNCKRTANCCRTTNGCRAAYTG	3072	4096	0.48926	74	62.6	93	75	558	GIMHIPQ	YFANAEI	GGNATHATGCAYATHCCNCA	ATYTCNGCRTTNGCRAARTA	288	256	69.9	94	62.5823
Cep_439	XP_029647008.1_45146036_45147482	1200	7	75	466	DGTVVPHI	DWHRMSLP	GAYGGNACNGTNGTNCCNCAYAT	GGNARNSWCATNCKRTGCCARTC	4096	4096	0.730667	89.5	57.5	94	43	503	KHIQLGV	ENLEELY	AARCAYATHCARYTNGGNGT	TANARYTCYTCNARRTTYTC	768	1024	55.4	88	62.5281
Cep_440	XP_029642423.1_1725610_1726774	753	6	61	303	MTTYIPYA	GDVMDILV	ATGACNACNTAYATHCCNTAYGC	ACNARDATRTCCATNACRTCNCC	768	1536	0.491379	37	59	99	52	317	ALAIFDM	NFILYCI	GCNYTNGCNATHTTYGAYAT	ATRCARTANARDATRAARTT	1536	384	66.3	99	62.501
Cep_441	XP_036356857.1_49060717_49061352	540	6	26	197	CVPNQREV	DEWKQVAL	TGYGTNCCNAAYCARMGNGARGT	ARNGCNACYTGYTTCCAYTCRTC	2048	512	0.694268	34	65.8	99	18	206	VMVMKLH	IDKLLFW	GTNATGGTNATGAARYTNCA	CARAANARNARYTTRTCDAT	256	1536	59.8	99	62.491
Cep_442	XP_029654177.1_206790111_206794803	2094	5	103	792	RNYYIEVE	NKKIFMEI	MGNAAYTAYTAYATHGARGTNGA	ATYTCCATRAADATYTTYTTRTT	1536	96	0.383824	112.333	66.4	95	20	940	YLKEPDC	PKNWIKD	TAYYTNAARGARCCNGAYTG	TCYTTDATCCARTTYTTNGG	512	96	71.9	97	62.4637
Cep_443	XP_029636172.1_74518597_74520192	1029	6	72	406	EAVKDGIN	NFNLLYTE	GARGCNGTNAARGAYGGNATHAA	TCNGTRTANARNARRTTRAARTT	1536	4096	0.709779	79.4286	62.3	93	64	529	AQYKDYM	VTGKEKH	GCNCARTAYAARGAYTAYAT	TGYTTYTCYTTNCCNGTNAC	128	512	71.2	92	62.393
Cep_444	XP_029644723.1_64021145_64021604	378	6	11	128	TDPEQLIY	YYLTIFAQ	ACNGAYCCNGARCARYTNATHTA	TGNGCRAADATNGTNARRTARTA	3072	3072	0.405405	16	62.3	99	3	144	EYDDFYF	KNVYTAS	GARTAYGAYGAYTTYTAYTT	SWNGCNGTRTANACRTTYTT	64	2048	65	99	62.3811
Cep_445	XP_029642714.1_170078986_170079705	594	6	15	204	LAPFKFFC	CGKAFKRP	YTNGCNCCNTTYAARTTYTTYTG	GGNCKYTTRAANGCYTTNCCRCA	2048	2048	0.486339	31.4286	61.4	100	7	216	ITKKDYE	QHKFTHM	ATHACNAARAARGAYTAYGA	ATRTGNGTRAAYTTRTGYTG	192	128	74.2	88	62.3647
Cep_446	XP_036359302.1_47329909_47330857	750	6	22	263	WEDMTRDM	EITVKTLD	TGGGARGAYATGACNMGNGAYAT	TCNARNGTYTTNACNGTDATYTC	256	6144	0.557604	43.5714	61.6	95	5	298	IPIFKDD	IPDNVDP	ATHCCNATHTTYAARGAYGA	GGRTCNACRTTRTCNGGDAT	288	384	65.6	100	62.3239
Cep_447	XP_029633831.1_134377742_134379293	978	6	27	344	KQIIPPIE	GCTQCAHE	AARCARATHATHCCNCCNATHGA	TCRTGNGCRCAYTGNGTRCANCC	1728	1024	0.504983	56.4286	59.6	99	9	431	ALLAQTC	NDYCGKR	GCNYTNYTNGCNCARACNTG	CKYTTNCCRCARTARTCRTT	8192	256	62.2	100	62.3124
Cep_448	XP_029658034.1_111746158_111748012	1146	5	83	456	TNAAYGCP	DEYAWHYK	ACNAAYGCNGCNTAYGGNTGYCC	TTRTARTGCCANGCRTAYTCRTC	2048	128	0.674221	96.8333	68	95	61	466	AVYHCCK	HNDIHCG	GCNGTNTAYCAYTGYTGYAA	CCRCARTGDATRTCRTTRTG	256	96	73.1	95.5	62.3123
Cep_449	XP_036369526.1_60661578_60663093	1143	5	65	437	FEDFENYV	NHMHVDIF	TTYGARGAYTTYGARAAYTAYGT	AADATRTCNACRTGCATRTGRTT	128	192	0.338798	55.3333	70.4	98.5	28	453	KIQNDLQ	MTKDTWI	AARATHCARAAYGAYYTNCA	ATCCANGTRTCYTTNGTCAT	384	64	68.6	98.5	62.2875
Cep_450	XP_029638957.1_2662175_2662750	426	6	27	160	GQTVCVEI	KTTRQIAI	GGNCARACNGTNTGYGTNGARAT	ATNGCDATYTGNCKNGTNGTYTT	2048	6144	0.409449	19	58.6	96	4	168	TLKDVPE	EMKDDHY	ACNYTNAARGAYGTNCCNGA	TARTGRTCRTCYTTCATYTC	2048	32	72.1	98	62.2599
Cep_451	XP_036355627.1_12982_15555	2016	5	143	806	ITPVDNQK	HIENTAAK	ATHACNCCNGTNGAYAAYCARAA	TTNGCNGCNGTRTTYTCDATRTG	1536	1536	0.406393	119.667	70	94.5	24	851	VPIDDQA	EDFNGNT	GTNCCNATHGAYGAYCARGC	GTRTTNCCRTTRAARTCYTC	384	128	70	94.5	62.254
Cep_452	XP_029646437.1_10090729_10091464	399	6	73	197	WPFGNVMC	FTYARIGY	TGGCCNTTYGGNAAYGTNATGTG	TANCCDATNCKNGCRTANGTRAA	256	6144	0.322034	17	66.7	97	55	214	MAILCIP	EAVQNRD	ATGGCNATHYTNTGYATHCC	TCNCKRTTYTGNACNGCYTC	576	1024	63.7	97.5	62.2491
Cep_453	XP_029651579.1_15654422_15656132	1047	6	30	370	EKRNQVKV	QKAVTYEA	GARAARMGNAAYCARGTNAARGT	GCYTCRTANGTNACNGCYTTYTG	1024	1024	0.398176	46.8571	61.8	96	19	412	NTAQRLE	YDFEADH	AAYACNGCNCARMGNYTNGA	TGRTCNGCYTCRAARTCRTA	4096	128	64.8	99	62.2107
Cep_454	XP_029643753.1_52398002_52399592	393	7	267	389	LDHIIKNV	EIYDGPHE	YTNGAYCAYATHATHAARAAYGT	TCRTGNGGNCCRTCRTADATYTC	1152	768	0.669565	25.375	67	87	248	433	VLLFVDD	YDVAVED	GTNYTNYTNTTYGTNGAYGA	TCYTCNACNGCNACRTCRTA	4096	512	57.2	90	62.2032
Cep_455	XP_029639193.1_77952863_77953529	396	6	32	155	EIDPYNKT	DIMLYPWI	GARATHGAYCCNTAYAAYAARAC	ATCCANGGRTANARCATDATRTC	384	384	0.637931	26.1429	68.4	93	9	175	WFCPFAQ	FEIPTDT	TGGTTYTGYCCNTTYGCNCA	GTRTCNGTNGGDATYTCRAA	128	384	69.4	93	62.1984
Cep_456	XP_036359154.1_26081789_26082791	690	5	73	294	GMKSEVFT	YQCFKDLA	GGNATGAARWSNGARGTNTTYAC	GCNARRTCYTTRAARCAYTGRTA	2048	512	0.251163	26.3333	64	100	65	306	FNAHKMI	EFTGVQY	TTYAAYGCNCAYAARATGAT	TAYTGNACNCCNGTRAAYTC	64	512	74.9	100	62.1969
Cep_457	XP_029650075.1_29772722_29774588	1686	5	83	636	EKVLAPFQ	FQEVNLEK	GARAARGTNYTNGCNCCNTTYCA	TTYTCNARRTTNACYTCYTGRAA	4096	1024	0.165138	49.6667	65.2	98.5	53	652	AHKIDFY	KIEFLMA	GCNCAYAARATHGAYTTYTA	GCCATNARRAAYTCDATYTT	192	192	74.1	98.5	62.1552
Cep_458	XP_029651011.1_107400998_107401425	345	7	14	120	LIVYDITK	GFARPKET	YTNATHGTNTAYGAYATHACNAA	GTYTCYTTNGGNCKNGCRAANCC	4608	4096	0.13	7	61.8	100	6	131	YYRNSVG	VEGEPEG	TAYTAYMGNAAYWSNGTNGG	CCYTCNGGYTCNCCYTCNAC	4096	512	46.2	95	62.1015
Cep_459	XP_029634262.1_90016983_90018150	780	6	35	286	KEVALKYK	WEMTKAGG	AARGARGTNGCNYTNAARTAYAA	CCNCCNGCYTTNGTCATYTCCCA	2048	256	0.497959	48.1429	62.8	92	21	298	TMVINLD	ETNYDHW	ACNATGGTNATHAAYYTNGA	CARTGRTCRTARTTNGTYTC	768	128	71.4	95	62.0923
Cep_460	XP_036365885.1_35337780_35339352	894	6	24	313	PIHGRGNF	ICLMGHER	CCNATHCAYGGNMGNGGNAAYTT	CKYTCRTGNCCCATNARRCADAT	6144	1536	0.173145	17.7143	61.1	100	5	337	KVLEYDQ	EQEQKAQ	AARGTNYTNGARTAYGAYCA	TGNGCYTTYTGYTCYTGYTC	512	128	66.8	96.5	62.059
Cep_461	XP_029634726.1_3394849_3395707	351	6	155	263	PGFWTKEF	NADQCLTD	CCNGGNTTYTGGACNAARGARTT	TCNGTNARRCAYTGRTCNGCRTT	512	2048	0.205882	9.28571	67.4	95	38	271	VYGARKC	DINVFTQ	GTNTAYGGNGCNMGNAARTG	TGNGTRAANACRTTDATRTC	2048	384	68.9	94	62.0513
Cep_462	XP_036360526.1_22312866_22315311	2037	5	118	788	NKILEEID	KIFMALDQ	AAYAARATHYTNGARGARATHGA	TGRTCNARNGCCATRAADATYTT	1152	768	0.680124	188.5	65.8	93.5	34	813	PYGYHID	GVNTQRK	CCNTAYGGNTAYCAYATHGA	TTNCKYTGNGTRTTNACNCC	384	2048	67.3	94.5	62.048
Cep_463	XP_029639760.2_86248507_86249679	786	6	45	298	TPQDDLDI	FGVVMWEI	ACNCCNCARGAYGAYYTNGAYAT	ATYTCCCACATNACNACNCCRAA	2048	256	0.293878	24.2857	60	97	25	313	IFILCYQ	YYGMAHE	ATHTTYATHYTNTGYTAYCA	TCRTGNGCCATNCCRTARTA	576	128	69.1	97.5	62.0137
Cep_464	XP_029647875.1_34526867_34527873	756	5	43	286	FENGIDCE	KHNPIEVD	TTYGARAAYGGNATHGAYTGYGA	TCNACYTCDATNGGRTTRTGYTT	384	768	0.314894	31.8333	72.5	93.5	12	312	RNYYCDF	MGDNFVR	MGNAAYTAYTAYTGYGAYTT	CKNACRAARTTRTCNCCCAT	256	256	71.8	100	61.9846
Cep_465	XP_029639165.1_7529522_7530473	825	6	19	285	ELCKQNPD	CGTCPVFD	GARYTNTGYAARCARAAYCCNGA	TCRAANACNGGRCANGTNCCRCA	1024	2048	0.151163	17.7143	67.4	94	2	307	TIKKEPV	YMKEWLE	ACNATHAARAARGARCCNGT	TCNARCCAYTCYTTCATRTA	384	64	69.8	93	61.9652
Cep_466	XP_036355962.1_34512_35757	714	6	16	245	AGVGLFFN	ACWYPLFV	GCNGGNGTNGGNYTNTTYTTYAA	ACRAANARNGGRTACCARCANGC	8192	1024	0.264574	24.1429	61.4	97	5	256	RHAEAYY	IDMKFQI	MGNCAYGCNGARGCNTAYTA	ATYTGRAAYTTCATRTCDAT	1024	48	68.6	96.5	61.9625
Cep_467	XP_029650631.1_17526735_17527679	591	5	21	209	DYPLIWNK	PFDVHETM	GAYTAYCCNYTNATHTGGAAYAA	ATNGTYTCRTGNACRTCRAANGG	768	1024	0.214286	22.8333	70.8	97	7	252	PEVRKNQ	GIAMHWC	CCNGARGTNMGNAARAAYCA	CACCARTGCATNGCDATNCC	1024	96	70.9	100	61.9577
Cep_468	XP_036364168.1_27530323_27532999	1884	6	206	825	HEEQDFYQ	TCIVITIC	CAYGARGARCARGAYTTYTAYCA	CADATNGTDATNACDATRCANGT	128	3456	0.556837	125.714	59	93	126	906	DINDNAP	VKNPGAF	GAYATHAAYGAYAAYGCNCC	AANGCNCCNGGRTTYTTNAC	192	1024	66.5	94	61.9306
Cep_469	XP_029651293.1_16283408_16284387	549	6	67	241	VANMHGNE	TMHKGNIC	GTNGCNAAYATGCAYGGNAAYGA	CADATRTTNCCYTTRTGCATNGT	512	384	0.563291	35.7143	72.1	94	36	260	QNRTLWA	ITNGAYW	CARAAYMGNACNYTNTGGGC	CARTANGCNCCRTTNGTDAT	1024	768	64.5	91.5	61.8876
Cep_470	XP_036365070.1_67223722_67224370	480	6	12	163	QCNQVTDD	MAIDMGNE	CARTGYAAYCARGTNACNGAYGA	TCRTTNCCCATRTCDATNGCCAT	512	192	0.193103	13.7143	68.2	94	4	192	TELEEIQ	IDEANKK	ACNGARYTNGARGARATHCA	TTYTTRTTNGCYTCRTCDAT	768	192	64.7	97.5	61.8623
Cep_471	XP_029650942.1_6266855_6270238	1521	5	108	606	GAHKIEDN	KNIGHVPF	GGNGCNCAYAARATHGARGAYAA	AANGGNACRTGNCCDATRTTYTT	768	1536	0.471545	118.833	73.1	90	99	691	YFGVMFY	KEVATLR	TAYTTYGGNGTNATGTTYTA	CKNARNGTNGCNACYTCYTT	128	4096	65	100	61.8456
Cep_472	XP_036367025.1_34616080_34616664	393	7	12	134	DVQHILFQ	YATEGITP	GAYGTNCARCAYATHYTNTTYCA	GGNGTDATNCCYTCNGTNGCRTA	1536	3072	0.353448	16.5	62.4	95.5	4	142	TQSCHVW	CGEKLSL	ACNCARWSNTGYCAYGTNTG	ARNSWNARYTTYTCNCCRCA	2048	8192	53.6	90	61.8444
Cep_473	XP_029641663.2_17907915_17909025	789	7	36	290	LSFIIWMK	NHAINFFL	YTNWSNTTYATHATHTGGATGAA	ARRAARAARTTDATNGCRTGRTT	2304	768	0.565041	47.25	62.1	89.5	28	298	IVGTIGN	YCMTGRL	ATHGTNGGNACNATHGGNAA	ARNCKNCCNGTCATRCARTA	2304	1024	62.6	84	61.8433
Cep_474	XP_029654152.1_8697_9372	441	6	30	168	GDDGCVHI	MCEITNDG	GGNGAYGAYGGNTGYGTNCAYAT	CCRTCRTTNGTDATYTCRCACAT	1024	192	0.526718	27.5714	69.3	94	1	181	MDGAGCK	DALECNK	ATGGAYGGNGCNGGNTGYAA	TTRTTRCAYTCNARNGCRTC	256	512	68	91.5	61.8124
Cep_475	XP_029656446.1_125386058_125388176	1089	5	297	651	ISRYCEFK	DFYPKEAK	ATHWSNMGNTAYTGYGARTTYAA	TTNGCYTCYTTNGGRTARAARTC	6144	512	0.517241	73	66.1	97.5	264	668	DEFENQW	EEFHPKC	GAYGARTTYGARAAYCARTG	CAYTTNGGRTGRAAYTCYTC	64	128	76.2	93	61.753
Cep_476	XP_036359833.1_56362988_56363663	438	6	32	169	TSAYFYFM	KKYEIAMA	ACNWSNGCNTAYTTYTAYTTYAT	GCCATNGCDATYTCRTAYTTYTT	4096	192	0.145038	9.71429	63.2	100	23	196	HDANKPK	EKRTKIE	CAYGAYGCNAAYAARCCNAA	TCDATYTTNGTNCKYTTYTC	256	768	64.7	96.5	61.6657
Cep_477	XP_029656080.1_5821_6607	453	5	77	219	NAKQPTDM	MFQNILNV	AAYGCNAARCARCCNACNGAYAT	ACRTTNARDATRTTYTGRAACAT	1024	384	0.132353	6	71.2	97.5	69	227	MRCIAYP	KKYEHQI	ATGMGNTGYATHGCNTAYCC	ATYTGRTGYTCRTAYTTYTT	384	64	71.1	100	61.6631
Cep_478	XP_029644638.1_57723142_57724057	711	6	25	253	TIYDVKKE	GFTVMTQC	ACNATHTAYGAYGTNAARAARGA	CAYTGNGTCATNACNGTRAANCC	768	1024	0.346847	29.1429	67.4	97	6	271	VSAKTGK	FYQMAVW	GTNWSNGCNAARACNGGNAA	CANACNGCCATYTGRTARAA	8192	128	64.9	93	61.6583
Cep_479	XP_029650160.1_11989143_11989893	531	6	31	199	TWLEDQKI	FDAGDYIL	ACNTGGYTNGARGAYCARAARAT	ARDATRTARTCNCCNGCRTCRAA	512	1536	0.320988	22	67.8	99	16	207	DSFNIKD	NDAAKVL	GAYWSNTTYAAYATHAARGA	ARNACYTTNGCNGCRTCRTT	768	1024	62.2	94	61.6261
Cep_480	XP_029643065.1_18083498_18084665	681	6	51	269	LKVSMKFI	NAEDYFIT	YTNAARGTNWSNATGAARTTYAT	GTDATRAARTARTCYTCNGCRTT	4096	384	0.561321	48.5714	62.9	96	22	328	TCNIIFY	NWEGHKR	ACNTGYAAYATHATHTTYTA	CKYTTRTGNCCYTCCCARTT	288	128	73.2	88	61.6072
Cep_481	XP_029647771.1_27770291_27770789	363	6	34	146	NCVKQQNY	ECKAYAKN	AAYTGYGTNAARCARCARAAYTA	TTYTTNGCRTANGCYTTRCAYTC	256	512	0.396226	16	67.8	96	21	156	KVCRFDI	HNRLYKI	AARGTNTGYMGNTTYGAYAT	ATYTTRTANARNCKRTTRTG	512	1024	64.8	95	61.6061
Cep_482	XP_036367626.1_20316308_20317562	1323	5	28	460	GQIYVYNE	ECIVTACQ	GGNCARATHTAYGTNTAYAAYGA	TGRCANGCNGTNACDATRCAYTC	768	1536	0.312941	36.1667	68.3	98.5	7	468	KVTCIKW	EGFVYTW	AARGTNACNTGYATHAARTG	CANGTRTANACRAANCCYTC	384	512	72.6	97	61.6029
Cep_483	XP_029652728.1_6119103_6120867	492	6	94	249	KNFDIGVD	PHLVCYFW	AARAAYTTYGAYATHGGNGTNGA	CARAARTARCANACNARRTGNGG	768	2048	0.563758	31.4286	65.2	95	76	257	MFYGRQK	WNFMTIL	ATGTTYTAYGGNMGNCARAA	ARDATNGTCATRAARTTCCA	256	96	72.2	89.5	61.5897
Cep_484	XP_029646949.1_16739553_16740011	372	6	10	125	MRPFFGYN	KYLFRQVN	ATGMGNCCNTTYTTYGGNTAYAA	TTNACYTGNCKRAANARRTAYTT	1024	4096	0.440367	19	63.3	95	2	139	VIMHDPF	IWKELDA	GTNATHATGCAYGAYCCNTT	GCRTCNARYTCYTTCCADAT	192	192	73.4	91.5	61.5724
Cep_485	XP_029649638.2_15903681_15904884	702	6	41	266	FALANDIM	TWLGYANS	TTYGCNYTNGCNAAYGAYATHAT	SWRTTNGCRTANCCNARCCANGT	3072	8192	0.372093	24.8571	59.8	99	16	282	MRKIGNF	IFNTDFR	ATGMGNAARATHGGNAAYTT	CKRAARTCNGTRTTRAADAT	384	384	68.7	95	61.5417
Cep_486	XP_029649712.1_5804279_5805095	612	6	28	223	VKEVYDEK	FVYFNHPK	GTNAARGARGTNTAYGAYGARAA	TTNGGRTGRTTRAARTANACRAA	512	512	0.465608	27.5714	66.8	91	9	250	RMGQYLD	QTVCPHI	MGNATGGGNCARTAYYTNGA	ATRTGNGGRCANACNGTYTG	1024	512	66.9	97.5	61.5374
Cep_487	XP_029652133.1_14357308_14357950	363	7	49	161	EWMELGHG	EWRLGQTK	GARTGGATGGARYTNGGNCAYGG	TTNGTYTGNCCNARNCKCCAYTC	256	4096	0.433962	14	58.2	88.5	10	169	LEEQVDA	VIHYEGD	YTNGARGARCARGTNGAYGC	TCNCCYTCRTARTGDATNAC	512	384	68.5	86	61.5319
Cep_488	XP_029634224.1_100838569_100839741	879	6	113	397	ITKDGYQC	IHSFKDLE	ATHACNAARGAYGGNTAYCARTG	TCNARRTCYTTRAANSWRTGDAT	768	6144	0.428058	42.7143	62.1	94	97	406	ETANNCI	FQKAQLR	GARACNGCNAAYAAYTGYAT	CKNARYTGNGCYTTYTGRAA	256	1024	66.4	98	61.5004
Cep_489	XP_029636643.1_19703545_19705101	780	6	289	540	NHMVQVHN	WYTTKQCD	AAYCAYATGGTNCARGTNCAYAA	TCRCAYTGYTTNGTNGTRTACCA	256	256	0.489712	45.2857	66.9	89.5	269	553	KELFLCG	FANQKCL	AARGARYTNTTYYTNTGYGG	ARRCAYTTYTGRTTNGCRAA	1024	256	63.8	100	61.496
Cep_490	XP_029653704.2_9210_10748	597	6	324	514	QAFRGHPD	YNCILELC	CARGCNTTYMGNGGNCAYCCNGA	CANARYTCNARDATRCARTTRTA	4096	3072	0.655556	46.2857	60.9	97	253	564	NPMRIKM	GNALEQN	AAYCCNATGMGNATHAARAT	TTYTGYTCNARNGCRTTNCC	384	1024	64.2	98	61.4952
Cep_491	XP_036360075.1_97134549_97135257	360	7	59	170	ILDTAGNI	QANIPTVR	ATHYTNGAYACNGCNGGNAAYAT	CKNACNGTNGGDATRTTNGCYTG	6144	6144	0.390476	12.875	62	96	36	228	YHETVED	PKIKRSG	TAYCAYGARACNGTNGARGA	CCNSWNCKYTTDATYTTNGG	256	6144	59.2	84	61.4658
Cep_492	XP_029648485.1_14972048_14972591	381	5	38	156	DFYRKEIE	NVFIEIVR	GAYTTYTAYMGNAARGARATHGA	CKNACDATYTCDATRAANACRTT	768	2304	0.0178571	4.33333	63.1	100	27	164	NFMEKYD	EMNATPI	AAYTTYATGGARAARTAYGA	ATNGGNGTNGCRTTCATYTC	32	256	77.9	98.5	61.4655
Cep_493	XP_029646417.1_56616217_56616739	396	5	48	171	GCMNGKVM	EFIPYQLT	GGNTGYATGAAYGGNAARGTNAT	GTNARYTGRTANGGDATRAAYTC	512	1536	0.330435	12.8333	67.7	98.5	4	200	QWIDAHF	DKKVHLY	CARTGGATHGAYGCNCAYTT	TANARRTGNACYTTYTTRTC	96	512	72.3	100	61.4309
Cep_494	XP_036368512.1_26226798_26227354	381	7	17	135	QTAGDRDC	MASTINAT	CARACNGCNGGNGAYMGNGAYTG	GTNGCRTTDATNGTNSWNGCCAT	4096	6144	0.205357	8.25	50	98	4	179	VLAFVLD	FVETLAN	GTNYTNGCNTTYGTNYTNGA	TTNGCNARNGTYTCNACRAA	8192	2048	56.6	97	61.4102
Cep_495	XP_029646661.1_14800401_14801539	999	5	62	386	VLWMLKDH	QYKFIACL	GTNYTNTGGATGYTNAARGAYCA	ARRCANGCDATRAAYTTRTAYTG	1024	768	0.493671	48.5	67.7	98.5	51	407	KAHPDPF	FEVDGGQ	AARGCNCAYCCNGAYCCNTT	TGNCCNCCRTCNACYTCRAA	512	512	68.4	100	61.4059
Cep_496	XP_036369341.1_21553288_21553924	420	6	49	180	KTSIIQQF	QWKCGYVE	AARACNWSNATHATHCARCARTT	TCNACRTANCCRCAYTTCCAYTG	4608	256	0.2	9	65	96	41	191	ILGAPGV	KYNWHIV	ATHYTNGGNGCNCCNGGNGT	ACDATRTGCCARTTRTAYTT	6144	48	66.4	96.5	61.3995
Cep_497	XP_036367109.1_30430820_30431552	654	6	12	221	VAIEQYFH	YIAIGNGY	GTNGCNATHGARCARTAYTTYCA	TANCCRTTNCCDATNGCDATRTA	768	2304	0.270936	20	66.1	99	1	231	IGFGIAC	FMIALGC	ATHGGNTTYGGNATHGCNTG	CANCCNARNGCDATCATRAA	1152	768	65.1	92.5	61.3903
Cep_498	XP_029634023.1_127878701_127879619	594	5	77	266	DKPAEIQD	QEEMVHRI	GAYAARCCNGCNGARATHCARGA	ATNCKRTGNACCATYTCYTCYTG	768	512	0.355191	18.8333	69	97	43	283	EFTQKAK	NIEMAHG	GARTTYACNCARAARGCNAA	CCRTGNGCCATYTCDATRTT	256	96	73.2	98.5	61.3701
Cep_499	XP_029643078.1_53542144_53543401	588	6	87	274	LENGAYGK	YMKNRSIL	YTNGARAAYGGNGCNTAYGGNAA	ARDATNSWNCKRTTYTTCATRTA	4096	6144	0.388889	29.4286	59.1	99	38	320	VANIRQK	FYQKLNE	GTNGCNAAYATHMGNCARAA	TCRTTNARYTTYTGRTARAA	1536	256	69.5	94	61.3538
Cep_500	XP_029636801.1_154077837_154078937	681	6	20	238	KQEMNDYI	TFKATEKL	AARCARGARATGAAYGAYTAYAT	ARYTTYTCNGTNGCYTTRAANGT	64	2048	0.419811	34.8571	68.4	93	8	291	FKCPDIG	VNFTLDE	TTYAARTGYCCNGAYATHGG	TCRTCNARNGTRAARTTNAC	192	1024	69.1	90.5	61.3458
Cep_501	XP_029646818.1_17783168_17784011	555	6	74	250	NHIQHNHT	DEFGNPYD	AAYCAYATHCARCAYAAYCAYAC	TCRTANGGRTTNCCRAAYTCRTC	192	512	0.60119	39	64.3	92.5	59	268	NDTDFNY	DGNVFLV	AAYGAYACNGAYTTYAAYTA	ACNARRAANACRTTNCCRTC	128	1024	66.2	97.5	61.318
Cep_502	XP_029634861.1_58350076_58351366	951	6	75	383	LPCFPIQV	NIQRGRDH	YTNCCNTGYTTYCCNATHCARGT	TGRTCNCKNCCNCKYTGDATRTT	3072	6144	0.374172	40.2857	59.1	98	35	395	THMLMQW	YNEYRKF	ACNCAYATGYTNATGCARTG	AAYTTNCKRTAYTCRTTRTA	128	256	70.2	93	61.294
Cep_503	XP_029648124.1_48322298_48323157	561	6	49	227	ITKTFPNH	DHGMALTP	ATHACNAARACNTTYCCNAAYCA	GGNGTNARNGCCATNCCRTGRTC	1536	2048	0.473684	34.2857	66.8	94	11	257	DGFRWDY	PIGNILP	GAYGGNTTYMGNTGGGAYTA	GGNARDATRTTNCCDATNGG	256	2304	61.1	99	61.274
Cep_504	XP_029644305.1_57230144_57230974	450	6	37	178	ICTEEVDH	VCGDFNAD	ATHTGYACNGARGARGTNGAYCA	TCNGCRTTRAARTCNCCRCANAC	768	1024	0.56391	28	67.9	94	6	218	DNFVLCP	YTTWKVR	GAYAAYTTYGTNYTNTGYCC	CKNACYTTCCANGTNGTRTA	512	512	64.1	95.5	61.2398
Cep_505	XP_029647404.1_8575298_8576063	639	6	39	243	LIQDQMDH	DTCDEVAV	YTNATHCARGAYCARATGGAYCA	ACNGCNACYTCRTCRCANGTRTC	384	1024	0.323232	23.2857	65.6	94	8	260	MPTGAGK	KAYHAGL	ATGCCNACNGGNGCNGGNAA	ARNCCNGCRTGRTANGCYTT	1024	1024	63.4	99	61.2333
Cep_506	XP_029640892.1_45894526_45895439	444	7	116	255	CTNIKSFV	GNWKYVLI	TGYACNAAYATHAARWSNTTYGT	ATNARNACRTAYTTCCARTTNCC	3072	1024	0.186047	9.75	59.7	93	5	286	NSAVLYA	DDHVTKE	AAYWSNGCNGTNYTNTAYGC	TCYTTNGTNACRTGRTCRTC	8192	256	57.4	91	61.2212
Cep_507	XP_029649619.1_4744552_4746442	1722	6	45	610	SERVQEDA	MHFDVQGT	WSNGARMGNGTNCARGARGAYGC	GTNCCYTGNACRTCRAARTGCAT	8192	256	0.592251	118.571	65.2	93	36	673	MTVWSCT	FWDKNAH	ATGACNGTNTGGWSNTGYAC	TGNGCRTTYTTRTCCCARAA	512	64	64	89.5	61.2108
Cep_508	XP_029643414.1_79205758_79206932	645	5	172	378	WKDHVWTE	DIIRKEEQ	TGGAARGAYCAYGTNTGGACNGA	TGYTCYTCYTTNCKDATDATRTC	128	1152	0.515	40	65.2	96	149	386	GEWANCF	DWKMVYL	GGNGARTGGGCNAAYTGYTT	ARRTANACCATYTTCCARTC	128	64	76.8	97	61.193
Cep_509	XP_036357788.1_22391869_22392445	480	6	17	168	IIRVDQPD	IELKHTQL	ATHATHMGNGTNGAYCARCCNGA	ARYTGNGTRTGYTTNARYTCDAT	4608	3072	0.47482	24	57.9	97	4	197	KHVKEAF	HPNYVID	AARCAYGTNAARGARGCNTT	TCDATNACRTARTTNGGRTG	256	384	71.9	95	61.1807
Cep_510	XP_029636122.1_118403132_118404137	411	6	93	221	YVNMDAWN	QDLGMLDG	TAYGTNAAYATGGAYGCNTGGAA	CCRTCNARCATNCCNARRTCYTG	128	2048	0.516393	20.1429	61.1	95	38	272	VIVETQY	IDDVFVG	GTNATHGTNGARACNCARTA	CCNACRAANACRTCRTCDAT	768	384	66.1	100	61.1722
Cep_511	XP_036357923.1_60478954_60479575	486	6	31	184	DRETEIYN	FKCVDVYA	GAYMGNGARACNGARATHTAYAA	GCRTANACRTCNACRCAYTTRAA	1536	512	0.258503	17.2857	67.8	97	2	197	GRYGEVW	WEITRRC	GGNMGNTAYGGNGARGTNTG	CANCKNCKNGTDATYTCCCA	2048	1536	62.6	95	61.1196
Cep_512	XP_029658178.1_84176475_84177933	1152	6	122	497	EFQWLMDF	WIIAAWFT	GARTTYCARTGGYTNATGGAYTT	GTRAACCANGCNGCDATDATCCA	128	288	0.50411	67.1429	65	95	104	508	LETAKVE	FGTVYYT	YTNGARACNGCNAARGTNGA	GTRTARTANACNGTNCCRAA	2048	512	62	95	61.1076
Cep_513	XP_029638103.1_106394823_106396011	576	6	147	330	DLRQVVKY	CYPNLFLV	GAYYTNMGNCARGTNGTNAARTA	ACNARRAANARRTTNGGRTARCA	8192	4096	0.511364	28.7143	58.6	98	138	344	KLQGFGD	HCGFLEN	AARYTNCARGGNTTYGGNGA	TTYTCNARRAANCCRCARTG	1024	512	67	97.5	61.0872
Cep_514	XP_029646154.1_41216969_41218235	402	6	154	279	ELKIVANM	TKAFFAGL	GARYTNAARATHGTNGCNAAYAT	ARNCCNGCRAARAANGCYTTNGT	3072	4096	0.436975	17.8571	63	95	143	291	YTFEGFD	THQELAD	TAYACNTTYGARGGNTTYGA	TCNGCNARYTCYTGRTGNGT	256	1024	69.2	95	61.0601
Cep_515	XP_029640098.2_79345023_79346361	963	5	27	339	DVHMRVAN	KYMDGGVA	GAYGTNCAYATGMGNGTNGCNAA	GCNACNCCNCCRTCCATRTAYTT	2048	512	0.385621	54.5	64.6	97.5	14	349	YDVNHGE	DQWICAH	TAYGAYGTNAAYCAYGGNGA	TGNGCRCADATCCAYTGRTC	256	96	76.5	94.5	61.0582
Cep_516	XP_036369366.1_26373315_26374767	1074	5	40	389	VGYSEENM	FYTDYVGQ	GTNGGNTAYWSNGARGARAAYAT	TGNCCNACRTARTCNGTRTARAA	4096	1024	0.415205	58.6667	63	100	21	414	GVEICAC	NFDEGVR	GGNGTNGARATHTGYGCNTG	CKNACNCCYTCRTCRAARTT	768	512	69.5	100	60.9952
Cep_517	XP_036371420.1_94633214_94635097	399	5	136	260	AGIKCQVD	VMMQEAQY	GCNGGNATHAARTGYCARGTNGA	TAYTGNGCYTCYTGCATCATNAC	1536	128	0.439655	24	70.2	96	123	318	KVFCDPE	DDEMYNA	AARGTNTTYTGYGAYCCNGA	GCRTTRTACATYTCRTCRTC	256	32	75.5	94.5	60.9801
Cep_518	XP_036357758.1_18564605_18567962	1422	6	507	972	AKPEVIWE	FKGVHHFW	GCNAARCCNGARGTNATHTGGGA	CARAARTGRTGNACNCCYTTRAA	768	512	0.865772	144.429	67.6	87.5	445	1082	AKANLKN	AMMNDSY	GCNAARGCNAAYYTNAARAA	TANSWRTCRTTCATCATNGC	1024	256	58.3	95	60.9758
Cep_519	XP_029652912.1_6260680_6262726	1497	5	48	538	DAPWETKH	HTDKQMYS	GAYGCNCCNTGGGARACNAARCA	SWRTACATYTGYTTRTCNGTRTG	512	512	0.390496	69.3333	70.9	92.5	12	563	LERDKGV	GCMDHKF	YTNGARMGNGAYAARGGNGT	AAYTTRTGRTCCATRCANCC	2048	64	69.4	98.5	60.9719
Cep_520	XP_029652842.1_7437997_7440043	1644	5	41	580	GVAHPPGY	DEMWNAKI	GGNGTNGCNCAYCCNCCNGGNTA	ATYTTNGCRTTCCACATYTCRTC	8192	64	0.448405	99.1667	68.2	98.5	17	631	YVHTLYP	WHKNYAL	TAYGTNCAYACNYTNTAYCC	ARNGCRTARTTYTTRTGCCA	1024	128	66.8	94.5	60.9364
Cep_521	XP_036369590.1_368967_370002	609	6	60	254	QNALKADI	ETAFQEIQ	CARAAYGCNYTNAARGCNGAYAT	TGDATYTCYTGRAANGCNGTYTC	2048	768	0.5	33.8571	62.2	96	10	308	KAKLEGQ	KKQVQIF	AARGCNAARYTNGARGGNCA	AADATYTGNACYTGYTTYTT	1024	192	65.5	96.5	60.9341
Cep_522	XP_036354466.1_12499_13378	462	6	91	236	LFGNIAVW	QNRITIML	YTNTTYGGNAAYATHGCNGTNTG	ARCATDATNGTDATNCKRTTYTG	6144	2304	0.467626	24.1429	62.7	96	74	253	QPKLAFY	CQFPWTG	CARCCNAARYTNGCNTTYTA	CCNGTCCANGGRAAYTGRCA	1024	128	71	91.5	60.9125
Cep_523	XP_029642967.1_44470048_44470885	606	6	55	248	MRRTHHYH	YWNRFGAG	ATGMGNMGNACNCAYCAYTAYCA	CCNGCNCCRAANCKRTTCCARTA	2048	1024	0.427807	30.5714	57.2	98	47	256	YSQEIQK	MVIYWFG	TAYWSNCARGARATHCARAA	CCRAACCARTADATNACCAT	768	48	68.8	96.5	60.9036
Cep_524	XP_029633514.1_80162094_80162715	399	7	18	142	YCSGMGEF	HYCSDAGK	TAYTGYWSNGGNATGGGNGARTT	TTNCCNGCRTCNSWRCARTARTG	2048	4096	0.415254	17.375	56.5	89.5	2	182	MFGQVVI	GKLAFNL	ATGTTYGGNCARGTNGTNAT	ARRTTRAANGCNARYTTNCC	256	2048	60.6	93	60.8538
Cep_525	XP_029647847.1_14110348_14111427	765	5	43	289	ERGHKADY	HAQLIPAY	GARMGNGGNCAYAARGCNGAYTA	TANGCNGGDATNARYTGNGCRTG	2048	6144	0.552301	43.1667	63.8	100	23	319	PFKCKEC	IEAQPVT	CCNTTYAARTGYAARGARTG	GTNACNGGYTGNGCYTCDAT	128	768	70	100	60.8439
Cep_526	XP_036360527.1_22314164_22315311	663	6	26	238	GLHIHEKE	KIFMALDQ	GGNYTNCAYATHCAYGARAARGA	TGRTCNARNGCCATRAADATYTT	1536	768	0.645631	50.5714	67.2	99	12	262	IGVGDGN	GVNTQRK	ATHGGNGTNGGNGAYGGNAA	TTNCKYTGNGTRTTNACNCC	1536	2048	60.4	91.5	60.7931
Cep_527	XP_029649145.1_13198651_13200262	477	6	77	227	HLCARKGH	FMGYEINL	CAYYTNTGYGCNMGNAARGGNCA	ARRTTDATYTCRTANCCCATRAA	8192	384	0.811189	57	64.6	93	9	329	LADAITH	YKYNALH	YTNGCNGAYGCNATHACNCA	TGNARNGCRTTRTAYTTRTA	3072	512	64.8	95	60.7904
Cep_528	XP_029641153.1_90500062_90500782	363	6	68	180	KCMNEIPF	DGTYDLCP	AARTGYATGAAYGARATHCCNTT	GGRCANARRTCRTANGTNCCRTC	192	2048	0.528302	22.2857	68.1	91.5	43	195	QCWVYYM	DFVFPRT	CARTGYTGGGTNTAYTAYAT	GTNCKNGGRAANACRAARTC	64	1024	70	91.5	60.7716
Cep_529	XP_029639278.1_58732237_58732696	351	6	21	129	IAAIERNG	GWIVNLKE	ATHGCNGCNATHGARMGNAAYGG	TCYTTNARRTTNACDATCCANCC	4608	1536	0.352941	14.2857	59.4	98	10	140	NIEVQWA	YKPTDPE	AAYATHGARGTNCARTGGGC	TCNGGRTCNGTNGGYTTRTA	96	512	71.4	93	60.7033
Cep_530	XP_036370506.1_3265128_3266502	1128	6	66	433	AHVQDIIW	EADAILKK	GCNCAYGTNCARGAYATHATHTG	TTYTTNARDATNGCRTCNGCYTC	1152	3072	0.465374	69	64.1	96	45	447	GIMGVEY	GERYQIS	GGNATHATGGGNGTNGARTA	SWDATYTGRTANCKYTCNCC	384	3072	61.8	94	60.6928
Cep_531	XP_029638497.1_11141094_11144914	2010	5	432	1093	KVEETDAD	DWMFLPLI	AARGTNGARGARACNGAYGCNGA	ATNARNGGNARRAACATCCARTC	1024	1024	0.667176	161.333	63.6	92.5	395	1160	EFTFCWY	MCVFLTG	GARTTYACNTTYTGYTGGTA	CCNGTNARRAANACRCACAT	64	512	72.1	92.5	60.6828
Cep_532	XP_036360479.1_19305081_19305813	402	6	39	164	GCEIFIGK	GFAFVEYE	GGNTGYGARATHTTYATHGGNAA	TCRTAYTCNACRAANGCRAANCC	1152	1024	0.336134	12.8571	62.6	97	15	195	QENGQRK	IAVDWAE	CARGARAAYGGNCARMGNAA	TCNGCCCARTCNACNGCDAT	512	384	64.8	97.5	60.6768
Cep_533	XP_029656313.1_26409_27428	705	5	49	275	LTIIMDPH	EQDIMGHN	YTNACNATHATHATGGAYCCNCA	TTRTGNCCCATDATRTCYTGYTC	2304	192	0.504545	33.6667	71.3	97	35	287	NHGDIFT	HVNYNTF	AAYCAYGGNGAYATHTTYAC	AANGTRTTRTARTTNACRTG	192	256	71.6	94.5	60.671
Cep_534	XP_029652835.2_138046097_138046628	444	6	13	152	RKKTTNVF	QIPCAMQE	MGNAARAARACNACNAAYGTNTT	TCYTGCATNGCRCANGGDATYTG	4096	384	0.398496	16.4286	63.8	99	4	161	QNRRAKW	GDAWRGT	CARAAYMGNMGNGCNAARTG	GTNCCNCKCCANGCRTCNCC	2048	1024	59.7	99	60.671
Cep_535	XP_036360082.1_100702556_100703651	996	6	66	389	GMPTEIAD	YKFCLKSY	GGNATGCCNACNGARATHGCNGA	TANSWYTTNARRCARAAYTTRTA	1536	4096	0.518987	44	61	99	36	399	LIVYCQK	NNAVNPI	YTNATHGTNTAYTGYCARAA	ATNGGRTTNACNGCRTTRTT	768	512	65.9	92.5	60.6076
Cep_536	XP_036355201.1_44090_45468	714	6	28	257	RENDLKEQ	ENRKLQFQ	MGNGARAAYGAYYTNAARGARCA	TGRAAYTGNARYTTNCKRTTYTC	2048	2048	0.591928	39.1429	60.8	97	1	276	MLGQIPK	DAAIENV	ATGYTNGGNCARATHCCNAA	ACRTTYTCDATNGCNGCRTC	768	384	67.1	94	60.5999
Cep_537	XP_036357617.1_6746718_6747964	822	6	118	383	TVYYVCGD	GHVHHYER	ACNGTNTAYTAYGTNTGYGGNGA	CKYTCRTARTGRTGNACRTGNCC	2048	1024	0.475806	48.4286	59.2	96	34	403	EPVQGLH	NYHNPKA	GARCCNGTNCARGGNYTNCA	GCYTTNGGRTTRTGRTARTT	2048	128	67.2	95.5	60.5941
Cep_538	XP_029633285.2_15613796_15614330	357	6	38	148	LPVLFYDW	HENIWKQW	YTNCCNGTNYTNTTYTAYGAYTG	CAYTGYTTCCADATRTTYTCRTG	8192	96	0.50495	15.7143	69.2	89.5	14	180	PVIVAWI	WTQPGLV	CCNGTNATHGTNGCNTGGAT	ACNARNCCNGGYTGNGTCCA	768	1024	63.7	99	60.5856
Cep_539	XP_036367854.1_23009575_23010732	1095	6	42	398	KRAGQLKV	ADKENFRI	AARMGNGCNGGNCARYTNAARGT	ATNCKRAARTTYTCYTTRTCNGC	8192	1024	0.715942	77.4286	61.1	96	20	426	RRHVKEH	QNLDGEK	MGNMGNCAYGTNAARGARCA	TTYTCNCCRTCNARRTTYTG	2048	512	63.6	94	60.5634
Cep_540	XP_029643667.1_42198686_42199309	462	6	34	179	PLWMRKVF	DYEMMQEW	CCNYTNTGGATGMGNAARGTNTT	CAYTCYTGCATCATYTCRTARTC	2048	32	0.294964	14.2857	68.9	96	1	190	IYLTIVM	AQVVDRI	ATHTAYYTNACNATHGTNAT	ATNCKRTCNACNACYTGNGC	2304	2048	61	95.5	60.5158
Cep_541	XP_029641154.1_30461425_30462379	555	6	26	202	QYKTFGCC	AEQRGVIY	CARTAYAARACNTTYGGNTGYTG	TADATNACNCCNCKYTGYTCNGC	512	6144	0.605882	39.1429	65.6	90.5	5	238	HPQCLDF	DERGFLG	CAYCCNCARTGYYTNGAYTT	CCNARRAANCCNCKYTCRTC	512	2048	62.6	100	60.5062
Cep_542	XP_029648207.1_42541706_42543020	501	5	12	170	DRITIQEK	EDHFDKTI	GAYMGNATHACNATHCARGARAA	ATNGTYTTRTCRAARTGRTCYTC	2304	256	0.210526	15.5	69.3	100	2	182	RLKPVFV	MQVKNFG	MGNYTNAARCCNGTNTTYGT	CCRAARTTYTTNACYTGCAT	4096	64	66.6	100	60.4803
Cep_543	XP_029648710.1_17887549_17888476	624	5	27	226	AEKGDKHT	ENEFKDLY	GCNGARAARGGNGAYAARCAYAC	TANARRTCYTTRAAYTCRTTYTC	512	512	0.119171	11.1667	69	98.5	14	238	HRIDPQE	MQCKRFA	CAYMGNATHGAYCCNCARGA	GCRAANCKYTTRCAYTGCAT	768	128	71.8	97	60.4518
Cep_544	XP_036366310.1_17572503_17573237	402	6	88	213	NITDFGIM	QDCHLSVE	AAYATHACNGAYTTYGGNATHAT	TCNACNSWNARRTGRCARTCYTG	1152	8192	0.352941	17.4286	62.9	97	59	234	RCNLITD	IEHTNPG	MGNTGYAAYYTNATHACNGA	CCNGGRTTNGTRTGYTCDAT	3072	384	67	94	60.4452
Cep_545	XP_036362937.1_7269886_7271255	1026	5	47	380	LFTVDHIN	KVQFIYDA	YTNTTYACNGTNGAYCAYATHAA	GCRTCRTADATRAAYTGNACYTT	3072	384	0.284404	45.3333	71.3	98.5	17	398	FPVHQKG	MQKDLCP	TTYCCNGTNCAYCARAARGG	GGRCANARRTCYTTYTGCAT	256	128	72.8	90	60.4444
Cep_546	XP_029644315.1_40847988_40848654	399	6	77	201	LYVKCHTE	GFTPYIAV	YTNTAYGTNAARTGYCAYACNGA	ACNGCDATRTANGGNGTRAANCC	2048	3072	0.347458	17.2857	67.7	99	38	209	GDLMIAT	AYRDGTI	GGNGAYYTNATGATHGCNAC	ATNGTNCCRTCNCKRTANGC	768	2048	62.7	91.5	60.4383
Cep_547	XP_029635160.1_124132436_124133243	519	5	53	217	VRLNIFDM	KEEINKAY	GTNMGNYTNAAYATHTTYGAYAT	TANGCYTTRTTDATYTCYTCYTT	6144	384	0.316456	21	68	98.5	39	232	IDYGVTK	HPDKNVA	ATHGAYTAYGGNGTNACNAA	GCNACRTTYTTRTCNGGRTG	768	256	71.6	97	60.3974
Cep_548	XP_029637967.1_23506216_23507371	516	6	107	270	IGYGFVYP	GEMCQVRT	ATHGGNTAYGGNTTYGTNTAYCC	GTNCKNACYTGRCACATYTCNCC	1536	1024	0.522293	34.1429	64.1	94	87	283	IPGLNTF	EIWWGYR	ATHCCNGGNYTNAAYACNTT	CKRTANCCCCACCADATYTC	3072	96	66.8	94	60.3541
Cep_549	XP_029642520.1_19569223_19570438	1044	6	105	444	TLFVLYQI	DFIEKHMA	ACNYTNTTYGTNYTNTAYCARAT	GCCATRTGYTTYTCDATRAARTC	8192	96	0.536585	51.7143	66.8	94	97	465	LFNESHA	WIDLTFG	YTNTTYAAYGARWSNCAYGC	CCRAANGTNARRTCDATCCA	2048	384	58.7	97.5	60.3491
Cep_550	XP_029640918.2_98394450_98395191	387	5	62	182	YGTFVDIW	EHFQEAIN	TAYGGNACNTTYGTNGAYATHTG	TTDATNGCYTCYTGRAARTGYTC	1536	384	0.219298	13.1667	72.7	95	11	190	KAENVFY	KNTRNCI	AARGCNGARAAYGTNTTYTA	ATRCARTTNCKNGTRTTYTT	256	512	69.6	98.5	60.3378
Cep_551	XP_036366885.1_47011388_47012425	774	6	24	273	LIKWAKGM	MEAKFDKI	YTNATHAARTGGGCNAARGGNAT	ATYTTRTCRAAYTTNGCYTCCAT	1536	128	0.300412	24.1429	70.5	96	13	299	ARMFRIG	EEMAART	GCNMGNATGTTYMGNATHGG	GTNCKNGCNGCCATYTCYTC	1536	512	57.9	95.5	60.3188
Cep_552	XP_036370040.1_19680679_19681511	486	6	13	166	KTVALYFV	QFFDELWT	AARACNGTNGCNYTNTAYTTYGT	GTCCANARYTCRTCRAARAAYTG	4096	256	0.482993	24.5714	62.8	97	5	174	GPKLVPF	WTKLCGC	GGNCCNAARYTNGTNCCNTT	CANCCRCANARYTTNGTCCA	4096	512	61	99	60.2899
Cep_553	XP_029654066.1_11182_12688	585	6	100	286	TALSWDKY	FQAAPLTN	ACNGCNYTNWSNTGGGAYAARTA	TTNGTNARNGGNGCNGCYTGRAA	8192	8192	0.488889	31	57.1	98	80	297	VCHAYGF	YGVRNKI	GTNTGYCAYGCNTAYGGNTT	ATYTTRTTNCKNACNCCRTA	512	1024	68.4	95.5	60.2435
Cep_554	XP_036360527.1_22312866_22313594	582	6	43	228	DFLNFCEN	EQCYPMSK	GAYTTYYTNAAYTTYTGYGARAA	TTNSWCATNGGRTARCAYTGYTC	512	1024	0.519774	32.5714	65.9	90.5	35	276	PYGYHID	ATMATYF	CCNTAYGGNTAYCAYATHGA	AARTANGTNGCCATNGTNGC	384	512	65.9	96.5	60.227
Cep_555	XP_029645113.1_28164872_28165792	780	6	31	282	TEFGIEDV	AFRYILEY	ACNGARTTYGGNATHGARGAYGT	TAYTCNARDATRTANCKRAANGC	768	6144	0.663755	47.1429	60.3	96	15	291	DMATEIG	YTGVAKE	GAYATGGCNACNGARATHGG	TCYTTNGCNACNCCNGTRTA	192	1024	69.4	91.5	60.2119
Cep_556	XP_029640599.1_23496670_23497434	486	5	45	198	IGPDGCEQ	HGCATLFW	ATHGGNCCNGAYGGNTGYGARCA	CARAANARNGTNGCRCANCCRTG	1536	4096	0.539568	31.3333	66.6	98.5	34	249	AQVTNAD	WGYFNTE	GCNCARGTNACNAAYGCNGA	TCNGTRTTRAARTANCCCCA	1024	128	71.4	97	60.1963
Cep_557	XP_029649810.1_14520916_14521438	423	7	16	148	SIHKVLME	IEESPEQQ	WSNATHCAYAARGTNYTNATGGA	TGYTGYTCNGGNSWYTCYTCDAT	6144	3072	0.40678	13.625	49.3	97	2	184	ARLEDGG	EDNPMIR	GCNMGNYTNGARGAYGGNGG	CKDATCATNGGRTTRTCYTC	4096	192	63.5	89	60.1901
Cep_558	XP_029654139.2_6522_7155	507	6	27	187	HTWGKRCN	FHCFNPGT	CAYACNTGGGGNAARMGNTGYAA	GTNCCNGGRTTRAARCARTGRAA	1024	512	0.281046	18.4286	68.5	98	4	199	KVRVLCW	GGYPNWF	AARGTNMGNGTNYTNTGYTG	AACCARTTNGGRTANCCNCC	4096	256	61.9	91.5	60.0381
Cep_559	XP_029633142.1_165415279_165416318	771	5	51	299	NDMAEKNQ	MEILFPKT	AAYGAYATGGCNGARAARAAYCA	GTYTTNGGRAANARDATYTCCAT	128	768	0.405172	42.5	70.9	98.5	43	313	PYFMAMF	CKLPQGL	CCNTAYTTYATGGCNATGTT	ARNCCYTGNGGNARYTTRCA	64	2048	64	98.5	60.0323
Cep_560	XP_029650022.1_30571775_30573587	816	6	14	277	WLSWDKNE	DFPTVKYP	TGGYTNWSNTGGGAYAARAAYGA	GGRTAYTTNACNGTNGGRAARTC	1024	1024	0.419608	42.4286	61.9	96	2	331	TGNAELD	IFTGNEL	ACNGGNAAYGCNGARYTNGA	ARYTCRTTNCCNGTRAADAT	2048	768	65.4	94	60.0304
Cep_561	XP_029640164.1_45410400_45411708	516	5	61	224	NCKFLHCT	EEMKKQVA	AAYTGYAARTTYYTNCAYTGYAC	GCNACYTGYTTYTTCATYTCYTC	512	128	0.292994	16.1667	66.4	98.5	45	242	EYTFCHD	EQNARYR	GARTAYACNTTYTGYCAYGA	CKRTANCKNGCRTTYTGYTC	128	1024	69.8	100	60.0206
Cep_562	XP_029655533.1_184379843_184380572	405	6	79	205	KENWMKIY	FQNIKTAR	AARGARAAYTGGATGAARATHTA	CKNGCNGTYTTDATRTTYTGRAA	48	1536	0.208333	8.57143	73.3	94	70	215	IPNHRYT	ICNLILG	ATHCCNAAYCAYMGNTAYAC	CCNARDATNARRTTRCADAT	768	2304	58.6	95	60.0096
Cep_563	XP_036356424.1_183967538_183969215	696	6	53	276	NVTLQFPC	TCEIMSVP	AAYGTNACNYTNCARTTYCCNTG	GGNACNSWCATDATYTCRCANGT	4096	3072	0.784038	71.5714	61.5	90	43	336	MVERFIK	IDKFLME	ATGGTNGARMGNTTYATHAA	TCCATNARRAAYTTRTCDAT	384	192	70.6	92	60.0004
Cep_564	XP_029654602.1_134672825_134673593	552	6	79	254	YFDEITQF	WDKTVERF	TAYTTYGAYGARATHACNCARTT	AANCKYTCNACNGTYTTRTCCCA	384	1024	0.508876	27	70.9	94	66	266	DQVDHYI	QVPISDV	GAYCARGTNGAYCAYTAYAT	ACRTCNSWDATNGGNACYTG	128	3072	60.9	93	59.9531
Cep_565	XP_029644142.1_36546872_36548090	1056	6	60	403	KIFLENGC	FDYWSFVR	AARATHTTYYTNGARAAYGGNTG	CKNACRAANSWCCARTARTCRAA	1536	2048	0.614458	55.7143	61.1	94	7	451	AVQNGDA	KEYVKLN	GCNGTNCARAAYGGNGAYGC	TTNARYTTNACRTAYTCYTT	512	512	66.6	94	59.952
Cep_566	XP_029647735.1_46301444_46302539	753	7	18	260	FATGVAVC	DPWDKLSE	TTYGCNACNGGNGTNGCNGTNTG	TCNSWNARYTTRTCCCANGGRTC	8192	4096	0.568966	39	55.8	90.5	8	309	IGYWFEK	PCESRCD	ATHGGNTAYTGGTTYGARAA	TCRCANCKNSWYTCRCANGG	96	4096	62.3	87	59.9316
Cep_567	XP_036355798.1_18840_20150	1026	5	24	357	QLVEAFNY	QDPYVLYV	CARYTNGTNGARGCNTTYAAYTA	ACRTANARNACRTANGGRTCYTG	2048	2048	0.625	85.6667	64	98.5	12	436	YTCGAIN	GYHIYEP	TAYACNTGYGGNGCNATHAA	GGYTCRTADATRTGRTANCC	768	192	70	94.5	59.9285
Cep_568	XP_036363395.1_183487863_183489208	492	6	335	490	RKCAELND	FPENSMSY	MGNAARTGYGCNGARYTNAAYGA	TANSWCATNSWRTTYTCNGGRAA	4096	8192	0.62069	36.8571	54.1	98	219	508	GMTPEEQ	PKEQVCG	GGNATGACNCCNGARGARCA	CCRCANACYTGYTCYTTNGG	256	256	71.5	94	59.8941
Cep_569	XP_029638486.1_72585015_72585633	498	6	18	175	PDEQHLYH	TEPPVVKY	CCNGAYGARCARCAYYTNTAYCA	TAYTTNACNACNGGNGGYTCNGT	1024	4096	0.657718	37.5714	60.6	93	8	183	KTLYDMF	FEQMVNV	AARACNYTNTAYGAYATGTT	ACRTTNACCATYTGYTCRAA	256	64	73.4	90.5	59.879
Cep_570	XP_029648537.1_15300925_15301543	372	6	14	129	FHTIGVEF	YFETSAKD	TTYCAYACNATHGGNGTNGARTT	TCYTTNGCNSWNGTYTCRAARTA	1536	4096	0.394495	18.8571	61.8	100	4	138	FVSNKFD	TNVEAAF	TTYGTNWSNAAYAARTTYGA	AANGCNGCYTCNACRTTNGT	1024	1024	61.2	96.5	59.8717
Cep_571	XP_029652640.1_10594362_10595763	888	6	82	369	GLDNMNVN	FPKINEKY	GGNYTNGAYAAYATGAAYGTNAA	TAYTTYTCRTTDATYTTNGGRAA	1024	384	0.757246	79.7143	64.6	94	64	445	MGVEPPF	EDDGILL	ATGGGNGTNGARCCNCCNTT	ARNARDATNCCRTCRTCYTC	512	1536	61.8	92.5	59.8505
Cep_572	XP_029645993.1_34816506_34817331	537	6	16	186	FRRDIMYI	FNEWHEGT	TTYMGNMGNGAYATHATGTAYAT	GTNCCYTCRTGCCAYTCRTTRAA	1536	128	0.533742	28.4286	66.2	98	2	194	ILHLEPY	QIEPAIP	ATHYTNCAYYTNGARCCNTA	GGDATNGCNGGYTCDATYTG	3072	576	60.2	94	59.8422
Cep_573	XP_029637904.1_22645790_22646624	543	5	34	206	GCHVFAND	CFYKGDNP	GGNTGYCAYGTNTTYGCNAAYGA	GGRTTRTCNCCYTTRTARAARCA	1024	256	0.771084	30.6667	74	92.5	20	248	FAGVGPF	KDMYCVQ	TTYGCNGGNGTNGGNCCNTT	TGNACRCARTACATRTCYTT	2048	64	69.2	97	59.8352
Cep_574	XP_029639473.1_58265086_58266094	822	6	18	283	TREVLDYE	ENDNKPQI	ACNMGNGARGTNYTNGAYTAYGA	ATYTGNGGYTTRTTRTCRTTYTC	8192	256	0.615686	54.1429	65.5	96	5	328	ANFAIHP	NGIVTYS	GCNAAYTTYGCNATHCAYCC	SWRTANGTNACDATNCCRTT	384	3072	62.6	91.5	59.8248
Cep_575	XP_029640801.1_13081840_13082702	867	5	36	316	CVNYEGPD	PFEIRFKK	TGYGTNAAYTAYGARGGNCCNGA	TTYTTRAANCKDATYTCRAANGG	1024	1536	0.613027	61.8333	64.7	97.5	22	324	WAMLHDF	DHKLCGR	TGGGCNATGYTNCAYGAYTT	CKNCCRCANARYTTRTGRTC	128	1024	68.6	98.5	59.8188
Cep_576	XP_036365429.1_22699620_22701318	1071	6	160	508	NDYMAVGY	TFLFELIA	AAYGAYTAYATGGCNGTNGGNTA	GCDATNARYTCRAANARRAANGT	512	6144	0.597059	80.5714	58.2	92	54	581	EALFPGY	FWAHAQK	GARGCNYTNTTYCCNGGNTA	TTYTGNGCRTGNGCCCARAA	2048	128	68.5	94	59.7991
Cep_577	XP_029641943.1_42509352_42510288	456	6	39	182	FQNVLPYD	CPEDIYGF	TTYCARAAYGTNYTNCCNTAYGA	AANCCRTADATRTCYTCNGGRCA	2048	768	0.678832	26.5714	69	91	7	261	GCVFAEF	MVQTLGQ	GGNTGYGTNTTYGCNGARTT	TGNCCNARNGTYTGNACCAT	512	1024	66	92.5	59.7945
Cep_578	XP_029647393.1_2759729_2761043	1062	5	69	414	APREKFTQ	DAKHILEY	GCNCCNMGNGARAARTTYACNCA	TAYTCNARDATRTGYTTNGCRTC	4096	1536	0.266272	37.5	67.6	100	1	428	MAPITEG	EFKKLNQ	ATGGCNCCNATHACNGARGG	TGRTTNARYTTYTTRAAYTC	384	256	68.7	95.5	59.7717
Cep_579	XP_029640975.1_31179384_31180366	606	6	105	298	DRYFAICH	CYFVCWSP	GAYMGNTAYTTYGCNATHTGYCA	GGNSWCCARCANACRAARTARCA	1536	1024	0.688525	39	65.5	96	97	306	YVLVATA	FFICQMW	TAYGTNYTNGTNGCNACNGC	CACATYTGRCADATRAARAA	4096	48	63.1	92.5	59.768
Cep_580	XP_036359028.1_76097644_76098308	375	7	63	179	PRQWTLDI	FNRVVAGA	CCNMGNCARTGGACNYTNGAYAT	GCNCCNGCNACNACNCKRTTRAA	4096	8192	0.372727	14.375	55.8	91	39	194	QAVIKVD	CKANIVL	CARGCNGTNATHAARGTNGA	ARNACDATRTTNGCYTTRCA	768	768	68.1	83	59.7393
Cep_581	XP_029646140.1_52403736_52404408	378	6	22	139	KQRILGFV	GQTGMKFF	AARCARMGNATHYTNGGNTTYGT	AARAAYTTCATNCCNGTYTGNCC	6144	512	0.333333	13.1429	59.4	98	5	157	NWFTKAQ	TAQKTLP	AAYTGGTTYACNAARGCNCA	GGNARNGTYTTYTGNGCNGT	128	2048	66.9	95.5	59.7281
Cep_582	XP_029650512.1_15089586_15090660	579	7	103	287	ICLKLGCI	NMFGCSDL	ATHTGYYTNAARYTNGGNTGYAT	ARRTCNSWRCANCCRAACATRTT	6144	2048	0.269663	16.875	53.8	93	17	323	LYNLWNV	GIEQDLN	YTNTAYAAYYTNTGGAAYGT	TTNARRTCYTGYTCDATNCC	512	768	62.7	88	59.6693
Cep_583	XP_029646105.1_6061050_6063327	1566	5	112	625	GQEVANNQ	CYYDIHNT	GGNCARGARGTNGCNAAYAAYCA	GTRTTRTGDATRTCRTARTARCA	1024	192	0.607495	134.5	68.8	90	81	635	FLIMYAF	VCMKPVD	TTYYTNATHATGTAYGCNTT	TCNACNGGYTTCATRCANAC	384	256	68.3	94	59.6589
Cep_584	XP_029635017.1_111118505_111121083	1293	6	218	640	LVRFIEWF	QILKMLKH	YTNGTNMGNTTYATHGARTGGTT	TGYTTNARCATYTTNARDATYTG	3072	1536	0.578692	91.7143	59.7	91.5	194	660	PIAGFTY	MEAMEEY	CCNATHGCNGGNTTYACNTA	TAYTCYTCCATNGCYTCCAT	1536	32	66.8	93	59.5717
Cep_585	XP_029643331.1_154037153_154038680	561	6	169	347	FHIGDIAY	HEHNYERT	TTYCAYATHGGNGAYATHGCNTA	GTNCKYTCRTARTTRTGYTCRTG	1152	512	0.555556	38.5714	65.9	96	152	367	IPYLVQE	YKNAPGP	ATHCCNTAYYTNGTNCARGA	GGNCCNGGNGCRTTYTTRTA	1536	512	66.8	88	59.5657
Cep_586	XP_029633999.1_86025907_86026369	372	6	19	134	CSLKTCWQ	WCCEVKCD	TGYWSNYTNAARACNTGYTGGCA	TCRCAYTTNACYTCRCARCACCA	4096	128	0.321101	13	61.9	97	9	143	SCKCHGV	CEYFVDV	WSNTGYAARTGYCAYGGNGT	ACRTCNACRAARTAYTCRCA	1024	128	65	95.5	59.5399
Cep_587	XP_036362240.1_23116938_23117406	381	6	18	136	ACEMRTCW	WCCVVECL	GCNTGYGARATGMGNACNTGYTG	ARRCAYTCNACNACRCARCACCA	1024	512	0.392857	15.5714	61	94	9	148	MCKCHGV	VIEEFYC	ATGTGYAARTGYCAYGGNGT	CARTARAAYTCYTCDATNAC	64	192	70.1	94	59.5288
Cep_588	XP_029639348.1_12795823_12798004	1545	5	14	520	GNNVYIPD	EKALGMFY	GGNAAYAAYGTNTAYATHCCNGA	TARAACATNCCNARNGCYTTYTC	1536	1024	0.480962	109.167	66.3	93.5	5	541	MAELFFW	EYRDPIC	ATGGCNGARYTNTTYTTYTG	CADATNGGRTCNCKRTAYTC	256	768	68.1	95.5	59.4832
Cep_589	XP_029647268.1_44214385_44214899	405	7	29	155	ESAIAFQQ	EAWEGYHR	GARWSNGCNATHGCNTTYCARCA	CKRTGRTANCCYTCCCANGCYTC	6144	512	0.575	28.5	60.6	88.5	7	165	PVLAEFW	CPSNNPA	CCNGTNYTNGCNGARTTYTG	GCNGGRTTRTTNSWNGGRCA	2048	2048	55.8	91	59.4773
Cep_590	XP_036371373.1_7309133_7310914	387	6	68	188	AKYVMKTD	FDRCQFRN	GCNAARTAYGTNATGAARACNGA	TTNCKRAAYTGRCANCKRTCRAA	512	2048	0.324561	16.2857	63.1	93	40	231	IDFMDAY	HQLFMPI	ATHGAYTTYATGGAYGCNTA	ATNGGCATRAANARYTGRTG	96	256	71.3	91.5	59.4767
Cep_591	XP_029647715.2_17864838_17865372	540	5	23	194	VEQFYYKD	DNTVRKHF	GTNGARCARTTYTAYTAYAARGA	AARTGYTTNCKNACNGTRTTRTC	256	2048	0.539394	23.3333	70	100	8	205	EFVIRKY	TDYQPAL	GARTTYGTNATHMGNAARTA	ARNGCNGGYTGRTARTCNGT	768	1024	67.1	95.5	59.4711
Cep_592	XP_036366545.1_3430396_3431146	447	6	110	250	DHITQKTM	AYPCALVY	GAYCAYATHACNCARAARACNAT	TANACNARNGCRCANGGRTANGC	768	8192	0.171642	9	62.1	100	102	258	MEELGIN	GVFALLT	ATGGARGARYTNGGNATHAA	GTNARNARNGCRAANACNCC	384	8192	57.5	100	59.437
Cep_593	XP_029652461.1_113495059_113496025	501	6	56	214	WENNFTYD	PWQCPKFR	TGGGARAAYAAYTTYACNTAYGA	CKRAAYTTNGGRCAYTGCCANGG	128	512	0.368421	21.5714	69.8	89.5	46	275	PTGDTMF	YPPGFFQ	CCNACNGGNGAYACNATGTT	TGRAARAANCCNGGNGGRTA	512	512	65.9	93	59.4112
Cep_594	XP_029643469.1_35850150_35852199	786	6	241	494	FNSGIENC	QKILVKTE	TTYAAYWSNGGNATHGARAAYTG	TCNGTYTTNACNARDATYTTYTG	3072	3072	0.581967	58.5714	59.3	91.5	232	528	KGDYRCQ	TNFPCLP	AARGGNGAYTAYMGNTGYCA	GGNARRCANGGRAARTTNGT	512	1024	65.4	98	59.4051
Cep_595	XP_029643806.1_51084606_51085233	498	6	15	172	LDWFQIPY	WQNITNDP	YTNGAYTGGTTYCARATHCCNTA	GGRTCRTTNGTDATRTTYTGCCA	768	192	0.509934	32.4286	71.8	90	7	194	LLDIVPT	YKFNPQC	YTNYTNGAYATHGTNCCNAC	CAYTGNGGRTTRAAYTTRTA	6144	128	65.7	89.5	59.4013
Cep_596	XP_029636155.1_30384538_30385196	510	6	25	186	PYRVGNAK	DDRTGVIY	CCNTAYMGNGTNGGNAAYGCNAA	TADATNACNCCNGTNCKRTCRTC	8192	6144	0.594771	35.7143	60.4	98	10	204	PSTVHDW	WVILTDG	CCNWSNACNGTNCAYGAYTG	CCRTCNGTNARDATNACCCA	4096	768	63.2	95	59.3751
Cep_597	XP_029636528.1_109524762_109527641	1158	4	287	664	YNITWHTC	FNNDKGEP	TAYAAYATHACNTGGCAYACNTG	GGYTCNCCYTTRTCRTTRTTRAA	384	256	0.536388	95	70.8	100	255	781	DNFIRCK	FKGQMDE	GAYAAYTTYATHMGNTGYAA	TCRTCCATYTGNCCYTTRAA	384	64	73.9	98	59.3717
Cep_598	XP_036367795.1_19805102_19807195	1449	6	197	671	PPLPDEGQ	QQRFREGM	CCNCCNYTNCCNGAYGARGGNCA	ATNCCYTCNCKRAANCKYTGYTG	8192	4096	0.447137	76	52.9	100	136	679	TGIPKPK	QAVKECM	ACNGGNATHCCNAARCCNAA	ATRCAYTCYTTNACNGCYTG	1536	256	67.8	91.5	59.3494
Cep_599	XP_029648029.1_46428760_46429458	594	6	37	226	PSNQEVID	VEKESTAT	CCNWSNAAYCARGARGTNATHGA	GTNGCNGTNSWYTCYTTYTCNAC	6144	8192	0.412088	27.4286	53.7	99	15	241	FAGCTMI	YVNLCEA	TTYGCNGGNTGYACNATGAT	GCYTCRCANARRTTNACRTA	256	512	69.7	95	59.3368
Cep_600	XP_036363485.1_63336625_63338007	687	5	92	312	MVETVKEN	KYEQMEMD	ATGGTNGARACNGTNAARGARAA	TCCATYTCCATYTGYTCRTAYTT	512	32	0.507389	43.3333	69.1	96.5	53	323	RLAKKVE	MDNENQK	MGNYTNGCNAARAARGTNGA	TTYTGRTTYTCRTTRTCCAT	4096	32	69	95.5	59.3266
Cep_601	XP_029658192.1_2343059_2343695	390	6	46	167	QFLKDVDW	DPRIGKAC	CARTTYYTNAARGAYGTNGAYTG	CANGCYTTNCCDATNCKNGGRTC	1024	6144	0.373913	13.8571	64.3	97	31	175	DAVIWRG	DEGKSFL	GAYGCNGTNATHTGGMGNGG	ARRAANSWYTTNCCYTCRTC	768	2048	58.5	99	59.3072
Cep_602	XP_029651427.2_25181419_25182086	396	6	58	181	QQCKETFN	NAVEETKP	CARCARTGYAARGARACNTTYAA	GGYTTNGTYTCYTCNACNGCRTT	256	1024	0.333333	14.4286	68.6	92.5	48	206	CIRHNDP	CKCLQGY	TGYATHMGNCAYAAYGAYCC	TANCCYTGNARRCAYTTRCA	384	512	67.1	90.5	59.2915
Cep_603	XP_029633586.1_6460130_6461391	720	6	25	256	KLYGQPGH	TWADILFF	AARYTNTAYGGNCARCCNGGNCA	AARAANARDATRTCNGCCCANGT	4096	1536	0.513514	51.4286	61.9	97	7	271	VCSQHFN	WPTREQV	GTNTGYWSNCARCAYTTYAA	ACYTGYTCNCKNGTNGGCCA	1024	512	63.8	92	59.2853
Cep_604	XP_029636497.1_18304500_18306378	741	5	155	393	YETFTLDC	HWAPANIG	TAYGARACNTTYACNYTNGAYTG	CCDATRTTNGCNGGNGCCCARTG	2048	768	0.646552	59	63.7	98.5	113	421	IKVAAMG	CPATMKL	ATHAARGTNGCNGCNATGGG	ARYTTCATNGTNGCNGGRCA	384	512	66.1	100	59.283
Cep_605	XP_029636482.1_38237043_38237804	444	6	40	179	TTYLPQYM	YPVVWLMF	ACNACNTAYYTNCCNCARTAYAT	AACATNARCCANACNACNGGRTA	4096	1024	0.413534	19.8571	61	98	32	200	QATGYWG	ETAGKRL	CARGCNACNGGNTAYTGGGG	ARNCKYTTNCCNGCNGTYTC	256	4096	63.5	95.5	59.2396
Cep_606	XP_029654227.1_3449_4868	825	6	56	322	NTVFVMPF	FNPLVYVF	AAYACNGTNTTYGTNATGCCNTT	AANACRTANACNARNGGRTTRAA	1024	4096	0.315385	30.4286	59.2	95	23	332	AGNLFVC	KVARQEL	GCNGGNAAYYTNTTYGTNTG	ARYTCYTGNCKNGCNACYTT	2048	2048	62.6	100	59.2093
Cep_607	XP_029657991.1_15715_16856	729	5	21	255	VEGEFWYI	WEIDIHDQ	GTNGARGGNGARTTYTGGTAYAT	TGRTCRTGDATRTCDATYTCCCA	256	144	0.377193	27.5	71	100	8	269	QRTILEQ	DFMEKLH	CARMGNACNATHYTNGARCA	TGNARYTTYTCCATRAARTC	3072	128	66.5	94	59.2056
Cep_608	XP_029649827.1_26365418_26366540	777	5	69	319	QADGTHYK	IMAVMGQK	CARGCNGAYGGNACNCAYTAYAA	TTYTGNCCCATNACNGCCATDAT	1024	384	0.290984	30.6667	70.3	100	32	345	ANNFREY	MGQAITA	GCNAAYAAYTTYMGNGARTA	GCNGTDATNGCYTGNCCCAT	512	384	66.2	94.5	59.1377
Cep_609	XP_029634995.1_95382216_95383341	570	6	120	301	LQAANICT	YCLFGKKF	YTNCARGCNGCNAAYATHTGYAC	AAYTTYTTNCCRAANARRCARTA	3072	1024	0.468571	26	60.4	98	102	352	IYTTVGF	YHVKGNH	ATHTAYACNACNGTNGGNTT	TGRTTNCCYTTNACRTGRTA	1536	256	67.2	91.5	59.129
Cep_610	XP_029635163.1_124371012_124371680	345	6	76	182	IATVLDQM	CWDEDDFQ	ATHGCNACNGTNYTNGAYCARAT	TGRAARTCRTCYTCRTCCCARCA	6144	64	0.41	15.7143	67.6	92.5	17	193	KTKIHFE	APVLVCT	AARACNAARATHCAYTTYGA	GTRCANACNARNACNGGNGC	192	4096	63.1	95	59.1231
Cep_611	XP_029649549.1_12733359_12735643	864	5	197	476	EYVPTTND	KIQGFPWW	GARTAYGTNCCNACNACNAAYGA	CACCANGGRAANCCYTGDATYTT	2048	384	0.216912	52.1667	67.4	98.5	177	517	LGEHPET	HMQCVDL	YTNGGNGARCAYCCNGARAC	ARRTCNACRCAYTGCATRTG	1024	128	68.7	94	59.1045
Cep_612	XP_036363464.1_61971241_61972201	828	6	13	280	KKDSLTFE	FNKEFELP	AARAARGAYWSNYTNACNTTYGA	GGNARYTCRAAYTCYTTRTTRAA	8192	512	0.55	40.2857	56	95	1	302	MAHYRTE	DGKLTIE	ATGGCNCAYTAYMGNACNGA	TCDATNGTNARYTTNCCRTC	512	1536	65.5	99	59.1002
Cep_613	XP_036362919.1_1954979_1955569	477	6	32	182	FQEIMQIN	FIIPTYPE	TTYCARGARATHATGCARATHAA	TCNGGRTANGTNGGDATDATRAA	144	2304	0.514085	23.4286	65.3	95	18	192	LCPNAEV	ITPLQES	YTNTGYCCNAAYGCNGARGT	SWYTCYTGNARNGGNGTDAT	1024	6144	59	98	59.0964
Cep_614	XP_036362464.1_36931753_36932317	477	6	15	165	FGTVLVYI	WPFCFIVG	TTYGGNACNGTNYTNGTNTAYAT	CCNACDATRAARCARAANGGCCA	8192	384	0.333333	18.2857	62.7	96	3	180	FFKAVMF	TGQGFDH	TTYTTYAARGCNGTNATGTT	TGRTCRAANCCYTGNCCNGT	128	512	65.1	94	59.0687
Cep_615	XP_029644965.1_67316927_67318997	591	6	25	213	QKELAQKY	DIVINKLT	CARAARGARYTNGCNCARAARTA	GTNARYTTRTTDATNACDATRTC	1024	2304	0.110497	9.57143	62	97	17	240	LKRMEED	EKNKMKE	YTNAARMGNATGGARGARGA	TCYTTCATYTTRTTYTTYTC	512	32	65.7	94	59.0526
Cep_616	XP_036366087.1_24304433_24305592	834	6	53	322	ATYQTLNG	PQAVFAQR	GCNACNTAYCARACNYTNAAYGG	CKYTGNGCRAANACNGCYTGNGG	4096	4096	0.403042	29.5714	55.8	100	44	362	EFRSQMG	WKWLQEP	GARTTYMGNWSNCARATGGG	GGYTCYTGNARCCAYTTCCA	1024	64	60.7	100	59.0295
Cep_617	XP_029647492.1_33070101_33071582	927	4	117	417	VFQDFMKY	WHVDLYPK	GTNTTYCARGAYTTYATGAARTA	TTNGGRTANARRTCNACRTGCCA	128	1024	0.357143	53	72.4	100	41	437	GQHVDNF	QQNFEIE	GGNCARCAYGTNGAYAAYTT	TCDATYTCRAARTTYTGYTG	256	96	73.7	100	58.965
Cep_618	XP_029650420.1_28467293_28468745	501	6	195	353	HLFQIDGE	PNHKYLAC	CAYYTNTTYCARATHGAYGGNGA	CANGCNARRTAYTTRTGRTTNGG	1536	2048	0.526316	27.5714	68.5	93	88	380	SETPKWA	TPQPRKA	WSNGARACNCCNAARTGGGC	GCYTTNCKNGGYTGNGGNGT	1024	2048	59.5	95.5	58.9312
Cep_619	XP_036363682.1_9121828_9122354	360	6	44	155	QVGCKCFY	FINDEEDK	CARGTNGGNTGYAARTGYTTYTA	TTRTCYTCYTCRTCRTTDATRAA	512	192	0.52381	19.5714	70.5	86.5	6	163	RFARCFT	NEETFCI	MGNTTYGCNMGNTGYTTYAC	ATRCARAANGTYTCYTCRTT	2048	128	62.8	97.5	58.9066
Cep_620	XP_036366371.1_31423377_31424484	708	6	50	277	IVFCVPFT	NPILYAFL	ATHGTNTTYTGYGTNCCNTTYAC	ARRAANGCRTANARDATNGGRTT	1536	6144	0.486364	43.4286	57.5	100	31	309	MVNTTNI	YERTQIR	ATGGTNAAYACNACNAAYAT	CKDATYTGNGTNCKYTCRTA	256	1536	60.7	96.5	58.8921
Cep_621	XP_036369406.1_58234028_58234496	375	6	21	137	AGIQLHIE	VCLEDYLP	GCNGGNATHCARYTNCAYATHGA	GGNARRTARTCYTCNARRCANAC	4608	4096	0.587156	22	58.4	99	10	145	LPCTKDE	PEYTTSR	YTNCCNTGYACNAARGAYGA	CKNSWNGTNGTRTAYTCNGG	1024	8192	59.6	100	58.8886
Cep_622	XP_029654675.1_83519500_83521328	1230	5	106	507	ENHFECCQ	HQQKETLI	GARAAYCAYTTYGARTGYTGYCA	ATNARNGTYTCYTTYTGYTGRTG	128	1024	0.232911	45.5	69.5	95	92	562	VGPQQNT	MEHCRQC	GTNGGNCCNCARCARAAYAC	CAYTGNCKRCARTGYTCCAT	512	128	68.8	95.5	58.8882
Cep_623	XP_029650020.1_4896895_4897955	1029	6	52	386	NNTLPNYF	DYRIYNKA	AAYAAYACNYTNCCNAAYTAYTT	GCYTTRTTRTADATNCKRTARTC	2048	768	0.647619	72.1429	59.1	99	43	399	VFPWLPK	IQRQVLF	GTNTTYCCNTGGYTNCCNAA	AANARNACYTGNCKYTGDAT	1024	3072	58.5	95	58.8846
Cep_624	XP_029646104.1_5616286_5618290	1215	5	98	494	MFQAYMGN	FPKFATCN	ATGTTYCARGCNTAYATGGGNAA	TTRCANGTNGCRAAYTTNGGRAA	128	1024	0.4	64	69.3	92.5	89	518	DDIDECF	QFTPEAI	GAYGAYATHGAYGARTGYTT	ATNGCYTCNGGNGTRAAYTG	96	512	69.4	95.5	58.8461
Cep_625	XP_029658006.1_136279184_136280017	771	6	29	277	QLAKNAQN	DEIIGEVI	CARYTNGCNAARAAYGCNCARAA	ATNACYTCNCCDATDATYTCRTC	2048	1152	0.359504	20.1429	56.4	99	21	285	IAYKCYK	YPLNGVD	ATHGCNTAYAARTGYTAYAA	TCNACNCCRTTNARNGGRTA	192	2048	66.2	95.5	58.8409
Cep_626	XP_029637353.1_20066213_20066967	492	6	64	219	MDYYDLFN	NPKTTPLF	ATGGAYTAYTAYGAYYTNTTYAA	AANARNGGNGTNGTYTTNGGRTT	256	8192	0.308725	18.8571	58.9	97	3	233	LQGHPFD	PPNENWS	YTNCARGGNCAYCCNTTYGA	SWCCARTTYTCRTTNGGNGG	1024	512	62.3	99	58.8217
Cep_627	XP_029644414.1_54800734_54802269	882	5	67	352	YWPFVPKM	EFCHFNQP	TAYTGGCCNTTYGTNCCNAARAT	GGYTGRTTRAARTGRCARAAYTC	512	128	0.579137	68.6667	72	91	55	410	PCYQMLD	PENTFLH	CCNTGYTAYCARATGYTNGA	TGNARRAANGTRTTYTCNGG	256	1024	68.6	94.5	58.8052
Cep_628	XP_029646551.1_54753126_54754662	753	6	129	371	VTHFTCDN	WDKQLKQF	GTNACNCAYTTYACNTGYGAYAA	AAYTGYTTNARYTGYTTRTCCCA	1024	256	0.423729	38.7143	67.8	92	120	430	FKGHTAP	KFIIVNI	TTYAARGGNCAYACNGCNCC	ATRTTNACDATDATRAAYTT	512	288	64.7	90.5	58.7913
Cep_629	XP_036363871.1_51536154_51536985	492	6	16	171	SYAGKWKY	IWVYPVLE	WSNTAYGCNGGNAARTGGAARTA	TCNARNACNGGRTANACCCADAT	2048	3072	0.554054	31.7143	61.3	95	8	188	QVIQFGW	FIGVLWM	CARGTNATHCARTTYGGNTG	ATCCANARNACNCCDATRAA	384	768	69.4	90	58.7722
Cep_630	XP_029646081.1_6542405_6542950	363	6	19	131	FEGDKLPF	KTVTGIQV	TTYGARGGNGAYAARYTNCCNTT	ACYTGDATNCCNGTNACNGTYTT	2048	3072	0.424528	16.1429	58.5	98	11	155	QPSTNQI	CNEYGHW	CARCCNWSNACNAAYCARAT	CARTGNCCRTAYTCRTTRCA	2048	128	65.8	95	58.738
Cep_631	XP_036367023.1_9045230_9046073	378	6	60	177	NRQNPNGC	WPFTLDYG	AAYMGNCARAAYCCNAAYGGNTG	CCRTARTCNARNGTRAANGGCCA	2048	1024	0.603604	27	61.2	89	32	204	IPQMVYF	GFWEVPV	ATHCCNCARATGGTNTAYTT	ACNGGNACYTCCCARAANCC	192	256	71.9	94	58.7219
Cep_632	XP_036368321.1_11754192_11757570	738	6	504	741	LINLKGHN	FIQEMEAL	YTNATHAAYYTNAARGGNCAYAA	ARNGCYTCCATYTCYTGDATRAA	6144	384	0.65368	65.8571	62.9	92	445	749	LAGFTDK	KTKNQVL	YTNGCNGGNTTYACNGAYAA	ARNACYTGRTTYTTNGTYTT	2048	512	67	90	58.7134
Cep_633	XP_036367791.1_19703660_19705303	972	6	189	504	DSETNTDQ	PMQMSETE	GAYWSNGARACNAAYACNGAYCA	TCNGTYTCNSWCATYTGCATNGG	4096	1024	0.573379	39	53.2	100	106	642	GDYAYVY	FTYPMTA	GGNGAYTAYGCNTAYGTNTA	GCNGTCATNGGRTANGTRAA	512	256	64	97.5	58.6743
Cep_634	XP_036368093.1_6364679_6365714	672	6	43	258	QLWYPLNF	FAITWLPV	CARYTNTGGTAYCCNYTNAAYTT	ACNGGNARCCANGTDATNGCRAA	2048	3072	0.628713	40	61.3	94	12	302	EVCLIVA	INPIVYG	GARGTNTGYYTNATHGTNGC	CCRTANACDATNGGRTTDAT	1536	576	61.3	98	58.6734
Cep_635	XP_036368562.1_24938737_24939610	537	6	46	216	FIMIIFVW	HPKFREAI	TTYATHATGATHATHTTYGTNTG	ATNGCYTCNCKRAAYTTNGGRTG	432	2048	0.490798	29.2857	62.7	97	28	227	NVIGRPM	FPWILTC	AAYGTNATHGGNMGNCCNAT	CANGTNARDATCCANGGRAA	3072	768	65.5	90.5	58.6532
Cep_636	XP_029648870.1_16467486_16468059	426	6	18	151	ASIWGPDF	GDGINKRE	GCNWSNATHTGGGGNCCNGAYTT	TCNCKYTTRTTDATNCCRTCNCC	6144	3072	0.496063	26.2857	61.4	93	6	172	KPADIVF	FTVDNYS	AARCCNGCNGAYATHGTNTT	SWRTARTTRTCNACNGTRAA	768	1024	66.6	95	58.6432
Cep_637	XP_029642074.1_29293775_29295062	1116	5	34	397	DLNAKFVE	HKIQQNVE	GAYYTNAAYGCNAARTTYGTNGA	TCNACRTTYTGYTGDATYTTRTG	2048	384	0.117647	26.5	70.2	97.5	8	413	AGLEFYD	KDFVIIK	GCNGGNYTNGARTTYTAYGA	TTDATDATNACRAARTCYTT	1024	288	68.5	94	58.627
Cep_638	XP_029639018.1_98499521_98500115	393	6	31	153	LYTFIGCG	QAFGVEFM	YTNTAYACNTTYATHGGNTGYGG	ATRAAYTCNACNCCRAANGCYTG	3072	1024	0.62069	22	64	95	20	162	KAVRCEF	TFIMVFT	AARGCNGTNMGNTGYGARTT	GTRAANACCATDATRAANGT	1024	192	65.9	91.5	58.6136
Cep_639	XP_029637085.1_125397423_125398619	696	5	126	349	KRMRIMNG	CWEITNHG	AARMGNATGMGNATHATGAAYGG	CCRTGRTTNGTDATYTCCCARCA	768	192	0.198157	19.5	66.2	96	4	400	IRRAYME	WCPKITD	ATHMGNMGNGCNTAYATGGA	TCNGTDATYTTNGGRCACCA	1536	192	68.7	100	58.6041
Cep_640	XP_036366500.1_53948954_53951476	2010	5	126	787	ERARQQHD	DAAKVEWQ	GARMGNGCNMGNCARCARCAYGA	TGCCAYTCNACYTTNGCNGCRTC	4096	512	0.707812	205.333	62	95	59	843	NLKQCQD	EKVKWQK	AAYYTNAARCARTGYCARGA	TTYTGCCAYTTNACYTTYTC	256	64	68.4	85.5	58.602
Cep_641	XP_029638274.1_24245378_24246076	570	6	27	208	GPKMKLGY	PEPATFRT	GGNCCNAARATGAARYTNGGNTA	GTNCKRAANGTNGCNGGYTCNGG	2048	8192	0.609195	36.4286	54.6	94	9	216	NEYKQDF	MDTYELS	AAYGARTAYAARCARGAYTT	SWNARYTCRTANGTRTCCAT	64	1024	71.2	95	58.5917
Cep_642	XP_036364641.1_25814440_25815058	510	6	13	174	ALKDIIVK	YYGVPHST	GCNYTNAARGAYATHATHGTNAA	GTNSWRTGNGGNACNCCRTARTA	4608	8192	0.51773	23.1429	56.5	100	5	184	YDSMKIG	YKVKERH	TAYGAYWSNATGAARATHGG	TGNCKYTCYTTNACYTTRTA	384	512	63.2	96.5	58.5759
Cep_643	XP_029636501.1_76387983_76388875	795	5	25	281	IEKYYQFD	VWERYIST	ATHGARAARTAYTAYCARTTYGA	GTNSWDATRTANCKYTCCCANAC	192	6144	0.108	21.1667	64.9	100	8	292	LADQQTY	CVLQMYH	YTNGCNGAYCARCARACNTA	TGRTACATYTGNARNACRCA	1024	256	67.2	98.5	58.5543
Cep_644	XP_036369406.1_58458926_58459740	528	6	27	194	YLQCMHHG	QTDKRNHW	TAYYTNCARTGYATGCAYCAYGG	CARTGRTTNCKYTTRTCNGTYTG	256	1024	0.525	30.7143	68.4	93	12	217	EVTLITP	QGPTPAE	GARGTNACNYTNATHACNCC	TCNGCNGGNGTNGGNCCYTG	3072	2048	58.4	95.5	58.5355
Cep_645	XP_029634434.1_142412303_142413016	420	6	16	147	KEFQNLHV	ETFSPIDT	AARGARTTYCARAAYYTNCAYGT	GTRTCDATNGGNSWRAANGTYTC	512	6144	0.248	13	56.5	96	8	237	QQMENYI	KYDFFCT	CARCARATGGARAAYTAYAT	GTRCARAARAARTCRTAYTT	32	64	75.2	89.5	58.5337
Cep_646	XP_036363111.1_22046523_22047758	741	5	113	351	IATNEKEQ	QNQADSYK	ATHGCNACNAAYGARAARGARCA	TTRTANSWRTCNGCYTGRTTYTG	768	2048	0.349138	39.8333	64.7	96.5	100	360	MGITEWQ	MVGHEFE	ATGGGNATHACNGARTGGCA	TCRAAYTCRTGNCCNACCAT	96	128	74.3	93	58.5136
Cep_647	XP_036363214.1_31998484_31999613	765	6	124	370	IYRGACFP	THADEAME	ATHTAYMGNGGNGCNTGYTTYCC	TCCATNGCYTCRTCNGCRTGNGT	3072	512	0.333333	23.5714	63.1	92.5	113	379	FDYKYCT	YQIGQFL	TTYGAYTAYAARTAYTGYAC	ARRAAYTGNCCDATYTGRTA	64	384	69.8	90.5	58.4595
Cep_648	XP_029646385.1_4463543_4464338	501	6	95	253	KDTNFQEI	YTVATICE	AARGAYACNAAYTTYCARGARAT	TCRCADATNGTNGCNACNGTRTA	256	3072	0.516556	30	68.7	91	7	264	DDKLEQK	MATVMPF	GAYGAYAARYTNGARCARAA	AANGGCATNACNGTNGCCAT	256	256	66	89.5	58.4569
Cep_649	XP_036359036.1_98899170_98900459	381	7	204	322	CNSPKAWQ	FDNGEFGD	TGYAAYWSNCCNAARGCNTGGCA	TCNCCRAAYTCNCCRTTRTCRAA	2048	512	0.738739	32.25	62.1	87.5	178	337	NCQLRWF	FKLCLKD	AAYTGYCARYTNMGNTGGTT	TCYTTNARRCANARYTTRAA	512	1024	59.9	84	58.386
Cep_650	XP_029649514.1_12529825_12531556	771	5	275	523	LQEMVKTY	CALVHFTG	YTNCARGARATGGTNAARACNTA	CCNGTRAARTGNACNARNGCRCA	1024	4096	0.367769	33.3333	65.4	98.5	251	580	KGNWICF	IFQQLGV	AARGGNAAYTGGATHTGYTT	ACNCCNARYTGYTGRAADAT	96	768	70.9	94	58.3498
Cep_651	XP_029637522.1_33214247_33214976	528	5	14	181	ENLPFIIW	KGYVFQME	GARAAYYTNCCNTTYATHATHTG	TCCATYTGRAANACRTANCCYTT	2304	256	0.26087	19.3333	69.5	98.5	6	204	LLPTYNE	PITFVDR	YTNYTNCCNACNTAYAAYGA	CKRTCNACRAANGTDATNGG	4096	1536	62.3	100	58.3491
Cep_652	XP_036363103.1_21703636_21705035	1221	6	99	497	KAESGIFE	TDWNEGMP	AARGCNGARWSNGGNATHTTYGA	GGCATNCCYTCRTTCCARTCNGT	6144	128	0.649171	83.5714	63.4	91	4	515	SEAGIFE	KFKCIQE	WSNGARGCNGGNATHTTYGA	TCYTGDATRCAYTTRAAYTT	3072	96	66.8	88	58.3465
Cep_653	XP_029635394.1_166321493_166322125	519	5	24	188	PIPVWCDM	WNEWKHEQ	CCNATHCCNGTNTGGTGYGAYAT	TGYTCRTGYTTCCAYTCRTTCCA	768	32	0.272152	20	73.4	100	2	200	DVYNQGH	EMKIRPI	GAYGTNTAYAAYCARGGNCA	ATNGGNCKDATYTTCATYTC	256	384	70.8	86	58.3394
Cep_654	XP_029648410.1_47699028_47699787	528	5	26	193	YAQKAVEN	KEVAKIIH	TAYGCNCARAARGCNGTNGARAA	TGDATDATYTTNGCNACYTCYTT	1024	1152	0.136646	10.6667	65.5	100	17	203	PDGRVFQ	HDEVKDK	CCNGAYGGNMGNGTNTTYCA	TTRTCYTTNACYTCRTCRTG	2048	128	67.2	98.5	58.3372
Cep_655	XP_029639006.2_69309405_69310188	627	6	29	229	FPLKHGDV	CDFECNRA	TTYCCNYTNAARCAYGGNGAYGT	GCNCKRTTRCAYTCRAARTCRCA	2048	512	0.530928	37.7143	66.8	92	2	240	KEIFLGG	WDKGDCC	AARGARATHTTYYTNGGNGG	CARCARTCNCCYTTRTCCCA	768	64	64.8	90.5	58.3359
Cep_656	XP_029647235.2_26499850_26500972	417	6	72	202	LCNHAVYN	EYFDESLV	YTNTGYAAYCAYGCNGTNTAYAA	ACNARNSWYTCRTCRAARTAYTC	2048	4096	0.75	38.8571	60.4	92	6	216	VFLKVHK	CWTMKDI	GTNTTYYTNAARGTNCAYAA	ATRTCYTTCATNGTCCARCA	1024	32	70	91.5	58.2987
Cep_657	XP_036365854.1_31818686_31819882	834	6	24	293	YIIGFPGN	HFVCNFYI	TAYATHATHGGNTTYCCNGGNAA	ATRTARAARTTRCANACRAARTG	2304	256	0.5	45.4286	65.8	93	15	303	VDRYTTP	ITGKQFR	GTNGAYMGNTAYACNACNCC	CKRAAYTGYTTNCCNGTDAT	2048	768	61.8	92.5	58.2591
Cep_658	XP_029636172.1_74530390_74531058	453	5	47	189	ANKTHGED	QWFNENEI	GCNAAYAARACNCAYGGNGARGA	ATYTCRTTYTCRTTRAACCAYTG	1024	64	0.411765	20.6667	72.4	90.5	12	199	GDLAKKY	VDHYLQK	GGNGAYYTNGCNAARAARTA	TTYTGNARRTARTGRTCNAC	1024	512	67	100	58.2453
Cep_659	XP_029656725.1_65860_66524	471	5	15	163	DGKIYNFQ	EFGDTWRT	GAYGGNAARATHTAYAAYTTYCA	GTNCKCCANGTRTCNCCRAAYTC	384	1024	0.450704	27.5	70.5	93.5	5	211	VFGDPHY	DVFEECR	GTNTTYGGNGAYCCNCAYTA	CKRCAYTCYTCRAANACRTC	512	256	70.6	94.5	58.2156
Cep_660	XP_029657355.2_42980_45232	1605	4	213	739	RPKIDKET	VQTFHEMC	MGNCCNAARATHGAYAARGARAC	CACATYTCRTGRAANGTYTGNAC	1536	256	0.361538	124.2	68.8	98.5	71	798	QQKAKIE	NKEILQV	CARCARAARGCNAARATHGA	ACYTGNARDATYTCYTTRTT	192	384	69	100	58.1801
Cep_661	XP_029636724.1_133275243_133276161	762	5	27	272	LSAKEKEI	QNETDKLR	YTNWSNGCNAARGARAARGARAT	CKNARYTTRTCNGTYTCRTTYTG	8192	2048	0.289916	30.6667	60.2	100	11	281	MEQALDI	DNVKLYE	ATGGARCARGCNYTNGAYAT	TCRTANARYTTNACRTTRTC	256	512	68.4	100	58.1533
Cep_662	XP_029637984.1_210968409_210970119	1503	5	41	533	VIMLDEAH	KDYMRDVT	GTNATHATGYTNGAYGARGCNCA	GTNACRTCNCKCATRTARTCYTT	1536	512	0.308642	67.3333	67	96	2	551	GYHVRFD	APHYYQF	GGNTAYCAYGTNMGNTTYGA	AAYTGRTARTARTGNGGNGC	1024	256	67.6	94	58.1271
Cep_663	XP_029641230.2_30125855_30127145	795	5	74	330	DGYTALMF	CKMVHYCD	GAYGGNTAYACNGCNYTNATGTT	TCRCARTARTGNACCATYTTRCA	2048	128	0.452	48.6667	69.3	96	46	348	QHAAFKG	HKKFCAK	CARCAYGCNGCNTTYAARGG	TTNGCRCARAAYTTYTTRTG	256	128	66.8	94.5	58.1228
Cep_664	XP_029650643.1_28100095_28101067	669	6	66	280	GIAVQVDH	DIDGRKPW	GGNATHGCNGTNCARGTNGAYCA	CANGGYTTNCKNCCRTCDATRTC	3072	3072	0.403846	30.4286	64	96	27	293	EAGATVY	KFLIHYY	GARGCNGGNGCNACNGTNTA	TARTARTGDATNARRAAYTT	2048	384	63.9	90.5	58.1155
Cep_665	XP_029644256.1_63790325_63792530	2019	4	32	696	PCLHTFCE	DFHNHCVK	CCNTGYYTNCAYACNTTYTGYGA	TTNACRCARTGRTTRTGRAARTC	2048	256	0.342988	110.2	69.4	100	24	724	RYQNPKV	QFNAPTG	MGNTAYCARAAYCCNAARGT	CCNGTNGGNGCRTTRAAYTG	512	512	70	98	58.0345
Cep_666	XP_029633143.1_13086236_13087562	489	6	308	462	VIHVLNMD	NYLFECYA	GTNATHCAYGTNYTNAAYATGGA	GCRTARCAYTCRAANARRTARTT	1536	512	0.371622	20.7143	64.3	92	296	474	RFADVMG	TEAEDAW	MGNTTYGCNGAYGTNATGGG	CANGCRTCYTCNGCYTCNGT	512	512	65.9	93	58.0002
Cep_667	XP_036365839.1_28287903_28288368	369	5	18	132	SCAVKTCW	KFHWCCYV	WSNTGYGCNGTNAARACNTGYTG	ACRTARCARCACCARTGRAAYTT	8192	64	0.342593	16.6667	68.3	98.5	4	144	KEMKMQC	CETMTDV	AARGARATGAARATGCARTG	ACRTCNGTCATNGTYTCRCA	16	128	72.9	90	57.9839
Cep_668	XP_029636724.1_133263988_133264768	615	5	30	226	EIANRQDE	KAKYDEAT	GARATHGCNAAYMGNCARGAYGA	GTNGCYTCRTCRTAYTTNGCYTT	1536	512	0.194737	17.1667	64.4	98.5	7	238	SMCQYWK	DETEMIM	WSNATGTGYCARTAYTGGAA	ATDATCATYTCNGTYTCRTC	128	96	71.1	95.5	57.9217
Cep_669	XP_036361169.1_21887714_21888387	480	6	19	170	EDEKRLFC	MCHLTIEA	GARGAYGARAARMGNYTNTTYTG	GCYTCDATNGTNARRTGRCACAT	2048	768	0.365517	20.2857	62.7	93	7	201	ETKNVNI	DINRMLK	GARACNAARAAYGTNAAYAT	TTNARCATNCKRTTDATRTC	256	768	67.3	92	57.8858
Cep_670	XP_029635497.1_85845785_85846396	486	6	14	167	AHNQDVKH	AHSQDVNC	GCNCAYAAYCARGAYGTNAARCA	CARTTNACRTCYTGNSWRTGNGC	512	4096	0.482993	27.2857	60.8	95	3	177	DEEYECA	WNPKVPG	GAYGARGARTAYGARTGYGC	CCNGGNACYTTNGGRTTCCA	64	256	66.8	91.5	57.8236
Cep_671	XP_029636206.1_25587249_25589127	1260	5	183	594	VDEKYLQF	NMFQTLRY	GTNGAYGARAARTAYYTNCARTT	TANCKNARNGTYTGRAACATRTT	1024	2048	0.293827	50.1667	68.1	96	173	607	IEDIVAQ	IPTFLFG	ATHGARGAYATHGTNGCNCA	CCRAANARRAANGTNGGDAT	576	1536	63.1	98.5	57.8236
Cep_672	XP_029646516.1_15100116_15101075	570	7	65	246	PLDDKTGY	AHFIEHPI	CCNYTNGAYGAYAARACNGGNTA	ATNGGRTGYTCDATRAARTGNGC	4096	768	0.654971	40.625	63	89.5	44	293	SYEPPRK	CPATLLE	WSNTAYGARCCNCCNMGNAA	TCNARNARNGTNGCNGGRCA	8192	8192	51	88	57.7853
Cep_673	XP_036359272.1_44951139_44952419	426	6	171	304	YKTIKVWD	NFFIALRI	TAYAARACNATHAARGTNTGGGA	ATNCKNARNGCDATRAARAARTT	384	6144	0.897436	36.1429	63.3	91	158	434	TLAIPKH	PHMTLFK	ACNYTNGCNATHCCNAARCA	TTRAANARNGTCATRTGNGG	3072	512	66.9	91.5	57.6149
Cep_674	XP_029648182.1_20039527_20040527	522	5	175	340	FLQNVDEY	FKCDGRVD	TTYYTNCARAAYGTNGAYGARTA	TCNACNCKNCCRTCRCAYTTRAA	1024	2048	0.483871	29	68.4	97.5	153	353	GAEKQFE	YVVPFFG	GGNGCNGARAARCARTTYGA	CCRAARAANGGNACNACRTA	256	512	67	94.5	57.5844
Cep_675	XP_029635737.1_128098781_128100152	1287	5	33	453	YGGQFVAK	KIDGCNKM	TAYGGNGGNCARTTYGTNGCNAA	ATYTTRTTRCANCCRTCDATYTT	2048	384	0.432763	64.3333	68	98.5	5	469	ADELTAI	FCWLCMQ	GCNGAYGARYTNACNGCNAT	TGCATRCANARCCARCARAA	2048	64	64.1	93	57.5838
Cep_676	XP_029639204.1_2522808_2524359	861	5	196	474	DVIGKCAF	MCIGYKFA	GAYGTNATHGGNAARTGYGCNTT	GCRAAYTTRTANCCDATRCACAT	1536	192	0.654412	75.5	73.1	98.5	132	483	RNRKLCN	MEMKTAL	MGNAAYMGNAARYTNTGYAA	ARNGCNGTYTTCATYTCCAT	4096	128	60.8	90	57.583
Cep_677	XP_036361862.1_55179866_55181345	1242	4	85	490	PYKCKICH	NKHCQDRI	CCNTAYAARTGYAARATHTGYCA	ATNCKRTCYTGRCARTGYTTRTT	384	512	0.163317	49.4	71.1	100	44	515	TLRKHEQ	NYQPFKE	ACNYTNMGNAARCAYGARCA	TCYTTRAANGGYTGRTARTT	2048	128	71.6	100	57.5784
Cep_678	XP_036356355.1_175315729_175317634	1725	5	46	612	VGYLMAAK	WYAVFSNP	GTNGGNTAYYTNATGGCNGCNAA	GGRTTNSWRAANACNGCRTACCA	4096	2048	0.812963	181.833	59.9	96	30	719	PFLTLFY	DWLEQAL	CCNTTYYTNACNYTNTTYTA	ARNGCYTGYTCNARCCARTC	4096	512	56.5	98.5	57.5623
Cep_679	XP_036364315.1_59694018_59695088	660	6	113	324	DYTITIQA	VNKELDRE	GAYTAYACNATHACNATHCARGC	TCNCKRTCNARYTCYTTRTTNAC	1152	4096	0.622549	45	59.4	92	2	361	KVHQFFV	NDNDPIC	AARGTNCAYCARTTYTTYGT	CADATNGGRTCRTTRTCRTT	128	192	67.7	92.5	57.5505
Cep_680	XP_029638974.1_47290244_47291454	624	7	118	317	NLQNRYGD	GNLELTKV	AAYYTNCARAAYMGNTAYGGNGA	ACYTTNGTNARYTCNARRTTNCC	4096	8192	0.642487	39.375	54.8	92.5	90	328	GQTALHM	AGGISHP	GGNCARACNGCNYTNCAYAT	GGRTGNSWDATNCCNCCNGC	2048	6144	55.9	88	57.5466
Cep_681	XP_036358104.1_85384488_85386388	1425	4	152	618	PQNEFEDW	CQTIVTGD	CCNCARAAYGARTTYGARGAYTG	TCNCCNGTNACDATNGTYTGRCA	256	3072	0.147826	47.2	70.3	100	126	629	GEKWMAT	TQFFHEG	GGNGARAARTGGATGGCNAC	CCYTCRTGRAARAAYTGNGT	64	128	72.5	100	57.5319
Cep_682	XP_029637786.1_45803442_45804160	582	6	73	258	METAQLFM	WQISQAIT	ATGGARACNGCNCARYTNTTYAT	GTDATNGCYTGNSWDATYTGCCA	1024	2304	0.662577	25.5714	55.9	98	17	275	KIQNKVE	VANTLMS	AARATHCARAAYAARGTNGA	SWCATNARNGTRTTNGCNAC	192	4096	62.2	97.5	57.5078
Cep_683	XP_036360613.1_39292302_39292870	393	6	28	150	FTANLAAF	FAYITESP	TTYACNGCNAAYYTNGCNGCNTT	GGNSWYTCNGTDATRTANGCRAA	8192	6144	0.675439	29	51.9	96	18	180	WFFCIIM	PYAFALK	TGGTTYTTYTGYATHATHAT	TTNARNGCRAANGCRTANGG	72	2048	66.3	99	57.4952
Cep_684	XP_029656781.1_38844942_38845848	378	6	58	175	AIFCMPFT	WPGDTPRR	GCNATHTTYTGYATGCCNTTYAC	CKNCKNGGNGTRTCNCCNGGCCA	384	8192	0.513514	15	60.5	94	31	217	LVFTVGK	PGNADRV	YTNGTNTTYACNGTNGGNAA	ACNCKRTCNGCRTTNCCNGG	4096	2048	61.2	99	57.4945
Cep_685	XP_036357046.1_90398177_90398788	486	6	29	182	NNVAQTPE	TFRECLFL	AAYAAYGTNGCNCARACNCCNGA	ARRAANARRCAYTCNCKRAANGT	2048	8192	0.293706	15.5714	56	99	3	195	EYMKKYF	DACHDRS	GARTAYATGAARAARTAYTT	SWNCKRTCRTGRCANGCRTC	32	2048	64.6	95	57.4725
Cep_686	XP_036367864.1_10748489_10749755	618	6	101	298	LFAIVVNE	AWSQPVTT	YTNTTYGCNATHGTNGTNAAYGA	GTNGTNACNGGYTGNSWCCANGC	6144	8192	0.582418	36.2857	52.9	95	82	315	HCNWFGT	DIADKFN	CAYTGYAAYTGGTTYGGNAC	TTRAAYTTRTCNGCDATRTC	64	192	72.8	91.5	57.3973
Cep_687	XP_036362590.1_55837943_55839433	1140	5	93	464	NTKISEDC	WPEWMGVM	AAYACNAARATHWSNGARGAYTG	ATNACNCCCATCCAYTCNGGCCA	3072	128	0.675824	102.667	63	89	85	472	EGVNMWN	HGYDIEF	GARGGNGTNAAYATGTGGAA	AAYTCDATRTCRTANCCRTG	64	192	75.5	91.5	57.39
Cep_688	XP_036365090.1_14161396_14162534	711	6	27	255	DKALEEGQ	EKQIRNFY	GAYAARGCNYTNGARGARGGNCA	TARAARTTNCKDATYTGYTTYTC	2048	768	0.418919	36.8571	66.5	91	2	277	EADILDV	GIPQILA	GARGCNGAYATHYTNGAYGT	GCNARDATYTGNGGDATNCC	768	2304	59	95.5	57.3316
Cep_689	XP_029651296.1_19215047_19216070	390	6	200	321	HVKKQGKW	YNWNVPPT	CAYGTNAARAARCARGGNAARTG	GTNGGNGGNACRTTCCARTTRTA	512	512	0.443478	18.1429	65	91	191	330	YWGFFDG	CCERKNH	TAYTGGGGNTTYTTYGAYGG	TGRTTYTTNCKYTCRCARCA	64	256	67.5	90.5	57.3238
Cep_690	XP_029643862.2_37805418_37807157	1137	6	24	394	LVAYVTEN	GYGGTNCD	YTNGTNGCNTAYGTNACNGARAA	TCRCARTTNGTNCCNCCRTANCC	8192	2048	0.755556	101.429	58.4	86.5	7	411	ITDVNDC	YCHNGGT	ATHACNGAYGTNAAYGAYTG	GTNCCNCCRTTRTGRCARTA	384	256	70.6	89.5	57.3057
Cep_691	XP_029658263.1_93815319_93816357	957	5	13	323	NGRTGTFI	HCKDGATN	AAYGGNMGNACNGGNACNTTYAT	TTNGTNGCNCCRTCYTTRCARTG	8192	1024	0.694079	84.8333	63.2	97.5	5	351	ILVHCGT	DVYHTVK	ATHYTNGTNCAYTGYGGNAC	TTNACNGTRTGRTANACRTC	1536	512	66	94	57.2982
Cep_692	XP_029651506.1_7664962_7666605	951	5	27	335	LALVCFCQ	VECWHEVP	YTNGCNYTNGTNTGYTTYTGYCA	GGNACYTCRTGCCARCAYTCNAC	8192	256	0.165563	22.1667	61.7	98.5	6	444	VNKLMFI	NQMPLTP	GTNAAYAARYTNATGTTYAT	GGNGTNARNGGCATYTGRTT	256	512	67.2	100	57.2823
Cep_693	XP_029635295.1_96701936_96702558	414	5	56	185	PWGYHFTN	KEQGITVL	CCNTGGGGNTAYCAYTTYACNAA	ARNACNGTDATNCCYTGYTCYTT	512	3072	0.434426	19.3333	70.6	96	2	204	AVEKNPD	QKVAPWK	GCNGTNGARAARAAYCCNGA	TTCCANGGNGCNACYTTYTG	512	256	71.1	90	57.2804
Cep_694	XP_036360740.1_74829190_74830426	732	5	162	397	VPQNFPQY	DIANNKRV	GTNCCNCARAAYTTYCCNCARTA	ACNCKYTTRTTRTTNGCDATRTC	1024	1536	0.227074	28.5	64.7	95	89	413	KFTRVAM	QIYKLHW	AARTTYACNMGNGTNGCNAT	CARTGNARYTTRTADATYTG	2048	384	68.5	98.5	57.2754
Cep_695	XP_029643592.1_66934391_66934939	432	5	10	145	VTGSKIMI	CHCGEKIA	GTNACNGGNWSNAARATHATGAT	GCDATYTTYTCNCCRCARTGRCA	6144	384	0.124031	10.6667	61.1	100	2	168	ENNAGYV	VAENTPD	GARAAYAAYGCNGGNTAYGT	TCNGGNGTRTTYTCNGCNAC	256	1024	67.4	100	57.2235
Cep_696	XP_029638411.2_47336299_47336977	603	6	17	209	PNWPNNYP	YGEPTKFP	CCNAAYTGGCCNAAYAAYTAYCC	GGRAAYTTNGTNGGYTCNCCRTA	256	1024	0.576087	43.4286	56.9	99	9	230	RDNGEFA	QTTRHVI	MGNGAYAAYGGNGARTTYGC	ATNACRTGNCKNGTNGTYTG	512	2048	63.6	91.5	57.1983
Cep_697	XP_036361102.1_139400910_139401925	477	6	67	217	NYLQNANP	CDGYVDKW	AAYTAYYTNCARAAYGCNAAYCC	CAYTTRTCNACRTANCCRTCRCA	1024	512	0.548611	33.4286	62.1	93	46	227	GVENQFE	TYVVPFF	GGNGTNGARAAYCARTTYGA	AARAANGGNACNACRTANGT	256	1024	66.4	90.5	57.163
Cep_698	XP_029638978.1_25765884_25766559	576	6	13	196	YPSVKPEI	EYHMDLGK	TAYCCNWSNGTNAARCCNGARAT	TTNCCNARRTCCATRTGRTAYTC	8192	512	0.634286	39.7143	62.5	93	4	220	ELVCHLP	YFGVEGK	GARYTNGTNTGYCAYYTNCC	TTNCCYTCNACNCCRAARTA	2048	512	60.8	95	57.1529
Cep_699	XP_029639644.1_5840608_5842301	1305	5	144	570	LDGQEAIF	TNIQTIQV	YTNGAYGGNCARGARGCNATHTT	ACYTGDATNGTYTGDATRTTNGT	3072	1152	0.650538	97.1667	62.8	95	125	599	GNITYNV	QNVQNLA	GGNAAYATHACNTAYAAYGT	GCNARRTTYTGNACRTTYTG	384	512	64.2	97	57.1467
Cep_700	XP_029635967.1_41816877_41818365	1500	6	57	548	WHGVPMHF	TKLDLDFI	TGGCAYGGNGTNCCNATGCAYTT	ATRAARTCNARRTCNARYTTNGT	256	4096	0.698073	102.143	60	91.5	46	574	SQPGDFV	ITLPQGT	WSNCARCCNGGNGAYTTYGT	GTNCCYTGNGGNARNGTDAT	2048	3072	57.4	95.5	57.0719
Cep_701	XP_029633427.1_4741654_4742654	621	6	38	236	NLYCAFTC	YVICENIV	AAYYTNTAYTGYGCNTTYACNTG	ACDATRTTYTCRCADATNACRTA	2048	576	0.700535	52	64	92	30	357	PSCYHNF	ITDPVKL	CCNWSNTGYTAYCAYAAYTT	ARYTTNACNGGRTCNGTDAT	1024	1536	64.8	89	57.0696
Cep_702	XP_029634871.1_59014567_59015689	783	6	55	307	SGYTWDMV	EVVMEVNT	WSNGGNTAYACNTGGGAYATGGT	GTRTTNACYTCCATNACNACYTC	1024	512	0.45122	43.2857	60.3	90.5	4	357	PIWLHAD	EDNKRVA	CCNATHTGGYTNCAYGCNGA	GCNACNCKYTTRTTRTCYTC	768	512	68.3	91.5	57.0102
Cep_703	XP_029654206.1_23131_24499	687	5	112	332	EEIILVDD	EVWMDEYK	GARGARATHATHYTNGTNGAYGA	TTRTAYTCRTCCATCCANACYTC	2304	64	0.439252	31.6667	64	96	86	374	PFHNEHW	WFMEEIA	CCNTTYCAYAAYGARCAYTG	GCDATYTCYTCCATRAACCA	128	24	77.1	88.5	56.9601
Cep_704	XP_036358680.1_83727947_83729096	369	6	195	309	LGYHYNWN	YHAVPRVF	YTNGGNTAYCAYTAYAAYTGGAA	AANACNCKNGGNACNGCRTGRTA	512	8192	0.398148	16.2857	63.5	97	102	410	YRCLHDY	QVLKAGQ	TAYMGNTGYYTNCAYGAYTA	TGNCCNGCYTTNARNACYTG	1024	2048	60.4	92.5	56.9579
Cep_705	XP_029636698.1_80857272_80858406	408	6	120	247	AGDPVVAN	CQNDKNFY	GCNGGNGAYCCNGTNGTNGCNAA	TARAARTTYTTRTCRTTYTGRCA	8192	128	0.404959	18.8571	65.8	91	69	256	TDIYNKV	YAEVFFK	ACNGAYATHTAYAAYAARGT	TTRAARAANACYTCNGCRTA	192	256	71.8	84.5	56.953
Cep_706	XP_029655717.1_40269093_40269601	429	6	28	162	GEQILKKE	GWTHKDVL	GGNGARCARATHYTNAARAARGA	ARNACRTCYTTRTGNGTCCANCC	1536	1024	0.370079	20.5714	64.5	99	18	172	TEGPLYE	THTKASN	ACNGARGGNCCNYTNTAYGA	TTNSWNGCYTTNGTRTGNGT	2048	4096	56.4	93	56.9433
Cep_707	XP_029646417.1_56620745_56621780	996	5	26	349	ILWMNIVY	HADVMGDG	ATHYTNTGGATGAAYATHGTNTA	CCRTCNCCCATNACRTCNGCRTG	576	512	0.481013	50.8333	64.8	96	17	357	PEFKNIT	MDDLIVL	CCNGARTTYAARAAYATHAC	ARNACDATNARRTCRTCCAT	192	768	65.5	97	56.8628
Cep_708	XP_029647187.1_6351369_6352848	1338	5	22	459	GTLKFIGE	DKLIPVNF	GGNACNYTNAARTTYATHGGNGA	AARTTNACNGGDATNARYTTRTC	6144	3072	0.653396	110.333	62.5	92	12	472	GDRIECD	PDKVFKQ	GGNGAYMGNATHGARTGYGA	TGYTTRAANACYTTRTCNGG	768	256	67.9	94.5	56.8627
Cep_709	XP_029641685.1_40627866_40630197	1677	4	176	726	VDYNHKKE	KMFFLQAG	GTNGAYTAYAAYCAYAARAARGA	CCNGCYTGNARRAARAACATYTT	256	512	0.160517	56.8	70.5	100	163	754	IVKDGDE	NEAGKLQ	ATHGTNAARGAYGGNGAYGA	TGNARYTTNCCNGCYTCRTT	384	1024	69.4	100	56.8494
Cep_710	XP_036358314.1_123981461_123982261	579	6	21	205	IFLNKLDK	FKIIHDKQ	ATHTTYYTNAAYAARYTNGAYAA	TGYTTRTCRTGDATDATYTTRAA	3072	288	0.662921	47	61.6	94	6	235	LTVWRQA	VNQKKNE	YTNACNGTNTGGMGNCARGC	TCRTTYTTYTTYTGRTTNAC	2048	128	63.7	90.5	56.8238
Cep_711	XP_029655225.2_14079_15317	681	5	162	380	NIFIIVME	MYFDNRIH	AAYATHTTYATHATHGTNATGGA	TGDATNCKRTTRTCRAARTACAT	432	384	0.367925	32	68.4	96	64	398	DKDMDEQ	QTLVHGA	GAYAARGAYATGGAYGARCA	GCNCCRTGNACNARNGTYTG	32	2048	65.3	95.5	56.8115
Cep_712	XP_029643786.1_59634952_59635421	345	6	13	119	VINVHGID	PFVMLAWR	GTNATHAAYGTNCAYGGNATHGA	CKCCANGCNARCATNACRAANGG	2304	2048	0.35	12.1429	61.6	97	4	127	PKKTKLE	CPKLEHF	CCNAARAARACNAARYTNGA	AARTGYTCNARYTTNGGRCA	1024	512	60.8	94	56.7539
Cep_713	XP_029654917.1_4131_5263	594	5	121	310	CMFAVIWT	FIVVQYDG	TGYATGTTYGCNGTNATHTGGAC	CCRTCRTAYTGNACNACDATRAA	192	768	0.666667	47.3333	68.6	91.5	74	341	TNCFIAN	CVNPFVY	ACNAAYTGYTTYATHGCNAA	TANACRAANGGRTTNACRCA	384	512	68.8	94.5	56.7473
Cep_714	XP_036368663.1_1366411_1367024	348	6	65	172	PKELFTNE	FAMDCVPR	CCNAARGARYTNTTYACNAAYGA	CKNGGNACRCARTCCATNGCRAA	2048	1024	0.39604	16.7143	66.8	96	1	192	MLLRLHQ	MANIAGY	ATGYTNYTNMGNYTNCAYCA	TANCCNGCDATRTTNGCCAT	8192	384	53.5	96.5	56.7098
Cep_715	XP_036354573.1_6326_7445	615	6	90	286	GVPYWDWT	DDLTLNGM	GGNGTNCCNTAYTGGGAYTGGAC	ATNCCRTTNARNGTNARRTCRTC	256	8192	0.772487	44.5714	60.1	93	73	373	YMVQFEQ	PYLHEIT	TAYATGGTNCARTTYGARCA	GTDATYTCRTGNARRTANGG	64	768	69.6	87	56.6606
Cep_716	XP_029633308.2_25018687_25019381	393	5	13	135	YVPFWNNT	FWMHHAYI	TAYGTNCCNTTYTGGAAYAAYAC	ATRTANGCRTGRTGCATCCARAA	256	64	0.525862	24.8333	72.5	95	5	143	LNQVVPG	DCIWEKF	YTNAAYCARGTNGTNCCNGG	AAYTTYTCCCADATRCARTC	2048	48	69.1	89	56.6574
Cep_717	XP_029648710.1_17936832_17937277	369	5	10	124	WEEGLKAY	FACGLNQL	TGGGARGARGGNYTNAARGCNTA	ARYTGRTTNARNCCRCANGCRAA	1024	4096	0.12963	5.16667	59.7	100	2	132	IWAECKQ	YWYYNPS	ATHTGGGCNGARTGYAARCA	SWNGGRTTRTARTACCARTA	96	256	67.6	100	56.4908
Cep_718	XP_029648611.1_32891139_32892219	495	5	40	196	NTIYMNIH	KNDQIFFM	AAYACNATHTAYATGAAYATHCA	ATRAARAADATYTGRTCRTTYTT	288	192	0.473333	33.8333	71.4	92.5	29	213	AYLPFVY	IKYNVLP	GCNTAYYTNCCNTTYGTNTA	GGNARNACRTTRTAYTTDAT	2048	768	64.8	95.5	56.4819
Cep_719	XP_029640880.1_77659872_77660967	546	5	23	196	VYIGNGAY	YNQTADVW	GTNTAYATHGGNAAYGGNGCNTA	CANACRTCNGCNGTYTGRTTRTA	3072	1024	0.359281	25.8333	66.4	96.5	2	207	DYVKTEI	CIMGEMY	GAYTAYGTNAARACNGARAT	TACATYTCNCCCATDATRCA	256	48	73.6	88.5	56.4542
Cep_720	XP_029644899.2_18315570_18316780	918	5	21	318	KHAVVRPQ	ICGKTYAR	AARCAYGCNGTNGTNMGNCCNCA	CKNGCRTANGTYTTNCCRCADAT	8192	3072	0.539792	63.6667	60.6	100	2	366	FSVFKEK	GEKPFRC	TTYWSNGTNTTYAARGARAA	CANCKRAANGGYTTYTCNCC	1024	1024	61.8	98.5	56.4465
Cep_721	XP_029643028.1_37588839_37589359	429	6	17	151	LDHLPADI	ADILKNYL	YTNGAYCAYYTNCCNGCNGAYAT	ARRTARTTYTTNARDATRTCNGC	8192	3072	0.265625	11	55	94	3	164	KCANVTH	KFYLCHH	AARTGYGCNAAYGTNACNCA	TGRTGRCANARRTARAAYTT	512	256	69.6	94	56.3354
Cep_722	XP_029642293.1_21790357_21791924	1275	5	15	431	MAALDGTE	QYPKETLN	ATGGCNGCNYTNGAYGGNACNGA	TTNARNGTYTCYTTNGGRTAYTG	4096	2048	0.425061	67.3333	63.7	96	4	502	WTNMIKP	TDVCEES	TGGACNAAYATGATHAARCC	SWYTCYTCRCANACRTCNGT	48	1024	66.5	94	56.3215
Cep_723	XP_029643484.1_49013699_49014951	975	5	46	362	KAVFTCGM	PMHFSRCY	AARGCNGTNTTYACNTGYGGNAT	TARCANCKNSWRAARTGCATNGG	2048	4096	0.605863	74.6667	62.7	96	34	376	HKVIMAA	NGRIFAC	CAYAARGTNATHATGGCNGC	CANGCRAADATNCKNCCRTT	192	1536	65.2	95.5	56.3144
Cep_724	XP_029636418.1_83477820_83478882	546	5	59	232	RQTNIVWV	ADNRHYTF	MGNCARACNAAYATHGTNTGGGT	AANGTRTARTGNCKRTTRTCNGC	1536	2048	0.650602	45	64	97.5	18	282	TFLYYTD	FWKIVFT	ACNTTYYTNTAYTAYACNGA	GTRAANACDATYTTCCARAA	1024	96	66.4	94.5	56.2336
Cep_725	XP_036361910.1_65721139_65721875	432	6	68	203	FWCTMAHM	VEMIQTTY	TTYTGGTGYACNATGGCNCAYAT	TANGTNGTYTGDATCATYTCNAC	128	768	0.263566	13.4286	70.8	91	42	226	SWIMIAT	FPSCFDE	WSNTGGATHATGATHGCNAC	TCRTCRAARCANSWNGGRAA	576	1024	53.8	96.5	56.2236
Cep_726	XP_036359890.1_72855859_72856419	369	7	38	152	WGFISTTF	WGDTLTGK	TGGGGNTTYATHWSNACNACNTT	TTNCCNGTNARNGTRTCNCCCCA	6144	4096	0.555556	19.375	49.3	93	5	174	KCQSIVP	PVFTVSQ	AARTGYCARWSNATHGTNCC	TGNSWNACNGTRAANACNGG	1536	8192	50.6	98	56.2018
Cep_727	XP_029635295.1_96682983_96683872	747	6	40	280	NFWLLICP	DWQTEERL	AAYTTYTGGYTNYTNATHTGYCC	ARNCKYTCYTCNGTYTGCCARTC	1536	1024	0.608696	40.5714	60.4	91	7	291	GNKPPEF	GIIVNPA	GGNAAYAARCCNCCNGARTT	GCNGGRTTNACDATDATNCC	512	1152	65.7	92	56.189
Cep_728	XP_029642080.1_5994434_5995298	786	5	21	274	LNNFNYEI	FWDRCLLI	YTNAAYAAYTTYAAYTAYGARAT	ATNARNARRCANCKRTCCCARAA	512	4096	0.256198	21.8333	59.4	98.5	13	302	KPLYEDI	VFTELKA	AARCCNYTNTAYGARGAYAT	GCYTTNARYTCNGTRAANAC	512	1024	66.8	100	56.1591
Cep_729	XP_036359702.1_110885039_110885660	456	6	20	163	KQLSRMQW	VKYADNIL	AARCARYTNWSNMGNATGCARTG	ARDATRTTRTCNGCRTAYTTNAC	8192	1536	0.430657	16.1429	57.8	95	7	191	ILTTAMF	DFHLTIQ	ATHYTNACNACNGCNATGTT	TGDATNGTNARRTGRAARTC	1536	768	65.8	93	56.1318
Cep_730	XP_036371090.1_6047770_6048809	687	6	43	263	KSYKRKDH	YHDGRRFP	AARWSNTAYAARMGNAARGAYCA	GGRAANCKNCKNCCRTCRTGRTA	4096	4096	0.716495	57.2857	52.8	88.5	23	282	QHMCIHT	FKHKMLE	CARCAYATGTGYATHCAYAC	TCNARCATYTTRTGYTTRAA	48	128	71.8	94	56.0984
Cep_731	XP_029642740.1_14263723_14265763	1296	5	132	555	LVKPYQWI	KKAFQSFV	YTNGTNAARCCNTAYCARTGGAT	ACRAANSWYTGRAANGCYTTYTT	1024	2048	0.55314	90.6667	62.1	92.5	108	575	DGVFAIV	IFHVKYL	GAYGGNGTNTTYGCNATHGT	ARRTAYTTNACRTGRAADAT	768	384	66.9	95.5	56.0379
Cep_732	XP_036366328.1_23453344_23454169	627	5	40	240	DFAVCCVN	KAPGKLDH	GAYTTYGCNGTNTGYTGYGTNAA	TGRTCNARYTTNCCNGGNGCYTT	1024	4096	0.181347	18.1667	61.4	98.5	16	252	TILKKEG	AYEVGIC	ACNATHYTNAARAARGARGG	CADATNCCNACYTCRTANGC	768	768	66.4	98.5	56.0365
Cep_733	XP_036358254.1_112493458_112495544	855	5	198	474	QKIHRDHK	IQRTIENA	CARAARATHCAYMGNGAYCAYAA	GCRTTYTCDATNGTNCKYTGDAT	768	2304	0.518519	54.3333	60.1	100	166	483	GNPDEIE	KKWLNEA	GGNAAYCCNGAYGARATHGA	GCYTCRTTNARCCAYTTYTT	384	128	69.3	91.5	56.0332
Cep_734	XP_036363269.1_38879089_38880655	795	5	231	487	CQVGIDDT	WDRILAFN	TGYCARGTNGGNATHGAYGAYAC	TTRAANGCNARDATNCKRTCCCA	768	3072	0.332	32.1667	63.2	95	171	526	VYAPKDF	VFADLMT	GTNTAYGCNCCNAARGAYTT	GTCATNARRTCNGCRAANAC	512	512	69.5	95.5	55.9978
Cep_735	XP_029651425.2_56443668_56444556	576	6	84	267	VYVMLIIH	FQDCEPGL	GTNTAYGTNATGYTNATHATHCA	ARNCCNGGYTCRCARTCYTGRAA	2304	1024	0.627119	45.4286	64.7	91.5	65	289	DILETRT	PGDFVCR	GAYATHYTNGARACNMGNAC	CKRCANACRAARTCNCCNGG	3072	1024	57.9	94	55.9716
Cep_736	XP_029653637.1_7590146_7590707	462	6	25	170	VPYTKVWD	VEKVEEQC	GTNCCNTAYACNAARGTNTGGGA	CAYTGYTCYTCNACYTTYTCNAC	1024	512	0.208633	11.7143	62.5	98	17	178	SYLFGTI	VPLNELN	WSNTAYYTNTTYGGNACNAT	TTNARYTCRTTNARNGGNAC	8192	4096	51.2	100	55.9578
Cep_737	XP_036358803.1_89265053_89265626	462	6	14	159	FAFLGVYT	NYANMMAF	TTYGCNTTYYTNGGNGTNTAYAC	AANGCCATCATRTTNGCRTARTT	4096	128	0.489209	23.4286	60.5	90.5	3	178	RDYFGEK	MNILYNK	MGNGAYTAYTTYGGNGARAA	TTRTTRTANARDATRTTCAT	512	192	70.4	89	55.9401
Cep_738	XP_036367781.1_8746784_8747336	417	6	18	148	HSHMCMCP	CEGDINEC	CAYWSNCAYATGTGYATGTGYCC	CAYTCRTTDATRTCNCCYTCRCA	256	384	0.427419	16.7143	60.8	95	8	174	KNKGRCI	VNDYHCN	AARAAYAARGGNMGNTGYAT	TTRCARTGRTARTCRTTNAC	512	128	67.2	88	55.8848
Cep_739	XP_029633589.2_137013153_137014412	1251	6	21	429	HCVKNHPF	AEEGIDLP	CAYTGYGTNAARAAYCAYCCNTT	GGNARRTCDATNCCYTCYTCNGC	512	3072	0.818421	118.714	65.4	91.5	5	454	VLRWSDF	VQMRGRA	GTNYTNMGNTGGWSNGAYTT	GCNCKNCCNCKCATYTGNAC	8192	2048	50.1	93	55.874
Cep_740	XP_029640245.1_91014156_91015147	939	5	30	334	TDPDEFIQ	QYGIDLYA	ACNGAYCCNGAYGARTTYATHCA	GCRTANARRTCDATNCCRTAYTG	768	1536	0.664407	64.5	66.8	91	22	356	QYDEHYF	CKYLINC	CARTAYGAYGARCAYTAYTT	CARTTDATNARRTAYTTRCA	64	384	71.6	90	55.8644
Cep_741	XP_029640249.1_7584061_7584931	648	5	80	287	LAKIVKHM	KKHNDHLQ	YTNGCNAARATHGTNAARCAYAT	TGNARRTGRTCRTTRTGYTTYTT	3072	512	0.368159	27.3333	67.2	100	65	295	DYKTAKG	GVLEDYS	GAYTAYAARACNGCNAARGG	SWRTARTCYTCNARNACNCC	256	4096	59.2	97	55.8624
Cep_742	XP_029635145.1_82961344_82962421	783	5	142	394	RVIYIDTE	VQEKDGAN	MGNGTNATHTAYATHGAYACNGA	TTNGCNCCRTCYTTYTCYTGNAC	4608	1024	0.564315	40.1667	67.8	96	115	402	AGCGKTQ	HYLGTNP	GCNGGNTGYGGNAARACNCA	GGRTTNGTNCCNARRTARTG	1024	1024	65.2	93	55.8567
Cep_743	XP_036354910.1_10185_10751	423	6	39	171	WDQHMADH	CQLYAAMN	TGGGAYCARCAYATGGCNGAYCA	TTCATNGCNGCRTANARYTGRCA	64	1024	0.674603	16.7143	66	94	10	190	GFMTLRD	NTESADF	GGNTTYATGACNYTNMGNGA	AARTCNGCNSWYTCNGTRTT	2048	2048	55.8	95	55.791
Cep_744	XP_029637829.1_34832599_34835137	636	5	200	403	GEVYKTHW	MNLVKHLI	GGNGARGTNTAYAARACNCAYTG	ATNARRTGYTTNACNARRTTCAT	1024	2048	0.461929	36.8333	67.1	95	176	528	GKTYCIW	PNAVKKQ	GGNAARACNTAYTGYATHTG	TGYTTYTTNACNGCRTTNGG	384	512	71.5	88.5	55.7484
Cep_745	XP_029647066.2_26011589_26012044	348	6	33	140	IGVWNAIH	AWLVVYCC	ATHGGNGTNTGGAAYGCNATHCA	CARCARTANACNACNARCCANGC	1152	2048	0.405941	14.8571	60.7	93	21	148	ELAIGQK	VCRGIKS	GARYTNGCNATHGGNCARAA	SWYTTDATNCCNCKRCANAC	1536	6144	59.5	97.5	55.6564
Cep_746	XP_036364929.1_51846482_51848429	1584	5	57	576	TVGQVKEK	NTWVYLTL	ACNGTNGGNCARGTNAARGARAA	ARNGTNARRTANACCCANGTRTT	2048	4096	0.651575	134.667	59.4	91.5	48	614	FTMNING	YGFVTPL	TTYACNATGAAYATHAAYGG	ARNGGNGTNACRAANCCRTA	96	2048	67.4	93	55.6389
Cep_747	XP_036356121.1_153408557_153409238	432	6	55	190	CVDDHNMK	NNDGESIL	TGYGTNGAYGAYCAYAAYATGAA	ARDATNSWYTCNCCRTCRTTRTT	128	6144	0.465116	21	64.7	95	43	198	IIHGAQC	QAFRSYL	ATHATHCAYGGNGCNCARTG	ARRTANSWNCKRAANGCYTG	576	8192	57.7	92.5	55.5957
Cep_748	XP_036368315.1_26045856_26047029	549	6	60	234	NETQKYFE	QYEAAYSQ	AAYGARACNCARAARTAYTTYGA	TGNSWRTANGCNGCYTCRTAYTG	256	4096	0.60119	36.4286	62	93	40	250	KLEKAEH	QERYQQA	AARYTNGARAARGCNGARCA	GCYTGYTGRTANCKYTCYTG	512	256	60.2	93	55.573
Cep_749	XP_029643841.1_44810257_44810800	441	6	29	167	LYKFLHNG	PDKGYLFG	YTNTAYAARTTYYTNCAYAAYGG	CCRAANARRTANCCYTTRTCNGG	2048	2048	0.598361	22.2857	60.2	95	9	182	YVYQNKY	FKEVLER	TAYGTNTAYCARAAYAARTA	CKYTCNARNACYTCYTTRAA	128	1024	64	90.5	55.5654
Cep_750	XP_029649697.1_21502405_21503244	654	6	73	282	GIDQKSCG	CNMYGTPE	GGNATHGAYCARAARWSNTGYGG	TCNGGNGTNCCRTACATRTTRCA	3072	512	0.548718	33.1429	60.8	89	29	304	HEKNPQP	QALNQEK	CAYGARAARAAYCCNCARCC	TTYTCYTGRTTNARNGCYTG	128	512	66.2	92.5	55.5487
Cep_751	XP_036356951.1_67629222_67631770	846	5	342	615	QEPEGANE	NIGMFDQC	CARGARCCNGARGGNGCNAAYGA	CAYTGRTCRAACATNCCDATRTT	1024	192	0.785441	69	67.4	93.5	306	701	ECLVVHF	FCYPGEE	GARTGYYTNGTNGTNCAYTT	TCYTCNCCNGGRTARCARAA	1024	256	67.2	90	55.5291
Cep_752	XP_036367198.1_29818049_29819168	528	6	95	262	YNNEEINQ	NDKQMIIW	TAYAAYAAYGARGARATHAAYCA	CADATDATCATYTGYTTRTCRTT	192	144	0.48125	25.5714	68.4	86.5	75	374	NKICQFD	VADETTD	AAYAARATHTGYCARTTYGA	TCNGTNGTYTCRTCNGCNAC	96	1024	69.8	84.5	55.4953
Cep_753	XP_036360963.1_105773190_105774135	750	5	64	305	EPKDYEEF	CCNICGKL	GARCCNAARGAYTAYGARGARTT	ARYTTNCCRCADATRTTRCARCA	256	768	0.57265	62.1667	62.9	93.5	13	315	RKPAFVT	DKHDFIA	MGNAARCCNGCNTTYGTNAC	GCDATRAARTCRTGYTTRTC	2048	96	68.3	94	55.4745
Cep_754	XP_029646661.1_14791324_14792956	1500	4	90	581	IAEYGNKT	NVFGPMQC	ATHGCNGARTAYGGNAAYAARAC	CAYTGCATNGGNCCRAANACRTT	768	512	0.35124	59.4	70.8	98.5	19	607	DPKAEID	DQMYLLA	GAYCCNAARGCNGARATHGA	GCNARNARRTACATYTGRTC	384	512	66.5	100	55.4517
Cep_755	XP_029650030.1_11964280_11964874	444	6	27	166	KQGYVLHG	EQIRERKD	AARCARGGNTAYGTNYTNCAYGG	TCYTTNCKYTCNCKDATYTGYTC	2048	3072	0.473684	21.2857	56	93	18	179	IQKTCEE	VTKKNRD	ATHCARAARACNTGYGARGA	TCNCKRTTYTTYTTNGTNAC	192	1024	67.8	92.5	55.3349
Cep_756	XP_029642095.1_16511230_16511800	450	5	15	156	ATKGIVEH	HHFTTAID	GCNACNAARGGNATHGTNGARCA	TCDATNGCNGTNGTRAARTGRTG	3072	1536	0.392593	21	66.3	100	2	164	YIPTKLD	TENIRFV	TAYATHCCNACNAARYTNGA	ACRAANCKDATRTTYTCNGT	1536	768	64.8	91.5	55.2561
Cep_757	XP_029646821.1_7010027_7011263	606	5	97	290	KRQGDIPH	WIKQCYDV	AARMGNCARGGNGAYATHCCNCA	ACRTCRTARCAYTGYTTDATCCA	3072	96	0.502674	38	72.5	90	85	412	AKNKFLT	YNVEKML	GCNAARAAYAARTTYYTNAC	ARCATYTTYTCNACRTTRTA	512	128	66.7	91.5	55.2264
Cep_758	XP_029643634.1_49553998_49554759	501	6	53	211	IDGLRYDF	VDHCGHRF	ATHGAYGGNYTNMGNTAYGAYTT	AANCKRTGNCCRCARTGRTCNAC	6144	2048	0.490066	27.2857	60.5	98	39	219	CWMHSRF	GPNHTAM	TGYTGGATGCAYWSNMGNTT	ATNGCNGTRTGRTTNGGNCC	512	1024	59.3	90.5	55.1736
Cep_759	XP_036357772.1_20533434_20534822	363	6	157	269	RQKVFFYQ	AMYRGDPP	MGNCARAARGTNTTYTTYTAYCA	GGNGGRTCNCCNCKRTACATNGC	1024	2048	0.349057	16	62.3	94	59	393	APLDIEW	HFATEGQ	GCNCCNYTNGAYATHGARTG	TGNCCYTCNGTNGCRAARTG	1536	512	71.2	82	55.1624
Cep_760	XP_036366329.1_23655663_23659545	2094	4	544	1233	NIHFLFTK	KGQFSPQP	AAYATHCAYTTYYTNTTYACNAA	GGYTGNGGNSWRAAYTGNCCYTT	1536	4096	0.706745	215.4	55	94	448	1298	HRQFIEA	GKCDQAI	CAYMGNCARTTYATHGARGC	ATNGCYTGRTCRCAYTTNCC	384	256	71.2	98	55.1517
Cep_761	XP_029650164.1_42454057_42454689	444	6	31	170	VIQKRFNG	VWFNQELN	GTNATHCARAARMGNTTYAAYGG	TTNARYTCYTGRTTRAACCANAC	1536	512	0.390977	20.1429	66.5	88	3	178	GVQVIYP	DWIQMKS	GGNGTNCARGTNATHTAYCC	SWYTTCATYTGDATCCARTC	768	96	67.5	87	55.1409
Cep_762	XP_029643697.2_10053844_10054556	381	6	55	173	RFCMMRFP	HVFVMVIA	MGNTTYTGYATGATGMGNTTYCC	GCDATNACCATNACRAANACRTG	512	768	0.446429	17.4286	55.3	92	9	186	EAHIVCN	ANPVLYS	GARGCNCAYATHGTNTGYAA	SWRTANARNACNGGRTTNGC	384	8192	62.9	99	55.0952
Cep_763	XP_036357798.1_23041728_23042440	480	5	23	174	ICQGRKIF	YDPFTPEV	ATHTGYCARGGNMGNAARATHTT	ACYTCNGGNGTRAANGGRTCRTA	2304	1024	0.351724	24.3333	64.2	97	13	228	LDIKYEV	GNWVIHS	YTNGAYATHAARTAYGARGT	SWRTGDATNACCCARTTNCC	384	768	66.6	94	55.0772
Cep_764	XP_029656721.1_66725_67237	363	5	15	127	AQDYHQCK	IFGTTNNV	GCNCARGAYTAYCAYCARTGYAA	ACRTTRTTNGTNGTNCCRAADAT	256	1536	0.122642	12.1667	66.8	92.5	7	143	NSYGEFD	GFQLEKK	AAYWSNTAYGGNGARTTYGA	TTYTTYTCNARYTGRAANCC	1024	512	63.8	100	55.0736
Cep_765	XP_036361143.1_7771308_7772924	978	5	62	379	QLDPEVQE	NQLVDWMI	CARYTNGAYCCNGARGTNCARGA	ATCATCCARTCNACNARYTGRTT	2048	256	0.666667	76.8333	64.4	92.5	29	388	EKWPYKV	WARKNEV	GARAARTGGCCNTAYAARGT	ACYTCRTTYTTNCKNGCCCA	64	256	69.2	90	55.0543
Cep_766	XP_036370801.1_13357452_13358523	624	5	90	289	PYRAMLMC	NFILYCWF	CCNTAYMGNGCNATGYTNATGTG	AACCARCARTANARDATRAARTT	2048	384	0.752688	49.6667	62.6	90	82	298	ERFIAIC	EKFWITF	GARMGNTTYATHGCNATHTG	AANGTDATCCARAAYTTYTC	1152	96	69.3	97	55.0058
Cep_767	XP_029648945.1_18434414_18435824	888	5	125	412	IVDHACGM	ENENQVAW	ATHGTNGAYCAYGCNTGYGGNAT	CANGCNACYTGRTTYTCRTTYTC	1536	512	0.435897	52.8333	70.4	92.5	112	481	GPVEGIE	IGFFIAK	GGNCCNGTNGARGGNATHGA	TTNGCDATRAARAANCCDAT	1536	576	62.5	93	54.9375
Cep_768	XP_029636373.1_51034483_51035043	369	6	12	126	RGRKGQKG	MVNNQHQL	MGNGGNMGNAARGGNCARAARGG	ARYTGRTGYTGRTTRTTNACCAT	8192	256	0.314815	16.5714	53.6	95	4	158	GPNGEKG	DHVWIQL	GGNCCNAAYGGNGARAARGG	ARYTGDATCCANACRTGRTC	512	192	65.3	95	54.9217
Cep_769	XP_029651277.1_26870828_26871597	345	6	119	225	VYIVCSDD	CKWYCFMS	GTNTAYATHGTNTGYWSNGAYGA	SWCATRAARCARTACCAYTTRCA	6144	128	0.38	17.4286	56.7	96	6	233	HNVTDGE	FTRYKPP	CAYAAYGTNACNGAYGGNGA	GGNGGYTTRTANCKNGTRAA	512	1024	65.6	90.5	54.9139
Cep_770	XP_036361920.1_67959619_67960266	354	7	34	143	PPLQAFDF	FEPTLLNP	CCNCCNYTNCARGCNTTYGAYTT	GGRTTNARNARNGTNGGYTCRAA	4096	8192	0.728155	25.25	55.2	93.5	3	176	TGGNLAA	DVLRDDG	ACNGGNGGNAAYYTNGCNGC	CCRTCRTCNCKNARNACRTC	4096	2048	47.2	92	54.898
Cep_771	XP_036368512.1_26198184_26199465	858	6	69	346	FLDEPKIN	GQLMGMLS	TTYYTNGAYGARCCNAARATHAA	SWNARCATNCCCATNARYTGNCC	1536	8192	0.404494	37.1429	55.1	99	18	361	SGNQWCW	QMLTDRL	WSNGGNAAYCARTGGTGYTG	ARNCKRTCNGTNARCATYTG	512	2048	60.9	91.5	54.8329
Cep_772	XP_036358306.1_82348205_82349057	501	5	38	196	LTNIECAN	EMFTNADK	YTNACNAAYATHGARTGYGCNAA	TTRTCNGCRTTNGTRAACATYTC	3072	256	0.559211	36.1667	70.7	90	13	227	CPPGLEY	IDFMFFE	TGYCCNCCNGGNYTNGARTA	TCRAARAACATRAARTCDAT	2048	48	63.7	95.5	54.8192
Cep_773	XP_029648187.1_33044947_33045967	750	6	15	256	DGVIWGTD	DITFAQNV	GAYGGNGTNATHTGGGGNACNGA	ACRTTYTGNGCRAANGTDATRTC	1536	768	0.688596	62	65.8	89.5	7	288	YDTILLD	KPTFYFE	TAYGAYACNATHYTNYTNGA	TCRAARTARAANGTNGGYTT	3072	256	58.9	89.5	54.7737
Cep_774	XP_029633270.1_9737368_9738492	525	6	40	206	VKTPLIHA	DYTGDTAL	GTNAARACNCCNYTNATHCAYGC	ARNGCNGTRTCNCCNGTRTARTC	6144	4096	0.60625	34.8571	58.8	92	3	233	KQKELQF	EDLYKRK	AARCARAARGARYTNCARTT	TTNCKYTTRTANARRTCYTC	256	1024	61.8	94	54.7645
Cep_775	XP_029639374.1_106956245_106956861	354	6	21	130	VQRGATWK	TFGLQFYE	GTNCARMGNGGNGCNACNTGGAA	TCRTARAAYTGNARNCCRAANGT	4096	2048	0.466019	17.1429	62.5	94	5	150	TMLRHPV	VNITWDQ	ACNATGYTNMGNCAYCCNGT	TGRTCCCANGTDATRTTNAC	2048	192	64.9	87	54.7184
Cep_776	XP_029646596.1_8031007_8032001	807	6	28	288	VQEKLSDV	QGIACGTF	GTNCARGARAARYTNWSNGAYGT	AANGTNCCRCANGCDATNCCYTG	8192	3072	0.591837	52.8571	51.4	92.5	14	299	GVFLATC	TFFEIFP	GGNGTNTTYYTNGCNACNTG	GGRAADATYTCRAARAANGT	4096	192	61.6	99	54.6931
Cep_777	XP_029655129.1_181828287_181829067	528	5	27	194	RKLDINNH	QKKDVLVY	MGNAARYTNGAYATHAAYAAYCA	TANACNARNACRTCYTTYTTYTG	3072	2048	0.509434	28.6667	62.7	92.5	19	204	ADQKKIP	KIYGKEP	GCNGAYCARAARAARATHCC	GGYTCYTTNCCRTADATYTT	192	192	69.6	95.5	54.6505
Cep_778	XP_029637466.1_82350665_82352573	1263	4	48	460	KYANDPFW	QMLLPGTA	AARTAYGCNAAYGAYCCNTTYTG	GCNGTNCCNGGNARNARCATYTG	512	8192	0.571782	100.4	63.9	98.5	9	471	AKFIPNG	YGDEIGM	GCNAARTTYATHCCNAAYGG	ATNCCDATYTCRTCNCCRTA	384	384	70.3	96.5	54.6491
Cep_779	XP_036357866.1_35570172_35570976	576	6	33	216	WLNMPFNT	HFLSKICD	TGGYTNAAYATGCCNTTYAAYAC	TCRCADATYTTNSWNARRAARTG	256	6144	0.545455	37.5714	57.2	94	13	226	GSKYYAE	QIHYVNL	GGNWSNAARTAYTAYGCNGA	ARRTTNACRTARTGDATYTG	2048	384	64.3	90.5	54.629
Cep_780	XP_036359328.1_51688595_51690377	909	5	88	382	PIKVFDHF	HAGMFRRM	CCNATHAARGTNTTYGAYCAYTT	ATNCKNCKRAACATNCCNGCRTG	768	4096	0.461806	65	63.2	92.5	45	407	NDQYIYC	ENVFETL	AAYGAYCARTAYATHTAYTG	ARNGTYTCRAANACRTTYTC	96	512	70.6	90	54.6097
Cep_781	XP_036359890.1_72838506_72839045	417	6	28	158	NIVIRFQE	VCDGIGKH	AAYATHGTNATHMGNTTYCARGA	TGYTTNCCDATNCCRTCRCANAC	2304	1536	0.422764	18.4286	64	97	17	167	ICKLPRN	GHKILSQ	ATHTGYAARYTNCCNMGNAA	TGNSWNARDATYTTRTGNCC	3072	6144	55.5	91.5	54.6006
Cep_782	XP_036369574.1_12116429_12117206	597	5	18	208	ACPFCQQI	HWSCKQET	GCNTGYCCNTTYTGYCARCARAT	GTYTCYTGYTTRCANSWCCARTG	512	512	0.407609	30.1667	61.7	94.5	5	220	LYVKAGQ	EEKKRIY	YTNTAYGTNAARGCNGGNCA	TADATNCKYTTYTTYTCYTC	2048	384	65.3	98.5	54.5931
Cep_783	XP_029640077.1_102714502_102715198	588	5	16	203	MFGKDTKK	DEWALANH	ATGTTYGGNAARGAYACNAARAA	TGRTTNGCNARNGCCCAYTCRTC	256	1024	0.338889	24.3333	63.7	94	8	214	QLKKEMP	IKLEGHD	CARYTNAARAARGARATGCC	TCRTGNCCYTCNARYTTDAT	128	768	67.3	95.5	54.5372
Cep_784	XP_036363275.1_40248865_40252122	1062	5	699	1044	LKLEKEQM	EKANTMTA	YTNAARYTNGARAARGARCARAT	GCNGTCATNGTRTTNGCYTTYTC	2048	512	0.576923	81.6667	61.7	96	668	1082	MLLNMIE	QFQQERD	ATGYTNYTNAAYATGATHGA	TCNCKYTCYTGYTGRAAYTG	384	256	61.1	95.5	54.5259
Cep_785	XP_029646890.1_5336496_5337282	354	6	73	182	ESQQGLWG	KQEKIYNK	GARWSNCARCARGGNYTNTGGGG	TTRTTRTADATYTTYTCYTGYTT	4096	192	0.446602	16.5714	55.7	87.5	15	190	AFYKQWC	YKEFLIP	GCNTTYTAYAARCARTGGTG	GGDATNARRAAYTCYTTRTA	64	384	75.6	89	54.4154
Cep_786	XP_036368261.1_5595765_5596509	525	6	27	193	TWKGNRWI	NKEVQNKN	ACNTGGAARGGNAAYMGNTGGAT	TTYTTRTTYTGNACYTCYTTRTT	512	256	0.598726	29.2857	61.5	88.5	9	250	AAKERVD	MKADVLP	GCNGCNAARGARMGNGTNGA	GGNARNACRTCNGCYTTCAT	2048	512	64.4	92	54.4032
Cep_787	XP_029641560.1_177369491_177370946	894	5	108	397	EKKRWIVD	PEKYVHTF	GARAARAARMGNTGGATHGTNGA	AANGTRTGNACRTAYTTYTCNGG	768	1024	0.383513	43	67.7	96	13	423	EEYPRYT	KQALMIW	GARGARTAYCCNMGNTAYAC	CADATCATNARNGCYTGYTT	512	384	62.9	91.5	54.3788
Cep_788	XP_029650099.1_22213328_22214032	399	5	20	144	PCKHIFCF	PEKKGIAG	CCNTGYAARCAYATHTTYTGYTT	CCNGCDATNCCYTTYTTYTCNGG	384	1536	0.384615	16.8333	64.8	97	11	213	HPCEYPV	APNNTPQ	CAYCCNTGYGARTAYCCNGT	TGNGGNGTRTTRTTNGGNGC	256	1024	63.6	95.5	54.3741
Cep_789	XP_036363485.1_63312477_63313248	570	5	51	232	AKFQVENK	QGEAAENR	GCNAARTTYCARGTNGARAAYAA	CKRTTYTCNGCNGCYTCNCCYTG	512	2048	0.337143	29.8333	65	92.5	3	248	TLIAENK	EMTKLAT	ACNYTNATHGCNGARAAYAA	GTNGCNARYTTNGTCATYTC	1536	512	66.5	95.5	54.3699
Cep_790	XP_029635087.1_213246218_213247457	825	6	117	383	FLALVDCT	NPIACFIA	TTYYTNGCNYTNGTNGAYTGYAC	GCDATRAARCANGCDATNGGRTT	8192	1152	0.709302	72.1429	57.8	93	51	423	QLANIGP	PNPFLRD	CARYTNGCNAAYATHGGNCC	TCNCKNARRAANGGRTTNGG	1536	4096	59.4	91.5	54.3596
Cep_791	XP_036361368.1_76099251_76099869	375	6	80	196	FGPYRNNM	NFAIDELE	TTYGGNCCNTAYMGNAAYAAYAT	TCNARYTCRTCDATNGCRAARTT	2048	1536	0.685185	27	65.5	92	3	205	TNYLIDM	WYGTRDD	ACNAAYTAYYTNATHGAYAT	TCRTCNCKNGTNCCRTACCA	768	512	68	81	54.3344
Cep_792	XP_029656765.1_12385_13116	615	5	25	221	KHVRLGDV	MADYGDGT	AARCAYGTNMGNYTNGGNGAYGT	GTNCCRTCNCCRTARTCNGCCAT	8192	512	0.442623	33	57.4	96	13	231	VGGAVPH	KGWQPYA	GTNGGNGGNGCNGTNCCNCA	GCRTANGGYTGCCANCCYTT	4096	128	65.6	100	54.3077
Cep_793	XP_029643097.1_75245722_75246550	621	5	84	282	QDLPDIDK	CAQEGRHI	CARGAYYTNCCNGAYATHGAYAA	ATRTGNCKNCCYTCYTGNGCRCA	1536	2048	0.458101	34.6667	61.9	94	12	290	RFFCNPV	NHEVQAL	MGNTTYTTYTGYAAYCCNGT	ARNGCYTGNACYTCRTGRTT	512	512	67.4	95.5	54.2972
Cep_794	XP_029637761.1_89536726_89537596	423	6	42	174	KALNNLKT	KWLVTPYL	AARGCNYTNAAYAAYYTNAARAC	ARRTANGGNGTNACNARCCAYTT	4096	4096	0.290323	17.2857	51.3	96	20	234	KKFDVCE	PNVIMAC	AARAARTTYGAYGTNTGYGA	CANGCCATDATNACRTTNGG	128	384	72.1	88	54.2696
Cep_795	XP_029642899.1_28373698_28375417	969	5	241	555	LNKLEAEV	MNDNEKCL	YTNAAYAARYTNGARGCNGARGT	ARRCAYTTYTCRTTRTCRTTCAT	4096	128	0.478689	64.6667	63.4	90.5	97	570	RIGTPAK	CYHTFVE	MGNATHGGNACNCCNGCNAA	TCNACRAANGTRTGRTARCA	6144	256	69.1	92.5	54.2688
Cep_796	XP_036359918.1_74270735_74271545	402	5	22	147	EPGKGGFW	VKTETIID	GARCCNGGNAARGGNGGNTTYTG	TCDATDATNGTYTCNGTYTTNAC	2048	2304	0.648148	25.5	59.7	98.5	10	216	NKCFQKV	TNNPLDL	AAYAARTGYTTYCARAARGT	ARRTCNARNGGRTTRTTNGT	64	2048	63	98.5	54.2627
Cep_797	XP_029634938.1_69979358_69980057	396	6	48	171	HRQMFLTY	ANPYVFLM	CAYMGNCARATGTTYYTNACNTA	ATNARRAANACRTANGGRTTNGC	2048	4096	0.384615	14	63.9	92	3	192	KMAGMGW	CPKWRRV	AARATGGCNGGNATGGGNTG	ACNCKNCKCCAYTTNGGRCA	128	1024	63.8	88	54.2453
Cep_798	XP_029648305.1_30642392_30642941	414	5	30	159	SEQYPFIE	KNKGIGVE	WSNGARCARTAYCCNTTYATHGA	TCNACNCCDATNCCYTTRTTYTT	3072	1536	0.170732	9.16667	62.9	94.5	5	173	FSDKEMV	DGLWNMK	TTYWSNGAYAARGARATGGT	TTCATRTTCCANARNCCRTC	256	128	66.9	97	54.1984
Cep_799	XP_029645911.1_11617024_11618363	864	6	154	433	LSKWVHQG	DDCTPLKA	YTNWSNAARTGGGTNCAYCARGG	GCYTTNARNGGNGTRCARTCRTC	4096	2048	0.164835	21.4286	60.8	90.5	73	441	NTEISFT	VCKFYNH	AAYACNGARATHWSNTTYAC	TGRTTRTARAAYTTRCANAC	1536	128	61.5	94	54.1981
Cep_800	XP_029639374.1_107010456_107011037	501	5	21	179	IIVLGYFC	HADWTELN	ATHATHGTNYTNGGNTAYTTYTG	TTNARYTCNGTCCARTCNGCRTG	4608	1024	0.523179	33.8333	65.8	97	9	188	LFMVPVC	CVDDAMN	YTNTTYATGGTNCCNGTNTG	TTCATNGCRTCRTCNACRCA	1024	128	67.3	88.5	54.1813
Cep_801	XP_029644539.1_46488318_46488813	369	6	28	142	DSFCKGIC	WALLDIYG	GAYWSNTTYTGYAARGGNATHTG	CCRTADATRTCNARNARNGCCCA	3072	3072	0.305556	11.5714	56.2	100	9	150	KVHGQNV	NTVSVEF	AARGTNCAYGGNCARAAYGT	AAYTCNACNSWNACNGTRTT	256	4096	57.6	94	54.1696
Cep_802	XP_036361258.1_41191141_41191721	405	5	19	145	CDGCYYPW	CALCPPNA	TGYGAYGGNTGYTAYTAYCCNTG	GCRTTNGGNGGRCANARNGCRCA	512	4096	0.3	15	58	97	9	159	TNDKQPM	VWNPKEG	ACNAAYGAYAARCARCCNAT	CCYTCYTTNGGRTTCCANAC	256	128	75.5	90	54.1244
Cep_803	XP_029635596.1_155972964_155973889	720	5	21	252	KLRPEDFQ	TKVNVLCE	AARYTNMGNCCNGARGAYTTYCA	TCRCANARNACRTTNACYTTNGT	4096	4096	0.282511	27.5	62.8	96	13	266	MGYVDKY	TDTQLPL	ATGGGNTAYGTNGAYAARTA	ARNGGNARYTGNGTRTCNGT	128	4096	61.8	98.5	54.1037
Cep_804	XP_029633637.1_104274889_104275900	639	6	118	322	NDELFYDP	ECRTQVAM	AAYGAYGARYTNTTYTAYGAYCC	ATNGCNACYTGNGTNCKRCAYTC	512	4096	0.748718	50.4286	63.9	91	90	336	DIYFDSD	YHFFNVI	GAYATHTAYTTYGAYWSNGA	ATNACRTTRAARAARTGRTA	768	128	57.9	90.5	54.0237
Cep_805	XP_036358002.1_68238285_68239677	645	5	37	243	HRHLECID	ACCYLPGE	CAYMGNCAYYTNGARTGYATHGA	TCNCCNGGNARRTARCARCANGC	3072	4096	0.53	44.6667	60.9	95	7	261	VIGTGDF	NKHTRFP	GTNATHGGNACNGGNGAYTT	GGRAANCKNGTRTGYTTRTT	1536	512	67.1	94	54.0027
Cep_806	XP_029643862.2_37807693_37809057	423	6	148	280	LTDVNDNP	NEFYPVFL	YTNACNGAYGTNAAYGAYAAYCC	ARRAANACNGGRTARAAYTCRTT	2048	1024	0.714286	25.4286	63.4	90	69	290	IFDTVQA	EYNFSIS	ATHTTYGAYACNGTNCARGC	SWDATNSWRAARTTRTAYTC	384	3072	58.5	94	53.9822
Cep_807	XP_036367781.1_8742521_8743096	399	5	30	154	MSNGKFCW	MIYPWYPD	ATGWSNAAYGGNAARTTYTGYTG	TCNGGRTACCANGGRTADATCAT	1024	192	0.474576	23.8333	68.2	89.5	6	174	FACEYDN	YIEQILR	TTYGCNTGYGARTAYGAYAA	CKNARDATYTGYTCDATRTA	128	1152	70.5	91	53.9807
Cep_808	XP_029642081.1_54085600_54086245	585	6	16	202	ATKPPYEC	FKVVDDYV	GCNACNAARCCNCCNTAYGARTG	ACRTARTCRTCNACNACYTTRAA	2048	512	0.351955	15.4286	61.6	96	3	210	FDFDVKT	KPSNVRP	TTYGAYTTYGAYGTNAARAC	GGNCKNACRTTNSWNGGYTT	128	8192	52.8	96.5	53.9469
Cep_809	XP_029642746.1_161331815_161332342	357	5	20	130	FTGRHDCA	PFQMIARC	TTYACNGGNMGNCAYGAYTGYGC	CANCKNGCDATCATYTGRAANGG	2048	1536	0.576923	25	66.5	91	11	166	KLCAEEW	KIPRVEV	AARYTNTGYGCNGARGARTG	ACYTCNACNCKNGGDATYTT	512	1536	64.3	97	53.8693
Cep_810	XP_036364905.1_49856163_49857359	444	5	148	287	IDKHEPVH	QYPNAHLP	ATHGAYAARCAYGARCCNGTNCA	GGNARRTGNGCRTTNGGRTAYTG	768	2048	0.386364	21.1667	65.7	93.5	12	337	VTDQITK	HQEDLIR	GTNACNGAYCARATHACNAA	CKDATNARRTCYTCYTGRTG	768	768	67.5	92.5	53.863
Cep_811	XP_036366435.1_43851808_43853520	1359	4	90	534	NIGNMTAQ	PQVQVPHI	AAYATHGGNAAYATGACNGCNCA	ATRTGNGGNACYTGNACYTGNGG	768	2048	0.487414	102.4	61	100	61	545	EYDITGN	QIPARAK	GARTAYGAYATHACNGGNAA	TTNGCNCKNGCNGGDATYTG	384	3072	65.8	100	53.8527
Cep_812	XP_036359692.1_25989285_25990439	402	6	24	149	VIANILNI	VCMPNSAT	GTNATHGCNAAYATHYTNAAYAT	GTNGCNSWRTTNGGCATRCANAC	4608	4096	0.381356	15.5714	51.7	92	10	200	GIHGYVA	NFWVQAI	GGNATHCAYGGNTAYGTNGC	ATNGCYTGNACCCARAARTT	768	128	69.9	93	53.8163
Cep_813	XP_029654430.1_1111_1915	717	4	13	243	NLKREWDK	TEDVIPAK	AAYYTNAARMGNGARTGGGAYAA	TTNGCNGGDATNACRTCYTCNGT	1024	3072	0.09375	18.4	66.2	100	5	257	KEIVTMY	IDYAREL	AARGARATHGTNACNATGTA	ARYTCNCKNGCRTARTCDAT	192	1536	69.3	100	53.7293
Cep_814	XP_029652194.1_7688634_7689681	432	5	112	247	HKKFINDY	KNALVKVR	CAYAARAARTTYATHAAYGAYTA	CKNACYTTNACNARNGCRTTYTT	192	8192	0.403101	18.8333	62.9	100	103	261	IVSMDAY	YKLNYHH	ATHGTNWSNATGGAYGCNTA	TGRTGRTARTTNARYTTRTA	1536	256	60.7	95.5	53.7201
Cep_815	XP_036361134.1_6096580_6098062	831	5	128	396	QRVGVFGH	YDPCEREP	CARMGNGTNGGNGTNTTYGGNCA	GGYTCNCKYTCRCANGGRTCRTA	8192	1024	0.484127	53.1667	58.2	100	27	413	PAFQKMV	QDRENIT	CCNGCNTTYCARAARATGGT	GTDATRTTYTCNCKRTCYTG	128	384	71.4	85.5	53.5969
Cep_816	XP_029638701.1_165891956_165893252	549	5	56	230	VESLKKHE	AKNVHITK	GTNGARWSNYTNAARAARCAYGA	TTNGTDATRTGNACRTTYTTNGC	8192	1536	0.553571	42.1667	57.3	94	30	246	QWTPQHF	EVIHNQV	CARTGGACNCCNCARCAYTT	ACYTGRTTRTGDATNACYTC	128	192	70.9	94	53.5602
Cep_817	XP_036367429.1_14167503_14168533	852	4	28	303	YLTKACVQ	YFGQEGMA	TAYYTNACNAARGCNTGYGTNCA	GCCATNCCYTCYTGNCCRAARTA	4096	256	0.282528	38.8	67.8	95.5	2	313	IYCDEIQ	QCGKVTF	ATHTAYTGYGAYGARATHCA	AANGTNACYTTNCCRCAYTG	144	512	73.3	96	53.4716
Cep_818	XP_036367459.1_30695808_30697269	936	5	59	362	AWEVRLKC	DDANFKIT	GCNTGGGARGTNMGNYTNAARTG	GTDATYTTRAARTTNGCRTCRTC	4096	384	0.742373	89.1667	64.2	90	38	471	RLPWEDP	CKEIVPL	MGNYTNCCNTGGGARGAYCC	ARNGGNACDATYTCYTTRCA	1024	768	65.2	91.5	53.4628
Cep_819	XP_029636722.1_44973629_44974535	588	6	92	279	QAERTKYW	EQKLKLNS	CARGCNGARMGNACNAARTAYTG	SWRTTNARYTTNARYTTYTGYTC	2048	8192	0.75	56.4286	59	94	83	302	RESHEKE	PVLYAIF	MGNGARWSNCAYGARAARGA	AADATNGCRTANARNACNGG	2048	3072	53.3	95	53.4061
Cep_820	XP_036365690.1_62119965_62120805	600	5	13	204	VIARHKGM	QQKKVFFT	GTNATHGCNMGNCAYAARGGNAT	GTRAARAANACYTTYTTYTGYTG	6144	256	0.410811	34.8333	65	95	5	222	FGNFLVI	CWLPYHI	TTYGGNAAYTTYYTNGTNAT	ATRTGRTANGGNARCCARCA	1024	256	64.1	92.5	53.3986
Cep_821	XP_029652462.2_15101144_15103112	1209	6	72	466	HELIYHYI	EYPLNCQL	CAYGARYTNATHTAYCAYTAYAT	ARYTGRCARTTNARNGGRTAYTC	768	2048	0.610825	91	59	90	38	508	YSFDIEI	DAFGILV	TAYWSNTTYGAYATHGARAT	ACNARDATNCCRAANGCRTC	768	1536	62	86.5	53.368
Cep_822	XP_029641041.1_35035792_35036729	585	5	113	299	TWTPFMVY	YIICWSPF	ACNTGGACNCCNTTYATGGTNTA	AANGGNSWCCARCADATDATRTA	512	2304	0.691011	41.6667	62.9	95	79	307	IKYAQMF	FVSQIWW	ATHAARTAYGCNCARATGTT	CACCADATYTGNSWNACRAA	96	768	64.8	93	53.3356
Cep_823	XP_029642923.1_70673735_70674566	492	6	68	223	LEGELKKQ	EGANLEYL	YTNGARGGNGARYTNAARAARCA	ARRTAYTCNARRTTNGCNCCYTC	4096	4096	0.668919	36.4286	53.4	98	4	231	DEALREQ	KNVIYKF	GAYGARGCNYTNMGNGARCA	AAYTTRTADATNACRTTYTT	2048	192	63.9	88	53.3355
Cep_824	XP_029648669.1_29015997_29017929	1125	4	203	569	NPYIFNGD	ETIFRAID	AAYCCNTAYATHTTYAAYGGNGA	TCDATNGCNCKRAADATNGTYTC	768	4608	0.636872	104.8	64.4	95.5	190	623	LTIFYKN	IDINEFF	YTNACNATHTTYTAYAARAA	AARAAYTCRTTDATRTCDAT	768	144	70.6	94.5	53.2871
Cep_825	XP_036368516.1_3008694_3009264	348	6	29	136	HFLTEADI	IHVYAIGI	CAYTTYYTNACNGARGCNGAYAT	ATNCCDATNGCRTANACRTGDAT	2048	2304	0.554455	20.4286	61	88.5	16	161	SEANFKK	ENTFIVQ	WSNGARGCNAAYTTYAARAA	TGNACDATRAANGTRTTYTC	1024	384	68.4	87	53.2802
Cep_826	XP_029658096.1_37522101_37522779	345	4	36	142	MRATDYHM	KNYIKALT	ATGMGNGCNACNGAYTAYCAYAT	GTNARNGCYTTDATRTARTTYTT	1024	1536	0.06	5.8	67.2	98.5	22	150	QGEGTND	NVICEMR	CARGGNGARGGNACNAAYGA	CKCATYTCRCADATNACRTT	512	192	69.9	100	53.2688
Cep_827	XP_036369085.1_13561182_13562223	582	4	44	229	YNVPFGKK	MGEYFQIQ	TAYAAYGTNCCNTTYGGNAARAA	TGDATYTGRAARTAYTCNCCCAT	1024	192	0.407821	32.8	70.2	100	7	242	EKFDALF	CFGDPKV	GARAARTTYGAYGCNYTNTT	ACYTTNGGRTCNCCRAARCA	512	256	67.8	94.5	53.2006
Cep_828	XP_029637052.1_49395104_49395953	780	6	15	266	GLKSCCDC	HCVIGQFH	GGNYTNAARWSNTGYTGYGAYTG	TGRAAYTGNCCDATNACRCARTG	8192	768	0.341772	25.2857	56.3	93	6	285	LWEVLCC	GHMWKPL	YTNTGGGARGTNYTNTGYTG	ARNGGYTTCCACATRTGNCC	1024	128	64.4	90.5	53.2003
Cep_829	XP_036357631.1_68777738_68778275	444	6	14	153	TQLLTKEE	WKHVALVL	ACNCARYTNYTNACNAARGARGA	ARNACNARNGCNACRTGYTTCCA	8192	4096	0.70229	36.5714	53.4	90.5	6	179	FGRMLCM	IFPKVAY	TTYGGNMGNATGYTNTGYAT	TANGCNACYTTNGGRAADAT	1024	768	65.9	93	53.1173
Cep_830	XP_036357774.1_20902611_20903151	435	6	14	150	GVRIRWWQ	QCITKDPQ	GGNGTNMGNATHMGNTGGTGGCA	TGNGGRTCYTTNGTDATRCAYTG	3072	768	0.538462	22.5714	62.7	92	4	182	FKIPPGA	IPLKGHM	TTYAARATHCCNCCNGGNGC	ATRTGNCCYTTNARNGGDAT	768	1536	62.6	87	53.1104
Cep_831	XP_029647933.1_45160117_45160713	525	6	37	203	FVACVDDE	DDPLWFWI	TTYGTNGCNTGYGTNGAYGAYGA	ATCCARAACCANARNGGRTCRTC	1024	256	0.737179	30.2857	62.9	94	11	228	LDTLTQV	VPIVHTD	YTNGAYACNYTNACNCARGT	TCNGTRTGNACDATNGGNAC	4096	1536	56	90.5	53.0774
Cep_832	XP_029658321.1_79962157_79963102	750	6	10	251	WLLQFSKE	EDEFYLTP	TGGYTNYTNCARTTYWSNAARGA	GGNGTNARRTARAAYTCRTCYTC	8192	1024	0.746606	61.4286	54.5	99	2	281	DETKSAE	MNEYVDE	GAYGARACNAARWSNGCNGA	TCRTCNACRTAYTCRTTCAT	2048	64	62	84.5	53.0582
Cep_833	XP_029646626.1_21655156_21656077	720	5	17	248	VIGHPLDT	KNRIQADC	GTNATHGGNCAYCCNYTNGAYAC	CARTCNGCYTGDATNCKRTTYTT	6144	1536	0.542222	51.8333	62.5	95	3	293	HDYIAGG	VNGFTLM	CAYGAYTAYATHGCNGGNGG	ATNARNGTRAANCCRTTNAC	384	2048	64.9	91.5	53.0426
Cep_834	XP_029639798.1_106271959_106273009	447	6	101	241	KHVPKNAF	EEQEVMQS	AARCAYGTNCCNAARAAYGCNTT	SWYTGCATNACYTCYTGYTCYTC	1024	512	0.650794	26.7143	60.3	93.5	11	270	HRELDAI	YTVYQMS	CAYMGNGARYTNGAYGCNAT	SWCATYTGRTANACNGTRTA	2048	512	59.9	90	53.0389
Cep_835	XP_029657055.1_193394840_193397906	1386	4	284	737	KVGDPNYK	VEEKYLYR	AARGTNGGNGAYCCNAAYTAYAA	CKRTANARRTAYTTYTCYTCNAC	1024	2048	0.476298	95.4	63.2	94	251	804	NVDAPKE	FDFYHEL	AAYGTNGAYGCNCCNAARGA	ARYTCRTGRTARAARTCRAA	512	128	72	96	52.9925
Cep_836	XP_029646145.1_11713063_11713780	558	6	51	228	EVIPEFDM	WDNVWEWD	GARGTNATHCCNGARTTYGAYAT	TCCCAYTCCCANACRTTRTCCCA	768	32	0.638554	43	68.3	95	8	241	DLSEETC	AYRFANA	GAYYTNWSNGARGARACNTG	GCRTTNGCRAANCKRTANGC	4096	1024	50.4	88	52.9272
Cep_837	XP_036362572.1_167610295_167612020	1299	3	86	510	DYFYHGNI	NECYDIET	GAYTAYTTYTAYCAYGGNAAYAT	GTYTCDATRTCRTARCAYTCRTT	256	192	0.407674	101	71.5	100	61	518	HDMKEKE	NQWTEIL	CAYGAYATGAARGARAARGA	ARDATYTCNGTCCAYTGRTT	32	192	73.5	100	52.8917
Cep_838	XP_029637938.1_111668962_111669997	519	5	157	321	PKGRPNTM	PQLEKDTT	CCNAARGGNMGNCCNAAYACNAT	GTNGTRTCYTTYTCNARYTGNGG	8192	2048	0.417722	26.3333	59.6	97	136	332	FTQEFCD	GQGFTMH	TTYACNCARGARTTYTGYGA	TGCATNGTRAANCCYTGNCC	128	256	71.1	88.5	52.8594
Cep_839	XP_036365079.1_67749695_67750597	573	5	26	208	LLYHVDMF	YDSFLTMV	YTNYTNTAYCAYGTNGAYATGTT	ACCATNGTNARRAANSWRTCRTA	2048	4096	0.630058	44.8333	56.5	98.5	17	281	FTTILHN	FYFGTNL	TTYACNACNATHYTNCAYAA	ARRTTNGTNCCRAARTARAA	1536	512	63.7	95.5	52.8567
Cep_840	XP_029643307.1_74647042_74647579	423	5	16	148	PEEQKQMN	FDEEGKGR	CCNGARGARCARAARCARATGAA	CKNCCYTTNCCYTCYTCRTCRAA	128	1024	0.44	23.6667	67.7	91.5	7	173	FTKLAGA	YKGEGTY	TTYACNAARYTNGCNGGNGC	TANGTNCCYTCNCCYTTRTA	2048	512	60	97	52.7417
Cep_841	XP_029647465.1_2835403_2836186	570	5	22	203	FSVDQLME	HYLGGRFV	TTYWSNGTNGAYCARYTNATGGA	ACRAANCKNCCNCCNARRTARTG	4096	8192	0.304598	24.5	55.7	98.5	7	217	EEAQKID	KYQLNLP	GARGARGCNCARAARATHGA	GGNARRTTNARYTGRTAYTT	192	1024	66.3	95.5	52.6997
Cep_842	XP_029647720.1_47081852_47082599	501	6	24	182	KPTWVCDP	QVLNGHYV	AARCCNACNTGGGTNTGYGAYCC	ACRTARTGNCCRTTNARNACYTG	512	2048	0.546053	31.8571	62.2	92	5	203	ADTYPHP	GGETLIG	GCNGAYACNTAYCCNCAYCC	CCDATNARNGTYTCNCCNCC	512	3072	56.7	91.5	52.6983
Cep_843	XP_029646184.1_53585394_53586168	396	6	29	152	NTMDSFQD	PMRPGMGA	AAYACNATGGAYWSNTTYCARGA	GCNCCCATNCCNGGNCKCATNGG	1024	2048	0.508621	19.4286	51.7	92.5	7	238	EDGLDRA	YPMQQAW	GARGAYGGNYTNGAYMGNGC	CANGCYTGYTGCATNGGRTA	2048	128	62	97.5	52.681
Cep_844	XP_029638725.1_28344584_28346024	843	6	66	338	GYTGARCE	PCKNGGEC	GGNTAYACNGGNGCNMGNTGYGA	CAYTCNCCNCCRTTYTTRCANGG	8192	1024	0.701887	78.2857	60	88.5	40	377	ECASNPC	PCKNNGT	GARTGYGCNWSNAAYCCNTG	GTNCCRTTRTTYTTRCANGG	2048	256	59.8	89	52.6557
Cep_845	XP_029656084.1_45875_47353	702	5	187	412	GRITNNTF	KDIYIEPT	GGNMGNATHACNAAYAAYACNTT	GTNGGYTCDATRTADATRTCYTT	6144	576	0.637209	58.5	63.9	89	38	469	LRVFQGA	VENMTFP	YTNMGNGTNTTYCARGGNGC	GGRAANGTCATRTTYTCNAC	4096	128	66.7	92.5	52.5952
Cep_846	XP_036359514.1_8385571_8386395	657	5	13	223	VSMKTENC	NDCDTHGT	GTNWSNATGAARACNGARAAYTG	GTNCCRTGNGTRTCRCARTCRTT	2048	512	0.401961	34.6667	65.5	94.5	4	244	WALESMK	KKHMTRT	TGGGCNYTNGARWSNATGAA	GTNCKNGTCATRTGYTTYTT	1024	256	57.6	97	52.5703
Cep_847	XP_029652601.1_1046579_1047884	969	5	39	353	KEYEQIPC	TKGATGHL	AARGARTAYGARCARATHCCNTG	ARRTGNCCNGTNGCNCCYTTNGT	384	8192	0.416938	51	61.6	95	27	385	IDGHCGI	INLENPD	ATHGAYGGNCAYTGYGGNAT	TCNGGRTTYTCNARRTTDAT	384	768	63.2	93	52.5559
Cep_848	XP_036361368.1_76028721_76029345	432	6	51	186	GNQPIKEM	ADCTIKVW	GGNAAYCARCCNATHAARGARAT	CANACYTTDATNGTRCARTCNGC	768	1536	0.248062	12.5714	73.2	92.5	31	194	ALGRTDK	DMSNESL	GCNYTNGGNMGNACNGAYAA	ARNSWYTCRTTNSWCATRTC	8192	4096	47.9	90.5	52.5313
Cep_849	XP_029638781.2_66551526_66552145	552	5	13	188	MEKTPSYF	DFYRPFNA	ATGGARAARACNCCNWSNTAYTT	GCRTTRAANGGNCKRTARAARTC	2048	1024	0.224852	18	57.7	97	4	196	PLTIEGQ	KFYEMVH	CCNYTNACNATHGARGGNCA	TGNACCATYTCRTARAAYTT	3072	64	72.5	89	52.4909
Cep_850	XP_029638096.1_98987407_98988742	1065	5	39	385	YTTNYKEH	KAHYVPHP	TAYACNACNAAYTAYAARGARCA	GGRTGNGGNACRTARTGNGCYTT	512	1024	0.672566	94	64.8	90	6	430	CQICVCG	CPAIFLD	TGYCARATHTGYGTNTGYGG	TCNARRAADATNGCNGGRCA	192	1536	63.1	90	52.439
Cep_851	XP_036367637.1_17000329_17003921	1461	4	248	726	VDGPQAFM	IYEIQADQ	GTNGAYGGNCCNCARGCNTTYAT	TGRTCNGCYTGDATYTCRTADAT	2048	576	0.843818	165.4	69.1	91	226	750	EQWVDGP	DDETFSS	GARCARTGGGTNGAYGGNCC	SWNSWRAANGTYTCRTCRTC	128	4096	57.8	98	52.3453
Cep_852	XP_029634255.1_144767162_144767870	381	6	19	137	TIGCIIKE	KVILIMVN	ACNATHGGNTGYATHATHAARGA	TTNACCATDATNARDATNACYTT	1728	2304	0.625	31.1429	58	89.5	6	179	KLSFIQW	CWIIFGI	AARYTNWSNTTYATHCARTG	ATNCCRAADATDATCCARCA	3072	144	61.2	93	52.3442
Cep_853	XP_036367630.1_22107480_22108254	627	5	43	243	MEVFQNHW	GQQAREAL	ATGGARGTNTTYCARAAYCAYTG	ARNGCYTCNCKNGCYTGYTGNCC	128	8192	0.494792	34.6667	65.9	96	32	259	QPRRDTD	KYPHIGK	CARCCNMGNMGNGAYACNGA	TTNCCDATRTGNGGRTAYTT	4096	384	60.6	91.5	52.3228
Cep_854	XP_029647681.1_12662389_12662966	402	6	34	159	NFQTGFGM	FEARGPVA	AAYTTYCARACNGGNTTYGGNAT	GCNACNGGNCCNCKNGCYTCRAA	1024	8192	0.381356	11.5714	60.4	96	17	167	SFNTIFP	QAINSTV	WSNTTYAAYACNATHTTYCC	ACNGTNSWRTTDATNGCYTG	1536	3072	55.8	91.5	52.2946
Cep_855	XP_029649933.1_10084661_10085996	462	6	181	326	ALKFCDDH	EEALVMGL	GCNYTNAARTTYTGYGAYGAYCA	ARNCCCATNACNARNGCYTCYTC	1024	4096	0.489209	26	61.1	92	159	384	SIDLIFG	TKKGINV	WSNATHGAYYTNATHTTYGG	ACRTTDATNCCYTTYTTNGT	4608	384	58.5	90.5	52.2727
Cep_856	XP_029651671.1_18205063_18206125	873	4	22	304	GIVTNIFN	FDHIYVPL	GGNATHGTNACNAAYATHTTYAA	ARNGGNACRTADATRTGRTCRAA	2304	1536	0.336957	39.6	66.9	95.5	6	325	WYAHIHG	INFVLYC	TGGTAYGCNCAYATHCAYGG	CARTANARNACRAARTTDAT	96	768	68.8	98	52.258
Cep_857	XP_029658394.1_170073815_170074646	477	5	122	272	AMAAYKTW	HEDVEIGR	GCNATGGCNGCNTAYAARACNTG	CKNCCDATYTCNACRTCYTCRTG	1024	1536	0.340278	20.6667	63.5	93.5	111	285	VMTAEKY	AGISCTW	GTNATGACNGCNGARAARTA	CANGTRCANSWDATNCCNGC	256	6144	62.5	95.5	52.114
Cep_858	XP_029651562.1_20545227_20546280	543	5	115	287	HIQSPAKG	MDIVALIN	CAYATHCARWSNCCNGCNAARGG	TTDATNARNGCNACDATRTCCAT	6144	2304	0.319277	25.6667	57.6	98.5	82	297	GWMQFLI	INFVLYC	GGNTGGATGCARTTYYTNAT	CARTANARNACRAARTTDAT	128	768	68.3	90	52.0934
Cep_859	XP_029648826.1_20176186_20176691	366	4	12	125	DLEKVIEK	HKMEMFDA	GAYYTNGARAARGTNATHGARAA	GCRTCRAACATYTCCATYTTRTG	1536	32	0.327103	16	69.4	98.5	2	139	KMEGFHK	FVLDIVF	AARATGGARGGNTTYCAYAA	AANACDATRTCNARNACRAA	64	1536	65.3	98	52.0649
Cep_860	XP_036365434.1_22823383_22824478	723	5	15	247	GFLDKQEF	TDVYVCGL	GGNTTYYTNGAYAARCARGARTT	ARNCCRCANACRTANACRTCNGT	1024	4096	0.531532	49.1667	64.2	91.5	4	255	ECFCYYD	AYDVCVR	GARTGYTTYTGYTAYTAYGA	CKNACRCANACRTCRTANGC	64	1024	67.6	88.5	52.0643
Cep_861	XP_029649858.1_18916591_18917566	771	4	22	270	FEKALEHY	MNDPEVQK	TTYGARAARGCNYTNGARCAYTA	TTYTGNACYTCNGGRTCRTTCAT	1024	256	0.264463	33.2	70.4	91	13	291	GNAFYKK	MQENPDA	GGNAAYGCNTTYTAYAARAA	GCRTCNGGRTTYTCYTGCAT	256	64	75.4	92.5	52.0463
Cep_862	XP_029643862.2_37812485_37813258	615	6	51	247	DPDIGKNA	FEKRFYFS	GAYCCNGAYATHGGNAARAAYGC	SWRAARTARAANCKYTTYTCRAA	768	2048	0.545946	36.8571	58	88	21	255	DNAPRFT	AVPYNVT	GAYAAYGCNCCNMGNTTYAC	GTNACRTTRTANGGNACNGC	1024	1024	61.8	92.5	51.9878
Cep_863	XP_036369116.1_19103595_19104363	357	6	92	202	MGLVGLFV	VFLAMIIC	ATGGGNYTNGTNGGNYTNTTYGT	CADATDATCATNGCNARRAANAC	8192	2304	0.538462	23.4286	49.8	92	77	258	FCLFYIW	EINNTFD	TTYTGYYTNTTYTAYATHTG	TCRAANGTRTTRTTDATYTC	384	192	70.8	89	51.9214
Cep_864	XP_029639590.1_29593986_29595330	621	5	56	254	NITGVQQI	YEPIDDFQ	AAYATHACNGGNGTNCARCARAT	TGRAARTCRTCDATNGGYTCRTA	1536	384	0.458333	32	65.9	93.5	36	285	ENVYLPF	ADLTKIN	GARAAYGTNTAYYTNCCNTT	TTDATYTTNGTNARRTCNGC	1024	1536	63.9	90	51.9178
Cep_865	XP_036370868.1_11050312_11051174	366	4	74	187	ILDNAGYE	FKGDLNYR	ATHYTNGAYAAYGCNGGNTAYGA	CKRTARTTNARRTCNCCYTTRAA	3072	2048	0.570093	27.6	66.5	97	11	198	LWGNKCD	GDINWDM	YTNTGGGGNAAYAARTGYGA	ATRTCCCARTTDATRTCNCC	256	96	73.5	92.5	51.8961
Cep_866	XP_036363587.1_71938495_71939493	768	5	23	270	EEILTAAD	GWMEWIVA	GARGARATHYTNACNGCNGCNGA	GCNACDATCCAYTCCATCCANCC	6144	96	0.573222	55	62.7	96	13	302	LTFNVSN	NHAIVQT	YTNACNTTYAAYGTNWSNAA	GTYTGNACDATNGCRTGRTT	8192	384	56.5	95.5	51.8666
Cep_867	XP_029648845.1_7492285_7493817	612	5	255	450	QIECLLHN	MFEFEYRG	CARATHGARTGYYTNYTNCAYAA	CCNCKRTAYTCRAAYTCRAACAT	3072	256	0.356383	25	61.8	93.5	244	464	SCQEHIK	KGEMGTY	WSNTGYCARGARCAYATHAA	TANGTNCCCATYTCNCCYTT	768	256	68.6	90	51.8556
Cep_868	XP_029642325.1_60956480_60957107	480	5	31	182	ELIANRFA	EYVTAWLD	GARYTNATHGCNAAYMGNTTYGC	TCNARCCANGCNGTNACRTAYTC	6144	2048	0.692308	42.5	60.2	90	10	190	IRIWFKM	FIFGNDK	ATHMGNATHTGGTTYAARAT	TTRTCRTTNCCRAADATRAA	288	192	71.8	90	51.848
Cep_869	XP_029638654.1_89960522_89961844	1029	5	71	405	SCNEADKD	KGMRPKLT	WSNTGYAAYGARGCNGAYAARGA	GTNARYTTNGGNCKCATNCCYTT	2048	4096	0.580247	69.8333	60.2	92.5	27	414	LDIWRQT	NKYEKRF	YTNGAYATHTGGMGNCARAC	AANCKYTTYTCRTAYTTRTT	768	256	66.3	90	51.8252
Cep_870	XP_036367380.1_19892500_19894003	576	5	166	349	ICIPPLFG	VFEMGIHH	ATHTGYATHCCNCCNYTNTTYGG	TGRTGDATNCCCATYTCRAANAC	4608	384	0.573864	40.6667	60	92.5	67	407	KMCENHG	KQLQDNY	AARATGTGYGARAAYCAYGG	TARTTRTCYTGNARYTGYTT	32	256	72.1	87.5	51.8064
Cep_871	XP_029654140.2_9362_10074	375	6	99	215	FEITILYK	IQWLLTVP	TTYGARATHACNATHYTNTAYAA	GGNACNGTNARNARCCAYTGDAT	2304	6144	0.381818	13.5714	57.6	94	5	225	DPCIECG	AVPVIDF	GAYCCNTGYATHGARTGYGG	AARTCDATNACNGGNACNGC	192	1536	65.3	85.5	51.7992
Cep_872	XP_029642570.1_20368030_20369179	1116	5	33	396	TFHSTAET	DIPKCNLV	ACNTTYCAYWSNACNGCNGARAC	ACNARRTTRCAYTTNGGDATRTC	8192	1536	0.569364	65	53.7	96	21	406	VELENTI	FDPPKDY	GTNGARYTNGARAAYACNAT	TARTCYTTNGGNGGRTCRAA	1024	256	64.2	95.5	51.7747
Cep_873	XP_029649597.1_10994179_10994832	381	5	32	150	RNPYMVPY	KMCIPTVG	MGNAAYCCNTAYATGGTNCCNTA	CCNACNGTNGGDATRCACATYTT	2048	768	0.419643	17.8333	66.3	91	23	158	VHFGHKK	IVDTNAD	GTNCAYTTYGGNCAYAARAA	TCNGCRTTNGTRTCNACDAT	256	768	67	90	51.7015
Cep_874	XP_036364945.1_56550641_56551070	366	6	14	127	RMRMNKQI	GYKLHQRT	MGNATGMGNATGAAYAARCARAT	GTNCKYTGRTGNARYTTRTANCC	512	4096	0.377358	15	61.2	96	6	137	ALAETEN	PAVVGVF	GCNYTNGCNGARACNGARAA	AANACNCCNACNACNGCNGG	2048	4096	54.8	90	51.6882
Cep_875	XP_029635812.1_34535012_34535591	432	5	17	152	PFQVAPDT	YIPQDSNE	CCNTTYCARGTNGCNCCNGAYAC	TCRTTNSWRTCYTGNGGDATRTA	2048	3072	0.354839	19	60.9	93.5	3	182	YRCDFLH	DNEEFFR	TAYMGNTGYGAYTTYYTNCA	CKRAARAAYTCYTCRTTRTC	1024	128	65.6	94	51.6295
Cep_876	XP_029653369.1_14538940_14540152	729	6	53	287	DYYNLYEF	FAQTKLPR	GAYTAYTAYAAYYTNTAYGARTT	CKNGGNARYTTNGTYTGNGCRAA	512	8192	0.653509	55.2857	60.2	95	14	358	RKKFNLY	DWPRSPE	MGNAARAARTTYAAYYTNTA	TCNGGNSWNCKNGGCCARTC	1024	4096	54.3	88	51.6126
Cep_877	XP_029641487.1_36832879_36833559	450	4	31	172	IHVNATWG	EDVEIGKC	ATHCAYGTNAAYGCNACNTGGGG	CAYTTNCCDATYTCNACRTCYTC	768	768	0.362963	22	68.6	97	15	202	ILCWVMT	FVPEHHL	ATHYTNTGYTGGGTNATGAC	ARRTGRTGYTCNGGNACRAA	192	512	67.2	96.5	51.6059
Cep_878	XP_029642750.2_29805009_29806164	570	5	58	239	REGAVVFW	PDFYWDRE	MGNGARGGNGCNGTNGTNTTYTG	TCNCKRTCCCARTARAARTCNGG	8192	512	0.622754	33.5	65.4	94	6	307	SEEIYLE	MFEIIHY	WSNGARGARATHTAYYTNGA	TARTGDATDATYTCRAACAT	3072	72	60.4	92.5	51.5735
Cep_879	XP_036357705.1_16356284_16356883	345	6	36	142	AILTKHFG	GYGKSWVH	GCNATHYTNACNAARCAYTTYGG	TGNACCCANSWYTTNCCRTANCC	3072	4096	0.35	12.1429	57.7	94	11	150	GEKGQKG	ANYNVFT	GGNGARAARGGNCARAARGG	GTRAANACRTTRTARTTNGC	256	256	62.2	88	51.5039
Cep_880	XP_029639255.1_3042865_3043942	552	5	57	232	VLDFDHPN	ENQHVVIF	GTNYTNGAYTTYGAYCAYCCNAA	AADATNACNACRTGYTGRTTYTC	2048	768	0.589286	28.6667	67.8	88.5	9	271	GGFGTVY	CWDANPH	GGNGGNTTYGGNACNGTNTA	TGNGGRTTNGCRTCCCARCA	2048	128	66.3	90	51.4836
Cep_881	XP_036359235.1_41035363_41036523	396	6	19	142	GICGLVFE	CAGCGESV	GGNATHTGYGGNYTNGTNTTYGA	ACNSWYTCNCCRCANCCNGCRCA	6144	8192	0.589744	21	54.4	89.5	4	157	DVHKFVE	HQIHCRG	GAYGTNCAYAARTTYGTNGA	CCNCKRCARTGDATYTGRTG	256	384	69	88	51.4832
Cep_882	XP_029645094.1_19512532_19513180	441	6	25	163	NQLEAEKG	EKHHSENL	AAYCARYTNGARGCNGARAARGG	ARRTTYTCNSWRTGRTGYTTYTC	1024	2048	0.534351	25.2857	56.6	95	7	177	GNLRFIN	YETELVR	GGNAAYYTNMGNTTYATHAA	CKNACNARYTCNGTYTCRTA	3072	2048	58.3	90.5	51.4628
Cep_883	XP_029647686.1_37436937_37438944	423	5	348	480	WGPITRVE	DHIQQLPL	TGGGGNCCNATHACNMGNGTNGA	ARNGGNARYTGYTGDATRTGRTC	6144	3072	0.142857	4.83333	58.7	100	339	492	FRLSKFG	KGWIEEN	TTYMGNYTNWSNAARTTYGG	TTYTCYTCDATCCANCCYTT	8192	96	56.3	100	51.4132
Cep_884	XP_029636889.2_74108809_74109534	492	5	31	186	EMALGGYF	NGTACAVP	GARATGGCNYTNGGNGGNTAYTT	GGNACNGCRCANGCNGTNCCRTT	2048	4096	0.38255	22.3333	60.8	98.5	6	197	TGERTQV	MALVENN	ACNGGNGARMGNACNCARGT	TTRTTYTCNACNARNGCCAT	2048	512	59.8	94	51.4112
Cep_885	XP_029637716.1_56993113_56993750	516	5	18	181	NTHSTDFP	FKEGDIRP	AAYACNCAYWSNACNGAYTTYCC	GGNCKDATRTCNCCYTCYTTRAA	4096	1536	0.210191	16.3333	59.7	98.5	8	191	RVTLKEY	DDILIAK	MGNGTNACNYTNAARGARTA	TTNGCDATNARDATRTCRTC	4096	1152	61	94.5	51.3876
Cep_886	XP_029635340.2_117715320_117716208	474	6	38	187	AGCKNVTD	EQRNSIND	GCNGGNTGYAARAAYGTNACNGA	TCRTTDATNSWRTTNCKYTGYTC	2048	6144	0.41958	24.4286	58.7	90	23	201	PAYGQCW	AKLQSMF	CCNGCNTAYGGNCARTGYTG	AACATNSWYTGNARYTTNGC	512	2048	63.5	88	51.3331
Cep_887	XP_036363133.1_23468609_23469402	573	4	40	222	LHERYKED	HIQFKKNM	YTNCAYGARMGNTAYAARGARGA	ATRTTYTTYTTRAAYTGDATRTG	2048	192	0.363636	33.6	69.2	94	19	258	YGEKMWE	KPVFQFG	TAYGGNGARAARATGTGGGA	CCRAAYTGRAANACNGGYTT	32	256	72.9	91	51.2571
Cep_888	XP_036361710.1_22258054_22259263	828	4	57	324	KHSQEAID	DAENMCKR	AARCAYWSNCARGARGCNATHGA	CKYTTRCACATRTTYTCNGCRTC	3072	256	0.398467	35.6	66.7	95.5	15	362	NTLRNEH	NKYDQAE	AAYACNYTNMGNAAYGARCA	TCNGCYTGRTCRTAYTTRTT	2048	128	68.6	96	51.2257
Cep_889	XP_029656375.2_24773_25220	348	5	11	118	YTYQLVPE	WHVPPNKQ	TAYACNTAYCARYTNGTNCCNGA	TGYTTRTTNGGNGGNACRTGCCA	4096	512	0.366337	16.1667	63.6	94	3	126	ITVITPD	FNINCLA	ATHACNGTNATHACNCCNGA	GCNARRCARTTDATRTTRAA	2304	384	63.1	92.5	51.1781
Cep_890	XP_036359624.1_24637614_24638473	726	5	46	279	VQAQLGPF	TYRPGAHF	GTNCARGCNCARYTNGGNCCNTT	AARTGNGCNCCNGGNCKRTANGT	8192	8192	0.687225	56	57.6	91	8	288	NPEDGYF	VPIKLEA	AAYCCNGARGAYGGNTAYTT	GCYTCNARYTTDATNGGNAC	256	1536	68.8	91.5	51.174
Cep_891	XP_036364943.1_55767768_55768833	564	5	16	195	DCLFGTNH	CGHEDATS	GAYTGYYTNTTYGGNACNAAYCA	SWNGTNGCRTCYTCRTGNCCRCA	2048	4096	0.624277	43	65.4	91.5	8	231	DEDGKLI	CIHREQW	GAYGARGAYGGNAARYTNAT	CAYTGYTCNCKRTGDATRCA	512	384	65.9	87.5	51.1726
Cep_892	XP_036370719.1_12015052_12016643	828	5	120	387	EAVNAAEC	EKLQEKTA	GARGCNGTNAAYGCNGCNGARTG	GCNGTYTTYTCYTGNARYTTYTC	2048	1024	0.792308	96.1667	56.2	90	4	485	DENGWAQ	CVATGFV	GAYGARAAYGGNTGGGCNCA	ACRAANCCNGTNGCNACRCA	128	1024	69.2	89	51.1006
Cep_893	XP_029635468.1_119150915_119151868	519	5	83	247	LYQQGHEI	HYKTNRAP	YTNTAYCARCARGGNCAYGARAT	GGNGCNCKRTTNGTYTTRTARTG	1024	2048	0.681529	52.3333	67.2	87.5	57	256	TNPDGCP	GIFIHAT	ACNAAYCCNGAYGGNTGYCC	GTNGCRTGDATRAADATNCC	512	576	65.4	89	51.0904
Cep_894	XP_029645947.1_14142906_14143683	516	5	31	194	TLDNGLFE	KKDGTLHE	ACNYTNGAYAAYGGNYTNTTYGA	TCRTGNARNGTNCCRTCYTTYTT	8192	2048	0.350318	25.1667	60.4	92.5	18	208	AVAIEMK	EKMKSDR	GCNGTNGCNATHGARATGAA	CKRTCNSWYTTCATYTTYTC	384	512	63.6	95.5	51.0812
Cep_895	XP_036367296.1_32129042_32129674	417	5	19	149	AQTFKIWI	FQNVRNIA	GCNCARACNTTYAARATHTGGAT	GCDATRTTNCKNACRTTYTGRAA	384	1536	0.443548	23.8333	66.7	86	10	191	YKHIYFN	YKEEFGL	TAYAARCAYATHTAYTTYAA	ARNCCRAAYTCYTCYTTRTA	96	256	72.3	87	51.022
Cep_896	XP_029650129.1_11484879_11485400	363	6	12	124	PPDLWRED	VDEKVLKE	CCNCCNGAYYTNTGGMGNGARGA	TCYTTNARNACYTTYTCRTCNAC	4096	2048	0.584906	22.4286	53.9	91	4	136	QIYHIPT	YNVHLNV	CARATHTAYCAYATHCCNAC	ACRTTNARRTGNACRTTRTA	288	512	63.3	91.5	51.0035
Cep_897	XP_036360064.1_95367232_95368095	594	5	45	234	IPYNKDMP	KILEFLDL	ATHCCNTAYAAYAARGAYATGCC	ARRTCNARRAAYTCNARDATYTT	192	6144	0.229508	16.5	58.5	92	12	250	PKVYMVP	HEEYIGK	CCNAARGTNTAYATGGTNCC	TTNCCDATRTAYTCYTCRTG	256	192	67.8	94	50.8214
Cep_898	XP_036360873.1_97278015_97278491	417	4	25	155	NGDLADQN	NWIFYVGS	AAYGGNGAYYTNGCNGAYCARAA	SWNCCNACRTARAADATCCARTT	2048	1536	0.486957	27.6	63.5	97	3	178	LKRNQCV	WVKATGK	YTNAARMGNAAYCARTGYGT	TTNCCNGTNGCYTTNACCCA	1024	512	66	100	50.8011
Cep_899	XP_029638967.1_85252260_85253286	645	5	70	276	PRDFYGCV	HANSFVNP	CCNMGNGAYTTYTAYGGNTGYGT	GGRTTNACRAANSWRTTNGCRTG	2048	4096	0.537688	42	57.4	93.5	39	286	TTNVFIG	YAYGNSQ	ACNACNAAYGTNTTYATHGG	TGNSWRTTNCCRTANGCRTA	768	2048	60.1	98.5	50.7965
Cep_900	XP_029649212.1_8616117_8616750	465	6	10	156	TALHYAAE	DNKLREML	ACNGCNYTNCAYTAYGCNGCNGA	ARCATYTCNCKNARYTTRTTRTC	8192	2048	0.535714	26.4286	54.2	94	1	186	VNDRDGY	GYCYLPR	GTNAAYGAYMGNGAYGGNTA	CKNGGNARRTARCARTANCC	1024	2048	60.6	90	50.7876
Cep_901	XP_036357242.1_134846441_134847798	618	5	102	299	YNFEFQHN	CDLNEWAF	TAYAAYTTYGARTTYCARCAYAA	AANGCCCAYTCRTTNARRTCRCA	128	512	0.742105	45.8333	70.1	85	12	435	VTIPFWD	CGRICRP	GTNACNATHCCNTTYTGGGA	GGNCKRCADATNCKNCCRCA	384	3072	62.4	91.5	50.7634
Cep_902	XP_036356940.1_64323683_64324198	414	5	28	157	CLCIIGIF	YNFVCNAV	TGYYTNTGYATHATHGGNATHTT	ACNGCRTTRCANACRAARTTRTA	3456	512	0.186992	13.3333	58.2	100	9	166	EVQLMLK	NICGSQA	GARGTNCARYTNATGYTNAA	GCYTGNSWNCCRCADATRTT	1024	1536	57.1	97	50.6812
Cep_903	XP_029644097.1_72143597_72144059	351	5	19	127	QWFQTVDE	FQYEHPGF	CARTGGTTYCARACNGTNGAYGA	AANCCNGGRTGYTCRTAYTGRAA	256	512	0.392157	16.5	70.8	94	11	135	VPVKTPW	DFSGAGM	GTNCCNGTNAARACNCCNTG	ATNCCNGCNCCNSWRAARTC	2048	4096	54.6	92.5	50.6583
Cep_904	XP_036365863.1_32535301_32536339	900	4	32	323	DKYGLLAN	CGFYAAKV	GAYAARTAYGGNYTNYTNGCNAA	ACYTTNGCNGCRTARAANCCRCA	8192	1024	0.305263	46.8	58.6	97	20	332	ITVVCPD	IQHYGCQ	ATHACNGTNGTNTGYCCNGA	TGRCANCCRTARTGYTGDAT	1536	192	68.4	100	50.6412
Cep_905	XP_029642742.1_71885612_71886470	687	4	22	242	DKCGTFQC	NDDSLTYV	GAYAARTGYGGNACNTTYCARTG	ACRTANGTNARNSWRTCRTCRTT	512	8192	0.63285	62.2	57.6	98.5	7	338	RLCCPQD	CFKLVDE	MGNYTNTGYTGYCCNCARGA	TCRTCNACNARYTTRAARCA	2048	512	66	100	50.5518
Cep_906	XP_029644017.1_52832002_52832425	345	6	11	117	LLAAIMEA	QALNKESP	YTNYTNGCNGCNATHATGGARGC	GGNSWYTCYTTRTTNARNGCYTG	6144	8192	0.19	5.42857	50.1	96	2	126	MTNMDGY	YPHVLVS	ATGACNAAYATGGAYGGNTA	SWNACNARNACRTGNGGRTA	64	8192	61.3	93	50.4865
Cep_907	XP_029650408.1_20914530_20915535	759	4	49	293	DLQTGIWN	CCYGDKIL	GAYYTNCARACNGGNATHTGGAA	ARDATYTTRTCNCCRTARCARCA	1536	768	0.571429	65.8	68.7	89.5	16	312	VFHTACI	VKGDTYE	GTNTTYCAYACNGCNTGYAT	TCRTANGTRTCNCCYTTNAC	512	512	70.8	92.5	50.4784
Cep_908	XP_036367350.1_46284439_46285115	501	5	25	183	LQHQFRFK	YYKDFPRP	YTNCARCAYCARTTYMGNTTYAA	GGNCKNGGRAARTCYTTRTARTA	2048	1024	0.578947	32.5	60.6	92.5	12	201	QSFKYFD	KDYYPQS	CARWSNTTYAARTAYTTYGA	SWYTGNGGRTARTARTCYTT	512	512	62.6	94	50.4605
Cep_909	XP_036357910.1_90631003_90631668	501	4	40	198	DTDLPPCQ	YMQTAQPY	GAYACNGAYYTNCCNCCNTGYCA	TANGGYTGNGCNGTYTGCATRTA	4096	512	0.315789	22.2	61.3	94	15	216	HTGENKD	MNMNFTG	CAYACNGGNGARAAYAARGA	CCNGTRAARTTCATRTTCAT	256	32	74.2	96.5	50.4087
Cep_910	XP_029634428.1_91638168_91638708	393	5	31	153	CFRVDRIY	KPHPDFRL	TGYTTYMGNGTNGAYMGNATHTA	ARNCKRAARTCNGGRTGNGGYTT	6144	4096	0.155172	8	57.9	98.5	2	170	FDHDSPE	FPIGILQ	TTYGAYCAYGAYWSNCCNGA	TGNARDATNCCDATNGGRAA	1024	2304	55.8	100	50.406
Cep_911	XP_029649440.1_14748130_14748820	417	5	12	142	WFDIEIKN	KHVVFGKI	TGGTTYGAYATHGARATHAARAA	ATYTTNCCRAANACNACRTGYTT	144	1024	0.274194	13	67.8	93.5	1	168	EQSNHTV	TAIPKKR	GARCARWSNAAYCAYACNGT	CKYTTYTTNGGDATNGCNGT	1024	1536	57.8	92.5	50.3797
Cep_912	XP_029637008.1_48866842_48868594	1134	4	130	499	QETFEDDP	GKVFQNLM	CARGARACNTTYGARGAYGAYCC	ATNARRTTYTGRAANACYTTNCC	256	2048	0.622222	108.6	66.5	92.5	35	513	EIFHGWG	NNKLFHR	GARATHTTYCAYGGNTGGGG	CKRTGRAANARYTTRTTRTT	96	512	66.6	91	50.3666
Cep_913	XP_029643980.1_62597572_62598264	351	6	91	199	HLKMDGFM	PFFLQSQG	CAYYTNAARATGGAYGGNTTYAT	CCYTGNSWYTGNARRAARAANGG	512	8192	0.254902	8.14286	57	93	9	210	VCCIPYF	QKRDSVI	GTNTGYTGYATHCCNTAYTT	ATNACNSWRTCNCKYTTYTG	384	4096	60.7	89	50.301
Cep_914	XP_036369317.1_9768620_9769334	387	4	25	145	FYSNKEIF	DDQHTWES	TTYTAYWSNAAYAARGARATHTT	SWYTCCCANGTRTGYTGRTCRTC	1536	512	0.0701754	4.6	62.4	100	5	156	GEVFAFQ	GTFTIKN	GGNGARGTNTTYGCNTTYCA	TTYTTDATNGTRAANGTNCC	512	768	67	98	50.2266
Cep_915	XP_036355682.1_16030_17165	954	4	39	348	YLYATQVN	FHGIFLAC	TAYYTNTAYGCNACNCARGTNAA	CANGCNARRAADATNCCRTGRAA	4096	3072	0.35906	44	62.3	100	14	356	SPWDMGG	FQTTHIW	WSNCCNTGGGAYATGGGNGG	CADATRTGNGTNGTYTGRAA	512	384	64.3	96.5	50.2061
Cep_916	XP_029656881.2_26223_26991	507	5	27	187	TYLTILWD	CYTRWLHP	ACNTAYYTNACNATHYTNTGGGA	GGRTGNARCCANCKNGTRTARCA	6144	2048	0.810219	42	57	91.5	7	209	FLDCVWQ	QCLLVEE	TTYYTNGAYTGYGTNTGGCA	TCYTCNACNARNARRCAYTG	256	2048	62.5	97	50.1833
Cep_917	XP_036360555.1_130480271_130481010	420	5	37	168	PQGWSSMI	QVEIYAFG	CCNCARGGNTGGWSNWSNATGAT	CCRAANGCRTADATYTCNACYTG	8192	768	0.4	20.8333	51	95	21	193	KEVDLVF	NHTFFIP	AARGARGTNGAYYTNGTNTT	GGDATRAARAANGTRTGRTT	1024	192	65.7	98.5	50.1523
Cep_918	XP_029641677.1_14320297_14321062	414	6	68	197	CLWLWCHP	KDDLVRFR	TGYYTNTGGYTNTGGTGYCAYCC	CKRAANCKNACNARRTCRTCYTT	512	8192	0.909091	37.2857	52.2	91	30	292	AIGPVTF	TVTDPRK	GCNATHGGNCCNGTNACNTT	TTNCKNGGRTCNGTNACNGT	3072	4096	61.5	91.5	50.134
Cep_919	XP_029636514.1_187541014_187541539	441	6	19	157	LYDYTYDG	KMQLFFEA	YTNTAYGAYTAYACNTAYGAYGG	GCYTCRAARAANARYTGCATYTT	1024	256	0.335878	16.7143	60.1	95	4	166	SYNMPQG	WILISEI	WSNTAYAAYATGCCNCARGG	ATYTCNSWDATNARDATCCA	512	2304	51.7	91.5	50.0848
Cep_920	XP_029642509.1_22151199_22152495	945	5	88	394	LKYRCNGF	KKYGPSWQ	YTNAARTAYMGNTGYAAYGGNTT	TGCCANSWNGGNCCRTAYTTYTT	4096	2048	0.346667	44.3333	60.8	92.5	79	403	GLPLKDG	YCEKVKY	GGNYTNCCNYTNAARGAYGG	TAYTTNACYTTYTCRCARTA	4096	128	60	94	49.9995
Cep_921	XP_036355798.1_34783_35342	348	4	35	142	PWFKEWYM	FTYQTDER	CCNTGGTTYAARGARTGGTAYAT	CKYTCRTCNGTYTGRTANGTRAA	64	1024	0.564356	25.6	72	89.5	16	158	VEFEDHW	YAPYKKA	GTNGARTTYGARGAYCAYTG	GCYTTYTTRTANGGNGCRTA	128	256	68.4	94.5	49.9575
Cep_922	XP_029642388.1_77429294_77430039	477	5	27	177	PLWDMCNH	NELKVWNF	CCNYTNTGGGAYATGTGYAAYCA	AARTTCCANACYTTNARYTCRTT	256	512	0.5625	35	69.9	96	6	226	VTTRLNQ	EKRILEN	GTNACNACNMGNYTNAAYCA	TTYTCNARDATNCKYTTYTC	8192	1536	55.3	87	49.9524
Cep_923	XP_029643630.1_48932684_48933403	504	5	35	194	KLGYIVPN	CGVHKPGG	AARYTNGGNTAYATHGTNCCNAA	CCNCCNGGYTTRTGNACNCCRCA	6144	2048	0.385621	25.6667	59.9	93.5	17	211	AVICGIK	QCIERAV	GCNGTNATHTGYGGNATHAA	ACNGCNCKYTCDATRCAYTG	1152	768	67.3	88.5	49.9502
Cep_924	XP_029637322.1_74013844_74014423	390	5	30	151	KPIGIGGN	KYIHSANV	AARCCNATHGGNATHGGNGGNAA	ACRTTNGCNSWRTGDATRTAYTT	4608	3072	0.307018	15.3333	53.8	98.5	15	178	LEDRDFK	KIGDFGL	YTNGARGAYMGNGAYTTYAA	ARNCCRAARTCNCCDATYTT	1024	768	63.9	94	49.909
Cep_925	XP_029643503.1_56408940_56409647	471	6	78	226	RTTDKRKD	WHRQHQFC	MGNACNACNGAYAARMGNAARGA	CARAAYTGRTGYTGNCKRTGCCA	8192	256	0.657143	38.1429	55	89	7	243	GQTAADI	EDAGSKR	GGNCARACNGCNGCNGAYAT	CKYTTNSWNCCNGCRTCYTC	1024	4096	58.6	93	49.9008
Cep_926	XP_029654710.2_53719_54806	507	5	65	225	IQLCTMKF	FTMILVTL	ATHCARYTNTGYACNATGAARTT	ARNGTNACNARDATCATNGTRAA	768	6144	0.532468	20.8333	62.4	92.5	44	242	WEPPAIY	NVHFRSP	TGGGARCCNCCNGCNATHTA	GGNSWNCKRAARTGNACRTT	384	4096	60.5	94	49.8205
Cep_927	XP_029642763.1_19226552_19228202	780	5	56	307	EDIHTANE	FDVYDTLT	GARGAYATHCAYACNGCNAAYGA	GTNARNGTRTCRTANACRTCRAA	768	2048	0.477551	38.3333	64.1	89	43	328	EWSNKTF	KIHRTKM	GARTGGWSNAAYAARACNTT	ATYTTNGTNCKRTGDATYTT	512	768	62.8	91.5	49.7735
Cep_928	XP_036367059.1_12978943_12980143	606	5	89	282	IFPQYLEE	NMWALEVG	ATHTTYCCNCARTAYYTNGARGA	CCNACYTCNARNGCCCACATRTT	1536	512	0.566845	42.8333	66.4	91	39	387	DVGYTIG	ATAVFNI	GAYGTNGGNTAYACNATHGG	ATRTTRAANACNGCNGTNGC	768	1024	62.5	87	49.7644
Cep_929	XP_036363467.1_62147945_62149074	720	5	74	305	NAEWSQWF	FCWDPVKL	AAYGCNGARTGGWSNCARTGGTT	ARYTTNACNGGRTCCCARCARAA	512	512	0.675676	69.1667	64.9	87.5	64	315	YKLQQEV	YGAVMAF	TAYAARYTNCARCARGARGT	AANGCCATNACNGCNCCRTA	256	512	65.6	86	49.7373
Cep_930	XP_036360873.1_97282249_97282887	456	6	18	161	YPGGLNNF	MAFVVIFL	TAYCCNGGNGGNYTNAAYAAYTT	ARRAADATNACNACRAANGCCAT	4096	1536	0.423358	21.7143	58.3	92	9	180	IVTLGVA	QYQLNKR	ATHGTNACNYTNGGNGTNGC	CKYTTRTTNARYTGRTAYTG	6144	512	57.6	89	49.6868
Cep_931	XP_029642817.1_10134654_10135349	384	6	80	199	KTMNQFYY	FDHNAIYI	AARACNATGAAYCARTTYTAYTA	ATRTADATNGCRTTRTGRTCRAA	128	384	0.642857	32.5714	72.9	86.5	22	231	RKRYYRY	MAKLPLD	MGNAARMGNTAYTAYMGNTA	TCNARNGGNARYTTNGCCAT	4096	2048	45.8	90.5	49.677
Cep_932	XP_036360629.1_47354949_47355972	471	4	46	194	KIYHEGFQ	FVIMKFMR	AARATHTAYCAYGARGGNTTYCA	CKCATRAAYTTCATDATNACRAA	384	192	0.34507	24.8	69.9	89.5	19	218	FRYLNEK	KPCVYKK	TTYMGNTAYYTNAAYGARAA	TTYTTRTANACRCANGGYTT	1024	256	64	100	49.556
Cep_933	XP_029638138.2_118697687_118698244	366	5	50	163	VKKCFYCD	FPGIKTGP	GTNAARAARTGYTTYTAYTGYGA	GGNCCNGTYTTDATNCCNGGRAA	256	3072	0.355769	11.6667	64.1	88.5	10	177	CYPATGD	VICESRY	TGYTAYCCNGCNACNGGNGA	TANCKNSWYTCRCADATNAC	1024	6144	60.1	97	49.539
Cep_934	XP_029656965.2_9540_10029	354	6	19	128	HASTDANV	DTILPQFD	CAYGCNWSNACNGAYGCNAAYGT	TCRAAYTGNGGNARDATNGTRTC	8192	3072	0.359223	14.7143	54.6	94	10	143	VFVRTGD	MELEDKR	GTNTTYGTNMGNACNGGNGA	CKYTTRTCYTCNARYTCCAT	4096	256	60.6	88	49.4802
Cep_935	XP_036367581.1_26574699_26575335	702	5	10	235	FTEISWYV	TKIELKGL	TTYACNGARATHWSNTGGTAYGT	ARNCCYTTNARYTCDATYTTNGT	1536	6144	0.625641	38.5	53.8	92.5	1	259	VPQKFRY	KKNVPKD	GTNCCNCARAARTTYMGNTA	TCYTTNGGNACRTTYTTYTT	1024	256	64.6	95.5	49.3704
Cep_936	XP_036363691.1_10161437_10162505	489	6	173	327	QRRFTYFF	KINDHYLL	CARMGNMGNTTYACNTAYTTYTT	ARNARRTARTGRTCRTTDATYTT	4096	1536	0.608108	35.5714	57.3	89.5	138	347	YVRVNWK	EVLRAVC	TAYGTNMGNGTNAAYTGGAA	CANACNGCNCKNARNACYTC	512	8192	58.3	89.5	49.3182
Cep_937	XP_036366791.1_39296598_39297261	399	4	28	152	LLDAIEKD	EVMDRLFP	YTNYTNGAYGCNATHGARAARGA	GGRAANARNCKRTCCATNACYTC	6144	2048	0.487179	28.4	60.9	100	18	178	VYEPAED	ENDPEEI	GTNTAYGARCCNGCNGARGA	ATYTCYTCNGGRTCRTTYTC	512	128	66.8	94.5	49.2626
Cep_938	XP_029639143.1_52403516_52404466	444	6	50	189	SDMTILCT	IMFVGNLY	WSNGAYATGACNATHYTNTGYAC	TANARRTTNCCNACRAACATDAT	6144	1536	0.666667	30.5714	59.7	90.5	42	235	VYRIVLA	MKMTWLF	GTNTAYMGNATHGTNYTNGC	AANARCCANGTCATYTTCAT	6144	64	60.3	84.5	49.2536
Cep_939	XP_029638823.1_64733815_64735034	990	5	66	387	QEVALVGN	TWLSIQHN	CARGARGTNGCNYTNGTNGGNAA	TTRTGYTGDATNSWNARCCANGT	8192	6144	0.587302	81.3333	51.1	93.5	49	411	PYLTDID	KFLNIGY	CCNTAYYTNACNGAYATHGA	TANCCDATRTTNARRAAYTT	1536	768	65.3	91.5	49.2065
Cep_940	XP_029634879.1_103981347_103981952	504	6	17	176	ISAKCQDG	DYSKLADF	ATHWSNGCNAARTGYCARGAYGG	AARTCNGCNARYTTNSWRTARTC	3072	8192	0.601307	37.5714	52.5	97	2	186	FGNRRLA	PEVKKRA	TTYGGNAAYMGNMGNYTNGC	GCNCKYTTYTTNACYTCNGG	8192	1024	51.6	93	49.1915
Cep_941	XP_029637692.1_43270163_43271701	987	5	125	445	IYSLCNMH	QFFGMLMH	ATHTAYWSNYTNTGYAAYATGCA	TGCATNARCATNCCRAARAAYTG	3072	256	0.783871	82.6667	61.8	90	58	459	SFIMMAV	HIISYTN	WSNTTYATHATGATGGCNGT	TTNGTRTANSWDATDATRTG	384	2304	55.4	94	49.1871
Cep_942	XP_029642388.1_77420973_77421713	588	5	14	201	CNQLLEKC	QYAYFYKR	TGYAAYCARYTNYTNGARAARTG	CKYTTRTARAARTANGCRTAYTG	2048	512	0.5	34.6667	58	95	2	210	LDRATKK	QNNHFAS	YTNGAYMGNGCNACNAARAA	SWNGCRAARTGRTTRTTYTG	4096	512	60.8	92.5	49.1559
Cep_943	XP_036359731.1_37082882_37083741	456	6	20	163	ETKKRETE	PEVSDVDP	GARACNAARAARMGNGARACNGA	GGRTCNACRTCNSWNACYTCNGG	2048	8192	0.355556	14.8571	41.4	98	12	177	VVIATQF	PNFLTLP	GTNGTNATHGCNACNCARTT	GGNARNGTNARRAARTTNGG	1536	4096	57.8	99	49.0314
Cep_944	XP_036355798.1_10348_11405	384	6	173	292	GFFYALAY	YEARWILG	GGNTTYTTYTAYGCNYTNGCNTA	CCNARDATCCANCKNGCYTCRTA	4096	3072	0.675676	26.5714	55.9	88.5	156	311	FVAHATP	WCLVAII	TTYGTNGCNCAYGCNACNCC	ATDATNGCNACNARRCACCA	1024	768	61.5	89	49.0133
Cep_945	XP_029643602.1_51850265_51851177	498	4	44	201	DLHPDIFA	HFNLMPVY	GAYYTNCAYCCNGAYATHTTYGC	TANACNGGCATNARRTTRAARTG	1536	1024	0.264901	22.8	65.4	98.5	24	226	GQQVWLE	AAVEKIE	GGNCARCARGTNTGGYTNGA	TCDATYTTYTCNACNGCNGC	512	768	61.7	96.5	49.0023
Cep_946	XP_029645022.1_17929525_17930117	360	4	22	133	HPITKIIW	EHHDFPYI	CAYCCNATHACNAARATHATHTG	ATRTANGGRAARTCRTGRTGYTC	1728	256	0.428571	22.2	66.7	94	7	167	MDVDIPT	KVLWDFI	ATGGAYGTNGAYATHCCNAC	ATRAARTCCCANARNACYTT	192	256	66.7	94.5	48.9087
Cep_947	XP_036356997.1_77785012_77787758	483	5	635	787	FVWDMADG	KFKVMFKP	TTYGTNTGGGAYATGGCNGAYGG	GGYTTRAACATNACYTTRAAYTT	128	128	0.662069	45.3333	64.6	86	528	820	NNTFPLE	DFTYLAI	AAYAAYACNTTYCCNYTNGA	ATNGCNARRTANGTRAARTC	1024	1024	63.6	90	48.7669
Cep_948	XP_036358106.1_85384488_85386330	1398	3	172	629	VCLKDNMA	QTIVTGDI	GTNTGYYTNAARGAYAAYATGGC	ATRTCNCCNGTNACDATNGTYTG	512	3072	0.381696	89	64	98	164	638	IFEVKGD	ATQFFHE	ATHTTYGARGTNAARGGNGA	TCRTGRAARAAYTGNGTNGC	384	256	71	100	48.6419
Cep_949	XP_036365860.1_32535301_32536357	807	4	36	296	KYGLLANN	IKDTNGCG	AARTAYGGNYTNYTNGCNAAYAA	CCRCANCCRTTNGTRTCYTTDAT	8192	768	0.480315	53.6	58.8	98.5	18	335	GNPLLDI	IQHYGCQ	GGNAAYCCNYTNYTNGAYAT	TGRCANCCRTARTGYTGDAT	4096	192	62.2	98	48.5336
Cep_950	XP_036366305.1_17284307_17285026	375	4	82	198	RFGVVWKA	KPAIAHRD	MGNTTYGGNGTNGTNTGGAARGC	TCNCKRTGNGCDATNGCNGGYTT	2048	6144	0.435185	20.6	60.9	95.5	48	221	EQIPTID	IADFGLA	GARCARATHCCNACNATHGA	GCNARNCCRAARTCNGCDAT	576	1536	64.1	100	48.3308
Cep_951	XP_036367429.1_14169860_14170318	375	4	18	134	KDNEEINQ	VFFAMFYG	AARGAYAAYGARGARATHAAYCA	CCRTARAACATNGCRAARAANAC	192	256	0.381818	16.4	65	94	2	156	MSEGKQC	DIQPDAF	ATGWSNGARGGNAARCARTG	AANGCRTCNGGYTGDATRTC	512	384	67.1	94.5	48.2056
Cep_952	XP_029649193.1_10764065_10765121	657	4	20	230	NKEALINP	GQAVENIF	AAYAARGARGCNYTNATHAAYCC	AADATRTTYTCNACNGCYTGNCC	1536	1536	0.362745	40.4	63.6	97	2	245	KRQIRQN	DGLAKIY	AARMGNCARATHMGNCARAA	TADATYTTNGCNARNCCRTC	1536	1536	59.4	98	48.1995
Cep_953	XP_029657100.2_24360_25300	405	5	149	275	KDKKVLID	QKAVMLTE	AARGAYAARAARGTNYTNATHGA	TCNGTNARCATNACNGCYTTYTG	1536	2048	0.15	15.6667	57.9	92.5	27	293	YIEPTTP	FGLTICF	TAYATHGARCCNACNACNCC	AARCADATNGTNARNCCRAA	768	1536	58.5	97	48.1522
Cep_954	XP_029637036.1_47675245_47675797	384	4	14	133	ATFAGYVY	AYVVFIWL	GCNACNTTYGCNGGNTAYGTNTA	ARCCADATRAANACNACRTANGC	4096	1536	0.283186	19.6	60.5	97	3	163	INRFLCW	MIEKVEQ	ATHAAYMGNTTYYTNTGYTG	TGYTCNACYTTYTCDATCAT	1536	96	69.5	92.5	47.9265
Cep_955	XP_029635265.1_104534712_104535747	510	6	83	244	NLITKVVF	PYVSMEDV	AAYYTNATHACNAARGTNGTNTT	ACRTCYTCCATNSWNACRTANGG	6144	2048	0.6	32.5714	54.3	93	54	255	AIRSTWG	GILAEVI	GCNATHMGNWSNACNTGGGG	ATNACYTCNGCNARDATNCC	6144	3072	50.5	94	47.8957
Cep_956	XP_036357809.1_24169052_24170275	426	6	125	258	VPSDVQQV	FIGSETWG	GTNCCNWSNGAYGTNCARCARGT	CCCCANGTYTCNSWNCCDATRAA	8192	3072	0.80315	34.1429	43.9	91	28	371	LIDDCYN	MNAVYAV	YTNATHGAYGAYTGYTAYAA	ACNGCRTANACNGCRTTCAT	384	256	67.7	89	47.8791
Cep_957	XP_029648684.1_31217270_31217863	384	4	46	165	LAKCIQDN	KELTTRKQ	YTNGCNAARTGYATHCARGAYAA	TGYTTNCKNGTNGTNARYTCYTT	1536	8192	0.459459	20.6	61.5	94	9	185	APGYYVQ	KNILMQD	GCNCCNGGNTAYTAYGTNCA	TCYTGCATNARDATRTTYTT	1024	192	69.2	94.5	47.8558
Cep_958	XP_029653791.2_10548_11120	396	6	24	147	VLKKRDAQ	INTNLQDE	GTNYTNAARAARMGNGAYGCNCA	TCRTCYTGNARRTTNGTRTTDAT	8192	1536	0.384615	15.4286	60	99	7	155	DLVSDAK	YKRLKIS	GAYYTNGTNWSNGAYGCNAA	SWDATYTTNARNCKYTTRTA	8192	6144	45.5	89	47.8281
Cep_959	XP_036363238.1_36324392_36325397	561	5	85	263	AFIIESCG	KNYTLCLA	GCNTTYATHATHGARWSNTGYGG	GCNARRCANARNGTRTARTTYTT	4608	4096	0.658683	50.1667	52.3	89	57	277	LLVIPFY	NPFIYGC	YTNYTNGTNATHCCNTTYTA	CANCCRTADATRAANGGRTT	6144	384	66	94	47.7886
Cep_960	XP_029638862.1_92690921_92691812	585	6	49	235	YASKGFDV	HVSHLQKY	TAYGCNWSNAARGGNTTYGAYGT	TAYTTYTGNARRTGNSWNACRTG	4096	8192	0.65	48.8571	49.4	94	39	245	TKHLTKY	EYIETLL	ACNAARCAYYTNACNAARTA	ARNARNGTYTCDATRTAYTC	1024	1536	58.4	88	47.7777
Cep_961	XP_029657155.1_140736197_140736877	603	6	25	217	DSILEEHC	IYEKDPLP	GAYWSNATHYTNGARGARCAYTG	GGNARNGGRTCYTTYTCRTADAT	6144	1536	0.442623	28.7143	60.5	96	15	227	PLMPIDD	PNLSAQT	CCNYTNATGCCNATHGAYGA	GTYTGNGCNSWNARRTTNGG	768	8192	52.4	83	47.7497
Cep_962	XP_036369042.1_49093923_49095069	720	3	65	296	HGDFEDDN	HIVDFTHF	CAYGGNGAYTTYGARGAYGAYAA	AARTGNGTRAARTCNACDATRTG	256	768	0.106667	31.75	64.9	100	30	316	TLIDVKW	AQTFNYI	ACNYTNATHGAYGTNAARTG	ATRTARTTRAANGTYTGNGC	1536	256	71.4	100	47.7263
Cep_963	XP_036362574.1_52865554_52866147	360	5	53	164	SRPKNQFW	VFTVDNYS	WSNMGNCCNAARAAYCARTTYTG	SWRTARTTRTCNACNGTRAANAC	8192	4096	0.419048	20.5	61.4	91	4	183	WPADIVF	KVCTLHV	TGGCCNGCNGAYATHGTNTT	ACRTGNARNGTRCANACYTT	384	1024	66.4	85.5	47.7077
Cep_964	XP_036362728.1_78490261_78491216	570	6	55	236	EETETEQV	VDQRKKDK	GARGARACNGARACNGARCARGT	TTRTCYTTYTTNCKYTGRTCNAC	512	1024	0.603448	41.2857	46.6	92.5	1	280	FWDTHLD	GFIKARV	TTYTGGGAYACNCAYYTNGA	ACNCKNGCYTTDATRAANCC	256	1536	64.3	87	47.6806
Cep_965	XP_029642742.1_71872308_71872813	354	6	29	138	TGDGKSHT	ANKRCNLN	ACNGGNGAYGGNAARWSNCAYAC	TTNARRTTRCANCKYTTRTTNGC	8192	4096	0.23301	9.57143	44.8	98	21	158	KVVSIFG	FHETMHT	AARGTNGTNWSNATHTTYGG	GTRTGCATNGTYTCRTGRAA	3072	64	58	93	47.6776
Cep_966	XP_029655635.1_4179_5274	450	6	74	215	TICRLWQF	EELEMTSV	ACNATHTGYMGNYTNTGGCARTT	ACNSWNGTCATYTCNARYTCYTC	3072	4096	0.671642	30.4286	53.8	89	41	318	VKCATDI	YELATAN	GTNAARTGYGCNACNGAYAT	TTNGCNGTNGCNARYTCRTA	512	2048	65.2	83.5	47.653
Cep_967	XP_036356900.1_57504417_57504904	402	5	20	145	QTTVVFQW	CILTGQFR	CARACNACNGTNGTNTTYCARTG	CKRAAYTGNCCNGTNARDATRCA	2048	6144	0.420168	22.3333	59.7	91.5	7	153	EFAPLFI	FPFFREY	GARTTYGCNCCNYTNTTYAT	TAYTCNCKRAARAANGGRAA	1024	512	58.6	94	47.5862
Cep_968	XP_036357434.1_158922160_158923276	639	5	93	297	CITIENYI	KFFILYIF	TGYATHACNATHGARAAYTAYAT	AADATRTANARDATRAARAAYTT	576	1152	0.736041	59.1667	57.5	92.5	68	308	HMNGICQ	NFRKVLL	CAYATGAAYGGNATHTGYCA	ARNARNACYTTNCKRAARTT	96	4096	65.3	84.5	47.568
Cep_969	XP_029633891.2_168763146_168764169	594	5	73	262	WLLGDVYC	EFTVAWLA	TGGYTNYTNGGNGAYGTNTAYTG	GCNARCCANGCNACNGTRAAYTC	4096	2048	0.584699	47.6667	60.6	91	55	276	LNGFMVC	NVLIYSG	YTNAAYGGNTTYATGGTNTG	CCNSWRTADATNARNACRTT	512	6144	60.7	88.5	47.4698
Cep_970	XP_029656914.1_28357_29187	345	5	107	213	LKRDHHCW	QTQYERKK	YTNAARMGNGAYCAYCAYTGYTG	TTYTTNCKYTCRTAYTGNGTYTG	2048	1024	0.59	23	64.6	89	7	257	LFLIWYE	PGDGFTF	YTNTTYYTNATHTGGTAYGA	AANGTRAANCCRTCNCCNGG	768	1024	62.3	87.5	47.4471
Cep_971	XP_036368009.1_28114063_28114689	552	4	18	193	AVFREYTD	DENMSWYL	GCNGTNTTYMGNGARTAYACNGA	ARRTACCANSWCATRTTYTCRTC	4096	512	0.431953	27.6	63.4	95.5	10	203	FIGDVYK	NIAKFAP	TTYATHGGNGAYGTNTAYAA	GGNGCRAAYTTNGCDATRTT	384	384	70.8	87.5	47.4011
Cep_972	XP_036365702.1_11363123_11364515	645	5	88	294	LCQWSNPD	TMFMSKDP	YTNTGYCARTGGWSNAAYCCNGA	GGRTCYTTNSWCATRAACATNGT	4096	512	0.64	55.3333	55	91	29	305	VPLNQLT	IPNCEKC	GTNCCNYTNAAYCARYTNAC	CAYTTYTCRCARTTNGGDAT	4096	192	60.8	93	47.3981
Cep_973	XP_036370665.1_7772467_7773134	378	5	58	175	RNKKRPFE	KYDFSKAQ	MGNAAYAARAARMGNCCNTTYGA	TGNGCYTTNSWRAARTCRTAYTT	4096	2048	0.504505	25.6667	56.4	92.5	2	250	LLVDYKP	DEDVITL	YTNYTNGTNGAYTAYAARCC	ARNGTDATNACRTCYTCRTC	2048	768	62.4	91.5	47.3234
Cep_974	XP_036362169.1_6778540_6779977	945	3	164	470	QDLGYTIF	CWLPFFMV	CARGAYYTNGGNTAYACNATHTT	ACCATRAARAANGGNARCCARCA	3072	256	0.612245	67.75	65	96	142	512	PLFGWKD	IYTIFNP	CCNYTNTTYGGNTGGAARGA	GGRTTRAADATNGTRTADAT	512	288	69.9	100	47.2413
Cep_975	XP_029658087.1_100094812_100095648	372	6	38	153	IVKWSVTQ	QVVICYHH	ATHGTNAARTGGWSNGTNACNCA	TGRTGRTARCADATNACNACYTG	6144	768	0.614679	24.7143	55.4	88.5	13	262	GELGPDC	DFVQLFD	GGNGARYTNGGNCCNGAYTG	TCRAANARYTGNACRAARTC	2048	512	61.8	85.5	47.2343
Cep_976	XP_036359224.1_37603445_37603912	372	5	15	130	DLNMWKNQ	KKRKRKRF	GAYYTNAAYATGTGGAARAAYCA	AANCKYTTNCKYTTNCKYTTYTT	128	8192	0.155963	12.1667	47.3	100	1	139	KWFNYGI	FFRKSKR	AARTGGTTYAAYTAYGGNAT	CKYTTNSWYTTNCKRAARAA	64	4096	56.5	100	47.1367
Cep_977	XP_036364580.1_16536439_16538425	954	5	14	323	DIPQRQKF	FQFECTHG	GAYATHCCNCARMGNCARAARTT	CCRTGNGTRCAYTCRAAYTGRAA	1536	256	0.613861	82.6667	68	88.5	3	426	ENVNSSD	VFIVDMN	GARAAYGTNAAYWSNWSNGA	TTCATRTCNACDATRAANAC	8192	192	45.7	94	47.1283
Cep_978	XP_029656562.1_260797_261819	690	5	63	284	RNLEHIIE	DEGGLNIC	MGNAAYYTNGARCAYATHATHGA	CADATRTTNARNCCNCCYTCRTC	4608	3072	0.586047	51.3333	59.7	90	21	306	LPLKVTA	AANDMGE	YTNCCNYTNAARGTNACNGC	TCNCCCATRTCRTTNGCNGC	8192	256	59.8	90	47.0974
Cep_979	XP_029635270.1_14794122_14794911	459	6	12	156	ISLKNQKE	NHHSEPHT	ATHWSNYTNAARAAYCARAARGA	GTRTGNGGYTCNSWRTGRTGRTT	6144	2048	0.533333	23.2857	50.9	95	4	219	AKPKSPT	GHDKNEN	GCNAARCCNAARWSNCCNAC	TTYTCRTTYTTRTCRTGNCC	4096	128	55.4	89.5	46.977
Cep_980	XP_036358512.1_164723776_164725741	651	4	80	288	PVVYCGPH	PFLYIWHG	CCNGTNGTNTAYTGYGGNCCNCA	CCRTGCCADATRTANARRAANGG	4096	768	0.633663	57.2	61.9	98.5	58	296	SLVLNWD	KCPYASI	WSNYTNGTNYTNAAYTGGGA	ATNSWNGCRTANGGRCAYTT	8192	2048	55.1	96.5	46.6652
Cep_981	XP_036361368.1_76072937_76073555	348	6	21	128	HFTVNLVN	WQHVVLSW	CAYTTYACNGTNAAYYTNGTNAA	CANSWNARNACNACRTGYTGCCA	4096	8192	0.68	24.8571	52.5	89	3	192	QETFSME	DELKYYR	CARGARACNTTYWSNATGGA	CKRTARTAYTTNARYTCRTC	512	512	57.7	90.5	46.5542
Cep_982	XP_029643634.1_49561598_49563354	903	4	45	337	DRLKQLYH	KFDIGYIL	GAYMGNYTNAARCARYTNTAYCA	ARDATRTANCCDATRTCRAAYTT	8192	1152	0.649123	86.6	60.9	89.5	33	446	LFSYCPW	CIVLHWA	YTNTTYWSNTAYTGYCCNTG	GCCCARTGNARNACDATRCA	4096	384	61.8	96	46.4314
Cep_983	XP_029646071.1_5605736_5607701	1167	3	141	521	YDELFKEG	QFTPEAIV	TAYGAYGARYTNTTYAARGARGG	ACDATNGCYTCNGGNGTRAAYTG	512	1536	0.431635	78	66.6	94	94	545	DECFQTM	CKWIPQR	GAYGARTGYTTYCARACNAT	CKYTGNGGDATCCAYTTRCA	128	192	76.1	90.5	46.4084
Cep_984	XP_036368369.1_3435948_3436775	453	5	9	151	FLQVTDPD	GDIYLERP	TTYYTNCARGTNACNGAYCCNGA	GGNCKYTCNARRTADATRTCNCC	4096	6144	0.558824	33.8333	61	86.5	1	161	AGTVLPD	YDFKGDI	GCNGGNACNGTNYTNCCNGA	ATRTCNCCYTTRAARTCRTA	8192	128	65.8	86	46.2444
Cep_985	XP_029642215.1_50084088_50084964	774	4	28	277	EAVKRTAM	KIWETVKP	GARGCNGTNAARMGNACNGCNAT	GGYTTNACNGTYTCCCADATYTT	8192	384	0.621277	69.4	63.9	91	11	289	KRATMAE	NNKCVAT	AARMGNGCNACNATGGCNGA	GTNGCNACRCAYTTRTTRTT	1024	256	66.8	87.5	46.12
Cep_986	XP_029648922.1_12218803_12219712	576	5	36	219	EDGSGKTE	KFVQNFSI	GARGAYGGNWSNGGNAARACNGA	ATNSWRAARTTYTGNACRAAYTT	8192	2048	0.6	45	53.1	91	28	230	GEMYEFF	ATKSGIF	GGNGARATGTAYGARTTYTT	AADATNCCNSWYTTNGTNGC	64	6144	60.9	92.5	45.9961
Cep_987	XP_029638257.1_69278203_69278834	492	4	14	169	ARRQNFAN	HVQFNGDI	GCNMGNMGNCARAAYTTYGCNAA	ATRTCNCCRTTRAAYTGNACRTG	8192	512	0.452703	30.8	62.3	94	3	190	IGSYNAF	QNEFLGN	ATHGGNWSNTAYAAYGCNTT	TTNCCNARRAAYTCRTTYTG	3072	512	62.2	94.5	45.992
Cep_988	XP_029656158.2_24614_29422	1737	4	245	815	CEPIRCPK	CDEGFRLR	TGYGARCCNATHMGNTGYCCNAA	CKNARNCKRAANCCYTCRTCRCA	3072	8192	0.703375	163.6	57	88	213	853	ILTYKCK	IPNGFVL	ATHYTNACNTAYAARTGYAA	ARNACRAANCCRTTNGGDAT	768	1536	66.2	87.5	45.9895
Cep_989	XP_036362614.1_62951920_62952644	348	6	14	121	YKKNKKNC	KDLSVEYK	TAYAARAARAAYAARAARAAYTG	TTRTAYTCNACNSWNARRTCYTT	128	8192	0.356436	13.7143	47.4	97	6	139	KFLGLVE	WFYHSRV	AARTTYYTNGGNYTNGTNGA	ACNCKNSWRTGRTARAACCA	4096	1024	55.6	89.5	45.9123
Cep_990	XP_029648674.1_27046851_27048253	417	5	136	266	KDRKMRAK	FFRNELGG	AARGAYMGNAARATGMGNGCNAA	CCNCCNARYTCRTTNCKRAARAA	2048	4096	0.532258	30	49.1	97.5	78	345	IHEVLRG	IEYVDYG	ATHCAYGARGTNYTNMGNGG	CCRTARTCNACRTAYTCDAT	3072	192	61.2	91	45.8668
Cep_991	XP_036356835.1_37450642_37451638	636	4	97	300	FVVLFMIE	YYLTFVIN	TTYGTNGTNYTNTTYATGATHGA	TTDATNACRAANGTNARRTARTA	1536	3072	0.451777	35.2	60.1	95.5	79	317	WCQIIVF	MFRKGTS	TGGTGYCARATHATHGTNTT	SWNGTNCCYTTNCKRAACAT	144	2048	63.9	92.5	45.8
Cep_992	XP_029652850.2_9493960_9495442	483	4	63	215	AMVIVSYF	QITKMFGI	GCNATGGTNATHGTNWSNTAYTT	ATNCCRAACATYTTNGTDATYTG	6144	384	0.410959	27.2	57.8	91	38	268	DMKNIIN	IYGAMDR	GAYATGAARAAYATHATHAA	CKRTCCATNGCNCCRTADAT	72	384	69.4	94.5	45.7404
Cep_993	XP_036358446.1_148861159_148861747	381	5	22	140	SLGDIMQQ	INFYFLPN	WSNYTNGGNGAYATHATGCARCA	TTNGGNARRAARTARAARTTDAT	6144	1536	0.508929	22	60.9	89	2	160	VLFSPKY	GFDIYYS	GTNYTNTTYWSNCCNAARTA	SWRTARTADATRTCRAANCC	8192	768	54.9	94.5	45.721
Cep_994	XP_029637353.1_20064034_20064518	390	5	25	146	SFIFPWEW	YNDCLQLQ	WSNTTYATHTTYCCNTGGGARTG	TGNARYTGNARRCARTCRTTRTA	1536	2048	0.558559	28.6667	60.9	97.5	16	162	IPVGSFY	AIDRLQR	ATHCCNGTNGGNWSNTTYTA	CKYTGNARNCKRTCDATNGC	6144	6144	50.1	90	45.6842
Cep_995	XP_029649276.1_5515725_5516629	495	5	61	217	YNFIPDQP	DDLAPRMD	TAYAAYTTYATHCCNGAYCARCC	TCCATNCKNGGNGCNARRTCRTC	384	4096	0.317568	15.6667	57.2	86.5	46	297	QTPYGLF	DIHPSDL	CARACNCCNTAYGGNYTNTT	ARRTCNSWNGGRTGDATRTC	2048	3072	56.1	100	45.6434
Cep_996	XP_029656058.1_22871_23729	666	5	35	248	DDHQRRHI	VFGECPMC	GAYGAYCAYCARMGNMGNCAYAT	CACATNGGRCAYTCNCCRAANAC	2048	512	0.347826	33	57	91	16	257	WERLIYI	KPITVTV	TGGGARMGNYTNATHTAYAT	ACNGTNACNGTDATNGGYTT	768	1536	58.2	91.5	45.5495
Cep_997	XP_029645656.1_54842420_54843113	669	4	20	234	YMDETVMI	FTQTAKYL	TAYATGGAYGARACNGTNATGAT	ARRTAYTTNGCNGTYTGNGTRAA	128	2048	0.686869	54.6	66.3	95.5	12	245	HQFVDAV	YESEVGQ	CAYCARTTYGTNGAYGCNGT	TGNCCNACYTCNSWYTCRTA	256	2048	57.8	89.5	45.5029
Cep_998	XP_029649304.1_10023525_10024494	438	3	64	201	MCINVDHY	WCALQVHD	ATGTGYATHAAYGTNGAYCAYTA	TCRTGNACYTGNARNGCRCACCA	192	1024	0.381679	32	71.8	94	53	224	TIFWIAG	HFYFLWM	ACNATHTTYTGGATHGCNGG	ATCCANARRAARTARAARTG	288	128	68.5	95	45.4993
Cep_999	XP_029637946.1_72949123_72950296	966	4	29	342	REEMYEKY	TQNQMSQD	MGNGARGARATGTAYGARAARTA	TCYTGNSWCATYTGRTTYTGNGT	256	1024	0.446254	62.6	55.6	95.5	21	364	QLENAKK	KQILVKM	CARYTNGARAAYGCNAARAA	ATYTTNACNARDATYTGYTT	512	768	66	91	45.4525
Cep_1000	XP_029657084.2_7108_8694	966	4	44	357	ADRFHKHK	WGTLGFGL	GCNGAYMGNTTYCAYAARCAYAA	ARNCCRAANCCNARNGTNCCCCA	1024	8192	0.641694	76.6	53.2	92.5	7	494	FIPIYMK	GHIPCLY	TTYATHCCNATHTAYATGAA	TANARRCANGGDATRTGNCC	144	1536	69.7	91	45.3831
Cep_1001	XP_029653869.1_190519688_190520474	396	5	25	148	RKYVLKEI	KIGDFGLA	MGNAARTAYGTNYTNAARGARAT	GCNARNCCRAARTCNCCDATYTT	4096	3072	0.623932	28.1667	60.5	91	12	185	YGSAYLV	PYNCATD	TAYGGNWSNGCNTAYYTNGT	TCNGTNGCRCARTTRTANGG	8192	512	56	90	45.2515
Cep_1002	XP_036355770.1_22369_23314	369	4	54	168	HGFIPWDD	CAIEKFVG	CAYGGNTTYATHCCNTGGGAYGA	CCNACRAAYTTYTCDATNGCRCA	384	768	0.481481	27	71.2	92.5	33	204	LYKANIT	VPCKSLY	YTNTAYAARGCNAAYATHAC	TANARNSWYTTRCANGGNAC	768	8192	58.5	89	45.1875
Cep_1003	XP_036357137.1_115924511_115925246	534	5	25	194	NMLSFVVF	MNLRIIMA	AAYATGYTNWSNTTYGTNGTNTT	GCCATDATDATNCKNARRTTCAT	8192	1152	0.484663	31.3333	47.5	91.5	6	240	QMLHVYA	KTQMKLT	CARATGYTNCAYGTNTAYGC	GTNARYTTCATYTGNGTYTT	256	256	64.8	93	45.1044
Cep_1004	XP_036358399.1_133314436_133315133	567	4	31	211	QMVHVCDW	DPCEYHNL	CARATGGTNCAYGTNTGYGAYTG	ARRTTRTGRTAYTCRCANGGRTC	256	512	0.62069	40.4	72.6	94	10	258	GVRGVGF	HNGLWVP	GGNGTNMGNGGNGTNGGNTT	GGNACCCANARNCCRTTRTG	8192	512	55.2	87.5	45.0195
Cep_1005	XP_029648393.1_181852479_181853030	375	6	35	151	YPTQLTMN	YEFFKFFI	TAYCCNACNCARYTNACNATGAA	ATRAARAAYTTRAARAAYTCRTA	2048	128	0.390909	15	58.2	95	26	168	EGVRAFY	KYFSSQQ	GARGGNGTNMGNGCNTTYTA	TGYTGNSWNSWRAARTAYTT	2048	4096	50.2	83.5	44.7882
Cep_1006	XP_029642057.1_65284236_65284805	432	6	50	185	KKSHLDKV	CCARILMK	AARAARWSNCAYYTNGAYAARGT	TTCATNARDATNCKNGCRCARCA	4096	3072	0.517544	24.1429	49	86.5	2	199	VITLRKI	KACANFT	GTNATHACNYTNMGNAARAT	GTRAARTTNGCRCANGCYTT	6144	256	59.9	90.5	44.7813
Cep_1007	XP_036369006.1_48282406_48283399	399	5	28	152	EFTLYNAN	FVNFYHLV	GARTTYACNYTNTAYAAYGCNAA	ACNARRTGRTARAARTTNACRAA	2048	1024	0.777778	46.1667	62	92.5	20	174	RQTRAVF	FFTIIRV	MGNCARACNMGNGCNGTNTT	ACNCKDATDATNGTRAARAA	8192	1152	56.5	83	44.6078
Cep_1008	XP_029646561.1_11650094_11652158	837	4	278	548	PYQTEPDG	EKEAAYKY	CCNTAYCARACNGARCCNGAYGG	TAYTTRTANGCNGCYTCYTTYTC	1024	512	0.537879	64.4	61.2	89.5	233	607	TEFVDRY	YQMAVTT	ACNGARTTYGTNGAYMGNTA	GTNGTNACNGCCATYTGRTA	1024	256	67.2	87.5	44.5383
Cep_1009	XP_029648576.1_20810912_20812702	1071	3	57	405	SAAWGGHT	DNAGWTPL	WSNGCNGCNTGGGGNGGNCAYAC	ARNGGNGTCCANCCNGCRTTRTC	8192	2048	0.538012	30.75	58.8	100	47	413	ADKDGWT	HMAAYEG	GCNGAYAARGAYGGNTGGAC	CCYTCRTANGCNGCCATRTG	128	128	70	97.5	44.4937
Cep_1010	XP_029637927.1_111393748_111394471	513	3	25	187	DSMLGTMF	KNCGWEMV	GAYWSNATGYTNGGNACNATGTT	ACCATYTCCCANCCRCARTTYTT	4096	64	0.141026	20	65.4	98	1	208	EDIVNLN	YDAKALM	GARGAYATHGTNAAYYTNAA	ATNARNGCYTTNGCRTCRTA	768	1024	63.6	100	44.3513
Cep_1011	XP_029657220.1_17642_18749	396	5	69	192	TRYFFAFG	FCSGTGYV	ACNMGNTAYTTYTTYGCNTTYGG	ACRTANCCNGTNCCNSWRCARAA	2048	8192	0.632479	34	49.2	93.5	50	221	EVIRKTW	EDVYVAL	GARGTNATHMGNAARACNTG	ARNGCNACRTANACRTCYTC	1536	1024	65.6	85.5	43.9906
Cep_1012	XP_036358363.1_126879887_126880520	516	5	17	180	YQLSDEMG	FTEKCSAW	TAYCARYTNWSNGAYGARATGGG	CANGCNSWRCAYTTYTCNGTRAA	2048	4096	0.624204	39.1667	57.4	90	4	195	DKLDIFQ	ENLLAED	GAYAARYTNGAYATHTTYCA	TCYTCNGCNARNARRTTYTC	384	2048	59.8	86	43.9719
Cep_1013	XP_036357307.1_59804725_59805220	366	5	19	132	LKKGEVNK	YDYLKMMV	YTNAARAARGGNGARGTNAAYAA	ACCATCATYTTNARRTARTCRTA	2048	128	0.476636	17.6667	60.7	93.5	11	140	SSDKEGY	TELQRQL	WSNWSNGAYAARGARGGNTA	ARYTGNCKYTGNARYTCNGT	8192	4096	47.2	94	43.9263
Cep_1014	XP_036358881.1_107110955_107112005	387	6	96	216	LQSYKYFE	GNSPEVDM	YTNCARWSNTAYAARTAYTTYGA	ATRTCNACYTCNGGNSWRTTNCC	4096	8192	0.631579	32.2857	53.1	93	8	236	RLGNLMF	VGSFSWW	MGNYTNGGNAAYYTNATGTT	CACCANSWRAANSWNCCNAC	4096	8192	41.4	95.5	43.8569
Cep_1015	XP_036368106.1_13422451_13423410	657	5	100	310	SLGWWENY	AWWFSYLW	WSNYTNGGNTGGTGGGARAAYTA	CANARRTANSWRAACCACCANGC	2048	2048	0.726368	58.3333	54.1	89	14	321	FVFLVLP	HIWFPRV	TTYGTNTTYYTNGTNYTNCC	ACNCKNGGRAACCADATRTG	4096	384	55.1	92.5	43.7902
Cep_1016	XP_029633139.1_165415279_165416321	747	2	59	299	FTNDMAEK	MEILFPKT	TTYACNAAYGAYATGGCNGARAA	GTYTTNGGRAANARDATYTCCAT	256	768	0.136752	40.3333	71.9	100	40	311	EFPCHKN	YVCKLPQ	GARTTYCCNTGYCAYAARAA	TGNGGNARYTTRCANACRTA	128	1024	72.8	100	43.4676
Cep_1017	XP_036358303.1_82353388_82354420	570	3	24	205	IDQILVKQ	DNFGVTFP	ATHGAYCARATHYTNGTNAARCA	GGRAANGTNACNCCRAARTTRTC	2304	1024	0.451429	40.75	62.3	98	14	225	CPPGLEY	GAVFLID	TGYCCNCCNGGNYTNGARTA	TCDATNARRAANACNGCNCC	2048	3072	60.5	100	43.0791
Cep_1018	XP_029646972.1_52341375_52342212	516	5	89	252	GAADEADF	MCRELDLV	GGNGCNGCNGAYGARGCNGAYTT	ACNARRTCNARYTCNCKRCACAT	2048	4096	0.720779	43.8333	54.8	85	81	267	PNFYVFP	EWSNWLT	CCNAAYTTYTAYGTNTTYCC	GTNARCCARTTNSWCCAYTC	256	512	56.5	94	42.9856
Cep_1019	XP_029638125.1_193444284_193444842	387	5	12	132	DYFMSVAF	EVIYYSDK	GAYTAYTTYATGWSNGTNGCNTT	TTRTCNSWRTARTADATNACYTC	2048	3072	0.296296	14.3333	53	98.5	4	147	RQGYLEW	KASRKML	MGNCARGGNTAYYTNGARTG	ARCATYTTNCKNSWNGCYTT	2048	4096	51.9	90	42.9573
Cep_1020	XP_036357050.1_91200439_91201870	735	3	129	365	ALYHRVDI	AEKYVHDF	GCNYTNTAYCAYMGNGTNGAYAT	AARTCRTGNACRTAYTTYTCNGC	8192	512	0.478261	49.5	66.2	92	4	382	LIEDPEI	IKHEAAN	YTNATHGARGAYCCNGARAT	TTNGCNGCYTCRTGYTTDAT	768	384	65.7	95	42.7764
Cep_1021	XP_029640804.1_83548265_83549123	501	4	71	229	ASDYIDEC	NNLKALYR	GCNWSNGAYTAYATHGAYGARTG	CKRTANARNGCYTTNARRTTRTT	3072	8192	0.532895	35.8	55.5	91	56	285	GENIEIQ	MKQAMAK	GGNGARAAYATHGARATHCA	TTNGCCATNGCYTGYTTCAT	288	64	67.2	89.5	42.6086
Cep_1022	XP_036370686.1_83519500_83521282	1275	3	48	464	EGHLECCQ	AYCEKALN	GARGGNCAYYTNGARTGYTGYCA	TTNARNGCYTTYTCRCARTANGC	1024	2048	0.412776	86	63.4	90	35	507	GPLQNTA	MEHCRQC	GGNCCNYTNCARAAYACNGC	CAYTGNCKRCARTGYTCCAT	2048	128	66.6	92.5	41.9849
Cep_1023	XP_029651770.2_76816342_76816822	369	5	18	132	FKGGFVVF	DVREIGNI	TTYAARGGNGGNTTYGTNGTNTT	ATRTTNCCDATYTCNCKNACRTC	2048	3072	0.407407	18.8333	53.1	92.5	5	140	EVFAIRA	CNEASKS	GARGTNTTYGCNATHMGNGC	SWYTTNSWNGCYTCRTTRCA	1536	4096	50.4	94	41.7557
Cep_1024	XP_029641882.2_6058023_6058782	441	3	52	190	WRIFFCDE	GEGKAEMV	TGGMGNATHTTYTTYTGYGAYGA	ACCATYTCNGCYTTNCCYTCNCC	384	512	0.393939	29.25	65.6	96	23	207	RLFIIGV	DGPMIPA	MGNYTNTTYATHATHGGNGT	GCNGGDATCATNGGNCCRTC	4608	384	60.6	95	41.5327
Cep_1025	XP_029657034.1_32879_34754	855	3	249	525	MERMIIQN	HPKIFITC	ATGGARMGNATGATHATHCARAA	CANGTDATRAADATYTTNGGRTG	288	1152	0.64684	86.25	65.8	92	192	535	SQWIIYD	DWTVKIW	WSNCARTGGATHATHTAYGA	CADATYTTNACNGTCCARTC	576	192	67.7	85.5	41.5123
Cep_1026	XP_036364125.1_25545775_25546321	348	5	33	140	LEPMSFNY	INDSFTYI	YTNGARCCNATGWSNTTYAAYTA	ATRTANGTRAANSWRTCRTTDAT	4096	3072	0.544554	22.8333	53.1	85	12	168	EQIYLAG	HFWNRMR	GARCARATHTAYYTNGCNGG	CKCATNCKRTTCCARAARTG	768	128	64.5	86	41.359
Cep_1027	XP_029637954.1_72920019_72920659	477	3	46	196	DLTEEQYY	CKQEIALL	GAYYTNACNGARGARCARTAYTA	ARNARNGCDATYTCYTGYTTRCA	1024	3072	0.520833	39	64	88	16	205	DVIKKQH	QDKNYLT	GAYGTNATHAARAARCARCA	GTNARRTARTTYTTRTCYTG	192	256	73	90	41.1639
Cep_1028	XP_036361786.1_34998037_35000536	1605	2	93	619	FATGEWNN	EPEDDQLG	TTYGCNACNGGNGARTGGAAYAA	CCNARYTGRTCRTCYTCNGGYTC	512	1024	0.400802	145	66.2	94	71	656	KDPDVEN	DAIEADK	AARGAYCCNGAYGTNGARAA	TTRTCNGCYTCDATNGCRTC	256	384	67.8	96.5	41.016
Cep_1029	XP_036364456.1_204458573_204460027	732	2	80	315	HTFCEQCI	VMEYINRK	CAYACNTTYTGYGARCARTGYAT	TTNCKRTTDATRTAYTCCATNAC	256	768	0.144105	23.6667	71.3	94	54	344	QEIHDEF	KGKDIEL	CARGARATHCAYGAYGARTT	ARYTCDATRTCYTTNCCYTT	96	384	71	100	40.6699
Cep_1030	XP_029649548.1_22189285_22191160	951	2	82	390	AIFWYTNK	MARVTFDE	GCNATHTTYTGGTAYACNAAYAA	TCRTCRAANGTNACNCKNGCCAT	384	2048	0.173333	58.6667	69	100	64	515	LNFCYFT	YKMDLRN	YTNAAYTTYTGYTAYTTYAC	TTNCKNARRTCCATYTTRTA	256	512	68.2	93	40.0335
Cep_1031	XP_029651117.1_1579663_1580575	507	3	56	216	GEDTFHGD	FDFIDLHY	GGNGARGAYACNTTYCAYGGNGA	TARTGNARRTCDATRAARTCRAA	1024	768	0.623377	48.25	63.9	88	27	235	QRSIYKD	DGIHWNV	CARMGNWSNATHTAYAARGA	ACRTTCCARTGDATNCCRTC	3072	96	65.5	92.5	39.8547
Cep_1032	XP_036356843.1_43217103_43217712	354	3	82	191	LQDTNLIK	GWKNSVRH	YTNCARGAYACNAAYYTNATHAA	TGNCKNACNSWRTTYTTCCANCC	6144	8192	0.262136	11.75	55.6	100	11	203	MRQRLVN	NKCFKKV	ATGMGNCARMGNYTNGTNAA	ACYTTYTTRAARCAYTTRTT	4096	64	58.2	100	39.8456
Cep_1033	XP_036365817.1_15939709_15940831	645	2	90	296	NFIYMIPQ	HYACYFFV	AAYTTYATHTAYATGATHCCNCA	ACRAARAARTARCANGCRTARTG	288	256	0.386935	52.3333	68.6	97	25	304	IGLFTNP	YCLTGPQ	ATHGGNYTNTTYACNAAYCC	TGNGGNCCNGTNARRCARTA	1536	2048	63.4	100	39.5165
Cep_1034	XP_036365862.1_32535301_32536354	933	2	29	331	DKYGLLAN	CGFYAAKV	GAYAARTAYGGNYTNYTNGCNAA	ACYTTNGCNGCRTARAANCCRCA	8192	1024	0.254237	58	58.6	100	18	339	ITVVCPD	VIQHYGC	ATHACNGTNGTNTGYCCNGA	CANCCRTARTGYTGDATNAC	1536	384	68.7	100	39.2187
Cep_1035	XP_036356997.1_77828363_77829294	870	4	36	317	LFFSKTHK	EKSNAWLT	YTNTTYTTYWSNAARACNCAYAA	GTNARCCANGCRTTNSWYTTYTC	8192	4096	0.672862	94.2	48.5	97	10	331	AVEKDDG	GESITVI	GCNGTNGARAARGAYGAYGG	ATNACNGTDATNSWYTCNCC	256	6144	56.1	85.5	39.0203
Cep_1036	XP_029644775.1_43376337_43378506	1254	3	201	610	NTLMISNI	FGFQYAWL	AAYACNYTNATGATHWSNAAYAT	ARCCANGCRTAYTGRAANCCRAA	6144	512	0.752525	140.5	52.9	94	122	648	VIILPVN	VDRYNIY	GTNATHATHYTNCCNGTNAA	TADATRTTRTANCKRTCNAC	4608	768	57.6	92.5	38.9035
Cep_1037	XP_036359877.1_68915406_68915997	405	3	16	142	HTRIDIMC	EANVERAL	CAYACNMGNATHGAYATHATGTG	ARNGCNCKYTCNACRTTNGCYTC	1152	8192	0.533898	35	60.1	92	4	168	ETVCLWF	VMAANHP	GARACNGTNTGYYTNTGGTT	GGRTGRTTNGCNGCCATNAC	512	256	67.4	88	38.6287
Cep_1038	XP_029637402.1_3648800_3649577	435	5	69	205	HRKWKPYN	IKEYIELE	CAYMGNAARTGGAARCCNTAYAA	TCNARYTCDATRTAYTCYTTDAT	512	1152	0.418033	23.5	61.8	88.5	60	284	KKHRRGK	AENERLK	AARAARCAYMGNMGNGGNAA	TTNARNCKYTCRTTYTCNGC	2048	2048	51	80	38.3849
Cep_1039	XP_029637177.1_51588277_51589262	363	2	47	159	TQNCNNFK	WKYFINLT	ACNCARAAYTGYAAYAAYTTYAA	GTNARRTTDATRAARTAYTTCCA	256	384	0.314286	25	70	94	14	168	DINEVNK	QEFPLKT	GAYATHAAYGARGTNAAYAA	GTYTTNARNGGRAAYTCYTG	192	512	70.5	93	38.2979
Cep_1040	XP_029646889.1_17284307_17285029	549	3	21	195	SIFIIAMF	KPAVAHRD	WSNATHTTYATHATHGCNATGTT	TCNCKRTGNGCNACNGCNGGYTT	3456	8192	0.291667	29.5	54.2	94	11	218	ICALVPI	IADFGLA	ATHTGYGCNYTNGTNCCNAT	GCNARNCCRAARTCNGCDAT	3072	1536	58.4	100	38.1507
Cep_1041	XP_029651411.1_18949943_18952491	1626	2	125	658	SDGITVMI	PDITIGPQ	WSNGAYGGNATHACNGTNATGAT	TGNGGNCCDATNGTDATRTCNGG	6144	4608	0.555769	173	57.7	91	101	778	LENGHTY	WYCLFWT	YTNGARAAYGGNCAYACNTA	GTCCARAANARRCARTACCA	1024	64	69.3	93	38.1407
Cep_1042	XP_036363956.1_78089111_78090090	735	3	37	273	YFRVMFTN	EILFIFGG	TAYTTYMGNGTNATGTTYACNAA	CCNCCRAADATRAANARDATYTC	1024	2304	0.552174	61.5	58.2	92	9	287	CGQLCDA	TNIIETY	TGYGGNCARYTNTGYGAYGC	TANGTYTCDATDATRTTNGT	512	576	62.7	90	38.0706
Cep_1043	XP_036369716.1_17992532_17993227	348	4	22	129	QQWPRSKT	GYEFCDPI	CARCARTGGCCNMGNWSNAARAC	ATNGGRTCRCARAAYTCRTANCC	4096	512	0.376238	18.8	56	88	12	142	FMDSCAD	CTKLLPA	TTYATGGAYWSNTGYGCNGA	GCNGGNARNARYTTNGTRCA	512	4096	53.9	94.5	37.99
Cep_1044	XP_036362221.1_19762853_19764110	897	2	66	356	WHGFEDAH	HGQQVYVT	TGGCAYGGNTTYGARGAYGCNCA	GTNACRTANACYTGYTGNCCRTG	256	1024	0.598513	106.333	66.3	94	41	367	AGIVYNT	ENEAGLV	GCNGGNATHGTNTAYAAYAC	ACNARNCCNGCYTCRTTYTC	768	1024	66.2	89.5	37.5467
Cep_1045	XP_029651411.1_18978268_18979480	801	2	39	297	EAIKRNIF	CDMNDVIE	GARGCNATHAARMGNAAYATHTT	TCDATNACRTCRTTCATRTCRCA	2304	192	0.442231	74.3333	68.2	91	26	341	VTVYRGN	TPYYINV	GTNACNGTNTAYMGNGGNAA	ACRTTDATRTARTANGGNGT	4096	384	61.6	96.5	36.9591
Cep_1046	XP_036356573.1_199161767_199162606	699	2	16	240	VCNPKGDG	MFCNIRKS	GTNTGYAAYCCNAARGGNGAYGG	SWYTTNCKDATRTTRCARAACAT	1024	1536	0.479263	64	65	88	8	273	CIYALHV	DFMCWVP	TGYATHTAYGCNYTNCAYGT	GGNACCCARCACATRAARTC	768	32	71.3	93	36.6545
Cep_1047	XP_036363957.1_77945491_77946458	351	3	75	183	HIIEYAYT	EEIAFDAI	CAYATHATHGARTAYGCNTAYAC	ATNGCRTCRAANGCDATYTCYTC	576	768	0.666667	32.75	61.4	88	30	276	YPIHRAI	PHEILFA	TAYCCNATHCAYMGNGCNAT	GCRAANARDATYTCRTGNGG	1536	768	62.1	90	36.6351
Cep_1048	XP_036358027.1_71679864_71681424	390	3	264	385	EGNCGYYE	MNLNIAEQ	GARGGNAAYTGYGGNTAYTAYGA	TGYTCNGCDATRTTNARRTTCAT	512	768	0.391304	26.25	63.6	92	181	432	MMGYVFF	GNHLLTH	ATGATGGGNTAYGTNTTYTT	TGNGTNARNARRTGRTTNCC	64	4096	59.7	86	36.3458
Cep_1049	XP_036362221.1_19760088_19760960	435	2	49	185	IQYCNNDC	FYIKAWYS	ATHCARTAYTGYAAYAAYGAYTG	SWRTACCANGCYTTDATRTARAA	192	768	0.552	39.3333	67.2	94	41	244	DIQKHSC	ACWKGVF	GAYATHCARAARCAYWSNTG	AANACNCCYTTCCARCANGC	768	256	63.9	93	36.1443
Cep_1050	XP_036366801.1_40553845_40554446	354	4	65	174	KLVLKAFK	VDRAEDES	AARYTNGTNYTNAARGCNTTYAA	SWYTCRTCYTCNGCNCKRTCNAC	8192	8192	0.553398	29.6	46.2	95.5	51	183	YKRLVVA	KEALLVY	TAYAARMGNYTNGTNGTNGC	TANACNARNARNGCYTCYTT	4096	4096	52.8	91	35.8948
Cep_1051	XP_029652097.2_19680679_19681534	567	2	13	193	KTVALYFV	IDKFRHPV	AARACNGTNGCNYTNTAYTTYGT	ACNGGRTGNCKRAAYTTRTCDAT	4096	1536	0.277457	32.6667	62	97	5	210	GPKLVPF	TYYAAQL	GGNCCNAARYTNGTNCCNTT	ARYTGNGCNGCRTARTANGT	4096	1024	58	100	35.6479
Cep_1052	XP_036369590.1_367565_368480	717	2	35	265	EEKAAVEI	NELMQRQK	GARGARAARGCNGCNGTNGARAT	TTYTGNCKYTGCATNARYTCRTT	1024	1024	0.599078	76.6667	56.9	94	26	314	KNQEVLK	QDHMKVE	AARAAYCARGARGTNYTNAA	TCNACYTTCATRTGRTCYTG	512	64	71.1	89.5	35.4382
Cep_1053	XP_036366369.1_29190511_29191912	774	2	70	319	ILMLIETE	QKIEQTRA	ATHYTNATGYTNATHGARACNGA	GCNCKNGTYTGYTCDATYTTYTG	4608	1536	0.359833	46.3333	58.1	91	56	327	RIVNVEF	EKYVHNF	MGNATHGTNAAYGTNGARTT	AARTTRTGNACRTAYTTYTC	1536	128	71.3	93	35.0608
Cep_1054	XP_029647590.2_44380465_44381233	519	2	37	201	LQAGTNKF	NKFATQKG	YTNCARGCNGGNACNAAYAARTT	CCYTTYTGNGTNGCRAAYTTRTT	4096	512	0.426752	38.6667	68.6	94	3	212	RHNFNGP	FGAVRHV	MGNCAYAAYTTYAAYGGNCC	ACRTGNCKNACNGCNCCRAA	512	2048	61	89.5	34.7561
Cep_1055	XP_036360627.1_47354942_47355972	501	2	15	173	LNEKLYTE	EKMGFSHL	YTNAAYGARAARYTNTAYACNGA	ARRTGNSWRAANCCCATYTTYTC	4096	2048	0.269737	32.6667	58	94	4	216	QEKLNAA	KPCVYKK	CARGARAARYTNAAYGCNGC	TTYTTRTANACRCANGGYTT	512	256	61.2	96.5	33.6454
Cep_1056	XP_029648873.1_17548716_17550153	960	2	16	327	AEKRKNDP	DEQIGEIL	GCNGARAARMGNAARAAYGAYCC	ARDATYTCNCCDATYTGYTCRTC	1024	1152	0.587248	67.3333	62.9	97	6	353	VADVKKE	PCSKYNS	GTNGCNGAYGTNAARAARGA	SWRTTRTAYTTNSWRCANGG	512	4096	52.4	93	33.4602
Cep_1057	XP_036369163.1_8204210_8204927	366	2	25	138	FYSNKEIF	VESKHNDD	TTYTAYWSNAAYAARGARATHTT	TCRTCRTTRTGYTTNSWYTCNAC	1536	2048	0.0841121	5.66667	54.1	100	8	155	FAFQAEI	GGTFTIK	TTYGCNTTYCARGCNGARAT	TTDATNGTRAANGTNCCNCC	256	1536	61.7	93	32.6015
Cep_1058	XP_036368006.1_23111447_23112064	498	2	20	177	ALFREYTD	DENQSWYF	GCNYTNTTYMGNGARTAYACNGA	AARTACCANSWYTGRTTYTCRTC	8192	512	0.493333	47.3333	62.9	91	12	187	FIGSVYK	NINYYAP	TTYATHGGNWSNGTNTAYAA	GGNGCRTARTARTTDATRTT	3072	192	60.6	89.5	32.514
Cep_1059	XP_029651411.1_18961698_18962232	381	2	11	129	GIWSYTWA	FGLGKTKH	GGNATHTGGWSNTAYACNTGGGC	TGYTTNGTYTTNCCNARNCCRAA	1536	4096	0.405405	31.3333	52.6	94	2	172	WDGFQDK	AWIRLRV	TGGGAYGGNTTYCARGAYAA	ACNCKNARNCKDATCCANGC	64	6144	62.1	96.5	32.3721
Cep_1060	XP_036368948.1_20914551_20915535	534	2	84	253	LIGGWNGK	FIHGGETF	YTNATHGGNGGNTGGAAYGGNAA	AANGTYTCNCCNCCRTGDATRAA	3072	1536	0.55	55.6667	59.4	97	11	306	AHGPAVV	IIHGGVS	GCNCAYGGNCCNGCNGTNGT	SWNACNCCNCCRTGDATDAT	2048	4608	52.5	89.5	31.2263
Cep_1061	XP_029645880.2_140502426_140502988	360	2	15	126	LLHGCTFI	DCGPPKVA	YTNYTNCAYGGNTGYACNTTYAT	GCNACYTTNGGNGGNCCRCARTC	8192	2048	0.0857143	13.3333	61.6	88	6	135	PIKLKKE	TVLGATC	CCNATHAARYTNAARAARGA	CANGTNGCNCCNARNACNGT	768	8192	54.7	93	29.6774
Cep_1062	XP_036354627.1_398921_399536	402	2	51	176	LGYKAKQG	KGHSFHQT	YTNGGNTAYAARGCNAARCARGG	GTYTGRTGRAANSWRTGNCCYTT	2048	2048	0.369748	19.3333	55	94	9	184	EVWRKKQ	IGGSQHA	GARGTNTGGMGNAARAARCA	GCRTGYTGNSWNCCNCCDAT	256	3072	56.8	89.5	29.3032

## Sheet: Use for primer synthesis
Primer name	Nucleotide Sequence of Primer (5' to 3')	Number of base pair
Cep_1_F1	GARATHCAYATGCARTGYGT	20
Cep_1_R1	TGDATRTARAAYTGRTCYTC	20
Cep_1_F2	TAYGCNYTNCAYGAYCAYATGAA	23
Cep_1_R2	TTNCCYTGNGGDATYTTRCARTG	23
Cep_2_F1	ACNGARATHAARCARTTYTG	20
Cep_2_R1	CARAANARYTGRTAYTTRTT	20
Cep_2_F2	ACNCARTGYCAYGCNCARTTYAA	23
Cep_2_R2	ACNCKYTCDATCATRTCRAARTT	23
Cep_3_F1	TAYATGGARGAYACNTTYGA	20
Cep_3_R1	CCYTTYTGDATRAARTTRTA	20
Cep_3_F2	GCNATGATHAARGARACNTAYCC	23
Cep_3_R2	GGRTAYTGCATRTTRAANACCCA	23
Cep_4_F1	GTNGCNAAYAAYACNTTYCA	20
Cep_4_R1	TCRCAYTTCATNCCRTARTT	20
Cep_4_F2	TAYCARATGTGYGARAAYCAYAA	23
Cep_4_R2	TGDATNCCNACYTCRAADATYTT	23
Cep_5_F1	TAYCCNGARGTNAAYGAYTT	20
Cep_5_R1	ARDATRCARTGYTCRTGRAA	20
Cep_5_F2	ACNAAYYTNATGGGNTGGTTYGA	23
Cep_5_R2	TTYTCNARRCADATNACRCAYTG	23
Cep_6_F1	TTYGAYGCNCARGTNTTYAC	20
Cep_6_R1	TGCATNACRAANCCYTCRTC	20
Cep_6_F2	GTNTAYGGNTAYCAYAARTGGAA	23
Cep_6_R2	ARRTCYTGYTGNACRTARTAYTT	23
Cep_7_F1	ACNGGNGARYTNTGYGAYGT	20
Cep_7_R1	GTRTANGGNGCYTCRTTRTT	20
Cep_7_F2	ATGTTYACNTGYGAYATGAARGA	23
Cep_7_R2	TGYTTNGTYTTNGCRTCRAACAT	23
Cep_8_F1	TTYTTYACNGARGARCARAA	20
Cep_8_R1	TTYTTYTGDATYTTYTCDAT	20
Cep_8_F2	AARACNGTNATHAAYTGGTTYCA	23
Cep_8_R2	TTRTCNARYTGNGTNCCYTCRAA	23
Cep_9_F1	AAYATGCAYGAYTTYACNTG	20
Cep_9_R1	GGNGCNGCRAARTTRAACCA	20
Cep_9_F2	TGYGTNAAYAAYATHGARTGYCA	23
Cep_9_R2	ATYTTRTGYTGRAAYTCNGTRTC	23
Cep_10_F1	CCNTAYCAYGGNGARAAYAT	20
Cep_10_R1	TCYTGRTANGGDATRTTYTT	20
Cep_10_F2	TTYCAYGARAAYYTNGTNGCNTA	23
Cep_10_R2	CCRTTDATDATRAARTGCATYTC	23
Cep_11_F1	TGGACNCCNGAYGTNATHCA	20
Cep_11_R1	TTDATRTTRAARAANCCRTA	20
Cep_11_F2	YTNTTYGTNTGYTTYGGNGARTG	23
Cep_11_R2	ACRAARTANGGNGTCCARCANGC	23
Cep_12_F1	AARCARCAYTAYTTYATHGA	20
Cep_12_R1	ATNARYTTRAANCCYTGRTT	20
Cep_12_F2	GAYGGNAARATGTTYMGNCAYAT	23
Cep_12_R2	ACRTANCKRTTYTCCATRTTCCA	23
Cep_13_F1	ATHGARAARGAYGCNTTYGG	20
Cep_13_R1	GTNGTNACRTTDATRCARTG	20
Cep_13_F2	GARACNATHAAYCCNGAYTGGTT	23
Cep_13_R2	ARYTCRTACATNGTRTGNGGYTT	23
Cep_14_F1	TAYGTNAARGARTTYTGGAA	20
Cep_14_R1	ATNCCNGTCCANGTYTTRAA	20
Cep_14_F2	GGNAAYGARTAYATGAARTTYCA	23
Cep_14_R2	ACCATRAARTCNACDATYTCRTA	23
Cep_15_F1	TTYACNGGNGGNATGAARGA	20
Cep_15_R1	ACNGCRTADATCATRTTRTC	20
Cep_15_F2	CARATHAAYGARATGAAYGTNTG	23
Cep_15_R2	TTNCKRTANGGRTCRTACATRTC	23
Cep_16_F1	GARGGNATHGARAARTTYTG	20
Cep_16_R1	TTYTCRTAYTCNACRAARTC	20
Cep_16_F2	YTNGAYGTNAARCCNGARGARTT	23
Cep_16_R2	GGCCANGCYTCNGTRTCRTCRTA	23
Cep_17_F1	MGNAAYATHGAYTTYAARGA	20
Cep_17_R1	ARRCACATYTGRTAYTGNGC	20
Cep_17_F2	CAYGCNTAYYTNCARCARAAYTT	23
Cep_17_R2	ACRTCYTCYTTNCCCCANCCYTG	23
Cep_18_F1	GCNGARAARTTYGAYCCNTA	20
Cep_18_R1	CCNGCYTCCATNGCRAARTG	20
Cep_18_F2	GCNYTNGARACNATHCCNCARGA	23
Cep_18_R2	GCNGGNGTRTGRTTYTCDATRAA	23
Cep_19_F1	ACNTTYTGGCAYACNATHAT	20
Cep_19_R1	ACYTTYTGRTGRCACATNGG	20
Cep_19_F2	TGGATGGTNYTNTTYTGYACNCA	23
Cep_19_R2	GCRTCYTTNACRTANARCCAYTT	23
Cep_20_F1	CAYTAYGAYGCNGARGGNAA	20
Cep_20_R1	CCDATYTGNGGRTCRTANAC	20
Cep_20_F2	GCNCARYTNCCNTTYATHAARGA	23
Cep_20_R2	GGRTTRTGDATNCCNCCYTGRAA	23
Cep_21_F1	GTNACNGARTTYYTNCARAA	20
Cep_21_R1	ARNCCRTCRAAYTGNGGRTT	20
Cep_21_F2	GARMGNGARACNGGNGTNATHAA	23
Cep_21_R2	ACRTTCATNGTYTTYTGYTCRAA	23
Cep_22_F1	AARGAYGARGGNACNTTYAT	20
Cep_22_R1	SWYTCRTGRCARAADATYTG	20
Cep_22_F2	AARGTNTAYTTYGGNCAYAARTT	23
Cep_22_R2	TANGTDATYTTCCARTCNCCYTC	23
Cep_23_F1	AARATGATGGAYGGNGCNGA	20
Cep_23_R1	TTDATRTGNGTRAANGCYTC	20
Cep_23_F2	ATHYTNCCNCARGAYGAYAAYTG	23
Cep_23_R2	TCYTCRTARAANCKYTCRTTRTG	23
Cep_24_F1	CAYATHTGYCARGCNGAYAA	20
Cep_24_R1	GCNGGRTGRAARAACATRTA	20
Cep_24_F2	TGYATGYTNCCNGAYTTYGTNCA	23
Cep_24_R2	GTYTGNCKRTGRTANARRAANCC	23
Cep_25_F1	CAYGAYATHATGCAYAAYAA	20
Cep_25_R1	ACDATNCCRTGRTADATCAT	20
Cep_25_F2	ATHCARACNCAYMGNTGGATGCA	23
Cep_25_R2	AARTTRTGNCCRAARTTYTCCCA	23
Cep_26_F1	GAYCCNATGATHGCNAARTT	20
Cep_26_R1	CCNGGNARRTTRAAYTCNGC	20
Cep_26_F2	CCNATHAARGARGAYAARGAYAT	23
Cep_26_R2	ARNGGCATNGCNGGNGTRTARTC	23
Cep_27_F1	GGNMGNAARAARATGTGYAT	20
Cep_27_R1	GGDATNCKRAACCARTTCAT	20
Cep_27_F2	TTYGARGCNTGGTAYATHCAYGA	23
Cep_27_R2	ARRAANCCCATNGCNGGRAARTA	23
Cep_28_F1	ATHTTYYTNGARAAYCAYTG	20
Cep_28_R1	CADATRTTRAARTANGCRTG	20
Cep_28_F2	CCNCARGTNTTYMGNYTNTTYTG	23
Cep_28_R2	ATDATCCANGCNCCRTTRCARAA	23
Cep_29_F1	TTYCAYCARGTNMGNAARTA	20
Cep_29_R1	GGNACCATRTGYTGDATRCA	20
Cep_29_F2	CAYGTNAARTTYTGGMGNCCNCA	23
Cep_29_R2	AARTTNARNGGCCANACRTCDAT	23
Cep_30_F1	GARYTNACNGCNGAYGARAA	20
Cep_30_R1	TGYTCRCADATNACRTTYTT	20
Cep_30_F2	GARYTNMGNAAYGARGARGCNAA	23
Cep_30_R2	GGRTTRCADATCATYTTRTGRTC	23
Cep_31_F1	ATHTGYGTNACNCARTTYGA	20
Cep_31_R1	TGNCCRAANCCNCCYTCDAT	20
Cep_31_F2	GCNAARTTYCAYATHACNATGGG	23
Cep_31_R2	TGDATRTTNGTYTCYTTYTTRAA	23
Cep_32_F1	GTNTAYCCNAAYACNATGCA	20
Cep_32_R1	TGNGGYTCDATRTGNACRTG	20
Cep_32_F2	ATHGARGTNTGGCAYTTYACNCA	23
Cep_32_R2	AARTTNCCNCKNGCNGGYTGNAC	23
Cep_33_F1	ATHGTNTAYATGGCNGCNGA	20
Cep_33_R1	AARTAYTTRTTCATNACRCA	20
Cep_33_F2	YTNGCNGTNTGYCAYCCNTTYAA	23
Cep_33_R2	TTNARNGCYTGCATRAARTTNGT	23
Cep_34_F1	ATHGCNCCNTTYATHGGNTG	20
Cep_34_R1	ATDATRTGDATRAANGCYTT	20
Cep_34_F2	CAYGAYTGYATHYTNTTYATGAC	23
Cep_34_R2	AARTCYTCRTTRAADATNGTRTA	23
Cep_35_F1	TGGYTNGTNAARTTYGARCA	20
Cep_35_R1	CARAARAAYTTNGCNGGRTC	20
Cep_35_F2	CCNAARATHATHCAYCARACNTG	23
Cep_35_R2	ATNGTNGGRAARAARTAYTCNGC	23
Cep_36_F1	GARACNATGTGGCAYGCNAA	20
Cep_36_R1	CCRAANACRAARTCDATYTC	20
Cep_36_F2	AARGCNGTNATGGTNTGGATHTA	23
Cep_36_R2	ACYTGRCANARRAARTGRTARTC	23
Cep_37_F1	YTNATGACNTTYGAYAAYGC	20
Cep_37_R1	TGNGGNGCYTTNGTRTAYTT	20
Cep_37_F2	TTYYTNAAYATHGCNGAYACNTA	23
Cep_37_R2	GTRTCRTADATCCADATYTCRTC	23
Cep_38_F1	GCNGTNAARCAYGAYCCNTT	20
Cep_38_R1	CKYTCRTARTGNCCYTGCCA	20
Cep_38_F2	GCNGTNACNTGYMGNCARCAYAA	23
Cep_38_R2	AANGGYTGCATYTGRAARTTRTA	23
Cep_39_F1	ACNGCNMGNAAYATGTTYAT	20
Cep_39_R1	AARTTYTCRTTNARCCANCC	20
Cep_39_F2	YTNGGNGCNTTYATGTGYAARTT	23
Cep_39_R2	TANARNACNGGRTTNGTRCANGC	23
Cep_40_F1	TAYGGNTTYATGTAYTGYCA	20
Cep_40_R1	TCRTAYTTNCCDATRAARTC	20
Cep_40_F2	CCNAARGTNGCNTGYACNAAYTG	23
Cep_40_R2	TAYTTDATNARRCANGGRTGRCA	23
Cep_41_F1	GCNGGNCARCCNYTNTAYAT	20
Cep_41_R1	AANCCYTCDATNACRTGNGT	20
Cep_41_F2	ACNGCNAARATHCAYCCNACNAA	23
Cep_41_R2	TGNGGYTTNACDATNGCYTTYTG	23
Cep_42_F1	ATGTGYAARGTNAAYGARTA	20
Cep_42_R1	SWYTGRAARTTRTACATNAC	20
Cep_42_F2	GTNGAYCCNATHGCNAARCAYAA	23
Cep_42_R2	TTRTARTAYTTNCKRAAYTGRTT	23
Cep_43_F1	GTNGCNGCNTTYYTNATGCA	20
Cep_43_R1	TCNARRTGRTCYTCNACCCA	20
Cep_43_F2	TGYAAYTGYAAYGTNCAYATHGA	23
Cep_43_R2	GGRTTRTCYTTRAARTAYTGYTT	23
Cep_44_F1	TGYCARGARACNTAYACNAT	20
Cep_44_R1	ARDATRTCNACYTGYTTRTC	20
Cep_44_F2	TTYTGYCARCCNTGYATHGARAA	23
Cep_44_R2	ARDATRAARTGRCAYTCRTGNCC	23
Cep_45_F1	GCNCARACNGCNACNATHTG	20
Cep_45_R1	ATNGCRTANGCCATRTTRTA	20
Cep_45_F2	GARMGNTAYATHGCNGTNTGYCA	23
Cep_45_R2	GCNGGNACYTGRCADATCATRAA	23
Cep_46_F1	GCNGTNAARTAYACNCCNTG	20
Cep_46_R1	ARRCANGCRTTCCARTGRAA	20
Cep_46_F2	TAYWSNAAYAARATHGTNGARCA	23
Cep_46_R2	ATNACRTTNGGRTARTTNGTRTG	23
Cep_47_F1	TAYTAYGAYTGGACNTGGGC	20
Cep_47_R1	TGDATRTCNGTNACRAAYTC	20
Cep_47_F2	YTNGCNTAYMGNACNTAYCARAT	23
Cep_47_R2	ATYTCYTCDATRCAYTTYTTNAC	23
Cep_48_F1	GGNGCNGTNAARTAYTTYGA	20
Cep_48_R1	ATNARRTGNGTNGCNGCRTT	20
Cep_48_F2	CARWSNAAYAAYCCNATHGARGA	23
Cep_48_R2	AARTTNACRTGNACYTGYTTNCC	23
Cep_49_F1	TGYGAYGARTTYTAYTTYAT	20
Cep_49_R1	CKRAARTGRAACCANGTRTC	20
Cep_49_F2	ATHTAYCARCAYTTYCCNGAYGA	23
Cep_49_R2	GTRCARTTRAACCANCKRTGRCA	23
Cep_50_F1	TGYGARGTNGGNTAYGCNAA	20
Cep_50_R1	ATNGTRAANGCDATRTAYTT	20
Cep_50_F2	TGYAARGAYTGYCCNYTNGGNTT	23
Cep_50_R2	TCRTTRAARTTYTGNGGDATYTT	23
Cep_51_F1	ATGTAYMGNGTNCAYAARAC	20
Cep_51_R1	GTNGTRTCYTTNACRTAYTC	20
Cep_51_F2	GAYAAYMGNGARGARTTYAARTG	23
Cep_51_R2	ACYTCNARNCCYTTRTGYTTRTT	23
Cep_52_F1	GAYCCNMGNACNTAYATGAT	20
Cep_52_R1	TTYTTRAANACYTCYTCRTC	20
Cep_52_F2	GGNAARGARGCNAAYGTNTAYCA	23
Cep_52_R2	TTRTCYTGYTCNGTDATYTCYTC	23
Cep_53_F1	ACNYTNMGNCCNATGTTYAA	20
Cep_53_R1	TTDATYTGNGGNGTYTCYTT	20
Cep_53_F2	TTYTGYCAYATHCARTAYAARAA	23
Cep_53_R2	AANACCATYTGNGCNGGRTADAT	23
Cep_54_F1	GARGGNGCNGAYAAYCCNCA	20
Cep_54_R1	ATYTGRTCYTTRTARAAYTC	20
Cep_54_F2	GARGCNGTNTGYATHGGNTGGTT	23
Cep_54_R2	ATNGTDATNGCNGCCCACCARAA	23
Cep_55_F1	GAYAAYTAYCCNATGTTYCC	20
Cep_55_R1	GTRAARTTNGGYTTRTTRTC	20
Cep_55_F2	TAYAAYGCNACNGTNATGGARAA	23
Cep_55_R2	ACNGTNARRTTRTARAANGGYTT	23
Cep_56_F1	GGNTAYGGNACNGGNCCNAT	20
Cep_56_R1	TTYTCRTARTGNCCRAARTC	20
Cep_56_F2	GARCCNTTYYTNCCNAAYTAYTA	23
Cep_56_R2	TADATCCAYTTNACYTCRAAYTG	23
Cep_57_F1	AARTGYCCNTAYACNAAYAT	20
Cep_57_R1	TGRTTNCCDATNARRTGYTG	20
Cep_57_F2	YTNAARTGYCCNCAYTGYGAYTA	23
Cep_57_R2	SWNCKRTCRCARTAYTGRCANAC	23
Cep_58_F1	MGNGTNTGYAARTGYCAYGG	20
Cep_58_R1	CADATNACRTCRCARCACCA	20
Cep_58_F2	CARACNTGYTGGMGNAARATGCC	23
Cep_58_R2	ATRAANCKRCAYTTRCARTTYTC	23
Cep_59_F1	AAYAARGGNYTNGARTGGTA	20
Cep_59_R1	TARTTRTANGGYTGRAARAA	20
Cep_59_F2	GARAARACNCCNGCNTAYTTYAT	23
Cep_59_R2	CCNCKNGTYTTRTTRAARTARAA	23
Cep_60_F1	ATGGTNATGGARACNGGNTA	20
Cep_60_R1	ACYTTNACNGTRTTRTGRAA	20
Cep_60_F2	CARGAYWSNTTYGCNGARTAYGC	23
Cep_60_R2	TAYTGNCCRTTYTCYTTYTGRAA	23
Cep_61_F1	GAYTTYATHMGNGARAAYTT	20
Cep_61_R1	TTRTCNGGRTCRTAYTCYTG	20
Cep_61_F2	GARAARTAYTAYCARYTNACNCA	23
Cep_61_R2	ACYTCCATNGTNGTCCAYTGRTC	23
Cep_62_F1	ACNTTYACNCAYCARGAYAT	20
Cep_62_R1	CKNARNACNGTRTGRTACCA	20
Cep_62_F2	MGNMGNGCNTGGAARATHTAYGA	23
Cep_62_R2	GCNARNGGNGCYTTCATRTCYTT	23
Cep_63_F1	CARTAYGTNGGNGAYCCNAT	20
Cep_63_R1	TCYTCNCCYTCNGTRTCRTG	20
Cep_63_F2	TAYACNAAYAAYGTNTGYTGGAT	23
Cep_63_R2	CKNARNGTRAANACNCCRTCRTG	23
Cep_64_F1	MGNGARGCNYTNACNAAYTG	20
Cep_64_R1	AAYTGNARNACCATRTCRTA	20
Cep_64_F2	CCNYTNCARGCNATHGARGARTT	23
Cep_64_R2	CCDATCATRTGNACNARYTTYTG	23
Cep_65_F1	AARATHTTYTGYATGTTYTA	20
Cep_65_R1	TGNARRAANSWRTTNGTRTC	20
Cep_65_F2	CCNYTNTGYATHGTNATGTTYCA	23
Cep_65_R2	CCNGGNGCNCKNGTNACYTTRTA	23
Cep_66_F1	GCNGTNAARATHCARTGYCC	20
Cep_66_R1	ACCATNARRTGNCCRAARTT	20
Cep_66_F2	CARCCNYTNAAYTTYTTYTGYGA	23
Cep_66_R2	TTRAACATYTGNSWDATRTCRTT	23
Cep_67_F1	AARGCNYTNGGNTTYCAYAA	20
Cep_67_R1	TGNARRTCDATYTGRTGRTA	20
Cep_67_F2	GARYTNACNATHMGNCARGARAT	23
Cep_67_R2	GCNGTYTCRTAYTCNCCCATYTG	23
Cep_68_F1	GGNACNTTYATGATGTAYTG	20
Cep_68_R1	CCNACRAARTTYTCNGCYTC	20
Cep_68_F2	YTNTAYAAYYTNTGGACNTGYAT	23
Cep_68_R2	TARAARAANGCNGCRAACCARTG	23
Cep_69_F1	YTNACNGTNATHATGGCNAT	20
Cep_69_R1	SWDATRTCYTTNGTCATNGG	20
Cep_69_F2	GTNTTYATHYTNAAYYTNCAYCA	23
Cep_69_R2	ATNACYTTNGCDATYTCYTGCCA	23
Cep_70_F1	GGNATGAARATHCAYAAYAT	20
Cep_70_R1	ACNCCNGGYTGNCCDATNGT	20
Cep_70_F2	CCNATHGTNGGNAARATGACNCA	23
Cep_70_R2	GGNSWRCANGCNGGYTTYTGRTT	23
Cep_71_F1	TAYCAYCARATHAARGARTG	20
Cep_71_R1	ARNSWYTCCATDATRTCRAA	20
Cep_71_F2	WSNGAYCARACNATHTTYTTYGA	23
Cep_71_R2	TTNARYTCNARYTTRTARTGNGC	23
Cep_72_F1	AARGARATHAAYGAYTGGGT	20
Cep_72_R1	GCNGCYTCNGTNCCYTCYTC	20
Cep_72_F2	GTNAAYGCNATHTAYTTYAARGG	23
Cep_72_R2	GTNACYTCNACRAANGCYTTRTG	23
Cep_73_F1	YTNAARAAYGTNAAYGGNTT	20
Cep_73_R1	TTYTTCATNACNGCDATRCA	20
Cep_73_F2	TAYGGNATHYTNGTNAARCCNGA	23
Cep_73_R2	SWRAANGGCCARTARCANCCYTT	23
Cep_74_F1	TGGCARYTNAARGAYATHCC	20
Cep_74_R1	TCRCADATNGCRTGNCCCAT	20
Cep_74_F2	TAYGARGCNMGNATHGTNGCNGA	23
Cep_74_R2	ACNARNACCCANCCNCCCCARTT	23
Cep_75_F1	GCNATGYTNAAYAARGARAT	20
Cep_75_R1	ATRTTNACYTCYTTYTTRTC	20
Cep_75_F2	ACNMGNYTNGARTAYATHAARCA	23
Cep_75_R2	TCNCKNGCYTTYTCDATRTGYTT	23
Cep_76_F1	ATHTTYGTNYTNGGNCARTA	20
Cep_76_R1	GTNACYTTYTCYTTRTTRTC	20
Cep_76_F2	ACNYTNGGNGTNTAYATHAAYAT	23
Cep_76_R2	ARNGCNGTDATRTTNGCYTGRTT	23
Cep_77_F1	TAYTTYYTNTTYATGGTNGA	20
Cep_77_R1	TARAANGGNCCRTTRAARTA	20
Cep_77_F2	GTNACNATHCCNTAYTAYGAYTG	23
Cep_77_R2	AAYTGRTGNCKRTCRAANCCCAT	23
Cep_78_F1	ATHCAYTAYTTYTTYGGNTG	20
Cep_78_R1	TARAADATNACRCACATNCC	20
Cep_78_F2	TGYWSNMGNAAYTTYCARAARAT	23
Cep_78_R2	CKYTGYTTYTTYTCCCACCARTC	23
Cep_79_F1	ATHTTYGTNGTNGAYGAYCC	20
Cep_79_R1	GCNACRTARTCNCCRCARTG	20
Cep_79_F2	GGNGCNGGNATHTAYTTYAAYAC	23
Cep_79_R2	ARRTTDATRTGNACNGTYTTNGG	23
Cep_80_F1	GGNCCNYTNGAYGCNCARTG	20
Cep_80_R1	TGNARRAACATRTTNACNGC	20
Cep_80_F2	TGYYTNACNTAYGARCAYGTNGA	23
Cep_80_R2	ARDATYTGRTANACNCCRTCNCC	23
Cep_81_F1	GTNTAYATHCAYACNGCNCC	20
Cep_81_R1	TANCCNCKNACRTGRTARAA	20
Cep_81_F2	ATGGCNATHMGNCARACNTGGGG	23
Cep_81_R2	TANACRTCRTCDATCCARAARAA	23
Cep_82_F1	TGYCCNTAYTAYACNTGGAA	20
Cep_82_R1	GGRAAYTTYTGNCKRAARTG	20
Cep_82_F2	CAYAARAAYACNGGNAAYATHGA	23
Cep_82_R2	GTNGCYTCYTTNARRTGRTARTG	23
Cep_83_F1	GCNGGNTGGTTYATHGARAA	20
Cep_83_R1	TCYTTNGTNACDATRAANGC	20
Cep_83_F2	GCNTGYCCNGTNTAYATHGCNGA	23
Cep_83_R2	ACNARCATNGGDATNGGNCCCCA	23
Cep_84_F1	CAYAAYTAYGAYAARCCNTA	20
Cep_84_R1	CKRTTNARRTCYTTNGGCCA	20
Cep_84_F2	CARTGYAAYAARGGNTAYATGGA	23
Cep_84_R2	GTRAADATYTTNCCRCARTAYTC	23
Cep_85_F1	ATHCARTGGATHGCNGAYTT	20
Cep_85_R1	CAYTTCCARTGNCCNCCRCA	20
Cep_85_F2	ATHMGNGTNTGGGGNCAYATHAA	23
Cep_85_R2	CANCKYTTYTCCCANGCYTTCAT	23
Cep_86_F1	AAYGCNAARATHCAYGARCC	20
Cep_86_R1	ACDATNGGNCCDATNGCRTA	20
Cep_86_F2	YTNGAYAAYATGYTNTAYATGGT	23
Cep_86_R2	GTRTCNACRCANGCDATNCCRAA	23
Cep_87_F1	AARGAYGARTAYATGTAYGC	20
Cep_87_R1	ARRTCRCANGTDATDATYTG	20
Cep_87_F2	AARGARGAYYTNGCNGARTGGTT	23
Cep_87_R2	ACDATNGTNGGNGCNARCATNCC	23
Cep_88_F1	YTNTAYCARATHCARCCNAA	20
Cep_88_R1	CKNARYTTCATYTCNACYTT	20
Cep_88_F2	YTNGAYCAYGTNTAYTGYGARAT	23
Cep_88_R2	SWYTCYTTCATNGTRAACCANAC	23
Cep_89_F1	CARGCNGCNCCNCARAAYTA	20
Cep_89_R1	TTYTGYTTNARRAARTCRTA	20
Cep_89_F2	WSNAARAARATHAARYTNGARGT	23
Cep_89_R2	TTYTTRTGYTGRAARCAYTCRTA	23
Cep_90_F1	GTNYTNGAYGARGARGTNTT	20
Cep_90_R1	TTRAACATYTCYTCDATRTT	20
Cep_90_F2	GARACNTTYYTNMGNTGYATGAT	23
Cep_90_R2	GCYTCNCKNARYTTNACRCAYTC	23
Cep_91_F1	AAYAARACNTTYTGYGAYAA	20
Cep_91_R1	SWRAADATYTTRTCRCANCC	20
Cep_91_F2	ATGCAYAARTGYACNGTNGARGG	23
Cep_91_R2	ACNGTRCARTGRTACATYTCYTT	23
Cep_92_F1	ATHGTNAAYCARCARGGNGA	20
Cep_92_R1	ARRCAYTGYTGRTANGTRTA	20
Cep_92_F2	TAYAARAARATHAAYGTNGAYCA	23
Cep_92_R2	CKRTTRTCNARRCANGCYTCRTT	23
Cep_93_F1	ATGTAYAARTAYYTNAAYCC	20
Cep_93_R1	TCDATRTCCATRTARTAYTT	20
Cep_93_F2	WSNYTNATHATHATGCAYAARAT	23
Cep_93_R2	TGNGTCCARAARTARTGDATRTT	23
Cep_94_F1	AAYCCNATGGARAARCARTG	20
Cep_94_R1	TTRTARTCRTAYTGNGCRAA	20
Cep_94_F2	YTNAARCCNGTNGARGAYAAYCA	23
Cep_94_R2	GTYTGRCANACNARCCARAAYTT	23
Cep_95_F1	CAYATHGCNGARCAYGGNTA	20
Cep_95_R1	GTRTANACNCCRTANACRAA	20
Cep_95_F2	TAYGARAAYTGYYTNGCNTTYTT	23
Cep_95_R2	ARNARRAARTTNGGDATYTGYTT	23
Cep_96_F1	TTYYTNACNAAYCCNCAYCA	20
Cep_96_R1	CACATRTARCANCCYTCYTT	20
Cep_96_F2	TTYGARAAYCARCCNCAYATGAA	23
Cep_96_R2	CAYTGNGCRTAYTGYTTNGGRAA	23
Cep_97_F1	GAYATHYTNGTNTAYGTNAA	20
Cep_97_R1	GTYTCRTCNCCYTTNGGRCA	20
Cep_97_F2	GTNYTNGGNTAYACNCAYCARGA	23
Cep_97_R2	GCRTGNSWCATRTCYTTNACRTT	23
Cep_98_F1	GCNCARAAYATHATHGARTA	20
Cep_98_R1	ACNGTCATRCADATNACRTC	20
Cep_98_F2	GGNGGNTTYAARAARGTNGARGA	23
Cep_98_R2	GCNSWRCANCCRTCNARRTTCCA	23
Cep_99_F1	GGNGGNAAYATHAAYGAYCC	20
Cep_99_R1	GTNARRTGNCCNACRTTRCA	20
Cep_99_F2	ATGCCNMGNAAYCARTTYGAYCC	23
Cep_99_R2	ACYTTYTTNCCYTCRAACCAYTC	23
Cep_100_F1	YTNTTYAAYTTYGCNGGNAT	20
Cep_100_R1	TTNCKYTGYTTDATRTARTC	20
Cep_100_F2	TGYTTYMGNGTNGTNACNAARGG	23
Cep_100_R2	TCRTGCATRTCNCCYTCNACRAA	23
Cep_101_F1	GGNCARWSNTGYGTNCAYCC	20
Cep_101_R1	GTYTCRTGDATRTCRAANGG	20
Cep_101_F2	AARYTNCARTGYAAYCARGARGA	23
Cep_101_R2	TCNGGRTAYTTYTCNGCRAACCA	23
Cep_102_F1	GCNYTNCCNGGNACNTTYTT	20
Cep_102_R1	ARNGCNGGYTTYTGRTAYTC	20
Cep_102_F2	GCNTTYTGGTAYACNGTNCARAT	23
Cep_102_R2	CCNGTRTGDATNARNCKYTTCAT	23
Cep_103_F1	YTNMGNGARGCNGCNCARAA	20
Cep_103_R1	CKRCARTGRTCRTCRTAYTG	20
Cep_103_F2	CAYTGYWSNGAYGAYACNTAYGA	23
Cep_103_R2	ATRTTNCCYTCRTTCATDATYTC	23
Cep_104_F1	GCNGARATHCAYAAYGCNCA	20
Cep_104_R1	TCNACNCKNCCRTCNGGRTG	20
Cep_104_F2	CARCCNCAYYTNGTNGCNGTNCA	23
Cep_104_R2	ATNARRTTNCCYTTRTGNGCRAA	23
Cep_105_F1	AARATHAARGAYMGNTAYGA	20
Cep_105_R1	CKNCCNCCDATYTCNGTNAC	20
Cep_105_F2	AAYWSNTAYCARGAYAARTTYCC	23
Cep_105_R2	CCDATYTCRCANGTRTCYTTYTC	23
Cep_106_F1	ACNGAYWSNGCNTAYGARCA	20
Cep_106_R1	TCNCKNARYTGYTTNGTRTG	20
Cep_106_F2	AARYTNAAYATHGAYGGNTTYAT	23
Cep_106_R2	GTNCCRAANARRTCNACRTARTG	23
Cep_107_F1	TTYGCNCAYGARGGNTAYTT	20
Cep_107_R1	GTYTCRTCCATNGCNGGNGT	20
Cep_107_F2	CARCCNGGNTTYCARTTYCARTG	23
Cep_107_R2	ACCATNCCRAANGGDATRTCYTC	23
Cep_108_F1	TTYAARTGGATGAARTAYGA	20
Cep_108_R1	GCCATRTARTCDATNACNGG	20
Cep_108_F2	CCNGGNTGGATGTAYATGTAYAT	23
Cep_108_R2	SWYTTNCCRCARTCCATRTANGG	23
Cep_109_F1	GCNAARCARATGTAYCARGA	20
Cep_109_R1	TCRTTYTGCATRAANGCCCA	20
Cep_109_F2	TAYYTNGARTAYGARATGAARCA	23
Cep_109_R2	CAYTGNACRAARTGNGTRTCYTC	23
Cep_110_F1	AAYAARAARATGCARACNGT	20
Cep_110_R1	TTRTCNACNGCDATNCCNGG	20
Cep_110_F2	GCNGAYGTNATHYTNGGNATGTT	23
Cep_110_R2	CKRTADATYTTNGCRAARTTNGG	23
Cep_111_F1	ATHCARGCNAAYGGNATGGT	20
Cep_111_R1	CCNSWRTTNACRTGYTCDAT	20
Cep_111_F2	CCNAARTTYGTNACNGARGARCA	23
Cep_111_R2	ATYTGYTGYTTNARYTTRCADAT	23
Cep_112_F1	GTNAAYAARGARCARGTNCC	20
Cep_112_R1	ATRTCYTCRTANACNCCRTC	20
Cep_112_F2	YTNTTYCARGTNCAYAAYGARTG	23
Cep_112_R2	ACCATNARDATRCADATRTGRAA	23
Cep_113_F1	YTNAARGAYCCNGCNTTYCA	20
Cep_113_R1	TAYTCNGCYTCRTCRCACCA	20
Cep_113_F2	ACNTAYATHCAYYTNTTYGARGA	23
Cep_113_R2	TCRTANGGNGGNGCNARDATRTC	23
Cep_114_F1	ACNATHAAYYTNGARCAYGA	20
Cep_114_R1	TTNCKCCAYTTNCKNCCYTC	20
Cep_114_F2	GAYGARCAYTAYCARTAYCARCC	23
Cep_114_R2	TAYTCRTCNCKNCKYTTRTTNAC	23
Cep_115_F1	CARAARAAYCCNCAYTTYCA	20
Cep_115_R1	TGNGTNACNCCRTARAAYTT	20
Cep_115_F2	TTYATHATHACNAARGARGAYGG	23
Cep_115_R2	GGNACYTCRTANARDATRTTRTA	23
Cep_116_F1	YTNACNAAYCCNGARTTYGA	20
Cep_116_R1	ARRTANGCDATNACNCCNGC	20
Cep_116_F2	GCNGARGGNYTNTGYAARTGGAT	23
Cep_116_R2	ACRTCNCCDATNARRTTRTCRTA	23
Cep_117_F1	GTNGGNCARGCNGGNATHCA	20
Cep_117_R1	ATRTCYTTNACNGGRCANCC	20
Cep_117_F2	YTNAARGTNCARTTYTAYAARAC	23
Cep_117_R2	CCNARYTCRAANGCRTAYTGDAT	23
Cep_118_F1	TTYGTNATGCCNTAYACNAT	20
Cep_118_R1	CKRTCRTTNACDATNCCRTA	20
Cep_118_F2	WSNCARGTNAAYAARGGNATGAT	23
Cep_118_R2	ATRTCNARCCARAANGGNACCCA	23
Cep_119_F1	WSNGGNYTNTAYGARGTNTA	20
Cep_119_R1	TTNACNGCYTCRTCRTGNGT	20
Cep_119_F2	MGNCARCARTGGTGYTGGGTNTA	23
Cep_119_R2	GCRTCNCKNARRTCYTCNCCRTT	23
Cep_120_F1	CARGGNGGNTAYAAYATGAA	20
Cep_120_R1	ACNGGDATRTCYTTRCANGG	20
Cep_120_F2	CCNAAYGGNTGYAAYATGAARGC	23
Cep_120_R2	TCNSWDATRTTRTCNCKRTTYTG	23
Cep_121_F1	CCNCCNYTNACNGTNCARCA	20
Cep_121_R1	CCNGCNGTCCADATRTGRTT	20
Cep_121_F2	GCNMGNGARTGGATHAARGARGA	23
Cep_121_R2	TAYTTYTCNACNARNCKRAANCC	23
Cep_122_F1	CAYACNTAYGAYAARGARGT	20
Cep_122_R1	TGNGTYTTRAARTTNGCDAT	20
Cep_122_F2	GTNYTNAAYCAYTAYCCNGAYAT	23
Cep_122_R2	ATYTGRTGNGCRTCRTGNGGCAT	23
Cep_123_F1	ATGACNATGCARMGNCAYCA	20
Cep_123_R1	SWYTCNCKRTTNACNGGYTC	20
Cep_123_F2	GCNGGNYTNCCNAARAAYCARAA	23
Cep_123_R2	TCNSWNCCRCACATRTGCATYTC	23
Cep_124_F1	ATGCCNACNATGATHGARAA	20
Cep_124_R1	TCYTTNCCNARNGTCCARCA	20
Cep_124_F2	AARAARTTYCCNTAYAARATGGA	23
Cep_124_R2	TANGGNCKYTCNARYTGRTGRTA	23
Cep_125_F1	GARWSNGARAARGAYGARGA	20
Cep_125_R1	ATYTTNCCRTCYTGNGTCAT	20
Cep_125_F2	WSNGARAAYAAYGGNTAYATHCA	23
Cep_125_R2	CKRAANACNGTYTCCATRTAYTT	23
Cep_126_F1	TGYWSNATHGCNTAYTGGGA	20
Cep_126_R1	ACYTCDATCCARCANGGRCA	20
Cep_126_F2	CARCCNWSNATHAAYGTNTTYCA	23
Cep_126_R2	TANGGNCCCCANCCYTTNGCRAA	23
Cep_127_F1	CARTTYYTNGAYGTNCAYCC	20
Cep_127_R1	AARAAYTTYTCRTTRTGNGG	20
Cep_127_F2	GGNGCNGARATHCAYTTYTTYGA	23
Cep_127_R2	ACYTCNGGRTGYTGNCKNCCYTT	23
Cep_128_F1	ACNCAYATGCCNAAYCARTT	20
Cep_128_R1	TTNCCNGTCCADATCCARAA	20
Cep_128_F2	GGNYTNGARGTNCAYCARTTYTG	23
Cep_128_R2	ACNACNARRCACATRAARTAYTT	23
Cep_129_F1	ACNGCNYTNGCNATHGAYCC	20
Cep_129_R1	GTDATYTCNCCNGTNGGYTG	20
Cep_129_F2	GAYACNYTNCAYATHYTNGAYAA	23
Cep_129_R2	CCCATYTCRTCRTAYTTRTARAA	23
Cep_130_F1	ATGTGYTTYGTNGAYATHGA	20
Cep_130_R1	ATYTGNGTYTCDATRAANGG	20
Cep_130_F2	YTNCCNATGTTYCCNCAYCARAA	23
Cep_130_R2	TTRTCRAARTTYTGCATCATYTC	23
Cep_131_F1	TAYACNATHATHMGNGAYAA	20
Cep_131_R1	CANARRTANACNARNGGRTT	20
Cep_131_F2	ACNGTNATHCARGGNTAYGTNTG	23
Cep_131_R2	TANGGDATCCANARNCCRTCRAA	23
Cep_132_F1	GAYAAYACNGTNCARGGNTA	20
Cep_132_R1	CCNGGDATNACNGGNCCRTG	20
Cep_132_F2	AAYCAYTTYTTYGARATGGCNAA	23
Cep_132_R2	ATNSWNGCCATRCANCCYTGRAA	23
Cep_133_F1	ATGATGMGNCAYATHGTNGA	20
Cep_133_R1	ARYTTNARNGGDATNACRTT	20
Cep_133_F2	AAYMGNACNYTNACNTGGTAYCA	23
Cep_133_R2	TTNCCRTARAANACDATNGTRAA	23
Cep_134_F1	TAYGAYGAYGTNGAYAARGT	20
Cep_134_R1	TTYTCNGTDATNARRTAYTT	20
Cep_134_F2	CARCCNGAYTTYACNGAYCAYAT	23
Cep_134_R2	TTRTGRTANACNGCNARRTGRAA	23
Cep_135_F1	TAYATHGGNGTNTGYCAYCC	20
Cep_135_R1	CKNGTNGGRCACCANGTNAC	20
Cep_135_F2	GGNCAYGTNATHTGYACNCCNCA	23
Cep_135_R2	CARCARAANACYTGCATRAANGT	23
Cep_136_F1	GGNATGGTNTAYATGGAYCA	20
Cep_136_R1	TCDATYTGYTCRTTNGCRAA	20
Cep_136_F2	AARAAYTAYGAYGCNGTNTAYGA	23
Cep_136_R2	ACNCKRTCYTTCATNCCDATRTA	23
Cep_137_F1	GTNTGYCARTGYTAYATHTT	20
Cep_137_R1	ACNGCYTCCATRTTNGTRTG	20
Cep_137_F2	CARATHGCNTTYGAYYTNTAYGA	23
Cep_137_R2	AAYTTNGCCATNACRTCRTCRTG	23
Cep_138_F1	GGNGCNGTNATHTGGGCNGA	20
Cep_138_R1	TANGGYTTDATRTTRAARTT	20
Cep_138_F2	WSNGARCAYTTYATHACNAAYAA	23
Cep_138_R2	GCNSWCATRTCRTARTGRTGRCA	23
Cep_139_F1	CAYGTNTGYTGGGAYGARAC	20
Cep_139_R1	GCNGGRAARTARTGRTGRAA	20
Cep_139_F2	TTYGGNAARATGGGNAAYTGGTA	23
Cep_139_R2	ATNCCCCARAANGGRAARTARTG	23
Cep_140_F1	CARATHGTNATGGGNGARAA	20
Cep_140_R1	TTRTTNGTDATRAAYTCNGG	20
Cep_140_F2	ATHAARMGNGAYTGYCAYGARTT	23
Cep_140_R2	ACNGGYTGNACYTCDATRTCRAA	23
Cep_141_F1	GGNCCNGCNTTYGARGCNGG	20
Cep_141_R1	TTYTCNGCNGCRTTNGGRTG	20
Cep_141_F2	GGNTGYYTNATHACNCAYATHAA	23
Cep_141_R2	GGRTANGTYTGYTGNACNGTRTT	23
Cep_142_F1	AARTTYAARCARTGGAAYGG	20
Cep_142_R1	AANARYTTNGCNACYTCRTG	20
Cep_142_F2	GCNTTYTAYGTNGARCCNAARAA	23
Cep_142_R2	GGCATYTTRTTRAANACRTTCCA	23
Cep_143_F1	AAYTAYCCNYTNACNATHGA	20
Cep_143_R1	TTNGTNACNARRTAYTTRCA	20
Cep_143_F2	ACNATHMGNGARACNTGGGCNAA	23
Cep_143_R2	TANACRTCRTCNACCCARAARAA	23
Cep_144_F1	ACNATHMGNAAYACNTGGGG	20
Cep_144_R1	ATRTTYTTRTARTARCANCC	20
Cep_144_F2	AARTAYAAYGAYATHGTNCARGA	23
Cep_144_R2	ACRAANACRTCYTCNARCCARAA	23
Cep_145_F1	TGGGTNTGYACNCAYTGYGA	20
Cep_145_R1	GCRTAYTGYTTRTGRCARAA	20
Cep_145_F2	YTNACNCAYGCNGCNGARGAYGT	23
Cep_145_R2	ACYTTYTCRCARTAYTGRCARTA	23
Cep_146_F1	GGNTGYATGGARAARGTNTT	20
Cep_146_R1	TGYTTRTCNGTYTCDATRTA	20
Cep_146_F2	CCNGAYTTYGTNGCNYTNGARAT	23
Cep_146_R2	TCNGTYTCRTTNGGDATRTAYTC	23
Cep_147_F1	GAYGGNAARTAYAARGGNTG	20
Cep_147_R1	TCRTARCANARRTCRAAYTT	20
Cep_147_F2	GTNTTYCAYGCNGTNGGNAAYTA	23
Cep_147_R2	TTRTCRTGRTACCANACDATYTC	23
Cep_148_F1	CCNATHGARACNGTNGARAC	20
Cep_148_R1	CACATNGTNACNSWRAAYTC	20
Cep_148_F2	GAYGAYACNGTNGARGTNCARCC	23
Cep_148_R2	CCYTCNARNGTYTTDATYTGNAC	23
Cep_149_F1	GARTTYACNCARCARGAYAT	20
Cep_149_R1	CCRTCNGTNACRTCRAAYTT	20
Cep_149_F2	TTYAARATHTTYCCNGTNGAYGA	23
Cep_149_R2	TCDATRTCRTAYTGNGTRAARTT	23
Cep_150_F1	ATHGAYTTYCARAARGGNAT	20
Cep_150_R1	GCNCKYTTNCCYTTCATRTA	20
Cep_150_F2	CARTTYTAYGAYGCNGCNAAYTG	23
Cep_150_R2	ATRTGNGTNGTRTGRTARTCCCA	23
Cep_151_F1	GCNGCNGTNTAYGTNACNTT	20
Cep_151_R1	ACRTARAAYTGRCANGGCAT	20
Cep_151_F2	AARAARATGGAYCCNACNTAYGA	23
Cep_151_R2	CCRTCCCARTARTTCATRAAYTG	23
Cep_152_F1	GCNYTNTGYACNGARGAYAT	20
Cep_152_R1	TTCATNARNGCYTTNGCNAC	20
Cep_152_F2	GAYTGYGARTTYGGNMGNGCNGA	23
Cep_152_R2	TGNGCNGCNGGNGTNGGRTTNGT	23
Cep_153_F1	GAYGGNTTYAAYGCNACNTA	20
Cep_153_R1	ATRTGRCANCCCATRTTRTA	20
Cep_153_F2	ATHACNGAYTGYCCNTAYAAYTG	23
Cep_153_R2	TARCADATYTTCCAYTCRTTRTG	23
Cep_154_F1	ACNATHGAYGTNGARTAYTT	20
Cep_154_R1	TCRTAYTCRTCYTCRTTYTT	20
Cep_154_F2	TTYGAYCARCARAAYTGYGARAT	23
Cep_154_R2	TGNGTDATRAAYTTNACNGCYTC	23
Cep_155_F1	CARGARATHYTNTGGGTNAT	20
Cep_155_R1	ARNGCNGGRTTDATYTTNCC	20
Cep_155_F2	GGNGCNYTNGCNACNGTNATGGC	23
Cep_155_R2	GCDATNACYTCRTCNGGDATRTT	23
Cep_156_F1	GAYAARTAYAAYGTNGARGA	20
Cep_156_R1	TCCCANGTYTGNGCNGGRAA	20
Cep_156_F2	GTNTTYCAYATHTGGTTYCARTA	23
Cep_156_R2	AANSWNACYTCNGCRCAYTTYTG	23
Cep_157_F1	GCNGTNGAYAAYGTNYTNTG	20
Cep_157_R1	TCNGCRAARCANGCDATYTC	20
Cep_157_F2	TAYATHTAYCCNGARTTYTTYAC	23
Cep_157_R2	TTRCARAAYTCRAANARNCCYTG	23
Cep_158_F1	CAYYTNTAYATGATHAARGA	20
Cep_158_R1	TCNGTNCKYTCNARYTTNGT	20
Cep_158_F2	MGNMGNATHACNGARAARTAYGA	23
Cep_158_R2	ACRTGNACRAARCARCANGGYTG	23
Cep_159_F1	TAYAAYGCNGCNMGNGAYGG	20
Cep_159_R1	TTNCKRTTNACRTCNGCNCC	20
Cep_159_F2	YTNGTNGCNGCNAARACNAAYGG	23
Cep_159_R2	ARRTAYTCNGCDATRTCYTTRTG	23
Cep_160_F1	ATHCAYYTNGGNTAYATGGA	20
Cep_160_R1	ATRTCYTCNGTRTARAAYTG	20
Cep_160_F2	GGNGAYYTNTTYCAYGARAAYAA	23
Cep_160_R2	CCNGGYTGRCANACRTARAARTT	23
Cep_161_F1	AAYYTNATGTAYAARGAYAT	20
Cep_161_R1	CCYTGRTCNARNGTRAARTT	20
Cep_161_F2	TGGATHTAYCARTAYTGYCCNCA	23
Cep_161_R2	ARNCCRAADATRTANACRTCRTC	23
Cep_162_F1	YTNGCNAARCARGCNCARGA	20
Cep_162_R1	ATNARNGCYTCNGCNGCYTG	20
Cep_162_F2	GAYGCNGGNCARAAYCAYCCNTT	23
Cep_162_R2	ARYTTNGCYTCYTGNARCCARTC	23
Cep_163_F1	YTNTAYTTYGGNGTNGCNAT	20
Cep_163_R1	TANACRAANGTNCKNCCRTG	20
Cep_163_F2	ATHACNYTNGCNTAYCCNTGGTA	23
Cep_163_R2	GTRTCRTGNARYTCNGTRCADAT	23
Cep_164_F1	CCNATHMGNYTNCARTGYAA	20
Cep_164_R1	ARNGGRTCRTARTGDATNCC	20
Cep_164_F2	ATHTAYTAYGGNTAYCCNCCNAA	23
Cep_164_R2	TCRTAYTTYTGRTCYTCNCCRAA	23
Cep_165_F1	TAYGAYTAYAARGCNGARAA	20
Cep_165_R1	TCNCCRTCYTCNGCRTGYTT	20
Cep_165_F2	AARGARTGGTGGAARGTNCARAA	23
Cep_165_R2	CCRAARTACCAYTCYTTRTCNGC	23
Cep_166_F1	GCNYTNGAYACNWSNTAYTG	20
Cep_166_R1	GTDATNARYTGNCCRAANCC	20
Cep_166_F2	GGNTTYAAYCAYTTYGTNATHTG	23
Cep_166_R2	TCYTGRTGNGCRAANGCRTANCC	23
Cep_167_F1	AARYTNTTYTGYGARCARTG	20
Cep_167_R1	GTNSWDATYTCNACYTTRTA	20
Cep_167_F2	GAYAARATHTTYGCNTGYAAYCA	23
Cep_167_R2	CCRTTDATYTCNACRTARTCNCC	23
Cep_168_F1	GAYGTNACNGCNCCNAARAA	20
Cep_168_R1	TTNGGNGTRTTYTCNCCNGC	20
Cep_168_F2	WSNTTYAAYACNCARYTNGARAC	23
Cep_168_R2	TGNGCRAARTAYTTCATYTTRTC	23
Cep_169_F1	CCNTAYTTYAARGCNATGTT	20
Cep_169_R1	TCYTCCCADATDATRTARAA	20
Cep_169_F2	AARMGNGTNATHGARTAYGCNTA	23
Cep_169_R2	TTNGGNARNACRTAYTGYTCNCC	23
Cep_170_F1	YTNAARACNAAYATGGARAA	20
Cep_170_R1	GTNCKYTCRTGNACYTCRTC	20
Cep_170_F2	GGNTTYAARCAYAAYCARATHGA	23
Cep_170_R2	ARNACNACNCCNGTNGTRCARTA	23
Cep_171_F1	WSNGGNCAYTGGAAYCCNTT	20
Cep_171_R1	CCRAARTANCCRAAYTTNCC	20
Cep_171_F2	AAYGAYCARTAYGARGTNGGNGA	23
Cep_171_R2	CARTGNCKRTADATNGTNGCRCA	23
Cep_172_F1	AARCAYGARGTNGAYATGCA	20
Cep_172_R1	ACCCARTGDATRAANGCYTT	20
Cep_172_F2	YTNGGNCCNAARACNGARGCNGA	23
Cep_172_R2	GCNARNCKYTTRTARTTYTTRTC	23
Cep_173_F1	ACNATHYTNAAYGAYCAYTT	20
Cep_173_R1	ACNSWCATRTCNCCYTGYTT	20
Cep_173_F2	ACNATGGARGARGAYWSNAARCA	23
Cep_173_R2	TTRTANGCYTCYTCNCKNGGCAT	23
Cep_174_F1	ACNGARGAYGTNYTNAARCA	20
Cep_174_R1	ATNGTRTGNACRCANGCYTT	20
Cep_174_F2	YTNAARMGNACNCAYGAYATGTT	23
Cep_174_R2	TTRTAYTCNARRTCCCARCAYTT	23
Cep_175_F1	GTNGARAARCCNCCNTGYTT	20
Cep_175_R1	GGRTGRTCNCCRCANGCYTT	20
Cep_175_F2	YTNGARATHTAYGARTTYAAYGG	23
Cep_175_R2	ATNSWNACCCAYTTYTCRTCRTA	23
Cep_176_F1	GAYYTNAAYCAYTGYTAYTG	20
Cep_176_R1	GGRTCNGCNGCRTCRTTDAT	20
Cep_176_F2	ACNGARYTNCAYYTNATHGARTG	23
Cep_176_R2	ARYTCYTTDATNCKYTGRAARTT	23
Cep_177_F1	GGNMGNGCNTAYGARYTNGT	20
Cep_177_R1	AACCARTTNCKRTARTGRTG	20
Cep_177_F2	CARYTNTTYGGNGCNGAYTAYTT	23
Cep_177_R2	TTRTGDATNCCCATNGTYTCNAC	23
Cep_178_F1	CCNGAYGAYGTNGARGCNCA	20
Cep_178_R1	GTRAARAARTACATNGCCAT	20
Cep_178_F2	TAYYTNTTYGGNTTYAARAARTG	23
Cep_178_R2	CCRTCYTGNARNGTRTARTTCAT	23
Cep_179_F1	MGNGAYAARGARCCNGTNTT	20
Cep_179_R1	ATNARRTTNGCRCAYTCCAT	20
Cep_179_F2	CARGAYGARAAYGAYTTYCAYAC	23
Cep_179_R2	CARAANARRTTRTGNCCRCANGG	23
Cep_180_F1	CCNATHGCNTTYAARCCNGT	20
Cep_180_R1	CKRAACATYTGNACRTARTT	20
Cep_180_F2	GGNGTNGGNGARYTNGARGCNAT	23
Cep_180_R2	TGYTTYTGRTANCKDATNACYTT	23
Cep_181_F1	CARAAYATHGARCAYGTNTT	20
Cep_181_R1	GCYTTDATDATNGTYTTCAT	20
Cep_181_F2	GGNGGNGTNCCNTAYTAYACNGA	23
Cep_181_R2	GCRTANGGYTGCCAYTCYTTRTT	23
Cep_182_F1	CCNATGGAYCCNTAYGARGC	20
Cep_182_R1	ARNCKNARNACRAAYTTRTT	20
Cep_182_F2	CARGCNGTNTTYCCNWSNATGGC	23
Cep_182_R2	TGYTTNGGRTCDATNACYTCYTC	23
Cep_183_F1	GARGARATHAAYTTYGCNAA	20
Cep_183_R1	SWCCANCCNGTRAANGGRTG	20
Cep_183_F2	YTNTGGGAYGARGGNTTYCAYAA	23
Cep_183_R2	GTNCKRTCRTTRTAYTGYTCCCA	23
Cep_184_F1	TTYCAYGARGTNAARYTNGA	20
Cep_184_R1	GGNARYTGRAANACNACNGT	20
Cep_184_F2	GCNWSNGAYACNAAYAARTTYAT	23
Cep_184_R2	GCDATNCCRTCRTCNGTNGGYTC	23
Cep_185_F1	GTNTTYYTNAARGTNCAYAA	20
Cep_185_R1	TCRTADATCATRTARTCNGC	20
Cep_185_F2	TAYAAYATHYTNTGYAAYCAYGT	23
Cep_185_R2	ACCATNSWDATYTCRAARTAYTC	23
Cep_186_F1	GGNATGGAYTTYATHACNTG	20
Cep_186_R1	ACNGGRTTNGCDATRTTRTA	20
Cep_186_F2	GCNGTNTGYAARATHTAYCAYTT	23
Cep_186_R2	ATRTARAANACDATNACRTTCAT	23
Cep_187_F1	GAYGAYYTNTAYACNGGNCA	20
Cep_187_R1	AANARNARRTANGCRTTYTC	20
Cep_187_F2	GTNTAYYTNGARGAYTGYTTYAC	23
Cep_187_R2	ARRCARTANSWDATRTARTGNCC	23
Cep_188_F1	TAYGAYATHTGGATGGTNAA	20
Cep_188_R1	CCNGTNACYTCCATYTCRTA	20
Cep_188_F2	ATHAAYCCNTTYGARCAYCARTT	23
Cep_188_R2	CCDATNARNCCRTCYTGYTTDAT	23
Cep_189_F1	TGGGTNTAYGAYGARGAYTT	20
Cep_189_R1	TGYTCNGCRTANGTRAARAA	20
Cep_189_F2	GARGTNCARATHATHCAYAAYTT	23
Cep_189_R2	ATRTTYTCNGGNCCNGCCATRTT	23
Cep_190_F1	TGGYTNCAYYTNAAYCARTT	20
Cep_190_R1	GGNARNGGNGGNACRAARTT	20
Cep_190_F2	TAYATHMGNMGNAAYTGGAARGG	23
Cep_190_R2	CCRTGNACRAANACYTTYTCRCA	23
Cep_191_F1	ATGAARGARCAYTAYCAYTG	20
Cep_191_R1	ATRCARTGRTARTGNGTYTG	20
Cep_191_F2	AARATHAAYAARCAYTTYCAYTG	23
Cep_191_R2	AARTGNGTNACCATRTGYTTRTA	23
Cep_192_F1	GARATGGTNGGNAARAAYGA	20
Cep_192_R1	GCNACNGCNCCRTCRTTYTT	20
Cep_192_F2	MGNTAYTTYCARTGYGARCCNAA	23
Cep_192_R2	TCNACNCCNGCCCARTCNCCYTT	23
Cep_193_F1	CAYCARYTNMGNCAYCCNTA	20
Cep_193_R1	TCRTADATNACRTANGGRAA	20
Cep_193_F2	AAYATHTGYYTNYTNCCNGARTT	23
Cep_193_R2	CKRTCCCANGTYTCYTGRAARCA	23
Cep_194_F1	TGGMGNATGTAYGAYATGAT	20
Cep_194_R1	AAYTCRAARCANCCRTACCA	20
Cep_194_F2	ATHATGAARGCNGTNMGNATGGA	23
Cep_194_R2	ATRCARTARTTRTGRAAYTTNGT	23
Cep_195_F1	MGNACNCARAAYATHATHAA	20
Cep_195_R1	CKNARRCARTGRTTNGTRTA	20
Cep_195_F2	GTNAARATHYTNAARGAYTAYTG	23
Cep_195_R2	CCNACNGGCATRTTRTCRTACCA	23
Cep_196_F1	TGYGGNCCNACNGTNTAYGA	20
Cep_196_R1	TTNARRTANGCYTCRTAYTT	20
Cep_196_F2	TTYTAYTGYATGAAYATHACNGA	23
Cep_196_R2	ARYTCYTTNCCNGTNGCRTCRTG	23
Cep_197_F1	YTNATHTAYTAYTGYGAYAA	20
Cep_197_R1	CCNCCRCANGCRAAYTCRTC	20
Cep_197_F2	GGNATHGTNATGACNAARCCNTG	23
Cep_197_R2	CCYTCNACRTCNACDATYTGYTT	23
Cep_198_F1	AARATHAAYYTNCAYGTNCA	20
Cep_198_R1	TGRTGRCACCANGCYTTRTA	20
Cep_198_F2	GCNTTYCARMGNGARYTNATHAA	23
Cep_198_R2	TTNARRAARTCNCKCATYTCRTG	23
Cep_199_F1	TTYGARACNATHGGNAAYCA	20
Cep_199_R1	TTRCARAAYTTDATRTCCAT	20
Cep_199_F2	YTNAARGARTTYGGNGAYTGYTT	23
Cep_199_R2	ATNARNGTNGGNCCRAARCANAC	23
Cep_200_F1	GCNGARYTNMGNAAYATHCA	20
Cep_200_R1	SWRAAYTTRCANCCRAARCA	20
Cep_200_F2	TTYAAYACNTGYCARTGYGARGG	23
Cep_200_R2	ACDATNGGNCKRTCRAADATRTG	23
Cep_201_F1	GTNAARGARACNYTNTGGTT	20
Cep_201_R1	TCDATRTTDATYTTNGTYTT	20
Cep_201_F2	YTNATGATGMGNGGNACNGAYTT	23
Cep_201_R2	TCNCKCATNACDATNCCRTGYTC	23
Cep_202_F1	ATHGARAARCARAARATGCA	20
Cep_202_R1	TCYTTCATNARNGGYTGDAT	20
Cep_202_F2	YTNMGNATGYTNGARCARGAYGA	23
Cep_202_R2	TTNCKDATYTCNACNARYTTCAT	23
Cep_203_F1	ACNGAYTTYGAYCCNAARGA	20
Cep_203_R1	TGRTTYTGNACRTGCCARAA	20
Cep_203_F2	GTNWSNGTNGCNTGGATHGAYCC	23
Cep_203_R2	TCYTTNCCDATYTTNCKNCCRTT	23
Cep_204_F1	CCNGARYTNCARAARATHTT	20
Cep_204_R1	ATNACNGGDATNARRTTYTG	20
Cep_204_F2	GCNGAYTTYATGCCNAARTGGCA	23
Cep_204_R2	AANGCYTCNCCNARDATCATNAC	23
Cep_205_F1	AARTGYACNGCNGAYAARCC	20
Cep_205_R1	CCNGCYTTCCANACNGGRCA	20
Cep_205_F2	ATHMGNTGYCCNGTNAARAAYTT	23
Cep_205_R2	CKNGTYTGNGTNCCRAANCCRCA	23
Cep_206_F1	TAYGCNATGGGNAAYGARAT	20
Cep_206_R1	CANGGYTCRAARAAYTGDAT	20
Cep_206_F2	MGNTTYCCNCAYACNTGGTGGGC	23
Cep_206_R2	SWNGTNGGYTTYTTCATCCAYTC	23
Cep_207_F1	CARACNWSNTAYATGTTYGA	20
Cep_207_R1	ACDATNCCCCANACRAACAT	20
Cep_207_F2	ACNATHTGGTTYGGNCAYTAYCC	23
Cep_207_R2	ARRAAYTCNCCDATRAACCANGG	23
Cep_208_F1	ACNATHACNWSNGAYATGGA	20
Cep_208_R1	TTNARRTTRAANGTCCANAC	20
Cep_208_F2	AAYTGGGCNAARMGNGCNTAYCC	23
Cep_208_R2	TGYTTNGTYTTRTANACNGGRCA	23
Cep_209_F1	TGGAARATHCAYATGCCNGC	20
Cep_209_R1	ATDATRTCNGCNGCYTTYTC	20
Cep_209_F2	YTNTGYGAYGAYAARTAYAAYTG	23
Cep_209_R2	GCNARCATRCANGTNGGNCCRTT	23
Cep_210_F1	AARATHYTNCARGARGAYCC	20
Cep_210_R1	TGRTANARNGTNCKCCARCA	20
Cep_210_F2	CARTGGAARACNGTNYTNTAYAT	23
Cep_210_R2	ATYTCRTCNACDATNGTYTTYTC	23
Cep_211_F1	CAYGCNGGNGAYATGATHTG	20
Cep_211_R1	GGNGTRTCRAAYTTRAAYTC	20
Cep_211_F2	TGGMGNACNTTYAAYAAYGAYAA	23
Cep_211_R2	GCNCKNGGRTACATNARYTTRTA	23
Cep_212_F1	AAYAARGTNATHGCNAARCC	20
Cep_212_R1	CAYTCDATYTGNCCRTCYTT	20
Cep_212_F2	GAYYTNACNGARTGGAAYAAYCA	23
Cep_212_R2	CKCCAYTGYTTNCCRTTRAAYTT	23
Cep_213_F1	ATHATHGCNACNGAYAAYGG	20
Cep_213_R1	GGYTTRTTRTCRTTDATRTC	20
Cep_213_F2	GAYCAYACNCCNYTNTTYGARAA	23
Cep_213_R2	GCYTCRAACATNGGYTTRTTRTC	23
Cep_214_F1	ACNGGNYTNATHTGYTAYCC	20
Cep_214_R1	ATRTGNARRAARTTYTTCCA	20
Cep_214_F2	ATHGTNATGACNCARAARCARAT	23
Cep_214_R2	AADATNGTRTTRAADATRCARTA	23
Cep_215_F1	GCNACNAAYAAYYTNTTYAA	20
Cep_215_R1	TGRCARTCYTGDATRTTYTC	20
Cep_215_F2	TAYACNGGNCCNGCNGAYGAYAA	23
Cep_215_R2	ACRTANSWYTCRAANCKYTTRTC	23
Cep_216_F1	ATHACNWSNTTYYTNTTYGT	20
Cep_216_R1	TTNCCRTTCATRAANGTYTC	20
Cep_216_F2	ATHYTNGGNTTYTGYYTNGARAC	23
Cep_216_R2	TGNGTRTARAANARNGTRAARTT	23
Cep_217_F1	GCNYTNGTNATGCCNTTYCA	20
Cep_217_R1	GCYTTNCKRAAYTCYTCRTT	20
Cep_217_F2	MGNTAYTGGGCNATHCAYGAYCC	23
Cep_217_R2	AADATNGTRTADATNACNGGRTT	23
Cep_218_F1	CARACNTAYAARAARATGCA	20
Cep_218_R1	ACNARYTTYTTRTARTANGG	20
Cep_218_F2	CAYGCNTTYCARACNGCNGARGG	23
Cep_218_R2	GGNSWYTTNGTRTANARRTCRAA	23
Cep_219_F1	AARAAYATHCARGCNATGTG	20
Cep_219_R1	GGCCARTARAAYTGNCCRAA	20
Cep_219_F2	YTNCAYAAYGCNGTNTAYCAYAT	23
Cep_219_R2	CCRTARTGNARNGTRAARTCDAT	23
Cep_220_F1	GAYACNTTYTTYYTNAAYTA	20
Cep_220_R1	ACNGTRTGNGGNGTCCARCA	20
Cep_220_F2	AAYATGGGNCARTTYGAYGARTT	23
Cep_220_R2	TCYTGYTTNACRAACATRTCYTT	23
Cep_221_F1	ATHGCNAARYTNYTNGCNCA	20
Cep_221_R1	ARRTGYTGRCAYTTNGCNGG	20
Cep_221_F2	GTNAARAARGTNGCNTGYGARTT	23
Cep_221_R2	TCNARRTARTTYTCDATRAAYTC	23
Cep_222_F1	TAYGGNCCNGCNTGGTGYGA	20
Cep_222_R1	GCRTADATDATNGGRTTCAT	20
Cep_222_F2	MGNTAYTGGGCNATHAAYGAYCC	23
Cep_222_R2	TTNARRTANCCRAACCANGTRAA	23
Cep_223_F1	TAYAARCCNGGNGCNTAYTA	20
Cep_223_R1	TTRTCNCKCCACCAYTGRCA	20
Cep_223_F2	GAYATHGCNCARYTNTTYGGNCA	23
Cep_223_R2	ARYTGNCKRTTCCANGTRCANGG	23
Cep_224_F1	TGGYTNMGNATGGGNGGNGA	20
Cep_224_R1	ARCCANGGRAANACRTCNAC	20
Cep_224_F2	GCNMGNGARTGYATHYTNAARCA	23
Cep_224_R2	TCDATNSWRTCNACDATRTCYTG	23
Cep_225_F1	CARATGTAYCCNATHGARAA	20
Cep_225_R1	AARTGCATDATNGGRAARTA	20
Cep_225_F2	ATHYTNGARMGNTAYTGGATHAA	23
Cep_225_R2	TTRTARTCCCANGTNGCRTTYTT	23
Cep_226_F1	YTNTAYGCNTGGATHAAYAA	20
Cep_226_R1	TGYTGRTGNGCCATNACYTC	20
Cep_226_F2	MGNGAYCAYCCNGARATHATHAA	23
Cep_226_R2	GGRAANCCCATRTGRTTRCARAA	23
Cep_227_F1	GCNTAYGGNATHTGGCARGA	20
Cep_227_R1	CADATRTADATRAANGTRTT	20
Cep_227_F2	ACNGAYATHGAYTAYCAYGTNTT	23
Cep_227_R2	CCYTCRAAYTCNARRTARTANGC	23
Cep_228_F1	GGNATHGARYTNTGYTAYGC	20
Cep_228_R1	TGNCCNACRAARTCNGTRAA	20
Cep_228_F2	ATHTAYATGACNTGGGTNTGGTG	23
Cep_228_R2	SWCATCCARCARAANARRTTNGT	23
Cep_229_F1	TGGCARTGYGTNTTYYTNAT	20
Cep_229_R1	CCYTTRCANARRTGNGGNGC	20
Cep_229_F2	ACNYTNAARGTNTTYCAYGGNTT	23
Cep_229_R2	TGNARNGTNGCNGTDATRTTRTG	23
Cep_230_F1	YTNGCNATHACNGTNAAYGT	20
Cep_230_R1	CKNGCCCARTTCATRTCRTC	20
Cep_230_F2	GGNYTNYTNATGGCNTAYATHTA	23
Cep_230_R2	GCYTTRTTDATRTANGTYTCRTC	23
Cep_231_F1	ACNCARGARGAYTAYGGNGA	20
Cep_231_R1	GCCATYTTYTTYTCDATYTG	20
Cep_231_F2	GGNGCNTTYCCNGARGTNCAYGT	23
Cep_231_R2	TTNGCRAARTTYTCRTTDATRTG	23
Cep_232_F1	CCNTTYTTYATHYTNCARCA	20
Cep_232_R1	TCCCAYTTCATDATRAARTT	20
Cep_232_F2	YTNATGAARAARATHGTNAAYTG	23
Cep_232_R2	TCRAARTTRTTNGCCCARTAYTC	23
Cep_233_F1	GTNCCNTTYMGNGARACNAT	20
Cep_233_R1	TGDATRTTRCAYTTRTACAT	20
Cep_233_F2	GARCCNCCNAARACNGAYATGGT	23
Cep_233_R2	AARCANACNCCRTGCATNGGYTC	23
Cep_234_F1	CAYGARYTNATGYTNAARGA	20
Cep_234_R1	TCDATRCADATRTTRTARTG	20
Cep_234_F2	ACNYTNGCNTAYATGCARTTYAT	23
Cep_234_R2	AARAANACNGTYTGYTTCCARTG	23
Cep_235_F1	YTNGARATHATHATGTAYGT	20
Cep_235_R1	CCCATNGCYTCRTARTCCCA	20
Cep_235_F2	TGYATGGCNATHATHGTNTTYAC	23
Cep_235_R2	SWRCAYTCNSWNCCCATRTANGT	23
Cep_236_F1	GGNMGNGAYATHAAYGAYTT	20
Cep_236_R1	GTNCCNCCDATRTCNGCRAA	20
Cep_236_F2	ATHCAYTGYCARTAYAAYCARGA	23
Cep_236_R2	GCNARYTCRTANGCNGGCATYTG	23
Cep_237_F1	AARTAYATGGCNACNTTYGA	20
Cep_237_R1	TTRTCRTCYTCRAANGGCAT	20
Cep_237_F2	GTNACNGCNAARTAYGAYATHAA	23
Cep_237_R2	GCDATRTAYTCNGGNGTNCCRCA	23
Cep_238_F1	YTNACNAAYTAYTTYATHGT	20
Cep_238_R1	TCYTTRTTRAARTANGCRTA	20
Cep_238_F2	ATGTGYGAYATHTTYAAYGCNAA	23
Cep_238_R2	SWRTTRAARTANCCDATCCARAA	23
Cep_239_F1	TGYTAYACNYTNCARTTYAA	20
Cep_239_R1	TAYTCNACNGTCATRTAYTT	20
Cep_239_F2	ATGATHCCNTGGGCNGTNTTYTA	23
Cep_239_R2	TARAARCARTADATDATNGGRTT	23
Cep_240_F1	ATHACNGAYGTNAAYGAYAA	20
Cep_240_R1	GTNCCYTTNGCYTTRTTYTC	20
Cep_240_F2	AAYGTNYTNGAYGTNAAYGAYAA	23
Cep_240_R2	GTRAANCKNGGNGCRTTRTCRTT	23
Cep_241_F1	GARAARGAYGCNTAYGGNAT	20
Cep_241_R1	TTNCKCATRTCNARRTGNGC	20
Cep_241_F2	GCNGGNTAYACNAARATGGTNGA	23
Cep_241_R2	TANCKNCCNACRTTNGTNGTYTC	23
Cep_242_F1	AARCAYGTNTTYTAYATHGT	20
Cep_242_R1	TGNARYTCNGTRAARAADAT	20
Cep_242_F2	ATHTAYTTYYTNGTNATGGAYAT	23
Cep_242_R2	GTNARRAAYTCCCADATYTTRTC	23
Cep_243_F1	GCNTTYGAYTTYCARGGNTA	20
Cep_243_R1	TGRTTNCCRTANCKRTTDAT	20
Cep_243_F2	AARGTNGGNGAYAAYACNTTYCC	23
Cep_243_R2	TGRTARTCNACNGTNGCYTCRAA	23
Cep_244_F1	TGYMGNAARAARCARGARAT	20
Cep_244_R1	TCNCKYTCNGTNCKYTTRTC	20
Cep_244_F2	GCNAARACNGGNGCNTGGTAYCA	23
Cep_244_R2	TTNSWRTGNACYTTNCCRTCRTG	23
Cep_245_F1	ATHAAYTAYATHCCNCARAC	20
Cep_245_R1	TTNGTCATNGTNACRAANCC	20
Cep_245_F2	GGNTTYGGNTTYGTNGAYTAYGA	23
Cep_245_R2	TCNCKCATDATRTTNACYTTYTG	23
Cep_246_F1	GTNACNCCNGGNTAYGTNAT	20
Cep_246_R1	AARTTYTCNGCCATRTCNCC	20
Cep_246_F2	CCNAAYTTYTGGATHTGGACNTA	23
Cep_246_R2	CCRTTNSWRTGYTTYTGRTARAA	23
Cep_247_F1	GAYATHTGYAAYGGNGTNTG	20
Cep_247_R1	CAYTCYTGNGCYTGRCADAT	20
Cep_247_F2	ATHAAYWSNATGGARGAYGARGA	23
Cep_247_R2	GCNACRTADATRTARTCYTCYTT	23
Cep_248_F1	AAYGAYAARAAYGARACNGC	20
Cep_248_R1	TARTANGCCATNSWRTTNAC	20
Cep_248_F2	YTNGGNCAYACNAAYCARGTNAA	23
Cep_248_R2	TGRCANARNARYTTDATNGTRAA	23
Cep_249_F1	ATGYTNGAYGCNCARGGNAA	20
Cep_249_R1	ATNACNGCYTTYTCYTCRTC	20
Cep_249_F2	ACNYTNCARAARTTYAARGAYGA	23
Cep_249_R2	TCCATNARNARYTGCCAYTTRTT	23
Cep_250_F1	AARAARATHGAYGARTTYAT	20
Cep_250_R1	TARTCRAADATRTCYTCYTC	20
Cep_250_F2	GCNATHAAYGARYTNACNAARGT	23
Cep_250_R2	ATNGGNCKDATNGTRTAYTCRTT	23
Cep_251_F1	ATGGARCCNGTNTTYTGGAT	20
Cep_251_R1	GTYTCCCAYTGNARNCCRTT	20
Cep_251_F2	GAYCAYTTYGCNMGNTAYATGGG	23
Cep_251_R2	TANGGRTTNACRAAYTTYTGNCC	23
Cep_252_F1	GAYMGNAARTAYTTYTTYGA	20
Cep_252_R1	ARNCCNGTYTTYTCRTCCCA	20
Cep_252_F2	CARATHTGGGGNGGNGARAAYTT	23
Cep_252_R2	CCNGTNGGYTGNACRTCRCARAA	23
Cep_253_F1	WSNCAYAAYAAYACNGAYTA	20
Cep_253_R1	ATRTTNACNACRTANACRTC	20
Cep_253_F2	YTNTAYGAYAARGGNATGGAYAT	23
Cep_253_R2	TARTCNARRAANCKRTGCATNGC	23
Cep_254_F1	GTNGARAAYTGGACNTAYTT	20
Cep_254_R1	CCNCKYTGNGCNGTYTCCCA	20
Cep_254_F2	GCNACNATHGGNTTYGGNGAYTA	23
Cep_254_R2	ATRTTYTTNGCYTGNARRAARTC	23
Cep_255_F1	GCNGTNAARMGNTAYGARTA	20
Cep_255_R1	ACRTTNGTNGTNGGCCARTA	20
Cep_255_F2	CAYWSNATGACNGAYTTYTAYAA	23
Cep_255_R2	CCRTGCATNCCDATNARDATRTC	23
Cep_256_F1	CARTGYATHTTYWSNGTNTT	20
Cep_256_R1	ARDATNCCRCADATRTGRAA	20
Cep_256_F2	GARACNGGNAAYTTYTGGACNCA	23
Cep_256_R2	TGNSWRTGNCCCCADATRTCRAA	23
Cep_257_F1	GAYCAYTTYMGNCAYGAYTA	20
Cep_257_R1	TCYTCNGTNCCNCCDATDAT	20
Cep_257_F2	GARGGNATHMGNCCNGGNCARTT	23
Cep_257_R2	TCRTARTCNGGRAANCKRTTNGG	23
Cep_258_F1	AARGARGCNTAYTTYYTNCA	20
Cep_258_R1	AANCKRTCYTCNACYTTDAT	20
Cep_258_F2	TAYCAYACNAAYGCNATHGARGG	23
Cep_258_R2	TTNCCRTCRTARAANGGRTGDAT	23
Cep_259_F1	CCNCARYTNAARGGNGGNTA	20
Cep_259_R1	CCDATNARYTGNCKYTGRTA	20
Cep_259_F2	CARTAYMGNAAYCARMGNTAYCC	23
Cep_259_R2	TTYTCNSWRTAYTTRAARAARTC	23
Cep_260_F1	CCNTTYYTNGARGAYCAYGA	20
Cep_260_R1	TTYTCRTARTCYTTCCAYTG	20
Cep_260_F2	GGNGARTAYATHGCNCARGTNAT	23
Cep_260_R2	ARCATRTGRTARCARTAYTGRCA	23
Cep_261_F1	GARATHYTNATGTAYGCNAC	20
Cep_261_R1	CANACRTTYTGCCANGCRTA	20
Cep_261_F2	ATHGAYATGCCNGGNCAYTGYAA	23
Cep_261_R2	SWCATCATNCCRTCYTGCCANGC	23
Cep_262_F1	ATGGCNACNTGGCCNCAYTT	20
Cep_262_R1	GGRTGNGGDATRTCRTACCA	20
Cep_262_F2	GCNACNYTNAAYATHCAYGARTA	23
Cep_262_R2	ARRCAYTCNCCYTGRAARTAYTT	23
Cep_263_F1	TGYTGYCAYCCNGARAAYAA	20
Cep_263_R1	ACNCCYTGCCANGCRTAYTT	20
Cep_263_F2	GCNCCNAARAAYGARGAYGARAT	23
Cep_263_R2	TGRTANGGRAARTACCAYTTCCA	23
Cep_264_F1	CAYGTNAAYATHCAYCARCC	20
Cep_264_R1	ATCCARTGNCKRTGCATRTG	20
Cep_264_F2	GCNYTNACNGTNATGAAYGARAA	23
Cep_264_R2	SWNARRAACATNGTYTGYTGNAC	23
Cep_265_F1	CAYCCNAAYGAYAARTGYGG	20
Cep_265_R1	CCYTGCCARTANACRTAYTC	20
Cep_265_F2	CCNAAYYTNTGYAARTAYATHCA	23
Cep_265_R2	TGRAAYTGRTAYTCNACRTCYTT	23
Cep_266_F1	GARACNYTNTAYMGNGARTT	20
Cep_266_R1	TTRTANCCRAAYTGRCANGG	20
Cep_266_F2	CARATGGTNGCNTAYATHAAYTT	23
Cep_266_R2	ACNCCNACRTTYTCYTTRTCYTT	23
Cep_267_F1	TAYAAYCARTGGAAYYTNGA	20
Cep_267_R1	TGRTANGGNGTNACRTGNAC	20
Cep_267_F2	GCNCARYTNYTNCARAARAARTT	23
Cep_267_R2	SWRTGNCCNCCRTCNARCCARTA	23
Cep_268_F1	TTYAARTGYCARCAYGCNGA	20
Cep_268_R1	GCNGTYTTRTTRAARTCDAT	20
Cep_268_F2	TTYAAYYTNGTNCARGARTGYAT	23
Cep_268_R2	TCNARYTGDATRTANGTNACYTT	23
Cep_269_F1	TGGYTNGTNAAYCAYGGNTT	20
Cep_269_R1	ACNGTYTCNCCNGTYTCNGC	20
Cep_269_F2	CAYYTNMGNCARGAYTTYGCNAA	23
Cep_269_R2	TANCCDATDATNCCYTTNCCCCA	23
Cep_270_F1	AARYTNTGGATGMGNGARGT	20
Cep_270_R1	TCYTTNGCNGGRAANCCRTG	20
Cep_270_F2	CCNYTNCARTAYGAYGCNGAYGG	23
Cep_270_R2	AADATYTGNCCRTGYTGRTTNGT	23
Cep_271_F1	CARYTNAARTGYCCNGGNAA	20
Cep_271_R1	TCCATNGCYTTDATRAANCC	20
Cep_271_F2	WSNAAYTGGGARGTNATGGARAA	23
Cep_271_R2	TTRTAYTGDATRTANGCYTCRAA	23
Cep_272_F1	CARCAYTAYGGNTGGGARCC	20
Cep_272_R1	TGNCCNACRTAYTTRTTCAT	20
Cep_272_F2	GARTGYTGYCCNTTYMGNCARGG	23
Cep_272_R2	GTRTCNARDATYTCYTGYTTNAC	23
Cep_273_F1	TTYACNGTNGARMGNTGGAT	20
Cep_273_R1	TTNCKRAAYTGNGGNCCNGT	20
Cep_273_F2	GTNTGYAARCCNTTYCAYAARGA	23
Cep_273_R2	ARRCARTANACRAARAARTARCA	23
Cep_274_F1	GAYTAYYTNMGNAAYCARAA	20
Cep_274_R1	AAYTCRTTRTARTGYTGCCA	20
Cep_274_F2	ATHYTNCCNGARAAYTTYCAYGA	23
Cep_274_R2	TCNARNCCNGGYTTDATYTCNCC	23
Cep_275_F1	TTYCARMGNGTNCAYAAYGA	20
Cep_275_R1	TTYTGNCCYTTYTCCCARAA	20
Cep_275_F2	TTYGTNMGNTAYAARATHATGAA	23
Cep_275_R2	TGYTCDATYTCRTTNARCATRTG	23
Cep_276_F1	ATHYTNTTYGTNATHGTNAA	20
Cep_276_R1	TCYTTNSWRTANACRTCRTG	20
Cep_276_F2	CAYGTNYTNAAYAAYGTNCARCC	23
Cep_276_R2	ATNARNARNGCYTGRTGDATRTT	23
Cep_277_F1	GAYAARCARGARYTNTAYTT	20
Cep_277_R1	AANCKDATRTTNCCCCARTA	20
Cep_277_F2	ACNAARTAYCAYGARAAYTTYAT	23
Cep_277_R2	TTNCCRCAYTGDATRAANGTRTA	23
Cep_278_F1	AARGARYTNTGGGAYGGNCC	20
Cep_278_R1	GTRTCRTGNACRTCCATNCC	20
Cep_278_F2	WSNTAYAAYGTNTGGTAYAAYTT	23
Cep_278_R2	CCNACRTGRTGNGGRCARAAYTT	23
Cep_279_F1	GARGGNTAYGARATHGAYCA	20
Cep_279_R1	ARRTCYTGNARRTGCCARAA	20
Cep_279_F2	ACNATHGTNTAYMGNGARGAYCA	23
Cep_279_R2	ATNCCRAANCCCATRAACCANGC	23
Cep_280_F1	GGNTGYATHGARATGAARAC	20
Cep_280_R1	TGNGCDATNARRTGRTARTT	20
Cep_280_F2	GCNWSNTGYTTYACNCAYCCNCA	23
Cep_280_R2	TCNGCRAANCKNGGRTGYTTYTC	23
Cep_281_F1	ACNGGNATHGTNATHTGYAA	20
Cep_281_R1	SWYTCCCARTCNARYTTNGC	20
Cep_281_F2	CAYTTYTGYTTYACNGAYTGYCA	23
Cep_281_R2	ATNSWDATYTTYTCRCAYTTYTT	23
Cep_282_F1	GAYTGYACNGTNATHGARGG	20
Cep_282_R1	CARTCYTTNSWRTTCCARCA	20
Cep_282_F2	TAYTTYCCNAARYTNGTNGARAT	23
Cep_282_R2	CCRTGNGGRCAYTGRTCNACRCA	23
Cep_283_F1	TAYATHGGNAAYAAYACNGA	20
Cep_283_R1	TANCCRAADATYTTRCARTC	20
Cep_283_F2	TTYATHTAYTGYGCNATHGARAA	23
Cep_283_R2	GGRTCDATYTGYTGRAANGCYTC	23
Cep_284_F1	GCNGCNAARGARATGGTNAC	20
Cep_284_R1	TCYTCNARRAADATYTGCAT	20
Cep_284_F2	ATHTAYMGNGARGARYTNACNAA	23
Cep_284_R2	CCYTTYTGNGTNARCATRTGCCA	23
Cep_285_F1	GTNGAYTAYATHTGYGAYAA	20
Cep_285_R1	ATRTCRTTDATNGGNGTNCC	20
Cep_285_F2	CCNGAYGTNTGYTTYCAYGGNAA	23
Cep_285_R2	ATYTCNARNCCRTGYTTRTTRAA	23
Cep_286_F1	ATGATHAARMGNATHTAYGA	20
Cep_286_R1	TTRAANCCRTAYTGYTTRAA	20
Cep_286_F2	TAYGARATHACNATHGTNACNCA	23
Cep_286_R2	AANGGYTCCCANGGRTCYTTCCA	23
Cep_287_F1	AAYGAYAAYTAYCCNACNTT	20
Cep_287_R1	TGRTARAARTCYTTNGTYTC	20
Cep_287_F2	ATHATHGAYCARAAYGAYCAYGC	23
Cep_287_R2	GCRAANACNGGNGTRTGRTCRTT	23
Cep_288_F1	AAYCCNGCNGAYATHAAYAT	20
Cep_288_R1	TCCATNACNARDATYTGYTT	20
Cep_288_F2	GARGGNACNTAYATGATHAARCC	23
Cep_288_R2	TTCCAYTGNSWCATCCARAANCC	23
Cep_289_F1	CAYCCNGGNGGNAARAARAT	20
Cep_289_R1	TCNCCRTTCATYTCRTANGC	20
Cep_289_F2	GCNGTNCAYAARAAYCCNGARAT	23
Cep_289_R2	ARNCCYTCRAAYTGNACRTGYTT	23
Cep_290_F1	GTNYTNGARAAYMGNCARAA	20
Cep_290_R1	ATYTCNGTNGGRTTNACYTG	20
Cep_290_F2	AARGARYTNACNGTNYTNTAYGA	23
Cep_290_R2	GTDATRTARTGRTCYTGDATRTC	23
Cep_291_F1	GCNAAYATHCAYGGNTAYGT	20
Cep_291_R1	CARTANARNACRAARTTDAT	20
Cep_291_F2	TGYYTNTTYGGNTTYATGGCNAA	23
Cep_291_R2	GGCATRTANACRCACATRAARAA	23
Cep_292_F1	ATGGGNGCNTAYTGGATHCA	20
Cep_292_R1	GTDATNGGYTCRTCRAAYTC	20
Cep_292_F2	ATHGARAARAAYCCNATHTAYCA	23
Cep_292_R2	ATNACYTTRTCNACDATNCCRAA	23
Cep_293_F1	ACNACNATGAAYGTNTTYGA	20
Cep_293_R1	TCNGGYTTCCANCCDATRAA	20
Cep_293_F2	TAYYTNAARGARGARGTNGGNTT	23
Cep_293_R2	TTNCCRTACATYTCYTTRTADAT	23
Cep_294_F1	TTYCARCAYATHAAYYTNGA	20
Cep_294_R1	ARRTGYTCNARRTTNACRCA	20
Cep_294_F2	GAYGAYATHATHGTNAARATHTT	23
Cep_294_R2	AANARNGCNGGRTTNGTDATRTT	23
Cep_295_F1	MGNTTYGGNTAYAARAAYAT	20
Cep_295_R1	TGNARRTTRAARTCRTTYTT	20
Cep_295_F2	GGNATHAARCCNTAYGCNTGYAA	23
Cep_295_R2	ATNCCRCARTGNGTRCAYTTRTA	23
Cep_296_F1	ACNATHATHGGNAAYGTNTT	20
Cep_296_R1	ARDATYTTRTGRAANGCRTT	20
Cep_296_F2	GCNATHGCNATGGAYMGNTAYTG	23
Cep_296_R2	GGNARCCARCACATDATRAANGC	23
Cep_297_F1	ACNTGGGGNATHYTNCARGA	20
Cep_297_R1	GTNACNGGRTGNCCRTADAT	20
Cep_297_F2	ATHATGACNTTYGARTAYGGNAA	23
Cep_297_R2	GTRTARAADATRAANARYTGNCC	23
Cep_298_F1	CARGARTTYATHGAYATGAT	20
Cep_298_R1	ACNGTRTCYTTYTGRTTRAA	20
Cep_298_F2	GGNATHATGGGNCAYGAYTTYAT	23
Cep_298_R2	GTNGTNARNACYTCNGCYTCRTG	23
Cep_299_F1	ACNYTNCCNYTNTTYCARGA	20
Cep_299_R1	ARRAADATNCCDATYTTNAC	20
Cep_299_F2	GTNCARGCNGARATHTAYAARAA	23
Cep_299_R2	TGNACCATNGCRTANGTYTGRAA	23
Cep_300_F1	AARTAYCCNGARGTNAARAA	20
Cep_300_R1	GGRAARTCRTGRTGYTCRTT	20
Cep_300_F2	TGYTTYGGNGGNGTNATHAAYCA	23
Cep_300_R2	CCYTTYTTRAACATRTARTGYTC	23
Cep_301_F1	ATGTGGCAYCCNGARAARAA	20
Cep_301_R1	SWYTTNGCRTGRTADATRTA	20
Cep_301_F2	TTYACNAARATHAAYGARGCNTA	23
Cep_301_R2	GCNARNACNGTNCCDATRCARTT	23
Cep_302_F1	GAYATHATHAARCARTAYTT	20
Cep_302_R1	GGRTANARYTCNACNGTYTT	20
Cep_302_F2	YTNTTYYTNGTNATGTTYATHTA	23
Cep_302_R2	CKNGCNGCRAARTGYTCYTTYTG	23
Cep_303_F1	CARACNTAYACNAAYTGGAA	20
Cep_303_R1	CADATNARNARYTCRTCNAC	20
Cep_303_F2	AARACNGTNATHTAYYTNCARCC	23
Cep_303_R2	TGYTTNGGYTCRAANCKNCCRAA	23
Cep_304_F1	GAYTGYGGNAARAARCAYCC	20
Cep_304_R1	ACNGTYTGNACYTCYTCYTT	20
Cep_304_F2	GARGTNGAYACNCAYTTYTGYCC	23
Cep_304_R2	TANSWRTGNCKCATNACRAANGC	23
Cep_305_F1	GARATGYTNTGYTTYACNTT	20
Cep_305_R1	TANGGDATRTCNCCCCARAA	20
Cep_305_F2	GTNWSNTTYTAYTTYGARAARAA	23
Cep_305_R2	ACRAANARDATRAACATNGGRTG	23
Cep_306_F1	CCNAARTGYGGNACNTAYAA	20
Cep_306_R1	CAYTGRAAYTTRTGYTCNGG	20
Cep_306_F2	TGYGAYGTNGTNTTYAARGARAA	23
Cep_306_R2	TTNCKNGTNGTYTCRAARAANGC	23
Cep_307_F1	GGNTGGGGNAARCCNGARAA	20
Cep_307_R1	GCYTCNGGCCADATYTGYTT	20
Cep_307_F2	ATGGCNGAYGTNATGCCNAARGA	23
Cep_307_R2	TCRTGNGGDATRTANGCRTCYTG	23
Cep_308_F1	WSNATGGARGTNAAYYTNGG	20
Cep_308_R1	TCNGCNCCRTTYTTYTGRTG	20
Cep_308_F2	TAYCCNGAYGTNGARATHGAYTT	23
Cep_308_R2	TTNACRTARTCRTAYTCRTTYTC	23
Cep_309_F1	AARTGGCARGAYYTNTGYGG	20
Cep_309_R1	TTRAANGTYTGRTCDATNGT	20
Cep_309_F2	ACNGARTGGMGNGCNGGNGAYTT	23
Cep_309_R2	GTNCCNCKNSWCATCATNGGYTG	23
Cep_310_F1	GTNCCNGCNTAYAAYGARGA	20
Cep_310_R1	ATYTCYTGCCAYTTNACNGC	20
Cep_310_F2	ATGCCNCARATGYTNAAYGARGC	23
Cep_310_R2	TCRAANGCCCANCKYTCNACRTG	23
Cep_311_F1	TTYMGNGGNATGGARTAYAT	20
Cep_311_R1	TCRCARTTDATNGCYTTRTA	20
Cep_311_F2	CCNATGCCNTAYGTNACNGARAA	23
Cep_311_R2	CKRTGYTTNARNGTNGGYTCDAT	23
Cep_312_F1	AAYGARTGYCARATHMGNAC	20
Cep_312_R1	ACNGCNARNGGRTTRAANGG	20
Cep_312_F2	CCNYTNGTNATGGTNCAYGGNAT	23
Cep_312_R2	ATNGTDATNACNGCNCKNGCCCA	23
Cep_313_F1	GCNGCNTTYYTNTGGCAYGA	20
Cep_313_R1	AADATRTCYTCNGCRAANGC	20
Cep_313_F2	ATHGTNCAYGAYGCNATGGCNTG	23
Cep_313_R2	CCYTGYTGDATNARRTAYTGRAA	23
Cep_314_F1	MGNGAYTAYAARGGNTTYAA	20
Cep_314_R1	ACNCCNCKNARRTTCCADAT	20
Cep_314_F2	ATHGAYTGGCAYAAYGTNGAYTT	23
Cep_314_R2	ACNSWRTCNGGYTGNGTRTTRTA	23
Cep_315_F1	ACNAAYTGGGAYGCNATGGA	20
Cep_315_R1	GCNCCNGCRTCRTTRTAYTC	20
Cep_315_F2	GTNTTYGAYGGNTAYCCNTGYAA	23
Cep_315_R2	ACDATNGCNCCNCCCATCCANGC	23
Cep_316_F1	GAYTAYTGGGCNGTNTAYAA	20
Cep_316_R1	CAYTGYTTDATNGCYTCYTG	20
Cep_316_F2	ATGYTNCCNTGYAAYGCNCAYGA	23
Cep_316_R2	CAYTTRTTDATRTCYTGCCANGG	23
Cep_317_F1	YTNCCNGGNGTNGGNGTNTT	20
Cep_317_R1	TCNACYTTNGTCCAYTGYTT	20
Cep_317_F2	CCNATHYTNAARGTNTGYGGNTT	23
Cep_317_R2	ACRTANARNGCRTCYTCRAARTT	23
Cep_318_F1	GTNACNAAYYTNTTYATHGT	20
Cep_318_R1	TCNACNGCNGTYTTRTADAT	20
Cep_318_F2	ATGTAYYTNGCNATHGAYGTNTG	23
Cep_318_R2	ATNACRCACATNGGRAARTARAA	23
Cep_319_F1	ATHWSNTGGTTYCAYAAYGG	20
Cep_319_R1	TADATRTTNACNGCRTGRCA	20
Cep_319_F2	ATHGAYAAYAAYGAYGARTAYGT	23
Cep_319_R2	CCNGCRTCYTCNGGRTANACYTC	23
Cep_320_F1	TGYYTNGTNGTNGAYGCNGA	20
Cep_320_R1	ATDATRTAYTCYTTNGTYTC	20
Cep_320_F2	TGGGTNTGYGGNGGNCARTGGAA	23
Cep_320_R2	CKNGGNGGRTCRAADATNGCRTA	23
Cep_321_F1	YTNATHCARAARACNTTYCA	20
Cep_321_R1	TARTCRTCRAADATRTANGT	20
Cep_321_F2	GAYATGGCNAARATHCARTAYCA	23
Cep_321_R2	GTRTGNGTNCKRTGYTCYTTNGC	23
Cep_322_F1	GARAARGAYATHCARGARAA	20
Cep_322_R1	TGNSWNGCYTTNACCCARTC	20
Cep_322_F2	CARATHTTYGCNCAYATGGGNCA	23
Cep_322_R2	TGDATNARYTTRTCYTTYTCNAC	23
Cep_323_F1	CARAARGAYYTNGGNTAYAT	20
Cep_323_R1	TTNCKNCKRTGNGTYTTRTC	20
Cep_323_F2	GCNATHAAYTAYGAYGAYGARGA	23
Cep_323_R2	CANGTYTTDATNGTDATRTARTT	23
Cep_324_F1	MGNTGGYTNGAYGARCAYCC	20
Cep_324_R1	GTYTTNGCNACRTGNCCDAT	20
Cep_324_F2	AARMGNTAYACNGTNGAYGARTG	23
Cep_324_R2	ACRTTYTGNARDATYTTRAARCA	23
Cep_325_F1	GARTTYYTNGAYYTNCCNAA	20
Cep_325_R1	TCRTGYTCNACNGCNCCCAT	20
Cep_325_F2	AAYATHTAYATHATHGGNGGNTT	23
Cep_325_R2	CAYTGRTCDATNGTNGGRTCRTA	23
Cep_326_F1	ATGTAYCCNGARACNGAYGC	20
Cep_326_R1	TANARNGCYTCNACDATRTC	20
Cep_326_F2	GARGTNTGYACNCARTGYGAYAA	23
Cep_326_R2	ARRCACCARTCNCKNCCCATNGG	23
Cep_327_F1	GGNGTNATHGAYATGTTYGG	20
Cep_327_R1	AAYTCYTGDATYTTYTTCCA	20
Cep_327_F2	YTNGCNTAYTTYAAYTAYAARGA	23
Cep_327_R2	TGNGCNACNGCRTGNGGYTTNGT	23
Cep_328_F1	GAYGARACNGGNGCNATHTT	20
Cep_328_R1	TANGCDATYTCDATCCARTT	20
Cep_328_F2	MGNCAYGARGCNGARTTYTAYGG	23
Cep_328_R2	GGRAAYTTYTGCATRTCDATRTA	23
Cep_329_F1	AARAARATHCARGARATGTT	20
Cep_329_R1	TARTTNARNGCYTTRTANAC	20
Cep_329_F2	MGNACNTGGYTNTGYTAYTGGAT	23
Cep_329_R2	CCRCADATRTTRAANACNGGRTG	23
Cep_330_F1	GTNYTNATGAARMGNAAYAT	20
Cep_330_R1	AANGTRTTNCKRAAYTGYTT	20
Cep_330_F2	ACNAAYTGYGTNYTNATHGGNAT	23
Cep_330_R2	ATNGCRCARTADATRAARAARTT	23
Cep_331_F1	GGNCARATGTTYCARGCNAT	20
Cep_331_R1	TCRTTRTCNARRTCRTANCC	20
Cep_331_F2	YTNATHAAYCAYAARGAYCCNTG	23
Cep_331_R2	GCNARNGGNGTNCCYTGNCCRAA	23
Cep_332_F1	GAYGAYGGNGGNYTNYTNGC	20
Cep_332_R1	CKYTGRTTRCARAACCANAC	20
Cep_332_F2	GCNGCNGTNGAYATHACNAARAC	23
Cep_332_R2	TCNARYTTYTCNGCDATYTGNGC	23
Cep_333_F1	TTYGGNGGNAARATHGTNAA	20
Cep_333_R1	ATRTGRAARTARCANGGCCA	20
Cep_333_F2	ATHGARYTNYTNATGACNTGYAT	23
Cep_333_R2	CCCATNARDATNGCRAARTGNGG	23
Cep_334_F1	TTYTTYGTNWSNATHAAYCA	20
Cep_334_R1	CCYTTNACCATNACRTCRTA	20
Cep_334_F2	CARAARAAYATHGCNTGYTTYTT	23
Cep_334_R2	ATYTCRAAYTTYTGNGTYTCNGG	23
Cep_335_F1	WSNGARGGNAAYGTNACNTG	20
Cep_335_R1	GTNGGNGGCATYTTYTCNGC	20
Cep_335_F2	TTYCCNTTYGAYGARCARAAYTG	23
Cep_335_R2	ACDATCATNARRAANACNGTCAT	23
Cep_336_F1	ATHAARGARGGNGAYCAYAT	20
Cep_336_R1	CKNARYTGNGCRTARCAYTC	20
Cep_336_F2	GTNTAYGTNGAYAARCAYAARTT	23
Cep_336_R2	TTNGCYTCNCKRTCYTCRAANGT	23
Cep_337_F1	GARGCNAAYATHYTNGTNGT	20
Cep_337_R1	GTNARCCANGTDATNCCYTC	20
Cep_337_F2	GAYATHGTNCCNACNGTNGGNTT	23
Cep_337_R2	ARNGCRTTNSWRCARCADATRTG	23
Cep_338_F1	GAYYTNATHATGGARAARTT	20
Cep_338_R1	TANCKNGGCATRAAYTCNAC	20
Cep_338_F2	CARCCNGGNTTYGARTAYATHTA	23
Cep_338_R2	GTNGCNSWNACDATCCAYTTRTT	23
Cep_339_F1	ATHTTYACNYTNATGGTNAT	20
Cep_339_R1	TCYTGNCKRAANCKYTTRTT	20
Cep_339_F2	ATHATGGGNCCNYTNYTNTTYAT	23
Cep_339_R2	ARCCARTACATNARNGGRTTDAT	23
Cep_340_F1	CARAARTAYYTNACNGCNGA	20
Cep_340_R1	GTRAANGTNACYTGNGGRTG	20
Cep_340_F2	CARGCNTGGACNYTNGARCARGA	23
Cep_340_R2	TCDATNGTRAANARYTCRTCYTT	23
Cep_341_F1	AAYCAYMGNATHCARATHTT	20
Cep_341_R1	SWYTTRTARTCRTCYTTRTT	20
Cep_341_F2	GARCARATHAAYTAYCCNATGTG	23
Cep_341_R2	TAYTCRAANARRCANACYTCRTG	23
Cep_342_F1	GCNATGCARACNATHACNAA	20
Cep_342_R1	TCNGTRTTNGGRTCRAARTA	20
Cep_342_F2	ATGTGYYTNYTNGCNGTNCCNTT	23
Cep_342_R2	AARTTRTCRTTCATCCANGCRTA	23
Cep_343_F1	TGYGTNGCNTTYGAYYTNCA	20
Cep_343_R1	TCCATNGGNCCNCCRCARTT	20
Cep_343_F2	AARTGGGARCCNTGYGAYAAYGG	23
Cep_343_R2	CCNCKRAAYTGNGGYTCRAADAT	23
Cep_344_F1	GGNGCNYTNGGNCCNCCNAA	20
Cep_344_R1	ATNCKRAARTTYTCNCCNGC	20
Cep_344_F2	GTNGTNGAYAARAARACNATHGA	23
Cep_344_R2	GCYTTNARYTCNGCNARCATRTG	23
Cep_345_F1	ATHGAYGTNGTNGCNCAYAA	20
Cep_345_R1	ACNARRCANCCRCAYTTYTC	20
Cep_345_F2	GGNACNGTNATHGAYMGNCARTT	23
Cep_345_R2	ACRTTYTCYTCRTCNACRTAYTT	23
Cep_346_F1	TGYATHGCNGTNTTYATGGT	20
Cep_346_R1	CANARDATYTCNCKRAANGG	20
Cep_346_F2	GGNAAYGARYTNTGYGAYGCNTG	23
Cep_346_R2	GCRTADATNARNGGRTTCATRAA	23
Cep_347_F1	AAYGCNYTNACNAARGARTT	20
Cep_347_R1	TTNARRCANCCNCCYTCNGG	20
Cep_347_F2	ATGYTNATHGTNTGYTAYACNAA	23
Cep_347_R2	ATRTCRTTYTCYTCNCCYTGRTA	23
Cep_348_F1	CAYATGGARGGNTTYTGYCA	20
Cep_348_R1	TCNCKNCKRAARTANGCNCC	20
Cep_348_F2	TAYATHGCNGTNTGYCAYCCNTT	23
Cep_348_R2	ARRAARAARTTNACRCARTARTT	23
Cep_349_F1	AAYTAYAARMGNGTNAARAA	20
Cep_349_R1	TTRTGNACCCAYTCRTAYTC	20
Cep_349_F2	AARGGNGTNCCNAARACNATHGA	23
Cep_349_R2	ATRTARTCNCKYTGRTTRTGRAA	23
Cep_350_F1	ACNCCNATHGTNAARTTYAT	20
Cep_350_R1	GCNCKNCCRAAYTTCCAYTC	20
Cep_350_F2	YTNATHCCNTAYTGGTAYGARTG	23
Cep_350_R2	SWYTGDATNCKYTGRTANGTRTC	23
Cep_351_F1	TAYGCNATHGAYTAYTTYAC	20
Cep_351_R1	TGYTCNGTRTAYTGYTTRTA	20
Cep_351_F2	CCNAARACNGTNCCNATGTAYAT	23
Cep_351_R2	TCNSWRTTNCKYTTCATDATRTC	23
Cep_352_F1	TGYGCNGAYGARYTNAARAA	20
Cep_352_R1	TTNGCRTGCCANCCYTTYTG	20
Cep_352_F2	AAYGARAARACNGAYACNGGNCA	23
Cep_352_R2	GGYTGYTTNGTCATRTTRTCYTC	23
Cep_353_F1	CCNGTNCCNGGNGARGARAA	20
Cep_353_R1	GGNGGYTTNACNARNGGNCC	20
Cep_353_F2	CCNTAYYTNAARTGGGCNGARAA	23
Cep_353_R2	TTNGTRTTNARYTCYTGRTCYTC	23
Cep_354_F1	TTYGAYACNGTNATHGAYTT	20
Cep_354_R1	GTCATNGCNCKYTCRTARAA	20
Cep_354_F2	GGNAAYMGNAARYTNCARTGYGA	23
Cep_354_R2	GTRTCNACNGGNCCNARYTTNAC	23
Cep_355_F1	AAYACNGTNAARGGNYTNTT	20
Cep_355_R1	TCCATRTGRAARTTYTCNGG	20
Cep_355_F2	AARGCNAARATHAAYGAYAAYTA	23
Cep_355_R2	TTNACDATRTTRTGRTAYTTNGG	23
Cep_356_F1	GAYGARGAYAAYGCNCCNCC	20
Cep_356_R1	AANGGYTTYTCNCCNGTRTG	20
Cep_356_F2	CAYACNGGNGGNAARTGGAARCC	23
Cep_356_R2	AANGGYTTYTCNCCNGTRTGCAT	23
Cep_357_F1	CARGTNATGTGYGARYTNAT	20
Cep_357_R1	TCDATRAARTGRTARAACAT	20
Cep_357_F2	CAYYTNTGYGTNAARGTNCCNGA	23
Cep_357_R2	TTNCCNARNGTDATRAANGCRTG	23
Cep_358_F1	AARCAYGAYYTNATHGAYGT	20
Cep_358_R1	TCRCADATRAANCKRTTCCA	20
Cep_358_F2	CARTTYGGNMGNTGYCAYATHCA	23
Cep_358_R2	CARTTNCCYTGRTGCATRCANGG	23
Cep_359_F1	ACNAAYTAYTTYATHGTNAA	20
Cep_359_R1	CARCANARDATRAANACNCC	20
Cep_359_F2	GARATHGTNGAYTAYTGGGCNTT	23
Cep_359_R2	ATNCCNARNGTYTTNGCNGCYTT	23
Cep_360_F1	GAYGTNACNTAYACNGGNGA	20
Cep_360_R1	ATRTTRTTRCARTCRTCNGC	20
Cep_360_F2	ACNTTYMGNMGNGAYATGGAYAA	23
Cep_360_R2	GCRTANCCNACNGTYTTDATYTC	23
Cep_361_F1	CCNGGNATGATHGGNTTYAT	20
Cep_361_R1	TACATNACNGTYTTYTCNGC	20
Cep_361_F2	GCNACNGTNAAYTAYATHATGCC	23
Cep_361_R2	ATNCCRAANGTRAARTTRTANAC	23
Cep_362_F1	YTNGTNGCNATGAARAARTT	20
Cep_362_R1	CKYTCRTCYTTRTTRTARTG	20
Cep_362_F2	ACNATHTAYCARATHGARGGNGA	23
Cep_362_R2	CCRTGNGCDATRTTYTTRAARTG	23
Cep_363_F1	ATHGTNTTYAAYTTYGARAA	20
Cep_363_R1	GTRTTRTARAARAARTGNGC	20
Cep_363_F2	YTNAARAAYTGGACNAAYTGYTT	23
Cep_363_R2	AANSWYTGRTTRCARAAYTCNCC	23
Cep_364_F1	YTNGGNCCNTAYAARGGNAT	20
Cep_364_R1	CCYTTDATRTCRAAYTGRTA	20
Cep_364_F2	GAYYTNGCNCAYAAYACNCARAT	23
Cep_364_R2	GGYTGRTGNGTDATNCCNGCYTG	23
Cep_365_F1	ACNYTNTTYCARMGNGCNAT	20
Cep_365_R1	TTNGCRAARTTNGTCCARTA	20
Cep_365_F2	GCNAAYGAYCCNGTNGGNTGYAC	23
Cep_365_R2	CCRAADATRTANGGNARYTCRTC	23
Cep_366_F1	CARYTNGAYGTNGCNTAYGA	20
Cep_366_R1	ATNCCNACNACCCANGGYTC	20
Cep_366_F2	YTNGARGTNYTNAAYATHCARAA	23
Cep_366_R2	TCNGGDATNACRCARTANACRTA	23
Cep_367_F1	ATHMGNACNGCNCAYATGGA	20
Cep_367_R1	GGRCANGGDATNGGYTGNCC	20
Cep_367_F2	TGYAAYTTYYTNATGGARTGYGA	23
Cep_367_R2	CKYTTNACRTGRTCRTCRCARAA	23
Cep_368_F1	TTYAARAAYGARGAYTAYAA	20
Cep_368_R1	CCCATNGTRTCRCARTARTT	20
Cep_368_F2	TGYTTYGGNTAYGCNYTNCARGA	23
Cep_368_R2	GTDATRCAYTTNCCYTCRTGYTG	23
Cep_369_F1	TAYGAYCCNGAYAAYTAYCA	20
Cep_369_R1	GGCATNARYTTNGCCATRTA	20
Cep_369_F2	AAYAARACNAAYWSNGTNTAYGT	23
Cep_369_R2	GCYTGRAANCKYTTRAACCAYTC	23
Cep_370_F1	AAYGCNACNATHCCNGARAA	20
Cep_370_R1	TCRAAYTTNGGYTTRTTRTC	20
Cep_370_F2	YTNMGNATHGARGAYTTYTGGTT	23
Cep_370_R2	CCNGTRAANGGRTCDATYTCRAA	23
Cep_371_F1	GGNAAYCCNATHGARTGYGA	20
Cep_371_R1	GTRAANARYTGCCAYTCRTC	20
Cep_371_F2	MGNTTYGAYGGNACNGARTAYTT	23
Cep_371_R2	CCNACCATRAARTCNCKRTCNGG	23
Cep_372_F1	WSNGARAARATHAARTAYTT	20
Cep_372_R1	AAYTCNACNGCYTGYTTRTA	20
Cep_372_F2	TAYCCNAARTGYAAYGCNATHCA	23
Cep_372_R2	GCYTCRTGYTTNGCRTCYTTYTT	23
Cep_373_F1	AAYGCNYTNACNAARGARTT	20
Cep_373_R1	TTNARRCANCCNCCYTCNGG	20
Cep_373_F2	ATGYTNATHGTNTGYTAYACNAA	23
Cep_373_R2	ATRTCRTTYTCYTCNCCYTGRTA	23
Cep_374_F1	GTNWSNGGNGTNTAYCCNAT	20
Cep_374_R1	TCYTTYTTCCARTGRTACCA	20
Cep_374_F2	AAYGGNGGNTGGACNGTNATHCA	23
Cep_374_R2	CCRCANGCNCKRTACCACCANCC	23
Cep_375_F1	ACNCARGCNAAYCAYYTNCC	20
Cep_375_R1	TANGCNGCNACNGTRAARTT	20
Cep_375_F2	GAYGAYGGNMGNACNCAYTAYGG	23
Cep_375_R2	GTNGTCATNARRTCRAANACRCA	23
Cep_376_F1	AARGTNGTNCAYGARAARTT	20
Cep_376_R1	TTCCANCKNGCDATYTTRTC	20
Cep_376_F2	GTNYTNGCNGGNATHGTNATGAC	23
Cep_376_R2	ARNACNCCRTCCCANGTYTGDAT	23
Cep_377_F1	CAYYTNAAYCARCAYTGYAT	20
Cep_377_R1	ARNACYTCRTARTTDATYTT	20
Cep_377_F2	ACNGCNGTNAAYTTYTAYAARAT	23
Cep_377_R2	ATYTTYTTYTCYTGNARCATNGT	23
Cep_378_F1	AARYTNAAYACNGGNCAYTG	20
Cep_378_R1	ACRAARTGCCARTAYTTNGG	20
Cep_378_F2	GTNATHAARWSNTGYGAYATGGG	23
Cep_378_R2	ACYTGRCANARRAARTTRTGYTT	23
Cep_379_F1	CCNATHCAYGTNGGNCAYTT	20
Cep_379_R1	TTNARYTTDATRTANGGNGT	20
Cep_379_F2	TTYATGGAYATHWSNGTNAARAT	23
Cep_379_R2	TCYTTRAANACNCKRCAYTCYTC	23
Cep_380_F1	ATHGARTTYTAYAARGCNGG	20
Cep_380_R1	ATNARNCCYTTRAARTAYTT	20
Cep_380_F2	AARACNTTYAAYATGGAYGARTA	23
Cep_380_R2	GTNGCRTCYTCRTCRCANACRAA	23
Cep_381_F1	GTNYTNAARAAYGCNGARAT	20
Cep_381_R1	GGYTCRTCRTACCADATRCA	20
Cep_381_F2	GCNTTYAARTAYCCNCCNGAYAA	23
Cep_381_R2	TGDATRTARTTYTGYTTYTCRTC	23
Cep_382_F1	GCNGTNCAYGARTAYTTYCA	20
Cep_382_R1	AANGGDATNGCRTCYTTDAT	20
Cep_382_F2	AAYGGNTAYTGYTTYGTNCAYAC	23
Cep_382_R2	ARRTCNARRTACCAYTCRTAYTG	23
Cep_383_F1	GTNATGTGYGTNATHTAYAC	20
Cep_383_R1	AARTGYTCRTTCCACATNGT	20
Cep_383_F2	GAYWSNATGGGNTAYGCNTTYAC	23
Cep_383_R2	ATYTGNARNGGRTGRTCYTTYTC	23
Cep_384_F1	ACNTGGGAYGARCAYYTNTT	20
Cep_384_R1	GTNSWRAANCCYTTDATRTG	20
Cep_384_F2	CCNTGYACNGTNGGNCAYATHGA	23
Cep_384_R2	GGNCCRCANARDATYTCNGCRTT	23
Cep_385_F1	TTYATGACNAARGGNACNAC	20
Cep_385_R1	AANGGRTTNCCDATYTCCAT	20
Cep_385_F2	AAYTAYGTNTGGATHGCNATHTT	23
Cep_385_R2	ARRTCRCAYTTRTCNGCDATYTC	23
Cep_386_F1	ACNGGNGAYTTYGCNMGNGC	20
Cep_386_R1	AANCKCCAYTCYTGCCARTT	20
Cep_386_F2	CAYGTNGTNAARGCNTTYAAYAC	23
Cep_386_R2	CARTTNGGRAANCKYTTRTAYTT	23
Cep_387_F1	YTNATHCARCAYMGNGARTT	20
Cep_387_R1	ATRTGYTCNGGNGCNCCRTA	20
Cep_387_F2	TTYCCNMGNATHAAYGGNACNTG	23
Cep_387_R2	TCRCANACDATYTTNARRTTNGG	23
Cep_388_F1	YTNGCNGARATHAAYTTYAT	20
Cep_388_R1	ARRTARTCNACYTTYTGCCA	20
Cep_388_F2	GARGAYAARAAYTGGAAYATHTA	23
Cep_388_R2	ARDATYTCDATNGCYTTYTGRTA	23
Cep_389_F1	YTNGGNYTNAAYCAYAARGA	20
Cep_389_R1	TARTCNARDATNSWRAANCC	20
Cep_389_F2	ATHYTNAARGARYTNCCNCARCA	23
Cep_389_R2	TTYTCYTGYTTYTTNARYTCDAT	23
Cep_390_F1	GTNATGGTNGARGCNGARAA	20
Cep_390_R1	ATNACDATRCAYTGRTTYTT	20
Cep_390_F2	YTNGCNGCNGAYGTNATHAARAT	23
Cep_390_R2	CCNARCCAYTTRTAYTGRTACAT	23
Cep_391_F1	ATHAAYTAYGARGAYTTYAA	20
Cep_391_R1	CKRAAYTTYTTNARRCARTT	20
Cep_391_F2	GGNACNTGYYTNTGYATHTAYGA	23
Cep_391_R2	TTNCCNARRTCNACNACRTANAC	23
Cep_392_F1	GTNACNAAYATHTTYATHGC	20
Cep_392_R1	CADATYTCNCKYTTRAARTT	20
Cep_392_F2	AAYYTNCCNTTYCARYTNCAYTA	23
Cep_392_R2	CCRTANARRAANGGRTTDATRCA	23
Cep_393_F1	GGNATHTAYGCNGTNAAYTG	20
Cep_393_R1	TTRAANSWNACRTARTTNCC	20
Cep_393_F2	CARCAYATHGGNAARGGNGCNTT	23
Cep_393_R2	ACNGTYTCRTANARNGGRTCCAT	23
Cep_394_F1	GTNYTNACNMGNAARAAYAT	20
Cep_394_R1	AANGTRTCNCKRAAYTGYTT	20
Cep_394_F2	ACNATGGCNYTNTAYTTYCCNTT	23
Cep_394_R2	ATNGTRCARTANARDATRAARTT	23
Cep_395_F1	GTNGARCAYAARCARATHCA	20
Cep_395_R1	TTNCCYTCNGCRTCRAAYTT	20
Cep_395_F2	AARTGGYTNTGYACNTAYGTNTT	23
Cep_395_R2	AACATNGGYTTNCCYTCYTCDAT	23
Cep_396_F1	GCNCARGTNYTNCARCCNAA	20
Cep_396_R1	GCNGGNGTRTAYTTRAARTT	20
Cep_396_F2	TAYAAYCCNGTNCARGARTTYAA	23
Cep_396_R2	AANACNCKCATRTARAARTCNGC	23
Cep_397_F1	ACNCCNYTNCAYATHGCNTG	20
Cep_397_R1	TGRTCDATYTCRTCCCANGT	20
Cep_397_F2	GCNYTNGGNTGYGAYGTNAAYAC	23
Cep_397_R2	CKNGTYTCRCANCKRTCRAACAT	23
Cep_398_F1	GARTGYMGNGCNTAYGGNAA	20
Cep_398_R1	TGRTTYTTRCAYTGYTTNGC	20
Cep_398_F2	ACNGCNATHGGNGAYTAYCCNAA	23
Cep_398_R2	CCDATRTTNCCNARNACYTTRAA	23
Cep_399_F1	GCNGARAARACNYTNCCNTG	20
Cep_399_R1	ACRTTRTCNARCCARTTYTG	20
Cep_399_F2	GCNGARACNACNYTNCCNTGGAA	23
Cep_399_R2	CARTCYTCYTCRTANGCYTGYTC	23
Cep_400_F1	AARGAYCCNGAYGGNATHGC	20
Cep_400_R1	TGRAANACYTGDATRTCCAT	20
Cep_400_F2	TGGATHGGNMGNAAYYTNTAYTG	23
Cep_400_R2	GTDATRTTYTCNCCCATRAAYTT	23
Cep_401_F1	ATGAAYGCNTTYATGGTNTG	20
Cep_401_R1	GGNGTYTCRAANACYTCYTC	20
Cep_401_F2	CARCCNGAYATGCAYAAYGCNGA	23
Cep_401_R2	GGRTARAANSWNACNGTYTCNGG	23
Cep_402_F1	GGNGARAARCCNTTYGARTG	20
Cep_402_R1	GCNCKCATRTTYTGRAACCA	20
Cep_402_F2	GTNACNAAYCARACNGTNGCNCA	23
Cep_402_R2	CKYTTNGGRAANCCDATYTCRTT	23
Cep_403_F1	GARAARCARAAYTTYGTNTT	20
Cep_403_R1	TCYTTRAANGTCCARCACAT	20
Cep_403_F2	AARTGYATGAARTGYGCNACNGA	23
Cep_403_R2	ATNARNSWYTCRTGRAARTAYTC	23
Cep_404_F1	GARCAYGCNATHATHYTNGA	20
Cep_404_R1	GCNARNCKNACRTCYTCRCA	20
Cep_404_F2	GTNMGNCAYCCNTGYATGAARGA	23
Cep_404_R2	ATNGGYTGDATYTGYTCRTTRAA	23
Cep_405_F1	CCNGTNACNCCNAARGGNAA	20
Cep_405_R1	TCCCARAANGGNCCRTAYTT	20
Cep_405_F2	CCNATHTAYACNGAYAAYGGNTT	23
Cep_405_R2	ATYTCNGGDATRTARTGRAARTG	23
Cep_406_F1	CCNGTNACNAARGARGARAT	20
Cep_406_R1	TGRTCNACNARRAAYTTYTC	20
Cep_406_F2	YTNGARGCNATGAARAAYGGNTA	23
Cep_406_R2	ARCCANGCNGCYTTYTCYTTNAC	23
Cep_407_F1	YTNCAYGGNATGCAYGCNCA	20
Cep_407_R1	AANARRTTRTGYTGCCARAA	20
Cep_407_F2	TTYATHAAYCARACNAAYTTYGA	23
Cep_407_R2	TCNARRTCNGGRTGNACRAAYTT	23
Cep_408_F1	GAYYTNGARGAYGTNATGAA	20
Cep_408_R1	CCNACRTGRTTRAARTGNGT	20
Cep_408_F2	MGNCAYAARCCNACNATHCARTG	23
Cep_408_R2	ARNGTRTANCCNGCYTGNGGYTT	23
Cep_409_F1	AAYAAYGCNCCNCCNAARTT	20
Cep_409_R1	ACNSWRTTRTANGGYTGRTT	20
Cep_409_F2	ACNAAYAARGTNTGYGAYTAYGA	23
Cep_409_R2	ACRAADATNGGYTGRTTRTCRTT	23
Cep_410_F1	TTYATHGCNTTYGGNGARTG	20
Cep_410_R1	ATNCCRTANARDATNGGRTT	20
Cep_410_F2	GAYMGNTAYCARGTNATHGTNAA	23
Cep_410_R2	SWRTGNGTCATRAADATNGCYTC	23
Cep_411_F1	CARCARAAYGCNTTYTAYTA	20
Cep_411_R1	ATNCCYTTYTCYTCRTGCCA	20
Cep_411_F2	CCNATHGCNGGNCCNAARTGGAA	23
Cep_411_R2	GTRTGNGGYTCRTARTCRAANGC	23
Cep_412_F1	ATHTAYAARTTYATHATGGA	20
Cep_412_R1	SWNGGYTTDATNGGNACNGG	20
Cep_412_F2	YTNTGYGGNGAYATGTTYGARAA	23
Cep_412_R2	GGNGTNGTYTGRTGYTGRTGRTT	23
Cep_413_F1	GAYAAYTAYATGATGTTYGG	20
Cep_413_R1	TTRTCNACDATYTCRCACAT	20
Cep_413_F2	TAYCCNCARAAYTAYGAYCAYAA	23
Cep_413_R2	ARYTTRTCNARNCCRTCRCANGG	23
Cep_414_F1	CAYTTYATHTTYTGGGGNAT	20
Cep_414_R1	GCNGTRTANACNARRAARTT	20
Cep_414_F2	GTNYTNTGGMGNAARGARATGCA	23
Cep_414_R2	CCNGGNGTYTGRCANACDATRAA	23
Cep_415_F1	AARTAYAAYYTNGARCARGT	20
Cep_415_R1	GCRTANGGNGGCCAYTTNCC	20
Cep_415_F2	ACNATGATHGCNTTYCARGGNAA	23
Cep_415_R2	GGNGTNACNGTNACRTCRTGNCC	23
Cep_416_F1	GAYYTNWSNAAYGTNGARTT	20
Cep_416_R1	ACRTCNCCDATNARRTCRTG	20
Cep_416_F2	WSNYTNCCNCAYAARGARCARCC	23
Cep_416_R2	CKNSWRAANCKRTCRAARTCRTA	23
Cep_417_F1	CAYTAYATHWSNCAYGCNGT	20
Cep_417_R1	TCNGTRTCYTGRTADATRTG	20
Cep_417_F2	ATHGCNATGYTNATHMGNAARTA	23
Cep_417_R2	TARTGRTCNGGRTTNACNGCRTA	23
Cep_418_F1	GGNYTNMGNGTNCARAARAA	20
Cep_418_R1	CCYTCYTCDATCATYTTRTG	20
Cep_418_F2	ATGWSNAAYAARAARATHGCNAA	23
Cep_418_R2	AARAANCKRAANACNGTRTCDAT	23
Cep_419_F1	TGYWSNTGGMGNGTNMGNAT	20
Cep_419_R1	ATNCKYTTDATRTTNGGRAA	20
Cep_419_F2	GAYTAYGARTAYAARGCNGTNCA	23
Cep_419_R2	TGNGGNACNARRCACATRTCNGC	23
Cep_420_F1	GCNAARMGNCARAARTAYTT	20
Cep_420_R1	CKRTAYTTRTARAARTARCA	20
Cep_420_F2	TTYGARTAYGCNTTYTGGCARAT	23
Cep_420_R2	ATNACNARNGCNGTCATNGGRTA	23
Cep_421_F1	ATGWSNAAYCAYTAYCCNGA	20
Cep_421_R1	CCDATNGGNACNGCRTCYTT	20
Cep_421_F2	GGNATGGTNATHTGYYTNAAYCA	23
Cep_421_R2	GGDATYTGRAAYTCYTCRTCDAT	23
Cep_422_F1	ATGYTNMGNATGTGYTAYGA	20
Cep_422_R1	GCNSWNGGNCCNGTRTTNGT	20
Cep_422_F2	WSNCARCARGTNCAYYTNGAYAC	23
Cep_422_R2	ARRAANCKDATNARNACRTTCAT	23
Cep_423_F1	TAYYTNCCNATHMGNAAYAA	20
Cep_423_R1	TCNGCNCCNGTRAADATNAC	20
Cep_423_F2	TTYGAYYTNMGNCARCAYATHGA	23
Cep_423_R2	TCDATCCADATNCKCATNGCYTC	23
Cep_424_F1	CAYGGNCAYACNTGGTAYAT	20
Cep_424_R1	ATRTTRTARTCRTANCCRTG	20
Cep_424_F2	ACNGGNTGYGCNGAYMGNAARGT	23
Cep_424_R2	TGRTCRCANARRAARTCRTANAC	23
Cep_425_F1	GAYGARTAYACNGCNTTYTG	20
Cep_425_R1	CKNGCNARYTCNACDATNCC	20
Cep_425_F2	TGYAARTAYWSNAARATGGAYAT	23
Cep_425_R2	GGNCCNACNGGRTCNACYTTCCA	23
Cep_426_F1	GARGAYGTNCAYGTNCCNGC	20
Cep_426_R1	CKRAANGCYTCYTTYTCRTT	20
Cep_426_F2	ACNGCNAARATGYTNGAYCARAT	23
Cep_426_R2	ACRTCNGGYTTRTANCCYTCYTT	23
Cep_427_F1	GTNTAYWSNTTYMGNTTYAA	20
Cep_427_R1	TTRCAYTCRTTNCKRAARTT	20
Cep_427_F2	ATHGAYMGNTAYATHAARATHTG	23
Cep_427_R2	AANSWRTADATDATNGGRTTDAT	23
Cep_428_F1	AARWSNYTNGAYTTYYTNAA	20
Cep_428_R1	ATNCKNARRTGRCARTTYTC	20
Cep_428_F2	MGNWSNTTYGAYGTNAARTTYGA	23
Cep_428_R2	ARRAARTANCKDATRTGYTCYTC	23
Cep_429_F1	GARGTNGTNYTNCCNATGTG	20
Cep_429_R1	TANCKRTGRCAYTGRAAYTT	20
Cep_429_F2	TGGGCNTTYATGGAYACNGARTG	23
Cep_429_R2	ARRTANACNCCRCADATRAARAA	23
Cep_430_F1	GARTTYATHAAYYTNCCNGT	20
Cep_430_R1	TANARNGTRCAYTTYTGCCA	20
Cep_430_F2	AARWSNCCNTTYTTYAAYTAYGG	23
Cep_430_R2	TGRAANGTRTTNGGRAANACRTT	23
Cep_431_F1	CCNACNCARGARCAYTTYAT	20
Cep_431_R1	TTYTTNCCRCACATRTGRCA	20
Cep_431_F2	ATGWSNGARAARTAYWSNTAYGT	23
Cep_431_R2	SWRAANARNGGCCARTARCACCA	23
Cep_432_F1	MGNACNTAYATHTTYGAYTG	20
Cep_432_R1	TCNARRCADATYTTNGCYTT	20
Cep_432_F2	TAYAARGARACNATHAARGGNTG	23
Cep_432_R2	TADATNGCNCCNARRTTRCARTA	23
Cep_433_F1	AARATGAAYTTYGARGCNAA	20
Cep_433_R1	AANCCYTCNARNCCCATYTC	20
Cep_433_F2	AARCARTGGYTNAARACNAAYCA	23
Cep_433_R2	ATCATRAARTTRTCDATRTCRCA	23
Cep_434_F1	GAYCCNAARTTYATHACNTA	20
Cep_434_R1	GGRTGYTTCCANARRTCRAA	20
Cep_434_F2	AAYMGNTTYATHCARTAYAARCC	23
Cep_434_R2	GGRAANACNGGNARNACYTCNAC	23
Cep_435_F1	TTYATGGTNTGGAAYGCNAT	20
Cep_435_R1	ARDATRTTDATNGCNCCRTA	20
Cep_435_F2	CCNATGTTYGCNTAYATHCARGA	23
Cep_435_R2	TGRCARAARTTCATNARNACRAA	23
Cep_436_F1	TAYGGNCAYATHGCNCCNAA	20
Cep_436_R1	TTNGCNACCATYTCYTCYTG	20
Cep_436_F2	ACNTGGGGNMGNYTNGTNTGYAT	23
Cep_436_R2	GCCATNCCRAANARDATRTARAA	23
Cep_437_F1	TTYCARGAYGGNATHATGAA	20
Cep_437_R1	SWNGGNGCNGTYTTYTCDAT	20
Cep_437_F2	TGYGTNYTNTAYGARMGNAARTG	23
Cep_437_R2	GTRTANCKNGGRTARCANCCRTT	23
Cep_438_F1	GGNATHATGCAYATHCCNCA	20
Cep_438_R1	ATYTCNGCRTTNGCRAARTA	20
Cep_438_F2	AARATHGTNAAYGGNYTNTAYAC	23
Cep_438_R2	ARNCKRTANCCRTTNGCRAAYTG	23
Cep_439_F1	AARCAYATHCARYTNGGNGT	20
Cep_439_R1	TANARYTCYTCNARRTTYTC	20
Cep_439_F2	GAYGGNACNGTNGTNCCNCAYAT	23
Cep_439_R2	GGNARNSWCATNCKRTGCCARTC	23
Cep_440_F1	GCNYTNGCNATHTTYGAYAT	20
Cep_440_R1	ATRCARTANARDATRAARTT	20
Cep_440_F2	ATGACNACNTAYATHCCNTAYGC	23
Cep_440_R2	ACNARDATRTCCATNACRTCNCC	23
Cep_441_F1	GTNATGGTNATGAARYTNCA	20
Cep_441_R1	CARAANARNARYTTRTCDAT	20
Cep_441_F2	TGYGTNCCNAAYCARMGNGARGT	23
Cep_441_R2	ARNGCNACYTGYTTCCAYTCRTC	23
Cep_442_F1	TAYYTNAARGARCCNGAYTG	20
Cep_442_R1	TCYTTDATCCARTTYTTNGG	20
Cep_442_F2	MGNAAYTAYTAYATHGARGTNGA	23
Cep_442_R2	ATYTCCATRAADATYTTYTTRTT	23
Cep_443_F1	GCNCARTAYAARGAYTAYAT	20
Cep_443_R1	TGYTTYTCYTTNCCNGTNAC	20
Cep_443_F2	GARGCNGTNAARGAYGGNATHAA	23
Cep_443_R2	TCNGTRTANARNARRTTRAARTT	23
Cep_444_F1	GARTAYGAYGAYTTYTAYTT	20
Cep_444_R1	SWNGCNGTRTANACRTTYTT	20
Cep_444_F2	ACNGAYCCNGARCARYTNATHTA	23
Cep_444_R2	TGNGCRAADATNGTNARRTARTA	23
Cep_445_F1	ATHACNAARAARGAYTAYGA	20
Cep_445_R1	ATRTGNGTRAAYTTRTGYTG	20
Cep_445_F2	YTNGCNCCNTTYAARTTYTTYTG	23
Cep_445_R2	GGNCKYTTRAANGCYTTNCCRCA	23
Cep_446_F1	ATHCCNATHTTYAARGAYGA	20
Cep_446_R1	GGRTCNACRTTRTCNGGDAT	20
Cep_446_F2	TGGGARGAYATGACNMGNGAYAT	23
Cep_446_R2	TCNARNGTYTTNACNGTDATYTC	23
Cep_447_F1	GCNYTNYTNGCNCARACNTG	20
Cep_447_R1	CKYTTNCCRCARTARTCRTT	20
Cep_447_F2	AARCARATHATHCCNCCNATHGA	23
Cep_447_R2	TCRTGNGCRCAYTGNGTRCANCC	23
Cep_448_F1	GCNGTNTAYCAYTGYTGYAA	20
Cep_448_R1	CCRCARTGDATRTCRTTRTG	20
Cep_448_F2	ACNAAYGCNGCNTAYGGNTGYCC	23
Cep_448_R2	TTRTARTGCCANGCRTAYTCRTC	23
Cep_449_F1	AARATHCARAAYGAYYTNCA	20
Cep_449_R1	ATCCANGTRTCYTTNGTCAT	20
Cep_449_F2	TTYGARGAYTTYGARAAYTAYGT	23
Cep_449_R2	AADATRTCNACRTGCATRTGRTT	23
Cep_450_F1	ACNYTNAARGAYGTNCCNGA	20
Cep_450_R1	TARTGRTCRTCYTTCATYTC	20
Cep_450_F2	GGNCARACNGTNTGYGTNGARAT	23
Cep_450_R2	ATNGCDATYTGNCKNGTNGTYTT	23
Cep_451_F1	GTNCCNATHGAYGAYCARGC	20
Cep_451_R1	GTRTTNCCRTTRAARTCYTC	20
Cep_451_F2	ATHACNCCNGTNGAYAAYCARAA	23
Cep_451_R2	TTNGCNGCNGTRTTYTCDATRTG	23
Cep_452_F1	ATGGCNATHYTNTGYATHCC	20
Cep_452_R1	TCNCKRTTYTGNACNGCYTC	20
Cep_452_F2	TGGCCNTTYGGNAAYGTNATGTG	23
Cep_452_R2	TANCCDATNCKNGCRTANGTRAA	23
Cep_453_F1	AAYACNGCNCARMGNYTNGA	20
Cep_453_R1	TGRTCNGCYTCRAARTCRTA	20
Cep_453_F2	GARAARMGNAAYCARGTNAARGT	23
Cep_453_R2	GCYTCRTANGTNACNGCYTTYTG	23
Cep_454_F1	GTNYTNYTNTTYGTNGAYGA	20
Cep_454_R1	TCYTCNACNGCNACRTCRTA	20
Cep_454_F2	YTNGAYCAYATHATHAARAAYGT	23
Cep_454_R2	TCRTGNGGNCCRTCRTADATYTC	23
Cep_455_F1	TGGTTYTGYCCNTTYGCNCA	20
Cep_455_R1	GTRTCNGTNGGDATYTCRAA	20
Cep_455_F2	GARATHGAYCCNTAYAAYAARAC	23
Cep_455_R2	ATCCANGGRTANARCATDATRTC	23
Cep_456_F1	TTYAAYGCNCAYAARATGAT	20
Cep_456_R1	TAYTGNACNCCNGTRAAYTC	20
Cep_456_F2	GGNATGAARWSNGARGTNTTYAC	23
Cep_456_R2	GCNARRTCYTTRAARCAYTGRTA	23
Cep_457_F1	GCNCAYAARATHGAYTTYTA	20
Cep_457_R1	GCCATNARRAAYTCDATYTT	20
Cep_457_F2	GARAARGTNYTNGCNCCNTTYCA	23
Cep_457_R2	TTYTCNARRTTNACYTCYTGRAA	23
Cep_458_F1	TAYTAYMGNAAYWSNGTNGG	20
Cep_458_R1	CCYTCNGGYTCNCCYTCNAC	20
Cep_458_F2	YTNATHGTNTAYGAYATHACNAA	23
Cep_458_R2	GTYTCYTTNGGNCKNGCRAANCC	23
Cep_459_F1	ACNATGGTNATHAAYYTNGA	20
Cep_459_R1	CARTGRTCRTARTTNGTYTC	20
Cep_459_F2	AARGARGTNGCNYTNAARTAYAA	23
Cep_459_R2	CCNCCNGCYTTNGTCATYTCCCA	23
Cep_460_F1	AARGTNYTNGARTAYGAYCA	20
Cep_460_R1	TGNGCYTTYTGYTCYTGYTC	20
Cep_460_F2	CCNATHCAYGGNMGNGGNAAYTT	23
Cep_460_R2	CKYTCRTGNCCCATNARRCADAT	23
Cep_461_F1	GTNTAYGGNGCNMGNAARTG	20
Cep_461_R1	TGNGTRAANACRTTDATRTC	20
Cep_461_F2	CCNGGNTTYTGGACNAARGARTT	23
Cep_461_R2	TCNGTNARRCAYTGRTCNGCRTT	23
Cep_462_F1	CCNTAYGGNTAYCAYATHGA	20
Cep_462_R1	TTNCKYTGNGTRTTNACNCC	20
Cep_462_F2	AAYAARATHYTNGARGARATHGA	23
Cep_462_R2	TGRTCNARNGCCATRAADATYTT	23
Cep_463_F1	ATHTTYATHYTNTGYTAYCA	20
Cep_463_R1	TCRTGNGCCATNCCRTARTA	20
Cep_463_F2	ACNCCNCARGAYGAYYTNGAYAT	23
Cep_463_R2	ATYTCCCACATNACNACNCCRAA	23
Cep_464_F1	MGNAAYTAYTAYTGYGAYTT	20
Cep_464_R1	CKNACRAARTTRTCNCCCAT	20
Cep_464_F2	TTYGARAAYGGNATHGAYTGYGA	23
Cep_464_R2	TCNACYTCDATNGGRTTRTGYTT	23
Cep_465_F1	ACNATHAARAARGARCCNGT	20
Cep_465_R1	TCNARCCAYTCYTTCATRTA	20
Cep_465_F2	GARYTNTGYAARCARAAYCCNGA	23
Cep_465_R2	TCRAANACNGGRCANGTNCCRCA	23
Cep_466_F1	MGNCAYGCNGARGCNTAYTA	20
Cep_466_R1	ATYTGRAAYTTCATRTCDAT	20
Cep_466_F2	GCNGGNGTNGGNYTNTTYTTYAA	23
Cep_466_R2	ACRAANARNGGRTACCARCANGC	23
Cep_467_F1	CCNGARGTNMGNAARAAYCA	20
Cep_467_R1	CACCARTGCATNGCDATNCC	20
Cep_467_F2	GAYTAYCCNYTNATHTGGAAYAA	23
Cep_467_R2	ATNGTYTCRTGNACRTCRAANGG	23
Cep_468_F1	GAYATHAAYGAYAAYGCNCC	20
Cep_468_R1	AANGCNCCNGGRTTYTTNAC	20
Cep_468_F2	CAYGARGARCARGAYTTYTAYCA	23
Cep_468_R2	CADATNGTDATNACDATRCANGT	23
Cep_469_F1	CARAAYMGNACNYTNTGGGC	20
Cep_469_R1	CARTANGCNCCRTTNGTDAT	20
Cep_469_F2	GTNGCNAAYATGCAYGGNAAYGA	23
Cep_469_R2	CADATRTTNCCYTTRTGCATNGT	23
Cep_470_F1	ACNGARYTNGARGARATHCA	20
Cep_470_R1	TTYTTRTTNGCYTCRTCDAT	20
Cep_470_F2	CARTGYAAYCARGTNACNGAYGA	23
Cep_470_R2	TCRTTNCCCATRTCDATNGCCAT	23
Cep_471_F1	TAYTTYGGNGTNATGTTYTA	20
Cep_471_R1	CKNARNGTNGCNACYTCYTT	20
Cep_471_F2	GGNGCNCAYAARATHGARGAYAA	23
Cep_471_R2	AANGGNACRTGNCCDATRTTYTT	23
Cep_472_F1	ACNCARWSNTGYCAYGTNTG	20
Cep_472_R1	ARNSWNARYTTYTCNCCRCA	20
Cep_472_F2	GAYGTNCARCAYATHYTNTTYCA	23
Cep_472_R2	GGNGTDATNCCYTCNGTNGCRTA	23
Cep_473_F1	ATHGTNGGNACNATHGGNAA	20
Cep_473_R1	ARNCKNCCNGTCATRCARTA	20
Cep_473_F2	YTNWSNTTYATHATHTGGATGAA	23
Cep_473_R2	ARRAARAARTTDATNGCRTGRTT	23
Cep_474_F1	ATGGAYGGNGCNGGNTGYAA	20
Cep_474_R1	TTRTTRCAYTCNARNGCRTC	20
Cep_474_F2	GGNGAYGAYGGNTGYGTNCAYAT	23
Cep_474_R2	CCRTCRTTNGTDATYTCRCACAT	23
Cep_475_F1	GAYGARTTYGARAAYCARTG	20
Cep_475_R1	CAYTTNGGRTGRAAYTCYTC	20
Cep_475_F2	ATHWSNMGNTAYTGYGARTTYAA	23
Cep_475_R2	TTNGCYTCYTTNGGRTARAARTC	23
Cep_476_F1	CAYGAYGCNAAYAARCCNAA	20
Cep_476_R1	TCDATYTTNGTNCKYTTYTC	20
Cep_476_F2	ACNWSNGCNTAYTTYTAYTTYAT	23
Cep_476_R2	GCCATNGCDATYTCRTAYTTYTT	23
Cep_477_F1	ATGMGNTGYATHGCNTAYCC	20
Cep_477_R1	ATYTGRTGYTCRTAYTTYTT	20
Cep_477_F2	AAYGCNAARCARCCNACNGAYAT	23
Cep_477_R2	ACRTTNARDATRTTYTGRAACAT	23
Cep_478_F1	GTNWSNGCNAARACNGGNAA	20
Cep_478_R1	CANACNGCCATYTGRTARAA	20
Cep_478_F2	ACNATHTAYGAYGTNAARAARGA	23
Cep_478_R2	CAYTGNGTCATNACNGTRAANCC	23
Cep_479_F1	GAYWSNTTYAAYATHAARGA	20
Cep_479_R1	ARNACYTTNGCNGCRTCRTT	20
Cep_479_F2	ACNTGGYTNGARGAYCARAARAT	23
Cep_479_R2	ARDATRTARTCNCCNGCRTCRAA	23
Cep_480_F1	ACNTGYAAYATHATHTTYTA	20
Cep_480_R1	CKYTTRTGNCCYTCCCARTT	20
Cep_480_F2	YTNAARGTNWSNATGAARTTYAT	23
Cep_480_R2	GTDATRAARTARTCYTCNGCRTT	23
Cep_481_F1	AARGTNTGYMGNTTYGAYAT	20
Cep_481_R1	ATYTTRTANARNCKRTTRTG	20
Cep_481_F2	AAYTGYGTNAARCARCARAAYTA	23
Cep_481_R2	TTYTTNGCRTANGCYTTRCAYTC	23
Cep_482_F1	AARGTNACNTGYATHAARTG	20
Cep_482_R1	CANGTRTANACRAANCCYTC	20
Cep_482_F2	GGNCARATHTAYGTNTAYAAYGA	23
Cep_482_R2	TGRCANGCNGTNACDATRCAYTC	23
Cep_483_F1	ATGTTYTAYGGNMGNCARAA	20
Cep_483_R1	ARDATNGTCATRAARTTCCA	20
Cep_483_F2	AARAAYTTYGAYATHGGNGTNGA	23
Cep_483_R2	CARAARTARCANACNARRTGNGG	23
Cep_484_F1	GTNATHATGCAYGAYCCNTT	20
Cep_484_R1	GCRTCNARYTCYTTCCADAT	20
Cep_484_F2	ATGMGNCCNTTYTTYGGNTAYAA	23
Cep_484_R2	TTNACYTGNCKRAANARRTAYTT	23
Cep_485_F1	ATGMGNAARATHGGNAAYTT	20
Cep_485_R1	CKRAARTCNGTRTTRAADAT	20
Cep_485_F2	TTYGCNYTNGCNAAYGAYATHAT	23
Cep_485_R2	SWRTTNGCRTANCCNARCCANGT	23
Cep_486_F1	MGNATGGGNCARTAYYTNGA	20
Cep_486_R1	ATRTGNGGRCANACNGTYTG	20
Cep_486_F2	GTNAARGARGTNTAYGAYGARAA	23
Cep_486_R2	TTNGGRTGRTTRAARTANACRAA	23
Cep_487_F1	YTNGARGARCARGTNGAYGC	20
Cep_487_R1	TCNCCYTCRTARTGDATNAC	20
Cep_487_F2	GARTGGATGGARYTNGGNCAYGG	23
Cep_487_R2	TTNGTYTGNCCNARNCKCCAYTC	23
Cep_488_F1	GARACNGCNAAYAAYTGYAT	20
Cep_488_R1	CKNARYTGNGCYTTYTGRAA	20
Cep_488_F2	ATHACNAARGAYGGNTAYCARTG	23
Cep_488_R2	TCNARRTCYTTRAANSWRTGDAT	23
Cep_489_F1	AARGARYTNTTYYTNTGYGG	20
Cep_489_R1	ARRCAYTTYTGRTTNGCRAA	20
Cep_489_F2	AAYCAYATGGTNCARGTNCAYAA	23
Cep_489_R2	TCRCAYTGYTTNGTNGTRTACCA	23
Cep_490_F1	AAYCCNATGMGNATHAARAT	20
Cep_490_R1	TTYTGYTCNARNGCRTTNCC	20
Cep_490_F2	CARGCNTTYMGNGGNCAYCCNGA	23
Cep_490_R2	CANARYTCNARDATRCARTTRTA	23
Cep_491_F1	TAYCAYGARACNGTNGARGA	20
Cep_491_R1	CCNSWNCKYTTDATYTTNGG	20
Cep_491_F2	ATHYTNGAYACNGCNGGNAAYAT	23
Cep_491_R2	CKNACNGTNGGDATRTTNGCYTG	23
Cep_492_F1	AAYTTYATGGARAARTAYGA	20
Cep_492_R1	ATNGGNGTNGCRTTCATYTC	20
Cep_492_F2	GAYTTYTAYMGNAARGARATHGA	23
Cep_492_R2	CKNACDATYTCDATRAANACRTT	23
Cep_493_F1	CARTGGATHGAYGCNCAYTT	20
Cep_493_R1	TANARRTGNACYTTYTTRTC	20
Cep_493_F2	GGNTGYATGAAYGGNAARGTNAT	23
Cep_493_R2	GTNARYTGRTANGGDATRAAYTC	23
Cep_494_F1	GTNYTNGCNTTYGTNYTNGA	20
Cep_494_R1	TTNGCNARNGTYTCNACRAA	20
Cep_494_F2	CARACNGCNGGNGAYMGNGAYTG	23
Cep_494_R2	GTNGCRTTDATNGTNSWNGCCAT	23
Cep_495_F1	AARGCNCAYCCNGAYCCNTT	20
Cep_495_R1	TGNCCNCCRTCNACYTCRAA	20
Cep_495_F2	GTNYTNTGGATGYTNAARGAYCA	23
Cep_495_R2	ARRCANGCDATRAAYTTRTAYTG	23
Cep_496_F1	ATHYTNGGNGCNCCNGGNGT	20
Cep_496_R1	ACDATRTGCCARTTRTAYTT	20
Cep_496_F2	AARACNWSNATHATHCARCARTT	23
Cep_496_R2	TCNACRTANCCRCAYTTCCAYTG	23
Cep_497_F1	ATHGGNTTYGGNATHGCNTG	20
Cep_497_R1	CANCCNARNGCDATCATRAA	20
Cep_497_F2	GTNGCNATHGARCARTAYTTYCA	23
Cep_497_R2	TANCCRTTNCCDATNGCDATRTA	23
Cep_498_F1	GARTTYACNCARAARGCNAA	20
Cep_498_R1	CCRTGNGCCATYTCDATRTT	20
Cep_498_F2	GAYAARCCNGCNGARATHCARGA	23
Cep_498_R2	ATNCKRTGNACCATYTCYTCYTG	23
Cep_499_F1	GTNGCNAAYATHMGNCARAA	20
Cep_499_R1	TCRTTNARYTTYTGRTARAA	20
Cep_499_F2	YTNGARAAYGGNGCNTAYGGNAA	23
Cep_499_R2	ARDATNSWNCKRTTYTTCATRTA	23
Cep_500_F1	TTYAARTGYCCNGAYATHGG	20
Cep_500_R1	TCRTCNARNGTRAARTTNAC	20
Cep_500_F2	AARCARGARATGAAYGAYTAYAT	23
[truncated: 2,249 more rows]
