# Supplementary material for: UPrimer: A Clade-Specific Primer Design Program Based on Nested-PCR Strategy and Its Applications in Amplicon Capture Phylogenomics
Source: Mol Biol Evol. 2023 Oct 13;40(11):msad230. doi: 10.1093/molbev/msad230 (PMC10630340; doi:10.1093/molbev/msad230)
Supplement: msad230_Supplementary_Data [file msad230_supplementary_data.zip › Appendix 15. Cephalopoda/Appendix 15. Reference nucleotide sequences of NPCLs for Cephalopoda.fasta]

>Cep1
AGTGATCATTTGAAAAGTCATTTGCGTACACATGACACAGGAAAACCTTTCAAATGCACTATTTGCAACCGTGGATATACAACAGCAGCTGCTCTTTCTTCTCATATGTATTCACATCGGAAACCAAACAGCTCTGGTCAGATGGAATATAAATGTTACCAATGTGAAGAGATTTTTTATCAGCCAAAAGACTTACAGAACCATTACAATGATTGTCATGCTCCTGCTCCCCTTCGTGAAAAAACTCTACAATGTACTCAGTGCTCTGAAATGTTTGTTAGCCAAGAACTTCTTGATCTTCATGTTGAACAAGAGCATGTTAAAGAACAAAAGCGTAAGTTTTCAACTCCAGACAATATTTCTGATATTGACATTTTCCACAAAAAGTTGAAAACTCATAATGATATCTCTATAAATAAGCAAATGCTATCTAACACTAGTGATTTAACTGTAAAAGAAAATGGACTAGATCTTATGCCAGAAATAATGGATTCTTCATCTGTCTCAGACCCAGCCAACCGGGAAAATGCCCTTGTTTGCCCCTACTGTTTACAAGACAATTTTGAATCTTTAGAACTGCTTGAAATTCACATGCAATGTGTGCATTCTGTAAAAGCAACTGAAGTTTATACATGCAATTACTGCAATGCACCATATCCTAACTTATATGCCCTCCATGATCATATGAAAGTTGTTCACCAAAATTTAACCTGTATGGATATCAAATATCCCTGTAGTTTATGTTCTAGACATTTTACAAGCATTGATGCATTAGCAGAGCATAAAAAACATACGCATAGCCAAGCAAGTTCCTCAAACCATTCTCTCTACTGTGCAGAATGTGCATTACTTTTTCAAAACCCTATGGAATTCCAAGAGCACATTCAGCGCTCTCACAACTGTTTGCAAGATACACCTCGTCCTAAACCTCCAAAATCAAAGAAAGTAAGTAATGATACAAAGAAAGACATAAAACGCATGAACTCCCATAGTATTTTTAATAACACAAAAAACTCAAGCCCAGCACCTAATGAGAGAATGGTTGAAGAGAAAATGGTATGTGACCAATGTAATGCTACATTCCTTGATATTAAAAATTTTCAAACCCATCTGAAAATTCATTTGGACTCAGTGCTCACTCAATACATATGTCCCCAATGCCAAAAGCAGTTTACTACTGAAGACCAATTAGAGAGTCATTTGTCATTACACTACCTCTGTCTTAGCACTGAGTATGGCTGCACTAGTTGCATGAAAACTTTCTCCAAACCGGATGAACTTCAGAAACACTTGATGGATATTCATGCGCATCATCTTTATCGTTGTTCACTTTGTAAGGAAATTTTTGATTCAAAGGTCAATATTCAAGTCCACTTTGCAATAAAACATAGTAATGAGTGCAAAATTTATAAATGTACAAAATGCAACTCAGTCTTTATATCAGAGGTTGATTGGCAACTGCATGTCAGATCTGCACATCTCCAAATGCCAAAGCCACATAAATGTCTCTTTTGTAAAGAAGGTTTTACCACCGAAGTTGAATTACAATGCCATTTAACCATTCATGGCAAGCCATTTAAATGCCCAATGTGTAGTGAAGCATTCCATGTGGAATATTTGTTAGATAAACATCTCCAAAATGAGCATGACCCTGACAAAAATTCTAAACGATTGGGTAACAGCCAATCTGATATCAAAGTGGAGAAGGACATTGGAAGTAGCTCTTTATTAAACAGTTGTGGAACTATAGATGTATCAAATTCAGTAACATCAGGAAGTGGAATTTGGAAAAGCACTGATCCACTTCATACATGCAACATCTGTGATATGAAGTTCAGCAATTTATCCTCTCTTCAGCTGCACAAGAAGCAAGACCACCGTGTTGCACTGGCTAATAACCACACCTCACAAGTGATGACTACTGTAGAGAGCAGTGTGATTACAAGTAAAGTCATAGGTTCAAGCAATGACAAGGTAGCATTATCATGCACATACTGTAGTCAGTCTTTCAAATCTAGAACTGAACTTGAACGTCATATGAAAATTCATCTTAATTCCAGCAGCCAGAAATGCAACATTTGTGATGAAGTATTCCCATCACCAAATACTCTAGCAGAGCACAAACTGCAGCATTGCAAAATTCCTCAGGGAAATATTTGTGTTGGTTGCAAAATTCCCTTAAAATCTGAAGATCAGTTTTATATTCATTCCCAAGAACATGGCTTTCAGGGAGCTATAATGCAATGCGTTATCTGTAGACAAACTCTGGCATCTATGATGGAACTTCAAATGCACGGAAAGCATCATTTCCAAACTAAACCCAACTTCTTCACCTGCTGTGTATGTTTGCGAGGATTTGATTCTAAAGAAAATCTTATATCAAAATTGAATAGTTCTGGTCGAACATATTTTGTTTGTAAACCTTGCTATCATGGTGAAACATCTGACTTTCATTGCAATGAATGTGGTGCCAGATTCCCAACCAATGAACAACTAGAAAGTCATGTAACAAAGCATCGGCGGACATACCAGTGCATCAAATGCCAGCAATCTTTCAGTACAGAATATGAAATTCAATTGCACGTTGCCACCCATGTTTTGCAAGAAGGAAATATCCATGAGTGCAAACTCTGTTCACAAGTTTTTGATTCTCCAGCCAAATTACAATGCCACTTGATTGAACACACCTATGGCAATTCTGAGTACCGCTGTAGTGTCTGTTGTAAAGTATTTAGTAATGCTACAGACATACAAGCACATGCTTTTGAGCATGGCATTCATGCTCGCAAGTTTGGATGTATCCACTGTAATCAACGGTTTTTCTTCAGTGCTGAATTAGATAACCACATGATAAACCATGTGAAACCAGAATCAGTATCAGAGCTGCAGTGCAAAGACTGTCCACAGACTTTCTCAAATATTGTCAGCTTCAATGCACACCGACGCATACATCAACAGCAGATGGACAATAGCACATCCACCCCTATTAAATGTACATTTTGTCATGAAGTATTCAATGATACCAGTGAACTACAGAAACATTTCTTCACGTGTCACACTGAGCAAGACATAGAACACTCAATTAACAAGAGAAATTATCAGTGTTCCCAATGTAATAAAGAATGTTCATCTTTAGCCAACTTGCAGAACCACATGAAGATTCATAAAATA
>Cep2
GTTCCTCCTTCGGCAAAAGCTAAATATTGCCTGAAACTAGGTACGGAGATTAAACAATTTTGTGGCACCCAGTGCCACGCCCAGTTCAAAAAGAGACTTAAAGTTTGTTGTTACTGTCAGAAGGATCTGACTAATGTTTCTGATTCCTTTATGGCCCCTGTCGGTTGGGAACAGGGAGTGTTCAAGGACTTCTGTAGCCCCTCTTGTCTGCAGAAATACGAAGAGAAAAATAACAAGGATGTAGAAATTATTGGCGTTGAACAGAGTAAAAAACGTTTGCCTTGTGCTGTCTGTGGCAAGGTGTGGTTGGTGAAGCACGAAGTAAAGTTTGAGGGCAAGGTCCACAAAATGTGTAGCGACCCGTGTTTATCCGCATTTCAGTATGCTAATAAACTAACAATGAATACTTGTGACAATTGTGGTGTTTACTGCTACAATGAAGGTATGCAGCCGCAATACATCCAGTTTGAGGGACAGCAGAAACGCTTTTGTAGTTTCATGTGTGTCAATACCTTCCGTGCTCTCAACAAAAAAGTTGTGTCATGTGCTTGGTGTGGCTCCAAAAAGGGTAACTTTGATATGATAGAACGAGTCGACGCCAACAACAAATACCAGCTGTTTTGTTCCCTTAATTGTCTTTCTTTGTACCGAGTTAACCTGCAAGCCACTTCCAACCAAGCGGTGACGTGCGACCACTGTCGTAAGTTCGTCCCTGCCCAGTATCACTTGACCATGAGTGATGCGTCGGTGAGAAATTTTTGCTCCTATAATTGCGTGATGGCG
>Cep3
AAATATCAAAACGAGAGTTTGGAGTTGCCAATTTTAAGTCCTTCGATGATGTCACAGCGAGGCAAACGGAAGTCTAGTAGTATTGACAACATAACTCCATCAACAAGTGTCTCACAAGATCTTGACTCTGCCGACCAAAACAATGACTACCCAAATGAAAAGAAAATGAAGCCGTCCTCGTCATCAAGGGATGAAATGGAAAGCAAATCTCCCAGTGACATTCGCCTATATATGGAGAATACATTTGATGTCCGTCGATCCTTCATTACTATTGAAGCACCAACTATTGCCATGATTAAGGAAACCTACCCATGTTTGTTCATTGACAAGGAGTTGCTCGTTGAGTTTCAGCGTGTTACAGATTTGGATATTGACCATACCATCCAAGAATATTGTGTCAAATATGCCAGTGGCATTATTGATCTTTCTCGTAACTACCCGGGATCCAGTGGCATTTTACAACAAGCCAGTGAAGTCAAAGAAGAGAACGTTGCTCTAAGACAGTATTGGGACATGGTCACTGCACTCTGCCTTTTACCAATGCTTATGCGAGAAAATCTCACAGAAATGGTCTATGAGATAGGGAGCATGGAAGAGCCTGACCCTAAAGGTCGAATTGTACCTATGCTCCTCTCAAAAGGTCCTATTTTCAAAAGCGACGAGTTCTTCCTTGTTGCTGAAGAACAGATTGTCCAAGAATTTGAAGAGTTCACCATTGCATTTGCAGCCCTTTTCTCTGCATATTGGGTGTTTAATATGCAATACCCTAGAACTCTAACCAACACTTACAACTTCATCCAAAAAGGTATCCTGCACATTCGCGATTCTTATCCTATTCCTCCAGTCAGCAAACAGTTGGTGCAACGGCTGCAGAAGTGGGGTCGAGTTACTGATGGCAAAGCAAAAAGACGA
>Cep4
ATGCCTTTCAATTTGTTACAAAGGTTACGGTCTGTCAATCGTAAACTGATAATTATTTCTGGTCTGATTTATTTATCACTTGTTTTCTTATTCCATGGTAGACTAGAATTTGAACAGCAACTTGATAACCGTTTTAAAACAGTTTTTTTCAAAAGAAACCCTGTTCATTTATACTTGAAAAAAAACACCTCTGCAACAAGTATTTCCCATTCATTACATTCCTCATTGAAAAATAAAATGGAATTGCATGTTAGAAACATCTCCACAAAACCACATGTCCATATTCAAGCAAACACTCCTAATTTCACTTTACCTTACAAAAATATAAACATCACTCATGCACCCAATTATAAAAACTGTTATCAATCTTCTTCCAATGTTGGCAACAACACATTCCACCGGATATCAGATGGCATATTTATTTATTCTGCATATTTGGATGATCGTCACTCAGTTCCATTTGTTCGTGTCATGACCATAATAGCTCAACGTAAATATAAACTGCGATATTTCTGTCATTTTCCTGGCAATTTTTGGACCGATGGTCTTGTATATCAGATGTGTGAAAACCACAATAAACATTTTGGTGGTTATATAATATCTTGCCCTCTACCATCTTCAAAACCTGACCAACAAAAATTATTCTGTTCTGTGAGTATATCTTTAAAAAAAAATGGTGACACAAATCACAGTTCATTCATTCCAATTACAAAGATTCGTACAAATAGTCAACCTTTTAGCTATGGAATATGCATTCCACCTTTGTTTGGTAATATATCCCAAGAACACTTAGTTGAGTATATTGAGTTATCCAAGTTACTAGGTGTGCAACACCTGTACTTTTACAGTTTTCGTTTATCTGATGCTGCAACTCATGTTTTGGAATATTATGAAAAGCAAAACATAGTAACTATAATTCCTTGGAAGCTGCCTGTTGAGATTCATGATAATACTATTTGGTACAATGGTCAACTGATTGCGCATAATGATTGTTTATATCGATCAATGAGTCAAGTCAAAATGGTAGCATTCAATGACCTTGATGAATTCATCATTCCACACAATGGTTCAACATGGACAGATTTTGTTAATAGACTAAGTGGTGAAAATGTTTGTGGATTTTCATTTTGGAGTGCATTTTTTGATCCCTCCACAGGAAGACCACATCCTTCTGGATTGTTTACCATGAGCCAAACTGGGCGCTCAGCTAAGTTCAGCCAAGTGCGAACAAAAGTACTTGTTGAACCATTGAAAATATTTGAAGTTGGCATACATCATGTAAGTAAACCAAATGAAGAACATTACAAGATGTTGAGAGTGGACACAAACGTTGCATTCCTACATCATTACAGAAAATGTGTTTCAAATTATGGCATGAAATGTGATAAATTTATACCTGATAGGGCCATATACCGATATTTTGATGATTTGAAGACTGCTTTTGATTCACAGTTAAAAATAATACGCCAAATAAATTCCACTGCT
>Cep5
TTATGCAGAAATAAGGGTTGGTATTCGTCCCAAGTCATCTTATCCCTCCCTGAGAACTTCAAAACTAAAGCCAATGTTGTTATGTATGTTTACAATGGACCTGCCAAACCCAGTTCCATGTTTAAATGGGTAAAGAATAAACTGAATCGAAAAGTGAAGCAAATTGCCGACTACGATGAGTTAAAGCGAGAATGGCTGTCTTTCCAAAAAAAATATGAAATCCGGGTTGTCCTCTTCACGGAGTTGGCATCCATACCGCTGATATTCTCGGCTCTCAGTGTTAAATTTCCAGGTCGTGTACGTTTTGGGACTATGAATTCTAAATCTGGATCAGGAAAAGAAACTCTAGCTCGTCTGAAACTAAAGCCTCCTGCTTGCTTTGTGATAGCCCCCGGCAAAACCCTTGTTTATGGCTCGCGGCCAGGTGAATTGTTGACGTTTCGATCAATGGAAAATTTTCTCAAGTCCTTATATCCTGAAGTGAATGATTTCTTTATTTTAAGTTTGATTGTTACCAATTTAATGGGTTGGTTTGAATTGTTTCTCAGTCAAGGAAGTCTGTTTCGCCGACTGCTCCGCCTTATCTGCTGTTGTATTAAATACAATATTGTACTTATTATTTTGTGGCAGCCTTTGCTGGCTCTCTTTCAGTTGTCTTATTTTGAAATACTTTTGGAATGGGGTTTGCTGGCCCTGCATTTCCTCAGCGGCTCGTCTATTGGAAGCATCATTCGGAAAGATCTCATTTTTTACAGTAACAGCCGATATCTACTATTAGGGACATTTTCCTTGTATTCTTTACTGGTTGGATACATCCAGTACAAACGGAAGAATGGTATGATTGCCGAAGATGAATTCGATTGGTTCAACTTTGCTCAGCTGTTAAACTTTAACCCCTTGTTAAATCCGTCTTTCCAAATAGTACATCCAGGGGGCTTGTACGCGATGTATCTGCTGGAAAGCAGCGACATGTTGTTTGGACACTTTCCTGATTTAGTAGTCACCGAGATGCAATCTGTGGTCTCCAGTGATTACATTAAACACCTACCTCGATGGAAATATGGCAGAGTACTTAACCACAATGAAAATTCAAAGCTAAAATGTTCTCATAAAGATGATGTTGAAAATTTAATTGCTACACCGAATCATGGATTTTGCTCAGGTTCACCAGATTTTGAATCCGGGGATAACCCTGCAATTCAAATGATGGACGGAAATTACTGCTGTGGTTGTATGCAAAGGAATGCAGCCTCGTCTGAATCTTGTGTCTCAACTTCACCTCCACCAGATCTGTCAGAAGAGCAGCAGTCTCGTAAATCGAATGATGTCTGCTGTCCTTTACACAAAAGAAAACACTCTTCGGCCTCGAGTGCAGACGAATGCAAGCACAATTCTCTCTGTTCTGCATCCTCAAAGGCCAACGCCAGAGAAGCAAACCATCTTGTCTGCTCTGAAAATTACAAGTTGGTGCCTGATGGTTTTCTACAGACAAGCCAATGTGTGATATGTTTGGAAGATTTTGTAATTGGTGCTGACATTTGTGGCCTTCCCTGTGCTCATTTCTTTCATGAATGCTGTATATTACGTTGGTTGTATAGAATGAGTTATGCATGCCCCATGTGTCGGTGGCTCTCTTATAATCCGAAACCGGGCTTGGACTTGTGTGAAATTTTCTCTGCAGTTCCTAAC
>Cep6
ATGGCCAAGTTGTGCCGATGTGTCAAGCTTAATGATCGTTTCGATGCACAAGTCTTTACGTTTACTTTACCAAAATCAATAGTTCGGGAATTTTCTCCAGATGTCTTTTCCACAGAAATTGTGTACGGTTACCACAAATGGAATGTGTCATTCATAAAGAGTGAAAGACACTTGGGGGCATACCTTAAATTGCTGACCTCAACACCCGGCCTCTCATGTCGCGTGGACTATGCATTTACAATGCTCAACAAAGATCACTTCACCCGAAACGAGTCTTTCATGGAAAAGAATTGTGATTTTAACGATGATAAATTGACCCATGGCCGCAAAACGTTCATTGGAATACAAGATTTAAGCAACCGAAACTTCATGCAAGACAGTGGTGAATTCCTTGTGGAGCTTGAGATGCGTAGCATTGTATCCACCTTCGAGTATGACTTAGCGGTACCCAAAGAAGCGTATTCACGACACTACATCAACGAAAAGCTTGAAACACCTTATTTCTCGTTTGGTGTCTTTGACTGGAGTGTATCGTTGTTTAGTCCAAATGGGGCTCACTATACGGAAGGTAAAACAGCTGTCCAACTAAACCGGCACACCAGTTTCCATCATCTCTGCAATGTGAAGTATGAAATAGCTCTCGGTGAAGAGGATATTTACCAAACTGGTCAAATAACTCAAACACTCGATACATCAGGCGTGGGTGACCCACTTATTGTAGCAGCAACGATTTTCGAATTATCACAGGGACGCATGGTTGTCCCTGTAAAAGTAACAATGACATCTGTGGTGTTAGTCAGCGAAGTGACAATGGATGCCCTCGGCCAAAGTCGCAACCGTGCACATTGTTACGACAGAGACAAACAAGCATGGATGCTAGAAGGAGATACGAGTGGTAAACATCTCTCTTTCAGACTCTACTACACTGATATCTCACATGTGCCTCGAAAGTTCACGCGTTTTGTATGCTGGAACGTGAGTATCATTCCATCTGCTGGAAGCATCGTAGGTAGTAACACAAGCAAGGCAGTGAAAGCTCTTGATGGACCATTCACAAAATATTACGTGCAGCAAGACCTTGATGAAGGCTTTGTCATGCACACTGATATCCCAGTAGAAACG
>Cep7
ATGTCTCACTACATGAAAGCCACGCGAAAACACTTCTCTAAAAATGTTCATGAATTCATTATACGGCCACTGTTGAAACAGAGAGAGACTGGAGAATTATGTGATGTTGTCCTCAAATTACACGGTCAGTGTTTTCAAGCCCATAGGGCTATTCTTGCCCTATGGAGTCCTTATTTTTTATCTATGTTTACTTGCGACATGAAAGAGAAGACAACCAGAGAGGTAGACCTCTCCGAGTCGCTTTCATTGCAGAGAGACAGTGTATTTGCAAGCGTCCTCGACTATATATACACTGGGACAATTGCCCTCACATTGGATAATGTCGAGGATGTCCTTCGCATTGCCGATTTCCTTTTATTGGACGATGTCAAAGACTTCTGCCGACAGTTCTATTTGGATCTCGGTAATCTCGATTTAAACAATTGCCTGCGCGTTCGATTCCTAGCAGAAGACCATAGCCTACACGAAGTGAAAGAATATTGTCAAAAAATAATTGAAGCGCGATTCCATGACTATTTGATATTTCACGATGACATCCTCGAACTGTCTGTGTCTTGCTTACTAGTTTTATTAGAAAACCCGTCTGTTGTACAACATACTCGGCACAAAGACCTTAAGAAATTGATTCATCGTTGGGTTGAATATGAGCCCGACGGGCGTAAGCAATTTCTAGAAGAATTAAATTTGTGCATCAAAGTTTGGGTATGCGATCTGATAAACGAAGCACCTTTCTTTGGCCGGGCTCTTGCCAGAACTGGGATGGCTAGCCTGTGGCATTCATACCACGGGTCTTCCGAAGAAATTCCGTCGAATAAAACAATGGAAGCCAGTGCTATTTTTTCCGAAAACACTTCACATGGATTTGAACATAGTCAGCAGGTGTTACTTGCTGTAGTGTGGAATCAAGGTATGAAGTTTTTTAAGCTTATAGTTTACAACATTTCTGAGCAGAAGTGGTACTGCATGCCAATTCCAAAAGAACGTTTGCTGCAACTCATCCCGCCACGGCAGTCCTTATGCAATGTCCTGCTGAACAAAAGTCAATTATATCTTTATCTATGTTCTAGTTTCCCCTATCCTACTGATATGCTTAAAATTAATGTGATTGCCATAGATTTACAAACCCAAAAAACCACTTTGTACTCTTTTAGAACTGTCGACTACTATAACCCAAGTTATAGAACAACATTGACAAACTATCGAACGGTACCTCCTGCCATAGTTTACTGCAACAATCATTTCTTTGTCATTGGAAATAAAGAAGGTACCGGACACCTTTTCCTTTGTAACTTGCAAACGCATCTTTATTCATGTTATCATATACCGAGTTCCAGGATTATTAGTTTGGCACGAGCTGTAGTGAAAAACAACCAATTCATTTATCTTTGGTACCGTCACCGAACGGGTCCATCCGAGGAATTTTGCATCAAGAAATCTGTTGGCTTTGCAATGTTCGATGCGAAGATGAAACAATTTTCTAGCTGGGATATTCCTGCACCCGATATCACTTATGATGATTTTGCAAGGCCTTACATCATGTGTATTAGAGAAGATACAGTGTTCGTGTACCTTCCTGGAAAACCGGCCCTGGTGTTAGATGAAACTAGGGGCAAATGGGTAACTTCACTTCGACGGATTCCTGTGCCGGGTTCGTTTTCTGATCATAATGCTCAGCTTTACGGATATCAATTGCAAGCTTCTACCAGTCATAGTATATTTGTGTTGAACAATGAAGCTCCATATACCACAACAATTTACGAAGTATCTGAAACTCTCCCCATGGCATTGGCTCACACTCCACCTCCAATTGACCATGTTTCTATGGTAACATCAGGATTATTATCATCAAGTATCCTTGATTTGTTAGAAAGTTATGACACATACGACGATTCTTATGCGACGGCCTTGCATGTTAATATGCAGGTGTCAGTGTGTGATACAGAGGACAGCGGGACTTCTAATGATGAAGAACAAGATTCGGACAATAATGATTACGAATATGATGAAGACTTTTATGGTTACAATTTCGAGATGGATACTGGCTTGGAGTTC
>Cep8
ATTGATGACCGGTGCTTCGATGCACCGAGTGCACCAAAACGTCCACGCATATTCTTTACAGAAGAACAGAAGGAGATTCTACGTCAGGCGTATGCGCAAGATCCGTACCCCAATCAAAACACCATAGAAGTTTTGGCTAATGAGCTGAATGTTGGCGTTAAAACTGTTATTAATTGGTTTCACAATCATCGTATGCGCGCCAAACAGCAACAGCATCCTGCGAACAGTAATTCCAACTCACAGCCTGATGGTTCGTTTAGCGTGAAAACCGAACCAAACGAGGATAGTTCGAACCATAGTGAAAGCTCAATCATTTCCGAGACGACCCCAGAGAGGAGCAGCAGCGACGGAGGTCAGTGGATCTTCCCTAAATTCGAACCCATTCAGAGGAAGCTGTCTTCGGAGAATTCGGTCGAGGCTGAGGAGGTGAGCGGCGGAGTGAGAGAGAAAGGGAGTGACGATTCCTGCCAAAACCAGAACTCTGTCGGTAAACCTCCGGCCTCCAAGCTGAACAACAACAGTAACAGTGGAGGTGGTAGTGGTGGTGGTGGCAGTAGCAGCGGCTTGCAGCCAACCTCTAACACGTCCGTTGTAAACAAGCGGAAACGCGCCAACCCTCAGTGGGTCTTCGAGGGGACCCAACTAGACAAAACCCAGAACCACGAAAACTTCAAGAGCGAGAAGAAGTTGAGTGCCGACACCGTTTCCAACAGGGACATTGAAGAGCTCGATGCCGAGGAGGAATTCGAACCGTCTGCGTTTTCCGACCGAGCCAGCAAAATACAAAAACTCCAAAAGCGTATCTCATCTGCTGATGAGGATTGGGAAGAGTTTGACCGATTTGCTAGTATTGAGAAAATACAGAAAAACCTAACTGCTATCCAAGACGATACATGGGAGTTT
>Cep9
ATCAATGTGTGTATTCTCCAGACATCAATTGTTGAAGAATTGGTGTCGTTCTCAGCCTTAGACAACATCCACGACTTCACCTGTGTTTCATTACTGGCTGTCTGCATCAGCAACATTGAATGCCAACTCCTTTCCAACTGCCATTCTTGCAAAATTGCCAATGACAACAGCCCAAGTAGTAGTCTCCACCATTCCACCAATCTGTTGGTCAATAAAGAGAAATCCTCAAAAGGGGCTACCAATACTGTTGGTGCTGGTACAGGGACCGAGTCCACGAATACAGAATGTTACAAACTGTCTGAAACCTCCAAAGATGAAAATGTCGGTACGCTGTCCATTGAAAAAATTCACTTCCAGTTTCGGCGTCTCTTGAAACACAGTAACTTTTCCGAAAATGTCATTTTGACAGCCATTCCAGAGTTCCGCTCTAAAGTTCTGTTTGTGTTTGATAAAGAGAACATACCTTGTGAATCAAAGCAAAGCACATTGAGTCGAGAGTCCTCGCAGACCAGTGGCCGAGAATATCGTCAAAAATCAGATGAACTTGGCATTGGTTTCATAATGTTTGAATGTGGTATGGAAGGAATAAACTTAACAGCTGTAAGGAGGCTGGGTTTCAAAGAAAATGTTGATACAGAATTTCAACATAAGATGGAAGAAATTGAAAAGACTCTTGAAGAGATGCAGGAACAAACAAAAACAGAACTTGATAAAGGAGAAGTTCCCAAAAAATGGCAAGACAAGAAAAATTCTATGTCTTCTTGGGATTCAACCATGTCAATAACATCATCAGATAGCCAGTTTCCATCTTTGGAAAGACTTACCAAAATGAGTCCTTTAGAAGGTGACGCTTCCAGTGGAGTTTTAAAACTAGAGACAATCTGGTTTAATTTTGCAGCTCCTCCTCCCTTACCTATGAGGAGAAAAATGGACTTCACG
>Cep10
GTTCAAAAAATGCCTCCAACTCGATTTCATCCCTATCATGGGGAAAATATTCAATTATTTCATGAAAATCTGGTGGCTTACCGTAAAACTAGTTTTGCCCATGCACTGACATTTAGTGAAGAACCTCTAAAACCAGGAGAGATCTTCCTTGTGGAAATTGAAAAGACAGAGCGTGGATGGAGTGGTCACCTACGTATTGGTCTAACACAATTCGATCCACGTAACCATTTCAAATTACCGCAGTATGCTCTACCGGATCTTGCTAACATGGGCAAATCATGGATCTATGCTGTGAATAAATCTCACAATCGTATTTTCACTGGGAACATTGAAATTGATGAGGATCAATCTACCGAACCATACCAACCTGTTGTGGGAAACGAAGACTTAATTCAAACTCCGCGTGGTACTTTTAGTCGTAGCCTTCTGTTACCCGTACGGTTCCCTATGGAGCGTAAAAATGGCTATTGTATTCCAAAAAAGGGAAGTATCTTGCCGACTGATGTTGGCAGTCGAATAGGTATCATGTATGTAGTAAATGATGACCGCGCTGAGATGCATTTTATTATCAATGGACTGGATCAAGGACCTTGTGCCAAAAATATACCATATCAAGATGGTCCTTTATATGCCATAGTTGATGTTTATGGCACAACTAAACAAGTACGGATAATTCAACTCTATGGA
>Cep11
ATGGAAGCTGACAGAAATCGCAAAGTTATTATGGTCGAACCTTTGACTAATGAACAGCATATCTTTGCTTATAACGTCTCCAATATAACTGATAGTCCAGAAGCGGGACTAAATCAGTTCGGAACCACTATTGGACCATTAGATGACCAGATTTGGACTCCAGACGTAATCCAACGTGTCGCGTCACTAGTTGTGATCATGGTCATTACATTAATAGGAAATACAATAATCATAATAGTACTGACTTGTAGTAAATATAAGAAGAAAAACAGTCGTGTGAATATTTTCATTATAAATTTAGCTATTGGGGACCTGACTGTGTGTTTCGCTACCATGACTACAGAAATTCTATTCGTCTGCTTTGGTGAGTGGGTCCTAGGACCTGCTGCGTGCAAGATCTTACCTTACCTACAGATTGTCACTCTAGCTAGTACGACCTTCATACTCACTGCCATGAGTTATGACCGTTTCATGGCTATCTGCAACCCATTAAATTTTAGAAACACCATTCACCAAGCTCGAATATCGATTGCAGCAGCTTGGATTATGGCGTTCGGATTCGCTGTACCACAGCTCTTCATTTTTGTACAAACTATCAAAGGGGTACATCCAAATGGTAAGAAAAAATATGGTTGCCAAACTCATGGTTACACTGGAGAATGGCAAAGAAAAGTTTATTTTACCTTTTTGACAACATACATTCTCATCATACCGGCCATTCTGATCTCATATTTCTATATCAATGTAGTGCTTGCTGTTTGGCGAGCAAGTCGAGAGATAGTCAACACAGCAGGAGAAGGGACGCTTCGTAGGAGTGTCCCAAATCGCAGTACAATACCACGCGCCAAAATCAAAACAATCAAAATGACTTTAAGTATTATAACAACTTTTATTGCTTGCTGGACCCCATATTTTGTTGTCAATCTGATACGAATATACAGCAATTACAAATACGATATTCCAGCTACGGTGATTGCTTTCGCTGAAACAATGGCCCTCTTACAGAGTGGGTTGAATCCTTTGGTTTACGGTTTTTTCAATATTAAGCTGAAGAGAGGACTCATGGAGGTCTTCTGCCCTCATAAGATACCAAGACTGAACAGGAATCAAAGTTTACGCACTGTGCTGCCGACAGAGTGTGTATCTGTCGCTGAGGATTTCAAAAGCTCTCGAAGTTCTGTGCGAAGTGGACGAGAATATCATCTTGTTAATCAGACTAACAACGTACCAACTCCAACAGGTGACAGACAACGAAACCAGAGTTCCATTATTACAGAAGAAAACACGAACGGGTACAGATTACGGGTAAGGTTTACTCCCAAAGAAACAACTCATCCAGCGGATAGTAAACACGGCGAAGAAAATACTCTGGAAGAGGATTTACAGCCAAGTACCGAATGTGAAACAACAAAAGTA
>Cep12
TTAAATATTTTCTTGTGTTGCAGGTTTCCGGAGTCTAAGCTTGCCCGAATGTTCAATGGAAGCATACCTATTGTTCTGGACAGTCTGAAACAGCACTATTTCATTGACAGAGATGGGAAAATGTTCCGACACATATTGAATTATCTAAGGAGTGCCAAACTGATACTACCTGATAATTTCAACGAAATTGAACAGTTATGGGAAGAAGCGAAATATTACGACCTCACTAGTATGGTAAAAGATGTGGAACTTTATAGAAAAAGTAAACAAAAGATCGTAGTGAAGAAAGAAGAGAAAGAATACTGCGACTGCATTGCAATCAGCATAAGCCCCGATCTAGGGGAGCGAATCACATTGAGTGCGGAAAGGGCGCTTTTGGAAGAAGTGTTTCCAGAACTTAGCTCTGCTCTAATGGATTCAAGGAATTCAGGTTGGAACATGGAAAACAGATATGTTATTCGATTTCCTTTGAACGGATTTTGCAAATTAAATTCCGTACAAGTATTGCAGAGGCTTCTAAATCAGGGTTTTAAACTAATAGCAGCTACTGGCGGTGGGGTCGAAGGACAGCAGTTTAGTGAGTATTTGTTCTGCAAAGATTGCAAGGCTGCTGCC
>Cep13
ATGAGGTCACCTGTATACAGTCTGTTAGGTGTGCTCTCACTCATTACCATTATCAATTCTGTCCATGGAATTAAGAGCAATAGAGACAACATTACCAGCAACCAAGTGCTGGCACCCAATCCGCAGCCAATCCGAGATAATCCACTAAGAAATCCATGGACAACACATTGTGCAACAAACTGCACATGTGATGTGGTTTCTTATGCCAACTATAAGAATCTAAAAACAATTAACTGCAGTAACAGCAATTTGGTTTCAATGCCAAATATCTCCAATAACTTAGCAGAAGCTTTTCTATTGTCCAAAAACAAATTTAAAATTGTCCAAGAATTACCTCACCTGAAAAATCTGAAAATTCTTGATCTCTCCTCCAGCCAGATTAGTAAATTTAAGAGTCACTGGCAGTTCTTCCTTTATGGATTACTTGAAGTATTAAATTTACATAATAATTTATTAAAAACTTTGCAGGATGGTGCTTTCACAGGACTGAAAAACCTTAGGGTATTAGACTTGTCTTATAACCGGCTGCATTCAATTGGAAAAGATGCATTTGGAGGATTGAATAATCTTCAAGTCTTAAATTTAGAAGGTAACGGATTAACATCAGTGAACCCTGACTGGTTTCAGAGAATCAAATCTGTTAGTGAGCTCCTTTTATCGAAGAATGATCTGAGAAAGCTGACCGATGATGTATTCAGGGAGTTGCCACTTCTTTCAACCCTTAATTTAACTGGCAACCAAATCAGAGTGATAGAAGTAAATGCTTTCCGAGGGTTGAGTAAACTGTGTGTGTTAAATCTGTCCAATAACCGACTTACTAATATCCCTTCACAGGAGGTAAGGCCTTTGCCCAGCCTGGATATTTTGATATTAGACGCAAACTCTTTTGAAACGGTAAAGTCAGAGGAATTTCACCATCTCAACATAAGTGAGATATCACTAAGTTTTTTACCCCTTCTGAAAAGTATTCAAAACAATTCATTCCACCACCTGCCAAAACTGACTATCCTGCAAATGCATGATAATAAAAATTTGCTCTTCATCCATCCAACTGCCTTCAGCCAGGTGCCGAATCTCCAGAAACTCTATCTGCACAATAACAAGTTGTGGGCACTACCTTACACGCTAAAAGCAAGCCTTCCAAATTGCACTAACATTCACTTGTATCACAACCCACTGAGGTGTGACTGTAATATCCACTGGATCTTAAAGGAACTAGCTAGCACTGGTAACAAAAGCAGAATAGAGTTCCATGATGCTAACAAAATCATCTGTGATTTCTCAAACAACAAAACGCTGCTGAGTAAGATCCGTGTGAATGAAATCCCAGAATCCTGTCCTCCGACAACACTTCCTTCATTTCCAAAACACTTTGAAACTTCTATAGGGGAACCAATTTCACTAGAATGTTTAGCCATTGGTGTACCCCTGCCACAAATCCATTGGTTAGTGGGCAAAGGAGCCAAAAAGAACCAAACTAATCCGGAAAAACAAACTGAAATCAATAATGGTCTATACTACGTCCGATTTGCACGTCTCAACAATTCAGGGAGTTACAAATGTGTTGCGGAAAATATCAAGGGTAATGACACAAGATCTGCGTCAGTCGAAGTCTTATCAGGTCGGCTAAACATTATAACTGGCAAGACTTCCAATACGTACATCACAATTATTCTCAATGGAAGTGAGTCACTCATGCTACTGGACAAATATCAAATCCACTACAAGGAAAGTGTCAAAGACAGTGAATACAATGTTATTTACCTGAAATCACGCATGCATCGTTGCACAATAACGGGATTGAAGCCACACACCATGTATGAGTTGTGTATTTTATACCAAATCAACTCAGAACTGCTAAAACTTCATTGTATAAATGTAACGACAAAACTTGAAGGAGACAAATCTGGAATTACCAAGATTGTAGATGTCAAGGTGGTGATGGGAATTATTGTGGCAATTAGCGTCACACTTACAGTCATCTGCTTCATTGCAGTTGCCAAGCGCTTCCGGAAAAGAAAAGAATATGAAGAACCATTCGGTCATGACAGAATGGAGCCTCTGTCCCATATTCCTCTGGAAAACCTCTACCATCCTCCCAGTACACCAATCTGTTCATCAAGGACATCTCTCATCTCACATTCTCAAGCT
>Cep14
CAGTGTAAAATTGCCAAGCAGTTTGAATCACTTGGTTTAGACTGTCATAAAGAGTATTCACTCTTTAATGAAGACAAAGAAATGTATGGAAAAGGTTGGGATACACCAAGTTTCAACAGCACATACAGTAATTTGGCTGATGAATTTCAGTACCAAGATTCCTCAAAACTAGATGGTTATCCATTCTATGGTAGTTTAAATATGTATGGTGGAGGAGGTTATGTAGCCAGACTGAAAGGTAGCAAGACAAAACTTACAACCATGATGGAGAGATTACAAAACACCAGTTGGATTGATAAATTAACCAGAGCCGTTTTCGTTGAATTCACAATATATAACCCTCAAGTGAACTTATTCACAGTTTGTACTTTATTAGCTGAATTCACTAGAATAGGGGGCGTTGTAACATCATATCGGTTTGAACCATGTATGCTGCTACCATATATGACACAGGCTGCTCTTTTCCAGACACTCTGTGACGTTATTTTTGTCCTTTTCCTTATATATTTCCTGATAAAAGAAGTGAAACTTCTCCTCAAGTTACGTAGGAAGTACTTAAAAGAGTTTTGGAACCTTGTAGAGCTTGGAATTGTAAGCTTGTCCATTGCAGGAATGTTTATATTTATATATAAACTACTTGAGACAACACGTCTTACCGATTTGTTTAGAAAAACCCAAGGTAACAAGTACATGAAATTTCAGTATGTAGCCTTCTGGAACGAGATGTTTTGTATTATAGTTGGTTGGTTGGTCTTCCTTGCAACTCTTAAATTCATGAAGCTACTTCGCTTCAACAAACGAATGTCCATGCTGTCATCAACACTAACAAACAGTGCACCGAGTCTTTTGAATTTCAGTCTGGTGTTTTGGATTTTCTTCTTGTCATTTGTACAAGTATTCTATTTATTGTTTTTCCGAGAGATGAGTGATTTTGCAAACTTCATCACAGCAGCAGAAACTGGATTTCTAATGATGATGGGAAAGTTTGACTTCCATATGATGAAGCTTATCCAGCCAATTCTCTGTCCTCTGATATTTGCTATGTTCGTTGTAACAATCACATTCATCTTATTAAATATGTTCCTTTCAATTCTAAATGAAGCATTTGCCTCTGTTAAAGAAGATCTTGACAAACAAAGCAATGAGTATGAAATAGTAAACTTCATGGTGGGTCGTTTCAAAACATGGACCGGCATTGGTATGTCTGGAGCTGTGTCTCCTGAAGAACAAAACTGTAAAAAATCAATATCAGGAAACAAAGATGGTCCTGATGGACAAATTGAACAATTTCCAGATAAGGTTGACCAGCTTTTGAATTCTATCTCCCAAGTTTACATGGAAAAGGATACATTAGAAGCATTCTTTGATGACAGAAATGAAGCTGGAAAGAGAGCATTAAAGAAAATCCTGAAACAAAGCCAGACAAGCAGTGCCTACCATGCATTTCCAAATGATGACTATGGATTACCAAAAGTACAGACAAAC
>Cep15
GCCCACAAAATAGTGTTAGCTGCTGCCAGTCCATATTTTCGTGCCATGTTCACTGGTGGAATGAAAGAGGAAGATATGACCGAGATTCCTTTGCACTGCATATCCCCATGCATACTTGGTATTCTTATCAATTTCGCCTACACCTCTGAAATCCAAATCAACGAGATGAATGTTTGCCAGTTGCTGCCAGCTGCTACTATGTTTCAGATCACACGCATCGTCGAAGCTTGCACGGTGTTTCTCGAGCAACAGCTGGACCCTAGTAACTGCATCGGTATTGCAGACTTTGCCAGTGAACATGGCTGTATGGACCTGTACAGTAAGGCAGGGGAATACATCTACCAGAACTTTTGTAAAGTAAGCAAATGTGAAGAATTTCTGATGCTTTCTCCGTGTCGATTGGTCAGCCTGATCAAACACGATGAGCTAAATGTTGCCTGTGAGTCCGAAGTGTTTAATGCTGTCATTCGTTGGGTGGAGAACGACTCTGAGAAACGTCTTAGTAAGTTGGAGAGTTTACTTGGAGCTGTACGGTGCCATTTCCTTTCACCAAAGTTTTTGGAGAAACAGCTCAAGATGTGTAAATTGCTCAAGAAAAATCCACAATGCCAGAGTTATTTGGCACGCATTTTTGAAGAACTAAAACTCCACAAACAGATTCCTGAAGTTTGCCGCAAGCCTTGCAAACCGATGGTTATTTTCACAGCTGGAGGTTATCTCCGGCAATCTCTTAGTAACTTTGAATTCTTCAATTTAGAGACAAATGAGTGGCGGCGGTTGCCTGACCTGCCTGTACCACGTAGTGGGCTGAGTGCGTGTGTCGTGAAGGGTATTCTTTATGTTGTTGGTGGACGGAACAACTCACCTGATGGTAATATGGATTCGGCTTCCTTGGACATGTATGACCCGTATCGGAATATGTGGAGACCTTGTGCACAGATGTCTGTGCCAAGAAATCGAGTTGGTGTTGGGACAATTGATAATATGATTTATGCTATTGGAGGTTCACATGGATCTCAACACCATGAAATTGCTGAA
>Cep16
ATGGGGAAGTGCTTGTCTTGTTGTGAGCCAGTTAACTCCAGTTCTAATTCTTCCTGTGATGACAACCTTAGTGGACTTGCTGTTGGTGGGGGTGACAACACTAAAAGCCAAGAAATCAGTCAAGCGAAGGAAGCTAAACGTTCACAAACCTCAAGCGCTAACTACAAATCTCAGCTTAGCAGCTCGAGCAAAGCATCAAATCCTTCTTCAGCTGAAGCGTCGGGCAAGAAAATGTTTCCCACCTACTCCAAAATCCCACCCATTAAAAAACAAGCCAATGGAGACAGCAAACGTTTGTCGTTGCTCTGCCGAGATTACTCTGAGCAGGATATTCATAACTTGTTTGAAGCTTACCGTGATATTAGCCATGATATGATTCTTGCCGAAGGAATTGAAACATTTTGTAAGGACCTGGATGTAAAACCTGAAGAATTTATTGTATTGATTTTAGCCTGGAAATTCCAGGCTGCAACAATGTGCTGCTTTACAAGAGAGGAGTTTGTTCAAGGTTGTAAATGTCTCAAAGTTGATTCTGTCAAAGGGATTCGCTCTAAATTTAATGACCTTCTCTTAGAAGTTCAAAACAAGCAGAATTTTCGAGATTTCTATCGATGGACGTACAAATTTGGGCTAGAATCTGGGCAAAGGACTTTGCCAATAGATATGGCTATAATTCTTTGGAAACTTATATTCACTCGGACAGAACCTCCAATCCTTAAACATTGGCTAGATTTCCTTGCCAAGCATCCTGACATCAGAGGCATTCCAAAAGACACCTGGGACATGTTTTTAAATTTCACTGAACAAGTTGGGGATGACCTATCTGCATATGACGACACAGAAGCTTGGCCAAGTCTCTTTGATGACTTTGTCGAGTATGAAAACGATTTCAGAAATCAGAATGTGAAAACTGAC
>Cep17
ATGCAGCATCTTTTCTTTCACAACTACAAAGAGGAGAAAGGATCATTCACATACAGCCTGAACAAAGCAGATCTAAATCAAGCCATCACTTTACATCCTATCAAGGAACCAACACATCAATTCCGCGTTCATAATTACATTTTAGGACAACGCATATCGAGCTTACGCCAAAAGACCCTGAATCTACACCGGGAGATAAATTCAGTAAATCAGTTGCTAGGGGAACAAGACTCTGAGAAACCAAACAATCTTGGTTTAAGGACTTCTATAACAAAATATAATCCAAAAGATGAGGAGGATGTTTTTGAGTGGGATTTTTTTACTAGACCCTTGTATTCAGCTGCTGACGTTAATCCTAAACGAGGAATGCCTGCTCATATGCGTGTAGCACTTGATGACGTTATACAGCAGACCATACACATGATCAATGGAAATGCCAGACAGCGTGGCCGTCATATTGATTTTAAAGAAATTCTTTATGGTTACCGGAGATTACATCCATATTTAAGCTGTGACTATATTCTTGACCTGCTTTTAATTTACAGGAAACACAAGGGACGTCGAATGACTGTCCCCGTTCGAAGACATGCATACTTACAGCAGAATTTTGGCCCTATGGAAATTTTGGAAGACTATTTTCCATCAAATAAAGAAGAATACATTTCATACGATTCTGTTCATCCTTTTGCACATCTCTTTACAGACTATAAATCTCCAGAACGGACTAACGTTGATAAAACCAAAGAAACTATACATATCGTTCTATCATTATCTGGTCGGTATGAAACCTTTAAAAGATTTATGAAAAACTATGAACAAATTGTTCTAATTGCAAAAGAAAAAGTTCACTTAAATATTGTTCTTTTTGACAGTACAGATGATACAGCCTTACAGAAATCTATAAATTTGATTGTCCAGTATCAACAACGCTATGGTGCTAATTCAGTTGAACTTATTGAAGCTAATGGAGCATTTTCTCGGGCTAAGGCATTGAAGTTAGGTTCATCTGATACAAAACCTAATTCTCTACTATTTTTTATGGATGTCGATATTCTCGTTAGTAGGGATGTTTTTCAACGTGTTCGTATGAACACCAGACAGGGACTTCAAGTATATTTTCCAATTGTGTTCAGTCAGTTTGATACAAGAAGTTTTTGCCCTGATCCAGTTAATTGCAAATTTGATATTAGAGATTTCCGTAATGACTATGGGAATTGGCGACAGTTTGGTTTTGGAATTGCAAGTATATATAAAAGTGATCTTGAAGCTGTTGGTGGTTTTGATACGAGTATTCAAGGATGGGGCAAAGAGGATGTTGATCTTTACCAAAAATTTATCAATAGTAACTTAACTATTTTTCGCACTGTTGACCCTGGGTTGTATCATGCATTCCATCATGTTTCTTGTGATCCTGCCTTGGAACCAGCGCAGTATCAAATGTGTCTTGGTTCTCGTGCTTCTGGTTACCAGTCTGTTCATGAATTAGCAAAACAATTTTATAGCCAGCCCCATCTCTTAAATAGCAGACCAATGGATAGTAATCATAACTCC
>Cep18
ATGGAGATGGAAATAGTCTCAGACGATGATGCCTGTGGTGCTAATAACTCCCATAATACGGTACGCCGTATTATGTCAGAAGGAATTTTACAAAACGATGATGGCGATACAGAAAAATTTGACCCTTACCGAGCCCTTGAAAGGTCCCAGTCTGATGCATCTCTAATTCAGAACTTTGAAAGTGGAATATCTTCGTCTGTCGATACGACAGATGACGAAACTGTTCGTGTTAGAAATGTCGGACATAAGGTGTCCGAGTGCTCTACCGTGTATTACGACTTGTCGAAAGCCGTAGAGTGTGAAGTCAGCAAGACACAGAAAGGCCGTCCCCGCACCCCACGTGCTCTGGAAACTATTCCTCAAGATGAAGAACTGCAAATTGAAAAACCCGTCAAAAATTTCTCGCGCTCTATTAGCAGTGAAAGTTCATCTAGCATTTACGAAGACAGTGGAACGACCTTCACACAGAAGCTGTGTAAGGAAGAGAAGAGTTATAGTTTTTCTTCATCGTCTTTGTCATCGACATCTGTAAAATTTACCAAAGGTGGTCAGCAGGAGCAGATCGTTACAAAGAGCAAAACCACACTAAAGTCTACCATGCAGACATTCTCGCAGGAACTGAGAAACAAAATTCACGTTTTACACATTGGCTCCACACCAGAACAGATCGCTGCTCTTCGAGAGATGCTTGCCTTAATTGAGAACGCTTGGTCGACACCTGTTCACGGTCGAGATCTTGCTTATGGCCTCTGTGACATCATTCGCCATGAAGGTGCCCTCGAAAGGATTGTTAGCAACTGCGGTTCCTCAAACAAAGACTTGTTGCGAGCATCTGGCCGAGTGTTAGAACAAATCATGACAACTGAAAACCGAGAAGCCGTGGCCAAAATTGGTCTCGATACGGTGGTGAAAATGACTTACAAAACCAAAAATATGTGTGATATGGCTCGTACTTCAACCGGAATACTTGAAAGTTTATTCAAAACTTCTGAGAATACGTGTGGAGAAGTGATCAAGCTCGGTGGATTAGATGTCGTGCTTCATTGGTGTCGGTACACGGACAGAATGACTCTACGTCACTGTGCTTTTGCCCTTGCTAATTTAGCCTTGTATGGAGGGCCCGAGAATCAGGAGCTGATGATAAAACACAAAGTCGCCGAATGGCTGTTTCCTTTAGCGTTTAATGACGACGACAGCATTCGCTACTATGCTTGCCTCGCCATTTCAGCCCTTGTTTCTAACAAAGAGATCGAAGCTGCTGTAGTCAAGTCCGGTACCATGGAACTTGTATTACCTTTCATTGAAAACCACACTCCTGCTGAATTTGCCCAAAGTGATCAGTCTCACCAGCATGGATGTGCCCGGGAATGGCTTACCCGTCTTATCCCAGTCCTTTCTAGCAAGCGTGAAGAAGCTCAAGCACTTGCTGCTTTTCATTTTGCGATGGAGGCAGGAATCAAAGCAGCACAAGATCACAAGGAG
>Cep19
TTCATTTTGGCCATAACACTTGCTGTGTTACCACTGAAGAAACTGGTCAACTTCTACATGTACTTAGTCAGTGCGCTGCTCCTGACAGTAAGTTACCATGTGTCCTTTTCCTACGTCGAGGATGAGAAGACCTTGGGCTTCGACCATTCTCCTTTCAATGATTTGCGTGAGAACCCGGCTCGCATTCAAGAATTACTCTTGTATCTTTGCATCCAATGGCTCATAGGAGCCCTGATAGCCTACCTGCTAGACATTAAAAATTGGACAAAATACTTGACTCTGGCATTCTCTACACCTGTGTTGGCCCACCTGGCAGGTGTTCCTGTCGAACACCTGAGCGCTGTCCACAATGTTGCTTCGACTGTCATTATTTCCGTCATTCTTCTGCACCTGTTCAATAGTCTCAGCTGCACTTTGGATTTTGTCAAATCAGAAATCAATCGTCTGTGGCAAATAATAAATGCCACAGGCTGGCTACCGATAATTGTCTCTCTGTGGCACACAATAATGTTACCCACACAGCTTCTCTTGTTCTGGATGGTTCTGTTTTGCACACAGCTCTACATATACCTGAGTGCTGAAAACAACCCGATCATCCAGGAGGGTTGGCTGGTGATGGTCTTGGCTAGTATTGGTGAGTGCTGTGCAACACCGGTCAGTCTGTTTGCACTGTGTGTCACAATCTCTTATGCATCCTACTACATCCTGACCCTCACTAAACTCTACTTGCAAGGCTGGAATGCCATTGGCCATGACAACGATGGAATGCGAGGATGGACTGAGGGCTTCACAATGCTGCTGATTGCAATGCAGACTGGTCTTTTAGAGCTACGGCCCTTGCAGCGTGCCTTTCTTATGAGTATCTTGTTGTTCATTGTGGCTTCGTCTTTGATTCAATCCATGTACGAGATGACCGACCCCATCCTCTTGACCCTTAGTGCTTCTCGGAATGGCAGCATCTTTAAACATTTGAGGGCCGTTGTACTGTGTACTTTCCTCTGGATGTTTCCTCTCTACATGACGTACATGATCTGTCAGTACCTTGACCTCGACTTCTGGTTGCTCGTTATCATCTCCAGCTGTTTGCTGACCTCTGTGCAGGTCATCGGCTCCCTTGCTATCTACGTCCTCTTCATGTATGACTACGTACGCAATGAGCCGTGGGAGTCGCTCGATGACGTCATCTACTACGCTCGGTCGACCACTCGTGTTCTCGAGTTCATCGTTGCCGTTTTTGTTGTGTGTTACGGACTGAAGGAGACGCTGTTCGGTGTGTGGAGCTGGATCAACTCGTCCATCCTCATCATTCACTGTTACTTCAATGTCTGGCAGCGACTGCAGAGTGGCTGGAAGAGCTTCCTGCAACGGCGGGAGGCTGTCAAGATGCTGGAATCGATGCCATGTGCCAGCCAGGAGCAGTTGAAAACGCACGGAGATGTGTGTGCGATATGCTTCCAGGAGATGACTGTCGCTCGGATTACCAAGTGCAACCACTTCTTCCACGGGTTCTGTCTGCGAAAGTGGCTCTATGTGAAGGATGCTTGTCCCATGTGCCACCAGAAAGTGTCATCTATCTATAAGGAGGAAGAGTCGCCTGTTGTGAGCCAAAACAATAACACTGAAGATGGTGGCACTGAAACGGAATCTGGTGCTGCAACGGAACTTTTCCAAACCTCTGTTTCTAAAGTGGAGCCATCAACAGAAGCAACAACAGCTGGACAATCAGAAGCAAAGCCATCGGTCAGTGGACACGTCAGCAACAATGTGCCGGCCAGTCTTATTGATGAGGATTCTCTACAAAAACAGCAGGAAGTTGAAGCAGTGGCATCTGCCAAACTGGAGGAATTCAAGTTGGAACAGAAATCTGGTTCCAATCTTGTTTCTGACAAAGAAGATCGGGTGAATGACAATGTGAAACAGGCACACAACACAGCAGGTACCCCTGTGATCTCTGTGTCAGAAGCC
>Cep20
CCAACTGACATTATTCTTCCAAGTGGTAAGCAATACCGGTTCCATTATGATTCAGAAGGCAATCTGATTTCTGTGACAATGCCCAGCTTAGGAGTGCATAGATTTGCTTATGTCACATCGATCAGATTCCAGCGTTATCTATACTACCCACCCAAGGCTCAGTTACCATTCATCAAGGACATTGATGGAAATGGAAAGCTGCGGCAGATCCTGTATCCAAGTGAACGCAAGCGAGTCATCTATAGATATAACAACCACTTTCAGCCCGTCACTATTCTGTTTGATGACTCTCACATCAGCTATGGCTACGACAGTCAGACTGGGAAGCTGAACAAACTTGAAGCCTTTTACACGGGTTATGGATGCCAGTATCTGTATTACCACAGCAGTACCTTAATTAGTAGCATCGAAGTTCAATTCCAGCAAGACAGGCAACTTATCGGTGCCAAATCTTTCTATAACTATGACAACAACTTCCGGCTTACTTATATGCACATTGTGTTCACCAATAACGAGACGACATCGACTAATTTCAGCTATAATACCAACACTGGGAAACTGGCTAATATTAAGCAGTTTAAAGTAAACTGGCCCTTACCTGACAGAGAGATAATCTCTGATGAAAATGTGAAAATCAACCGAGAATACGACCATTACGGAAGACTGAAAGACATTGAGTACAAGTTTATAGAAGCTCAACGTTTTAAACTTGAAATTAACTACGACCACACGAATCGAATTCATGAATGGAGACGAAAAATTGGTCATGTGAATTCTGAAGCAGTGGAATATGTTTATGATATTGATAACAATGTTATTGATGTGCTAATTGATGACAAACGAGCTTGGCACTTTGGCTATGACGCCAATGGAAACATAGCCAAAATCACAACTGATGGTCGGACAAAAGAACTGCACTTTGATGAAGCCGATCATATTAAGAAATACGGGGAAAAGTACTACAAATTTGACCCTGATGGTTTCATGGTACAGCGTAATAAGGAACACTTGTATTTTAACTCTCTTGGTCAGTTACGTTCAGTGACGAAAACTGAGGAATATAAAGTGTTTTTCTCCTATGATCCAATTGGGAGACTTGTTGTTTTTAAAGACCTTGTAGGCAATGTGCTGCAGTATTTTTATCTGGATGTGGAACATCCTGAACGAATAACACACACCTACAATCATGGAAATGGGGACACTACACAATATCATTATGATGAACTTGGCCATTTAGTAAGCATGGAACGGCGTGGAAATTCCTACTATATTGCAAATGATCCAACTGGAACTCCTCTTGTTGTTTTTGACATCCAAGGGAATGTTATGAAACAAATGAGTTATGATCCACTTGGTTCAGTAACCTCAGACACTAATCCCCATTTTGAATTCTCTTTTGGTTTCCAAGGAGGAATCCACAATCCAATTACAAAACTTTTACACATTAGAAACCGAGTTTATGATCCACAAATAGGACGATGGGTCGCACCCGACTTTTCAAATGTATTTGAAAAGGTCAAAGATGCAATTGAGAAACCAGAGGTGTTAAATATCTACCAATATCACTTATTAGTCAATTTACATACGAAAAATCGGAAATACCCATTAACA
>Cep21
ATGCCGGCTGCGAATATTGTAGTTAATGAAACAGACGTACTCCGTCTTGTGACGGAATTTCTTCAGAATCGCGAACTGAACATTTCAATGATGTCTCTCGAACGAGAGACAGGAGTCATTAATGGACTTTTTTCAGACGACATGCTCTTCCTGCGTCAATTGATACTCGATGGTCAGTGGGACGATGTGATGGACTTCGTTCAGCCGTTGGGCAGTGTTGATGATTTTGACACGAAACGTTTTGAGTATATTATTATGAAACACAAATATCTGGAATTATTGTGTATCAAATCTGAGCCTAGTATTATGGCCAATTACGACTTTACAGTCGACGAAGTGGTCAAATGTCTCAACTCGCTTGAGTCGCTCTGCCCGACCAAAGAAGAATATAGCAACCTCTGTCTTTTACTGACCTTACCTCGTTTGGCTAGTCATATCGATTACCAAAACTGGAACCCGAGTAATGCCCGTGCCCAGTGCTTCAAGACAGTTTATCCGTTGGTTGAACACTTGCTACCATTCGAACGTAAAAACGACCAGAACAATCTGGTGGCCAAAAACGACCGTTTGTTACAATTACTCCTGAAAGGTTTGCTCTATGAATCTTGTGTAGATTATTGTCAATCAAAAGCAACCAGCAACGGAGATGAAATGGAATTGAAATTTGCATCTCTATTGAACGATACTGGTCTCAGCGATGCTGATTTGAGCCTCCTCTCCTGGTTGCAAAGTATTCCGACGGACACATTTTCTTGCCCTTTTGAACAGAAGACTATGAATGTCGACATTCGGCCAATGACAAAACCATCTCTGGAAGCGTCTTGGTCGGAACAGATTCTTGTCACCCCTATCAAACCTCGCATGTTCCCGCACTCGCATGTACCCACCACTCGTCCGAGGGGAGGCGCTGACATGATGACCCGCTCACTAAATCCACAGTTCGACGGCCTGTCTAGCGGCTTATGGCAAGGACGTCGAGACTCGGGTGATGGACTTAGCCCTATGTCGCGCTCCATGACCCCTGCAGCCAGGCTATTCAATATGAAAAAGAATCCTATGCAAATGTCGATGGACAAGCTGTTCGAAGAAAGCGAGGTCATCAACACCCAAAGCTCAATTTCCGACGATTCGCGCTCATTTCGTTCGTCATCTTCAGTGACATCGTCGCCGTTACGCACTCCGAAGAACGTCAAGCCAGGTACCTCTGGTACACCACCTCGTTCTTTCTCACCCGTAAACAATAATCTCACTGCTTCAGTAACAGATTCCCCCAAACACCTCAAATTGAACACCACCGCCTCTTCCACGCCAGGGCCTGCTGGGTCCACCAACACGGAGTTGTTTAAGGAGTATCAACGTCAAAAACAGCGCCTGCAAGAACAGCTAGAGATTCAAGAACAACAGAAGGAACTCTACCAGAAAGAACTCAATGAGCTCGAAAAGAAGCAGACCATGTTGAGCGATAACAGGATCAAGGAGGAAGTACGTTACTCGCAACAATCATTCAGTTCACCCGAAACTTCGACTCGGTCTTTACAAGGGACTCCA
>Cep22
ATGATGGAAGGACCCGTGACTCCTGGTAGCCAAGAGTTTATACTGAAAGATGAAGGTACGTTCATATCCAACGTGTCTCGATTTTATAACCAGGAGTCACTCAGTGACATAAAATTGAATGTTGGCAACAAAGTCTATTTTGGTCATAAGTTTGTCTTGGCCAAGTCCAGTGATGTATTTCGCACAATGCTTTATGAAAGTCGGTGGAAAGAGAAAAGCACTGCAAGCATTGACCTGAATGAGTCTGCCGAATGCCAGGCTGTCTTCAATAGGTTTCTTCGCTATCTCTACACTGCTGAAATCAAAATTAATCCGGAATCTGCAGTTGGTGTTCTTTGTCTTGCAGATAAATACAATGTTGCATCACTGAAGCATCTTTGTACCAAATATATGGTAGAGAACACGAAATCTCCTAAGGTTCAGAATGCGCTGAATTGGTATTCGTGGGCGAAGGCCCTACATTTGGAAGACCTTATTGAACAGTGTGCCAAGACGATTGCATGGAATGCAGATAATATCATAAAGTCTCCAGAATGGTTGACCATGGACAATGATTTTGTTACTGACCTGTTGCAGAGTTCTAGCTTAGTTGTCACCAACGAATACACATTGTACCTTGCTCTCACACATTGGCTGGAACACCAAGAAACCTTAAAGCCAAATAGTTATGGAGAGAACGTGCAAAAGTTAATGTCCTTCATTCGTTTTCCACAAATGCTGGTTTCACAACTGTATGACATTGAGAACTCTGAGATCTCTAAATTGCCCGAGTATAGGACTTTGATGCACCACCTAATCAGCAAAGCATACCGATTTCGTTCGCTGTGTCCAGCACAAAAAGAACTGAAGGTGTCATTCAACGAACCATTCTACATACCACGTGACTACAAGGAGCTGATGGTGGACAGTGTGCGTATGCACAATACTCACCGGTTTGGCATTCAGGTCGATGTCCGAACATACGTTGGCCCTGTGCCTTCCGAAATCAAGGAAGGTGACTGGAAAATTACTTACCGAAAGAATGCTGACCAATGGATATTACAAATCTTTTGCCATGAGTCTGCCCTTGTCCAAGGGGAGGCAAGGGTAATGTCCAGCTTGATAGTGTATAACGATGATGAAGAAGTCATCCAAGTGGAACAATCCACACCAACTGTCTGTTCCCGTGGCAACCATATGTCCCATACAATTGATATAATCAACCCTGAGGTTGCCCGGACAATGGCAGTTTTGATTAAACCTGTACCTATA
>Cep23
ATGAAGATGATGGATGGAGCTGAATCTGTGCGGTCGGGTAAAAGCGACCGCTCGGAGCGGTCACATCGAAGCCATGGTAGCATGCATCACCGCCACCACCAACGCCAACCAAGTAACCGTCCGCACCGCAGCCAAAGCCGAGACAAGGTGCGTGGGGGTGATGAACATATCGACGACCGTGCTGTGCAGCACAGGGACCATCATATCGTGTCGGGCGAAGACGAATGCGAGGAACGCATCGAAGTTCAAATACTCCCCCAAGATGATAACTGGGGGGACAACACAACAGCTATCACAGGAAATACGAGTGAAACTGCATTTTCGATGGAGGATATGCACAAATTTTCTAAAGATCTTGATGACAGCATTGGCTTCGACTGCACTCGTTATGTTGGCACAGCCCTTGCTACTTTCCTCAGCTTGTTTGGATTTGCTTCACCTATCATTATGGTCATCCTACCCAAACTCGGGATAATGACCTGGGACGCAGGACCTTGCAAACCTGAATGTGAAGGCCTTCTGATCAGTTTTACCTTTAAGCTCATCATTTTACTCATGGGAACTATGGCCCTTTTCTTTCGCCATCCAAAAGCCACCATGCCGCGTGTTTATGTGTTTCGTGCTGTTGTACTCTTCCTTGTGTTTGTGCTTACATTTGCTTTCTGGCTCTTCTACGGAGTACGCATCTTCAAGAGGAAAGACGCGAAAACAGAATATTACAACATTGTCCAGTTCTCTGTCTCCCTTGTAGACGCTCTCCTTTTCATTCATTACTTATCAATTATTGTGCTTGAAATTCGCCAATTACAACCACAGTATGTAGTCAAGGTTGTGAGATCACCTGATGGATTGAGTCAAAATTACAACATTGGAATCTTAAGCATTCAGAGAGCAGCTGTCTCAGTTTTGGAAAATTATTACAAAGATTTTCCTGTGTTTAACCCATACTTGGAAAATGTCCATAAGCGGTCCTCAAAAGTAACTAGTCTCAAAATTTATGACGTTGATGGTGTTAATTCTTCTGGACCACAAGGTCGTCAACGGGCTGTATTCGCTCCTAATAGTAGGAGGCGAGATACTAGTCACAATGAACGCTTTTATGAGGAACAAGAGTATGAGCGCCGTGTTCGTAAGAGAAAAGCAAGACTTATCATGTCCGCTGATGAAGCCTTCACTCACATCAAAAGAATGCAAGATGAACAA
>Cep24
GCTTATCCAGAAACAAATGGTAAGGACCGCCCTAGGCAGAATGGCTACCAGAGCAGTCCTTGTGGAACACTTAGCAGTCTTTCATCTTCGTCAGTAGCTAGTCACAACTCTTATTTGAGTGCATCCAGTACTAGTTTGAATTATGATTCTTTAAAGAGTCTTGGCTGCCAAGTAGTAGCCTATCATATATGTCAAGCTGACAACAACACAACGTGCATGCTACCTGATTTTGTACACAGTATTGCTGCTACATTAGCCAGAGCACCACAACTTGAAGCCTACCGTGAAATGTTACTTGTTGATCCCAACTTGTTCAATATCCTTACCATGAAGGAATGCATTCAGAATCCATACCAATCCTTTGTAAAAGGTGTCTTAGAACCTTTAAAAATGTTAAAAAGCAGTGGAAAGATAACTTCAGACAGTTGTATAATTCTAGTTGATTCATTAAATGAAGCTGAATTCCATCGACCTGACTATGGTGACACAATTGGCTCGTTTCTTTTGCATTATTTGCACAAATTTCCTATGTGGTTGAAAGTGATTGTAACTGTACGAACAAGTTATATTGAAATAACACGGCAGTTACCATTCTTCCATATATCTATTGATACTTGTGATGCCACAGTTAAAGACCTACATGATTATATCAGCTATCGTATCAATGTTAGTACTGATCTTCAGAACAATATAGCTGTCGACGAGACTGGAACACAAAATAAATTTTGCAACTATTTGCAAACACTTAGTAATGGCAGCTTTCTCTATTGTAAATTGGTCCTTGATCTTATAGAACGTGGAAACTTAGTTCTGAAGAGTTCCAACTATAAAATTATACCTATTAATATTTCTGAAGTCTTTCTGCTACATTTCAATTTAAAATTTCCCAGTGTCAGATCTTATGAAAGGATCTACCCAATACTTGGTGTGTGTTTAGCCTCACTTTATCCTCTCAACCAAGAAGAGATTTATGAAGCCATTAATTCAGGCTCAACAAAGAAATATATTTCTAGAGATGAATTCTTACATAGACTTGAAATACTTTCTGGGTTTCTATACCACCGTGAAACAGATAACACCTATATGTTTTTTCATCCAGCCTTTAGGGACTGGCTTATTAAAAGGGATGAAAATGAACACAGAAAGTTTTTATGTGAACTT
>Cep25
ATGTTAGAACCTGTTCACAGCATGAGAGGGAAGCTGCCATCACTTCACCGGATTGGTAAAACGAAATGCATTGATGAGGATGAACCGCCACCAATCCATGATCTCAGTTTTGATCCAGTTCCATTTGCACTTCTTGAAGATAATCGCTTTGATGTCAGCGATGCAGAAGAAACACTTCGAGCTCTACGGAGAGCATTCCGTATAGTTTGTCCTGGAAGACATGCTTGCAAACGATCATTTGATCATTCTGGCTTGAACATCACACATTGTCGTGATGGTGTTGGGCTGGGGAAATATTATCTTCAGCTCCAAAAGATTATGGAGAAGAGGGCTTGGCTAGAATTTACTCATGATTGGATGTACCGAGTGAAATCCACTTTGCTTTTCATACAAGAACTTGAATCCATGGTTTATACTGAATACTGCACACTGTATGATATTATGCATAATAACCAATTACCACAGGACATTGAGAGCAAACTTTGTGGTTTGAATTCGATCTGTGAAGATTTGCGAGTGCACAGCAACCACTGGAACAGTATCCAACAGAGAATCCGAACACAGCAATGGATGCAGCCGTTGCTAAGTAGCGTTTACTCAGAGTTGAAAATGTTAAAGAAAGTATTTTTTCAGCTACAGGATGCTACAATATGGTGGATTCACAAATTAATTGAAATTGGTCTTGTAGTATTTTCTCACTCTCAGATGAGCCATGTTTCAAATGAAGTATTTTGGAGTGTTGCTCGTGGTCTGGAAGACTTCAATTCTATTGTCACAAGTGCCAAGCTGAATGCCTTTCATGACAATGAAAGTATAATATTCAAGGACCCTAATCTAATGGCTATGTGGAACAGTATTATGATAAATTCTAAATTTCACAATTTATCTTCCCTCATTACTATATCACCCATTTCTTTGAATCACATTTTGAATTGTTTCGCAAACCAAAGGTCGCGCTATGCCACTTTTGACACACATCGATTTCTAACAAAAAGTGATGAATTCATCGACAACTTAGATACAGGCATACTTCCAGGGTTTGTCTGGAATGATTTGTCTGCCAATATCATGAGTGCAGTGTCATCTGAGTCCTTTGAACATCAAATTGGTAATGGCAGTGCAAGTTTGAGCACTGTCATATTAAATGTGAACCCCTTAAAAGCTCCTGATCTTTCTGTTTTAATGTCCCCACTGACTGACTTCGTCAGAAGGGAACAAGATTTCGCTGAAAAATTTCTAAGTGTCATATGCAATTCAACAAATTTTTTACGTTATGATAATACAAATAATTCTTCAACAAAGGACAACAAAAGTGTTACTACAAACCGGTTGACAGCTCGCAGGTTTTCTGGTACGCCGGTTCTCTCCAGAACAGATTCACGTCGTAAGACTGTTTCCTGGGGTGACACTGCAAATTCTTCTATCAAATCTCAATTAGTTACTACTTATTTAGAGAATATATGGGAGAACTTTGGTAAAAATTTTGAACACCTTATATACGAACCAGCCTGGAATGGTGAGAGAAGTTTAATGAGGACAGATGTCGGTTCCTTATTTCTGGTTAACGACGCATTAGTATTAATGTTATGTCGAATGATTTATCATGGCATCGTTAAA
>Cep26
GGCAGTACTCGGAATGGGAAACCAACAGAAAGTGGTGCAACCGGTAAAATTGCCGCTTCATCTCATGCAAAACAAGGTTACGTACCTGACCAACCACCAAGGAGTGATGCTGAGGAGATAAACATTTTGTTCAGTGAGAGGAAAATGATGAATCCCGAAGACAATATCAGACAGTATAGATCTGCAAGCTTTTCTGAATATCAGAGGCTGACTTCAAAACGGTCGGAACTGCATGGAGCCAGCACAACTCTGTTGCATGAGGAATTCTCACAAGACGAGAATGACCAAATCATAGATTCATTGGTCAGCATTTATGGAATTCCAATTAGTACTGCAATGAAGTCATTAAAAAGAAGACTTCAAGATGAGTTGCGAAAAGTTACGGAGAGTCGGAGGCGTAAGATAGAAGAACTTGAGGAAATCCACGCACTTGAGCAACAAATCGAAGAATTAAAACTGGAATCAAAATCGGATTCTAAAGCTGCTTCATTTCTTCCAAATGGTCACAAGTCTCGATCCCTTCCAAGAAATGGCCGTGGCTTGGTGACGTCATCTTCATTCGATAAATCTACTGCAGTGCGTTCTTCTCCACAAATCATACCCAGACGTTCACGTCATCGGCGACAGGCATCAGATCCAATGATAGCAAAGTTTTCTCCTATCAAGGAAGACAAAGACATTGAAGCTGATTTTCAAGCTAAAGCTAGTGAGGCTTACGATGGTAAGTTCTCAAAGTATTCCACCGATGACAGTTCCCAGTCAGGACTCAGTGATACGGAAAGCACTCGATCCGAGCCGACTGGAGAATCTTTGAACTCTGCCTACAAGAAGATCAAGCCTTCAGCTTACGCCAAAATGTTTTACACTGGTCGAGCCCAGTCCACTGAACGAATTCACTCTTCAGACAGTGCACAGTACTTGTCATCCTCTGCTCCTTTGTCAAGCAGCCAATCAGAGTCGTTCCTTTCTGAAGGCTATGCTGGACATTCGAGAACACCCACTTACTTCTCAGATGATGAAGAGAAGCGAACTAAGGAGGAAAAAAGACAGATATTACAGTATGAAATAGAAAAGAGAAAGAAACAGCTTGAAGAGACTGCACGCTTGCAGCACGAACTTATTCGACTTTCTCGTGCTCGACAAGCTGTGGCCCACAGCTATGATGATATCCCCAGACGTTATGCCTATTCCACTAGTCCCAGACATGTACCGACTGGCATCATTAAGCCCTTGGATGACGAACTACCCTATCAATTAGAACGCTACGTACAGAGCAGTCACGACATACATAAATCCGATAGTATGGACGCTAAACGAGCCCAGGAACTCGCTCAAGCTCAAGCTAACTACAGCTCCACCGAATATCTAGCTCACAAACAAGAGCTTGCTCGGCGCCAGTTGTATGACGATTACTCCACTTATGGTTCGTACCCACCTTACGATGCAGGCTTAGGACAATCTCAGGTTTACCCTTCATCTCCAAACCTGATGAACCGCAGTGACTCTGGTCCTGTTATCATTCAATCAATGCCCCCCACTTTACCGTCATCTGGAATCTCTGGTAGTGTCACTCTACCAGAAATCAACAGGTCAGACATGGATATTATGCCTTCCAGAGACCTACATCAACATCAGTTCTCCTCAGATACAGATAACAGCCCAGCAAGTGATTACACACCTGCTATGCCGCTGTTGGATGATATCACCACCAGATCACGTAAGATCCTACATGATATTGGTAACCGACCCCTGTCTGCTGAGTTTAACTTGCCTGGAGGTGTTGAT
>Cep27
ATGGTTGTATTATATGCTGTATTTCTGGTTCTGGCCTGTTTGGCCAGTCTTTTACAAATAATGGTCTACCGTTTCAAGAAGGACGTTTTATTGGGCAACAATCCACAATTTTTGAAGTTCCAACGAGGTTACTTCTCTGCATATCTTCCAGCAATGTTTGCAGACTGGCTTCAAGGTCCTTATCTCTATAAACTTTACAACTATTATGGATTCCAAGAGGAACAAATTGCTGTGCTCTATGTCTTTGGTTTTGCATCGACCGTTCTTCTTGGAACTTGGATTCCCCTTGCTGCTGATCAGTTTGGTCGCAAAAAAATGTGCATTCTCTTTACAATTCTTTACTCCATATCGTGTTTGCTGAAATTATCTCGAAACTATGCTGTGTTGCTGCTGGGCCGCTTGGTTGGTGGTGTTGCAACGTCAGTTTTGTTCTCTGCATTTGAGGCATGGTACATCCACGAACACACGGAAACCCATGACTTCCCCAAAGAGTGGATTGCTGTTACTTTCACAAAAGCATCGTTTTGGAATGGAGTGTTAGCTATTTTAGCTGGTTTAACTGCAAATATTTTCTCTGAATGGTTTGGCCTTGGACCAGTAGCTCCTTATATATTGGCCATTCCCTTTCTTATTTTTGCTGGAGTCATGATGTCCACTCATTGGAATGAAAATTATAGTGGCCATAAAGTTAATTTCCAGAAACTTTGTTTTGAGGGTCTGAAGAAAACTTTGACCCACGAGAAGGTTTTCCTCATTGGTGCCATTGAATCATCTTACGAAAGTGTTATCTACATTATCATCTTTCTTTGGACTCCAATTTTGGACAGAGAGAAATTCTCTCTCGGCATCGTCTTCTCCAGCTTTATGATAAGCATCCTGATAGGGTCAGGCCTCTACCAGATTGCCTCCTCAAAGAATGTCCCAATCACTAACTTACTTCTTAGTTCGGTCATTATAGCATTATTTGCCAACATTTTATGTGTGATATCCACCAACCCCACCCATCCCAACACTGCTTTATCTTTCACGTCCTTCCTCATATTTGAAGTAGGGGTGGGGTTATACTTCCCTGCTATGGGTTTTCTCCGCAATAACATCATCCCAGAAACCCACAGAACTAATATCATGAACTGGTTCCGTATTCCTCTCAATCTAATTTCTTGTATTGTTTTACTTTTGCTGCACGAAGACGTCTTCCAACATGGTAACAGAATGATCTTTGTGGTGTGCGTTGGTCTTCAGGCTCTGGCGCTGGTGTGTAGCGTACGGTTTGTGAAAATTGCTAAAGAAGATGACATGCGGCAAGAGACATTATTACTGGCAGAGACCGAACACATCCATAATATATTT
>Cep28
TTCCTGTCTTCTTTGTTTGTCTTCTGCCTTGAACTCAACTACATCCAGTTAGTATATTCTTACATCTTCTCTGGAGGAATAATTATTCTGTGCCAGCATATAAATTCCTCATATACACAGATGCCACTAACTTATAGTGTTTGGTTTTTAAAAGAAGAATTAGCCTTCAAAAGTTTAAAGCGTTTTCTATTCTTTGTAGTAGTTAATTTCACTTTACAAAGGCTTTTTATTCATTTTCGAAGAAAGGGCCGGTTGTGGGCATACTTTGAAGGAAATTACCTAGAATTTAGTATTTACATTTCTTTTCTTTTGGTAGTATTTAGCAAATTAGTTACAGACATTTACACACCTCAAATTTTAATATATCTACACACTTTTTACACATTTTCTTTGCTTCTTTTTGAAATAATTTTAGAAAGACATAACATTTTTACATTTATCCAAGATTCCTACCAATCTGTTCGTGAAGATTTGGGAAATTTTGGAATTCAAATTTTCCTTGAATCCCACTGGATTCGTCTTCACTTTCCACAAGTATTTCGTTTGTTCTGGTTCAGCCGTTTTATGTACCATTTACTGTTTTATGTCAACATGATAGCTCTACCAGACAATGCAAGTGCAGATGAAGTTTTTTCAAAATTAATTTCGGGGAAGATACCTGAAAACACTTTGGAACTTTATACGGTGATTAGTAAAAGTCTACTTGTCCGTGGCTGTGATACATTTATTGCCCTTTTTGGGCTTACCTGCATTGTTTCCCTCATCTCACATTATATAGGCATCTTTGTTGCATATTTTGTTGGTTGTGATGTTGAGGAAGATCGAAATGCTGACCGTAATGTTGGCTTATTATCTGCCATGCTGTTCTTAGTTTTAGCATTACAAACAGGTCTAACTAGTCTTGAGGTTGATGCACGTTTAGTAAGACTGTTCCGTAATTTTTGTTTATTATCGACTGCTATTTTTCATTTTGTCCACAGTATGGTACACCCTATTCTAATGTCAGTAAGTGCATCACGAAATTCCGTGCCCAATCGACACATACGACCATTATTGATGTGTTTTATTCTCATCCTTTTCCCCTGTCTTCTCCTGAAATATCTCTGGAGTCACCATTCTACAAGTACTTGGCTTTTGGCCGTGTCGGCATTTAGCATTGAGATCATTGTCAAAGTCCTCGTTACAGTAACTGTGTACATTTTGTTTATGATAGATGCTTACAGAAATAGCTTCTGGGAGGGATTAGATGATTATGTCTATTATATTCAATCTGCTGGCAATACTGTTGAGTTTTTGTTTGGAATCTTCTTATTTTGCAATGGCACATGGATTATGTTGTTTGAATCTGGTGGAACCATCCGTGCTATCATGATGTGTATACATGCTTACTTCAATATATGGCTGCAAGCGAAAAAAGGTTGGAAAATGTTTATGCACCGTCGGACAGCTGTGAGCAAAATCAATTCTCTTCCTGATGCATCTGAAGGACAGTTACAGGAACTCAACGACCTGTGTGCTATCTGTTTTGAACATCTGAATTCGGCAAAGATAACACCATGCAACCATTACTTCCATGGAGTATGTCTGCGTAAATGGCTTTATATCCAAGACAAATGTCCAATGTGCCACAGTTTGATATACGAAATCAGACAGCTAGAC
>Cep29
CCTACTTTCAAATATTTCTCCTGGCATACATCGCTCCTGGGGCTCATTGGTTGTATCATTATGTCTTTTTATGTAAGCCCGCTCTATGCATCAATCTCTGTGATAATGTTGCTCCTGCTTGTCATTCTGCTGCATATCCGTTCGCTGCCTTCATCTTGGGGTTCCATTAGCCAAGCATTGATCTTCCATCAAGTTCGAAAATATCTCCTAATGTTAGACACTCGCAAAGATCACGTGAAGTATTGGCGTCCGCAGATTCTTCTCATGGTGGCCCACCCATGTCAGTCCTGTGAACTCATGGACTTTATAAATGATCTGAAGAAAGGTGGGCTTTATATTATTGGCCATGTCAAAATAGGTACTTTGAACAAACACTTGTCTGATCCCATCCAAGATGACTATTCAAAATGGCTGAGCTTAATCGACTATCTCAAAATTAAAGCTTTCCCTGAAGTTACCATGGCACCTAGTGTCTCCGAAGGTTTGATTCATCTTGCTAGAATTTCAGGCCTTGGGGGAATGAAACCAAATACAGTGTGTTTTGGATTTTATGATGATGCAACTCCTGTTGATAGTTTCATGAAAACTAGAATTCGTCATGGAACTGTTGTTAACTCGGCTGAAGAAGGATCTTCTGAAAATATTAGTGAGCATTTTGGTGTAGTTCGGTCGGATAAAGACCCTCATAGTGTACAATCTTTTGAAGAGTTTGTTGGATTCATACGAGATTGTTTGAAAATGCAGAAAAACGTTTGTATTTGTCGCCATTTCAATCAACTTGACAAAAATGCCATTCTGTCTTCAAAATCTGAGCATTTCATTGATGTCTGGCCATTGAATTTTTTCCAGCCAGAAACTTCAAATTATTTTGACATAACTTGTCTTTATATGCTTCAATTGGCTTGTATTCTGCATATGGTTCCCAAATGGAAAAAGCATACCACTCTAAGAGTTTTTCTCTGTGTTGACACTGTAAACGACAATACTTTGCAGAAAGAGAAAAAATTAGATGACTTCTTACGACAACTTCGTATCTTGGCTCGGATCAAAATAGTTCCATGGGATCAGATTCTGACATACTACCGCGCCAATGAGGACCAACATGAATCATCTGAAGAAATGATGCAGAAGTTCTACTCTCTTGGTGATTCTACTCTGAAGATGATCAACCAATTAATTGTGGACAATTCTCGTGCCACGGCAATCAGCTTTATATATTTACCACTTCCACCCAGTGACATCTCAAAGTATGAGAAATATTTACACCAACTTACTGTATTGTCAAACAGCCTTCCTCCAACTATGTTTGTGCATGGACTCCACCCTGTTACATCAACCACTCTG
>Cep30
TTGAAGCTGGAACCCAGTTTAGTGGAGAACAAACTTCCACATGTTATATCCAGCCCAAAGAGAGAAAGAAACACAAGTTTATCAGCTTCCCAAGATGGTGTTCAGAATTTATCAATGAAAATTGAAGCCAAAATGCGTCAGAGGGAACCTATGTTCTCTACACTGATGAAACCTAAGGAAGGAGAACGTGATGGAAGTAATGTGAAACGAGAAGATGATGCCTCACCAGTGAAGTCCGAAGACAGTGAGAAAGAAAACTTGGCTATGGATATGCCAGTAGACTTGAGTACAAAACCTCCATCTTCTCCAGACATTATCACTTTGTCAGACGATTCTGATGATGAAAAGAAAGCACTAAATGGTGCAAAAGAACTTACTGCTGATGAAAAACGAATGCGTAAAAAACTAGTCAAAACCCTTCAGGCTGAATTGCGCAACGAGGAAGCCAAGCTTGTGCTCTTAAAAAAACTACGCCAAAGCCAGTTGTCACACCAGTTGCAGGAACAGAGCAATGTGGTGGCCAACAATAAACAACTGTCAAACCGACAGCAACAGCAACAACAGCAGCAGCAACAACAACAGCAGCAACCACAGTCAGCACCTCCACCACTGGTGCGTGGTAACCACACCAACAATCAGCCCCTACAGTCTTCCAAGTCTAATTCTTCTACACATCCATTCATGAGAGGCTCACAGCAAATGGCAGCTCAGATGAGGGTTCAGCAAATGCAACACCAACAGGGGCCGCCTCCACTTGTGATGCCACCACGTATGCACAGCATGCAAAACATGCGCACCAACCACAATCAAATGTCTAATTCAAATAATAACTTAATGTCAGGCTTTCGTCCTATTCACACTCCACCAGTACAAAGCCAACCTCCAGCACCGCCTGCACAACCAGTTGAAACCACGGCACAGAGACAAGCTGCAGCAAAACTGGCCTTGCGCAAGCAGTTGGAGAAGACCCTTCTGCAAATCCCTCCACCCAAGCCACCACCTCCTGAAATGAACTTCATACCTAGCCTTGCCAGCAATGAGTTTATAATGCTGCTTGGCCTTGAGGAGGTTGTCAACTACATTGTTGATTCTGATTTGATAGCAAGGGGAGAGAAGAATTTGGATCACAAGATGATTTGTAACCCGTTCAGTTGTGTACAATGTAACACTGATTTTACTCCGGTCTGGAAACGAGAAAAACCTGGCTCAAAGAACGTCATTTGTGAACAGTGTGTGACGTCCAACCAGAAGAAAGCTTTGAAGCAGGAACACACCAACCGTCTAAAGAGTGCATTTGTGAAGGCTCTGCAACAAGAGCAGGAGATCGAGCGAATGCAGTCGCAAGGCATAAACATGCCGACTACGGTGGCTAATAATCTAAATATGGGGACCACAGCACCCATGAATCTCACAAATTCTTACAATAAACCAACCACCGACCATTTCAGACATCACCAAACATTGATGCATGCCCACCAGATGCAGCGACCAAATCAGCCTATTGGCTTGCAGCCATTTACTGCACGTGGACCATTCCATTATCAGTTACCTTTCACAAAACCTGACCTTCATCGGCAATATTTGCTTGACTTGATCCCACCTAGACCCAGAGGTACTATGCCATGGAAATCT
>Cep31
GGTGACCGGGCTGGTATTTGTGTGACACAGTTTGATCCTAAACAGCTTGAGCGTGGCCTTGTGTGTTCTCCAGGTTCCCTACCTACTATTTATGCTGGAATAATCTTTGTAAAGAAGATCCCTTACTACAAAGGAACTGTATCCACTAATGCCAAGTTCCATATAACAATGGGTCATGAAACTATCATGGCCCATGTCACATTTTTTGGCACTGAAAGTGCTTCTGAACAAGATAATACTTTAGATCTTTCAAAAGAATATAATTACCAAGAAGAATTATTAGAAAAGCAACCTCAACAGCCTAATCTCTGCCAATATGCTCTCTTGGAATTTGAAAAGCCCATTACTTGTTTGGCATCCTGTCTAGTGATTGGCTCCAAACTTGACAGTGATATCAATGCCAATGTGTGCCGGATTGCATTCCATGGACAACTATTAACTTATTACACTGACTCAAAGTACAAAGAGAGTAAACTATCAGAACTGAAGATATTTAAAATCAAGTCCAGGGAAGGTAGGATCGAACGAGTTACTGATGCTCATTCACTAATTGGCAAGGATTTATTCAAGAAAGAAACAAATATACAAGCCTTTGCCAACCTCAAAGTAACATTATCAAGTGGCGAGAATGGAATTATTGAGGGCAGTTTTGGTCAAAGTGGCAAAGTAAAAATCCGTATTCCA
>Cep32
GGCAGCACAGGAAGCTTCCAGTTCCGCATCACAGATGGTTCAAATTTTGATAATGAACATATTTTTAAAATAACAGCACATTCCCTTGTATTGAGCCTTGATGTTAACAAACCAATGGAAGTATACCCAAATACAATGCAAGTTCTAACTAATGAGTACCTGTCTGCAAGCACTAATAACCCTAACCAAACAAATGCTATAAAGTACTGGCTGAGGACCCGTCCGCACTATGGTCAGATTGTGTCTCGAATGGATGAGCAACTCAATGAAGTTCATCATTTCACACAATCAGATATTGATAGCGGTCGTATTTTTTATCGACATAAAGCCAACCTGCACAACTGGTCCCAGCGGGATTTTTTTAAATTCCGAGTTGAAACTCTCTATGCAAACAGCATTGAAGACATAATGTTTATAAGTATCTCATATGGCAACATTAATCAAGAAAACAAAAACATGCTGATTAGTCTCACTCCATTGAAAGTTGTTGAAGGTGGCAGTGCTTTTTTCACCAAACATAACCTTAATATTGACAAATATGTGCGGGAACTGAAAATTCTAAAGAAACATGTCACTGTTAGATATGAAATCACTGAACCACCTCGTTATGGCAAACTACTTCTTGATCGAGGATTACTACTACCCGGAGTTAACTTTTCTCAACAAGAAATTAATCATGAGCGTCTCAAGTATGAGCACAACGGCAATGAAACTTTGCAGGATTCCTTCAAATTCTTGTTGAATATTAAGATACGTAACATTACAAGCAAACCTCTTGATGTGAGCAGTCGTACTCTAGAAAATGAGTTCAACATCACCATTTATCCAGTCAATGACCAACATCTTGTACTGCTCACACAAAACCCTGGCATTCAAGTCATTCAAGGTTTAACGGCGAACATTACACGCAAACATTTGGAGACAACTGATCCAGATACCCCACCAGAAAATATCACTTATACTATCATTAAAAAAGCTGACAATGGAATGTTAGTGTTTCACAACAGTTATTACGTTCCAATTTCTCAGTTCACTCAACGTGAAGTCAATGCTGGTATAGTGGTGTTTCTACATGATGGTAGCAGGCACCAAGGCTCTTTCACTTTTAAGGTCAGCGATGGCAAATTTGAGCAATTCTATATTGTGTTCAATATTGCTGTCATTCCAGTCATTATAAATATTGTCAAATATTCAGACATTGAAGTTCTGCAGTCTCAGTCCGCAGCTTACATTAGCCTTAATAACTTTAAGATTCGTACAAATGGAATTTCTGAAAATGTCCGCTACAACATCACACGTCGACCTCAGTATGGTCACCTCTATCTCAAAGATTCGATTGTCAGCCAGTTCTCGCAAACAGATCTTGAAAACAGTCTTTTACTTTACATTCAAACAAACATGGCATCTGGTTCAGACTATTTCTTAGTACGTATGTACTTTCCACAAATTGACAGCCGTGTCTATGATGCTCGCTTTAACATTACTGTGCGTCCTCTTTTAAAACAACACCCATTTAAAGCTATTGCTGGAGATCAAGCCCTTATTGACCTTTCAGTTCTTGATGCCTCTGAACTAGCAGCAGTAACAAATGACAACCCTCAGTTTCACATAACTGAGTCTCCTTTGTATGGTCAACTCATTAAGAGGTCTCCTATCCGAAAAAGAGAAATTCGACGAAGGACTCTAATCAAAAGTTTCACCCATGAAGATGTGAAAAATGGAGATATCCTCTATGAAGCGGACAGAACTGGTCACAACCATAGTGTCATTGACTCTTTCTCTTTCAAACTTGTTGCAATGAATGTGCAACCAGCTTCTGGTAAATTTGAAATCAACATCCATCCACCAGGAAGCAAAGAGGAAGATCTAAAGCCATCTTTGACGCCTCGTCTAACATCAGTTGCAGCTGCTATCGAGCCTAAGGAAGGTGCTGGGAAACAAGAGGATATTCCAAATGTTACAAGTGATTTTTTCATAGTTTGTATTGTAGTCTCATTTATCTTAATAATAATAATCATAGTTCTCATTATTTTCATTTTGTTGAGGAAAAGGAAACAGAAATCGCCCTCAGAAAATGTGCGTGGCACACGCACACGACCGCGACCACAGATCAATGGATCAGTGCATTTGGATCAGCCCCATGTTCACATTGAACCCCAACAGCAAAATCTGACCAATAGTCCTGCATCTGACGATTACATGTCACTCATGCAAGAACAAGCATCGTCCATTGGTGTGAACATTCCCTCAACTAGTAGCAACAACACCAGCAATGCAGACACGGGTGCATGTTGCAGCAGTAGCAATGTCACAGATGGTGCCACTGCAGGCTCCCCAGCAAGCGCATTAACACCATCAGAAGACAGTGATGACAAGGCAGTAGCTGCAGCAGTAGCAGTAATGACAGCATCATCACCATCATCATGTTCACACCCTAACATATCAGCCACTGCTGACCAAAGTACAAAGTCATCACCAACACCCCGTTCACCTGATTCAACAAGGGCCGAGGTCAGCTCAACGGTGCCAACTTGTAAAGTAACGCCACTGATGCATACAGATAACAGCTCCCCACCGGAGAGGCGATCACCCGAGGGCAGTTCCAAGACAGGAACCAGTACGGACTTATTAAATGTTGATTGGAATCTACTAGGTCCTGAACTTTTGCAACACTTTCGGACCACAAACCCAGTTTTGAGAGACAACCAGTATTGGGTG
>Cep33
TACAAGAGCAGAAGCATATTACTCTATATCCATTTTTTGTTGAGTCCGTCCATCACCATTTTCATAATTGCAAGCACCATGATGATTGTTTACATGGCGGCGGAGCGGTATTTGGCAGTCTGCCACCCTTTCAAGGCACGACGCATTATATCGCTGCGGCGGACGCGAATTATCATTACAATGGTATTTGTCTGTTGCGCCTTGGCAACCACTCCTTTATTCATGGAGCGTAGGATCGAGGTGGAGGATTATGAGGGACAAGAGTTTTATAAAGTTAATCAGCACTTCGATGAAGGAGTTATTGTCATACGCCGACTTTGCTGGTCTGTCCTATTTGATCTAGTGCCGTGTGGCCTGCTAATCTATTTTAACACTTGTTTGATTTACAGTATAAAGAAAGCGAAGAAATTGCGAATGAATATGGCACCTTTGAATGATGAACGACGCGGCACTATAAATCGCAATTCATCATATTCCAGCCATCGTCACAAGCCAAAGTCACATAGTGGATGTACATCAACAGTTGGCGGTATTGGTAACGCCTCAACGACTGAACTGTCACTGCGCCCTGAAAACAACTCTATTTTTCGTGATGATAAACTAATACGAGGAGCAGAAATCGAAGTTCACCTTAGAACCGAAGGCCGTTCAATGCGTTCTCAGTCAGTAACACATCGGCGACGCCATACAGACACAGCCTTAAACAGCGTTACTGCCACCCTTGTATCCATTGTAGTCATGTTTCTTGTACTAGTTTCTCCATCTGAGATACTTAAATTCTCCTTCCATTTAGCCAGTGTCGACAGTGCCCTATCCGATGTTATACGGGACATTACAAATTTCATGCAAGCCTTGAACTTCTCGGCTAATTTCATACTATATTGCGTTATGAACAAATATTTCCGTGAAACATTAGCGGCTATGTTTTGCTTTTACACAAACGGTCATGCATCACTTAGTAAGAAATCTGAATATCCAACGATCTCTTTAAGGGGATCACCATCATCATCC
>Cep34
ATGAATTCTTCAAAATTCTTAAGCAAAGACGACTTGTTTGCCGATGTGAAGGTACCGAATGACTCGAAATTGAAAGAGATAGAACAGAATTTCAATGACAGTGAATGGCTCAATAAATCTAATCCATGTGGTGTTAATACAACAGGATGGCTTCTGCTGGAACCAATCTGTTCAACTCGTTACGATTCCTTTGTTGTTCTTTTAGCTGTAGCGATAATTCTGGGATTTATAATAGTGCTGACAATATTCGGCAATTTCATGGTGCTTCTAGCTTTGTACAAATACAAAGGATTAAGAACTTTATCGAACTGCTTGATAGGTAATCTAGCGATAAGTGACTTCTTGTTATCTGTCACAGTACTTCCAATCTCAGCAAGCTACGATGTCCTCGGCTACTGGGTGTTTGGAAACATTACTTGCATGTTATGGTTGTGCATAGATGTTTTGTATTGTACTGCTTCTATTTGGGGACTGTGTACAATTGCTGTCGATAGATACACAGCCACTGTTTACCCGATATGGTACCAAACACAAGACACTTCAAAGCGAGCCATATTTTACATCATAACCGTTTGGCTCTTTTCTATTGTAATCTCAATTGCACCTTTCATCGGCTGGCGCCATATGCTAACAACATTTTTCCAGTTCAATACCTTAATCAAAGCTCACGACTGTATCTTGTTCATGACACAGAGTTTTGTACTCTACTCAGCATTTGGTTCTTTTATAATACCAATGTTTTTGATGTTTTTCATTTATGTGCGTATTTTTATGGAACTACGAAAACGGTCAAAGGCACGACAAGCAAAAATCCAGGGCCAGACCCAGTTCAAAAACTCAAAAGAGAAATCTACCGTGTCTTCACCGAAAACAGAAGAAACGTTTGAAATGCATCCATTGGAGAAACAGACGACCAATGGCAACATGTGGCCGACTGACAACCGTCAGAGCAGTCAGTTGTTGTCCATTGAAACTGATGAATCTGCTTTGACCGATGATGACCACGCAGATAAAACTGCAACTTTGGTGATGTCGTCAGAGAGTGATACGACAAGTAATGCCAAACTGGAAGGTCAGCTTCTGAAGTGTGCACCAGAGACAACCGACTCGGAAAGAGAGCTGCTCATGGTCACATCGACTTCCCACAGCGACTCGGAGAAGGAAAACTGCACCGCTGCAGCGCCTGCAGCAGATTCGAAAGCAGCACTGGAGAAATCCGAGGAATCGGCCAATGCTAAAGCTTCCAAGACCATGCGCCAGAGAGCCATCAACATCATCAGTGAGTTCTCAAAGAATGATTCTAAGTCCCGCAAGGGAAAACACAGGGTTCACACTCTACAGAAAATGCCAGAAAAGTCGACAAAGCCGGCGCTGATGAATGCCAATGTCAAACGTCGATTTGAGCAGCGAGAACAGCGAGCAACGAAGAGAATGGCACTTATCATGGCCATTTTCTGCCTCTGTTGGATGCCGTTCACCTTTATGTATGTAATTCGTAGTTTCTGCTCAAACTGTGGAATCAATCCACATTTGCAATCTTTTATCATTTGGCTCGGTTACGTCAATTCAACCCTAAACCCATTACTCTACACAATATTCAATGAGGATTTCCGTAAAGCTTTCATACACATCATTTTATGTCGGAAAGTCACAGCAAAGTTC
>Cep35
CTGCCACGCCTGGATACTAATCGGAATTCCATCATGCAAGGGATACCAAAATTACCTCTCAAAACCCTTTCCTTAGGGTCTTTTTTTATATTCATTCTCCACTGGTTGGTAAAATTTGAGCAGGTGCGTGAACATGGCAGTTTCTATGATTTAAATATCGCTGTAGAAAAGGACTTCCAACCTTACGGAATGAAAGAACCAGAATTGTTCCCTGTTACAGGAGTAAGAAGAATTCCAAAAATTATCCATCAGACATGGAAGGACAAAATGGTACCTCGGAAACTGACATCTTGGGTGAAATCATGGGTTAAAAATCATCCTGATTGGGAATATTGGTTATGGACAGATGCCAGTGCTCGAGAAATGTTGGCTGATAAATATCCTTGGTTCCTGTCAACATTTGATAATTATCCTGAAAATATTCGACGGGCTGACGCTCTGCGATATTTTGTACTTTATGAATTTGGAGGTGTTTATGCCGATATGGATATGGAAAGTTTCAAATCTGTTGACCCATTATCCTTGAAATATTCCTGTTTTCTTGGACAAGAACCATATGAACATCCTGTTTTGGATTCTAATTTTGAACATATTGTAATCAATGCCATCATGGGTTGCCGTAAAAATCACCCTTTTATGAAAAAGGTAATGGAAAGTTTGCCAGATTTTTCACACATGTGGAATGTCCTCGACAGCACAGGTCCACATTTTTTAACTCTCCACTACCGTCAATACCAGAAAAATAATATACCCCCTGATGTCGATGATGGGGTTTATTTAGCACCAGCTGAATATTTCTTTCCAACAATTGATCCTGTAAAATTTTTCTGGATGCGGACTCAATGCGCTAAGTTTGACAAACTCACCAAAATTCAACAGAAGGCATGCAAAAGCCTTAAAGTAAAAGGCGTCAAGCGGACAATACCTTCAATATCTTTTGCTACACATCATTGGATTCATACTTACCTAGATCTGAGCATCACATTGAAGGGACCCGTTGAAATTCACACTGTCGTTCCACACGTGAAAATATATAAAAGTAGTAAAACTTTGAGT
>Cep36
ATGGATTTAGGTCGCTATACAGACTTCTTGCTTGTTCTCGGAGTCTATATTTTGTGTTTGTTTATGAGAGCAGATGCTTCACAAGATCCCATAGTCACCACATCGAAAGGTAAAGTGCGAGGTTTCCGCAAAAATGTAGATGGAAAGCAAGTGGATGTATATTATGGCATTCCATTCGCTAAGCCACCACTCGGAAACCTTCGCTTTAGGCATCCACAACCCAATGATCCTTGGTCAGGGATTTTTAATGCAACTGTGAAACCGAATTCCTGCATGCAGGGATTTGACAAAATCTTCAAAAATTTCTCTGGAGAAAATGTTTGGCATGCCAATACACCTCGCTCAGAAGATTGCTTATATTTAAACGTTTATGTTCCCAAAGTGAAGAAACCAATCAAGAACAAAGCGGTGTTTGTTTGGATCTACGGAGGTGGCTTCTATAGCGGTACATCAACTTTAGATATATATGACCCATCATATTTAGTTCTTTTAAATGATGTGATTGTAGTTTCGATACAATATCGTGTTAGTGTTTTAGGATTTCTTGCATTAGGCATACCCGAAGCGCCTGGGAATGCTGGAATGTTTGATCAGCTCATGGGTTTAGACTGGATACAACGTGAAATAAGAAATTTCGGTGGAAATCCTAGAAACGTTACATTATTTGGCGAAAGCGCCGGTGCTGCAAGTGTCGCTTTTCATTTAGTTTCTCCACTCAGTCGATCAAAGTTTGACAGAGCTATCTTACAAAGTGGAAGTTTAACATGTCCGTGGGCAGTTATAAGTAGAGAAGAGGCCTTCAGGCGATCCAAGGTACTCGCTGAAAAATTCAAATGCTCTCCGGTGGATACAGCTTGGGATATTTATAAATGTCTAAAAGCACAACCAGCCAAAGATTTTCCAGACTATGTATGGTATGTTGTTGAAGGTATATCTCAATTCCCTTTCGTATTAATCGTTGATGGAACATTCCTTGTTGAGACTCCGGAAATATCATTAGCCACACAAAATTTTAAAAGAGTGCCTCTTTTAGTAGGATCTAATAAAAACGAAGGAACATATTTTCTTGCATATTTCCGTAAAGACATTTTTGATATAGAGACCAACGCTCTAATTAGCAAAGAAATATTTCGTATACTTTCGGATACGTTGATTGAATACTACCCTCAATATCCAACGAAACTTAACTCCTTCGGGCGAGATGCAGTTTTATACCAGTATACAAATTGGGAGAATCCCGATGACAAAATATCTAACAGAAATAAACTTGACCAATTAGTTACTGACTATAATTTCCTCTGCCAAGTGAATCAATTGGCAGAAGCATACTCGAACGCGGGAGAAAAAGTTTATTATTATTACTTCACTCAAATTCCATCGCAGTCTCCATGGCCGAAATGGGTTGGTGCATATCACGCAGCAGAAATTGAATATATCTTCGGATCCCCCGTGGATCGTAGCAAAAACTTTTTAGACAATGAAGTCGAATTGAGTAAGAAAATGATGCGTTTTTGGACTAATTATGCAAAGACT
>Cep37
GTTCACAAGGCATTACTGGCAGCTGCTAGTGACTACTTCCGAGTGATGTTCCGAGGTATGATGGCTGAGAGCAAGCAGGACACAGTGGACTTGAAAGGTGTAACTGCTGATGGACTGCAACAGGTGATAGACTTCATATACACAGGTAAAATGTCGCTGTACTATGACAACCTCACCGAAATCATCAACACTGCCAGTCACCTGCAAGTGTCCTACGCCCTCGACTTGTGCAGCAACTACATCAAATCTCTGATGACATTTGACAATGCCGATGACTTCCTCAGTATTGCTGACACATATTCTCTGGAGAAAGTCCTACTACATTGGGATGATATGATTTTATCAAACTTTCATGAATTCAGCAACAGCCAAGCATTTCTCAAACTCAGTGCTCAAAAACTTGTCAAGTATCTTTCGTCCAATTTGTTATGCACTGTCTCCGAGTATCGTTTATATCAATGCTTAGAAAAGTGGCTGGCTGTAAGTTCGTCACGTATTACAACTGACAGCAGCATCATCATGCCTCATTTACGTTTTCCTTTAATGTCTCTCATCGAATTAACATCAATTAAGGACAGTGAACTTTTCCAGAAGGTGCCCAATGGAGCGCAGTATATTGCCAAAGGCTTCCAATATCACATTGACTGTAAACAGGGACATCCTGTCATCGACGAGTCATCAACAATCCGGACTAATACATCGAGTTTGGTGCTTGTGCACCATGGAACAGCATACATGCCGTTTCAAGTAACAGCTTACAATCCGGAAAACAATAAGTTTTTCCGGCTTTTTTCTGATGTCAATGGCAGCAGGGACTGTCGTATTGCCGTCATTGACAATTTTGCCTATATTTGCCGTGTTGTTGATTTCGGTGGCGGCACTCTTATGAGTTCATTGTTTAGATTTGATCCACGACACTTGGTTGGGCAGGAATTGCACCCAATGAAACAACTCCGACTTGATTTTGCACTCACTGCACATAAGCATTGTCTCTATGTGTTCGGTGGCTCAACTGAACAGTTTGCCATTCTCGACTCAGTTGAGTGTTACAATGTCAAGACCAATATGTGGGAAGAGCTGTTGTACCTGCCCAATCCGGTCCACTCCTTAGCGACAGTTGTCCACGAGACACGAATCTATCTGTCAGGTGGGGTGACAGGCCAGGAGAGGCAGGCCACAAACAGCTTTATGTGTTTCAACATTCTCACGCACAGATACGAGGTGAAGCCTGGCATGTTCTATGCGCGTCGACTCCACGACATGGTATCTTTCCAGGAAAAGATATATGTTCATGGTGGCATTCCAAGACAAGGAATCCCACTACATGGCCAGATTCCAATCGAGTACTTTGACTTGGCATCAGAACAATGGACCATTTTGACCTCGTCCACTCTGAGTGGACGTTCTGTTGGACACTATATAGTGTTTGAGAATCAGGTTTTGTGCTTAGGGCACGAGCATCACCGAGCTACAGAAGATGAGATTTGGGTCTACGACACCGTGCTTGACGACTGGTCTAAGTATACAAAAGCCCCACAGCGAATGAGTTTGACCACTGCAGTATGCATCCAGATGCACATAAACTTTAATGAAGAGAAAGTGGCCAAGATGGTGTTAAAAGAGAAA
>Cep38
ATGGAGGAACAGCTAGACAGCCTGGAGGATTGGGTGGCTGTCAAACACAACCCTTTCTCTGAAGGTCATCTACCTCCAAAAATCATCTTCATTATTGGCTGGAATGAAGTGGAGAAGAAAATAGCCGTCACCAGTCGGCAACACAACCGAGTCGCCAGCGACCTTGCTGAAAGTGGCAACCGTACTGGATTATTCACTTTTAGTGAGATACGAGCTGTTCACGAACTTCTCTGTCTTGTTCATGGCTGCCTTGCACCATATTTACCTGACATACCTGTCGAACCTCGTGGCCTCTGGACATTCATTAGTCCAATGCAGACCCCTGATAATATTGATGAAATCTGCAAGAACCTTGAACGGTACTTCCAGATTGTATTAGAGATTTGTAATGAACGTCTTCTTATATCGACTCTCTTTGAAGAATTCACTGCTGATGACTATTTTGAAAATTTTTCCGAGATCCATCGTCGTAGCTATGAAGAGGCAGTGGCTGTAGCTGAAGAACAGTTGGAAAATGTGCTGTTTTTGCGAGAAAGTTCCGTTACCATGTCTGAGAAAGAAGACATGTATAATTTGGAAGATGCTGCCATGGCTAAGCTGAACATTAATTTAGCAAGTTTTTATAATTTCCAAATACAGCCATTTTTGGACATGCGAGAATTAGCATTCACCAAGTTGCGTGAGGCACGTAAAAAGCTGCAGGATATAGATACGGGTGAACGGATCAAAGCTGAATATAGGAAAATATTCACTGAGTGGCAGGGACATTATGAACGAGCTTTGGATAATATCCAAGAACTTTATATAAAATATTACAAGACCACTTGCAGTAATCTTCAG
>Cep39
ATGACGTCATCGGCAACTATTACCACTGAAAGGATATTCAATCAGACTATGAAAGTTCCATTTCACTTCAGCATCAACGATGCCAAGACAATTCTACAGCAAGAAGCAGAATCAAAATGGTTTACTCCCACAGCTGAAATGTTCTTCATTTTTTCCTATTCTGTTCTAATATGTTTTGGCTCAGTTGGCAATTCCTTGGTTTGCTACATTGTGATGCGTAGCCCAGGGATGCGAACAGCCCGTAACATGTTCATCTTTAATCTGGCAATATCAGATTTAAGTCTATGTTTATTTACACAGTCCTTGAATTTATACCGTACTTTGAATAACCAGTGGAAGCTTGGTGCTTTCATGTGTAAATTTGGTTCTTTATTCCAGGGAATTAATATATTTGTGTCCACCAGCAGCATTATGGCCATTGCTCTGTATCGTTTCCAGGTAATTGTACATCCGACAATTTCTGGTGTAAGGTGGCGCTTAAGAGTTACAGTTGCACTTGTTGCGATATGGGTGGTGTCATTTTTGTTAGCCAGCCCGCTGTTAGTGTTCACTATTCACAAATCTTCTCAACCAATAGAACAAGTAGATATATACCTTTATCATTGCATTGAAGATGTGAGATTAAGACTTGAAAAGGGTGCATATTCTGTGGCTTCACTGATATTTCAGTATCTCGGCCCAGGCATTATAGTAATTTTAGCACACACAAAGATTTTCAGCAAGCTAAATTACCGAATTGTTAATCGAAGTCAGATGACTCCAGCTCTACACAATTCGTGTGGTTATAAATCTCAGGAGCGTAAAGCTAAACGAAAAAGAAAAACTAAAATTTTACTAACAACTATAGCCGTTGTGTTTGCCTTGAGTTGGTTACCTCTAAATGTATTCAACATTCTTATTGATTTTAAAGGATCAGCATTTATACACAAAAACATTGACGTCAATTTGACGTTTGGAATATGTCATTTGCTTGTGCTCAGCTCCGCTTGTACGAACCCGGTATTATACGGCTGGTTGAATGAAAATTTTCGCCGAGAATTTTTCAGTATTTTGTCATGTTGTATCTGCGCATCAAATTTCAGAAAACGGTTACGTTCTCTAAGAGCCACCACGCGGGCTGACGATGATCATGAGATTGCTGTTTACCAGCAGTCGGATTACCCGGGTGAACAGTCGATTCCAAAAGATCGATATCTTCACAAGTCGTTACCAGTTGAAATAGGAACTCCTGCGACATATCAAGTAACAGCATCT
>Cep40
GCTCAATTCACAGAAGATGATCACAAAGCCTTTTTGGTAGATCAGCAGAACAGAAAATCTTTTTTGAGATCAGCCTGCAAGAAACTCGGTTTACTCCCCAGAAAACGTGAAATGAAGAAAAGCGAGTTTTCCAGTATTCTTGTCGACGATCCACACGGATTTATGTATTGCCAAATTCCAAAAGTTGCGTGCACTAATTGGCGGCGAGTGTTACTTGTGTTAACAGGATATTACAATACGACGAAAGGGTCTCAACTGAGAGCTATGGATGTCCATGATTCTTATGATAAGCATTTGACTTACCTCAGTGACCTATCAGCTGGAGGAATCACATATCGTTTGCGCAAGTACAAGAAATTTCTATTCGTTCGAGAACCATTTCAAAGACTAGTTTCTGCTTTCAGAAACAAAATCCTCTCTTCAAAAAATGAATACTTTTTCCAAAGATTTGGCCGCATTATTCTCAAAAGATATCGAAATCGTTCAATGAGTGAAAATTCCATGAGAAAAACAAAGGTTAAATTTAGTGAGTTTGTGCATTATCTTATCGATGCGTCAACACGGAGAGTTAGTTTAAATGATCATTGGGGTCATTTTAGTCCTTTGTGTCATCCGTGTTCGATAAAATATGATTTTATAGGTAAATACGAGACATTGGAGAGAGATGCGCATTTTATTCTTCGTGATTTGACACCGAAACACTCGGTTAAATTTCCATCGCGTAATGACACCTACAGAACTGCACAAACTGGTAATGATTTGGCAGCGCAATATTTCAAAACTCTTTCGCCTGCATCTATAAATAGACTGTGGAAGATATACCGCATGGATTATTATCTCTTTAATTACTCCTACCCCACGTGGTTAGTACCATCTTATAACAGGAACACAACAATCATTAAACAGTCTTCAAAAGTAAATCCAGTTAAAATTAAAACTACC
>Cep41
TCCAAAAATCAGTCAGCTTGTCACACTGTTGTTTCACAGCCTCAGCTGATCAATTCCCAATCACCTCTTCGCATGAACAGTCAGTCTCAACTTGTAACCAGTGGTGGCCAAATTTTTGCATCTCAACCAATGCTTACAAATCCAGCAATGCTGCAAGCTATGGCCAGCTTACAGCAGGGTATCCCTCTTGCAGCCCACCAACCCTTACTTGCAACTCAATCGCCAACTATTTTGGCTGGTCAGCCTCTCTATATTCGTACTGCTACACCACTTCAACAGCAACCGTCTATGGTTGCTGCAGCCACTGCAATCCCAACTGGGATGCAGCCTGTTAACTCATCGAAAACTGCCAAACTCATTGACATGACAACTGGTCTGCAAGCTAAAACTGTTGGTGTCCCCACAAAAACAACAAATCAAGGCAATAAAGGACTTTCAACAATTTTACCTTCAACATCAAAAGGGTCAAACACTGCAAAAATACACCCAACAAATATATCTATGCAACCAAATTCTGGTCCGAAACTCAATATTCCGACCATCACACCAAAGCAAACTACAAAAGTGCGTACAAAAAAAAGCAACCCTTTGTCAACAGGGTCCCAAACAAAGCCCAGCATGCCTACTAGTCTCTCCAAACCAACTACCCCCACCAGCCAGACAAATGGTGCCACTAGTCTGCCAAAGAGTCAATCAGACTCTGAAGTTGAAACAGGGCGCAAGACAATAGCCATGATGGAAAGCACTTCAGAGAAGAAAACCCTCACAGAATCCACTTCAAAGCAGTCAACATCTGAGCAAAAGCAAGAGAAAAGAGCCCAGGTCGATGCTCCACAGCCTCCAACAACCACCCAAGAAACCAGGCAGGTTGAATCAATGGATGTTTCTTCTGGGAAATCACAACATCCTGCACCAAATATGCTGGACAATTCTGTTGTAGTTGAGAAACAGAAGGCTATTGTCAAACCTCATATATTAACTCATGTTATTGAAGGCTTTATTATCCACGAAGGTCCAGAACCATTTCCG
>Cep42
ATGGGGTTAATCAACAAGACATCTTTGAATCTGAGTTCGAATTTCACTTATGACTCAGGAGAAGGCGATTTTTATGATGATTTTGACCCGTCTCATAGAGAAATCACTCCCAAACAAATTGTGGTGCCAATTTTATTTGGTTTTGTTTTTGTTATTGGTATTGTTGGAAATGGTACTCTTATCTACACAGTGCTTCGGAACCGTAAGATGAGAGTAGTCCCAAATATTTACATCGTCAGCCTTTCATGTGGGGATCTGCTTCTTATCCTTATTTCTGTTCCATTCAATTCTTTGGTTTTCATTCTACCTGAATGGCCGTTTGGCGAAGTGATGTGTAAGATCAACGAGTATCTGCAAACCGTTTCATTAGGAGTATCCGTTTTTACCTTGACGGCTCTTAGCGCTGACCGCTATATAGCCATTGTGGACCCGATGGCGAAACACAAGTCGAGATTGATTGTGAGAGCAGTAACCACCGCCGGATGCTTATGGGTGGTTGCCCTGCTATTGGCAATACCCGATTTAAGTTCATCTACAGTCATTGAAGGATCACACAACGTTACTCTCTATTCGGCAAGAATTTGCATACTCTATCCAACCGTTGACGTCAACGGCCATCTTCCAATGTGGTATCCACGAATGATGATCATGTTAAAATTTTTCGTCTTCTTTATGATCCCATTGATTATTATAGGAATTTTCTATGTGTTAATGGCTCGCATTCTAATATTAAGCGCCAAACAAATACCAGGAGATTCAAACGGCAAAGCAAGTTATAAAAAACAGATCGAAACTCGAATGAAAGTTGCCAAGGCAGTTCTTTCGTTTGTCGTGTTATTTGCTATCTGCTGGCTCCCCAGACATATTTATCTCTTCTGGTATTTTTATTTCGATGAAGAATTCAATCCGTTTTGGATGATGTTCAAAATTGTCAGTTTTTGTATGGCCTTCATAAATTCTTGTGTTAACCCGTTCGCTCTTTATTTCTTAAGCAACCAGTTTCGAAAATACTATAATCGATATTTATTTTGCTGGTGTACACCAAAACCTTATGACGTCCTTAACACGCCCGGATCTTCTGTTATGTACAACTTTCAAAGCACTGTGAATTCCACCACAACTTATATGCACAGCCAGACGGCTTGT
>Cep43
TTTGACATGAAACAGCATTTTCCAAATGTCCTCTTACTCTATTCTTCTGATTGTTGTGCTCATGAATACGTTGTCCAAGCTATGGCTGCTTTTTTGATGCAGATCTGCAACTGTAATGTGCACATTGATTTATTTGAAGAACATCTGATTCAGGAGAAAGGTCTTAATGACTGGCTTCTTGACAATATGCAGGAAGCTGAATATATTATTGTTCTTTGTTCTGTTGGTTCACGACTCAGATGTAAAAAAAATATGCAGTTTAAATTGCACCCTCATCGAACCATCCCGGATTATTTTGCTCTTGCAGTCGATTATGTTGCAGAAAAAATGCGTATTGAACGTTGTAAAGGTATGTCTTTGTCGAAATTTATTGTGCTGTACATGGATTACTCCGTTGAAGGAGATATACCTGCACAGCTTGACCTAGCTCAGAAATTTATGATGATGCGAGATGTGTCGAATCTTGTATGTCAACTTCATGGATTGAGTTTGGAATGTTCCAAATTTTCACCATTTTCCGGAATTACTACAAAAAACTATGATAAATCTGAAGTAGGTCAACGATTAAAAGTAGCCATTGAACAGGCTAAGCAATATTTTAAAGACAATCCATGTTGGGTTGAAGACCATCTTGAACAGGTTCCTCGGCCAGTTGGTTGTAAATTTAAATCAAAACATAATCGACACAGTTCAGGTGAACCCTTATTGCTACCGGAAACCAAGATTGAGAAAGCTCCTACTGCTAAACAAACTGGCAGGCATGCATCATTTTCTTACTATCTTACCTCCCAAAGAGACATATTTGGAATTTTCTCAAGAGACAATGCCCCTGTTTCAAGTTTCTTTCACAGTCGCTTGAACTCACTTCCCTCTTCATTAAACAGTCACACAACGCTCACCCCATTTTCTCTTTCAACCCACAATTCCCATAGTTATGAAAATATATCACAAACTAAAAAACTACATGACTCCAACATGTTCTTTGCAGAACCTCTTGTTTCATCATTGTACCCTCCAACA
>Cep44
ATTGTGAATATCGAAATATTTAACAAGATGTCATCCCCTACACCGTCCCAGAGTGACACAGGTACCAGTGGCTCAACATCTTCGGACAGTGAAATTAGCTTAGAATCTTGTTCTCCAGGCCTCAGCACAAAATGTCCAATTTGCCAGGAGACGTATACTATGCCCCGCGTCCTAAACTGCTTCCATACATTTTGTCAACCATGCATTGAAAAACAACAAGATAATCCCGAGAGAGTGATTTGTCCTGAATGCAACCATGAAACTTACCTTGGATCCCTTGGGGTTTCAGGTCTCATGCAAGATTACGCAGTAAGCAATATCCTAGAAACCTCTGCTATCGATGCTAACGGTCTTCACTGCACTGGATGCAAGAGTAAAGATACTACTGCAGTTGCTAAGTGCTACGACTGTGCTAACTTTTTATGTGCTAACTGCGTGATGGCGCACCAGTTTATGCATTGTTTTGAGGGCCATCGGGTTCTCACATTTACCGAAGTACAAGGTGGAAAAGAAGAACTTCAGAGTGAAAAGCCAGTGGCTTGTCCACGGCACCGACACGAAGTGATTAAATTCTTCTGTAAAACATGCTCGGCACCAATTTGTAAAGAATGTACATTATTTGAACACGGCCGAGGACACGAGTGCCATTTTATTTTGGATGTAAGTGACAAGCAAGTAGATATTCTTCGCCGTTTATCTGATGATGCCAAAGCCAAAGCATCAGACTTACGCCAAATTGCTAAAGGAATTGAACACATTAACAGC
>Cep45
ATGGAGGTTTTTATGGAGAACACTAATCATTCAAATGTTGTTGTTGGTTCGAATCTAAAGTATGTTTTTGGATTGAATGTCAGCGTAGTGAATGGATCAAGTACTGTATTCCCTGCACCTTTGCCGGCTCAGTTCGATGAAATAAAATTGGTTGAATTTTACCTGACAGGTGTTGCATCAATTGTGATTATATCACTGGGTCTCATTGGAAATATTTTAACAATTGCTGTACTTACAAAACGAACGATGCAGTCATCAACAAACTGCTACCTAAAAGCTCTGGCAATGTGGGACAGTGTTGTTTTAATAATTACGTTCTTTCTGATTGGAATTCCATCTGTATCGGAACCTTACAGAGAAAATATCTTACCCTATGTTATTGTCTACGCTTATCCCGCTGGCTTAGTTGGTCAAACAGCAACCATCTGGTTAACTGTTTCGTTCACTGTTGAGCGCTATATAGCTGTATGTCATCCGCTCAGAGCTGCTAGCATGTGTACTATGGCAAGAGCTCGTATGGTCATACTGTCTGTATCTGTTTTTTCCTTTGTCTACAATGCGTCACGTTGGTTTGAATATGAAATAGAATACCGACTTAATCCTACAGACCATACGATTCTTGTGAAAGAAAAGACCACTGATATGGGTGAAAGTAAAATATACCGTAAAGTCTATTTCTTGTGTCTCTATCTACCAATTATGTGCTTTATTCCGTTGACATCTTTAGCCGTCATTAATATATTCCTCATTCTTGCCGTGAAAAGGTCACAACGTCAGCGTCGTGATATGAACGTACGCCAATCAAGAGAAAATAACGTCACATTAATGCTTGTATCAGTTGTTATAGTTTTCATGATCTGCCAAGTTCCTGCGCTCATATACAATACAGCTTATGCTATTGATAGCAAAATGGTGTCTACTACA
>Cep46
ATGTCCAGTGTCCTGACTAGAAGGAGAACGAGTGATACGATTTTGGCTGTTAAGTACACTCCATGCGCCGAGGAACAGACAGATGACGAATTGGAAGAAATTGCAATTGTTAGTCGAGATAACAGTAGCGAGAAAAAACCCAGCGAATTAGATGTTGAACAAAGTGTCACTGTAACCGTAAACGGCCCGCGCTTGCTTCCAGGTGTTGGCGTTTTCCATTCTCCGTCAGACCGTACCAAATTGATAGGGGAACGCTTGAGCTCGCAGTTGTCGCTACCGTCTCCAGTTTACTCAAACAAAGTTGTCGAACAGGCAACTTGTAAATCTACATCTAAACAAAGTCTTCTTGATATTGTAAGTAATCGTATTGACAAAGCAAAACAGCGCACTAGATCAGGCGAAGATATTGCTTTGATGCGCAAGATTCGTCCGACGGAACCTGTTACCACCCGAGAGATTCGTAAACAACGCAAGAAAGAAATCACCCAAATTTTTGGTAACAAAAGACAACGGCAGCAAGAACGTATCGAGACCTCAACCAATAGTAGCGATAAAAGTGGTTGTAAGTGGACATTCGTTTTCGATCCTTCGGGGCGGTTATCCTATTGGTGGTCTGCCGTGGTCAGTATTGCATTCCTGTATAATTTTTGGGTCCTTATTTACAGGTTTGCTTTCCAAGAAATTCGTACAGAAACTACTTACCTGTGGTTCACGTTGGACTACACTGCTGATTTTCTTTATATCTTGGACATCGCCTTCCATTTTCGGACAGGATTCCTTGATGAGGGCGTGCTCCAAACAGATGCTACCAAACTTAGGATTCATTATATGAACACAACTAGATTTTATATTGATTGTTTATGCCTCTTACCTTTGGACTTTTTATACCTTTCCATTGGATTCTGTTCAATTTTACGTGGTTTTCGATTGGTGAAAGTTTACAGATTCTGGACTTTTTTAGACAGGACAGAACGCCATACCAATTACCCGAATGTAATCCGAACCACAACGTTAATGCATTATTTACTGGCGTTATTTCACTGGAATGCTTGTCTTTATTATATAATTGTTTACAAGATCGACAAAGCAACTGCAGATTGGGGCTTTCCTAAAGACGAGTCGGATGTACTGAAACAATATCTACACGCTCTTTATTGGAGTACCTTAACACTGACAACCATAGGGGATCTCCCTATGCCACGATCTACTGGAGCTTACCTTTTCATCATCTTTGAATTAATGTTTGGCTTACTCTTATTCGCGACCGTTTTGGGTCATATAGCGAATATTGTTTCGTGTGTCAGCGCAGCAAGAAAGGATTTTCAA
>Cep47
CAAGGTCAGATATCTGGCTCTCGGTCATCTGTTACTACTCCAGATGCATGCCCATCAGATGACTATTATGACTGGACTTGGGCTGCTGTTAAAGGTTCACCAGGACCGACCCGCAAAGCTGCTGCAACCCAGACACCAGCTCGCTCACAAATGGTACGCAAACACAGTACAGATTCTCTGCTGGCGTACCGTACATATCAAATGGATGATCCACTGGCAGCTGCGGCTGTAGTGCAAGGTCAGAAGGCTGGAAACACTTTACCATCAGTGGCAAAAACAGGCAAGCCTGTTGGCGCTGCAGCAACCTCTACCTCACTCGGCAGCCCTGTGGATCGAGCAAAACGTTTTGATGCAAATGGAAGGACTGTGACACGGCCAGCATCCAGATTTAGGGATTTACAACTTTATAAAAAGCCACTGCAGATCCACTACGGAGACTACGAGTCCTACAGAAGTGACATGAAAAGAAAGGTCGAGGTGCAGAAAATTGCAGGCCTCGACGGAATGCTAGGAATCCATGTTCTGTCTGGTCAAGGCTTAAAATCATCCAGGACAACATTACGGGATTTGTATTGTGTCGTTGCAGTTGACTCAATCAATAAAGCACGAACAATGATTCGTACCGGTGCTGTGAACTTTGACTGGGATGAAGCTTTCGATATAGAACTTGAAGAAGCCAAAGAGGTGTCATTTCTAATCTACAACTGGGACCCTAATTTTAAACATCGGTTGTGTTTCCATGGATCAGTAGTATTACCAAATTACATAGTTAGCGGTGAAAACAAACATGTAGCTCTCAAAGTGGAACCAAAAGGAGTTCTTTATATTGAGCTACTTTATAAAAAGCCTGCGATTTCCTTACAGCGATTGCCCTCATCAAAGAAGAATGCCTTGTTTGGAACTGATCTTGATGTTGTAATAAGCCGAGAAAACTCTGGATTTGATGTACCATTAATAGTGAAGAAATGTATTGAAGAAATAGAGATTCGAGGACTAGAAGTTGTTGGCATTTACAGACTGTGTGGCTCTGCCAGGCGGAAATCACAGTTGCGAGAACTCTTTGAAAAAAATTCTGCTGATGTTAATCTATCCGTGGAATTTGTCACAGACATACATACGATCACA
>Cep48
ATGAACATGAGAAGGTTACCTCCAAGCTGGTTTACTCAACTTGGTACCAGAGTTTCGGACAGAAAATTACGCCCAGTATTTTGTTTGCGACATGGTTTCAATCCCTGCAACTGCCGTCACACTACTAGTTACTCGAAACTCTATCAAAGTAATAGGTATCAAAAGAGATTTATCCATCACACATCAAGGCCTGTATTTAGTGGCCCCGATAGTGTAGAGAATCCTCGTCTCGCTCCCTTGCAAGTTACTTCTATACTTCGTGTCAACGAGCTCAGTGTCGATGTAAATGAGGGAGCGGTGAAGTATTTCGAATCCAACCAACTCCAGTCCAACAATCCTATTGAAGATCGACGAGGAAATGCCAAGTTTATCGGCGGCCCTAAATTTTTGTTCGGTGTTTTCGATGGACATGCAGGCTGTGCTTGTGCACAAGCTATAAGTGAAAGGCTCTATTATTATATCGCTTTGATGATTTCACCCCCACATTTGATAGAAAAAATTGTCCATATACTGAAGGATCGCGGGCTCGATATCCATTCAACTGGGATTTTAAACTGGTATCGAGGCCCACACGACTATGTGAACAAAGAACTTTCTCCGATGTATAGTAAAAGCTTGGTTAAACTGGCAAATGAGATATTAGCGCTGTATATTGAGGAAGAATCCACGATTGATGATCATTTATTGAGTGCATTTTGTCGACTGGATCAGGATATTGTACAAGAAGCACTACCGAATTATTCCAAAAATGTGAGTAACTTCGAAGCCATGCAGATAGCTTTTTCTGGTTCCTGTGCTTGCGTTGCTATGGTGGACGGTACAAACTTGTATGTTGCTAACACTGGTGATTGCAAAGCTGTTTTAGGGGTCAATGTTGGAGATGACCAGTGGGAAGCCAAAGAACTGTCCCATGACCACAACGCTGACAATGTCCAAGAATGTAGAAGACTAGTGAATTCTCATCCGAACGAAGGAACTCATTTGATAAGAAACGGTCGCTTACTGGGCGACTTAGCCCCCTTAAGAGCCTTTGGAGATGTACGTTATAAATGGCCGGCCAGAGAACTGAAACATGTAGTCAAAACAATGGCTTATTCTACCCCATACGGAAACAATTTAATTCCTGCCCACTATCACACACCACCTTATCTGACAGCCGAGCCTGAAGTGATCAGTCGACGCCTCACTCCAAAGGATAAATTTCTGGTGCTGGCAACAGATGGACTGTGGGAGATGGTCACTCCTGAGAAAGTTGTAAAAATCATAGCCGGCCACATGGAAGGGAAACAAGTTCATGTTAACTTCAGATTACCTTACAGCGAAATCACTTTATCGAATATTAATCAAATCTTGTTGAAGAGAAAAACTAGCCTGGCCAATAAAGCTGAGGATTCTAACGCCGCTACTCACCTAATCCGTAATGCTCTCGGACCGGAGCATGGTCGTGTGTCTGCTATGTTGACCCTACCAATTCATATATCACGTCTATACAGGGATGATATTACAGTTACTGTTATATATTTCGATACAGACTATATACGTGACCATTTTCATCAGACATCGGCAGAA
>Cep49
TATGCAGGAATGTTCTGTGAAATAATTCAAGGTTATTCAAAAGGTGCCGGTTACAAACCAGGAATGAAAGTTGAAGACAGCCGGTTTCGAAACTCTTGGACTTCAATCAACATCGAAGGGTCGTGGCAATTTCTTAATTGCAACTGGGGAGCCAGGCATGTAAGAGCCCATCAGAACTCATCAGAGAATTTGGACCAGTGGGAACTGTCTGAATTTAACTACACGTGTGATGAGTTTTATTTTATCACCGAACCTGAGGACCATATATACCAGCACTTCCCAGACGACAGCCGGTGGCAGCTACTTGAATCACCGATCTCCATGGCAGAGTTTTTGAAGCTTCCTCTTGTCAAATCAACATTCTTCAACTATGGGTTGCGATTTGCTAACCATTATGATAGTATAATAATTACAAACCATGGTGTGGCCATCATTGAATTAAAGATGCCTGTACTTTTGGGTTTTGGATACACCCTGGTACCTAAGAGTAAAAATGGTGACAATGCTCCTGTGGAAGGCAGAACTATGCTAAGAATTATTGGTCGCAAGGCTATATTTACCGTTGCACCTCCAAAACCGGGCAAATTCTATTTCACGATATTTGCTAAAGAACGATGGGACTCTGATTCATTGCAGAGTGCGTGTTCTTTTCTGGTAAAATGTCCTGAAAAAGAAAAAGTCCAGCGGCACAGCTTTCCCCTTGTCCCCTTTTTTGGTCCCACTCCAAGTTTAAGCGACTTTGGTTTGTTGCCTATCAGTCATATTGATCCTTTTATTGTGTATGAAGGAGAGGACCTTCACTTTCGTTTTGAAATCAATAGTTTTGCAAAAATCTCACATTCACTGCAATTTCAGGGGTCGACAGAGGCAACAAATATTGAAGACTTTAATCGATTTGCCTTTGTTCGGTTCCGGGATGAGACAACGATATCATACCAAATCAGATGTCCTGTCCGAGGATTTTATGTTTTCTCATTGTTCGGCTGTGACCGGGATGTATCCGGTGAAGAAACCTATGACTGTATATTCAGGTATCTTATCAACTGCAAATTCATGTCAAAGGACCGGCGACCATTGCCTCGAGCATGTCACCGCTGGTTCAACTGTACGTTGCTTGATCCACAAGTAGGAGACATCAACCCGGATAAACGGATAACGTTCCGGGTGTGTGTTCCAGCAGCTGTAGACATTGCAATGCTCATTGATGACACATGGTTCCACTTTCGGGAATCGTCACCCGGCATATGGGAAGGGACGGTGGTCGCTGGTCGAAGAGCTTGTGGAGCTAAAATATATGCCAAATTAAACAGAGACAAATCACGGTTCTCACCGCTTCTCGAATTTAGAGTGAAA
>Cep50
CTCCGTTTATTTGAAGACAAGATTTCATGGCGAAATGGATCTAATGTTACTCCGACATCGATATGTTCAGAGCCGTGTGGTCTTGGCTATGCTAAAAGTGGCAGCGATGCCTGCTGCTGGGTGTGTGTTCGCTGCAATGACTACCAAATTCTAGAGAACGTCAGCACCTGCAAAGACTGTCCATTAGGCTTTCGCCCTGATGCGAACAAAACTTCATGCGTACGTCTACCAGTCCTCCATCTTCAATGGACAACATTATGGGCAATTCTGCCTATTACATTCTCTGCTTTAGGAATAGTTTCAACAATTTTCGTTTTAGTTACATTCATATTATATAGCAAAACGCCAGTAATCATGGCATCAGGCCGAGAGCTGTGTTATATACTTTTTCTGGGTATTTTCCTTTCATACGGCACATCATTCGTGATGCTTGCCAGGCCATCGATAGCAATTTGCACTATTATGCGTTTAGGTCTTGGATCCTCTCTAAGCCTCGTTTACGCCTCAATGTTAACCAAAACCAACCGAATTTACCGAATTTTCAATCGTGGTATTCGAGCAGTTGTGAAAAGGCCAAGCTATACAAGTCCAAGGTCACAAGTAATTATTTGTTTCTCCTTGGTCTCTGTTCAAGTAGTTGGAGCTTTTACATGGATTGGCTTCGAAAGACCAGATATTATGTACGTCCTCCAAGGAAAAGACGCCTTAATTTTAAAGTGCAAGACAAGTCAGATAGCAATAGTTATCTCCCTTTTCTACAATATGTTCCTCATTATCTTATGTACGGTATATGCTTTCAAAACACGAAAGATCCCACAGAACTTCAACGAAGCTAAATACATAGCTTTTACCATGTACAGCACATGTATAGTGTGGTTGGCATTTATACCTATCTACTTCGGAGCTAACCAAGATTTTAAG
>Cep51
CACATGTACAGAGTGCATAAAACACGAGCCCCTGGGGATAATCGAGAGGAGTTCAAGTGTCCACATTGTGATTTTGTGACTATTTTTGGGCATCGTTACCGCATCCACATGAATAGTCACAATAACATTCGCCAGTATGTTTGTGAATTTTGCAGCAAGGCTTTTGTGTCATCAAACAGTCTTCGTCGGCACAAACTCTGGTTGCATTCCTCAGAGAGTTTGTCCTGTCCATTTTGCACATATGAAACAAAAACAAAGCAAAGCTTAAGTGTTCACGTGCGTACCCAGCACACAATGAAAGGTGTGAAGCCATACATGTGTCGCTATTGCGACTTCCGGTCAGCTACTGGTGGGAATTGCCGTAAACACATCATGAATAAACATAAAGGGCTTGAAGTTGAGTATGTTAAAGACACTACTCTATTAGAAGCAGCTAAAGCTAGCCTTGATTCCATGGCCACTCAGTTCACTTCCATGTTCATGATGGATCATCCTGAAGATAGGTCAGTCAATTTCATTCAACAAAGAGATATTTCATCCATAAAT
>Cep52
ATGGATGGACAGTTCGACGACGCCGTAGATGATACATCAGAGCCTATTCTACAAGAAAAATTCGAAAAGGAAGTTTACAGCAGTTCTTCAAGTGAAGAAAATGAAGAGTCTTCAGATGATTACGACGATGATCTGAGTTTTGAATGGACCAACATGTCTGGAAATTTCACGAAGAGATATAACACTGCCATGTCAGGCGGACCAACGAATTCACATCAAACAGCGTCACAGAGTAAAAATACGAAGGAGTCTTATCAGCCTCTTGACAAAGTTCTCAAAAATGTTCTTGATTTGAAGATGAAAACCACGAAATACGAAGGTCCATCTAATTGTTTTTTTAGTAAATCGGAAAGGAAAGCCGAAGCGGAACGCCTTCGAGGAAAAGACAAGTCTGAGCGAGCCACTTCAGAACAAGCTCTTGATCCACGGACTCGGATGATAATTTTTAAATTACTAGGTCGTGGTGTAATATATAATATCAACGGTTGTATTAGCACTGGCAAGGAGGCCAATGTTTACCATGCCACCGGAAAAGATGATTTTGATATCGCTGTAAAAATTTACAAAACTTCGATTTTGGTCTTTAAAGATCGAGACAAATACGTCTCGGGTGAATATAGATTTCGACATGGATATTGCAAACGGAATCCCAGAAAGATGGTCAAAACGTGGGCTGAGAAAGAAATGCGAAATCTCCAAAGAATACATCAGTCTGGTATTTTGTGTCCGAAACCTATTCTGTTACGAAGTCATGTTTTCTTAATGGAGTTTATCGGAAAAGACGGCTGGCCAGCACCTTTGCTACACGAAGCTGTCTTAACAGAATCAAAAGCTCGTGAGTTGTATCTTGATTGTATTTTAATGATGAGAACATTGTATCATGAATGTCGGTTAGTTCACGCTGATCTAAGTGAATTCAACATGTTGTTTCACGAAGGGAAAATCTATTTGATCGATGTTTCTCAATCGGTCGAACACGACCACCCTAACGCATTGTTTTTCTTGCGTAAAGACTGTACAAATGTGACGGACTTTTTCCGTAAACATTCTGTTTGTGGTTTAACTGTGAAGGAACTATTCGATTTTGTCACTGATTCTTCTATAACAGACACGAACGTGGACGATTATCTAGATAAGGCTATGACCATTACTGCTGGGAGAACTTTGGAAGAAATTACGCAACAAGACAAAGTAGACGAGGAAGTGTTTAAGAAGATTTTTATCCCAAGAAATCTTGATGAAGTTGTTAATTTTGAACGCGATATTTTAAATGCTAAGAAAGGAGATACAGAACAGGTGTACTATCAGACAGTTGTTGGTCAAAAACCAGATTTAAGCGGACCACAAAAAGAACCATTATTACTTGAGAAACAAAATGATGAAACTGGTTCTGCAGAGGAGTCTGCAGAAAACTCTGACCAAACAGATGATAGCGGACAAGATAGTGATGATGAAAACGAAGACAGTGGTAAGAACGTTGAAGGAAATATTCACCATAGAGCCAGGAACGAGTCACCCAATAGTCGCAAGAACCGTAAAAAATTAGTGAAAGAAGCTAAACAAAAGTCAAGAAGTCAAAAAATCCCAAAGCATGTG
>Cep53
GATGCCTATGTGTTCACATTACGGCCAATGTTTAACTCTATATCGAGTCAGTTCTTCTGCCACTTACAATATAAAAAGCCGACAAAACTGTACAGCATAAATTATAGTGTTGACATCCCCCAAGTGGGGTATCAATTTAAAGAAAAACATCGAACAGTTTTAGCAGAATCTACTGGTTTCCACCATCACAGTTTAGTTACTGTTGACTTTATATCTGTTGAACATTCTTCACAGCTACCTGTACGGGAGCAAGCGATACTTGTAAAAGATCACAGTAGAGCTGATTTTTCTCTTCATTCATTGAAGAAAGCCGAGGATTTTGACCGAAAATTTGATATAAATAATCCCACAGACAACATCTTCTCCACTGATGCCCAGTTTTCAAAGCCATTCGAATATAGCTCTATGACTTGGCATAACGGTGGTTGTGGTAAAAATTCTTCGAAAATATATCCTGCGCAATTGCTATTTGTTGATCATGGTGATTCAGTTAATGCACATAAGTCTGTCTTTGATGGACGGTTCCATTATCACATATCAAACACCAAAGAAACACCACAAATAAAATTACTAATCAGT
>Cep54
GTCTTGGCCATTGTGTCCATTCTCTTCATTGTCCTGTCTACCGTGGCGCTAACATTAAACACAATTCCTGGGCTCAAAGGTGAAGGAGAGCAGGAAGGGGCTGATAACCCACAGCTTGCAATTGTAGAAGCTGTTTGCATTGGATGGTTTACCTTGGAATATCTGGGACGATTCTGGGCCTCCCCGAATAAGTGGAAATTTTTCAAAGGACCTTTGAACATTATAGACCTATTGGCAATCATGCCTTATTTCATTTCCCTAGGATTGACTGAGACCAACAAGAGTACGACGGAACAGTTCCAAAATGTCCGCAGAGTGGTGCAAATCTTTCGAATAATGAGAATTCTGCGAATTCTAAAACTTGCAAGACATTCAACTGGTCTGCAATCCTTAGGGTACACTTTACAGAGAAGTTATAAAGAGCTAGGTCTATTAATGATGTTTTTGGCCATTGGAATACTCTTATTCTCAAGCCTTGCCTACTTTGCGGAAAAAGACGAACCAGGAACTAAGTACGTTAGTATCCCCGAAACATTCTGGTGGGCTGCCATCACTATGACGACGGTAGGATATGGTGACATCTACCCGACGACGATCCTGGGAAAAGTTGTTGGTGGCGTATGTTGTATTTGTGGTGTGCTAGTTATTGCGCTTCCAATTCCAATCATTGTCAATAATTTCGCCGAATTTTATAAAGATCAGATGAGAAGAGAAAAAGCATTGAAACGTAAGGAGGCTCTCGAGCGGGCGAAGAGGAATGGAAGCATAGTCTCCTTCCACTCCGTCAATCTGAGGGATGCCTTCGCCAAAAGTGTCGACTTAATGGATGTTGCCTCCGAGGTTCCTAGAAACGACTGGGATACAAACAGTGTGGAGACGAAATCCATGAGTTCACCACCGCCTTGTGTGATGCGGGGCTCAAACCCCAATACACCCAAGTTGAGTGGGCAAGGTGGAACAACAAACTTCAACTGCAAAGAGAATCAGGAAAATCCCAGCAACACCAACCTGTTGGATATAGATGAGGAGTCTTTGCATCGGATGACGACCCAAGCTTCAACTGATACTTCAATGCAG
>Cep55
ATGGAGAAAGCGTTGTTTGCCAAGTTGGCATTTCCTGTCTTTCTGCTGTTTTGCCTTATCTCGGCCGTTTTTGCAAATACCAATTCACAGACATTTAGAATTGAAGAGAATCTGCCTCCGAACAGTTTGGTTGGGAACTTCCCAACACAACCCCACCAGACAATCTGGTACGCTAACAACAAGCCTCTTATTCTGAGCAAATTCATTATTAATGTCACATTAGGTACAGTTAAGACTAAAGTTGAGCTTGATCGTGAGGAGCACAGCAGTTACGAATTAACTGTCCTCTATAAAACTACCCCCATCACGATAACCATCGAGATTATCGACGTGAATGACAATGACCCCATATTTTTCCCCAACCTACTCTCCAGTCCTCTCTCGGAGACGACTTCCAACATGAAGATTCCTCTAGGGAGTGTGTCTGACAAGGATGTTGGTGAGAACACGATCAAGGGCTGCGAAATAGTCTCCGGTAACACGGATAACATCTTCCGGCTCATTACCAAGATGACAAACCAACGGTTAATCTTGGATTTAGCTGTTAATAGGAAGCTTGATTATGAAGTAACTCCTTTTTATAGTTTGAAGCTGAGGGCTTTTGACGGTGGCAAGAAACCGCGATCGTCATACCAGTTGTTCAACATTAGCGTCTTGGACAGTAATGACAACCACCCGGTATTTCCGATGAGTTTGTATAATGCCACAGTAATGGAAAACATTACCGTCGGTACAAGTATTCTGAGGGTTACTGCTACAGACTTGGATTCTGGGGAGAATGGAAAAATCCGTTTCTCTTTAAACCCGAAACCAGACCTTGAAGAACATTTTGTGATTAATCCGGTCACTGGTGTTATCAGCGTAAACAAACCCGTAGACTTTGAGAAACGTCGTGTCTATAATTTAATTGTCATCGCAACAGACAATGGCTCGGAACCGCTTACTACTCAAGCAGCTGTCTCGATAACCATTCTGAATGTGAATGAACACCCACCTGATATTTATTTGACGTTTCTCACTGGAAATGAGACCGTCGGAAGGATATCTGAAGGGGCCAAGCCCGGCGAATATGTAGCTCGCATTTCTGTTAGTGACCCCGATGCAGTTCGGAACACGGGTGACGAAACGAACATTCACATAACGCTGCTGGGTGGAGAAGGTCGGTTTAATTTGACCACGAGGGATAACATAGTTTACTTGGTTCTTGTTCAAATGCCATTGGATCGGGAGCTGAAACCATTCTACAACCTGACCGTTATCGCTAAAGATAGTGGTTCGCCACCACTGGAAAGCAGAGTCTCATTTATACTTCGTGTCGATGATATTAATGATAATAAACCCAATTTCACGGAGGCAATCTATTATGCTGAAGTGCAGGAGTCGGTACCAAAGGGCAGCCCTGTCATCAAAGTACATGCAGATGACAAAGACGAAGGGAACAATTCCACAATAACCTACTCCATACTTCATACGCCCGAAACTAGTTCCAACTGGTTTCAAATTAACAGCCACAACGGTCTCATCACAACCAACGCCAAAGTGGACTGCGAAACTAACTCTCAACCCAGGATTACCGTGCAAGCTATTGACGGGGGCATACCCCCTATGTCTTCGACAGCATTGGTGATAGTTACCATTCGTGACGTCAACGACAACCAACCCAGCTTCACTCATAGCTACTATAATGTCTCTATTCCTGAAAATACAACATTGGATACCTGCATTCTTACG
>Cep56
GGAGGATATGGAACAGGTCCCATGTCAAGTCCAGGAGTCTCGGATCAATTTCTACCAAGCTACTACAACCAACCAATCTCCTTCCCTTATTTGGGACAAGGGGTTGGTGATGCAACATGGTCAAGTGGAAGAGATGCCAACGTGTTCCCCCTTGGGGGCTATGACTACAGCAGCGTCTTTAGTGGATTTGGATATGCCCAATTTGGTTGGGATTACAATGGCAGCGACTATTGGAATAATGCCACCCGCAAGGATTACTATGGCACTGATATGATTTCTTCTGATGGCTATGGGCCAATGAATGGAGAGCAAGATCGTGACACTGTGAACAGTGTTGAGCAGGGGCTGAAGGGCATGAGCATTACTGGAGAAAAGAAGTTGTCAGATGGTGTTGGAAATGATTCTGTGCAGGCCGGTGTGATTGACGGATCTATTCAAGTCGGTCCACCTGGTTCGGCTGGGCCATCTCCACCACAGGGGCCAAAGAAAACCTCTTGGGCCGCTGTAGCTAGCCAGCCAGCTCGGCCTCAGCCGCAGATTAAGGCACGCACTATGCCCCGTGCTCCCATGACACCAAAGAGTATGGACATTGGTACTTGGGATAACAAAAACAATAACAACAGCAAGCAGGCGAATCAAGGGAGACAAGTATGGAGTGCACCTCGTCGTACTATGGCAGCTTATAACAATGCTCCATCAGGAAACTCAAGTCCACCTTCAGCTAATGTTGGTAATGCAGGATCTTTGAATGGACCTCCATCTTCTCCTAGTTTACCTCACCCAGTTTTGGAAAAGCTGCGATCTGTTAATCAATATAATCCAAAAGATTTCAATCTGAATCCAAAAGGGGCTCGCTTTTTTATCATAAAAAGTTACTCTGAGGATGACATTCACCGATCAATAAAATATAATATTTGGTGCAGCACTGAGCATGGTAATAAGAGACTGGATGGGGCTTACAGAGAAAGAGAGGGCAAGGGTCCTGTATACCTTTTCTATAGTGTCAATGGTAGTGGACATTTCTGTGGTATGGCCCAGATGATGTCACCTGTGGACTATTCCACCAACAGTGGAGTATGGGCCCAAGACAAATGGAAAGGTCAGTTTGAAGTGAAATGGATTTATGTGAAGGATGTGCCAAATAGTCAATTGCGACACATTCGCTTGGAAAACAATGAGAATAAGCCAGTCACCAACTCAAGGGACACTCAAGAAGTACCACCAGAAAAGGGTAAGCAGGTGCTGAAAATCCTGCACAATTTTCGGCACTCAACGTCCATCTTTGATGATTTCGGACATTATGAGAAACGACAGGAGGAAGATCTTACCAAAAAG
>Cep57
GTCCCTAGTACTAAAAGAATGAAATTCACTTGTGAAAAGTGTCCCTATGCTACTAACAGTAAGAATGATTTTCTCTATCACAAACAATTCCATCGTGTGAAACTCTCCAATTCCACTGCTTTCAAGTGTGACTATTGTGATTACTGGGTCAGCCATCGGCGTCTACTTAAACAACATCTTCGTTTGCATATTGACCCAGATCAATTATCACCAGTGAAGACCGAGGCCACAGATGTTCAACTCTTGTATGATGCTGTTGAAATAGCATCAGTAAAACAAAAGCTTATAGTATCTAAGATTTTGCCAAGTTTATCTCAGTCTGAAAACTCAGATTCAGCCATAAAAATTGCAGCCCGTTATGCAACGTTTGGCAATAAACCTGGATATATTTTGAAAAATGGGGTGTACAAAAAGCTGCTAAAATGTTCGAAATGTCCCTACACGAACATTCGTAACAGAAATTTGCGCCTCCATGAGTTAATGCATGGCCGTCGGTCATCTGGTCATCCTCTTTTGAAATGCCCACATTGTGATTATTTTGTTGGCTCCAAAGGTTTGTTATCCCATCATCTGAAAGTTCACCAGCATCAGTATGTTCCTGATCTGAATGACAACACAATATCGGAATTGGAGCAGTTAGAAGGCATTTCTTTAGAACCTGATGATGACCTCAATGATAAAAGTGACATGGAGATTTCTACAGAAAGCAAAGTTGATGCGCTTTTGGATATTGCTCAGTTTAAGAAATTTTGCTGTGAGAAGTGTCCCTATGCTAGTGCTAAACGTACGCATTTTGAGCGGCACATTGAGTTACATGGAAGTAAACAGCATTACACTTGCGAATATTGTGACTACAGTGTTCCCTCAAATAACTTACTTGTACAGCATCGTAAACTTCATTTCAGTCCAAACCCAAATCTTGTTGCGACTCAGTCGATATCAAACCTTCAGCGTCTGCCTGAAATACCTGCTGATGTAGCTCTTGCAAGTGCATTACCTCCTCTTGATTCTAATGATCCTGTGCCTTTGAGTGTGACACACGACCACTTAGATCTATACGAACATGTCCAACCTGAAAAGGACGACTCAGATATTGTTAAAAAGGTGTATCATTGTGACCGTTGTCCCTATTCAAACACACGTCGGGACCATATGGTAACACATTTAAGGTTCCATGTAGTTCGAAGTGAACTTGCTTGTCCCTATTGCGATTATACTGTTTCAAAAAATCATCTCCTTGCTCAACATGTTCGAGTTCATTTTTGTCCTCTGCCTGAACTGTCCAATTGGTTAAATGAAAACGGCCAGAAGGACCGTGTCAACCAGTCAAAAGAACAGGACTTGTCAGAAGCCCTTCGTGTTGCACAGCTCTACCAACAGATGAATCCTACGACTGTGAAAAATGAAAATGATGACTCCAAGGACAAAGATGATTCTCAGCTGGAGGATCCACTAAGTACAGTTTGTCGGTACTGTGATCGATCTTTCTCAGATACACCAGCCGTTCTCAAACACGAACGTCAACATTTGATAGGCAACCAATTTGAT
>Cep58
GCTGTGAAGAACCATATGAGGAGAGTCTGCAAATGTCACGGATTGTCTGGATCTTGCACATTACAAACATGTTGGCAGAAAATGCCATTATTCAGGCATGTTGGAAATCGATTAAAAGAAAAGTTTAAAGGCGCTTCGAAAGTGATAATTTCAAATGATGGACAGCACGTAATTCCTGAAGGAGACACCATAAAGAAACCAAGTGCTACAGATCTTATTTATTCTGAAAATTCGCCTGATTTTTGTAGACCGAGTCGAAAGGCTGGTTCTTTGGGAACCAAAGGTCGCACATGTGACTTGTACTCCAAAGATGTCGGAGGCTGTGACCTTTTGTGCTGTAAGCGCGGTTACAAAAGAGGTTACCAAGTAGTAACTGAAAACTGTAAATGTAGATTTATTTGGTGCTGTGATGTTGTGTGCCAGAGATGTGTTAATAATAAGACTATTTACACTTGTTTA
>Cep59
ATGTTTAAGATGGCACCGCCAAGGAACTTACGATATTGGGTGTGCCTGTTCATTCTGGCCATCCAGTATTTCTTCATGTCTTTAATCTTCAATCAAAGAGGAATAATGAATATTCTTCCAACACGAACCAATCCTCTTGGACACAGCTTCCCACAGAGTATATATCGCAGGTTACTTCAAGAACAGTCCGAAAGAAAAAATCATTCTGGTAACTTACTTCAAAGAAACCCAAACTGTATAATAATTGGTGTTAGGAAATGTGGTACTCGTGCTTTGCTGGAATTCCTGTCAATCCATCCAAATATACAAATCTCAAAGTCCGAAATGCACTTTTTCAACAAAGAACACAATTACAAAAAAGGTTTAGAATGGTATCGAAAAGAAATGCCATACACTTACGAAGATGAAATCACAATAGAAAAAACACCTGCTTATTTTATAACTAAAAAGGTTCCAGAAAGAATCTATAAAATGAACCAAACCATTAAACTTTTGATTATCTTCCGTGACCCGACGATCCGTGTCGTATCGGATTATACGCAGGTGTGCCACAATCGAATGGCAGAGAATAAGACTTGCTTCCAGTTTAAAGACCTTGTAATGAACCCTATGATTAGTAAAGTTGACACGGACTACCGAGCAGTGGACACGAGTATATATTGCAAACATCTATTGAGATGGCTGCGATTATTCCCGATAGAACAGATGCATTTTGTTGATGGGGACATTCTTCTGCACAATCCACTTCACGAACTTCGTAAAGTTGAAACATTCTTGAATTTAGAACACAAATTCACTGCAGATAATTTCTATTTTAATTCAACACGTGGCTTCTATTGTATGAGGAATACAACAACTGAGAGGTGTTTGTCTAGCGGTAAAGGACGCAGGCATGCCAAAGTAGACCCACATATTTTAGATAATCTTCGAACATTCTTTCAACCGTATAACAAACGTTTGTTCAAAATGATTAATCGTAAGTTTGCATGGCCATGTTGTCTTAATAAAACTGACGTAACAAACACCTACAAAAGTGATGAT
>Cep60
ATGCAGGCTATGGTCATGGAGACTGGGTATAGTCCAATACCAGGACATGGCTTGTCTCCACAAGTCGAACCGGACATCCTGACTTCTTCTGGGAAACTCGATCGGCGCACTTCAGAAGACTCATTTGCAGAGTATGCATCGCGAAACCAACAGCGTCAGCCTAACGGACCTATCGTCCATCGGAGAGCCGAACGGCACTTTTCAAAGAAACTGAGGCGACGCCTGATTTATAAAAATGGTGAAGTAAACATTACTCAGACAAACATACGCAAAAGACGGCGGCGGTATCTTGCGGATATCTTCACAACCCTTGTTGACATTAAGTGGCGTTATAATTTAATGATTTTTGCCATGGCGTTTATTTGTAGTTGGTTGATATTTGCCTTAATTTGGTGGTTGATTTGTTTTTCACACGGGGATTTGGATCATCTTGATGACAAGAACTGGAAGCGCTGTGTTGTAGAAATACGCTCATTTACATCTGCTTTACTATTTTCCATTGAAACACAGCACACAATTGGTTACGGATCAAGACACACAACAGAGGAATGTCCCGAAGCAGTTGTAGTCATGATGATCCAATCGTGTTTTGGTGTTATTTGCCAGGCCCTTATGACTGGTATTGTGTTTGCTAAACTTTCTCGTCCAAAAAAGCGAGCTGAAACGTTAATGTTCAGTAAAAACGCTTGCATTTGCAAGCAAGATGGAGATATGTGTTTATTGTTTAGAGTAGGAGACATGCGTAAGTCTCATATTGTTGAAGCTCATGTACGCGGTGTTTTAATTAGACGAAAGACCACAAAAGAGGGAGAAATTCTCCCTCTTTTTCAATTTGATGTTAATCTTGGTTATGAAGATGGTCGTGATAGATTATTTCTAGTGTGGCCTGTGATTATAGTTCACAAAATTGAAGACGATAGTCCATTTTGGGAAATATCTGCTGAAGATCTTCATCGAGAACAGTTTGAATTTGTAGTCATTTTAGAAGGTATCGTAGAATCGACAGGTATGACAACTCAAGCGAGGAGCTCTTATTTACCCGGAGAAATCCTGTGGGGTCATCGATTCGAACGCCTTATCACTTTCCAAAAAGAAAATGGACAATATCAAATAGATTTTTCTCGTTTTCATAACACCGTTAAAGTTGAAACGCCGCTTTGCAGTGCAAAAGAACTTGCAGAGTTGGATAATGCAATGCAGGAAACAGCCTCAATTGATGAGGATGAAAATACCTCTCTGCTGTCAAAAGCTGAAAAATACCCAAGCCCTTATATTGTTAAAAGGCATGGCGCCGTTCAGACAGACTTTCCTGACGATGACCAGGAGTCTTTTTCTAATCGAGATTCCATACGTAGTAGACAAAACTTATCTTCAGATAATGATGGCAAAGAAGAATCAGAGACTCTACTT
>Cep61
GTTATTGATTCTGTTGAATTGTGCACTGAATACCTTGTCAAGTCAATTAATTTGGATAGCTGTGTTGATGTCCTCATCCTTGCTGATCTTTATTCACTTGTAAATGCTCAAGAAAAATCTCGTGACTTCATCCGTGAAAACTTTGAACGCATTGTTACTTCAGAAAAATATTACCAATTGACACATACTCAACTAGCATTTTTACTTGCTGGAGACAACTTAAGGGTCACTTCAGAATACCAACTGGTCATGTTTGTACTTGAATGGGTCAAATGGGATGATCAGGTGCGCAAACAGTATTTACCACAACTGCTTGAAAATATACGCTTACCTCTTTTACGTGTAGATGAACTTGATAAATTAGCTCGTTTGCATATCATGAGGAATAACCCAGGATGTAATCGGCTTTTCCGTGAAGCTCAAGAATATAATCGTAACATTTTTAAACAGCCTATGTATCAGACTAAACGCACTCAGGTTCGGTCAGAAAAAGTTAGTCTTGTTCTTTGCCATGGTGAATCTCCTAAAAGTTATACTTTTAAAACAGAGAAGTTCACAACTTTGCGAAATCCTTTAATTCCTATGTATAACCCCGGTGTCATTGTTGTTGATAATTTTATGTATGTCTGTGGCGGCACTTGCAACAATGATCATAATTTTAACGCTTCACCCCGTTGCTTCCGCTTTGACCCTAGATTTGACACCTGGACTGAATTCACTTCATTATTAGAGGCTCGAAAGGATTTTGTAATGGTTACTGTAAATAAAACATTGTATGCCATTGGTGGAAAAGATAAGAACAATATCTCTTCTACTATGGAGAGTTATACAGTAGAGTCAAACCAGTGGAGTTGGAGAGCTCCAATCAACATTGCTGTTTATGGACATGCTGGAGACGTTTGTAAAGGAAAGATCTATGTATGTGGGGGACAAACCACAACAGGCTGTGTTAACAATTTTCTCCGCTATGATCCCTCTACTAATACGTGGGAAGATCGTTCACGCATGTTGAGACCTCGTTGCAACCATATTTTGGCATGTGTTAAAGAGAAGTTTTATGCAATTGGAGGTAATGTAGAGGATAGTCATGGATTGGCCAGTCCAATTGATCTTATTGAATCTTATAACCCTAACACTGACCAGTGGACTACAATGGAAGTTACAGTTAGTATTCGAAAAGCAGGTGCTTTTGTACGTGATGATAAAATCTATATTACAGGTGGACTGAAAGAGCAGAGGCTTTTAGAAATCATTCAAGAGTATGACCCTGTAAAGAACACGTTAAAAACTTCCCACACCTTTCCATTTGTCATTCTTGGCAGGGCATGTTGTTTGCTCACATTAAACAGATGTGAGCCTTTCCGA
>Cep62
GAGGTTCAAATTGGTAGCGAAGACCGAATGCAGCGGCAAATTATCATAGCAGACTCCCTGTTGTACCAAGCAGTGCTTACTTTCACTCACCAGGACATTCCGAGCTATATCAAAGGTGGTTGGCTTTTACGCAAGGCATGGAAGATCTACGAGAGACTCCATCGTGATATCACTGAAATGTTGTCTAGGCATTCTCAAACCAAACTCAGCCAATCAACGGACTCCATATCAAGCAATAACAGTGACGTTCGGTTAACGTCGGACTCCACATGTACGGACGGGAACGATAACGAACTCACACAGGACGTACTGGAGCGCCTGTTAGGCGCGGTAAACTTTGGCTACGGGACATTCCAGTTGTGTGTTTCAATGGTGCCACCAAAAATTCTTAAGTTAATTGAATTCTTAGGTTTCGAAGGTGACCGCACTGCGGGACTAGCGGCTTTAAACGAAACAAGCAATAGCAAAGATATGAAGGCTCCGTTGGCAATACTTGGACTCCTATGGTATCACACAGTACTTCGTCCATTTTTTGCTTTAGATGGCATCAAGATATCTGCT
>Cep63
ATGGACAGCATTATCGGATCAGTTGGTCGGTTAGGCAAAGTAAAAGTACGAAATGATGATGACTTGATTGACCGAATGAATCACCTGTATACTACGGGAATTTTAATAATATTTACAGTAGTGGTCAGTGCAAGACAGTATGTTGGTGATCCAATCCGATGTTGGTGCCCAGCCCAGTTTACATCAGCGCATGTTGAGTATACCAATAATGTGTGCTGGATTTCAAACACTTATTATGTTGATATGCAGGATCAGATTCCGGTGGCACACAATAAACGCAAAGAAAAGGAACTAGGCTACTACCAGTGGGTCCCAGTTGTCTTATTACTGCAGGCTCTTTTATTTTATCTTCCATGCATTATATGGCGCCTGTTAAACGGACAATCTGGGATCAACGTAGATCGCATTGTGAGTGTTGCCAGTGATGCTCAATACGAAAGTCCAGAAAACCGAACCCGTAACATAAAATATGTTGTAAGACATATGGACAGATGCCTGGACAACCAAAGAGAAACGCGACATTCGTGTTGTGTTAGACTGCGGCACATTCTTTCAGCAAACCTTTCTTTATTATGTGGTCGTCGTTATGGCAACTATCTTGTGGCTGTGTATTTTTTAGTAAAGATATTCTACATTGCTAATGTAATTGGCCAACTCTTCCTGTTAGACTCATTCCTTGGGTCAGGCTACCGTATTTACGGTTGGCAAGTTCTTGAGGACCTAGTTGAGGGAAACGACTGGACGGCCTCCCGTCGTTTCCCACGTGTAACATTATGTGACTTTGAGATTCGTCAGCTTCCAAATTTGAATCGCTATACCGTCCAATGCGTGCTTCCAATAAACCTTTTCAATGAGAAAATATATATATTCCTCTGGTTCTGGCTAGTCTTTGTATCCATGCTTTCTTGCTACAGTTTTGCTACATGGATTTTTCACATGATTTTTCCAACCACTCGTATACAATATGTACGGAAATTTCTCAAAATCATGGATCGAATAGGCTCAACACCAGATAAAAAGTTAGCTAATCGCTTCACGGTTGAGTACTTACGGCATGATGGTGTGTTTACATTACGGTTAATAGGTAAAAATTCTAGTGACATTGTTGTTGCTGAAATTGTTTCTGGACTCTGGGATATGTACCGAAGTAAAAAATCAATACAAATACGAAGCAATGGACATGATACAGAAGGTGAAGATGTA
>Cep64
AAGGGAAGTGGTCTTGAAGATCTGGGTATGGCTGGCGGAGAATTCCTGCGTGAAGCTTTGACCAACTGTTCAGACCCACTTCTAGCTATTGAAGAATTCCAGTCTGAAAATGGCATTCTGTTACCGTCACTGAAGCCAGCTCTTCCTTTTCTAGATTTGCATGGAATGCGACGTTTAGATTTCCATACTTCTGTTGTGGAAGAACTGAGAGAGAAACTGGTGCAGAAAATCTCAAACTTGGCCAATAGTGCTGATGAGGATCGCTTTAAAAAACTCGAGGCATTGCTGCAAAAGTGCTATCCTGCTATCAAAGTAAAAACCTTGCGTCCTGTAGTAATGTGTATATTGAAACATTTACCTGAGATTAAAGAAGATTATTTGGTTCAAATTGCTGCCAATAGGCAATACTATGAGGAAGCTGCAACTGAAGTTAAAAGGCAGATATGGCAAGACAATCAGTCGCTGTTTGGAGATGAAGTTTCTCCCCTTTTTTCTCAGTACATTAAAGAAAAAGAAGAGACATTATTAGGACATGAGAACAGCACATCAGTTTTCTACATGCCTTCTCCTCGGATGCGACGGCAAGGAGAAGTGGTGCAGAAACTTGTGCACATGATAGGGCGTAGCTTGCAACTGTATGACATGGTGTTGCAGTTTTTACGGACACTTTTTTTACAGACTCGGAATACACATTACTGCACTTTGAGGGCTGAACTTCTTATGGCACTGCATGATCTTGAGATACAGGAAATCTGCTCTGTTGACCCGTCACATAAATTTACTTGGTGTGTTGATGCATGTGTTCGGGAACGGTTTGTTGACACAAAGCGTGCAAGGGAGCTACAAGGGTTTCTTCATAGTATTAAACAGAGCCAAGAACAATTACTT
>Cep65
TACGGCCACAGTACTCCTCAAACAGTTGGTGGGAAGATTTTCTGTATGTTTTACGCTCTTGTAGGAATCCCTTTGTGTATCATAATGTTCCAAAGCGTCGGTGAACGGTTGAACACATTCGTGACATTTTTATTAAAGCAGATGAAGAAATGCTTTAAAATGAAGAATGCGGATGTATCTCAAACCAATTTGATTTTGGTTGCAATGAACCTATCAGTCATAGTTCTAACCACAGGAGCTGCGGCATTCTCTTATTATGAAAGCTGGGAGTACATCAATTCTTTTTATTATTGTTTTATTACGTTGACAACCATAGGGTTTGGGGACTTTGTTGCTTTACAAAAACGATCAGCATTACAAAACCAACCTCAGTATGTTATTTTTAGTCTCATTTTTATACTTTTTGGGCTGGCTGTCATTTCGGCAGCCATGAACTTACTAGTTCTTCGATTCTTAACAATGAACACTGAGGATGAACGTAGAGAGGAACTTGAGGCCGCAGTAGCGGCTCAAGGGGCCGTCCGACTGGATGGGGACATTATAACAGCCAATGGCAGTGTCGTGTCAGGTGCACAAGAGAGTCCAGAGTTAAATGACCTTACTAGTGTTTGCTCATGCTCTTGTTACAATTTAAGGGGACATAAAGAAAAACCACGATATAAAGTCACAAGGGCACCAGGACGAATCTCACACCTGCTCCCAATGCAATCAGTAACGAATCGATCACGTGAAAACTCTCACACAGACATTGAAGACACAAACTCGTTTCTGCAACACCACTTCCTACATAGGAAACGTGCCTCGATT
>Cep66
AAGATTCCAGAAAAGGTACCCAAAAATATTCATAGTACAGAAAAGCTTCGTAGACGGAATCTAATATTTGACGAGGAGCATTTTGAAGATGTTTTCCTGCGATGTCTTATATGCAGAGAAGTATTTAATGAATCAGAAAAACTGCCCAAGACGCTACCATGCCATCACTCGTTCTGTTTGCACTGTTTCTTGCAAATGTTCCGCGTTGAAGGAGAATATCGACAGTCACTGAGCTCGGCTTTCCGAAGTATGCCACGGGCTGTTAAAATCCAATGCCCCTCATGTCGAGATAGTATAATTGCTTCAGAAGATGACTTACGTCGATTACCGAACGATCACACTGTGCTAGAGTTGATTAACTTTGTACGGGAAACCGGCATCAACGATATATCATACTGTGCCAAACACCAACTGCAGCCTCTCAACTTCTTTTGTGAGCCGTGTGCGATCCCCGTGTGTTGTGACTGTACCGTCCTGGACCACAAAAACACAAACGGGCACAACGTAATGAACATAACGGAGGCCCTCAGTAAATACACACCAATTATCAATGACACAATTACTGAAATGGAGAAAAGTAAGCAGGAATATCTCTTCAAAAGAGCCCAAATCGAGCAGTCAATGAAACATTTGAGCCAAATGGAAACACAGGTAACTGACGAAATTAAATTGACGTTTCAAAAGCTACGTCATATGATTGACGAAAGGGAGCGCGATATTTTGTCCATGTCCGAGCAGGAAATGAATCGGAAACGTCAAAATCTCATGGACAATTTTAAGAAGATAATAGAGCGTGAAGAATGTATGATGGATCAAATGAAAGAGCTAGAAATAGCCAAAGAAGCAAATGACATAAGTCAGATGTTTACGTCACATCAAGCAGCGCAAAACACTCTCTCAACTCCGCTTCAACTTCCGCACATCACAAACGATAACTTTGGAGTGTCGTTTCACTTTGAAGCCTACAAACATCGACGAGTGATGCAGGATCTCCTGAACTTTGGACATTTAATGGTATTGTCCTCT
>Cep67
CAGTTTGAGAAAGCATTTGGATTCCATAATCAGGAACTCGCTATTCGCCAAGAGATGAAAGATCTAAAAGGGGAATGCCGTGCCCATGGTAGTATTGGTACTGTACATATGTGTCTAGAGAACTACACAAATGCTTACAGCTGTTTCGAAGAACAGTTGAAGCATAGTCAAGAACTCCATGACAGTGCTCTAGAGGCACAAGCATATGGAAATCTTGGAATTATAAGGATGAACACAGCACATTTTGATGAAGCCATTGGTCTTTTTGAACAACAGTTATCTATGTTGGAGCAACTTCACGGAAACAAAGTGCTTGTAGAGAAAGGCAAAGCATTTGGTAATCTTAGTGAATGCTACGAGGCATTGGGAGATTTTGAAGAATCGGTAAAATGCCATGATCAGTATTTAGTTGTTTCTCAAGCAACAAATTCTTTAGTTGATCAAGATAAAGCTTATCGAGGACTTGGGAATGCTCATCGGGCTTTAGGTAACTTGCAACAGGCACTGGTCTGTTTTGAGAAAAGATTAGTCGTTACTCACGAGATGAACAACAACCAAGCAAAAGCTTCTGCTTATGGTGAGCTGGGATGTTTACACAGTCTGCTGGGGAACTTTGAGCAAGCAATCTCTTGTTTAGAACATCAGCTGAACATTGCTAGAAATGTCGGAGATAAACTCTGTGAAGGAGAGGCTGCATGTGGTTTAGGCAATGTTTATCAACAAATGGGAGAATATGAAACTGCTCTCAAATATCATGAAAATGATTTACAGATTGCTGATGAACTCAATAATACTGAAGCCCAA
>Cep68
ATGGACGACAAACCAAAAGAAGGGTCAAATGCGGGACCCTTCACAGACAGAGCTGCAGGGAAACCAAGTGAGGAATCTTCTGAGAAAGAACCCGATATCGATGCCGCGAAGCTTGAGAAAATCTCTCGTCTTTTGGCCAGAAAACGCGCCAACGCTGTGGCGGCTGCAGCGGCGGCAACTGCAGCAGCACAGGGTACACCATCAGGTGATAACGAGGCCTCTTCGAATGCGGCGGAACCGGCAGGTGGAACTCTATCGCATTGGTCGAAACTACGGACCACAGTTCAAATTGCAAGCGCCGTGAAACAACGATCGAAACGTCGCTACAATCACCACCGCCAGGATTCCTTCTTACGCAAGTTCTCGACTCGCAACAACAGCAACATCGATATGGAAAGTGATTCAGAAGACGAAGGTTTGGCTTTACAAGTGGAACGCAAGGAAGAAGAGAAACGTAACCATCACTACGTGCTTAGTCCCGAGGGAACGTTTATGATGTATTGGCTCTTCATGTTGACACTGGCTGTTCTTTATAACCTTTGGACGTGTATAGCGCGAGAGGCGTTCCAAGAAATACAACTTCAACACATAGCTCTTTGGACCAGCTTGGATGTCATTTGTGATGTCATCTACTTAACAGACATCGTCGTACAGTTCCGTACCGGATATTTAGAGCAAGGTTTACTCGTGTACGACTCGAAAAAACTCAGCAAAAACTATTACTCTTCATCAGACTTCCGTATGGACGTTGCATGTTTAGCCCCATTAGACTTCTTACAGTTCGCCATTGGTTGGCATCCAATACTTCGTTTCCCACGCTTTCTCAAGGTATACAGGTCTTTAAGATGCAGTCATATGTTAGAATCCCGGACGCCTTATCCTAACCTATTTCGGGTGGCAAATCTCACCCACATACTCTTCTTGGGTGCTCATTGGTTTGCAGCATTTTTTTACCTCATTTCGGAAGCGGAAAATTTCGTCGGAGACTGGACCTACCCTCAACCTGTTGGGGAGTACTCCTCGGTGACTCGGAAGTACCTATATTCACTGTTTTGGTCAACCCTGACGTTGACCACCATAGGAGATCTTCCT
>Cep69
ATTTACCTGACCGTTATAATGGCTATGAGTGCTCTGTCCGTGGTATTTTCCGTTTTCATCCTAAACCTTCATCACCGTGGTAGTTTCCAATCCGGACCGCCGTACTGGCTACGTAAATTCTCCTACTTACTCTCAAGGGCCCTTTGCATGGAATGGACGGACACTATCCCGAACCGTTATTGCCATTCTTCGCTTCATAACAAAATGGAAAAACTTTCCAGAGAATCGTATGGCTCAGATCGTCACAGTCATTGTGGAGTGCGCTGTAACGGTCTCGGCCATGAGAAGATAACAGACTGCTCCAGCTCAAGTGGTGTTAGTGCACAAACACATTCGATACTGACTCCAGAGAACTCCTTTGATGACGAAATGATGCGCTATCTTCGGTACATCATCGCAATGAACGACCGATGTATGGTGGAAAGAAAATTCATTCAAGAGTGGCAGGAAATTGCTAAAGTCATGGATCGATTTTTCTTCGGAGTTTTTCTGGGGATCACAGTATCGTCTACAATTATCTTACTAGTAGTTAACCCTATGACCAAAGACATCAGCTTGGAGCATACATTGCCG
>Cep70
CGTTCTGAAAAACAAGAAGTAAGCCAACCCCAATATAACCAGAGCACTCAACAACCTGTTACTCAACAGCAAACCGTTCGGTTAGGTGGCATGAAGATTCACAATATAACAATGACAACTCATGAAGACCAGCAAATAGTTTTCTCATCCAACACACAAACTACACTGGGCAAACAGAATGGCCGTGGACCCATTGTAGGTAAAATGACTCAGAAGGCATCGAAAGCTAAACAGCAGCAGGGTAACACCCAGAGTCAAACAGTGGCTTCACCCACAGTCCTCCAGTTTGTATCAAGCAGTAACATCCAAATTTTGAGTGCTGCAACACAGCCAATGCTTACAACTGGTTATCAGAACACTAGTGGTCAAATAGCTCCAACCTATAGCACTACGTGTAAACCCATCACCACACCAGTGCCAATTGCATCAAAACCACCTGGTATGACCAGCCATAATTCAGCATCTAATATGCCTGTTACTTCTTCAGTTAATGTGACACCTGCTCAGGTGAAGACTGGACTGGCTGGGATTAACGTTCAACCACAGCCTGTTATACAAGCAACCCCCAAAACACCCATGAAAAGTGTCGGACCAATACTTGTACAGACTATTCCCGCAAACCAGTATGGGATGGCAACAGCTGTCACGTCTGGTAGCTTTATGACATTAAGAAATGTGGCCCCTCCTCATACATCACAAGCACAAGGTCAGCCAGTGAGTCCTGCTGTCACAGCATCTGGTCCTTTAGTTACCAATTTGGTACTGAAACCAACTAATCAAGGTTCTTCTCTACAGGGCAGCCAATCTCCAGGAATAGCAAATACAATTAACATTGGACAACAAGGAAACATCCAAGCAACACATGTTCAGTATATCCTGCCTTCATTTCCCTTGCCCCAAGGTTCTATTCATTTGACATTAGCTGGTGGTCAGAATACACAAACCCTCAATCAACACACCCCGAACAAGATCCAGGTAGCACAAACAAATATCAAAACTAGCAATGCTCAACCACAGATACAACAAGTTGTTACACCTTCGATCTCACCTAATATTGGGACACAGACTCTGCAGATTTTCAACCAGAAGCAATCATGTGCACCAGGTCAGACGCCCCCATTGGTCACTCAGTTGGTGACTGTCACTCAAGCTGGGTCGGGAGCAGGCAACCCTACAGCACAACACATACAGTTACCAGCTGGCACAATTGGCCAGCCTGGTGTCTCTGTCACAGTGCAACAATCTGCAGGCCAGCACATTCCACAGCAGCAGCAGCAGCAACAACAAGTGATCTCTCAGCAATCTACAACACAACAACACCAACAACAAACTACACAAAGGGTTCTACTGCCACCAGCAAAG
>Cep71
ATGGAGGGCCCACTTGAAACTCCTGCCAAAACCGATGACCCTACTTTATTATATGACCAAATTAAAGAATGCCTCTCTTTTCGTGATTCCAAGGGACTCGCTAACTATGTTTTAGAACAAGATCTTTCAGAACAGACTATATTCTTTGATTTAACAAGTGACATTGTACATTGTCTGACACAGGAAAACCTTGAACAGAATCCTAGTTTCTTCAAAACTTGTGAATATTGTCTTGCTCATCTTATTAAGAAAGGCAAACCTCGTGTCTTATTACTTGCAATCTTAGAAAACTGGGGAGATCTTGTTGATGATACACAGTTCAAATCTGTTCTTGGACCCATTTGTGACTGCCTGTTAAAATTTCCAAAACCTTGTGTGTCCTCCTTAGAAAATAGTTTGCAAGCAATTTATCGTTATATCTGTTCGGTGGAACTCCCTGATAATAATGCATTAGAAGGAGAAGAGGAACAAAAGCTGTTTGAGAACGATCCTGTTGTCAAAAGGCTTACTGACATTGTTCTTGCAACTCTTGATTTTATGAAGCCATTTGTTGAAGCAGTCTCCTTAAAGAACAGAAATAACCAGCATGCTTACCAACCACTCCAGGCAGATCTTCTCAATTGGTATCTGTTGGCATTATTAAATAAACCTCTTCTCTTTCTCCATCTAGCTTCTCCGGTCAATGATAAATCTGCAAAGTCAGAAAGCCACTTATGTGCTGAAAGGCTTTTTTCCCAACTGGCTTGTCTTCATCAAGATTTTCTCCAGATTGCTGAGGATGCTCTCTTCTATAACAGCAGCCTAAAATTAGATAAAAAAAAAATCAAAAATGCTGATGAAGAGGAGGAGGATGGAGACAAAACAGAACATGATGATAATATGAGCACTGAGGAACTTGAGAAAGGTTTGACCGAGGATAAAAATACAAAAGAAGACGATGAAGAAGAGACAAAAGCTCCAATACCAGAATTGTCCATAAGCTGTTTATTGTATTTAGTTTTCTCAGAAAATCTAAGTATTGACAGTATACGCTGTGTATATTCTCCAAGATACATATTTGAATACAACATACCATTTATTCTTAGACTACTTGATTCTTCCCAATCTCTCATTTTGTATAAGGGTTTGCATTTGGCCAATAGTTGTTTGCAAAAAATTGAACCTTATACACTGCGGCCGGTGTTTTTTGAAAATGATTGTTATCTACAACTCTTAACTAGTTTGACTAAGATTATGTTACATTGTTCCCTCCAAACTTTCCGCAAACTCGCCGTCAACATCTTCACAGATGTTATACGGATGTTTGAACCAGCAGGTCGTTATCAAGCATATAAATCTCTGTTAGCATGTTGTGAGAACCCTGGGGTTCTTGGTTACTGTATTCAGTTAATCAAAGATGAGGTAGACTTCTGCTTACAGAAATATCCAGTAGAGGATCACACTTTCCTTGGTGAAAATTTATTAAAACTGCTTCGAGCTATTATCCAATTGCCAGATGCAGAAACCACAGATATTCTCCAACATTCCGATCGAATTCTTTCTTCCATGAACTTTGTGCGTTATCTTATATTGAGAGATCCTCGTTCTAAAAATATTTCTGGGTTTTGGAGTTTAGAGAATAAATTAAGGACTCAGTTTCTTTCCCCTCTTCAAGTGGCTTTAGACATGTCTAGGGCTCACTATAAACTAGAGCTGAAAAACGTCCATCATGGAGAAGAAGTAAAGAAGAATGCCCTCGAGGAGAATAAACCAGAGATGACAGTCAATGTTGGCAATCAGATGTTGCCCAATCTTCCACCTGACCAACTGGTACAAGTATTTAACAATGCTTTGAATACATTTGACATGATGGGTTGTGTGTTGTGTCGTATTAATGAGCTCCTTGATCAGCAACCACAGGCTTCCGCTGTTAAATCAAACAGT
>Cep72
ATGGCGAGAAATATTGCAAAATTGGATGAAAATGTATTGGGTGTCGGTTCATCTTTAACTAAATTTACTTATGACTTGTACAATACCCTTAAAACATATGAAGGCGAAGACAAAAATATATTTGTATCTCCTTACAGTATTTTTGTTGCTTTATCGATGGTATACGCTGGAGCCAGACAAAATACTGCTTCACAGATGGAAAAAACACTCCAGATTGATGGATCAACAAAAACAGTGGTTCATGATGCCCATAGAAAATATATTAGCCTGTTGGAAGAAATTAAAAATTTTGACTTGCATACTGCAAACCGTATGTATATCAACATTAATTTTGAGCTACTTACTAAATATTTTGAAGAAATCAAGAAGATGTATCATTCTCTCAGTGAAAATTTGGATTTTGGCCAAGCACCGAAAGATGCTGCTAAGAAAATTAATAACTGGGTTCAAGATATTACAAAAGATAAAATCAAAGATATTATTCCTGATGGTTATTTAAATTCTGATACTGCTCTTGTTTTAGTGAATGCTATATATTTTAAAGGAAACTGGGGCAATAAATTTAATCCCAGTTTGACAAAATCGGAAGATTTTTTCAAAAGTTCAACAGAGAAAGTTCCAGTTGATATGATGTTTATAAAGAAATCATTCAGATTGAGACAGGATTCTAAACACGATTGCCAGATTCTAGAGTTACCTTATGAAGGTTCTTGCCTGAGTATGTATATAATCCTACCAAACCAGATTGATGGCATCGAAGCATTACATAAAAGTATATCGTCAGATTTTCTTCAGTCCATTATAGAAAACCAGCAATTTCACTCTGGGGAAGTTGAAGTAAAGCTACCAAAATTCAAAATGGAATCTAGTTTTGAATTAAAACAACATCTGGTATCTTTAGGAATGGCAGACCTTTTTGACCAACAGAAAGCTGATTTGTCAGGTATTAGCAATTGCCCTCTCTACGTCAGTGAAGTATTTCATAAAGCATTTGTGGAGGTCAATGAAGAAGGTACGGAAGCAGCAGCAGCAACAGCAGCAATTGTCATGACTCGGTGTGCAATGGTGAGGATGCCACCACTGAAATTCATTGCAAACCATCCTTTTGTGTTCCTTATTGTTGACAAAAGATCACAAATGATTTTGTTCATGGGAAAATTAAATAAGCCT
>Cep73
ATGGGAAGTTGTTACAGCCATCACAATCCCTCCCTGAAAGTTAGCCAACTTAGCAATCGGGATTCGTTTGAACATTTGTTCAAAACAAACAGTGGAGAGCTGGTGTGGTCCTGCTCTTATACCAAATGGCTACAGGGTGTTAAAAATGTTAGTGGCTTCACTGACAAGACTAACTTCAGCAGTTCCAGAGATCCACATCGACGGAATGGTATTCTTGTTAAACCTGATAACACAGATGGTCAGCATTTCAGTGTGAAGTTACCTTCAATGTTTGAAGCTGTAGTCTCCAACAAAACTGCCTCTTGTACAAACTCTGTAGTTATCAATGGGCTAAATCCATTTACCACTGCTACAACCACTATGCCAGTCCGCTGCTGGGATTCTTTGCCTGTCATGTTCAAAGAGGCTTGTATTATTAGTTACCATGACAACTTAGCTGTACTTCAACTGAACCCATCCCGAGAAGATCTCATGGCTGTATTCTATGTATTGGATTTAACCCATCAGTTGGCGCTAGCTGATTTCAGCATTGCTTACTATCTTCGGCGCTGGTATGAATGCTACATATCGCCAAAAAAGAAAAGGATTCTGTTGCGACCAGACCATACCACTCGTGTTCTTGTAATGCCAGACAATTATTTTCTACGCAAAATGAGAGTTCACCCTTCAAATGACGTTACTATAAGTACTGTGTCACCATCACTTCGTGCCAAGGTACTTACTTTTAATGCCCAGGCTGGGGACAATTGCATTGTTGTGAGCTGGTGCCGGTGTATCCAGGTACAACATATTGAATCTGGAGAAATTGTAAAATCTGTCGAGGGACTTTTATTACGAGCAGGTATTCAACAAATTCGCTCCAGTCAGTCAGGAGATTTCCTTGCAGTACGCTGTGTCCATCCTGTCCATACAAAAGAATACAAAGTAAATGTTGTTGGAGTAATAGACTATCACAAGCTCGAATTGCTGATGACTATCGATGTAAAAGGTTGTTACTGGCCATTTTCAGATGTAGTTAACCTACAAGTATTTCCCCGTTTCTCACCCAGTGAAGCTTGCATTGCTGTTATGAAAAACTTACCTTACAAACGGCAGGTCTTCACATATAAACTGCCTATCGTTCACCTCAACTTACAATATTTATGTCGCCGAAGGATTCTCCATTTAGTTTCATTAAAGGATGTCAAACATTTACCTCTCCCAAGTCGGCTTATTGAATACCTAACTTCTTATATTGATGTG
>Cep74
GTATTGGTTCTTCAAGGCGATCTATATTTAGTTCCATTTGCAATGCTGAGACGCAGTGAAAACAATTACCATCTATTTGAGAGATTCAACTTAATTATCATGCCATCAATAACAGCTCTACAGCGATCCAGCCATCAGTCTGCCAATGGACGGCCTACTATTGATTCCTCTGGTGCCATTGTTATTGGGAATCCGAAATTGACACCAGCTATCCAGCAACAGTGGCAACTTAAAGACATTCCTGGATCAGAGTATGAAGCCAGGATAGTGGCTGAACTGCTGACAGCAAAACCTCTTATTGGACTAGAAGCAACAAAATCAGCCACTTTACAACAAATAGAGCATGTTGAGGTGATTCACATTTCGGCACACATTTCTTGGAAGCTGTCTGCTATTATTCTATCTCCAGGGGAACTTTCATCATCTTCATCATCGACATCACAATTTAACTCTGCTTATGAACTCGATGACAGTGGCAACAATGTGGCCGCTTTAGATTCACCATCTTTATCTGAATATCTCCTAACTGCTGCAGACATCTTGAACTTGAAATTACATGCCAAATTAGTTGTTTTAAACTCTGGACATACACATGACCGTGCAGGGAGAATCAATTCTGATGGTGTTGTCGGTTTGACAAGAGCACTGTTATCTGTTGGGGCTGAATGTGTGTTGTATTCACTATGGCAAGTCCCTGATCAAGCTTCCAAACTATTAATGAAAACAATGTACTTGATGTTGCAAGAAGGCCGTACAGTGACCCAGGCACTACATATGGCAATTAAAGCTGTGCAAGCTGTTAAACAGTTCAGTCACCCAAGTAATTGGGGAGGCTGGGTTCTAGTTGGTAAAGATGTCACGCTCAGCAGTAAAATGGCTCTCATGGGACATGCAATCTGTGAACTTCTTCAGTCTCCCAGTCAGTGCCGTGACTCAATGCGAGTTCTTTTACATCTA
>Cep75
GAAACCTTTGATGGGGAAAGTGTGTGTCCAGCAAGTTTGCAGTTTGGTACAGAAGGAGAATTCCGACAACGTCATGAAAGCTTTACTTCAACAGACCAAGACTATGTCAGCCATGAAATACCTGTTGATGTTTGTGACAGGTTCCGAGAAGTGCTAGAGGATCGCTGTGGCAGTCCTCGTAAAGAAAGGAGCCGCAAGGATTCCCAGGGTAGTATCAACCGTGAGTTAGCCATGCTTGATAAAGAAATGAAAGAAATTCAAATGGAATGCCAAGAACTTGTCCGTGCACATATGAGAGAGCAACAAAAAATACAGCTTCAACAGAGAGAAATGTTACGATATGAACCACAAAGGAGTCCCCGTATTGTACCCAGAATGGGAACAAGATTGGAATACATAAAGCATACAGGTCTTACCCATGAGCAAGCAGAGAGCAGTAATAATGCTCGCAAAGAAAGCAATCAAACCCCCAAACTCATTCCCCAATCTATGATAACTGATAAAGAGAAGGACCCAGCTACGACTAGTGCCTATAATTCAGGTGAGAGCTGTCGTAGCACACCGTTGACCCTTGAGTTGAACCAAGTGTCCGACGACAGCGATAAAGGACTGCGTAACTCAATGTTGTGTCTTGTGCCACCTGCTGGCCGAACGTCAGGTAGCGACACAGAAAAGCAGACACAGACACCCACTAAAGCCCATGATCATTCAAGCGATGACAGTCTGAAACTTAAAAAGAATTTATCTTTTACCCAAAATTCGTCCAAAGTCAATCATAGGTCAGGTAACCTAAAAAGTTGCGAAAGCATGGGTGAGTCATTACAAGACATTTATATGCGTTACTCTGATGTCATGTACACTAACCATGCCAATTTGGAACATACTATTGCTATTCAACAGAAACTTTTCCAACAGCAGCTGGAGCAACGCTCTCGCATAAAAGGTCATAGCAGCAGCGGGGGTCGCGGTTCCGATGGTCAGCAGGGTGAGGCTTGTGCTGGTGCACAATCATCTGATGGCTGCCAGATGGAATGGGTGGTGAAGCGTCGGCCAGATGGTACTCGTTACATAACACGGCGTCCAATTCGCAATAAGATGTTGAAAGAGCGAGCTAAAAAGATTTCAGAAGAGCGTGCAGGCATGACAACGGATGATGATGCAATGAGCGAATTGAAAGTTGGGCGTTACTGGCCAAAAGAGGAACGTAAGAAACACATTGAGAAAGCACGTGATCAGAAACGTAAGAAAGAATTGATGATGAAAGCCAAAATGGAAACCTTAAAGGAAGAAGACAAAAAAGAGGTGAACATTCTAGAATTGAGTCATAGAAAAATGTTAAAACATAAAGGCAAAAAAGTGCTAGATGATTTTGTAACTGTACAGGAGATGTTAGCCCATGGCAGCCGAGTGGCTGAAGGCAAAACCTACAATCCTTTACTCTCAGTAACAACTGTG
>Cep76
ACAGCTCCTCTTTGGATATTTGTACTAGGACAGTACTTTTTACATTTAGACGCACACAAAACCATTCCTATTTACCACATTGAAGTGTGGTTGGTGTCAGTCTTCGTTGCCTATACAGGAGGGATATTAACAAAGTATTTAAAACCAAATGTGGCAGAAGCAATATTGAACTGGTTATTAAAACCATTGCTATTACTTATGTGTATTTTATTTATCACCCTTGGTGTCTACATTAATATGTATGTATGGAACATATTGGACATTTATATTATATTAGGATGTACTCTATTACCAGTAACGGGTTGGGTTCTCGGATTTTTTCTAGGCTTGATATTCCGCCAAGATGGGCCAATTTTAGAAGCTCTCTCTCTCGAAACTTCAAGCTTTAACAATCTGATAACAGTAGCAGCTTTACGTTTTTCTCTCTCAAGCAGACCTGGAGATTTGTCATCAACTGTACCTTTTCTTGTTATTTTTACAACTCCTGGTATTTACATAGTATTATCCCTAATCAAATCTTTGCGGCTTTGCATCATTAACTATTTACAAGAACGAAGACAAAAACAAGTTAATCGACAGTTTAGCATTGTTTCAGGAATAATTAACCAGGCAAATATTACAGCATTATCAGCTCCTTTATTTATATCTGATATCCTGGATGATGAAGACAGTTCTGATAATAAAGAAAAAGTGACAGTTTTA
>Cep77
GCAGGGTTCAATTGTGAAGGTGTTAACCGAGATGGTTTGGATATTTATGGACGTCATGCTGGCTTCAAGTATACTTGCATGAGAACCACAAGGAAAAGGTGTCAACATTTGGAAACCGAAGATGATGTTCAAATTGTTCGTTTTTCTCCAGGAAAAAAATGTGAAGATGTCAGTTGCAAGCCAAATTGTATGTGTTGGTTTAATAATCAGTTCCATAGGATTTGGGACGATTTCAATGTAGGCTGTGAGAAATTTCAGTGTCACTTGGGAGGGTTTTCAGAAATGAATTCTTGTCAAAAACATTTACAACGCAAAGAGATTCGTGACATGAGTTTTGATGAAATAAAGCGTTACCAACTTGTCATCCAGAATCTACAGCATGAAAAAAGAAATGGTAAATCTGTGTGGTTTGAATTTGCTGAAATGTATTCAGAATATATTCCTCAAGCTTCAGGAAATCCTTTATTTTTGCCATGGCATCGCTACTTTTTGTTTATGGTTGAAAAGTTGATGCAAGATGTTGAATGTGGTGTTGTGATCCCATATTATGATTGGACCCTTGATATTGGTGTCTTGAATAAATCGGTTATTTGGTCATCAAAATTTTTTGGTGGTAATGGTGAAAATGGAACAGACTGTGTCAGATATCATCCGTTTAAGTCTTATCATCCACCATATTGGGCACCTTGTCTCCGTAGACACTTCAATTCTTCAGTACATCTTCCAGACGCAATTCATGTTTACTTGGCTTTACAGGAAAGTACCTTTAGTGATTTCTCAGCTTACATGGAATCAATGCTGCATCTTTTCCAGATGTGGGTTGGAGGCCACATGGACTCACCTCTCAGTGCTTACGACCCCCTTTTCTATTCACATGTAGCTTTTATTGATAAACTCTGGGATGATTGGCAGAGGAGTCATAAAAAAGGTTTGCTGCGATTTCCTCCTAATTTTCGATATGTTCCTATGGAACCTTTCAAAGTTACTCCTGATGATGTATTAGATTGCAAAAAACAAATCTGTATAACCTATCTGAATTTACCATTTGGATCACCATGTAACCAGACCAAAATAAAGACCTATGGATATGATAGTGATAGTTATGATCGTCATGGCTTTGATAAAAATGGTTATGATAAAGATGGATTTGATGTACATGGAATAAACATTGATGGCTATATTGATCTCAGAGGAATATATAATAATGAGGGATTTGACAAAGAAGGCTTTTCTCGACAAGGTTTTGATAGTATGGGCTACGACAGAGATCTTTTTTTCAAAGATGGTTACAATTCTGACGGCTTTGATGTTGCTGGCTATGACAGATCTGGTCATAACAGATATGGTTTCAGTAGAATCAAAACGAATGTCTTCAGTGAACATGTCTCTACATTCAGAAAGAATGAGTTCAATGAACTTGGATTAAATAACTTGGGTTTTAATAACAAAGGGTTTGACATTTTTGGTTTTGACAAGGATGGATTCAATCGCTTTGGCTGCAATTACTATTTCAATGGCCCGTTTTATATAATCATATACCAGTCACTTAAAAATAAACTTAGCGAGATAAAATCCATGCATTCTTTGATAAATATTCCAAGGTTGTGTTCTGCAGTGTCACAGCTTCCTCAGTGGATGTATAAAGTTTATTGGTTGAACCGGCAAAAAAACATTCCAGAAGTTTTGGCAATAATGGCTCTGGACAGACTGAAAAATCCTTATTCATTTGATGATGTCTTTGACAAAATTTGGGTTCCTCCTGTTCCTGATCCG
>Cep78
CTTTTATCAAATCCAGCAGAAGTTCTTTCAGCCATTTCTGATTACGTCAGTAAATTTTTTGGATGTGAAGAATGTAGCCGGAATTTTCAGAAAATGTCGCAAAATATTTCTTCTGTGATTCACAGTCATGAAGATTCAGTGTTATGGCTATGGGAAGCCCATAACAAAGTTAATAAACGTCTTCACAATGATTTCTCTGAAGATCCACTTCACCCCAAAATTCAATTCCCGTCCGTGGAAATGTGTTCAACATGTTACAACCAAAATATCAAAGACAATTCAAAGATAATTAAAACTAATCAGAAATGGAATAAAGCTGCAATCTTGGACTTCATGGTTCATTTCTATTCCACCAATTTAATCAAAGTCTCAGAATCCATTAAGAATTCTTATAATAACCTGTTGGCCGAAAATTCTGGCAAAACTGCTGAATCATTTTTAGGAAAGTTAGAGAACAGAACTGAAGAACTTGATTGGTGGGAGAAAAAACAGAGAAAAAGAGATTTACAGAATTTACATAGTGTCAAAGAACAAAGAAGACAAAATCATTTAAGAAAACTAATTGAGAGAAATGTTAATCGACATGATCCTCATTTAAAAGTCCGGTCTTCTCGGACATTTTGGATATTTAGTGAGATTGACATAGGCATGTGTATTATATTTTACATTTTTTGCTTAAGTCTTCTTATTTTCTTATATTTCCATTTTGCACGTCGGAAAGGCAAACGGTTGTGTAAGCTTTTACCATAT
>Cep79
ATGTCGTCACTGAATATTGCTGCGATACGGTTGGCTGGTTTCTCATGGCAGGCCACTCGTTCTGCGAGACCATCCTGGGTCTCGCAACGTCTCGCTGTTCCAAGAAGGGTCCCACCGTTTGTTTGCCCTCTGCGAGCGAGCTCCTCCCGTGCCAGTACTATTATGCCTTTGGACACACCAAGGGTTACCGATGACCTCGATAGCCTGAACGAGTTCTTCAGCCAGAAAATTTTGCCTGCGTTCCCCGATGGGGTCCAGTGCTCGTTTGCATACGGCTCGGGGGCGTTCCAACAACAGGGTACGGAACACATGAGCAAAAACATGCTAGATTTCATCTTCGTTGTTGATGACCCCGTTGCCTGGCATACTGAGAACCTACAGATAAACCGTCGTCATTACTCAGCCCTAAAGTTCCTGGGCACGCGGGCCATCACCCACATCCAGCAGCAATATGGCGCAGGGATTTACTTCAACACCCTCGTCATGCTTGGTGCCAGGCTGATCAAATACGGCGTCGTGAGTACCGAGAGGCTGATCACCGACCTTTTGGACTGGGAGACCTTATACATGAGCGGCCGACTTCACAAACCAGTGTTGACGTTAAAGCAGCCCACAAACCCTGAGTTGATTGTTGCCCTTGACAACAACCTCCACAGCGCTGTGCATGCGGCGCTTCTACAACTGCCGGACACGTTCACCGAAGAGGAGCTGTACATGAGCATCGCCAACCTCTCATACTCCGGCGACTTCCGGATGTCAATTGGCGAAGACCGAAACAAGGTATCGAACATTGTGGTTCCGAATATCCCTAAGTTCCGTTCCATGTATTCCAAAATCCTGGAATCTGAGGAACATGTGTTCTACAACCCTGTGCGACAGACCTACGAGCAGTACCCTAATCACATCTCACAGTACCATCACCTGAACCTGCTCCCTAAAACTGTCCACATTAATTTAGTGTCTCTCTGTAACCACAACCGGGCCATCCCCGATACGGAGGACGTGCTACGCAACCTTGCTAACGACCCCCATTGCGGGACATACGTTGCTAAATGCATCTCGGACATTGTCAAACGGTCAAGTTATAGTCAGAGCATAAAGACAATTTTGACGGCAGGATTTCTGAAATCCGTCAAATACAGTTCGAAAAAACTCTTGAAAATGATGCGAAGCGTGAAGAATAAAAAT
>Cep80
GGAGCCTTTTACAACAGCTCTGGACCTCTGGATGCACAATGTCGCTTTTTAGATTTTGTCCTTTGTCTAAAATATGAACAAGTTGATGTCAGCAATGCAATCAGTGTAGTAGAGGCTATCAGTTCTCTAGTTCACCAACACATCCTGTGTCAGGAGCTAGTGGTATGCCGCAAGGCAGGAGATGACGGAATCAATGCTCGCTTCTGCTTTGGTGGTTTATTTGCTAGCCTCTTTCGAGGTGTTGATACAAGCTCAAATACTGGTGACGCCAGCCGTGATAGATTTATGTGCAGCCTTGTGAAACTTGTCAACATTCTTGTCCAGATTCCACTACCAGCTCGCTTTTCCCGGAACCCTCCCCAAACAGATACAGCAGAAAGTACAAGTACACACCACCTCCCTAATTTGTCTACCCCCTTCACAGCTGCCCCTATGCCAGACTCAGCTAAGCTTAGTCATGTGCTTGCTTCTTCCCCACTTCGCAACCTGTCTCGTTCAGATGATGAGAAAGAGCAAGAAACTTTTGAGGAGAAGGGCGTGTCTGCTTCCAGTGGACTTGGTGGGCAGCCAGCTGGTGACCCCAATGACAACACTACCTACCTGGCCGACATCATTGTTGGTCACCAGCAGATCATGTCCAGCCTGATACATACTCTGAGCTACTGCAGCAGCAGCCCTATGGCATCACTCATTTGCAACGGGATAGGTGCCTCTTCCTCATGCTGGTACGATACATTTGGAATAGGAGAACCCCTTTCCGTCGGAGACGGCGTATACCAAATATTAGTTACTTTGACCAATAAGTGTTCGGACATTAAACTTGTGCTGGAGTCTTTGTTTGTGTACCTGTCCAGTGGGGGCAGACAGTATGTACAGGGGCACAGTCTCTGTCGACTTTCTGATCCACTACTCTGGTTTATACTGAAAGTACTAAATAACAGCAACGCTGTGAAAATGTTCCTTCAAATG
>Cep81
ATGTTCCCGCGCCTACCCAAAGTTTTCCGCATATTCTACATGGGTCTCGCATTCTTGTCGCTCTGTTCGTTTTTCATTCTTCGTGAACTAGCTTCTAGAAAAAAACAAGATATGAAACTAATACAGCTGTCATCGTCACCGGCGCGGGATCGGCAGGAGGTTCAAGGGGAAAAAAGGAAGAACATTAACATTGATCACAACAACATCAATAAAATTATTAACAGTAAAAATAAAAATTCATTTCTAAATGGTTTATTGCTAAGAGGTAATAATGATTTACAGTCAAAAGATGAAATTGTAAAATTTCAAAATTCACTTTGGAACAACTCTTCATTATTGGTGCCGCCAGAAATAGGACTGCCTTATAACGCCAGTCAAATCATTAATCCTTCTTTGTTGTGTGCCTCTGATAATTTTGTGATTGTTTATATTCACACAGCACCAAATAACTTTAAGCGACGAATGGCAATACGACAAACATGGGGTGACAAAAAACTGTTGGGCAATTTAAAAATCAGGTTAGTATTTGTGATGGGTGTCGTCGACAGCCCTCGTGTTATGGATATGGTCAAATTAGAATCTGACCGTTACAATGACATAATGCAGAGTGTTTTCCGCGACTCGTATCGGAACTTAAACTTTAAAGCAATGGCTGCGTTGCGCTGGATCGCAACATACTGCCACAATACTACATATATACTGAAAACAGACGATGATATATTAGTCAACATTTTTCTGCTGGCAAAACAGTTGACCGATCTTCATCAGCACAATTTTGGTCAGGAAGATTTTATAATGTGTAATGTATGGACAGGAATGAGAGTGATCAGAGACAGACGGAGTAAGTGGTTTGTTTCACGTAAAGAATTTCCAAAGGACACGTATCCATCGTATTGTTCGGGATCTGCTTATGTTATGAGCCCAGACATGGCCGTCCGATTATTCAAAAAATCATTAACAATTCCGTTTTTTTGGATCGATGATGTTTATGTAACTGGTGTGCTTGTAAAAGCATTAGGTATTAAACATGTCCGTTTTAATTCGGCCTATGTACTTGACTCTGGAAAGGTATTGGATCGGTTTTTCAAGGACACAACACGAACGCTTGTTTTTTACCACGTACATGGATATAAAACGATGTATACTTTGTGGCAGAGATTAAAAGAACGCATGAATGCATTTTCCACGGAACAAACAACTTTTTCAATTAACAGAACTCCTGGACATCGT
>Cep82
ATGGTTTTGGAAGAAGACTGTGATGGAGCCACTTCAATGCAAACATCTGGCACTTCGGAACAGGAGGTTGAAGAACTTTTTAAAGTTGGTGTGCCGCAGAACTTGCCAACCATCACTCAAATCAAACAAGTTATACCAGCTCGATGTTTCAATCCTAAAGTTTCTACATCAATGTATTATGTTGTTCGTGATGTCATTAGTATGACAGTCCTGTACGTAATTAGTGAGTGGGCCATGAATAACTTACCTGTGTCGGCAGGAATTGTACATATACCCCTTTATTGGTTCTTACAAGGGACCATGTTCACTGCTATTTTTGTTCTGGGACACGACTGTGGACATGGTTCTTTCTCCCATCATCCCTTATTAAACGATACAATGGGAACCCTGTTACATTCTTTTCTGTTATGTCCTTACTATACTTGGAAACTGTCCCACAAAAACCATCATAAAAACACTGGAAATATTGATAAAGATGAAGTCTATTATCCCATCAGGAAAAAATTTCGAAAAACATCAACTCAGCTTTTACCTGGATTTGGTCTTGGTTTAGGATGGTTTGGCTACTTGGTGCGTGGTTATAAGCCACGACAAGTCAATCATTTTAATCTATTCCATTTTCTATTTCAGAACCATATCCTGGGATGTACTTTATCTTTTATAGGAGACTTCATAATGGCTTATATTTTGTATATGTTTTACCACCAGAAAGGGTTTCTAATGCTTGTTCACCATTATATCATCCCTCTTTTTGTGTTTTCCACGTACATGGTGGTGTTTACTTTCTTACACCACCATGATGTCAACATCCCTTGGTATTCAGATGATCAATGGAACTATGTTTCAGGGCAATTATCCTCAATTGATAGGGATTATGGTTGGGTGCATGGATTAACCCATGACATCGGCACACACCAGATCCACCATCTATTTAGTATAGTACCCCACTATCATCTTCCAGAAGCCACTAGCCATTTCCGAAAAGCTTTCCCACATTTGGTGCACTATTATACTGATCCAATTCTTCCAACATTTTGGAGCATGTTCAAGAAATATGCAGCTCAGTCATTGATTAGTGACTCTACCCAGATACATGTTTACAAA
>Cep83
ATGTTCTCAGAACGATTACACCGTAAACATTTGTCTGTATCCAGGCAGTTTATCACATCATGCCTTGCTGCTTTCCTCGGACCTTTCTCGTTTGGTTACATCCTGGGATATAGTTCTCCTGCCATTGCCGAATTACTAAAGAGTAAGTTCCTACACGAGCAACAAGCTGCATGGTTCGGTTCTATGGTAACCATCGGAGCCATGCTGGGTGGACCCATCGCGGGTTGGTTTGTGGAGAAACACGGACGAAAATATACAATGAATTTCATATCAGTACCGTTAATTGTTGGTTGGTGTCTCCTCATTGCTACTTCTAACGTTATTTTGTTTTATTTGAGCCGCATTGTTAGTGGTATAGCCATTGGAATGACCTGTGTTGTCTCGCCCATTTACATAGCTGAAATTTCAACCAGATCTCTACGTGGAATGCTTGGCTCAAGTGTTCAGCTCAGTATCACAGTTGGCATTTTTGTGGCGTATATCCTAGGAATGTATATGGATTATATACAAATGGCTAAGTTCGGAATACTTTTTCCATTTCTTTCCTTATTTTTTACGTTATCAATGCCGGAAACCCCTCGCTGGTTACTCTACAAGGGCCGTCGAGTCGAAGCCATCCAAGCACTGACCAAACTTCGATCTGTCAACTGCGATGTCGAGGACGAAATTCGTGATATTGAAGAAGGATTAGACGTACAAGATATATCCTATAGAGATATGTGGAGAAAACCTGAACTTTCCAGACCAATCTTTATTTCCCTAAGTCTAATGATTCTGCAACAACTTACTGGTATTAATGCCGTTCTCTTTTATGCTGTTCCAATATTTAAAGAATCTGGTTATGAAAATCAAAGTTACCTTGCAAGTGCCATTATTGGAGCCACACAGATCCTATTTACATTCTTTGTTTCCCAAATAATGGATCGTGTTGGACGCCGTAAATTGTTAATATGTGGAGGATTGATTCTAAGTTTTTCTTGTTTTATACTCGGATCTTACTACGCTTTGAAAGAACACAATTATCTTGTAGCGAATAATTTGAAGACTCTTCCTCTAATCAGTTTAGTTGTGTTTATTGCAAGTTTTTCTATTGGATGGGGGCCAATTCCAATGCTTATTATGTCCGAGATTTTCCCATCTCATGCTCGGGGCAAAGCTAGTGCCCTTTCAATATTTACCAGCTGGTTGTTTGCATTTATAGTCACCAAAGAATTTATTACAGTGAAAGAAAGCTTTGGGCCAGCAGAAACATTCTGGTTGTTTTCCGCTTTTTCTTTTGCTGGGGTTTTTTTCGTGTGGTTTGTGTTACCCGAAACAAAAGGGAAATCTCTTGAGGAAATTGAATTATATTTCCTCGGTAGAAGTATGTTAAAAAAA
>Cep84
ATGGCTTCCAACGAGCGTGATCTAGTTGAACGTCTTCTCCGACAATCTATTCTCACATTATGTCGGGAGACAATTTCATATCAACACAGTTTAGAGGTTGATGGGATAGTTTGTATCACTCCAGAAAATGAAAACCAACAAATTGTCATTAAAGTTCACGAGCAAATTCAGAAGACGGGAAGTGGCCCAGAAAATTCATTTATCAAATATGAAACACCAAGATCTTTTGCTAAAAGTTATGATCCTCTATGCACTCCAGAGTCTTTGTGTTCAAGTTATTCATCAAAGGACAACGCACGGGAGAGTAAATTTGGTGATAATAAAGTAGACCATAAGGCAATTATTAATGGACATAGCTCTATTCGTGAATCTGCTGATGTTGGCCAGAGTACTGACCACAGCTCTTCACAACAGAATATGCCAATATCGTCAAAAGCACGCGATAAAGGAAAGATGTGTATCAGTTCCAGTAATAGCTCCAGCTTTATACAGGAAAACCTTGATGAAAGTGGCTTAAACCGCTCTGTAGCATCATCGAATACTTCATTAACAATGGGAAATCAATTGAACACTCCCAACAGCCTGTGTGACTATTCCCCCAACTTAATGTTAAACATGTCTTCAAATTCTTACACTCCCATTCCATGCAAACGCTGTGACATAGTTCTTCCAGATGCTCACACTTTTGAAAAACACAACCTTGCTGAGCATTCAGTTTTCACTTGTAATATTTGCTATAGGACATTCACTGCCCGTAACAACCTGAAACGTCACATTCGACTCCATACAGGATATAAGCCCTATACGTGCAATATTTGCTCCAGCAGTTTTACACGAAAAGACGACTTGAAATTCCATCTGTTAAAGCATAATTATGATAAGCCATACCGTTGCAACCAATGTGGAAAAGGTTACATGGATCGGTCCTGTTTAGCTAATCATATGTTGAACGAACATAGCTGCAAGTTGATGCACGTTTGTCCTCAGTGTGGAGAAGGCTTCAATAATACACACATGTTCATGGAGCACAAGAAAAGTCATCCAGAACTAAAAGAATTTCAGTGTAGATTGTGCAACTTTACTGGAATCAACTCGCTAATGTACCAAAAGCATATGCTGACCCATGGCCATAAAAAGACATACCGCTGTGATCCATGTGATCTGAGTTTTGAGGAACCATTTAACTACACAGTCCATTTGAAGCGACACAGAATAGATCCGTCCTTTACTTCCTACATATGTTGTTTCTGTGACAATAAACTACCAACTTACAAACAGTTCATCCGACATGAACACTCACATGCACAGAATAAAGCACATGCCTGTCAATTTTGCAACAAACAATTCCGCTACCCTTCTAATCTCCGTGAGCACATGGTGATGCATGAGCCAAATGCTGACACAGATGTGTCACAGCAATACTGGTGCACTGAATGTAACCAAGGTTTTGTCTCTGAAGAGCTGTTACGTTGCCATATATTCGAAATACATGAGGTAAATACAAAGAAAGAACCTGTTGACTCGAAATCTGGATTAAGTAACTTGATCGCAAATGATGTAGAATCTTCTAGCAGTGAGTCTTTTCCCAGTGGTCAGATGGAAGCTGACACTACTCATTCATCAAATAAACCAGCAACGGATGATAATAATGACATTGAGATGGCCGAGACACAAGAGTTTGGTGATGCTGTATCTGGCACAGATGCAGAGGAAGATTCTAATTTAGTTATTAATGAAGAAAATGATGAAAACCATGCACAATCTTCTCAAGAGCTATTTCCTCGACCACTTTCCAATGGAGACATCAATATTAAGCAAGAATATCCTGATGATTATGAAGATAGCACTGGCAGCAGTGCAACTTCAGATGTTGTAAACCTGGCTGGTTCTGTTAAAAATGAAGAAAACCAGAAAGAGTTAAGCCCTTCTTCACCAATGTCAGAGTCTAAATTGAATCGCAAGTCTTCCGGCACTAAACCATCTTGTTTTGAACGTGTTGTTACCCCTGAAATTCCTTTCCGCAAAAATGTCCCTTTCACTTGCAAAGGCTGTGGCGAAGTATACAATGACTTTGATGGCTTTGAATCCCATAGCACTGTGGTGCACCGGAGGTATGTGTGTGAGTACTGTGGCAAAATTTTTACTTCAAAACCGAACCGAGAGCGCCATGTTCGTTACCACACTGGTGAACGACCCTATCGGTGTGACCTCTGTGGACAATCATTCTTCAGAGGAGATGACCTCAAATATCATCGCACCACTCGGCACTCAGATGTCCGACCATTTAAATGTAAAATCTGTTCACTGTACTTTTCCTGGCCTAAGGATTTGAACCGTCATCTAAAGACTCACAGCATCAATGAAGAGAAACTAATTGAAACAAATATATGTAAAACCATT
>Cep85
TCTTTACAGTCTTTCCAGCCTTTAATTCAGTGGATTGCTGATTTTACTCTTCATCTCCTGGGTTCCATACCTTTGCAACAGTCATATTCGGACATACCTGGTTCTCTACTCATTCGAGACAGTTCTGTTCTAAGTGTGCTGCGAGAACTCTTTGTCATCATACGCCTGTGGGGCCACATCAATCCGAATTGCCTTCCGTTTTTCACTATGAACTCTTCAATTGAGTGCATGTCCCATCTATTCAAACTGTTAACGAAAGCCTGGCTGTGCGTAAAGGAAGGCGGTAGTGTTGAATATGAGGAGGGTCTTGTCAGTGATTGTTGTCACCTCACCAGCGAAGTGATGATCAGAAATACACGTCAGACGTTCAGTCAAGACACGTTAGGCTACGCGATATTCCACCAGTCGACACCGCAGTCATTTCAGATTGGCGTCGAACCAAACTACGTGTATAGCTGTAAACAAAAACAGCAGTTTATGACTATACCAGACATTACGACGGAGAGCAAACAGATGTATGACATAGTTCGTCAGATCAACCTTGGTGAAAAACCAGCAGAGCCGGTCCGCGAATGTAGTCGATGCGGTGCAGTATCGTTAATACAAAGCATTTCATCGGCAACGTCGATGAAAGCCTGGGAGAAACGGTGGGCTTCAGCTTGTCTTTGTGGGGGACAGTGGAAATGGACTATCACT
>Cep86
ATGGCGTCGCTTACTCAGGTACGCGATAAAATCTTTGAAATGATGGACAGGGCTGGTACTTACATACATGAGCCGACACATCAGCGCCGCTTAGTCTTAATCATTGTCTGTGTTGCTTTACTGCTGGACAACATGCTTTACATGGTCATTGTTCCAATTATACCAAATTATCTTCGAAATACATTTTCTCATGAATCTATGACAACGACAGTTAAGGCACCTATTAAGTACAATCGCATCTATCGCAATGTAACCGGGGCTCCTAACACAACATCCTGGTATACAGTTGTTAGTGAAACGACGACATCTATACCACCGCCTCCCATCGATTATGGTAGCGAAGGAGGGGCAATAGGCTTCTTATTTGCTTCAAAAGCTATCCTTCAGTTAATGGTCAACCCCTTTACAGGGGCTTTGATTGATCGAATAGGTTACGATATGCCAATGATGATTGGTTTGATTATTATATTTCTATCAACCGCTGTATTTGCATTTGGAGAAAGCTATGGTGTGCTTTTTATGGCCAGGAGTCTGCAGGGATTGGGATCGGCTTTCGCCGATACATCAGGTTTGGCTATGATTGCTGATCGATACACGGAAGAATCCGAACGTAGTAGGGCTCTTGGCATTGCTTTGGCCTTTATATCATTTGGTTGTTTAGTGGCTCCACCATTTGGTGGTATTCTTTACGAATTTGCTGGTAAAGTGGTGCCGTTCTTATTTTTGGCAACCATGTCGCTTATCGATGGTTTTCTCTTACTTCTCGTTATGAAACCAGTGAGAGCTCAAAGATCCAAAATTCCAGAGGACCAGCGAGTGAAGGGAACTCCTATTTACAAACTCCTCATGGACCCTTACATCGCTAATTGTGCCGGTGCTTTAGCAATGGCTAATGTTTCGTTGGCTTTCCTCGAGCCCACGATCTCACTCTGGATGAAAGATACGATGGACGCTAGTGAATGGGAAATGGGCTTCATTTGGTTGCCCGCTTTCGTACCGCACATCGTTGGAGTTTATGTAACTGTAAAATTTGCTGAAAGACGTCCAAATAAACTGTGGGTTCTCGCTGCAGCAGGACTTGCTTTAGAAGGGGTTTCTTGCTTTTTCATCCCCTTCGCTACTACTTTCACTTTTCTTATGTTTCCAATCGCCGGTATTTGCTTCGGTATAGCTTGTGTAGACACGGCACTTTTGCCAACTCTTGGATATCTAGTCGACACTCGACATGTATCCGTCTACGGTAGCGTTTATGCTATTGCTGACATATCTTATTCTTTGGCTTATGCTATCGGACCAATAGTTGCCGGTGGAATCGTCCATTCGATTGGTTTCTTAGCTCTCAATATTTTAATTTGTATCAGCAATGTCCTTTATGCCCCAGCCCTATTTTATCTAAACAAAGCTTATGCTTATAAACCATTTGAGAATGAAGAGATGAAAACTCCTGTCACAGAGGACCGCAGCTTCTATAATACTAGTGACACACAGTCCCAACAAAACTATGCTAGTTACGGTGGGGCCAGTGATAAAGTTGAAGCTGATCAAAAGCTAAATCTAGAAATGGGTAAACCTTCCCAAGCATGGGATCCACCCGCAGACCATGGCTACCATAGTAGTGAGAGTCGTTACAATACTAGTATCGGCACTGATAAAAGAAGCACATATAATAACACTGGTGGAAGTAATTATACTCAGAGCAGTGGAACTGGTTACAATCCTACCGGAAGCAGTTATAATAACAGCGGAAACCGTTATGGTGGTGGAAATTATAACAATGAGACAAGTCAGAGATTTGGTGACGATAAATATAACAGATGGGAACAACCT
>Cep87
ATGGAGAGCACCGATACATATCCGTCCCCGAACCCAGGCTCTGGTAGCACAGAGACCATCCTGATTCTGGAACCCAAGTCTTTCAAACCATTTAAAAGCAAAGATGAGTATCTTTATGCCATGAAGGAAGATCTGGCAGACTGGTTTACCTGTCTCTATAAAAAGTCCATCAACGTAGATAATTTCTTCGAAATCTTAGAGACCGGGGTCGAATTGTGTAAGCATGCGAACGAAGTCCGAAAATTCGCCCTGGACCAACAAAAGAGACTCTCTACCAAATCTCAGTTCATACGTGATATTCCTCAAACTGAGATTCAATTTCGTAAAGAGGTGAAAGCACAGACTTTTCAGGCCAGAGATAATGTGTCTAACTTTATATCGTGGTGTCGAGAACTGGGAATACCGGAGGTTCTCAGGTTCGAAACCGATGATTTGGTTTTACGAAAAAATGAACGAAGTGTGGTTCTCTGCTTATTGGAAGTGGCTCGGGTTGGTGCCAAGTTTGGCATGCTGGCCCCCACAATTGTACAAATGGAAGAAGAAATCGAAGCAGAACTAGCCGGTGAACCACCACCTCCCAGGAAACAGATTATTACCTGTGATTTGAAGTCCCTCGATGAAATG
>Cep88
TGTCATGACATCTACACTAGTGGTCAGTACCTGAGCGGATTGTACCAAATCCAACCAAAGAATGCCCAGCAGTTAGATCATGTATATTGCGAAATGATAAATGGAACTGGCTGGACAGTAGTCCAACGACGACTAGAGGGCCTCACTAACTTCACTCGAGGTTGGTTGGAATATCGCTATGGATTTGGTAACCCTTATGGTGAGTTCTGGCAAGGAAACGATTTTCTACACTTGATGACGTCACAAAAACAATACATTCTACGTATTGATCTCTGGGACTGGCAAGGAACCCGTCGCTTTGCCGAATACGAATTCTTTGAAGTGGGATCAGAATGGGATAAATACAAATTGACTATTAGTGCATACCAAGGTGATGCGGGAGATTCCCTGAGTTACCATAACGGCATGGCATTTAGTACTAAAGATGCCGATAATGATCTTCACCGTGAACACTGCGCCGCTGAGATGAAATCCGGTTGGTGGTTCAATGGATGCTTTTCCAGCAATCTGAATGGAGTCTATCACAAGGGCTGGTACACTAACCGAGGCTCAAGTTTCCCTGATGGTATTGTTTGGTTTACAATGAAAGAATCAGAATATTATTCTGCAAAGAAAGTTGAAATGAAGTTAAGGCCCAAGTACCTC
>Cep89
ATGCAAGCTGCCCCCCATAATTATAGCGCCAAGATAAGTGTGTTTGGTAATTCCAAGAAAATCAAACTAGAAGTGTCTCCTTATGGCCAGCATGTAGTTCATGGGCCTGCATCTGCTATTACTGCTCATGTTGCTGCTACATCCAATACACAACCGAGCCCACTTGCCACCAATAACACGACTCACCACGCCAACGATCTTCCTCCTCCACAGACTGCTTGTATTTTACCATACAGTCATCGCACTGCTGGTGGACATGACTATGGGGACTTCATTTCAAATCGACATCCTTCATCTAGCCATCACCAGTCAGCGACAACAAACACGTTTCTTGCAGCAGCTGCCCCGTCGTCTCGAATAAAACGCCAGGAAAGTTATCAGCGATGTGGCTTGAAACGCAAAAGTGAAGAGCTAATAGATGCCCCGATGCAGCTTACCGAAGCTCACGCTGTCTCCAGCGAGGATGAAAACAACACTACTACTGCGGCTGCTACCACAACCACCACTACCACAACTTCAAAAAATACCAACTCCCCTAACAATGACGGTGACTACCAGTTGGTGCAGCATGAAGTTCTGTACTCCATGTCAAGTGCCTATGAGGTACTGGAGTTCTTGGGACGAGGGACATTTGGACAGGTGGTCAAATGTTGGAAAAAAGGAACCAGTGAAATTGTTGCCATTAAGATCCTCAAGAACCATCCCTCTTATGCTCGACAGGGACAAATCGAAGTCAGCATCTTGTCTCGACTTAGCCAGGAGAATGCTGACGAGTTTAATTTTGTACGTGCGTATGAATGCTTTCAGCACAAGAATCACACATGTTTAGTGTTTGAGATGCTTGAACAAAATCTCTATGATTTCTTGAAACAAAACAAATTCCAGCCCCTCCCATTAAAGTACATCCGTCCCATAACCCAGCAAGTACTGACTGCACTTCTTAAACTAAAGAACTTAGGTCTAATTCATGCAGATCTTAAGCCAGAAAACATCATGTTGGTAGACCCAGTTCGTTTCCCTTATCGAGTAAAAGTCATTGATTTTGGATCTGCTAGCCATGTTTCTAAAGCTGTTTGTTCAACATACCTACAATCAAGATATTAC
>Cep90
CCAAGTGTCAAAGTTGACTCTCAAGCTCTTCAACTTGAGCAACTAGCTGCTGGAATACGACGTAGCATTGTCTTAGATGAAGAGGTTTTCGAAGAAACTTTCCTGCGCTGCATGATTTGCCGCGACCGTTATGAGGAAAGTGTAAAAGTTCCCAAAATACTTCCATGTCATCACTCTTTCTGCCTGCCATGTTTGATGCAGCTCTATCATTCAGAGTGTGCCCAAAGAAACAGCCTCACTCATTCTCGTGCAGTTGGTGTTGGTGGAACCATAACGTTTCAATGCCCCAGTTGTCGTAATTCTTTTATGACATCGGAAAGTCATGTTGTCCAACTACCAACTGATCATCGAGTTGTTCAACTGTTGGATTTCGTCCGTCATACAAATACATATACAGTTAACTTCTGTTCCAAGCACCATCTTCAGCCATTAAACTTCTTTTGCGAGCCGTGCATCAAACCTGTGTGTCGTGATTGCACTGTCCTGGATCATAAGGATCGACATGGCCATTACGTTATGGATGTGAATGAAGCACTGAAGAAGTATCGCCCTGTTATTGAGTCAGCAGTCTCTAACATGGAAAATGAAGCAACTTCTCTAAAGAGCAAAAGCGAAACTCTTGAAGATTTGGTGAGATGCAAAGATACTAACAATGACACTATAAAAAAAGAAATTAAAGACGTGTTTGTTGTCCTGAGAAATGCCCTGGAGAACCGTGAGCAAGATTTGATTGAAATAGCAAATCAGAATGTTTCGCGAGAAAAGCAACGGATTATACAGATTATGGATAAGATGGAAGAGAGACAAATGGTAATCAAGGAGGAATGTTCAAAACTCCGGGAAGCTTTATCTGACAGCAATATAGAAGAAATGTTTAATCTGCATGAAAATCTCAAGGCAAAAGCTAAAAACCCAATCCATGTAAGGGAGATAGATGACGGTCTCCAAACTAATTTATCCTTCCATTCAAATATAGACTTTCTATTAGAACAAATTGATAATTATGGTAAGATAGAAGCACAGGTAACCATAAACAACATCTCAAAAATGTCTAAAAGTCATACA
>Cep91
GATGCATCTGGCCGAGTTTTAGATAAATGGACCATTGCCACTCGGGAAGAGGAACATATAATATTACAACAGTTTCTACGATTTGGAGAAACAAAATCTATTGCTCAGGAAATCATTCTTCAGGATACTAAAGAGAAACAAGAGCTTTATGTCAAGCAAACTTCTCGGGCTGAGTCTGAAATCAAGAAATTCATTGAGAGGAGTAACCTAAGTATGCAAAGCTACATGCGTCCCTACGAATCACGGCATCTGTTCTCAAATCGCATGCCATTCGTATCCCACAGTAGTAACCGCCTTGTAGCACCGACTGCAATACAGTATACTGCCACTACACCCCCAAGGGATTTACGCCCCACAAGTATGCCTCCCACTCCTGTACCTACATCGAGTCCTGTTACCTCGTCCCCATTAGGCCGTCTGCAAACCATGTTGCCCATTGATTTTCGAAGGGAACGCTTAAGTCCTGCTGTTAGCCCAGGACTGTCAGAAAAACGTGCCTCTGTGCCACAGCTATCACAACCACCTCTGCCACCACCACCACCACCACTACCTTCCCACGGTGATGAAAGTCCCAAAAATCTGAGTACTACCCCAACACCAACACCAACATCCACAAGTCCTCCCCAGTTCCAGTCAATGAAACCGCCAGATATAATTGAAAATTCTAAACATGCGCCATGCATAAATATGCCAAATATTAGCCCAGTCATTATCTCCCAAGAAGATTCACCAATGGATGCAATAAATTATTCTACCAAAGACTGTGAAGAATCAGCACTGTCTGTGTATGCGGATCGCAAAGTAAAACACCTCCGAAAGTCGGCTAATCCAATCAAACGTCAATGGACTCCTTCGGCATCATTTGGAAGTACACTGATTGCACCCAACGGCAAAAAGCGTGTTCTTTGCACAGCTTGCAATAAAACTTTCTGTGATAAAGGTGCTCTTAAAATTCATTACAGTGCAGTACATCTGAAAGAGATGCACAAATGTACAGTTGAAGGCTGCAGTATGATGTTCAGTTCTCGTCGCAGTCGTAATCGCCACAGTGCCAACCCTAACCCTAAGCTCCACATGCCTCAAAAACGCAAACTCCCAGAAGGAGCTACTTTAATAGCTGAGTCCAAACCCCCTTCGAGGCTCATTAATTCTCCTCCTACCATGGTCGTTACTTCATCTTATCTCTCTAGAGCAGTGATTCCCTCACTCGATTCAAATGTCCTCAACAGGAGTGATCAGTCATGCTTTGTAGATGTGGGAAACAACCTTTCATATATGTCTTCTGGGAAAAAAATTAAAATGGAAAATAACGATGGAAGTAATGAAGCCATTGATATGACTGATGATGTGAAGTCGCTGGACGATACATTGAAACCAGATGTAAGCAGCACACAGCGTGGCTTCAACAGAAGGAAAAGCTTGATTCCTACCCGTTGTGCCCAGATGGAAGAAAATTACAGCATGAGTGATGAAAATTCAATCTCAGATGAGAAAGATGCAACTAAACATAACAAGAAATGCTTAAATGATGCTGAGAAGGTAAAATCTACATCTAATTCAGCTGCAGATGATGAACTGGATGACAAAATTGCAATAAAAAAGGAAATAGCTGATGTTCGGGAGATTCCTGAAAAATCTATGTCTGGCAAGGTTTATGACTCAGTCATTCTCTCCAGTCACAGCGGTGTCATTTGTGATACAAACTGTAATCCAAAACAAGAACCTAGGAAAGAAGCTTGCCACTTTCCTAGAATTGCTTCCCTCTTAGCAAATAATAACACCAATAACAACAGCAACAACTCTTCAGATCCAGTTGACCTCTCTCAAGATAACTGCGAACGTAGCCCTTCTAATTTGTCATCTCTAAACATGAGTCCTGGTTCAGATCATGATTCAAATGCCTCCCAAGCTTCCACTGACATTGAAGGCCACTTGGCCATTAGAGCCAATGGTAGTCATTCTCCAGATTCTAACTCCAACAGTACAGATATTCCACTAGATAAAGATAATCCTCGGAAGTGTAATTTCTGTGGGAAAATTCTCCAAAATCATTTTGACCTCAAAATTCATTATCAAAGTGTCCATTATAAACTCATGCACAAGTGCACTATTGATGGTTGCAATGCTGTATTCCCTTCAAAACGCAGCCGAGATCGACACAGCACCAACCTGAACCTACACCACAAACTGTTGTCCACATCTGATACGGACCAGTTCCCAGATGATGAGGAAATTGAAGATGTGGATGAATTGGATGAAGATGACATTGATGATGTTGATGATGATGATGAGGACAACAGTGAAGGAATGAGAGGTGGAAACAAAGAAAATAACCAAGTGAAAGATCATATCAACCAAAAATATGACTCCCGCATCTACAATGAAAACAGTAATCATGGTATTGGTGATGAGGATAGTAACCCAAACACAGTTATTTGTAATAAACGTAAAACTATTTCCTCAGTGGGAAGTCACTCTAATGATAGTTTCATTGGAAATAACAGCAGAGACAGAGCTGAGGAGAACACCTTTTCTGCCCGTAATGGGGGTGATGAAAGTGGGGCCGAAGAAGAAGATGACGACGATGACGATGGGGGCGATCACCTGCAAGACGAGGACATCGATGATGAACTGAACAGTGCAGTCAGTTGTCACGTATGCCAACAAAAATTCCGTGACAACCTTGCTCTCAAAGAACATTTTGAAACCCTTCATCCAAAAGAGATGTACTACTGTACAGTCTCAGGATGTGACAAGATTTTCTCGACCCGCAAGAGCCGAAATAGGCACACACAGAACCATAACCTACATCGTCATTTGTCGTCCATGAAAACCAATGGCTTATCC
>Cep92
CGATTTGATCGTCAAGATTCTCTGTCGTCCCACAGCAGCTCCAGTCATGAATATCATATTAATGGGGAGCAGCGCCTCCGCCGTAGAGGTAGCCAACCCACCCAGTCTACCCAGCAATTGGACAGATCTCAGGATCTTGCCATCCAAGGAAGACTGGTACGTCGAGATTCTTTCGAAAGGTCTGCATCCCTGCGGCTACGAGACTCTCCTCGTATCCAGAGGGCCCATATTTCTCAAAAGAACATGGACAGCTGTGGGACACAGACGCCAATGCAGACAAGACATGGAAGTTACCGCTGGCACGACAGTCCAAGCAAGATAGATAATCATTCTTTTCATGGTCGACAAGGAAGTTATGGAGAACAAGGAGGGAACTATCGAACCGATATTTACTGTGCCAGCCCTCTCCAAACTAAATCAGAAATCTACGGCTCAGAAACTATTATTGGAACCGATCGAAGTATTTATGGAGGAGATTATTCCTCTGGCAAAGAAGAATTTATTGCATTTAGTCAAGATATAGTAAACCAACAAGGTGATATTAGCCCAATTCCCCACAAGCCCAAACCGAGATCATTTCCTCGTACCAATCCAGCTTATGTAGGTGTACCTCGAAGAGATGGACAGACTTCTTACAAGAAAATTAACGTTGACCAATCTGCCCCAGCTTACGATATCCCTTATCAACCAGAACAAATCGTGATGACTCTTCAAAGTTCACAAAGTGGTAACACATATAGTGACCCGTATGGATATAATCGTCACGATAGATCAGATAGTGATACATCCCACTCATCTCACCGAGGTGGTTACCTCCACGAGCGTACTGACAGCCAGGCTTCCCATTCGTCGAGGAACCGTGATCTGTCAGATAGCCAATCCTCCCAAGGGTCTCTGCGCAACATGTCCGACACTCACTCTTCCCAAGGGTCACTACGCAATATGCAAGACAGTGCCGTGTCCGTACAGGATAGCATTTCATCGAAGGGTTCATTTCAGAGTACTGACCAGGATTACGCATGTATCCATGAACGGTCCAACAATCAAATGTCTCTCCGCTCATTGCTTCAGTCAGAGCCAGAGTACGCAAATCTACCGTTCAGTCCTCAGAAATCTGATTCCTCTTTAATCACATTATCATATGACCAAAATAACTTTAAAAATATTTTAAAATCCAAAAAGAGCAGTGGAAGTGATTTTAATGAGGTTTGCTTGGACAATCGTGCTGGGAGTATACTCCAAGACTATACTTACCAACAGTGCTTACCAGGCAGCCATCGATCTCTAATTACACATAATTCAAGTTACCACTCTGAA
>Cep93
ACCAAATATTTAATCATGCCTACTCTAAAAGAGGAACTGCTGTTTGCTAAAAACAGCAGTCATATAATGGGCATGGAGGAAACCATCATACAGACAATGTACAAGTACCTAAATCCTATATTCCTGCTGTGTGGCACGATTGGAAATATTATGTCGTTAGTGATGATGCATAAAATGAGTGCTCGAGTCTGGTCTAGCTGTATTTACCTCAGTGTTTTGGCTATCGTCGATCTACTTATTCTCTATCTGGACTGTGGAAACAGGTGGTACAAACAGCTCACTAACATTGATCTCAACATAGTTATTATGACAAGCACAGATGCAATGTGCCAGGTTTATCTATTTTTCTACAATTTTATTTTCCATTTTTCCGCCTGGCTCGTGGTCGCTATCACAGGAGAATGTTTAATCTCTATAAAGTCTCCAATTTTTAAATACAAATCATGCACCAGGGAACATGCACGTGCTATCATTCTATTTATAACAGTCATGCTGATTGGAATTAACATTCATTACTTCTGGACCCATGCACTTGTCAGTAAACAAGGCTCCAGCATCTTACAGAGGAAAGTATGCATCAATATGGATGAACTTTCAGATGTCTTCAAAGATCAGATATGGCACTACCTTGACATCTTCATAAAAGATGTTATTCCACTCTTGGTAATATGTCTGCTAGTAACCATGATTGCTATGATTCTGCATGCAAACATAAGCAGTGCAAAAGGTATGGAACCAGTGTTAAAGAAGTACTATATGGATATTGAATCTTTTCATGAAATGTGCTATATTGTTATAGTCATAGCTATTATTTACATTGTATGTACACTCCCTAAAGTAGGCCTGACAGTAATTCATCATTGTGTTGTTTACGGACTCCTGCCATATACACAAAATCTTGGTGCTAAACTTAAACTAGCTGACGCAATTTGTCAAATGTTCCAGTATGGATATCACAGCTTAAAACTATTCATATACATTTATTTCTGTAAACGTATCAACATCTGGACAAAGAAATCTACAAAAGTTTTCCTCACTCAAACATGCAGTGGTAACAAGGTCTCCAGATCCAGTACATTTTATTCGCAACAAAGCATGGAGAGACCTCTCAGTGAGCAACACTACTTTCAAGAAAGTAAGCCCATTCAAGTTCCTGATTCAAGTTTTTTTAAAGAAAAGCAAAAGGTCACTTTCTCAAAGCCGAGAGTATTTACACAAACACAAGTT
>Cep94
AAAACTGCTGCTGAGGAGTCACTTAAAGATAATGTCAAGAAAGCTGAATTACCTGATTCTCTCGATAACGCAACAAAATTGCTCAATGAATACCAACTGGATGAATCTGAGCACATGTTCTTGCGTCTGCATCAACAGGCATTATGTAGTCCAGATGACCAACGTCAATCCCTGGTAAATGTACTTGTAAATCTTGCTGAAATATGTTTACGTCGCAGCCGCAGATGTCGAGACAATCCGATGGAGAAGCAGTGGCTTTACACTCATACCATTGCCCTCCTACAAAATGCATCAGAAATTTGTGATAAAGCAATGCACGGTGAAGATGGTGAAGCATGTGACACAGCTTGGTTTGAGCAACAACAGTTATCCATTTCAACAAAACTAAGGCCAGTTGAAGATAACCAAAGCCGTATTCTTTATAACTGGCTGAAGAATGAAGAAAAGATGATTGAGACACTTCGGCCATTATTTGCTTCAACACCATCAATTCAGACCAAGAATTTCCCCTTGACACCAAGCATGCCTCGTCAGAACCTGTTTCCTGGGATGCCGTGTTTTGTTTCAAATGAAGCAAAGTCAGACAAGGATAACTTTGCTGAAAGGTTACGATGGCTTACAAAATTTTGGCGGTACTGCCGAGATCGCTTACATAACAAAAACTTCAAAGAAATTGTTGAGCGACTCTCTGAGAAAGTTGAAGAAGAAATGAACAACTTTGAATCACCAATTTCTCCAGTTAATGAAAATAACAACAACGAGAAAGAATTTGAAGATGTCTTCTACCTTGATGTTGAGGAAGTACGGGATATAGGAAATATCAAAGAACTTTCAGATGTTAACTCTCCTGTCCGCCAGTACTCCCTATCATACGAGCTCGCCTCTAGTGATGTCAATGTTGAGGGATGGGACTTCTTTTTGGAAGAGCGTAAAAATTACAAGTTTGACACAGTTATCCAGATGTCGCCACATGTGAAGTCTCAAACTAATGAATGTGAGTTTATTATAGACACTGAACTTTCTGATGAGAAGCAAAGGTTGGCTGATATGTCCGAACTGATTTCTCCCTTGCATGAACACAGCATTAGTCTCACTATTGTACGTTCTTTAATCAAACTTGCAGAGAGATTAGCAAAAGAAGAAGATTTTACTAAAGCCGAAGCACTATATGAACAGATTTATATTATTCTCTTTGAAATTCAAGATTCCAGTGTGTCTGTGATGAAGTTGAAGGCTAATGTAATGAAAAATTTGGGAATGTTGAAATGCAAACTCAGCAAAGGAGAAGTTGGACTGAAAATGCTCAAGAAAGGGTTACAAATGTGCCGTGAACTTGGGGAAGATGGAGTTAACAGTGAAGTGTCTGTTCTAATGTTTGAACTTGGAAATGGGTATATTGTTGAGAAGTGGAATGATGAGTCGTTCTTTGACAATATCATTGCAGTGATTGCTGAGTCTTTTGAAAAAGAATTCTCTGATCCTGATAATGAAACCTCATCGAGTCAGACTTCTCAAAATGAAAACAATAATGAAAGTATGAATGAAAGTACAAAGATAGACGATAAAAATGTCAAAGAAGCAATGTCTTGTTTTGAGGAAGCAATAAGTATACTAGACGAGATACCTCAGCGTGATGAGAAACAAACAGATGTCCTTGCCAAATCCTATCTCAAACTTGGGGATTGCCATTTTATGATGAAAGAATTCAATGAAGCACTCATTTGTTTCGAAAAATCATGGACCCTTTTCAATTCTCGTGGTCAGTCAGCTGGGAGAGCTCTGTTCTTAGAGAATGCCCATGTTTTGCTTATGTTAGGCGTTTCAAGTTTCATGCTACATGTCTACCCACGCACTGTCTCCGTGTTCGAACTGGCCTATAGGATGCTTAGGTATGCGTATGGATTGTCAGGACAAAATTTTTTTGTTGGCCTGATTCTTTCATTACTTGGAATAACGTACTACAAATTGAAATATTACCACAAATGTGTGTCTGTTTGTTTTCAAGCTTTTGAAATTTTCTCTAACCTTTATCAAAATACATTGTCTACTCTTCCCAAGCATAAGTTCTGGTTGGTTTGCCAGACATTATATGTCCTTGGAAACTCATATAATGTGCTTAATTTACAACACAAAGCCATTAAATACCTCTCTTTAGGCAGGTCATTGATGTTGTCCACAGATTCTGCTGACAAAAGACAACACATGAGAATTTTACAGATTCTAGGTGACTGTTATTTTGCACAATATGACTACAAAACCTCACTTGATTTCTACAATGAAGCTCTTACTCTTGCTGATGACAAGGAGAATCAGGAAGATTTTGATCCAAACCAGAGCTCTGAAGATATGGCCTTGCACAATCAATTGCTAAGCCGTTCTGCAGATGCACATATTAGCATGAGACAGTACCAGAATGCTGTTCACTATTTAGAGCAAGCACGAGATATTCAGGATATTTTACAAGAAGATATTAAAGGTGACCTGGTCAGTACGTTAAAGCAACTTGGTCAAATGCATTCTGTGGCAGGGGATGTTGAAAAGGCTATTGAGTCCTACAATGAGTGTATCGAAATCTATAAGGAAATCCATGGAAAACTTGAACCAGAAATGTGTGAAACTCTTGGAAATTTGGCTACAATGTGCTATGTGAAAGCTTGTATTTGTGAAGACATTGACCAAGAACTTGAAATGATTTTGAGAGCAGAGCAATGCTTCCAAGATGCTCTCACAATGGAAATGAATCATTGTGTTTGTGTAAAATATGCCAATTTCTTGTACAGCCAAGGAAACTATGATGATGCTATATTATATTTAGAAGATTGTTTGAAACTCCAAATCCCATTTCCAAACATTGTGTATGGTGGACTGGAGAAAGTAACTCTACCCGAACTTCTTCAAGAGGAGGTTGATGCCCAGGAAGAAGTGGTACTTCCAGCATCGTCTTTGGCATATTACTTACTAATTCTTTGCAACCGGTTGATGAATCGTGCTGATGGAGCAGAAAAGTATATCCTACTTCTCATGGAAGAAGCATACTTATTTCAAGACCCTCTCCTTCATTCCCTTCTAGGATATTCCCTTATGGAGTTGTCTCTATATGAGGAAGCAGCCCTCTCTTTTTTTGAAGCAGCAATAATGCAACCAGAATATTTCCTTGCAATGGACAATTACTGTATCTGTTTATGTCTTCTTGTTCTCACCACACTACAGCGAGCCATTATTACTATGCTGAAAAGTACTGGGGTAGAGTTTGAGGAATATTCATATGATTGTATCTCACCTTTCTCAAATTGCCAGCTAACACCAAACTATCTGGAATTATCAGATACAGAACTACAAGAAATTTTCAAC
>Cep95
ATGATTTCAAATGAAATACTTCCTGACCATGATGCCGGCGTTTTTAACTCTCCCTTTCCAGAAAGTTCCGGGATGTTTGATTCTCTCATTGATAAACTTTTCGGAGGTTTAAGACGCTGGGATGCCATTTACTTTCTGCATATTGCCAACCATGGCTACACTTACGAAAACTGTTTAGCATTTTTCCCACTTTTCCCTCTCACAGTTTATATATTTTCATCCTGCATCTATTTCCCTTTCTATTTTATCTTCAGTTTTTCAAGACTCCTTCTATTAACTTCTGTTTCTCTCAACATGCTATTTTCTGTTCTTTCATCTCTTGCATTATACAACTTAGGAAAAGAAGCAACAGGGAGCCAACCGTTGGCTTTCAAAGCAGCATTATTATACATCCTTTCTCCAGCTTCAGTCTTTTTCATGGCTCCATATTCTGAAAGCCTATTCAGTTTCCTTTCTTTCACCGGAATGCTTTTACACCTGAAACGAAGACCGATATATGCTGCTTTATTATTTGGTTTTAGTGCCTTAACACGTTCAAATGGTATAGTAGCTCTTGGATTTATCTTCCATTGGTTTTCACAAAAATGTTTAAATATTATCTTTTCATCCCAAAAGATGCTGTTTATGATGAAAGAGCATCTAAAAAACTTTATATTTACAATCATCCAAATCATAATTCTTGTGACTCCATTTTTCTTATACCAGTTATATACTTTTCTTCTCTATTGTAAACCAAATGACCCAAAGGACCACTTAATAAAAACTCCTTTTGACATTCATGTAACTAAATATGGACATAAAATGGGCTTTAAATTTCCAGATAATTCTACCAGTGTTTCAGAATGGTGTCATTACAATCTTCCCATTTCATATTCATTTATTCAAAACCATTATTGGAATACAGGTTTCCTTAGTTATTTTCACTGGAAACAAATCCCTAACTTTCTACTGGCTTCACCAATGATTTGTCTTTGTTTAGCTTCTTGCTATACATATTTTAAATTACAGAGAAGTCACTGCTTATTCTTAGGACTGACAATTCCCAGAAGAAGTCAAATATCATCAAATCCAAAAGCCATGAAATATGGTTTCTCTAATATGCAAATTTTCGTATTTGGTGCACAAATGCTATTTTTTACAATATTTGGATTTTTTTGTATTCATGTACAG
>Cep96
TACGCTGGTGTCCATAGCCAAATTATCAGTGGGTTTGCCAAGGGAGCCGACTATCGTCCTGGCCAGAAGTTTACTCGAGGCAGCAACCAGCACTCGTGGAATGCAGTCTACATCTACGGCCACTGGTGCCTCATAGACTGTCACTGGGCAGCGCGGCGCATAATCGGCAAACAATCGAGTACTCAGAATGATGAAGAGGATTTCCTATATTCGTTGGACGAGTATTTCTTTTTGACTAATCCGCATCAACTCAAGTTTACTCATTTCCCTGACGACCCTAAGTGGCAGCTGCTAGAACAACCTGTTAGTTTGGAAGAATTTGAGAATCAACCACACATGAAGCCTCAGTTCTTCAAGTATGAACTGGAATTTATCAGTAACACCACAGCCGTTATTAATGCACGTGGTGAACTGAACATTCGCCTCACCTACCCTCACCAACGACGACCCCTGGCCTTCAACTTCAGCATCCAGTTTGAAGACGGTAGAGAAGAGTACAAAGGCATCAAGATTAATCGTTACGGGATGCAGGAGAGCAGCAATGGCATCGCATCTTTCCGCCTTCGCCTGCCTGTTACTGGTTCATATGTGTTGTACATATATGCTAAGGAAGACACTCCAGAGAACAAAGACAACGTTTATTCCCAGGTGTGCGAATACAAAATCATTCAAGAATCTGTATCATCACCAGAACCTACACCCTTCCCACCTTGCAGTTATCTCACATGGGGTACTGGCGCAGCTTTCCAGAAATATGGCCTCTCAACTTTCCAACAGACAGCCAGTGTACTTTCACGAGACGGAAAGGCTGAACTACAAATTCGCATGCCAGAACAGAATAGACAGTTTATGGCTAAGTTAAAATCTAACCACCACAGCGATGATGATCTAGAGGGTTACATTATTGACCAAATAGTTGGGCGCACAGCTTACTTTAAAATCTCTTTACCTGGACGAGGTGAATATGGTCTAGAGATCTATGCTAATGATCCTGCTTTAGAAGGTATGACCCTCTATCATATTGCACAATACCTAATTGTCTGCAATGAAGACGTCAAAGCTCTTCAACTACCCAAGCTCCCCCCTGGTTACCTCGGTCCCCAACAGAAATTTGAGGAATTTGGCCTTCGTGCAATAACTCATCCAAATAAACTAATTAAGTTAGAAGGCAACTTTGTTGAAATTAAATTAGCTACTGCTGAACCAATGAGAGTTACAGCTAATTTGATCTCTGTGGAGGAGAATAAGGAATACGCTGAGTGTGTCTTTACCCAGTCCGAAGGTGCTACTGTTAGCTTTATGGTACTTTTGTCCAAAACTGGTTTCTACAAGCTTCAGCTCTATGCTTTGCCATGTCGAGATACAAGCCAGCAACTGCCAGGTATTTACAACTACTTGGTATATGTTCCTGCTATTGTAAAACAACCCTATCCTTTCCCCAAGCAATACGCACAGTGGAAAGAAGGTTGCTACATGTGGGATCCTCTGGTGCTCGGCCCTTATGCTGAAAAGAAGATGGCGAATGTCAACTTCAAGGTTTCCATACCTTCAGCTAATGCTGTTGCTGTTGTTGCGGACCAGGATTGGACAACTTTAGAGAAAAAGAACAATATCTGGGAAGGTACAGTCGAACTGGGCAAATACTGGGGTACAAATACCCGAGTAACACTTAATGCAAATCTGGGTGGTGATGCAAGTAGTTTTGCAACCCTTCTGGAATATTCCGTT
>Cep97
GATATTCTTGTTTATGTAAATGAAGAGTGTGTCCTTGGCTATACACACCAGGATGTAATCCTTCTTTTCCAAGCAATACCTCCAGGTGAAGAAGTAAGCCTCACTGTTTGCCGTGGTTACATGCTGCCATTTGATCCAGATGATCCAAACACGGAAATTGTAACTCGGGTAGCTGTTTCTTTACCTCCAGACAGTGGAACAACCAACACTGGACCTTCCAATTCAATAGGTTATGGTAGCAGCGGTAACATGGATCAATTAAATACGTCCCAAAAAAGTCTTAAATCCTTGCCCGATCTAGCTCGATCTGCTGCCGATAACAATTCCAATTTAAGTTTTGCTCAACGAAGCCATAGTGGGGATGTCCTTAATACAGACAATACTCCAGATGTCCTCATCCCAAACAGTAATAAACCGGAAATTTTAGTTGTGAACATTATTCGTGGTGCTACAGGTTTCGGTTTCACCATTGCTGATAGTTCCTACGGTCAACGAGTTAAACAAATATTTGAAAAAACTCGGTGTAAGAATTTAATGGAAGGTGATATTTTATTGGAAATTAATTCAACAAATGTGAAAGATATGGCTCATGCTGACGTTGTTCAAGTATTGAAGGATTGTCCAAAAGGAGAAGAGACAGCAATTGTAGTTCAAAGAGGC
>Cep98
AGGTATCATGGACGCAACTTCAGTGCGGCCTTCAACCTTTCCAGCCTGGGTGATGAAGGAGACAACAATCAAGGTCTAATAAATATTAATAATTCAACGGAAGAGGAGCTGATGACATTACCTGGAATTAACCGAAGTATAGCTCAGAATATTATCGAATATAGATGCAGAATTGGAGGGTTTAAAAAAATCGAAGATTTAGCACTTGTGTCTGGTGTAGGAGCAGCTAAACTTAGTGTTCTTCGCCAAGAGATATGTGTAAGTACAAAAAAAGGCAGTTCACATGACAGTTCTCCCTGTAGTAGTAGTCAAGATGTTAACTCCAATGAACATTGTATAAAAGATATTCGTCGCTCCAATAGCAGCAATCAGTTACACGTTAATGTAAATATAGCAAATGTGTTTCAATTGATGAAAATAAAGGGTGTTGATCAAACTGTAGCTGAAAATATTGTTTCTTATAGAGATAAAAAAGGACATTATAAAACAATTGAAGATCTTCTTAAAGTGAAAAGTATAAGTGCTGGATTATTAGGTGCAATACGACATAATCTCATACTGAGTGATACTGGTAGTAATACAGCCGTTGTTTCGACGACGACAAATAGGACTAGAAGTACGACACTAAGAGATAGCCATACAAATGATTATTTTTATAACTTAATTAACAAAGACTCTGATATGAGTTCACTAACAAAACCTGACGATTCACTTCATGAACTTATTCAGCTATTAGGTCCATTGGCTAAGAAGTCAGTTCGACCAAAAGTTCAATCTTTCCCATTCAGAAGAAACAACATATCAGCTTTACGAATTGCAACTTGGAATCTTGATGGATGTTCATTTGAAAAAATTTCCAATCCTGGAGTATGTGATGTAATTTGTATGACTGTACTTGAAAAT
>Cep99
ATGAGTGCTGTTGACTTGAAAACGGCTGTGAAACCACATTTTGATTTGAAAGATTTCAAATGCCGACCTGCAGAAGCATCAGTCTTGGCGAGCACAAAGGTGAAATCACATGCGGGAAATGTGAGGCCAATGGGCGATTTAGAAAACAGTCGAGATTGTCAGAATTTTGACATGGAGAATGAACCGGCGAAACACGGGAAAGGAGATGGCGTCAAGTTCTCCTATCCCATTCATCGGAAACGGTCCCGTTTCATGAACAGGTCTGGAGCAGCTGATAACTATCATAATAAGAAGCGGAGGAAAGGTGAGAAGATAATACTGCCAACTAAATTTCTCTTAGGTGGGAACATTAACGATCCCCTAAACCTGAACAGTTTGTGCGATGAGGAAGTCAACAGAGCTTTAAATGAGCGGACGCCTCAGTCGTCTCCTGTCCCGACACCTGCTCATCGGCGTGATGTTGCAGTTGTCATGCCCAGAAACCAGTTTGATCCACTCAACCTGAACGAACCTGATATGGAAAACGAGCCATTAACGCCAGCGAAAATGAATGCCAAAAGGAAAAAGAGACACAAAGGTCGCAAAAAAAGCGAAAGCAATACCACTGGCGACTCAGTAACAACCCCAACCACACCAATATGTCTTTCCAAGGAGTCTGAGAAGAAGAAGATACTTGCTGAAGCTCTGAAGATCGAAATAGATGATGAAAGTGTACCCGTACCAACCAGCACTGTTGTTACCCCCAGGCATAATAGATCTGCTGTTGCCCCATTGACATTATCTGTCTCCACACCTGTGTTGTCCTCATTGTCATCTGGTACCGGATCAACATCAAATACTGAGACAAATGAAAATCACAAGGTGAAATCTGAAGATAAAATTGTCTCGCCAGTCATACCTCAGCTTTCACCTAAAAACCGGAAAAGGCGTTTAGCTAGTTTCTCAGAAAGCCGGACAGTAGACTCCAATTTGCCAGCTTCCAAAAACCTTAGTCGAGCTGAGAGCTGTCCCAATGATATTCCAAAGCCTACCATCACCCGTAAAAATCGAAGACGTCAGAGCCATCGAGGGGGCAAGGGAGGGAACAGTGCCAACTCAAAATCCTCTCGATTCATCTACGGTAATTACAATCGCTACTACGGTTATCGCAACACCGATGACATTGACCATCGTACCAACTGCTTCAAAAGCGAATGGTTTGAAGGCAAGAAAATATTGGATATCGGCTGTAATGTTGGGCATCTGACTTTATTTGTGGCCCGTGAGTTCAAACCCCAGATGATTGTAGGACTTGATATTGACAGTAAACTGATCTCTGCTGCTCGGAACAACATACGGCATTACATGAGTAAAAACGACCAAAACAAGTTCCCGGCATCTTGTAAGCTGAGTTATGGTCCTTTAGCTGCACCCTTCCAAGAAGAATCACAGCAAAGAAACTTTCCGCAAAATGTCAGTTTTAGACAG
>Cep100
AGCAACCATAAACGTTTTGTCCCATTACGAAGGCAATACCGGAGAGTTCGCATTCGTATGGATGGACGATTACTACATTGCCTTATGGTATCTTTGTTGTTATTCATAATTGCTGTCAGTATCTTCCAAGCAAGTGGAATGATTGGTGCCATTACTGCACCCCCTGCTGAAGTCCTTAGTAGTTATAAAACATCCTCACTCTTAATTCTATATTTGCTCCGTCTCATGACACTGATGCCTTTACCACTGACCCTTTTTAATTTTGCTGGAATTGTCTCATTCAACACTTTTCCCAGAAAACCAAAACTACGAGGATCTACTCTCTTTGGACCGTTTATTTGTTTTCGAGTGGTTACAAAAGGTCTGTTCCCTAAATTGGTTCGCAGTAATGTTACCAAAAATCTGGAAATATGCAGTCAGCTTGGTTTTGATAATTTTGTTTTTGAAGTTGTGACAGATGAAGCAGTTCAACTCCCTAAACTACCTCGAGTTCGAGAACTTATTGTTCCTAATGAGTATCGAAGCTCCAAAGGTACTTTGTACAAGGCTCGTGCTTTGAATTATTGCCTGGAAGAAGGAATTAATTATCTTAATGATAATGACTGGATTGTCCATCTGGATGAAGAAACACTCTTGACAGAATCCTCATTAGTTGGCATTATCAACTTTATTAATGAAGGTAAACATGATTTTGGCCAAGGTGTAATCACTTATGCAGATGGAGAAATTGTCAATTGGTTAACAACACTTTCTGATGTTGTTCGAGTTGGAATGGATTATGGAATGTTGCGTTTTTGTCTCAAGTTTCTTCATAAACCTGTCTTCAGCTGGAAAGGATCTTTTATTGTCTCAAATGCAGGTGTTGAAAGAAAAATAACTTATGACTTTGGTCCAGATGGAAGCATTGCTGAAGACTGCTTTTTTGCTATGTCAGCTTGGCGAGATGGCCATACTTTTGGATTTGTTGAGGGAGATATGCATGAAAAAAGTACTTTTTCTCTTGTAGACTATATAAAACAACGCAAGAGATGGGTACAGGGTATTTTACTTGTTCTCTTCAGTCGTATGTTACCATGGCGCTGCAAGATGGGTCTCTCTGTGATGATTCTCTCTTGGCTTACTTTACCATTTACTGTACCTAATATAATTTTAGTTCTTCTTTTCCCTTTACCCATGCCAACAATAGTAAATGCCCTTTGTGGTTTTATTGGGGGTACTGTAGTATTTCTATTTATTTTTGGAGCAATAAAATCTTTCTCTTTAAGAAATATGGGGCGCTGTCAATATATTCTGTTATGTCTTGCTCCTATTTTGGTTGCTCCTCTCGCCATGATAATGGAAAGTATTAGTGTAATCTGGGCCATTTTTGGTCATCAGAATCATGTCTTTGATGTAGTTAATAAAGAAAGTAACAGTACTTCAAAAGACTTGGAATCTGCTGATCCTGTAGAAACTGTT
>Cep101
ATGTTTTCTGGCAAATATTGTTGTTTTATTTTTCGCCAAAGGCGAAAACATGAGAAGGTCTTATCTGTGTGCCTTTTTATCTCCATTATCCTATTGGTTTCAAAACTAATCACACAGGAAGTCTATAGCACCCAAAAAAGACAGATTTCAGGTGAGACTCAGAGCTGTATTCATCCCCAGCTTGATCCAAATCTTCCTGAAATTATAAAGTTTTTCAAGAAACTTCCTGAAATAAAATGCAATGAGGAAGAAGATTGGATATTTGTTAAAGAAGGTGTCCTTCTAAAGTCACCAAAAATAAATTCGAAATATGGTAACTTTGAGTGTGATTATATTCCAATAATACGTGGTGCTGATGATTTTTCAATTAGTGATGGACCTGTAATTAAAAATATACAGAATGGCACTTTAATAAATTCAGATTTCTTTCGCATATCATGTAAAAGTAAAAAGGGTGTTCATTATGACAATGTTCACTGCGCAATAGCCAAACAGGAACAGACCTTGAAGAGATCAGAAAAAATTCAGGCTCCCAAAAATATGCCTAAATTAAGTGTGATAATGTTTGGAATTGATTCTGTCTCTCACATGACATGGTTACGCATGTTACCAAAGTCACATAAGTATTTTACTAAACTTGGTGGACTTGTCCTGAATGGATATAACATTGTTGGTGATGGCACCCCTCAAGCACTTCTTCCTATTTTGACGGGGCAAACTGAATGGGAGTTACCTGAAGCTCGTAGGGGTCATAAAAACGCAAGTGTTGTTGATGGCCACCCATGGATTTGGAAAAATTTCAGAGATGCTGGTTATGTCACACAGTACGGAGAAGATAGCCCCAACATAGGAACTTTTACATACCGTATGTTGGGATTTAAAAAGCAGCCTGTTGATCATTATATGCGAACATATCACATGGAGGCTGAAAAGCACTATTCTAAAAACAAAGCTTACTGTTTAGGTTCTGAAAAACGTGATAATATTTTTTTAAACTGGATTAGACATTTTGTTGAGATGTATAACACCAAACCAAAATTTTCCTTTTTGTTTTACTCAGAGTGTAGCCATGGAGATAACAATCTGATTCAACATGTTGACAATGATCTATTTGCTTTCCTGACTTACATGAAAACATCGGGTCATCTGGATCATACTATTTTAATCTTGATGGCTGATCATGGAGCTAGGTTTCAAAATGTTAGGGAAACAGTTCAGGGAAAACTTGAAGAACGCATGCCCTATTTTAGTTTTCTTTTTCCACAATGGTTTGCAACCAAATATCCTGATGCCTATAAAAATTTTGAAACAAACACACATCGACTTACTACACCATTTGATATTCATGAAACATTCATGCATCTCTTTAACTTCACTGATTTTAAACCTGGTTCTACAGCATCTCGAGGAATAAGTCTTTTTAAAGAAATTCCAAAGAAACGTTCTTGTCAGGATGCTGACATTGAACCACATTGGTGTGCCTGTCTCCACTGGGATCCTGTTTCCCTTGATGATGAGAGAATTAAAAAATCTGCAATGGAAGCTGTACGGTTTATAAATTCATTAACAAGTAAGTTTCGTTCAGAATGCAGAGAATTAAAACTTTTTGACATTAAGCAGGCTTTCAGATTTCGTGCCACTGAACAATTGCTCAAATTCAAACGAAGTAGTGACAATGATGGACGATTTGCTGACCTTTCTGACAAAATGGTTGAAAAGGAATACCTTATACAAGTAACATTTCATGTAACACCTGGTAATGGTTTGTTTGAAGTCACCTTAAAACATAACGTAGCCTTGGATACGTATATAGTGAAAAGCGGGGAAATAAGTCGAATAAATAAATACGGCTCTGCACCCAACTGTATCGCCAGCCGTTATCCAAATCTTCGTCAATATTGCTACTGTGTTAAACAAACAAAT
>Cep102
ATGGGAACTTTTGGTGGACATGCCCTACCAGGAACATTCTTCCTACTCTTTGCCTTTTGGTACACAGTACAAATTTTCAATCGGTATTTCCAGTGCCGCAAAAGAAACGCTCGCTTTACATCCACAGTGACTTTTCCATGTACATGCTTGTGTGGGCGACTGAAAAAATGGCCTCTAGAATCTATAATGAAAATTGTCCTAGTTATAATTGGTTTTAGCGGGGAAATAATTACAGGCTTGCGACCTGGACCATATGTTATTTTGGGAAATGGCCAACATGCCACAATGTTTTTTGCCTTTGGTTTGTCTGGTGTAGTAGAACTGTTGTTGTTTTTTAAAGCACCTCTGCCAACAGATGTTGATTACATTGCTAATATACTGGCTTTTACAATTGAGCTTGTGTTGTTTACATTTCACCTTCATGGAAGATCAGAACTTGATGTATTACTGCACGTGCTTCTTACCTATGTCATCATTGCCAGTTTAATCTCAGCCTTTATTGAAATGAAATTTCGACATAATGTTTTGGCACCTCTTGCAAGAACTTATTTTGTAATGTTACAGGGATCTTGGTTCTGGCAAGTTGGCTTCATACTGTATAGGCCTTTCCCAGGTAAATCTCCATGGAAGGGTGATGACCACAGCCAAATGATGCTGATCACTATATACTTTGCTTGGCACAGTATCGCCTGCTTTATCATTATCTTGCTGTTTGGAGGTATTGTTAGCTGCTATCAAAAAGGTCGCGGTGTTTCTTATGTTGACGATGATATGATAATGAAACGTTTAATTCACACAGGAACCAATGGCCAAACACTTGTGAGTCTCAATGATGACAGCGAGAGTGATATAGAGTACCAAAAGCCTTCAACCGTCAAA
>Cep103
ATGTCTACGAAATCGAGGCGTGCGAGAGGTCGTCCGCCAAAAACCCCATTGTCGGGTCGGACCAATTTTCTGAAAAGACCTAAAGCTTTCTATCATGGTACGTTTGGAGATAGCCACCACTTTGACGGTGGAATACAAAGTTCCACAGGAGCATATGCTGGTAGTAGCTCTCATTTAACACCTCATAGTCACCATCATCACACGGGTAGGGCTGGCTCTACGGCCAGCGGCATTAGTATGAGCAGTAGTAGGGGTGCCCGTCTAAGGGAGGCCGCTCAGAAAAGCCGTAGCTACATCTTACAAATGCTCGAAGACGACGATGATGAACATAAACATTCAGAGGTAGAACCTGACAAATCTAGTGACTTAACAGATATGGATAATGTCGATGAAGACCGTTGTTCGGATGATACCTATGAAGAGTCTGAATCTATACACAGCGAAGAGAGTTATAGTACGGTGGGTTCTGTGAGCAAAAGAAGATACCATTCACGGCGGCCCAAAACTCCGGATTTAGACGAAACCCGTGAAATTCCTCCTTTGAACCTGCCTGCACCCGCTACTGATCTTATGTTACCCATTGAATATTTAATGTCAGCATTAAGCGTCTACGAAGTACTTAGACATTTTCGGTCAATTTTACGATTATCTCCTTTTTTATTCGAAGACTTTTGCTCTGCTTTAAATAGTGATGAACAGTGTCTACTGCTGGCAGAGATCCATATAACACTGCTGAAAGCCCTTCAAAGGGAAGAGGAAGCAAATAATACAACATTCGGTGCCCACGATTTGAAAGACAGTATCAACATAGCTTTGTATTTTTTAGATGGAATGACTTGGACGGAGCTGGTCCGAGCCTACTTGGACAGTGACCGAAACCAAGAATATAAAGAGACTCTTGAGATTTTGGAGAAGACTGATTTTCCGTTTGTTGGCATCGAAGACAGGTTGAAGGTACTTCAGACTCTGACCGATTTGTTCCTTGCGACAAATGCAGTAAGAGAAGAAATCATGAATGAAGGAAACATCCAATATGATGACCACTGTCGTTCGTGCCAT
>Cep104
ATGGAAGATTCTTCAGCTGGTTCTGTCCAGGAAGGAGAAAATCTTAATGATTTGCAACATTACTTAGTGAACTTTAATAAAGAAATTGGAGCGGATGTACCAACAGAATTGGATGATGCAACAGTTCATGTGACAAACAGAGAACATGATGCTGTTTTCATTTCTACAACAGAAACTACGTCTCCAGTTGTAGAAGGCACAGAAATTGTCAGTATGCAAGAATATTATACACCACCAACTGCAATTCTAAATACAGAAACAGATGCTGCTGATCAGATATCTTGTATTGAAACAGTTCAAGGACATTCTACAATAGAACTAGATGCTGCAGAAGCAGAGATTGTACATAAAATCTCAGATATTGTACAAAATGATCATCTCTCTGCTGTTCATGCTCAGCTTGCAGAGTTATCTGGGAACCAAATTCAAGAATCTGGTTTTATTAATGGCTCTGAAATTACTGCAGAAGCATTAGCAAACAGTGAAAATGAGATTAATCGAATAATTCGTGTGGTCTCTGTAGGTGGAGAAAAACACATGCATATAGAAGAAGCAAGTTTACAAGTTGTATCTGAGGATTCTGCAAATCAACAAATACTTTCTTCTGGTGATTTAGGGGTTCAGCAAATATCTGTTGATGACAGTCAAATAGTAACTGGTGAGGATACACAAACTATTATACGTCAAGATATTGATGGTACCAACCCCGTGGCTGTTCTTGCCTCTGTAGCAGCTAATACTATGTGTGCTTCGAGTCACTTGCAAGCAATGCCTGTTGGTTCACTGCCCACTGAAATTCACAATGCACAATTGGTTGCACTTCAGAATTCAGAAGACAGTTCTCAACCTCAGCTTGTTGCAGTTCAGTCTGCAGATGGTGTTACCTCAGAAACATTGCACGTAATTGACAATTCTCAGGTCTCTTCCTCCAACTCCTTCATTTTGCCCACAGCTGGCACAAATTACCAAACAGTGACTATTATGCCTTCTGATGGCAGTCGGAATGGGGAATTTAGTTATGTATTTATTGTGTCACAGGGTGATGGGGATAAAGACTTATCTGTGTATGATTTCAAAGAAGAACCACGGGAAATCACAGATGAAATTATTGAAGAAGATGGCACCACAAAACGAATTTTGAAAATAACTCCTAAAAAACTGTTCCAAACAAATCCAGCACAGTTGATGTGTCAGTATTGTAATTATACAAGTCCTAAACGATATCTATTGACTCGGCACATGAAATCACATTCTGAAGATCGACCACACAAGTGTGATGTTTGTGGGCGTGGTTTTAAAACAATGGCATCATTACAAAACCACCGAAACACTCACACTGGAACTCGACCCCACAAATGTAAACAGTGCCATGCAGCATTTACCACTTCAGGAGAACTTGTGCGTCATGTAAGATATCGTCATACATTTGAAAAACCTCATAAATGTTCTATGTGTGAGTATGCTAGTGTTGAACTGAGTAAGTTAAAGAGACACATGAGATCGCATACAGGAGAAAGGCCTTATCAATGTCAACACTGTTCGTATGCATCTCCTGACACTTACAAATTAAAGAGACATTTACGGATACACACTGGGGAAAAACCATATGAATGTGACATTTGCCATGCTAAATTTACACAAAGTAACTCTCTCAAAGCTCACAAGCTGATTCATTCTGGCAATAAACCTGTATTTCAATGTAATCTGTGCCCTACAACATGTGGACGGAAAACTGATCTTAAAATTCACATTCAAAAACTCCATACCTGTGAAAAGCCACTTTGTTGTCGTAAATGTGGAAAAAATTTCCTTGACCGGTATTCCTATAAATTACACATGAAAAGTCATGAAGGGGAAAAATGTTTCAAGTGTAATCGTTGTGACTATGCAGCTTTATCTCAGCGCCATTTAGACAACCATTTACTTACTCATTCAGGAGAGAAACCTTTTGAATGTAATGAATGTGACCAGTCTTTTAGGCAAAAACAACTTCTAAAACGACACAAGAACCTCTATCATACACCTAATTATACTCCACCCAGGCCTAAGGAGAAAACTCATGAATGTTCAGAATGTGATAAAAGTTTTGCCCACAAGGGTAATTTAATGCGACATCTCTCTTACCATGATTTAGAGGAAGATGCATTTCAGACGGATCATTTAAATAAACTGTCCCCCGGCCCCCATGTTCACCTCACTGCTCAGCAGCTGTTACAAAGTAGTTTACTATCTGATCTCCGAGATGGCAAACTGGGTCCAGGGCGTATACCACAAGTCGTTCTTGTGCATCCAGATGGTCGTGTTGAGGAAGTCACTTCTAAATTACAAAAAGTGCAGGATGCTGAACAAACAGCAACAACATTTAGTTCTCATAACCAAGAAAAGAATATGGATGATATTTTTTTAGCTATGGAAGTCACTGCTGAAGCAATGAACAATGCTGGGACCTCAACTTTAAATTCTGATGGGATTCAAATTTTGAATACATCTGACGCTATTAATGGAATAGCAGAAGTTAGTCAG
>Cep105
GAGGATCGTCCAACAGGTTTTGACATCTTAAAATTCGAACTCACCGATGATGATTTGCCACCAAATGGCGCCCCGTTCTCGTTTGACATTATTTCAGGTGTTGGTAAGGAGAGGTTTCGAGTGGACAATGAAGGCAAGCTGCTAACTGTCCGAGACCTCAACCAGAGCATTAAGGACCGCTATGAACTGACTATTAGAGCCTTTGACAGTGGAAGCCCTCCTTTGTACTCCGATGCAACTGTGACCATTGAGGTAACTGAGGAGAGTACAGTGCCTCCCAAGATATCCAACCTGAAAATCTCAATCAACTCCTATCAAGACAAATTCCCTGGTGGGATCATTGGCAAAGTTTCCGCTGAAGACCCAGACATTCATGATTCCCTTAAGTATAGTATTGTCTCTTCGAATCTTCATCTATTTGATATTCATGAGAACGATGGCCGTATTATTGCGAAGCCAGGTCTAGATGCCGGCCGGTATGTCATTGATGTGAAAGTCTCAGATGGTAGGTATGATTCTTATGGCCAAGCTAACGTCGACGTCAGCGTTACCACTGATGAAATGGTCAAGAATGCTGTAACCATTCGTCTTGGTAATATCCAAGCTGATGATTTTTTGAGGCAGCAGTCTAGAAACTTCATCAAGGTCTTGAAGAACGAATTATCTGTTCGGGCTAGAGACATTGAAATAATCAGCCTGCAGCCGGCTGATATCAGCACAGGTGCACAGAGCAGGCGTAAGAGGTCTACATCCGAAGATCTTGATGTTTTGTTTGCTGTGAGGATGTCTCATAATAGTTTCATCCGTGTAAACACACTACGAAGGAAAGTTCAGAATGCTACCCCTAAAATACAGTCAGCGCTCAACCTGAAAGTCATGAAAGTATTTAGTGATGTCTGTGAGAAGGACACATGTGATACGGGATCGTGCATTGGCTTTGTGGACTTTGACAAGGAAAATCCTATTGTTACTGAGATTGGCGAACAAAGTTTTGTCTCACTGAAGTACCGGTACACTTATGAGTGTAAATGTCTTGAT
>Cep106
ATGGAAACAGACAGCGCTTATGAGCAGAAGCTGATGCCAGATGGCAAGCTGAATATTGATGGCTTTATGGTAGTGTTTGATGTCAGCACTGTTCACAACCGGCCAATTGAGAGACAGGTTGAGTTTGTTTCTCAAATTCTTCAATCTTTGCAGAAGATCCGCAAACCTGTGGTGCTGGCAACTACAAAGCATGACGAGGCTGTGGACCGATTCTGTAAGGAAGCTGGAGCATTGGTCACTCGCAGTAAACTCAATATTCCCATTGTGGAGACCTCTGCACTTGACAACATCAATGTAGAATTGGCATTTATGACACTTGCGCACCTAATTGATGGTACAAAAATGAGGAAAAAAATTATTCCTTTTGCTGATGCCTACCGAGCCCGCAAAGATATTTTAGAAGTTGCTACCAAGGCATACAAAAAACTGCTCAATACTCAGGTTACAGATCCAAAAGCATCATGGACTATATGGAAAAAGAAATTTATGAAGGAGTCTGATTATAATCATTATGTGGAATTATTTGGAACTGAAAGTGCTGTAGAACATTTTCGCAAACATACCATGCATTTAAAAGAACAACAGTTGCGGCAACGAGAATTGCGATATCTAGATAGTCTGCCAACAGTATTACAATACTTCTTAACTTCATTGGATGTCATCTCTGAC
>Cep107
ATGGCGCAACCTGATGTTCAGGTGAACTTGTTGATTTGTGGTGGTGGCAATGGAGCTCATGTGTTAACTGGGCTTGCTTCATCTCGCAGAAACGTCAAAGTGAATGTGATGTCTCTGTTTGCAGATGAAGCTGAGCGATTCAGAAACACACTGGGCAATGACCAGTTCACCGTAGAGTTTAAAGAAAAGGATGGAACCACCAACATCATCAAATCCCGACCAAACATGATCACCAATGATCCTTCAAAAGCTGTACCGGGATGTAATCTTATCATCTTCACAGTTCCAGCATTTGCTCACGAGGGCTACTTCAAAGCTATCGCACCGTATATTGAGCCAAATACTGTTGTTGTCGGTCTTCCAAGTCAGCCTGGTTTCCAGTTCCAATGTTGCGACTTGTTAGGCATTGGAGGAAAAACTTGCGCCATCGTTTCTTTTGAATCTTTGCCATGGGCTTGCCGTATCCAGAAATTTGCTCGGGAAGTTCAAGTTCTTGGCCCAAAAGACACACTTGCATGTGCAATTATCAACCGTGGGTGCAGAGCTTATTTCCCTATTCTACCCACTATTCAGTATATTATTGGTAAAGAGCCTAAGCTCACTCTTGCTGCTAACTATTTATCCATCAATCTGTTAGCTGATTCTGTTGTTCATCCTCCAATGATGTATGGCACCTGGAAGGACTGGGATGGTAAACCCGTCAGTGAGAAACCTTTATTCTATCAAGGCCTGAATGACTTTGCTGCTGGTATGCTTGACAAAGTGAGCACCGAGCTGTTTAACACTGCACAAGCTATCCAGAAGAAGTACCCAGACATGGATATGAGTGACGTCATTCATCTCTTTGACTGGTACAAACTTAACTACAAGGAGAGTATCTCTGACTTCAGCACCCTGCAAACAGCCATGCGTACATGCAAGGCTTACAATGGACTGGTGCACCCCATGAAGGAGGTTGAAGGAGGTAAATTTGTTCCCGACTTCAACTACCGTTATATGACAGAAGATCTTCCTTTTGGCATGGTAGTATTTCGCGGCATTGCCCAAATAGCAGGAGTACCCACCCCTGCTATGGATGAAACTATCCTCTGGGGTCAGAAGATTCTCGGTAAAGAATTTCTGGTGAACGGCGAGTTAACAGGCAAAGACATGGGTATGACTCGCGCCCCTCAACGTTATCACTTCACCTCTTTGTTCGAGTTAGTTAATCTGCGA
>Cep108
ATGGCGAAAACGTTAATCAGTACTGTGAGCTTTCATCTAGCTTGTCTGTTTGTTGTATTCTTGTATACAACATACACTTCTGGAGAATTCGAATGGATGAAATATGATAACTACGACGAAATACAGGATAAAATTACGGCAATCACGCCGCAGAACTGCAGAGGCAAATCGAGAGACCAGTTAACTGTGAGAGCAGACGTCGTATCTCAGCTGCCAAAATACAATGAACTTTTGAGCAAGGTCATGTATAAAAATCGCACGAAACTCTTGCATCTTCATAATATGGCATTAAACAGAGCATATTTCCATAGCTACATGCTACAAAAATTCAATGAATCTAAGAGTGATTTTCCCAGTTTGCCAGGCTGGATGTATATGTATATGTCAGCAGTTGCTGATGTCAATGCTAATCCATTTAGTCTGAACGGCAGCAGTTTATTTTATGACTATAACTGTTCTTATCCCAATTGGTTGGACCCGTACAAATTTAATACAACATTGCCTTTATTTGGTCCGTCTGCCTGGCGATGGGATGATTCAAGAGATTCAGATAATTATCTTCGAGAGATGACCTTACAAACAGTAATGATCAAAGATTTTGGTGCAAGTAATCACAATTATACTGATCCTTCCTCAAAGACAACACCTTGGTACAATGTTTATGAACTTCCTGATACTTCGAGTAGTATGGATTCTCTTACTAAATTCTCTTACAATATTGGTTTTAAATATTCCAATTATACAGGAGCGTTTACTTCTCAGGAATATAGTGTTGATTCATTCTTTGGACCAAGTCAACCTGGTCAGACAGCTGGAAAAATTCCACTTCCGGTTTATTTTACACAACCATATATGGATTGTGGTAAATCAAACCAATGGATTATATCTTCCGTTTCGCCAGTTATGGATTACATGTATCGGTTTGTTAACTGGACTCATATTCGTCGACCG
>Cep109
GCTGAATATGAATTGAAGATTTACATTGAATATCCTTCTGGTTCCAATAATGTCTACAACAGTGCTTCAGGTGTTGCCAAACAGATGTACCAAGATTGTATGAAAGATTTTGGCAAGGGCTTGTCATCAGGTTTCAAATATCTCGAATATGAAATGAAACATGCTTCAGGAGATTGGCGTCTGCTGGGAGAACTCTTACCTGAATCCGTTCGATTTTTCAAAGAACAAATCAAGAGAGAAACGCTTCCAACGCCGCACATTGACACCAGTCTGCCACCTTTGCCAACTTACGCAGCTCGTGGACTTCCTCCTCCAATAAAGCAGTGCATATCCATGCCGACGCAGCGCATGTATTCGGATAACCAAATACGCAAACGTAAGTGCAGCCCTGAACCCGACAGTGATATTGGTGGTAAATTAACAGATGAACAGCATAAACGTCAACAGTGGATGCAGAACCAGGCTGAGGCCCTGAAACTAACTATTGCAACTGCTGGCTACGGGTCAGGCCCGCCAAGTTCTACGTCTGTGTCACCAATGAGCAGCAATTTAACACCTACACCTCCTGACGGCAACTCAAATGCCTGCCAAGGGGGTCCGTCTCCAATGGCTGCACTAATGAACGTTACTGATAACTTGACCCCTGCATCTCCGAGCCGGGGAGAGAACATTCAGACACGTTCCCACGGTTTGCGTCACAGTGCCCATTCCCCAAACAGTAATCTACAGAAGAACCGGCCAAATCAGGCAGCACCAGTGTCAGACAGTGGTGTTGGCAGCACAATGCCAGAATCTACTGTACCAAGCACAGAATCCCTCAAATGCACTATATGTAACCAACGTCTTGAAGATACGCATTTTGTTCAGTGTCCGTCTGTATCGGAGCACAAATTCTGTTTCCCTTGCTCTAGAAACAGTATTAAGGAGCAAGGAGCAGGTTCCGAGGTTTATTGTCCCAGTAAAAATAAATGTCCATTGGTTGGATCCAATGTCCCTTGGGCTTTCATGCAGAATGAAATTGCCACAATTTTAGGGGAAGAATACAAGGAACTAAAAATTAAAAAAGAGAGGGACACG
>Cep110
ATGGAAATTATGGCTGCCACTGAACTATCAACGAAACTACCAAAGACCGACCAGGAATATCTGCTGACCTTGGAAACAGATGTTAATGGTACATTCAATACTACTTATGATAATGGTATTCTGTATGAAGTACCAACTGGACTCGTTGTAATTTTGGCCATGCTCTATGGCGCGATTTCCATTCTCGCGGTACTTGGCAACGGACTGGTAATTTTAGTAATCGTCAAGAATAAAAGAATGCAGACAGTTACTAATCTTTTCATATCAAACTTGGCTGTTGCTGATGTAATAACTGGCATGTTTGCAATACCCTTCCAGTTCCAGGCAGCATTATTACAACAATGGATCTTTGCCCATTTCCTTTGTTCACTTGCTCCTTTTGTTCTAACAATGTCAGTGTCCGTTTCAGTCTTAACTCTAACAGTCATTGCAGTTGATCGATATTTTGCTGTTCTTCATCCACTCAAGCAGCGATTTACAAAACGCACTGCTGTTATTTTGGTCACCGCTATATGGATAATATGTTCGACTTCTAGTTTGCCTGAAGCATTGTTTCGTAAAGTAATTCCCATTTACCCCAAACCCCTTGTTTTCTGTACCACTGACTGGCCAACTCATCCACCAAACTTTGCTAAAGCTTATCACTTATATCTCTTATTTGCACAGTATTTGCTTCCGTTGGTAATCATCAGTTTTGCCTATCTACGTATTGGTTGCCATATTTGGATGTTAGAAAATCCTGGCATTGCCGTTAACAACCAGAATGACATACGCTCAAGAAATAAACGA
>Cep111
ATGGAACCGACGTTTTACCACGACGAGTGTCATCCAAGCAATGAGTCGCTTAAAAGACTTAAAAAGTCTATGACTCTGGACTTTACTCCAGGCGGTAGCAGTGCAAAATCCGCAAAACTTAATAACCCTCTTCAGTCACCCGATCTAAACCTTTTAAAACTAGCATCTCCGGAGTTGGAACGGATGATAATTCAGGCTAATGGAATGGTCACTACAACTCCAACACCAACACAAATTCTCTGTCCAAAATTCGTAACAGAAGAACAAGAAGCTTACGCTCGGGGATTTGTAGATGCCTTAGCCAAATTACACAAAAGCTATGGAGAAGATACTTTGTATAATTTACCAAATTTTCCTTACACACAAACGTCCAGCGAAAGTCTTAATACTCCAGGGAATTTAATGAACAGTATAACCGCTACCGATTCTACCCTCCTGAATGCCCGCGGGTCAACAAATACCCAGTCAAATCTCGTGTCCGCCCATCAGTCCATTTCTACTACCCTACCACCATCCAATCATTCTACAGTGAACACAAACGAAGAATCTGGTATAGTGAAACTTAAAGAGGAACCCCAAACAGTACCATGTTTAGGAAGTACACCTCCGCTCTCTCCTATTAATATGGAATCACAGGAGCGAATTAAATTAGAACGAAAGCGTGCCAGGAACCGAATCGCTGCCCGAAAGTGCCGGACGCGAAAGCTAGAGCGCATCGCGAGACTGGAAGATCGAGTTAAAGATCTGAAGGACCAGAATACAGAACTGTCCCAAATGACTACAACACTCAGGGATGACATTTGCAAACTTAAACAACAAATTATCGAACACGTAAATAATGGTTGTCGGATACTTCATACACATCCCCATTTAATAATC
>Cep112
ATGGTACAACTAATGAAGCCAACTGTTTCAAAAGAACATGTTCCCCTCCTCTTTCACGAACCACATGTTTTGTCTGGTTTCCGACACATCCACCAACCATGGACTTACTACTTCCTCAGCTTATTTCAAATACATAACGAATGTCTGAACTCATGGACTCATCTCATTGCAATGCTCCTTGTCATCAAGAAAATGATGACCTTCTCCAAGGAATTCAGCCTATTCACTGACCCTTACATGTGGCCTTTGACCTCAGGTATTCTAAGTATTGTCATTTTATATCTCTGCAGCAGCTTGGCCCATTGCCTGCAATCACGTTCTGAACTTGCCCATTACACATGCTTCATGTTTGATTATGCTGGAATTGGTCTCTATGGAATTGGCAGTATTATTCTTCATTACAACTACTGCATGCTTCCGTCTTTCAACATTGGAATTTTGCAGAGCTGGATCATTCCTGTTGGAGTGATCCTTGGTGTTTGCGTGTGTCTCTGTTGCAGTATTTCAAAAGTGCGGTACAAACGACCTTACCCATTTATTCGAAAAGTCTGGCAACTGGGTTCTGTTGGCGGAATCTATGCATTACTTATTTTACCAATCGCACATCGGGTTTTATTAATGATTTTGACATCGGAGTGGGACAAAGGCCTCCCACATCACATAGAACAGATGATCTGGTTTATAATGGCTGGGTTCTTCTTTGGTTCAGACATTCCACAGCGTTTCTTCCCTGGAAAATTCGACTTTTTGGGACACAGTCACCAGTTGTTTCATATTTGTATCATGATGGTCTCATGGAAACAGCTGGATGGTATTTACGAAGATATAGTAGAATGGAAGACATCATTGTATGAGAAAGACCCTCCAACATTTTCTAGCACATTTGGGGCGATATTTTTGACAATCTTTATAAATTTAATTGTTGTTGTTATTTTCACGGAAAGCGCAAAACAATTCATTAATCAAGGGAAATCCTGTGAGAGAAAAACAGACCATATCTCGGTGAAGAAAAAAAAC
>Cep113
ATGGCGTTACTGATTCAAGAGGTCAGTAAAGCTGCTCGTAGGGCCTTTTCTGGCAGTCTGAAGGAGCCCCTGTTCCAGGAAAAGCTGAACGAACTTGTTAAATTAATGAACCAAGTAAGAGGAAGGGATCTTAACTTTAACCCAGCTTTAACCGAAAGAAGCAAAAACAATAATGCTCCGGTCACATACATTCATATTTTTGAAGACGAAGTGTACAGTATGGGGATATTTGTCTTGAAAGAAAACAGCCGGATTCCTTTACATGACCACCCAGGTATGTTTGGAATAATTAAAGTCATCCATGGAACTCTGTCTCTCGAATCATTTGATGAAGTACCCGTTTCTTCAGAACAACCTACCTCTTCCGCTTCCACTACAGCTACTAGCTTCAATAATGAATTTAAGAAATTTCTCAGAGATTACGACAGGACACCAAAACCATTTTTGGAGGTACCCAAAAAGAAAGCATCCGTGAACGATGATTGCTGTGTGTTGTCACCTACAAAAGGTAACCTTCACGAAGTTCGACCCGATGGTGGACCCGCGGCCTTCCTTGATATCCTGGCTCCGCCCTACGATACGGACTCTGATAGGAGATGTAATTATTACGAAATAACCAAGGGGCATTCGCCACCTAGACCACTCAGTCAACCAGAGGAGAGTTCTCAGAAAATATCATGGCTGGTTCAAATTCAACAGCCGCCTGACTTTTGGTGCGACGAGTCTGATTACAACGGCCCCGAAATACCTAGCCAT
>Cep114
ATGGATATGTCTGTGAAACATTTTACGATAAACTTAGAACATGATATCGACGAACATTATCAATATCAACCAGGTGAGATACTCCGGGGATCTATACAGCTATCTCTCTCCAGTCCAACTTTACTCCGAACCATTATGATCAGTGTTCTTGGTGAGGGGCGGGTCTGTTGGGAAGACAATCAACAACAAAACCAAGCAAGCGAGATATACATGGACGCCTCAAAGTTGATTATGGACATGAAGAATACAGAACCACTGAGTTTGAATGCCGGTCCACATAATTTCCCTTTTGACTATCAGCTACCATATAATTTACCCTCTTCCTTCATCGGAAAATACGGTAATGTGACGTACGTATTAAAAGCAATTATTTCTGGAGACAGAGTTGGTGAAACTAACATTACCAGCGAGCCTTTCTTAATTGTCAGACCATTACCATTGTCTGCCGCACTCTTAAAGCCAAAAAATATAACACACCAGAAGAAAGCATGGAAGGGGTGTACATTTGGTAAGATATTGATGGATGTGACAATAAAAAAATCAGGTTTAGTCCCTGGGGAAGATATACTTATTGATGCCGATATTACAAACCGAAGTCCTAAAGTTATCTATGCAATTCAAGCTTCCCTCTTGATGAACAGTACTTACCATGCACAGAAGAAAAGCATCAGTTTCCTACAGGTGGTAAACAAGCGGCGAGACGAATACGAAATGGGGTACTGCGAAGGTCGAAAGTGGAGAAATGTGCGTTTAGCTGTCCCTCCTTATATCCCAGAATCTAACCTAGACTACTGTGACCTGATTGAGGTGGAATATTCATTCCAGTTCAAGCTGGAAATGGCAGACAACACTGAAATGCGGATCGACACACCAATCACAATCGGAATGAAACCACAGGGTCTTGAAGTGCCAGAAAATGCCCAAGAAAGAGAGAAAGCTCAGATGCGTAATACTCGGTGGATGAGGAACACCGACAGAAATGCCCTGGGATCGGATGATTTCAATCATGAAGATGAAATATTAAGTGAATTGAACCACAAGACTAATTCTTGGCATGTGGGTGGAGCTGAGATTACCCAAGTGGAACGGAAAATGGTCAACCCATTGTTTGAGCAAAATGACGATCCTGAACAGAACAAAGATGAAGAAATCATGGAAGTTAGCCGGTTA
>Cep115
CTTTGCCTTCCCAAGGGTTTATCATTCCGGACTCAAAGTCAACTGAAATCTCCTCACTTTCATTCTTTTATGATCACTAAAGAGGATGGTTCACGAACATATGGAGCTGTGTATGTGTTTTACGAAGAGGTTGAGAATGAACAGATATGTGCTGCAATGCAAACATTGCAGGCAATGCATCATGCCGAGTTGAGTAACGACCAGTCACGTACACTTTATCCTGAACTGGAATCTGCTTTTGATCAAAGTCCCATGACAATGCGAAAGTCTCGGCCTCGACCACACACCATCTATGATATAAACAATGACAAACTTTATGTCACTAAAGGAATTGCATTAATATCACAGCTTCCATTTGTCTCAGCCACCCGCCAATTTCTCAAACAACTACATGATGCTGTGAGTAACCAAAAGGAAAGGAAACTACCTCTGGAATGTTATGTCTATAATGTTCTGTATGAAGTACCATTACCACCACCTGGCCGGAGTATGAAATTTTTTGGCACCTCATTACCAATCTTTTGTCAAAGACCT
>Cep116
CCTCATATCATGCTTAAGATCCGGAACGAGTATCTGACCAATCCTGAGTTTGACCCAGCTAAAGTGGCCAAGGCTTCCTCGGCAGCCGAAGGTTTGTGTCGTTGGATTTCTGCCATGACAATCTACGACAAAGTTAACAAGGCTGTTGCTCCTAAAAAGGTGAAACTAGCCGAAGCCGAAAGTAGCCTGAAGATGACCATGGCCAACCTGAAAGCAAAGCAAAATGAATTAAAAGCTATCGAGAAACGGCTGGCTGACTTGAAAGATTCATTTAGAGAAACCAAAGAAAGAAAAATGAACCTGGAAAATGAAGTTGACTTGTGTGGCAAAAAATTAACACGAGCTGAGAAACTGATTGGTGGCCTTGGTGGGGAAAAAGACAGGTGGATTGCAGCAGCTAATTCTTTGCAAGATACTTATGATAACCTGATAGGAGATATATTGATATCTGCTGGAGTGATTGCCTATTTGGGACCCTTCACATCGGCATTCCGAGAGAGGTGCATCACAGATTGGGTGCACCTGTGTAAA
>Cep117
ATGGAGCAGTTTCCGAAGCTGAGTGAACCGCCTCTCTTTCTATGTGATTCTCTCTCACTGCCCTGTGATAACGATGACAGCTCTATGTTACCTCTGAATGGAGTTGTTGCCGTAGTCTACAACTTCTACCAAGCATTGATCAACAATGATCTGAGTGCTGTAGAAAAGATTTTACAATCTACTCCAACCGTGGTAAATCATCGCTTTAACGAGCCATTTGTTCAGTCATGGCACCTTAGTCAGGCTGGAATCCATATTATGGTGAAAAATGGAGTTGTTGAAGGCCTTCATCTACTAATTCGTTATGGTGCTGAAGTGAGTTTGCCTGACAAAAATGGTGATTCGGCACTGCATCTGGCTGCCATGTATGCACATCATATGTGCACCAAAGTTTTGTTAGATTATGATGATGCAGTGAAGGATGCCGTCAATAAGCAGGGATTAACTCCTTTACTAAGGGCTTTACTCTGCTATCAGACCGGATTGAAGCTACAATTCTATAAAACTCTCAAGTTTCTCGTTGACATTGGCTGTGATTGCAATATATGTCCAAACATCAACCTGTCACCTCTTTACCTGGCCGTTGTTAAAGAAGACCCTGCTTTGATATGTTTATTAGTGAATGGTGGTGCTGATGTGAATGCTGTGTATACCAACGGACTCACTCCCCTCTTGTTAGTTGTCTCTAATAAAACAGTAAACTACTCAAGTCTGAAGCTGTTGCTGGATGCGGGTGCATCTCCAGACATCTGCAACGTCGACGGATCAACACCGCTGCACATTGCAACAGCAAAGGGTGATATAAAAGCTGTAATTCATCTGCTAGCAGCAAAAGCCAATTTAAATATAAAGAACAATTTAGACGAGACACCGTTGTGGATTGCTGTGAACGACAATAACTACGATCTTGTTAATATTCTCATTCAGTTTGGGGCAGACATCAATTACAGAAACAAACAAAAGAAAGTTCCACTTGTTTTGTTACCGATTCTATCTCAGTCGTTGAAAATCTTGGAACTTCTTCTCGAGAGTGGCGTTAGGATACGTACTGAAGGTAAAATGGGACAAACACCGCTTTACTTAGCTGTTGGGCTTAAAAACCTCTATTTAATTCGACTTCTGCTCAGGGCCAACAGTCAATTGAACATTCCTTGCAATAAATACTGTCTATTAAAACCAATGACGCCTATTCAATACGCGTTTGAATTGGGTGACGAGACTATTATAAAACTGCTCATTCGTGCTGGGTGTCCAGTGAAAGATATCTGGCTTAGGAAACAAAACCTTCCTGCTGCTTTACAAGCTCAGCCGGACTTAGAGAAATGGGTTCTCGATTACATCCATTCCCCGTGTTCTTTGGCTCATTCTACACGTCTTGCAATTCGACACATGTTTGGTGAAGACCTGCAAGCTAAGCTAAATTATTTGGCAGCACAGCGCAAACTACCGTCTCCCCTCATAAAGTATATTATGTTAGACGATCTGGTTTCA
>Cep118
ATGGATATCCACACAATGGACACCAAATGCAATATGACCGTCACATATTCGGACTGGACTCTCGAACAATATATTCTATCGGTGATTATCTCCCTTTACGCTCTGGTTGGCACTGTGGGTAACGTCCTAATTCTAATTGTTTACTTGAAGAAACAAGATCGCAAATCGAGTAGCACGTTTATCCGAGTGTTAGCGCTGCTCGACCTATGTGTGTGCATGTTTGTCATGCCCTACACGATCGTGTACGAGCTTCGCGGTGTTACTTCCGACGCTATTTGTCACAGTTTCGAAGTTGTCCGCCATTTCTGCATCATGGCGTCGAACGCTTCGCTCGTGGCCATTGCTCTGGAACGCTGCGTCGCTGTGCGCCGACCAACCAGACGCTTAAGCCTGTCACAGGTCAACAAAGGTATGATAGTCATCGTTGTTATTAGCGTCGTTTTGGCCATTCCATCAGTATTTATTTTCGCCGTTGTTCCTGGTCCTTATAAAATCAACAGCGGTAATTGTACCGAAGATATTATCAATACTCGAAACCCGCCCTTCTGTCACTTCACTATGTCCTACCTCGGAGAAATCGGAACCCGCTCTTATCAAGCTTTATTGAGTATGTCGTACGGGCTTGCCTGCTTCAGTATCGTTGTACTTTATACCCTCATCTACACGAAATTATGGAAGAAAGCTCAGCTCAGGAAGAAATTGTCCAACCCTCTCGGAATACCGACCAGTTCCAGCAGTAGCAACAGCAGCTCTGATCGCTCTACACCAAGCGTTGGTACGGAAAAGAAAAAATACTTCGACGAAATGTCAGACTCGACAGGCTGCACTCTGAATAACGCCCGCAAACTCACACCGTCCGTTGATTCCGATGTTGATTCAGGAGTTCAATCCCCGACACCGCCGCTGTCCTCGAACGGCGACAGGAAAAGCACGAAAGGCAGCGAGTCGTGCAAAACACATGGAAAATTCTCCGACAAAAGACGTTCGATGCATCATAACAGGACAGCTAAGATGTTGTTCCTTTGTACTATCATCTACATCGTGGCTTGGGTGCCATTCTGGTTGGATATATTCAGCATCACAAACAGCCTTATATTGAGATACCTGTTTTTAGTGGGTAACGCCAGCAATCCAATCGTTTATGGAATCGTCAATGACAGAGTCCGTGAGGAAGTCTGCAAGCTCTTCCGACGAAGAAAACGAAGTGGTTACCCG
>Cep119
AGTGTCTCGCGTTCGGGTCTCTACGAAGTCTATTTCCGACAACAATGGTGTTTGGTTTATGTGTCTCTTACCGAAGAATCCTTGGTGCTTACCTTGGACGAAAACCCAGACGCTTCATCCATTGCCAACGGTGTCAGCAATGGCGTTTCGGACGTCAACGAGAAAGACACTAGCGGGGCACCGCTGATGCTCCGTAATGTCTGCGGTGGACCCTCTCATTTACCGGATGGCATTACTGGACAGAAACGAATTGTTCGTGTGATCAAAGAAGAAGCAAACGGGCTGGGTATTAGCATAAAAGGTGGGAAGGAAAACAAAATGCCTATTTTAATTAGTAAGATTTTTAAGAGTATGGCTGCTGACAAAACGGAGAAATTGTACGTCGGTGATGCTATAATATCTGTGAATGGAGAAGATTTACGGGATGCTACACACGACGAAGCTGTCAAAGCATTGAAAAAGGCCGGTAAAGAAGTCACGCTGGAA
>Cep120
ATGGATTCCCCAAGATTTTGTGTGTGCCTGTATCATCACCGCCATCGGATGCTCTGTGCTCTTTGTTTTGTCTTCTTATTGAACACAATCAGCTTTGTCTCCAGTTCTTGCAACTTTCACGATATGAAACATATAGAGACGGTAGACGTAATTTGGGAGACAAACAACACTATCAGACCAAATGGAAACGACTTAACAGAGATTGAATTTAAGAAAAATTACATGATAGCCCGGCATATTTACCAAACACCGTTCGGTACTAATAACACTGAGCAATATTACATAAGAGAGTGTATATATAAAATGATGGACAAATATGTGGTGCGGCATGAAGAAAAGGGTAAACCGAGAATGTATGCATGCCTTGAATTTATCAGAAGAGGTGTAGCTATAATGCAAATTCGAGAATCTAATTTTGTGTCTCGGTTTGATCTGCAGCTTTGTCATGAGCACCATCTAAAATTAAACCCTTGGCCTTTAATACTTCGCAGTCGAATTAGGGACGAATACTTACTTTGTCCTTTACAAGGAGGATACAATATGAAAACCGTTGATTCAAATGGAATTAGCAATGGCTGCAACATGAAAGCCCTTCCAATGAGATTAGAGAGCGAATGTATCGCTGGTGAAGGGATGACATTTTACTTTCGATCTGAAACCTGCCTTCAGAATACACCCATGGAAACAACAACAAATCTGTTATGCGTCGCCAGCTGGTGGGATGATGGCTACACATTTACTATTGTTAGAACTTATAAAGGTCAAATCTGGTGCCTTCGTTCTCAAAATATTAGTAATTGGGAAAAAACTGAAATTTATTTATTCTTTGATTTAATTTGCCCCAACGGAGTAAATGACATCATAGGATGGTCTGAGACTTCAAATAAGGCTCAACAAGCCAAGAACTACATCGTTGCAAGCCTGACTCGTGTCTTGTATACTAAACTATGTCAAGACGAATACAAAGAATGTAGGCAGGTTGTATGTTCAAGACTCACAGATTATGAGTGTCCCTACAGCTGCCGGAAATGTGATCCCAATATACCTCCAGCAGTCTGTTCTTTTCCAAGTCGGCTTCGTGGTCCATGGTACCAAACAAATTACGATGGCATCAAAGAGATTCGGATTAGCGAATCGAATTTTGAAATTGAACGGGTTGGCTCGTTCAAGTGTGTCTCATTAAGCAGAATCTCAACTAGAAGTGAGGGTCGATATTCGGTGCTTTCGATTTTCGAAAACGGTTGCCGACCTCGTTATTCTTGTATCCAAATCACGGATTATTCTCCAATGGTAATGGGTTATGTACTCTCAAAAAGTATCGTTTGGCCACTCATCGATGATCATGTTAAAGATTCGATTTGTAGTAACCAAAGATTCGTATCAGATGTAAAACCCATTGGTGACACATATCGCTCTTTCCCAAATTCATTTAAACCGATTGTGTCCCGCAAACCTTTGATAAGTTTTAAGGATTGCGAGTTTGAATCAAGCTTTGAGATTCGATTAGCCATAAAACCTGGACGAGGTTGCTACGGAAGCATGTACCAGGACTGCTATGATAACACCTTATGCCGTATTGAAATGAAAAATTGCCCAATACACGCACATGTAAGCGACTATCGTTGTTTATTAACGTTTAAACCTAATTATTGGGAGAAGGCTGTAGTAATGCAAAATCGTGATAACACTTCCGATACTATTTGTCTTTTGAGAAATGACATGCATAAAAATGAAATAATGGTGATGGCCGCCAGTGAATGTAATAAAATGACTTGGTCTTTTGTAAGAGGTCGGTATTTGAAACCGCTTACTGTCTATACCATCAAAGCTGAGGCCATACCTTGCAAAAACATTCCGATGAGGACCACAACCACCGCTGATCGCATTATCATACATAAACCCCAAACATTTGATCGTGATAAACCTAATGACCCGTTTAAAATACCGAGTGTACCAGACATTAAAGAAGTTTACCGCAAAAGAAAGGCGGAGAGAAAGAAAGAACATACTCGAAGTAATGGCGTGCGTTTAGTTCAATGCTTAACCAAAGGCGGATTACAGTCAGTTTTTCTGTGGCTATTTTCAATATTTTTACAATTTACA
>Cep121
ATGTCTGCTTATTACGACCAAAGGAAGGACTATTTACATTACAATAATAACCATTCTCGGATTACTTCGGGTCCTGAAACTTACCATGCATTATCACCTGTTACTGTACAACATTTAGCCAGAGAATGGATTAAAGAAGATTCGCCAAATTTTGATTTCGGTGGGTTCGTAGTTGGGGAGAAAAATGTAACCGCTGCCTTGATCATGAGACAGGCTGGTGTTTTGGCAGGAAGACCATTTATAGATGCTGTATTTAAAGAGCTGGAGTGTGAAATTGAATGGCTTTATCCGGAAGGAACATACCTGAATCCAGTCCAAACAGTTGCGATTATCAAAGGCAGAGTACGGTGCTTGTTGCTCGGAGAACGTGTAGCCCTCAACTGTGCGTGCAGGGCAAGTGGACTAGCGACTTTGGCCCGCAAATTGGCCCTGAAAGCTGAAGGGGTTGGCTGGAAAGGGAAACTGGCTGATACACGCAGAACTACTCCGGGATTCCGTCTAGTAGAGAAGTATTCTCTTCTTGTTGGGGGTTTAGCAACCCACAGGTACGATTTATCTTCTATGATTATCTTGCGAGACAACCATATATGGACTGCAGGAAGTATCCAAAAG
>Cep122
GTATCATCATGGTTCACCGGGAACAAGAAACCAGTGATAATCCTCCGATTCCTCGGTACAACACCCTGCAGTTCCAGTATTGTCCCACTGCTGACCACCTTGAGCCGGCAACTCTGCTACATCTATGACATTCAGGAAGAGGAGGTTCCGGACGAACTGGCGCCTCTTATACAGCACTTCAAGAAGATCATGTGTTCAGCCACGGCTAAAAAACCGTTAATCATTTTCCTCGACTCCCTAGATCAATTATCGGCTGCTAGTGGGGCCCACGAGCTCTCGTGGGTGCCCCGAAAACTCGCCCCGAACGTCAAACTTATTGTTTCAACGTTGCCTAATTATTACAATATCTTGGAGAATTTGAAAACCATTGTGGAATCGAAGGAAAACTACGTGCAGATTTTACCGTTGGGGCATAACCTTAGTAGCACCATTCTTAAGCATTGGTTGAAAAATGCCAATCGAAACATAACGAACGAACAATGGGAAGTGGTGAACGAGGCAATATCGAAATGTAATTTGCCTCTCTATGTTAAACTGGTTTTTGACGAAATCTGCCGATGGAAATCTTACAAAAAACCCCAACCGAATCAACTGGGGCATTCGATTCACGACAGCATCACGAAACTTCTGGAAAAAATCGAAAATCAACACGGCAAAACACTTGTAGCGCACGCCCTGGGTTATATAACAGCATCGAAGAATGGGCTTTCGGAAACGGAACTCGAAGATCTTTTATCGTTGGATGAAAAAGTTCTCAACGATGTCTATCAGTACCATTTGCCACCTACTCGCCGCATTCCGCCTTTGTTGTGGACGCGGATAAGAAACGATTTACCTGGGTACCTGAGTGAAAGGGAAGCAGATGGGGTAAATGTGATAGGGTGGTACCACAGACAGTTCATTGACGCAGCGAAAGAACGCTATTTGAAGAACCTGAATTTCGTGAGCGAAATACACTCAAATCTGGCGGAATATTTCATTGGAACATGGGGTGGTGGTATTCCGAAACCTTTTGAATACTCCGACCTTCAACGACAAAGGTTTAATCTAGACGACAAACACGGCGAAGGGGATCGCAAGGTACCCCTGCAACCGCTTGTGTTTAATAACGCCGAGGGTGTAATAGTAACCAGGTACAACCTGCGAAAACTTAGCGAGTTACCTTACTCGCTCATTCGATCTCATCGTTACGAAGATTTATACGAAAAAGTCATTTTCAACTACCGTTGGCTCCACGCGAAACTTAGTTCAATGCCTCTGCAGTCTCTTCTGGCAGATCTGGAAGACCTCCTAGAACATACGTACGACAAAGAGGTTAAACTCATAGCAGATGCTATCCGTTTGTCCAGCTCAGTGCTAAACCACTACCCAGACATGCTCGGCCCTCAAATTATTGGCAGACTCTTACCTTACTATAATTCCCACCAGAAAATCCACAGCCTTATCGACCAGAGTGAAAGTGAAGGCCTAAATAATTGTGCCCTCATTCCGGGTCATCACTGTTTACAAACACCCGGCGGCCCTCTTCAGTATTCTTTAGAAGGTCATCCGTTCGCCCCTTTCGGAATCGCCGTTACCACAGATGGACGCTACGTGGTCTCTGTGTCCAACAAGTTTATCATATGGGACTTGTCTTCTGGAGACGTGGTACGAACCGTTTCCCCTAAAATCGAGGGCATCATGCAAAACTTATCCATCTCCCCCGGTGACAAATACGCTGTCGGTTACACAAACAACAAACAAATTGTTATTTGTTTAATTTACACCGGTGACTATTACATAATCAACGAACCGGAAGGAAAGTTCAAAGGTCAAGTGCTCGGTGCCACAGTATCCAACTCACACCTGGCTGTCTGGAAGGAGAAAGAATGGTATTTGATGACGATCGAAGGTAAATTTCTTAACAGTTTTGAGTCTGAACTGAAGATGCCGATTTTGTTGGTAACGTTTACAGAAAAGGGTAACAACCTGGTGTTCTTGAAGAATGATGATGAAGACGACAATGCTATGACTGTTGAAGTGTCTGACCATTCTGTCGAACCATTTGAATTCCACAGTGGAATAGTCTTGACTAAGGAACAAACTCGTTTGTACACCTGCATTGAAATTAGTGATAATGCCGTGGTTTCCTATAAGTTAAGTGGCAACCGTTGGCGTTACGAACGGACCCTAGACAATAACACAGAACCGGTTTTCTCGATGGCATTGGCCCCCGACGAAGCGTACCTTCTTGTAACAATTCCATTTGGTTACAAGTTGTATGACTTGAAGAAAGACACGCAAAAAGACCTGAAGCTGCCACATGGCGTTCGAAATATTCCGACTAAAAACCAAATCATTAGTTTATTGGCGTTCACTAAGAACAACCATTTTGTAGTGGCCGGAGTCAGGCGGAACCTGTACGTCTGGGACGTGAAACAAGGGAATATGGTCAAAGTACTGGACGCACATTTTGGACGAATTATCGCCATGGACGCTGTCCGCGGGAAGAACAATAAAGTGATCTCGTCTTCGATTGACAAAACTATCAAAGTATGGAACTTTGACAACATTCTCGAAGATGTTCATTCGATCGATCGTCTGGAGAAGCCAATAGAATCGATGAATATCGCTGAAAATGTCAACCTTTGTGTTACAACGACACGAAATGGTGTGGGAGTGTGGGACATGGAACGAGGTAAACTGGTGCATAACCTACCCGGTGGGTCACACAATTCTATCATCTCGAGTGCCCTCATCACGAAAGATGGCAAGTACGTGGTGGTTGCCGAATCGGTTGGGGTGGTCGTGTGGGACGCCAAAACTGGGAAAATGATGAAGAAAATTAACCAGGCCAACACACAGGTAGTCCTGCTCAATGATGATAATACACGAGTGATTAGTTTTTCGGTGGTCAGTGAAGAGAAAGGCCACGGCTCCTGTTTTATATTTCCAGACGGAGACGAAGTTTATAAATTTGATTATGCGATGAAGAAATTTCTCAAGCCTGTATTGACTTGTAGCAGTCTTCAACTCGCAGTTCCTGCAACGGACAAAAGCTGTGATACCATTAACATCTACAATGCCAAGACGGGACATCTCCAGTTTACCATGCAGTTGAAATATGCTAACTACAAAGACATACAAGAGGTGGTGGCCATGCCGCACGAGGCACACCAAATTGCGGTGGTCGACTGCGAAAAGGGGAACATAATTGACCTGAAGAAGAAAACCTTAATCCGTTCTGTGATGCGTTGGAACGGAATGTCAACAAAAAACGGTAAACACGGCTTGTATGCTCCTTCAAGAGGAGGCATGGAACTCCTTGAGTTGAAACACGGCAAAACAATTCGGACATTTATTCCGAAAGTTGCTGAAGGAGTTTTCAATATCCAAGTGTTTTTCGCGAAGAATGACCAGCACGTGGTGTATTACCATTCCGGTCGGAGAACGATTCGCGTCTTCCGAGTATCTGATGCCAAAAGGATAGCCAATTTCAAAACGCATGCTGCCTTAAACACGATGGCCTGCAACGCTCTGGGAACATCGATTGTGATCGGTGCCGTTGATGGCAGTGTGACATTGCTTACCATTGCGGACCCTGAGTATCAAGAAAATTTGGACTACCTCCGAGCGCTACCTGCTCGACAGGCACTTCCTGTGCAACCCCCTCTCCTTGACGCCAATGGCGAAATTATTTCAAGCAAGGACCATTTTGGGGCGACTTTACACATCAGTCGATTTGTGGCCAAAGCTGGCCTCGCATCACAGAAACAGCAGTCGAAGGCTTGTGCCCTATCT
>Cep123
GCATTGGCTAGAAGCAAAAGCACGCCGGGACTGGTGGAGTCCCTGGGGCAAGTACCCGTCGATGTGATGACAATGCATCGGCACCATACACTTCCAGCCGGGTTGCCAAAAACCCAGAATTCATCTGCACCCAGCCGTGTTGGTAGTATCCATTCTAACTCTGGTAGGAGTGATAATGGCGATGAGACCCGAAAATGTGACATGGCTGCTGGCCCTGAAACCAGCAATGGTCATGTTAATGAAGTTGTCAGAATACAGGAAGAGACCTTGTCGAAAGAGTTTCACGAGGACACCAGCAGTATATGTACTCTGGCTACATCGTTAACAATATCAAGTATAAGTTCTATGATAGCAGTGAACTCATCACCATTGAAGTCGCCTCTCTGTACTGATAACTCACGGTCAGTATTTTCACCGCCAACATCACCCCACTTACTTTACGGAAGTCACACAGAACAGTCACAAACACAGACCATGCAAACTTTGCTTCCTGAAATGTCGATTGGTACCCCTCCGCGTGTGGTACCCTCACCTGTTTCAACTCATCCTTACCATCAGCAAATTACTCCTTTCTGTCTACAACCCACTTCTTTCACCGTGAACACCACCCCCCAGGTATCGACGTATTTCACGCCGTTTTGTGCCTCAAACTATTCTCCCTCCACGCCAACATTTTCTCGGTCTGTTGCTGGAAGCATTCCTTCTTCGCAGACCAATCTTTGTCCACCGTTGTCACCATTCCCTCCACCACTTTCGGTCAGCCCGTATCCGGGACAAGCACCGAGCATTCAATTAAGTCCACTGCCTGGCAGCAGTGTTACTGGCAGTTTTACCGGAAGCCTCACGTCACCACGAGATATGTCTCATGATCTTCTTCTGCAAGAAATTTCTAGTCTTCGAGAACGACTCAATTGTTTGGAAAGTGAAAATGCCGCCATGACGGTAAAACTGAATCAACAACAGTGGGATGTAGAACATCGACTTGCAGAAATTGAGATGCACATGTGTGGTGGCGATAGTGTGGCTAGTATCGACGAAAGTCTTGAAGAAAAATCGGGGCTTTTGGAACCGGTAAACCGTGAATCTATTATA
>Cep124
ATGTACACAGTGCTAATCAGCAAGAACTCTGGGATTGATAAAATGCCAACCATGATAGAGAAACGTTACTCTGATTTTGCAAAGCTTCACCACAGGTTGAAAAAGAAGATTCCCCATAAGATGGAAGACATTTTCTTCCCTAAAAAACTTCTAACAGGTAACTTCACTAGTGAGACAATTGCTCGTCGTAGCAGAGCATTCGAACAGTATCTCACTCACATTTTCTCTATTTCTGAAATACGATATTCAGAAGAATTTGCTAATTTTTTCTACCTAAAAGAACTGCAGACTGCCTATAGCCTAATAAATGACCATAAATACTCTCAAGCAATTCCTTTGATGGAAAAGTATCTTCCCATCCAAGAGAAGGTACATTCAGATGCTCACCCAGATGTCATGTTGACCCTATGTGCAATAGCTGCTTGTTATCATCAACTAGACCGACCTTATATGGCTCATCGGTATGCAGAGACAGCACTCAACTGCATGCAAAACTTTGACATTGTAGACAATACCATCTATGTTGCTCTTCTACAGCTCTCCATTCGGGTGTGCTGGACTTTAGGTAAAGACAAAAGGAATATGGAAGCACAACTTCAGAATCTCCACAAACAAGGTATTGTTACAGAAAACACTTGCTCTTTAATGGACATAGTCAAATCACGCATTAGGAAAAGCTAC
>Cep125
ATGGCTATGCACCGCTCGTCTGTGTCGAGACGGGGCTCTAAAAACGAGTCCGAAAACGATGAGGAGGAGTCAGAGAACAATGGTTATATCCAGATGCTAGTGAAGCCAATGGAACAAAGTAATTACGGCTTCCTTTTAAATTGGGTGGGATTGAGTGGGTCTAATTTGAGCGCCCAGCAGGTGCGCGTTGTCTATGGTGTGGGACTCTTGTTGACAGTGATGTGTGTCTACCAAGTTTTACAATGCGATATCGGACAATTATTCTACCGATTATGCAGCCTCATAGTCCCCATGTTTTGTATTGTAAATGCATTTTATTGGCTTTCACTAGTATTTCGAAAAAGTTGGAGCAATACTAGTCTCTACCTGCTGTTCTCTTCGTGTTATGTGGGGGAGATAGCGGCCCAAGTGATGTTGGTCCGAAAGAACACAGGTGTGACCGCCGAGCAGGACGATGTCTCGTCCATGTACATAATGCAACCGTCTGTGGTGTTGGCTGTCCTCATAGCAATCAGTTTTGCCAGTTTATTTTCTTCGTTAGAAACCTTACAAAGCGCTGCTGTAATACTTCTGGTAAGCTTTACACGTTTCCTCGCCTGTACCTCTCTGGTCGACTTCCCCCAGAGCCTGCGGCCGTTCGTCGCCTATTCTTGTGGATTTTGTGGTATCATCGTATCGAAGTACCTGGAAACCGTATTTAAAACTACAATAAGCAACAACATGACTCAAGATGGCAAAATTCCTGTCATCAAAAGACGCAGGAGTAGTTCGAGCGCTCATGGATTTTCTGCTCACAAATCTATCCGACGAACATCTCTACCCGCTTTGATACAAAAACCTCAG
>Cep126
GGTGTCAATGGTACACAGAACTATTGGTGCAGTATCGCATACTGGGAAATGAAGGAGCGAGTGGGACGGTTATTCCGTGTGCAGCAACCAGCCATAAACATATTTCAACTCTTACCTCATGGTGATGGCATGTGCCTCGATATTCTACAGACCGAGTCCAGCCAGGAGGCTGTTCGGCGGACCCGCGAGAAACTGGGACTTGGAATCATATTAAGCAAAGAGGGCAACGGCGTATGGGCGTACAACCGTTCGTCTTGCCCGATTTTCGTCAACTCGCCCACGCTGGAGACCCCTAACAGCCGAGCGCTGGTGGTACGGAAAGTTATGCCCGGATATTCAATCAAAATTTTTGACTATAAATGTTCGGAACAGTTTGAAGCAATCCGAGATCCTCAGTATTTAGACGGGCCTTATGACCCCAGTTCCATACGGATCAGCTTTGCAAAAGGCTGGGGTCCTTGTTACTCTAGACAGTTCATAACTTCTTGTCCGTGCTGGATTGAAATTTTATTGAATGTCAATAGG
>Cep127
ATGAGTTGCAAAACCACGGCAACCAATATATTCGTATTGATGACCAATCAATTTTACATTAATCAATACAAGAAACTGACTCTCATCATTTTTACCATTTGTGCTGTTGGTTTAATCATTTTTACATGCGCTCAGACGTTCTTTGCCAACAGTTACTTATTCAACTTTAGAACAGAACTCAAAACTTTGCCCAAATTGGAAGAAATTAAGCATGAAGACTACAGCATTCGTCCCAAGATCCGCCACAGATTTCATCGTTATCCCCACACGAGCAGGTATCTTCCTCAGTGCATTATTATCGGAGTTCGCAAAGGAGGTACTGGGGCTCTCATTCATTTTCTGGACATTCATCCCAACATTGCTATTGCTTCAACAGAAGTTCATTTCTTTGATAATAATTACAAGCGTGGCCTTAATTGGTACAGGAAACGCATGCCGTATTCTTTCCCAAATCAGATAACCATCGAGAAAACCCCTGCTTATTTTGTAAAAAAACATGTCCCAGAATCTGTGAAAAAAATGAACCAATCCATTAAACTGCTTTTGATTGTACGTGAGCCTGTTGAGAGAACTATTTCTGATTACACCCAAATTTGGGGTAAATTAGTCAGAAATTCTTCATACCCAACATTTGAAGAACTTGCAATTGACCCAGCCACAAAAATAGTAAAACCATCATTTGCTGCCACAGAACGTTCTCTGTATGACAAACATATGGCCAACTGGCTGAAATACTTTAATCTTTCACAAATTCATATTGTCGACGGAGATAATTTTCGACGTAATCCATTTCAGGAAATTGTTGAAATTGAAAAATTCCTCCACTTAGAGCACAAAATATCAGAAAAGGACTATTACTTTGACCCTGATAAGAAATTTTACTGCATAAAAGGATTCATTAATCGATGTTTACCAGACTCTAAAGGACGGCAACATGTTAAAGTGCAGGAGTATGTAAAAACAAAACTACGGAAATTTTTTCGGCCGCATAATGAAATGTTTTTTAAAATGATTTCTAGAAGGTTTGAAAACTGG
>Cep128
ATGAAACAAAAATGCAACCTTCGAACTTCAGCTTTAGTGTTTTTGACTTTGCTATCTTTTGTCGTGGAGGGAAAAGAGGAAGAAGAGAAACGTAAATGTGAAGAAATCACCGTACCAATGTGTCGCGATATTGGATATAATATGACCTACATGCCAAATCAGTTTAACCAAGAGACACAAGAAGAAGCTGGATTAGAGGTTCACCAATTCTGGCCTCTTGTTAAAATACAGTGTTCACCGGACCTCAGATTTTTTTTGTGTAGCCTCTATTTACCTATTTGTATGGAGAACTATAAAAAACCTTTACCCCCATGTCGATCGGTATGTGAAAGAGCTAAAGCTGGCTGTGCTCCTGTCATGTTGGTTTACTCTTTTGTTTGGCCGGAGCATATGAACTGTGACGAACTTCCTGAATTCGGATCCAAACCATTGTGTATGGATATGAATGTTACTGATCGTCCATCACCACCAACTAAACCTCATTATCTCTTACCTACAGATCGTTCATATAACCCATTTGGAGAAACGAAGCCATGGCATTTTAATAAGCAGAATAACCCTTACTATAAGTCAAAGAACAGTCTATCTAAACACAATATAGAAACAAGTACCAAAAAGTGTTCTTGTGAATGCAAACCTCCACTAGTTCAACCAGACAATCGCAATGATGCATATTACTATAATCGGATAACCACTGGGAAAATTAAGAAATGTGCTATCAATTGTTACGGACCTTACTTCGGCCCTAATGAACGAACATTTGCCAATTTTTGGATTGGACTTTGGTCTATTTTGTGTTGTATCTCTACAGCTACTACTATCAGTACTTTTCTTATTGACATGCAAAGATTTCGTTATCCTGAACGTCCCATCATATTTCTAAGTGCATGCTATTTTATGGTGAGCATTGGTTACATAATGCGACTAATTGTCGGGCATGAGAAAGTTGCCTGTGACGGAAACATGATACGTTATAGTACAACTGGGCCAGCCATGTGTACAGTAGTGTTTTTATTAATTTATTTTTTTGGTATGGCTTCCTCAATTTGGTGGGTAATTTTATCTTTCACGTGGTTTTTGGCTGCTGGTTTGAAGTGGGCCGAAGAAGCCATTGCAAGCTACTCTCAATATTTTCACCTGGCCGCTTGGTTGATACCATCAGTAAAAAGTATTGCTGTACTGGCCATGTCTTCAGTTGATGGAGATTCTGTAGGGGGTATATGTTACGTAGGAAATCAAAATTTAGAAAATCTACGTGGGTTTGTCCTTGCACCATTGTTTGTATATCTAGTTCTTGGTACATCATTTTTATTTGGTGGTTTTGTGTCTTTATTTCGCATTCGGAACGCTATAAAACGCCAGGGACGAGCTAAAACAGAAAAATTAGAAAAACTGATGATCCGCATCGGCGTATTTTCTTTTCTATATACAGTTCCTGCAACCATTGTTATAGCAATTTATTTCTATGAGCAACACATGCGATCGGTATGGGAGACAGATTTCACCTGCTCCTGTGGAGGATATCAACACAAACCTGACTTTTCTGTTTTTATGTTAAAATATTTCATGTGTTTAGTCGTTGGGATTACGTCTGGCTTTTGGATTTGGACAGGAAAAACGCTTGATTCTTGGAAAAGATTTTATGGGAAGATTTGTCAAAGACACTCATATAATACTTCAAGTCGTATGAAATACACGAATCCTTCATATCAAATGACCAAACCCCAGCCAATGGATCACGTC
>Cep129
GTGAGCCTTCGTTGGCCAACTGCTTTGGCCATTGACCCTCTGGATGATACGCTTCACATACTCGACAACAAGGTGGTGCTGAAATTCACCTTGGACAAGAAGCTCATTGTTGTTGCTGGTCGACAAGCGCACTGTCCATTAAAACAGACAAGCTTCTTACCAACCGGCATCCTCTCTGATGACGAGCAGGCCTCAAGTATCGCCAACCATGTTAGTTTATCTTCTCCTGAAAGTATGACATTCAGTCCTCACGGAGACTTGTATATTGTAGAGAGTGACAGTCACCAAATCAACCGAGTGAGGGTTGTTACGACTGATGGAAGAATTCATCATTTTGCTGGAGCAAAATCGAAATGTGACTGTGAAAAACCGAACTGTAAATGCTATGATTCCAAAGAAACCCTGGCAGCTCAAGCGTTGCTATACACACCCACATCAATAACAGTTACACCCGATGGCGTGATGCATATAGCTGACATGGGAAATTTGCGCTTGTATTCTATTGTTTCTGAACTTCCTCAACCTAACTTGCTCAATCAATATGAAGTGATGTCTCCTGAAACTCAAGAATTGTATATATTTAACAAGAACGGTCAGCACCAGTATTCAATAAACATAATGACCAATCTATTCATGTACAACTACACATACAGTGTCAATTCCTTCTATGGGAAACTGGTAGAAGTGTCTGATGCAGCTGGCAACCGCATCCAAATTAAACGCAGCTTTGACTTGCAAGCACAGTTCATTTTGGCACCAGATGGTTCAAAATGCAAGATCAACACAGACAACATTTACCTGCTGCACCGTTTTATTGCACCTGACAACAAATCATCCACATTCAAATATCTCCCAAGCTCAGGACTGCTGGTTTCCAAGCACATGTCCAATGGGAAAACCTACTTTTATGAGTACGACATGATGGGACGACTCCTGAAGGGGAGCCAGCCAACTGGAGAGATTACTTCATTGGAGACAGATGTGAACACAACAGGTTCCATTGTGCATGTAACTACTGATAGCAGTGATGCAGTCGCGTTGGCTACCTATGGACGTGTGCAGTCTGTTTTGCAT
>Cep130
GCTAGTATGTGTTTTGTGGATATTGATGAGAATAATGTGGACATTCCTGAGGATTTACCATTATTTCCACACCAAAAGGATATGATATTGGAATTATCATCGATATTGTCTCGGTACCGTAGTGAATTTAGTAAGGACAATTACACGAGCCAGAGCCTTGATCGGAAGCTTTTGTATGGTTCACGGAAGGGAGGGCAACGTAAACAGAGTGCCTCATCATTGTTCAGTGACCAACACAGTTGGAACACATCTCCTGAAAAGAAATGGGAAATGCTGCAAAACAACGAAGCATGGGTTAAGATATCAACCTTAGCCAAAAAGGCAGGAGTTTGGGATTCTTTCGATGATCCATCTGACAACAACCGAAACAAAGACTCTATGAGTCAAACATTAACTAAAGATGTGTCTGTTATGCCTTCAAAAGAATTGATTGAGCACAAATTTAACAATGCCGTGCGTGAAGTCTTTCTGAACCGTTTTGTACATATGTTCTGTTCTTATGAATCATTTGTCATTCCATCTTCACAAAACATGGAACAATGGCTGAGCAACCGTGAAATGATGCAAAACTTTGACAAAGCTGCATTCTTGAGTGATCAGCCAGAAGCTTATTTACCATTTCTTTCACCATTTATAGAAACTCAAATGTTCACAACACTTATTGATAATAAAATTCTTTCCCAATGGGAAAGTCCAGATCCTTATTTGAAGGTTTTTGACAATCGTGTGAAAGTATTTAAAGAGAAATCTGGTGAAGCACATACACCCACCTATTATCCTTGTGAGACTATTCAAAGTTCT
>Cep131
ATGCACACTGAAGTATACACACATGCGTCGTATTCATATTACTCGGAACCTCAGTATGTTCTTGCATTGAAGATCATTTCACTGGCTCTGATTATATTCACTGGTATTCTCGGCAACAGCATGGTTGTCTACACAATAATCAGAGACAAACGCCTACACCGGCCACCATTTTACTACCTGGTCAGTCTGGCCATGTCAGATTTAGCTAGATCAGTGTTTTGCCTGCCTTTTGTGTTAACCACTGTAATCCAGGGTTATGTGTGGGTCTATGGCGAGAACGCATGTATCCTGGTTGGTTTCACAAACACTTTTTTTATCTACAGTTCTGCCGTAACTTTTCTCCTTATATCAGGCGACAGATATGTCGGGGTGGTACAGACTCGCTTTTATCGACGCAAATGTGGTGGCCTGCTGTCACTTGCGTTCATCGTGTTTGGATGGGGGGTGGCATTTTTAGTGTCTTTTCCACCTATCTTTGGGTTAGGTAGCTACACGTTTGTGCCAAGTGAAGCTCAATGTACTTATTCACACACACACTACAGGTCAAATGATACGCTCGTCTTTTTATTAGTGTTTACATTCATAATGAGCCTGTCCCTGCTTCTTTATTATCGGATACTCATGTTTTTAAGAAACCATCGCAAAATGTACCCATTTTTCCATCAGCCTGCACGTAGTAACAACTGGACGTTTTTAGGACCCGGCGCCAATGGACAGGCTTTAGTGAACTGGTTAAATGGTTTTACCGGGTTCAGACAAAACCCTTGGCTTAATCCTATAGCAGCTGGTTTTCAAATGCCCCCGCGACAACTTGGACGGACAGTCAACTTAAAAGTTGTGAAAGGGGAACACCTCAGTCGACTGTTTTTCACCGTTACCCTTGTTTTCGACATCCTATGGGTCCCCTATTTGGTATTGTCTTACTGGCAGGTTTTCGAGGTTTCCCACCAGCTGTCATCTACTTTCATTGGTGTGGCAGCATGGTGCAGCTATCTTGCAGTTGCGGTCAACCCGTTAGTGTATCTCTGCTGTAGTGGCACTTTGCGGAGAGCCTTTCGCCCGGAAATAGAAAGTTATTCAAAACGAGGTACCCTTAGAGAA
>Cep132
GAGCTTCCTGCAACTTCAAGTGTTTCAGAGTTTCATGGTGAAGCTAGCAAACTTACAGATGACAATACAATTCATGGTTATGCCAGTTTTATTGGACTCATGCAACAGCTAGTTTTCAATAAAAAACACTATTTTGAAATGGCAAAGTCCGGCAAGGCAAAAAATATTGAAGTCACCGCACAGTTTGATGGGGGATCAAACATTGCTAGAGACCCAATCACATTTAAGCAAACATCTGCCTTTGCCGAACTAAGCACACTCAACATCCATTTATTGTTTGTCATTTCTTTTAAATTCAAAACCACGGAACCTGATGGCCTGTTGCTGTATAGTGGTGGAAAAGAAAAGGACTTTCTTGCACTAGAACTTGTAGATGGCTATATCTATTATGCATATAATCTGGGCAATGGGCCCCAGGTGATAAAAGGAAACACTCCAGGTCCCTTAAATGACAACCAATGGCATTTGGTATCACTCTCCCGCCTTGAGAAAAATTCTCAGTTGTTTCGAGTTGACATCAATCCTACTGAGAGGATCCGCGTCCTCGATGGAAAAGCTATCCACTTTGATCTCGAGGGACCCCTCTATCTTGGAGGGGTAAAAAAGACAGTTTTTGCCGACTTACCAAAATCAATTCGTTCTAAACACGGATTCCAAGGATGCATGGCTTCAATTGACCTTAATGACATTTATCCTAAAGTGTTAACAAATGCCACACATCTTCACGGTCCAGTAATTGCAGGCTGCAAA
>Cep133
TATATTTATTGTGGCAAAGTGGAACTTACAACAGACACGACCCTTCCAATTCTCTTGCTTGCGGATAAATACTCTCTGTCTAGTTTGCGTAAGTCTTGTGTGGATTATATGCTGCGACACATTGTGGAATCACCAGACACTAACAGGACTCTGACGTGGTACCAGTATGCCAAAATGACTAACCAGGATGAGTTGGCAGCCAACTGCTTGAAATTCATCACATCAAACTTTGACCTTATTCTTCGCACAGCTGATTGGCTGGACGTTTCTGACTCTGAAGTTGAAGAGTTCTTGAAAAACTCTGAGCTTCTTGTTAGCAGTGAAGCTGCTCTCTGGAAGGAGGTTGAGAAATGGCTGGTGGTTTCTGAAAGCCGACTAGAAAAAACTGAAGATAATTTGGCAAAAATAATTCCGCTGTTACGCTTTAGTATGATGACACCACGCCAACTCTTGGACATTGAGTCTTCCAATTTGTGTCGTAATAACCCAGACATTTTCAGTCCACCATTAAACGCAGCTTATCGCTACCATTCACTTTCGTCTGATGTTCTTACTGATATAGGCAAAGAACCTTACCGAAATTACACGGATGACTCATATTCAATTTGTTGCAAAATTGGTCTTCAGAAGTACCGGGAAGTAACCAAAATTAACAGCAAAATCGATGCTATGTTTGACGTTCCAATTGTTTATGCTGCTCCCTCTCGATCAGTTGTTAAGAAATTTACTTTCCGTGTGGAATTCTTCTCAAAGGGCTACTTCAGTGCGTACTCGTTATACGGACGTTATCTTGGTCGTCAGACAGACATGACCATGATGAACATAGACTGTACGGTGACACCAGATCTGGCCCTTAAAGTAGAGTTCACAATAGTATTCTATGGTAAAAAGAAAGACTTGGAGTATGTCGTGTACACCTACCACGGGGCCCACACATTTAGTCGAGACAGCTGCGGGGCTGTGGTTGAGAATGTGATACCCTTGAAATTGTTGACGCAAAAGGATTCTGTGTATCTCATCGATGGAAATTTAGTAGGAAGTATTTTTATAAAAGTACAGAAGGTTATACAGACCTCACAGAATTTTAATAAC
>Cep134
ATGAAGATGCTACCATGTAGTTACACGAAGGGAGGAGAATTTGGACAGCGAGAGCTGTTGGAAGCGATCTCCTACGATGATGTGGACAAAGTCCGAAGATATATCAAAGAAAAGAATGTCTGTCCATGTTTTGTCCTGGAAGGCTACAGTCCTATATGTGTGGCTTCCGAACGAGGTAATATCGATGTATTAAATATGCTTATTGAGGCTAACTGTGATTTGGCCCAACCTGACTTTACAGACCACATTTGGTTTCGGCGACCTATCCATATCGCCGCTGCCAAGGGTCACTTGAACTATGTCCAGGCCCTTTTAAAAGTCGGTGTCGATGTCGACTGTCGAGACGGTGATGAGAAGACGGCACTGCACTGGGCTTCGACTCATGGACATGTTCAAATTGCGGAATATTTAATCAGAATGGGGGCCAGTGTGAACATAGCTCAGATGGACCGTTTTACACCACTCCATGCTGCTACGTGCCTGGGACATTTGGATATTTGTGAACTGCTTATTCGGTATGGTGCCAAAGTCGATATGGTCGACAGAGACGGGTGGGCACCTATACACACGTCAACATGTTACGGTTACATAAAGGTTGTGGAAATGTTGATTCGGGTGAGTGCCGATATTAATCGAACTACAAACGATAACGAAACGGCTCTTCACATAGCGGCTAGCTGCGGACATTTACACATAGTGAAACTCTTAGTTAGCTGTGGAATCGATGTAGAGGGACAAACCCTTCACGGTTTCACTGCATTCCACCTGGCTGTTTATCACAATAGGTATGAAGTGGCTAAATATTTAATTACCGAAAACGTTAAACTTAACACAGCCAACAACGCAGGACATTCGCCGCTCTACACTGCCACATTGAGGGCAGATTCGAAAATGATCAAATTACTTGTACATTCTGGTTACAATGTAAACTCTGAGAGTTGGTTGCGGTTAAAGAACCCTCCCTTTCGGGTCAGTCCTCATGAGGAAGTTATGCTATGGCTTTTGGAACTGGTTGGTAACCCTAAATCTCTCACCGATATATGTGCCCTCACTATTCGCCAACAACTAGGAAGGCGATTGGACAAGGTGAACGATTTAAATCTTCCAACGCAATTAAAAGAGTTGATTTCATTTGACTTTTTAAGG
>Cep135
ATGATTACAAGCAACTCGACCATCGATTCTTTGATTTACGACGTCACAAGCATCAAAGCCGGCTACAATGTCCTCATCCAGTCAACTCTGGAAACATTGGTTCAGACCAGTGAAGAAAGTTCTGATACTTATAACAACATGGAAGCACTTCGTATGACACGCTTTATCGTTCAAAAGATATGTGTGCCCATTGTTATATTCTTTGGTGTGGTAAGCAATATATTGAACATCATTGTGCTCACTCACAAGTCCATGAATACATCGACTAATGTCTATCTAACGGTTTTGGCGGTCTTTGACACGCTCTATCTTATATTCGGTTTCACGTTGAGTTTGAAACATTTTTCACAGGTCAGCTCTGTTGATGCATACATCTACTGGGTTCCCTATGCACATGTTCTCACAGACATGTGCAGTAATGTGGGTGTATGGCAAACCATCACATTCACGGTTGAGCGTTACATCGGTGTCTGTCACCCGATCCGTGGACACGTAATTTGTACTCCGCAGCGTGCGCGTATAATTACGGCCATAGTTTCATCCATCGCCATTGCCGTAACTGTCCCTGAGTTTTTTGAACGCCAAACAGTGGAAAGACTTGATTCAAATAATCAAACAATACTAAGAAATGAATGGACAGAATTTGCAGAAACATACGCCTACGACAAAGGTTATAATTGGTTCATAGTTACCTCTTTCACCTTTCTTCCTCTCATATCTCTTGTGTTTTTCAACGGGCTCCTCATAAGGGCCGTTGTCAAAGCCAATAAAATACGCCGCTTTATGTCAAAGGCGCCATTGCGAAAATCGTCGGAGAAGAGCGGCAGCGAGCAACAGAAAATCACTTTGATGTTAATAAGCGTTGCTTTAGTCTTCCTTATATGTCAGTTTCCGGGAGCATTACTACTGCTTTACTCAAGAAGCATAGCTCCTGGTAGAAGAGGAAATGATATAAAAATCGCCGCTAATATCACAAATCTGCTAGTCCAGATAAATTCTTCGGTAAATTTCATTCTTTATTCTTTAATCAGCACGAAATTCCGACGAACTTTTGCTTTAGTGTTCTGCTGTCGCAAAAGAGCGATAGCACGCCACACGAATTTTAATCAAACAGAAATCTCTAACATTTATCGAGCTACACCGAGAACATCAGTGGGCGTCACGTGGTGTCCGACTCGATCAAACGTCGCACCACAAGCGAGTCGAAGTACAGTCAGGACTTTTCCTTTTAAACCTATAGAAAATGGGAGTCCCAAAAAAATGAAAGACTATGTAAATTTGGAAGAATACTCTCCTTTCGAAATTTCACCAAATGATTCTCCGGACGAAAAAGACAGTGTCTTA
>Cep136
TGGTTCGAAGTGATTCCAGACGATGGACGACCTGTAGAATATTTTGACTCAATACAAGGAATCACTGCCATCAAACCCAAGAAATTTCTGGTGCGTACATCTACAGTTGGATACGAGTTAGGAGAAGAAAACGGCTCTGTATCCTGGGTACCAAGAGAGATTTTTCCAGGTGAAGTACTAAGTACCGGAATGGTTTATATGGATCATCGCAAGACTTGTCTTTCTACTAACATGAAAAACTTATTTAAAAGATTCCTAAAGTACCGTACCATTAATACAAAGAAAGATCAAGACTTGAAATATCTTCAGTGCTTTGATGGACAAGGTCATGAGGTTATGATCCCTTTGATTATGACAGGTGTATTTAGCCCTGTCGGAGACCCAAATAAGAAGAATTATGATGCTGTCTATGAACTAAAAGATTTAACAAAAGCTTTTGATCTTCCTGTGAAAGCTCAGTTAGTACATGCAGAATCCAATCAGAAACATTATGTACCACATGGGGTGTTAAAATTAAAAACTCTTGATGAAGATGATTGTGTTGTCGCATCAAAACGCCTTGATCAAAAGGATACATTTGAACTTCCTCTAGATGAAGATTTGCGTTATATCAGAGATATAGCCCCAAAATCTCCACTTGTAAGAAAACTTTCTACTCGCAGCCTGGTTCTTCCAAATTATGCACCTAAAACTCTTAATAGAACACCATTTTTCTCCAGTAAAACCGACCAAAAACCAAAAGTTGATTTACCACTTCGTGTTCCTACAAAAGACACCAAGAAACCAAAAGCAGCAGGTTTCATTGAAAGATTTGGTGCTCGTAAGACGAAAAAGGAAAGAGCAGCATTTAAAGCTCTCCAAGAAGAAGGTGTATTTTCATCTCGATTATGTAAAGCTGAGATGCCTTTTGATGCATTCTACTCTACTTATACAGAAGAGGCTAATAAATGTGCCAAGAAGAATAATTGTCAAGAGTCTGAGAACAAGTCTGAACCTGAGAATAATGTTGCTGATGGATCAATATCATCACAGTCTTCAACATCTACTATTACACCAACGGGTCCCCCTTTATGTTCACCAGAATCTTCTCTGATCGATCCATTTGAGAGTCAATATGCCAAAATCTGCAAGAAGCCATCAATGATGAAACGTGACTTGCCTCCTGTGCCTTTAGATAAAGATGACAGTGAAACTGGAACTATAGTAGATGAAGATGGCAAATTGTCCATGTCTTCAACTGACACTTTGTACGAGCATCTACCAGAAGCACCAAACCCACCACCAAAGTCCCCCTCCCTCACAAAACCAAAACTTGATTTTAATTCTAAAGAAAATGTGATGAGTTTAGTAGAAAATGAAGAAGATGGCTATATGGTACCTTCCCATTTGCAAAGAAAGAAAACACAGAAACATAACTTGACAAATCCAATTGTGGTATCACAATCTCGAGATGTGTTTCAGCCAAACTTTATCCCTAAATTTTACAAAGATACAACATATGCTAACTGTGGAAGACCTAGAAATGGATACAAACCTGCTTTTCAACATAGTGCCAGTCTTGATAGAAAGTTATTGAATGAAACATCAGTATCAACTTCCAATCTGAACCGAATCTCCCACAAGCCTCCTCCAACTACTCCATGCTCTCGCAGGAATTCTGCTGCAGCAGAACATAGTTCTTCACGGAGTCGTTTCCAAAGACAAAACAATGTCCAGAAAATCTGTCAGTGTCATCAGAATCCGAACCTGATGAACTGCCCACACTATTCTGCAGAACTTCAGCGCGGCTCTCACACAATGGATCCCAATTTAACTTTACGGCACCACAATATGAGACGGCTGAAGAGTGCGATAGAAATGTTTCATTTTACTGATTCCTTCCAAGAAATGAGACCCGCATCATTTGGTTCCAGCTGTTCCCCGACTGAAGAATGTTATCCACATGACCATTATGATGTCAAAGGATATCAACAACCATATGACTATTTTGAAGTTGGTAACAACCAGCCAAACCACAATCCATACTCCGAGAGTGATCCAGGCAATCGTTATTTTGTCCGATCTGTGTCTGTAACAGGACTTAGTGACAACTGTGCCAAACATGGTGACGACTCAGCTATATCTCTCTGTTCAAAAGGTGACTATGGTTATCAGGCAGGGAGTGATTTCAGCTATACAGACTACACAGATGTTTTTAATGACGATGGATGGCTTCCACCTGACAATATTAGTAGCCTTTCTGTGCAAGACGTTTCTCGTTCTCTGCGTTACATTGGCATGAAGGACAGAGTGGTGAAAAGATTTGCAAACGAACAGATTGATGGACAAATGTTAGCTTCTCTGGATTGGAAATTACTGCAAGATGGGTTCCCAGAACTAAATACTTTGGAAGTCAAAAAGATCATTGATTTTGTTAATGGTTGGCGACCAAAGAAATCAGTATCA
>Cep137
ATGAAGATGAAAACTCATATGACTTCGGCTTCAGGAGTTATATCTCTGCTGGACGAACCGGACGAACAACTGAAGGTATTCGCCTTGGAAAAGCTAAACAAGATCGTTGATGTATTTTGGGCTGAGATTGCAGAAGCGGTCGTGAAAATCGAGGTATTGTACGAAAGTCATGATTTCCGTTGCCGTGATCTGGCTGCTTTGGTTGCTTCTAAAGTTTATTATCATCTCGGGGCTTATGAAGATTCACTTAAGTATGCATTGGGAGCTCTCAATTTGTTTGATGTTACTGATACTTCTGAATATGTTTCCACAATCAAAGCAAAATGTATGGACCAATACACCAAAACGCAGGTTATTAACGCCGAAACACAAGAAGATGCCAAAATGATGGATACTCGACTTGAAGCGATAGTTAATCGAATGTTTCAGAGGTGTTTTGAGGATAAACAATATAAACAAGTTGTGGGTATTGCTTTGGAAACAAGAAGAATTGATATGTTTGAAAAAGCAATTTTGGAATCGGATGACCCTTCGGCAATGTTGGCATATAGTTTAAAAGTTTGTTTATCTCACATAATGAGTAGACATTTTAGAAATGATGTACTACGTGTTCTTACTGAGCTTTACATGCGTCTTAAGTCCCCAGATTATATCAGTGTGTGTCAGTGTTATATTTTCTTGGATGACCACCAATCTGTTGCAAATATCCTAGAGAAATTAATTAAGGGAAACGAAGAATCGCAACTGAAAGCCCTTCAAATTGCATTTGATTTGTATGAGAGTGCGACCCAACAATTTCTACAGGAAGTGCAAAACTGGCTTCGGCAGGTGGCCCCAGCACCATTACCGTCCATGAAAACGGAAGAAGAAAAACAAGTTGCTCCCACTGTAGAAAACAAGGAAGAGAAGATGGAAGTCGATGAGGAAAAAACCGCAGAAGCGGCTGCACCGGCACCTGCAAGTCCATCGCTAACTGAGGACCAGAAAGATCTCCAGGAGAAAATTGTCAAACTTTATACTATCCTTGGAGGAGAAAACACTATAAAATTGCACTTGGATTTCCTTATTAGGAACAATAAAACTGATTCATTGATTCTGAAGAATACCAAAGATGCTGTTCGTAACTCCTTGTGCCACTCAGCCACTGTTATTGCCAATTCTTTCATGCATTGTGGCACTACATGCGATCAGTTTCTTCGTGACAATTTAGAATGGTTGGCTCGTGCCACTAACTGGGCTAAATTCACTGCTACTGCAAGTCTTGGTGTTATTCATAAAGGCCATGAAAAGGATGTCTTGAATTTCATGTCTACATATCTACCCAAAGACTCGAGTCCTGGATCTACCTACTCAGAAGGCGGGGGTCTTTATGCTCTTGGATTAATTCATGCTAACCATGGAGGTGAGATTACAAATTATTTACTTGGTCAACTCAAAGAGGCCACAAATGAAATGGTGAGACACGGAGGTTGTCTTGGCTTGGGTCTCGCAGCGATGGGTACTGCCCAGCAAGATATCTTTGAACAACTTCGCATAAACCTGTACCAAGATGATGCAGTGACTGGTGAAGCAGCAGGACTTGCTATGGGGTTAGTAATGCTTGGAACTAAGAACGATGCTGCTATCCACGATATGCTTGTGTATGCACAGGATACCCAGCACGAGAAGATTCTTCGTGGCTTGTCCGTTGGTATCGCTCTTACCATGTATGGTCGTATGGAAGAAGCTGATGAACTAGTCAAAACTTTGTCTCAAGATAAGGACCCCATTCTTCGTTGGTCTGGCATGTACACCCTTGCTATGGCCTACTGTGGTTCTGGTAACAACCAAGCTATCAGAAAATTGCTCCACATTGCCGTCAGTGATGTCAATGACGATGTGAGACGTGTCGCTGTCACCTCGCTTGGATTCCTTCTGTTCCGGACTCCTGAAAAATGTCCACAAGTTGTCTCTTTACTATCAGAAAGTTATAATCCTCATGTTAGATTTGGTGCTGCGATGGCTTTGGGCATTGCTTGTGCTGGAACCGGCCTAAAAGAAGCCCTGACCCTGTTGGAACCCATGACTAACGATCCTGTTAACTACGTACGACAAGGAGCTCTCATCGCCTCAGCTCTCGTTCTCATTCAACAAAATGAAATCACTTGTCCTAAAGTCACACACTTCCGTCAATTATATACTAAAGTAATTACTGACAAACATGATGATGTTATGGCAAAGTTTGGCGCTATCTTAGCCCAAGGAATACTAGATGCTGGTGGTCGAAATGTTACTATTTCTCTTCAGTCTCGCACAGGTCATACCAATATGGAAGCTGTCGTAGGAATGTTGGTATTTTGTCAGTACTGGTTTTGGTACCCCCTTACTCACTTTTTATCCTTGGCATTTAAGCCTACTTGTATAATCGGACTGAACAGCAATTTACTAATGCCAAAAGTACAGTTTCGTTCCAACGCAAAACCTTCCACGTTTGCATACCCACCTCATTTAGAAGAAAAAAAAGACAAAACTAAAGAAAAGGTTAAAACTGCTGTCCTCAGTATTACGGCGAAACAAAAGAAAAAGGAAGCCGAAAAGAAAGAGAAAGAAGAGAAGATGGATGTGGATGAAGAAGCTTCGGATGAACCAGAAAAGAAGACTGCTAAAACAGAGAAAAAGGAAGAGAAAAAAGAAGTGGTTAAAGATAAGAAAGAGGAAGGAAAAGAAGAGAAGAAAGAGGAGGAGAAAGAAAAGAAGCCAGAGGCAAACTTTGAGTTATTAGACAACCCGGCTCGGGTTATGCGGGCCCAGCTCCGAATGATCACCATGCCAGATGCCTCGAGATACACGTCGGTGAAAGATGTAACGAGCGGAGGACTCATTATGTTACACAATCGCAAACCGGACGATCTCGAAGACCTCGTAGAACCTATCGCTGCAGGCGGT
>Cep138
GAAATACTGAATCGCTATGGTGGAGTTATTTGGGCTGACAGCTCAGAGCATTTCATAACTAACAAGATGAACCAGAGTGTGACGCAGGCCCAAACTATAGGTCTTGTTGCTTGGACTATTAAAGAACCAACATCGTCATTAACTCACCCTAAAATGTTTCAGTATTTTAAAACAAAGCCAGAAAATTATTATTTCCATCGAGCAGTTGAGTCATCTCACCTAATTGTATTCAACCTGGATCGCATCCACCATGAATTGATGTTACCATGGGTACGGTGTGCACTGACACAAGAGTGTATTAGTCCGACAGGGGCTCAGAATGTTGGTTGCAATTACCAGCGTAAACCTTTGTTCCGTTATTCAGGTTGTCATCGTTATGACATGTCTGCTTTGAATGTTATCCTCGGACTTTTGTTTAACTTTAACACAAAACATTACACTGCCCGACAACAAGTTTTTGGTGTGTTGAATAAAGAGAGAATATCAGGAAAAAATTTGACTGCACCATTATATATTTCCAAACTGAGATATTTG
>Cep139
ATGAATGAAGATATAAATGTGGATACCGATCTTTGTAATCGCTTCCGATACCAAAATCGTCAACTAGACAACTTAACGGCAAACGAGTACCTCGCATTCAAGAAAAATTACGAAGAAAATTTTAAAGAGCAACACCCAGTTGATGGTGCTGAAGATGGCTATAAACTTACAACTGATGGAGAAATATATGAACACAAAAAATACGCACAGAACGACGTGACTACTTCCAATGAGATATCATCGGAATATTTTGCTAAAGAAAATGGCAATGTGACCAACAAGACAAAAAAGGAAATCTCATCACAAAAGCCACCAGAAAATGAAATATCACCTCTTCCCTACAATCGGAGACTATTTATATCGTGTTTGTCTTTATTGACTTTAATATCTTTATTATCTCGTCTTTACAAGATAGAAGAACCACCGCATGTTTGTTGGGACGAAACTCATTTCGGTAAAATGGCCAGCTGGTATATTCAGAGAACGTTTTTCTTTGATGTACACCCACCTTTAGGTAAGATGCTCATTGCTTTCTCTGGTTTGCTCACAGGTTACGATGGTAATTTCCCTTTTGCTAAACCAGGTGACGAGTATGAAGACACACAATATGTTGGCATGAGAATTTTCTGTGCTCTCCTCGGGACTGCTATAATCCCAATCAGTTTCTTAATTGTTTGGGAACTTACGAAATCCATTATAGCATCATTTCTAGCAGGTCTTATAATTCTGGCTGACACTGGAATCCTCACGTTATCCCGGCACATTTTACTGGATCCCATACTCCTGTTTTTTATTATGATGTCTACATATAGTATTCTTAAATTCGTATCACTGCGACAGAAGTCTTTTACATTACAATGGTGGTTCTGGTTATCTACCACAGGGATATTCCTTGCATTTTCCATTGGGGTCAAATTCGTTGGATTATTTGTTATTTTACTTGCAGGCTACACAACTGCCAAAGATTTATGGGACATTCTTGGCGACACATCCATACCGCTCGTTTTATTCATCCGTCACTTCATCGCTCGATCACTGTGTTTAATCATTTTACCAATATTTATCTACATGCTTATATTTTGTGTACATTTTAAAATTCTTCATAAAAGTGGCAATGGAGATGGTTTCTACAGTTCTGCATTTCAATCTCAGCTTATTGGCAATAAACTTTACAATGTCAGCATGCCAGAGAATGTAGCCTATGGAAGTATAATTTCTCTGAAACAAAAGAGAGCCGGTGGTGCTTACTTGCATTCCCATCACCACCTTTATCCAGAGGAACATCCTCCTCGACAGCAACAAGTTACTACCTACAGCCACAAAGATGAGAATAACTTGTGGAAAATTAAATATCCAGAAAGAGAAGCACCATTTTCAACATCACCTCAGATTCTGAAAAATGGAGATCTGATTCGGCTGGAACATGTAATAACTCGTCGGAACCTACACAGTCACCAAGAAGTAGCTCCCATTACACAGAGACATTATCAAGTGACAGGTTATGGTCAAGATGGTGTTGGCGATGGTAATGATATGTGGATTGTTGAGATTGTTGGAGTATCTGATAGGAATTCTGTACAGACTGTACGCAGTAAAGTCCGTTTAATACATTACTATATGCGATGTGCTCTTCAGTCCCATGATAAGAGATTGCCGAAATGGGGCTGGGAACAGCTTGAAGTCACTTGCAACCCTAATATCAAAGATCCCAAAACTTTGTGGAGTGTAGAAGAAGTGTGGGATTCCCGGTTGCCTAATGTTAGTTTTGAGGTATACTCTCCTAATTTCCTAGAGAAATTTATTGAGAGCCATGTTGTTATGACTCAAGGCAACAGTGGCCTAAAACCAAGTGAAGGTGAACTGACGTCCAGACCCTGGCAGTGGCCCATTGACTACAAAGGGCAAACATTTTCTGGTAAAGATCATCGAATATATTTATTAGGTAATCCAGTGGTTTTCTGGGGAAATATTGCTGTCTTTGTGCTATTTCTCATCATTTATATTGTATATGTAATCCGGCACCAGCGAGATCCCACATATCAGGAGAAATTAATTAGTTTTAACCAGAGGACATTTAATTCCTGTTGGTGGTTGATTCTTGGCTGGGCCTTACATTATTTTCCATTCTGGGGTATGAGTCGTGTTCTATATTTCCATCATTATTTCCCAGCATTCCTATTCAATGCCATGTTCACTGCTATCATACTTGACTATCTCATCACACATATTACTCTAAGTTTCCCTGAACATTTAGCAACAACTTTCTACCACTGGTCACTAGGACTTGTAATTTCATGCCTTGGATTCAGCTTCTATTTATTTGCCCCACTTGCTTATGGTATGTCTGGTCCAGAGGCTGCTGATGAATCAAGTAAAATGCATAAGTTAAAATGGCTGAATTCCTGGGAAATC
>Cep140
GTGTTCGACTGTAATTTTCCCTTGAAAAGTGTTCGATATTCTCACAGCGGGAATCCTTTATTAAAGGAGGACAGCGTGAAATTAAGGGCCCACAAATTCACAAAAGACCGAACTATTTCAGAGACGTTCTATTTAAAATTTAAGATATTGAATGAATCCTACGATATTATAAGAACGATGGGCTACAAGTCGTTAACGGTCAACGAAATAACCGGGATTTCGAATTCCCTTGACTCTTCTGTTATACATTACAAATACATGCCCGACTCGAATATCTCGTGTACGATCGGGTTCTCCAAATACAACTCCCAGTGGCCCCTCGTCGGTCAGATGGTGATGGGAGAGAAAGGTAAAATAGTGGAAGCCATAAAAAAAGACTGTCATGAATTTTTGCTCATGGATTTGCGCTACGAACACTTGAAGTCCCCGTCGCCCGCCGTCGACTACCTACCCCTTGTCATCGATCTTTACGACCCTTCGTCCAACGACGAAATGTCGGAGAGTTTCTTCCTGCCAATATTCATTCAGAACGCTTTCCCCAACTCTCCGCCGCGCGCCTCATTCAAAAGCATGTACATAATGGACGTGGACCAATTCATACTGACCACTCTTATTCCCGGTGTGATTTCGGCCGAGGACTACGAAACACCAGCCTCGCAGCTGGTCTTTAACATCAGCAAACCGCCGGCCCCCGGCAACGGTTTCCTCGTTAAACTCGACGACCACACGCAGCCGATCACGTCGTTCATTCAAGACGATTTGGACAGCCTACGCATCGGCTACCAACCGCCCAATGCCAGCTACTCAGAACGGAAAGTATACGAGGTCGAATTCACCGTCTACGATAGCCACTTCTCCGCCAGTATGCCGATAATGTTACACATAGCCGTACGCCCGTCCGCGACAACGGCGCCGAGGATAGCCAACAACAAAGGCCTTGTGCTTCTCGAAGGTGAGTCACGTCCAATCCTCCCTAACAACTTACAAATTGTGGACCAGGATAACTTGAGAGACGTTAAGGTCTACGTTAAGGGTGGCTTAAGTTACGGTCAGCTGTTGGTGAACGGCAGCCTTTCGATGTATTTCATGATCAAAGACATCACAGATGGGAATGTGGTTTATAAACACGATGACAGTGATAGTATCAGAGACAACATAGAATTGCGAATTACAGACCAGAAGGATACGGTTAGGGCCGGTTTTCCTATCACAATCATACCCAAAGATGACACGCCACCTTATATTGTAAATAACTTAGGACTGGAACTGAATGAAGGTGGGATCGAGCGCATCAGCAGGAATAATCTTTTGGCCCACGATTCAGACACATTAGATTCTCGAATCACTTACTTAATCGTTAAGACCCCAAGAGCTGGAGATCTCATGCTAAAGCTTAACCCTTCGGATAAGGGTAGATCTATAAAAAGGTTCACCCAATTGAATCTCCTACAGGGACAAATTTACTATCGGCACATGCACAGCGGAAGGTTCAGGGACTCCTTTGAATTTGTACTGAAGGACCAGGAGGATCAGCCGAACATTTCACAGAGAGAGAGCTTCCAGATTATGATAAACTCGATCAACGATAATCCACCGATACTCTCGCCGACGGCCAGCCAATTTATGCAAGTACAGGAAACAAACATTGGCTACATCAGTAAATCGCAGCTAAATTACATCGACAAGGACAGCAAAGACAGCCAGTTGATCTACACGATCACCACACCGCCACATTTTGTCTACAATTCCAAGCGAGCCGACGCCGGTCGGGTGATTACGACGCACAACATCACGATGCTGCGCAAAGATGTGACGACCACGTCTACGAAAAGCTTCACGCAAGAAGACATCAGTCAACTAAAAGTGGCCTACATTCCTCCGGAAAACGATATCGGCACCGAGCCGTGTCTGGTGAGGTTTACCTACATGATAGAAGACTACTCCGGCAACCGAATATCCGGGCAGCAGTTCGACATTGAGGTGCAACCGGTCGACAACCAACCGCCGGAATTCATAACCAACAAACTACTCGTCGAGGAAGGTGGGACGATAGCCATTGGCGTCAACCAGATCTCGGCCATGGATTTTGACACGGCTGCCACGGACATTCTGTTTGTCTGCAAACAGTTGCCCCAGCACGGCATCTTACAAAAGAACGGAGTTAATTTGAAGAAAGAAGATTCCTTTAGGTTAGAAGATCTCGAAGAGAAAGACATA
>Cep141
GCGGTTGAGACAAGTGGTCCTGCTTTTGAAGCTGGTTTACGTCCTGGTTGTCTGATAACTCATATCAATGATGAATGTATCCAAAGTCTGTTGCACACCCAGGTTGTGCAGCTCATTCTCAGTGGTGGGAATGTTCTGCAGATCCGGTCCGTGCCGTTGGAAAACACAACCATTAAAACTGGAACGCGAAGGCATCGAAGCAATCCTGGGAAAATGGCACGTCGTATTTGTCACAAGAAACGAGAGAAAAGTGGTGAGAAGAAGAAAGGACGGTCATTGTTCCGAAAATTGAGTAAGAAGGCTGAGCAACATATACACCCTGGCTCACCAATGAGCGCCAACAGAACATTCAGTCCTCTCAGCAAGTCTCTGTCTTCAGCTGAAAGTTCACCAAACTTGCCGAGGTCTGCTCGTTCTCTACCAATCAATATGCCATGGTCAACACCAGAGTCCGCTGCTGGAAGTTCTTCTACCAGTAGCTCACCCAGCTCTAGCGGGCCAAGTTCCCCAGCCACTTCCTCCCACTATGGCCGGCCTAGCTCCTTGCATGGCCTGAAACACCACAAACGTGCTCAGAGTATGAAATCCCCCCATCGGCGTAAATCTGTGCACAACATTCCCCTCTCACCTTTAGCAAGGACTCCTTCCCCATCTCCAATGGCAACATCTCCCACACGGAGCCCCAGCCCACTTGCTTTCACACAGGGACATCATGCTGGCAGTTCTAACACAGTACAGCACACATACCCAGCTCAACTTACTGCTTCCGGTTCTCCTGTACCCCACACAGCCTCACGCAGATCTTTCACAAGGCCCAAAAGCTGTGAGCCTGGGTCACCTCTGTTGCGATGTACACTATCTCCAGAACGACTGCATCCCAACACAGCAGAGAAGACTCATCTCAGGAAAAGTCCTTGGCAGGAGAAACAGTCAGTCAGTGAATCTTTG
>Cep142
TCAATCAGATCGGCTGATCCTAAGGCTCAGGTGCTTGTTGTTGGAGAGGAGAATTACATTCCTTATATGCGACCTCCCCTTTCTAAAGAACTCTGGTTCAGTGAGGATAAGTCAGCTGTTAAGAACTTGAAATTCAAGCAGTGGAATGGTAAAGAGAGAAGTATTTTCTTTGAGCCTGAAGCATTTTATGTAGAGCCCAAGAAATTACCATATCAAGAAAATGGTGGTGTTTCTGTTTTGTCTGGACGAAAAGTGGTGAAGCTTGATGCTAGCAAACGCCAAGCATATCTTGACAATGGTACTGTAATAAAATATGACAAATGTTTGATAGCTACAGGAGGAAAGCCCAAAAATTTACCAATATTGTCAAAAGCTGGCTCAGATGTAGCTGAGAAGACCACACTATTTAGAAATATTGATGATTTCCGTAGCTTGGACAAACATCTAGAAGAGGCCAAGTCAGTAGCCATTATTGGTGGGGGGTTCCTTGGCAGTGAGTTAGCCTGTGCTTTAGGGAAGAAATCTCAGTCACATGACTTGAAAGTCTATCAGCTTTTTCCTGAATCTGGAAACATGGGTAAAGTTCTTCCTGAATATCTTAGTTTGTGGACAACTTCAATGGTTAAAAGTGAAGGAGTTGATGTTCAACCTGGTGTGAGTGTCCAAACAGCTGTTCTGAAGGATAATAAAGTGTCTTTAGAATTGAATAATGGCACATCACTTGATGTTGACCATGTTGTTGTTGCTGTTGGTCTTGATCCCAATACTGAATTAGCTAAAACCTCTGGCCTTGAAGTAGATGATAAATTTGGAGGTTTTCGAGTAAACTCCGAGCTAGAAGCCCGATCTAATGTTTGGGTTGCTGGTGATGCTGCTTGCTTTTATGATATCAAACTTGGCCGGCGCCGAGTGGAACATCATGATCACGCTGTTGTTAGCGGACGTTTGGCCGGGCAAAATATGGCTGGTGCTGGAAAAGCTTATTGGCATCAGTCTATGTTCTGGTCAGATCTAGGACCAAATGTGGGTTATGAAGCAATTGGTATTGTAGATTCCAGTTTACCAACAGTTGGAGTTTTTGCTAAGGCCACTGAAAAAGATACTCCACAGGCTGTTGTAGAAGCCACAGGTGAAGGTCTTCGATCGGAAACTGAAGAGTCTGCTAAACCTTCCATGGTGCCAGCTGCTCAGCTTGCTACACCTGATGCTGATGAGAATTTTGGTAAAGGTGTAATTTTCTATTTGCGAGACAAAGTAGTGGTTGGAGTTCTTTTGTGGAATGTTTTCAATAAGATGCCTATTGCTAGGAAAGTTCTAAAAGATGGAGTAGAAAGTGAAGATTTACACGAAGTAGCAAAATTATTCAACATACATGAGACA
>Cep143
ATGCGGTGTCGTAAAGTTGCAACCTTCACTCTGCTACTTACCATTTTAGGATTCTATTTTATGCTGTCTAGCAAGTACAAATATGTATACTATCACACTAAAGAAAACCATGATAAACCTATAATAACATCACTTCCCAGCCTAAGGGTCACTAACGAGCTACCATCATCATTGAATAATAAAAGTAACACCTCTATCTTCAATATCACCACCACCACCACCATGAAGACTACAAAACAGAAACAAGAACCGAAAAGGAGCATTCATCGTAAAACTGCATACCCATTAACTATAGACAGTCCTTACCTCATAAACAATCCAGATATCTGTAAAGAGGAGAAAGATTTGACTTTCATTGTTATTGTCCATACAGCTCCTGACCACACAGATCGACGCCTTTCAATACGGCAAACCTGGGCCAACAAACATTTCTTTAGAAACATGTCCCTGAGGATTGTCTTTTTGTTAGGAAGAAGTGATAACCCCCAAATCGAATTCCGCATTAAAAACGAAAATCTTATCTACGGAGACCTAGTGCAGGGTGACTTTAAAGATTCTTATAGAAATTTGACACACAAAGGTGTTCTCGGTTTCAGGTGGATAACTGAAAACTGCCAACATGCCAAAATGGTGATCAAGGTAGACGATGATGTCTTTGTGAACATTTTTAAGGTATACAAAGAGGTTTACCTGAAATATAAAAACCTTTCTCATTATATTCTCTGTCATGTTCGCAAGAAAAATACAAGTCCAATTATTAGGTCAAAAGATCATCTAAAATGGAAAGTCAATGACGACGAGTTCCGTGGTTTTACACATTACCCAACTCCGTATTGTAATGGTTACGCTGTGTTTATTGCACCTGATCTCATACGAGGCATGTACCAGGCCTCTTTCACCACACCTTTTTTCTGGATAGATGATGTTTATCTGTATGGACTGCTACCATCAAAGATAGCCAATGTAACATACCACAGTTTGGTGGGTTCTTTCAATTTGAATGAAATTACAACTTTGAAGTGTTTCTCTGACAGCAAAATCTGTAAATATTTGGTAGGTAATTCCTGGCGCAGTGGAAATATGGTGAAACTGTGGTTGTCAACATTAGCAAAACTGGACAAGAACTCTCAGAGCTTAATTGACCATCAGGTCATATCAGACACTATGCACATAAACTTGACCCAAGCTTTACATGAGATAAACAAAGAAGTATATAAATTGTACCCTACTAAACCTCCACAAAAGAAAACCCCCAAAAAGAGTGTTGTGACAAACAAGAAAGCTGCAAAGGAATCAAAACAGAAGGTA
>Cep144
ATGACAATATTAATTATAACCACTTTTGTGTACAGTAGTCAAATGTACCAAACCATTCCAGAAACCTTCAAGGATATATTTTCAAGCTGGTGGTTTACAGTCACATATCAACAGTCATATCATTTCTCATATATTCATTTGACAAATAATTGTTCTGACTCCGTTCAGATCCTTGTTGCTGTGTGTTCAGCCCCAATAAATATACTGCGTCGAAATACCATACGAGAGACTTGGGGTCAATATGCTAGGAACAATTCAAACTTTAAGATGGTTTTTTTTGAAGGTGTTACACATAGTCCTGGTGTTCAAGATGATATTCATGAAGAAAGTGTAAAATATGGTGATATTGTACAAGAGAACTATATTGATCATTATGAAAACTTGTCTTTAAAGTCAATTGCTTATCTGCGTTGGGTGAGTTCTTCATGTAGGAAAGTAAAATTTGTGTTGAAAACAGATGATGATATGTATATAAATCTTCCATTGTTAGAAAAAACACTTATGAACATGAAACGTTCTAGGTTTATCATGGGTTTACTTTTTCAACATGTTGTACCAATCAGACATAATTCATCAAAATGGTACACACCCATATCAAAATATCAAAAGAATGAGTTTCCTGATTATATGTCCGGGACAGCTTATCTAATTTCAGGCGACATAGTACCAGAATTATATGCAGAATCATTTAATGAAAAGCTTTTCTGGCTTGAAGATGTTTATATAACAGGGATGCTTGCAAACCGAGTGAATGCAACAAGAATAAACAGTAACATGTTTACAATCCATAACCAACAATACACTGGCTGTGCCTACAGAAACATAATAAGTGGACATCATGTGACGCCAAAAAATATGAAAATTATTTATCAACAATTAAAAGACGTAAATCTTGTTTGCCAT
>Cep145
ACACTGAAGAAATATCATCGCAGATTGGATCATGAGGCCCTTAGACGTCGATCATTAAAATCTCTGTATCGTAAGAAAGGCAAAGTATCTGGTGGAAATGAATGGGTGTGTACACATTGTGACCTGACATTTGACAATTCAAACTTGCTGAACTTACACACACTCACCCATGCTGCTGAAGATGTTGGCTTAGATGAAGTGAAAAGGCTTGCTTGTGATCCCAATGAAGCAAAACCAGTGCTAGCAAATGCCAGCCAACTACAACAGATTACCAATGGTGATGCCAGCAATGAAGTTGCTTCTTTGGAAGAGTCTGATAGTGTCATTACTTTAGACTCAGATGTTTTGGCATGTCCAGTATGTTTTTTATCCTTCCAAAAACAACAAGACCTTATAGAACATGCTAGTGTACATGGCAAAACTAAACGCAAGATGTTGCACAATCCTCAACGACCACATAAATGTCAGAAATGTTGGAAAGCTTTTAGTAACTATGAACGCCTTCAGAAACACCTTTTGTGTCATGGTGATGAGAATTCTAAACCACTTCAATGTCAAGTGTGTTTTAAGCGCTTCATGAATAACTCTGCATTGTCCTGCCACATGAAGACACATAGTGATAAAAAATATTATGAGTGTCCACTCTGTCATTCAGACTTTGACCAAGTAGGTTCATTAAAGAGTCATGTGACTGAACATGAAGATGCCAATGGTAAATATAACTGTCCCATATGTACCCGGGTATTTGATGAATTTGTTACTATTCGAAAGCACATGCGTGCATTCCATTCAGCAATAAAATATCCCTGCCCTGAATGTGATAAGCTATTTCCACGGCCGGATAAGCTGAAATTGCACATGTTACGACATTCCTCTCACCGGGAGTTTATGTGTGAAAGCTGTGGTCGCCAGTTCAAGAGAAAGGACAAATTAAAAGAACATATGAAAAGGATGCATTCAGAAGAGCGTGAAGCACGATTAGCAAACAAGGAAGAAAAACCAGTCAACCATAAAAAATTCATCCCCAAAGTATCACCTAATGATTATCACCGTTTTATATACAAATGTCACACATGTCTCCTTGGTTTCAAACGGCGGGGTATGCTGGTTAACCATTTGGCCAAAAGACATCCTGACATAAAACCAGATACTGTGCCTGAATTGAAGCTTCCTATATTGAAAACTCAGAGAGATTATTATTGTCAGTACTGTGAAAAAGTCTACAAATCCAGCTCAAAGCGAAAAGCTCATATATTAAAGAACCATCCTGGATCTGAACTACCAATGAGCAGTCGGAAGAAGTCCCAAATCCATGAAGTTCCAGGTCATCCAAACCCAACATACTCCCAAATGGTGGGGAGTATTACCACAATGCCACATCAGTGTGATTTCTGTCACAAGCAGTATGCCAGCAAGGCAAAGTTGATGCAACATCACAGGAAAAAGCATCCTGAAATGTCACCTCCACAATCATCTGTCAAACGAGTGAAAGAAGAACACACAGCTGCAATGTTGTCTGACAATTCCCATGGTGTTACTGAGGAGGAATTTATAGCTGAGGTGCATGGTCCCGTTTCAACACAAGCTATCTCTGACCAATATCAACAGGCTGATCTCCTCACCCAAGCTATGACTGAGCTGACACAAACGTTATCTCATGATTACCAGCCTTCAGGAGAATACTCAGTGGCTAGAGTTACTAATACAGCTAACCCTACAGGCCATACAGCAATGGTTCAAATTCAACCAGCACAAATTGGCACAGTGTCCGTTGTTGGTGGTCAGCCAACAACAACAATTGAACTCAGTCACCTTGGACAGAATCTGGTGCATACTCAACTGGCAGCTGCTGCAGCTGCCAATCAACAACAACAGACTGTACAAACTATTGCTTCACTTCCTGCTGCAGATACTGGTCAAACACTGACCACTTCTCACCAAGCCATAAGTTCTTCATTGACTACATCTCCTGTTTCTGTCAGTATGACTAATGCAACTTTGGCTCTGGCTAGGACTTGGAATAACTTCAACTTTAAT
>Cep146
TCCTTCTATGGTCAAAGCTATGTTCATGTGCCATTGCAAGAGTCTTCAAGTAGTACCAACATCAAACTTCGTTTCAAAACTCACCGTCCCTATGGTTTGCTGTTGCTTGCTGCTGGTCAGCCTGATTATTGCATCATAGAACTGAAATCTGGCATCATTCATGTACATTTTGACTTTGGCTCAGGAAGTGAAAGTCTTCAGTCCAATCCAGACTTGCGCCTCCATGATCGCCAGTGGCATGATGTCCACTTCCTACGTACAAACAACACAGCTACTCTAACCATTGACAAAATCTTCAGCACTTATATTAAAATTGATGAAGAATTCCGTACTCTGGACATCAACAAAGGAATCTTTCTCGGAGGAACTGGTTCTTACCAAAATGTCCTCTCCAACAGCTATAACTTCCGAGGGTGTATGGAGAAAGTGTTTTTTAATAAGAAAAATATTGTACGAAAAGCTCGGCACTTGAAAGATCCACAAAATGTTGTTGAAGTTTCTTGGTCATGTGACAGTGAATTCGATGCGGGCAATCATCAGCCAATCACTCTTCTTTCTGACTCTTCATTCATTGCTTTTCCTCACTTGCGAATTCGTGAACAAGGGGAGATAACATTTGACTTCCGCACTCGGACACAAACAGGCCTTTTGCTTTTCTGTGAAGGACAACACAGTGATCCAGATTTTATCTCTTTGGAAATTCTCAATTCCAAAATAAAGCTTTCCGTTGACAAAGGAAATGGTGTTGTTGAAGTATTCTCAAATGTAGATGTCAGTAATGGCCTGTGGCATTCAGTTACTATAAAAATCAGTCAGCAAATCTTGATTTTGACAATTGATGGTCATGAAAATATATCACGGACTAACTTTGGGAACAAAATGTACCTCAACTTAGGAGGTTATTTATATTTTGGTGGTTTGCAACTCAAGACTAAAAGCCTTGCTATGGAACGAGGACTAATGTCACTTCTTGACCACAACTCCTCTGATTCAATAAAAGGCTGTTTCCGAGACATTTTCCTCAATTCACGACAATTTGGCTTCCGAGATATTGAAATTAGTCGTGAAATTGATCCATCATGTCTTTGGCATTACCCATGTGCCTCAAGCCCTTGCATACATGACGCTCAATGTGAAGAAATTGGTTTTGACCGATTTCAGTGCTCCTGTGACACAGGTGACTGCATTAAGCCAATCGCAGTTAGTCCATCATCTAATACAGATCGTAACTTTGACTTTGTAGCTGTTCAGAAGTTGGTCGTTGAGGAGGAAACTGAGAAGATTATCACTACAACCAACATTAATATACTATTCAAATATGAAGATTATGGTATCCATGATTCTGCAATTTTATTCACGGTTCTCATACTTCCTCGACAAGGAACTATTGAAAGACACTCTTTCACACAACAAGAACTTAGAGAAGGAAATGTTGTGTACAGACATGATGGTAGTGATACTCTTAGTGACGATGTAACAATAGAAGTGAAGATAATTGGCAGTAGTCATCGCCTGGTACCAGAACTGAAACGTATCTATCGGTTCGTTCTACCAATTGAAATTATTCCACGCAATGACCCACCGATCCTCAGGCTTCGTCCTAACGGAGAAATTCAAGTAGCTCAAAATTCTAAACTACAGATCCAAAAATCCATACTAATGGCTGAAGACCCAGATACACCACCTGAAGAATTGATTTATCACTTAGAAAATCCAACTCAATCAAAGTGCTTCTTTGAAAATTCTTCTCGGCCAGGATTTTCTATCACAACATTCAGTCAAGCTGACATCAATTCAGGCAAGATTTGGCTTGTACAACGTGATTCGACTGTGGCTTTTATTCGCATATATGTAACTGATGGCTTTTCTAAATCAAAGGATACTAATATAATTATCCGGGCAATGAAATTAAAATTGACTATCAAAGCCAACACTGGTTTGTACCTTCCACTTGGCTCTCACTCTCTGATTACCTCAAATAATTTGTCTTTTAGCACAAATGTTCCTAACCGAAATCTCGAGATTCGTTACATAATCAACGAAGGTCCTTACTATGGGGAAATCCAACGCCGTAAACATGAAAATAATGCATGGTTACCTGTTACCACATTTGTTCAGCGTCATATTGATGCCGGACGTATTCGTTATTTCAGCAAACCATTTAACTCCACTCCTGATTCAGATATATTTAAGTACACTGTTACATGTCAAGATGCCCAAACAAATGTTGAGGCTTTTAGAATCAAGTTTGTTGGGGTTCAACTGAGTGTTGTAGCTAACAAGAAACTTGTTTTAAGATATACCATGTCAAAAGTGCTTTCAACTAAATATCTCAATGTTAAGTTGAATACTCAAAGAATACCTCCAAGAGAAGTTTTCTTTACTATTGTGCGCCCCCCATCCTATGGTAACCTTTATCGGGCAAAACCGGATACTTCAACATCTGCCTTGAAAAAGCTTCAGCCTCTTCAAAGAGATGGGTCTTTCACACTGAATGAGTTGCACAGTAATATGATCCACTACAGTCTTAAGCGACAGTCCTATAGTAGCTTAGATGATTCTATAGACATGCACCTTTCTGTGAAAGGTGTTCCTCCCCGACGTCTCCGTTTCCATATCGAGTATATTCCTAACGAGACAGATGTTCGTTACATCAACAATGGCCTAGAAAGAGTAACTGAAGGAGAAAGAAAAGTTATCACTCGAAATGATCTTTACATTGAAATGGACAAACACAGAGAATTTCAATACATTGTGTTTAAATCACCACAATATGGTAAATTGATTATAGTTGATCCACACTATCGAATGACCCCCAAGGAAAATGTTGAAACTTTTACAAACAAAGATATCCGTGAAGGCCGCTTAATGTATGTTCATGACGGGTCTGAACACAAATCTGATTCATTTGCTTTTACAGCTACCCTATTATTCTGCAACCAACAGATAAGCAAGAAG
>Cep147
ATGTCATCCCACAGCCAAGTATCAGAGCAACTATTGACCTACTTGGAGACAAAAAGCAATGGTCGAACTGTGCTTACTGTTCCAGATGGCAAATACAAGGGTTGGCTACCCAAGTCTTTGTACTCCTTGGAGCTGGATGAACTCTATCTCCCATTTATGCGATTGTACACCTTCCCTGTACGCGGCAGTAGTCTAGGTTCTCTAACTAGCTTAAAAGTTTTCCATGCTGTTGGCAACTACCTCCAAACTATTCCAAACTGTTTTACTCAAATTTCTGAATTACAGAAATTAAACCTTAGTTATAATAACCTCTCAGAGCTATCACAGTCTATTTTCAAACTAACCAGTTTGGTTGAGCTAAACCTGTGTGAGAACAGCGTTGAAAGGCTACCGCCGGAAATCGGAGAGCTTAAGAATCTGCGCCATCTGAATATCGGTGGAAATCTGTTGTCCGAAGTTCCGGAACAAATGAGTCAATGCAAGAAGTTGCAGATTCTTAATCTGTCTGGAAAGTGGAGTCCGCGAGGTGGATTACGGACGTTACCAATTTCAGTGTGCAATTTGCCAGAACTGCTCACCCTTGACTGCAGTTGGCACCAAATTGACACACTCCCTGATGAAATTGGTAATTTAAAAAAGCTGAAAATTCTTAGCTTGCGTGGAAATCACTTAAAATATATATCTGAAAAAATTGCTGATTGTACTAATTTGCAAGAACTTCATCTTACTGCCGCTATGCGGTTTATTCCTAAAATACCTGTAGCTTTGCTTAACCTCAAGAGTTTAGTTAAACTGAATATAAGTGGCAATTATTTTACTACTATACCTCCTGAAATTAGTGGATTAGAAAATTTGAAAGTATTTCTCATGCAGAAAAATGCTTTACTCCAATTGCCTGAAGAATTCTTCAATCTTCAGCAGTTGGAGGAAATTGAACTGTCAGACAATTATCTTGAAACAATTCCTGGTAGTATTAGAAGGCTTCATGTTTTACGAAAATTGAGTGTGTGCAATAATAGACTAAAATCTTTGCCTAATGAAATATCTAGTTGCCAGTCGCTTCAGTCACTCAATTTAGCTCACAACTTGCTTGAAGAAATTCCGGACACGTTCCACCGACTTGACAACTTAGACTTTTTGAACTTGACAGAAAATAAACTCAAGCGCTTGCCTCTCCTCTTAGACCAGCTTACTGGCCTTGAGAAAACAAATGGCATTTTCTTGCAAGGCAATTATTTGGTAAAACCACGGCAGGAAATATGTGATCAAGGTGTGGGGGCATTGTTTAAATACTTGAAAGAAATTCGAGTTAGTGAGGCAAACCATCGGAGAAAGATGATTCTTACTGGTGCTGTGAAGGCTGGAAAAACCAGCTTACGAAATGCATTGCTTTTGGGCCGATCACGATTAACTGCAGATGATGAACGAACGTGGGTATTGGAACGCCATCTCTGGGAACCTGAAGAAAGCTTACGGGTACAGATTCTTGATTTTGGTGGGCATCATATTTATTCTGCTGCTCATCATATGTTTCTTACCTCAGAAGCTTTGCACATTCTTGTTTTTGATCTGAATGTGTTTTCTTGTGATCCTGAATCCTATGACTTTAGGATCGGAGATTGGCTGGAAGGAATTCTGGACAGAGCACCAGGAGCATCTATTCATTTAGTTGGAACTCACGCTGATCTTTGTAATGAGAATGAAATAGCAGAGAAGAAGGCTTACATCCTGGAGAAGATGCATTCTGAAGAGAACACGAAGATTGATAATCTTCGTATGGAAATAAATCAACTGAAAGAGAAGTTAGAAAGTACGCAGAGACAAGACACTGGCAAGAGTGGTTTTTCAGATTTCGATGTTGAACGAGATTCTGAGAAATTAAGTCACCTGCAGCGTATGGTAAATACCCGAGTGATATTACCTGATGATATTTCAACAGTCAGTTGTGCAGATGATCTTGTCGGCATTAATGAATTTGTTGATAAAGTCATCACTACATTGAAAGAATCAGAACAGCGGCCTCTTCCAAAGTCTTGGTATAGTTTCTTAATTGAGCTGCAGCAACGAGAAGAGAAAATACTTCAATGGAATGATACATTAAAGATTTTTACTGATCTCATGAAAAGCTTAGGCCAGTCAATGATTAGCATGGAAGGGTCTCCTGAAAAAAGTTTGCAAGTTATTTTAAAATATTTTCATGCAACTGGAGAAATCATTTGGTACTATGACAATCCTAAGCTCAATAAGCTTGTATTCCATCGACCAGAGACACTGATTGATATGTTGCGCTCAATATTTCGGCATGATTTTGAGGATATTATGGTGTATCATCGACATTTGGGCTTGAAAGTGAACATGACTGAGGAACAATTTAGAAATGCCAAGCAACTTTTCCTTCATGAAGGAATGATGTCAGTTGAACTTCTTCGCTATACTCTTTGCCACTTTCAACTTGATGTCAGTGCTCTTGAGACATTTACCTCACTCATGTTAAAGTTTGATCTTTGCTATGAGATACCCATTAATGAGATTAATGTCTCGTTACTGGACTACACCCGATTACTTTTATTTCCTTGGTTCTTACCTGATGTCTCACCAGCAAATCTTGCCTCAAAGTGGCCTACTCAGGTCCCTAAGGACACTGTACAGCTCACAATTCAGTTTCAATTTCCAAAGAAGGGTCCACCAAATTTCTTTGAAAAAGTTTCTGTTCGTTTTCAGAACTATGTATCTTACTGCGATGGTTGGCGCAATGGTATCTATGCTAGATACAATTTGAGTAAATGTTTGCTGCAGAAAGATAAGAAAGAATTGAATGGTCAAAATATGATGCTAGTTACTCTGTCTGTACGAGGCAGTGATATGCAAGAACTCTGGAGTCTCATTCACATGACTTGGCAAGACATGCTTGGTCTTCTACATGAGTGGCCATTTGCACTTGTTGACATAAAGCTACTTTGCTCGCATTGCATCATGACAGGAAATGAGGATCCATACCAGTTCTCAGGGAAAGTTTTGGAACGTCGCTGCCCCAAGGGAGTCTACCACGTGCAGTGCCCTAATCAAAAAGATTGTCCCATCCCTGCTTGTTTTGTCTACTTCCTTGATCCA
>Cep148
ATGCCCATCGAGACGGTGGAAACCACAGACGATACAGTCGAAGTGCAACCCATGATTGCTCTCCAGCCATTACCCGAAGCGGCCCAAGAAGAGATTGTTCTGCAGACTCGTGAGGAGGTGGTTGGTGATCCGAACCTCGTGTATGCTGACAGCATCCCCGTACCAGCTCCAGAGATTGAAATATCCACAGAAGAAGCAACCATCACCCGGAAAGGCAAAGGTGGCAAGAGACGAGCCAATAAATCACGAAATATGATATCGACATCAGCTGTAAATTGTGGAGAACTGACGCTAGACACTAACTCTGCTACAAAGAAATGGGAACAAAAGCAAGTACAGATTAAAACTTTAGAAGGCGAATTCTCAGTAACAATGTGGGCTACA
>Cep149
ATGTTGTCAATGGTAAATCCAATCAAATGGTTGCCCCACTCTTACAGTCACATGGCCAGCGCCGACTGTGCTTTCAAAGTCAGTGTAACAGCAGCAACTGAGGTGGTGGCAGCAGCGGTAACAATATCAACAATAACTACGCCAACAGCAGCAGCAGCAGCAGCCGTTTCAGCTGACGGGAACAAACTTACCAAATCGCACACATCTGTGCCGTCACTGAGACGGGACTTGTTTAGTTTAGCACTGCTCTCTGCAATGCACAGAAGTACAACTTATACAACGACGATAACAAGGAGCAGGACGACCGCTATGTTATTATTATTATTGCAGATCTCAATGTTAAGTGCCTTGTTCTTTGGCTCGGCCAGTGCACAGGTCAGTAAAGCGGACAGTGGGATTTTAAAATCGAGCGAGATCTTCATTGAAAAGAAAAGTATAGAAGTAAATTATGGACGTACTGTATATATTGACCCTTACAGCGATTTACAATTACATGTTGGTAAAGGGGACCGCTGCCTAATTAGCGTTTTAGAAACGGACAGTTTGTCGCATAAGCCCGGAAAGTTGACACCAGTAAGGTTTCCTTGTCAATTTAAGCCATACCAAGTATCTTACACCCATTTTGGTGGTCAGAGCCCCGAGGAGGATTACGTCCCAATGCAAATACGCTATGACACAGAGACTGCAACAAAAATTATTCCTTTTGTTTTACATATAAAACTTTCTTTCAAACCCCTGGAAATTGTCACTAATAATTTACCACTCCCGGTTCGGAACTTACTCAGCTACAGTCAACCGTTCACGAAGAGTAATACTCATTTTACTTATGACCCTTCCAAAGTCACATGTAAAGTGACCGTTCTTAGCCCTGCAACTGGTTTGCCCAAGTATGGGCGCATAATCAACGATACTACAACTTTGACAATGATGGACTGCGACCAATTTCTTCTTGCGAACGTAAGATACCAGCACACAGCAAGAAGTAAATCCCCGAGGAAGGATTATGTTCCGCTATTGGTAGAAGCTGTTGACCAAAACGGGACATTGGTCAAGCAGGAATATTTTCATAAAATGATTAAAATTCGAGCTGGTAAAAAGAACTCATCGCCTAAAGTTAATTCGGATTGTACCCTAATACTTGATGTTGACCAGTTTGCAATGACTGCAATCACACCGGAAATTTTGGCCGCTTACGATACAGAAACGCCAGCTGACCAGCTGATTTTTAACATAACAGAACCACTTGCTGCCGAGAAAGGATTTCTCATATCAACAGATGACCCCGAACTTCCCATTAATTCTTTTCGACAAAAAGATATTAAAAAACTGAAAATCGTTTACAAACCTCCAACTGGAGATTCTGATAAACAGCGTCGAGTTATAGAAATTCCTTTACAAGTTATAGACGGTGATAAATCAGTTTCGAAAGACATCAACCTAACTGTGGTGGTCCGACAAATGAACAGTCTTGCCCCGGTAGTTATTAAAAACTTTGGTGTCCAGTTATTCGAAGGCCAGTCAGGTGTGCTGTCAAGTGCGGATAATTTACAGATCATGGATGTTGATAATATCAACGATGTTACTATTACAGTTATTCGAGGATCAGTTCATGGCCAAATTTTTGTAAACAATTTACCCAGGAAATATTTTACTCCGAAGGATCTCGACAATAATGAGGTTAGTTATAATCATGATGGCTCCGATACTTTCAGTGATAACATAGTATTCAGAATGACCGATGGTACACATAAAGTTGATTTTCTCTTTCCAGTTGCTATCTACGCATTGGATGACGAGGCCCCGACATTGACTGTAAACACGGGATTAGAAATACGTAAGAACGAACTTGCAGATATCACACCATTCGTTCTTAGTGCATCTGATATTGACAGTGAAGATAGTACCATTCGCTTTATCACAGAACCACCTTTTTCAAAGCAAGGTCATCTTCTGCTTCGAAAATTTCAGGTATCACCTTCTGAGGATATATCTGGATGGAAGTTTGTCAATGGAGCATACGAAAAACCAGTGAGGGAATTCACTCAACAAGACATCCTTGACGGGAAAGTATTTTACCGGCATGTTGGACCCCATCACTCGGATTTTGTTACTGATAAAATGAAATTTAAACTGGTGGATAACGGTGACCCACCTAATGAATCTCAATTCCACAATTTTGTGTTTAAGATCTTCCCTGTTGATGATCGACCACCTTACCTAGATTCCCGGAGTACTCTTTTTATGAATGTAGATGATGCAAAACTAACATCTTTTAAAAAGAAGTTTCTTCGTTACACAGACGATGATTCTGATGACCGTCAGATTACCTACACCATAACCTCTCCCCTCCGTGACACCAATGCTAACACACTGTTGGACGTCGGGGAATTGGTTCACTGCAACAAACAGAAGTCGAAACTGGTTACGTTTACTCAGTCACAACTGAACCACCATAAGGCCTGCTATAAGCACCCCACTGAGCAGCTTGGACTTGTTGCCAGACTCCTGAAATTTACGTTTGATGTGCAAGATATATCTGGGAATGTATTGAAAGATCAGGAATTTATCATAAAACTTCGTTCTGTCAGTAATAAACCTCCTCGTGTTCTAAACAACGGTTTGCACGTTATAAAAAATGGAGAAGCTGTCATAACCACCGATATTTTAAATGCAGAAGACAATGATACAAAAGACAAGGATATATTTTTCATCATTGAAGTCGAACCAAAGCATGGAGTTATCCGTAAAAATGTTGACATCCTTACCGCCGGACAAATATTTTCTAAACAAGATATAATCAATCGAGTAATTTTCTATCAAAACAACGGAGACGAAGAAGATTCGGACAAATTTTCTTTGACTGTTACAGACAGTGTCCACAAGTTACCAGTGAATGTTAAAGTCTTCGTGTCGGATGTGGGCAATAAAGAAGCAAAATTTATCAGAACTGCAGATGGCAACGAATTATTACATACTTCTATCGAAGTCAATGAAATGGGTACTGTTGTAATAACAGAGGACTTTCTGAAAACAGCCGTTACAGACTCGGATGATCGGAAATTTACCTTTATTATTACGAAGCATCCTCTGGAAGGAGTAATTCTAACACAAAAATTTACACGACAAGATATCATTAATAAGAAAGTAAAATATCAACACACTACAGGCGAGATTGGGACAAAACCAGAAAAGGATAGTTTTGAACTAATGCTAACTGACGAATCGGACAGTCTCGTTGTTGGTGGCCAAAAAGTTGAACAAATAAGAGTGGATGTCAAAATCTTACCGGTGGATAATAAGTTACCTGTTGTAAATGTTGCAGATATTTACACAGTTAGTGAGAGTGAAAAGAATCCGATTTTAACATCTCACCTTAATGTTCATGATGAAGACACCGAAGATGAAGACATTATTTGTACTTTAGTCGTGCGTCCAAACTTTGGCTATCTAGAAAATATTTCTCCAGCGCCTATCAGCGGCAAATCACAAAAAGGAATACCAATTTCTGCTTTCAGCAATAAGCATTTGCAACTGGGAAACATCAATTATGTCCAGAGTTTCCACGAAGGTGTTGAGGAACGAAGTGATAGCTTTATTATTATGTGTTCTGACGGAATAAACTTTTCAGAACGATATGTTTTCCCCATAGTTATATTACCAGAAAACGATGAAACTCCTCGCCTTTTCATGCGAGAATTTGTTGTCGCCGAAGGAATGTTACTAACTATTGAAAACGCTATTCTAAATGCCACAGATAAAGATCAGCCAAAGGACGTATTGACTTTTGTAATTGATGAACTCCCGAAACACGGTGTTCTTGGTAAACAAACCCTAGCAGGTACCATAAAGATAACTAACTTCACTCTCTCTGATATAGTTCAGGACTCAACAATTTTATATGAACATGACGGTTCAGAGTCGCCCGAAGATTATTTCAAGTTTACTCTAACTGATGGCAAACACAATATAACAAATACTCTTCCAATTACAATTATTCTAGTTGATGATGAAACTCCCAGACTTACTGTCAATACTGGATTGGAAATAGAAAAGATCGGAACAATAAAAACAATATCTAATAAGTATCTTAAAGCTGAAGATCCAGATTCAGAAAACGAGACAATCATGTATATTGTTCGAGGGCCACCTAAATATGGCTATCTACAACGAATCAGCAATGGACATTTATTGCGTAACCTCAGCACAGGTGATAATTTCACTCAGTATGATATTGACCAAAAACGCATTCAGTATGAACATAATGGAGCTGATGTCGTTAGGGACATTATCAAATTCGATCTTACTGATAACCACAACATGTTGACTGACCAGTATTTTTATATCACTGTCAAAGGTCAAAGAGAAGTTACACAACAAATAATCAACAGAGGTGTTGAACTTCCCGAAAGTGGTTGGATTACCTTGACCACTGATTTGCTCACCGGAACAAATTTGAAAATACACAACAAAGAACTGCAATTTGTGCTTACTCGTTCACCAACCAGAGGACATTTGGAAAACTTACATAAACCAGGAGAACCTATAATTAATTTTTCGTTGGATGAATTAGCCGCTGATGAAATAATATACGTTCACACGAGCAATGACGAAATGAAAATGGATAGTTTAATGTTTGAAGTGACTGATGAATACAGCCAGGTTATGTTAACCTTTAGGATCTCATTGACCGATGTTGACAACAAAAAACCTGTGATTACGTTTGATGTATTACGGGTAAACGAAGGTAGTTCAAAACTTCTCACTTTGTCTGAACTTAAAGTTGATGATAGGGATACAAATGACAATAACATTGAATTTACTATTACTCAAGTGCCGCTTCATGGAAATCTTTTACACAACTACTCACGTATCGTAACCAGATTTACACAGGCTGACATCGCTAACAACCTAATTAGCTACCAACACGATGGTTCCGACACACAATCTGATAGTTTCTCTTTTATGGTAACAGACGGAATCCATTCAGATTTCTATGTCTTCCCCGGTACCAGTTATTCGAAACGTCATCCTCAGACGATGAATATTGAAATAGAAGAAGTTGACAATGGAATCCCCTTGATTTCTGTCAACGAAGGAGCATCTTTCTTAACTGTATTAGAAAACGGGAAAATGGGATTCGTCTTGTCTGAAGACGTCCTTAAGTCCCAAGATCATGATACCCAGGATGAGGAATTACGTTATTCTTTGACTGTACCTCCAAAGTTTGGATCATTGTCTAATACCAAGCACGGAACTTCTAGAATCACCACATGGACCCAA
>Cep150
TCTCAAAATACCCCAGGGATATCCATGGATGTGGAAGAGGATTCGTTTCTTGTTTCCTTTGATTTTTTCTTTGTGAGCAATGGCTCAATAACAGTTTCTCTCAAAGTTCACAAGGACCGCATCTTTCACATTCATTATGTATTCAGCAACACGTTGATAACAATAGATAGAACAAACATCTACTATGGTCTTGGAGACATTCCAATGTCATGGCGCCACATTACTCGAGACATAGCCATAGACTTCCAGAAAGGAATGGGATTACAGTACTCTAAAGTGAAGAAGGGCAAGTTACGCAACATAATTGTTCACCTCTCTGCAATTACTTTACACGGACAAGGTCAGATGGACAACATTACCGTTTCTTCAGCTGCACATCTTGACCAGTTTTATGATGCTGCTAACTGGCTTGTCAAGCACCAGGATGATCGAGGTGGATGGCCTATTATGGTGGCTCGTAAATTAAGCATGCTTGAACTCGACCCTGGTTGGTATTCTGCTATGGCTCAAGGGCAAGCCATGTCTCTCCTTGTCAGAGCCTATATAAGAACGAAAAACCCAGTCTATTTGAATGCAGCGGTCAATGGTTTGAAACTCTATCAGGTGAGCAGTGCAGAAGGAGGTGTTATGGCCAAGTATGCAGGTGTATACACATGGTACGAAGAATACCCAACACAACCGAGTAGTTTTGTTCTGAATGGATTCATATACTCTCTGCTTGGTCTCTATGATGTGAAAGAGATTGCCACTGGAACAGGAAAGCATCTGGCTCAAATGCTCTTCGATACTGGCATGCATTCATTGAAGCACATGTTACTTCTATTTGACAATGGGTCTGGAACATTCTATGACCTTAGACATTTAACCCTTGGCATAACTCCCAACCGAGCCCGTTGGGATTACCACACGACACATATCAATCAAATCCTCTTGTTATCTACGATAGATGATAATCCTTTATTTAAAAACACTGCAGAACGGTGGATATCATATATGAAAGGCAAACGAGCACCTCACAAT
>Cep151
ATGATAGATATTGTTTGTGAAGCAATGACGAACTCACTGCTTTTTGCCCCAGGCAAAGTGGTTGAAGAGGTGAGCCCAGCCTTGCAGAATATGAACCCGAAATCCCTTTGGAAGGCGAGCGACGGACCGGTGACTTCGATGTTTGCCAAGCTGATATCAAAGTTGGAGTCGAGCACGGGTCTGAAGGCCGAACATATTTTGATTAAAGTGGTGGCTACCTGCTGTTCTTTCGCCGCCGTTTATGTGACCTTCAGCTGGATTCTCAAGAAGATGGACCCGACATATGAAGAGAAGAAAAAGGCGCAGACTCAAGCTAAAGTTATGTTGAAACGACTCGGCATCGACGAACATGCTTTGAACGAATACGAAGTGGCTGTGGCCGCCAACTTGGTCGACCCTCGCTGTTTCGACATCAGCTGGGAACAGATCGGAGGACTTGATAATGTGAAGAAAGAACTGAAACAGACCGTGATATTCCCTCTCAAGAATTTCACTTTACTCGACAATTCGAAACTAATGAAACCTCCTCGTGGGGTCCTTTTATATGGCCCTCCCGGCTGTGGTAAAACCATGATTGCTAAAGCCACAGCCAAGGCCTCCGGTGCCAATTTCTTGTTTGTTGAGCTCTCGTCCATGCTAGACAAATGGTACGGCGAGTCACAGAAGAGGGTCGCGGCTATATTCAACCTGGCTCATAAAATCCAGCCCACGATTATTTTCATTGACGAGATCGATTCCTTATTACGCACCAGAAATACTCAGGACCATGAAGCAACCAGTATGATGAAAACCCAGTTTATGAATTACTGGGATGGATTATTAACCGACAGTAAAAGCCAAGTAATTATCATCGGGGCCACAAACAACAGGCAGGCCCTCGATCAGGCCATCCTACGACGAATGCCATGTCAGTTATATGTGGGTAACCCCACCCCCGAGCAACGATATCACATCCTTGAAATAATCCTCTGTGACGAAGTCCTCGGTCCAGATGTCGATCTTTTAGCCATTGCGCAGATGACCGAAGGCTTCTCCGGTAGTGACCTCCACGAAGTTTGCAGATTGGCTGCTTCGGTTCGAATCAGTGAATATATCGACACCACCGCGGCCGACGACAAAGAAGGAACCGAACCCTCGTCGCCTCCCTTGCTGCAGCCCTTGTCTTCGTCCCCGTCTGCTCAACCCGAAACCGGTGACCCTTCGGATAAGGTATGTGATTCTAATAAACAGGACAAACTCGAGAATCTTAGAGGAATATCTCAGACGGATCTTTGTACAGGAGTTGACAAAGTACAAAGTAATATCTCAAAACTTTTCTGC
>Cep152
AGTGATATTCGAACTATTTCAGTGAGTCACTGGGGTTCTGAACTGGGGCTGCAAGTCTTGACTGGACTTAGCCGTCTTTATTGCTCTCTTGTGTGGGAGAGCACAGTGTTACTGGCTCTCTGTACGGAAGACATGTTGCCTGCGGATTGTGAATTTGGCCGAGCTGACTTGGAGAAACTAATGCCAAAAGATGTCAAAGGTGATAAGGATGAAAAGACTACATCTGAGGGTGGTAATTCTGCGTCTGGTAGTGGGGGCATGACTGCTGCTGGCCTCAAGCATAGCACAGATGAAATGGGAAGTAATGGAGTGAGTGCTGCTCTCGAATCCCTTACTACTTCCGAAAGCCAAGAAACACCAATGGAGACAAATGAGGTAAACAGCTTAGAAAAGGAATCCAAGAAGTCCAAATTGTGTCCAACTTTACAAGCTCAGGTGAAACAGCTGAAACCGTTGTTATCGGTGACCTCTCGGCTTGGCCGAGCACTTGCCGAACTGTTCAGTTTATTAGTAAAGTTGTGTGTTGGGACCCCTGTGCGACAGCGCCGCAGCCACCAGATGCCAGCCACGCCCACCAATCCTACTCCTGCTGCTCAGGCTGTAGCCAAAGCCCTAATGAAACTGTTGGCTAATGCTTTCAGTTGGACACCACCTCCAAGTTCTCCTGTGCCTAAATTGAGGTTAACATTCCTCGTTTGCTGTGTTGGTTTCCTCTCTCCGATGCTATTTGATGACAAAAAGTTGCCCTATCACTTAATGCTGCAGAAATTTCTATCCTCTGGAGCACAAGCAGCATTTTTT
>Cep153
ATGTTGATACATTTGTACAGTGATAACAACCATGCCTTAGAGGGATTCAATGCAACATACACTATAACAGATTGTCCATATAATTGCAGTAAGCAAGGAGACTGCCGAAATCATACATGTGTTTGTCATTTCTGGTTTACAGGAAAAGGCTGTGAGAAGCGCTCATGTAGTACTGATTTATGTCATGGTCATGGAAAATGTGATACCAACAAAGAACGTTGTATCTGTGATGATGGTTATGTTGGTGCAAACTGTGATCTGCTACTAAAGAATGACAGTGGGCAAGGGCAGTGGTATATATTGTCAAAGTCAAGTAATATTTTCACACCTAGGACTGGCCATATTGGTATTTTTGTACCAAAGTCAAATAGTTTATGGATATTTGGTGGTTTTACATTAAATAAGATAGTTAATGATTTATTATATTACAGCTTTAACACCAATCAGTGGGAAAATGTCTCAAAAACCTCTCCATGGCCTGTACCTCGTTATGGACATGCTGGTGCTGAATTTGAAGATTGTTTATATATTTATGGTGGAATCATAGCAACTAGAGTATACTCTGATGAACTCTGGATGTTTAACACTACTTTAGGTCATTGGTATCTTATAGCTGAAAAAAATCGCCACACACCACCTAGTTTGACAAGTCATACCTTAACAAGAGTGAATAACTGGTTGTATTTGTTTGGAGGACTTCTTATGAATGGATCATTTTCTTCAGATATGTATCGGGTAAATTTAACCTCAGGAGTTTGGGAACATGTTAAAATCAGAGGTGGAAGAACATTTATGAGACGTCTTGCTGGCCATACTACTGTCTTTCACCAAGAATCAAACTCTCTTTTAGTTTTTGGAGGTTTCTGGATGGAAAGTGCTTCTGCTAGTCAACGTACAAATAGCCTTCATGCTTTTCATTTAAAGGAAAGATACTGGTCAAAAATGGCTCATCCTTACACCCAAAGCAAACATCGGCCTAGAGTAATTGCACATCACTCTGCTGTGTTAATGGGTAACTATCTAGTAATCTTTGGAGGAAACTCACATGTACATAATGATTGGAAGATCTGCTATGATGGTGAATTATATTTATACAATATTGGATGCCATACCTGGGTTAGTCATGGAGCTCTTGAAGAACGAATAATGTCAAAA
>Cep154
ATGAGCAATGTAACTTGGATTCCTCCTGCTATTTACCAAAGTTCTTGCACAATAGATGTAGAATATTTTCCATTTGACCAGCAAAGCTGTGAGATGAAGTTTGGTTCATGGACGTTCAATGGAGACCAGTTGACATTTATATGGAAGCAGGGTGACAAACTGGATTTTACGGATTACCTCGCCAGCGGTACCTGGGATATTGTTGATTGCCCCGGTAAAGTGTCGACTATCACTGAGAAGGAGACCGGCGTGAAAAAGACCTTAGTTGTGTTCACTTTGATTCTTCGCCGAAAGACATTGTTCTATACTGTCAACTTGATCATACCCTGCGTTCTTATATCTTTTGTTAGTGTATGTGTGTTTGCACTTCCTGCAGACGCTGGAGAAAAGATGACACTTTGTATATCCATTTTACTGGCCCTGGTTGTATTTTTACTGTTGGTTTCCAAAATTTTACCCCCTTCTCTGACTATTCCTCTTATTGCCAAGTATCTCCTTTTCACTTTCATCATGAATATTTTTGCCATCGTTCTAACCGTTATCATTATAAACAGAAATTACCGCACACCACGCACGCACAAAATGCCAACCTGGATACGTGTTGTCTTTCTTTATTATCTTCCAAAAATTTTATTCATGGAACGGCCAGACCACGACGATCGCTGGCAAAGTAAAAAGAAGAGTCAACCTCAGGTGGAAGAGGTGACCGTTCCTGAGCAGCCACGACATTACTCTGCTGCAGCGGCAAGACGTGCAGACTTACTGGAGTTGCACGAAATTCATCACCCAAACTGCAAGCTCAACTCCAAATCTACCTCCACAGATTATATCCGGAGAGAGCCTGATAATGTTGAACAATTTTCGATGACACCACACATTATACGTGCATCAGAGGCTGTGAAGTTTATTACACAGCATTTAAAAAATGAAGATGAGTATGAATCT
>Cep155
GCATCGGATCAAGAAATCCTTTGGGTGATGCGTGTAGCTATTTTTGGTGTTGGTGTTCTCGCAACTGCAATGGCATTAAAGGTGACATCGGTCTATGATCTTTGGTATCTTTGCTCCGATTTTGTCTACGTGATATTGTTCCCCCAACTTGTGACTGTTGTGTATTTAGAGTGGGCAAACACCTATGGATCGTTAGCTGGCTATATAGTTGGCATATTCATGCGCCTTTCAGGTGGGGAACCCACACTTTTTATTGAACCCATCATTTTTTATCCTTTCTATGATGAGGATGAACATCTTCAAATGTTTCCATTCAAAACCTTAGCCATGTTTCTTTCTCTTGGAACAATAGTGGGTGTTTCGTACGTATTCAAATACCTCTTTGAGAATGCCCATCTACCACGGCGCTATGACGTTTTCATGTGCATTGTCAACATACCAGATGAAGTTATTGCCCTCGCCATGAGAGAACCAGCGAATGAACTGACAGCAATCACACCAACACTAGAAATGAATGGTAAAATTAACCCAGCACTGAAGATATCACAAGAAGATCTGGGTGTTAAAGAGCATGTTAACTATGGATACATTGGAACAACATCAGATCCTACTCTTGGATCAAATGGT
>Cep156
GAGATTGAGCTACAAGAGGACAGTATGTGTGCCACTGTGTTTCCACGCTTTCTTAAATTTCTCTACAGCTGTCACGTGCGTTTGAACATTGGCAATACACTTTCCATGCTAATCCTTTCTGATAAATATAATGTAGAAGACCTTCGTAATGTTTGCATAAACTTTGCCTGCACTTGCATTATTCCACGACTACAATTGAAAGATGTTTTCCACATATGGTTCCAGTATGCGACAAAGTGCTATCACAAAAAATTAGTGCAAGCTTGTGTACAAGCACTGTCTGAAAAAATGGATGATATCATGATGTCAGTTGAGTGGGAACAAGAATGGCTTACTATTGAAAGAGATCAGCTTATTGAATTCTTGAAGAGTTCTGAGCTGACCATTAAGGATGAATATGAACTCTGGGAGGCTGTACTAAAATGGTTGCTTTCTACTGAGCATCCTACAAGAGCTGAAAACCTACGCAGTAATGTAAAAACAGTAATTGAACACATTCGTTTCCCAATGATGACTCCTGATCAACTATGTCAAGTGGAGAACTGTAAAGTTGTTCTGGAGATGCCTGATATATTTCAGCCATTCTTGATGCAAGCCTACAAATACCATGCCCTCCCTCTAACCAGTAGAGCCATGATAAAAGAATTCACTTCTGCTAGCTTCTTGCTACGTAATTACACTGATCTTCGTTGGGACAAGCGCGTTGTTATTCAACGCTACACAGAATGCCAGAAATGTGCTGAGGTTAGTTTCCGATTTGCTACACGTGCTTCCACATTTCCTGCTCAGACGTGGGAGTGGGAGCTGAAGCTTCATCCAAAAGGCTTTTCTTCAACTTGTGATGACTTTAGGGCTGTTTTGTACTCCAATCTCATTCTTGATCAGCCAAGACCAGTGGAATATTTGCTGTCGTTAGTTGATCGAGAAAAGATTCTGCACTCAGTAAGTGGTAAGAAAAATTTTTCCAAAACTAGGTATACCACTGACACTGAAATGGACAAAAAGATCTCTCTCAGTGACCTATCCCAGCCCAACTGTCCTCTCTTGATTGATGATAATCTTGTTCTACAGATTGTTCTTAGGCCAGTTGGA
>Cep157
TCTGTCTATGAATGGAGTACTGTTCTGTCCTTTGACTCGTCCCTGAAACGAGCTGTTGATAATGTTCTTTGCTCTGTCTGCTATATCTATCCAAGTTTCTTCACACTCATCCTCGAGTGGATGGGAATCCTGTTGAACCCCAGTAACAGCATGACAGCCTCTATCAGTGATGACTGCAAAGATAGCTCACAGCAACAGCAGCACATCTCGATGACGGATGACTCGAAGGAAGCCCAAACCAACCAACAGTCTGCTATGGCAGCTGACCAAGACATTGGCAATAATTTGATCACATTGCATGATTTCAGTAATATGATGCTTGACCGTTCACATCTGTCGACCTTAGCCATTACATGCCAATCTCCTGGTGCAGTGCAACAACTACTTGCTAGTAAATTCCCAGCAATTCTTGCTCAGGGGCTGTTTGAATTCTGCAACCATGAGATTGCATGCTTTGCTGAAAGTTTAACCAATCCAGAATCTCTAACTGACGCTAATAAATCTATGATGGGAGAAAATGGTTCTGTTGGTGAACAAAGCTATCCTCACACCTGTGATAATTCA
>Cep158
ATGGATGCTGGTCATTTGTACATGATTAAAGAAGAAGCCTCAGATCGTAACACTGAGAGTAGTCTTTTGGCCGCTGCTGCTGCCGTAAAGCAGCAGCAGAAATTAAATAGAAGTGGTGAAACACCACTCTATTGCTCAACAGAAAGGATTCTAAAAAACAACCCACACCAGAAAGTTGCACCCGACCAAATTAGAGACGGCATTCGACGCATTACAGAAAAGTATGACTCATTAGGTAAAATGTTGTCGCAGTGTGATAATACGAGAAATAATATGAAAAAAACACCCATGTCCGACGCATCTTCCGATATTTCTGATGTGCCGCCCTCGACAGCAAGCACATCAAGCACAGGTGTTTCAGAAACTCTATCAGAGCACGATCTCCTTCAAGTTGAAATGTTTTATAAAAGTCACAAGACTGAAGTATTTGTTTGCCACTGTCAAGCAAATTTATACTTCGGCTCTGTGCGCCAGTCATCCGAATGTGATCAATGGGAATATGCCATGACAGGTATACCGCTGTTAGTGCTAGACACTGGCGAACATCACCGGAAAAGAAGACTACATTTCATTCTTGCTGAAAAAGGAACGGGTTTTGTGATGTGGAAAGATGTAATAGATCATTTGACAAAATATAGCGCTCCAAGTTCGAGTTTCCACACCTTGCACATCTCTATCGACCATACGAAATTAGCGGGCCTCAGCTTTGATGACACTGAGGCAGCGGCTCAGTTCTACGAAGTTTTACGACAGTTAACCTCTGACCCTAATGACGACATCCTTAACTTAAGCCGGTCGAAGAAAAACAAAAAGAAAGAACAGAAACCGAAAAATAAGAAATTCAAAGCTCCCAGAAAAACAGACATATCGCAGCCTTGTTGTTTCGTTCATGTTACTAAACTGGAACGCACAGACAATAGCGGGAATGCCGCTTGTGCGTTCAAAAGTACGCTCCCAAGTGAAATGAAACATTCAAGTAGTTCTGAGCTGTCGGAAGACTCCGCTACTGAGCAGTATAAG
>Cep159
ATGGAGACCAAGAGTATCTATAACGCAGCCCGAGACGGGAGACTGTCCCGTCTGAAATCCCATTTGGATCCTAAGACTATGGAGGAAAGATGTAAACTTGTCAAGGCCAAAACAAACGGGGCTACTCCCTTGATCGTGGCCTGCCGTAATGGACACTTGGATGTCGTCAGATACCTAATTGGCGAATGCAATGCCGACATGGAACAAGTCGGTTCTGTTATTTTCGACGGGGAGACCATAGAAGGAGCGCCTCCTTTATGGTGTGCAGCGGCTGCTGGACACTTGGACATCGTTCAGTATCTCATACAGAAAGGGGCAGGAGTTAACCAAACAACTTTTACCAATTCCACACCTCTTCGTGCAGCTTGTTTCGATGGACACAGCGAAATTGTGAAATACCTTGTTGCCAATAAAGCCGATATAGAAATAGCTAATCGCCATGGCCATACCTGCCTCATGATCTCATGCTATAAGGGCCACAAAGATATTGCCGAATATTTACTGAAATTAGGAGCTGATGTGAACAGAAAAAGTTTGAAA
>Cep160
AAAATAATGGTCTCTCAAGATGGTTCAGAAGACAATTCACATCAGTTCAAGATTTTGTTGGCTTCTGACATTCACCTGGGATATATGGAAAATGATTCTGTTCGAGGCAATGATTCCCTTGTAACATTTGAAGAGATCCTTGAAAAAGCAAAGCAAAATGATGTTGATTTCATACTTTTTGGAGGAGATTTGTTTCATGAAAACAAACCATCTCGTTCAATCCTACATGGCTGCCTGGCACTGTTACGCAAATATTGCATGGGAGACAAACCAATACAATTTGAGTTTGTTAGTGACCAATCTGTGAATTTTGAACACTGCACTTTCCCATCATTGAACTATGATGACCCAAATCTCAATATTTCCTACCCAATATTTTCCATCCATGGTAACCATGATGACCCTACAGGTCAAGGAAACCTTTGTTCTCTTGATCTGTTTCACACCATTGGGCTTATTAACTACTTTGGCAAATGTACATCTCTTGATAAAATAGTTTTGTCCCCATTACTCTTGCAGAAAGGAAGAACAAAGTTAGCCTTATTTGGACTTGGATCAATTCAAGATGAGCGTTTACATCGCATGTTTCTCAAGAAAAACGTCTCCATGCTACGACCCAGAGAAGACAAAGAAGACTGGTTTAATGTATGTGTGCTCCACCAGAATCGTGCCAAGCATTCAGCCACTAAATATATCCCTGAACAGTTTCTAGATGATTTTATTGATCTTGTTGTGTGGGGCCATGAACATGAATGCCGAATAGACCCTGAATGGAATAATGTACAGAACTTTTATGTATGTCAACCTGGCAGCTCTATAGCAACATCACTGAGTCCAGCTGAAGCTGTACAAAAACATGTTGCTCTTCTTTATATTGATGGTAAAAATTTTAAGATAAGTAAACTTCCTTTAGAAACAGTGAGGCAGTTTTATACTGAAGATATTGTTCTAATGGAAACAAATCTGAAACCAGATGATCTGAAAATCTCAAAGAAAATGGAAGACTTTTGTGCTGAGAAAGTTGATAGTTATGTCCGTCTTGCT
>Cep161
ATGGCAAATGCTTTATGGATTTTTAAATTATTATTGTTGCTCGGACTTTCAGTGCTACTATACACAGTATTTCTATTGGTTCCTAGACCAAGCGTCTCACAAAAACTCCACAAATTCAAAGAAGACTTCGTTTCTGTATACAAAAGTAGACTTCAACAGAAAATACCAGAAGTGGAAGTATTACCAATTCCAACAGAACATAATGTTTTCTCTCAGAGTTTTATTGAACCTAAAACAAACCCAGTTAAGGAAAATTTGCCAAAAGAGCATCTTGATCAGTGGTTAAGACGTTTCCATCCACAACCTACAGACAAATTTGACCATTCAAAACATAAGCATTTCCAAAAAACACTTATTTCTAATGACAGTCTGTGTCGTAATTCAGCTGTTGATATCTTGGTATATATTCAGAGTTCTCCAGAGAACCATGCACGACGACAAGCAATCCGTGAGAGTTGGGGAAATGGGGCAGTTTTTCTAGATATATATATGAAACTTGTGTTTGTGGTTGGTAAATCAACCAATAAGGAAAGCCAACACAAAATAAAAGCAAGCATTACTTACGAAAGTATACAATACAAAGATATTCTTATGCTTGACATTGTGGACACCTTCCAAAACATAACTTTGAAAAGTATAAATGCTCTTCACTGGATTTATAATATTTGCCCACAGGCAAAATACATTCTCAAGACAGATGATGATATTTATGTAAACATTTTTCAACTTATCGAGTATTTTATGCCTCAAGTGTGGAATAAAGAAAAAGCAATAATTTGCCATTATAAAACTGAAGGAACAAGTCCAATTGTTCGGGCCTCAAATAGTAAATGGTATATTCCTAACAACGTCTTTGTTGGAAAGCAATATTATCCTTTTGGTTTCTGCACTGGTTATGCCATTCTCTTCACATCAAATCTTCTCCCAGAAATGTACAACATGTCTCTCAGAGTGCCTTACATTGGAATCGACGATGTCTATGCTTTCGGTCTGTTGCTAAAAGACATAAAAAATATTACTGTTATCAATGCACAACGCAACTTTACTCTTAACCAAAATGCTGCTCTTTCTGAATATGAAGGTTCAAAACCAATATCACATGTTGTGGCAAGTGCCTGGGCCCAAAACAGTATGAGTCGCTTCTGGTACGCTACCATCCGCAAACTTTCTAATTGGGGAAAATTACATTGTAAATTGAGCACCAAA
>Cep162
CGAGCAGAAACAGAGAAATTAGCTAAACAAGCTCAAGAGTTATGGCTGGCTTGTGTAGCTCTTAACGGCGTCATTCGACAGGGGCGTAAAAATATACTGTCTAATGAAAACCAATTGAAACCGTTGAAGAAAGAAATCAGAACAGTTACTGATGCTGGGCAGAACCATCCATTTGTGTCAACAATCTTAAACTCTATCCCTGCAGTGGCAATTGAACGTGGAGTTTGGACAGAGGATGCTCTGAAGGAGCGTTTTATTAAAGTGAAAAAAGTGTGTAAAAACGTGGCTATGATAGAAGCTCCAGGCTCATCATTGTTTAAGTATCTTCTCTCCTACTTACAGTCGTTTCTTATATTTGAGGCTGCATACATCAAGAAAGAGAAAGATCTAATAGATGTTGAAGAACTGACTACTTTTGCCATTTTGGCCAATGCCGACCATTATCTCGAAAAAGGTGATATTGAGAGAGCTGTGCGCCTCATGAATCAATTACACGGCCAGTCCCGGTACGTAGCTTCCGACTGGCTCCAGGAAGCCAAACTGTTCCTCGAGACACGACAAGCTGCTGAAGCTCTTATTGCATTCGCAGCAGCCCGAGGACTAGGACAGTTATTT
>Cep163
ATTCTAGCTGGTGCAGCGACTTTATTCGTCGCATTTCTTGGATTTGATGCTGTAGCAACTACCAGTGAAGAATGCAAAGATCCCAGCAGAGTGGTGCCAGTCAGTATTGTGACAACACTCATCATTTGCTTCGTATTATATTTCGGTGTAGCCATGGCTATCACTCTTGCCTACCCTTGGTATCAGCTACAAGATCGCGCTGCTTTACCAAAGGCTTACGAAGCCCGGCAGATATTTGGTTCGAACTACGTTATAGGAATCGGTGGTATGTTAGGCCTGTCTGCTGCTTTGTTCGGATGCCTTTATTCAATATCACGGATAATATATTCTATGGCAGATGACCATATATTATTCAAATGTTTATCATTTGTAACTAAACTAACTAGATCACCGGCCATTGCAGTTTTCATGGGGGGTCTAACCTCAGGAACAATTGCAATGGTTTTCAAGCTTGAAACTTTAATCGACACGATGGCTATTGGAACACTGGCTGCCTACACCGTGGTTAGCATCTCTGTCCTTTGCCTTCGGTACGATTCTGAAATTGTTGGACTGTATAAAGAATATGAAGATATAAGTGACATCAGAACATTGCGCATGGCATCTACAGATTTTATTAATAACACTGGATATAGAACTTACAAAAACTATCGTCTAAATAGACATGATCCACATTTTTATTCAAGCATTGATTCATTTACAAAACAAGGAGATTCTAATTCATATATTAACAATGTTCATCAACAGAATGTAGAAGCTAAAGAGACATTTGCAACACAAAAATCCAAATCGGTTATCTGCACTGAATTACAAGACACATCTCCCATGATATCCGTCAGTGGAAGTAACCACAGCACCACGTACCAACGGATATCGAGTATCGTAAGCGGAAGCAGCTTCGGAAGCTTATTTCAATTTTCCAATGACTGTTGTGAACCGAGCGAAAGGTCTTGGCGTAAATTCAGTATTTCATTGATTGTCTACATAATATCATCTGTAGTTCTATGTGTGTTGACAATTCATGGACGTCACTATGTCTACGCTCAAAGTTGGTGGGCAATCATCATATTGGCTGCATCTCTCTTCACCATGATAACGTGCCTTGTGGTAATCGCACGGCAACCAAAGAATAAAATCAATCTGCTTGCAACAACTCCCTATGTTCCTGTAGTTCCCCTCGCATCTTTCACACTCAATGCTTATCTAATAACGTCCTTACCACAATCTGCTTGGTTACGGTTTGCTGTTTGGCTGGCCATA
>Cep164
ATGAGTAATAATCAAATCCGACTTCAGTGCAAGAGCAGTGCTGGCAAACATGTACTCACTGGTTTAACTATGCAGTCTACTGTTGCTTGTCTGAAGCAGCTTATTACCAAAGTCACCAACATTCCTTCGGAACAACAAAAAATCTTTTATGGTTATCCTCCAAAGCATGCTAATCTTAGTGATGACAACTTACAGCTTTCAAATTGTCCTTTCCGATCTGGAGATCTTCTTATTGTGGAAAAGAGCCTGGGTCCAAAAGTCAAAGATTCCTCTAGCAAACCACTTTCTTCCATTGAAAAAAGTACTACTATACCAAAGACTAGGAAATCATCAGGTATATTAATACGAAAGGTTGTACCAGCCAATAATTCTTGTTTATTCACAAGTGTTAATACAGTGATGAATAATGGATTAGTTGATCTTTCATGTGCTGATTCTATGCGGAAATTAGCTGCAAAAATAGTTATGAATGATCCAGTAACATATTCTACAGCTTTACTTGGACAAGAGAATTCTAAATATATTAACTGGCTTTTAAAAGAAGATTCTTGGGGGGGTGCTATTGAAATTTCTGTGCTAAGCAAACATTATAATGTCGAAATTGATGTGGTTGACACACAATCAGGTCGTATTGATCGATTTGGTGAAGATCAAAAATACGATAAAAGAGTATTATTGATTTATGATGGAATTCACTATGATCCTTTGATATTGGAACTTGATGATTCTACATGTGAAACTATTTTTTCGACTAGTGATGATGATGTGTTGCAGCAAGCCCTTGAAATTGCAGCTGTTGCTAAAGCAAATAGGCAATTTACTGATGTGAATAAATTCACTTTGCGTTGTATAGTTTGTCAGACCCAGTTAACAGGCCAGTCAGAAGCTCAACAACATGCTGAGCAGACTGGTCACATTCAATTTGGACAGATT
>Cep165
ATGGCGGAGGAGGTGATAGTCATTGCAAAATATGATTATAAGGCTGAAAATAGCCAAGAGTTGGACATTAAGAAGAATGAGAAGCTACGTCTTCTTGACGACAGTAAAGAATGGTGGAAAGTACAAAATATGCAAAGCAAATCTGGCTTTGTACCATCAAATTATGTCAAAAAATCAAAGCCTTCCTTCTTCTCTAGTTTACTCACTAGGAAAAAGAACAAATGTCCAGCTGCCAGCTACCAGGCTTCAAGAAATGGAGTTGCGGCACTTGACCAAAAAAGTCCAGGAGGTGCTGATATCCAGATTTGTGAACATGTACCAGCAATTGTCAAATATGGTTATCAAGCACAGCGTCCTGATGAAATATCATTAACAAAATCTGAGAAGGTGATAGTCATGCAAAAATCTATTGATGGATGGTGGCGTGGCCGAAAAGATAATGACGAATATGGGTGGTTTCCATCCAACTACGTTGAGTTGGAACAACCCTCTGACTTATCAGCAACTCCTCGTGTGGATTTTGGTGCAATGGAAGGGATAGAAGTTGTTACAGCTTTATATACTTTTAAACGTTCAAATCAAGAAGAACTTAGCTTTGAAAAAGGGGACCGTTTATTAATTGTTGAAAAACCTATTGAGGATCCTGATTGGTGGAAAGCACGGAACAAGTTTGACCACTTAGGTCTTGTACCACGTAATTATGTTCAATCAGTAGATGATATTGAATATGATACTGCAACCAATGACAGCTCATGTACTCCACACTCTCAGTCAGCTAGTAGTCTTTCTAATGCATCCTCACTCAGTGTGGTCGGCATGCCTAATCATAAACCACAGCATTTATCGGGACCTCTAGCTGATAAAGAGTGGTATTTTGGGAAAATAACACGGACCCAGTGTGAAGAAATGCTTACAAAACACGCTGAAGATGGGGATTTCCTGATTCGAGATAGTGAATCTACA
>Cep166
TGTGCCATTGACACATCATATTGGACAGCTTTCAACCATATTTTTATCTGGGGTAGTATCATCTTTTTCTTCTGCTTCACCTTTGCTTTCTATTCTGACCTCTTCGAGTACACCTACCAAGGAGTAGCAGTGTCTGTTTTCTCAACAACTCAATATATATTCTGTTTGATTTTGACCTGTGGTATCCTTTTAGTCCCAATTCTGGCTTATCGATTTTATACATTGGACACTAACCCTACACTCTCTGATCGGGTTCGCCTGAAGCAGCGTATGACAAAAACGAAATCGCGATCCCAAAACTTCAATGTTGGACGCCAGTCTACAATCCGTCGCAGTCAACGATCAATGCGATCAGGATATGCATTTGCCCACCAAGAAGGTTTTGGCCAACTCATCACCAGTGGCTTAAATATGCGCAGCCGTGTTCAAAGTGAAGCAGGAATTTCAGATAAGTCCTCGATTAAATTAAAGGGAATCACTCGACTATCAAGCACAACAGGAGAACCAATACATACCAATTCAGGCAGTTTCAATGCAATCAGGGCA
>Cep167
GAGAAAAAAATCCGCTGTCCTCTCTGCACCTATGTATGTGCAAATGAAAACCCAGACCTGAAAATTCATATTAAACGACGCCATGTGACATCTGAGTCTACTGATGGTGCAATGCAAGCTTTTACTTGTGGTGAGTGTGGCCTAGTTACGATGAGCAAGAAAGATTTGAAGCAACATGCCAAATTCCATCGCAAGGGACCTGAACTAAAATTATTCTGTGAGCAGTGTAGTTTTGTGACTGACTGTGAAAGTCGTTTAAGGCGACACGTCCTGACTCATACAAAAGTGAAGCCATTCAAATGTGGTTTGTGTGAATATCGTGGATCTCAGAAAGAACATGTATTAAGACATATGAAATCACGGCATAGTATAGATATCCAGCGTAACCCCCGGCGACAGCGAGAAGATGAAAACGGCATGGAAAATCTGGAACGAGACAAAGGTGATTTTACAAGTCGTGATAAAATCTTTGCTTGCAATCATTGCACAATGAAATTTTCCAAGTTGATCAATCTCTACAAACATTTGCATACGCAACATAAAACTATCATGCCATCAGGTGGACAGAATGAATTCTATTGTGTAGTTTGTGACTTCAAAACCATCAACAAGAAGAATTTACTGGTGCATATGCGTAAACACAACATGCAAGAGCAAAATCCACCTTCTCATGTATATTCATGTGTTCTCTGTCGCTATGTTAACCCAAAGCGACGGAACTTATTCCAGCACATGATGAAAAAGCATGGTATTGAGATTGTGATGAATATGAAAGATGACTGGTCATCTAGTTGTTTTATTGACAATAATGTTCCCACAGTGCATGATAAGGGAGAGACTAATGAACCACAAGTAATGACTGTAAATAATAACGTTGTGACAACTAGTAGTGATGACTGCAACCAATTGATGGTTGTTACTGATGATGGTGGAAGTAATCCTGTACAGACTGTCATTACAATTGAGGATTTAGCTTCTTCAATGACCAAACCAGTGAAAATGACACAGGTCACCTTACCACCTGAAACTGAAGAACTTTCCCACAAACAGCTCACTGATGATTTGACACAGCAACAACATGCAGCTGATGCTGTGGAAGGTTTACAAGCTTTGGCAGAACAACCAGGGATTGTTGAACCTGAATCTCACTCTCAGTCTGATGATAATGAAGATGACATTATCCTTGATGATGAGGATATCAAAACAGAGTCAGTTGAGACTGAAGATATGTGTAACCCATCTCCAATTGCAGCTGATGCACCAGCATTAGTTCTTAACCAGTTGCCAGATGATGGTGAGGTGAAAGATAGTGTTGAGCTCACTTCTGACCAGATCGTGCACTTGTCACCTGGTGACTATGTTGAAATTAATGGAGAACTTTATAAAGTGGAAATTTCTACAGAGCCTGCTGAAGAAACAGTAACAACAACCGGTGATAATGGACTAGAAGCTGTTCCTGTAACAGCAGCTGTATCTGAACTGTTTGGAGCACTTCCTAATTATGATACAACTGTAACTGTTCCTCCTGCATCCTCTACCTCTACTTTTGTAGCG
>Cep168
GAAAAAGAACAAATCCTTGCAACACGGGAAGCTGAAGAATTCCGTCAGCAAGCTGAACAAAAGCGCTTGGAAGAGAAACAGCTTCAGGAACAAGCTGACAGACAGATGGGCCGATACTCAAACATATCCAAGTCGAATATCAGCTCTAAAATGTATTCAAATAATACTTATACAGAACACGGTCCCAATCTGACATACCAAACAGCCCCCGAGAAGAACTTCACAGCAGCACCACAACCTCCTGAGAGAGGGTCTTCATTTGAAACCCTCAACCAATACCAGCAGCGTAATTTGATAAAACCTCTCCCTTCTGATCAAATGACCCCTGATAACAACAATATGGGTAAAAGTGTTAGCACGTCTGCTTTGCGAACAAACCAGGATGTGACTGCTCCGAAAAAATCAGTTTCCTTCAATACTCAACTGGAAACCCGGATCAGTGCTGCCTATAGTGACGATGAACGATCATCCAACCCTTCTTTCCGTTCTTCTGGTGAGTTTTCCCCAAATCTCAGCCCCTCTTTCCTTGGAAACAGTGAACCGTCTGAATTGACGTCAAAAATGACCAATGAGGTATTCACTCAAGACTCTCACCAATCAACACCACCACCACCTCCAACAGCAAATTCAGTTGAAGTGCACTATAGGATTGCTGAAACCCCTGGTGTGATTGGTGGACAGGAAATCTATCGCGATCCCCGCACAAGAATCCAAGCAAAGAAAGCTGCTGGTTCTGCAAAATCTCCCGGTCCTGAACGGATGTCATTTAGGGATAAAATGAAATACTTTGCACAAGAAGCTGGAGAAGGCACTCCGAAGGAGAAATCGAAAGCATCTCGTGTACAAAGAGATATAGAATATGCTATGAATGGTCAG
>Cep169
ATGTTCCAACTCATGTACAGAGCCATGAGTACAATGAATAGCCCAGACTTATCTTCAGATCAACAGTACCTGCTTCAAAACCCTAATTATACATTGGATCTTGTTAAAAGACTTGATTCGTTGCGTATTGAAGCGACGTTTACCGATGCCATTCTGTGCGTGCAACACGAAGAATTTCCTTGCCACCGAAATGTGCTGGCTGTTAGCAGTCCTTATTTTAAAGCTATGTTTACCAGTGACTTACGAGAAAGCCGTGAATCTAGGATCTGCATTAGTGAAGTGTCTCCTTGGACTTTAAAACGTGTCATTGAATATGCCTATAGTGGACGGATTGCTATCAACGCCGAAAATGCCCTTCAGCTCTTAGCAGCAGGCAGTCTGTTTGAATATCCCGACATAGTTAGTGCTTGTTGTGAGTTTCTTCGCCGTCAGCTTGACCACAATAATTGTCTGGGTATTGAGCAATATGCTCAGGTTCACTCATGTCATGATCTGCAGAACGATGCGCATAAGTTTGCACTGGAAAACTTTAGCATGGTTGTCAAGAGTGATGAATTTTTGGACTTGTCAATAGATCGATTACTGACTTACACGTCTAGTGACTTGATTGATGTACGCAAAGAAGAGGTGGTTTATGATGCTGTGATGCGTTGGGTAAAGTATGACCTTGATGAGAGAAAACAACATCTTACATGCCTTCTACAACAAGTTCGTCTTCCAATTGTGGATCTCGGCTACCTGCAAGAAATTGAAAGTGACCCGGTAATTTCTAATCAAAGCGATTGCCTGAATATGGTTCGTGAGGCTCAAATTCAACATGAGTCTGTCTCGAATCAACAAGGTAAGCGTCGTCGTAGCATGCAAAACAATAATGTTCACCCAAGACCATCTACTGTTGCCAAAGAGGTTTTGGTGGTTGTTGGTGGATTGAACAGTTATATAACTCAGTCTGTGGAAATGTATGATGTTCAGAAAGATCGTTGGACTAGTCTCCCTGATATTCCTCAATCTCTTTCTCAGTATAGTGTTGCTATGTTAACCACTGGACTCATTGTAACTGGAGGAATACACGATGGTCATATCGTGGACAATGTGTGGCATTTTGATTGTATTAAATTAGAGTGGAAGAGTGTGAAAGCAATGCCCCAACCTCGTGCACGTCATGCTTCTACTTCCGTGAACAATTGTGTCTATGTGATTGGTGGTGTTGGCTATGGAGAAGAACATGATATAAAAGACTTAAAGCCTATTGAACGTTATGATGCTATTTCCAATACTTGGGAGGAAGTTGGTCAAAGCCGCTTTCCAAGGACATTGGCCAGAATAGTACCATATGAAGACATTATTCTAGAGGTTGGTGGCCTGCAAGGTGGCCAGTGTGTGAATACAATAGAAACCTATGTTTGTAATGGTGCTTCACTTAATCCTAGCGGAGAGCAATATGTGCTGCCAAATTCTATACGATATGCTCAGATTTTAGTGCTAGACAACGTATTTTATATTATATGGGAAGATAGCCGCAAAGTGCTCACCCTTGACCCTGAGAAACGAACATTCCGTAACTTACCTGATGTCCCACATGTTCATGTTAACAGTGGTGCTAGTATATTAAGAGGTAAAATTTACATTGCTGGTGGTTTACATGATGTAGAGAATTCGGTGCCATCACAGTGTGTGGAATGTTACGATCCTTCGACAAATGAATGGACCGAAGAGACGAGCATGAGCCAAGCGAGGTCGTCACATGCCTGTCTAACAGTTCACATA
>Cep170
ATGGGGAAGAAAAAGCAGAAGGATCAAGAAAAGGTAACGAAAAATTATAAATTTACTAAATCTGACAATATTGATAATTCCGATGATTCAACGCCAAAGATTATACTAAATGCCAATATGGAAAAAAAATTGATTACGATGATACTTGATTGGAAAAAGAGTAAAAAACTTGTAAAAGACGTCAGTGAAAGAATGACAACAAAAAGACTGACGGATGTATATACTTGTTTGGCGCGTGCCGGGTTCAAACACAACCAGATAGAGTCTGCTATGAGGAGCACACTGATATACGGCGGTGATCTTGTTGATTCCCTGGACTGGCTCTGTCTCAATATTGCAAATGACGATCTTCCTTCAGAATTTTCCGAAGCGTTAAAAAGAGAAGAAATAAAGAGGCGACCAGGATTTAAAGAAGAGCAGGTAGATAAATCGCAAATTTCTTCTGGTTATCAAGTAGTTGAAAAACCTGTCCAAAAGACAAGTGAGAATAAGGACAGCCGTTTGCCTGAGGGAGAAGGTGGAAAAAAAGACTGGGTGAAAAACTGGATTATGCAGTATGCCGAAGAAGAATCTGACAGTGATTTAGAAGAAAACGCTGCACCGATAGATCCAAATATAAAATACAAAGCTTTAAGTTCTTCTTTAGATTCTACAATAGTACTCGCTGAACAAGCGAAGAAATCTGGAAACAAAGAAAAGCAGAGAGAATACTCAAAAAAGATCCGGCAAATGCGGCTAGATATGGACGAATTAGCTACCCATCCAGGCTTTGATCGTAAACTTGCTGGAATTTCTCTTTTAGCACCCGCCAAACCTGAACCTAAACCTTCCAAAGTACAACCTCCGAGTTTGACCATATCAAATGCTAGTTCAGGTGCTGGAACTAATAAAGCTTTGTCTAAGGCTAGCTGCAACTCAGATGTATCAAAAAGCACACCAGTAACAGCAAAGTCAAAATCCGCCAAGAAAGCTAGTGATGAAGATCTTGCTCTTGATATGTTAGAGAATATGGCAATTGGTGATGCATCAAAACCTTTGCCTGAGAAAAAGAAAGGAGAATCACCTATAGTTAGCCGTAGTTTTGAGTACACAAAACAACAATGGACTGGGAAATCACCTAAACAATTCCTTAATGACTGGACTCGGAAAAACCTCCCTAAAAGTGACTTAGCCCATTATGAAAGAGTCCATGTGAAAAACTTTTACAAATGCAAATCTTCCATTACCAAGAAAGATGGTTCGCTACTTACTGTTATACCAGATATTCTTTGCCCCTCTGTAAAAGAAGCTGAACATGTTGGCTCTACTCTATTACTCTATAATCTCTGCAGAGGACAACCAATCTATCAGTTACTTCCACCTCCTTATCGAGATTTATGGCTAGAATGGATGGAAGCAGAAAGAATTAGTAAACAGAGAGCTCAAGAAATTAATAACAAACCCAGAGATACCCTTGTTGCAAAATTGCTGAAAGAACTCAAGTTAGCCCCAACGCTCTCCAAATCTAAAGCTGAAAAACCTTCAGATGAGCATAACAGTGATGACAGTGTATGTGATGACTGGTTCTTAGCAGATGTGGATGATTCTGAAGAAATTGAAGAAAAATCCAAAGAGAAAAAAACTGTTTGGAAGCCTAGGGTTAATGAAATTAAAGGCAAATTTTTGAAAAAGATAAACAGTAAGAAATATAATGAATATTTAAATCAACGGCAATCACTACCTGTATTTGCATATAGAGAAGACATACTTGCTCAAATTGATCGCAGCAAAGTTGTTGTGATTGCTGGAGAAACTGGTAGTGGAAAAAGCACACAAATTCCCCATTTCCTACTTAAAGATAGAATTTTGTGTGGAGAAACCTGTAATATCATTTGTACTCAACCACGTCGAATCTCTGCTGTGAGTCTTGCAAACAGGGTTTCTCAAGAGCTAGGAGACGACCTGCCTGGTTCACCAAACTCCTTTTGTGGTTATAAAATCCGATTTGAGTCTAAATGCTGTCCTACAACTTGTTTAACTTATTGTACTACAGGTGTTGTGCTGCGTCAGTTACATTCTGATCCTAGTTTTAAAAATGTCACCCACGTCTTAGTTGATGAAGTACATGAAAGAACAGTGCAATCAGACTTTCTTTTGATTATTCTGAAAAGACTTCTTGAGTCACGTGATGACATTAAAGTGATATTAATGAGTGCAACTATTGACTGTAACCGCCTCTCTGATTACTTCAACCATTGTCCTATCATTAAAATTCCAGGCCGAACATTTCCTGTTGATGTTTTCTATTTAGAAGACATCATAGAAATGAACAATTATGTCTTGGAAGAAGATTCTCCTTATTGCATCCCAGCAGCAATGCTCCGTGATGAGCAGAAAACAAGTGTTGAAATCACTGGCACTGGAGGAACTAAGCAGAAAACAGATCTGTATTGGTCAAAGGAAGATATCATTGATGCAAGTGGACTTGACAGAGACAAATATAGCAAACATACTCGACTAACTGTTACTAGAATGAAACCTTACAAAATTAATTTGGATCTAATTCTTCATTTACTTAACTACATAGATGAACATGGGGAAATTACTGATGGTGCCATTCTGATATTTCTTCCAGGATTAGCAAATATACAAGAGCTCTATGAATTGCTCCAAAGTGATCGCAAATTTGCTAATCCCCGACGATTTAAAGTGCTTGCTCTACATTCTGTTTTGTCATCTGAAGACCAAAGCACTGCATTTCTGTCTCCACCTAAGGGAATTCGAAAAATTGTGCTGTCTACAAACATTGCTGAAACTGGCGTTACTATTCCAGATGTAGTGTATGTAATTGATGCTGGTAAAGTAAAAGAGAATCGATACGTTGAATCAAGTCGAATGAATGCTCTAGAAGAAGTTTTTGTTAGTAAAGCTAGTGCTAAACAACGGTCCGGTCGTGCTGGGCGAGTACGCAATGGCATTTGCTATCGACTTTATACCAAAGATAATTATATGAAATTTCGTGAGTTTACTGTTCCTGAGCTTCTTCGAGTTGCTCTCGAAGAGCTCTGTTTACATATCATGAAATGTAACCTAGGCAAACCAGAGGAATTTCTCCAGCTTGCACTTGATCCACCTCAGCTACAATCTATCTCTAGAGCAATGATGATTCTTGAAGAGGTTGGGGCTTGTGAAGGAGAAGTGTTAACACCACTTGGATATCATTTAGCAGCACTTCCTGTACATGTTTCCATTGGTAAAATGCTTATTTTTGGAGCAATGTTTGGTTGTCTTGAACCTGCAGCAGTCATTGCTGCTGCAGTAAGTGGAAAATCTCCATTTGTAGTTCCACTTGAAAAAAGGTCGGAAGCTAATATGGCTAAGCAGAATTTATCAACAGCTTGCTCTGATCATCTCACTATTTATAATGCTTATTCTCGATGGAAAACTGCCCGCAAAGGTGGGTTTCAGGCAGAAAATGCATTCTGCATGCAGAACTATCTAAAAAGAAAATCTCTTATTGAAATTGAAAATGTAAAGACAGATCTTATAAAGCTTATCAAATCTATTGGATTCTTAAGTCGACAGGATGAGAAACTACTGACAGATCCAGATTCTGTTGATGGAGTTCATTTAAATCCAAAATCATGTGCTGTTATTAAGGCAGTCATTCTTGCTGGATTATATCCAAATGTGGCAAAAGTTTGTTCAGAGAAAGATCCGGATGGTACAAGTCGGATATGTGGTGCTGAGACACCTCAAGGACATGCATTTATCCATCCTAGCTCAGTCAATCGAACACTACAGGCACAAGGCTATATGCTATATCAAGAGAAAACCAAGCAATCACAGGTATATCTTCGAGACTGCACATTGGTCTCTCCATTTCCCTTATTGCTTTTTGGTCACAATGTAGTTGTACAACATATTCAGCAAACTGTAAGCGTTGACAAATGGATTATATTTAAGTCACGAGCTCGGACTGCTGTCATCTTCAAAGAACTTCGTAACCTATTGAATGAACTTTTAAAGCAAAAATTAGATGACCCCAAAGCTGATTTCTATCAAGATAAATCAATATTGTCAGTTATTGATTTATTACAAGCAGATATTTGC
>Cep171
TACACACTGCTTCTAAAGCCTAACCGGTCTGGAAAAGACCCAGCCTGTGCAACTATTATGTTTAAAGGGCGTCATGTAACAGCCTATGCACGTCTTCAAAATTCCATAGGTGGTCGTATTATTTTCCGGCAGCATAAGCAATCTAATTATACAACTATTTACTCAGATTTGTTCTACATGGCCTCAGGAAACCAGAAACGCGCTTCTTATAAATGGTATTTCTTCCAGCCAGCTAGCAGCATAGAATCTGCTACCATGTGTCGTTCCCTGAAAACTCGTTACCAACCCCAAAATAGGGTGGAGAACCTACCCATGTTACCTGTTGGTAATTTACCATATGATGCCAGAGACGCTTGGGTGGAACCAAATGTATGGTTGACTGGTACTGACAACATTATTGGTAAATGGATTGGAATTGTTGACAAAAGCGATGAAGTGATTGCTTGTAGTTTTATCCAAGAATACACACATAAGACAGCACAGGTCAACTTTGATGGTGATGGAGCTTATGGTTATGTGCGTTTTGAACAAGATTCACCATACGATCCAACAATTCTTCACGTGAACTTCAACGATCTCAATGATCGTGCTTCCGCTTACCATATACATGTATATCCTGTTCCGCAACGCATTTCACTAAATGACCAATGTTCAAACGATGAAATTGCTGGTCACTGGAATCCTTTCCAAGTGAAAAAAAGTGAATCACCACCACCAGGAAACGGTACTAATGACCAATATGAAGTTGGTGATTTGAGTGGGAAATTTGGTAAGTTGAATGGTCGTGACAGCTTCTCGGAAGTATATTGGGACTGGAACTTACCCCTGTTTGAAGAATATAGCATCATTGGACGATCTTTTGTTGTACACAGAACAGATGGTAGTCGCTGGTTTTGTGCCAATGTTAACTATCCAGAAGACACAGTGATTCTTATGGCAAGATTTTGGTACCCCGTGATTGGTTATATGATGCTGAGACAAAGTAAATCCGATGCCATGTCAGATACATCGATCTATTTTGAACTTGATTACAGTGATGGGTCTGGACCAACTTCAGATCATGAATGGAAAATTGCAGAACGGAGATCAAGTGATTGGAATGACAAGGACAGTGCTCGAAGATGCAGTTCAACAGGGAATGTGTACAACCCTTTTAATCTCCGTCTAGATGGACAATATAATGAAACCTGTATCCGAGAACGTGGTTTTCATTGTGCAGTCGGTGATACAACGAAACGACTGGGAGGAATACAAATTCGATCTGGCGCTAAACGGCAACCAGCCAAGAAGATGTTCATGACAACAACTTTTTTGCCACTCCATGGACCCTACAGTGTAGAAGGAACTTCTGTTGTTATATTTGATATAAACAGACAGAACAGACTTGCATGTGCAACAATCTACCGCCACATCCCTTACCGAGCCACAATGCCGCACCTGATGGATTCTAAAACTCAGCTTCAAGGTAGAATAACCTTTACACAAGAAACTGAGTTCGATGCACCCATGATCAATATGAATATGAATGGCTTAAATAAAGGGATAAATTCTTGGGCAATTTATTCTAATCCTGCAGTTGAAGATAGTCATCAATCCTGCTCCAAGACAGCACTTTCATCAATTTGGAACCCTTTTAACATTCCTCCAGAGAGTTTACCCTCAGTTGGACAAGGATCTCCAAGTCAATATCCCATGGGAGACATGAGTGGCAAGTTTGGTTACTTTGAAGACCGCGGAGATGATAGAAGAAAAATGCGAGATTATAATCTGTGTCTTTACGGACCTGCAAGTGTAATGGAGAGAGCGATGGCTGTGTCTTATGACTATAAGAACCTGAGGGGATGTGGCAACTTCTCCTTTGATCATTCTGAGGCTGAACGATGGGAAGCACGAATCGATTTGTGGGGCCCACTTTATGGCTATGTGCACATG
>Cep172
GTATCCATCACTTCAGACCAAGTGGAAACAGCTGTAGAGAAAGCCATTGCAAACTATAAAGATGAATTATTAGAGAAGCGTTACCATTTCAATACTGGCATTCTAATGTCTGAAGTCCGTAAGGTGTTGAAATGGGCTGATGGTAAAACCATCAAAAATGAAGTTGATATGCAGATATTGGATCTACTGGGGCCAAAGACTGATGCTGATAAGGCTAAACCATCTAAAGCTAAACAATCAAAACAGACCGAAAATATTAAAACAAAATCTACGACATCAGTGAATCAGGAAAATAAAAAGCCCGTGAATGCCTTAGAGAATTTTGTTAGCGCAGATGGAGAGGTGAAAAGTTTCATGGATCTGGTTGGAAGTTCGGTAAAGTTTCATAAAATTGGTGAGAATTTTAAAACAGACGGTTATGTTATCATGCCAAGAACTATGGAACTTTTAAAACAACATTTGAAAGAAACCAATAGTACTGTATACACACGATTCCCTCCAGAACCTAATGGCATTCTTCATATTGGTCATGCCAAAGCAATCAATTTCAACTTTGGTTATGCTAGAGCAATGGGTGGTAAATGCTATTTGCGTTATGATGACACAAACCCCGAGAAAGAAGAGGAAAAATTCTTCCTTGGCATTCGAGAAATGGTTGAATGGTTAGGCTACAAACCATGGAAAGTTACTTACGCATCTGACAATTTTGGGAAACTGTATGATTTAGGTGTTGATCTAATTAAACGAGGCCACGCCTACGTTTGTCACATGAAGGCTGAAGATCTAAAGGGACACAACGTCGTCGACTCTCCTTGGAGAGATAGGCCGATTGAAGAATCTCTGATTCTGTTTGAAGATATGAGGAAAGGAAAAATAAGTGAGGGCGATGCCACACTTCGAATGAAAACAACTCTTGAAGAAGGCAAGAAAGATCCAGTAGCTTATAGGATAAAATTCACTCCACATCATCGAACCGGGAATGATTGGTGTATCTACCCCACTTATGATTACACCCATTGCCTTTGTGATTCTTTTGAAAACATATCTCATTCTCTATGTACTAAGGAATTCCAGGCAAGGCGGTCTTCCTATTACTGGTTGTGTAATGTACTGGAAGTGTACTGTCCAGTACAGTGGGAGTATGCCAGGCTTAATTTACATTATGCTGTTGTATCGAAGAGGAAAATAGCGAAATTGATTGAGAAAGGTTATGTGAAAGATTGGGACGATCCCCGTCTGTTCACACTTACGGCTCTCCGACGGCGTGGCTTTCCAGCCGAGGCCATTAACTTATTCTGTGCCAAGGTTGGCGTAACCATGGCACAGACGGTCATTGATCCAGCTCTATTGGAATCCTGTGTCCGTGATGTCCTCAATGTGAAAGCCCCTCGTGCAATGGCCGTCCTCAATCCTCTTCCAGTGAAGATCATCAACTTTCCAGCCGGTCATAGTGGCAAAGTATCTGTTCCAAATTTTCCTGCTGATCCAAACAAAGGAGAACATTCTGTTCCATTCAGTGAACAGATCTTTATCGAACGAGACGATTTCAAAGAGGTCACTGACAAAAACTATAAGAGACTTGCCCCCACCCAACCGGTTGGCTTACGCCATGCTGGTTTTACAATAGAAGTTGCTGAAGTTGTTAAAGATAGTTCAGGTTTTATCACCGAGTTACATGTCAAGTGCCAAAAAACTACAGAAGACAAACCGAAAGCATTCATCCATTGGGTATCAAAGCCTGTTTCTTGTGAAGTTCGACTCTATGACAAACTGTTCTTCCATCGTAATCCTGAAGACACATCAGAAGTTCCAGACGGTTACCTGAGTGACGTCAACAAGGACTCGTTAAAGGTCATGTCGAATGCATTAGTAGATACATCTGTTTTGAAGGCTGAAACTTACAAACAATTCCAGTTTGAAAGAACTGGTTATTTCAGTGTGGATCGAGATTCCAAACCTGACCATTTGGTTTTTAATCAAACTGTTACACTGAAAGAAGACCCCAACAAAAAC
>Cep173
ACTGATATTTTGAATAAGAAATTACAAGAAAACCCAGAAGATAATGAATATTGCCATATGAAGATTCTTCCAAATAACCATTCTGCACATCAAAGGTCAAAAAATATAATGGGGCATCAGTCACCAGATGACTTAATGGAGTCTTCCCACATTGGATTAACCGCTGGCCTTGATTCTACTCTTCCAGGCAGCTACAACCCTGGTATGCCAGATGGTATGAACTATTTAAATGATGCCTATCCACACACCCAGTTATCTGCCACACGAAACACTGAAAAAACTGCAATATCAAACACTCAACCCTCTCGTAGCCCTTCTTTGAAAATCCGTAGGTATAGTTTTCTTGCAGGCTCAAGAAGAGGAAGAGGATTCAGTGAATTATTCAACTCTACGATTCTGAACGACCATTTTGATCAGTATTGTTCAGCCGTCAAAGATGATAGCTTGGGTAGAGACCTTCTGAATACGGCCAGTCATCAGCAGCAGCAACGTCATCATCATCAACAACAACAACAATTAAAGCAACAACAGCAACAGCAGCAGCAGCGGAGTTGTGGTCCTGCAAGTGATACCTCACCAGATTCAGGAGTGTCGGAAACAATGGAAGAGGATAGCAAACACCGTCCATTGCAGAGGCGCCGTACGCTGCCCTGCATAATTAAGCGAGATGAAGAAGCCGAGAATGAGAAACAGCATTTAAAAGAAAATCAGGCAGCAGTCAGTAGTGAAAACTTGGCGACAAAGAACCCAGAGACAATTGTCATTGAAAATGGTATAAGGAAAAGAATCAAAACAGAGACCAACAGACAAAATAATGCTGACAGTGGGGTGCCAATTAAATCTTACACTATTGAAAGCCAAAGGAATTTAACTAAAGTTTGTAATCCTGGTAGTCTCCCCGACATTAATATTATCAAGACACGGTCTTTGATAAAACCGATGCCGAGAGAAGAAGCTTATAAGTTGTCGTCTCAGAGAAGAGAAGAGCTCCGTCACTTACAAGAGATTGATGAGCGCCGTAAGCAAGGCGATGTGTCTGTTATTCTTGGTGATGTCAAG
>Cep174
ATGGCCACCGGTATAGATGATGTCCTGAAACACTCGGTGCACACTTTGGTGTTTCGCTCACTAAAACGCACCCATGATATGTTCCTGTCTGACCAGAACTTTATACCCACTAACGATGAAAAATGCGAGAAACTATGGGCCAGTATAAAATTACGCAGCGAATACAGCATGGTAAAAGACATGCCGCGACCCGATCTGCCGCACTCGAAAAAGCTTGCGGACCACATCGGAGGTTCCAACTCGGTCAATTCCAGCGATCAAGATGGGGACCAAAATCAGATAGAGTTCCGAAAAACCGTGCTGTCCGATGGATCAGTTGTATCTACACCTGTGTCAAACTCGATGCAATTGGCTACTTACGACTCTAAAAGTTCGGACCAGAGTTCAAAAATGCTAACGAGCTTGAACCAAACATTAATTCCCCGTAAAGCACCTACCATGCCCAAACCGGAATGGCATCCTCCTTGGAAGTTGTATAGAGTGATATCTGGTCATTTAGGCTGGGTCCGTTGTATATCCGTGGAACCCAAAAATGAATGGTTTGTTACGGGCGGTGGTGACCGCGTCATAAAGATTTGGGACTTGGCCAGTGGCACTCTGAAGTTGTCTCTGACCGGACACATCAGTTCTGTGCGTGGTGTGTGCGTCAGCCCTCGCAATCCTTATCTCTTCTCTTGCGGCGAGGACAAACTGGTGAAGTGTTGGGATCTGGAGTACAACAAAGTGATTCGTCACTATCACGGACATTTGAGTGCTGTCTACGGTTTGGACATTCACCCTACAATCGATGTTTTGTTGTCGTGCGGACGTGATGCTACGGCTCGTGTGTGGGACATGCGGACAAAAGCGTGTGTCCATACCATGACCGGACATACCAACACTGTAGCTGTTGTCAAATGCCAAGCAGCTGAACCACAG
>Cep175
ATGTTTGACACACCCAGGGACAATGATGCAGATGAAATCAAACCACGGAAGATACCCAACCAAAGCATCGTACACCGTGTCTTTGACCGGCAGATTAACTTTGGTCGTCCAGGAGTCCAGTTCAATCAGTCTCGTATGTTCTACACCAATGTCTTCCCCAATTTCACCATTGTCAATGTGGAAAAACCCCCATGTTTTCTGAGAAAATTCTCTCCTGATGGTCATTATTTCATTGCTTTCTCTGCCACACAGACATCTCTAGAAATTTATGAATTCAATGGTCCAGCAGCTGCTGCTGACCTTTTGAGGCATTTCAATGGTGACCACACTCCGTCAGTTTATGACAATCGGTTACATTATCTTCATAGCAAACTCTTTGAACGTTTCTTCACGCAAAAACAAGTAACTGTAGTGGCTACTAATGGAGAACATTTAAACCGAGAGTGTAGCCTGTTTACTGACGATGGTAAGTATGTAATAGTCGGTTCAGCAATTTTTGTTCCAGAAGACCCTTACCCATTTTTTTTCGATGTCTACAGAAACAATGAATCTGTGCCACCGAATCCTCGTTGTCCACTCGAGGACTATTGCTTACACATTGTGGAACTGGAGACTGGTCTTTTGTGTGATACTCGCCAATTTAAATGTGATAAAATTTTCCTCTCGCACAACCAAGGACTCTATTTGTATAAGAATACCCTTGCTGTACTCTCTGTCCAACACCAAACCATTCATATCTTCCAGATTACTAAAGATGGTCATTTTGTTGATGTCCGTAGTATAGGTCGGTTTTGTTTCGACGATGATGAAAGTATACTTCATCTAGGTTTAGATTCAAAAACTCAGGTGCACCAAATCCGGCCCATGACGGAAACCACCATCAACTCCCTCAAGCACCGTCTTCTAGTTTTCCTCTATGAACGTGCCAAACGTATGGACTCTATATATGAACTGCGTAAGTTTTATCAATATTTTGATCAGTTTAAAAGTTTACGAATGTGGAAGATGCAATTAATTGATAGCGAACATCTACTCATTAAATATGCAAGTGAAGAGGTGGTCACTTTGCGTGTCTCAGACCCCAATTCACAACCATCCTTTTTTGTTGTCTATAACATGATCACTACTGAAGTTTTAGCCGTCTATGAGAATACTTCTGAAAACCTCCTAGAACTTTTTGAAAATTTCTGTGATGTCTTTCGCAATGCCATGCTGCACAGTGATATGCAGTTCACGTGCTCAGCGTCAAGTAACATCTATGCTCGACAGATGCAACATCGGTTCAAACAGACTATAATCAATGCTAAGTTTGGTGGACACACAGAAGCTGTGAAACGTCTTCTGGCTCAACTACCAATCAGTGCTCAGTCGTTCAGCAGTAGTCCCTACCTCGACTTGGCTCTCTTTAGCTACGATGAAAAATGGGTTTCAATGATGGAAAGACCAAAGGCTTGTGGCGACCACCCCATC
>Cep176
ATGTCCAAAGACATCTACAAAGAGATCATAAGCAATTCCTGTCGCCACATCTGCAAGCTGAACTTGAACCACTGTTACTGGCTCCCGGCTCAGGTCGTTACCGAAATGGTGCTCAAGTGTCAGAAGGTCACCGACCTGCACCTGATAGAATGCAAACTCCGATCTCACCAACTCGTTCAGATCCTCGCAAAGAACCAACTGATCCGAGTATTTTCCTGCTCAATCGCCAGTATCACAGACATAACGGAACAAGTGATGCGGAACAAGGCGGCACAGAATACACTCTGGCACCTGAAGAAACTCTGTCTCCATTTCAAACAGGAGACCTGTAAGTTGGATTTGTCCGTTTCGGTGAATTTTGTTCACAACACTTCTTTGTTTCATTACTGTGGCAACCTGGAGAGTTTACGCGTTCTGGGCACGCCACATAGGGGATTACCGAAAGACATGCTCAGCCCGCTGATCTTGAATGTAAATAACTTCCAGAGAATCAAAGAACTGGCCATAAACGATGCCGCCGATCCGGCTGCTCGGATTTTCTTCTTCGGAACTTTATTGGAATTGTGTAAAGTCGACCTCCACCTGAAGACTCTGTTGAAGCCGATGGCTAACCTGACGACCAAACCATATTTTGCAAATATTTTCAAAAACATGTCGGAGATGGAGAACTTGGATCTGTCTCGGTCTAACATCGAGGTTCCGATGGATATGATTAAATGGGAAGAAGCTGTGAATTTGCGACATTTGAACTTGTTAGAGAACATCAAGATAAATAGCGAACAGTTGTCCACGTTAGCTGGTTTGTGTCCTCACATCATTAGCCTCAATCTTCAATACTGTATCTCATCTTTCCAAGCG
>Cep177
TTTGCTGCCTGCTACTTCCTCTGTCCACTACACCAATTTAAAGCGAATGATCCACCAGTCAGTGTTTCAATTGTCTTAAAGAAGAAATGCCAGCAACCTAGAAATCACATTTTGGTTACACCAAATTCTGTAGTTAGAAAAACAGGCAAGAAAAACTTTACTGTTTGCCTCAGTCCTTTGCACTCCAACTATGATCGTATGGACGAATTGGTCGAATGGATGGAAGTCAACAAGTTATTTGGTGCCGATTATTTCATCTTTTACAACTACAGTATCAGTCGCAATGTAACTGCAATTATAAAAAAATACGCAGAAGAAGGTTTGTCAGAGACAGTTGAATGGAAAATACCATTTAAAAGTGAAGGTGGATCAGAGATTCATTATTTTGGTCAGCTCGCTGCTATAAATGACTGTCTTTATAGAAATATGTACAGGACTAAATTTATCGTGTTTATTGATGCAGATGAATTCATAATTCCGAGAAAGCATCGGAATTGGATGACTTTCATTGATAGTTTGAAACACGCCACAAATATAGGTGCATATATTTTCAGGTGTACTTTTTTTCGTAAAGAATGGGAAGATGCGAAAGAAAATTTCACCGGGAAAGACCTAGCTGAAAAATATAACATAGTGTCTTTGTTGAAACTAGATCGAGAGCCGAAAATACATCCTGCGTATATTCGTTCAAAAACTATTGTTAATCCTTTGAAAGTCGAAACAGTGGGAATTCATAATATTTGGACTTTTCGGACTGGGTATGTTGCTTCCGAAGTCGGAATTTCACAGGGGTTGGTACATCACTATCGCAATTGGGAAAATCACAAAGACAAACAAAAAGTGCATGATTATTCAATACTTGCGTATAAGGATAGCATTATAAAAAGAATTACCGAAAGGTGGAAAATTCTTGAAGAGGTTTTGCAAGAAGTGAAGCAA
>Cep178
ATGGATATCGATGAAGATTTCGAAGTTGCATTTCTGGCCGGAGAAAAATCCAATCCGATAACACATCATAGAAGTGCCCCTCCTAGTCCGACTGGACATGGGAATATGATGAATAATGAATTTCATACATCGCATTCTACAGATGAAGCTTTCATCATTGTCCCAAATGATGTAGAAGCGCATAGAATTACAAATAATTACTTGTTTGGTTTTAAAAAATGGAAGAGTCATATTTCTACGAGGCCTGTCGAAAATCGTTCCGAAATAGTTCAAAATCTTTACTCCGATGTAAACAAACCGAGTCTACCCGTGCGGGTATCAACGTTGAGACCCACCAATGTAATTTATGTTTTGTTAATCGGATGGTGGCTTTCTTTAGTCTATGTTATAGCTTCGATAGTCATGTTTCTAACATATTTCGGACGATCATATGGCTTTTTCTGCATGAAGATGGCCCGTTATTTTTTGTGGCCGTTTGGCTATTTTGTACACTTAGTGGATACACCTCCTCCTTTAGAACATTCTGATGAAGTTTGTGAAGTAACTGCTTCACAGTTGTCCGAAAACTATCAAGAAAGTGATGAGAGAACGAGCCTTCTTTCAAATAGTTTTTCTGCCCAACAACTAAGTCGAGAGCGCTGGAGGTACTGGACTAAACCGAAAACCTATTTGTGGTTAATTATCGCAGTGCCTGTTTTATTCGTTTGCCATTCTGTAATAGTTATCGTTACCTGGTTGCTTGTAGTGACCATACCTATTGCTAAAATAAATATCAAAACTATTCAAAAACTGTTCTTCCTACCTCCGGAACAAGTGGACGTCTGTAATTCGAACGTGATGCCTTCAAACAGCAAGAAACAGAACGGTGAAATTATCATGTACACGCATCAATCAGTGAACATTTATTATTACAAATATGCTGTGGACGGTATGAATGTTATTCTTGTTAATTTGTTGCTATTTGTTATTGCAGCTTTAGTTTTGGGATTAGCCGATACTCAAGAAAAGATCTCCCCCGTGGTAAAATGCCTTATGGCATTGTTTGGTATCGTGCCGCTCACCTATTACATAGGCGCCGGCATCACCAGCATATCAGCTCAGAGCAGTTTCGCTGTCGGAGCTTTACTAAATGCTACTTTCGGATCCATTGTTGAAGTTATACTCTACGTAATCACTCTCAAGAAGGGGCAGGAGCAAAATTCCGCTTGTTATCCAGAACTGGTCAAGTCTGCCGTAGCTGGTACCATATTGGCCACTATGTTGTTAATCCCCGGTTTGTGCATGGTGATTGGTGGTCTCAAATATCAAACGCAAAGATTTAATCCCCGTTCTACAAGCGTCGGGGCTTCCTTGCTGTTTGTGTCAGTTGCTGGTGTTTTTGCACCGACTTTGTTTTCAGCTATCTATGGCGATCTCCATTGTTCCAAGTGTGAGAAGGTCGAACCTTGGATTCCTATTAACAGTACTTCGAGCACGATCTCAAATGGTTCTGTCGGTATGCAGTGTTCGGAATGCAGCCAGTCTTTGTTTGGCTTAGATGGTGACACAACTCTCTATGACAACCACATCCAGCCTCTTGTCTATACATGTGCCCTTTTGCTTCCAATTTCTTACTTCATTGGGTTAATCTTCAGCATGAAAACACATTTTGGCCACGTATACCATGACTTCTACAATCAGATGGCTGAAGAAGGTTCGTCCCATCGTTCTCACCGACATGGTTCTCCTCAGTGGTCCCGGCTGAAGTGTATCTTTATTTTGTTCGCCTGTACAGCTCTCATATCTCTTCTTGCTGATATCATGGCCAATAACATCCAACCACTGATGCAGTCATTGCACATATCTGAATACTTTATCGGAGTCACCTTGATTGCAGTTCTACCTGAATTGCCAGAGATTGTTAACGGTATCCAGTTTGCATTACAAAATAATGTTGCCATGGGAATAGAGATTGCAATGAACACTGCCATTCAGTGTTGTCTCCTGCAGGTGCCCATATTAATTCTCATTGATCTCATCTATTCCTTCAAACTCTACATGATCTTCAGTGATGTTCATATGTTTTCTGTGATCTTCTCGGTAATCGTCATGAACTACACACTGCAAGATGGACGCAGTAACTATTTCCAAGGATCAGCCCTCCTCTTAATCTACCTTGTACTGATGGCTATGTATTTTTTCACTCCAACTCCCAAATTAGTCCAGTGT
>Cep179
TGCAAGATCAAAGCCCTACGTGCAAAAACCAATACATATATCAAAACCCCTGTGCGGGGAGAAGAGCCTGTATTTGTGGTTACTGGTCGCAAAGAAGATGTAGCTGCAGCAAAGAGGGAAATACTTTCTGCTGCTGACCACTTCAGCCAAATTAGAGCATCTAGAAGAAACAACAGTGCTTCTGGTGTCTCAGGGACAAATTCAAACCTGACCCCTGGCCCGCCCAGTCCTAATACTCCCGGTCATGTAACGATCCAAGTACGGGTTCCCTACAGAGTTGTAGGGCTTGTTGTTGGCCCAAAAGGTGCAACTATTAAAAGGATCCAACAGCAAACACACACTTACATTATCACACCGAGCAGAGACAAAGAACCTGTTTTTGATGTGACGGGCTTACCTGAAAATGTTGAAAAAGCCCGTCAAGAAATTGAAAGCCATATTGCCATGCGTACTGGTGGGCTGATCGAAGCCCACCAGCAGCAAGATGAGAATGATTTTCACACAAATGGTGTTGATTCAGGTTTTCATGAATTAGGAACTGACATTGGACCTGTCTACCCCAAAACAGCAAATTCAGCAGCATTCACTTATCCAAGTTCGGGTTTAAATGGAACCCTATTATCTCGACGTAGTCAGGAGCCTACAATTTTTAATTTTCCACCTGTCACCTCAACAACTTCCAAACTGACGGATACTTATAACCCGCTGTCAAATGGGTTTAATGCCTTTAACAGTTTTAGCATGTATGACAACGATGAAGGAATTAGTTCACCCTCTTTTGACCCTGTTCCATCACCTGCTGGTCTTTGGCCAGAATTGAGTGATCCAGCACCTCCCAACAGAGGTTCATCTCTAGTCGTCTCGGTGTTCACATCAACTGGTAGCAACCCCACAAGTACTAATACCACCTCCTGTTCATCTGTCACAGCTGGTCGACGAAGCAGTCTTGGTGGGACCAACACAACACCTCGACTTTCACCCACTTTAGAGTCTGCTGAAGCAATGGCAAATGGTACCACTGTGACAGGAAGTCTGAACACCACGACTCTGGGTGGCAGTAGTAGCAGCTTGGACCATCATCCAATACTTCGACGTATTCGAAGTGACCCCTTGACTGGTAGCCTAGCTGGCATTTCATCTTTCGGACCTCTACCAACATGTACAAACAACTATGCTACTACCTCTTCTTCAACAGTCACTAGCATCACTAGTTCTTGTCCAGAATCGCCACCACCAGGAGGAGGGGGTGTTGGTAGCCGTCCTCGACGTAACTGCCTTGTGTGCTCTGAGAGTGAGGTTGTGGCCGCGCTTGTACCGTGCGGCCACAACCTGTTCTGTATGGAGTGTGCCAATCTCATTGTTGAAAAACCAATTGTGGAGCGACTTTGTCCGGTCTGTGAACAAACTCCCACTCAGGCAATCCGCATATTTTCT
>Cep180
GCACCAGGGAAAGGTCTTGTCCGACCAATTGCTTTCAAACCAGTAGTATCCAACCGATACGTAAAAAGAAGCAATAGTCAGAGTTACCATGACCAGAAACATCCTACGATGGATGATGGATATGGGTCACAAGAGTGCAATTTGCTTAATCAGAGCTCTGCAAATGTATTGCCCAGCTCTCATCCAACCAACAACAGTGACCCGTCCAGCAGTTTTCCTAGTGAATTGCGGGCTTCTGACCATGCAGATCCTCTCCGAACATCGAGCGTGAGTCATTTGTCCAGCAGTCGACTAGGAAACTGTATAGACACACCTTCTCCTAGTGACAGTGGTGTTGGAGAATTGGAGGCCATGTTGAAAGAAAAAGAACATGAAATAATGGCTCTTAGAGAAGTGATGGATAAGAATGAAAGAGCTATATTCCAAGTCTATGAAGAACAAAAGAATTTATGGCACAACGAACTTAAGGACCTCAAAGAAGAATATGAAAAGCGAAACCAAGTACAACAAAAGAAATCTGCTAAGTATGAACAATCAGTTGGAGTGCAAGTTCAGATTCTGCAACAAGAAAAGAACAAACTACAAGAGCTTTACAATGAATTGTTGAAAGAAAGAGAAAGTTTATTACATAAAACTGAAGAGTTAAAAAAACAGTTGGAGTTTACAAAATGTCAACTAGAAATATCTAGATCTGAGTTGCAGAAAACTACTGAGTTTTCACAGAAATTATTGAAAGCGAGTCATAGAACAAACACTCTAAAGGCTCAAAAGAGAAACAGCATGGATAATTCAGACAAAGCAACTGATGAGGCTTCTGGGGAAGAAGCCCATTCACACAGAATGAGTCTTCTTGCTTGTTCTCATGCAAATTATTCCATAGAACACTGTGATGTTGCTTGCCAGACTGAAAATTTGTCAGACAATATGGCTTTTGGCTGTGCTGATCCGTCTTTGTGTTCAGTAAGGAGCAAACTAATTGGTGAACTGCAATGGGAACTACAGCAATATAAAGAACAAGTAGGTATGCACAAGAAAGACTTTGAGCACGAACGAGACCAATGGCTTGAAGAAAAAAGTAAGGTGATTCGCTATCAGAAGCAGTTGCAGCTCAACTACATCCAAATGTTTCGTAAAAATAAAAATCTTGAGGCAGAAGTTGAGCAGCTGACTCTTGATCTTGAGAATAGAGACTTAAAACTTTTAGCCCTAAATGGTGCTGAAGAGTCTGTTTGC
>Cep181
ACATTCCAGAACATAGAGCATGTGTTTGTCGTCGGTGTTGCAGGTGGAGTTCCTTACTACACAGACTATTACAAACACGTTCGTCTAGGGGATGTGGTGATATCTCGAGGGGAAGACAGAGATGTCATCTATTATTATTGTGAGAAAATCCTGAAAAACAAAAGTGGAGACTTGCAGTATCTTCACAAGACATTTGCTCCTAAAGATAGCAGTTTACAACAAACTGCAAGGAAGATTGTTGAGACCAGTAAAAATAATCCCGAATCCAAACCATGGGAACTCTATTTGGAGGAAGGTCAGAAATTATTGCAAGGTCAAGAAGTCCACTTTATGCGTCCCTCTTCCACTACTGACCGTCTTTATATGAATATTGGAGAAGACAACGTCATTGAAGTCGAACACCCACAACCACCAGAGGAGATTGCTTCCAATTTCGATCCAGACAAGCCGAGGGTTCATTACGGTGTCCTTGGTTCAGGCCGGCCTGTGGTCAAAAGCGATGCCATCCGGCTTGATTTTGCTGGGAAATATAACATCAAAGCTTTCGATACTGAATTTGATCAAGTTCTTGAGTCTATTATTGGCAATCGGAAAGACAGTTTCATGTTTATTCGTGGCATATCTGATTATACCGATGGCTCCAAGAACAAAGAATGGCAACCTTATGCCGCTCTTACAGCTGCTGCTTTCATGAAAACAATTATAAAGGCCTTAACCAATCCTTTAGTAGATGATTTC
>Cep182
CCTGCAATTCCCATGGACCCTTATGAAGCAGCTCAGGCTGTTTTCCCATCAATGGCTCGTGCTTTACAAAAATATCTCCGCGTCACACGTCAGCAGCCACGTTACACTATGGAAGCTGTATTACAACATTTAGCTACATGTATCAGCCATGATGTCAGTCCAAAGGCCTTTGTGGAGAAGTACCTCACTCAAGGGGCAGTGATCATGAACGAGAAGGATTATAAGGGGCTCGAGAAGTGGGTCCTTGTTTGCGATCATTTGTTGACTAGGGAAATAGAACATGGGATTGTGTTTCAACTTCGGCAAGGAGAGCTCTCATTACTTTGTTCGGTTCATAAGTTGCCACATTTTAGTTTGACTGAAGAAGTCATTGATCCAAAACATAACAAATTTGTATTACGTCTTAATTCCGAGACGTCCGTT
>Cep183
AGTTCTGAAAGACATGTGGTTGTCTCACTGATGTTTTATATGGCACTAGATGGGCCAGGAAATTTGCAAACTGTAACAACACAAAACAGACTGAAATCCATCTCAGGATATGTTAAGGAGCTTGGTGACTTTGAACTAAAATTTAACAAAGCTACTTCAACGCATCAAAAATACCATCATCTTGTTACTTATGTCTCAAATCTAGACATTTTGAAAGAAACTGTCCAAGGTCATTTGAAAGTAGATGCTTGGGACAAAGGTAGAACACTCCCTTATTTTGTATTGAGAGGTAGATCAGTACCAAGAGATGCCCCAAGTGGTCCAAATTTTATAGTACACCAGGTCACAGCTGTTTTACCAGTAGAGATGGAAATAGTGTTTGAATCTCAAAGCTACAGAAGAGAAAATTCGTTACAAGGAGATTCTTTCACTAATTTATTAAATAGTTATGTAGAAGAATTTGATACCAAGTTTGAAAATACATTCCATTTAAAAGAGAAAGATTTCAAAACTGAAGAAATCAACTTTGCCAAAGCTGCCTTAAGTAATATGCTTGGAAGTATTGGGTATTTCTCTGGTGAGTCACAGGTGAAGTCCATTTATACACCAGAACCTGTTAAATACTGGGAAACCTCTCTATATACTGCTGTACCTTCAAGATCTTTCTTTCCTAGAGGTTTCCTCTGGGATGAAGGTTTTCACAATCTACTAATAGTACAATGGAACCCCACTATTTCTAAAGACATTATATCCCACTGGTTAGATTTAATAAATGTGGAAGGTTGGATACCACGTGAGCAAATCTTAGGCTCAGAAGCTCAGAGAAAAGTTCCAGCTGAGTTTGTGGTCCAACATAATACAAATGCTAACCCCCCAACACTCTTCCTTCCATTGCAAAAAATCATTAAAACTTTAGTGAAGAGCGAAAAACCTGAAGATCGGGCCTTTTTGAAAGCAGTTTACCCTCGCTTAAAAGCTTGGTATGCTTTCTACAATGAGACACAATCTGGTAATATTCCAGGTACATATCGTTGGCGAGGGAGAGACCCTTTGGTGAAACGAGAATTAAATCCAAAAACATTAACATCAGGTCTTGATGACTACCCTAGGGCATCACATCCTACAGATTACGAACGTCACATTGATCTTAGATGTTGGATGGCCCTTGCATCTGGAGTGATGCTTGATATTGCTAAAACACTCAAAATGGATTGGAAACCATATGAAGAAACTTACAACATGCTGACAGACAACCAACTGATGAATGAATTTCATTGGTCAGAAAGCAAACAGCAATACTGTGACTTTGGTTTGCACTCTGACAAGGTAAAACTTGAGCAACCTAAAGCACCCCCGCCAAAACCTGGTCAGCCTCCAATTAAATTAGAAAAGGTCAGAGTAAATGTATTTGAACCTAAAATTCAGTTTGTAAATTCCTTTGGCTATGTAAGTCTTTTCCCATTCCTACTGAAGATTGTCAATCCTGATTCTCCAAAATTGATGAAAATTTTGAAAGATCTACAGGACACGCAACTTTTGTGGACAGATTACGGTTTACGTTCATTAGCTCGAACGGCTCCTCTCTACAATCGCTACAACACAGAACATGATCCCCCATACTGGCGTGGTGCTATCTGGATCAACATCAACTATTTAGCACTACAGGCATTACACCACTACTCTACAACTGAAGGACCATACCAGAGTCAGGCAAAGACCATCTATGATCAACTTAGAGCTAATATCATTAGGAACATGTATAAAGAATATTCAGAAACAGGTTACATTTGGGAACAGTATAATGATCGAACTGGCAAAGGTAAAGGCAGTCACCCATTTACTGGGTGGTCAGCGTTAGTTGTGTTAATGATGGCTGAAAAATAT
>Cep184
GTTGATGTCTACTTCTCACCTGATGATAAGACATTTGTTGTGGACCTTAACCGTGAAACATGGTTCCATGAAGTGAAACTTGATAAAAGTCTCAAATTTCAAGCTATGTACCACGAATACATGCAATATACTCGGAATGATGTAAACTATTACTTAAGGAAAGAAGTTGCAAAAGATACCAACAAATTTATAACACTTGAACAAGCAAATACTACACTCAATGTAACTGATGTACGTTTTCGGCTTGTCATTACACTGCCTTTAGATGTACATGATTTGGAGAAATCTCAGTTTTACATAATTATTTATGGTCGTGGTGATATAAACAGTAATACCACTTACGGAAAGTTATTTTTCCGTCAAGACCAGCCCCATATTGACTTATTTGTATTTTTCAGTGTATTTTTCTCCTGCTTTTTCCTTTTTTTGGCAATTTGTGTTTTAATATGGAAAATAAAACAAACAGTCGATGCTCAACGCAGTCGGCAGCAACGAGCACGTGAAATGCAACACATGGCATCCAGACCATTTGCAGGTGTTTTGGTTTTGGTTGATCATGATGTTGTTTTATCAAATCCAACCACACGAAAACTCAGAGTCAATAAACCAACAGCACGCAGTCCTCAATGCCCTGAGGTTAATTTGATGCACCAATGTTTACGTGAAGACCACTTCAGTATCTCACCAATTGCAATAGAGCCAACTGAAGATGGTATAGCTTCTGTAGCAACAGTAGTGTTTCAGCTACCCGGGGGTGGAAGTACAGCTTCTAAAGTGTGTCTGGGCTCTGCCTTGACTATGCGTATGTGTCCTGGAACTGCAAATTTAAGAATGACAATGCGCCGCCGTCCTAGCTCATCTCTTGCT
>Cep185
TATCATCAAAAATATTTGTGTATCATCCAATTGATATCCATGTGTTCTCTGCTAATTTTATCTGTGTTCTGCTTTACCAATATGTTTTTTCTCATACACCACCAATTCGGTATTAAATCAACCAATGTAAATGATAATTCTGAAACTAAAGCATCAATTTGTGTCCCTCAAAAAAATATAGTCTTTCTGAAAGTACACAAAACTGGAAGTACAACGATTATGAATATACTACAAAGGTATGGCATTATAAACAACTTAAACTTTGTTCTACCAAAAAATGGACACTACCTTGGCAAAACTGAAACACTTATGGAAAATAAAATCCTTCCACCTCCTCAAAATGAGTCCTACAACATTCTTTGCAACCATGTTATTTATAATCAAAGTGCTTTTCAGAGTCTACTTCCAAGAAATATGTACTATTTTACAATTTTGCGAGAACCTTTAAGTCAATTTGTATCTGCTTTCTTGTATTATAGGAATGTGTGGAGAAATGAATATCTTCTGGCAGTACCTGGAGAACATTTTATAGGTGAATATCTAAAAAATCCAGTAAAGTATGAATCACTGCTAAAAAATCAGGGATTTTCTTACACAAATAACCGCATGTCATATGATTTAGGTTTGAAACTATCTGATTTCCATAGTGAGGCTAAAATTTCAAAGCATATTTCTGATTTAGATAAAGACTTTCACTTAGTATTGATCCAGGAATATTTTGATATTTCAATGATTCTTCTGAAAAGAAAATTATGTTGGCAAATGAAAGATATGCTTTATATAGAAAGGAATGTAGCTTCTTCCAGAAATACTCCTATCTTAACAGCTGAAGATACAAACCGTTTTAAAAAATGGGCTAAAGCTGACTATATACTTTATGAACATTATTTGAAAGTATTTTGGTACAAAATAAGGACTGAAGAGGATATTTTGTCTGAAGTTTATCATTACCAATCATTACTATATCAAACAAAGAAATTTTGTATGACCAAGAATTCTTTAGTTTTAGAAATACAAGCCAGTGTTTGGAACAAAGAAATACTTTTACTGAGAAAAGACTGTGACATTATGCTTAAAAGTGAATTGGACTTAGTGTATGCTTTGCAGAGAGCATATAGGAAAAAACTAAATTTA
>Cep186
ATGTATGAGCCATGCAACCCAGGATCAGAAAATTCAACGGCAGCGGACCACGGTGTGGTATGGGATGACAATATGTATTTCGTGATGGTCATCCTCATAATATTCTCCATCAGTGGTACCATCGGCAATGCACTCGTACTCTACGTGTTTTCCAACACAAAACAGAAGCTGACCTCGACAATCTTTATTTTAGCTTTGGCTGGAATGGATTTCATCACGTGTCTTTTAACAATACCATCAACAGTGGCTATAGAATACGTGTTGTATTACGTGCAGAACGATGCTGTTTGCAAAATGTATCACTTTTTACAAACGACGACGGTGCCATTTTCTGCGTTAGTAATGGTGGCCATTGCATCTGACCGATATCTTTGCATATGTCATCCATTTGTGCGAGCTATGACCACAAGGCGCGCACAAATTCTCGTTGCACTACTTGGTGCAGTCGCTGTGACACTGGGCATCATCGGGTCACTTGCATATAGCGTGTACAAGTTCAAAGATATAGATGTAATTATTGAGAATGGTACTCATCTAATGAATTCAACGCCAGTTACGGGTATATTTTCTAACTACACATACGAGACGGACACATATGCTGCTTACGTAGATGGAGCTGGCGCATCCTCAGCATCACTCGAAAATAACAATGCCAACCGTACTATATGTTACACAGGAATGTGTGACATTAGTTTCCTTATTTTGCCACGGAAAGTGTTCACCGTTTACCAAACGATTTATTCCTCACTTTTTCTCATATCGCTCGTAATTGTCGCATTTTTGTATGCGTTAATTTATCGCAGTGTACTATCAAGACGAAAACAAAGACTGAAAATCGTCACGAACAAGTGCTGTCTATTTTGGAGTGACGACTCACAACCCAGTGCGGAAGAGACAGAAATTACAACTGTCAACACCGATTCAAATGATAAACCGATTAAACACGGCGTTAAAGCCGAGAAGGACGCCATACTGAAACACGGAACTCGGGCAAAGCTTGAAAAGGTCCGCATAGCAAACCTTAAGACAGCTGCCATGTTGTTTGTTGTTACATTAGTTTTTGTGTTGGCTTTTCTGCCCTCTTGGCTGATGGCCCATCGCTATATACAGATGAACATTATCGTATTTTATATGTATTTTTCTTATAATATTGCCAACCCAGTAGTTTATGCCTTTATGAACAGAAATTTTAAAAATCAATTGAAAGAAATATTTATAAACTGTAAAAAA
>Cep187
ATTGACAAGCTAAATAGCTTTGATAACGAAGCTTATGCAGAGTTGGCTCAGCATTTATCTGATCTAGATTGGTACGCTTACAAAAATGAAAATTCTTCCATCATAGACAACCTTTTCACTGGTCAGTTACTAGAAGCATATAATTGTAGCCGGAAAGGACATCTATCAATTCAGCCACAGACATTTGCTGTTTTACCAATCCCACTTGGAGAATCATTATCAGAATCTAATATATATCTTGAAGATTGCTTCACCATCTTTAGTAGTGTAGAACAACTTTCTGGTCAGGTGTGTTCTCGGTGTACTAAAGTTAATCCTGTTGACCATTCAACTCCTTCAGTAAGCTCTTCTGTAATGTCTCCTCTATCATACATCCCTCCTTGTGTAAACATCCAGACACTTCCTGCATTTCACATGGCTCCATATATGTCTCCCATTGTCAGCAACAAAACAGACGACACCTTGACACCTCATAGTATTCGGACTTCAACTCCTCGTTTCTATGCAGGGGCATGTGATGGAATGATACGAGAAAAACAGACCATTGATCGACGTTGTCTTCTTCACCAACTTCCAGAATGCCTTATTATTCAGCTATTGCGCTTTACATTTGACTCAAAGACTAAAAATGCTAAAAAGATAACAACCCCTGTTAATATTACTCTTTTGGGTTTGGACTTGAAAGACATAGTGTTCAACTTAAAATCAACTAGTAAGAGTAGCTGCAATACAGTAGATCCTACTTACAAATACAATTTGTATGCTATGTGTGTTCATTTAAGCTCTTGTGGCACTAGCAGTGGTCACTACATTTGCTATTGTCTGGACAGTAATGGAAAGTGGTACAAATTTGATGATGACAATGTAACTGAAGTTGATATGCAGTATGAGTTGTCAACTCGGACACTTAATGAGAATGCATATCTATTATTTTATAAGAAAGCCAGC
>Cep188
GACGATCCCAAAGATGTCATCGATGGATTTCAGTTTACATACAGGATCCGAGATTTAGAAAGGCCAAGGTTTTGGTACCTGAGCTTGGCAGCGTGTCATCGAAATAGTGGTCAGAACAGCCAGAACAAGAGTATGCAGTGCAAATGGTGGCAGTCACCAAAAGACATTGAAATAGCTTATGACATCTGGCTGGTGAATGGACACCCGTCAATGAAACATATTAACCCTTTTGAGCACCAGTTTTCATTTGAGCTTCATGATGTTGCTGAGATATACCTGATCGCACTGCTGTTATACTGTATCCTCCTTGGCACCTGGTTACGGGCCTACAACAAATTAATCAAACACCCAGTTACGAAGCTGCTGACATTGACAATTGTTCTTGAGATGGTGGGGATTCTACTCAATTGCATTCATGTCATCAAGTTTGCCTTTGATGGGGTTGGTGTGAATTGGTTGTCGGTGGTAGGAAATGGCACTGATGTGCTCGCCGAGTGTCTCTTCATGCTGCTTGTACTTGTAATCGCAAAAGGATGGGCCATCACAAATATGTATCTTGAAGGTAAATGGGTGATATTCTCTATTTGGGGTCTCTACACAGTCCTCAATGCTGTCTTGTTTGTGTGGAACCTGACTGAAATCGACATTATTTCAAACACTGGTGAGTGGCATACCGGCCCTGGCTATCTGACCCTTGTCTTTCGTCTCACTATTATGCTCTGGTTCCTCTATGAGCTACGTTGGACATTCCTAAATGACCCACAGTCAAAGCGTCTGCTGTTCTTCCAACACTTTGGCGCTGGTATTCTTGTCTGGTTCGTCTACTTACCTGTACTTGTCATGGTCAGCTTACAAATATCAGCACTGTGGCGCTACAAGACTATTCTCAGCATCTCATTTGCTGCTAATTTCCTCTCTGCTGTCTGCATTGTCCATCTTCTCTGGCCATCACATTCTGTTCTCTATCTGATCAAACAGGATGAATTAATTGGAGCCTATGAAATGGAAGTGACTGGCTTCCTGGAAGATCCAGAGAATTCTTTAGCATCAGAGGAAATCCTTGAAGAGGAACGATTTGAGAAACATTCTAAAAAACAAGATAGTTCTTCATTATTGAAAAGTCTGTCAAAAAACAATGGACAAGCACCATCAGAGGATAAGGAACTTCTACTTGAT
>Cep189
ATGTATGACCACCACCAGATGGCAGCACGCCTATCACAATATGGTGGCCATGGCAATGATTCCCGCACCCTTTGGTCAAAACAAGAGCAGCAGCAACAGCAGCATCAGCAGCATCAGTCACATTATGTGCAGCAGCAAACTCGACCACAGCTGCAGCAGAGTGTGCGCGACTCTTCGTCATACCAACCCATGAAACGAGATGACTTTGACCATCGGCCCGTCTCCGTCACAAGTCATACATCTAGTGAAACTGAAGACTCCCAAAACCGAGACAGTCTGACCACTGTTCTCTTACCCTCGTCACCGCTGGCATCCTCAGGTAAACCTGGAAGAAGGGACCAGGTATCGATTGATCTCTCCTCCTTACCAGACATAAACTCTGAACGTGCTCGCTTTCGTACCCTTGAAGAAAGTCGACGACAGATCTTTACAAAACGATTCCCGAGTGCTCCTTACAAACCCATCAAACCCCTCACACGCAAACCATTCTGCCTCACATTCTGGAGCAGTCTCCTTTTCTTCTTTGCTGCTCTCCTCACTTTTTTTCCATTCTATGCCATCATCTTTGCCTTCTTTCCCATCTGTGTTTTTCTCAAGATGGTACTCGCTACATGTTGCTGCTGTTGCCAAGACTCTCATGCATGCACATGCTGTTGTGCAACACATCTGACAACGCATGAAAAAATGTGGCTACGATCGCCACCGCTGAACAGCGCTGTGATCCAGTGCCTTCTCGTGGTCGAGCATGGTCTGGACACGCCCACAATCAAGGATCTTCTCTACACACGGTTAATTATTGCTGAAAAACGGCGCAACCAAGCCACCTTTCCACGTCTTGTGCAGAAGGTGGTTCCATTCTGCACTGGATATGCATGGGTCTACGATGAAGACTTCAACCTAGAAAACCACATTCATACTTTATCGGACTTCATACATACTGAGGAAGAGTTACAGGACTTTGTGTCGGAAATGGCCAGCAAAGAACTAAACATGAATCATCCGTTGTGGGAGGTGCAAATTATCCATAATTTTGGACCGAGCAGAGACACCCTAATCCTGTTTCGGATCCACCCTTGTATGTCTGATAGCACAAGTCTTGTTAGAGTTTTTTTGAAGGCTTTTGTTGATAATCAACCTAACCTTAGTCCCACTCGCCACCTGCCCAAGGGTAGGATGTGCATGAACTATATTGGTGGAATTTTCACAGGTCCACTGGTGTTTTTACAGAAATGGCTCTGTACAAAATCAGATCTAAATCTATTGCATGGCAACCATGTTCATTTGTCGGGTCGCAAAATCGTGGCCTGGTCCCAACCTTTTAGTCTCTCTGTAGCTACCCGTGTGAAACAGATTGCTCGATGCACACTCAATGATCTCTTTATGTCGCTGGTGGCAGGAGGGTTACGGTCCTACCTGCAGCAGAACGGTATCGAGAACCCGTTTAACCTGAAGTGCATCATTCCAGTGAACATGCAGGTGTGCACCAACAACATGAGCAATCATTACGTGTTTATAAACAGCACAATTCCAACAAACACTGAAGGTGCAATTCCCCGCTTGTGGCATGTTAAGTGCAGCATGGCAAAATTTAAAAAGTCATCTGAGTACCTTGTGTTGAATGGTGCCATGTGGTTAAGTAGTTGTATGTTGCCAGAAAGCTGGCATGATCGCGTCTGGTCAACGATTAATAATCACTGTACATGCCTCATCTCAAACATGGCAGGGCCTGAGAATGTGCTCACACTTGACACGAAGGTCATACGTAGCATCATGTACTGGATGCCGACGCCTGACCAAGTGCCCATCGCAATATCATTCTTCACCTACGCTGAACAGATACGTATGGCTGTGATAGGGGATCGTTCTGTGCTTCCTAACCCAGAATTCCTCACCAAATATTTTGTGTTTCAGGTGAGTAGCAATTTT
>Cep190
TTTCCTGATATGCAAACTGAAGGATGTGGTAGCATTTTATTAACAGGACACTGGCTTCACCTCAATCAGTTCAGAGCCATCATCATTAAACGCTTCTACTATATCAGACGTAATTGGAAGGGACTCTTCTCTCAAATCCTTCTCCCTGCTTTGTTTGTATGTATTGCAATGACTGTTGCTTTGACTGCTCCTGGACTTGATGATCTTCCACCAATTGAACTAAGCCCCTCTCAATATTTCAACTTGACCCAACCAGAAGGAAACTACATACCTTATGCAAATCAGAAAACAAAACAATTCAATAAATCTAGTGATGCGGGTCCTGATGAAATCATACGCACATTTTACTACCCTTCAGGTGTTGGAGCAACATGTGTTTTGAAATCCCCATTTAATATATCTTTCAGTGGCAGTGATCTTCACAAAAACTACAAACTACTCTTAAAATATTTTGAAGATAGTTGTGAGAAGGTATTTGTGCATGGTCTTCCTTTAGATAACTTTGTCCCTCCATTACCTCTCTCTAAAAACAAGGATAATCAAATGAAATCTAAC
>Cep191
TCTGCCTGCAACTTCAGCACGTCTTACTCTGATGCTAGTTTTTCAAGACTTGAACATTACCAGCTCCAACACAACCCCCAAATGACGGCCAGTAAGTTAAAGCTATCCTTAGTGAAGTATGACCTCGATGCCACAAGACCCCGACGGGGACGGCCCCCTAAGTATTCCCGCATTGACATATCACCTGTTACCAAATTCGAACCCATGCATTCAGAACCCTTCAAAATATTCGGCGAAGAACAAAACGGTTGTGTGAGTGGCCTTCAAAATAACCTGACGACAACAACAACAACAACAATGGCAGCAGCATCATCATCGATAACTGACAGTTACAAGGTTTATAAAGCTGGACAAGATTGTCTTGACAAACTGTGTTTATATTTTATGAAGGAACATTATCACTGTACGAAACCCCGCTGTCACCATGCTACAGACCGACTGGATGTCCTCAATCTGCACATCAAGGATTTTCATAGTTTTGTTAACATACTGGAGGGCTTTCAGTTCTTCGACCACAACGTAGATTGCCGATACAATCACTGTCATTATAACAAAGCCAACAAACATTTCCATTGCACTCGTCCACATTGTGATTATTCTTTCGTTAGACACAGCACGATGGTTCAGCACGACAAGAAGCACCAGAATCACTCCTCGAACAACAATGATAACAACAACAACAACAACAGCAACAACTACAACAACACATGCACTAATACCAAACTCACCACTTATGTTCCAATCATGCCGGCCGTTTCAAAAGTTGCCGTTCAACCTCCTTCTACTAAAGCAGTGATCAAATCATCTGGGATATTTTATCCTCTATCTACAATCCCTACCAGCCAGCCATATCCAGTTACCATTCCGTCACAGACCCTGGTGTCAAACAGTAGTAACCTTACTAATCCCAGGGTAAATATCAGCATTCCTCTTATGAGCGAGATTAGTTCTCTGAGTTGCAGTTCTGCTGAGACATCTGGGAGTTCTTCTTGTAATGATGCTCCTTCTTTACCATTTCTCTTACAGCAGAAGAAGATTGAAAGTACATCTCAGTGTCAAAACTGGGACAGCATCAGGACCCAAATACATTTCTCAGTGTATCAAAATTGTGGCCGTCCTTTCTGCAAGCTCAAGAAAAAAGACCATTACCATTGTCTTCAGTGTAACCAAGCATTTTCTGAGTGTTCCCGATTGCAATATCACTTGAGCAGGCATGGCCTCAAGTTCCTTTCTAGTGTAGTTAAAGCCCCACTGTTAGAGAATTCGCCAGCTGACTTGTCCGACGATGGGAATAGCAACTTCAGTATTAATTCCAAACATATGAAGAACTTTACTGAAGAAGCAGAAACCATGGATGAAGAAAAGGCCCCATCTTTCTCCACTGGATTAAATAATCCTATGACAATGTCATCTGATTTGGATTCAAGGCTGTCAACAGGTTGTCACATGGATCGAAGATCTCCCAGTATGTGTTCCGGAATGAACTCTTTTGGTGAGAGTATCCCAACAGAGAGGTCAGAAATTGACCAAGGGAATGACGGTAATTCCTTGTATTTGGACAGTTCTCACAGGAAACGGAAAGCAAGTGGAAGCGAAGAATTTGAAGACGAAGTAACAATGAACAGGAAACAGCCTCATCTCATGATGCCGTCCGAAACTGAAGCATGTAATACCAGTGCCCTTACTGCCTACCGAGCAGAAGGAGTCCCAGAGGGCTACATTCGAATACGATATAATGAAGACTGTAAATTTCAACGGTGTACGTACAAACATATGGTAACGCACTTCCACTGTCGACGGCAGGATTGTGGCTACGGCTTTAGTGACCGATCACGGATCGTTCAACACAAGTTGCGACATGAACGGATCGACAGCATCATTGGCGAAGATTTTAAGCAGTTCCGAGCCAGTCTCTCATGCCACTACCACAAGTGCCAATACGATGCGAAATCGTCGCATTACCATTGTCTGAAATGTGACTTTGTTTGCACAGACACGACCAAAGTCACGGCACACCGCAAGCATCACGTCAAGATGGAGACAATAGCATCTCATGGGTTCCAAAAATTTGTCGGCAGCGAAGGATGCAGTGTGCCGTCCTGTACTTCGTATAAGAAGCAAACACACTACCACTGCATGCAAGACGATTGCAACTTTGCCGTTCTTGGTCTGTCACAGATGACATCACACAAAGTGAAACACATCACCGAATCAGCTAACTTATAT
>Cep192
ATGAGTCCGACACCCCCCGTGGACGACTTTATCATCGGTGACCGCGTTTGGGTAAGCGGCAACAAGCCAGGTGTGATCGCATTCTTAGGCGAGACGAGTTTTGCTCCTGGTGAATGGGCTGGCGTTATACTGGACGAGATGCTTGGTAAAAACGATGGCTCCGTCAGCGGGGTGCGCTACTTCCAGTGCGAACCAAAATTCGGCGTTTTCGCTCGGATCTCCAAACTCTCCCGGACTCCCCAGACTCCGAAACCGGAGGCTGCCGGCAGCAGCATTGCTACCTCCGCAAACGGAACCCCGATTGGTGGGTTAGCAGTTGGAAATCGGAGCATGACACCGAAGAGTGGTCTCGCTGGGAGCCGAGGCTCCTCAGCCTCGACGTCCAGCCTCAACAAGATTTCCCCCACGACCTCCTCGATGACCCTCTCAAAAGACGGACTGTCTCCGAAATACATGCTTAAGACTGGTGACCGGGTGTTGGTCAGCGGCACAAAACCAGGGACTCTACGATACATTGGTGCCACAGATTTTGCCAAAGGTGACTGGGCCGGAGTTGAATTGGATGATAAACTTGGTAAAAACGATGGCGCCGTTGCTGGCAAA
>Cep193
ATGTTATACAAGAATGAATTCCAGTTTAATTCCCTCCATTTGTTATTTAATTTGAATGAGAACATTCTCCGTATTTTCCTATGGAGTCTCAACCAACTTCTCGGACTTTTTGTCTTGACCACTCCAGAAATGGACAGTATATTTACCATTCTTTTAAACATGACTCTTGTCTTGCCCTGTTTAATTCTCCTTTTTGTTACTCTACCATTCGGTATTGTTGGATTTTTCATACGCTGTGCCTTGCACCAATTCAGGAAACCCTATGTGTATAGCTACCGAAAACCAATGTTTCTAGACATCAGCAGGGTACCCTGTACAGTGGCTATCGCCACGTCCAATGTCTGCCTCCTGCCAGAGTTTCTTTCTCGCTACAATAATTTACTGGACGGTGATCGAAGAGCTCGGTTAATTGGCGAGAGGATAGTTGACGACGAATGTCTGAACCTCAAAAGAAATAACGACGTTAGTGAAGGCCACAACACTAGACTTAACTGTGATAATCGCACCTTACATTCTTCATGCAACGGTCCGGAAACTGCTACACACAATAATCTGAATTCTAACTTTTCGTCTTATCACAAAGACAGCAACCATATCCACATGAGAAACTTGAATGATTCCAAAGCCTTCAACAAAGAGATCCTGGCACAATTTCCCCAACTTGATTTTGTCTGTTTCCAAGAAACATGGAATCGAGACTTGGCCAAAAAACTCCTCCATAAAATCCATCCTGTTTTTCCGTACATAATTTACGATGTAGGTGTGATGAACATGTCCAGCAACAGATTCCTACTCAACAGCGGACTGATGGTTGCCAGCAAATACCCCGTCGAAGATGTTGAATTCAAATGGTTTAAGCAATCAACTTTGGCCTGCCGCTTCAGTGGAAAAGGTTTACTTATGGTCAAG
>Cep194
CTCCCAGATGTTTGGAGAATCTATGACATGATCAGTCGGGTGGAATTTGCATCGTTCTTTCACCACGAATCGTCTTTTCTCGACTACAAATCTCTGCTTGAGAACAACATCACCACAATTACAAAAGCCGTGCGTATGGACATCCGAAGCGGATTTTTCGAAACCACGACTCCCAAAGCGCCGCTAGGGATCTCACTGAAACTATCGCACATCAATGACAACTCATTAATGACTACATGTGGGATGATCTGTGGCGGTAAAATGAAGCCATCAATTATAGTGAAGAATGTACATGCCGTTGTGAAGGCAGACACATCTAAGAGCTGCAACTTACCTGACTGGTGGCTTATGAAACATAAGAAAAACCTCACTGAGCCTGTGAAGCCCTACCTTATAAAACCTCAAGCGGTACCAGCCGAAACGCACAATCATGTTTTCACAGTTCCCCTTACAGATGTCGACGCCCTCAGTAGAACAAGATGTTCTTCCTATGTGCGTTATTTCGCAGAAAATGCCAGCATTGCTTCCTTAAAAGACTTCTATCCACAGATATCGACAAAGTTTCATAATTACTGCATTAGTCGAATGTCTATGTTGTACTTTGGTCCGACAACCTGGGGAGATGTTTTGGTGTCTAAGACCTGGGAGGATGCGATGAATCCTTACACTTTGCATTGTAGTATCAGTAAAGACAGCTTGTTACAGTGGTATGGCTGTTTCGAGTTTCATCCAGAAATCTTTGGTCTTGAAGACGATGCTGAAAACATTAGT
>Cep195
ATGGCGTCCAACAGCCTAGGCGATTCTCAACCAGAAGCACAAGACCCTAAAGCATGTGTTTCTCCAAACCGTATGAACGGTGTGGAGCTTATCGATTTAGATGAATCGTTACGAACTCAAAATATTATCAAAAGTGCTGTCAAAATTCTAAAGGACTATTGTAGAACTCAACACACTACTTTATCTTTATTAGAAAAAAAGCCTGCTCAACAATTAAGCCGATTTCTGCAAAAGTTCTACACAGAGGTGCGCCAAGTTAGTGGTAAACTCTATGCTCGGAAATCGATGATTACGTTGCGTTACGGTTTACAGCGTCACTTCAAGAGAATGTCGCATTTAGATATTATAACAGATGACGAATTCATTGAAGCCAATGAAGTGTTCAGTGTAATTTTGATGAAATTGAGGGCAATGGGCAAGGATGCTATTAAGCGTAAGAATCCTATTACAGAGGAAGATATACAGAAAATTATGCTATCGTCCGCTCTGGATCAGGACAAACCACGAGGTTTGCAAAATAAGGTATTCATGGATTTAATGTTGCATATGTGTAGCCGCGGGCGCGATAATCTGCGGGAGATTTCGAAACGAGACTTCAGTATTGAATTATCACCTCAGGGTCTGCAATATGTTACCTTTCGGGTTGGAGCTGAGCTGAACAGCAATGGGGATCCTCCTGTTAATGAAGTACGCATGTATGAAATACCCGGTAATAAATGGTGCCCGCTGACTTCTTTCAAAAAATACATTAACCTCTTAAATCCACTCTGTGATGCTTTTTGGCAAAGAAGTAAGCAGAATGTGAATCCAGATGAAGTTCCATGGTATGATAACATGCCAATTGGTAAAAACACTCTCGGAACTCGAATGAAAGAGATTTCTCGAGAGGCTGGTTGTTCTCAGATCTACACAAATCATTGTCTGCGAACCACGCAAATTTCTACGTTAAGGATTTATAATATGGACTTACCTCAACAATCAGGAATATCATATTTACTGCAG
>Cep196
ATGACGTCTACGGTCCATACCAAGCGCTCTCAACCGGCATGGAGTCCCCCAGAAAACAAAGAAGTAGCCGAATTGTATCTTTTCAACAGTTTAACTCGTCAAAAGGAGAAATTTGTACCTCAGAACGGTAAGCGTGTTTTGTGGTATAGTTGCGGTCCGACTGTTTACGATGCTTCCCATATGGGACATGCCAGGTCTTACATCTCGTTTGATATTTTGAGACGTGTCATGACCAATTATTTCAAATACGATGTGTTTTACTGTATGAATGTAACCGATGTTGATGATAAAATCATCAAACGAGCTAGACAGAATTATCTTCTGCAGCAATACAGAACCGAGAATAGCGGTAATGCTTCGGTGGTGGTTTCGGATATTAAAGCAGCATTAGATACTTATACGATTAAGGCTGAAGGAGAGAAGGACTCAGATAAGAAGACGATGATGTTGAAGATTATTAAAGAAGTGACCACCTCTCTCCAGTCAAACGAATCTGCCACCGATCAAGGGAAGAGTGACCGTCTTATCAGTGCGGCAAGAGATGTCCTGGCGGATGCTTTAGACAAACGTAAAGGATCTGAAGTAAGGGAAAACTCTATCTTTTCAGAGTTACCAAATCACTGGGAAGAAGAATTTCACAATGACATGGAAGCTCTAAATGTTCTACCAGCTGACTGCTTGACACGGGTTAGTGACTACGTCCCTGAAATAGTAGAGTTTATTAAAAAAGTCATTGATCGTAATTACGCATACGAGTCCGGTGGTTCTGTCTATTTTGATACCATGAGATTTAGTAAAGCTCCTGATCACTTTTATGCTAAATTAGTTCCAGAAGCTTTTGGTGACAGAGACGCACTACAAGAAGGTGAAGGAGACTTAAGTGTTTCAGAAGAGAGGTTGTCTGAGAAGAAAAGCCCCAATGATTTTGCGTTATGGAAAGCTTCAAAACCTGGCGAACCCGTATGGGATTCTCCGTGGGGCAAAGGTAGGCCTGGATGGCATATTGAATGTTCAGTTATGGCCAGTGAAATTCTTGGAGAGTCACTAGACATTCATACTGGTGGCGTGGATTTAAAGTTTCCTCATCATGACAATGAGTTAGCTCAAGCAGAAGCTTGTTTTAATAATGACCACTGGGTGCACTACTTTCTCCATTCTGGTCATCTAACAATCCAAGGCTGTAAAATGTCCAAATCCCTCAAGAATTTTATCACAATCAAGGAAGCACTAAAAAAACACACAGCGTGCCAACTTCGTTTTGCTTTCTTGCTGCATTCCTGGAAAGATACCCTTGACTATAGTGACAACACAATGGAAGCAGCCATCACCTACGAAAAACACCTTAATGAGTTCTTCTTGACTGTCAAAGACATCTTGCGCAAACTACCAAGTCATGGTTGTTCTTCTTTTACTAAATGGACTGAACTAGAGGTATCTCTCAATGAAAAATATCTGGACAGCCGAAATCAGGTCCATGTGGCATTATGTGATTCCATTGATACACACACAGCCTTAGATGTTATTAGAGACTTGGTCACTGTAACAAACCAGTACATTTCCAAGACTAGGGCAACTATGATCTGTAATCGAATACTTTTAATAAACATCGCTGAATACATTACATCAATATTGAAAGTGTTTGGTGCTATTAAAGAAGAAACAGCTATCGGTTTCCTACAGACTGGTACAGGGGCAACTTCATCTGAAAACACTGTGATGCCTTATTTATCTGCATTGTCAGATTTCCGGGAAGATATAAGACAGTTAGCCAGAGAAAAGAAAGATCCTCAAGAAATCTTGACCAAATGTGATGAACTTCGGGATACAGTTCTGCCCAACTTGGGAGTCCGTCTGGAAGACCATGAAGGGCAAGTTCCTGTTATTAAACTGGTTGATAAAGAAATACTTCTGAAGGAGATGCAAGAGAAACTGGCAGCTGAAGAGAAGAAAAGACTGCAGAAAGAAAAGGCAAAGAAGGATAAAGAAGCTGCTGAAGCTGTTCGAGATGCTCAGAAGAGAATCCCTCCCTCACAGTTATTTGTCAATGAGACAGACAAGTATTCCAAATTTAATGAGAATGGCTTACCAACCCATGATGTTGAGGGTAAAGAACTTACCAAATCAGCCATGAAAAAACTTCAAAAGCTCTATGATGCCCAGAAGAAGAAATATGATGCATATATGAATAACAATAAC
>Cep197
GCTGTTCTCTTCACTGTGATGAGTGTTGGCACCTTAGCCTTTTTGCTGATCATCCAGAACCATCATAGTATGATCAACATAAGCAGCCGTCTTGATCCAATCCCAATCACAACCAAAGCACCCCAGCCACCACCACAGAAGTACCTCATATATTATTGTGACAAATTGACTCGGTGTCTAGGATGGGGTGACCGGCAGCGAGGTATAATGTCTGCCTATGTAATGGCTATGGCTACAAACCGGACATTCGGTATCATAATGACAAAACCATGTCTGCTTACGAAATTCTTTGTTCCTAATCAAGTCAACTGGAATGTGAACATGTCTGACATTCAACATCGCAGTGCACAGTATTTTGATCTCAATAGCAACGACATGTTCACCAAAACACTAAACACGGTAAATCTTGAAGCCCTGTTTCATGCTGACGTCATCTACCTAGTTACCAATCGATGGTATATTAATCCGTTATTAAAAAACTCACGCTACCGACGTAAATTGAAGGATCTCGACAGAATGAGTTGGAGAAAGAGCTTCGCCAAAGTCATGGACCAGATGTTTCGACATAGTAACTATATGAATGATAAAATTGAGAGCACTCTAAAACGATTTATTCCCAACAACACCACAAAGCTAGTGTGTTCTCAAATTCGTCTCGGAACTAATCCCACAATTCCTTTGGATTTCCGTGTCCGTAATAAGTACTCTTCAGTTAGTGTTGTATGGAAGTTTTTACAGAGGTACAGCAATTCTACATACAAGATATTTGTTTCCACAGACTCTCAGACTGTTCGAATGAGCGCAAAGAAACTGTTTGCTAAACAGATTGTGGATGTTGAGGGTGCTATAGTACATGTTGACAGTTATGAACCAGGACAAGATGAGTTTGCTTGCGGTGGCTTTGAGAAAGCCCTGCTTGATCAGCATATTCTTTCTCTTTGTGACATCCTGGTAATTAGTAGAGGTGGGTTTGGTTTTAATGCCATCTATGTACGCAAAAAGAACAGTAGCGTCTATATCTTCCATGATGGTAAAGTCAAGCCACTTGACTGCAACAAAAGTCAGTTGTGTTAC
>Cep198
GAAGCTGTAAAAGAAGAGAATGAGTGTATGCAGCCTCCAGCAATTCATCTCTCCAGTTCAGTTCAAAGTTTGTGCGATGTTATTGAACCAGCCGTCGATTCATGTTCACCCTACAAAGTCTCTCCACTTATTTCTCCAGCAAGTTCAGTGTCTTTTCTTGCAGATAACAATACAAAAACATTCCGAGAATTTTTACTCAGTGCTCTCCCTATGCTTGTCCATCCAGTTATCATATTACGCCTTTTAGCTCATAAACTATTTGGAAATATGGTGAAACGAAAAACCCTTTCATCAGATTGTAAATTAAAACCACCAAAAGTTCTCCCAATGGAAATTTGCCCACCTAGAGACAACTTAAGAGAAAATATCGGAGAGACAAATGGAGATGGTAACAAAGAATCTCTGCCCAAAAGGCGGAAAATTAACCTTCATGTACAAATAACAAATTCACAAGAAGAGAACAACATCGCCAATAACTCACTCAAGGTATGTGAAAGGGACTTAGCACGACCAAATACATTGCAAATAAAAAACGGTACAACCAAGTCTGCCTTGAGAGTGATTAGCGAGAGTTTGGTCACTCCTTTGGATCTGAATATAACTGCCTCTCCATGTAGTTTAGATAGCAATCATGGCACTCCAGATGGTGACGCGTCAAAAACCTCCAGAAAGCTATTTCGTTGGCCAAGTAAAAAACGTCTTTCAAAATCCAATGTTAATGTTTCAGTGACACACAGAGATAGTGTGTGTAGTCAGTTAAGTCAAGTTAGTTCTAAGCCATCTTCGATTTCTTCCACACCAGATATAGATATAGCTGCATTCCAACGAGAGCTTATCAACTTACCTACATTTGTAATGGATACTGCAATGTCAGACATTTCCCCAGTGTTTTCTCGATCCAGTTCTGTCCCCGAAAATCTATCATGCCGTGTAGTTAGCAGCTCATCAGTAGAAGACACTCTTTATTCAATCACTACTGATAATTTTGCTTCGGATAATGCTTTATGTAACAAAGCCATTTTACCCAGTGGCCAAGTGCTTGATTCACTTTGTAAATCTACTTCAGCTGTGACCATAACTGCAACAAATATGGGCTCCGGCATGATAACAAATACAGATGAAGACTTTGCAGACACGTCCCTTACGAATATTGTGGTTCGATTCGAGCCTCCATCGTCACCCTTGGGTTCAAGTTCAAGCCAAAGTCCGCATACATTTTGTGACTTATTTACTCCTAGAAATTCTGTTACAAATAGGGATGATAAAATAAATTTGTCAAGCCAAATGTCTACGGATAATAATTCAGCGGTGATTGAGAAATTCATTGGTCAGTCAAGTAACAGTCCAGAATCAGATATCATTCCATCTTTCATGAATATCAACGGCAATATACAGATGTCTACACCAATGAGAAATTTATTAAATGAGATTCCTTATGATCATCGAGGTGTTCTCAAAGTCATGAATACGTGGGTTAGCGTGTGTAAGACTGATCTTGAGAGTGGTTCCCTTGTGATCCACGAAATGCGCGATTTCCTTAATAAGCTGTCAGTGTTAGGACATGATTACAAAGCATGGTGCCATCAGATAAGCAATTTACTACAACTCGAG
>Cep199
ATGGGGCTGCGACCGCTGGAATTCGCGGAATGTTTAACAGATAGTCCGTATTTTCGAGAGAATTTACACGAGCATGAAAAAGAATTGGAAAGAACAAGCAAATCTATCAAAAGCTTGATAGCTTGCGGAAAGGAACTCATTAACGCTGCGAGAAATCTGTCGAAAGCCCAGAAAGCTTTTTCACAAAATCTGCAGGAATTTCGATTTGAAACAATAGGAAATCAACAAACTGATGATGAAGTAGTAATTGCAGCTTCTCTCAAGGAGTTTGGAGATTGTTTCTTAGCAATTGAGGAAGTATTTGAAAGAATGCTAGATAAAGCAAAAGATATGTTTTTGGCCCCTTTGGAAAGGTTCCGTAAAGAAAACATTGGAAAAGCTAAAGAAGAAAAGAAACAGTTTGAAAAACAAACATCTAAATTTTGTGCTTCACAAGAGCGCTATCTCAACTTGAAACCTAAAACTAACGACACTACATTCCAAGAGGCTGATGCAGCTCTTGTTTTGGAAGGTAAGCATTTTTACCAAGCATCCATGAAATATGTTCTTTTATTACAAGAAGTGCAAGAGAAAAAAAAATTTGATTTTGTCGAAATTATTCTTACATTTATATCTAATTGGTTAACTGTTTACCATCAGGGCCATGAAGTGGCTAGAGAATTTAAAACTAACATGAGTGACCTGCAGCTACGATTGCAGAACACGCGAGAGAACTTTAATAGTACTAGGGATGAAGCGGAACTTTTGATGAATAAAATGTTAGAGACCAGAGGTTCTCGTGGTGAGTTTACTCTGGCCCCTAAGGATTGTAGTCGACAGGGTTATCTCTTTCTCATGGAGAAAAAAGCTCTCGGTACTAACTGGACGAAATGCTACTGTCGCTATTTCAAGGAACACAAAACTTTCTCTATGATTCCCTATAATCAAATGGTTGGCAAACTCAGTCAACCAGAAACAGGAACTCTTATGTCTTGTATAAGGAGAGCATCTGATTCCATTGATAAACGATTTTGTTTTGATATAACTATTTCTGACAAGCCAACTGTAATCTTTACATTCCAAGCATTGTCCGAAGATGATCGACACCTATGGCTCGATGCTATGGATGGAAAAGAACCTACCTATCAAACTCCCAACAAAACGTCTGAAGAGACCTATATTTTGGATAACATTGGGTTTCAGTTTATCAATAAATGTATCGGTTCTATAGAGAGAAAAGGCCTGACGGACCAGGGTCTCTATAGATTGGTTGGTGTCAACTCGAAAGTAAACCGACTTGTTAACATGGGACTTGATCGTCGAAAAGTTGATAAGCTTTGCTTAGATGACGCTGGAACCTGGGAAGTGAAAACAATCACCAGCTCCATTAAACATTATCTTAGATCTTTACCGGAACCTTTGATGACCTTCCGTTTGCACGAGAATTTTATCACTGCTGCCAAACGTGAGTCTAAACTTTTGCGATTTCATGATATACATAGTCTTGTACATAAGCTGCCTCAAAAGAACTTCAAAATGTTAGATTTGCTATGTAGTCACCTAAAAAGAGTTTCTGATAAGAGTGATATCAACCTTATGACTGTTGCCAACCTCGGCGTGTGTTTCGGGCCAACTCTAATGCGGCCCGAAGAAGAGACTGTGGCCGCTATAATGGATATTAAATTTTGCAATATCGTCATTGAAATTTTAATAGGAAACTATGAAGAGATTTTCAAACAGACACCTGTAGATATTGGACTTTTAGATGATCTGGAAGATTGTAAACTGTCACCTGCTGAGAGTACAACTACCACAAAGAAAAGCTTGGAAAATCAAGCTTTGCCTTCAGGTGCCTCTAGTCATGGAATACCTCCATCTCCTGTTCCTGCGACACACTATAGCAATGTATCATCAACTGTTAATTCAAGTCCTGGTTTGCCTAAAAGTGGACCCTTTTCTGAACATGGCTCTCCAAAATATGCAGCTCCTGTTGTGATGCGATCGCATAATTTACCAAAAACTAGACAACAGGGTATTGGACACGGTCATCTGAGTCAAGTTGGTGCTGCTATTGGTGGAGTTCATATGACGGGTCACGATCCCAGTCGTGGTAGCAGTACCAGCGGGAGTTCAGAATCCTTGAATTCTTACAAATCCCCTTCGACAAACCCTTCGCCTCAATTGGATTCTAATCGCAGAGGCCCTATTATGCCTGCAATGTTTACAAGTGCCCCAGCATCTGCTTTCTCTGGATCCAAGATTCAAACTCTTGGCGATATTGGGACGTTTGGCAGTATTAAAAGGCGTAACGCCACTGAGTCGTATGCTGGTGGTGGAGGAGGAGGCAGCGGCGGCTTGAGTGTTGGGGGAGGTGCTTTACGTTCGTCGATGCACAGTGGCACGACTAGCAGCAACGTTGGGCTCCTTCCAGATTCATCTTCTGCCATGTCTAAGTCTATGACTGAACAGCGTTTACGTACTGTTCGAACTCTTTACAACTGCCAGGCAGAAAATGATTCTGAGTTGTCTTTTCATGCCAACCAATTCATCTATCAGGTGAAACCATCGCAGGAAGCTTGTTGGTTAGAAGGTACATTGGATGGTGTGACAGGGCTTATACCTGAGAATTATGTAGAGTATGTTGAT
>Cep200
ATGGCTGCCGGTTACCTGGATTTGAGAGAGAAACTTCAAGGCCCTCCCCATTGGGGCCGCAGTTCGTCGAGACAGGAGCGCAAACGGCGCTACCGGCGCGACCCGTACGACGGCAAGGGCGCCGGTCGACACGGGGCCCGCCAGCGTTACCTGAAAGCCAGCAACAGCAACAATAACGGGGACGACAACGACGTCATCGGGATGGATTGTCCGCCGAGGGAGAGAAGGTCACTGGAAGGGATGCGGGAAGCGGAGCTGCGGCACATCCACTCGGGGATCAAGCAGAGGCGGCTGTTCAACGCCTGCCAGTGCGAGGGCATCGAGAGCAAGATCGACGAGGTGGTCAGCCTGGGAAAGAAAGGATACTACAGAGACCACACCATCGACCGAGCTCCCCTGCGCATCAAGTATTTCTTCGGCGAGGGCTACACGTACGGGTCGCAGCTGCACAGGAGAGGGCCCGGCATGGAGAGGCTCTACCCGAAGGGCGAGGTCGACGACATACCCGACTGGATACACGAACTGGTCATCAAACCGTTGCGTGAAGCGGGTGTCGTACCCGACGGCTTCATCAACAGTGCCGTCATCAACGATTACCTCCCGGGCGGTTGCATCGTGTCCCATGTCGACCCGCCGCACATCTTCGACAGGCCCATCGTGTCCGTCTCCTTCTTCAGCGACAGTACCCTCTGCTTCGGCTGCAAGTTCTCCTTCAAACCGATCAGGGTGTCCGAACCGGTGCTAAGTCTACCAGTCGACCGAGGCTGTGTTACCATTTTA
>Cep201
CAAGCTGACCTCGGAGTTGGGGCTTTATCAGTGACATCTGAACGAGATAAAGTTGTTGATTTTAGCCTTGGAATAATGACAACTGGTATAACCATACTTATCAATAGGCCACGAGGAACTCAGCACATTTTCCAGTTTCTTGTGTCCTTCTCAACACATTTATGGATGGCAATATTCGGCACGGTGGTTGGCGTGAGCATTTTGTTTATTATACTTGATTATCCTAATCAAGAACGTAAGTTTACAGTTAAAGAGACACTGTGGTTCTCAATTGGCACACTCATGACAAGAGGGACCGATTTTTCACCAAATCGAACTTCACAACGAATTCTAACAGCGGGTTACACTTTCTTCGTTTTAGTCATTGTTTCTACTTACACAGCGAATTTAGCTGCTTTCCTTACGATGCCGAGTTTGGAAAAACCTATAAACTCTCTGGAAGATCTCGAAGTATCTTCTATGCCATGGGGCACAGTAAAAGACTCTAATACAATGTCAGTAATACGTAATATGTACCCTAGGCTCTATGACCGAATGGAGGAGAAAGGGGTATTTTTGAATGCAACTGCTGCGATCGAAACCGTCAACAGTTCCGTCTTTGCGTTTGTCTTCGACTACCAAATTATTTCTCATGCTTCGATGACTTATTGTGATACTCTCAAAGTTGGTACACCTGTATTCATTATGGAACATGGCATTGCTATGAAAGAAAATGCTCTCTACAAGACAAAAATTAATATTGAACTCTTAAAAATGAAGGAAGAAGGACTGATCGAGAAAATGAACAAG
>Cep202
AAAATACGTGAAATTGAAAAACAGAAAATGCAGTCTGGAGATGTGAGCACGACGCAAAACCGCCTTCGAATGTTAGAATCAGACGAACATTCTATGATCAGCGAAGTGATTGGAGCTTATCGACAGTCTTTAGAAATATCTGTGGAATCGTCCTATTCTCGGAACAACCCGTCAGTAATCGACTTGGTCAACATTGCTGAGCTCAGTGTGAGGCGAGTGATCGATATGGCGAAGAAAATAAAATCTTTCAAAGCCCTCTCACAGAGCGACCAAATTAGTCTTCTCAAAGGTGGCAGCATTGAACTGCTTATAATACGATCAGTGATTAACTTTGACAGGGACAAACAGCAGTTTTTGGATCCGTATGACAAGGATTCAAATGCCATGACAACAGAACAACTGAAACTCGGGGAAGGAACGCTTTTTGATGATCATATGAAATTTGTGAAGTCTTTAGCTGTTGATTTAAGAGCTGACGAGACAGTTTTGATTATTTTGCTTGTAATTTCTTTGTTCTCTCCAGATCGGCCAAATGTCATAGACAAGAGTTATGTTTGGCGAGAACAGGACAAATACGCGCTACTTTTGCAACATTATCTGGAGTCTAAATTCCCTTATCATTTAGCTCACGTTATGTATCCTAAACTGCTCATGAAACTTGTGGAAATCCGGAATCTGAATGAGGAACATTCACAAGTTCTACTGAAGGTTAACCCTGAAGGTATACAACCTCTTATGAAGGAAGTACTGGACCTGAATTTGCCCAAGACAAACAATAAA
>Cep203
GTTGGCACTGATTTTGACCCGAAAGAACTGATTTTCAGGAATTATGGTCAGCTGATGGGACCTTACAGCAACATTGCCTTACGTCATTCATGGGGTAATGGCAACGAGGTAGCTGTCTCAGTTGCCTGGATTGACCCTAGTAATACTGTTGCAGCATCCTTTGATATGAAAATACCATCTGGTGTACATATTGGCGCACACAAACCCCAATTTAAAAAGCCTTTGCGCCCAGGTGTCTGGACTATAAAAGTTTTCCATGAATGGGAGACATTTGCTGAAGTGAAGTTTCTGATTCTCCCATTGAGTTTTTACCAAGAGAGACCCATCCTTGCCCCCGAGATCTATGCAACTCACAACGGACCCAAAGGACATTACCTCGAAAAAGACTTCGACTTCTCAGATTTTCGGAAACCACTAAAAATCGAGAACATCACCGAAGCCGAAAACCGGGCGACCATCAATGGTCGCAAGGTTGGAAAAGATCTTGAGAGGTGGATCGACACATTAACTGCAGAATTTTGGCAGCTTCAGAACTTCTGTGCACACAAGGAGACAGTACCTTTATGTGGGGTACTCGAGAAATGTGAACACTCCACCTGGAGCTCCATGTCAACAGATACAAAGTCAACAATTACACTGGTCGATGAAAATACAGGATACCTTCGG
>Cep204
ATGTCTCGCCGTACTAACGAACTTATCGGTTTATTCAAAGGAATCGAAAGTATTAGTAAAGCCTTAATTGAAATAAATTCAGCAGAATTAAATACGTTCTGGCAAAATTCTAGTCTGAAATCTGCTTCCGAAAATGTTGCAAGTTGTGCTTCTCAAAGAGTTCAGAACTCTGATTTCAGTGGGTCTGATGCTCGCCAAAGAATATCTGATAGCTTTCAAATATTGTCACAACAGACATTTGGCATTTTTAATGCACTCTTTAACCAGAACGCCTTGAAAAAAGATATTGAAGTTGAAGAATCCGGGGAAGATGTTCTCTCAGATTTCCCAAATATTTATGATAGTGAAGCAGGAATCGATGACATAGTTATCCAGTCGGAGTTGTTTGCTCCGAAATCTACTGAAGAGAAGGAACGAATCCCCTCAGACGTAAAGGAAGAGAGAAACGCCAAAGAAGTACCAGCGGTAGAGATGGAAGTTCCTAAGAATTTATCTGATGAGCAACCTTCACCTGAATATGAGACTGTAACGGCTAAACAGGACCCTGAATTACTTTCACCAAAGTATAATCTGGAAACTAAACAAGAGCTGTCTAGTATATCAAAGGAAAGACGTGTACCTTCGTCCAGGATTGCAAGGTTAGTTAGTTACAGTGGTCTAGCTGCTGGCCTGGGTATTGGGGCCTTGGCAGAAGTCACACGACGAACACTAGGAAAGAAAACTCCGGATCAAGTTAGTAAAACAATACTAGGGCCTAGTCCTTTCATGACAGAAGCCAACATTGAACGAGTAGTAACCACTTTGTGTCGTGTGAGAGGAGCAGCTCTGAAGCTCGGGCAAATGATGAGCATACAAGACAATACTTTAATTAGTCCTGAACTCCAAAAAATATTTGAACGAGTTCGTATGAGTGCAGATTTCATGCCAAAATGGCAGATGATGAAGATATTAAATTCTGAACTTGGTTCAGATTGGCAAAACAAAGTGTTGTCTTTTGATGAGAAACCTTTTGCAGCAGCATCAATTGGCCAAGTTCATCAAGTTACACTTCTTGATGGAAAGATGGCAGCAATGAAAATTCAGTATCCTGGCGTTGCAGAGAGTATCGACAGTGATATAAATAACTTGATGGGAGTATTAAAAATATGGAACTTCATTCCCAAAGGTGCTTATCTTGATAACATGATAGTCGTTGCTAAAAAGGAGTTAACATGGGAAGTGGATTATGCCAGAGAAGCTGAATGTGGACAAAGGTTTTATGAACTTCTGAAAGACGATCCTGTTTTTGTAATTCCAGAAGTATACAAAGAATTAAGTACATCACGAGTTTTAACCACAGGCTATATTGAAGGTGTTGCAATTGATAAATGCATTGAGATTGATCAAGAAACAAGGAACTGGATTGGTAAACATTTACTCAGGCTAACTCTTAACGAATTATTTAATTTTAGATTTATGCAAACTGATCCTAATTGGGCAAACTTCTTTTTTATTCCTGAAACAAAACGAATTGGTTTGTTGGATTTTGGTGCTAGTCGCGAATTTAGTAAATCTTTTGTTGATAGATACATGAAAGTTATAAAATCTGCTGCTGACCAGAACCGTGATGGTATTCTCAGTGGTTCTCTTGAACTTGGATTTTTAACTGGATACGAAACCAAAGTAATGGAAGAAGCTCATATTGATGCTGTAATGATTTTGGGGGAAGCTTTCTCGTTTGACGGAGAATTTAATTTTGGTACCCAGAAAACTGCAAAACGCATTCAAAACCTTGTTCCTGTCATGATAGAACACAGATTAACGCCACCTCCAGAGGAATCTTATTCTCTTCACAGAAAAATGTCCGGTGCTTTTCTTTTGTGCACAAAATTAAAAAGTAAAGTAAACTGCAAGGAACTTTTTGAGGATGTATGGAACAATTTCCAACTTGAAAACACAAACGTGAACCAA
>Cep205
TGTTCTGCAAGTTGCGGTCCAGGACGCATGAAACGAAGTGTAGTATGCACAACTAAAATGTCAGATGGTCGTCATTTACCTATAAAGGAACATATGTGTAGATCGAACAAACCAGAAACTGCAAAACCTTGTTATACGAAGGCGTGTGAAGTTGATGCTAAATATATTCCCTTAATTCGCTCAGAAAATCTTACCTTTATTCAATTAAAGCAGGTTCCATCTATAAACGTAAGAGTCGGATCGAACGCTATCATTATTCCAAAGACGCGAGTTACAATAAGATGTCCAGTAAAGAACTTCCCACCACATATAGTCAACTGGAAAAAGAACGACTATATTTTACCATTATATGGTCGTGTACGTAAATCTATGAAAGGAGCTTTGAAGATTCGTTATTCGATAGCAGAAAGAGATGCAGGAACTTACACATGTTTTGCAGGTTCTCTACAAGCCAACTCTTCAATTCAGTTCCAGACGTTGAAGAAAGCTCAAAAAATCGCTTCAGCTTTTAACTCCGCCGATGAGGATTTACAGAGTAATGTGAAGAAAAATTACAAAATGTCTCCCGGAATTATAGCTGATGCGAGTGGAACTCGGCACAAAAAAGTTCAGTTTTTGACCAAAAAATGGTCTCCCTGTACCGTTTCATGTGGCTCTGGTACACAGATGAGAGAAGTGGACTGTGCAATAAAAACTGATAGTTATTTAAAGTTGTACCCAGATTCAGAATGTTTGAGAGCTGGTTTACAGAAACCTGGAACTGTTCAAAAATGTGTAGAAATGCACCAATGTCCAACATGGAAAATTGATAAATGGACAAAT
>Cep206
TGCGAATCCAGTGACTGCTACCTCCCCCACTGCCATTGTCCCGGTGCGAAAATTCCTGGTGGACTGTCCGTCCAAGAAACTCCAATGATGGTCATGATCACATTCGATGACGAAATATCCGCAGCTTATTACGGTTACTTCCAGCGTCTCTTTCGCCCGGGCCGCTACAATCCGAACGGCTGTCCATTCCGTGGGGCAATGTACGTCTCTGGTGAAGGCACCGACTACGATCTCGTCTATCCTCTGTACGCAATGGGCAACGAAATTGCCTGTCACACGGTGAGCCATCGCTTCCCGCATACATGGTGGGCCAACGCCAGCTACGAAGAGTACATGTCCGAAATTCAAGGTATGAAAAATAATTTGATAGAGAAATCCGGAATACCTGCAGAAGACATCAAAGGTTTTCGCGTTCCGTTCCTTCAGCTCGGTGGAGACAACATGTATCGCGCCGTGTATGATGCCGATTTAGTTTATGACACGTCCATGTTTACAGGTCCTGTTTGGGAGGGCAGCGAAGATCCGATTTGGCCCTTCACGTTGGATTTTGTACCCGACCAGAAATTTTGCCAGCATGGGCCGTGCCCGAAGCGGCAGTACCCAGGCTTGTGGGAAATCCCAGTCCAACGTTGGTATGGAGTCGATGGTCATTCGTGTGCCATGCCTGATGGCTGCACGTCGACAGCATCGACGGAAGAAGCGCTCCAGTTTCTGAGGAAGAACTTCTATAGTTATTACAACAGTAACCGGGCCCCGCTCGGTATATTCGTGCATGCGCGTTGGTTCCACACGGAGCACCACCTGGAGGCACTCGATGCCCTTATAGACGAACTAATGCAGCTGGATGATGTATGGATTGTGACTCCTACTCAAGTGCTGGAATGGATGAAAAAACCTACGTCCATATACGAAATACAGTTTTTCAAACCGTGGAGCTGCGAAGGAGCAATGAAAGAAGCATCCAGACGAAAG
>Cep207
ATGAATATTATACCATTATTGTGCGGTCTTGTGACTGTTATTATTATCATAATAGCATTCATTTATGATTTAACCGAACCAGGCACTTCTTCGACCCCTACCGAAGTCTATTACAGTGTCACCAAAGAGAACGGCAAAGCTTTAAAACAAGATGAGGATAACACTGTTTTGAACGGAGAACACGACAAACTATTCTGGTTTATTCAGGTAACTGATATGCATTTTAGTATATTCCGTGACTTAAAAAGAGGACCGGATTTAATACAATTTTGTCAATCCCAGATAAGTATCATTCGTCCAAAGTTTGTTATCGTTTCGGGTGACATTGTAGATGCGAAAACTGAAAATATGCTTGGTTCACAACAATATTTAGCTGAATGGAAAATTTACCAGCAAGTGACGGATGAATGTGCTCGAGTGGTGCAAGGACAATGGTTCGATATTCGAGGAAACCACGATGTTTTCGACGTGCCCCATGTTAATAGTTCAAATAACTATTTTAAACGCTACACAAGTCAAAAGAAGTTCAGCAACCAAACATCATACATGTTTGATTTCAATACCGGTTACGGTCGTTATACATTCATTGGTATAGATGCTTGCTTAGCACCCGGTCCGAGAAGGCCGTTTAATTTCTTTGGGCGGCTGAGAGAGCAGGATGTGAACCAACTGTTGGAATATACGCACAAAAGTCGCAATAGTAACCTAACGATATGGTTTAGTCATTATCCAACTTCTTTCATCATCTCCCCAGACTTACGTTCGGTAATGAAAAGAGGTATCGCTCACTTATCTGGACATCTACACACGCTAGGTGGACATGTTCCTAATATGTACACACGCCAAAAGACCGGAATGCTGGAATTAGAATTAGGGGACTGGAAAGACAACCGAATGTTTCGCCTTCTCGCTATCGATCACGACCTTTTATCATTCACTGATGAAGTAATTAACACCTGGCCACTTGTTCTCATCACTAATCCGAAACATGCTCTGTTTTTGGCACCCAGGCACGAACCTTTATACAGGATTGCCACGTCAACGCACATACGGATACTAGCATTTAGCCCCAGTCTCATCAAATATGTGAATGTCTCTATTGATAATATATTTCTTGGATCAGCAGAACCTGTAAAAGATGGTCTTTTTGTGTTACCCTGGCAACCGGCTTCTTATGCAAAAGGTTTACACAAAATATCGGTCTCAGTCGCAGACTCTCAGGGACATCAAAAGACTGTCGAACAACCATTCTCTATTGACAACAGTCAGCCGAACTTCAGTTTTGTACCTAAGCTGTTGTTAATGATGAATCATTTTGTGGTCGGTAGAGTATTATTTTGGAGCATTTTCTTACTTTGGCTGACTATATTAATTTTACTTCGAAACTGTTATAGAATCAGAAACTATCTTTTCATTTCGGACGTCCGTATTATTGACTCGGTTTGCGGCTGGTGTAACTTTTGGATTATGTTGCTCTGGAAATTAACGCAAGTGGATAAATTATTTTATATTATTATCTTCATATGCATCTATACTGGTATTGGGCCATGGTTTATTGGAGAATTCCTCGAAAATGAAATCGGTGCCATGTTTGTATGGGGCATCGTTGTTATGAAGTCTTATATACCCGGTAGTTTTACATACTTTTTCGGTATATTTCAGTTTATTACTTTCAACATACCACTAACATTTTATGTGAGTTATTACTTCGATAGAGTTAATTACAAATTCCAGTGTTGGAATCGTTCATGTCACAACCGACAGAATAACAGATTTTGGCTTCCTACATGGTGGTTAGCAATGATGGAGATTCCATTTATCTGTTTGTTTTTATTTCAATTCTACCTCGCCTTAACCGGTTTCCCCAAAGCCTATGGCATCATGGCATTTTACACATGTCCTGTACGAACATGGAGTGCGATATTTCTGGTTGGTATAAATATTTATACATACCAATTAGCTTGCAGGGACCCTCCGGTGATGCGACGTTCACCAAGCCAAGATAGA
>Cep208
GGAGAATTGACAATCACCTCTGACATGGAAGATTTAAGTAATGCTTTGTATATGGATCAAGTACCAAATGGATGGGCCAATCGTGCATACCCTTCTTTATATACTTTGACTGCTTGGTATGCAGATCTAATCCAACGTGTTAAAGAACTAGAAGGTTGGGTTTCTGATTTTCAGCTACCAGCTGCTGTTTGGTTGGCTGGATTCTTTAACCCCCAATCTTTTCTTACTGCAATTATGCAACAGATGGCTCGTAAAAATGAATGGCCTCTAGATAAAATGTGTATTCAATGTGATGTCACTAAGAAATGTCGTGATGACATGGCTGGACCTCCTAGGGAAGGAGCATTTATACATGGCCTTTTTATGGAAGGAGCCAGATGGGACACACAAACTGGGATGATTGGGGAGTCTCTATTGAAAGAACTCACACCTATGTTGCCAATTGTTTTCCTCAAAGCTATTCCAGTAGATAGACAAGAAACAAAGAATATTTATCAGTGTCCTGTGTACAAAACTAAGCAACGAGGCCCAACATTTGTATGGACATTCAACTTGAAGACTAAAGAGAAATCCAGCAAATGGATACTTGGTGGAGTTTGTTTGTTGCTACAAGTT
>Cep209
CTGCCGATAAACCCTGGTATGTTGACTGCCCACTGCCATCATCGACCTCCTTTCTCAGGCAGCCAATCGACTGGTCGTTATTTTAGTACATCTTCAAAAGACTCAGTGACAGCCACCAAGGAATATAGTTACGTTGTTGTTGGGGCCGGGTCTGCAGGGTGTGTCCTCAGTAATCGCCTTACAGAAGATGCTGACAATACTGTACTTCTATTGGAAGCTGGTCCAAAGGACTATACTTGGAAGATCCACATGCCCGCAGCTCTGATGTACAACCTATGTGATGATAAATATAATTGGTACTACATGACAGAACCGGAAAGAGGCATGGACAACCGAGTAATGTATTGGCCAAGGGGCCGTGTTTGGGGTGGGTCATCTTCTCTAAATGCAATGGTGTATATTCGGGGTCATGCTCTTGATTATGACCGATGGGAAAAGGAAGGGGCTTTAAACTGGTCATATGCAGACTGTTTACCTTATTTCCGCAAATCTCAGACACATGAACTGGGTCCTGATGAATATCGGGGAGGAGAAGGGCCCTTGCATGTATCTCGGGGTAAGACTAATAATGAGCTGCACCAGGCTTTCATTGATGCTGGTGTTCAAGCTGGTTACCCCTTCACTGATGATATGAATGGCTACCAGCAAGAAGGATTTGGTTGGATGGACATGACTGTTCACAAGGGTAAGAGGTGGAGTACAGCTAGTGCTTACCTGAGGAAGTCGTTAAAAAGACCAAACCTAGACACTGAAGTAAATGCATTTGCCAAGAGGATCCTTTTCGAAGGTAACAAAGCAGTTGGCATTGAGTACGAACAGAAAGGTGTCATTCACCAAGTAAGGGCCAACAAGGAAGTGATTCTAAGTGGTGGTGCTATCAATTCCCCACAACTTCTCATGCTTTCTGGTATTGGCAATGCTGATGACCTTAAAAAACTGGACATTCCAATTGTTAATCATTTACCTGGCGTAGGCTCAAATCTTCAGGATCATCTTGAAGTCTATATTCAACAGAAATGTCTTAAACCAATCACATTGTACAAAGCACAATGGAAATTTCCACATGTCATGATCAAAACTGGACTTCAATGGTTTCTGACTTTTACAGGTGATGGTGCTACATCTCATTTAGAATCTGGAGGTTTCATTCGCAGTAGACCTGGTTTAGAACATCCAGATATTCAATTCCACTTTCTGCCATCTACTGTTAATGATCATGGACGCAAAGTAGGCCCATGCCATGCTTATCAAGTTCATGTGGGTCCTATGAGACCTACAAGTAGGGGCTATATGAAATTGAAGTCTAAAGACCCTAAGGTTCATCCAGTTATAGTTGCTAACTACCTTACAACTGAACAAGATGTAGTAGATATGAGAGATAATGTCAAACTCTCAAGAGAGATATTTGCACAGAAAGCATTTGATCCTTATAGAGGTGAGGAACTAGCTCCTGGTCCCAATGTCCAAAGTGATAAACAAATCGATGCATATATCCGTCAGATGTCTGACAGTGCCTATCACCCATCTTGTACGTGCAAGATGGGAGATCCATCAGATAATATGGCTGTGGTCGGCCCTGACACTAAAGTCTATGGAATTGAGAATCTTCGTGTCGTAGATGCCTCAATCATGCCCAGTGTAGTCAGTGGCAACTTAAACGGTCCAACTTGCATGCTTGCTGAAAAAGCAGCAGATATCATTCGGAATCGGCCAGCACTTCCTAAATCAACAGCCCCAGTCTGGCAGCCCAAATCATTAGATACCCAACGA
>Cep210
AGAAAATTTAACAAGTTAAATGGCTTGTCAAAAATTCTTCAAGAAGATCCTTCTTGTCAATTATTCACTGTCCTGCGGAAATACGTGAAGAGTTGTGGCATAAGCCCTATTGAAACAGCTGTAAAATCTGATACCATTCCTCAATTAATAACTATTCAGAAAGGAATCTTAGCTCTCACCCGACAGTGGAAGACCGTGCTGTACATGCCACATCTTGCTGACATGCATCTGAAATCGAAAAAGGCAGCGAAACCTTACACTGTGGCATTTACATTGCCTGTCATGGATGCTTCCAATAATTTCAACATGGATGACACAGAAATGCCGATTGAGCATTTTGATATTGTAGATGAACGAACATCTTTACTGCTGGCAGAGGGTGGATCAATCCATCAGTCTTTATCCATGCCCAGCTTGTCTGGTCATAGCATTCCAGTTCCCCCATCTTTGGCTGTGAATCATCCTCCACAAGGTCCAGTCATCATCACAAGTTGCCCTGATGATGATGACGATAATGAGAACATGAACAGACCGACAAAACGAAAGCAGGTCGTGACAGAATCCCCAGAGCCATATTTTCATTTGAAACCTGCATTTGCTACAAACTCCCCAATGACTCGGAACGAGAGTACGTACAGTTTTGTTTCTGCTGCTGGTAGCATGTCTAGCCTGGAACATGGCTTAAACAATACTCCTCCACAAACTCCCCTTCGTGTCAACTTTCCTCGGAGTATGCCACTGGGCAGAAAGAGTCCTAGAAATGGAGACAATTTGTATGAATGGATGGCCCAGCAACAAAATCGTATAGGCAATCATTTTACAAACCTTTGTCCATCTTCTCGACGACAAGATTCTATTATGACTGCCTTTGCTAGTAATTTTGGTAGTGATGAAAGTAAAGTTGGTATGAGTGCTGAGCACTTAACACTTGCCACATCAATTTTACAATTAGCAGATGCTCAGATGCTCTTTAAACCATTTTTGGAATCCATTGGCCTTCACGTTGAAGGTGTACGAACATCTGCCCTCATGAAAAAGTTTGGTGGCCATCTTTCTCTGCAAGGTAGACTGAACACAATGAAGATTCAGATTGCCGAGTCTTCGGACCTGACATCCAAAGGTAAAGGCAAGTCAAAGACAGCACGTTTTATAAAAGTGATCAACACCAGTGCAGACAACCCAGCTTTCCTCTGTGAAGATTTTGTCGTTAATATCGGAATGAGAGATGTTGTTGATTTTGAGAAGAACAAGGGCAAAGACGAAAGGAAGTATGTCTCTTGGAAGTTTGCCATGCACAAACTAGAAGCTAAACCAACCACTCTGAAAGTGAATTTCATGATTAATTGCCATTCCGTTACTCAACATGTAGACATGCCCCTCTTGCGATTGATTCATCAGTTTGTCACAATGATTGACAACATCAATGAGACACGAGTGGAACTGAAGCAGAATCGACCGGCCGACTCAGATTGGCAAAAGACACATCGTAAACAAGATTCTAAAGATTCTACATCCAGTGCTGATACTCAACAATCCCACACTTCAAAGACTCTACCAACAGAACAAGATACTCCTACGCCAGATGCTAGCGTCAGCTCTGATGTATCCAGCCATGACGGTACTAAAATTATCACAAAGCGTAAAAATAAGCAATCACCGAAGGTTCGTGTCACTCAACCTTTGGAAAGCAAGCGTCCTGATAAACTTCCCTTAATGTCTCTGCGGAGAACTCATTTACGGTTCTCTGGAAAAAGTAAGAAATCAGGTTCTCGATCTCAACAGTCGAGTATATTAACGCCCCCTCACTCGTTGAACCTCAGTGATTCGGTGACCATCGACATGGGTGATACTTCTTCGCCAGTGTTTGCCGAGAAAACAATAGTTGATGAAATAAAAGAATCAACTCCTCGTTGCTGGCGTACGTTGTATCATCTGCTTGAACTTTACTCCACAATGCCTACAACGAAGACCCTCGGCCGGAAGCCATCCATGCTTCCTGCCATTGCAGAAGAGGAAAATGAAAAGGAGACAAGCAAGAACGATTCCAAGAGCTTGTCGAATGCTGAAGAAGGAGTCAGTAATACTGCTAAGAACAAACCAGAAAATGAAGAAAGTACAAGTACAAACCTACACAATCGATCCGTGATTGGTAGAAGTACTTTCAAGCAA
>Cep211
ATGGCGTTAAGGGCTTCGCGAATGGCTCGCTTGCACTGTTCAGCTCACCCGGATTCTCCTCTGATCGAGGACTATCATGCCGGAGATATGATATGTTCCGAGTGTGGTCTGGTCGTCGGTGACCGAGTCATCGATGTCGGTTCCGAATGGCGTACCTTCAACAACGACAAGAACACCAAAGATGCGTCGCGTGTCGGTGCCGCCGAAAACCCTTTGCTGGACGGCGGGGACCTGTCTACAATGATAGCCACTTCCTCGGGCGATACACTACTGGACGACAACGGCAAACCCATGTACCACAGTCGAAGGAACCTCAGCGTATCTGACCGAACCCTGTTAACAGCTTTCCGTGAAATCAGCCAAATGTCCGAACGGCTCAATCTACCCACGATGATTGCCGATCAAGCCAATACTTTGTTTAAACAGGTCCACGAGAGCAAATCCTTGAAAGGAAGGGCAAACGATGCGATCGCTTCAGCGTGTATGTACATCGCCTGTCGACAAGAAGGGGTTCCGAGGACTTTCAAAGAAATCTGCGCCGTTTCGAAAGTATCCAAGAAGGAAATCGGACGAACGTTCAAGTTGATTCTAAAGACACTAGAGACCAATGTTGACTTAATTACCACCGGGGACTTCATGTCTCGGTTCTGTTCCAGTCTAAGCATGACAAACCATGTACAGAAAGCCGCTACTCACATCGCCAAAACTGCTGTTGATTTGGACCTGGTGCCGGGGAAAAGCCCCGTCACTGTTGCAGCTGCCGCAATATATATGGCATCTCAGGCCTCCGAAAACAAGAAAACCCAGCGAGAAATTAGTGTGGTGACGGGTGTGGCAGAGGTAACTATACGGCAGTCTTATAAACTGATGTATCCCAGAGCACGAGATCTATTCCCTTCGGAATTTAAGTTCGCTACCCCTATAGACTTGTTACCCACCCAG
>Cep212
CCCCCGGGCCGCAATAAGTCCCGACGGAAAATAGCACTGACAACTGAGAGTCAGGAGTTAACTCAGATGAAATCCAATGATGACGAGAGTACAGATGGACAAAATAAGAAGATCTCTCGTAAGATAACAGCGAAGTATCCCACTGACCCTGCCACACCTTCTTTGGTTGCTTCTGCAAACAAACGCTTAGTAAAGGTCAATAATAATATGAAAGTGGGTCGTGCTCTTCGCAAGTGCAGCCCAACTCCTGCAGACTCTGAGGAAATGCCCTACGTTGATAATCAATCAATAGGTCGTACACCGAATGGTCAGAAGATGCCAGCAGTTGAGGAAAGCCAGAAAAAAGTTATTGCTAAACCCCCTAAAAAGAGAAAAGCTACAGAAACGGACACTTCCAGTCCGCTACCCTCGCCTTTCAAATTGATGTCTCCAACACTTACACAGAATGCACCCCCTATTAATTTAAGAGATTGGAACAATCAAAGAGTGTTAGCCTGGAGAGAGAATGTTTATAAGCCAGGTGTTATAAAGAATGCTACAGACAGACAAGTTGGGGTGCTCTTTGATGGTGAAACTGAAACGAAAATTTACTTTGTTTTTGATAGTGACTGCAACAAGGTAATCTGTGACCACAGTCCAATGGGCAACAGTGTACAGCTTGGGGCAGATGTGTGTGTTCGAATTGACTCTGAAGAAAATGTCTTTATTGAAGCTAAGGTGATAGATCGGAAAGTGAATCCAGTTTCGTTCCAGATTAAATTGAAAAGTTCTCAAATGTTGTGGACAACTCGAGCAAACATCCGACTTCTACGGCCTCCATGGTGGGAAGATTTAGAGGACTGTGGTGAGCAAAACCAGATGTTTCAAATGTCTAATCAAGTGATGAGCCCTGTACAAACTCCAAACTCTGTTTATATTCAACCAACTGTAAATCTCACCTCGTTGTCTGTTTGCTCCAGCAGCCCTACTCCAACTTTTGAGAAGCAGACCAGCTTTGAACGACCAGATACGTCTGAGGATGAACTTAAAAATGAAAATGTCTATTTTGATTCATCTGGCATGAGTACTCCAAGATGTGGGAGTGCAACACCTGGTGCTTCTTCTCAAAATGGTAAGGACCGTAGCAAGCCAGCTTTTAAAAAGAAGGATGAGGTACGATGTCGTGCTCAGTCCGGTGATAGCAGTCGAGCAAGTACGCCAAGGTCACCAAATCCTATCAGCAAGTACAAGAAAGGGGATGTCGTTTCCAATGAGAAAAGTGGGGTCCGTAAAAAATTCAATGGTAAACAATGGCGCCGTCTCTGTTCTAAAGATGGTTGCACAAAGGAATCTCAGAGACGGGGTTACTGCTCCCGGCATCTCTCCTTAAAAGGGAAAACTATGCGATCATCAGTGCCATATCCCGGACATAGAAAAGGGGAGCTAAAGGATGGTCAAATTGAATGGGAAGAAACTTCACATGATAGTGAATACGACCAAGAACGGATTACTACAAGCAAACTGGATGAACGTGAAGCTGCATCACTTTTAGTATCTTTA
>Cep213
ATGGTCATGAGTTGTGCGTGTCTGTCGCATTTTCGTGCTTGTGTGTTTTTTGTCGTTGTCATGTCCATGTTTGCTGTCAGCGGACTAGTTACTGCTGAGTTTGTTGCTGATTCGCCCTATACACTCAATATCTGCCAAAACATCGCGGACAGTTCTATGAACATTGCCAGTCCAACGAAAACTTACAGGATACCTAATCCCAATGGACTTCTAATCTTTAACGCTAGTCTCGGACCTCACTGGTACTATGAAATCGATCCAACTCGCCACAGTTATGAAGTCTTTGACTATTTTTCATTGGACTCTAGCACTGGTCATTTATACATCAAAAGCCCCTTTAATTGGTCAACATTTTCCCATGTTATTAAACCAACTGGTCATTTGAATTTGTATATAACAGCGCACACACACACCCTGCATAATCATCGGATGCCCAGTCATACTGTCATGCCGCTATCAGTGTATGCCTATGGTCCTGATTGTCATCAAAACCACAGGCGAAAAAGTATGCCTCATAATGTTTTGCTACAGAACTATCAATTAATTGTAATTAATAGTTACAAAGATAGTTATCCTATCATTTCAAAGGGAGAGCCTCTGGCTTGCTTGCTCAAATTTTTGTCCGAATCCATACACGATAAACTTTGCAATGTAATAATACATAACAGCAAAGACTATACTGTAAGTAGCAAATATTGCATTAGAGCTAGAAATGAAATGCATCCGTTTGACGGTATTTTAACTATTTATGGTGATATACAATTTGGTTGTGATGAACAAGAAAAGAAGACCTCTTTTAAAATTCTTCACAACACACATAAGTTCTTAGAACACTCCTTAGAGGAAAAAACGCGAAGTCGTCGTCGCAGACGAGCGTACCGGAATCGTGCTCCACGTTTTCCTCAGGTGTATTATACTAAACGTGTTCAAGAAGACGAATCCGCTGGTGTTATTGTTGGGTTCATTACGGCAACAGACCCAGATAAAGAAGACGCAGGAATAATAACCTATACCCTGATTGCTACCCAGGATAAACGTAGCCAGTCTATGTTTGCGATCGACCCTACATCTGGCAAAGTTACCACTGTGACAAAACTTGACCGCGAACTAATTCCTAAACATTATTTCACTGTTATTGCAACAGATAATGGTGTCCCACCTCAAAGTAGTTCTGTGTCATTAATTATTACAGTAACTGATGCCAATGATAATGTTCCTGTTTTTGAAAAAAAAGTCTATGTAGAAAGTGTTTCAGAAAGCATTGATATTGATTCTGTCATTTTATCTGTCCGTGCTACAGACAGAGATATAGGAGACAATGCAAAAATCAAGTATTCAATTTTAAACCCCGAGGAACCTAATGATGCATTTGCTATTGGTCCATACAATGGTATTATTACTACTCGTAAGTATCTTGATCGGGAAGTAGTTAGTTTTTATCGACTAATAATCCAAGCAACTGATCAGGCTCCTGTGTCAGAAAGGAAAACTTCAACAGCAACAGTTGAAATCACTATAATTGATGACAACGATAATTATCCTCAGTTCAGTCAACGATCATATTCAACAGAAATTCCTGAAGATATTGATGTTAGCTCCAACCCCATAATCGTAAATATTTCAGCTATAGATAAAGACAAAGACAAAAATGCAGAAATATCATACACTATTTCAGGTGGTAACAGTCGGAATGTTTTTCGTATTAACCATGCTACTGGAGAACTTATTCTGCAAAAATCATTAGACTTTGAAGATACTAAACAATACTCTCTCAAGATCCGTGCTCAAGATGGTGGATCTCCACCCAAAACAAACAGTACAACAGTAAATATTCGTGTTACAGATATTAATGACAATGATCCTGAATTTTTTAATAATTACTTAGAACCTGTTACTGAAAATATTCCTGCAAATACCAGTATTCGACAAATTCAGGCATTTGATCGGGATTCTGGTTTGAATGCTGAATTAGTTTACAGAATTGTGCAAAGACCAGCCTACTTACCTTTGACTATAAATCCTAAAACTGGATGGATTCGAACTACTGCAGTATTGGATAGAGAGAATTCTACATCATATACATTTAGTGTTGAAGCTAAAGATTCCGGAAAACCACCCCGATCAGCTGTTACAAAAGTAGAACTTGTCATTCGAGATGTTAATGATAATGCCCCGATTTTTAACCCTAAAGTTTACAATGTCAGTGTATCTGAAGAAGCTAAACATGGACATCAAGTTGTGGCTGTTACAGCCACTGACAAAGACGAAGGAACAAATGCTGAACTAAACTACCGCATTACTAAGGGCAATACTGATGATGCCTTTCGTATTATTTCAACTGATGGAACCATTTTGGTGGCCAAAACTCTTAACTATCGTGAACACAGTCGGTATACTTTGACAGTTACAGCATCAGACCTTCTTGGAAATAAAGATGTTGCTGAAGTGTTTATTCAGATTATTGATACAAACAGATTCCAACCGAAATTTCAGAACACACCTTATCGTATAAGTGTTTCAGAAGATGTACCTGTTGGAAAAACTATCTTTAATGTTTTTGCACTTGATCAAGATGTTGGAGAAAATGCACGAATAACTTACAGCATCGATCCTACTGATGTTTTTGCAGTTGTTGCAAATACTGGAGATGTCTACACCCACAAAAAGCTTGACCGAGAGAAGCAAGCTGGTTATACAGTCAGTGTTACAGCCAGTGATCAAGGAAAGCCATCTAAAATGGACACCACAGATTTAGTTATTACTATTGAGGATGTAAATGACAACAAACCAGAATTTCAAGAAATACGCTACTCAGGTTATGTTTTGGAAAGTGCTGAAATTGGAACACGAGTACTTGAAATTTCAGCCAGAGACAGAGATGCTGGGCGTAATGGTCAAATTTACTATACATTTGAAAATGGCAATGATGGCAATGGTGATTTTCTCATTGATACTACTCAGGGTGCAATTCGAATTAATAAGAAACTTGATCGAGAACGTGTGTCCAAGTATGAACTAGTTGCCTATGCTGTTGATAGAGGAGCTAATCCAACTTCCTCATCAGTTGTAATAGATATTGATGTAGAAGACGTTAATGATAATAAACCACAATTTGAAGCCGCTGAAATCCGAGTGGAAATTGTTGAAAATAGCCCTATAGGATCAACTGTTGCAAAACTTATGGCCCATGATCCTGATGTTGGAGAAAATGCAGAGATTCAGTACATGCTTTTGAATGAGTATGATCGTGATGATTTTGAGCTACGTGGACGCCCTGGATCAGCTGCTATAATTTTATCTAATGTTGATCTTGATTATGAATCAAGCAAAAAGTTTTATAAGCTACGCCTTCGTGCCATCTCTGAAAATCTTTTTTCTGATACTACTATTATTATTGCTGTTACGGATATTAATGATAACAAACCCCAGCTACAAGATTTCACTATCATCATCAACAACCTTTTGAATTATTTTCCAACTGGTATTATTGGGAGAATTCCTGCATATGATCCAGATGAAATTAACCGTGACACTTTGACCTATACATTTGTGTCAGGTAATGAAGGAAATCTTTTAGATCTAAATCCTTCAACTGGAGAAATTACCTTGGATTCAAGACTTAACTCTGATGTCTCTCGCAATGGAACATTAGAAGTTTCAGTTTCA
>Cep214
ATGATTCCGTCAGAAAACCTCACGAACATTATCACCACAAAGAGTTATAATGCTTACGAACAGTTCTACTTGGAAGCGCGTTCCATCACCGGTCTCGTATGTTACCCAATCGCCTGCTCAATCGGCCTTATAGGAAACACAATGAGCATTATCGTGATGACCCAAAAGCAAATGCAGTCCTCGACAAATATCTACCTCTTGGCTTTGGCCTTTTCTGATAGCATAAAACTCATCAACGACTTTCTCTATTTCATCGTCATATTACTGATGGAGATAGACAAACGCACAGGAGAGTCTTTATATCAAGGTTTATATCCTTACGCCCATTATATATTCAATACGTCGTTATGCATATCGGCGTGGATCACCGTATCTGTCGCAGTGGAACGATATGTTTACGTGTGTAAACCACTCTACGTGAAATCTTACTGCACTATTCACCGCGCCCGCATTATAACTGTATGTGTTTACTTCTTTATGAGTATGCTATCCATACCATATGCAATGAGATACCAGTCTTTTGAAGTGTACGATAATAGAACAAATCAGACTTTAATGGATATGTCAGTCACGAAACTCTGGCAAAACAATGTCTTCTCCAGGGCTTACACTTGGTTTCAAAACCTCATTCGTTCAGTAATTCCGCTCTTAACTTTAATAGTATTAAATACTTGTATAATGTGTGGTATTAGGCGTTGTAAACTAAGCAAATCCAAGAATATGAGACGATACCGCATTACCATCATGTTGGTCTGTGTTGTCTTGGTATTCATGGTTTGTATATCGCCTGATGCCATCATGTCCACCATCCTTGGTTTTGGATATATCGAAGAAGATTATTTAACTCGTGGCATTCGCGAGATAACCGATCTATTACTTCTTATTAACTCAGCGGTGAATTTTATACTCTATTGCATATTCAACACGATATTTTGGAAGAACTTCTTACATATTTTCTGCGCTATTTGTATAAAAATCTACTGCCCTCACCACCAGATGAACGTCTCCACACCATCAAGACAACTGCAAAGCAATGTGTACAGAGAAGTTCAGCTAGCTACATTTCCAGGAACACATCATTTTAAATTGGTGTCTGTCAAACGA
>Cep215
ATGTCCCTTATCAACAGAGAAGCTGTTCTCTGTTGCTGGATGACCCTTGTCTGTCTTGGAACTGTACTTGATGCCATGGTAATAGAAAGGACGTTCCGTGACCCTTTTGAGCACCCACTTGAGCGAATGATCATGCATAATGAAACAGGAGAGCTTTACGTTGGTGCTGTTAATAATTTATTTAAATTATCTGCTGATTTGAAACTGATGGAAAATGTCATCACAGGCCCTGCCGATGACAACCCCAAATGCCCACCTCCACTTTTACCTTGCAAAGAACAAAAGAAAAGTACAAACAGCCACAATCAGGGGTTAGTATTTGATTACAGTCGTGACTCAATTATCGTCTGTCTGTCCTTGTTCCATGGTGCCTGTCATGTCCGGAAGCTGAGTAATGTTACTGCTGTTGATGAACAAATGCCAAAACCTATTGTATCAAATCATGAAGACAGCTCAACTGTATTCCTCACCGCACCAGGGCCAAATGGTGATGCTCTTTATGTCGCTTCACGCTACAGTAACCATGGAAACAAGCGCTACCGTGACCTCGTGCCCTCTATCAGCAGTCGAAACCTGCAAACTCTAGAGTTTACATACAGAGATGCATCTGGAAGCAGCAAGGTTACTGTCCTACCCAAGTACCGAACACAGCATTTCGTGAACCCAGTTCATGCATTCTCACATGGAGGTTTTGTTTACTTCATTACAACCCAGCCACGCGCAAAAGACCAAAACTCCCCCCACGTCACAAAACTAGCTCGGATCTGTCAGAAGGACAAGAAGTTCGAGTCTTATGTAGAAGTTCGTTTGGAGTGTCGTCGTGGCAGTAAGTTGTACAATCTTGCCCAAGCTGGTTACTTATCAAAAGAAAGTGGTGGGAAGTTGTATGTTGCATTTGCCATGGGCAAGGTACAGTCAGATGCACCTTTACCTTATAGTGCAGTCTGTATTTATGATATGCAAGATGTGATTACGAAATTTGAAGAAAACATCAGAGAATGTCATAATGGTATTGGAGAAACAGGACTTCATTATTTACAACATTCAAAACCTTGTGAGAAGCGA
>Cep216
ATATATGGAATTACATCGTTTCTTTTCGTGGTCCTGTCCATTTTGGGTTTCTGCCTGGAAACGCTGCCTCAAGTCCGAGGCCCCACCAACATCACACGGCAATGCAACGGAGAGACTAGCGAAAGTCTGCAAGTGATGCAGTCCCATGATGCGCTAAACGTCATTGATGTCATCTGTACCATCTTCTTCACACTGGAGTTAATAGCCCGATTTATATTTGCTCCGCAGAAATTGAAGTTCGTTCGTTCTTTAATGAATATTATAGACTTACTGGCTCTCGTGCCACTTTACGTACAAGTCATTCTACATTCAACTGATCCAGAATTCTGTTATCTAAATGAACGACTTGTGATGGAAATTATGTTTATTTTGCGTATTATTCGCATGTTTCGAATTTTCCATCTTGTTAAACATTACCAAGCGCTAAAAATATTAGTTTATGCCATGAAAGCAAGCATTCAAGAACTGCTTATGTTGGCTATATTTATGATTATTGCTATGCTTGTATTTGCTACAATGATCTATTACGCAGAACGCAAAGATGCAACGAACGCTAGCGATTCGTTCAACACAATCCCTATGGGGTTTTGGTGGGCAATCATCACCATGACAACGGTTGGTTACGGAGACGTTTATCCGTCTTCCACGATTGGCTATATTGTCGGTGCTGGATGTGCACTCAGTGGAGTGCTCCTAGTTGCCCTCACCATCCCTGTCATCTCGAACAATTTCACCCTCTTTTACACACACGTCAGATCGCGCTCCAGCGAACGCCGGGTAAGTCGCACATTCCAAGGTGGATCCGAGATTCTCGAACACCACGATCCCACCAATAATTTTGATCGTCGCTCGTCCAATTCGTCTGTGGTTCTGGAAACCTTCATGAATGGCACTGTGGCCGTTCATAAAATGAACAATCCGCTATACGCGACTCTACCGTATGCCGACCGTACATCAATTTCAGACAATGGTATGGAAGACGACATGGACTCAGACCGAACCATAAGCAGAAATGGTTCTTTTCGAACACTAGACCTAACTGAGCCCAAGCCTGAAACACGTTTA
>Cep217
ATGGAAATTTTATTAACAACGAGTTCAATTTTTCCTTTAGAGGAATTTTCATTTCAAAATTTTAGCCTTACAAACTTTAGTGATGAAAACGTGACATTTTCAGATAAAACTATTTATTCCACTCCCAGTGTCACAAATATTTTAATTTCGCTGTTTCTGGCATTGATGATAGTTGGGTGTATTTTTGGAAATGTTCTGGTTATTTTGTCTGTTATTCTTTATAAACCGCTTCGGAGTGTTCAAAACTTTTTCATCGTTTCTCTTGCTGTGTCTGACTTATCAGTAGCAGCTCTTGTAATGCCATTTCATGTGTCGAACCTTGTCCTAGGATACTGGATCTACGGCTGGCTGCTCTGCGAGATATGGTTAACGCTTGATGTACTTCTATGCACTTCGTCGATTTTGAATCTTTGTGCTATTGCAGTCGATCGATATTGGGCCATACACGACCCATTAAACTATGCTCAGAAACGAACACCAACACGAGTGGGATTAATGATTGCAGCTGTGTGGTTTGTTAGTGCAATGGTTTCAATTCCTCCTGTCTTTGGTTGGAATGAAAGTGGACAACTCTACAATGAAATCGAAATGCAGTGTCACTTAACAGATGACCGCAGCTACGTGGTCTTTTCCGCCTTCGGCTCATTTTACATTCCTCTTATAATGATGACTTTTATTTATTTCAAAATCTTTCTTGCCATTAGACGCCGTTTGCGAAAGCGACGCGAACAGACTGCTATGTGTAAAATCAAAGCTAATTCAACCAATAAAGAAGATAAGAAAGAACAAAGCCCTGAATCAACACCTGCCAAGGATAAAGACACTCCCCCGACTCCCGTTCAAGAAGATAGATCAATCGAAGGTGCTGAGATAAATTCAGAAATCCACGTTGACAGTGGTGAGTTGAGAAGTCCGGTCACAGAAGTGTGCGTTACTTCTCAAAACGGCGGAACTCACAGCAGATTGTCCAAAGAAGAGAAAGAAAAACACGGAAGAGGAAAGGGTAAGAGGGTGAAATCATTCTTTGAGAAAAAACAAAAAATATCCTTATCCAAAGAACGCAAAGCAACCAGAATCCTTGGCATTGTTATGTTAGCTTTTATTCTGTGTTGGCTTCCTTTTTTTCTAATGTATTTAATTCTGCCATTCTGTCAATCATGCAGCGGCGTTCCGATTTTCGCCGAACTCTTTATAGTATGGCTTGGATACGTAAATTCTGGACTAAATCCTGTGATATATACCATATTTAATGAGGAATTTCGAAAGGCATTCTATATGCTTCTATCTGGCGTTTGCTTCAAGAAAAAAGGGCGAGACAAAACATCCAAACTG
>Cep218
ATGACTGCCGCAGTAGACAGCAATGTCCTGTCGCCGTTTTTAAGGGAGAAACTGGTTTATAACCACGACGCGGCCAAAGAAAACAATTCCTTCAGGAACTTTGACAAATGTGACTCCGATTCCCAGGTGTACAACACCTACAAGCAAATGCACACGTTTCAAACTGTCGACTTCGTGAAAGAATCCCACGGCCGGTGGACCAAATTCGATCACGCTGAAATGTCCATAATGGAAGCTCTGGAAATGTTAAACAACTTGGTGGATGAGTCCGACCCGGATATCGATCTCAGTAACTCTTTCCATGCGTTTCAAACAGCAGAAGGAATCCGTAAAGAGTACCCCGACGAAGACTGGTTTCAGTTGACGGGACTCATACATGACCTGGGTAAAGTTATGGCCCTGTGGGGTGCACCGCAGTGGTCGGTGGTTGGTGACACCTACCCGGTCGGCTGTAGACCAGCTCCTTCGGTCGTTTATGCCGACAGTACTTTCAACGACAACCCCGACTTTAACAACCCAAAATACAACACGAAACTCGGTATTTACGAAGAACACTGTGGTCTGAGTAAGGTACTCATGTCTTGGGGCCACGATGAGTATATGTACCAAGTACTGAAACACAACACTTGTTACTTACCCGAGGAAGCTCTCTGTGTTATTAGATACCATTCTTTCTACCCGTGGCACAGCAGTAATGATTATGGTTACCTGTGTGACAACAAAGACCAGGAAATGTTGAGATGGGTACAAAATTTCAACCCGTTCGATTTGTATACCAAATCACCCGTCATTCCGGATGTTGACGAAATCCGACCATATTACGAAAGATTGATTGAAAAATATATCCCGGGTAAACTAAAATGG
>Cep219
GAAAAATATGCCCGTATAGTTTTTGAGACATGTGAAGGTTGCACCTTATTTTCCTTGGAGAATATCCAAGCAATGTGCCGATTGGAGGAAAGAGTTATCTATTCAACTCCTTTATTTAAATACCTTTCCATTGATGATTCCAGAGAGTGTCGAAGCTGGTCAATTGGTAACTACATAAGCCTATTGAGCAACAAATCTTCCTGCAACACTTTGGAATCACAAGATGTAACTCTTGTTTTGGATATGCTGCAAGAATGTGCTGAGTTTTATCGTAATTATTCCTTGAGTTCATACTGTTACGACTGTGTTGGTGTTCCTGATTTCTGTAAGCAACACGATGCTGTTTACCACATTCTTCATTACCTCACAGACATTGAGTTTACATCTATTAATCCAGAATATCTACCATCTTTGAAATACGCCGTTTCTTTTCTACCAATCATCCGTAATCCTGCAACTGATGTTTTCTTTGAGCACATTGAGCGACAAAACCTCCAAGAAGACAATGTAGAATTGATAGGAGCTAATTTTGGAATCAAAGAGATTCTATTTAGAAAATATCTTTGGTCTGATAGTGTTTGGCTTATCATAACAGCTGTTAGCATTTTTCTGGCAATATGGTTCTATTCGTTGTCCCTTTTCATCACATTTATGACGTTCCTGGCAATATTCTGGTCGCTTGTTTTTGCGTACTTTTTCTACATATTTGTTCTTGGAATCGAGTTCTTCCCATATATGAATATGGTCACCATCATGATAATGGTTGGAATCGGTGCTGATGATACATTCATCTACTGCAGAATTTGGAATCGAACAAAAGCTGAGAAGACTGCCAAAGATCTTGAGGAAATGGTTATCACTACTCTCAGACATGCCGTTATGTCAATGCTCGTATCAAGCTTAACAACTGCCGCTGCTTTCCTTGCCAACGCCATTAGTGACATCATTGCAATTCGTTGTTTTAGTATTTATGTTGGAATATCAGTGATGTGTAATTTCTTTTTCATGGTTACTTGGATGCCTGCGACTATTGTTCTCCATGAGAACCATTGCTCAAAAGTTCATTGTACAGGAATCATTACCAAAATGCATTTCTTCTCATGCAAACGACTGACTAAAGGATGTAAATTCGTATCAATCATTTCTCAAAAATTTTTTAAAGAATTTCTACCAAATCAAATTGTCAAGCATCCTTATATTTTGTTGCTTTTTTTTGGAATGGTTGGCATAGCCTCAGCTGTTATTGTTTTCATCTACCCTGGAGTAAAATTACCAACCAAAGAAAAATTCCAGTACTTTTCTTCCAACCACCTCCTGGAAGTTTATGACATCAAACTGTGGAATCATTTTTGGTTTGAGAAAGCAGAAATAGATGCATTTCCTCTCATGCCCATCACTGTCGTTTGGGGAATAATGCCCAAAGACAATGGTCATATCTTGAACCCTTATGACCATGGAACATTAGAATTCGACAATGAGTTCAGTTTAGAATCAGCAGCTGCCCAAACTTGGTTGATGGATTTCTGTAGTAGAGTACGTCAGCAACCATTTTACCAGAATATTCCTGGTTATGCCATAACTAATTGCTTCTTTGAAAACTTCCGACATTATATGAGTACACCATGTATTGGTAAACATCGCAAACTGCAAGGCTGTTGTAATATCACTGAATTCCCTTACAGTGCTGAACTCCTGAAGAGATGCTTAGAAATCTACATCCCCATACTGATGGATACCCCTTATATTGGCCCCTATTATACCAGTTATCATCTTCCGGGACCAAGGTTTCAGGACAAACGCATGCGTGCTTTTTTTGTGGAGTTTAGTAGCACGACTCCTTTTACATATGCTTATGAAAACCTTTATGCCTTTTACAATGAAATTAATGAATGGGTGCAGAACGAGATAAAAGCTGCCCCACCTGAACTCTCCCGGGGTTGGTTTGTCAGTTACTTACAGTTCTTTGATCTACAAGGTAGCATCCTGCATGGCCTACCGATTGCTATGGCCCTGTCCCTAAGTGTAGCTGGAGCTGTGATATTTCTGACAACCCTTAATGTACTTCTGAGTATATATGCCATGTTTTCAGTCATTTTCACCATTCTCACTACTGTTGCTCTTCTCATTCTTCTCGGCTGGGAGCTGAACATTCTAGAGTCTGTAGTCATCACCGTGGCTATTGGTATGTCAATTGACTTCACCCTTCATTACAGTGTAGCTTATCGACTGTCAGCTCACAGCGAGAGGAGCGCTCGTGTCATCTCATCCATCAGCTCCATTGGATCTGCCGTTGCTATGGCATCCTTCACAACATTTATTGCTGGTTTGCTTATGCTCCCGGCAACCGTTTTGGTCTTTAGACAGTTTGGAATCTTTCTCATGATCATCATATCTAGCAGTTGGTTATATGCCACTTTCTTTTTTCAGCCATTATTATGTGTACTCGGACCAACTGGAGATTTCGGTCAATTTTATTGGCCCAAGTTTAGATGCTGCTTAAAATCCTCTCCGGAATCAGAACCTTCATCTTTGAATGAAAAGCAAGATGACAGAAACATTGAATTAAATGTTCTCAAAGATAATGGTGATAACACAGACAATCCTGAATTG
>Cep220
ATGGAAAATGTTTCCAAAGATATTTTGATGGGACCATCTCCTGTCGGTGGAGATAGCGTGGAGTTTTGGAAATATCTAAAAGTATTACCAGTCATTACTCTAACTTTAATTACACTTATTGGTAACGGACTGGTCACTATAATGTTTATTCGCTACAAACAACTTCGGAAATGTAAGAACATTTTCATTGTCAGCCTTGCATTTGCTGACTTTCTCATTGGATGTACGATGCCTGTTTACATACTTGAAGAACTAGGAGGAAGATTATGGTCAATACAAGGGCCTTTCTGCAGGGTGTTCCTCATGTTTCGATATTCATTGTTCTATATCTCTCTACTTAGTATCATGCTGATATCTGTAGATCGATGGTGGTCTATAAACCACCCATTTTCCTATCGAGTCCGTCAAAGCAGAAAACTTGCTCTCTGGTCTGTTTTGTTCAGCTGGGGACTTAGCTTTGCTATTTATGCTCCACCAACACTTGGATGGAATGATGTCGACCATAGTAAAAACCAAGTAGTTGTCACACCAAAAACATTGTTTTCTATATTATCATCTACCGTTGGACCAATTGCTTCTGAAACTACACCTTCACAACCTGTAATCTCCATTGATAGTACCCAAGTGACTTGCCATGCCCCATTTGAAAATAATCTAATCTTCATTGCGTTGACTTCTATTATCTTATATTTGTTACCGTTACTAGCTTTGTGGATAATTAACGCTAGTATTTATTTTAAGATTAGTCAGCGGAAAGGAATGAAAATTCGACGATCTCTAAGCACATCGGACACTTTCTTCCTCAATTACCGAAAATCATCCTCAGAATCGGATACTATGGGGCAGCTGGAAGAGTTTCTTGACAACATGCTACCAAATATTCATCGGAAAGGAAGCAATGTTGGTGGTATGTTAATATGTGATGAAAAAAGAAACTCTTTTGTGGGTCCTTTATCAACGAGACGAAATCCACTAAGTCACTATGTATCGAATACCTCAGCATTCGCACAATATGCTCGAATCATTCAACATAAGAGACATGTTTCTTTCGATGCTACTGGAATGATGATGCCTGTTACAAAACAGAAGCGATACTCTATTATTGGGTTAACCAAGGGTGGAAGCACCAGTAGTAATAGCAGCAGCAGCAGTAGCGGTTCCTCCAGCTCCGGTAGCCGTAGTGGTTTGGCTCTGCGCCGTCAAAGTGATGATTTGGTTAAAGACATGTTCGTCAAACAGGACAAGAAAGCTGCCTGCTCGCTGGGCTTTCTTGTACTAGTTTTCACACTTTGTTGGACACCATACACCGTGTGCAGCATTTTGAGATCTGCCTACGGGAGTTGGTATATACCGTCTCTTGCTATGACAATAAGTTATTGGGTTCTCGCCACCAACTCTGCCATCAATCCTTTCCTTTATGGCCTCTGCAACAGTGACTTCCGTAAAGCATTTAGGTCTTGGTGTAAAAATCGAAACTCTAAACAAAGACGCTTCGAAGAAGCTCTTCTTTATTATGGAATCCCACAAAATAATGAACCGGAAGTAATACATGAACAAACTTCTTCGACTCCGTCCCATGATTCCCGCAAAATTCCT
>Cep221
GTGATGAATTTGATCAGCCGAGGAATCGATGTCACCAGCCTGTCACCTCATATTGCTAAACTTCTTGCCCATCATGACCCTCTGGTCAAAAAATTTGCTTGTGAATTTGTGTGTGTCCAAATTGAGAAGAGTTCCGACTTGGTGTTGTTGGTCATCAACTCGCTTCTTCGGGATTGTAAAGACAGCTCGCCAATGACCCGTGGTCTTTCACTTCGTACTCTCTGTTCATTACGACAGGAATCGGCAAGTGAACATATCTTGCAGGCCATACAGAATGGCCTCAACGACCACAGTTCCTATGTGCGGCGTATTGCTGCTCTGTCAAGTATCCGACTACATCACCTTAATCCAGAGTCTATCTTAGATACAGGGATTATCGATAAACTGTACAGTCTAATCCGAGATCCAGATCCAATTGTTGTTGTAAATTGTCTCATGGCATTGGAAGAAATTCTCAAAGACGAAGGTGGAGTCGTCATCAACCAAAAAATGTCGTATCACTTACTTATAACATTACCAAAATTTACCAATTGGGGTCGAACGTATGTTTTGTCCCTCCTGAAGAAATACGTGCCTAAAAGTGAAGACGAAGTGTTCAACATTCTTAATATATTGGACGACTATTTAAAGGAAACGACATATTCTGTGTTCATGAGTAGTTTGGAACTTTTCTTACATCTGATAACGGCAATGCCACACCTCAAGAATGAAGTCCTGAACCAATGCAAAGAAATGTTTGTCAGTGGCCTGAATTCAGGTAACATTGAACTCACGTATTCCATCATTCTCTTCATTGAAAACTTCTTGGACAGTTCCAAAAGTATATTTTCACAATATCACAAGGCTTTCTTCTGTCGTTTCAAGGAACCTCCTTATTTAAAAATGCGAAAAATTGAGATTCTGCCTTCATTGGTGACAAGTACAAATTTCCCTGAAATTCTTGATGAACTGCGAATGTATTGCTCCGAGGTTTCCTCCAACGTTTCCTTCTGTGCAATGAAAGCAATTGGTAAAATAGCCAAACAAGACTCGCTTTATTTTGAATACTGCATCAAGAAACTTGAAGAATTGCTGGAGATTCCTGAACAAAGTGTTCAAGCAAATGTCTTTCAAGTTCTTGAGTTGCTAGATTTGACGTCCTACGTCCACCTTGAAAACCTTATGAGATCAATTTGTTCAAGAGAGAACTTAAACCCAGCTAATGAGAATGGCTGTTGTGCAAACTTGTTTCTACTTGGAGAATACGGTTACATGTTAGAGTCTAGTCCTTACGCTATCCAAGAATTTATAGAGAATTACATCGAAGAATGTACGGACACTATGAAAGCTTACCTGCTGACTGCTGTAATGAAACTGTTCCTCACGCGCCCCGCTGAGTGCCAGCACATGCTTGGAGGATTGCTGGAGATTTGCTCCGTTTCAAGGAACAAAGATCTCAATAGCAAGGCTTTATATTATTATAATCTTCTGAAGCAAGGACCTGAAAATGCAAAGAGAATTGTTTTGAATAAAAAATCG
>Cep222
ATGCTGAATCACGCAGGAGCCTACAATGATACAGGAAACACGTCATTGCTCGAGTATTATGATGTTGCATTCAATGACACATCCTTTACAAAACAGGGTTTCACCTACGAACTAAAACACCCTAGTATTGGCATACTGCTTTCCGTTTTTTCTTTAATTACTATTGTAGGAAACATTCTAGTTATTGTGGCAGTTACTCGGGAAATATATTTAAGGACAGTGACAAATTATTTCATTGTGTCTCTGGCTGTAGCTGATCTTATGGTAGGAGGTATTGTAATGCCGTTCAGTATTAGTCACGAAATGACCAACAATGTTTGGCTGTATGGACCTGTTTGGTGTGATTTGTGGCATTCGTTTGACGTACTGGCAAGTACTGCTTCCATCATGAATTTATGTGTAATTTCACTCGACCGATACTGGGCGATTAATGATCCAATTTCTTATCCAATTAGAATGTCTTCGAGTAAGGTAAGCCTTCTTATAACTGGAGTTTGGTTATGCTCGGCAACGATATCCTTCCCAGCTATTGCTTGGTGGCGAGCTGTAACACCCCCAGACTTGCCGAGTAACCAGTGTATATTCACTGAAGACACGGGGTATTTAATATTTTCATCGTGTGTATCGTTTTACTGTCCCCTCATTATCATGCTATTCGTTTATTATAAAATCTACAAAGCTGCAGTGGCTCAAACGCGAAGTATCAAAATGGGATGCAAAGTAATGATGTCAAGTAGCATGGATGGAGAGGCAATGACACTTCGGATGCACAGAGGAGGTCGGAAGCGGACAACACATGAAAATGACACAAGCGCTGAACGAAATGCAAGTGACAGTGATAGTGGCAGTCCTGCTCACTTAGTTCGTGCTCAAGCAGGAGAACGGCCAACAAAATTTATCACAAAGCGCCTTAGACATTTTGCAATTAGTAAAAAACTAAGTAAGATTGCCAAAGAACAGAAGGCAGCAAAAACACTTGGCATTGTTGTAGGCGTTTTCATTCTCTGTTGGCTCCCTTTCTTTATAACTAATCTCCTATTAGCACTGTGCAAAACGTGCGTCGTTTATCCAGAAGTACTCTTTCCAGTTTTCACTTGGTTCGGATATATTAATTCAGGAATGAATCCAATCATATATGCTCTATCGATGCGAGATTTCAGACGTGCATTTTCAAAGATTATTTTTATCTGTTGTCCTAAATATGGTGTCATTCGTCGCCAAACGGCTAATGATAACAATACTAGTACAAGCTTTACAGTGAGCACTGTTGACCGTACCGTTCCATATAAACTG
>Cep223
TTGATATCTGTAGATATTGAAAGTCTCACTCGGACGCTTAATGGAATTTTGGGAAACATACGATCTCATTTCATTTCTAAGCCTGGGGATTATTACAGCGATGATCTTTTTTTCGTCTCAATGGCCATGCATCGAGTGATGCCCACTCTGCTACACAAGGTAATTATGATGGACATTGACACCAAACTACAGGCGGATGTGGCCCAACTCTTTGGACACTTTGACCACTTCGCCAAAGACCATGTCATTGGGATTGCGCACGAACTCCAACCGGTCTATCGGCACATTCTTCACCATTATCGGAACGAAAACCCAGCCACCCATGTCGGTGGCCCACCACCCGATGGCTTCCCAGGGTTCAACAGCGGGGTCATGTTGATTGACCTGGATCGTTTACGAGAATCCACGCTCTACAACTCGCTCCTTCAACCGGAGATCATTAAGAATTTGACAGAAAAATACAAGTTCAAAGGACATCTTGGTGACCAGGATTTTTACACGCTGGTTGCGTTAGAGCATCCACAGCTGTTCTATGTGCTTCCTTGCACCTGGAATCGGCAGCTTTGTCAGTGGTGGCGAGACAAAGGCTACGAAAACATTTTCGATAACTATTATCATTGTGAGGGCCACATCAATCTTTATCATGGCAACTGTGATACAGTAATTCCAGAG
>Cep224
ATGTTACCGCCGAAAGCACAAACGATGGATGTCTGGATCGTGACTTACTACTTAATTTCGTCCTTGATCATTCTTATTATCGTCAAACTGCTGGTTCGCGACCTGCGCTGGGAGCTACACGGACTAGGCATCTTGGGTTGCCGGTTAAAACACAAGCACTTACGGCGGCCGCCCGGTCCTCGAAGCTGGCCGCTTATTGGCAACCTTTTCCACGTGTTGTGGAAACCGCTGCACATAGCCTTGACCACACTGGCCAAACGGTACGGTGACCTGATGTGGCTACGGATGGGCGGCGACAACGTGTTGGTGATTAGTTCGATGGAGGCAGCCCGCGAATGCATACTCAAACAAGGAAGAATATTTGCCGGCCGACCGCGGCGCAGACAAACTGTGAAAACATTATTGGGAGATGGACGCGATATTGCCATGAGTGACATCGGACCTGATTTGAAATATTACAGGCGACAAGTCCATTCGTTCTTCGCATCACCCAACCGAGACAACCGGGCCCGACTTGAGAGCATTGTCGGCATGGAAACCAGGTCGTTAATGAAGGCCCTGGACGCATTCGCGTGCAGCGGGGACGCATTCGATCCCCATTATAACGTCGCACGTGTTGTAGCGAATGTGCTCTGCTTACGGACTCTAAACCGTCGATTCGAACATGTCGACGCTTCCTTCCACCAACAGCTGCGAATTATCCAAGACATTGTGGACAGTATCGAGAGTTTTAACATTGTCGATGTTTTTCCATGGCTTCAG
>Cep225
GTGACTGAATCAAAGAAGGAAAACCAACTCATCTGTTATCACATTATTTGGAAGTCTTTAAACATGGAGTTCATTCCACAAAGTTGTTTCTACATGGATAATGCTTATTGGTATGGAGGCCCGGAACTAATGCAACCTATGTATCCTATTGAGAAAGGAACTTTCTCATGGACATCATTTGTACCAGGTTTCAACCCTAGTGACAGCCAAAGTAACCAGTCCATGGGACCAGTTGTAGAACGCTACTGGATTAATTCTCAAGGAGCTGGTATTGCAGTTGATAACTCCATAGCCCTTCATACCAGTATGAATTACAAATTTGAGAATAAACTCTGTTTTAAGGCCGTCATTAGTGATCACAGTCTCCCTACTCTCAGCTATACAGTGTGCAAAGCCAGCAATGTACGAAATGTACACGACTACATGAGGAAAAGTATATTTGAAAATCCTACTGCATCTCCAGTTGATTTAATAGGCAAACCTCTTTGGACAACTGAAGAATATTTCGGGAGTTCAATAGACCAACAAAAATACTTATGGTATGCTGATAAAATTACTAAAACTGGTTTTTACAATTCACAAATCCAACTTGATACGTATTCTTCTGTGGTTGGTGATACTACAGTCTCTTCAATTAAGTTTCCAAACTCACATCAAATGTTTGGTCAAATGAAAGAGTTGAAACTTTATGTACGTCTCAAAGTGTGTATGTGTGCTAGTCCTGATGTATCTTATTTTGCTGAGGGAAAAGAGAAAGGATTCTGGCTAGTAGACAAGAAAAGCAAAGCAATAGCAATGAGTTCATCAAAAGATGGAATGGTAGCATTGGTGGATTTCACAAATCCTGATGCTGTGAAATGGTACCAAGACAAAATATCTCTCTTTGGAAAAGATTATGGTATACAGGCTTTTACATTTGATTTTAATGAGATTCACAATTTGCCACTTACGGTCTCATTCAAAAGTATTTTTAAAACTCCTGCTGATTACTTGACAAAAAGCTCTGAAGTTGTTTCTTTCATTGATCAAAATGCTATAATCAAATTTGGCTTCCAGTCTCAACATTTTCCAATATTCATTGAAGCAGTTCCAAAAAACATGACCTGGGATTATAACAGTGGCTTAAAAAATGTCATTCCAAACATGCTAACTTTAGGAATTCTTGGTTTTCCATTCATTGTACCAAGTGCTATTGGGGGTACAAACTATACTGGGACACTGCCTGCAAGCAAAGAACTGTTTATTCGTTGGGCACAGATGGTCAGTTATTTTCCTATTATGCACTTCTCTGTCCCGCCGTGGCACTATGATGAAGAAACTGTGCATATTACACAAAACCTAGTCAAGCACCATCAACAGAACATTGCTCCTTTAATAAAGCATTTAATGAAAGAAGCAGAAGTTACA
>Cep226
ATGGAGCCCGTCTTGTTTGCTCTACACGCCTGGCAAGCTGTTTTACTTTGCTTGCTTTTTGCTGTTATTTATGTTGGCAGTCTGTATGCTTGGATTAACAATACCAACAGAACTCGAGATCACCCTGAAATTATCAAACGAAGATTTGTCAGTGTCGGTATAGTTGCATTAATTGTACCACCTCTTTTGTGGTGCTTCAGCAAGTACCAAACTTCCACCAATCCTGATGGCCGCACTTTATTTGAATGGCTAGGGCTACGTTTCTGGGGATTTATACCTGCATTTGTACTCCCCCTACTACTTACTATGGTCTTGTTCTCTGGTCCACTTTATTTACATTACATTGATGGTGTATTTAGCTTGTATTTGGAACCGAAATATTGGTCAAGTAGTTTTAAGTCACTAATCTGGCTCCGGAATCATTTAGTGGCTCCATTTTCGGAAGAATTCATATTCCGGGCTTGTATGTTACCGGTTTTGGTTCCGTCTTTTGGAGAATGGTATGCCGTTTTCTGTTGTCCACTCTTCTTCGGGGTCGCTCACTTTCACCACATGATCGAAACGGTTATATTCGGACACCAAGCAGTTAAAGATGCCTTGAAGCAGTCTATTTTCCAATTGTTCTATACCACTATATTTGGAGCCTACTCAGCATTCCTCTTTCTACGAACTGGTCACTTAGTGGCGCCTGTCATTGCACACGCATTTTGCAACCACATGGGATTTCCACCTTTCAACGAAGTAATGGCTCATCAACAACCTGGACGAACCAAAATCATTTTCTTCTTTATTGCTGGACTTTCTGCTTGGTTGATTCTTCTTTATCCTCTCACCGACCCAAGTTTTTATTCCAACGTAGTATATAATCTA
>Cep227
ATGCTACAAGTTTCTTTTGAAAGGGAGAGAGAAAATATAGAAAGTCCTCATTTTGAACTCAGCTCTAAATGTAACTGCAGAAGAAGACCCAGTTTTGTATTTAAATATATAGCAAGAAATGAAATGAAGACCATTATGCAATACCTATTTAATTTCATCAAAGTGTCTGCAGCAAAAACCAGTTTATTACACATTAAATGGCATCTAGCCATTGGATGCTTGATTCGGTTTGTGTTAATTGGTTATGGTATATGGCAAGACTTATATTTCGATGTCAAATATACAGATATTGATTACAGTGTGTTTACTGATGCCGCAAAGCATGTTGTGGAGGGATTGAGTCCTTATAAGAGACACACATACCGCTATACACCTTTGTTGGCATATTTTTTGACACCAAATATTTTACTTTCATTTCATTTTGGAAAATTTGTTTTTGTAGTATTTGACTTACTTACTGCTTTTACAATTTTCAAGATTGTTCAGCTAAAACATCAATCAAGAAGACTGTCTACATTGTGTTCAATGTTTTGGTTGTATAATCCACTTTCTATAACTATATGTACCCGGGGTAATGCTGAATCTATCATAACTTTCCTAGTTCTCTTTAGCTTACTAACATGCCTTAAAAGACATTTATTTTTTGCAGCTATGTTGTATGGAATTGCTATACACACCAAAATATATCCAATCATTTATGCTCCATCTATTTACTTAAACCTTGCATCTGAATCATTTACAAAACCTAACAAAAAGCTACAAAAGATAAAAAATCTTCTTTTACCCAACTCTGATCAGATTTTATTTGCCTTAGTTTCTATCTTAACTTTAGCTTCACTGACCAGTATCTTTTACTTCGCTTATGACTGGCCATTTATTCAGGAAGCATATCTCTACCACATAAGCCGTAAAGATACTCGGCATAACTTTTCTCTGTTTTTCTACCTTCTGTATCTTACAGCAGATTTGAGTCACTCAACACTGATTGGCCTCATTACTTTTCTACCACAGATCATTCTAATTTTAGCCATAACACTTGTATACTTTGCTGACTTACCCTTCTGCTGGTTCCTTTTAACTGTAATTTTTGTGATGTTTAACAAAGTATGCACATCCCAATATTTTCTCTGGTATCTCTGTCTCCTCCCCTTACTTCTGCCTTCTCTGCAACTGACTGTATTTCATGGATTAATTTTAATTCTACTTTGGTTTCTTGGGCAAGGCATATGGCTTCTACCTGCTTATTTCTTGGAATTTGAAGGTAGCAACACTTTTATATATATTTGTCTTGCTAGTGTCGTCTTTTTCTTTATTCAAACCTTTATTCTTTATATTCTTATCAACAAGTATGTATTCAGTAAAAAGAAAATTGTAAAAAATAAA
>Cep228
ATGTCACGGGCTTTATTTTTATCAACACTTCAGGCACTAAAAAATGTTAAAGAGAACCTTTACGTCCAGTACATTGGTATTAACCTTGCAAACATATCTAAACTACCTCCTGGATATACTAAGGTGCGAGAGAAGAAATCGCGACTTGAAATGCTACAAATTACGGCCGCTGTTTGCGGAATAGAACTTTGCTATGCTGCCGAAACCGCTTTTGTAAGTCCCGTTCTTCTGAAGCTGGGTGTGCCAGTTACATACATGACCTGGGTCTGGTGCCTCAGTCCTCTTTTAGGTTTCTTTTTGGTACCAATTTTCGGATCAATGAGTGATAGATGTAAATTGCGTCTTGGTAGAAGACGACCGTTTATTCTTATGATGTCTGCTGGCATAATCGTTGGTTTGGTCTTAATTCCGAACGGCGAATACTTTGGAATATTAGCTGGTGACAAACCGCCTCTCAGTGATTACAGAGATAACATAAATGGAACGTTATTGTATACGAACTATGCAAGCAATTCGACGGTTGTGTCTATAGCTTCATTTCCGAAACAACATATAGCATACCGAGGTATAATCTTAACTATAATCGGTGTTATATTATTAGATTTTAACTGCGACGCATGTCAATCACCTTCTCGGTCATACTTACTCGATGTTACTATTCCGGAAGAACACAATACCGGTATAACAACTTTTACCATTATGGCCGGACTCGGGGGTAGTGTTGGATACATCATGGGTGGTATAGACTGGAATAATCAATCATTAGGAAGTGCATTCGAAGGACACGTTAGAACCGTTTTCATGGTTGTTTTAGGCATTTTCATTCCATGTGTTTTATTAACGGTAACCAGCAGCAAAGAAATACCTTTGGAAGAATTAGATATCGATGTTGAAAAATATCAGAAGAAAAAGAAAAAAGTAGGAAAATCGAAATATGAGAAATTTGATAATGAAAGCGATACCAGCGATGAAAAAGAAAGTGATCATATTCCATCGTATGACTCTCTTGGAAGTTCTGAAACCGAAAAAAAAACAGCTCAAAATAATGAGCAGAGACACGATTCCAATGAGAGAACAGAGACTGAAAAACATGAAGATAAGGAAATGACTTACGAACAAATAAAAGAACCCGTTGATGCAAAAATGGATATCAAACAGAACGAAGCTATACAAATCTCAACAGACGTCACATTGAAAACATATCTTCGTTCAATAATACATATGCCTAAATCTTTATCAATTCTGTGTTTGACCAATTTGTTCTGTTGGATGTCTTTGGTTTGCTACTCCTTGTATTTTACAGACTTTGTGGGCCAGGCGGTATATCATGGGGACCCAAGTGCTCCCAGAGGTAGCATAAAACATGAACGATATGATAAAGGGGTGCGCCTGGGATCCTTTGCAATGTCATTATATTCGCTGTCTTGTGCTATATATTCTTACGTCTTTGAGAGATTGGTAAAGAAATTC
>Cep229
ATGCGATCTGATCAGATGAGAATACTAACAATGTATTTGAAAATTATTTCATCTCTCCGATTTGGAATCCAGAACATTGTCCCTTTTTTCTGTTTGTTTGTTGTAGTGGGATTCATGTTGATGAATTCACATTTTCCCGGAGAATCAACGAAAGTAAGGCTTGTCAACCATCATGTGGTGATGAAGGCAAAGTTTCATCCTCGATGGAACGGAACTATTTCCTGGAATCTTGAAGAGTTGTTTGTCAAGGATGTCTCCAAGCCTTCTTGTTGCAGTCTCTGCTCATTTGTCATTCTCATTATTTCAGCTCCTCGCAATGTCGAACAGCGCATGGCGATTCGCCAGACTTGGTGTCAGCCACCAAATTCATCAATGCATACAGGGGATTGGCTTGGTTTAAAACTTGATGCTGGTACTAGAAATGTTTGGGGTAATAGGGATCATACCAGTGATTCAAGGAGATGGCAGTGTGTCTTTCTTATTGGCAGGACAAGTGATGCAAAAACAGAGTTAGCAATCCAGCAAGAAATGGAAACTCACAAAGACATTCTGTTGGGTAGTTATATTGATACGTACCGTAATCTAACATTGAAGGTGTTCCATGGTTTCTCTTGGGTCCACAACAGTTGCAAACCTAACTTTGTATTAAAGACAGACGATGACTGTTTTGTAAATACAGCTCTCATCTATCATTTACTCACTCATTCCAACAATGAGTTGGTGAAGAAGAAGCTTTATGTTGGTGACATCAACTTGACTCTACAAAAGAGAATCGTGTTGCGACATACGGCCAGCAAATGGAAAGTAAAGAAGACTGAATATAACGAACCCTACTACCCCCCTTATGCCAGTGGTTTGGGTTATATTCTGTCAGCTGATGTCATTGCTGAAATGCTGGACATCAGTAAATATTTCACACCCTTTCCAAATGAGGATGCTTTTGTTGGAATGGTTTTGAACTTCTTGGGTATAACTCCAATTAACAGCCAGCGATTTACAAGCCTGCCTTCAGGTTGGACAATATGTAACTTTCTCTACCTTTTGGTCATTCATAATATCGCAGCAGCATCACAGAAAACTCTTCAGAATAAAACAAATCTTGCTCCTTTGATGTGTAAAAGGCAACATTTCATCACCACATGGAAC
>Cep230
ATGATCATAGCCACAACGCTGTCGGTGAAGAATTATTTTTGGTTTCTCGTGCTAGCCATCACTATCAATGTGGTTGGTCTGTTGATGGCTTATATCTATGCAGTCTACGATGCTAAGACCTATCGAACGAAAAGTGCCTTTTTCAACGGTCACCCAGCCGCTGCCTCTGCTGCAGCCGTCGCCGCCTCTGCTGTCTATTCTGATGCTCCGGAGCCATCCCTTTTCGGAATATACAACCCGGCCGAAAAAATAGCCCAGGTAGTTCGTTCTGTGATGAACTTTCGCTCAGCCGGATCATCATCATCGTCGTCCTCGTCGGGTGACGATAATACGGACGGCAGCGACAATTCGGACGACCTCTACGATTTCCGAAACGCCACATATAGGAACACTTATGTGACAATCAACGGCCCCGGCCGCTTAGGCAACAAAATGTTCCAATACGCGGCCCTCTTGGCCGTTTCTCGTCATTACGGCTACAGACCTTTTGTGCCGTCAAACAACGTATTAACCGAAGTGTTTAAAGTCCGCCACGACACGTTGGTCGACATTAGCAACGATGATCGCTTCGGCGAACACAAACCGGGTGAGTTTGATACAAGTTTGTTCGAGAAACTGTCTGCGGATAAAAACTGGACTTTAACAGGCTATTATCAATCTTGGAAATATTTTACAAACATAACGAAAATCGTTAAAAGGGAGTTTACATTTAGGGACGAAATACTTAAGGAAGCTTTCAAAGTGCTTAAAAAATTTGGACTTGGTAAAAAGACGTTAATTGGAGTACACATTCGGCGAGGCGATATGCTTGCGCAAAAGCTACGTGGTTACAACGTAGCGGACGAACATTATGTGAACAAAGCGTTGAATTTCTACCGCAAAACCGTACCTAGCCCTGTTTTTCTTATTAGCAGTGACGATATGAACTGGTCACGGAATTTCATACAAGAATCCTACGATGTGAACTTCGTGGGCGGAAATAGTCTCGGCGTGGATTTAGCGATACTAGCTAACTGTCAGCACAGTGTGATCACATCCGGCTCGTACGGATGGTGGGCAGCGTGGCTAGCAGGTGGAGACACCGTATATTTCAGCAATTACCCGCGCCGAAACTCATGGTTGAGTTCGGTTTACAATAGAAACGATTATTACCCAGAATGGTGGATAGGCATGGAA
>Cep231
ATGTCTACATTGTCACAATTTTTACCACAACCCTCTCAGAAAGTGTACGATCGGGATGACGAAGATGAAGAGCGACATAAACTTTATATGCAGCATGTAACTGTAAAGAGCATACGTGCTGCACCTCCGTATGGACACAGGAAGAACTGGATCCCAAGGACTCAAGAAGATTTTGGCGATGGCGGGGCTTTTCCTGAAATCCATGTGGTTCAGTACCCACTTGGAATGGGTCTTAAAAAGTCGAGTTCAAATTCTTTGGCTATGCAACTGGATTCACAAGGAAAAATTAAATACGATGCAATCGCTAAACAGGGTCACGGTAAGGATAAAGTTGTTCATTCTAAATTCCAAGATCTTGTTCCTAAAAATGTTGACGATAATGATCCAGAATTGGAACGTCCAGATACAGAAAAAATTGAGGAAACAACGGAGAAAACAAGACTGGCACTGGAGAAAATTGTTTCCAGTAAAATGTCAGCTGCAATGCCTGTACGTCACGCTGATAAACAGGCTCCAGCCCAATATATTAGATACACTCCTTCACAACAAGGAGTCTCATACAATTCTGGTGCTAAACAAAGAATTATACGCATGGTTGATGTTCAGAAAGATCCAATGGAACCAGCGCGTTTCAAAGTAAACAAAAAGATTCCAAGGGGTCCCCCTTCACCACCTGCACCTGTTCTTCATTCTCCCAACAGAAAAGTCACTGTTAAAGAACAGCAGGAATGGAAAATACCGCCTTGTATATCTAATTGGAAAAATGCTAAAGGTTACACAATTCCTCTTGATAAACGGTTGGCGGCTGACGGTCGAGGTTTACAAGGTGTACACATCAACGAAAATTTTGCTAAATTAGCCGAAGCTTTGTATATAGCTGACAGAAAAGCTAGAGAAGCTGTTGAGATGCGAGCACAAATTGAGAAAAAAATGGCTCAGAAAGAAAAGGAGAAAAAAGAAGGTAATTTGCGTTTACTTGCCCAGAAAGCCCGTGAAGAACGCGCAGGAATTCGTAGGGAGGAAAAAGAAGAAGAGGTTGCCGAAAGAGATGAACTGCGAAAAGAGAGATCAAAAGACAGACAACGAGATCGTAATTTGGCCAGAGCTGCACCTGATAAACGATCTAAATTGCAACGTGAAAGAGAACGTGATGTCAGTGAAATTATTGCGTTAGGTCTTCCAAATACAGGAGTTGGAGACTCTCAGGAAGTTCAGTTTGATCAGAGACTCTTTAATAGAACTAAAGGAATGGACAGTGGGTTTGGTGATGATGACGCTTATAACGTTTATGATAAACCCTGGCGCCAAGATCGAAGTATTGCTGATTCGATTTATAAACCATTCAAAAATGCTGATAAAGAGATGTATGGTGATGATCTTGAAACAATTATGAAAACAAAGAGATTTGAAGCAGAGAAAGGTTTTGCCGGAACTGATAAATCACGGAAGCGAGATGGCCCTGTTCAGTTTGAAGAAGATCCTGATCCTTTTGGTTTAGATAAATTCTTAACAGAAGCCAAACACGGAGGACAAAAACGTCCTACTCATGTG
>Cep232
ATGTCTTTTGATTCGCGAGAGATGCAGTATCCGAAAGTTGCCAATGAAAGCAATTCTTCGTCTCCGGTGGAAACCTCACCAACAGCTTTACCATCGAAACAAACAGACTATGACAGAAACCCGAATCTCGTGTCTTCTTCTTCTCCTTCTCCTTCTACTGTTGCTGCTGCTGCTAATGACGACCCTACATCTATAATGTTTACAAACAGCATCAGCAGAAACAAACCTCATACTCCATCGACTGGCAGTGTCCAATTTCGAAATGACAACGGTAGATGTTTATTGAGCGAGAGCCACCAGTACCACCATCCATCCCAACAAAATAATCAATACGTTCATCTAATGGACGAAAGCGATGCCGTTCTCCAGGCGGTCGTCTTTGTAGAAGATGCCAACACCTACCGTTCCATACATCATAAAGTTGACACGGCATCTTTGAAGCTTTACCGATTCCACTACTCACGCTTCCTCACCTGTATCAGGTACGTCACCATCATTATACTTCATTCGCTTGCGTTTTTCGAATTCCCTTCTTCGTTGAGTTGGAGCTCCAGTATCAAGCAACAGGATCCGAGGATTGAACTGTCGTGCTTGACCACACAGTCAGTTGAAATGATGTGTCTGCTGCTCCTGGCTGTTGATCTTTCCACTAAAATCTATGCTGTTGGTTTAAAACAATTCTTAGCATCGAAATGGATGATAGCAGATGTGATTGTATTGCTTGTCTCATTTATCGACTGGTCTGTGTCCGTGAGCGTTGGTTGTAATGAAGTGGTCCGAGTCCGCAGAATGCTCCGACCGTTCTTTATACTGCAACATTCGTCCCTCATGAAGAAAATTGTCAACTGTTTGCGGAGAACTGTTCCGGAGGTATTCAGTATTCTTCTCATGCTTGCTTTCCACCTCTATGTCTTTAGTCTGCTGGGCATGTTGATATTTCCTCAGCCTCCGCAGAATGTCGACTGGAAGAACATCACAAAATACAATGTCACAAACAACACAATTTTGCCGCCAAATACTAAAGAAGAAAAGAAATACTTCAAGAACCTCAGTGAATCTTTTATGAGTATGTTAATTCTACTGACCACTGCTAACAATCCTGACATTATGATGCCAGCTTATAACCAAAACCGTTTGTACAGTATTTACTTTGTCCTGTTCCTTGCCATTGGTCTTTACTGTTTTATGAACATGCTAACGGCAGTCATATACAACCAGTTCCGTGGATATTTTCTCAATTCTATGCAATCAAGTCTTTTCCGGCGCCGAGTTGCAATTTTTGCTGCATTTAGTGTTTTGAATCAACAAAGCGTGATCAGTGAGAGTTCTACGGTGGAGCTGAGTGTCATACAAAGGGTGATAGAAATGGCAGATCTGTCTAAAACTGTCAAGTCAAAAATGCATCAGAAAATCTGTGTCTATTCCGAATCCTTTTTGAACTTTGCTCAGTTTAAAGATATTTTCTCAGTCATTGACCGTATCTTCGTGGTTGTAAAAACTCCACCCCCTATCGTGTGGGTTAATAACACTGCCCTTCAGATGCTCCAAAGAATGGCCAACCACATTTATTTCTTATATTTTAGTATGTTTATAGCTTGTTTAAATGTAATCTTATTGACTGTCCAGCTAAATGTTCAATATGAAAAATCTATGGCATCGACCCATACATTGTTAATGGCTGGAAACTTTGTCTTTCTTATCTACTATGTCATGGAACAGTTCTTGAAAATATGGGCAGCTGGTATCAAACGGTATTTCTCCTTTAAAGGTTGTGTATATGATTGTGGAATTACGTTAATTCTGGTCGTAGTCCAGATGGTCACAGTTGTTTTGTATGGTTTACCATTTTCCAACGAAGACTCTTTCATTGAAGGCGTGACGTCTTTGCGGAACTTAATCCGTCTTACCAATATTCTTATTATAATACGCTTAATCCGTATTATCCCTTTGATAAAAACACTGGCATTGGTAGCTAGCACATTACTGGATCTTGTACAGAATCTGAAAGCCTTTGCAGGAATTCTTGTTGTCATTTTTTACAGTTATGCCCTACTCGGAATGGAACTATTTCAGGGTGCCATCACTTACAACCCAGTAAACAATTCCGAATCCACCCTTCTTTCTCCACAGTCCCAACTAGATGCTGCTTCGAAACACCATTCTAAATGTGGCTCATATCAACAATTGGAGTACTGGGCCAATAATTTCGATGACTTTGCTTCGTCCTTAATGGTCCTCTGGGACATTATGGTCGTTAATAACTGGCAGGTATTCCTTTCAGCATACGCATCTGCAACCTCAAAATTTTCCTATCTTTATTTCGTATTTTGGTGGTTGTTTTCCGTTGTCATCGTTCTCAATTTGTTGACAGCCCTGATTTTGGAGAACTTCATCATGAAGTGGGACAGACTTGGCCTCGGCATGAGAGATCGAACGGAATCAATGGAAGAAACAACGGAATTACTCTCTTTACATGCAATGTTTCGACGTTCACTCGAGGAACCCAGTGAACAAGATCTGCTTATGGAACTTCGTAGCCATTCCTATATCAGCTTAAAT
>Cep233
TATGCTAACGTACAGATCATTGCTTCTTCACCGATTGTGCCATTCCGTGAAACAATAATTACTCCTCCTAAAACTGATATGGTCAATGAAGCTATTGTTCAAATGACTGATACAAAATGTTTACGTATGAAGAATATGGAGAATGATATAGAGGAGATTAGACCCGGTCTTATTGAAATACAAACATCAAATCGAAAATGCACTATTCACCTCAGTGCAAAACCTCTTCCAGAAGAAGTTGCAAGCATTTTGGAAAAAAGTACAGAGGTCTTAAAATATTTCCAAGCTCAAATAAAAATCCGAACTTCTAAAGGAGACCAATTAAAAAGTACTGAAATAAATCATGTTCTGGATGAAGGTGTCCGAAATCTAAAGAAACAGTTAGATGATGCTTTTTCACAAGCGGGTAAAGAATGGCAGGGGTTCACCGATCATATATGGTCCTTTGGGCCTCGACATGTTGGACCAAATATACTTGTGAATAAAATCCCTAATTACCAAAGACCTTCGTTATGGAACATTACAGATGATACCACTGGCATGCTGCGTAGTTATGATGATAGCATTATCAGTGGTTTTCAAATGGCTACTTTGTCGGGCCCTCTTTGTGAAGAACCAATGCATGGTGTCTGTTTTATTATTGAACAGTGGGATTACTTGGAGAGTCTTAATGGGACATCATCATGTTGTATAGGTGATACAAACGGTGCATCAGAAAAGAGAAAACAAGACTTAACATACACTAATGAGGTTACATATGGCTCATTGTCAGGGCAGTTAATGTCGACTATAAAAGATAGTTGTAGAAAGGTATTCTTAACTCAGTCAATGCGTTTAATGGTTGCTATGTACAAATGTGATATTCAAGCTACTGCTGATGTACTT
>Cep234
ATGGACTGCAAGGAATCCATTCTGGTTAAGAAGACATCAGTCAAGAACTCGACTCCTTCACAAGAACTACAGAATAAGTCACCTGCAAAAAACCAAAGTCTAGATGATGCAGCGAACATGAACCAATCATTTCCAGAAGATACAAAAGAGAAAAGTATCACAGAATCACAGTCCAATTATTTTGACAGTTATACGAATGTATCCGTCCATGAGCTCATGATTAAAGATAGACCAAGAACACTGGCTTATAAGCATTTTATTGAGAACAACAAATATTTATTTCAAGACAAGATTGTTCTGGACGTTGGGGCTGGAACAGGTATTCTTTCTTGTTTTGCAGCCCAAGCTGGAGCAAAGAAAGTGTATGCTGTTGAAGCAAGTGACATTGCAGAGATCTGTGAAGATATTGTCTATCAGAATCATTTTGAAAATCAGATTACCGTTATTCATAAACCTATTGAAGAAGCTGAACTTGACTGTAGTTGTGTGGATGTCATTTTATCTGAATGGATGGGATTTTATTTGCTTCATGAATCCATGTTAGACTCGGTACTCTACGCGCGTGATAAATGGCTCTCACCAAGTGGTATTTTACTTCCTTCAAGGGCAAGTTTACATTTATCTCCTGTTTCTATGAAAGAATATCACAATGACCATTTTTCTTTCTGGAAGAATGTCTATGGACTTGATTTCTCACCAATGATTCCATTGTCTCTCAAGAAATACTTCAGTGATCCTGTTATTGAAGTTCTAAAACCAGACCAATTAATGTCTCCAGCTCTTCCAGTTTTTGATATTGATTTAAAGACAGTTGCATTAACCGAAATACAATCAATTAGCAAAACATTTATGTTTAGTCTTCAGAAAACTGGAAGTGTTCATGGTTTTGCGTGTTGGTTTGATGTGATTTTTGAAGATAAAATCAACAAAGAATTTTCTAAAAATTTAACTCTATCAACTTCACCTTTTGCAGAAGCAACTCATTGGAAGCAAACTGTGTTCTTTTTACCAACGCCATTGCTAGTTGATTGTGACGATGAGATTCCTTGTACTCTGACTCTGTCGCAGGATAGTGGAAATAAAAGACATTATAACATATGTATTGAGGTGCCTGACGATGCTATTGAAAATGAAGCTGCAACAGACGATAGTATAAATATTACTGGGGATGATATTGATACACCTGAACAGCACAGTATTCCGTGTAACTGCAGTGCACCTAGATGTCAGCTAATTAAAACCATTGTAGAGAAATATGATGATGAGCAAACCGAACTGCAGAATGACAATGTGATTACTGTTACATCAGAAGAAATGGATGAGGAAAGTGAGCAAGATATTTCAGATTCCACTTCT
>Cep235
GAAGCCCTGTTGGACATCGCTGTGCAATTTACAGATAAGACAGTTGTTCCTCTAAAATATATTTCACCATTAGATTACAAGCTAGAAATTTCTTCACTTAATCGGCAAGTGCTGAAAATCCCTCGACCATTTGGTTTGCCTTATCAACCAACTGTAATTGCTACAGGCCCAGGTGAGGGTCAGTTGAACATCTCCCTTAGACTTGGACATAGATGTTTCAAGAAAAATATGTTACCACTTGTCTCAAAAACTCTTCACATGAACATTGAGTTTACTAATGAACGAAGCTACCTTGACAAACTGCAGCGAGATAGTCACTATGACAACCGAGCAGGTCGCTTTGACAACCGAGTTAATCGTTATGACAACCGTGCTAGTGACCGCTGGAACCAAAAATCGTCTCCCCAGACTTCATTTTCTGTGCCCACTATTGACATCAGTGCTCAAGATAACAAAATCTACTATGAAAACATCAAAAGTGGTATTAAGCAAATTCCTAAAGTGGCTGACCACCGACAATTCCAATATAAAGAGCAGCAGAATCAACAACAACATGTGCAACAAGACTTCCTTATTGATAACAATAACAATGTTGATGGAATGAGACCAAAATCTGCACCTCAGCTGCAACAAGTAGTGAAAGCACCAGAACTCTCTGCCTTGGAGATTGTCATGTATGTCCTGCTGGCTGTTTTCTGCATGGCAATCATTGTCTTTACAGTGAACTGTGTTGTCTTCACTGTACGCTATCGCCGCAAGCAAATACCAAAAGACATGTGTGGTGGAACAGAGCCTGTGTCGAGTGCCCGTGACTGGGTGTGGGTCGGTCAAGCAACACTGGAGCGGAATGCCGTTAATACGCGCTGCTCTCAGACTCTGATGCCTGAGGAGGACTTCAATGGGAACCAGATGCGTGCTCGCCTGTACAGTGGTACAGAGAGCACCAGGTCAGCTGGCTCTGCATCAGCCAATTCTTCCGCTGCCACGTCCGCCGGGGGCGGCAGCGGAAGTGGAAGCAATCGCAATAGTACTGTGTCTACGTACATGGGATCTGAATGCAGCATCCGCATCACAGCCAACCCTATGCCTACTGAAGGTGCAACAGGGGCAGCAGGAGTTAGTACGGACAGTCATAGTAACCATCATAATGCCCCTCCAGAGTGGGATTACGAAGCAATGGGGCTTACTTATGAGCAGTTTCGAGATTACCTGGACAATCTGAAAGAATCAACTGCC
>Cep236
GCGAGCAAGCCGGGACATATGAAGGTAACAGGCTTTGACAAACTGGGTTTCAACAGTAACCAGTTACGCACAATGAGGCAACAGCTACGCAGGCGGAACTACAATGCGCTCAGCATCATCACAGAATTGGCAGCCGAGAGCAATGCCCACGGACTGGCAAAAATTGCAACATCAACACAGACCCCAAGAAAAGTTCTGTGGGCATTAATGGTAATTGTAGGTTTCACTGCCGCCACACTACAACTCTCCCTTCTCGTCCGGAAATACCTGGAATTCCAGGTGGTAGAAGTTTCTAAAATGAAAGATGGTATGGATGTGGAATTCCCTGCCATCACTGTCTGCAATATAGCGCCAATATCCTTGACGAAAACCAAAGAGCTTCTTAGTTCAGAAACGTCAGAACTGACGCAATGGCTGCAATTTATAGACAAATATAACTTTGGTGCACAGACTGACCGAATGTTCACAGTGCAGAGTTTGTACGAGAACCTCGCAGACGAGGCCCAGCTTTTGGGTAGGGACCTCAATGATTTCCTTATACACTGTCAGTATAATCAGGAAATCTGTAACATACAAAACTTCACTCGATATTTCGACGGACATTATTTTAACTGTTACACATTCAACAGCGGCCACCAGCCGGGCACCAGCCTGTTGACACATGCCACTGGGCCTCAGAGTGGTCTTTCTTTAATTCTTTCGTTAGACAATGATGATCCACCTGTTGGTGGCTATGGCTCATACAATATAAAATCGAACATTGAACACAGTGCTGGAGTAAGAGTGGTTGTTCACCCACCAAGCACAATGCCAAGCCCGGTAGACCATGGCTTTGATGTGCCTCCAGGGTACTCTTCATCGGTAGGTTTGAAAACTATTATGCACGCACGTCTTTCAAATCCCTATGGCAACTGCCAGAATAGCCGGCTTCAAAATTCCTCAAAATATATCCACACCGTTTTCTCGTGTCTCGAACTGTGTAAGCAGCGAATTGTGATGAGCACGTGCGGCTGCCGATCTTCAAATTTACCAGAAATGACATCGTCAAACTTCACGTTCTGTGGTTTAGTGGAGAACAAATGGAATTGGAAAGACATGATGAAGAATCCAGAAAACTACAACATCACAAAGATAAACTTGACAGAACTTGCCTGTGAAGAAAGAGTTCTCAAAGAATTTTCCATAAACCGAGCCTACGAGAGCTCATGTAATTGTTTCCAACCATGCCAAGAGACCACATACCAAAAATCAATATCTCTTTCCTATTGGCCTTTAGAATTCAATCAGTTAAGTGCCCTTGAAACATTTTATGGCGATAAAATCAATGAGACATTTTTATACGATGCTTACAAGATGCTTAAGTATTTGTCATCTCTTGGTGTTGGCCACGTACCTGAGTCCCCACCTCCGGAAGAGATCAATATCACTCTGCACGATAACAACAACAACAGCACCAACTCTGGGATGCATTCTCCGGCTTTGCTGTCGCAGCTGCTGGCAAACAGCACTGAGGCACCAAAGCCTCCAGCACCAAGGGATGACTTCATTGAGCACGTGAGTGCAAAGCTCAATTCAAGCGACAAAGAGAAACAAATCCGAGCGTCAAACATGATCCGACAGAACCTTCTGCGACTGAACGTTTACCTTGAAGACCTCAGTATCATAGAATTTCGACAGATGCCCGCCTACGAGCTGGCTGATCTGTTTGCCGACATTGGCGGCACACTGGGTCTGTGGATGGGTATATCGGTGCTGACCATTATGGAGCTTATAGAACTCTTCACCAGACTTCTAATGCTAATTTTCAGCTCGGAGAAGAAAATTCCCAATGCCGACCCAGTCACAAACGGAATGTTGGACCATGACTGTGACTGCCAAAAAAGTAGTATGGAATCACCGTTT
>Cep237
ATGGGCTGTTTAAACACCAAACTGGTGCCGGAATCTCCACCAAGTCAACGATCTCTTAATTATGTGTACCATGGCCCACAAAATATATATAAAAGCAATTCTAACTATACAAACCACCACAAACCTAAAGAAAAGAAATGTGGAAACAAACAATGGCAACATTCTCAACCACAACAGTCCGGCAACAATATTCAAGACACACCTCGACACAATAAAAGAGTGGAGAAATATATGGCCACTTTTGACAATCGAGTGACCGCTAAATATGATATAAAAGCACTAATTGGCAGAGGGAGCTTCAGTAAAATCGTTCGTGTTGAACACAAAATTACTAAACAGCCCTATGCTATCAAAATGATTAATCGAACTGAAGGACGTGAAGTATTTGAGTCAGAACTTAATGTTTTGCGTCGAGTTAGACACCCTAATATAATACAACTTGTTGAAGTTTTCGAATGCAAGCAGAAAGTTTATATGGTGATGGAACTGGCTACGGGTGGAGACCTGTTGGATAGAATTATCGGAAAAGGATATTTTTCCGAAGCAGATGCTATAACTGTTTTAAAGATGGTTTTTGAAGGGGTGCGTTATTTGCACAGTCTTGGAATAACACACAGGGACCTTAAACCGGAGAACTTGCTTTATTATCATCCTGGAAACGATTCCAAAATTATGATTACAGACTTTGGGTTATCCGCAACGCGTAAAGGTCCTGATAACTGGATGAATACGGCTTGTGGAACTCCGGAATACATCGCACCTGAAATTTTGGCTCGCAAGCCATATACTTCTCAGGTAGATCTTTGGGCAGTTGGGGTTATCACCTTCATCTTACTCAGTGGAGAGATGCCCTTTGAAGAAGATAATAAAACCAGGCTATTTCGGTTAATTTTGAAAGCAAAGTATAACTATGCTAGGGAG
>Cep238
ATGCAAATAAATCAAACTGCAAGCCGAACAAACATGGCTGACTTTACAAACGAAACTTATGTAGAGGAATCTTCACTTGATTTCCTCTTTATTTTTAGGTCTATAGCAATGGTTGCTATAATGGTGTGCGCTGTTTTCGGGAACTTTCTGGTCATAATTAGCGTGTATAAATTCTATCGTCTACGAGTGTTAACGAACTATTTCATTGTGTCATTGGCGTTTGCAGACTTATTAGTCGCTTTAATGGTCATGCCGTTTAGTGCTAGTATCGAAATCATGAACGGCCAATGGTTTTTCGGCCGTACTATGTGTGATATATTTAATGCGAACGACGTTCTTTTCAGTACGGCTTCCATTTTGCATCTTTGTTGCATCAGTATGGATCGTTACATAGCTATAATGTATCCGTTAAAATATGATTGTCATATGACAAGGGTACGAGTATTAGTGATGCTCGTTATAACATGGGTGTCTTCAGTGTGTATATCTTACATTCCAGTTCATTCTCAGCTCTACACCACCAAAGAAAATGTTTTGGAGCTGTACAATGCAACGAACACGTGTCCGTTCGTAGTCAACACTCAATATGCAGTTATGTCGTCTTTCGTTTCGTTTTGGATACCTGGTGCGATAATGGTTTGTTTGTATGTAAAAATATATTTGGAAGCTCGCAGACAAGAGCACGCTATTCAATCGACAGTGATGCTTCACACGAACTATCATAGTGGCCTATTGGCCAACGGAAGTCGATATACGGATACGTCAGAACAAAGAAATGAACGAAAGCGAATAAAGCGTGAACATAAAGCAGCTAAAACGCTGGGGATCATAATGGGCGCATTTCTTGCTTGTTTTATGCCGTTCTTCTCCTGGTATGTAATCACAAACATCTGCCAAGAGGCTTGCCCTTATCCCCCCGTATTGAGTTCGACACTATTCTGGATCGGTTACTTTAATTCCTGTCTAAACCCTATAATCTATGCTTACTTCAATAGAGACTTTAGAAATGCTTTCATCAAACTGCTCAAACTTGAAAAATGCCGTTGTTTCCGGCAAGATTCCGACGTCGTTCATTTAAACTATGCTACGAATATCTCAGACCACAAAGACATGACAAGCGTTCATCTAAGTGTAGACACCCGGAGGCAACCAGTA
>Cep239
TACTTAGCTATATGCTACACCTTACAGTTCAAAATATCATCAACTGTTTCACGAGTTATTATTGTATCTACTTGGATATTTGCACTTCTTGTAATGATACCGTGGGCTGTATTCTATAGGCAAATTCCACACAGTAATGTATTCGTTTGTTTCCCCGATTGGCCAGATGTGGAAACAGGAAAAGCATTTTTCCTTGCAGCTATCTTCCTTTGTTGTTATACTATACCTTTGTTATTAATCATTTTGTGTTATATCTTAATTGGTCTGCGCGTGTGGAACAGAGATTCTCCAGGATTATGTGACAAATCTCAGGTAATTATGAAGTCAAAAATCAAGGTGGTCAAAATGCTTGTTGTGGTTGTGCTGCTCTTTGGACTATCTTGGTTACCAATATACACCATACAACTCTGCGTCTATTTCATACCGAATTTAGAAAGCACGACACTATTAAATCAAGTTATCGTCCCGATAGCTCAATGGCTTGGACTTGCAAATAGTGGAACAAATCCAGTTATATATTGCTTTTTCAGCAATAAATTCCAGCAGAGTTTAAAAAATATGATCATGTGTCAGAAAAAGAGATATAGCGGTGAGCAGAGAAATGCCACAACAAAATACATGACAGTTGAGTACGCAAGTGGCCAGGTTACGATGTCTGTAAAGAAGTCTGCAGCACGTAGTGATGATCCTATA
>Cep240
GTAAACATTACAATCACAGACATCAACGATAACGCCCCTAGATTCATTGCTTCCAATTTAACAATATCTGTCCGTGAAGACAAATCTACAACACAACCATTTTATACAGTCCTTGCTCATGATCTTGACAGTGACCTGAATGGTCAAATTACGTACAGGCTATATAATGATATGAATGGCTTATTTTGGGTCGACTCCAAGCAGGGTCATTTGTGGATTCGCCGTGAACTAGATTACGAACGTAAAAAGAATTACACATTAGAAATCTCTGCAAGAGATCATGGGATTCCATCTCTTTATACAAATCTCAGTGTTTTTATTCAGGTTTTAGACATAAATGACAACAGACCTTATTTTGATAAAAAACTTTATGAGCGGAATGTTACAGAGACTACATTCGATGCAAAAGGGTTCGGAAGCGTGTTGGCATCAGACAAGGATTCCGGTGCCAATGGCCTAATAACGTACCATCTGAAGGAAACAGCTCAATCTAAGAAATTTGGTATTTACCCCAATGACAGTGTTTTGTATGTTCGCGAAGAACTTGACCGTGAACTGAAAGATGTCTACTTCCTAACTGTAATTGCAGTCGACAACGGAGCTCCATCACTGACCGCCAGTACAAATGTCAGGGTGACCGTCCTTGATGCTAACGATAATAGCCCTGTATTCACAAGGGATGTATATAATTTTAATGTTGTCGAGAACAAAAGCATCAGAAGTTTAGTCGGAGTTGTCTCCGCCACTGACCGAGACATCGGGCCAAATGCTCGTCTGAATTACTCAATTAGAGGTCACACATCAGAGTTTGCAATCAACCCGTCTTCAGGTGAAATCTCCCTCTGGCACACTCTTGACCATGAAACCAGAACGCATTACAATTTTACTGTTAGAGTTAACGATAAAGGAAAACCTTCACGCAGCAGCTCAGCCATAGTCAAGATTAATGTATTAGATGTCAATGACAATGCACCACGGTTTCTCTCTAAAAGTAGCGTATCTGTAGCTGAGAACATGGCTAAAGGAACACCAGTATTACAAGTTTTGGCAACAGACCCAGATGCACGAGAAAATGGAATTATTTGCTATTATTTTGATTCA
>Cep241
AATACGGCTCTGCATGATTGTGCTGAGTCTGGTAGTTTAGACATCATGAAAATGCTCCTGAAAAACAGTGCCCAAATGGAAAAAGATGCCTATGGTATGACCCCTTTGTTGGCAGCTGCTGTGGCTGGTTACACCAAAATGGTTGAGTATCTCATAAATCAGCCGGATTGTACTCGGTCGGAAAAGATCGATGCCCTGGAGCTTCTTGGAGCGACTTATGTTGATAAAAAAAGGGACATGTTAGGTGCATTAAAGTTTTGGCGCCTTGGTATGGATGAAAGATACAGATCTCATTGTGTTGCAATTCCGAAACCAATAAACCACTCTCTTATTGCCGCTTATGAGAACACGGTTGAAGTGCGAACGCAAAAACAGCTGGACGATCTAATATCTGACCCCGATGATATGAGAATGCAAGCACTACTTGTTCGAGAACGAATCCTTGGTCCTGCACACCCAGACACCTCCTATTACATCAGATATAGAGGAGCCCTTTATGCAGATATGGGCAATTTTGATCGCTGTATAGACTTGTGGATGTATGCACTTGATATCCAACAGAAAGTGTTGGAGGCATTAAGTTCTTACACCCAGAGTAGTTTTCTGTCTTTTGCAGAACTTTTCTCTTATATGACCAATGAACACCACCCAGTGCACAATGTTGCATTCCGAGATATCATGGAGGTGTTCACTCGTGCCATTAAAGAACTTCGTATTGGGCATGAACTCATCACCAAATGTGTTGCTCAGGACTGTGATGTCAGCTCATTTAATCGCCTCTTAGTGATAATCCTACACTTGCTGTGTTTAATATGTCGGATACAGAAGCAGAAAGGGTTATCCGAAGAGGAGGACTATGTTTTCAAACAGACAGTGTATCAGCTAGTTCAAATGTACCCAAAATGTACAAAAGGCTACACTCTTCTCCATCTTGCCTGTGCACGGGAAACCACTAATGTTGGTCGTTACCCAGTTTGCAGTTTTCCGTCCCCCGACGTTGTAAACTTATTACTAGAAGTAGGTGCTAATGTCAACGCTACCGATAGTGATGGCAACACACCGCTTCACCTAGCAACTAACAATAAACACTGTCAGTCTGATGTGATAAAGTTTCTTCTGCACCGCCATGCGCACTTAGACATGCGAAACAACGAAGGTAGAACTCCTGTGCAACTCTTGCGGGGTGTAGCCATCCACGATATAGTATCACCACTTGACTTCATTACATTGCAGTGCATGGCGGCTCGTATCATAATTAAATACAATATAGATTATAAAGGACACGTACCCCTAAAAGAAGAATCTTTTATTGAGATGCAT
>Cep242
ATGACGAACTTACCAACAAACTTACGAACTTCCAAACATGTTTTTTACATAGTTTTGTTCATTGTAGCTATTTATTTTCTCGTCATGGATATTATCCTCTACGTAACTCTACAGAACAGCGTACTCTGCGAAAAGAACGACGGCATGTACTCGCCCTTCCGTCCTCTTACCGTGAAACTGCTAATGACGGATCCGCTCGACCACTGGATTACAAGTCCACTCATGGAATTTTTTGATGAACTCACCGGATTCAGTGGTGTTTTTTACTTCATTACTCCAAACATGATAAGTATTTTCCACATGTGCCTCACTATATTGTCTGGTAAACTCGTCAGTTCACCTTCCTTATACACCCGTCGGATTGCCGTGTTGGTCTTCCAGATGCACGGTCTGTTGGACACGCTTGATGGAATAGTCTACCGTGCAAGAGCAGGTAAAGTGCATTTATTTCAATCGCATCGCTCCTCTGTGGGTTACGTTATCGACGGTGCGTGTGACACGATTGGTGGCACGGCGCTCTGTATAGGACTGGCCGTTAATTTGTGCCGTAACCCCCCCTCTAAAAGACAACAAAATACCTTACCTTGGACAAAAACTGACCTACTGATGGACAGTCCAAACGGGGCTGCTACAATTACTGAAAAACAAAATGGACATGTGAGCAAATTCACGGCTTTTTTTCGTTGCTTTTCATTTGGTATGCAATTACTTCTCGCGGCTGCCATGTGGGACAAAAGTGTAGCCAGACTCTCAGCTATCCTCCAAGTTCCAATCAAAGATCCCGCACAAGCTGCTCTTCAGGTAGAATTGCTACACTCTTCCAGTACATCTATTATATTTTTGTTGTGGCGATACTCCGCAGCCATAGCTTTACTTCAGATGGTTTTGTTTGCTATTTTTATAGATAAAGTCTGGGAATTCCTCACATTTATCCTTTACATCGGCTGGCCCGTCTTAATTGCTGTGATTTTTGTTACTGAACTCCATATAAGAGCTTTACGAGAGAAATTGCACATG
>Cep243
ATGAATCGCTACACACGATTTACGATACGGAAAAGATTATTTGTTATCGTACTTTGCCTAACTCTACCGTGGTACTACATATCCAGCTATCTCCAAAACTTCGACAAATATGAATCAGCAACGGGCCAATGTGTCTTGCCGAACATCGACCCGTTTGATGAATCCATAAAACAATTCATCCGTAAACTCAGTCCGTTACAATGTTCTAAGAACAACGATTTCAGTTACCTTGACAACAAAGGTCGAGTACATTTGAATTGGACAGCTGGTCGTCTTCTTGGATTTCACCGAAATCAGACATACTGTGTGTACAATGTTATCAACAGATACGATGATGATGATCATATCCTATACCAACCTGCCCGGACAGTGGTTTTTCCCATGGACATACCTTCTGACTTCTTCCGTATTACATGCGCGGATGAATCTGGTTCCTCTTACAGCAATCTACACGCTCATATTTTCCCTACAAATATCACAAATGAAAAAGTTAAAAAAAGGTCAAACCCTCGGAAACAGTATAATGTTTTTATATTTGGGGTCGATTCTGTCTCCAGGTTAAACTGTTTGAGGATGCTTCCGAAAACCTATAAGTATCTCACCCAAGAACTAGGGGCGTTTGATTTTCAAGGTTACACCAAAGTTGGAGATAACACTTTCCCGAACATGGTGCCATTACTCACAGGGATGCATCCTTATGAAGAGTCGTCGAAATTACCTTATGTAGATCCCTCATATCATTTTTATGATTCTTACCCTTTGTTATGGAAGAACTTTTCCGATGCCGGTTACATCACGATGTTTGCAGAGGACGAACCGTTACTGGGTATTTTTAACTATTTATCAAAAGGTTTTAACCAGCAACCAACTGATCATTATATGCGACCGTTTTGGCTTGCTTTGGATGACACTCACCCTAGCAATAAGTTTATCAGTCCCTTCTTGTTAATGCTGGAGAATCATGAAGTCCAGCTTAGTAAGTCTTCGACCCTTTGCTTCGGAAATATTCCCAAACATGTTGTCTTGATGAATTATTATAAATATTTCACAATGAAATACAAAAAAACACCCCGGTTTGGATATTCCTGGTTAACAGAACTTGGTCATAGTCATTTAAACATTGTACAGTTGGCTGACAACGATTTTGTTAATTTCTTAAAATCCTTAAAGGATAATGGTCAACTAGATAACAGTTTTTTGATTTTTATGAGTGATCATGGACACAGGTTCGATTCTATACGCCATACGTTAATTGGACGCATTGAAGAAAGAATGCCGCTTTTTTTAATGACAATACCCAAAGGTTTCAAAAGAGACTATCCAAGCGCAGCAGCTAATCTGCTCGCTAATACTAAAAGACTTACAAGTCCGTATGATCTCCATCAAACGTTGAAGGATATTCTGTCAACTGATTACGAAAATAACAATGCAAAGAGATTAGCATCGACAAAAGGAGTGAGTTTATTTAGCAGAATCAGTAAGCAAAGGAGTTGTGCAGATGCTGGCATTAGTGAAAACTACTGTCCATGTTATAAAATAAAACCTTTAAACACAACAGAAAATAATGTGAGTCGCTCTATAGCCAAGTTTATTCTTGACAAAATTAATTCTCTTCTCCAACCCTGGAGAGGCATATGTAGCAATTTAAAACTGAACAGTATTAAAAGCAGCGATAAAATTGTCCCTCATGCAAGTCTAAGAGAAGAAAATGGTTTCTTTGCGTCTTTATTGAAACACCAGGAACCGGAAGAGGGTACTTACACTGTTGTTGTTGAAACAGTCCCTGGTTTATCTTTGTTTGAAGCCTCAGTGAACTACAAAAGCAACACTGATATTAGTCTCTATGGAGAAATAAGCCGAATCAACCGATACGGTAACCAATCAGATTGTATAAGGAACAAACGGATGAAACTATACTGCTATTGTATCGCG
>Cep244
GTAATATGGTCATGCAATTTATGTCGTAAAAAGCAAGAGATTTTAGCAAAAACTGGGGCTTGGTATCATGGCGGTATGGCACGACCTGTTGCTCTTGATGTCGGTGATACCGCTTCTGGTAGTGAAACAGCTTCTACAAAAACAGATGTCAGCCCACCGAATGAAAAGAAAGCAAAGATTTTAGCAAAACAACAAACTGACAATGGGGCTAGTTCTGAAAAAGAAAATATTGATAAAAAGTCTGTTTCTCGATCAGGGAGTTTACAAAACCGTGGTTTAAAGCGTCAGTATTCATTGTCTGAAGTCCAAGGAAATAAGCAAAATGATTTGAAAGATCGACCAACAGATAATACCAGTGGAACTATTGTATCTGAGAAAGAAAAACTTCGAGAAAAAGGTCAGTTGCAAGACCGTGGCAGAGATGTAGAACGTGGACCATCTGCTCGAGGAAGCAATGTTGAAGGCTCAAAACATCATGATGGAAAAGTACATTCAAGAGAGGAATCTGCCAGGCGTTATGATAAGCGTTCAGACAGAGATAAATCACACGAAAAAGATGAAAGGATTAGGGAGAAACATCAAGGACGTTTCAGGGAAGGTTCTACTGATAGATTTAATGATGAAAAACGTGTAGATCATTCTGGACGAGAAACTGGAGATCATTACCATGAAAGAGATCAA
>Cep245
ATGGAGATGGACAACAAGCGTACCAACCTGATAATTAATTACATCCCACAAACTCTTACTGATGAAGAGTTTCGTTCTATGTTTTTAAGCATAGGTCCCATCAAATCTGCTAAAATAGTCAGAGACAAAGCCACTGGCTATAGCTATGGTTTTGGTTTTGTTGATTATGAGAATGTAGAAGATGCTCAGAGAGCAATGCAAACATTGAATGGACTTCAGATGCAGAATAAAACCATTAAAGTTGCTTTAGCAAGGCCTGGTGGTGAGGAGATCAAAGGGGCTAATTTATATGTTAGAAATCTTCCTAGACATTACCAGCAGATGGACTTGGAACGTCTTTTTCAGCAATTTGGAACAATAATACAGTCGAGAGTTTTGACAGACCAGGCGACTGGTGTGTCAAAGGGTGTTGGTTTTGTTCTTTTTGATCAGAAGAAGCAAGCTGAGGAAGCGATAAACCAAATAACTGGCACAGTTCCTGCTGGTGGTACAGAAGCTCTACTTATTAAATTTGCTGATGACAATGCAAAGAAGGTACGTCCCCCTGCAATGCCCTACATCAATACTGCTCCATGCTTCCCAGCACCTGGTCCAATGAGAAGTCCTGGCAATAGATTCCGTTATAATCCAGTGACAGGCAATTACTCAACACCTAACTCTGGTTTGAGCCTCTCTCAGGGAGGATATGTTATTTTTGTATACAACATTGGAGCCAGTTCTTGTGAAAAAACCTTGTGGCAATTATTTTCTCCCTTTGGAACAGTCCAGAAAGTCAACATCATGAGGGATCATCAAAAGGGACAATCTAAAAATTATGGTTTTGTTACAATGACCAATCTTCAAGAGGCTCAGAATGCAATTGCACGACTTAATGGCTATGATTATGCTGGTTGTGGTCGACCTCTGCAAGTGAAGTTCAAGAAC
>Cep246
ATGGCGACGCCCGTGGTGGAGAGAAATTTACCTTTGATACGCGAGCAAATTTCAGTCGCTTTCGGAAAGAGTAGTATTGTTGTGAAATTTGTTGCCGTTGCTGTGACATTAGGCTATCTGTTATCGTTCATTAATGCTGCTATTCCTTATTTAACTGTTACTCCTGGATATGTTATGCCTCCAAACTTCTGGATCTGGACCTACGCGACGCATTGTTTTGTCGAAGTACACTTCTGGGATGTTCTTATTGATGTAGCCGTACTTATATTGTGTGGTAAACTTTTGGAACCCTTATGGGGAACACTAGACATGCTTGTCTTTTTTGTGGTCGTCAATGTGGGCGTGGCATTACTTACATCTTTCCTCTACATTGTTATCTACTTTGTGAGTCGGAAAGAGATGTACTTGTTTCACACACACATTCACGGTCTTCCTGGCTATATTGCCGGATTTTCTGTTGCCGTTAAACAAGTGATGCCTGACCACATTCTAGTGACATCGCCTCTTGGAAAACTTCGTAACACGCACATCCCACTCTTACTGCTTTTGCTGTCAGTCGCGTTACGTCTGATCGGAGCATTGGACGGGCCGTATCCATTCATGTTTGGATGGGGGATTGTTGTCAGCTGGGTATACCTGAGATTTTACCAGAAACACAGCAATGGGAACCGTGGAGATATGGCAGATAACTTTAGTTTCGCC
>Cep247
GTTGCACTAAAGGAACCAAACAGTAGTGCTGAAATTTGTAATGGCGTATGGAGTTATCCGAAAGCTCCAGATAACATCAGCATTAATTCAATGGAGGATGAAGAATTGGAAGAGTTTGATGGTGATGTTGCTGCAGTGCTCGGCACGACCCTACCGGATGCCGACATTTCCTTCTTTGACCCTCTACAAACTTCCACTACACACAATGCTGACAAGTTGCAAACCAGCAACAGTTGGTTGCTATCTGCATTGTCGACATGTGCTGACATAGACTCTGCTAGCTCCAAGAACACACCACCGCCTTCCAAACAACAAAGTAACCAAGAGACATTAGCGTTTGGTGGTGACCAATCCAAAATCCTTGATACACAACCTGAAGAAATTCCTGCATTAACCTGCAATCCCTTGGAACCCTCAAAAGCCCTTGCACATGTTGCCACTGCTGTTGAGAGCCCGAAAAAAGCGACACATGGCAAGAACAGTTCCAATGTCGACATTTCGGACTTTGATCCGCTTGGAACGGGGAGCAGCTGCAATGCTAAAGTGCGTTGCGGCAAGGGTGACTTTGATGTCGCTCTCAGCTTGTCACTCGGCTCGGATATGAATTCTGCCAAGAGAAAAATGCCATCATCACTGCCTTCCTCTAATTTTCTCAAACTTCCATCAAATCTGAGTCAGCTGCAACAGCAGCTCAGTGTAGCTTCACAGTCAAATGACATGTCTCTGAAAGTGGGTGGTAAAGAGGATTACATCTATGTTGCTGCCAACCAAATATGCCAGGCCCAAGAATGTGAAGCAAGTGGAAACTATGAAATGTCCTTTGCCTTTTACAGAAATGGAGTTGGAATCTTACTTCAAGGTGTTCAA
>Cep248
ATGGGTAATAACACATCCCAGTGGTACAGTTGCGTTCCAAAGCATGTATTAACATCGTGTACACTTCCAAAGGAGCCTCCTTGGCAGGAACAACAGAGTTTAAATAATAATCACAAGCAGCTCATCCCATCAAATCAAGCAACAGACAACCTACTTCAAGCCATCGTACAGGATGATTGCAGTGAACTACAGCAGCTGATGGATACCAATATCGACTTGAATATACCATTAAATGACAACAATGAAACAGCATTGATACTGGCTGTTCGTTTGGGACACACTAATCAGGTGAAAACACTCATCAACCAACCATCTTGTGATAAGAATAAACTGAATATAAAAAACTGTTCTACTTTTGATATTGCACTAATCTATGCCTACAATCAATGCACAGAAGTTGAAGATAATGTGAACTATTGGGAAATCATCAAAATCCTTATGTCAACCAGCTTCGACCCCATCTGCAAAGATGCCATGTTGTATGTGGTAAGAACTGCTTTGAAATATGGAAACACTGACTTCATTAACCAACTTTCTGAAATAGCAATCAAGTATTGCACATCGTGCAAATTTCATGAACTTCTTCTCCTGCAGCTACACCGACACCAACCAGTTTTTGAAGGGCCAATGGATGATATTTTTACAACACTTTCCAAATTTACAATCAAACTATTATGTGAATGCAGTGGCTCAGAACTTGTACCAATTGTAAATTCTATGAAATATTACTTGGAATCTCATTGGCATGATAAACAAAACAAACTACATGTGTCTAAGAAATTAGCATTATATGCCACTGCATCTGGTTGGCATTGGTCAACTCAGTATATTGATTATATCTCTAGAGTGGACCCTTATCTCAGCAGTTGGTGTGTAATGACATCTAAAACTGTTCCTTCTCTGCATCATCTTAGTCGCTGTGCCTACCGTAAAACACTCACATGTTCTGTAAGTATATCCTTCGAGAAGTTTCCACAAGCTATCCCTAGAGTCATTCAAGAATACATTTGTTTGAAAGATGTAGAGTTATTATGTAGAAAAAATCTTCAATCAATTACTTTC
>Cep249
ATGGCGGCCTTCGTTCGTGACTTCAACGTCTTACAACAAGAACTGGAGAAAACTAAAGAGAGCCTAAAAGATGTGGACGATAACATTAAGAAACTGACCGGTCGCGATCCGACCGAACCCGGTAGGACCGGACAGCAGCGAAGGATTCTTTTGGGATTTAACGAGCGCGGTACAACCGACCCGGCTCCCAATCGGAGCGGCAGAAAACGTGTGCTTCCTGTCGGCAAGTGGGCCGTCACCGAGGCCGATGCAGCCCCCCGGAAGAAGCGTGGAAACATCGCCAGCAGACTCGGTCCCCGACCCAGCCGATCGTCGCAAGACAGCGGCGATGCAGACGAAATGGTGCGCAAACCTTCGGTGCCTTCGTCCGTGGTGGCCACATCCAGAGATTCGTTGACTCGTAAAGATATGCTCGACGCTCAGGGCAAAGACGAGCGGGGCATGGCGAGGAACAAACGCATGTTCGGTCTTTTGTTGGGAACTTTACAAAAATTTAAAGACGAGGCCAAAGACAAGAAGGATAAACACGATCAACGGAAACGAGTGGAGCTGAAGTTGGAAGAAAAAGCTCAACAGGAAAAAGATGAAATTCGTAAAGAACGTGAACTTCTGTTTCAGATTCGTCGTGAGAAACAGACTAGGATTCGTTTATTAGAACAAAAAATGGAACTTGTTTCAACACACGAAAAATGTGAAGCAGAAATTCGCAAACTGACAAATTTTATTTGTACAAAGACTAAACCGTGCATCTTCTACTTACCGAAGGTCCACACCCCTGCCACCGAAAGTCGCCTGTCGGAGAGTACCAAAGTGGTGAATGAAATGATCGCCGAACGACGTCGGCGATTGACAGCCGAGATCAATGAACTCATGGGTCCCTCGTCTTTCGCACACTTGGCTGGCGATGATGAGCATGGCCTGGACATGGAAGAAGACGACAGTGAGAATATTCCAGCTGGTCCCACAGGGAGAAGAGACGGTGGTGGGGCAGGAAGTGTTGACGGTGACAAACGTTATCCTATTCATTACCGCGGCAGTTCCGCAGGTAACAAAGACTGGTCAAGGAACAAAGACAAAAAGACATCGTCTAAGAGGTCATCAGGTGGTGGTGGTGGTGGAGGAGGAAATGATCATCATCAACATCATCAGGATTCTAAAACTGGTAAACACGGATGGGAGGTGCACCGAATGTCAAAATCTTGTAAAGATCAACAGTCACAGATGCTGCAACAGGGTTCCACGGCCATCACCTCTTCCAGTGCAGTCTCTTCTAAGTCAGTTTCAAATAAATGGCAGTTGTTAATGGAAATGGACAGTGGCTTAGAAGAGGACGAGGAACGGGTTGTAGTACCCAACACTGCAGTTCCAAACATAAGTCTGCCTATGACACCACTACCGCCGACGTCGTCATCATCTTCAGCGCTTGTAGCTCGACATGACGAAGATGATGATGATGATGACAACCGTGACGACGACGACGAAGAAGGAGAAGAGCGCGGCGAACGTGGTGAGGCGGAAGAGGCTGGTGACAAAAGGGAAGTTTGTATAGAGGAAAATATTAATGGCACCGAGGACAGGCGCCTGGTAGATGCTAGCGGTGTTGCCAGCTGCCGGAGAGTCGTTTTGGCAGCA
>Cep250
ATGAGCAAACGTAAAAATCCTAATACCGAGAATCTGAATTCAGATTTCTGTGACTTTCTGATGGAGCTTGCCAATTATGAGAAGAATGTTACACGTGCCCTGCACAAGTACAATGTTTATCGAAAAGCTGCTGGTCTTCTTGCTAAACATCCTACGAGGATTAAGAGTGGAGAAGAAGCAAAGAGACTGAATGGTATTGGAGATAAAATTGCTAAAAAAATTGATGAATTCATTCGTACGGGGCAACTTGAGAAGTTGAATAAAATCAGAGCTGATGACACCAGCATGGCAATCAATGAGTTGACCAAAGTATCTGGAATAGGTCCAGCTGCAGCAGCAAACTTTGCCAAAGATGGCATAAAAGATATCGAAGACCTCAGGAAGATCACTGATAAACTGAACCATCATCAGAAAATTGGTGTGAAACATTTTGAAGACTTTGAACTGAGAATTCCTCGTGAAGAAATAACCAGTTTACGAGATGTAATATTGGCAGGGATCCAAAAAGTCGACTCCAAATACACAGCTAAAGTTTGTGGAAGTTACAGAAGAGGGGCCACTTCTTCTGGAGATATTGACGTTTTGTTAACACATCCAGATTACGTCGCTACAGATAAGAAGAAACCCGAGTTGCTGAAGGCAGTGGTAAAACATCTCACTGATAAAGGTTTGGTAACTGACACTATCTCTATGGGGGACTCGAAGTTTATGGGGGTATGTCGGCTTCCAGAGGACGACAAAGCAATCAAGCGACGTTACCGAAGATTTGATCTCCGTTTGATCCCCCACGACCAGTATTATTGTGCGCTACTTTATTTCACCGGCAGTGATATGTTTAATAAAGACATGCGAGGTCGTGCTTTGGAAAATGGGTTTACACTTAATGAATACTGCATTCGGCCAATGGGGAGTACAGGGATTCCAGGTGAATCTCTGCCTGTGACTTCCGAAGAAGATATCTTTGATTATATTGGAATGAGATTTAAGAAACCATCAGAACGTAATTTA
>Cep251
ATGAAAATCTTACGTTGGCGAATCAATGTTTGCCAATGGGCAAGCAACCTACGTCTGTCTCTCAACACCACTTGCGATCTCATCAAATTAATGTACTTCAGTCTCTGTTACAACGCGTTCACCTCTCCCAGTCTAATTCTAGAGACTGGTTTGGAACCAGTTTTTTGGATCGTGGACCACTTTGCCAAATACATGGGACCCATTCTGATGTTTATTGTTTTTGCGTTGTGTAGCATTGGTCTTGTTATATTTTATGTGATTATGATACCTCGGTACCTTTCTTATGGTTGGCACTGGTTCCTACCGAATTTCATGTTTGGAAATTGGTTGTTGGTTAACACAGTATTCAATTATGTGATGGGCTGTCGCACGAATCCAGGCCACCCACCTCAGATTGTTCCCGAAGTGGTGTCCATCTGCAAACGTTGTATTTCACCGAAACCACCCCGGGCCCATCATTGCAGCGTTTGTAAGAAGTGTGTTCTTCGAATGGACCATCACTGCCCTTGGCTCAACAACTGTGTTGGCTTCTACAATCACCGTTATTTCTTTCTTTATATGGTCTACATGATGTCCGGCTGTCTCTATGCATGTGTTCTTTTCTATCCATTATTCTACGATAATTTTTATGTCGGCAAAGAAGTCGTATTTCACGGAGTACTTTATCCCCTTAATATGGCCTACCAGTTTTGGATGTCTAAAAACAAAAGCTACACATACATAGCTATCTCTAATGGCACTTCTGTGAAACGAACTCCTCCTACTCAATCTTTCAACCAGCTCACATTATCAGATCAAATTTATCATCATTCTGTAATTTTTGTGTTTTTCCTGGGGTTTGGTTGTGTTATAGCTCTGTTTATTCTCTCTTTGTGGCATGCACGCCTTGTAAGTCGTGGTGAGACTAGTATTGAAGTTCACATTAACAAAAATGAAAGGAAAAGGCTTAAAAAACTTGGACAGACATATGTGAACCCTTATGATTTTGGTTTTGTCCAGAACTGGAAGTTATTCTTTGGCCTGACTGAAGGTAGGACATTCTGGCGTCACATTCTCTTTCCATCACGACACAAGCCTCCAGGGAATGGTTTACAGTGGAAAACAACTACATTTACAGTGGATAATTTTGAAAATATTCATGTGTTG
>Cep252
TGGGGATTCTTGTATAAAGAAAGCAAAGTTCCGCAGAAGGAATTGGACAAACGCACTCACAACAGCGAACCATATTGGTCTCCCACACACGCAGGGGGACTGTTTGCCATTGACAGAAAATATTTTTTTGAATTGGGAGGATACGATCCTGGTCTACAGATTTGGGGTGGGGAAAACTTCGAGTTGTCTTTCAAAATATGGATGTGTGGGGGTAGCATTGAATGGGTCCCTTGCTCCCGTGTCGGACACGTATACAGGAATTATATGCCATATGGATTTGGGAAAATTACCAGCAAAATACCCATCGTCCTCCTCAATTATATGCGTGTGGTGGAAGTGTGGTTAGACGAGGATTTCAAACAATATTTCTACCGACGTGAACCTTCAGTTGAAGGTTACCCAGTTACTAATATTAGCGACCAGTTAACATTTAAAAAAGAACACAAATGCAAAAGCTTCAGTTGGTTTATGGATAACATTGCCTACGAAGTCTACGATAAATTCCCACCGCCACCGGAAAACAAGGCTTGGGGTGAAATTCATTTGAAGTCTGGGGGTAGCCTGTGCTGGGACACCTACGGGCAACCACCGGGTGGCGGCCCTATTGGAGTGAGTGGCTGTCATCACTTCGGTGGTAACCAGTTGTTTAGACTTAATGTACAGGGCCAAATGGCCATGGGGGAACGATGCATCGACTCTGGGAACGGTGACACACTACACGTCCAGTTCTGCGACATCCAACCGAACGGACCGTGGAGCTGGGATGAGAAAACTGGACTAATTATGAACAAGAATCGTAACAGTTGCGTGGAGTCTGGCCACGACAGCCGGCTTCACCTGAAAACTTGCAACGAACAGGTTGCCAATCAACAATGGATTATAAAAATGATTTGGTCGTGGAAA
>Cep253
ATGAACTTCCCATTCTTTTTCGTCTTGTCATTGGCAATCTTTTCTGCTTCTATCGTCCTCGCCAACATACGCACTACACCAAACGAATGCAATAAATGTAGAACAACGGGTCACTGCACTCTGCCAAACTGCTCCTGCTGTGGCCATACAATCCCCGGTAAAAAGTCACAAAGGCCTCAGTTGGTTTACTTCTCGTTCGACGATGCAGTGACAGTTCGAAATTCTCCTCTTTATGAAGAATTATTCAATAAAAGCCGCACAAATCCAAATAAGTGCCCAATTTCGATGACTTTGTTCGTGTCGCATAACGATACCGATTACGACTTGGTGAAGCAGTTCTATGACCAAGGAATGGATATAGCAGTGCATGGCATCAATCATATAAGATCACTGAATGCTCTTCAGTTTTCATACGAAGCACTTGGTCAACGGTTAAACCTTGCCAATCGATCGCAGATACCCAAAGAAGAAATTGTCGGATTCAGAAGTCCGTATTTAATAGCTTACGGAAACGAACAGTTTGAAATACTGAGTAAGGCAGGTTTTGCCTACGATTCAACTTTGACTATCACCAAAAGGTCACTGATTGAAGAATCCCCAGTTCCATTTACGATGGATTATGGTTGGCCATATCCTTGCAGCATTCCCGAATGTCCGACCGAAAATATTCAAGGATTCTGGGAAGTACCTATCGTGACAGTGCTTGACAAACTGGCTCGTTATCCTTGCGTCTATGTGGACGGATGTGCGAATTCACCAACAAACGAAGAAGAATCATTCAATTTCTTGCTGGAAAATTTCATGAGTTACTACACTATGAACAAGGCACCATTTGGCTTGAACATGCATTCAACATGGTTGTTGCAAGAATATGAGACGAACCCATACCGAATGAAAGCCATGCATCGATTTTTAGACTATATCCTCGGCCTCAATGACGTTTATGTTGTTAATATTAAACAGATTGTGGAATGGATGAAGCACCAACCATCGTTAAATGAGTTGTCCAAATTTGCTCCGTTTCAATGTCAGAACCAAACCAACGGTTACCTAAACGGAACCACCATTTCGCCAAAACAAACAAACAACTCCCCA
>Cep254
TTTGGTATGACAACACCAAGCACACCTAATGGAAAAATTCTTTTAATTTTCTATGGATTTTTCGGCTGTGCAGGTGCCATTTTATTTTTTAACTTATTTCTTGAACGAATCATTACATTCTTGGCACATATCTTAAAAAGTATTCATGAAAAAAGCCAGCGCCAAAAGTCCAGCCAGGTTTCTGAGAAACACGACAGTGACAGGCGAGATTCGTCTGTTTCAGAAGATAGTTTAGATGCATGGAAACCCTCCGTATATTGGGTTATGCTAATCCTTCTCTGTGGTGCCGTTTTGGTTGCTTGCTGCGCTTCAGCTATGTATCATTCCGTCGAAAACTGGAGCTACTTTGAATCGATATATTTTTGTTTTGTTACCTTTTCTACAATTGGCTTCGGAGACTATACAGTGGGTCAAAAAACCCAGTATGACTACATTCACTTGTATCGACTTGGAAATTTTGTATTTATTATTATAGGATGCTGTTGTATATACAGCTTATTCAATGTGGCCTCTATTATTATAAAGCAATTTTTAAACTGGATTTTACGTAAATTAAACTGTCGCTGTCAATGTCGTCGAGAAATGCCGACATTTCGAGCCAGACGCAACGCTATTACTCCTGGAATACGACAGAGTCAACGTAAGGCCAAATCAGACAGTGTAACAATGGTAGATGTAGATTACGACAGTGATAATGAATATCGACGTACGTCTGGGGAAATGATATCGATGCATGATTTCTTGCAAGCTAAAAATATTAATATTGCCATGATGCAAAAACGTCTTTGGGAAACAGCACAGCGTGGCATGTTACAACAAGCTCAAAATGAAAGTGGATTCCATGGCGGTGTCGGGCCTCTTGCCATATTGAACAGAAAACTCGGCAAAGATGAGATA
>Cep255
ATGAAATTGTTCCACAAATATTCTCAGGTGTTATGTTTTGGCATTGCTGCAAAACACTTTGGACGCAAACATCATAACCTTGCAGGTGTTCTGTTTCTTTTCTTCGTACTATGGCTTCTGTTACAGGTAAATGTGACATCAATTGTAGATTTTGCAAGGAAATCTCAATATTCTGGACAAAACAAAGGTTTTGGTTATGATGGCAATGGAGATGCTATCTTGTCTCTGCTAAAACAAAATGTATCTGCATGTGACGGCTCTTTTGTTGGCTATGGAAATGAGTTAGCATTTTTCAAAAATATTGTTTTGAACCCTTTTAAAAATGCTGAATTTGTTCAGGAAACCGCTGACAAACAGTGGACAGCACCAAAAAAAATAGTTTTTTCTGATGGCTATTTCTCTGTAAAATGTAAAAAAAAGCCATCATATGAATTTAGAGGAAATAACCATCTCAACAAATGGTTTTCTGTTACTCGTTTTCAGCCAGACATTAGTAAAACTGCAAAGATAGAACCACGTCTTACAATAGCTGTTGAACGTTATGAATATGCAAATCTTTTTCATTCCATGACTGATTTTTACAATGCCTTTTTAATGATGAAGATTTTCAATAGTACACCTGCTGAAACAAATATTTTACTTCTTGATTACCATCCTAAAGGTCTACTTTATAGCATATGGGACCAGTTGTTTAACAATGTTATCTTCGCTAAAGACATCAAGGAACCTACTACATATAACAATCTAGTTTGGAGTATTATGGGCTACAACAGTCCTCTTTATCCTTGTGGAAAAACACCAATATTATCTCAAATAGCCTTTAGTATACTGAATGACTGGACACCCTTATGGATGTACACAAATTCATTAATCTCATATTTGTCTCATTTTAAAAAATTCTTTCTTGGACAGTACCATATTCGAGACTATAAGAATCTGAACTGTCAAAACCTTTCGGTTTTATTTATATGGCGCCGGGACTATATTTCACATATATATAATCCTTCAGGGCTCATTACTAGAAAAATAAAAAATGAAAATGAACTATCAGTAAAGATTCAGAATCTTCTCAAAGGACATCTTGTAAGAGGGGTACAGCTTGATAAACTCCCTGTTAAGGAGCAACTTTCTTTAATTTCCACAACTGATATTTTGATTGGCATGCACGGTGCTGCTTTATCTTTTAGCCTTTTTTTGCCAGACCATGCTGCTCTTTTGGAACTCTATCCCCGCTACTGGCCAACAACCAATCTTCATTTCCGCAGCATGGCACATTGGCGGAACCTTACATATCTTAGTTGGCAAAATGTTGATTACCTGTATGAAAAAAAATATTATTACACTTATATTCCACCTGTTGTTCTTGGCAAAATGGTCAAAGAAGCCCAAAATAAACTATGTCCTCATTTA
>Cep256
ATCAGACATAGAAGCTTAGAAATGATGGTCTTTCAAAGGATTCTTGGACCCTTGTGTTCTGTTGAACAAATTCCTACAGAATTTCGTGAAAATTTTATTCTCACTGGATATCGTTACCCAGAGTGTACTTTATTTCAGTGTGTTTGCAGTGTATTCACTGCAACTAATGAAACTTTTAATTTTTGGACTCATTTCTTGCCAGCTTTATATTTTCTGTACACAATTTGTCAAACATACAGCAAAGATTTTCTACAAAGTAGTTATAACTCTCCTCTGATTGCTTACCTTGTAACATGTATTCTCTTTCCTTTTGCTAGTTCAATGGCTCATATGTTTCTTTCTTTATCTAATAATGCTAGACATATCTGTTTTTTTATAGATTATGGTGCTGTAAGTCTTTATAGCTTTGGAAGTTCGATTGCTTATCGTGCTTATGCATTTCCTGAAGTACTTGAGTACACTTGGTTTGGAAAATGGTACCTACCTATTGCATTTTTTAGTGCTTTGCTGTCAACTCTTTTCTCTTGCCAATCGCGATTTAGCAGAAAGTATGAACAAATTTTTCGGATTGGAGTATTTTCATGGCCTTATTTTTTTGACAATATACCTATTTTTATTTTATTTACTCCACTTGAAGAACGTTTTTATTCCAAATTTTATCACACAAAACAATTTTTGTACTGTTTTATGGCAGTATTAATGTATGTTTCACATTTCCCAGAGCGTTTTAAGCCTGGATATTTTGATATTGTTTTACATAGTCATCAGCTTTTTCATATTTTTGGAATAATTAGCACATTTTATCAGATGAGAGGAATTCAGATTGACATGGCTACTCGAAAAAATACCATTATAAAGCAATGGTTCTATAACTATTTCCACTATAGCATTAGTATTGTACTTGTGCAACTTTTACTAATTGCATTAATTATACTTTTCTATATATGTATTTTAAACCATAAGAAAGCAATTAAAAAGAAAGAA
>Cep257
CGAGAAGATGATGATGAGGAATCTGAAGGCCAGTTAAAGAGCCCAACTGTTGATTTTCACAGTCGTAAAGCACCTACCTCAAGTGATCAGCGTTCAAAGTATCTTTCTGATCACCGACCAAAGACCCCAACAAGAACAGCTGTTGTGAAAACAGACAGTCGCAGTCGAACTGCTACCATTGGACGGCCGCCATTTAGCAACAATTTTTCCAAAAAATTTGATATTCGTAAGGATTACATGACAAATGCTGATGATAATTGGAGTTACAATGAACAGAGATCGTTTGAGCGGGAATATTACCCTAGCTATGAGTACAGTACACGTCCTCCTCCAGGACCGCGCTCTGACCCTTTCCGTCAGGACTACACTGTGTCGCGAACAGATCATAGATTTCGAACTGAAATGGGAATACAGAGACAAAACACAATGCAAAGTTTTCAACAAGAATATGATCGTTCTCATCGCTATGACTACGGTACACGGACTGAAGGAATAAGGCCTGGACAGTTCCGGAGCAGGACGCCAGGACCAGAATTAATGAACCGGTCACTCTCTGGCGAATCACGCCACGAACCCAATCGTCCAAAAACTCCAACTGCTCAAGATATGAGGAGTAAAACACCTCTACCAACAAGCAACCACAATCATACAAGTGCTTCTGATTTCCCTTTAACATCCCGTTACCAAAATGCCCCTAGCTCAACATGGGGTATGAATGGTCATAGGCAAGCTTTTGCTCATAAAGCATGGGCATATAGTAGTCTTGACCATGGCACAATCCATCCTCTACGACGAGAGTCCTCTTTAGATAACCCAGCTTACCCCTATGAAAAAACATATTCCTCTAACAATAACTATGCCCCAAATCTTGTCGGTGGACAAGGAACTCTTGGGAGCGGCACAGGGCGCCCTTCCCGACAAAGCACTTCATTCGAAAATGAAGAACCCACACCAAGCAATTTAACACGGATACCTAAACGCTATCCACCACCTTCATCTAACTCATTTCATCACCTTCCCGGCAGCCAATCCCCTCGCAGCCCAAACAGATTTCCAGAATACGATGAAGGATTACGTCACATGGAAATGCTGGTTATTCTCAGGAGACAAGAAAGTGGTTTTGGATTTAGAATTATTGGTGGCACTGAAGAAGGATCACAG
>Cep258
GCTTTGATACTGAGACCTACTCACAGCAAAGCTGTAATAAACTGCAAGAGGACAATGCCAATTGTTGAAGAAATTGATCAGACTTGTTTCAATCGGATTGACAAAAAGCGAGATAGATTGTATAAAATTCCTTCCAACCATCCTGGGATAAGACGTGCCAAAAAAGAAACTTATTATCTTCATATTTATCATACAAATGCAATAGAAGGAAATACACTGACTCTAGAACAGACTCGGGCAATTATTGAAACACGGATGGCAATAGGAGGCAAGAGTCTGCATGAACAAAATGAAGTTATTGGTATTGATGCTGCCTTAGGGTTTATGAACAATAGTTTGTTAGCCAAGGCTGGAAACATAAATCTAGATGATATTCTGGAGGTTCACAAGCGAGTGCTTGGCTTTGTTGATCCTACAGAAGGTGGTCGCCTTCGGCGCTCACAAGTCTTTGTTGGACATTTTAAGCCACCTCCTTCAAAAGAACTACCAGAACTTATGAAGGAATTTATTTTATGGTTGAATTCTGAAGAAGTTTCCAAAATTCACCCAATTGAATATGCAGCTCTTGCTCACTATAAGTTAGTCACTATTCATCCGTTTTATGATGGAAATGGCAGGACATCCAGACTTCTCATGAATCTCATACTTATGCAAGCTGGCTTTCCTCCAGTCTCAATCAAAGTCGAAGATCGTTATCGTTATTATGAAACATTAGAAATGGCAAATGAAGGCGATATTCGACCGTTCATACGTTTCATTGCTGAATGTACTGAAAGAACTGTTGATGAATTTTTGTTAGCCGCTGTCGAACATTCATCAAATGATACATTATCACTGGCTACCATACCAGAGGTTTCTGATAGTGACCAAAGACGAATTGTCATAAATAACTACCCC
>Cep259
CCTCAGCTCACAGGTGGCTATACACCTAGCTCAGTTTATTCCACTGGTACTCAATATCGTAATCAACGCTATCCTACATTTAGCAATCGCCTTGGACAATCTGGCCGAGAAGATATAGTTGATTGTAGTAAGTTCGATGGCAGTCATGACAGCGGTTTCAGTTCTGCTAACAACATGACTCAGGTAACACCTGGGCAACGGCCTCCCCAGTGTGAAAATGGAGAAGTGAAAACCCCAACCAATATCCACCCTTATGAATATGTTCAAGCAGAATTTCAGAGGCAAATGACTCTTACACCAAATATTGAAGAGAACTACTGCAGTCCTGACAATTCACTGATATCACAGAGACCAAGAGGACCAGTTTCTAAACCAGGCAATATTTTGCCTCAGTTGTTTTCTTCAAAGTATGGTAGCAGAAGAGAATCAGATAGCGATTACATTGAGGAAGTTCCTGAAAGTTCTTTGGACATTCACAATAATTCAGTGGCTTCTGAGCCAGTGTACAGTCACCTTGGTACACATGCTGAGCTTCGGTGGGAAGATACGCAAATGGCAGAGCCATCTCCAATAATTCGCAGTCCACAAAAGTCATATGATGATCTTGATAATCGACCAAACACTCCAAGTACAGAACATTCCTATAGTCCCCGTGTATATGAATACCAATCTCCCCCAGCACAAGAAGTGCAGGTCATACATATCACTGGGAATACAGGACCTGTTGATAAACCTGAAGTGGACCCAGTTATCGTAACTCCTCCCCCAAACAGCCGACTGGTAACCACAATAACAAAAATTAAACCCCAGATTGAAGTTTCTAAACCTTTTGAAACTTCAGATTTCTTTAAGTACAGTGAGAAACTACGGCGGGCTCGTATGCTGGACAGCTACCAACGGCAATTGATGGGTGTTACTTACCAAACAGAGCCTTCTATTGAATCTTTCTATAACAGATCTTGCACACCCGAGCACTCGAATCCTCCGTCTCCGGCCTTTTTTCCACGCATGATGCAACCAGCACCTTCTTCACCCTTTGTTAGTCAACATCATTCCCTA
>Cep260
ATGGGTAGCAGAACTGTTTGTTTTGTGTGTGGTAACCTCGGAGCTGATTCGGGTCGTATACTGTATACGAAACCGCGCTTGGACAAGGGACCCTATTTCCCGTTTCTGGAGGACCACGAACCTCCCAAAGGAGCTCGACTGCTCGGTGCTGATGGCACAGTGGACAGCTGCAGAGTGTGCCACGCCTTCCTCACTCAGCAATGGGATACCTACGAACGTAATAAGACACCGAGCGTCAAGAGATTGTACTGGCTAAAACGTTCGGACAATGGCCAGTTCACTGGAGCGGAAATGCGACTACAAGGTGAGTACATCGCCCAAGTTATGGGCCTACAATACAACCCAGGTTCTGTAGATTCTGGTTTTAATTCGTCCAGTCCCAATGTGACTAAATCCCGTTTGATTTCTTTAGCCGACCCTTACGCTGCCCTCGACACCCGAGGGGCCGCCGCTGATGTTGCTCTTGATTTATCGGTTCATAAAAACAATGGCCATAGTTCTTCTAGTAGTCGTGACTATCGTTCCAACAATACGGACGAAGTGACCAGTTTTGACCCGCATGCCAAAAGCAATAGTAGCAACGCCACCACCACCGTCACTGATAAATGTCGTTCATCCTCCTCTTCCTCCTCATCATCATCAGCCAAATATGTTTGCTTCACGTGCGGCGCCCTCCAACCGTGGATAACACGTCGGTTCATTTTCGCCTTCAGACAACCTTCGGGTGACCCGTATTTTCCCTTTTTGACCCGGTTCAGTACCCGAGCGGGCGCAGCACCCCTTTCCGACAAAGGCATCGCCGCCGTCTGCAACATATGCAGACGGACCCTTTATCAACAATGGAAAGACCAAGAGATGGCCAACATCAGCATCGAAAACAGAACTTATAGAATCAACAAGGAGAAATATCCCGACACGAAAGACAATATCTGTATCAGTAGTAGTAGTATTAATGCAGGTGGTAGTAGTAGTAGTAGCAATAGTAGTCATGTTAGTGAAAAAACTTTGTCAGGCAGCAACACCACCACCACAACTACTAGCAGTACAGCCAACAAAGAGATATGTTATCTGTGTGGTCAATTTATGTCACATTCTTCATCCCGCCTCCTGCATACGCTGACCAAAGACAGTAGGTCAAATATGATGCATTTCCCATTCATTAGAGACCTGCCCCGGCCAGAAGGAGCACATCCTCTAAATCCCGACGGCACAGTTATAGCTTGTCGTGTATGTGTTGACCACCTTGCTGCCCAGTGGCACATGTACGAGAGTCAGGGTGTCAAACTCTCCCAGAGACAGTTCACGCTTCCAATAAACCTCAACAGAGCTACTTATACATATCAGTCCAGTGATTCTTCCAGTTTCCCCACGTCTGAAGGGGACGTGAGTCAGCCGTTAAACATTCAAATCACCAGTGGTAGTCCTGTTCCCACAGTGCCGACGGGCTCTCAGGGACTTCTTGCCATAGCCACTCCAATAACTTCTTCGTCCACTGCCCACAATAACGGCGAGGTTAGCAACCGTTCCAATGTTTCATCGGTGTACAGTAACCAGTTTCCGTCCTCCTCCTCTTCTACAATTGATGCCAGAAGAGTTCCTGTTGACATGAAACCGAATTTAGCTGCCCTTGACAACAGCCTTAATATCAACAACAACAGTAGTAGTAGCAACACTATTACAGCCGCAACAATACCGCATCCTTTGCAATGTGTTAGTAGTTTGCCGAAAAAAGTCTGTTTTCTGTGTGGAGAAAGCTGTCTTGTTGCCAACATGCATGTCTTGTGTTCTTATCCCGCCAGACACGATGCTAAAGTTCCAAATGGACAGACCAACCCATTTTTCCCATTCTTAGCCAATCGTGACCCTGCTCAAGGTGCTGAGACCATGAGTGATGAAGGAACAGTGATGTCCTGTCAATATTGTTACCATATGCTACTAAAACAGTGGAAAGATTATGAAAACTGTAAAACCCCAGGGACCAGTAACCGATGGTTAAGAAAATATGTTCTCAAGAATTTCACTTGTTACGTTTGCAGTAGAACGGCTGAGCGGAAAAAGATCTGTACTTTACAAGTTCCCAAGTTTCCTTTCCTCAAAGATCACAAAGTACCCCAGGGTGCATTGGTGATGGATAGCGGAGAGAGTGTTGTTGTCTGCAAAGGATGCTCTCGTAGTTTGCACCGACAATTCACTGAATTTGAGCGAATGGGTCTTCGTCTAGAACTACGGAAATACAACTGGATTCAGCCACCTGGTGGCGATGACTCTATGGATGAACAACATAGTCAG
>Cep261
GTTGGCGGATATCGCGGTCATAACGCCTCTGGAGACTGTCACATTTTACCATTATTGGGTTCTGGCCCAAATTCTGATACATCAGGTTCTGGTTACTATTCAGTCAAAGACTATAGAGAAATTCTACTTTATGCTACTGAACGCCATGTTGAGATTATCCCCGAGGTGGACATGCCAGGACATTGCAATGCTGCTATTCAAGCTGTCAAATCCCATTACGAAAAACTCTGTTCTGCTGGTAAAATGGAAGAAGCTGCAAAATATATGTTGCATGAATCAAGCGAAGTCCAGAGTTCGGTAACAACTCAATCCTGCCAGTTATTTCATGAAAACCTACTGAATCCAGGCCTTGAATCAACTTTTAATTTTGTTGAAATGGTGGTGTTAGCTTTGAAGGAGATGCACGAAGACATAGCTCCCTTGAGGGTGTTCCACTTTGGTGGAGACGAAGTCCCGATTGATATGTGGGAAGAATCACCAGCTTGTCGAAAGCTCTTCAATTCTTCTGAAGACATAGTGACTTTGGATGATCTTTTAGAACATTTTGTGCGTAGAGTAGCTGCCATTGTTTATAAACATGGTTTAAGCCTGGGAGCTTGGCAAGATGGTATGGTGTCTATCGATGGACCGTTCGAACGTTCTAGTATACCCCAGGAAGATGTTCTTGTGTATGCTTGGCAGAATGTTTGGGAATCAGGAAAAGCTAATATTGCCTATATGCTGGCTAATGCTGGATATAAA
>Cep262
GAACTCCAAGAAGGTATCTGTGTCCTGGAATCAACTACAGCATCCGTGTTTACCAGCCAAGGCGAAGAATACAACGTCGCTTTGCCATTCCAGGTTACTAAATCCTGGGTTATTAAGAATGGGCTTCTCTTTGAACGTTCCTTGTCGTCGTCAGAAATTGTTCCAAAAGTGTCTCGAAATGCTGCCAACCACTCCATTGTGTTCAGTATGTTGCATCCTCTTAATGACATTGCTCCTGTCATTCATGGCCCTAGCAATGCCAACACCACACAGAACAAGGTTAGCTATTTCACTGACACGTCTCAGAGTATTGTGTTCAGCTGTGTCGAGCCCTCTATACTTCTTGTGTACGACAACACAGCTGGACTACACTGTGTGTGGAAGGTCCGTCGTGTGAAGCCTGAGGAGAGTAATTTTCTCTTTGAAACCTGTGATATGCCCAGTTTATGCCACCTAAATAATTCCCTACTGAATACATCTTCTCATAACCAGTCAAAAGTCAGCAACATTTCACCTGGCATATCTCTGTTGCAGAATTTCTCCAACAGGACATTCTCACCTTCTCCTTCATGTTCCATAAGTCCTGTTGTCAGTAACCACTTGACATCTTCTGGAAATTCAGGCAGCTGCACTCAGTCTCCATTGGCTTTTGCGTCTTCAAGTCAATCTCGACCGTTCTACAGCCTAAATGCTCAGTCGAGGTCTTCCATGACATACATGCGTTCTCCTCCAGGCAGCCAAAACTTCTCAGTGATGTCCGAAAGCATGAATTATCGAATTGAACCGGTTAATCCTGATATATGTCTTGACCATATCTGGACTGAGTCGGCTACATCAAATCGTGAAGAGTTTGTTGGGAAAGCGAGCAAAGCATTCATTGCTAAGGATCTTTGTGAGCAGAACTATTTGTGTTACTTGATTCCACAAAGGCAACATCTACGTTGTGTGAAATTTGAGAAAAGCAATGATAATTCTCAGCTGATATTCGGTGCAGTTTGTACAATAGCTGCCAAAGATGCCCTCCCAGTTGAATTGCTTAACTTAACTGTAGTGCTAGATTTATCTGGCAGCCTTATCATATACAGTGGAACAACCAAAATCAACAAGTTGTTTGTGCCCAAATTGCCTATAGGAATTGCATCGCTGAATGCTTCGGCATCGCTGACTCCTCACAACTCTGTCCGAGTCACTAGCATGATCACATCAAGTCGGCCATCAAGCACAAGCAATGTATCTTTCGAAGATCAATTGTCTCACATTTCTCCAGTAATTGGATCACCAAATGTGCATGATAACCATGTACTTGAGAGTTCTACCAGAGACTCGGAGATTTGCTGCCACGACAACACAGTCCATTGCATTCGAGATAACACCCTCTCACGGTTCACCATAGAAACCACCGATGGCTCTTTGCTGCGAACGTCGCTGCCACCACTTACCGAGTCGACAGGAATCGAAAGTAGTCTCGAAGCCCTGCGTTACATCTTACCCAAAGACTGTGCCATGAAGATGTTGTCTCGCTGGTATACGACACGTAATGTCACCAGTGGATTTGACAATCAGTCGGAGTGGGTGGTCTTCTCTCGTTTTCTCCTGGGACAGATGGGTTTTGATACTAGCCGTCTGCCATTGACACATGAAAATGAATTCAACAACACAACATCTCCTGTGGTGGAAGTGAAACGAGCTAAACCATCCAACCAGGGCTGCAACGACGATTGGGAATATCTACTCAAATCCGAACACCATCATTTCACATCTAAGTACTTTGATTCTGCCCTTGGCTTCTCACTCGTAGCCATACCCAACATATATTATCCAAAACCTTGCACTGTAAACCCATCAGCTCCTCTCTTCTCTTATATACCAAGCATTCTCTTCTCATTACACTTGGTTTATGAAGAACTCAAACTAAACACTTGTCTCTCTGGACAGCTCGAATATTTAGCTCTGATGCTTTTTTTTCTGGCTAACAATCTGAAATGTTTCTACTACACTGACATCTACTGTCGAGATTTCCCTCATCTCTATAATATGGTCGATGAAAACCACCAGATACATCCTGAACAGTGGGCAAAGCTGCAGTTCTCATCTATATTTACTGAAGTGCCCCCTAACATATGCATGTGGATTTCTAAACTGTTATCTGGACTGGAATGCCAGCCAGTTCCGTTCCTGCCCAATATTTGTAAACGAATAGAAAATATCGTCATACTCTACACCACCCTTGTCAATCAGAATTGTGAGGTTACCCATTTCCTGAGAGAAATCCCTGTTTCTGGTTACCGAACTCTTTCCTCTCGAGCAAAAGGTTCTTTGAGTGAAACTGAGAAAAACTCGCTGTCAATAGCGGAGAGTATAGTGCTACTCATGACTCGGCTGGGCATCACAAAACGGGATCTGGAATCGTATCCCATAGGTGTTGTGCTGCCATTACGAGAAGCGATACTACAGTGTCGGTGGGATCCACCATCGGATTGGCCTGAGGAAGCTTACATTTTGATTGGTCGTAAAGATTTGTCCCGAATCAGCGCTTACTGTAAATGTCAGTCGGGTTCTTCCCTGAATGAAGGGCGCTACGTGAAAGAATGTCCTTCTCTTGGGAAAACAAACAAAGAAGACGATGATGGAATGGGTCACCTCGATGAAGAACTCTTGAAATTACGGTTCAGTGAAGACCTTCGAGTGCAAGAGGTTCGCCACATGTTACAGTCATCTCGTCCTGTTCGTATTTCACTTCAACAGAAACCGGAAGTGAGTGACCATGAATTCATTGAAGAACAAGAACGCTACCTGTACGCAATCTGTACAAGAACAATGGCCTTACCTGTTGGTCGAGGAATGTTTACTCTGTCTAGCTTCCATCCGTTACCTACAGAAGCCCTTCCTATTCCGAAACTATGCCTGACCGGGAAAGCTCCACCTCGCAACACCACAGTTGACCTCTCCCATATTGAAACCCCTTCCAATATGGCCACATGGCCACACTTTCACAATGGGGTCGCCGCTGGATTAAGGATTGCCAACTCTTCCCAGATAAATTCCACTTGGATCAATTATAATAGACCTAAGACTTGTGATTTCACTACAGAATATGCTGGCTTCTTGATGGCACTTGGACTAAATGGCCATTTAGCTCATCTTGCTACCCTTAACATTCACGAGTATTTGAGCAAAGGTCAAGATATGACTACTATTGGGGTCCTGTTAGGGCTGGCTGCCACAAAACGGGGAACAATGGATCAGGGTATAACAAAGGTACTCAGCATCCATGTACCGGCCCTTTTACCACCGACATCGACCGAACTGAATATTTCTCACAATGTCCAAGTCGCAGCTGTTTTAGGAGTTGGTCTTGTCTATCAAGGCACAAGTCATCGTCACATTGCTGAAGTACTGCTGTCCGAGATTGGACGTCCACCTGGTCCTGAAATGGAGAACTGCACCAACCGCGAGTCATACGCCACAGCTGCCGGTCTTGCCCTTGGTCTGGTCATGTTTGGTAAAGGAAGTGAAGCTGCTGGCTTGTCCGATTTAGGAATGGCAGACACTCTCTGTCACTTCATGATTGGTGGTCATAAACGGCCGGTGACGGGGCCAAATCGGGAACGTTATAGGTCGCCAAGTTACCAAATCAAGGAAGGTGACAGCGTGAATGTTGATGTCACTTCTTCTGGTGCAACACTGGCCCTCGGTATGCTTTACTTCAACACAAATAACACAGCAGTTGCCGACTGGCTGAAGGCACCAGATACTCAGTTCACCCTGGATCACGTCCGACCAGATTTCTTAATGCTGCGTACTTTATGTCATGGATTAGTGTTGTGGGATCACGTACTTCCAACGACGACATGGATCGACAGCAATTTACCAATAATTGTACAGAAATATGGTTTCAAACGAGAATCCCACAGCAGAGATGAAGACAACATCGATTATGAAACAATGAGTCAAGCTTATTGCAATATCGTCGGTGGTGCTTGTATGGCAATGGGTTTGAAATTTGCAGGAACCGCTAATGCAGTCGCTTACCAAACTCTACTAGATTGCATGAAGCGCTGCATGTATCTTTTACCAGTTCCTCCATTCTGTGAACAAGCCGGTAAAAGCACTGTTGAAAACTGTACCGTTGTAGTGCTTCTTTCCCTTGCAATGGTAATGGCAGGAACTGGAGATCTCGATGTGCTCCGAATAGCCCGGGCTTTGCGAAAACGTGTCGGTCCACAACATTCTTATGCCACTTATGGGTCTCACATGGCTGTGAGTATGGCTATTGGCCTTCTCTTTCTGGGTGGTGGTAGATATTCCCTCAGTACAAAGCCAGAAGCTATTGCAGCCATGCTGTGTGCCTTCTTCCCAAAATTCCCCACCCACAGCATTGACAACCGCTACCATCTACAAGCGTTCCGCCATCTGTATGTCTTGGCTGCTGAACCCCGAGTCTTGATACCAGAGAATGTTATTTCACGCCAGCCTTGCTATGTTCCAGTGGAAATTCGGTTTAACGACACCAAATTTTACAAAAACGTCTGTTACACTACAATGGCACCGTGTCTCATTCCAGAGCTAAACTTGTTGAAGGAGGTAAAAATCTTGGGACCTCGTTACTGGCCAATCAGATTCGATGTAGACAAAAACTGGAAAACTTTAGAGTTGCTTCTTAAAAATAGTGGTGTTGTATATGTGAAACAGAAAGCTGGACATTTGTCTTACAGCGAAGATCCTAAAGGTTACCATGGTCATTTAGCCAAGTCTTTGACAAATAATGAGTCCAGTTTTGAATCAACAAAACTTCATCCAAAATCTATAAAGTCCTTCACATCAGATGCTCGAATATTGGCCTTCTCTGAGTTTTTCCTATTTAAAAATGAAAAAGAATGTGACAGGCTGGCCCCTGTTGTCTACAGTTGTGCCTTTAAAGAAAAACCAGAAGGGATCCCGACTCAGATGAACTTAGCCTATGAAGTCTGGCAGTCACAGATTAACAAAGCTCCTTTGGGACTTTGGCAACTGAAGATTGTCTTGAACTATTACGGCAGCAAATACCAGTTCAAAGCAAGTGAAGAAACAGAGAAAGTGCCACTCGTGGAACTGGATTATGTATTATCTCTGAAGAATGAACTGGAAAAGTTCCTTGCTGATTGGGAATCTAACAACATGGAAATTCTGTTGAAATATTTCCAAGGAGAATCGTTGAAAGACGAGCAATGTGGACACTTGTCTGCTTTCATTGTTTGGTACGACATTCCGCATCCTCATGATTTAGCAAGTATCAGTGTGAAAGGAAAGCCCACTCTTCCAGTGTTGTGTAGCCAGCTTCCTCATTTACCAATGTCATCCATTATGAAATTGCTGAATGCATGGTGCATCAAACAGACCTACTCCGAGAAGGGCCACCTTCCTGAGTTTTCCCTTTCTGCCGATTCC
>Cep263
ATGGGAGTTCCAGCATTTTTCAGATGGCTAAGCCGTAAGTATACGTCAATTGTTGTACATTGTGTGGAAGAGAAGCCAAAAGAGATTGATGACACAACAGTACCAGTAGACCCTAGTAAACCGAACCCGAACGATGTTGAATTTGATAACCTATATTTAGATATGAACGGCATTATTCATCCATGTTGTCACCCTGAAAACAAACCTGCTCCCGCAAATGAAGATGAAATGATGATTGATATTTTTGAATATATCGATAGAATTTTTAACATTTGCCGACCACGTAAGCTTTTGTATATGGCCATCGATGGCGTGGCTCCACGTGCAAAAATGAACCAGCAGCGTTCGCGGAGATTTCGTTCTTCCAAGGAAGCAGTTGAAAGTGAAGTAGAGAAATCTAAACTACGAGACGAAGTTTTGTCTAAAGGCTTCCATTTACCACCACCGAAAGAAAAAGGTGAAAGATTCGATAGTAATTGTATTACTCCAGGTACTCCATTTATGTTTCGTCTTGCTGAATGTCTTCGCTATTATGTCCACGATCGTTTAAATAATTCGCCTGGATGGGAAAACATCAAAGTAATTCTTTCTGATGCAAATGTTCCAGGAGAAGGAGAACATAAAATTATGGATTATATTCGACGACAGAGAGCCCAACCTGACCATGATCCAAATACGCATCACTGTCTCTGTGGAGCCGACGCTGATTTGATAATGTTGGGACTGGCAACACATGAACCACATTTTACTATAATAAGAGAAGAATTCAAGTATAATCAACCCAGACCATGTGAGCTATGTGGGCAGTTAGGGCATGAAATGAAAGAATGTGTTGGGTTACCAAAAGAAGAATGTGACAAACCACTTGCAAAAGCACTTGGTTCAGAACAAGAATTCATTTTTATCCGATTGTGTGTATTAAGAGAACACTTACAACAACAACTCCATATGGATGGGCTCCCCTTTAAATACGATTTTGAACGAGCTGTCGATGACTGGGTCTTCATGTGCTTTTTTGTTGGTAATGATTTCTTACCTCATCTGCCATCATTGGAAATCAGAGAGGGAGCTATTGACCGTCTTGTTGGCATTTATAAAAGGTGTGTTTACAAAACTGGAGGATATCTGACTGAGGATGGTGTGGTAAAGTTGGATAGAGTACAATTTGTATTGTCAGAGTTGGGAAAAGTCGAAGATGAAATTTTCAAAAATCGTCGTCAAAAAGATCTTGAATATCGGCGCCGAGAAAAACAAAATAAGAGACCTAAATTTGGGGAAAAGCCCAAGTGGATGCTTGGAGGACAATATGCCCCAGCAGCAGTTGGAAGTAATAGGGACGCAATTCAAAATCCTCGTCAAACAGCAGCAGATATGCGTAAAATGACATATGGTTCAAAACAGAATCACTCTGATAATTTTTCCAGAAATGAATCTGAACGAAGCCAATCTAACAAACGTAAGCATGAAGATGAAGAAGATGATGAGCCAGCAGATGAAGTAAAACTCTGGGAAAGTGGTTGGAAGGACAGGTATTATAAGTCAAAATTTGATGTTGATAAGGATGATGTTGCTTTTCGGCATCAAGTTGCTAATCATTATGTACGTGGACTCTGTTGGGTTTTGAGATACTACTATCAAGGATGTGCCAGTTGGAAGTGGTATTTTCCATATCATTATGCACCATTTGCCTCAGATTTTTTGAATGTAGGTGATCTATCAAATGAATTTGAAAAAAACACTGAACCATTTAAACCTTTAGAACAGCTAATGGGAGTTTTTCCAGCAGCTAGTCGTCAATTCTTACCTGTTACTTGGCAACGATTGATGGTTGATGAAGATTCTCCAGTTATTGACTTTTATCCTATCGATTTTAAAGTTGATCTTAATGGCAAGAAATATGCTTGGCAAGGAGTAGCTCTTCTTCCTTTTGTTGATGAAATTAGGCTAAAGAAAGCTCTTAGCAGTGTTTATGATGATCTTACAGGTGAAGAAAAACTTAGGAATACCAGAGGTAGTGACCGATTGTTTGTTGGTTGTAAAAATCCAATTCACAGTTACTTTGATTCTTTATACGAGCAAAATCAATATAATGTGAAATCACAGATTAATCCAAAGTTAGCTGAAGGTATGGCAGGCACTGTTTGGTGTGATAACACTGCTGTTTTACCAGGCCACACTTTCTTCTCACCTCTTTCAAAATTGAAGGATTTTAAAAACCAAGCATTGTGTGTATATTTTGCTGACCCACATTATGGTGATGACTTTTTGTTTTCTGCTAAAGTTTTACCTAATGCTGTTTTCCCACCACCAACAGTCAAACCATCTGACTATGATAGAAAAAATCGTAATCAGCCATATAGACCTCAATTAGGATTTCAGAGAAACTCTGGGTACCGTGACACAGATGTTAATGCAATGGTACGAATGATACGCCACAGTACCAATCAGCCGAATCAACCTACACAACAAGGCTACTCTGGAGATGGTGCTAGGATTCCCCCACCTTTGGAGTTATATCAAGGAAGA
>Cep264
ATATCCATACAACATGTAAATATCCATCAACCCCAAAAAGTGAAGCTATCAGATGTGGATGAGGATAAATCAGACACCAAAATCTTTGCCATCAGTAGCGAAGGGGGAAATGTTATTTATCATGTTAGTTCTAAGACCAAAAATATCTCAAAGAAGAATGTTGAAGAGCTGAAATCTTTTGCTCTAACTGTAATGAACGAAAAAGGATCTGGTGTTTTGACTGCTTCAACTAGAGCACAAATTGATATGCCCTTTGACAGGGTGAACCCAGAGAATCTCAAGCTCCGAATCAATCCCTTTGGTGGATCAGAAAATTCTCTTGATCGGCTTATATTTGATGGATTTGAGCTTCCACCACCTGCTCAAAATTTTGATCTAAGAAGCATCCGACGTTTAACAAAGGAAACTTGTTTAAAGGAAGGTATATATTTTGATGAGAAGGACCAACTGGATAATACTGATCCCATAGAAGATCAGACTACTGGGGTTAAGCAAGAGTTAGCTGGCACAGTCACTGATGATCCATCCAATAATGTGGTCACTGTTGAGGAACCTGCTGGTGAGACTAGTGAAAATATTGTCACTGGCATTCTGGATGATCTTGTTAACAAAGTAACAAGGGAGCCACTGCTTTTGAGCAAACAAGTCGATATTCCCGACGATTTCTCTCTTCCAGATGGTAAATCTGGCTCCATGTCTAAAGACAGTAGCGTCCTTGATGATGAGGATCTCCTGAATGCTATTGATAAGAGAGGATTAGAGATTGATTCTCCAACTGGCAGTGAATCCGATCTCTCTAGACCATTTGGTAGATCATCAAATAACATTAGCAACAATTTAGATGAAAATGAAGAAGAAGCTACAGGTATACACACATTGCATATGCATATACTTCTCTATGTGCAGAAATACGACTGTCAGCAAACTCTCTATGCGCTATCAACCCTCAAGTCTATGCTTGTAACATGTCCTCGGCTCATGGTTACTGCCATGGCAACAACCAGCATCAGTAACAACAGATTACAACAGTTGCCAAAATTGCAGATGCTTCTAGCAAGGCACCGAAAATCAGTTTTTGGAAATAACTTCTTTGGAGAATTACCATCGGATGTGATATCAAACTACCGGACAAATATGTACTTAGAAATTGTGATTTCTCTTTGTTTATACTTCATTCGATCATACTATCCAAATCTGATGATGAGCAAGTTATCACTTGAAGAACTTCATGGTAACAAAGAGGTTCACATACTCAGTGCTGAAATTCTAACCCATCTCGTATCAGAGTTAATCCATATAATGAAAGAAAGTGGTAAAAGTTTTGTCTCTTACATCAGTGATCTTTTGATGAAATGCAAGCTGCAGAAAGCTATTCTACACTCTGTTTTGGCAAGTGTCTACAATTCACGCCAGATATCAGACAGTGTCATGCATCGAGTGAGTTTCACTGAAACTATTATATCCTTTAACGAGGACAGCTTAGAACAAAGTGCTAATGAAACTTTTCAAATAAAGCTATTAAACCTGTTGCTTGTGATGATTATGTTGGAGGGTCATATTCAGTTAATTAAGGGAAGTCCTAATCAAACCAGTGGGGATTCAGCAAATAACGATAATACATCTTCATCCGTTGACTGGGATCGCACAAAAGTAAACTTTAATCCTTCTCTGTCACGTGTACGTTATAACTCAGGACGGCCCATTGTACAACAAGGCATGTTTTTGTCTGCAGTTCTTAGTGCGCTCAAGCAATCTCATAGAGCTCATATGCATCGTCACTGGATTTCCATGGTAACAGCTGCCCTGCCACATATGGGAAAGGCCATGGCTTTGGTTGTTATGAATGTTGTTTCACAGCTTTGCCGCAACCTTGAATCAATTTCATCTTTGTATACAACTCCAAAGGATGAA
>Cep265
ATGTCAAAGGTTGGCGAAGCCGAGTTTAGCGTGACGACGTTTTTCGCCTCTTGTCATCCGAACGACAAATGCGGTGCAAACGGCCTGCCCTTAACACCCAACTCCATCAAGATCCTCGGCAAATTCCAGCATTTGACTACGCTGGGACACCCCAGCCTCTGCAAATACATACATATATCCCGCGGCAAGCACGAACGGCTGATTGTTGTCGCCGAACACTACAAAAGCAACCTGAGCCAGCGGATGAAGGACCAAGTACCTATGAACGAAGCGGATTTGCTGAAAATGGCTTTTGACATCATCGAAGGACTGGATTATCTGAGTAAGAAAAACATTATTGTCAAAAACTTGTGCCCCGATACGATTCTGTTTGATAATGAAGGCAATGTGAAAATTTCAAAGTACGGTATGAACTATATGACCGAATGGGGACAGAACGTTGCCTACCCGCTCGGCCTGGTCCGTTATATGGCACCCGAAGTCATCTGTTGTGGCCCCGTAGTGGTCGATGAATTCAGTAATGCTGTCGTGCAACTTAATTTAGGACCGAAAGTCGATATTTGGTCCCTGGGTCTTGTCCTGCTGGAGGCATTTGTTGGTCGTCAACTGTGGGCGACGGCAACTCTACAGCAGGCCATCAGTAAAATTTTGGCCTTCGTCAATTCCGAATACGAACCCATGGATATAATCCTGAAGGACAATAAATTAGAAGATGTTGTGAAGACACTCTCTCCTGAGACAGTCGACCTGTTAAGAAAATGTCTCACAGTGAGCCCTATCAATCGCCTGTCCTCTTCGGAATTGCTTCAGCATAAAGCTTTTGCATCGAAAATACCCCGGGGAATTCCTTACCTGAACGGGATCCAGTTCTTTTCCAGTAGAATCGACTTGAAGCATTTGGAGCTCCCCACTGAAGGTCAGATAGCATTGATGAGAAAAGTCGACAACCTCTCTCAGCGGACGATGGAAGAAGTGTATTACCTGTGGAGGCTGGCTGGGGGTGACCTTGAGTCTGTTCTTAAGCGGGCTGGCTTGATCAAATCGAGACCGCCGGTTACTCTTTTACCTTGCTTTATTTTGAACACTGGCGAATGGTTTGGTCAAAAGCGCGACCAGTCTGAACTTTTGGACAACACCATGATAGCGTTGTCGCAGGAACAGCTTAGAAATAGACTGAAGGATATTGGAGATGCATTTTACTACCCCTTATTAGAAGATGAGAAAGAGATGCTCAGGGGTCTACCGACGTCTCCCAGCAGTGGTGACCTCTCTCAGGCAGCTACGTTACCTCTCATCATTCGAGAGAAAGACGTGGAGTACCAGTTTCACCGTATCATTCTCTACGAACGCTTACTGTTGGGCTATCCATTCAAAAAAGCCCATATCTGGAGAGAAGCCAGAGTCGATACACCTCCTTTGTACCGAGCTCAGGTGTGGGCGGCACTGCTCGAGGTTGAAGGCGACATCCAAGTTCGTTACGATTCCATTGATAAAGAGACCCCTACACCAACTGACCGACAGATCGAAGTAGACATACCACGTTGTCATCAGTATCACGAGTTACTGTCATCACCTGAAGCCCATAAAAAATTCAAACGAATTTTAAAAGCCTGGATCATCAGCCACACGGAGTACGTCTATTGGCAAGGACTTGATTCCTTGTGTGCTCCCTTCTTG
>Cep266
ATGAAACGACAGCAAGACAGAGACGTCTCACCTCGTAGCAAGCGTATGAGAAGCAGCTATGGAACGAGTGATCATGAATTAAATAGGAATATACTAAGCCCAGACATGGATCGTCGCGATGGCCGTACCACCGTTAGTGCCAGTACAACTGGTTGTGCTGGTTCTGTTAGCGGTAGTAGCGCTGCTGTTGTTACTTCTAAGATCCTTCCAGCAGGAGCTTCGACAAATTCTAACCGAGGTGGAACAGCTGGGAAATCTTATCGAACGACGTACGACCACGATGTCGAACATTCCAGGAAGCCGTATCGAGATGATAGAGTCGGGGGCAGCGGTGATTACAGTCACAATTCTTCATCTTCGTCTTCGTCTCGATCGACGGCTGACAACAGAGCGCCACCAGCAACAATCCAGGAACCGTACCGGTCGTTGTGTATCAGTAACCTCAATCCCAAGATTTCGGAATCCATTTTGATTGAAAGATTATACTGCGAATTTGAACGTTTTGGTGTCTTCAACATCCGGCTCTCCTACGTCGGCGACCAGATGGTGGCTTACGTGAATTTTCGTTATCCTGAAGATGCACGGGCTGCCAGACACGACAAGTCCAATAATTTGGTCCTTTTTGACCGACCCATACGTGTGGAGCCTGTCTTGAACAATCGCCGTAGAAGCAACAGTCCGTCTACCACAGACTACATCTCAAGACCAGGAGCTGCAGCCATCCTCGCTGTTTCTGATAGATTCGCCAACCGAAGTATTTCACCCGGACTGCCTTTGGTTGCTGGGCGAAGAGCTGGTCGCAACGTGAATCCTATCCGAGATCTACCCAGAGAAAGGGAATACCTTTATACAGACTCGAGGCATGGAAACATCGAAAAGAACCCGGTCAACCCGCGGCATCCTTCTCCAGAGACTGAAGAGAAAGCTACTCGGACTTTATTTGTTGGCAATCTCGATCACAGTGTTTCGGAAACGGAATTACGGAGACACTTCGAACGCTTCGGAGTTGTTGAAGATATTGACATTAAAAGACAGCAGAGAGGACAGGGAAATCCTTATGCATTTGTTAAATTCATAAATTTGGATTGTGCACATAGAGCCAAGATTGAAATGTCAGGTAAGCACATAGGTAAGTTTCAATGCAGGATTGGTTATGGTAAAGTGACCCCGACTACATGTTTGTGGGTCGGAGGCCTCGGCCCTTGGATCACTTATTCAACTTTATATCGCGAATTTGATCGTTTTGGAGCTATCAAAAGTATTGTATGGCCACACAGCAAACCACATGCTTATGTTTTATATGACAGTAAAGATGCTGCCCAGGCGGCATTTCAAGAAATGAGGCGGAACCCTTTCGGGGAGAAAGACTTCTCGTTAAGGGTTGACTTTTCTGATTCTAATCATATTCCTTTCCCGTCAACGACTGTTGATGGTAAATCCGACAATGCGGATCATATAAGAGACTTTAGTAATGCTTCCTATGGATGCGGCGATCAAAGACGGACTGACGGCTTTGTTGATTCACATGTATCGGACAAAACTCGGCCTCGTGATCCGTGGCACCCGATCGAGGCCGATCCCATTAACGTGTTTAGAAATCCTGATAACCCGCGCGATTTCGAACACAGAGGTAGCAATCGAATCGAAGTGATGGAGCGGGCCGTCAGTCTTCATGGTGACCGACGTAAAAGAGGACGTTCTCCACCTGAGGAATTTCTTCTTAATCAAAAACGATATAGGTCTCTCAGCCAAGAACGACCGGATATTTACCGTGCTGCCAGAGAGAATGAATTCCGCGAGCAAAACAAACCAGACGTTAAATTACCCCAGGAACTAGCATCGGACAGAAATTCAGAGGTAAACAAAAAAGCTCGCCCTCCCACGGAGAAAGAACTCAGCGTGGCGGAGCATGTGAACAATTTGGTAGATTTAGCAAAGTGCTTACCTGTTGCTTGGAACGGTGCTCTTATATTAAAAAACAGTGCATTTCTCGCCCGTATGCATGTTGTTAGTGGTGATGTAACTATAGTCGATACCCTAATGAGAGATACCACCACAACAGAAACATCAGTACTTCGTATCACCCAGAGACTGAGGCTTGACCAACCGAAATTAGATGAAGTTGGCAGGCGGGTCACTTCGTCTGGCTCACATGGACACTGTATTCTTTTAGCTCTGCCTAGTACATTACCAAATTGCGAAGTGGGACAAATTCAACAAAGACCTTTAAAAAATTTAGTTAGCTACTTAAAACAGAAAGAAGCTGCTGGTGTAATCTCCTTGCCACCCAATCCTTCAAAGGACAAAGAAAATGTTGGAGTTTTGCATGCATTCCCTCCATGTCAGTTTGGGTATAACTTTCTTCTTGGCTGCGCCCCTAAATTACCTGCTGAGCCGATTAAAGATGATTATTTGGTTGTGATAGTTGTACGTGGTGCTACA
>Cep267
GATTATTCTGAGAAAATGCTTTTCCACGCCCAAACCAAAAAATATAACCAATGGAACTTGGAAAACACAGCCATACTTCTTCAGAAGAAATTTCCAGACAGCTTTGTGTTCGTTGTGAAGCCATCCAAATTGAACTACGGAATTTTCAGTGTATTTTCTAATTTTGTTATTTCTAATGATGTCGGTGTCCCGGACCATTCTGTCGGACAGGGTTCGTGGCATGAGGTGGAGAGACTTTACCATAATACTATTCGAGAAATTTTATCTCTTCAGGACGGTAACAAAGGAATGAATGCAGATTGTGATGTCCCTGTACCTGTGTGTATTGTCGGGTTCAGCAAAGGTTGCATTGTTTTAAACCAGCTTGTTCACGACCTGGAGCCAGAAATGGAATCCGAAGCAAGGAACTTTATCAGTAGCGTCGAGACGCTCTATTGGTTGGATGGGGGACATTCAGGAAGTTGTAAAAAAACTTGGGTGACAAACTCTAAAATTTTAGAATATCTTGCTCAGTCGTCTCTGAAAATTTCAGTTCATGTTACCCCCTATCAGCTGGAGGATGCAACTCGAGAGTGGATCGCAGAAGAAGAGAAACTGTTTGTTGAAAATCTCCAGCAGTATAATGGCAAAGTCAAAGAAAAAGTTTACTTTTCTGGAGTACCGAGATCCATTGACAAACATTTTGAGCTGTTAGTTGACTTTGATGTAGATCTTATC
>Cep268
ATGGGGTGTATATATTCTCGCAGGGATATAAACCCCACCAGACGTGTTTTCCGTGTCTACAATGTTGACGACAATGGACTTGAGCTGAATGCTGGCAAGATAGAAGTGGGGGAACAGGATTTGATCTTATACCAAAAAGGTAAAGAGACTGTTCGATGGCCAGTTCGTTGTCTGCGACGCTATGGCTGTGATGCAGAACTCTTTTCATTTGAGAGTGGTCGACGTTGTCCTACTGGACCTGCTATATTTGCTTTCAAATGTCAGCATGCTGAAGAGTTGTTCAATTTGGTTCAGGAATGTATTCAGCGAGCTGGGCAAGAAGAACGAGCCAACCAGAGTCACCTTGGCAGTACCAATCGACTTCATAGTCGTCCAAATTCCATGATTGAAAATCCCGATCATAATGGAATGATGATATCAAATCGATTGCCTCAGAATGGTTTGATGCGTTGCAACAATGGTATGCGTCTTTATGTAAATGGTTCCACTGTCGCAGACAGTACTAGTCATGACTATATCAATGCCATGCCTCAAATGCATTCTGGACTTACAGACAGTACAACGCCTCTTTTGGACATGGATGTTTGTGTCATTCTACAAGATTCTGCTGTTAATTATGCTGTCTTGGATTTACCCAAGAGTACGGAGAATCTTTGCGATGAAAGCATTGATTCTCAACCGGACATGATTACTGATGGCAATGGTAATTATGCCGATCCGGAAGTGTTCACAGACGTGGCTGGAGACCAGTCCGGCAATCCAAACTACATCAATGTAACTGCTGACTGCAACGGAGAAGTTGAGGGTTTGAATCTAAATACACTAAATGCTGGTGACTGTAATTATGCTAACGTATCAATTCAGAACAGCCCTGTGTTGCCCATGTCAAGCGTTGCCTCTGCAGCAACTTCCCCTTGTTTGTCCACTCCCAGTAACAGCCAGCAAGCTTCACTGCATCAAGTTCAAATGAAACAAACTGGGCAACTACAGCAACAAGTACCACAGTGTTTGGTGCAAGCTCAGCCTTTCCATCCCCTACCACCCCCTCCGCCAGTGCCCCAGGCCAGCAATGAAGGCCGCAAAGTAACATATATACAACTGGATTTAAATCGGAGTTCCGATAACTTGTCTAGTGGTGGTTGTGTGTCACCAACGTCACCCTTAGGCTTCTCGTCTTTCCCTGAATCTCCAGGCAAACGTACTGAGAGTTACGCTGAAATAGATTTTAATAAAACTGCTGCATTATCGAGTTCTGCCAAAAGTTCAAATGAAAATGACTTAGGACTGCGGAAAACCCGCCATAATAGTACTATCAGTGATTTTGGTAAC
>Cep269
ATGAACCGGCTACATCCTACATTGAATGCGAGCAAAATAGAAAGCTGGTTGGATGCCAATCCTGAGTGTGCCTGTGATTATTTTCTTCGGAAAGCTGACATAACTCTAATAAACAAATGGTTGGTTCTCCATGGCTTCCAATCGCTTCAAGAATTTATAATCAAAAGAAAGGGATCCTCTGGTCAAGAAAGTCTGACACCCACATCTCCTAATGACTTAAAGTGTAACAATGAACAAGCTTTCTTCTCAGAATCCAAGCACCATAGATCTAATTCTAAGAAACATTTACGTCAAGATTTTGCAAAGTCAAAATTACGCAATATATTCCGTACATATTGCCCATCGACATATACTTTTGATTCAAATACTGAGGCCAGGCGGAGCAGTTTAAAGGAGATGCGCCAGTTTCGTTCTTTACCGCCGACCTCCTTAAATATGCTTAGCATGCTCATTGAGTCAAAGATCCGGATTCCACGCTACCCCAGCAAGGACATTGACATGAAACGGGAAATGTTCCATTTGGATGAAAAAGATTTCTTTTTAGAAATAGTAAAAGATATCTCGAATGATTTGAACCTTGCCAGTTTGAGTGCGAAAATTGTGGCCAACATTAGCATCCTTGTAGATGGTGATAAAGGATCACTCTTTTTGGTTGATAAATCAATAAAAGAGAAACCTGTTTTGGTGTCCAAAATCTTCGATGTCCATTCTGGTACTACCCTGATGCCATCAGTTACAACCGATGCTAGTATTACAGTTCAGTGGGGAAAAGGGATAATCGGTCACGTGGCTGAAGTGGGAGAAACTGTAAATATCGGGAACGCCAGTGAG
>Cep270
ATGGCGGTGGCCATTTCACGTCCGTTTATTTACGTATGGTTATCAGCTATTATTTTCGTGTTAGATCGAGTACTTCTTGCTGTTTCTTATGATTCCGTCAATTCAATGAAGCCAGACTGTGGATATGATATTCAGAAAATATGGATGCGGGAAGTTGCAAATACTCCTTTTGCTGCGCCTCCTTTAATAGCTGATGTAAATGGCGACGGCAAATTAAATATAGTGGCAGCACCATTCTCAGAAAGTATTACTGTTTTAGACGCTCAGACTGGGCAACATATGCCAGACTCTCTTTGGCCAGTTCAGAATCTTCACAGCTCAATTTATGCTAGTCCTTTACAATACGATGCAGATGGCGATGGTATGTTAGATTTGTTATTCTGTACAAGTTCAGGAGAGTTATTTTTCTACACGTCCAATGGCACGCGAATGAAAAAGTACCACCAACTTCCATCCTCGTACGTTCTAAAGACCTGGTATCAAAAAGTAGTTATTGCTTCAACCGATAACATTGCTAATTATGTGAAAGCCGAAGTGTCATCAGGAGTTAAATCTGCTTATGTCCCTGTATCGCCACACGTCCTAGCGACACCAATTATAGCTGATTTAAACAGGGACGGTCGAAGAGAAGAAATTGTAATACCTGTAAGTTATTTCTATGATGAAGATGAATACAGAGCATCCGAGCATTTCAACATCGAAAAGAAAAATATTTCCATCACAGAGCTGGAAAAATATCTTGTTGGTGGTATTGTTTATCTCAATCTAACCAGTATGCAAATTATGAATACAATATTCCTTGAGTTGTCACAGTTGACAGCTAATTTCCCAGCCTACATTCTCTTTTCTCCTACTGTGATTGATTTAGATAGCAATGACAGTCATTTGGAGACTGTTACTGGCACATCGTCTGGAAAACTTTATGTAATTGAAGCCAATGGTATAATTAGAACCGGTTTCCCTATACCATTTGATACCCTTCATGGACAGCTAACAATTGGAGATGTTAATAGTGATGGTATGCTGGAAATTATTGCTATCGACACTGGAGGTAACATTGCTTGTTTGGATAGATTGGGTAAAACATTATGGGAATCTGAAATTTCAGGAAATTCTTCTCCAGGAACTCGTCTTGCAGATATCAATGGTGATGATCATGTGGAAATCTTGGTAACAACTGATGTCGGTGATATTTATGTGTTACATGGCAATAATGGTAGTGTTTTCAGTGGGTACCCTTTACATCTGAACAGCCCAATTCATGCAAATATCCTTCTCAGTCTAATTCATGATGATACAAAAGCCTTGTTTTTTACACTCACCGAAGATGGAAATATGTACATTTTAGGCCCAGATACAGAATGTAGTTCACATTTCAATATTGGAGAAACATCCCTTGTTCAAACATTATCACATGATCTTGTTCCTCAGACAAACAATATGGAACTATTAGCTGCTACCAGAGATGGTACTCTTATATGTTTAAGTCTTTCTCAAAACTTTATGGATGATAATGAAGATTATGCAATGGATATTGCTAAACTGACTGTTCTACCCTCAGAAACTAAAACTCCAAACGATTTCACATACCTTTTGCACAAGCCTTCAATCGAAGTTAATAGTCATACCAAGGAAATGAAAGACGTTATGGGTAGTTCTTTTAATTTAGAATTCCAGATTGTTGATCCAATAATTTATGACAAAACTAAGAAGTACACAGTTCATGTTTACTATGGCAATAACTTGTTAGCTACATCAGTATATAACATAACTGGTTATCATTCCTTGACTGTGCCTGTTTGGCTAGAGCCAAGTCAAGGACACATAGTTGTTTCAATGACTAATCATCATGGACAGATATTTGAAGATTGTTTCCCAGTCAGATTTAATAAACTTATCTTACATGATCTTCAATGGCTCCTCATAAGCCCTTTTGTTGCCATGGCAACAGTATTGTTGGTTATTCATGGTTTCCCTGTTAAAGACCTTCTCCCCTTGACAAACAAAGACAAAAATCGC
>Cep271
ATGTCCAACCCTGCTGTTTGCTCAGATGTATCGGACGCGGTCGAATTAAGTGAACAATTCAACCTCTATTTAAAACCCATTGCCCGGATAAATGTGTCCGTACAACTACCTCAGTTGAAATGTCCTGGAAAGACAATTTCCAATTGGGAGGTTATGGAGAAAGTGAAAAACATGATCAAACCGCATATTTTTACATCGCTGAAAGTGACTAAAAGTACTCTCGAGTTTATTCGACTCGAGGGAGAAGCTGAAAACAAAAGCCATGTAAAGGTTCTATTATTAAAATTAGATGGTAAATCAATTAAACTTAGTGGATTTTCAGATACACTTCGTGTAAGGGCAGCTCCAGCCAAGATTCATTTCCCAACTCGCCACGATATGGCTTCTTACTTCAGAGATGCCAAGAATATCAACGAAATGAAACCCGGAGAAAGACCTGATACCGTCTACTTCAAAGATTTGCCAACAAGATGGTTTACGGCTCAGAACGACTCCAACAAAGACAAACCCAGCGAAACGGTATTAAACTCTGTATTTAGTGTGTTTGGTGAAATCCGATGTATAGATTTACCGGTTTTAGATCCGTACCGAAAACAAATGACAGAATCAAAGCCAGGCACAATACAAACGTTTTCATTTGGGCAAGATTTGACATTTGAAGCGTATGTACAATACAAGGAATATGTCGGTTTCATCAAAGCTATGGACTGTCTTCGTGGAATGAAATTGATGTACAGGGGAGAAGACAAAGCGTTGACTGCGAATATCAAG
>Cep272
ATGATTATAAAAAATATGTATCAATCATCGTATCTCGGTGAATTTGTTACTCGGGAGGATAAACCACCACAGCAAAACAACACTAATGTCGAGGGCGTAGATGAATCCTTTTTAACGAAACACCCACTTCATTTGAATGTCGATAAAAAAACTGCATCATCAATTCTGTCGTTAGAAAATGATTGTGAATATTTTTTCATTGCTTTCCGACGTCCAGAAGTGCGGAAGAGCACTTTACCAGTAGGGGGCCTTTATTTCACCCTTCCTGACGATCAAGATATTGAGCCTAAAGTTGATGAAGACACTAATTTAATATGTGTCGTGTTTATTGATGAAACCCTGGTTCCCCCTCCATTCCCAACTAATCGGGAGCTGGACGAAGGTAGTGAAGTAGATGAAAAATCAAACCTAATCAACTCTAAAGTCCATCTATATTGCACTAACCAGTTTTTACAACACTATGGTTGGGAACCATCACAGAATATAGTTTTCAGAAGGATAATACCCTTTCCTCTGGAGAAAGTTATTTTGTTTGTTAAGGATTTAGATACGTATAAGGCATTAAAAAACTTGGATTTTCGTCATCTTCTTTTGCAAGTATGTAAACATGGTGTTTTGGTGCGGACCAATGATTTGTTTCTTGCATTATGGGTTCCTGGAAAGCTTAATTCTTCAGTACCGAACTACTTTCAACATATTGTGGTCACTGAATGTTGTCCTTTTAGACAAGGTCTACTAACAGCTAAAACTGAAATATTTACTATACACGAGGAAACTAGTTCTTCAAATCCTCGCAGGTCTCGCATGGATTGTTTGTCTAAAGACAGTTTATTCTTCTCAACCTTCTGTCCATGGAGCAAAAAGCCTAAAGACAACAGTTTAGATATCAATATAATGGTACCTGCAAAAATTGTTGGTGATAAGAGACTCAGAGATGTGATGATACGAACTGATTCAGATCAAGAATTTGATCCAAACTATATTATATGCATGTCTCGAAAACTGATGTTGGCCAACAAACTATTTGACAGTAGTATTGTTGAAGTGTATTGTATTGGGAACAAAGTCGAACTTTTCCGAGAAAAAGATGATATATTTGAAAATGACTTTGAATCTTCTCCAAAAAGGACCACAATTGTTCGCTCCAAGATGGCAATGGTGAAGTGTCTTGGAAGGAGGTATGATAAATCTCGCTTTGCTTTCATTTCTCCAATTCTGCTGTTCAATATACAAGTACCTCCACAACACCTCCCTACTACAAGTGTAGCAATTGTCATTAAGAAACTACAAAATGTTAATGGAAAGCAAACAAACGATTCCTTTTTAGATAATTTGAAACTCTGGAATATAGTGATTGCCAAAAAGGTCATTTTCAGCCTAATTAAAACACCTGGTAGTGAGGATTTACCTTCTAAGGAACTTGAAAAATATTTTACATATCCTCGTCTAATGGAAAAGGGTGATATTTTCTGCATAAAAATAAAAAATAGTAGCCTCTCCCAGACAGACCTTTCCTTTGAAAAGAGTTCGATTTTCTATCTTAAGGTTGAGAACATCAAACCAAACCTTGAACATGGTGATAGACATCTTGTACATCCAAAACATACAACTACAAGTCTCAAAGAAAATTATACTGCCCATAGCTTTGTACCTTATCTCCTCAATGACTCACCCCCTTACTGGTGTCAGTCTAAACCTGCTGGACTGGAATCTTATGTGGAAAACTTGTTAAGATTGATTTTACCATTTCTTAATGACACACTGGATGCAAAAGTTCAAGAAATTCTATCTCCCACTATATTAATATCTGGTCCTAGTGGTGTTGGCAAGACAACTGTAATTGATGCAGTGGCAAGAACATTATGTCTGCAGGTCATCAAAGTATGCTGTCAAGATCTCAGCAGTATGTCACCATTTACCATGATTGAGAAAATTAAAAATATTGTTCGGACAGCAAAAGAATATTCCCCATGCATTCTAGTATTGAAAAATTTGGAATTTTTGGGTCGCTCAGAAAAGCATAGCATTGATATGAAGATAGGTACGTTTTTTGTTGATATTCTGCAGCAAGCTAAGCGATATGCTTTAGATTATCCTATGTTGATTATTGGGACCACTGAAAATATACAAGAATTGCAACCTAATATTCCAGAGGGATTTCTACATCATATGAAAATGCAAGTTCCTTCTGAAGCTGAACGTGCAATTATATTCACTAATTTGACAGAAGATGTATACTTTTCTGGTGATGTATCATCAACTTACATCAGTCGGCGTACTGCAGGCTATGTGTTAGGGGATATAGTTGATCTGGTGAAAAGGGCACAAGCAGAAGCCTACAAACGGGTGACTGATTTTGTGGGAATTAAAGACAAAAAATGGCACGAGACACATAATGATCTTTGTACTTCAGGTGTAGTCATACAACATTGTGATTTTGAAAATGCACTTGATAGTTTACAGGCCTCACAAGCAGATGAACTAGGAACACCTAAAATTCCCAAAGTTAAATGGGAAGATATTGGTGGTCTAAGTGATGTAAAACAAGAGATTTTAGACACAATTCAGTTGCCTCTTCTGCGTCCTGAACTTCTAGCTGCTGGTCTGAGACGTTCTGGAATACTCTTACATGGTCCACCAGGGACAGGAAAAACATTGATTGCCAAAGCTGTTGCAACAGAATGTTCTTTGAATTTTTTCAGTGTCAGAGGACCTGAACTTATGAACAAATATGTTGGACAAAGTGAAGAAAATGTACGCAAAGTATTCCAACAAGCTCGTGATGCTGCACCATGTGTTATCTTTTTTGATGAACTTGACTCATTAGCCCCCAATAGGGGTCGCAGTGGAGATACTGGTGGTGTAATGGACCGTATTGTTTCACAGTTACTTGCTGAGCTTGATGGATTACACAAGTCAAATAATGTATTTGTTATTGGTGCAACAAATCGTGTTGATTTACTGGATCCTGCACTGCTGCGACCTGGCAGATTTGACAAAGTTCTTTATATGGGTGCTTCAAAAAACAAAGAGACACAATTAAAGATACTTCAAGCTGTTACAAGGAAATTCAAACTTGGTAATTTCTCACTGAAGTCTATTGTGGACAAATGTGATCTAGATTTGACTGGCGCTGATTTTTATGCCTTAGCATCAGATGCTTGGATGAATGCCACAAAAAAAATCATTCAAAAGTTAGAAGTTGGTCGTGATGTAGATACATCCAAAATAACTGTTGAAGAGTCTGATTTTTTGGAAGCTTTAGGAAATCTAGTTCCATCTGTATCTGAAAATCAACATGAACACTATAAAAATCTTCGGAATACATATGCTACT
>Cep273
ATGTACGACAATGAGACTTTTCCAGAAAACATTACAAACGTCTTTGAACGCCATTCCTGGCCAATGGGACTTTTCAAAGAATTCTGTCCATCGGCTCTCTATATAGACCGCTATGTCAACGCAGTTTGGCACATCATTGGCCTTTTTACAAATCCCATCTCAGCATTCATATGGCTAAACCATCGTATTCGGCGCAATAATTCTTCGGCTATATACCTCGCAGTATTATCGATAACAGACTTTATGTTTCTTTGGTTGCATTTCATCAACGAACTTCAAATAGCCTGGGGTATATCTACAATCGCTCACGCTGGCATCTGCGAACTGTACAATTTTATATACATGATACCGCAGTACCTGGCACCGTTAATTGTTCTTGGTTTTACGGTAGAAAGATGGATTGCCGTCTGCAAGCCATTTCACAAAGAGAGGTTTTGTACAGTGAAACGTGCAATCTACGTAGTTTGTGGATTAATATTTCTGAGCTCTTCGCTGGCTTCAGCACAAATCTATATCTGGAATTATGATGAAACACACAAGGTGTGCACCTACAGGGACACCAATGTCACACCTGACAGTTTCACAGAGGTTTGGAACTGGTTGAGCGAAATGTCAATATTTGGTGGTGTTCCAATCTGTGTGTTAATCTTCAATATCCTTGTCATTTGCGAGATACATAAGATTACGAAAGCAAATGCAATACAACTTCCCCACCAAACCTCGTCCGGAAGTAATAACGCTGCATCAACCATCACTTTACTTTCGGTTTCCTTCTATTTGATTTTCACTACCTTGCCGGTTGCATTAGTCTTCGTTATAGCCACAAACTTCGAAATTGGTAACGGTTTTATGACAGATGATGAAATACGTGCAGATCCACAATGGAATCGCTTTTTCACTTTCATGATAACCCGTCGATGTATTGAGGGCATCTGTTTCTCGCATTATTCCTGCTATTTTTTTGTATATTGCCTCACCGGTCCACAATTTCGCAAAACATTTATGACTTTCTTCCCAAATAAAATATTCCAAGCATTGAATAATTCCTCCCAAGGTCGATATACCATTGTGACGGGCAATGGAAGAGTCAACAACGAAAGCTGCACAACTTATGTG
>Cep274
ATGTCGGAGAAAGCGGCAGATCTTCCTGAAATTTTGGAGTTAAATGTTGGTGGAGTGTCTTACACAACTACATTAAATACACTAAGGAAAGAACCTGATTCTTTACTTTCACAGATGTTTTCAAACTCTGGAAAAACGCCGATTTTACGAGATTCGAAAGGAAAGTTTTTTTTGGATCGCGATGGTGTGCTTTTCAGATACATTCTTGATTACTTACGAAATCAAAAACTGATTCTACCTGAGAATTTTCACGAAAAAGATCGTCTGAAGACAGAAGCTGAATATTTCCGTCTGCCTAACTTGGTTCGCAATCTTTCAACAATAAGTGTTTCAAAATCCATAGGACAATCGACAAACGTTTGTTGTAACGGGTTGATAACTGGCAAGCAACCTGGCTACATTACCGTTGGATATCGTGGGACATTTGCCTTTGGAAGGGATGGGCTTGCCGACGTCAAATTCCGAAAGCTTGCCAGAATTATTGTCTGTGGGAAGGTATCTCTCTGTCGAGAGGTATTCCAAGATACTTTGAATGAAAGTCGGGACCCAGATCGCGGAACAGAAGACCGGTATACGTCTCGATTTTTTCTCAAACACACTTTCTTGGAACAGGCATTTGACATGCTTGTAGAACAGGGGTTTTACTTGGCTGGTTCTTGCGGCTCCGGTACCAACAGTGCCGGAGAAATCAAGCCAGGACTCGACACGGAAGAATCAAAATGGCAGCATTATAATGAGTTCATTTTCGAACGTCGA
>Cep275
ATGGCATCGACAATGGATTTCAATCTGTTGCTAGAATTACTCAAGAAATACAAGACGACCAGCGACACGAGTCAATTGACATATGCCATGTTACACATTGGTCAGTCTCTCTATGACCTCGACTCGGTGGCCAAAAAACTCGCTGGCCCCACAGCATCTATGTGTCACTTCTTGCTGAAAATTACCTCGGACATCTTAGACGAGTTTAAATTCACCAAGAACCAGCAACCCAGCCAGGACTCACCCGACGAATGCGAAGCATTTATGTACTGGTTCACATCGCAGCTTCTCAGCCTCTTCACTCACCCCGGCTGCCACCAGCTCCACCCGAAATGCGTTGCCTTGATCGTCCAGTTTCTTAATAGTTTGAAGATAAACGAACCTTACCTGTATCATAAAATCCTTGAAAAACTGGCCTGTTGTCTTAGTGAACTCGCAGTCACTCAGTCTTCTGGATTGGAATCTATCGATGAAAACAGATCGATTGTTTTGAATCTTTTTAACGTAGATTTACGTCTGATTTCTAATTTCCTACCTCCGTCTGAACAGAACACAGAAATACGCCAAGCTGTTATCAAACTGGGTTGCGAGTCGTGTGAGATCCTGCAAAGCAATTTGACGTTGGTGTTCTCGCAACAGGTTCGATACTTCAACGGCGGGTGGAATACTCGACTACTGTCTGTTTTGTGTCCCAGTCTTTTGGCCCAGGTCGAATTCGGAGACGTCCCATTGAAAGCTGCTTCGTTACAAGTTATTGAACAGTTACTGCTTCTTCATGGCGTGCCGGAATTTGAGCTGCTTGAGTATCTCGTAGCTGTTCTGGTAGCGATTCCACCGATGATGTATGGAGACCAGGCAGAACTAACATCAAAAGAATTGTCTCAAATGGAGACAGCCTATGTTAAGACCCTGAATGCTCTCCTCAAAGCTGATTCTTCTGGTATTGGTAATCATTTAGACATAGCTAATTTGGACCTCATGTTGAACAAGTTTATAGAATTTATGAGTCTTTATGGCTGGCTTCAGAAGTTGCAGCAAGAACCATCTGCCGACATGTGTAGTGCCGTCAGCTCATTTCTCAACCATATTTTGATCAAGTTAAAGCAAATTCAGAATATATTTGATTCAGTTTACAGCCCAGTTATTAATGTTTTAAAGGAGAAGCTGTGTCATTTGGTTGGCAGGGTTTACAACAAAGAGTTTCTGGTGCAGAACTTATGTCTGTTGGTGTCTTGGGAAATGGAATCCTCCTGTCTCAATGAGAATGATTTGTCTAAGGAAACTGAAGAACATCCGCCCAAAAAAGCTAAACTGCCATATCTCCCTCATTTAAAAAGCAAAACCAGCAACAATAGCAGAAAAAAAATAACTCCAGAAGATAAATCGAAACTATTCACGGAAATTAAGCGAAAGTTAGAAACGTTTAAAAGCAAGTCGTACAATGACAGCAACGGGGTGTTATGTATGTTAACTGGCGTACAGGTTATTGTGGAAGTATCCGTAGTGTTGTTCCATTCTTTCAAAGACAATCCTTCACAGAAGAATACTAAGGACGGTCAACCAAAAGTTTACAGTACTGACCAGAAATTCACCGAATGGCTCTCTAAAGACGAATTAACAGAAATCTCTTATCTATGGAAGAATTTGTTTTCTCTTTGTACAAGTCTTCAGAACGTTGATGAATCTAAGGCCAAGGAACTTTTGAATTGCAGTCTTCCGGTTGTGGCAAAATCTGTTGCTGCTTTGTTGATTGTGAACGATTTCAGCGCCGCAGTGCCGGAATTGGTAAGTGAGTTTGTTGTGCTACTTTCTTTACCATGGCTTGCCAACAATGCTTCTTGGCTTGATCTACATTCAGCTGACCTCAAACCGATGTTGGAAATAAGTGGCCAATTGTCTCCTCTCTTAGATGACCTCACATGTCAAATCTGTATGGAAGTTTTGTGCTGGATCCCCAAATATATCGCTGGTCAGTGGCGTTGTCACGTCTACAAATCAGTTTTAGCCAATAATTTAAGCCTTCCATTGATTCTGCAGGGAATTCGCTCCTCTGTTGTGTTATTACATACTCTTGGAGACAACTTTGCTTACCTCGTGACAGAGTTGCTCTTGCCATTATTTAACATGAAGAATTCCACTGTGGACAACAGTTTGGCATCGGTGTTTGGTGAACTTGTTTGCGTTCTGTCGGGAGAGACTGAAATATGCCAGAGTAATTCGTTTGATTCGAACGGGGGTGAAGTGAACATCTTTGAACTTTTCAAGTTGAAATGCAAGCAGTGTGACGATGCTAAGACAAATCATAAGAAGTTGGTCAGTCAGACCAAGTTACCGATCATACAGGAGATGTTTCTTTGTTTTTCTGGTAACAGAGACATGAATGATGCAACATATCGGAGGGCCCTGGCACGCAGCCTGCTTCGTGTCTATAACCACGTAGAGATAAAACTCACTGAACAGTGGGCTCTTAATTTGCTAAATTACTCACTGCAATTAATTAACGATCCTGATTACGATATTTGCATTTTGTTCAGCAACTGCTGTTGGAATCTGCTCAAAGTCTCTGGTCTTGATGTTGCAAATATTGTCTTTGAGAAACTGAAGAATTCTTTGGCACATTTAAAAGACACGAAAAGTGTGAAGCTACAGAAATCGATCCTGATGACCGTTGGTCTGCTTGGTAAATATTCAAGTGGACCTCTTCTGTTGGACGTCACTCTGTTCCTTTTGGAAAACATAGTTTCTGATGTTCCTGTTTCCAGCGCTGTGGCCTACATGCAACTTCAGGGCATTTCAAGAGCCAAAAAAGCAGGAGAGAAACCCTTTAATATATTTATGAATTACCAACAACCCGTCTGTATGTTCCTGGTCAAGACAATGGATGAATCCTGTAAATTAAACATTGGCAAAACAGCTGAACAGAAACTGAAAGAGGTCAGCAATGTGTTTGATTACGTGGATATCAGAACCTTCATACATAGCACCGAGCGATTCCTACTTCCCCAATTGGTTGCCATGGCTTCCCAGACGGCATCATCTCTAATAAAGCTTCTTGCTACTCTTTTACAAGTGCCAAGTCGCAAGAAGCTTCTAATTTCTTCCACGAAATACATTTTTTCTTATCTGATTCGACATCACAACGAACAGGAAATTGCAAAAGCCCTCCAGTTCCATTTTGCCGAGACTGAAATTGAACTAACTTACCTGCTTCGTATTGACTTCCAACGAGTCCATAACGAACTCTTGCTCTACTTGAGTACTAATTACGCCGAAGTCTTCAAAGGTTTACAGCGTCTCTGCTCCTACGATGATTTCTATCCTGGACAGATAACCACGACAGAAGATATGGCCAACTATCTCCAGCCTCGATTACTTGGAATTTTGGCTTTCTTCGATTCTCAATTATTGATTTCTAGCATTCCAATTGAAGAGAAAAAGCTCACGTTGGATAGTTTAAATTCCATCATCCAGCTAATGGGAGCAAAACACATCACGTTTGTGAGATACAAAATTATGAATACTCTCCGAATTAGTCTACGATTTGATGAGAAAGATTTCCTGGCAATTGCTTGTCAAGCGTGGAACTCATTCATCCGAAGCGTGGAATTGCCAGCTCTGGGTGACATGTTGTCACCGATATCTGCCACTCTTTTACCGTTGATTCAGCAGCTTCCTGCACAGTGTGCTGAGATCTTCAACTACCTCATCATTGAGAACAAAGATGCTTTGTGTGGTCACTTCCAAGAAATATATTTTTTACCCGACATTCCAGAACTGTCCAATGTGAATTACGTTTTGAAGCAATACTCCAGTAGCCTCTCCAGCCAATCGGATTTAAGAACAAAGATCACTCATACGTTACGTGGTGTGACACACGAAAGCTTGGATGTCCAAATCCATGCCTTGTCAAATTTGAGGAATTTGCTTCATAGCAGTCAAAGACAGCTGCATCAGTACATGCTTGACAACGAAACTGCGGATCCGATAGTATCGCAGCTGATCTCCGTGCTTTTATCCATTTGCAAGGTTCCGGATCACAGGGTTCGATGTCTGATTGGAGATTGTCTTGGAGAGATCGGCGCTATCGATCCCGGACGCCTCGAGTTGACATCGAATAATCCAAAAGAAGAAATGGCCAAATTCCAAGCAAGTACTGAAGACGATAATTTTGCTATTGGAATTATAAATGAAATAATCCGTGCTTTCCTTGCAGCTACTGAAACTCGGGTGCAGGATTGTGCATCTCTAGCGCTGCAGGATCTTTTGCAGATTTATAGAATAAGCGACAAACCCGAAGAAAATAACGAACATGGTTCCGAACGGAGACTTTGGAATCGTTTTCCGGAGCATGTCCAAGAAATATTACAACCTCTGCTTAATTCCAAGTATATTTCATCATCGTCTTTCAGCTGGGATCATCTTCAGAAACCGATTTATGGCAGCATGAAGGGCAGCAAGTACAAGGAATGGATATGTATCTGGACCACTTATTTGTCTTCTAGGGTCCAACAGAACCACCCCTTACGTGTGTTTCAAGTATGCAGTCCTATAACACGGTACGATCCTTCAATCGCTTTATATATACTGCCACATGTCGTCACCCAAGTCTTGCTAGATGGCACCGAAGGGGACATCCAAGACATCCACAATGAGATCATGGAAGTGTTACACCAGATAAGGAAGTCGGATACTCGACAGGGTAGTGTGACTGATATGCGCCACATGTGTGCCCAAACCATTTTCTCTGTTCTTGATTATTTATTGAAATGGAGGACAAACCGGGCACAGCTTAAGGTAGCCGAAATGCCTGTGTCTAAGGAACCGGTGTATCTCAAAGACTCCAGTTACAGAACAGTAAACGCATTCCTGAATCACATCCCGCAAGACGTCCTTGCAGAAGCTTGCTTCAACTGCAATGCATTCACACGTGCATTGATGCACTTTGAACATTTCATCAGAAACAACGATTGCAATATCCAACAACACCTCGATCTGTTGCAACGCATCTATGTTGCGTTAGACGAACATGATGGTGTAGCAGGGGTTGCAGCCATTCGGCAAGCACAGCCGACCCTTGTGCAACAGATTTTGGCCCACCAAAGCATTGGCCAGTACCAGGATGCGGAGGCTTGTTACGAAAGAGCTGTGCAGTTAGAGCCTGAAGAGATCTCTCATCATCATGGTTGGCTGCGGAGTTTGATGGAATTGGGTCAGCTGAACAAGGCCCTCCTTCATGCTGACGGCGTCATTGCTAACCATCCTTCATGGAGCACACAACTGAACACCTATCGTATTGAGGCCACGTCGAAACTCGGAGATTGGACCAAACTGGAATCTTATGTGAAGTTGGAGAAGGAAAGCAACGACTGGGTCGTGAGCTTGGGGAAAATTCTTTTGGCCATCAAGGACCGACAGGAAGAGAGCTATCAGAAGCATTTGAATAGCGCACGTATAGAAATAATGGGGCCCTTATCGGCAGCTAGCATGGAAAGCTTCTCATATCTTCGTGGTTATGAAAACATTGTACGACTACATATGCTCAATGAGATTGAGCAGGCGAAAAAAATTATATTCGACTCCAAGACTCAGCTCAAATGGAGCAAAAGCAAGCAACAAATTTCATCTGATTCTGTGAGTCTTGACGAGCTTCTATTGCAGTGGGATGCACGTTCGAAGCTGATGCAGTCTCCTTTTCGCATTCAGGAACCTGTACTCACTTTACGACGTACTCTCATCACACTGGAAAGCTGTTCCAATTGTTCCCCGCAGATAGGGAAATGGCTCCTTGATACGGCGACGGCTGCCCGCGAAGCCGGTTACCTCCAAACGGCATACGGCTCCCTCATTCAAGCAGCTTCCTCCAATCTGCCGGAATATTGCCTGGAGAAAGCCAAATGGTTCTGGGAAAAGGGTCAGAATGATCAAGCGCTCTCCTGCCTCGAGAAGGGCATGGCTGAGCACTTCCCTAATCTGAATCAACTGAAAAGGGACATGTCAAAGAGCGCCAAAAAAAAACTGTTCACCTATGCTCAGGCGCAGTTGTTGTACACGCATTACTGCGATGAGACTTCCAACACGGATAGCAACACCGTTTTGAAGCAGTACCGTGATGTCACGGACTCGTGTTCGGAATGGGAAGATGGCTACTTCTTCCTTGCTAAATACTACGACAAGATGAAGAACAACTTGATAGATGACAACGAAAACTCAGTGAAGCAAGGAGAGTTCAATATATTTGTTGTGAAGAATTACGGGACATCACTGCAGTACGGAAACCAATACATTTACCAATCGCTTCCAAGGCTCCTTAGTCTGTGGCTGGATTATGGTTCCACTGTCGTTCAGTCAGAGCTCCGTGACCAGACGTCGAATCAAGCATCGCACATGCAAAAACTGCAGTCTCAGAAAACCATTCTGCAGAATTTGAACAAAGTGATCGAACAGCTAAGTCGCAAACTGGCGCCGTACCAACTCTTCACGGCTTTTTCACAGCTCATCTCTCGCATCTGTCATGCAAACTCGGACGTGTTTCGTCACCTGGTGAAAATAATTGCAAAACTGCTGTACACGTTCCCTGCTCAAGCTGTTTGGATGCTGATGGCTGTCTCGAAATCGTCATATCCAAAACGGGTAAAGAGATGCCAAGAGATATTCAACCAAGCGAAACTGATGAAGGAAGAACTCGGCAAATTTTTACTTGATGCCAATAAACTTACAGAACGTCTGCTGGAATTGTCTGAGCGCCACTGCCCAGACACTCAGCCTTTGAGTTTGTCCCAGCACTTCAAGTCACTTAAACGTCTCCTTGACGACCATAATTTCAGCAACATAATCGTCCCCTTGCAATCTTCGATGACGGTTACATTGCCCATGACGAAAACTGATAACAAAGTCGACCACGATCCTTTCCCGGGCGACACCGTTTATATCAGCAGTTTTGAAGATACAATTGAGATCTTACCTTCGTTACAGAAACCCAAAAAGATAACGATAAAGGGTAGCGATGGTCACCTGTATGTAATGATGTGTAAACCAAAGGACGATTTGAGAAAGGACTGTCGTTTGATGGAGTTCACTACGATTGTCAACAAGTTCCTACGCAAAGACCCCGAGGCCAGAAAGCGGCAGCTTCATATACGCACATACACCGTGATTCCACTGAATGAAGAATGTGGCATCATAGAATGGGTGAACAACACGAGTGGTCTGCAGTATATATTACGCAAATTGTACCGCGAAAAGGGGTTACAAATCAGTAACCGGGAGTTGAAGAATCACATCCCAGCTCTTCAGGCCCCGCTTGATAGGAAACTAGAACTGTTCAAAATGCTCCTTCATCTTCACCCTAGTGTGTTCTACGAATGGTTCCTGCGGACATTTCCGGACCCGACAGCTTGGTACAATTCCAGACTGGCATACGCCCGAACCTCTGCTGTGATGGACATGGTCGGATATATCCTCGGACTTGGGGACAGACACGGCGAGAACATACTGATGGACTCCACAACCGGTGACTGCCTCCATGTCGATTTCAATTGTCTCTTCAATAAAGGGGAGACGTTCGAGTGGCCTGAGCGCGTACCGTTCCGCTTGACCAACAACATGGTCAAAGCTATGGGACCAATGGGATATGAAGGCATTTTCCGACAGGCGTGTGAAGTGACCCTTAAAGTACTACGGAACCAAATGGACCCTCTGATGAGTGTCCTAAAACCATTTATTTATGACCCTCTTGTGGAGTGGCAGAAACTGACTAAGGGCCAAAGATCACATCAAGTCAGTTCTGGTGAGATTACCAACGAGCAAGCAATGACCCATGTCCAGATGATTGAGCATCGCATGAGAGGAATCCACGCATCAAAAACCAAACCAAGGGGCCTGCCCTTATCTGTTGAGGGTCAGGTCAACTATTTAATTCATGAGGCAACAAATGAAAAACTCTTGTGCCAGATGTACATTGGATGGGCCCCGTACTTG
>Cep276
ATGGTTATAAAGATGAGAGCTGCCCCGGGGCGATCTTCTATTTCAATGAGATTTCGTCCCCGGCGGATGCTGCGTGTTCTACTGTTCGTCATCATCATTCTGTTTGTGATTGTTAACATGCATGTACTTAATAACGTTCAGCCTGGGAGCCCTGGAATGCTCGACGGCAGCATGATTGGACCGGGGATGAATTTACAGAACGGACATGTCCAAGCTTGGAGCCATTTACATTTTAGCAATGGATCCGTCTACTGGTCAAGTCGAACCGGGTTGCTAATCCCACCAATGTCATTAAACGCTACACTGCTAACCAATATGACTTTTGACGTGAGTAATTTGACTCTGGCCAAGGCAGTCATTCAGAACATAAATCGTGAGCAATATATTCACAATTTGGACAAATTTGGACTTCATTTACATGCTGATAGTGTTGTAATAGTTATACAAGCTCATGACCGAGCCGAGTACCTGAAAATGCTTTTGGATTCTTTACGCAATGTTCGGAATATTCACCAAGCCTTACTCATCATTAGCCATGATATTTACTCTAAGGAACTTAACAACCTTGTCCTCACAATAGACTTTTGCCCT
>Cep277
CAACGGACTGAGGTGCCAAAACCTGAGATCTATCTTCGGAACTGTACATTGGTCAATAATGATATTGGTCTTGTGACGAAGCATTACAATAATCCTTCCAACGACAAGCAGGAGCTTTACTTTAGGTTCGGCGAGGAGAGCATTCGACTGGATTATGTGGACATTCTAAACAGTCGCACTCGTGCAATGTACGTCCCGAGCGTCACCAAATACCACGAAAATTTCATCCCCACTTACGAAGAACTAACACGCCCGCAAAGAGTTGGCACAATTTCATACGTGATGACTTGGTGCCGTTTCCAAGGAAACAGGCAGGCAATCAAGGCTGAGCACAACCATGTAGAATTTGCCAATAATGTTTGGAAATGGCACATTACACATAGCAGCATCAAAGACAATATGGATGGTGGATTGGAAATTGAACTGCCACGCGTTAATGATGTGGAAGAACATCTCAAGCATTCTGTAGAGATCAGTCATACCATGTTTGAGATGAACAAAAACTTTGCCTTCATTGTCAATGGTTATTTTGCTGACGTCAATATTTCTCATTCTATTTGGAAAAATAATATTTGTCGCCTTGGTTTGTTTGATTTGATAGGAATGGAGAAAAACGTCAGCATGGTGCTAAACGTTTTCGACAAAAATACCTGCAAATACATCGTAAATTTTGATATCAACAGTCACTATGAGTACATGTACCCAATTGTGGGGAACTTTTCCTATAATAAACTCTACGACAATGGTCTTGGAACTGAGACAGGAGGAGATGAAAATTTACCATCATCATTTGCTGTTGCACTAAAAGGACTTCAACAAATGGTTCTAAATAGAAATTTGTTTCAAAACCCAAAATTGAGATATGAATTTATTGCTGGCGTAACCTGTCTGTCTTTGGATAGTGTAGTTGATGTTACTGAAAATTGGTGGGGAAATTCTGCCCAAGATTACATCCAATCTAAGATATTTGACTTTGATTCCTGGAACAATTTTGCAATCGCCGAATACATTCCTTTTCTAATAGAAAATCAATTTGACAGCGTTCCATTTTCAACTACGAAACAATATCCAATACGTAATACTTTTGAACTTGGTGGTAGAATAACCAAAGACGTATCTTTATTTGCGTCTGCAACCCATTATGAAGTGATCAATGACATCACAGTGATGCCAGGCGTCACACTTAAGATTGAACCTGGAGTAGTGTTAATCTTCAGACCAAATATTGGTATTTTAGTGTTGGGAACCTTGGATGCAAGAGGTCTTCCCCACCAGCGTATCAAGCTGTTTCCCAGTTCAGTGAAAACGAAAGAGAATAACATACGCAAACGCTCAGTCTCGTTCCAAATGCAGCAGATATCTAAAGAAAAAGCAAGGCTTTCTGGTGGCGCCACAGCAAATGAAGGCTTTCTGCAGTTTTATAATGATTCCACAAAACAATGGGATATCATGTGCAATGAAAGACTTCCAGAGAACGTTGGCAAAGTGATTTGTCGTCAACTAGGATTTGAAACTATAAACGTTAGGGTCTATACATCGCATCTTTTTGATTATTATATCTATGGCTTAACCACTTATTTTACCAAAACCTTTTGGAGGTACTCTTACTACTGCAAAGGGAATGAAGATTCCTTAGATCAATGCATCAAGAAGATCGATTATCGGATCATGTCTTGTATCCAGAATGAAAACTACACATTTTTGCACTGTGGCAAACGTAACGTTGCAGAAGGATATAACTATTGGGGAAACATTCGTTTTTCCAGGTCATCTTATCAGGAGAATCTCCAAGAGAAGAAACCGGTAGAGTCAACTATAAAATACGTTGATATTTACGGTGCTGGAGTACTTCATGGCAATAAGGTCGGTGCCATCCAGTCTGTTTATCAGACACCAATTATTGAACAAGTAAATATTAGCGGTTGTGCTTCAAACGGAATGGATTTTATCTCTCCGTTAAAAGACCTTCTCATTGAAGAGCAAAATATCACTGCTAATCTTGGTTATGGAATCAACATTCTTGTACTGAATGGGGATTCTAAAAACGAGATGGCCTCGTTTTTACCTCTTGTGCAAAGCACAATACCTTACTTCTTGTTTGGAGTGGTAGAAATGTGTTTGCTGGAGAAAGAAATTATTCTTGAGACCAAGATGTTGATTTATTACAAATATTCTTCTAACGCAATTGACTGCGTCAAGTCAATTAAAAGCAAATACAGAGACAAGCAGCTAGCTCTACGCTTCCTGCAAATGAACTTGTTTTCGGAAGATTTTATGCGAAATGTCATAGAAATATTTGATGGTGATTTTGGCAATGAGCAAAAGATTGGAGAAATTATGAAGAATTCAACTTCTGAAACTGTCGAAGAGCTTTATCGTACTTCAAAGGAACCACACACGTTAACCTTACACATACATGCTTCTGTGGCCAGTCGAGACTATGGTTTCATAGCAGAAGTTGTCACTTTGCCGCAGTCATCCACAGGAATTATT
>Cep278
ATGGCGGTCGTTCTGACCAAATCGTCTTGGTGCGATGTTTTAAAGGTTGCGTTGGTATCTTTAAGGAGAAGTAAGGTTAAAAATGGTCTTTGGTGTAGATATTTCGGACAACCAGTTCCGAAGACTCATCCACATCTTCTCAAAGAAGGCCAAGTGACTCCTGGAATTACCGAAGACGAATATCGTCGCAGACGCATCGCATTGTTTCGAAATGCTCTCCAGCAGCGAAAATCTGGTGCCCCGAAGGACATGATCTTTATATTCCCTTCAGCTTCTAAGGTATTCATGAGTTACGATATTCCTTACACTTTTAGGCAGAACACTGAATTTTTGTATTTATGTGGTTTTTTGGAACCAGACAGTTTATTATTAATCTTCAACAACCCGAATGACGGAAACCCTTATGCCGACCCGAAGTCCGTTCTATTTGTTCCTCCCAAGAACCCGGAACGCGAACTGTGGGATGGTCCTTGCTCAGGAGTTGAAGGGACGTTATCTTTTACCGGAATCGATGCTGCTTATACTGTTGACGAACTGGAGTCGTTTCTTTATGAATACAAGAAGAATCATTCTAGGTATACGGTTTGGTATAACTTTAACAAACCCGTTCAGAAGAAAATACACGACAGATTCCTGACCAGGTTTATTCAAGAAAGTAGGAACTGTAATTTTGAGATTACCGACAAATTAGTTCAAAACCTCAGACTCATCAAATCAGAGGATGAGATTGAACTGATGAAGAATTCTGTGGATATCGCTTCCGAATCCCTAGTAAAAGTAATGGAGTTTTCACAGCCAGGTATAAATGAAAGCATGCTTGTTGCTAAAATGGATTACGAATGTCGAACACGAGGTGCACAGTATCTGGCATACCCACCAGTCGTAGCTGGAGGAAATCGCGCCAACACTGTACATTATGTAAATAATAACCAAATTGTGAATGACGGTGAATTAGTTTTAATGGATGCTGGCTGTGAACTTCACGGTTATACCAGCGATCTAACCAGGACTTGGCCTGTTTCAGGAACTTTCTCGAAGGTCCAAAGAGAAGTCTATAATGCAGTTCTCAGATGTCAGGAACTGTGTTTGAAAATGTGTCGAAAGAGTCTCTCTTTGGATGATATCTACACCGAAATGCTCGCTATTTTGGGTTGTGAACTGAAAGCGTTGGGATTAATTGAATCAAGTTTAAGTGGGAGTAAGCTAATGGCAACTGCTCGGAAGTTCTGTCCCCATCATGTTGGTCATTACCTTGGCATGGATGTCCACGATACTCCGAGCGTTTCTCGCCGTATCCGTCTTGAACCTGGCATGATTGTGACTATAGAGCCTGGTATTTACATACCTGAAACCAATATGATGGTGCCAGCAGAATTTAGAGGCATTGGGATTCGAATAGAAGACAACGTGTTGATAACAAATTCTTCACCTGTCATCCTGTCCAGTAATTGTCCAAAGAGAGTTGAAGACATTGAAGATATCATGAATTCAAAGAGGTAT
>Cep279
ATGGATTATTCAACAGGTTCAACCCTAAAGGAAAGTCCTATTAGATCACCTACACTAAGTGAAAAGCAATTTTTCCAAAACAATGCATGCAATCAACAGCAACAGTACCAACAACAACAAAAGCACCAATTTCCAGGGATGCCCAGTAGCAAGAGAGACCTCATTGATAACATGTTTACCTATATCAATAGGGATTTACTGATTTCCAAGATATTCTACTTTTTCTTTTTCGCTGCATTCGGTTCACTCTTTCCATTGATGGCAGTGTATTTTAGACAACTTGGTATGAACCCAACCCAAGGCGGCATTCTTATAGGATTTCGCCCTTTCGTTGAATTCTGTAGTGCTCCTTTATGGGGTGTTTTTGCTGATAAATGGAAGAAAGGAAAGCAGCTTCTCTTATTTTCTTTATTTTGTTGGATTGCTTTCACATTATCTTTGGCCTTTGTACGACCTCCTGCCCATTCTTGTATCTCAACTAACTCAACGCATCTATTTCTTTCTGAACCTTACGAGAGACGACGAAGGGAAGTGGCCTCTGCCGAAAATTGGATAAATCCAGAAAATCTTCTGATCGACGACAGTGCCATATCTCTTACAGAATCTCATTCTAATTCGCTAAAAAATTTTATGAACGGATTGTATCATCAAAATTTGGGAACGAGTGATTCTGGTGGTCCTTATTATATAAAAAGAAACGATGTAAGCGGTCGTTATCAAGATCCCGCTGATTTATTTTCAACAAAGGAATACCTGTCTCATTTTATTTCTAAACGCAAAAGACCTAAACATGAAGGATACGAAATCGACCATTCTAAGATTGCCAATAAAAACAAGGAACAAGTTGCTGGTTTGGTAAGCCCGCGTTTCAGCACTATTGTCTATCGTGAAGACCAGGTGCAGCAGGTATTCTTTGTCTTGCTTGTTCTAATCGTCGTTGGAGAATTCTTCAGTGCGCCTGCCATAACTCTTGCAGATTCTGTGACATTGGCATATCTAGGAGATGATGTTGAAAACTATGGAAGACAGCGAATGTTTGGTTCACTCGGATGGGGAGTTGCTATGTTTTTGGTTGGAATGGCGCTTGATCATTCAACAACATTTCCAAACCACCCTTGTGGTACTCAAGAACAGGGTGAGAAAAATTACGTGGTATGCTTTGCTGTTTTTTCTGTCCTCATGAGTTGTGCCTTTATTACAGCAACTCAGTTCAATTTTGCCTTCCAGCAAGGAATTATGGATATTCCTTTAAAACAAATTGCATCCCAGATTAAGGAAAAGATTAAAGAAACAGTCACCGGACGAAGGAAGATTGACCGAATGCGACTCGTAGAAGAAGACGATTTCGATTATTATACTAAAGACAAAGCTCATATCGAACCAACTTTTCAAGAAAAAACTCCACCCGATAAATTGCATATCTCACTCGGTGAACAAAATGACATGGTTAGTGACACAGTAAAGGGACAGAGTAGTGGAAGTGGAAAGACATTCGAAGAGGAGACCTATTTTGGAAAATGGATAACTGTATTGAAGATGTTGGCCAATCTTCGTTATATGTCAGTATTATTTGTTGCTTGGTTTATGGGATTTGGAATTGGACTTATTTTCACTTTTCTTTTTTGGCACCTACAAGACTTGGGTGGATCTCCTACGCTATTTGGTGTGGCATCCGTTTTCAATCATATTTCGGAATTATTGGCTTATTTCCTTAGTGTCAAATTCATATCAAAGTTT
>Cep280
AACAAGTTTGAATTTCCCTCAGATCCTATTAATGGAATGGACAGTGACAATAAAGGCTGTATTGAGATGAAGACACTTCCTCGTCAAGAAAGTACTGCTAGTACGGATACTTATGCCAGCTGTTTCACACACCCGCAGAGTAGTCCTTCTATCACAGGACGATCTACTGATCCAGCAAATCAGGCAAATATTTGTGTCAATCCATTGGAGGAGCCATCTTATCAAAGTCAACTACCATCTTACGAAGCTGTGATGCAATGTGATTTTGCTAATAACACATCGAACTCAGATGTTACTAACTATCAGAAGGCTCCTCCATTGGGTAGTGCAATATGCCAAAGTTTCAGTGGCAATGTCAACCAGCCATCTGATCAGATTATACAGAAAATTGATGATGGTTTAACCGCAACATGGCAACGAAATGTCTTAATATCTTCAGGTACAACTCCATCATCATCTGTGGGTGATGTTAGAGTTCAGACCAAGATTGGTAGCCATTCTGGCGGTGCTCCATCAACAACAAAAACAGCCCTTAAACGATATAAGTCACTTTCGGGGGAAAAACATCCTCGTTTTGCAGACTCTCAGATTGAAAGAACATATTCTTCCACAGACAATCTTCACAGATACTCAAGACCAAAGTTGAAATTTCGCAAAACATCATCTTTATCAAGTCGTCTCCATGCTAGTCCTGCTACAGGAAAAAAACTTGCGAATTATCATCTTATTGCACATTCAAAGTCA
>Cep281
AAAATTTTGGAACTAGGATGTGGTCTTGGTTTGACAGGCATAGTAATTTGCAAGTATTGCCAACCAACACATTTTTGCTTTACAGACTGTCACCCTCAAGTATTGTATCTCTTGTCTAAGAATATTGAACTCAACATGCTGCAAAACAATCAAAGTGAGACAGACAATACCCAGGAGGACATTCACTTATCACCCATCAACATAAATAATAAAAACGATGAAAAAATAATGCGGAAGATTCGTCGACAGCTTAGTTTAAGTGCTGATAACAATACTTCGAACGACATGACTGACATCATCGAGATCTGCCTGTCTCCATCTACACCTCCGAGTGAGGAGAGTGAAATCATGCAGAAAGATCCTGTGGAAGATTTTGCAGATTTTGAGCTCTACTCTAAGTCATGGAAGAAGGACTCTGAAAGCAAAATTGCTACACTTAAAAAAAACGACAAAATTAGTATCGCAAAACTGGACTGGGAGTGTTTTGATGATAGTTTTCTCAAATGGTTTTGTCCAGAAGTTATCATTGCTGCA
>Cep282
TGTTCAAGTATCGAGATAAAAAACAAAATTGAGAACTTCAAACAATTGGAGCATTGTTCTGTGATAGAAGGGTATTTGCGCATTATTCTTTTGGATTACATGAAACCTGAGGATTATCAAAACATGCGCTTCCCCAAATTAGTTGAAATCACAGACTACTTAATAATGTATCGTGCCTATGGACTTAAAACTCTACGTGACCTTTTCCCAAACTTGAGTGTTATTCGGGGTCAGGAGCTTTTCTACAATTATGCTCTGGTTGCATTTGAAATGCCTGATCTAGAGGAAATTGGTTTGAGCAGCTTAACTGTTATTCAACGAGGAGCTGTTCGTTTCAATAAAAGTCCCAACCTTTGTTACTTAGAAACCATAGACTGGAGTAAAATCACTTCTGAAGGTTCAAATGAGGCCCATTCCATTGCTGATAATAAGGACCCACGAGAATGTGTTGACCAATGTCCTCATACTTGTGACCATTGCTGGAATTCCAGGGAGTGCCAAAAGAATATT
>Cep283
GTGGATTCTTATGCAAAAACGTCTGCGAAATTCTCCAAGCAAGATTCAATATTCGAAGAACGGCGCAGACGACTGCAAGAAGTCTGTAACGGGAACGAAAATGTATTCATTGGTAACAACACGGAAGCTAATATCAAAGGCCGAATGCACATTGATTCGAAACACAAAATTATATACTGCGCCATTGAGAAAACTGGCTCAACATTTTGGAAGCGAACTATGCAAATTCTTATCGGCATACGGAATGCTAGTAACCCGTTTGTTATTCGGGGTATGGAAGCGCATTTCAATTTCAATACTCTGAGAAAGGTTTCTTTCGATATAGTTCACGTTCTTTTACAGAAATATACCAAATTCTTGTTCGTGAGAGAACCGTACGCTCGCCTCTTGTCGGGATATGTCGACAAGCTTTTCTCGCCCAATTCGTTCTACTGGAAATACACAGGCACCTATATTGTTCGTTACTTTCGTTCACTTCCGTCTAACCACAGTATCAAGTGTGGCCACGACGTCACGTTTCCGGAGTTTATTGATTACTTCATAGATTCGGAAGAACATAATCGATTCAGAAACGGCCATTTCACACCGAGTTACGATCATTGTCGACCTTGCCAGATTCAGTACGATATCATTGGGAAGCTTGAGTCATTCAAAAACGACACTATATACATTCTGGAAAAACTTGGTGTAGATTCTCTCATCCATTTCTCAGATTTTGCCAGAGAGAGCGAAATCGACGCTTTAACCGATGCGGCAGATAACGTCTACGCGATGAGGTTGGCGGTCACAAAATGCATGACATTCACAGAAGCCTTACGTCGAGTGTGGAAGAAAATGCAGATCCGTGGTCTTTTGAGCCGCGAAATTCCGTTTCCTTATTCAGACGATTCTCGGGCTTACATTCCATATTCCACTTTCTCAAAAACATTACTCGATGCTCACGCGCGTTCTGGTCCCCGGGATAAAAGGATCGAAAACCGCAAGCTGGCTCTCATAGAGGCCTACCGACAAATCGACTACAGACAATTGTTGAGGCTGAAAAGAATTCTTGAACCGGATTGCAAAATATTTGGTTATGATCCGGAACCATCCATTATCTTCCAGCAAACCAGGCAGCCTGAATCTTTCTATTTTATGTTTGATTAT
>Cep284
GTGTCTACACCCGTACCACTTTCTGCCGGATACAAGGAACACTCCAAGAACACTGTGTCATCTTCCAAAAGTTCATTGACCTCCACAAATGGCACAGCGACAATGAACTCAATCGGTCGGTCTAGTCCTTCAGCTGTCTCTGTGAACTCTTCTCGAAGTCGCAGTGAATCTGGTACCCCAACCGAGCGTAAACACAGTCACAAGAACATCTCTTCGCAGAATTCCTCTTCCAAAGAGCGCGAGATGGCTGCCAAAGAAATGGTGACCCGCATCTATCGCGAGGAGTTGACAAAGCTCGCTCAGGCAGCAGAGAGCGCCGGTAACGTGGCAGCAAGTACAATGTACCAACAAGAACTTGCTCGTATTGCACAGAACATTCACCGAAACACGCCGCAGTCACAGGAAAGTTTCCATCAGCAGGATAAAGTGAACATCAAAACAGAACCACCGGACAATTCTTCTGAAGAGAATGCGTCTCAGACAAATGGTCCAATCGATCTTAGTAAACCCCATAGCGCGCCACAGACACCAACAACGGAAGCAGCATTTGCCGATAGCACCCGACATTCAGGAAGTGCCTTTTGCCTGGTTCGGCCACGTCTTAATGGCCAGGACAGCTATGAGCCTTCAAGATTCTCTTCCTATTTGCCTTCCGACTGCTTATCACCTTTGCAGCGAATGCAAAATATTGCTAATTCGTTAACCACTCGATCTCATGTTGGCACGCCATCCACCAAACCCCTCAAAGCTGTTTTGCCACCAATAACTCAAGAACAGTTTGACAAATATTCCAATATCGACACCGATATTCTGGTGAAACAGGTGAAAGAAACACTCAGTCAATACTCAATCAGCCAAAGGCTATTTGGTGAGAATGTTCTTGGACTTTCCCAGGGTAGCGTTAGTGATCTACTTGCAAGACCCAAGCCGTGGCACATGTTGACACAGAAAGGTCGTGAACCATTTATTCGAATGCAGATCTTCCTTGAAGATGGAGAGGCGATTCCGAAACTTGTTGCTTCACAATACAGAATCCCACCGGATAAACTCATGCGC
>Cep285
ATGTATGATACTCCAAACAGCCTCCAAGACTGTTGTGTTGATTTTATTTGTGACAACATTGGAAACTTGTGTCAGGTACAACCTGGAGTGGAAAAAAGCAACCGGAAGCTTGTATTCAAAGACCCTGATGTTTGTTTTCATGGAAAATTATCAGAACAAATTCTGCAGAGTTTGTGTGAAAAGGGTAAGCTAAATGATGAAACATTAAGTTTATTTGACCCAAGTGTTTCTATCTTGAAACGAGTGTCAATTCGCGATGCTCAGCTCACAACAAAAGGCCTACGGATATTAAAGTCACATAAAATATCTGAACTGGAAATAACCGGTTTGAAATCAGTAGCTGTAAATGATGTTATTGGCTGTCTTGGAGAGTGGACACTTTCTAACTTGCGAATGTTGAATGTAAGTAATAGTACTTTTATTAGTAGCAACAAGTATTGTGTGGTCATATCATTGGCAAAACTTCAAAACTTACAAAGCCTCAATGTTAGTAACACAGAATTTAATAAACACGGACTTGAAATAATAGTAGATGAGTTACCTACTCTTGAAAGTCTTGACATATCAGGTACTCCTATCAATGACATTTCTCCCTTAAGAAAATGCAAAGATCGGTTACGTTGCTTGTCTATGTACAATTTGCGGGCATCACATAATGATGAGTTGGTGTCGATATTATGTGAATTATCCAAACTGACCCACCTCGATGTATCTGATAGTGATGCACAGACGTTTGTCAGCACACAGACACGATTTAGAATACAAGAACTACTTGTGCGTAAAACCTGTCTACCAAATTTAACCTCTTTAGATATATCTGGGAAAGAAGAAATATCTGAAGTGATATTA
>Cep286
ATGCTTTGTAGATGGAAGCTTTACTCAAAACAGCGGAGGTTAACATTATCCAAATTGATAATTTTATTCTTCCTACTCATTGTAGTTATACAAATCACACACATAATTCTCCTATCAAAGATAAGAGGCAATACAAAAACTGCAAAAAAAAATGAGGTTTCAGAAATGATTAAGAAAATATATGAATCCTATAAACTTGATTCCTCCGGATCTTACCATATGATCGCAGACGTAGCTCTTTGCAGTCATTACTCCCTGTCTACATCTAAACCTACTCGTGAAAGGTATGATGTTACTGTGGTAACTCAGACATCACTCAATAACATACAATACATTGTCAAATTGGCAAATCAATGGGAAGGCCCAATATCTGTAACAATTTTCGCATTTGACAATTACATTGTCACTGCTCTATTGACAATTGCAGCTTTACGGAAATGTAATCCGATTGTTTTGGAAATGGTTTCATTCCATCTTGTTTATCCTTTGCAAAGATATCCTAGAAATCTTCACAACAGTTATGAATCTTCAATTGTGTCTTGTGAAGACTTACCAAATATACTTGCATCCAACATTCCAAATTATAGCTTTGACAATATTCAATATCCTCATAATGTTCTACGAAATTTTGCGATAAAGAATTCCAGAACTGAATTTATTTTTATGATTGACATTGATATGCTTCCTTCGGCTGGATTAAGAAATAATTTCTCTGAATTCATTAAAGTTGCAGATACATTTTTACCAAATTTAACAGCTTTTGTTGTTCCAAGTTTTGAATCAAATTTGAATGTTTCAGTGCCCATTGACAAGAAAGATCTTTTGAAAAAATGGGATAATCTACAGGTTCGACCTTTTTATTTTGAAGTCTGCTGGAAATGTCAGCAGCATACGGACTATGAAACTTGGAGAGAAATTGATGGTTCTTACATGAAAGTAGCTTACAACATTCCCTGGAAAGACCCTTGGGAACCATTTTTTATTACCCGACATTTTGTGCCAGCTTATGATGAACGATTTAAACAATATGGTTTTAACCGAATTAGCAATGTATGTGAGCTGCATATTGCTGGATATACGTTTAATGTTCTGAGTAATGCATTTATTGTTCATCAAGGCTTAAAGACATCAACAAACTTCCACAATAACAAAATTAAAGAGTTGAATCAAAACCGTTTGTTATTTCGGAAATTTAAAGAAGAACTGAAAACAAAATACCCATATTCAACGAAAAGATGTTAT
>Cep287
ATGGCCATCTCACTTGGCCTAAAGACATCTAGGGACTTATGTCCGACTAAAACTTTATACCGTGTAATTATTGTCGCCTTCATCCAGTTTCTAGTCGCTTTTGCCCAAGGCCAGGGGCCTGGTTCTTTTAGTCATCCAACACCGGGTGAGCCTTACCATTTTTACATAGATGAAAATGTACCCGTGGGTACGCGTGTTGGTAATATTACCGTTGAGGCAGGTTCTACGGTTTATATCAGTAGTCGAACTTCCCTGCCAGATCATGTTAATTTTGCCCTGGATGAATATACCGGAGTTGTTGTCACTGCCAAACCTTTAGACCGGGAAAGTCTTAAGCACTCGAACAAACCCGTTATAATCGTGGTTCTCACACAACCACCGTCACATTCAATTGAAATGAAAATAACTGTCCGAGACAAAAACGACAACCCACCAACTTTCCCTAAAGATAGTTATGCCATTCGTTTTGCCGAAGAATCCGATGACAACAACAAACTCATGGTACCATTAGCTTCCGATAAAGACGAAGGGAAAAATAGTTTAATTACTAATTATACAATAATTTCGGGTAATGAAGAAGGAAAATTTGCTCTTATTCAGGAACCTCCCTACCCACAAATTCCTCGGATATTGTACATACAAAATACTGTAAAACTTAATCGGGAAGAAAAAGAATATTATCAGTTGAACATTTCTGCTATTGATCACGGGAATCCCCCTATGGTTGGGTTTCTTTTAGTGAATATTACAGTGGCAGACATCAATGATAACTACCCTACATTCCATATGAGTGTGTATGCTGCTAATGTGAACGAAACTGCCCCACCCGGTACAACAGTTATTCAAGTAGAGGCGTCGGACCTTGACCAGGGTAACAACAAAGCTATAACTTACTCTATTGAAAATAATAAGGACTCCGGACAGTTTGAAATCGACCGTTATACAGGTGTAGTGACCACAACAAGAAAATTAAACTGTCAGCAAAACACAGGAGAGAAAATGTGTTTTTTAATACTGCTAGCTACTGATAATGGCCCAGAGCACTTAACTGGGAGGGCCTATTTAAATGTACACATCATAGATCAAAATGACCATGCTCCCGTCATCGAATTTCAGCACCAGCCGGATTCATCGAAGGATTATTCTGCAGTTAACGAAAATGCAATAAATGGCACCTACGTGACTATAATTACTGTAAACGATTTGGATGATGGTATGAATGGTAATGTGTCTTTGTCAATTATTGATGGGAATCAACTTGGTCACTTCAGACTTATTCGCGGTTACAAGGTCAGTGTTTTGGTAGTTGTTTTGAGTCTTGACCGGGAGAAAGTACATGTCTATAACCTGACTTTGCTGGCTGTGGACATGGGCGACCCTCCTTTAAGTTCTACTGCTCACCTTGTGATTTATGTTAACGATATTAACGATCATCCGCCTAAATTCGATCCGTCCAAATATTTTGCTGTCCTCAGTGAAACGATACCGGTGGGTAGTTTTGTTACTGCTGTAACGGCCAAAGATTCCGATTGTGGCTTGAACTCTCAGATAACTTACAAAATTAATGGTGGCAACAAATTTAATTGGTTTAGTATTAATAACAGAACGGGTCTTCTCGTGACAGTGGCACCGTTAGACTATGAAGTAAGTTCAGTTGTCATTTTAAATATTTCAGCTCAAGATGGGGGATTTAAGCCCTATAAAGAGTATACCACTGTTAACATTACTTTACTGGATATTAATGATATGCCACCGACTTTTAGCAAGACATCTTATACTGTTGAGATGGAAGAACAACTTCCTGCTGGTGAAGAAATTCTTACTCTTCGAGCTGAAGACAGAGATATGGGATTAAATGGAACTTTAAGATATGCTTTGCACTCAGATGTTATAGAGTTGTATCCGAAAACATTCCACCTGAATTCAACATCCGGGCGTTTGACAACAATCAAAAGTCTTGACCGTGAAGAAAACGAACTTTATCTGATAAAAGTTGTCGCGTTTGATATTGGCGAGGCACCTCTGTCGTCGACTTGTACCGTTTCCCTCAAACTGTTAGATATAAATGACAATAGGCCAGCATTTTATCCCGAAAAATATTATCCCAAACTTCCAGCGAAGCATTCCGAAAATAACACTGTGATAAAAGTAACAGCTATAGATAAAGATTCTGGCACAAATGGGAAAGTGACCTACCAACTGACCGGTGGCGATGTGGCTAATTTTTACATTGACCAGTACAGTGGAGTAATATTTGTGAAAGGACGTTTGGACTCAAGTGTTCAAACGCACTACAAATTGACTGTTTCCGCACAAGATGGGAATGGTAAAACAGCCTCAAATACTGCTACTGTTTTGATTACTATTCCCACTTCTGGTGACGAAATACCTTTCTTTTTAAGTACACCTTATGTATTCAGCGTCACCGAAGATAACGATACTAAGGTGAACACCGGGCAAATTATAGGTTATGTAATAGCCAAAACTAATGAAAAATCCCCAAATATAACTCTTTCCATTATTGGTGGAGATCCAGAAAGCCATTTTACGATCGACTCTCTTGGAAACCTTAGAACAGCCAAGAAAATCGACCGGGAACATATTGCTTCGTACAATATTCGTGTTTTAGCTGCAAGTAATGGCAATTATGCTGAAGTTGGGGTAAAAATCACTGTGATTGACAGAAATGACAACAAACCTAAATTTGGGACAGCGACCGTTGATGTTAACGTTTTTGAGAACTGGTCAGTTGGCAAAGAAGTTTATCAAGTGTTGGCAACGGATTTAGATGAAGGAATTAATGCTAATATTTCATATACTCTACGTACAAGTTTTATTCATTCGTTTATGATTAGAGATTCTGGCATGATCTATATTAATCGCCCTCTTGATAAATCTACTTCAAAAATCTACGAACTAACCGTAGTTGCAGTGGACGCTGGCAATCCACAAATGTCCTCTTCGCAAATTGTGAGAATTCACGTAAAAGACGTCAACGATCATACGCCAGTATTTTCAAGTGCTCAAAATTCGATATCTTTACTGGAATCGCAGCCAATTAATGACCGTTTCTTTTTGATCTCGGCTACCGATGCTGACGAAGGTAGAAACAAGGAGATTATTTACAGAATTTCCCGAGGGAGTGAAGACGGGAAGTTTGCAATATTCCCAGATGGACACTTGTATATAGCAGAAGAGCTGGACCGTGAGACAAAAGACTTTTATCACCTTACTATTGTCGCTGAAGACTGTGGCGTCCCACCTAGAAGCTCGTCTGCTAATATAACAATTCAGATCCTTGATGCTAATGATAAAGCGCCAGTTTTCGGCAATAAATCTTATTCCATGTCAATTGAGGAAAACAAAGTTCCTAATACATATGTAGGGTCTGTCCATGCCACTGATGCCGATATTGGTCGCAATGCAGAACTAGCTTATTACATAAGCACGAAACAAGATAACTTCGCTGTCAACGTTTTAAATGGACGAATAACATCACTAAAAGCATTTGACCGTGAACAACTGGTTCTCACTGGAAAAGACTATTACACATTTGAAGTTATTGTAAAAGATAATGGTATGAAACGATTACAGGGTAGTGCCAAAGTAAAGGTTACTATCACAGATGTCAATGATAATGCCCCCGAATTTAAGAAACCTCTTTATCGTGCCTCTGTTGTTGAAAATGCCCGCCCTCAAACTTTGATAACCCAAGTTAGTGCTATAGATGTTGATTTAAACGAAAATCAGTTTCTCACTTACGCCATTACCGAAGGGAACCAAAATGACACCTTTTCTATTAACAGTAGAAGCGGTCAGATACAATTGGATTCCACGTTAGACCGAGAAACCATTGACTCGTACCTGTTGAAAGTGGTGGCTTACGATGCCGGTACCAAAGTGCAACTTAGTTCGTACACCGAAGTGCATATAACAATTCACGATTACAACGATAACTTTCCAACTTTTCGTTCGTCACCTATGTCAATAGAATTGATGGAGACTGTTATTCCAGGTACTCGTATTTCACAGTTTCAGGCAACTGACGAAGATCTTGGCAATAATGCTCTCTTGACATTTTCGATAGTCGATGGTAATCCCAATAACACATTCCACGTTGATGGCAAAACTGGTAACATCTATGTTATGGAACCTTTAGATTACGAAGTTCAGAAAGTATATCACCTTAACATTTCTGTCTCTGACTTTGGAGTGCCGCCATTGATTACTTACCAACGATTCACCGTTTATGTCATGGACTACAACGACAATAGCCCAGCGTTTCCAGACACACCAAATACGTTTTCAATTGAAGAAAGAATCAATGTTGGCACTGTTGTCGGGACAGTCACAGCCAATGACCCAGATACAGGAATTAATGGAGAAGTTCGCTATAGAATAGCCTCTCAGGCACCGCCTGGTGATCATTTTCGAATTGTTAACAGTGGAAATTTATTAGTAAACCGGGAAATAGACTACGAAAAAATGAAATATTCCAATTTGATTGTAATAGCGACAGACAATGCCCACCCTACTTCTAGACAAAAGTCATCAGAGAAAACAGTTAAGATTATAGTAACTGACCTCAACGATAATGTCCCAAGAATAATCTCTCCTGAAACTTTTATTATTGCACAGAATACACCTGTTAATTCTGAAGTCGGTCGAGTGGAGGGTTTGGATATTGATTCAGGTGAGAATGGTAGAGTTACTTATATGATCATCTCTGGCAACACTTCCTATTTCTTGTTGTCTCGGTCTTCTGGGATCATAACATTGAAATCAAGGTTGCCAGTTGGTCAGCCGATATTGCAATTGACCATCCAAGCGTCTGACGCTGGAATAAACGACAATCTTGGGGCCAAATCCATAATGACTACAATTTATTTCATTATAACAACCGATAACCGTAATGGCCCTACATTTTCTCAAGCTCGTTATTTAGCCAGTGTACACGAAAATGTCCCAATCGGTAAAACAATATTGTCAGTCGAAGCTCAACCAAAAAACAAAGATGCTACAATCAATTACTATATAACACGCATTGATGCTAACAAAAAAGGTGTTCTACAATCGCAATATTTCTCTGTGGATAAGATTTCTGGCCAGCTCACTACAAAGGATCTTTTAGATCGTGATGTGGGATTTACAAATATCATTGTTGAAATATGTGCGGTGGAAATTTTGGGTTCATCCGTTGCTGAAAGCAAAACTGAG
>Cep288
ATGGCGGCTACGGTATTGAGAAACCTGGTCCGGGTCAGTGTTATTCCCAATTACTCGATAATCAGACATTCTTGTTCACGTTTATTCTCTAGTAATGCACGAACATCGTTTGCTGTCATTTACGAACAGAATGGAGATCCTAAAACGGTATTGAAAAGTAAGGAGCATCCATTGCCCTCTAAAATCAAGGACAACGAAATTTTGGTGAAAATGTTGATGTCACCTATTAACCCAGCGGACATCAATATGATTGAAGGAACGTACATGATAAAGCCACCACTTCCTGCTATCGCTGGAAATGAAGGTGTCGGTGAGGTGGTGGAAACCGGTGATAACGTTAAAAAGTTTAAACCTGGAGACTGGATCCTCCCTCTGAAAACAGGTTCTGGTACATGGCAAACACATGCAGTCTACAGTGAATCCGACGTACAGAAGATCCCGAACGACATCCCGCCCTTAGTAGCAGCTACCATCGCTGTTAATCCTTGTACTGCTTATAGAATGATGAAAGATTTCGTCAAACTTGAACCTGGCGACGTGATTATTCAAAATGGTGCTAACAGTGGAGTTGGTCAAGCTGTTATTCAGTTGGCTTCCGCATGGGGGCTTCGGACCGTCAACATAGTTCGAACGAGACCTGACATCGATGCACTAACTGCGGACCTGAAATCACAAGGTGCTACCCATGTTGTCACTGAGGAATTCTGTCGTACCCCTGATATGAAAACTTTGATTAAGGATCTTGGCAAAGCACCGAAATTGGGCTTTAACTGCGTTGGCGGAAAAGCGGCCACCGAACTACTTCGAAACCTCGCCCCTAACGGTTACATGGTTACCTATGGAGGTATGTCTAAACAACCAGTTACTGTTCCTACTGGGGTGTTTATTTTTAAATCCTTAAAGCTGGTTGGTTTTTGGATGAGCCAGTGGAATACTGACAATTTCAACACACCCCAGAAAACCGAAATGATGCTAGACCTTTGTCATCTGGCACGCCAGTCTAAACTATTAGCGCCAATTTCTGACCTGGTTCCTATCACATCCTTTGATAAAGCAATTGCTGAGGCACTCAGGGGATTTAGCAAGAAACAAATTCTGGTTATGGATAAAACTTTATTG
>Cep289
TTATATGCTTACATTCAGGCAAACCCAGAATCAGCAGCAGACTATGTGGAAGCTGGAAAACCTTTGGACAATTTACCAACATATACAAAAGAGGAAGTAGCCAAGCATTGTTCGAAAGAGACTAAAATATGGGTCACTTATAAAAAAGGGGTTTACGACATCACTGACTATGTTGAAAGCCATCCTGGAGGCAAGAAAATTTATCTGGCTGCGGGGAAATCTATAGAACCATTCTGGTCACTATATGCTGTCCATAAGAATTCAGAAATTTTTGCAATCTTAGAAACCTATCGGATTGGTAATTTTAAGCCTGATGAAGAGGATATAAAAAAAGCCCAGGATGTTAACGACCCTTATGCTAATGACCCAAAGCGACATCCAGCACTGATTCCATCATCTATGAAACCATTTAATGCTGAACCACCAGTAGAAATTCTAACTGAGAAATTTTTGACACCCAAAGAAATCTTCTTTGTCAGAAATCACCTCCCTGTACCAGAAGTTAACGTGGAAACATATCGACTTGATGTAACGACAGAAAATTCTAAGAGAACTATTAGCTTGTCAGTGAAAGACTTGAAGAAATTTCCAAAACATGATGTCACATCAGTGGTGCAGTGTGCAGGTAATCGGCGGAGTGAAATGAAAGAAATCAAAACAGTAAAAGGCTTAAACTGGGGAAACGCTGCAATTGGTAATGGTGTTTGGAGTGGTGTACGGTTAATTGATGTCCTTAAACATGCTGGTATTGATTTCACTAATACAGGATACAAACATATTCAGTTTGAAGGGCTGGATTTAGATCCCACGGGAGCACCCTATGGAGCTTCAATACCCATTGATTTGTTTAAAGTAATTCAACAGGATGTCATTCTTGCATATGAAATGAATGGAGAAGAGTTAACGGCTGATCATGGTTATCCATTACGTGTTATCATTCCTGGTGTTGTTGGAGCCCGTCAG
>Cep290
GAAACAGAGCGGAAAGCTAGAATGGCCAAAGTTTTGGAAAATCGACAGAAACGCCAGTCAACTGGCAAAAGTAGAGAAGAAGTGACGTCATCTGATCAGGAAGCTTGTTCTGATTGGTCAGATTTAATGAGCAATACACCAATGAGTAACTTCAGTGACAACTCTCCAACCCCTACTACAGCTTCTAATGAACCAGTCCCCATCAAAGTGGATTTGGCTTCTCTACCAAAAGAGAGAGAACTGTACCGTAAACTGACCGAGAATGAAACAGTTTTCATCAAGGAGTTAACAATGCTGTACGAATCAACCTTAGCATCTCAAGTAGATTCTTATCACAGTGAGAAGAGCAACTATTCAAGCATCAACCAACTGGTGAACAATTCGGAAATTGCTGTAAGGCGTTTGATTAAATTTGTCAAGCGTCTCGATGACTTTATGCGTTTGAGTCAAGAGGATCAAATAGCTACACTGAAGGCTTGTGTTCTCAGTACAATTCTCTTGCGGTCGGTGGCATTCTACTCATATGAAAAAGATGCATGGATCACGACCAAAGGTGAGGTACCGACAAAGATTCTAAAAGAGGTGACCGGCTACTTCAATCTTCATGACTCTCACACTCGTTATTGTCGCAGCTTAAAGTATGTTGTACAAGACAACCATGAAGTGATGACGCTGCTACAGCTAATCATAATCTTCAATCCTGAGGGACCGAACCTCAGCAGTCGGACTTTGATCTCTGATATTCAGGACCATTACATCACGTTATTAAAACATTACCTGGAGTCAGAGTTTTCTTTCAGCTATGCCAAAGAGATATTACCATTCCTTCTACAGAAACTCGCTGACTTGAAAGATCTCAGTGAAGAACACTCAAAAATTCTTTTACAAGTTAATCCGACACAGATTGAGCCATTAATGCTTGAGGTGTTAAATCTGAAA
>Cep291
ATGTCAGCCAATGGAAACCCCGGATTACCGGGCTCAATTGATTTTCTACCAGAGGGCTGTAATGTCACTGAAGATGACATCCTGATAAAAAGCTCCGTACAAGGACTGTACGAATTCAGCGAACGCTACGCCGAGATACACGGATATGTGAGCGCCATAGTATGTACATTCGGTTTCATGGCGAATTTGGCAAACATTGTGTGCCTAACTCGGCGAAATATGATCTCACCGACCAATTTAATCTTGACGTGGCTTGCCGTAGCTGACATGTTGACGATGATGTCTTATTTCCCATTTGCCCTTCATTACTACATTCTCCGTGACAGAGACATTCCACGCTTGCACACACGTAGCTACGGCTGGATTGTGCTCTTATTGTTCCATGCCAATTTTACCATTGTAACACACACCATTGCCATTGGACTTACTATAGCATTGGCAATATTTCGATATATATACATTTGTTTTCCCGTCAGGGGCAGTGAACTTTGCAGCATAAAACGTTCCAAGCAGACCATTTTAATTGTACACCTGAGCACAATAGTCGTTTGTATTCCAAACTATATTTTAAATACCATCGAAGAATCTCCTCCAACCGGCCAATTTTACAGATATGTTCCCACAAGAAGTAACCTCTCTGAACTAAGCAACGTCAGTTCGATTCCCAGCCAGGAATACAGCTACAAGATAGGTACGAGCAGCTATATGTTCTCACACATCATTCAAACTATAAACAATTGGGTGCAGGCCATTCTCATCAAGCTGGTGCCGTGCGTCACTCTTACCATTCTTACCATCATGCTCATTGTGGTGATGCATAAAGCCTACAAAAAGAGAATGAAGCTGAAGTCTCAAGGACGCAAAGATGAATCGGACCGCCATGGAGAACACAATCGAACCACTGGAATGCTATTGGCGGTTGTAATGCTGTTTCTATTGACTGAACTACCGCAAGGAATATTAACACTTCTAAGTAGCTTCATCGACAACTTTTTTCCCTGCGTCTACATGCCTCTTGGAGACGTCCTTGATATCATGGCACTCTGTAATAATGCTATTAATTTTGTACTCTACTGTACTATGAGTCGCCTGTTCCGCGAGACATTCGTGGCGACGTTCTTCAACTGCTGTCCGCAAAGACCAGGTTGGTTGAAGTTGAAGCTCATTACGGCCACTCAGTCTAGTAATACAGCCACAACAGTAAATAACCATAGCAACAACACAAAGACGACCAACGTG
>Cep292
GAAGAAGGTCGGAAAGCCGAAATGGGAGCTAACTGGATACACGGCATTGAGAAAAACCCAATTTACCAGATCGCTGAAAGTAATGAGCTTTTACAGTTGCGTAACAAGAACAAAACCCTACGACATAAACGCCTTTTTCTGCAGGAGGATGGGTCAAGCATCTGTGGCGAAGTCCTAAACAAAGTCGATCTTGCTTTCGGCCAGTGTATGGTTGAATGTGAAGCTTTTTTCAAGGATGATATGGATATACCCGGCAACATGGAAAGCGTTGGAGATTACATTGATCAGGATCTTTATTACCATCTTGACAACTTATCTTACGAAGAAAGAAAGCGCTTCTTACTCGTCTACGAGCAGCGTGTCTCATCAGAATGCATCATTAATGGATGCAATAGCCTCTTTGATGTGTCACTAAGTGATATTGGTAGCTATGAAGAGCTGCCTGGAATCCACTATACTATTCCCCCAGGTTTTGAGAAGGTTATTGAAATTCTCAAGAGCAATATCCCACCAAATTCTATTCTTTTAAACCATCCTGTGCGCTGTATACACTGGGCTCGTCCAGTGAACTGTGAGAATAGAGAACACCCAGTGTGTGTCGAGTGCGAGAACCAAGAACTATTCCAGGCTGATCATGTGATAGTCACAGTTTCCCTTGGTGTGCTAAAGGCAGCGTGCAACCGAATGTTCAACCCACAGATACCAAATCGGAAGCTACTAGCCATCGATCATCTGGGTTTCGGTATTGTAGATAAGATCATTTTGGAGTTTGATCGATCCATAATTGACTCAGACACAAAGCTTATAAATCTGCTCTGGAACAGTAAGAGAGACTCAAACAAAGAGAACTTCCGGAGCCCGAACCTCGGAGACACCTGGGTGAGAGGTATTACCTCATTTGAGGTCATTCACAAGAATGTTTTATTG
>Cep293
ATGTCTTCTTCGCGGATTTTGTTTCGTTGTCATCATACACGTTTATTTTATCATGCCCCGTTTTGTATCAAATATTGTTCTCACACAATAACATTTAACAGATATCTTGCAACACGAAAACAAATCATCATGAATGTCTTTGATCGTCAAACAAAACGTCTTCAACGTGAAAGGACATCGTTTGACCCAAACCAGGAAAAATATGAATATGTTAAAGATATTGTTGGCTTTCGTCTTGCTGATCGAATCTGTGACGTGAAGAGAAAGTTCGATACTGCACTCGATCTGGGCTGCGGTTATGGTCATGTCTCCAAGTGCATTTACAAAGATATGGTAGGAACTTTATATCAGTGTGATATGTCTCAAGGTGTTTTGCGCAAAAGTGCCGTGTCTTCTGAAGTACCGACTTATAAAGTTTTGGTCGATGAAGAATTTTTACCTTTCCGTGCAAATAGTTTGGATCTGTGTGTTAGCAGTTTATCTCTCCACTGGGTGAATGATCTTCCGGGAACTTTCCGACAGATTAATGAATGTTTGAAAAAGGACGGTTGCTTTATTGGATGTATATTTGGCTCGGACACCTTGTATGAACTTCGGGTGTCATTACAGTTGGCCGAAACAGAGCGAGAAGGTGGCTTTGCCCCTCATATATCTCCCTACACTGATGTCAGGGAACTGGGTGGTTTACTCACTCAGGCAAATTTCTCCTTATTAACAATAGATTTCGACGAAATCGTTATTAATTACCCTTCCATTTACGAATTAATGTTTGATTTACAAGGGATGGGAGAAAGTAATTGTGCTTGGTCACGCAAGAATTTTTTACATCGGGATTCAATGCTCGCCGCTGCTTCCATCTATAAAGAAATGTATGGCACTGAGAACAGTATACCAGCTACATTTCAAATTCTTAATTTTATAGGCTGGAAACCAGACCCTTCACAACCTAAACCTGCCGCAAGGGGTTCAGCAACAGTTTCTCTGAAAGACTTAAGTAAACTTGATCAATTAACGAAAGATAAA
>Cep294
CCAGACCAGAATGGAGAATCCCTTCAAGACTCAAGCTCTGGTGTTGTTTCTACAACAACGTCTACATTTAAAGGATCATATTCTTCATCAGAGTCATTATTGGACAGTAGACATTCTGGGTGGTCGTCTCCGACGGCAACACCAACCGTGTATAGTAAATCTTGTGTCAGGCAAAACAAAAATCAGACTCTTATGCACAATCTGACAAATCATCATAATAATGTGAACAACAACACTTCTTCTTTGGGAAGTTTCCCTAATGTGGACATCATCAATGCCAAACTAAACCGAATTCACCTTGAAAAACCCCCTAAACTCATGCTTGGTATGAAAAAAAGCAAATCCCAATCCCGTAGCTCCCCTTTTCAATATCTTAGCGATGACATCATTGTGAAAATTTTTTCAAACCTGACAACGAACCAGCTGTGCAAGTGCTCACGTGTTTGCAAGCTGTGGTACCGTCTGAGCTGGGACCCAACCCTCTGGACAAGCATTGTATTAAACAGCATAACGCTGGAAGTAGACAAAGCACTACGGTGCCTTACCAAACAACTCAGCTATAATACACCATCAGTTTGTGTGATTATTGAAAGAATCAATGTCAACAACTGTGAAAAACTTACTGACAAAGGACTGCACACCATTTCCAAACGCTGTCCAGAGCTTCGGAAGCTGGAAGTCCACAATTGCAGTAATATAACTAATTCTGCCCTCTTTGACCTTATATCGAACTGTGTTAACCTGGAGTATCTGAATGTCTCA
>Cep295
GTGGATCATGTTGCATCACCTGTTAGCCTCAGCACTGCCGCCGGTAGCCAAATTTCATTTGAAAAAGATGGTGAAAATTATAAATGTTCTATATGTGGTAAAGCTTTTGGTTATAAAAATGGTCTTATTCGACATGTACGCCTCACCCATGATAAAGAACGTCCATTTCAGTGTGACATATGTCACCGTCGATTCGGCTATAAGAATATCTTACTGGAACACCAGAACATTCACTTTGGTATTAAGCCTTATGCTTGCAACCTCTGCGACAAAAAATTTGCTGCTCGCTCCAATCTGGTGCAGCATCGTCTGATACACAGGAAGCCGTATTGCTGTCGAATGTGCAACAGACGATTCGACAAAGAAGTCCAGTTGCAGCGCCACCTGCTCACCTGTCAAGGCGAAGCATTGCAGTGCAGTATTTGTAATTACGCAGCTAGCAATCAAACATCACTGAATGCGCACATTTTTGAAGCTCATCCACCTCAGTATTACGATACACGAGACAAAAACCGGGTTGATCTTGCGGGTGGAGATAGTACGGCAGGCAGTCTGTCGATTGTGTCCACCTGCTCGGCAAACGATAACAGCAGTGGTGGTTCAGGCATAGACAGTGTCCTCTCTTACAACTTGCAGCTGAGCACTGAGACGGAATCTATGCGCAAGATAGACAATATCTGCTCACAGCTTGCTAGTCGCAGTAACAGCACGACGCCTTCCAATGACAGTGTTGTCGGAGGAGCCACTATTAAACAAGAACAGCCTTCACCATCATATGATTCACAACCAGTATTTCCAGTTGGTATCAGTGTCTCAAATAATGAGCGCTGTTTTGTAGAAAACCAGCAGAAGCAGTACAGTAACAATGGCAACAGCAGCAATGGCAGTTCGAGTGGTGTGACGTCGGAGGCTGCATGCCGTTTGACTGTATCCAGGCTGGACAACACAAGCAATCACCGGAGCAGCAGTCCTCCACATCCGGCTCTTGCGTCGACGACCATTGACGAGATGATGCAGGTGGTAGAAGTGCCGGCTACTCCCGACCAGCCTGTCTCAAATCGGTGTTACACTGTGCCATCACCACGCGACCTCATACCCAGCAACATTGCCGACTCGACGAGCAGCCTGTCAGAGATGCTCTCCATGCTCCAGAACCTGATCCAGAAGTCCCAGGAGCTGGAGCCATCCTCGTCGGGTGGTTTCTCTGTTGCAATCACACCGAGGAAATCGACAAAGGATGTTGCAACGCAATTCGCGACCCCAATCGACGGCGTGCCTTTACTGGAAGATACCTTAGCCTACTACATGTCCCAGGGTAAGATTTACAAGTGCAACCATTGCGGGATTATTTTTCAGGAGCGAGGCATGTACTTCCTGCACAATTCACTGCATGGGGCGTACAATCCGTGGGAGTGTAGCATATGTCACAAAGTGTGTGCGGACAAGAATGATTTCAATCTACATTTTGTTAACCAGCAACATGTA
>Cep296
ATGTCTGTTGAAATCAGTCAAGAAGATCACAGAATGGTTGTTCATAATACTACATACAGCTACCACACCGATAATTCGACGATATACTATTTCATGGACAACACGTCATTCCTGTACCCAAATCTTTCTCACTTGCCATTCGCACCCGACGAATATGAGAGTCTATCGATCTCAACCAATTCTGTGCCGTCACTTCGACCTCAATTTTACAGCGTCGAACATGCTATATCGACATCCATTATATTGGGACTTCTCATTTTAGCGACAATTATCGGTAATGTGTTTGTCATTGCTGCAGTGTTACTGGAGAAAAATCTACACAATGTTGGCAACTATTTAATCATATCGTTGGCGGTAGCTGACCTGATGGTCGCATCACTTGTCATGCCTCTCAGTGCCGTAAGTGAAATCAGTAAAATATGGTTTCTGCAGAAAGAGGTATGTGATATGTGGACCTCCTTCGACGTACTCTGTTGTACGGCTTCGATCCTTCATTTGGTAGCGATAGCAATGGATCGTTACTGGGCTGTGACCAATATAGAATACATACGAAACCGGACGCAAAAACGGATTATTACCATGATTGTCCTTGTATGGACAGTGGCCATGTTTATTTCGATTCCACCGCTGTTCGGCTGGAAAGAAATGCAAGACGAACCCGATATTCCTGAACGTTGTATAATCAGTCAAGATCTAGGTTATACCGTCTTCTCAACAGTTGGAGCCTTTTATTTACCCATGTTTATCATGATGTTCATTTATTTACGTATATTCATGGTGGCACGATCGAGAATCCGTAAGGAAAAATTTGGCAAAAAGAAAACACCGAAAACAGACAGCAAAGATCACACAACGGTGAGTTTGTTATCGAAGTTGAAAGACACCAAGAAACACTCTAGTCAGGAATCAAGCCCCGAAAAAGACGTCCAACAGCAACAGAACAATCATGTACACCAGCACGAGCAACAACAGCAGCTGCCGTTAGTCGAAGGAGATGGCAACCTGTCAACGATCAAAGTGAAAAATGGTCACGTGGACGAAGCTCATACGGTGATGCTTCCGGTTGTCGATCAAGCAGAAGCCGTCAGGCGAGAGAAATTGAAAAACAAGGAGAAGTTAGAAATCAAACGGGAGCGAAAAGCAGCGAGGACTTTGGCCATAGTAACAGGGGCGTTTATTGTGTGCTGGCTTCCATTCTTTATTATTGCCTTGGTTCGTCCTTTCTTTATGGATGCGATGGAGGTACCAGAGGTAGTGATGAGTATTGTGTTGTGGTTGGGTTACATGAACAGCCTACTTAATCCGGTCATTTATACCATTTTCAGCCCCGATTTCCGGAATGCATTTCAAAAAATCTTATTCGGAAAATATCGACGGAATAAACCTAGAAAGAATTTCTAC
>Cep297
[truncated: 853,034 more chars]
