# Supplementary material for: UPrimer: A Clade-Specific Primer Design Program Based on Nested-PCR Strategy and Its Applications in Amplicon Capture Phylogenomics
Source: Mol Biol Evol. 2023 Oct 13;40(11):msad230. doi: 10.1093/molbev/msad230 (PMC10630340; doi:10.1093/molbev/msad230)
Supplement: msad230_Supplementary_Data [file msad230_supplementary_data.zip › Appendix 15. Cephalopoda/Appendix 15. Reference peptide sequences of NPCLs for Cephalopoda.fasta]

>Cep1
SDHLKSHLRTHDTGKPFKCTICNRGYTTAAALSSHMYSHRKPNSSGQMEYKCYQCEEIFYQPKDLQNHYNDCHAPAPLREKTLQCTQCSEMFVSQELLDLHVEQEHVKEQKRKFSTPDNISDIDIFHKKLKTHNDISINKQMLSNTSDLTVKENGLDLMPEIMDSSSVSDPANRENALVCPYCLQDNFESLELLEIHMQCVHSVKATEVYTCNYCNAPYPNLYALHDHMKVVHQNLTCMDIKYPCSLCSRHFTSIDALAEHKKHTHSQASSSNHSLYCAECALLFQNPMEFQEHIQRSHNCLQDTPRPKPPKSKKVSNDTKKDIKRMNSHSIFNNTKNSSPAPNERMVEEKMVCDQCNATFLDIKNFQTHLKIHLDSVLTQYICPQCQKQFTTEDQLESHLSLHYLCLSTEYGCTSCMKTFSKPDELQKHLMDIHAHHLYRCSLCKEIFDSKVNIQVHFAIKHSNECKIYKCTKCNSVFISEVDWQLHVRSAHLQMPKPHKCLFCKEGFTTEVELQCHLTIHGKPFKCPMCSEAFHVEYLLDKHLQNEHDPDKNSKRLGNSQSDIKVEKDIGSSSLLNSCGTIDVSNSVTSGSGIWKSTDPLHTCNICDMKFSNLSSLQLHKKQDHRVALANNHTSQVMTTVESSVITSKVIGSSNDKVALSCTYCSQSFKSRTELERHMKIHLNSSSQKCNICDEVFPSPNTLAEHKLQHCKIPQGNICVGCKIPLKSEDQFYIHSQEHGFQGAIMQCVICRQTLASMMELQMHGKHHFQTKPNFFTCCVCLRGFDSKENLISKLNSSGRTYFVCKPCYHGETSDFHCNECGARFPTNEQLESHVTKHRRTYQCIKCQQSFSTEYEIQLHVATHVLQEGNIHECKLCSQVFDSPAKLQCHLIEHTYGNSEYRCSVCCKVFSNATDIQAHAFEHGIHARKFGCIHCNQRFFFSAELDNHMINHVKPESVSELQCKDCPQTFSNIVSFNAHRRIHQQQMDNSTSTPIKCTFCHEVFNDTSELQKHFFTCHTEQDIEHSINKRNYQCSQCNKECSSLANLQNHMKIHKI
>Cep2
VPPSAKAKYCLKLGTEIKQFCGTQCHAQFKKRLKVCCYCQKDLTNVSDSFMAPVGWEQGVFKDFCSPSCLQKYEEKNNKDVEIIGVEQSKKRLPCAVCGKVWLVKHEVKFEGKVHKMCSDPCLSAFQYANKLTMNTCDNCGVYCYNEGMQPQYIQFEGQQKRFCSFMCVNTFRALNKKVVSCAWCGSKKGNFDMIERVDANNKYQLFCSLNCLSLYRVNLQATSNQAVTCDHCRKFVPAQYHLTMSDASVRNFCSYNCVMA
>Cep3
KYQNESLELPILSPSMMSQRGKRKSSSIDNITPSTSVSQDLDSADQNNDYPNEKKMKPSSSSRDEMESKSPSDIRLYMENTFDVRRSFITIEAPTIAMIKETYPCLFIDKELLVEFQRVTDLDIDHTIQEYCVKYASGIIDLSRNYPGSSGILQQASEVKEENVALRQYWDMVTALCLLPMLMRENLTEMVYEIGSMEEPDPKGRIVPMLLSKGPIFKSDEFFLVAEEQIVQEFEEFTIAFAALFSAYWVFNMQYPRTLTNTYNFIQKGILHIRDSYPIPPVSKQLVQRLQKWGRVTDGKAKRR
>Cep4
MPFNLLQRLRSVNRKLIIISGLIYLSLVFLFHGRLEFEQQLDNRFKTVFFKRNPVHLYLKKNTSATSISHSLHSSLKNKMELHVRNISTKPHVHIQANTPNFTLPYKNINITHAPNYKNCYQSSSNVGNNTFHRISDGIFIYSAYLDDRHSVPFVRVMTIIAQRKYKLRYFCHFPGNFWTDGLVYQMCENHNKHFGGYIISCPLPSSKPDQQKLFCSVSISLKKNGDTNHSSFIPITKIRTNSQPFSYGICIPPLFGNISQEHLVEYIELSKLLGVQHLYFYSFRLSDAATHVLEYYEKQNIVTIIPWKLPVEIHDNTIWYNGQLIAHNDCLYRSMSQVKMVAFNDLDEFIIPHNGSTWTDFVNRLSGENVCGFSFWSAFFDPSTGRPHPSGLFTMSQTGRSAKFSQVRTKVLVEPLKIFEVGIHHVSKPNEEHYKMLRVDTNVAFLHHYRKCVSNYGMKCDKFIPDRAIYRYFDDLKTAFDSQLKIIRQINSTA
>Cep5
LCRNKGWYSSQVILSLPENFKTKANVVMYVYNGPAKPSSMFKWVKNKLNRKVKQIADYDELKREWLSFQKKYEIRVVLFTELASIPLIFSALSVKFPGRVRFGTMNSKSGSGKETLARLKLKPPACFVIAPGKTLVYGSRPGELLTFRSMENFLKSLYPEVNDFFILSLIVTNLMGWFELFLSQGSLFRRLLRLICCCIKYNIVLIILWQPLLALFQLSYFEILLEWGLLALHFLSGSSIGSIIRKDLIFYSNSRYLLLGTFSLYSLLVGYIQYKRKNGMIAEDEFDWFNFAQLLNFNPLLNPSFQIVHPGGLYAMYLLESSDMLFGHFPDLVVTEMQSVVSSDYIKHLPRWKYGRVLNHNENSKLKCSHKDDVENLIATPNHGFCSGSPDFESGDNPAIQMMDGNYCCGCMQRNAASSESCVSTSPPPDLSEEQQSRKSNDVCCPLHKRKHSSASSADECKHNSLCSASSKANAREANHLVCSENYKLVPDGFLQTSQCVICLEDFVIGADICGLPCAHFFHECCILRWLYRMSYACPMCRWLSYNPKPGLDLCEIFSAVPN
>Cep6
MAKLCRCVKLNDRFDAQVFTFTLPKSIVREFSPDVFSTEIVYGYHKWNVSFIKSERHLGAYLKLLTSTPGLSCRVDYAFTMLNKDHFTRNESFMEKNCDFNDDKLTHGRKTFIGIQDLSNRNFMQDSGEFLVELEMRSIVSTFEYDLAVPKEAYSRHYINEKLETPYFSFGVFDWSVSLFSPNGAHYTEGKTAVQLNRHTSFHHLCNVKYEIALGEEDIYQTGQITQTLDTSGVGDPLIVAATIFELSQGRMVVPVKVTMTSVVLVSEVTMDALGQSRNRAHCYDRDKQAWMLEGDTSGKHLSFRLYYTDISHVPRKFTRFVCWNVSIIPSAGSIVGSNTSKAVKALDGPFTKYYVQQDLDEGFVMHTDIPVET
>Cep7
MSHYMKATRKHFSKNVHEFIIRPLLKQRETGELCDVVLKLHGQCFQAHRAILALWSPYFLSMFTCDMKEKTTREVDLSESLSLQRDSVFASVLDYIYTGTIALTLDNVEDVLRIADFLLLDDVKDFCRQFYLDLGNLDLNNCLRVRFLAEDHSLHEVKEYCQKIIEARFHDYLIFHDDILELSVSCLLVLLENPSVVQHTRHKDLKKLIHRWVEYEPDGRKQFLEELNLCIKVWVCDLINEAPFFGRALARTGMASLWHSYHGSSEEIPSNKTMEASAIFSENTSHGFEHSQQVLLAVVWNQGMKFFKLIVYNISEQKWYCMPIPKERLLQLIPPRQSLCNVLLNKSQLYLYLCSSFPYPTDMLKINVIAIDLQTQKTTLYSFRTVDYYNPSYRTTLTNYRTVPPAIVYCNNHFFVIGNKEGTGHLFLCNLQTHLYSCYHIPSSRIISLARAVVKNNQFIYLWYRHRTGPSEEFCIKKSVGFAMFDAKMKQFSSWDIPAPDITYDDFARPYIMCIREDTVFVYLPGKPALVLDETRGKWVTSLRRIPVPGSFSDHNAQLYGYQLQASTSHSIFVLNNEAPYTTTIYEVSETLPMALAHTPPPIDHVSMVTSGLLSSSILDLLESYDTYDDSYATALHVNMQVSVCDTEDSGTSNDEEQDSDNNDYEYDEDFYGYNFEMDTGLEF
>Cep8
IDDRCFDAPSAPKRPRIFFTEEQKEILRQAYAQDPYPNQNTIEVLANELNVGVKTVINWFHNHRMRAKQQQHPANSNSNSQPDGSFSVKTEPNEDSSNHSESSIISETTPERSSSDGGQWIFPKFEPIQRKLSSENSVEAEEVSGGVREKGSDDSCQNQNSVGKPPASKLNNNSNSGGGSGGGGSSSGLQPTSNTSVVNKRKRANPQWVFEGTQLDKTQNHENFKSEKKLSADTVSNRDIEELDAEEEFEPSAFSDRASKIQKLQKRISSADEDWEEFDRFASIEKIQKNLTAIQDDTWEF
>Cep9
INVCILQTSIVEELVSFSALDNIHDFTCVSLLAVCISNIECQLLSNCHSCKIANDNSPSSSLHHSTNLLVNKEKSSKGATNTVGAGTGTESTNTECYKLSETSKDENVGTLSIEKIHFQFRRLLKHSNFSENVILTAIPEFRSKVLFVFDKENIPCESKQSTLSRESSQTSGREYRQKSDELGIGFIMFECGMEGINLTAVRRLGFKENVDTEFQHKMEEIEKTLEEMQEQTKTELDKGEVPKKWQDKKNSMSSWDSTMSITSSDSQFPSLERLTKMSPLEGDASSGVLKLETIWFNFAAPPPLPMRRKMDFT
>Cep10
VQKMPPTRFHPYHGENIQLFHENLVAYRKTSFAHALTFSEEPLKPGEIFLVEIEKTERGWSGHLRIGLTQFDPRNHFKLPQYALPDLANMGKSWIYAVNKSHNRIFTGNIEIDEDQSTEPYQPVVGNEDLIQTPRGTFSRSLLLPVRFPMERKNGYCIPKKGSILPTDVGSRIGIMYVVNDDRAEMHFIINGLDQGPCAKNIPYQDGPLYAIVDVYGTTKQVRIIQLYG
>Cep11
MEADRNRKVIMVEPLTNEQHIFAYNVSNITDSPEAGLNQFGTTIGPLDDQIWTPDVIQRVASLVVIMVITLIGNTIIIIVLTCSKYKKKNSRVNIFIINLAIGDLTVCFATMTTEILFVCFGEWVLGPAACKILPYLQIVTLASTTFILTAMSYDRFMAICNPLNFRNTIHQARISIAAAWIMAFGFAVPQLFIFVQTIKGVHPNGKKKYGCQTHGYTGEWQRKVYFTFLTTYILIIPAILISYFYINVVLAVWRASREIVNTAGEGTLRRSVPNRSTIPRAKIKTIKMTLSIITTFIACWTPYFVVNLIRIYSNYKYDIPATVIAFAETMALLQSGLNPLVYGFFNIKLKRGLMEVFCPHKIPRLNRNQSLRTVLPTECVSVAEDFKSSRSSVRSGREYHLVNQTNNVPTPTGDRQRNQSSIITEENTNGYRLRVRFTPKETTHPADSKHGEENTLEEDLQPSTECETTKV
>Cep12
LNIFLCCRFPESKLARMFNGSIPIVLDSLKQHYFIDRDGKMFRHILNYLRSAKLILPDNFNEIEQLWEEAKYYDLTSMVKDVELYRKSKQKIVVKKEEKEYCDCIAISISPDLGERITLSAERALLEEVFPELSSALMDSRNSGWNMENRYVIRFPLNGFCKLNSVQVLQRLLNQGFKLIAATGGGVEGQQFSEYLFCKDCKAAA
>Cep13
MRSPVYSLLGVLSLITIINSVHGIKSNRDNITSNQVLAPNPQPIRDNPLRNPWTTHCATNCTCDVVSYANYKNLKTINCSNSNLVSMPNISNNLAEAFLLSKNKFKIVQELPHLKNLKILDLSSSQISKFKSHWQFFLYGLLEVLNLHNNLLKTLQDGAFTGLKNLRVLDLSYNRLHSIGKDAFGGLNNLQVLNLEGNGLTSVNPDWFQRIKSVSELLLSKNDLRKLTDDVFRELPLLSTLNLTGNQIRVIEVNAFRGLSKLCVLNLSNNRLTNIPSQEVRPLPSLDILILDANSFETVKSEEFHHLNISEISLSFLPLLKSIQNNSFHHLPKLTILQMHDNKNLLFIHPTAFSQVPNLQKLYLHNNKLWALPYTLKASLPNCTNIHLYHNPLRCDCNIHWILKELASTGNKSRIEFHDANKIICDFSNNKTLLSKIRVNEIPESCPPTTLPSFPKHFETSIGEPISLECLAIGVPLPQIHWLVGKGAKKNQTNPEKQTEINNGLYYVRFARLNNSGSYKCVAENIKGNDTRSASVEVLSGRLNIITGKTSNTYITIILNGSESLMLLDKYQIHYKESVKDSEYNVIYLKSRMHRCTITGLKPHTMYELCILYQINSELLKLHCINVTTKLEGDKSGITKIVDVKVVMGIIVAISVTLTVICFIAVAKRFRKRKEYEEPFGHDRMEPLSHIPLENLYHPPSTPICSSRTSLISHSQA
>Cep14
QCKIAKQFESLGLDCHKEYSLFNEDKEMYGKGWDTPSFNSTYSNLADEFQYQDSSKLDGYPFYGSLNMYGGGGYVARLKGSKTKLTTMMERLQNTSWIDKLTRAVFVEFTIYNPQVNLFTVCTLLAEFTRIGGVVTSYRFEPCMLLPYMTQAALFQTLCDVIFVLFLIYFLIKEVKLLLKLRRKYLKEFWNLVELGIVSLSIAGMFIFIYKLLETTRLTDLFRKTQGNKYMKFQYVAFWNEMFCIIVGWLVFLATLKFMKLLRFNKRMSMLSSTLTNSAPSLLNFSLVFWIFFLSFVQVFYLLFFREMSDFANFITAAETGFLMMMGKFDFHMMKLIQPILCPLIFAMFVVTITFILLNMFLSILNEAFASVKEDLDKQSNEYEIVNFMVGRFKTWTGIGMSGAVSPEEQNCKKSISGNKDGPDGQIEQFPDKVDQLLNSISQVYMEKDTLEAFFDDRNEAGKRALKKILKQSQTSSAYHAFPNDDYGLPKVQTN
>Cep15
AHKIVLAAASPYFRAMFTGGMKEEDMTEIPLHCISPCILGILINFAYTSEIQINEMNVCQLLPAATMFQITRIVEACTVFLEQQLDPSNCIGIADFASEHGCMDLYSKAGEYIYQNFCKVSKCEEFLMLSPCRLVSLIKHDELNVACESEVFNAVIRWVENDSEKRLSKLESLLGAVRCHFLSPKFLEKQLKMCKLLKKNPQCQSYLARIFEELKLHKQIPEVCRKPCKPMVIFTAGGYLRQSLSNFEFFNLETNEWRRLPDLPVPRSGLSACVVKGILYVVGGRNNSPDGNMDSASLDMYDPYRNMWRPCAQMSVPRNRVGVGTIDNMIYAIGGSHGSQHHEIAE
>Cep16
MGKCLSCCEPVNSSSNSSCDDNLSGLAVGGGDNTKSQEISQAKEAKRSQTSSANYKSQLSSSSKASNPSSAEASGKKMFPTYSKIPPIKKQANGDSKRLSLLCRDYSEQDIHNLFEAYRDISHDMILAEGIETFCKDLDVKPEEFIVLILAWKFQAATMCCFTREEFVQGCKCLKVDSVKGIRSKFNDLLLEVQNKQNFRDFYRWTYKFGLESGQRTLPIDMAIILWKLIFTRTEPPILKHWLDFLAKHPDIRGIPKDTWDMFLNFTEQVGDDLSAYDDTEAWPSLFDDFVEYENDFRNQNVKTD
>Cep17
MQHLFFHNYKEEKGSFTYSLNKADLNQAITLHPIKEPTHQFRVHNYILGQRISSLRQKTLNLHREINSVNQLLGEQDSEKPNNLGLRTSITKYNPKDEEDVFEWDFFTRPLYSAADVNPKRGMPAHMRVALDDVIQQTIHMINGNARQRGRHIDFKEILYGYRRLHPYLSCDYILDLLLIYRKHKGRRMTVPVRRHAYLQQNFGPMEILEDYFPSNKEEYISYDSVHPFAHLFTDYKSPERTNVDKTKETIHIVLSLSGRYETFKRFMKNYEQIVLIAKEKVHLNIVLFDSTDDTALQKSINLIVQYQQRYGANSVELIEANGAFSRAKALKLGSSDTKPNSLLFFMDVDILVSRDVFQRVRMNTRQGLQVYFPIVFSQFDTRSFCPDPVNCKFDIRDFRNDYGNWRQFGFGIASIYKSDLEAVGGFDTSIQGWGKEDVDLYQKFINSNLTIFRTVDPGLYHAFHHVSCDPALEPAQYQMCLGSRASGYQSVHELAKQFYSQPHLLNSRPMDSNHNS
>Cep18
MEMEIVSDDDACGANNSHNTVRRIMSEGILQNDDGDTEKFDPYRALERSQSDASLIQNFESGISSSVDTTDDETVRVRNVGHKVSECSTVYYDLSKAVECEVSKTQKGRPRTPRALETIPQDEELQIEKPVKNFSRSISSESSSSIYEDSGTTFTQKLCKEEKSYSFSSSSLSSTSVKFTKGGQQEQIVTKSKTTLKSTMQTFSQELRNKIHVLHIGSTPEQIAALREMLALIENAWSTPVHGRDLAYGLCDIIRHEGALERIVSNCGSSNKDLLRASGRVLEQIMTTENREAVAKIGLDTVVKMTYKTKNMCDMARTSTGILESLFKTSENTCGEVIKLGGLDVVLHWCRYTDRMTLRHCAFALANLALYGGPENQELMIKHKVAEWLFPLAFNDDDSIRYYACLAISALVSNKEIEAAVVKSGTMELVLPFIENHTPAEFAQSDQSHQHGCAREWLTRLIPVLSSKREEAQALAAFHFAMEAGIKAAQDHKE
>Cep19
FILAITLAVLPLKKLVNFYMYLVSALLLTVSYHVSFSYVEDEKTLGFDHSPFNDLRENPARIQELLLYLCIQWLIGALIAYLLDIKNWTKYLTLAFSTPVLAHLAGVPVEHLSAVHNVASTVIISVILLHLFNSLSCTLDFVKSEINRLWQIINATGWLPIIVSLWHTIMLPTQLLLFWMVLFCTQLYIYLSAENNPIIQEGWLVMVLASIGECCATPVSLFALCVTISYASYYILTLTKLYLQGWNAIGHDNDGMRGWTEGFTMLLIAMQTGLLELRPLQRAFLMSILLFIVASSLIQSMYEMTDPILLTLSASRNGSIFKHLRAVVLCTFLWMFPLYMTYMICQYLDLDFWLLVIISSCLLTSVQVIGSLAIYVLFMYDYVRNEPWESLDDVIYYARSTTRVLEFIVAVFVVCYGLKETLFGVWSWINSSILIIHCYFNVWQRLQSGWKSFLQRREAVKMLESMPCASQEQLKTHGDVCAICFQEMTVARITKCNHFFHGFCLRKWLYVKDACPMCHQKVSSIYKEEESPVVSQNNNTEDGGTETESGAATELFQTSVSKVEPSTEATTAGQSEAKPSVSGHVSNNVPASLIDEDSLQKQQEVEAVASAKLEEFKLEQKSGSNLVSDKEDRVNDNVKQAHNTAGTPVISVSEA
>Cep20
PTDIILPSGKQYRFHYDSEGNLISVTMPSLGVHRFAYVTSIRFQRYLYYPPKAQLPFIKDIDGNGKLRQILYPSERKRVIYRYNNHFQPVTILFDDSHISYGYDSQTGKLNKLEAFYTGYGCQYLYYHSSTLISSIEVQFQQDRQLIGAKSFYNYDNNFRLTYMHIVFTNNETTSTNFSYNTNTGKLANIKQFKVNWPLPDREIISDENVKINREYDHYGRLKDIEYKFIEAQRFKLEINYDHTNRIHEWRRKIGHVNSEAVEYVYDIDNNVIDVLIDDKRAWHFGYDANGNIAKITTDGRTKELHFDEADHIKKYGEKYYKFDPDGFMVQRNKEHLYFNSLGQLRSVTKTEEYKVFFSYDPIGRLVVFKDLVGNVLQYFYLDVEHPERITHTYNHGNGDTTQYHYDELGHLVSMERRGNSYYIANDPTGTPLVVFDIQGNVMKQMSYDPLGSVTSDTNPHFEFSFGFQGGIHNPITKLLHIRNRVYDPQIGRWVAPDFSNVFEKVKDAIEKPEVLNIYQYHLLVNLHTKNRKYPLT
>Cep21
MPAANIVVNETDVLRLVTEFLQNRELNISMMSLERETGVINGLFSDDMLFLRQLILDGQWDDVMDFVQPLGSVDDFDTKRFEYIIMKHKYLELLCIKSEPSIMANYDFTVDEVVKCLNSLESLCPTKEEYSNLCLLLTLPRLASHIDYQNWNPSNARAQCFKTVYPLVEHLLPFERKNDQNNLVAKNDRLLQLLLKGLLYESCVDYCQSKATSNGDEMELKFASLLNDTGLSDADLSLLSWLQSIPTDTFSCPFEQKTMNVDIRPMTKPSLEASWSEQILVTPIKPRMFPHSHVPTTRPRGGADMMTRSLNPQFDGLSSGLWQGRRDSGDGLSPMSRSMTPAARLFNMKKNPMQMSMDKLFEESEVINTQSSISDDSRSFRSSSSVTSSPLRTPKNVKPGTSGTPPRSFSPVNNNLTASVTDSPKHLKLNTTASSTPGPAGSTNTELFKEYQRQKQRLQEQLEIQEQQKELYQKELNELEKKQTMLSDNRIKEEVRYSQQSFSSPETSTRSLQGTP
>Cep22
MMEGPVTPGSQEFILKDEGTFISNVSRFYNQESLSDIKLNVGNKVYFGHKFVLAKSSDVFRTMLYESRWKEKSTASIDLNESAECQAVFNRFLRYLYTAEIKINPESAVGVLCLADKYNVASLKHLCTKYMVENTKSPKVQNALNWYSWAKALHLEDLIEQCAKTIAWNADNIIKSPEWLTMDNDFVTDLLQSSSLVVTNEYTLYLALTHWLEHQETLKPNSYGENVQKLMSFIRFPQMLVSQLYDIENSEISKLPEYRTLMHHLISKAYRFRSLCPAQKELKVSFNEPFYIPRDYKELMVDSVRMHNTHRFGIQVDVRTYVGPVPSEIKEGDWKITYRKNADQWILQIFCHESALVQGEARVMSSLIVYNDDEEVIQVEQSTPTVCSRGNHMSHTIDIINPEVARTMAVLIKPVPI
>Cep23
MKMMDGAESVRSGKSDRSERSHRSHGSMHHRHHQRQPSNRPHRSQSRDKVRGGDEHIDDRAVQHRDHHIVSGEDECEERIEVQILPQDDNWGDNTTAITGNTSETAFSMEDMHKFSKDLDDSIGFDCTRYVGTALATFLSLFGFASPIIMVILPKLGIMTWDAGPCKPECEGLLISFTFKLIILLMGTMALFFRHPKATMPRVYVFRAVVLFLVFVLTFAFWLFYGVRIFKRKDAKTEYYNIVQFSVSLVDALLFIHYLSIIVLEIRQLQPQYVVKVVRSPDGLSQNYNIGILSIQRAAVSVLENYYKDFPVFNPYLENVHKRSSKVTSLKIYDVDGVNSSGPQGRQRAVFAPNSRRRDTSHNERFYEEQEYERRVRKRKARLIMSADEAFTHIKRMQDEQ
>Cep24
AYPETNGKDRPRQNGYQSSPCGTLSSLSSSSVASHNSYLSASSTSLNYDSLKSLGCQVVAYHICQADNNTTCMLPDFVHSIAATLARAPQLEAYREMLLVDPNLFNILTMKECIQNPYQSFVKGVLEPLKMLKSSGKITSDSCIILVDSLNEAEFHRPDYGDTIGSFLLHYLHKFPMWLKVIVTVRTSYIEITRQLPFFHISIDTCDATVKDLHDYISYRINVSTDLQNNIAVDETGTQNKFCNYLQTLSNGSFLYCKLVLDLIERGNLVLKSSNYKIIPINISEVFLLHFNLKFPSVRSYERIYPILGVCLASLYPLNQEEIYEAINSGSTKKYISRDEFLHRLEILSGFLYHRETDNTYMFFHPAFRDWLIKRDENEHRKFLCEL
>Cep25
MLEPVHSMRGKLPSLHRIGKTKCIDEDEPPPIHDLSFDPVPFALLEDNRFDVSDAEETLRALRRAFRIVCPGRHACKRSFDHSGLNITHCRDGVGLGKYYLQLQKIMEKRAWLEFTHDWMYRVKSTLLFIQELESMVYTEYCTLYDIMHNNQLPQDIESKLCGLNSICEDLRVHSNHWNSIQQRIRTQQWMQPLLSSVYSELKMLKKVFFQLQDATIWWIHKLIEIGLVVFSHSQMSHVSNEVFWSVARGLEDFNSIVTSAKLNAFHDNESIIFKDPNLMAMWNSIMINSKFHNLSSLITISPISLNHILNCFANQRSRYATFDTHRFLTKSDEFIDNLDTGILPGFVWNDLSANIMSAVSSESFEHQIGNGSASLSTVILNVNPLKAPDLSVLMSPLTDFVRREQDFAEKFLSVICNSTNFLRYDNTNNSSTKDNKSVTTNRLTARRFSGTPVLSRTDSRRKTVSWGDTANSSIKSQLVTTYLENIWENFGKNFEHLIYEPAWNGERSLMRTDVGSLFLVNDALVLMLCRMIYHGIVK
>Cep26
GSTRNGKPTESGATGKIAASSHAKQGYVPDQPPRSDAEEINILFSERKMMNPEDNIRQYRSASFSEYQRLTSKRSELHGASTTLLHEEFSQDENDQIIDSLVSIYGIPISTAMKSLKRRLQDELRKVTESRRRKIEELEEIHALEQQIEELKLESKSDSKAASFLPNGHKSRSLPRNGRGLVTSSSFDKSTAVRSSPQIIPRRSRHRRQASDPMIAKFSPIKEDKDIEADFQAKASEAYDGKFSKYSTDDSSQSGLSDTESTRSEPTGESLNSAYKKIKPSAYAKMFYTGRAQSTERIHSSDSAQYLSSSAPLSSSQSESFLSEGYAGHSRTPTYFSDDEEKRTKEEKRQILQYEIEKRKKQLEETARLQHELIRLSRARQAVAHSYDDIPRRYAYSTSPRHVPTGIIKPLDDELPYQLERYVQSSHDIHKSDSMDAKRAQELAQAQANYSSTEYLAHKQELARRQLYDDYSTYGSYPPYDAGLGQSQVYPSSPNLMNRSDSGPVIIQSMPPTLPSSGISGSVTLPEINRSDMDIMPSRDLHQHQFSSDTDNSPASDYTPAMPLLDDITTRSRKILHDIGNRPLSAEFNLPGGVD
>Cep27
MVVLYAVFLVLACLASLLQIMVYRFKKDVLLGNNPQFLKFQRGYFSAYLPAMFADWLQGPYLYKLYNYYGFQEEQIAVLYVFGFASTVLLGTWIPLAADQFGRKKMCILFTILYSISCLLKLSRNYAVLLLGRLVGGVATSVLFSAFEAWYIHEHTETHDFPKEWIAVTFTKASFWNGVLAILAGLTANIFSEWFGLGPVAPYILAIPFLIFAGVMMSTHWNENYSGHKVNFQKLCFEGLKKTLTHEKVFLIGAIESSYESVIYIIIFLWTPILDREKFSLGIVFSSFMISILIGSGLYQIASSKNVPITNLLLSSVIIALFANILCVISTNPTHPNTALSFTSFLIFEVGVGLYFPAMGFLRNNIIPETHRTNIMNWFRIPLNLISCIVLLLLHEDVFQHGNRMIFVVCVGLQALALVCSVRFVKIAKEDDMRQETLLLAETEHIHNIF
>Cep28
FLSSLFVFCLELNYIQLVYSYIFSGGIIILCQHINSSYTQMPLTYSVWFLKEELAFKSLKRFLFFVVVNFTLQRLFIHFRRKGRLWAYFEGNYLEFSIYISFLLVVFSKLVTDIYTPQILIYLHTFYTFSLLLFEIILERHNIFTFIQDSYQSVREDLGNFGIQIFLESHWIRLHFPQVFRLFWFSRFMYHLLFYVNMIALPDNASADEVFSKLISGKIPENTLELYTVISKSLLVRGCDTFIALFGLTCIVSLISHYIGIFVAYFVGCDVEEDRNADRNVGLLSAMLFLVLALQTGLTSLEVDARLVRLFRNFCLLSTAIFHFVHSMVHPILMSVSASRNSVPNRHIRPLLMCFILILFPCLLLKYLWSHHSTSTWLLAVSAFSIEIIVKVLVTVTVYILFMIDAYRNSFWEGLDDYVYYIQSAGNTVEFLFGIFLFCNGTWIMLFESGGTIRAIMMCIHAYFNIWLQAKKGWKMFMHRRTAVSKINSLPDASEGQLQELNDLCAICFEHLNSAKITPCNHYFHGVCLRKWLYIQDKCPMCHSLIYEIRQLD
>Cep29
PTFKYFSWHTSLLGLIGCIIMSFYVSPLYASISVIMLLLLVILLHIRSLPSSWGSISQALIFHQVRKYLLMLDTRKDHVKYWRPQILLMVAHPCQSCELMDFINDLKKGGLYIIGHVKIGTLNKHLSDPIQDDYSKWLSLIDYLKIKAFPEVTMAPSVSEGLIHLARISGLGGMKPNTVCFGFYDDATPVDSFMKTRIRHGTVVNSAEEGSSENISEHFGVVRSDKDPHSVQSFEEFVGFIRDCLKMQKNVCICRHFNQLDKNAILSSKSEHFIDVWPLNFFQPETSNYFDITCLYMLQLACILHMVPKWKKHTTLRVFLCVDTVNDNTLQKEKKLDDFLRQLRILARIKIVPWDQILTYYRANEDQHESSEEMMQKFYSLGDSTLKMINQLIVDNSRATAISFIYLPLPPSDISKYEKYLHQLTVLSNSLPPTMFVHGLHPVTSTTL
>Cep30
LKLEPSLVENKLPHVISSPKRERNTSLSASQDGVQNLSMKIEAKMRQREPMFSTLMKPKEGERDGSNVKREDDASPVKSEDSEKENLAMDMPVDLSTKPPSSPDIITLSDDSDDEKKALNGAKELTADEKRMRKKLVKTLQAELRNEEAKLVLLKKLRQSQLSHQLQEQSNVVANNKQLSNRQQQQQQQQQQQQQQPQSAPPPLVRGNHTNNQPLQSSKSNSSTHPFMRGSQQMAAQMRVQQMQHQQGPPPLVMPPRMHSMQNMRTNHNQMSNSNNNLMSGFRPIHTPPVQSQPPAPPAQPVETTAQRQAAAKLALRKQLEKTLLQIPPPKPPPPEMNFIPSLASNEFIMLLGLEEVVNYIVDSDLIARGEKNLDHKMICNPFSCVQCNTDFTPVWKREKPGSKNVICEQCVTSNQKKALKQEHTNRLKSAFVKALQQEQEIERMQSQGINMPTTVANNLNMGTTAPMNLTNSYNKPTTDHFRHHQTLMHAHQMQRPNQPIGLQPFTARGPFHYQLPFTKPDLHRQYLLDLIPPRPRGTMPWKS
>Cep31
GDRAGICVTQFDPKQLERGLVCSPGSLPTIYAGIIFVKKIPYYKGTVSTNAKFHITMGHETIMAHVTFFGTESASEQDNTLDLSKEYNYQEELLEKQPQQPNLCQYALLEFEKPITCLASCLVIGSKLDSDINANVCRIAFHGQLLTYYTDSKYKESKLSELKIFKIKSREGRIERVTDAHSLIGKDLFKKETNIQAFANLKVTLSSGENGIIEGSFGQSGKVKIRIP
>Cep32
GSTGSFQFRITDGSNFDNEHIFKITAHSLVLSLDVNKPMEVYPNTMQVLTNEYLSASTNNPNQTNAIKYWLRTRPHYGQIVSRMDEQLNEVHHFTQSDIDSGRIFYRHKANLHNWSQRDFFKFRVETLYANSIEDIMFISISYGNINQENKNMLISLTPLKVVEGGSAFFTKHNLNIDKYVRELKILKKHVTVRYEITEPPRYGKLLLDRGLLLPGVNFSQQEINHERLKYEHNGNETLQDSFKFLLNIKIRNITSKPLDVSSRTLENEFNITIYPVNDQHLVLLTQNPGIQVIQGLTANITRKHLETTDPDTPPENITYTIIKKADNGMLVFHNSYYVPISQFTQREVNAGIVVFLHDGSRHQGSFTFKVSDGKFEQFYIVFNIAVIPVIINIVKYSDIEVLQSQSAAYISLNNFKIRTNGISENVRYNITRRPQYGHLYLKDSIVSQFSQTDLENSLLLYIQTNMASGSDYFLVRMYFPQIDSRVYDARFNITVRPLLKQHPFKAIAGDQALIDLSVLDASELAAVTNDNPQFHITESPLYGQLIKRSPIRKREIRRRTLIKSFTHEDVKNGDILYEADRTGHNHSVIDSFSFKLVAMNVQPASGKFEINIHPPGSKEEDLKPSLTPRLTSVAAAIEPKEGAGKQEDIPNVTSDFFIVCIVVSFILIIIIIVLIIFILLRKRKQKSPSENVRGTRTRPRPQINGSVHLDQPHVHIEPQQQNLTNSPASDDYMSLMQEQASSIGVNIPSTSSNNTSNADTGACCSSSNVTDGATAGSPASALTPSEDSDDKAVAAAVAVMTASSPSSCSHPNISATADQSTKSSPTPRSPDSTRAEVSSTVPTCKVTPLMHTDNSSPPERRSPEGSSKTGTSTDLLNVDWNLLGPELLQHFRTTNPVLRDNQYWV
>Cep33
YKSRSILLYIHFLLSPSITIFIIASTMMIVYMAAERYLAVCHPFKARRIISLRRTRIIITMVFVCCALATTPLFMERRIEVEDYEGQEFYKVNQHFDEGVIVIRRLCWSVLFDLVPCGLLIYFNTCLIYSIKKAKKLRMNMAPLNDERRGTINRNSSYSSHRHKPKSHSGCTSTVGGIGNASTTELSLRPENNSIFRDDKLIRGAEIEVHLRTEGRSMRSQSVTHRRRHTDTALNSVTATLVSIVVMFLVLVSPSEILKFSFHLASVDSALSDVIRDITNFMQALNFSANFILYCVMNKYFRETLAAMFCFYTNGHASLSKKSEYPTISLRGSPSSS
>Cep34
MNSSKFLSKDDLFADVKVPNDSKLKEIEQNFNDSEWLNKSNPCGVNTTGWLLLEPICSTRYDSFVVLLAVAIILGFIIVLTIFGNFMVLLALYKYKGLRTLSNCLIGNLAISDFLLSVTVLPISASYDVLGYWVFGNITCMLWLCIDVLYCTASIWGLCTIAVDRYTATVYPIWYQTQDTSKRAIFYIITVWLFSIVISIAPFIGWRHMLTTFFQFNTLIKAHDCILFMTQSFVLYSAFGSFIIPMFLMFFIYVRIFMELRKRSKARQAKIQGQTQFKNSKEKSTVSSPKTEETFEMHPLEKQTTNGNMWPTDNRQSSQLLSIETDESALTDDDHADKTATLVMSSESDTTSNAKLEGQLLKCAPETTDSERELLMVTSTSHSDSEKENCTAAAPAADSKAALEKSEESANAKASKTMRQRAINIISEFSKNDSKSRKGKHRVHTLQKMPEKSTKPALMNANVKRRFEQREQRATKRMALIMAIFCLCWMPFTFMYVIRSFCSNCGINPHLQSFIIWLGYVNSTLNPLLYTIFNEDFRKAFIHIILCRKVTAKF
>Cep35
LPRLDTNRNSIMQGIPKLPLKTLSLGSFFIFILHWLVKFEQVREHGSFYDLNIAVEKDFQPYGMKEPELFPVTGVRRIPKIIHQTWKDKMVPRKLTSWVKSWVKNHPDWEYWLWTDASAREMLADKYPWFLSTFDNYPENIRRADALRYFVLYEFGGVYADMDMESFKSVDPLSLKYSCFLGQEPYEHPVLDSNFEHIVINAIMGCRKNHPFMKKVMESLPDFSHMWNVLDSTGPHFLTLHYRQYQKNNIPPDVDDGVYLAPAEYFFPTIDPVKFFWMRTQCAKFDKLTKIQQKACKSLKVKGVKRTIPSISFATHHWIHTYLDLSITLKGPVEIHTVVPHVKIYKSSKTLS
>Cep36
MDLGRYTDFLLVLGVYILCLFMRADASQDPIVTTSKGKVRGFRKNVDGKQVDVYYGIPFAKPPLGNLRFRHPQPNDPWSGIFNATVKPNSCMQGFDKIFKNFSGENVWHANTPRSEDCLYLNVYVPKVKKPIKNKAVFVWIYGGGFYSGTSTLDIYDPSYLVLLNDVIVVSIQYRVSVLGFLALGIPEAPGNAGMFDQLMGLDWIQREIRNFGGNPRNVTLFGESAGAASVAFHLVSPLSRSKFDRAILQSGSLTCPWAVISREEAFRRSKVLAEKFKCSPVDTAWDIYKCLKAQPAKDFPDYVWYVVEGISQFPFVLIVDGTFLVETPEISLATQNFKRVPLLVGSNKNEGTYFLAYFRKDIFDIETNALISKEIFRILSDTLIEYYPQYPTKLNSFGRDAVLYQYTNWENPDDKISNRNKLDQLVTDYNFLCQVNQLAEAYSNAGEKVYYYYFTQIPSQSPWPKWVGAYHAAEIEYIFGSPVDRSKNFLDNEVELSKKMMRFWTNYAKT
>Cep37
VHKALLAAASDYFRVMFRGMMAESKQDTVDLKGVTADGLQQVIDFIYTGKMSLYYDNLTEIINTASHLQVSYALDLCSNYIKSLMTFDNADDFLSIADTYSLEKVLLHWDDMILSNFHEFSNSQAFLKLSAQKLVKYLSSNLLCTVSEYRLYQCLEKWLAVSSSRITTDSSIIMPHLRFPLMSLIELTSIKDSELFQKVPNGAQYIAKGFQYHIDCKQGHPVIDESSTIRTNTSSLVLVHHGTAYMPFQVTAYNPENNKFFRLFSDVNGSRDCRIAVIDNFAYICRVVDFGGGTLMSSLFRFDPRHLVGQELHPMKQLRLDFALTAHKHCLYVFGGSTEQFAILDSVECYNVKTNMWEELLYLPNPVHSLATVVHETRIYLSGGVTGQERQATNSFMCFNILTHRYEVKPGMFYARRLHDMVSFQEKIYVHGGIPRQGIPLHGQIPIEYFDLASEQWTILTSSTLSGRSVGHYIVFENQVLCLGHEHHRATEDEIWVYDTVLDDWSKYTKAPQRMSLTTAVCIQMHINFNEEKVAKMVLKEK
>Cep38
MEEQLDSLEDWVAVKHNPFSEGHLPPKIIFIIGWNEVEKKIAVTSRQHNRVASDLAESGNRTGLFTFSEIRAVHELLCLVHGCLAPYLPDIPVEPRGLWTFISPMQTPDNIDEICKNLERYFQIVLEICNERLLISTLFEEFTADDYFENFSEIHRRSYEEAVAVAEEQLENVLFLRESSVTMSEKEDMYNLEDAAMAKLNINLASFYNFQIQPFLDMRELAFTKLREARKKLQDIDTGERIKAEYRKIFTEWQGHYERALDNIQELYIKYYKTTCSNLQ
>Cep39
MTSSATITTERIFNQTMKVPFHFSINDAKTILQQEAESKWFTPTAEMFFIFSYSVLICFGSVGNSLVCYIVMRSPGMRTARNMFIFNLAISDLSLCLFTQSLNLYRTLNNQWKLGAFMCKFGSLFQGINIFVSTSSIMAIALYRFQVIVHPTISGVRWRLRVTVALVAIWVVSFLLASPLLVFTIHKSSQPIEQVDIYLYHCIEDVRLRLEKGAYSVASLIFQYLGPGIIVILAHTKIFSKLNYRIVNRSQMTPALHNSCGYKSQERKAKRKRKTKILLTTIAVVFALSWLPLNVFNILIDFKGSAFIHKNIDVNLTFGICHLLVLSSACTNPVLYGWLNENFRREFFSILSCCICASNFRKRLRSLRATTRADDDHEIAVYQQSDYPGEQSIPKDRYLHKSLPVEIGTPATYQVTAS
>Cep40
AQFTEDDHKAFLVDQQNRKSFLRSACKKLGLLPRKREMKKSEFSSILVDDPHGFMYCQIPKVACTNWRRVLLVLTGYYNTTKGSQLRAMDVHDSYDKHLTYLSDLSAGGITYRLRKYKKFLFVREPFQRLVSAFRNKILSSKNEYFFQRFGRIILKRYRNRSMSENSMRKTKVKFSEFVHYLIDASTRRVSLNDHWGHFSPLCHPCSIKYDFIGKYETLERDAHFILRDLTPKHSVKFPSRNDTYRTAQTGNDLAAQYFKTLSPASINRLWKIYRMDYYLFNYSYPTWLVPSYNRNTTIIKQSSKVNPVKIKTT
>Cep41
SKNQSACHTVVSQPQLINSQSPLRMNSQSQLVTSGGQIFASQPMLTNPAMLQAMASLQQGIPLAAHQPLLATQSPTILAGQPLYIRTATPLQQQPSMVAAATAIPTGMQPVNSSKTAKLIDMTTGLQAKTVGVPTKTTNQGNKGLSTILPSTSKGSNTAKIHPTNISMQPNSGPKLNIPTITPKQTTKVRTKKSNPLSTGSQTKPSMPTSLSKPTTPTSQTNGATSLPKSQSDSEVETGRKTIAMMESTSEKKTLTESTSKQSTSEQKQEKRAQVDAPQPPTTTQETRQVESMDVSSGKSQHPAPNMLDNSVVVEKQKAIVKPHILTHVIEGFIIHEGPEPFP
>Cep42
MGLINKTSLNLSSNFTYDSGEGDFYDDFDPSHREITPKQIVVPILFGFVFVIGIVGNGTLIYTVLRNRKMRVVPNIYIVSLSCGDLLLILISVPFNSLVFILPEWPFGEVMCKINEYLQTVSLGVSVFTLTALSADRYIAIVDPMAKHKSRLIVRAVTTAGCLWVVALLLAIPDLSSSTVIEGSHNVTLYSARICILYPTVDVNGHLPMWYPRMMIMLKFFVFFMIPLIIIGIFYVLMARILILSAKQIPGDSNGKASYKKQIETRMKVAKAVLSFVVLFAICWLPRHIYLFWYFYFDEEFNPFWMMFKIVSFCMAFINSCVNPFALYFLSNQFRKYYNRYLFCWCTPKPYDVLNTPGSSVMYNFQSTVNSTTTYMHSQTAC
>Cep43
FDMKQHFPNVLLLYSSDCCAHEYVVQAMAAFLMQICNCNVHIDLFEEHLIQEKGLNDWLLDNMQEAEYIIVLCSVGSRLRCKKNMQFKLHPHRTIPDYFALAVDYVAEKMRIERCKGMSLSKFIVLYMDYSVEGDIPAQLDLAQKFMMMRDVSNLVCQLHGLSLECSKFSPFSGITTKNYDKSEVGQRLKVAIEQAKQYFKDNPCWVEDHLEQVPRPVGCKFKSKHNRHSSGEPLLLPETKIEKAPTAKQTGRHASFSYYLTSQRDIFGIFSRDNAPVSSFFHSRLNSLPSSLNSHTTLTPFSLSTHNSHSYENISQTKKLHDSNMFFAEPLVSSLYPPT
>Cep44
IVNIEIFNKMSSPTPSQSDTGTSGSTSSDSEISLESCSPGLSTKCPICQETYTMPRVLNCFHTFCQPCIEKQQDNPERVICPECNHETYLGSLGVSGLMQDYAVSNILETSAIDANGLHCTGCKSKDTTAVAKCYDCANFLCANCVMAHQFMHCFEGHRVLTFTEVQGGKEELQSEKPVACPRHRHEVIKFFCKTCSAPICKECTLFEHGRGHECHFILDVSDKQVDILRRLSDDAKAKASDLRQIAKGIEHINS
>Cep45
MEVFMENTNHSNVVVGSNLKYVFGLNVSVVNGSSTVFPAPLPAQFDEIKLVEFYLTGVASIVIISLGLIGNILTIAVLTKRTMQSSTNCYLKALAMWDSVVLIITFFLIGIPSVSEPYRENILPYVIVYAYPAGLVGQTATIWLTVSFTVERYIAVCHPLRAASMCTMARARMVILSVSVFSFVYNASRWFEYEIEYRLNPTDHTILVKEKTTDMGESKIYRKVYFLCLYLPIMCFIPLTSLAVINIFLILAVKRSQRQRRDMNVRQSRENNVTLMLVSVVIVFMICQVPALIYNTAYAIDSKMVSTT
>Cep46
MSSVLTRRRTSDTILAVKYTPCAEEQTDDELEEIAIVSRDNSSEKKPSELDVEQSVTVTVNGPRLLPGVGVFHSPSDRTKLIGERLSSQLSLPSPVYSNKVVEQATCKSTSKQSLLDIVSNRIDKAKQRTRSGEDIALMRKIRPTEPVTTREIRKQRKKEITQIFGNKRQRQQERIETSTNSSDKSGCKWTFVFDPSGRLSYWWSAVVSIAFLYNFWVLIYRFAFQEIRTETTYLWFTLDYTADFLYILDIAFHFRTGFLDEGVLQTDATKLRIHYMNTTRFYIDCLCLLPLDFLYLSIGFCSILRGFRLVKVYRFWTFLDRTERHTNYPNVIRTTTLMHYLLALFHWNACLYYIIVYKIDKATADWGFPKDESDVLKQYLHALYWSTLTLTTIGDLPMPRSTGAYLFIIFELMFGLLLFATVLGHIANIVSCVSAARKDFQ
>Cep47
QGQISGSRSSVTTPDACPSDDYYDWTWAAVKGSPGPTRKAAATQTPARSQMVRKHSTDSLLAYRTYQMDDPLAAAAVVQGQKAGNTLPSVAKTGKPVGAAATSTSLGSPVDRAKRFDANGRTVTRPASRFRDLQLYKKPLQIHYGDYESYRSDMKRKVEVQKIAGLDGMLGIHVLSGQGLKSSRTTLRDLYCVVAVDSINKARTMIRTGAVNFDWDEAFDIELEEAKEVSFLIYNWDPNFKHRLCFHGSVVLPNYIVSGENKHVALKVEPKGVLYIELLYKKPAISLQRLPSSKKNALFGTDLDVVISRENSGFDVPLIVKKCIEEIEIRGLEVVGIYRLCGSARRKSQLRELFEKNSADVNLSVEFVTDIHTIT
>Cep48
MNMRRLPPSWFTQLGTRVSDRKLRPVFCLRHGFNPCNCRHTTSYSKLYQSNRYQKRFIHHTSRPVFSGPDSVENPRLAPLQVTSILRVNELSVDVNEGAVKYFESNQLQSNNPIEDRRGNAKFIGGPKFLFGVFDGHAGCACAQAISERLYYYIALMISPPHLIEKIVHILKDRGLDIHSTGILNWYRGPHDYVNKELSPMYSKSLVKLANEILALYIEEESTIDDHLLSAFCRLDQDIVQEALPNYSKNVSNFEAMQIAFSGSCACVAMVDGTNLYVANTGDCKAVLGVNVGDDQWEAKELSHDHNADNVQECRRLVNSHPNEGTHLIRNGRLLGDLAPLRAFGDVRYKWPARELKHVVKTMAYSTPYGNNLIPAHYHTPPYLTAEPEVISRRLTPKDKFLVLATDGLWEMVTPEKVVKIIAGHMEGKQVHVNFRLPYSEITLSNINQILLKRKTSLANKAEDSNAATHLIRNALGPEHGRVSAMLTLPIHISRLYRDDITVTVIYFDTDYIRDHFHQTSAE
>Cep49
YAGMFCEIIQGYSKGAGYKPGMKVEDSRFRNSWTSINIEGSWQFLNCNWGARHVRAHQNSSENLDQWELSEFNYTCDEFYFITEPEDHIYQHFPDDSRWQLLESPISMAEFLKLPLVKSTFFNYGLRFANHYDSIIITNHGVAIIELKMPVLLGFGYTLVPKSKNGDNAPVEGRTMLRIIGRKAIFTVAPPKPGKFYFTIFAKERWDSDSLQSACSFLVKCPEKEKVQRHSFPLVPFFGPTPSLSDFGLLPISHIDPFIVYEGEDLHFRFEINSFAKISHSLQFQGSTEATNIEDFNRFAFVRFRDETTISYQIRCPVRGFYVFSLFGCDRDVSGEETYDCIFRYLINCKFMSKDRRPLPRACHRWFNCTLLDPQVGDINPDKRITFRVCVPAAVDIAMLIDDTWFHFRESSPGIWEGTVVAGRRACGAKIYAKLNRDKSRFSPLLEFRVK
>Cep50
LRLFEDKISWRNGSNVTPTSICSEPCGLGYAKSGSDACCWVCVRCNDYQILENVSTCKDCPLGFRPDANKTSCVRLPVLHLQWTTLWAILPITFSALGIVSTIFVLVTFILYSKTPVIMASGRELCYILFLGIFLSYGTSFVMLARPSIAICTIMRLGLGSSLSLVYASMLTKTNRIYRIFNRGIRAVVKRPSYTSPRSQVIICFSLVSVQVVGAFTWIGFERPDIMYVLQGKDALILKCKTSQIAIVISLFYNMFLIILCTVYAFKTRKIPQNFNEAKYIAFTMYSTCIVWLAFIPIYFGANQDFK
>Cep51
HMYRVHKTRAPGDNREEFKCPHCDFVTIFGHRYRIHMNSHNNIRQYVCEFCSKAFVSSNSLRRHKLWLHSSESLSCPFCTYETKTKQSLSVHVRTQHTMKGVKPYMCRYCDFRSATGGNCRKHIMNKHKGLEVEYVKDTTLLEAAKASLDSMATQFTSMFMMDHPEDRSVNFIQQRDISSIN
>Cep52
MDGQFDDAVDDTSEPILQEKFEKEVYSSSSSEENEESSDDYDDDLSFEWTNMSGNFTKRYNTAMSGGPTNSHQTASQSKNTKESYQPLDKVLKNVLDLKMKTTKYEGPSNCFFSKSERKAEAERLRGKDKSERATSEQALDPRTRMIIFKLLGRGVIYNINGCISTGKEANVYHATGKDDFDIAVKIYKTSILVFKDRDKYVSGEYRFRHGYCKRNPRKMVKTWAEKEMRNLQRIHQSGILCPKPILLRSHVFLMEFIGKDGWPAPLLHEAVLTESKARELYLDCILMMRTLYHECRLVHADLSEFNMLFHEGKIYLIDVSQSVEHDHPNALFFLRKDCTNVTDFFRKHSVCGLTVKELFDFVTDSSITDTNVDDYLDKAMTITAGRTLEEITQQDKVDEEVFKKIFIPRNLDEVVNFERDILNAKKGDTEQVYYQTVVGQKPDLSGPQKEPLLLEKQNDETGSAEESAENSDQTDDSGQDSDDENEDSGKNVEGNIHHRARNESPNSRKNRKKLVKEAKQKSRSQKIPKHV
>Cep53
DAYVFTLRPMFNSISSQFFCHLQYKKPTKLYSINYSVDIPQVGYQFKEKHRTVLAESTGFHHHSLVTVDFISVEHSSQLPVREQAILVKDHSRADFSLHSLKKAEDFDRKFDINNPTDNIFSTDAQFSKPFEYSSMTWHNGGCGKNSSKIYPAQLLFVDHGDSVNAHKSVFDGRFHYHISNTKETPQIKLLIS
>Cep54
VLAIVSILFIVLSTVALTLNTIPGLKGEGEQEGADNPQLAIVEAVCIGWFTLEYLGRFWASPNKWKFFKGPLNIIDLLAIMPYFISLGLTETNKSTTEQFQNVRRVVQIFRIMRILRILKLARHSTGLQSLGYTLQRSYKELGLLMMFLAIGILLFSSLAYFAEKDEPGTKYVSIPETFWWAAITMTTVGYGDIYPTTILGKVVGGVCCICGVLVIALPIPIIVNNFAEFYKDQMRREKALKRKEALERAKRNGSIVSFHSVNLRDAFAKSVDLMDVASEVPRNDWDTNSVETKSMSSPPPCVMRGSNPNTPKLSGQGGTTNFNCKENQENPSNTNLLDIDEESLHRMTTQASTDTSMQ
>Cep55
MEKALFAKLAFPVFLLFCLISAVFANTNSQTFRIEENLPPNSLVGNFPTQPHQTIWYANNKPLILSKFIINVTLGTVKTKVELDREEHSSYELTVLYKTTPITITIEIIDVNDNDPIFFPNLLSSPLSETTSNMKIPLGSVSDKDVGENTIKGCEIVSGNTDNIFRLITKMTNQRLILDLAVNRKLDYEVTPFYSLKLRAFDGGKKPRSSYQLFNISVLDSNDNHPVFPMSLYNATVMENITVGTSILRVTATDLDSGENGKIRFSLNPKPDLEEHFVINPVTGVISVNKPVDFEKRRVYNLIVIATDNGSEPLTTQAAVSITILNVNEHPPDIYLTFLTGNETVGRISEGAKPGEYVARISVSDPDAVRNTGDETNIHITLLGGEGRFNLTTRDNIVYLVLVQMPLDRELKPFYNLTVIAKDSGSPPLESRVSFILRVDDINDNKPNFTEAIYYAEVQESVPKGSPVIKVHADDKDEGNNSTITYSILHTPETSSNWFQINSHNGLITTNAKVDCETNSQPRITVQAIDGGIPPMSSTALVIVTIRDVNDNQPSFTHSYYNVSIPENTTLDTCILT
>Cep56
GGYGTGPMSSPGVSDQFLPSYYNQPISFPYLGQGVGDATWSSGRDANVFPLGGYDYSSVFSGFGYAQFGWDYNGSDYWNNATRKDYYGTDMISSDGYGPMNGEQDRDTVNSVEQGLKGMSITGEKKLSDGVGNDSVQAGVIDGSIQVGPPGSAGPSPPQGPKKTSWAAVASQPARPQPQIKARTMPRAPMTPKSMDIGTWDNKNNNNSKQANQGRQVWSAPRRTMAAYNNAPSGNSSPPSANVGNAGSLNGPPSSPSLPHPVLEKLRSVNQYNPKDFNLNPKGARFFIIKSYSEDDIHRSIKYNIWCSTEHGNKRLDGAYREREGKGPVYLFYSVNGSGHFCGMAQMMSPVDYSTNSGVWAQDKWKGQFEVKWIYVKDVPNSQLRHIRLENNENKPVTNSRDTQEVPPEKGKQVLKILHNFRHSTSIFDDFGHYEKRQEEDLTKK
>Cep57
VPSTKRMKFTCEKCPYATNSKNDFLYHKQFHRVKLSNSTAFKCDYCDYWVSHRRLLKQHLRLHIDPDQLSPVKTEATDVQLLYDAVEIASVKQKLIVSKILPSLSQSENSDSAIKIAARYATFGNKPGYILKNGVYKKLLKCSKCPYTNIRNRNLRLHELMHGRRSSGHPLLKCPHCDYFVGSKGLLSHHLKVHQHQYVPDLNDNTISELEQLEGISLEPDDDLNDKSDMEISTESKVDALLDIAQFKKFCCEKCPYASAKRTHFERHIELHGSKQHYTCEYCDYSVPSNNLLVQHRKLHFSPNPNLVATQSISNLQRLPEIPADVALASALPPLDSNDPVPLSVTHDHLDLYEHVQPEKDDSDIVKKVYHCDRCPYSNTRRDHMVTHLRFHVVRSELACPYCDYTVSKNHLLAQHVRVHFCPLPELSNWLNENGQKDRVNQSKEQDLSEALRVAQLYQQMNPTTVKNENDDSKDKDDSQLEDPLSTVCRYCDRSFSDTPAVLKHERQHLIGNQFD
>Cep58
AVKNHMRRVCKCHGLSGSCTLQTCWQKMPLFRHVGNRLKEKFKGASKVIISNDGQHVIPEGDTIKKPSATDLIYSENSPDFCRPSRKAGSLGTKGRTCDLYSKDVGGCDLLCCKRGYKRGYQVVTENCKCRFIWCCDVVCQRCVNNKTIYTCL
>Cep59
MFKMAPPRNLRYWVCLFILAIQYFFMSLIFNQRGIMNILPTRTNPLGHSFPQSIYRRLLQEQSERKNHSGNLLQRNPNCIIIGVRKCGTRALLEFLSIHPNIQISKSEMHFFNKEHNYKKGLEWYRKEMPYTYEDEITIEKTPAYFITKKVPERIYKMNQTIKLLIIFRDPTIRVVSDYTQVCHNRMAENKTCFQFKDLVMNPMISKVDTDYRAVDTSIYCKHLLRWLRLFPIEQMHFVDGDILLHNPLHELRKVETFLNLEHKFTADNFYFNSTRGFYCMRNTTTERCLSSGKGRRHAKVDPHILDNLRTFFQPYNKRLFKMINRKFAWPCCLNKTDVTNTYKSDD
>Cep60
MQAMVMETGYSPIPGHGLSPQVEPDILTSSGKLDRRTSEDSFAEYASRNQQRQPNGPIVHRRAERHFSKKLRRRLIYKNGEVNITQTNIRKRRRRYLADIFTTLVDIKWRYNLMIFAMAFICSWLIFALIWWLICFSHGDLDHLDDKNWKRCVVEIRSFTSALLFSIETQHTIGYGSRHTTEECPEAVVVMMIQSCFGVICQALMTGIVFAKLSRPKKRAETLMFSKNACICKQDGDMCLLFRVGDMRKSHIVEAHVRGVLIRRKTTKEGEILPLFQFDVNLGYEDGRDRLFLVWPVIIVHKIEDDSPFWEISAEDLHREQFEFVVILEGIVESTGMTTQARSSYLPGEILWGHRFERLITFQKENGQYQIDFSRFHNTVKVETPLCSAKELAELDNAMQETASIDEDENTSLLSKAEKYPSPYIVKRHGAVQTDFPDDDQESFSNRDSIRSRQNLSSDNDGKEESETLL
>Cep61
VIDSVELCTEYLVKSINLDSCVDVLILADLYSLVNAQEKSRDFIRENFERIVTSEKYYQLTHTQLAFLLAGDNLRVTSEYQLVMFVLEWVKWDDQVRKQYLPQLLENIRLPLLRVDELDKLARLHIMRNNPGCNRLFREAQEYNRNIFKQPMYQTKRTQVRSEKVSLVLCHGESPKSYTFKTEKFTTLRNPLIPMYNPGVIVVDNFMYVCGGTCNNDHNFNASPRCFRFDPRFDTWTEFTSLLEARKDFVMVTVNKTLYAIGGKDKNNISSTMESYTVESNQWSWRAPINIAVYGHAGDVCKGKIYVCGGQTTTGCVNNFLRYDPSTNTWEDRSRMLRPRCNHILACVKEKFYAIGGNVEDSHGLASPIDLIESYNPNTDQWTTMEVTVSIRKAGAFVRDDKIYITGGLKEQRLLEIIQEYDPVKNTLKTSHTFPFVILGRACCLLTLNRCEPFR
>Cep62
EVQIGSEDRMQRQIIIADSLLYQAVLTFTHQDIPSYIKGGWLLRKAWKIYERLHRDITEMLSRHSQTKLSQSTDSISSNNSDVRLTSDSTCTDGNDNELTQDVLERLLGAVNFGYGTFQLCVSMVPPKILKLIEFLGFEGDRTAGLAALNETSNSKDMKAPLAILGLLWYHTVLRPFFALDGIKISA
>Cep63
MDSIIGSVGRLGKVKVRNDDDLIDRMNHLYTTGILIIFTVVVSARQYVGDPIRCWCPAQFTSAHVEYTNNVCWISNTYYVDMQDQIPVAHNKRKEKELGYYQWVPVVLLLQALLFYLPCIIWRLLNGQSGINVDRIVSVASDAQYESPENRTRNIKYVVRHMDRCLDNQRETRHSCCVRLRHILSANLSLLCGRRYGNYLVAVYFLVKIFYIANVIGQLFLLDSFLGSGYRIYGWQVLEDLVEGNDWTASRRFPRVTLCDFEIRQLPNLNRYTVQCVLPINLFNEKIYIFLWFWLVFVSMLSCYSFATWIFHMIFPTTRIQYVRKFLKIMDRIGSTPDKKLANRFTVEYLRHDGVFTLRLIGKNSSDIVVAEIVSGLWDMYRSKKSIQIRSNGHDTEGEDV
>Cep64
KGSGLEDLGMAGGEFLREALTNCSDPLLAIEEFQSENGILLPSLKPALPFLDLHGMRRLDFHTSVVEELREKLVQKISNLANSADEDRFKKLEALLQKCYPAIKVKTLRPVVMCILKHLPEIKEDYLVQIAANRQYYEEAATEVKRQIWQDNQSLFGDEVSPLFSQYIKEKEETLLGHENSTSVFYMPSPRMRRQGEVVQKLVHMIGRSLQLYDMVLQFLRTLFLQTRNTHYCTLRAELLMALHDLEIQEICSVDPSHKFTWCVDACVRERFVDTKRARELQGFLHSIKQSQEQLL
>Cep65
YGHSTPQTVGGKIFCMFYALVGIPLCIIMFQSVGERLNTFVTFLLKQMKKCFKMKNADVSQTNLILVAMNLSVIVLTTGAAAFSYYESWEYINSFYYCFITLTTIGFGDFVALQKRSALQNQPQYVIFSLIFILFGLAVISAAMNLLVLRFLTMNTEDERREELEAAVAAQGAVRLDGDIITANGSVVSGAQESPELNDLTSVCSCSCYNLRGHKEKPRYKVTRAPGRISHLLPMQSVTNRSRENSHTDIEDTNSFLQHHFLHRKRASI
>Cep66
KIPEKVPKNIHSTEKLRRRNLIFDEEHFEDVFLRCLICREVFNESEKLPKTLPCHHSFCLHCFLQMFRVEGEYRQSLSSAFRSMPRAVKIQCPSCRDSIIASEDDLRRLPNDHTVLELINFVRETGINDISYCAKHQLQPLNFFCEPCAIPVCCDCTVLDHKNTNGHNVMNITEALSKYTPIINDTITEMEKSKQEYLFKRAQIEQSMKHLSQMETQVTDEIKLTFQKLRHMIDERERDILSMSEQEMNRKRQNLMDNFKKIIEREECMMDQMKELEIAKEANDISQMFTSHQAAQNTLSTPLQLPHITNDNFGVSFHFEAYKHRRVMQDLLNFGHLMVLSS
>Cep67
QFEKAFGFHNQELAIRQEMKDLKGECRAHGSIGTVHMCLENYTNAYSCFEEQLKHSQELHDSALEAQAYGNLGIIRMNTAHFDEAIGLFEQQLSMLEQLHGNKVLVEKGKAFGNLSECYEALGDFEESVKCHDQYLVVSQATNSLVDQDKAYRGLGNAHRALGNLQQALVCFEKRLVVTHEMNNNQAKASAYGELGCLHSLLGNFEQAISCLEHQLNIARNVGDKLCEGEAACGLGNVYQQMGEYETALKYHENDLQIADELNNTEAQ
>Cep68
MDDKPKEGSNAGPFTDRAAGKPSEESSEKEPDIDAAKLEKISRLLARKRANAVAAAAAATAAAQGTPSGDNEASSNAAEPAGGTLSHWSKLRTTVQIASAVKQRSKRRYNHHRQDSFLRKFSTRNNSNIDMESDSEDEGLALQVERKEEEKRNHHYVLSPEGTFMMYWLFMLTLAVLYNLWTCIAREAFQEIQLQHIALWTSLDVICDVIYLTDIVVQFRTGYLEQGLLVYDSKKLSKNYYSSSDFRMDVACLAPLDFLQFAIGWHPILRFPRFLKVYRSLRCSHMLESRTPYPNLFRVANLTHILFLGAHWFAAFFYLISEAENFVGDWTYPQPVGEYSSVTRKYLYSLFWSTLTLTTIGDLP
>Cep69
IYLTVIMAMSALSVVFSVFILNLHHRGSFQSGPPYWLRKFSYLLSRALCMEWTDTIPNRYCHSSLHNKMEKLSRESYGSDRHSHCGVRCNGLGHEKITDCSSSSGVSAQTHSILTPENSFDDEMMRYLRYIIAMNDRCMVERKFIQEWQEIAKVMDRFFFGVFLGITVSSTIILLVVNPMTKDISLEHTLP
>Cep70
RSEKQEVSQPQYNQSTQQPVTQQQTVRLGGMKIHNITMTTHEDQQIVFSSNTQTTLGKQNGRGPIVGKMTQKASKAKQQQGNTQSQTVASPTVLQFVSSSNIQILSAATQPMLTTGYQNTSGQIAPTYSTTCKPITTPVPIASKPPGMTSHNSASNMPVTSSVNVTPAQVKTGLAGINVQPQPVIQATPKTPMKSVGPILVQTIPANQYGMATAVTSGSFMTLRNVAPPHTSQAQGQPVSPAVTASGPLVTNLVLKPTNQGSSLQGSQSPGIANTINIGQQGNIQATHVQYILPSFPLPQGSIHLTLAGGQNTQTLNQHTPNKIQVAQTNIKTSNAQPQIQQVVTPSISPNIGTQTLQIFNQKQSCAPGQTPPLVTQLVTVTQAGSGAGNPTAQHIQLPAGTIGQPGVSVTVQQSAGQHIPQQQQQQQQVISQQSTTQQHQQQTTQRVLLPPAK
>Cep71
MEGPLETPAKTDDPTLLYDQIKECLSFRDSKGLANYVLEQDLSEQTIFFDLTSDIVHCLTQENLEQNPSFFKTCEYCLAHLIKKGKPRVLLLAILENWGDLVDDTQFKSVLGPICDCLLKFPKPCVSSLENSLQAIYRYICSVELPDNNALEGEEEQKLFENDPVVKRLTDIVLATLDFMKPFVEAVSLKNRNNQHAYQPLQADLLNWYLLALLNKPLLFLHLASPVNDKSAKSESHLCAERLFSQLACLHQDFLQIAEDALFYNSSLKLDKKKIKNADEEEEDGDKTEHDDNMSTEELEKGLTEDKNTKEDDEEETKAPIPELSISCLLYLVFSENLSIDSIRCVYSPRYIFEYNIPFILRLLDSSQSLILYKGLHLANSCLQKIEPYTLRPVFFENDCYLQLLTSLTKIMLHCSLQTFRKLAVNIFTDVIRMFEPAGRYQAYKSLLACCENPGVLGYCIQLIKDEVDFCLQKYPVEDHTFLGENLLKLLRAIIQLPDAETTDILQHSDRILSSMNFVRYLILRDPRSKNISGFWSLENKLRTQFLSPLQVALDMSRAHYKLELKNVHHGEEVKKNALEENKPEMTVNVGNQMLPNLPPDQLVQVFNNALNTFDMMGCVLCRINELLDQQPQASAVKSNS
>Cep72
MARNIAKLDENVLGVGSSLTKFTYDLYNTLKTYEGEDKNIFVSPYSIFVALSMVYAGARQNTASQMEKTLQIDGSTKTVVHDAHRKYISLLEEIKNFDLHTANRMYININFELLTKYFEEIKKMYHSLSENLDFGQAPKDAAKKINNWVQDITKDKIKDIIPDGYLNSDTALVLVNAIYFKGNWGNKFNPSLTKSEDFFKSSTEKVPVDMMFIKKSFRLRQDSKHDCQILELPYEGSCLSMYIILPNQIDGIEALHKSISSDFLQSIIENQQFHSGEVEVKLPKFKMESSFELKQHLVSLGMADLFDQQKADLSGISNCPLYVSEVFHKAFVEVNEEGTEAAAATAAIVMTRCAMVRMPPLKFIANHPFVFLIVDKRSQMILFMGKLNKP
>Cep73
MGSCYSHHNPSLKVSQLSNRDSFEHLFKTNSGELVWSCSYTKWLQGVKNVSGFTDKTNFSSSRDPHRRNGILVKPDNTDGQHFSVKLPSMFEAVVSNKTASCTNSVVINGLNPFTTATTTMPVRCWDSLPVMFKEACIISYHDNLAVLQLNPSREDLMAVFYVLDLTHQLALADFSIAYYLRRWYECYISPKKKRILLRPDHTTRVLVMPDNYFLRKMRVHPSNDVTISTVSPSLRAKVLTFNAQAGDNCIVVSWCRCIQVQHIESGEIVKSVEGLLLRAGIQQIRSSQSGDFLAVRCVHPVHTKEYKVNVVGVIDYHKLELLMTIDVKGCYWPFSDVVNLQVFPRFSPSEACIAVMKNLPYKRQVFTYKLPIVHLNLQYLCRRRILHLVSLKDVKHLPLPSRLIEYLTSYIDV
>Cep74
VLVLQGDLYLVPFAMLRRSENNYHLFERFNLIIMPSITALQRSSHQSANGRPTIDSSGAIVIGNPKLTPAIQQQWQLKDIPGSEYEARIVAELLTAKPLIGLEATKSATLQQIEHVEVIHISAHISWKLSAIILSPGELSSSSSSTSQFNSAYELDDSGNNVAALDSPSLSEYLLTAADILNLKLHAKLVVLNSGHTHDRAGRINSDGVVGLTRALLSVGAECVLYSLWQVPDQASKLLMKTMYLMLQEGRTVTQALHMAIKAVQAVKQFSHPSNWGGWVLVGKDVTLSSKMALMGHAICELLQSPSQCRDSMRVLLHL
>Cep75
ETFDGESVCPASLQFGTEGEFRQRHESFTSTDQDYVSHEIPVDVCDRFREVLEDRCGSPRKERSRKDSQGSINRELAMLDKEMKEIQMECQELVRAHMREQQKIQLQQREMLRYEPQRSPRIVPRMGTRLEYIKHTGLTHEQAESSNNARKESNQTPKLIPQSMITDKEKDPATTSAYNSGESCRSTPLTLELNQVSDDSDKGLRNSMLCLVPPAGRTSGSDTEKQTQTPTKAHDHSSDDSLKLKKNLSFTQNSSKVNHRSGNLKSCESMGESLQDIYMRYSDVMYTNHANLEHTIAIQQKLFQQQLEQRSRIKGHSSSGGRGSDGQQGEACAGAQSSDGCQMEWVVKRRPDGTRYITRRPIRNKMLKERAKKISEERAGMTTDDDAMSELKVGRYWPKEERKKHIEKARDQKRKKELMMKAKMETLKEEDKKEVNILELSHRKMLKHKGKKVLDDFVTVQEMLAHGSRVAEGKTYNPLLSVTTV
>Cep76
TAPLWIFVLGQYFLHLDAHKTIPIYHIEVWLVSVFVAYTGGILTKYLKPNVAEAILNWLLKPLLLLMCILFITLGVYINMYVWNILDIYIILGCTLLPVTGWVLGFFLGLIFRQDGPILEALSLETSSFNNLITVAALRFSLSSRPGDLSSTVPFLVIFTTPGIYIVLSLIKSLRLCIINYLQERRQKQVNRQFSIVSGIINQANITALSAPLFISDILDDEDSSDNKEKVTVL
>Cep77
AGFNCEGVNRDGLDIYGRHAGFKYTCMRTTRKRCQHLETEDDVQIVRFSPGKKCEDVSCKPNCMCWFNNQFHRIWDDFNVGCEKFQCHLGGFSEMNSCQKHLQRKEIRDMSFDEIKRYQLVIQNLQHEKRNGKSVWFEFAEMYSEYIPQASGNPLFLPWHRYFLFMVEKLMQDVECGVVIPYYDWTLDIGVLNKSVIWSSKFFGGNGENGTDCVRYHPFKSYHPPYWAPCLRRHFNSSVHLPDAIHVYLALQESTFSDFSAYMESMLHLFQMWVGGHMDSPLSAYDPLFYSHVAFIDKLWDDWQRSHKKGLLRFPPNFRYVPMEPFKVTPDDVLDCKKQICITYLNLPFGSPCNQTKIKTYGYDSDSYDRHGFDKNGYDKDGFDVHGINIDGYIDLRGIYNNEGFDKEGFSRQGFDSMGYDRDLFFKDGYNSDGFDVAGYDRSGHNRYGFSRIKTNVFSEHVSTFRKNEFNELGLNNLGFNNKGFDIFGFDKDGFNRFGCNYYFNGPFYIIIYQSLKNKLSEIKSMHSLINIPRLCSAVSQLPQWMYKVYWLNRQKNIPEVLAIMALDRLKNPYSFDDVFDKIWVPPVPDP
>Cep78
LLSNPAEVLSAISDYVSKFFGCEECSRNFQKMSQNISSVIHSHEDSVLWLWEAHNKVNKRLHNDFSEDPLHPKIQFPSVEMCSTCYNQNIKDNSKIIKTNQKWNKAAILDFMVHFYSTNLIKVSESIKNSYNNLLAENSGKTAESFLGKLENRTEELDWWEKKQRKRDLQNLHSVKEQRRQNHLRKLIERNVNRHDPHLKVRSSRTFWIFSEIDIGMCIIFYIFCLSLLIFLYFHFARRKGKRLCKLLPY
>Cep79
MSSLNIAAIRLAGFSWQATRSARPSWVSQRLAVPRRVPPFVCPLRASSSRASTIMPLDTPRVTDDLDSLNEFFSQKILPAFPDGVQCSFAYGSGAFQQQGTEHMSKNMLDFIFVVDDPVAWHTENLQINRRHYSALKFLGTRAITHIQQQYGAGIYFNTLVMLGARLIKYGVVSTERLITDLLDWETLYMSGRLHKPVLTLKQPTNPELIVALDNNLHSAVHAALLQLPDTFTEEELYMSIANLSYSGDFRMSIGEDRNKVSNIVVPNIPKFRSMYSKILESEEHVFYNPVRQTYEQYPNHISQYHHLNLLPKTVHINLVSLCNHNRAIPDTEDVLRNLANDPHCGTYVAKCISDIVKRSSYSQSIKTILTAGFLKSVKYSSKKLLKMMRSVKNKN
>Cep80
GAFYNSSGPLDAQCRFLDFVLCLKYEQVDVSNAISVVEAISSLVHQHILCQELVVCRKAGDDGINARFCFGGLFASLFRGVDTSSNTGDASRDRFMCSLVKLVNILVQIPLPARFSRNPPQTDTAESTSTHHLPNLSTPFTAAPMPDSAKLSHVLASSPLRNLSRSDDEKEQETFEEKGVSASSGLGGQPAGDPNDNTTYLADIIVGHQQIMSSLIHTLSYCSSSPMASLICNGIGASSSCWYDTFGIGEPLSVGDGVYQILVTLTNKCSDIKLVLESLFVYLSSGGRQYVQGHSLCRLSDPLLWFILKVLNNSNAVKMFLQM
>Cep81
MFPRLPKVFRIFYMGLAFLSLCSFFILRELASRKKQDMKLIQLSSSPARDRQEVQGEKRKNINIDHNNINKIINSKNKNSFLNGLLLRGNNDLQSKDEIVKFQNSLWNNSSLLVPPEIGLPYNASQIINPSLLCASDNFVIVYIHTAPNNFKRRMAIRQTWGDKKLLGNLKIRLVFVMGVVDSPRVMDMVKLESDRYNDIMQSVFRDSYRNLNFKAMAALRWIATYCHNTTYILKTDDDILVNIFLLAKQLTDLHQHNFGQEDFIMCNVWTGMRVIRDRRSKWFVSRKEFPKDTYPSYCSGSAYVMSPDMAVRLFKKSLTIPFFWIDDVYVTGVLVKALGIKHVRFNSAYVLDSGKVLDRFFKDTTRTLVFYHVHGYKTMYTLWQRLKERMNAFSTEQTTFSINRTPGHR
>Cep82
MVLEEDCDGATSMQTSGTSEQEVEELFKVGVPQNLPTITQIKQVIPARCFNPKVSTSMYYVVRDVISMTVLYVISEWAMNNLPVSAGIVHIPLYWFLQGTMFTAIFVLGHDCGHGSFSHHPLLNDTMGTLLHSFLLCPYYTWKLSHKNHHKNTGNIDKDEVYYPIRKKFRKTSTQLLPGFGLGLGWFGYLVRGYKPRQVNHFNLFHFLFQNHILGCTLSFIGDFIMAYILYMFYHQKGFLMLVHHYIIPLFVFSTYMVVFTFLHHHDVNIPWYSDDQWNYVSGQLSSIDRDYGWVHGLTHDIGTHQIHHLFSIVPHYHLPEATSHFRKAFPHLVHYYTDPILPTFWSMFKKYAAQSLISDSTQIHVYK
>Cep83
MFSERLHRKHLSVSRQFITSCLAAFLGPFSFGYILGYSSPAIAELLKSKFLHEQQAAWFGSMVTIGAMLGGPIAGWFVEKHGRKYTMNFISVPLIVGWCLLIATSNVILFYLSRIVSGIAIGMTCVVSPIYIAEISTRSLRGMLGSSVQLSITVGIFVAYILGMYMDYIQMAKFGILFPFLSLFFTLSMPETPRWLLYKGRRVEAIQALTKLRSVNCDVEDEIRDIEEGLDVQDISYRDMWRKPELSRPIFISLSLMILQQLTGINAVLFYAVPIFKESGYENQSYLASAIIGATQILFTFFVSQIMDRVGRRKLLICGGLILSFSCFILGSYYALKEHNYLVANNLKTLPLISLVVFIASFSIGWGPIPMLIMSEIFPSHARGKASALSIFTSWLFAFIVTKEFITVKESFGPAETFWLFSAFSFAGVFFVWFVLPETKGKSLEEIELYFLGRSMLKK
>Cep84
MASNERDLVERLLRQSILTLCRETISYQHSLEVDGIVCITPENENQQIVIKVHEQIQKTGSGPENSFIKYETPRSFAKSYDPLCTPESLCSSYSSKDNARESKFGDNKVDHKAIINGHSSIRESADVGQSTDHSSSQQNMPISSKARDKGKMCISSSNSSSFIQENLDESGLNRSVASSNTSLTMGNQLNTPNSLCDYSPNLMLNMSSNSYTPIPCKRCDIVLPDAHTFEKHNLAEHSVFTCNICYRTFTARNNLKRHIRLHTGYKPYTCNICSSSFTRKDDLKFHLLKHNYDKPYRCNQCGKGYMDRSCLANHMLNEHSCKLMHVCPQCGEGFNNTHMFMEHKKSHPELKEFQCRLCNFTGINSLMYQKHMLTHGHKKTYRCDPCDLSFEEPFNYTVHLKRHRIDPSFTSYICCFCDNKLPTYKQFIRHEHSHAQNKAHACQFCNKQFRYPSNLREHMVMHEPNADTDVSQQYWCTECNQGFVSEELLRCHIFEIHEVNTKKEPVDSKSGLSNLIANDVESSSSESFPSGQMEADTTHSSNKPATDDNNDIEMAETQEFGDAVSGTDAEEDSNLVINEENDENHAQSSQELFPRPLSNGDINIKQEYPDDYEDSTGSSATSDVVNLAGSVKNEENQKELSPSSPMSESKLNRKSSGTKPSCFERVVTPEIPFRKNVPFTCKGCGEVYNDFDGFESHSTVVHRRYVCEYCGKIFTSKPNRERHVRYHTGERPYRCDLCGQSFFRGDDLKYHRTTRHSDVRPFKCKICSLYFSWPKDLNRHLKTHSINEEKLIETNICKTI
>Cep85
SLQSFQPLIQWIADFTLHLLGSIPLQQSYSDIPGSLLIRDSSVLSVLRELFVIIRLWGHINPNCLPFFTMNSSIECMSHLFKLLTKAWLCVKEGGSVEYEEGLVSDCCHLTSEVMIRNTRQTFSQDTLGYAIFHQSTPQSFQIGVEPNYVYSCKQKQQFMTIPDITTESKQMYDIVRQINLGEKPAEPVRECSRCGAVSLIQSISSATSMKAWEKRWASACLCGGQWKWTIT
>Cep86
MASLTQVRDKIFEMMDRAGTYIHEPTHQRRLVLIIVCVALLLDNMLYMVIVPIIPNYLRNTFSHESMTTTVKAPIKYNRIYRNVTGAPNTTSWYTVVSETTTSIPPPPIDYGSEGGAIGFLFASKAILQLMVNPFTGALIDRIGYDMPMMIGLIIIFLSTAVFAFGESYGVLFMARSLQGLGSAFADTSGLAMIADRYTEESERSRALGIALAFISFGCLVAPPFGGILYEFAGKVVPFLFLATMSLIDGFLLLLVMKPVRAQRSKIPEDQRVKGTPIYKLLMDPYIANCAGALAMANVSLAFLEPTISLWMKDTMDASEWEMGFIWLPAFVPHIVGVYVTVKFAERRPNKLWVLAAAGLALEGVSCFFIPFATTFTFLMFPIAGICFGIACVDTALLPTLGYLVDTRHVSVYGSVYAIADISYSLAYAIGPIVAGGIVHSIGFLALNILICISNVLYAPALFYLNKAYAYKPFENEEMKTPVTEDRSFYNTSDTQSQQNYASYGGASDKVEADQKLNLEMGKPSQAWDPPADHGYHSSESRYNTSIGTDKRSTYNNTGGSNYTQSSGTGYNPTGSSYNNSGNRYGGGNYNNETSQRFGDDKYNRWEQP
>Cep87
MESTDTYPSPNPGSGSTETILILEPKSFKPFKSKDEYLYAMKEDLADWFTCLYKKSINVDNFFEILETGVELCKHANEVRKFALDQQKRLSTKSQFIRDIPQTEIQFRKEVKAQTFQARDNVSNFISWCRELGIPEVLRFETDDLVLRKNERSVVLCLLEVARVGAKFGMLAPTIVQMEEEIEAELAGEPPPPRKQIITCDLKSLDEM
>Cep88
CHDIYTSGQYLSGLYQIQPKNAQQLDHVYCEMINGTGWTVVQRRLEGLTNFTRGWLEYRYGFGNPYGEFWQGNDFLHLMTSQKQYILRIDLWDWQGTRRFAEYEFFEVGSEWDKYKLTISAYQGDAGDSLSYHNGMAFSTKDADNDLHREHCAAEMKSGWWFNGCFSSNLNGVYHKGWYTNRGSSFPDGIVWFTMKESEYYSAKKVEMKLRPKYL
>Cep89
MQAAPHNYSAKISVFGNSKKIKLEVSPYGQHVVHGPASAITAHVAATSNTQPSPLATNNTTHHANDLPPPQTACILPYSHRTAGGHDYGDFISNRHPSSSHHQSATTNTFLAAAAPSSRIKRQESYQRCGLKRKSEELIDAPMQLTEAHAVSSEDENNTTTAAATTTTTTTTSKNTNSPNNDGDYQLVQHEVLYSMSSAYEVLEFLGRGTFGQVVKCWKKGTSEIVAIKILKNHPSYARQGQIEVSILSRLSQENADEFNFVRAYECFQHKNHTCLVFEMLEQNLYDFLKQNKFQPLPLKYIRPITQQVLTALLKLKNLGLIHADLKPENIMLVDPVRFPYRVKVIDFGSASHVSKAVCSTYLQSRYY
>Cep90
PSVKVDSQALQLEQLAAGIRRSIVLDEEVFEETFLRCMICRDRYEESVKVPKILPCHHSFCLPCLMQLYHSECAQRNSLTHSRAVGVGGTITFQCPSCRNSFMTSESHVVQLPTDHRVVQLLDFVRHTNTYTVNFCSKHHLQPLNFFCEPCIKPVCRDCTVLDHKDRHGHYVMDVNEALKKYRPVIESAVSNMENEATSLKSKSETLEDLVRCKDTNNDTIKKEIKDVFVVLRNALENREQDLIEIANQNVSREKQRIIQIMDKMEERQMVIKEECSKLREALSDSNIEEMFNLHENLKAKAKNPIHVREIDDGLQTNLSFHSNIDFLLEQIDNYGKIEAQVTINNISKMSKSHT
>Cep91
DASGRVLDKWTIATREEEHIILQQFLRFGETKSIAQEIILQDTKEKQELYVKQTSRAESEIKKFIERSNLSMQSYMRPYESRHLFSNRMPFVSHSSNRLVAPTAIQYTATTPPRDLRPTSMPPTPVPTSSPVTSSPLGRLQTMLPIDFRRERLSPAVSPGLSEKRASVPQLSQPPLPPPPPPLPSHGDESPKNLSTTPTPTPTSTSPPQFQSMKPPDIIENSKHAPCINMPNISPVIISQEDSPMDAINYSTKDCEESALSVYADRKVKHLRKSANPIKRQWTPSASFGSTLIAPNGKKRVLCTACNKTFCDKGALKIHYSAVHLKEMHKCTVEGCSMMFSSRRSRNRHSANPNPKLHMPQKRKLPEGATLIAESKPPSRLINSPPTMVVTSSYLSRAVIPSLDSNVLNRSDQSCFVDVGNNLSYMSSGKKIKMENNDGSNEAIDMTDDVKSLDDTLKPDVSSTQRGFNRRKSLIPTRCAQMEENYSMSDENSISDEKDATKHNKKCLNDAEKVKSTSNSAADDELDDKIAIKKEIADVREIPEKSMSGKVYDSVILSSHSGVICDTNCNPKQEPRKEACHFPRIASLLANNNTNNNSNNSSDPVDLSQDNCERSPSNLSSLNMSPGSDHDSNASQASTDIEGHLAIRANGSHSPDSNSNSTDIPLDKDNPRKCNFCGKILQNHFDLKIHYQSVHYKLMHKCTIDGCNAVFPSKRSRDRHSTNLNLHHKLLSTSDTDQFPDDEEIEDVDELDEDDIDDVDDDDEDNSEGMRGGNKENNQVKDHINQKYDSRIYNENSNHGIGDEDSNPNTVICNKRKTISSVGSHSNDSFIGNNSRDRAEENTFSARNGGDESGAEEEDDDDDDGGDHLQDEDIDDELNSAVSCHVCQQKFRDNLALKEHFETLHPKEMYYCTVSGCDKIFSTRKSRNRHTQNHNLHRHLSSMKTNGLS
>Cep92
RFDRQDSLSSHSSSSHEYHINGEQRLRRRGSQPTQSTQQLDRSQDLAIQGRLVRRDSFERSASLRLRDSPRIQRAHISQKNMDSCGTQTPMQTRHGSYRWHDSPSKIDNHSFHGRQGSYGEQGGNYRTDIYCASPLQTKSEIYGSETIIGTDRSIYGGDYSSGKEEFIAFSQDIVNQQGDISPIPHKPKPRSFPRTNPAYVGVPRRDGQTSYKKINVDQSAPAYDIPYQPEQIVMTLQSSQSGNTYSDPYGYNRHDRSDSDTSHSSHRGGYLHERTDSQASHSSRNRDLSDSQSSQGSLRNMSDTHSSQGSLRNMQDSAVSVQDSISSKGSFQSTDQDYACIHERSNNQMSLRSLLQSEPEYANLPFSPQKSDSSLITLSYDQNNFKNILKSKKSSGSDFNEVCLDNRAGSILQDYTYQQCLPGSHRSLITHNSSYHSE
>Cep93
TKYLIMPTLKEELLFAKNSSHIMGMEETIIQTMYKYLNPIFLLCGTIGNIMSLVMMHKMSARVWSSCIYLSVLAIVDLLILYLDCGNRWYKQLTNIDLNIVIMTSTDAMCQVYLFFYNFIFHFSAWLVVAITGECLISIKSPIFKYKSCTREHARAIILFITVMLIGINIHYFWTHALVSKQGSSILQRKVCINMDELSDVFKDQIWHYLDIFIKDVIPLLVICLLVTMIAMILHANISSAKGMEPVLKKYYMDIESFHEMCYIVIVIAIIYIVCTLPKVGLTVIHHCVVYGLLPYTQNLGAKLKLADAICQMFQYGYHSLKLFIYIYFCKRINIWTKKSTKVFLTQTCSGNKVSRSSTFYSQQSMERPLSEQHYFQESKPIQVPDSSFFKEKQKVTFSKPRVFTQTQV
>Cep94
KTAAEESLKDNVKKAELPDSLDNATKLLNEYQLDESEHMFLRLHQQALCSPDDQRQSLVNVLVNLAEICLRRSRRCRDNPMEKQWLYTHTIALLQNASEICDKAMHGEDGEACDTAWFEQQQLSISTKLRPVEDNQSRILYNWLKNEEKMIETLRPLFASTPSIQTKNFPLTPSMPRQNLFPGMPCFVSNEAKSDKDNFAERLRWLTKFWRYCRDRLHNKNFKEIVERLSEKVEEEMNNFESPISPVNENNNNEKEFEDVFYLDVEEVRDIGNIKELSDVNSPVRQYSLSYELASSDVNVEGWDFFLEERKNYKFDTVIQMSPHVKSQTNECEFIIDTELSDEKQRLADMSELISPLHEHSISLTIVRSLIKLAERLAKEEDFTKAEALYEQIYIILFEIQDSSVSVMKLKANVMKNLGMLKCKLSKGEVGLKMLKKGLQMCRELGEDGVNSEVSVLMFELGNGYIVEKWNDESFFDNIIAVIAESFEKEFSDPDNETSSSQTSQNENNNESMNESTKIDDKNVKEAMSCFEEAISILDEIPQRDEKQTDVLAKSYLKLGDCHFMMKEFNEALICFEKSWTLFNSRGQSAGRALFLENAHVLLMLGVSSFMLHVYPRTVSVFELAYRMLRYAYGLSGQNFFVGLILSLLGITYYKLKYYHKCVSVCFQAFEIFSNLYQNTLSTLPKHKFWLVCQTLYVLGNSYNVLNLQHKAIKYLSLGRSLMLSTDSADKRQHMRILQILGDCYFAQYDYKTSLDFYNEALTLADDKENQEDFDPNQSSEDMALHNQLLSRSADAHISMRQYQNAVHYLEQARDIQDILQEDIKGDLVSTLKQLGQMHSVAGDVEKAIESYNECIEIYKEIHGKLEPEMCETLGNLATMCYVKACICEDIDQELEMILRAEQCFQDALTMEMNHCVCVKYANFLYSQGNYDDAILYLEDCLKLQIPFPNIVYGGLEKVTLPELLQEEVDAQEEVVLPASSLAYYLLILCNRLMNRADGAEKYILLLMEEAYLFQDPLLHSLLGYSLMELSLYEEAALSFFEAAIMQPEYFLAMDNYCICLCLLVLTTLQRAIITMLKSTGVEFEEYSYDCISPFSNCQLTPNYLELSDTELQEIFN
>Cep95
MISNEILPDHDAGVFNSPFPESSGMFDSLIDKLFGGLRRWDAIYFLHIANHGYTYENCLAFFPLFPLTVYIFSSCIYFPFYFIFSFSRLLLLTSVSLNMLFSVLSSLALYNLGKEATGSQPLAFKAALLYILSPASVFFMAPYSESLFSFLSFTGMLLHLKRRPIYAALLFGFSALTRSNGIVALGFIFHWFSQKCLNIIFSSQKMLFMMKEHLKNFIFTIIQIIILVTPFFLYQLYTFLLYCKPNDPKDHLIKTPFDIHVTKYGHKMGFKFPDNSTSVSEWCHYNLPISYSFIQNHYWNTGFLSYFHWKQIPNFLLASPMICLCLASCYTYFKLQRSHCLFLGLTIPRRSQISSNPKAMKYGFSNMQIFVFGAQMLFFTIFGFFCIHVQ
>Cep96
YAGVHSQIISGFAKGADYRPGQKFTRGSNQHSWNAVYIYGHWCLIDCHWAARRIIGKQSSTQNDEEDFLYSLDEYFFLTNPHQLKFTHFPDDPKWQLLEQPVSLEEFENQPHMKPQFFKYELEFISNTTAVINARGELNIRLTYPHQRRPLAFNFSIQFEDGREEYKGIKINRYGMQESSNGIASFRLRLPVTGSYVLYIYAKEDTPENKDNVYSQVCEYKIIQESVSSPEPTPFPPCSYLTWGTGAAFQKYGLSTFQQTASVLSRDGKAELQIRMPEQNRQFMAKLKSNHHSDDDLEGYIIDQIVGRTAYFKISLPGRGEYGLEIYANDPALEGMTLYHIAQYLIVCNEDVKALQLPKLPPGYLGPQQKFEEFGLRAITHPNKLIKLEGNFVEIKLATAEPMRVTANLISVEENKEYAECVFTQSEGATVSFMVLLSKTGFYKLQLYALPCRDTSQQLPGIYNYLVYVPAIVKQPYPFPKQYAQWKEGCYMWDPLVLGPYAEKKMANVNFKVSIPSANAVAVVADQDWTTLEKKNNIWEGTVELGKYWGTNTRVTLNANLGGDASSFATLLEYSV
>Cep97
DILVYVNEECVLGYTHQDVILLFQAIPPGEEVSLTVCRGYMLPFDPDDPNTEIVTRVAVSLPPDSGTTNTGPSNSIGYGSSGNMDQLNTSQKSLKSLPDLARSAADNNSNLSFAQRSHSGDVLNTDNTPDVLIPNSNKPEILVVNIIRGATGFGFTIADSSYGQRVKQIFEKTRCKNLMEGDILLEINSTNVKDMAHADVVQVLKDCPKGEETAIVVQRG
>Cep98
RYHGRNFSAAFNLSSLGDEGDNNQGLININNSTEEELMTLPGINRSIAQNIIEYRCRIGGFKKIEDLALVSGVGAAKLSVLRQEICVSTKKGSSHDSSPCSSSQDVNSNEHCIKDIRRSNSSNQLHVNVNIANVFQLMKIKGVDQTVAENIVSYRDKKGHYKTIEDLLKVKSISAGLLGAIRHNLILSDTGSNTAVVSTTTNRTRSTTLRDSHTNDYFYNLINKDSDMSSLTKPDDSLHELIQLLGPLAKKSVRPKVQSFPFRRNNISALRIATWNLDGCSFEKISNPGVCDVICMTVLEN
>Cep99
MSAVDLKTAVKPHFDLKDFKCRPAEASVLASTKVKSHAGNVRPMGDLENSRDCQNFDMENEPAKHGKGDGVKFSYPIHRKRSRFMNRSGAADNYHNKKRRKGEKIILPTKFLLGGNINDPLNLNSLCDEEVNRALNERTPQSSPVPTPAHRRDVAVVMPRNQFDPLNLNEPDMENEPLTPAKMNAKRKKRHKGRKKSESNTTGDSVTTPTTPICLSKESEKKKILAEALKIEIDDESVPVPTSTVVTPRHNRSAVAPLTLSVSTPVLSSLSSGTGSTSNTETNENHKVKSEDKIVSPVIPQLSPKNRKRRLASFSESRTVDSNLPASKNLSRAESCPNDIPKPTITRKNRRRQSHRGGKGGNSANSKSSRFIYGNYNRYYGYRNTDDIDHRTNCFKSEWFEGKKILDIGCNVGHLTLFVAREFKPQMIVGLDIDSKLISAARNNIRHYMSKNDQNKFPASCKLSYGPLAAPFQEESQQRNFPQNVSFRQ
>Cep100
SNHKRFVPLRRQYRRVRIRMDGRLLHCLMVSLLLFIIAVSIFQASGMIGAITAPPAEVLSSYKTSSLLILYLLRLMTLMPLPLTLFNFAGIVSFNTFPRKPKLRGSTLFGPFICFRVVTKGLFPKLVRSNVTKNLEICSQLGFDNFVFEVVTDEAVQLPKLPRVRELIVPNEYRSSKGTLYKARALNYCLEEGINYLNDNDWIVHLDEETLLTESSLVGIINFINEGKHDFGQGVITYADGEIVNWLTTLSDVVRVGMDYGMLRFCLKFLHKPVFSWKGSFIVSNAGVERKITYDFGPDGSIAEDCFFAMSAWRDGHTFGFVEGDMHEKSTFSLVDYIKQRKRWVQGILLVLFSRMLPWRCKMGLSVMILSWLTLPFTVPNIILVLLFPLPMPTIVNALCGFIGGTVVFLFIFGAIKSFSLRNMGRCQYILLCLAPILVAPLAMIMESISVIWAIFGHQNHVFDVVNKESNSTSKDLESADPVETV
>Cep101
MFSGKYCCFIFRQRRKHEKVLSVCLFISIILLVSKLITQEVYSTQKRQISGETQSCIHPQLDPNLPEIIKFFKKLPEIKCNEEEDWIFVKEGVLLKSPKINSKYGNFECDYIPIIRGADDFSISDGPVIKNIQNGTLINSDFFRISCKSKKGVHYDNVHCAIAKQEQTLKRSEKIQAPKNMPKLSVIMFGIDSVSHMTWLRMLPKSHKYFTKLGGLVLNGYNIVGDGTPQALLPILTGQTEWELPEARRGHKNASVVDGHPWIWKNFRDAGYVTQYGEDSPNIGTFTYRMLGFKKQPVDHYMRTYHMEAEKHYSKNKAYCLGSEKRDNIFLNWIRHFVEMYNTKPKFSFLFYSECSHGDNNLIQHVDNDLFAFLTYMKTSGHLDHTILILMADHGARFQNVRETVQGKLEERMPYFSFLFPQWFATKYPDAYKNFETNTHRLTTPFDIHETFMHLFNFTDFKPGSTASRGISLFKEIPKKRSCQDADIEPHWCACLHWDPVSLDDERIKKSAMEAVRFINSLTSKFRSECRELKLFDIKQAFRFRATEQLLKFKRSSDNDGRFADLSDKMVEKEYLIQVTFHVTPGNGLFEVTLKHNVALDTYIVKSGEISRINKYGSAPNCIASRYPNLRQYCYCVKQTN
>Cep102
MGTFGGHALPGTFFLLFAFWYTVQIFNRYFQCRKRNARFTSTVTFPCTCLCGRLKKWPLESIMKIVLVIIGFSGEIITGLRPGPYVILGNGQHATMFFAFGLSGVVELLLFFKAPLPTDVDYIANILAFTIELVLFTFHLHGRSELDVLLHVLLTYVIIASLISAFIEMKFRHNVLAPLARTYFVMLQGSWFWQVGFILYRPFPGKSPWKGDDHSQMMLITIYFAWHSIACFIIILLFGGIVSCYQKGRGVSYVDDDMIMKRLIHTGTNGQTLVSLNDDSESDIEYQKPSTVK
>Cep103
MSTKSRRARGRPPKTPLSGRTNFLKRPKAFYHGTFGDSHHFDGGIQSSTGAYAGSSSHLTPHSHHHHTGRAGSTASGISMSSSRGARLREAAQKSRSYILQMLEDDDDEHKHSEVEPDKSSDLTDMDNVDEDRCSDDTYEESESIHSEESYSTVGSVSKRRYHSRRPKTPDLDETREIPPLNLPAPATDLMLPIEYLMSALSVYEVLRHFRSILRLSPFLFEDFCSALNSDEQCLLLAEIHITLLKALQREEEANNTTFGAHDLKDSINIALYFLDGMTWTELVRAYLDSDRNQEYKETLEILEKTDFPFVGIEDRLKVLQTLTDLFLATNAVREEIMNEGNIQYDDHCRSCH
>Cep104
MEDSSAGSVQEGENLNDLQHYLVNFNKEIGADVPTELDDATVHVTNREHDAVFISTTETTSPVVEGTEIVSMQEYYTPPTAILNTETDAADQISCIETVQGHSTIELDAAEAEIVHKISDIVQNDHLSAVHAQLAELSGNQIQESGFINGSEITAEALANSENEINRIIRVVSVGGEKHMHIEEASLQVVSEDSANQQILSSGDLGVQQISVDDSQIVTGEDTQTIIRQDIDGTNPVAVLASVAANTMCASSHLQAMPVGSLPTEIHNAQLVALQNSEDSSQPQLVAVQSADGVTSETLHVIDNSQVSSSNSFILPTAGTNYQTVTIMPSDGSRNGEFSYVFIVSQGDGDKDLSVYDFKEEPREITDEIIEEDGTTKRILKITPKKLFQTNPAQLMCQYCNYTSPKRYLLTRHMKSHSEDRPHKCDVCGRGFKTMASLQNHRNTHTGTRPHKCKQCHAAFTTSGELVRHVRYRHTFEKPHKCSMCEYASVELSKLKRHMRSHTGERPYQCQHCSYASPDTYKLKRHLRIHTGEKPYECDICHAKFTQSNSLKAHKLIHSGNKPVFQCNLCPTTCGRKTDLKIHIQKLHTCEKPLCCRKCGKNFLDRYSYKLHMKSHEGEKCFKCNRCDYAALSQRHLDNHLLTHSGEKPFECNECDQSFRQKQLLKRHKNLYHTPNYTPPRPKEKTHECSECDKSFAHKGNLMRHLSYHDLEEDAFQTDHLNKLSPGPHVHLTAQQLLQSSLLSDLRDGKLGPGRIPQVVLVHPDGRVEEVTSKLQKVQDAEQTATTFSSHNQEKNMDDIFLAMEVTAEAMNNAGTSTLNSDGIQILNTSDAINGIAEVSQ
>Cep105
EDRPTGFDILKFELTDDDLPPNGAPFSFDIISGVGKERFRVDNEGKLLTVRDLNQSIKDRYELTIRAFDSGSPPLYSDATVTIEVTEESTVPPKISNLKISINSYQDKFPGGIIGKVSAEDPDIHDSLKYSIVSSNLHLFDIHENDGRIIAKPGLDAGRYVIDVKVSDGRYDSYGQANVDVSVTTDEMVKNAVTIRLGNIQADDFLRQQSRNFIKVLKNELSVRARDIEIISLQPADISTGAQSRRKRSTSEDLDVLFAVRMSHNSFIRVNTLRRKVQNATPKIQSALNLKVMKVFSDVCEKDTCDTGSCIGFVDFDKENPIVTEIGEQSFVSLKYRYTYECKCLD
>Cep106
METDSAYEQKLMPDGKLNIDGFMVVFDVSTVHNRPIERQVEFVSQILQSLQKIRKPVVLATTKHDEAVDRFCKEAGALVTRSKLNIPIVETSALDNINVELAFMTLAHLIDGTKMRKKIIPFADAYRARKDILEVATKAYKKLLNTQVTDPKASWTIWKKKFMKESDYNHYVELFGTESAVEHFRKHTMHLKEQQLRQRELRYLDSLPTVLQYFLTSLDVISD
>Cep107
MAQPDVQVNLLICGGGNGAHVLTGLASSRRNVKVNVMSLFADEAERFRNTLGNDQFTVEFKEKDGTTNIIKSRPNMITNDPSKAVPGCNLIIFTVPAFAHEGYFKAIAPYIEPNTVVVGLPSQPGFQFQCCDLLGIGGKTCAIVSFESLPWACRIQKFAREVQVLGPKDTLACAIINRGCRAYFPILPTIQYIIGKEPKLTLAANYLSINLLADSVVHPPMMYGTWKDWDGKPVSEKPLFYQGLNDFAAGMLDKVSTELFNTAQAIQKKYPDMDMSDVIHLFDWYKLNYKESISDFSTLQTAMRTCKAYNGLVHPMKEVEGGKFVPDFNYRYMTEDLPFGMVVFRGIAQIAGVPTPAMDETILWGQKILGKEFLVNGELTGKDMGMTRAPQRYHFTSLFELVNLR
>Cep108
MAKTLISTVSFHLACLFVVFLYTTYTSGEFEWMKYDNYDEIQDKITAITPQNCRGKSRDQLTVRADVVSQLPKYNELLSKVMYKNRTKLLHLHNMALNRAYFHSYMLQKFNESKSDFPSLPGWMYMYMSAVADVNANPFSLNGSSLFYDYNCSYPNWLDPYKFNTTLPLFGPSAWRWDDSRDSDNYLREMTLQTVMIKDFGASNHNYTDPSSKTTPWYNVYELPDTSSSMDSLTKFSYNIGFKYSNYTGAFTSQEYSVDSFFGPSQPGQTAGKIPLPVYFTQPYMDCGKSNQWIISSVSPVMDYMYRFVNWTHIRRP
>Cep109
AEYELKIYIEYPSGSNNVYNSASGVAKQMYQDCMKDFGKGLSSGFKYLEYEMKHASGDWRLLGELLPESVRFFKEQIKRETLPTPHIDTSLPPLPTYAARGLPPPIKQCISMPTQRMYSDNQIRKRKCSPEPDSDIGGKLTDEQHKRQQWMQNQAEALKLTIATAGYGSGPPSSTSVSPMSSNLTPTPPDGNSNACQGGPSPMAALMNVTDNLTPASPSRGENIQTRSHGLRHSAHSPNSNLQKNRPNQAAPVSDSGVGSTMPESTVPSTESLKCTICNQRLEDTHFVQCPSVSEHKFCFPCSRNSIKEQGAGSEVYCPSKNKCPLVGSNVPWAFMQNEIATILGEEYKELKIKKERDT
>Cep110
MEIMAATELSTKLPKTDQEYLLTLETDVNGTFNTTYDNGILYEVPTGLVVILAMLYGAISILAVLGNGLVILVIVKNKRMQTVTNLFISNLAVADVITGMFAIPFQFQAALLQQWIFAHFLCSLAPFVLTMSVSVSVLTLTVIAVDRYFAVLHPLKQRFTKRTAVILVTAIWIICSTSSLPEALFRKVIPIYPKPLVFCTTDWPTHPPNFAKAYHLYLLFAQYLLPLVIISFAYLRIGCHIWMLENPGIAVNNQNDIRSRNKR
>Cep111
MEPTFYHDECHPSNESLKRLKKSMTLDFTPGGSSAKSAKLNNPLQSPDLNLLKLASPELERMIIQANGMVTTTPTPTQILCPKFVTEEQEAYARGFVDALAKLHKSYGEDTLYNLPNFPYTQTSSESLNTPGNLMNSITATDSTLLNARGSTNTQSNLVSAHQSISTTLPPSNHSTVNTNEESGIVKLKEEPQTVPCLGSTPPLSPINMESQERIKLERKRARNRIAARKCRTRKLERIARLEDRVKDLKDQNTELSQMTTTLRDDICKLKQQIIEHVNNGCRILHTHPHLII
>Cep112
MVQLMKPTVSKEHVPLLFHEPHVLSGFRHIHQPWTYYFLSLFQIHNECLNSWTHLIAMLLVIKKMMTFSKEFSLFTDPYMWPLTSGILSIVILYLCSSLAHCLQSRSELAHYTCFMFDYAGIGLYGIGSIILHYNYCMLPSFNIGILQSWIIPVGVILGVCVCLCCSISKVRYKRPYPFIRKVWQLGSVGGIYALLILPIAHRVLLMILTSEWDKGLPHHIEQMIWFIMAGFFFGSDIPQRFFPGKFDFLGHSHQLFHICIMMVSWKQLDGIYEDIVEWKTSLYEKDPPTFSSTFGAIFLTIFINLIVVVIFTESAKQFINQGKSCERKTDHISVKKKN
>Cep113
MALLIQEVSKAARRAFSGSLKEPLFQEKLNELVKLMNQVRGRDLNFNPALTERSKNNNAPVTYIHIFEDEVYSMGIFVLKENSRIPLHDHPGMFGIIKVIHGTLSLESFDEVPVSSEQPTSSASTTATSFNNEFKKFLRDYDRTPKPFLEVPKKKASVNDDCCVLSPTKGNLHEVRPDGGPAAFLDILAPPYDTDSDRRCNYYEITKGHSPPRPLSQPEESSQKISWLVQIQQPPDFWCDESDYNGPEIPSH
>Cep114
MDMSVKHFTINLEHDIDEHYQYQPGEILRGSIQLSLSSPTLLRTIMISVLGEGRVCWEDNQQQNQASEIYMDASKLIMDMKNTEPLSLNAGPHNFPFDYQLPYNLPSSFIGKYGNVTYVLKAIISGDRVGETNITSEPFLIVRPLPLSAALLKPKNITHQKKAWKGCTFGKILMDVTIKKSGLVPGEDILIDADITNRSPKVIYAIQASLLMNSTYHAQKKSISFLQVVNKRRDEYEMGYCEGRKWRNVRLAVPPYIPESNLDYCDLIEVEYSFQFKLEMADNTEMRIDTPITIGMKPQGLEVPENAQEREKAQMRNTRWMRNTDRNALGSDDFNHEDEILSELNHKTNSWHVGGAEITQVERKMVNPLFEQNDDPEQNKDEEIMEVSRL
>Cep115
LCLPKGLSFRTQSQLKSPHFHSFMITKEDGSRTYGAVYVFYEEVENEQICAAMQTLQAMHHAELSNDQSRTLYPELESAFDQSPMTMRKSRPRPHTIYDINNDKLYVTKGIALISQLPFVSATRQFLKQLHDAVSNQKERKLPLECYVYNVLYEVPLPPPGRSMKFFGTSLPIFCQRP
>Cep116
PHIMLKIRNEYLTNPEFDPAKVAKASSAAEGLCRWISAMTIYDKVNKAVAPKKVKLAEAESSLKMTMANLKAKQNELKAIEKRLADLKDSFRETKERKMNLENEVDLCGKKLTRAEKLIGGLGGEKDRWIAAANSLQDTYDNLIGDILISAGVIAYLGPFTSAFRERCITDWVHLCK
>Cep117
MEQFPKLSEPPLFLCDSLSLPCDNDDSSMLPLNGVVAVVYNFYQALINNDLSAVEKILQSTPTVVNHRFNEPFVQSWHLSQAGIHIMVKNGVVEGLHLLIRYGAEVSLPDKNGDSALHLAAMYAHHMCTKVLLDYDDAVKDAVNKQGLTPLLRALLCYQTGLKLQFYKTLKFLVDIGCDCNICPNINLSPLYLAVVKEDPALICLLVNGGADVNAVYTNGLTPLLLVVSNKTVNYSSLKLLLDAGASPDICNVDGSTPLHIATAKGDIKAVIHLLAAKANLNIKNNLDETPLWIAVNDNNYDLVNILIQFGADINYRNKQKKVPLVLLPILSQSLKILELLLESGVRIRTEGKMGQTPLYLAVGLKNLYLIRLLLRANSQLNIPCNKYCLLKPMTPIQYAFELGDETIIKLLIRAGCPVKDIWLRKQNLPAALQAQPDLEKWVLDYIHSPCSLAHSTRLAIRHMFGEDLQAKLNYLAAQRKLPSPLIKYIMLDDLVS
>Cep118
MDIHTMDTKCNMTVTYSDWTLEQYILSVIISLYALVGTVGNVLILIVYLKKQDRKSSSTFIRVLALLDLCVCMFVMPYTIVYELRGVTSDAICHSFEVVRHFCIMASNASLVAIALERCVAVRRPTRRLSLSQVNKGMIVIVVISVVLAIPSVFIFAVVPGPYKINSGNCTEDIINTRNPPFCHFTMSYLGEIGTRSYQALLSMSYGLACFSIVVLYTLIYTKLWKKAQLRKKLSNPLGIPTSSSSSNSSSDRSTPSVGTEKKKYFDEMSDSTGCTLNNARKLTPSVDSDVDSGVQSPTPPLSSNGDRKSTKGSESCKTHGKFSDKRRSMHHNRTAKMLFLCTIIYIVAWVPFWLDIFSITNSLILRYLFLVGNASNPIVYGIVNDRVREEVCKLFRRRKRSGYP
>Cep119
SVSRSGLYEVYFRQQWCLVYVSLTEESLVLTLDENPDASSIANGVSNGVSDVNEKDTSGAPLMLRNVCGGPSHLPDGITGQKRIVRVIKEEANGLGISIKGGKENKMPILISKIFKSMAADKTEKLYVGDAIISVNGEDLRDATHDEAVKALKKAGKEVTLE
>Cep120
MDSPRFCVCLYHHRHRMLCALCFVFLLNTISFVSSSCNFHDMKHIETVDVIWETNNTIRPNGNDLTEIEFKKNYMIARHIYQTPFGTNNTEQYYIRECIYKMMDKYVVRHEEKGKPRMYACLEFIRRGVAIMQIRESNFVSRFDLQLCHEHHLKLNPWPLILRSRIRDEYLLCPLQGGYNMKTVDSNGISNGCNMKALPMRLESECIAGEGMTFYFRSETCLQNTPMETTTNLLCVASWWDDGYTFTIVRTYKGQIWCLRSQNISNWEKTEIYLFFDLICPNGVNDIIGWSETSNKAQQAKNYIVASLTRVLYTKLCQDEYKECRQVVCSRLTDYECPYSCRKCDPNIPPAVCSFPSRLRGPWYQTNYDGIKEIRISESNFEIERVGSFKCVSLSRISTRSEGRYSVLSIFENGCRPRYSCIQITDYSPMVMGYVLSKSIVWPLIDDHVKDSICSNQRFVSDVKPIGDTYRSFPNSFKPIVSRKPLISFKDCEFESSFEIRLAIKPGRGCYGSMYQDCYDNTLCRIEMKNCPIHAHVSDYRCLLTFKPNYWEKAVVMQNRDNTSDTICLLRNDMHKNEIMVMAASECNKMTWSFVRGRYLKPLTVYTIKAEAIPCKNIPMRTTTTADRIIIHKPQTFDRDKPNDPFKIPSVPDIKEVYRKRKAERKKEHTRSNGVRLVQCLTKGGLQSVFLWLFSIFLQFT
>Cep121
MSAYYDQRKDYLHYNNNHSRITSGPETYHALSPVTVQHLAREWIKEDSPNFDFGGFVVGEKNVTAALIMRQAGVLAGRPFIDAVFKELECEIEWLYPEGTYLNPVQTVAIIKGRVRCLLLGERVALNCACRASGLATLARKLALKAEGVGWKGKLADTRRTTPGFRLVEKYSLLVGGLATHRYDLSSMIILRDNHIWTAGSIQK
>Cep122
VSSWFTGNKKPVIILRFLGTTPCSSSIVPLLTTLSRQLCYIYDIQEEEVPDELAPLIQHFKKIMCSATAKKPLIIFLDSLDQLSAASGAHELSWVPRKLAPNVKLIVSTLPNYYNILENLKTIVESKENYVQILPLGHNLSSTILKHWLKNANRNITNEQWEVVNEAISKCNLPLYVKLVFDEICRWKSYKKPQPNQLGHSIHDSITKLLEKIENQHGKTLVAHALGYITASKNGLSETELEDLLSLDEKVLNDVYQYHLPPTRRIPPLLWTRIRNDLPGYLSEREADGVNVIGWYHRQFIDAAKERYLKNLNFVSEIHSNLAEYFIGTWGGGIPKPFEYSDLQRQRFNLDDKHGEGDRKVPLQPLVFNNAEGVIVTRYNLRKLSELPYSLIRSHRYEDLYEKVIFNYRWLHAKLSSMPLQSLLADLEDLLEHTYDKEVKLIADAIRLSSSVLNHYPDMLGPQIIGRLLPYYNSHQKIHSLIDQSESEGLNNCALIPGHHCLQTPGGPLQYSLEGHPFAPFGIAVTTDGRYVVSVSNKFIIWDLSSGDVVRTVSPKIEGIMQNLSISPGDKYAVGYTNNKQIVICLIYTGDYYIINEPEGKFKGQVLGATVSNSHLAVWKEKEWYLMTIEGKFLNSFESELKMPILLVTFTEKGNNLVFLKNDDEDDNAMTVEVSDHSVEPFEFHSGIVLTKEQTRLYTCIEISDNAVVSYKLSGNRWRYERTLDNNTEPVFSMALAPDEAYLLVTIPFGYKLYDLKKDTQKDLKLPHGVRNIPTKNQIISLLAFTKNNHFVVAGVRRNLYVWDVKQGNMVKVLDAHFGRIIAMDAVRGKNNKVISSSIDKTIKVWNFDNILEDVHSIDRLEKPIESMNIAENVNLCVTTTRNGVGVWDMERGKLVHNLPGGSHNSIISSALITKDGKYVVVAESVGVVVWDAKTGKMMKKINQANTQVVLLNDDNTRVISFSVVSEEKGHGSCFIFPDGDEVYKFDYAMKKFLKPVLTCSSLQLAVPATDKSCDTINIYNAKTGHLQFTMQLKYANYKDIQEVVAMPHEAHQIAVVDCEKGNIIDLKKKTLIRSVMRWNGMSTKNGKHGLYAPSRGGMELLELKHGKTIRTFIPKVAEGVFNIQVFFAKNDQHVVYYHSGRRTIRVFRVSDAKRIANFKTHAALNTMACNALGTSIVIGAVDGSVTLLTIADPEYQENLDYLRALPARQALPVQPPLLDANGEIISSKDHFGATLHISRFVAKAGLASQKQQSKACALS
>Cep123
ALARSKSTPGLVESLGQVPVDVMTMHRHHTLPAGLPKTQNSSAPSRVGSIHSNSGRSDNGDETRKCDMAAGPETSNGHVNEVVRIQEETLSKEFHEDTSSICTLATSLTISSISSMIAVNSSPLKSPLCTDNSRSVFSPPTSPHLLYGSHTEQSQTQTMQTLLPEMSIGTPPRVVPSPVSTHPYHQQITPFCLQPTSFTVNTTPQVSTYFTPFCASNYSPSTPTFSRSVAGSIPSSQTNLCPPLSPFPPPLSVSPYPGQAPSIQLSPLPGSSVTGSFTGSLTSPRDMSHDLLLQEISSLRERLNCLESENAAMTVKLNQQQWDVEHRLAEIEMHMCGGDSVASIDESLEEKSGLLEPVNRESII
>Cep124
MYTVLISKNSGIDKMPTMIEKRYSDFAKLHHRLKKKIPHKMEDIFFPKKLLTGNFTSETIARRSRAFEQYLTHIFSISEIRYSEEFANFFYLKELQTAYSLINDHKYSQAIPLMEKYLPIQEKVHSDAHPDVMLTLCAIAACYHQLDRPYMAHRYAETALNCMQNFDIVDNTIYVALLQLSIRVCWTLGKDKRNMEAQLQNLHKQGIVTENTCSLMDIVKSRIRKSY
>Cep125
MAMHRSSVSRRGSKNESENDEEESENNGYIQMLVKPMEQSNYGFLLNWVGLSGSNLSAQQVRVVYGVGLLLTVMCVYQVLQCDIGQLFYRLCSLIVPMFCIVNAFYWLSLVFRKSWSNTSLYLLFSSCYVGEIAAQVMLVRKNTGVTAEQDDVSSMYIMQPSVVLAVLIAISFASLFSSLETLQSAAVILLVSFTRFLACTSLVDFPQSLRPFVAYSCGFCGIIVSKYLETVFKTTISNNMTQDGKIPVIKRRRSSSSAHGFSAHKSIRRTSLPALIQKPQ
>Cep126
GVNGTQNYWCSIAYWEMKERVGRLFRVQQPAINIFQLLPHGDGMCLDILQTESSQEAVRRTREKLGLGIILSKEGNGVWAYNRSSCPIFVNSPTLETPNSRALVVRKVMPGYSIKIFDYKCSEQFEAIRDPQYLDGPYDPSSIRISFAKGWGPCYSRQFITSCPCWIEILLNVNR
>Cep127
MSCKTTATNIFVLMTNQFYINQYKKLTLIIFTICAVGLIIFTCAQTFFANSYLFNFRTELKTLPKLEEIKHEDYSIRPKIRHRFHRYPHTSRYLPQCIIIGVRKGGTGALIHFLDIHPNIAIASTEVHFFDNNYKRGLNWYRKRMPYSFPNQITIEKTPAYFVKKHVPESVKKMNQSIKLLLIVREPVERTISDYTQIWGKLVRNSSYPTFEELAIDPATKIVKPSFAATERSLYDKHMANWLKYFNLSQIHIVDGDNFRRNPFQEIVEIEKFLHLEHKISEKDYYFDPDKKFYCIKGFINRCLPDSKGRQHVKVQEYVKTKLRKFFRPHNEMFFKMISRRFENW
>Cep128
MKQKCNLRTSALVFLTLLSFVVEGKEEEEKRKCEEITVPMCRDIGYNMTYMPNQFNQETQEEAGLEVHQFWPLVKIQCSPDLRFFLCSLYLPICMENYKKPLPPCRSVCERAKAGCAPVMLVYSFVWPEHMNCDELPEFGSKPLCMDMNVTDRPSPPTKPHYLLPTDRSYNPFGETKPWHFNKQNNPYYKSKNSLSKHNIETSTKKCSCECKPPLVQPDNRNDAYYYNRITTGKIKKCAINCYGPYFGPNERTFANFWIGLWSILCCISTATTISTFLIDMQRFRYPERPIIFLSACYFMVSIGYIMRLIVGHEKVACDGNMIRYSTTGPAMCTVVFLLIYFFGMASSIWWVILSFTWFLAAGLKWAEEAIASYSQYFHLAAWLIPSVKSIAVLAMSSVDGDSVGGICYVGNQNLENLRGFVLAPLFVYLVLGTSFLFGGFVSLFRIRNAIKRQGRAKTEKLEKLMIRIGVFSFLYTVPATIVIAIYFYEQHMRSVWETDFTCSCGGYQHKPDFSVFMLKYFMCLVVGITSGFWIWTGKTLDSWKRFYGKICQRHSYNTSSRMKYTNPSYQMTKPQPMDHV
>Cep129
VSLRWPTALAIDPLDDTLHILDNKVVLKFTLDKKLIVVAGRQAHCPLKQTSFLPTGILSDDEQASSIANHVSLSSPESMTFSPHGDLYIVESDSHQINRVRVVTTDGRIHHFAGAKSKCDCEKPNCKCYDSKETLAAQALLYTPTSITVTPDGVMHIADMGNLRLYSIVSELPQPNLLNQYEVMSPETQELYIFNKNGQHQYSINIMTNLFMYNYTYSVNSFYGKLVEVSDAAGNRIQIKRSFDLQAQFILAPDGSKCKINTDNIYLLHRFIAPDNKSSTFKYLPSSGLLVSKHMSNGKTYFYEYDMMGRLLKGSQPTGEITSLETDVNTTGSIVHVTTDSSDAVALATYGRVQSVLH
>Cep130
ASMCFVDIDENNVDIPEDLPLFPHQKDMILELSSILSRYRSEFSKDNYTSQSLDRKLLYGSRKGGQRKQSASSLFSDQHSWNTSPEKKWEMLQNNEAWVKISTLAKKAGVWDSFDDPSDNNRNKDSMSQTLTKDVSVMPSKELIEHKFNNAVREVFLNRFVHMFCSYESFVIPSSQNMEQWLSNREMMQNFDKAAFLSDQPEAYLPFLSPFIETQMFTTLIDNKILSQWESPDPYLKVFDNRVKVFKEKSGEAHTPTYYPCETIQSS
>Cep131
MHTEVYTHASYSYYSEPQYVLALKIISLALIIFTGILGNSMVVYTIIRDKRLHRPPFYYLVSLAMSDLARSVFCLPFVLTTVIQGYVWVYGENACILVGFTNTFFIYSSAVTFLLISGDRYVGVVQTRFYRRKCGGLLSLAFIVFGWGVAFLVSFPPIFGLGSYTFVPSEAQCTYSHTHYRSNDTLVFLLVFTFIMSLSLLLYYRILMFLRNHRKMYPFFHQPARSNNWTFLGPGANGQALVNWLNGFTGFRQNPWLNPIAAGFQMPPRQLGRTVNLKVVKGEHLSRLFFTVTLVFDILWVPYLVLSYWQVFEVSHQLSSTFIGVAAWCSYLAVAVNPLVYLCCSGTLRRAFRPEIESYSKRGTLRE
>Cep132
ELPATSSVSEFHGEASKLTDDNTIHGYASFIGLMQQLVFNKKHYFEMAKSGKAKNIEVTAQFDGGSNIARDPITFKQTSAFAELSTLNIHLLFVISFKFKTTEPDGLLLYSGGKEKDFLALELVDGYIYYAYNLGNGPQVIKGNTPGPLNDNQWHLVSLSRLEKNSQLFRVDINPTERIRVLDGKAIHFDLEGPLYLGGVKKTVFADLPKSIRSKHGFQGCMASIDLNDIYPKVLTNATHLHGPVIAGCK
>Cep133
YIYCGKVELTTDTTLPILLLADKYSLSSLRKSCVDYMLRHIVESPDTNRTLTWYQYAKMTNQDELAANCLKFITSNFDLILRTADWLDVSDSEVEEFLKNSELLVSSEAALWKEVEKWLVVSESRLEKTEDNLAKIIPLLRFSMMTPRQLLDIESSNLCRNNPDIFSPPLNAAYRYHSLSSDVLTDIGKEPYRNYTDDSYSICCKIGLQKYREVTKINSKIDAMFDVPIVYAAPSRSVVKKFTFRVEFFSKGYFSAYSLYGRYLGRQTDMTMMNIDCTVTPDLALKVEFTIVFYGKKKDLEYVVYTYHGAHTFSRDSCGAVVENVIPLKLLTQKDSVYLIDGNLVGSIFIKVQKVIQTSQNFNN
>Cep134
MKMLPCSYTKGGEFGQRELLEAISYDDVDKVRRYIKEKNVCPCFVLEGYSPICVASERGNIDVLNMLIEANCDLAQPDFTDHIWFRRPIHIAAAKGHLNYVQALLKVGVDVDCRDGDEKTALHWASTHGHVQIAEYLIRMGASVNIAQMDRFTPLHAATCLGHLDICELLIRYGAKVDMVDRDGWAPIHTSTCYGYIKVVEMLIRVSADINRTTNDNETALHIAASCGHLHIVKLLVSCGIDVEGQTLHGFTAFHLAVYHNRYEVAKYLITENVKLNTANNAGHSPLYTATLRADSKMIKLLVHSGYNVNSESWLRLKNPPFRVSPHEEVMLWLLELVGNPKSLTDICALTIRQQLGRRLDKVNDLNLPTQLKELISFDFLR
>Cep135
MITSNSTIDSLIYDVTSIKAGYNVLIQSTLETLVQTSEESSDTYNNMEALRMTRFIVQKICVPIVIFFGVVSNILNIIVLTHKSMNTSTNVYLTVLAVFDTLYLIFGFTLSLKHFSQVSSVDAYIYWVPYAHVLTDMCSNVGVWQTITFTVERYIGVCHPIRGHVICTPQRARIITAIVSSIAIAVTVPEFFERQTVERLDSNNQTILRNEWTEFAETYAYDKGYNWFIVTSFTFLPLISLVFFNGLLIRAVVKANKIRRFMSKAPLRKSSEKSGSEQQKITLMLISVALVFLICQFPGALLLLYSRSIAPGRRGNDIKIAANITNLLVQINSSVNFILYSLISTKFRRTFALVFCCRKRAIARHTNFNQTEISNIYRATPRTSVGVTWCPTRSNVAPQASRSTVRTFPFKPIENGSPKKMKDYVNLEEYSPFEISPNDSPDEKDSVL
>Cep136
WFEVIPDDGRPVEYFDSIQGITAIKPKKFLVRTSTVGYELGEENGSVSWVPREIFPGEVLSTGMVYMDHRKTCLSTNMKNLFKRFLKYRTINTKKDQDLKYLQCFDGQGHEVMIPLIMTGVFSPVGDPNKKNYDAVYELKDLTKAFDLPVKAQLVHAESNQKHYVPHGVLKLKTLDEDDCVVASKRLDQKDTFELPLDEDLRYIRDIAPKSPLVRKLSTRSLVLPNYAPKTLNRTPFFSSKTDQKPKVDLPLRVPTKDTKKPKAAGFIERFGARKTKKERAAFKALQEEGVFSSRLCKAEMPFDAFYSTYTEEANKCAKKNNCQESENKSEPENNVADGSISSQSSTSTITPTGPPLCSPESSLIDPFESQYAKICKKPSMMKRDLPPVPLDKDDSETGTIVDEDGKLSMSSTDTLYEHLPEAPNPPPKSPSLTKPKLDFNSKENVMSLVENEEDGYMVPSHLQRKKTQKHNLTNPIVVSQSRDVFQPNFIPKFYKDTTYANCGRPRNGYKPAFQHSASLDRKLLNETSVSTSNLNRISHKPPPTTPCSRRNSAAAEHSSSRSRFQRQNNVQKICQCHQNPNLMNCPHYSAELQRGSHTMDPNLTLRHHNMRRLKSAIEMFHFTDSFQEMRPASFGSSCSPTEECYPHDHYDVKGYQQPYDYFEVGNNQPNHNPYSESDPGNRYFVRSVSVTGLSDNCAKHGDDSAISLCSKGDYGYQAGSDFSYTDYTDVFNDDGWLPPDNISSLSVQDVSRSLRYIGMKDRVVKRFANEQIDGQMLASLDWKLLQDGFPELNTLEVKKIIDFVNGWRPKKSVS
>Cep137
MKMKTHMTSASGVISLLDEPDEQLKVFALEKLNKIVDVFWAEIAEAVVKIEVLYESHDFRCRDLAALVASKVYYHLGAYEDSLKYALGALNLFDVTDTSEYVSTIKAKCMDQYTKTQVINAETQEDAKMMDTRLEAIVNRMFQRCFEDKQYKQVVGIALETRRIDMFEKAILESDDPSAMLAYSLKVCLSHIMSRHFRNDVLRVLTELYMRLKSPDYISVCQCYIFLDDHQSVANILEKLIKGNEESQLKALQIAFDLYESATQQFLQEVQNWLRQVAPAPLPSMKTEEEKQVAPTVENKEEKMEVDEEKTAEAAAPAPASPSLTEDQKDLQEKIVKLYTILGGENTIKLHLDFLIRNNKTDSLILKNTKDAVRNSLCHSATVIANSFMHCGTTCDQFLRDNLEWLARATNWAKFTATASLGVIHKGHEKDVLNFMSTYLPKDSSPGSTYSEGGGLYALGLIHANHGGEITNYLLGQLKEATNEMVRHGGCLGLGLAAMGTAQQDIFEQLRINLYQDDAVTGEAAGLAMGLVMLGTKNDAAIHDMLVYAQDTQHEKILRGLSVGIALTMYGRMEEADELVKTLSQDKDPILRWSGMYTLAMAYCGSGNNQAIRKLLHIAVSDVNDDVRRVAVTSLGFLLFRTPEKCPQVVSLLSESYNPHVRFGAAMALGIACAGTGLKEALTLLEPMTNDPVNYVRQGALIASALVLIQQNEITCPKVTHFRQLYTKVITDKHDDVMAKFGAILAQGILDAGGRNVTISLQSRTGHTNMEAVVGMLVFCQYWFWYPLTHFLSLAFKPTCIIGLNSNLLMPKVQFRSNAKPSTFAYPPHLEEKKDKTKEKVKTAVLSITAKQKKKEAEKKEKEEKMDVDEEASDEPEKKTAKTEKKEEKKEVVKDKKEEGKEEKKEEEKEKKPEANFELLDNPARVMRAQLRMITMPDASRYTSVKDVTSGGLIMLHNRKPDDLEDLVEPIAAGG
>Cep138
EILNRYGGVIWADSSEHFITNKMNQSVTQAQTIGLVAWTIKEPTSSLTHPKMFQYFKTKPENYYFHRAVESSHLIVFNLDRIHHELMLPWVRCALTQECISPTGAQNVGCNYQRKPLFRYSGCHRYDMSALNVILGLLFNFNTKHYTARQQVFGVLNKERISGKNLTAPLYISKLRYL
>Cep139
MNEDINVDTDLCNRFRYQNRQLDNLTANEYLAFKKNYEENFKEQHPVDGAEDGYKLTTDGEIYEHKKYAQNDVTTSNEISSEYFAKENGNVTNKTKKEISSQKPPENEISPLPYNRRLFISCLSLLTLISLLSRLYKIEEPPHVCWDETHFGKMASWYIQRTFFFDVHPPLGKMLIAFSGLLTGYDGNFPFAKPGDEYEDTQYVGMRIFCALLGTAIIPISFLIVWELTKSIIASFLAGLIILADTGILTLSRHILLDPILLFFIMMSTYSILKFVSLRQKSFTLQWWFWLSTTGIFLAFSIGVKFVGLFVILLAGYTTAKDLWDILGDTSIPLVLFIRHFIARSLCLIILPIFIYMLIFCVHFKILHKSGNGDGFYSSAFQSQLIGNKLYNVSMPENVAYGSIISLKQKRAGGAYLHSHHHLYPEEHPPRQQQVTTYSHKDENNLWKIKYPEREAPFSTSPQILKNGDLIRLEHVITRRNLHSHQEVAPITQRHYQVTGYGQDGVGDGNDMWIVEIVGVSDRNSVQTVRSKVRLIHYYMRCALQSHDKRLPKWGWEQLEVTCNPNIKDPKTLWSVEEVWDSRLPNVSFEVYSPNFLEKFIESHVVMTQGNSGLKPSEGELTSRPWQWPIDYKGQTFSGKDHRIYLLGNPVVFWGNIAVFVLFLIIYIVYVIRHQRDPTYQEKLISFNQRTFNSCWWLILGWALHYFPFWGMSRVLYFHHYFPAFLFNAMFTAIILDYLITHITLSFPEHLATTFYHWSLGLVISCLGFSFYLFAPLAYGMSGPEAADESSKMHKLKWLNSWEI
>Cep140
VFDCNFPLKSVRYSHSGNPLLKEDSVKLRAHKFTKDRTISETFYLKFKILNESYDIIRTMGYKSLTVNEITGISNSLDSSVIHYKYMPDSNISCTIGFSKYNSQWPLVGQMVMGEKGKIVEAIKKDCHEFLLMDLRYEHLKSPSPAVDYLPLVIDLYDPSSNDEMSESFFLPIFIQNAFPNSPPRASFKSMYIMDVDQFILTTLIPGVISAEDYETPASQLVFNISKPPAPGNGFLVKLDDHTQPITSFIQDDLDSLRIGYQPPNASYSERKVYEVEFTVYDSHFSASMPIMLHIAVRPSATTAPRIANNKGLVLLEGESRPILPNNLQIVDQDNLRDVKVYVKGGLSYGQLLVNGSLSMYFMIKDITDGNVVYKHDDSDSIRDNIELRITDQKDTVRAGFPITIIPKDDTPPYIVNNLGLELNEGGIERISRNNLLAHDSDTLDSRITYLIVKTPRAGDLMLKLNPSDKGRSIKRFTQLNLLQGQIYYRHMHSGRFRDSFEFVLKDQEDQPNISQRESFQIMINSINDNPPILSPTASQFMQVQETNIGYISKSQLNYIDKDSKDSQLIYTITTPPHFVYNSKRADAGRVITTHNITMLRKDVTTTSTKSFTQEDISQLKVAYIPPENDIGTEPCLVRFTYMIEDYSGNRISGQQFDIEVQPVDNQPPEFITNKLLVEEGGTIAIGVNQISAMDFDTAATDILFVCKQLPQHGILQKNGVNLKKEDSFRLEDLEEKDI
>Cep141
AVETSGPAFEAGLRPGCLITHINDECIQSLLHTQVVQLILSGGNVLQIRSVPLENTTIKTGTRRHRSNPGKMARRICHKKREKSGEKKKGRSLFRKLSKKAEQHIHPGSPMSANRTFSPLSKSLSSAESSPNLPRSARSLPINMPWSTPESAAGSSSTSSSPSSSGPSSPATSSHYGRPSSLHGLKHHKRAQSMKSPHRRKSVHNIPLSPLARTPSPSPMATSPTRSPSPLAFTQGHHAGSSNTVQHTYPAQLTASGSPVPHTASRRSFTRPKSCEPGSPLLRCTLSPERLHPNTAEKTHLRKSPWQEKQSVSESL
>Cep142
SIRSADPKAQVLVVGEENYIPYMRPPLSKELWFSEDKSAVKNLKFKQWNGKERSIFFEPEAFYVEPKKLPYQENGGVSVLSGRKVVKLDASKRQAYLDNGTVIKYDKCLIATGGKPKNLPILSKAGSDVAEKTTLFRNIDDFRSLDKHLEEAKSVAIIGGGFLGSELACALGKKSQSHDLKVYQLFPESGNMGKVLPEYLSLWTTSMVKSEGVDVQPGVSVQTAVLKDNKVSLELNNGTSLDVDHVVVAVGLDPNTELAKTSGLEVDDKFGGFRVNSELEARSNVWVAGDAACFYDIKLGRRRVEHHDHAVVSGRLAGQNMAGAGKAYWHQSMFWSDLGPNVGYEAIGIVDSSLPTVGVFAKATEKDTPQAVVEATGEGLRSETEESAKPSMVPAAQLATPDADENFGKGVIFYLRDKVVVGVLLWNVFNKMPIARKVLKDGVESEDLHEVAKLFNIHET
>Cep143
MRCRKVATFTLLLTILGFYFMLSSKYKYVYYHTKENHDKPIITSLPSLRVTNELPSSLNNKSNTSIFNITTTTTMKTTKQKQEPKRSIHRKTAYPLTIDSPYLINNPDICKEEKDLTFIVIVHTAPDHTDRRLSIRQTWANKHFFRNMSLRIVFLLGRSDNPQIEFRIKNENLIYGDLVQGDFKDSYRNLTHKGVLGFRWITENCQHAKMVIKVDDDVFVNIFKVYKEVYLKYKNLSHYILCHVRKKNTSPIIRSKDHLKWKVNDDEFRGFTHYPTPYCNGYAVFIAPDLIRGMYQASFTTPFFWIDDVYLYGLLPSKIANVTYHSLVGSFNLNEITTLKCFSDSKICKYLVGNSWRSGNMVKLWLSTLAKLDKNSQSLIDHQVISDTMHINLTQALHEINKEVYKLYPTKPPQKKTPKKSVVTNKKAAKESKQKV
>Cep144
MTILIITTFVYSSQMYQTIPETFKDIFSSWWFTVTYQQSYHFSYIHLTNNCSDSVQILVAVCSAPINILRRNTIRETWGQYARNNSNFKMVFFEGVTHSPGVQDDIHEESVKYGDIVQENYIDHYENLSLKSIAYLRWVSSSCRKVKFVLKTDDDMYINLPLLEKTLMNMKRSRFIMGLLFQHVVPIRHNSSKWYTPISKYQKNEFPDYMSGTAYLISGDIVPELYAESFNEKLFWLEDVYITGMLANRVNATRINSNMFTIHNQQYTGCAYRNIISGHHVTPKNMKIIYQQLKDVNLVCH
>Cep145
TLKKYHRRLDHEALRRRSLKSLYRKKGKVSGGNEWVCTHCDLTFDNSNLLNLHTLTHAAEDVGLDEVKRLACDPNEAKPVLANASQLQQITNGDASNEVASLEESDSVITLDSDVLACPVCFLSFQKQQDLIEHASVHGKTKRKMLHNPQRPHKCQKCWKAFSNYERLQKHLLCHGDENSKPLQCQVCFKRFMNNSALSCHMKTHSDKKYYECPLCHSDFDQVGSLKSHVTEHEDANGKYNCPICTRVFDEFVTIRKHMRAFHSAIKYPCPECDKLFPRPDKLKLHMLRHSSHREFMCESCGRQFKRKDKLKEHMKRMHSEEREARLANKEEKPVNHKKFIPKVSPNDYHRFIYKCHTCLLGFKRRGMLVNHLAKRHPDIKPDTVPELKLPILKTQRDYYCQYCEKVYKSSSKRKAHILKNHPGSELPMSSRKKSQIHEVPGHPNPTYSQMVGSITTMPHQCDFCHKQYASKAKLMQHHRKKHPEMSPPQSSVKRVKEEHTAAMLSDNSHGVTEEEFIAEVHGPVSTQAISDQYQQADLLTQAMTELTQTLSHDYQPSGEYSVARVTNTANPTGHTAMVQIQPAQIGTVSVVGGQPTTTIELSHLGQNLVHTQLAAAAAANQQQQTVQTIASLPAADTGQTLTTSHQAISSSLTTSPVSVSMTNATLALARTWNNFNFN
>Cep146
SFYGQSYVHVPLQESSSSTNIKLRFKTHRPYGLLLLAAGQPDYCIIELKSGIIHVHFDFGSGSESLQSNPDLRLHDRQWHDVHFLRTNNTATLTIDKIFSTYIKIDEEFRTLDINKGIFLGGTGSYQNVLSNSYNFRGCMEKVFFNKKNIVRKARHLKDPQNVVEVSWSCDSEFDAGNHQPITLLSDSSFIAFPHLRIREQGEITFDFRTRTQTGLLLFCEGQHSDPDFISLEILNSKIKLSVDKGNGVVEVFSNVDVSNGLWHSVTIKISQQILILTIDGHENISRTNFGNKMYLNLGGYLYFGGLQLKTKSLAMERGLMSLLDHNSSDSIKGCFRDIFLNSRQFGFRDIEISREIDPSCLWHYPCASSPCIHDAQCEEIGFDRFQCSCDTGDCIKPIAVSPSSNTDRNFDFVAVQKLVVEEETEKIITTTNINILFKYEDYGIHDSAILFTVLILPRQGTIERHSFTQQELREGNVVYRHDGSDTLSDDVTIEVKIIGSSHRLVPELKRIYRFVLPIEIIPRNDPPILRLRPNGEIQVAQNSKLQIQKSILMAEDPDTPPEELIYHLENPTQSKCFFENSSRPGFSITTFSQADINSGKIWLVQRDSTVAFIRIYVTDGFSKSKDTNIIIRAMKLKLTIKANTGLYLPLGSHSLITSNNLSFSTNVPNRNLEIRYIINEGPYYGEIQRRKHENNAWLPVTTFVQRHIDAGRIRYFSKPFNSTPDSDIFKYTVTCQDAQTNVEAFRIKFVGVQLSVVANKKLVLRYTMSKVLSTKYLNVKLNTQRIPPREVFFTIVRPPSYGNLYRAKPDTSTSALKKLQPLQRDGSFTLNELHSNMIHYSLKRQSYSSLDDSIDMHLSVKGVPPRRLRFHIEYIPNETDVRYINNGLERVTEGERKVITRNDLYIEMDKHREFQYIVFKSPQYGKLIIVDPHYRMTPKENVETFTNKDIREGRLMYVHDGSEHKSDSFAFTATLLFCNQQISKK
>Cep147
MSSHSQVSEQLLTYLETKSNGRTVLTVPDGKYKGWLPKSLYSLELDELYLPFMRLYTFPVRGSSLGSLTSLKVFHAVGNYLQTIPNCFTQISELQKLNLSYNNLSELSQSIFKLTSLVELNLCENSVERLPPEIGELKNLRHLNIGGNLLSEVPEQMSQCKKLQILNLSGKWSPRGGLRTLPISVCNLPELLTLDCSWHQIDTLPDEIGNLKKLKILSLRGNHLKYISEKIADCTNLQELHLTAAMRFIPKIPVALLNLKSLVKLNISGNYFTTIPPEISGLENLKVFLMQKNALLQLPEEFFNLQQLEEIELSDNYLETIPGSIRRLHVLRKLSVCNNRLKSLPNEISSCQSLQSLNLAHNLLEEIPDTFHRLDNLDFLNLTENKLKRLPLLLDQLTGLEKTNGIFLQGNYLVKPRQEICDQGVGALFKYLKEIRVSEANHRRKMILTGAVKAGKTSLRNALLLGRSRLTADDERTWVLERHLWEPEESLRVQILDFGGHHIYSAAHHMFLTSEALHILVFDLNVFSCDPESYDFRIGDWLEGILDRAPGASIHLVGTHADLCNENEIAEKKAYILEKMHSEENTKIDNLRMEINQLKEKLESTQRQDTGKSGFSDFDVERDSEKLSHLQRMVNTRVILPDDISTVSCADDLVGINEFVDKVITTLKESEQRPLPKSWYSFLIELQQREEKILQWNDTLKIFTDLMKSLGQSMISMEGSPEKSLQVILKYFHATGEIIWYYDNPKLNKLVFHRPETLIDMLRSIFRHDFEDIMVYHRHLGLKVNMTEEQFRNAKQLFLHEGMMSVELLRYTLCHFQLDVSALETFTSLMLKFDLCYEIPINEINVSLLDYTRLLLFPWFLPDVSPANLASKWPTQVPKDTVQLTIQFQFPKKGPPNFFEKVSVRFQNYVSYCDGWRNGIYARYNLSKCLLQKDKKELNGQNMMLVTLSVRGSDMQELWSLIHMTWQDMLGLLHEWPFALVDIKLLCSHCIMTGNEDPYQFSGKVLERRCPKGVYHVQCPNQKDCPIPACFVYFLDP
>Cep148
MPIETVETTDDTVEVQPMIALQPLPEAAQEEIVLQTREEVVGDPNLVYADSIPVPAPEIEISTEEATITRKGKGGKRRANKSRNMISTSAVNCGELTLDTNSATKKWEQKQVQIKTLEGEFSVTMWAT
>Cep149
MLSMVNPIKWLPHSYSHMASADCAFKVSVTAATEVVAAAVTISTITTPTAAAAAAVSADGNKLTKSHTSVPSLRRDLFSLALLSAMHRSTTYTTTITRSRTTAMLLLLLQISMLSALFFGSASAQVSKADSGILKSSEIFIEKKSIEVNYGRTVYIDPYSDLQLHVGKGDRCLISVLETDSLSHKPGKLTPVRFPCQFKPYQVSYTHFGGQSPEEDYVPMQIRYDTETATKIIPFVLHIKLSFKPLEIVTNNLPLPVRNLLSYSQPFTKSNTHFTYDPSKVTCKVTVLSPATGLPKYGRIINDTTTLTMMDCDQFLLANVRYQHTARSKSPRKDYVPLLVEAVDQNGTLVKQEYFHKMIKIRAGKKNSSPKVNSDCTLILDVDQFAMTAITPEILAAYDTETPADQLIFNITEPLAAEKGFLISTDDPELPINSFRQKDIKKLKIVYKPPTGDSDKQRRVIEIPLQVIDGDKSVSKDINLTVVVRQMNSLAPVVIKNFGVQLFEGQSGVLSSADNLQIMDVDNINDVTITVIRGSVHGQIFVNNLPRKYFTPKDLDNNEVSYNHDGSDTFSDNIVFRMTDGTHKVDFLFPVAIYALDDEAPTLTVNTGLEIRKNELADITPFVLSASDIDSEDSTIRFITEPPFSKQGHLLLRKFQVSPSEDISGWKFVNGAYEKPVREFTQQDILDGKVFYRHVGPHHSDFVTDKMKFKLVDNGDPPNESQFHNFVFKIFPVDDRPPYLDSRSTLFMNVDDAKLTSFKKKFLRYTDDDSDDRQITYTITSPLRDTNANTLLDVGELVHCNKQKSKLVTFTQSQLNHHKACYKHPTEQLGLVARLLKFTFDVQDISGNVLKDQEFIIKLRSVSNKPPRVLNNGLHVIKNGEAVITTDILNAEDNDTKDKDIFFIIEVEPKHGVIRKNVDILTAGQIFSKQDIINRVIFYQNNGDEEDSDKFSLTVTDSVHKLPVNVKVFVSDVGNKEAKFIRTADGNELLHTSIEVNEMGTVVITEDFLKTAVTDSDDRKFTFIITKHPLEGVILTQKFTRQDIINKKVKYQHTTGEIGTKPEKDSFELMLTDESDSLVVGGQKVEQIRVDVKILPVDNKLPVVNVADIYTVSESEKNPILTSHLNVHDEDTEDEDIICTLVVRPNFGYLENISPAPISGKSQKGIPISAFSNKHLQLGNINYVQSFHEGVEERSDSFIIMCSDGINFSERYVFPIVILPENDETPRLFMREFVVAEGMLLTIENAILNATDKDQPKDVLTFVIDELPKHGVLGKQTLAGTIKITNFTLSDIVQDSTILYEHDGSESPEDYFKFTLTDGKHNITNTLPITIILVDDETPRLTVNTGLEIEKIGTIKTISNKYLKAEDPDSENETIMYIVRGPPKYGYLQRISNGHLLRNLSTGDNFTQYDIDQKRIQYEHNGADVVRDIIKFDLTDNHNMLTDQYFYITVKGQREVTQQIINRGVELPESGWITLTTDLLTGTNLKIHNKELQFVLTRSPTRGHLENLHKPGEPIINFSLDELAADEIIYVHTSNDEMKMDSLMFEVTDEYSQVMLTFRISLTDVDNKKPVITFDVLRVNEGSSKLLTLSELKVDDRDTNDNNIEFTITQVPLHGNLLHNYSRIVTRFTQADIANNLISYQHDGSDTQSDSFSFMVTDGIHSDFYVFPGTSYSKRHPQTMNIEIEEVDNGIPLISVNEGASFLTVLENGKMGFVLSEDVLKSQDHDTQDEELRYSLTVPPKFGSLSNTKHGTSRITTWTQ
>Cep150
SQNTPGISMDVEEDSFLVSFDFFFVSNGSITVSLKVHKDRIFHIHYVFSNTLITIDRTNIYYGLGDIPMSWRHITRDIAIDFQKGMGLQYSKVKKGKLRNIIVHLSAITLHGQGQMDNITVSSAAHLDQFYDAANWLVKHQDDRGGWPIMVARKLSMLELDPGWYSAMAQGQAMSLLVRAYIRTKNPVYLNAAVNGLKLYQVSSAEGGVMAKYAGVYTWYEEYPTQPSSFVLNGFIYSLLGLYDVKEIATGTGKHLAQMLFDTGMHSLKHMLLLFDNGSGTFYDLRHLTLGITPNRARWDYHTTHINQILLLSTIDDNPLFKNTAERWISYMKGKRAPHN
>Cep151
MIDIVCEAMTNSLLFAPGKVVEEVSPALQNMNPKSLWKASDGPVTSMFAKLISKLESSTGLKAEHILIKVVATCCSFAAVYVTFSWILKKMDPTYEEKKKAQTQAKVMLKRLGIDEHALNEYEVAVAANLVDPRCFDISWEQIGGLDNVKKELKQTVIFPLKNFTLLDNSKLMKPPRGVLLYGPPGCGKTMIAKATAKASGANFLFVELSSMLDKWYGESQKRVAAIFNLAHKIQPTIIFIDEIDSLLRTRNTQDHEATSMMKTQFMNYWDGLLTDSKSQVIIIGATNNRQALDQAILRRMPCQLYVGNPTPEQRYHILEIILCDEVLGPDVDLLAIAQMTEGFSGSDLHEVCRLAASVRISEYIDTTAADDKEGTEPSSPPLLQPLSSSPSAQPETGDPSDKVCDSNKQDKLENLRGISQTDLCTGVDKVQSNISKLFC
>Cep152
SDIRTISVSHWGSELGLQVLTGLSRLYCSLVWESTVLLALCTEDMLPADCEFGRADLEKLMPKDVKGDKDEKTTSEGGNSASGSGGMTAAGLKHSTDEMGSNGVSAALESLTTSESQETPMETNEVNSLEKESKKSKLCPTLQAQVKQLKPLLSVTSRLGRALAELFSLLVKLCVGTPVRQRRSHQMPATPTNPTPAAQAVAKALMKLLANAFSWTPPPSSPVPKLRLTFLVCCVGFLSPMLFDDKKLPYHLMLQKFLSSGAQAAFF
>Cep153
MLIHLYSDNNHALEGFNATYTITDCPYNCSKQGDCRNHTCVCHFWFTGKGCEKRSCSTDLCHGHGKCDTNKERCICDDGYVGANCDLLLKNDSGQGQWYILSKSSNIFTPRTGHIGIFVPKSNSLWIFGGFTLNKIVNDLLYYSFNTNQWENVSKTSPWPVPRYGHAGAEFEDCLYIYGGIIATRVYSDELWMFNTTLGHWYLIAEKNRHTPPSLTSHTLTRVNNWLYLFGGLLMNGSFSSDMYRVNLTSGVWEHVKIRGGRTFMRRLAGHTTVFHQESNSLLVFGGFWMESASASQRTNSLHAFHLKERYWSKMAHPYTQSKHRPRVIAHHSAVLMGNYLVIFGGNSHVHNDWKICYDGELYLYNIGCHTWVSHGALEERIMSK
>Cep154
MSNVTWIPPAIYQSSCTIDVEYFPFDQQSCEMKFGSWTFNGDQLTFIWKQGDKLDFTDYLASGTWDIVDCPGKVSTITEKETGVKKTLVVFTLILRRKTLFYTVNLIIPCVLISFVSVCVFALPADAGEKMTLCISILLALVVFLLLVSKILPPSLTIPLIAKYLLFTFIMNIFAIVLTVIIINRNYRTPRTHKMPTWIRVVFLYYLPKILFMERPDHDDRWQSKKKSQPQVEEVTVPEQPRHYSAAAARRADLLELHEIHHPNCKLNSKSTSTDYIRREPDNVEQFSMTPHIIRASEAVKFITQHLKNEDEYES
>Cep155
ASDQEILWVMRVAIFGVGVLATAMALKVTSVYDLWYLCSDFVYVILFPQLVTVVYLEWANTYGSLAGYIVGIFMRLSGGEPTLFIEPIIFYPFYDEDEHLQMFPFKTLAMFLSLGTIVGVSYVFKYLFENAHLPRRYDVFMCIVNIPDEVIALAMREPANELTAITPTLEMNGKINPALKISQEDLGVKEHVNYGYIGTTSDPTLGSNG
>Cep156
EIELQEDSMCATVFPRFLKFLYSCHVRLNIGNTLSMLILSDKYNVEDLRNVCINFACTCIIPRLQLKDVFHIWFQYATKCYHKKLVQACVQALSEKMDDIMMSVEWEQEWLTIERDQLIEFLKSSELTIKDEYELWEAVLKWLLSTEHPTRAENLRSNVKTVIEHIRFPMMTPDQLCQVENCKVVLEMPDIFQPFLMQAYKYHALPLTSRAMIKEFTSASFLLRNYTDLRWDKRVVIQRYTECQKCAEVSFRFATRASTFPAQTWEWELKLHPKGFSSTCDDFRAVLYSNLILDQPRPVEYLLSLVDREKILHSVSGKKNFSKTRYTTDTEMDKKISLSDLSQPNCPLLIDDNLVLQIVLRPVG
>Cep157
SVYEWSTVLSFDSSLKRAVDNVLCSVCYIYPSFFTLILEWMGILLNPSNSMTASISDDCKDSSQQQQHISMTDDSKEAQTNQQSAMAADQDIGNNLITLHDFSNMMLDRSHLSTLAITCQSPGAVQQLLASKFPAILAQGLFEFCNHEIACFAESLTNPESLTDANKSMMGENGSVGEQSYPHTCDNS
>Cep158
MDAGHLYMIKEEASDRNTESSLLAAAAAVKQQQKLNRSGETPLYCSTERILKNNPHQKVAPDQIRDGIRRITEKYDSLGKMLSQCDNTRNNMKKTPMSDASSDISDVPPSTASTSSTGVSETLSEHDLLQVEMFYKSHKTEVFVCHCQANLYFGSVRQSSECDQWEYAMTGIPLLVLDTGEHHRKRRLHFILAEKGTGFVMWKDVIDHLTKYSAPSSSFHTLHISIDHTKLAGLSFDDTEAAAQFYEVLRQLTSDPNDDILNLSRSKKNKKKEQKPKNKKFKAPRKTDISQPCCFVHVTKLERTDNSGNAACAFKSTLPSEMKHSSSSELSEDSATEQYK
>Cep159
METKSIYNAARDGRLSRLKSHLDPKTMEERCKLVKAKTNGATPLIVACRNGHLDVVRYLIGECNADMEQVGSVIFDGETIEGAPPLWCAAAAGHLDIVQYLIQKGAGVNQTTFTNSTPLRAACFDGHSEIVKYLVANKADIEIANRHGHTCLMISCYKGHKDIAEYLLKLGADVNRKSLK
>Cep160
KIMVSQDGSEDNSHQFKILLASDIHLGYMENDSVRGNDSLVTFEEILEKAKQNDVDFILFGGDLFHENKPSRSILHGCLALLRKYCMGDKPIQFEFVSDQSVNFEHCTFPSLNYDDPNLNISYPIFSIHGNHDDPTGQGNLCSLDLFHTIGLINYFGKCTSLDKIVLSPLLLQKGRTKLALFGLGSIQDERLHRMFLKKNVSMLRPREDKEDWFNVCVLHQNRAKHSATKYIPEQFLDDFIDLVVWGHEHECRIDPEWNNVQNFYVCQPGSSIATSLSPAEAVQKHVALLYIDGKNFKISKLPLETVRQFYTEDIVLMETNLKPDDLKISKKMEDFCAEKVDSYVRLA
>Cep161
MANALWIFKLLLLLGLSVLLYTVFLLVPRPSVSQKLHKFKEDFVSVYKSRLQQKIPEVEVLPIPTEHNVFSQSFIEPKTNPVKENLPKEHLDQWLRRFHPQPTDKFDHSKHKHFQKTLISNDSLCRNSAVDILVYIQSSPENHARRQAIRESWGNGAVFLDIYMKLVFVVGKSTNKESQHKIKASITYESIQYKDILMLDIVDTFQNITLKSINALHWIYNICPQAKYILKTDDDIYVNIFQLIEYFMPQVWNKEKAIICHYKTEGTSPIVRASNSKWYIPNNVFVGKQYYPFGFCTGYAILFTSNLLPEMYNMSLRVPYIGIDDVYAFGLLLKDIKNITVINAQRNFTLNQNAALSEYEGSKPISHVVASAWAQNSMSRFWYATIRKLSNWGKLHCKLSTK
>Cep162
RAETEKLAKQAQELWLACVALNGVIRQGRKNILSNENQLKPLKKEIRTVTDAGQNHPFVSTILNSIPAVAIERGVWTEDALKERFIKVKKVCKNVAMIEAPGSSLFKYLLSYLQSFLIFEAAYIKKEKDLIDVEELTTFAILANADHYLEKGDIERAVRLMNQLHGQSRYVASDWLQEAKLFLETRQAAEALIAFAAARGLGQLF
>Cep163
ILAGAATLFVAFLGFDAVATTSEECKDPSRVVPVSIVTTLIICFVLYFGVAMAITLAYPWYQLQDRAALPKAYEARQIFGSNYVIGIGGMLGLSAALFGCLYSISRIIYSMADDHILFKCLSFVTKLTRSPAIAVFMGGLTSGTIAMVFKLETLIDTMAIGTLAAYTVVSISVLCLRYDSEIVGLYKEYEDISDIRTLRMASTDFINNTGYRTYKNYRLNRHDPHFYSSIDSFTKQGDSNSYINNVHQQNVEAKETFATQKSKSVICTELQDTSPMISVSGSNHSTTYQRISSIVSGSSFGSLFQFSNDCCEPSERSWRKFSISLIVYIISSVVLCVLTIHGRHYVYAQSWWAIIILAASLFTMITCLVVIARQPKNKINLLATTPYVPVVPLASFTLNAYLITSLPQSAWLRFAVWLAI
>Cep164
MSNNQIRLQCKSSAGKHVLTGLTMQSTVACLKQLITKVTNIPSEQQKIFYGYPPKHANLSDDNLQLSNCPFRSGDLLIVEKSLGPKVKDSSSKPLSSIEKSTTIPKTRKSSGILIRKVVPANNSCLFTSVNTVMNNGLVDLSCADSMRKLAAKIVMNDPVTYSTALLGQENSKYINWLLKEDSWGGAIEISVLSKHYNVEIDVVDTQSGRIDRFGEDQKYDKRVLLIYDGIHYDPLILELDDSTCETIFSTSDDDVLQQALEIAAVAKANRQFTDVNKFTLRCIVCQTQLTGQSEAQQHAEQTGHIQFGQI
>Cep165
MAEEVIVIAKYDYKAENSQELDIKKNEKLRLLDDSKEWWKVQNMQSKSGFVPSNYVKKSKPSFFSSLLTRKKNKCPAASYQASRNGVAALDQKSPGGADIQICEHVPAIVKYGYQAQRPDEISLTKSEKVIVMQKSIDGWWRGRKDNDEYGWFPSNYVELEQPSDLSATPRVDFGAMEGIEVVTALYTFKRSNQEELSFEKGDRLLIVEKPIEDPDWWKARNKFDHLGLVPRNYVQSVDDIEYDTATNDSSCTPHSQSASSLSNASSLSVVGMPNHKPQHLSGPLADKEWYFGKITRTQCEEMLTKHAEDGDFLIRDSEST
>Cep166
CAIDTSYWTAFNHIFIWGSIIFFFCFTFAFYSDLFEYTYQGVAVSVFSTTQYIFCLILTCGILLVPILAYRFYTLDTNPTLSDRVRLKQRMTKTKSRSQNFNVGRQSTIRRSQRSMRSGYAFAHQEGFGQLITSGLNMRSRVQSEAGISDKSSIKLKGITRLSSTTGEPIHTNSGSFNAIRA
>Cep167
EKKIRCPLCTYVCANENPDLKIHIKRRHVTSESTDGAMQAFTCGECGLVTMSKKDLKQHAKFHRKGPELKLFCEQCSFVTDCESRLRRHVLTHTKVKPFKCGLCEYRGSQKEHVLRHMKSRHSIDIQRNPRRQREDENGMENLERDKGDFTSRDKIFACNHCTMKFSKLINLYKHLHTQHKTIMPSGGQNEFYCVVCDFKTINKKNLLVHMRKHNMQEQNPPSHVYSCVLCRYVNPKRRNLFQHMMKKHGIEIVMNMKDDWSSSCFIDNNVPTVHDKGETNEPQVMTVNNNVVTTSSDDCNQLMVVTDDGGSNPVQTVITIEDLASSMTKPVKMTQVTLPPETEELSHKQLTDDLTQQQHAADAVEGLQALAEQPGIVEPESHSQSDDNEDDIILDDEDIKTESVETEDMCNPSPIAADAPALVLNQLPDDGEVKDSVELTSDQIVHLSPGDYVEINGELYKVEISTEPAEETVTTTGDNGLEAVPVTAAVSELFGALPNYDTTVTVPPASSTSTFVA
>Cep168
EKEQILATREAEEFRQQAEQKRLEEKQLQEQADRQMGRYSNISKSNISSKMYSNNTYTEHGPNLTYQTAPEKNFTAAPQPPERGSSFETLNQYQQRNLIKPLPSDQMTPDNNNMGKSVSTSALRTNQDVTAPKKSVSFNTQLETRISAAYSDDERSSNPSFRSSGEFSPNLSPSFLGNSEPSELTSKMTNEVFTQDSHQSTPPPPPTANSVEVHYRIAETPGVIGGQEIYRDPRTRIQAKKAAGSAKSPGPERMSFRDKMKYFAQEAGEGTPKEKSKASRVQRDIEYAMNGQ
>Cep169
MFQLMYRAMSTMNSPDLSSDQQYLLQNPNYTLDLVKRLDSLRIEATFTDAILCVQHEEFPCHRNVLAVSSPYFKAMFTSDLRESRESRICISEVSPWTLKRVIEYAYSGRIAINAENALQLLAAGSLFEYPDIVSACCEFLRRQLDHNNCLGIEQYAQVHSCHDLQNDAHKFALENFSMVVKSDEFLDLSIDRLLTYTSSDLIDVRKEEVVYDAVMRWVKYDLDERKQHLTCLLQQVRLPIVDLGYLQEIESDPVISNQSDCLNMVREAQIQHESVSNQQGKRRRSMQNNNVHPRPSTVAKEVLVVVGGLNSYITQSVEMYDVQKDRWTSLPDIPQSLSQYSVAMLTTGLIVTGGIHDGHIVDNVWHFDCIKLEWKSVKAMPQPRARHASTSVNNCVYVIGGVGYGEEHDIKDLKPIERYDAISNTWEEVGQSRFPRTLARIVPYEDIILEVGGLQGGQCVNTIETYVCNGASLNPSGEQYVLPNSIRYAQILVLDNVFYIIWEDSRKVLTLDPEKRTFRNLPDVPHVHVNSGASILRGKIYIAGGLHDVENSVPSQCVECYDPSTNEWTEETSMSQARSSHACLTVHI
>Cep170
MGKKKQKDQEKVTKNYKFTKSDNIDNSDDSTPKIILNANMEKKLITMILDWKKSKKLVKDVSERMTTKRLTDVYTCLARAGFKHNQIESAMRSTLIYGGDLVDSLDWLCLNIANDDLPSEFSEALKREEIKRRPGFKEEQVDKSQISSGYQVVEKPVQKTSENKDSRLPEGEGGKKDWVKNWIMQYAEEESDSDLEENAAPIDPNIKYKALSSSLDSTIVLAEQAKKSGNKEKQREYSKKIRQMRLDMDELATHPGFDRKLAGISLLAPAKPEPKPSKVQPPSLTISNASSGAGTNKALSKASCNSDVSKSTPVTAKSKSAKKASDEDLALDMLENMAIGDASKPLPEKKKGESPIVSRSFEYTKQQWTGKSPKQFLNDWTRKNLPKSDLAHYERVHVKNFYKCKSSITKKDGSLLTVIPDILCPSVKEAEHVGSTLLLYNLCRGQPIYQLLPPPYRDLWLEWMEAERISKQRAQEINNKPRDTLVAKLLKELKLAPTLSKSKAEKPSDEHNSDDSVCDDWFLADVDDSEEIEEKSKEKKTVWKPRVNEIKGKFLKKINSKKYNEYLNQRQSLPVFAYREDILAQIDRSKVVVIAGETGSGKSTQIPHFLLKDRILCGETCNIICTQPRRISAVSLANRVSQELGDDLPGSPNSFCGYKIRFESKCCPTTCLTYCTTGVVLRQLHSDPSFKNVTHVLVDEVHERTVQSDFLLIILKRLLESRDDIKVILMSATIDCNRLSDYFNHCPIIKIPGRTFPVDVFYLEDIIEMNNYVLEEDSPYCIPAAMLRDEQKTSVEITGTGGTKQKTDLYWSKEDIIDASGLDRDKYSKHTRLTVTRMKPYKINLDLILHLLNYIDEHGEITDGAILIFLPGLANIQELYELLQSDRKFANPRRFKVLALHSVLSSEDQSTAFLSPPKGIRKIVLSTNIAETGVTIPDVVYVIDAGKVKENRYVESSRMNALEEVFVSKASAKQRSGRAGRVRNGICYRLYTKDNYMKFREFTVPELLRVALEELCLHIMKCNLGKPEEFLQLALDPPQLQSISRAMMILEEVGACEGEVLTPLGYHLAALPVHVSIGKMLIFGAMFGCLEPAAVIAAAVSGKSPFVVPLEKRSEANMAKQNLSTACSDHLTIYNAYSRWKTARKGGFQAENAFCMQNYLKRKSLIEIENVKTDLIKLIKSIGFLSRQDEKLLTDPDSVDGVHLNPKSCAVIKAVILAGLYPNVAKVCSEKDPDGTSRICGAETPQGHAFIHPSSVNRTLQAQGYMLYQEKTKQSQVYLRDCTLVSPFPLLLFGHNVVVQHIQQTVSVDKWIIFKSRARTAVIFKELRNLLNELLKQKLDDPKADFYQDKSILSVIDLLQADIC
>Cep171
YTLLLKPNRSGKDPACATIMFKGRHVTAYARLQNSIGGRIIFRQHKQSNYTTIYSDLFYMASGNQKRASYKWYFFQPASSIESATMCRSLKTRYQPQNRVENLPMLPVGNLPYDARDAWVEPNVWLTGTDNIIGKWIGIVDKSDEVIACSFIQEYTHKTAQVNFDGDGAYGYVRFEQDSPYDPTILHVNFNDLNDRASAYHIHVYPVPQRISLNDQCSNDEIAGHWNPFQVKKSESPPPGNGTNDQYEVGDLSGKFGKLNGRDSFSEVYWDWNLPLFEEYSIIGRSFVVHRTDGSRWFCANVNYPEDTVILMARFWYPVIGYMMLRQSKSDAMSDTSIYFELDYSDGSGPTSDHEWKIAERRSSDWNDKDSARRCSSTGNVYNPFNLRLDGQYNETCIRERGFHCAVGDTTKRLGGIQIRSGAKRQPAKKMFMTTTFLPLHGPYSVEGTSVVIFDINRQNRLACATIYRHIPYRATMPHLMDSKTQLQGRITFTQETEFDAPMINMNMNGLNKGINSWAIYSNPAVEDSHQSCSKTALSSIWNPFNIPPESLPSVGQGSPSQYPMGDMSGKFGYFEDRGDDRRKMRDYNLCLYGPASVMERAMAVSYDYKNLRGCGNFSFDHSEAERWEARIDLWGPLYGYVHM
>Cep172
VSITSDQVETAVEKAIANYKDELLEKRYHFNTGILMSEVRKVLKWADGKTIKNEVDMQILDLLGPKTDADKAKPSKAKQSKQTENIKTKSTTSVNQENKKPVNALENFVSADGEVKSFMDLVGSSVKFHKIGENFKTDGYVIMPRTMELLKQHLKETNSTVYTRFPPEPNGILHIGHAKAINFNFGYARAMGGKCYLRYDDTNPEKEEEKFFLGIREMVEWLGYKPWKVTYASDNFGKLYDLGVDLIKRGHAYVCHMKAEDLKGHNVVDSPWRDRPIEESLILFEDMRKGKISEGDATLRMKTTLEEGKKDPVAYRIKFTPHHRTGNDWCIYPTYDYTHCLCDSFENISHSLCTKEFQARRSSYYWLCNVLEVYCPVQWEYARLNLHYAVVSKRKIAKLIEKGYVKDWDDPRLFTLTALRRRGFPAEAINLFCAKVGVTMAQTVIDPALLESCVRDVLNVKAPRAMAVLNPLPVKIINFPAGHSGKVSVPNFPADPNKGEHSVPFSEQIFIERDDFKEVTDKNYKRLAPTQPVGLRHAGFTIEVAEVVKDSSGFITELHVKCQKTTEDKPKAFIHWVSKPVSCEVRLYDKLFFHRNPEDTSEVPDGYLSDVNKDSLKVMSNALVDTSVLKAETYKQFQFERTGYFSVDRDSKPDHLVFNQTVTLKEDPNKN
>Cep173
TDILNKKLQENPEDNEYCHMKILPNNHSAHQRSKNIMGHQSPDDLMESSHIGLTAGLDSTLPGSYNPGMPDGMNYLNDAYPHTQLSATRNTEKTAISNTQPSRSPSLKIRRYSFLAGSRRGRGFSELFNSTILNDHFDQYCSAVKDDSLGRDLLNTASHQQQQRHHHQQQQQLKQQQQQQQQRSCGPASDTSPDSGVSETMEEDSKHRPLQRRRTLPCIIKRDEEAENEKQHLKENQAAVSSENLATKNPETIVIENGIRKRIKTETNRQNNADSGVPIKSYTIESQRNLTKVCNPGSLPDINIIKTRSLIKPMPREEAYKLSSQRREELRHLQEIDERRKQGDVSVILGDVK
>Cep174
MATGIDDVLKHSVHTLVFRSLKRTHDMFLSDQNFIPTNDEKCEKLWASIKLRSEYSMVKDMPRPDLPHSKKLADHIGGSNSVNSSDQDGDQNQIEFRKTVLSDGSVVSTPVSNSMQLATYDSKSSDQSSKMLTSLNQTLIPRKAPTMPKPEWHPPWKLYRVISGHLGWVRCISVEPKNEWFVTGGGDRVIKIWDLASGTLKLSLTGHISSVRGVCVSPRNPYLFSCGEDKLVKCWDLEYNKVIRHYHGHLSAVYGLDIHPTIDVLLSCGRDATARVWDMRTKACVHTMTGHTNTVAVVKCQAAEPQ
>Cep175
MFDTPRDNDADEIKPRKIPNQSIVHRVFDRQINFGRPGVQFNQSRMFYTNVFPNFTIVNVEKPPCFLRKFSPDGHYFIAFSATQTSLEIYEFNGPAAAADLLRHFNGDHTPSVYDNRLHYLHSKLFERFFTQKQVTVVATNGEHLNRECSLFTDDGKYVIVGSAIFVPEDPYPFFFDVYRNNESVPPNPRCPLEDYCLHIVELETGLLCDTRQFKCDKIFLSHNQGLYLYKNTLAVLSVQHQTIHIFQITKDGHFVDVRSIGRFCFDDDESILHLGLDSKTQVHQIRPMTETTINSLKHRLLVFLYERAKRMDSIYELRKFYQYFDQFKSLRMWKMQLIDSEHLLIKYASEEVVTLRVSDPNSQPSFFVVYNMITTEVLAVYENTSENLLELFENFCDVFRNAMLHSDMQFTCSASSNIYARQMQHRFKQTIINAKFGGHTEAVKRLLAQLPISAQSFSSSPYLDLALFSYDEKWVSMMERPKACGDHPI
>Cep176
MSKDIYKEIISNSCRHICKLNLNHCYWLPAQVVTEMVLKCQKVTDLHLIECKLRSHQLVQILAKNQLIRVFSCSIASITDITEQVMRNKAAQNTLWHLKKLCLHFKQETCKLDLSVSVNFVHNTSLFHYCGNLESLRVLGTPHRGLPKDMLSPLILNVNNFQRIKELAINDAADPAARIFFFGTLLELCKVDLHLKTLLKPMANLTTKPYFANIFKNMSEMENLDLSRSNIEVPMDMIKWEEAVNLRHLNLLENIKINSEQLSTLAGLCPHIISLNLQYCISSFQA
>Cep177
FAACYFLCPLHQFKANDPPVSVSIVLKKKCQQPRNHILVTPNSVVRKTGKKNFTVCLSPLHSNYDRMDELVEWMEVNKLFGADYFIFYNYSISRNVTAIIKKYAEEGLSETVEWKIPFKSEGGSEIHYFGQLAAINDCLYRNMYRTKFIVFIDADEFIIPRKHRNWMTFIDSLKHATNIGAYIFRCTFFRKEWEDAKENFTGKDLAEKYNIVSLLKLDREPKIHPAYIRSKTIVNPLKVETVGIHNIWTFRTGYVASEVGISQGLVHHYRNWENHKDKQKVHDYSILAYKDSIIKRITERWKILEEVLQEVKQ
>Cep178
MDIDEDFEVAFLAGEKSNPITHHRSAPPSPTGHGNMMNNEFHTSHSTDEAFIIVPNDVEAHRITNNYLFGFKKWKSHISTRPVENRSEIVQNLYSDVNKPSLPVRVSTLRPTNVIYVLLIGWWLSLVYVIASIVMFLTYFGRSYGFFCMKMARYFLWPFGYFVHLVDTPPPLEHSDEVCEVTASQLSENYQESDERTSLLSNSFSAQQLSRERWRYWTKPKTYLWLIIAVPVLFVCHSVIVIVTWLLVVTIPIAKINIKTIQKLFFLPPEQVDVCNSNVMPSNSKKQNGEIIMYTHQSVNIYYYKYAVDGMNVILVNLLLFVIAALVLGLADTQEKISPVVKCLMALFGIVPLTYYIGAGITSISAQSSFAVGALLNATFGSIVEVILYVITLKKGQEQNSACYPELVKSAVAGTILATMLLIPGLCMVIGGLKYQTQRFNPRSTSVGASLLFVSVAGVFAPTLFSAIYGDLHCSKCEKVEPWIPINSTSSTISNGSVGMQCSECSQSLFGLDGDTTLYDNHIQPLVYTCALLLPISYFIGLIFSMKTHFGHVYHDFYNQMAEEGSSHRSHRHGSPQWSRLKCIFILFACTALISLLADIMANNIQPLMQSLHISEYFIGVTLIAVLPELPEIVNGIQFALQNNVAMGIEIAMNTAIQCCLLQVPILILIDLIYSFKLYMIFSDVHMFSVIFSVIVMNYTLQDGRSNYFQGSALLLIYLVLMAMYFFTPTPKLVQC
>Cep179
CKIKALRAKTNTYIKTPVRGEEPVFVVTGRKEDVAAAKREILSAADHFSQIRASRRNNSASGVSGTNSNLTPGPPSPNTPGHVTIQVRVPYRVVGLVVGPKGATIKRIQQQTHTYIITPSRDKEPVFDVTGLPENVEKARQEIESHIAMRTGGLIEAHQQQDENDFHTNGVDSGFHELGTDIGPVYPKTANSAAFTYPSSGLNGTLLSRRSQEPTIFNFPPVTSTTSKLTDTYNPLSNGFNAFNSFSMYDNDEGISSPSFDPVPSPAGLWPELSDPAPPNRGSSLVVSVFTSTGSNPTSTNTTSCSSVTAGRRSSLGGTNTTPRLSPTLESAEAMANGTTVTGSLNTTTLGGSSSSLDHHPILRRIRSDPLTGSLAGISSFGPLPTCTNNYATTSSSTVTSITSSCPESPPPGGGGVGSRPRRNCLVCSESEVVAALVPCGHNLFCMECANLIVEKPIVERLCPVCEQTPTQAIRIFS
>Cep180
APGKGLVRPIAFKPVVSNRYVKRSNSQSYHDQKHPTMDDGYGSQECNLLNQSSANVLPSSHPTNNSDPSSSFPSELRASDHADPLRTSSVSHLSSSRLGNCIDTPSPSDSGVGELEAMLKEKEHEIMALREVMDKNERAIFQVYEEQKNLWHNELKDLKEEYEKRNQVQQKKSAKYEQSVGVQVQILQQEKNKLQELYNELLKERESLLHKTEELKKQLEFTKCQLEISRSELQKTTEFSQKLLKASHRTNTLKAQKRNSMDNSDKATDEASGEEAHSHRMSLLACSHANYSIEHCDVACQTENLSDNMAFGCADPSLCSVRSKLIGELQWELQQYKEQVGMHKKDFEHERDQWLEEKSKVIRYQKQLQLNYIQMFRKNKNLEAEVEQLTLDLENRDLKLLALNGAEESVC
>Cep181
TFQNIEHVFVVGVAGGVPYYTDYYKHVRLGDVVISRGEDRDVIYYYCEKILKNKSGDLQYLHKTFAPKDSSLQQTARKIVETSKNNPESKPWELYLEEGQKLLQGQEVHFMRPSSTTDRLYMNIGEDNVIEVEHPQPPEEIASNFDPDKPRVHYGVLGSGRPVVKSDAIRLDFAGKYNIKAFDTEFDQVLESIIGNRKDSFMFIRGISDYTDGSKNKEWQPYAALTAAAFMKTIIKALTNPLVDDF
>Cep182
PAIPMDPYEAAQAVFPSMARALQKYLRVTRQQPRYTMEAVLQHLATCISHDVSPKAFVEKYLTQGAVIMNEKDYKGLEKWVLVCDHLLTREIEHGIVFQLRQGELSLLCSVHKLPHFSLTEEVIDPKHNKFVLRLNSETSV
>Cep183
SSERHVVVSLMFYMALDGPGNLQTVTTQNRLKSISGYVKELGDFELKFNKATSTHQKYHHLVTYVSNLDILKETVQGHLKVDAWDKGRTLPYFVLRGRSVPRDAPSGPNFIVHQVTAVLPVEMEIVFESQSYRRENSLQGDSFTNLLNSYVEEFDTKFENTFHLKEKDFKTEEINFAKAALSNMLGSIGYFSGESQVKSIYTPEPVKYWETSLYTAVPSRSFFPRGFLWDEGFHNLLIVQWNPTISKDIISHWLDLINVEGWIPREQILGSEAQRKVPAEFVVQHNTNANPPTLFLPLQKIIKTLVKSEKPEDRAFLKAVYPRLKAWYAFYNETQSGNIPGTYRWRGRDPLVKRELNPKTLTSGLDDYPRASHPTDYERHIDLRCWMALASGVMLDIAKTLKMDWKPYEETYNMLTDNQLMNEFHWSESKQQYCDFGLHSDKVKLEQPKAPPPKPGQPPIKLEKVRVNVFEPKIQFVNSFGYVSLFPFLLKIVNPDSPKLMKILKDLQDTQLLWTDYGLRSLARTAPLYNRYNTEHDPPYWRGAIWININYLALQALHHYSTTEGPYQSQAKTIYDQLRANIIRNMYKEYSETGYIWEQYNDRTGKGKGSHPFTGWSALVVLMMAEKY
>Cep184
VDVYFSPDDKTFVVDLNRETWFHEVKLDKSLKFQAMYHEYMQYTRNDVNYYLRKEVAKDTNKFITLEQANTTLNVTDVRFRLVITLPLDVHDLEKSQFYIIIYGRGDINSNTTYGKLFFRQDQPHIDLFVFFSVFFSCFFLFLAICVLIWKIKQTVDAQRSRQQRAREMQHMASRPFAGVLVLVDHDVVLSNPTTRKLRVNKPTARSPQCPEVNLMHQCLREDHFSISPIAIEPTEDGIASVATVVFQLPGGGSTASKVCLGSALTMRMCPGTANLRMTMRRRPSSSLA
>Cep185
YHQKYLCIIQLISMCSLLILSVFCFTNMFFLIHHQFGIKSTNVNDNSETKASICVPQKNIVFLKVHKTGSTTIMNILQRYGIINNLNFVLPKNGHYLGKTETLMENKILPPPQNESYNILCNHVIYNQSAFQSLLPRNMYYFTILREPLSQFVSAFLYYRNVWRNEYLLAVPGEHFIGEYLKNPVKYESLLKNQGFSYTNNRMSYDLGLKLSDFHSEAKISKHISDLDKDFHLVLIQEYFDISMILLKRKLCWQMKDMLYIERNVASSRNTPILTAEDTNRFKKWAKADYILYEHYLKVFWYKIRTEEDILSEVYHYQSLLYQTKKFCMTKNSLVLEIQASVWNKEILLLRKDCDIMLKSELDLVYALQRAYRKKLNL
>Cep186
MYEPCNPGSENSTAADHGVVWDDNMYFVMVILIIFSISGTIGNALVLYVFSNTKQKLTSTIFILALAGMDFITCLLTIPSTVAIEYVLYYVQNDAVCKMYHFLQTTTVPFSALVMVAIASDRYLCICHPFVRAMTTRRAQILVALLGAVAVTLGIIGSLAYSVYKFKDIDVIIENGTHLMNSTPVTGIFSNYTYETDTYAAYVDGAGASSASLENNNANRTICYTGMCDISFLILPRKVFTVYQTIYSSLFLISLVIVAFLYALIYRSVLSRRKQRLKIVTNKCCLFWSDDSQPSAEETEITTVNTDSNDKPIKHGVKAEKDAILKHGTRAKLEKVRIANLKTAAMLFVVTLVFVLAFLPSWLMAHRYIQMNIIVFYMYFSYNIANPVVYAFMNRNFKNQLKEIFINCKK
>Cep187
IDKLNSFDNEAYAELAQHLSDLDWYAYKNENSSIIDNLFTGQLLEAYNCSRKGHLSIQPQTFAVLPIPLGESLSESNIYLEDCFTIFSSVEQLSGQVCSRCTKVNPVDHSTPSVSSSVMSPLSYIPPCVNIQTLPAFHMAPYMSPIVSNKTDDTLTPHSIRTSTPRFYAGACDGMIREKQTIDRRCLLHQLPECLIIQLLRFTFDSKTKNAKKITTPVNITLLGLDLKDIVFNLKSTSKSSCNTVDPTYKYNLYAMCVHLSSCGTSSGHYICYCLDSNGKWYKFDDDNVTEVDMQYELSTRTLNENAYLLFYKKAS
>Cep188
DDPKDVIDGFQFTYRIRDLERPRFWYLSLAACHRNSGQNSQNKSMQCKWWQSPKDIEIAYDIWLVNGHPSMKHINPFEHQFSFELHDVAEIYLIALLLYCILLGTWLRAYNKLIKHPVTKLLTLTIVLEMVGILLNCIHVIKFAFDGVGVNWLSVVGNGTDVLAECLFMLLVLVIAKGWAITNMYLEGKWVIFSIWGLYTVLNAVLFVWNLTEIDIISNTGEWHTGPGYLTLVFRLTIMLWFLYELRWTFLNDPQSKRLLFFQHFGAGILVWFVYLPVLVMVSLQISALWRYKTILSISFAANFLSAVCIVHLLWPSHSVLYLIKQDELIGAYEMEVTGFLEDPENSLASEEILEEERFEKHSKKQDSSSLLKSLSKNNGQAPSEDKELLLD
>Cep189
MYDHHQMAARLSQYGGHGNDSRTLWSKQEQQQQQHQQHQSHYVQQQTRPQLQQSVRDSSSYQPMKRDDFDHRPVSVTSHTSSETEDSQNRDSLTTVLLPSSPLASSGKPGRRDQVSIDLSSLPDINSERARFRTLEESRRQIFTKRFPSAPYKPIKPLTRKPFCLTFWSSLLFFFAALLTFFPFYAIIFAFFPICVFLKMVLATCCCCCQDSHACTCCCATHLTTHEKMWLRSPPLNSAVIQCLLVVEHGLDTPTIKDLLYTRLIIAEKRRNQATFPRLVQKVVPFCTGYAWVYDEDFNLENHIHTLSDFIHTEEELQDFVSEMASKELNMNHPLWEVQIIHNFGPSRDTLILFRIHPCMSDSTSLVRVFLKAFVDNQPNLSPTRHLPKGRMCMNYIGGIFTGPLVFLQKWLCTKSDLNLLHGNHVHLSGRKIVAWSQPFSLSVATRVKQIARCTLNDLFMSLVAGGLRSYLQQNGIENPFNLKCIIPVNMQVCTNNMSNHYVFINSTIPTNTEGAIPRLWHVKCSMAKFKKSSEYLVLNGAMWLSSCMLPESWHDRVWSTINNHCTCLISNMAGPENVLTLDTKVIRSIMYWMPTPDQVPIAISFFTYAEQIRMAVIGDRSVLPNPEFLTKYFVFQVSSNF
>Cep190
FPDMQTEGCGSILLTGHWLHLNQFRAIIIKRFYYIRRNWKGLFSQILLPALFVCIAMTVALTAPGLDDLPPIELSPSQYFNLTQPEGNYIPYANQKTKQFNKSSDAGPDEIIRTFYYPSGVGATCVLKSPFNISFSGSDLHKNYKLLLKYFEDSCEKVFVHGLPLDNFVPPLPLSKNKDNQMKSN
>Cep191
SACNFSTSYSDASFSRLEHYQLQHNPQMTASKLKLSLVKYDLDATRPRRGRPPKYSRIDISPVTKFEPMHSEPFKIFGEEQNGCVSGLQNNLTTTTTTTMAAASSSITDSYKVYKAGQDCLDKLCLYFMKEHYHCTKPRCHHATDRLDVLNLHIKDFHSFVNILEGFQFFDHNVDCRYNHCHYNKANKHFHCTRPHCDYSFVRHSTMVQHDKKHQNHSSNNNDNNNNNNSNNYNNTCTNTKLTTYVPIMPAVSKVAVQPPSTKAVIKSSGIFYPLSTIPTSQPYPVTIPSQTLVSNSSNLTNPRVNISIPLMSEISSLSCSSAETSGSSSCNDAPSLPFLLQQKKIESTSQCQNWDSIRTQIHFSVYQNCGRPFCKLKKKDHYHCLQCNQAFSECSRLQYHLSRHGLKFLSSVVKAPLLENSPADLSDDGNSNFSINSKHMKNFTEEAETMDEEKAPSFSTGLNNPMTMSSDLDSRLSTGCHMDRRSPSMCSGMNSFGESIPTERSEIDQGNDGNSLYLDSSHRKRKASGSEEFEDEVTMNRKQPHLMMPSETEACNTSALTAYRAEGVPEGYIRIRYNEDCKFQRCTYKHMVTHFHCRRQDCGYGFSDRSRIVQHKLRHERIDSIIGEDFKQFRASLSCHYHKCQYDAKSSHYHCLKCDFVCTDTTKVTAHRKHHVKMETIASHGFQKFVGSEGCSVPSCTSYKKQTHYHCMQDDCNFAVLGLSQMTSHKVKHITESANLY
>Cep192
MSPTPPVDDFIIGDRVWVSGNKPGVIAFLGETSFAPGEWAGVILDEMLGKNDGSVSGVRYFQCEPKFGVFARISKLSRTPQTPKPEAAGSSIATSANGTPIGGLAVGNRSMTPKSGLAGSRGSSASTSSLNKISPTTSSMTLSKDGLSPKYMLKTGDRVLVSGTKPGTLRYIGATDFAKGDWAGVELDDKLGKNDGAVAGK
>Cep193
MLYKNEFQFNSLHLLFNLNENILRIFLWSLNQLLGLFVLTTPEMDSIFTILLNMTLVLPCLILLFVTLPFGIVGFFIRCALHQFRKPYVYSYRKPMFLDISRVPCTVAIATSNVCLLPEFLSRYNNLLDGDRRARLIGERIVDDECLNLKRNNDVSEGHNTRLNCDNRTLHSSCNGPETATHNNLNSNFSSYHKDSNHIHMRNLNDSKAFNKEILAQFPQLDFVCFQETWNRDLAKKLLHKIHPVFPYIIYDVGVMNMSSNRFLLNSGLMVASKYPVEDVEFKWFKQSTLACRFSGKGLLMVK
>Cep194
LPDVWRIYDMISRVEFASFFHHESSFLDYKSLLENNITTITKAVRMDIRSGFFETTTPKAPLGISLKLSHINDNSLMTTCGMICGGKMKPSIIVKNVHAVVKADTSKSCNLPDWWLMKHKKNLTEPVKPYLIKPQAVPAETHNHVFTVPLTDVDALSRTRCSSYVRYFAENASIASLKDFYPQISTKFHNYCISRMSMLYFGPTTWGDVLVSKTWEDAMNPYTLHCSISKDSLLQWYGCFEFHPEIFGLEDDAENIS
>Cep195
MASNSLGDSQPEAQDPKACVSPNRMNGVELIDLDESLRTQNIIKSAVKILKDYCRTQHTTLSLLEKKPAQQLSRFLQKFYTEVRQVSGKLYARKSMITLRYGLQRHFKRMSHLDIITDDEFIEANEVFSVILMKLRAMGKDAIKRKNPITEEDIQKIMLSSALDQDKPRGLQNKVFMDLMLHMCSRGRDNLREISKRDFSIELSPQGLQYVTFRVGAELNSNGDPPVNEVRMYEIPGNKWCPLTSFKKYINLLNPLCDAFWQRSKQNVNPDEVPWYDNMPIGKNTLGTRMKEISREAGCSQIYTNHCLRTTQISTLRIYNMDLPQQSGISYLLQ
>Cep196
MTSTVHTKRSQPAWSPPENKEVAELYLFNSLTRQKEKFVPQNGKRVLWYSCGPTVYDASHMGHARSYISFDILRRVMTNYFKYDVFYCMNVTDVDDKIIKRARQNYLLQQYRTENSGNASVVVSDIKAALDTYTIKAEGEKDSDKKTMMLKIIKEVTTSLQSNESATDQGKSDRLISAARDVLADALDKRKGSEVRENSIFSELPNHWEEEFHNDMEALNVLPADCLTRVSDYVPEIVEFIKKVIDRNYAYESGGSVYFDTMRFSKAPDHFYAKLVPEAFGDRDALQEGEGDLSVSEERLSEKKSPNDFALWKASKPGEPVWDSPWGKGRPGWHIECSVMASEILGESLDIHTGGVDLKFPHHDNELAQAEACFNNDHWVHYFLHSGHLTIQGCKMSKSLKNFITIKEALKKHTACQLRFAFLLHSWKDTLDYSDNTMEAAITYEKHLNEFFLTVKDILRKLPSHGCSSFTKWTELEVSLNEKYLDSRNQVHVALCDSIDTHTALDVIRDLVTVTNQYISKTRATMICNRILLINIAEYITSILKVFGAIKEETAIGFLQTGTGATSSENTVMPYLSALSDFREDIRQLAREKKDPQEILTKCDELRDTVLPNLGVRLEDHEGQVPVIKLVDKEILLKEMQEKLAAEEKKRLQKEKAKKDKEAAEAVRDAQKRIPPSQLFVNETDKYSKFNENGLPTHDVEGKELTKSAMKKLQKLYDAQKKKYDAYMNNNN
>Cep197
AVLFTVMSVGTLAFLLIIQNHHSMINISSRLDPIPITTKAPQPPPQKYLIYYCDKLTRCLGWGDRQRGIMSAYVMAMATNRTFGIIMTKPCLLTKFFVPNQVNWNVNMSDIQHRSAQYFDLNSNDMFTKTLNTVNLEALFHADVIYLVTNRWYINPLLKNSRYRRKLKDLDRMSWRKSFAKVMDQMFRHSNYMNDKIESTLKRFIPNNTTKLVCSQIRLGTNPTIPLDFRVRNKYSSVSVVWKFLQRYSNSTYKIFVSTDSQTVRMSAKKLFAKQIVDVEGAIVHVDSYEPGQDEFACGGFEKALLDQHILSLCDILVISRGGFGFNAIYVRKKNSSVYIFHDGKVKPLDCNKSQLCY
>Cep198
EAVKEENECMQPPAIHLSSSVQSLCDVIEPAVDSCSPYKVSPLISPASSVSFLADNNTKTFREFLLSALPMLVHPVIILRLLAHKLFGNMVKRKTLSSDCKLKPPKVLPMEICPPRDNLRENIGETNGDGNKESLPKRRKINLHVQITNSQEENNIANNSLKVCERDLARPNTLQIKNGTTKSALRVISESLVTPLDLNITASPCSLDSNHGTPDGDASKTSRKLFRWPSKKRLSKSNVNVSVTHRDSVCSQLSQVSSKPSSISSTPDIDIAAFQRELINLPTFVMDTAMSDISPVFSRSSSVPENLSCRVVSSSSVEDTLYSITTDNFASDNALCNKAILPSGQVLDSLCKSTSAVTITATNMGSGMITNTDEDFADTSLTNIVVRFEPPSSPLGSSSSQSPHTFCDLFTPRNSVTNRDDKINLSSQMSTDNNSAVIEKFIGQSSNSPESDIIPSFMNINGNIQMSTPMRNLLNEIPYDHRGVLKVMNTWVSVCKTDLESGSLVIHEMRDFLNKLSVLGHDYKAWCHQISNLLQLE
>Cep199
MGLRPLEFAECLTDSPYFRENLHEHEKELERTSKSIKSLIACGKELINAARNLSKAQKAFSQNLQEFRFETIGNQQTDDEVVIAASLKEFGDCFLAIEEVFERMLDKAKDMFLAPLERFRKENIGKAKEEKKQFEKQTSKFCASQERYLNLKPKTNDTTFQEADAALVLEGKHFYQASMKYVLLLQEVQEKKKFDFVEIILTFISNWLTVYHQGHEVAREFKTNMSDLQLRLQNTRENFNSTRDEAELLMNKMLETRGSRGEFTLAPKDCSRQGYLFLMEKKALGTNWTKCYCRYFKEHKTFSMIPYNQMVGKLSQPETGTLMSCIRRASDSIDKRFCFDITISDKPTVIFTFQALSEDDRHLWLDAMDGKEPTYQTPNKTSEETYILDNIGFQFINKCIGSIERKGLTDQGLYRLVGVNSKVNRLVNMGLDRRKVDKLCLDDAGTWEVKTITSSIKHYLRSLPEPLMTFRLHENFITAAKRESKLLRFHDIHSLVHKLPQKNFKMLDLLCSHLKRVSDKSDINLMTVANLGVCFGPTLMRPEEETVAAIMDIKFCNIVIEILIGNYEEIFKQTPVDIGLLDDLEDCKLSPAESTTTTKKSLENQALPSGASSHGIPPSPVPATHYSNVSSTVNSSPGLPKSGPFSEHGSPKYAAPVVMRSHNLPKTRQQGIGHGHLSQVGAAIGGVHMTGHDPSRGSSTSGSSESLNSYKSPSTNPSPQLDSNRRGPIMPAMFTSAPASAFSGSKIQTLGDIGTFGSIKRRNATESYAGGGGGGSGGLSVGGGALRSSMHSGTTSSNVGLLPDSSSAMSKSMTEQRLRTVRTLYNCQAENDSELSFHANQFIYQVKPSQEACWLEGTLDGVTGLIPENYVEYVD
>Cep200
MAAGYLDLREKLQGPPHWGRSSSRQERKRRYRRDPYDGKGAGRHGARQRYLKASNSNNNGDDNDVIGMDCPPRERRSLEGMREAELRHIHSGIKQRRLFNACQCEGIESKIDEVVSLGKKGYYRDHTIDRAPLRIKYFFGEGYTYGSQLHRRGPGMERLYPKGEVDDIPDWIHELVIKPLREAGVVPDGFINSAVINDYLPGGCIVSHVDPPHIFDRPIVSVSFFSDSTLCFGCKFSFKPIRVSEPVLSLPVDRGCVTIL
>Cep201
QADLGVGALSVTSERDKVVDFSLGIMTTGITILINRPRGTQHIFQFLVSFSTHLWMAIFGTVVGVSILFIILDYPNQERKFTVKETLWFSIGTLMTRGTDFSPNRTSQRILTAGYTFFVLVIVSTYTANLAAFLTMPSLEKPINSLEDLEVSSMPWGTVKDSNTMSVIRNMYPRLYDRMEEKGVFLNATAAIETVNSSVFAFVFDYQIISHASMTYCDTLKVGTPVFIMEHGIAMKENALYKTKINIELLKMKEEGLIEKMNK
>Cep202
KIREIEKQKMQSGDVSTTQNRLRMLESDEHSMISEVIGAYRQSLEISVESSYSRNNPSVIDLVNIAELSVRRVIDMAKKIKSFKALSQSDQISLLKGGSIELLIIRSVINFDRDKQQFLDPYDKDSNAMTTEQLKLGEGTLFDDHMKFVKSLAVDLRADETVLIILLVISLFSPDRPNVIDKSYVWREQDKYALLLQHYLESKFPYHLAHVMYPKLLMKLVEIRNLNEEHSQVLLKVNPEGIQPLMKEVLDLNLPKTNNK
>Cep203
VGTDFDPKELIFRNYGQLMGPYSNIALRHSWGNGNEVAVSVAWIDPSNTVAASFDMKIPSGVHIGAHKPQFKKPLRPGVWTIKVFHEWETFAEVKFLILPLSFYQERPILAPEIYATHNGPKGHYLEKDFDFSDFRKPLKIENITEAENRATINGRKVGKDLERWIDTLTAEFWQLQNFCAHKETVPLCGVLEKCEHSTWSSMSTDTKSTITLVDENTGYLR
>Cep204
MSRRTNELIGLFKGIESISKALIEINSAELNTFWQNSSLKSASENVASCASQRVQNSDFSGSDARQRISDSFQILSQQTFGIFNALFNQNALKKDIEVEESGEDVLSDFPNIYDSEAGIDDIVIQSELFAPKSTEEKERIPSDVKEERNAKEVPAVEMEVPKNLSDEQPSPEYETVTAKQDPELLSPKYNLETKQELSSISKERRVPSSRIARLVSYSGLAAGLGIGALAEVTRRTLGKKTPDQVSKTILGPSPFMTEANIERVVTTLCRVRGAALKLGQMMSIQDNTLISPELQKIFERVRMSADFMPKWQMMKILNSELGSDWQNKVLSFDEKPFAAASIGQVHQVTLLDGKMAAMKIQYPGVAESIDSDINNLMGVLKIWNFIPKGAYLDNMIVVAKKELTWEVDYAREAECGQRFYELLKDDPVFVIPEVYKELSTSRVLTTGYIEGVAIDKCIEIDQETRNWIGKHLLRLTLNELFNFRFMQTDPNWANFFFIPETKRIGLLDFGASREFSKSFVDRYMKVIKSAADQNRDGILSGSLELGFLTGYETKVMEEAHIDAVMILGEAFSFDGEFNFGTQKTAKRIQNLVPVMIEHRLTPPPEESYSLHRKMSGAFLLCTKLKSKVNCKELFEDVWNNFQLENTNVNQ
>Cep205
CSASCGPGRMKRSVVCTTKMSDGRHLPIKEHMCRSNKPETAKPCYTKACEVDAKYIPLIRSENLTFIQLKQVPSINVRVGSNAIIIPKTRVTIRCPVKNFPPHIVNWKKNDYILPLYGRVRKSMKGALKIRYSIAERDAGTYTCFAGSLQANSSIQFQTLKKAQKIASAFNSADEDLQSNVKKNYKMSPGIIADASGTRHKKVQFLTKKWSPCTVSCGSGTQMREVDCAIKTDSYLKLYPDSECLRAGLQKPGTVQKCVEMHQCPTWKIDKWTN
>Cep206
CESSDCYLPHCHCPGAKIPGGLSVQETPMMVMITFDDEISAAYYGYFQRLFRPGRYNPNGCPFRGAMYVSGEGTDYDLVYPLYAMGNEIACHTVSHRFPHTWWANASYEEYMSEIQGMKNNLIEKSGIPAEDIKGFRVPFLQLGGDNMYRAVYDADLVYDTSMFTGPVWEGSEDPIWPFTLDFVPDQKFCQHGPCPKRQYPGLWEIPVQRWYGVDGHSCAMPDGCTSTASTEEALQFLRKNFYSYYNSNRAPLGIFVHARWFHTEHHLEALDALIDELMQLDDVWIVTPTQVLEWMKKPTSIYEIQFFKPWSCEGAMKEASRRK
>Cep207
MNIIPLLCGLVTVIIIIIAFIYDLTEPGTSSTPTEVYYSVTKENGKALKQDEDNTVLNGEHDKLFWFIQVTDMHFSIFRDLKRGPDLIQFCQSQISIIRPKFVIVSGDIVDAKTENMLGSQQYLAEWKIYQQVTDECARVVQGQWFDIRGNHDVFDVPHVNSSNNYFKRYTSQKKFSNQTSYMFDFNTGYGRYTFIGIDACLAPGPRRPFNFFGRLREQDVNQLLEYTHKSRNSNLTIWFSHYPTSFIISPDLRSVMKRGIAHLSGHLHTLGGHVPNMYTRQKTGMLELELGDWKDNRMFRLLAIDHDLLSFTDEVINTWPLVLITNPKHALFLAPRHEPLYRIATSTHIRILAFSPSLIKYVNVSIDNIFLGSAEPVKDGLFVLPWQPASYAKGLHKISVSVADSQGHQKTVEQPFSIDNSQPNFSFVPKLLLMMNHFVVGRVLFWSIFLLWLTILILLRNCYRIRNYLFISDVRIIDSVCGWCNFWIMLLWKLTQVDKLFYIIIFICIYTGIGPWFIGEFLENEIGAMFVWGIVVMKSYIPGSFTYFFGIFQFITFNIPLTFYVSYYFDRVNYKFQCWNRSCHNRQNNRFWLPTWWLAMMEIPFICLFLFQFYLALTGFPKAYGIMAFYTCPVRTWSAIFLVGINIYTYQLACRDPPVMRRSPSQDR
>Cep208
GELTITSDMEDLSNALYMDQVPNGWANRAYPSLYTLTAWYADLIQRVKELEGWVSDFQLPAAVWLAGFFNPQSFLTAIMQQMARKNEWPLDKMCIQCDVTKKCRDDMAGPPREGAFIHGLFMEGARWDTQTGMIGESLLKELTPMLPIVFLKAIPVDRQETKNIYQCPVYKTKQRGPTFVWTFNLKTKEKSSKWILGGVCLLLQV
>Cep209
LPINPGMLTAHCHHRPPFSGSQSTGRYFSTSSKDSVTATKEYSYVVVGAGSAGCVLSNRLTEDADNTVLLLEAGPKDYTWKIHMPAALMYNLCDDKYNWYYMTEPERGMDNRVMYWPRGRVWGGSSSLNAMVYIRGHALDYDRWEKEGALNWSYADCLPYFRKSQTHELGPDEYRGGEGPLHVSRGKTNNELHQAFIDAGVQAGYPFTDDMNGYQQEGFGWMDMTVHKGKRWSTASAYLRKSLKRPNLDTEVNAFAKRILFEGNKAVGIEYEQKGVIHQVRANKEVILSGGAINSPQLLMLSGIGNADDLKKLDIPIVNHLPGVGSNLQDHLEVYIQQKCLKPITLYKAQWKFPHVMIKTGLQWFLTFTGDGATSHLESGGFIRSRPGLEHPDIQFHFLPSTVNDHGRKVGPCHAYQVHVGPMRPTSRGYMKLKSKDPKVHPVIVANYLTTEQDVVDMRDNVKLSREIFAQKAFDPYRGEELAPGPNVQSDKQIDAYIRQMSDSAYHPSCTCKMGDPSDNMAVVGPDTKVYGIENLRVVDASIMPSVVSGNLNGPTCMLAEKAADIIRNRPALPKSTAPVWQPKSLDTQR
>Cep210
RKFNKLNGLSKILQEDPSCQLFTVLRKYVKSCGISPIETAVKSDTIPQLITIQKGILALTRQWKTVLYMPHLADMHLKSKKAAKPYTVAFTLPVMDASNNFNMDDTEMPIEHFDIVDERTSLLLAEGGSIHQSLSMPSLSGHSIPVPPSLAVNHPPQGPVIITSCPDDDDDNENMNRPTKRKQVVTESPEPYFHLKPAFATNSPMTRNESTYSFVSAAGSMSSLEHGLNNTPPQTPLRVNFPRSMPLGRKSPRNGDNLYEWMAQQQNRIGNHFTNLCPSSRRQDSIMTAFASNFGSDESKVGMSAEHLTLATSILQLADAQMLFKPFLESIGLHVEGVRTSALMKKFGGHLSLQGRLNTMKIQIAESSDLTSKGKGKSKTARFIKVINTSADNPAFLCEDFVVNIGMRDVVDFEKNKGKDERKYVSWKFAMHKLEAKPTTLKVNFMINCHSVTQHVDMPLLRLIHQFVTMIDNINETRVELKQNRPADSDWQKTHRKQDSKDSTSSADTQQSHTSKTLPTEQDTPTPDASVSSDVSSHDGTKIITKRKNKQSPKVRVTQPLESKRPDKLPLMSLRRTHLRFSGKSKKSGSRSQQSSILTPPHSLNLSDSVTIDMGDTSSPVFAEKTIVDEIKESTPRCWRTLYHLLELYSTMPTTKTLGRKPSMLPAIAEEENEKETSKNDSKSLSNAEEGVSNTAKNKPENEESTSTNLHNRSVIGRSTFKQ
>Cep211
MALRASRMARLHCSAHPDSPLIEDYHAGDMICSECGLVVGDRVIDVGSEWRTFNNDKNTKDASRVGAAENPLLDGGDLSTMIATSSGDTLLDDNGKPMYHSRRNLSVSDRTLLTAFREISQMSERLNLPTMIADQANTLFKQVHESKSLKGRANDAIASACMYIACRQEGVPRTFKEICAVSKVSKKEIGRTFKLILKTLETNVDLITTGDFMSRFCSSLSMTNHVQKAATHIAKTAVDLDLVPGKSPVTVAAAAIYMASQASENKKTQREISVVTGVAEVTIRQSYKLMYPRARDLFPSEFKFATPIDLLPTQ
>Cep212
PPGRNKSRRKIALTTESQELTQMKSNDDESTDGQNKKISRKITAKYPTDPATPSLVASANKRLVKVNNNMKVGRALRKCSPTPADSEEMPYVDNQSIGRTPNGQKMPAVEESQKKVIAKPPKKRKATETDTSSPLPSPFKLMSPTLTQNAPPINLRDWNNQRVLAWRENVYKPGVIKNATDRQVGVLFDGETETKIYFVFDSDCNKVICDHSPMGNSVQLGADVCVRIDSEENVFIEAKVIDRKVNPVSFQIKLKSSQMLWTTRANIRLLRPPWWEDLEDCGEQNQMFQMSNQVMSPVQTPNSVYIQPTVNLTSLSVCSSSPTPTFEKQTSFERPDTSEDELKNENVYFDSSGMSTPRCGSATPGASSQNGKDRSKPAFKKKDEVRCRAQSGDSSRASTPRSPNPISKYKKGDVVSNEKSGVRKKFNGKQWRRLCSKDGCTKESQRRGYCSRHLSLKGKTMRSSVPYPGHRKGELKDGQIEWEETSHDSEYDQERITTSKLDEREAASLLVSL
>Cep213
MVMSCACLSHFRACVFFVVVMSMFAVSGLVTAEFVADSPYTLNICQNIADSSMNIASPTKTYRIPNPNGLLIFNASLGPHWYYEIDPTRHSYEVFDYFSLDSSTGHLYIKSPFNWSTFSHVIKPTGHLNLYITAHTHTLHNHRMPSHTVMPLSVYAYGPDCHQNHRRKSMPHNVLLQNYQLIVINSYKDSYPIISKGEPLACLLKFLSESIHDKLCNVIIHNSKDYTVSSKYCIRARNEMHPFDGILTIYGDIQFGCDEQEKKTSFKILHNTHKFLEHSLEEKTRSRRRRRAYRNRAPRFPQVYYTKRVQEDESAGVIVGFITATDPDKEDAGIITYTLIATQDKRSQSMFAIDPTSGKVTTVTKLDRELIPKHYFTVIATDNGVPPQSSSVSLIITVTDANDNVPVFEKKVYVESVSESIDIDSVILSVRATDRDIGDNAKIKYSILNPEEPNDAFAIGPYNGIITTRKYLDREVVSFYRLIIQATDQAPVSERKTSTATVEITIIDDNDNYPQFSQRSYSTEIPEDIDVSSNPIIVNISAIDKDKDKNAEISYTISGGNSRNVFRINHATGELILQKSLDFEDTKQYSLKIRAQDGGSPPKTNSTTVNIRVTDINDNDPEFFNNYLEPVTENIPANTSIRQIQAFDRDSGLNAELVYRIVQRPAYLPLTINPKTGWIRTTAVLDRENSTSYTFSVEAKDSGKPPRSAVTKVELVIRDVNDNAPIFNPKVYNVSVSEEAKHGHQVVAVTATDKDEGTNAELNYRITKGNTDDAFRIISTDGTILVAKTLNYREHSRYTLTVTASDLLGNKDVAEVFIQIIDTNRFQPKFQNTPYRISVSEDVPVGKTIFNVFALDQDVGENARITYSIDPTDVFAVVANTGDVYTHKKLDREKQAGYTVSVTASDQGKPSKMDTTDLVITIEDVNDNKPEFQEIRYSGYVLESAEIGTRVLEISARDRDAGRNGQIYYTFENGNDGNGDFLIDTTQGAIRINKKLDRERVSKYELVAYAVDRGANPTSSSVVIDIDVEDVNDNKPQFEAAEIRVEIVENSPIGSTVAKLMAHDPDVGENAEIQYMLLNEYDRDDFELRGRPGSAAIILSNVDLDYESSKKFYKLRLRAISENLFSDTTIIIAVTDINDNKPQLQDFTIIINNLLNYFPTGIIGRIPAYDPDEINRDTLTYTFVSGNEGNLLDLNPSTGEITLDSRLNSDVSRNGTLEVSVS
>Cep214
MIPSENLTNIITTKSYNAYEQFYLEARSITGLVCYPIACSIGLIGNTMSIIVMTQKQMQSSTNIYLLALAFSDSIKLINDFLYFIVILLMEIDKRTGESLYQGLYPYAHYIFNTSLCISAWITVSVAVERYVYVCKPLYVKSYCTIHRARIITVCVYFFMSMLSIPYAMRYQSFEVYDNRTNQTLMDMSVTKLWQNNVFSRAYTWFQNLIRSVIPLLTLIVLNTCIMCGIRRCKLSKSKNMRRYRITIMLVCVVLVFMVCISPDAIMSTILGFGYIEEDYLTRGIREITDLLLLINSAVNFILYCIFNTIFWKNFLHIFCAICIKIYCPHHQMNVSTPSRQLQSNVYREVQLATFPGTHHFKLVSVKR
>Cep215
MSLINREAVLCCWMTLVCLGTVLDAMVIERTFRDPFEHPLERMIMHNETGELYVGAVNNLFKLSADLKLMENVITGPADDNPKCPPPLLPCKEQKKSTNSHNQGLVFDYSRDSIIVCLSLFHGACHVRKLSNVTAVDEQMPKPIVSNHEDSSTVFLTAPGPNGDALYVASRYSNHGNKRYRDLVPSISSRNLQTLEFTYRDASGSSKVTVLPKYRTQHFVNPVHAFSHGGFVYFITTQPRAKDQNSPHVTKLARICQKDKKFESYVEVRLECRRGSKLYNLAQAGYLSKESGGKLYVAFAMGKVQSDAPLPYSAVCIYDMQDVITKFEENIRECHNGIGETGLHYLQHSKPCEKR
>Cep216
IYGITSFLFVVLSILGFCLETLPQVRGPTNITRQCNGETSESLQVMQSHDALNVIDVICTIFFTLELIARFIFAPQKLKFVRSLMNIIDLLALVPLYVQVILHSTDPEFCYLNERLVMEIMFILRIIRMFRIFHLVKHYQALKILVYAMKASIQELLMLAIFMIIAMLVFATMIYYAERKDATNASDSFNTIPMGFWWAIITMTTVGYGDVYPSSTIGYIVGAGCALSGVLLVALTIPVISNNFTLFYTHVRSRSSERRVSRTFQGGSEILEHHDPTNNFDRRSSNSSVVLETFMNGTVAVHKMNNPLYATLPYADRTSISDNGMEDDMDSDRTISRNGSFRTLDLTEPKPETRL
>Cep217
MEILLTTSSIFPLEEFSFQNFSLTNFSDENVTFSDKTIYSTPSVTNILISLFLALMIVGCIFGNVLVILSVILYKPLRSVQNFFIVSLAVSDLSVAALVMPFHVSNLVLGYWIYGWLLCEIWLTLDVLLCTSSILNLCAIAVDRYWAIHDPLNYAQKRTPTRVGLMIAAVWFVSAMVSIPPVFGWNESGQLYNEIEMQCHLTDDRSYVVFSAFGSFYIPLIMMTFIYFKIFLAIRRRLRKRREQTAMCKIKANSTNKEDKKEQSPESTPAKDKDTPPTPVQEDRSIEGAEINSEIHVDSGELRSPVTEVCVTSQNGGTHSRLSKEEKEKHGRGKGKRVKSFFEKKQKISLSKERKATRILGIVMLAFILCWLPFFLMYLILPFCQSCSGVPIFAELFIVWLGYVNSGLNPVIYTIFNEEFRKAFYMLLSGVCFKKKGRDKTSKL
>Cep218
MTAAVDSNVLSPFLREKLVYNHDAAKENNSFRNFDKCDSDSQVYNTYKQMHTFQTVDFVKESHGRWTKFDHAEMSIMEALEMLNNLVDESDPDIDLSNSFHAFQTAEGIRKEYPDEDWFQLTGLIHDLGKVMALWGAPQWSVVGDTYPVGCRPAPSVVYADSTFNDNPDFNNPKYNTKLGIYEEHCGLSKVLMSWGHDEYMYQVLKHNTCYLPEEALCVIRYHSFYPWHSSNDYGYLCDNKDQEMLRWVQNFNPFDLYTKSPVIPDVDEIRPYYERLIEKYIPGKLKW
>Cep219
EKYARIVFETCEGCTLFSLENIQAMCRLEERVIYSTPLFKYLSIDDSRECRSWSIGNYISLLSNKSSCNTLESQDVTLVLDMLQECAEFYRNYSLSSYCYDCVGVPDFCKQHDAVYHILHYLTDIEFTSINPEYLPSLKYAVSFLPIIRNPATDVFFEHIERQNLQEDNVELIGANFGIKEILFRKYLWSDSVWLIITAVSIFLAIWFYSLSLFITFMTFLAIFWSLVFAYFFYIFVLGIEFFPYMNMVTIMIMVGIGADDTFIYCRIWNRTKAEKTAKDLEEMVITTLRHAVMSMLVSSLTTAAAFLANAISDIIAIRCFSIYVGISVMCNFFFMVTWMPATIVLHENHCSKVHCTGIITKMHFFSCKRLTKGCKFVSIISQKFFKEFLPNQIVKHPYILLLFFGMVGIASAVIVFIYPGVKLPTKEKFQYFSSNHLLEVYDIKLWNHFWFEKAEIDAFPLMPITVVWGIMPKDNGHILNPYDHGTLEFDNEFSLESAAAQTWLMDFCSRVRQQPFYQNIPGYAITNCFFENFRHYMSTPCIGKHRKLQGCCNITEFPYSAELLKRCLEIYIPILMDTPYIGPYYTSYHLPGPRFQDKRMRAFFVEFSSTTPFTYAYENLYAFYNEINEWVQNEIKAAPPELSRGWFVSYLQFFDLQGSILHGLPIAMALSLSVAGAVIFLTTLNVLLSIYAMFSVIFTILTTVALLILLGWELNILESVVITVAIGMSIDFTLHYSVAYRLSAHSERSARVISSISSIGSAVAMASFTTFIAGLLMLPATVLVFRQFGIFLMIIISSSWLYATFFFQPLLCVLGPTGDFGQFYWPKFRCCLKSSPESEPSSLNEKQDDRNIELNVLKDNGDNTDNPEL
>Cep220
MENVSKDILMGPSPVGGDSVEFWKYLKVLPVITLTLITLIGNGLVTIMFIRYKQLRKCKNIFIVSLAFADFLIGCTMPVYILEELGGRLWSIQGPFCRVFLMFRYSLFYISLLSIMLISVDRWWSINHPFSYRVRQSRKLALWSVLFSWGLSFAIYAPPTLGWNDVDHSKNQVVVTPKTLFSILSSTVGPIASETTPSQPVISIDSTQVTCHAPFENNLIFIALTSIILYLLPLLALWIINASIYFKISQRKGMKIRRSLSTSDTFFLNYRKSSSESDTMGQLEEFLDNMLPNIHRKGSNVGGMLICDEKRNSFVGPLSTRRNPLSHYVSNTSAFAQYARIIQHKRHVSFDATGMMMPVTKQKRYSIIGLTKGGSTSSNSSSSSSGSSSSGSRSGLALRRQSDDLVKDMFVKQDKKAACSLGFLVLVFTLCWTPYTVCSILRSAYGSWYIPSLAMTISYWVLATNSAINPFLYGLCNSDFRKAFRSWCKNRNSKQRRFEEALLYYGIPQNNEPEVIHEQTSSTPSHDSRKIP
>Cep221
VMNLISRGIDVTSLSPHIAKLLAHHDPLVKKFACEFVCVQIEKSSDLVLLVINSLLRDCKDSSPMTRGLSLRTLCSLRQESASEHILQAIQNGLNDHSSYVRRIAALSSIRLHHLNPESILDTGIIDKLYSLIRDPDPIVVVNCLMALEEILKDEGGVVINQKMSYHLLITLPKFTNWGRTYVLSLLKKYVPKSEDEVFNILNILDDYLKETTYSVFMSSLELFLHLITAMPHLKNEVLNQCKEMFVSGLNSGNIELTYSIILFIENFLDSSKSIFSQYHKAFFCRFKEPPYLKMRKIEILPSLVTSTNFPEILDELRMYCSEVSSNVSFCAMKAIGKIAKQDSLYFEYCIKKLEELLEIPEQSVQANVFQVLELLDLTSYVHLENLMRSICSRENLNPANENGCCANLFLLGEYGYMLESSPYAIQEFIENYIEECTDTMKAYLLTAVMKLFLTRPAECQHMLGGLLEICSVSRNKDLNSKALYYYNLLKQGPENAKRIVLNKKS
>Cep222
MLNHAGAYNDTGNTSLLEYYDVAFNDTSFTKQGFTYELKHPSIGILLSVFSLITIVGNILVIVAVTREIYLRTVTNYFIVSLAVADLMVGGIVMPFSISHEMTNNVWLYGPVWCDLWHSFDVLASTASIMNLCVISLDRYWAINDPISYPIRMSSSKVSLLITGVWLCSATISFPAIAWWRAVTPPDLPSNQCIFTEDTGYLIFSSCVSFYCPLIIMLFVYYKIYKAAVAQTRSIKMGCKVMMSSSMDGEAMTLRMHRGGRKRTTHENDTSAERNASDSDSGSPAHLVRAQAGERPTKFITKRLRHFAISKKLSKIAKEQKAAKTLGIVVGVFILCWLPFFITNLLLALCKTCVVYPEVLFPVFTWFGYINSGMNPIIYALSMRDFRRAFSKIIFICCPKYGVIRRQTANDNNTSTSFTVSTVDRTVPYKL
>Cep223
LISVDIESLTRTLNGILGNIRSHFISKPGDYYSDDLFFVSMAMHRVMPTLLHKVIMMDIDTKLQADVAQLFGHFDHFAKDHVIGIAHELQPVYRHILHHYRNENPATHVGGPPPDGFPGFNSGVMLIDLDRLRESTLYNSLLQPEIIKNLTEKYKFKGHLGDQDFYTLVALEHPQLFYVLPCTWNRQLCQWWRDKGYENIFDNYYHCEGHINLYHGNCDTVIPE
>Cep224
MLPPKAQTMDVWIVTYYLISSLIILIIVKLLVRDLRWELHGLGILGCRLKHKHLRRPPGPRSWPLIGNLFHVLWKPLHIALTTLAKRYGDLMWLRMGGDNVLVISSMEAARECILKQGRIFAGRPRRRQTVKTLLGDGRDIAMSDIGPDLKYYRRQVHSFFASPNRDNRARLESIVGMETRSLMKALDAFACSGDAFDPHYNVARVVANVLCLRTLNRRFEHVDASFHQQLRIIQDIVDSIESFNIVDVFPWLQ
>Cep225
VTESKKENQLICYHIIWKSLNMEFIPQSCFYMDNAYWYGGPELMQPMYPIEKGTFSWTSFVPGFNPSDSQSNQSMGPVVERYWINSQGAGIAVDNSIALHTSMNYKFENKLCFKAVISDHSLPTLSYTVCKASNVRNVHDYMRKSIFENPTASPVDLIGKPLWTTEEYFGSSIDQQKYLWYADKITKTGFYNSQIQLDTYSSVVGDTTVSSIKFPNSHQMFGQMKELKLYVRLKVCMCASPDVSYFAEGKEKGFWLVDKKSKAIAMSSSKDGMVALVDFTNPDAVKWYQDKISLFGKDYGIQAFTFDFNEIHNLPLTVSFKSIFKTPADYLTKSSEVVSFIDQNAIIKFGFQSQHFPIFIEAVPKNMTWDYNSGLKNVIPNMLTLGILGFPFIVPSAIGGTNYTGTLPASKELFIRWAQMVSYFPIMHFSVPPWHYDEETVHITQNLVKHHQQNIAPLIKHLMKEAEVT
>Cep226
MEPVLFALHAWQAVLLCLLFAVIYVGSLYAWINNTNRTRDHPEIIKRRFVSVGIVALIVPPLLWCFSKYQTSTNPDGRTLFEWLGLRFWGFIPAFVLPLLLTMVLFSGPLYLHYIDGVFSLYLEPKYWSSSFKSLIWLRNHLVAPFSEEFIFRACMLPVLVPSFGEWYAVFCCPLFFGVAHFHHMIETVIFGHQAVKDALKQSIFQLFYTTIFGAYSAFLFLRTGHLVAPVIAHAFCNHMGFPPFNEVMAHQQPGRTKIIFFFIAGLSAWLILLYPLTDPSFYSNVVYNL
>Cep227
MLQVSFERERENIESPHFELSSKCNCRRRPSFVFKYIARNEMKTIMQYLFNFIKVSAAKTSLLHIKWHLAIGCLIRFVLIGYGIWQDLYFDVKYTDIDYSVFTDAAKHVVEGLSPYKRHTYRYTPLLAYFLTPNILLSFHFGKFVFVVFDLLTAFTIFKIVQLKHQSRRLSTLCSMFWLYNPLSITICTRGNAESIITFLVLFSLLTCLKRHLFFAAMLYGIAIHTKIYPIIYAPSIYLNLASESFTKPNKKLQKIKNLLLPNSDQILFALVSILTLASLTSIFYFAYDWPFIQEAYLYHISRKDTRHNFSLFFYLLYLTADLSHSTLIGLITFLPQIILILAITLVYFADLPFCWFLLTVIFVMFNKVCTSQYFLWYLCLLPLLLPSLQLTVFHGLILILLWFLGQGIWLLPAYFLEFEGSNTFIYICLASVVFFFIQTFILYILINKYVFSKKKIVKNK
>Cep228
MSRALFLSTLQALKNVKENLYVQYIGINLANISKLPPGYTKVREKKSRLEMLQITAAVCGIELCYAAETAFVSPVLLKLGVPVTYMTWVWCLSPLLGFFLVPIFGSMSDRCKLRLGRRRPFILMMSAGIIVGLVLIPNGEYFGILAGDKPPLSDYRDNINGTLLYTNYASNSTVVSIASFPKQHIAYRGIILTIIGVILLDFNCDACQSPSRSYLLDVTIPEEHNTGITTFTIMAGLGGSVGYIMGGIDWNNQSLGSAFEGHVRTVFMVVLGIFIPCVLLTVTSSKEIPLEELDIDVEKYQKKKKKVGKSKYEKFDNESDTSDEKESDHIPSYDSLGSSETEKKTAQNNEQRHDSNERTETEKHEDKEMTYEQIKEPVDAKMDIKQNEAIQISTDVTLKTYLRSIIHMPKSLSILCLTNLFCWMSLVCYSLYFTDFVGQAVYHGDPSAPRGSIKHERYDKGVRLGSFAMSLYSLSCAIYSYVFERLVKKF
>Cep229
MRSDQMRILTMYLKIISSLRFGIQNIVPFFCLFVVVGFMLMNSHFPGESTKVRLVNHHVVMKAKFHPRWNGTISWNLEELFVKDVSKPSCCSLCSFVILIISAPRNVEQRMAIRQTWCQPPNSSMHTGDWLGLKLDAGTRNVWGNRDHTSDSRRWQCVFLIGRTSDAKTELAIQQEMETHKDILLGSYIDTYRNLTLKVFHGFSWVHNSCKPNFVLKTDDDCFVNTALIYHLLTHSNNELVKKKLYVGDINLTLQKRIVLRHTASKWKVKKTEYNEPYYPPYASGLGYILSADVIAEMLDISKYFTPFPNEDAFVGMVLNFLGITPINSQRFTSLPSGWTICNFLYLLVIHNIAAASQKTLQNKTNLAPLMCKRQHFITTWN
>Cep230
MIIATTLSVKNYFWFLVLAITINVVGLLMAYIYAVYDAKTYRTKSAFFNGHPAAASAAAVAASAVYSDAPEPSLFGIYNPAEKIAQVVRSVMNFRSAGSSSSSSSSGDDNTDGSDNSDDLYDFRNATYRNTYVTINGPGRLGNKMFQYAALLAVSRHYGYRPFVPSNNVLTEVFKVRHDTLVDISNDDRFGEHKPGEFDTSLFEKLSADKNWTLTGYYQSWKYFTNITKIVKREFTFRDEILKEAFKVLKKFGLGKKTLIGVHIRRGDMLAQKLRGYNVADEHYVNKALNFYRKTVPSPVFLISSDDMNWSRNFIQESYDVNFVGGNSLGVDLAILANCQHSVITSGSYGWWAAWLAGGDTVYFSNYPRRNSWLSSVYNRNDYYPEWWIGME
>Cep231
MSTLSQFLPQPSQKVYDRDDEDEERHKLYMQHVTVKSIRAAPPYGHRKNWIPRTQEDFGDGGAFPEIHVVQYPLGMGLKKSSSNSLAMQLDSQGKIKYDAIAKQGHGKDKVVHSKFQDLVPKNVDDNDPELERPDTEKIEETTEKTRLALEKIVSSKMSAAMPVRHADKQAPAQYIRYTPSQQGVSYNSGAKQRIIRMVDVQKDPMEPARFKVNKKIPRGPPSPPAPVLHSPNRKVTVKEQQEWKIPPCISNWKNAKGYTIPLDKRLAADGRGLQGVHINENFAKLAEALYIADRKAREAVEMRAQIEKKMAQKEKEKKEGNLRLLAQKAREERAGIRREEKEEEVAERDELRKERSKDRQRDRNLARAAPDKRSKLQRERERDVSEIIALGLPNTGVGDSQEVQFDQRLFNRTKGMDSGFGDDDAYNVYDKPWRQDRSIADSIYKPFKNADKEMYGDDLETIMKTKRFEAEKGFAGTDKSRKRDGPVQFEEDPDPFGLDKFLTEAKHGGQKRPTHV
>Cep232
MSFDSREMQYPKVANESNSSSPVETSPTALPSKQTDYDRNPNLVSSSSPSPSTVAAAANDDPTSIMFTNSISRNKPHTPSTGSVQFRNDNGRCLLSESHQYHHPSQQNNQYVHLMDESDAVLQAVVFVEDANTYRSIHHKVDTASLKLYRFHYSRFLTCIRYVTIIILHSLAFFEFPSSLSWSSSIKQQDPRIELSCLTTQSVEMMCLLLLAVDLSTKIYAVGLKQFLASKWMIADVIVLLVSFIDWSVSVSVGCNEVVRVRRMLRPFFILQHSSLMKKIVNCLRRTVPEVFSILLMLAFHLYVFSLLGMLIFPQPPQNVDWKNITKYNVTNNTILPPNTKEEKKYFKNLSESFMSMLILLTTANNPDIMMPAYNQNRLYSIYFVLFLAIGLYCFMNMLTAVIYNQFRGYFLNSMQSSLFRRRVAIFAAFSVLNQQSVISESSTVELSVIQRVIEMADLSKTVKSKMHQKICVYSESFLNFAQFKDIFSVIDRIFVVVKTPPPIVWVNNTALQMLQRMANHIYFLYFSMFIACLNVILLTVQLNVQYEKSMASTHTLLMAGNFVFLIYYVMEQFLKIWAAGIKRYFSFKGCVYDCGITLILVVVQMVTVVLYGLPFSNEDSFIEGVTSLRNLIRLTNILIIIRLIRIIPLIKTLALVASTLLDLVQNLKAFAGILVVIFYSYALLGMELFQGAITYNPVNNSESTLLSPQSQLDAASKHHSKCGSYQQLEYWANNFDDFASSLMVLWDIMVVNNWQVFLSAYASATSKFSYLYFVFWWLFSVVIVLNLLTALILENFIMKWDRLGLGMRDRTESMEETTELLSLHAMFRRSLEEPSEQDLLMELRSHSYISLN
>Cep233
YANVQIIASSPIVPFRETIITPPKTDMVNEAIVQMTDTKCLRMKNMENDIEEIRPGLIEIQTSNRKCTIHLSAKPLPEEVASILEKSTEVLKYFQAQIKIRTSKGDQLKSTEINHVLDEGVRNLKKQLDDAFSQAGKEWQGFTDHIWSFGPRHVGPNILVNKIPNYQRPSLWNITDDTTGMLRSYDDSIISGFQMATLSGPLCEEPMHGVCFIIEQWDYLESLNGTSSCCIGDTNGASEKRKQDLTYTNEVTYGSLSGQLMSTIKDSCRKVFLTQSMRLMVAMYKCDIQATADVL
>Cep234
MDCKESILVKKTSVKNSTPSQELQNKSPAKNQSLDDAANMNQSFPEDTKEKSITESQSNYFDSYTNVSVHELMIKDRPRTLAYKHFIENNKYLFQDKIVLDVGAGTGILSCFAAQAGAKKVYAVEASDIAEICEDIVYQNHFENQITVIHKPIEEAELDCSCVDVILSEWMGFYLLHESMLDSVLYARDKWLSPSGILLPSRASLHLSPVSMKEYHNDHFSFWKNVYGLDFSPMIPLSLKKYFSDPVIEVLKPDQLMSPALPVFDIDLKTVALTEIQSISKTFMFSLQKTGSVHGFACWFDVIFEDKINKEFSKNLTLSTSPFAEATHWKQTVFFLPTPLLVDCDDEIPCTLTLSQDSGNKRHYNICIEVPDDAIENEAATDDSINITGDDIDTPEQHSIPCNCSAPRCQLIKTIVEKYDDEQTELQNDNVITVTSEEMDEESEQDISDSTS
>Cep235
EALLDIAVQFTDKTVVPLKYISPLDYKLEISSLNRQVLKIPRPFGLPYQPTVIATGPGEGQLNISLRLGHRCFKKNMLPLVSKTLHMNIEFTNERSYLDKLQRDSHYDNRAGRFDNRVNRYDNRASDRWNQKSSPQTSFSVPTIDISAQDNKIYYENIKSGIKQIPKVADHRQFQYKEQQNQQQHVQQDFLIDNNNNVDGMRPKSAPQLQQVVKAPELSALEIVMYVLLAVFCMAIIVFTVNCVVFTVRYRRKQIPKDMCGGTEPVSSARDWVWVGQATLERNAVNTRCSQTLMPEEDFNGNQMRARLYSGTESTRSAGSASANSSAATSAGGGSGSGSNRNSTVSTYMGSECSIRITANPMPTEGATGAAGVSTDSHSNHHNAPPEWDYEAMGLTYEQFRDYLDNLKESTA
>Cep236
ASKPGHMKVTGFDKLGFNSNQLRTMRQQLRRRNYNALSIITELAAESNAHGLAKIATSTQTPRKVLWALMVIVGFTAATLQLSLLVRKYLEFQVVEVSKMKDGMDVEFPAITVCNIAPISLTKTKELLSSETSELTQWLQFIDKYNFGAQTDRMFTVQSLYENLADEAQLLGRDLNDFLIHCQYNQEICNIQNFTRYFDGHYFNCYTFNSGHQPGTSLLTHATGPQSGLSLILSLDNDDPPVGGYGSYNIKSNIEHSAGVRVVVHPPSTMPSPVDHGFDVPPGYSSSVGLKTIMHARLSNPYGNCQNSRLQNSSKYIHTVFSCLELCKQRIVMSTCGCRSSNLPEMTSSNFTFCGLVENKWNWKDMMKNPENYNITKINLTELACEERVLKEFSINRAYESSCNCFQPCQETTYQKSISLSYWPLEFNQLSALETFYGDKINETFLYDAYKMLKYLSSLGVGHVPESPPPEEINITLHDNNNNSTNSGMHSPALLSQLLANSTEAPKPPAPRDDFIEHVSAKLNSSDKEKQIRASNMIRQNLLRLNVYLEDLSIIEFRQMPAYELADLFADIGGTLGLWMGISVLTIMELIELFTRLLMLIFSSEKKIPNADPVTNGMLDHDCDCQKSSMESPF
>Cep237
MGCLNTKLVPESPPSQRSLNYVYHGPQNIYKSNSNYTNHHKPKEKKCGNKQWQHSQPQQSGNNIQDTPRHNKRVEKYMATFDNRVTAKYDIKALIGRGSFSKIVRVEHKITKQPYAIKMINRTEGREVFESELNVLRRVRHPNIIQLVEVFECKQKVYMVMELATGGDLLDRIIGKGYFSEADAITVLKMVFEGVRYLHSLGITHRDLKPENLLYYHPGNDSKIMITDFGLSATRKGPDNWMNTACGTPEYIAPEILARKPYTSQVDLWAVGVITFILLSGEMPFEEDNKTRLFRLILKAKYNYARE
>Cep238
MQINQTASRTNMADFTNETYVEESSLDFLFIFRSIAMVAIMVCAVFGNFLVIISVYKFYRLRVLTNYFIVSLAFADLLVALMVMPFSASIEIMNGQWFFGRTMCDIFNANDVLFSTASILHLCCISMDRYIAIMYPLKYDCHMTRVRVLVMLVITWVSSVCISYIPVHSQLYTTKENVLELYNATNTCPFVVNTQYAVMSSFVSFWIPGAIMVCLYVKIYLEARRQEHAIQSTVMLHTNYHSGLLANGSRYTDTSEQRNERKRIKREHKAAKTLGIIMGAFLACFMPFFSWYVITNICQEACPYPPVLSSTLFWIGYFNSCLNPIIYAYFNRDFRNAFIKLLKLEKCRCFRQDSDVVHLNYATNISDHKDMTSVHLSVDTRRQPV
>Cep239
YLAICYTLQFKISSTVSRVIIVSTWIFALLVMIPWAVFYRQIPHSNVFVCFPDWPDVETGKAFFLAAIFLCCYTIPLLLIILCYILIGLRVWNRDSPGLCDKSQVIMKSKIKVVKMLVVVVLLFGLSWLPIYTIQLCVYFIPNLESTTLLNQVIVPIAQWLGLANSGTNPVIYCFFSNKFQQSLKNMIMCQKKRYSGEQRNATTKYMTVEYASGQVTMSVKKSAARSDDPI
>Cep240
VNITITDINDNAPRFIASNLTISVREDKSTTQPFYTVLAHDLDSDLNGQITYRLYNDMNGLFWVDSKQGHLWIRRELDYERKKNYTLEISARDHGIPSLYTNLSVFIQVLDINDNRPYFDKKLYERNVTETTFDAKGFGSVLASDKDSGANGLITYHLKETAQSKKFGIYPNDSVLYVREELDRELKDVYFLTVIAVDNGAPSLTASTNVRVTVLDANDNSPVFTRDVYNFNVVENKSIRSLVGVVSATDRDIGPNARLNYSIRGHTSEFAINPSSGEISLWHTLDHETRTHYNFTVRVNDKGKPSRSSSAIVKINVLDVNDNAPRFLSKSSVSVAENMAKGTPVLQVLATDPDARENGIICYYFDS
>Cep241
NTALHDCAESGSLDIMKMLLKNSAQMEKDAYGMTPLLAAAVAGYTKMVEYLINQPDCTRSEKIDALELLGATYVDKKRDMLGALKFWRLGMDERYRSHCVAIPKPINHSLIAAYENTVEVRTQKQLDDLISDPDDMRMQALLVRERILGPAHPDTSYYIRYRGALYADMGNFDRCIDLWMYALDIQQKVLEALSSYTQSSFLSFAELFSYMTNEHHPVHNVAFRDIMEVFTRAIKELRIGHELITKCVAQDCDVSSFNRLLVIILHLLCLICRIQKQKGLSEEEDYVFKQTVYQLVQMYPKCTKGYTLLHLACARETTNVGRYPVCSFPSPDVVNLLLEVGANVNATDSDGNTPLHLATNNKHCQSDVIKFLLHRHAHLDMRNNEGRTPVQLLRGVAIHDIVSPLDFITLQCMAARIIIKYNIDYKGHVPLKEESFIEMH
>Cep242
MTNLPTNLRTSKHVFYIVLFIVAIYFLVMDIILYVTLQNSVLCEKNDGMYSPFRPLTVKLLMTDPLDHWITSPLMEFFDELTGFSGVFYFITPNMISIFHMCLTILSGKLVSSPSLYTRRIAVLVFQMHGLLDTLDGIVYRARAGKVHLFQSHRSSVGYVIDGACDTIGGTALCIGLAVNLCRNPPSKRQQNTLPWTKTDLLMDSPNGAATITEKQNGHVSKFTAFFRCFSFGMQLLLAAAMWDKSVARLSAILQVPIKDPAQAALQVELLHSSSTSIIFLLWRYSAAIALLQMVLFAIFIDKVWEFLTFILYIGWPVLIAVIFVTELHIRALREKLHM
>Cep243
MNRYTRFTIRKRLFVIVLCLTLPWYYISSYLQNFDKYESATGQCVLPNIDPFDESIKQFIRKLSPLQCSKNNDFSYLDNKGRVHLNWTAGRLLGFHRNQTYCVYNVINRYDDDDHILYQPARTVVFPMDIPSDFFRITCADESGSSYSNLHAHIFPTNITNEKVKKRSNPRKQYNVFIFGVDSVSRLNCLRMLPKTYKYLTQELGAFDFQGYTKVGDNTFPNMVPLLTGMHPYEESSKLPYVDPSYHFYDSYPLLWKNFSDAGYITMFAEDEPLLGIFNYLSKGFNQQPTDHYMRPFWLALDDTHPSNKFISPFLLMLENHEVQLSKSSTLCFGNIPKHVVLMNYYKYFTMKYKKTPRFGYSWLTELGHSHLNIVQLADNDFVNFLKSLKDNGQLDNSFLIFMSDHGHRFDSIRHTLIGRIEERMPLFLMTIPKGFKRDYPSAAANLLANTKRLTSPYDLHQTLKDILSTDYENNNAKRLASTKGVSLFSRISKQRSCADAGISENYCPCYKIKPLNTTENNVSRSIAKFILDKINSLLQPWRGICSNLKLNSIKSSDKIVPHASLREENGFFASLLKHQEPEEGTYTVVVETVPGLSLFEASVNYKSNTDISLYGEISRINRYGNQSDCIRNKRMKLYCYCIA
>Cep244
VIWSCNLCRKKQEILAKTGAWYHGGMARPVALDVGDTASGSETASTKTDVSPPNEKKAKILAKQQTDNGASSEKENIDKKSVSRSGSLQNRGLKRQYSLSEVQGNKQNDLKDRPTDNTSGTIVSEKEKLREKGQLQDRGRDVERGPSARGSNVEGSKHHDGKVHSREESARRYDKRSDRDKSHEKDERIREKHQGRFREGSTDRFNDEKRVDHSGRETGDHYHERDQ
>Cep245
MEMDNKRTNLIINYIPQTLTDEEFRSMFLSIGPIKSAKIVRDKATGYSYGFGFVDYENVEDAQRAMQTLNGLQMQNKTIKVALARPGGEEIKGANLYVRNLPRHYQQMDLERLFQQFGTIIQSRVLTDQATGVSKGVGFVLFDQKKQAEEAINQITGTVPAGGTEALLIKFADDNAKKVRPPAMPYINTAPCFPAPGPMRSPGNRFRYNPVTGNYSTPNSGLSLSQGGYVIFVYNIGASSCEKTLWQLFSPFGTVQKVNIMRDHQKGQSKNYGFVTMTNLQEAQNAIARLNGYDYAGCGRPLQVKFKN
>Cep246
MATPVVERNLPLIREQISVAFGKSSIVVKFVAVAVTLGYLLSFINAAIPYLTVTPGYVMPPNFWIWTYATHCFVEVHFWDVLIDVAVLILCGKLLEPLWGTLDMLVFFVVVNVGVALLTSFLYIVIYFVSRKEMYLFHTHIHGLPGYIAGFSVAVKQVMPDHILVTSPLGKLRNTHIPLLLLLLSVALRLIGALDGPYPFMFGWGIVVSWVYLRFYQKHSNGNRGDMADNFSFA
>Cep247
VALKEPNSSAEICNGVWSYPKAPDNISINSMEDEELEEFDGDVAAVLGTTLPDADISFFDPLQTSTTHNADKLQTSNSWLLSALSTCADIDSASSKNTPPPSKQQSNQETLAFGGDQSKILDTQPEEIPALTCNPLEPSKALAHVATAVESPKKATHGKNSSNVDISDFDPLGTGSSCNAKVRCGKGDFDVALSLSLGSDMNSAKRKMPSSLPSSNFLKLPSNLSQLQQQLSVASQSNDMSLKVGGKEDYIYVAANQICQAQECEASGNYEMSFAFYRNGVGILLQGVQ
>Cep248
MGNNTSQWYSCVPKHVLTSCTLPKEPPWQEQQSLNNNHKQLIPSNQATDNLLQAIVQDDCSELQQLMDTNIDLNIPLNDNNETALILAVRLGHTNQVKTLINQPSCDKNKLNIKNCSTFDIALIYAYNQCTEVEDNVNYWEIIKILMSTSFDPICKDAMLYVVRTALKYGNTDFINQLSEIAIKYCTSCKFHELLLLQLHRHQPVFEGPMDDIFTTLSKFTIKLLCECSGSELVPIVNSMKYYLESHWHDKQNKLHVSKKLALYATASGWHWSTQYIDYISRVDPYLSSWCVMTSKTVPSLHHLSRCAYRKTLTCSVSISFEKFPQAIPRVIQEYICLKDVELLCRKNLQSITF
>Cep249
MAAFVRDFNVLQQELEKTKESLKDVDDNIKKLTGRDPTEPGRTGQQRRILLGFNERGTTDPAPNRSGRKRVLPVGKWAVTEADAAPRKKRGNIASRLGPRPSRSSQDSGDADEMVRKPSVPSSVVATSRDSLTRKDMLDAQGKDERGMARNKRMFGLLLGTLQKFKDEAKDKKDKHDQRKRVELKLEEKAQQEKDEIRKERELLFQIRREKQTRIRLLEQKMELVSTHEKCEAEIRKLTNFICTKTKPCIFYLPKVHTPATESRLSESTKVVNEMIAERRRRLTAEINELMGPSSFAHLAGDDEHGLDMEEDDSENIPAGPTGRRDGGGAGSVDGDKRYPIHYRGSSAGNKDWSRNKDKKTSSKRSSGGGGGGGGNDHHQHHQDSKTGKHGWEVHRMSKSCKDQQSQMLQQGSTAITSSSAVSSKSVSNKWQLLMEMDSGLEEDEERVVVPNTAVPNISLPMTPLPPTSSSSSALVARHDEDDDDDDNRDDDDEEGEERGERGEAEEAGDKREVCIEENINGTEDRRLVDASGVASCRRVVLAA
>Cep250
MSKRKNPNTENLNSDFCDFLMELANYEKNVTRALHKYNVYRKAAGLLAKHPTRIKSGEEAKRLNGIGDKIAKKIDEFIRTGQLEKLNKIRADDTSMAINELTKVSGIGPAAAANFAKDGIKDIEDLRKITDKLNHHQKIGVKHFEDFELRIPREEITSLRDVILAGIQKVDSKYTAKVCGSYRRGATSSGDIDVLLTHPDYVATDKKKPELLKAVVKHLTDKGLVTDTISMGDSKFMGVCRLPEDDKAIKRRYRRFDLRLIPHDQYYCALLYFTGSDMFNKDMRGRALENGFTLNEYCIRPMGSTGIPGESLPVTSEEDIFDYIGMRFKKPSERNL
>Cep251
MKILRWRINVCQWASNLRLSLNTTCDLIKLMYFSLCYNAFTSPSLILETGLEPVFWIVDHFAKYMGPILMFIVFALCSIGLVIFYVIMIPRYLSYGWHWFLPNFMFGNWLLVNTVFNYVMGCRTNPGHPPQIVPEVVSICKRCISPKPPRAHHCSVCKKCVLRMDHHCPWLNNCVGFYNHRYFFLYMVYMMSGCLYACVLFYPLFYDNFYVGKEVVFHGVLYPLNMAYQFWMSKNKSYTYIAISNGTSVKRTPPTQSFNQLTLSDQIYHHSVIFVFFLGFGCVIALFILSLWHARLVSRGETSIEVHINKNERKRLKKLGQTYVNPYDFGFVQNWKLFFGLTEGRTFWRHILFPSRHKPPGNGLQWKTTTFTVDNFENIHVL
>Cep252
WGFLYKESKVPQKELDKRTHNSEPYWSPTHAGGLFAIDRKYFFELGGYDPGLQIWGGENFELSFKIWMCGGSIEWVPCSRVGHVYRNYMPYGFGKITSKIPIVLLNYMRVVEVWLDEDFKQYFYRREPSVEGYPVTNISDQLTFKKEHKCKSFSWFMDNIAYEVYDKFPPPPENKAWGEIHLKSGGSLCWDTYGQPPGGGPIGVSGCHHFGGNQLFRLNVQGQMAMGERCIDSGNGDTLHVQFCDIQPNGPWSWDEKTGLIMNKNRNSCVESGHDSRLHLKTCNEQVANQQWIIKMIWSWK
>Cep253
MNFPFFFVLSLAIFSASIVLANIRTTPNECNKCRTTGHCTLPNCSCCGHTIPGKKSQRPQLVYFSFDDAVTVRNSPLYEELFNKSRTNPNKCPISMTLFVSHNDTDYDLVKQFYDQGMDIAVHGINHIRSLNALQFSYEALGQRLNLANRSQIPKEEIVGFRSPYLIAYGNEQFEILSKAGFAYDSTLTITKRSLIEESPVPFTMDYGWPYPCSIPECPTENIQGFWEVPIVTVLDKLARYPCVYVDGCANSPTNEEESFNFLLENFMSYYTMNKAPFGLNMHSTWLLQEYETNPYRMKAMHRFLDYILGLNDVYVVNIKQIVEWMKHQPSLNELSKFAPFQCQNQTNGYLNGTTISPKQTNNSP
>Cep254
FGMTTPSTPNGKILLIFYGFFGCAGAILFFNLFLERIITFLAHILKSIHEKSQRQKSSQVSEKHDSDRRDSSVSEDSLDAWKPSVYWVMLILLCGAVLVACCASAMYHSVENWSYFESIYFCFVTFSTIGFGDYTVGQKTQYDYIHLYRLGNFVFIIIGCCCIYSLFNVASIIIKQFLNWILRKLNCRCQCRREMPTFRARRNAITPGIRQSQRKAKSDSVTMVDVDYDSDNEYRRTSGEMISMHDFLQAKNINIAMMQKRLWETAQRGMLQQAQNESGFHGGVGPLAILNRKLGKDEI
>Cep255
MKLFHKYSQVLCFGIAAKHFGRKHHNLAGVLFLFFVLWLLLQVNVTSIVDFARKSQYSGQNKGFGYDGNGDAILSLLKQNVSACDGSFVGYGNELAFFKNIVLNPFKNAEFVQETADKQWTAPKKIVFSDGYFSVKCKKKPSYEFRGNNHLNKWFSVTRFQPDISKTAKIEPRLTIAVERYEYANLFHSMTDFYNAFLMMKIFNSTPAETNILLLDYHPKGLLYSIWDQLFNNVIFAKDIKEPTTYNNLVWSIMGYNSPLYPCGKTPILSQIAFSILNDWTPLWMYTNSLISYLSHFKKFFLGQYHIRDYKNLNCQNLSVLFIWRRDYISHIYNPSGLITRKIKNENELSVKIQNLLKGHLVRGVQLDKLPVKEQLSLISTTDILIGMHGAALSFSLFLPDHAALLELYPRYWPTTNLHFRSMAHWRNLTYLSWQNVDYLYEKKYYYTYIPPVVLGKMVKEAQNKLCPHL
>Cep256
IRHRSLEMMVFQRILGPLCSVEQIPTEFRENFILTGYRYPECTLFQCVCSVFTATNETFNFWTHFLPALYFLYTICQTYSKDFLQSSYNSPLIAYLVTCILFPFASSMAHMFLSLSNNARHICFFIDYGAVSLYSFGSSIAYRAYAFPEVLEYTWFGKWYLPIAFFSALLSTLFSCQSRFSRKYEQIFRIGVFSWPYFFDNIPIFILFTPLEERFYSKFYHTKQFLYCFMAVLMYVSHFPERFKPGYFDIVLHSHQLFHIFGIISTFYQMRGIQIDMATRKNTIIKQWFYNYFHYSISIVLVQLLLIALIILFYICILNHKKAIKKKE
>Cep257
REDDDEESEGQLKSPTVDFHSRKAPTSSDQRSKYLSDHRPKTPTRTAVVKTDSRSRTATIGRPPFSNNFSKKFDIRKDYMTNADDNWSYNEQRSFEREYYPSYEYSTRPPPGPRSDPFRQDYTVSRTDHRFRTEMGIQRQNTMQSFQQEYDRSHRYDYGTRTEGIRPGQFRSRTPGPELMNRSLSGESRHEPNRPKTPTAQDMRSKTPLPTSNHNHTSASDFPLTSRYQNAPSSTWGMNGHRQAFAHKAWAYSSLDHGTIHPLRRESSLDNPAYPYEKTYSSNNNYAPNLVGGQGTLGSGTGRPSRQSTSFENEEPTPSNLTRIPKRYPPPSSNSFHHLPGSQSPRSPNRFPEYDEGLRHMEMLVILRRQESGFGFRIIGGTEEGSQ
>Cep258
ALILRPTHSKAVINCKRTMPIVEEIDQTCFNRIDKKRDRLYKIPSNHPGIRRAKKETYYLHIYHTNAIEGNTLTLEQTRAIIETRMAIGGKSLHEQNEVIGIDAALGFMNNSLLAKAGNINLDDILEVHKRVLGFVDPTEGGRLRRSQVFVGHFKPPPSKELPELMKEFILWLNSEEVSKIHPIEYAALAHYKLVTIHPFYDGNGRTSRLLMNLILMQAGFPPVSIKVEDRYRYYETLEMANEGDIRPFIRFIAECTERTVDEFLLAAVEHSSNDTLSLATIPEVSDSDQRRIVINNYP
>Cep259
PQLTGGYTPSSVYSTGTQYRNQRYPTFSNRLGQSGREDIVDCSKFDGSHDSGFSSANNMTQVTPGQRPPQCENGEVKTPTNIHPYEYVQAEFQRQMTLTPNIEENYCSPDNSLISQRPRGPVSKPGNILPQLFSSKYGSRRESDSDYIEEVPESSLDIHNNSVASEPVYSHLGTHAELRWEDTQMAEPSPIIRSPQKSYDDLDNRPNTPSTEHSYSPRVYEYQSPPAQEVQVIHITGNTGPVDKPEVDPVIVTPPPNSRLVTTITKIKPQIEVSKPFETSDFFKYSEKLRRARMLDSYQRQLMGVTYQTEPSIESFYNRSCTPEHSNPPSPAFFPRMMQPAPSSPFVSQHHSL
>Cep260
MGSRTVCFVCGNLGADSGRILYTKPRLDKGPYFPFLEDHEPPKGARLLGADGTVDSCRVCHAFLTQQWDTYERNKTPSVKRLYWLKRSDNGQFTGAEMRLQGEYIAQVMGLQYNPGSVDSGFNSSSPNVTKSRLISLADPYAALDTRGAAADVALDLSVHKNNGHSSSSSRDYRSNNTDEVTSFDPHAKSNSSNATTTVTDKCRSSSSSSSSSSAKYVCFTCGALQPWITRRFIFAFRQPSGDPYFPFLTRFSTRAGAAPLSDKGIAAVCNICRRTLYQQWKDQEMANISIENRTYRINKEKYPDTKDNICISSSSINAGGSSSSSNSSHVSEKTLSGSNTTTTTTSSTANKEICYLCGQFMSHSSSRLLHTLTKDSRSNMMHFPFIRDLPRPEGAHPLNPDGTVIACRVCVDHLAAQWHMYESQGVKLSQRQFTLPINLNRATYTYQSSDSSSFPTSEGDVSQPLNIQITSGSPVPTVPTGSQGLLAIATPITSSSTAHNNGEVSNRSNVSSVYSNQFPSSSSSTIDARRVPVDMKPNLAALDNSLNINNNSSSSNTITAATIPHPLQCVSSLPKKVCFLCGESCLVANMHVLCSYPARHDAKVPNGQTNPFFPFLANRDPAQGAETMSDEGTVMSCQYCYHMLLKQWKDYENCKTPGTSNRWLRKYVLKNFTCYVCSRTAERKKICTLQVPKFPFLKDHKVPQGALVMDSGESVVVCKGCSRSLHRQFTEFERMGLRLELRKYNWIQPPGGDDSMDEQHSQ
>Cep261
VGGYRGHNASGDCHILPLLGSGPNSDTSGSGYYSVKDYREILLYATERHVEIIPEVDMPGHCNAAIQAVKSHYEKLCSAGKMEEAAKYMLHESSEVQSSVTTQSCQLFHENLLNPGLESTFNFVEMVVLALKEMHEDIAPLRVFHFGGDEVPIDMWEESPACRKLFNSSEDIVTLDDLLEHFVRRVAAIVYKHGLSLGAWQDGMVSIDGPFERSSIPQEDVLVYAWQNVWESGKANIAYMLANAGYK
>Cep262
ELQEGICVLESTTASVFTSQGEEYNVALPFQVTKSWVIKNGLLFERSLSSSEIVPKVSRNAANHSIVFSMLHPLNDIAPVIHGPSNANTTQNKVSYFTDTSQSIVFSCVEPSILLVYDNTAGLHCVWKVRRVKPEESNFLFETCDMPSLCHLNNSLLNTSSHNQSKVSNISPGISLLQNFSNRTFSPSPSCSISPVVSNHLTSSGNSGSCTQSPLAFASSSQSRPFYSLNAQSRSSMTYMRSPPGSQNFSVMSESMNYRIEPVNPDICLDHIWTESATSNREEFVGKASKAFIAKDLCEQNYLCYLIPQRQHLRCVKFEKSNDNSQLIFGAVCTIAAKDALPVELLNLTVVLDLSGSLIIYSGTTKINKLFVPKLPIGIASLNASASLTPHNSVRVTSMITSSRPSSTSNVSFEDQLSHISPVIGSPNVHDNHVLESSTRDSEICCHDNTVHCIRDNTLSRFTIETTDGSLLRTSLPPLTESTGIESSLEALRYILPKDCAMKMLSRWYTTRNVTSGFDNQSEWVVFSRFLLGQMGFDTSRLPLTHENEFNNTTSPVVEVKRAKPSNQGCNDDWEYLLKSEHHHFTSKYFDSALGFSLVAIPNIYYPKPCTVNPSAPLFSYIPSILFSLHLVYEELKLNTCLSGQLEYLALMLFFLANNLKCFYYTDIYCRDFPHLYNMVDENHQIHPEQWAKLQFSSIFTEVPPNICMWISKLLSGLECQPVPFLPNICKRIENIVILYTTLVNQNCEVTHFLREIPVSGYRTLSSRAKGSLSETEKNSLSIAESIVLLMTRLGITKRDLESYPIGVVLPLREAILQCRWDPPSDWPEEAYILIGRKDLSRISAYCKCQSGSSLNEGRYVKECPSLGKTNKEDDDGMGHLDEELLKLRFSEDLRVQEVRHMLQSSRPVRISLQQKPEVSDHEFIEEQERYLYAICTRTMALPVGRGMFTLSSFHPLPTEALPIPKLCLTGKAPPRNTTVDLSHIETPSNMATWPHFHNGVAAGLRIANSSQINSTWINYNRPKTCDFTTEYAGFLMALGLNGHLAHLATLNIHEYLSKGQDMTTIGVLLGLAATKRGTMDQGITKVLSIHVPALLPPTSTELNISHNVQVAAVLGVGLVYQGTSHRHIAEVLLSEIGRPPGPEMENCTNRESYATAAGLALGLVMFGKGSEAAGLSDLGMADTLCHFMIGGHKRPVTGPNRERYRSPSYQIKEGDSVNVDVTSSGATLALGMLYFNTNNTAVADWLKAPDTQFTLDHVRPDFLMLRTLCHGLVLWDHVLPTTTWIDSNLPIIVQKYGFKRESHSRDEDNIDYETMSQAYCNIVGGACMAMGLKFAGTANAVAYQTLLDCMKRCMYLLPVPPFCEQAGKSTVENCTVVVLLSLAMVMAGTGDLDVLRIARALRKRVGPQHSYATYGSHMAVSMAIGLLFLGGGRYSLSTKPEAIAAMLCAFFPKFPTHSIDNRYHLQAFRHLYVLAAEPRVLIPENVISRQPCYVPVEIRFNDTKFYKNVCYTTMAPCLIPELNLLKEVKILGPRYWPIRFDVDKNWKTLELLLKNSGVVYVKQKAGHLSYSEDPKGYHGHLAKSLTNNESSFESTKLHPKSIKSFTSDARILAFSEFFLFKNEKECDRLAPVVYSCAFKEKPEGIPTQMNLAYEVWQSQINKAPLGLWQLKIVLNYYGSKYQFKASEETEKVPLVELDYVLSLKNELEKFLADWESNNMEILLKYFQGESLKDEQCGHLSAFIVWYDIPHPHDLASISVKGKPTLPVLCSQLPHLPMSSIMKLLNAWCIKQTYSEKGHLPEFSLSADS
>Cep263
MGVPAFFRWLSRKYTSIVVHCVEEKPKEIDDTTVPVDPSKPNPNDVEFDNLYLDMNGIIHPCCHPENKPAPANEDEMMIDIFEYIDRIFNICRPRKLLYMAIDGVAPRAKMNQQRSRRFRSSKEAVESEVEKSKLRDEVLSKGFHLPPPKEKGERFDSNCITPGTPFMFRLAECLRYYVHDRLNNSPGWENIKVILSDANVPGEGEHKIMDYIRRQRAQPDHDPNTHHCLCGADADLIMLGLATHEPHFTIIREEFKYNQPRPCELCGQLGHEMKECVGLPKEECDKPLAKALGSEQEFIFIRLCVLREHLQQQLHMDGLPFKYDFERAVDDWVFMCFFVGNDFLPHLPSLEIREGAIDRLVGIYKRCVYKTGGYLTEDGVVKLDRVQFVLSELGKVEDEIFKNRRQKDLEYRRREKQNKRPKFGEKPKWMLGGQYAPAAVGSNRDAIQNPRQTAADMRKMTYGSKQNHSDNFSRNESERSQSNKRKHEDEEDDEPADEVKLWESGWKDRYYKSKFDVDKDDVAFRHQVANHYVRGLCWVLRYYYQGCASWKWYFPYHYAPFASDFLNVGDLSNEFEKNTEPFKPLEQLMGVFPAASRQFLPVTWQRLMVDEDSPVIDFYPIDFKVDLNGKKYAWQGVALLPFVDEIRLKKALSSVYDDLTGEEKLRNTRGSDRLFVGCKNPIHSYFDSLYEQNQYNVKSQINPKLAEGMAGTVWCDNTAVLPGHTFFSPLSKLKDFKNQALCVYFADPHYGDDFLFSAKVLPNAVFPPPTVKPSDYDRKNRNQPYRPQLGFQRNSGYRDTDVNAMVRMIRHSTNQPNQPTQQGYSGDGARIPPPLELYQGR
>Cep264
ISIQHVNIHQPQKVKLSDVDEDKSDTKIFAISSEGGNVIYHVSSKTKNISKKNVEELKSFALTVMNEKGSGVLTASTRAQIDMPFDRVNPENLKLRINPFGGSENSLDRLIFDGFELPPPAQNFDLRSIRRLTKETCLKEGIYFDEKDQLDNTDPIEDQTTGVKQELAGTVTDDPSNNVVTVEEPAGETSENIVTGILDDLVNKVTREPLLLSKQVDIPDDFSLPDGKSGSMSKDSSVLDDEDLLNAIDKRGLEIDSPTGSESDLSRPFGRSSNNISNNLDENEEEATGIHTLHMHILLYVQKYDCQQTLYALSTLKSMLVTCPRLMVTAMATTSISNNRLQQLPKLQMLLARHRKSVFGNNFFGELPSDVISNYRTNMYLEIVISLCLYFIRSYYPNLMMSKLSLEELHGNKEVHILSAEILTHLVSELIHIMKESGKSFVSYISDLLMKCKLQKAILHSVLASVYNSRQISDSVMHRVSFTETIISFNEDSLEQSANETFQIKLLNLLLVMIMLEGHIQLIKGSPNQTSGDSANNDNTSSSVDWDRTKVNFNPSLSRVRYNSGRPIVQQGMFLSAVLSALKQSHRAHMHRHWISMVTAALPHMGKAMALVVMNVVSQLCRNLESISSLYTTPKDE
>Cep265
MSKVGEAEFSVTTFFASCHPNDKCGANGLPLTPNSIKILGKFQHLTTLGHPSLCKYIHISRGKHERLIVVAEHYKSNLSQRMKDQVPMNEADLLKMAFDIIEGLDYLSKKNIIVKNLCPDTILFDNEGNVKISKYGMNYMTEWGQNVAYPLGLVRYMAPEVICCGPVVVDEFSNAVVQLNLGPKVDIWSLGLVLLEAFVGRQLWATATLQQAISKILAFVNSEYEPMDIILKDNKLEDVVKTLSPETVDLLRKCLTVSPINRLSSSELLQHKAFASKIPRGIPYLNGIQFFSSRIDLKHLELPTEGQIALMRKVDNLSQRTMEEVYYLWRLAGGDLESVLKRAGLIKSRPPVTLLPCFILNTGEWFGQKRDQSELLDNTMIALSQEQLRNRLKDIGDAFYYPLLEDEKEMLRGLPTSPSSGDLSQAATLPLIIREKDVEYQFHRIILYERLLLGYPFKKAHIWREARVDTPPLYRAQVWAALLEVEGDIQVRYDSIDKETPTPTDRQIEVDIPRCHQYHELLSSPEAHKKFKRILKAWIISHTEYVYWQGLDSLCAPFL
>Cep266
MKRQQDRDVSPRSKRMRSSYGTSDHELNRNILSPDMDRRDGRTTVSASTTGCAGSVSGSSAAVVTSKILPAGASTNSNRGGTAGKSYRTTYDHDVEHSRKPYRDDRVGGSGDYSHNSSSSSSSRSTADNRAPPATIQEPYRSLCISNLNPKISESILIERLYCEFERFGVFNIRLSYVGDQMVAYVNFRYPEDARAARHDKSNNLVLFDRPIRVEPVLNNRRRSNSPSTTDYISRPGAAAILAVSDRFANRSISPGLPLVAGRRAGRNVNPIRDLPREREYLYTDSRHGNIEKNPVNPRHPSPETEEKATRTLFVGNLDHSVSETELRRHFERFGVVEDIDIKRQQRGQGNPYAFVKFINLDCAHRAKIEMSGKHIGKFQCRIGYGKVTPTTCLWVGGLGPWITYSTLYREFDRFGAIKSIVWPHSKPHAYVLYDSKDAAQAAFQEMRRNPFGEKDFSLRVDFSDSNHIPFPSTTVDGKSDNADHIRDFSNASYGCGDQRRTDGFVDSHVSDKTRPRDPWHPIEADPINVFRNPDNPRDFEHRGSNRIEVMERAVSLHGDRRKRGRSPPEEFLLNQKRYRSLSQERPDIYRAARENEFREQNKPDVKLPQELASDRNSEVNKKARPPTEKELSVAEHVNNLVDLAKCLPVAWNGALILKNSAFLARMHVVSGDVTIVDTLMRDTTTTETSVLRITQRLRLDQPKLDEVGRRVTSSGSHGHCILLALPSTLPNCEVGQIQQRPLKNLVSYLKQKEAAGVISLPPNPSKDKENVGVLHAFPPCQFGYNFLLGCAPKLPAEPIKDDYLVVIVVRGAT
>Cep267
DYSEKMLFHAQTKKYNQWNLENTAILLQKKFPDSFVFVVKPSKLNYGIFSVFSNFVISNDVGVPDHSVGQGSWHEVERLYHNTIREILSLQDGNKGMNADCDVPVPVCIVGFSKGCIVLNQLVHDLEPEMESEARNFISSVETLYWLDGGHSGSCKKTWVTNSKILEYLAQSSLKISVHVTPYQLEDATREWIAEEEKLFVENLQQYNGKVKEKVYFSGVPRSIDKHFELLVDFDVDLI
>Cep268
MGCIYSRRDINPTRRVFRVYNVDDNGLELNAGKIEVGEQDLILYQKGKETVRWPVRCLRRYGCDAELFSFESGRRCPTGPAIFAFKCQHAEELFNLVQECIQRAGQEERANQSHLGSTNRLHSRPNSMIENPDHNGMMISNRLPQNGLMRCNNGMRLYVNGSTVADSTSHDYINAMPQMHSGLTDSTTPLLDMDVCVILQDSAVNYAVLDLPKSTENLCDESIDSQPDMITDGNGNYADPEVFTDVAGDQSGNPNYINVTADCNGEVEGLNLNTLNAGDCNYANVSIQNSPVLPMSSVASAATSPCLSTPSNSQQASLHQVQMKQTGQLQQQVPQCLVQAQPFHPLPPPPPVPQASNEGRKVTYIQLDLNRSSDNLSSGGCVSPTSPLGFSSFPESPGKRTESYAEIDFNKTAALSSSAKSSNENDLGLRKTRHNSTISDFGN
>Cep269
MNRLHPTLNASKIESWLDANPECACDYFLRKADITLINKWLVLHGFQSLQEFIIKRKGSSGQESLTPTSPNDLKCNNEQAFFSESKHHRSNSKKHLRQDFAKSKLRNIFRTYCPSTYTFDSNTEARRSSLKEMRQFRSLPPTSLNMLSMLIESKIRIPRYPSKDIDMKREMFHLDEKDFFLEIVKDISNDLNLASLSAKIVANISILVDGDKGSLFLVDKSIKEKPVLVSKIFDVHSGTTLMPSVTTDASITVQWGKGIIGHVAEVGETVNIGNASE
>Cep270
MAVAISRPFIYVWLSAIIFVLDRVLLAVSYDSVNSMKPDCGYDIQKIWMREVANTPFAAPPLIADVNGDGKLNIVAAPFSESITVLDAQTGQHMPDSLWPVQNLHSSIYASPLQYDADGDGMLDLLFCTSSGELFFYTSNGTRMKKYHQLPSSYVLKTWYQKVVIASTDNIANYVKAEVSSGVKSAYVPVSPHVLATPIIADLNRDGRREEIVIPVSYFYDEDEYRASEHFNIEKKNISITELEKYLVGGIVYLNLTSMQIMNTIFLELSQLTANFPAYILFSPTVIDLDSNDSHLETVTGTSSGKLYVIEANGIIRTGFPIPFDTLHGQLTIGDVNSDGMLEIIAIDTGGNIACLDRLGKTLWESEISGNSSPGTRLADINGDDHVEILVTTDVGDIYVLHGNNGSVFSGYPLHLNSPIHANILLSLIHDDTKALFFTLTEDGNMYILGPDTECSSHFNIGETSLVQTLSHDLVPQTNNMELLAATRDGTLICLSLSQNFMDDNEDYAMDIAKLTVLPSETKTPNDFTYLLHKPSIEVNSHTKEMKDVMGSSFNLEFQIVDPIIYDKTKKYTVHVYYGNNLLATSVYNITGYHSLTVPVWLEPSQGHIVVSMTNHHGQIFEDCFPVRFNKLILHDLQWLLISPFVAMATVLLVIHGFPVKDLLPLTNKDKNR
>Cep271
MSNPAVCSDVSDAVELSEQFNLYLKPIARINVSVQLPQLKCPGKTISNWEVMEKVKNMIKPHIFTSLKVTKSTLEFIRLEGEAENKSHVKVLLLKLDGKSIKLSGFSDTLRVRAAPAKIHFPTRHDMASYFRDAKNINEMKPGERPDTVYFKDLPTRWFTAQNDSNKDKPSETVLNSVFSVFGEIRCIDLPVLDPYRKQMTESKPGTIQTFSFGQDLTFEAYVQYKEYVGFIKAMDCLRGMKLMYRGEDKALTANIK
>Cep272
MIIKNMYQSSYLGEFVTREDKPPQQNNTNVEGVDESFLTKHPLHLNVDKKTASSILSLENDCEYFFIAFRRPEVRKSTLPVGGLYFTLPDDQDIEPKVDEDTNLICVVFIDETLVPPPFPTNRELDEGSEVDEKSNLINSKVHLYCTNQFLQHYGWEPSQNIVFRRIIPFPLEKVILFVKDLDTYKALKNLDFRHLLLQVCKHGVLVRTNDLFLALWVPGKLNSSVPNYFQHIVVTECCPFRQGLLTAKTEIFTIHEETSSSNPRRSRMDCLSKDSLFFSTFCPWSKKPKDNSLDINIMVPAKIVGDKRLRDVMIRTDSDQEFDPNYIICMSRKLMLANKLFDSSIVEVYCIGNKVELFREKDDIFENDFESSPKRTTIVRSKMAMVKCLGRRYDKSRFAFISPILLFNIQVPPQHLPTTSVAIVIKKLQNVNGKQTNDSFLDNLKLWNIVIAKKVIFSLIKTPGSEDLPSKELEKYFTYPRLMEKGDIFCIKIKNSSLSQTDLSFEKSSIFYLKVENIKPNLEHGDRHLVHPKHTTTSLKENYTAHSFVPYLLNDSPPYWCQSKPAGLESYVENLLRLILPFLNDTLDAKVQEILSPTILISGPSGVGKTTVIDAVARTLCLQVIKVCCQDLSSMSPFTMIEKIKNIVRTAKEYSPCILVLKNLEFLGRSEKHSIDMKIGTFFVDILQQAKRYALDYPMLIIGTTENIQELQPNIPEGFLHHMKMQVPSEAERAIIFTNLTEDVYFSGDVSSTYISRRTAGYVLGDIVDLVKRAQAEAYKRVTDFVGIKDKKWHETHNDLCTSGVVIQHCDFENALDSLQASQADELGTPKIPKVKWEDIGGLSDVKQEILDTIQLPLLRPELLAAGLRRSGILLHGPPGTGKTLIAKAVATECSLNFFSVRGPELMNKYVGQSEENVRKVFQQARDAAPCVIFFDELDSLAPNRGRSGDTGGVMDRIVSQLLAELDGLHKSNNVFVIGATNRVDLLDPALLRPGRFDKVLYMGASKNKETQLKILQAVTRKFKLGNFSLKSIVDKCDLDLTGADFYALASDAWMNATKKIIQKLEVGRDVDTSKITVEESDFLEALGNLVPSVSENQHEHYKNLRNTYAT
>Cep273
MYDNETFPENITNVFERHSWPMGLFKEFCPSALYIDRYVNAVWHIIGLFTNPISAFIWLNHRIRRNNSSAIYLAVLSITDFMFLWLHFINELQIAWGISTIAHAGICELYNFIYMIPQYLAPLIVLGFTVERWIAVCKPFHKERFCTVKRAIYVVCGLIFLSSSLASAQIYIWNYDETHKVCTYRDTNVTPDSFTEVWNWLSEMSIFGGVPICVLIFNILVICEIHKITKANAIQLPHQTSSGSNNAASTITLLSVSFYLIFTTLPVALVFVIATNFEIGNGFMTDDEIRADPQWNRFFTFMITRRCIEGICFSHYSCYFFVYCLTGPQFRKTFMTFFPNKIFQALNNSSQGRYTIVTGNGRVNNESCTTYV
>Cep274
MSEKAADLPEILELNVGGVSYTTTLNTLRKEPDSLLSQMFSNSGKTPILRDSKGKFFLDRDGVLFRYILDYLRNQKLILPENFHEKDRLKTEAEYFRLPNLVRNLSTISVSKSIGQSTNVCCNGLITGKQPGYITVGYRGTFAFGRDGLADVKFRKLARIIVCGKVSLCREVFQDTLNESRDPDRGTEDRYTSRFFLKHTFLEQAFDMLVEQGFYLAGSCGSGTNSAGEIKPGLDTEESKWQHYNEFIFERR
>Cep275
MASTMDFNLLLELLKKYKTTSDTSQLTYAMLHIGQSLYDLDSVAKKLAGPTASMCHFLLKITSDILDEFKFTKNQQPSQDSPDECEAFMYWFTSQLLSLFTHPGCHQLHPKCVALIVQFLNSLKINEPYLYHKILEKLACCLSELAVTQSSGLESIDENRSIVLNLFNVDLRLISNFLPPSEQNTEIRQAVIKLGCESCEILQSNLTLVFSQQVRYFNGGWNTRLLSVLCPSLLAQVEFGDVPLKAASLQVIEQLLLLHGVPEFELLEYLVAVLVAIPPMMYGDQAELTSKELSQMETAYVKTLNALLKADSSGIGNHLDIANLDLMLNKFIEFMSLYGWLQKLQQEPSADMCSAVSSFLNHILIKLKQIQNIFDSVYSPVINVLKEKLCHLVGRVYNKEFLVQNLCLLVSWEMESSCLNENDLSKETEEHPPKKAKLPYLPHLKSKTSNNSRKKITPEDKSKLFTEIKRKLETFKSKSYNDSNGVLCMLTGVQVIVEVSVVLFHSFKDNPSQKNTKDGQPKVYSTDQKFTEWLSKDELTEISYLWKNLFSLCTSLQNVDESKAKELLNCSLPVVAKSVAALLIVNDFSAAVPELVSEFVVLLSLPWLANNASWLDLHSADLKPMLEISGQLSPLLDDLTCQICMEVLCWIPKYIAGQWRCHVYKSVLANNLSLPLILQGIRSSVVLLHTLGDNFAYLVTELLLPLFNMKNSTVDNSLASVFGELVCVLSGETEICQSNSFDSNGGEVNIFELFKLKCKQCDDAKTNHKKLVSQTKLPIIQEMFLCFSGNRDMNDATYRRALARSLLRVYNHVEIKLTEQWALNLLNYSLQLINDPDYDICILFSNCCWNLLKVSGLDVANIVFEKLKNSLAHLKDTKSVKLQKSILMTVGLLGKYSSGPLLLDVTLFLLENIVSDVPVSSAVAYMQLQGISRAKKAGEKPFNIFMNYQQPVCMFLVKTMDESCKLNIGKTAEQKLKEVSNVFDYVDIRTFIHSTERFLLPQLVAMASQTASSLIKLLATLLQVPSRKKLLISSTKYIFSYLIRHHNEQEIAKALQFHFAETEIELTYLLRIDFQRVHNELLLYLSTNYAEVFKGLQRLCSYDDFYPGQITTTEDMANYLQPRLLGILAFFDSQLLISSIPIEEKKLTLDSLNSIIQLMGAKHITFVRYKIMNTLRISLRFDEKDFLAIACQAWNSFIRSVELPALGDMLSPISATLLPLIQQLPAQCAEIFNYLIIENKDALCGHFQEIYFLPDIPELSNVNYVLKQYSSSLSSQSDLRTKITHTLRGVTHESLDVQIHALSNLRNLLHSSQRQLHQYMLDNETADPIVSQLISVLLSICKVPDHRVRCLIGDCLGEIGAIDPGRLELTSNNPKEEMAKFQASTEDDNFAIGIINEIIRAFLAATETRVQDCASLALQDLLQIYRISDKPEENNEHGSERRLWNRFPEHVQEILQPLLNSKYISSSSFSWDHLQKPIYGSMKGSKYKEWICIWTTYLSSRVQQNHPLRVFQVCSPITRYDPSIALYILPHVVTQVLLDGTEGDIQDIHNEIMEVLHQIRKSDTRQGSVTDMRHMCAQTIFSVLDYLLKWRTNRAQLKVAEMPVSKEPVYLKDSSYRTVNAFLNHIPQDVLAEACFNCNAFTRALMHFEHFIRNNDCNIQQHLDLLQRIYVALDEHDGVAGVAAIRQAQPTLVQQILAHQSIGQYQDAEACYERAVQLEPEEISHHHGWLRSLMELGQLNKALLHADGVIANHPSWSTQLNTYRIEATSKLGDWTKLESYVKLEKESNDWVVSLGKILLAIKDRQEESYQKHLNSARIEIMGPLSAASMESFSYLRGYENIVRLHMLNEIEQAKKIIFDSKTQLKWSKSKQQISSDSVSLDELLLQWDARSKLMQSPFRIQEPVLTLRRTLITLESCSNCSPQIGKWLLDTATAAREAGYLQTAYGSLIQAASSNLPEYCLEKAKWFWEKGQNDQALSCLEKGMAEHFPNLNQLKRDMSKSAKKKLFTYAQAQLLYTHYCDETSNTDSNTVLKQYRDVTDSCSEWEDGYFFLAKYYDKMKNNLIDDNENSVKQGEFNIFVVKNYGTSLQYGNQYIYQSLPRLLSLWLDYGSTVVQSELRDQTSNQASHMQKLQSQKTILQNLNKVIEQLSRKLAPYQLFTAFSQLISRICHANSDVFRHLVKIIAKLLYTFPAQAVWMLMAVSKSSYPKRVKRCQEIFNQAKLMKEELGKFLLDANKLTERLLELSERHCPDTQPLSLSQHFKSLKRLLDDHNFSNIIVPLQSSMTVTLPMTKTDNKVDHDPFPGDTVYISSFEDTIEILPSLQKPKKITIKGSDGHLYVMMCKPKDDLRKDCRLMEFTTIVNKFLRKDPEARKRQLHIRTYTVIPLNEECGIIEWVNNTSGLQYILRKLYREKGLQISNRELKNHIPALQAPLDRKLELFKMLLHLHPSVFYEWFLRTFPDPTAWYNSRLAYARTSAVMDMVGYILGLGDRHGENILMDSTTGDCLHVDFNCLFNKGETFEWPERVPFRLTNNMVKAMGPMGYEGIFRQACEVTLKVLRNQMDPLMSVLKPFIYDPLVEWQKLTKGQRSHQVSSGEITNEQAMTHVQMIEHRMRGIHASKTKPRGLPLSVEGQVNYLIHEATNEKLLCQMYIGWAPYL
>Cep276
MVIKMRAAPGRSSISMRFRPRRMLRVLLFVIIILFVIVNMHVLNNVQPGSPGMLDGSMIGPGMNLQNGHVQAWSHLHFSNGSVYWSSRTGLLIPPMSLNATLLTNMTFDVSNLTLAKAVIQNINREQYIHNLDKFGLHLHADSVVIVIQAHDRAEYLKMLLDSLRNVRNIHQALLIISHDIYSKELNNLVLTIDFCP
>Cep277
QRTEVPKPEIYLRNCTLVNNDIGLVTKHYNNPSNDKQELYFRFGEESIRLDYVDILNSRTRAMYVPSVTKYHENFIPTYEELTRPQRVGTISYVMTWCRFQGNRQAIKAEHNHVEFANNVWKWHITHSSIKDNMDGGLEIELPRVNDVEEHLKHSVEISHTMFEMNKNFAFIVNGYFADVNISHSIWKNNICRLGLFDLIGMEKNVSMVLNVFDKNTCKYIVNFDINSHYEYMYPIVGNFSYNKLYDNGLGTETGGDENLPSSFAVALKGLQQMVLNRNLFQNPKLRYEFIAGVTCLSLDSVVDVTENWWGNSAQDYIQSKIFDFDSWNNFAIAEYIPFLIENQFDSVPFSTTKQYPIRNTFELGGRITKDVSLFASATHYEVINDITVMPGVTLKIEPGVVLIFRPNIGILVLGTLDARGLPHQRIKLFPSSVKTKENNIRKRSVSFQMQQISKEKARLSGGATANEGFLQFYNDSTKQWDIMCNERLPENVGKVICRQLGFETINVRVYTSHLFDYYIYGLTTYFTKTFWRYSYYCKGNEDSLDQCIKKIDYRIMSCIQNENYTFLHCGKRNVAEGYNYWGNIRFSRSSYQENLQEKKPVESTIKYVDIYGAGVLHGNKVGAIQSVYQTPIIEQVNISGCASNGMDFISPLKDLLIEEQNITANLGYGINILVLNGDSKNEMASFLPLVQSTIPYFLFGVVEMCLLEKEIILETKMLIYYKYSSNAIDCVKSIKSKYRDKQLALRFLQMNLFSEDFMRNVIEIFDGDFGNEQKIGEIMKNSTSETVEELYRTSKEPHTLTLHIHASVASRDYGFIAEVVTLPQSSTGII
>Cep278
MAVVLTKSSWCDVLKVALVSLRRSKVKNGLWCRYFGQPVPKTHPHLLKEGQVTPGITEDEYRRRRIALFRNALQQRKSGAPKDMIFIFPSASKVFMSYDIPYTFRQNTEFLYLCGFLEPDSLLLIFNNPNDGNPYADPKSVLFVPPKNPERELWDGPCSGVEGTLSFTGIDAAYTVDELESFLYEYKKNHSRYTVWYNFNKPVQKKIHDRFLTRFIQESRNCNFEITDKLVQNLRLIKSEDEIELMKNSVDIASESLVKVMEFSQPGINESMLVAKMDYECRTRGAQYLAYPPVVAGGNRANTVHYVNNNQIVNDGELVLMDAGCELHGYTSDLTRTWPVSGTFSKVQREVYNAVLRCQELCLKMCRKSLSLDDIYTEMLAILGCELKALGLIESSLSGSKLMATARKFCPHHVGHYLGMDVHDTPSVSRRIRLEPGMIVTIEPGIYIPETNMMVPAEFRGIGIRIEDNVLITNSSPVILSSNCPKRVEDIEDIMNSKRY
>Cep279
MDYSTGSTLKESPIRSPTLSEKQFFQNNACNQQQQYQQQQKHQFPGMPSSKRDLIDNMFTYINRDLLISKIFYFFFFAAFGSLFPLMAVYFRQLGMNPTQGGILIGFRPFVEFCSAPLWGVFADKWKKGKQLLLFSLFCWIAFTLSLAFVRPPAHSCISTNSTHLFLSEPYERRRREVASAENWINPENLLIDDSAISLTESHSNSLKNFMNGLYHQNLGTSDSGGPYYIKRNDVSGRYQDPADLFSTKEYLSHFISKRKRPKHEGYEIDHSKIANKNKEQVAGLVSPRFSTIVYREDQVQQVFFVLLVLIVVGEFFSAPAITLADSVTLAYLGDDVENYGRQRMFGSLGWGVAMFLVGMALDHSTTFPNHPCGTQEQGEKNYVVCFAVFSVLMSCAFITATQFNFAFQQGIMDIPLKQIASQIKEKIKETVTGRRKIDRMRLVEEDDFDYYTKDKAHIEPTFQEKTPPDKLHISLGEQNDMVSDTVKGQSSGSGKTFEEETYFGKWITVLKMLANLRYMSVLFVAWFMGFGIGLIFTFLFWHLQDLGGSPTLFGVASVFNHISELLAYFLSVKFISKF
>Cep280
NKFEFPSDPINGMDSDNKGCIEMKTLPRQESTASTDTYASCFTHPQSSPSITGRSTDPANQANICVNPLEEPSYQSQLPSYEAVMQCDFANNTSNSDVTNYQKAPPLGSAICQSFSGNVNQPSDQIIQKIDDGLTATWQRNVLISSGTTPSSSVGDVRVQTKIGSHSGGAPSTTKTALKRYKSLSGEKHPRFADSQIERTYSSTDNLHRYSRPKLKFRKTSSLSSRLHASPATGKKLANYHLIAHSKS
>Cep281
KILELGCGLGLTGIVICKYCQPTHFCFTDCHPQVLYLLSKNIELNMLQNNQSETDNTQEDIHLSPININNKNDEKIMRKIRRQLSLSADNNTSNDMTDIIEICLSPSTPPSEESEIMQKDPVEDFADFELYSKSWKKDSESKIATLKKNDKISIAKLDWECFDDSFLKWFCPEVIIAA
>Cep282
CSSIEIKNKIENFKQLEHCSVIEGYLRIILLDYMKPEDYQNMRFPKLVEITDYLIMYRAYGLKTLRDLFPNLSVIRGQELFYNYALVAFEMPDLEEIGLSSLTVIQRGAVRFNKSPNLCYLETIDWSKITSEGSNEAHSIADNKDPRECVDQCPHTCDHCWNSRECQKNI
>Cep283
VDSYAKTSAKFSKQDSIFEERRRRLQEVCNGNENVFIGNNTEANIKGRMHIDSKHKIIYCAIEKTGSTFWKRTMQILIGIRNASNPFVIRGMEAHFNFNTLRKVSFDIVHVLLQKYTKFLFVREPYARLLSGYVDKLFSPNSFYWKYTGTYIVRYFRSLPSNHSIKCGHDVTFPEFIDYFIDSEEHNRFRNGHFTPSYDHCRPCQIQYDIIGKLESFKNDTIYILEKLGVDSLIHFSDFARESEIDALTDAADNVYAMRLAVTKCMTFTEALRRVWKKMQIRGLLSREIPFPYSDDSRAYIPYSTFSKTLLDAHARSGPRDKRIENRKLALIEAYRQIDYRQLLRLKRILEPDCKIFGYDPEPSIIFQQTRQPESFYFMFDY
>Cep284
VSTPVPLSAGYKEHSKNTVSSSKSSLTSTNGTATMNSIGRSSPSAVSVNSSRSRSESGTPTERKHSHKNISSQNSSSKEREMAAKEMVTRIYREELTKLAQAAESAGNVAASTMYQQELARIAQNIHRNTPQSQESFHQQDKVNIKTEPPDNSSEENASQTNGPIDLSKPHSAPQTPTTEAAFADSTRHSGSAFCLVRPRLNGQDSYEPSRFSSYLPSDCLSPLQRMQNIANSLTTRSHVGTPSTKPLKAVLPPITQEQFDKYSNIDTDILVKQVKETLSQYSISQRLFGENVLGLSQGSVSDLLARPKPWHMLTQKGREPFIRMQIFLEDGEAIPKLVASQYRIPPDKLMR
>Cep285
MYDTPNSLQDCCVDFICDNIGNLCQVQPGVEKSNRKLVFKDPDVCFHGKLSEQILQSLCEKGKLNDETLSLFDPSVSILKRVSIRDAQLTTKGLRILKSHKISELEITGLKSVAVNDVIGCLGEWTLSNLRMLNVSNSTFISSNKYCVVISLAKLQNLQSLNVSNTEFNKHGLEIIVDELPTLESLDISGTPINDISPLRKCKDRLRCLSMYNLRASHNDELVSILCELSKLTHLDVSDSDAQTFVSTQTRFRIQELLVRKTCLPNLTSLDISGKEEISEVIL
>Cep286
MLCRWKLYSKQRRLTLSKLIILFFLLIVVIQITHIILLSKIRGNTKTAKKNEVSEMIKKIYESYKLDSSGSYHMIADVALCSHYSLSTSKPTRERYDVTVVTQTSLNNIQYIVKLANQWEGPISVTIFAFDNYIVTALLTIAALRKCNPIVLEMVSFHLVYPLQRYPRNLHNSYESSIVSCEDLPNILASNIPNYSFDNIQYPHNVLRNFAIKNSRTEFIFMIDIDMLPSAGLRNNFSEFIKVADTFLPNLTAFVVPSFESNLNVSVPIDKKDLLKKWDNLQVRPFYFEVCWKCQQHTDYETWREIDGSYMKVAYNIPWKDPWEPFFITRHFVPAYDERFKQYGFNRISNVCELHIAGYTFNVLSNAFIVHQGLKTSTNFHNNKIKELNQNRLLFRKFKEELKTKYPYSTKRCY
>Cep287
MAISLGLKTSRDLCPTKTLYRVIIVAFIQFLVAFAQGQGPGSFSHPTPGEPYHFYIDENVPVGTRVGNITVEAGSTVYISSRTSLPDHVNFALDEYTGVVVTAKPLDRESLKHSNKPVIIVVLTQPPSHSIEMKITVRDKNDNPPTFPKDSYAIRFAEESDDNNKLMVPLASDKDEGKNSLITNYTIISGNEEGKFALIQEPPYPQIPRILYIQNTVKLNREEKEYYQLNISAIDHGNPPMVGFLLVNITVADINDNYPTFHMSVYAANVNETAPPGTTVIQVEASDLDQGNNKAITYSIENNKDSGQFEIDRYTGVVTTTRKLNCQQNTGEKMCFLILLATDNGPEHLTGRAYLNVHIIDQNDHAPVIEFQHQPDSSKDYSAVNENAINGTYVTIITVNDLDDGMNGNVSLSIIDGNQLGHFRLIRGYKVSVLVVVLSLDREKVHVYNLTLLAVDMGDPPLSSTAHLVIYVNDINDHPPKFDPSKYFAVLSETIPVGSFVTAVTAKDSDCGLNSQITYKINGGNKFNWFSINNRTGLLVTVAPLDYEVSSVVILNISAQDGGFKPYKEYTTVNITLLDINDMPPTFSKTSYTVEMEEQLPAGEEILTLRAEDRDMGLNGTLRYALHSDVIELYPKTFHLNSTSGRLTTIKSLDREENELYLIKVVAFDIGEAPLSSTCTVSLKLLDINDNRPAFYPEKYYPKLPAKHSENNTVIKVTAIDKDSGTNGKVTYQLTGGDVANFYIDQYSGVIFVKGRLDSSVQTHYKLTVSAQDGNGKTASNTATVLITIPTSGDEIPFFLSTPYVFSVTEDNDTKVNTGQIIGYVIAKTNEKSPNITLSIIGGDPESHFTIDSLGNLRTAKKIDREHIASYNIRVLAASNGNYAEVGVKITVIDRNDNKPKFGTATVDVNVFENWSVGKEVYQVLATDLDEGINANISYTLRTSFIHSFMIRDSGMIYINRPLDKSTSKIYELTVVAVDAGNPQMSSSQIVRIHVKDVNDHTPVFSSAQNSISLLESQPINDRFFLISATDADEGRNKEIIYRISRGSEDGKFAIFPDGHLYIAEELDRETKDFYHLTIVAEDCGVPPRSSSANITIQILDANDKAPVFGNKSYSMSIEENKVPNTYVGSVHATDADIGRNAELAYYISTKQDNFAVNVLNGRITSLKAFDREQLVLTGKDYYTFEVIVKDNGMKRLQGSAKVKVTITDVNDNAPEFKKPLYRASVVENARPQTLITQVSAIDVDLNENQFLTYAITEGNQNDTFSINSRSGQIQLDSTLDRETIDSYLLKVVAYDAGTKVQLSSYTEVHITIHDYNDNFPTFRSSPMSIELMETVIPGTRISQFQATDEDLGNNALLTFSIVDGNPNNTFHVDGKTGNIYVMEPLDYEVQKVYHLNISVSDFGVPPLITYQRFTVYVMDYNDNSPAFPDTPNTFSIEERINVGTVVGTVTANDPDTGINGEVRYRIASQAPPGDHFRIVNSGNLLVNREIDYEKMKYSNLIVIATDNAHPTSRQKSSEKTVKIIVTDLNDNVPRIISPETFIIAQNTPVNSEVGRVEGLDIDSGENGRVTYMIISGNTSYFLLSRSSGIITLKSRLPVGQPILQLTIQASDAGINDNLGAKSIMTTIYFIITTDNRNGPTFSQARYLASVHENVPIGKTILSVEAQPKNKDATINYYITRIDANKKGVLQSQYFSVDKISGQLTTKDLLDRDVGFTNIIVEICAVEILGSSVAESKTE
>Cep288
MAATVLRNLVRVSVIPNYSIIRHSCSRLFSSNARTSFAVIYEQNGDPKTVLKSKEHPLPSKIKDNEILVKMLMSPINPADINMIEGTYMIKPPLPAIAGNEGVGEVVETGDNVKKFKPGDWILPLKTGSGTWQTHAVYSESDVQKIPNDIPPLVAATIAVNPCTAYRMMKDFVKLEPGDVIIQNGANSGVGQAVIQLASAWGLRTVNIVRTRPDIDALTADLKSQGATHVVTEEFCRTPDMKTLIKDLGKAPKLGFNCVGGKAATELLRNLAPNGYMVTYGGMSKQPVTVPTGVFIFKSLKLVGFWMSQWNTDNFNTPQKTEMMLDLCHLARQSKLLAPISDLVPITSFDKAIAEALRGFSKKQILVMDKTLL
>Cep289
LYAYIQANPESAADYVEAGKPLDNLPTYTKEEVAKHCSKETKIWVTYKKGVYDITDYVESHPGGKKIYLAAGKSIEPFWSLYAVHKNSEIFAILETYRIGNFKPDEEDIKKAQDVNDPYANDPKRHPALIPSSMKPFNAEPPVEILTEKFLTPKEIFFVRNHLPVPEVNVETYRLDVTTENSKRTISLSVKDLKKFPKHDVTSVVQCAGNRRSEMKEIKTVKGLNWGNAAIGNGVWSGVRLIDVLKHAGIDFTNTGYKHIQFEGLDLDPTGAPYGASIPIDLFKVIQQDVILAYEMNGEELTADHGYPLRVIIPGVVGARQ
>Cep290
ETERKARMAKVLENRQKRQSTGKSREEVTSSDQEACSDWSDLMSNTPMSNFSDNSPTPTTASNEPVPIKVDLASLPKERELYRKLTENETVFIKELTMLYESTLASQVDSYHSEKSNYSSINQLVNNSEIAVRRLIKFVKRLDDFMRLSQEDQIATLKACVLSTILLRSVAFYSYEKDAWITTKGEVPTKILKEVTGYFNLHDSHTRYCRSLKYVVQDNHEVMTLLQLIIIFNPEGPNLSSRTLISDIQDHYITLLKHYLESEFSFSYAKEILPFLLQKLADLKDLSEEHSKILLQVNPTQIEPLMLEVLNLK
>Cep291
MSANGNPGLPGSIDFLPEGCNVTEDDILIKSSVQGLYEFSERYAEIHGYVSAIVCTFGFMANLANIVCLTRRNMISPTNLILTWLAVADMLTMMSYFPFALHYYILRDRDIPRLHTRSYGWIVLLLFHANFTIVTHTIAIGLTIALAIFRYIYICFPVRGSELCSIKRSKQTILIVHLSTIVVCIPNYILNTIEESPPTGQFYRYVPTRSNLSELSNVSSIPSQEYSYKIGTSSYMFSHIIQTINNWVQAILIKLVPCVTLTILTIMLIVVMHKAYKKRMKLKSQGRKDESDRHGEHNRTTGMLLAVVMLFLLTELPQGILTLLSSFIDNFFPCVYMPLGDVLDIMALCNNAINFVLYCTMSRLFRETFVATFFNCCPQRPGWLKLKLITATQSSNTATTVNNHSNNTKTTNV
>Cep292
EEGRKAEMGANWIHGIEKNPIYQIAESNELLQLRNKNKTLRHKRLFLQEDGSSICGEVLNKVDLAFGQCMVECEAFFKDDMDIPGNMESVGDYIDQDLYYHLDNLSYEERKRFLLVYEQRVSSECIINGCNSLFDVSLSDIGSYEELPGIHYTIPPGFEKVIEILKSNIPPNSILLNHPVRCIHWARPVNCENREHPVCVECENQELFQADHVIVTVSLGVLKAACNRMFNPQIPNRKLLAIDHLGFGIVDKIILEFDRSIIDSDTKLINLLWNSKRDSNKENFRSPNLGDTWVRGITSFEVIHKNVLL
>Cep293
MSSSRILFRCHHTRLFYHAPFCIKYCSHTITFNRYLATRKQIIMNVFDRQTKRLQRERTSFDPNQEKYEYVKDIVGFRLADRICDVKRKFDTALDLGCGYGHVSKCIYKDMVGTLYQCDMSQGVLRKSAVSSEVPTYKVLVDEEFLPFRANSLDLCVSSLSLHWVNDLPGTFRQINECLKKDGCFIGCIFGSDTLYELRVSLQLAETEREGGFAPHISPYTDVRELGGLLTQANFSLLTIDFDEIVINYPSIYELMFDLQGMGESNCAWSRKNFLHRDSMLAAASIYKEMYGTENSIPATFQILNFIGWKPDPSQPKPAARGSATVSLKDLSKLDQLTKDK
>Cep294
PDQNGESLQDSSSGVVSTTTSTFKGSYSSSESLLDSRHSGWSSPTATPTVYSKSCVRQNKNQTLMHNLTNHHNNVNNNTSSLGSFPNVDIINAKLNRIHLEKPPKLMLGMKKSKSQSRSSPFQYLSDDIIVKIFSNLTTNQLCKCSRVCKLWYRLSWDPTLWTSIVLNSITLEVDKALRCLTKQLSYNTPSVCVIIERINVNNCEKLTDKGLHTISKRCPELRKLEVHNCSNITNSALFDLISNCVNLEYLNVS
>Cep295
VDHVASPVSLSTAAGSQISFEKDGENYKCSICGKAFGYKNGLIRHVRLTHDKERPFQCDICHRRFGYKNILLEHQNIHFGIKPYACNLCDKKFAARSNLVQHRLIHRKPYCCRMCNRRFDKEVQLQRHLLTCQGEALQCSICNYAASNQTSLNAHIFEAHPPQYYDTRDKNRVDLAGGDSTAGSLSIVSTCSANDNSSGGSGIDSVLSYNLQLSTETESMRKIDNICSQLASRSNSTTPSNDSVVGGATIKQEQPSPSYDSQPVFPVGISVSNNERCFVENQQKQYSNNGNSSNGSSSGVTSEAACRLTVSRLDNTSNHRSSSPPHPALASTTIDEMMQVVEVPATPDQPVSNRCYTVPSPRDLIPSNIADSTSSLSEMLSMLQNLIQKSQELEPSSSGGFSVAITPRKSTKDVATQFATPIDGVPLLEDTLAYYMSQGKIYKCNHCGIIFQERGMYFLHNSLHGAYNPWECSICHKVCADKNDFNLHFVNQQHV
>Cep296
MSVEISQEDHRMVVHNTTYSYHTDNSTIYYFMDNTSFLYPNLSHLPFAPDEYESLSISTNSVPSLRPQFYSVEHAISTSIILGLLILATIIGNVFVIAAVLLEKNLHNVGNYLIISLAVADLMVASLVMPLSAVSEISKIWFLQKEVCDMWTSFDVLCCTASILHLVAIAMDRYWAVTNIEYIRNRTQKRIITMIVLVWTVAMFISIPPLFGWKEMQDEPDIPERCIISQDLGYTVFSTVGAFYLPMFIMMFIYLRIFMVARSRIRKEKFGKKKTPKTDSKDHTTVSLLSKLKDTKKHSSQESSPEKDVQQQQNNHVHQHEQQQQLPLVEGDGNLSTIKVKNGHVDEAHTVMLPVVDQAEAVRREKLKNKEKLEIKRERKAARTLAIVTGAFIVCWLPFFIIALVRPFFMDAMEVPEVVMSIVLWLGYMNSLLNPVIYTIFSPDFRNAFQKILFGKYRRNKPRKNFY
>Cep297
TGIFSRAIKLCIFGNEIEPDVEDASSTTKENVPEEKHSNYWKTVILLFCFAGLQGSYLTWGILQERIMTFQYGKTETTPGEYFKNSTFLVFLNRISAFIIALIVITLQTQPRLTAPLYKCSYSSFSNIMSSWCQYEALKFVSFPTQVLAKASKIIPVMLMGKLISKKSYEFYEYLSAAMISIGVSIFLLTSQDVTKHKDSVTNFSGVLLLVGYMGFDSFTANWQGALFTQYKMSSSQMMASVNLFSCLFTVVALIEQGGFVESVAFMTKYPTFIFHAVILSLCSAFGQLFIFYTISKFGPVTFTIIMTLRQAFAIFLSCIIYGHPITLLGIIGVAVVFFALFLRIYCNQRKKALASRRHSNNER
>Cep298
VQEFIDMIPEGGGIMSHDFILQLWKCLLDDWFGVGATVYIVTPQIDPERLFSIYLLMIRNKGTGFNVTLLTPEKGPDRFSKVLDTAKQLMKKTRTSRHTLLVSDVKREWVTNKLTIRHEEFSTNFIAAYKDHEAEVLTTTAYFHKSHFNFNQKDTVTYNKLPTSELRRNYLLPLGFGERNF
>Cep299
MWGELRSYVVEMVYTCFFLSWHMTLPLFQEYVQAEISKKYHLDTSDFKKGNSYSGNFHPPNTDNITTPSTSAQEESAISILSLQIAEGLPAVVSVIILGAVGDRTGRRKIMIVLPTLGITAYSLLYILILYTGWNIDGLFMASALRGLSGSSVSLMAGSSFYAINSVAPENRSSRLAVQEFINGATYAIGNIVVGVWVHYSGFLQPFWFTFCLSLFSVFLVVFGVEEIQTARRTEPSTENCCYDTFQPLLKLFKCKDAALLKIWFAILAFQTYAMVHIGQLNTLVLYLLGKPFVWPSVKIGIFLSVGMACSALGTVLAVPFLRYHVSDTTIAAVGLVSKAAGTLWIGVIQSEAVLYF
>Cep300
KHPEVKKLFGPDPNLKFIVLCMVIIQMISMYFVKDMDWVYIIIFAYCFGGVINHSMSLAIHEIAHNLAFGTKYPLANRALGIFGNLPLGVPVSITFKKYHLEHHRFQGEDDIDVDIPTYFEAKFFNRTFTKFLWVVLQPLFYTIRPFFIRPKSFELLELINIFVQFSFDAVVFYFLGIKPIVYMIAGTLLATGLHPMAGHFISEHYMIKKGYETYSYYGCLNAITFNVGFHNEHHDFPYVAGSKLPA
>Cep301
MKKILVSLMFLPLMIVIISSFGSADNPYDVLGVNRHASNQDIRKAYKYLVKMWHPDKNKDPAAVFRFTKINEAYQTLGHPERRSIYDQHGYVASHDNHIQRNYARYQKPGPPGSRVFNFGAESIIDKHMITHEFYDVRILPESYRRPYFLYAYGDTCHICRHIEPLIEKFIKDQEQLGIGVGTIHVTSNRVLGSNLRIHEIPQIMAIVNGRVTYFKGHVTKQALRDFVRNLFEPPKTLKTLSDNNFKDFLLGWSDNRMRALFFAPKEKPPLRFLMSAFAHREKIASGYVNTRSSNVLGILDRFNVNKAKESLLMVGEDSNTSVAIVTMNTLSSDSINEVMDANQYLTLPRLSSQIFFDELCPIEIRPKRRKLCVILVSKKTDEHNRYRSQFRNYVERAPTFENKVKFMYLYEETQRRFVSALMDGNQTHSNPSTLKLAILWRMDKHHMNYEWVEPGWSGNDIHNQITCQNLEKRLEELFASSNILHYTATLPDFHNEHTLSLMVRILHKFFDWFNRLLSYFKHYDFTTWFSIVIALLSVFFVGLLMRRMLNTEMEKVMQQQPKIRPRPLYIKNKRLALKSPDNTMVLYELCPETYDMLVKDTDPGFTILVLLADDDKEDILNSFRKLMREYSHSNVLTFSYLDLDQYLAWYRHLLEESIDNRVQLCNINIRNCIGTVLAINGYRQYYYIYHAKSTSRGLQQLHGTATESESEKEHNELIVKPLLEGGPLQGLDRWLLKLFDSKLRKIHVSFWPDFDS
>Cep302
IALSDIIKQYFVSPTLLRVVRVFRVGRVLRLVKSAKGIRTLLFSLAVSLPALFNIGLLLFLVMFIYSMFGMSFFMDVGAFNGIDDVFNFQTLIQSMILLFQMSTSAGWDGVLAAIMREPPECDPHKEIFGNKNANGDCGSYGMAVLFLVTYLVISFLVVINMYIAVILENFSQATEDVQQGLTPDDFDMYYEKWEKFDPKATQYIALSELSDFVDFLEEPLQLPKPNHFMLVKLDIPICEGEKVHCVDILQALTKNYLGTADESSAEEPAAEKVDYNPISSTLRRQKEHFAARIIQRAWRQFSATRPPRPQSALPPPPSYEESCKKQDEITQESPDDSPSGSGTEIQTEVKTVELYPESGVVA
>Cep303
MSKNGNSSFMCPWTSNSEKKKKFLIGNLENKGNIERKLYSLSYSVLDNSTENELFVQKIHKANVYMLEQTYIQWKVLWETHDVRNQCQCIFPMKSVIYLQPLGQFPDFVLRYTFHLGNTEMDLLTLLREFAQIYFLGFDVKICLPLLKDSEHSGLKSRVHSVTGQKQFLSSSFFPFLRKKLPKDGYCILGITWTDLYPAEDLNFSLGESSFQHKSGIFCFGRFEPLSFQAGQPMCDIMEVDESLIWKMLK
>Cep304
MATYRDIDKVKYLCDCGKKHPICWLYLCRHCFKLRCGDCLLHEVDSHFCPCCLENLPSTEAKLRKNRCGSCFDCPSCGHLLSTRATNTFIVNPEDPTKNIPKKMYYLACGFCRWTTRDIGIGDKPVATGGWQDLESPHLDRVTMLLEYYKKLSLKENSEKEREKFIKRRGHIYYTDKFSLATVALKRKALNSPSAALHDDDTTVLEIEPAEMVTEFPELDDEIFSTPIQLNKITTIDQRLSSPEFQPVQVNNMYPRHKHLQVRKSVRCKKCDHNLIKPDYNSASTKFKIQSTAMYHVPELRISNYNVFSPKKEKKITLTLSNPAIYNMDIEFSPVQGEDLFSTAKVDLPKKKIVLARRDEDALYEGSTSLENAFDDDPAVIVSRKLNKIIFNIGVTPVISGGEVRVAFVMRHSYKNVTLGLPSEKEEVQTVLLEHTIYAQLGQIQ
>Cep305
MSDSDEPKDGNNEPLRNSFCDSTDSENSIFAQSPDGGWGWMVLFSSFLLNVIADGCAYSFGVFFTELLQTFGQSKSKTSWVGSVFVGVSLICGPLAGALTTKFGCRKMTIFGGIVSTTGIIISAFVNSIEMLCFTFGFLAGFGMSISYVTSIVSVSFYFEKKRALATGLSVCGSGIGTSVFAPLLEYLIDLYGWRGTMLVLGGIVSNVIVCGALLRPLKYDSKKNHDKTAMDNLSKISKRNTLLNSALDEGFSSRSYDAQLTYDSDMANLTVSNSVVQLPTYIQLKRASLSHEVFHKLRNSTNHGGDVRVVLGEPNVKQTTSFPDSFSTNKIVNGPYYMSDVLPEKNKDVWQQKTSATKQKPSACSQQNIVHRKDIFYRGNLLKLSLEQKSSSCPEISHLVGTVNDQDNTSDFLDWCEILKSQNISKHMKKLLRTMVNRSILTHPVFILFVISNFIFFFWSDIPYIYIVDQSVKKGIPQQKATYLISVFGLVSTVGQVVFGFAGDRVQSQLTFLYAVSTVLSGVSIIFMPLCLTYGSLSAVSALFGFFSSANNSLCTILLVEYLGLDNLTTAYGLMLLYQGIANLLGPPVA
>Cep306
MTTAEKLKALFEDLGKPTLRGVRKCPKCGTYNGTRGISCKNKACDVVFKEKERKRGHSADAVRIITGSTMQVFSVRLRDRGPDYRGFVQLPFVQDIEGNPASEVNPSMLLETSRCYVDSCCRNTQYTVDQTCTHIKAAIECDEEAVPLILKNSALNSLQVTNETKQEIWVMATEITGPLVQRVTKNIMVVKCKVNRKQPLGFLHFAFFETSRNRTQPEHKFQCSCKAFK
>Cep307
MSRLDQWYRRFLISKLFTKGWGKPENLKKLFNCRKIISNREECIKLVPPDYPVHIDKDIEQDDHRILEGHFLSPFAVYMSDVMPKEVEIAKFQMILPKLWKSQLKPVCVQLGGTGDHFYWRRRTLLGKPLLKEFGIASIILENPYYGMRKPKQQLRSALHNVSDLFVMGGALILESLVLLNWCEQQGWGPLGITGISMGGHMASLAASNWNKPLSLIPCLSWSTASGVFTHGVLSEAIPWRVLQSQYLEESQYGTDIKKMIHSPEDVARAFRLGQKYVQDMDESLKDVLNFYRSQNKPSLLNLKLDFETKEESLSIRKEDENKMVDFNPSNTISLENTQATAADSFQALNNTNILTTLSKPSKTDWKSRYLSLSYAAAKSHITRSQTTKEKEKEKRHSTKRVSEEALNFMRDVMEEFTHLGNYTQPVDTSLIIIVAAKQDAYIPHEGVLSLKQLWPEAEVRYIDSGHISAFLFNQKTFRMAIKDAFDKQIQKYYT
>Cep308
MSDLEERCNTLAYSDTEENCDVNLEGACGGDISLRGSTLSFEQLSEHTADDTDNLSMEVNLGESGSRQASEISSLSYQNLIDDDGLESMGLQHDSDESGESCINDYPDVEIDFPTDDMDHSADILADSLTEKLCKCSGKDLGSHQNLAPDILGQNSIHSKSGSDTLSDGSESVGGSHHYNKHSSRQKELRSDILDGKDVKLLDRNGILNTAADIGLEKPWEVAVNLREKSKDSKYCSPDETVKKRNSLEIRNNIPTIGEVKNYDERNIPSSTKYNSQGAKPKIKRQSPGFARRVNHSNSSGSCSDRDGSSSERETLPYNNQDLKQISPVEQTLQSDLDVTMHNEVSKPDRNSARKNVNIENEYDYVKYARIHQGNSYVGMRLAFPSSSISSSSPESSRDCSPEKIIHQKNGPEISDRSQHQVRVSEDCLTEIPLNNTEPLVVEEKRAFTLSPENTECDSAEVESVLSDEEKSNTGGMPIVEDGLSGSQASDVDEAFPHECDSPAKMLQLKQKSELNQEINGEETHINGKGKSIDTSGIKDELDAKEALNHTMADIKTAIQKSKNVSLKSSFTENSTTEEPVWIK
>Cep309
MTFTWKWQDLCGKGKNFTEWRAGDFGYCFEQLAIICPTHLILAICSVYFAAAAQDNNRNLGEILSPPWFLILRVLVTVLLMIIPITGVTLSTLLNYQKLSIMDGVTECIIAFTWLTNLVFLWYLREVYWLSLRGPVIMNLAVLLTLASRIIQTRSVALHHLIHPNLNNPIEEYTVYISLAFHCLYLVSILPSRRREDIPGQSFLINYDPLETEPLISDHVNNYGGIQVDHRQVEIAEDGSSCFSRLSFHWVQPMMRRGTRSKIASVGDLHHLPRRLRTHTIVQNFSNSLIQYILSKGRAQSQTDPFWDNNEESINSFSASPSIAIQDPSSQNCGKHSLFKTLFKEYGNEYVLIGILKIFTDILSFSGPILLNYLISFMENSKTKESDGIFYACTLFLTSLIGSFCSSQFTYRIQVLQFKVRAAIITTLYKKVLSVNNVLMSEFSAGKIVNFMSTDTDRIVNFCVSFHQLWSLPLKVAIALFLLYQQIGLSFLAGLTFTLVIIPVNRWLAFKIQDISKLNMLQKDARVK
>Cep310
EPHPSLERHESEMFFVDPKNNKRKLRFLHNTDAASIDLTVVVPAYNEEERMPQMLNEAIAYLNKRQKSNPAFTYEIIIVDDGSSDGTTETGLLYVGKYGVDKIRVLTLEKNRGKGGAIRLGVLSSRGRRILFADADGATKFSDLDKLEKKLEQEIRKIPSNLVVICGSRAHLEKDSIATRTYFRTILMYGFHFVVWLLCVRGVKDTQCGFKLLSREAALLLFRNLHVERWAFDVDILYLAQYFKMRIAEVAVTWEEIEGSKLVPFWSWLQMGKDLFLIWLHYSIGAWRINSKRKVT
>Cep311
VNKLDVNEVIKLAQDKLAKKYKKRYSFSRLVNGYRRFDPYRGMEYIVDFALVDNIEKKTIEKRLHMVRPLGHVEIIPMPYVTENTQVNLILPVSDEDKNELGSFLDSYAQNCLDAGDNTNLLIVFIYKNNSHLLDEDKFYVLKSMITYYNNKYHKEKIRWVNYETASIYVPDLMLMDSVSQHFLPESLLLLSTVGMDLATEFFNRVRMNSILNWQVFFPIGFWQYKPNLIYDKRPYPTSIDLKRNVGHFDVYSYEHSSFYNKDYQEARKSIPSKEVNNYDLFRMFLKHKKVHVLRAIEPTLKHRYKTISCIQSSPKYIYERCRIRRLEALANRSQLARLIFEYEEKMEKLKLKKKVIFKADESPAANSKNKKTAQKS
>Cep312
IKTKMESLFVPIRNNECQIRTIVLNRHLEKMPLVMVHGMGGGVGMWVLNLDSLAEQRPVYAFDVLGFGRSSRPRFSSDSTEAESQFVDSIEEWREKMHLNRFILLGHSLGSFIATSYAIRHPERVHHLIAVEPWGFPEKPSNASTQHLSYWARAIITMARPFNPFAAVRAAGPW
>Cep313
LSPKAIRKDRGRQLRNKRERAASPSPRETTPINRSRSGSATMIFERTREPVKEALSPSVAECLRAVYAAFLWHEGIVHDAMACASFLKFHPNLSKEMSQVDDKKSEKTKVRQPAESSKEIKKEPSKKGDNLNETRVRFFIEHQDSVDSDSDVSRQDSVRLGTLQTDSGKLDQVKIDTVKIDPLKQPKPILGRHKSEGSVNYQEDPLLIHSENGTYEREDAKLPATLYHLVGFWEELASTMLNVISKDMIYPSPALSMKTKKVEKKEKEKTKEKRTKKKRDLKPIVRGNLFGEAAGVLFAGTAGAERETMCELCGVMYPHPVTYHMRRSHPGCGRYAGGKGYNSGGNFCGGWAGNCGEGGFGGSSWYLICDRCRDKYLRERRQAQKDKEKSRKYKKKIFANKQQSNLIPMESHIILKNNAMFLLDLASAAGISLPSHSHKRTPNSLNRLDMFLPSVSEDIGTDLNPFPMAPFQYLTQQGAQASDSAFAEDIFFDTEERVFVRSGSLSLAQKQQRYRPRLPTEPRHSPLARSGSLSQELR
>Cep314
VKWLKKIILSSEESTSHWQRRDYKGFNSSVDWHNVDFDSAESIQQFPVQSVISNPSQGSHINEDDEEIEIQGYAWSGGGRGIIRVDISVDGGKTWQTASLQTAKQSLYRTYAWTLWSATVEVPKDHNGSLNLVCKATDISYNTQPDSVEGIWNLRGVLSNAWHRVLVHVDKEEA
>Cep315
LGTFSRKGRESPLFPSSAEHVVCSNPVQRGVITNWDTMEYVWHQCFERLGVSSDTQPVLLSETPFFGPQNREKLAEILFETFDVPALYLLLQPVLALYGSGHWSGIVLDAGEGTTHIVPVFDGYPCNEAIVRFPMAGCDLTEQLGRALQGEAIPALRQSPENYRTTVRHIKEKYCSIMKYEEARKNSMPPSEDKEYTLPCTDTSIVIGPERLKVPEYLFQPERCGFTCPSLQQSIAKSILRCHTSLQDSMASNIVLAGGTTLLPGMCDRLHKELSALSITNINITAPPVRKYSAWMGGSIVASLDTFRSMWLRKDEYYEFGPSSALRKCSWHKASTPTNLSLIL
>Cep316
MADLIDNWRDELLMNIQNDVKWKDWSKTFSAAETNLQRFTAVYNLPFIDKVIRIEEMSIEKSASDSTEFRNKGNAEYVKKNYRQAFSFYTRSIQKAPGIGDMLALGYANRSAVYFDMQKYHLCLKDIDLALKNDYPKKLMHKLLERQGRSKYEIGLNEEAIKYFEEAIKSLVDSSLEKDRQTERQAKLEKFIKDCHNKPKAKVKAEECNAFMGPLPRIEGERSSQFPCASDAICMKYSKDKGRYISATRDINVGEVLAIEKPYSFVINDDHHSSHCHHCCKRAEHPIPCSSCAEVVYCNATCREESWNQYHSVECSILLSIKLLEYDVYHLALRMVIKANYDYIKNFEENFADEKSTKPSAIGFNKLGQYDSEDYWSVYNLVNHSEDRTFSDLFRRTLTAVYLLKCLERTKFFSKADDCKDIHLIVGGHILRHLQMLPCNAHEITELSINLKQPLKSSAADIGSAVYATLSLFNHSCDPNVVRHSYGNLCVVRAIHHIPKGMEVVDSYGILYPVDDIEKRDAELGRRYFFDCSCVACANDWPMYDDIPNHSPYFKCEKCHHVLGQFENEDQDFDCRNCGERQVLSYRVKELTIIEPKFDSVFNDVLSGDYSDETFSFLLKHLSLMESWICRPWQDLNNCQEALKQIYSTKANHYICVDK
>Cep317
MLPGVGVFGTTATIQSFVPILKVCGFPVVALWGSENLDARTLAAELDIPFSTHKVDDVLLRKDVDLVVIGCPPHSQSYIAVKALGIGKHVLCSSPSGPMQLNALLMVKAARYYPRLMSLMCYGLRFLPTIVKMKKIIEEGCLGNITICEVKVHYGGLPKEKYDWMCDEGMGGGVLNTFGSNIIDVITFLTSERAVRVHGMLKTYTKQTQNIKGIREITSDDFCTFQMELDKGACVNVTLNSHITGQFVQEILVCGRKGRLIARGSDLYEQRLNATRESLIHFDPIKEEERYGISPKARTEIPSPYLKGLIHMIEAVKDAFEKEEERQNWHPEPVASASNFEDALYVQAVVDAIRKSNKTKQWTKVDVSVNEPEPEPNSNSMSLDYVRRGTIVLH
>Cep318
MDTKLECLTADDLWADTRTVKFGLLLIILLSVNFLVIAGNVLVVVTVAKCRKLRSVTNLFIVSLAFADLFLGIAILPFAIVLELVHVWIFGSTWCSMWLAIDVWLSTASILNLMAISLDRYIAVMHPIRYPSLMSRKRAKILIAGVWVLAFIVCMPPLLNWGGNVSTSKTVNRNFSMDVLNNIYQQNNSQHFAMLPDNYDYEGSGGGEADHINANCTDLSYLSCVLTTSKGYRIYSSIGSFYLPMCVMAFFYIRIYKTAVETAAALRKGTLTTKTEGENATNNMSITLRIHRGRGYNNTANWKDKKRKETNKDIHCDDDNNPQAKKHKQNTQQPTSHRKTKIKKKMAAEKTCSKGYVHTFKKFQSPKFPLLSPINVNMSSSLTQVCKNPSVDTASISSGSDIIEMNQTAYELNEQSNNSEEKQRLGLLTTGDQNRRRSAGFNFKVVRKHAKTNRSKFKRETKAAKTLAIIVGAFILCWLPFFTMYLVEAFCIDCIPPLMFSIFIWLGYCNSALNPCIYAMFSRDFRYAFKMLLTCRKYTFQNAKENTSHIQRNTQIHSVLRESDSLSEF
>Cep319
DFMPPNFVKDLETMDVVDGQEIKMICKVVGKPIPHVSWFHNGTNIDNNDEYVISYNPETGDICLHIVEALPEDRGDYVCMAINQYGQAATSARLTVHEPKKEEVIVPIQKKDQKAKPAAIPPEFVEPLQPQTVQDGSQVVLTCRMNAYPEPKITWYKDSIEIVPNNDFQITFEIETGRCKLIITEVYPEDAGEYTCHARNIYGESVTSTTVIVE
>Cep320
MGIKALQEFLETHCSSACVSVDLLKISRGFVPKRRYKFNDSGHFYLVVDAESCLDRLYGGYFSDWVCGGQWNRMMYFLTSLVQACHSANMELVVFFNGALESQSLNEWSAEQQNQRKKANLVTKHVNNKGTPPPKVWWTPPVFLRSALRMALRQLNVSVACSMDDHHQEVIGYCREHGLQGIIAQDSVYAIFDPPRYFSSNNLKLTYKGSLETKEYIMDDIAKCLNLHPSRFCLFAALL
>Cep321
MAVNKEKPLAFTTSFSRPFYIDLFVLIVCVLGLANAQQPPCIVKGCIYTRLPWYGYLIQKTFHRDMAKIQYQLWYPVSECCANLLIYYDDQLRTLNDKMSCSERERILPADNNQIIPLYTGNHKSVGCKISNETGKSIYVCIGERTFRSTGARTWYFAISRCSSKTHLNLNYFFNITGFYGTCEEDALSFSKTYIPPKQNNGTNLYAVIFGVVSGVMLILAVLFFSLWCVAVRRKTSGSVTSSQATMTHDIFYVNHSLSDREQADYSQSSSENYYEVIPERRSYESISAQAASTAERHHSLRTHATLAKEHRTHTTYIFDDYPPPPYHPPQPTPSKGQPQRQPVQVIQAMQPIQSLQTGMQTSLQSTMQPSMQSTMQPSMQPSLQTTLQPSLQTTLQPSLQTSMQSSIPTAVMQPKFQSALETSA
>Cep322
ENFRKLMELTEKARQSYVEMVAMIEKDIQENVPQIYSNPTQIFAHMGHSRTPSGCSGISFASSILSEPISENYPQLEPETDSRGNEIAKKEKDSEMKISPLCFHQITASSAMAEIDDGNEADTEDSNDTACARIGNGNLESLSSGFEQCDSENDDDGLSNNFMLHEALNVLPHIDSIHSVGYELNTEILSQHSVRTVGDTSEVLSTHSSKTIGEGSSTIVTETYSEQGHLDKTTSCADSSINLTRVKAVEKDKLIQDWVKASQCCLEEGGSSDQETAKEDSCESSGSSKDSTVLPTLSSSPSATLLKISSNLSLE
>Cep323
MANARCGNCELEFDSSYIHCTECPNFDVCLICFANGAEIGNHLRDHSYKIMHLTVRTVNVFETSKPWSLAEETMLLDAVEQYGFGNWEDVANHVKSRTLSECQEHYVTFYIHGNVGAISFPDENTRSNYRPIPDSTPPIKKEKSTSENNEGSGDASGDNASCDINGLSNGSPMPLVDLTAAEQKDLGYMMLRGDFEREYDNDAEAVISSIAINYDDEELDILFKLSQVDRYRSRLAERERRKRLACKFGLLSTNALFSNNNTSGKPKSQQTKKTKSSSSSSAGSKDDKDVIDRMRVFARFQTFHEHKQFCDNMQRVKDVRCHIKDLLRYRRNGLTKSNEVELFEEVKIKKERRADRSKKVANSLMNKRSMSSSSTLVSKKNECKLDIIIDDDDENPDDCDDESTKDMSSLPNYEQLSNSEKRLCSSLRLTPSNYITIKTSIIRESLQRQHGYPVKIRYPSYLDKTHRRKIINFLTNNGWICVT
>Cep324
MSSHHYPYHSSELQSAEDENRLPSQNDGNISEKEEYERMERWLDAHPQFCHNYFVRKAQRQTVDEWLFQQSESSWSAGQSENPTGSRSNSGSNTPVRKISTQELDRGSLLNPMVSTVDGTPTFLAPYSNTNQSVCQPQTKLRRRSRSELQALDEKELMYELVKDASEELDVTCLCFKILQNVCILLNADCCSLFLVQYNYAGEKMLVSKLFDVSSSSNYEQCRNSMEEIRIEWGTGIIGYVAKTGERLNIPDAYQ
>Cep325
IYIFAEAHACEDVLNAAEKYIYSHFAEVEQSEEFFDLPKETLIHFLSSEHLHVRTELEVFHLALRWLLHDIATRKVFIWDVMSPVRFPLIAEHQLQEYLQNSFDLGDNEHDISLSVICYKMYKHNRLKTSLMRPRLQTCKNIYIIAGFSRLQGKKWADGETLSCVEKFDTFEKQWKIMPDVEDARSGHGTAVFNKKVFVAGGEHDSLICDTVECFDPTTGAWSGIACMNFPRCNLALCADRYHLYAIGGWIGSELGATIEKYDSTLDQWMVCGKVNTLRYAMGYVEHEE
>Cep326
VIYLENETGPDLVVLHPNWLCTDVIGNLISHDKILQTRITGCFSIDEFQLMYPETDALDLLKVLECLEVCTQCDNDGDVEYEFPCLNFVETLNGLWQKDSQHYADAIYGGMRIISVSDSGNQFKYLFPRVQVQLRRTLVLENDDPSLDLYQWHHGSKYCCGELEGILNMDKNEQFFEIKVRGPKESRTAVFYFLEDFVTAVEQIIHDICPYFQIERHILHRGQLEEHVKVVSSYSPRQLIECQLNHTLSVKLDKMEPECIAEVIFLGSPDVMDNVTLGVDLHISMLTIHARRILSAMLDPAEPMGRDWCLLAVTLGLTKVLPSLDSGSKKHESKTNRTLEEWSSDPNATVTILVNRLKEMGRGDIVEALYPHFLLYQVGYEDNSGEDNSGGSRQG
>Cep327
MAVRVECYPEEALIDQVISIQVLNLVPCSSVTVSAWVEQNGKHFGSYGHYTASENGRVDLSKECAEPSGMYVGVESMGLFWSMVSVPGQRSGQRLFQSEASKPLAFEIRVYEGRLSWDDLWVEAFEDESGIKVGCSEEKLLARKIVLRSYKGPDVSRIVVETGRIRGTLFIPAGLRHGETRPGVIDMFGSRGGLLEMRAALLASHGFVAMALGYFLYKDLPTELSFEYEYFEEAAQWLQSQPNVAPGGIGMVGVSLGAQISVYMGLNCPLVKSAIGIGHPPTFGVGTKFTKAGQIVPSQSLQNIVIVNHKDDMKSMQMDFELEKYFSFNTSHTSPLLFIVGSEDTMVKASDVTKWLDTLSDSDRSMVEVAVYQGAGHLIEPPHAPLCAISYHKSLRGLMNYGGTTKPHAVAQEESWKRIRDFLWNTLGKRYTKCRL
>Cep328
MAESREPEVSGEVMSSEIINLNVGGRRFSTSRQTLTWVPDSFFTSLLSGRISSLKDETGAIFIDRDPKLFSIILRFLRTKEISLKHVDISTLRHEAEFYGIMPLIRRLVLCEDLDHPTCGGVLFHSYLSPPTPPQPESMEGGQSHSLVSLIESELCRPGVAQRVEAGASNESSSPQQQQLHSHSRNSSVDLCHTHSRQPSMELRPNAVSRNSCGDIRHSRKSSWDLRGNKFDSNRMPVQSMRVTMIRGHHNWICIAYLHFISCFRMDSTGWHLIWTSFYMENPVERVALNAKVINPNQDFANKMVAASTGSTIWLWSVTDDGDSREIGTFNLKVSVDSLFFIGSQLVALSQTGKVGVWHAMTQHWQIQDVIPITSYDTAGSFLLLGCNNGSIYYIDMQKFPLRMKDNDLLVTELYKDPSNDMVTALSVYLTPKTNSLSGNWIEIAYGTSSGTVRVIVQHPETVGHEPQLFQTFTVHRSPVTKVMLSENHLVSVCSEYNHVRTWSVTRFRGMISTQPGSTPLASFKIVSLDRMDNQMSYPGGHDFDKLPGPFGEQDDKQVFVQRVVPDTDQLFVRLSSTGRRVCVIKSVDGSPISSFCVHECDGSNRMGSRPRRYLFTGHTNGSIQMWDLTTAIEMMKKDQCATSGGPTPAELVYILDQFDLSNSRSSTPCMSPSPSVIAPHGFQPMACRQRAETFPCDQQPEAGCSVDVEDDDDFEAEVSCF
>Cep329
MAAEIKHLVPRYAENIEDGVLAASRLKNDGIPTDTSYEQGNVEKEIEKMFLAARAKYFGEMEKSSKDDSGSEEIFIDRPTNSSAPPSLKRKRHIEFLTAGLRELGISYQCLDASRTWICYWILHSLDLLDALPLSSELETNIANFLNRCQHPNGGFGGGPGQEPHLASTYAAVNALCILGTKHSFDVIDRPKLLSFFFRMKQPDGSFTLHENGETDVRGIYLVASAAVLSNIISSCSKLFYLSPEWVASCQTYEGGFAGRPGLEAHGGYTFCGLAALCLLGKLHLCDTKLLLRWIANRQMKFEGGFQGRTEKLVDGCYSFWQGGAIALLQSALQQQGELGFPADTWVFHSGALQEYVLTCCQHMRGGLRDKPKKSRDFYHTCYCLSGLSIAQHNGSKLALHILGGEDNEVRPTHPTFNICGNSVYRALQYFKSLSIPDDP
>Cep330
MSVTSDYLMKEEMTNTDSSTDWETTSPSILRNIYPFIIKRESIDEIAVPILGYIAPPVAVITIITNSLVVIVLMKRNMKSPTNCVLIGMALSDMFTGVIPMPLYLYFYAAGYYQDYVPNWCCRIYHVFTLHIPTIFHTASIWLTLTLAIQRYIYICHSFRARTWCTINNVIKGTVAIYFIAILFHLTRFFEYDFESVELMSLLHRNQTVIGCYILRSQWLVNWIDLYYNVYFWFRVIFVHLIPCTALVVLNGLLIHAMTLAKRRRKLLIKQNKRNESKKIKDTNCTTLMLVAVVFLFLLVEVPLGILMIITILQNTLKITIFADNVIFVTSSIINMMIMLSYPLNFFIYCAMSKQFRNTFKRMFCGGPLPIDRESSQYMTLPTENGKTIVTTDETKL
>Cep331
MAFTVNFDRDGQMSQAISSNDLHTVQQLISSGMSVNSVVHNPDKQENTTILAGACYAGNLDIVDYLLKAGAYINHKDPCYGRTPLHWACIGRQENVTLYLIKNKADVNCVDRDNVTPIITASMVGCQNIITSLLNNGANPCAVDRLRASAIHYATFYGHSEVISTLIKSGCNSNNHVIFGQGTPLANLVHIKDQENCKLLLESGYNLDNEEWLSDFQRHQSMSNSIGSNSTIKTILTWLQTPRSLESYCRIVIRKCMQGVYLQNRVSNLPVPLTIKNYLLFL
>Cep332
SNIFGGFDDGGLLARAEALAAVDITKTTSPQIMKHDSIYGHSDFAGHTPNTSRSQMSSALHSFGPNTDTMLDQLTTNAGGMPFGSMPEHHPSASSHGHHNHQMYTPMYSTHQNTMNTHHTITAHHPGVHHSSMRNSDCDPRELEAFAERFKQRRIKLGVTQADVGSALANLKLPGVGSLSQSTICRFESLTLSHNNMIALKPVLQAWLEEAEKQAREKKVEGETGVMPIHGEKKRKRTSIAAPEKRSLEAYFAVQPRPSGEKIAQIAEKLDLKKNVVRVWFCNQRQKQKRMKFSAAASH
>Cep333
FGGKIVNVAQLIELLMTCILYVLLSGELILGSFPESPISLTFWIMIATTPLLSYAFLKSLRGVSWLSFWCTMAHMAINAFILIFCFTRATEWQWKSVQIKVDVWTFPISIGIVVFSYTSQIFLPTLEENMEDRSRFHCMMHWTHIAAAFFKVLFSYICFLTWGNGTQEVITNNLPTQSLKIVVNLILVAKSTLSYPLPYYAAVEMIQTTYFNGKPSTYFPSCFDENCRLKIWAGCLRIGLVLATMAMAIFIPHFAILMGLIGSFTGTMLSFVWPCFFHIRIKGKILPWYTKVLDISIIIIGVVVGSIGIYYSFRALSLAFRGIPTTPFHARDFHKSL
>Cep334
ADFLVCGAALEVNVTTELDFFISINQISLLQQVINKNISCFFEIDIPKGSVQQMENADRLGHVFTESSQVADSGLGSEISTTTNYKGMESLHKTSRHTATSLSCSSLPPKNPLKPSSSISPMLAMTLEMPLEVLLTAGRISCMVYSHQYLQSKEQHVGGVSSYPSSTLPSMYQQHVPSLLKSFSVGEQMSAIDGIFNKPDEPTSSQIKVSPYIVPYLYLYFSQPHTVVALQPEGQKFEMSFYDVMVKGPSASQKLL
>Cep335
ADVKAFESSISTNVIVTSEGNVTWLSMVIFKSSCSIDVKFFPFDEQNCSMEFASWTYDAYQVNILTNGEDNGDMSNYIENSEWSLIGFQQKRHVVRFSCCEEPYIIIHYHILIKRRPLFYLFNMVMPCILITLVALLGFYMPSDSGEKISMGITTLLSMTVFLMIVAEKMPPTSDVLPLI
>Cep336
MEDSVVMMSAKKIIKEGDHIVMKRDDSYRIMQVRLNRYVFVDKHKFKLDGMVGCPYGSRFEVKNDTIVQVDRHSWKVNIPDCGKGVDNRNIVGKDSNQQLSHEEIMAMKKDGLAGESIVGRLIENSSTFSLKTEYAQDKYIKKKKRKYMLVFVVLRPTTRILIEMYFAKSPAKICHLRIDSLAQILMLGNIRADMNVAVVDTCLGIVVGAVMERLGGRGNVIHVYHGQHPSRPAVDCYDFDQDHMDTLHSFPMEKLNLLKHTGNIIIDDDSKPAAVDENEPKVKALKLETSPDNEESNETAATIVKSEGTDNELESNPELSPEDTNDNKSEMKNEESDNCEDKSKNNVDSSVTDSKATSLEEKQNETVDSVKPEKKRYRGTFENREAKRESFVKKLVTTQSLMVSKELDCIIIASKFYPTPLVLNLLRYLRPSRQIVVYSQYKESLLECYAQLRELGCLVNF
>Cep337
MGILDTLARWFGLKRKEANILVVGLDNSGKSTILNYLKPSDIRSQDIVPTVGFNVERFQTKSLSFSAFDMSGQGRYRSLWEHYYKDCHGIIFVIDSSDLLRMVVAKDELDHLLTHQHIKNRHVPLLFYANKMDMRDSISKLKCVELLGLDQLKIRAWHICSSNALTGDGVSEGISWLTEQIIAVNNNNRN
>Cep338
MKRRPSCIGFPSSAFVVFVCILIFSFSWSDSSSNGKPFELSSKDNFDEIMDKFTSVTGENCRSKHYTDLRLDTELKKGVISQVPRYNKFLSTVYYTNRSSLLHAHNLALNRAFYYSYIYQELNKSEALGRQPGFEYIYFSLAADVSAGISMINGSGLFFDNNCSYPNWYTTMKINGTLPLFGPKAWRVDDYNEPTNWLREPTNNTIDIHDFGAGRSRNYTNSAYKHSPWYSKWLPDLNSNLDTLRKYTYNIGIRRSEKTGEFLTDTFQVSSFFGPPQPGTKEMTILPVVFTDPYFDCGRSNKWIVSATSPVVEFMPRYSNFTHLRRP
>Cep339
VAITNSIFTLMVMSVDRYLSLQYAHSTQRTTSPQQAIVIIITIWVLAALIMGPLLFIREIDVLVLPSLEPMSFCIENWPQSTDREAYAIFLFFVVYIIPSTTLFLCYIRVFKYVCKQEMQRENSDCSTKRLISRRKAARMLIILVLIFMVCWLPYNIVSLISDIWGSAWNQLDLLRYALWLGHSHSAINPVMYWLLNKRFRQQVRRMFRKTKNCGSSHTCHGFISLPTPKYV
>Cep340
MSENGLNGHRNNLTSLQWKVGFINSEQKYLTAETFGHKINASGTGLKKRQAWTLEQDPKEEVVYIRSHLGRYLSSDRYGNITGECEEPGRSEKFSIEYNDKGQWAIKNVEHGCYVGGIDNNVIGHNKPPTSTEWWTLQLAIHPQVNLKNVNRKVYARLAAEEGEIQFTEVIPWGQDCLIILKFVEGKYALVTCDNRYLHRDGHLVEELSPETLFTIELKSGQISGLALKDVDGCYLTAVGHTAVMKARNRAITKDELFTIEDSHPQVTFTSHTGRIVSIKQ
>Cep341
DIVVADSENHRVQIFTSEGILKIKFGSKGIRPDQINYPMCLAMTNEENIAVTDSVNACIKIFTQEGNLVQVCGSSKFFEFPYGLAISPDGDFVVTDICKHCVTVMTKNGDFSHSFGSYGDSARDFDHPYFVTVNKQKQILVSDSGNSCIKLFRFDGHLLRSFTLQDFHLSVECYANLQGMCSDADGNTLVICNSTIYILAKNGRLWEVITPKDGLTTPKCVSYCNNGFLAVTQSGYNEIHEVCLFDYNKDDYKSLNTLLYYAIDI
>Cep342
MNSSNSNTAYPDAYFPNDSFNETESHMGRPNLIMWQPWVQALCILLYSLIFLLGLSGNSLVVYVVLRNRAMQTITNIFITNLAISDILMCLLAVPFTPIGYYMTSWVFGETMCHLVPMTLGLSVYVSTLTSTAIAIDRYFVIVYPFRPRMKKVTCLLLLIAIWIISISISLPLGIYQQVDTKENGTIYTCEENWPRKQSRQFFTLTSLVLQYIVPCCIIAYCYTKVSNVLKMRTKMKISMGSKSREKDELEIRRKRRTNNMLIAMVSIFVCCWLPLNIWHLATEYQEFLEKWEYYILIFFIAHIIAMSSTMYNPFLYAWMNDNFRKEFKTVAPCLFPSSPEPTSNGNFTQYTSIVESHPPSHYNPQSNRKNENENENEGPANAYFDSNTEKVHLNIEEDEEVA
>Cep343
MGPHPIWMLLSLSAITLCVAFDLQGSKPSYAKFTKWEPCDNGTLTFQFKTDRGDALLMYTDGGEDYDFMELKLVDGTLKLRFDLGGGAMIMSVGQRLNNMQWHTVEIQRAKAQTNLVVNNIAETMETKPYDIVREEENKESFVFIGGMPMEYGAKLDRLALPSVIFEPQFRGSIQKVLYSNCGGPMEAPLRLEESGIRGTEKDLCLENDPCLNGGTCLTTDKRVVCECTGTSYIGDFCQI
>Cep344
MALPSKAWNTHNFSGFINRIQGALGPPKLVVDKKTIEKSWKLMDKVVKQCQQPRMNLRNSPPFILDILPDTYQHLKLVCSKYDDKLHTLNECEYFRIFIENLMNKCKATINLFKDGKEKMFDEQSYYRRNLTKLSLVFSHMLAELKAIYPNGSFAGDNFRITKSDASDWWKRSFED
>Cep345
GTIDVVAHKVRRDGRIRELFRATGGAWGGTVIDRQFLKLMVQIFGEAFMKEFQSNHPKDYVELLQDFEVKKRGEGESIRVSLPYNFCNFRFDGKSVQEVIKAYASECNNEVKFSGGKLVLSPNKVSSLFYDALEQINDHVQSLLDSSKMKDTKYIFLVGGFAESVRLQRSVKEKFGERVTVLIPEEASLAVVRGAVAFGHDPSTICKRICRFTYGVGSYLPFEEGYHREDLKVVSEDLVLCKNIFQIWARVGEVIGANEIWRETYTPIITNQKGIMFEFFKTTKRNVKYVDEENVEKCGCLVVGMPDLTGDKNRAVDLEVIFGGTEIKVVGYDHTSHTSRETHIDFLSEK
>Cep346
MNPNGSNNSLANIQAAGTPFTWTHWVVALILSFTIIGTIIGNSLVCIAVFMVKKLQTPSNFLIVSLAVSDLFVALFVMPLALLYELTKEWRLGDELCDAWTSLDVMLCTASILNLCIISVDRYCVITRPLTYAIKRTPKRIAWLITLVWLLSALISIPPLIGWKTVRNPLECGYSQELGYQIYATVGAFYLPCTIMIIVYYRIWKVSDRISRAETKSHRGTLEPSTPYSNRPKSSSGSCDTHLFPNGSVHSGKEEDNEILPRRERRFTLRTLLTKKTKMTCSKETKATKTLGVIMGGFIACWLPFFILALVNPVCNTLKLKCPVHPVVSSIFLWLGYFNSFMNPLIYARFNQEFRRPFREILCFRCRGMNMRLRTESYAAQYGPDPQINATNRCSLRIPNDSIVRYNSQGQTLVHVGNGSTASDGESKL
>Cep347
MDNYNKESKTVPERNPNVIYKKLSTDTKYDGAKLNQNKFKKDNSEQSDKNQQSKSVSSDGKKYKAKKSKIKWKNLELDFQNDPWTSVRTHECSKHRICCLNLKLFQDLIEKDASSICLQLGSCEECFKYFLNKPIDLHTTTLFLKVLRQSLKSFTLKEMNNKHLSLMMYSTFFDHINDVIIAIRDINDKEKDFLTEILNIFKIILTLTPSHYVKVMQTVGIIDIAVQDPDSELNLKMKELQNLLQSISSEHAPRSRQSRTDSSYSIVDDFRNLKLIPTVGEIISNKKPILHKNIKKGAYENLDHYLDVQFCLLREDFVGPLRNGLALFIGDKKILNDKKNDDFYIYHKVYVIDWVTTKNGIQYKVSFDVSKFSNINWEQNKRFIFGSLLCLSEDNFITTYYATVSDRNSEELQQGIVTVNFFPDVKLNMVINKQFVMVESKAFYEGYRPILMGLKEIVSCDLPFKDYILYADKNVKAPKYLTACSPVFDLSCLTDKSKLVYDYSTKTVKVQRTSSTAIKVDVLGNSWPEAVSLNFNDSQLSAFSNILSKEFSLTQGPPGTGKTYIGLQTVKVLCSNYEKWCGKPMLIVCYTNHSLDQFLEGIDKFLDGGIVRVGGRSSSEILKKYSLHQMKLEFSWQNHFALNINKQNVEKEIKELKSNIDGKTDQFQETRYKIVSIDILGQYMGHLYDLLIEGFQDNFGKLNGNKYFIIEEWLGFGDVTVNEENSFEKVANYDEVIDDSDVEFLQNNHMLDTDIEDLSQARCKRNPVSDETKESDNLNNTDGFERTAKEKEKLQKRLKVELKSTEIMSVEEIDSLSYIDLWIMPVSKRWCLYRYWVSLYSSKLLEDIFELTTEYNMAAKRLEELRYEEDKIIFQNSLIIGMTTTGAARYRAILQEIQPRIIIVEEAAEILEAHIITSLNCKCEQLILIGDHKQLQPSTNVYKLAKHYNLEISLFERMFNNDIEVKCLNFQHRMRPEIAELVHPIYPELKNHHSVKLYDNIHGISKNIYFINHNQPENEVRFGTSKHNPYEASFITGLCCYLRKQGYESSQITILTTYSGQLFSIKKLIKTERLCDGVRVTIIDNYQGEENDIILLSLVRSNELNSVGYLKIDNRVCVALSRAKKGLYVIGNFKLLATNSPLWAEILLSLEEKKILVDAMILKCQNHPETCAQVTSFEDFCKAPEGGCLKPCEARLDCGHTCALLCHPYDKEHKGHQFCECKSSIR
>Cep348
GNISSQCCLANESNGLLKLLGTLLERNSTLSSIDNDSRLLTISQYIYVFLTPLILSLGIIGNILSLSVFLSKKLRHLSASHYLIALSIADTTALIFYVCIDWLKRGLSMWPNDSYIYLLHTEGFCQLFIYLGYSSRFLSAWIVVAFTVERYIAVCHPFQRYRYYTRRSTRRILLLVVISSLIFNLHKPILSGIHEATKGGPKICTVHPNFNIISFVLDNVFAFFITLVPFTVITILNSLIIRCLLRRNRKRNHNTVITEENVIRLEFTLILLVISFFFIALNLPFFVVWCIQFSKAVLITNVDFIRMAVDFEFLKSILFITRTIFYMNYCVNFFLYSFTGAYFRKELGALFICKRKSLNRRSSSIVRTTAVSCRSMQSSWV
>Cep349
MADKATPGPSEVKNEAVLPVLNYKRVKNKILRSKMFRKMLLEKKKIEMAKRKDRKMRIKKGLPVPPKQEPKTIEKLRVADETLISQKDEEVEIDESVDEMAAHFKRETIPKILITTSCRSKLRTYHFCKELTTVFPNATYYHRRTLAIKKIVPQAIEKEFTDIIIVNENNKKPNGMLLIHLPEGPTIHFKVSNVKLRKEIRKCDSATEHRPELILNNFNTRLGHTVGRMLGALFPLDPQFRGRRVVTFHNQRDFIFFRHHRYVFRNEKRVGLAELGPRFTLKMRSLQKGVFDSRYGEYEWFHKRHEMETSRRKFFL
>Cep350
YAKTPIIKFMAYLISHLYLLALFTITVVLPIKPISVSPSLIPFWYEWILLAWLSGLLVSEITNPADRAGLGWIRIITLVVCAIGLLVHLLAVVLYIYSREDPRVYLYIRNQFLAFGMLLGFVQLLEFFSFHHLFGPWGVIIHDLIKDLIKFLVILLLFMVGFSFHLVAIYQPVYNIDLSSNISVMDMFEFLFFSLFGLVDRDSFPLLSNSLDWVNKLVDAIFGIYMMVTLIVLINLLIAMMSDTYQRIQSQSDTEWKFGRAKLIRNMNKQSISPPPINLFTKFLAYCWAFYKHK
>Cep351
MSFEIPEGLGDMLRDFTVAVLRERPADIYDFAIDYFTRVRENRKPKTVPMYIVVDECEAGEPEPSSMKPKTNISNRYERRISISGEKYDPEEDDDDEKVVHPKTDEQRRRLTEAVSGILIFRSLDSDQMQEVLDAMFGKKVNAGEEVITQGDDGDNFYVIDSGIYDVFVETNGTTRKVHQFVDTGSFGELALLYNKPRSATVTAVSDEGTLWAMDRNSFRRIVLKRACNKRKMYEEFLENVPILKSLDQYERMSLADALVSQNYSDQTQIIKQGDGADGMYFVERGEIRVTISHKPDDPEGEVEEVGRLCKGSYFGELALIENKPRSANVYAVGDIQVAFLQRDSFERLLGSCLDIMKRNSELYKQYTEQTK
>Cep352
MGNYKSRPTISCADELKKKISESYSLFRSKAIEDLRPRDSEWSELQLACSRCDLAGVKELLNEDNVNEKTDTGHTLLHICCISGAGADSKELINYFLQQGIKAIYLTKNQFSALHLATYKGDVETVVALCEANIDVNVTGNSGMTALHITAMCGHLEIAQILLEHGARINSGDAVKFSPLHIASFFGHDKMVESLITNGANINISGGVGDRPLHLACAKGYLRITQLLLQGTSDQKVDVNVKDDEEHRPIHFCCKAGNLQILSLLLEHKADTHITNIYGDTPLHLACYYCKLEICKALTLHTGSASLNIENIFSETPLHAACTTGKSIELIKFLLEQQNVDINYQGKDGHTALHSACYHGHLRVVHFLLESGADVNLVASVSDQNGGSEKKEEQTALMWAYEKGHDSIVTLLKHHKRPQDESACGDYTQPGGDGSYVSVPSPIGKLRSVTREKIDVLQLRATLPHYFHLQITDLESQETIGSGSFGKVFKGKCRGKVVAIKRYRASSFGSKSDVDMFCREVSILARLDSPYVIHFVGACLDDPSQFAIVTRFVSGGSLFGLLHEQKRLIDMHTKLTIAVDVAKGMEYLHNLPQPIIHRDLNSHNILLEEDCHAVVADFGESRFLRSDEEDNMTKQPGNLRWMAPEIFTQCTKYSIRADMFSYSLCLWELLAGEMPFAHLKPAATAAEMAYHHTRPPIAITFPKPIIGILQKGWHANAEERPDFKNIVPILEECRQSQAVMLISNGNTITNDPISELNALSEDSDNEGRTTPPLTGHVTAMRTRWEMEASRNSGAQSEELRRRFPLTQVDKNGYVADPLCTMRMPM
>Cep353
MNKRSLQTVSEAHEKFHENLPRPPVPGKENENYRQSSCTGCKTSSPCCVAPCTSASCKDNVCISTSGSQANRAAAGTASGPQSLALFYGTPHHVQQRLNEAAHCSSGISTADCPDTKEMDAPEGSAVNTPPYAETDATTPPYLKWAENFDNLLDDSDGVNLLQTFLTQETGAATMLEFWFACQGLKHPARSAGEIPHLIKVIHKKFLRGDSIPFISSETRKELTERLKKPLMLDQSVFDGVQEEVLNYLRNNTYPLFLKSDLYVQYVQQGGKSPKGSSNSSSGSNSVRPVSVPLPTLPEDQELNTSTVLQSHSVIPGPLMKPPSNNFRYSRLESTSWRTETIT
>Cep354
CDRMQSLYNCQDLVNFFKTSSSIYFDTVIDFSAYHPHAVREVLAIFRSKIGLYVLISTDSVYDVCMKNHTAPSKETDAVRPFDETTREDYAKNDNYGHLKLQCEEELRQQPEASKIPFLIYRLPDVIGPKDNTYRWWLYQLWMKLRTYLERPVSLPSNLVKQEISLVYVEDVADIIVQYLTGSEDINDEAYNLAIDETPTLYEVLGDIKDSLNLTDLNIFIEPLTSSSVYLFPSVKLGPVDVSKAKEKLDWKPTSWEKILKEIIAFYEKAIKEEKYEIPRRDVIHMMQKYLTRRPLQVLTGLRAVYGIDYPFVKEEL
>Cep355
MADINTVKGLFVLSVLVNISLLTGILTLLAIGDYSGEEDSLEALHCNKKQSPVDDVGPNMFELRYRKHRIFDSLNVEEIEAVQKYLFSQKSLNLVHPSKAKVTDNYIFLMESQTPKKLKVLRFLDHVGPEPPRQAKVIIMKGQGRLPMVEEYIVGPLPKPKYHYLNNKTAKQNPLPFRIRPYNNPEIVALMYEVLPETMSSLNKVLQDIYGAQLSPHECEELCLTFTAAPVSTSFVRERKLWIPLFYNLEFPTLHPIDFQLLININHKNIKDWKIEQIWHSGILYNSTEHFLKTYKQNSFPRKRVNTKKLRESTRGYLHSRGKLFPNKPSSGPQQFETSSKRYKIVGNKVIYMKWSFDYRVSAIQGLQLFDIRFGNDRIVYEMSLQEMAVLYSGFNPFMKYMHVADTVDLPGKGFGLVPGIDCPHHATFLNATHATEEFDQAKVYQNAICIFEFNKDAPFRRHHSNNIRGGVFYSGLVNNVLIVRTISVVYNYDYIFDYIFYQNGALEVKIYSTGFVYTTTFSEAERPYAVPVDENIVASIHAHLFHFKVDLDILGEKNRYETWDVKVENKSNIWRNSYEEFHQYWLDRKLKRTEKEAIHKYNFNTPKYHTILNNDKTNYHGVPRGYRIHNRGMVKQLLPENFHMESSISWSRYQMAVTQFKDREEKSSSITALFGTKNPAVKFSDFLE
>Cep356
MMANAEQDMHMCLSCHQTIVGLMNYVQHKQAGCQSTKSIAQQALNSLGKIPPSASAQDMFETDCSDASTSTVASEEHCVLEPRLETISLSSDIVDKATLENSAQLKTVNFTVSEESHPIELLQEPVIVTTDTITEVSDVVKDVSEAVTAAVVTTDEPVVEKDNQLPQASPSSPVKSGENFFHSLELQCKKEDSERHCLPAKQNRAVNTTLDKGSADSHSDLPISNIFSSLDFSSDEELDFSYTELSSDSNDYSSDEDNVPPRTHTGGKWKPGEGPLSSKNFPHPSYTRGKWKPGETPHELQLNKNNTNISADDSSILEDVTGVEESSTNVVTSKEPDSSNLKENYCSACDSFCCEHVEKSADSPKDTAGTSKDSSEVVTVEEQSTKKQKKSKKDNGKSSVHHCQICDKSFFSKYVIGRHILTRYHQNRAKNHPDGFHVLEKYYRFVIRLSPFQCGVCQFYFNRENDLMDHMNTSEHSKNCLALVGPMFCTVCSLKLSSNAEMLNHLTEDLQHKEALERQKQLCIIKECRYQIQCPFCDIMMHSSVRLRRHIRHKHKSGKKVKASPRRKGRHKPECPHCNIQCHSMSSLEIHIRRRHTKEKPFSCNPCNKNFSDSYSLKLHLKTDRHNKKLTSERVSTPRRKKKTFNPDLIPTDEVVMEGDEDESIPGEEEVANNDKDDLYVNGNKEPEKTLKVSGPRKYSAARKSKAKDKIYKCDHCDFTAPTYGDLRPHYLDVHSGHVFMCNVCDLVFLSEKALRVHYAGKMHQMNLVKGNETNLYTCEECGKKFDDERWCQFHVEAHHNHMSNEEAVRAKFRGQDITTSQFRAYLDEVAKQPRDSSVQCPECSKKLKKEHVMEHLRMHTGEKPFVCRFCQNGFISSLSLRRHILRHLGLTERKCQICGKEFQKVFSFNVHMKQHENNDVGKFTHMCDVCGQAFPLKMQLVAHMRRHGQRIHKCPFPNCRWDFVFKSELNSHVRTHTGEKPFLCDICGYSGATKTRLARHSRIHTGERTYHCDYCTYKAGNSTHLRRHMRIHIGSKPYKCPYCSYSCNTHENIRKHITKTKRHMGLFIYPCKFCPFGTNSTKDFRNHLLEVHQDQCDHKSLEVLSVFTGLYNKEIDPRKPPEGSQIFPIKERKQRAPRNSLPPNQMDLLTEEQEEQQLEQIPYKEVESSPLDAQEVTVTPEAHSLIASEMIAVAMTEAAVPTHIATTQQITTQHTGTVDTQLLQVAESNMHTLQNSQFRGDILQHPQFRTDTITAGHFRADGQVIAQAQTVDPNTASNVLSLAEAHSMTSSLDLGYCTTIEYICLPSANGT
>Cep357
MAGIEQIIAILNDLPLDQLEDSWVKSAWEKDFVELDTIPEDLIIDLEESNFYIEDLLKLQSSLDCWINRETNEVSFWTVLVESDVSYKHFIAYLAYLIESASSKAKVGATKRHAGLLASCNYFQLVSIAGSGAFKIFNPMLLNSCLDVLRRWTSSAGANRKRKLSQKNSQKSNRAKNRKLSRNPSVEMDDDDGDEGSDESDGEELSPQDNIILQKALVSALKAFIQLVQNFSLRGSDSSIHKSIQVMAELIRPYAGLDNHINRTFTASTAKYPVELAYVALKQLCSGFQGNSAAIINVVYKQLMSSILMLGLNNKVVFSQTIPVAYAQCRLNSISFICDILHQHKDSAMKSARTLIQHLCIKTPDKTDYRSKVAESILTIMDAFDKTSYAEMIKWVGVLISTSKTNNRMMALEIFSLLLSKTEIESVDVPADLQEYLKHKHYIGYVVDRCSDNSSSVRSRAIVIFSQCVGSRNQKVVNACQSLFTPQNEEYDSKPSNLESLPNLEIDNVTPISDSENNKTPNQGIVFTGQTPFVNLDFSPVDNNLSDNYGVLSMLKRRSSDEKVFVRKSALQAFESLVRLLQNDCQMGVNILEERCRDPSLSVRKQAMQSLSSLLFDLPTCYFIQKAWLNGVLPLILDCETTLQEKCMKCLEEVLLQNLCTYNRSLSSQYQLTWSLLQIMAGEEEESLRRYFQRAVSQWARLKLIKVFHINVLKTHVGTEHNNAAWMMLSELSTAKVKFDCSFVVQFWNENCSLDSGNESTSTCKYVLKVLLNVAESVPFEEKQKLVADLSKRLLQFGSPIDLISMTMATIKKLTEDNKFEKNKLKTLCQDILKASDKYLSKLILSEKENTAVDEEKVICHLFTLGEVCQLHPAYPIKHILLVVQSIIASPCISDFVLKCSQGSVASQTNGLDNLSKTKSGKNHETLLHFAGSKLSSRVRGHAFITLGKFCLQNEDLAKKCVAALVRELETSSEEAIRNNVVFILCDLCIRYTTLVDQYIPKVATCLNDVSPLIRKQTMTLLTMLIQEDYLKWKGPLFYRFITTYLDEQIELQKFSEFCFVHCLLVRNPNIMFYHFIECIFYFNRYQKHPMYNRFTQDQNNKNSLDLRGKSKFDLRWRLYTFMLQHMTDEHKINLSGKLNQEILAGVVDGIIELDEDGTTVLQDSLTILGSKEIKISLIVNKQNEGNMDEEEMAAAVIAKMNKNLISKVMKKNLIENIVPIVTSLKLVLETKRSPVLKELMLYLRELIKDFKSEIQQILGTDKQLADEIEFDLRKFEEQQQQQQQQQKENEEQQEIAQKSPSPEQEFDDVNNNRNSNQVPVSAVKPGRNLETLSLSKKAILNSAKKSIERLQQINGEKRQSLRISSDSSTNNSSKSKQDVINSSDEQNYMNRAISTPFVASRSKNVTFHSDQNISLTPPSPIRHNSPNSLRNTSFQSTSLNSLQDNAENVIHLSSPLRIPEANKVWNITPGRHRTKSARLAASKCEDEDENDIKMEEPATAVAGQTRRS
>Cep358
VFYKADGIELNLIELGRDKHDLIDVVGDVQFGKCHIHIDPEPITFTSPDSFITLPKWDVSKGGNLSLKFVTNEPNSVLLYNSRSENHDDFLAVEMLDGFLFFVFSIGLNSQRLRVTEQKINDASVHEIYINMTKEAGYIDVDGHRTDYAIPGKSVLSPHGKLYLGGIGDREDRFLLPKEIWAGVLGYGFVGCLTNFFMNGESFELPALSVEQMVPGVKNECQNMKSQCLKRPCLHQGNCAKGWNRFICDCRQTGYYGTLCEH
>Cep359
FNNFTSAYYNSNLWDNATSTEPIGITSAIMKGTILGSICLVTIFGNVLVLLAVFVNSHLRSTTNYFIVNLAIADVLLGTLVLPFSASIEIIDYWAFGQTFCNIWAATDVLCCTASILSLCVISIDRYIGVTKPLQHSSIMTEKRAVYIIIAVWFLSVIISVAPLIGWKDPPDPNPFVCTVTKQLGYVIFSVSGSFYIPLLIIIIVYFRIYKEAEKQYRFLSTGIKTAKINENTEEVTLRIHTGHSAIEAASASTSATFSAKSETSDSLYQNSSASDNSDGSGRKVISRHTLTGRAAKFRRERKAAKTLGIVVGVFILCWFPFFFVLPL
>Cep360
LADWLLLLGYDVRSLAPDVTYTGEIRGHKKGCHDVELLPTSSAFECTFRRDMDNLLMMSTVSSSKITPKQPTPVLKPAHVPFILGNGIILSVVDERVLVNFVDNTPEILRKTASVLLNNSDIIDMHFTIKGKAIHYFVKVDTNQADMDLGSLNLRGKPVVFMENGINITVHKIQHTDGFHARSHEEIDIRLHGNYSIMNIRYGTDATHEKHRVLQHAKERAVMHAWAREKYWLQNSLPSEYLWSEQEKYEIKTVGYAEGYIGIYIRNPEEYPELADDCNNIRLLKRTR
>Cep361
VHLIVIGGFLQLLAGFMSYRRNDHLTGSAFIVFASLWTIQGINHIMMTSLPQTAMQYGVLPGMIGFMAMSVILSMCAATVNYIMPPVLVAIMIALIFEGVGLFFLWGRRVAAAFEIIIALSGIYGVVVMTLKGVSQRYILPGFGNAPYDVLLVRTKAPKSKQNEKKKNTKYAEPMGMGFIGNVVPATVLAFYHLGFFTDFRPAIPMFLSSLFCQLCASYYSFLRQDFFNAILYIIYTVFWTSKGITELLVTMDFAGIETLRTNFYGQWALLIIMLILLVCSMCQTKILYLYNLLFTLMIILSLDHIPIPVYNFTFGVPCCLIAIFSLFMSTSYLINSIAEKTVLYVGAEVCDVEKLRRLFERLTACT
>Cep362
VYQPLLSFFIHKNTDVSDEIIVSATPPEPTFKSLNTDNIDTSSFSIIKDECLIAMKKFTSSITRTIHQIEGEVRLEIHESFNNYDLLSDPSELLKDVEFCELLRMTCTDWMTRIIEALEIQLKKEPQGNGPLMEIDYWKERNAALSALVEQLRSGTVRQVLDIFNSIDNTFEEMLLDLHKYHIEAKDNVRFLSTLERHFKNISHGVSFQVVTETIPSMMNALRMVWIISRHYNKDERMVPLMERIAWELTERVIQVINVRKLF
>Cep363
MVLASASSQSHMGGWQMMEDGEHNYSIVFNFEKLFDEPSFMEYMLKNWTNCFIYSVIYIVLIFGGQCWMKARNRFDLRPALAVWSGTLALFSIAGAIRTLPELISTIRNRSLQYSICVPTYFRGVTSFWAYMFTVSKVFELGDTLFIVLRKQQLIFLHWYHHIATLIYVWYSYTDHTAPGRWFMVMNYIVHSIMYTYYALRAMRIYLPVVVNMTVTSLQILQMVVGCLINYWSFQIKTRGEYCNQSYDNIKYSTLMYCSYFFLFAHFFYNAYIRKQKLMKKVS
>Cep364
SDSNNWRKGPYEGIILSCTPDLVSNTQIVGPRLWSLSDNGLQTSTVNLFQSTTDQPREKRHGFLSLTFTRALCKNVKRRLCKLNVELIGLHDIEASSSGENLYFHKYISEVCLSMEPCDVVIYLPAIKSVFDIAELSLLMSSLHKLCRSGVTTLTESEAAQKAPSFSFTTSSLPLMYVNLSCLRMFFPNGQSGPDAKTLKNMSNATMDHDMLLLQFHLLSLSSQADNPLPRYVVCKHLFAHALQAGITHQPGSAIEDRQYQFDIKGLSLSS
>Cep365
GTLFQRAILQSGSALSSWSVANDPIGCTHQLALSVNCSIDDSQDLIKCLRNKSFSDLVKNAPKPPKYFSCFAPVIDGKNIIPKSVEELIKKPVSMFSNADLMFGITKNEAYSYFDQEDVENGISEEKKEKMLRTYVHNRFQFHRQKVYEILDHHYAEWSKKTTPKNRRDSLLELLSDGQYIAPLLKVGQLHAKTGNTYFYYFTYTSQSDEKGKLSGGDELPYIFGAPLVDGIQPFSTSSYSKSERMLSEAVMRYWTNFAKS
>Cep366
QNSIKLLKYLSLLPNRRLTTLTIIFTSKNPLFYAGTEFVQALRELFDTSSLKDAEESPAQLTQVSLEHLDVAYDDTVFDYLSENNPKLQMLNIQNHVLVCKVTCDCMLRLVQRCHYLQELHLFYSCLSDNVLFAFAESNRPPTMKRMSLKCRIEDKYHSDLSPEAWSAFRQAHPQLEVKLVFDHTCPKDRVMEIMQPEIPVAHLHLDTFTMLNDEVIQTAKYYSDTLQSLVLRTVSSNSLNESLIYMATHCKKIGKLYVYCVLEPWVIERLFELCPKLKETGNYILKDKKEPEPWVVGIEDDYW
>Cep367
MPKKKTGARKKAEKQRVRQKEIRSAHMDRPIAERSCNFLMECDQCKTAQKNRAFCYLCGAVQRVPICAQCGKSKCLMKSGDCVIKHPGTHTTGMAMVGAICDFCEAWICHSRKCLQTHACECPLQDAVCIECKRGVWDHGGRIFKCSFCLNHLCEDDQFEHQASCQTLEAETYKCVSCNRNGQYSCLRCKICFCDDHVKRKGFKYVRGQSIPCPKCNHETIETRDLSMSIRKYKFGRQNDDIDYNGGESYEQGTGAYGYNYNIEDFEDDEEESEDDSEEEDEQSDEKNHKEDEVSEEASKILGEKLKINDK
>Cep368
MPVHDVNITDEDKMKAEEMKEKANVFFKNEDYNQAVTFYSQAVDLNPHVAAYYGNRCLAYIRLECFGYALQDANKALEVDPLYVKAYYRRASANMALGKFKLAQKDFEAVVKVRPNDKDAKTKYQECRKIVQRKAFEKAISGEEPKSLAEQIDIESMTIEDDYDGPELEQGKVTLKFVKYLMDTFKKQKKLHRKYAYKILVDVKDLFCRLTSLVHIDVPDGKKFTICGDIHGQFYDLMNIFELNGIPSETNPYLFNGDFVDRGSFSVECIFTLFSFKLLYPDHFHMSRGNHESSTMNQMYGFEGEVKTKYTQQMVDLFTEVFNWIPLCHCINNKVLVMHGGLFEDDNVTLEDISKVDRNRQPPESGIMCELLWSDPQTQCGRNPSKRGVGIQFGPDVTKKFLQRNKLDYVIRSHEVKNEGYEIQHEGKCITVFSAPNYCDTMGNKGAFITLKGGDLKPKYTSYEAVPHPEVKPMAYASPLFGLF
>Cep369
GWMNELYYYDPDNYHINKTNSVYVRLEGVTLRLSTPKTNVPKRAMFDENLSNPTFINQRHYDLNNCRVFLLPAGLVKKRLWSKKYPICVDLTRNSACKSAPPLQKKPLKDNASSPSTDMGFEVISAELLNPTILYLFARTGREKEEWYKRFHAASLGLPLGNHIQDIHNALKVPPHHKRSDSDTNIGIADGFQRHKRHNSMDSMNSSAATTPVDSTASLSPKSENFQQTNMKNFSHYMAKLMPASLDGVKSNSGPLHSQRESSSVSASSTPSSPTSREVPSPDLPYTILDFSEPQLLWINALIGRCLWDFLQDKSWTDKVMEKLQKKLSKIH
>Cep370
MMLSGITFLWKWLVWLFTLHISCSLAQTTISIQLPFQFTQPIYNASIYENSVGKIYVQSTRKMGIPVRDSSLDVSFSIIKRDDDSIFKLEELFIEDFWFLRIRTNTGILPGKLNRELHDHYTLYIKAMAQNLAGLIFEADAIVYISVLDRNDLMPIFYNPRYNITLSEDTAVHKRITRVSASDADIGINAEIYYSFVEATNTFAIHPTTGVITLTRPLNYQERSEYELEILASDRGHKISHSQSMSRGRAKLFVTVQQVNLYPPEFSVENLPSLVEHGNIGTVYAIVRIEDQDTGNNGKLNMPQIIDGDPNGYFMLKAGKSREEFLIIVQENLDREDSPDGFNLTLYVSDQGTPSLNSTIVVPVDIQDMNDNSPVFSQAIYEASIDETALVNSPVIFIKAGDADAGKNAKVHYTITGGNVDGYFQIDPISGLITTASVLDAETVSDVELEVCAEDEANSGARKSGAAIVHIDIKDCNDNTPVFNSTGDIFYVDENSPISSIVGQVTATDIDKDENGYFSLTIANINKVPFEIEPFAGHLKLTQVLDYESMKDSYILKIRASDWGSPFRREAETQVTVKVRDVNDNKPQFESLSCMVYVSSDIENDTALLVVSAIDLDITSIVSYSIDKGNEKNYFSIHTERGDIFLSVPTTELLESKFTLAIGATDGVHAADPMEMTVVIVNKEEADRQLLDNSVSYSCQKSNATKVLEKMLLKKQKDNESNQDLMAEMPDEYRYNINPPEFAYDMPTNITIREDKPVTFSILEIPVSDSDPGYNGKLTYVLSKGNEQGKFSISNEGKLYILSELDREKKDIYELVITAADLGKPSKTASRNITVTVLDVNDCSPVFERNHYAVNVSENINLNATITQVYATDDDTGQNSEIRYTIISDTDEFKVDNHSGIIRVNALLDRERQEVYNVLVQASDKGSEISLSSTTTVTIHVTDINDNLPKFSPEIYDIKIREDLPIGAVVTTLTAYDPDLGPGGEVTYSLIYGTDGKFEIDEITGTVRVSQKLDFEQKQVYNITAQAQDNGDSPLLSSCFINIEVIDVNENLYPPVFSTFVAIGYVREDEPIGTAFMQVSATDADAPEDDLTPIMYSIRDGSGLGRFTIDNN
>Cep371
MEAGVCLKIQLLCSLLSTCFFKLIPSNQIENNTFLCIYGVRKLSETRLFSIDGKLLETTARAFVHINTTSSENECVIELKHLNIPRIKIRILIYFFSCSDELTVRLDTTDVETMPRNILYLQIQSCLMSQEDVGKLESLYDLRVLTYFKTIPSSAIWSGNNETDNVKGIDNVVSYNIQADRNYSSTLPWVLTANRTYPTIAELSLSGIGLTEFPDEMRIRFPNLQSLEIPNNKLIEIPKFPYTEETYKLPLGLSRTPYMQNHYAEVFGIKVKPNYFRRILNLNGNQITNLSDNCTSGFLQVLFLEKNGVVNISDHALSSIYGLDTLTLENNLLIQIGEKQFSYCKDLQSLNLKFNKISWIHSRAFRHNKNLLKLDLSNNKLVSLEEGIFTALDNMKTLNLEYNQIQNLSCKSLPLSSIKLEEINLRNNTLETLPICFFLIRTLKQVDLSFNQIAIGKVSILLGLINSSELIHSVVYSASSSVDLYRKPKERRLIDLSYNQIHRLDFSNFTESNHRTMVLILLNFELRFTGNLIECDCHLLPLLDFFITHREKHYFDGSEYFYHKWRCDSPSEFKNTPILSLKKEQLYCSEAMLHCPTNCMCYRRLVQKTVIVDCRHRKITVFPLTMPDGKLEVWLQFNNITKLVNRPYLSQITHLNLTKNSITSLNHTVMRNMVNLKQMILNWNLLTTLPKEIQYVQFEVLNINNNHFFCDCTNIWLKKWLQKSRESIVNWRRIVCNTVGDKVLNIVEVPNDKFICNNPNDNFNKTLTLGLSLALAILILLVCLFLFIHYWLEIKVILYVYLNIRPFDSNPQKIDDDLEPIDTLIVYSKSLSEWATENIIKNLEKLSFNVLDTNRDLLIGMSFQENIRVAVSRSKYSIIVLSEESIEDSLVQIALSYTYEKTLSVRPTYIILILHDIKRNIVKNKNLKKYLHSGRFINSTDHMMEKKLFYMLTGRNLYNNHDIPLRRRKSYKVFFPEVLGSANTLNEQKKYDIFISYPDQTYKFATGPLLSTLQSRGYSICLPDRDFVVGSAKEENILKAIKSSIRTLIVITESHVEDEWQLFTLRTAVQCSLKKPFNYLLCILDCIEDKNKLDPETQAYVTSHVVIDKDDPLLWKKLFRSIPPARTVENSTPSFDSRKS
>Cep372
KRGAASRGKLQRGGLANFGDRGSLKAGLRNLQAAAKGLSQGVKGKNAKASPLQGVNLPADTSKMTISEKIKYFTLWLKRDYPKCNAIQTIENALTSCKLKLDHSYDVEELVRIGGRSMYTAKLTVEGKFMARAVAASKKELKHEVYKKAVEVLTKQSVASIVKQKDPGPEKMRAELTNSLTKNKTEPSWEKVVDICKEKGLSCAPEKTFHGNEKQVGFQQLIAQLKATNPQPDNEISAFIQAFSASHCTLEHTYTPSDSRLANGKAVFYGTVTIGNVVVGRGMGCKKKDAKHEAYKQAIEFIKNNALEIVMKGNKKQPVEHSGFNISSTEVKSPKTTGETATFTDLSSKLEALIKLIKESAHRANTVNAVDTMAVQCCLSPTCLYRKVEGDMQKRTLACELYLDNLLIAKGEGDTRKDAQIGAYTNAWEVLSTSTPNYLISEHHTLTMKDKLDPMVIDIVVKGFGKYGESNLPRLRRLRIQSPENSKSIEDLVIMEHEDWKYDRQRHAFCILNNSSTMCGMLMEWEIEPQGDVF
>Cep373
MDNNGKRSKRPHKKQSTKTNYNGSNQNSSGKDNAVRFHKSLQSNSIASGGKQHKTEKFKTKLKNFPDFRNRCQTSARSIVCSKHRICCLNLKLFQDLIEKDASSICLQLGSCEECFKYFLNKPIDLHTTTLFLKVLRQSLKSFTLKEMNNKHLSLMMYSTFFDHINDVIIVIRDINDKEKDFLTEILNIFKIILTLTPSHYVKVMQTVGIIDIAVQDPDSELNLKMKELQNLLQSISSEHAPRSRQSRTDSSYSIVDDFRNLKLIPTVGEIISNKKPILHKNIKKGAYENLDHYLDVQFRLLREDFVGPLRNGLALFIGDKKILNDKKNDDFYIYHKVYVIDWVTTKNGVQYKVLFDVSKFSNINWEQNKRFIFGSLLCLSEDNFITTYYATVSDRNSEELQQGIVTVNFFPDVKLNMVINKQFVMVESKAFYEGYRPILMGLKEIVSCDLPFKDYILYADKNVKAPKYLTACSPVFDLSCLTDKSKLVYDYSTKTVKVQRTSSTAIKVDVLGNSWPEAVSLNFNDSQLSAFSNILSKEFSLTQGPPGTGKTYIGLQTVKVLCSNYEKWCGKPMLIVCYTNHSLDQFLEGIDKFLDGGIVRVGGRSSSEILKKYSLHQVKLDNGFPRTRELQTNREHVYTEITALGHQIEDKTICFQTLKHKIIPIEILRPYMRHFYNLLTESFQKNMVGSNYMMEEWLGFQNVTVEEENSFERVAHNDEVIDDSDVEFLQNNRMLDTDIEDLSQAKCKRNPVSDETKESDNLNNTDGFERTAKDKKKLQKRFKMELKSTEIMSVEEIDSISYIDLWIMPVSKRWCLYRYWVSLYSSKLLEDIFELTTEYNMAAKRLEELRYEEDKIIFQNSLIIGMTTTGAARYRAILQEIQPRIIIVEEAAEILEAHIITSLNCKCEQLILIGDHKQLQPSTNVYKLAKHYNLEISLFERMFNNDIEVKCLNFQHRMRPEIAELVHPIYPELKNHHSVKLYDNIHGISKNIYFINHNQPENEVRFGTSKHNPYEASFITGLCCYLRKQGYESSQITILTTYSGQLFSIKKLIKTERLCDGVRVTIVDNYQGEENDIILLSLVRSNELNSVGYLKIDNRVCVALSRAKKGLYVIGNFKLLATNSPLWAEILLSLEEKKILVDAMILKCQNHPETCAQVTSFEDFCKAPEGGCLKPCEARLDCGHTCALLCHPYDKEHTKYICKKQCVKTLPDCNHPCLRSCSERCTPCITEVTKVMPYCSHHQEMFCSRDPVTFICQEPCPLELPCGHKCLNTCGENCLSKCLQIIENTCPCGHTSNIECYQKEKCFVICKELLDCGHFCKGYCFECRGIHIHKPCKEGCDRILICGHKCQSKDCSSCIPCERPCENRCLHNKCKMKCGEPCKQCVEPCQWECKHYKCSKLCHEPCDRPACNAPCKKLLDCNHQCAGLCGEQCPELCSTCNEVELKEIFFGNEDENDARFVQLEDCKHIFEVTGLDNWMEVDLNNSEIQLKLCPKCKTPIRRNHRYGNLINKTLQDIEKVKEKLNADPREVSTLKSYIDSNPNHIRDLRKLKGHFHIGSIISKEHFNSMKTKAQYLEVLSKLSTIDIQYLVEWFVNHKARFTAQELKEASLEVQRLQELENIEDLKTYTQGMSDISSLLKEASTYLEGFYSEEKQSKIETIMNKIETLKPGLKISEKERIEIVQALQLPKGHWFKCQN
>Cep374
CYELYRNGIRISGVYPIKIPKGPVQNVWCELEAENSGWTVIQRRRDGSENFTRKWNDYAFGFGNVNGEYYFGNENIHKMTRNGNYTLRIELSDWENDTAYAQYTSFYIDSEKDEYKLHVSGYNGTAGDALNKYHNGMLFSTIDKDNDEWAEHCALKDRSGWWFRACGFSSLNGLYTVGGKIDAIPNGLIRGIIWYNWKNDFGYSLKMSTMKIKPYAGVLLDSERARKEVKEEIRKKNSTNELGMLTG
>Cep375
LTVMIKRNDKCGSTNVITYVTHERSLPNAFDGGATHYGPGKEIELKVLEPSKYVKIHIKYIDTTILVRHIGRYFTFSIRMPEEIVNSSTADEQPELCVDGCPKLQQIDYKKFLARRQEKLREYERENKIDMLRVEAETACRNANVAGFYFDSCVFDLMTTGDNNFTAAAYNAWQDLLKLNPEIAKNGRNRTDLSIYDSRFSGISPLGATTFTNLLVLSCTLLTIWLHCL
>Cep376
LQPVPKDGAEESSKVLADIIAKVVHEKFADLTDNYSSQYSRRKVLAGIVMTTGSDGQGASVIGIGTGTKCINGEHMSDRGFGVNDCHAEIIARRCFLRYIYDQLELHLSDNPDVRNSSIFELREKGGYQLKENIQFHLYISTAPCGDARIFSPHGQDVETGDRHPNRKARGQLRTKIESGEGTIPVRTSGVIQTWDGVLEGERLLTMSCSDKIARWNVLGIQ
>Cep377
MPNAVCSHCGCSEIDYDPARGDAVCTKCGSVLDDQIIVSEVQFAEHAGGGSSIIGQFVSSDESRSHSMGGNFHVGVGKESRAITLENGRRKIQQLGAQLHMNQHCMDTAVNFFKMAVVKRLTRGRKSLHVIAACLYLVCRTEGTPHMLLDFSDVLQTNVYVLGKVYNQLARELCIVAPAIDPCLYIARFAHKLQLGDKEHDVSMTALRLVQRMKRDWMHTGRRPSGLCGAALLVACRIYGFNRTVKNLIHVVKVCESTIRKRLNEFEVTPSSQLTIEEFSKIDLEQEMDPPSFSAGSKKRKVEQNKLDDKCKLNELTFEVTNIQKEIEKALEARKPRGIFASYSKVCDDADSIASEINDSLNDLCSEIQESICPEKKAMFESENEMPRELEDSGSQDAMTKNVEDKLCQLVLPDFKGPAPTAASLGIRDCVAECLTEDFEDATDGDGELDLTDIDDEELERFLLNENEVRIKTKIWMEANADYLMEQKLKEAHEAKEKEEAASKPEKKKKKTYKRKSHVQASTAGEAIRTMLQEKKISSKINYEVLKDLCQPIDKQTPASPVSASPAVLTKNDSITSLRLKRPGSLISSNGDLRSHSEVDAGPVGPPRGKKVKILSQVTNADTGKGSVEEDNVVVETGPVQYESGPVQYAATTAEEEEEEEEEEEMEHMSAAQLLGHGSQEG
>Cep378
MTTREEASDILKSHIPDNKEDLLDQILDRQSLDPAFDHLLNKCVDSLYNGHYYDCLAQSSILLDRIWEMLNKGHWKTVSMHWRISYSVVSLCKACSQLALWLTSDQESSISATDVLKSCDMGLLMGSPLEGNNLTNLASSVHRLFCSTKQNQGTQKLSRNQPAVLSVAPEEEEEGNANTVMVSQDKRLNSVDESVHNHAVENCLEKVSTNRLILEKPSDVCNNIVDKTKEMETNSILSSSSLRSENGVTCVRTIENNNSEPFLTKVSTFNLPITKVKCPSLEHFHKNFYNMNCPVIITNAINYWPAMSSRPWNLDYIKSVAGARLVPVEIGSKYTEDSWSQKLMTISSFIDEFIIDPKQGTDNVGYLAQHQLFDQIQELRNDISIPIYCCLGTCEDVDVNAWFGPKGTVSPLHNDPKHNFLCQVFGKKLIRLYSPQDTESLYPYDSHLLDNTSQVDVENPNLEKFPCFKNLNYNEFILEPGEMLYLPPKYWHFVKSLSVSFSVSFWWE
>Cep379
MAVPKGESLSSQIQSRKPPKKLPTQRKASNTSGKMPVLAQPIHVGHFLLMVVMKLCRKVLLMDISVKIGIYVVGVFVASVIADLFVVPPMYFSRRDNLLNLFFVNFGWIWTVLMLSAFISLTSYVYTGCNVNLVKKHLLRLAIATFWWYVCTTAFDHMAQRTGICTEIKLTTRHKCKEAGRVWLAFDVSGHVFLLTHNLLTIVEECRVFKDWRRLRELLQNPDVQQMRKVSSEEVNLSKDANEKLTPYIKAAVIMLTFFTLVWEFMLLITSVYRFHSLAEKVAASMVSVICWFISYRIIYPNYSHTIPYPGQTPFRYMT
>Cep380
MRLVILDTSNDVSEWAAKYIRRKILEFKPSAERYFTLGLPTGSTPLGTYRRLIEFYKAGCISFKYVKTFNMDEYVNLPRDHPESYHSFMWNNFFKHIDIEPSNAHILDGNAPDLDTECREFEKKIAEAGGIQLFVGGIGPDGHIAFNEPGSSLVSRTRVKTLAQETILANARFFDGDIEKVPNMALTVGVGTVMDAKDVLILITGAHKALALHKSVEEGINHMWTVSAFQQHPSTTFVCDEDATLELKVKTVKYFKGLMQIHNKLVEDI
>Cep381
MTAFEEMGVMPELGKAVEEMDWMLPTDVQSEAIPMILGGGDVLMAAETGSGKTGAFCLPIIQIVHESLKDQAEGKGKGKTIVKTGDVSKNWKMNVFDRSDAMAIDPEGHLCQARDPSGWHGVRSNKAVLGKSGRYFYEATVTDEGLCRVGWSTNKATLDLGTDKNGFGFGGTGKKSYNRQFDSYGESFGINDVIGCYLDLEKGLIKWSKNGIDLGKAYDIPGPLRNEKFFAALVLKNAEMDINFGENAFKYPPDKSWTSLFKAPKDSIFVSKIESGGNTHKPAPNAPQAIIIEPSRELAEQTFSQICKFKIHLAEPNIRELLIIGGVSSKEQCDKLEQGIDIVVGTPGRMDDLISTGKLALHQVRFFVLDEADGLLSQGYGDLINRLHQQIPKVTNDGNRLQMVVCSATLHSFDVKKMAERIMYFPTWIDLKGQDSVPETVHHVVCEVDPTVDTQWKTLKHHVQTDGVHYKDNHGNLFSPEMMSEAVKILKGEYTINAIDEHNIDHGLIFCRTKLDCDNMEKYLMERGRGKYSCVCLHSDRKPPERKANLQKFKDRKVRFLICTDVAARGIDVTGLPFVINVTLPDEKQNYIHRIGRVGRAERMGLAVSLVAVKKEKVWYHSNCSSRGKGCYNTNLTDRGGCCIWYDEPKLLNDIQEHLDITIDKVQPDMKIPIFEFDGKVTYGQKRKNTGSMYKGHVAQLAPTVSELAILEKRAQTSFIDLKYNRKFASR
>Cep382
MTSWSVLRGFLHPHRLKNLSSRKPNYLFTWNSLSRRVFSTHRSSIQEILQNTASNQNSPNVTLTGWIRSLRKHKNFVFLQLSDGSISNHIQVVCNAHVYDDCEAKYGSSVLVEGKLISSPSSNHAVEVEAGKIHVLGDCDPHLYPFKARRKHTLDYVRDYLHLRPRTNYFSAVLRMRNALSMAVHDYFQNNGYCFIHTPILTPSDCEGAGEVFLVDSVASNNQSKLETVKNKNFFNQNTYLTVSGQLHLEAICGSFRRCYSFGPTYRAEKSTGKLHLAEFYMVEAEIAFLDNGLDGLMTILQSLIKSTFKQLQDKHITDMNFFFNQMPEKYREMLENMKDLDFQKISYTDAINLLMKYNEKFIFPIRWGDDLKKEHEKFLVSYLENTPVFVFDFPLEIKPFYARVNDDGQTVAAVDLLVPEIGELIGGSMREERLPILEKRLKELSLDKQYSWYLDLRRFGNTKHGGFGLGFERYMQYLFNISSIKDTIPFPRYYGSCKV
>Cep383
YGPKITCVIYTGDLNVNGQDILHRAEQRFNIVLPHPVDFIFLKKRKFVEAKMYPHFTLLCQSLGSLIIGFEALFSFVPDLFCDSMGYAFTLPLFRYLGGCQVSCYVHYPTISTDMISLITDQTATYNNSASISSNPVLSRLKLIYYNIFAWIYSLVGRCSSVVMVNSSWTYGHISSLWKVSSTKIVYPPCDVTEFLKIPLQRDCKIHSIISIGQFRPEKDHPLQIKSFAKFLSQVPEKSHSLYKLQLVGSCRDSEDTKRVSELKELALILGVSHYVDFHLNVSFSDLKQLLSEAEIGLHTMWNEHFGI
>Cep384
NTWDEHLFELVLPRPCTVGHIDVKFTLLMNMYSTLPNIQVTLLKQNIGNIGKQQPPAAPDTSTSTLSEKESTATTSTSTTAPTPTTTTGAKNGLNLSTATSQNPTSSDYVSSVTIDPKPFVVEVDQKLDFNLHPRPNLLNDSTFNGKSEVNNVLDPLFLEMLNAEILCGPLPVSSCLDLSGSSALVTLTSPQLLNSKSRSFLLHIKGFFTKGEDSPDKAQ
>Cep385
KADVALAPFSVTPERSQVVDFTKSFMTKGTTVVVKKPQRTVWMFQFLFPLSNYVWIAIFLSFLVVSLALFGVSRVNSDKHRKYTHNFLESFWYIWGTLLRGSLKSSPLAVSSRIISSSWWLFSLIIISVYTANLAAFLTVTNIYLPIENAADLAYQTAYDYGTVNESQIEDFFKHTNISHYSKMWLHMRFNDKSIVQRVEEGLARARNTKYAFIWDSPTLRWEIADKCDLMEIGNPFDLKGYGFAVRKDTAYTEALSNAILKLGDTGERQKSEG
>Cep386
MNGINVTYNNKHIVGVLGTGDFARAITKRLIMSGYSVYMGSRCPQDRKLTEIDKTLEDAHVVSNHTCLTHTDIKILILAVPHDAIFTILQNYRDFLTDKILVDVSNRTEYDESESLAEILADAFPEAEVVKAFNTLSAYAIESDSFGGSRRVLIASNNKTASTSISELCHDMGFSTLNMGGLRNARELECRQLVLMSGWGAPTLFTFAVFFFWFAMCAIEFGIFFGTHPELKVPFGNLPLSALNKPVCLTAITLLALSYLPGCLASFLQICRGTKYKRFPHCMDRWMKSRKMLGLFALLFSCWHVVISAIILSPASMPEWYQHTRIHIPTNTTNFAFEVSSRMNWIGETSISVGLLGLIFMSILGLTSVPSISNTLNWQEWRFFQSKLGYVTLFFVTVHVLVMAVPFWIKEPAFIAISNRFYCILLPALVFIMKFLLLIPYVDRYLMKIRSGWERRLYHTHSNGYVHI
>Cep387
LTYGEARSLWSLLQHREFLLLLLFQDNDTFPRINGTCGSIYAVEHVANNKLFNMKSNSWLSIFLSDAYHWQFPVWKKRAKMSIGMIEFMMDIFEKNGVNYYMCNILPTSFGYTPRYDIKIIDILSVVSKHHLKTEMSNRSCYTDDDCTFSHNCKTQCNQELRKCSSDLVVPNLKILCDLLMDYLMYGAPNHITVDLERLLHQCQSLDNRQFSAEMDHAVLLNDLQLFIWSQIKYG
>Cep388
MDIEVKYLMDYVANCNDVEECQKYIRKAFDMILQMDHLQFTTDLPHATPTDILIQCSDLAIRCAAYDIAEECLNLFFTRAVATDTNRCVAYLYMAQLSAPTNIFDTTHLEKAGQHITRAINLAVKNPALHSEIYNASILYWRLCHPFLRPGFYNYVVNTLYVIVKALNDLPDINYNWKAILSVTLIEMYLKTGKKSEAIEIAKTAIGFVKKYAITFFKKLFELIVRYQLVDSVMSQGQIKNSPELHAFYSIMKLNYTSETKEIGREIYKVMVQLNIATLSTDNFGYVEESVHANASPREGKKKSPRELTVHRPRPLSEDNLERQYLLLELTRLCLKHNLVPFAQKCIQAAMKSSNYKKEFYTQFKFAESEIMVKLLGAHQESYSRKSVKIRLKAIKLCEENIIIAKQQHDAHSVQCGCVTLWNLSLPLLQSNLRSHLCKPLTLVAQALEDIQSLFIQLRCQVHRELALCEEKEHIKIAISHLKKAIALDGSKVYHNQLSLKLNRLTLLSEMYFNPDNPEDIAGKIIEQAREVKSLGTKEGMRALLIKAGITLSPDAFQTVLDSESLFYEKVKLSPNTTDQLVERVQRYDANIKKIDGHLLRIGDRCDYIRMHLWADLSKVARKHGAWDVCRTAAMFCLLYDDNRWLSAYKDVSVTATECSSVDSALKSDENIDEILYSKKKKGTGDKLSLSDREHVRVLAEINFIQGEACLNLLYQENVKLNDLPVYPQDYSKHGKNYEAADPAEDKDWQIYCQWIQQMNSKISSSFLRGLILGYNLNDSHIVGNAATYLWNYNLHIIEQNRQSEIVGCFSTILEGMQKVDYSEFIILLINICINLATGLMMPWMPSIPDINNESPTRLYASPEKSVSKNQSKPPLVLIPPQALPDLKRAIEVCEYAIDITNKKKQISSIPLPMKASLLKTWVIAKQMSQQQINRNSIKDDDPEKQLSQIIVDIEMYTHTKNGVLEFKDLLPLPNLVATVLKHLWRDNLLKLQLCTQLAEILYNYKNYELVIKVAKAVTDSYLTEISVACAKEKTGSGINNGYMEEKVSYLFLLMGQSMTENMEGQTDRWETINNFIKAAEFSIPSHNYQILMKAARNYWNTILPLINISSERKSLKASLQEILSYISKVTNKITELNSIEKTNSYVPDVNRITLYGYIGRNWENDPVLINADDDDQKLQVSLYIVLCESYEDSNDWKTVIKILNTAIADLPHSFHKIQLFRRRIMVKAKLGENMLMDLQRFRDEKEDFVAVMWRDIALHSNKLSEQCIAYQKAIESLSSEEYNWQKFHYLLEFSEWLYTYQMPEQIVVDQIEWAIDILMCMTPEIDGEKPGDKTPRVSALQLDTIPQDTILQDTENLPNSNINENVVQMDFQFYVPQEKEIIIGVPLQDCTAVTGRMNNVKQLNYLIKSYVLLCAIYTPASPFYEKYSLLAYSFTIRLWQVCMAAALSFYFEIPKNNTLTNKDSGVSNKSDFQSKQKGKDKKEKNENCISPTKEKNKKKFLSTNVSTLTPEEWAVFEVPCDLEEIFTHQSLETTGINEKSFPDPMISLYYFDKLVTNLQNIGFHHLTLPVLALNHTIASFVAHSKSFVLYTHCKRMEICAELNLPQCSSFHENVINQVSGIAPNELIEIREKFYEYVQERNNYCIKPNISSEAEKEKLLHKCHLGHYFQDTFVYQIWTKTAEALIEQTHYQLARKYLIEAYKFAVGFKDIFYQGKLCFLKAKLAFVEAQYKDAFDLCMKAEEIMVGDMEYWYEIVMLKTDAALQTFPKNGYEFVEEFLQRIIKEFEKLSLTRPNQALSYHYTIALIQAKLGEVQIKYYMSRYNDLPSASLQEVFQSPLNYFDISTEFLLKHKFTKAAVKVMHNHAKLLHEIALSTTNNTNSMQSYYLHSVKVFNQAIEHARAIFNDIMMILPKDFNLSLPIHRELSNLQRSCAEVMVEIQTIQTNHEIEKIQKHQYDIERIKLEEEFINKSPEYLETEKEWTTSKQWIANEILSQATSAHSLARTILWIKSRSLLIIGKCLLNLSFLKQANPSLLWSLFDIVPDKETPDTENTESDESKEGKNPFFNHLNQIPNLSKKIKEIKWKEDISFCYFAQAAECLAQALNTAFQLKQTNIIMQASYELLKSIGQFDVIAASHFLALYQSCQASCHLKKLLGISQPNPYSCRLAALLHQRRHMLNNYAEKNFICTDTYSSVTNSLETEWQAWKSTMILTNHFDIAKEFPSNFNFIVLQHSPDKNFIFYSLLEKYKSIKSAAAPKQPTVSTTQSLLKRSSLAKFRVNPDKLHQLLNMLKLYKKDVRRALLKKEFQIKNQSDYKNMLDTLKFEPCDSAISESFVIENDEEWMQEKFEEIVALMEDYFAAVLQPLRTALQHTFAPTYSSTAFKESSENGCIIILADSDLLELPLESLSVFREFENIISVSRDISLQLFYHRFHQEEVVEETKDKKKKDKKQQQQPPPLPTRIPVNKETGKKRKRELVDHVMPPWGQSIITDSFKYMVDVNYEFNEPEEYDLCKIFKSLLAEYEQSYTSQWIGLSGDIRNASSGEWETYLNESGSFIFLAPYKITSYLNPVKIPAFNISKCLLVCQFDLSENYSSFRRLSLHDASKSDDVLSLENPVSVALLLSLAGVHCIMGNQWSCQLNQNIKHMKTAMKCLLSDGYSTGETLRHIQVPFLKMEEKRSTENYVNKDKISGKKNTVADKKKDAKLAATASSTSVSPIKSLSQLDDKEVRPNWFNMVCYGLPNLFVTQT
>Cep389
VNGKRLLGLNHKEVVSILKELPQHVRLVCARPKKSKLENFASKEQDVFQSPSLLNSGVIPNSPCTDRLVKAKSEVTLTSQEWTAEKNLLNRSRSLEPLTGLAMWSSEPVVIELKKLDKGLGFSILDYQ
>Cep390
MMDLHGICLYTGQLSLENDFITVEAEKTTLAADVIKMAVKKLKLGNPENFEVAEVFCSGGQLCKERCVDATENPVRIQLLWPKVLNEDSYSSQGTTGYRFYIRKKDVDFSSRSLSWLDNRHASPVDTFLTTFLKQPTSNKEYPDLCSLPDLNEKTLLDNIRARFYNGNIYTYVGSILIAVNPFKFFPIYNPKYVKMYQYKWLGDLPPHIFAIADAAFSTMLRTRKNQCIVISGESGSGKTESTNLLLHHLTALSQKGNHATGVEQTILGAGPVLE
>Cep391
MMSSTLVETVSINYEDFNDSFLTCGTCLCIYDSAEHSPKLLPCSHTVCKSCLVSIVEAQVHDTGTFRCPICRETINIPRGGVTSFPPSFIVNQLLDLMSQQRRDVIPKCSNHPSQELLFCETCDTVFCTLCTGGEHYGKGASEHTVIPFSIAIKRMSEILLYKAQLCIGNLTTAYDNVSGEMLRLENSVERAIETINRTFQDLINLIDKRRHEVLQKVRKIREHKKGDLKEQLDLIQAEKEKVQNECDGLQYQVEVRNITKKIGDLNEKLDATSTLGEPRENHFIKCEFKHNTAYKDISNALANFGCIKVSTTFPALSTAKINKAITHLRSTITVVTVDYHGNPRTTGCDPVVTELRSASGQLIDTKIRDKDDGTYEISFVPPKAGKLKLCISIFDRPIKDSPYVIDVCDHNNPIWKYGSRGTGLDNFIQPVRVVTDKEGSIFISDTGNSRIKVLNSNGVLERHISSEALERQSGIGVCVSPTGNLITVNWRTKMVYTLSNEGELLSKFTSSHFQEPIDVAVNSKGDIIVGDMGAAKVLIFDAEGNLLQQFGKKGSKEGEFKLLTSVCVGCNDQILVSDHRIQIFDKNGKFLRQVNNTGKGQYEGITVDPNGLILATKTDRGKGVVQIFSSNGNFQFAIDSFDDKLMRPSGLITTQEQYVYVVDLGNNCLKKFRYK
>Cep392
MDNMLKYNEFLQRFNLSEDYFEDNNFTIKMEYDYTQKLQWKIVIIFVYVLIMLIGIFGNITIALIIMTNKQFHSVTNIFIANLAISDIGMCIFNLPFQLHYQLSDNWVFGNIMCTVFNSSFAIPIYDSTMCILMIAIDRYILIVYPFRKRMSNKMALRLTLLIALLAIGPAIPMVIYSKLVVLNIPAIQLDKILCGEEWPSEVIRRVYTVSVFLLQFCIPIIATSILYSRIYTVLKNRPVKKTEHRRSQRTNRILVSIVTLFTICWLPWNIFSLFVEFDPDLVKGKFFKVTDLFLKSFAMSSSCINPFLYGWLNDNFKKEICLLFDNSKKKWNRRTGHALLEPKRNNTETQQNTIVMNTMSHGINV
>Cep393
MAHLGYPWYQQCLEIFQFLVTQHKGKTEIYRKKKRKKKLERILEETEETNSLDFDEENSSFRYIRVGMSFSCFHTEYPFTWSSKLLKKDISPKLYTHLNRNSPQCLKIFRISIFLLLLYSLPMLSSSSSEEPVCRTEVDYRDIYSVNCSQRNLEDVPNDLHVKTWELNLDYNMIKLIKSIIYFARYDELRNLSLRQNSIEDININAFTGLVNLVALDLKGNMLTTIPTEALKSLPALETLILSGNNIQHISQHAFPTLKELSTVKLDKNRLFVIDDYALTSLVSLRSLSIQNNILQSLSSRALYKSGQDLETLHLYNNPWQCDCKLRWLRDWVERSYRKWPSNTILPICSGPHINSRKDFMKVPEHQFACKIMMYSSGTSLKIQAGTNVNLTCRLYSDPPAEMIWLHNDRRIRGDSKDDHFRIVEYLENIQNLVLTIKNFQKKDVGFYKCLARNPMGRDSVTYKVNLELNPNRLPLEMETKKTIFNAKTAIICSVAITLVLIVLLMLLLVFRHIKNQRKRQEKLRITIEDLFEKKNRSDVKNRSCDEDQMDMGEMDPLYQTVVSDGNYVSFKSDPVDSEDVSQLYTSNTRFNETHSELEPNNTSCWLQKDHPFSESASPLLGSTLSAQNTPTHQSKQRGNIKEVPLTTFPRNTIGSYSSFKTGPPHYVTNRRHKSNNNDNEEFYNIMINQEPLNDYLFSKNQNPNIVYNSSYDPIFGSKNKVLPFAVSPVSSDGCPKRSVTFTSPQIKPKEDTNKRYSSVGSLGSLAPRKPPRFYSRSSVVNGDINSPVSSPTASYKDEFGTAV
>Cep394
MSAITHSPMYPSDMFSEDNSTQILFYDNATNITEDELPLDTNNLLMAYHYWYAGIHGYVASIVCIFGVITNILNIIVLTRKNMISPSNIILTGLAISDGLTMALYFPFALNNYVIYGPDSPESRDSIGDARFLFAYAVCSVVVHSISIWLTVTLALFRYIFIRYPRKGTYLCSIPRAKLAVILVTVVTTIVCVPNSATLEIKCNAGHNSTMWYVDFRENNEAERILKKMNFWVHAFILKLLPSLLLTILSILLVKTMQEVEIRRKRLLSRSGRTDDDSGRERKTNRTTKMLLTVVVLFLITETPHGIFILIGTFNSFFKNYYIYLGDTLDILTLINNGINFVLYCTMSKQFRETFIRIFFRSFIATDVGQLQLVSTQATRYSEV
>Cep395
LSMTVMSHPWCVLQAVNGEANLDMGFISDTMKFSYNLYRSTKVEHKQIQGNVDMDKFLFLETIPDDKTLSVEIFFPTTGKFKAEIFGRDTNETDTVLKWLCTYVFYCETPKTNCRPLPQNPRKEWGPGSDTISMGMEAITHKRGKINVDDGEVEVKFSLNKDRDFLHKLTTEDNKTLDNYTVHRIENGEVIFHARVPGKGQYMLSIMAKEDDEEGGYPSVCNYLLRCDEEFPPLEPFPEIPNGELGPTDEFKKLGLALVENCSAMVTVDKTGQLYFKMKIPKTVEFFAKLGLLIDGNVEDKSEYVSWYREGEIVTFELRFGQKGSYRFNLFAKPAGQPGGFPRAFSSIIEVPIPMMVAMSFPEKYAGWTDECKLIEPFNKNLPSKDKVDFAAVVPNAKAVAVVGNEWTQLKKDKDGVWKNSVATIEEGKPMFLSAKFDEAGNSFSHLLKYD
>Cep396
MHFRRILQCLNYKQSSFRNFLLVCQKRKMCDSTENIQTADVSKLPLQDVSTIREGKAEVYLPKSVFYNPVQEFNRDLTVVIISEFTKNFINDPSHLKRIVALEENSDNNNCNKNDTVHDKSILINESLSTSTKQIKSPSVCCDNDKVIDKEETQTVEQPLEAGKVYANGVRILEGLAASGLRSVRFSLEVPGVKEIIANDFDENAVDFIKMNIEKNGVSNLMRANCGDASMFMYENREYKQGFDVIDLDPYGSPARFLDGAVQAVSAGGLLCVTCTDTAVLCGNAGETCFSKYRAMSLRSEYCHEMALRIILQAIETHANCYSRYIEPLVSISADFYVRVFVRVFKGQGKVKQSVSKLAMVYHCVGCGTFSLQRLGEKIPTKGNNFKYTPAQGPPVGQTCLHCGHKHNVGGPIWAESIHNKDFLKQVLSAVEANNYHVNTKERIMGMLSVACEELSDVPLYYVGDGLCDKLHCVAPSLMQF
>Cep397
AFGQKSTEKMPESAEGDWSLIEAARDGRLSNVQELLESKCANYIHRDQSGRTPLHYAAENGNLQILCLLIEANFDINAKDNQGQTPLHIACHYRQLEIATCLIALGCDVNTCDIQHNTPLHRATRSNLDQLVSVLCECGASVNALNCCQWSPLYEAIRIGNETIISCLLDYGADINLIQRNNMSPFLTAIFYHRIASRNSYNISSILKSFIQYGSLLSHSDGVWSHLSAAVSIDQTDVGIILILNGCRIEKRGRYSRSLLVDMFDRCETRLVKLYVLAGYPVTWDEIDQCSRRVPSFSRSFMRLVQPGSDISSARRHLLDWLRKRIKTPCTLSEMCRTSIRSKLNEVSGDTNINPFIERLPLPKSIKAYISMSDWISENLS
>Cep398
DQGGECRVYGNLGSAFFSKGHYQEALSNHRHQLVLAMKLKDRPTAASALSNLGHVYTAIGDYPNALNSHKQCVLLCRQRSDRHGEAREIGNAGAVYLAMGCFDLAIKCHNEHLQIAKSFKSSYEEARAYSNLGSAYHYKRDYEKAKSFHNQVLTIAKQRNDCVLEARAYAGLGHAARCKSDYNLAKHYHEKQLDNALQTKDRVAEGRSCANLGIIYHQLNEYEAALKLHMMHLKIARKLGDYASEGRAYGNIGNAYSALGEHEVAMRFHKQELSIAVEVNDRHSEMSTHGNLAVSYQSLKMPDKALHHFVAHLNMARELKDTVSEARALCNLGNFYSVKENYSEAIPYYEQFLTLAEDLCDKESEAKACFNLGYAYSLLGNYQKALDYYEQHLDVAKRMHDKLEIARAYCNLGLAHKALFNYDSALDYQKKALALMHFLKYMKGTFKVLGTIGDILLKTGEITEAVKTYQQQLNLAKQTKNQHLIATAYGALGTCHRFL
>Cep399
ERCFSPSPVVAGETIAEKTLPWRCSEKVTEVNPEQGEEETLQTLAETSLPWKRQSVQEPLAGRLVMNVGEDEPQAAEFPSWVNNFLYHRLKETGSPYLSPEDTLTMGQNNLARPSIFSVFPNKQSHEEEAAKSPFLPAHSAAAEQESQQVSLPPPWESHNGTECEPLTSPHATNTNIGDKVCSTESMHRLQPPTHHIIIPLTPGNTNESISDLESAAAVDRAALRSPASAPNFSTHWQMLHPNLRDRRHSTSLTEEQVYEEDCLQRVQNWLDNVEPGYNPVDLDYLEPDAEPFFLLHDDDLDETYDADLEDECLEETIV
>Cep400
VLHETNIKDPDGIAVDWIGRNLYWCDRTTHTIEVSQLNGNHRKVLLHKGLHHPRAIEVYPAKGLLFYTDWGSSPHIGRVKMDGTNRIKIIDQNLIWPNALTIDYVTNKIFWADGRLKYIAFANLDGTNINKIIKEYLSHVFAITTIEGFIFWSDWGTENIHRAMKFSGENITNFSHLPSRPMDIQVFHPFRQPQ
>Cep401
MVPQNTTLVADPTSSSFNQSVMFGSQLVDPGSHTPYTDATNCKKSSSHVKRPMNAFMVWSQIERRKISEVQPDMHNAEISKRLGRQWKLLNEHDRKPFVDEAERLRVLHLQEYPDYKYRPRKKAKLSGKAEGSNNTSNASSVGTTSTSKISKGPGHKTHKTEKNSSNKHRTNGGGGVVKSSNGLSSNGHTSNTANRLKLKLTIDKKFKESIKASKHVSVPSSQLTPPAKVPSSPSLYAPPTPEAVSFYPEEAFETPAASPQELNCVTNATVAGAASAGAFQVISSTQLTATAVDGKLLYQSAQIGGTTTSLPTSTALAALATAGTGAAMVGQQHLSLTGQQTTTDQHQHQHQLQQLQQQQQHNQHMDSVPLADLDSLTDVLQLPNNWHLELGNLDLSKLADAEFNLDMQNQNTPNASHFEFPDYSTPEVTEMIEADWLESGLGTLICKQ
>Cep402
SVNNTDDEYLLKCMHCKESFSQESRLHSHIKAMHSEKSVKFMCSKCEETFTLKSQLDNHMELHLATSQTCTVCKKTFANVYRLQRHMISHNESTSLRKFKCEECGKAFKFKHHLKEHIRIHSGEKPFECSNCRKRFSHSGSYSSHMTSKKCWVVNMKSRRIDHNGNAGDSVPYSPASKNGHSQSAISLQKSSGSLPRQLITYDNPNSSLPKFFPNASSYISYPMYPQKENLSDRIAPLTNQTIAHSNSSKVSFNQKPSLTKNTKLSPDMNSNMQPLSMVVLKKPDSPAVPLQSQVTSPPLDEQVIKTEPSDQSEVIKVLSSVNIKKENSKDGFPVTDVMQEKHSDSPPLPPSNFVDAKDVDLTCRFCASAFRSPVALHQHERYLCKSNKDIVHRVTNLEVTSCNSPSSTTSSSEMIKRETPNGSLENGTDEEEAEEIFKEENLDKKFRMRSMISDDQLQVLKKYYQLNPRPRKHDLIKIGNEIGFPKRVVQVWFQNMRARDRKKGKNVPYFPAMARFKQQEDSATTSSTWKEPVKSTNSAYIPVVPHFNNSVQIPSGIPPSSSPSFPAHSHTKVNGQFNAATENRDALFNNQDQPLDLSLKREPPRAHSGHKPVSSNAYNSHPPPATPSQNFDNEVLNLSCRSPISVKQEHVDGASSAQSSFQESALYKYMKQEGMIVNKPALNQDATSLSKLSHSSPIPAAMQDSLTSPYRSSGKSIASGENESKPKVPKSELKQPDDSSMSSDGSIDSVSNRSLVIDESKFHNEKSDGDCLSDDDDEDDDDSDEDDSPPRLSNGLSDGNLTPSKMREDNHQTNPDGT
>Cep403
KQITLKLSTSCKEKQNLVFIKCMKCATETMATVIRRFGYTRNLSFVLPVGTHIYLGWPYLMEKIDYRPPSCKNCSTAYNILMEHSIYNRSIMRSLMPKDTVYITSIREPYDRFLSTFHYFKIKDYVVLNETDYVSQYLNDYHKYEAIYKSKTFSEHYCIPRNFSLTENLMAHCLGVPLGFPAGRKSIASYSTEEITRYLQDLDNEFSLVMIVEYFYESLILLRRLMCWKTKDIIFRKVNIGGYRKTDVSNNRQTEQNRQLYKSYSRIDYILYDHFKRALLEKIKQQTPDFFDEVNHFRKVQAEVTEFCDNFYQNKSTKKCISVNQTSWDNAFNYTGEDCKLMYTNLLTAMQNRYDSVMGKLTVLPQSTDRRTC
>Cep404
MEVELLHEVPESLKRLVRLIVRGFYSIEHAIILDLLVRHPCMKEDDIIDLLKFERKQLRSMLNTLKMDKIVKVRMRVETDAEGHTTRHNYYFINYKVFVNVVKYKLDHVYRKIEAAERQSTSRSSFKCTQCEKTYTDLEAGQLLDPYTGLLVCMICQVEVEEDESAIPKQDARTMLAKFNEQIQPIYDLLKECEDVRLAPEILEPEPVDMKSITQ
>Cep405
MNRKDMIKSKNREMRNESGDVSHDIPAKSRIKQFIERTVLPLLLMLFTPNLVMILWYTAAKFDGSITHCLHHLLKDSLLTGLLNIWTEVSIGSSFALIIIFAYSLWAIITMKILPGNLVKGSITPKGNVPIYIDNGFLYFSLTIVVLVCSEIILNKYDISVSIIYDRFGDILGTLNLVSFVFCLLLYVKGLTFPSSSDSGTSGNVVFDYYWGTELYPKIYGIDIKQFTNCRFGMMSWALIVVIFSIKNYQLNGWVDSNIVSTALQLLYITKFFWWEAGYLNTIDIMLDRAGYYICWGCLVFVPGFYTSVSMYLVNHPVHLGTLASILIFITGTAALLINYFADKQKQKVRATNGNCLVWGKKPVIIRATYTLETGEEKKGILLVSGWWSWSRHFHYIPEIILAFCWTIPACFSSITPFFYVIHLLILLTHRSFRDDDKCGRKYGEFWKEYCRKVPYRIIPYLF
>Cep406
IVDPRTGEVMSIKQAIASGILNMTSGKYINPITKEEMPLLEAVKTGYVQINPSVIEALSEPGVYTQFQLGDVTYVVDNIVDPSTKANISLKRAISDNIIDLNTGTYRNPVDGESIPVSEAVSKGLIAIHPLNPNIDKNNNNTICVKELRVKQERYIAAHTEAVLLNCDNVDSSRPDPNVAIYEKLSKKVDLNLKGIKDPNTSKSLTIDEAYQKGVLNFAKISYDQMDGELIPLPEATAKGVVESNVLKEILSAYEESSVGVLIDKGVFDSETGLVTDVSNGQTVSIHTAVQQEIIHPEMTYFYEVPSNQILSLSGAIENGRYDIITGKYVKAHTHEEMDLKKAAEKGLIRTHIDPEEISKVCESLNHLRHYMNTDIKGVVMPNSNEVVSIDEAVRAGVLDLTKCLYVNETLGEKMPLIKAVKSEKIEVPVALQLFSALNKMSLFQQLMDNKIHPVTGLVSLPNSATTLTIKQATEAGYLQPDHLYFIDQTSGEIATVASYTDEGKFNPENGTFLNNQTGKFCTISQAIEEGLIDASVAPEKYIENAPTLRELIDKRKINPRNSVFVAPEGQEIPLRNAMADGFLTMNSKVRIDQKNGCVTLASNEEVVKALVRVKEKAAWLSEVEKLLVSQTKPSENLEHLKKQQIETK
>Cep407
MDSSGRGNDNGRGHPRHYLTPEGKKMDKSPSLHGMHAQSSTETSGLGETITSGFSSQDSVLSGKDLDTNFSTTDVSVLKNLKSLTSTDTTPSNIGGVARIGRKPNIRQNTTRNKNYAQIPVTNEIEEDMYINQTNFDALFMQSAAEAARIDDNSPRMTSTVPANSQRDHIEEWERGGSMRSSIRSHSSIGSFRSRNGSRKSPRRFLGAGTNSTWMKWSEERRASYRRRIELLDKPKVDTERVTTPIKKARQECLKFVHPDLEKNYLSEDDINDLKRHKQQQYYTYSVIEKSKKGRYPVRTEVHLTVAEWNIVNGFWQHNLFQRTRYVGVAISFFTLILQILCITSNQWISYTRQT
>Cep408
CRKTKDKSHKNDNQGGISSQSISMKPSSTMSANNQNSIEGHYDKQSVSQESEALFTGVQSKLSNNNNDQNEVNDNCSMFIDKSNEPIKLDNKNSRRKAEKPRKRRRENETIEDNYLEDEFLSDHKDMDSKITRLISSIDDNKNNSGEMNHIKSNVAMSMRNQEKLTANISSPIPEDLSTKSVTIVHSPVQNSHLPNSTSNRDCTSDWTNTVESNTPDFSHQHTSVKDLEDVMNRHLPTITENPDSNMNGEMNNRYQSRHKPTIQWIGSHQNASDSLPASNLLRSIFANRESVIRSSRPQCYNDIPVSMLTPPSGDGGYKDPTNASMSSMPNGSKAPINQDAQYAASTYASTPLTVSMSCNAMSDSYSITPPSSVSPQDKLHSPFTDVSYVDSTTQCTSLPADNSAIQRIPVKPQAGYTLTVTSPQNLEYDHTKSTGFQASGPYIPTSSEYTHYSHMNNGNNTPSYDHSSHRSSGPWYSTAYTN
>Cep409
NTGGAFAIDDTMGTITVAKQLDREGQSDYVLSVLATDFGSPQLSSTGTVHVSVTISNNAPPKFPHKEYVKEIPENEPVGVIVSTVVADSRSSVVYSITSGDPKEMFRINPNSGVLSTNKICDYEEQIFYNLTVTAMNIIGRSTSCSVLIHIIDKNDNNPVFEKELHHGFIIEQALVGSIVLNEDRFPLVIKATDADSGMNSLLQYEIVENKIQSVFSVDSNTGAIRTASLLDHEVLADYEFTVRAFDLGRPHLLALESSRVKIHVLDTNDSPPKFSQDVYNVSLLLPTFREVAVLALNATDPDTEVGSKLTYKIDEGNEDGTFELQPDTGVLYVTNDTDIGSVYDLTVSVSDGVYETSAEIFITVLRSNETSLVFTKNDYQVEVMENVATNQSLTVLQLTGLILNQHVTFKLLNPNSMFTIGTTSGVLHTIGKPFDREKRSSYRLVVEARDSQQEPRYARAIVHVEIADQNDNPPIFVNQPYNSVISVESKIGDLIKQ
>Cep410
MHIFEVSTEFNLKNGSGFDMNESSYETDLKSPTWTADIVERIMSVAVIMIATIVGNLTLIAAIFWKRSRLVKRVNIFLVNLAIGDLTVAMITMTTEILFIAFGEWILGEVVCKISVYLQIVTLASTTFLMTGMSIDRYQVIVKPLQSLRKRPKIRTKVILAWVMAFIFAIPQLLIFVQVKETKSDGSTQMKCVSKGYTDEWQRKVYFTFLTAYILVIPGAVMFYCYSNITRVVWSRANHIPQITYNNKSIQTTNRISINQSLVSASKRRVVTMTLTVIIGFLTCLTPYFIVNLIRIYSNYTIGMKKSLHVSEAIFMTHSALNPILYGIFSLRMEHFYRVINVCLCFIPVKSVIERDTSVDSLGHMNTLSMLQIRFSRLGNRNAVQSINQKKQSFQRKSFLRKNVGHAIKTTFHPKSNSVQTTLDNTNLRPVGGLSPNV
>Cep411
MPPNKKIQHNAFYYYMKQLMEEMKLEGHNFPNGLADVVAIAGPKWKLMTTNEKYPYEKMSREIKENSRKKNNTSNKKSDSRLDCTGQLISSHTEPLDEIAKFYAEQDRDVTSKWPHNSDILYEKFYLLNFQLLCKTSDDECLPVEVSALEYNMKEGITKEMHQFINAGSIPVGYRYEAQFHSDNTHQIPIENFEMATSDYTQLWKDLLKFSDKKQFYCLSRDFKEVESCLNWISVRSESARSKYIQLYALEKLVMDLFKHNGFSVAKYQILDMLTTTAFDYEPNTRCPWHEQASLIHCSLAIIRRYAYAMSDSLVNVYEFTLTSQHLPVKDSKSKGVSLNPPHFGSRKNNYSRPATEKNKHWSENTKQDSPKVKQNFSADDEELEALRKPLTNANVTCATKHSYFDHNKDLHPFGTKSENESNCCSHNVSVSDTVSECDSELNHISEENEVLQNPFQFEPVFPNLSNTRSQLPASTTASRAWVSSTPKPSHISETDFPSLTSSISSGPRVVTPSYRQQVAMQRDVPSRPCFAAMVGRGRGRGLIANACPK
>Cep412
MPRPGRNSYSDQKPPYSYIALTAMAIQSSTEKMLPLSDIYKFIMDRFPFYRQNTQRWQNSLRHNLSFNDCFIKIPRRPDRPGKGSYWALHPLCGDMFENGSFLRRRKRFKLHKSGGSLMSETLKQGLESASYLQEQTRLRLQQYATPISHFQPYSGSGNCTHSYKQPFTIENIIAPEFKSTVVPQPLIPTPLPAFASQFAAGMSMSGFVAPYSTSDLASSLSSSLTSSALSSIAPTFAAHLNGDFHPHQHATHATHPHQVLKPSNHQHQTSPAVPVPIKPSPLPPLTLGHSPHTGAFGALAPPGHLSIP
>Cep413
DSYMMFGVPFNADDAIIRPLETQGFRRLYPQNYDHKRELKKLNHSILINFLDLLDILIRAPDSPKRTEKLDDMNLLFIHMHHLINEFRPHQARETLRMMMEYQKRQRLEIADKFQKHLDGVKELILKSLQALPDADAMECKAMTSSEILQAKDKSESKPMDIEPCDGLDKIMCDIVDNLS
>Cep414
MAEANLSGIPNTTDGGSSLNEENKMEAYSVHFFFWGIIVPVIVLFGLIGNILTIIVLWRKEMHSTTIYYLRALVITDTAILVFAFLLLTPISISNYTKSLKYFREIIYPMIFVPCNYVVMTVQTINVWITVSVTIERYIAICHPFISIRLLTRCKALTVIGLTTAFSVLYNIPRLFGTKASPLKSGDGYMIIPTAYGESDIYKEIYSGLMYSILIFIIPLLVLFVLNFLLIIELMKMRQRRVGMNVEEDNEANMSLVLVLIVLIFIVCQTPGLIAQYEFLSHLVLLKWLAVSNTLFIFNSSVNFLVYTAVGRKFRKVLFRTFRPVLFKTLGACRVELSNEADTRTTMYELTVLNDQQPETDQTESACP
>Cep415
DVPLKYNLEQVYVLIRHGDRTPMHSFRNHPNPTLGCHMDQQLFSSFSPYLEGYLPTMMAFQGKQHPASGFKNWALHPNHRICDGSQLTGLGVLQHLQIGEFLKDTYVHRWRLFGNNFNARKVYIRSTEYSRTYQSAIAFLYGFLPHFNLTELLIERSSNLLMCSQRYFGSSCHCPVIHALKQSTDRLASFLIQNNSQYYYLAQKIAAVYNLKVPQLPWASAMMDVFMFYACHNISLPCNGKGQCIDWMVLDNLWEHLDQNGNRQVTSDSTNLKRHRLATYPFLYEIVQSMKSYMHGNPTTKLFLYSGHDVTVTPVLTALGAHSGKWPPYASRIIFEMYSLRRNRQKKYYIRLLYNGRDITNLTPFCSSATSETLCSFEKFSNFVNKDSLRRIGISDYKDACSQGLQPSENK
>Cep416
LPIGEIIGIACVVAFVLLSIGFLIYRRFCRIGTNHHLYHEAEALKEERANLSISQSSPNLVNECDGKEGIRNTVKRSLQAFRQSTLPTVSERHLTFERSLSHKLDLSNVEFSVQSLSQKSQPSIGKIKPELYKQTLIDETKLEQSCGKLYFSLRYDMQNEHLFVTIINATNLPAKDFSGTSDPYVKVYLLPDRKTKFQTKVHRKTLNPEFNETFMFNVSCQELNSRSVQFSLYDFDRFSRHDLIGDVIVKQDLLDENISKEKFFSFDIISSNQ
>Cep417
MPSLHYISHAVALALIAMLIRKYIELKIYHDDVMSSCYFSEANHENSEVENEIEHETPPKAPVPTSDDPRFLTPEYLNQKLFSDGSSVTCNPTDHAAQRTCHFVNLCYFAERDSYLFFHSDKSILENIPVNRYSPTLVELSSVTNHTYNHFNYIDMPVSASRLFHIKWVTTSSLIIRRFKPDNLMHVIHDDILPLFQTLRHFNLAANTSDRFHYRLIFDDEWGEGPFLKLYDILSVYQPIFKSMLREAPGLTCFHQAYVGLVKSTAWYDYGFYKPQGPLPERKVSSIEINSLLEYTRRELGLSINTDNSDYLVLVSRKSTRLILNEIELSLALSREVRTKVIHLSQEQYTIEQMIEVVSNSIGIIGMHGSLLTLAMYLPAGSILIELFPYAVNPDHYSPYKTLVSLPGMNILYRAWRNMEQKKSFGHLTMGNIEYLPHDEQQRIIFQMEVPRHICCNDPSWLYHIYQDTEVDIETIISLTKEAILATKTENNRAVDKIATNFVIPDKVTHDSCKTMVDGSKQIIIYWEIPWNLQFFNYEIVEYEVLLQYTKSPEKSTIFRVSASSITLEPSDSFYIVWVRCCLDEIHIGPFKQIACVE
>Cep418
ATDAGAGFDSRGLGLRVQKKLLGKMSNKKIAKIFVDETLAEVLDNMCRILKDYSSNKKEVEKILKYIIKTIVKIGILFRNDQFNQAELTKIEVFKQKFNTLAMTIISFCEVDFTYDRIFLQKNLEECRSLIQEIVHRHLTDKSKTRIDTVFRYFSDTDLLDELFSSSSKYKDQLNIIVADMHKMIDEGNL
>Cep419
MTTILYSYWRSSCSWRVRIALALKNIPYEYKAVHLVKDGGQQHSDEFKKMNPMEQVPALVIDGITLTQSMAIMEYLNDTRPEPALLPKCPAKKAVVREICECIVSGIQPLQNVGVLQKLGDKKMEWSLYWIEKGFHALENLLKQSAGKYCVGDEITMADLCLVPQVYNAERYNVNMESFPMISRINKDLLPLEAFKISHPSNQIDKE
>Cep420
MQPFGKVPHSPTPSPKPQQSPFDGFRRSTSLESNSSTISQENGLARLTAAAKRKKYFRRLFKFRQMDFEYAFWQMIYLFVSPQKVYRNFQYRKHTKDQWARDDPAFLVLLSFWLLVSSIGFAFVLKLHFVGFLKFIVWVIFIDCIGVGILIASLLWFVTNRYLIIAPPRGQDVEWGYAFDVHLNAFFPLLMILHLFQLAFLNSVINYDLFLSRLFGNTLWLVAIGYYVYITFLGYSALPFLKNTRSLLYPMTLLVFVYFLSLIAGWNFSNGLCYFYKYRVL
>Cep421
LRLPLCNPRLGYGVTQIMSNHYPERLGMVICLNHSPVFQGVWRAIKAFLHPNTVAKMLLIRSRSKVQQTFSKYFSPELTQWLLEEIRLNKQKPFPVSQKTFWNKPAKNGDHDPRGCASYVANFIEPYSEKSLILIPGFHKPHPTILDSIRGVLDSDKEASLDSSELESNSPLPADEEDTLLYSDDELSNVADITIDEEFQIPKDSIPIRS
>Cep422
FQTTSSAGMLCMCYDHMTSQLLSQQVHLDTLLQLWLMLNEDSNHEDAGVSSGQPVVFDSSKTPLIMLNPSFVNTLLEALSYMPNIPVRTWVLAFQTLTLLCNQWVSHGNLTVGKPMASVILSNPNFMNVLIRFLSSSTNTGPSALTLRYQQ
>Cep423
ARPLTRYLPIRNKDFDLRQHIEAAGHNLDSCPLVIVTMTSCRGYLQKMGSKFKTWHKRWFFFDRMKRSLLYYSDKNETKARGGIYFQAIEEVYVDHLRTVKSPNPKLTFCVKTYDRTYYLVGPSAEAMRIWIDVIFTGAEGYHTF
>Cep424
VKLYDLSSGKPSVTFHGHTWYISCMHLNSDSNEQPSQSSITLATGCGDRKVRLYDARCSFPVMTLAGHTQKISSVQADKWKIVSGGEDGVVTVWDIRMATRLWDWHNRHPVRLCRYNDRYLVVANVPDEKFVDPDNDGFADRKHRGSLQVYDFLCDDQHDLVEALPDICRSSYDQLHGYDYGINLVTPYDTI
>Cep425
LVDWLDEYTAFCFRQAQVSFSCRIPHAVPILDARTMSSNILLYCKYSKMDIKSAMKLSESDHNMEGGQRGPLLESAAPMGKSSPGQSDNMLIPNVLMISKHLNGSLNLWQVSFSETSKFSTVMSVAHISRACGHRFRTNSASCHPVLPLLLTTSHHNIPEADSPNNNNYGGLGQCDRTSGFEFCSELILWKVDPVGPLSKSGGIVELARINSAEISAFSNVSWIPTLLP
>Cep426
QSKKRRDKNESKNSSHKHDVGSSERKETPFSSGSSGGPASATGNNNNNTSGSNSNISSLSIDEANKLRIKLGMKPLDVGGSGSGAASAGGEASGSTDATPKKPEDVHVPAVNLGEMKRTNKIREKMELQREKRKIYDKFNKIKTLGDGEDGDDDVKKWIAKSRKMEHDREMAEKTAKMLDQMDEDFGIGSLMEEEFNKDKNKKKNYSSKDLKGFKVEHNLDSFKEGSTVILTLKDNQVLTEEQDVLVNPRLHEDEVAIKNNEVKKKKPEYTPYDDEEFTDDFQPRKEAMLSKYDEEIYGKKITSFELGSGGKYVPSAERDLERIRKELKQQSQSLVQLSTLAREYYTNEEVESAKFNKVKKVKRKIRKKTLKPDDLLNMSGEVGDARNGNDLGNRKMKVKTENPSEDAKESVSPRVEVEDMDVDQQQPEETTILGHDDSDIYNSHVVDEDDAMNELYSTLDKVRKLKQRRERAVPDEIAKTLHHTQSLGSNAFDADMKKSDIILNATSEFCRALGDIPTYGLAGNRDEERDAFLDLELELMERKKKIQDEEDLSSQWNEVDIDTKPVNIVKEENAVLDEEPAINMGLAAALQVAQKKGYLENQGKRMPSGPKHSGLEAIHYSIEDKRYDDLDEKYRKRDRYTGMLVDFKEKEGYKPDVRLEYADDSGRLLNEKEAFRQLSHRFHGKGPGKKKTEKRMKKLEEEQLMKQMSSTDTPLNTLTLLQEKQKQERTPYVILSGNKGMSANTIVK
>Cep427
SFPNVSDVGEYLEGLSAQSAKRNLPVILYLAFLMIIGIFGNSLVLYVYSYRFKRSSSVYFIISLGIFDLLACVIAIPVEIYDIQHKYTFYSPIACTLVRYCGSFVQYSSVYLLVGVAIDRYIKICYPLKMISPKKIKWMCVGAAIAGVISSSPTFLLYGIKKEKTPHPDIHGGNCSIAQKYSRTLFEMIYFLLMSATFVACVLLMIILYSLIWCTVKRRRGSVIGDSVRKTSETDSTKRMYYKKQTSVNSDDDNNSVFLPNNHSKSSSKRLRRRMSSVSAVLKKIKVTRTTVLLFAVTLAFILSYFPSVVAMVYLKKIPKYELLYTFFVKFSFMNNAINPIIYSFLNVNFRTECKELLKRCYCGKIKPPSRQTSMETEEDVK
>Cep428
MTQSRSHMTKTHSNILKNLSFLKKRSFDVKFDLEGTGYSAVEKIGIGAYGVVCSAVQSRTGDKVAIKKIPNVFDHWVVTKRTYREIKILKHFKHDNIISIRDILKPKEGPVDFRDIYVVLDLMESDLRQIIYSKQPLTEEHIRYFLYQILRGLKYIHSANVVHRDLKPNNLLVRENCHLRIGDF
>Cep429
MLTKNYLIYLLFATLLIMAVIQPGNAKKKRKKSRKRKRPTQVESYNTTTCAEIMLPMCRNLIPYTHTQLTMKKEGVLMTQGQLSALVEPLWAYMDTECSPHFRELACGYYLPKCHPTTGKPMLPCRSLCRDAKKECSRTFSRHRIDWPSELKCTNFPTKNCMTSSDDSHVTSVVDTGTRCIHNVLPMCANLTSNHTAVKKYMFGVLPNMFLQNSPGRIFIEMNNFEALVKSQCSPNLAFFVCGVYLPFCTGNEGTDGFRVPCKELCEEVFSACKAKLYEITGVNWPSKFQCHRYPSRESTSNRLKCLEAEQLDIIRQAALPSLNKTEN
>Cep430
VFHTYDEFYFLTDPEDYIYQHYPDESSWQLLDIPLPFSEFINLPVVKSPFFNYGLRFYSNYGATISTDSGLIEIRLVMPKILGFGSLLEHFEKSSDKKDLEGRSLLRLVKNEAIFTVSLPQPGIYYFSIYTGDYWHSECLESACSFLINCKRLLGPPAPPYPPVPFFGATPALEELNITMQSHPDPLIVSNNETMEIVFHMDSNIKITHSFQYFDTNDGSISDIDRYVFLRSRTEKETTYMIRCPKEGFYIFSLYAADSKTEAQTLDCVYRYLVVSQEPNPLVNVFPKTFHRWQKCTLYEPLSGDLLTGRRYVFRLEVPRAVEVFVVNGEIWSHLKRRVGHTWEGSVLMPNTAGVTKVFARFTLERESSIFAHLLDYELIEDAETEI
>Cep431
PIDLPLDRKNSSSQSASTTSTTTSSPALCSSPVSSTSPTHEHFIDSNTKNHLHHIYIPSLHTPCTNPASSPSEEKSFSKSDSIETSSFGKDDNCIKDEPVSISGKSEVALLEPDNVGMSDRYSYVTFSKHQNHDYHYPNLEIVRHPPDLKRHAVSSYGPPLPEKSKKKKDRQKGNHQSNRLLSPMSTCKYCQENFSVENNSRGSCQYAPDRVKSCIEHVSCVTCATGVIYHCMSDTEGEYTHTCICDFQDDNNCKKWTMLTFLSFLLPCIWCYWPLFSCHMCGKKSGCCGGRHLAGGEH
>Cep432
NPNFWQTGGCFLLSFSLFDLWHVNEKVPEEDRVKRLVYEARKSQKDGELLKCEKYYHEALSVVIQRHQNKEIDDNELLQARTYLFDCLANLSFSLNEFDKAEKLYKETIKGCVQAGMPTNGNVILEISLKLANIYAIEDRSEEAILGFEFCINTLREKLKEGEKKEEVKKEESKKEDEWEELYKDTEALLGMCLDSYGRYLLRLSDYDKAEKMLSDSFCIAKKCLGDTHRQTLVIMTNLGVANIFKKNYAFAEQLILQAIKIGEDIDAEEISALYCNLGAVYLAQMQMEKAHEACLKGMASAQRNNDSIAVKKAKTCLQKVTDHRNEKVQVSASQAQS
>Cep433
DLDISQDSNIGEEAIGSIRRDSRPSLHQIIHAEKMNFEAKLSRAARRKQWLKVNQQLLRTLLSYCILQGSGTGGLASVQMELLLLLQELQQERTQQQLLSPLPFPTTLPLLSASIASSKTVIADPIQYLQNLTQDLLHSIVEFSMPPSLNCQTNIVWMMRNLSVALSSSIYQCLCDIDNSMINQNQRTEMGLEGFT
>Cep434
MAPTVQTGPREERERKNRNVVEKRSELVCRVKYNNTLPDIPFDPKFITYPFESNRFIQYKPTSLERTYKYDMLTEHDLGVTIDLINPETYKLSPNIYADSEDERLLEEEINTLHDSRRSRHHNTSVSWLRKTEYISTEYNRFIQKSDKHETKVGFKLKQIMKEEDLYKDRDSQIKAIEKTFENAKTNIAKHYSKPGVTPVEILPVFPDFDLWKHPFAQ
>Cep435
MDPPVEMRYRSLWKRISSYALTSFAFSFLNSIFQFYYVKIFLNIYHIEESWFHIAQIVFMIWNAINDPLFAYIQDMSGYSFVRSRRETILYAAPFLSLAFLIPWFPWSIGTWLTGIHLIMSLCLYDTAFTYIGLAHCCLSTEMSHVHKDRLQLIQFAELACLFGGTSVFFCEYFTQSLKNFGNFQILCFIIACISCLCMRYTGKNAFTEYDIASSDNCCGESKKSSESITIILRQLFTNRNFITFVLVNFFQIFHKTFISNFMAIFIDQLLPDTAISTFTRSTYYGAINVLPQ
>Cep436
YGHIAPKTTWGRLVCIAYAILGIPLMLLCLANIGDALANVFRFVYSKIICCGFCRRKPKKDRTSSITSLKNTSQAVQSQKKNFDNADTNPDYEMKMMGNEKNSYDVSVIEEQKYEKKVTTTKFSNMDSPSHAPYLRSRPNSVYNDSTSSALSQGGEKNSRIYPVPIPKDEREPIMLRTNEYDDYDYDYDDDDDDELADVTIPLTVTMLVIFVYIMFGALLFKLWEGWDLLQATYFCFITLSTIGFGDVVPGTDFDNPQTNIQLIVGGFYILFGMAIVSMCFSLMQEEMVAKFQWIMKKLGIYSDDED
>Cep437
MRVPMTTKAFEVLLWLQTGLVLAVAVVLRVTSAECKFPSFMHTEQNAWVRGYEKGDRFVAYFQDGIMKASSCRDRQCTRYERKCIEEFPNGKYIASHIEIAHTTSYVCMEFLRRGEIIVQLKQSEISKTNYPDLCNTLMLDMWPLVLLEKLLEHKVSCPFSGGYNLQMFDSSGSALCREEIVPIRLESECESGEGMMIHFRTKACIHKDLNMEVKQKLYCLAHWNEGPFRFIILREKNRRDHIWSLRVKEPVNEIKTAALFMVPVCDTGEEITQTKMYLELKLDKYVVSTTCADEFKDCAQYVQFCDSGYRQHCSNSCRDCRQDVIKLCPFSERLRSTWVQSMKKNKQLSINITHYQISIQTLGMFHCLVAKGKSTPDSDVLLQLFQNGCYPRYTCLQIEKTAPSVI
>Cep438
MLNRELSNCTMVLGEHPPIVQMESSKDVNSILYRNSSLTQSRLDNLYRKPKVKKTSLSQRVRSQCYCSKRRLWKVLSTYLPVIRVIRYYKLKSYLLMDFLAGLTVGVMHIPQALGFGKLTSVKIVNGLYTSFWPVVLYIIFGTSPHVSIGTSAVICILTAGIVDKQALIFAKDHFNSSIFHNSSAADWESIPEYMDFKEGVAMTTSLLAGLILLIMGVCRLGFITTYLSESFFSAFTSAAAVHIATSQISSMFGLSIKKYSGLFKIIYTYRDIVLNITKTNVAELIMSIICIIILLLVKSCINDRFKHKLKVPIPIELVVVILGTLVAYLANLADTYDVKVVGQISSEIPVPKVPPLNIATDLLLDSLIIAILIFANTIAMAKICAKKHNYEINDSQELIAYGLCNFVSAFFFCFPSSVAPPRSMIASTMGVKTTLSAVVTAILMFLLLSVISSLFKTLPVSILAAVIVIALKGLFLQIADLKKFWHINIFDFIIWLITFLSVVFLDIDYGLGIGVVVSLITVVLQSQFAQSYRIAQLPKEDLLVEHKLYHSEEIRGVRIFRFEANVYFATAEIFRNSLYRKTLNPRKLLKQLQKLEKRLQEQNKKSLSTMNILRHSTSVDSKSTDLSTIGDQTFPFSVDKTIDLDESRIPPHSSVSHVTMDPSITNISNGEIPNGRKHSITHSSDSGINGQNEETDPEDGGCCIREGELNVMKSVRFIILDLSSVNYIDATGANTLSYIYKEYEHVNVQVFLAACHPRVCKSLQQAGVFDVYPPGNVFVTVDGAITQTYNNYKIKSYDLKDFTDEEAAEDSYVTKL
>Cep439
EQKHRVSRLETEVINTKSAYAEALRNLESISDEIHERRLEKSKHLQLGVRGSGVGSETPSPPPGQEKGSEIGDGTVVTHISTCTYSSNILTTPTTYQQSASKEPVTFSITTTSATVEQDSGVSQLKDDCDESEGSFVAPSVIFSSPEQARRLSYRQAIETNSYVSPNITSESISPSDFEEDYDAPSLEEEYISLPSYKSKVKNSNNFNFVSENQFCQQSVFSPDSHNPNSTPLLKSNEPQASLPTEKRATLKTLGKSKTEPGPNLQRVNSEMSECSPSVIRRSKLKGIILRVDAEMDPYMQGFQQRKISNVPSVKNINEGTKNESQPKNTKILNSNSETASPRKMGTVNKPHITPTKYVRGSEGSPVLKIPSPASDIMDDSDTESLASIGQMLDDEQVELLTLDFSDDTFINAADSVKSDRFQKTDWHRMSLPPKLSHLEYYLQSKSLDLTTTPTGRTDIGLENLELYENSVPEPQQVPTS
>Cep440
MFLNDSYDNMEYAANMSLWENVSSIATSLTDVTSNNSTFEDPERSGFMKFSAVYEKAHGYISVTVCIFGVISNILNIFVLTRKHMISPTNYILTALAIFDMFTMTTYIPYATYLYIFASPSQSSYHPYAWVLFIVIHNNFIITCHTIALWLTVSLAVFRYIFVCHHTQAPTLCNLARSKLTVLITVGINILFCIPNYAQYVVSEMPPDGDHTSYWISQRDLPPIFFTITYWLFGVLMKVAPCTFLTILSAILIHAMHKAEKRKARLHSQGSRATQESSSTESNRTTKMLIAVVLSVVITELPQGILALISGINQDFFSNVYVPLGDVMDILVLINSAINFILYCIMSQAFRKTFRTHIFNVCVNNVRNRTNKNGVTYSSIQTEVTQV
>Cep441
IYLTVSMAMSSVSVVLSVMVMKLHHCVPNQREVPPWVRRFVLKGLSSFLRCRCKPVCRFSRRRRVNMKPSAAAAERLADPTEMCTKLMNEVSVSTNPKPYRREIGMLSDIRTEFSSTRAQNPFAGDNGSDLPEHDRRSFFSEEALKYLRLLVAKSDEEDNQTAIMDEWKQVALVIDKLLFWTFLFITISTVVGILVIVPLLVTDDDGAGL
>Cep442
MDVELQAICSALGYQEGSKYLKEPDCLESVKDLIRCLRRDDDTCSIRRQLGHAEIVQSDLLPLIKEYKSDRNLFETVIRLLLNLTQPARLCFGDQIPEDKVLRNYYMEVESILRNYKKAFVDDVLFAVLTEKLTDLLKLDWEHRHEEDRVLIERLLILVRNVLHVQPDANEEKRTDDDASIHDQVLWSLHVSGMEDLLLYVSNSADERQYCMHTLEIVTLMFRQQTPALLASAGVQRAISEKEKDVKELEIIREQERIAKKERTRLTSTRHSRFGGTFLLKNVQSISDREVIFHRSLDKAGNHSFDITKKSRKTPKNRAPIKQVDVVRRSTLSIRLCLKEFCVQFLENCYNPLMSAVKDNLVREVAQDHDETYYLWALRFFMEFCRLHSQQVELISETLSVSAFHYIQVNLLNYYEMITTDKKEAKVWAKRVHLALKAYQELLMTLHSMETSKNKHLVSSAKVLKGNIFYMMEFRDIFVVLLSKFNHSKHSTSYLTDLVHATHLFLKMLEISQKSNRCIVVQKKKKTSRRSKSSRNNKNDTGTRSQLSEEELLNLWDDVSSEVSAVLSGENEMSEGVLPFDAASEVDIDQQRADTMVRIQTCLRSKNASEAVALLRAAREVWPDNNEFGSAEMSPEDEFLALREVFMANLSQNSENMAATVPEEFEEQEDEIVEEEMSSIVTSEEELNTRDFIAKFAKPAILQSYTTLLANFKNNSTHTNHCIIKMFHRIAVDLHQEGMFFQASIFCIFREVFVLSKVKHFQEIVKFGVFIVQKFLVVAEKNKKVFMEMLFWKTAREAGELSGDYFNPSKNIKQVWTEDQEIELRRLFDEAKEDPEKDIVGHIMAHLTDETKSRGQVLRQLRISGLIESAKDLKRKQPPSTNSNRAPWTEEQETELREVFERFRGSDDPLGNVMQNLSFTKPKNKIKDKLFGLDIIQDKKELYKKRSRKKKEGRMDGSGESGNNSDSNDDDDDDGGVQEGHVMASHSDSSGEESDEVEETRDVEEQPSNSDDLPSTDIDDVLKCLVSHNYKGPVSWIQRSLRRTAEDRQTPGTYIGVPVVPLTEENEDAMEDPIFLDFLLLIGLSRPSTGQEAFWRIPGDLDGSTLTMIADGLNLDENGQPANTAELKTWLMARSLKSKTGKKQNKSKKGRSKPSENNGKRKKALMALQKKQAKDKETKGKKKLKSQKSNDEDKKISKKQRRTKKKNILEDSEEEIGDSDSQPNVSGSNSPKFSKQRNSKENKKKKRRRIEFENSSDEDGVEDGSVSDARNGSIQIDTGDESGDEPLISQVKSKQNADDDSDVPLNSLPASKKRINQDFNANCSKRKETPLARFNSSDSDSEDGRLVIETELDNFESVGTSDKKKKKRLLSDSSDEDEGSPNVSTVDLQRESDDVSLNKEAKDPQLAGPSFLKKKKKRQKLIDSESSDDGHGGKAVEELDDSVAERKTVNGRKQHKIPILESSDDDSGDEDKENQEICSTKESNQKQDEVDLFDKAKNVQTQKYIKQNPNIINNNSNNTVDTFPATLLSLPNMEPDTNVFDDHIPLVTAIRRKRVLSSDDEND
>Cep443
RTKFYNNVGVLRDMMQNHLTELLTLVSMELPTDGNVDNIDEIKEKKIALLEQVQPMKVKSLLFGQYKDYMQEAEKEGINKSSSVKTPTFAAALLHIESARWKDVPFVLVAGKQMDERTTYVRIIFKNNVFKIPPTTDNERIQQIVFHINYGVMKEPCIIVPWSLHKALWPKDVVPKMWSQPPAYGSEMSTYQTGVPGQTTDAYIQVVQDIVNGKQANFVGTRQLMSMWDIWQTSLNVLAKRPKLYTRNNTLDFTIINKQLAFVESEHLQQKYVKPTSDKPVFAQLPKHFLGGNLYVNSTGALAMQLTSSIIEISMKLIKEKKPFHIGFSGGKTPALLFRKLREIYPLHLWVNTHIWLVDERCQPLNSHRSNFNLLFTELLQHINIPYVNLHPMPVSIAGSLCTDKDEGDILYERQLSNSVINGLDYVVLGLGKDGHVASLFPHDKSLTLTTPRKVILTNAANRGDKRMSLTVDFLNMSKNIALFVTGKEKHNILNSISSESDRLKYPVQNIQPNAGHLAWFVDSAAWLGV
>Cep444
VYEYDDFYFLTDPEQLIYSHWAHRPEWQLLTHPLSLAEFQELPLVKSYFFKCGMFFQSHQKGVIETTGGRLSLAVGFIKPTTFSYKVIDAETKEEVFNGRKMKDFVLQLTHDNQVILIFRAPKQGSYYLTIFAQLLTGDVGVKNVYTASAEYK
>Cep445
DSSLIFINKSKRSTFTGRRILKKNYEALAPFKFFCSECSFKSKRESHFIKHLKLHEKDNNLFQCKQCDFTSIRLSHLRRHEVLHSNTLLQCMKCKYSTDSNKLLARHVKNRHSTQRKHHTLLYACPKCQYKTLRRHLYRSHLRLSHNETVTNDNSSNILTKLTKTYQCDFCSYKTQRKEHYVRHRNNVHCNQRPYLCDLCGKAFKRPDALSQHKFTHLDKSARVLPFTCTLCTKAFRSQ
>Cep446
MSTRIPIFKDDLSFEDRQSKVWEDMTRDMDRRRREWENEIENVRKGFFSLKPNGKFDNIASRLGDVDFGVGSSIASGIKPSVCGDFDDATGIIEKDANGRPVFKVRFDVRDFKPEEVNVKMDADKMQVHAKHESKTGGSSVSREYSRSVNIPKDIDPMNLQCTMSNDGILSIEAPLPLPEYAALNDSPSRGSTGGAMSPPPNSAAHSTSINNSATRPVIEEKKYKDEIDIEDYKPEEITVKTLDKKLVITARREEKIGNRTTTKNMSKESTIPDNVDPLSVKAFFAENGRLLIEAIYKSDARCGSPLTRTDAHHT
>Cep447
LDAKKSPLALLAQTCSSIGKDTSPSSKQIIPPIEKKENGSSDLKEKSLKDLHHSEKSIDIKRNSENGEKKESGRESGKPGFRTIPPKEIPPLVPISSSSSERTSVSSPTTEVHSGSHKSSSSSSSLSSSESSVNCSSISRPMSANCTSASLTSSGRMSMGSVSDLSHPDSAGITKTSLSQHTPSLLTHSSLVGGGLKSASHPSLLSTLPAASLASYGCLPLVGHGIPMDAAGNSPVYPSHLAAHAGLSLASAAAAVAANSSPLKLGAQPSAVSPYFAYARVRTPTGATTLVPVCRDPYCTNCQMTLQNAHLSSTCTSPGCTQCAHEKSLLQTSSLGLTSAAGLPMLSSVSTLGTPGAALTANPSLGFGTSFYPHSMLGTQLPYICSWVAGNDYCGKRFSTSEELLQHLRTHTTVNDTAALAASYNLSFPSVSLPSCHGQYTTTGSISPNSLRRTYPTSISPVGSLLSAARYHPYKTPYTSVPSGVSGGIPLNSIGGAYLSPYSTLYGHRLGAAAVP
>Cep448
INDDEEDCENWKLLELQLVHVHCHDCYNSSCTEGEDGNYTTPDGQTRCCPVTSCENSCGAVYHECKGPEHNLLCPFERVPCINVNYGCPLIIHRAALGRHLEVCPASVIFCSFEWNRWPMHSTEDGVKAPLPLENRHLRSRQLDVALALRDQRMLIETRKAPRRTRHILRNSLTQRHPAAPFLHHSSSFDSDNLNSAGTSQTVSDDDSDGPWENAKSPPGLQRSVCSKLFRTTDQQNSPTSPEERSDQVVNRKIKLSTQTKSKSLDNSQKFTQLGLDYPIICSLCKNSQSNIAMELPDINSSNSHCQESECLNKCCHYSAQTTNEKSINSQQNMNIHEIANVHINEIDSEEVAGMACQAPNCELMTEDGSSSKSVQTVKLNELLGVSLNIECMTRYQPKPRSMFTFLCAQEFRRDEYAWHYKNVHNDIHCGLNGWLEQRCPLAHSGCTFSFCRFYPDQVNYKIIHSSLVESFGVKTSWNCEENVSKSVHEIQPSAPLTMHCECKKKSHGKTLPKSREVTPEIVTSSQYDSMVRVVNVDQKKEEIQQPDCDFLTALPYELLQQILQNLDSFSLCNLAASSKYLRDVCSSLLETRGLVTLIWQKKIDETTGEGHWKIAYK
>Cep449
MRAICLLTRCQILLFIGLLVNIVILLYLLKVQNDLQYGRPQVQYKNKVEKVQYAEFTDSVTLIIREFEDFENYVVATLKGILGIIPDLQVLVFTDHQPYPPLLLNEVPNARLVVLHPSAEQSWSSSLPHTYIKTPFLLIIPDAVKLVDPHSLLSAFNYLKQHSYLSSVALVTGRDHSSCLNLHVDLRRWTLTYENTGLFQECDAVSGEHAILTRSDKFLEFPFSFLQPMTTGFYIQAALRDWKSIIFKDSIFVGNPNLFSDPHKKWKHKKQVAVRLKNLYKQLRIKKVVLPGDGHVMWYGCTKETTRCFGTVVSDMPEYIYEGKWTPPCCLEAVRTTSRHVFQILEDCKVRYWLEGGSLLGAARSGDIIPWDYDVDIGIYKEDIGKCQPLVECEKEKFVDPEGFLWEKATEGDFFRVQYSSSNHMHVDIFPFYSKNSTMTKDTWIPGHRQDTEFPEKYLNPLTKVPFAGSMASAPNNVREFLEFKFGEGVIENPRYPNSNRVIR
>Cep450
FSPTLKDVPELNRHARSFTTGYQPLSGQTVCVEISLKTTEGDSMVLETWHMGLKMSSDNKENQDRENRVPHVLYSKMCLALRSLIYTSRITPGYTLSRKQGPDNYIICYKIYYGTPQLHELGPDHQRLKAGRFPTSMGIMSIIVDYRTNMQISQHKTTKQIAIEMKDDHYKAETGSPRKSTAPRPCHPGHR
>Cep451
MDSFTLTLTDGIHQVTKDINIDIVPIDDQAPRLRDGLKPHLIVSEGNDAVVTSSVLSAKDDDTDEELLTFLIVKQPRHGTLKVNGYAVTKFTQQNIKEKVVKYHHNGDEIGPTPKQDSVSFIVSDQNYASAIELPIYDLNITITPVDNQKPNILSGNQILLQEGSTFVVTVENLNAEDIDTLPRNIRFMIVKQPQWGYLENTKPTPGSGKSNAGIQINSFRLQDVLDKSINYVQTNHIGVEPLYDSVELYAMDGKLHSETKTLAINIIPTNDEVPDVMLQDFAILEGGTKTINQSIVDAIDLDVPKDPLTFSISKPPKFGKIVVMSQSKTGGVEKPFRDFSIEELQNGIQLKYKHDDSENFHDRFVLVVSDSKHAVRKTCNITIIPVNDEEPIITKNSGLNLEYGNFGLISSSSLLAEDKDTNPSNLIFVLISLPKIGNLQYRMESSYPPAQARWYDFEMGANFTQEDINSDRIRYIHASDDTQSKVDSFIFVLTDGVNKHGPLTFSFHIKNSKATKISLLNKGLKIKEGARAILSNDILSASDGSTAAEEIHFTITKPPSLGQLEYINAPFESIKGFTQLDLAGQQVVYNHISKSDIAEDYFSFTVTNGLKYTRDDQLLIHIESQDEILPTLEVNNPIEVIQGAKVAVSTLHLKISDPDTSVENLTYEIVKPPKYGHLYNLNNLVVHSFNQQDINKGRISYESDGSLATFDHFMFMISDGHHNGFYTNTSLSTQPVVCNIHIKSLSQDAPQLQINKNPENLESFGKKRYGFKLTSKSLRAFDSDTDSSHLLYVITKRPVNGHIENIAAKRYVHRKFTQKDLDEQSLLYIINPKTNEVNDSFSFRIEDFNGNSLENQ
>Cep452
MDEQFNFSNSNITELEYKPPPMYVQMIFVLVYGLVVLVAVGGNVLVCHIILICQRMRTATNLFLLNLAISDILMAILCIPLTFVSTVMLNYWPFGNVMCPVVTYIQAVSVFLSAFTLVAMSMDRYVAVLHPLRPKLTNTQAVKIIAVTWVLAMAAPLPTAIVSRVLNENSDGNESDAFNGLCQEIWEHDYQRQSYSMVIMFLQYFIPLIVLIFTYARIGYIVWIKSPPGEAVRNRDERMAASKRK
>Cep453
MAMMDDYVFLISHIRNSFITSDNTGMYEMIIEGEEQEKAQEKRPLWWNAEGDGGGGGGGGGGESSGGGRGTPSSSSTTTTTTTSTTTPTAATAATTTTTTARYIHSNHDGGVDGCLFDLDDGGDLCRSYDIMPDMDYGAHRRRSNTAQRLERMKKEKRKQVKVTHISWRTTPGHFNPDDDHDDMFEKKPIPLPTKTSLHKAASSLLAQQLQTSTGIMSNPFLDYAKYDGKAQIVVPTKKIDIFLTMALPKDRGFPMHVVVVVNAKVHELIGLICWQYTNEGREPALKDNASMYSLHIAEDDGEVDMDFPSLDNREPVSKFGFSKLALVELEEPSPPMKNSVIITVNVPNRGFHKFQEEDLTKPLRDILTKVLKKRKIKLLPGMNYILEKQKEAGVSVDLDTLLSNLDNFDFCLVREHSTRGEIEEIDFQDSNDMATTFMSPQYKSYIVNLVQRLRINTEVHLGVSGEKVEIDPVASKGTALFFRQKAVTYEADMIAACDLLEEKSNGKSIFRLICFAGHDYRHYDFEADHAVAKEIIQKVNNILNLLLSQVRKTYLASRGKKLKKMHSK
>Cep454
MTDKLISDLWEDIVGSSASDIDGNCNLESIVDQMRQSHSFTDVIHQISIELQSCTCSPLCKLNLVVVFVQLCPEIYFECNHQEEMLIASSTKNTFSEDNDVKLLQKIVTHAYVEEFRDREIYEYTADDFPNAVTRANLVFKSFTLLLQNQKASKRIFCRNESLDLVALLCSLAASHAEPGPWTSETTVVAANSIINALAKFYSCRNSQELLLLANEHGFTNPEDSWHTKSIFRKILNLNQPRLRKENWNKNPFAKAAFCWCLGNVEHPYLSFYLDHVLTPVLLFVDDFVSEHKLTGIKYLNYIIDNVSKEELRWYNRDAVIFDALKHQLFTQEESVLETTLSSLLSILSILEKPPSKLENISYNRYDEIFTSVLYNAQIENQLSFRRVYTSYIPKFIHLMGMTVVRHTKQFLQLVESYLEIYDGPHEVARLNVLASLKSFIKVSWPRIQHHNDKLVKILLRLVYDVAVEDVYVIPNDVKQKVISEVVEILGILRMLNKERVENLLHAVSGKLNIPAFQEAVESVLNICI
>Cep455
MSESTKLRFLSAWYCPFAQRLWIALLEKGIPFKYEEIDPYNKTEEFLKLNPRGLVPVLVHDDKIIYESAVCMEYIDEAWPQNPKIMMEQPYDKAQVRIWGDYATSKIIPLFFAILRSDPENLGETQKSFVENIGSFVKAMSPTGNFFMGDSFSFADIMVFPWLQRLEVLKHYKNFEIPSDIDWYPRFQKWLTACSEKESVTPTIPDMKKLIPIYKRYVKTK
>Cep456
MRRYSAQVQYPDPTKPPSGGVLDVNEDGDSTRKCKTTQSFETLFDSEALSDVVLNINEGELTFNAHKMILGMKSEVFTRLLNELTAVDDSPRLILKLHVDADCVQIFSRFLYFLYSGAVWLHREYVVPLYRLAVDYSVWPLISHCENYIMQILEKTIQYGYGTASFSIEVVSSLYESNIMPGQIRSQAFQVLCVCFTQLSCSKLWSSCSWEMVRDLIQSDDINADEDCILSAATGWMKDNKLQDKSKIQDILANIRYPMLNRRVLYHLLKNRAFQNFPYVAELVDGAVKYQCFKDLAEAHHEFTGVQYQRRKGQLPRSSQTVGTVPHQHIQSV
>Cep457
MATGEVSVSVESIIEQQIQEVSLDGQELCLPPLSMSENLTKLAHKIDFYRDESEEKGKPTSEGEKETDEKVLAPFQPSLWPWDSVRNKLKIALTEISVLNDVVNIAKERRYMILDHVVGESNESRVAVQLLAKKRSLVSAAAVLVEGTERLKKSQQETSARTQSDFHIELLKLRHNWRLKKVGNTILGDFSYKSVGSRYWQSGTFEVVKSTKEMDNIDSISGTPKSCLEVIIPSELEGVAYVKIEVKTFPELSDLTSVALKMPSGLCPVPSDTYWHQKLEVAQNVLFCKELFSQLAREAVQLKSQVPHMVVGNQIITNIFPGVQLSIVLCHYNDKDKRVTSLKVDHNHVLEHSLHQLLREAHYKTINHPPPHPVTVTLGLSKRRRLAGPHGYSRQDLTEMTENETLLEQIIQQTKHAVLRKRVMETVDRMAIHVPDPQISTHWSCLNSSLESSVKINITSLGYEINRTSLVLEIGTDTIKAISRDGRVSILSFEPKELEDLLMWQIAFHHLAIIVFLSKLMGWQILSSSNCVGVGQMEPLGTASSITLGSPKGDKLVCIRSGAATGQHVYIQSLPHSYDSSVVTDPKWKNLEGSFQEVNLDKLVGRSFIIKIEFLMATLMS
>Cep458
SITRSYYRNSVGALIVYDITKRSSFEHLEDWLKESQLHIEPHKAVYLIVGHKSDKDNDRKVTTREGRQFAEYHGLRFLETSAKTGTNVEEAFLVVARDIYQMLEEGKITVEEGWDGVKNGFARPKETLHLVEGEPEGGGCC
>Cep459
MYVKIITILIFVTVVSGFVLKPFDGKCVTDAYPPKSSTTVPNLTINLDLPAHDRWKEVAIKYKDSMKSLIGDLKKLVGSVPVVGDLIIKIIDNEFEKIIPTLPAPYADELLGMADYSGINRGEILLYNIFYEVFTVCTSIIAEDKNGELFHARNLDFGLFMGWDLKKNDWAITEALRPMIMNLDFQKNNKTVFKSASFAGYIGVLSGVKPGVISLTLNERFQLKGGFIGIIQWLLGQRTAKWSSFLTRDTLTSATSYQMAKTELSKTELLAPVYFILGGTKSKEGCVITRSLNKTDNIWEMSAAGGWYILETNYDHWLPPLFIDDRRTPATLCMNELTQNNLTMAGLYNVLSTKPVLNKLTTYTALMQAKSGSLETHIQKCPDPCWPW
>Cep460
IEEEEAGDELQIETYDEEDCNNDGSSLSDQMFVFGSTELLDDTQSSCRFKVLEYDQLMRLVEVMEASIPIHGRGNFPTLDVKLKDLIQLVRQKLKSEGVHVRDMRLNGGAASYVLETDTSQTYNDLDLIFGIDLSNQNELQKVKNCVLGCLLDFLPAGVSKDRMSSCSLKEAYVQKMVKVCNEHGDRWSLISLSNNKGKNVELKFVDKMKRQFEFSVDSFQIILDSLLTFYEVSNTPTSEHFYPTVKAESVYGDFSQAWFHLTEKLIATRNPEEIRGGGLLKYCNLLVRRYTPAGNVDIRAMERYMCSRFFIDFSDLSQQKQKLDAYLANHFSGEEDLKYEYLMTLYRVVDDSTICLMGHERRQTLNLIHQLACEILLEQEQKAQSKYLQLPQFDNLNNLILDQVFYGPYNNSSGGSQYYSYLPFYQVGNSSISSCPLCPQPYLQCS
>Cep461
MTVISKFLSQSSVVANFSRKQGTKKATLAGCLLIAAAVYGAKKCPHIFDVLRRMGTSNESLQLSSTDQAAVVTDKKEAEENIPRTNRTIRSKKSPAVNKVFFEQIRFLLKIVIPGVWTKEFGILSLHTLSLICRTFLTIYVASLDGKIVKTIVQKDAFKFMLQLSKWIGIAIPATFVNSLIRFVESKLALALRTRLVDYSYQKYFHNQTYYRVSNLDSRLTNADQCLTDDINVFSQSLAHLYSHLTKPLLDIAIMTFTLYKLARNRGASSRIPTLVAVVVVCVTAK
>Cep462
GPPLTQKYQVQVRAVKSQSSESGDEHCTCCPYGYHIDLDFLKYCENMSNGNTLKQLKKIKRNKKKLRKSMEFILDQESGTATENYGELPPDIVHSADASRILNIVEYESSATRNILEEIDSSVNAKIKMAGRQSYVMQSAYDNNDTSETMHAKFGTFSYKNAVQEDASVPSTLGRTDSVSSISSLSTVSSEQNYPTTNTMYEHSSQHTKSTYRTTTVTSSELAATIATHFPQQNGSSPAHNSVTFDSQNSTMISKASLEAIREAMAVSLQRMRELEEQVKTIPVLQVRISVLKEEKRLLMLQLKAQTHKLNQRSVGVSNRTTTSEKTVTTSERSCRTLEEITSRIHVEPPKQIEQIQHKAYPQPQFHTVQTVAVMKTPATRSIGIGDHSVEDPYDIQPDLSSAYFSKYPDTHTETWEKETIILQPIQSEVSHVSHVSQLAQHVSSTSAEHLVSSSPAAVRSPKPVTRTVGVGDGNVYDQSDSGLHIHEKELRTLIIGQPSTSLSKRNVGVECKVSTRDVGISYICDDLKPSMRSVGVGTDDGSLSSTLNIRFKSEEITTAIRQVLSKNVRSVGVSCHLHASGKEVGTQYRWEVSTRSMGCGNYRVDDVPPEPQKQVRTFSVACEAKPTVTHRYCLTEKGLTMEQGTLTDSLNVESRFTNTPRALCVNSSTITDNPKLKVDGCQTDVKIFMALEQICNRSCNTDIPNLQTVGVNTQRPTLTTSNYELDIFSIENIKEKIEHYQTYTEKTISGSGESSFSQSSTTSRSGDLLQYGDGTTIHNRRQGEFQGQSLQSSSSVTSAPSMEYNTIKSSVTY
>Cep463
TNAVTPSSRHKPTRLSLMNIFIITVVVSLGVMVLAVIFILCYQVFFGSQGTKYKSTPQDDLDIDLDRLPQNMSYHRMKGSRKNAKIEAMEYPRNDILYIRDIGQGAFGRVFKAKAANIVKGEELTLVAVKMLKDDASDDLMQDFEREATLMAEFDHQNIVKLLGVCAIGKPMCLLFEYMTKGDLNEFLRLSSPEQFIVYRRPVDKTDTDRPKIDHCDLLYLTRQIANGMVYVSNKGYVHRDLATRNCLVGDNLTVKISDFGLARNVHSVDYYKGSEHDAIPIRWMPLETILNNKFTIESDVWSFGVVMWEIFSFALQPYYGMAHEEVVKYVKDGKVLACPDDCPLEIYDLMRLCWSRKHVNRPSFESLYKSLNALHSRYLLEKRLKEVV
>Cep464
VSEKNRKDNRATVADVRNYYCDFLKEKNIYKNFRNGYLVSSVQKVLDTCEGIDCESGEAMPCCQNVKADHKFLWEVRGHKVDTKRRDGQEPFPHEDFCFQSNSVVLATGTTDLPNRLGTTGENLPYVVHSLKAFEQMITKKEIASDSDPVVVVGAGLSAADAILMALENDISVAHVFRVSPNDSSLVFKKLPLSMYPEYHRVYSLMKGKEVNDLYKPYSRHQVEDLQKDNKVLIKCLKNSCNISTLNTSLAVVLIGAKPNLAFLPQEGKYLGTIEKQSIDSKHNPIQVDPFSYEAIKEPGMYAMGPLMGDNFVRFAIGGSLGITNHLIMKAQGK
>Cep465
MAEEETIVKKEPVEAVDLETRILELCKQNPDGVDDSAILVDMPQFDANQRVQAINRLLSTAKIDLLKSGNKLVYKLKDPSSASVVKGSDNQEKVVYQIIKEAGNRGIWIRDIRYQSNLLLTQVNKILKNLESKKLIKAVKSVAASKKKVYMLYELEPDRSVTGGAWYSDQDFESEFVEVLNQQCFKYLNEKAANARETLSTPIMQRNASFASSTDVWKYISELGISKVKLAVEDIETILDTLIYDGKVERSIVAGPCSSSGASGSITKLYRAIKPLIQPTGLTRMPCGTCPVFHLCSEDGVISPTSCIYMKEWLDY
>Cep466
MAAENTTRHAEAYYLYLIAGIGLFFNSLVILCIIFKKSLRRMTSAFLVHACLLNEFRSMFCILFANNLLSQRQPSNCDLEGSTYIVIMTVYTFNMVAMVCCEAYTFGETNIGGDAKGTFCCVLFGLVMVYIGSLILHLGPTLIGGYFGFHPDIGNCSFILGQVESYVAYTMWIAIVSLALVAIAHYISRLYKEIQVNQPNRVSMLVRSSICFANAPKVSESSVRAMVDDSLHRAKLFIAVSVSFAACWYPLFALILIDMKFQVSPKVYQAFSFIAWTQSAIEPILYTFLDRKLNLFVRYVSCGGQRKYDMETIVSLMSQYQQAVAQQDLPDNETGQLRRQQQQPQQQQQHYPHHHHHHHHHHHPQQQQQHRLRQQGYAVDETDQRVSEEYPLPEPLRDEPPRETYPHPDYEYRV
>Cep467
RTETELPEVRKNQLTSGFVDDYPLVWNKFRSKGYVTLFAEDCPSLGVFNLRFNGFYNAPTDHYMRPFWQAISESVLDESSINFCLGSKPKHQFTLDYLKDFFQKYNNVSKFAFAFHGELSHNDNNPIQYLDKDLLTFFQSMEKGNYLNNTLLIVMSDHGARYGSVRNTVQGKLEERLPFMSFVFPKWFQLKYSYFMKNLRGNQERLVTPFDVHETMLDILDSTRMFEPVDYSTRGLSLLQPIPLNRTCKSAGIAMHWCSCLSRYPVDPSTQLVHSSMQKVMSYIRTLLLPVKHLCGQLSLKKIFSVYLVSPNEK
>Cep468
MCNNMSVKFISFSLIFWGLQLFASALRELNFHVLEETAEGTYVGNVAKAFTRPTHGDYLFKFLTQGNQYTNLFHIGTNSGIITTAVPIDREHICDNDMGGHTCIVTVSVAVQSSSDPRFLDMMNIKINIDDINDNAPLFDKDEIALEISESTPANTKFPIEDAYDLDTGIDNSIKYYILLNDRDKFTLLQENGFLDGLQLKQKLDHEDQEFYQLVIVAKDNGTPQRSGNVVVNITVLDANDNAPKFDKKSYTVYIHENRSILSTILTLHAEDLDSGPNGQVGYKLHHRTSSKIKEIFDVNQTTGEIHLISRVDYEDRPRYSFNVIAYDHGAIVQSSTASVNVYVVDVNDNKPEIIINLLSLGYAANVSESASKGKFIAHVSINDRDQDQNGNVSCSVNDHHFSLQIFSIKTYKVVVAKPLDFEKTSVHNVSIRCHDHGTPQLHSEKSFLVIVADKNDNPPVFEQTLIKTPITENNNFHDYVTKVTAKDNDTGINSEIHYELHHDAHSWFNIDHRTGVITANKQFDREQNAEIKFRVLAIDSGSPPLTGTATVHLNILDINDEAPQFKSGYYKFHVKEDQEPFTYIGRVDAQDLDHGENGRIRYWISKNYEAPQLFMVTDGVLKTKARLSRMKDQRYDFLVVAADHGKKPLSSSASVTVIVDDVNDNYPYIIYPSDTNNTISVIYDMTPVDRPISRVVALDDDEGENAMLSYFLKSTPETAGLFRINHTSGEIMLIKDSDIRIFSKSYKLPIVVKDHGKPPKSTSAILIVMMILSNSTELPYGNSTPDGERNLTIVIVLAAVTVVLATCIVITICIIKKVDQNRRRYPAKMHEDARRKSDSSPDSDRQKHKKEVSFSLDGADPTSKGSANSLASNTTVKNPGAFFAPDLPSLQ
>Cep469
MSRVDDLKPCITGSIFDQERVVFYRRMKMKRLFNCSKLVKISSMYNFITTLSLILIIFATNDCVAKNLSSPSNTLEFNVSKYHNYDEMTTFLKKSVQIYPNLARLHELGKSVENRTLWALEISESVGVAVPGKPKLKLVANIHGNEAVGRELLLRLAWHLLQNYNSTGIDRISQLLKNAYIYLMPSMNPDGFEKAKEGDCSGSTGRPNSNGVDLDRNFPDQFDSKPERSKPYIELETKAIQNWLTQNHFVLSASLHGSNLVAVYPFDSSAGHIAKDHYSKSPDDPLFRHLAHTYANAHKTMSKGNTCQGNNFTQGITNGAFWSNKI
>Cep470
MAEMNGEAPPPKTELEEIQQKSHQTTDDSLESTRRMLTMCEESKEAGIRTLVMLDEQGEQLDRIEEGLDQINQDMRDAEKNLEGMEKCCGLCVLPWKKGKSFEKSGDYANTWKKDDDGPTNTNGPRMVVGDQNGMGGPSSGYVTRITGDAREEEMETNIKEVSGMIGNLRNMAIDMGNEIGGQNRQVDRIQQKAESNETRIDEANKRATKLLKDA
>Cep471
MPFNFKLKRTKRYEVSSKYEFVVGVHMLDNSYLECSLKADSTGHDCLGTIAHMLKLEEFEYFGFRYVTKKLQFHWINLDKALKKQLDKHAHIPRLYFGVMFYISTAHRIDDNRARYNYFLQLKSDVLDSRISCSSEQAIRLAAYYLQAELGHHDSEQHTVEMFRDVQILPKHMTKDDSVTTDLLQDVLFLHNSLIGLHPMVAVIHYIKLAQTLDGYGMEYYTAKDDSGKELYLGTSNNGIFARYLNGQQALSFRWSVVAHIGQNKKCVIIDTQKTSIQYYLEDTEMAKYFQQIACLLQKFYKSFKPNSCSLTDLSDMGSISSAQDFQVAPTNLPLDSVDAADPNTALYSHSPNYAMDMQSGVTKENFFNTQPGVDNFAPDVVAQHYVNQTTDPSQVANNVSYPTQISAPAHVSQQQDLTYRQAMLPAYRPSPDYNQLMRQRIDNSLQINTSSSSQQSQPVYTTAITTPVVLPQQVVTTLTSYTDNIPHYANIIQQDSRYVDYQSNSWYNNFIVKPTHSSPELNTVATQGIPGRDYIAEDFIHDKVYYKPPPPPPSPPPPYPRVSSSTPDLAAQIGQMNINYSPDLVSRKNLGPISFAVQSKLDKSLENLAAAVNEVSVSDADSLCSCNSNQTGCSTKDTDKDFDDQQIPSEIEKNNIHVRYIAPEEAPPPSKSKEVATLRESFRRMMIARSSPACLGRFKEKAKKSRQDQIREDDDDDVIDDDDDDDIITHVKSDERCESASSNSSSLPQQNKDSDGEAAVGVPAGQAVAESVQTDKTEPTPDRKTELQNNENHDDDDAMKHQNIGPLKMAAMNGLTLSRPIILSASEDEIRAPKDERRKMLESKVSEGCVLAEFEQIAKKAPNMECSIGRKPENESKNRFPDVLPYDETRVELSVTKNNALGYINASHMKVNLGVLEWSFIATQAPLENTAQDFWQMIWEQEIDVIAMLTGIKEQGKQKCYPYCPRNQAPITNFGLVDMKLNYNS
>Cep472
MMLFNSTDSGSSSSTTAEGLLNSSPLLQTLQPFVVNTTLNSTSYNGTESCDVWQDVQHILFQLGSLCMAFSFLTPISFQYHILFLRCLLLFTFLFYILWAGVFICVPDILAWNCAFFSINIGHIFYLAYSMYPVHIHKDFEDVYAKLFKPLGVSRIEFKSLTRIGRLVYLRQGSVYATEGITPCGEKLSLLLRG
>Cep473
MSLSDNMTYTLPTWANETTVLSQKQLEQIKAYQISISILIYVLPVIIIMGTIGNILSFIIWMKRKLRRTSTFFYLAMLAISDTVFLLISGLKTWIRMWSYIELLHVSVFSCKVIIFIINSSLHISAWLIVAVTAERFLAVWFPLRANGMCSFRRVKIVTATIVTVFLLLNSHFFWTAELVSTDNPESPDKLECTSKMIKICVYFPWFNMVLFSVIPSVLLLILNLLIIFCLLKHRETLKSAMTKDDQHMRSIHRRLAVILLTISFVWIFTTVPNTLTSITKKSRKDLESLAEAILLRVLSYILLYINHAINFFLYCLTGRLFRIELKKLFCCKSQKKHRQIIVFKASNNDSAHPLMEQHKIQIVYKRSQ
>Cep474
MDGAGCKRICDALKHNVALEDLDFSFVEIDDEGCVHIAEMLRQNKALKKLRLRSSSITWSGCKFLFSSLVCNTTLTDLDMSRNFIGNEGVDIISQHLAKESCIKKLNLENCGLTAFGCEPLCCSLLNNSCLLNLDLSNNFIGDSGARKLSKAIEENTTLRCFGLNMCEITNDGFSSILDALEGNKTLHVLKLCYNRLGRDSSNPEANSENLRYRIKIVTSSRRS
>Cep475
MDDVLPSSFDAIVIGTGLSESIVASALSRIGKTVLHIDRNAYYGSRWASFSLRNLQTWISTLKEKEQLKLQNTSCDMPDSSVDINPHLQEGESFILLSPHDEGFSNIQMSYHHISTNTTDERDASNNTTSNVIKTEQDQSPCDIHEERSEANDGINKVDEDTGEVEETENKKETSENKKETSENKKETSENKEETSENKQLDSNSVMEATTDSAEELKEIEVYITSEKTSENVTNNKVTEKWTVKKFEDQWRRFNFDTAPKVLFCNGDMVHLLIQSDISRYCEFKLVSRILTIFQNELKKVPCSRAHIFNSREVSMLEKRIMMKFVKACLENSPDEAMKEFYDRPFSAYLEEKFSPIARHYIYHGIAMAQKSTTTKEGIALAQKFFSSVGQYGDIPFITSIYGVGELPQAFSRMCAVWGGIYCLNLSVKAIVIHEGKAKAVITSDGKRIECEWLIVEPSYIPDDIIESMETQIVNRAILVTDQTLLQSPKEELSLLNIYPPEDTSRPVVMLEYPPSAMVCPTGLCLIHFTRQGEADPKTELDYACKYLFNFEPIDEDKKDTESAEGDTQQSNDARPNVLWSLFFQVKSKRNVKLQQSLPNNILVTSQPGSEIDLDFYPGEAKHIFETMYPGEEFHPKCPHPEDIIYCSEEDKSTASENDTYKNESDSNTTISESLYPNTTSSSTIVSDSDTLTTIDSLSDMKLDD
>Cep476
MNTYSYTEMARMNVVEPPRRKKRLQDANKPKRSTSAYFYFMASCREQAARAGTQITKVTEFTKECSARWRNFTAMEKKPFEEKAALDKARYDREMAQYKGKDMVDPNKPKRPQTSYFLFLAEFRKMMQGKLDHKDILRKAGEQWRNMTDEQKKPFEIKSQEEAKKYEIAMAEYRKRQGGVVMLDGGPEEKRTKIEAGVVGYG
>Cep477
MLDPSSSEEESENETIEDENSDVLSVPSAERSLSASGDNLSVQSSRPNTSQARPSSPSPSLISEREKSEDADKNDAKSEEERKRRLQLYVFVMRCIAYPFNAKQPTDMARRQTKITKQQLQTIKDRFSAFLNGETNIVADEAFTNAVQSYYEVFVKSDRVLAMVKSGGSSANDFREVFKNNIEKRVRSLPEIDGLSKETVLSSWMTKYDAIFRGEEDPRKHPQRGTTAASELILSKEQLYDMFQNILTVKKYEHQILYNACQ
>Cep478
MEVDIASAKTGKCIVSFSNLKPLSTVKDVKKEYKKFSPKLAFERQSFRKEARGRLLRDDETLASLGFNKKAVLYFKDLGPQIGWTTVFLAEYAGPLFIYAFFYIRPSFIYGQNALDEPRAFVVDLAAGCWCFHYGKRLLETLFVHRFSHATMPIRNIFKNCGYYWGFSAYIAYYMNHPLYTPPTFGNKQIYTGLALFILSEIGNFSIHIALRNLRPRNSTRRLIPYPGLNPFTWLFHLVSCPNYTYEVFAWIGFTAMTQCFPVGLFTLAGFYQMTVWSFNKLVNYKREFSDFPRNRTAIIPFIL
>Cep479
MSFRRKLLALEYHNPEAFNIKDDKCIRAIVHWLEDQKIRHYKISDRDAIRDTASDTWQEAFKNYLSELGCPYNADETPAVMDWLLGYAVRLEYGDNLEKYKVATADSVKRLKADGKTQSSNPLDNLDFNDPHFKAGIASLSMILQIPPHPDHLEQLKAICILVQEKFSKEALAKSNFSGNPKDHIPIDKTVLGFDAGDYILNDAAKVLRLLHIKELRELQTNINSIIVGVQALTANPKTDTRLGKVGRA
>Cep480
MLHNFWLGRRSGNVLFILLMLTLTCNIIFYSQRYLNKSAAWENNCDLNTYLKVSMKFIESKGSKSFKEILHSYCPGVDENDKDVQRLIWALFDLVNFCKKNVSITARPETNRPILTMFTSWDVNETKYIVHNNTISNWIKLKKYVNPIIFTNSSQYKKLCSDAGWTVYPITHYAAGGAPVLKTMFLKAMENFNTTYYAFANGDILFEDGLIDTLFLLMEEMSIDNMSHPLLLIGRRTNVKYLSRKDASTHKSLRGVAREKGHLFLVNAEDYFITNRNYPWKDIPNLVIGRPAYDNWLVAHARRSNFTVIDASDTILAVHQTTNAGNWEGHKRKFSNYNDILLKKLKLPRRYRNGETGCTPLRTAYDLCSRIVIQERKVFPPQCHIKPG
>Cep481
GDNFAVCEAIVRREQREKVCRFDIKTLGGNCVKQQNYGYDDGMPCVLLKLNKIFDWEPVPYNLSEVPEEIKDSYKEYAIKVTCKGELPADRENLGDISYYPNEGFHFKYYPYLNQQGYRSPLVFVQFENPKTGILLMIECKAWAKNIIHNRLQKLGTIHFELLID
>Cep482
RLIDKSKVTCIKWIPGSRNQFLVSHASGQIYVYNEELPCCGAPPHYQPFKQGDGYSIYTCKTKSTRNPLYRWLVGQGAINEFAFSPCSRFLAVVGQDGYLRVFNYDSMDLVGSMKSYFGGLLCVCWSPDGKYLVTGGEDDLVTVWSFHEKKVICRGEGHRSWVNVVAFDPYTSNFSDTEGCDFSGSDEEFHYGTLHNHEGKSENSVHETSVLNRSRTGSNKSFSDTRTTNFTSYRFGSVGQDTFLCLWDLTEDVLKQPVGRTRTSTIIGPNAFNYMSRCNSLPNSQKSNSLNTQVPVVDGNSLPNASVNITAKFATLSLGDRKDKDHEKKEHKRNLSLAGRSSEKVSILKTSVRPIDESLKLLGTPACPRLDEIPMLEPLIFKKIAHERLTALVFREECIVTACQEGFVYTWARPGKV
>Cep483
VMKHPMTTIKVCVQHVLEVASTRGTSWLLSLIPTRQIYFMLLLFVYSFITPDLILFIFPLFFFYLSIAAMIISTLQMFYSRQKLSETARLTSVLKNFEIGVDIENVESQFCWNSMAPYIVFFLSVFTTVFNFSLADKMYIPCSEFCVISLLLAISCFIALSDSYDHLTLACLATNLLASLPTLMKNFPDIPIIVQLLRFISSPLFVINIGLGFNFNFSLPSGAFITLLFLFIFMARKKSWQGFYRVLVPHLVCYFWWNFAIILFTYTTWWTLARATVGYLMLPLLVPLSFLTACLSVLYFIFRIVQSAVFGKILTTAILLGIPLALTQSHLLLGDQISSKYRVAKRIAIAIFCVIAIVPLFFIQIPAMHEETQSQLTWPEYMQRCSSIPPGETKATTAIRCSHLQGIKVAWNGTIEDITITKVENSAEKFLESIPLFIANHLRCAYGEAYDCKEENFENTVDYKHCQQMMSLGRTCHLKEYDYYTFKVFVTMQGSYIQCSLLADYRFQDQLLTLRVGDRVRFIGLIAQNLALGDPILHLRYISTEDRDLPQMIEIKEIQDIFRMKLVEMLSIMVRFFMFPLFEFAYN
>Cep484
KVIMNDPFAMRPFFGYNFGKYLQHWLSMNQPGVTLPKIFHVNWFRKNEEGKFMWPGFGENCRVLDWILRRINQEECAVSSAIGYLPKPGSINMDGLPASIDMKAIFNLTKEFWEGEVKDTRKYLFRQINDDVPDTIWKEIDNLEERIKKTL
>Cep485
MLLNATVNISVFFDSDPNVEDYYYYSNFLDSNDTTENIVLNTNNNINSNTNNNNINSPEESNHSNTTKTIIIGLLLSIMILVSVVGNSLVCVAVFKVKQMRKIGNFYLVSLAIADLLVSLLVMTFALANDIMGEWVFGRPFCNVWISLDVMCSTASILNLCAISLDRYIHIRDPLHYENWMTKKRTAIIISVVWVCSFLISFLPIHLGWHSPDAASTQRTGCDLDINPIYAVISSTISFIIPCIVMLSIYCKLYSTAQQHVRNIRRTYACERYDGSLSDHKAAITLGIIMGVFLLCWTPFFVVNLTSAACKTCIPPLAFKILTWLGYANSSLNPIIYSIFNTDFREAFRRVILPNSYTANDDGYTYAPNNKEVTVSTNSTSKTITQNGSRKDSKTRLISEQ
>Cep486
MSNFDLLSRFSQYLDPHLMLKLLEFVHSQKIFDEKQILRGKLELIKKTKMVDYAKNLHDKMYPSQDISKSFQEERESVLEQLEILESRVENISKLMNLPEVINQIETVRDGSHLYEYLVTRHGISENITEDMYNYAKYQFECGNYEFTSQYLYFVSTLLPTNDKLYLNSLWGILASEILLENFDTALEELNRLREYIDNNASFWPALQTLQQRTWFVHWSLFVFFKHRDGLDLVIDLLLYQPPYLNTVQTVCPHILRYLTTAVIINKSRRRS
>Cep487
DQLMKAVEMIESHVDAQLQKLDNMDEDDFMALRRQRMMELKQRQQQQKEWLEQGHGEYTELAGEREFFDECKKSKHIVCHFYRESTFRCKIVDKHLRILAPQHLEARFLKLSVDKCPFLVERLKIKILPTIYVAVDNKTACHIRGFTELGNTDDFPTEALEWRLGQTKVINYEGEIPAIIGGPAKPKVNITKTSKTIRNNNDDDSDDSEDDWE
>Cep488
LEIVSVVGGATVPDVSIIPESSIDPNSRIAAHYPMEPFGTNSIGNHIESPIIIDRESLAAKSSEGPNFTGFPANKTNQLQPAKISQVSMNPRDIHFETANNCIVNSNSSDGVISKDGYQCLGARPKVPTNANPPKITLDTGQQSLVLSEGSKQPKTELEEILRTDMSDDMPRWADPARQSLRYIDDEGGDNSELPLEANTIQDCSQLVPVTARENQPRLYFAHQDSLPDSDTLEKPSPFAHYYRTSIDSTTTEDDSASESTCSPHHSPIKRTLKKHGSVDTGINILSDSVKESTLNRGLSSQEIKQSASLPSSPVRRSPKMDTPTRRLREEVLRGKSKHYSPVLGKKQHRYLRLLDSSEEDLSCSADENAKVIHSFKDLESFQKAQLRQK
>Cep489
MASTVDRFTDVNLTDYMDVVTTYKCRFCNFSCNQPQEIGIHVRNVHIKTTPSKLSTISNMPDIEQAESSSGDVTVEEETIPDLSKTQSVAVSQEASSLSDVDSVSLIEKSDAGSLIELASNHQQVIFTQGSLNEPQMIPTHNDILSTGNIVPSYIPLEATTTVEDSLTFVNESEINSQAISQFSVAASDDFSEPNIEGDDVLTKELFLCGQCRIGFNSIEECKSHIVQVHNILPHNEDNQLPGEPVNRVSVGTQVVSTKKKPGRKRKNPLPQRSSSPVSDKDWEEDENSEWYSRKGRSRRKIRPPKALKDDYYLGKKKRKNKDTNVLTEGYSLKCNLQGCFAKFKKDQSLKIHIACHKKDANRSFFECNMCAVEFLLWKHLRMHLWRCHSIDTDLFACENCEFKTDTTHKLLIHKEIHSDQRPYTCDICWKGFKQFSQMRNHQMIHAEHQSNDADRWYTTKQCDICKRTFANQKCLSKHVQAVHSKIKPYVCSYCGHSTARKAMLQLHLRIHTGEKPF
>Cep490
RGSPPTTHAPTWKFWRRLSSRRNANDKKGGDRGEYGGSLLVSHSDGRGRRECILKETIRLSNGVSNEEDDHLEDLPDVLDNNALRRSQSLKPPPKPPRLFLMRSTSITNHRNSITPSSSRNSFLMSPSTNSKEEAIIKFPINIENGRFLNNSPYNGTIPSPKNPEAVGQMTPDLTTKSIRREKRIKYSANGNPMRIKMDLPASGQLQNARDKITRHGIILHCLTDLLCQRLRPVDLIENMYKEHVITTGDLQAFHGHPDQRLVCESLVNNVSRGDSQQYESFCNVLRNTDGYRDISDILDAMTRISFMISDIPSSDQEDNVLADETTMKFDVGFYDDSIRQLKPVVELERIKDVNGKWGLHNSNSCSSQISSSFLSKDQQNNTTDINGNGKTNLVPMMTVSILGHNLQGKRAMVLAEVLHRYNCILELCLGKTQLTGSDIGLLSIPLQKNNSLTVLDVRLNNIGNEGATMIGNALEQNSTLRQLNLSSTGNFQFNYQSFIHFRLPLMYLHF
>Cep491
MNDTDQRHRVVVLGAGGVGKSSIIKRFLFGAFTSEYHETVEDLFCRQYDISGSLIKVDILDTAGNIPFPAMRRLSISTAHAFTLVYTITNEASYKEVKQLWDQIKEERRDYEKIPVVIVGNKVDLENDRIIEKFDALDWVNNDGLKGKFVEVSAKTGECINDIFRILLIQANIPSVRQLEPFLKRRLSLDHTAEEQGDTDEEKKKFLRSRSLIRRGSKPKIKRSGRPGKNDCGIS
>Cep492
MKEYKVVVLGSGGVGKSALTVRFVSGNFMEKYDPTIEDFYRKEIEVETAPCVLEILDTAGTEQFASMRDLYIKNGQGFVIVYSITSLQTFQDIKTMREQIMRVKGVDRIPMLLVGNKVDLAQTQREVNTIDGALLSDNWGCPFFETSAKTTLNIDNVFIEIVREMNATPIRERRECCSIL
>Cep493
MGGRWQWIDAHFSCLPSQSNVYGLTTFSKADGTTKLLTGCMNGKVMSVEYHKHSDKLRPSSREIQFTYIPGDAELVAIDAFRKVFHDDELIIGIAFLKLEENENKTCQFLNIYSSWEKELDIKPNSDQVTPICQYLKLEFIPYQLTHTQLITKNSKETVFLLSGNDKKVHLYRE
>Cep494
NCNMLAFVLDQLLPPCQTSGDRDCPALSRVLIASIASCNHCPDAQTQLAIEVKAALQRALNLPESSEKHFRIQALTGIISTMIESCPTPGQVPNQVFKGQQNLMNVVVKTLIKRGLVNDLARVPHSLDLSSPYMASTINATLKPLETLSRIVNQPQALSTKSRSKNQGISREVNSFVETLANNVE
>Cep495
VCLDRLKDIQLALVICRLYDGADGLPESAKKILYTKILGCNENGQNYLPSKAHPDPFLRSIVLWMLKDHDGALQTLLQTGVGAGHMLEEQDDGEKYFSSPSVFNFYNFLRAHPLIIRQNKVSRAAEMPLVSQSTHIGIRDKNATNDDCITPVERRLFFTTAHAHFKNGCPLLALEVLSKLPPLVDYEEVIEIETPGQYQISEIFDRRSSLKMAMAPADLSQPTQFQDSAESYDWGEPVQTLSHQRSVDFDWGMPITSLNTDFDEKLDLTLDENSERSDNESDCATKGSSRKNSVPAKETDDDLSYDKKVTEVDIMAQQYKFIACLKVMMEELRTLATGFEVDGGQMRYQLYIWLEKEVECLRVLCSYGGGKSNSQYLMD
>Cep496
MAASHLTLDSELQKVKLAILGAPGVGKTSIIQQFVCSHFTEDYEPTESKQVYIPSVIINDHLYELKIIDSPYIPYFPVNSLYEWTDFRGYELRSATAYVLVYDITSEESFQYIKSLREQIIESRDMQDVPIFVVGNKHDQAEERGMSRREVANVVKKQWKCGYVECSAKYNWHIVLLFKELMKTIDYIDYGHKPTAIRVQDALRRNRCVIL
>Cep497
IGFGIACSPSIVAVEQYFHRCRYQALSTVLAGIGCGIIVFPNFIRYLLEIYAWRGTLLLLSAITLNLCVCGAVMKPLKYEKEVQLLPLLSCMPLRNPLFYAMCIGNFFWSFGSTIIYIFLPSYALSMGTDFITATFLVSCIGMASFTSRVIFAFMGHNSTLDDVTAILCSVGLGAVITGTCPLLFKHYSGQISYTLLFGFYSGFWTTFMSQVTRELLGPHYIAIGNGYLSFMIALGSLGAPCA
>Cep498
MTCRDRTNEFLSAVESIQSRQNNTVVTSRSPVTKSKLQRTEFTVKAKYIGRDLANTFAKLEKLTLLAKRKSLFDDKPTEIQDLTFIIKQDIGSLNKQIGELQEIARAQKYHNGRHQQTHSSSVVVALQSRLATMSNEFKTVLEVRTENLKQQKTRREQFSQSAVFPLTTMSGEGSVLLNEDEADRTKPNDLSIDMSFSQRQHQDQIQLIDEQDAYVRNRAETMQNIESTIVELGTVFQRLATMVKEQEEMVNRIDSNVDNAELNIEMAHGEILKYFQSVSSNRWLMLK
>Cep499
MQCRFFRPVSLFRLIQTFSPHSFTSLRISAPGSTLQRVNYQSTEVEKKLFTPGPLCTTSTVREAMLKDLGSRDIQFIQCVRNIRQKILDIAQVSNLEYTSIPLQGSGTYAVEAVFQSTVPRSDGKVLILENGAYGKRIAKICEVAGISKRVLSFPESSAVNVNVVEDVLKDDPSFTHVAIVHCETSSGVFNPIVDVGQIVKKYLQNCIYFVDAMSSFGAVPLDFAAGDIDFMVSSANKCLQGVPGFSYVVAKTRKLLECRGYSRCLTLDLYDQYQNLEATGQFRFTPPTHTMLAFQQAIVEYEKEGGLKGRSARYMENRSILGKGMKTLGFKELLTDPNQANYIITSFFFPSDPHFDFNTFYSKLNDLDFVIYPGKVLEANCFRIGTIGEVYPSDVKELLKAIKTVCLEMNITLPLDD
>Cep500
ECRPVMKTRVRSGTKTSTTDHQQSPDTSAKAGESEKSNTESCPFLLFTCPDIGPAVLPKQEINEYIREFLYNSLEAQPEMASTLMIQTLNKNKEAVKVCVDILTKYIDNLINNPGEEKFRKFRLNNRAFQEKVNPMEGSEEFLLTCGFERKSLKLDDQPEEMYFIIPEEKAQNVDYLKHMKDCLLSAEPIRPQLDRALRVYTPQHMPNFVIPDDFYNLTPAELKREQQLRSENTERIEILRTKAMRERDEKRELRRYRYTMIRIRFPDSVVLQGTFWAQEKLSDLRKFVQDNLRLDWIPFNLVNPTGHRLEEDLTLIELGLAPTAVVNFIVDEDIINDLALQPGTANKAGSFLKSDIQCLLQEFP
>Cep501
EFNEFSAYDQLEGATGGSDYDSCSSGCKSVKLEPNTYYCSYDSMRHGQQSTKLNQSTSSNDTDFNYQPSNTNHILHNHTYPQQPQTQNISYEPSVSSISRSKTYSSSATAHAYHRGPTSRDHKRLQELKVPLSMSQIINSSVEEFNDLVRKYPLPEPQLRLIRDIRRRGKNKVAAQNCRKRKLDIIGTLEEEVIQMRHERDRLLREGNLIHKQTREMKEKYNVRYHEVFRSLRDEYGNSYDPQEYSLQQSSDGNVFLVRKSLTSDEKTMDSNRKKKTDEK
>Cep502
WNPSREYNGIPLPSPRLVSSVLIGSNHVTDDDLSTHMLMQWGQFVDHDMDLAPQSISNARFSDGRGCNETCTNDYPCFPIQVPLNDQRIRNRECLGFARSSAICNSGGTSIFFNTLAPREQLNAITSFIDASNVYGSTFEDASSLRDLTSSRGLLQVGAAPDGKALLPFDNNGLLANVDCQLEATKRHLPCFLAGDHRANEQLALTAMHTLWLRQHNKIATELLQLNPHWDGTLLYHESRKIVGAMMQHITYEHWLPDILGPKGMKLLGKYKSYDPQIDPKISNEFSTAAFRVGHTLIQPIIYRLNERFQPIRSGNLPLHKAFFSPYRVVEEGGIDPLLRGLFAVPAKKQIPEEMFNSELTEKLFVLANSLGQDLGSLNIQRGRDHGLPSYNEYRAFCGMNKATSFNDLRKEIPDANIRSHLENLYRHP
>Cep503
FPIILADQSFPNLLLVSFDGFRWDYMTHSNATLNNFKWFVENGVSARRGLQNAFITKTFPNHITLVTGMYEESHGIVGNTMYDPLYNETFYGSAEQVRDPKWMDDGGEPIWVTNQKENTKARSGCVYWVGDGASIKGFKPYRYLEFNKNYLLNFTSRIDKIIEWFTDPSYPINLGLLYFEEPDHTGHVFGPDSPEIDKKLTALNNDLGYLIRRLNNTGLLSKTNVIITSDHGMAFTPADKIINLDLYITPSKYQIFQKNPIGNILPNK
>Cep504
LSVGTDNFILCPMSALSWDTRKLRILEGILNNNPDVICLEEVDHYDYLSSHLTSVGYSGIFQPKPDSPCLYLSNSMGPDGCALFYRKDYLKLLDFQKIGLKRKDGQLMNQVAIHCLLKIISGAEEGKDKFSVIVTHLKAKEGFEKLRYEEGNFILEYIHENAKSWPVIVCGDFNADPMEEVYKSFSKNDLQLFSAYTKLSDEGSEPSYTTWKVRDSPTGPVEICRTIDYIWCSQKSLEILSLLDLPKDEDVGQNRLPSHSYPSDHLSLVCDFQLI
>Cep505
KQDVFISMPTGSGKSLCFQLPGMYKPGISVVVSPLLALIEDQIDHLRNIGIRAVTINSKQTMTERNRITTDLNRPKPKTRFLYITPEQASTAFLQQHLYSLNHADLLNYFIIDEAHCVSQWGHDFRPDYLKLGQLRANKIPNVPCIALTATATAQVTKDIVKSLALRKPYASFKTSCFRPNLFYEVRMKETLDDPFKDVLDYVCAKFGEPPDNNSWNDNGAGIIYCRTRDTCDELAVRFQKSGIPTKAYHAGLR
>Cep506
MSDNYDCMEVSMSASSNTTLEYCDDPYDESGTNSAVLYAMSAADSTAQNQETCKKKNSQKRSLSKGMKLLSPSSLDTSTSGYSISSNVPFLKGRTEKDEYVRCAVNAASIGDDDERECGLGGFRPECLNVCANIRSFVFFMCLLLVVTGSLSTGYLNSVITTIEKRFEIGSSISGLIAASYEFGSLVAVIFVSYLGSRRHIPKWIGVGVVFMGFGAIFFSMPHIIAEKYTLKDKIINSTKENICRSVAGGAGNRCIDKNSGNWKYVLILIISQVLIGTGGTPILTLGTTYVDDHVTKEKAPLYL
>Cep507
MAAVKDIFVSRSALETIRRLEKEDGLGLLIGEDSIDFIKVWKCTRLSERVQEDAMKTCQLLPGGLTALGLYSVSSAPTASSATGNDSEDSNDPLSSVISVLMNFLKVKYFLLLNYDDTNPHSSAMFLYSCIAGDVKRTRSEWTAVAEEGNLKDEHVRFRLKTQLPLSFKYDPKSDKLIKTIRTEVEHLCQLVGSPSTVFHINDSKLLLSPDSMSNNEVEEDEDCEQQYWKSYESNEMCRDIVKYIETDEENFITMPKSKKKNAGSLNRSISVSMYTSTFCNTDPKRTPSCAPLIHQEMGEFLQVSVPLKIDAIAYVSLNCPISKVASILATAVCRQILAAELCITENRQGSTFSIPQTYHIQLPQSTFIVSVTYPEDVEENTLEYQRKCLHQLFCLPLTKPCFRKTNAYIFPEDVAPRNSYLINPHVSLLSAAKSATQHVVQGRCSYHHYMQDNCDDNKWGCAYRSLQTLISWFRLQGYTSAPVPTHRQIQQALVDIGDKQPPFVGSRQWIGSLEVSFCLEHLIGVQSRIMNVSSGAEMSNYGRELSMHFDSVGTPIMIGGGVLAHTIIGVDYNEVTGNMKFLILDPHYTGEEDLQYILNKGWCGWKGPNFWDKNAHYNLCMPQRPKVI
>Cep508
NEEIFYSTLLMYVKRVQQYEKFSLLKKARQIIPIAELKEEAKIKLESICDAESSYAVSLEDCLLIVLLNWFKNKFFKWFDKPLCTFCSCKNVIAVGSDHPNDEESYWKAGNVELYSCPLCNVIIRFPRYNSPEKLLETRQGRCGEWANCFTLCCRAMGFEARLVVSWKDHVWTEVFSECQDRWLHCDPCENVCDKPLLYEAGWKVEISYIIGFSRDDTQDVTWRYSAQHEKVKQKRTKVSEKWLQQTLAKIRTEQSLHLSQERKKLITFRSTKELTEFSSHRTPKSDELQGRTTGSLAWRLQRGETKKHTPYTFKPDIAEQQSKCLYVKYSCAKDIYYRPYSSKSEIHCWQSLLFSYKDIFRKEEHDWKKVYLSRTEGCEFGEVSWKFDVS
>Cep509
VQPKHVKEAFRLLNKSIIRVDQPDIHLEEEGDEAMEVDEEPAPEVPHSEQNGVSEDAVPSGSPEQEKSPKSDKPKKSLKLTYEEYKHMANLLVLNMRRMEEQEEAADSGTRRSQLIGWYLHEIEGEIDSEAELIERKTIVEKVIDRLIHHDHVLIELKQTGLKSISKHKEETLIREDDPFLVVHPNYVIDS
>Cep510
MYSRRCFVWLKNSLLWKSNFRKCSLTKILIALFSLSSLSFLAYQCLIDHSHVKRHEIPVSTIECRLNPVSGGMFSPSDHSSSSNHRIDNKVLVIVETQYSYLGQDIIHLLEAIRVKYKVEPNGKTLPYLTHGNKGKYSAIIFENFDAYVNMDAWNRELLDKYCRDFNVGIISFVASRDNIAYSKRMKDFPLTIYQYMAIEDYELNPMSNIWRITRPGEIIRGPLKDDEWVIFQFEHATYKPLSYAKLSRNYGRYIDLSDNTVFPAIQDLGLLDGIQKVIFGNGLRFWLHCLVFLDSLSYLSHGKLSLPLDRYVLIDIDDVFVGAAGKRMKVSDVH
>Cep511
KGRYGEVWKGTYHGEVVAVKTFSSRDEASWDRETEIYNTVLLRHDNILGYLASDMTSRNSCTQLWLIMHYHVNGSLYDYLQRVVLNHQSMLLLAYSAAAGLVHLHSEILGKQGKPAIAHRDIKSKNILVKKDGSCCIGDLGLAVIHSQTTNTLDLGNNTKVGTKRYMAPEVLDDHLNTYLFESFKCIDVYAFGLVLWEITRRCALG
>Cep512
MAVLGLQMIFSLIAFTFLYKLSRYYSFGRWILSNRLVRYLHPTNEELKTAAGIPSSGGGGTKARHRRDYRRNNNQEAVKTESFTVPRSVSFTLETAKVEAKDLLPLHYFGEFQWLMDFSLCALIVYIITEIYYSVLSRSELNVSILWCLLVLGFCFRILLMQTSVYFQTEDGGERILCITFSFFFLVAAMGVLIVSEDNLEFGLEKGYKNFSENAMVFMKEQGVGSEGPISLLTFKIILAILCAFIGAFVTFPGLRLGKMHVDALNYSQGQPILQSFLYISFVFPMFILLMWVKPVARDLLCGLHWRTPAKIMSESAFETTRLIVIAVFFLLRFGLMSTYLQSHLNLAYERVEIMRKESGRISNIEIQKMIARVYYYLCFVALQYFTPILLVLFLTFLLKTLGDYSWESILGVEHVMKPTTLLSQLNNTHADPVAQVTTAIANIRGIFTSIWYRGLLSFLNWWIIAAWFTTSVFGTLYYTKSNVG
>Cep513
MFILMRKRKRTLTMVTAGAIIALPSPLFMAFIFAIIMFLIYNWKFFQTDDAMPVAYYKESALATHIMKKCKQLCQPFKPTLWIRNKHIQTLLTPWLSNSQVQYEREYLQMRDRGIVSVDWASLRDRRIRESNTVFIIIPDVARDATSVSRLTKHATDRGFRVAVFNRRGHANSFLTSPKLQGFGDPTDLRQVVKYIRGVYSRANLVAVAMGTGSGLLLSYLGEYGSSAHLAASVCVSACYEAQELLGKDIKNIYDFFYLLRQKRALSPHVPALTGHLDLLSLFNSWTFRDFDERLYCKMYGHKSIDDYWERNNPMRDADDIAVPLLCINSLDDPMFPKSNIPYDLFKCYPNLFLVVTERGGHCGFIENLTTAVSWAECLTIRYIEAVLDAQLKIK
>Cep514
MASAMLCAVRTSFSVLRPLQTCHSPSILPLLQSARYLPILANLTDIRFSSFFKRLPADRLWESVGGVSNAGRKKGRGRGRKRKVDLHIGQILGDGQQQMVWPGLNAPVMKGKKLLNVESLPHNPDRKEQIQKVRDRFQRSRHLKIPALQRGWTGRRMPGMSIGPPDPLDDFTFEGFDTRVLELKTVANMTATLGRKRSYSAFVVTGNKNGLAGFAKGRSASAKDALRKAKNKAALRLQYIERFEDHTLWHNIFCQYYAVKVFAKKRPKGFGLTCHRVLKTICQVIGIENMYAKVDSHSKNTQCMTKAFFDGLLKQETHQELADRMNMHLVEFRNEREYFPNVVASPSDGKILDAPPANIDLDFSQLYYGGKRQLQKKKRSNNNNPLMRRKLWLDYKHRNQYQSRLDRIVLGFEEPGNQQQK
>Cep515
MDVYVANLKTCGAFVSLLFLYLIPTYCHDNLDDMAYQVPGAQNVAFGTAKSNRYLLYDVNHGEGFNLRRDVYMRVANLAKSLNAIEPWVLVLPPWGNLYHWQSENLEGRQIRIPWSLFFDVESLSYHVPTMEFDDFLKVTGSEGHIDQVYYLQHYKEGWTDGNFEEKIDERECLEKKRYNLDENNLWRGWFFGYYDDIRAKHFKCLSVQGHAGIMKPILLKNTTSTSVLVDRAENLLHDLYGDKEYWRARRSMVFSKDLRSIGDEFRAEFLNSTDATDRTIWESDWRKMIRKERNAFGGPYLGVHLRRKDYLRAHRDHVPTLKFAAKQIRKLLKQFGLQKVFIASDDPDDVEKLRKKLKKKYEVYNFIPPKDILAKYMDGGVAIIDQWICAHARYFIGTHLSTFSFRIQEEREILGFKTITTFNRLCKEEEGAECEQPSKWTILY
>Cep516
MLPQQSRKTLSFSQMVLLNSVVFGVEICACAGFTCISPLLLKVGYSEENMSIILGMGPLLCLIIVPLMGRASDQCKSKYGRRRPFIFWISLLILLSLVFILSGDNLYLTEQSEVITTSHLGIFVLTAGVILLDFSTQSLLTPCEALLSDASEGTDQKERIFTIYSFMVSFGGCVGYLITALDWSNSSLGHYFGGQEQSIFAILLVLYLLSSAATLMIAEETPQLQNSQEQSLLYSGDVEGVPLVTNNIHESGYETSSNESISDDNTTSATSLKSQRTASKTRLINSSPVFLSKVISCILSLTLLTVKLPIICHICKYSKRLIKSLWTGIYHRLPENIQALLDIPFVLRQLAAANFCSWTAVMGFTLFYTDYVGQAVYDGNPNAPENSLSRNNFDEGVRMGSWGLLLHCMTSAAYSPFIERLVERYGCRLTYLCGMASFSLAMFIMVFCHNIIIVNAVAAVTGFGYATLTTIPFILVSDYHADKA
>Cep517
MSGNHSYVEDFTLPGYAKEQKRIHKLILKEQQQNGKIIPPSRVAFLRSVEEDSDSASESESDIEVDEYFFLQPVPIRQRRLMLRAAGVRKINSQERDECRQIRQSREICGCQCKVFCDPETCSCSLAGIKCQVDRLSFPCGCSKDACGNIAGRIEFNPIRVQTHFIHTLMRIELENKEKELHPVLTPKSNSEDSSDIKNTNIDLTEFNSNERGSCRDCQNSEVCQVMMHEAQYASMEAEHHQQNAVQHFNHQHQYKDLESLQANGHVDALPRVLLFNDSDDEMYNTENASLYGFKQDDSSYSETSECSSESSVNFDGNDYQKTYQSLSSFDEETNQEYCASGSNGINDNSHCHQQQQQQIQHQQHQRHLNNNINTNSKLHCHQQHFTLNGNLHNGETNKYIQLNNSTSASSVYKLEPVSHLMNPLNSHTFDSQSTQPSSQSANSWSDDQSRSINPTPFFDEPISIYASLTDTTTDQLATNCPAISSHMNNYNNHHSEFNHHQGQNMSKLRNMHNHSNGAYNGYSIDESHTGASPGITSEQSLMSFYPSNSDSSLLTSSNGNPTSVPSSTEDMQLFSEQDSCSSAFQDNSCSTFKTNKDSSCFQHSDSGGQNFGEIIKESIVETVSA
>Cep518
RVPEAYNFEQFKGIDWSEQSATSSDELRRIVRDDSVELLKEYLENKSDSLKQRALQYAMEDNQIETIKCLIEYLDEYILLKKYDLVRNEGIIEKSLLQYITESNDKDMAKCFLDKFPKEKRPEIILQEILMNIPGKSFRTATCYHLAAYLGFSELTNFYKSQGITVDSKTLMEETALMWATRGDQKLLIQELIRMGACPFLKNVNGCTALRWAVRYGYIECVNILLGHFTNEHKSDLISSLNLASAFGYSQIVESIIASSLIDVNTPDCYQQYPIHYAANKGNEDVLQLLIQNKADLNVTNAKGDTALFLAIQNDQMHIVRMLIEFGCEVYLKNMEGKDIWSFALLKRDKACFQGLIHIITEKIINGSTELEMLFNTRSPVFEIAKNGDLSGLEILEERKLDMKIKDEDGNTILHIAAQGKHHAIVDRFKDPNFLNEQNNNEETALHLAVSTGSFETINAFLKLGAKANIKNCNGETILHIAAKSKNTSAEVMRLLVNYVMNRHSWDNLNDTDKEGRNALHVAALYSSPGVIWECRILNCNTSDINGDTPYHLAIRAKQPEIFQKMLDIYEFKMNKADLNKRNNEGETVVFKAIENSFLCCFERLLQHNIDLTLKYKEKENTVLHHLVKICIKNSECLEFFDVLHDHFTSKNNLKFSSKDFRKLIFEVKNKKQLCVFSLAFIKCAKDIIEKLMTLKYVTQFDIGERKYFDVTQILLNHDMYFKSIKRNSDTSMPSNSAFEIFLNMETKPALGELFTILPLKHIAEVYEKMNHDLCIVAMAVHFSHMILLTYTANCLVKYRIDEAENINLNPIIICSLCEPVVILIFCLISSFRSTCNYLGYQGRDEEPEEDDKNHHQNNMICSSADKNSFRYKLKKLRKYVKKKFALTTIMSIYSVLSIAWIIQLWTNDPDYYFCLGVVLCYGWLLGITFIRGFKPLHYFWRVLSEMIERDILRFFGMYACVLLAFSLLFHIWLNGSGKIKDDSPWLTIFALFNLLLGMEEIFEYNLKDALNEVSLLTDLYKVLYCLYFITGVIIFINLLTAMLNDTYSVIKSRNELNWQIDSIKQAIRVEKILPCVRSFFYTRKIKRMKCLDNEDDSIKYYAILSF
>Cep519
MMSDGVLECLCSTAKLERDKGVVELQKSISTLSDSELNELQEAIVTLYRRDDSPWETKHGALKGTAVILHSKRASRDFVTYIKDNLSPLLDDEEFRVRLAAGEAMGALCESVGVEIYIDAKVDILRGIADNLEREPSAADQEDNARHDEIVLSSLSSGGSSKSFSLSRCNSAEKIFHDTAGWKSLETWMKCLQSVIVGCGTLFNSQIDQELLDLIFLSLKHTNRFVRETGFYVCSAIVNCTVDSKGGEQPVVTLEDNAVYLFGDQLAIQLGFGLSDNWSQVRLAASVATRNFIVNLPSTEARAKFFPVLLPRMCLNRYYAAEGVRIYSQETWRLVTDGRGKQLVEQYIDQVVQYYVEQTYADNHSVREAGCACIAELGSKIDKDAIRPYIGDLLNALVACFQDDSWPVRDAACLASGNFIECFPDECKCKLEVLFPLFFANLRDNIPSVRQGAAQALCNVVKAYGDECRHMVVSTIKEGLTGIEQQAATAEKYSNLDKGLATYGVAKQLRDNDMELHTDKQMYSCGSLAPKMGRGGGCMDHKFRKPAEPWEYTDGCINLVAELASLPPMSSTVTQLLPFVANAASFRHYTQHLYLLETVCKRLPALAYGIGKRNFKSQLETFFDCVFYALTCDSPLTSSAASQCLNALGSFLGPSILRGRVEIYNPKYLEMLDANQYIAPL
>Cep520
MDYFSITVAIGLLSLYIKTLYPDISGGDTGELLSSACQFGVSHPPGYPLFTMLTSLAVKCCSYRSPAWRANVLTATFSALTGGVLSHTILKETGQPSAALLAVALFSVNRLTWNWSVTAEVFSLNNLFLSILTCLSFMLENAVQPARKLRLARIGAFVSALCLCNQHTSFIYLLYLIPWVIFKLYLAGLFRLTNLFSLLVPFILGLLPYLYLPISAHLNVAKWTWGDQRTITGFWTHLMRSEYGTFSLGKDEVGLGLITGLKFYMIHEWFTLTPVAIILFGMSVWSIVRRLYTGYSCALVHLLMFVSYLVFFSWRANLNINNPLFLGVVERFWMQASMVLVFLASLTYGDLNNQIKSSFFRRMFFFSSMILLVFQVHRNFTYCNKSNATVVHDFSNTVLRSFPPNSTVLTRGDLSSATFGYLHFCKNVRSDLKLFDQELLTYEWALPMLRKHHNRIDFPGDFLHLKNKRHPDGRRSFTFAKFLNVNYANGPIFACIGVQEYEPSWKKSYKLWPFGVCSQFVQKKEHMVLKKWVRQTGYVAFNWTHSYTGFAETSWEKVATDEMWNAKIGMALHMYDTAELNKNVKEKKKLFLLAYQVYSDAISWHDDFPPFWHKNYALVCTKLLNIEHTVDKDLLLKKSIYHLQFYVDSKPEDDQLQNIVDAIRSLKRYGRQIRDKVTKTT
>Cep521
AYVEVSSPATGKLEEMNLNTVLKEKAKLEGQLEVLSAEAEIALQERAELQAQVASLDQKLQLLNNSESDVKQNALKADIRSLKENRVYLEQCLEDTQKLLEEKIDAAKHHEEELKLTQELQDKQNIHVRELSDGLNARDVTIQALKNKVAELYVEVQTALQKKMLSDTDARNAKSDLSAITSTKQWYHEQLQMANKVRSELQKELTALHARVSSQGIISERLKADTARLHQLLSETRQKAVLEKETLARQLENIQADMLERETAFQEIQRERHLIEETFDSKILSVEEEKSKIATLLQTTVDLEAQLEKSQNNVKKKQIQIFSLETEQASLMKNLMVTEGKLTEK
>Cep522
MVLDSNITIATDLVNDDNDTAREVLEVTRFVVQKILSPTVSTIGFVGNTLSIIVLSRRRMQSSTNVYLTALSVCDLLYLFFMVTLNFVHCSYQQQPKFAFYYMPYARVLTDLFGNMAVWLTVSFTVERYVGVRYPMRGRIWCTVHRAKMISFLVFIICLINTSPELFEMEILEKKLSTYNQTVVFFVCHNTKFAQSDSYQIGYYWWFVSFFTFIPMILLSVFNSLLIRIVWKSSVIRRSLANSNVTGQAQRHGSGQNRITIMLINVVIIFLVCQLPWTGLLLYRTYMDANGIR
>Cep523
MRIDTYKKIVAKLKHVRRRDELPELCSEFPNVSIATMGSIYSQENQKKLRRTHHYHYNPKQTAVYYKKFLAARDRQEKHILYRMSEEADFSPSQLARIVLEEHLMVTLDKDHIPKVTLSKYLKSPLTIDDHVLSAEVLECIAVDDHYGPFTDCIKHAIGYEYEFELKKTLESLSLPYIGEEVMREKGYDKTPDIKLEIPIAVDGYIVNWIESKASFGDEFNHEIYLREQYWSYWNRFGAGMVIYWFGFIDELDVNKEKGIILKDSFPQNIVFFDPTGD
>Cep524
MTTTMFAQLVIGPPGSGKTTYCRGMSEFMRNLGRKVSIINLDPANDHIPYTPDINISELITLEEVMENLKLGPNGGLIYCMEYLDKNLDWLVNKLKLIPKDHYIMFDCPGQVELYTHHNAVHNIVEALQKLDYRLVAVHLVDAHYCSDTGKFISVLLTSLITMLQVSLPHVNVLSKADLIQKYGKLAFNLDFYTDVLDLNYLLERLQ
>Cep525
CTKEFNRPDKLKAHIITHSGVKPFKCKECGKGFSRRPHLVEHERGHKADYRFQCQKCGRGFFRPKLFHDHKCHPVKLGADPQIFRPRNRRKLGRPRKRMITVTSESLNKENSGKGVAPKRRGRPRSNATSGVTTRPTENSIVQQVAFNHTTNNNNSNNNNNNNNTLPNSEPIVLDTSSAMNGISDKTGALDIQTNPTTVTATALSGAQVLAQAATVHQPSSDTSLQQLIPTATSIDSSGNINVNVNGNELSAKATDAVIDHYVVHFTESTDSHGTTIHAQLIPAYPSAASVMPANTSALQPITIIEAQPVTVALPAVADTPAIQAATLPTDAQQTFTHSATLAEFGTESLLKDTDAVM
>Cep526
VSHVSQLAQHVSSTSAEHLVSSSPAAVRSPKPVTRTVGVGDGNVYDQSDSGLHIHEKELRTLIIGQPSTSLSKRNVGVECKVSTRDVGISYICDDLKPSMRSVGVGTDDGSLSSTLNIRFKSEEITTAIRQVLSKNVRSVGVSCHLHASGKEVGTQYRWEVSTRSMGCGNYRVDDVPPEPQKQVRTFSVACEAKPTVTHRYCLTEKGLTMEQGTLTDSLNVESRFTNTPRALCVNSSTITDNPKLKVDGCQTDVKIFMALEQICNRSCNTDIPNLQTVGVNTQRPTLTTSNYELDIFSIENIKEKIEHYQTYTEKTISGSGESSFSQSSTTSRSGDLLQYGDGTTIHNRRQGEFQGQSLQSSSSVTSAPSMEYNTIKSSVTY
>Cep527
ETGNTTKDKSEENKERRKRGKLSAEEEELHRRSVQRVLAEAITHDAPIADVEIIIKYGGDVNGNVNRGLKPIHYASYADNTDIIRILLKHGADINARDDVGYTPLHLCARKGHLKSMKYLIKCGAKINIEAHEYTPKQSKPFTPDDQEQNENQDQGQNQSELNTTNEQSSPAVTNDASGPTPQTVLEDLTIEPINLALENNHVAIVKLLLENGAKANRRYFMGFEINLVPLQNIECLDLLLQYGADPNSINRCGVTPLMKAAKENEIFATRLLLRYGADVNLQCPERFEQKTALHFAIEAGNRTIARTLLLHHAQTSKFPNYKYNVLHTAVLTDREDLVELVLLFPIDVDEVTDDNCTALMMACAATNTMNQREIINLLLQAGANPNRHADIINYIAPCFSPIVEYLRNQDSISYDVILNLIQHGAIVHFGGFTTVVRKRNPFGVLHYFDKISKDEKLLKLLMEACSLFDLYAIDRCREFSNEEKEYFEELGKKPLPLKNSIRFLIRNLLMPNLLLKINKLPLPEFLKKYLAFEAI
>Cep528
VNKSLLLAFDFDHSLIDVNSDNYVTKLVPPIPVEIKKRYSSQCWVYYMGAIFEHMHLQKITPTQILDCMNEIPFVNGVMELVNFLDRVDVEMIIISDANSVFIKQVLENAKIAHLFAETFTNPAHFDETGCLRVQCYHNQDWCQLSTTNLCKGRILEDYLKKRCDEGVSFSHVGFVGDGIHDYCPCLTLREQDFTFPRINYNLWKKINKMPKNDELSLKSQIIPWTDAFEILETLKAVL
>Cep529
GADGFKSCINIEVQWASELTIAAIERNGGRITTRYYDPMSLLALADIKKFFQSGKPIPRCHLPTQDCVEYYTNPKNRGYLADPDLVQEARIELAQKYGYTIPEVDEDTKNLMLQSKDPRQVFFNLQPGWIVNLNDKVIYKATDPEYENFYQS
>Cep530
MESNNDNWSEKLSETIQRIRKYVIFVLTYVAYCITRYIVLLFQRISWGIMGVEYIRRDARRGLQYKQSAHVQDIIWRRKLYDISIAHPVNFITVHNGFKHPTYVLKQKVTLYCLTKHEAVFVETTENVDIYNSDVIPAFHNAQFKHAQKIITMPLASFHKMASDLGDPRMPIIWISRTWRCGSAIMRQMFESIPGTMVIGEPDALTSLSNLERDQIISKSEYKQLLESTIRILCKPNERAKMVCIKTRPCCFRMVPDIYSTQPSIRHIFMYRNSLKTVTSVLGTTLNSNILFQIVRFIVDNNSLSKILPCVRRKMYDMFGHLNKSDKTLKDTAPNFSSVGIIIAGWASSVSKCEELRTYNIPILPVIFEDLIKYPRKTCELLFEYFHIPEENVTLAVDGFRKDTRRASTILARLPLKNETRRNIEPEKRAEADAILKKYSLPKLGERYEIPGFLSID
>Cep531
FTKDTKPNQATVAGDTNLDKASVARVLSSIIERDTKHYVSHDKPFSLDGFPKAPSLQIGKKFDSTSAPQAKKKSLFAQQFEQRPCSDFSISNKPMYGTASTKCNLESSYTPPQSIVSGFGLSASNAEREAKAIHAENLNKLSSMTEKEILMERQKLLSMLDPSLINFLKTRKSENLDSETTSTSIENQDDSDKSELKPVHKLNEDELPVKPDSQLVHMDNVEYEKLAWMKDLPPVNACSTKGKPARFDFQGFIIPEDAEIPVDLGLHHHGEEAERAGYTLDELFHLCRSLNSQQRTFALKTLGCIITNAKSGMFEESIEGAIIPSVINAGIVFLLRWALDDKITTVLISAVFCLHALLTNSADENSLQFTFCWYRGGEVAAHQVGEDTFNAEKEKLDFLETVEVTDADEVQADVVRALVKSMNLLPRLRFLLEVWDISPESIKCILEILCRISYHSKQEAYNVYKCPRLMEFIFKELLPSVCSTDDKTVSSIISTLKLIKVLCQAGRSMATDIVTNYKLMDKLLLYIAPQPSEMNLPENVAYELQTVCYNIWQVCLSYGLTGHYYSEFYPQLVTNTHTILAQYQNITDTSFLRESAILGVLESAVQLAGAHSRYHQKLAACKRQKDSQEPNKIESLIVPSLHWTQVLSLIDTLEILFQSILQNISEKYHFKKFSLNLATSVINFVASFYELCPQQSDSNVTNILTHLEQLCNSVIFPLWSTLGFRSIIASLASHSNILNHQILLKTKHPKNLLDLGCQNLIDDSKTLPILAISTPFGFVTALFRLFSVIGSLHKGLADKFSGLIVNDPDIRSYITAVVKTKPTATTFQHNYFTRFENHCQYFLLKTISMSAFNEVDTPYFLLCHQLSLLLLTRLHDGDEHFAHDLLSLLIFNRNFIALDSDVDSSTHQLSCLSISDGSGMVCSNSQLTEDIKFKLLQHSISSLKDIRANYLSSFSQMESAVLHSKARCFAYVEEVHSFLVGKLGETLLPRDWIFMPLVHQYSLSNSLPENEREQCSPQQINKITHALKFIYLLETQRPSIMDGLSASLKISRLMCVFLADNNIFLEPVVRSYLAGLMRIYSKENILDSMNFDESIPGLYSFYDFFIEFLKQYISVSFGDFVFGSYLLLPLQQMHNVFLRKAIWEENSIVLRTLRVSIQDHLIPIHRYLVPEETNPELLKLLILALLRESVSEKWCPVLYLIAVHHCNRFMFRQDRYEDNLRQFMFSHVLKCSNSQLKEHLLHYKMYNATSNHCIELYQNLPHNRKSLLEKYC
>Cep532
MDNNGIKDISKTAISTNEDRNKTSQTISDAANATALLALMEKTGFSMMQENGQRKFGPPPGWTGPPPSRGCEVFIGKIPRDCFEDELVPVFQKIGCIYEFRLMMDFSGYNRGFAFVMYTDKSNARTAIKELNNFQIRKGRFLGVCASVDNCRLFVGGIPKMKQKEEILNEMRKITDGVADVIVYPSVHDKSKNRGFAFVEYESHRAAAMARRKLIPGRIQLWGQNIAVDWAEPEQDVDEEIMAT
>Cep533
RKGEPPIVPGHMIWGNGEQFKNDAIKFLHDSQKNHGDIFTIRFFHQRLTIIADPHSVEAMSREKCFDFDPIQKQVNMNVFSFVLVNARKMIKEAGKRVRGSHLVTEMRRYAVHLDEAFNKVSQGNNNKNNGCIKNDEDSNNNTDKSNALVNNNNNNNDAKSHCQETDGLRKFVSKTNFAAMFYTIFGRSDDQVFEPQTVYHCFDVFHRYFNYLWLGLPIKLFPKAIEALTVLCKQPSSKKILAREDLSDYIRYSTEFMLAHGQSEQDIMGHNLVYLHVNYNTFRLSFWNMYFLLSHREAYDALKNEVSGMIRKKMESRASDETGPVVFSIKEIEEMPVL
>Cep534
VWFQNRRAKWKKRKKTTNVFRTPGALLPSHALNPFSGMNDTLCSFHPSDTRWAGMSQIPTPMNGNQFGLATAIPRQGLAQSLSPQVSVGLNQGNVLGNGITCNVTNTVNSPSIYNTAYCVPSSGTSPMSDGSQSPSITTSQIPCAMQELGDAWRGTSIASLRRRALEHTVSMSGFR
>Cep535
MDFNCSEQCILEIKNTEKFELYLPVIVFMGLLFLMGTIGNIIVLMVYSQKKRKTSSHFFILTLSILDLFGCFFGIPTEIADLCNPYLFDAPFACRLLRFTLSVTTISSAIVLLEVAFDRYYRICKVGLQYSLRKTKLLCVVALFIGVLLSWPSFVIFGKKRVEVVPGIYGSDCSTDDSIDKKYPTTYYGFLFLLFIICTALIFGLYVRLSLEVRKRKDLQIHTKSTQQPICPSQRDSEEPSVVDLSDETPENNKQRKYSAAVIKVPRQGQQIRVGRTTVILFAVSVIFVVSYLPFLIAMVVRNVWKEFESSLNPTAELIYKFCLKSYFLNNAINPIVYSFLNVNFRQEIPRAAANCFCKGCCKR
>Cep536
MLGQLPKQSSQETEPQQLMRELYDTLERENDLKEQMKFTELEAKNMRKKLSDLEEENESLTVQIKKLMSAKTIFTKKSEDAGSAAKEIELNLMLEMSERENAIARRKVAELDHMNDSLQEEVKYLEKRIEEKEQEMSKVPEPTTPNAYYEDKIKELTEQTDELKWKLIEKDREIERLSALVQNINTKQNRLKKSRSLDSDNQVVDLNRQLTHVQQEASILRDKLVKIESENERYIKENRKLQFQVSHKVPAVTADDAALENVELKALVKKLETDNKELNSKLRLMSEDVRKMSKKESFKLPLATTLIGTKGDEVISPGSKHSLISPVLGSPTATRTDRIGDAASVSGSHGISINIGGCNVGTPTEGIDKVPGIPSTNSNQDILAASRDADKVKQLEKEAATHRLKMAELEAKNARMSRELNRINSEKTAEAALATENMSAEDRIRQELMQEIHDLEDEL
>Cep537
MLLSLGILSLFWSVCCTTFVSDNEELNRIFADMSPKVVNPLKEPIILSSEPVQGLHLALKGHNEMIAIWLTPVPFINNSFTPACLYGNIHSETPSKVQGKSYTYTAGMFQLTLNRAVLKLERFENIYDIVYYVCGDPAYGWSTIQSFSLQKPNMQTPKEVNSCTVSKSENSYISSVNSKSEKRNLIGIVGDLGVTNSDETIESIWNFTRSLEMKILIHIGDISYADNFSKREGNNSYIWTEYMNKIKRITSRIPYMVLPGNHEVQFNFGAYLNWFRMPYLESDSDSPFWYSFDYMGVHFSMFSTEHDVNQSSIQYQWLENDLNKANLNRDKVPWVIALAHRPLYCSSHNANISCKSLSTKLRAALENLLVQKNVDVYVSGHVHHYERSYPVANNVVSSWNYHNPKAPVHLINGAG
>Cep538
MNYHLLQSQINTLNLPVIVAWIGHYLTDFVRQRAQRGLPVLFYDWWPSPLTLNHNFTQIKFPSCPYDPNPIYCNFKLNQLTKMTSPALSKLAPRAYEAVSRMSFTQEEYADLLQFYSNAKSLRPSIRASKVACSWVKDHEHIWKRWFPKIISTKKKVYLGGLFPLTGPFWTQPGLIQ
>Cep539
KKPFVCNLCHARFSDPSSKRRHVKEHLGSKPYTCELCGDSFKRAGQLKVHTTRKHSEHEGNFKISKQDAKSTSQFSYKENDRIPAGAVSRVAVDNKPTAYHKKIAQIVEGLTGSEVTHIATPVNSGDVILEETDGSSSQTVAQVVATAMQSAGIGTISENEREQFSAMCEAASQEHSANYENTANQIAATIVEQDLPSLIENTTDGATVITIVSLEDVEQNPNQTCTEQVEVPVEYAQQLIENVKGEDNQPHFVEVQFEENNESVKQEEIATDSQHLLQSDKLEGPVDFVSKPDFSSQEYYDWLSNFTEVCKVMPMPLSPDLFQKISQVHKTLSDVMATPSGVLADKDNFRILMYISSDLHTIICEHLSFVLQNLDSEENTQMQ
>Cep540
IYLTIVMSLTSVSVIMTVLVLNLHHRGPSKHGVPIWIRKVFLEKLSHFFCVSSEPSYSHCYSDDGHFIRNVSLKLTLENIAQELQSEIQLDSKITDTVTVVECHGTRIAERSECLHNVHQNENNLKHSERTSWSHARTNEEILKALRRIIDKHEREDRDYEMMQEWRRVAQVVDRILFWIFLIGTSVSTLAVLVISPLTRFKLTHF
>Cep541
MEFSKLWVLIITAIFSTRDIVKCHPQCLDFKPPFQSNSLEFCSQYRDFGCCTKQQENAIFQRYEYVKTQLSDTLLQTCEPYLRELLCQPCSPYAAHIYSAEQTMHASSFPGLCSNYCSQFYAKCKDLVKYITSDQEILGTLNSKESFCLVVQLMDTDYCYPDLLKNEHLNFNISIQQITKEGCMCVEQFAWDLRSPVVARHAGDGSGRLFVAEQRGVIYIYYRNKTREQKAFLDIKDRVLYSSYRSDERGFLGLAFHPNFAVNRKFYTYYSAKLGRRKECIRISEFKASRKNRNRASRKTERILLQVEQPFSNHNGGE
>Cep542
PRLKPVFVRKKDRITIQEKEKEDLRAREQEIETKRMVEERRRQTLKIIETDARKELEEKKEEDPCDAVDTGDENDEEEYEAWKVRELKRMKRDREEREALEKEKGEIDRLRNMNDEERRSEQRANPKIIPNKAPKGRYKFLQKYYHRGAFFMDEEDTVYKRDFSAPTLEDHFDKTILPKVMQVKNFGRSGRTKYTHLVDQDTTQFDSPWLADTAQNLKFHTSKGGGMKQVFDRPSVKKRK
>Cep543
MPYLNKRSSTRCGPTGRGGVLIPLEPLKEGHRIDPQERFFLEAAEKGDKHTMIRCLQGPNPVNVNCTNMLGRSAIQIAVDNENTEIVELLLKQEGVKIGDAVLYAIREGVYKIVEMLIDHPSVTRGMLGSDWSKTKHGNEESSDYSPDISPVILAAHCNQFEILQLLLLRGATIERPHELSCSCKKCQEQVHEDSLRHSLLRIHTYKALASPAWISLTSLDPILSAFKLSWDLAKKGLKENEFKDLYFDLAMQCKRFACDLLDQCRSSEEVIAVLNKETSSDEEDEPSSSGEKLTLARLKLALKYEQKQ
>Cep544
CLNITSISLANSILVRPSAHYLQQVYLLYLDMSDCCHLDDNGLEILALHCSRLQFLYLRRCSQITDKGLQHLTASCTGLKDLSISDCPNITDFGIMELSRMEPDLRYLSIAKCDKISDVGIKYIAQHSLKLRYLNCRGCEAISDDSLERVVKRCHRLRSLDVGKCDITDRGLFILAKHAPHLKRLSVKSCFAITDRGIILLAEHCRHLQQLNIQDCHLSVDAYRTVKKNCRFCIIEHTNPGFY
>Cep545
MNSRRKLRRLYFSLVLTILVWVSFAFSVAPDNKTGKALIPGDIILGGLFPVHQKGEGDKPCGEIDVQRAIQRLEAMLFTVDHINQNASILPGIKLGAAIHDTCARATYALEQSLEFVRASISTLDASEFECEDGSRAKAKYIPTAVAGVIGGSSSSVSLQVANLLRLFHIPQISYASTSAALSDKTRFDYFVRTVPPDTFQAIAMVELVQAFNWTYVSTVASQGDYGESGIDYFQQEARLRNICIATTVKIPTNSKTETFKYIIRRLLEKKNARVVILFVRIEDATSILESATRMNVTNHFVWIASDAWGRQPHPVKNNEKVAEGALTIELTSTVIPQFDDYFQRLDPYLNTRNPWFTEYWEKVHNCKWKTEERSVPLLINEMPRQICNGDETLEPGYYKQEGKVQFIYDAVYAMALAIHRMQQDVCPRTTKLCERMKKIDGEVLLKKYLLNTSFY
>Cep546
VSVGLIQNTEPRIRSYVESLSPAHLRASLADIAYNANGDLMIATTDGMPSSAIQCFLVSLSMEQTSCVITSRASASLYVKCHTEASGGVGVVGRPTGPTAASGVDQQNFCVTHVQFVNKDYSDTLVICVGGQNFSWIDFWQLVEQTHSLHRMFHTNSKPNTVYKTPKWMHKATVTHNTMVTAIAGPKLPTMPCGMETSGFTPYIAVAYRNGIIKLIHRYSFQ
>Cep547
MENTSYNKPSRLRIKLITMGETEVGKSCVVKRYCERRFVHKYLTTIGIDYGVTKVQIKNRDVRLNIFDMAGHPMFYEVRNEFYRDAQGALLVFDLSRRCTFDCLDQWLIEMKNEMTNTKDANNMVVCVCGNKVDKRRVVNELEGRLWADSHGFHYFETSAQTGEGIVEMFNTLLGDIVATIENGGTKIPLDTQLGFTKDQVDLIHRLKNAKYDHEQLGVNPNAVKEDINKAYRRLAVLLHPDKNIAPGSEEAFKILVAARSSMLKRCL
>Cep548
MVTQNTDTPTNRNYILSGIWNYFCKYLNCINEKTDEDPGHFLLTKAGNSLIDRKGLERHRFSFIEDYYNTILEMRWHWAILVFLSSHAITFTAFAVIWWLNSYIHGDFNSHNSNSKPCLPDLETFADFFLFSVETQTTIGYGFVYPSTDCVSTIPTLFFQVLIGFILEAISLGFVFAKMVRPKNRSNTVMFSYKACLCYENGHPVLQIQVADLRHTHLINAKVGGMLVAEYVTLEGFVHPLYQVKVDFEINNVGSNVFLMWPVILTHYITDASPFFCLNLDDLLVKKIELIVWINGVIESTGEMCQVKTSYIAEEIVWGYRFAHANQFDQKNGHWNVDFTRFGELVPCPMSVSSNFSDGYLTMTGISSETKEEAEVVQTVADIH
>Cep549
FTDLFREIVLRFKPRHVIRIDGCQQQQHQQQQQQQQLQQQSRSSPLPSATEGSSTQPFHNVVPIHLFLELSEQFLLIQPYFPYTLWDVVSYSPSLFKESHAKSLFVQYQILQTLQYAHSRGISAGHLKLHQVNVDKKLWVNLSLPHVSFQCNLTIDKPETRSNISTSVFPYSSPKLTRSLVDDAQNFVRSCLYTVYSIDDLSNIVSDWVHRRLSNFKYLMILNHLAGRRFGDPNNHPILPWVSDFTSEHKNFRDLSKTKYRLNKGDRQLDLTYEEMPIVSGDPAHRSTYIPHHVSDVLSDITYYVYKARRTSKPILCAHVRPYWVPSEYPASITRIQQWTPDECIPEFFIDPSIFKSLHADLPDLAVPNWCRNPHDFISKHMAMLESNRVSAGLHDWIDLTFGYK
>Cep550
HSHYIIHRDLKAENVFYAAPFFVKVGDFGFSTICRSEQQELNTFCGSPPYAAPELFRDDIYYGTFVDIWALGILLYFMVTGSMPFRAENVTRMKKCILNGMYAIPMFVSDSCHFLIRGILRSLPQDRFTIEEIKNSEWLAGENYPKALPPYRLCPTVNLTELKADEQETIKILCQLGITQEHLKEAIRKNTRNSIIGAYRIVLHRIQKKNQDKDIYAIAEFSSRLFKQQDNKKKMRSHISKLCSIL
>Cep551
AFLNDVFGAGMFMNPSLLRVARMFRIGRIIRLIKWAKGMRKLLFALVISLPALFNIGALLFLVMFIYTIIGMSSFGQIKLSGALNDQVNFQTFGKTFLLLVRLATSAGWNDILGPLLIQPPNCDPNYTTTSTGEKIKLVNGDCGMPWLAISYMVSYIIIVFMIVFNMYIAVILENFNQAHAQEEVGITEDDLDMFYGVWEQYDPLATQFIKHDQLSDFIQDLDPPLKVKKPNNVAIATFDLPIVKGGHIHCLDILLALVKFALGGNLEETEAFKRVRTQMEAKFDKIFPTREKSEIRTSTLQMRREEMAARILQRAWRRRKIMQSFPSPEMIRYYIISAPETAV
>Cep552
LKSVGPKLVPFFKTVALYFVLFQDKNPPSIFCCIFKCLPIVSLMLFVLLHGMSFSIYYRYSRRILIGLIFSCLGDAFLVWKKTYFIHGMVMFAIAQAAYARAFGWRPFNPYAATVLAVFCGVSSSYVTAGMDANSGILFYMVIVYGVLICTMAWRAVARVQFFDDLWTWTKLCSCAGSILFIISDFMIAIDKFRHPVPYAHTLIMSTYYAAQLLISLSVVDSQAEELLVLTQTKYPTQQQEQLQQPTHEHNDSDDNNSSSSSQDNEEKINELNQRTQ
>Cep553
RKCGRRNGGQQRCDNDDDDDDDGSAAAAATAAVGEFTGGAVDDLDPYTIWNPEKAYAARGICLILFGTFGVLLNAFIIVAIVPNRRLRTVRNILLVHLGFIGLASSITLTLYAAVVIFHGVWIGGRSACHAYGFVLSVFTFASVWTITALSWDKYRTIASPLHHSLSASFRKMAGCFILFWLGAVSLSVPPLTGYSRFIFDKNMAICTVELRASTDLWYSLVYLSSAFVLPFVLITYCYLHIFRIARNQSSRIAATMVRMVSVIQAPISSAPQAALSIKGTKAISTILQLTGAFAFTYLPYSMILLFKMLFTSSHMDNVTVVLATTLFQAAPLTNAAVYGIRNKILRSSFNRYARRKMQDFCYRDHRRSSIRSVTKRQPSALKLSLLQGRRCVTSGVILPTYYSGTSGGGGGGSCGGSVRGGSVGAGVCGGVCCYDDADGNAGGDTNRHAHGLRRTQSYPIKTLTEVNGLSIGMSRTITGPYQQQHSLVNLNDINSLTPIE
>Cep554
GPPLTQKYQVQVRAVKSQSSESGDEHCTCCPYGYHIDLDFLKYCENMSNGNTLKQLKKIKRNKKKLRKSMEFILDQESGTATENYGELPPDIVHSADASRILNIVEYESSATRNILEEIDSSVNAKIKMAGRQSYVMQSAYDNNDTSETMHAKFGTFSYKNAVQEDASVPSTLGRTDSVSSISSLSTVSSEQNYPTTNTMYEHSSQHTKSTYRTTTVTSSELAATIATHFPQQNGSSPAHNS
>Cep555
PIEEKDIISPQEGRDIAAEIGVAYYEVSILTEFGIEDVFLNTVRAALTDRRKMKFWDSQLRKLKPPMIQPPMELPQPTYPKVTLPSIAIYNDLCYLLRDEIEGDVVFVAKRQCIYAHKICLMVTSSVFKALFLTDLKSPTLEQPTQEVVSEDKVSDDSDKDRLIDSDGVLPESPLSDHLNVVANEQKEFETKTFVPSHPAFHSVEIKPPKHPFQSNQCTVQLNPDITPQAFHYILEYLYTGVAKEQFDIFDQVIVAAELLQLPDLVLSIRNFLSQEAYLNLELRRRFHIAQCSNLRELALRREIAT
>Cep556
MPEPDVNKATFSISGTCNMNPGSRLLNCAAATSSTTHKPTAYKKDSTSRLVLSIDLGTTSIKIALVDSITKKPLKTAAQVTKADIESQIGLDGCEQNPVQILHVLHQCISTFDKEHLSRVVCLAITGQMHGVMLWRSEETSKKELSSFGSSSHKWNKQEPSQLITWRDQRCKTKFLACLPPADSHLRLATGHGCATLFWMARHQRDFLKRFDCAGTIMDYLVSLLCGLTHPVMSPQIAASWGYFNTENVSWNSG
>Cep557
VARLEDGGSVYGSNESIHKVLMETREQLSGNGVQSNVSILSELESQYYALCQKYESLLQHKLRRPRSGTDFDEDEADRNFRVSHKEVQTLLVNLHRCVEVNTDVGDSTTSPPPYRSLFKDIFATLRKSRIEESPEQQPAPTANQGSQQSKSATGTPITTPITEDNPMTKSAHA
>Cep558
MKKKIRVLCWVMTSPQSLSTKAIHVKHTWGKRCNKILYMSSVSDPKFPTIGLNISEGRQHLTGKTMQAFRYVYQNHFNDADWFMKADDDTYVIVENLRYFLSTKNPNDPIYFGHHFKTIVKGGYHSGGAGYVLSKEALRRFALLGNSQLCRQDGGAEDAEIGSCLMKLNVTAGKTVDNLGRSRFHCFNLNTHLHGGFPDWFYKYDSNGARS
>Cep559
MMLFESEVETATEVCPESAEKDGPPVVERFCDETERSRTMLTGFAKLYEKNLFTDVILCAGRKEFPCHKNVLAISSPYFMAMFTNDMAEKNQEKITLRSIDSQTAQLVLDYIYTGSVMLSKDTVQELLSAANIFQLVSLKTGCASFMKNHVDVSNCIGVYFFALAHGCMALSNVSKTIINQEFSRLYRENEFLNLPADKVVEIISDDNICISQEEVVYEACMAWLKHNINERVGSLDVILNHVRFANINSYYFCDKIDSDLSLLSYENVQKTLHSVRLYYMLKNRHLELGLNLMPRRGMDFKRGIVIIANPYAEDPQRKYGVMEILFPKTGNVRYVCKLPQGLCTP
>Cep560
MALQKKTTGNKELDAKIEQWMLWDKNERTRSEINDLLEKQNIAELKKCLLKRISFGTAGLRAKMGAGFAYMNELIIIQATQGILRYIEADDCEKLKAKGVVVGYDGRYNSLRFAQLVANIYVRAGVPVYLYSRMCPTPYVPYAVSYYGCRCGVMVTASHNPKEDNGYKVYWNNGAQIVSPYEKYLSDSIDNNLEPWSTSWDTSVLKDNPLVRDPYETVYTEYNKDLESLCFHKAQNQKSPLKFTYTAMHGVGYPFTSRSLEVFGFSPPIPVKEQVEADPDFPTVKYPNPEEGEGALKLAMKTADEHQSSIILANDPDADRLAVAEKVDGKWKIFTGNELGALFGWWLVKCYKDNHPNKSMSDVYMLSSTVSSKILKAIANKENLNFVETLTGFKWMGSESYKLINQGKSVLFAFEEAIGFMCGSKVLDKDGVSAAAVIAEMASYVHQAGKNLNDQLEEVYSTYGNHLSINSYFLSYDSSATDQMFADLRNYQGTGTYPKSCGPYAISGIRDLTVGFDSNTEDGVPLLPTSKSSHVITFTFDCGCIATLRTSGTEPKIKYYTEHCPKPDRGLGKADVMKELQDIVKCIEKYFYQPEKYGFVART
>Cep561
MTRGLPSNTAFLTHTMSDRNSESGSEDKYEKLNGKGDDICRDFLRNVCRRGKHCRYRHPEAGEAKELGKQHEYTFCHDYQNTRCRRLNCKFLHCTREEEEYYKQTAQLPVRLQQAAALGIGVAPHELPLLKGEIPICKDFLKGECKRGAKCKFRHLSVAEYEYELRKSTTDHRPNHQTQNSYDPAEDDFDRFDNRFDYGHSALKRRRADLDGFTSSFEARYTTIRPLSYQLLDEENNMLRRKVEEMKKQVADLTAANEVLLEQNARYRVSKSNHVQTINVPVSQALSVSQSLAAAGVATGGVAPTPSQQQLNHINNSLAQQIAMNNDLVSQHALQQRIAREQLGPPPQAQCSLSAQSLSPSVTINPPTIVPVSLPQSNISAVSLTPASLQQNLPPPVSLAQRTPHQSLPLSAQNSPLVSYPIVSQSMRTQSSLAH
>Cep562
MEKPVEAHAEVDSVEVNSRKRKKPLDSDVEMKDCTTNEDSVDISPPKKPQYPPISAASATGKSERRKIPVPAHRYTPLKENWLKIYTPVVEQLKLQVRFNIKTRNVELRTCKSTTEIGALQRGADFVRAFTLGFDIDDSLALLRLEELYLETFDVTDVKPLKGDHLGRAVGRLAGRNGKTKFTIENVTKTRIVLADTKIHLLGSFQNIKTARRAICNLILGSPPSKIYGKLRTIASRTSESF
>Cep563
MLVNLCHSSLKPAIVCNKPTYDGYEINNLIQQTSYRNQGFMVERFIKPPVTITLKFPCNVEIFKICINPFVGRQKSLGFEVHTKSEVVMDSWLMNSSLTPSVNTDGIFVPVGRTLLKEAKTFCFRNYSFKGQREIPSTMLCQLELPLKHHQQKSLTFVSHVSLRITQTEGSSVPCIGKLEIWAKPVSNGVANLVSKVYSCFEERFLNDQVCETDTVNTDDFINQNATSSLPTNSNSFNLNGVDVPEDFLDPITCEIMTMPMLLPSGQSVDQSTLVNYNNAESRWGRTPNNLFTSIKFTSTYKPVPNTSLKVRIDKFLLDNSQQLSDVPRTIGRASDIQNQGLSIENKSWVQPARLRADSRKMCSQTFLQHGNSSTKLKASCSSLNKHQNLAASSLNGHIKSHTKHENISNSSAQSRTTDGKNFQMLTPGLKRKTLSSSKTSDDVGNTAKRQQTSESARVIRDSHENDLNQSLEAALSRTLGTLPSFSTPVMNSKEIIAKKCAKCQISNEAHLYVLPCTHILCRNCLNSNYRNENGTMKYFCLQCKDSYNSKEIQRLYD
>Cep564
MVSLQALRKDKNGLYLFSFIIFVYFGIMDIILYITLQKSVLNEKKNGSFSPFRPLTVKLLMTDPVDHYILSPVAEYFDEITQFSHVFYFITPNMISFSHVFIAIIAGKLIASDSLYNRRMGVLIYQFRCFLDAFDGVVYRAHVGAGHIYKSHRSSLGYLVDSVCDISGGTALCIGMAVYVCRYPPLKNQQDILPWTKPVENGTGNTKKNGHVSSWMAFWRTFSFGMLLAISAFSWDKTVERFSGVLQVPISDAQDK
>Cep565
MYGQLLRAVQDGDADDLRRLCNDFITDISVTPLNPGNTPAPVEVACKNGNTELVKIFLENGCSPNLPTSKGRLIHTVLDSMKSGAINLREGRDLISFMIKKDLQLSMVDIKGDSPLQLVAELGDVETLEIIIEHSPAKHQCERSIGSGFIPLHTSVMRGDLDCVDRLLRRYPAKFINLCDQNGETALNHSLKMIRNNVKYLRTDNGVICLEQNPDQLRLFGHQCKFVGIMEMLLSMGAEPNSLYFENNFDTSRRQQSMLPLCIALSILSMYEMRYVHKVEPATLDLEKTEDYMNLYQSILQTSEEFLNLYKSVVRLLVLWGAKLEKTSRVYYKNLFANCPIVQNLIDEVFDYWSFVRFTKNKPKKLGHLCRQIIRTRLRQTKSLHSIDSLPLPANLKEYVKLNYF
>Cep566
YLPSIVIIGYWFEKKRAFATGVAVCGMGLGTFIFPPLTEYLLQKYNWQDCVIIISGLILNCAVCGALFRPVRPQTKRMKRGFVARGSIMRALIEEKKRQRTISNGSLDNCIITNDNRLIKLDCIGSNRSSIASYFQRSRSPHSSKCPSRSSLLPQNIVVESFRVDGTTTKPMSSNLLKPPAVPAIHSMDIPESNKLITNSVSLMPKAKSCDSLTPEDPWDKLSEEGSLSTRSLSYVGVSDSRIEINTPSAEASAVNSTSASPCESRCESRQTINTSNQEDPPKCYLYNCNSDLPPCLMGSSIVSIAKFQASIRSLESIYENNGHSRKLLQMFQEIIDLSLFRNLTFCVLLLSTFLSML
>Cep567
LFDIHKKGPTPFSCGAINDEQGYQLVEAFNYAVDYVNSNKGIFANILQGVTIGSLAVDVCQSPSKAGNIVTNLQNKNAHLFDNSTNTFIDPADFQVYVGPFDSESSLRVADILTKLGIPQISYGATSAELSGDRYPFFSRTVPSDSKQARAFVSFLKRYQIKYVQLISTEDTIGRYGRQEFAKVAFENKICITQNISLPRNEFLTQVDAEVAINKLAFQDETTVVVLFVTNPRRLLVSAEKNYNSTSRYLFMATDKWGADPDMLQDLDKLLSKRQIVIFDVETADLPDFDKYLDTKSTRTNNNKNWFNEYYEELYSCTTTSNTSSRFPTTCSGTSYRTLPIAPKYIQDPYVLFVVNAVFAAAIGIHGALQEVCGRNYDIICQRFISSDQRPVIQRNILSSQFIDPGLQPFYYMKGSDDSIRGYHIYEPVDTKQYIN
>Cep568
LTGPTLILTWIPNTTLKRNPRSIENSPNRSAICSPKSSPRRTPKQDYARSDNLTTPSPSVSPRNSLASIGSEQSLWIEQRQRSRRDDSSFCSEISIGSREEISDYDSYREKFGPSNKSQTDSGLGTDWDHASGQSAPNNEKVTSNIRIRSYKVGINVNDLTKENKKNIDSADSYSKSSKYDSSSTESEGITPEEQLAAMLKKNKVYRKSRECLGSNHSLSIEMEGDNLVVVKEDSKLNLNIPESNKKSDIESSPSTDFDQTSISSDSSDPSPTGEHYRLMVGELRRKCAELNDRLNESMTNGNNDLIQSENVPSATPSLNSFSLENRSGVAADPPVTPPQSIDRLNTSDNNIQDLSISTPDIEVTRFRLSSSSTSTSGPDSHPPTPYLSPDHSLPSSPRQQQDSLSGSSSCSLAHNLSFPENSVSYISKRKEKRSPKEQICGVFSVDL
>Cep569
EQFIQLWKTLYDMFANHPEEQQLYHSIANVGTLLLEIGEVGKKFYLKTGEGEDCTSESDETLSENSALVADDNRTSLSTSTATVDSVLHTSSENNSELAKEEKPLDNTTISSGNTTSVDSGTGGVDDKLDDTSPRPRQISETSDASSKPDSDWLITFEQFLASMLTEPPVVKYFEQNINVSSLVQTLRNRRLARHTSVAPSKGTK
>Cep570
MNRFVSNKFDTQSFHTIGVEFLNKEISIGSESYTMQIWDTAGQERFKSLRTPFYRGADCCLLTYAVDDVKSFENVSMWKKEFLYYADIDDESTFPFVVIGNKIDVGQRLVSYNTASEWCEKNGHVPYFETSAKDSTNVEVAFTAAVKRLKDLEDKCAEVKPSHGNTVDLNKKKESQSTGCCN
>Cep571
IRNGFGQFENGKRHFLHMFDSFAKLSSWKITGNNTALFSTKFVKSSTYNQSMATDDIAPYLTFIGVEPPFSRWKQFKSIINGLDNMNVNVYSYHKTAKANGQDGKGCFALTDYWKMYEFNCTTLQTISAFEAPVPQKSSLGFLNLISTAHPLPEFGTNNSLLFLSTLSLVPWVKSSVKFIRIHTAEKREVIASVPVDQIPYMHSFSTTEHYGILFCHPMYLNIPKFLKEMHPFDGMDWYGDRPIDVNIINLKTGEIIKMKTENSFVMHHANAYEDEDGNIIVDAVGYDDPLFVKSMLVENMVNPAKRKNIPFSAQIRRYIFNVQNKTSKVHTFSRPSNETFLTRFDFPTINENYRSKPYCFLYGVALRAIDNNLTSIALIKKDVCEKGRNKYYYKTGVYVSEAIFVPTPNAEEEDDGVLLLPAADASTNKHYLYVIDAKTMTLISQAALPTTVPYTLHGHFIPEKL
>Cep572
VILHMEPYFGRNHTTFRRDIIYIMNEYGDHPALYKKFYRGKWLPMFYIYDSYRISPKHWSEIFHTNKRYTLRDSKYDAIYIGLALEESHLLSLKNAGFDGFYTYFATDGFTHASSWNFWPEYAQFAKKHSMFFIPSVAPGYIDLQVRPWNGENKRERENGKYYENSFKAAFNELPEFLSITSFNEWHEGTQIEPAIPKTFDTYHYLDYEENGKDFYLKLTLQYVKKYRRLLHEAKISAQLAKERKNVVKNNLNKTYQSVMTPVRNLPKRLHKEP
>Cep573
MEHERIVSKLEKGDVVYDVFAGVGPFAIPAAKKGCVVLANDLNPESYKSLVHNAAMNRIKSDFCAYNLDGRKFIRNSVKEDMCCRWLQLIDAEAIHSGVDCSNVSYTDNSNEKAVGDNIGGCNSGGGIIGAVVGGICTDIGNAAFTKNWTSPAFHIVMNLPAIAVEFLDVFQSMCSDIPVTSPVVSPLEQRTCLLPHVYCYCFYKGDNPEADIEKRVRQALRCDHPPQDLVIRFVRNVAPSKDMYCVEFVASKELLWRPVTQTRMKVDSHGNSKCYA
>Cep574
QDAGTLAKFAIHPKNGQITTREVLDYESHQEYVLSVVARDNGNPPKENYQEITVSVIDDTEEKPLFPAKNISFSIPENVPIRTLVGIIDKQNGNDGVPEFYLTGGNIFSAFTVSVDSGAIYTIREIDYEESSTHILGIKVVYNGRYSVQSTNLTIIIHVVDINDNAPKFNSDPVKLSVPENTPIGTSLYTFVATDLDSESNGSIVYRIEQLNEDLDRQMFSIDSRSGELTVNEMIDYEKIHSVSLVLIAQDLSPDVRSRLSSSITVLISVLDENDNVPQIASAMRITVSEEETVGFPLTQLIAVDADSTHTGNGIVTYNIIAGNTNEVFRLNANN
>Cep575
MSLAPSAQRQHCYLCDLPRSQWAMLHDFSEHVCRGCVNYEGPDRIEMVIESARQMKRAYGFQDVKPYVKQPPPPPAGVPPRSLHDAPPTHHASMDSRNHGVAPPPGAMDRYPLHDNRVVANNRMMEYKQSQQRIPNPVPPGVGIHHRNDPESVAEMHRGNSAGLGVPMNSRNGHMPPSGVPPHHMGLSHHTNIQNSVRSSGPSTGPNQPIGIMNGKRAADHEDDDNSNHSSSDDIKRGSPDSDPNNRPAAVRETISVLSTCVPFEVRFKKDHKLCGRVFSFDASYKP
>Cep576
ITAGDVEDSLLRGLLLCLGSMWAAVGVFNVTRDISRPPTIWSNAANEALFPGYGAFFFIFLIFVFGSILHQATFTAVLSFGLFLSTIFEIASLWRPVHMSAGAYYVLLSALVVYMMCQKLVNKFKGGDFKTTQKRKSSDPDVSNDYTIVGYSMEVIVFAVFASHVTGATTVANNAFMWVGSAGFFQAVCGIVALRRNDPYCGCYFTLYGTFWCAVAYNLALNHFSGTNDLPLLPVFIFFLFTFLLASLISIAREMFHALQNILLCIFCIAFCVDGVQGHFLGGMGWVCFLFSLYGLAAHMSRMKQTPYKLPLGRRPFDRAQVQQSLKKHLSCCAKRLYKQDTKQNGDGLFSTEFSDMGYSKYIELDTIGFAVNAVSALSILWIPANFNLLSMPWTTVLGGVAQFTVGCIGFARGLTFESCSFIIFSTMWIILGTARSLGTLGQDNSVAMCVGSISYMVILLLLIGLSLVVSKTWFLITFLFELIALAFLLNILAVPSYEAYEIIVVLLFTAVCIYGFLASALKVVWGRDVLPMGNPIIEVSFLHSQGHKAFWADAQKQSGVKAIA
>Cep577
MVASGAFKDIRSRDKYENLQRKLNEGEVFTEFRSTGVKSQMPCSVGCHVDNLSRNRYQSIVPYDENRVQLSGRPDNMLGYINASSIKWRRGLHKLSFIAAQAPLKNTVEDFWQMIWEQKVSIIIMLNARDDEDKLLCCQYWPQEWNLDQKFQSGPFTVTFHTYRRTPEYFLDVLTITNASGEQQLISNLYFTQWSGDDCPCDLSIFVSILEEIDSVQNLMRTKDPVQAPIAVLCHDGVGRTGVLIMSYIMKYCLKHDIEMNISHLLGFLRSNRMFMVTSLKQYISVHEALIYFLKGLFAPSKSYLVGPFRI
>Cep578
MAPVTEGVEGGNPGNLILFNTCKNELFSLGRGFKTFSRKLRSDWRFQNNKDSITEEKLASARVFVLAAPREKFTQDEFNVMKHYVAKGGNIFVMLGEGGEDRYENNINFLLEEYGIMINSDSVVRTSYHKYFHPKEVLVQNGVLNRAISQAAGKLNSGLISDSDGGNNAQALSFLYPFGATLNVIAPAVSILSSGTVSFPLNRPVCALYSSQQSKGKLAVLGSVHMFNDTYLEKEENLKILEVLLKFLTTNNIKLNQIDADDPDISDYNMLPQMSTLSEELKTCLQETDDIPRDIASLFDNSLYKLDTSLIPTAIRAYNELHVKHDTLALITPQFETPLSPLQPAVFPLALRELPAPSLDLFDLDEQFSSEKARLAQLTNKCTDSDLEYYIRECGDILGVTTKLSSESKDAKHILEYIFLRVVEFKKLNQETEYAGV
>Cep579
MRYITTHPNEISTQIWNNFSSTEIWSNFSAAKNETQPIRRNQDLANAEVITLAVVIIITVIGNSIVLITLFQRRKKLTRMHLFILHLSVTDLFVAFFNNLPQMIWDITFLFLGTDLLCRLVTYLQSVAMYASSYVLVATAIDRYFAICHPLSSHKWTTARVHVMVFIAWMLSFLFSTPQLFIWSMQFSNIGLTCQATFDPEWTLKFYITWLTVAIWILPTIALTLFYGMMCFAVWKRGRSTLGSSRTRNRSFLTNRVSTRIGQNHLTRGFSEEDMEGQSVNYNRGISRAKVRSVALTLSVVACYFICWSPFFVCQMWAAWDENAPYS
>Cep580
LPIFLCVSGTLAVIIGAFKDNKVQIDLQEGIVSGYSPDVEFLTSPKESTNDRCTSQAVIKVDLSGKYRSVSLYLEYGETPKQWTLDISDSATGNGYGGDNGTTGNMAEVHICNKQLRIYGNNLPGYMDASENGGLLMKVVDNFVKKGAKVNVNISDESVEWSRGRKHGHLKSEYLFTLNGQKPSYGSVDYNIYIAFNRVVAGAYRNGSGLCKATILLQDTP
>Cep581
MADLGKDLKEYLSRSSSSIMMSSSFDKNEENVNTSESSSLKNGFKYLFSRSGAGERNGEATDANSWFTKAQSDPLLPSLTKKQRILGFVTFLLMGTLFFSLSFLYIPLIVLRARKFSLLFTFGSLFFLMSFSLLWGPVNHLRHLFSAGRLPFTCMYFTTLFGTLYFAVWLKYTMLTVIFATGQVITLVWFVVSYIPGGQSGLKFFSKLFYAAASKTAEKTLPV
>Cep582
HLHGIRLLSSSLQKLYLYNLWNVVFVSVEADSLRVTEIDYGLESIEHLELFSSKLRRVAVNGSDVLRTLNIRSQRLTILELSYCEEIEMNSFKETLQNNPSIICLKLGCISQDSLTLDEFTIPNVQELCLLADFACETLHIRSPTLRLLHTESESDIITVSHVYIIANHLCKVALIGLPSLKTMTIQCVSVDSIELNLCSDDQLVLDSCVIQALTAVGFLRFFDCKLNLLSICTPLARTIVLYRCQMTDYVLQMALIGCSNIAHLNLEKCRNLEKVAIQQCLLRYLNMFGCNQLQQLYLDCPELLALNLGECAESIRLFLKGIEQDLTELCCQKYVVFPHESVRWTHSFPPQIYAFN
>Cep583
MMFVQKTLKAIQLNISLRRLAKAKRRAVKLHEECCIRKKENLKPGSYYEQFCSLSLWFLFGSIVNLFLYLVLIYHVETTLWTAVIICFCAGFVLCLVLPYSVAVRCTILLAAPGFFTSKGRSFLILYAFMLTLNQPVANFSNNIVVMTEAMTCGQEVAYNQTERLIAIALNPLSGIIGGIEEFVNTINRYSRMAQQAFLSMKKGIEELVASINNIFSWLGNIVNVCNERMLDPFRKCTRAFKLARNNCVRTVLPEFVKLCNIVTFFKSICHLARIGEMLCSLTEVLKKLVLRTFAAPVSIAIQNLYDMFYFKIKIDYEYQVSMEQTKSYSQVKKDVLREVKEKLSMYFTKLEFIKFVTDLMLIIVFVKAYRYRIKYLSKDKFDNIYISKNLYDIDYIKGIQSKETLLPLKRSEKQNYISSTSLRLTCQEKRKFCKGFVFFLITSSTILFHLFCDYGLFWILELVRKSFSMKVDVEELSHVQVHVSGKGPYADMYKSLISIFGPLASNDVKNLTLCLPNPTEPNYEVYKTISMIMGLCLISVVFEGYGRRLRHIVCDEFYPVRAKERAVWLYSNLLVQRGSLEKFLRRKMRLDYRSSMDAKNISWKGKLAARCPPVRRLLEILGFEIKYCLGCSADGKISDRVNFKHCENESCKAVYCLDCYYDIHNTCTVCMKPIDYADLSDVSDERDSSECDAENAYQSEQNKKKLQAKVAMEQENIARNNRLQRRKSQAILQKAYDLIMMEYRPLKERTRCNYRYR
>Cep584
AISIAYNIPEVKSYGFPLNLSREQLVGIYNGTFTHWNDSTFLQTNPGIIMPAAEILVLARQSKSGTTNMFTTALSAFDANWKQQYGAFSAGTVDGGNTPVKWNPRAVNYYGKKNSGMAGIIASFEYSIGYVVVNEAKKFDLPLARIENSAGHFISPDDEASIQKALDTYFQSSMGRSFTETLVDIPAEGIYPILGFTYMVIRLKYTERCEIAKELLRFIQWFTTDDYARTICTRENMVPITNELKAKIKREILLHMQCNGVSLWDMVAEDKKRENYVEEKWKTPVAVLIPLFCLLLLALFGYIIYQKLKLRKMINNNEWNIAIENILFYFEDKGYTKKSKMTFFKSIRSFKSINDIPDGEMILSQILQWPGRWKGQQIGIRLLNVPDFAHIDQKTKRELIWMREHILHSNVLRFYGLTEIDYNDRFAVNEYCSKGVLTEILQDGKYNLTTDFKFSLSVDIVSGMSYLHAMGLIHGNLHSSCCLIDSRWTVKIADWEYCRLYSIMNPLKNPLSWKRQINGVPEDKDFIVSDFWVAPEILSSNFVKFPTTTSDVYSFAIILQEIFSRDEPYIELADTMSIDEIFNAIIFNNLRPQTNEDTPVQVRQIMEIAWSSMANSRPTFDQILKMLKHANPFRKSVLDSMMEAMEEYTEHLEMRIEERTNELNLAKERMEQQLSRYVPKFILPNLISDQPFLVNNHLDNCFLGVELHEFKQFLAKRQMDDVAAVLKRIHFLIEDKTSKTNVCQIASETCTWIYLTGMENESDKTTRVVTIAHLALDWLGIFQNSDPHLQDLKIRVAIHIGNLHIGVAESPKAVYVFGTGLLETKDLLNSSKPSKIRISKQVQDILATDKTFHIDEDVT
>Cep585
MLESRFSLFWLLFFIDISIQHSIMKPKETYNSISEVRTVHISFGNKTNQICILWCSTNLDYDKNIPPRVRYGFAKSLLSQISIGKTVQFNSAKKRFFHRVVLSNLLPENTYYYQIIRQNKSNSYLDPIESFTVPQSPTSSSITQSFLVFADMGTRSGGIPYVVQESINNRYTSIFHIGDIAYNLASNDGIVGDIFLSKLKNMVSRIPYLTVPGDHESFDNYEHYRHRFSVPNQDWPALSNQLWYSLDIGVVHVISLETEHFMRNDLAMKDQLDWLKNDLIKANANREQVPWIFVLAHRPLYCSAENLMEDCASDNSKVRAALEKILFTYGVDLILSGHEHCYERTWPIYQKRVLAYNYKDAPGPVHIVIGTFGYNYIVDSISSFREHWSAFATTQHKKESFGRLNVFNKSHVFWEVFYVNNNQLMDRMWLIKSKHGPYSLKGIFPDKSVYAARHMSLEELNNLSQTGAYSEKVRTYILYIFMASGFLLLYLTKKHIYVFCTKKLTNRI
>Cep586
AIFKHATVSCKCHGVSGSCSLKTCWQSLPDFRSVGNRLKEKYNGATKVHFNSRGTRLVRRNHKFNKPTKEDIIYLDDSPDYCTTNPAAGVLGTVGRECDWTSKGLGGCALMCCGRGYNSFRKKVTERCHCKFEWCCEVICDTCEYYVDVHVCK
>Cep587
AIENHMKIQCKCHGVSGTCEMRTCWRAIRSFREVGEIIKEKFDGATEVRKKNKGTKKLLVPMNPKFKPHTQEDLVYLIVSPDFCEPLPKVGIPGTHGRLCNLTSKAIDGCDLLCCGRGYRTIQRISDERCNCKFNWCCVVKCLTCSVVIHEFYCL
>Cep588
MTGCVAELFFWTVGSNVYIPDNITGCHVYHEKDERVSRAEHPYWHEKQIYTESRDITWSLRNKRPDKLRDTLKEVEILLSQYKCVKASWKNKVVLQIILSNGYLITYLVKENVADIEKVLIDKSLCGKLSGEFISDALLTNSFIILSYPNLAKLDYVYFQKRSNAGDVGKKIEKVSAFDPKFGHFQIPGPSTRRVNRHLSYCSDRNLLLVWCSINPKDGCPWSPLVSDCEQANLVLLSINGPRLEVISHVKTEYNLLNATLSKKTQQIITVELVSSRSEETTVERGTYEILKTKLQQSRSISMTLPSLFTCLSVHPSTNRLLFGCQDGTLVMFDETFMTMHSTQASLIPVNIKWHSNGAVAFVVSASGNLQLFDLALNHLNFQLLGDQFSSEKVLKTDMFFKKTIFFQDMQWNDCDNDTELSKNSQFLLLIFNKGPLAVLQLYFGLMSQEGLSVLELIKEYIKHQQLYEATNLLCSLHWENDGPSCYAGISAIANYLLRLPLNAERESYLEKTLGMFYSPVKTSIANILEYRDPICRLARRFFHLLLRYSRFEKAFLLAVDIGSEDLFMDLHYTAVDHNETSLAEVSKKKAEEIQELGINSSEEEESSESDYHSDYYQNPLQSYHPSNSDFVEKVMHHPKIKKSPSLQERCPSRVPKLRLRHRTENTDKESTVDYFHSATSFQPSENYHDAIGKELVNELIQDYTDALLDKPTIDVDGTSHVFTYL
>Cep589
LILKDLDLPVLAEFWIRKATQFSNNADEECKIAFQQIRVKRLYSPLCLDYPVEVVFSRYGKAVVATRDIEANGVIFKDCPLVIGQTTDTHKTSPTCDNCGYSLMEPEHYFGDKLNTMKEELKELIESYWPKRFSVACEDCYRENYCSKACRTEAIEGYHRVLCPKNNPAA
>Cep590
GAISQVSSSNVRVVFLLGKSNNPHENTLAEHEYWLNQDIVQIDFVDAYANLTYKTLSGLHWVNTFCSNAKYVMKTDDDMYVNTPLITKMLLASPKSRFLGGYCWGVSTPHRDSSSKWYVPYEMYPSATFPPMCSGTGYIMSQDLVKNIMNVSLLIGFFYLEDVYVALCLQKFNIYPVNIQGFSNMLVPFDSCLFRNYVLTSHGHTPYDLQTEWSQVLSCYPKDLTPHQLFMPIPYPEVD
>Cep591
CEVRPGPEFLIRKYSFDKRNFTVEQFYYKDSQCSTPLYVIVANGRIKAQRWSLLTQGGVESRYHLHSVSVLPYSSSAAWSLKHRSFRACPHLSKSHWKPFYQYNLMKLLEHSILDCTDKFSWTLNEFQLLKLEKRIVYKGFKFFTDEELFTGDIHLDNTVRKHFYRPTDYQTALKKP
>Cep592
MSSFGQEGEFYSSNYYENQSSGYNMDTQGFGQDPQFGQFVYSQTTTTEYITTNSQDPYFGSIMTPEPTVYQTTAPDSFEDEPPLMEELGINFDHITQKTMAVLNPLQDADHNIMKDTDLAGPLVFCVAFGAALMLSGKLHFGYIYGIGVVGCLAMYGLLNLMSITGVSSGCTISVLGYCLLPMVILSSISIMISLKGALGIFLTVMAVFWCSFSASKLFVSALAMDHQQLLVAYPCALVYGVFALLTVF
>Cep593
VPHEWWKNASEEELANEILTQRHNLANLAEIPIEHIRGWRSPFLQPTGDTMFTILWKNNFTYDATLTHPFPRNVYSPVIWPFTLDSPLAIGCNIKPCPQKSYPGFWEVPVVTLMDYREHLPCAYVDFCQNKPRNKDEAFQILWKNFLRNYRTNRAPYYLNLHSPWLDKTDNLDAMDEFLNRLVAMEDVFIINIHQALEWMRSPTSNMNIMDFLPWQCPFFKPNIEDGIYCVMTYKPRTTTTKAMYSNRPNKDSNSDARKNNQTKLNSNINRAYPPGFFEEEQITRHTTKRRPWFLRNSAARNNSFKFVIGWVSLFWILFSR
>Cep594
MGQSVTKLKYSIIKVLKSDPSEYRWLKAIVGFPIGLFISLAFYVVILSQSSLPVLIQQYLGAIFCILYSFGYAFSAQVRCMAWLVVPNLFGRGGRSFIHTIAVMYLVQGPINSIVLNGKIVVSSFRCASELIRNHSVSRFEFSRKPLETALFELKKSDSKLTKLSNKMKQSFSKIEDEIESQTEVRSLKEETEAIDKNQRNEPRVDMIENKRKIEADDTDADTIEKRYAKKSDYRCQSIFNSGINNCKQAIDNIYNKCIDKVKVIGPIVCQIVAFNFVCNVFKLVPNLIGYTCDSMPVLGTGFGEVYVQEKAMLDSFGSNDQLNFQYKVIDPERRVNITTLKELQKSIMHTFKKRQVWINFFQDMLMNILGFTFLLILVHSYSYTKNYLVDLNFDNIYITAYFRRIDIRRAMAGKMTLLPLRKFEENTLVTPLSCRILKGERKKIISGTLMLIVRYVVILNIVMFDWIIYTVLNIIKNQSRIDYHQKGFQKIEVAILGSGFMSDIVRTMLNSFTQKHTIDEITTNFLCLPKPVKTDKRIIYQTLAFYIAVWFLMLSESFALRLRRLIAAFFFRRREKSRILYLYNSTLKKRRGYINYMKEYVSSLAKQKRLAEKHGLINALIRTFPRLDSCLKRLPGMKPVCLICADKLKNGAGQLCSNMNCMSRYCSVCWCDMEYRCYACP
>Cep595
TSNSFVSLLDIVPTILDWFQIPYPHYRLFRNHVKLTGNSLLPLLHYKSGSNINQHTKEISAVYSSHNLHEVTMYYPMRSVRTSNYKLIHNLNYKMPYPIDQDFYLSSTFLDILNRTRSKLPTKWSKTLHQYYYREQWELYDLRNDTAELVNVAYKPEYRTTLNSLKSLLHHWQNVTADPWICGPGAVLENSGYYKYQPQCMPLDNELM
>Cep596
MVSVKQNLFPDQEQLTDFMDYDMKGTYPSTVHDWMVAIRRPVPYRVGNAKLHIKPRFLAYAAIFAGAVLILVVMFLPNPSNLAINCPRDNFHSNRFYNSIYPLSKPVLTEAGLKYRIAIIADLDTQSFRKSNTWISYMKLGNLTISDDFTNLSVDFESKMLTLSSTLSQGGRGMELSELVTYNGNLYTVDDRTGVVYLIKNNNVIPWVVLTDGNGESNK
>Cep597
TGVGTKLTLHGISFLYSLFAVIFILPGVKSYNVTLNTTTFVANSSCNIYFSEPEFAKEFMVIYEHVELVNIRVDFPSNFINPLFEVKDYYNPEIWYLSTYEHGLTLLKLPFQHTFFSLSTLERSVRYIDLRLRDSPPRCLQELPFHERMNVVRKFQFDHLKQDKQLGYVSICNQIIKSKEGHAEFVNFCCKKNNAGKIVCHEEDIGIWVSILFWLLAALRLIILLFSPLLLPQSMYNAAYVMSEYTVKLKSPFLLNLFVSTNEDCIVRYKKRLVNSDIKSWNKFNHLIQYIPQEKVVPVQISELNIKVKGKRIVEGNYPPSGLMKSLYDNFIRCKVKNIETFTDCCESSIYGKCVDLFINYNITWHTCMKTFIKLVMLLLLPLPYYIRVVIYYIFEEPVFNFRRMFVAANRLDVSYNFVSQTFLQYFSPTHPIFITTYLCYILSGFIIGFANPSGREILKGVIRGSLQNMRDVTYVGGVEMITKLALNPFKTFGILGLLLAPVYWLFVIPLGCVLFFIYSIPIIYLITAIFRHTIRAFPLFEKKRHLLPKRASRKIKELTESMKAKFKNDLYYYKETEPTRSEQVVKIIKLCAVTSYCITVLFSFTLLVSECLAFLLQVATYTMMGFIVNASSLLKYVTMALLVIVYMHDCYQDVYQNYVTFTKEIIDALMDRAENIKEVASQSADVQENAAFQVSLPTDVTPISTNFNNDKGEPRWNVGHLSIFLDKYDTPRMPLRLFKDMCDIRTWGSPGPVYINLLIATRKFLTIVVFLAFVLVVVLAFGNVYRVSSTNQTLAAMAGGFVPLLLKNVLSSRVLKLNLKTLAFKGQLDEVLSAYRQNWPISDLVFDWGENIAPSVSNENGLSVTDISSNDLLNKFEETFTNSDTNPFHNKESLKTSSNIDGSIGELHYNSDEIDLFIDLTSTINSDTWLETPHDSHPDLTLSHIVTVPPPYSVKHL
>Cep598
NLPQSRGEQETVSDNKSSSNSARGSSSMENGSLTIPTGSSSPKLSSKITKKGLGRTFNAKRDSAGLSTDDNTSKRSTPSPSPRTPSPNYSNQSAPTSRKISPPPGKKSSSGNLKSDRNESKRDDESNSSKKNSKITSLIPKSGAKAGKQPSPGSQIPPLSTGIPKPKGKSSSKEEKVKVPSAVRDHSKGGHTQLLAPSLSNRQSSKSSRQNLNIHQPPPPPLPDEGQLSQQLLSIPSDNVTAKDGYDSHIYRDGDPPCLVNSPTIRQVAAVQGQNIRCLSPTTMVGKTGIPGKSNSHYVEVTVPAVGYESERSSSHRHQQNRDKDLSCAERSDAISQSVNVVKPTRSLTPNSFPPVAKVDGNTQTNLSALQRQAIKKLDTVKENSLVGDDSQSQEHHLNSHCQNEGYPSHANNYEELIAAEKPTPSSTNSPRLGVKILSSQLAKPANNVAIVQPRHGEKIETTFDTEVRTETVSKSGKETLILEKDNKETTFIDDAGETMDIKPMPPIMRAMPYGYFRGYVGTSSNKNFHIPGISVPTSLYAGGGSGGGGSGSSRLSMNRSYMDQGGYYSSSSIKRAMSSGGQSALESDYASDLDTYDYISGYVSDGDILRSRGCDDMGSGYLSEGGASLYARRLQQRFREGMQAVKECMQKSSGILDYD
>Cep599
YLNESYESTSAGYIFAGSAMILGGFCMFFMPIFERHPSNQEVIDSYPSTVSQNVSEAVALLDIDVGDGMMDKPLENIQYVVCPVHLKSSEKDGNKTQLQCLIQQKNKQKQIILSRINEEKDGFHLDLKQLSPVSAITKISEFLNSRKEGSKKDTSSMCGVLHEIGSDSIVSNRSERSSKDQSRRSSEKRFRSKGSDVGRDDGSDPPSVEKESTATVSYDSDLYVNLCEAQV
>Cep600
ISLSDQLNETSNAKVLRLELENQLLQQKIEELRENSLLECSALNLEQEKENKRLSKKVESLQGEMKSQSERCIELEQKTKEFADEKEKLLLMIETVKENTERQLNEVKREKEHLAETISSLRERNEKSNDSRVKELEKENKNLHDKVSETAAKISKLDFEYQQLQRANDKMKANCERLNELEHSNTSLERINSDLKNAVSTLKLACDKYKTTEEDNSRLEIENKKLNKTIESLQLSLSKQEMLIEEHISLTLENQKLQKTLESLKGATDKVLELDNEKDELNREIQQLKKTIESQRIERVKYEQMEMDVLDMDNENQKLQKTLEMTTRRLQQLEKDNNDLEVENEKLQISIESLKLSCKKLENKEEENKELDNEIIKLNKDKSTLEKENKKLKHVLEATGAHLDEITSKHNILEKDYKALKKTLDKNKDVNERIREFEKENKDLQQQLLVNKKTLATLRE
>Cep601
VHQSGSGWSPVYVSDNLAIMSVGFLLASLNDAVIWRGPRKNGLIKQFLKDVDWGDLDYLIIDTPPGTSDEHLSLVQYIGATTIDGAIIITTPQEISLQDVRKEINFCEKVKLPIIGVIENMSGFVCPHCKTESEIFPATTGGAEKMAKDLSLPFLGKLPLDPRIAKACDEGKSFLEEIPDSPAAQIFQKIIKAIECHCESKSDSNDCGDNK
>Cep602
WLLGSSSYAGETVQAYSSCYVTSPNINNWLRTPYIERGDAERLHIEMTFTMRKCVRHNDPSSLQQCKETFNLYYYEAESDFANHQMPTWQPNVYSKIDTIAADTLYVQPRKVEVNNETKHVTIKRKGVYFAFQDTGACITLLSVRIFYVTCPNVTVRYAFFMETPTGPTVSSLVQKKGVCVGNAVEESNPTYLCRSDGSWDILMGSCKCLPGYQGINGTKCV
>Cep603
ITKDTLVCSEHFNNEDYKPRTRRNKLYGQPGHSLRLYDNAYPTLFSWNNWGRRSSGTEECQMETNNNCNFEHTEVPVIDMMHNYSLPSGIDDAGTIIQDLRRQLDQAKIDSFRFSLERYSADDALVEHYTGFDSYGILTKFFHTLEEWEHASIMRSKIRVSSRTTEGLQPVSCEKGLQLIDQLVLYQMYIYRGLSVMDLAARFLVPVDTVWDIIITWADILFFFLGVMTVWPSKEEVRESLLPSSLNGFKLSDARVCLECVELRSETSASHVLKSLPYKEYKSTYTHKGLIAIIPNGTVIFVSPLMSHSLSDQDLTIKSGVLDLCEKGDAIVVDSDFKINKLCSERGIKVYHSDYKLWETSEITEDMTVFWSPIKNVMRKILENQLFLCVPSNIKETVSQMWAVACLLCNFQIQQPKTT
>Cep604
TVGHHAIDLYGKAMEVPLFRRTIEGNSKRTDRDYDLTEGDEVEDLYNLLKLVMEEVEEVDAVSVGAILSDYQRVRVENVCSRLGLTVLAYLWRRDQQELLAEMIDAKVDAIIIKVAAMGLMPEKHLRLSLKEIYPSMIQLHQKYGLNVCGEGGEYETFTLDCPLFKKKILVDDSEIVCHSDDAFAPVGYISFKSLHLEVKDGIDQSLADLSMKSSKFLIDELFSVEEQESLQFDKSQENSVAENLASVEIKPPLIKESNEYFWIANLVGCGRDVEAASQQVMGSLKESLSLCKISPTFKNIYSVHLYVKNMETYSVINSIYKKYFGTNPPVRVCVEMDLPSNILLKMDVAGSSQIQHPDRHTMHVQSLSHWAPANIGPYSQAVKINMDLFVAGQIGLCPATMKLPEPFCIKTEARLSLRHVHRILKAMHGECTFQNIALCICYITNQTFLQVAKDEWERMLCLDEDAFSSELSPIIQFVVLSGLPKNAHIEWDCRAVLTEQSDIKKQEHTITCGRLHLEYRIHECSKISGFKGSVLITDTFSTDSISKDTMLSELFTVINNLVKDMNTSWDDIPTIKVFFCKDFFDYTELDSKLQNVLKALCTPLYTLLPVRCLTETSCKFSVCF
>Cep605
KLSGIPSHSRGQIKDLFTREFRYRTLTISLVWLFQATGYWGVTTYLPQYMSDKLNLGGYFIIFIIFISELPGLFLALFFIRKNMLGRITSVILFICMTIVLLAVFAVLSTSHLIWAQTLTIMTCFAFMAPIYSILNTFTPEIYPTAIRSTALGWVYMVSNIPGLITPFIDATLLDSPVVWLYPVVWLMFFVLEFVVMLSIRTETAGKRLSDNLQSTPICENIPSFVPDHIPDCTAPIYSSEPPFRYRQDGYL
>Cep606
MFLNHNLTSDVSLRNLILGFNGSSSSATANINSSNDSHNSSNSSNSNNSHSNLFLNGDNFSGDQFWHDDPSLMPLRIGFTAFAVFCIFVASLAGNLFVCLVFYKRPSLLTISNRFILNLTCCNILNTMFVMPFVFVTTITQEWVFKGIWCQSTGFLMNLIFAASTLTLVVISIDRYCAVISPLHYNMRITTQRATMMIIGVWLLAIVASLPPLVGWNHFEYQPEKYSCTVLWRSPHYSDRTYTLFLSLICFVTPLMVMLWVYVVIFRAAKDNSERARRNSVIPTNGEEQSQTPLRCSRRRSSTAPIILSRKLSTSSRTSSLLWHRDEWKAAITSMLVVSTFVVCWLPYFVIIVLESSVLLKSEDIHPFLQGAAIFLALSSCAFNPLVYVFRSKVARQELVSILHPRRSHPALTRGNSNGAETGAALPKRGPDTGQKDAPPPNISELCQPQLAQLTETTLSSTETTNNPNSAL
>Cep607
LASMSCSTVASSPVANIPDAVTQRTILEQFFERRFVEGEFWYIIIAEWLEQLKRFLGMQTRKFYHQQRVQPGPIFTRRDYAHTVDVVHEDAWRMLVQWYGVAEGHKPMKLVVYNYSRAPDLEHNQNSFKVMLCNALIEDFQIMRFSKMEKVGHIEWKIRELYMIPSTQKTRLWAKADCDSEWQTLFFRDKSIGKCLEIDSDFTRPIIAMEISNGDNVWQNNPEGTETIDTQPSGPLYQHCIFEDVTSTWEIDIHDQIDNLGKDFMEKLHLNFSAFVQRAKDYVDIRENQLRDRERLVTERETSVEMRMDKVTEKEEELSKDEMALKKKMQDFESYQKCIEKTFAEKVENKEESLKQKIEEFEKNKKEFEEEQERFRDELK
>Cep608
MDSSRDIAKTEMSANILEIPFDLKMSSSRTIRSNKTAANNFREYLREKGFNEKFENFDVPTLNKSLGNFYIDARQADGTHYKVNSLENFRYGLNRYLRSAPYFRKIDIIKDNEFSDANQFFKAAIMELKRLGKGDVEHHPVITSADLKSLYESAYFDPSTPAGLLNKVQFDIRMYFFRRGMENMSKMTKSTFAVMKDPESGLKVVVKVDEFGSSPKENQSESITGVMPESVGSRLCPVKSFQLYLSKLHPDCDRLWQRPRENSFFDDDIWYCRSAVGEKNLAKFMSGLSRTCSLSRTYTNHSIRATGAAILRKYFESNMIMAVMGQKSASYLSGYQRISNKDKISMGQAITANLCSAESSADNSFADEEKNTQQ
>Cep609
MNISQENENTSFEEHCLDLNKDLGPFQFYTWGIGSNIIAITGILLNIFAIAVLTQPRMRSSTAIYLISLAVYDNVVLLSMIINFAIPTINTNEAFNDTYSFMYSYLQPIAYPIALIAQTGTIYTTVGFTVERYVAVCRPLQAANICTMNRSKKAVLCILLGSIMYNIPRMFEFETKTEWNSQYNHTRPTYSTTELGKNKIYKEVYFIYLNLLVMFLMPFTLLTYLNTCLINAIRTSRKSRMQMSSSAVKENNMTIMLISVVVVFLVCQLPSIADNILWTVLKNNQQNCSAAYIKFTTISNLMVVFNSACNFVLYCLFGKKFRRVFSKLFCSRFRRSTVRYQFRPESTTLVSHIRDNTTKLYHIQGHHEMESTSV
>Cep610
QRQLKLSELEQMMLSVSPETKIHFEFASFANSDLLSEIINKVVIHSDSLGMNEQELPNLVTALNDGSVTLISDAYPRIATVLDQMRFVYNHLQNRTNNISKRKVTRLHVHTLAFQAILTDKSSTWKHSMSATAKAALTAHRHVCGSVDIDTLKARLIMDDSFSTSQVESGQRIPLQKDRPVSCWNEDDYEICVAPVLVCTQILKTVGGGDNISSAGLVLQI
>Cep611
LMFNARSRSPPITRNRQQNTPLSSPKTNRYCQPPPSPKPSRYSQPPPSPKTTRYNQPPPSPKTTRYSSNQPPPSPRATRYNQPPPSPKNTYYNQPPPSPKNSRYAQPPPSPKPSRYNQPPPSPKSLRYNQPPPSPKPPHYNQPPPSPRNSRYSLPPPSPKPPRFNHPSQSPKPPRFNQPPQSPRPVSSPITLPLPQAQVQLEPLKLTEHPETRSESRKRKSSLAEEYVPTNDKLNPKSEGLTIVKSSPIIKISVGEGTVLKIPPRLHSEVVDTDQSSDEKLENKEYSSHKRLKKALKKAKEKLKRVDSENGDKISSGHHRKHKRKHKHKHACADIDRNLPALGVDKSNREENDFETEPTDSEMNDHQRPRLLYTWRRNSGLSRVESESSANTISGDLKNEKSTVNLLLDNSLETKSESSGESTDGFNSNSANGISDSDSDYRDEYEEQEFPGSQSPTSDSLKPLMMKIQTKTVTKVETSEGRIIHVGDIVWGKIQGFPWWPGRVLSITVSTRDNGVVIAQLAHVSWFGSSTMSHMQCVDLYPFLEDFKLRYNKKKRGPYKVAIKQATVAAKSFLGNIKMEDFEL
>Cep612
MAHYRTEVHIPVKKDSLTFEDRQRKAWNSIETQVTEKRSQWEKDFQKMKEDFFTLTPTDATSVDKFSKVEGFRSLYEVDSQGIRKLKICFDVSDFSPEEIQVKIQDNRIVIHGKNEEKKGNSTFSREYSRQIDIPWDVDQDKITCVVSKDGILTVEGPTHQQSPFKEATFLPIKCENVPSISHKTSVQNPIITEPDGSRKLQLQVDIGEFKPEEVVVKTMDRKLVVSARHEEKREGRTMHKEFNKEYELPESVDPMSVNAFLAEDGKLTIEAPLKPLPRQSYAVTQSSDVKKVVVTKESQFTITDSANRPMVTISVHPR
>Cep613
DFPRAWSLLLEHIEYSALCPNAEVSLAALKSFQEIMQINRDSKEKTEDTRGGRGNVIPPSEEVMCRSEDETLTASKLSQNEGSKSDNDLTLWSTAWRVWLNIGTLSTKAPTGKSQKLYIPSQSFLTALVHTFPSLFHHIKSRFVAADLQKLSTVLRSALSVPVHGDFSPFIIPTYPELTITPLQESTLNAVQVLIK
>Cep614
YRFFKAVMFLTGFIFGTVVVYIVCIEETVLPKEANIGIAVGAGIICGLITMLVQYVGLFLTGFHFGVGLSTGVLVTVDQFYNIANKWIPIGVLIGVGILFALLTLKFQKAGTILGTSVFGAALMAICLDYFIEKFLIVNYVWECIKVEDSDPPCWYSWLILGCWPFCFLVGSLTQWRITGQSADHHE
>Cep615
YEDAHELGEQDDDDPATRRRKKKSYYARLKRLEEDRQKELAQKYRDRAKERRDGLNRDYAETEIISTTADYRAVAPDAKSGENYAERRKQIIQESKYLGGDMEHTHLVKGLDYALLEKVRAEITSKEREEEEELEKALTQKKEKEEDPEDQILFKTKMGRNIYRIIFKSKYPERNELFLPSRMAYVVDLEDEFADSDVPTTLIRSKVDCPVPESDTTLTTNDIVINKLTQILSYLRQGRRENKKLKKKEKNKMKEDARPGSNAGGGNGGSGSAGDKMLLPGHDESIYGDLGEYNPSVMSGQFSKSK
>Cep616
SEYTVSPHDLSPSNIAAARSSSEAIPVSVSTMIDSSEFRSQMGEAATYQTLNGRMSPGYSPNNSYATLTPLQPLPPISTVSDKFSAHHVPPTSNVSGSFTLMQNNGLGMDMNYRYDKLTSMGMSMGTALGGSPMSSMMASNGYQQGLSSYGYGHGQNGLHSPKPEPKMVSPTNYEAYRSSLGAPPPSSSRLPSPSGMMPTPSSMNGLQTSVATSSPHSHHSMSPQRERPSTSSSSSESQQSSSNKEVEEINTKELAQKISSELKRYSIPQAVFAQRVLCRSQGTLSDLLRNPKPWSKLKSGRETFRRMWKWLQEPEFQRMSALRLA
>Cep617
LADWKRSHVLGQCVKECCACCKDYIEGAPPTKKTWFGLDTGQHVDNFRIMLHRLFSLYSDPELSDVQLVVGKKVFLVHKLILSMCSDVFKTMLTNPQWPESYKDRIVLKEEPECIQVFQDFMKYIYTGTIHLTHESVLPVLTLADKYGITDLTEVCVDFMCNHCMMTGSSTSAVSWLQYSVMCGHKEVEKSCLQFISMNFQKIISAPDFSAMSVDFLVTFLKSSDLIIHDEHTLFLGLKKWILLQSEKTGHNEESVKQLVLQTIPYIRFPLIRLSQLLAMKQDRFIQRFKAVIDEKINHAIKFHSAKGNDRFILDSVSGESLQYEARNYTSDIWSTELMIENYHDLGEYDVRAAFFSTPISSSDADENCCFDWHVDLYPKGVLFGSCMMIGLQQNFEIESCAYKTVRLSVKAMSKIERHVHITVLTAGMKDGVEYIKKTTSKICFFDEHCLVHNIDYILPYMDLNGSDSKYMTGQNHDTFRIMIIIKPVLRR
>Cep618
MEKEEEITQTVVDDQLDKPKSHKLSKSRYKAEKRKNKTVRHLEHVVFGDESLVVDQIEKNFQPKKKSKKHKVAENDVPATRKAAWEDLDDEAEYENNVTVVRASHQLSLETPKWAKLKNSEKRKRSSKQTSDSDDDENLDDNRIGLLQSTGNYLSKSSSLSSITIQLKKCTDANRDNPSQYLTASEFHPKSTVLMTAGRKCRFNLFQIDGERNRKIHTIFVDRLPIKHSHFSRDGLQIVLSSGYNYFSYFDMESAKLIRVPRFNSLDNNQLSDFILSPDGRYIVFLGQYGYMHLVSSNSKEYLTSLKMNGSVDAAAFSKDGDRMFSFGSDGQVYVWDMNSRCCIHRFYDDGCVNGTAVSVSPNYKYLACGSDSGVVNIYDVDTCMASLTPRPQKAIMNLTTECDSLLFNHSNEFLAATSIHSETGVKLIHLPSMTVFRNFPDSLDTDVTYPRHLDISPNSGYLTIGNNKGQALLYRIKHFGNY
>Cep619
GTHSSRFARCFTSHPREMKLHPSEAFTLAAGSVHELNVTVRPECTGSKYFYINMVDVDYHQLLRSWLICIKTQTPVISGTFEIKLPVGGGYGCNKKISYRNPYGKSKLFSLHTNRDDLLQFKENQLDIPGGESLDIGLRFAPVLQQGSVDILVFIDDEQGKNEETFCIKANYMT
>Cep620
MNWYESTAPNLFVNSSEETVWMIMYHNDSSGNSFGNTTNIENNFAERLLKIIVPIVFGVIVTVGFIGNLLVIIVIISNKRMVNTTNILIFSLALADLCFIVFCVPFTAAKYVIPRWPFGRVWCKIMQYLTYVCAYASVYTLVLMSFDRYLAVVHPIRSMTIRTEKNCLIMVIIVWVIILAANAPLLIQFDLLVYVYHGEQRQSCVNTAASEDPMLNIIFYVAFFVAGYVIPLTLVCILYGFMLRRLLFGITPRNQSAESIRSKKRVTRMIVIVVILFAICWLPIQIIFMLHSAGVYAANATNFWIHLIANCFAYANSCMNPILYAFLSDNFRKSFRKLLCCSSPALSTYDYERTQIRGSMSTRKSEAV
>Cep621
LQQMVVCGELPCTKDESAIFAGIQLHIEEAWPEENTSSALDPSGLYNHVSYKVPCKHPAKATTPAAAAATVISDDSGHHTVHTSVDKEHQENLRKKKELIRTNKTKKVPSNRRRGRLVKHLMCFSDYEYNSISAVCLEDYLPPEYTTSRKIRELIQ
>Cep622
IRELFYKDDSKTLRRMISAKEITEDELKVNLILSCKIGSINCAATILEAGISCNMLDSEGFTPLATASKYGQNPILDLIIRWDCTIDLSVGPLQNTALHFSASEGHLECCQSLLESGSEANAENAEDNTPLILAATNGHDHIVKLLLKWNASVRRGGSHEASALHMAASNGHINCCQTLLTAKADVESEDNFGNTPLMCAAEKGHYQVLAMLLNRSCDVNHMSHSAVTALHLTTQHGDYECTCLLLEHGAEIDAQDIRRFTPLMMASLNGHDKIVELLVQHRCNINMVAYNKRTALHLASERGKLGCCKLLFEAGSSINAQDVLGCTPLHVAASKGHMDVLKFLISNGADIYERTSNGDMLLHFAAAGGNTEICKFLIERSFDIDAQNYDGITPLVNAVKHQQISTSKLLLDYGCKVNHRGLHGMTALNEAVFYNNFPLVVLLLQYGADPDIEDAVGTLPLWFAIDNLNLDMAKVLLLANARSNQVSTFLESCGPCSPLEHVLHQQKETLIIWLAKAYGSKALNAFRSHLHILRKMPSVNKSTIEMVQTLSCNTRPLMEHCRQCIRTTFGKGGKVSNDIQALEIPLKIKNYLLFSDFDGWQSEVKEII
>Cep623
KESFELQNIMVSLGRLKDNSNVYKVLQEELMESTVERVFPWLPKNNTLPNYFFHQQTRKSPVSYQHSNIVFMTNTHDSSSSFSDCLHDIATDHSLPMSPFMSIRNRRAWEEAEGSERMLHDRIKIHHGNYAFGMCENLTSSCSYFLMLQDPIERAISTYHYCKDAISDELCSVVNANKVSVHDWAVHQGSLFFRQLLFKPDFCDIEVNSSLTAVQNSNKLPCWYKQKLYFDSLSNAEITEALNYVGKHLDQWFSVVGHVDDYSASVKMFEHVYRLPFSKCHDSSLTFQEELSNNNRAYTVDQSKETLDKQEVFLLKQSATVQKALHADYRIYNEAKKLYQIQRQVLFNQIGH
>Cep624
MNIGSFLYFMLWIVFALCSAALNIFNIDWHKTSIPQGIILVIVLGILQGSVYEFPVQTIATLIVGGNRRKNPTAEGDNLTLILNYNLLAVTVDDIEECFQTMFQAFMGNLCFNVSAVLVSATSKENLISRELECRDKYRKLIYDELFKEGVCFANGYYDDINQDRFKNVWMYYQYCPGNIFIHQHLDSICDRFAREFMVIHRTSKVLRKCGQYQDLMLLSEGESFAYTYTDTKYYGKMARPYNQPTFYYSADVQNIFNRRFDYTLVLDADTGVPDGTVEKLLGIAAANPEKGIIQPSIKLSRDENDTIYMRLEAMRQMIYEPMTNAVTALLGQCGFFGKGLIKNRIYIENIIGDRDNLIERVPIDVLSHDTFEAALLKPYYAGSVFLLEAPSFNYVTWNIRERRWNRGEVILSMYFWKNTIGVIFRSLQKVFQRDKFNKTVLRTESKLDFVTAYIAHSALRQMLMKPFLLIFICLHVGIDLRYPHAPIFIIMFLVLVFPKFATCTKSNAKYIIIEILTSFLQFTPEAIVGCVRIFRAIQANISANCKWIPQRSVEEEFKNCNPFLSSLKHLWMYTLLAAVVAPVVVIFVPSSSIILCMLITLFLLPLFTGLTSLTMDLKSSRSVISTSKQHLQVSVLGSTSSLTLGLKTTSINSTGAYLNQTYDDMW
>Cep625
STSAIFGVCFGVMVMFGTATAIAYKCYKRQLAKNAQNRLSSAIKKGLKESNNGNLKKTSSARKVIMKSKATSPTYPSSGEHIGGSLAERGQSSGSGTSGGGGGPLPSQFDPGHVKAEYSIENEKDGATPEKDECMREKHEDDLKTQHLGTLHFSTEYDSQKNALLVTILQASELPPRDPSIGGCDPYIKLQLLPEKKHKCKTRVLRKTLNPVYDETFTFYGISYNQLAGITLHFVVLSFDRFSRDEIIGEVVYPLSSVDLSQKEVSLCKDITPRHLK
>Cep626
YGLQGHPFDPDLFDIYPANSLRQSSSPYTYTSAAATNTPAAQSFQPPPQQDEMDYYDLFNQLSDKQCDKFPSEYLRHNILGLLEVEPLHFTCHATSDSTKMERLDSGPSGSSSIPIVGSSGLSGTVNFGESLSNVATTGATMASLPSSLAMAEQQVQQLATKVQQSKKDVESIKQLLSTVLKTVKPAANNSSDQAFKQQAQNPKTTPLFMTPPLSPPNENWPATGPPYLSAGVPSDNGPLYVKVPSLLGDK
>Cep627
NGGATFTALSFLEEFYGDKFFSMKILLIHAGGLSKRLPSNSILGKIFSVLPCGIPCYQMLDIKLALYWPFVPKMNSGIFLTCADDIITYNMDNEGDWSLKDEGFTALAHPSSIEVGTGHGVYIVKEKRSVNESVQLAECTTVLQKPSIETMRKLGAVIDNENDTKNSTVYTDSAYFFTSSVSKMLLTYAKSHGPFNCEIDAYGDFLQALGTDPLSDYVNNLQNITTTSGDLLNTRKEVFKLLKGTPLNLIILNSSQFFHIGSMPEMLHNFCKSDNFKIGLGLSNDAFNVWLDEQSKEPEPVTKRSCLKGKNEGCLIHSLLPVGSCISSLAVLEFCNFDCLIHVSKNCLLSNCEFLGSSSEESQITIPENTFMHTIPVTIKDNLKYVTIVFHIKDNLKKSVPLTDFANIPFLGDTLGKAVDKLSIPKSQIVSDKNQPEVSLWNVNIFPLADTMSDSFQLALAMSMSFNDDGKALNLESYQLVSINSILKYKSIHEMLKYRQKLFDKINTQY
>Cep628
MASFKNTFIKQYPRFKEVTADNLYWKLEPAIIKREYGAISFIDFSHSEPYNFAVTNYTRLHIYNSQTNQIVKTFSRFKQNTYSGCFRSDGNLLVVGGDEGIVRLLGVEKDFRLRTFKGHTAPVHVSRFTADNVRVFSGSDDLTLRLWDVPTETCITTFQEHKDVIRCGANPAASPDIILSGGYDHLIKMFDTRLQESVLTVDHGYPVESVLMFPSVGLFFSAGGNCIKVWDALAGGKLLKTISHHHKSITSLGFCSNYKRLLSGSLDRHVKMYDTVSYQVVNTFDYPGPILSVAVSPDDSVIVAGTTDGLLSIQHRKKETDATTTEREKQGNKSSYRYRINTGKYVASEKDDLVIANPRKKFLPKWDKQLKAFKHSFALDSVLDIRVRMKHPEITVSVMQELIRRNVIKSALLGRNERQLLVLLKFISVNIRNINFMSTLVDVTNIILDLYSTTFQKTSNCSASLLKFHRLINNELKYLKTCSETLGMIDLIFAAAELNTTRKENGSGILH
>Cep629
MRERERKQKGDTMAIKRERKVSQHKEHTMASPLSSSSPAKISNLSLYICSFHLISFILLAFGTYTDTFEIQYGWNTYFGKFKYLTYWNIWIQTLYFVISLLYDLMKWRSVSKCDQNKVRQLQIVIDHVHATIVFPVGIFVVITFWLIYHFDRELVFPSFLDEIIPGWLNHILHTLPLVLLFLDKYLVPHCYPPKLRGIGYTFCYTSIYVVWILFLAFAKGIWVYPILQILNNQQRFVFIILLWLFGISIYLVGDGFSCFMWRASPQPTKTRKNKVK
>Cep630
RPLELPVFELLPSTNQIVFEGDKLPFECRAFKIDDEAEMFWVRKGKRMHTNRTAGIFLHETYIPDRQIMINRLVIEKLNKNHQGVWECQVTTPRGNVSDSVNVVVIPSNALYCSRERVRTTKGMYLWKKTVTGIQVQQLCNFGRNQYATYFCNEYGHWQDLDVSRCEYVIELTRKLSNLAT
>Cep631
MTRYLLFLLLVSTVNAGCQQEENCLSPNCYCSSKWFPKMNVTDIPQMVYFGFDDAVNSLINEYYDEIFTNNRNNPNGCPITMSLYVSDLYTDYKLVKKYYDAGHEIGVHGVNDKRIDTAAHLSEEAKQQRDNLIKHAEVKTDDIVGWRSPFLTSAGEEQPRILNNLGFKYDITVTYDGSPPNDIIWPSTLDYPWPYTCFLNCPRKTVKGFWLVPVIPLQGKNNNYKCTYVDGVYINPTMKRKLLITFGIISMPIIRVLVPHSASICMRHGLLIRLTKFLQ
>Cep632
MSISTATIKYLIGINSDISSNVFYLDEQTILYPCGCYCVFYNTEQKTMRLLLASEKGAEITAMTISPNRSYTAVGLKYEKPSVNILDLFAFRKKKTLVCPELFSCKIVSLSFSSDSRCIIAICDDPSRTLLYWSWEKSRLLITAKVTNSAVPETLNFISFNPQDHLNVYAFGNGLLKSFRFVEGNLKQFNFPKIEPRDFKCYCWDANERLLVGTGNGRVLFIEGTDLRLDFNVFQYLNIPNDAARTHGVTAIVSYSKGFITACGTQYVQFFERVEDKDNYKFVRDVLLPSDTLDNNKLCDQVIKWMVVNPTEDVLVISTNMKQMYSTQVNPPETKYMKQTSVFDVLVQPFHYKSVTGCCVCSWKPLIATSSLDGSIKVWNYETFTLELSKDFSEEVYSISMHPMGLFLLAGFSDKLRFMYILRDDFKQFKEFSIRMCTHCNFSRGGHMFAAVNNNFIQVYSSITFEMLANLKGHNGKVQATAWCMDDNNLISCGLDGAVYDWELKTGKRIGQCVLKSCAYNDVIINFENKNFYAVGSDYSMKEIHESDILRTFPSGDVLFTSIALSWSNTMLFVGTNNGYIRSLEYPIMLPGRWLDYPCHSLDTTHMTFTTDDRYLISTSKDASIAIWKVNVAESRALKRDRSTIWSEEILIPRSDLEEKNSSLAELKSRVEELNMENEYQMHLKDMSYNDKIREMTETFIQEMENLKTKNQALQNDKTKQESRHDEIMTEMLEKHCRELQFIESANDKKLLEEYEKFKDLHNRLLRLQEEHDQQVQELEEKQELLQEQLTAHYEGKLQEVEKKLEQRLEDIMLQQKEYDEMKKQIEEDADMEIVYTKTDYEQQLYHERYSNSKIKDENSILKKKLLAFPKELKESKEECKKYKLEIKRLNIIIGNLEKDIQSLKKELQNQDHGLQDEEKRFYDLKLKNHEIEKLKCELEYNKIIELRQQIEQREVEISNMKEQIKAMQSELENFTQQFIIMDHTTAETKQKLAATSLELSKERMSLHRKTALLDRFCADLIDCTSFIQDPMRLKSSIKALYAKYIERNVDKIVTTDPNIQVEWGRQRNHFEYSIHKLKHQLNRTVKNASLENEVLVNKCNKMGEVLQLEREKNRRLLSIMERAK
>Cep633
TIAEISTDENLTGGSNCSDSTNPYSSLKRTPKEGSRTMVNGTVPLTSKRFGIHGPGILSSDYQSPSHLVSSWRKYSLPQNKAYGGSDSGESAYVYSSFDHSHWRKPDGSVGPLRKLTSVSHSDLGISLHTSSSFCDSDRYSTKRDSETNTDQSCLMDASMKKVHQNGMNSSNNGNNSAMNVNNYGYRRPLSNASSSSVGSNKSNGSKDSVPGRMVKHGDRSSDGRNGGYEVPITSIPRPGSAPKPSGMSMSDVGPDAYSNSTLERRKKSGNHTPKSTTSSQTDSELYKSNTLGRKLLSSRNSMGNKNGEGLCNSTIISNPHATYSKHDSSGRPYTTHNPCHQSYSNYISLDYSSPRHSASANNPWLKNSNGNLSSVGGHSPMQMSETESMESISSTASSIQAQLQQARALSSASCRILAHQMAQNPNMGLHRSNSIRSTQSECLYSSNHHTISEDLTRTNSYSQVNSPHEQPSSPTPSNSSHSSSRFTYPMTAYNPSMLSQSYTQNMVRSNTQSSMPYSSLALSKISKEEDAS
>Cep634
MMDVIQKMEQDVRENNDTVPRFNQTLSVKDFQDILSENNHWMEPSTEVCLIVAYSLVMIFGIVSNFLVCYVVYRNKQLWYPLNFLIVNLAVCDVFLSFSLPLTLSKLILQFWIFGNIMCKITSAVQTLVTFVSTFTIVSIAIERYHIIVNNKNRGKTNQAIVVGNILVIWTAALCLSIPMFIFHRVDKKEIIPTLLVYEICIETWSSYVARATFTSCLVLLQYLFPLILIIAMHYQIYNYLRQQILKSFIYDKRTIKIYKRNKRNLIILTTTTMTFAITWLPVTILNVLVDYDHRLFGGSNFNLTYSICLLIAISSVSINPIVYGLLNSKFRAALSDISPFTML
>Cep635
CQLYGLLGGIFGFMSINTMAMISIDRYNVIGRPMAASKKMSHRRAFLMIIFVWMWSIVWAVGPVFNWGAYVPEGILTSCSFDYLSIDSNTRSFILCMYFMGFMLPVVIIAFCYFNIVMSVSNHEKEMAAMAKRLNAKELRKAQAGQSAEMKLAKISMVIITQFMLSWSPYAVIALLAQFGPAEWVTPYAAELPVLFAKASAIHNPIVYSVSHPKFREAIQNTFPWLLTCCQFNEKECEDANDAEAEIAPSEGGGGGGGGESVD
>Cep636
YYCGGKPADIVFLLDASASIWGPDFKKQTKFVEDVVSMFQISPDMTQVGVLTYSHDVNLEFPLNRHKTKQGLVRAIQRIPHRPGFATNTALGIKYMRNNMFTKKQGARENVVRVAIVMTDGKSSNILLTLWQASRARRSAHINIFSIGIGDGIHKRELQGIAGNRHHAFTVDNYAALGSIREILAIETCR
>Cep637
MLLRTQMAGLDFYDAVLNNELAQLKRLVAQYKIDLNAKFVEVRKKNHADLCPIHLTSYRGYTYMLQYLIESKCDVNQTTTTLRRTALHFAVLKHRMACMILLIGAKAKLDVKDTFGNSPCHYAADDGYCQILDVLIRRGADVDSQDITSKTPLMKAVRNTKTDAVLKLIRANCKLNITDRNSDMALHYAARNGGTDIIDLLMASGSQVDVQNYWGRTPCMEAVCYNQKEAVALLIRVNCDLNRREFKTGDTALHIAIRRNYTSVVRLLLAAGSQHDIYNHQGETAAYDAVISNKIEIIQMMIEHNCDLEVPGKYYSDGIYKSLFQIAAEKGNFEMCRLLARFGYLDFSARMYFYTNYFPTRVNDTEAVVQWLRKKLQTVTSLQVLCRKCIRKRLGHKIVQNAEDLPVPRALKDYVIIKEMHEQMMSTC
>Cep638
MTETPFRSKLMSLKEDLKSHSFWKAVRCEFLTTLLYTFIGCGSWTLWRQEEKRQIMDERRLIEYELKIALTFGLATATLVQCVGHISGAHLNPAVTIAMLVTRNVNVLRAIFYMTAQCAGAITGAGILYGLTPFEAHGLLGVTTVHAEMTKGQAFGVEFMITFIMVFTFFANLDPKRSDMGSRSLSIGLSVTLGQLFA
>Cep639
MSTIRRAYMELSNGIRGLRLHRDQTPQASASTSSKDASITTQIPSLISSKSTVPNTLSSTTGVGGKILRLSKPNQTYNSNVINTSSSSTSSTVSSVAIRRMRILNGRYSPTSVQELFLDEKFLSRFFSYFSPQEKGDLARVCKRWRNILYNVCYWTDVIPVISCRKWCNDVEGRNKFFESLILRGFDSICLFGATDEDIQDFVNNFPPCRKQIRSISVRCSNVTDVGLELMFKKMTSVYRLELSGCNEITETGLWSCLNPKIVSLSVSDCINVADDTVGAIAQLLPSLYELNLQAYHVTDAALSFFSAKQSYTLCILRLQSCWEITNHGIVNIVHSLPNLTVLSLSGCSKITDDGVELIAENLRKLRLLDLSWCPKITDASLEYIACDLSQLQELVLD
>Cep640
GSGEQKELVQLQILYKARGRKVDELSQELSNLKKEMDEEVELLQQRVMEVGKERDGTVTSLKMCQDLLQQSKTEVSQLKGQLATSETLAQALTKSKEEVIGKLMSAESAIESLNHQVEELSKSETLERARLQHDSIIEGLQHRYQKEINILNKEIDSLTQNNKSREEEVSMLKRQLNDALKNVENAQINRAETINRLTRTLEESQRQCQHLLQASAQSNSSSQQLTDFQNRLQQAESAKRAAEEKFSDFQQELKSLKYQLSMFDSASKLGVFASKEPDKANSNLENSFQELGIKKKLVFSTPETSLSEDSGNESQIRGLKHELERCLINNREKQALIEELRETVQKLQKEVSDWQLKCSKSEETIEALKVGKNSSFEESLLQKELEATREEVAQCKKDNQNYKERLRLAKEAESQLKACNDDLESKLENIREKCDAEKVSALEQCKKTYETFQDDVKERLLLDLQTQFDEKYALVVSECEKKLSFLKSNLEAALTREDELKEIYVSVCQEKSQLEDQLTQQMTDLQENNANGTTRLSKRDCLEVVSVEVQCRLLDMECNSSAKDVLRSELEQEMKESLLVKIREEIAAETQEKLEAVRQQVTDGCQKEHDDQLENYKKALQEKIEDEVRKEWMVAEKSKQIPVGIQVCLDESEENKSEEYIEKLRSELLAEIDEEKQNEWIQRETEMKKKHLEEMKELEKELQEKSENREVGFGFSISSQIMKERREEERQRIKSGVDAAKIEWQHLHESRLEMEVKRKIAAEKEVWQKDVVAECQREWHGRLQKEKTKWENCAKEQQQKALVAAVETAKNNWAKRQEVHRDEMRKKLEQEKMNLQKEHK
>Cep641
MGSGIPLLNEYKQDFFLKRLPQTILGGPKLRLGYDAPTYVYLSQICFFICPCILAAMFTTLVELYLLQSEVAAYIFGAIMSIFVISVQVLSTLCQQSQKSSEAVVTKKHCAFSEDDEVEFTACCAPETLEFIVPVKKYRVNILIHSVISGVMCGLALLALLPVSNIKPLYNSDVAAVLLFLFGWLSVCIAQYSLTVGAPPEPATFRTMDTYEISHLMRPTYVFICVIVDAIQ
>Cep642
TDSTGGVEERPYDSMKIGDALKDIIVKTISEKVYKRKHQGDSFSSTQDENHPGNNNSNNNNSNCKTYSSSGSNVSSMVASKKMKRSVSLDKKATESAIDNSKPVKKTRPKRGQYRKYNSQLLMEAVRAVQRGEMSVHRAGSYYGVPHSTLEYKVKERHLLRQKKIKESQLQNEA
>Cep643
LLKNPPKLADQQTYLIDPDTQSMLIEKYYQFDPRVVREILGKKLSARNRKDLDDVSEKTKVLLRSCRRQFDNIKRVFKTVEEMMGTLVDNICTYYLLPKELARQYAAIVFITNNRFETGKKKLAFLTFEDYVHCANQMIAKWSYSSVECTGHEDMDVDLDRDFLQKLRDLKILTEKEHLDEHKSIVLDKVLKIMSDRAFQDLEANFKNVSKTIINIAYGLNHSKDARDIFVDLVEKMIEPCFQSRWTQADMQYFLTAYRESCKEMQLFIRTDPNLLVVWERYISTLSSCVLQIYHT
>Cep644
PHEFSHGNEDDEDSDSDYDLDLDSYQPICPINNDHEVSLLTPKISKVSLHQLQCMHHGSTMVRHELDTNRSVVVCLKLESDNRTLTWQKPSWSALRGSPSPPDYTLKSDFDLSSSNTISLRYNTDDDVMEGLEEGFIDINIIKDVYLGADIADFAAIGKRYGLGNFVPEKNCLCLVYGYNITENKLIYFIAPDMVAKIWFQGLQSLVKAATKVKNQTDKRGQWLKTQYLQLYYENDKCQGPTPAEAIR
>Cep645
MCDGSRQQMENYIVREFQNLHVLSTCNLEKMDELVQDLTNALEETSRNNGEENSAPTIIRRHYKKKKPRKRRSNTNLIWESGNFSEASESSLDEAFKDYLQSVVQHSDSDDLDVVKHLSQIGLPLPAMVPPVESDSVPETFSPTDTQRRRRKFRSMTVDPISCDHFTLTRCKTKGSRISTRQRMFHDGNMNLKCLTESDDAMNILPGKRKRSRKYDFFCTNGSNSGDIRKIELSSFN
>Cep646
SENTFLCYLKFLENNPNDGFVWSALGHLYLQKPQPQTTQANFCFKQAVKQSTKNSLSVNEWYYIGPFVIGKMELDGDPLAAYGGIRNVSLYRLKKNNKYLSEIVPNGEVKWKVYRHLGESLIRISPELEWNDLVGSLGSMGITEWQGWIVGEFAINEKEQTVIIQCHGLTTAYVDKIPIVGDVYHRDQLMFSITLTRGIHTLYAKLRAKVNANFKCVFKTVSTSFDILSPTMVPDLVDGYLFSQYLSIPVINFLGNKWLKNIGVSLKSQSYGQPVTLELVDKRNIAPGQILGLIISITSTHKRLTSGCYSTGIDLVLEISTSEGSMESAPINLRCRKLDQSFLFSFIDHDGSVQQGAAIAPITKCVSKLCPVLLTLHGTSVPAQNQADSYKRMVGKDFEFGFDTIWLLAPT
>Cep647
MGANVSADRLQPSSRSSTLTRMSHGYVINEGDVVAREKKKKASKFATLRKKLIRVRRHSRAVDYSKALRELTCSWSIRDLSCLVEEYEAAAILKELAIAANLARPLANSIRQDLSNLFDYKYCTDVDLIYRGACFPAHRALLVARSPFFHDLLNQFQEYGAQVPIKLKTPGVDVPLFSALLRYLYTEEFILEGSQLENDEIIMRLTDEFGMPNPLEQDLRMMLDTGNYSDATLVFTTGSESQENLSSEASSSGDHSSRKHELKCHKAILAARSPFFRNLLLRRARSGEEITERTLQTPTRIVLDESVIPRRYARVLLHAIYMDSVDLSLIVRGSTSTCSLSEVQAMVAGRGHITHADEAMEIYQIGQFLDFPILSQ
>Cep648
FITADYDDKLEQKRDFLQDCMVDGTYCLEYDTEMKIGSEVQDVLQKFIREKAPFNPFNLLYPSFLNVTLSIIFSQWHRNDEKDTNFQEILKSLTLRAKCLKQTFPDIFPLPSFLENLRFKQIKERMRLQHEYQRKLINFHKDTFNPCVLRDLTDQLLVYVENGDDKGLFASSDMENILLEISGSGFESTAVCLTWLLGYMAMYPSIQSQVQEELDKVVGRENNPSLAEQPKLPYTLATICEAHRMASVMPFLYPHQAVKNTVLQ
>Cep649
GLFSTLAGLSDLQLGSNDITTIPEEIFIRLKSLSFLDLSNNHISKMPKSFSKELTRIRKLYLDSNKLGKFLSTDKKGFLLSGLKNLERIDLSYNEIQGHLSKKIFQNNKHLKYIYFRGNKITGWENNTFEVTNLTLMELDVSNNFIITFDSDSLKYINRKKKFNITLNPFACDCNLRWFRDWLNTTTVDIVDKNDLMCNSPPDWQGKKLLDFSRSKIDCTDYTLYYILAGGGGGFLLTVVIVIFAYTKRWYIKFKMFKLYQYVQKSGNEKEYEAIPGDDMYFDGYISYSDKDSEWVEKYLMHTFDNGENGENKNNGNFKLCFRNRDFAYGKYIIGMIESSLAVSKKMIVVLTPYYKKDKRCEFELQLGIMKLNIRNVMPIVLKNLQPNQIPNSLKEIFETNKFIEWDNNEYATNFIKRKLENFLNEQNL
>Cep650
MASKRKTSSKETPTDYKGQKLSRYFPVTSKVRQNHNYSKTEESNRNPRTSLCSKTFLKNVSLYILSAGIPKVRKDLFASKVVQFGGVILNEFDLGKCSHVLVSETMTLDRALKLLKIEETSCGLAIVSTLWLSGCLKKESLLPADEFLLNLPRATEEPSDSVKEVPDHSDIISDPPLKLLLDEPPPFVTTQEEKNTFIKEEDHQVRNEANNNEDYIDNSQIDFETNSKVSTQTVPKGRWVCFESSRNSPVNYNRHITDTLEEMVKTYKSTNDKWRVYSYQKAIGILKREPKEITSREEARNLRGIGDSLADKIWEIIQSGRLRKLDEFQSSEQLQVLNLLTNVWGAGPHTAKLWYQQGYRSLKDLEEKADLTKQQKVGLRYYDDFLERMSREEVAAIERIVSENTQKVVAGSIVQVCGSYRRGKETCGDIDILISHPDGESHQGLLSRLLSQLKEIKFITDDLIEIEENGSQRKYMGVCLSPLSPDRHRRIDIIVAPYSEYACALVHFTGSAHLNRSIRHLAKTKGMSLSEHALRTGVVRGSTEKLYKGNVLPTPTEQSIFDQLGVPYRRPEERDH
>Cep651
MAEKKDVFYSVLLPTYNERENLPFIIWLLVKYFEESGYKFEVIIIDDGSPDGTLEVAKQLQGIYGEDRIVLKPREKKLGLGTAYIHGVKFAKGDFIIIMDADLSHHPKFIPEMIKKQKEGDLDVVSGTRYKGSGGVSGWDLKRKLISRGANYLTQVLLRPGASDLTGSFRLYKKTVLEDLVNSCQSKGYVFQMELIIMARRFGFTIGEVPITFVDRFYGESKLSGNEIVGFLKGLLYLFFTT
>Cep652
DESYRVMVGRTEAGIFESQPVVLDGVVRYHDSVGEVKLPEEGTARNLAQKFKEYESESLKPVISSTTPVSIRCEQDKTEFISEPKTHIETYEGKPDLGIFESQPSALPEDITPGFVKPDEKLPERGTAQNLLDKFKDIQKSSSEVVVSGQPDLTPDLSSKTEFVSEPRSTFQPYCGTTESGIFESKPVYDPNVIRPEEVDTEDILPDEGTTKNLLAKFSKLREDKPFVSKPPIDVITAKEAGPTIAESQPVVLSDVFKETDVAEEKLPESGQTRSLLAKFREIESGAGSQSPSPRSRKEFTPPREDPRGFNTEAAVSGVYENTPKKGLEYEPTKIEGGIFENQPVNRQDVIKEADTGGEALPEKGTARSLLSKFSKIENNAPNATSPRSLKEFTPPRDDLPVKSTAVTSKATSENEPQYRSDISREADTDWSEGLPSKGTAKSVVDKFRNIQEEAKKDLAKGMPKK
>Cep653
CKDVYERGHTDSSVYYIKPTYSSCPIPVWCDMDTPPGGWLVIQRRLDGKLSFNQDWKTYKDGFGDVIRELWLGNDNIFLLTNQAHYQLRIDLWDFQGNRVYAIYETFKIDGERDSYKLNIGKYKGSAKDSFGKHNGLLFSTSDKDNDKWSQYHCAKEWEAGWWFTNCWFAILNGPYYEKANVSYRGISWNEWKHEQLKKTEMKIQPFKS
>Cep654
MSSIGTGYDLSASQFSPDGRVFQVEYAQKAVENSGTAIGIRGKDGVVFGVEKLVRSKLYEVGANKRIFNIDTHIGAAVAGLLADARHVIKTSREEAANYRYNYGESIPLKYLTNRVSMYVHAYTLYSSMRPFGVSMIMGSYEQGNPQLYMIDPSGVSWGYCGCAIGKARQTAKTEIEKLKTKDMPITEVVKEVAKIIHVVHDEIKDKAFELELSWVGEHTGGKHELVPTHILEEAETAAKNFLRVADDDGEE
>Cep655
CKEILLGGKAYTKDKLYRGYIDQILIWNFAIKHRDVARNLYDLTIHLQKDKGLVFKEDFSQLQKWKTILKRQPSLVFSDIEEQRYSIQLVAPPCGKTVCDNPDIIRSYTRHSELRQEKKIRYRIVNVMDDDDDRSPKVTNNQVVRQHRALIAAFKPYNISWELEEVKIRNASLKHKTVLLDCLPNEIGDKHCNLECQHTQTGNDGGDCDIDEIPCDAVNLGNGRCDFECNRAYHNWDHGDCCKSPFKSPNSTCLDPNSPY
>Cep656
MIVSLVVIYGFIRIYAGNLDFKLIVPSKLPKHYSFITTTQLPHTNFHRGPGYFKTCKPQSDVVFLKVHKAGSTTVMNILLRYGLYHKLVFVLPKHSNYINRQSELDVGRIIPPPKGKRYNILCNHSVYNRSVFHSLFPPGTFYLAIIRQPFEQFKSAFNYYSMARVVMREKNSSTNPIRDYLQIRNKISIPKFRNFVNNRMAYDFGIAPENFTNYKAIKNYIEILDKDFDLVMILEYFDESLILLRRYLCWTMKDIVSIRLNERKREIETSMDDFERHKNITMADYMIYEHFLGTFWKLVALEGPSFFKELNHYKQIRKIIEAFCKGKSKERKVVIPSSHWNMAFEISKIECEHIVIQELAFINLIRKFQYPI
>Cep657
TNTTTVSVLEATANVTLNCEDDYIHRSILLEYVPESIYVDRYTTPFLYIIGFPGNILSFIVWIQRRMRHSSGYYLAAIALADLFFLALQIVHEAQSAWFLTVLDYPIICGGYPVLFMTCQYLPPLFVLGFTVERYISVCHPFKRERYCTTRRAKIVILALIILSFSLSSMQGYFWHYNSACQSCSPRKWAINTSFWTIWTWIVEFLIFMLVPGLVLIFNILVILEVRRMSKIELHGNEQRTSATTLMLLTVSFYLIFTVLPVTVTTSLYTTFPYGKLGMSEEETRSDPIWKRFFTYVFIKAIVNEIGLTHFVFNFFIYLITGRQFRKELEKLITSSIICTKWNAYRQRDFSTSGESTWASRYSKKDSLGMKQGVNGHTSLLVNC
>Cep658
MLFNMNSCQNFLAVIFFLCIIQAVSTNQFISVVLVGATGDLAKKYLWHSMFETYKNGIENKGPYFLFFGGARANKTFGEDTLMKIIDRSVTCYNMQCESHKRRFITVVRYVQLKVEEDYENLAHQMALDEEGHSPDNPIAGRIFYLSTPPATYVKTAQLLHKHCRSHVANSWIRLVLEKPFGNDRKTSEALASSLEQWYAEEEIYRVDHYLQKPVVKQILPF
>Cep659
AICTVFGDPHYRTFDGKIYNFQGRCKYVLARDCVDRTFSIKVQNDARLTSDFSWTHRVTILLPNFRVTLQQKLIVKVNRRRIKLPFRSVTAPTMWIRQEGHSVVMNAPNGMQVVWDGDSFLEITVPSMFKKKLCGLCGNYNGDPTDDLIGKKGVTYYNEQEFGDSWRTGSLSACRNRLTPLQKKESPCEKNFKTRERECQILLSDVFVECRKKVDPKTYY
>Cep660
ATPPAGRRVLPPLDDCDKRQMEILQRKSSRKKSPAPVPPQRTTSFRGPPVDTASEMEFELKNKIKQQKAKIEASTLHEDSTEPQVTLELSHPDNYIGNNRFTKTKHLSLKGSSPKSFRRHDNDKYQGSKDADDNFPRQMTESFKGSHIDKSKYIISDLGNKNPRPPPGHLNHVIPAEIRPERPKIDKETSTSEESMEAAAGHGGVYPKVALSLPHRSSSFKKGKPLTDNQDSEETVDQENFVNVGKLDADNVKTISRYGTIPKGVRIGAYFRSMEDEPNHTDQRESSIDDVDSGTDTASVTSCPPLPPTADTPGDSGKDEESNNIGIKQEHNLKPSAVVKSQSSQMLVDNPKSSFTGLLQRQKSDLTHGKVQGSKPDYSPSKPDNGMLSSISPGGSKSDDISELSKSRISPRFSHVFEDNKKEELKENKKFQHKPLKSPDEGTSELRSFHKVGQPFPSRPPGLAHVNDSSPTSTESTLVSSPDSVVERSKNDIRSPPPRPPIRARVSLADTDDGSRLSKEVNDNNVPPAVLSKMASKVKLPSLPPSSEAASLKPTGRDIDRSKSDQSTDRFSSNSDFTAGHLTPGIAHKPPPGNQRDEPPPKTLFSNFRSAALSHRHIDNDTSDSKNSQNNQSVDDNSKSETPVTKDSIIEASSRLGGRIDSLATSSSKSSGEFMDLSKQVQTYHEMCSQFIDSLPPHSKFQGRELLNRLHLELQKLKTLSGSCLTSSSSSLLNEIQSTNKEILQVIQR
>Cep661
IEQIKVQNQQQQMLISQNQDSLSLDKSEEMEQALDILKRSNLEVELSAKEKEISQLVDDVQRLQMSQTKLRESTSARINQLEEELNQKNTAYQELEEKLKLQGDYEEISRELTILKSIEFCKSSDEVSVPQSKSLELLLLEKNKSLQAETTQLKMANSELSKQYTKLQDSYKEAASTLTEQKTMISQLEEDLRSVNALSSMFRGAAEGVEAKPVTPTTEVMADFVKEMTPPVNGESDKSSLTAASSLLPIVQSQRERYRLRAQDLETQNLVLKQQVTLLQNETDKLRSDNVKLYEKIRFLQSYPSK
>Cep662
IGFHVRFDQCYDAETTSIIFLTDGMLIREIFSDPLLTKYSVIMVDEAHERTQHTDILIGLLKKILARRKDLRVIIASATLDAAEVKNFFNTNLTDNPKLDTATILSIEGRGYPVDIHYAIDPLPNYVQATVETILKIHHNEVPGDILAFLTGQDEVETVVRQLIQEARRLGQDVKMKMKVLRMYGSLPASEQLKVFDRTAKTTRKIVVATNIAETSVTIHGIVFVVDCGFVKMRAYNAETGVESLITVPISQASADQRAGRAGRVRHGKTFRLYPESEYNKLSAATVPEIQRSELSPVILQLKALGVKNVLRFSFLSAPPAINMLHSFELLFALSALDEDGDLTTPLGMNMVEFPLSPMFAKMLLTAADFECTEEALTIASLMQIENVFVSPGNEKKAAERAKTKFSVHEGDHITMVNVYNAFLEHNKSSQWCAENYLNLKGLNRACNIRDQLKQMLRKFKVQLVSCGNNTESLQRCITAAFFANAARLHYDGTYRTIRNNHCLHIHPTSVLYTDTPPKWVVFNEVIQTNKDYMRDITTIQPGWLCELAPQFFQFGTESEIAKKRAKFT
>Cep663
TVFKRKFETKTKNTRISLKMASNTSRKLNDVEKEIVDKIPSASLEEIKQLLSEPGVRIDCLDEQGTTPLQHAAFKGRSDLCDLFLQRGADVNSNNHIDGYTALMFAALSGKPTLVRKMLCAGAKTDPVNRVNRTAAQMASFVGYHKCVSTINNFISFDEVDYYTKPQGLEKEAKLLKHLVTPLVELLNNSYLHPLKVSYFLEANPSLLENSHKVQKVLDIMCEKSMKSADTNDVMAIKVNYYSFMIRNLAKSYNEKEKSLNSWIKSLVKGRDSDGFAEKPEKLIRQSMKEFIYIESDLFLQFIRTVSPVAIGDYPTALSVLTNCVHGQQFKNDNVSCEACGENESTKKCSACKMVYYCSQRCQKLRYTTHKKFCAQLLKEFEELEKKNKDANDKENFSEEKNGEQQVEVKEDSGKLEEAVEKIEIKSEV
>Cep664
MAKPLSGLVCLVTGATRGIGKGIALQLGEAGATVYVTGRTLRKTEKSLGSLEETVEEINGRGGRGVAVQVDHTKDNEIERLFEKIKAEQNGQLDLLVNNAYSGVNSLIDVATKPFWEQPISIWDDINIVGLRNHYICSVHAARMMVPRKSGLIVIVSSGGGLVYTFNAAYGIGKEACDRMAADLAHELKKHGVACVSLWPGYVQTETLMSLYSSADTSDIPEGYDQIKEGLPNGESTEFSGKCIVKIMCDKANLMKKSGRILPTGDLADEYSLVDIDGRKPACMRSLKFLATHFLRISRSKADWIPGFLKIPSWLVYMMGYKF
>Cep665
MANSSPVVQQIHREFLSCGICLDRYQNPKVLPCLHTFCEHCLISYIPPESLSLTCPICRQQSILPVEGVSAMQTNFFITNLMDVLGENNVCTACVDNTKATCKCTNCDNFLCQRCSESSCGGQASRDQGSETPNEMATSVHNIIRLSELALTEDKENRLVCPSHEGRSLQFYCCACETAACEECTAVHVGHKTIPLQDAIKEHKAGLQRLISGARAQIPGIQKSVKEVEEVSEKLNLKLREAEDEIVSAFDVLDKLIVQQKTTLLKELSEIHTSKQMVLNKQKDTLESTLSRISNCCEVTEEALTHGKETAILVVKKEVTEKLQELGSMSINYQPEENEFLEFDSSCFQSLKKSIVNLGHILTNSAVGYETTAMGNGLKYSYIGKYSTVSVTTKDRKGELVKLGNATVEAELLSLNKDIIVEPHITDHKNGTYDITYSIPKEGTYEMFIKVFNQPIKGSPFKVKALPAGEESDLLGASTRIPKTSAVKQRGTKRPSSSRSHGSNRKSNVIEDDLILKVGVKGRNKGEFTNPQGLTSINGKILVADSNNQVVQVFSSLGDCKLRFGSPGRGPGKMQRPTGLAVTMNGNYLVADYDNKWVSVFSPDGKYINKIGNNKLLGPKGVAVDKNGHIIVVDNKASCIFIFQSNGKLIQKFGSRGNDDNQFAGPHYVAINANNDIIVSDFHNHCVKIFNSEGNFLYSFGSNGEGNGQFNAPTGVAVDSHGNILVADWGNSRIQ
>Cep666
MCAFSSPYSRFLPRNLSYSEEIYLNGIPIKRQPEVPKALDKFPSKRRNLLLNSIIMADTADDKDPDEYRVKDYIPSFDEGIYINLMDDLSLESDKHEGQTDDSGDSNGILKRFTNYATHLQPLSAGAEGNATGSMANGDNDKSTVNSPLHSLPAAGNSLEETVSGEAPMAGVCAERVCAENTNCSSSRNIVSSVQEYFSNSPRNDTKLLDLLSPQSPIYDDDEFNFSRTQLRKSTSLKTTKTPPGTPRRKKVVRFADVMGLDLESVIHVLNMDSPPKIPASALADLQSGIESDRKSMGARYLTACFAQPSANEGFMGRVCAEKVCLENAVISDLTITGIIRVANIGFHKIVQVRYTTDDWKIHHDIIASYVHSSCDGPTDRFSFSIVTPADFSVGSRLELAISYTCGDIVYWDSNHGENYVFQCFAKAGVTETENAWTHFL
>Cep667
VVAKEMKMQCRCHGVSGSCAVKTCWRSLPMFHEIGARLKKLYETAVIVVSRSRKKLRRRDKTKRHLPIPKDKLVHMHRSRNYCRTDPSRGITGTRGRLCNKTLDGPGSCSLLCCGRGYNTQVVRHVNRCHCKFHWCCFVTCESCESMVDVHTCK
>Cep668
MAANIQSMCQFWKDFDLTELQKNLDTTATVIANRQDESDASRKKLVDLSRDFKKNTPEDIRKVVAPLLRSFQSEIDNLSKRSKFGETAFLSIYRKLIDLPDPVPILEHAISIQKKAQKVQDFEIENKQLRETLTDYNHEFAEVKNQEVTIKQLREKLKEYEERMEATVEIRVKEKEKEIQKTFAEKERQLQETQLAVAKKLGEAEQKVSILRSNLESVQSELFDVKAKYDEATAAKSDETDMLMADLERANERAVAVERQ
>Cep669
MALRLLVPWFLFLHCSSRVECKTVNIVVILPTNEQWLFCLQRVLPAIRLAMDNLPKISNLTFSVKSGDSKCSIAHGIKASIDLYMQTQIDVFFGPVCDYAAGPLVRQAKFWNIPVITAGSMAMDFSSYRFETYPTLTRVGPVNFSSLFTFFLRLFKSYEWTRFVILYSKSAYSNIVTNMCHLTIEALHYNFMEKRSIYQQRLFKYDPGVDINRMLQEEVTDMYA
>Cep670
TQDEDYECASVMNCHNQDVKHVTWHPFQDIVVSSSYDDTIKFIKESTDDWQVSVSLDCHQSTVWMSCFDKTGDRLVSCSDDKTIRIWQCYQSDNKLGLPTNDDGYAWKCVCTLSGYHSRTIYSVDWCHLTGDIVTSCGDDCIRVFREEPNSDKDQPSFTLISVVKSAHLQDVNCVSWNPKIPGLLASCSDDGLIKLWNLPQE
>Cep671
MRTLCIFALFTACLALTPSSYLTTLDLARFKSVFESALTSKDVQNIHYSLAGYFLLGETPANPEEICNSLKADTSSIASMYHVSTAAKLLKACKVKIDVGKTLLTNAIKPESPVLDIFHAFYALKNSGIPFDESAVLAALTESLKKDDSPASHGYAFIMATELSADVSKFYDSIEDIIAQADEVDEKYLQFEGGLYVTSLVVDGAYKLAEKVSKAPAISEDKVIKLTNYFLSRKHVHQLKSACHLLCVIKTLTVNSFHVPIAITRASSVAVSPVSPQVQVRVTNLMGAAIGKLGVTAESARHISDDAVVLSKKPFSPTSDKALYELNFLQNKPTRGFYKIIVSAAPTKPDKRFIGITGAEVQVKVTTHVSLENIEIGVADKDQTTATRTTKLQYPNKAANPLVADYHQKILMKFQLKDKSNGQLMTAHQAFVRLTNLKTKQEIIFVTEADNSMTNKFDLDVGSGAKDFGSLSGRYSMELIIGDAVIENPFSWYLADTVLTFPEATAPSKPAVNQYSPKPTINHEFKRPEKRPPKLVSFIFTALVVLPIFILFILWGKIGVNISNFPMSVSAIGFHVCLASIFGCYSLYWKSLNMFQTLKYVGLLSIPTFLFGNRLLSNIAAQRKK
>Cep672
DYKKWDKIPSKKYGPVYSWSPPTQKLANESTFTRDFKYNYEPPRKSMRPEILSKIEPPLEDKTGYREDYVAHSLPPKVLKEKQTYNLPAVPLDCLTTSRHDYQGQSGPRTLSYKPKLTPVCAQEPFPDMTTFKQDFCEWPTEKRSIRQPTQYVKPPGKVEQNTVHKLTYKEFPVQHTTSYRPKTSHRPLGNIESNTSYNTDYKRFDVPPVRISKKESYAPPEVPFQGISTHQAHFIEHPRTQTKSFKPTSFQRTDEAPLDDSTMYRNEYTPKEVPVCPIIFLNTDKSLYEFEGNSKTGHQLYKPLSSLQSKRAQLVAA
>Cep673
QYPDVVPAIIPTSNSLSNVHNSQLSKYLMEKSEEFVGKPMIQNLIDACLQWVTENQSDITEPVKEKGKPIAKHSKKKRSLTNEEDKIIDKKPAMKTASDVISRIQWDENLKSEDFIVGYMDRFVGIIEKSFDSFSWEDISTVNYYTLAIPKHRIFYFKYKTIKVWDKVQRLDLVFGSTGSKMTITDIVSNYEEQLKRDMEENLVFESDSRYEMPSDPNFFCDDEFCAKITQPNFFVALRITNEEILKKVAWMQEDILKNKPTYFDCFIPPVCLHLTLCMLRLDHTHQIADATNLLKNLQEELSKTVADCDPIRIKNIYHFSHRVVYGCIKIPEELTDLVQKLKCYFFEEKLLTDINKNFVPHMTIMKLTRQVSKLTESNQIDPSIYEQYMNCDFGEQAVDNLYLCSTDKIRQDDGFYMSTINLKL
>Cep674
SQVIPKKNPTIIENMKKRSISSYSSEKDEFLKLIFPQSHRSLRWLQSNKKYTSKDFIPLRTSRYRRHVPKEDLLSRKKRDLFDNVMWMRMREILERKENTNKDNCGSRTANQLLLPGDAGFGAEKQFESQGRTALRLAHFLSNFLQNVDEYEEFGILRGDRRLHDTQMYGEVIATVMGDFKIVGAGVFFDQYKYRISPGNNTDPRYVNEVTREYFGPFAWKTGDKTTARVIDFAGFKQRYTNKRWFTDMKSRWATNYQSLEKFITRPMIRSDINGSSLIRFEYYPLTYHAPKYEDGEWLRPVFKCDGRVDAWVLTYVVPFFGMNTLKTQIEF
>Cep675
MDNDERAEELVAISSIYEEDIFLPSLDDYGGQFVAKLKLPQPFSVKIQSSDSDSASANITEKLNHIKHLPPLVLNFQLPTGYPSHHAPIFTLSCKWLSKSQLDVLCKRLDQVYQENNGMVVLFLWFDVLENETFDLLGLKVPLDLSSVVSNSVGTKHSEDTDSQFDPRGIQDIASQDLLLPTILDYNNQENQRQFSKTLFTCNICFCDKLGSKCIKLDGCEHVFCKDCMKEYFTINIKDGNINGLQCPTDKCESKIHPSQVKSLVDPDVFSRYDYLLLQLGLQTMTDLVYCPRPACGQPVILDRGCNIGNCPSCNLVFCSLCRLTYHGLSNCKMKSEDRQKLKDEYLNADAENKHILEKRFGKKHLQDIVDESFSQEWLEQHSKQCPHCNTHIQKIDGCNKMVCSKCNAFFCWLCMETLPRNSPYIHFSSSASPCFNRLFEG
>Cep676
MEALTSVINSYKAASQSITWEMLPQFITIFLLSWVVYSHFLKIYFSPLKYMPRVTYVPIFGSLIDIIRQESGYYYESWMKRLNASVFRVFWAYGYERVCVADADVAKAILVTKTKSFRKAPEGYRFIKKLLGDGLVTTEGKLHRRNRKLCNGSFRKNILKNMIPTFESHTVKMMNKWEKLMETSRDGYTEIPINLQVTNLTFDVIGKCAFDYDFKCIENNSNETTDLFTKVSQKLGISWQRVLPDFLPFLHVFKTKSMKEYEKYISNLDKIVYSIIDEKRKTMDLSNEDDSNVNTLLESLLYAKDEDTGERMSDKEIRDHAVTFMLAGHETTAVSITWVLLQLARYPHIQDKVREEIRSVLPKDGRNITDDHLEQLSYLRCVIDETMRLYPAVLMVSREAVEDCRIGDYTFPKGTFLFVNITSLQKNPKYWENPMEFRPERFSDPSKVYPYSFIPFIAGGRMCIGYKFAIMEMKTALALLINEFEYKLMPGVSYKRRATITSRPEPNLILNVRKLN
>Cep677
MEDSSGGNEANSGIKYPPPAAVSSSSARPYRCELCQRSFREVATLRKHEQLHRADRPYVCQTCGKSFLWSSNLKVHERVHTGERPYKCKICHRCFTQSNDLRRHERNVHMRGKLYGYRNPARPTPQVNLAAYQAFAMQQRALLQQALTYETLMHNTTTTTSGPAVPSNLTLHDQSQQQAGLLQGKPPPQQLERSSQQPHQRDMQNEQQQHLQAISSLSSIKLEQVTPPTTPSEMEDQQHGVHKSMATSSGNCHTAETTTYVHTSTPPSLYTIAMPSRSVIHSPPSLTSVADMSSSELLRTSSAESQKDKEKQYPSTSSASQILSPSNTPLTDLPQSAQMAPPLSTLTRTSEDSVMDLSMNKSTATVSTASMVCETATSEHYRWKRGSFIQTSKTPSLDSESEEKRDVTTTSATPTTDVGFHQCFHCGIYFHDYTMFHLHQSLHSPIDEDPFRCPSCNKHCQDRIEFTFHIVWHVKYPHTIPNYQPFKESYLC
>Cep678
MNNPNTINLPRAIFIFNVFHLFFAAAKASLFPFLTLFYRHLGLSATQTGYLMAAKMLSTFIWVPVWTKYSIKLKKRRLFLIFSIIMMLATNLSIWLVSGSIDTFLKDNCLLLEAKQHMLASNATLSASKSHQNVTQIFSSTTEFPNIYMNNNETQEPDLNITDYFSTLVTNPLYSKTSSGNVSETTNATDSDILRDKYFLSTETLSESEKLNKYWSTSTELPAVLNGSLQNYDTHLKASKAPQEWVKRNVQPQSATSPLETSTTMDSTNGSWNMQFMWQNIKAWIQNVKGDEQTQVFFILLTIILIGEIFGSAAEKISDDCWYDLLDSLDILEKYGSHRIWSSLAFLLVPTGVAMLVDHTQCQLPVHMNHILIHCFAFAAFLTISLFFSFVFPSPTFEKCVPAIRHRKGIEVTCFGCHGFVYMMTVFVMGAVYSTISNFLFWYLEDIGSNETIMGLCILVNTFSEIPVLLYGDYLVRYLGPAGTTCFSMVFCSIRVFVYSFVYSPWYFLPLEVFHALTHTTLWYAVFSNPIFNISPDVDRTIRNILSSVYFGIGFSAGSIASGYVVGSYGIAVLFRVVAGICLVWCIVFFFIEKYMPREKSVRYQRLLQMDEGNNSDDSSAVEADWLEQALKSN
>Cep679
NQVYQFFVSATDQGALSLENNVPVEVVIMGDKDIPPRFQSKSHSPQVYHINEVENLSDAVCVVEAEGPEVIDYKMNSGYTEKTNNPPTFAITSEGRVRLIRSLDRERSKDYIITVQAMTTTTPLLVDQTEVQIHVVDINDNAPQFDSKPYSIRVAEDTKPGSVLIQVHAVDKDDGLNGEIIYRFADENPVWVSQYFTIDADTGQLMLVSRLDRETQDRYNLTIVAEDKGEKPLSSHSYIKVEVTDVNDEPPRFKQKKYLASVNEDAAPGTVIFAVNATDSDIEDNSRLTFHITADDPLGQFRISSTGDIIVNKMLDRETKSRYVLVVTVTDGKFVSHVKVRVDILDANDNDPICSK
>Cep680
FIKDAAGKNDTDLLQVALSGFHGEFCTDDLNEALIRAANSGHYECVQLLLDAEADVDTVDLDGDSSLVLASAKNFLKVAKLLINYGCNINLASHCGQTALHMAAYHQNKQLVELLLSTSSDVNLKNRYGDTPLILAVMVNSIEITKLLIKSGADVNASNLDNATSLHSAAKNGTVELTEYLINSGADINAQNMWGYTPLLQASMENRPEIVQMLIDFNCDVHCSCHAKKTSLHYAANKGHVECVRILLAAGCNPNKCDFHGSTPLMEAAVYARTDVIKLLLHAGGDATIKGGTALAGRWTKALPFRAALSHGNLELTKVLFLAGGISLSELQSVVHSGVISKQTESIVIKEWLQQVASTPLALSHLCRLIIRQSMCAPVAKWTHLLPIPKTLQDYLNYMDIQ
>Cep681
DSFQDTYLDSSFGSYQPKIMAEDPGHKAMLYFLEVLMNHSPSPLSISQLAGRFGSRNFTSEMRHAAGGNEAGLKKFLLKYPSLFTVNGNLVCLTDGTCWSSSVNNNVRDSSPASSSSSFSLPEVSIETEAVQYFRSKFLKKGEKWMATKSLAGHLSQASAEIRECVGPQNEFEDWLHKHPLIFEVKGDIVCLKDNMACSPLKSESDQTDDDGRQFAGDPGMLSMPLTPKLKNRPRSLNIMDAKPLKSPGILSSKSGPMTMTANEYKAVMFLKNIIEKKGDIKLNSLSGHFSQAPESLRNTIGWSKTELEKFLRQHSNIFAISEDETVSVIKNTRLNVVITGSKPTCPNKPTITNRKGKIYHVAKLWGIIDLGRHEHVFIDRCIFGRHIDDLNRLLSVGETVCFDAIPAPKGSRARWRATRVWKENESIEDMIDRLAERLHLPLDGRSRDPGTPLGNIDDELKKVIPDLNDNNILNSPVTVGGLRYAFFDAAPSGAGVVPVWNFKSVELEGMKDIDDLDLSDEAGGDAQNPSMVAERYYMNQSVLGDSPRDSRCHNGEKEPFMNGLSSNTNTILENGDMLNGQSADKYGADVDLSNEQTNGNNNNCCTKQIDASCQTIVTGDILATQFFHEGI
>Cep682
LIAKVKDKAENVGHKIQNKVEATQYSPQSSPKQSNRPSVTSLTSEKHRPNSIHIKSIDITMETAQLFMSCLHAWGLDPDLDKLCHSKLGLLRPKRAVSFGLFSRHGHMSLLLPGGHKKQFRLQQNLLLQNVISNKKPTLIEQVRQKSMEDLITFDEFEMDSSTENDDNESDAALAMNSSNTGNSFPEDEIHRFSTKSRWQISQAITTQHLLSVISVANTLMSMNYASFLEGSHLKRIK
>Cep683
GGDPPSSFSSRVLVAGFWFFCIIMMSTFTANLAAFLTARRYTSDLSSLDDLAAQTEINFSVMVNSSTMRYFERMAKIENLFDTKWKKMNFKHGSGGDFEGNLAVWNYPVSEKNANIWKRIQANGMVANSSEGLQRVRDGNFAYITESPIVEYYTKKYNDLTSIGNPFSSRPYAFAFKQNSELVDPFSK
>Cep684
MNQTTGQILPAMTSATLKSEADISPSALLRPFLDSDCDNDCYSNNFSFMVNDSYEYNENYMLKDNISKAVIGHELTNESKIGLIFLYSTTTILAITGNIIVILVFTVGKWSRTDLRPFLINLAIADLVMAIFCMPFTFTYVLLETWIFSKPVCPMVLFVQMVAVTASVSTNMAIGIDRFLAVAFPLRSRLTSARSKCIILPIWIASVMLASVNLFVGRAFDLKVPAKGGGLPNLTITKCEEVWPNATPRRVFTLFVLTITYLLPMLILGVTYSIIGVILWRRTAPGNADRVRDSQQLRSKRK
>Cep685
MCEYMKKYFSPRLLDYIVIVGTRNPYHNNNVAQTPELLRRYPVEDHKDFPLPNDVIFFCQPEGCISEGPRRTSLRETTPFVFTLTEKDSGIVRYGICVNFFRPFERKTHSSEKSRDRYDHYGDPNKLAPHHGDTDHPQRSPRTRRRLKTASRVRNNTLTSLCIVSHHPFFSTFRECLLLLRKLIDACHDRSCTRRIGGSKGST
>Cep686
MLSSDSSNISKALSWNETDLDTRYTEGGIVYAIAFVGILGNVAVLLAVMMFKKLRHAATAFLSHHCLLDLIKSAFCITLGYSLQHRQEIPHCNWFGTVYIILMTASAYNLFAIVVNEEYHMIYYRQNYNNYLCISFGLFMIWFASILIHLGVGFLPSRLHYNKDIGFCSFKQGIPSSVVTHVCWLILITFAITLTLVGLWFLHQKVQYHAYTPQNVFGEDFLAHDEKDILWEIETDELHSDVQPFFIDNHRRRVFMLIGMTATYLLCWLPLFAITIFDVNFILKPQLYKILTIVAWSQPITTPVFASVYLWDIADKFNLEKDLQNKIAQINHKDMEASQVETTYNTASTALLRQPVSFQNRLLNTPTSLASSECGEVSSMRRHMDYMESMGHSGITNEGALSLSSLPRGHGSLWMRQDASL
>Cep687
MEGLKYIFIIFLLKIYVHAEDPIIQTNKGKIKGSTVLIQGVEVDVFLGIPFARPPVGNLRFRHPQPARPWSGVKETKKYVSSCVQVKDTTFGDFEGAEMWNPNTVMSEDCLYLNIWAPSEARKSRSQLATMIWIFGGAFMSGSSTLDIYDGRWLAASENVIVASLNYRLGPFGFLSLNNVRAPGNMGLLDQTLAIQWIRDNILSFGGDPKKLTLFGESAGSGSVSLHVVSPLSQRLFRNAIMMSGSATATWATVPVEKNIERAKAMADFLKCPTENTTSMIDCFLEADAHKLANAQFHNLDSFLPYTLSPIVDGAFLTQKPIESLKNEPQKKDVLLGYVTNEGTYFLIYDLPKYFPLKGTVPINKSTAGKLINKVIAPLRANSVQLDLISYLYGSHVYGSSETEKYRYILDQASGDVKFKCPVIEFAQEYSKHAKVYMYSFEFRSRLNPWPEWAGVMHGYEIEFLFAQTLSGKNYSKEGNLVTKRTTSLFANFSKS
>Cep688
MECDMLDVLEDLGYPVDQIEGEEFDKALEDGQRSPLFTQIVSWLSLKLKDFLIMEEHVNPITESSDSDTFMLELSSFLREIECPVNSLTGGTINDRLNTKTSRLQLLDYLTMELASSMMLAVNKPIALVSVKSNQEVSSESEIAAFLKSMLIALGFAKPPASITASQLFSKVEAKIKEMMSKNPNQLGKSLMKTRLSDKQWAHILNVNNSLSAEYNTRREMLLKRLDVTIQSFMWSDKARLNEKQIRAVYEAQSKRLTSKSNIGICQILAARDGLLQIQKTSSGEAREKTQCAINKIRIGQVPDRGGRAWEHEPPPPEMPAFQQRNANQGGGGGGRGGGGGGNYQSDRGGGRGGRIQGNWNDQKQQQPQQMSGNWNQGG
>Cep689
MVSKLRRFSARHGTTVLICGIVVTFCLVLCLSLCSWTCDNAVGNQLRQDIRYLQSRTYWKNVNSVTQQTLSCFLIVLVMSGPKDRRYRNLIRETWLKNVPDDILARFVIGTGNLTNETRDNLLKENLLKQDLILLPEVVDAYKNLTLKVLDSFTWIDNNIDYKYVIKTDQDTYVRLDVIEKELRSSGKRRLYWGFFDGRAHVKKQGKWQEKEFVLCDRYLPYAVGGGYVLSSDLIHFIATNRNLLQLFRSEDVSVGVWLAPLSINRVHDPRFDTEFISRGCNNIYLITHKQSMQDIQDKHDHLLKTGHLCRRQIKKRPSYIYNWDVLPTQCCERKNHSIP
>Cep690
TTTIKIRILDVNDCSPTFSNGSLAAFVKENAAIGTSVISLADFTEDCDLPPNTDPYYFFQDDKNSKSYVKISKTGLVTTNTALDREKISRFSVSVTVTDNGKPTMTSSLSFTVLVQDVNDSPSRQRKLNIQLSLFQNQSPTQFVGDVKPLDNDITGDYSCRILQMSAEIFKITEHCYLEVLREPVSSDHWLTISGHDGIHSEVVYNITVNFAFLTNETLKDSLTVKLVNLTEKRFLTKLYSKFLKNLNNNLESDWESKIFSIKQTGNDLDVFIMTLDRNGKPISKQLLQEMIAANKNELQQGLATNIILGYSLCAVNPCYNGGSCVDQLVVSSNWNIIATNRQIMSGPNITDFICKCSVGYTGTLCQIQETQCGDVYCHNGGACVISSYSKSYCQCLSGWTGPTCTKDINECKQNPCQHGTCENTDGSFKCVCQKGFLGIYCETGINYCQPNPCQNEGVCKNNRDGFICQCPYNKWGQSCSKSAYRFEELSFLEFPTIAENYNNITVHLATKMSNALLLYNPVNPSLSQTVESFIALEIINGQVRLSISTGSASVLNLYIPYTINDGNWYKVEVLRIRR
>Cep691
ISRVFTENTSPILVHCGTGINRTGTFIIIDILLEEYRQKRSINLFNVIKNIRKSMNFTLRPYAYFLFVYDAVFEMYQDRYDFNVTYENINPQYLEQFLQIQFDNLCRFIPKIDDDQYIAGRLQINKSKNRFLAILPPENFRPILRSAKGAYINAVFLDGCSRKNHYILTQTPMKETLGDFWQLIYEYNVRTIVMMDNNIKNDTCVSYWKMSTGGSTLWSTEHFDVEIGNRIVDYDSILEQFQLKVTKPGKESVRKIRLYRYQNWKGPNFIPVCRDYILYLIQHVAEWQSTNNHKPIVVHCKDGATNSGLFCVADVLIEKRKCDNFFDVYHTVKHIKRRRPEIIQDM
>Cep692
PHGITEDVNKLMFILVPGITVPLALVLLLALVCFCQRSHNRYQGTSDKASQRQGQPMELSPLAAKSNMRTREFFMQNIRFIQELGEGAFGKVYKGELVGLFSENSVTKVAIKTLKENASPKVQNDFRREVDLMSEMRHSNIVCLLGVCMKQEPMCMLFEYMSQGDLHEYLITHSPHSDITGIDEEGNRVLDYLDMLHIAIQIASGMEYLSNHHFVHRDLAARNILVGDALTVKISDFGLSRDIYSSDYYRVQSKSLLPVRWMPPESILYGKFTTESDVWSFGVVLWEIFSYGLQPYYGYSNQEVIDMIRSRQILRCPENCNAHIYALKVECWHELPSRRPSFREINARLRAIKMEAMNQNPHWSISQSQSAHSSSTHQSSHSQPSHQSSVGPSNTTATTGLTSSSNNSEPNQQQGSNPPVPMANQMMPPHGYVPNQMPLTPTPTQQIMMMQQQQQQQRAPPTYGGQQMKVSPAGSVASHPSSANSSSSQGSSTSHGMTQMAPPSVTGYVGNNLSAPPNMMGSDCHKMANYITHQAHIPDSKPAAEI
>Cep693
RAVQKNPDLLPETPIQNIFYDDFWGTPLVNSGSHKSYRPICVLSFRLNHFFSKLNPWSYHFTNVLLHSLVTVCFTHMSSVFLHRTLPTLIAGILFATHPVHTEAVAGIVGRADVGACLFFILSFLSYRQYIYYRDGYCDGSPKEFSSPEATPHRNKRLLYLFLSAVLATLSMLTKEHGITVLGVCIIYEVFVHQKISPKAFLQIFKQ
>Cep694
MKYLQVSHLGTFVCSPGIILRRAMALCSVSGIFGSILLLSLSFSFPDELSEHPLHSFDNNVRRKSTGNSHFGGLHSVRKFTRVAMSSNDYDARANHFQQQHSNETNSTVFQRSRLKSGVFQQSINLLEKDEVNVTTEVGIVPKHFQQYNSAFLVVIVCSHPERLEYRQAIRETWGSSRGQEFHVLFLTGKHEDPYWNALMDKENALHGDILQVDVIDSYRNLSLKVIGGLCWITDSFQSIDYVMKTDDDVYINVWYLLKLLREKVISQRQILGALSIMSPVKRDLRDPWGVRFSEFAPKTYPPYVSGGAYVMSQKAGKKLCVEKWKRQSPFIHLEDVYVTGILAQATGISHVAHPGFSFWTSKKAKAADIANNKRVSSVNMTPDQIYKLHRQSNALLVSTTSSVNSKKVER
>Cep695
ASENNAGYVNVTGSKIMIKPSGRVRWMVPLMIKSSCSVDVTYFPYDSQQCTVRFGSWVYDGEQLNLFNEPSKPDLSKYVENSEFVLLNVSLSRVAADSDCCPGDGWHPMIHFTIEIDRKSLYYDYIVIAPTLMLCVMTLASFLLPCHCGEKIAIGLTVFLTLYVLELLVAENTPDSNATPIL
>Cep696
WPCNAILTKNNGEFATPNWPNNYPANTDCRWIIKGPIHAYITLRFTKIELENHGLGLCNNRLDSIHVYDGETTDSERIATLCGSRVPATYASTSNVLLIVFKSDERVELSGFHATYRFIFPTIRTTASPFQKEKITENPPVSSNNVPYTTTFVPSGLPDTLLTSQQNMSRSKSISTTSAATTPPVSSEKSLTAAYGEPTKFPLYAESEKFVSQVIQTTRHVMDIN
>Cep697
RSVLPSNRDLQKVNAEELAATLSITTWERKKRSVTNFFHNFFNSYNINYNETHMTFNPFTSETSSFSLDSEKVLKFAADSRKKVKERRKFHSRFRRSLIDKKSIFRIQKLFKKISSITSDNCENVVPENLLLPGDVGYGVSTQFEFQARTALRLAHFLSNYLQNANPNENFGYHKGGTRLIPQQIFGEVVANVMADFRIMSSGVFFDKYVFKESETKVKELFGPFAFRHRGLYRAIDSAGLQKPYMEEGWFVKSKQRWKLNTFGLKTYKMRAHVRTDFNGSSNIPFEYYPMRYKAPMLKDGFWTRPYFRCDGFVNKWVVTYAVPFFGIDELRTTVIF
>Cep698
CNLEVVCHLPHEYPTVRPEIFIRSPNMPKENLKELKDATDDYMQTIEAGDICIGIILQWLEENASKYMGKVEEKPKITNDSKVDKLFVRLWIYSHHIFSKFKRRDLIDWGQELKLSGFSMPGKPGVICVEGHSSQVEEFWYRVRRLNWKKIAIKEKEEIDMGDVDVEQFCKFCAFEEKVFDARAGKGREYHMDLGKFYEFLEKKDLGYIFSLYFGVEGKSTSAS
>Cep699
DNQPSPLALLAATCSKIGAPQEDGINQVSATQVRIIGQNQVTNQSEIVAGQNWVQVPGVVDSTKPNAPATALTTAPIIAQQTPQLIASTGPGGNITYNVIPPFQTFTLDGQEAIFVPANASTASGGQAILAGNQAVLTPTGQIVRTTQGLSGANIIPNNVGFMGNVLNLGGNMVNLAGMQNMAIRQPLMQTIQLPLSQLQQMPIIQIPVSTGNGQTTYQAIQLPLQAFSTPTLQTANLMGQGTLPTLHSSATGNNSNQISSGQNLTQQVLEIAAPTEINVKTELKSNSPQPLVTTATDVTCPSVNNIQQQQLSGGTATQTVSTSISSTAASPTASNAGYLPQSALQTIPTIISLSHNPCNQSVVTSGSQNVHSLAIPQNSASLSGTSTITSAASQGSMVSNIITPQMLQSAANIQIAAAAAGQNQVIQGSPWIPTLNIANIRPTNIQTIQVQNIQGLQGLQGFSALQNVQNLANFQAITPQGQIIAASSPLQGMGGPITIATTTSATTSSMAASLGGGGTTSSQSQGQQLSPQQIQTVAAAAGISTNQISTTPTAQAISATQIL
>Cep700
SYFSPTIYDNNQNATNEKLQLDLHLELQGDPGNLRSYSWYHGQISRLAAEQLVVVNGDYLVRDSVSQPGDFVLSCGWHGVPMHFIVNSKVLIDGYAEPKIIYLLEDDEFNSIPSLIDYYVKNSKPVTKASNVILKKAIARKLPLSSYDMKYGSPMNKNSGFYSSTPNISPKPSPFVTPNTTPPGSPTGMKDHLHKRTGSQPVLCLEQSNCEAPFSPTHLGRSDSVPSIGYSSSLSPIATPTMPSPPIHHTRCGSEPILSPQPVNPTFLTLPDNSLNPASSESSLFKSPPPKPSRVASIKTKQRPTIEIRNAALYDDEMDYSELDQVVATPSWVKADKKLEFTYHQNLKNVSSGQGTSTNKNGKSHLKNKFPSKSKFPSGKDSINEEYTEQIFDVNYMKAREITIPEEKGFHKSYNLQNYCGALIPDENKPLDVHVFFKVYDILMDNPRRIAQHLTKIDVEFIRVLGEDDLGVGVLSGLELITLPQGSVLRQDILE
>Cep701
PNTPTCCNNDTIHNFAKSLSQAQELLTRCPSCFYNFRNLYCSFTCDSQQSKYVHVSETKNISGKLAVGSIEYAVDPVFANGLFDSCKNVLMPSANMKAITLMCGSYGKHCTAEKWLKYMGDIGNMHTPIGIHFNVTSTPWNVTPQKSLVPMNYSIIPCSSPVSNDTKACSCQDCSSSCPVFPPAPKPPKPWEILYINAYDFIWGSIFLGFFLAFMSYVIWENIVWQNSLGLADGNEPTQLSDYPVLGETIFATRSKLSTIGDSFMNFLDEKFYKWGYLCAKYPLRVLSVSAVISIALSCGVIKFQVITNPVLLWSGATSEARLQKNYFDENF
>Cep702
LKIPIWLHADILKGPYSSRLPVDATRFFRNVRTFFPTCTLSLGWTTGYHTDVSQAGYTWDMVLDMHDLIIHWEISQPLVFSVRLAYIKNSIPQLKWLCDTLQASLLVWNDNEDKPVLEDVMYVAYRFPPEKAFFDFRDEYLSSHLKRYRHFSKNYVHPLVLERDQVKFNPYAWVKMGLYIEENSILPSSESLVLKSPAVYIVSISKLKSVETLHLKGRVHFLNRKNQEAINGQTGLSIFFRSFSYSDYEKISGIRFFIGVNGDLQISGQHLGKNVPEFKKRARVTPGSASCYRFDIVDLRHEVVMEINSLHDCDTLESVQHEDTSHISLRVNIPNELALGEQPYILKMEDNRRVAVIDELDIRTIYQTKKKKT
>Cep703
MKISTFLRWIVTIYGLAITAFGYYFLIKQKWQLEQNYADGNRLIFRRININISKKRTSDLDKTRYKIDWHDYQKILLDSYREGPGEQGRPVVLSAAERINEDQLFAVNGFSGAVSDKISLYRSLRDIRHPDCKHKKYLKNLPKVSVIIPFYNEHWTTLLRTIYGVLWRSPPELIQEIILVDDFSTKNHNKKPLSDYVRENFEKVKLIRNYKREGLIRSRLQGAKTAKAEVIVFLDSHVEPSVNWLPPLLEPIVLNEKTVVCPFIDVIDHTTFSQFAQDEGARGAFDWKLNYKRLPRLKGDKIDPTETFESPVMAGGLFAMNKTWFWTLGGYDPHLDIRGAEQFEISFKIWLCGGQILDAPCSRVAHIYRKFIPYSSSVKAYGDYLSRNHKRVAEVWMDEYKQYVYKMEPSFKRVDAGNISQQLALRKKLRCKSFRWFLEEIAFDVVQYYPIDEEK
>Cep704
MASTYRDDDEGTDIFREEFKRYKRKEPPPDFSEVIDFTNELITNNNCNVIPLNHAETTKTEPRLFGLRPVYEWKVYYYKTNPGFVFISNPFTAAAQRYWTHRCLHDYPSKQNVTNLDFIEKQCGINRPDNIWTASENYESGKAQCFVDSLSFDMRFHMNKLRWVTLGYHYNWNDKTYSKNQVSTFPFDLEILAKYIASVVGFKEYNPEAAIVNYYHMGSTLAGHTDHSEFDHDSPIISFSFGQDAIFLLGGVTKAVKPAAFHLRSGDICIMAGDSRLCYHAVPRVLPSKHFETSCNARVADELAELNSFVYQNTPNSRENSGLSLINSTDCDKINKKILTTLNSLHWENYENFLKESRINISVRQVLKIGQSFPDHTNSEVK
>Cep705
MKGVVYASLRMWRNVAFLVLVMPLLYVSGDYIVSSFQSSKNGSTMNHYVVNKNTGKIYVGAVNRLYQLSPDLKEEINVSTGPIKSSPQCPPQKYSCESGQFTDTYNKVLVVNYASQELIACSTQFHGICEKRYLANMSISNTNKPLSNPVVANSLNATTFAFIAPGPSQGNGVQPNVLYVGATRTNIGLRIYRDLVPAFCIRNLDNFEIAYKSPVEQSSKKEIETQHRETFKVNYIYGFSSEKFSYMLTVQKANTQDERYASKIFRVCQNDKNFYSYAELSFKCGSNRVYNLVQAAYLAKAGSTLAQNLGIPTTEDVLYAVFSHGQTNKLEPQPRSALCIYPMRIVRKIFTQNIRQCFKGLGNIGPEHLTKSTLCQKT
>Cep706
MSIEADDLWKLNRFLSIGTEGPLYEFGEQILKKESAPTISKLIEDGKGKEVVKEVLAYTKEGKSIRKTPLLFCLALCTRSSDKIAKRDAYKALAEVCTLPTDLFTFIAFSQTLNNPSKGWGKLQRKTISSWYNSKDPKQLAENATRYKSKAGWTHKDVLRLTHTKASND
>Cep707
DVSLEHSFMEVSVVEYFPEFQTITSCILWINIVYVDKNKQRITARGHQNGEIIVFLVEPLSKVILKQFSICHDGPITRVLLFTSESKVAVPACLEHLGLESNTECDVSDYHLLVVSAVEHSVVYKNVLNKEFSDQLLLPDSNKSDCVMCACAVDIDFDGQNELLLGTYGQELLAYKFQTIAPQEPASPIDNFDELQTMNSRRKAYSFSVSSKKMYKYTTGDLTSTPKTVYKDDSSMPDNWNINSYSPEVDIISDMFNTRPSFSKGQPQAGYQLLWHRSFASPVVAVEHADVMGDGMDDLIVLTLKGLHILQPNLTNVAEICFNKLNALLNSSMSNDENEKREAT
>Cep708
MNRNDGSELVIGDRIECDDYFGTIKYIGEVDAMEGVWFGIDWDEIHRGKHDGSYKGRRYFQAGHPKSGSFIKPIKAKLGQSFPEAYVCKVKDVIDVPSRILILNNHAIYGLGSQEVTSQFSAIASKITELDLSGNLLKNWTQVAEITNLIPNLLKLNVSNNRLIIPEHAENLSKSFAKVEDLVLNRMNYDWANILSAASMFPSLRGLYVCFNNLEKLDDSTGKLTNLKFLSLIDNRLSDWNELLKLGQLPQLSTLYVSNNQLTAVSFNDVPLEDGEKTTYFPSLKCLDLSSNLIDNLSSIDELSKLANLAEFSFLHNPAADIDEDKLFNLIIAKIGSLKKYSKAEFLVEERKSAEIFYLRMVEKLALEKNISEEDTAKTCSRYKELVKLYGHASPESLITKTTVLRDKLIAVDIETVNIPDKVFKNKKLSPTMTILKLKLLVQKLFKIQEITNLELSYISKNNSQLKVHLENDLHELSFYSIENGDNLVAKW
>Cep709
MTSIVKLQVFSGAYDESPPCYLLQVDEFRFLLDCGWNEDFNMTYIRELKRHAHLIDAVLLTYPDHNHLGALPYMVGKCGLTCPVFATIPVYKMGQMFMYDLYQSRHNNEEFNIFTLDDIDAAFDKITQLKYSQTVNLKGKGQGLQITPLPAGHMIGGTIWKIVKDGDEEEIVYAVDYNHKKERHLNGCVLESINRPSLLITDSLNSTYTQSRRRLRDEQLMTTILSTMRNNGNVLVAVDTSGRVLELAQLLDQMWRSPDSGLSTYSLALLNNVSFNVVEFAKSQVEWMSDKIMRAFEDHRNNPFHFKHLKLCHNLAELSKVMEPKVVLASMPDLQCGFARDLFMGWCGNAKNSIILTCRTSIGTLARWLIDHPKDKTVTVEMRRRVKLEGSELEEYLKKKQEKEAEERLKTEQAKREAEDMESSDDSDLDMEVEGSSNVTKAKHDLMMKSDRNSRSGFFKQAKKAYPMFPFYEERLKWDECGEIIRTEDYMILDLPPADEEVTQEKSVPEDEAMQDMSEVPTKCVSSTITLEIHANVKYIDFEGRSDGESIRKIITQIKPRQLILIHGRPDPTESLEEFCLSSGCLSQTRIFAPHVGDIVDATRESHIYQVKLKDYVVSALTFSRARDAELAWIEGQLDLKEAKTDTSARYEPEETEVAAEELEKKKLMDLFKREDNVDAEKEEEEAHVHVPTLEALPSNKQPGHTPVFINEPKLSDLKMFFLQAGIQAEFTAGVLICNNKVAIRKNEAGKLQVEGALCPDYFVIRDLVYQQYAIV
>Cep710
VEAQTLTVWRQASRYSVPQIIFLNKMDKPKANVRHCLQSVQHKLQIEPLLLCFPLGSGKDFTGFVDLVTLEMWTWSKESRDGSQFSVEKIDESNEDLFEEVMAHRTHLIGQLSDLSETIAEYVLQDYDLNDIPAEAIHSAIRQVTLKQKAVPVLCGSSLKNKGVQHLLSCINHYLPSPLDIEHDFLKYYGKSLVCLAFKIIHDKQRGPLTFLRIYNGELVSGASIYNVNQKQSEKVMRLLQVNANEFEDISRATSGSIVCAAGFKQ
>Cep711
KNFLTEQRLIEIIKECKKDGNWSKLIHIIGAVFNNPDAIILSFRRKDDVSLSKETHRAMQLDLDKDMDEQENENEPCRSAKSDSVMESTVMDSESLEYVTVDIPSVRRAFKALMEIPELPFQCSLIQAICSLSKNLDVELRYRKPIEKDPNYINIFIIIMEIPFLYEPEFIDSAFPDFCNTIGQLPLQSQVKLAHVWSKYPAQQLKNMVCSLHQLITVRVMKGEVQWGRGCPVNDDNGISGAARVMKILYYASMLGGIYDSKQLIDEEKKLNDADVNLHELVGAVAAEPKDQRKPIEDPLGKELGISPIHCRTPLVPFEDFVNDLLNEYLDVGTDFSYYKSESSNSKFSFVNHSFLLTTCSKHTVMYFDNRIHMLNERRTSLIQTLVHGAPTMPYLRLKVRRERLIEDALVA
>Cep712
MGLRSLSLDYDYLTNDLLLTFIDPKKSKLENLVINVHGIDADHEVITNETWRRLRNHSSNLEVTLNLIHSFEGVAGLLNILQPSMPLAKFRQMFCSNINIASVSYISSHYNNTLKEIHIIDGFANGDPIVYEIEADEDPFVMLAWRCPKLMHFTLI
>Cep713
MANSLNSSYFYGMDTVYNWGNRSYFTFFSEFNRPWNGIGVIEALIYIVIFLISVVANILIIIRVLRVRQLKTVTNCFIANLAMADLLFSSGCPFIAVVRITGTWVLGGFFCHIIIYLEFVCMFAVIWTMTVISIERFFCIVKPNCCRISLTMAIVIVILIWVIAFAGFLPMATFFNIYAFPFGNDTIQICTLVWPSNTTVQVSIVFVSCLVLVGFIVPLALMTHNYYRVFRTFWISRQTIIKKECSSSQPTVNMAVQPAASTLRSHSSKLVSHNMKVRSLRSLRVIRILVLLVLLFFLMWLPIFIAFIVIQYDGAYEYHQMHSWMLITSSYFAFANTCVNPFVYVFINERFRITINFCRKTSKEQPKADEIASFSAS
>Cep714
MLLRLHQTALLAGNLGSSVLKVSARCSRGLKTTAFRLSSEGTVPGTPYKNLSIGIPKEIFPNERRVAVSPASVATLTKKGFKVAIEENAGTEAKFMNDDYAASGAAIVDKSAIYKNDFILKVRSPLPEEVPLFQDNTTLISFLYPAQNKELVDLLAQKKLTVFAMDCVPRISRAQVFDALSSMANIAGYKAVLEAANNFGRFFT
>Cep715
VFIRKNVSALTQTETHNLYSAVNLFLNDERATGYANFSAFHDNQSSCTKRSDGTRSYCATHGKATYLLWNRLYLAQLEQALASYEGFTGLFYYDWTSIKIPMNKMTFISHYHTKYFLLEGALLALEQVDYCRFAIMLEMALIQSFFHTGITPYRLDDMAICHYTVNTDRMFALWQQLQDYRGRRAAINCALNLLQKPLGPFDRVYSDRVNLSRINAEPMQLVNPAVSLGYHYDDLSLNGMNISRISQLLQERRSKPRSFASFQLRAIKASAKFRVLVCVSPESDTAHVLADDCSNDAGSFFVLGGDDIHQQKWDYGYPYLFEITDVVKSLGVPLDGDYYVRADISALNGTQLKDDIIPPPTVSYIPGRRHTN
>Cep716
LENALNQIIPGINIPYWNNTLDNSLFDPTQSSIFSDHFIGNGRGLVTVGPFAGWFTPHGPLHRNFGRVNRLMTTRDERNVMLRFYLEDITYPHAPNWTNIEKMHNHVHTWVGGQMGKVESACYDPMFWMHHAYIDCIWEKFRTKQRMHDIDPSSDYPFFSYGKQTHAPNSQIGFGWLLVRHAVHEYFSHNFYQCAPTPSCSRSQPNCGSSYLKCDLTRDICVPLVNLPNL
>Cep717
FIWAECKQLWEEGLKAYVRQWWNWLDFIMLSLYLATFSLRIVAYIQVESGKYGPDNMQRKNWPVNDPTLISEGLFAVANVFSFARIIFLFQANQHLGPLQISLGCMLIDIAKFLFIFFLVLTSFACGLNQLYWYYNPSNNPGNRAFS
>Cep718
CDITSKFSGHITVKLHRNANICENALSKTLFMFIIFFSIFACTLVFIGMKMLQKNELKSQILTSEQKSYSQNLQGVISQSVEIAKDIMKKHNLVLFTLINNAYLPFVYSWLCNTINMGIHEQILFITTDAISKQQFEKDWPNVKVVVLPETSLNGNQTYSKVGYVKLMVKRTEILNSLLQNDIEILLFEVDCLWVSNPIDECKKIALKNDMIVTCIAGRKRSIAGGFIYMKPTNAVKTLWQELNSKMRRLGKEIDGKDDKKAVSEGKNDQIFFMGLIQKKFGGIKYEVLPRDRYIDGKWYEMKLENRQKKHVVIINNNWVVGNAKKLKRAKKFGHWFIDDSMKCKMDQVDRIVYRGLYV
>Cep719
MAASSVPRELPTNYKLTEIYHTKWYCPDNYDCLTYIGNGAYSQVCSATCEGIEGKVAIKKLTRAFFAVDESKRTYRELRLLKHMKHKNVVDLVDVFTPDLTKIDFTDLYFVSTYYPKDLKHVILNEGLDTARVRSMVYQILCGVQYIHSAGVIHRDLKPRNIGVTENDCIKILDFGLARSISNEMTGYVQTRWYRAPEVILNWMKYNQTADVWSVACIMGEMLTGKPLIAGKSFTDQILKIFNLVGSPDSNTLKKFTCSDIVECLKSFDKCERQDFNKYFKNVDPQAIDLLDKMLQLDVDVRLNVENALKHEFLKVNFDPKDQIRAEMFENVFEDMDLNLSEWKSLVLQEVQNFKSSRKCDSRK
>Cep720
DFSVFKEKSSHDIADALLSLKHAVVRPQLNGQLAPMSPPIQHINQQTMGPPQMNHTQTSPPINYTVNHHHHHPHHPHQAQHVLSNVAYTGSTGAQYAPAYTEPQNQNTSAQAQANMFPSMSVNVSMSMNVGVPPTLAPNHQYNAVQQWTGQPQNPLGQYGGHAPTLQPQYGTYTGQSHPYTASYSLSTDLRAMADSRNIIYKSSDSFKQASRFCGMNHFKRTKLMSGGRQTPCSPNIGGGVSVVGNIGVSNPNGAVGSDTARVNLCRICGKTYARPSTLKTHMRTHSGEKPYRCSTCSKSFSQAANLTAHIRTHSGEKPFRCPICDRRFSQSSSVTTHMRTHSGERPYRCRMCKKAFSDSSTLTKHVRIHSGEKPYQCKLCLLRFSQSGNLNRHMRVHANAT
>Cep721
IFKCANVTHLSLKYNSLDHLPADIGRMKQLEYLALTNNKLQVSAIPYTLTFCTKLKTILLDNNLLDALPGFLLTMPSIETVYRHGNHNYFKATFMWYHTDVNYRIIPAGGFGVAMSKVPASLQFWAAKSVIGQKIDFYNNSCIADILKDYISELYYKFYLCHYCKQALLRHLP
>Cep722
HIYWTNMVKPPKIEMAAMDGTEKTVLFGNDLKHPTALTIDYKSQRLYWSDLELNRIECSDLSGGNRKILVDSEIEHPNGLAVLGQYVYWIDKDQQLIQWVDYADTHVRYRMQGRRIQGLTDIHAVQMISEEDFQKHPCYPDTGKCSHICVAKGDGTARCSCPVALALTNDEQTCSDPPTCSPEQFTCVTGDIKCIPAAWHCDGIAECVDESDESNCPVMTMRFTCANGDVIKKILVCNGEKDCEDGSDEEKCCPSGQTYCNDGPCINSELRCNKRDDCPDGSDEWDCQFPRPAPMRDTNTAQYTVGFVVVFVSLLILVIVFACRRKSPPNTANDHEIMMVNKPLNPCPKNITPPHTMFSRGKSVGTGLSLSSGPAPLYDRNHVTGASSSSSTVTQYPKGTLNPPPTPVTDRSLYTGDFCYSSNSPSTVRSFRTYKFRHIPPPPTTPYSTDVYEESEPYPCQKYYLNHSLIELSYDSAPHPPPPSPRSHYLSDDMSCPPSPSTERSFNPYPPPPSPVATSDY
>Cep723
MTSSIKYVKPDKGQDKFRCEIFQLMASKNLCDGEIILVEEQTRFQIHKVILAACSPYFRAIFTCGMKESISGKVVIPGISKDIMTNIVKYAYTNEIEITEENVQVLLCVANRLAISSVQKMCEEFLASRLTVYNCIGIYQFSKFYACTILIRKSWSFILEHFTVVSKLSSEFLSLTCNELEEIVRDDCLNVKEEESAFLACQRWIMFEPKIRASFSKRLFQNLRIGLLHPDILDKLKKNSVTEYKASIYLSQLYKDISLYLHEMPTIFRPRIPSEVIFITGGYGLDGIMSNMETYDARTNQWFILINPAHCLRAYHGTVVLHEQIYILGGYNDNNKYYNGVHRFDIATRQWQELSPMHFSRCYVASTALNGRIYACGGHDGLQRHRAVECYHRSSNQWVLVAPMRYTRSDAGIAPLK
>Cep724
KMSSSYTFLVASTLGSFPMLYFFTFLYYTDAGSTFFTLLMYLLHLHHQTIPAALIGVIAILFRQTNIIWVVFMVGVSAQHTLLQWMAVQKKNLKTQRKHDWLLLHTFFNLFSVNLQRNPWVIVELVLSILMKTWCYIIVTLLFLLFVYINNGIVVGDRSHHEVTFNFPQIYYFLSTVLFFASPHLISFQKIYNWLSQSIQKPISFITFSVISALLIAKFTYVHEYLLADNRHYTFYVWSKIFKRHYLVRFLLIPIYWYTICQVYLDLKKKNIFWKIAFAICITVSLVPQKLLEFRYFIIPYLLLRLNMPLPTPLSKMLLEFTVSTFVNAITIYLFVYKTFTWPGVKDAQRFMW
>Cep725
FGGKIVNVAQLIELLMTCILYVLLSGELILGSFPESPISLTFWIMIATTPLLSYAFLKSLRGVSWLSFWCTMAHMAINAFILIFCFTRATEWQWKSVQIKVDVWTFPISIGIVVFSYTSQIFLPTLEENMEDRSRFHCMMHWTHIAAAFFKVLFSYICFLTWGNGTQEVITNNLPTQSLKIVVNLILVAKSTLSYPLPYYAAVEMIQTTYFNGKPSTYFPSCFDENCRLKIWAGCLRIGLVLATM
>Cep726
DDKNKCDHIVPMMQASPTPSKLSGVRVQNKCLMTWGFNSTTFTAEALNGNAFWSVNLECNSSHMGDLVSNYIFGVGIASERLSYKDQVGLHEKSIGIICSSGSLQFCKNGTSEFLMALQKPPLTITIFIRFDYENLIVFGYKLANSSWGNILSGKKLIKDLSTAENLYPVFTVSQKVKMTFSRDV
>Cep727
KQYSRLREGLLMLFFCSVGLLFLRFCLMGSKPPEFAPSDNPAADSKSFLTRTLTFHYLLSLNLWLLLCPYILSFDWSMNSIPLVESLGDSRNIVTIAFYCGLLYIAIYILKHISHCTHVTPELHSTQHSSQHNSHNVTHSSKLTKIHRNGTTESHHHPPRVLNGTRGRLKNSAESANHQNMTLTGEDNRSSLDCIIFSLAVIIVPFIPATNLFFYVGFVIAERVLYIPSMGFCMLVAKGAEKLYFHYHSSRMCRIAIVVNVICILVSFTARTFLRNQDWLTEEYLYRSGIDINPAK
>Cep728
MGTVLSFSPRPRKPLYEDINLNNFNYEILNNVKNQARDKNFKRHSIFLSGLSWKRFTASTKKKEKNNFVRFTNNTFIPAKIDNNFNLENVNINKNIQKSISCYNLKSEAEESHQQRLNQVTKRLEKLASPKKTVIQASTSELLKCLGEFLRRRCRRLKNFEGNEAIVWLRTVDKSLLMQGWQDIGFINPANVVFVYMLVRELVQSDIDREHHLQAVVLTCLYLSYSYMGSEISYPLKPFLVEDDKDKFWDRCLLIVNKLSKEMLRLNSDPSYFTEVFTELKAFSPCI
>Cep729
VTYQLKILTTAMFSVFMLNKKLSRMQWASLVILFMGVSFVQLQPASSTKSADSTTQQQPLKGLIAVIISCIMSGFAGVYFEKILKGTKPNLWLRNVQLGFLGTIIGLITMEIKDGFQVKEKGFFFGYDWVVWLAICLQSFGGLLVAVVVKYADNILKGFATSAAIIISCIVSIYFFDFQLTIQFVTGATLVICSVYMYSKYAIVTQ
>Cep730
MSSSNQNTRTTYVCSVGGCSKIFSKKLYLDQHIRQHTGERPFHCANEGCGKTYSRKDHLNRHLKWCSASQSAGSRERLTCSENGCSKTFQNLQNLRVHVRNVHEQSKNYKCPVEGCGKVFKKHHGLKQHEFEHSGVNPFSCMLSSCKKSFRVFSHFKRHMKVHDGYKCEHCAETFEKWTQLIKHRSTHHRPLQKCPHCDKVFASKLCLKKHIKVHSETREVFICSRDGCGRYYTMKRNLVAHMKSYHDGRRFPCSNEGCSRSFPFKHKMLEHMKSHSRVHPLKKKYPKKGHRKRSLASRLSGYVPPTATSTCRSKELVSPVLPTDKNSVISKVVTDNINASHSLGT
>Cep731
MADDDLVLNVYVSKNDSNNQSTPRRLKKKRLNGNQISSPSEYDEHIDSNEPYVSKSRKRKAEKQPTQHSEKKARTSAIHFSSLFNSNPEIPTVNPEPVQSVKEELFSKESFESLSLSPYILQCLRNDFQFSQMTTVQQLTIPPVLDGKDVLVKSHTGTGKTLSYAIPIVQTLQAKQPKLKRSDGVHAIVIVPTRELALQSFQTFQKLVNTCCWIVPTCITGGEKRKSEKARLRKGVTIVVGTPGRLTDHLLHTECLVTNRVQYLVIDEADRLHDMGFEKEVQLIISILNKSTPERQTILLSATLTEGVEKLAGISLKSPERIDASKEHKENNSLLTKGDSLFSVPEKLNQHFMIVPCKLRLVSLIGFITSKCINSNQKSKIMVFLSTQDSVEFHFKLFSEIFELESKDSKTFDDYIGKKSKKKKNSSLVKFYKLHGNMSQDDRTNNFTNYSLSRCGVLLCTDVAARGLDLAHVRWIVQYTSPGETREYIHRIGRTARAGAQGNSLLFLMPSETEYIKALNTMKINLGEIYIKNILGDLLQLLDLLPKILENRRSVYTYEEAASSFQMYIENFTYNSKEMLDLAKKAFQSFVRSYSTYPKHLKHIFHLKYLHIGHLAKSFGLRDAPSQLGNNPVNKHFKFSKHDQKKSNFKYNSKLRFNKETTRKKKSVDMSEFASGLDW
>Cep732
EALEILRTSMDAAHRTILKKEGGLTTLCVCLICPVYNSADFAVCCVNVGDSFAYVFSKNNGIREITVGSHDVASERDIRDAGGAIGPVDGENPELQNLTCSLTFVNKGDVVFLTTDGISDNFDPVVTKVAIPRKNTDNNSNDALPTTPDTFEDKPMMEPQERHIYALKEMERIIHEHELLTEETCSAQELCGALVQHVLTLTDSKRKILENPELYRKKKMTSKERKRRDSQIVEQMSKAPGKLDHASIVAYEVGICGEDEEEEEIVLIKESNSVK
>Cep733
EEPHYTIPGRASKVRSHPSWQDQLDCSPALLAYSNADGVGNMAYNPKPDVDNWVASQGPSSDPLLPARLKPAKEKNFNHSKEAERGDQHNIKMSSPCRGGSHGKQTSRILEEPMILDPTDQYGGDISREESSLQQLFKRSSMPTEQSATFPRSRHSSGASNPDDSLRQFGVDQSFTLPDRPSSVNSARQEGLPVVPLTQTDEIELRRCFSREGSIASNRSSGDFSDHESQKIHRDHKAKESKDPKDTFILTDSMKLKDPLMKPLFNSGPIMEEILDKSKTTNFAQIKKMRDMSGPLTSLVYMQRGQEPDSPSKVPLKDPFQKKDEEKSNKAHQITWQQNSRRSHVTTPESPSEGQHSQSDQVNIRMKLEERRKQIEQKKFDLERQQTKIRHQVGKEAFLHMVASQSSAGIDKNGQVSGGIPANIRRYMRQNSSGENITGEDSSHFVSQRPSHKPFSREEIQRTIENARKKWLNESAGTKTNANDSYESEVNEQSVRQASSSPLHEPFRREPVRHEAVPIRQEPVRHEAVPIRQEPMRHEAVPMRQEPVRHEAVPIRQEPVRHEAVPIRQEPVRHEAVPLRHEALPIRHEALPIRHEALPIRHEALPIRQEAHQRDAVHHESFPVRPDTVHHDPISLRQDSIAHEAAVVRPQPVVAVQPGIRDSSSNRASPDRRQDPTNSAEREENYGNYNNSLD
>Cep734
MDAEETLTLSKNIIRLLQPSMLYKEMLAKAQEEAIKLNVRLSDVKTTLYQKLRDTKFDRPLRNYVYNYLKRNGYLAAKQKLQTFSQEQLDHLYEAQQNWERRIVKSLNAMCTEQNISLARKRPQKDINHMMSQWTELGANIREPTNIRPVYAPKDFLDAIISIQNQNINRNSEGPMSMWGIIQIALEVRNLSELRAFYSGISINHCQIGIDDTVDGLNDSFFNENIKLGNKVIALGLTPVSQEYSKKGCPVSLRRTLWSQMLGLDISNTDYVYYKQLKNYVFKHELLTDKLLYKDIKLTASNDDQYFVFEDLLYQVLLPFSRDTILLTCNNKTNGSLPKSYIRGKLGNSDLSVIFPPSGVIPFHGFSMYVVPFCYLYSEPEQLYFIFREMYSRFFFRLHCISSHEEGILSICLLFEQLLQTLEPEVFFHLKLHGIQPLRIAFKWIIRAFSGCLACDQVLLLWDRILAFDSLQILAVLAAAIFSFRKSNLMKVQSLSAAEGVFADLMTLQIMPLIQLALFSK
>Cep735
YIENGLVIYDVKKLLRYYINSKYFRIDVISVLPTDLLYIVFGTSATMVRLNRLMRLYRMRQFFDILETRTSFPNLIRIIHIIVYVTLLIHWNACLYYALSAWIGLGKDAWVYPNEVINFDVLPKEHPYLTMRHQYLMPLWWSMQTLTTIGETQPPVTIISYIYVIIAFMFGVLIFASIFGNVGAMINNSNLVKDNFRTRLDGVKRYMQTRQVDFELQTRVLKWFDYTWEKRQIIDENLYVQCLPLNLQTEIAMQVHLETLRKVRIFQDCEPGLLHELVLKLRLQVFSPGDFVCRK
>Cep736
PSKLNSFLWRLQGDTPSYLFGTIHVPYTKVWDFIPDNTKKAFKQADYVFFELDLTDPYTISALAKCQLLPHGENLSNVLPRDIYQRLKKHLDYIKFMMPEWLTDDQKGRGLYADYLFNAIAGNWERKRPVWIMLMVNSLTESDIKARGVPVLDLYLAQEAERLNKINGAVEKVEEQCVPLNELNFSQ
>Cep737
DIRAYFGEKLALYFSFLIVYTYALIAPAIIGIIYLITSWNNIYREAIFAVFNLIWTTIFLEFWKRFCSELTFKWGTLNEVVETEEPRPSFHGVLGTNPVTGHPEPVYPKWKRQLRFYGVTVPVILLCLLIAFEAMLLYFQMQDWANLLYEKDPSYLNYANMMCFPSIVYAVAVTIMNTLYNILIKKLNDY
>Cep738
VSTDKLCANKGRCINTNNGHICQCPPGFEGSYCMTDIDECASAPCQNGGSCINMVNQYNCNCARGFQGKDCELNVNDCAKNPCQHGGTCHDLVDDFICSCPPGTNGRLCEIDLIDCYEKTCHNGGTCQEKVNGFSCICPRGFVGKLCEGDVNECLERPCDPVGTKDCIQLVNNFQCKCKEGFT
>Cep739
YCDRRMKEKVLRWKDFSLVVIDEVHHSDKEHPFRKLLGEEHHTLEKKDCPQLLGLTASPAGKETISKTITMLQTLVTNLNNSKINIVKEETKELMKYKSTAHLEIQTIPFQDAELPYIAEFKKYLLECLKVLVDCSDLSRNIIPSNEDLIDKSFLNEIEERLRSVTITGEMEKGTIVINHTKKIVSLIIDALDGGISCIVEELKFLSDPSNKEYSFTLASGNGLCCDNIRSIVNTIVGNNIPVSAQFKYLVKTIGEYMTDNRDIPSGLILVMVKRRRTAVELGKMMKTSPLVNEKHLSVVSITGHGGGGGDGMRVSTQRKVFQEIKEGKHQIIITTSVAEEGVDLPKCSLVITLNPPTSVVTLVQMRGRARKNNSTFLVVCENAKNEENIRNLLGAEKIMEEATEYMCNKERSLDILM
>Cep740
HLVLNKDKMQEKNNRDHIRYQYDEHYFLTDPDEFIQEFYPYDQEWQLLQKPISLENFEAMPFVRSIFFHHHMKFEKAYQSVLYTNNKGGVDLKIRVPEDLEDSLLFFYQLRSADKEKQNTLHKNINFQDYVFQTMHDNVAIFNIHVPTTGAYYIEIFANKIEDDKKFPNHFSVSSPVRLKCTCKFKVVCEEITGKMLPLPQCASGEWGPKKAMRHFGIKQIYPEDMDLTDKENLKGGLLNVYNCAELLFEVPYPLKPVVKLRMNRVADSFLEKYVSVDIKGTKMVASFTLPNSGQYGLDVFTHTTSSTDGSQVAHICKYLITAQVLIFL
>Cep741
MDPALIKGHASFLARARSQPIVEKRKNQHKDENNESLAKKQKSSKPPKPKPISNAETYDYKTAKGSSQYKFSVLAKIVKHMKTRHQKGHVHPLNIEDILDETNQLDLGSKQRHWLVTEALINNPKIEVVDGNTYIFKPKYNIRNKKGLMNLLKNQDLHGLGGVLVDDIEESIPNAPKVFKVLADHIIFVARPIDKKKILFYNDKYCQFKIDEDFRKMWRSVTVEGLDEQKIEEYLEKQGISLMPDVGAKRTPIQKRKKLNSKKSRTFKKHNDHLQGVLEDYSDLTNKQK
>Cep742
MALRKIKRTSHNSDDVKRLQQQNLRTCKDVLSRSTLELFKIIGKSQSSVEELIRNVSLLCAPKACTAAQLLQKRKLKTNTCPFFATSLPDLDKVLHGGIPIGSITELAGPAGCGKTQFCMMLSLLSTLPTEMCGMAGRVIYIDTESTFSASRLVEMARNKYPDYFNDEDRLKNLTENVLVDFHSTCDSLVNRFQELEMDIISQKVKLLIVDSIASLVRKEFGGHLEYNMAERTNFLTKTAAILKNISESFQIPVVVTNQITTRLATTSKDFQTCNAGNAYATVALGNTWSHSVNTRLIIEYVDSVLRQVMVAKSPIAPFTSFYYTIQSAGIVQEKDSAYHYYGTDPTVQRIRVRTDVL
>Cep743
ISNLFFGKNSFITLRDLFKWADRYRLFTNDEPFYDWSQHLADHGYLLLAGRVRTSEEEEVVAGAISLHFKRKINPIGLFDMSSSTTCHINNYLNILREDTTWQRIVWTYSMRRMLVLTITALECREPVLLIGETGFVFINYHSCGKTTICQLYSVANKLALFSVSCHMNTEAYDFIGSIRPVRALDSN
>Cep744
MMDDNYNLESLVEFLGEDSSEDEEVKDQSTADFSKNCSKSLTKSTTLRSNVLGNNQPTPFSDPHSSSQENLLDELQKMRERMQELEQKLQQQNSIPSQPVNSNLPQTNSDPKPHSLLSAEVDLFTSEGQSRHVSCSKTSPSPSSVSVKLSTSLVNNGSESSTLKNELFGDSDSDWEDLEGEKPKLSEEGNQMKKLLKKSANQRIAHSATHDVASLRAKAVKTKSPVQTIINIEKQFNGQSDPKANVFTNTTAANNNCDTDPFSGIRIVNPKVSSSTMKIRMQDRRMIKLSHIHNKNPKELSECDWVTIAVVVQKGEPRKSSKGNTYSIWKLNDLQNCEENVSFFLFGEVYKTHWKLAVGSVIGLLNPNMMDKSERKQSDIAFTISHPNKLMVIGKSADLGTCQQRKKNGAPCTNTVNKMQGEFCVYHVTSAYKLTCAKRSELNSYTGVTPKCFNKKALPKGGMFFYQGKSYTSLPFGNTQQKDKITVSKLQHQQNKMGQARLSTMSLQKIGNKDQAILNKLSSDKDQAFLDILSTPSVGSMNLVKHLLKKEKFAAESGTNASVVSISPSELLKKHKQQMEVKKKITKLSNPVLGRGLQTGLNINLDCVKPGSSNSSEISRMLAVKKIQSSGGLQKEDPNAVRKEKNLKVMEKIKKRISEDLQPSTEEVSASQPPQAKRSKLLGNIDLNSSEIKKLMKLKSSHSGAITEMENEKQENYFNTLEKKEACEVKMQSITEVKCTLFSCKLCRYTALSIGDRCKKERHHVKKHQGMKRFFRCRKCKTRRIAFTLMPKDPCNECGEHNFEKTSMMPEKSGPKLQSEQLSLRGDEAKNLNSLSYNITASIEL
>Cep745
AFLIPYLVMLFAEGMPLLYLELAIGQKFQKGSIGVWNAIHPFLGGIGIASAVVSLLLAIYYNAIITWCFFYLFNSFQKNLPWEKCPYDGNVTVEECDIAGPSSYYWYREALDISPSIDISEGINWKIFGCFVFAWLVVYCCVCRGIQSSGK
>Cep746
MMKDIENNMFIFQLLLFGFVLGSEVVADDSSLNIHSFSVMSDIKFRYATTRVETVFKNTRKSSALAVFHVNIPENAFVSNFTMEVNGSVFVGDVLEKKQAKEIYDKAAQRGESAGYVGTEHRHTSTFHVMVSVEAQKTAVFTLTYQELLRRSFGKYKHVIHLTNKQIIENFKIEVFISELQGISRCNVELKQVSFEKNAVEIRKETKEVGNIDYKNNKQVYINYEPSVSDQKALSSQGITGLFEVNYDVDWKVSSNMVYAIDGYFVHFYAPDSFPSLQKKIVFMLDVSGSMSGRKLKQLKKAMTGILHSLKQALDTFMIGIFSSGIDWMTDGFLPASKENINVALNYIDRLSTGGGTNINEALLTSLNKFDNLKSSETKNLIFFLTDGQPTDGVVDWFTIIKNVAKANSDTSIFTLGFGENSDMNFLKQLAGANGGFSRKIYVAADSRMQILNLYQEISRILLKNIDIVYLDDAINRTTLTENSFSYYFKGSEIVVAGTTSEDLKEDISILLTMDTSSGLKSEKLKLPIENLNGEFQLGLESIPQNPKLTTLQSLHTITRNTWVHLTLKKLLNLERTPKVRDQIISIALKYGFVTPLTSMVVVQNMGMKMVRDGDRLIERSGKRMYLGISCGNTSFSYYLLLVIGCLQM
>Cep747
MELLFIREAMYMVLTIILGLVIARVYRRRRYKHYEVRVRDVSKGHRWMMVSIFLKPTYCVISQNRISDGAQCHSCSICVDAANMKVANQKIPCKPLSVKSMFTHHQWGHGNLPLYSICYICNEPCNNQLQLCDYICSWCQRCVHTECFTHCKKECDLGPYKTVIVPPHCVTLKWVGLKGRQHLIVDSVKRPNIVNWSPLIVIANRKSGNNDGESILQAFRSYLNPAQ
>Cep748
VLQTSIVEKDQNITSQTALISKLTNKVESEEEKMSLLIENLEKAEHNLKVESERFSLRLSETQRYFEETLNDREGEISQLRCLILDREKDLATRDNDLRELLARHERDIENIMSREGGGNIQDQMLKMMEQKIKDINEVLQGKIQVIEIQTNDLANKDQQLHSVMDSVKNLKEKLAVSTEQNLLMQQTFSDYETQWKSEKQKMESRLKALVEKNEEEKGEMNLQLHTLQASLKQYESAYSQAALHYNALQERYQQVCTEVNDLKNSVSLKDAVHASASGLTPAVGSPEKLTELSRRLEVEMAQRKQLEEQFRHQRTELEDVKTQLHYYQHQKQEGLLKPEEAEVQNIKPREKHKSSDASPTKISDSRMLKIKAQFTA
>Cep749
VYHVDKGQYVYQDKYDGRSLNVEGFKETLYKFLHNGVEARLDLIEPIIWRLKQLYKMVEKRDTFRFYTSSLLVMYDGLTETPSSRHHHHHHHHHHHHTSLLDNSSPEEHSYGMKHVWHDHYPEVEVRMIDFAHSTHRGFREDKITHRGPDQGYLFGLSNLILSFKEVLDRYSPSCQQCHS
>Cep750
AIPLVDPNFELLPIHFPNDPTDKINWKMHEKNPQPSELGLDERLLLLQNYLELDWLPMTHPNELEDTECMDQKSCGSHESDQSDVSSCGGSVSGNTTAKEKKKDLKEKRMSQQMQTVAKQFGSIGKSMGKKLKKNFSIGKSGKLLPPEVGEKLSRPTSVGGGVTQSTKLTISIAMFLERDKVLCAKLSTNKTSVQKELIRNYLFNANKRFEKEVESRRKREEEGFGRGAVNRRERSCLPTKCVTTDCNMYGTVETSYLCSKCYSQQKQQAMNQEKSKSQ
>Cep751
QRPKDFPQEVKSYVFKFEHLPSVLNCNFCTKLISNLTGSNETKRKGEICEYVEYLFWSYAVQYTRPNIMNPTCVVLTQKHIFIQHFDGYSQDFPGVPHTTTYYILPLCNIQRILISHNIVQLEESFVGPSGIFLLYQVESHQIKTFTDILKKCYQNNADQEVPKIIDISGQLYFSDLIENVESKEGLYSSEITFTAIVIYDAMWHTLAVSENYLYLVETEDFFFSTDCFVSENPDSDAVDKNNKHSILKYYPIMAGGNVSFKWCQNGSKQLRFPEILNNVRYELHPLSMEFNCQGKTECLALHFLSAKTRDEYLEKFTSLRALNVNRLSLAARQEPEGANEDNDVECKKLLVTSDDIVLTKDCLTINHSSSLTVSSPNSSSSLKTPVNVQDVRRPSFTMPCEEQLTYLTQCNLTYKLVKSRSPCLESIGKMNGYELIQFFHTNIAHIGFENEEMMYVVWADVVPYRNPDQEILSLVVLTSRAVYCISDTKVKLPPKSKHTWMTHYRHKSDSAIDDHLIQGKSEDSHCSGILHKGGFQHSQLPRAFITIPLSQLVQVNIGMFNQCLRFTGPSDDLVCTVVTRDCATTEIFLQVTFSVLSSNVVTSADTPSDSEMDFYSLVTKSRSATEGSEYIHPSKVRFCYPGEETISDILYIISDISREQVLPNLKTPYLIWIYILGFQIPMEASVSEAVDKAIPRTVILTNRHICLCAEDLVSYPLPDFARGLPDKPRHRILDVRKIEYLKRILVDSEPLKCLTLVFSDEDDEIEVDASFEYYSPKEELQGRVSPPEISVRLLFQKGKEEEKLLQMLKRQWAEIHSSAELPVHTTTWLKQDIYSTSQGSTGCHTLS
>Cep752
ATVTYQSSNSGSLLCVDHAENLIAAGGENGAVNLWDSATQQLLHQYVPDDSDDDCTSLRFTKDSSLLFAAFNKKICQFDKRTFLTPVETHHYNIEEINQLNINDKETLLASCDDSGETKIFSLQERKVIKTLRYKHSNICSTVVFRPNHQWEVMTAGLDCKLIHWYFAKPKVMNEINMQELLGENIDEAQILNPPLIHHINFSPNGFFLACALENGIVKVFDSNRKHLRDRFSLRGHNQGVSQVDFLSNRFMVSGGNDKQIIVWDLEKLGGSGEGANGAGVVQPQQLNGHMTNGQGSAHGNTAHEGVSVNGDDDDDDDVDDSHNNNTADCKVFTTLLSNKVNWLKPVAISNQYYILVADESTKLSRITIDGL
>Cep753
AQISAGIGDAGIQTMNFSHRRKPAFVTRVSNEEYEIMQNNFESQTAPDQDDGGFSLSSLTSAHHSSLMKSEPKDFDEFEAITHELEAIAHPNINQVMSSENLMVRQVDPLDQDENDQPKSLEDSLVIHLDGTTHSEVLRDVHSSTEPDVGVMCAVSTTDMHHAQAGDDGDSITSESNNSNCEQSLTSRAPKRSILGHHSVKTSKSLNSQTHLNRHRSLLPNRTTSVSTSCSSSYARINTRVCLVDFSTDELITHLMSRDDVYRCDFCCLLFQDAAMYHLHRSMHDKMDCRCCNICGKLSKDKHDFIAHFLTEHK
>Cep754
GSEWSLEDTIELNNISIPDPKAEIDLNLIMSPENITLPVFRIGEESSISPSSSLANMSRTKSVPSLSTIHSVRKSIAEYGNKTGILVQKHLVQLDWVSTEDGSHILTVGVGSKILMYAQVSEEIAQISMGKPANTRKRQTNHAKRIHKSKSIVVDNYEEEIRWMKLRCIELTTADCLPPLPMHMSWVRSGILVVAMDNEVHVYSQWRGSAACFDNQSFGNYDEPDCDKRSLSDFSLSAIPSSSMLTASKSMQNFKSSLSISSFKQLPGAPLTPVHPKKKELSKRASLTKSESTASLTLITDLGLFEAARQANPVLAQYHPKQLIELLNFGRIKRVRAILSHLVRCIAVSEVYQTTYSDEIDASENKMHSMHRQRTKSIGASTPNEAAGICEEATLDYIEITSIPPLPIYALLAADNDSAIDADIVGAGTGSGKPTSQDYTDLFENNLDDSDSDTDVFSNTSDDGITSRQRSNSNRARFMSMSAPTPHQMLNVFGPTQCQSLGKHLTHMLLPGLTNLDQMYLLALADTISTTSTDTSTYNAMSS
>Cep755
MAECEAVESEIRHVLITGARGVGKTTVLQKACEELEKQGFALHGFYREKVRHFGRGKGYDVVSLNKERAKLSRVDDEGGFLNRHDPNRSGRYLVQVEEFEEFVLPLLHASNTGITVIDEIGKLEAYSRGFHQAVLSRLDDPRSKVFATIPARKGRPIPLVEQVRNRTDVKIFTVTKENRHGILSNVLSVMKKIASEN
>Cep756
SYIPSKLDILLARKATKGIVEHPIKICGVPFLFVDVGGQRSQRPKWYKCFDDVTSILFLVSSSEFDQVLQEDRMTNRLVESCDIFETLVNYPLFTGMAFILFLNKTDLLEEKVKQINIKDYFSNFSKDPHSLTDVQSFILDMFDNKRRDKSGLLYHHFTTAIDTENIRFVFDSVKSKILQDNLKTLMLQ
>Cep757
IVLVNTEKPKNLSQDITFIPHDLTDLKRTYKNATEIIAKLQARGITIDGCITFWDENVRLAAAICELLNLTGSNYKACTIAKNKYLTFKWLQKRKGDIPHWPRTFLYSSNVYEINTQSDISKIFQNNKPSLPLVLKLEYGSSAVGVKLVQNEEECQQYYQQLSDLEMSGVGLCLGRSFILMDYLQGTEHDVDIIIYKRKLIAAFVSDNGPTRLPNFTETAALLPSILSDEKQNQLIVAAYQCCLEIGLESGVFNVEMIMSVTGPKLCEINSRMGGIYLRDWIKFCYGVDIMFCVLLISLGIEPHVKCKYSQTYLAGIMCLASEHAHIFKDKQKMNLIRAKHESKKIRYNQFLEKPLLEDKEEEPFSSIAAVEPDPITAKKSLIKLSEELGIKTDSYNVEQFLKFIPNKTQE
>Cep758
MILGMCRLFFLLLVLTFLYALAVYIFAQGFLLKRTVLPEKSQCDVNFATVLERHGEQGCWMHGRFRRAIIIIIDGLRYDFLVPNNTAKTNMLPYINKLTVVHDKYNQEKDRAMLYKFIADPPTTTMQRLAGLTTGSLPTFIEAGSNFRSTEITEDNIIDQLVAQKKKIKFLGDDTWMGLFPGRFTKSFAFPSFNVKDLHSVDNGIISHLSSELVKSDWHVSIAHFLGVDHCGHRFGPNHTTMAEKLSQMNEML
>Cep759
MSQEKFEKIHLSVVLEEAANHQISFLNNVNQYPELYEPAFLKRTLYRYEILWLPLASKHDFIPAPLDIEWVWHCHMLAPLAYAEDCDRIVGKLVNHALYSEQVRQNKLQKSRELWTKAYPNEPFDIPPNSDDPCPEYKSQLSYDIVAAAARQRVFLYQVSLPHYTDYRFLKQAIIRYKKYLHLKQKNPATFLVPCYDIDLIWHSHQLHPISYQKDTKKLFNRVFNHDDTVNDRSPNSKLSLSDIETRNLWIKTYNETFSMYGAMYRGEPPERKLYKITKENLSRISAKHAMFVVEKVSIQNIPEEVRKFNLALKLFQGSDYLCTKHLNGPNIEWEGKALMKHDISTHKNCYLTITLYKKVGLTCCGNNVSLGTTMFDFWKTIHFASEGQSFSETLLLDEAPQISVQIKGYFTNPVSTACNFTVEVRPYKKFTLPTQIEQMWGPVPLPHLPNDVQNVSFVGEH
>Cep760
KQVDEEAKELLENCIARLESEKMVTSAFDVIWLPGGIDIGEYHEPHQEYISEFCETFKSDMINLIQQALDDQNRIAEDYYEILHHLHFCVQKCALFCGQQDTLEKIQQITKENNLRKPIVIHAPSGVGKTSLLAMIMKQLSSWFSDNYLAVIRFLGTTQETCNIYNVLLSVMKQLSSMTGMILEPMGYVDMNRLEKYFPRFLRQFGQSIKKPVFILLDSLDQLSEDDDAFSMAWLPDFLPTNVHVIVSTLPQAKIMKNLANRLQRDDCFIEVPLMSETIGEEVLRKFFNKKKRTITDSQKEQLLAKFSKVSSPLYLKLLLHEASQWLSYEDIDFEQLPDSVNSAIEQHFENLERKFGKTLVQFALGYLTISLNGLTELELIDALSCNNEVLNAIFEMNDPPSRKIINLPPFLWARIYHDIRDYLTGRFSHGKSTFYWYHRQFIEAASRRYTQNEENLHADLAEIFACESNIKKDLILQQRNWVIYDADRNITPQILNFENKRKLECITYHICRAGDFINTKDVKENAFCNIHFLFTKITVFSQDHIIREIKDFLTKRPDRDIQVILELLQDINEEIQSLEQLAFLILANLAKTNNGSSLTSLIEKSEQILYSSNRKMLIPTCNCLKNRNSDSITDSKLVFTFPNYSSIIENRDGIILLEKRASEMSPFAVILTNGCIELTRLNHGQIQSFIPTTDGDRVYLLATERIGSLNSSTLKIRWQNDDILKNYGTPYLCSWTKDGSYLVIAFDSNQIALFYVRENKLRMSTAFPVKEGLVFNNLCLFYNAEALSVFASSTNGELVEYSKLDNHNPSTKKKQLSSTISSLQMTNNDELIVLKLSGDQTLLCSLLTETFQETGKYKFDGESTDFELCSSSALLAVLKDKNKICILDAFNYLESQTIKVPCPTITCFAVKWSKHQVLASYMDTLIIFDYSNETILFQLESHSDPIKCLALSDNFAVTIDTNFILKLWDFSKVNSSDKTPCANRRLTEEQDVISFAINQKAATIVTGSQHNQMNEWNSNGFLLKSFKINLRPQEMHLINDKYLLAYEKSKGKLEIYDFETTEIHLPFKDMYILAITTYQSFEEILLYTVNDHKNYLTVAISDIGKKKFMMEIPCLKDFEFTSLEVSLTPLCSYILFKFGITDSDYKDIEQKWKTKGGFSPQPYPYRFAALKLDSGNGILKQCFRQLTDIPTLGRTASPLQGNQIMIVSGRAVLIWDIFTGKCDEAIAKSVYRKSKFRRYLDSEDENCEGLCFESSVNSKYVTIGYADGFVIIYRTSNGRPMIETLPETKHEAS
>Cep761
CSNIKESDDFYSSIQVIYPRGSSSSVQVLCEVDEDGIWTVFQKRYNGSVDFNRSWEEYKHGFGTIDTEYWLGNEYIHLLTNNDAYSLKIEMIDLDKRLWVAVYDNFHVSSESTGYTLNIGTYSGNATDSLQYANHSPFSTVDADHDASSTHCAVHYTAGWWYKHCHYGNLNGRYNVGIVWFNQLLDDWIQMESSIMKIKKITDFEPTPL
>Cep762
YIGIIHPFEAHIVCNRRRIICVICIVWFISLVTGLPPLLFNTVMHDKSKDSVGFCRMRFPTNSFLYFMIYKFGEFFLYYFAPLLLQMVLYCIITKQLFLGSEHLHRPVVMTWTETGNRTERSSDALQARKGVVKMLIISVLVYFISYSPIEIMLFYKMISPHAFKDHWSYHVIAIVIAYVNSSANPILYSIFSQNFRRRFNAILCGHEEKNRHMTATSTNSRMWRLTSLRSATTEV
>Cep763
MDQKSFDLLTDTLDIHYEVLDNIHQGRKIFKAAITLTNHCSVPLEPGPWAIYLCHIRLIEPKYLSKNSFAELTEYGVKFSHVNGSLFKLEPLESFKTLTNNDSVKIIFLAQYYSVAKTDVLPNWYMTYPDLIPRIIKCTADEDLNFVGQFNKPSQWKRYDYELADGKRRYDIYDPFTPKVRFERNLSAYSSNEEIKPVIPTPLQMVCSKTKCIYLREGNWVIYTKDLTLSKDAEYLS
>Cep764
AHIPGMNSYGEFDDVQDFHQCKNLENRLEQLIYVGRQRYLNCELLVPRGLLFRIAQDVLRMSRSEPCGIRGCIMFISIEQKSCCQKINKLVYDPDCTPTFELYLTLREETKAWAIMKKFLFQSVSVIFGNSTNVLPTFLCSGFQLEKKKLYRPNPNRT
>Cep765
KPSTLKDEEWCALCEVCLTWNVHFIPFSHYLADEEWSYKVLLSVLSELEPSVYTAQILATFCHDVEQLDSEVQEKLEILLKRWQTFPVIKVQSIKQKSGIIRRSSSSEKSLSVYFQEYCSSVEKTMDKKKNYFGNYCEFMFDSKTATEHSINVGSFPFETCESYGKFLDMFYDISFSKLLEEERSQSKSFSPLLDVFTEEIVAMQMESMPFRTMTGRHPKQSLLILSKPCKEATNFQDSSNILDPSFGSVNQQTPKKTKGLFNRSHSADASCHYSATSPVSQMTAVEKRQLWSQAKRRQDRCRETTMPRSNRSKSLDSISDKQNILWSFDIDFGSQYLKLNQLVDWLIMWAKKNHILISQLEEEQKDGDSAMHAIVQPQLLVLALWLLEQKYYPLTNTTTDNHSVQFASSLKETSKKLTFQSSRSHLEKKKRKKKSDSSSLSKDKEPSLPPALSFDKEEFRKWLRSSENGIEARNEQETQSLTSNKIGSKTNKKKKKQKQKVVWNPLETMKPLKFKNLEEEEQEEREEVNQAYEYVLH
>Cep766
MDLENMTFRSTGSDVDARHVLVEGVLPPACICGIVGIIITLIILSHKHMATSTNTYLIGLAAADLMFLIIVSLRLWGVMVSHSDLNTWEIFTAYSEIFLRMFNLISVWMIVMLAVERFIAICIPYKAMDMCTVNRSRCIVVFIYIAAFVCQSLHFAKYKIVASHTEFNESEYTLHHTQLSGDVLFTIIYGWVFEGLIGVIIPFVLILVLNSRLIYEIHKSTQYLKRQIGANTRTSFDISSEQMKITTMLIAMCVVFLICQAPYVLYNYVISIHAGSFRGQHHLLIMAVSILLAAMKSTINFVLYCWFSEKFWTTFKSLLCFRCAKLRNLTQNQSNGNPKNINPRNNSVSNSKETTI
>Cep767
MERNEQTADDCLPPQIKLNSEVLEYLKTESLNFPKSIESDRDRCEKEICRILSLLPIPPLFTVVRVNTLQQDPESLLALLKEQLIDNHRKRAVQLAEPFFHPLMPDVVIIPNAGPVQSIERREDQIVVDHMCGMSVLRGSEVFVQGIIGAPLDMTRGDIVSLYVDMEGSCLRGQTQPLKGEKIFLGNGVALVSRNQIFRDSSPDHVLSGVGVSVTNALYSAPRLDNLTSDLIFAQNLPSAVCSYVLNPQPNDTVLDMCAAPGGKTTHIATLMRNKGRLVAIDRTKLKVERLTSLVSCWGLTCVEVYTFDSTKSLQDSAEATKGPPYPPGTFDRILLDAPCSALGQRPSCCNKMGLSWLKSFPMYQRKLLRQAVGLLKVGGTLVYSTCTITLAENEEQVAWVLATFPQLVLTAQEPHIGDTGLVGSSLSPEHLKLVHRFKPDVSGDSKDAFNRDTIGFFIAKFIKVENVK
>Cep768
ESGVMGPSGEKGSRGRKGQKGEIGTKGGEGIKGAMGPRGYPGYKGDRGEKGLSSKPSKRIAFSASRTTKLGRVLQDTIVTFNNIFVNIGDNFDVYTSHFVCQLNGTYLFTAHIMGQNKIDAFAWLMVNNQHQLPLHGDGRAGFGSSSNTIILNLNVDDHVWIQLSKDSALLNDYSTFSGFLIFEN
>Cep769
MVIHVHNVIDGEQLTFALPLLVGEVVSAAPGKSSSSSPSSFSSSSSSSLDSQVQVWNKSSASGKTLSWLLVEGCFKALVHLELGKNLVHIKFGEEEVILTLFLINPHFTHFVRPVYIICADDSGEFQGPPGEDCTAESALRRIAFAAQLLQTFTAEKLLEHGFQRQTFQIEADLHTNKPICHLFRSKLQVEEASQMTGQQLWTYFAKELMMSPLFDRKDLCKWYCFMSFTRYKPPPGNIPKTYSQILKYTSGHT
>Cep770
DEAGGNLAAAVSLRLAVETAFPTLRAQILISPPLQAFDFLTPSMLFHDKSAPFIMSRRMITQNWLNYYQGHTKNIDEFLINNHTAPLLKESEVSQSVSVHRLPERYQKQHTVQTSTDFGDEDISYDFEPVLLNPYFCPLFAQDFKKIPQAYVISMEFDVLRDDGFLFVERLRQSGVKVYHDHFNEAFHGILMYEHFETRDKIIASLVSFIKGSV
>Cep771
LAGRLGTRYAIRAAPRSGNQWCWSGNRPGQSNLNANSVKLRGRLLLDHEALTCLLVLLFLDEPKINTNRLHRVFRNLCYHAPTRAWVVRALLSILQRTSNCTRFDGVVGEKGKTDKSMRKRSHSMQTDSIAALKVDTKNQASWLSISLEAALGCRTNVFQIQRSGKKHPNLANSTVTIHHQAAPVVCRHVLDSLISLAKSFPSQFLPLRKAKEVSKCDTDKDKDGKDKDGKDKDDVDKQKDKIDGTPSSPRIKERSDKQEPSGSSRPDSDFWDLLVRLDGLTNRKGKGLQRLHSTSGVDTETYNVTDFESSPLGQLMAMLSHPVIHSSQMLTDRLLRLLGLVSIGLPELMAQKPQEVSTTMNPVSAAVTTQAAPTSMSLSIAGAPAVAGNVTSPAVTNQADLSTLTSTLPEAISKTLLA
>Cep772
MSTPVTTQPRTSDLSKGSEQPPPVGYAPQPGGYSTQPGGYGPQPEAQGFQQWMTRPTVSNCPPGLEYLTTIDQLLVKQQVEIVEALTSFECANKYIMINSVGQQVYFAGEESDLCMRQCCGPARGFVIHITDNMGQEVMRITREFKCCAGCCWCANTKHCAFEVTVEAPVGQVVGKVKQTCSFIRPLFDITTPDDDVVFRIKGPICICDGPCCLQDQKFEVLDHSETNSIGTISKQYAGFVNEMFTNADNFGVTFPLDLDVKMKATIIGALFLIDFMFFERKN
>Cep773
MVFKLTRTVYHAWTKLTPRVLLADGMRRRSFDAGRKLSSNCCHLDCSSAKRIVGKYDTILLDCDGVIWGTDHVSRMDKVNEALHKLRQHGKQLLFVTNNSLHSTNTFFDKFVQYGFDINHDEIFCINSAAAFYLKSVLGVKKSVYVIGSEAMGTELQNLKIDHFGIGPEPDSTSRKIDDLLHMHFRDDVEAVLVGFDEYLCYNKLYKASSYLQDPDCHFIVTSDVEMGTKIGPNRYRPSVGAVVGAVSAAAHPRKYTVVGKPSSFLYKFIKLKFPELNLNKILTIGDSLKSDIKFAKNIGSDSALVLSGASDMQTLLNTPDVDKPNYYFQNLALFAEVL
>Cep774
KCKQKELQFHLVGAIESGNLVQVQKLVNNGVNIDCIILLVKTPLIHAMEQGQEHIASYLISSGANTNKAERNAWFRHPLHTAVFKNMYNIVLKLLVHGAVIEAQDGNGMTPLTYSAIYGNSEITKLLISYGANLNHEDFVNRIALHFAAERNLLDIADTLIRLGSNIDHQDKYGWSPLFGAVMYNHIEMVQLLLSRRANVQLLDYGGDGIMHLACSRFRREKVFVVLSTSEDLYKRKRRIPTLSFQNLCVKFRGSNIDIIHCLIDAGANVCLSNYEGLTPLDLCKEQNVMKSLVSVGSPIDPGWIQSATLCSESGENTEIITWLLEQFQLQQRLIFACKVAIRRYLSFTGCISSAIQKLPLPNAMKDFLQQVY
>Cep775
YKYITFLRHPVHRYLSEWRHVFRGATWKSTNYRCNGNDATLEEVPFCYKGSNWRNVSLDSFLECPSNMAVNRQVRMLANLSKVNCYNRTEMSEKERNDIMLESAKENLLNMAFFGMTEFQLQSQKLFESTFHLNFHEDFEQYNYTRSNRVNLTWDQLVQITTLNKIDMIFYDFAKNLFFRRLEYLDKMNSRKSKRNRTGNNKEG
>Cep776
YKHVFSCLSCFSAGVFLATCLLDLFPDVRQNLSDVLVLYEVHTGFPVPEFVMVFGLFIILITEQIVLEFKEKHLEQADTDKKPLLHQAKRKQIEEDALSFKSDLTISGIEDDVSRFREYQTQVSTSDIEDSFSDSVSEDSHYHQHHQHNHNYHDHNTSKGHSQSVLRSILLTVALSLHSIFEGLAIGLARKETNILTITSAIILHKCTLSLSLGINLSHSKLHYGSIIRSLLFFSLAAPIGIGIGILIIDLWDSLTSSLIQGLLQGIACGTFLYITFFEIFPSEFNNNKGRRLCKVLFVLFGFSVVCIIMFLNAEPATPIDPCSDRRSPP
>Cep777
MPKVTANSQKSAPMPSCSSKSKTSTVSQVHEQNSTQNDLTTESEDLERKAIELVQYLLIADQKKIPVRKIDINNHILKDQKKYFPTVLKKSRDMLQSVFGAKLIEFDDKLKKRYILITSRSDIRRNIDLISSEEESAKLGLLFNILAIIYMNGGVISDSDLWKALRKLGVDPDVHHEVFGDVKKLLTEEFVRQYYLEYVRQSNSEPIQYEFHWGFRAEKELQKKDVLLYVSKIYKTEPSQWKLLWNNCMEEEANRSSSA
>Cep778
MTIEASLEGQTEDQPKQDTIVCMTDTGATTETDLDDSKTKFIANGANDDGAVNVMIKSPDEFGGLSKEELMKFANDPFWIRARLILFIIFWIGWVLMLVVAIVIIVLAPRCPYRPDLKWYQKDLIYEISPRSFSDSNHDGVGDLKGIQEKAGYLESIHVKTLWLHNIFQSKYNDSGYGLLNHTVINPMYGTEAELLSTIKSFRKTGRHLILDFIILNTHTDHAWFVQSRQKKGKMSDYYIWADKNLVNNLPTSEKNVWHLDSKRDQYYLAVTDKDLPNLNIQNEEVRKELKYYLRFWLDRGVGGFHINDLETTFKEISSNGSSVFERQQVIELLKELRVIADEFSDKPGRERLLFGTMPVNSNETAEFYGDETEKALHFIGVTNLATSDSPASIQDAIRSTSQYLQSHWNGWILSSNKLSRPMSRLHSFDYLKSLLTLQMLLPGTAFCHYGDEIGMRDAVLQNITDGLKDDQPNNNYIEYYKYRAPMSWSSTNVEFSDATPWLISVNNNSVAGQTAYNNRDLYPPLKAFTDLNLLRSNFSFQWGKFVPSFTNKNIISFLRMAKGFPSFLVVVNLGSHKHTIHFSSFIEDVSLDKAKVVYHSLPEQPKFKVGVTVNLNTAPVSLHKHEAIVFKFAT
>Cep779
IVHIGFFENVPMELGNKYYAEIPSMLIFVPDWMTMPFNTLVNFGYAIVGAMWLAITSNYIDCNVFTETQSFLFYIFNWMALFYSPIQLLRILTQIHAFAVLDQWVTLPFFMWVVVEGITILYGWNWLKALGLCTLSILSYFLVLLPIPGFEISLILHIAAALHVARLLYNKFPNEKSKNFFIKAFISCLGFIFLKLFDLHLGNLHLAFKYLSGHFLSKICDILQIHYVNLFVLNIVLRQNKDAKKKAE
>Cep780
VKWKKMMKVLLWIPDTVVIVLLFILFPCNNHTQATTCPLLCECLQDYYVYCDDQGITPDMLKRMAEKIPRQARYIDLSQNKLNTVPTEIFEHFSKVHHLNLAVNQIKELTPGLFSNLTSLIKLNLQANLLSQLKSNLLSGLSELEELHLECNYIETIGNDSFSGLLNLKRLYLFKNNVGMIYQNSFRGLQSLHILDASNNAIFQISDYSFLDLRHLTTLQLNSNQIDSIAMFTFAGLDKLEELFLDGNRISELKPESLSTFGKSLRILSLNDNEIFLIKPNTFTKLPKLRKLFLNTNLLSEFQLETFKGVDNLREIHIRKNKFEYLPKNILMGANHIYYADFSDNLISSINTDAFANFRESVRYLFLQNNRLKELHAGMFRRMVYLRELNVSENRISVIKENVFQTLRNLRILNLSGNKLTHITPSDLIGAKSLEKLYLHSNPLESFHGFRFSNQESFTFVTMNLTLSDISPFSMTISWPFKGGTQIYWTMTGICLNRSSSCAFREQSTYFPAFKTSIYIDKLQPSSLYYVCVNPVFLSSHAQVVQCLHVRTPINSYKPFVQTTAAQVVNYSPTRITLSLVT
>Cep781
TCCPTCRNPLLLSQNNIDTLPRNLALENIVIRFQEICSNSLMKSKSHNLSSKSQFLLNKEDLNVPGISEESKEFCELCEGKFCAKAEWFCQQCTVLYCQDCLDKFHPRRGSLSHHRICKAFKSTVESKPIFCGDHKSEMTSVFCDSCKTLACPLCVCDGIGKHAGHMILTKDVASEQIK
>Cep782
MTETNHHSTPGPELTLYVKAGQAGQGFGACPFCQQIHMILALKGQEYDGKLFEVVVIDPGRPPAEFRKHANRLPVLKHGDEVLTENEEIINYIDKNFPEPDLSYSDRRAHTVCLDVFSKFAHYIKQVSTSPDHLISELWRVSDHMVDSGNKFLCGDKLTHLDCLMLPKLQHIRVAALAFKDFHIPSTMTGIWRYLWKAYKEPIFQVSLPSDQEIVYHWSCKSETPLLSEEKKRIYCIDGEPQYDVSMPDGYKVPEDSE
>Cep783
VHAYIISQLKKEMPAMFGKDSKKKELINRLSTIYEHLQREHQISPGDFPNLKRMQDQLQHHDFNKFHPLKPKLLETVDNMLAEDIAKLMRIIPLEDTLAKLNDSESNTVKGGAFEGYNESPFGFGCGEGIDEGRGELEWVVSNERCDYDKVFDTLSPIDGKITGSNAKKEMVKSKLPNSVLGKVWKLADVDKDGMLDADEWALANHLMKIKLQGHDLPSDLPEHLIPPSKR
>Cep784
SLKEKLKEAKHQLAEKDEQIEKLISEKDDVQSSLEELDSQHQEAISQLIDNRHDLAKKVREKSDQIDQLQAELKQIQFQLDTANDTVSKQRSDLEEQSRSQHVSHDQLNELSSEKDRLSNQIEDLKAKLEKAAYVVNELHLDKKELCQKMAEKEEGLNNEIRELAAQNKELELKNSELREKLSQPQETVDTSEMEFRNKCLDKEIQNLKENVKEYAELNRMNEMKLVDNEDRFTKLTKEIDEVKKDNTSLVMKCSALRKENQFQLKATEDKNSKEGFEINHLQQGTDSLSQGLGHVLQDSEKPDASLLLESISSTGELLEDYLVNVLERNGAEPSGKPAEHTKAKQVKMCLAYLKARLKDRQEELHISNQNEEHSKIMIEKCEEIEALRTQVVELRKDLVSSMERIQEFEDISNRNQELEDQVEKLNSKNLELTNEMSVILSNDSKDSANSHCDPKTLDLITDLESELLSSKNKIKSLEKMVCKLQTSSGVAPEKELMKGVVDKNSLNSETSDILSLQAKVEKDEQELRYFKNILQDISSIIDSEKLQGLNKDVIEYLKQLKAGEFEDRYSTGGSEGDADEVVEKADEIRDPESLKCFSEKKIVSEEISVQKQSCTAVANGNAQVEELEKLQRIVSEKDNIIQELQNNNAMLLKMIESKSVSVYGDKSLLELHQLSNDVKDLKLEKEQMISVMDEKTRECSSLKAEVHRLMAIVSEERNAIDHLQLENQQLLQSQNKVVSNDASEAGGMQKEALQKLSNIIRDKDVEIDALKQKNKTLLTIFQDSSQSGPQINSLIQDKENLKKQLGVLQAERDQIVSYLNQKHQESVAYHNEIQRLNAYIQNEAEKYDQLKCEHDRLMPLYEDRNQTLIKTQNELVNYKQKYSELEAKYEELLQRSNVSETVDVITYNNKVEEISFLQERLSKVQAALTEQEQKVQGQLHSNNDTERTLREIELERNNLKKQYDSLTFQFSELQTKLNELKTEIASSQRLNEEHNIEISALKEINHKLSLTIQQKEFELRNVTEKANTVTAMLQKQQGERSELDLLLRESESIRQQAVQFQQERDQVILSMRNLQTEKEEMTKE
>Cep785
MIRYRKFFRWTKEIDALLPEYYKRWCQEFNAKEPTPVHWKPAEEYISNPKINGKKLKVVNNFPLPVIYPEQSDAGLWGGEGLVYGLRKKRRTSTKTPFLWRPHLEKRALYSEILEKWFEITVTQRTLMLIDEVYGFDNYILKTHAVDLSSNLGLRLKRKMLLALARRSFAKDNLQKQGEIYERYKEFVIPEEEAEWVGLSVKEALKKANFLRKAENPIVPLKELYTKELIEKLKTTTLEEPSSKPPESSLLSKLNPFKTDT
>Cep786
AFSSPELVAAKERVDLLTNLQLEAEKIWKTNRWIMDIITFSRDKTKRDGGIAVKALLSQTYGPQVLAIGDIGRLTNSSHSSLMSSDSLFCDSNLISVGKDNRKIAKFYDPTQENNSNNNQENSMLKQTSSSKTDVIRVYAAYETGLAKGTSVRLCVTHNTTAEEVVSLVVQELNKEVIKKHLDGPVYDELHLNNFCLVVCSTENKEKLIPGDCKLMTLQSPWCKGRYYVKMKSEQVVAMETSQATTV
>Cep787
MEDMTSPLVKCEEEYPRYTDDHPMDIRAINTTTLDDELDSPSDIIPTNSDNSLAHCAGGRSAMGAGGKSFANLGFRLRERKLLIEKKRWIVDLEVGLALIGILIMVVDTELYFQSYYTIDSLPSQWLKLMVSISTVVLLFVVCMYYMVDMQLRMVELGLRSWRLAVSKGFVLKLLIEILICCVHPLPIHIGTLELKAPEKATRASHIVEDPLAAVLSILMFMRLYLIARFMVVHSNVLIDSAVQSLGTLSRVNINAQFVFRALMSTCPGGVLGIIMVSVFLIGSWTMRACETHSAPGSDTHTISQAMWLTAVTFLTLGYGDLTPSSRCGRFIAIWTGLMGVGITALCVAVLARKLEQTRPEKYVHTFLRRMRLDQRHKNAASDVLKQALMIWRLKRAGLPESNAQIMHHRRKLIDATAIMRSAKEVSSMVRENTVGIIEVANSVNEIYNLVKSIKDEQRVIQTRLSSLEVHIMGVNKQLQINKS
>Cep788
MLPINTPEKFECAICLHPCEYPVQLPCKHIFCFLCMKGSAKQSQRCALCRQEIPDSCFLNPPLLNEEQLEKTVTFDKNYQWFYEGRNGWWQYDERTSREMEQRYKTNETSFDLLIAGYVYTIDFEKNIQYRQDNPMKRRQIKRDFVNIPEKKGIAGIKLNQSSQGRPGPLGGEIPSMVSRLDSNACDDSVMSPPAPNNTPQSPANSPLHSTFSSEQDLSLHLENLQLTESHST
>Cep789
NATLLAENKNLKRQLEVIDQQIAKKDNDYHKLQYQLSTLHEQNNTSHSQHAKIEVENKTLQTQCTSLQAQNSSLQSQLNNADLENERNLQRIEELQNKYDSLVSAHESLQKLHDDLTTEYESLISEHGSLKTTHKSSCGEMKDLQDQLSILLRGKNDITKLREMLEKEREQLKVESKSLSNLQIDYNQMRNKYDNLHTAYKRLEKEHQDLGVEYKRIKTEYNDLQLRYTELQGDAAESREQLSNTDLEMTKLATRCE
>Cep790
MKFTCEKNSVIVHSLLCVFGIGSWIAINGIWVELPILVQNLPEKWDLPSYLSVVIQLANIGPITYTLISVFLPNILNEKKVILTLLIIGSSACMLLSFFWDKVTLIAGRQHSSALLILEFFLALVDCTSSVAFFPFVANFQEKYLISYFIGEGLSGLLPSFVALGQGAKNVECMNISITDVENITTYKLYPQLMPPHFPVRDFFLFLFTMMLLSGISFTLLNTLSICKNEMVINEKTFIRKDTTMTPSQSQQTTTVELNDRDAFVSPCDCSEVGASGESVDHLYRGSNDRSENSDDGNNDLVYGRTRHISLSLFIYLIFLTTLLNALSNGVLPAIQSYACLPYGNYPYFLSVLLNIMANPVTCFVAFFLPSTNVIAFSITTLLGLIFASYELTLAVLSPNPFFKNESSGPVIL
>Cep791
RPTNYLIDMDKIDGNVLTHDKLYIMAEGNPHQIPGRIGYALNFNESGQYLNFGRLDDVCFGNLDKCTHGFLLSSWMKFGNYHNNMHYFASGDGGISMYQDNGYLHVIFINSKKKWKIQVPNPEMDTWHFVELSWHPDTGLKMYINNELVGYSDGVNFDRSLTGNKEFYIGAPSAGYGANPNFAIDELEIWYGNRDNLVAFNYINR
>Cep792
VFSYVEHVILVGVGGAVPHFSDFNKHVRLGDVVVSTPVDRSGSLYVHCQRAENIPNSIGYSYVTQSWASTNHSLQKAVENLKCTVERNPTIAKPWDPYIEEGRDLLESEESDFNRPSIMRDKLFATQPNGTVVQYEHPKPSGSHYQSYTEGQVTIRYGVIGSGKMVTQNEKMRKDFSQLNGIKAFDSEFDAVLDSLEGSRNCSFLVIRGMADYIDGTGKKGWQPYAALVAAAYMKSLLHVLE
>Cep793
MEEELKCPVCSRYFCNPVLLPCFHSLCMVCAVQIQELLPPFGQQSGGNCGNSNSNSTVGVLDEAGAVSVGSEQDLPDIDKLSIVSETDSGVICNSRPNSYIGSLGFGNIFSQASSGTLFSIRCPVCKKIIYLDEHGVQALPKSSILESIIEKFGCGSEEQTTEDSDLIKCQLCEQDSNDAACMCEQCEVFYCDSCRERCHPFRGPLAKHKLVSPCQGQMLLKKNKTKESKCQEHVDEQLSMFCQLCKVPVCYVCAQEGRHINHDVQALGVMCKTQK
>Cep794
VLMCLRFLGAKGESVRNIAKQFQVCESSASVILDSIIKGLNKLKTVVIKWPNQTEVEDIVQGFYNISAFPNVLGIMATTHISILSPKDHPEVYINRKKTHTMVLQTICDHNMKFTDCYTGWPGSVHDSVVLCESDIFHEIENNPTNFFIKEDIHLLGAAAYPLKKWLLTPFLDETCLVPDQQEYNKRLTETRLVTQQAFNLLRGRWCRLQFVGMTRTALIPNVIMACCVLHNFCLNTEEEFNDFLEEDQLPFDDGFPTPANTYEDDEVGKIKRDNVPTKLIFKNFTTVL
>Cep795
MSTYLNSGRSRQNTIDGDDFWAVSQIERSANKFNLFDDDISVDNASNFASKILSCRDEDDEVSESLASLIDCETATTPGDHPLAHAKNLSLKSNQANLISRTGTPAKPSNLPGSNQHCSSSPSTPATESNSNSLQQIGSSSYGHGRSKSDTTSAILPDSHANTRRGSQHTSSQIFPKPGFSSADSNLSIDDVIEKSVPKTASSSSLHKLEAEVISLKHSLRTADREKWLKPPISETLKRIRDGEAHSGINMYRTREDKVEILNKATESHDGNIIITVVLFLRQTLKDSIFHDILKSHPIAANHYISHMRALKNYSELIYFLKGMDMHEEAAMTMYKQAISCKDLANKFSSLKKCLQEYKSSYPGMSTELWLIESQLALLEWQNTVESMDKSDQRNTILQKIPPTKPLVDTSVIYSLYYSALYHYNDKEAEFASPNILRNKHQLTEKQFLWTTLTARAYLKAWPSIEDMLTTKGNIFSGKKLRAVIGLDKVAELLYQFGAEEADIKKYLLAMNDNEKCLQLSQKLKCYETFIETCVAMKDRRELEIFAQKFSANAELHQKAIDALNTSTIKWK
>Cep796
NSIRHNLSLNKCFQKVPRRKDEPGKGGFWKVNPEYIDQIENGILKKRKHNDLNYTPLKRSRSDISCQSDSLNSQSGPDWEGNKAAEMLSNVIHLPPTDEVSNDFNLNFLFDQDITVGDVKVKTEAIIDEVDYGSLMALSPPDSDGSNADDISMDNFFCSNILNKPVNSSMNGRGHSLDGSLTNNPLDLTVKGTGIKHWWAGNDMCSNSFNLSAETRDFLNSTIFTICDSADGLNTPESSSPLPENPHPWAESRTHSDDMTATFDIDTIM
>Cep797
IWKMAGLGWIVAALTSLPMLFVFVLVERNGQNRCENTFRNKPKLHRQIFLTYVAFVVFFIPLILLILFYARIFLKIAQKATENQSCNNATNGKPGKVHLQSTKSSSLPKAKIKTLKMTLVIVSMYIICWLPYFTAEMIMSYGNHKIISPTLYSILGGIAPINSAANPYIFLMFSVNYKTLNCPKWRRVTYTNPDSTRSHFISSSRIEKSDSYKEQYAKGCPTITVEMTTLEN
>Cep798
MFKKFSDKEMVSSVNNAKSSVQRTIRQSVQEQYPYIESVLNQILPKKDALKVVKCHEHIELLAAQNGEILFFKQREGPYIPTLKLIHKYPFILPPMQVDKGAIRFVLSGANIMCPGLTSPGAKMTKVGNSSIVVVMAEGKQNALAIGLTKMSTEEILQKNKGIGLENLHYLNDGLWNMKPVK
>Cep799
MATSLCHHGIRMVLLIFGLLHSAQRWVQAVRVDAVLIEEESIKKDDTGSQVVYTSIKQKIRLIGHELSDKTEVSFTTNEMQRNDSCSNLQRTSAFVASSSESNISVIVKVKLNPLLPGETYYYLCIKQPLTVNSELKVDHWIHQGSDSWLRLKAEAYRKTLLPIWIQVILIIVLLCLSGLFSGLNLGLMSLDKTELKIIEQSGSKSEKRYARIIRPVREKGNFLLCTLLLGNVLVNNTLTILMDDLTGSGIFAVISATVGIVVFGEIVPQAICSRHGLAVGARTVWITRLFMFLTFPLSYPVSLILDKILGEEIGQVYNREKLQQLIRLAKDLKCEEVDIISGALALTKKTAKDAMTKMSDVFMLELNTILDFETVSEAMKQGYTRIPVYEKDRENIVAILNIKDLALIDPDDKTPLRAVCKFYNHPVLFVFDDHKLDNMLQDFKQ
>Cep800
MNLIPNQPVKCRKLFFLTVCMVLFGVIVLGYFCPLGPSNFTPNRFFGAQTLILQQHSPPVALLHHIINNTVSNVDVSSDIIHLPLDTYNFSTSDLQRDFQLDMEKEDVIVFLHIQKTGGSTFGRHLVRNLVVDRPCECVHWRKRCNCLTQSHKNWLFSRFSTGWICGLHADWTELTECVEKALDKVEGSKRKR
>Cep801
NNGSYSDYPLTFHKVHGQNVVLNYDRTRASRGDSFCKGICFSNRPVAINERVYIRFVETCASWSGVLRFGFTTIDPATFSNAELPRYACPDLTSMSGNWAKALGERYAECTNLLFFYITRNGDVRYGVNGVEKGVFFSGVSTAGPLWALLDIYGNTVSVEFANP
>Cep802
TSWEFQELTSNKQPMISDCDGCYYPWYGARDETVVFHCPSLKTQETTLVMNDNFHPHVTWRNPANENQIEPNLTNIIRNQSFYVWLLAWNMTTGKSYILMNIYWTMNLEIVVDPHKKLGERAKLVSPQFPEQPIILKEKIPIPRCALSPPNANSAQRLVWNPKRGRPVVIIPPVWNSKKSAESQIQKHDSKL
>Cep803
MFKIESYIAPLLMGYVDKYVKLRPEDFQLSLWGGDAVLNNLNLRLDALEQAINLPISFKSGHIHELHLHVPWTRLGSEPVVITVNTIECIVRLKDSTWDSDKRSSKSESSTRSTPQTLKIKPKRQPVEEELPPGYLQSLVNKVINNVNIIVNNLILKFVEDDIVLSVNVKSAECYSVSPGWNRAFVEVTPAELILRKVINFCDLTVCLDKCDSSGRIEIYQEPLLYRCSLSCRMHLTYQSPHSKLPLITKVNILCEKLDVSLTDLQLPLVVRLIELCLALYYGTLQLPNEDSDSNVEPDSQEVFRQSA
>Cep804
VVRQADNRCKRTTFSKVKPKSILEQDSSDFEDEMEYELSKNIESLKRNLSSSEPPRHLPAAGSEPTTSVTTSVASTSGDGNDGGENDKFYNDIYFDSDEEDTSNENKSKKKNHHKVMSNDELFYDPTMDAKDQLWMDERRRNPHKKFVKFMPPPGSKTKTTKTDRPKLTPKTKASTGNKSVRFNLADGNEKPTKRKSSKMPKRPTSDALLDCPACMTTICVDCQRHERYPNQYRAMFVMNCSVDYSENLTYPNSNKNPKKMKQSSEKSKEVYHPVYCSECRTQVAVYDKEEIYHFFNVISSYG
>Cep805
MDSKKISILGTGDFARAFALRAFKCNYDVIMGSRDPSNRSLEVIDRYFSDIEVVDIDSCIKHSDMVIVAIRPIHYSTLSQFKKQLRGKVIVEVSNDTIDKEISNAEQLCEYTGARVVKGFNVLSSWALLSESFGGSKNVFICSDDAEAKTRVMQLTRNIGFTPIDRGMLRSARDIEHTAAKIFPEWISPTIFAWVSFLLFTLWSIARMFMRETIDWSSFPLRRFNPAVCTTAIFLLACCYLPGELAAFFQLYYGNKIKRFPNWLDRWLKSRKQIGLWAFFFATFHMIISVLILASGNPYHFLVVAKYKDYNLEGNITVQVPERYAFYKHGEIMLLAGVVTYISMAILAVSTIPSILERLNWHEFALIQSYLGYFTLAVGITHVLIYGAPWWITLTKPFVLIRSFTFISSILPLTVLFFKIILLLPCVFRPLRQIRAGKEAKFLWQKKKKSKKYFINHEAVTSV
>Cep806
SVHLSASLSQSMDKEFQLKVQAVDKGRPPQSSDIATIHLKVTDINKYPPLFLRIVFEKQIPENFTVNGIFDTVQAIDHDHGPNQEVSYYITGGDPQNLFAINEKYGNLSVNKPLDYDTSSVHRLNITARDHGLYYKETSIIFTIFVTDVNDNPPLFDKDVYDVYIRENSPIGASVFKLSATDADSGSYAIIEYQIVGDNQAQSKFMIDHKAKTINSTSSLDYESKENYSLHILAKNPGTNLQSVTVVNVHLVSVNEYNPIFIQNEYNFSISESVQKG
>Cep807
AECNSHACKYDNMECSKGTFPFKNCKKQSNGRFCWDVFQDNKCDPECNNEDCLWDGFDCKDKQAACNPVYKAYCSENYGNGMCDKGCDNEECLWDGLDCDKNKESLAVGTLVLIVLVPPETFRKSATQFIWQLGALLQTVVRLKRGEDGNYMIYPWYQDEEADNKVNLVKRYITQLLRTEHRLSRRAAVVR
>Cep808
MVFDFDVKTYVQNLKATKPPYECPVKDCGRVYKSFCGIQFHLYNFDHENPENVVPPTHSNKKAKRKNKWHHRANRRSPTPPEFFRTQSRDTLSYADAQRLVEVDLEGKVHRINIYEPLEIISQDEIDNQSNAEKEEKGEKSPQKVNNNKHPENQKLKKEVSNGHVAIKLPEAQFKVVEDYVKPSNVRPRPLSYYR
>Cep809
SSPKLRDYGRKLCAEEWARFTGRYDCAEAIAKFTKAKRFVLRTRFQNSRNKSCSEPDLSCQATPETNDGHSKNVDSNSEHRTRQSWFRKKFKKLLHIQHDMFSRHIGSEMELGGSPFQMIARCVSTPLIPGAISPSDSPPSMRKNNGSEGIKIPRVEVTTADTNVSKQIAEDPS
>Cep810
MHFKKQFLLAGNNNSSGKQSPKQKSHLKEEPSSPSSQQQQKQQQPLPPPPPPSSQQQQQPQQQNPLAANIDFNRPVTDQITKLAKAEKLSQNGNDLPQSSCSSTAKSEAESVSVKNISPIVCKSADIPNEKSFSSIKKPVASEKMDYTTTDHSEERQISKSEWSRVEEIKNHKFSPTASPLIIDKHEPVHPYRDPELMRKNPVQSMLTPHKPLSSSYPNVPTAIPAGHGSLPTSNQLSTHQLQRTLIPQVPYPPHQLQSLGSLPPAHLPLPHAAALGQIEARGLTAPPLSTIAPQQQQQTQHPSHLTALQYPNTPLPLISSYSPLHSGLNNTQLDVLWQQQQKFAGVSNPQFMLNQHQEGLIREANI
>Cep811
RQELYTTLGNPPVRRDSNTSSTSSYMSSMRSENSPYPYGSVGSQFSSRRSSDSSQLSTHLSITNSPYEYDITGNLPMSSRRSSGECSNIGNMTAQLQKASLGSQTNLMNSSSLKNKYQNERLARFFATRRENDGARTSTPARTPLPHEIPNREIRRASDPVRTADPNFAALKSLQRFHSLNMMRPLPIPNNMRSLLSKTDSMNTFNSSRSSIATDYSIAEDQESGIGVAMDTVDNEALLEENMLEDNEDIIIPDDMQKFLNERYGVYSIFPLSNGYIGGGTGDGNEMANVANGNSNNNSNGNGRDVNISPMHAPSQHYMTNQNTNHQTSNTCSSQNNSAQGQVYGMGQNYLGNNLNQGMAYSAEQIMAMTGNNSTNPSPAAMQASMAQIQRWNAANQNFNQSNNGTLPAISGNSAPGTPSYGMNMANLQQNSGVLDQNLITQPLNNQWIMSQGNKPGMESRNQQQQQQQQQQTYGSSSPNNILKLPSLPTQKQERKSPQVQVPHISQSQIPARAKAINRSQHNVRQQLQQQMLSNNRSSVPPQQQGMYNTSNPYNQPLPNVHSNLYV
>Cep812
MSAITHSPMYPSDIFNEDNSTEILFYDNATNITEDELPLDTNNLLVAYHYWYAGIHGYVASIVCIFGVITNILNIIVLTRKNMISPSNIILTGLAISDGLTMALYFPFALNNYVIYGPDSPESRDSIGDARFLFAYAVCSVVVHSISIWLTVTLALFRYIFIRYPRKGTYLCSIPRAKLAVILVTVVTTIVCVPNSATLEIKCNAGHNSTMWYVDFRENNEAERILKKMNFWVQALSLA
>Cep813
MVTLKEIVTMYQNLKREWDKKPPNLDNCGQLLSKLKIALTSVTFLPTDEAEPSKQELLVARDILEIGAQWSILRQDIPAFQRYMAQLKCYYMDYKDNLPDSNYKYQLLGLNLLCLLSQNRLAEFHTELELLPVKDIQNNIYIKHPVSIEQYLMEGCYNKVFIGKDSVPAESYNFFMNILLNTIRDEIAACIEKAYDKLALNEAARMLFFESQVPIREYARQRNWILSKDSYFNFNIVDSQKDTEDVIPAKELAKQTIDYARELEMIV
>Cep814
MSEKTNFVKVHRGSYYDSDFDSDPEISGNTRRSTADDDRRDSDEADASLSRPSTKAKKRRRKHPKYSDHVEGKRQRREDSFGQKKQHLHNERSAELSRIHRFKIVSMDAYSRHKKFINDYLTFYGGKRAEFVRDSSRDKTDLDIIREHHRFLWSDDDDSDGDDLDVDDGDSSWEKRLAKRYYDKLYKEYCITDLSRYKENKVALRWRMEKEVISGKGQFVCGEKKCPEKEGLRSWEVNFGYVEHGEKKNALVKVRLCPDCSYKLNYRHQRKEIKANKKKDRRYKGDVSDAKRADKETDESAAGEGDGERRSEADSGCGSSSVWEGPAKVEVAKSRDQEFESYFEDMFL
>Cep815
MAVTGKSTKGDGKSNRFRPFNKRGSVPQPPMPFFPPPPWHARQPKSSDDRHVMAKHASLYPAELPAFQKMVIACEKALKLVSDKLSTNAVSPSTDSETPKEEEDKQSTTESVEADTKVNKPNSNVSKQNNNQDDVYRSLRGVQRVGVFGHGLLLQTDTCVELVALSAEKPTETLLNQIYECFPSQLALVTDEKYDMEINVAQAAVIVIRVKEPKISCKISLTSPIMRENMDTPVVSGGDEDQQEANNNDCKTGEGSDQALEDSDAQGTFEESSNKVENETAALNTHSDMHTEEADPPDVLNKGICLNALAELRRAKWFQARARGLPNCLVVLRILRDLSQRIPLWSNLNLWAMELLVEKCLGSVRAVLGPGNALRRVFECLAAGIILPSCQGLYDPCEREPSDPISEMTAQDREDITAAAQHMLRLIAFRRIRKVLDMEPLPPPHRKFKQRKRKRVGEGAEGDAVEKRDKQCDDVDDELVEDVEDCDIEPSDA
>Cep816
MVTTVNEDLLKKRKTYITDLDEYLKGCEDDLGKLFERVQWTPQHFFEQDSEKVPCSYNVNHRLPRNSLEKHEQCCKWLQLGYTSDELANVPGSSSFFYEKTNIMTIKLEKSNLQSILKEFHRNNGTMSVNYEREVPQTLEIQQRDYSVDERRAIYDYVVRVAKEFQRMQSLPEDTLLTTDFETLIKKAAKGRELNEPSSETEKWAAMRDYKRRRQSYRAKNVHITKKTYTEIIREVIHNQVELLQTLLKDSSEVESAEVQSSKRSDRRSHSSSRREDDRDRSRKSKSDNKKSSHEKHEARHRDGEKSSRGSSDYKHRDKNTSDIRKESRKSDKIDSEISSASKNVSLTESKSSIKVMQEAREDTSRGCEQTRETTVISDYVLPESRYSLKRPLSADDDTEDTEDAGL
>Cep817
YIYCDEIQLDADNVWSTLYAAKKYLVPYLTKACVQYMGTTLSARNACVSLSHGLFFEEEELTQRCWEVIDAQAEEALKSESFCEIDHSTLQSVLARDTLNVKELSIFNAACKWAEAECLRQDLQPTPENKRAVLKSAMYHIRLPAMSLEDFANGPAQSGIITLKETTDIFLHFTAHSKPILPFIHNQRTGLQPQKCRRFQSSAYRSNQWRYRGRCDSIQFSVDRRIFIVGFGLYGSSNGAAEYQVKIELKKNGNILGQNQTSFFSDGSSSTFSVMFEKPISVEADTFYTASAILDGAELSYFGQEGMAECQCGKVTFQFQCSSDSTNGTGVQGGQIPEIIFY
>Cep818
MMKNMEQDEVLDHLNDQSSIKKLETLKQLQLTVKRNGGRLPWEDPWTIFRGLDVVLVDVAWEVRLKCLHLIVDLIPQLGFNIDSCMFLILKNLILAFADIKKPVRRTSIQAMHLYMKYTNNFEELSKAIVLYGLENSNDHIKKEWVFALPILFTKDLSGRNVFPYVQSLTKIVSQDYNDNLQELAMLALQTISELVGLNKFKSYLHRLPEDIRLSYLRELLPEDRELYSDLNDSQEYSLAQPIFHTNQQRQFPYQQPHPQNSNYQDGQQTEIFHSDDNGFGVFPQQIIAQILRLEDGYRLRAPAVERVKGILHSLSRQKIFYKMGPHMLQFIYFVDNLLDDSNFKITTIALEILSILVEKLEQDAQHFLKHLVSTLARRLGNNKIVIRQGIMKVTIKLMQNATPKLVLGVMLDNLRHKNSRVRQDMINILIAALLTFPSYEFDLYALCKEIVPLLTDSKRNVRRAALECVAVIAQAMGQGRHQPLFQ
>Cep819
SEKNFLKIQEQRRQKSHELFEIQMNLRKINAELEKINRADDKYLALLTQEHAIIQREANLNNDLSDLEKLEKEHFTALSISVRESHEKERAQSEKTKYWSVIGSIIGALLGIIGTTINNKMRMNELRSIVTKSTEEGQQQRALTEKVITALKKQLASTETFISELHGLLKSNVLTPATLSNIGEQFIHYNKEHAKDSSAAFLTGSSQKLEQQTAELLTCLKHQDKFLTIELSAIKELLQKTHMDVNKDGIIYINPDIDHHLEDNNRKLEQRLKLHSLATVTFIYAAFALTLPVLYSIFRGN
>Cep820
MNVSECIDLNSNATSSKSPWNLPVTVILSIVSIILMVCIIVGNFLVITVILRHKGMRTRTNLFLLNLAIADLLVGMLMAPFTLITIISGRWIFGERFCNVNGFMNALCYITSCHTLMYISVHKYFSITRPFSRFITISRIFIMVIAAWTWAIFCATMTITGLTSVCFKYGTSQCGPLYPNDKESYIHHTIIQVTVILIPLSVMGFTYISMYREIRAHTKRLQQNTRLRKDTILAQQKKVIFTLFIVLACFILCWMPYHIYSMYVSLNKATGNFNTIMNPI
>Cep821
MANKVNLLTAVLCYMDNHGILNTVKNVCKEYEQMENCTFYSFDVEIDSIEFLNENPFLGNLLLNSPREATLLFQEILYYYITLIKLLSEDIKLNQISVVIRLISIPNIAGVYVIRTFCDLLAMPAKNRMITLQGVVMGMTALSKYTHHTIYACPIIECPGASSKEYIRTHIPGATEAQIIRNNFCCFYCGSILEEIKPCRYLADKIIAEVIPSWVFMNSKSFRHQAILVYIRGDLIKKVSLGKEHQFYGIVRRDNQDSEILVTIEANNITNIPYDLFAGHFKCLPNSLWDIFQNTSETPWRFASSLAFYFADKIVPPGSFWVLKLAILLNLVCSGNENTDPLHLLVIGEESHIISKILLYSLRFCPRAIRHTANNYLTGKVTADTYCSAPYFVEAGSLLLASNGVCYLGDVSQCTKNTTERLRSILIEKKIKLGVGSKFTEGLPHLIEYPLECRIWAFDSTNCKIAEKGDDLLSKNNFVSRLGYLMDAFNFIVFTSPHEDYKVMNHIFESYFDEDDTASILDSDLQQLLTNLRAREVSLTDESEHILKTYYIASRRARSISMDSSLVPVSALQVLAQITQSFAKLSLRQKATVPDAIMAIRLYEEALMMRFGMSVFDVHLSQQNDSNNINTFLQSNDAAMMNFFAQFKQCCTSFS
>Cep822
AMEVESTSPSGFFLDFYTQSTIPTTDFLNNTNSSHPIRDEKLVKIEIAVLGTCFTLAIINNLCVLLVLLWRRKKVRRMQMFILHLSIADLIVAFFNILPQLIWDITFRFMAGDAMCRFIKYAQMFSLYLSTYILIMTAVDRYRAICHPLSNQTWTPCMVYCKIFIAYAIATIFSIPQAILFQMQEVNEGSGIYDCWVHFEPAWVLTAYALYIFFALYLIPILILFFTYGSICYTIWAKYRHAIKTKKDANTRYPQRRKKKGVILRTHSVHGFSKAKLNSVKLTFAVIVTYIICWSPFFVSQIWWLFDETVVG
>Cep823
ENTSQEDNLREQVNELREKVKTLHIQHEIQMKTQLEKEDNLHSIMVTLQEKHHSEQNVMVSEHRHQLAELEEELKKQRNRTISMLMEKDLEIARLQTLANLPTYNTDLYSQHSSSASLPQKQMDASNAMDNAGSGILPEEQQSFSKLLHNVSSPSGDMPLIHFAQEIARKDVDIASLRSRKYQLETALRELQHSLLLKEQKAKEEHEQLQEMLRKHERDKSREGANLEYLKNVVYQFLICTDSSGKQKMLNAIITILQFSPQEREKVYSFCKVRWG
>Cep824
MGSCCTKLIEGKVTAVSHFKLKRGTKPERKELDSELLKLTDVKAALLIQKWFRVWSSKLRVRREIAWNVFQEIEYFGEHHQLKLSKMFKVLIEEFQDTAKVDFIQQRLINKAAGRPSVIDVDTSIKDLEIPQIIPNDYVGIVITLPYSSNKLQILVNDFRCGKIIHAAYVSQILRDTILKLKSRNNLYRITTTSVNKKVTIIGDLHGSLDDLLTIFHKNNLPSTTNPYVFNGDIVDRGPKCVEVCMIIFYCILVFPNHVFLNRGNHEDPILNRRYGFIKEITLRFRTYAKRLLKMFNILFKYLPLGSIIDNKILVVHGGISDELDLKKINQIPRTKFVSVIKPGSFFEVNEKCSWGYLLDLLWSDPSNQKGCTENEFRGSGKYFGPDITSNFLEENNLVLLIRSHECKVNGYEYTHDNQVLTIFSASNYYERGSNKGAFVIYRGDEKNLSIIPFVSNEDALNNLNIKDQIISLEISAFSKIKQMISLKLPELKEALSQYDKDGTGTVSAKDFSTCLGAVLKLKVPWRLIINRICDVDSDNMVHYENTFKILDLSRASKHPVADIVYANREILETIFRTFDVDNSGAITMQEFKDGMMILQRCTSHIFKEGDIAKIGKTMDFDKDGNIDINEFFEAFRISAYTW
>Cep825
EYIAVPSDIVFMVDSSTSVSRQNFKKVLDFIKHFLADADIENDVVHVGIATYSTNVFIQFNLNAYTTKEDIFNAIDNIPYRYGSTNIAHAFRTMRTRMFTPENGDRPEARNIAFLITDGVSNIEHYQTIPQAKLAHDANIHVYAIGIGLYDTKELEGLSSKPSQENTFILQDFNELDFLKNDLFEQIYP
>Cep826
MRSKVKEMTSSLDFDIQGEGTNDSVWDLPGMRASDYHMRKRGAKREGPSSPSDSGASSTTEDSVESRRAKCARKSSRRRKVLSARERNMRRLESNERERMRMHSLNDAFQELREVIPHVNLDRKLSKIETLTLAKNYIKALTNVICEMRGEPTPYKFEFISDENDVTACEHTSTHNKDTCESCIKRAKQKKEKTSTIKEQDSEGISISHNEEEEVNKEKSNLCLC
>Cep827
MSANLSDIEKFDELFPVLLEDISTEWKNQFEGDDLLERVREVCSYNVPFGKKNRGTTVPAAYTGLMNGQVSEDDLRLARILGWCIEWLQAFFLVADDIMDNSVTRRGKPCWYRVENIGKIAINDSFFLEMSIYTLLRKYFRSKPYYVELLELFHSITSKTVMGQMLDLVIVPPDGKIEFEKFSLEKYKKIVKFKTAFYSFYLPVGLAMYMAGIKEQEIHNEAKDILLQMGEYFQIQDDYLDCFGDPSVTGKIGTDIEDGKCSWLVVQALSLVSDEQKTVLERNYGCDCPHKIQCVKSLYKELKLDELFLKYEEESYKLLLEKIEKCSHLPKEIFLTFAKKIYKRKM
>Cep828
PQKLLQKLWEFLCCQQGVKSCCDCHWFQEKKISKSDIQHSVHNPRLDSTSSHSESVSSRDRVDSIDSRARTDSTSSTGTLMNDYRRAGKTPIIDMKPIEFWAANRESIQPRPKRRHPSEAEISVENFQRELYEVNKSEGLTDEQKLVRYQLGQIHFGLQYDVSEKVLMVKIIEAKDLPAPYCLDKERQDMARSNPYCKISLLPDQKNSQQSTVQRKTQDPTWNEYFMFEIPYKEAQMRILEILVKDFDKYSRHCVIGQFHLALNSVKLIKGGHMWKPLSPSSK
>Cep829
VMVDFFGRMLCMQTQLLTKEELLALRCRKRKNSKSSKDRKKMQEIKYDKVGTFEMQTEDNWVRNRNPTLASALAPIVNGTTSLAGATAIAPASDIEQQCNDGNQGPWQAINTLEGDVKEIRRHLQEMTDKVSEKEAGEIIAREWKHVALVLDRIFFFMYLSCIVASIMVIFPKVAYHL
>Cep830
FVNIKIPQGARKEGVRVRWWQPENDGKLLRDWALDDIVIGGNMVNPVNVTSNFTTDFVEHEWLTTNNLEIGEYCGQPESAVAKPVAGEGAKLTTRDVKIEDDYILQFSINVGCGAPWNSSISPVHLQYSVNYGKNWYYVTPQCMTKDPQCNTEASVKTVYYTTFGWQRVIIPLTGHVVS
>Cep831
FDQYPLRRNLTGSASLDTLTQVGLAKKDGLDPEARLIVIQDFVACVDDEVSVKKGDIVYALYRDNDWLYILCDNGKEGFVPISYTTQAIRKQQRTVDNDIKQNTLEKDSHNNSGESYISYQEASIFHKRDCGKFLVVYNFDAVNDNDITVESGDIITVLNVDDPNWFWIIKNCKQEGFIPASYLVPIIHTDPTGKGV
>Cep832
EKLQLPRRPQQSDVTQSAEEWLLQFSKEDIEKNLSYYKNRQKASRHHSTPWQQNTNSPNMLCWQTLQHRQPTHGVQAGRYMTLPVTNICQEQFETEDIDVNNLMSPKEIEEQKKFRQEFYSLCCVDSNRSLFSGSNNECDGENQTQTLKNLHSNNETCHEHCQSNLAEFDNVSLKIDNLSKTVKELQSSFSSLNSIECNSDIDSDIFNPSGHSSSVEGYHWVEDEFYLTPSSGDIIFTSCPSNESSASCDWMNEYADDSSEAFELKDSCEEDQQFLQKLCAVANLNVDSSKVHGGAEKLSTPEKDISDMLVMNPE
>Cep833
MATTFGPIQDFAAGGIAGWSGLCVGHPLDTLKVKLQVSEVDMLGNLIPSTTKKMSEAFVIMNKEGMINGHFRGFLSPFVSYGLLNAVYFGVYGNVLTFLDEKANATSSLMSKFKPNYFNIYLAGCAGGLAQTIPGCPFELTKVVLQSQVGNAPGLKYYKGPLEALFDIVRKNGLMGCYRGFLIHNIRDIPSCGVYSLSYEYFCYRWKNHYPKVSGDVLNFISGGLTGVISWLMILPIDVIKNRIQADCHKKLYRNSWHCTKATYREGGIPLFFKGWVAVSIRAFLVNSITLMVYSYIKNNYRKKRH
>Cep834
YTVNETVLPKTSTEVHTSSSTIKSEPTKALDEHRELDAILEGLLKDQAFESVTPAPASVSETSTVTSSYTETHKPMSIVTQKTEIIKESPVYIEESHYTITKSSEEKMKHVPKNAFSYTAPPIVETKIIRETESRKSPDKEPSTGPAPSPKSYTLPYRADYENTYSTTYTTENTSHMDSEALSWLEQQQQKLKQRKEDDDGKRSHQEKALVEELKHAQTRYATKRAKSDQEEHEVMQSYINGPSSPITFDGYTVYQMSISPQTTTRKHHSVNDEVFDVSASETHSRTVSKPPPSPGPTVRTPTTTTPPAPVRSSSKDYMQRQRSNSRDWPPQQRPQR
>Cep835
MPENLKIKKKATKMDKSLVKEESDEIVSDVQAFIKDLGLNTSVPSSMKSNVSAQPLPEDFNWGDMMPKKKGTVPPSASQTEKVSADTSKDAADSKGPSKKKSKNKYRPQTDEGVVGLNKVSSEKVQDDEISSTTKSVKKKKTGEKSGKKEFIKLVVEAGTVWYDYLEKKNMDNKSRDNTNKTKRTSAKPLESEAAEIFQKDVENYKNLRAKREPSESSWFEKVIASGTLSDKEAAFQLYVTQSPVHNLDSLDNLIAMTQKKSRHVNIKAALVLKDLFIKYILPPDKTLMSFHEHKTDELSNSNRKKQLALWYFENELKKRFGVFAESLVRMLQDNVDACKEKVLAIISEILVYTSEQETILLSSLVNKIGDPSYKVASKTIYVLSKFLKLCPLKKLKVIDEVEMLLCRSGMKERGLYYAFCFLSNLRLKEGESKIAEKLVNVYLKFFQKYIQKGEMDNRMLSAILCGINFAFKIIHENREFIAEHTEILYKTVHLVNFNTSLQVMMLLYQIMESESLSDRFYMVLYRKMCDPALKSSNRHMHFLNLVFRAIKNDHSEARIKAFIKRLLQICLYQYPPFICGSLCLLSEVFREKPKLLNLDQNAENLMDSEDEECYKDVELDSDTESPQQAASDSELTNKDDNEEDSKSSGQVSSWVHRKNLKYVPTNIYYMPHHRNPLYCQAETTLFWELYLLSFHFHPTVSLYASTLLNNKFIDHEGNPLQDYTLIRFLDRFVFKNPKQIKEKSSEPKKNRYIPTGIKLIPANDRKYLEKANKIPVEEKYLYQYFLHKKAVTTDKGIFSEDEEVSDDEFDQILDQYERNADDKELTAFDFYGELGKQSAKKRSLEADFSSSEGSDEESDDEVDLGEDFMAEYKDFGGESDNENSNCEFDEENIKFSDDSDGEDDYEKFCKPKIKKLKRLKKESEQNPHDTSKFFVAAEEFSHMLEDNIVSNIGSQAVVNKDKSSAKQMKWEMAREQWMKKSD
>Cep836
IGAKRCDDMSERTCLMSQLGSGPNMNSSVNGYYTVQDYVEILKAAKKHHIEVIPELDMPGHARAAIKSMEARSKAVSGSMGSMFLLTDPNDKSRYRSVQMFSDNALNPCVTGSFRFLTHLLNELKAMHKPIMPLKNYHFGGDEVGDGAWLKSPACQKLMKSSAFTTSEIKHYFVSMVSNLTAPFNLDISAWEDGLMDTSDRMFPRQSIQNENVTAYAWDNIWEWNKASRAYKFANAGYK
>Cep837
MDCMKISQNKIKYLNKNYQKFPHKIYDSKCDIKLSVGGTSFRVHKQVLSEASDYFSAMFHHDMKEKEQDAIEIKDISPKGFSAILDYFYHGNITICPENIEDVLEVARFFQADWIVDVCCNFLVEYMSLENYTYVQNLADKYALGDLQPDILQVLALSINELVEQPKFLQNLPENLLLAFLQCDVYVEAHEHFLFKIILDWVDEDPCTRKPSLLPLLKEIRFSLMELEELESIPDLVHEFEEIHNEIEFAKNYALCIQAQCLQNDDKFLPRGAHSVLAMIFFPDDICTNIAYKDLDNPGLCVEELDSPLHIRYEHTRETVLGNFLFVAGGYTTNYCSSNCVFMYDPRFRTWTEIASMQNPRVSFAMCSSDHNLFVLGGINHMFVDNNEVEVILQNCEMYFPEENIWVAIPDLPLGIFDHASAFANDCLYCSGGITDNPENTVPVPFLYVYSFSTKTWETKAEMLYPHQRHCMMSIDNKLFVLGGYTRDNEIGFKDCLTNECYDIETNQWTEILSTPPEYGLLQSHATQLENKIYIIGGEKTNLYAYDFEKNTFEELELLDPKIQRVSCLDVAYP
>Cep838
MFYNCACFYSRNIFLRKYGLHITYKDECSFKTLYGETLRQKGCKSNEQFEAIFKEIKDEIQRRRDICKSALHRRELIASRYRPLHPSIYLLKESFLDPKFLHLVYLCKNAGMNEDVKKSITVHKSFRLYAFPIFTQEFCDMLIEELEYFERSDLPKGRPNTMSNNGCLLEELGFDKEFLEPLRMNYISWITRFLFPDFGGGSLDSHRVFTVKYSMGQDRNLGAHYDNAEITLNVCLGKDFSAGGLNFRGLNTEMYETSTYHYPNSPRYGILHRGRQMHEALPIESGTRHNMVMWMRSSSVRNHLCPMCLSVPQLEKDTTGGYGQGFTMREERQDNPRFVDVCVV
>Cep839
MIEFLGDFKMANTGIPLDICYGSLSLFTTILHNIFLLYHVDMFVSFYKIDKLSFWIGESIFLVWNSLNDPLFGWLSDRQYLSPQPTAFSFKSNEPYSKTNTGSSSSSKEENLYTYNKSKYSEKTFPSSYSNYSKISNRQSNQELLQSEPNSINASIISHRLNSLAWNGPLFAISFALFWVSWLSPGLQFVVCLCLYDSFLTSVDLQHNALLADLAISADVRTRLNACSAIFSAFGSVSVFVSYAVWHRENLVSFRAFCLFLSVLSILGFYVGIRLLRTAAIPLCSKTSSVTVENTQSKLS
>Cep840
MSELDEVFRAFTKLAGAKTPEDEKQMNSKACAKMVKDCLPKEVVTIADASIFPKYKEKGKQFLLINNFHLFIRGCAHEYAKNKSKNPKLPEGDPQVDKYYEDFVEMLKKGRPNVKEVKISKTGNVAGLTDVAGYTGTHKERFDEEGKGKGMTGRKEMVDNSGYVGAYKGEGTYDKVKA
>Cep841
MLTQIFSQFCWRSLTRPSQLRSIMTSSAKLRFLRQEEAQNIDQELFTTYGFSVDQLMELAGYSCALAAGRSYPSLLKGASVLICCGPGNNGGDGLVCARHLKMFGSEPTIFYPKCPDKPLFKNLRLQCEKMNLQFLDSFPTDQRDIDGKYGLIIDAIFGFSFKGPVRGTFAPVLDLLKRVSCPILSVDVPSGWDVETGAEDGLQPDTLVSLTAPKLCAKHFRGRTHYLGGRFVPQDLERKYDLNLPMFPGTDCILELTST
>Cep842
MPHSTMLLAHLGIYLILLPTFLYADIPVWRADNYPHPRNQYVLCKQNKPEWLCDPDGLLDNNAKDILNLVLEEMNVKYTLCPCSAWECESNSGGYYTSVILAKKIETGTNTSQAALLNNAIGFVSELDKRWSFKEERCEEGIILFYSRDDNTLLTYSGKTARKVLTPELIREITEKAGQHFLPDENISVGLLKMVGDYRQVLNNHYVPQSKHLGGEELIGSTIRPLPYI
>Cep843
MENINSEDGLDRAVTTTKLRSPSQVSDSNTMDSFQDGGQQNMNSEQNDYTASLDSSHVNSESNNYPQNSGDGGVSSDSYARMNENIHPTQIPGFGMYGRGNYSMGDQHGAMSMPGSSEFSNQTSQYHGQYLPTHVRPGFPGGPKPGMNPMRPGMGTSGMGMMPPSYNPASTRLMSGQSISQQSGPTPTLNQLLQSPNSAQRYPNNYSEYGGSQKVPADMGSVAGYPMQQAWSPHQRGAINAFPQTQGAISGCQAFRNQ
>Cep844
SNPCEISPCLNEGNCLDLGNNFNCLCRPGFSGAKCESDIYECESNPCQNNGVCRDFINGFMCTCPYGYTGSTCETPINTCRGISCLNGGICVADSEDTYHCDCLGGYTGPVCENRTDGVIPGQTCKMIKCQNGGSCLPYKEGGFVCKCPAGVMGPYCEVVTGKECDKNPCSADATCVATTNDDDEISEHNPGFKCLCPEGRIGQFCENYVDHCLINECHNGASCSSVANTFYCSCTSGLKGRLCEHDIDECLDNPCENGGRCENAYGTYSCDCKKGFTGYNCSTNLNDCTVNSCQNGGTCIDRINGYACKCPFNFWGKKCQHKRYPCDHKPCKNGGVCVSYKASFYCECKQGFTGKTCSDLLDPCNPQPCQNNGKCVYEPVKGDLKCVCPPGILGTLCELRNECFSSPCLNGARCLEQLGKYVCKCAPGFYGKHCQTKKTTCIPNPCTHGGRCIQLTNIFQCQCTKNYDGQTCSHFKYT
>Cep845
PTPDFWITESNVSNNNHHGISVQDMRCLIWVNSTRIMNNGYEAGLRVFQGAGIVNVNNTLLQNNALAGANITYSGGRILFNHTRAIGNQGYGVYLEFLKLNRSRIEQGLDIYSYSSKFSENSLAAFRVGNYCKSADVLIDKSFFENNLREAIEYLSCNTTSPTTNFSVTMSQFVSNGKQAILMAPILNTRGKIANNTFRDHLNGALLMNNGEDILVSRWYAKFPVDYDMYGNEFRDNHGPYAVNIRLTEESSEQSLMFINNKLLDNNIQNSFPFLNPRSKANAVLIISSSKVVAVLNIISNPNSTREMATHLTDPSKTIDATMNYWGSPDYQNFYLRIFDRDDRYNLAIINFFPALADERIFGDRQVTPALKPDSKNIFLRGQIIGGELKENKVLPKGFYTVDKDIYIEPEATLTIPPGTELSFQNSVGMIVYGALVADGRKEDWVRFSLEDNYDTVVENMTFPIRLVDGTTEQEGRLEVELGGTWGTVCNK
>Cep846
AYNWALESMKFIVNMKTENCSSVEKLDNMIRSMELFMQDHPPISDELFKETLQQAKELQNEKLISQCQKTIARCEEAQCKLKSRKLALKRAKSQRQTKSLANSDSPCNCIVKSSVTDLDENYLLLPPSQSEKKTASWHAICASLPTSPKIQPRRASLPTKGEIVTQISPISNMSSQDMEEYQEQLFNDGYITEDLSHHVVTSLPKSLTLRPDPNDCDTSGNKDKLFSRLYSSKKSITRTVTVPVTLSHTVQNYKLTSSQTLPQVDTPGTLDSVP
>Cep847
MGGRRVVVTGAGLVSCLGSDVQKVWQRILAGDSGISCLKDKAYQNIPCRIAGVVPRSGQNDDSSDIVDIDSFVTPSQKKILSLSSIYALIAAENALKDAQWKPESEMDRLRTGVAVGVGMVDMEEIFHSGKTLYEKGYKKVSPFFIPKILINMAAGHISMKHSLCGPNHSVSTACATGLHSVGDAFRLIKYNSADVMLAGGVDAAVNPLAIAGFAKIRALSTNFNEEPHKSSRPFDRQRDGFVMSEGSALLVLEELEHAKQRNAPIYAEVLGYGLTGDANHITAPREDGYGSYHCMKMAIEEAGVDVSAINYINAHATSTPLGDAAEIRAIRRLFGDHCDKLKISSTKGATGHLLGGAGSIEALFTVLSLKTGDIPPTINLENPDEEFTGLDLVPIHSSKLTDDSQRWIALSNSLGFGGTIACVCFGSMPLSKS
>Cep848
IWDFKTGSPLVMADQEYCSALQVLSDGDKVALGRTDKYANSTSIIVWDLLGNQPIKEMRYEASVGNNDYISFLCLSQNNRYAVAGFNNTFDNSAEFVVFDMTLTSYNVVEPSILKMDANPECTAVLPQDEAVTGLRNGDLVIWNLRNGQPSRQLLSSSGLHAHTSEVSAIALSEDSSVLVSASADGTVKVWDMKNEVLGSSLVGHTRE
>Cep849
SKMPLTIEGQISMEKTPSYFITRDVPQRIYNMSKQVKLIVVVRDPVTRAISDYTQTMTKRRSVRQFEQMVFVNNSSRIVDTSWGAIRIGVYAKHLELWLKYFPLQQMHFVSGEKLISDPAGEMALLQDFLGLKRIINEKHFFFNETKGFPCLKKPEGSGHPHCLGKTKGRQHPTIDPSVIQRLRDFYRPFNSKFYKMVNRDFEWP
>Cep850
MYSRCICNICICGKHHCKLRSSIFPSGEAKGNITEYTSKYTEHEGDPVKSFKPKYPPMPDGKMDGKTIHNTDFQPHCIEKPRRHIQKPWIKPSGEVANLTSYRKDYTQKDVPLTGLIRQVSRPITSGKFCGDPTYKTDYKQWDLGPKFQHAVKSWQKPTEKMLGESTCMRDYIYREGKPAVCYRQKSPDLTKEPLSNMTNYRDIYIEHPLPTMVKKETSQYKRPEVPIDSLTVTMRDYQGHSANRPQNYGPDKTPYQTTTPFEDRTTFKDDYLEWPTTKPKLHEYPKYKEPESKIDFVTSHNQAYRKLPLVPTETCRPKTVKLFPDVFSGNTVYKSDYKPWEITRGPLRKENTYVVNDNPFKGISATKADYVPFPFQKTECFRRDDSLKIGNEPFDDGTLYRNEYIYKEPVVCPVPLLGTKDAPLQFDKILDTGHVLYKPISAA
>Cep851
GRLRRPLRGFRMGTLREDFLYSSSLSDPDCTSGSEQSCDTVIYMGINGQSLSDRELTDNEGPPKSLPLLPRTNPRLPRRTSGSRSSGDEGSASDTGRKFSPVDSGRGSVNKLYYNREPSPQSRVPLMSPVTTAPSSSQDGPCPSLVPSSSTGYQVARRTNIKQKMPLSKFKPEGGVNGRHQINNEGPEFLEQWVDGPGAAIYPDKKSTELWVDGPQAFMVRTSNGSSRKQPRGIKETDEAFRGRVWVSKRRNGNFSDGDVQSLRNIAMPKEDCESERWIDGPSSGADMSTSDTRVSNINQAKHFGPSGRKKSPSQTNQPSTSNRRSPDRSIVVPPSSTLPAPIDSKVLQQRGAPNEGSRPESTASVDSINAEPSDSRPVSFHSNVQSTEDDISVEAIGNSVDNCIEGGLEKFVTGWVDGPQAFVVRTSNESLPAPGEENDPNLGFIVDSCNQVIGSLEPFSNYSQPQDPIKPCAAINNIQSPSTRIEPATEATDCVSVNAHTTRRVAEWLKSVSTEDEVSKSEIKPGNSSSNLRFGALKHGGVLGFESLASIDAKALGKEIDRVWFTDEEVTSEQKFEGFYNCGDIVNDNNPETEFANLLISNRESIYEIQADQQLELARKNNPDATTDDDTFSSVSFPKEDPESLAIAQEEERVITVQKLKALNAAHSEQPTLMRDVRGHCQYEGSKLSDLEEVSEEESVLECKLLCSRKPDGSSGPYLSKEIFHEDGGAFDVSVIKQNYTINPTSSSVYIATSKQMSENISLLSNNSDNLEVSSLSGYSVISPYGDNKGSKFSGSQVPVYNLNNVTPLSPAMLRRPLNKINSKSKEADGSFSPGKIQSGLGEVLTSFSLTNQGSQESSSPKIQTKFVEGSGYINQGPTLLTSSPTIQNKVAPSTYNSHMGPSLPISSPTIQVKYFKGPLPASPSLTSSGHNNQVPHPGSSSPSSPTVQAKHCKGSTASLTSPTHNSRAKERGSKTSKFVTQSTTTPNPRNRSSGSKSQSPSRTRLPLFNPSNLCQLTKLRKKDKASVEKATQSKPHDDGQKGWSKGSETGVEKTTPSKVHDEGRKGRVKNSEVAVKGNRIVGGEEALLSPYATVTKPRVVRHSSSGHCSDNSSTVSTEIRPQMSSRSEKLHGGGTSSGYESMLRDSEATGSSSSSSSAHEDSASECSSSDRKKGTRRKKVP
>Cep852
ILFNKRLRCIQWVSVILLTIGCLIKELGHVKVMTVASPPATAVLTAASTNVRKNVNITSQFGFSIFLIMIQVFSSCFAGVYNEYLLKDKACNVHIMVQNIFMYIQSIICNGALLIFRGELVNSLTLNSLMSVFQVKVMLIMLNNASIGIVVSLFLHSLNSILKTFASALELVFTAILCWIIFNIPIDVYTIGSIFIVTAATFMYALNPVVNRPKNTTEKELQLSVDEKSRDSQPV
>Cep853
MNWFKRTSNNKQEARPFLPGNKDEYGFPEMHPRRETDPATCLEVFQNHWKQAWMVIEDEDGLLKEQYSMDEVQTVMHNFEQMMTLLAGEESYDDDHHQGRPGPILVLIIKDNTFEKFSQWCEQIHELEERLICEQLKIFYHLIAHSEQLLLIHKAIVQPLMKLLSSCTQYLKSKEVEELLAQVLHQICLCISQQTSTLETFFSMDEGKVPAECLIFSLILYIHRDGRVGQQAREALLLIMALSNKYPDIGRYISDYCP
>Cep854
QIPNTSSTVLKSSDISTSFNSIFPPSRSQNGIGLNFQTGFGMNTVHNGPTNTPQIPPHSSAMPNLPHVPSLGLGNIFSDVNSTSQNEALNISPIKFPTNSILPPPQASIDPNSLQHHHQGGALYHNRSHPPPPPVIHNMSINSILSHNPHGFEPRGPVAQAINSTVTPSGFHGPSHSSFPIPPLNFSIHEH
>Cep855
MNNFVGFSKYKFGLKFPGICQLLSLQIKYSTSNYYEDFTNSASIYVHWPYCAKRCTYCNFNKYINSNVNNIRMTDSLVTETKALLKLSGVKQITSIFFGGGTPSLAPPSTIQRIIECVKQLANLSNRAEITLEANPTALEFQKLRDFKTAGINRLSVGVQSLNDAQLRILGRNHSAAEAIRCVEEAINLYKGSVSIDLIFGIPGQTLKDWLEELKRTLCFCDDHLSLYQLIVKRGTPLYHKRSKGIMKFPNDDILADMYEETVKILEEEHFSRYEVSNFARNGAESIHNKSYWQGKQYIGVGPGAHGRFVTKGQSLEVGHNFRQARIQILEPEQWMAAVERFGHGTKISVPLSLKDILEEGLVMTLRTDEGIDCSEWHQRTGVDLLKILFSSETIQEYMLQEFFSIKGNRLKATKKGILVLDRLLPDFILALQHYFESFEKNQR
>Cep856
MTHSHSLLTFGTWYAGIHGYLSTCVCVFGIVTSIFNITVLSRKNMRTPVNNILSWLAVSDMITMVSYVPFAIHFYILNNPMQLSPTKNNKSWTWFMLFHLNLVNTTHTISIWLCVLLSIIRYAHLRSPARGEYVRLRRLKLSRIFIMSIYVFSAVMMTPNFITKKIVEKPTMDNQTVYLIIDDNLINSDSQAAIILNYWLYAITGKLLPCVLIFIFGGLLIYKIHEKTRRRKQMMQISCANRTRLSEHSRTTKMLLTVIVLFLVTELPQGILIVMSITTPNTFDFIYVPLGDLMDIIALVNNAINFVLYCTMSQKFRNTFFEVYCACLCIHSQNESDLPLRQKIDSYSNNNQV
>Cep857
MHGEGSMAKRRYGIRTNSLIGILFGIISGMLLASWSGYRFITCGLSHGRCCILGQLSNDPVQVTDTSQPYASTSCQQTQEPQNVRKSTKNFILIGVMTAKKYLNTRAIAAYKTWARSINGEVIFFSSETSQGNGDLPVVGLRGVDDTYPPQKKSFSMLKYMHDHYIDEFEWFMRADDDVYIKGSRLQSFLRSINSSKPQFIGQAGLGTKEESGLLKLKENENFCMGGPGIVFSRATLKLVASHVDHCMQSPLTLHEDVEIGRCVQRYAGISCTWAFE
>Cep858
MNDSVDTRNGSFLYQFSTEYAKYHGYLSLVVCFFGIVTNIINITVLTRKHMRTPVNLILTSLAVADILTMASYLPFSWHFYCKYPNPNPHRNTFGWMQFLIFHINFTTTTHTVSVWLGVLLAIFRYRHIQSPAKGNLTRMRRIIRARISVCLTYVSAALLLVPNYISYDLILKDESYYVLKSIKANTDRSFLVNLWLYSILAKLLPCILMIVYGGLLLRTLKAKLKNKRRLSSLAPANSQPRILDHSRTTRMLLVVVILFIVTELPQAILLILSATLERFFGDYYTPLGDLMDIVALINNAINFVLYCSMSQEYRRTLMQIYCSVLSTQRSIVTLDMAPELITNTRINLR
>Cep859
VKMEGFHKLHDDLEKVIEKEDSNSSVTTDSDETKQEFRTIRERVIHLINTNIFQIGIICLVFLDCLLVISELLLDLQILQVHDYDKMAVAFILRYASLAILGIFLLEIALRLYALRLDFFRHKMEMFDAVVVIASFVLDIVFRQHDGPENGVGLLIVLRLWRMTRILN
>Cep860
MSEKPNVISHNKRLTENFLDKYRRQPGETPKDEVDGSKDWCYDCFVHYDKNKDGFLDLDEFTEMLKDIFPESDSCAASISRELLELLDEDGDHLLGRQENRWQVWLNRVIRPISAILIIDVQNDFIDGTLSLKKCPAGQNGADVVPVINKLIKLVKFDLVVYSLDWHDDKHISFIDNLRTRTLHSSFTRSVEEIQLYDKVTFSLPAAQSQVLWPRHCVRGTWGAQLHRELYVAPGSVQVFKGTDTDVDSYSAFFDNNRASQTQLFSILQSHNVTDVYVCGIAYDVCVKYTALDALHLGFQTHLIDDASKGVKLEDIETTKTDLVEKGCCLLQSQQISENLSKAFQNIDRGLWIARALSNVSCVS
>Cep861
MTSDKQKEAVIEKDKGNAFYKKKEFEKALEHYEAALKLDPTNISIMTNRAAVYFEQNKLDDCIKECEKAIEVGREKHSPFNVIAKAFCRIGNAYLKKDNLEKALTYYNKSLSEHRVPEVVKKAQNVESMIKERERLAYINPEISLEEKSKGNKMYQDGNFPDAIKHYNEAILRNPDDAKIYSNRSACYMKLMEYSLALKDADECIKRDPTFVKGYLRKGATFLAQKESTKAADAYSKALELDPQCQEAKEGYQKSVMSQGNDIDSVKKRVMNNPEVQNILCDPAMRAILQQMQENPKAISEHLSNPEIRDKIDKLMECGIIDIR
>Cep862
SASNRKTGTTTVDISILDVDDNPPRFTRLFTASIPENAEIGSFILQLSTEDQDVGENAEVTYALLENSGNKFSLDPLSGNISVRASLDVEKKEYHKLKVAARASSHETSTYVTIKVTDINDNQPRFTMPKFMFEISELQVPPIHVGKVVAKDHDRTSPNNIFYYSLKMPSSLFNITDKTGEIFTIQQLHYDNTSLYNHHELTVVATDLGVPSRSSESLVVINVIDDNDNPPQFEKTYYFSAVPYNLTVGDPIIKVVA
>Cep863
MLPDYQALSWVVLCPIAIVTNCFGAIIISHYRSSYIGTDLVLITLLLAMAANAGILLLVPAVYVMLNMTWSTGLCFFYIWIFGFLRAVGLIGLFVLSFHWSHVSKLTPLNRIQMPSFPIKSSLLVTVLISIIVGILPLVRILMRPDPFDINLPCMFLTYDADPALAIFIIILTLVVFFAIIICLIDSGLLLHSYKSMFLLKYKSGGFYDTERARATWSRTGIISDTYSEINNTFDLWRVVLLQFLLSTLINHIPYL
>Cep864
LVQVGEQLLLSGDITTSVQSRNHKIKLLRCINNKSENIYLPFEKRGIFSPIYSEDMYTGVLQIRDIIQKYRMPLTVKLVHGIWPKVEKERFTGLIRLDWVYVDDTVFMCPFEKDIIRMIPVPLDSSLQLAPSTNFKALTEKESYKKLHSKCSRMVSNYNNTIHLIVNVPNAVARCLNNKVSRNMFSQTAQPESNAKSISKTKEKRLMDEIDDIYQFVRDGGVAPKSKFTYDSDEESFWEEPAYEPLDNFQQCLKAIESGKQVQYHKKYQPADAAKLGLGRKQNAGNIRKSQRSYVSTAANSKSKEKQKQVVEQRNLTQIKPETDRATNNQNLTKSCNNVSDLPLGSNSKDSGKTSHSAETPLPPPIPPRHYKRSGSFPLLDTAPVLKLIQASSDQHLMQSSKSNNTSQGSSATSSANSSKKFSKKLALEESAHFIKHLNKRRQTMFL
>Cep865
GPSISDLDLQTAFKHLIQISLWSNKCDLSISAGAEMKYQFSLLETLKTLCDNILIDDTSSMWNHLEKMRHPSDHPTSARIDIILDNSAYELITDLCLAEFFVASGLATTVHFHGKAFPWFVSDTTQEDFYSTLAQLEQSTDEVAARFGQRWLKRLQDGSWHFTVHDFWTLPFTFDQMRSRCPNLYNQLAASNLIIFKGDLNYRKLVGDINWDTTTPFSDALRGFHPAPLCVLRTTKSDTVAGLNDDVKTKVSQTDAQWMVNGNWGIISFSDQIS
>Cep866
PHFMDCTEENASTIMFNISNMMEEEILTAADLRIFWDPKFYEYNYRGAASSSDISIDNSYDSNYNITRDNNNKNMFKKLKYFPIRIEVHEVISPPRWGSSSECITRLIDTKVIHSNSNTSTWVVFDVHPAVLKWKQTPHLNHGLHIRLSTATKNPVSVQPHQHIRLKRTADIEQNEWQNSRPLLITYTDDGKGVPLKRSRRSARHRRERGKKKRRRSKKVQRHRKAGAECRRHPMYVSFNEVGWTEWIVAPVGYQAFYCDGKCPFPISDYLNSTNHAIVQTLVNSVMPDRIPEVCCVPTELSSISMLYLDEQNKVVLKNYQGMVVKACGCR
>Cep867
GVTAEEVEANLDTIRKSFHSPPLHSCLLTFDNEEIEKDLKIYNVFEAPEKLHARAEVVMSFIIFFIISIASFVMFQRPAAWLALFPIFLIIEIAFIFKIIFHNKFEFLKSLPDSWIIRSIEATFLAFIPILAVFSNFYCPGFIGHLWQEKCFCITFMVALFNFTTFSTVNSMMRSVMAILSFFIFLLIHTLTACTQNSDMEYDLLYDNTSDIVTQMPLPNLIFSRSDHFIFLIDLDLILHLLLILFLNREFEVSYRICYHCDAEAMSCQKHIKDNKDQLEWLLHNIIPEHISSKLINGRYSKNHQYIGVIFAGLVNFNELYEESYQGGREMLRVLNELVGDYEDLLDDVRFKDVEKIKTITSTFMAASGLDEKKCQQNKHKYAHLFNLMLFAMEMQKVIENFNKSMINFEFILNIGYNFGEVTAGVIGTTKLLFDIWGDTVNVSSRMYSNGAARRIQVPSSNIEILSEMFDFEYRGTILIKGKGEMGTYLLVKQKMGLTGIKYTTNFYF
>Cep868
MSHLEEISTDKIHFSDFVKEKIRVWFKMMDTTKDGFMAKEDFELIANRFAVQYNLDEDRAKEIYGWLVDGFKKVDNEHSGDVMPLVTQMAEAIKNGAKISEDEYIGAIGQLMTVDPLMARNSLKSAVTLFFQIFDFDKDGFITCDELEKGLACFGYGNKEVIDKVFECMVKDHVGKMSQDEYVNAWLDFIFGEDKDNPFVKYFAPHLL
>Cep869
INGQNIDCMSASEVTKILQTCGEMIMLEIWRQTASPANSTGSSPTPICQTMIRSLHEQSVISAATSDHSCNEADKDHLWDSGLEESKDSRSVRHSGSQTDSLDSPQPPHRKSNKSSHQKESENKSRHSASDKLLEKAWDFFKKGRHSKYIDKQERNAAQTDEDKVIAEFNTMLNEQENYNGRKKKELEHENSGTWPKYRGMQTNVSGQGTVIVSSQKRKDRPPLSVILQDCVPSYKSPPVPPERTHSSFAASIRHSPQNSEVGRQMPSANRHSPQNSEIGRQTLSANSQTSKLMKLTTLNPYLTKSVPPPSTKDHFQKNMSDCKTLPSSHTPLHSSPTALDAVFIDSYSKGVRPKSIPNKYEKKFHPLPAAFNHVTAPQLNQRRSHPSEMPSFHPSTPFIPKTSSVSPPLQDCGNFHRLPDRLSPVVTNPRARNASSYSN
>Cep870
MQRDVFLLSVVLLYCIIFLMLHSHLKRINNPITQKFIAKQQENDNTVKTTTAPTESGLVAEQGENVQQLQQPFPKKINILKQHQNKESFVIKRNYSEANIHLPQSIKPKLENISDSKANCSKCKKLPYSGSFQNISGIFVLTTFYDQRIPSKHRIRILAVQDAKDNRKLVCWFKNGTYLVQSYATKYEMCENHGRKFGGWIYSCLVPKGMASIKVVYLSLYTNNILAPLTKMDLISLTKTGTKKLFGVCIPPLFGSVGMTKLVQFLELNRILGASHFHFYLHNASSSVRVILNHYAKLKLATLFEWELPSVITNNNIWYHGQLLAIQDCLYRNMANFQFLLFSDLDEFVIPRKTYTWPRLVNYLKDLNKNHPSENTLGFSFKSAFFDPWQTPDNSQQLSYLQRLYRSKSISNVRTKVMIQPDKVFELGIHHVSKPIFENLTITNIDPEIAMIHHYQPCMVRYEPKMQCSPKIRDATILKYTKQLQNNYNQRVKELFKDFL
>Cep871
AEYTNGKKLDILNSVSECPSNPCVECGQKAPVVPPVTVTSATASTTKRPATTPIAFMLVPRVDFQTGFMGAIATRSSEEYGVRDQKWIIPLGVLASLGVLAVIVFEIYILYKLLGTKLGRQWRTMWLGQLLLLGVLLCYLTLFAFLPTPTDITCGITRFGVGFSYAVVFSVMLVKLMVILTSKTSEEAYQTEGMASNYLRGTYQILMFFFALGIQLVIDIQWLITIPPKAVPVTDVT
>Cep872
VMKIYEKCEKNLQPRIVVLTAVLLSSKCRDPNELENTINKLESIFHSVAETSTLVFSERHGTSPKENVLECNSDFDEIQQMPEVSMILQESLFFIDECILSEKEKENIKDPLQVPRTALAQCLNILDVLGPWCANHIAEMFIKQLEKIIGHEQSEIGKLLLRYTTTQLRIVTKTFEKLFNIDYCIDDFLPFLTPKVIKLVNILRGYKPEFEFVILRDENADGMEHSDDDTMDDLSDSDSDDYVNSSHHKNDLHITLKHPAAARAEYSDSDPLEQEEEKRLCGLIFVDCKYVAYALNKVIEEICAWDENMCFVKNGHITGYKYGAKRESTTFRKHEEVLRKFRMQEINVLVATSNFEECIDIPKCNLVVCFDPPKDYKSYSQSK
>Cep873
EAGGYIELAVPKEEDYFGVHKLVTIKKLFSSRVHFGHKKGLRNPYMLPYIYGNRLDVDIIDLDKTLPLFQNALNFTAHIAYQQGIILFMSRHIQMMPIIEQTARECGEYANCREWGGGIFTNSKVMFGAVTRLPDLVIFISTLSTVFEPHTAIRDSAKMCIPTIGIVDTNTDPRLITYPVPGNDDSPASIELYLDLFKSAILIGKEKRKQDESKLV
>Cep874
DKYLLALAESENVRMRMNKQIQDAKLFSIQGFCRDLFEVADILTKATESVPKEELEMNQHLKDLFEGLSMTEIQLQKVFNKHAIEQIIPKEGDKFDPYLHEAMFEVSCEGKEAGTVATLTKLGYKLHNRTVRPAVVGVYKAM
>Cep875
SVYRCDFLHLETQEPLQVAPDTLETLLNNLKSPVQKLPQCSFHVVVFSLLLEYFPSPYQRWLCCLKAHKLLMIDGLLLIVSPDSHQQHRNAHMMKSWKKAIEAMGFSRWHYTKLEHLHCMAFRKLYNMQDEISLIAGDIYPDMMYIPQDSNDRESDFQDNLIQSIFDVDNKEFFERTRSELPNEFSDEEDSP
>Cep876
VWETFTLNDRSFTRKKFNLYLGYQHESDPRKVQLCLARVGSFFKTIIIPPIKDYFNLYEFLRVLGYFLNFFDNYPMPHLKTFHFTFHCEFWEHSGVSIHGTGGDILDKMKKVIGSMKNMKEIHLANLMLDMKDATNFIDPIYTVSGDSLQILSLVNCTNDVFPFPMIAQMSALQKLVISSNNIDDESVLLFAGTQLTEIQIVEDHLTPSSVPISPVTWSFLLEMIPYIRVVLRTLGRLRRDMMQQPGAPVYSVIHENPRSQLRPAVAMQIADLYHKNLELFAQLKLPRVHGSRSFTERIDSNLLMMVKSCPKLHTLIIKERLSTASLLLLVHEAKNLKKLYVRKNALLRKYDWPRLPEWSDSFYRWLKRTSYDINSLEDYISGVLDYRWHPLTDKQFKLLSLR
>Cep877
ETNSVAKVLESQVRILCWVMTNPNNIRKKAIHVNATWGRRCNILLFMSSADEPVNLPIVKLPVSEGRDNLWAKTKEAFKYVYKHHINNYDWFFKADDDTYAIIENLRHLLSEHDHNSPIFFGRRFKPYVKQGYMSGGAGYVLSKEAVRRFIENGLNNKSICRSDNGGAEDVEMGACLERVGVKAGDSRDIMGRERFHPFVPEHHLIPDILPRGMWYMSFNFYPVRQ
>Cep878
MNHFSRGPLQLLRSRSFLAPSKKPLHHSVRGPTDFTRKALQPANFVKEHLFKFGWLNKNFVSAFHHRTNVWAAAAARSKPVSPLTSKMTPRKKPVEVVDVDKLDVVAYAISEDIRLEELSKAFVKQALYEVVALPIDVTDGLHLKAIYKIDDKEREIFLFREGAIVFWNMSVTERNEVLHFIEKYSASPYASSLYLTENECLKYDYSADRRTCLEKDVIHINVADQFDSLVKYAFSNALSLSVKLAIWEDSLVRFVDTIEPVIEDVRLGKRIRVSRDQILRMTGELFTLRHLINLSSDLLDTPDFYWDRENLEPLYQKMSNYLSINRRTKVINEKLKHCCELTELLSSHLNDKHHTRLEWMIIILILVEVMFECIHYAEKYYSH
>Cep879
SEGDRGHPGMKGAAGKTGKQGLKGEKGERGMSGRPQSQAAMSTILTKHFGPAEEVIVPFNLVLIDSGDNYDNNTGVYICTIPGIYVMSVYMMSHPGSIINGRIYINNRPVAALWTDDNKKAGFYPSTSIQIISRLEFGDQVYIKLVSGYGKSWVHANYNAFSIFLLYEDIF
>Cep880
MLFNMTHHNDKYQKTFFSDFTKQMTDNLCSKGVITPHSLCRHINCHKILPFNNNVDGPLRKDLHIIKKLGSGGFGTVYLVCWKSKKFALKILHRKPENLVLKCLKAEQRLLHFEHPNIVRTLMVHSFWTGYENGLILMEYVGERNLQCLIDDSKEVLCYNRRVKFGLQVSKAIEFIHSKHVVHLDLKPTNIIITDNDVCKICDFGCCQCVKWPVVETTSLSGTAAYIAPELLKGMQPTKKCDVYSLGIILWQMLSGKVPFEYENPHVIIYKVVTDNLRPQEIDSLKTTKDLAYVTLYKQCWDREPQDRPTFEGLVETFNTWVNKTFLNYKIFHTNSLGFNLSPSNTETHEISKYKAKS
>Cep881
MGYDIHQFVETIDINLVCSICGSVFENPVLTPCGHSFCLICLETWLKTSLTQEQPPPQLLQLQYRRPRSFPSTCLSPVTASCPECRKPVHPNEAKPEIALRNLINGYYMFCPFRKNGCYVMTKLEQLENHESKCPHSPVKCASCGTTVRMVNLAEHQIKCQSLAALIEDSDDSYERQEYTPSKVPVTDKNTSVEFAQLLKIMQEQMDIFETDLPDANDTVQGSKHCSKVKRVNKKRPKSFIDNTLTSRQESSRNTVATQSDNNSKSNCSGLHWFEHSINKMVTELIHTQHHQVFRLPRWQHTFSVICLTNQHTLTVAECFEQSRNFMMILQLVHTFMIMQYMF
>Cep882
MTSPAPENIPVEPKSPARSRTESLNTSSSVGNLRFINDELRSHVTKLRNQLEAEKGNLKQAHRQKVLDIKNVRELEQKKTLATIIELKKKFHEEKIKEIESLRETISQKLELEKNKCLKVKDTEMTKLRQELDVKEKMLNKLLSQTNQKTNNDQINVKLLDELSELRSTKRQLEESLSQATVIEKHHSENLKKLCSSYESELVRVRREAHMEIRHM
>Cep883
MMKKITWKGFRLPNSGQQQRQKSGSTSTNSSVPSPSSTSNDILSSGYHGSVNHSQSLSRLHLDDSGQESEDMVFLPADGSCTELQQQHEGNCKKRQIQMTSKKLFSASLNSPYSQNMPTSSTVNSTSTESFCSSTSNSTLTNTNVISTMKSPEVTHSSSSNALSSNISSSVSSYSLSSPTYCPSNGGSSPTSMQSQHYQIDMLQSHRHHSHHPNKEDNSLLIVPMVEQVGVPPKQRKEKKNLLRNLRRCFTPTLHRKVSGSHEHLPNNSSLTPAPAVSRKGVVSEHIKGCQPVTGGNTSGRKLTHKPLSLVRERLARGPSCNSSGATPNAGNSNADKNSSDCCNLQNSTLTKINEMHLYSASDGTIHDNCKTGNCKTKDISRFQKKLLEDYISGDSATTCINPFRGSSSSRSTQQKSLTNSGVSENNTENRRLSMTCEQFAQALNERPSHTTWDRCPPTDRQDSETADKCNPYESCTDPPGSCSSLLPHYDAVRLDSPKIGSLTEELFRLSKFGWYWGPITRVEAEQKLLNQPDGAFLVRDSSDERYLLSLSFRSYGKTLHTRIEHCNGMFSFYAQPDTEGYPSIVDLIEHSMSDSEQKTRIICYYRYWLPGSPSFPVRLTKPVSRFTQVRSLQYLCRFVIRQYTRFDHIQQLPLPNSIKGWIEENQY
>Cep884
CGFKTTGERTQVYKLDAKRHGSACLSGTSEMALAGYFQNQVFSIQDLPMKLTAVSRCHRAEVSELEEEKGIYRVHNFTKVEMFSIVAQETGKESDDSLQEFVDLQTDLYQSLGLHCRLLDMASQELGAPASRKFDYETWMPAKGFWGEISSASNCTDYQSRRLGAKYKNKDNQLTYVHTINGTACAVPRLVMAIIENNQLPNGSVLLPQVLHPYFRGSLLTVEPKSLNHWKKSLTPFTVQ
>Cep885
MAGVIEDIRTRLTLKEYAVDNTHSTNFPGSYAGYDDALNLRNFKKNFKVDIIRLCDEFLEFDMVGIDAAIVNAFRRILISEVPTMAIEKVFVNNNTSIIQDEVLAHRLGLIPIYADPRLFEYVSEGDMNGTPSDTIVFELKIKCSKNPNADTTDPDDLYINHKVYSRHMKWIPIGNQADLFKEGDIRPVDDDILIAKLRPGQKLDLRMHCIK
>Cep886
MFNLYLIFNCLILVRCSTIFDNVDIYRFKEGEQHYNLLNQRSALPDYGRCWTNTINSIITGCKKVTDKIQTRLSLLYLNCFLEGQKRMYYPCPPDHPIDVCTQNMTEGDRASLATFFIHTQNICYFLEIKYWNQHTERTIRKLSDTSEDIASQLEQSFKLQNDMVKKQIETVINQKEILDQTINLNGTIFSTSSNIAETLLEFQRITLEQTISTKDIFSRVAKLNNVFIEVISDIYSVVFYLFVFLLCYLSTSTPRTAKARLSLFVVIIFNFASEKLMIYYKNLPNSEGIINEINF
>Cep887
RKDKMYGIIIQAIVIYLQETYGEETWEAIRQRAGIEEHSFSLHERYKEDTIVRICDAASRLIGVDRSTIMNSFGDSFVAYVSKYNYDRILKVLGRNLRDFLNGLDNLHEYLRFSYQNIVPPSFFCENEHKMGLHLHYRSSRKGFVHYVIGQIKAVGKTFYDTDIDVKIIKHEESADSSHVIFDLRFQNEGFDTQVNNKIDDKDQFKVPAYFFRNLFPFHIQFKKNMDIVSAGSGLRAIIPNITSKNLLDVFILRKPVFQFNWKN
>Cep888
MEKSDLDENFTYQDDIIRRTRKAIRDLHTLRNEHLSIINNIKMNFKSNVVDTNDITVEKLDVLKHSQEAIDLALEEAEITMLLTKHLQYLEGENLKLRTEVSLLRKENDWLRSELLDAQTKLQNCQESLVVAEEKIKHFEFMKELNFDENEEKTDYDSEGKCRPSSFDLSFLDDIVEDAESPGYEIPARFRSLYDLITQYVMQGRHQVALTLCKQTIQNLEKTSRFNPEEAIVLHMQARIYKDMGNMQEAVRVLKAALLIRENTVGHEHPSVAAVLNNLAVIYGKSGNFKDAEKMCKRALEIKEKIHGTYHPSVAKLFNNLALLCQNQNKYEQAEYYYNQSLEIYKSMFGNDHMSVMKSKNNHASLYLRQGKYRQAQDIYREFLYSFVKRNTVASMMTVGIL
>Cep889
SFITVITPDSYNYQLVPEVPVNNKSFLTFQLKAAGDAHIALSAMYSELQSKTHEIVIGENNKRSLIREGSLGSIRAESMTMNILSSKEFRYFWVSWLNHHIEVGRGKKHGQGRFLHWHVPPNKQFNINCLAVSTGKASKGRWEFVELL
>Cep890
SGVDIRLKNPNDGYFLKFQHHSPQTQQESLIITEPTGELPVVQAQLGPFFSEKPIPRHLLDTSTYNDSNILDRFTMDGRDISVHLVSSKITPDSPMLQILIHAGMMNYGNGGNDRGDSGGVGGSSSGKQTALLLSTFPSRRRWCGQVFVQHLDDELTAACLLNDKYNGCVAGVEVPEEWWVSPNKTTVTVYYTVTGINKNEECGNPAYVSSAALQTNDSDAAAEIVTENRRYLTTLSLSSNDEEYKDIEEKHVIISVPTATYRPGSLFYVPIKLEADSDVQVFVI
>Cep891
HLIPASSFITNENGELIVDCFSGSNHVMLMSNWKVNGHCGHGLVFKGSDDCEEYTNCPLNVNGCYDKIHGSGCSLIICSALQENTVVSACYLIRSGHKGNTFQKSFIKGEDQWEFSVNSSGQLLVKGCAHSVYSLYHNRENLNNNKKKAKTIFVSNHDGSLHSKLIEFSYCLPHASLIALCSHSCGQQDATSASAYLITLSKGTTQVLLLSESFGEGCIHRSEWKFEVDKVTKFLQVCGPPGPARFALITNIEEETSNLTELQSKDICVVTGGSDEGLFMGCVEFGEDRINGILNRRCDIYISVNSLIVAQIQTEELVATGSNWIFNRQWAENEILLGLNLVQVFANLITDQTQ
>Cep892
MSTEMDAQGWAQIHHAALAGYILSVEKYIEEDPELLEYETTDDLNSTPFLLAVTGGKLECVQFLIKKGAKINAQNSKGQGAVEISLLNNDKAILQYFIDTKFPELPVWKKLFQCLLSDIIKEAVKAAECLEMLTEPYEESTEGVNPNWNCLLHEGGISALIKLLRGNIYPSVQSPIVRSLLNMVQCEQTARDMVKKGVLVTLAKLLKSSDREVLKATTMLLMELANVPEHADAEIEENIPAILVDVLTRQTNTDVLVTSLQVLSNIAASKPENQAAVVNTENLFASVINLFKLYYSSKSLSNDLTNAVQSFVKSNPAAQYAFIEKGICVPLTMILTKVRVRELQLNAVDTIHYLAINNPQTQKILLNEQLDKYLMHLFSRGRSEKLQEKTASSLWAIAGTDVYIQRMMATRMGVPLLLSFIKSMTENLHYIGSEALSVLAQGPISYRNEIAPQGTLTLVQLLRTQREDIVLSATRTLRHLCVATGFVAYHNNQQLITQTNGAKQLTALMANSKNLYIKVEAALTLAYISL
>Cep893
PCQPEYCKLPKCKCPGPEIPGSLPINAIPQIILLTFDDGINEHNIGYYRDLFGSNITNPNGCPIQATFFVSGDYTIYKDVKELYGQGHEIASHSKSHKFPHAYWLNSDYKTYSDEIVGMKNWLSEKADIPAKDIRGMRSPFLAMGKDAQFKMLKDNRFYYDSSMVTGSLSTTTEIPTWPFTLDYPVNKKYCLLKYCPENSYPGLWEVPLIRWYNDKGSACSMADSCIIPPNSSAVVNFLKDNFNRHYKRNKAPFGIFLHAPWLKNNLKPLKKFLEEVALKNDVWIVTVSQALQWIQNPVPLDKISKFRNWKCKLNN
>Cep894
MADSYSFVKGGRLKVKGQKKHKKHKKRKHDAISGPEESTPVDTDRSGWWSVSSIDDLTGPIAVEMKPSHYINSLDNGLFELGPEHDEQEPPDPTEIITAIKVNETKIALKSGYGKYLSVEKSGEVVGRSDAIGEREQWEPVFQEGKTAICGPNGCFLSSDEDGNITCIKSKAGPSEMVRLKSCTDNTPDPKADIPVEERASVRQAEINYVKKFQSFQDRRLRVSKDDVKVLKKAKKDGTLHGNLLDRREKMKSDRYCK
>Cep895
AYENQGIVLYKHIYFNATSQTFGVWIFTVFFVAITYESLKYIYNLLFPRLHVRWVMFGLFAINIYPHYYSWWSIFNYFNEDFYPYFYHHIYFMVTEMVVTALVLNMCDSRNSVTFKKIFFILCISTIHILLSGMDQFITHVIYAHGRTFQNVRNVALMVPDLAHFLVSCWKLVELYRSNDLPVSEYGYKEGIGLAFVFISVGTVFGKFL
>Cep896
MSNQIYNIPTIPPDLWQEDTIIQIADTLQYLYQVTDDIFDRISNKVNDNLQRLDKVNNRVGIAQAKVEKLKGSNKATRVFASAKFPSTEYLDEYNSLFRDRQNLKVLKKTHSKLQGNKHIVVDEKVLKEKLQFYNVHINLKSKQREGEGEGLGRLPHNIPSISTLLLFNTSEN
>Cep897
MWSRLYLQTMISMHGRKGSIRKRLFVGATFIVICIYLSYQTFSCVGGPKVYMVPSDPIRYIYDEKNRAIPYNKDMPLIFIGGMPRSGTTLMRAMLDAHPLVRCGEETRVIPRILAMRFQWEKSAVEKKRLMEAGMTSDVVDSAISAFILEVIAKHGEAAPRLCNKDPFTLKSGLYLKQLFPNARFLLLIRDGRAVVHSIITRKVTITGFDLTSYSKCLKKWNQAMEAMYSQCIQAGSSRCMPVYYEKLVLQPEIWMRKILEFLDLEWDSKVLHHEEYIGKPGGISIS
>Cep898
RNLKRNQCVLCGKTKVKMETNGDLCDQNGSGSGGGGGSSTTARGDNLNCKCLTVSACPRCKDDLEARNARAKKEPTRFRYQCPTHGSYREYQDDLIAFKNWCIVWVTISIIPLGLMVFMSGINLNWIFYVGAILTIPYFPPVLLSILWVKATGKGLIA
>Cep899
MDTGSIIYITCETVIAVMSIVGNFLVLLAIRRNQKLQTTTNCFIGSLAVADLLVGFLAAPLAVLSFKGLPHHFSGCVLVNSCIVLLTQCSINGLLVIAIDRFVAINYPFTYEKYFTIKFSLMLVVISWTVALIIGLVPIMGWNMGPSEEKFCSFMSVIDLQYMVYFNFLGCVLFPLIVMLVIYVHIFKIVMAQLKQISAMQPNVGGDSRKKFARRKLYKEIKAAKSLVIIICLFVVCWFPIHISNCIMLLKGTEILLPHNVLLAAILLSHANSFINPCLYAYGNSQYKYTIRGFFCRNTVAAADDLTLSHRHYPLNSSVPECLDKQKPVRISVISKPELKD
>Cep900
VNDLDGYLRTALHYAAEKDEQCILILLQHGANINARDGSGNTPLHWASYKNKIECVQVLLQQGADPDVRNDNSDTPLSWAALKGNLKIIQLLLEYNADLCNRNTRGYTPLMQAAYVQSRGLNCLDNTSLELLIKASGPSGMHSKCVDLISELCQDNKVKKLLLSLCRNPCALQNLCCLVIRKALGYCYLPEVI
>Cep901
MEDALREKVPGVTIPFWDPTLDSHLSNPRDSTMWSDELMGTINGFVTKGAFANWKTPAGTLIRNGGFITRLPTSSNIEDVLTRTKLEEISEPNAQERYNLEFLHNSMHVVIGGHMGSVPSSPMDPIFWLVHSYIELVNARFNENQRRHNVNPATDYPSDYGLNVYAPNQSIGLMNLTVLEALRETESYTNIYKYDYSYLGNCALNPNLCNSPYLTCNNGRCESKSKNSTRCSTLIPYQNMFCINRRCDVDEWAFIPVEIIYERPFDTMKFGNFPIKNGLPNLLNDLYDDNQPLNSSSGNSTGNNCQNSKCCGPAGRLNVQASGINYFGTYQEMVVLDRRLAVSSDITYIGIRNPERNASVVFITASEQCGRICRPSCLVPGSNPPRYTPCIGLLNVTRNNATMYGKTLAEAYMKVWDYRNQIRPKLRHENIPIVFHCDDSRWPF
>Cep902
LLKELSQVEVQLMLKASSLATNYVSSLCLCIIGIFSKYCSYMLVCQDLACAAFEGLNAIIKHINNPSDCTSAERCVQAYLFDLYTSASYLKAKYLDSFSATFSKMKQTHDTNITPSVLDLLWDPNFMMDYFNDVKSIPDAMLVKQLNENSGYRYNFVCNAVLNICNSQVTD
>Cep903
MAHFEEKSGIVPVKTPWGAWWQTVDEVFVLVNVQPGTSGRDIKCTIQPRHLKLVVKGETVIDGQLADVVRADDCLWTLEDKCKVDLCLLKSFCGAEKCWKSLLEGQYQADPYTFDQMEKKLTLQRFQYENPGFDFSGAAMTGNYQGGGPKFNT
>Cep904
MADTVSEGILLGLGNPLLDITVVCPDNALLDKYGLLANNAIIAAEVHHPLYEEMVKNYKPEYLPGGATLNSVRVAQWLLQKPNATTFFGGVGQDKYAEILKKKSIDVGVNVRYQVHSDVQTGVCGAIITGEDRSLVTELGAAQHFCVDFLKKPENWKLVEAAQCYYAGGFILPVSKESVLALAHHSTENKKTMVINLHATFLCGMFADPKINILPYIDILFGNSDEAAEFCSIMGFPNKDLKQMALQVAALPKVNSERERIVVFTQGRDPTIVAQGGKVSEYPVETVDHDLIKDTNGCGDSFVGGFLSQWVLGRSVQDCVRCGFYAAKVVIQHYGCQYPAKPNFV
>Cep905
MMIPRSSSSTTASSKVRSSREFCQERLCCPQDRTEADFRCDKCGTLQCKDCEKTIHHNSKFVCHERQPLAPPPSSKLCASSFCDNKNYADVRCEDCQLNLCYQCNEALHRSNSRRCSHRRLRFRDYEKKAQQPTLVSLVHPTPNTSSLPQCSDQSQPATLLLQTTSNNNNSTISNTASAATVFTCNPIIKPLSPIGDNDDSLTYVTLPQELAQTLPETEMSFSSAHSDSSIQSIPDVCINEKDMATTSKEVDKKLPQTGSTAQNKNKVSYDECVCFKLVDEEEKLL
>Cep906
GMSNMDGYGRLLAAIMEALTHPTIKLTNIMPINCEPETEEILRRQSISIDDNTNSAARLAESHRFPILVDHMTYRTEVEGIGSGHTSFKEVLDRLLLIATVPIRQALNKEPASYPQILVTNTCALLSCLISELAASATGSE
>Cep907
IKTHTIKMAKASSSSTIDWTLISAHGPAVVFHTACIVGDKLYVHGGLVVENDNMPVNGFYCLDLRRNIWNEIQSPGSPSLSHHTSIVLHEHYMLLIGGWNGKSRSANLHCFDTATMQWTEMKHSGYPKEAGLSSHSSILCENNKILVVGREGHLHSQRKHNSAYIISGDPVTGYFSYSLLTYEVASRSGHTCNSDGRWTYLIGGRKDNFIETVAHVKSYPQLTSSVAKKLKDFCEKLVPMSKYPSGRKHHAGVGGHGVIFIHGGETFESAINLPSGEMYVFIAGKSLNFYKVGIGLVSLKGHICCCYNDKIIIHGGVSGKRHIVKGDTYELIIP
>Cep908
YNEEMFAKFFPRFFKLPKQNTLLNGYLQSFKYFDFMKSEILQNQYRFKEKYQSMANSFLQTLVTAHRKKQTSTKQSPVGPLIKNGNADDDPVVVGIHVRRGDFVRGYTRGYSTPPLPYYYRAMNYFLRKYPKIIFVICSNDIEWCQDNLVDENIYFSATKNVYVDFAILASCDHIILSSGTFSWWAGYLNKGIVVYYKDFPRPNSILEKSFNRKDYYPDSWIPL
>Cep909
LNVTKKSRSEEEGSENSQHTGENKDGVNDSLSDSSDEIQSDNPDTDLPPCQILEKTSRTLNSSVTLTKPSLTMSPNPAQNFTSMTSQCQYLNGGRGYTQACMGEQMYYPHHPNTGRSPSSSFLPVTTSTLLPPVSSSLSLHPVSPQLQACRLSGQTNACALAQSTSHLNPATQGYAIRTSPQQNHPSLPSCTYMQTAQPYPTTLTPNVHMMNMNFTGPMA
>Cep910
WFDHDSPESISFPAPYDHSLGPFQKLMLLRCFRVDRIYRAITLYVTEVMGEKYVTPPILSFDSIYEQNSPMSPVVFILSPGSDPASDLMKLAERIEFASNKIKFLSMGQGQEKIALQYLETAIARGQWLMLQNCHLLVHWLLKLEKQLEKLTKPHPDFRLWLTTEPIGSFPIGILQRTFQ
>Cep911
MNKIIVCSLSLLLILGFCYAEEEQSNYTVTWLAWFNVEVKNHYGAGEDYTGKFVIGLFGDTVPMTVMNFVKITEGYTSGSQKLRFKNSNIHRIVPDFVIQMGDITAGDGTGGRSIFGDKFNDENFFLSHKAAGYVSMANHGPDTNGSQFFILLNAARWLDNKHVVFGKIVDGMDTVKLLGNVEADFSTAVPKKRVKITDCGVEELKNKYSLTEDEILSDKDIDVTASNQ
>Cep912
MEKPVTERRNPITTNIDVSTPQEIVKLLESCDSEIFSGWGKYKDQNVFSDVVLNTIATVQQLATSLMQDPVRSAVVLSGCGTSGRLAFLLARAMNSRLKETGSNEPCFRYIIAGGDEALFTSQELYEDDPQLGADLLEKATVEKSQVLYVGITCGLSAPFVAGQLDYCIKHLTKYTPVLIGFNPSNLSRKTSIEKWGGKSFYDVMKSYLPVVAEGKAFLINPIVGPEAICGSSRMKGGSITKIILESIFIPALLQSLGGFNSLTMPSIFNIIAGYQAVCRSVYSKSAQIAEAIELSGTCLQSNGHLYYIGHDSIGIMSLIDASECCPTFGSDPTDVNAYLDGGYHTLANQEGDLSVQNRGSDISLKYFNEVVAKHFEESDLIVVLNDDERDVTLTSPSLSKCKTIQIHLNSFGKTKPQLQINNSFINLEMPWNEISDLINCKVAKEWSTAFCEFAAKLVLNAISTGAHILKGKVFQNIMVDLKLSNNKLYHRAIGILTDFTELSQEEAEKQVLRVLYDSDELSQEQLCQPISGRTQIAKRTPKVLPTALLIGINKCSVSEARQILSGHIAVRKAIADNVRHTQ
>Cep913
KGKGKFKTACCIPYFVIAMLVFVCFCISLYLIVKNGTKNTSINAATITLFSIVVLSFIMNIRTWGRALLSLTVSQKKRVIRAADQLDLLKMDGFMQKLKHEVDLMSKMVLCLDSFTGTQTRLVVIVDGLDSCEQGKVLSVLDTVKTLFSDDNSPFITILAVDPHIIIKGIEQNLRVSVLDSNVHGYDYLRNIVHLPFFLQSQGLRIQKRDSLLFSSFSTADYADSPGKLK
>Cep914
MSTETADGEVFAFQAEIAQLMSLIINTFYSNKEIFLRELISNSSDALDKIRYESLTDPSKLDSGKELYIKIIPNKEDNTLTIIDTGIGMTKADMVNNLGTIAKSGTKAFMEALQSGADISMIGQFGVGFYSAYLVADKVIVESKHNDDDQHTWESSAGGTFTIKTSTSEKLGRGTKITLYLKEDQAEYLEEKRIKEVVKKHSQFIGYPIKLVV
>Cep915
MDLRVDGYSCEGGPPPPEPRSRKMSLSPWDMGGISSGIGMGFGLYRPRRPSYLYATQVNRQRSESYRHAVRRENADVLEQTDDFIDGMLQRKRKESYMKATRKIEDVELESFQNRLTAPELALKPGEVQRNSSLVSNSTKKERRKPKRDTRNSHVVFQEPEESACPSEDGTIAPFVVFTFKKNLVLICISFILTFSAFCAIQNLQSSINSEGYLGIICMSCVHGMMLVTCLAAPSIINKLTAKWALALGMFCDIVWVGANFHPLFYTLIPSALLAGFGQGILWRAEVSYILKLAFDSARVRKDILEYEIFRFHGIFLACFQTTHIWGNLISSLILSTSSKKSPTLKIDDVQTNQCGVLDSCSHDNVLYGKHLLQSNKD
>Cep916
SPVFLLFLDCVWQLTIQFPVQFEFTETYLTVLWDSLHTGLFGTFLFSCQHQHVPENCKSMNQRCGNSATNISESCLPSIWRMLANANHKTLFYNPLYVIYNSQICCDLANSIKETYVSMKDQILYPQISLTKLWAQCYIRWLFPGQINAGGKISVYLQQCLLVEEIFTLQNQISSLSKGEASKKSFPDSNLVFASSLADVTSKITSSFPFSDRRRICMYANDSSLPHLSLNIYKQSSKIISPSIQVTTAEKSADQ
>Cep917
MTRMPSNNLNKHLFLYITLCITVVCVQCRETADEDIVKKGRDVINNLYQRFPGKEVDLVFILDRSASIPPQGWSSMITFIRSILEHFSVTGEHTRVAVITYGSHVSLEINDLNEKHTTKCSLMKQIKQRLEKKVMAGYTATYDALKRAQSILLNSRRNAKKAVFVLTDGKSNVGPNPVRASLEIRALRWNSKWNSTAHGPQVEIYAFGIKDANLPELEYIASQLKNHTFFIPDFSTFSLLARQLHN
>Cep918
PGIGAKCYLNGSREGSIVLYKYDQYPFDAVGLVTFFWKPVSTEDSISSQEPCDTAESENIRYLWLWCHPSCYNLLWQELVKVFQNVISTPEDKVFETVTDKTSDTPNVKTSDTPNIKTSSKPHRTKEKVSSKLSNGYSSGSAAKAGQVFLKSLKDKLVRFRLTGPLTLKVLGNAINVSSINKTSSDSPESPWWHSYFSSEDCLMSHETKGKLWQRLGEAYVPTELPQHWILGLTVLDPRFRLPSKKQRAEPSLE
>Cep919
ALLSYSMPQGHQRGTELELYDYTYDGMRKDGYLSGGVGQLTDGLQGNSNFRMTDSKGLGVKGYDWVGWRNNSDMFKPIEIIFKFDGVRNFSEVFLYCNNAYKKYVRVFRTALFSFSNGGKYYRDEIKFSYVKDTIVEYARDISIGLKHNIGRYIKMQLFFEARWIMISEVRFES
>Cep920
MEAYRNNRVNKKGANKTEKTTDLEFGGVLGTAINIVALPCTVIIMNLMCNEQTCKFGQLPFIYNWWTYFVDWTAVSMFLFWMIFQSFLAILPIGKLYQGVPLRDGSRLQYRCNGFLGLLISIFAFVVAVHMGFPVSIIYDKFFQMMISALIFSYISSVLLYVRSWKVAPSKLAPNGNSGNIFYDFFMGHELNPRIGSFDLKFFCEMRPGLIGWVIINLSFVVKSYLDNFGPSPALLLVTIFQGFYIVDALWFEEAILTTIDMTSDGFGFMLCFGDLVWVPFLYTLQGKYLMTQSHSLPWYILTALTVINCIGYFIFRSANSQKNTFRRDPKHPSVAHLQSIATSFPNRRLLVSGWWGICQKPNYLGDIIMSLCWSLTCGFGSILPYFYPIYLIILLIHRERRDSAACEKKYGNSWKKYCSKVKYRIIPYIY
>Cep921
YIRGMVAVLTGTRFIVEFEDHWKRINESNPSNENPWIKEWYMTRNKCKFPGVLHSPFNFYPDCVLPSEEEKRIHFSQDQYVEPAVHAVFTYARALKTAQKKLCGNVAGICPALLNLDSKDFAEQYLKKVQFTYKTDERISSLASDRYAPYQKAKHLSFDKNGEIISPEFGVWNYNRMLNKNFRFRN
>Cep922
WAVSTVMTRQNQIPSSNGNQMINALIPFWDMCNHCNGQLSTDFDLVENCGKCYAMVNFQKEEQIFIFYGPRSNSELLIHNGFVYMENLFDTLTIKLGISKSDPLYALKSEVLARLSMLPSKSFQLNAGSKPVSRELLSFLRVICMNQENLQERFTGENAADLLSQMGNEEVIVSQENEMKVWQFIATRVQLLLKTYTTSLETDEHLDNNELSERAKLSLQMVMCEKRILNSTLDYAKSKKLSLSTAE
>Cep923
YISSADGSALVKTGDTAVICGIKVELAIPKCEEPDQGFIVPNLELSTLCSPNFRPGPPGDQAQRTSQMLFDIVKNSNCLDLKDLCITPGKLVWVLYCDMICLDYDGNVLDVALLSLMAALYNCQLPKVTVDEDSLEISVDFDSRRPLNIHSHPVSTTFSLMDGNILLMDPCIGEENLSDGTVTICTCDQKLCGVFKPGGAKISDEKLFQCISRAEEQGAKVQCLLQKALKSKTDNKTE
>Cep924
MAHHGKKNSQQCILEDRDFKVDSRFVNLKPIGIGGNGIVYSAVDSECEKEVAIKKICFSDKKSCKYAFRELRIMRRLHHENIVTVYEVLGPGVCSVADNMMGSLCELNSVYIVQELLDTDLQQLLLDEGCPLGEEHVRLFLYQLLRGLKYIHSANVLHRDLKPSNLLINLDDLTLKIGDFGLARVIDSDYTHK
>Cep925
CRSDLQTNGGHTAADIAKIWSRKRIASILSNESSSPRSSISNESNKPLIENLEKKHVSFNVLQRCSDKRKDLLWLDTKKKDVSTQFLLFSDLQIYVSPEKQSNDDTPQRHQLIAASYKDIDFFLNEEKSLNIFLGTEPLQTKNEQSKKDRAWFAIDVSSMDKDKLESILPNGHFVSPFPAFLNLNEYERCIFSEACSLILWHMDHQFCPTCGCRTIPEDAGLKRECTNGKCLSRS
>Cep926
RWEDPFLAWNRSEFGNITEIRLPSNTIWTPDIVLYDKFVVCLIHSAAGRFQLDHSTKLGLTHLGSVNWEPSMIYNSFCDINVARFPFDEQECKMKFSSWTYNSLLVDLQPSSTSYKRENRSVNVDLTEYTESIEWELANASVKKNVRFYKCCIEPFVDVTFYFSIRRKPMFYVINFIVPCAIISSLTVLVFILPADSCEKMTLCVSILQIMTVYILFMIDLIPPTSVVVSLIGQYLLFTLLLVTCSIICTVLVLNVKVRSPGTHNFTPSVRKIFFVYLPKLLCMNKCCKKKIGTCSPVLLEAPQQNNDDIELVQKMSQQFTKMQTMQKQEQIGLFLKAIYQITEFFKKQKEDEEVLYFRFIP
>Cep927
MQSLYRSFMKSFIMIIFTVTLLLLIFVLGPMSAFYSKTRVSTQTTPTKKTSKSNLTNGTRFRHNFTKSFHEILHLTLKDAITQPSVVNSSKSHGTHLVTSPKDNLQNYGIAQTVDYNLFKEDIECSKAYAKSLTRVGLLTRKECHNILDGLEMIGMEWENGTFDLKPDDKDVHAANERRLAELIGSAANKLNAGWDRNDQLATSLRLWQKNAISVHKSDLIELLGVITERAEKELGVLMAGYTVMQQARPIRWSHWLLSFGWKIKRDIERLMDLLSRVDLLPLGSGALAGNPFGVDRMFLAKELGFADIIENSIDAVNDQDIIFEYVAWASIMAAHFHNLANDLILYSTKDFGFVELSHPLHNVQNNASSFSNENARSLEEIRGKTNHIFGEYTDMLSVLKEFSNLHNNDFLSNAKGMFDIYKTIVNALPITRAILSSLKINPDKMEASLSEDMLLPDLEYYMVRKGLPADKAHSLVGMCVRLSQKKGVTFSKLSLAELRSVSPVFDLDVKSVWNYNNSVEQYTLPGGTSHASVQLQIDQLKKWMSFQR
>Cep928
MMENEFCGTENISVFEGLEKLQNNQIPLLFSAGTHYDVSYTIGGQFSKQITSFCAQFPELKSSLLPYYNCHEGRSVYEGFLASCNAAFPQYVEEIKGMSDGSGVAFENLFLLNCLNEMLILSKKSTNLDDTRGCTSVFINRPDLKILAHNEDYSPRMEAYVYIACCKIDDNFVKKNVVQEDREYITAYCYPGFLPGGNFSFNNHGMIFACNGLYPAETYRECIPRRFIDRSLLSASSVTQAVKILEDNKHGVAYGICCNMASVKDKDNMWALEVGPKHQHYLHTIPPQNDPSKDCHYIHVNTYQHLNIEELPAVAYGSSAHRYKHASSLPPPRSAFDICNILGDTDCKEYPIYRTPRPTDRSQTLATAVFNILENKVDIHLKNTKDDKAPAFSLPLNFI
>Cep929
MVTEGKPKKIERQDSLVQNVTWRHYMFFVIHMLQSVASSIGQPVLTQYLYAKIKNEYFIAHNISNNGSHQRLGRCFTNVTSPGYKLQQEVQSINAEWMQWFSLCSGIPSIIVIFIAASWIDVLGRKVVVIINMTGHMLRYLMYCLVMNLELKTAYLLCGYVIEGVVGGHLLNIIVTYAYTADITPRNKKRGFLLVVVHGITHICYGLAHLGSGYFIRETGFSWPLVFAICLSGVLIVLFIFMVPETMPRGKLSELSLKKSARRVTMFYTSSKTKSGSQRLKFWLCLLAFASLSQSVIGEFGLEILYELNAPFCWDSVQLGYYGAAMSIGIPMLSILTLKIMQMFLSEPLIGVTSLIFFILRSLIRAFATKTWMLYL
>Cep930
SMMGLLCGTIVTLGVASTYPGGLGNFLINTVQDNVLLAGTITSFAVSLIFCVVTSLLTHQIVSKEAKEAEWQKLFNIDNPLNPWEQNYREELAGMEYNERPTSQQMNQAFRSAKLTAYIGGTSCIFIFAVVIPGIMASFSVMNETQFKIWVSFTQLWVLVMAVIVIFLPPFEEVSRIMRQYKLNKSISLKENFIEMKDNYYPLDDQGAAKV
>Cep931
VPDNMTDELWLEMLTFPTVSARKRYYRYLKKVEAAKLGRQLKRQKKLEDSLVKEQDKPSQSKNTIFMFIRKSTINSFYYSRLAHAMMFGQPIIFDMSFENYMRKQDVHRLCEQFLMGYGSNKVHPDPFHFVLSGNQSNSMFQNCLDNTRVNKHEEEHFLMTNSDQHYLNLYPREKLVYLTPDAPSVLQTFDHDAIYVVGGLVDKVVPKPLTMAKAKKERLKMAKLPLDNYI
>Cep932
MPSSSESDIPDPFLTKRRKKRKIIHKKASSSQKSVSASASEVVSKITNLSRYLPSNKLTEKSKNKKRWKDIRKQNQKVDSIVLKKSQGVCKSKNLPKGKGLKKLQLAMGVKCSKDEKKDKQAEHIHKLQEKLNAARFRYLNEKLYTETGQKSYIYFQSDKEAFKIYHSGFQSQVKKWPVNPLEKILDYVRQTPRSSKVVDFGCGEALLAQNVPHEVFSYDLVALNKHVTACDMAHVPLKIASMDTAVFCLSLMGTNMVDYIAEAARVLKHKGILLVAEVVSRFKKQLDFVREIEKMGFSHLSTSSYKLFVIMKFMRDSSKPKKDKQNISLSLKPCVYKKR
>Cep933
VYAQQHSRCLEGSCYPATGDLLIGREKNLQASSTCGLKQREHYCIVSHLKDVKKCFYCDSRQSFSPHLQTQPLNHRIQNIVYSFGRRKRGRWWQAENGKENVYIQLDLEAEFQFTHLIMRFKTFRPAAMLVERSYDFGKTWKVYRYFAENCAQSFPGVPTGPIRRLDQVICESKYSDAAPSTRGE
>Cep934
MGNSVRRYLNSDFLVFVRTGDRKHASTDANVKIILINEDGEKSYEIVLDNILRDDFKKGASDTFSVRNLRDFGRVEKIEFWRDNAGVSPDWYVEKIMVENVKTNEMSIFPVFRWIKANYHYQIRHLDTILPQDDEQVEQRKMELEDKRKIYIASQKGPGFPMM
>Cep935
VPQKFRYPFFTEISWYVLDRYLACLTGKSFLQKSVYEIEKDEDSELDDSRPPSRDPEDYSDRNQNRQDEKDPKSSQHKLSKSITIELTRIDEKNFPRASSDEESAPTKGSRSRRGNGTDSKGRDSKRARSPASIDDKSETDDLLNEKDSKEDLYKDSITEGAKFVPKKNVHLTKIELAGLEKLVQWLESLPPAKKNVPKDISEPDQLIKEFK
>Cep936
MEEARQYFPFEMLPDLCKQKIFSYLNAVDKGHSAQVCTNWRDLMSSSVWDTIDLSSDLGFGCLPSATHSVEGKECHECYCKRVNDFFIYLNRIQPTIRRLDFYFDIGDINNNSNNYLDNIQRGLIPSLCKHLRYVRVNWKDSRDRWLDPGHQPDQDAVYSYKLHLRRFAHFFEYFTTIVPSLTTLILPFDWNQKTIQSLTRLKSLQSLVLKRVVCSQSLMQSHLDLVLSELPSLKQLLLEVWLPSGDGLIPYTLKSDSLENLDISESHGLYLNHVDMPHLKGIRIARHILHGPLKTFNRLNLPCLHSVLSNGAPTLSKINDHYLQPNWRHEIYVTLEEVLRAVCSCRNHLTDLIV
>Cep937
MFSTPNFSHISSKDYEKIYEPAEDTFLLLDAIEKDFPFIKNQQPFICVEIGCGSGVPLVFLARVLGPSLFYICTDINRTAVQIARDTAFHNDVVVEAVETDLMSGLLPRLSNKVDILLFNPPYVPTPSDDIKFNADDPVVASWAGGTKGREVMDRLFPLIPHILSETGILYLVVVAENDPPDILKTMNSYGLCAETVISRRSGPELLSVIRFTKKSIVNK
>Cep938
MNNSSADYSSSETASKVMWGFFSPILLFVGVTGNCLVITILVFKRKEGVNSSIIFRSVLAVTDMVILCTVLPKYWTEYVVNVNMRSFSSFGCQFNLFITYVSMQYSAWIIVIMTIQRCLLIHRPFTFKRLWTTKVSITVLVCVFIFLALVDCHYFFTNEVQNNDCVSKNADIEHFEDFVFVFIDLAFLCLIPFTIMLVGNIYFMLVMKKQSNFRRSLTEGQRNANSYITQRAARMTRLVMKLTWLFLATTLPICIEMIVDSVYKTDDTALAGLDLAKTICYLIQLTGISLNVCIYINCDTNFRQQLGIMFNCYRRN
>Cep939
VIRLSVYGEIRHPVFDSELAREQSYSSLQLPSKPKDVSAGYLTQIDASSFRRAPRLQDLALVGNRIRFLSPHLFQNITELINLNLRKNNIQYLSSAALQGLPNLQEIRLSNNKIAYINGRFFQWTRKIVEIYLDTNRISRIYSGLFNSLRFLEVVDLSRNNLNDMPRNVFYQNSKLKVIRLDNNRLKLLRPEWFRNLQNLEVLSLKGNRFWVLPNDMISRPNALRELYLSHNFLSNLNKTFFDNLEHLETIDLYSNKITKLPFRCFDRQYKLKNLNLADNFISNLDSMPFYRVSTLEELNLSLNWLENISKGLFSSTISLLRINLSFNKLPAIYNDSFLGLTHMRELNLANNSIRHLDARAFSVGKLNQLSQLTWLNLQFNQIGEILPQVFHESPHLKFLNIGHN
>Cep940
MFGNRRLAKRSIVGTKISAACQDGRFYTGVIQAVRSSPDVGETNDTTRMNSDYNNINNQPTSNRSSVIPGTSPASSYCVKFENGLIQEVDSKNIIGPGFQAMSSVHLLEGQKVYVTLNGREVTGLVQKHEQLNNEVTIWVRAANCSDVLEISKKLDDVRLLESRKSARLVDQDQDYSKLADFQPEIKKRAVSLNIEVPLKH
>Cep941
PGTVMMMIAVSLDSVFQIGIPLSYLLVLIPNILFGLACFYLKTETQLVLASLQSAIYTFIMLAVMVGVIIQAAETSVFNPGVIVILSMTILVTLSGLLHLQELYCLICGIVYFICIPLGYLILVIYSMSNMHIVSWGTREKKLLATTEEIKPNANETSVSSKLSKMLGISELMSMVKNLFNKDKKEEDNAMLTLLREMNENIKALSDRTLNEASTTDSVETMGTMETMDTMESMETMSLTKSKSRSYRSMNKSKVRFFEEEGTTPEKKGSPHFWMKHSCLGNGLRAKLSKTESKFWKQFITKYLYPLEFTKEEEERGKENLLYFRTSCCHAMTLLNLMWMVINFMFQYRKPFMFTIPREEDDVKIEPFSFLFLSLFAFIFALQFFGMILHRLETFFHIISCTNIISEQADPHTPLELNNIDQREVVRKMRYSLTKSVKSTQKSAFTRKVSERIRKMSTHGAITLHETLRKRNLATVISPGKHKNSIPSMAMSKKIALSYNSSVDYNEESHL
>Cep942
MGKKNRKPVSQAQSSGVPCLDRSTKKDILELCNQLLEKCTRSNGAGPKDWDEFMEIFNLVEKIREKQKHLVSVSQKTSREWSSFLQWLQENNVDTSRVTTDEFPVYGFGLRATQNLKEGDLFLSVPRKLMISTETASRSQIGFLIEEDKLLQSMPNVVLAIHLLSESKNSDSFWYPYISCLPKNYNTTLYFNPEELKLLKGSPVLTEAFNHYQRIARQYAYFYKLFQNNHYAQKFPLREGFTYDDY
>Cep943
IGSFFMINLCLVVIATQFSETKKRETERMLQERKRFQSSSTLASNSEPGSCYAEILKYIAHLWRRTKRKIMKRYFDSRGKRQRKINPEKAISLQRKKMKKKGMQPTMYLHRPHYRHHIHSCLIANLDNQQLHTDNSAQAPRASPEVSDVDPVSSPRRPNFLTLPSSNNSSLNPSSESLVPNPSGIICSGCQSAAGSSLGQPSDLTSGQPYKPASSSNYLHMISSAGPCVTVSRAASFNSGMTQRSSRNVPWLPEVLTVPGSKNTVLAPPNALTSDLDVKSQSVSEQ
>Cep944
IGSWADSLSLNILDYRGPEYADIAIIPLSRCPVGSTCNCLNAKAEKVQQSTPQSDLLTSGKDKIYIDPETGAFVNLRSLPSIGERFTSVWGTIATTLAALGAFFSFCLFCYFILFYPFRGGTTILGFTLIIAITGLYLMVIPFVAHATPEVCSIRRVFLGFFYALAYAVLVVKLLDAYRNIDKEELKYKNLAQPCALLLITLFIVAIQLMIAIQWLILQPPEVVNVPVAGALYPRCAPHDFSDESLVISFVFVMFLLFISVLIASATWNNPNNCYESQWILGMVLLSIPVWVIWCLIATLSSYNVRDIAVAGGILVNATILLVIGPLYRLRLMKKDKDMQPSEKDDYYLYDS
>Cep945
MFSLRIFIGNIRNVDRFGFILTQSCSFSSSRKHFSDTLPTTEESTDPSPHVQTRGPLPLMTNRQLNHPNKSKEGVQTWLESLNTIDNEKLGIVDLHPDIFATFPRLDIIHSNIRWQNKYKLIRYDWEPTRAEMRGGGRKPWPQKGLGKARHGSNRSPIWLRGGRAHGPRGPESFFYMLPTHERVLGLRSALSVKLAQNDLHIVDSLEIPTDEPDYVESLFASRFWGFSGLFIDDTDFMPRNISLALNKLDHFNLMPVYGLNVYSMLKHETLVLTLAAVEKIEQKLLFQLYKTEREKKTVVGYW
>Cep946
YLGEEFMDVDIPTRFESYMFQKPITKIIWLILHPIIHALRPFYKSPKPLNEWEMMNGLIQILFDVWIYQQFGFKSITYLVLGTFMAIGFHPLAGHFISEHYLFSEGVVGKHQATHSYYGPLNIVLFNVGYHVEHHDFPYIPYNKIAKVSEMAPEFYEHLPYHTSLLKVLWDFIFDENVGPHSRGVGYLKYKDLKSS
>Cep947
STNQFLDPIRSVTLKTKQQVYKTDEIIEFIVTSNQGSHLSYTLNYGDNHSETTVSQSILASQIVFKHSYNDVGTFHVNITAWNDVSSASNTKEILVQRPLPDFHLQIEDVHSKFINIHQKRFLLSFKSTIYQNIVHDINIQWIFDENTAQHDYIANMKSNVSLMIERAFAPGVHNITVICTNQLSSRVLQEIFIINEPISGITVSTEKHYLRPSEIYNLKIETKSGSNITYSVFANGELLKQIFPLNWSTGVTLKNISVVLMAVGHYNICVRASNDEGNVSAQLKIVVLNPVQKLSITVNKKIILPIQDLFISISYHEPSGSPTDVNCLPIVKKIQLRKAYTDMIGINQALEFSRAWPNDLLGNTSITVNCSNALNSQLLSTWVVAQVGITGVNVTADKYFVALDEIVQLKFTVESGSNVFYEYIIYNISTNSSEYLIRKPLQIEVSKSFSFPGGYPVYFQVINDVSAYNTSATIWVLEEVNDLELTHYYSLSDSKQIIRGGHGSLNNTYPLERNITFVATTSKGNRLKYTWNLEKSSEIITEQPSLSHRFTSPGIYRVSVNASNALYYKVSYSDIEIQQIIQIKSFTNDGPKVPTLPIKFTLAFFKVGTNSCFSWDMADGSPYHETCINAPLDSHISSSSQQITHSHIYQINGTFLVRVNVSNSVSVRSVEQLAIISSVSCEYPIVRIQGADRNIDSPKYHLRSDWILLQSTADLVCETTSDADYIWKVERILPGDTYLNRIYTPYKTSSEATYKFRLLFKPLTFELGNYKISLNVSIGNVKGLYSADFSYLAIKASPLVSQIQGGNLRRVGYGKIFRMDAINGSYDPDQHIQVKNSFSFKWMCKIITSENITSTELTNILNNITGGTFTLDSRLLGKNFKGVFKVVASKDSRTATYEQTLQIVDGTPHTLEI
>Cep948
MAEDPGHKAMLYFLEVLMNHSPSPLSISQLAGRFGSRNFTSEMRHAAGGNEAGLKKFLLKYPSLFTVNGNLVCLTDGTCWSSSVNNNVRDSSPASSSSSFSLPEVSIETEAVQYFRSKFLKKGEKWMATKSLAGHLSQASAEIRECVGPQNEFEDWLHKHPLIFEVKGDIVCLKDNMACSPLKSESDQTDDDGRQFAGDPGMLSMPLTPKLKNRPRSLNIMDAKPLKSPGILSSKSGPMTMTANEYKAVMFLKNIIEKKGDIKLNSLSGHFSQAPESLRNTIGWSKTELEKFLRQHSNIFAISEDETVSVIKNTRLNVVITGSKPTCPNKPTITNRKGKIYHVAKLWGIIDLGRHEHVFIDRCIFGRHIDDLNRLLSVGETVCFDAIPAPKGSRARWRATRVWKENESIEDMIDRLAERLHLPLDGRSRDPGTPLGNIDDELKKVIPDLNDNNILNSPVTVGGLRYAFFDAAPSGAGVVPVWNFKSVELEGMKDIDDLDLSDEAGGDAQNPSMVAERYYMNQSVLGDSPRDSRCHNGEKEPFMNGLSSNTNTILENGDMLNGQSADKYGADVDLSNEQTNGNNNNCCTKQIDASCQTIVTGDILATQFFHEGI
>Cep949
KNFSTKMADTVSEGILLGLGNPLLDITVVCPDNALLDKYGLLANNAIIAAEVHHPLYEEMVKNYKPEYLPGGATLNSVRVAQWLLQKPNATTFFGGVGQDKYAEILKKKSIDVGVNVRYQVHSDVQTGVCGAIITGEDRSLVTELGAAQHFCVDFLKKPENWKLVEAAQCYYAGGFILPVSKESVLALAHHSTENKKTMVINLHATFLCGMFADPKINILPYIDILFGNSDEAAEFCSIMGFPNKDLKQMALQVAALPKVNSERERIVVFTQGRDPTIVAQGGKVSEYPVETVDHDLIKDTNGCGDSFVGGFLSQWVLGRSVQDCVRCGFYAAKVVIQHYGCQYPAKPNFV
>Cep950
TKDPVVINKDPNKTLVTIICALVPIAAASIFIIVMFYIWQHYDYFQRFHRPVYREQIPTIDPNVISPNQYLPVQLLELIARGRFGAVWKASLVDEYVAVKVFPLQDRESWLNEQEIYSLPHIRHENILRFIAAKQDTAKGDLWLITEYHEKGSLCDFLKGNCISWSELCKIGESMARGLAFLHEDIPLVRGQDFKPAVAHRDFKSKNVLLKSDLTALIADFGLALKFDPSRAPGTTHGQ
>Cep951
MNKLAMSEGRQCTSIKQIKDNEEINQEVPQNYVHQKYIPKSPKIHLESTSDTNWKDRAPSPKTLPTSKASQEVNWQASMTTIRARNAVMFNNPLMSDVRFIVGTTSVWAHKYVLATASSVFFAMFYGALADQTNSNEIHVTDIQPDAFLNLL
>Cep952
MLPGGGNLNLSGGDASDLEKRQIRQNYRSLIEELNANKEDLINPSSDALDVQLSKAELYSKPVFGSTNIRTREAALDSYALNLISGLGKQKAQALNTEFIRFQPLEYTDKLKNSLGSEHLESLDGERMVVSRSGWITMGQDCSYLFARFTPLHLLYGSFDPGVVKMQRHINRRPRDKENSSEKATVPKQISKFGDIEKNEATTEEVERVLKCLRDYHNAEGKEPICYFRFVVNPDSFGQTVENIFHVSFLVRDGLAKVYLDGDNLPVIEPVGLEENKSQESTKRTRQCVISISPAEWRAIKKTFDLRTAMIPSRAPLETNRSQITAATIPSPTTSSTTKTSSSSATGRSRR
>Cep953
EKICLRSSPETDRLSRTQSEDPDKYSPAPYHDIEPGTPSTILSMDTTEMTTTTTVTTLLKETQQDVNENLQNDRQLLDLQESVEPDSRFRKKLCHILCCCCSNSHRRQHHHKQIRSKSKSKSKSKSKSLSEDDCECCNCHKNRTMKQNRKVLIDLTLLKDPMFLIFGTSLCLFTLGSQSSAVFVPALGKEKGLDNIKAAYLISILGVTDAVAKICAGFLLDHKPLQKYRRFLYNLNVFLISILIILCPFMENFTGFGILCAVYGVLNGINVSQKAIMLSEILGEENISSSFGLTICFQ
>Cep954
MALFINRFFCWSLETATFAGYVYASITIFFALILRLLDLGAIGTDFEISKGFHTNWRSHSWESFLSCDVIMVICHIVVMFLSLFMIFLTSRRHFLITLNWTKAFVILFGCYTFIEFGISIFEFSYYRMYTFRLAYVVFIWLYWVVRTIANVTMTVVISSRHTQMINQVEQELRFSGGFKKDYF
>Cep955
MLGGVLRIKCHKVVVFCCSLISVIIIFHYFKSNNNSYPPNGFLESVEDTYRHYRGSRKRINPLDFTYTIPGEKICRHRSPFLLIFVVSLHTRRSQRDAIRSTWGSVSIGKPWPRSQYGNQPSNPPPNLFTKVVFLFGYHPNDTHNRELLHESAQHNDVVQANFTESYRNLTRKVLMGLKWARHYCPQAKFVMKIDDDTFVNVPMVFDYLLSKDVWERTIMGFINIDSIPFRLYTKWQVSWTEYPYMRYPIYTSGNIYVFLSRTSCLLLDVAEYIPYVSMEDVYITGILAEVIHAKHRLIPLKWYSPYKTASPCELATNKKMASQMITAKLHYLVWKAMQEKICD
>Cep956
KPFIDTIAGEAFLFYVNKFKTISDSVKLGALLLDDCYNPLRAYSNITSILTGETKIKDIGTCQVISPSNIVGVVGSLSSSVTKAIANTFMLYKRPVISYAASSEDLDDRISYPYFLRTVPSDNQQVNAIIQILKFFDWRYVGLIYATNNYGLNAKKLLLSAAKENQICIFSFTGIAASKTKAKHNEFDEVFSKALIMNIKVIIYFGTSSRTVDLLKSLNQRKMHNFFTFIGSDAWGKNQLILSYGHVFAGSIIITVDGSKRALLREGISFKKYLKERHASLNHLKNPYFKYFWNQYMCDSPKNASTCTKKTFSDDEIDFYVNNQRIVQTMNSVYAMHNGLKKVINKNCGGKMCEEFSAEELVSTIKETEIFNSLDAVKMFDSHGNGLIGFQFHNVQYKDGKYIYKKV
>Cep957
VDIGHGVKAPGYYVQRAGGLFPAPIPQDSSDLERIESLFYFLGTLLAKCIQDNRLIDLPLSKPFLKMMCYGGSVRQTSKHCSYMPSQRNSSPCESFWTNEDLISSSEYVDKELILDPPKTYQNTGPPWYAGILKEEDFALVDPHRAYFLSQLKELSTRKQNILKKPISKGQKNLLMQDLRIPPPSPDSENGVRLEDL
>Cep958
MSEGGKKDLVTDAKSFCDSLGNVFVVKKRDAQSRHLLNQAKCLIESLLEENQRLSSVGGTPRVKRSGGSMGQLWMKLDEMKRENEELKRQLGKSHDERPAVNKSQGPGEVIIAEMHKTKAENVSLKSELDKIQKTLQEMNMINTNLQDEYKRLRIALDTANQSLEHSRCEYKSLENSLTNAKKENELLKQ
>Cep959
MDFINATANLTNKNYQTVNLSYHNFIFLTVNLLLAPFIIGGNFVVIRCIATFPRLHTVSNIFVSSLAVADLFVGLLVIPFYSMHYLELEGFAESKYTCLFKYVFIIASCGSSIFNLSAIAFERFVAVTFPFRYVTLITHKTAKVIIALLWIYVSVLSLTPLFGLNTWRPDVHCDFYQVLPRAYIVWASFTTVSFGIISITLFYILTYREIRKMPPPPMIQSKEAISQKKNIRATYVMCVVSVTFLVFWLPYLIAGPLVYIPSLDKHSIELIKNYALSLGISNSVINPFLYGCLRRDFAEVFRKYFSLPCLKRKRRSVGPGSNGPTENSFPLSEN
>Cep960
LLLCRPTLVSFISGYKVDTNIEFKKSKVPLAFHTAQGSGPPLVLMLGWMFARSHHLTKYSNIYCSKGFDVLEISVNPLQVLVPSRAQGFVEKIFGILEKEDYINKPIIVHGFSVGGYIYGEMLVKMDKEPKKLAALGKRIVGQVFDSPVDKDRVAYGMSVNIGKNYFSQRLIFHLLNQYLKIFKKSVSDHFSKANQAFIQNARRIPTLLLYSYKDSIANPEVIESTISLWENDGIPVLYKSWNDTKHVSHLQKYPEEYIEILLTFLDRLPLICDSNDNCKTDEADDIPARSSTSLH
>Cep961
SNDIEESKNLANVTASSKLPPLIPIVPIDDELADSILEEHCSRIWESSAQQTPFRSPGGHSPKPKSPERAHRKAMVPGMPSVPVPALASKVHALYKKKDKDLNSMWSYDSGVGEEKSIGGHHSQETTIYHHHHHHHHSSREGKSRQQIEHEAQKHSMLCYMGEAVTRNHPDYHLAHKDSERGRSHVRKSSVRKHSDASSNIDSGISTIYEKDTLPSVPNLSAPTTE
>Cep962
MRNFLRPGKQFRLVSRGGHVNIKQTGISKRNQKFLSDFFTTLIDVKWRWNLLIFVVSFISSWLLFASYFYVLAHLHGDFEDDNPENWVPCIESVHSFTTAYLFSIETMTTIGYGSRYVSEECPGAVLGVLFESILGAAMQAAFCGLVIAKVKRGKKRSCTILFSKVACIMEEDLQYKFVFRVGDMRKSHLITASARGLFIKKSFSKSGNNIPVEYFNVNFKAEDGHNNLFLVWPTNVYHEIDEKSPFYNISRDSLRHENFEIIVMLQAVVSTTGRTVQAKTSYLPWDIIWGHRLEPLTTSIDINGSHIVDFTHFDTTYPVPTPWCSAQTFNYIIKSGRYTPELLLNRDDMGELIKETESTSAKKTYTLFGSIPDLTHRNWM
>Cep963
CDIWPADIVFLLDDSTSIWDNDYQKQLTFLSEFVKDITIGPKKSQISVVTFSSRPKTQFWLRDHLSKTEVLSAIKHIDRMYGDTYTSDGLRMIREHSFSPRYGGRIKASHIVIVITDGKSTIPTETVNQAKKLHDTKAIVFAIGVGRRVDPIELNSIASERQFVFQVDSYDALTTIKTKLSQKVCTLSITKVGEWD
>Cep964
FWDTNLDVDTVGKVDQIEQTVVNKSLALHETPREDMISSDYTVSTEKEETETEQVVTSIEEEERTFFIKDVVDPLSNNLISFQEAIVRGIIDQTNARYVNPYTRESMPIREAMNSGLVKLEWTTRNKIREEKRSFGLITIKTTRDSRPYNIMQVVDPSTNKPIPTSDAVKKGILDIKNSVYVKGPDDTIPIPEAIDMGKVIIEYTGSKDAKPEVVTKTYAVHSIVDQKKKDRVPFAEAITQGLFDKQNGIYIHNVSGARIPVGEAIAQGFIKARLVTDPSKLDINPENTVVIERVQNVRDKITKGLKVVNAMKAAMK
>Cep965
IESEEDLLKRLGCNVNCLVKVISIFGNTGDGKSHTLNHTFFHGKEVFPTSTSQDSCTIGVWAAYDPINKAVIIDTEGMLGVTKNQNQRTRLLLKVLAVSDIVIYRTRAERLHNDLFYFLGDASNAYGKHFAEELKAANKRCNLNLSLSTMGPSVIIFHETMHTKVLRT
>Cep966
METTYPNFGNFSIESLDSNITYVRPNIGGNVHLIYNQIILPILTYVPPILLTLGMISDSLALVVLRQSNLRQCSIGFYLRVFIVIDIFVRILKPALEWIITYCKLTHIPHISDPLCRLWQFGWNVLYSSATWLAVCMVVDRYIILWHSRKATERCNVFMSKVAIAMVFTGLVVINIHAMWSAYFTSGLCNQINPNNPKMHELVWFWVSMSANYYIPLILLLFFDIAVVLGIIIKGDRSNYFGQLATEEYEMTSVSTVICITFFLITSPEHICYLLEENLQLRGHGLILLFLTSTAAQLLTLFNSVLVFIFCILFSSSFRGTLIEIFVNIFRRKLSHSEYELATANNNMEGTALEIDNPTHNASN
>Cep967
MKILGFEFAPVFIPLERRIQTACVFQWALCFLCMGFGSLAVFIYLLFTEYYFIPLAYLMWYIYDFNTCEQGGRRLLWQFNNPVWKYFADYFPIKLIKTAELDPSKNYIVGYHPHGIMSAGAFANFATNATGFNQMFPKMHQYLCILTGQFRFPFFREYLMSS
>Cep968
MEYQNYEDSEAYSNLTNQYTSDGPLDYDDSTKGSIENLIIGFLRSYVNPLISTVGIIGNLISIWVFSAKGLRKLSSSVYVQAVLVSDTFFLVTILAVWLESFNYMAMHVNGICQGNIYLSYVSSFLSVWYVVCITIENYITICHPLKLKTVCTFKRARITTLTFAFAGLVMFSVIIPITKPQKPLYSPHNSSDKLVCKTIVEYTNLMNILTYVDTVITILLPMIAIVGLISMIIVETIRSVHKKQIRLANKENQSKKLSDVPQVRVAKLLFAISISFLLLNLPSYCARLVYIFVPYAFPHDSITSFTVYQCLLHISYSSFALKFFILYIFSGNFRKVLFKKLFCCFPHLSTDTRATERIKLTTPAFDMVHS
>Cep969
MRMYANFSLQNRTEDKLIRHSGTIVILRTILLGLITVAIIFSNIINMWILRKVRELQTLGKVLLINLSVADFINGFFVCLPAVLASACDRWLLGTTYCTVSCILHGITCTVSIWCLAIVSLDRYIAINFPVRYRNAKKMYYSIGILIAVWLFSLITFLSPHIFDSKYYGYQETIVMCGMKWKSVIFCIATGLYIPILSAAVIFFSSYKVSKALLAIQQAKTNRRGQVKCSRDLKAIRMLKISTICYIAAWGPYTLIAYLKAFNVFTDVPEEVEFTVAWLANSNSFMNVIIYSGHLDGFLRQLKKNFSCCMCSRCCKDNAVYPDVREDSNLPSTITQTNIY
>Cep970
QTQTYKRHPWPLKIIDRVFLLVFLFGGLLLTWYEGFLIMPTYYSEVSFIVVVHITVFVVLISHIYANLIFLVLTDTSVRCRTHLPLVSQTWRFCQDCNAHVPARSHHCLNCNVCILRHDHHCWFAGCCIGYRNQRYFCVMLLYMFIMALYCNLFNYEFVCRLKGPLGFFNIISFTMPHVGWVLGYYDAYTFFVTTMSAIGFLLLLLFIWSLRNQARQILYGQTQYEYKKKITCFDMGFKHNWTNVFGPHWFLAFFFPWIESKLPGDGFVFQMKNT
>Cep971
EGYVYVRKTGNYIGSVYKKAVYREFTDETFTKMVHRGERDIHLDLLGPMIKGEIGDTIKVVFKNKASRPYSMHPQGVRYTKQNEGQIYLDGYPNKKSGQVAPGDTFIYTWQVTKSSGPGAGQSNCIPWIYYSSAEPIRDPYSGLIGPLVVCRKGYLDHSDKRNDVDREFALLFIIIDENQSWYLSENIAAHTNVRDNTTLLADPEFYQ
>Cep972
MFSLERTHYYSSHIFLFYLLLLVTAKQYNLRLDEHNSPPKVIPTSPYNLKYSVPLNELTSYPIFAYFYRLDGSEVKDGSLNDQEVTVTSRSTANVDNWRISGGKLCQNTNPDVFLPMRYNRHTYVKKCGSTIGPTTLKAKVFNGTIIIDWVMHSHDAYLVPDTDRIYRIDVPGLSISIDTHPFRITTPAAKLVITKQPPVQIGANTGFTVKAEIHDNVGKVITSGLDSIAFVELTVPYRYKEFYYRKNLDMMLKHTDIRLAGKSTMIHQSTNDIIIRQQAVAGKVTFKDIRILDVAVGFRLNLTMYMARDPWIRIPNCKTCYDDLTRKNIYESENYVKFFDLSDSIIDGIPAMAFTNPINIQSQKLARLLISHKLKNDSSNIITRNFPLPGDIKIIIVDSNNNRIYSGPDSNINLNITTRPPNACLSTDMTRSITGGLAELRGSFCSIMTTVVMEITSSSHSFA
>Cep973
YLLLDYKPKIDTEFVAKETQNALKHLNEENSENSSLEPPPKKLRLKGRNKKRPFEKKLQACEKLCGSIIQEKECAYGPKCIFLHDVKAFWESKPEDIGPECHLFTKFGRCPYSFSCRFARHHISESLENMVNKDIYEGVPLSRNSVNHLDKDVQRLLWKRKYDFSKSQKVLEDLNKKSSTNNVLEDGQKADMKKLDADSSSQNIGFVSDEDLIKLRPAEKKK
>Cep974
MENVTDYFEILGNVTTENGISTGYISISVDPLFTPSEEIYSLPIKIIICVVLSIIIMVTIAGNVFVIAAILLEKSLRGVSNYLIMSLAVTDLMVAILVMPISVVHEVTPDWNFGGAICDMWISFDVLCCTASILHLVAIAFDRYWAVSNIDYIRRRCAKLIGFMVVAVWVVAVSISIPPLFGWKDDNDPNITKRCLISQDLGYTIFSTLGAFYFPLILMLVLNIKIYVAARTRIRKKGFYGYRRPVPVSAITVTMTEGQNLSPNSSGSDISHERYSAYNGSCMNMNELTRVNSVMELTDERESAIQTSPTTATTIATPASSTLTLSAPTGRTKLAETSVNQLSVPSGPKGSSGCRNLISSKNQRQSANGHVKRLRQRERERVKKEKIEMKRERKAARVIAIITGGFMACWLPFFMVALIGPFCKEYCYFPPVLMSLFLWLGYLNSLLNPIIYTIFNPSFRTAFKKLIYGKYRMRSQCR
>Cep975
SHDSFSSQLKEGEIAPDCSELIRVAEKLFGKAADKVIMSWSTTQNLDLGTQLEKGIRYFDLRVAYNDSCNDFQFVHGIYGPKIDCCMQEINSFLEKHQKELVILDFNHFYNVNPENHKRLLSMLSDIFGKKMCPFIGAANLTLNIAWEVNLQVVICYHHSLAAQQPIFWPGNAVQHLWANTDQLPKLIRAFEEEYRKGRPSDCFFNWQGILTPSISTVLQHLDGSLKITLAEKATSAITQWVADKSPCCKGLNIISVDFMQLYNFAHVIVQMNHNIQ
>Cep976
KWFNYGILFCVIILDLNMWKNQLFYKPYDYGQYVGADNRIYTVLSTQQLGIHNESMVSFEWRNSTINPETNKTFVMEDPVMNSRFMNYSMAIKSMAFIPCILAFVALGVTVSVFGRFKPTKEDPYAGRLKKRKRKRFSFFRKSKRTSPESDTTFV
>Cep977
VAENVNNSDSSDEDIPQRQKFRHPHRSRPRQVGANRVLKDHNSQQVEQVTATAVKKKPQISESLQSAALLKQKPPTGAGRRNVWDQENTGFTMQEPNLAFRNVYLNSHTSHFNNVQKVDKTDWVQKTVTNPADGQTASNAELSNRLHATRSSRSGRQSAPCNIAMSVDPEESEEEWSIQCDPNADKHFVVGYVGTIEMPGDKNSQHARLQSFHNAVRRLRLEKKIHTLVALTISVNGVKLTNAVRKVLAVYPVHRIMFCGICPDDNLYFGIVTSNCSSDGNESIRLEYAPSFSCHVFKVNTDIQAHYMHAQKARVFQFECTRSRDLRRCFEFPQTALPVIEPISALYRDRQNSQDNFPITQVFNEPSVTPVQNVAVNSSVSSSSSSCSNSDSGLGFGRDDSRNEAVFVVDMNQLPNDQYRMTNGNMNRHSLPSQSLHQHLSPSVDTMPTPQSAFRSTSAANMHAQTKIISNNEDPKQGRLTLRAMPDPVLDLPSPFEQPICSNTKVSDQNSSTTGILSYKYRSKQGVEHRSRSRETVSKMNSTNQQRLSSVERKFEPRPLSAPYHQLSNGKLTVVNCSSNTDFLDDKLSPRATPCNSKFKIRSPSAPPPGCATVEDSEFEQNVRRPLEEIFAIFDCDRNSETSVESATVRRFSEGFAAKLNK
>Cep978
NSIYFKSLRPAHKAKVLETLSVNLPLKITAELIEEECYWERCCRNRWALCNVADYGNNWKRMYFERNLEHIIEFFVPDKTDIRELNETLKVSSNFIKRLDIGQLLPPLTPDEKSMDFLEEGSDSTSEKERECDHFNMYPVLKALTSLEELHLTYSVRDCGMNFTWSMFHFTKKDCQTLSEAIQHCKTLRVLHLHRSKIDDEKTRMLMYHLLDHPSMEEIDLSHNYIGDRGAKAIGKLITSCDRILKLTLCNNRIGIIGGQALAHALIKTHKLMLLNLRLNRIGDEGGHCIFKALTKNTSLQELNVAANKMGESTAIALSQVLRTNINLVSIDISCNDLKE
>Cep979
APAPDSVGPVDSNLHLHHPPTVAALSQPQQLPGSSTATSDPDSSVSNTDAKPKSPTKISLKNQKEILHPELEKIRTEANRNSVPFITALFNDHLLLMQHSSSSFCSTDTGTIKSTDSRHSTASNHDMDGRRLSACYPSSTGTMIMCHSTRPYSWHNEKFDLDSQLGYNVGGNGATSPAGLSPSYFNNHHSEPNTLNNFTTPLPTSWTHSIACMPGCGQSLNTYNPQNIASQHMIPARLSCGGHDKNEGSMPHKTLKENIGIA
>Cep980
MGGKCEPGTTVISLAVVGTALASVVFYVIVKSLYRYFKKRFRHSKSDDLTIYDIRKLSEQGNDIYKCACFAHLPFVHQPNVRNLCHHQQQQPQTQITENSTSESFSLQSKNTKLVYINPEFEEVIQGKCIPSNTSNSISFVDSCISTENDSASHSYVQKESNTRNSSIYDPNFLLSAYNAGYPIGNCLKEIYQITERSITKQICNKLVVCVSHLVTDAGDTLILDNMGISLCIPPGAIESGKKQVISLVLNWDLSDNPLMTGDESLVSPLVYCGPHGLKLKRSCQLIFKHCAFNINELKILKSETELTGHKDWQQLKDEEHSGNNNEQCQNSFNITPNECQVNISSFTLFTAIMTILEDCDDDSLPQSCKWLQLAAFSCPLKSNSSHYQIRIYFLNKTPCALQWAIQNEAKFGGVLCCPEKVFLFDGRKEVGHGKDVIINTIYTSEGWEMIEDTDDDSNRIPFLYIWHGKCPYASLCFHRQLSTSKPTKELSLQFHIFQETLESAGEKLIVQNQAKPNIYDDNEQQCEKHKSPQIKIQVSVNGFKESQDIFDVANHLKCKKIPQELRLKLKLLLDPSCLFDKNWKALASYLNLDSSIRYMEAKESPTDQILDILEQKMYSLEAIQNILTDIGRIDAATEIKEFLEQSVEELPQN
>Cep981
GSGPEPFSMESEKNDIVENSHFIINLVNGASVVEGRLGNGVTMNGKGQYVRIDGNMEDCIYNLNYCKTGLTLGLWLKPYDLEGKKYYISSPAYSLYSKDNILHAKFQNATHSWEMSTPKFKGNVWQQVIMSWDPARGAKLYINPEKVAQATTAKPFMQGDTPAEGIYIGTTGNNVGRFTPDFDVDEVQYYRTSVNGILDGFGPSY
>Cep982
TSPSAIPSIAQIDIVPTLSLLLGVPIPFSNVGMIINELFSFCPWWDTYSDAKQLYHNIKALRLNAHQLDQYSQIYSQTSGEPLLKNKFLQLHQKFEKAEKEFSQFVTEMVKSQDMASDSKWLARLKNNYVTFISETKEMCQDSWAKFDTTQILLGLFLMFFAIFVNIYFLKLSFVRDTSYPKSVIFLLVAIFIISILCILQSLYFKDSSVLNIPSIMIIFDVAILAPVIYLVITKSKLPTLSSLKKTFSLRKYDLVTNCSCLTTIIYIAAFFSNSYVVYEDCVVTFLILTHLCCYFVQLLRKILHDKTAHHRDGPSKRSKSVSKFDIGYIFIHPAFIIFLLVLLFCLVLRFSVSFRTCREEQWTCIHSIFTFPLSNLSDSGSKNLRYFFSVACIITVIVVSHQWLRFYGNLNSNITTVLFYKYGFPAATFCIGLHWAVQGLPAKELDSLPYIQHVFLARLAYALLILSMLSFIISPLCVHLVQTNRKRLSIPSWRSSVTEIIPEVFKQLHKNWGEEKEENSEKPVIACGLGTVQTASSVYCVTMCSLLVSLLLGDGMTPSILLALILICIFLELHSMFYHTSVKL
>Cep983
MGKQIYLYFSLWITLALAGLILNIFNIDWQKTSIPQGIILIIVLGILQGSVYEFPVQTIATLIVGGKKRENPTAEADNFTLVLNYNLLAVAVEDIEECFQTMFQAFMGNLCFNVSAVLVSATSEENLKIHELNCRDKYRKLIYDELFKEGVCFANGYYDDINQDRFKNVWMYYQMCPKDIFISQHLDSICDRFAREFMVIHRTSKVLRKCGQYQDLMLLSEGESFAYTYTDTKYYGKMARPYNQPTFYYSADVQNIFNRRFDYTLVLDADTGVPDGTVEKLLRIAAANPEKGIIQPSIKLSRDENDTIYMRLEAMRQMIYEPMTNAVTALLGQCGFFGKGLIKNRIYIENIIGDRDNLIERVPIDVLSHDTFEAALLKPYYAGSVFLLEAPSFNYVTWNIRERRWNRGEVILSMYFWKNTIGIIFRSLQKVFQRDKFNKTVLRTESKLDFVTAYIAHSALRQMLMKPFLLIFICLHVGVELKFSIAPIAIIMFMVLIFPKFATCTRSNIKYVIIETLTSILQFTPEAIVGCVRIFRAIQANISANCKWIPQRSVEEEFKNCNPFLSSLKHLWMYSLLAAVVAPVVVIFAPSSNLILSMLITLFLLPLFTGVTSLKMNFHFGSTSSFAPNEHPDICVITSPKIFGSGQKYKINNV
>Cep984
AATLLPDPSLEVQDPDRNDSVTFSLAGNKYSQRFAIHLNTGILSYAVDYDVDRNAMPSIETIKIYATDKGGLQAATEIQIRITDVNDNAPVFNQSSYTIFVQITDPVGSRYLTVHATDFDQKRNAEIQYAMDDFKNLKYFGISETGDVYLKNPLRYDNSGDMRFLIMATDKGIPALSSVAMLTVILQELPSNVTFYMERGNESMTPQMMVERAGQTTQLKDLSWFGAILLLLAFLQVIGVLVLYRWLSKRCWRRNPKTGKEIEEKEIAEEKNVPA
>Cep985
MTSESAIRHLSQRATLAEEILAKLKHQLEDVKRVAMKNIVKKEEERIRRENERLKIEVGDYKKKLMLAEIGNGIRQIPIPNKRNLDQITTDQRVSPTKELEVKKVKAAPKPATPKAAAPVNSDNKTSEVDVSKLHIRVGFVKSAQKHPDADKMYVEEVDMGEEKPRTVVSGLVGAVPLSDIEGHLCVFLSNLKPAKLRGVLSEGMILGANNGDKVELLRPPPGSVPGDRVVCAKYPGEPERVITPKNKIWDFVKPDVKTNNSCVATYKGEPLIIEGKGQVTVPSVSDSQIC
>Cep986
LLARLGTRVPLSNIAPELFGEGSISGEIIEFFGEEGTGKTELLLNLITRCILPKVWKNIPVDGPESKVVFISTDYKFSILRLVLILEKKITEILQSHFSNPSQNTNDGDNVAKLDMESEVQLFTDDCLQRVQVVYCSSSWQLFLTLHSLEYQLTTDASFSLLVIDSISTFYWLDRFCANDNISNQGLNIRRITKILKKFVNDLNIFVIATKLSLFKPKYSDNLDPTNDNNYLIINPNAVNNPGIYPTAKQSHTKYLDKVWENFVCKRWVFTVISAAESKFCLTSTNLKTLHFTISESGVKFL
>Cep987
MSIRSYSAFGSNFKNRHNFANSSNRSSYSSIRSYTKSEQYWWNYTDNAKGANFQRAVSGDRRPRFEDDTWDLADSLADLYLKVNEENIATASKFTVCKDPVNDIDVKKWIEEDTSHGFIRVFVPNGDVNSSRLVPCNLSTNTQRICAQCGVAHSSLHVQFNGDIIARMESTDHPLAIQNEFLGNLGYTEPRKIQEEGFNPDLSYLIKFYL
>Cep988
IVCDAPVVSKHTQISSTKKVYKPRDQISFFCSKGYRILTGHSSITCQPDGSWDKSIPSCDETYCSNIPEIQNAQPESKVKTRYFVGDNLKYKCDFGYRLANTSSSFSTLGSVRCMPGGKWQSNLPSCVIIDCGKPPHVEHAVAKYNKTEYLQIVRYVCESGYKLLPPEYLECWEEGVWSSETPKCLPVVCQPPERVDNAETLVSNYTYGSTLLYKCKTHFTLIGNRERKCLENATWSDVSPICKPILCPKPKPTENGYAMSGDYKFGSTAVYQCYEGFEILTTPEVLCGSNGTWLSEPPKCQAVSCLDPPTIENGFYNKSSRGYKVNDVVEYFCDEGYVLAGSDEIRCSSNKSWILEIPVCVPINCSEPEDIENGVTQVEGVEFGNIVEYVCLTNYKLVGEAQRKCLSNETWEGEVPYCKPLSCSEPPKVANTSISFSTDLRVGSTVKYNCDSGYHHRGDQMKICLSDLTWSAANITCEPVYCKMPPNIEHGYRNFTSRTYQSVVNYECNSGFKLTGSSQQVCTENGTWSDDEPTCKAILCDSPSHFISNGRMHGVDFSYGAVVNYSCDSGYLSSDKMNRSCQANGEWDSPVPVCEKVKCPVLSVKRGRVSSFRRDYGASVFINCFVGYSLVGIPRRTCLTNGSWSGGNKPFCAKNCGFLPRIAYGAVRTRSKFGQNATYSCIPTYELVGNVNRTCLQNGQWSGKAPVCERKRCPAVINILYATVSKVSAGSKVYAEYRCQPGYEMIGNSTLQCISNSWVPANPPKCVRLRCPGLGKLEHGKLLTVERSVGTRVQFECDEGYKMKKRTSMFCTASLTWKGYMPVCEAMGCLLPASIPNGFINEQSISIQELVLQTKKSTKTAKSAASSTAYEVDDVITYSCESDYRIVGTSTRTCLPGFVWSGEEPKCEQIMCDKINIVNGYIFKTYERYPGAKLVYNCNRDYRARASSTTLICSKEGKWTGEEPICDQKTCKNITAPPHGRFSSNKRSIGAKVELICDKGFEPHPNVYIFCLPTERWTTDQVKCSRVSCKRVASIANGYIVGKNYSYNGSIKYECSFGYRLVGNAERLCLANKQWSGTDPKCEKISCKDPPTIANAFYTHIKRSEIESTDSLEDVRYYCEEGYDLIGDPIVTCNEEGLWDVNNITCVLIVCPEIKTLQHGSISSNGLQQYVPYTQLTFSCDVGYILVGHSTRLCLYNGSWDGTLPKCDKIVCPQPEEILNGFIKLPPELNYGQSITYTCSENYILEGSAIRMCQSSGQWTNSAPVCVLNICPEPKKPENGIVKYKSITVGSNAFYYCKEGYNLIGPPTITCLGSKLWSSETPICKEIECEVPSVKNGRAVVKKIKDRPDRAEYKCDTGYKLEIEVSYSQVCIKGRWSGLDPNCVPIECPEPPQVKNAFSNGSYFIVNDIVQYTCDDGHRMIGQSTLICGVNGTYIGKVPECRPSMCGPPPVIQYATTLTTTYNDKMVFTCNDGYYLKGNSTAWCLSNRTWSPLKGECVPIDCGKPPQISRTEGIDLPNGTAYGGFAEYNCEEGYMLGAKKSLKCQSNGSWEAASSLECIPVDCGPPPTEDNVIYTGTAFTFTKHIFYNCEKGYKRKGPFIS
>Cep989
MYRYGLKHISLVPLMCTYILLILIIGTTFSLAFENSVTEASVRNTTVEGYYTYQYLDLNATDDDINEYGTSDGGKNEGNDVAGSVDDDDDIVSKFLSLVEEYKKNKKNCTKGTSYNLGAGVVRQYGLNRFKKQADVALSRANLLTRLWKNDPSGLMDSEFLLYSSVRNMVEGDPDMFAAGNCYNVNEYKDYYLFCPYAYIMPDGRINVKDLSVEYDYYTNDWFYNCRVSANKRIQTANYTV
>Cep990
MASDEPVSSKRRAGRGSSYIIPLDTSPPRTKKSADYGQKPVLNEKVSNNICDDENDACRHLNETDDVGGERDYFQTRENFQRTSLRYLEMHRSSTEKFLARHRAAYQMNQPPTEKPISNQTAKVKNEGKAQQLSRAGLYRSNSNLEMDCVEYSDEDVSKTVVSSRREYGSTSSLDTIPTNHEGFFDMVRDYKLRNADQRSPAPPKFHEVLRGKAMPEKLTPSSHGGMKSECLSSEKDSESTQSPKLKTKFKHKDRKVRAKSITGEAGSGIFRKLRGAKVDGSDMGMKTSDVSDGFDSRNEERIMRKAFVHFDCQSIGINVYDLIDKRNNATERKNTTTGASAASVNRNSYTGDKDNSELCAEQDEGDNKSNNLVLSCPFFRNELGGEECRNISLCKVTAQKRNKLPSNKEIEHGVIYRNSICTGISVLDSSLNSSGQSLPSFVKHKDFIIEYVDYGAYYYRHFFNGT
>Cep991
MKEHTNLSSNFTLIDKPNQILEIAGTLHIYALPVLIAFGIPSNLLSLVVFTCSTAMNKLPSSTYMAALALSDSGFLSILLCIWLQQMKIQEYVTQLWCQVIVFGAYIFGFLSVWFTVLFTIERYKVICYPLKATQICSKRRARLSTLIICIIAMFLYFSSFWTTINHQGECTFREELFILLTIITYVDTIITFLIPFLAIVFMNIRIIFAVRALKKRINWLQESQPHEKIQNLLSKTQMKLTKSLVIVSSVFLMLVLPSHFTRFYFLIFTHFLSSDLKLTLQTAQYILQFPYYLTFGINFLLYTCTSYMFRQGLLEIYRNIKEKVRSIKFK
>Cep992
[truncated: 24,368 more chars]
