# Supplementary material for: UPrimer: A Clade-Specific Primer Design Program Based on Nested-PCR Strategy and Its Applications in Amplicon Capture Phylogenomics
Source: Mol Biol Evol. 2023 Oct 13;40(11):msad230. doi: 10.1093/molbev/msad230 (PMC10630340; doi:10.1093/molbev/msad230)
Supplement: msad230_Supplementary_Data [file msad230_supplementary_data.zip › Appendix 16. Gastropoda/Appendix 16. Highest-scoring nested-PCR primers of NPCLs for Gastropoda.xls]

## Sheet: Detailed information
NPCL ID	MSA ID	Predicted Amplicon Length (bp)	No. of Ingroups in MSA	F2 Primer Start Position in the Peptide MSA	R2 Primer Start Position in the Peptide MSA	Peptide Sequence of F2 Primer (5' to 3')	Peptide Sequence of R2 Primer (5' to 3')	Nucleotide Sequence of F2 Primer (5' to 3')	Nucleotide Sequence of R2 primer (5' to 3',after reverse completement)	Degeneracy of F2 Primer	Degeneracy of R2 Primer	Ratio of Variable Colunms for F2R2	Information Score for F2R2	PCR Score for F2R2	Identify Score for F2R2	F1 Primer Start Position in the Peptide MSA	R1 Primer Start Position in the Peptide MSA	Peptide Sequence of F1 Primer (5' to 3')	Peptide Sequence of R1 Primer (5' to 3')	Nucleotide Sequence of F1 Primer (5' to 3')	Nucleotide Sequence of R1 Primer (5' to 3',after reverse completement)	Degeneracy of F1 Primer	Degeneracy of R1 Primer	PCR Score for F1R1	Identify Score for F1R1	Final Score for nested primer pairs among different MSAs
Gas_1	XP_041360651.1_18971085_18971977	435	13	48	184	NAWFTFEI	MTTVGYGD	AAYGCNTGGTTYACNTTYGARAT	TCNCCRTANCCNACNGTNGTCAT	256	2048	0.338583	7.07143	64.7	99.5	39	195	AFFYIEC	KTYVGMF	GCNTTYTTYTAYATHGARTG	AACATNCCNACRTANGTYTT	192	256	72.9	96	80.5495
Gas_2	XP_041348523.1_41959231_41960337	564	13	57	236	TTLEKYPD	CVMIFTAE	ACNACNYTNGARAARTAYCCNGA	TCNGCNGTRAADATCATNACRCA	4096	768	0.409357	22.9286	67.5	96.5	15	361	AIGWVPI	FWYTIVT	GCNATHGGNTGGGTNCCNAT	GTNACDATNGTRTACCARAA	768	192	67.3	100	80.5452
Gas_3	XP_041351636.1_34961685_34962597	522	13	53	218	DFDAKPMI	NKADMVDH	GAYTTYGAYGCNAARCCNATGAT	TGRTCNACCATRTCNGCYTTRTT	256	256	0.245283	11.2143	70.3	93	39	231	YKFHDFH	VYGALMW	TAYAARTTYCAYGAYTTYCA	CACATNARNGCNCCRTANAC	64	1024	68.7	93.5	76.8611
Gas_4	XP_041352734.1_77320388_77321240	552	12	31	206	GWRVEMED	GDFEYKNV	GGNTGGMGNGTNGARATGGARGA	ACRTTYTTRTAYTCRAARTCNCC	512	256	0.331361	20.4615	71	97.5	2	246	GAFLDKP	DGIWDVM	GGNGCNTTYYTNGAYAARCC	ATNACRTCCCADATNCCRTC	1024	192	67.9	99.5	75.8734
Gas_5	XP_041350380.1_94384144_94385473	813	12	147	409	RPTFDAIF	FWWAIITM	MGNCCNACNTTYGAYGCNATHTT	ATNGTDATDATNGCCCACCARAA	6144	288	0.517647	52.3077	65.8	96	138	455	KNEYFFD	ENFNKFY	AARAAYGARTAYTTYTTYGA	TARAAYTTRTTRAARTTYTC	64	64	74.4	94.5	75.1162
Gas_6	XP_041375651.1_3884447_3886538	1776	11	103	686	GEYMAQVM	YPVRHEAK	GGNGARTAYATGGCNCARGTNAT	TTNGCYTCRTGNCKNACNGGRTA	512	4096	0.840607	184.25	66.6	93	94	739	FTGAEMK	QWKEYEE	TTYACNGGNGCNGARATGAA	TCYTCRTAYTCYTTCCAYTG	256	32	72.6	91	75.0536
Gas_7	XP_041363538.1_65016129_65017791	1254	13	28	437	LDNMLYMV	CFGIALVD	YTNGAYAAYATGYTNTAYATGGT	TCNACNARNGCDATNCCRAARCA	512	6144	0.59335	80.8571	61.4	99.5	19	478	LVIVCIA	YAFGPIV	YTNGTNATHGTNTGYATHGC	ACDATNGGNCCRAANGCRTA	2304	768	62.4	89.5	74.3713
Gas_8	XP_041352774.1_78778395_78779450	726	12	62	295	YAIMGMNF	QKEHYAAR	TAYGCNATHATGGGNATGAAYTT	CKNGCNGCRTARTGYTCYTTYTG	192	1024	0.513274	34.4615	70.3	96	46	303	PALFNIG	IIQKAYR	CCNGCNYTNTTYAAYATHGG	CKRTANGCYTTYTGDATDAT	1536	576	64.6	100	74.2574
Gas_9	XP_041359156.1_24187915_24189111	546	13	99	272	VEFDHPNI	DAIPIRWM	GTNGARTTYGAYCAYCCNAAYAT	ATCCANCKDATNGGDATNGCRTC	512	2304	0.699346	30	67.1	90.5	88	311	QADFERE	QPYYGMT	CARGCNGAYTTYGARMGNGA	GTCATNCCRTARTANGGYTG	512	128	66.7	93	73.7203
Gas_10	XP_041368408.1_10481868_10483272	762	12	123	368	IPPVFGWK	NPVIYARF	ATHCCNCCNGTNTTYGGNTGGAA	AANCKNGCRTADATNACNGGRTT	1536	6144	0.684466	51.2308	65.7	97.5	92	382	ITRPFQY	PFKEILC	ATHACNMGNCCNTTYCARTA	CANARDATYTCYTTRAANGG	1536	768	68.4	95	73.1197
Gas_11	XP_041351933.1_47468699_47469442	465	12	60	206	AIHEIAHN	EHYMFVKG	GCNATHCAYGARATHGCNCAYAA	CCYTTNACRAACATRTARTGYTC	1152	128	0.614286	33.6154	69	93.5	49	229	FGGTINH	NVGYHNE	TTYGGNGGNACNATHAAYCA	TCRTTRTGRTANCCNACRTT	768	256	68.6	96.5	72.6519
Gas_12	XP_041354384.1_62892308_62893565	1161	12	76	454	GQGAINEF	EPLVCKKV	GGNCARGGNGCNATHAAYGARTT	ACYTTYTTRCANACNARNGGYTC	1536	2048	0.694444	83.5385	61.1	90.5	7	477	KVTCIKW	VTACQEG	AARGTNACNTGYATHAARTG	CCYTCYTGRCANGCNGTNAC	384	512	70.2	100	72.5727
Gas_13	XP_041375894.1_46018001_46019228	411	12	349	477	PITRNEAE	YDHIQQLP	CCNATHACNMGNAAYGARGCNGA	GGNARYTGYTGDATRTGRTCRTA	6144	768	0.237705	4.07692	64.1	98	341	490	SKFGWYW	KGWIEEN	WSNAARTTYGGNTGGTAYTG	TTYTCYTCDATCCANCCYTT	512	96	69.5	99	72.4877
Gas_14	XP_041369731.1_55739428_55741102	1569	10	71	585	ANELMGYW	FFWIGYCN	GCNAAYGARYTNATGGGNTAYTG	TTRCARTANCCDATCCARAARAA	1024	192	0.718615	145.727	72	93.5	30	600	NFLVIWA	YTVFNRD	AAYTTYYTNGTNATHTGGGC	TCNCKRTTRAANACNGTRTA	384	1024	67.1	97	72.3624
Gas_15	XP_041374048.1_37446196_37447266	894	12	18	307	YTNNICWI	HDGVFTLR	TAYACNAAYAAYATHTGYTGGAT	CKNARNGTRAANACNCCRTCRTG	192	8192	0.39576	35.3846	65.4	98.5	10	322	QFTGAHV	DIVVAEI	CARTTYACNGGNGCNCAYGT	ATYTCNGCNACNACDATRTC	512	768	64.7	98	72.2717
Gas_16	XP_041366284.1_3613751_3615647	1368	11	75	522	PDVPAIYF	FVMEGVKN	CCNGAYGTNCCNGCNATHTAYTT	TTYTTNACNCCYTCCATNACRAA	3072	512	0.413636	59	67	98.5	39	591	YDRFGQD	GNYIEYQ	TAYGAYMGNTTYGGNCARGA	TGRTAYTCDATRTARTTNCC	512	192	68.5	97	72.1813
Gas_17	XP_041376079.1_26143694_26144603	588	12	104	291	VTAKYDIK	WAIGVITY	GTNACNGCNAARTAYGAYATHAA	TANGTDATNACNCCDATNGCCCA	1536	2304	0.256983	13.0769	66.4	96.5	95	305	KYRDKFD	MPFDDEN	AARTAYMGNGAYAARTTYGA	TTYTCRTCRTCRAANGGCAT	256	64	70	96	72.1648
Gas_18	XP_041371277.1_58296090_58297143	567	12	99	279	AIHEIGHN	EHHDFPYI	GCNATHCAYGARATHGGNCAYAA	ATRTANGGRAARTCRTGRTGYTC	1152	256	0.494186	29.5385	68.6	99	44	313	EIKQLMG	KVVWDFI	GARATHAARCARYTNATGGG	ATRAARTCCCANACNACYTT	192	128	68.9	90.5	72.1448
Gas_19	XP_041359684.1_63775974_63778443	1515	11	307	803	EIPGTLNG	FWGAAVDH	GARATHCCNGGNACNYTNAAYGG	TGRTCNACNGCNGCNCCCCARAA	6144	1024	0.59375	105.75	60.1	96	295	840	VAENFIM	DEMHRDN	GTNGCNGARAAYTTYATHAT	TTRTCNCKRTGCATYTCRTC	384	128	73.9	95.5	72.0816
Gas_20	XP_041374867.1_39680703_39681907	588	12	164	351	WIENAREY	QDGIFVLR	TGGATHGARAAYGCNMGNGARTA	CKNARNACRAADATNCCRTCYTG	768	6144	0.237569	14.6923	63.4	96.5	156	377	HIVRYMD	WNHYRNK	CAYATHGTNMGNTAYATGGA	TTRTTNCKRTARTGRTTCCA	384	128	70.8	97	71.6872
Gas_21	XP_041355168.1_17088108_17089935	2079	8	36	720	CVNYEGPD	EDTHFVQC	TGYGTNAAYTAYGARGGNCCNGA	CAYTGNACRAARTGNGTRTCYTC	1024	512	0.817133	174	72.4	100	22	770	WAMLHDF	WAFMQGE	TGGGCNATGYTNCAYGAYTT	TCNCCYTGCATRAANGCCCA	128	64	75.1	95.5	71.5499
Gas_22	XP_041352810.1_79970680_79973224	2007	10	101	761	VDFANNVW	ICRMEKEI	GTNGAYTTYGCNAAYAAYGTNTG	ATYTCYTTYTCCATNCKRCADAT	1024	384	0.674016	162.636	63.2	99	93	786	GILAEHN	DCVKIIR	GGNATHYTNGCNGARCAYAA	CKDATDATYTTNACRCARTC	1536	576	67	96.5	71.5036
Gas_23	XP_041363398.1_17971343_17972402	426	12	79	212	VDTYNVAF	FCMLTGNF	GTNGAYACNTAYAAYGTNGCNTT	AARTTNCCNGTNARCATRCARAA	2048	1024	0.433071	21	64.6	95.5	60	221	RDFQREF	WENADIG	MGNGAYTTYCARMGNGARTT	CCDATRTCNGCRTTYTCCCA	1024	96	67.5	98	71.0279
Gas_24	XP_041353666.1_105922584_105923468	783	12	24	276	AGAILFFN	DFLQANKI	GCNGGNGCNATHYTNTTYTTYAA	ATYTTRTTNGCYTGNARRAARTC	6144	1024	0.472803	31.3077	61.7	99	14	288	VLIFYGF	MQKQLWE	GTNYTNATHTTYTAYGGNTT	TCCCANARYTGYTTYTGCAT	1536	64	68.1	95	70.727
Gas_25	XP_041357690.1_59030728_59031764	429	12	156	290	FTLYIVQD	FGHTVKTK	TTYACNYTNTAYATHGTNCARGA	TTNGTYTTNACNGTRTGNCCRAA	3072	2048	0.40625	20.6923	63.9	98.5	137	333	CRGLTID	KHAGINY	TGYMGNGGNYTNACNATHGA	TARTTDATNCCNGCRTGYTT	6144	384	65.9	96.5	70.6332
Gas_26	XP_041347626.1_9530498_9531962	621	10	61	259	GQKPITFI	ADEVYQHN	GGNCARAARCCNATHACNTTYAT	TTRTGYTGRTANACYTCRTCNGC	1536	512	0.552083	39.7273	68.7	97	52	301	ANIGDCH	KGFMGEC	GCNAAYATHGGNGAYTGYCA	CAYTCNCCCATRAANCCYTT	384	128	73.3	98.5	70.6068
Gas_27	XP_041374430.1_32672313_32673517	642	10	72	277	CWVKNTYY	VQCVLPIN	TGYTGGGTNAARAAYACNTAYTA	TTDATNGGNARNACRCAYTGNAC	256	6144	0.477387	36.0909	64.6	99.5	49	286	GNPIECW	FNEKIFI	GGNAAYCCNATHGARTGYTG	ATRAADATYTTYTCRTTRAA	384	96	73.7	100	70.5548
Gas_28	XP_041348365.1_36321859_36322342	372	12	18	133	SCTMKTCW	WQCNCKFH	WSNTGYACNATGAARACNTGYTG	TGRAAYTTRCARTTRCAYTGCCA	2048	64	0.440367	15	69	94.5	8	141	TDCKCHG	WCCYVNC	ACNGAYTGYAARTGYCAYGG	CARTTNACRTARCARCACCA	128	64	69.4	92	70.3769
Gas_29	XP_041378123.1_7799991_7800912	447	12	128	268	EGETIACF	KFVCHSHK	GARGGNGARACNATHGCNTGYTT	TTRTGNSWRTGRCANACRAAYTT	1536	2048	0.477612	22	60.3	97	109	281	PVFTPVD	TCHWGFD	CCNGTNTTYACNCCNGTNGA	TCRAANCCCCARTGRCANGT	2048	128	67.3	98	69.6583
Gas_30	XP_041354983.1_8950204_8951458	903	12	26	318	PIHGRGNF	ICLMGHER	CCNATHCAYGGNMGNGGNAAYTT	CKYTCRTGNCCCATNARRCADAT	6144	1536	0.413428	35.0769	61.1	98.5	8	366	VLCYEQV	VIDQVFY	GTNYTNTGYTAYGARCARGT	TARAANACYTGRTCDATNAC	512	384	66.5	95	69.65
Gas_31	XP_041370313.1_88563026_88564913	957	10	232	542	LWDEGFHN	NTEHDPPY	YTNTGGGAYGARGGNTTYCAYAA	TANGGNGGRTCRTGYTCNGTRTT	512	1024	0.565789	62.5455	70.8	97	207	554	KEPVNYW	IWINMNY	AARGARCCNGTNAAYTAYTG	TARTTCATRTTDATCCADAT	256	36	74.5	89.5	69.2605
Gas_32	XP_041364024.1_50852026_50853481	804	10	147	406	VDIKWRYN	FQKENGQY	GTNGAYATHAARTGGMGNTAYAA	TAYTGNCCRTTYTCYTTYTGRAA	768	256	0.203187	14.9091	71	98.5	122	420	GEVNITQ	FHNTIPV	GGNGARGTNAAYATHACNCA	ACNGGDATNGTRTTRTGRAA	768	384	72	95	68.9684
Gas_33	XP_041355048.1_12859517_12862546	1548	12	307	814	ADDLFIYC	PDLDREMR	GCNGAYGAYYTNTTYATHTAYTG	CKCATYTCNCKRTCNARRTCNGG	1536	4096	0.676829	122.231	56.4	90.5	289	857	KFFPYMN	KFGTFLM	AARTTYTTYCCNTAYATGAA	ATNARRAANGTNCCRAAYTT	64	1024	70.3	92	68.682
Gas_34	XP_041375873.1_14971836_14972390	351	11	13	121	MRPFFGYN	EVNAIYKY	ATGMGNCCNTTYTTYGGNTAYAA	TAYTTRTADATNGCRTTNACYTC	1024	768	0.578431	23.0833	66.7	94.5	5	132	QIMHDPF	QVNEDLP	CARATHATGCAYGAYCCNTT	GGNARRTCYTCRTTNACYTG	96	512	73.1	93	68.6734
Gas_35	XP_041359627.1_68034042_68035445	618	12	61	258	LEFFDRTE	IFQDCEPG	YTNGARTTYTTYGAYMGNACNGA	CCNGGYTCRCARTCYTGRAADAT	4096	384	0.272251	13.7692	64.4	95.5	46	294	IPYVRFN	EMYIVKR	ATHCCNTAYGTNMGNTTYAA	CKYTTNACDATRTACATYTC	1536	192	69.4	91.5	68.3655
Gas_36	XP_041364874.1_76199576_76200818	657	12	64	274	FGFAMCKI	NPFLYAFL	TTYGGNTTYGCNATGTGYAARAT	ARRAANGCRTANARRAANGGRTT	256	4096	0.567839	39.5385	62.1	96	29	291	KTVTNMY	KAFKCVS	AARACNGTNACNAAYATGTA	SWNACRCAYTTRAANGCYTT	256	1024	65.3	94	68.1355
Gas_37	XP_041365186.1_5856175_5856972	663	12	35	247	AIKKGLQE	ETFTFYGI	GCNATHAARAARGGNYTNCARGA	ATNCCRTARAANGTRAANGTYTC	3072	1024	0.590426	36	61.7	96	24	280	VMRNAQN	IGEVIYP	GTNATGMGNAAYGCNCARAA	GGRTADATNACYTCNCCDAT	512	576	65.3	94	67.7605
Gas_38	XP_041347802.1_16592207_16592911	456	12	68	211	CFVELHFW	FYQKHTNG	TGYTTYGTNGARYTNCAYTTYTG	CCRTTNGTRTGYTTYTGRTARAA	1024	256	0.591241	26.6923	71.4	91.5	51	221	PGYVMPP	GDMADNF	CCNGGNTAYGTNATGCCNCC	AARTTRTCNGCCATRTCNCC	512	128	63.6	91.5	67.7367
Gas_39	XP_041370440.1_34171353_34172934	585	11	280	466	FKIFQRFM	WGKEDVDL	TTYAARATHTTYCARMGNTTYAT	ARRTCNACRTCYTCYTTNCCCCA	768	512	0.668539	53.0833	63.3	93	156	491	RTIDFKE	GMTHAFH	MGNACNATHGAYTTYAARGA	TGRAANGCRTGNGTCATNCC	768	256	70.5	95	67.7183
Gas_40	XP_041357285.1_57430195_57430995	423	12	111	243	AYNQDTHP	TFLLAHDG	GCNTAYAAYCARGAYACNCAYCC	CCRTCRTGNGCNARNARRAANGT	512	8192	0.513043	17.3077	60.2	92	82	259	FTIARYM	ENMKLVY	TTYACNATHGCNMGNTAYAT	TANACNARYTTCATRTTYTC	1536	256	69.8	97	67.7093
Gas_41	XP_041350530.1_4232244_4232817	408	12	36	163	FLNDENND	GWNLVDNH	TTYYTNAAYGAYGARAAYAAYGA	TGRTTRTCNACNARRTTCCANCC	512	1024	0.380165	13.6154	60.3	98.5	28	173	LVCKNWY	HNGDSQG	YTNGTNTGYAARAAYTGGTA	CCYTGNSWRTCNCCRTTRTG	256	1024	65.1	95.5	67.6975
Gas_42	XP_041369280.1_27534249_27535237	603	12	46	238	QICEMKFG	PDHDERWQ	CARATHTGYGARATGAARTTYGG	TGCCANCKYTCRTCRTGRTCNGG	96	512	0.402174	27.2308	70.9	89	36	384	IDVQYFP	EAVKFIY	ATHGAYGTNCARTAYTTYCC	TADATRAAYTTNACNGCYTC	192	384	72.9	85	67.6694
Gas_43	XP_041365783.1_72585303_72585984	483	11	48	200	GCEIFIGK	WGHQIAVD	GGNTGYGARATHTTYATHGGNAA	TCNACNGCDATYTGRTGNCCCCA	1152	768	0.349315	15.25	68.2	95.5	26	208	QENGQRK	WAEPEQD	CARGARAAYGGNCARMGNAA	TCYTGYTCNGGYTCNGCCCA	512	128	67.4	94.5	67.5058
Gas_44	XP_041358726.1_43341228_43342627	621	11	256	454	VAFLYNFW	EYLFVIFE	GTNGCNTTYYTNTAYAAYTTYTG	TCRAADATNACRAANARRTAYTC	2048	1536	0.447368	27.8333	62.7	92.5	232	474	DGCNWTF	GHIANIV	GAYGGNTGYAAYTGGACNTT	ACDATRTTNGCDATRTGNCC	128	576	70.9	98	67.4723
Gas_45	XP_041349874.1_75858476_75859845	1041	12	46	384	LFTIDEIN	QFIYDAVY	YTNTTYACNATHGAYGARATHAA	TANACNGCRTCRTADATRAAYTG	2304	768	0.537994	70.6154	68.3	97	12	420	GGLFPVH	IDGEKLL	GGNGGNYTNTTYCCNGTNCA	ARNARYTTYTCNCCRTCDAT	4096	1536	59.6	87.5	67.4333
Gas_46	XP_041352956.1_84551977_84555223	1824	9	221	820	DILCHVMP	DQNGFQFI	GAYATHYTNTGYCAYGTNATGCC	ATRAAYTGRAANCCRTTYTGRTC	768	256	0.765018	185.7	67.4	91	87	841	GWVMPDE	NYYPMTS	GGNTGGGTNATGCCNGAYGA	SWNGTCATNGGRTARTARTT	128	512	68.6	94.5	67.278
Gas_47	XP_041376027.1_9057731_9059600	993	11	92	414	FKPDNIMH	CCEDPSWL	TTYAARCCNGAYAAYATHATGCA	ARCCANSWNGGRTCYTCRCARCA	192	2048	0.813559	107.167	66.7	94	5	423	CHFENLC	HIYQDTI	TGYCAYTTYGARAAYYTNTG	ATNGTRTCYTGRTADATRTG	256	192	68.7	85	67.1404
Gas_48	XP_041351286.1_24041329_24042362	750	10	68	309	VIDAQAEE	AEIQCGKV	GTNATHGAYGCNCARGCNGARGA	ACYTTNCCRCAYTGDATYTCNGC	1536	768	0.5	44.6364	67	98	60	333	ELMQRCW	QGGQIPE	GARYTNATGCARMGNTGYTG	TCNGGDATYTGNCCNCCYTG	512	768	65.2	98.5	67.0581
Gas_49	XP_041349782.1_71938963_71939681	405	11	71	197	WVCGGQWN	IFDPPRYF	TGGGTNTGYGGNGGNCARTGGAA	AARTANCKNGGNGGRTCRAADAT	256	3072	0.516667	18.6667	62.4	100	59	220	CLDRLYG	KEYIMDE	TGYYTNGAYMGNYTNTAYGG	TCRTCCATDATRTAYTCYTT	4096	48	62.3	99.5	67.0504
Gas_50	XP_041368856.1_44082922_44084314	759	12	127	371	CVPVYIAE	GWGPIPML	TGYGTNCCNGTNTAYATHGCNGA	ARCATNGGDATNGGNCCCCANCC	3072	1536	0.775424	74	60.5	90.5	72	452	GGWCIEK	EDIELYF	GGNGGNTGGTGYATHGARAA	AARTANARYTCDATRTCYTC	192	384	70	90	66.9541
Gas_51	XP_041350176.1_88749465_88750073	477	10	30	180	LTNIGDVM	AMCFNLVQ	YTNACNAAYATHGGNGAYGTNAT	TGNACNARRTTRAARCACATNGC	6144	1024	0.435714	19.6364	68.9	100	2	188	GHVAPKT	EDVKAKC	GGNCAYGTNGCNCCNAARAC	CAYTTNGCYTTNACRTCYTC	1024	256	68.6	93.5	66.8297
Gas_52	XP_041371320.1_9731238_9732013	549	12	73	247	VIDMSKKI	MKLTDIRN	GTNATHGAYATGWSNAARAARAT	TTNCKDATRTCNGTNARYTTCAT	1536	3072	0.425676	20.3077	55.9	96.5	61	272	DLVNIAE	QPLMKEV	GAYYTNGTNAAYATHGCNGA	ACYTCYTTCATNARNGGYTG	1536	256	66.9	97	66.591
Gas_53	XP_041364663.1_12063101_12064226	741	12	38	276	KHMRNTTN	NCLAYMNS	AARCAYATGMGNAAYACNACNAA	SWRTTCATRTANGCNARRCARTT	1024	2048	0.608696	50.9231	56.8	97.5	11	284	IVPTIFG	CVNPFLY	ATHGTNCCNACNATHTTYGG	TANARRAANGGRTTNACRCA	1152	1024	65.4	93	66.5237
Gas_54	XP_041366155.1_10500856_10501960	747	10	46	286	PKDVPMYI	YFVEDGHI	CCNAARGAYGTNCCNATGTAYAT	ATRTGNCCRTCYTCNACRAARTA	512	512	0.420601	33.6364	70.9	94	31	318	DFAVDYF	TYFGELA	GAYTTYGCNGTNGAYTAYTT	GCNARYTCNCCRAARTANGT	256	1024	66.6	97	66.4356
Gas_55	XP_041366502.1_21110958_21111825	471	12	112	260	NLNKNIQK	YMGNEISY	AAYYTNAAYAARAAYATHCARAA	TANSWDATYTCRTTNCCCATRTA	768	1536	0.481752	24.0769	59.2	93	66	270	WKKFTVN	KPFLVEE	TGGAARAARTTYACNGTNAA	TCYTCNACNARRAANGGYTT	128	1024	66.2	97	66.3665
Gas_56	XP_041362073.1_36899127_36901035	675	10	154	370	DLTIANKY	HPVIFRGA	GAYYTNACNATHGCNAAYAARTA	GCNCCNCKRAADATNACNGGRTG	3072	6144	0.581633	41.1818	65.3	97.5	86	388	TVKFDGY	CIALWMH	ACNGTNAARTTYGAYGGNTA	TGCATCCANARNGCDATRCA	512	192	71.2	93	66.1524
Gas_57	XP_041364736.1_25722630_25724247	936	12	51	354	EKPIGSKK	EDVFLYQK	GARAARCCNATHGGNWSNAARAA	TTYTGRTANARRAANACRTCYTC	6144	1024	0.559441	59.8462	53.8	96.5	41	381	VDPGLGK	WHEKYCD	GTNGAYCCNGGNYTNGGNAA	TCRCARTAYTTYTCRTGCCA	4096	32	69.4	91	66.0527
Gas_58	XP_041363326.1_61904329_61905426	582	9	92	277	MTQFGIID	QYHRYACG	ATGACNCARTTYGGNATHATHGA	CCRCANGCRTANCKRTGRTAYTG	576	1024	0.614525	38.6	65.8	96.5	49	315	TKMAEHF	DHVQIYK	ACNAARATGGCNGARCAYTT	TTRTADATYTGNACRTGRTC	128	192	76.6	96	65.9615
Gas_59	XP_041366687.1_76321127_76322477	744	11	48	287	LVAMFADW	FMVCILIG	YTNGTNGCNATGTTYGCNGAYTG	CCDATNARDATRCANACCATRAA	2048	1152	0.381974	32.1667	66.3	95.5	30	295	VGNNPQF	QAVFQIL	GTNGGNAAYAAYCCNCARTT	ARDATYTGRAANACNGCYTG	512	768	66.7	91.5	65.8367
Gas_60	XP_041366122.1_27722973_27725490	1278	9	388	805	CAKKHNYE	HHVIIDCS	TGYGCNAARAARCAYAAYTAYGA	SWRCARTCDATDATNACRTGRTG	256	2304	0.739241	116.5	65.3	94	290	831	VKDCINE	EYGHVNI	GTNAARGAYTGYATHAAYGA	ATRTTNACRTGNCCRTAYTC	192	256	75.6	90.5	65.6718
Gas_61	XP_041357129.1_102142062_102143365	879	10	25	309	TIMKHPKE	NFECYNPK	ACNATHATGAARCAYCCNAARGA	TTNGGRTTRTARCAYTCRAARTT	384	256	0.450909	43.3636	72.3	94.5	14	392	TEKPADG	MIYAVGG	ACNGARAARCCNGCNGAYGG	CCNCCNACNGCRTADATCAT	512	384	68.3	90.5	65.6584
Gas_62	XP_041353394.1_97362056_97364048	1533	11	93	595	NWEIRLKC	VEYATPIP	AAYTGGGARATHMGNYTNAARTG	GGDATNGGNGTNGCRTAYTCNAC	1536	3072	0.699588	122	61.4	90.5	3	617	KVQVAKF	ADTEWIL	AARGTNCARGTNGCNAARTT	ARDATCCAYTCNGTRTCNGC	512	384	66.5	91	65.6336
Gas_63	XP_041357817.1_89057199_89059436	1857	8	155	765	MAHQFMHC	HCVKVFNY	ATGGCNCAYCARTTYATGCAYTG	TARTTRAANACYTTNACRCARTG	64	512	0.607477	96.5556	70.7	98	144	829	DCANFLC	KHAQCFD	GAYTGYGCNAAYTTYYTNTG	TCRAARCAYTGNGCRTGYTT	512	128	70.2	97.5	65.6063
Gas_64	XP_041347805.1_16755491_16756814	594	11	112	301	YIMICHPF	NIVPYYFF	TAYATHATGATHTGYCAYCCNTT	AARAARTARTANGGNACDATRTT	288	768	0.637363	42.5833	67	97	101	315	IWLTLAF	EFWRLFC	ATHTGGYTNACNYTNGCNTT	CARAANARNCKCCARAAYTC	3072	512	57.9	96	65.4234
Gas_65	XP_041354204.1_32845041_32847228	861	12	415	693	PTDMLKIN	YDEAYASA	CCNACNGAYATGYTNAARATHAA	GCNSWNGCRTANGCYTCRTCRTA	1536	4096	0.584906	57.3077	56.7	92.5	355	702	CNQGLKF	HVAMQYS	TGYAAYCARGGNYTNAARTT	SWRTAYTGCATNGCNACRTG	512	512	65.9	94.5	65.3943
Gas_66	XP_041372397.1_19752525_19753328	354	12	19	128	GVFKFKFG	DHPYFVTV	GGNGTNTTYAARTTYAARTTYGG	ACNGTNACRAARTANGGRTGRTC	512	1024	0.76699	32.3846	59.8	87	4	152	VADTENH	KIFHFEG	GTNGCNGAYACNGARAAYCA	CCYTCRAARTGRAADATYTT	512	96	73.5	91.5	65.1055
Gas_67	XP_041359640.1_67160386_67161948	519	12	52	216	HGEPVYQM	EIDAYGDF	CAYGGNGARCCNGTNTAYCARAT	AARTCNCCRTANGCRTCDATYTC	1024	768	0.738854	43.0769	71.5	92.5	27	279	LIHAGGW	GTTKELI	YTNATHCAYGCNGGNGGNTG	ATNARYTCYTTNGTNGTNCC	3072	2048	60.9	85.5	65.0111
Gas_68	XP_041360719.1_30818609_30819505	345	12	147	253	YWNNGRNH	HNGKDIVL	TAYTGGAAYAAYGGNMGNAAYCA	ARNACDATRTCYTTNCCRTTRTG	512	1536	0.56	18.4615	62.7	90	57	266	CRMETCF	HGKGWEK	TGYMGNATGGARACNTGYTT	TTYTCCCANCCYTTNCCRTG	256	128	67.8	92.5	64.9246
Gas_69	XP_041366991.1_67182282_67182976	516	12	30	193	IIADRYNH	MFGSWGNE	ATHATHGCNGAYMGNTAYAAYCA	TCRTTNCCCCANSWNCCRAACAT	2304	1024	0.43949	22.6923	58.5	92	13	225	GEFDCLA	ENHRIQI	GGNGARTTYGAYTGYYTNGC	ATYTGDATNCKRTGRTTYTC	512	384	65	96.5	64.6765
Gas_70	XP_041357976.1_78095141_78096669	939	12	114	418	RFVFQTMV	QFLREPDE	MGNTTYGTNTTYCARACNATGGT	TCRTCNGGYTCNCKNARRAAYTG	1024	4096	0.725086	68.7692	57.7	95.5	87	455	DLVFFYQ	GNYMLSL	GAYYTNGTNTTYTTYTAYCA	ARNSWNARCATRTARTTNCC	512	4096	57.9	95	64.3506
Gas_71	XP_041367938.1_41945717_41947454	1428	9	116	583	GLCTIAFD	IWLGYANS	GGNYTNTGYACNATHGCNTTYGA	SWRTTNGCRTANCCNARCCADAT	6144	6144	0.808411	155.6	61.2	97.5	89	597	LGYWVFG	YTLFNED	YTNGGNTAYTGGGTNTTYGG	TCYTCRTTRAANARNGTRTA	512	512	65.5	93.5	64.3316
Gas_72	XP_041354013.1_116339165_116340967	1098	9	80	437	NVRIWNET	FEEDEHFY	AAYGTNMGNATHTGGAAYGARAC	TARAARTGYTCRTCYTCYTCRAA	768	128	0.530086	60.4	63.5	97.5	53	484	FMAAIEV	DDHPGIF	TTYATGGCNGCNATHGARGT	AADATNCCNGGRTGRTCRTC	192	384	68.4	99	64.3088
Gas_73	XP_041353621.1_103852048_103853113	483	12	115	267	FNNFYKKI	CNPIIYGV	TTYAAYAAYTTYTAYAARAARAT	ACNCCRTADATDATNGGRTTRCA	128	1152	0.452055	21.6923	65.9	95.5	51	275	VSLCIND	MDRKIRR	GTNWSNYTNTGYATHAAYGA	CKNCKDATYTTNCKRTCCAT	6144	1536	52.4	97.5	64.293
Gas_74	XP_041363475.1_39989767_39990505	648	11	23	230	HDYFARKA	GYVAKTGE	CAYGAYTAYTTYGCNMGNAARGC	TCNCCNGTYTTNGCNACRTANCC	1024	4096	0.538071	32.8333	60.2	92.5	12	239	EKWLDEH	VNIPDAY	GARAARTGGYTNGAYGARCA	TANGCRTCNGGDATRTTNAC	128	768	69.6	94	64.2036
Gas_75	XP_041360063.1_93187950_93188940	780	10	69	320	PKFVTEEQ	QVMKLKQQ	CCNAARTTYGTNACNGARGARCA	TGYTGYTTNARYTTCATNACYTG	1024	512	0.722467	64.5455	61.4	92.5	48	335	KMIIQAN	GCQIMMT	AARATGATHATHCARGCNAA	GTCATCATDATYTGRCANCC	144	48	71.4	94.5	64.1953
Gas_76	XP_041350150.1_87277473_87278142	420	12	19	150	TKPPYECP	NTEKEEKA	ACNAARCCNCCNTAYGARTGYCC	GCYTTYTCYTCYTTYTCNGTRTT	1024	256	0.65	24.0769	58	94	9	210	VKTFCQN	PEAQVKV	GTNAARACNTTYTGYCARAA	ACYTTNACYTGNGCYTCNGG	256	512	70.8	87.5	63.9465
Gas_77	XP_041350143.1_87063390_87064502	432	12	69	204	TLIKYLDN	EKLGMLRT	ACNYTNATHAARTAYYTNGAYAA	GTNCKNARCATNCCNARYTTYTC	6144	8192	0.724409	29.6923	55.3	93	52	212	MIHTLNK	KAMRERD	ATGATHCAYACNYTNAAYAA	TCNCKYTCNCKCATNGCYTT	384	1024	63.9	97	63.731
Gas_78	XP_041351471.1_31116738_31118598	471	11	297	445	YAAGGNYI	GMPTPRFN	TAYGCNGCNGGNGGNAAYTAYAT	TTRAANCKNGGNGTNGGCATNCC	2048	4096	0.460993	20	57.5	94.5	281	466	YCVEDPA	VAGGQIY	TAYTGYGTNGARGAYCCNGC	TADATYTGNCCNCCNGCNAC	256	1536	66.1	98.5	63.6796
Gas_79	XP_041365427.1_11034221_11034832	447	12	39	179	PLEDHKDF	TFRECLFI	CCNYTNGARGAYCAYAARGAYTT	ATRAANARRCAYTCNCKRAANGT	1024	4096	0.515152	16.4615	62.1	98.5	7	193	CPRLLDY	ACHDRSC	TGYCCNMGNYTNYTNGAYTA	CANSWNCKRTCRTGRCANGC	8192	4096	50.2	99.5	63.5388
Gas_80	XP_041354445.1_69572533_69573676	660	12	42	253	INMIEGTY	TYGGMSKQ	ATHAAYATGATHGARGGNACNTA	TGYTTNSWCATNCCNCCRTANGT	576	4096	0.733333	52.6154	60	89.5	33	278	LMAPINP	GYWNTEW	YTNATGGCNCCNATHAAYCC	CAYTCNGTRTTCCARTANCC	768	128	67.1	89.5	63.4865
Gas_81	XP_041372289.1_174451_175589	600	10	105	296	EAEFHKPD	FNLKFPSV	GARGCNGARTTYCAYAARCCNGA	ACNSWNGGRAAYTTNARRTTRAA	512	8192	0.684932	35.5455	60.6	97	64	370	KECIQNP	HPAFREW	AARGARTGYATHCARAAYCC	CAYTCNCKRAANGCNGGRTG	96	1024	71.1	92.5	63.3848
Gas_82	XP_041367922.1_77743407_77744316	396	12	19	142	NPIYQIAD	FGSYEELP	AAYCCNATHTAYCARATHGCNGA	GGNARYTCYTCRTANSWNCCRAA	1152	8192	0.741379	37.6923	55.3	90.5	8	261	MGANWIH	KVILEFD	ATGGGNGCNAAYTGGATHCA	TCRAAYTCNARDATNACYTT	96	768	71.7	90	63.3546
Gas_83	XP_041373818.1_51760906_51761673	375	12	104	220	RLYKFIAD	VDHCGHRF	MGNYTNTAYAARTTYATHGCNGA	AANCKRTGNCCRCARTGRTCNAC	6144	2048	0.559633	19	64.8	90	6	228	LIFTKGF	GPNHPAM	YTNATHTTYACNAARGGNTT	ATNGCNGGRTGRTTNGGNCC	1536	1024	64.7	90	63.2966
Gas_84	XP_041352731.1_77241820_77242535	462	11	53	198	GIFPSNFV	QIANGMHY	GGNATHTTYCCNWSNAAYTTYGT	TARTGCATNCCRTTNGCDATYTG	6144	384	0.437037	20	60	94.5	6	207	WTAIFDY	HEEAPLT	TGGACNGCNATHTTYGAYTA	GTNARNGGNGCYTCYTCRTG	192	1024	69.5	91.5	63.1808
Gas_85	XP_041376774.1_40379184_40379871	546	9	46	219	IFLVEIEK	FIINGEDQ	ATHTTYYTNGTNGARATHGARAA	TGRTCYTCNCCRTTDATDATRAA	2304	576	0.713333	42.3	65	95.5	9	245	PYHGQNI	DVYGTTK	CCNTAYCAYGGNCARAAYAT	TTNGTNGTNCCRTANACRTC	256	1024	69.8	97	63.0212
Gas_86	XP_041348843.1_54910708_54912068	618	10	77	274	PEDYIYQH	HTFQYFDV	CCNGARGAYTAYATHTAYCARCA	ACRTCRAARTAYTGRAANGTRTG	384	256	0.47644	33.7273	71.5	91	67	346	KYDEFYF	ICQEPSP	AARTAYGAYGARTTYTAYTT	GGNSWNGGYTCYTGRCADAT	64	1536	64.4	93.5	62.9525
Gas_87	XP_041355840.1_17716374_17717586	585	8	38	224	YPVKECCT	MTQDDVFY	TAYCCNGTNAARGARTGYTGYAC	TARAANACRTCRTCYTGNGTCAT	512	256	0.541899	35	69.6	96	28	257	DWAKIQY	NYYEVIP	GAYTGGGCNAARATHCARTA	GGDATNACYTCRTARTARTT	96	192	74.4	96.5	62.951
Gas_88	XP_041370674.1_70878613_70879820	960	10	103	414	KWACHMCT	DWLWLNAC	AARTGGGCNTGYCAYATGTGYAC	CANGCRTTNARCCANARCCARTC	64	1024	0.89781	74.7273	63.8	91.5	41	439	EQDIYKM	GGDPARQ	GARCARGAYATHTAYAARAT	TGNCKNGCNGGRTCNCCNCC	96	4096	69.3	91	62.8779
Gas_89	XP_041358459.1_36927975_36929624	534	12	342	511	MQENKDQA	WGDTVNIA	ATGCARGARAAYAARGAYCARGC	GCDATRTTNACNGTRTCNCCCCA	64	768	0.521472	25	71.1	92	319	530	REFEISY	IQVPEAT	MGNGARTTYGARATHWSNTA	GTNGCYTCNGGNACYTGDAT	3072	768	56.8	88	62.8613
Gas_90	XP_041360950.1_33410653_33412712	1221	11	253	651	LPHWNGDG	PETDEVLG	YTNCCNCAYTGGAAYGGNGAYGG	CCNARNACYTCRTCNGTYTCNGG	1024	4096	0.805333	129.5	62	89.5	129	689	IPNIKAP	GDPFHLY	ATHCCNAAYATHAARGCNCC	TANARRTGRAANGGRTCNCC	576	1024	63.9	87	62.8535
Gas_91	XP_041377905.1_37812063_37812771	435	11	58	194	ETTGPEIW	GHTIVTCL	GARACNACNGGNCCNGARATHTG	ARRCANGTNACDATNGTRTGNCC	3072	6144	0.507692	20.3333	60.6	96.5	42	202	VWTNQFD	CDTGHRY	GTNTGGACNAAYCARTTYGA	TANCKRTGNCCNGTRTCRCA	128	1024	72.9	84.5	62.7514
Gas_92	XP_041366931.1_56764461_56766981	966	8	98	411	ALVPAYHC	WDVKQGNM	GCNYTNGTNCCNGCNTAYCAYTG	ATRTTNCCYTGYTTNACRTCCCA	8192	256	0.630719	75.6667	69.3	92	12	453	YNWLHAK	VWNFDKI	TAYAAYTGGYTNCAYGCNAA	ATYTTRTCRAARTTCCANAC	256	64	73.5	96.5	62.7175
Gas_93	XP_041358896.1_36146391_36147498	540	9	119	290	MSLWVEFI	YECEKHPR	ATGWSNYTNTGGGTNGARTTYAT	CKNGGRTGYTTYTCRCAYTCRTA	2048	512	0.27439	10.4	64.5	100	91	334	QMGVFNF	VDLFKGK	CARATGGGNGTNTTYAAYTT	TTNCCYTTRAANARRTCNAC	128	1024	66.5	99	62.6516
Gas_94	XP_041357341.1_90679568_90681047	822	11	133	398	PVYKDNGF	HFHYIPEI	CCNGTNTAYAARGAYAAYGGNTT	ATYTCNGGDATRTARTGRAARTG	1024	384	0.532819	49.9167	70.1	92.5	124	459	GPLTPKG	VPHKIVP	GGNCCNYTNACNCCNAARGG	GGNACDATYTTRTGNGGNAC	4096	768	55.8	92.5	62.6351
Gas_95	XP_041355207.1_17622460_17624197	864	10	185	464	CVRYHPFK	GFDRDGYD	TGYGTNMGNTAYCAYCCNTTYAA	TCRTANCCRTCNCKRTCRAANCC	2048	2048	0.703297	79.0909	58.6	93.5	152	485	IPYYDWT	CNYYHLG	ATHCCNTAYTAYGAYTGGAC	CCNARRTGRTARTARTTRCA	96	256	70.1	92	62.49
Gas_96	XP_041351280.1_118687775_118688615	576	12	89	272	CALLVPMF	DGKIPVIK	TGYGCNYTNYTNGTNCCNATGTT	TTDATNACNGGDATYTTNCCRTC	8192	2304	0.666667	34.7692	58.6	92.5	24	303	YIQVFVK	PALIQKS	TAYATHCARGTNTTYGTNAA	SWYTTYTGDATNARNGCNGG	384	6144	59.8	95	62.4353
Gas_97	XP_041347608.1_8661869_8663330	399	10	106	230	NLYHTMTD	DYVAHPRN	AAYYTNTAYCAYACNATGACNGA	TTNCKNGGRTGNGCNACRTARTC	1024	4096	0.666667	35.6364	66	97	98	291	AIQRYEY	GMHGAGL	GCNATHCARMGNTAYGARTA	ARNCCNGCNCCRTGCATNCC	768	1024	59.8	96	62.3579
Gas_98	XP_041353509.1_100171497_100172720	777	9	138	388	GITEWQGW	HGTTVPPQ	GGNATHACNGARTGGCARGGNTG	TGNGGNGGNACNGTNGTNCCRTG	768	8192	0.797414	80	61.3	99.5	67	396	KTEFDGD	NQADSYK	AARACNGARTTYGAYGGNGA	TTRTANSWRTCNGCYTGRTT	256	1024	65.6	95	62.3525
Gas_99	XP_041347694.1_12587447_12589748	1377	9	482	932	FQCKIGYG	QKEAAGVI	TTYCARTGYAARATHGGNTAYGG	ATNACNCCNGCNGCYTCYTTYTG	384	2048	0.72028	120.9	66.2	93.5	468	956	HRAKVEM	HAFPPCQ	CAYMGNGCNAARGTNGARAT	TGRCANGGNGGRAANGCRTG	1024	512	69.2	87.5	62.1939
Gas_100	XP_041371338.1_36715550_36718107	1917	7	58	688	WQWLCVHA	TFMLHVYP	TGGCARTGGYTNTGYGTNCAYGC	GGRTANACRTGNARCATRAANGT	256	1024	0.823129	200.125	63.8	95.5	39	824	GLAEVCT	GDCYFAQ	GGNYTNGCNGARGTNTGYAC	TGNGCRAARTARCARTCNCC	2048	256	68.8	96	61.7436
Gas_101	XP_041370885.1_88052299_88053620	396	12	234	357	FGEIIPQA	YTRIPVYD	TTYGGNGARATHATHCCNCARGC	TCRTANACNGGDATNCKNGTRTA	1152	6144	0.444444	18.0769	60	94	159	384	MALDKTE	PDDNTPL	ATGGCNYTNGAYAARACNGA	ARNGGNGTRTTRTCRTCNGG	512	1024	63.8	88.5	61.7348
Gas_102	XP_041348960.1_59631830_59632678	420	11	74	205	LGMRTQWE	YEQLALHP	YTNGGNATGMGNACNCARTGGGA	GGRTGNARNGCNARYTGYTCRTA	2048	4096	0.472	18.75	62	95.5	61	233	VRCGEET	HHEDFVG	GTNMGNTGYGGNGARGARAC	CCNACRAARTCYTCRTGRTG	1024	128	67.4	87.5	61.7192
Gas_103	XP_041367680.1_21141404_21142715	930	12	12	313	FYDAVLNN	KYFPNGVY	TTYTAYGAYGCNGTNYTNAAYAA	TANACNCCRTTNGGRAARTAYTT	2048	1024	0.359322	34.4615	64.6	91.5	3	327	LRTQMAG	AAEKGHY	YTNMGNACNCARATGGCNGG	TARTGNCCYTTYTCNGCNGC	2048	512	63.8	84.5	61.7106
Gas_104	XP_041374112.1_53938491_53939043	354	12	11	120	FNHFVIWG	GYAFAHQA	TTYAAYCAYTTYGTNATHTGGGG	GCYTGRTGNGCRAANGCRTANCC	192	1024	0.582524	21.9231	62.5	92.5	2	128	ALDTSYW	GFGELIT	GCNYTNGAYACNWSNTAYTG	GTDATNARYTCNCCRAANCC	8192	1536	54.5	96	61.5622
Gas_105	XP_041352388.1_64153856_64154976	1161	9	62	440	FYDGICEW	KMKGLKKI	TTYTAYGAYGGNATHTGYGARTG	ATYTTYTTNARNCCYTTCATYTT	384	512	0.830409	98	61.9	96	8	457	EEIYKEF	AIKLQLT	GARGARATHTAYAARGARTT	GTNARYTGNARYTTDATNGC	96	3072	60.9	98.5	61.5039
Gas_106	XP_041363901.1_71489806_71490355	387	12	14	134	ERNMETFK	CPYAPPAP	GARMGNAAYATGGARACNTTYAA	GGNGCNGGNGGNGCRTANGGRCA	512	4096	0.47619	15.5385	53	94.5	4	188	KNRRAKW	CQYATVG	AARAAYMGNMGNGCNAARTG	CCNACNGTNGCRTAYTGRCA	2048	512	63.6	95	61.5027
Gas_107	XP_041369444.1_3234254_3235237	462	10	193	338	WKMKQAFD	EPTDDGVA	TGGAARATGAARCARGCNTTYGA	GCNACNCCRTCRTCNGTNGGYTC	64	2048	0.809524	29.0909	68.6	93.5	164	347	QDQPHID	VGTVLFQ	CARGAYCARCCNCAYATHGA	TGRAANARNACNGTNCCNAC	192	4096	61.7	93.5	61.3893
Gas_108	XP_041360709.1_15710305_15711895	492	11	290	445	GRWTPPCC	PNNVKEFL	GGNMGNTGGACNCCNCCNTGYTG	ARRAAYTCYTTNACRTTRTTNGG	4096	1024	0.554795	33.3333	61.3	93.5	282	459	DMPEYLY	GVIENPK	GAYATGCCNGARTAYYTNTA	TTNGGRTTYTCDATNACNCC	256	768	66.7	88.5	61.381
Gas_109	XP_041350711.1_21864808_21865655	756	11	29	272	EFAPSDNP	YVGFVIAE	GARTTYGCNCCNWSNGAYAAYCC	TCNGCDATNACRAANCCNACRTA	4096	3072	0.827273	63.8333	55.3	99	18	283	FRIYFMG	YIPSMGF	TTYMGNATHTAYTTYATGGG	AANCCCATNSWNGGDATRTA	192	1536	61	91	61.2651
Gas_110	XP_041376286.1_11126597_11127602	492	8	86	241	DNFMYACG	GNIEDSYG	GAYAAYTTYATGTAYGCNTGYGG	CCRTANSWRTCYTCDATRTTNCC	128	3072	0.449664	26.1111	63.8	97	19	300	AKDYHIV	INGEHYY	GCNAARGAYTAYCAYATHGT	TARTARTGYTCNCCRTTDAT	192	192	72.1	100	61.1668
Gas_111	XP_041359684.1_63723300_63724864	1053	8	141	483	CIAAQEGH	EPVWQINP	TGYATHGCNGCNCARGARGGNCA	GGRTTDATYTGCCANACNGGYTC	1536	384	0.621429	53.1111	67	95.5	130	570	DHTCNQG	NGIVTNP	GAYCAYACNTGYAAYCARGG	GGRTTNGTNACDATNCCRTT	128	768	69.2	98	61.1056
Gas_112	XP_041357947.1_87968332_87969418	1146	8	52	425	DGVMRGHY	AFYVDLHG	GAYGGNGTNATGMGNGGNCAYTA	CCRTGNARRTCNACRTARAANGC	2048	2048	0.8	120	63.2	98	41	440	YVFKLIP	FIYGNYF	TAYGTNTTYAARYTNATHCC	AARTARTTNCCRTADATRAA	768	192	65.4	95.5	61.0917
Gas_113	XP_041356173.1_30567610_30570691	1569	7	27	541	EEILHEWK	WQEFILEM	GARGARATHYTNCAYGARTGGAA	ATYTCNARDATRAAYTCYTGCCA	384	384	0.644711	130.25	65.7	95.5	7	578	VFEITDF	QMLNCCI	GTNTTYGARATHACNGAYTT	ATRCARCARTTNARCATYTG	384	128	69	100	61.0859
Gas_114	XP_041375726.1_8154870_8157328	1413	9	269	731	LCDDQYNW	GNLNGPTI	YTNTGYGAYGAYCARTAYAAYTG	ATNGTNGGNCCRTTNARRTTNCC	512	8192	0.527473	86	62.3	94.5	257	742	WKIHMPA	EKAADII	TGGAARATHCAYATGCCNGC	ATDATRTCNGCNGCYTTYTC	48	384	69.3	91.5	61.0741
Gas_115	XP_041361452.1_45667516_45668322	531	9	24	192	PLCIVMFQ	QETPEYND	CCNYTNTGYATHGTNATGTTYCA	TCRTTRTAYTCNGGNGTYTCYTG	1536	512	0.388889	21.4	70	95.5	12	230	KIFCMFY	KIAHLLP	AARATHTTYTGYATGTTYTA	GGNARNARRTGNGCDATYTT	48	3072	66.8	92.5	61.0342
Gas_116	XP_041358713.1_43803377_43804429	753	8	81	323	SLPYNFCN	FGGTEIKV	WSNYTNCCNTAYAAYTTYTGYAA	ACYTTDATYTCNGTNCCNCCRAA	8192	1536	0.385593	36.1111	61.7	99	65	342	QDFEIKK	ETYIDFL	CARGAYTTYGARATHAARAA	ARRAARTCDATRTANGTYTC	96	384	72.7	98	61.0252
Gas_117	XP_041368505.1_82665810_82667383	711	12	179	407	VGFEVFAH	EQEFAENF	GTNGGNTTYGARGTNTTYGCNCA	AARTTYTCNGCRAAYTCYTGYTC	2048	256	0.83	66.4615	61.4	88	117	495	LNALCED	DNADTSI	YTNAAYGCNYTNTGYGARGA	ATNSWNGTRTCNGCRTTRTC	2048	2048	58.4	91.5	61.0095
Gas_118	XP_041369647.1_39372402_39373734	768	10	35	282	ATNFFIAN	TCYNPFVY	GCNACNAAYTTYTTYATHGCNAA	TANACRAANGGRTTRTARCANGT	1536	1024	0.610169	54	63.2	91.5	23	290	CYVILKN	CWLNENF	TGYTAYGTNATHYTNAARAA	AARTTYTCRTTNARCCARCA	768	128	67.8	91	60.9696
Gas_119	XP_041375549.1_59361134_59362106	564	12	72	251	QYFVKLGW	QKVTAAFI	CARTAYTTYGTNAARYTNGGNTG	ATRAANGCNGCNGTNACYTTYTG	2048	2048	0.722543	55.5385	64.9	86.5	34	259	DTSVKIG	AVGCWFL	GAYACNWSNGTNAARATHGG	ARRAACCARCANCCNACNGC	3072	512	59.5	89.5	60.9478
Gas_120	XP_041351728.1_38509038_38509841	696	10	21	244	VYLNKMDK	VYADELHD	GTNTAYYTNAAYAARATGGAYAA	TCRTGNARYTCRTCNGCRTANAC	512	2048	0.718894	64.7273	65.8	91.5	7	257	TVWRQAD	AGNIVAV	ACNGTNTGGMGNCARGCNGA	ACNGCNACDATRTTNCCNGC	1024	1536	61.7	93	60.8415
Gas_121	XP_041358847.1_74740767_74742744	882	10	258	543	DAPKIAIF	DVINRTVV	GAYGCNCCNAARATHGCNATHTT	ACNACNGTNCKRTTDATNACRTC	2304	6144	0.694245	88.3636	55.6	91.5	204	598	KVADNTF	INAYGDQ	AARGTNGCNGAYAAYACNTT	TGRTCNCCRTANGCRTTDAT	512	384	72.6	89.5	60.7908
Gas_122	XP_041360351.1_37513148_37514875	1119	10	244	608	PEHYDLEN	FTCSEFEY	CCNGARCAYTAYGAYYTNGARAA	TAYTCRAAYTCNSWRCANGTRAA	1024	2048	0.819315	90.1818	56.2	97	194	735	ARPDLIG	GVFKDIA	GCNMGNCCNGAYYTNATHGG	GCDATRTCYTTRAANACNCC	6144	384	62.6	93	60.7043
Gas_123	XP_041367128.1_23257593_23258286	498	10	13	170	KTVAIFFV	DDLWTWTK	AARACNGTNGCNATHTTYTTYGT	TTNGTCCANGTCCANARRTCRTC	1536	512	0.606667	33.1818	57.9	97	5	215	GPKLVPF	YAAQFGI	GGNCCNAARYTNGTNCCNTT	ATNCCRAAYTGNGCNGCRTA	4096	512	62.2	98	60.6445
Gas_124	XP_041347929.1_20691568_20693108	354	8	178	287	CTFNEHKD	TCNLTELV	TGYACNTTYAAYGARCAYAARGA	ACNARYTCNGTNARRTTRCANGT	256	8192	0.456311	20.1111	64	97	152	296	DIECKEH	KGKDIEL	GAYATHGARTGYAARGARCA	ARYTCDATRTCYTTNCCYTT	96	384	71.1	100	60.5948
Gas_125	XP_041348730.1_49815821_49816952	594	10	107	296	VFRYIFVC	GDLMDILV	GTNTTYMGNTAYATHTTYGTNTG	ACNARDATRTCCATNARRTCNCC	3072	3072	0.672316	47.7273	55.5	97.5	93	310	TCHNMAM	NFILYCI	ACNTGYCAYAAYATGGCNAT	ATRCARTANARDATRAARTT	128	384	70.2	90	60.5334
Gas_126	XP_041348331.1_35013078_35016682	1695	11	491	1047	QVIDVNDN	DFSIIFNN	CARGTNATHGAYGTNAAYGAYAA	TTRTTRAADATDATNSWRAARTC	768	2304	0.744917	177.583	52	87	359	1070	IQAMDQG	PAFDPDV	ATHCARGCNATGGAYCARGG	ACRTCNGGRTCRAANGCNGG	96	512	65.7	87	60.4724
Gas_127	XP_041366437.1_8160754_8162155	543	11	211	383	VDRVPYMH	YCFVYGLV	GTNGAYMGNGTNCCNTAYATGCA	ACNARNCCRTANACRAARCARTA	2048	2048	0.756098	55.1667	62.5	88	81	450	RGIDNMN	EDDGVLL	MGNGGNATHGAYAAYATGAA	ARNARNACNCCRTCRTCYTC	384	2048	63.3	91.5	60.3701
Gas_128	XP_041349403.1_6121488_6123006	510	11	219	380	AYICRVVD	GQIPIECF	GCNTAYATHTGYMGNGTNGTNGA	AARCAYTCDATNGGDATYTGNCC	6144	1152	0.567742	30.9167	61.7	90.5	180	429	TSYMPFQ	ATEDEIW	ACNWSNTAYATGCCNTTYCA	CADATYTCRTCYTCNGTNGC	1024	384	65.8	90	60.3523
Gas_129	XP_041371648.1_12957878_12958547	489	9	71	225	SLNDCHAE	QTWDGVLQ	WSNYTNAAYGAYTGYCAYGCNGA	TGNARNACNCCRTCCCANGTYTG	8192	2048	0.527778	24.2	63.2	93	57	243	TKCINGE	DKIARWN	ACNAARTGYATHAAYGGNGA	TTCCANCKNGCDATYTTRTC	384	384	71.8	94.5	60.2255
Gas_130	XP_041348673.1_47680006_47680906	354	10	124	233	DIDHTIQE	QEFEEFTM	GAYATHGAYCAYACNATHCARGA	ATNGTRAAYTCYTCRAAYTCYTG	576	256	0.601942	24.9091	64.1	90.5	102	249	ETYPDLF	YWVFNMQ	GARACNTAYCCNGAYYTNTT	TGCATRTTRAANACCCARTA	1024	32	72.4	88	60.1985
Gas_131	XP_041363033.1_9572353_9573386	456	9	137	280	SVDYGKTW	HNTAGYDC	WSNGTNGAYTAYGGNAARACNTG	CARTCRTANCCNGCNGTRTTRTG	8192	1024	0.350365	15.5	67.8	95	119	293	YISLQFC	FHYDRPW	TAYATHWSNYTNCARTTYTG	CANGGNCKRTCRTARTGRAA	3072	512	63.1	97.5	60.1916
Gas_132	XP_041371029.1_31108827_31110321	468	12	192	339	RLGKNPFH	NPAGNVTF	MGNYTNGGNAARAAYCCNTTYCA	AANGTNACRTTNCCNGCNGGRTT	8192	4096	0.71875	39.2308	63.8	93	98	480	ADFTFRG	GAVVGTF	GCNGAYTTYACNTTYMGNGG	AANGTNCCNACNACNGCNCC	1024	4096	55.8	88	60.1645
Gas_133	XP_041348308.1_34188821_34189750	567	8	76	256	EAGKKVNG	QDIVGHNL	GARGCNGGNAARAARGTNAAYGG	ARRTTRTGNCCNACDATRTCYTG	1024	1536	0.684848	40.2222	64.6	97	49	267	FDFDPIQ	HVNYNTF	TTYGAYTTYGAYCCNATHCA	AANGTRTTRTARTTNACRTG	192	256	69.1	98	60.1589
Gas_134	XP_041366624.1_47895555_47897040	912	9	104	399	WAVSNIDY	AFVVCWLP	TGGGCNGTNWSNAAYATHGAYTA	GGNARCCARCANACNACRAANGC	3072	2048	0.778182	67.1	59	95.5	84	445	DVLCCTA	IYTIFNP	GAYGTNYTNTGYTGYACNGC	GGRTTRAADATNGTRTADAT	1024	288	63.9	99	60.1177
Gas_135	XP_041364642.1_45534252_45535056	384	12	119	238	KVYELGDT	MYFSYFVL	AARGTNTAYGARYTNGGNGAYAC	ARNACRAARTANSWRAARTACAT	2048	2048	0.460177	18.7692	55.2	93	98	249	VCVPTYF	FFYNTYI	GTNTGYGTNCCNACNTAYTT	ATRTANGTRTTRTARAARAA	1024	128	67.8	86.5	59.9705
Gas_136	XP_041352535.1_69488282_69489785	552	12	214	389	LEEGYRNF	VFYYLCVV	YTNGARGARGGNTAYMGNAAYTT	ACNACRCANARRTARTARAANAC	4096	2048	0.810651	55	54.4	87.5	120	490	YQWLMDF	FTPVWYR	TAYCARTGGYTNATGGAYTT	CKRTACCANACNGGNGTRAA	64	512	71	85.5	59.9701
Gas_137	XP_041352290.1_59900484_59901579	606	7	73	266	WFQYATKC	QTWEWELK	TGGTTYCARTAYGCNACNAARTG	TTNARYTCCCAYTCCCANGTYTG	256	256	0.627027	48.125	69.7	98	65	332	QLKDVFH	DTEMDKK	CARYTNAARGAYGTNTTYCA	TTYTTRTCCATYTCNGTRTC	512	64	70.7	98	59.9593
Gas_138	XP_041373921.1_52453718_52454262	348	9	34	141	LIHAKTNG	DIEIANRH	YTNATHCAYGCNAARACNAAYGG	TGNCKRTTNGCDATYTCDATRTC	3072	2304	0.316832	10.9	65	96.5	9	149	NAARDGK	GHTCLMI	AAYGCNGCNMGNGAYGGNAA	ATCATNARRCANGTRTGNCC	2048	512	63.1	98.5	59.8544
Gas_139	XP_041366341.1_11558030_11559376	525	8	103	269	QIGPETVM	YFTVNPKP	CARATHGGNCCNGARACNGTNAT	GGYTTNGGRTTNACNGTRAARTA	3072	1024	0.2875	14.5556	67.6	98.5	43	289	IPAHKFV	TGKEQVV	ATHCCNGCNCAYAARTTYGT	ACNACYTGYTCYTTNCCNGT	384	512	68.2	96.5	59.8456
Gas_140	XP_041351182.1_23631275_23632043	366	9	64	177	VLDNAGFE	FKGDLNYR	GTNYTNGAYAAYGCNGGNTTYGA	CKRTARTTNARRTCNCCYTTRAA	4096	2048	0.719626	32.6	66.2	97.5	3	205	LWGNKCD	GFHPAPL	YTNTGGGGNAAYAARTGYGA	ARNGGNGCNGGRTGRAANCC	256	2048	67.3	89.5	59.7942
Gas_141	XP_041371382.1_9764030_9766543	1371	6	120	568	KPFECPNC	VWFQNMRA	AARCCNTTYGARTGYCCNAAYTG	GCNCKCATRTTYTGRAACCANAC	512	256	0.73399	111.143	69.2	99	70	586	KTFANVY	YFPNMAR	AARACNTTYGCNAAYGTNTA	CKNGCCATRTTNGGRAARTA	512	256	71.8	99	59.779
Gas_142	XP_041359416.1_60057728_60060098	978	9	191	508	ITKQPQWG	EETFEIRI	ATHACNAARCARCCNCARTGGGG	ATNCKDATYTCRAANGTYTCYTC	384	1536	0.630225	75.5	60.8	94	144	534	ITPVNNQ	EGERVAI	ATHACNCCNGTNAAYAAYCA	ATNGCNACNCKYTCNCCYTC	768	2048	63.8	97	59.7696
Gas_143	XP_041373594.1_36366391_36367382	1005	8	11	337	NTTAITGN	HNDRFYEE	AAYACNACNGCNATHACNGGNAA	TCYTCRTARAANCKRTCRTTRTG	6144	512	0.493197	47.7778	57.9	97.5	2	364	IPQDDNW	EAFTHIK	ATHCCNCARGAYGAYAAYTG	TTDATRTGNGTRAANGCYTC	192	384	74.3	97	59.7135
Gas_144	XP_041353959.1_113610417_113613297	624	8	41	240	FMEQHVEN	HIKLTDFG	TTYATGGARCARCAYGTNGARAA	CCRAARTCNGTNARYTTDATRTG	128	1536	0.284974	20.3333	69.1	97	33	251	YSPQAFK	GFRWTHN	TAYWSNCCNCARGCNTTYAA	TTRTGNGTCCANCKRAANCC	2048	512	63.3	100	59.5582
Gas_145	XP_041369675.1_45033078_45034662	1008	10	84	411	HKLFGNMI	TFVMDTPP	CAYAARYTNTTYGGNAAYATGAT	GGNGGNGTRTCCATNACRAANGT	512	1024	0.848592	75.5455	65.4	94.5	69	557	LPMVVHP	VHFEAPS	YTNCCNATGGTNGTNCAYCC	SWNGGNGCYTCRAARTGNAC	1024	2048	58.8	89	59.5178
Gas_146	XP_041348366.1_36484981_36486190	906	9	37	330	AAYNRMVW	FCDKVGDQ	GCNGCNTAYAAYMGNATGGTNTG	TGRTCNCCNACYTTRTCRCARAA	2048	512	0.547619	40.5	67.4	91.5	25	403	GRVAQVC	IDLYGCT	GGNMGNGTNGCNCARGTNTG	GTRCANCCRTANARRTCDAT	4096	768	62.4	97.5	59.4646
Gas_147	XP_041378354.1_20639057_20640146	537	10	152	322	IPNYLTNE	MDIVALVN	ATHCCNAAYTAYYTNACNAAYGA	TTNACNARNGCNACDATRTCCAT	3072	3072	0.618421	31.9091	62.1	92.5	61	333	PFAIHFY	NFVLYCS	CCNTTYGCNATHCAYTTYTA	SWRCARTANARNACRAARTT	384	2048	64.3	93.5	59.4202
Gas_148	XP_041352301.1_60279534_60280644	471	9	95	243	PRELDIWP	GKMPFDES	CCNMGNGARYTNGAYATHTGGCC	SWYTCRTCRAANGGCATYTTNCC	3072	1024	0.408451	19.6	61.9	97	83	265	LKAPKDF	FPWQKYK	YTNAARGCNCCNAARGAYTT	TTRTAYTTYTGCCANGGRAA	1024	64	70.4	91.5	59.3123
Gas_149	XP_041369865.1_78506882_78508187	738	9	130	367	IFRYIYIC	NFVLYCTM	ATHTTYMGNTAYATHTAYATHTG	ATNGTRCARTANARNACRAARTT	1728	2048	0.64486	64.1	60	98	117	377	CHTVAIW	QFRDTFA	TGYCAYACNGTNGCNATHTG	GCRAANGTRTCNCKRAAYTG	768	512	67.5	90	59.2013
Gas_150	XP_041358995.1_86280993_86281589	420	12	12	143	WKPMWLCG	DVTTPEPL	TGGAARCCNATGTGGYTNTGYGG	ARNGGYTCNGGNGTNGTNACRTC	128	8192	0.658537	29.4615	58.4	95	4	166	VENGEWG	PHIGSAT	GTNGARAAYGGNGARTGGGG	GTNGCNSWNCCDATRTGNGG	128	6144	58.7	87.5	59.1674
Gas_151	XP_041352577.1_71024311_71025664	378	8	200	317	KLGFTQAD	VWFCNRRQ	AARYTNGGNTTYACNCARGCNGA	TGNCKNCKRTTRCARAACCANAC	4096	2048	0.108108	4.55556	64.1	100	190	325	FAKQFKQ	KEKRMTP	TTYGCNAARCARTTYAARCA	GGNGTCATNCKYTTYTCYTT	128	256	66	100	59.1379
Gas_152	XP_041369375.1_60714242_60715280	402	10	63	188	TRRDYAHT	DFTRPVVA	ACNMGNMGNGAYTAYGCNCAYAC	GCNACNACNGGNCKNGTRAARTC	8192	8192	0.563025	22.9091	54.2	91.5	21	255	EGDFWYV	WEVDIHD	GARGGNGAYTTYTGGTAYGT	TCRTGDATRTCNACYTCCCA	64	96	75	92	59.1138
Gas_153	XP_041349874.1_75902904_75903965	726	8	95	328	PWEYVKDE	KFIGFAMY	CCNTGGGARTAYGTNAARGAYGA	TACATNGCRAANCCDATRAAYTT	256	384	0.405286	38.3333	70.8	92.5	72	345	KEGEIKN	VPIYFGT	AARGARGGNGARATHAARAA	GTNCCRAARTADATNGGNAC	192	768	68	94.5	58.9511
Gas_154	XP_041378304.1_18492671_18493790	762	10	54	299	DILTMVPY	DFIALLNN	GAYATHYTNACNATGGTNCCNTA	TTRTTNARNARNGCDATRAARTC	3072	6144	0.764957	69.9091	59.1	90	38	309	DMRTPTN	NFVLYCI	GAYATGMGNACNCCNACNAA	ATRCARTANARNACRAARTT	1024	512	64.3	93.5	58.8997
Gas_155	XP_041377386.1_36824421_36825569	447	10	117	257	LFGIFLCY	KIPEAFNE	YTNTTYGGNATHTTYYTNTGYTA	TCRTTRAANGCYTCNGGDATYTT	6144	768	0.455224	23.6364	61.3	92.5	101	272	DTPVVKA	MYTTCII	GAYACNCCNGTNGTNAARGC	ATDATRCANGTNGTRTACAT	1024	192	64.3	94	58.8868
Gas_156	XP_041357427.1_18019254_18020620	1125	8	26	392	APVDTAAK	FGTYMMVT	GCNCCNGTNGAYACNGCNGCNAA	GTNACCATCATRTANGTNCCRAA	8192	256	0.533333	66.8889	58.3	97	3	425	FDLMQCG	EWKFGRA	TTYGAYYTNATGCARTGYGG	GCNCKNCCRAAYTTCCAYTC	128	256	71.4	95.5	58.8063
Gas_157	XP_041358951.1_82857284_82858406	498	11	127	284	IEKTPRYF	KGRKHPDI	ATHGARAARACNCCNMGNTAYTT	ATRTCNGGRTGYTTNCKNCCYTT	3072	2048	0.649007	38.5833	61.6	88.5	71	302	GVRKCGT	FFRPHNE	GGNGTNMGNAARTGYGGNAC	TCRTTRTGNGGNCKRAARAA	2048	512	61	92.5	58.755
Gas_158	XP_041378440.1_7162449_7164060	1068	7	99	446	WGFVIGWN	HDDFGKLR	TGGGGNTTYGTNATHGGNTGGAA	CKNARYTTNCCRAARTCRTCRTG	384	2048	0.507331	68	64.7	94.5	72	524	LCYAEFG	HEQNDAF	YTNTGYTAYGCNGARTTYGG	AANGCRTCRTTYTGYTCRTG	512	128	73.6	98	58.7302
Gas_159	XP_041376277.1_28076704_28077721	477	9	78	228	AIVGYPAC	NVGDERMN	GCNATHGTNGGNTAYCCNGCNTG	TTCATNCKYTCRTCNCCNACRTT	6144	1024	0.423611	23.9	62.6	96.5	51	264	HIVNGDI	DKRDYEV	CAYATHGTNAAYGGNGAYAT	ACYTCRTARTCNCKYTTRTC	384	256	66.5	93	58.6144
Gas_160	XP_041362689.1_38960142_38960997	480	8	84	235	PIEFWTAN	VKDFDKYS	CCNATHGARTTYTGGACNGCNAA	SWRTAYTTRTCRAARTCYTTNAC	768	1024	0.365517	16	65.3	96	76	263	TTPVIDM	GHMWKPL	ACNACNCCNGTNATHGAYAT	ARNGGYTTCCACATRTGNCC	1536	128	70.3	95.5	58.4743
Gas_161	XP_041374803.1_40294934_40295601	396	10	16	139	DGKMYNFQ	CGLCGNYN	GAYGGNAARATGTAYAAYTTYCA	TTRTARTTNCCRCANARNCCRCA	128	2048	0.758621	31	65.2	92.5	6	151	VFGDPHY	DDLIGRD	GTNTTYGGNGAYCCNCAYTA	TCNCKNCCDATNARRTCRTC	512	3072	61.1	91.5	58.4697
Gas_162	XP_041363636.1_28274691_28275818	414	8	260	389	SGCNEITE	WCPRITDA	WSNGGNTGYAAYGARATHACNGA	GCRTCNGTDATNCKNGGRCACCA	6144	1536	0.260163	11.7778	62.6	97.5	248	399	FKKMPCI	EYIACDL	TTYAARAARATGCCNTGYAT	ARRTCRCANGCDATRTAYTC	64	384	71.9	95.5	58.4471
Gas_163	XP_041369631.1_29982491_29983715	618	10	110	307	FKREKFCT	EYGTTHYA	TTYAARMGNGARAARTTYTGYAC	GCRTARTGNGTNGTNCCRTAYTC	512	1024	0.797688	57.7273	61.4	91.5	98	323	FTVERYI	TGKMFRK	TTYACNGTNGARMGNTAYAT	TTNCKRAACATYTTNCCNGT	1024	512	64.3	90	58.4386
Gas_164	XP_041353740.1_108178364_108179511	825	11	127	393	YDCKFCTD	DEAMEIYQ	TAYGAYTGYAARTTYTGYACNGA	TGRTADATYTCCATNGCYTCRTC	256	192	0.604839	52.5833	70	88.5	108	401	AANLARP	IGQFLDF	GCNGCNAAYYTNGCNMGNCC	AARTCNARRAAYTGNCCDAT	8192	768	51	91.5	58.2953
Gas_165	XP_041366931.1_56769309_56770493	654	9	79	288	DGAHNLTW	WYHRQFID	GAYGGNGCNCAYAAYYTNACNTG	TCDATRAAYTGNCKRTGRTACCA	4096	384	0.448276	33.7	68.2	93	7	301	RFLGTTP	YFKNLNF	MGNTTYYTNGGNACNACNCC	AARTTNARRTTYTTRAARTA	8192	256	58	97.5	58.2894
Gas_166	XP_041362838.1_38835678_38836673	864	11	26	305	PVPGEENE	QYVQNYGD	CCNGTNCCNGGNGARGARAAYGA	TCNCCRTARTTYTGNACRTAYTG	2048	512	0.695652	60.0833	61.2	88.5	14	340	GGNNFTE	EDKELET	GGNGGNAAYAAYTTYACNGA	GTYTCNARYTCYTTRTCYTC	512	256	62.4	88	58.2714
Gas_167	XP_041355197.1_17401620_17402145	405	9	10	136	GKIQESFK	AQKDWGQC	GGNAARATHCARGARWSNTTYAA	CAYTGNCCCCARTCYTTYTGNGC	3072	256	0.541667	21.4	60.5	90	2	157	DERHWWI	KFVTALN	GAYGARMGNCAYTGGTGGAT	TTNARNGCNGTNACRAAYTT	64	2048	68.3	99	58.1724
Gas_168	XP_041371228.1_43018087_43019332	480	9	43	194	MQTITNIF	FCYTMVSL	ATGCARACNATHACNAAYATHTT	ARNSWNACCATNGTRTARCARAA	576	4096	0.275862	14.9	62.4	98.5	35	231	FVVMRNK	TNKMLIA	TTYGTNGTNATGMGNAAYAA	GCDATNARCATYTTRTTNGT	512	384	65.9	91.5	58.0739
Gas_169	XP_041364868.1_65264688_65265443	507	10	37	197	VYSFMCHH	IQYVIPAL	GTNTAYWSNTTYATGTGYCAYCA	ARNGCNGGDATNACRTAYTGDAT	1024	4608	0.603896	39.7273	61.7	92.5	29	252	VPNLFGV	FVTVNHI	GTNCCNAAYYTNTTYGGNGT	ATRTGRTTNACNGTNACRAA	2048	512	61.4	92.5	57.9506
Gas_170	XP_041359313.1_95612287_95614153	864	9	96	375	ISYQGWFE	IDDLYQYV	ATHWSNTAYCARGGNTGGTTYGA	ACRTAYTGRTANARRTCRTCDAT	1536	768	0.648148	66.5	62.9	89.5	17	404	FAKVVKG	YWEEPAY	TTYGCNAARGTNGTNAARGG	TANGCNGGYTCYTCCCARTA	512	128	65.1	94.5	57.8812
Gas_171	XP_041351622.1_34828871_34830021	474	11	189	338	IMVGFWVK	IMAVAAIA	ATHATGGTNGGNTTYTGGGTNAA	GCDATNGCNGCNACNGCCATDAT	384	2304	0.676692	36.9167	53.8	92	79	373	GLQIAEG	GTLWIAV	GGNYTNCARATHGCNGARGG	ACNGCDATCCANARNGTNCC	1536	1536	60	96	57.8565
Gas_172	XP_041362998.1_80857737_80858718	516	11	43	206	DLDLNFHI	FWAAKHGN	GAYYTNGAYYTNAAYTTYCAYAT	TTNCCRTGYTTNGCNGCCCARAA	2048	512	0.592357	30.4167	63.3	92	9	215	TSNRYVQ	EIVKLVL	ACNWSNAAYMGNTAYGTNCA	ARNACNARYTTNACDATYTC	8192	3072	53.1	94	57.7936
Gas_173	XP_041348198.1_29414475_29416782	813	8	106	368	AVECHQEH	KACFNLGY	GCNGTNGARTGYCAYCARGARCA	TANCCNARRTTRAARCANGCYTT	512	2048	0.445312	56.1111	68.2	91.5	97	389	YLAMGNF	YYEQDLA	TAYYTNGCNATGGGNAAYTT	GCNARRTCYTGYTCRTARTA	512	256	69.5	91.5	57.755
Gas_174	XP_041348278.1_32327667_32329218	522	7	381	546	HTIAVQQK	EKKEMNIV	CAYACNATHGCNGTNCARCARAA	ACDATRTTCATYTCYTTYTTYTC	1536	96	0.541401	33.875	68.9	95	369	570	ADVMYTN	DNFVTVQ	GCNGAYGTNATGTAYACNAA	TGNACNGTNACRAARTTRTC	256	512	71.7	96	57.6118
Gas_175	XP_041357915.1_32366226_32367549	669	7	40	254	DIWFDKDE	EHKQPDNW	GAYATHTGGTTYGAYAARGAYGA	CARTTRTCNGGYTGYTTRTGYTC	96	256	0.613527	47.75	72.4	93	30	278	RQLKENN	IYDPADV	MGNCARYTNAARGARAAYAA	ACRTCNGCNGGRTCRTADAT	1024	384	66	98	57.383
Gas_176	XP_041366086.1_49690542_49691817	789	10	46	300	TFCHDYQN	NEVLLEQN	ACNTTYTGYCAYGAYTAYCARAA	TTYTGYTCNARNARNACYTCRTT	256	4096	0.798969	63.9091	63.2	95	7	397	DYLRNVC	TQHALQT	GAYTAYYTNMGNAAYGTNTG	GTYTGNARNGCRTGYTGNGT	2048	1024	59	86.5	57.2329
Gas_177	XP_041375495.1_4790362_4792723	1491	5	168	656	LTKDHYIE	QFNYPWDV	YTNACNAARGAYCAYTAYATHGA	ACRTCCCANGGRTARTTRAAYTG	1536	128	0.4158	72.3333	74.4	98.5	158	759	NCVKAHQ	VDQEGNI	AAYTGYGTNAARGCNCAYCA	ATRTTNCCYTCYTGRTCNAC	256	256	74	100	57.1771
Gas_178	XP_041361568.1_27743175_27744151	561	8	41	219	PFDMQECF	YTLHINFK	CCNTTYGAYATGCARGARTGYTT	TTRAARTTDATRTGNARNGTRTA	128	1536	0.372093	20.5556	70	93.5	24	354	EPPAIYK	GVKFIAD	GARCCNCCNGCNATHTAYAA	TCNGCDATRAAYTTNACNCC	768	768	68.6	91	57.127
Gas_179	XP_041351636.1_34944366_34945062	387	11	83	203	NDIARLMQ	EWALANHL	AAYGAYATHGCNMGNYTNATGCA	ARRTGRTTNGCNARNGCCCAYTC	3072	2048	0.460177	19.5833	57.5	94.5	72	213	KLLETVD	IKLEGHD	AARYTNYTNGARACNGTNGA	TCRTGNCCYTCNARYTTDAT	4096	768	61.4	88.5	57.0169
Gas_180	XP_041356774.1_86292973_86294585	651	11	196	404	KAVEYIYD	GFQGGLYN	AARGCNGTNGARTAYATHTAYGA	TTRTANARNCCNCCYTGRAANCC	768	4096	0.706468	59.75	61	85	171	451	MLQINYD	PEILNLY	ATGYTNCARATHAAYTAYGA	TANARRTTNARDATYTCNGG	192	3072	65.1	86	56.8961
Gas_181	XP_041378379.1_27452705_27453851	1008	7	87	414	YFCICHPF	NVANPFIY	TAYTTYTGYATHTGYCAYCCNTT	TADATRAANGGRTTNGCNACRTT	384	1536	0.754325	105.875	65.8	96	79	422	MVAIGFD	AFMNRTF	ATGGTNGCNATHGGNTTYGA	AANGTNCKRTTCATRAANGC	384	512	68.5	91	56.8218
Gas_182	XP_041369772.1_62681949_62683218	420	9	169	300	AQMVVQYV	YGWLNDNF	GCNCARATGGTNGTNCARTAYGT	AARTTRTCRTTNARCCANCCRTA	512	512	0.528455	22.7	59.3	94.5	96	356	IVYPTKD	PAITLTK	ATHGTNTAYCCNACNAARGA	TTNGTNARNGTDATNGCNGG	768	6144	63.4	97	56.7599
Gas_183	XP_041365887.1_692010_692990	387	8	229	349	GRGTFGQV	KPENIMLV	GGNMGNGGNACNTTYGGNCARGT	ACNARCATDATRTTYTCNGGYTT	8192	768	0.157895	5	59.5	100	205	365	YQLVQHE	VKVIDFG	TAYCARYTNGTNCARCAYGA	CCRAARTCDATNACYTTNAC	512	384	66.3	98	56.7159
Gas_184	XP_041370079.1_74355468_74356291	522	11	54	219	YVIGGANP	FYDDLHVL	TAYGTNATHGGNGGNGCNAAYCC	ARNACRTGNARRTCRTCRTARAA	3072	2048	0.677215	40.6667	59.5	92	28	261	PSMRVGH	FGGMNRD	CCNWSNATGMGNGTNGGNCA	TCNCKRTTCATNCCNCCRAA	8192	512	57.9	89	56.5124
Gas_185	XP_041350570.1_4540397_4542359	816	8	221	484	EGYNIVGD	EIPKERTC	GARGGNTAYAAYATHGTNGGNGA	CANGTNCKYTCYTTNGGDATYTC	1536	3072	0.537255	56.6667	64	90	187	498	VLMFGFD	PHWCACL	GTNYTNATGTTYGGNTTYGA	ARRCANGCRCACCARTGNGG	512	256	66.8	96.5	56.4577
Gas_186	XP_041353390.1_97300073_97301098	402	10	36	161	EGYWKRCC	DCGMNFEW	GARGGNTAYTGGAARMGNTGYTG	CAYTCRAARTTCATNCCRCARTC	512	128	0.692308	21.3636	71.6	93	24	177	LPLKVTA	DCLQLAQ	YTNCCNYTNAARGTNACNGC	TGNGCNARYTGNARRCARTC	8192	2048	52.6	89.5	56.4509
Gas_187	XP_041372205.1_29081973_29084124	399	9	39	163	IRQPTNYF	CEVQFMSD	ATHMGNCARCCNACNAAYTAYTT	TCNSWCATRAAYTGNACYTCRCA	3072	1024	0.316239	13.2	67.2	98	20	181	IVTILGN	YYWITLV	ATHGTNACNATHYTNGGNAA	ACNARNGTDATCCARTARTA	4608	384	61.6	87.5	56.3625
Gas_188	XP_041368773.1_88869551_88871323	1014	8	133	462	LHVVHNFA	HCYFNVWQ	YTNCAYGTNGTNCAYAAYTTYGC	TGCCANACRTTRAARTARCARTG	2048	128	0.5125	64.4444	68.6	93	12	508	KKLVTFY	ICYNEMK	AARAARYTNGTNACNTTYTA	TTCATYTCRTTRTARCADAT	1024	48	71.3	83	56.2578
Gas_189	XP_041376081.1_45250958_45253062	453	12	183	325	AWFWFAYD	YELSMQEI	GCNTGGTTYTGGTTYGCNTAYGA	ATYTCYTGCATNSWNARYTCRTA	128	2048	0.755556	46.5385	55.7	91	164	435	LRFSMTP	INYDYVF	YTNMGNTTYWSNATGACNCC	AANACRTARTCRTARTTDAT	8192	192	58.2	86.5	56.2037
Gas_190	XP_041378651.1_55280110_55281192	393	10	108	230	GVCNTDNF	DFTMTFRQ	GGNGTNTGYAAYACNGAYAAYTT	TGNCKRAANGTCATNGTRAARTC	1024	1024	0.75	32	65.9	92	16	299	VVRDQFY	NPRYILR	GTNGTNMGNGAYCARTTYTA	CKNARDATRTANCKNGGRTT	1024	6144	58.4	88.5	56.1559
Gas_191	XP_041353036.1_86456105_86456876	615	11	24	220	HSFCVACA	QCEVFYCD	CAYWSNTTYTGYGTNGCNTGYGC	TCRCARTARAANACYTCRCAYTG	4096	256	0.718563	34.75	61.2	88.5	11	245	RRVYTKP	HNLVDPT	MGNMGNGTNTAYACNAARCC	GTNGGRTCNACNARRTTRTG	4096	1024	60.2	88	55.9804
Gas_192	XP_041348844.1_54963446_54964839	813	7	124	386	PEDHIYQH	ECLFRYLI	CCNGARGAYCAYATHTAYCARCA	ATNARRTANCKRAANARRCAYTC	384	8192	0.546875	58.875	62.8	97	114	448	ECDEFYF	GDAWFHF	GARTGYGAYGARTTYTAYTT	AARTGRAACCANGCRTCNCC	64	128	71.5	93	55.9784
Gas_193	XP_041372835.1_45960242_45962268	927	5	56	356	LTHAAEDV	FIYKCHTC	YTNACNCAYGCNGCNGARGAYGT	CANGTRTGRCAYTTRTADATRAA	4096	384	0.512027	64.5	66.3	100	34	405	NEWVCMH	CQYCDKV	AAYGARTGGGTNTGYATGCA	ACYTTRTCRCARTAYTGRCA	32	64	77.7	100	55.954
Gas_194	XP_041363232.1_74432943_74433604	504	10	22	181	TPYRVGNA	DDRTGIIY	ACNCCNTAYMGNGTNGGNAAYGC	TADATDATNCCNGTNCKRTCRTC	8192	4608	0.72549	44.6364	56.9	92.5	11	199	VHEWMKA	WVVLPDG	GTNCAYGARTGGATGAARGC	CCRTCNGGNARNACNACCCA	32	1024	68.5	85	55.9519
Gas_195	XP_041373921.1_52448309_52449655	585	9	168	354	LYADMGNF	EVGADVNA	YTNTAYGCNGAYATGGGNAAYTT	GCRTTNACRTCNGCNCCNACYTC	1024	2048	0.653631	45	65.1	94	136	433	PDEMRMQ	QCLAARK	CCNGAYGARATGMGNATGCA	TTNCKNGCNGCNARRCAYTG	128	4096	62	88.5	55.9081
Gas_196	XP_041356989.1_76829587_76830778	594	9	73	262	VNCAQIIE	YPLPYFAA	GTNAAYTGYGCNCARATHATHGA	GCNGCRAARTANGGNARNGGRTA	1152	4096	0.513661	29.2	58.3	91	26	349	YICCHTG	WPCYFHL	TAYATHTGYTGYCAYACNGG	ARRTGRAARTARCANGGCCA	192	128	70.9	91	55.8312
Gas_197	XP_041373843.1_51825477_51826745	693	9	77	299	DIVNFQTF	KEDVAART	GAYATHGTNAAYTTYCARACNTT	GTNCKNGCNGCNACRTCYTCYTT	768	4096	0.528037	40.8	65.4	92.5	41	322	PAIFNIG	NITALAV	CCNGCNATHTTYAAYATHGG	ACNGCNARNGCNGTDATRTT	576	3072	61.8	90	55.7556
Gas_198	XP_041349841.1_74755688_74756813	792	8	91	346	SVYQGACE	ENIKLCHQ	WSNGTNTAYCARGGNGCNTGYGA	TGRTGRCANARYTTDATRTTYTC	8192	768	0.658635	70.2222	66.8	97	66	362	RTDNYNK	GYLRVGP	MGNACNGAYAAYTAYAAYAA	GGNCCNACNCKNARRTANCC	512	8192	59	91	55.6952
Gas_199	XP_041362713.1_70143556_70144548	435	12	203	339	IYEVLRHF	EITNEGNI	ATHTAYGARGTNYTNMGNCAYTT	ATRTTNCCYTCRTTNGTDATYTC	6144	768	0.607692	24.6154	58.9	93	178	348	IPPLELP	YDDHCRA	ATHCCNCCNYTNGARYTNCC	GCNCKRCARTGRTCRTCRTA	6144	256	52.4	88.5	55.691
Gas_200	XP_041378245.1_33493506_33495792	1887	6	142	762	NLHAKDFH	CGYGFSDR	AAYYTNCAYGCNAARGAYTTYCA	CKRTCNSWRAANCCRTANCCRCA	1024	8192	0.811723	194.429	59.6	98	19	866	HYRIHEY	KQTHYHC	CAYTAYMGNATHCAYGARTA	CARTGRTARTGNGTYTGYTT	384	128	68.5	91.5	55.6498
Gas_201	XP_041359010.1_9255283_9256206	450	9	47	188	WVEAVKYP	YPPCDVSE	TGGGTNGARGCNGTNAARTAYCC	TCNSWNACRTCRCANGGNGGRTA	512	8192	0.496296	27.9	60.1	89	9	223	YTGDIDA	EKDHPLQ	TAYACNGGNGAYATHGAYGC	TGNARNGGRTGRTCYTTYTC	384	512	69.2	92.5	55.6108
Gas_202	XP_041373957.1_6554468_6555967	477	9	137	287	DLFFVRNH	DHGYPVRV	GAYYTNTTYTTYGTNMGNAAYCA	ACNCKNACNGGRTANCCRTGRTC	4096	4096	0.673611	36.7	59.8	92.5	76	337	EKYRIGN	DWHNVDF	GARAARTAYMGNATHGGNAA	AARTCNACRTTRTGCCARTC	768	64	71.3	86	55.5246
Gas_203	XP_041353845.1_111432347_111433233	432	8	68	203	NFVLVAKP	FNEAKFIG	AAYTTYGTNYTNGTNGCNAARCC	CCDATRAAYTTNGCYTCRTTRAA	4096	384	0.325581	15.4444	63.2	94	41	213	DTPVVKA	MYTTCVI	GAYACNCCNGTNGTNAARGC	ATNACRCANGTNGTRTACAT	1024	256	65.8	96.5	55.5079
Gas_204	XP_041349808.1_73161835_73163792	1293	5	143	565	PKGTFWYH	KDTIIVPT	CCNAARGGNACNTTYTGGTAYCA	GTNGGNACDATDATNGTRTCYTT	512	2304	0.598558	111.167	67.9	95	82	588	IEVYEGQ	WFMHCHI	ATHGARGTNTAYGARGGNCA	ATRTGRCARTGCATRAACCA	384	16	74.4	100	55.4955
Gas_205	XP_041355209.1_17733695_17734482	414	9	118	247	LAKKTGVW	ETQMFTTL	YTNGCNAARAARACNGGNGTNTG	ARNGTNGTRAACATYTGNGTYTC	8192	1024	0.633929	29.2	60.1	94.5	109	262	SEAWKKI	QWEETDP	WSNGARGCNTGGAARAARAT	GGRTCNGTYTCYTCCCAYTG	512	64	68.2	87.5	55.4631
Gas_206	XP_041377657.1_4096577_4098608	390	10	483	604	IYVLDTGN	DGQFKLIS	ATHTAYGTNYTNGAYACNGGNAA	SWDATNARYTTRAAYTGNCCRTC	6144	6144	0.711712	28.2727	61.5	89.5	336	626	STVDYHG	DHRIQIF	WSNACNGTNGAYTAYCAYGG	AADATYTGDATNCKRTGRTC	2048	576	62.6	90	55.4557
Gas_207	XP_041362521.1_55239153_55240287	552	7	143	318	YIAICHPF	VNFLIYTA	TAYATHGCNATHTGYCAYCCNTT	GCNGTRTADATNARRAARTTNAC	1152	3072	0.529762	39.125	65.2	100	127	360	LQTCNVW	NGYELTA	YTNCARACNTGYAAYGTNTG	GCNGTNARYTCRTANCCRTT	1024	1024	68.8	91	55.4169
Gas_208	XP_041375996.1_42832932_42834837	1242	7	148	553	CPKGHYCP	CYDCPEGH	TGYCCNAARGGNCAYTAYTGYCC	TGNCCYTCNGGRCARTCRTARCA	512	512	0.541353	77	67.2	92	140	568	VNETFGD	ADPCLPG	GTNAAYGARACNTTYGGNGA	CCNGGNARRCANGGRTCNGC	512	2048	65.4	96	55.3729
Gas_209	XP_041378481.1_24945517_24946660	876	9	34	317	KNMISPTN	NFVLYCTM	AARAAYATGATHWSNCCNACNAA	ATNGTRCARTANARNACRAARTT	3072	2048	0.576087	54	57.6	94	8	330	IHGYAAP	DTFIKIF	ATHCAYGGNTAYGCNGCNCC	AADATYTTDATRAANGTRTC	768	288	64.4	91	55.2612
Gas_210	XP_041369564.1_24320291_24321318	513	9	140	302	VTTQPGYV	KAAKTLGI	GTNACNACNCARCCNGGNTAYGT	ATNCCNARNGTYTTNGCNGCYTT	4096	8192	0.782609	31.5	55.1	94.5	121	312	APLIGWK	GVFILCW	GCNCCNYTNATHGGNTGGAA	CARCANARDATRAANACNCC	1536	1536	65.9	94	55.2428
Gas_211	XP_041366241.1_66268195_66269947	459	11	105	249	TESQYSWN	PHLVCYFW	ACNGARWSNCARTAYWSNTGGAA	CARAARTARCANACNARRTGNGG	8192	2048	0.804348	45.3333	51.4	93.5	72	275	TLQMFYK	ATVGYLL	ACNYTNCARATGTTYTAYAA	ARNARRTANCCNACNGTNGC	256	8192	63.1	87	55.2147
Gas_212	XP_041359110.1_7024057_7024840	534	9	58	227	KYFIDRDG	EVFKDTLN	AARTAYTTYATHGAYMGNGAYGG	TTNARNGTRTCYTTRAANACYTC	768	2048	0.588235	32.5	64.6	89.5	5	259	ELNVGGV	EQAFDML	GARYTNAAYGTNGGNGGNGT	ARCATRTCRAANGCYTGYTC	2048	128	63.1	92	55.1702
Gas_213	XP_041359339.1_96462759_96463875	396	10	142	265	PYSEFEPY	IKMEPKGI	CCNTAYWSNGARTTYGARCCNTA	ATNCCYTTNGGYTCCATYTTDAT	4096	384	0.247863	11.1818	57.3	98.5	134	338	FTKKPLH	GIYRLCG	TTYACNAARAARCCNYTNCA	CCRCANARNCKRTADATNCC	1024	3072	56.9	92	55.0995
Gas_214	XP_041361446.1_37657955_37658800	555	8	116	292	RLIVFGMN	KESTGAEV	MGNYTNATHGTNTTYGGNATGAA	ACYTCNGCNCCNGTNSWYTCYTT	6144	8192	0.905797	42.8889	55.2	92.5	8	345	QTAEDHQ	CAPFEKK	CARACNGCNGARGAYCAYCA	TTYTTYTCRAANGGNGCRCA	256	256	70.8	96.5	54.9657
Gas_215	XP_041349514.1_67756452_67757430	756	10	39	282	FTGQLVEA	PECLIIQL	TTYACNGGNCARYTNGTNGARGC	ARYTGDATDATNARRCAYTCNGG	4096	4608	0.837963	67.2727	56.5	95.5	11	361	SYAEAIQ	GHYISYC	WSNTAYGCNGARGCNATHCA	CARTANSWDATRTARTGNCC	3072	1536	56	90	54.9401
Gas_216	XP_041370930.1_29003446_29004139	543	9	20	192	GVRKCPKC	KNIMVVKC	GGNGTNMGNAARTGYCCNAARTG	CAYTTNACNACCATDATRTTYTT	4096	384	0.481928	27.1	62.9	99.5	9	204	LFGDLGK	KQPLGFL	YTNTTYGGNGAYYTNGGNAA	ARRAANCCNARNGGYTGYTT	4096	2048	54.8	92	54.9207
Gas_217	XP_041358132.1_40481085_40482267	492	8	134	289	TGNIDKDE	THQIHHLF	ACNGGNAAYATHGAYAARGAYGA	AANARRTGRTGDATYTGRTGNGT	768	1536	0.673469	40.3333	64.1	96.5	86	301	LFVIGHD	HYHLEEA	YTNTTYGTNATHGGNCAYGA	GCYTCYTCNARRTGRTARTG	1536	256	65.5	89	54.893
Gas_218	XP_041378618.1_28628640_28629600	618	5	76	273	EKPYKCMH	YFPYDPIG	GARAARCCNTAYAARTGYATGCA	CCDATNGGRTCRTANGGRAARTA	128	768	0.371728	26	69.5	100	48	311	IKPYKCE	QHIKNYA	ATHAARCCNTAYAARTGYGA	GCRTARTTYTTDATRTGYTG	192	96	75.2	100	54.7746
Gas_219	XP_041352810.1_79966028_79967533	399	10	91	215	GYGVITEY	DNGYDLLI	GGNTAYGGNGTNATHACNGARTA	ATNARNARRTCRTANCCRTTRTC	3072	4096	0.672414	30	58.8	94	68	350	AGINITY	IFDQDDR	GCNGGNATHAAYATHACNTA	CKRTCRTCYTGRTCRAADAT	1152	192	64	85	54.7648
Gas_220	XP_041355138.1_13613417_13614887	837	9	52	322	VNLAGADF	NKAVTMCL	GTNAAYYTNGCNGGNGCNGAYTT	ARRCACATNGTNACNGCYTTRTT	8192	1024	0.8	73.2	63.9	89	42	360	KLRSNFD	QVKLCGI	AARYTNMGNWSNAAYTTYGA	ATNCCRCANARYTTNACYTG	8192	1024	56.6	94	54.7174
Gas_221	XP_041348677.1_47793666_47795145	1554	7	91	600	YCMNKNFQ	ENISTENI	TAYTGYATGAAYAARAAYTTYCA	ATRTTYTCNGTNSWDATRTTYTC	64	3072	0.760192	115.25	59.6	93	60	641	HDKQVEM	NDKQRKR	CAYGAYAARCARGTNGARAT	CKYTTNCKYTGYTTRTCRTT	128	512	69.8	92	54.6858
Gas_222	XP_041350890.1_6162564_6163578	654	9	141	350	YTAQREDE	WYYGKITR	TAYACNGCNCARMGNGARGAYGA	CKNGTDATYTTNCCRTARTACCA	2048	768	0.69	54.7	65.7	89	49	371	VPSNYVK	GDFLIRD	GTNCCNWSNAAYTAYGTNAA	TCNCKDATNARRAARTCNCC	4096	3072	54.6	96	54.5988
Gas_223	XP_041378437.1_4339917_4340951	435	9	166	302	LELPPGWY	PNRARWDY	YTNGARYTNCCNCCNGGNTGGTA	TARTCCCANCKNGCNCKRTTNGG	8192	4096	0.538462	28.4	53.8	96.5	141	310	NWLVKHQ	HTTHINQ	AAYTGGYTNGTNAARCAYCA	TGRTTDATRTGNGTNGTRTG	256	384	67.9	90	54.5711
Gas_224	XP_041364807.1_4256923_4258011	420	11	40	171	LPCHHSFC	KYTPVLDN	YTNCCNTGYCAYCAYWSNTTYTG	TTRTCNARNACNGGNGTRTAYTT	8192	4096	0.664	30.1667	54.2	91.5	10	281	LDEENFE	MFRIHQE	YTNGAYGARGARAAYTTYGA	TCYTGRTGDATNCKRAACAT	256	192	67.5	82	54.5258
Gas_225	XP_041376750.1_35125837_35129222	2097	4	273	963	CMDIKYPC	HCKIQQGN	TGYATGGAYATHAARTAYCCNTG	TTNCCYTGYTGDATYTTRCARTG	192	384	0.654962	140.6	71.7	97	243	1059	EIYTCNY	KPCYHGE	GARATHTAYACNTGYAAYTA	TCNCCRTGRTARCANGGYTT	192	256	73.7	100	54.3334
Gas_226	XP_041351780.1_40134383_40138203	1350	9	454	895	CYCKYVCP	TYLKYDDP	TGYTAYTGYAARTAYGTNTGYCC	GGRTCRTCRTAYTTNARRTANGT	256	1024	0.797235	161.7	56.2	86.5	375	903	CELGWLK	WFWEKLV	TGYGARYTNGGNTGGYTNAA	ACNARYTTYTCCCARAACCA	1024	64	64.8	85	54.3059
Gas_227	XP_041378109.1_43301992_43303273	996	8	66	389	GMPTEIYD	INNAINPI	GGNATGCCNACNGARATHTAYGA	ATNGGRTTDATNGCRTTRTTDAT	768	1152	0.737931	82.2222	59.9	97	53	397	LTMAIFD	IYSFLNI	YTNACNATGGCNATHTTYGA	ATRTTNARRAANSWRTADAT	768	3072	57.2	94.5	54.2067
Gas_228	XP_041372411.1_10534069_10535188	402	10	108	233	RARHICFF	AFLYATHL	MGNGCNMGNCAYATHTGYTTYTT	ARRTGNGTNGCRTANARRAANGC	6144	8192	0.771186	33.5455	54.1	89	97	249	AVAHTFN	FDIIGHS	GCNGTNGCNCAYACNTTYAA	SWRTGNCCDATDATRTCRAA	1024	1152	63.5	93.5	54.2063
Gas_229	XP_041377712.1_3208800_3209955	582	7	36	221	MDFINDIK	IDVWPVNL	ATGGAYTTYATHAAYGAYATHAA	ARRTTNACNGGCCANACRTCDAT	144	1536	0.668605	50	66.1	92	15	237	VKYWRPQ	FDNTCLF	GTNAARTAYTGGMGNCCNCA	AANARRCANGTRTTRTCRAA	512	512	67.3	95	54.1823
Gas_230	XP_041376421.1_38260125_38263356	2052	5	182	857	NAAILNEC	EHHFRDTV	AAYGCNGCNATHYTNAAYGARTG	ACNGTRTCNCKRAARTGRTGYTC	3072	1024	0.622926	192.167	61.6	96	42	963	NIGTTHF	FQNENLV	AAYATHGGNACNACNCAYTT	ACNARRTTYTCRTTYTGRAA	768	256	67.9	98.5	54.1565
Gas_231	XP_041362795.1_47553099_47555013	597	8	422	612	IDDLEKYG	FTHTAMWY	ATHGAYGAYYTNGARAARTAYGG	TACCACATNGCNGTRTGNGTRAA	768	256	0.706522	51	65.8	91.5	412	719	DDAWFDF	DWLEMAL	GAYGAYGCNTGGTTYGAYTT	ARNGCCATYTCNARCCARTC	64	256	63.2	91.5	54.1564
Gas_232	XP_041354456.1_70392569_70393700	624	9	74	273	YMAIVDPM	NPFALYFL	TAYATGGCNATHGTNGAYCCNAT	ARRAARTANARNGCRAANGGRTT	768	4096	0.756614	61	61.2	89.5	5	283	VMRNVPN	QFRKYYN	GTNATGMGNAAYGTNCCNAA	TTRTARTAYTTNCKRAAYTG	1024	256	62.3	90.5	54.1537
Gas_233	XP_041369252.1_87129684_87132039	1083	8	149	501	YGLSYHNC	FHWKVDLD	TAYGGNYTNWSNTAYCAYAAYTG	TCNARRTCNACYTTCCARTGRAA	8192	512	0.647761	86.8889	60.2	86	11	536	DLTPNEM	NKTQLKF	GAYYTNACNCCNAAYGARAT	AAYTTNARYTGNGTYTTRTT	1024	512	68.6	93	54.1018
Gas_234	XP_041356774.1_86302776_86303851	480	10	154	305	LHIADMGN	YDDMGRLL	YTNCAYATHGCNGAYATGGGNAA	ARNARNCKNCCCATRTCRTCRTA	1536	4096	0.606897	37	63	87	134	347	LAAQALF	MATYGSV	YTNGCNGCNCARGCNYTNTT	ACNSWNCCRTANGTNGCCAT	8192	2048	49.4	100	54.0741
Gas_235	XP_041367287.1_81919634_81921237	1110	10	176	537	TCADPPTC	TDVCEDSE	ACNTGYGCNGAYCCNCCNACNTG	TCNSWRTCYTCRCANACRTCNGT	4096	4096	0.707692	87.0909	53.6	96	83	626	YGNFLYW	TERSYFN	TAYGGNAAYTTYYTNTAYTG	TTRAARTANSWNCKYTCNGT	512	4096	57	87	54.0103
Gas_236	XP_041347564.1_6469454_6471312	906	7	111	404	GIPCTEAM	EEKKARLQ	GGNATHCCNTGYACNGARGCNAT	TGNARNCKNGCYTTYTTYTCYTC	3072	4096	0.611511	57.75	64.4	94.5	98	412	ETDAIID	YEIDKRK	GARACNGAYGCNATHATHGA	TTNCKYTTRTCDATYTCRTA	576	384	66.5	93	53.7695
Gas_237	XP_041379013.1_17769095_17770118	351	11	134	242	RNKHTNIC	QGVSQVHF	MGNAAYAARCAYACNAAYATHTG	AARTGNACYTGNSWNACNCCYTG	1536	8192	0.754902	29.1667	54.9	90.5	109	267	FLAACDD	WDLSKAE	TTYYTNGCNGCNTGYGAYGA	TCNGCYTTNSWNARRTCCCA	1024	2048	56.2	92	53.7529
Gas_238	XP_041348261.1_31143348_31144454	417	8	125	255	TCIAREAF	HWFAAFYY	ACNTGYATHGCNMGNGARGCNTT	TARTARAANGCNGCRAACCARTG	6144	256	0.508065	25.7778	61.2	96	107	302	FMFYWLG	TTIGDLP	TTYATGTTYTAYTGGYTNGG	GGNARRTCNCCDATNGTNGT	64	3072	60.5	96	53.7105
Gas_239	XP_041369635.1_37372841_37374584	981	6	244	562	EEAKRYHM	PFPNVIDA	GARGARGCNAARMGNTAYCAYAT	GCRTCDATNACRTTNGGRAANGG	1024	1536	0.512821	58	65.1	100	182	570	PNEEMVC	CVKTVIN	CCNAAYGARGARATGGTNTG	TTDATNACNGTYTTNACRCA	128	768	69.7	92.5	53.6814
Gas_240	XP_041353450.1_98596520_98597313	585	7	65	251	SIAFQFQT	EGWNRFVC	WSNATHGCNTTYCARTTYCARAC	CANACRAANCKRTTCCANCCYTC	3072	1024	0.646067	50.75	62.2	95	30	259	IFNKCQE	DCRATGF	ATHTTYAAYAARTGYCARGA	AANCCNGTNGCNCKRCARTC	96	2048	71.6	90	53.6289
Gas_241	XP_041361554.1_27621410_27622422	438	9	55	192	TYDGDQVD	KYLLFTMI	ACNTAYGAYGGNGAYCARGTNGA	ATCATNGTRAANARNARRTAYTT	1024	2048	0.312977	15.9	57.7	96.5	46	213	RCKMKFG	NVHFRSP	MGNTGYAARATGAARTTYGG	GGNSWNCKRAARTGNACRTT	128	4096	61.5	91.5	53.5839
Gas_242	XP_041366704.1_12903613_12904105	366	9	23	136	HLNDADWF	PFIPEHHL	CAYYTNAAYGAYGCNGAYTGGTT	ARRTGRTGYTCNGGDATRAANGG	512	1536	0.570093	22.2	64.3	90.5	7	144	NLWAKTK	IPGILPK	AAYYTNTGGGCNAARACNAA	TTNGGNARDATNCCNGGDAT	512	4608	59.1	92.5	53.5484
Gas_243	XP_041352483.1_67933315_67934695	438	8	227	364	ALNRIHFN	ANVVKCGW	GCNYTNAAYMGNATHCAYTTYAA	CANCCRCAYTTNACNACRTTNGC	6144	2048	0.423077	20.2222	62.4	92	130	406	QLFTVNN	AIYNIRE	CARYTNTTYACNGTNAAYAA	TCNCKDATRTTRTADATNGC	1024	1152	63.9	95.5	53.5065
Gas_244	XP_041354322.1_7484741_7485583	351	9	87	195	IKPELYKQ	YDFDRFSR	ATHAARCCNGARYTNTAYAARCA	CKNSWRAANCKRTCRAARTCRTA	1536	8192	0.405941	14.8	54.7	99.5	49	223	QRHQNFQ	ETFFVRD	CARMGNCAYCARAAYTTYCA	TCNCKNACRAARAANGTYTC	256	1024	63.4	89.5	53.4915
Gas_245	XP_041362759.1_3339909_3341539	1527	9	14	514	KVPPLVQY	PMLMYSKE	AARGTNCCNCCNYTNGTNCARTA	TCYTTNSWRTACATNARCATNGG	8192	2048	0.796095	156.3	52.2	89.5	2	569	EHVEWDY	FELRTHE	GARCAYGTNGARTGGGAYTA	TCRTGNGTNCKNARYTCRAA	64	2048	65.8	83.5	53.4449
Gas_246	XP_041357909.1_50169593_50171375	1392	6	42	497	SPYFQAMF	YIIWEDSK	WSNCCNTAYTTYCARGCNATGTT	TTNSWRTCYTCCCADATDATRTA	2048	1152	0.65127	114.857	62.9	92	31	537	FPCHKNV	KIYVTGG	TTYCCNTGYCAYAARAAYGT	CCNCCNGTNACRTADATYTT	128	768	70.1	95	53.3788
Gas_247	XP_041368280.1_76557940_76560490	999	6	294	618	EDTVLDFW	DTCAEYWP	GARGAYACNGTNYTNGAYTTYTG	GGCCARTAYTCNGCRCANGTRTC	2048	256	0.616352	79.7143	68.4	92	159	712	YDPEKYW	VHCKDGA	TAYGAYCCNGARAARTAYTG	GCNCCRTCYTTRCARTGNAC	128	256	74.4	89	53.3211
Gas_248	XP_041377064.1_21185661_21187179	981	8	70	388	FGVFDGHA	GHMDGRQV	TTYGGNGTNTTYGAYGGNCAYGC	ACYTGNCKNCCRTCCATRTGNCC	1024	1024	0.664474	85	61.8	90	37	460	SNNPIED	FYRDDIT	WSNAAYAAYCCNATHGARGA	GTDATRTCRTCNCKRTARAA	1536	384	62.5	91.5	53.2428
Gas_249	XP_041371785.1_20600455_20601563	564	10	58	237	HNQGIREV	KMSKAPGK	CAYAAYCARGGNATHMGNGARGT	TTNCCNGGNGCYTTNSWCATYTT	1536	4096	0.450867	30.1818	51.2	93	44	246	CCVNVGD	DHASIVA	TGYTGYGTNAAYGTNGGNGA	GCNACDATNSWNGCRTGRTC	512	3072	56	98	53.2236
Gas_250	XP_041363794.1_11625222_11626053	399	10	57	181	MALFCMPF	FTMFVLFI	ATGGCNYTNTTYTGYATGCCNTT	ATRAANARNACRAACATNGTRAA	512	1024	0.556522	22.8182	59.2	93	39	189	CRTDIRP	TYIIPLC	TGYMGNACNGAYATHMGNCC	CANARNGGDATDATRTANGT	3072	2304	56.3	90.5	53.2094
Gas_251	XP_041363785.1_32035497_32036813	435	7	77	213	HEWALFHE	YKFHLAFE	CAYGARTGGGCNYTNTTYCAYGA	TCRAANGCNARRTGRAAYTTRTA	512	1024	0.589147	30.125	63.7	95	57	226	ILFYGTD	DYMTEKL	ATHYTNTTYTAYGGNACNGA	ARYTTYTCNGTCATRTARTC	1536	128	70.6	90	52.9571
Gas_252	XP_041370449.1_34253940_34254935	438	9	132	269	LTTFKNDY	TMYRMEYT	YTNACNACNTTYAARAAYGAYTA	GTRTAYTCCATNCKRTACATNGT	2048	256	0.732824	42.2	62.3	90	62	304	FDGNTGY	GHKLYQP	TTYGAYGGNAAYACNGGNTA	GGYTGRTANARYTTRTGNCC	512	512	66.8	83.5	52.9169
Gas_253	XP_041348026.1_25023304_25024102	360	9	73	184	KDRDGFVM	TKGATGHL	AARGAYMGNGAYGGNTTYGTNAT	ARRTGNCCNGTNGCNCCYTTNGT	2048	8192	0.647619	27	59	92	13	254	GLHAIGD	FGFGGTN	GGNYTNCAYGCNATHGGNGA	TTNGTNCCNCCRAANCCRAA	3072	1024	57.2	96	52.8677
Gas_254	XP_041373376.1_8169199_8170101	888	8	55	342	FNSDFLIY	KFNFHMRT	TTYAAYWSNGAYTTYYTNATHTA	GTNCKCATRTGRAARTTRAAYTT	6144	256	0.802239	73.3333	60	88	4	366	VTQPIKY	TKTLAIV	GTNACNCARCCNATHAARTA	ACDATNGCNARNGTYTTNGT	768	3072	64.1	94	52.8501
Gas_255	XP_041364913.1_64357585_64358438	366	11	154	267	PQVNLRNV	DELFTLED	CCNCARGTNAAYYTNMGNAAYGT	TCYTCNARNGTRAANARYTCRTC	8192	4096	0.622642	21.1667	47.6	95	79	277	KYGNVTC	PQVVLTA	AARTAYGGNAAYGTNACNTG	GCNGTNARNACNACYTGNGG	512	4096	63.4	86.5	52.8456
Gas_256	XP_041354368.1_61984462_61985398	465	9	43	189	KPGAPHEY	DGEYRHPC	AARCCNGGNGCNCCNCAYGARTA	CANGGRTGNCKRTAYTCNCCRTC	2048	2048	0.707692	31.4	66.6	90.5	31	206	YKEDSYV	CKKWTAL	TAYAARGARGAYWSNTAYGT	ARNGCNGTCCAYTTYTTRCA	512	256	59.3	86.5	52.5425
Gas_257	XP_041369707.1_50992930_50993783	954	6	19	328	LKHAVVHP	CGKTYARP	YTNAARCAYGCNGTNGTNCAYCC	GGNCKNGCRTANGTYTTNCCRCA	4096	4096	0.75	79.8571	60	100	9	347	PHDIADA	GEKPYKC	CCNCAYGAYATHGCNGAYGC	CAYTTRTANGGYTTYTCNCC	384	256	65.9	95.5	52.5019
Gas_258	XP_041357535.1_85867333_85868160	366	10	62	175	FPKPDSPC	CGDFNAEP	TTYCCNAARCCNGAYWSNCCNTG	GGYTCNGCRTTRAARTCNCCRCA	8192	512	0.783019	39.1818	54.8	91.5	6	215	DNFVLCP	TTWKVRG	GAYAAYTTYGTNYTNTGYCC	CCNCKNACYTTCCANGTNGT	512	1024	62.2	87	52.4988
Gas_259	XP_041356018.1_23124377_23126284	978	8	140	457	NACGTLWN	QEVAMHAG	AAYGCNTGYGGNACNYTNTGGAA	CCNGCRTGCATNGCNACYTCYTG	2048	512	0.702422	63.5556	64.1	93.5	59	568	ENKADIC	NYSLKYQ	GARAAYAARGCNGAYATHTG	TGRTAYTTNARNSWRTARTT	192	2048	60.7	87.5	52.3043
Gas_260	XP_041371648.1_12962635_12963430	516	8	13	176	TPKNALMQ	KNPVMILN	ACNCCNAARAAYGCNYTNATGCA	TTNARDATCATNACNGGRTTYTT	2048	1536	0.60274	35.6667	65.2	96	5	190	KRKLHGP	KYEFVSE	AARMGNAARYTNCAYGGNCC	TCNSWNACRAAYTCRTAYTT	2048	1024	57.2	90.5	52.2872
Gas_261	XP_041351038.1_79338783_79341028	699	5	212	436	EDVMGYEW	NFVCWAPI	GARGAYGTNATGGGNTAYGARTG	ATNGGNGCCCARCANACRAARTT	256	512	0.431193	37.3333	73.3	96	201	475	CTPQPNA	CANPFLY	TGYACNCCNCARCCNAAYGC	TANARRAANGGRTTNGCRCA	512	1024	66.4	100	52.2863
Gas_262	XP_041366811.1_24327967_24328531	369	8	49	163	ITMLVQYV	CWPFCFLV	ATHACNATGYTNGTNCARTAYGT	ACNARRAARCARAANGGCCARCA	1536	512	0.527778	22.8889	61.9	93	2	175	RFFKAVM	QWRITGQ	MGNTTYTTYAARGCNGTNAT	TGNCCNGTDATNCKCCAYTG	1024	768	64.8	90.5	52.2284
Gas_263	XP_041370869.1_13332456_13334148	1206	6	93	486	ITRPMKYP	CWLPFFTI	ATHACNMGNCCNATGAARTAYCC	ATNGTRAARAANGGNARCCARCA	1536	1024	0.877005	136.429	62.2	91	24	527	VTNIFIV	NPCVYAL	GTNACNAAYATHTTYATHGT	ARNGCRTANACRCANGGRTT	576	1024	64.4	96.5	52.1881
Gas_264	XP_041359416.1_60053567_60055789	1194	6	209	598	YMMDVDQF	YFVYNRGE	TAYATGATGGAYGTNGAYCARTT	TCNCCNCKRTTRTANACRAARTA	64	2048	0.561358	92.8571	67.3	92	149	673	MNLHYEH	YGQTFDI	ATGAAYYTNCAYTAYGARCA	ATRTCRAANGTYTGNCCRTA	128	256	71.6	88	52.1478
Gas_265	XP_041353922.1_112899056_112899863	462	8	24	169	LLAFPMHN	DKPEIGPV	YTNYTNGCNTTYCCNATGCAYAA	ACNGGNCCDATYTCNGGYTTRTC	4096	1536	0.642336	33	64.8	99	16	245	QRSMLDF	KTANLLF	CARMGNWSNATGYTNGAYTT	AANARNARRTTNGCNGTYTT	4096	4096	52.9	92	52.0916
Gas_266	XP_041357684.1_56905736_56906577	690	8	40	261	LVKAIEHF	PFSFHPYR	YTNGTNAARGCNATHGARCAYTT	CKRTANGGRTGRAANSWRAANGG	3072	8192	0.850962	44.4444	54.7	97	16	284	ILERVFP	TPDKNSD	ATHYTNGARMGNGTNTTYCC	TCNSWRTTYTTRTCNGGNGT	3072	2048	56.4	99	51.9736
Gas_267	XP_041378265.1_10973243_10975094	639	9	235	439	HSQLEIDD	GYPFVLPD	CAYWSNCARYTNGARATHGAYGA	TCNGGNARNACRAANGGRTANCC	6144	8192	0.729592	60.4	56.6	89.5	204	448	PIWSTWA	IGGNAYD	CCNATHTGGWSNACNTGGGC	TCRTANGCRTTNCCNCCDAT	768	768	57.6	94.5	51.9588
Gas_268	XP_041357333.1_2069535_2071841	2097	4	140	830	QDLIMAFG	GMKDRVVL	CARGAYYTNATHATGGCNTTYGG	ARNACNACNCKRTCYTTCATNCC	768	4096	0.702619	198.8	62.4	95.5	49	842	CWMPCEI	EQIDGEM	TGYTGGATGCCNTGYGARAT	ATYTCNCCRTCDATYTGYTC	32	192	73.5	96.5	51.9443
Gas_269	XP_041347296.1_562191_563809	708	6	57	284	VCGIELCY	MFTVMAGI	GTNTGYGGNATHGARYTNTGYTA	ATNCCNGCCATNACNGTRAACAT	3072	512	0.55	48.4286	64.7	97	12	299	PYVQYVG	MGGIDWN	CCNTAYGTNCARTAYGTNGG	TTCCARTCDATNCCNCCCAT	512	96	66	95.5	51.899
Gas_270	XP_041373325.1_19140696_19141914	348	8	11	118	IVTVGYWF	NGSLDNCI	ATHGTNACNGTNGGNTAYTGGTT	ATRCARTTRTCNARNSWNCCRTT	1536	8192	0.61	22.4444	53.9	95.5	3	126	FGMIYLP	ITKDNRL	TTYGGNATGATHTAYYTNCC	ARNCKRTTRTCYTTNGTDAT	384	1536	63.7	96	51.7868
Gas_271	XP_041358878.1_25458455_25459463	687	5	41	261	FQIHNECM	FHICIMMT	TTYCARATHCAYAAYGARTGYAT	GTCATCATDATRCADATRTGRAA	192	72	0.471963	45.1667	74.6	92.5	20	270	PHVETGF	YKQLDAV	CCNCAYGTNGARACNGGNTT	ACNGCRTCNARYTGYTTRTA	1024	512	69	97	51.7333
Gas_272	XP_041378106.1_2322289_2323585	1002	6	78	403	YQFLITCN	YFVYNVAN	TAYCARTTYYTNATHACNTGYAA	TTNGCNACRTTRTANACRAARTA	1536	1024	0.732484	84.7143	63.9	94	70	412	KYDFFCK	VIYAFMN	AARTAYGAYTTYTTYTGYAA	TTCATRAANGCRTADATNAC	64	192	72.6	88	51.6906
Gas_273	XP_041357596.1_42492947_42494952	1422	6	207	672	SKVRYNDT	TNKIFNDF	WSNAARGTNMGNTAYAAYGAYAC	AARTCRTTRAADATYTTRTTNGT	8192	384	0.648585	100.143	61.7	95	179	767	VLKITEF	PQDSIEE	GTNYTNAARATHACNGARTT	TCYTCDATNSWRTCYTGNGG	1536	1536	59.9	100	51.636
Gas_274	XP_041363767.1_5214199_5215571	564	5	41	220	TFDDAVNW	MDYREHLP	ACNTTYGAYGAYGCNGTNAAYTG	GGNARRTGYTCNCKRTARTCCAT	1024	1024	0.300578	24.6667	68.4	100	17	232	DCRCPGH	DFCKNAP	GAYTGYMGNTGYCCNGGNCA	GGNGCRTTYTTRCARAARTC	1024	128	69.6	97	51.5948
Gas_275	XP_041351431.1_30103404_30104072	453	8	47	189	SLGMNEQE	DYEICVAP	WSNYTNGGNATGAAYGARCARGA	GGNGCNACRCADATYTCRTARTC	4096	768	0.566176	30.4444	67.1	94.5	18	200	KTKIHFE	CTQVLQT	AARACNAARATHCAYTTYGA	GTYTGNARNACYTGNGTRCA	192	1024	65.1	81	51.5914
Gas_276	XP_041358783.1_70712748_70713663	474	9	193	342	VHDSDCDP	VWFCNQRQ	GTNCAYGAYWSNGAYTGYGAYCC	TGNCKYTGRTTRCARAACCANAC	2048	512	0.188811	9	56.7	94.5	81	350	SMFDQLT	KQKRMKF	WSNATGTTYGAYCARYTNAC	AAYTTCATNCKYTTYTGYTT	1024	128	58.3	93.5	51.5491
Gas_277	XP_041357043.1_87012041_87014196	1983	4	62	714	QWKNVLYM	AEKTIVDE	CARTGGAARAAYGTNYTNTAYAT	TCRTCNACDATNGTYTTYTCNGC	512	1536	0.605475	157.8	67.4	100	49	729	LITMQKG	CWRHLYH	YTNATHACNATGCARAARGG	TGRTANARRTGNCKCCARCA	384	512	65.5	98	51.454
Gas_278	XP_041360682.1_3146296_3146906	507	6	24	184	LVFTNQDI	DMKAPLAT	YTNGTNTTYACNAAYCARGAYAT	GTNGCNARNGGNGCYTTCATRTC	2048	2048	0.6	34.2857	66.3	96	10	196	RQVIVAD	WYHTVLR	MGNCARGTNATHGTNGCNGA	CKNARNACNGTRTGRTACCA	3072	1024	63.7	97.5	51.4488
Gas_279	XP_041347930.1_29805829_29806762	660	8	35	246	GRHVAVKM	GFNAKTNL	GGNMGNCAYGTNGCNGTNAARAT	ARRTTNGTYTTNGCRTTRAANCC	8192	2048	0.58794	47.6667	62.8	88.5	18	256	KKIGHGV	MNRLIFK	AARAARATHGGNCAYGGNGT	TTRAADATNARNCKRTTCAT	384	768	62	92	51.4175
Gas_280	XP_041370697.1_9349219_9351148	690	6	146	367	GADIHKPN	WKYAFQLR	GGNGCNGAYATHCAYAARCCNAA	CKNARYTGRAANGCRTAYTTCCA	1536	1024	0.567442	53.5714	70.8	86.5	130	397	ACYMTNI	FWEMQLE	GCNTGYTAYATGACNAAYAT	TCNARYTGCATYTCCCARAA	128	64	74.3	89.5	51.374
Gas_281	XP_041367077.1_82255566_82259195	828	6	421	688	EPGGILFD	DIALWNLE	GARCCNGGNGGNATHYTNTTYGA	TCNARRTTCCANARNGCDATRTC	6144	3072	0.639847	72	58.2	99	311	696	TLCNFEW	TEDHKHL	ACNYTNTGYAAYTTYGARTG	ARRTGYTTRTGRTCYTCNGT	512	256	71.2	90.5	51.3361
Gas_282	XP_041364878.1_4385703_4387224	354	11	416	525	ENEYDYVK	PENTECDS	GARAAYGARTAYGAYTAYGTNAA	SWRTCRCAYTCNGTRTTYTCNGG	256	2048	0.572816	24.4167	63.8	99	273	533	GLKQSPG	VEVESVT	GGNYTNAARCARWSNCCNGG	GTNACNSWYTCNACYTCNAC	8192	4096	37.8	88	51.2528
Gas_283	XP_041374805.1_20673771_20674967	726	5	176	409	IPVKDYKD	FGLWWASQ	ATHCCNGTNAARGAYTAYAARGA	TGNSWNGCCCACCANARNCCRAA	768	4096	0.486607	54	59.2	97	161	422	WENFVDK	YIWTPKA	TGGGARAAYTTYGTNGAYAA	GCYTTNGGNGTCCADATRTA	64	192	75.7	98.5	51.1835
Gas_284	XP_041348198.1_29421909_29423248	435	8	266	402	FEARIVGE	NTDGVIGL	TTYGARGCNMGNATHGTNGGNGA	ARNCCDATNACNCCRTCNGTRTT	6144	6144	0.401786	14.8889	59	90	240	417	ALVVGNP	GAQCVLF	GCNYTNGTNGTNGGNAAYCC	AANARNACRCAYTGNGCNCC	4096	2048	60.4	99	51.1807
Gas_285	XP_041348588.1_44008272_44009295	411	6	136	264	SETIVDQV	CDEYVTQL	WSNGARACNATHGTNGAYCARGT	ARYTGNGTNACRTAYTCRTCRCA	6144	1024	0.291667	11.1429	64	95	43	294	VMLDHAK	MAIQQKL	GTNATGYTNGAYCAYGCNAA	ARYTTYTGYTGDATNGCCAT	512	192	68.7	97.5	51.138
Gas_286	XP_041375922.1_53860393_53861617	774	5	126	375	AVCHPFKA	TNFMQALN	GCNGTNTGYCAYCCNTTYAARGC	TTNARNGCYTGCATRAARTTNGT	1024	1024	0.669421	75.6667	65.7	98.5	118	385	VMAGERY	TNFVLYC	GTNATGGCNGGNGARMGNTA	CARTANARNACRAARTTNGT	1024	1024	65.1	98.5	51.1349
Gas_287	XP_041374647.1_5648292_5649051	624	8	39	238	LATGGEDK	DFTVRSWN	YTNGCNACNGGNGGNGARGAYAA	TTCCANSWNCKNACNGTRAARTC	8192	8192	0.419689	23.2222	57.8	91.5	24	258	EAGINCM	HQGSVIC	GARGCNGGNATHAAYTGYAT	CADATNACNSWNCCYTGRTG	384	3072	65.4	92.5	51.0841
Gas_288	XP_041354402.1_58521902_58523201	390	7	180	301	EFGFVGAK	QPDITWLG	GARTTYGGNTTYGTNGGNGCNAA	CCNARCCANGTDATRTCNGGYTG	2048	1536	0.426087	17.125	63.2	93	163	337	KDRLPVY	YHLQYAF	AARGAYMGNYTNCCNGTNTA	AANGCRTAYTGNARRTGRTA	4096	512	61.4	98	51.0649
Gas_289	XP_041366511.1_76914243_76915079	498	10	68	225	IHSFFIKN	FIAYAYTA	ATHCAYWSNTTYTTYATHAARAA	GCNGTRTANGCRTANGCDATRAA	2304	1536	0.576159	32.4545	54	91	60	262	FLLKEDN	IVITDFL	TTYYTNYTNAARGARGAYAA	ARRAARTCNGTDATNACDAT	1024	1152	62.4	85.5	51.0528
Gas_290	XP_041352057.1_52053529_52054924	1215	5	95	491	TKEKPFQC	GDYVEING	ACNAARGARAARCCNTTYCARTG	CCRTTDATYTCNACRTARTCNCC	512	768	0.667553	101.833	68.7	97	13	501	CANENPD	YKVEISA	TGYGCNAAYGARAAYCCNGA	GCNSWDATYTCNACYTTRTA	256	1536	65.6	93	50.9595
Gas_291	XP_041355976.1_33976040_33976576	387	7	35	155	NLPHGDGM	FAKGWGPC	AAYYTNCCNCAYGGNGAYGGNAT	CANGGNCCCCANCCYTTNGCRAA	4096	1024	0.570093	24.375	65.2	91	8	171	CSIAYWE	CPCWLEI	TGYWSNATHGCNTAYTGGGA	ATYTCNARCCARCANGGRCA	768	256	65.2	93	50.929
Gas_292	XP_041359768.1_98338694_98341829	1689	5	203	757	EYVVKLKK	MIVVMAFG	GARTAYGTNGTNAARYTNAARAA	CCRAANGCCATNACNACDATCAT	2048	384	0.505474	126	56.3	98.5	189	806	FLPANMY	FKGQIDE	TTYYTNCCNGCNAAYATGTA	TCRTCDATYTGNCCYTTRAA	512	192	73.5	93	50.8708
Gas_293	XP_041368110.1_24006545_24008609	1527	6	24	524	LNIMNIDW	QFTPEAMV	YTNAAYATHATGAAYATHGAYTG	ACCATNGCYTCNGGNGTRAAYTG	576	512	0.427126	84	69.5	89	5	549	KRVFLYF	KWVPQRA	AARMGNGTNTTYYTNTAYTT	GCNCKYTGNGGNACCCAYTT	2048	512	63.5	94	50.803
Gas_294	XP_041364344.1_59737953_59738773	573	9	16	198	TQFSETKK	PEASDVDP	ACNCARTTYWSNGARACNAARAA	GGRTCNACRTCNSWNGCYTCNGG	4096	8192	0.651007	30.5	45.6	94.5	4	303	FFMINLC	GAKNAAL	TTYTTYATGATHAAYYTNTG	ARNGCNGCRTTYTTNGCNCC	192	2048	58.5	100	50.7435
Gas_295	XP_041379037.1_61644299_61644929	345	6	88	194	FGGCENQE	AFHFAMES	TTYGGNGGNTGYGARAAYCARGA	SWYTCCATNGCRAARTGRAANGC	512	1024	0.25	11.4286	62.5	94	60	203	DVILHWC	IKAEQGR	GAYGTNATHYTNCAYTGGTG	CKNCCYTGYTCNGCYTTDAT	384	768	69.5	98	50.7343
Gas_296	XP_041359576.1_6785340_6790323	816	11	967	1230	ISEAIEKG	KGLIHGEV	ATHWSNGARGCNATHGARAARGG	ACYTCNCCRTGDATNARNCCYTT	4608	3072	0.758893	69.8333	54.5	93	920	1264	AFSITGV	ITSVIDP	GCNTTYWSNATHACNGGNGT	GGRTCDATNACNSWNGTDAT	6144	4608	46.3	88.5	50.7237
Gas_297	XP_041359668.1_98986338_98987591	633	8	200	402	ESAFPVFC	MYFDNRIR	GARWSNGCNTTYCCNGTNTTYTG	CKDATNCKRTTRTCRAARTACAT	8192	768	0.72449	52.1111	61.4	93	144	424	IPDHPFQ	HGGPPMP	ATHCCNGAYCAYCCNTTYCA	GGCATNGGNGGNCCNCCRTG	384	512	61.1	87.5	50.7231
Gas_298	XP_041375155.1_15647288_15649288	936	4	204	507	KPCGMWHT	GYNMTFLQ	AARCCNTGYGGNATGTGGCAYAC	TGNARRAANGTCATRTTRTANCC	128	1024	0.742268	101	71.8	97	162	542	QKLDFTP	MKFGIHH	CARAARYTNGAYTTYACNCC	TGRTGDATNCCRAAYTTCAT	512	96	70	96	50.697
Gas_299	XP_041367387.1_68944606_68945575	507	6	119	279	VNARHEEK	FNKEYDLP	GTNAAYGCNMGNCAYGARGARAA	GGNARRTCRTAYTCYTTRTTRAA	2048	512	0.606667	25.2857	69	96	105	305	PEEIQVK	TIEAPLK	CCNGARGARATHCARGTNAA	TTNARNGGNGCYTCDATNGT	384	3072	66.6	90.5	50.6186
Gas_300	XP_041369592.1_29643687_29646240	1938	4	148	785	LQTMQPFE	FGVKIHYQ	YTNCARACNATGCARCCNTTYGA	TGRTARTGDATYTTNACNCCRAA	1024	768	0.701493	161.2	69.4	95.5	27	806	FGETKAI	GCNATFP	TTYGGNGARACNAARGCNAT	GGRAANGTNGCRTTRCANCC	512	512	69.8	93	50.6072
Gas_301	XP_041349876.1_76268801_76269723	345	8	166	272	IFNSGIKA	MYSTCIVW	ATHTTYAAYWSNGGNATHAARGC	CANACDATRCANGTNSWRTACAT	4608	3072	0.35	14	51.7	94.5	158	282	TKTNRIY	FIPIYFG	ACNAARACNAAYMGNATHTA	CCRAARTADATNGGDATRAA	1536	288	62.7	98	50.5624
Gas_302	XP_041376991.1_46561468_46562473	573	7	93	275	LEAFEPWG	NFAKTGDP	YTNGARGCNTTYGARCCNTGGGG	GGRTCNCCNGTYTTNGCRAARTT	1024	1024	0.702857	53.75	67.3	93	3	336	LFGQSAG	FWDTIGY	YTNTTYGGNCARWSNGCNGG	TANCCDATNGTRTCCCARAA	8192	192	57.7	92	50.5335
Gas_303	XP_041377719.1_25384438_25385629	1119	7	85	449	LITCNVPF	NPIIYAFM	YTNATHACNTGYAAYGTNCCNTT	ATRAANGCRTADATDATNGGRTT	6144	1152	0.789474	110.5	66.6	92.5	43	457	VFIIALA	NPAFRRE	GTNTTYATHATHGCNYTNGC	TCNCKNCKRAANGCNGGRTT	2304	4096	53.3	91	50.4625
Gas_304	XP_041359646.1_84614750_84615723	759	5	46	290	DHLATIYP	DIPLHDAT	GAYCAYYTNGCNACNATHTAYCC	GTNGCRTCRTGNARNGGDATRTC	3072	3072	0.559829	57.5	60.7	100	13	310	MFFQYCE	EYKLTQK	ATGTTYTTYCARTAYTGYGA	TTYTGNGTNARYTTRTAYTC	32	512	71.4	95.5	50.4065
Gas_305	XP_041368780.1_88846729_88848609	567	7	353	533	HFVHNMVN	DVCAICYQ	CAYTTYGTNCAYAAYATGGTNAA	TGRTARCADATNGCRCANACRTC	256	768	0.477011	31.625	65.4	92	339	562	RLYRNFC	KWLYVQD	MGNYTNTAYMGNAAYTTYTG	TCYTGNACRTANARCCAYTT	4096	256	63.7	91	50.3841
Gas_306	XP_041359949.1_92088642_92090094	516	9	85	248	DFFNLYEF	QDPYTCEC	GAYTTYTTYAAYYTNTAYGARTT	CAYTCRCANGTRTANGGRTCYTG	512	512	0.733766	46.6	64.2	85	76	263	KRIVITP	WKLVKEM	AARMGNATHGTNATHACNCC	ATYTCYTTNACNARYTTCCA	2304	256	62	84.5	50.2999
Gas_307	XP_041368266.1_49377220_49377727	375	6	26	142	SRWKTIQA	WQPLWDYR	WSNMGNTGGAARACNATHCARGC	CKRTARTCCCANARNGGYTGCCA	6144	512	0.527273	23.7143	60.9	94	7	150	VQNILHG	QPDIPCF	GTNCARAAYATHYTNCAYGG	AARCANGGDATRTCNGGYTG	768	384	66.4	100	50.2821
Gas_308	XP_041356901.1_72674515_72675880	498	8	68	225	FMFEVVTD	AEDCFFAM	TTYATGTTYGARGTNGTNACNGA	ATNGCRAARAARCARTCYTCNGC	512	512	0.549669	34.4444	64.3	90.5	33	247	PFLCFRV	EMWEKST	CCNTTYYTNTGYTTYMGNGT	GTNSWYTTYTCCCACATYTC	2048	128	58.5	90.5	50.259
Gas_309	XP_041377243.1_1650929_1652246	1182	5	45	430	AGVDFITC	FYMYFIYN	GCNGGNGTNGAYTTYATHACNTG	TTRTADATRAARTACATRTARAA	3072	96	0.656757	110.667	66.5	94	20	443	GNALAFY	IYAFMNN	GGNAAYGCNYTNGCNTTYTA	TTRTTCATRAANGCRTADAT	2048	96	66.6	94	50.246
Gas_310	XP_041349413.1_54838626_54841219	2043	5	118	790	FVKKMGTF	EDIVTYPL	TTYGTNAARAARATGGGNACNTT	ARNGGRTANGTNACDATRTCYTC	512	3072	0.683002	214.333	65.7	92.5	42	798	ILDILWC	PDFVRGL	ATHYTNGAYATHYTNTGGTG	ARNCCNCKNACRAARTCNGG	1152	4096	58	93	50.1883
Gas_311	XP_041376529.1_20666546_20667352	702	5	25	250	IHTGEKPY	MQEWRDGK	ATHCAYACNGGNGARAARCCNTA	TTNCCRTCNCKCCAYTCYTGCAT	1536	256	0.514019	54.5	72.2	92.5	14	267	PDTYKLK	VIVHPDG	CCNGAYACNTAYAARYTNAA	CCRTCNGGRTGNACDATNAC	1024	768	62.5	100	50.1658
Gas_312	XP_041359897.1_56306066_56306996	594	7	43	232	VFGRLDNP	DQQVIYIM	GTNTTYGGNMGNYTNGAYAAYCC	ATDATRTADATNACYTGYTGRTC	8192	576	0.666667	55.75	61.7	89.5	6	262	VTIVTAY	DWFYLGY	GTNACNATHGTNACNGCNTA	TANCCNARRTARAACCARTC	3072	256	63.5	94	50.1381
Gas_313	XP_041369369.1_63458731_63459618	573	8	30	212	EEFQNENG	YDMVLQFL	GARGARTTYCARAAYGARAAYGG	ARRAAYTGNARNACCATRTCRTA	128	1024	0.545455	35.7778	61.2	94	19	230	LTNCSDP	HYCTLRA	YTNACNAAYTGYWSNGAYCC	GCNCKNARNGTRCARTARTG	4096	2048	55	93	50.0814
Gas_314	XP_041370685.1_34759516_34761066	1053	5	48	390	NVEKPPCF	ENFCDLFR	AAYGTNGARAARCCNCCNTGYTT	CKRAANARRTCRCARAARTTYTC	1024	1024	0.375	52.5	66.6	97.5	37	425	YTNVFPN	KQTIINA	TAYACNAAYGTNTTYCCNAA	GCRTTDATDATNGTYTGYTT	512	288	68.5	94.5	50.06
Gas_315	XP_041357749.1_71882804_71883837	672	5	59	274	PAKPFVFI	HTINVKAP	CCNGCNAARCCNTTYGTNTTYAT	GGNGCYTTNACRTTDATNGTRTG	2048	1536	0.507177	51.3333	64.8	95	33	289	KTVLWPG	IQNVWAG	AARACNGTNYTNTGGCCNGG	CCNGCCCANACRTTYTGDAT	1024	192	67.4	100	50.0501
Gas_316	XP_041348864.1_55570105_55571410	564	6	105	284	AYTFGETN	PKVYQAFS	GCNTAYACNTTYGGNGARACNAA	SWRAANGCYTGRTANACYTTNGG	2048	4096	0.566474	34	63.6	97	96	292	NLVAMIC	FIAWSQG	AAYYTNGTNGCNATGATHTG	CCYTGNSWCCANGCDATRAA	768	768	63.7	95	49.9925
Gas_317	XP_041360215.1_73040844_73041624	573	7	52	234	VMEKVKHM	VQFKEYIS	GTNATGGARAARGTNAARCAYAT	SWDATRTAYTCYTTRAAYTGNAC	256	1536	0.427746	27.625	66	94	31	251	NICVQLP	GMKLMFK	AAYATHTGYGTNCARYTNCC	TTRAACATNARYTTCATNCC	768	128	62.4	89	49.9637
Gas_318	XP_041367043.1_75448943_75450362	378	8	21	138	ACAGFTYI	PCEALLND	GCNTGYGCNGGNTTYACNTAYAT	TCRTTNARNARNGCYTCRCANGG	2048	8192	0.567568	25.5556	59.8	95	13	176	VVCGVEI	AIDWTSN	GTNGTNTGYGGNGTNGARAT	TTNSWNGTCCARTCDATNGC	1024	1536	58.2	91	49.9434
Gas_319	XP_041371546.1_19541629_19542757	540	5	116	287	ERYIYVCH	NFVIYCIF	GARMGNTAYATHTAYGTNTGYCA	AADATRCARTADATNACRAARTT	1536	576	0.406061	32.3333	65.9	96.5	94	295	YAHYIFN	NTIFWRN	TAYGCNCAYTAYATHTTYAA	TTNCKCCARAADATNGTRTT	192	384	69.6	97	49.9383
Gas_320	XP_041369335.1_64694178_64695680	747	5	77	317	HDQLYQTK	YFYEQACD	CAYGAYCARYTNTAYCARACNAA	TCRCANGCYTGYTCRTARAARTA	1024	256	0.521368	53.3333	68.8	91	37	350	NQKGITM	TQMQDIE	AAYCARAARGGNATHACNAT	TCDATRTCYTGCATYTGNGT	384	96	73.7	93	49.8981
Gas_321	XP_041352934.1_83956591_83957980	555	5	290	466	PECDKVFN	KHVRTHNK	CCNGARTGYGAYAARGTNTTYAA	TTRTTRTGNGTNCKNACRTGYTT	512	2048	0.658683	49.6667	66	92.5	253	497	ENKIGDY	NKCHPSE	GARAAYAARATHGGNGAYTA	TCNSWNGGRTGRCAYTTRTT	192	1024	69.9	98.5	49.8958
Gas_322	XP_041353568.1_102211900_102212556	444	5	39	178	PCIKEDDM	AKFNEQIQ	CCNTGYATHAARGARGAYGAYAT	TGDATYTGYTCRTTRAAYTTNGC	384	384	0.323308	20.3333	72.7	94.5	18	194	LIVRGFY	CEDIKLA	YTNATHGTNMGNGGNTTYTA	GCNARYTTDATRTCYTCRCA	6144	384	66	97	49.8896
Gas_323	XP_041350503.1_10749792_10750824	552	6	115	290	SASNEWQG	FDNFQFVN	WSNGCNWSNAAYGARTGGCARGG	TTNACRAAYTGRAARTTRTCRAA	8192	256	0.460606	28.4286	55.2	100	100	318	RAGLEKC	MEIPDQY	MGNGCNGGNYTNGARAARTG	TAYTGRTCNGGDATYTCCAT	4096	96	70.4	94	49.8808
Gas_324	XP_041362778.1_78763166_78764384	1236	5	67	470	ALFQCKEQ	VHDDRPQT	GCNYTNTTYCARTGYAARGARCA	GTYTGNGGNCKRTCRTCRTGNAC	1024	2048	0.719072	101.5	65	98.5	58	478	ALNPTEV	KYARNPP	GCNYTNAAYCCNACNGARGT	GGNGGRTTNCKNGCRTAYTT	2048	1024	62	95.5	49.8787
Gas_325	XP_041375996.1_42859019_42860516	939	5	106	410	FQDCTECI	GYFCPEGT	TTYCARGAYTGYACNGARTGYAT	GTNCCYTCNGGRCARAARTANCC	256	1024	0.426174	52.6667	68.2	94.5	91	464	PCPIGFY	CAAGYFC	CCNTGYCCNATHGGNTTYTA	CARAARTANCCNGCNGCRCA	768	512	65.3	98.5	49.874
Gas_326	XP_041363228.1_63873184_63874273	516	7	129	292	VWLHRDYV	TDWMKRNK	GTNTGGYTNCAYMGNGAYTAYGT	TTRTTNCKYTTCATCCARTCNGT	2048	256	0.846667	43.75	62.3	91.5	57	332	EYVFHAH	FKNFPQV	GARTAYGTNTTYCAYGCNCA	ACYTGNGGRAARTTYTTRAA	256	128	71.4	84	49.8279
Gas_327	XP_041356630.1_37736589_37738150	1173	4	79	461	IVHDAMAC	KNNAMFLL	ATHGTNCAYGAYGCNATGGCNTG	ARNARRAACATNGCRTTRTTYTT	768	1024	0.57754	81.6	64.7	100	71	547	AAFMWHE	FAEDIFI	GCNGCNTTYATGTGGCAYGA	ATRAADATRTCYTCNGCRAA	64	192	71.3	98	49.7959
Gas_328	XP_041348589.1_44008353_44009295	567	5	42	222	RVMLDHAK	QKYENEKV	MGNGTNATGYTNGAYCAYGCNAA	ACYTTYTCRTTYTCRTAYTTYTG	4096	128	0.627329	45.1667	67.1	96.5	28	263	LYHLVCE	CDEYVTQ	YTNTAYCAYYTNGTNTGYGA	TGNGTNACRTAYTCRTCRCA	2048	256	68	95.5	49.7926
Gas_329	XP_041357268.1_16396518_16398434	1314	5	27	456	KTMGAQWN	GEWTFDLD	AARACNATGGGNGCNCARTGGAA	TCNARRTCRAANGTCCAYTCNCC	256	1024	0.566667	104	70.2	91.5	16	473	AAYEIGK	NVFARQK	GCNGCNTAYGARATHGGNAA	TTYTGNCKNGCRAANACRTT	768	1024	67.2	91.5	49.7777
Gas_330	XP_041349593.1_85811876_85812504	375	8	72	188	FFMTPPDE	EGTYYFTL	TTYTTYATGACNCCNCCNGAYGA	ARNGTRAARTARTANGTNCCYTC	512	2048	0.486239	22.1111	61.5	91.5	5	197	KCEKIEG	VHDLEED	AARTGYGARAARATHGARGG	TCYTCYTCNARRTCRTGNAC	96	512	63.4	87.5	49.7586
Gas_331	XP_041376529.1_20664353_20665899	1605	5	14	540	VSFNKEIE	PHKCKDCE	GTNWSNTTYAAYAARGARATHGA	TCRCARTCYTTRCAYTTRTGNGG	3072	256	0.726214	158.5	64.1	92.5	4	566	QNLNDLQ	FEKPHKC	CARAAYYTNAAYGAYYTNCA	CAYTTRTGNGGYTTYTCRAA	1024	128	62	95.5	49.7314
Gas_332	XP_041354630.1_97239200_97240943	657	5	13	223	RRDAHWKC	DDYMEGRE	MGNMGNGAYGCNCAYTGGAARTG	TCNCKNCCYTCCATRTARTCRTC	2048	512	0.284314	27.3333	65.9	98.5	4	239	IKQSFCG	FKEYMIA	ATHAARCARWSNTTYTGYGG	GCDATCATRTAYTCYTTRAA	768	48	67.5	97	49.7231
Gas_333	XP_041348709.1_48831842_48832495	621	10	46	244	LPPGCEFG	AQIKQLKP	YTNCCNCCNGGNTGYGARTTYGG	GGYTTNARYTGYTTDATYTGNGC	4096	1536	0.916129	25.8182	58	88	27	271	YTSLVWE	VKLCVGS	TAYACNWSNYTNGTNTGGGA	SWNCCNACRCANARYTTNAC	4096	8192	49.5	95	49.699
Gas_334	XP_041372134.1_13391687_13392857	507	7	23	183	CIIGITGN	FMVPYTWI	TGYATHATHGGNATHACNGGNAA	ATCCANGTRTANGGNACCATRAA	3456	256	0.564935	36.875	62	90.5	14	210	TGLIIYP	IINELRK	ACNGGNYTNATHATHTAYCC	TTNCKNARYTCRTTDATDAT	2304	2304	59	98	49.6502
Gas_335	XP_041373830.1_51796832_51797380	360	6	39	150	DVTYFPYD	EKIAIGLT	GAYGTNACNTAYTTYCCNTAYGA	GTNARNCCDATNGCDATYTTYTC	1024	4608	0.495238	23.2857	63	96	5	169	LDGFVNV	IAENVPD	YTNGAYGGNTTYGTNAAYGT	TCNGGNACRTTYTCNGCDAT	1024	768	66.2	94	49.5408
Gas_336	XP_041370452.1_45547550_45550002	948	8	51	358	EMHVNEIE	QNGAAKKF	GARATGCAYGTNAAYGARATHGA	AAYTTYTTNGCNGCNCCRTTYTG	192	1024	0.701887	62.6667	63.3	91.5	5	379	WEPSLGA	NKDVNRD	TGGGARCCNWSNYTNGGNGC	TCNCKRTTNACRTCYTTRTT	4096	512	52.8	91	49.4809
Gas_337	XP_041352287.1_59875045_59876090	459	5	198	342	RLNETQIF	DGEWLRPQ	MGNYTNAAYGARACNCARATHTT	TGNGGNCKNARCCAYTCNCCRTC	6144	4096	0.452555	23.6667	64.2	97	182	365	QNVDEYE	VPFFGKN	CARAAYGTNGAYGARTAYGA	TTYTTNCCRAARAANGGNAC	128	512	70.2	97	49.4302
Gas_338	XP_041378624.1_54325291_54326152	354	6	84	193	YVHEIEGM	AMPDGCTI	TAYGTNCAYGARATHGARGGNAT	ATNGTRCANCCRTCNGGCATNGC	768	1024	0.456311	22	69.9	93	75	213	WWAHAGY	DNFNRHY	TGGTGGGCNCAYGCNGGNTA	TARTGNCKRTTRAARTTRTC	128	256	67.1	89	49.4256
Gas_339	XP_041369562.1_23881916_23882493	363	5	17	129	IYSHWAHK	YFTIFAQL	ATHTAYWSNCAYTGGGCNCAYAA	ARYTGNGCRAADATNGTRAARTA	1536	1536	0.339623	15.1667	61.9	100	9	143	FLTDPEQ	VKNVFTA	TTYYTNACNGAYCCNGARCA	GCNGTRAANACRTTYTTNAC	1024	512	67.4	100	49.4108
Gas_340	XP_041372185.1_10851517_10853317	912	5	62	357	LLAIYFKQ	FPEHPCGT	YTNYTNGCNATHTAYTTYAARCA	GTNCCRCANGGRTGYTCNGGRAA	6144	1024	0.544803	49.3333	65	94.5	45	369	CKLFYFF	EKNYTVC	TGYAARYTNTTYTAYTTYTT	CANACNGTRTARTTYTTYTC	256	256	68.6	97	49.3022
Gas_341	XP_041355350.1_26361186_26362218	486	9	32	185	MKGEGCVD	NFKPPVSK	ATGAARGGNGARGGNTGYGTNGA	TTNSWNACNGGNGGYTTRAARTT	512	8192	0.427586	20.7	60.1	85.5	23	312	YLGNVQT	GNDIDEL	TAYYTNGGNAAYGTNCARAC	ARYTCRTCDATRTCRTTNCC	1024	384	65.5	85	49.2635
Gas_342	XP_041353696.1_107043147_107044272	705	7	43	269	DIALCVFN	NPFLYGWL	GAYATHGCNYTNTGYGTNTTYAA	ARCCANCCRTANARRAANGGRTT	3072	2048	0.568182	60.625	62.2	88.5	27	277	QLHTVTN	NDNFRKE	CARYTNCAYACNGTNACNAA	TCYTTNCKRAARTTRTCRTT	2048	256	65	90	49.2455
Gas_343	XP_041350993.1_70746442_70747050	429	10	51	185	MLLYLTYG	GYVVWAVS	ATGYTNYTNTAYYTNACNTAYGG	SWNACNGCCCANACNACRTANCC	8192	8192	0.640625	29.6364	41.9	89	9	200	ITFLMCM	YFVPFVH	ATHACNTTYYTNATGTGYAT	TGNACRAANGGNACRAARTA	384	512	66.6	91.5	49.2348
Gas_344	XP_041352466.1_66992717_66994235	795	5	195	451	YEMCENHN	FEVGIHHI	TAYGARATGTGYGARAAYCAYAA	ATRTGRTGDATNCCNACYTCRAA	64	768	0.7	76.1667	67.8	97.5	149	461	AYLDDRK	QNEEKWT	GCNTAYYTNGAYGAYMGNAA	GTCCAYTTYTCYTCRTTYTG	2048	32	66.3	90	49.1516
Gas_345	XP_041353051.1_86938928_86939736	513	9	26	188	GKECRKAE	TDTGRFDR	GGNAARGARTGYMGNAARGCNGA	CKRTCRAANCKNCCNGTRTCNGT	2048	8192	0.664516	40.3	52.2	89.5	1	201	CNPKPKN	HPLQDDS	TGYAAYCCNAARCCNAARAA	SWRTCRTCYTGNARNGGRTG	256	2048	57.4	94.5	49.1478
Gas_346	XP_041349191.1_16392515_16393224	378	8	111	228	AHFVRPVY	FMSFTRYQ	GCNCAYTTYGTNMGNCCNGTNTA	TGRTANCKNGTRAANSWCATRAA	8192	4096	0.486486	22.3333	51.3	91	70	243	VIEGCFK	PKTHSEI	GTNATHGARGGNTGYTTYAA	ATYTCNSWRTGNGTYTTNGG	384	2048	65.3	94.5	49.0707
Gas_347	XP_041350548.1_18876499_18877783	462	8	94	239	LSWDKYQT	AMGTILQL	YTNWSNTGGGAYAARTAYCARAC	ARYTGNARDATNGTNCCCATNGC	2048	6144	0.57554	28.5556	58.8	98.5	85	253	CVSVWTI	TYIPYAV	TGYGTNWSNGTNTGGACNAT	ACNGCRTANGGDATRTANGT	2048	768	57.6	86.5	49.0678
Gas_348	XP_041356659.1_87419968_87420795	615	5	19	215	VDFTKPFM	YAFIWDSP	GTNGAYTTYACNAARCCNTTYAT	GGNSWRTCCCADATRAANGCRTA	1024	1536	0.452632	39.5	66.7	100	4	240	IALAPFQ	PFDLKGY	ATHGCNYTNGCNCCNTTYCA	TANCCYTTNARRTCRAANGG	3072	1024	63.2	95.5	49.0374
Gas_349	XP_041347627.1_9719430_9724280	2052	3	279	954	PWIAVYDF	DPNFQAHL	CCNTGGATHGCNGTNTAYGAYTT	ARRTGNGCYTGRAARTTNGGRTC	768	1024	0.645358	218.25	71.3	92	252	1020	NFKKGHF	IYHMYGM	AAYTTYAARAARGGNCAYTT	ATNCCRTACATRTGRTADAT	128	96	69.9	95	48.9342
Gas_350	XP_041374011.1_32035027_32035748	480	5	47	198	ATCNVQAF	CKKAWYCS	GCNACNTGYAAYGTNCARGCNTT	SWRCARTACCANGCYTTYTTRCA	2048	512	0.524138	35.3333	63.6	96	36	212	TKREFDG	AWKKGHK	ACNAARMGNGARTTYGAYGG	TTRTGNCCYTTYTTCCANGC	512	128	65.7	100	48.8524
Gas_351	XP_041372275.1_13070933_13073309	1200	4	53	444	DYNALYKE	FVNQKKGA	GAYTAYAAYGCNYTNTAYAARGA	GCNCCYTTYTTYTGRTTNACRAA	1024	512	0.285714	42.2	66.6	97	39	519	KFVFDWD	IEDYTHR	AARTTYGTNTTYGAYTGGGA	CKRTGNGTRTARTCYTCDAT	64	384	71.5	100	48.7826
Gas_352	XP_041376930.1_51457182_51458291	387	5	12	132	TADQIGVW	FYGTVEWS	ACNGCNGAYCARATHGGNGTNTG	SWCCAYTCNACNGTNCCRTARAA	3072	2048	0.447368	22.8333	66.7	97	4	141	KLVHIPG	KGVFNTY	AARYTNGTNCAYATHCCNGG	TANGTRTTRAANACNCCYTT	1536	512	67.2	95.5	48.7527
Gas_353	XP_041375775.1_39381462_39382198	426	5	13	146	VDKITQCW	DYFQRKVY	GTNGAYAARATHACNCARTGYTG	TANACYTTNCKYTGRAARTARTC	768	1024	0.642857	36.1667	71.2	91.5	5	157	NPERDNY	CPKRFWS	AAYCCNGARMGNGAYAAYTA	SWCCARAANCKYTTNGGRCA	512	1024	62.1	100	48.7237
Gas_354	XP_041357435.1_18363332_18364461	447	9	70	210	LPGMIGFM	DFRPAMPM	YTNCCNGGNATGATHGGNTTYAT	ATNGGCATNGCNGGNCKRAARTC	3072	2048	0.522388	26.1	59.5	87.5	28	238	HLTGTAF	HDFFHAV	CAYYTNACNGGNACNGCNTT	ACNGCRTGRAARAARTCRTG	4096	128	63.6	83.5	48.6995
Gas_355	XP_041373234.1_47087213_47088449	717	5	78	308	DIEYEFPC	MGRDWCLL	GAYATHGARTAYGARTTYCCNTG	ARNARRCACCARTCNCKNCCCAT	384	2048	0.419643	44.1667	63.8	100	30	366	SHDKIVQ	KEFNRID	WSNCAYGAYAARATHGTNCA	TCDATNCKRTTRAAYTCYTT	1536	384	68.1	91.5	48.5655
Gas_356	XP_041376735.1_34138900_34140163	705	7	112	338	VERFIVVC	MYVNHSMN	GTNGARMGNTTYATHGTNGTNTG	TTCATNSWRTGRTTNACRTACAT	6144	512	0.693069	52.625	54.3	94	26	349	ILGTFGN	YCATGQK	ATHYTNGGNACNTTYGGNAA	TTYTGNCCNGTNGCRCARTA	3072	512	66.4	90	48.5482
Gas_357	XP_041365734.1_8857324_8861991	543	9	523	695	YTGDIAID	FEGVYGGN	TAYACNGGNGAYATHGCNATHGA	TTNCCNCCRTANACNCCYTCRAA	2304	2048	0.746835	51.9	59.4	87.5	394	705	GPSYDHT	GDIAIDD	GGNCCNWSNTAYGAYCAYAC	TCRTCDATNGCDATRTCNCC	2048	576	55.4	88	48.336
Gas_358	XP_041376733.1_33261222_33261971	345	10	59	165	YTCNECGK	THSAFKHF	TAYACNTGYAAYGARTGYGGNAA	AARTGYTTRAANGCNSWRTGNGT	512	4096	0.21	7	56	91.5	10	188	AFFISDG	NKHYESA	GCNTTYTTYATHWSNGAYGG	GCNSWYTCRTARTGYTTRTT	1536	512	55.9	86	48.3087
Gas_359	XP_041366404.1_11597024_11598497	1041	9	90	428	PLPDYDET	GFYGGIGR	CCNYTNCCNGAYTAYGAYGARAC	CKNCCDATNCCNCCRTARAANCC	2048	6144	0.695652	88.6	49.5	93	79	436	NEEGTKV	GKPRSNT	AAYGARGARGGNACNAARGT	GTRTTNSWNCKNGGYTTNCC	256	8192	56.4	87	48.2327
Gas_360	XP_041349516.1_74947048_74947999	492	5	24	179	EEDYEAFK	EPMKAIKT	GARGARGAYTAYGARGCNTTYAA	GTYTTDATNGCYTTCATNGGYTC	256	384	0.422819	22	66.3	100	1	206	VKAIKTY	DYDKMIK	GTNAARGCNATHAARACNTA	TTDATCATYTTRTCRTARTC	768	48	70	88.5	48.2068
Gas_361	XP_041364430.1_77038724_77040157	594	5	102	291	FVEFTVYN	AFMQLFYL	TTYGTNGARTTYACNGTNTAYAA	ARRTARAANARYTGCATRAANGC	1024	1024	0.453552	35.6667	60.8	94.5	92	322	GWIDKYT	MGKFDIY	GGNTGGATHGAYAARTAYAC	TADATRTCRAAYTTNCCCAT	96	96	76.2	91.5	48.1242
Gas_362	XP_041354121.1_16037557_16038361	351	6	98	206	GCLMQEKI	ETGLFLNM	GGNTGYYTNATGCARGARAARAT	ATRTTNARRAANARNCCNGTYTC	512	8192	0.564356	24.7143	62.9	94	80	218	IDGADEV	YFGTPDG	ATHGAYGGNGCNGAYGARGT	CCRTCNGGNGTNCCRAARTA	384	512	66.4	91.5	48.081
Gas_363	XP_041362016.1_24482357_24483014	534	5	20	189	LMIIAVVD	MTLIVMTD	YTNATGATHATHGCNGTNGTNGA	TCNGTCATNACDATNARNGTCAT	4608	1536	0.337423	24.6667	56.1	95	10	197	AIGDFFM	FFCWVPI	GCNATHGGNGAYTTYTTYAT	ATNGGNACCCARCARAARAA	384	128	73	100	48.0792
Gas_364	XP_041376336.1_5826519_5827623	366	10	206	319	QRHTSFDH	YTDISHVP	CARMGNCAYACNWSNTTYGAYCA	GGNACRTGNSWDATRTCNGTRTA	8192	6144	0.514019	19.7273	51.5	97.5	177	369	SFGLFDW	QQDLDDG	WSNTTYGGNYTNTTYGAYTG	CCRTCRTCNARRTCYTGYTG	4096	256	55.4	83	48.0653
Gas_365	XP_041358724.1_61583801_61584691	717	5	30	260	AGIIYRMY	WNIMLHVC	GCNGGNATHATHTAYMGNATGTA	CANACRTGNARCATDATRTTCCA	2304	384	0.363229	37.3333	65.3	91.5	17	286	YLFPCTI	WYQAYQK	TAYYTNTTYCCNTGYACNAT	TTYTGRTANGCYTGRTACCA	1024	64	68.8	97	48.0535
Gas_366	XP_041350471.1_4413516_4414152	351	5	80	188	SLYEWTDF	IDYGHKPT	WSNYTNTAYGARTGGACNGAYTT	GTNGGYTTRTGNCCRTARTCDAT	4096	768	0.166667	6.66667	67.9	100	66	199	KIIDCPY	VQDALRR	AARATHATHGAYTGYCCNTA	CKNCKNARNGCRTCYTGNAC	288	8192	61.1	97	48.0367
Gas_367	XP_041379400.1_69754737_69756039	732	5	70	305	MAYNNGDF	WHIDFTGF	ATGGCNTAYAAYAAYGGNGAYTT	AANCCNGTRAARTCDATRTGCCA	256	384	0.393013	39.1667	71.5	91	32	314	YFADIYI	DVVYCQN	TAYTTYGCNGAYATHTAYAT	TTYTGRCARTANACNACRTC	192	256	68	91.5	47.9285
Gas_368	XP_041356941.1_81487005_81487566	444	6	25	164	VPYTRVWD	GKVTGAVE	GTNCCNTAYACNMGNGTNTGGGA	TCNACNGCNCCNGTNACYTTNCC	4096	8192	0.360902	18.8571	57.7	98	17	175	SYFFGTI	EQCVPLN	WSNTAYTTYTTYGGNACNAT	TTNARNGGNACRCAYTGYTC	2048	1024	62.8	96.5	47.9234
Gas_369	XP_041357095.1_28164312_28165599	732	6	115	350	VAPRQQIN	AKKRMPGE	GTNGCNCCNMGNCARCARATHAA	TCNCCNGGCATNCKYTTYTTNGC	6144	2048	0.566372	45.8571	60.9	87.5	35	388	HMLMQWG	DHGLPFY	CAYATGYTNATGCARTGGGG	TARAANGGNARNCCRTGRTC	32	1024	67.9	95.5	47.874
Gas_370	XP_041350390.1_94931642_94933051	435	6	63	199	DIEWIWHC	CYDIDLVW	GAYATHGARTGGATHTGGCAYTG	CANACNARRTCDATRTCRTARCA	72	1536	0.710938	42.4286	69.3	91	42	228	YENLWLP	FNHDDTV	TAYGARAAYYTNTGGYTNCC	ACNGTRTCRTCRTGRTTRAA	512	128	63.8	88	47.8405
Gas_371	XP_041349314.1_40185034_40186144	606	5	98	291	ERYIAICH	NFFLYAIY	GARMGNTAYATHGCNATHTGYCA	TADATNGCRTANARRAARAARTT	2304	1536	0.629032	53	62.4	100	90	299	WYVVCFT	GKHFKKS	TGGTAYGTNGTNTGYTTYAC	SWYTTYTTRAARTGYTTNCC	128	512	60.6	97	47.7861
Gas_372	XP_041352624.1_72562197_72564014	618	5	40	237	QITEMKKC	DEKRWTEL	CARATHACNGARATGAARAARTG	ARYTCNGTCCANCKYTTYTCRTC	192	1024	0.626316	56.1667	68.1	88.5	7	352	PWAMKEA	CFLMEVN	CCNTGGGCNATGAARGARGC	TTNACYTCCATNARRAARCA	64	256	70.5	92.5	47.7751
Gas_373	XP_041374926.1_7547107_7548344	918	5	47	344	VGDPIHCW	KFADEYLR	GTNGGNGAYCCNATHCAYTGYTG	CKNARRTAYTCRTCNGCRAAYTT	1536	2048	0.453608	58	71.1	96	26	353	NHLWTVV	DGVFVLR	AAYCAYYTNTGGACNGTNGT	CKNARNACRAANACNCCRTC	512	4096	58.1	94	47.7106
Gas_374	XP_041369285.1_1473320_1474869	648	4	78	285	FIIMKHKY	IKPKMFPH	TTYATHATHATGAARCAYAARTA	TGNGGRAACATYTTNGGYTTDAT	144	384	0.368159	30	68.1	95.5	50	312	ILDGQWD	NPQFDGL	ATHYTNGAYGGNCARTGGGA	ARNCCRTCRAAYTGNGGRTT	384	512	69.3	100	47.7066
Gas_375	XP_041365434.1_6501555_6502417	393	6	128	250	AFLIDPEH	NIHIFGLA	GCNTTYYTNATHGAYCCNGARCA	GCNARNCCRAADATRTGDATRTT	3072	2304	0.517241	25.4286	65.8	94	94	258	LTKYGMD	NVLKRPI	YTNACNAARTAYGGNATGGA	ATNGGNCKYTTNARNACRTT	512	4096	64.7	89	47.6641
Gas_376	XP_041370967.1_47094856_47095698	519	5	58	222	HRDMKAAN	NHDFFWTD	CAYMGNGAYATGAARGCNGCNAA	TCNGTCCARAARAARTCRTGRTT	1024	128	0.449367	24.6667	67.7	96	46	230	NGLYFIH	PMPTDLM	AAYGGNYTNTAYTTYATHCA	ATNARRTCNGTNGGCATNGG	768	1024	64.2	94.5	47.5308
Gas_377	XP_041376768.1_39784250_39786783	1149	5	211	585	LVRYIEWF	EIFTREDP	YTNGTNMGNTAYATHGARTGGTT	GGRTCYTCNCKNGTRAADATYTC	3072	1536	0.849315	147.833	65.3	90	63	629	GTTEIFT	IMEIAWE	GGNACNACNGARATHTTYAC	TCCCANGCDATYTCCATDAT	768	72	63.1	90	47.5
Gas_378	XP_041351155.1_7034560_7035295	390	8	34	155	GAGIITFP	MGHNSTLD	GGNGCNGGNATHATHACNTTYCC	TCNARNGTNSWRTTRTGNCCCAT	4608	8192	0.53913	20.4444	55.3	93	1	226	IGFGLAC	NGYLCFM	ATHGGNTTYGGNYTNGCNTG	ATRAARCANARRTANCCRTT	3072	512	63.4	86.5	47.4749
Gas_379	XP_041353922.1_112906106_112907598	714	7	140	369	KRLDKETC	DYKRTLYA	AARMGNYTNGAYAARGARACNTG	GCRTANARNGTNCKYTTRTARTC	4096	4096	0.876847	63.125	59	87.5	40	426	GNVIFHV	NFFGEIP	GGNAAYGTNATHTTYCAYGT	GGDATYTCNCCRAARAARTT	384	192	69	85	47.4416
Gas_380	XP_041348157.1_28594942_28596121	705	6	142	368	GFKAVVFN	HCGFLEGF	GGNTTYAARGCNGTNGTNTTYAA	AANCCYTCNARRAANCCRCARTG	2048	2048	0.431472	40	60.4	91	89	388	YLQMRDK	DYIDAVF	TAYYTNCARATGMGNGAYAA	AANACNGCRTCDATRTARTC	512	384	68.3	91.5	47.436
Gas_381	XP_041367001.1_38229003_38229680	408	6	72	199	SGEFWLGN	NFNGRYYK	WSNGGNGARTTYTGGYTNGGNAA	TTRTARTANCKNCCRTTRAARTT	8192	1024	0.576271	28.1429	57.3	92	63	220	DYKHGFG	DDIYWPN	GAYTAYAARCAYGGNTTYGG	TTNGGCCARTADATRTCRTC	128	96	71.6	91.5	47.3895
Gas_382	XP_041348241.1_30729791_30730619	468	6	60	207	FVGDLVNK	HVYFGHDA	TTYGTNGGNGAYYTNGTNAAYAA	GCRTCRTGNCCRAARTANACRTG	4096	512	0.775362	48.1429	64	94	30	228	VGDVHGC	DTGCLYG	GTNGGNGAYGTNCAYGGNTG	CCRTANARRCANCCNGTRTC	1024	1024	61.6	90.5	47.3777
Gas_383	XP_041347791.1_16371297_16374113	1665	5	79	625	ELLANFEK	QKDLQVAV	GARYTNYTNGCNAAYTTYGARAA	ACNGCNACYTGNARRTCYTTYTG	4096	2048	0.567718	137.333	58	92.5	71	633	ADVMAYN	VIANDFR	GCNGAYGTNATGGCNTAYAA	CKRAARTCRTTNGCDATNAC	256	768	68.6	90	47.3466
Gas_384	XP_041363678.1_73918077_73918812	558	8	112	289	EISVGKDN	QNPWTKGR	GARATHWSNGTNGGNAARGAYAA	CKNCCYTTNGTCCANGGRTTYTG	6144	1024	0.657534	30.3333	64.5	97	28	307	WKSVRWV	AAIQQGQ	TGGAARWSNGTNMGNTGGGT	TGNCCYTGYTGDATNGCNGC	1024	768	47.5	87.5	47.2497
Gas_385	XP_041370630.1_3746461_3747448	861	5	45	323	YGFGFVDY	KGYGFVTM	TAYGGNTTYGGNTTYGTNGAYTA	ATNGTNACRAANCCRTANCCYTT	1024	2048	0.650602	57.3333	62.9	98.5	8	339	INYLPQT	AIQCLNG	ATHAAYTAYYTNCCNCARAC	CCRTTNARRCAYTGDATNGC	768	768	64.9	91.5	47.2362
Gas_386	XP_041374725.1_4203304_4204327	600	7	91	282	DRYRAICH	KTVKLTFV	GAYMGNTAYMGNGCNATHTGYCA	ACRAANGTNARYTTNACNGTYTT	6144	4096	0.778409	59.625	54.4	94	73	297	MQVFVMY	CWSPFFI	ATGCARGTNTTYGTNATGTA	ATRAARAANGGNSWCCARCA	64	512	60.8	91	47.1907
Gas_387	XP_041370990.1_1632153_1633961	690	5	338	559	LQEIAVFY	KFNFDHPK	YTNCARGARATHGCNGTNTTYTA	TTNGGRTGRTCRAARTTRAAYTT	3072	256	0.640187	60.3333	69	90	290	567	EPDGKRY	YHIIHNN	GARCCNGAYGGNAARMGNTA	TTRTTRTGDATDATRTGRTA	1024	144	65.1	93	47.1206
Gas_388	XP_041358692.1_18953035_18953749	513	7	29	191	YRNGDRFF	KTAHSFDQ	TAYMGNAAYGGNGAYMGNTTYTT	TGRTCRAANSWRTGNGCNGTYTT	4096	4096	0.609272	34	55	96.5	19	202	EEKRAKK	DITEAIK	GARGARAARMGNGCNAARAA	TTDATNGCYTCNGTDATRTC	512	576	60.4	91	47.1192
Gas_389	XP_041377097.1_3753044_3753672	351	7	64	172	LMLKAFKE	VDRAEDES	YTNATGYTNAARGCNTTYAARGA	SWYTCRTCYTCNGCNCKRTCNAC	2048	8192	0.54902	23.375	53	95.5	3	180	VNPDKYD	FKEALLT	GTNAAYCCNGAYAARTAYGA	GTNARNARNGCYTCYTTRAA	256	2048	65.6	90	47.1158
Gas_390	XP_041353844.1_111372642_111373294	453	7	31	173	IREYYGIQ	IFNIPQIG	ATHMGNGARTAYTAYGGNATHCA	CCDATYTGNGGDATRTTRAADAT	2304	864	0.614173	24.75	60.1	95.5	4	201	GDIILGA	VPPDNYQ	GGNGAYATHATHYTNGGNGC	TGRTARTTRTCNGGNGGNAC	2304	512	58.3	90	47.1034
Gas_391	XP_041374335.1_3610175_3610796	534	5	15	184	EDVAVKIF	FKCVDVYA	GARGAYGTNGCNGTNAARATHTT	GCRTANACRTCNACRCAYTTRAA	1536	512	0.233129	15.5	67.7	96.5	2	192	GRYGEVW	FGLVLWE	GGNMGNTAYGGNGARGTNTG	TCCCANARNACNARNCCRAA	2048	2048	59.3	98.5	47.065
Gas_392	XP_041363683.1_3986626_3988215	729	5	82	316	GMITKREA	YDLFWANT	GGNATGATHACNAARMGNGARGC	GTRTTNGCCCARAANARRTCRTA	1536	512	0.530973	57.5	64.7	98.5	54	385	GITCVQC	AFRPVGR	GGNATHACNTGYGTNCARTG	CKNCCNACNGGNCKRAANGC	768	8192	59.5	94.5	47.0502
Gas_393	XP_041364329.1_9503106_9503860	372	7	96	211	VCYIVIGK	YCVFSDNF	GTNTGYTAYATHGTNATHGGNAA	AARTTRTCNSWRAANACRCARTA	2304	2048	0.514563	19.25	58	93	5	264	VFPIKAH	TEYTTLF	GTNTTYCCNATHAARGCNCA	AANARNGTNGTRTAYTCNGT	768	2048	62.3	91	47.0194
Gas_394	XP_041370985.1_59564000_59565230	606	5	170	363	AVYIKYID	YITFTWFG	GCNGTNTAYATHAARTAYATHGA	CCRAACCANGTRAANGTDATRTA	1152	384	0.465241	41	64.5	97.5	153	375	LCTIAVW	CTNPILF	YTNTGYACNATHGCNGTNTG	AANARDATNGGRTTNGTRCA	3072	1536	66.9	90	46.9968
Gas_395	XP_041366387.1_66248884_66249875	381	5	79	197	VLIEYAYT	WIDFDPER	GTNYTNATHGARTAYGCNTAYAC	CKYTCNGGRTCRAARTCDATCCA	3072	384	0.446429	21.1667	65.4	90	50	223	RALFTNQ	TQYFVEK	MGNGCNYTNTTYACNAAYCA	TTYTCNACRAARTAYTGNGT	4096	256	68.6	97	46.9484
Gas_396	XP_041350466.1_3304795_3305347	459	5	14	158	IMTHDFIM	NQKDNVCY	ATHATGACNCAYGAYTTYATHAT	TARCANACRTTRTCYTTYTGRTT	288	256	0.405797	23	71.4	92.5	6	176	DMIPEGG	NYLFPLG	GAYATGATHCCNGARGGNGG	CCNARNGGRAANARRTARTT	192	2048	61.3	95.5	46.9214
Gas_397	XP_041371437.1_12396873_12397613	513	5	25	187	KHVRLGDV	FDTEFDQV	AARCAYGTNMGNYTNGGNGAYGT	ACYTGRTCRAAYTCNGTRTCRAA	8192	256	0.615385	40.3333	58.6	94	3	206	QNIEHVF	FMFVRGI	CARAAYATHGARCAYGTNTT	ATNCCNCKNACRAACATRAA	192	512	70.5	95.5	46.8739
Gas_398	XP_041374677.1_19005308_19006321	564	5	116	295	VYMPFKKH	NFFIYVLS	GTNTAYATGCCNTTYAARAARCA	SWNARNACRTADATRAARAARTT	256	6144	0.606936	54.3333	65.6	92.5	46	303	CALAVFD	GKNFRVE	TGYGCNYTNGCNGTNTTYGA	TCNACNCKRAARTTYTTNCC	2048	1024	64.2	94.5	46.8033
Gas_399	XP_041367326.1_30726895_30727545	396	5	42	165	PDFIAANQ	DDFKSGQT	CCNGAYTTYATHGCNGCNAAYCA	GTYTGNCCNSWYTTRAARTCRTC	1536	2048	0.393162	18	61	98.5	15	200	AKVLDYN	NNDGKNL	GCNAARGTNYTNGAYTAYAA	ARRTTYTTNCCRTCRTTRTT	1024	256	64.4	97	46.8
Gas_400	XP_041349079.1_64326852_64328877	975	5	238	554	LNYTVCNG	AFFPAMKY	YTNAAYTAYACNGTNTGYAAYGG	TAYTTCATNGCNGGRAARAANGC	2048	512	0.770968	116.167	62.7	94	130	635	YVPFDCF	VAPIVCE	TAYGTNCCNTTYGAYTGYTT	TCRCANACDATNGGNGCNAC	256	1536	66.9	86	46.7341
Gas_401	XP_041376821.1_44456683_44457225	453	5	19	161	DGLIVWEP	FTVYLGII	GAYGGNYTNATHGTNTGGGARCC	ATDATNCCNARRTANACNGTRAA	1536	6144	0.198529	20.3333	61.5	92.5	6	170	ELGNDAM	DVMPKTS	GARYTNGGNAAYGAYGCNAT	SWNGTYTTNGGCATNACRTC	1024	1024	66.4	100	46.7256
Gas_402	XP_041370884.1_54030580_54031269	396	6	75	198	SGDDICNY	AFANHEGG	WSNGGNGAYGAYATHTGYAAYTA	CCNCCYTCRTGRTTNGCRAANGC	3072	1024	0.543103	30.5714	62.5	97	31	206	YACALLN	HIYFGIE	TAYGCNTGYGCNYTNYTNAA	TCDATNCCRAARTADATRTG	4096	288	59.2	91.5	46.7241
Gas_403	XP_041368123.1_38903049_38904774	1149	4	35	409	SPYFDAMF	KEKIFIFG	WSNCCNTAYTTYGAYGCNATGTT	CCRAADATRAADATYTTYTCYTT	2048	288	0.559783	95.8	63.7	95.5	22	546	VVFECHK	NFGCAKI	GTNGTNTTYGARTGYCAYAA	ATYTTNGCRCANCCRAARTT	256	256	73.4	89.5	46.6919
Gas_404	XP_041378076.1_11143888_11144958	621	5	60	258	KQNLSGFY	PNGATWCL	AARCARAAYYTNWSNGGNTTYTA	ARRCACCANGTNGCNCCRTTNGG	8192	2048	0.757062	57.5	56.7	92.5	2	277	GAIFTYM	KYFGRNW	GGNGCNATHTTYACNTAYAT	CARTTNCKNCCRAARTAYTT	768	512	72.8	94	46.6612
Gas_405	XP_041349347.1_47101082_47102635	750	6	97	338	LETIPQDE	DVIIHWCR	YTNGARACNATHCCNCARGAYGA	CKRCACCARTGDATDATNACRTC	3072	576	0.620087	55.2857	65.8	89	2	365	SKNDPYK	YGGPENQ	WSNAARAAYGAYCCNTAYAA	TGRTTYTCNGGNCCNCCRTA	1024	512	64.4	88	46.6559
Gas_406	XP_041362052.1_30999626_31000551	471	6	13	161	MGYVDKYV	KFVEDDIV	ATGGGNTAYGTNGAYAARTAYGT	ACDATRTCRTCYTCNACRAAYTT	256	384	0.661972	30.8571	64.9	94	2	201	FKIESYI	KVINFCD	TTYAARATHGARWSNTAYAT	TCRCARAARTTDATNACYTT	768	192	63	88	46.6353
Gas_407	XP_041349790.1_1600899_1603606	870	5	282	563	LSWNVIKK	FPNVMRVI	YTNWSNTGGAAYGTNATHAARAA	ATNACNCKCATNACRTTNGGRAA	6144	2048	0.585455	69.8333	59.4	95	256	605	NNLTKFP	KFGMKHL	AAYAAYYTNACNAARTTYCC	ARRTGYTTCATNCCRAAYTT	512	128	66.1	94	46.6281
Gas_408	XP_041348709.1_48775723_48776842	651	8	77	285	LDEPKLNT	QAAPVVCR	YTNGAYGARCCNAARYTNAAYAC	CKRCANACNACNGGNGCNGCYTG	4096	8192	0.726667	29.1111	54.6	93.5	64	302	DHEALTC	AKIFPSQ	GAYCAYGARGCNYTNACNTG	TGNSWNGGRAADATYTTNGC	1024	3072	61.4	85.5	46.6169
Gas_409	XP_041362533.1_70553700_70554819	654	5	41	250	EGHWYPDK	FAQTKFGS	GARGGNCAYTGGTAYCCNGAYAA	SWNCCRAAYTTNGTYTGNGCRAA	256	4096	0.478261	33.6667	67.2	97	13	272	ISYLYNK	PTEFGNF	ATHWSNTAYYTNTAYAAYAA	AARTTNCCRAAYTCNGTNGG	3072	512	59.8	94.5	46.5981
Gas_410	XP_041370309.1_46940590_46941158	435	5	19	155	CDGRHYPW	AQMLVWRP	TGYGAYGGNMGNCAYTAYCCNTG	GGNCKCCANACNARCATYTGNGC	2048	2048	0.361538	22.5	64.7	96	1	169	TSWEFPE	CIIPPVW	ACNWSNTGGGARTTYCCNGA	CANACNGGNGGDATDATRCA	1024	1152	60.5	98.5	46.5797
Gas_411	XP_041371899.1_780992_781790	417	7	97	227	RSKMRNMF	KIFDVHAG	MGNWSNAARATGMGNAAYATGTT	CCNGCRTGNACRTCRAADATYTT	4096	768	0.439024	19	61.6	93.5	18	254	YFLRKAD	GIIGHVA	TAYTTYYTNMGNAARGCNGA	GCNACRTGNCCDATDATNCC	2048	1152	59.9	88	46.5363
Gas_412	XP_041374617.1_15909530_15910826	450	8	278	419	QHLLQDTY	CNKRFMRS	CARCAYYTNYTNCARGAYACNTA	SWNCKCATRAANCKYTTRTTRCA	4096	4096	0.19403	10.5556	54.5	97.5	160	431	PYESWPF	KHVKTHS	CCNTAYGARWSNTGGCCNTT	SWRTGNGTYTTNACRTGYTT	1024	1024	54.4	90.5	46.5362
Gas_413	XP_041352993.1_85533005_85533549	414	5	17	146	TIDVMYQF	HQLTFSFM	ACNATHGAYGTNATGTAYCARTT	ATRAANSWRAANGTNARYTGRTG	384	8192	0.758333	31.3333	62.8	97	4	179	RGAVLYF	EWQVFLQ	MGNGGNGCNGTNYTNTAYTT	TGNARRAANACYTGCCAYTC	8192	256	64.1	94.5	46.48
Gas_414	XP_041352825.1_80319657_80320181	378	5	23	140	VFLATIQF	AFTQVKED	GTNTTYYTNGCNACNATHCARTT	TCYTCYTTNACYTGNGTRAANGC	6144	1024	0.333333	14.8333	65.4	90	10	156	LYDETYG	EIVDFMW	YTNTAYGAYGARACNTAYGG	CACATRAARTCNACDATYTC	512	96	70.8	94	46.4593
Gas_415	XP_041360485.1_44404722_44406776	1044	3	212	551	VRYIEWFY	EFWTAPEI	GTNMGNTAYATHGARTGGTTYTA	ATYTCNGGNGCNGTCCARAAYTC	768	512	0.747692	130.75	69.3	98	63	633	GTTEIFT	WEMDPMG	GGNACNACNGARATHTTYAC	CCCATNGGRTCCATYTCCCA	768	16	66.9	95	46.4482
Gas_416	XP_041375996.1_42751410_42752422	561	5	54	232	ANTQGIPC	QKACRPCG	GCNAAYACNCARGGNATHCCNTG	CCRCANGGNCKRCANGCYTTYTG	3072	2048	0.436047	33.1667	64.8	95	46	293	GYYCPND	CQQIVDI	GGNTAYTAYTGYCCNAAYGA	ATRTCNACDATYTGYTGRCA	256	192	69.7	88.5	46.4205
Gas_417	XP_041363473.1_75631115_75631949	504	5	20	179	PGRPAHNA	MPLFPITQ	CCNGGNMGNCCNGCNCAYAAYGC	TGNGTDATNGGRAANARNGGCAT	8192	3072	0.58	41.5	56.1	96	10	188	WRKKENT	IGFVVEQ	TGGMGNAARAARGARAAYAC	TGYTCNACNACRAANCCDAT	128	768	66.4	98.5	46.4009
Gas_418	XP_041358389.1_36279829_36280659	756	5	21	264	RVDDITDP	PEFRWSYL	MGNGTNGAYGAYATHACNGAYCC	ARRTANSWCCANCKRAAYTCNGG	3072	8192	0.828947	84.8333	51.9	91	13	284	MYKQYEQ	ETDIQVW	ATGTAYAARCARTAYGARCA	CANACYTGDATRTCNGTYTC	32	384	73.7	95.5	46.3972
Gas_419	XP_041366047.1_19901770_19902566	594	4	44	233	TAACVCYH	KHCWPLLI	ACNGCNGCNTGYGTNTGYTAYCA	ATNARNARNGGCCARCARTGYTT	2048	2048	0.505495	44.2	63.2	98.5	15	243	NMSMQHF	DNQAEMW	AAYATGWSNATGCARCAYTT	CACATYTCNGCYTGRTTRTC	128	64	70.7	94.5	46.3832
Gas_420	XP_041359659.1_85504948_85507660	456	7	255	398	DADSGKNG	EYKVIVAR	GAYGCNGAYWSNGGNAARAAYGG	CKNGCNACDATNACYTTRTAYTC	4096	3072	0.686567	42.375	55	89.5	219	441	VEDVNDN	DENDNAP	GTNGARGAYGTNAAYGAYAA	GGNGCRTTRTCRTTYTCRTC	256	128	66.4	89	46.366
Gas_421	XP_041349089.1_64589466_64591230	570	5	324	505	SAEFWKYD	AKDNLYSD	WSNGCNGARTTYTGGAARTAYGA	TCNSWRTANARRTTRTCYTTNGC	1024	8192	0.428571	30.5	61.7	97.5	300	534	PFKKRNE	MYSYGCV	CCNTTYAARAARMGNAAYGA	ACRCANCCRTANSWRTACAT	512	512	58.6	100	46.2575
Gas_422	XP_041349145.1_10959082_10960588	855	5	93	369	FYAIELVN	DWFEEFYQ	TTYTAYGCNATHGARYTNGTNAA	TGRTARAAYTCYTCRAACCARTC	3072	64	0.62963	75.1667	67.9	91	5	489	NDTHYLK	YGDIGYN	AAYGAYACNCAYTAYYTNAA	TTRTANCCDATRTCNCCRTA	512	384	66.1	87.5	46.176
Gas_423	XP_041349145.1_10916218_10917573	528	5	137	304	FYRTVPAD	NPWFSEYY	TTYTAYMGNACNGTNCCNGCNGA	TARTAYTCNSWRAACCANGGRTT	8192	1024	0.583851	40.8333	58.8	95	18	345	NTLHGFQ	QDPGVLH	AAYACNYTNCAYGGNTTYCA	TGNARNACNCCNGGRTCYTG	1024	2048	67	95.5	46.1515
Gas_424	XP_041349882.1_76788073_76789210	687	5	91	311	VERYIAIC	EKFWNTFK	GTNGARMGNTAYATHGCNATHTG	TTRAANGTRTTCCARAAYTTYTC	4608	128	0.619512	60	66.1	98.5	82	320	SVWVTVM	IFCLRYC	WSNGTNTGGGTNACNGTNAT	CARTANCKNARRCARAADAT	4096	1536	53.8	95.5	46.0727
Gas_425	XP_041369082.1_1600067_1600906	660	4	13	224	IFEFCEHD	NHDLFWTD	ATHTTYGARTTYTGYGARCAYGA	TCNGTCCARAANARRTCRTGRTT	192	512	0.230392	19.8	68.4	94	1	248	GPYNRFK	MFEYLAP	GGNCCNTAYAAYMGNTTYAA	GGNGCNARRTAYTCRAACAT	1024	256	69.4	96.5	45.9725
Gas_426	XP_041358356.1_42031326_42032565	510	5	161	322	VNAIYFKG	VNEEGSEA	GTNAAYGCNATHTAYTTYAARGG	GCYTCNSWNCCYTCYTCRTTNAC	768	4096	0.664516	53.6667	58.2	96	130	353	KINKWVE	ADHPFLF	AARATHAAYAARTGGGTNGA	AANARRAANGGRTGRTCNGC	96	1024	68.5	91.5	45.9402
Gas_427	XP_041367972.1_20451199_20453177	471	6	328	476	PDEKFVCN	QHQNFLQA	CCNGAYGARAARTTYGTNTGYAA	GCYTGNARRAARTTYTGRTGYTG	512	512	0.540146	30.5714	67.4	92	289	531	PEMNFIP	QYLLDLI	CCNGARATGAAYTTYATHCC	ATNARRTCNARNARRTAYTG	96	4096	56.9	91.5	45.8991
Gas_428	XP_041372364.1_30902577_30903784	636	7	40	243	DMRTSTNV	CITPDAIM	GAYATGMGNACNWSNACNAAYGT	ATDATNGCRTCNGGNGTDATRCA	8192	2304	0.563452	44.5	53	92	13	252	TGLIVYP	TFFGKGY	ACNGGNYTNATHGTNTAYCC	TANCCYTTNCCRAARAANGT	3072	512	62.3	91	45.8693
Gas_429	XP_041349350.1_48038006_48042607	816	4	728	991	DGILMTAK	TYIAVWDT	GAYGGNATHYTNATGACNGCNAA	GTRTCCCANACNGCDATRTANGT	3072	768	0.70428	82	64.1	92.5	692	1045	VPNCQIY	ADVQHAN	GTNCCNAAYTGYCARATHTA	TTNGCRTGYTGNACRTCNGC	384	512	71.1	93	45.802
Gas_430	XP_041368195.1_50058796_50059467	354	8	63	172	NFTAHIAY	NDDTPVAV	AAYTTYACNGCNCAYATHGCNTA	ACNGCNACNGGNGTRTCRTCRTT	1536	2048	0.601942	21.4444	63.4	91.5	20	182	ARVHLGH	YCRLFKE	GCNMGNGTNCAYYTNGGNCA	TCYTTRAANARNCKRCARTA	8192	1024	57.8	81	45.7749
Gas_431	XP_041379408.1_69772099_69773385	639	5	121	325	EHVTSFWD	FARIEEYD	GARCAYGTNACNWSNTTYTGGGA	TCRTAYTCYTCDATNCKNGCRAA	2048	1536	0.545455	50	58.8	86.5	5	338	RWEEYKF	WCIDFVR	MGNTGGGARGARTAYAARTT	CKNACRAARTCDATRCACCA	128	192	73.3	95.5	45.7735
Gas_432	XP_041360663.1_27638632_27639608	621	3	14	212	ECTADVWK	TEYHILKF	GARTGYACNGCNGAYGTNTGGAA	AAYTTNARDATRTGRTAYTCNGT	512	1536	0.395833	33.5	70.7	100	6	245	FDNMAWE	TDKEHAI	TTYGAYAAYATGGCNTGGGA	ATNGCRTGYTCYTTRTCNGT	32	256	77	90	45.7503
Gas_433	XP_041374240.1_34669618_34670577	393	9	99	221	ISFGWWEN	CYSFAKTA	ATHWSNTTYGGNTGGTGGGARAA	GCNGTYTTNGCRAANSWRTARCA	768	4096	0.734513	33.4	55.8	88	12	229	FAFQVLP	CKILLQI	TTYGCNTTYCARGTNYTNCC	ATYTGNARNARDATYTTRCA	1024	1536	55.4	86.5	45.599
Gas_434	XP_041371288.1_31654636_31656209	1035	4	40	376	TLRNKIFK	GQYRKYNS	ACNYTNMGNAAYAARATHTTYAA	SWRTTRTAYTTNCKRTAYTGNCC	6144	4096	0.736334	113	58	100	31	416	AMLYGIP	YKVKERH	GCNATGYTNTAYGGNATHCC	TGNCKYTCYTTNACYTTRTA	768	512	65.4	93	45.5581
Gas_435	XP_041367455.1_44230550_44231353	774	3	24	273	INKHDGIM	NFEEKGIS	ATHAAYAARCAYGAYGGNATHAT	SWDATNCCYTTYTCYTCRAARTT	576	1536	0.615721	76.75	67.8	100	7	291	GACGVQY	QDVIESN	GGNGCNTGYGGNGTNCARTA	TTNSWYTCDATNACRTCYTG	1024	1536	64.3	100	45.5536
Gas_436	XP_041360283.1_67260477_67261528	618	5	204	401	EPMDTNDK	YNRKNNPE	GARCCNATGGAYACNAAYGAYAA	TCNGGRTTRTTYTTNCKRTTRTA	256	1024	0.73545	55.8333	63.9	96.5	163	410	IWEDLRA	EKRRIHF	ATHTGGGARGAYYTNMGNGC	AARTGDATNCKNCKYTTYTC	768	1536	56.7	95.5	45.5034
Gas_437	XP_041359144.1_18280194_18281110	672	5	37	252	FAGAPMAN	CDTPYGHW	TTYGCNGGNGCNCCNATGGCNAA	CARTGNCCRTANGGNGTRTCRCA	2048	1024	0.45933	47	64.1	98.5	4	271	PAVVGVM	KFLTNTK	CCNGCNGTNGTNGGNGTNAT	TTNGTRTTNGTNARRAAYTT	4096	1024	56.4	94.5	45.4719
Gas_438	XP_041376271.1_28906841_28907925	597	6	67	257	DLMFCVFA	FNVCLCRK	GAYYTNATGTTYTGYGTNTTYGC	TTNCKRCANARRCANACRTTRAA	512	4096	0.570423	34.8571	62.1	94	51	305	TLEMAAN	FFILVAP	ACNYTNGARATGGCNGCNAA	GGNGCNACNARDATRAARAA	1024	1536	61.9	88	45.446
Gas_439	XP_041346781.1_84625138_84626311	951	3	60	368	NAFTNWCT	KGHKEPCV	AAYGCNTTYACNAAYTGGTGYAC	ACRCANGGYTCYTTRTGNCCYTT	256	512	0.75	110.25	66.6	92	7	388	RLWMNQF	KQFYVCA	MGNYTNTGGATGAAYCARTT	GCRCANACRTARAAYTGYTT	256	128	74.3	95	45.4345
Gas_440	XP_041375257.1_31235511_31236143	414	5	31	160	METPPGGW	GWWYNNCW	ATGGARACNCCNCCNGGNGGNTG	CARCARTTRTTRTACCACCANCC	2048	64	0.430894	24.8333	61.5	91.5	23	189	CPVPVWC	NHWKREQ	TGYCCNGTNCCNGTNTGGTG	TGYTCNCKYTTCCARTGRTT	512	128	67.3	95.5	45.4038
Gas_441	XP_041358749.1_13789005_13789962	474	6	87	236	DTFMVKKY	MGGPRKHY	GAYACNTTYATGGTNAARAARTA	TARTGYTTNCKNGGNCCNCCCAT	256	2048	0.633803	35.8571	66.2	91	18	253	FNSVYFE	YQPFFCY	TTYAAYWSNGTNTAYTTYGA	TARCARAARAANGGYTGRTA	1024	128	63	85.5	45.3849
Gas_442	XP_041360593.1_42617464_42618092	369	5	78	192	QNLIKKGF	GYKAVVEA	CARAAYYTNATHAARAARGGNTT	GCYTCNACNACNGCYTTRTANCC	1536	2048	0.490741	21.3333	61.6	93	36	200	YCQKAEK	ANNFGRF	TAYTGYCARAARGCNGARAA	AANCKNCCRAARTTRTTNGC	128	1024	66.6	94.5	45.2433
Gas_443	XP_041372966.1_38380748_38382528	372	4	53	168	DIAYRPKP	MKIHNITM	GAYATHGCNTAYMGNCCNAARCC	ATNGTDATRTTRTGDATYTTCAT	3072	288	0.673077	32.8	63.2	97	32	179	NKAFPQQ	DKQQIIV	AAYAARGCNTTYCCNCARCA	ACDATDATYTGYTGYTTRTC	256	144	69.7	94.5	45.2382
Gas_444	XP_041357841.1_94020157_94020840	438	5	21	158	IRHPMIFK	CWLPYYIV	ATHMGNCAYCCNATGATHTTYAA	ACDATRTARTANGGNARCCARCA	1152	768	0.458015	30.5	64.9	98.5	4	201	CASIFTI	NPILYFY	TGYGCNWSNATHTTYACNAT	TARAARTANARDATNGGRTT	3072	768	56.7	94.5	45.2216
Gas_445	XP_041371432.1_609087_610159	768	4	35	282	EFPCHKNV	NPYTEDAL	GARTTYCCNTGYCAYAARAAYGT	ARNGCRTCYTCNGTRTANGGRTT	256	2048	0.360996	38.4	70.4	94	20	300	INKEFVD	PKTGEVI	ATHAAYAARGARTTYGTNGA	ATNACYTCNCCNGTYTTNGG	192	1024	71.8	87.5	45.2189
Gas_446	XP_041361116.1_17563717_17564794	681	6	115	333	PMKGKVWC	GNICNLLV	CCNATGAARGGNAARGTNTGGTG	ACNARNARRTTRCADATRTTNCC	256	6144	0.664634	46.7143	62.3	92	99	347	WITVIFT	NFYLYSF	TGGATHACNGTNATHTTYAC	AANSWRTANARRTARAARTT	288	2048	55.7	94	45.2171
Gas_447	XP_041376286.1_11123559_11124393	366	5	38	151	IRVHKAVM	YMLENFEI	ATHMGNGTNCAYAARGCNGTNAT	ATYTCRAARTTYTCNARCATRTA	6144	256	0.364486	16.8333	64.9	93.5	6	164	SKNHCCK	QYFKLTH	WSNAARAAYCAYTGYTGYAA	TGNGTNARYTTRAARTAYTG	512	512	66.2	91.5	45.2104
Gas_448	XP_041355646.1_26315593_26316398	483	6	27	179	WAFMDIGC	CGIYMPYC	TGGGCNTTYATGGAYATHGGNTG	CARTANGGCATRTADATNCCRCA	192	384	0.71831	49	69.7	86.5	17	226	QVYRALE	QCHRYPD	CARGTNTAYMGNGCNYTNGA	TCNGGRTANCKRTGRCAYTG	4096	512	63	84.5	45.2062
Gas_449	XP_041369495.1_14118172_14119623	708	5	66	293	NQPDDIGY	ACATPNLK	AAYCARCCNGAYGAYATHGGNTA	TTNARRTTNGGNGTNGCRCANGC	768	8192	0.511312	52.8333	63	91.5	57	372	FLIEKGA	KDPFGIL	TTYYTNATHGARAARGGNGC	ARDATNCCRAANGGRTCYTT	768	768	67.3	90	45.1361
Gas_450	XP_041363906.1_66226912_66227974	504	3	29	188	HTILHENV	EIDQKKLE	CAYACNATHYTNCAYGARAAYGT	TCNARYTTYTTYTGRTCDATYTC	1536	768	0.607843	37.25	63	96	9	197	NIKMKQY	HNTYCGK	AAYATHAARATGAARCARTA	TTNCCRCARTANGTRTTRTG	48	256	76	100	45.1132
Gas_451	XP_041371697.1_11307849_11309139	834	6	41	310	YGILVKPD	GCYWPVSE	TAYGGNATHYTNGTNAARCCNGA	TCNSWNACNGGCCARTARCANCC	6144	4096	0.661597	76.5714	62	98	9	322	SCSYGKW	QVFPRFS	WSNTGYWSNTAYGGNAARTG	SWRAANCKNGGRAANACYTG	8192	4096	49.4	90.5	44.9689
Gas_452	XP_041350915.1_7826945_7829189	951	3	321	629	TGIEQDIN	QWGANPDI	ACNGGNATHGARCARGAYATHAA	ATRTCNGGRTTNGCNCCCCAYTG	1152	512	0.588629	84	71	96	311	664	IFDTTKY	HYIHEVK	ATHTTYGAYACNACNAARTA	TTNACYTCRTGDATRTARTG	384	192	71.2	90.5	44.8321
Gas_453	XP_041377749.1_38301091_38302495	606	5	85	278	LQYWGTFA	FEDIIALE	YTNCARTAYTGGGGNACNTTYGC	TCNARNGCDATDATRTCYTCRAA	1024	2304	0.679558	59.1667	64.3	95	33	364	SHLMNIC	VMFCAYL	WSNCAYYTNATGAAYATHTG	ARRTANGCRCARAACATNAC	1536	256	66.3	84.5	44.8189
Gas_454	XP_041375996.1_42864560_42866327	1443	3	77	549	TECPVGKA	TQWPCAAG	ACNGARTGYCCNGTNGGNAARGC	CCNGCNGCRCANGGCCAYTGNGT	2048	1024	0.423656	97.5	65.4	96	48	573	AGWQCPT	CPKGYYC	GCNGGNTGGCARTGYCCNAC	CARTARTANCCYTTNGGRCA	256	256	68.2	97.5	44.808
Gas_455	XP_041364036.1_10484241_10485501	795	5	112	368	FVEFTLYN	TMFQAIMN	TTYGTNGARTTYACNYTNTAYAA	TTCATDATNGCYTGRAACATNGT	2048	192	0.612	74.3333	65.8	96	104	378	LDRQTRA	MTVVRDN	YTNGAYMGNCARACNMGNGC	TTRTCNCKNACNACNGTCAT	8192	1024	54	92.5	44.7907
Gas_456	XP_041370246.1_23080353_23081625	1173	5	44	426	RRHHDIVQ	PDHFPTPS	MGNMGNCAYCAYGAYATHGTNCA	SWNGGNGTNGGRAARTGRTCNGG	6144	8192	0.73743	117.667	53.2	97.5	26	434	NRDITDH	PDSPGQW	AAYMGNGAYATHACNGAYCA	CAYTGNCCNGGNSWRTCNGG	768	4096	55.7	97	44.7873
Gas_457	XP_041375973.1_6416637_6417346	507	5	44	204	RYYQATCN	KCHRAWYC	MGNTAYTAYCARGCNACNTGYAA	CARTACCANGCNCKRTGRCAYTT	2048	512	0.575163	37.1667	65.5	93.5	36	215	ITEAEFN	CQKKAWK	ATHACNGARGCNGARTTYAA	TTCCANGCYTTYTTYTGRCA	384	64	68.9	84.5	44.7571
Gas_458	XP_041347238.1_4412_5642	456	5	120	263	QTDYCDFE	FAGFLLHG	CARACNGAYTAYTGYGAYTTYGA	CCRTGNARNARRAANCCNGCRAA	256	8192	0.669173	40.3333	59.8	86	41	309	AVPYWDW	EMPWAFD	GCNGTNCCNTAYTGGGAYTG	TCRAANGCCCANGGCATYTC	256	64	76	90	44.6801
Gas_459	XP_041366913.1_53081688_53082908	534	5	63	232	GAALVQED	FGGVFQTC	GGNGCNGCNYTNGTNCARGARGA	CANGTYTGRAANACNCCNCCRAA	8192	2048	0.742331	56.1667	60.2	92.5	49	260	VRDFGTH	NPKTGEY	GTNMGNGAYTTYGGNACNCA	TAYTCNCCNGTYTTNGGRTT	2048	512	68.8	88.5	44.6767
Gas_460	XP_041368181.1_22204772_22206298	1440	3	26	497	VVTGRKED	GHNLFCME	GTNGTNACNGGNMGNAARGARGA	TCCATRCARAANARRTTRTGNCC	8192	512	0.384946	96.5	63.6	100	8	519	AKTNTYI	CPVCQQT	GCNAARACNAAYACNTAYAT	GTYTGYTGRCANACNGGRCA	512	256	65.6	97.5	44.6667
Gas_461	XP_041352475.1_67208131_67209214	738	5	15	252	GHVLCHHC	KNVIEVDH	GGNCAYGTNYTNTGYCAYCAYTG	TGRTCNACYTCDATNACRTTYTT	2048	768	0.65368	66.6667	60.7	96	7	296	RAPDTFP	KQIRDTG	MGNGCNCCNGAYACNTTYCC	CCNGTRTCNCKDATYTGYTT	2048	768	63.4	88.5	44.605
Gas_462	XP_041377436.1_45287482_45288849	687	4	43	263	EEMAFLKD	KGEYALKL	GARGARATGGCNTTYYTNAARGA	ARYTTNARNGCRTAYTCNCCYTT	512	4096	0.61215	66.6	59.9	92.5	6	410	TCDENYF	FECVVDY	ACNTGYGAYGARAAYTAYTT	TARTCNACNACRCAYTCRAA	128	256	75	91	44.5821
Gas_463	XP_041358870.1_33331745_33332555	444	7	32	171	TAHFHPNW	AKTEMTLG	ACNGCNCAYTTYCAYCCNAAYTG	CCNARNGTCATYTCNGTYTTNGC	1024	2048	0.458647	23.5	66.2	95.5	16	216	RRDKSHE	PNPMRQF	MGNMGNGAYAARWSNCAYGA	AAYTGNCKCATNGGRTTNGG	8192	512	53.3	82	44.523
Gas_464	XP_041351714.1_37875868_37877425	354	3	27	136	WVINPDAK	HDNQVPPM	TGGGTNATHAAYCCNGAYGCNAA	ATNGGNGGNACYTGRTTRTCRTG	768	1024	0.431373	12.25	70.3	100	13	146	FMRIQNE	IPWGQEV	TTYATGMGNATHCARAAYGA	ACYTCYTGNCCCCANGGDAT	192	192	72.4	93	44.5219
Gas_465	XP_041365389.1_53809787_53810654	570	5	48	229	YLSKGFDV	CWENTPHV	TAYYTNWSNAARGGNTTYGAYGT	ACRTGNGGNGTRTTYTCCCARCA	8192	256	0.611429	52.3333	64.5	89	38	242	KRHLDKY	HPDEYVE	AARMGNCAYYTNGAYAARTA	TCNACRTAYTCRTCNGGRTG	1024	256	66.4	90	44.5038
Gas_466	XP_041374719.1_3712067_3713019	645	3	80	286	CRLVKYFQ	MTVIICYL	TGYMGNYTNGTNAARTAYTTYCA	ARRTARCADATDATNACNGTCAT	4096	1152	0.550505	52	65.1	98	67	303	WDITYRF	QMWAAFD	TGGGAYATHACNTAYMGNTT	TCRAANGCNGCCCACATYTG	384	64	70.5	97.5	44.4908
Gas_467	XP_041376964.1_12248292_12248945	486	5	27	180	TGAKPFKC	QTVQIDAS	ACNGGNGCNAARCCNTTYAARTG	SWNGCRTCDATYTGNACNGTYTG	2048	6144	0.653061	40.8333	62.4	96	1	195	DKVFKCH	QGNINIT	GAYAARGTNTTYAARTGYCA	GTDATRTTDATRTTNCCYTG	128	288	69.4	83	44.3749
Gas_468	XP_041356922.1_54078477_54079737	819	3	37	301	TYFAHKFV	MQNTLRFG	ACNTAYTTYGCNCAYAARTTYGT	CCRAANCKNARNGTRTTYTGCAT	512	2048	0.44664	57.5	65.8	96	18	327	SQFFNQE	GEWKITY	WSNCARTTYTTYAAYCARGA	TANGTDATYTTCCAYTCNCC	512	192	68	100	44.299
Gas_469	XP_041365390.1_12232818_12233930	804	5	39	298	DPQRGMEY	HVFRAIEP	GAYCCNCARMGNGGNATGGARTA	GGYTCDATNGCNCKRAANACRTG	1024	3072	0.462451	58.5	65.9	97.5	15	308	DRLNEKY	KHRYKHF	GAYMGNYTNAAYGARAARTA	AARTGYTTRTANCKRTGYTT	1024	256	65	80	44.2414
Gas_470	XP_041367932.1_60994928_60996256	1404	3	12	471	TTNDKSNF	HTDPFVCN	ACNACNAAYGAYAARWSNAAYTT	TTRCANACRAANGGRTCNGTRTG	4096	1024	0.643498	133.75	58.4	96	4	486	LKCPMCD	NKYGFYS	YTNAARTGYCCNATGTGYGA	SWRTARAANCCRTAYTTRTT	256	512	66.4	100	44.1909
Gas_471	XP_041367433.1_74831292_74832975	1521	3	43	541	TENYAIFE	MYTFANDG	ACNGARAAYTAYGCNATHTTYGA	CCRTCRTTNGCRAANGTRTACAT	768	256	0.643892	160	72	92	23	577	TCDDVIY	DESPGLE	ACNTGYGAYGAYGTNATHTA	TCNARNCCNGGNSWYTCRTC	384	8192	56.3	97.5	44.1839
Gas_472	XP_041349952.1_80007382_80008143	552	3	39	214	AREVPIFG	DIEEAWKC	GCNMGNGARGTNCCNATHTTYGG	CAYTTCCANGCYTCYTCDATRTC	6144	192	0.56213	51	67.2	94	15	226	EDIWAIK	FADICEW	GARGAYATHTGGGCNATHAA	CAYTCRCADATRTCNGCRAA	144	192	73.9	95	44.1789
Gas_473	XP_041348646.1_46854833_46857293	1671	3	67	615	PGRYADVH	YTKYHCLV	CCNGGNMGNTAYGCNGAYGTNCA	ACNARRCARTGRTAYTTNGTRTA	8192	1024	0.5	153	64.8	94	40	680	DGYIYGM	EDFPMTI	GAYGGNTAYATHTAYGGNAT	ATNGTCATNGGRAARTCYTC	384	128	71.7	88	44.1576
Gas_474	XP_041360509.1_35868122_35869337	606	5	111	304	YIGVCHPM	QINASINF	TAYATHGGNGTNTGYCAYCCNAT	AARTTDATNSWNGCRTTDATYTG	1536	4608	0.604278	49	60.6	96	10	319	TRYIVQK	TKFRRVF	ACNMGNTAYATHGTNCARAA	AANACNCKNCKRAAYTTNGT	1536	4096	59.5	93	44.1245
Gas_475	XP_041349509.1_73240513_73242187	390	7	15	136	IVGLTVMP	AFFNFYLP	ATHGTNGGNYTNACNGTNATGCC	GGNARRTARAARTTRAARAANGC	6144	1024	0.408696	18.75	56.4	94	4	164	MFIVSLA	FELGQRN	ATGTTYATHGTNWSNYTNGC	TTNCKYTGNCCNARYTCRAA	3072	2048	51	95	44.1088
Gas_476	XP_041361633.1_3322949_3326782	1203	3	179	571	MHTDIFKC	GNLKTHMF	ATGCAYACNGAYATHTTYAARTG	AACATRTGNGTYTTNARRTTNCC	192	1024	0.6	121	70.2	92	171	619	KYLYRHM	CDKKFCR	AARTAYYTNTAYMGNCAYAT	CKRCARAAYTTYTTRTCRCA	1024	128	64.6	95	44.0681
Gas_477	XP_041376891.1_58196610_58199054	1785	3	143	729	SKYPIGFT	KYPIGFTP	WSNAARTAYCCNATHGGNTTYAC	GGNGTRAANCCDATNGGRTAYTT	6144	1536	0.474695	155.25	62.6	96	102	738	YPIGFTP	PGATPYL	TAYCCNATHGGNTTYACNCC	ARRTANGGNGTNGCNCCNGG	768	4096	59.2	100	44.0337
Gas_478	XP_041368285.1_75544142_75544831	669	4	20	234	DRALKQQA	EEGEVKHK	GAYMGNGCNYTNAARCARCARGC	TTRTGYTTNACYTCNCCYTCYTC	4096	512	0.83	56.6	55.4	92.5	11	267	NKFGPMY	CKMVDQL	AAYAARTTYGGNCCNATGTA	ARYTGRTCNACCATYTTRCA	128	128	75.3	94.5	44.0316
Gas_479	XP_041360366.1_27096503_27098687	1140	4	68	439	ALQTNFFI	TDHRNGTY	GCNYTNCARACNAAYTTYTTYAT	TANGTNCCRTTNCKRTGRTCNGT	2048	4096	0.534483	83.4	62	95.5	29	467	PCLHTFC	QHIKGSP	CCNTGYYTNCAYACNTTYTG	GGNSWNCCYTTDATRTGYTG	1024	1536	62.6	94.5	44.0078
Gas_480	XP_041370406.1_8809832_8810951	924	5	24	323	EQLQKLYE	CDPEPYGI	GARCARYTNCARAARYTNTAYGA	ATNCCRTANGGYTCNGGRTCRCA	2048	1024	0.62116	75.3333	59.5	94	9	342	GQHLRQE	HNLMQMA	GGNCARCAYYTNMGNCARGA	GCCATYTGCATNARRTTRTG	2048	64	62.2	90	43.9881
Gas_481	XP_041372017.1_11884935_11886031	795	4	36	292	GANEFQEY	YDGAIWGP	GGNGCNAAYGARTTYCARGARTA	GGNCCCCADATNGCNCCRTCRTA	512	768	0.664	68.2	69.3	100	26	353	DRGGKGV	HWWNGSP	GAYMGNGGNGGNAARGGNGT	GGNSWNCCRTTCCACCARTG	2048	256	55.7	91	43.9147
Gas_482	XP_041366575.1_63352732_63353541	612	5	43	238	IFQFLKPF	QEHGIGMA	ATHTTYCARTTYYTNAARCCNTT	GCCATNCCDATNCCRTGYTCYTG	1536	384	0.529412	43.8333	61.7	95	3	247	TLAMGAI	GAPFKTS	ACNYTNGCNATGGGNGCNAT	SWNGTYTTRAANGGNGCNCC	2048	4096	57.7	94.5	43.8703
Gas_483	XP_041368231.1_80109294_80109717	390	4	47	168	SHDYNHMT	EKDAELNT	WSNCAYGAYTAYAAYCAYATGAC	GTRTTNARYTCNGCRTCYTTYTC	512	1024	0.609091	14.6	64.9	92.5	7	178	VRPIAFK	DVMDRNE	GTNMGNCCNATHGCNTTYAA	TCRTTNCKRTCCATNACRTC	3072	256	66.5	98	43.8661
Gas_484	XP_041366873.1_14426951_14427463	438	5	25	162	HVGPHQKP	HVMDRLLF	CAYGTNGGNCCNCAYCARAARCC	AANARNARNCKRTCCATNACRTG	1024	8192	0.692913	34.6667	58.2	96.5	3	170	LTVTMAM	WIFLIVA	YTNACNGTNACNATGGCNAT	GCNACDATNARRAADATCCA	2048	576	61.9	93	43.7612
Gas_485	XP_041373046.1_12912441_12913091	573	5	15	197	EMGSDEFG	NTAHSFGW	GARATGGGNWSNGAYGARTTYGG	CANCCRAANSWRTGNGCNGTRTT	1024	8192	0.426136	28.5	51.9	93.5	2	208	FATQTCF	WIFEDYF	TTYGCNACNCARACNTGYTT	AARTARTCYTCRAADATCCA	512	48	70.7	94	43.7002
Gas_486	XP_041351315.1_24728166_24733016	801	4	13	271	ENLKYFGY	YDITFDPA	GARAAYYTNAARTAYTTYGGNTA	GCNGGRTCRAANGTDATRTCRTA	1024	768	0.633333	71	66.8	95.5	1	282	YFTSKCH	VEFHDWP	TAYTTYACNWSNAARTGYCA	GGCCARTCRTGRAAYTCNAC	1024	64	67.1	85.5	43.6775
Gas_487	XP_041351745.1_38897932_38898991	450	5	110	251	FYRSHKTE	DHTKQAGL	TTYTAYMGNWSNCAYAARACNGA	ARNCCNGCYTGYTTNGTRTGRTC	8192	2048	0.669173	21	60.8	90	102	318	QDILQVE	QPCCFVH	CARGAYATHYTNCARGTNGA	TGNACRAARCARCANGGYTG	768	256	67	93	43.6516
Gas_488	XP_041351327.1_25601638_25602954	789	5	120	374	ANQGARPK	EEVLKGKC	GCNAAYCARGGNGCNMGNCCNAA	CAYTTNCCYTTNARNACYTCYTC	8192	2048	0.722449	82.6667	56.6	92	3	420	ANQISVD	YKNLETF	GCNAAYCARATHWSNGTNGA	AANGTYTCNARRTTYTTRTA	3072	512	60.7	94.5	43.6418
Gas_489	XP_041362019.1_24779573_24780837	813	3	39	301	VPFGGNDF	IYNMVAFR	GTNCCNTTYGGNGGNAAYGAYTT	CKRAANGCNACCATRTTRTADAT	2048	768	0.3125	40.75	66.9	96	10	325	VINHMTG	DYQIAFS	GTNATHAAYCAYATGACNGG	SWRAANGCDATYTGRTARTC	192	768	68.6	97.5	43.5461
Gas_490	XP_041373653.1_50592650_50593718	495	5	15	171	ICRLYDGE	AHAHFKNG	ATHTGYMGNYTNTAYGAYGGNGA	CCRTTYTTRAARTGNGCRTGNGC	6144	512	0.52	36	62.3	92.5	4	179	EKLHDIQ	CPLMALE	GARAARYTNCAYGAYATHCA	TCNARNGCCATNARNGGRCA	384	2048	63.8	90	43.4863
Gas_491	XP_041356654.1_78829339_78830215	396	7	34	157	TEIRRMMF	TWCFLNFR	ACNGARATHMGNMGNATGATGTT	CKRAARTTNARRAARCACCANGT	1536	1024	0.478632	20.75	59.5	88.5	19	249	VVGNVLA	DVEMQMI	GTNGTNGGNAAYGTNYTNGC	ATCATYTGCATYTCNACRTC	4096	32	59.4	87	43.4583
Gas_492	XP_041352392.1_64272293_64273428	525	3	199	365	AEQLQQIM	PKHMVKDY	GCNGARCARYTNCARCARATHAT	TARTCYTTNACCATRTGYTTNGG	1536	256	0.594771	30.75	64.6	98	188	373	GNQYTPV	KHIHVLD	GGNAAYCARTAYACNCCNGT	TCNARNACRTGDATRTGYTT	512	768	67.2	100	43.4534
Gas_493	XP_041352725.1_77103987_77105803	927	3	159	459	ICAAEKGY	PCNPIEHA	ATHTGYGCNGCNGARAARGGNTA	GCRTGYTCDATNGGRTTRCANGG	1536	768	0.360544	56.25	66.3	94	149	482	EEDTFGN	YCEEAAN	GARGARGAYACNTTYGGNAA	TTNGCNGCYTCYTCRCARTA	256	256	69	97.5	43.4227
Gas_494	XP_041349145.1_10961209_10962272	546	5	136	309	IALCMFIY	NHYESRWI	ATHGCNYTNTGYATGTTYATHTA	ATCCANCKNSWYTCRTARTGRTT	1152	2048	0.491018	37.8333	61.6	91	116	327	DRFTDIW	WVIWCLV	GAYMGNTTYACNGAYATHTG	ACNARRCACCADATNACCCA	768	192	65.4	90	43.3608
Gas_495	XP_041368664.1_24279061_24279633	450	5	11	152	GMGLRAQK	FFAQPDLL	GGNATGGGNYTNMGNGCNCARAA	ARNARRTCNGGYTGNGCRAARAA	8192	4096	0.348148	22.6667	55.6	86.5	2	182	EPGAGFD	KMMDEGN	GARCCNGGNGCNGGNTTYGA	TTNCCYTCRTCCATCATYTT	1024	32	71.9	95.5	43.2906
Gas_496	XP_041374918.1_4417593_4418454	345	6	80	186	DPDADFPN	HDEYLYRV	GAYCCNGAYGCNGAYTTYCCNAA	ACNCKRTANARRTAYTCRTCRTG	1024	2048	0.43	15.2857	58.8	92	72	216	LNGLVDE	FYPWHTS	YTNAAYGGNYTNGTNGAYGA	SWNGTRTGCCANGGRTARAA	4096	512	61.5	89.5	43.2395
Gas_497	XP_041352539.1_69615555_69616426	645	4	38	244	NVFPDGFY	FGTNVGKG	AAYGTNTTYCCNGAYGGNTTYTA	CCYTTNCCNACRTTNGTNCCRAA	1024	2048	0.502513	40.8	61.4	94	16	279	ATVEFNC	VQYNPVT	GCNACNGTNGARTTYAAYTG	GTNACNGGRTTRTAYTGNAC	512	512	70.4	91	43.2225
Gas_498	XP_041356895.1_12315940_12316888	405	3	159	285	CIPKGDFT	WPTVKNID	TGYATHCCNAARGGNGAYTTYAC	TCDATRTTYTTNACNGTNGGCCA	768	768	0.591667	34.75	70.2	96	128	294	VIEAKAI	WVIMFLK	GTNATHGARGCNAARGCNAT	TTNARRAACATDATNACCCA	768	192	67	95	43.1329
Gas_499	XP_041357975.1_62597234_62599940	1548	4	43	550	TFFTQGNP	QNDQPPKF	ACNTTYTTYACNCARGGNAAYCC	AAYTTNGGNGGYTGRTCRTTYTG	1024	512	0.570858	142.4	63.6	91	15	577	KGTFVGN	GNITAVD	AARGGNACNTTYGTNGGNAA	TCNACNGCNGTDATRTTNCC	1024	1536	66.4	84	43.1247
Gas_500	XP_041349145.1_10921286_10922280	576	5	77	260	IYGVNFAF	MIVTTNAG	ATHTAYGGNGTNAAYTTYGCNTT	CCNGCRTTNGTNGTNACDATCAT	1536	1536	0.625731	39.8333	65.4	87.5	57	279	YPIRGGT	NFVNATA	TAYCCNATHMGNGGNGGNAC	GCNGTNGCRTTNACRAARTT	3072	512	58.6	95.5	43.1103
Gas_501	XP_041366946.1_14852124_14852733	396	5	36	159	VNLDPAND	TMLQMELP	GTNAAYYTNGAYCCNGCNAAYGA	GGNARYTCCATYTGNARCATNGT	4096	1024	0.435897	21.3333	56.3	97.5	13	189	SGKTTYC	FYTDVLD	WSNGGNAARACNACNTAYTG	TCNARNACRTCNGTRTARAA	4096	1024	61	94	43.0167
Gas_502	XP_041354251.1_44362526_44363433	561	5	75	253	NGDLVVAD	GHLVATEF	AAYGGNGAYYTNGTNGTNGCNGA	AAYTCNGTNGCNACNARRTGNCC	8192	8192	0.77907	61.3333	55.6	89	33	266	VADTQNH	HCVKIFR	GTNGCNGAYACNCARAAYCA	CKRAADATYTTNACRCARTG	512	384	72.6	87	42.9899
Gas_503	XP_041376525.1_3553644_3554313	390	5	54	175	TKFLPREI	ETYCGSYA	ACNAARTTYYTNCCNMGNGARAT	GCRTANSWNCCRCARTANGTYTC	8192	4096	0.565217	28.5	55.2	95	25	183	CVKAAYD	YAPPEIL	TGYGTNAARGCNGCNTAYGA	ARDATYTCNGGNGGNGCRTA	512	1536	64.7	93	42.9877
Gas_504	XP_041371396.1_12175927_12177505	540	5	101	272	MSIDRYQV	VCLTPYFI	ATGWSNATHGAYMGNTAYCARGT	ATRAARTANGGNGTNARRCANAC	3072	4096	0.530488	37.5	57.5	96	61	315	NTTEILF	YGLFTLR	AAYACNACNGARATHYTNTT	CKNARNGTRAANARNCCRTA	1536	8192	54.8	98.5	42.9597
Gas_505	XP_041358244.1_21013087_21014389	537	3	71	241	ALEGQIDA	FKEELDKA	GCNYTNGARGGNCARATHGAYGC	GCYTTRTCNARYTCYTCYTTRAA	3072	512	0.52439	47.75	62	98	2	263	KVHGTGI	MNQNYEE	AARGTNCAYGGNACNGGNAT	TCYTCRTARTTYTGRTTCAT	1024	32	68.6	97.5	42.9549
Gas_506	XP_041350260.1_91591427_91592525	606	8	138	331	NTRLNEEM	VQPIPELI	AAYACNMGNYTNAAYGARGARAT	ATNARYTCNGGDATNGGYTGNAC	4096	6144	0.748603	57	56.6	94.5	5	359	EEMSRLE	KGGTLKR	GARGARATGWSNMGNYTNGA	CKYTTNARNGTNCCNCCYTT	4096	4096	40.2	91	42.9159
Gas_507	XP_041351560.1_33242233_33243304	399	5	40	164	HGLESMEH	YITANHLC	CAYGGNYTNGARWSNATGGARCA	CANARRTGRTTNGCNGTDATRTA	4096	3072	0.40678	22.3333	56.1	91.5	17	182	LFNLWNV	KTMTIQC	YTNTTYAAYYTNTGGAAYGT	CAYTGDATNGTCATNGTYTT	512	192	63.6	97	42.861
Gas_508	XP_041357530.1_33958475_33959308	345	5	92	198	DIFLLCFI	AQNPILYC	GAYATHTTYYTNYTNTGYTTYAT	CARTANARDATNGGRTTYTGNGC	3072	3072	0.48	21	57	92.5	19	206	FAIRYPM	FMHRGFK	TTYGCNATHMGNTAYCCNAT	TTRAANCCNCKRTGCATRAA	1536	256	67.3	91.5	42.8453
Gas_509	XP_041369151.1_72765100_72766738	1026	4	161	494	LAMHVTKY	YTDSETWF	YTNGCNATGCAYGTNACNAARTA	AACCANGTYTCNSWRTCNGTRTA	2048	2048	0.649842	92.4	59.9	89.5	72	534	EGRTAKQ	FTIADPD	GARGGNMGNACNGCNAARCA	TCNGGRTCNGCDATNGTRAA	2048	768	65.8	94.5	42.8399
Gas_510	XP_041362513.1_74134437_74135796	828	5	87	354	LQKLREED	DIARKERH	YTNCARAARYTNMGNGARGARGA	TGNCKYTCYTTNCKNGCDATRTC	8192	6144	0.735632	87.8333	54.5	88	16	381	HAINELQ	QKEKAEE	CAYGCNATHAAYGARYTNCA	TCYTCNGCYTTYTCYTTYTG	768	128	64.2	94	42.8269
Gas_511	XP_041367292.1_42641264_42642081	369	7	105	219	GFVDPTEA	PFIRFIAE	GGNTTYGTNGAYCCNACNGARGC	TCNGCDATRAANCKDATRAANGG	2048	4608	0.416667	17.875	60.3	93.5	94	228	DDLLEIH	TERTLDE	GAYGAYYTNYTNGARATHCA	TCRTCNARNGTNCKYTCNGT	1536	4096	51.9	87	42.7181
Gas_512	XP_041353689.1_106686292_106687854	1566	2	45	558	GGKLWTYI	FECDMKSP	GGNGGNAARYTNTGGACNTAYAT	GGNSWYTTCATRTCRCAYTCRAA	2048	512	0.673554	151.333	64.7	97	26	600	LYKFYET	WAAEIVC	YTNTAYAARTTYTAYGARAC	CANACDATYTCNGCNGCCCA	256	384	68	96.5	42.6996
Gas_513	XP_041365928.1_65581207_65581965	363	4	49	161	VNFTRNWD	GWWFKACH	GTNAAYTTYACNMGNAAYTGGGA	TGRCANGCYTTRAACCACCANCC	1024	128	0.528302	25.8	68.8	91	24	180	VVNVWCD	GENNITP	GTNGTNAAYGTNTGGTGYGA	GGNGTDATRTTRTTYTCNCC	256	384	65.6	91	42.5893
Gas_514	XP_041359541.1_71978820_71979925	366	5	90	203	YRPHNLYC	NDIEGITG	TAYMGNCCNCAYAAYYTNTAYTG	CCNGTDATNCCYTCDATRTCRTT	4096	1152	0.62	24.3333	61.1	88.5	62	292	KEERDFP	DEYYWAT	AARGARGARMGNGAYTTYCC	GTNGCCCARTARTAYTCRTC	256	64	69	88.5	42.5777
Gas_515	XP_041355428.1_27987769_27988642	585	5	34	220	LTEEFIKT	VEYLLWGP	YTNACNGARGARTTYATHAARAC	GGNCCCCANARNARRTAYTCNAC	1536	4096	0.522222	40.1667	57.1	95	24	268	VFADTIP	FAKNVSG	GTNTTYGCNGAYACNATHCC	CCNSWNACRTTYTTNGCRAA	768	2048	63.1	90	42.5415
Gas_516	XP_041366417.1_64221245_64221795	393	5	11	133	QEHSFQTE	EGDFADIM	CARGARCAYWSNTTYCARACNGA	ATDATRTCNGCRAARTCNCCYTC	2048	768	0.439655	21.3333	59.9	91	1	179	SKYENWT	EQHVQLR	WSNAARTAYGARAAYTGGAC	CKNARYTGNACRTGYTGYTC	256	1024	64.9	91.5	42.5339
Gas_517	XP_041347672.1_10979690_10980440	351	4	50	158	AVIIFEIY	FMFAVGVQ	GCNGTNATHATHTTYGARATHTA	TGNACNCCNACNGCRAACATRAA	1728	1024	0.294118	11.2	62.3	92.5	28	171	TRFEIGQ	QWLITVP	ACNMGNTTYGARATHGGNCA	GGNACNGTDATNARCCAYTG	1536	768	66.4	96.5	42.486
Gas_518	XP_041352481.1_67802634_67805053	732	4	68	303	LKRMKGVY	KPWLLEVN	YTNAARMGNATGAARGGNGTNTA	TTNACYTCNARNARCCANGGYTT	4096	4096	0.423581	34.8	58	97	46	319	WQRLNHY	CQADILV	TGGCARMGNYTNAAYCAYTA	ACNARDATRTCNGCYTGRCA	512	768	67	93	42.4757
Gas_519	XP_041374329.1_1804827_1805451	435	5	50	186	LMGNQPIK	ADGTLKVW	YTNATGGGNAAYCARCCNATHAA	CANACYTTNARNGTNCCRTCNGC	1536	8192	0.453846	21.5	65.2	90	6	197	TGQPLEM	TERQMHT	ACNGGNCARCCNYTNGARAT	GTRTGCATYTGNCKYTCNGT	2048	256	64.4	87.5	42.4745
Gas_520	XP_041359209.1_6524802_6525960	450	5	15	156	LDCRLHQV	CKNGHYVS	YTNGAYTGYMGNYTNCAYCARGT	SWNACRTARTGNCCRTTYTTRCA	8192	2048	0.459259	24.3333	59.2	92.5	7	283	KTALHQA	IDGEDAR	AARACNGCNYTNCAYCARGC	CKNGCRTCYTCNCCRTCDAT	1024	768	62	93	42.4465
Gas_521	XP_041374827.1_16385949_16387168	774	3	94	343	ELTYYQWV	FADQYLRD	GARYTNACNTAYTAYCARTGGGT	TCNCKNARRTAYTGRTCNGCRAA	512	4096	0.213992	37	63.5	98	73	351	NTYYIPM	DGVFVIR	AAYACNTAYTAYATHCCNAT	CKDATNACRAANACNCCRTC	384	1536	66.3	97.5	42.3916
Gas_522	XP_041369241.1_84982285_84982957	453	5	23	165	FVRQLTNP	DGIYDVSE	TTYGTNMGNCARYTNACNAAYCC	TCNSWNACRTCRTADATNCCRTC	8192	6144	0.92	51	56.4	89	1	253	GVHLEEP	GCAKDIP	GGNGTNCAYYTNGARGARCC	GGDATRTCYTTNGCRCANCC	1024	384	65.5	92.5	42.3553
Gas_523	XP_041373653.1_50600975_50602628	474	6	214	363	EMHVYSQW	NFGKIKRV	GARATGCAYGTNTAYWSNCARTG	ACNCKYTTDATYTTNCCRAARTT	1024	1536	0.656934	38	61	93	200	371	SWVRAGI	KAILAHL	WSNTGGGTNMGNGCNGGNAT	ARRTGNGCNARDATNGCYTT	8192	3072	51.1	91.5	42.3332
Gas_524	XP_041349232.1_23361509_23362562	726	3	39	272	CLVAGTQC	QHLAGMKD	TGYYTNGTNGCNGGNACNCARTG	TCYTTCATNCCNGCNARRTGYTG	8192	1024	0.286344	31.25	62.7	96	8	294	TLVIAEH	IFQVADY	ACNYTNGTNATHGCNGARCA	TARTCNGCNACYTGRAADAT	3072	384	69.5	97.5	42.3235
Gas_525	XP_041348856.1_55178374_55179241	648	6	29	236	VMSVFEET	EEKERMAY	GTNATGWSNGTNTTYGARGARAC	TANGCCATNCKYTCYTTYTCYTC	2048	512	0.755208	61.2857	54.9	90.5	13	254	ALEPTRK	NAVIIEK	GCNYTNGARCCNACNMGNAA	TTYTCDATDATNACNGCRTT	8192	576	61.5	87	42.3094
Gas_526	XP_041373653.1_50609397_50610132	432	4	10	145	PYCFRQAQ	CGHRFRTN	CCNTAYTGYTTYMGNCARGCNCA	TTNGTNCKRAANCKRTGNCCRCA	2048	8192	0.379845	15.8	58.8	98.5	1	253	LVDWLDE	NVAWVPT	YTNGTNGAYTGGYTNGAYGA	GTNGGNACCCANGCNACRTT	1024	512	61.2	98	42.2794
Gas_527	XP_041367580.1_5105877_5107119	762	5	49	294	VHTWFNPY	AKYFRDNS	GTNCAYACNTGGTTYAAYCCNTA	SWRTTRTCNCKRAARTAYTTNGC	512	4096	0.380753	42.5	66.6	92.5	40	302	NEAHKRN	KGLSDMF	AAYGARGCNCAYAARMGNAA	AACATRTCNSWNARNCCYTT	512	2048	55.9	89	42.2374
Gas_528	XP_041357449.1_21115616_21118851	1032	5	126	461	LCKTVPKI	EEFMILTN	YTNTGYAARACNGTNCCNAARAT	TTNGTNARDATCATRAAYTCYTC	4096	768	0.747692	115.167	64.5	88.5	108	592	HPVLACT	HPLQCLA	CAYCCNGTNYTNGCNTGYAC	GCNARRCAYTGNARNGGRTG	2048	2048	58	84.5	42.1461
Gas_529	XP_041370074.1_71530451_71531712	1113	4	27	389	HKFPLFAK	EMARKGVL	CAYAARTTYCCNYTNTTYGCNAA	ARNACNCCYTTNCKNGCCATYTC	2048	4096	0.659091	99.6	59.5	91	19	399	VDGAEFK	ETFKLLA	GTNGAYGGNGCNGARTTYAA	GCNARNARYTTRAANGTYTC	512	2048	65.8	89.5	41.9081
Gas_530	XP_041371140.1_4831703_4832948	615	3	201	397	EKQDYIFC	KDMALEDI	GARAARCARGAYTAYATHTTYTG	ATRTCYTCNARNGCCATRTCYTT	192	512	0.56383	55.75	71.9	90	151	416	LFVCNVD	QPNLFKH	YTNTTYGTNTGYAAYGTNGA	TGYTTRAANARRTTNGGYTG	1024	512	67	92.5	41.8956
Gas_531	XP_041357130.1_102142062_102143288	1026	2	25	358	TIMKHPKE	DMYDPMRN	ACNATHATGAARCAYCCNAARGA	TTNCKCATNGGRTCRTACATRTC	384	256	0.2263	43.3333	68.9	97	13	388	ITEKPAD	MIYAVGG	ATHACNGARAARCCNGCNGA	CCNCCNACNGCRTADATCAT	768	384	69.3	100	41.8729
Gas_532	XP_041370273.1_33759480_33761613	1035	3	114	450	FNVTLEYH	DYDNFEHC	TTYAAYGTNACNYTNGARTAYCA	CARTGYTCRAARTTRTCRTARTC	2048	128	0.650456	106	70.8	87.5	28	470	ICNENMG	CFQDLNN	ATHTGYAAYGARAAYATGGG	TTRTTNARRTCYTGRAARCA	48	256	71.3	86	41.8592
Gas_533	XP_041354800.1_112175774_112177457	810	3	81	342	LQERPDDN	DPNFDEIK	YTNCARGARMGNCCNGAYGAYAA	TTDATYTCRTCRAARTTNGGRTC	4096	384	0.55	59.5	66.2	94	52	417	LFKTPHE	ADVNYIG	YTNTTYAARACNCCNCAYGA	CCDATRTARTTNACRTCNGC	1024	384	70.1	90.5	41.8435
Gas_534	XP_041349145.1_10957346_10958677	666	4	146	359	SVPADDKQ	QDPYVLYV	WSNGTNCCNGCNGAYGAYAARCA	ACRTANARNACRTANGGRTCYTG	8192	2048	0.665025	58.4	59.6	97	123	367	PQITYGA	VNAVFSA	CCNCARATHACNTAYGGNGC	GCNSWRAANACNGCRTTNAC	768	4096	57	96.5	41.8048
Gas_535	XP_041376157.1_53663820_53664663	489	5	30	184	QAPCEHAF	MELRLDMQ	CARGCNCCNTGYGARCAYGCNTT	TGCATRTCNARNCKNARYTCCAT	1024	2048	0.621622	46.6667	58.4	94	2	195	GYDIDRF	MVQREAA	GGNTAYGAYATHGAYMGNTT	GCNGCYTCNCKYTGNACCAT	768	512	62.7	87	41.7802
Gas_536	XP_041354832.1_112746471_112747371	723	4	29	261	MSDARQIM	TCPNPNQR	ATGWSNGAYGCNMGNCARATHAT	CKYTGRTTNGGRTTNGGRCANGT	6144	2048	0.615385	57.6	56	98.5	13	277	EHNPPVF	NAIEYIE	GARCAYAAYCCNCCNGTNTT	TCDATRTAYTCDATNGCRTT	512	288	66.5	89	41.7469
Gas_537	XP_041359782.1_93511617_93512370	618	5	43	240	EVFRNHWQ	GQNARDAL	GARGTNTTYMGNAAYCAYTGGCA	ARNGCRTCNCKNGCRTTYTGNCC	512	8192	0.528796	37.3333	64.1	93.5	32	259	DRRDTDP	HIGQYIA	GAYMGNMGNGAYACNGAYCC	GCDATRTAYTGNCCDATRTG	2048	288	56.4	89	41.7301
Gas_538	XP_041362052.1_31035394_31036290	621	5	65	263	FTRALCKN	DNPLPRYP	TTYACNMGNGCNYTNTGYAARAA	GGRTANCKNGGNARNGGRTTRTC	8192	8192	0.84492	79.8333	53.4	93.5	4	293	KGPCEGI	EDRQYQA	AARGGNCCNTGYGARGGNAT	GCYTGRTAYTGNCKRTCYTC	512	256	65.8	85.5	41.7288
Gas_539	XP_041363241.1_38644255_38645306	345	5	72	178	FQVRCVAQ	QHVCSNII	TTYCARGTNMGNTGYGTNGCNCA	ATDATRTTNSWRCANACRTGYTG	4096	3072	0.38	15.3333	54.5	95	27	248	LYHWEVA	FDAWYHM	YTNTAYCAYTGGGARGTNGC	ATRTGRTACCANGCRTCRAA	256	64	74.4	81.5	41.701
Gas_540	XP_041350986.1_70185054_70186197	588	5	62	249	TQKYFEET	QERYQQAY	ACNCARAARTAYTTYGARGARAC	TANGCYTGYTGRTANCKYTCYTG	256	1024	0.558011	44.1667	59	90	14	396	QDQAMLI	KAQMTSK	CARGAYCARGCNATGYTNAT	TTNSWNGTCATYTGNGCYTT	256	1024	60.1	93	41.689
Gas_541	XP_041363067.1_65452002_65452459	438	4	10	147	FFGDEQYG	EGPPTEDS	TTYTTYGGNGAYGARCARTAYGG	SWRTCYTCNGTNGGNGGNCCYTC	256	8192	0.51145	29.4	58	97	1	155	VCPGREG	IIDMEKQ	GTNTGYCCNGGNMGNGARGG	TGYTTYTCCATRTCDATDAT	2048	72	65	93	41.6881
Gas_542	XP_041367557.1_55973373_55974882	534	5	165	334	GSEHFTFY	FELGIHHL	GGNWSNGARCAYTTYACNTTYTA	ARRTGRTGDATNCCNARYTCRAA	4096	3072	0.759259	59	56.8	92.5	60	362	RYYETCE	HHYRKCD	MGNTAYTAYGARACNTGYGA	TCRCAYTTNCKRTARTGRTG	512	256	66.2	84.5	41.5502
Gas_543	XP_041378610.1_45308847_45309551	636	3	27	230	KVHYGEWN	GYDYDWIA	AARGTNCAYTAYGGNGARTGGAA	GCDATCCARTCRTARTCRTANCC	256	192	0.497436	55.5	71.4	90	6	239	CVIIHGK	YKIIFTK	TGYGTNATHATHCAYGGNAA	TTNGTRAADATDATYTTRTA	576	288	67.8	90.5	41.4124
Gas_544	XP_041350478.1_7243695_7244629	375	5	49	165	LNIWGGEH	MPEIKIPS	YTNAAYATHTGGGGNGGNGARCA	SWNGGDATYTTDATYTCNGGCAT	1536	2304	0.645455	32.8333	61.5	89	27	218	LVGCAIA	ENTFTLD	YTNGTNGGNTGYGCNATHGC	TCNARNGTRAANGTRTTYTC	3072	1024	61.5	90	41.2425
Gas_545	XP_041369266.1_32272929_32274074	501	5	121	279	YMQIEDDV	GDTFTVVF	TAYATGCARATHGARGAYGAYGT	AANACNACNGTRAANGTRTCNCC	96	4096	0.596026	40.6667	62.4	91	97	378	VQWRAKQ	EIAVFTA	GTNCARTGGMGNGCNAARCA	GCNGTRAANACNGCDATYTC	512	768	64.7	83	41.2379
Gas_546	XP_041368248.1_19794398_19794923	375	5	19	135	LYDFTYDG	YFENARQV	YTNTAYGAYTTYACNTAYGAYGG	ACYTGNCKNGCRTTYTCRAARTA	1024	1024	0.490909	23.8333	65.2	91.5	4	154	SYSMPQG	IKMNLYF	WSNTAYWSNATGCCNCARGG	AARTANARRTTCATYTTDAT	4096	192	57.7	88.5	41.2048
Gas_547	XP_041349360.1_48627722_48628989	1014	3	36	365	HNREYYFT	MIDDTPPQ	CAYAAYMGNGARTAYTAYTTYAC	TGNGGNGGNGTRTCRTCDATCAT	512	768	0.634069	110	65.3	93.5	12	405	CEYQNYT	QFTVTYR	TGYGARTAYCARAAYTAYAC	CKRTANGTNACNGTRAAYTG	64	1024	67.8	86	41.1488
Gas_548	XP_041360782.1_14497913_14499084	738	3	24	261	ETKMMRKK	VENIELKD	GARACNAARATGATGMGNAARAA	TCYTTNARYTCDATRTTYTCNAC	256	1536	0.515152	63.75	59.2	100	11	284	ENDLKEQ	IKTLTES	GARAAYGAYYTNAARGARCA	SWYTCNGTNARNGTYTTDAT	256	6144	58.6	100	41.141
Gas_549	XP_041363239.1_20188490_20189514	540	5	76	247	LNPYELEI	QYKTLFSK	YTNAAYCCNTAYGARYTNGARAT	TTNSWRAANARNGTYTTRTAYTG	4096	8192	0.678788	52.8333	54	88	66	333	YNEQFKN	FKELFAT	TAYAAYGARCARTTYAARAA	GTNGCRAANARYTCYTTRAA	64	512	70.4	87	41.133
Gas_550	XP_041377353.1_32418725_32419939	348	3	13	120	YLIPDKPK	CMNYTIPN	TAYYTNATHCCNGAYAARCCNAA	TTNGGDATNGTRTARTTCATRCA	3072	384	0.336634	21.5	65.7	96	4	248	MINTIFV	PGQLEEV	ATGATHAAYACNATHTTYGT	ACYTCYTCNARYTGNCCNGG	144	1024	63.3	97.5	41.1216
Gas_551	XP_041373616.1_53037206_53039105	1344	2	141	580	VVTGLDEM	DNIGNVFI	GTNGTNACNGGNYTNGAYGARAT	ATRAANACRTTNCCDATRTTRTC	8192	768	0.458629	135	62.9	91	112	635	AVNWCMD	DGMVKVF	GCNGTNAAYTGGTGYATGGA	AANACYTTNACCATNCCRTC	64	256	74.8	93	41.0606
Gas_552	XP_041372758.1_37191149_37192212	462	5	61	206	LPNITTKP	IWLDAVGP	YTNCCNAAYATHACNACNAARCC	GGNCCNACNGCRTCNARCCADAT	6144	3072	0.536232	30.3333	58.5	95	24	257	LHSVCPW	WFGGRVP	YTNCAYWSNGTNTGYCCNTG	GGNACNCKNCCNCCRAACCA	8192	1024	58	90	40.9872
Gas_553	XP_041378593.1_51973505_51974498	765	3	25	271	YFQRAIIQ	MIHYWTNF	TAYTTYCARMGNGCNATHATHCA	AARTTNGTCCARTARTGDATCAT	2304	96	0.736402	89	68.2	92	5	279	GQSAGAQ	AKYGNPN	GGNCARWSNGCNGGNGCNCA	TTNGGRTTNCCRTAYTTNGC	8192	512	54	100	40.9318
Gas_554	XP_041365828.1_38443017_38444381	1113	4	25	387	HHCVKKHP	AEEGVDIP	CAYCAYTGYGTNAARAARCAYCC	GGDATRTCNACNCCYTCYTCNGC	256	1536	0.768362	136.6	60.4	95.5	17	408	SLVVFDE	VTGLVQM	WSNYTNGTNGTNTTYGAYGA	ATYTGNACNARNCCNGTNAC	8192	4096	54.8	87.5	40.8797
Gas_555	XP_041350253.1_91398887_91401539	912	3	152	447	EVLTQEAQ	NEQMELMK	GARGTNYTNACNCARGARGCNCA	TTCATNARYTCCATYTGYTCRTT	4096	128	0.366782	60.25	62.5	94	144	478	KAKLEGQ	IEVEAQL	AARGCNAARYTNGARGGNCA	ARYTGNGCYTCNACYTCDAT	1024	768	63.2	97.5	40.8638
Gas_556	XP_041347609.1_8591543_8592992	534	2	132	301	MTDYYNAF	NTDIFLGM	ATGACNGAYTAYTAYAAYGCNTT	ATNCCNARRAADATRTCNGTRTT	256	3072	0.339506	42.3333	68.9	94	124	327	EYVNLYH	EFYPTYW	GARTAYGTNAAYYTNTAYCA	CARTANGTNGGRTARAAYTC	512	256	68.2	100	40.7862
Gas_557	XP_041373830.1_51794937_51795623	645	4	18	224	TLVMNIKK	EVVDKFSF	ACNYTNGTNATGAAYATHAARAA	AANSWRAAYTTRTCNACNACYTC	1536	4096	0.884211	63.4	60	95.5	4	233	FMVMTFN	IYLISMT	TTYATGGTNATGACNTTYAA	GTCATNSWDATNARRTADAT	64	2304	57.6	93	40.7675
Gas_558	XP_041374722.1_3813756_3814777	729	5	42	276	RMQWFIVH	VKTIKMTL	MGNATGCARTGGTTYATHGTNCA	ARNGTCATYTTDATNGTYTTNAC	384	1536	0.604444	62	65.4	93.5	9	285	KIEIAVQ	VVLCYVL	AARATHGARATHGCNGTNCA	ARNACRTARCANARNACNAC	576	4096	53.8	84.5	40.755
Gas_559	XP_041357450.1_21228474_21230015	1062	3	56	401	ILAEHFYD	FGRKYMLL	ATHYTNGCNGARCAYTTYTAYGA	ARNARCATRTAYTTNCKNCCRAA	1536	4096	0.612121	102.5	63.2	90	9	443	WLQECFT	KIQIPAQ	TGGYTNCARGARTGYTTYAC	TGNGCNGGDATYTGDATYTT	128	576	68	90.5	40.6598
Gas_560	XP_041365493.1_21992491_21993161	354	5	58	167	IRNFNIGF	YKFEEIFS	ATHMGNAAYTTYAAYATHGGNTT	SWRAADATYTCYTCRAAYTTRTA	2304	768	0.62	26.6667	59.2	86.5	3	232	CQLAITE	MKPEIED	TGYCARYTNGCNATHACNGA	TCYTCDATYTCNGGYTTCAT	1536	96	69.6	85.5	40.6287
Gas_561	XP_041361290.1_26802758_26803290	360	3	21	132	FICVGQVN	GQHHLVRQ	TTYATHTGYGTNGGNCARGTNAA	TGNCKNACNARRTGRTGYTGNCC	1536	8192	0.428571	24.25	59.4	98	1	156	RGPNKVP	DFDATKR	MGNGGNCCNAAYAARGTNCC	CKYTTNGTNGCRTCRAARTC	2048	512	63	100	40.6194
Gas_562	XP_041353450.1_98619777_98620536	435	7	70	206	VRDPVTFK	KTMYHSLP	GTNMGNGAYCCNGTNACNTTYAA	GGNARNSWRTGRTACATNGTYTT	8192	4096	0.553846	28.375	59	92	31	221	FIGSMQQ	GFLGCLG	TTYATHGGNWSNATGCARCA	CCNARRCANCCNARRAANCC	768	4096	47.7	87	40.5916
Gas_563	XP_041363857.1_17662957_17663505	387	6	22	142	REQILECK	CGAVAPNV	MGNGARCARATHYTNGARTGYAA	ACRTTNGGNGCNACNGCNCCRCA	3072	4096	0.561404	28.2857	59	91.5	9	156	IDNRESF	TDLLVAQ	ATHGAYAAYMGNGARWSNTT	TGNGCNACNARNARRTCNGT	3072	8192	48	94	40.5403
Gas_564	XP_041371677.1_8225910_8226762	393	5	15	137	KELEERET	YDNIHAER	AARGARYTNGARGARMGNGARAC	CKYTCNGCRTGDATRTTRTCRTA	2048	768	0.637931	25.5	53.9	91	5	150	PYNKLTW	KEQLIKD	CCNTAYAAYAARYTNACNTG	TCYTTDATNARYTGYTCYTT	1024	384	67.2	88.5	40.5204
Gas_565	XP_041353535.1_101056113_101056884	429	3	49	183	QNAKLQVE	QMDYDKLR	CARAAYGCNAARYTNCARGTNGA	CKNARYTTRTCRTARTCCATYTG	2048	512	0.25	23	64.9	96	23	246	QKLEDQN	MDVEIQK	CARAARYTNGARGAYCARAA	TTYTGDATYTCNACRTCCAT	256	96	73.6	85.5	40.4662
Gas_566	XP_041377068.1_39824649_39827227	1029	2	221	555	LVRYIEWF	FWTAPELL	YTNGTNMGNTAYATHGARTGGTT	ARNARYTCNGGNGCNGTCCARAA	3072	4096	0.687708	118	64.3	94	199	630	MAGYTYF	IMELAWD	ATGGCNGGNTAYACNTAYTT	TCCCANGCNARYTCCATDAT	256	192	70	93	40.4632
Gas_567	XP_041375111.1_53268878_53269725	555	5	26	202	DDEPTAKP	EEPTAYSV	GAYGAYGARCCNACNGCNAARCC	ACNSWRTANGCNGTNGGYTCYTC	1024	8192	0.774648	45.3333	56.6	91	5	215	TDQIPVN	AWEHMSS	ACNGAYCARATHCCNGTNAA	SWNSWCATRTGYTCCCANGC	768	1024	60.4	90	40.4047
Gas_568	XP_041357603.1_43773188_43774238	681	3	19	237	GNNFRFHH	HNPRDIKT	GGNAAYAAYTTYMGNTTYCAYCA	GTYTTDATRTCNCKNGGRTTRTG	1024	1536	0.490566	61.25	61.5	90	8	245	VHYTWYG	WNTTVGE	GTNCAYTAYACNTGGTAYGG	TCNCCNACNGTNGTRTTCCA	128	512	68.8	95	40.3632
Gas_569	XP_041374120.1_54094486_54095718	567	3	98	278	EQSGFWKQ	HAGWRGTL	GARCARWSNGGNTTYTGGAARCA	ARNGTNCCNCKCCANCCNGCRTG	1024	8192	0.425287	44.5	57.9	98	71	295	NKIQAFY	AMVRDFG	AAYAARATHCARGCNTTYTA	CCRAARTCNCKNACCATNGC	192	512	70.5	90.5	40.2806
Gas_570	XP_041363701.1_18327351_18328039	441	5	52	190	IFMRSIET	WEAIVTLL	ATHTTYATGMGNWSNATHGARAC	ARNARNGTNACDATNGCYTCCCA	4608	6144	0.51145	28.5	51.5	87.5	20	206	FVNEYTW	AYIADKD	TTYGTNAAYGARTAYACNTG	TCYTTRTCNGCDATRTANGC	256	384	70.4	90	40.2455
Gas_571	XP_041349357.1_48384518_48385565	693	3	147	369	NGVPLYWT	DFTPPEPG	AAYGGNGTNCCNYTNTAYTGGAC	CCNGGYTCNGGNGGNGTRAARTC	2048	2048	0.680556	74.5	59.3	96	93	389	HPVDTAF	DGCKAAV	CAYCCNGTNGAYACNGCNTT	ACNGCNGCYTTRCANCCRTC	1024	512	68	90	40.2215
Gas_572	XP_041356624.1_63591366_63591929	393	5	42	164	DTMVLETW	KDDHFKRD	GAYACNATGGTNYTNGARACNTG	TCNCKYTTRAARTGRTCRTCYTT	2048	512	0.465517	20.5	60.3	91.5	28	184	QNVCVEI	KPCSLGF	CARAAYGTNTGYGTNGARAT	AANCCNARNSWRCANGGYTT	256	8192	58.4	90	40.2115
Gas_573	XP_041364610.1_28588172_28589985	408	7	26	153	DGCAFSFG	FAPLTEYL	GAYGGNTGYGCNTTYWSNTTYGG	ARRTAYTCNGTNARNGGNGCRAA	4096	8192	0.644628	29.5	47.4	93	6	166	PDGGWGW	GWRGTLL	CCNGAYGGNGGNTGGGGNTG	ARNARNGTNCCNCKCCANCC	512	8192	51.1	93	40.1969
Gas_574	XP_041356896.1_12328776_12329997	435	5	118	254	FYDIPLAF	YPKTIALP	TTYTAYGAYATHCCNYTNGCNTT	GGNARNGCDATNGTYTTNGGRTA	3072	6144	0.700787	40.5	58.8	87.5	23	347	QQDCSEF	ECGHYYC	CARCARGAYTGYWSNGARTT	CARTARTARTGNCCRCAYTC	512	128	61.6	90	40.1957
Gas_575	XP_041360089.1_27282763_27284209	387	4	195	315	SCDLKAFP	MVDFLKIT	WSNTGYGAYYTNAARGCNTTYCC	GTDATYTTNARRAARTCNACCAT	8192	768	0.631579	28.6	62.4	94	174	325	NGGLHQD	QTKRNYS	AAYGGNGGNYTNCAYCARGA	SWRTARTTNCKYTTNGTYTG	1024	2048	60.4	91	40.0946
Gas_576	XP_041374168.1_21115977_21117252	555	3	80	256	MQIFFPYA	FDDYNWDW	ATGCARATHTTYTTYCCNTAYGC	CARTCCCARTTRTARTCRTCRAA	192	64	0.686747	61.5	66.2	98	26	352	VILVQVH	GWADPRD	GTNATHYTNGTNCARGTNCA	TCNCKNGGRTCNGCCCANCC	3072	1024	57.4	92.5	40.0339
Gas_577	XP_041360685.1_41095102_41097331	510	2	100	261	YKHCAYDP	IWHNKCPH	TAYAARCAYTGYGCNTAYGAYCC	TGNGGRCAYTTRTTRTGCCADAT	256	192	0.418301	45	70.9	94	82	295	VIYCGPH	EINIHFL	GTNATHTAYTGYGGNCCNCA	ARRAARTGDATRTTDATYTC	768	288	69.7	93	39.9604
Gas_578	XP_041363709.1_74848858_74849818	819	3	48	312	YLSQNGKI	FADIGWGE	TAYYTNWSNCARAAYGGNAARAT	TCNCCCCANCCDATRTCNGCRAA	8192	768	0.501946	65.5	61.2	94	9	327	VAPTEKV	FEAHYCA	GTNGCNCCNACNGARAARGT	GCRCARTARTGNGCYTCRAA	1024	128	67.6	90.5	39.937
Gas_579	XP_041353535.1_101060870_101062258	384	4	135	254	TKDLEREN	VENQKLQR	ACNAARGAYYTNGARMGNGARAA	CKYTGNARYTTYTGRTTYTCNAC	4096	2048	0.610619	27.6	59.4	92.5	123	305	LRERNEK	EQMEFDL	YTNMGNGARMGNAAYGARAA	ARRTCRAAYTCCATYTGYTC	4096	64	63.2	91	39.5487
Gas_580	XP_041377181.1_3102561_3105341	810	2	342	603	LIHKEHYC	FTDENMVV	YTNATHCAYAARGARCAYTAYTG	ACNACCATRTTYTCRTCNGTRAA	768	256	0.585903	67	70.3	91	331	642	CSIVFYK	KNEPYKR	TGYWSNATHGTNTTYTAYAA	CKYTTRTANGGYTCRTTYTT	1536	256	65.6	96.5	39.5187
Gas_581	XP_041352688.1_75692924_75693649	432	7	76	211	LLYCCVYG	PEPAIFRT	YTNYTNTAYTGYTGYGTNTAYGG	GTNCKRAADATNGCNGGYTCNGG	4096	6144	0.643411	32.75	54.8	87	53	219	LLGGIFT	MDVYEVS	YTNYTNGGNGGNATHTTYAC	SWNACYTCRTANACRTCCAT	6144	512	56.4	84	39.4919
Gas_582	XP_041349354.1_48263601_48265238	630	3	133	334	LSFKTHHE	CDTHYCTN	YTNWSNTTYAARACNCAYCAYGA	TTNGTRCARTARTGNGTRTCRCA	8192	512	0.592784	64.75	62	87.5	3	342	HWVGFED	DCTCAVV	CAYTGGGTNGGNTTYGARGA	ACNACNGCRCANGTRCARTC	128	512	69.7	92.5	39.4664
Gas_583	XP_041370845.1_25562944_25564132	918	2	68	365	SHPTWKEF	TYELKVEA	WSNCAYCCNACNTGGAARGARTT	GCYTCNACYTTNARYTCRTANGT	2048	2048	0.47079	87.3333	63.7	91	59	373	LEDWQMD	VTNRHKQ	YTNGARGAYTGGCARATGGA	TGYTTRTGNCKRTTNGTNAC	64	1024	69.6	96.5	39.4369
Gas_584	XP_041348588.1_44010224_44011490	486	5	123	276	VEFEAMKH	IQVTEVRK	GTNGARTTYGARGCNATGAARCA	TTNCKNACYTCNGTNACYTGDAT	256	6144	0.524476	28.1667	66.6	95	97	289	NLTDYAE	EQSESEK	AAYYTNACNGAYTAYGCNGA	TTYTCNSWYTCNSWYTGYTC	1024	4096	46.8	88.5	39.4225
Gas_585	XP_041361053.1_33485122_33486084	459	4	93	237	YFQSWVYW	TFGWWVGW	TAYTTYCARWSNTGGGTNTAYTG	CANCCNACCCACCANCCRAANGT	1024	512	0.724638	52.2	55.1	92.5	10	252	GNLLFQY	YYDKPFR	GGNAAYYTNYTNTTYCARTA	CKRAANGGYTTRTCRTARTA	2048	256	64.2	91	39.3931
Gas_586	XP_041358856.1_48234985_48235804	360	4	100	211	NVGGVKHE	EIRKEAES	AAYGTNGGNGGNGTNAARCAYGA	SWYTCNGCYTCYTTNCKDATYTC	2048	6144	0.180952	8	53.9	98.5	2	241	KPEVKIA	WDLLEKP	AARCCNGARGTNAARATHGC	GGYTTYTCNARNARRTCCCA	384	512	62.3	93	39.3626
Gas_587	XP_041377136.1_294087_294984	477	5	93	243	EDLNWLQW	KNRGYAQN	GARGAYYTNAAYTGGYTNCARTG	TTYTGNGCRTANCCNCKRTTYTT	1024	2048	0.769231	57	59.9	93.5	3	272	LAEDYIN	QISQLQR	YTNGCNGARGAYTAYATHAA	CKYTGNARYTGNSWDATYTG	768	6144	52	87	39.0257
Gas_588	XP_041349145.1_10944908_10946381	663	3	159	371	PRNVDAYV	NPWFAEWY	CCNMGNAAYGTNGAYGCNTAYGT	TACCAYTCNGCRAACCANGGRTT	4096	128	0.645631	68.5	65.6	90	91	442	MEAMVYA	CGQNYNG	ATGGARGCNATGGTNTAYGC	CCRTTRTARTTYTGNCCRCA	64	128	66.1	88	39.0243
Gas_589	XP_041377908.1_23195519_23196352	699	2	20	244	PTQSFCFC	FIVCWLPF	CCNACNCARWSNTTYTGYTTYTG	AANGGNARCCARCANACDATRAA	4096	1536	0.709677	48.6667	57.7	97	7	287	MPPLIGW	IYGFMNK	ATGCCNCCNYTNATHGGNTG	TTRTTCATRAANCCRTADAT	1536	96	68.8	100	39.0062
Gas_590	XP_041371607.1_30476557_30477102	417	5	35	165	KVDITFFP	MFMLLVAE	AARGTNGAYATHACNTTYTTYCC	TCNGCNACNARNARCATRAACAT	768	2048	0.572581	21.8333	60.6	91.5	14	174	VLIHHDG	VPATSEA	GTNYTNATHCAYCAYGAYGG	GCYTCNSWNGTNGCNGGNAC	768	8192	54	90	38.9334
Gas_591	XP_041372171.1_9031206_9032773	387	5	140	260	HEGKYNEE	TMGDSYNV	CAYGARGGNAARTAYAAYGARGA	ACRTTRTANSWRTCNCCCATNGT	256	2048	0.780702	40.3333	60.5	87.5	9	319	EHRLWNG	QFSDNVT	GARCAYMGNYTNTGGAAYGG	GTNACRTTRTCNSWRAAYTG	512	1024	58.4	87.5	38.9005
Gas_592	XP_041353849.1_111482489_111483082	366	5	24	137	YQWIHLNI	WFGPNEVS	TAYCARTGGATHCAYYTNAAYAT	SWNACYTCRTTNGGNCCRAACCA	384	2048	0.364486	16.1667	64.3	93.5	10	146	VMLALFC	ATSMGVF	GTNATGYTNGCNYTNTTYTG	AANACNCCCATNSWNGTNGC	2048	4096	51.8	87	38.891
Gas_593	XP_041358119.1_40447897_40449037	663	3	78	290	IFVLGHDC	HYHLEEAT	ATHTTYGTNYTNGGNCAYGAYTG	GTNGCYTCYTCNARRTGRTARTG	3072	1024	0.558252	58.25	63.3	96	67	299	YWLLQGT	HFRKAFP	TAYTGGYTNYTNCARGGNAC	GGRAANGCYTTNCKRAARTG	1024	512	58.5	92.5	38.8668
Gas_594	XP_041374329.1_1824718_1825486	351	5	101	209	VLSFMFKT	YIGGLPQN	GTNYTNWSNTTYATGTTYAARAC	TTYTGNGGNARNCCNCCDATRTA	4096	6144	0.509804	26.3333	55.4	89	31	233	ANNYIGY	GFQGCLA	GCNAAYAAYTAYATHGGNTA	GCNARRCANCCYTGRAANCC	384	1024	63.8	87	38.8069
Gas_595	XP_041348054.1_25860432_25861719	894	4	24	313	SANNMYNI	DFYKYSER	WSNGCNAAYAAYATGTAYAAYAT	CKYTCNSWRTAYTTRTARAARTC	1024	2048	0.684411	70.4	57.1	98.5	8	330	KTGGRLE	YQKQLIG	AARACNGGNGGNMGNYTNGA	CCDATNARYTGYTTYTGRTA	8192	384	57.7	85.5	38.8052
Gas_596	XP_041346638.1_79833042_79833780	576	3	11	194	CSDLTKFD	EDCANIPT	TGYWSNGAYYTNACNAARTTYGA	GTNGGDATRTTNGCRCARTCYTC	8192	768	0.502825	46.25	63.3	92	2	210	HFELTDE	EAYAFPG	CAYTTYGARYTNACNGAYGA	CCNGGRAANGCRTANGCYTC	512	512	65.6	90.5	38.7962
Gas_597	XP_041371139.1_4831703_4832958	516	2	186	349	FEKEKQDY	CCTPAMLY	TTYGARAARGARAARCARGAYTA	TANARCATNGCNGGNGTRCARCA	128	2048	0.480263	49	67.1	94	142	399	CNVDQDP	QPNVFEH	TGYAAYGTNGAYCARGAYCC	TGYTCRAANACRTTNGGYTG	128	256	72	89.5	38.7834
Gas_598	XP_041376644.1_13810140_13811451	606	2	95	288	YYPLVNIC	PYKILQAI	TAYTAYCCNYTNGTNAAYATHTG	ATNGCYTGNARDATYTTRTANGG	3072	3072	0.390374	42.6667	60.9	94	87	311	WKFFDAH	YCAFNDK	TGGAARTTYTTYGAYGCNCA	TTRTCRTTRAANGCRCARTA	64	128	75.4	93	38.7824
Gas_599	XP_041353821.1_110666979_110668030	765	6	111	357	QYFDEIDA	PKDWTTSV	CARTAYTTYGAYGARATHGAYGC	ACNSWNGTNGTCCARTCYTTNGG	192	4096	0.657143	52.2857	62.7	90.5	91	368	YSFDDLD	EISKRKR	TAYWSNTTYGAYGAYYTNGA	CKYTTNCKYTTNSWDATYTC	2048	6144	39.9	91.5	38.7542
Gas_600	XP_041357639.1_51155238_51156462	858	3	66	343	MPFYADFT	EFFTWLLW	ATGCCNTTYTAYGCNGAYTTYAC	CANARNARCCANGTRAARAAYTC	256	2048	0.719101	107.75	61.4	90	40	356	DKQLQTV	NPFLYAS	GAYAARCARYTNCARACNGT	SWNGCRTANARRAANGGRTT	512	4096	57.8	95	38.7255
Gas_601	XP_041348751.1_50764112_50765210	588	3	13	200	RKAMMLVH	EVFPRIYN	MGNAARGCNATGATGYTNGTNCA	TTRTADATNCKNGGRAANACYTC	2048	3072	0.596685	63	61.8	98	4	210	QPVSLEG	KDWVTAD	CARCCNGTNWSNYTNGARGG	TCNGCNGTNACCCARTCYTT	8192	256	56.8	92.5	38.6839
Gas_602	XP_041349035.1_62457073_62458199	393	4	267	389	PLQRMQNI	EAIPKLVA	CCNYTNCARMGNATGCARAAYAT	GCNACNARYTTNGGDATNGCYTC	2048	6144	0.258621	8.8	59.9	97	200	398	GSAFFLV	QYRIPPD	GGNWSNGCNTTYTTYYTNGT	TCNGGNGGDATNCKRTAYTG	8192	1536	52.3	96	38.6374
Gas_603	XP_041361297.1_8873030_8874863	669	3	151	365	CYLEGAWT	GFADRNLF	TGYTAYYTNGARGGNGCNTGGAC	AANARRTTNCKRTCNGCRAANCC	1024	8192	0.613861	64.25	60.5	92	126	476	REWFKAW	PVQFFTG	MGNGARTGGTTYAARGCNTG	CCNGTRAARAAYTGNACNGG	256	512	68.2	88	38.6096
Gas_604	XP_041358359.1_19181376_19182445	603	4	153	345	MFTSEMAE	DEAKYYQM	ATGTTYACNWSNGARATGGCNGA	ATYTGRTARTAYTTNGCYTCRTC	1024	256	0.510753	43	61.8	92.5	113	362	KTLYEFY	KVTQRTR	AARACNYTNTAYGARTTYTA	CKNGTNCKYTGNGTNACYTT	512	4096	59.4	87.5	38.5986
Gas_605	XP_041377013.1_40875631_40876762	483	5	31	183	TFGNILVC	YYGFLFNL	ACNTTYGGNAAYATHYTNGTNTG	ARRTTRAANARRAANCCRTARTA	6144	2048	0.410959	24.6667	57.3	90	6	245	YLNDAKA	DPTSTEM	TAYYTNAAYGAYGCNAARGC	ATYTCNGTNSWNGTNGGRTC	512	4096	55.8	91.5	38.5542
Gas_606	XP_041370236.1_86888486_86889204	537	3	31	201	LNPHWDDE	DHGLPGYN	YTNAAYCCNCAYTGGGAYGAYGA	TTRTANCCNGGNARNCCRTGRTC	512	4096	0.621951	54.5	65.1	96	5	214	NEQMGLT	CKLPVAT	AAYGARCARATGGGNYTNAC	GTNGCNACNGGNARYTTRCA	256	2048	62.9	85.5	38.5248
Gas_607	XP_041354410.1_8516313_8516955	579	3	17	201	VGLEKQHG	NMEDPDWY	GTNGGNYTNGARAARCARCAYGG	TACCARTCNGGRTCYTCCATRTT	2048	64	0.682353	58	68.9	94	9	216	DSVDTLV	EEGFVPR	GAYWSNGTNGAYACNYTNGT	CKNGGNACRAANCCYTCYTC	8192	1024	51	95	38.4689
Gas_608	XP_041350099.1_85159079_85160332	1002	3	23	348	YEFGPAKP	AWYHVKGR	TAYGARTTYGGNCCNGCNAARCC	CKNCCYTTNACRTGRTACCANGC	1024	1024	0.73871	114.5	66.1	96	3	356	DTKAAQQ	YPTSEEP	GAYACNAARGCNGCNCARCA	GGYTCYTCNSWNGTNGGRTA	512	2048	54.4	86	38.4636
Gas_609	XP_041366836.1_38374096_38374732	366	4	12	125	RYGIVKGY	DNFVKKGS	MGNTAYGGNATHGTNAARGGNTA	SWNCCYTTYTTNACRAARTTRTC	6144	2048	0.308411	16	60.2	94	2	164	FTNNFVE	GQKTEFG	TTYACNAAYAAYTTYGTNGA	CCRAAYTCNGTYTTYTGNCC	256	256	67.4	82	38.4012
Gas_610	XP_041369030.1_76101729_76102317	399	3	49	173	PDVKDVDK	EQLQDLVG	CCNGAYGTNAARGAYGTNGAYAA	CCNACNARRTCYTGNARYTGYTC	1024	4096	0.381356	25.25	52.8	92	19	184	RIPDKCF	DATKCLE	MGNATHCCNGAYAARTGYTT	TCNARRCAYTTNGTNGCRTC	768	1024	69.9	97.5	38.3557
Gas_611	XP_041351141.1_18964720_18966037	852	4	112	387	CIIVCAPF	QYTNNSIH	TGYATHATHGTNTGYGCNCCNTT	TGDATNSWRTTRTTNGTRTAYTG	2304	3072	0.836431	105.8	58.7	91	88	395	FHTFLVY	FFLYCLT	TTYCAYACNTTYYTNGTNTA	GTNARRCARTANARRAARAA	1024	1024	58	85.5	38.3261
Gas_612	XP_041355094.1_14674835_14675250	375	3	11	127	NFERFNNI	MNFPSYLA	AAYTTYGARMGNTTYAAYAAYAT	GCNARRTANSWNGGRAARTTCAT	512	4096	0.700935	36.75	54.8	94	3	135	MCCYKDF	YKHIVHS	ATGTGYTGYTAYAARGAYTT	SWRTGNACDATRTGYTTRTA	32	768	69.3	92.5	38.2724
Gas_613	XP_041359497.1_14810519_14811725	726	2	130	363	FDILKDKA	WCQKTMGK	TTYGAYATHYTNAARGAYAARGC	TTNCCCATNGTYTTYTGRCACCA	768	128	0.393805	58.6667	66.6	91	122	392	QPGFEFQ	YGYNTID	CARCCNGGNTTYGARTTYCA	TCDATNGTRTTRTANCCRTA	256	384	68.7	93	38.2143
Gas_614	XP_041350142.1_2971965_2972582	468	4	23	170	GMEKWFDY	EVAVKHKG	GGNATGGARAARTGGTTYGAYTA	CCYTTRTGYTTNACNGCNACYTC	64	1024	0.589928	32.6	70.3	92.5	6	180	HPRVKPE	MGPLLRM	CAYCCNMGNGTNAARCCNGA	ATNCKNARNARNGGNCCCAT	2048	8192	53.8	84	38.0608
Gas_615	XP_041349354.1_48253457_48254180	480	3	45	196	YKWQIHHG	YVHNSTDL	TAYAARTGGCARATHCAYCAYGG	ARRTCNGTNSWRTTRTGNACRTA	96	8192	0.626761	47.25	62	88	4	206	VHDIAGN	MVLQFRA	GTNCAYGAYATHGCNGGNAA	GCNCKRAAYTGNARNACCAT	768	1024	66.1	92.5	38.0437
Gas_616	XP_041361979.1_19532359_19533582	426	3	39	172	KHIAYVFD	ADQPHLLQ	AARCAYATHGCNTAYGTNTTYGA	TGNARNARRTGNGGYTGRTCNGC	768	8192	0.398058	23	63.1	94	9	185	RDFLSYA	EDYFGMA	MGNGAYTTYYTNWSNTAYGC	GCCATNCCRAARTARTCYTC	8192	64	59.1	95	38.0043
Gas_617	XP_041365967.1_50815939_50817162	849	4	30	304	QKPVLKYN	NYTPTKPY	CARAARCCNGTNYTNAARTAYAA	TANGGYTTNGTNGGNGTRTARTT	2048	2048	0.85124	106.8	59.8	97	18	414	SLKKQLP	YYKKGSK	WSNYTNAARAARCARYTNCC	TTNSWNCCYTTYTTRTARTA	8192	1024	44.2	91	37.997
Gas_618	XP_041348970.1_60109972_60111646	672	2	302	517	GADPCFDE	VWKRCGMK	GGNGCNGAYCCNTGYTTYGAYGA	TTCATNCCRCANCKYTTCCANAC	1024	512	0.473684	64.3333	66.7	91	221	538	FKHMNFY	KTDIIPL	TTYAARCAYATGAAYTTYTA	ARNGGDATDATRTCNGTYTT	32	1152	70.6	89.5	37.9932
Gas_619	XP_041371114.1_45016021_45016702	600	5	50	241	IIDMCIVH	VMCHGSHV	ATHATHGAYATGTGYATHGTNCA	ACRTGNSWNCCRTGRCACATNAC	432	2048	0.668478	43.3333	56.6	92.5	36	256	RQSLHFT	GHVRTLV	MGNCARWSNYTNCAYTTYAC	ACNARNGTNCKNACRTGNCC	8192	8192	48.6	93	37.974
Gas_620	XP_041377178.1_49305550_49306120	372	5	13	128	EFLLTTFY	DIERGQAF	GARTTYYTNYTNACNACNTTYTA	AANGCYTGNCCNCKYTCDATRTC	8192	3072	0.53211	28.5	56.5	90	5	136	SFWKAVK	GIEFLIT	WSNTTYTGGAARGCNGTNAA	GTDATNARRAAYTCDATNCC	1024	1152	60.2	85.5	37.9205
Gas_621	XP_041348081.1_26583392_26584719	948	2	11	318	SNCGVQVN	NDGPILWA	WSNAAYTGYGGNGTNCARGTNAA	GCCCANARDATNGGNCCRTCRTT	8192	1536	0.5625	93	59.8	100	1	329	PRTPTKK	EQLIPTA	CCNMGNACNCCNACNAARAA	GCNGTNGGDATNARYTGYTC	4096	1536	57.9	96.5	37.8999
Gas_622	XP_041354506.1_22730015_22730974	603	5	110	302	LEFCESGN	NFYLVRQP	YTNGARTTYTGYGARWSNGGNAA	GGYTGNCKNACNARRTARAARTT	8192	4096	0.666667	52.6667	53.4	94	20	314	LQVIAKG	EGDREKE	YTNCARGTNATHGCNAARGG	TCYTTYTCNCKRTCNCCYTC	1536	512	60.5	81.5	37.8975
Gas_623	XP_041364817.1_80523922_80524623	366	3	28	141	GGYTGVDA	INCEGCEY	GGNGGNTAYACNGGNGTNGAYGC	TAYTCRCANCCYTCRCARTTDAT	4096	384	0.622642	33.25	59.4	92	2	185	VNRPKME	YCQIMTL	GTNAAYMGNCCNAARATGGA	ARNGTCATDATYTGRCARTA	512	192	72	86	37.8246
Gas_624	XP_041361106.1_40110055_40111157	585	3	178	364	EICQGFNA	ADYRIYKA	GARATHTGYCARGGNTTYAAYGC	GCYTTRTADATNCKRTARTCNGC	384	1536	0.615819	53.5	64	88	136	379	YVFGVCE	QKQTLTN	TAYGTNTTYGGNGTNTGYGA	TTNGTNARNGTYTGYTTYTG	512	1024	64.4	90.5	37.766
Gas_625	XP_041364150.1_37207867_37209332	756	5	95	338	PIVIHLKD	YDCPPSEC	CCNATHGTNATHCAYYTNAARGA	CAYTCNSWNGGNGGRCARTCRTA	4608	4096	0.62931	63	56.2	97.5	19	353	VSEEKFA	WYSYQYY	GTNWSNGARGARAARTTYGC	TARTAYTGRTANSWRTACCA	1024	256	46.4	87.5	37.693
Gas_626	XP_041367383.1_68944606_68945602	687	2	53	273	QDFFTLKP	FNKEYDLP	CARGAYTTYTTYACNYTNAARCC	GGNARRTCRTAYTCYTTRTTRAA	1024	512	0.464115	44.3333	66	94	20	290	MNFQDRQ	AYIGEDK	ATGAAYTTYCARGAYMGNCA	TTRTCYTCNCCDATRTANGC	128	384	69.2	89.5	37.6421
Gas_627	XP_041358349.1_14824504_14825710	912	2	93	388	IIFTMPAF	GKDIQETR	ATHATHTTYACNATGCCNGCNTT	CKNGTYTCYTGDATRTCYTTNCC	1152	1536	0.361111	65.3333	65.3	91	46	396	NLMKEND	CPQRYGY	AAYYTNATGAARGARAAYGA	TANCCRTANCKYTGNGGRCA	128	1024	67	93	37.6362
Gas_628	XP_041354313.1_5181343_5182360	549	3	28	202	PYGEIWCQ	CWGPYVTS	CCNTAYGGNGARATHTGGTGYCA	SWNGTNACRTANGGNCCCCARCA	384	4096	0.692771	55.5	69.6	88	1	240	INLGVAD	INVLVYS	ATHAAYYTNGGNGTNGCNGA	SWRTANACNARNACRTTDAT	3072	6144	56	92.5	37.6058
Gas_629	XP_041348684.1_47912122_47912731	348	5	15	122	TSQTAVMQ	KAANNPDL	ACNWSNCARACNGCNGTNATGCA	ARRTCNGGRTTRTTNGCNGCYTT	8192	2048	0.12	4.16667	55.5	92.5	1	216	TCVPLPK	EHAYSSV	ACNTGYGTNCCNYTNCCNAA	ACNSWNSWRTANGCRTGYTC	4096	8192	48.6	97	37.483
Gas_630	XP_041349525.1_76995744_76997672	384	5	356	475	DADAGTDG	NGQVTYSI	GAYGCNGAYGCNGGNACNGAYGG	ATNSWRTANGTNACYTGNCCRTT	2048	8192	0.714286	38.1667	51.9	92.5	215	524	VTDVNDN	DGGTPAL	GTNACNGAYGTNAAYGAYAA	ARNGCNGGNGTNCCNCCRTC	512	4096	59.8	85.5	37.467
Gas_631	XP_041363099.1_14628040_14629507	366	5	335	448	PVCKDPYC	YCGKRFTT	CCNGTNTGYAARGAYCCNTAYTG	GTNGTRAANCKYTTNCCRCARTA	1024	2048	0.640777	26	63.6	92.5	321	457	YTRVRTP	EELLQHL	TAYACNMGNGTNMGNACNCC	ARRTGYTGNARNARYTCYTC	8192	2048	42.4	92.5	37.4402
Gas_632	XP_041377033.1_16021162_16022342	522	3	56	221	VFLAYEQN	NYGYLKSY	GTNTTYYTNGCNTAYGARCARAA	TANSWYTTNARRTANCCRTARTT	2048	8192	0.64557	53	57.6	89.5	40	234	FKTDLIH	CNNENEK	TTYAARACNGAYYTNATHCA	TTYTCRTTYTCRTTRTTRCA	768	64	65.5	93	37.3887
Gas_633	XP_041366047.1_19923968_19924518	345	3	62	168	VDVFLHYE	DAVVQTYA	GTNGAYGTNTTYYTNCAYTAYGA	GCRTANGTYTGNACNACNGCRTC	2048	2048	0.54	31.75	61	90	2	179	IGKDMVQ	FKDINKF	ATHGGNAARGAYATGGTNCA	AAYTTRTTDATRTCYTTRAA	192	96	73.3	83.5	37.3303
Gas_634	XP_041376113.1_6528797_6529521	354	3	51	160	VKVEFRQF	YHQIICPK	GTNAARGTNGARTTYMGNCARTT	TTNGGRCADATDATYTGRTGRTA	2048	576	0.631068	32.75	64.7	90	14	234	WFRKATK	WAVAKAP	TGGTTYMGNAARGCNACNAA	GGNGCYTTNGCNACNGCCCA	512	512	60.2	92.5	37.2522
Gas_635	XP_041356775.1_86302857_86303851	696	2	78	301	ITFGPHGD	TFKYRYDA	ATHACNTTYGGNCCNCAYGGNGA	GCRTCRTANCKRTAYTTRAANGT	3072	1024	0.334884	51.3333	63.5	97	57	317	LNDDEQA	QPTGEIT	YTNAAYGAYGAYGARCARGC	GTDATYTCNCCNGTNGGYTG	256	768	65.9	89.5	37.1226
Gas_636	XP_041348348.1_36788402_36789923	390	3	343	464	YRHENIVH	PEAFQFDV	TAYMGNCAYGARAAYATHGTNCA	ACRTCRAAYTGRAANGCYTCNGG	1536	512	0.356522	21.75	66	92	315	549	IAVKCLK	KKRPLVE	ATHGCNGTNAARTGYYTNAA	TCNACNARNGGNCKYTTYTT	1536	4096	57.6	92.5	37.0995
Gas_637	XP_041375086.1_26199444_26200794	852	5	20	295	LVDVEFVM	IHLENKHK	YTNGTNGAYGTNGARTTYGTNAT	TTRTGYTTRTTYTCNARRTGDAT	4096	768	0.446097	61	58.8	88	8	305	ELRKKLI	AADVVKC	GARYTNMGNAARAARYTNAT	CAYTTNACNACRTCNGCNGC	4096	1024	53	86	37.0388
Gas_638	XP_041356896.1_12315955_12316888	582	2	92	277	KYRNMANV	WPTVKNID	AARTAYMGNAAYATGGCNAAYGT	TCDATRTTYTTNACNGTNGGCCA	512	768	0.486034	52.3333	67.1	97	2	286	DRILQGI	WVIAFLK	GAYMGNATHYTNCARGGNAT	TTNARRAANGCDATNACCCA	3072	768	61.8	89.5	37.0243
Gas_639	XP_041369249.1_63325258_63326611	399	3	61	185	DMLRQCGE	DEDTQNSS	GAYATGYTNMGNCARTGYGGNGA	SWNSWRTTYTGNGTRTCYTCRTC	2048	8192	0.682692	36.25	56	96	35	297	KSQIYDN	DEASTVK	AARWSNCARATHTAYGAYAA	TTNACNGTNSWNGCYTCRTC	768	4096	59.1	95	36.9972
Gas_640	XP_041357904.1_27764300_27765676	900	3	155	446	ANSPPEEF	IELEYDDF	GCNAAYWSNCCNCCNGARGARTT	AARTCRTCRTAYTCNARYTCDAT	8192	768	0.535211	78.25	55.2	92	38	469	FHRLYHK	QKLKWQG	TTYCAYMGNYTNTAYCAYAA	CCYTGCCAYTTNARYTTYTG	1024	128	61.6	92.5	36.9844
Gas_641	XP_041374240.1_34631365_34632930	363	3	25	137	PEEIRFWK	QFIAMFFH	CCNGARGARATHMGNTTYTGGAA	TGRAARAACATNGCDATRAAYTG	768	192	0.462264	20.5	65.1	94	16	158	GEGRVRY	VNCLKMN	GGNGARGGNMGNGTNMGNTA	TTCATYTTNARRCARTTNAC	8192	256	55.5	92.5	36.7796
Gas_642	XP_041354319.1_55081974_55082853	471	3	50	198	AARCREQE	NGPIQLEH	GCNGCNMGNTGYMGNGARCARGA	TGYTCNARYTGDATNGGNCCRTT	8192	3072	0.817518	49	57.5	94	18	209	RLATPDK	PKCDPLA	MGNYTNGCNACNCCNGAYAA	GCNARNGGRTCRCAYTTNGG	8192	1024	61.8	90.5	36.7584
Gas_643	XP_041349299.1_37536647_37537326	366	5	46	159	CHLNLLEP	EGHDRYDP	TGYCAYYTNAAYYTNYTNGARCC	GGRTCRTANCKRTCRTGNCCYTC	8192	1024	0.551402	28	51.2	92.5	8	168	KYDVIDN	TPRVRYA	AARTAYGAYGTNATHGAYAA	GCRTANCKNACNCKNGGNGT	192	8192	59.8	84.5	36.5476
Gas_644	XP_041353670.1_106002904_106003692	540	4	24	195	HSYILPWE	DKLRVMLE	CAYWSNTAYATHYTNCCNTGGGA	TCNARCATNACNCKNARYTTRTC	6144	8192	0.621951	39	54	94	2	267	TTVGRYG	WGNFLGN	ACNACNGTNGGNMGNTAYGG	TTNCCNARRAARTTNCCCCA	4096	512	55.8	91	36.5331
Gas_645	XP_041349354.1_48265793_48267086	990	2	45	366	GFVIDDEP	HGTPVFVT	GGNTTYGTNATHGAYGAYGARCC	GTNACRAANACNGGNGTNCCRTG	768	4096	0.640523	116.333	61.6	91	20	393	KAGTKYY	IDHTPPS	AARGCNGGNACNAARTAYTA	SWNGGNGGNGTRTGRTCDAT	512	3072	60.6	93	36.5145
Gas_646	XP_041363565.1_81033826_81034714	744	3	13	252	DYHINQTH	YMGRLMPS	GAYTAYCAYATHAAYCARACNCA	SWNGGCATNARNCKNCCCATRTA	384	8192	0.60181	73.5	59.8	92	5	312	ELVEYNP	FWDFLRD	GARYTNGTNGARTAYAAYCC	TCNCKNARRAARTCCCARAA	512	512	62.5	85.5	36.4117
Gas_647	XP_041377429.1_44001255_44002034	561	3	37	215	LKVWYEKG	IDGIFFST	YTNAARGTNTGGTAYGARAARGG	GTNSWRAARAADATNCCRTCDAT	512	4608	0.424419	39.5	59.5	90	26	231	VTDPAGG	WAPTHDC	GTNACNGAYCCNGCNGGNGG	CARTCRTGNGTNGGNGCCCA	2048	256	66	88	36.3728
Gas_648	XP_041376907.1_55906765_55908157	756	2	67	310	LFVVIDTE	MGVGIMAL	YTNTTYGTNGTNATHGAYACNGA	ARNGCCATDATNCCNACNCCCAT	6144	1536	0.353191	59.3333	60.2	94	50	357	QRQCIVD	KQVIRIW	CARMGNCARTGYATHGTNGA	CADATNCKDATNACYTGYTT	768	1152	64.8	93	36.3473
Gas_649	XP_041348304.1_33895917_33897363	384	3	92	211	VIDDCYNP	NYGRKGIA	GTNATHGAYGAYTGYTAYAAYCC	GCDATNCCYTTNCKNCCRTARTT	384	3072	0.548673	33	64.4	88	22	224	AYIPGDV	AEKLGIC	GCNTAYATHCCNGGNGAYGT	CADATNCCNARYTTYTCNGC	768	1536	66.1	85.5	36.3054
Gas_650	XP_041373481.1_49607594_49608534	384	3	67	186	ITQRLKKH	HDLYLEKY	ATHACNCARMGNYTNAARAARCA	TAYTTYTCNARRTANARRTCRTG	6144	2048	0.584071	36.5	55.9	94	11	297	ERVLQEI	IENHINT	GARMGNGTNYTNCARGARAT	GTRTTDATRTGRTTYTCDAT	2048	144	62.6	90.5	36.1398
Gas_651	XP_041359064.1_91736397_91737621	957	2	39	349	ANIMGEDP	KPGQVKAR	GCNAAYATHATGGGNGARGAYCC	CKNGCYTTNACYTGNCCNGGYTT	384	4096	0.539735	97.6667	66.1	91	31	357	YEIGKRH	KKNTWKK	TAYGARATHGGNAARMGNCA	TTYTTCCANGTRTTYTTYTT	768	64	60.2	89.5	36.1237
Gas_652	XP_041362124.1_42110359_42111416	975	2	35	351	FLNLYCYF	TDPVKLWS	TTYYTNAAYYTNTAYTGYTAYTT	SWCCANARYTTNACNGGRTCNGT	2048	8192	0.465574	82	55.4	94	27	366	RCPTCLH	EEKNYFD	MGNTGYCCNACNTGYYTNCA	TCRAARTARTTYTTYTCYTC	4096	64	66	93	36.0789
Gas_653	XP_041350780.1_30768758_30770486	669	2	13	227	STDFDGDG	GEECDCGT	WSNACNGAYTTYGAYGGNGAYGG	GTNCCRCARTCRCAYTCYTCNCC	4096	512	0.621212	67.6667	53.2	100	5	364	KFADTIF	VCCKEYN	AARTTYGCNGAYACNATHTT	TTRTAYTCYTTRCARCANAC	384	128	70.7	86	36.0507
Gas_654	XP_041369656.1_41115318_41116202	600	2	105	296	CDVWGHPW	KYIQCDLS	TGYGAYGTNTGGGGNCAYCCNTG	SWNARRTCRCAYTGDATRTAYTT	512	3072	0.623529	51	67.2	88	77	326	GKNPCTA	TCVDGNV	GGNAARAAYCCNTGYACNGC	ACRTTNCCRTCNACRCANGT	512	512	66.8	89.5	35.9767
Gas_655	XP_041379433.1_69960218_69961135	588	2	101	288	AVIGLEKE	NYHQVQKV	GCNGTNATHGGNYTNGARAARGA	ACYTTYTGNACYTGRTGRTARTT	6144	256	0.595506	67	64.1	91	79	301	LWICVAG	EDGRKEF	YTNTGGATHTGYGTNGCNGG	AAYTCYTTNCKNCCRTCYTC	768	512	64.7	89.5	35.8737
Gas_656	XP_041351525.1_32491795_32492369	357	4	27	137	ELPEPLFT	VELLIKNA	GARYTNCCNGARCCNYTNTTYAC	GCRTTYTTDATNARNARYTCNAC	8192	6144	0.394231	16.8	47.4	97	18	174	TGLIKQF	DASDDNT	ACNGGNYTNATHAARCARTT	GTRTTRTCRTCNSWNGCRTC	1536	1024	54.5	96	35.8079
Gas_657	XP_041353006.1_86022641_86023952	615	3	40	236	HLRDRKHA	AMMEMMDE	CAYYTNMGNGAYMGNAARCAYGC	TCRTCCATCATYTCCATCATNGC	8192	16	0.727273	76	50.4	88	2	378	IEEVQIT	QMILQKF	ATHGARGARGTNCARATHAC	AAYTTYTGNARDATCATYTG	288	192	65.6	93	35.7067
Gas_658	XP_041354596.1_23023380_23024370	351	3	91	199	MKVIVHEY	KGKRMARL	ATGAARGTNATHGTNCAYGARTA	ARNCKNGCCATNCKYTTNCCYTT	384	8192	0.411765	19.5	59.9	90	16	295	VIKGWAF	VPGQQKK	GTNATHAARGGNTGGGCNTT	TTYTTYTGYTGNCCNGGNAC	384	512	67.3	86	35.6552
Gas_659	XP_041371544.1_38125658_38126441	435	3	89	225	VRCPVKGF	CEIITNDY	GTNMGNTGYCCNGTNAARGGNTT	TARTCRTTNGTDATDATYTCRCA	8192	576	0.634921	41	65.1	88	45	240	CNETACP	VCRNAGI	TGYAAYGARACNGCNTGYCC	ATNCCNGCRTTNCKRCANAC	256	2048	64	83.5	35.6077
Gas_660	XP_041351619.1_34751805_34752401	492	4	15	170	QRMGGLFP	KQRILKDK	CARMGNATGGGNGGNYTNTTYCC	TTRTCYTTNARDATNCKYTGYTT	4096	3072	0.483221	29.2	50.8	92.5	7	182	VRPPGYY	DQKNILL	GTNMGNCCNCCNGGNTAYTA	ARNARDATRTTYTTYTGRTC	4096	768	60.4	89	35.565
Gas_661	XP_041376511.1_9994772_9996157	744	2	126	365	LVAVCAYH	DVIKNVLM	YTNGTNGCNGTNTGYGCNTAYCA	ATNARNACRTTYTTDATNACRTC	8192	3072	0.32618	41.3333	61.1	91	13	440	FEDPAIP	EQKDIKT	TTYGARGAYCCNGCNATHCC	GTYTTDATRTCYTTYTGYTC	384	96	69.1	89.5	35.4883
Gas_662	XP_041358726.1_43170845_43171810	900	5	108	399	CNMTTSMT	QQWDVENR	TGYAAYATGACNACNWSNATGAC	CKRTTYTCNACRTCCCAYTGYTG	1024	256	0.771552	75.1667	52.6	93.5	23	413	MLVSRHH	HICQSDS	ATGYTNGTNWSNMGNCAYCA	SWRTCNSWYTGRCADATRTG	8192	3072	43.1	90	35.4229
Gas_663	XP_041347945.1_21343705_21344210	420	2	12	143	FEKVIEKD	VYRNQEGA	TTYGARAARGTNATHGARAARGA	GCNCCYTCYTGRTTNCKRTANAC	384	2048	0.266129	24.3333	65.1	94	1	151	VMDGFHK	ANGVGLL	GTNATGGAYGGNTTYCAYAA	ARNARNCCNACNCCRTTNGC	128	8192	63.1	89.5	35.2509
Gas_664	XP_041368059.1_11311605_11312369	345	3	10	116	TYMQTAVC	DMFGPGSV	ACNTAYATGCARACNGCNGTNTG	ACNSWNCCNGGNCCRAACATRTC	1024	4096	0.41	22.25	61.4	94	1	124	DAEMLLD	FYMIRVR	GAYGCNGARATGYTNYTNGA	CKNACNCKDATCATRTARAA	1024	768	57	88	34.9621
Gas_665	XP_041357195.1_9369978_9371068	432	2	62	197	DIEGMTCM	DDMGFTAS	GAYATHGARGGNATGACNTGYAT	SWNGCNGTRAANCCCATRTCRTC	384	2048	0.512195	36	67.1	88	34	344	VKVKEIQ	GVKEIKV	GTNAARGTNAARGARATHCA	ACYTTDATYTCYTTNACNCC	384	384	64.3	89.5	34.8678
Gas_666	XP_041348686.1_47949682_47950613	564	3	15	194	VTNSKDPY	NNINIKDF	GTNACNAAYWSNAARGAYCCNTA	AARTCYTTDATRTTDATRTTRTT	8192	288	0.628743	47.5	58.2	94	4	275	VESNLPK	DTYKTLH	GTNGARWSNAAYYTNCCNAA	TGNARNGTYTTRTANGTRTC	8192	1024	56.6	88	34.7529
Gas_667	XP_041371749.1_9175193_9175745	369	5	15	129	FNANWYGW	FGSTDDPF	TTYAAYGCNAAYTGGTAYGGNTG	AANGGRTCRTCNGTNSWNCCRAA	256	8192	0.481481	22.6667	54.9	86.5	5	161	IVPGNGC	GHFMSST	ATHGTNCCNGGNAAYGGNTG	GTNSWNSWCATRAARTGNCC	1536	4096	53.1	88.5	34.7359
Gas_668	XP_041376633.1_13142597_13143158	393	4	38	160	IGPNDVQI	PDSQYVFK	ATHGGNCCNAAYGAYGTNCARAT	TTRAANACRTAYTGNSWRTCNGG	1536	4096	0.706897	37.4	58.3	88	3	171	AQADLVF	FDALKNL	GCNCARGCNGAYYTNGTNTT	ARRTTYTTNARNGCRTCRAA	2048	1024	59.6	82	34.4005
Gas_669	XP_041362676.1_73215895_73216709	879	4	12	296	EEDDGMID	TFSYSMEW	GARGARGAYGAYGGNATGATHGA	CAYTCCATNSWRTANSWRAANGT	192	8192	0.688976	81	46.9	94	4	304	LCNRWLA	GKDKSNA	YTNTGYAAYMGNTGGYTNGC	GCRTTNSWYTTRTCYTTNCC	2048	1024	52	89	34.0736
Gas_670	XP_041356926.1_54078477_54079734	399	3	15	139	VSQFFNQE	WAKALNLE	GTNWSNCARTTYTTYAAYCARGA	TCNARRTTNARNGCYTTNGCCCA	2048	4096	0.364407	22	56.8	94	6	154	RDESNFI	KTIAWNA	MGNGAYGARWSNAAYTTYAT	GCRTTCCANGCDATNGTYTT	2048	192	61	83.5	33.5242
Gas_671	XP_041348353.1_35822868_35823918	390	2	90	211	NDFLCTCD	KYDAFVSC	AAYGAYTTYYTNTGYACNTGYGA	CANSWNACRAANGCRTCRTAYTT	1024	4096	0.566038	40	62	91	33	326	RLDLQGN	TTYIEWG	MGNYTNGAYYTNCARGGNAA	CCCCAYTCDATRTANGTNGT	8192	192	60.2	89.5	33.3832
Gas_672	XP_041374199.1_25747283_25747850	357	2	35	145	MNIDSGEY	YTIGFNLA	ATGAAYATHGAYWSNGGNGARTA	GCNARRTTRAANCCDATNGTRTA	1536	3072	0.538462	36.6667	60.6	88	1	156	YMDTGYD	EIDAIST	TAYATGGAYACNGGNTAYGA	GTNSWDATNGCRTCDATYTC	128	2304	61.2	93	33.3123
Gas_673	XP_041376361.1_28050083_28051067	759	2	25	269	MLLEAGYE	DKRDYEVS	ATGYTNYTNGARGCNGGNTAYGA	SWNACYTCRTARTCNCKYTTRTC	4096	4096	0.344538	46	55.3	91	12	289	TGGAGYI	ITVEEGV	ACNGGNGGNGCNGGNTAYAT	ACNCCYTCYTCNACNGTDAT	2048	768	57.2	96.5	32.8608
Gas_674	XP_041366460.1_60086635_60088226	534	2	16	185	VIRTKADH	YYKDLMRE	GTNATHMGNACNAARGCNGAYCA	TCNCKCATNARRTCYTTRTARTA	6144	1024	0.490798	46.6667	64.9	91	1	193	ESRKNAI	KARLREN	GARWSNMGNAARAAYGCNAT	TTYTCNCKNARNCKNGCYTT	4096	8192	50.6	93	32.7529
Gas_675	XP_041367203.1_51026517_51027282	384	5	56	175	VFKSKKFK	FFTYMIYA	GTNTTYAARWSNAARAARTTYAA	GCRTADATCATRTANGTRAARAA	2048	192	0.637168	26.6667	50.1	86.5	6	185	KSAWDRA	PIRMRLA	AARWSNGCNTGGGAYMGNGC	GCNARNCKCATNCKDATNGG	2048	6144	47.1	91.5	32.3647
Gas_676	XP_041378256.1_13280844_13281441	360	2	53	164	NEEGDSYP	FKEIGVVP	AAYGARGARGGNGAYWSNTAYCC	GGNACNACNCCDATYTCYTTRAA	2048	1536	0.390476	20.3333	56.5	91	40	186	DETEVHE	QFYYDLT	GAYGARACNGARGTNCAYGA	GTNARRTCRTARTARAAYTG	256	256	65.8	86	31.9317
Gas_677	XP_041354088.1_119493283_119493970	522	3	96	261	ALFEFSMG	FEANVLRK	GCNYTNTTYGARTTYWSNATGGG	TTNCKNARNACRTTNGCYTCRAA	4096	8192	0.755245	54.75	53.7	94	29	285	YSGGHLN	HHERKLK	TAYWSNGGNGGNCAYYTNAA	TTNARYTTNCKYTCRTGRTG	8192	1024	52.2	86	31.9312
Gas_678	XP_041362676.1_73224099_73224660	396	2	30	153	MIHLLRFN	NDYEIVRF	ATGATHCAYYTNYTNMGNTTYAA	AANCKNACDATYTCRTARTCRTT	6144	1536	0.470085	35	60.5	88	3	166	HNFQRLA	KQWSGID	CAYAAYTTYCARMGNYTNGC	TCDATNCCNSWCCAYTGYTT	1024	768	57.5	89.5	31.3773
Gas_679	XP_041361890.1_9003597_9004664	516	2	33	196	GENYYTQV	DPYSTVDE	GGNGARAAYTAYTAYACNCARGT	TCRTCNACNGTNSWRTANGGRTC	512	8192	0.619355	37.3333	57.2	88	1	271	RLDNYDH	YAVVTKL	MGNYTNGAYAAYTAYGAYCA	ARYTTNGTNACNACNGCRTA	1024	2048	62.6	86	31.0066
Gas_680	XP_041374201.1_12510345_12511521	408	2	69	196	KVHVWMVY	GNVAIIVK	AARGTNCAYGTNTGGATGGTNTA	TTNACDATDATNGCNACRTTNCC	256	4608	0.612613	35.6667	60	91	55	312	QGTDLRN	NFLLYCI	CARGGNACNGAYYTNMGNAA	ATRCARTANARNARRAARTT	4096	1024	56.6	86	30.9056
Gas_681	XP_041351068.1_84963578_84964184	429	3	15	149	LTETEPCN	CVQGDWSS	YTNACNGARACNGARCCNTGYAA	SWNSWCCARTCNCCYTGNACRCA	4096	8192	0.585938	42.5	55.3	88	3	196	QEASCGG	CERYVNV	CARGARGCNWSNTGYGGNGG	ACRTTNACRTANCKYTCRCA	2048	512	54.8	83.5	30.3414
Gas_682	XP_041349529.1_77097936_77098635	348	2	52	159	YNFSIAEN	YTGTVAEN	TAYAAYTTYWSNATHGCNGARAA	TTYTCNGCNACNGTNCCNGTRTA	3072	4096	0.455446	28.3333	57.5	88	19	170	VTDYGTP	GTTILTM	GTNACNGAYTAYGGNACNCC	ATNGTNARDATNGTNGTNCC	1024	6144	54.9	89.5	29.7352
Gas_683	XP_041369889.1_82417049_82417540	345	2	9	115	VDNSMYDP	PDHTGHAH	GTNGAYAAYWSNATGTAYGAYCC	TGNGCRTGNCCNGTRTGRTCNGG	1024	2048	0.48	22.3333	55.5	91	1	123	VYEETHG	GPDSPEI	GTNTAYGARGARACNCAYGG	ATYTCNGGNSWRTCNGGNCC	256	4096	56.8	86	29.4063
Gas_684	XP_041374240.1_34633773_34634443	357	3	25	135	MIFLIAVF	FGNLFRCL	ATGATHTTYYTNATHGCNGTNTT	ARRCANCKRAANARRTTNCCRAA	2304	8192	0.563107	21.25	52.6	88	17	143	ICSPATI	CCPKPVE	ATHTGYWSNCCNGCNACNAT	TCNACNGGYTTNGGRCARCA	6144	512	56	83.5	29.2471
Gas_685	XP_041378355.1_43986843_43987610	462	2	64	209	FDFVRGGK	FFSTFFGG	TTYGAYTTYGTNMGNGGNGGNAA	CCNCCRAARAANGTNSWRAARAA	4096	4096	0.510949	39.6667	38.4	91	54	232	LSYDIYF	KNFVLST	YTNWSNTAYGAYATHTAYTT	GTNSWNARNACRAARTTYTT	3072	4096	55.4	89.5	26.0386

## Sheet: Use for primer synthesis
Primer name	Nucleotide Sequence of Primer (5' to 3')	Number of base pair
Gas_1_F1	GCNTTYTTYTAYATHGARTG	20
Gas_1_R1	AACATNCCNACRTANGTYTT	20
Gas_1_F2	AAYGCNTGGTTYACNTTYGARAT	23
Gas_1_R2	TCNCCRTANCCNACNGTNGTCAT	23
Gas_2_F1	GCNATHGGNTGGGTNCCNAT	20
Gas_2_R1	GTNACDATNGTRTACCARAA	20
Gas_2_F2	ACNACNYTNGARAARTAYCCNGA	23
Gas_2_R2	TCNGCNGTRAADATCATNACRCA	23
Gas_3_F1	TAYAARTTYCAYGAYTTYCA	20
Gas_3_R1	CACATNARNGCNCCRTANAC	20
Gas_3_F2	GAYTTYGAYGCNAARCCNATGAT	23
Gas_3_R2	TGRTCNACCATRTCNGCYTTRTT	23
Gas_4_F1	GGNGCNTTYYTNGAYAARCC	20
Gas_4_R1	ATNACRTCCCADATNCCRTC	20
Gas_4_F2	GGNTGGMGNGTNGARATGGARGA	23
Gas_4_R2	ACRTTYTTRTAYTCRAARTCNCC	23
Gas_5_F1	AARAAYGARTAYTTYTTYGA	20
Gas_5_R1	TARAAYTTRTTRAARTTYTC	20
Gas_5_F2	MGNCCNACNTTYGAYGCNATHTT	23
Gas_5_R2	ATNGTDATDATNGCCCACCARAA	23
Gas_6_F1	TTYACNGGNGCNGARATGAA	20
Gas_6_R1	TCYTCRTAYTCYTTCCAYTG	20
Gas_6_F2	GGNGARTAYATGGCNCARGTNAT	23
Gas_6_R2	TTNGCYTCRTGNCKNACNGGRTA	23
Gas_7_F1	YTNGTNATHGTNTGYATHGC	20
Gas_7_R1	ACDATNGGNCCRAANGCRTA	20
Gas_7_F2	YTNGAYAAYATGYTNTAYATGGT	23
Gas_7_R2	TCNACNARNGCDATNCCRAARCA	23
Gas_8_F1	CCNGCNYTNTTYAAYATHGG	20
Gas_8_R1	CKRTANGCYTTYTGDATDAT	20
Gas_8_F2	TAYGCNATHATGGGNATGAAYTT	23
Gas_8_R2	CKNGCNGCRTARTGYTCYTTYTG	23
Gas_9_F1	CARGCNGAYTTYGARMGNGA	20
Gas_9_R1	GTCATNCCRTARTANGGYTG	20
Gas_9_F2	GTNGARTTYGAYCAYCCNAAYAT	23
Gas_9_R2	ATCCANCKDATNGGDATNGCRTC	23
Gas_10_F1	ATHACNMGNCCNTTYCARTA	20
Gas_10_R1	CANARDATYTCYTTRAANGG	20
Gas_10_F2	ATHCCNCCNGTNTTYGGNTGGAA	23
Gas_10_R2	AANCKNGCRTADATNACNGGRTT	23
Gas_11_F1	TTYGGNGGNACNATHAAYCA	20
Gas_11_R1	TCRTTRTGRTANCCNACRTT	20
Gas_11_F2	GCNATHCAYGARATHGCNCAYAA	23
Gas_11_R2	CCYTTNACRAACATRTARTGYTC	23
Gas_12_F1	AARGTNACNTGYATHAARTG	20
Gas_12_R1	CCYTCYTGRCANGCNGTNAC	20
Gas_12_F2	GGNCARGGNGCNATHAAYGARTT	23
Gas_12_R2	ACYTTYTTRCANACNARNGGYTC	23
Gas_13_F1	WSNAARTTYGGNTGGTAYTG	20
Gas_13_R1	TTYTCYTCDATCCANCCYTT	20
Gas_13_F2	CCNATHACNMGNAAYGARGCNGA	23
Gas_13_R2	GGNARYTGYTGDATRTGRTCRTA	23
Gas_14_F1	AAYTTYYTNGTNATHTGGGC	20
Gas_14_R1	TCNCKRTTRAANACNGTRTA	20
Gas_14_F2	GCNAAYGARYTNATGGGNTAYTG	23
Gas_14_R2	TTRCARTANCCDATCCARAARAA	23
Gas_15_F1	CARTTYACNGGNGCNCAYGT	20
Gas_15_R1	ATYTCNGCNACNACDATRTC	20
Gas_15_F2	TAYACNAAYAAYATHTGYTGGAT	23
Gas_15_R2	CKNARNGTRAANACNCCRTCRTG	23
Gas_16_F1	TAYGAYMGNTTYGGNCARGA	20
Gas_16_R1	TGRTAYTCDATRTARTTNCC	20
Gas_16_F2	CCNGAYGTNCCNGCNATHTAYTT	23
Gas_16_R2	TTYTTNACNCCYTCCATNACRAA	23
Gas_17_F1	AARTAYMGNGAYAARTTYGA	20
Gas_17_R1	TTYTCRTCRTCRAANGGCAT	20
Gas_17_F2	GTNACNGCNAARTAYGAYATHAA	23
Gas_17_R2	TANGTDATNACNCCDATNGCCCA	23
Gas_18_F1	GARATHAARCARYTNATGGG	20
Gas_18_R1	ATRAARTCCCANACNACYTT	20
Gas_18_F2	GCNATHCAYGARATHGGNCAYAA	23
Gas_18_R2	ATRTANGGRAARTCRTGRTGYTC	23
Gas_19_F1	GTNGCNGARAAYTTYATHAT	20
Gas_19_R1	TTRTCNCKRTGCATYTCRTC	20
Gas_19_F2	GARATHCCNGGNACNYTNAAYGG	23
Gas_19_R2	TGRTCNACNGCNGCNCCCCARAA	23
Gas_20_F1	CAYATHGTNMGNTAYATGGA	20
Gas_20_R1	TTRTTNCKRTARTGRTTCCA	20
Gas_20_F2	TGGATHGARAAYGCNMGNGARTA	23
Gas_20_R2	CKNARNACRAADATNCCRTCYTG	23
Gas_21_F1	TGGGCNATGYTNCAYGAYTT	20
Gas_21_R1	TCNCCYTGCATRAANGCCCA	20
Gas_21_F2	TGYGTNAAYTAYGARGGNCCNGA	23
Gas_21_R2	CAYTGNACRAARTGNGTRTCYTC	23
Gas_22_F1	GGNATHYTNGCNGARCAYAA	20
Gas_22_R1	CKDATDATYTTNACRCARTC	20
Gas_22_F2	GTNGAYTTYGCNAAYAAYGTNTG	23
Gas_22_R2	ATYTCYTTYTCCATNCKRCADAT	23
Gas_23_F1	MGNGAYTTYCARMGNGARTT	20
Gas_23_R1	CCDATRTCNGCRTTYTCCCA	20
Gas_23_F2	GTNGAYACNTAYAAYGTNGCNTT	23
Gas_23_R2	AARTTNCCNGTNARCATRCARAA	23
Gas_24_F1	GTNYTNATHTTYTAYGGNTT	20
Gas_24_R1	TCCCANARYTGYTTYTGCAT	20
Gas_24_F2	GCNGGNGCNATHYTNTTYTTYAA	23
Gas_24_R2	ATYTTRTTNGCYTGNARRAARTC	23
Gas_25_F1	TGYMGNGGNYTNACNATHGA	20
Gas_25_R1	TARTTDATNCCNGCRTGYTT	20
Gas_25_F2	TTYACNYTNTAYATHGTNCARGA	23
Gas_25_R2	TTNGTYTTNACNGTRTGNCCRAA	23
Gas_26_F1	GCNAAYATHGGNGAYTGYCA	20
Gas_26_R1	CAYTCNCCCATRAANCCYTT	20
Gas_26_F2	GGNCARAARCCNATHACNTTYAT	23
Gas_26_R2	TTRTGYTGRTANACYTCRTCNGC	23
Gas_27_F1	GGNAAYCCNATHGARTGYTG	20
Gas_27_R1	ATRAADATYTTYTCRTTRAA	20
Gas_27_F2	TGYTGGGTNAARAAYACNTAYTA	23
Gas_27_R2	TTDATNGGNARNACRCAYTGNAC	23
Gas_28_F1	ACNGAYTGYAARTGYCAYGG	20
Gas_28_R1	CARTTNACRTARCARCACCA	20
Gas_28_F2	WSNTGYACNATGAARACNTGYTG	23
Gas_28_R2	TGRAAYTTRCARTTRCAYTGCCA	23
Gas_29_F1	CCNGTNTTYACNCCNGTNGA	20
Gas_29_R1	TCRAANCCCCARTGRCANGT	20
Gas_29_F2	GARGGNGARACNATHGCNTGYTT	23
Gas_29_R2	TTRTGNSWRTGRCANACRAAYTT	23
Gas_30_F1	GTNYTNTGYTAYGARCARGT	20
Gas_30_R1	TARAANACYTGRTCDATNAC	20
Gas_30_F2	CCNATHCAYGGNMGNGGNAAYTT	23
Gas_30_R2	CKYTCRTGNCCCATNARRCADAT	23
Gas_31_F1	AARGARCCNGTNAAYTAYTG	20
Gas_31_R1	TARTTCATRTTDATCCADAT	20
Gas_31_F2	YTNTGGGAYGARGGNTTYCAYAA	23
Gas_31_R2	TANGGNGGRTCRTGYTCNGTRTT	23
Gas_32_F1	GGNGARGTNAAYATHACNCA	20
Gas_32_R1	ACNGGDATNGTRTTRTGRAA	20
Gas_32_F2	GTNGAYATHAARTGGMGNTAYAA	23
Gas_32_R2	TAYTGNCCRTTYTCYTTYTGRAA	23
Gas_33_F1	AARTTYTTYCCNTAYATGAA	20
Gas_33_R1	ATNARRAANGTNCCRAAYTT	20
Gas_33_F2	GCNGAYGAYYTNTTYATHTAYTG	23
Gas_33_R2	CKCATYTCNCKRTCNARRTCNGG	23
Gas_34_F1	CARATHATGCAYGAYCCNTT	20
Gas_34_R1	GGNARRTCYTCRTTNACYTG	20
Gas_34_F2	ATGMGNCCNTTYTTYGGNTAYAA	23
Gas_34_R2	TAYTTRTADATNGCRTTNACYTC	23
Gas_35_F1	ATHCCNTAYGTNMGNTTYAA	20
Gas_35_R1	CKYTTNACDATRTACATYTC	20
Gas_35_F2	YTNGARTTYTTYGAYMGNACNGA	23
Gas_35_R2	CCNGGYTCRCARTCYTGRAADAT	23
Gas_36_F1	AARACNGTNACNAAYATGTA	20
Gas_36_R1	SWNACRCAYTTRAANGCYTT	20
Gas_36_F2	TTYGGNTTYGCNATGTGYAARAT	23
Gas_36_R2	ARRAANGCRTANARRAANGGRTT	23
Gas_37_F1	GTNATGMGNAAYGCNCARAA	20
Gas_37_R1	GGRTADATNACYTCNCCDAT	20
Gas_37_F2	GCNATHAARAARGGNYTNCARGA	23
Gas_37_R2	ATNCCRTARAANGTRAANGTYTC	23
Gas_38_F1	CCNGGNTAYGTNATGCCNCC	20
Gas_38_R1	AARTTRTCNGCCATRTCNCC	20
Gas_38_F2	TGYTTYGTNGARYTNCAYTTYTG	23
Gas_38_R2	CCRTTNGTRTGYTTYTGRTARAA	23
Gas_39_F1	MGNACNATHGAYTTYAARGA	20
Gas_39_R1	TGRAANGCRTGNGTCATNCC	20
Gas_39_F2	TTYAARATHTTYCARMGNTTYAT	23
Gas_39_R2	ARRTCNACRTCYTCYTTNCCCCA	23
Gas_40_F1	TTYACNATHGCNMGNTAYAT	20
Gas_40_R1	TANACNARYTTCATRTTYTC	20
Gas_40_F2	GCNTAYAAYCARGAYACNCAYCC	23
Gas_40_R2	CCRTCRTGNGCNARNARRAANGT	23
Gas_41_F1	YTNGTNTGYAARAAYTGGTA	20
Gas_41_R1	CCYTGNSWRTCNCCRTTRTG	20
Gas_41_F2	TTYYTNAAYGAYGARAAYAAYGA	23
Gas_41_R2	TGRTTRTCNACNARRTTCCANCC	23
Gas_42_F1	ATHGAYGTNCARTAYTTYCC	20
Gas_42_R1	TADATRAAYTTNACNGCYTC	20
Gas_42_F2	CARATHTGYGARATGAARTTYGG	23
Gas_42_R2	TGCCANCKYTCRTCRTGRTCNGG	23
Gas_43_F1	CARGARAAYGGNCARMGNAA	20
Gas_43_R1	TCYTGYTCNGGYTCNGCCCA	20
Gas_43_F2	GGNTGYGARATHTTYATHGGNAA	23
Gas_43_R2	TCNACNGCDATYTGRTGNCCCCA	23
Gas_44_F1	GAYGGNTGYAAYTGGACNTT	20
Gas_44_R1	ACDATRTTNGCDATRTGNCC	20
Gas_44_F2	GTNGCNTTYYTNTAYAAYTTYTG	23
Gas_44_R2	TCRAADATNACRAANARRTAYTC	23
Gas_45_F1	GGNGGNYTNTTYCCNGTNCA	20
Gas_45_R1	ARNARYTTYTCNCCRTCDAT	20
Gas_45_F2	YTNTTYACNATHGAYGARATHAA	23
Gas_45_R2	TANACNGCRTCRTADATRAAYTG	23
Gas_46_F1	GGNTGGGTNATGCCNGAYGA	20
Gas_46_R1	SWNGTCATNGGRTARTARTT	20
Gas_46_F2	GAYATHYTNTGYCAYGTNATGCC	23
Gas_46_R2	ATRAAYTGRAANCCRTTYTGRTC	23
Gas_47_F1	TGYCAYTTYGARAAYYTNTG	20
Gas_47_R1	ATNGTRTCYTGRTADATRTG	20
Gas_47_F2	TTYAARCCNGAYAAYATHATGCA	23
Gas_47_R2	ARCCANSWNGGRTCYTCRCARCA	23
Gas_48_F1	GARYTNATGCARMGNTGYTG	20
Gas_48_R1	TCNGGDATYTGNCCNCCYTG	20
Gas_48_F2	GTNATHGAYGCNCARGCNGARGA	23
Gas_48_R2	ACYTTNCCRCAYTGDATYTCNGC	23
Gas_49_F1	TGYYTNGAYMGNYTNTAYGG	20
Gas_49_R1	TCRTCCATDATRTAYTCYTT	20
Gas_49_F2	TGGGTNTGYGGNGGNCARTGGAA	23
Gas_49_R2	AARTANCKNGGNGGRTCRAADAT	23
Gas_50_F1	GGNGGNTGGTGYATHGARAA	20
Gas_50_R1	AARTANARYTCDATRTCYTC	20
Gas_50_F2	TGYGTNCCNGTNTAYATHGCNGA	23
Gas_50_R2	ARCATNGGDATNGGNCCCCANCC	23
Gas_51_F1	GGNCAYGTNGCNCCNAARAC	20
Gas_51_R1	CAYTTNGCYTTNACRTCYTC	20
Gas_51_F2	YTNACNAAYATHGGNGAYGTNAT	23
Gas_51_R2	TGNACNARRTTRAARCACATNGC	23
Gas_52_F1	GAYYTNGTNAAYATHGCNGA	20
Gas_52_R1	ACYTCYTTCATNARNGGYTG	20
Gas_52_F2	GTNATHGAYATGWSNAARAARAT	23
Gas_52_R2	TTNCKDATRTCNGTNARYTTCAT	23
Gas_53_F1	ATHGTNCCNACNATHTTYGG	20
Gas_53_R1	TANARRAANGGRTTNACRCA	20
Gas_53_F2	AARCAYATGMGNAAYACNACNAA	23
Gas_53_R2	SWRTTCATRTANGCNARRCARTT	23
Gas_54_F1	GAYTTYGCNGTNGAYTAYTT	20
Gas_54_R1	GCNARYTCNCCRAARTANGT	20
Gas_54_F2	CCNAARGAYGTNCCNATGTAYAT	23
Gas_54_R2	ATRTGNCCRTCYTCNACRAARTA	23
Gas_55_F1	TGGAARAARTTYACNGTNAA	20
Gas_55_R1	TCYTCNACNARRAANGGYTT	20
Gas_55_F2	AAYYTNAAYAARAAYATHCARAA	23
Gas_55_R2	TANSWDATYTCRTTNCCCATRTA	23
Gas_56_F1	ACNGTNAARTTYGAYGGNTA	20
Gas_56_R1	TGCATCCANARNGCDATRCA	20
Gas_56_F2	GAYYTNACNATHGCNAAYAARTA	23
Gas_56_R2	GCNCCNCKRAADATNACNGGRTG	23
Gas_57_F1	GTNGAYCCNGGNYTNGGNAA	20
Gas_57_R1	TCRCARTAYTTYTCRTGCCA	20
Gas_57_F2	GARAARCCNATHGGNWSNAARAA	23
Gas_57_R2	TTYTGRTANARRAANACRTCYTC	23
Gas_58_F1	ACNAARATGGCNGARCAYTT	20
Gas_58_R1	TTRTADATYTGNACRTGRTC	20
Gas_58_F2	ATGACNCARTTYGGNATHATHGA	23
Gas_58_R2	CCRCANGCRTANCKRTGRTAYTG	23
Gas_59_F1	GTNGGNAAYAAYCCNCARTT	20
Gas_59_R1	ARDATYTGRAANACNGCYTG	20
Gas_59_F2	YTNGTNGCNATGTTYGCNGAYTG	23
Gas_59_R2	CCDATNARDATRCANACCATRAA	23
Gas_60_F1	GTNAARGAYTGYATHAAYGA	20
Gas_60_R1	ATRTTNACRTGNCCRTAYTC	20
Gas_60_F2	TGYGCNAARAARCAYAAYTAYGA	23
Gas_60_R2	SWRCARTCDATDATNACRTGRTG	23
Gas_61_F1	ACNGARAARCCNGCNGAYGG	20
Gas_61_R1	CCNCCNACNGCRTADATCAT	20
Gas_61_F2	ACNATHATGAARCAYCCNAARGA	23
Gas_61_R2	TTNGGRTTRTARCAYTCRAARTT	23
Gas_62_F1	AARGTNCARGTNGCNAARTT	20
Gas_62_R1	ARDATCCAYTCNGTRTCNGC	20
Gas_62_F2	AAYTGGGARATHMGNYTNAARTG	23
Gas_62_R2	GGDATNGGNGTNGCRTAYTCNAC	23
Gas_63_F1	GAYTGYGCNAAYTTYYTNTG	20
Gas_63_R1	TCRAARCAYTGNGCRTGYTT	20
Gas_63_F2	ATGGCNCAYCARTTYATGCAYTG	23
Gas_63_R2	TARTTRAANACYTTNACRCARTG	23
Gas_64_F1	ATHTGGYTNACNYTNGCNTT	20
Gas_64_R1	CARAANARNCKCCARAAYTC	20
Gas_64_F2	TAYATHATGATHTGYCAYCCNTT	23
Gas_64_R2	AARAARTARTANGGNACDATRTT	23
Gas_65_F1	TGYAAYCARGGNYTNAARTT	20
Gas_65_R1	SWRTAYTGCATNGCNACRTG	20
Gas_65_F2	CCNACNGAYATGYTNAARATHAA	23
Gas_65_R2	GCNSWNGCRTANGCYTCRTCRTA	23
Gas_66_F1	GTNGCNGAYACNGARAAYCA	20
Gas_66_R1	CCYTCRAARTGRAADATYTT	20
Gas_66_F2	GGNGTNTTYAARTTYAARTTYGG	23
Gas_66_R2	ACNGTNACRAARTANGGRTGRTC	23
Gas_67_F1	YTNATHCAYGCNGGNGGNTG	20
Gas_67_R1	ATNARYTCYTTNGTNGTNCC	20
Gas_67_F2	CAYGGNGARCCNGTNTAYCARAT	23
Gas_67_R2	AARTCNCCRTANGCRTCDATYTC	23
Gas_68_F1	TGYMGNATGGARACNTGYTT	20
Gas_68_R1	TTYTCCCANCCYTTNCCRTG	20
Gas_68_F2	TAYTGGAAYAAYGGNMGNAAYCA	23
Gas_68_R2	ARNACDATRTCYTTNCCRTTRTG	23
Gas_69_F1	GGNGARTTYGAYTGYYTNGC	20
Gas_69_R1	ATYTGDATNCKRTGRTTYTC	20
Gas_69_F2	ATHATHGCNGAYMGNTAYAAYCA	23
Gas_69_R2	TCRTTNCCCCANSWNCCRAACAT	23
Gas_70_F1	GAYYTNGTNTTYTTYTAYCA	20
Gas_70_R1	ARNSWNARCATRTARTTNCC	20
Gas_70_F2	MGNTTYGTNTTYCARACNATGGT	23
Gas_70_R2	TCRTCNGGYTCNCKNARRAAYTG	23
Gas_71_F1	YTNGGNTAYTGGGTNTTYGG	20
Gas_71_R1	TCYTCRTTRAANARNGTRTA	20
Gas_71_F2	GGNYTNTGYACNATHGCNTTYGA	23
Gas_71_R2	SWRTTNGCRTANCCNARCCADAT	23
Gas_72_F1	TTYATGGCNGCNATHGARGT	20
Gas_72_R1	AADATNCCNGGRTGRTCRTC	20
Gas_72_F2	AAYGTNMGNATHTGGAAYGARAC	23
Gas_72_R2	TARAARTGYTCRTCYTCYTCRAA	23
Gas_73_F1	GTNWSNYTNTGYATHAAYGA	20
Gas_73_R1	CKNCKDATYTTNCKRTCCAT	20
Gas_73_F2	TTYAAYAAYTTYTAYAARAARAT	23
Gas_73_R2	ACNCCRTADATDATNGGRTTRCA	23
Gas_74_F1	GARAARTGGYTNGAYGARCA	20
Gas_74_R1	TANGCRTCNGGDATRTTNAC	20
Gas_74_F2	CAYGAYTAYTTYGCNMGNAARGC	23
Gas_74_R2	TCNCCNGTYTTNGCNACRTANCC	23
Gas_75_F1	AARATGATHATHCARGCNAA	20
Gas_75_R1	GTCATCATDATYTGRCANCC	20
Gas_75_F2	CCNAARTTYGTNACNGARGARCA	23
Gas_75_R2	TGYTGYTTNARYTTCATNACYTG	23
Gas_76_F1	GTNAARACNTTYTGYCARAA	20
Gas_76_R1	ACYTTNACYTGNGCYTCNGG	20
Gas_76_F2	ACNAARCCNCCNTAYGARTGYCC	23
Gas_76_R2	GCYTTYTCYTCYTTYTCNGTRTT	23
Gas_77_F1	ATGATHCAYACNYTNAAYAA	20
Gas_77_R1	TCNCKYTCNCKCATNGCYTT	20
Gas_77_F2	ACNYTNATHAARTAYYTNGAYAA	23
Gas_77_R2	GTNCKNARCATNCCNARYTTYTC	23
Gas_78_F1	TAYTGYGTNGARGAYCCNGC	20
Gas_78_R1	TADATYTGNCCNCCNGCNAC	20
Gas_78_F2	TAYGCNGCNGGNGGNAAYTAYAT	23
Gas_78_R2	TTRAANCKNGGNGTNGGCATNCC	23
Gas_79_F1	TGYCCNMGNYTNYTNGAYTA	20
Gas_79_R1	CANSWNCKRTCRTGRCANGC	20
Gas_79_F2	CCNYTNGARGAYCAYAARGAYTT	23
Gas_79_R2	ATRAANARRCAYTCNCKRAANGT	23
Gas_80_F1	YTNATGGCNCCNATHAAYCC	20
Gas_80_R1	CAYTCNGTRTTCCARTANCC	20
Gas_80_F2	ATHAAYATGATHGARGGNACNTA	23
Gas_80_R2	TGYTTNSWCATNCCNCCRTANGT	23
Gas_81_F1	AARGARTGYATHCARAAYCC	20
Gas_81_R1	CAYTCNCKRAANGCNGGRTG	20
Gas_81_F2	GARGCNGARTTYCAYAARCCNGA	23
Gas_81_R2	ACNSWNGGRAAYTTNARRTTRAA	23
Gas_82_F1	ATGGGNGCNAAYTGGATHCA	20
Gas_82_R1	TCRAAYTCNARDATNACYTT	20
Gas_82_F2	AAYCCNATHTAYCARATHGCNGA	23
Gas_82_R2	GGNARYTCYTCRTANSWNCCRAA	23
Gas_83_F1	YTNATHTTYACNAARGGNTT	20
Gas_83_R1	ATNGCNGGRTGRTTNGGNCC	20
Gas_83_F2	MGNYTNTAYAARTTYATHGCNGA	23
Gas_83_R2	AANCKRTGNCCRCARTGRTCNAC	23
Gas_84_F1	TGGACNGCNATHTTYGAYTA	20
Gas_84_R1	GTNARNGGNGCYTCYTCRTG	20
Gas_84_F2	GGNATHTTYCCNWSNAAYTTYGT	23
Gas_84_R2	TARTGCATNCCRTTNGCDATYTG	23
Gas_85_F1	CCNTAYCAYGGNCARAAYAT	20
Gas_85_R1	TTNGTNGTNCCRTANACRTC	20
Gas_85_F2	ATHTTYYTNGTNGARATHGARAA	23
Gas_85_R2	TGRTCYTCNCCRTTDATDATRAA	23
Gas_86_F1	AARTAYGAYGARTTYTAYTT	20
Gas_86_R1	GGNSWNGGYTCYTGRCADAT	20
Gas_86_F2	CCNGARGAYTAYATHTAYCARCA	23
Gas_86_R2	ACRTCRAARTAYTGRAANGTRTG	23
Gas_87_F1	GAYTGGGCNAARATHCARTA	20
Gas_87_R1	GGDATNACYTCRTARTARTT	20
Gas_87_F2	TAYCCNGTNAARGARTGYTGYAC	23
Gas_87_R2	TARAANACRTCRTCYTGNGTCAT	23
Gas_88_F1	GARCARGAYATHTAYAARAT	20
Gas_88_R1	TGNCKNGCNGGRTCNCCNCC	20
Gas_88_F2	AARTGGGCNTGYCAYATGTGYAC	23
Gas_88_R2	CANGCRTTNARCCANARCCARTC	23
Gas_89_F1	MGNGARTTYGARATHWSNTA	20
Gas_89_R1	GTNGCYTCNGGNACYTGDAT	20
Gas_89_F2	ATGCARGARAAYAARGAYCARGC	23
Gas_89_R2	GCDATRTTNACNGTRTCNCCCCA	23
Gas_90_F1	ATHCCNAAYATHAARGCNCC	20
Gas_90_R1	TANARRTGRAANGGRTCNCC	20
Gas_90_F2	YTNCCNCAYTGGAAYGGNGAYGG	23
Gas_90_R2	CCNARNACYTCRTCNGTYTCNGG	23
Gas_91_F1	GTNTGGACNAAYCARTTYGA	20
Gas_91_R1	TANCKRTGNCCNGTRTCRCA	20
Gas_91_F2	GARACNACNGGNCCNGARATHTG	23
Gas_91_R2	ARRCANGTNACDATNGTRTGNCC	23
Gas_92_F1	TAYAAYTGGYTNCAYGCNAA	20
Gas_92_R1	ATYTTRTCRAARTTCCANAC	20
Gas_92_F2	GCNYTNGTNCCNGCNTAYCAYTG	23
Gas_92_R2	ATRTTNCCYTGYTTNACRTCCCA	23
Gas_93_F1	CARATGGGNGTNTTYAAYTT	20
Gas_93_R1	TTNCCYTTRAANARRTCNAC	20
Gas_93_F2	ATGWSNYTNTGGGTNGARTTYAT	23
Gas_93_R2	CKNGGRTGYTTYTCRCAYTCRTA	23
Gas_94_F1	GGNCCNYTNACNCCNAARGG	20
Gas_94_R1	GGNACDATYTTRTGNGGNAC	20
Gas_94_F2	CCNGTNTAYAARGAYAAYGGNTT	23
Gas_94_R2	ATYTCNGGDATRTARTGRAARTG	23
Gas_95_F1	ATHCCNTAYTAYGAYTGGAC	20
Gas_95_R1	CCNARRTGRTARTARTTRCA	20
Gas_95_F2	TGYGTNMGNTAYCAYCCNTTYAA	23
Gas_95_R2	TCRTANCCRTCNCKRTCRAANCC	23
Gas_96_F1	TAYATHCARGTNTTYGTNAA	20
Gas_96_R1	SWYTTYTGDATNARNGCNGG	20
Gas_96_F2	TGYGCNYTNYTNGTNCCNATGTT	23
Gas_96_R2	TTDATNACNGGDATYTTNCCRTC	23
Gas_97_F1	GCNATHCARMGNTAYGARTA	20
Gas_97_R1	ARNCCNGCNCCRTGCATNCC	20
Gas_97_F2	AAYYTNTAYCAYACNATGACNGA	23
Gas_97_R2	TTNCKNGGRTGNGCNACRTARTC	23
Gas_98_F1	AARACNGARTTYGAYGGNGA	20
Gas_98_R1	TTRTANSWRTCNGCYTGRTT	20
Gas_98_F2	GGNATHACNGARTGGCARGGNTG	23
Gas_98_R2	TGNGGNGGNACNGTNGTNCCRTG	23
Gas_99_F1	CAYMGNGCNAARGTNGARAT	20
Gas_99_R1	TGRCANGGNGGRAANGCRTG	20
Gas_99_F2	TTYCARTGYAARATHGGNTAYGG	23
Gas_99_R2	ATNACNCCNGCNGCYTCYTTYTG	23
Gas_100_F1	GGNYTNGCNGARGTNTGYAC	20
Gas_100_R1	TGNGCRAARTARCARTCNCC	20
Gas_100_F2	TGGCARTGGYTNTGYGTNCAYGC	23
Gas_100_R2	GGRTANACRTGNARCATRAANGT	23
Gas_101_F1	ATGGCNYTNGAYAARACNGA	20
Gas_101_R1	ARNGGNGTRTTRTCRTCNGG	20
Gas_101_F2	TTYGGNGARATHATHCCNCARGC	23
Gas_101_R2	TCRTANACNGGDATNCKNGTRTA	23
Gas_102_F1	GTNMGNTGYGGNGARGARAC	20
Gas_102_R1	CCNACRAARTCYTCRTGRTG	20
Gas_102_F2	YTNGGNATGMGNACNCARTGGGA	23
Gas_102_R2	GGRTGNARNGCNARYTGYTCRTA	23
Gas_103_F1	YTNMGNACNCARATGGCNGG	20
Gas_103_R1	TARTGNCCYTTYTCNGCNGC	20
Gas_103_F2	TTYTAYGAYGCNGTNYTNAAYAA	23
Gas_103_R2	TANACNCCRTTNGGRAARTAYTT	23
Gas_104_F1	GCNYTNGAYACNWSNTAYTG	20
Gas_104_R1	GTDATNARYTCNCCRAANCC	20
Gas_104_F2	TTYAAYCAYTTYGTNATHTGGGG	23
Gas_104_R2	GCYTGRTGNGCRAANGCRTANCC	23
Gas_105_F1	GARGARATHTAYAARGARTT	20
Gas_105_R1	GTNARYTGNARYTTDATNGC	20
Gas_105_F2	TTYTAYGAYGGNATHTGYGARTG	23
Gas_105_R2	ATYTTYTTNARNCCYTTCATYTT	23
Gas_106_F1	AARAAYMGNMGNGCNAARTG	20
Gas_106_R1	CCNACNGTNGCRTAYTGRCA	20
Gas_106_F2	GARMGNAAYATGGARACNTTYAA	23
Gas_106_R2	GGNGCNGGNGGNGCRTANGGRCA	23
Gas_107_F1	CARGAYCARCCNCAYATHGA	20
Gas_107_R1	TGRAANARNACNGTNCCNAC	20
Gas_107_F2	TGGAARATGAARCARGCNTTYGA	23
Gas_107_R2	GCNACNCCRTCRTCNGTNGGYTC	23
Gas_108_F1	GAYATGCCNGARTAYYTNTA	20
Gas_108_R1	TTNGGRTTYTCDATNACNCC	20
Gas_108_F2	GGNMGNTGGACNCCNCCNTGYTG	23
Gas_108_R2	ARRAAYTCYTTNACRTTRTTNGG	23
Gas_109_F1	TTYMGNATHTAYTTYATGGG	20
Gas_109_R1	AANCCCATNSWNGGDATRTA	20
Gas_109_F2	GARTTYGCNCCNWSNGAYAAYCC	23
Gas_109_R2	TCNGCDATNACRAANCCNACRTA	23
Gas_110_F1	GCNAARGAYTAYCAYATHGT	20
Gas_110_R1	TARTARTGYTCNCCRTTDAT	20
Gas_110_F2	GAYAAYTTYATGTAYGCNTGYGG	23
Gas_110_R2	CCRTANSWRTCYTCDATRTTNCC	23
Gas_111_F1	GAYCAYACNTGYAAYCARGG	20
Gas_111_R1	GGRTTNGTNACDATNCCRTT	20
Gas_111_F2	TGYATHGCNGCNCARGARGGNCA	23
Gas_111_R2	GGRTTDATYTGCCANACNGGYTC	23
Gas_112_F1	TAYGTNTTYAARYTNATHCC	20
Gas_112_R1	AARTARTTNCCRTADATRAA	20
Gas_112_F2	GAYGGNGTNATGMGNGGNCAYTA	23
Gas_112_R2	CCRTGNARRTCNACRTARAANGC	23
Gas_113_F1	GTNTTYGARATHACNGAYTT	20
Gas_113_R1	ATRCARCARTTNARCATYTG	20
Gas_113_F2	GARGARATHYTNCAYGARTGGAA	23
Gas_113_R2	ATYTCNARDATRAAYTCYTGCCA	23
Gas_114_F1	TGGAARATHCAYATGCCNGC	20
Gas_114_R1	ATDATRTCNGCNGCYTTYTC	20
Gas_114_F2	YTNTGYGAYGAYCARTAYAAYTG	23
Gas_114_R2	ATNGTNGGNCCRTTNARRTTNCC	23
Gas_115_F1	AARATHTTYTGYATGTTYTA	20
Gas_115_R1	GGNARNARRTGNGCDATYTT	20
Gas_115_F2	CCNYTNTGYATHGTNATGTTYCA	23
Gas_115_R2	TCRTTRTAYTCNGGNGTYTCYTG	23
Gas_116_F1	CARGAYTTYGARATHAARAA	20
Gas_116_R1	ARRAARTCDATRTANGTYTC	20
Gas_116_F2	WSNYTNCCNTAYAAYTTYTGYAA	23
Gas_116_R2	ACYTTDATYTCNGTNCCNCCRAA	23
Gas_117_F1	YTNAAYGCNYTNTGYGARGA	20
Gas_117_R1	ATNSWNGTRTCNGCRTTRTC	20
Gas_117_F2	GTNGGNTTYGARGTNTTYGCNCA	23
Gas_117_R2	AARTTYTCNGCRAAYTCYTGYTC	23
Gas_118_F1	TGYTAYGTNATHYTNAARAA	20
Gas_118_R1	AARTTYTCRTTNARCCARCA	20
Gas_118_F2	GCNACNAAYTTYTTYATHGCNAA	23
Gas_118_R2	TANACRAANGGRTTRTARCANGT	23
Gas_119_F1	GAYACNWSNGTNAARATHGG	20
Gas_119_R1	ARRAACCARCANCCNACNGC	20
Gas_119_F2	CARTAYTTYGTNAARYTNGGNTG	23
Gas_119_R2	ATRAANGCNGCNGTNACYTTYTG	23
Gas_120_F1	ACNGTNTGGMGNCARGCNGA	20
Gas_120_R1	ACNGCNACDATRTTNCCNGC	20
Gas_120_F2	GTNTAYYTNAAYAARATGGAYAA	23
Gas_120_R2	TCRTGNARYTCRTCNGCRTANAC	23
Gas_121_F1	AARGTNGCNGAYAAYACNTT	20
Gas_121_R1	TGRTCNCCRTANGCRTTDAT	20
Gas_121_F2	GAYGCNCCNAARATHGCNATHTT	23
Gas_121_R2	ACNACNGTNCKRTTDATNACRTC	23
Gas_122_F1	GCNMGNCCNGAYYTNATHGG	20
Gas_122_R1	GCDATRTCYTTRAANACNCC	20
Gas_122_F2	CCNGARCAYTAYGAYYTNGARAA	23
Gas_122_R2	TAYTCRAAYTCNSWRCANGTRAA	23
Gas_123_F1	GGNCCNAARYTNGTNCCNTT	20
Gas_123_R1	ATNCCRAAYTGNGCNGCRTA	20
Gas_123_F2	AARACNGTNGCNATHTTYTTYGT	23
Gas_123_R2	TTNGTCCANGTCCANARRTCRTC	23
Gas_124_F1	GAYATHGARTGYAARGARCA	20
Gas_124_R1	ARYTCDATRTCYTTNCCYTT	20
Gas_124_F2	TGYACNTTYAAYGARCAYAARGA	23
Gas_124_R2	ACNARYTCNGTNARRTTRCANGT	23
Gas_125_F1	ACNTGYCAYAAYATGGCNAT	20
Gas_125_R1	ATRCARTANARDATRAARTT	20
Gas_125_F2	GTNTTYMGNTAYATHTTYGTNTG	23
Gas_125_R2	ACNARDATRTCCATNARRTCNCC	23
Gas_126_F1	ATHCARGCNATGGAYCARGG	20
Gas_126_R1	ACRTCNGGRTCRAANGCNGG	20
Gas_126_F2	CARGTNATHGAYGTNAAYGAYAA	23
Gas_126_R2	TTRTTRAADATDATNSWRAARTC	23
Gas_127_F1	MGNGGNATHGAYAAYATGAA	20
Gas_127_R1	ARNARNACNCCRTCRTCYTC	20
Gas_127_F2	GTNGAYMGNGTNCCNTAYATGCA	23
Gas_127_R2	ACNARNCCRTANACRAARCARTA	23
Gas_128_F1	ACNWSNTAYATGCCNTTYCA	20
Gas_128_R1	CADATYTCRTCYTCNGTNGC	20
Gas_128_F2	GCNTAYATHTGYMGNGTNGTNGA	23
Gas_128_R2	AARCAYTCDATNGGDATYTGNCC	23
Gas_129_F1	ACNAARTGYATHAAYGGNGA	20
Gas_129_R1	TTCCANCKNGCDATYTTRTC	20
Gas_129_F2	WSNYTNAAYGAYTGYCAYGCNGA	23
Gas_129_R2	TGNARNACNCCRTCCCANGTYTG	23
Gas_130_F1	GARACNTAYCCNGAYYTNTT	20
Gas_130_R1	TGCATRTTRAANACCCARTA	20
Gas_130_F2	GAYATHGAYCAYACNATHCARGA	23
Gas_130_R2	ATNGTRAAYTCYTCRAAYTCYTG	23
Gas_131_F1	TAYATHWSNYTNCARTTYTG	20
Gas_131_R1	CANGGNCKRTCRTARTGRAA	20
Gas_131_F2	WSNGTNGAYTAYGGNAARACNTG	23
Gas_131_R2	CARTCRTANCCNGCNGTRTTRTG	23
Gas_132_F1	GCNGAYTTYACNTTYMGNGG	20
Gas_132_R1	AANGTNCCNACNACNGCNCC	20
Gas_132_F2	MGNYTNGGNAARAAYCCNTTYCA	23
Gas_132_R2	AANGTNACRTTNCCNGCNGGRTT	23
Gas_133_F1	TTYGAYTTYGAYCCNATHCA	20
Gas_133_R1	AANGTRTTRTARTTNACRTG	20
Gas_133_F2	GARGCNGGNAARAARGTNAAYGG	23
Gas_133_R2	ARRTTRTGNCCNACDATRTCYTG	23
Gas_134_F1	GAYGTNYTNTGYTGYACNGC	20
Gas_134_R1	GGRTTRAADATNGTRTADAT	20
Gas_134_F2	TGGGCNGTNWSNAAYATHGAYTA	23
Gas_134_R2	GGNARCCARCANACNACRAANGC	23
Gas_135_F1	GTNTGYGTNCCNACNTAYTT	20
Gas_135_R1	ATRTANGTRTTRTARAARAA	20
Gas_135_F2	AARGTNTAYGARYTNGGNGAYAC	23
Gas_135_R2	ARNACRAARTANSWRAARTACAT	23
Gas_136_F1	TAYCARTGGYTNATGGAYTT	20
Gas_136_R1	CKRTACCANACNGGNGTRAA	20
Gas_136_F2	YTNGARGARGGNTAYMGNAAYTT	23
Gas_136_R2	ACNACRCANARRTARTARAANAC	23
Gas_137_F1	CARYTNAARGAYGTNTTYCA	20
Gas_137_R1	TTYTTRTCCATYTCNGTRTC	20
Gas_137_F2	TGGTTYCARTAYGCNACNAARTG	23
Gas_137_R2	TTNARYTCCCAYTCCCANGTYTG	23
Gas_138_F1	AAYGCNGCNMGNGAYGGNAA	20
Gas_138_R1	ATCATNARRCANGTRTGNCC	20
Gas_138_F2	YTNATHCAYGCNAARACNAAYGG	23
Gas_138_R2	TGNCKRTTNGCDATYTCDATRTC	23
Gas_139_F1	ATHCCNGCNCAYAARTTYGT	20
Gas_139_R1	ACNACYTGYTCYTTNCCNGT	20
Gas_139_F2	CARATHGGNCCNGARACNGTNAT	23
Gas_139_R2	GGYTTNGGRTTNACNGTRAARTA	23
Gas_140_F1	YTNTGGGGNAAYAARTGYGA	20
Gas_140_R1	ARNGGNGCNGGRTGRAANCC	20
Gas_140_F2	GTNYTNGAYAAYGCNGGNTTYGA	23
Gas_140_R2	CKRTARTTNARRTCNCCYTTRAA	23
Gas_141_F1	AARACNTTYGCNAAYGTNTA	20
Gas_141_R1	CKNGCCATRTTNGGRAARTA	20
Gas_141_F2	AARCCNTTYGARTGYCCNAAYTG	23
Gas_141_R2	GCNCKCATRTTYTGRAACCANAC	23
Gas_142_F1	ATHACNCCNGTNAAYAAYCA	20
Gas_142_R1	ATNGCNACNCKYTCNCCYTC	20
Gas_142_F2	ATHACNAARCARCCNCARTGGGG	23
Gas_142_R2	ATNCKDATYTCRAANGTYTCYTC	23
Gas_143_F1	ATHCCNCARGAYGAYAAYTG	20
Gas_143_R1	TTDATRTGNGTRAANGCYTC	20
Gas_143_F2	AAYACNACNGCNATHACNGGNAA	23
Gas_143_R2	TCYTCRTARAANCKRTCRTTRTG	23
Gas_144_F1	TAYWSNCCNCARGCNTTYAA	20
Gas_144_R1	TTRTGNGTCCANCKRAANCC	20
Gas_144_F2	TTYATGGARCARCAYGTNGARAA	23
Gas_144_R2	CCRAARTCNGTNARYTTDATRTG	23
Gas_145_F1	YTNCCNATGGTNGTNCAYCC	20
Gas_145_R1	SWNGGNGCYTCRAARTGNAC	20
Gas_145_F2	CAYAARYTNTTYGGNAAYATGAT	23
Gas_145_R2	GGNGGNGTRTCCATNACRAANGT	23
Gas_146_F1	GGNMGNGTNGCNCARGTNTG	20
Gas_146_R1	GTRCANCCRTANARRTCDAT	20
Gas_146_F2	GCNGCNTAYAAYMGNATGGTNTG	23
Gas_146_R2	TGRTCNCCNACYTTRTCRCARAA	23
Gas_147_F1	CCNTTYGCNATHCAYTTYTA	20
Gas_147_R1	SWRCARTANARNACRAARTT	20
Gas_147_F2	ATHCCNAAYTAYYTNACNAAYGA	23
Gas_147_R2	TTNACNARNGCNACDATRTCCAT	23
Gas_148_F1	YTNAARGCNCCNAARGAYTT	20
Gas_148_R1	TTRTAYTTYTGCCANGGRAA	20
Gas_148_F2	CCNMGNGARYTNGAYATHTGGCC	23
Gas_148_R2	SWYTCRTCRAANGGCATYTTNCC	23
Gas_149_F1	TGYCAYACNGTNGCNATHTG	20
Gas_149_R1	GCRAANGTRTCNCKRAAYTG	20
Gas_149_F2	ATHTTYMGNTAYATHTAYATHTG	23
Gas_149_R2	ATNGTRCARTANARNACRAARTT	23
Gas_150_F1	GTNGARAAYGGNGARTGGGG	20
Gas_150_R1	GTNGCNSWNCCDATRTGNGG	20
Gas_150_F2	TGGAARCCNATGTGGYTNTGYGG	23
Gas_150_R2	ARNGGYTCNGGNGTNGTNACRTC	23
Gas_151_F1	TTYGCNAARCARTTYAARCA	20
Gas_151_R1	GGNGTCATNCKYTTYTCYTT	20
Gas_151_F2	AARYTNGGNTTYACNCARGCNGA	23
Gas_151_R2	TGNCKNCKRTTRCARAACCANAC	23
Gas_152_F1	GARGGNGAYTTYTGGTAYGT	20
Gas_152_R1	TCRTGDATRTCNACYTCCCA	20
Gas_152_F2	ACNMGNMGNGAYTAYGCNCAYAC	23
Gas_152_R2	GCNACNACNGGNCKNGTRAARTC	23
Gas_153_F1	AARGARGGNGARATHAARAA	20
Gas_153_R1	GTNCCRAARTADATNGGNAC	20
Gas_153_F2	CCNTGGGARTAYGTNAARGAYGA	23
Gas_153_R2	TACATNGCRAANCCDATRAAYTT	23
Gas_154_F1	GAYATGMGNACNCCNACNAA	20
Gas_154_R1	ATRCARTANARNACRAARTT	20
Gas_154_F2	GAYATHYTNACNATGGTNCCNTA	23
Gas_154_R2	TTRTTNARNARNGCDATRAARTC	23
Gas_155_F1	GAYACNCCNGTNGTNAARGC	20
Gas_155_R1	ATDATRCANGTNGTRTACAT	20
Gas_155_F2	YTNTTYGGNATHTTYYTNTGYTA	23
Gas_155_R2	TCRTTRAANGCYTCNGGDATYTT	23
Gas_156_F1	TTYGAYYTNATGCARTGYGG	20
Gas_156_R1	GCNCKNCCRAAYTTCCAYTC	20
Gas_156_F2	GCNCCNGTNGAYACNGCNGCNAA	23
Gas_156_R2	GTNACCATCATRTANGTNCCRAA	23
Gas_157_F1	GGNGTNMGNAARTGYGGNAC	20
Gas_157_R1	TCRTTRTGNGGNCKRAARAA	20
Gas_157_F2	ATHGARAARACNCCNMGNTAYTT	23
Gas_157_R2	ATRTCNGGRTGYTTNCKNCCYTT	23
Gas_158_F1	YTNTGYTAYGCNGARTTYGG	20
Gas_158_R1	AANGCRTCRTTYTGYTCRTG	20
Gas_158_F2	TGGGGNTTYGTNATHGGNTGGAA	23
Gas_158_R2	CKNARYTTNCCRAARTCRTCRTG	23
Gas_159_F1	CAYATHGTNAAYGGNGAYAT	20
Gas_159_R1	ACYTCRTARTCNCKYTTRTC	20
Gas_159_F2	GCNATHGTNGGNTAYCCNGCNTG	23
Gas_159_R2	TTCATNCKYTCRTCNCCNACRTT	23
Gas_160_F1	ACNACNCCNGTNATHGAYAT	20
Gas_160_R1	ARNGGYTTCCACATRTGNCC	20
Gas_160_F2	CCNATHGARTTYTGGACNGCNAA	23
Gas_160_R2	SWRTAYTTRTCRAARTCYTTNAC	23
Gas_161_F1	GTNTTYGGNGAYCCNCAYTA	20
Gas_161_R1	TCNCKNCCDATNARRTCRTC	20
Gas_161_F2	GAYGGNAARATGTAYAAYTTYCA	23
Gas_161_R2	TTRTARTTNCCRCANARNCCRCA	23
Gas_162_F1	TTYAARAARATGCCNTGYAT	20
Gas_162_R1	ARRTCRCANGCDATRTAYTC	20
Gas_162_F2	WSNGGNTGYAAYGARATHACNGA	23
Gas_162_R2	GCRTCNGTDATNCKNGGRCACCA	23
Gas_163_F1	TTYACNGTNGARMGNTAYAT	20
Gas_163_R1	TTNCKRAACATYTTNCCNGT	20
Gas_163_F2	TTYAARMGNGARAARTTYTGYAC	23
Gas_163_R2	GCRTARTGNGTNGTNCCRTAYTC	23
Gas_164_F1	GCNGCNAAYYTNGCNMGNCC	20
Gas_164_R1	AARTCNARRAAYTGNCCDAT	20
Gas_164_F2	TAYGAYTGYAARTTYTGYACNGA	23
Gas_164_R2	TGRTADATYTCCATNGCYTCRTC	23
Gas_165_F1	MGNTTYYTNGGNACNACNCC	20
Gas_165_R1	AARTTNARRTTYTTRAARTA	20
Gas_165_F2	GAYGGNGCNCAYAAYYTNACNTG	23
Gas_165_R2	TCDATRAAYTGNCKRTGRTACCA	23
Gas_166_F1	GGNGGNAAYAAYTTYACNGA	20
Gas_166_R1	GTYTCNARYTCYTTRTCYTC	20
Gas_166_F2	CCNGTNCCNGGNGARGARAAYGA	23
Gas_166_R2	TCNCCRTARTTYTGNACRTAYTG	23
Gas_167_F1	GAYGARMGNCAYTGGTGGAT	20
Gas_167_R1	TTNARNGCNGTNACRAAYTT	20
Gas_167_F2	GGNAARATHCARGARWSNTTYAA	23
Gas_167_R2	CAYTGNCCCCARTCYTTYTGNGC	23
Gas_168_F1	TTYGTNGTNATGMGNAAYAA	20
Gas_168_R1	GCDATNARCATYTTRTTNGT	20
Gas_168_F2	ATGCARACNATHACNAAYATHTT	23
Gas_168_R2	ARNSWNACCATNGTRTARCARAA	23
Gas_169_F1	GTNCCNAAYYTNTTYGGNGT	20
Gas_169_R1	ATRTGRTTNACNGTNACRAA	20
Gas_169_F2	GTNTAYWSNTTYATGTGYCAYCA	23
Gas_169_R2	ARNGCNGGDATNACRTAYTGDAT	23
Gas_170_F1	TTYGCNAARGTNGTNAARGG	20
Gas_170_R1	TANGCNGGYTCYTCCCARTA	20
Gas_170_F2	ATHWSNTAYCARGGNTGGTTYGA	23
Gas_170_R2	ACRTAYTGRTANARRTCRTCDAT	23
Gas_171_F1	GGNYTNCARATHGCNGARGG	20
Gas_171_R1	ACNGCDATCCANARNGTNCC	20
Gas_171_F2	ATHATGGTNGGNTTYTGGGTNAA	23
Gas_171_R2	GCDATNGCNGCNACNGCCATDAT	23
Gas_172_F1	ACNWSNAAYMGNTAYGTNCA	20
Gas_172_R1	ARNACNARYTTNACDATYTC	20
Gas_172_F2	GAYYTNGAYYTNAAYTTYCAYAT	23
Gas_172_R2	TTNCCRTGYTTNGCNGCCCARAA	23
Gas_173_F1	TAYYTNGCNATGGGNAAYTT	20
Gas_173_R1	GCNARRTCYTGYTCRTARTA	20
Gas_173_F2	GCNGTNGARTGYCAYCARGARCA	23
Gas_173_R2	TANCCNARRTTRAARCANGCYTT	23
Gas_174_F1	GCNGAYGTNATGTAYACNAA	20
Gas_174_R1	TGNACNGTNACRAARTTRTC	20
Gas_174_F2	CAYACNATHGCNGTNCARCARAA	23
Gas_174_R2	ACDATRTTCATYTCYTTYTTYTC	23
Gas_175_F1	MGNCARYTNAARGARAAYAA	20
Gas_175_R1	ACRTCNGCNGGRTCRTADAT	20
Gas_175_F2	GAYATHTGGTTYGAYAARGAYGA	23
Gas_175_R2	CARTTRTCNGGYTGYTTRTGYTC	23
Gas_176_F1	GAYTAYYTNMGNAAYGTNTG	20
Gas_176_R1	GTYTGNARNGCRTGYTGNGT	20
Gas_176_F2	ACNTTYTGYCAYGAYTAYCARAA	23
Gas_176_R2	TTYTGYTCNARNARNACYTCRTT	23
Gas_177_F1	AAYTGYGTNAARGCNCAYCA	20
Gas_177_R1	ATRTTNCCYTCYTGRTCNAC	20
Gas_177_F2	YTNACNAARGAYCAYTAYATHGA	23
Gas_177_R2	ACRTCCCANGGRTARTTRAAYTG	23
Gas_178_F1	GARCCNCCNGCNATHTAYAA	20
Gas_178_R1	TCNGCDATRAAYTTNACNCC	20
Gas_178_F2	CCNTTYGAYATGCARGARTGYTT	23
Gas_178_R2	TTRAARTTDATRTGNARNGTRTA	23
Gas_179_F1	AARYTNYTNGARACNGTNGA	20
Gas_179_R1	TCRTGNCCYTCNARYTTDAT	20
Gas_179_F2	AAYGAYATHGCNMGNYTNATGCA	23
Gas_179_R2	ARRTGRTTNGCNARNGCCCAYTC	23
Gas_180_F1	ATGYTNCARATHAAYTAYGA	20
Gas_180_R1	TANARRTTNARDATYTCNGG	20
Gas_180_F2	AARGCNGTNGARTAYATHTAYGA	23
Gas_180_R2	TTRTANARNCCNCCYTGRAANCC	23
Gas_181_F1	ATGGTNGCNATHGGNTTYGA	20
Gas_181_R1	AANGTNCKRTTCATRAANGC	20
Gas_181_F2	TAYTTYTGYATHTGYCAYCCNTT	23
Gas_181_R2	TADATRAANGGRTTNGCNACRTT	23
Gas_182_F1	ATHGTNTAYCCNACNAARGA	20
Gas_182_R1	TTNGTNARNGTDATNGCNGG	20
Gas_182_F2	GCNCARATGGTNGTNCARTAYGT	23
Gas_182_R2	AARTTRTCRTTNARCCANCCRTA	23
Gas_183_F1	TAYCARYTNGTNCARCAYGA	20
Gas_183_R1	CCRAARTCDATNACYTTNAC	20
Gas_183_F2	GGNMGNGGNACNTTYGGNCARGT	23
Gas_183_R2	ACNARCATDATRTTYTCNGGYTT	23
Gas_184_F1	CCNWSNATGMGNGTNGGNCA	20
Gas_184_R1	TCNCKRTTCATNCCNCCRAA	20
Gas_184_F2	TAYGTNATHGGNGGNGCNAAYCC	23
Gas_184_R2	ARNACRTGNARRTCRTCRTARAA	23
Gas_185_F1	GTNYTNATGTTYGGNTTYGA	20
Gas_185_R1	ARRCANGCRCACCARTGNGG	20
Gas_185_F2	GARGGNTAYAAYATHGTNGGNGA	23
Gas_185_R2	CANGTNCKYTCYTTNGGDATYTC	23
Gas_186_F1	YTNCCNYTNAARGTNACNGC	20
Gas_186_R1	TGNGCNARYTGNARRCARTC	20
Gas_186_F2	GARGGNTAYTGGAARMGNTGYTG	23
Gas_186_R2	CAYTCRAARTTCATNCCRCARTC	23
Gas_187_F1	ATHGTNACNATHYTNGGNAA	20
Gas_187_R1	ACNARNGTDATCCARTARTA	20
Gas_187_F2	ATHMGNCARCCNACNAAYTAYTT	23
Gas_187_R2	TCNSWCATRAAYTGNACYTCRCA	23
Gas_188_F1	AARAARYTNGTNACNTTYTA	20
Gas_188_R1	TTCATYTCRTTRTARCADAT	20
Gas_188_F2	YTNCAYGTNGTNCAYAAYTTYGC	23
Gas_188_R2	TGCCANACRTTRAARTARCARTG	23
Gas_189_F1	YTNMGNTTYWSNATGACNCC	20
Gas_189_R1	AANACRTARTCRTARTTDAT	20
Gas_189_F2	GCNTGGTTYTGGTTYGCNTAYGA	23
Gas_189_R2	ATYTCYTGCATNSWNARYTCRTA	23
Gas_190_F1	GTNGTNMGNGAYCARTTYTA	20
Gas_190_R1	CKNARDATRTANCKNGGRTT	20
Gas_190_F2	GGNGTNTGYAAYACNGAYAAYTT	23
Gas_190_R2	TGNCKRAANGTCATNGTRAARTC	23
Gas_191_F1	MGNMGNGTNTAYACNAARCC	20
Gas_191_R1	GTNGGRTCNACNARRTTRTG	20
Gas_191_F2	CAYWSNTTYTGYGTNGCNTGYGC	23
Gas_191_R2	TCRCARTARAANACYTCRCAYTG	23
Gas_192_F1	GARTGYGAYGARTTYTAYTT	20
Gas_192_R1	AARTGRAACCANGCRTCNCC	20
Gas_192_F2	CCNGARGAYCAYATHTAYCARCA	23
Gas_192_R2	ATNARRTANCKRAANARRCAYTC	23
Gas_193_F1	AAYGARTGGGTNTGYATGCA	20
Gas_193_R1	ACYTTRTCRCARTAYTGRCA	20
Gas_193_F2	YTNACNCAYGCNGCNGARGAYGT	23
Gas_193_R2	CANGTRTGRCAYTTRTADATRAA	23
Gas_194_F1	GTNCAYGARTGGATGAARGC	20
Gas_194_R1	CCRTCNGGNARNACNACCCA	20
Gas_194_F2	ACNCCNTAYMGNGTNGGNAAYGC	23
Gas_194_R2	TADATDATNCCNGTNCKRTCRTC	23
Gas_195_F1	CCNGAYGARATGMGNATGCA	20
Gas_195_R1	TTNCKNGCNGCNARRCAYTG	20
Gas_195_F2	YTNTAYGCNGAYATGGGNAAYTT	23
Gas_195_R2	GCRTTNACRTCNGCNCCNACYTC	23
Gas_196_F1	TAYATHTGYTGYCAYACNGG	20
Gas_196_R1	ARRTGRAARTARCANGGCCA	20
Gas_196_F2	GTNAAYTGYGCNCARATHATHGA	23
Gas_196_R2	GCNGCRAARTANGGNARNGGRTA	23
Gas_197_F1	CCNGCNATHTTYAAYATHGG	20
Gas_197_R1	ACNGCNARNGCNGTDATRTT	20
Gas_197_F2	GAYATHGTNAAYTTYCARACNTT	23
Gas_197_R2	GTNCKNGCNGCNACRTCYTCYTT	23
Gas_198_F1	MGNACNGAYAAYTAYAAYAA	20
Gas_198_R1	GGNCCNACNCKNARRTANCC	20
Gas_198_F2	WSNGTNTAYCARGGNGCNTGYGA	23
Gas_198_R2	TGRTGRCANARYTTDATRTTYTC	23
Gas_199_F1	ATHCCNCCNYTNGARYTNCC	20
Gas_199_R1	GCNCKRCARTGRTCRTCRTA	20
Gas_199_F2	ATHTAYGARGTNYTNMGNCAYTT	23
Gas_199_R2	ATRTTNCCYTCRTTNGTDATYTC	23
Gas_200_F1	CAYTAYMGNATHCAYGARTA	20
Gas_200_R1	CARTGRTARTGNGTYTGYTT	20
Gas_200_F2	AAYYTNCAYGCNAARGAYTTYCA	23
Gas_200_R2	CKRTCNSWRAANCCRTANCCRCA	23
Gas_201_F1	TAYACNGGNGAYATHGAYGC	20
Gas_201_R1	TGNARNGGRTGRTCYTTYTC	20
Gas_201_F2	TGGGTNGARGCNGTNAARTAYCC	23
Gas_201_R2	TCNSWNACRTCRCANGGNGGRTA	23
Gas_202_F1	GARAARTAYMGNATHGGNAA	20
Gas_202_R1	AARTCNACRTTRTGCCARTC	20
Gas_202_F2	GAYYTNTTYTTYGTNMGNAAYCA	23
Gas_202_R2	ACNCKNACNGGRTANCCRTGRTC	23
Gas_203_F1	GAYACNCCNGTNGTNAARGC	20
Gas_203_R1	ATNACRCANGTNGTRTACAT	20
Gas_203_F2	AAYTTYGTNYTNGTNGCNAARCC	23
Gas_203_R2	CCDATRAAYTTNGCYTCRTTRAA	23
Gas_204_F1	ATHGARGTNTAYGARGGNCA	20
Gas_204_R1	ATRTGRCARTGCATRAACCA	20
Gas_204_F2	CCNAARGGNACNTTYTGGTAYCA	23
Gas_204_R2	GTNGGNACDATDATNGTRTCYTT	23
Gas_205_F1	WSNGARGCNTGGAARAARAT	20
Gas_205_R1	GGRTCNGTYTCYTCCCAYTG	20
Gas_205_F2	YTNGCNAARAARACNGGNGTNTG	23
Gas_205_R2	ARNGTNGTRAACATYTGNGTYTC	23
Gas_206_F1	WSNACNGTNGAYTAYCAYGG	20
Gas_206_R1	AADATYTGDATNCKRTGRTC	20
Gas_206_F2	ATHTAYGTNYTNGAYACNGGNAA	23
Gas_206_R2	SWDATNARYTTRAAYTGNCCRTC	23
Gas_207_F1	YTNCARACNTGYAAYGTNTG	20
Gas_207_R1	GCNGTNARYTCRTANCCRTT	20
Gas_207_F2	TAYATHGCNATHTGYCAYCCNTT	23
Gas_207_R2	GCNGTRTADATNARRAARTTNAC	23
Gas_208_F1	GTNAAYGARACNTTYGGNGA	20
Gas_208_R1	CCNGGNARRCANGGRTCNGC	20
Gas_208_F2	TGYCCNAARGGNCAYTAYTGYCC	23
Gas_208_R2	TGNCCYTCNGGRCARTCRTARCA	23
Gas_209_F1	ATHCAYGGNTAYGCNGCNCC	20
Gas_209_R1	AADATYTTDATRAANGTRTC	20
Gas_209_F2	AARAAYATGATHWSNCCNACNAA	23
Gas_209_R2	ATNGTRCARTANARNACRAARTT	23
Gas_210_F1	GCNCCNYTNATHGGNTGGAA	20
Gas_210_R1	CARCANARDATRAANACNCC	20
Gas_210_F2	GTNACNACNCARCCNGGNTAYGT	23
Gas_210_R2	ATNCCNARNGTYTTNGCNGCYTT	23
Gas_211_F1	ACNYTNCARATGTTYTAYAA	20
Gas_211_R1	ARNARRTANCCNACNGTNGC	20
Gas_211_F2	ACNGARWSNCARTAYWSNTGGAA	23
Gas_211_R2	CARAARTARCANACNARRTGNGG	23
Gas_212_F1	GARYTNAAYGTNGGNGGNGT	20
Gas_212_R1	ARCATRTCRAANGCYTGYTC	20
Gas_212_F2	AARTAYTTYATHGAYMGNGAYGG	23
Gas_212_R2	TTNARNGTRTCYTTRAANACYTC	23
Gas_213_F1	TTYACNAARAARCCNYTNCA	20
Gas_213_R1	CCRCANARNCKRTADATNCC	20
Gas_213_F2	CCNTAYWSNGARTTYGARCCNTA	23
Gas_213_R2	ATNCCYTTNGGYTCCATYTTDAT	23
Gas_214_F1	CARACNGCNGARGAYCAYCA	20
Gas_214_R1	TTYTTYTCRAANGGNGCRCA	20
Gas_214_F2	MGNYTNATHGTNTTYGGNATGAA	23
Gas_214_R2	ACYTCNGCNCCNGTNSWYTCYTT	23
Gas_215_F1	WSNTAYGCNGARGCNATHCA	20
Gas_215_R1	CARTANSWDATRTARTGNCC	20
Gas_215_F2	TTYACNGGNCARYTNGTNGARGC	23
Gas_215_R2	ARYTGDATDATNARRCAYTCNGG	23
Gas_216_F1	YTNTTYGGNGAYYTNGGNAA	20
Gas_216_R1	ARRAANCCNARNGGYTGYTT	20
Gas_216_F2	GGNGTNMGNAARTGYCCNAARTG	23
Gas_216_R2	CAYTTNACNACCATDATRTTYTT	23
Gas_217_F1	YTNTTYGTNATHGGNCAYGA	20
Gas_217_R1	GCYTCYTCNARRTGRTARTG	20
Gas_217_F2	ACNGGNAAYATHGAYAARGAYGA	23
Gas_217_R2	AANARRTGRTGDATYTGRTGNGT	23
Gas_218_F1	ATHAARCCNTAYAARTGYGA	20
Gas_218_R1	GCRTARTTYTTDATRTGYTG	20
Gas_218_F2	GARAARCCNTAYAARTGYATGCA	23
Gas_218_R2	CCDATNGGRTCRTANGGRAARTA	23
Gas_219_F1	GCNGGNATHAAYATHACNTA	20
Gas_219_R1	CKRTCRTCYTGRTCRAADAT	20
Gas_219_F2	GGNTAYGGNGTNATHACNGARTA	23
Gas_219_R2	ATNARNARRTCRTANCCRTTRTC	23
Gas_220_F1	AARYTNMGNWSNAAYTTYGA	20
Gas_220_R1	ATNCCRCANARYTTNACYTG	20
Gas_220_F2	GTNAAYYTNGCNGGNGCNGAYTT	23
Gas_220_R2	ARRCACATNGTNACNGCYTTRTT	23
Gas_221_F1	CAYGAYAARCARGTNGARAT	20
Gas_221_R1	CKYTTNCKYTGYTTRTCRTT	20
Gas_221_F2	TAYTGYATGAAYAARAAYTTYCA	23
Gas_221_R2	ATRTTYTCNGTNSWDATRTTYTC	23
Gas_222_F1	GTNCCNWSNAAYTAYGTNAA	20
Gas_222_R1	TCNCKDATNARRAARTCNCC	20
Gas_222_F2	TAYACNGCNCARMGNGARGAYGA	23
Gas_222_R2	CKNGTDATYTTNCCRTARTACCA	23
Gas_223_F1	AAYTGGYTNGTNAARCAYCA	20
Gas_223_R1	TGRTTDATRTGNGTNGTRTG	20
Gas_223_F2	YTNGARYTNCCNCCNGGNTGGTA	23
Gas_223_R2	TARTCCCANCKNGCNCKRTTNGG	23
Gas_224_F1	YTNGAYGARGARAAYTTYGA	20
Gas_224_R1	TCYTGRTGDATNCKRAACAT	20
Gas_224_F2	YTNCCNTGYCAYCAYWSNTTYTG	23
Gas_224_R2	TTRTCNARNACNGGNGTRTAYTT	23
Gas_225_F1	GARATHTAYACNTGYAAYTA	20
Gas_225_R1	TCNCCRTGRTARCANGGYTT	20
Gas_225_F2	TGYATGGAYATHAARTAYCCNTG	23
Gas_225_R2	TTNCCYTGYTGDATYTTRCARTG	23
Gas_226_F1	TGYGARYTNGGNTGGYTNAA	20
Gas_226_R1	ACNARYTTYTCCCARAACCA	20
Gas_226_F2	TGYTAYTGYAARTAYGTNTGYCC	23
Gas_226_R2	GGRTCRTCRTAYTTNARRTANGT	23
Gas_227_F1	YTNACNATGGCNATHTTYGA	20
Gas_227_R1	ATRTTNARRAANSWRTADAT	20
Gas_227_F2	GGNATGCCNACNGARATHTAYGA	23
Gas_227_R2	ATNGGRTTDATNGCRTTRTTDAT	23
Gas_228_F1	GCNGTNGCNCAYACNTTYAA	20
Gas_228_R1	SWRTGNCCDATDATRTCRAA	20
Gas_228_F2	MGNGCNMGNCAYATHTGYTTYTT	23
Gas_228_R2	ARRTGNGTNGCRTANARRAANGC	23
Gas_229_F1	GTNAARTAYTGGMGNCCNCA	20
Gas_229_R1	AANARRCANGTRTTRTCRAA	20
Gas_229_F2	ATGGAYTTYATHAAYGAYATHAA	23
Gas_229_R2	ARRTTNACNGGCCANACRTCDAT	23
Gas_230_F1	AAYATHGGNACNACNCAYTT	20
Gas_230_R1	ACNARRTTYTCRTTYTGRAA	20
Gas_230_F2	AAYGCNGCNATHYTNAAYGARTG	23
Gas_230_R2	ACNGTRTCNCKRAARTGRTGYTC	23
Gas_231_F1	GAYGAYGCNTGGTTYGAYTT	20
Gas_231_R1	ARNGCCATYTCNARCCARTC	20
Gas_231_F2	ATHGAYGAYYTNGARAARTAYGG	23
Gas_231_R2	TACCACATNGCNGTRTGNGTRAA	23
Gas_232_F1	GTNATGMGNAAYGTNCCNAA	20
Gas_232_R1	TTRTARTAYTTNCKRAAYTG	20
Gas_232_F2	TAYATGGCNATHGTNGAYCCNAT	23
Gas_232_R2	ARRAARTANARNGCRAANGGRTT	23
Gas_233_F1	GAYYTNACNCCNAAYGARAT	20
Gas_233_R1	AAYTTNARYTGNGTYTTRTT	20
Gas_233_F2	TAYGGNYTNWSNTAYCAYAAYTG	23
Gas_233_R2	TCNARRTCNACYTTCCARTGRAA	23
Gas_234_F1	YTNGCNGCNCARGCNYTNTT	20
Gas_234_R1	ACNSWNCCRTANGTNGCCAT	20
Gas_234_F2	YTNCAYATHGCNGAYATGGGNAA	23
Gas_234_R2	ARNARNCKNCCCATRTCRTCRTA	23
Gas_235_F1	TAYGGNAAYTTYYTNTAYTG	20
Gas_235_R1	TTRAARTANSWNCKYTCNGT	20
Gas_235_F2	ACNTGYGCNGAYCCNCCNACNTG	23
Gas_235_R2	TCNSWRTCYTCRCANACRTCNGT	23
Gas_236_F1	GARACNGAYGCNATHATHGA	20
Gas_236_R1	TTNCKYTTRTCDATYTCRTA	20
Gas_236_F2	GGNATHCCNTGYACNGARGCNAT	23
Gas_236_R2	TGNARNCKNGCYTTYTTYTCYTC	23
Gas_237_F1	TTYYTNGCNGCNTGYGAYGA	20
Gas_237_R1	TCNGCYTTNSWNARRTCCCA	20
Gas_237_F2	MGNAAYAARCAYACNAAYATHTG	23
Gas_237_R2	AARTGNACYTGNSWNACNCCYTG	23
Gas_238_F1	TTYATGTTYTAYTGGYTNGG	20
Gas_238_R1	GGNARRTCNCCDATNGTNGT	20
Gas_238_F2	ACNTGYATHGCNMGNGARGCNTT	23
Gas_238_R2	TARTARAANGCNGCRAACCARTG	23
Gas_239_F1	CCNAAYGARGARATGGTNTG	20
Gas_239_R1	TTDATNACNGTYTTNACRCA	20
Gas_239_F2	GARGARGCNAARMGNTAYCAYAT	23
Gas_239_R2	GCRTCDATNACRTTNGGRAANGG	23
Gas_240_F1	ATHTTYAAYAARTGYCARGA	20
Gas_240_R1	AANCCNGTNGCNCKRCARTC	20
Gas_240_F2	WSNATHGCNTTYCARTTYCARAC	23
Gas_240_R2	CANACRAANCKRTTCCANCCYTC	23
Gas_241_F1	MGNTGYAARATGAARTTYGG	20
Gas_241_R1	GGNSWNCKRAARTGNACRTT	20
Gas_241_F2	ACNTAYGAYGGNGAYCARGTNGA	23
Gas_241_R2	ATCATNGTRAANARNARRTAYTT	23
Gas_242_F1	AAYYTNTGGGCNAARACNAA	20
Gas_242_R1	TTNGGNARDATNCCNGGDAT	20
Gas_242_F2	CAYYTNAAYGAYGCNGAYTGGTT	23
Gas_242_R2	ARRTGRTGYTCNGGDATRAANGG	23
Gas_243_F1	CARYTNTTYACNGTNAAYAA	20
Gas_243_R1	TCNCKDATRTTRTADATNGC	20
Gas_243_F2	GCNYTNAAYMGNATHCAYTTYAA	23
Gas_243_R2	CANCCRCAYTTNACNACRTTNGC	23
Gas_244_F1	CARMGNCAYCARAAYTTYCA	20
Gas_244_R1	TCNCKNACRAARAANGTYTC	20
Gas_244_F2	ATHAARCCNGARYTNTAYAARCA	23
Gas_244_R2	CKNSWRAANCKRTCRAARTCRTA	23
Gas_245_F1	GARCAYGTNGARTGGGAYTA	20
Gas_245_R1	TCRTGNGTNCKNARYTCRAA	20
Gas_245_F2	AARGTNCCNCCNYTNGTNCARTA	23
Gas_245_R2	TCYTTNSWRTACATNARCATNGG	23
Gas_246_F1	TTYCCNTGYCAYAARAAYGT	20
Gas_246_R1	CCNCCNGTNACRTADATYTT	20
Gas_246_F2	WSNCCNTAYTTYCARGCNATGTT	23
Gas_246_R2	TTNSWRTCYTCCCADATDATRTA	23
Gas_247_F1	TAYGAYCCNGARAARTAYTG	20
Gas_247_R1	GCNCCRTCYTTRCARTGNAC	20
Gas_247_F2	GARGAYACNGTNYTNGAYTTYTG	23
Gas_247_R2	GGCCARTAYTCNGCRCANGTRTC	23
Gas_248_F1	WSNAAYAAYCCNATHGARGA	20
Gas_248_R1	GTDATRTCRTCNCKRTARAA	20
Gas_248_F2	TTYGGNGTNTTYGAYGGNCAYGC	23
Gas_248_R2	ACYTGNCKNCCRTCCATRTGNCC	23
Gas_249_F1	TGYTGYGTNAAYGTNGGNGA	20
Gas_249_R1	GCNACDATNSWNGCRTGRTC	20
Gas_249_F2	CAYAAYCARGGNATHMGNGARGT	23
Gas_249_R2	TTNCCNGGNGCYTTNSWCATYTT	23
Gas_250_F1	TGYMGNACNGAYATHMGNCC	20
Gas_250_R1	CANARNGGDATDATRTANGT	20
Gas_250_F2	ATGGCNYTNTTYTGYATGCCNTT	23
Gas_250_R2	ATRAANARNACRAACATNGTRAA	23
Gas_251_F1	ATHYTNTTYTAYGGNACNGA	20
Gas_251_R1	ARYTTYTCNGTCATRTARTC	20
Gas_251_F2	CAYGARTGGGCNYTNTTYCAYGA	23
Gas_251_R2	TCRAANGCNARRTGRAAYTTRTA	23
Gas_252_F1	TTYGAYGGNAAYACNGGNTA	20
Gas_252_R1	GGYTGRTANARYTTRTGNCC	20
Gas_252_F2	YTNACNACNTTYAARAAYGAYTA	23
Gas_252_R2	GTRTAYTCCATNCKRTACATNGT	23
Gas_253_F1	GGNYTNCAYGCNATHGGNGA	20
Gas_253_R1	TTNGTNCCNCCRAANCCRAA	20
Gas_253_F2	AARGAYMGNGAYGGNTTYGTNAT	23
Gas_253_R2	ARRTGNCCNGTNGCNCCYTTNGT	23
Gas_254_F1	GTNACNCARCCNATHAARTA	20
Gas_254_R1	ACDATNGCNARNGTYTTNGT	20
Gas_254_F2	TTYAAYWSNGAYTTYYTNATHTA	23
Gas_254_R2	GTNCKCATRTGRAARTTRAAYTT	23
Gas_255_F1	AARTAYGGNAAYGTNACNTG	20
Gas_255_R1	GCNGTNARNACNACYTGNGG	20
Gas_255_F2	CCNCARGTNAAYYTNMGNAAYGT	23
Gas_255_R2	TCYTCNARNGTRAANARYTCRTC	23
Gas_256_F1	TAYAARGARGAYWSNTAYGT	20
Gas_256_R1	ARNGCNGTCCAYTTYTTRCA	20
Gas_256_F2	AARCCNGGNGCNCCNCAYGARTA	23
Gas_256_R2	CANGGRTGNCKRTAYTCNCCRTC	23
Gas_257_F1	CCNCAYGAYATHGCNGAYGC	20
Gas_257_R1	CAYTTRTANGGYTTYTCNCC	20
Gas_257_F2	YTNAARCAYGCNGTNGTNCAYCC	23
Gas_257_R2	GGNCKNGCRTANGTYTTNCCRCA	23
Gas_258_F1	GAYAAYTTYGTNYTNTGYCC	20
Gas_258_R1	CCNCKNACYTTCCANGTNGT	20
Gas_258_F2	TTYCCNAARCCNGAYWSNCCNTG	23
Gas_258_R2	GGYTCNGCRTTRAARTCNCCRCA	23
Gas_259_F1	GARAAYAARGCNGAYATHTG	20
Gas_259_R1	TGRTAYTTNARNSWRTARTT	20
Gas_259_F2	AAYGCNTGYGGNACNYTNTGGAA	23
Gas_259_R2	CCNGCRTGCATNGCNACYTCYTG	23
Gas_260_F1	AARMGNAARYTNCAYGGNCC	20
Gas_260_R1	TCNSWNACRAAYTCRTAYTT	20
Gas_260_F2	ACNCCNAARAAYGCNYTNATGCA	23
Gas_260_R2	TTNARDATCATNACNGGRTTYTT	23
Gas_261_F1	TGYACNCCNCARCCNAAYGC	20
Gas_261_R1	TANARRAANGGRTTNGCRCA	20
Gas_261_F2	GARGAYGTNATGGGNTAYGARTG	23
Gas_261_R2	ATNGGNGCCCARCANACRAARTT	23
Gas_262_F1	MGNTTYTTYAARGCNGTNAT	20
Gas_262_R1	TGNCCNGTDATNCKCCAYTG	20
Gas_262_F2	ATHACNATGYTNGTNCARTAYGT	23
Gas_262_R2	ACNARRAARCARAANGGCCARCA	23
Gas_263_F1	GTNACNAAYATHTTYATHGT	20
Gas_263_R1	ARNGCRTANACRCANGGRTT	20
Gas_263_F2	ATHACNMGNCCNATGAARTAYCC	23
Gas_263_R2	ATNGTRAARAANGGNARCCARCA	23
Gas_264_F1	ATGAAYYTNCAYTAYGARCA	20
Gas_264_R1	ATRTCRAANGTYTGNCCRTA	20
Gas_264_F2	TAYATGATGGAYGTNGAYCARTT	23
Gas_264_R2	TCNCCNCKRTTRTANACRAARTA	23
Gas_265_F1	CARMGNWSNATGYTNGAYTT	20
Gas_265_R1	AANARNARRTTNGCNGTYTT	20
Gas_265_F2	YTNYTNGCNTTYCCNATGCAYAA	23
Gas_265_R2	ACNGGNCCDATYTCNGGYTTRTC	23
Gas_266_F1	ATHYTNGARMGNGTNTTYCC	20
Gas_266_R1	TCNSWRTTYTTRTCNGGNGT	20
Gas_266_F2	YTNGTNAARGCNATHGARCAYTT	23
Gas_266_R2	CKRTANGGRTGRAANSWRAANGG	23
Gas_267_F1	CCNATHTGGWSNACNTGGGC	20
Gas_267_R1	TCRTANGCRTTNCCNCCDAT	20
Gas_267_F2	CAYWSNCARYTNGARATHGAYGA	23
Gas_267_R2	TCNGGNARNACRAANGGRTANCC	23
Gas_268_F1	TGYTGGATGCCNTGYGARAT	20
Gas_268_R1	ATYTCNCCRTCDATYTGYTC	20
Gas_268_F2	CARGAYYTNATHATGGCNTTYGG	23
Gas_268_R2	ARNACNACNCKRTCYTTCATNCC	23
Gas_269_F1	CCNTAYGTNCARTAYGTNGG	20
Gas_269_R1	TTCCARTCDATNCCNCCCAT	20
Gas_269_F2	GTNTGYGGNATHGARYTNTGYTA	23
Gas_269_R2	ATNCCNGCCATNACNGTRAACAT	23
Gas_270_F1	TTYGGNATGATHTAYYTNCC	20
Gas_270_R1	ARNCKRTTRTCYTTNGTDAT	20
Gas_270_F2	ATHGTNACNGTNGGNTAYTGGTT	23
Gas_270_R2	ATRCARTTRTCNARNSWNCCRTT	23
Gas_271_F1	CCNCAYGTNGARACNGGNTT	20
Gas_271_R1	ACNGCRTCNARYTGYTTRTA	20
Gas_271_F2	TTYCARATHCAYAAYGARTGYAT	23
Gas_271_R2	GTCATCATDATRCADATRTGRAA	23
Gas_272_F1	AARTAYGAYTTYTTYTGYAA	20
Gas_272_R1	TTCATRAANGCRTADATNAC	20
Gas_272_F2	TAYCARTTYYTNATHACNTGYAA	23
Gas_272_R2	TTNGCNACRTTRTANACRAARTA	23
Gas_273_F1	GTNYTNAARATHACNGARTT	20
Gas_273_R1	TCYTCDATNSWRTCYTGNGG	20
Gas_273_F2	WSNAARGTNMGNTAYAAYGAYAC	23
Gas_273_R2	AARTCRTTRAADATYTTRTTNGT	23
Gas_274_F1	GAYTGYMGNTGYCCNGGNCA	20
Gas_274_R1	GGNGCRTTYTTRCARAARTC	20
Gas_274_F2	ACNTTYGAYGAYGCNGTNAAYTG	23
Gas_274_R2	GGNARRTGYTCNCKRTARTCCAT	23
Gas_275_F1	AARACNAARATHCAYTTYGA	20
Gas_275_R1	GTYTGNARNACYTGNGTRCA	20
Gas_275_F2	WSNYTNGGNATGAAYGARCARGA	23
Gas_275_R2	GGNGCNACRCADATYTCRTARTC	23
Gas_276_F1	WSNATGTTYGAYCARYTNAC	20
Gas_276_R1	AAYTTCATNCKYTTYTGYTT	20
Gas_276_F2	GTNCAYGAYWSNGAYTGYGAYCC	23
Gas_276_R2	TGNCKYTGRTTRCARAACCANAC	23
Gas_277_F1	YTNATHACNATGCARAARGG	20
Gas_277_R1	TGRTANARRTGNCKCCARCA	20
Gas_277_F2	CARTGGAARAAYGTNYTNTAYAT	23
Gas_277_R2	TCRTCNACDATNGTYTTYTCNGC	23
Gas_278_F1	MGNCARGTNATHGTNGCNGA	20
Gas_278_R1	CKNARNACNGTRTGRTACCA	20
Gas_278_F2	YTNGTNTTYACNAAYCARGAYAT	23
Gas_278_R2	GTNGCNARNGGNGCYTTCATRTC	23
Gas_279_F1	AARAARATHGGNCAYGGNGT	20
Gas_279_R1	TTRAADATNARNCKRTTCAT	20
Gas_279_F2	GGNMGNCAYGTNGCNGTNAARAT	23
Gas_279_R2	ARRTTNGTYTTNGCRTTRAANCC	23
Gas_280_F1	GCNTGYTAYATGACNAAYAT	20
Gas_280_R1	TCNARYTGCATYTCCCARAA	20
Gas_280_F2	GGNGCNGAYATHCAYAARCCNAA	23
Gas_280_R2	CKNARYTGRAANGCRTAYTTCCA	23
Gas_281_F1	ACNYTNTGYAAYTTYGARTG	20
Gas_281_R1	ARRTGYTTRTGRTCYTCNGT	20
Gas_281_F2	GARCCNGGNGGNATHYTNTTYGA	23
Gas_281_R2	TCNARRTTCCANARNGCDATRTC	23
Gas_282_F1	GGNYTNAARCARWSNCCNGG	20
Gas_282_R1	GTNACNSWYTCNACYTCNAC	20
Gas_282_F2	GARAAYGARTAYGAYTAYGTNAA	23
Gas_282_R2	SWRTCRCAYTCNGTRTTYTCNGG	23
Gas_283_F1	TGGGARAAYTTYGTNGAYAA	20
Gas_283_R1	GCYTTNGGNGTCCADATRTA	20
Gas_283_F2	ATHCCNGTNAARGAYTAYAARGA	23
Gas_283_R2	TGNSWNGCCCACCANARNCCRAA	23
Gas_284_F1	GCNYTNGTNGTNGGNAAYCC	20
Gas_284_R1	AANARNACRCAYTGNGCNCC	20
Gas_284_F2	TTYGARGCNMGNATHGTNGGNGA	23
Gas_284_R2	ARNCCDATNACNCCRTCNGTRTT	23
Gas_285_F1	GTNATGYTNGAYCAYGCNAA	20
Gas_285_R1	ARYTTYTGYTGDATNGCCAT	20
Gas_285_F2	WSNGARACNATHGTNGAYCARGT	23
Gas_285_R2	ARYTGNGTNACRTAYTCRTCRCA	23
Gas_286_F1	GTNATGGCNGGNGARMGNTA	20
Gas_286_R1	CARTANARNACRAARTTNGT	20
Gas_286_F2	GCNGTNTGYCAYCCNTTYAARGC	23
Gas_286_R2	TTNARNGCYTGCATRAARTTNGT	23
Gas_287_F1	GARGCNGGNATHAAYTGYAT	20
Gas_287_R1	CADATNACNSWNCCYTGRTG	20
Gas_287_F2	YTNGCNACNGGNGGNGARGAYAA	23
Gas_287_R2	TTCCANSWNCKNACNGTRAARTC	23
Gas_288_F1	AARGAYMGNYTNCCNGTNTA	20
Gas_288_R1	AANGCRTAYTGNARRTGRTA	20
Gas_288_F2	GARTTYGGNTTYGTNGGNGCNAA	23
Gas_288_R2	CCNARCCANGTDATRTCNGGYTG	23
Gas_289_F1	TTYYTNYTNAARGARGAYAA	20
Gas_289_R1	ARRAARTCNGTDATNACDAT	20
Gas_289_F2	ATHCAYWSNTTYTTYATHAARAA	23
Gas_289_R2	GCNGTRTANGCRTANGCDATRAA	23
Gas_290_F1	TGYGCNAAYGARAAYCCNGA	20
Gas_290_R1	GCNSWDATYTCNACYTTRTA	20
Gas_290_F2	ACNAARGARAARCCNTTYCARTG	23
Gas_290_R2	CCRTTDATYTCNACRTARTCNCC	23
Gas_291_F1	TGYWSNATHGCNTAYTGGGA	20
Gas_291_R1	ATYTCNARCCARCANGGRCA	20
Gas_291_F2	AAYYTNCCNCAYGGNGAYGGNAT	23
Gas_291_R2	CANGGNCCCCANCCYTTNGCRAA	23
Gas_292_F1	TTYYTNCCNGCNAAYATGTA	20
Gas_292_R1	TCRTCDATYTGNCCYTTRAA	20
Gas_292_F2	GARTAYGTNGTNAARYTNAARAA	23
Gas_292_R2	CCRAANGCCATNACNACDATCAT	23
Gas_293_F1	AARMGNGTNTTYYTNTAYTT	20
Gas_293_R1	GCNCKYTGNGGNACCCAYTT	20
Gas_293_F2	YTNAAYATHATGAAYATHGAYTG	23
Gas_293_R2	ACCATNGCYTCNGGNGTRAAYTG	23
Gas_294_F1	TTYTTYATGATHAAYYTNTG	20
Gas_294_R1	ARNGCNGCRTTYTTNGCNCC	20
Gas_294_F2	ACNCARTTYWSNGARACNAARAA	23
Gas_294_R2	GGRTCNACRTCNSWNGCYTCNGG	23
Gas_295_F1	GAYGTNATHYTNCAYTGGTG	20
Gas_295_R1	CKNCCYTGYTCNGCYTTDAT	20
Gas_295_F2	TTYGGNGGNTGYGARAAYCARGA	23
Gas_295_R2	SWYTCCATNGCRAARTGRAANGC	23
Gas_296_F1	GCNTTYWSNATHACNGGNGT	20
Gas_296_R1	GGRTCDATNACNSWNGTDAT	20
Gas_296_F2	ATHWSNGARGCNATHGARAARGG	23
Gas_296_R2	ACYTCNCCRTGDATNARNCCYTT	23
Gas_297_F1	ATHCCNGAYCAYCCNTTYCA	20
Gas_297_R1	GGCATNGGNGGNCCNCCRTG	20
Gas_297_F2	GARWSNGCNTTYCCNGTNTTYTG	23
Gas_297_R2	CKDATNCKRTTRTCRAARTACAT	23
Gas_298_F1	CARAARYTNGAYTTYACNCC	20
Gas_298_R1	TGRTGDATNCCRAAYTTCAT	20
Gas_298_F2	AARCCNTGYGGNATGTGGCAYAC	23
Gas_298_R2	TGNARRAANGTCATRTTRTANCC	23
Gas_299_F1	CCNGARGARATHCARGTNAA	20
Gas_299_R1	TTNARNGGNGCYTCDATNGT	20
Gas_299_F2	GTNAAYGCNMGNCAYGARGARAA	23
Gas_299_R2	GGNARRTCRTAYTCYTTRTTRAA	23
Gas_300_F1	TTYGGNGARACNAARGCNAT	20
Gas_300_R1	GGRAANGTNGCRTTRCANCC	20
Gas_300_F2	YTNCARACNATGCARCCNTTYGA	23
Gas_300_R2	TGRTARTGDATYTTNACNCCRAA	23
Gas_301_F1	ACNAARACNAAYMGNATHTA	20
Gas_301_R1	CCRAARTADATNGGDATRAA	20
Gas_301_F2	ATHTTYAAYWSNGGNATHAARGC	23
Gas_301_R2	CANACDATRCANGTNSWRTACAT	23
Gas_302_F1	YTNTTYGGNCARWSNGCNGG	20
Gas_302_R1	TANCCDATNGTRTCCCARAA	20
Gas_302_F2	YTNGARGCNTTYGARCCNTGGGG	23
Gas_302_R2	GGRTCNCCNGTYTTNGCRAARTT	23
Gas_303_F1	GTNTTYATHATHGCNYTNGC	20
Gas_303_R1	TCNCKNCKRAANGCNGGRTT	20
Gas_303_F2	YTNATHACNTGYAAYGTNCCNTT	23
Gas_303_R2	ATRAANGCRTADATDATNGGRTT	23
Gas_304_F1	ATGTTYTTYCARTAYTGYGA	20
Gas_304_R1	TTYTGNGTNARYTTRTAYTC	20
Gas_304_F2	GAYCAYYTNGCNACNATHTAYCC	23
Gas_304_R2	GTNGCRTCRTGNARNGGDATRTC	23
Gas_305_F1	MGNYTNTAYMGNAAYTTYTG	20
Gas_305_R1	TCYTGNACRTANARCCAYTT	20
Gas_305_F2	CAYTTYGTNCAYAAYATGGTNAA	23
Gas_305_R2	TGRTARCADATNGCRCANACRTC	23
Gas_306_F1	AARMGNATHGTNATHACNCC	20
Gas_306_R1	ATYTCYTTNACNARYTTCCA	20
Gas_306_F2	GAYTTYTTYAAYYTNTAYGARTT	23
Gas_306_R2	CAYTCRCANGTRTANGGRTCYTG	23
Gas_307_F1	GTNCARAAYATHYTNCAYGG	20
Gas_307_R1	AARCANGGDATRTCNGGYTG	20
Gas_307_F2	WSNMGNTGGAARACNATHCARGC	23
Gas_307_R2	CKRTARTCCCANARNGGYTGCCA	23
Gas_308_F1	CCNTTYYTNTGYTTYMGNGT	20
Gas_308_R1	GTNSWYTTYTCCCACATYTC	20
Gas_308_F2	TTYATGTTYGARGTNGTNACNGA	23
Gas_308_R2	ATNGCRAARAARCARTCYTCNGC	23
Gas_309_F1	GGNAAYGCNYTNGCNTTYTA	20
Gas_309_R1	TTRTTCATRAANGCRTADAT	20
Gas_309_F2	GCNGGNGTNGAYTTYATHACNTG	23
Gas_309_R2	TTRTADATRAARTACATRTARAA	23
Gas_310_F1	ATHYTNGAYATHYTNTGGTG	20
Gas_310_R1	ARNCCNCKNACRAARTCNGG	20
Gas_310_F2	TTYGTNAARAARATGGGNACNTT	23
Gas_310_R2	ARNGGRTANGTNACDATRTCYTC	23
Gas_311_F1	CCNGAYACNTAYAARYTNAA	20
Gas_311_R1	CCRTCNGGRTGNACDATNAC	20
Gas_311_F2	ATHCAYACNGGNGARAARCCNTA	23
Gas_311_R2	TTNCCRTCNCKCCAYTCYTGCAT	23
Gas_312_F1	GTNACNATHGTNACNGCNTA	20
Gas_312_R1	TANCCNARRTARAACCARTC	20
Gas_312_F2	GTNTTYGGNMGNYTNGAYAAYCC	23
Gas_312_R2	ATDATRTADATNACYTGYTGRTC	23
Gas_313_F1	YTNACNAAYTGYWSNGAYCC	20
Gas_313_R1	GCNCKNARNGTRCARTARTG	20
Gas_313_F2	GARGARTTYCARAAYGARAAYGG	23
Gas_313_R2	ARRAAYTGNARNACCATRTCRTA	23
Gas_314_F1	TAYACNAAYGTNTTYCCNAA	20
Gas_314_R1	GCRTTDATDATNGTYTGYTT	20
Gas_314_F2	AAYGTNGARAARCCNCCNTGYTT	23
Gas_314_R2	CKRAANARRTCRCARAARTTYTC	23
Gas_315_F1	AARACNGTNYTNTGGCCNGG	20
Gas_315_R1	CCNGCCCANACRTTYTGDAT	20
Gas_315_F2	CCNGCNAARCCNTTYGTNTTYAT	23
Gas_315_R2	GGNGCYTTNACRTTDATNGTRTG	23
Gas_316_F1	AAYYTNGTNGCNATGATHTG	20
Gas_316_R1	CCYTGNSWCCANGCDATRAA	20
Gas_316_F2	GCNTAYACNTTYGGNGARACNAA	23
Gas_316_R2	SWRAANGCYTGRTANACYTTNGG	23
Gas_317_F1	AAYATHTGYGTNCARYTNCC	20
Gas_317_R1	TTRAACATNARYTTCATNCC	20
Gas_317_F2	GTNATGGARAARGTNAARCAYAT	23
Gas_317_R2	SWDATRTAYTCYTTRAAYTGNAC	23
Gas_318_F1	GTNGTNTGYGGNGTNGARAT	20
Gas_318_R1	TTNSWNGTCCARTCDATNGC	20
Gas_318_F2	GCNTGYGCNGGNTTYACNTAYAT	23
Gas_318_R2	TCRTTNARNARNGCYTCRCANGG	23
Gas_319_F1	TAYGCNCAYTAYATHTTYAA	20
Gas_319_R1	TTNCKCCARAADATNGTRTT	20
Gas_319_F2	GARMGNTAYATHTAYGTNTGYCA	23
Gas_319_R2	AADATRCARTADATNACRAARTT	23
Gas_320_F1	AAYCARAARGGNATHACNAT	20
Gas_320_R1	TCDATRTCYTGCATYTGNGT	20
Gas_320_F2	CAYGAYCARYTNTAYCARACNAA	23
Gas_320_R2	TCRCANGCYTGYTCRTARAARTA	23
Gas_321_F1	GARAAYAARATHGGNGAYTA	20
Gas_321_R1	TCNSWNGGRTGRCAYTTRTT	20
Gas_321_F2	CCNGARTGYGAYAARGTNTTYAA	23
Gas_321_R2	TTRTTRTGNGTNCKNACRTGYTT	23
Gas_322_F1	YTNATHGTNMGNGGNTTYTA	20
Gas_322_R1	GCNARYTTDATRTCYTCRCA	20
Gas_322_F2	CCNTGYATHAARGARGAYGAYAT	23
Gas_322_R2	TGDATYTGYTCRTTRAAYTTNGC	23
Gas_323_F1	MGNGCNGGNYTNGARAARTG	20
Gas_323_R1	TAYTGRTCNGGDATYTCCAT	20
Gas_323_F2	WSNGCNWSNAAYGARTGGCARGG	23
Gas_323_R2	TTNACRAAYTGRAARTTRTCRAA	23
Gas_324_F1	GCNYTNAAYCCNACNGARGT	20
Gas_324_R1	GGNGGRTTNCKNGCRTAYTT	20
Gas_324_F2	GCNYTNTTYCARTGYAARGARCA	23
Gas_324_R2	GTYTGNGGNCKRTCRTCRTGNAC	23
Gas_325_F1	CCNTGYCCNATHGGNTTYTA	20
Gas_325_R1	CARAARTANCCNGCNGCRCA	20
Gas_325_F2	TTYCARGAYTGYACNGARTGYAT	23
Gas_325_R2	GTNCCYTCNGGRCARAARTANCC	23
Gas_326_F1	GARTAYGTNTTYCAYGCNCA	20
Gas_326_R1	ACYTGNGGRAARTTYTTRAA	20
Gas_326_F2	GTNTGGYTNCAYMGNGAYTAYGT	23
Gas_326_R2	TTRTTNCKYTTCATCCARTCNGT	23
Gas_327_F1	GCNGCNTTYATGTGGCAYGA	20
Gas_327_R1	ATRAADATRTCYTCNGCRAA	20
Gas_327_F2	ATHGTNCAYGAYGCNATGGCNTG	23
Gas_327_R2	ARNARRAACATNGCRTTRTTYTT	23
Gas_328_F1	YTNTAYCAYYTNGTNTGYGA	20
Gas_328_R1	TGNGTNACRTAYTCRTCRCA	20
Gas_328_F2	MGNGTNATGYTNGAYCAYGCNAA	23
Gas_328_R2	ACYTTYTCRTTYTCRTAYTTYTG	23
Gas_329_F1	GCNGCNTAYGARATHGGNAA	20
Gas_329_R1	TTYTGNCKNGCRAANACRTT	20
Gas_329_F2	AARACNATGGGNGCNCARTGGAA	23
Gas_329_R2	TCNARRTCRAANGTCCAYTCNCC	23
Gas_330_F1	AARTGYGARAARATHGARGG	20
Gas_330_R1	TCYTCYTCNARRTCRTGNAC	20
Gas_330_F2	TTYTTYATGACNCCNCCNGAYGA	23
Gas_330_R2	ARNGTRAARTARTANGTNCCYTC	23
Gas_331_F1	CARAAYYTNAAYGAYYTNCA	20
Gas_331_R1	CAYTTRTGNGGYTTYTCRAA	20
Gas_331_F2	GTNWSNTTYAAYAARGARATHGA	23
Gas_331_R2	TCRCARTCYTTRCAYTTRTGNGG	23
Gas_332_F1	ATHAARCARWSNTTYTGYGG	20
Gas_332_R1	GCDATCATRTAYTCYTTRAA	20
Gas_332_F2	MGNMGNGAYGCNCAYTGGAARTG	23
Gas_332_R2	TCNCKNCCYTCCATRTARTCRTC	23
Gas_333_F1	TAYACNWSNYTNGTNTGGGA	20
Gas_333_R1	SWNCCNACRCANARYTTNAC	20
Gas_333_F2	YTNCCNCCNGGNTGYGARTTYGG	23
Gas_333_R2	GGYTTNARYTGYTTDATYTGNGC	23
Gas_334_F1	ACNGGNYTNATHATHTAYCC	20
Gas_334_R1	TTNCKNARYTCRTTDATDAT	20
Gas_334_F2	TGYATHATHGGNATHACNGGNAA	23
Gas_334_R2	ATCCANGTRTANGGNACCATRAA	23
Gas_335_F1	YTNGAYGGNTTYGTNAAYGT	20
Gas_335_R1	TCNGGNACRTTYTCNGCDAT	20
Gas_335_F2	GAYGTNACNTAYTTYCCNTAYGA	23
Gas_335_R2	GTNARNCCDATNGCDATYTTYTC	23
Gas_336_F1	TGGGARCCNWSNYTNGGNGC	20
Gas_336_R1	TCNCKRTTNACRTCYTTRTT	20
Gas_336_F2	GARATGCAYGTNAAYGARATHGA	23
Gas_336_R2	AAYTTYTTNGCNGCNCCRTTYTG	23
Gas_337_F1	CARAAYGTNGAYGARTAYGA	20
Gas_337_R1	TTYTTNCCRAARAANGGNAC	20
Gas_337_F2	MGNYTNAAYGARACNCARATHTT	23
Gas_337_R2	TGNGGNCKNARCCAYTCNCCRTC	23
Gas_338_F1	TGGTGGGCNCAYGCNGGNTA	20
Gas_338_R1	TARTGNCKRTTRAARTTRTC	20
Gas_338_F2	TAYGTNCAYGARATHGARGGNAT	23
Gas_338_R2	ATNGTRCANCCRTCNGGCATNGC	23
Gas_339_F1	TTYYTNACNGAYCCNGARCA	20
Gas_339_R1	GCNGTRAANACRTTYTTNAC	20
Gas_339_F2	ATHTAYWSNCAYTGGGCNCAYAA	23
Gas_339_R2	ARYTGNGCRAADATNGTRAARTA	23
Gas_340_F1	TGYAARYTNTTYTAYTTYTT	20
Gas_340_R1	CANACNGTRTARTTYTTYTC	20
Gas_340_F2	YTNYTNGCNATHTAYTTYAARCA	23
Gas_340_R2	GTNCCRCANGGRTGYTCNGGRAA	23
Gas_341_F1	TAYYTNGGNAAYGTNCARAC	20
Gas_341_R1	ARYTCRTCDATRTCRTTNCC	20
Gas_341_F2	ATGAARGGNGARGGNTGYGTNGA	23
Gas_341_R2	TTNSWNACNGGNGGYTTRAARTT	23
Gas_342_F1	CARYTNCAYACNGTNACNAA	20
Gas_342_R1	TCYTTNCKRAARTTRTCRTT	20
Gas_342_F2	GAYATHGCNYTNTGYGTNTTYAA	23
Gas_342_R2	ARCCANCCRTANARRAANGGRTT	23
Gas_343_F1	ATHACNTTYYTNATGTGYAT	20
Gas_343_R1	TGNACRAANGGNACRAARTA	20
Gas_343_F2	ATGYTNYTNTAYYTNACNTAYGG	23
Gas_343_R2	SWNACNGCCCANACNACRTANCC	23
Gas_344_F1	GCNTAYYTNGAYGAYMGNAA	20
Gas_344_R1	GTCCAYTTYTCYTCRTTYTG	20
Gas_344_F2	TAYGARATGTGYGARAAYCAYAA	23
Gas_344_R2	ATRTGRTGDATNCCNACYTCRAA	23
Gas_345_F1	TGYAAYCCNAARCCNAARAA	20
Gas_345_R1	SWRTCRTCYTGNARNGGRTG	20
Gas_345_F2	GGNAARGARTGYMGNAARGCNGA	23
Gas_345_R2	CKRTCRAANCKNCCNGTRTCNGT	23
Gas_346_F1	GTNATHGARGGNTGYTTYAA	20
Gas_346_R1	ATYTCNSWRTGNGTYTTNGG	20
Gas_346_F2	GCNCAYTTYGTNMGNCCNGTNTA	23
Gas_346_R2	TGRTANCKNGTRAANSWCATRAA	23
Gas_347_F1	TGYGTNWSNGTNTGGACNAT	20
Gas_347_R1	ACNGCRTANGGDATRTANGT	20
Gas_347_F2	YTNWSNTGGGAYAARTAYCARAC	23
Gas_347_R2	ARYTGNARDATNGTNCCCATNGC	23
Gas_348_F1	ATHGCNYTNGCNCCNTTYCA	20
Gas_348_R1	TANCCYTTNARRTCRAANGG	20
Gas_348_F2	GTNGAYTTYACNAARCCNTTYAT	23
Gas_348_R2	GGNSWRTCCCADATRAANGCRTA	23
Gas_349_F1	AAYTTYAARAARGGNCAYTT	20
Gas_349_R1	ATNCCRTACATRTGRTADAT	20
Gas_349_F2	CCNTGGATHGCNGTNTAYGAYTT	23
Gas_349_R2	ARRTGNGCYTGRAARTTNGGRTC	23
Gas_350_F1	ACNAARMGNGARTTYGAYGG	20
Gas_350_R1	TTRTGNCCYTTYTTCCANGC	20
Gas_350_F2	GCNACNTGYAAYGTNCARGCNTT	23
Gas_350_R2	SWRCARTACCANGCYTTYTTRCA	23
Gas_351_F1	AARTTYGTNTTYGAYTGGGA	20
Gas_351_R1	CKRTGNGTRTARTCYTCDAT	20
Gas_351_F2	GAYTAYAAYGCNYTNTAYAARGA	23
Gas_351_R2	GCNCCYTTYTTYTGRTTNACRAA	23
Gas_352_F1	AARYTNGTNCAYATHCCNGG	20
Gas_352_R1	TANGTRTTRAANACNCCYTT	20
Gas_352_F2	ACNGCNGAYCARATHGGNGTNTG	23
Gas_352_R2	SWCCAYTCNACNGTNCCRTARAA	23
Gas_353_F1	AAYCCNGARMGNGAYAAYTA	20
Gas_353_R1	SWCCARAANCKYTTNGGRCA	20
Gas_353_F2	GTNGAYAARATHACNCARTGYTG	23
Gas_353_R2	TANACYTTNCKYTGRAARTARTC	23
Gas_354_F1	CAYYTNACNGGNACNGCNTT	20
Gas_354_R1	ACNGCRTGRAARAARTCRTG	20
Gas_354_F2	YTNCCNGGNATGATHGGNTTYAT	23
Gas_354_R2	ATNGGCATNGCNGGNCKRAARTC	23
Gas_355_F1	WSNCAYGAYAARATHGTNCA	20
Gas_355_R1	TCDATNCKRTTRAAYTCYTT	20
Gas_355_F2	GAYATHGARTAYGARTTYCCNTG	23
Gas_355_R2	ARNARRCACCARTCNCKNCCCAT	23
Gas_356_F1	ATHYTNGGNACNTTYGGNAA	20
Gas_356_R1	TTYTGNCCNGTNGCRCARTA	20
Gas_356_F2	GTNGARMGNTTYATHGTNGTNTG	23
Gas_356_R2	TTCATNSWRTGRTTNACRTACAT	23
Gas_357_F1	GGNCCNWSNTAYGAYCAYAC	20
Gas_357_R1	TCRTCDATNGCDATRTCNCC	20
Gas_357_F2	TAYACNGGNGAYATHGCNATHGA	23
Gas_357_R2	TTNCCNCCRTANACNCCYTCRAA	23
Gas_358_F1	GCNTTYTTYATHWSNGAYGG	20
Gas_358_R1	GCNSWYTCRTARTGYTTRTT	20
Gas_358_F2	TAYACNTGYAAYGARTGYGGNAA	23
Gas_358_R2	AARTGYTTRAANGCNSWRTGNGT	23
Gas_359_F1	AAYGARGARGGNACNAARGT	20
Gas_359_R1	GTRTTNSWNCKNGGYTTNCC	20
Gas_359_F2	CCNYTNCCNGAYTAYGAYGARAC	23
Gas_359_R2	CKNCCDATNCCNCCRTARAANCC	23
Gas_360_F1	GTNAARGCNATHAARACNTA	20
Gas_360_R1	TTDATCATYTTRTCRTARTC	20
Gas_360_F2	GARGARGAYTAYGARGCNTTYAA	23
Gas_360_R2	GTYTTDATNGCYTTCATNGGYTC	23
Gas_361_F1	GGNTGGATHGAYAARTAYAC	20
Gas_361_R1	TADATRTCRAAYTTNCCCAT	20
Gas_361_F2	TTYGTNGARTTYACNGTNTAYAA	23
Gas_361_R2	ARRTARAANARYTGCATRAANGC	23
Gas_362_F1	ATHGAYGGNGCNGAYGARGT	20
Gas_362_R1	CCRTCNGGNGTNCCRAARTA	20
Gas_362_F2	GGNTGYYTNATGCARGARAARAT	23
Gas_362_R2	ATRTTNARRAANARNCCNGTYTC	23
Gas_363_F1	GCNATHGGNGAYTTYTTYAT	20
Gas_363_R1	ATNGGNACCCARCARAARAA	20
Gas_363_F2	YTNATGATHATHGCNGTNGTNGA	23
Gas_363_R2	TCNGTCATNACDATNARNGTCAT	23
Gas_364_F1	WSNTTYGGNYTNTTYGAYTG	20
Gas_364_R1	CCRTCRTCNARRTCYTGYTG	20
Gas_364_F2	CARMGNCAYACNWSNTTYGAYCA	23
Gas_364_R2	GGNACRTGNSWDATRTCNGTRTA	23
Gas_365_F1	TAYYTNTTYCCNTGYACNAT	20
Gas_365_R1	TTYTGRTANGCYTGRTACCA	20
Gas_365_F2	GCNGGNATHATHTAYMGNATGTA	23
Gas_365_R2	CANACRTGNARCATDATRTTCCA	23
Gas_366_F1	AARATHATHGAYTGYCCNTA	20
Gas_366_R1	CKNCKNARNGCRTCYTGNAC	20
Gas_366_F2	WSNYTNTAYGARTGGACNGAYTT	23
Gas_366_R2	GTNGGYTTRTGNCCRTARTCDAT	23
Gas_367_F1	TAYTTYGCNGAYATHTAYAT	20
Gas_367_R1	TTYTGRCARTANACNACRTC	20
Gas_367_F2	ATGGCNTAYAAYAAYGGNGAYTT	23
Gas_367_R2	AANCCNGTRAARTCDATRTGCCA	23
Gas_368_F1	WSNTAYTTYTTYGGNACNAT	20
Gas_368_R1	TTNARNGGNACRCAYTGYTC	20
Gas_368_F2	GTNCCNTAYACNMGNGTNTGGGA	23
Gas_368_R2	TCNACNGCNCCNGTNACYTTNCC	23
Gas_369_F1	CAYATGYTNATGCARTGGGG	20
Gas_369_R1	TARAANGGNARNCCRTGRTC	20
Gas_369_F2	GTNGCNCCNMGNCARCARATHAA	23
Gas_369_R2	TCNCCNGGCATNCKYTTYTTNGC	23
Gas_370_F1	TAYGARAAYYTNTGGYTNCC	20
Gas_370_R1	ACNGTRTCRTCRTGRTTRAA	20
Gas_370_F2	GAYATHGARTGGATHTGGCAYTG	23
Gas_370_R2	CANACNARRTCDATRTCRTARCA	23
Gas_371_F1	TGGTAYGTNGTNTGYTTYAC	20
Gas_371_R1	SWYTTYTTRAARTGYTTNCC	20
Gas_371_F2	GARMGNTAYATHGCNATHTGYCA	23
Gas_371_R2	TADATNGCRTANARRAARAARTT	23
Gas_372_F1	CCNTGGGCNATGAARGARGC	20
Gas_372_R1	TTNACYTCCATNARRAARCA	20
Gas_372_F2	CARATHACNGARATGAARAARTG	23
Gas_372_R2	ARYTCNGTCCANCKYTTYTCRTC	23
Gas_373_F1	AAYCAYYTNTGGACNGTNGT	20
Gas_373_R1	CKNARNACRAANACNCCRTC	20
Gas_373_F2	GTNGGNGAYCCNATHCAYTGYTG	23
Gas_373_R2	CKNARRTAYTCRTCNGCRAAYTT	23
Gas_374_F1	ATHYTNGAYGGNCARTGGGA	20
Gas_374_R1	ARNCCRTCRAAYTGNGGRTT	20
Gas_374_F2	TTYATHATHATGAARCAYAARTA	23
Gas_374_R2	TGNGGRAACATYTTNGGYTTDAT	23
Gas_375_F1	YTNACNAARTAYGGNATGGA	20
Gas_375_R1	ATNGGNCKYTTNARNACRTT	20
Gas_375_F2	GCNTTYYTNATHGAYCCNGARCA	23
Gas_375_R2	GCNARNCCRAADATRTGDATRTT	23
Gas_376_F1	AAYGGNYTNTAYTTYATHCA	20
Gas_376_R1	ATNARRTCNGTNGGCATNGG	20
Gas_376_F2	CAYMGNGAYATGAARGCNGCNAA	23
Gas_376_R2	TCNGTCCARAARAARTCRTGRTT	23
Gas_377_F1	GGNACNACNGARATHTTYAC	20
Gas_377_R1	TCCCANGCDATYTCCATDAT	20
Gas_377_F2	YTNGTNMGNTAYATHGARTGGTT	23
Gas_377_R2	GGRTCYTCNCKNGTRAADATYTC	23
Gas_378_F1	ATHGGNTTYGGNYTNGCNTG	20
Gas_378_R1	ATRAARCANARRTANCCRTT	20
Gas_378_F2	GGNGCNGGNATHATHACNTTYCC	23
Gas_378_R2	TCNARNGTNSWRTTRTGNCCCAT	23
Gas_379_F1	GGNAAYGTNATHTTYCAYGT	20
Gas_379_R1	GGDATYTCNCCRAARAARTT	20
Gas_379_F2	AARMGNYTNGAYAARGARACNTG	23
Gas_379_R2	GCRTANARNGTNCKYTTRTARTC	23
Gas_380_F1	TAYYTNCARATGMGNGAYAA	20
Gas_380_R1	AANACNGCRTCDATRTARTC	20
Gas_380_F2	GGNTTYAARGCNGTNGTNTTYAA	23
Gas_380_R2	AANCCYTCNARRAANCCRCARTG	23
Gas_381_F1	GAYTAYAARCAYGGNTTYGG	20
Gas_381_R1	TTNGGCCARTADATRTCRTC	20
Gas_381_F2	WSNGGNGARTTYTGGYTNGGNAA	23
Gas_381_R2	TTRTARTANCKNCCRTTRAARTT	23
Gas_382_F1	GTNGGNGAYGTNCAYGGNTG	20
Gas_382_R1	CCRTANARRCANCCNGTRTC	20
Gas_382_F2	TTYGTNGGNGAYYTNGTNAAYAA	23
Gas_382_R2	GCRTCRTGNCCRAARTANACRTG	23
Gas_383_F1	GCNGAYGTNATGGCNTAYAA	20
Gas_383_R1	CKRAARTCRTTNGCDATNAC	20
Gas_383_F2	GARYTNYTNGCNAAYTTYGARAA	23
Gas_383_R2	ACNGCNACYTGNARRTCYTTYTG	23
Gas_384_F1	TGGAARWSNGTNMGNTGGGT	20
Gas_384_R1	TGNCCYTGYTGDATNGCNGC	20
Gas_384_F2	GARATHWSNGTNGGNAARGAYAA	23
Gas_384_R2	CKNCCYTTNGTCCANGGRTTYTG	23
Gas_385_F1	ATHAAYTAYYTNCCNCARAC	20
Gas_385_R1	CCRTTNARRCAYTGDATNGC	20
Gas_385_F2	TAYGGNTTYGGNTTYGTNGAYTA	23
Gas_385_R2	ATNGTNACRAANCCRTANCCYTT	23
Gas_386_F1	ATGCARGTNTTYGTNATGTA	20
Gas_386_R1	ATRAARAANGGNSWCCARCA	20
Gas_386_F2	GAYMGNTAYMGNGCNATHTGYCA	23
Gas_386_R2	ACRAANGTNARYTTNACNGTYTT	23
Gas_387_F1	GARCCNGAYGGNAARMGNTA	20
Gas_387_R1	TTRTTRTGDATDATRTGRTA	20
Gas_387_F2	YTNCARGARATHGCNGTNTTYTA	23
Gas_387_R2	TTNGGRTGRTCRAARTTRAAYTT	23
Gas_388_F1	GARGARAARMGNGCNAARAA	20
Gas_388_R1	TTDATNGCYTCNGTDATRTC	20
Gas_388_F2	TAYMGNAAYGGNGAYMGNTTYTT	23
Gas_388_R2	TGRTCRAANSWRTGNGCNGTYTT	23
Gas_389_F1	GTNAAYCCNGAYAARTAYGA	20
Gas_389_R1	GTNARNARNGCYTCYTTRAA	20
Gas_389_F2	YTNATGYTNAARGCNTTYAARGA	23
Gas_389_R2	SWYTCRTCYTCNGCNCKRTCNAC	23
Gas_390_F1	GGNGAYATHATHYTNGGNGC	20
Gas_390_R1	TGRTARTTRTCNGGNGGNAC	20
Gas_390_F2	ATHMGNGARTAYTAYGGNATHCA	23
Gas_390_R2	CCDATYTGNGGDATRTTRAADAT	23
Gas_391_F1	GGNMGNTAYGGNGARGTNTG	20
Gas_391_R1	TCCCANARNACNARNCCRAA	20
Gas_391_F2	GARGAYGTNGCNGTNAARATHTT	23
Gas_391_R2	GCRTANACRTCNACRCAYTTRAA	23
Gas_392_F1	GGNATHACNTGYGTNCARTG	20
Gas_392_R1	CKNCCNACNGGNCKRAANGC	20
Gas_392_F2	GGNATGATHACNAARMGNGARGC	23
Gas_392_R2	GTRTTNGCCCARAANARRTCRTA	23
Gas_393_F1	GTNTTYCCNATHAARGCNCA	20
Gas_393_R1	AANARNGTNGTRTAYTCNGT	20
Gas_393_F2	GTNTGYTAYATHGTNATHGGNAA	23
Gas_393_R2	AARTTRTCNSWRAANACRCARTA	23
Gas_394_F1	YTNTGYACNATHGCNGTNTG	20
Gas_394_R1	AANARDATNGGRTTNGTRCA	20
Gas_394_F2	GCNGTNTAYATHAARTAYATHGA	23
Gas_394_R2	CCRAACCANGTRAANGTDATRTA	23
Gas_395_F1	MGNGCNYTNTTYACNAAYCA	20
Gas_395_R1	TTYTCNACRAARTAYTGNGT	20
Gas_395_F2	GTNYTNATHGARTAYGCNTAYAC	23
Gas_395_R2	CKYTCNGGRTCRAARTCDATCCA	23
Gas_396_F1	GAYATGATHCCNGARGGNGG	20
Gas_396_R1	CCNARNGGRAANARRTARTT	20
Gas_396_F2	ATHATGACNCAYGAYTTYATHAT	23
Gas_396_R2	TARCANACRTTRTCYTTYTGRTT	23
Gas_397_F1	CARAAYATHGARCAYGTNTT	20
Gas_397_R1	ATNCCNCKNACRAACATRAA	20
Gas_397_F2	AARCAYGTNMGNYTNGGNGAYGT	23
Gas_397_R2	ACYTGRTCRAAYTCNGTRTCRAA	23
Gas_398_F1	TGYGCNYTNGCNGTNTTYGA	20
Gas_398_R1	TCNACNCKRAARTTYTTNCC	20
Gas_398_F2	GTNTAYATGCCNTTYAARAARCA	23
Gas_398_R2	SWNARNACRTADATRAARAARTT	23
Gas_399_F1	GCNAARGTNYTNGAYTAYAA	20
Gas_399_R1	ARRTTYTTNCCRTCRTTRTT	20
Gas_399_F2	CCNGAYTTYATHGCNGCNAAYCA	23
Gas_399_R2	GTYTGNCCNSWYTTRAARTCRTC	23
Gas_400_F1	TAYGTNCCNTTYGAYTGYTT	20
Gas_400_R1	TCRCANACDATNGGNGCNAC	20
Gas_400_F2	YTNAAYTAYACNGTNTGYAAYGG	23
Gas_400_R2	TAYTTCATNGCNGGRAARAANGC	23
Gas_401_F1	GARYTNGGNAAYGAYGCNAT	20
Gas_401_R1	SWNGTYTTNGGCATNACRTC	20
Gas_401_F2	GAYGGNYTNATHGTNTGGGARCC	23
Gas_401_R2	ATDATNCCNARRTANACNGTRAA	23
Gas_402_F1	TAYGCNTGYGCNYTNYTNAA	20
Gas_402_R1	TCDATNCCRAARTADATRTG	20
Gas_402_F2	WSNGGNGAYGAYATHTGYAAYTA	23
Gas_402_R2	CCNCCYTCRTGRTTNGCRAANGC	23
Gas_403_F1	GTNGTNTTYGARTGYCAYAA	20
Gas_403_R1	ATYTTNGCRCANCCRAARTT	20
Gas_403_F2	WSNCCNTAYTTYGAYGCNATGTT	23
Gas_403_R2	CCRAADATRAADATYTTYTCYTT	23
Gas_404_F1	GGNGCNATHTTYACNTAYAT	20
Gas_404_R1	CARTTNCKNCCRAARTAYTT	20
Gas_404_F2	AARCARAAYYTNWSNGGNTTYTA	23
Gas_404_R2	ARRCACCANGTNGCNCCRTTNGG	23
Gas_405_F1	WSNAARAAYGAYCCNTAYAA	20
Gas_405_R1	TGRTTYTCNGGNCCNCCRTA	20
Gas_405_F2	YTNGARACNATHCCNCARGAYGA	23
Gas_405_R2	CKRCACCARTGDATDATNACRTC	23
Gas_406_F1	TTYAARATHGARWSNTAYAT	20
Gas_406_R1	TCRCARAARTTDATNACYTT	20
Gas_406_F2	ATGGGNTAYGTNGAYAARTAYGT	23
Gas_406_R2	ACDATRTCRTCYTCNACRAAYTT	23
Gas_407_F1	AAYAAYYTNACNAARTTYCC	20
Gas_407_R1	ARRTGYTTCATNCCRAAYTT	20
Gas_407_F2	YTNWSNTGGAAYGTNATHAARAA	23
Gas_407_R2	ATNACNCKCATNACRTTNGGRAA	23
Gas_408_F1	GAYCAYGARGCNYTNACNTG	20
Gas_408_R1	TGNSWNGGRAADATYTTNGC	20
Gas_408_F2	YTNGAYGARCCNAARYTNAAYAC	23
Gas_408_R2	CKRCANACNACNGGNGCNGCYTG	23
Gas_409_F1	ATHWSNTAYYTNTAYAAYAA	20
Gas_409_R1	AARTTNCCRAAYTCNGTNGG	20
Gas_409_F2	GARGGNCAYTGGTAYCCNGAYAA	23
Gas_409_R2	SWNCCRAAYTTNGTYTGNGCRAA	23
Gas_410_F1	ACNWSNTGGGARTTYCCNGA	20
Gas_410_R1	CANACNGGNGGDATDATRCA	20
Gas_410_F2	TGYGAYGGNMGNCAYTAYCCNTG	23
Gas_410_R2	GGNCKCCANACNARCATYTGNGC	23
Gas_411_F1	TAYTTYYTNMGNAARGCNGA	20
Gas_411_R1	GCNACRTGNCCDATDATNCC	20
Gas_411_F2	MGNWSNAARATGMGNAAYATGTT	23
Gas_411_R2	CCNGCRTGNACRTCRAADATYTT	23
Gas_412_F1	CCNTAYGARWSNTGGCCNTT	20
Gas_412_R1	SWRTGNGTYTTNACRTGYTT	20
Gas_412_F2	CARCAYYTNYTNCARGAYACNTA	23
Gas_412_R2	SWNCKCATRAANCKYTTRTTRCA	23
Gas_413_F1	MGNGGNGCNGTNYTNTAYTT	20
Gas_413_R1	TGNARRAANACYTGCCAYTC	20
Gas_413_F2	ACNATHGAYGTNATGTAYCARTT	23
Gas_413_R2	ATRAANSWRAANGTNARYTGRTG	23
Gas_414_F1	YTNTAYGAYGARACNTAYGG	20
Gas_414_R1	CACATRAARTCNACDATYTC	20
Gas_414_F2	GTNTTYYTNGCNACNATHCARTT	23
Gas_414_R2	TCYTCYTTNACYTGNGTRAANGC	23
Gas_415_F1	GGNACNACNGARATHTTYAC	20
Gas_415_R1	CCCATNGGRTCCATYTCCCA	20
Gas_415_F2	GTNMGNTAYATHGARTGGTTYTA	23
Gas_415_R2	ATYTCNGGNGCNGTCCARAAYTC	23
Gas_416_F1	GGNTAYTAYTGYCCNAAYGA	20
Gas_416_R1	ATRTCNACDATYTGYTGRCA	20
Gas_416_F2	GCNAAYACNCARGGNATHCCNTG	23
Gas_416_R2	CCRCANGGNCKRCANGCYTTYTG	23
Gas_417_F1	TGGMGNAARAARGARAAYAC	20
Gas_417_R1	TGYTCNACNACRAANCCDAT	20
Gas_417_F2	CCNGGNMGNCCNGCNCAYAAYGC	23
Gas_417_R2	TGNGTDATNGGRAANARNGGCAT	23
Gas_418_F1	ATGTAYAARCARTAYGARCA	20
Gas_418_R1	CANACYTGDATRTCNGTYTC	20
Gas_418_F2	MGNGTNGAYGAYATHACNGAYCC	23
Gas_418_R2	ARRTANSWCCANCKRAAYTCNGG	23
Gas_419_F1	AAYATGWSNATGCARCAYTT	20
Gas_419_R1	CACATYTCNGCYTGRTTRTC	20
Gas_419_F2	ACNGCNGCNTGYGTNTGYTAYCA	23
Gas_419_R2	ATNARNARNGGCCARCARTGYTT	23
Gas_420_F1	GTNGARGAYGTNAAYGAYAA	20
Gas_420_R1	GGNGCRTTRTCRTTYTCRTC	20
Gas_420_F2	GAYGCNGAYWSNGGNAARAAYGG	23
Gas_420_R2	CKNGCNACDATNACYTTRTAYTC	23
Gas_421_F1	CCNTTYAARAARMGNAAYGA	20
Gas_421_R1	ACRCANCCRTANSWRTACAT	20
Gas_421_F2	WSNGCNGARTTYTGGAARTAYGA	23
Gas_421_R2	TCNSWRTANARRTTRTCYTTNGC	23
Gas_422_F1	AAYGAYACNCAYTAYYTNAA	20
Gas_422_R1	TTRTANCCDATRTCNCCRTA	20
Gas_422_F2	TTYTAYGCNATHGARYTNGTNAA	23
Gas_422_R2	TGRTARAAYTCYTCRAACCARTC	23
Gas_423_F1	AAYACNYTNCAYGGNTTYCA	20
Gas_423_R1	TGNARNACNCCNGGRTCYTG	20
Gas_423_F2	TTYTAYMGNACNGTNCCNGCNGA	23
Gas_423_R2	TARTAYTCNSWRAACCANGGRTT	23
Gas_424_F1	WSNGTNTGGGTNACNGTNAT	20
Gas_424_R1	CARTANCKNARRCARAADAT	20
Gas_424_F2	GTNGARMGNTAYATHGCNATHTG	23
Gas_424_R2	TTRAANGTRTTCCARAAYTTYTC	23
Gas_425_F1	GGNCCNTAYAAYMGNTTYAA	20
Gas_425_R1	GGNGCNARRTAYTCRAACAT	20
Gas_425_F2	ATHTTYGARTTYTGYGARCAYGA	23
Gas_425_R2	TCNGTCCARAANARRTCRTGRTT	23
Gas_426_F1	AARATHAAYAARTGGGTNGA	20
Gas_426_R1	AANARRAANGGRTGRTCNGC	20
Gas_426_F2	GTNAAYGCNATHTAYTTYAARGG	23
Gas_426_R2	GCYTCNSWNCCYTCYTCRTTNAC	23
Gas_427_F1	CCNGARATGAAYTTYATHCC	20
Gas_427_R1	ATNARRTCNARNARRTAYTG	20
Gas_427_F2	CCNGAYGARAARTTYGTNTGYAA	23
Gas_427_R2	GCYTGNARRAARTTYTGRTGYTG	23
Gas_428_F1	ACNGGNYTNATHGTNTAYCC	20
Gas_428_R1	TANCCYTTNCCRAARAANGT	20
Gas_428_F2	GAYATGMGNACNWSNACNAAYGT	23
Gas_428_R2	ATDATNGCRTCNGGNGTDATRCA	23
Gas_429_F1	GTNCCNAAYTGYCARATHTA	20
Gas_429_R1	TTNGCRTGYTGNACRTCNGC	20
Gas_429_F2	GAYGGNATHYTNATGACNGCNAA	23
Gas_429_R2	GTRTCCCANACNGCDATRTANGT	23
Gas_430_F1	GCNMGNGTNCAYYTNGGNCA	20
Gas_430_R1	TCYTTRAANARNCKRCARTA	20
Gas_430_F2	AAYTTYACNGCNCAYATHGCNTA	23
Gas_430_R2	ACNGCNACNGGNGTRTCRTCRTT	23
Gas_431_F1	MGNTGGGARGARTAYAARTT	20
Gas_431_R1	CKNACRAARTCDATRCACCA	20
Gas_431_F2	GARCAYGTNACNWSNTTYTGGGA	23
Gas_431_R2	TCRTAYTCYTCDATNCKNGCRAA	23
Gas_432_F1	TTYGAYAAYATGGCNTGGGA	20
Gas_432_R1	ATNGCRTGYTCYTTRTCNGT	20
Gas_432_F2	GARTGYACNGCNGAYGTNTGGAA	23
Gas_432_R2	AAYTTNARDATRTGRTAYTCNGT	23
Gas_433_F1	TTYGCNTTYCARGTNYTNCC	20
Gas_433_R1	ATYTGNARNARDATYTTRCA	20
Gas_433_F2	ATHWSNTTYGGNTGGTGGGARAA	23
Gas_433_R2	GCNGTYTTNGCRAANSWRTARCA	23
Gas_434_F1	GCNATGYTNTAYGGNATHCC	20
Gas_434_R1	TGNCKYTCYTTNACYTTRTA	20
Gas_434_F2	ACNYTNMGNAAYAARATHTTYAA	23
Gas_434_R2	SWRTTRTAYTTNCKRTAYTGNCC	23
Gas_435_F1	GGNGCNTGYGGNGTNCARTA	20
Gas_435_R1	TTNSWYTCDATNACRTCYTG	20
Gas_435_F2	ATHAAYAARCAYGAYGGNATHAT	23
Gas_435_R2	SWDATNCCYTTYTCYTCRAARTT	23
Gas_436_F1	ATHTGGGARGAYYTNMGNGC	20
Gas_436_R1	AARTGDATNCKNCKYTTYTC	20
Gas_436_F2	GARCCNATGGAYACNAAYGAYAA	23
Gas_436_R2	TCNGGRTTRTTYTTNCKRTTRTA	23
Gas_437_F1	CCNGCNGTNGTNGGNGTNAT	20
Gas_437_R1	TTNGTRTTNGTNARRAAYTT	20
Gas_437_F2	TTYGCNGGNGCNCCNATGGCNAA	23
Gas_437_R2	CARTGNCCRTANGGNGTRTCRCA	23
Gas_438_F1	ACNYTNGARATGGCNGCNAA	20
Gas_438_R1	GGNGCNACNARDATRAARAA	20
Gas_438_F2	GAYYTNATGTTYTGYGTNTTYGC	23
Gas_438_R2	TTNCKRCANARRCANACRTTRAA	23
Gas_439_F1	MGNYTNTGGATGAAYCARTT	20
Gas_439_R1	GCRCANACRTARAAYTGYTT	20
Gas_439_F2	AAYGCNTTYACNAAYTGGTGYAC	23
Gas_439_R2	ACRCANGGYTCYTTRTGNCCYTT	23
Gas_440_F1	TGYCCNGTNCCNGTNTGGTG	20
Gas_440_R1	TGYTCNCKYTTCCARTGRTT	20
Gas_440_F2	ATGGARACNCCNCCNGGNGGNTG	23
Gas_440_R2	CARCARTTRTTRTACCACCANCC	23
Gas_441_F1	TTYAAYWSNGTNTAYTTYGA	20
Gas_441_R1	TARCARAARAANGGYTGRTA	20
Gas_441_F2	GAYACNTTYATGGTNAARAARTA	23
Gas_441_R2	TARTGYTTNCKNGGNCCNCCCAT	23
Gas_442_F1	TAYTGYCARAARGCNGARAA	20
Gas_442_R1	AANCKNCCRAARTTRTTNGC	20
Gas_442_F2	CARAAYYTNATHAARAARGGNTT	23
Gas_442_R2	GCYTCNACNACNGCYTTRTANCC	23
Gas_443_F1	AAYAARGCNTTYCCNCARCA	20
Gas_443_R1	ACDATDATYTGYTGYTTRTC	20
Gas_443_F2	GAYATHGCNTAYMGNCCNAARCC	23
Gas_443_R2	ATNGTDATRTTRTGDATYTTCAT	23
Gas_444_F1	TGYGCNWSNATHTTYACNAT	20
Gas_444_R1	TARAARTANARDATNGGRTT	20
Gas_444_F2	ATHMGNCAYCCNATGATHTTYAA	23
Gas_444_R2	ACDATRTARTANGGNARCCARCA	23
Gas_445_F1	ATHAAYAARGARTTYGTNGA	20
Gas_445_R1	ATNACYTCNCCNGTYTTNGG	20
Gas_445_F2	GARTTYCCNTGYCAYAARAAYGT	23
Gas_445_R2	ARNGCRTCYTCNGTRTANGGRTT	23
Gas_446_F1	TGGATHACNGTNATHTTYAC	20
Gas_446_R1	AANSWRTANARRTARAARTT	20
Gas_446_F2	CCNATGAARGGNAARGTNTGGTG	23
Gas_446_R2	ACNARNARRTTRCADATRTTNCC	23
Gas_447_F1	WSNAARAAYCAYTGYTGYAA	20
Gas_447_R1	TGNGTNARYTTRAARTAYTG	20
Gas_447_F2	ATHMGNGTNCAYAARGCNGTNAT	23
Gas_447_R2	ATYTCRAARTTYTCNARCATRTA	23
Gas_448_F1	CARGTNTAYMGNGCNYTNGA	20
Gas_448_R1	TCNGGRTANCKRTGRCAYTG	20
Gas_448_F2	TGGGCNTTYATGGAYATHGGNTG	23
Gas_448_R2	CARTANGGCATRTADATNCCRCA	23
Gas_449_F1	TTYYTNATHGARAARGGNGC	20
Gas_449_R1	ARDATNCCRAANGGRTCYTT	20
Gas_449_F2	AAYCARCCNGAYGAYATHGGNTA	23
Gas_449_R2	TTNARRTTNGGNGTNGCRCANGC	23
Gas_450_F1	AAYATHAARATGAARCARTA	20
Gas_450_R1	TTNCCRCARTANGTRTTRTG	20
Gas_450_F2	CAYACNATHYTNCAYGARAAYGT	23
Gas_450_R2	TCNARYTTYTTYTGRTCDATYTC	23
Gas_451_F1	WSNTGYWSNTAYGGNAARTG	20
Gas_451_R1	SWRAANCKNGGRAANACYTG	20
Gas_451_F2	TAYGGNATHYTNGTNAARCCNGA	23
Gas_451_R2	TCNSWNACNGGCCARTARCANCC	23
Gas_452_F1	ATHTTYGAYACNACNAARTA	20
Gas_452_R1	TTNACYTCRTGDATRTARTG	20
Gas_452_F2	ACNGGNATHGARCARGAYATHAA	23
Gas_452_R2	ATRTCNGGRTTNGCNCCCCAYTG	23
Gas_453_F1	WSNCAYYTNATGAAYATHTG	20
Gas_453_R1	ARRTANGCRCARAACATNAC	20
Gas_453_F2	YTNCARTAYTGGGGNACNTTYGC	23
Gas_453_R2	TCNARNGCDATDATRTCYTCRAA	23
Gas_454_F1	GCNGGNTGGCARTGYCCNAC	20
Gas_454_R1	CARTARTANCCYTTNGGRCA	20
Gas_454_F2	ACNGARTGYCCNGTNGGNAARGC	23
Gas_454_R2	CCNGCNGCRCANGGCCAYTGNGT	23
Gas_455_F1	YTNGAYMGNCARACNMGNGC	20
Gas_455_R1	TTRTCNCKNACNACNGTCAT	20
Gas_455_F2	TTYGTNGARTTYACNYTNTAYAA	23
Gas_455_R2	TTCATDATNGCYTGRAACATNGT	23
Gas_456_F1	AAYMGNGAYATHACNGAYCA	20
Gas_456_R1	CAYTGNCCNGGNSWRTCNGG	20
Gas_456_F2	MGNMGNCAYCAYGAYATHGTNCA	23
Gas_456_R2	SWNGGNGTNGGRAARTGRTCNGG	23
Gas_457_F1	ATHACNGARGCNGARTTYAA	20
Gas_457_R1	TTCCANGCYTTYTTYTGRCA	20
Gas_457_F2	MGNTAYTAYCARGCNACNTGYAA	23
Gas_457_R2	CARTACCANGCNCKRTGRCAYTT	23
Gas_458_F1	GCNGTNCCNTAYTGGGAYTG	20
Gas_458_R1	TCRAANGCCCANGGCATYTC	20
Gas_458_F2	CARACNGAYTAYTGYGAYTTYGA	23
Gas_458_R2	CCRTGNARNARRAANCCNGCRAA	23
Gas_459_F1	GTNMGNGAYTTYGGNACNCA	20
Gas_459_R1	TAYTCNCCNGTYTTNGGRTT	20
Gas_459_F2	GGNGCNGCNYTNGTNCARGARGA	23
Gas_459_R2	CANGTYTGRAANACNCCNCCRAA	23
Gas_460_F1	GCNAARACNAAYACNTAYAT	20
Gas_460_R1	GTYTGYTGRCANACNGGRCA	20
Gas_460_F2	GTNGTNACNGGNMGNAARGARGA	23
Gas_460_R2	TCCATRCARAANARRTTRTGNCC	23
Gas_461_F1	MGNGCNCCNGAYACNTTYCC	20
Gas_461_R1	CCNGTRTCNCKDATYTGYTT	20
Gas_461_F2	GGNCAYGTNYTNTGYCAYCAYTG	23
Gas_461_R2	TGRTCNACYTCDATNACRTTYTT	23
Gas_462_F1	ACNTGYGAYGARAAYTAYTT	20
Gas_462_R1	TARTCNACNACRCAYTCRAA	20
Gas_462_F2	GARGARATGGCNTTYYTNAARGA	23
Gas_462_R2	ARYTTNARNGCRTAYTCNCCYTT	23
Gas_463_F1	MGNMGNGAYAARWSNCAYGA	20
Gas_463_R1	AAYTGNCKCATNGGRTTNGG	20
Gas_463_F2	ACNGCNCAYTTYCAYCCNAAYTG	23
Gas_463_R2	CCNARNGTCATYTCNGTYTTNGC	23
Gas_464_F1	TTYATGMGNATHCARAAYGA	20
Gas_464_R1	ACYTCYTGNCCCCANGGDAT	20
Gas_464_F2	TGGGTNATHAAYCCNGAYGCNAA	23
Gas_464_R2	ATNGGNGGNACYTGRTTRTCRTG	23
Gas_465_F1	AARMGNCAYYTNGAYAARTA	20
Gas_465_R1	TCNACRTAYTCRTCNGGRTG	20
Gas_465_F2	TAYYTNWSNAARGGNTTYGAYGT	23
Gas_465_R2	ACRTGNGGNGTRTTYTCCCARCA	23
Gas_466_F1	TGGGAYATHACNTAYMGNTT	20
Gas_466_R1	TCRAANGCNGCCCACATYTG	20
Gas_466_F2	TGYMGNYTNGTNAARTAYTTYCA	23
Gas_466_R2	ARRTARCADATDATNACNGTCAT	23
Gas_467_F1	GAYAARGTNTTYAARTGYCA	20
Gas_467_R1	GTDATRTTDATRTTNCCYTG	20
Gas_467_F2	ACNGGNGCNAARCCNTTYAARTG	23
Gas_467_R2	SWNGCRTCDATYTGNACNGTYTG	23
Gas_468_F1	WSNCARTTYTTYAAYCARGA	20
Gas_468_R1	TANGTDATYTTCCAYTCNCC	20
Gas_468_F2	ACNTAYTTYGCNCAYAARTTYGT	23
Gas_468_R2	CCRAANCKNARNGTRTTYTGCAT	23
Gas_469_F1	GAYMGNYTNAAYGARAARTA	20
Gas_469_R1	AARTGYTTRTANCKRTGYTT	20
Gas_469_F2	GAYCCNCARMGNGGNATGGARTA	23
Gas_469_R2	GGYTCDATNGCNCKRAANACRTG	23
Gas_470_F1	YTNAARTGYCCNATGTGYGA	20
Gas_470_R1	SWRTARAANCCRTAYTTRTT	20
Gas_470_F2	ACNACNAAYGAYAARWSNAAYTT	23
Gas_470_R2	TTRCANACRAANGGRTCNGTRTG	23
Gas_471_F1	ACNTGYGAYGAYGTNATHTA	20
Gas_471_R1	TCNARNCCNGGNSWYTCRTC	20
Gas_471_F2	ACNGARAAYTAYGCNATHTTYGA	23
Gas_471_R2	CCRTCRTTNGCRAANGTRTACAT	23
Gas_472_F1	GARGAYATHTGGGCNATHAA	20
Gas_472_R1	CAYTCRCADATRTCNGCRAA	20
Gas_472_F2	GCNMGNGARGTNCCNATHTTYGG	23
Gas_472_R2	CAYTTCCANGCYTCYTCDATRTC	23
Gas_473_F1	GAYGGNTAYATHTAYGGNAT	20
Gas_473_R1	ATNGTCATNGGRAARTCYTC	20
Gas_473_F2	CCNGGNMGNTAYGCNGAYGTNCA	23
Gas_473_R2	ACNARRCARTGRTAYTTNGTRTA	23
Gas_474_F1	ACNMGNTAYATHGTNCARAA	20
Gas_474_R1	AANACNCKNCKRAAYTTNGT	20
Gas_474_F2	TAYATHGGNGTNTGYCAYCCNAT	23
Gas_474_R2	AARTTDATNSWNGCRTTDATYTG	23
Gas_475_F1	ATGTTYATHGTNWSNYTNGC	20
Gas_475_R1	TTNCKYTGNCCNARYTCRAA	20
Gas_475_F2	ATHGTNGGNYTNACNGTNATGCC	23
Gas_475_R2	GGNARRTARAARTTRAARAANGC	23
Gas_476_F1	AARTAYYTNTAYMGNCAYAT	20
Gas_476_R1	CKRCARAAYTTYTTRTCRCA	20
Gas_476_F2	ATGCAYACNGAYATHTTYAARTG	23
Gas_476_R2	AACATRTGNGTYTTNARRTTNCC	23
Gas_477_F1	TAYCCNATHGGNTTYACNCC	20
Gas_477_R1	ARRTANGGNGTNGCNCCNGG	20
Gas_477_F2	WSNAARTAYCCNATHGGNTTYAC	23
Gas_477_R2	GGNGTRAANCCDATNGGRTAYTT	23
Gas_478_F1	AAYAARTTYGGNCCNATGTA	20
Gas_478_R1	ARYTGRTCNACCATYTTRCA	20
Gas_478_F2	GAYMGNGCNYTNAARCARCARGC	23
Gas_478_R2	TTRTGYTTNACYTCNCCYTCYTC	23
Gas_479_F1	CCNTGYYTNCAYACNTTYTG	20
Gas_479_R1	GGNSWNCCYTTDATRTGYTG	20
Gas_479_F2	GCNYTNCARACNAAYTTYTTYAT	23
Gas_479_R2	TANGTNCCRTTNCKRTGRTCNGT	23
Gas_480_F1	GGNCARCAYYTNMGNCARGA	20
Gas_480_R1	GCCATYTGCATNARRTTRTG	20
Gas_480_F2	GARCARYTNCARAARYTNTAYGA	23
Gas_480_R2	ATNCCRTANGGYTCNGGRTCRCA	23
Gas_481_F1	GAYMGNGGNGGNAARGGNGT	20
Gas_481_R1	GGNSWNCCRTTCCACCARTG	20
Gas_481_F2	GGNGCNAAYGARTTYCARGARTA	23
Gas_481_R2	GGNCCCCADATNGCNCCRTCRTA	23
Gas_482_F1	ACNYTNGCNATGGGNGCNAT	20
Gas_482_R1	SWNGTYTTRAANGGNGCNCC	20
Gas_482_F2	ATHTTYCARTTYYTNAARCCNTT	23
Gas_482_R2	GCCATNCCDATNCCRTGYTCYTG	23
Gas_483_F1	GTNMGNCCNATHGCNTTYAA	20
Gas_483_R1	TCRTTNCKRTCCATNACRTC	20
Gas_483_F2	WSNCAYGAYTAYAAYCAYATGAC	23
Gas_483_R2	GTRTTNARYTCNGCRTCYTTYTC	23
Gas_484_F1	YTNACNGTNACNATGGCNAT	20
Gas_484_R1	GCNACDATNARRAADATCCA	20
Gas_484_F2	CAYGTNGGNCCNCAYCARAARCC	23
Gas_484_R2	AANARNARNCKRTCCATNACRTG	23
Gas_485_F1	TTYGCNACNCARACNTGYTT	20
Gas_485_R1	AARTARTCYTCRAADATCCA	20
Gas_485_F2	GARATGGGNWSNGAYGARTTYGG	23
Gas_485_R2	CANCCRAANSWRTGNGCNGTRTT	23
Gas_486_F1	TAYTTYACNWSNAARTGYCA	20
Gas_486_R1	GGCCARTCRTGRAAYTCNAC	20
Gas_486_F2	GARAAYYTNAARTAYTTYGGNTA	23
Gas_486_R2	GCNGGRTCRAANGTDATRTCRTA	23
Gas_487_F1	CARGAYATHYTNCARGTNGA	20
Gas_487_R1	TGNACRAARCARCANGGYTG	20
Gas_487_F2	TTYTAYMGNWSNCAYAARACNGA	23
Gas_487_R2	ARNCCNGCYTGYTTNGTRTGRTC	23
Gas_488_F1	GCNAAYCARATHWSNGTNGA	20
Gas_488_R1	AANGTYTCNARRTTYTTRTA	20
Gas_488_F2	GCNAAYCARGGNGCNMGNCCNAA	23
Gas_488_R2	CAYTTNCCYTTNARNACYTCYTC	23
Gas_489_F1	GTNATHAAYCAYATGACNGG	20
Gas_489_R1	SWRAANGCDATYTGRTARTC	20
Gas_489_F2	GTNCCNTTYGGNGGNAAYGAYTT	23
Gas_489_R2	CKRAANGCNACCATRTTRTADAT	23
Gas_490_F1	GARAARYTNCAYGAYATHCA	20
Gas_490_R1	TCNARNGCCATNARNGGRCA	20
Gas_490_F2	ATHTGYMGNYTNTAYGAYGGNGA	23
Gas_490_R2	CCRTTYTTRAARTGNGCRTGNGC	23
Gas_491_F1	GTNGTNGGNAAYGTNYTNGC	20
Gas_491_R1	ATCATYTGCATYTCNACRTC	20
Gas_491_F2	ACNGARATHMGNMGNATGATGTT	23
Gas_491_R2	CKRAARTTNARRAARCACCANGT	23
Gas_492_F1	GGNAAYCARTAYACNCCNGT	20
Gas_492_R1	TCNARNACRTGDATRTGYTT	20
Gas_492_F2	GCNGARCARYTNCARCARATHAT	23
Gas_492_R2	TARTCYTTNACCATRTGYTTNGG	23
Gas_493_F1	GARGARGAYACNTTYGGNAA	20
Gas_493_R1	TTNGCNGCYTCYTCRCARTA	20
Gas_493_F2	ATHTGYGCNGCNGARAARGGNTA	23
Gas_493_R2	GCRTGYTCDATNGGRTTRCANGG	23
Gas_494_F1	GAYMGNTTYACNGAYATHTG	20
Gas_494_R1	ACNARRCACCADATNACCCA	20
Gas_494_F2	ATHGCNYTNTGYATGTTYATHTA	23
Gas_494_R2	ATCCANCKNSWYTCRTARTGRTT	23
Gas_495_F1	GARCCNGGNGCNGGNTTYGA	20
Gas_495_R1	TTNCCYTCRTCCATCATYTT	20
Gas_495_F2	GGNATGGGNYTNMGNGCNCARAA	23
Gas_495_R2	ARNARRTCNGGYTGNGCRAARAA	23
Gas_496_F1	YTNAAYGGNYTNGTNGAYGA	20
Gas_496_R1	SWNGTRTGCCANGGRTARAA	20
Gas_496_F2	GAYCCNGAYGCNGAYTTYCCNAA	23
Gas_496_R2	ACNCKRTANARRTAYTCRTCRTG	23
Gas_497_F1	GCNACNGTNGARTTYAAYTG	20
Gas_497_R1	GTNACNGGRTTRTAYTGNAC	20
Gas_497_F2	AAYGTNTTYCCNGAYGGNTTYTA	23
Gas_497_R2	CCYTTNCCNACRTTNGTNCCRAA	23
Gas_498_F1	GTNATHGARGCNAARGCNAT	20
Gas_498_R1	TTNARRAACATDATNACCCA	20
Gas_498_F2	TGYATHCCNAARGGNGAYTTYAC	23
Gas_498_R2	TCDATRTTYTTNACNGTNGGCCA	23
Gas_499_F1	AARGGNACNTTYGTNGGNAA	20
Gas_499_R1	TCNACNGCNGTDATRTTNCC	20
Gas_499_F2	ACNTTYTTYACNCARGGNAAYCC	23
Gas_499_R2	AAYTTNGGNGGYTGRTCRTTYTG	23
Gas_500_F1	TAYCCNATHMGNGGNGGNAC	20
Gas_500_R1	GCNGTNGCRTTNACRAARTT	20
Gas_500_F2	ATHTAYGGNGTNAAYTTYGCNTT	23
[truncated: 741 more rows]
