# Supplementary material for: UPrimer: A Clade-Specific Primer Design Program Based on Nested-PCR Strategy and Its Applications in Amplicon Capture Phylogenomics
Source: Mol Biol Evol. 2023 Oct 13;40(11):msad230. doi: 10.1093/molbev/msad230 (PMC10630340; doi:10.1093/molbev/msad230)
Supplement: msad230_Supplementary_Data [file msad230_supplementary_data.zip › Appendix 16. Gastropoda/Appendix 16. Reference nucleotide sequences of NPCLs for Gastropoda.fasta]

>Gas1
TGCCTGAAGACGCACCCCGAGATGCGCGTGCCGGTGCTGCGGAATACGACCTCACGGACCGCCGACGGCAACATCACGTGGCGGCTGGAGAAGAAGAGCTCGGAACCACACGATGCGTTCTTCTACATCGAATGTGCGAGCAACGCCTGGTTCACCTTTGAGATCATCATCCGCTTCATCGTGGCGCCCAATAAGCTTGACTTCCTGAAGGCTCCCGTCAACATCATCGACATCGTGGCCACGCTCTCCTTCTACCTGGACTTCCTGCTCACCAAGCTGGAGCAGGAGAACGACATGCTTGAGTTCTTCAGCATCATCCGCATCATGCGGCTGTGCAAGCTGACACGGCACTCAGCCGGCCTCAAGATCCTCATCCATACGTTCAGGGCCAGTGGCAAGGAGCTCATCTTGCTCGTGTTTTTCCTCGTGCTGGGCATCGTAATATTCGCAGCGCTCATCTACTATGCCGAGCGCATCCAGTACAACCCGGATAACGATTTCGAGAGCATCCCAGTCGGACTGTGGTGGGCCATCGTCACCATGACTACTGTAGGCTACGGGGACATGGCCCCGAAAACCTACGTGGGGATGTTCGTCGGGGCACTGTGCGCCTTGGCTGGTGTGTTGACTATAGCCCTACCAGTGCCTGTAATTGTTAGCAATTTCGCTCTCTTCTATTCGCATACTCAAGCCAGGTCGAAGCTGCCGAAGAAACGAAGGCGGGTGCTACCTGTGGAGGCGATACGGGCCAAGGGGCCGAAGTCCTCTGGGATGCCGGGCAGCGGGGGCGGTGCGGGACCACAGACGAGGCGGATGAACGCGATAAAACATAATCACCCA
>Gas2
ATGGCTGCCGTAGCGGCATGGCTGCCGTTCGCCCGTGCGTCTGCCATCGGATGGGTACCCATCGCCACCAACCCCCTCCCCCAGAACCGGACCATCCCCGAGCACAAGAGGGGGGACGAAAAGATGTTGATAAATGTCAGCGGGAGGAGGTTCGAAACGTGGAGGACTACTCTAGAGAAATACCCGGACACCCTACTGGGGTCCAACGAGAAGGACTTCTTCTTCGACGAGGAGACGAAAGAGTACTTCTTCGACAGGGACCCCGATCTGTTCAGGCACGTCCTCAACTACTATCGAACAGGCAAACTGCACTACCCGAAACACGAGTGCATCAGCTCTTACGACGACGAGCTTGCGTTCTACGGGATACTTCCAGACATCATCGGGGACTGCTGCTACGAGGACTACAGGGACAGGAAGAGGGAGAACCAGGAGAGGCTGCTCGACGACAAATGTTCGGAAAATGGCGACAAAAACCCGGCGGGGACGCCGAGGGAGAAGATGTGGCGCGCGTTCGAGAACCCACACCTGAACACCGCGGCGCTGGTCTTCTACTACGTGACCGGGTTCTTCATCGCCATCTCCGTCACCGCCAACGTCATCGAGACTGTCCCCTGCGGCAAGAGGAGGGGGGAGAAGGAGAACCTCCCGTGCGGGGAGCGGTACAGCGTGGGGTTCTTCTGCCTGGACACGGCCTGTGTGATGATCTTCACGGCAGAGTACCTGTTGCGTCTGTTCGCCGCGCCCGACAGGCTCAAGTTCATGCGCAGCGTCATGTCCGTCATCGACGTTGTCGCCATCTTGCCCTACTACATTGGCCTCGTCATCACGGACAACGACGACGTGAGTGGTGCCTTTGTCACTCTTCGTGTGTTTCGTGTGTTTAGGATCTTCAAGTTTTCGCGGCACTCGGAGGGATTACGTATTCTGGGTTACACTCTCAAGAGCTGTGCCAGTGAACTCGGCTTCCTCCTCTTTTCGCTTTCCATGGCAATCATTATTTTTGCCACTGTCATGTTTTATGCAGAAAAGAACGTCGCAGACACGAAATTTACCAGTATTCCTGCGTCCTTTTGGTATACCATTGTCACCATGACAACGCTC
>Gas3
ATGTTACGGTGGTTATCTAACGATGACCGTCACAAGGAGCCGGAGGTGTACGACAATGTCGTGGAAGGACTGAAGAGGATATATAAATCAAAGTTGTTGCCGCTAGAGGAACACTACAGATTTCACGACTTTCACTCCCCGCCCCTTGATGATCCAGATTTTGATGCAAAACCGATGATTTTGTTGATAGGACAATATTCAACGGGTAAAACGACTTTTATAAGATATTTATTAGAGCAGGATTTTCCTGGAATGAGAATAGGGCCAGAGCCGACCACTGACCGGTTTATAGCGGTTATGTATGGGGATCAGGAAGGAATGGTCCCAGGAAATGCTTTGGTTGTTGACACCAAAAAACAGTTCAGACCATTATCAAAATTCGGTAATGCATATTTAAACCGATTCCAATGCTCCTTACAGAATAACTCAGTTTTGAGAAGCATGACAATAATAGACACACCAGGAATTTTGTCTGGAGAAAAACAAAGGGTAGACCGAGGCTATGATTTTGCAGGTGTTTTAGAATGGTTTGCTGAACGAGTCGATAGGATTATTTTGCTTTTCGATGCTCACAAACTTGACATATCAGATGAGTTCCGCAGAGCAATTGATGCAATCAAGGGATATGATGACAAAATTAGAATTGTTCTAAATAAGGCAGACATGATAGACCACCAGCAGTTGATGAGAGTTTATGGAGCTTTGATGTGGTCATTGGGAAAAGTCTTAAATACACCTGAAGTTGCCCGAGTTTTTATTGGTTCCTTCTGGGATCAGCCACTGCAGTTTGATATGAATAGAAGACTTTTTGAATTGGAAGAAACTGATTTATTCAAAGATTTGCAAAGTCTTCCTAGAAATGCAGCACTACGGAAATTAAATGACCTTATTAAACGAGCTCGTCTAGCTAAG
>Gas4
ATGGGAGCATTTCTAGATAAACCAAAGACTGATAAGCACAATGAGGGGGGTTTTGGCAATGGTCTTCGCTATGGCCTTTGCAGCATGCAGGGCTGGAGAGTGGAAATGGAAGATGCCCACACTGCTGTTATTGGGCTTCCATATGGCATGAAGGATTGGTCATTTTTTGCCGTCTTTGATGGACATGCTGGTGCCAAAGTTTCAGCCTTTTGTGCAGAGCAGTTGCTTGAACACATCATAGTTAATGAAGACTTTCATGGGAAGTTGGACATCCGGGAAGGAACCGAGATCCAGCCATCACTGGAAGAAGTTAAAAAAGGTATTAAAACAGGATTTTTAAAACTAGACCAGATGATGCGTACTATGCCAGAGATGATGAGTGGTGAGGACAAAAGTGGATCAACAGCCGTTTGTGCAATTGTTTCACCAGAGCATGTTTTTTTTGCAAATTGTGGCGATTCTAGGGCAGCTTTGTGCCGTGGTGGGAAGTGTTCATTCGCAACACAAGACCACAAACCAGTTAACCCCACAGAGAAGGAGCGAATTCAAAATGCTGGAGGCAGTGTTATGATTCAGAGAGTCAATGGCTCGCTTGCAGTGTCTCGGGCACTTGGGGATTTTGAGTACAAAAATGTTGAAGGTAAAGGTCCATGTGAACAGCTTGTTTCACCAGAGCCGGAGATATATGTTCAAGACCGCAGCCCAGAAGATCAGTTTCTTGTCTTGGCATGTGACGGAATCTGGGATGTTATGACGAACGATGAACTGTGCTCTTTTGTGATAAGTAGAATGCAGGTGTCGAACAGTCTGGAGCAAGTTAGCAATCAAGTTGTCGATACTTGTTTATATAAG
>Gas5
ATGGCTGTCGTGTCACTTCTCAACCAGGCTCCGTACAGACGAACGTACAGCAGTCGCGACAGGCTCAACGTCGAGTCAGACGGCAACGATATCTGGGCCTACCAGAGCGGCGGAAGTAGCAACAACAACCGAAGTTCCGAGTACAAGTTGCGTCCGGAACTGAACTGCGGCAAGGACCTGCCTCCGAACCACCGCTGCCACTTGACGACCTGTGACAGAATCACCATCAACGTCAGTGGCCAGTACTACGAGACGTGGAGGGTCATTCTGGAAAAACATCCCGGAACTTTACTGGGTGATCCGCACAAGAGACAGCAGTTTTACGACAAGAGGAAGAATGAGTATTTCTTTGACAGACACAGGCCCACGTTTGAGGCCATCTTCAATTACTATCAATACGGCGGCGGGGTTCGACGACCCGAACCCGTGCCGGACGATATATTTCTGGACGAGCTTGAGTTCTTCGACATCGAGCCTCACATCATAGAGCAATACCGCAAGGAGGAGGGCTACGTGGCCGACAAGGTGATGCTGCCGCACCGGGGCTGGAGACGCAAGGTGTGGATGGTGATGGAGTACCCGGAGACGTCGTGTCTGGCCTACGTCGTAGCGATATTCTCTGTGATCGTCACTCTGTTGTCCATCGTCCTGTTTTGTGTGGAGACGTTCCCCGAGTTTCTGCACAGCCACTGCACCCCGGACAAGCTGCCCAACTTCAGCGACCCGTTCTTCCTCATCGAGAGTTCGTGCACCGCCTGGTTCACCATCGAGGTTCTCATTCGGGTGGTCGTGTGCCCCAACAAGCCGGCGTTCTTCAAGGACTTCAAGAACCTGGTCGACCTGACGGCGGTGATCCCCTATTACGTGACTCTCATCAACGTCCTCTCCAGCATGAACTGTGAGAGCGCCAAGTCCAGTGCGTCCTTGGCCTTCCTGAGAGTGATCCGTCTCGTGCGGATATTCAAGCTGACGAAACACTCGGCGGGTCTGCAGGTGCTTGTGCTCACCTTCAAGGCCAGTCTGCAGGGACTGCTGCTCTTCCTGGTGGCCATCATCGTCTGCATCCTCCTCTTCTCTAGTGCAATTTACTATGCAGAGCTCGGAAGACCCGATTCGCAAATAACGAGCATTCCGGACGGGTTTTGGTGGGCAATCATTACCATGACTACGGTAGGGTACGGAGACAAGGTCCCCATGGGCCCGTGGGGTAGGTTTATCGGGTGTATCTGTGCAATATCTGGAGTCCTTACTTTGTCCATTCCAGTCCCCATCATCACGGAGAATTTTAATAAATTTTATGCACATAAAACTGGACGCGGCAAAATG
>Gas6
ATGCCAAATAAGGGAGTTTGTTTTGTTTGTGGCAGTTTAGGTGGAGAGTTTTCCTTGCAGATCAAGGCTCTTAACAAAGGACCACATTTTCCCTTTTTGGAGCACCACGACCCTCCAAAGGGGTCACGCCTGCCCGGCCCCGATGGTATTGTTGACAGTTGTAGGGTCTGCTTCTCGTTTCTCACACAACAATGGGAAGCCTATGAAAGAAATAAAACTCCAGCAGTTAAAAGACTTTACTGGTTGAAGCGATCAGACAATGGTCATTTCACAGGAGCCGAAATGAAACTACAGGGGGAATACATGGCCCAGGTTATGGGATTACAGTATCAGACGGGAAACGATACAGGTTATGCTGCGATATCGCCTGTGGAATCGCGTTCCAACTATTCTAGAGATGGATATTCCCATTCGACAGCCAGTATATCTATAAGTGAAGACCCAAGACCGAAATCCAGCGGTGCTGATGGGGCCCTGGATCTTTCATTACCGCCGGTCAAACACGTGGCGGATAAAGTTCAAAACTGTAAAAGCAGGCACAGCGATAAAGATGTCTTTGTGTGTTTTACATGTTCATCGGAGCACTTGAACTCATCCTGTAAGATAATATCATCTGTGAAACATGCTGAAGGAATTCCTTATTTTCCATTTTTAGAAAAACTTAACCCACCTAGAGGGTCTGTACCACTCAGTGAAAAGGGGGTGGCACGAGTCTGCGAACAATGTTTTTTCACTCTTCACCACCAGTGGGTATCCTACGAACAAACTGGCACCCCACCCACCTCTAGAATTTACAGTATTGGAGATGGTTACTGTGGCAGCAGCGCACATCGAAGTGTAGTGAGACACAGTCATGAGAAAAGTAAAAAAGATGTTTCTGAAATTTGTTACTTGTGTGGCCGATCATATGCCGTGGCATTGGTAAAGCCACTGTACACGGTTCCCTCTGTTGACAATAAGCTGCAGATGTATTTTCCATTTGTGAGGGAGTTGCGAAGACCCCAAGGATCACAACCACTCAACCCAGATGGCACAGTTCTCGTTTGCCAAGGCTGTCACAGCAATTTGCAGAGCCAGTGGAATTTATACGAATCAGAAAAAATTTCTTTCCTCCAGCGAAGATATTCCCTTCTGCCAGTGGATGGACCGCTGGCGTCTCATTCTAGAAATCCTGTTTCAGTGATTACCGAAAAGCTCAAGCTACCAAAAGTCATTGAAGAAAGTCAACCGCAACCATCAGCAGATTCGGACGTCAGCATCACTCAACCATTGAACATACACATCAGCAAGAGCCCACTGCCGTCCAGTCAGACCACTGCTCAAGGTCTGCTGGCCATCGCTCGGCCGCTGGTCAAGACGGAGGAACCCGACAGCACCTCATCACAGAACAGCGTGTCATCAACATCGGCTAACCAGAGCGTGAACAGCGCCCTCGCGGCTAAAGTTCTCGAACACCACCGCCAACTGTCCGAGAGCAAGACGGGAAACAGTTCGACGATCCCCCACCCCTTACAGCATGCCGGCGCCATGCCCAAGAGTGTGTGCTTTGTCTGCGGGGAGAACTCGCTCCTCACACAAGCTCAGACCTTATGCTCATACCCGACTCGTCATGACACGAAACTCCCCAACAGCCAGGCTGCACCGTTCTTCCCGTTTCTTGTGAACCGCGATCCGGCTCCGGGGGCCGAACCGATGTCGGACGATGGGACGGTGGTGTCCTGCTCCTACTGCTTCTACAGCCTGCTCAACCAGTGGAGGATGTACGAGGAGTCGAAAGACCCCGATGACCACAAACGCTGGGTGCGGAAGTATGCCGTCGGGGAATTTGTTTGTTATGTCTGCAGCCGGGTGGTTTCGCGTAAGAACCTCAGGAATCTGGAGGTGAAGAAGTTTTCCTTCCTCAAGGACCACCCTGTGCCGAGACAGGCTATCGTCATCAACGACGGTGAGAACGTGGCCGTCTGCCATTCGTGTCACTTCAGTCTGGGACACCAGCTGGCTGAGTACGAGCGACTTGGGCTGCCCTACGAACTCCACAAATACAACTGGATCCAGCAGTCCACGGCAGGCGACGATCCAAACAGGGAGCAG
>Gas7
ATGGGATTCGTTCCAGAAATCAACGAAAGGACTGCTATTATGTGGGATACTTTTAACAAGAAGATCCACGAGCCGAAGTCTCAGCGGAAGCTCGTGTTAGTGACCGTGTGCATCGCGCTACTACTGGACAACATGCTGTACATGGTGATCGTCCCCATTATCCCCAACTACCTCCGCGATTTGGGTTCTCACCACGCCGTCGCCAGCTACAGCGTCAACAGCACCAACTACACGTGGATACCGTACAGCACGCCGGCTCCAATGGCGAACGGTTCGGCGTATAACTACACGGATTACCACGAACGTCAAGGCTTCAGGATCCCACTGCCTCCTCCCCCGGTCTCGTACGGGAACGAAGGGGGAGCCGTGGGCGTGTTGTTCGCGTCCAAGGCCATCATCCAGCTGTGTGTGAACCCTTTCACGGGAACCCTGATCGATCGGATCGGTTACGACGTGCCCATGATGATCGGGCTCATCATCATGTTCATGTCGACGTCGGTGTTCGCGTTCGGAGAGAGCTACGCCGTGCTGTTTCTCGCCAGAAGTCTTCAAGGACTCGGATCTGCCTTCGCCGACGTCGCGGGACTTGCGATGATCGCCGATCGCTTCACGGAAGAAAACGAACGCTCGAAAGCGCTGGGCATAGCCATAGCGTTCATTTCGTTTGGATGTCTGTTCGCGCCACCATTCGGAGGAATTCTGTATCAGTTCGCTGGGAAGCTGGTTCCCTTCCTGATCCTGGCTCTGGCCTGTCTCATAGACGGGATGCTCCTGCTGATGGTGATGAAACCCGTGAGGCTGGAGCGATCGTTGATACCGAAGGAGGAGCGTGTTAAAGGAACGCCTATCTACCGACTGCTGATGGACCCGTACATCCTCTGCACTGCCGTTGCTCTGGCCATGGCCAACGTCTCTCTGGCTTTCCTGGAACCGACCATCTCGTTGTGGATGAAGGACACGATGGCAGCAGACGAGTGGGAGATCGGCTTCGTCTGGCTGCCGGCGTTCATCCCGCACGTCTGCGGCGTCTACCTGACCGTCAAGCTGGCCAAGAACTACCCGTCGTACCAGTGGCTCATGGCCATGATCGGGATCGCCATGGAGGGATCCTTCTGCTTGATCTGCCCCTTCTCCCAGTCGTTCGGCATCGTCATCATCCCCATCATGGGCATCTGTTTCGGAATCGCCCTCGTGGACACGGCGCTGCTGCCGCTGCTGGGCCACCTCGTCGACGTGAGGCACGTGTCCGTGTACGGCAGCGTCTACGCCATCGCCGACATATCGTATTCCGTGGCGTACGCGTTTGGACCCATCGTGGCCGGATCCGTCGTTCAGTCCATCGGATTCACCTGGCTTAATGTGTTGATATTCTTAAGCAATATTGTGTACGCCCCGGCGCTGTTGTTTCTAAGAAATATCTACAAGTACAAGCAGTTCGAAAACGAGGAGTGTGACGTAGTTTACGACGATCCGCCCAACAAACAATACAACACGTACATGCAAAACGGAGGCGTCAACGGTAAACCTTGCCATGTAGAGGATTCCATGAAAAACCATCTAGAAACCAAACAGCGACTCACCAGTGGGGAAATAGACTGCTACCCTCCGACGGATAACTTAGACTTTCTGTACAAAAATCAAAACTCGTTTTATCAACAA
>Gas8
TTATCTTTATCCGGCTTCATGAAAAACTTCTTTGTTTCTCCCACTCTACTTCGTGTGATTCGTGTCTTTCGAGTTGGTCGTGTTTTGAGATTAGTAAAATCCGCCAAGGGGATTCGAACCTTGCTGTTCTCATTGGCAGTTTCTCTACCTGCTTTGTTCAATATTGGTCTTCTTCTTGCACTGGTGATGTTTATATACGCAATCATGGGGATGAACTTCTTTAGAAACGCCGAGCTGAAGGAAGGACTGGACGACGCTTTTAACTTCAGGACATTTTACCAGAGTTTTGTACTACTGTTTCAAATGTGCACGTCTGCCGGCTGGGATGGAGTGTTATCGGGTTTGATCTACAGGTGTCCGCCAGAGGGCCAGTGTGGTGAATACATGGTGGCTGTCATGTACTTGGTGTCCTACCTGGTCATCAGTTTCCTCGTCGTCGTCAACATGTACATAGCTGTGATTCTCGAGAACTTCAGCCAGGCAACTGAGGAGGTCCAGCAGGGACTCACCCCTGACGACTTCGACATGTACTACGAAAAGTGGGAGAAGTATGATCCCGACGCCACGGAATACATTAACTTGTCAGAGTTATCCGACTTTGTGGATTTCTTGGAGGAACCACTGCGCCTACCAAAACCAAATCACTTTATGCTAGTTAAGTTAGATATTGCTATATGCGAATCTGACATGGTTCATTGCAAGGATATTCTAGATGCATTGACGAAAAATTTCTTGGGCACAACAGAAACTGAATTGCCACCCGAAGTTAAGCCTGGTGACAAAGATAAAAAGATATACGCTGTAGTGAGTAGCACGCTAAAGCGACAAAAAGAACATTATGCTGCAAGAATCATTCAAAAGGCTTACCGCAACTACAGAGCTAACAAAGCCGAGGATAGTGATGATAACAGTGGTGGTGGTGGGGATGATGATAAGGAGTGTGCTAAGTCAGATACAGTGGTCGTTGTTATAGATGACGATCAGACTGACCCGAATAGCGCAGACCAACATAAAACCGTGGAACTCCATGCAAATAGTGATGTTGTGGCT
>Gas9
GTTAATGGCACAGATCCAGATGGAAATGGTTTGGAAATGACTGATAAAACCAAGACAGATGGCCAGCCCATATTCACACTGGATGTCATTCTAATCATCACCATCATCGCGTCCGTCATCGTCATCGTCATGGGACTGATAGCAGGGTTGTTTTACTATGTGTTTGCTCACAACCGCTCAGTCCGATACAATGCCACTCCACAAGAAGACCTTGACATTGACATTGAGAAGCTTCCGCAGAACCAGTCATACCACCTGATGAAGGAGAAGCAACACCTGAACCCTAAACTGGAGAGTCTGGAGTACCCGAGGAATGATATTGTGTACATAAGAGATATTGGGCAGGGTGCATTTGGACGCGTGTTCAAAGCCAAAGCGCCAGACATTGGTAAGGACGATTTTACGATGATTGCAGTCAAAATGTTGAAGGAAGATGCTTCTGATGACTTGCAGTCAGACTTTGAAAGAGAGGCTTCGCTGATGGCCAATTTTTCACACCCAAACATTGTTAAGTTACTGGGCGTGTGTGCCATTGGTAAGCCCATGTGTTTGCTGTTTGAGTTCATGAGTAAAGGGGACCTGAATGAATTCCTCAGACTGTGCAGTCCGGATCATTATATCACTCATTCTCATTCGGACTTCTTTGGCTACGAGGTGGCCAACATTGACCTCGTTGATCAGCTGTATATATCAAAACAGGTTTCTTCAGGAATGGTGTATTTATCATCCAAAGGATACGTTCATAGGGACCTTGCCACGAGAAACTGTTTAGTCAGTGAAAACTTGACTGTTAAAATATCAGACTTTGGCTTAGCACGCAGTGTTCACAGTGTGGAGTATTACAAAGGCACGGAAAATGATGCCATTCCCATTCGGTGGATGCCTCTGGAAGCCATTATGTACAATAAATTCTCAATTCAGTCCGATGTGTGGTCATTTGGTGTGGTGCTGTGGGAGATTTACTCTTTTGCTTTACAGCCGTATTACGGCTTGACTCACGAAGAGGTGGTTAAGTACATTAAAGAAGGAAAGGTCTTGTGTAGGCCGGACAATGTAATACCACAGATTTATGAGATAATGCGGTCTTGTTGGCATAAGAAACCATCGTCAAGACCTTCATTCCATTCGCTTCAAGATTCACTTGAAGCCCTGTATGAAGATCGGAAAAAGAAGAGGAAAAAGGAAAACATT
>Gas10
ATGGCGACCAAATCCGATGACGCCGAAACCGTCTTCACGTACGACAACAACACGATCGCGGCCGGCGCCAACGTCACGCAGGTCGTGGTCGACGTCCTGCAGAACCTGTCGACGACAAGCTCGAGGCCCAACTCAACGACGTCGTCGTCGTCGTCACTACCGCCGGAACGCGAGCTGTACGCTCAGGTCCTCATCGCCGTCGTGCTCACCGTCATGATCTTCGGCACCATCGTCGGCAACTGCTTAGTGTGCATCGCCGTCGGCATAGTTAAGCGCCTCCAGTCCCCCTCCAACCTGCTGATTGTCTCCCTTGCCGTCGCAGACTTGTCCGTGTCCATCTTTGTGATGCCTCTGGCAATGGTGCTGGAGATCAAGCAGAGTTGGATTCTCGGCCACACCGTCTGCGACCTGTGGACGTCGCTGGACGTCCTGCTGTGCACGGCCTCCATCCTCAACCTGTGCATGATCAGTGTGGATCGGTACTTTGTCATCACGAAGCCATTCCAGTACGCCATGAAGCGGACTCCGAAGCGAATGGGCATAATGATCCTCATCGTGTGGGTGTCGTCTGCTCTCATCTCCATCCCGCCGGTGTTCGGCTGGAAGAGTCCCAGGGAGACGGGCCAGTGCTTCATAAGTCAGCAGATCGGTTATCAAATCTATGCAACAGTGGGTGCCTTTTACTTGCCTTTAAGTGTCATGATCGTTGTGTATTTCAAAATATGGAGGGTGTCCTCGCGAATCGCCAAAGAGGAGGAGAAGTCGAAATTCAACAGACATCCAGAATCAGTGACGTTTCAGGTGGGGAGGCCGTCTCACGACAGTGGCGACAGTCGCATCCTCCCGAACGGGACGGTGAAGGACCACAATGCATTGGATAATGATGCAGAGGAAATATTGCCAAAGATGAATAATTCGAAAAGACGGCTCACATTGCGGAATATTCTGCCAAAGTCACATACAAAATTAACTACTTCCAAGGAACGGAAGGCCACGAAGACGCTGGGGGTGATCATGGGAGGCTTCACAGCGTGCTGGCTTCCTTTCTTTATACTGGCCGTGGTAAGACCTTTCGTCGAGGAAAACGCCATACCGGAATGGCTGAGCAGTGTGTTAATGTGGCTGGGCTATTTCAATTCGTTTCTAAATCCAGTAATATATGCACGGTTCAACCGAGACTTCAGAAATCCGTTCAAGGAGATTCTGTGTTTTCGCTGCCGTGGAATTAATCACCGGATGCGGGCGGACAGTTACGTTGAGCAGTACGGAGGAGGGCCCGTCCCTTCGTACAGAGACAGCTTGCGCCCGCCCGCCGAAACCGTGGTCAGGTATAACAGTCATGGTGAGACTTTGGTCCAGATCGGAAACGGTTCGGCCAATGGTCAAAGAGAAAGCAAAGTT
>Gas11
AAATATCCTGAGATCAAGAAGCTGATGGGCCCAGATCCTCGTCTAAAGTACATAGTTACACTGATGGTGATAACACAAGTACTATCAGCGTACTTTGTCAGAAACCAGTCCTGGACAACGATCATCATTCTTGCCTATATATTTGGTGGCACCATTAACCACTCCCTGTCCCTGGCCATTCATGAAATAGCACATAACATAGCATTTGGACATGGCAATCCTTTAGCAAATAGATTTTTAGGATTTTTTGCAAATTTACCAATAGGTGTACCGATGTCTGTCGCCTTTAGAAAGTACCATTTGGAACACCATCGTTACCAAGGTGACGAAATTCTTGATCAAGACATACCCAGTACTTTAGAAGCAAAATTATTTACAAGAACATTTACAAAATTTTGCTGGGTTTTGTTGCAACCATGGTTCTATTCCTTACGTCCTTTACTTTGCCATCCAAAGCCAATTAATACTTTGGAATTTATAAATATAGTTATTCAAGTGGTATTTGATGGTGCCATCTTGTATTTTTGGGGTATAAAGTCACTGGGCTATCTTGTATCTGGAAGCTTCATGGCAATGGGCCTTCATCCATTGGCTGGTCATTTCATATCGGAGCACTATCTATTTGTGAAGGGATATGAAACCTACTCGTACTATGGACCTCTGAACTGGCTCACTTTCAATGTAGGCTACCACAATGAACATCATGATTTCCCCAGTGTTCCTGGAAGCAGATTGTCTCAG
>Gas12
AGGCTAATAGATAAAACAAAAGTAACCTGTATCAAATGGATTCCTGGCTCCCCCAACCAGTTCCTGGTGTCTCATGGTAGTGGACAGATGTATCTCTACAACGAGGAGCTGCCCTGTGGCCCTGCCCCGCCCCACTACCAGCCCTTCAAACAGGGAGAAGGTTTTTCGGTCTACACCTGTAAAACTAAAAGTACACGAAACCCATTATACCGCTGGGTAGTAGGTCACGGAACCATTAATGAATTTTCTTTCTCGCCTTGTTCACGTTACTTGGCAGTTGTTGGTCAAGATGGATTTTTACGAGTATTTAATTTTAACTCCATGGAGCTTGTCGGTTGTATGAAGAGTTACTTTGGTGGACTTCTGTGTGTGTGTTGGTCGCCAGATAGCAAGTACCTGGTGACTGGTGGTGAAGATGACCTTGTTACGGTGTGGTCTTTTCAAGAAAAGAGAGTTATATGCAGGGGACAGGGTCATGGTTCATGGGTTAATGTTGTTGCATTCGATACTTACACATGTACTTGTGAGGACGAGGCTTGTGAATGGACAGGGGAAAGCGACTTGACGCTGAACTGCCAGGTTAACCATACAAGTCAAAATAGTGTATTATCAGATGTTCCACAAGCAAACGGGGCGCACATACATCCTCATCAGAATTCCTTGGACACTAAAAAACTGAGATTCACGTCGTACCGGTTTGGTTCTGTGAGTCAAGACACTTGTCTTTGTTTGTGGGACTTGACAGAGGACGTCATTAAGCAGCCGTACGGCAGGACTAGAACCAGTGTTATTGCAAACTCGGCCAGTGCACTGCCCCGGTGTAATAGCTTGCCTAACTCTCAGAAAAACAATTCGGTTGGAAACAGTGATGTTCCAGCGATGGACTGTAATGCACACTCCATTCAGAATGCAGTGATAAATGCTGGAAATAAGTTTGCAACATTATCAGTGGCGGATCGGAAAGAAAGCCAGGAGAAGAAAGAACACAAGAGAAACTTCAGTTTGGCAAGTCGGAATACTGATAAAGTGAACGTTCTCAAGTCTAACCATGTCAGGCCTATAGATGAATCAATAAAACTTCTAGGTAGTTCGTGCTGTCCGAGACTTGACGAGGTTCCCGTGTTAGAGCCCGTCATTTGCAAGAGAGTGGCACATGAACGATTGACATCACTCGTGTTTCGGGAAGAGTGTATTGTAACTGCTTGCCAAGAAGGATTAGTGTACACATGGGCTAGACCTGGAAATGTAAGTTCTAAT
>Gas13
ATGATGAAGAAAATAACCTTTAAAGGGATAAAACTTTCAGCACAGCGACGCAATCGTGGTGCGTCCCCGAAACACGAAGTTATGAGTTGCGATTCCGAGATTACTCGTGAATGTTCCAATTTGTCAAATGACTCACAAGGTTTATCACAACAAAACTATGCAGATGAGCACACAACGACAGAATCTGATGTCAATCACAGAAAAAGAGACAAGATAGGACTTCTAAGAAATTTAAGACGTAAATTTACGCAGTCGGTTCATCGAAAAACGGATGAAAGTGAAAGCAACCGTGTTGAAGATTGCCCAAATGCTTCATTAAAATTAGAAACAAAGAAATGCAAACCTAAAGGGAAACATCTGGTTGTGTTGTGTGAAAAGACTGTAAGATCAAGTGCAGGTTCGCGCAGCTGTGACAGTTTGAACTTGAATGGACAGACATACACATCACCGAAGATAAGTGAAATGCATTCCAATACGGACAGTAACGATGTGAGGAGAGACAAACCAAGCTGCCGAACAAAAGATATATCAAAATTTCATCCCGACTGTTGTGCCAGGAGTGATTGCAATAGTGAAGATTCAGGAGAAGGGAGTTCGCATCACAGTATAATGATTGACGGTCGACGTCTTTTATGCCAAGCTATCCCAACTTATGATTCTTGTGAAACATTTGATATGTCTCAGAAATTTGCTCTCGCATATGATGACTCTGAACCACCAAAAGTGTGGAGCCTTACCCAGGAGCTGTTCCGTCTTTCCAAATTTGGGTGGTACTGGGGACCGATCACGCGGAATGAAGCTGAAGAAAAATTGGCGCATCAGTCAGACGGTGCTTTTCTTGTACGCGACAGTTCAGACGAAAGATATTTGTTGAGCTTGAGCTTTCGTTCGTACGGCAGGACGCTGCACACTCGTATCGAACACTGTAATGGCATGTTTAGTTTCTATGCACAACCTGACACGGAGGGCTACCCCTCCATTGTAGATCTAATAGAACATTCTATGACTGACTCTCAGACTGGAATATTCTGTTACTCACGGTCAAGATCACCTGGTGCGCCATCATTCCCTGTCAGACTTACAAAACCTGTGTCTAGATTCACTCAAGTTAGAACTTTACAGTACCTGTGTCGTTTTGTGATTAGGCAGTACACACGTTACGACCACATCCAGCAACTCCCATTACCCACCAGTCTCAAGGGATGGATAGAAGAAAACCAGTAC
>Gas14
ATGGCCACACTCAGCGTCATACCAGTGGCTGAAAACGAATTCACCTATTACAACAGGACATTCGATTGGCTAGCAGGGACAACTCGAAGCAGCCATATCGACATATATGTGAATTTGTCTACGGAACCCCCTGAGGGCAACTGGACAGTTTTCCCGGCTGGTTATCCAAGTGGCTACACATGGCCACATATTATATGTGCCTCTGTTTCTGTAACCATCGTAATATTGATGATTCTCATCGGCAATTTTCTTGTCATATGGGCTATCTACTTCGACAGGAATCTGAAAGCTACGCAGAACTTATTCATCGCTTCTCTTGCACTGGCCGACTTTCTTCTTGGTCTTGTGGTCATACCGTTTTCATTGGCAAATGAGATTATGGGGTACTGGCACTTCGGGACCATATGGTGCGAGTTGTGGAAGGCTGCTGACGTCTTACTATGCACTGCTTCGATCTCCAGCCTGTGTTTGATTAGCCTGGATAGGTATTGGTCAATAACCCGAGCGATGACCTATTCCAGCCAGAGGACGCCCAAACGCGCCGCCATTATGATCGCAGTTATATGGATCGTCTCAGCAGCCGTGTGTATCCCACCTCTGATTGGCTGGAAGCAACCAGAGCGCGCTTCTGAGTGGCCAATCTGCTCTCTTAGTGAAGATATAGGTTACGCGTTGTATTCCGCGATTGGCTCGTTTTTCATACCGGCCATTATTATGGTCTTTGTATACTATAAGATATATCAGGCAGCAAAGGAACGTGCAAGGAAAAGTGTCGCTAAAAAGCCAACAGCGACGTCTGGCGGAAAAGAACAAAAACATTCAAACGAATCTAGTCTAACCGATCCCCCAGCAGTAGAAACCAGCAAAAATCAACAGGGGAAAGAAAACCAAACCAAACATACCCTACCAGCTCATGTTACCAGTTCGGACTGTGAAAGTAATCCAACGCAGACAGCCGAGATGACAACGGTGTCACAGTCCGTACACAACGACGAAATGACCAAACTTATATCAACGGATTCCGATTCTTGTGATGTTTCATTAAAAACGTTCAACAGGGGAGACAATCCTTACCGGCTAAACACGGTGATAGTTCTTACTAGTGACACCGAGTCGTCATCAGAACAGCAGAACCGGAGTCTGCTGGGCTCTGGTGGGAAAGATCGGGATATAAACACGACCGATCCAGACAATGGGGAAATCCACCAGTTCATGATCGTGGAGTCAAAACAGAATGGTTCCCTAAGTGTAGTTCATCCTGGAAAGGAAAAACGAAACACTCCGTTTCTTAGTAACATAACTCGTCATCTGTTTAATGCCAACAGACAAAAGAAGAAGCCCAAAAAACATGACGAGGATAAAATAGCCAGCATAGACCAGTACGGCACCGAGAAACATAAGCGTAAGCTCGCCAAGGCCAGGGAGCGGAGAGCCACGGTGGTGCTCGGTCTAGTCATGGCGGCGTTCATTCTGTGCTGGCTGCCATTCTTCACACTGTACGTGGCCTCTGCGTTCTGTAGTGGTTGCATTCACGAGATGGTGTTCACGGTATTCTTCTGGATCGGCTACGCAAACTCTGCCCTTAACCCAATCATATACACTGTTTTCAACAGGGACTTTAGACGAGCCTTTGGCAAAATTATATTTGGTAAAAAGTGGGCAAGAGGGAGG
>Gas15
GACCCTATCAGATGCTGGTGTCCTGCTCAGTTCACGTCAGCGCACGTGGACTACACCAACAACATCTGTTGGATATCGAACACCTACTACATCCCCATCAGTGACGTCATCCCCATCGAGCACCACATCCGGGAGGAGAAGGAACTGACGTACTACCAATGGGTGCCGGTGGTCCTACTCATCCAGGCGCTCATGTTCTACATCCCGTGCATCATCTGGCGGCTACTGAACGGCCAGTCGGGCATCAATGTCGACCGGATCGTCAGCCTTGCGTCGAACGCACAGTACGAGAGTCCCGACGTGCGCATCAGGACGATAAAGTACGTCGTGCGTCACGTCGACCGTTGTCTTGACAACCAGCGCGAGAGCAGACACAACTGCTGCGTGCAGCTGAGACACGTGCTGTCTGCCAAACTGTCCCTGCTGTGCGGGAAGCGGTATGGGAACTACCTAGTGTCCGTGTACCTGCTGATGAAGGTGCTCTATATATCCAACTCCATCGGACAGCTGTTCATGTTGAATTCCTTCCTTTCTACAGACTACAATGTCTATGGGTTCCAGGTGATGGAGGATTTGATAGTAGGTAAGGACTGGACGCCTTCAGAACGATTCCCCAGAGTCACTCTATGTGACTTTGATATTCGCCAGATGCAAAATATCCAACGACATACCGTCCAGTGTGTACTTCCAATCAATTTATTCAATGAAAAAATTTACATCTTCCTCTGGTTCTGGTTAGTGTTTGTGTCAGTGCTCACGTGCTACAGTTTCGTGTCGTGGCTCTGGCACATGGTGTTTCCAACGACTAGAGTACAGTATGTGAAGAAGTTTCTAAAAATAATGGACAGGCTGGGCTCAGGGCCGGAGAAGAAGCTGGCCACCAGGTTTATACTCGAGTATCTCCGTCACGACGGCGTCTTCACGCTTCGCCTTGTGGGCAAGAACTCCAGTGACATCGTCGTGGCGGAGATCGTGTCAGGGTTGTGGGATTTGTACAAAAGTAAAAAGTCTATACAGATACGGAACCAAGCCGGCAATGGCCACGATACCGAGGGAGAGGATGTC
>Gas16
ATGGCAGCCACACTGAGAGAAAAGCAGACGGCTGCATTGAAACGTATGTTAAACTTTAACCAGCTTCCAACAAAGCAGTCATCGTCGGAACCTCAATGGAAAATCCTCGTTTACGACAGGTTTGGCCAAGATATAATATCTCCCCTGTTAACGGTGAAAGAGTTACGCGACATCGGAGTAACTCTGCACTTGAATTTACACTCCGACCGAGACCCCATTCCAGACGTACCGGCGATTTATTTCGTTATGCCAACGGAAGAAAATATCCAGAGAATATGTCGAGATTTGAACAACCAGCTTTACGAATCATATTATTTCAACTTCATATCTGCCGTATCGCGTCAGAAGTTAGAAGACATCGCAAGCGCCGCAATTCAAAGCAACTCTGTGGTTCAAGTTGTTAAAATATTTGACCAGTATCTCAATTTTATATCATTGGAGGATGATTTTTTCATTCTCAGACACCAAGACAAAGATTCTATGTCTTATTACAGTATAAATAAGGGAGATGTCAAGGACACTGAAATTGAACATACAATGGACACCGTAGTCGATAGTTTATTTTCGGTGTTTGTTACACTAGGCGTTGTTCCAATCATTCGATGCCCACGCGGAAACGCTGCGGAAATGATAGCAGAAAAGTTGGACAAAAAACTAAGAGAGAACATCCGGGATGCTAGAAATAGCTTGTTTGCTGCAGAAAGCATACCAGGTCAGTTCAGTTTTCAGCGCCCTCTACTGGTACTCCTAGACCGCAACATTGATCTTGCAACTATGCTACACCACACGTGGACATACCAGGCACTAGCACATGATGTTCTAAACCTTAAGCTGAACAGAGTGGAAATAGAAGAAGTTTCGGAAATCCGATCACAAGCAGGTTCCCCAAGACCACTGAAAAAGAAAAAAACTTATGACTTGAGCATGAACGACAAATTTTGGCAAACGCACAAAGGTAGTCCTTTTCCAACAGTCGCAGAAGCTGTACAGAAGGAACTGGATGTCTACAGGACACAAGAAGATGAAGTGAAGAAACTAAAAGCGGCCATGGGGTTAGAAGGGGAGGACGATTCAGCCATCAGCATGTTGTCAGACAACACTGCGAGGCTGACATCGGCTGTCAGTTCTCTTCCCGAGCTGCTGGAAAAGAAACGTCTCATAGACATGCACATGAATATTGCTACAGCACTGCTAGACCAGATCAAAGGGAGAAAACTAGATATTTATTTTGAATCCGAGGAGAAAATGATGAGCAAAGCGTTATTGGACAAATCACTGATGGATTTGATTTCTGATCCAGAAGCGGGAACACCTGAAGATAAAGTTCGCTTGTTTGTCATTGCCCTCTTATGCGGCCCACCCATGTCCGAAGCCGAGATCGACCAGTATTGTGTCGCACTGCAAGGAGCTAATTGCGATGTCGCGTCTATCCAGTACATCCGTCGATGGAAGGCCTACGCAAAGATGACCGCAGCCCCCAGCCAGTATGGTGGAGGGGGTATCAGCACGGTCAGCATGTTCTCCACACTCGTTTCGAAGGGCTCCCAGTTTGTGATGGAAGGTGTGAAGAATCTGTCGGTCAAGCAGCACAGTCTGCCGACCACTCGGATCGTAGATGCCCTGATGGAGCTCAAATCTCACCAAGATGTTGACGAGTACAGATACTTCGACCCCAAGCTGCTCCGAGCAGACAGCTCGTCCGTGCCACGGAACAAGTCACCTTACCAGGATGCGTTTGTGTTTCTTGTCGGCGGAGGAAATTATATTGAGTACCAGAACCTTATTGACTATTCCAAGCACAAGTCGGTACCCAAACGAATTGTGTACGGGTGCAGTAATTTGGTGAACACGTCAGAGTTTTTGAGACAGCTCTCGCACCTTGGCAATGAAATC
>Gas17
ATGGGCTGCGTAAGCAGCAAGTTGGTGCCGGAGACCCCTCCGAATACCCATCTAGTGGAAACTGTTTATGGGCCGGAAGCGAAGAATCGCACTGGAACTAGAAATGGTAATCAAAACATCAAACAGACACAGCCGAAGGGGCACCAGAATTCGAAGCAAAACAACGCTGGGGGTGACGGCAGCGGCGCCCCTAGAACGAACAAGAAGGTGAAGAAATACAGGGATAAATTCGACCCGAGGGTGACGGCCAAGTATGACATCAAGGCGCTCATAGGACGGGGAAGTTTCAGCCGAGTTGTGCGAGTGGAACACAGGGTTACGAAAAACCCGTACGCCATAAAGATGATAGATCGGATCAAAGGTAAAGAAGTTTTCGAGGCGGAGCTCAATGTCCTGAGACGGGTTCGGCATCAGTACATAATACAGCTAGTGGAGGTGTTCGAGACGGCCGATAAAGTCTACATGGTCATGGAACTGGCCACGGGCGGCGAACTCTTCGACCGGATAATCGCCAAGGGCAGTTTCACGGAGAGGGACGCCACCAGGGTGCTGCACATGGTTCTAGAGGGGGTGCAGTACCTGCACGAACTAGGCATCACTCACAGAGACCTTAAACCAGAGAATCTATTGTACTATCACCCCGGACACGATTCCAAGATAATGATAACCGACTTCGGTCTGAGTGCTATGCGGAAGGGACCGGAGAATTACATGAGGACTACATGTGGGACCCCGGAGTACATTGCTCCCGAAGTCCTGGCCCGCAAGCCCTACACTTGTCTAGTTGACATGTGGGCAGTTGGTGTTGTTACCTATATTCTTCTCAGTGGAACTATGCCATTTGATGACGAAAATAGATCACGGCTGTACAGACTCATCCTCAAAGCTAAATACAGTTATGCAGGAGAG
>Gas18
ACAACAAGTTCAAGCCAGAACATTATGAAGACGACCAAGGAGACGTTTAAGTGGTTCTACAGATGTCTGAGTTTGGACGTGCGGACGATGACCCCGGACGAGGACTGGCAGTGGACGGAGGAGCCCCACACCGCGAGACGACAGGCCATCCTGAAGAAGCACCCGGAGATCAAGAAACTGATGGGTCCGGACTCGTTCATCGTGTACATCGTCGTGTTCGAAGTCCTCCTGCAGTTCATCCTCGCCTGGCTGGTGCGCGATGCTTCCTGGACCACCATTCTTGCTCTGGCCTACTGCGCGGGCGCCGTGCTCAACCACTCTCTTGGCAGTGCCATCCACGAGATCGGACACAATCTGGCGTTCGGACACAGCCACCCCATCGCCAATCGTGTGCTCAGTATCTGGTGCAACCTGCCGTTAGCAGCGCCCATAGCCATCTCGTACAGGATCTTCCACTCCGCCCATCATCGCTATCTGGGCGAGGAATACGCAGACGTGGACATTCCCACTCGGCTCGAGTGCTACCTCTTTAGGCGGCCAGTAACAAAGATGTTGTGGCTTTTCTTCCACCCGATTATCCACGGAATACGACCTTTCTACAAGAGCCCAAGACCTGTTACCGGGTGGGAGATAATCAATTTTGCTGCCCAGGTTGTCGCTGACATTTTAGTGGTGAAGCTTCTCGGCTTCAGGTCTCTTATTTATCTCTTTTCTGGAATGTATATAGGTCTGGGCTTCCATCCTTTAGCGGCCCACTTCATATCAGAACACTATCTGTTCAACGGCGGACAAGCTACGCACTCGTACTACGGTCCTCTGAATCCAATCCTTTTCAATGTAGGATATCACATTGAGCACCACGACTTCCCGTACATTTCGTACAACAAACTACCGCAGCTGAAGAAGATAGCTCCAGAATTCTACCAACAGCCATATCACACGTCATGGATCAAGGTCCTTTGGGATTTTATCTTTGATGAGAATATGGGACCTCATGCTCGAGGGGTAGGCTACCTAAAGGACGGTGTAGAGGAAAAGTTGAAGTCTTCG
>Gas19
ATGTCTCAGAGCTTACTCAAAGGCAAACGGTTCTTCTGTCGGGAGTGGGCATTCAGTAAAGTGAACCACTGTTTAGAAAACAGACCCGCTTCTAAAACATGCGGGGCGCTGGTGATGGGCGGGCCTGGGTGTGGCAAGTCGGCACTGTGCTGCGAACTCGTCTGGCCCACTGTCACGACCGGCAAACAGACCAGCCTGCACAAACGCCTTTTAGCTTACCATTTCTGTCAAGCGCACGATATCGATACGCTGTCCATTGTGAATTTCATCGGCAACATTGTTCGCCAGCTGGTGAACAGCGATCTGATCGAGGGGTACCGAGAGAGAGTCGAGAATCCTGCCATGCAAAAATTACTAGACCCAGACGAATGCGAGCGCAACCCCGACGAAACGTTCAAACGGGCCGTCGTCGAACCCCTGTCGGAAATTCCACCTCCACACCACACGCTGTTCCTGCTGGTGGACTCGATCGACGAGTCTTACCTGCAGACCATCAATGAACGTGTCACCTGCAGCAGGACCATCGCCGACTTGCTGGCAAACCACCACCCCTCCCTCCCACCGTGGCTCCTGTTGATCTGCTCCTCTAGGAAGCAGAGTAAAACGGTGAACCGAATGTTCACGGGGTTCAGGAAGATCAGTCTGGACGACCTGAGAAAGTCTCACATTGTCCGAGACGTCCAGCAGTACATCCTTTGTCGCCTGGATCAGGAGGAAGCGCTCAGACAACACCTGAGCAGGGACACGGCAGAGATGCTGAACCAGTTGCATATTAAAAGTAATGGTTGCTTCCTCTATTTGGAGAAGGTCTTGGATGGTGTTGCGGAGAACTTCATAATGTTGCGAGAGATCCGAGAAATACCGGGCACGTTAAATGGATTATATCTGTGGTTATGTCAAAGACTTTTCATTAGGAAACAGTTTGTGAAGATCCAGCCCATTCTTAATGTTATGTTGGCCGCACAGCGACCTTTGTCTGAAAACGAGATATTTTCTTGTGCTAAAACCCGTAATTCTACACTTACCAGAGAAGAGTTTGACAGGAGATTAAAACTGATGACAAAAATACTCATCGATGGTCCAGGTGAAACTAAGATTTTATTTCATCACAGTTTTGCCGAATGGATGTTAGATGTGAAACACTGCACACAGAAATATTTGTGTAATGCTAGCGAAGGCCACGGTATGCTGGCAATGCACGCTACAACAAATGGTCCCTCTCTTTCAGCAGCGGAAGTTCAAGATTTCGTTCTGCATCTGGTGAGAGCTAATTTTCAACCGCCTATTCAGCATTACCACATAGTTCACTGGTTATTACTGTCGGGGGCGCAGGTGGAATCGAGCTTGTCAGCCGCCATGCCGAAAGATCAGAAAGTTTTGAAAGTTTTATTGGACGCAGGGGCAGTGATGCCATGCAGTGAGCGTTCGAGTGGCGGAGTGGAACCAGACTCGGAAAGTGTGGAAACTGTATCTGCTATACAGGAATTGGATATACCACTAGACCAGGTTGACGGTAATGGTAGAACTCTGCTCCACACGGCGGCCTATCAAGGTAACACACAGGTGGTAAATCTGCTAATACAGAGAGGCGCGAACGTGGAAACAGTAGACAAAACTGGACAGACGGCGCTGAATCTAGCAGCCAGGCAAGGTTATAACGATGTCGTGGTTGCTTTGCTGAAAACCAAAGCCGATGTGGATCACGCAGACAACGATGGGTGGACGGCGTTGAGATCTGCAGCTTGGGGCGGCCACACCGCTGTTGTCGGGACGCTGTTGGACGCCGGGTCGCAGGTTGATCACGCCGACAGTGAGCAGAGGACTGCCTTGAGGGCAGCGGCTTGGGGAGGACACGAGGACATTGTCCTCAAGCTGCTCGAACACGGGGCAGACGTCAACAAGGCCGACAATGAGGGTCGGACGGCGCTAATAGCGGCGGCGTACATGGGCCACGTGGAAATTGTCACCCACATACTGGATTATAACGCAGACATCAACCACGAGGACTGCGACGGCAGGACGGCGTTGTCGGTGGCGGCGCTGTGCATCCCTGCCAGCGAGGGCCACGAAAGGGTGGTCAGCCTGCTGTTGGAAAGGGGGGCCTGCGTCGACCACCAGGATCATGATGGTATGACTCCCTTGGTCGTCGCCGCGTACGAAGGCCATCACGACGTCTGTGAAATGTTGCTGGAGTGGGATGCCGACGTCAACCACTGTGACCACAACAACAGGACGCCGCTGTGGGCGGCGGCGTCCATGGGCCACGACCGCGTAGTTGCACAGCTGTTGTTCTGGGGTTCTGCAGTCGACCAAATTGACGCCGAGGGCCGCACCGTCCTCTGCATCGCCGCAGCTCAGGGCAGCGTCACCGTGGTGCAGCAGTTGCTGGACAGAGGACTGGATGAGATGCACAGGGACAACTCGGGCTGGACGCCTCTTCACATGGCGGCGTACGAGGGACACCGCGAG
>Gas20
CTTGACAGTGTCTTAGGAAGCTTCGCCACGTACGCCCGACTCAAGGGCCGCTACGACGATGACTGGATTGACCGCCTCAACCACCTGTACACGACCATCATCCTCATCATCTTCACCATCGTCGTCAGCACTAAGCAATACGTGGGCGAGCCCATCCACTGCTGGTGTCCGTCGCAGTTCGAGGACAGCCACGTGGAGTACACCAACAACGTCTGCTGGGTCTCCAACACCTACTACGTACCGTTCGAGCACGCGGTGCCTCGGCACGAGCAGCCCAAGAAGGAGAAGGAGATCGGTTACTACCAGTGGGTGCCCATGATTCTCCTCTTCCAGGCACTCCTCTTCAAGATCCCCTGCATCCTCTGGAGGATTCTCTCGGCGTCGTCCGGCGTAAATTTGGACAAGATCGTCACCCTGGCGGCGGAGACGGCGTACATCGCACCTGACGACCGGGAAAGGACTATAAAGCACATCGTGCGCTACATGGATCGGTGGTTGGAGAATGCGAGGGAGTACAGAAGTGGATGTTTCATACGATTCAGGCAGCAGATCGCCAAGTACTGCTGCCTGGTCTGGGGCAAGCGCTACGGAAACTACCTGGTCACAATATACATGTTTATTAAGCTGTTGTACCTACTCAATTCCGTGGGACAGTTGTTCATACTGAACGAGTTTCTCGGAACGAACTATAACGTCTATGGGTTCGAGGTCCTCGACCATCTAGCAAGGGGCGAAGACTGGGGAGAGTCGCCCAGGTTTCCCAGGATCACTCACTGTGACTTTGACATCCGACAAATACAGAACGTGCACACGTATACCGTGCAATGTGTTTTACCCATCAATTTATTTAACGAAAAGATTTTTATTTTCGTTTGGTTTTGGTTAGTTTTTGTATCTACCTTAAGTGCCGGCAACTTCTTAATATGGACATATTCAATGATTTTTCGTCAGCACCGTTTGCGGTACTTGAAAAAGTTCCTTCGTGTCAACGACTGTTACAAGTCGGAACTGGACAAAAAGATGGCCGTCAAGTTTGGCGAGCAGTATTTACGGCAGGACGGAATCTTCGTTCTGCGGCTTGTGGGTAAAAACGCCAACGACGTCCTGGTGTCGGAGTTGATCCTGCAGCTGTGGAATCACTATAGAAACAAACCCCTGTTCCGACACGCCAACCAGATAAGTGATGACAATAGTAACGTT
>Gas21
ATGTCCATGCCGCACCGAACACACAGACAGCACTGTTTTCTGTGCGACTTGCCTCGCACCCCTTGGGCAATGTTGCACGACTTCTCCGAGTCGGTCTGTAGAGGGTGTGTCAACTACGAGGGACCCGACAGGATCGAGATGATCATTGAAGCGGCTCGACAGATGAAGCGCGTGCACGGGTTTCAGGAGCGAACGTCGCTGAAACCGACTAATGTGCCCGCTCATGCAGGAAGTGCACGTGCTGCTTCGCTCGATTCCCAGAACATGGAACCGCCGAGGGCGCACCACGGACCGCCGCCCATCGATAGATTTTCAGTGCACGACGGCCACCGCGGCCCTAACGTAATGGATTACCCAAGGCTTCCCAATGGATTAACATTAGGCCACAGTATACATCGACCTGATGAACTTCTGACTGACTTGCAGCGTGGAAGTCCACATCTTGCGCGTGGATTAACTCACAATCCCATGCCAGCACCTATGTTGCGGCAACCCCATTTTGGATGTTCAGGCTCAATGCTTCACCCTCCAATTATGAATGGAAAACGTGCTGAACACGAGGAAGAAGAAACTTCTAATCATTCCAGTAGTGATGATGCAGGACCAAAAAATGGTTCACCTGAGGATTCAAATAGTAGACCCTTTCAGGTAAAAGACACTTTAAATGTATTGGCAACTACCGTTCCATTTGAAGTGAGGTTAAAAAAGGATCCCTTGTTGTTGGGGCGTATATTTTCATTCGATGTAGGCACAAAACACCCTACAGAGTACGAACTAAGAGTTTATCTTGAATATCCCCTTGGCTCAGGAACCATATATAATGGCGTGTCCAGCGTGGTAAAACAAATGCATCATGACTGCCAAAAGGATTATGGGAAGGGATTGTCATCTGGATTCAAGCATCTGGAATATGAAATGAAGCATGGTGGTGGTGACTGGAGACTGTTGAGTGATATGCTTCCAGAACCAGTGAGGTTTTTTAGAGAACCTGTAAATCGTGAATTGCTTCCTACTCCATATGTTGACAGTAGTTTGCCATCTCTTCCCAGTGCAAGCATACTGGCTAGAGGACCAAATCGTAAGAGTTCAAGTAGTATGGTTCTTTTCTATGATGGACGGAAGAGGAAAAGTTCACCAGATGATGATGATGATGTTGGAGGAAAGTTGACAGAAGAACAACATAAGAGACAACAGTGGATGCAGAATCATGCTGATGCCATAAAATTGACTGTTTCATCGGCCACCTGTGGGTTAGGTGTGCCCAGTTCAACATCTTTGTCCCCACAGAGTAACCATGCCTCGACCCCGCCTGATGTTGCGGTGGGACACAATGGACCATCACCCATGGCAGCACTAATGAATGTCACTGATAATCTTGTTCAGCATGGTTCTCCATCAAATACAGAAAGTGGTAGCATTAAATCTCTTGGCCCTAGACTTGATGGCCATTCACCCAGCCATCCACCTTTGTTACGAGGACGTCTTGTTTCCACATTTGGACCCATTTCTGATGCTGGTATTGGAAGTAGTATACCAGAATCGACAGTGCCAAGTGCGGAAATCTTGAGGTGTACTCTGTGCCACGAGAGGCTTGAAGATACCCATTTTGTTCAGTGCCCTTCAGTTGGTATCCACAAGTTTTGTTTCCCATGTTCCAAAGATAGCATCAAGAGACAAGGTTCAGGATCCGAAGTGTACTGTCCCAGTGGGAAGAAGTGTCCCCTGGCAGGATCAAGTGTTCCTTGGGCATTCATGCAAGGCGAAATTGTAACTATTTTGGGAGATGATTTCAAGGAAACAAAAATTAAAAAGGAAAGAGATGCA
>Gas22
ACGTACACACCAAGAGGTCCGATTTTGAAGACATATTTGAGAAACTGTACGTTTTCCTACAATGACCAAGGCATAGTGACGAAGCACTACAACAACCCTTCGAACCAGAGAATGGAGCTGTACCACCGCCACAAAGAGGAGACCTTCTGGTTCGACCGGGTCAATGTATACCACAGTCGCCGAGAGGCCATGCACATGCCCAGCGTGACGAAGTACCATGACGACTACATCCCAACCTGGGAAGAGATGTCCATCCCACAGAGAGTGGCCACCATCGAGTACAAGATTCAGCAGTGCAAATTCATCGACAATGCCAGAGGAATCCTTGCCGAGCACAACCATGTGGATTTTGCCAACAATGTTTGGCACTGGTATGTGACGCAGGTTGAGATTCGACGCACTGGCGAGGGTGGGTTTGAGATCGAACTGCCCCGAGTGAATGACGAGGAGAAACAGAGGCGGAAGCACCTGGTTTCATTCAACCAGTCATTAGCTGTCGATAACCGCAAATTTGCTTTTACCATTGCCGGGTTTTATGCAGACATCAAGGTAATGAATAATGAGTTTGAAAACAATCTCTGCAGACTGGGTCTTATGTTGATATCTGGAATGGAGAAGAACATGCAGATATCAATGAACCGATTTGCATCAAACATTGGCCGATACGTGATCAATCTGGATGTAATCAGTCATTCAGAATACTCCGAGGTTGTTAACGGAACTCTGTTCAGAAACAACGTAATAAACAACAGAAAGAATCCAGCTGACAGACCACCTGGTTCAGAGTTCAGCCCCAAGACGTATGGTGTTGCTTTCCGAGGGCTGCAGAAAATGTCGGCTCACAGGAATCTATTTAACAATCCAGATCTCGAGTACGAGTTTGTTGCAGCAACAACAGCTTTGTCTCTGGGCAACACTTTGGATGTGAAGGAGAACTGGTGGGGAAAGACGGATATTTACAGCATTGAAATGAGGATTTTTGACTTTGACGACTGGAACAACTACGCTGTCGCTTCATATCACCCATATCTGACAAAGGCTGACTTTGAAAGTGATCTGTCTGATGGGGAAAAGGTAGACCGACCCATTGACCCCAGCAGGCTTGGTGGACGGGTCTTTAAGTCTCTCATTCTTCCGTATCAACCTGAGCCTTATATTGTGTATGCAGATCTTACGGTCATGCCAGGAGCAAAATTAATTCTTCAACCTGGGACTGAGCTACAGTTCCGTCCAAATGTTGGGATTCTCGTTCTGGGTCAGTTGATTGCAAGAGGTTTGTTCTACAACAGGATCAAACTGAGACCTTTGCAGCCATCAAGGATCAAGAGATCAACCGATGGGGAGGAGCTTCCACTGATTGCAAAGGATCCTGTGTTGAGATCAAAGAGGGCTGGTGATAATTCAGCAAAGAACATTCGACTCAGAGGAATGGGAACATTGTTTGAAAAAGCTGGTTTCTTGGAATTGTACAATGTTTCTTCAAAATCATGGAATCTCATGTGTGATAGCCAGTTCAATGAAAAGACAGCAGAAGTTGTTTGTCGAGAACTTGGCCTGGAAACAATAAATGTCAAAGTCCGATTTACTCATTTATATGACCACTACATCCACGGTGGTCCCAGCTACTTCAGGAAGGAATTCTGGATGTACAGCTACTACTGTAGTGGGGAGGAGACTTCGTTGGAACAGTGTCAGAAGAGATACAACTATAAACTCTTCCCATGTATATATTCGGCCAACTACACGTTCGTGACCTGTGGAGAACGAAACCTTGACCGTGCGGATTACTGGGGAAACATCCGATTTTCCACAGACAACTATCAGGAGGAGCAGAAGATGATTTACAACCAGAGAGTGGATTCGGTGATGGAGTTTGTTGACATAGAAGGGGCAGGCATGCTGCATGGGGAGAAGGTGGGAGCCATTCAGACGACATACGTGACGCCCATATTCGAAAACATAAACATCACCAAGTGTGCTTCCAATGGCTACGATATCATTGCTCCAAGAGATGTTATGGAAATCCACAATCAGAATGTGTCTGGAAATCTTGGTTATGGCATAAACTTCCTGGTGCTGAATGGAGAATCTAGCAACAGGGAGTCTTCCTTCCAGCCTCTGGGTCCGAGTACAATTCCATACTACGTGTATGGACTGGTTGAGATCTGTCGCATGGAGAAAGAGATAAGTCTGGACAACCGAATGCTGCTGTACTACAAGTACTCACACAAATCGGTGGACTGCGTGAAAATCATCCGCAGTTCCTTGCCACTCAAACAAGTTGGGATTCGCTTCCTCCAGTTGAATCTCTTTCAGGAAGACTTCTCGCGCAATGTTATTGAGATCTTTGACGGTCAAGAGATTACGCACAATAAATTGATAAAACAGATTTTCCCGAACTCTAGCAATTATGAAATTCTTCAGCAGTATTCCAGCACAGGTGTTGTTCTCACGGTGCACATCCATGCATCCATGTCACACGAGAGCTACGGATTTATAGCTGAGGTTGTCACTCTACCACCAGATGATCTCACATATCCA
>Gas23
ATGGCGAACGACAGTGACTGGCGAAAGATGAGCAAGGACAAGAGTCCGCGCAGCAGCACGTCTGACAACCTGCTGCAGCTGAACCTGAAGGAGCACTACGAGATCCTGCGAGAGTTGGGCCGCGGCACGTACGGCAAGGCGCTGCTCGGCAAGTGCCGCGAGACGGGCACCAAGGTGTGCCTCAAGATCCTGCCCAAGTGCAGCACCAAGCTGAGAGACTTCCAGAGGGAGTTCAACTTCAGCTACTTCCTGTCGCCGCACCAGAACATCGTGGACACCTACAACGTGGCCTTCGAGACGAGAACGTCGTACGTGTTTGCGCAGGAGTACGCCCCGCACGGCGACCTCTTCGACGCCATCCCGCCGCAGATGGGAATGACGGAGTCGCACGCGAAACACGTCATCAAGCAGATAGCGTCTGCGCTGGACTTCATGCACAGCAAGAAGCTGGTCCACCGCGACATCAAACCGGAAAACGTGCTCGTCTTCGACACCGAGTTCACAAAAGTGAAGCTCATGGACTTCGGCATGACCCGGAAGGACGGAAACATGATTCGGAAGACGAGCGGAAGCATTCCGTACACGCCGCCGGAAATATGCGAAGCGGTTCGCAACGAGAACATCATCGTCGGCACGAGCGGCGACGTGTGGGCGTTCGGCGTGTTGTTGTTCTGCATGCTGACCGGGAACTTCCCCTGGGAGAACGCCGACATCGGCGACGTGTACTTCAACGAGTTCGTCCTGTGGCAGAGGAGAAAGACTACGAAACAGCCGTCGCAGTGGAGGCGGTTCACACCGCGCCTTATGAGATTCTTTCGCAAGGTGCTCGACATCAAACCGGAGCGGCGGTGCCAGGTGAAGGAGATCTGTAAGTACATTAACGACGAGTGGACGTGCCCCAACAAAGTCGTTCCCGACAGCGACGAGGAGGAAGAGTTGTCTTCCGATAACGATCGCATCGAACACTTGACGGCGCTGTTAGAGGACCATGGGATCGACACGAAGATCGACAAGAGGATCCGCGAGCGGCGGATTTCCGAGTGGCTCCTGGCGCTA
>Gas24
TTCGGAATGACCACGCCCCAAACGACAGGAGGCCAGATTGTTCTCATATTCTATGGTTTCTTTGGATGTGCTGGAGCCATTCTGTTCTTTAACCTGTTTCTCGAAAGGATTATAACGTTTCTAGCATACATCTTGCGTTTTGTTCACGAACGTGACCTTAGACGAAAAGGTGAAGGTCGCGACAAGGTGAGACGAGACTCCCAGCTGTCGGACGACGACGAGAGTTTAGACTCGTGGAAGCCCTCTGTGTACTGGGTGATGTTGATTCTGCTTCTTGGTGCTACGGTGGTCGCCTGCTGTGCTTCTGCTATGTATTATCCCGTGGAGAACTGGACCTACTTTGAAGCGATCTACTTCTGTTTTGTCACCTTCGCTACAATAGGGTTCGGGGATTACGTTGTGAGCCAGAAATCGAAATATGATAACGAAACCTTCTACAGGCTGGGTAATTTTGTGTTTATAATGGTCGGTTGTTGTTTCATATATAGTCTATTCAACGTTACTTCTATTGTGATAAAACAGTTTCTAAATTGGCTTCTCCGGAGACTAAATTGCCAATGTCGTGTAAAACGTCCTCCCAGAACACGGAGGAATGCCATTACGCCCGGGCATTTGCACAGGGGTACGAAAACACCCACGGTAACTGTGATGGACAACGATTTCGACAGTGATTCGGAATATAGGCGGAACTCTGGGGAAATGATATCCATGAAAGATTTCCTCCAAGCTAACAAGATTTCTTTAGCCATGATGCAAAAACAGCTGTGGGAGACCTCTCAGAGAGGAAACTCGCATAGCTCTGGCGCATTTCAGGACGGAGTGGGTCCTCTTGCAATACTGAACAAGAAACTGGGTCAAGATGAATATGACCCAGGAATA
>Gas25
GCAATTTTGGACACACACATTTACGGTAAAACGGGTCCTTTACAATTCGACAGTGATGGATATCTTAAAATGACTAATTTTAAAGTGAAAAATCTTGTATTTGACGGCAGGAGTAACGTGTGGAGAGAGATTGGGTGTATACAAGGTGAGGACATTAGACCATTCAAAATGATCTGGCCCGGAGATGCTCAAGACATTCGGTCATCAACGCAGGGCAAAAAACGATACCGGGTGGTTACAAATCCCGTTCAGCCCTTCGTGATGATCGAGAGGCCCCACTCCGATTATGACACGTGCTTAACGGACACTGTGTGTCTCAACATCACGTCTAAAAATAAATCTCAAGCCATAGCAGCCATCGAGGATTACGAAAACGGCGTTAACAATAAATCATATAAGATATACTGCTGCCGGGGTCTTTCAATAGACCTGCTTAACAGGTTAGCTAGTGACCTTGACTTTGAGTTTACCCTGTACATCGTTCAAGATGAGACGTACGGACAGAAGAAGAACGGGACATGGAATGGGATGATGTGGGATTTAATGGAAGGAACGGCGCATTTTGCTGTTGCCGCATTCAGCATAACTCGTGCTAGAACAAAAGCTATAGATTTTACAGATCCCTATTTTTTCTCTGGATTTTCTATACTGTATTCGGAAAGAACACGGGAAACAAATATGGATGCCTTTCTAGAACCCTTTTCTTTGGATGTCTGGTTCGCTATTTTTGTGAGTGGCACTTTAACAGCGATCGCGATGGCCTTGTTCGAATGGAATAGTCCATTTGGACTAAATCCCTGGGGCAGGAAGAGGAAAGCTAATTACACTTTGGCCTCAGGATTAACTATGGTGTATTCGGTTCTCTTCGGCCACACAGTTAAAACGAAATCCCCCAAAGCATGGCCAAGTAAAGTTATGCAAAACTTTTGGGCGTTTGCTTCCATTTTTATTATTGCAAGTTATACAGCCAATCTCGCAGCTTTTATTGCCGGGAAACACGCTGGCATCAACTATATTGATATCAACGATCAAAGG
>Gas26
ATGGCAGGCAAGAACGATAAAACCGGTAAAGTACTGACAATGGAAACTTTAAACCCAAATATCAAAATTATGCAATATGCAGTTAGGGGTCCCATAGTAGCAAGGGCAACCCAGCTAGAGAAAGAACTTGAAAAAGGTGCTAAAAAACATTTTGAAAAAGTGGTAAGAGCAAATATAGGAGACTGCCATGCAACAGGCCAAAAGCCCATGACATTTATCAGACAAGTTGTAGCATTGTGTACCTACCCAGATCTGCTGATGAAAAACCCTGATTTTCCTGCAGATGCCAAAGAACATGCAAAAAAGCTGCTGGCTGGCTGTAAAGGTGGTAGTATAGGTTCGTATAGTGCTAGTTCAGGCATTGATGTGATTCGAAAAGACATTGCTGCGTATATTACAAACCGCGATGGACATCCATCAGACCCAGAAGATATCCATTTATCAACGGGAGCCAGTGATGGAATAAAGTCGATTTTGAGTTTAGTTTTGACAGGCAAGTTGGGTAAGGATCGGGCTGGAATAATGATACCTGTTCCACAGTACCCACTGTACACTGCTGCTATTGCCGAATTTAATGCATTTGCCATACCATATTACTTGGATGAAGATAACCATTGGGGTCTTGATTTAAAAGAACTAAAGAGAGCGATAGATACAGCTCGACCAGAGTGCAAACCACGAGCGATTGTTGTAATCAACCCTGGAAACCCAACCGGACAAGTTCTCACACGTGAAAACATCGAAGGCATTATCAAGTTTGCCAAACAGGAAAGGCTGTTTATTCTAGCCGACGAAGTTTATCAACACAATGTCTATGCAGCTGGCAGCAAATTCTTCTCTTTCAAGAAAATCTTGATGGAACTTGGTGCTGGTTATAACAACATGGAACTTGCATCATTTATGTCGGCTTCTAAAGGTTTCATGGGTGAATGTGGCTATCGGGGCGGGTATTGTGAAGTGTTGAATTTGGACCCAGATGTAAAACTTCAGTATCTGAAGAGTATATCTGCCAAGCTTTGTCCTCCCATCTCAGGCCAAATAGTCATTGATGTCGTGGTCAGTCCCCCCAAACCTGATGACCCTTCCTACAAGCTTTTCCAGGAAGAGAAGACAGAAGTTCTATCCCAACTTGCGAAAAAAGCTGCCCTGGTTACGAAAACATTCAACTCTATTGAAGGAGTAAAGTGTAATGAGGTCCAGGGAGCAATGTATGCATTTCCACGAATCTTTTTACCCGAGAAAGCTATACAGGCAGCCAAAGAAAAAAATCAAAGTCCAGACTCTTTCTACTGTTTTCAGCTGTTGGAGGAAACTGGGATCTGCACAGTGCCTGGGAGCGGGTTCGGAGAGAAACCCGGGACGTATCATTTCCGAACAACCATTTTGCCACCGTTAGCAGAGATTGAGAAACTCCTGAAAACATTCTCAGAGTTTCATTTGAAATTCATGAAGCAGTACAAA
>Gas27
GCAAGTGCTATCATCGGCGGCTTCGCCTCGTGGTCCAAGCTCGTCTCCTCCAATGACGACGACTGGGCGGACAGGGTGAACCATGTGTACACCGTCCTCCTACTCGCGCTCTTCGCCATCTTCATCAGCGGCGGGCAGTACGTGGGCAACCCCATAGAATGCTGGACGCCTGCGCACTTCACGGGCGCCTTCGTAGCATACACGAAATCCTTCTGCTGGGTGAAGAACACCTACTACATCCCCATGGAGGACAGCATCCCCATCGAGCACCACAAGCGAGACTCGGAGGAGCTGACCTACTACCAGTGGGTGCCCATCATCCTGCTCTTCATGGCTTTCCTCTTCAAGGCTCCGTCCGTGCTGTGGAAGCTCTTCAACGGCAGCTCCGGCATCAATCTCGATAAGATAGTGAATATGACGATGGAGACTCAGCTTGGGTCCGCGACGAAGCGGGAGGAGACGATCAAACACATCGCGGCCTACATAGACAGGTGGCTGGAGGCGCACAGACAGTACTCGTTCAACATCCTTGTCCGGGTCAGACAGAGACTGTCCAAAGTCTGCTGCTTCATGTGCGCCAAGCGCGACGGGACCTACCTGACGGGGCTCTACATCTTCGTCAAGCTCATGTACGTCGTCAACGTCATCTGCCAGTTCTTCATCCTCAACGGATTCATGGGTAACTGGTACAACCTGTACGGCCTAGAGGTGATCGACGGTCTGTCCCGTGACGTAGCGTGGAGGGAGTCGAAGCGGTTCCCGAAGATCACCATGTGCGACTTCGACATTCGCCAGCTGCAGAACATACAGAGGTACACCGTGCAGTGCGTGCTTCCCATCAACCTCTTCAACGAGAAGATCTTCATCTTCCTCTGGTTCTGGTTCGTCTTCGTTTCCGTGGTTACCGTGGGCAATTTCTTCTTCTGGATCTGGCGCGCCCTATTCCGGGTGAACCGTGTGCGTTACGTGAAGAAGTACCTGAAGATGATGGACGAGATACGAGGGGAGGAGGACAAGAGGTTTGCGGTCAAGTTTTCCAACCAGTATCTGCGGGACGACGGGATCTTCGTCCTCCGTCTGATCGCCAAGAACTCGAACGACATTCTCCTCTCTGACTTGATGCGTCAGTTGTGGGTCACATACAAGAACAAACCGATGATTAGAAAGTCCATGGAGGACGATTACAACGAATCAGCGGCC
>Gas28
GCTGTGAAAGATAACATGGGCACCGACTGCAAGTGTCACGGGGTGTCTGGATCCTGTACAACGAAAACCTGCTGGACAACACTGCCGCCGTTCAGAAAGATCGGAGACGCGCTCAAAAGACGCTACAGAAAGTCCAAACTCGTTGTGCCTTACTTGGGACGAAGGGCGAGAACTCCAATCTCACTAATCCTCAAACGATCGAAGCGCCCTCACCGGAAGCCGCGGAGAAGCCATCTTGTGTTTCTGGAGAAGTCTCCGAACTACTGTGATTATGATCAAAAGACCGGGTCCATGGGCACGGCGGGTCGGTCATGTAACCGGACGTCCCTGGCGCCGGACGGATGTGACCTGATGTGCTGCGGCCGGGGTTACAACACGCACCAGTACACCAAGACGTGGCAGTGTAACTGTAAATTCCACTGGTGCTGCTACGTCAATTGCAACAGGTGCAGTGAACGGACCGAGGAGTACACATGTAAA
>Gas29
ATGGAACAAATCGCCCACCGGGAGGAAACCCTGAACCCGGGAATTCAGAGGTTAGTGAAGAGGTTTCAAACGTCTGCGCTTCGCAGTCTACACGGGCCGCCCAGCAGTGAAATAAACCTGCCTTCCAGCACCACTTCTCCCAATGACTTGGCAGTAGGCATGAGCGTCGAACAGTACCGCAAGGTGATCGCCAACGCCAAGAAATGCGTCCCCACTCACAAAGGGATGGAGTATGACCCGTTTCTGGCCCCACCCCCGTTCCCCATCCAGCAGATGCCGGTTTTCACCCCCGTGGACACATCGCGTAGCGATCGGTCGGACACGGTTTTGGAAGGAGAAACCATTTCGTGTTTTTTGGTAGGGGGTGAGCGGCGCTTGTGCCTGCCCCAGATTTTGAACACGGTTCTAAGGGATTTTACTCTCCAACAGATAAATGCTGTCTGCGACGAACTGCACATTTTTTGTTCTCGATGCAGTCCCGGACAGTTGGATACACTGAAAATAACAGGGATATTACCGTTGATCGCACCGAGCTGCGGTCTCGTCACAAAGACGGACGCCGAACGACTGTGTAACGCTCTCCTACACAGCAATGAGGACCCGTACATGGACCCCCCTACCCCCGACAGTTTCAAAGTGTACCACGAGTGCTTCGGAAAATGTAAAGGAATATTCAACCCAGGATTGTACCGGACCCCGGACTCGAGGTGTATCCAGTGTGTTCATTGCCACCGATTGTTCAGCCCTCCGAAATTCGTGCGTCACTCGCACAGGGCCCTCGAGAACCGGACCTGTCACTGGGGGTTCGATTCCGCCAACTGGAGATCGTACCTGCTGCTAACGAAAGACCAGGATTGTAAGGAGGAACTGAGACGAATGAAGGCCAGGTTCGACTCTGGCAACAAGTACAAACGAAAACAG
>Gas30
ATGGCGAATTTGTGTGGGAATCGTTTTCAAGTTTTGTGTCATGAACAAGTGGCCCGGCTTGGTGAAGTGATGGAAGACACCGTACCAATTCACGGTCGCGGAAACTTCCCGACGTTGGAACTCAAACTCAAAGACCTGGTGCAGATGTTGAAAGAGAAATTAAAGGAAGACGGCATCTCGGTTCGTGACATTCGCTTAAATGGCGGTGCGGCTAGTTACATTCTGGGCACGGACACCGTTCAAACGTACAACGACTTGGATCTCATTTTCGGTGTGGATCTTTCCAGTCATACCAATTTGCAGAAAATCAAAAGCTGCGTTCTTGGTTGTCTGTTGGATTTTTTACCCGACGGTGTAAACAAGGAGAAGATGAATAGCTGCAACTTAAAAGAAGCGTATGTTCAAAAGATGGTGAAAGTTTGCAATGAGCATGGGGACAAGTGGAGCCTGATATCCCTGTTGAATAACAAGGGTAAGAATGTGGAGTTGAAATTTGTTGACAAAATGAAGCGACAGTTCGAATTCAGTGTCGATTCTTTCCAGATCATTTTGGATAGCTTATTAACTTTCTACGAAATTTCCACGGCACCGATGGGCGAGCACTTCTACCCCACCGTGGTTGCGGAGAGTGTGTACGGCGATTTCTCCGAGGCGTGGAGTCACCTCACCAATAAGCTGATCGCGACGCGAAACCCTGAGGAGATTCGTGGTGGTGGATTACTTAAATACTGCAATCTGTTAGTGCGTGGATTTAACGCGGCCAACCATGTTGATATTAGAACGATGGAGCGCTACATGTGCTCACGGTTTTTCATCGACTTCAGTGATATTAACCAGCAGAGACAGAAGCTGGTCGCGTACCTCGCAAACCATTTCAGTGACGACGAGGGCCTGCAGTATGAATACCTCCTCACCCTGTACCGCGTGGTGGATGAAAGTACTATTTGTTTGATGGGTCACGAGAGGAGGCAGACCCTTAACCTCATCCACCAACTGGCGTGCCAGGTTTTCTTGGAGCAGGAGCAGAAGGCAGCCCGCAAGTGCATTGACCTTCAGCAGCTGGATCAGCTGAACAACCTGGTGATAGACCAGGTTTTCTACGGCCCCTTCAGCACCCCATCACTCACAGGTGGCAGTCAGTATTACAGCTACAACAACGGCATGCCTTCCACGTCCTACCAGATGGGGGGCGTTGGAGGGGGACCTGCCTACAGCTCCTGCCCATACTGTCCTCCATTCTTGCAGTGCTCC
>Gas31
CTTCCTGACCGTCCGGTAGTGTTATCTCTGATGTTCTACATAGCTCTAGACGGTGACGGTCACCTTGAGGAGTCGTCCACTAAGAAGAGGCTGACGGGGATTCGAGGAATCACACCGGAACTTGGACAGTTTGAGCTGAAATTTCCAAAGAGTGTGTCATCAGTCCAGAAGTTCCACCACCTGATAACGCATGCTGACCGCCTGGATGAGCTGAAGGATGTCCTCGTCAAGTCGATGTCCCTCGACAACTGGGAGAAGTCGAGCAAACTGCCCTACTTCATATTCCATGGCCGCTACGTTCCCAGGGACAGGAAGGCCAACTACATAGTTCACCAGGTGACCGCTGTCTTGCCTCTACAGATGGAGGTGATATTCGAGTCTGGTAGCTACCACAACAGACCCAGTATTTTATCTGGTGATGTTTTTACTACTGAGCTGCACAAATACCAGACTGAGTTTGATGCTAAATTTGAGCGACTCTTTCCGCTGCATGTCAAAGGTTATGGAGAAGAAGATATCTCCTTTGCAAAAGCTGCTCTGAGCAACCTAATCGGAAGTATTGGCTATTTTTACGGGTCCTCGCTAGTTCAGTCTGTGTACAACGAAGAACCAGTGAACTACTGGGAAGCTCCACTTTACACCGGTGTGCCGTCCAGACCGTTCTTTCCTCGTGGCTTTCTCTGGGACGAAGGCTTTCACAATCTACTCATTAGCCAGTGGGATGAAAGTATTTCTGTAGACATCATCGGTCACTGGTTTGATCTGATGAATACTGAAGGCTGGATTCCAAGAGAACAAATTCTTGGAGTGGAAGCCCGAGCTAAGGTGCCTACCCAGTTTATTGTGCAGAGAAACAAAAATGCAAATCCTCCGACATTTTTCTTACCATTAAAAAGCATAATCAAACACAAGATAGAATCCAACACAGTAGAAGACAAAGCGTTTCTTAGTGCCTTGTACCCGAGATTAAAGGCTTGGTTCACCTGGTACAATGTGAGCCAGGTGGGCAAAACGTCGACCAGCTATAGATGGCGTGGACGAGACGAGAAAGCCGTCAAGCAGCTGAACCCGCTGACTCTGACGTCGGGACTGGACGATTTCCCGCGAGCATCCCACCCGAGTGACGAGGAATATCACATAGATCTCAGGTGCTGGTTGGCCCTCGCGTCTGGGGTCATGGCTGACATTGCTCGGTCTCTTGACAAGAACTGGCAGGTGTACGATGCCACACATCGGCGCCTGATGGACAACACCGCCCTGGATGAGCTCCACTGGTCGGAGAAAGGACAGCAGTATAGTGACTTTGGTCTGCACACCGAACGAGTGAGGCTGGAGCGACCAAAACGGCCAGAGAACCTCCAGCCTGGACAGAGACCGCCACCACAGGACAAGGTGCGCACTGTTCAGGAAGAGCCGCACTTACAGTTCGTCAATTCACTTGGTTATGTCAGTCTGTTCCCGTTCTTGCTGAAAATTATAGACCCAAAGTCTCCGAAACTGTACACAGTACTCCGCGATTTGAAAGATCCCGCCCTCTTGTGGTCCGACTATGGTTTACGATCGCTGTCGAAGAGTGCGAAGCTATACAACCGATACAACACAGAACACGATCCACCGTACTGGAGAGGGGCCATCTGGATCAACATGAACTACCTGGCACTCGATGCTCTAGACTTCTACTCCAGGGAGTCGGGACCGCACCAAGACACTGCACGTGCCATCTACAAAGAGCTCAGAACTAACATAGTGAATAACATGATAAAACAATACAGGAGAACTGGCTATATTTGGGAAAACTACAGTGACAAGACTGGGGAAGGGAAAGGCAGTCATCCATTCACAGGCTGGTCAGCACTGGTTGTACTCATAATGGGGGAGAAATAT
>Gas32
ATGGTTGCAGGTGTGTCGTGCAGCCAATCGGATAACAGCCTGATGCAGACTGTTATCATGGACACCACCTACGGGCCAACGAACGGACCGGTCTTGATGCAAATGCCGGAGCCAGACCTCCTCGAGAATGGGGCGAAGCACGACAACCACCGGTGCTCCCAGGACTCGTTCCTGGAGTACGCGTCGCGCCACACCCGCCTAGCGAACAGCGGACCGACGAGCCGGCGGATCGATCGGCACTACTCAAAGCGCATGCGACGGAGACTCGTCTACAAGAACGGGGAGGTGAACATAACGCAGACGAACATTCGCAAACGCAGGAGGCGCTACCTCGCAGACATTTTCACGACGCTCGTCGACATCAAGTGGAGGTACAACCTGATGTTGTTCGCGCTGGCCTTCACCTTGAGCTGGCTCACCTTTGCTGTGATATGGTGGCTGGTGTGCTTCTCGCACGGGGACCTCGACCACCTGGACGACAAGAAGTGGAAGCCGTGCGTGAAGGAGATCTATTCGTTCATCTCTGCGCTGTTGTTCTCCATAGAGACGCAGCACACAATCGGGTACGGGTCCCGCCACACCACGGAGGAGTGCCCCGAGGCCATCGTTCTCATGATGTTCCAGTCATGCTTCGGAGTCATCTGCCAGGCGCTCATGACAGGAATCGTGTTCGCGAAACTCTCCCGGCCGAAGAAGCGCGCTGAGACCTTGATGTTCAGTAAAAACGCCTGTCTTTGTAAGCAGGATGGTGAGTTATGCCTTATATTCCGCGTGGGCGACATGCGCAAGTCGCAGATAGTGGAGGCCCACATCCGGTCAGTGCTGATCAAAAAGAAAGTGACGAAGGAAGGCGAGGTGATGCCTCTGTACCAGTTCGATGTCGACCTGGGCTTCAACGAAGGCCGGGACAGGCTCTTCCTCGTCTGGCCCGTGATCATTGTACATAAAATTGATGCAAACAGTCCGTTCTACGAGATGTCTCCGGATGACCTCCACCGGGAACAGTTTGAGCTGATCGTGATTCTCGAGGGAATTGTCGAGTCCACGGGTATGACCACGCAGGCTCGCAGCTCCTACCTCCCGGGGGAGATCCTCTGGGGCCACCGCTTTGAGCGGCTCGTCACCTTCCAGAAGGAGAACGGCCAGTACCAGATTGACTTCTCGCGGTTCCACAATACCATTCCAGTAGAAACTCCACCGTGCAGTGCCAAAGAACTTGCAGACATGACTGCCACCGGCACGTGTCCCGATTCGAATTTCATCGACGAAGATGAGAACACTTCGATTGGATCCAAGTCCAGTCCATACGTGATCAAGCGACACGGGTTTGCCCAGACGGAATTCTATGACGACGATATTGACGATATGGGTATTGATATTGACTCGTCGGTTCAC
>Gas33
AAGAGATACGCCCGCGTTGTGTTCACAAGCGTCGACAGCTCCAACCTGTACTCTCTGGAACATATCAAATCCATGTGTCTTCACGAAGAACACCACCTCCATCTGCACGAACCCTACCAAAACAAGTGCATCAAACCAACGGGACAGCAGGGCTGCTGTCGTAGTTGGTGTCTAGGCAGCTACGTCGCCTTATTAACCAACAGGTCGAGCTGTAAACACATAACCCACCAGGATGTGGTGGAGGTGCTGAACCTGCTCAAGTCGTGTGCTCCGTTCTATCAGAACTACACCATCGGACCAAACTGTGACTACTCCCCGGATGCATGGTTCTTTGACGCAGATCATAATTCGAGACTGAAGGTGTGTCCGGGAGTTCCAGATAGATGTGTGCGTTATAATGCAGTTTTCCATATTCTTCATTACTTGGTGGATCGACATTTCATGGAGGAGATCGTCGCAGGCAAGCAGACACCTCATCTTTCTTATGCTATCACATTCCTTCCCCTGACCGTCAGCTCTGCTTCGGTGGATATATACGAGTACATGGAAAGTTTACCAAAGAATTTCAATGGTGTGCAAATCGTTGGAGCCAAATTTGAAGTTAAGTTCACCTTGTTCGAGAAATATTTAAAATCTGACAGCATTTGGCTGGCATGTGCCGGATGCGCCATTTTCGTGGCCATGTGGTTATTCTCCGCATCTGTTTTCATAACAGTGATGACGTTTTTAGCAGTTTTCTGGGCCTTGACTGTTGCATATTTTTTATACATGTTCGTCTTTGAAATCAAATTTTTTCCATATATGAACATGGTGACAGTTATCGTGATGATCGGAATAGGTGCAGATGATGTGTTTATATACTGCAAGGTGTGGCATCTCTCAAAGTCTGAACCAAACAATGGTGCCCTTGAGAAAATCATTACGGACACGCTTCGCCATGCAACCCTTTCCATGTTGGTGACAAGCTTAACTACAGCAGCGTCATTCTATGCCAACTGCATCAGCGATGTGACGGCAATCCAATGCTTCAGCATCTACGCTGGAACTGCAGTGTTGTGTAACTTCGTCTTAACAATTACTTGGATACCTGCCACTATAATGCTTTATGAAAAATGGTGTAATTTTTGTTCGTGCTACAATCCCGGAGTTTATATCAGTGACGACGGCTGTTGTTCTGCCGTGTGTAAGTTTCCATGCAGACTTTATTATTTACTCTCCGATTGGTCAAGGATATTTTTTGACAAGTTGCTTCCATGTTTAGTGATACGTTTACGTTATCTGTGGCTTCTTTTGTTCGGATGTCTTGGTGTGTGTGGATTCGTTGTCATTTTCTATTATCCAAAATTAAAGTTGCCATCAACTAACCAGTTCCAAGTATTTTCATCAGATCATTGGCTGGAAAAGTACGACTTTGAACTGAGTGAAATGTTTGCTTTCGAGAAAATGTCAGAGGATGAAATTCCTCTGCTGCCCATCACCGTAATATGGGGTATCCATGCCACTGACACGGGAGATCCCCTCAATCCAAGGAAGAAAGGTACGTTAGTGTTTGACGAGAGTTTTGACTTGGCTGAGAAAGCCTCGCAGATATGGATATTAAAATTTTGTTCACGTCTGCGACGTACTGATTTCTATTTAAACTCGCCAGGCATGCAATTAACCAACTGCTTTCTGGAGAACTTCGTCCAAGGCTTCATGAAGCAGTCGTGTAAAGGTAACTACCCGTGCTGCAATCAGACCAGATTCCCGTACTCGAAGGCCGACTTCAACCACTGTCTGCGAACGTATGTGCCCATTCTGCACAGGACGCCGTCCGCTGCTTACAGCTCCTATTCGCCAGGTCCTCGCTTCTCGGACGGACGTGTCAGTGCGTTCGTGGTGGAGTTCCTGAGTAACGAGCCCTTCAGCCAGAACTACAAGAAGATGAAGATGTTCTACCAGCACATCAACCGGTGGATGACGGACGAGATGCTGCAGGCGCCCAAGGAGATGCGAAACGGATGGTTTATCAGCGACTTGGGTTTCTTCGATCTGCAGAACAGCCTGGCCGTTGGCACGCCGCTCGCGTTGGGGGTGTCGCTGGCCGTGGCCGCGGTGGTGGCGTTTTTCACCACGCTCAACTTCCTTATCAGTCTGTACGCGATATTCACCGTCATGTTCATCATCGTCGTCACCATCGCGGGTCTCGTCCTACAGGGCTGGGAGCTCAACATCATGGAGTCGGTGGTCGTGACTGTCGCCATCGGTATGTCTATCGACTTTACGCTGCATTACGGCGTGGCCTACCGACTCTCGCCGGACCTGGACAGGGAGATGAGGGTCGCCTGTTCGGTCGGTCGAATGGGCAGCGCCATCGCTATGGCGGCCTTCACGACATTTCTCGCAGGCGTCTTCATGATGCCATCAACTGTTTTGGTGTACAGAAAGTTCGGCATATTTTTAATGATTCTCGTATCGGCCAGTTGGATATACTCCACGTTCTTCTTCCAGTCGCTGCTACGCATCCTTGGACCTCAGGGAGGATTTAGTCAGTTCCATTGGCCTGCGTCGGACTGCTGCTCCTCGTCGCCGCACGAGCACGTGGACAAGACGGTGTACGCTCTGTCGGAGTCCACCCTGTCGAGCTCCAGCACCAGCAACCCGAATCACATGTCCAGTGAGATTCACGAGCTGGAGCCGCTGAGCGAGGGACAGGATCCCGTGTATCACTCCCAGCGGTCCTCCCAGCATCTACACAACTACCATTACCACCATCCTCAACACCGAGCCAGATCTAAAGGTGCCTATACACACATGAAACCCAAGTGTTCTAGCGATTCCAGTCCAGGAGCCGATACGAAAACGGTGACCTTTGAACCCATTGCAAGTCCCGGGTCGCCGGAAGTGATTGTCGAGCAACCGGAAATGGAGCAATCCGATTCGAGAAAAACCTCGTCGTCATCTTCTCACCCGAGCACTGAGTGTTTCGAAACAAAACACAAAAATGATATTCCGTTGCATAGGCATAAAAATGACGAAATTTTG
>Gas34
GTCCCACTGGTGTACGAGGCCATGAACTGGCAGCATGGTGTCTTCATGGGTGCAGCGATGCGCTCCGAATCGACCGCCGCAGCTGAGCACGCGGGCAAGGTGATCATGCATGATCCGTTCGCCATGCGGCCGTTCTTCGGCTACAACTTCGGTGACTACCTCAAACACTGGCTCAGCTTCCAGGACAAGCCCAACCTCCAGCTGCCGAGAATCTACCACGTGAACTGGTTCCGCAAGGATGCCAACAACCACTTCATCTGGCCCGGCTTCGGCGAGAATGCGCGCGTCCTCGACTGGGTGTTCCGGCGCTGTGACGGAGAAGACTCCGCAGACATGTCGGCCATTGGTTATGTTCCCAAACAAGGCACGCTCAACCTGTCCGGTCTCAAAGAGGAAGTCGATCTAAAGGAACTCTTCAGTCTTCCTCCAGACTTCTGGCGGGATGAGGTCGTCGCCATTGGTAAATACTTTGACGAACAGGTGAATCAAGATCTGCCGCCACAGATACTTGATGAGTTGGAGAAACTGAAGCAGCGTGTGGCGGCTTTG
>Gas35
TATCTGGAGCAAGGTTTGATGGTTACAGATCCTCAGAAACTGCGCAAAAACTATACGAAGAAGAAAACCTTCTACTTAGATACCGCAAGTGTCTTACCTACGGACCTTCTGTACTTCGTCACCGGAATAAATAAACCCCAAGTTCGTTTTAATCGTTTGTTACGAGCCAAGCGCTTGTTGGAATTCTTTGACCGCACGGAATCGAGGACTAGCTATACGAACATGTTTCGTATCCTTCACCTTGTGTTGTACATCTTAATTATTATTCATTGGAATGCATGTATATATTTCGCAATAAGTAATGCAATCGGGTTCGGAACCGATAACTGGGTGTACGGCAACGTGTCGCTTCCTGAATACAAGTCGCTGAGTCGCAAATACGTGTACAGTTTTTACTGGTCGACATTGACCTTGACCACCATCGGAGAAACGCCCCAGCCCGAAAAGGATGTGGAGTACTTGTTCGTCGTCGTCGACTTTCTCATCGGAGTTCTCATATTCGCTACGATCGTGGGAAACGTTGGCAGCATGATCACTAACATGAACGCGGCCCGGTCGGAGTTTCAGCAAAAGATGGACGGGGTCAAGCAGTACATGGTGTTCCGCAAAGTCAGCAAAGAACTCGAAACGAGAGTCATCAAGTGGTTCGACTATCTCTGGACGAACAAACAGTCCCTCAACGAGGAGGGGGTGCTGGCGTCTTTGCCGGACAAACTCAAAGCTGAAATGGCTATACAAGTGCATTTGGATACTTTAAAACGTGTGAGTATATTCCAGGACTGCGAGCCGGGCTTGTTAGTGGAGATAGTGTTAAAACTGAAGCTCCAGGTGTTTAGTCCTAACGACTATATCTGTCGCAAAGGTGATATTGGACGCGAGATGTACATCGTTAAGCGCGGGAAACTTAGCGTCGTGGGGGACGACGGGCAGACGGTATTCGCCACTCTCAGTGAGGGAAGTGTTTTCGGTGAAGTCAGTATCCTCAACATCGCTGGCAACAAGACGGGCAACCGGCGCACGGCTAACGTTCGGAGCATTGGCTACAGTGATTTGTTCTGCTTGTCCAAAGACGACCTGTGGGATGCCTTGACAGAATACCCCGACGCTAAGCGGAAGCTCATAGAGCGTGGGCGGCAGATTCTGAAAAAGGACAACCTGTTGGACGAGGCTGCTATGCGACGGGAGGAGGAGAAGCAGGAGACGGTGGAGCAGAAGGTAGACCGTCTGGACAATAGCATGGATACGCTGCAGACGCGCTTCGCCAGACTCCTGGCAGACTTCAATGCAACTCAGCAGAAACTCAAACAGCGACTCACGAAAATCGAAAAGGTTCTGGGTCGCGACGGTGACGCCATTTCTGTGACATCTTTATCCCCCGAGGAACAGGCGGCGGCTCAA
>Gas36
ATGGGTGACATGACAACGTTGACGAGTTCCGTCGCGCCTTACGACGACTACTCCCTGCCTCCTTGCGACGACTTCTACAACGACACGCTGCTCTCCGCCAACGACACGAGATCGACGCGAAACCGCATGGGCTTCATCGCCGTCGTCATGTCATCGTGTTACGTCATCATCTGCGTGGTCGGTCTCCTCGGCAACGGCCTCGTGATCTACGTGGTGGTGCGCTTCGCCAAGATGAAGACCGTGACGAACATGTACATCCTGAACCTGGCCATCTCGGACGTGCTGTTCCTCCTGAGTCTGCCCTTCCTGACGACCACCACCTTCCTCCAGTACTGGGTGTTCGACTTCGCCATGTGCAAGATCTACCTGGTGCTCTTCTCCATCAACCTCTTCACCAGTGTCTTCATGCTGACCGTGATGAGCGCGGACCGCTACCTGGCCGTCTGCCACCCGATCCGCTCGCTCAAGTACAGGACGCCCAACGTGGCGCTCATCATCTGTCTGTGCATCTGGTCCGTGTCCTTCTTGGTGATGCTGCCCATCATCCTGTACTCGACCACCGTGGCCAACCCCAAGTACAAAGGCAAGCACACGTGTACGATATCGTGGCCCGAGGGACAGCCTATCCCGGCCGACAAGGCCTTCATCTGGTACACCTTCATACTGGGCTTCGCAATACCGGTGTCCATGATATCTGTGTTCTATGTTTTCGTCGTTCTGCGCCTGCGTCGCGTGGGCCCGGCCAAGAAGTCGAAGGAGAAGAAGAGGTCGCACCGTCGCGTCACGCGGATGGTGTTGACGGTGATCGCCGTGTACGTCATCTGCTGGCTGCCGTACTGGATCTTTCAGGTGGACATCACGTTCAACGCGGACCCGACGTCGCCGCTGCAGTACTGGAAGGTGAACCTGTTCAGCTCGCTCACCGTGCTCACGTTCACCAACAGCATGCTCAACCCGTTCCTGTACGCCTTTCTCAGTGACAATTTCAGAAAAAGTTTCCTAAAAGCTTTTAAGTGCGCGTCGCCCGCAGACATTAACAAGTCGCTGTGCGGAGAGAACAGCCTGTTTCCGCGTAGCAGCCAGAGCTGTGCGAAGAGTGCTGTCACGGCGACCACGGTAGATGACCGGATGGAACTGTCCACTTTTGAAACGAACCAAAATTCAACAAGTCACGTGGTTTGTGAACTCAATAACCAATCCTGCCAAGACGAACAGGGATTATTAAAGCCGGTAGCACTT
>Gas37
TCTGGCGCGACCATTGCCGGCATCTGTGTGGGATGTATCGTGTTCCTCATCTCGATCACGGCCGTCGCGTACAAGTGCTACAGACGCCGCGTAATGCGCAATGCGCAAAACAGACTCTCTTCCGCCATCAAGAAAGGCCTGCAGGAGAGCAACTCTGGCAGCATGAAGAAGAGCACCCCGGTCCGTAGCAGCAAGATCATGAAATCTAAAGGCACGAGCCCCATAACGCCGCCCGACGGCGAATCGAAACTCCTCCACAAAATGCCCTCCCCCGGCTTCACCCAGACGGGGATTGACCCCAGCGCCATCAAGTCAGAAGTGTACGTTGAGAATGAGAAGGATGGGGCAACCCCGGAGAAAGAAGAGGTGATGCGTGGAGAGCCGCTCGACGAGAGACCCGTCAAACTCGGATTCGTCAACTTCTCCGTCGACTACGACCCGAACAAGACGGCGCTGCTCGTAACCATCTCGAACGCCACCGAGCTGCCGCCACGCGACCCGACGCTCGGCGGCTGCGACCCGTACATCAAGCTGCAGCTGCTGCCTGAGAAGAAACACAAGTGTAAGACGAGGGTGCTGCGCAAGACGCTCAACCCGGTGTACGACGAGACGTTCACGTTTTTCGGCATCAACGCCAACCAGCTTCAGGGCATCACGCTCCACTTCGTCGTGCTCAGCTTCGACCGGTTCTCGCGAGACGAGATAATCGGCGAGATCATCCATCCGCTTGCCGGGAGTGAGGTCGGCCAGAAGGAAGTGACGTTCACGCGAGAGATTTCGGCTAGACATCTGAAG
>Gas38
ATGGCCTCTTCCATGTCACAGCGTAAAATATCATTTATGAAAGAACAATTATCTGCTGCATTTGGTAAAAGCAGCGTGGTTGTGAAATTTGTAGCTGTTGCAGTAACTCTTGGATATTTCCTTTCTTTTATAGAATCAGCAAAACCATTCATCACGGTTACTCCTGGATACGTAATTCCTCCAAACTTCAGAATTTATTCCTTCTTCACCTACTGTTTTGTTGAATTTCACTTTTGGGATGTCCTTGTTGACATTGCAGTAGTTATTTTATGTGGAAAGTTGTTGGAGCCATTATGGGGTGCACTCGACATGCTCATATTCTTTCAAATCGTGAATGTTTCTGTTGGTATCCTTGCTTCATTTTCCTACCTTCTGATTTACCTAGTTACTGTGAATGAAATTTATCTTTTTGAAGTTTATATTCATGGATTGGCAGGATATATCGCAGCTTTCTCTGTAGCTGTTAAACAAGTGATGCCAGATCATATTCTGATGGCCTCTCCATTTGGAAAGTTGCGTAATACACACATTCCGCTGCTGTTGTTTATAATTACAATTGTTTTTCGAGCAGTTGGACTGATTCCAGGACCATTCCCAATTATGTTTGGATGGGGCATCATTGTGAGCTGGATATATCTTAGATTTTATCAAAAGCACACCAATGGAAATCGTGGAGATATGGCTGATAATTTTAGCTTTGCT
>Gas39
ATGCAGCACATCTTGTACCAGAACTACAAAGAGGACAAGGGATCGTTCAAGAAGACCCTCAAGAGTAAAGAGGTCCAGAACGCCGTGACCCTGCATCCCGTGAAGGACCCCAACTACCAGTTCCGCATCTACAACTACCTCCAGTCGACCCAGATCATGAACCGGCACCAGAAGCAGATGCAGATGATCCGCGAGATGACCATGATGAATCAGCTGCTTGGGGTCCAGAAGTCTAACGTGGTGGAGAACAAGCTGGGCATGATGCCCAGCCTAAACAAACATGTGCCAAGAGACGCGGATGAGGTCATCTCGTGGGACTTCATAAAGAAATCCATCTTCTCCAACCATCACTCGAATCCCCGGCGGGGCATAGAGCTCTCGCTATCGGGGTCGTTGGATGATGTCATCATGCAGATCATGCACTTGGTCAACAAGAACGCTCGCCAGAGGGGAAGGACTATTGATTTCAAAGAGATTTTGTACGGATATCACAGAGCCAACCCTCTGTACGGTGCAGATTACATTCTTGATTTGTTACTCATTTACAGAAAGCACAAAGGTCGACGGATGACCGTGCCAGTTCGTCGACATGCTTACCTGCAACAATCATTTCTCGATGCTCAGTACATTGAGGAGATCCCAACCTACCACCCGGAGCCCAGTGTCGGGGCTCAGGTCCTTCAACTGTTCCAGCAGTTTGCTGGCAGGACGCTTAACAATGAGCTTGACAAGAGGACCGAAACAATTCACATGATCATGCCACTGTCTGGCCGGTTCAAGATCTTCCAGCGGTTCATGAGGAACTTCGAGGAGATCTGCCTCAAGCCGGGCCAGAACGTCCAGCTTCACATGGTTATCTTCAACAATGAGAAGGAGGACATGGCCCTCGAACGGACTATCGAATTGCTGCAGCGCTACCAGCGCCGTTATCGTGGTAACTACATTGAGATTATCCAGGCGAATGGAGCCTTCAACCGTGGCAGGGGCATCGAGTTGGGCGCCTCGCGGTGTAAGGGAGATTCGCTGATGTATTTCGTGGACGTCGACATAGTGTTCAATAGTGATGCTCTAACCCGGATACGGCTGTTAACGAAACAGGGTCAACAGGTCTACTTTCCAATTGTGTTCAGTCAGTTCGATCCAGTGACCGTTTGCAAGGACCGGCCCCCGTACTGCATGTGTTCCGGCAGAAACCACTGCTTCATCCACCCGTGGGACTTCAGCCTCAAGGCGGGCTACTGGCGGCAGTTTGGTTTTGGTATTGTGGCCATGTACCGCAGTGACATGTTGTCCGTAGGAGGGTTTGACTTGACGATAGAGGGCTGGGGGAAGGAGGATGTGGACTTGTACACCAAGTTTATCGAGAGCAACATCACATTGTTCCGCAGCGTCGACCCAGGCATGACGCATGCATTCCACGCCATTGTTTGTGATTCGAACCTCGAGCCGGCTCAGTACCAGATGTGTGTGGGCTCGAAGGCACAGAGCTATGGGTCAGTGCAGGAGATGGCCAGTGTGGTCTATGGGATTGATGATATTATGCAGAGGCATGAACAGCATTTACTGAACATCGGCTCT
>Gas40
ACTGTTGCTACAACAGTAGTTTCTCGCGCGACGATGGATCAGCTTAATTTGTCATACCAGCAACATGAGGAGCTTGCTACCTGTGCTCGGAGTCTCGCACTGCAGTGTGCCACGAAGGATCCACAAAACTGTGCTCTGTGTGCACTCACACTGTGTGAAAAGGAACCAGTTGCCTTTGAAACGGCCTATCAGATAGTAATTGATGCAGCATCGCATGTGATGAACTCGATCCAGCTGTTCACTATTGCACGCTACATGGAACACCGAGGTTACCCACATCGAGCTTACAGACTGGCGCTGTTGGCCATGAAGAATCTTCATCTGGCCTACAACCAGGATACCCACCCTGCTATTAATGACATTCACTGGGCTTGTGCCCTCAGTCACTCACTGGGCAAGACGGAGCTGGCCAACATGCTCCCTCTGTTGGTTAAAAATGTGCAGTGTGCCACAGTTCTGTCAGACATTCTCAGACGGTGCACGTTGACTGCTCCAGGCATGGCCAGTACTGACGGGAAACGACGCACCATCAAACTGTTGTCATACGATAAGCAACCACTCCGTCAGTTGATGGAAGCTACAATATATGCCTACATCAACACCACGCATTCCAGGCTGACGCACATTAGTCCACGACACTACGGTGACTTCATCGAGTTTCTCACCAAAGCACGGGAGACATTTGTCTTGGCTCAGGACGGGCACATTCAGTTTGCTCAGCTCATAGAGAACATGAAACTAGTTTACAAAGGAAAGAAAAAACTCATGTACCTCATTAAGGAGCGCTTTGGTTTA
>Gas41
ATGGCTGCAGCGAAGCTTCCTGCACATGTTTTAGATGTTGTTTGCTCATATTTAGACACCGCCGACCTAAAGAATTGTGCTCTTGTGTGTAAAAGCTGGTACCACTTTCTAAACGATGAGAATAATGACGCTTGGCGATACCACTGCATGAAGAAACTGGCAGAAGAAGCCCTCAAAACTGACATTTTAATCAATGTGCCAACTTACAAAGCCAAGTTACGGGCCTTCTACCATGCGTGGAACCAGAACGATTGTTCGAGCAATATGTACGTCAAGTCGGACGGATTCACGATTCATCGAATGCCCGTGGCGCGAAGCACGGACGGTGTGAGAGGGAAAATTGGTTTTAGGACTGGACGACATTGCTGGGAAGTGTGGTGGGAGGGTTCGCTTGGGACCGTGGCAGTTGTGGGCCTCGCTGGCAAAACTATGCCTGTTCAGTGTCAAGGCTACCTCGCCTTGATCGGCAATGATGATAACAGCTGGGGGTGGAATCTTGTAGACAATCATTTAATACACAATGGCGATATTCAGGCAAATTATCCACAGCTGAACAATGTTCCTGAGTACCAG
>Gas42
GCTGACGGCAATTACGAAGTGTCCTATAAGTCTAACTGTGTGATATACAGCAATGGCTACATTAACTGGATTCCACCGGCGATATACAAGAGTTCCTGCTCTATTGATGTCAGGTATTTTCCATTTGACGAACAAATGTGCGAAATGAAATTTGGTTCATGGACGTTCCGGGGAAATCAGCTATCATTCGGATTTTTCAAAAACATCATGAAACTTGACATAACGGATTACTTGAAGAGTGGCTCGTGGGATGTGATCGACTGTCCCGGCAGGATAGTCAATGTGACGGACGAAGCGACGGGAGAGTACCGGAACTTAATTATCTTTACTGTGCAAATACGCAGGAAGACTCTCTTCTATACAGTGAATCTAATCATCCCTTGTGTTCTAATATCTTTCGTCAGTGTTTGTGTGTTTGCTCTTCCAGCTGACGCCGGCGAGAAAATCACCCTCTGTATATCCATCCTGCTGTCCCTGGTTGTGTTTCTGTTGCTGATTTCTAAAATCCTCCCGCCATCTTTGACAATCCCTTTGATAGCCAAATACTTGCTGTTCACGTTCATTATGAATATCATTGCCATTCTATCGACCGTCATCATAATCAACAGAAACTACAGAACACCGCGCACCCACCACATGCCGGACTGGGTGCGGATTGTGTTTCTAAAACATCTCCCGAAATACTTGTTCATGAAGCGGCCAGACCACGACGAGCGCTGGCAGAAAAAGACGTTTGCTCCACCGCCGTCCTATCACACAACGCCTGAGACGAGACGAGTGAACATGAACATCCACGAAACGAACTTGTTGGAACTCACGGAAATCCACCACCCTCACTGTAAACTCGGTCCCAAGCTGGACCACTCCCGGTCAACAGACTCCGAGGGTGTGGAGAAGTCGTTCAAGATGACGCCGGAACTATACAGAGCGACTGAGGCAGTCCGATTCGTGTATCAGCATTTGAAAACTGAAGAAGAATATGATGAT
>Gas43
ATGGATAAATCTGCTCCACAGGGTGTAGCGGGTGCTCCAAACGAAGCTGCACTCCTGTCTTTAATGGAAAGAACTGGTTATTCAATGATACAACAGAATGGACAGCGTAAATACGGAGGCCCACCACCTGTATGGGAGGGTATAGCGCCCGTACGTGGATGTGAAATTTTCATTGGAAAAATTCCACGGGATTGTTACGAAGATGAGCTTGTACCCGTTTTTGAAAAAATTGGAAAGATCTATGAATTTCGTCTGATGATGGATTTTTCTGGATCTAATCGTGGTTATGCATTTTGCATGTACACTAACAAACAAGATGCTTCACGCGCAATTAAGGAGCTGAATAATTTTGAAATAAGGAAGGGACGTCTTCTTGGCGTATGCTCAAGTGTGGATAATTGCCGGTTATTTGTTGGTGGCATTCCAAAAGCAAAACAGCGTGAGGAAATATTAGCAGAGATGCATAAAGTGACCGATGGTGTAGTAGACGTGATTGTCTATCCATCGGCAGTAGACAAGACGAAGAACCGTGGCTTCGCTTTTGTGGAGTACGATTGTCACCGTGCGGCAGCAATGGCAAGAAGAAAATTAATTCCAGGAAGGATACAGCTATGGGGTCATCAGATTGCTGTCGATTGGGCCGAACCAGAACAAGATGTGGACGATGATACTATGTCAACT
>Gas44
ATGTCTGGCGTATTGGGGAGACGGAACGCAAGCGACACCGGAGTAGCCGTCAAATACACGCCGTGTGCCAAGGCCGAAAACACCGACGATGACGACATAGACGAGATTGCCATCGTCAACGACGATGACCAGCAGCTACAACAGCCACAGCAGCAGACGACGACGACGACGTGCGCTGTGTCGTCGAGCGCCGCGGAGGGAGACGTGGGTCACCTCGTGGAGCCCGTGGTCACGGCGAACGGTCCGCGTCACCTGCCCGGTCTGGAGATCTACCAGTCGCCATCAGACCGGACCAAGCTGATCGGGGAGCGACTCAGCTCCAGCGACAAGATCAGTTTATCGTCTCCAATCTACTCCAATAAAGTCGTGGAGCAGATCTCGAAATCGAGTTCCAAACACAGCCTGCTGGACCTGGTCAGCAGCAAGCTGGATATCGTGAAGAGCAGGAAGCGCTACTCCTTGGCCAACCAGTCTCTGATGAAGAAGCACCGGCCCAGCGAGGCGAACATCACGTCCAAGGGTCTGCGCAAACAGAGGCGGAAGGAGCTGGAGGAGAAGTTCGGCAAGAAGAGCATCCGCGGAGACCGCAACGAGACCCTGACGACCGTCACGGAGAGTTCCGAGCACGACGGCTGCAACTGGACGTTCGTGTTCGACCCGTCCGGCCGTCTGTGCTACTGGTGGTCGTCGTTCGTCAGTCTTGCCTTCCTCTACAACTTCTGGGTGATCATCTACAGGTTCGCCTTCCAGGAGATCAGCCGCGACAACATAGCCACCTGGTTCACGCTCGACTACCTGGCCGACCTCGTCTACGTGATGGACGTCGCCTTCCACTTCAGGACGGGCTACCTCCAGGACGGGGTCCTTCAAACGGACGGCACGAAGCTGCGGATACACTACATGAACTCCACCACCTTCTACATCGACTGCCTGTGCTTGCTTCCCCTCGACTTCATGTACCTGTCTATCGGGTTCTGCTCAATGCTCCGCTGCTTTCGGCTCGTCAAGGTCTACCGATTCTGGTCGTTCCAGGACCGAACGGAACGCCATACCAATTACCCGAATTTAGTGCGCACCATGACCCTCTTCCACTACCTTCTAGCATTGTTTCACTGGAATGCGTGTCTCTACTATATAGTTGCCACCCGTATGGAAAGGTCGCCAGATATCTGGAGATTTCCCAAGGATGAGGATAGAGTAGTGATTCAGTACCTGCACGCCCTCTATTGGAGTACTCTGACGCTGACCACGTTGGGAAATCCCCCACGACCAAAGACTGTTGGGGAATACCTGTTTGTCCTGTTCGAAATGGTGTTTGCGTTGATGCTGTTCGCAACGGTGCTTGGACACGTTGCAAACATCGTGACCAACATCAGCGCAGCAAGGAAGGAATTCCAA
>Gas45
ATGAGAGGCGAATCTCTTCTCCGTGACCAAGGGATGGTTTTCGCATTAACCTTAATGGTCTTAATCCTACTGCAGAATGTGTCTTCTGTGCGGAATAGCACTTCCGCTAAGATCGTGAACGCTGTGATTCCCGGGGAGATTATTCTTGGCGGTCTGTTCCCCGTCCACCAAAAGGGAGAAGGGGAGAAACCGTGCGGGAGCGTGAACTCTGACAGGGGGATAGAGCGGCTCGAGGCCATGCTGTTCACAATAGACCAAATCAATCGGAACAATACGATTCTTCCAGGAATCAAACTTGGTGCGTCTGTCTACGACACTTGCGCCAGGGCCACGTATGCCTTAGAACAGTCCTTGGAGTTCATCCGAGCCTCTTTCACGTCTCTCGACGCCTCCGAGTTCGTGTGCATGGACGGCTCGACGGCCAGGGCCAAGCACGAACCCACGGCCGTGGCGGGGGTCATAGGAGGATCCTACAGTACCGTGTCCATCCAGGTGGCTAATTTGCTTAGACTCTTTAAGCTGCCACAAGTCAGTTACGCGTCCACCAGTGCCGCTTTGAGTGACAAAACCAGGTTTGATTACTTCGTACGGACGGTACCCCCGGACACGCTACAGGCCAAGGCCTTGGTGGACATCGTGCAGGAGTTTAACTGGACGTATGTGTCTACCGTGGCGTCCGAAGGGGAGTACGGAGAGTCTGGGATAGATCAGTTTCGGCAGGAGGCCAGAGCGAGGAATATCTGCCTCGCAGCGACTGTCAAAATTCCTGGCAATTCTAATAATAAAACTTTTGATTACGTCGTTAACGAGTTGCTCCTGAAGACAAAGGCCAGTGTGGTAATAGTTTTCGTGAGGGTAGAACATGCTAAAGGATTACTGGACGCCGCCACCCGTAGGAATATAAGCGGCAGATTTGTGTGGATAGCCAGTGATGCCTGGGGTAGGAACCACAACCCTGTTAAAAACAACCATTTAGCTGCCCAAGGGGCGATAACTTTAGAACTACAGTCCACCCAGGTGGTTCCATTTGAAAAATATTTTGTGAACTTAAAACCACACACCAATATTAGAAACCCGTGGTTCAAAGAATATTGGACTGCAGTTCATAAATGCAAATGGCCCGAAGACGTTCCCATCCATGAATTAAACAGCGCCAAGTTATGCACTGGATATGAAATATTGAATCGAAAGATCTCCCAGCAGGAAGGCAAAGTTCAGTTTATTTACGACGCGGTGTATGCCATGGCACTGGCTCTGGACAAAATGCAGCGAACCTTATGCCCAGGCACGACTCGTCTCTGCCGCAAAATGTCCAAAATTGACGGTGATAAACTTTTTAAGGATTTCTTATCGAACGTATCTTTTGAA
>Gas46
ATGATGAAGTTCTGGCAGCGTTTGGTCATCCTGTGCAGTTCAGCATTTCTCATGCTGACTGTTGTCTACTTCTACAATGATAACCAGATCCACAGTCACGTCAGTCGAGCCCGGCTTCGTGAATCTCACCTGTGGCCTCTTATCTCTCAGTCGTTCTCCTTAGACCGCAGTGATGAGATGTGCCATTTCAAAATCACTGCAAACTCCCACCCGAACATTTCAACTTACGATCTCTACCAACAGACCAACTTCAATGTGAATCCCGATGGCTCGTACGAAATGCCGAGCCCACCACCCGACTATCCGAACAAGTCTGACTGGGATTTGGAACCGCTGACCGTCATAGTGGTCCCTCACTCCCACCAGGACCCAGGCTGGCTGAAGACAGTTGATGAATACTACATCGACCAGACCAAGCACATCCTCACCAACATGGTGAACAAACTGACGGAGTACCCCAACATGACATTCGTCATGGCAGAGACTGTGTTCTTCAGCATGTGGTGGAACGAGCTGGAGGATGCTGTGAAGGTTCACGTAAGAAGACTGGTACGCCGTGGACAGCTGGAGATCGTGATGGGCGGCTGGGTGATGCCTGATGAAGCCTCCACTCACTACACGTCCGTCATTGACCAGCTGGTGGAGGGCCATCAGTGGATGTGGGAGAACCTCGGGGTGAAGCCTCAGAACAGCTGGTCCATCGACCCATTCGGCTACTCGGGCACCATGCCCTACCTCTGGAAGAAGGCAGGAATGGATAACATGGTCATCCAGCGAGTTCATCAGTCCATAAAAGGATCACTGATTTCTCGACAAAGTTTAGAGTTCAATTGGCGACAAGCCTGGGATTCCAAAGGCACCACGGATATTCAGTGTCACATCATGCCATACATGCTGTACAACATTAAGTTCACGTGCGGACCAAACAAATATATCTGTTTATTGTTTGACTTCAGGAATATACCTCATGAATATTCAGAAAGCAGATCCAAAGCTATCACAAATGAAAATATAGAAAAGCAGGCAAAGTATCTTTATCAGCAATATAGAAAAAAGTCCTATCTGTATAAATACAACACAATATTGGTGCCACTGGGTGATGATTTCCGATATGATTATGAAATAGAATGGGATCAACAATACGAAAACTATGCCCTTTTGATGAACTATATGAATTCTAAAAAAGAGTGGAAAATACATGTAAAGTTTGGAACACTCAAAGAATACTTTAAATTAATGAGAAAAGAAAAATCTTTCAAGATGGCGCATGGTCACGACAAAGGTCTGCCGGTGCTGTCTGGTGACTTCTTTCCATACTCTGACCAGAACAGTGAGTACTGGAGTGGATACTTCACAACTCGCCCCTTTGATAAAAAGTTCTCTAGGGATGTACAGCAGCACATCCACGCGGCCGACATCTTGAATACTTTAGCCTTTGCCTACTTCAAGAAGTGGAACATGCACAACCAGAACCGTTTTTTCCGATACTCGTCCTTTTTGCAGAAGGCTCGTCGCAGCCACGGCTTGTTCCTTCACCACGATGCCATCACAGGAACGGCCAAGTCGTATGTTGTGATAGATTACGAAACACGTCTGGCACACGCGTACAATGATACTCAACACGTCATGGCAATGGCTATCCAGGCCCTGCTGTCGAAGGGCAAGGTTGAGTCTCCAGTGGTGTTCAAGCCAGAGACCGTGCGGCCTCGGTTCAACAAGCAGCCAGAGAAGCAAGTGATTGAAGTGAAAGAATCCGGAACAGTCGTCGTGTTCTTCAACCCGCTAGCACAGCACAGGCAGGAGGTGGTGCGTGTCATCACCAACACGGATCATATTGTCGTCAAGAACGACAGAAATAAGATAATTCCCTATCAGATAAACCCAGTGTGGGAAGACAAGACCACGGTCAGTGGGACTTCGTTTGAAATAGTCTTCATTGTCGAGTTGTCTCCCTTTGGAATTGCTCCTTATACGTTGATCCGGGTTGATTTTTTCGACTGGAATCAGGTATATCCAGCAAAGATTTCCATGTTCAACACAGATGAGCTGATTGTGGCCCCTGAAGCCCCGTTCTATCAAAATCGCCCAAAGAAGGAGAGTGTGGTGCCAGTAATCATAGAAAATGATAACTACAAGCTCATGTTTGAAACCAAGACGGGTAGCTTACAAGTAGTGGTAAACAAGCTGACTGGCAACAGAACCGACATAAATTTAGAAATCTTAGCCTACCACTCTCAAGGAAGTGGTGCCTATCTATTTTATCCTGCTGGTGAAGCAAAATCCATCTTTTACGACGACATTCCAGTCATCCGTGTCATAGAGGGACCCATCATGTCACAGGTTCAGGTGATTTTCCACCCGGTCCTCACCCATACAGTGACTGTGTACAATCACCCTCCACTGCAGGCAGCAGGCATCTTCATAACGAACAACCTCAACATGATAGCTTTCAGGGAGAAGGAAATCATCATGAGAATGAAGACCAGCATAAACAACAAAGACTCATCCTATTTCACCGATCAGAATGGATTCCAGCTCATTAAGAGAAAGACAAACAATAACTTGCGGATAGAGGCAAACTATTATCCAATGACTTCCATGGGTGTGTTGGAGGACGAAAAGCAGAGGCTGACTCTGCATTCTGGACAGTCACACGGTGTGGCTGGACTGAGGGCCGGCTGGTTTGAGGTGATGTTAGACAGACAGACGATATACGACGACAACCGAGGACTCTCTGAGAGTGTGGAGGACATCAAGCCAGTGACAAGCGACTTTGTCCTCATGCTGGAGGACCGGCAACAGAAAAACCACCAAAAGCATTTCCACTATGCACTTCCATCACTGCTCAGCATATCAGTTGGGGACTTCCTTCAGACACCTATCGTGGCGTACTTTAGCGTGTTGGACACAGAGGTATTCCACAACACTTTCAAACCGCTGAGTTCTGCTCTCTCCTGTGATACAACAGTGACCAGTTTCCGTAGTTTAGCCACTGCTAATTTGGTGTACAACGGGACAAGTCTGATTCTACACAGACGAGGGTACGATTGTGCTTTCCCTGTCAAAGGAGTTCAGTGCTCTGTGTCGGATAACTCCGTTTCATTAGGATCTTTGCTCAAAGATTTCCCTCCCCGTGCTATAAGGGAAACAACTCTTACTCATTTATATAAAAAGGGTGTGGTAGAGTTACTTTCTCCTTTAAAAATTTCTCCAATGGAACTAGCAGCATATCATATCCTGTGG
>Gas47
ATGCTATCACTTCATAACATCACCCATGCTGTAATGATAGCTGTCCTAGCAACGCTGGTTCGGAAATATCTTCAACTCAAGTTTCAGTATGAAGACCTCGAATTGGCAGTCCAATTATGTGGAAGTAGTGGTCCTGAGATGCTCGACAATGACCTTCACGATTCTGCAGATTTAGACAATGGTAAGGAGAGTCTGAGTGAGTCTGAGTTGAACCACATGGACCACAGGATTGACGAACCCTCAGGTTCTGTAGGTGATAAGGGTGTGCAACACTCCAGAGAGTCTTCTATAGCCAGCGTACTGAGTACATCAGTTTGGTGCTATGGTAAAAACAGATCTGAAAAATTCTGCCATTTCCACAACCTCTGTTATTTTAGTGAACACAAAGATTTCGTTTTTGTTCATGGAGAAGACAGTGTGATGGAAGGTCTTTATGAAGGGAACTTCAGCATGTTGGACCTTTCTTCTGTGGAAGGTCACAACAAGTTCTTCTTCTCCTTCGTGAATGTTCTGTCTGAACAGTTTCGGAATGTGACGGTTCAGTGGGTGAATGAAACCAGTCTGGTATTTTCCCGTTTTAAGCCAGACAACTTGATGCATGTACTTCATGATGACATTCTGCCTCTGCATCACACAGTCAAGTGGATCATGTTCCTGACGTGGCAGATGACATCTTCGCTTGATGTTCAGTTTGTTTTCATGGATGACTGGGAGGAAAGTGAGTTTGATAGTTTTTATGAAACACTAACTGAGCATCCACCTATTCATAAGCTGGATTTAGATAACGCTGGCCAAGTGGTGTGTTTCTCAAACAGCTTTGTCGGAATCAGTAAAACAACCACGTGGTATCAGTATGGATTTGTTGAACCCCAAGGACCAAAACTACATACTGAAGTTACCTCTAAGCATATCCACGACACTATACAACACCTACTGCAACATTTACCCAGTGAAGTAAATACTGATGATTATGGGCAGTATTTAGTTTTACTATCACGGAAGCAGAACAGACTGATTCTAAATGAAGGAGAATTGATCATTGCCATAGCTCGAGAGAGTAAAATGAAAGTGCTGTCCATCAGTTTTGAGACTCACACCATTCATGACATGATACACATTGCCCGTGGATCACGAGGAATCATTGGAATGCATGGATCCCTTATGTCTTTATCTTTATTCCTTCAGCCTGGCAGTATTATTATAGAGCTGTTTCCATTCGCTGTGAATCCATCAAATTATACTCCATACAGGTCTCTAGCGATGATTAAGGGCATGGATCTTGTATACAAAGCATGGGCAAACCCAATGAAAGAAAACACCATTGCACATCCCGAATATGTTCCCGAATTTGGTGGCATTCATCATTTACCGAAACTAGAACAAGACATAATAAAATCACAGACTGACGTCCCAACGCATTTGTGCTGCTCTGATCCGTCCTGGTTGTTTCATATCTACCAGGATACCATCGTGGCTGTCCAGGAGATTGCGGCCATCGTAAAGACTGCTATAGAAGAAAGTTCAAGCATCAGTAATTGGACTCCCTCGATGATGGACAAGGCTGGTCTGTTTCCTGGACCAGTTAACAATGCTGCATGCGAGAGAATTGTCAGTGAACGGAGGCTGACTTTGAAGTTAACATGGGAACAGCCGTGGAACGTTCCGTACATTAAATTTGATAGCTTGAACTATGAGGTGTGGTTGCAAAACGTCAATAAGGATGATGAAATTGTTTCATTTCTGTTATCGAACAAAACTACGCATATTTTATCAAGGTCGATTGAACCCGATTTTACCTACCATATTTGGGTTAGGTGTCTGATCGACGGACATGTCAATGGGGAATTTAGAAGTGTATTGGATTGT
>Gas48
TATTTGTACTGTGATGAAATCAAGCTTGGTGCGGATACGGTCCTGCCGACCCTGTATGCCGCCAAGAAGTACATAATTCCTCACTTGGCGAAAACATGCGTGCGCTACCTGGAGACGAGCCTGAGTGCCCGGAATGCCTGTGTGCTGCTCAGTCAAGGTCGTCTGTTTGAAGAGGTGGAGCTGATGCAGCGGTGCTGGGAGGTCATCGACGCACAAGCCGAAGAGGCATTCAAATCGGATGGATTCACCGACATTGATTACAAAACTCTCGAGACGATCCTCCGCCGAGAAACATTAAATTCCAGGGAGATCACGATTTTCAATGCTCTGTTGAGATGGGCCGAAACGGAGTGTCCACGACAGGATCTGGAGCCGACGCCAGAAAACAAACGTTCTGTGATCAGCGACTGTCTGTTCCTCATTCGCATGTCCTCGATGACTCTGGAGGAATTCGCCGACGGACCTGCGCAGTCTGGGATCCTTACTCTGAATGAAACGACCGACCTCTTCCTGTACTTCACCGCCCAGAACAAACCAGAGCTCAAGTTCAGTAACACAACTAGAAAAGGCCTCGCTCAGTACCGTGTGCATCGATTTCAGTCTTCCGCCTACCGCAGCAATCAGTGGAGGTACCGCGGTCGCTGTGACAGTATTCAGTTTTCTGTCGACAAAAGGATTTTCATTGCTGGGCTCGGCCTGTATGGTTCCAGCAACGGGGCTTCCGAATACACGGTTCGAATAGAGCTCAAGAAGAACGGGATGATCCTTGGACAGAATCTCACAAAATTCAAGTCTGATGGCTCAAGTAATACTTTCCCGGTGATGTTCGATACCCCAATTCAGGTAGAAGCCGACATGTTCTATACTGCCAGTGCCGTCCTCGATGGCAGCGAGTTGAGTTATTTTGGACAAGAAGGAATGGCGGAGATACAATGCGGCAAAGTCACTTTTCAGTTTCAGTGCTCGTCTGACAGCACAAATGGAACTGGAGTGCAGGGTGGGCAGATTCCTGAACTGATTTACTACTGC
>Gas49
ATGGGCATTACTGATTTCCAGGATTTCCTGGAAAATAACTGTTCAAGCGCATGTGTATCTGTAGACTTGCTAAAAATTGCACGAGGGTTTGTTCCAAAAAGGCGTGTCCGCTACAGCGGTTCGGGCCGATTTTGTTTAGTTGTAGATGCAGAAAGTTGTTTAGATAGATTATACGGAGGTTTCTTTTCGGATTGGGTCTGCGGTGGGCAATGGAACCGTATGACTGCGTTTCTTACCAGCCTAATTCAGGCCTGTCACAATGCAAACATGGAGCTTGTCATTTTCTTCAATGGTTGCCTGGAAAGCCAGAAACTGCCAGACTGGCTTGCAGAGCAGATGAACCAGAAAGAAAAGGTGCGATCAGTTTTGCGACACATAAGCAACAAAGGCACACCTCCACCAAAAGTATGGTGGTCCCACCCAGTATTTTTGACGGGAGCCTTGAAAATGGCTCTAAGACACTTGGGGGTATCAGTCGCATGTTCTATGGATGATCATCACCAAGAAGTAATCGGCTTCTGCCGTGAGCACAATCTGCAGGGCATCATTGCCCAAGAATCTGTATATACCATATTTGACCCACCTCGTTACTTTTCGTCAAATAACCTGAAGCTGACCTACAAAGGTTCGCTCGAGACCAAAGAATACATCATGGATGAAATTGCCAAATGCCTCAACCTGAATCCAAATAGATTCTGCATTTTTGCAGCACTATTG
>Gas50
ATGGCGACTCTGACAGAGGGAGTTCGACTAATACAATCAAAATATGAGGGTTCTTCTAAACGAATGGTTTGTGCAACATTTTTTGCATGTATCGGTGCTTTGTCCTTTGGATATACCATCGGATACAGCTCGCCTGCAATACCAAGCATGCTGAAGGCACGAGTTTTGGAAGAAAAGGACGTTGGTTGGTTTGGATCTTTGATGACAATCGGTGCATTGGCAGGGGGTCCCTTTGGAGGATGGTGTATTGAAAAGTTCGGAAGGAGGAAATCCATCCTACTGTCGTCACTGCCATTTATTTTTGGTTGGTTAGCTATTGTGTATGCTACAGACTCCAAGTTGCTGTTTCAAGGCCGCTTTGCTACTGGGTTTGCTAGTGGCATGGTAACTGTCTGCATTCCAATTTATCTGGCAGAAATCTCGACAAAGTCAATGCGTGGAGTTTTAGGCTCATGTATGCAGCTGTGTATTACTGTTGGAATATTTTGGGTTTATACAGCAGGCCTTAAATTGGAATGGCAAAGTATGGCATCCGTAGCCATTATTCCTGCAGTTCTTCAGTTTGTTGCAGTATACTTCTTACCAGAAACTCCACAGTGGCTGCTATCAAAAGGTAGAAAAGCTGATGCTCTTAAAGCACTGAAAGCAATACGCGATCCACACCAGGACGTACAAGAAGAATGCAGAGACATTGATGAAGGCTTTGATCATAATGAAGAATTCTCATGGAGCGAATTTCGCAAATCTGAATTGATGCAACCTCTTATTATTTGCTCTGCAGTTCTGGCATTTCAACAGTTCAGTGGCATTAATGCAGTCATGTTTTATACGGTGTCCATCTTTCAAACTGCAATTCCTAACCACGCTCACATTGCAACTGTTATTATAGGTGGTGTTCAAGTTGTAGCGACAGTAGTTGCCTGTTTCTTGATGGACAGAGCTGGCAGGCGAAAGCTGTTGATTGGGGCAGGAATTGTTATGACAATAACACTTCTGTTGTTTGGACAGTATTATAGACTTCTTGCTTCTGAATCTCTCACTAGTTCCCTGAAAACATGGTTCCCAGTGATCTGTCTTACATTTTACATGATTGGTTTTTCTTTGGGTTGGGGACCGATTCCAATGCTTTTAATGTCAGAAATTTTTCCATCCCGTGCCAGGGGTGCTGCGAGTGCCATTGCAATGTTTGTAAGTTGGCTTACGTCCTTTTTTGTTACAAATGAGTTTATGACAATGCAAAATATGTTTGGTGCATCGGGCACTTTCAATATGTTTGGTTTTAGCTGTTTGCTTTCTGTAATATTTGTGTGGCGTTACGTTCCCGAAACTAAAGGCAAATCATTGGAGGATATAGAACTCTATTTCCTTGGCAAAAGCATAATTAAAGTT
>Gas51
TACGGCCACGTGGCTCCCAAGACCGATGAAGGAAGGATTGTCACTATAGCATATGCAGTTCTTGGAATTCCATTGACACTATTGTGCTTAACCAACATCGGTGACGTGATGGCGACGGGCTTTCGGTTACTGTATGGTAAAATCTGCTGTGGTGTGTGCTGCCGACTGTTCGGCCCCAGTCGCAGGCATCGCATCCCGGACATAGAGAAGGGAATCGGCGCTCAGGTGCTGACGTCGGAAGAGGAGGAGGCCGACAAGCCAAAGGAGGTGATTCGTGTGCCGACGTCGTTGTGCCTGCTGCTCATCGCGGGCTATATCTTCGCCGGCGCCATGTTGTTTTCCCTGTGGGAAAAGTGGGACTACTTGACAGGCTCGTACTTTTGTTTCATCACATTAAGTACGATCGGCTTCGGGGATATCGTGCCGGGGACGGACCTGAACGCTTGGGCGCAGGAGGAGAAACTCGTGCTGTGCGCCATGTACCTCGTGTTCGGGCTTTCCCTGATCGCCATGTGCTTCAACCTCGTGCAGGAGGACGTCAAGGCCAAGTGCAGGTGGCTCGGTACAAAGATCGGAATCATCGATAAACCGCAGTCATCGGTG
>Gas52
AAAATTCGCGACTACGACACTAAAAAGATGCAGATCGGCGACGTCAGTTCGTCTCAGACACGGGTCCGGCCCCTGGAGCAGGACGAGTCAATGCATATAAACGAGCTGGTGGGAGCGTACCGCCAGTCCCTGGAGATCTCCATCGAGTCGGACATCTCCCGCGAGGATCCGTCCATGACCGACCTGGTCAACATCGCCGAGGTGAGCGTGCGCCGCGTCATCGACATGTCCAAGAAGATCAAGGCTTTCAAGGCCCTGTCGCAGCCCGACCAGATCAATCTACTCAAGGGGGGCAGCATCGAGCTGCTCATCATCCGGTCGGTGATAACGTTCGACCGCGAGAAGGGCCACTTCCTAGACCCCTACGACAAGGAGAAGTATGCGATGACAGAGGAGCAGCTGAAGATGGGTGAAGGAGGCGGACTGTTTGAGGAGCACATGAAGTTTGTGAAGTCGCTAGCCGTCGACCTCCAGGCCGACGAGACCGTCCTCATCCTGCTGCTGGTGATCGCGCTGTTCTCACCCGACCGCCCCAGCATCACCGACAAGCTGTACGTGGCCCGGGAGCAGGACAAGTATGCCCTGCTGCTACAGCGCTATCTCGAGTCCAAGTACCCCGCTCACTTCGTCCGCTGCCTCTACCCGAAACTGCTCATGAAGCTGACGGACATTCGCAACCTCAACGAGGAACACTCGCAGGTCCTGCTGAAGGTGAACCCCGAGGGTATCCAGCCCCTCATGAAGGAGGTTCTTGATCAAAACCTCTGCAAG
>Gas53
ATGGCGGATGGACCAGGGGCATCACTGGAGATCGAGCTATTGATACTGAGCACGGCGCCCCCTGTCGACTTGATATCGATGAACGTGACGCAGGGCAACACCTCCACGATGGACCTGAAGATGATGGAGTTCGAGCGACTCGTGCGGATCATAGTTCCGACCATCTTCGGCGTGATCTTCCTCCTGGGCCTGATCGGGAACCTGATGGTCATTCTGGTGGTGGCGTCCGACAAGAAGATGCGCAACACAACCAACATCCTCATCCTCAGCCTCGCCACCGCCGACCTCATGTTCATCGTGTTCTGCGTGCCCTTCACCGCCACCGGCTACGCCCTGCCCATCTGGCCGTTCGGCAGCGAATGGTGCAAGATCAACCAGTACATGACCTACGTCTGCGCCTACGCCAGCGTCTACACGCTGGTTCTCATGTCCCTGGACCGCTACCTGGCCGTGGTTCACGCGATCCGCTCCATGCACATCCGGAACGAGAAGAACACGTGGATGGCCGTGTTTCTTACGTGGGGGGTGATTCTCCTGGGCAACATCCCGATCCTGTTCCAGTACGACTACTTCCCATACGAGCACAACGGCGAGAACCGCTCGGCGTGTCTGAACGTGGCCAGTTTTCGAGACACCAATGTCGGACGGATTTTCTATTCCTGCTTCTTCGTGTTCGGCTACGCACTTCCGCTAGGCGTCGTTTGCCTGATGTACGGTCTCATGTTAAAGCGACTACTGTACGGCGTGGTGCCCGGGGGAGGGAACCAGTCTGCAGACAGTATTCGCGCCAAAAAGCGAGTCACCCGGATGGTGATCATAGTCGTCGTCATGTTCGCCGTCTGCTGGCTGCCAATTCAAATAATTTTAGTCGTTCAGACATTCGGATTCTACCCAACGGAAGTTTCCTACATCGGTTTACAGATGGCGTCAAACTGTGTAGCGTACATGAATAGCTGCGTTAACCCGTTCCTTTATGCTTTTCTGTCGGAGAACTTTAGAAGAAGCTTTCGTAAATTTATCTGTTGTTTTTCTCTGCCAAGGAAAATGGATTATGAGAGGACAAATATTCGTGACAAAGACACGAGAAGCACGTGCATGACACGTACAACGCTTAATCACGTC
>Gas54
ATGATGAACTTGGAGATTCCAGACGGTCTAGGAGACCTGCTGAGGGACTTCACGGTGGCCGTGCTGCGCGAGAGACCCGGAGATCTCTACGACTTCGCCGTCGAGTACTTCACCAAGACGCGGGAGCGGAAGAGACCGAAGGAGATCCCGATGTACATCATCGTGGAAGACGACGAAGACGCCGCCGAGCCGGACAAGACGGCGTTCAAACCGCGCAACAACCGAGGCAGGTACGCCAGACGACAGTCCGTCTCCGCCGAGCGGTATGACCCGGAAGAAGACGATAGCGACGAGGACAAGGTCACGTTCGCCAAGACCGACGACCAGAGAGAGAGGCTGTTGGAAGCTGTTGGCGGGATTCTTCTTTTCAGGAGTCTGGATGTGGAGCAGATGCAGGAGGTGATAGATGCCATGTTCGAACGCGTCGTGTGTCCCGGAGAAATGGTCATCAAACAAGGGGAGGACGGAGATAACTTCTACGTTATCGACAAAGGCGTGTACGACGTGCTGGTCGACATCAAAGGAGAGCAGAAGAAAGTCCACCAGTTCGAGAACAGAGGCAGTTTCGGCGAGCTCGCCTTGATGTACAATATGCCTCGCTCCGCCACGGTGGTCGCCGTCTCGGAGGGAACCCTCTGGGCCATGGACAGAAAGTCCTTCAGAAGGATCGTTCTGAAAAGTGCCTTCAGGAAAAGGAAGAAATACGAGAAGCTTCTGGAGTCGGTGACGATTCTGCAGTGTCTGGACGGATACGAGAGGATGAGGCTGGCCGACGCTCTGGTCACGAGGGTGTTCGACGACGGGGAGGCCATCATCGAACAGGGCGACGACGCCGACGGGATGTACTTCGTCGAGGACGGACATATACGCGTCACCATCAACGGCGAAGACGACCACGAGCAAGAAATAGCCACGCGGTCAACGGGGACGTATTTCGGGGAACTAGCTCTTATAGAAAATAAGCCCAGAACAGCGAACGTGTACGCTGTGGGCAAAGTCAAATCGGCGTTTCTAGATCGAGGCTGTTTCGAAAGACTTCTTGGATCCTGTGTGGACATCATGAAAAGGAACAGCCAGCTATATACTATGTATGTCGCAAAA
>Gas55
ATGGGAACTGTGTTGTCATTCTCGCCACGACCAAGAAAACCTCTTTATGAAGACATCAACTTGAATAATTTCAACTACGAAGTGCTGAATAATGCCAAGAACAGCCAGAAGGACAAGAACTTCAAACGACATTCTATATTCCTCAGTGCTTTGAGTTGGAAGAAATTTACGGTCAACACCAAAAAGAAAGAGAAAAATTTGATCAAGGTTTCGAACAGTGTGTATCTGGGAGGAAAGTTTGAGAAAATCGACAATAATTTTAATGTCGAGAATGTGAATCTTAACAACAACATTCAGAAATCCATCTCCTGTTATAACCTGAAAACCGGACAAGAAGACCCGATTCTGAACAAGACAAAAGTGGTCAAGAAGGTCGACAAATGTGCCAGTCCCAAAAGAACTGTCATCCAAGCTTCAACATCAGAACTGTTGAAATGTCTTGGAGAATACCTCAAAAAGAAGTGCAAGAGATTAAAGCATTTCGAGGGCAGTGACCTGATCATATGGTTGCGGTCTGTGGACCGGTCGCTTCTGTTGCAGGGTTGGCAGGACATTGCGTTCATCAACCCCGCCAACGTGGTGTTTGTCTTTCTCTTGGTACGAGAGATCGTGTCCAGCGACGTGGAGTCGGAACACGACCTACAGGCAGCGGTCCTCACCTGTCTGTACCTGTCCTACTCTTACATGGGTAACGAAATCAGCTACCCCCTCAAACCGTTTCTGGTGGAGGAGGACAAGGAGCGGTTCTGGGACCGCACCATACTCATTGTGAAGAAGTTGAGTGCAGGGATGTTGAAAATTAACCGCGATCCAGGATTTTTTACCGAAATATTTACCGAACTGAAGAGCTATTCGCCCTGTGTG
>Gas56
ATGGGGTCTGAATTTAATCCCGACATGATTAAGGTCCTCAAGAAAAAGGTATTCAGTGCAGCGCGGGAGGGCATGGCGATCAGTATATTTGCGATGTTGTGGAACCTTGATCGTTGTGTGATCAAAGAAGTGCTTGATTACCAGACGGAGGAGGACGGGCAGACGACAACTCCCCTCATTATTGCAGCACGCAATGGCGAAGAGAAAGTTATCCAGGTTCTGCTCAGTAACTTCAGTGTGGACATCGAGCAGACGGGAACGGTCAAATTTGATGGATACGTCATTGAGGGTGCCACCGCCCTCTGGTGTGCGTCTGGAGCAGGCCACTTCAATGTGGTTAAGTGTCTAATAGAGCATGGAGCAGACGTCAACCACCCAACGCTGACAAACTCGACACCACTCCGTGCTGCTTGTTTTGACGGTCGACTTGACATTGTGCGTTACCTCGTAGAACACAAGTCCGATTTGACAATTGCAAACAAGTATAACAACACCTGTCTCATGATTAGCTGTTACAAAGGGCACCGTGATGTGGTCGCCTATTTGCTGGAGAAAGGGGCCAGTCCGGACTGCAGAGCCCACTGTGGCGCAACGGCACTTCACTTCTCCGCAGAATGTGGTCATTTAAGCATAGTGCGACTGCTTGTTAAGTTTGGAGCATCAATGCCAAAGAATGATCACTTCATGACTCCTCTGATAGTCGCAGCTGAGTGCGGAAAAGCAGATGTCGTTGAATATATATGTTCGCTTAATGAGTGTTCGAAGGTAGACAAAATAAATGCACTGGAGCTGCTTGGGGCTACGTTTGCAAATGACAAAGAAAATTATGACATTAACAGAGCTTATTACTATTTGAAAAAGGGCATGGAGGAGAGATTTAAGAACAGCAAACATGTTGTGCACAAACAGTATTACCCACCAGTTCCTGCTTACGGAAACAGAAGAGAATCTCAGTCTCTTGCTGAGCTTGAACTCTTGGAGAAGGACAACAATGCTCTCCACATGGAGTCCTTGGCAATCCGGGAGCGAATTCTTGGTCCGGATACTCCAGAAGTTCCACATCCTGTAATATTCCGAGGCGCCGTGTTTGCCGACAGTGCACGGTTTGAAAGGTGCATTAGTCTGTGGATGCATGCCATGAAACTGCGTCAGAGAAATAACCGAACTATATCTAAAGATCTTTTAAGATTCTCCCAGGTCTTCTCGCAGATGGTTCACCTTGGGGTTAAGTTGCAGTTTTTACACGTAGAAAATGTATTTGAACATGCCGTTGTTGAACTTGAAAGAGATCGGGAAAGAATTGCACTTGATGAGGAGGATAAGGATGCTTTAAATGAAACATACCAGGCAAATATCCATACTTGTCTCTACTTGCTTGTGATTGCGTTAAGAATTGAAAAGAACAAAGAGGAGGTACTCCAGCTGAACAAACTAATGTACAAATTTCTCCAGATAAAACCAGTGTTGAAGAATGGATACTCTCCTCTTCACATGGTGTGTGACGGTGCTACGTTGGTTGATGACTTCCATGTCAATGATGTTGTGTCGTTTCCTTGCGCATCACTAGCTGTCGCTCTTGTCAAGTGTGGGGCAGACATTAACTTCAGGGACACTCATGGCAATATTCCTCTGCATGTAATTGTTCGCTACACAAATCCTATAAATGGCTTTGACACACTGCATCAAATCATTCTGTCTCTAATCATGGCAGGCTCTCACCTGGACATCCGGAACTATGAACGGAAGGTGCCAGTTCAGTGTTGTACGACAGGTGTGGCCGAAGTGATTCTTCGTCAACATTCGCACATTTCCCTCAAGTGCATTGCCGCACGCTGCATTAGAGACAATAACATTCAGTACAGATCTTTGTTACCAATGTTTCTGGAAGAATTTATCCACCTCCAT
>Gas57
ATGACTGGACTGGTCACAGAAATGATCAGAATGCCACGGATACTGCTTCTGCTTTTCAGTCTGTCTGTGATCACCATGATGTTTGTGGCAAAATTCGGTCTCAACATTGACCGCCATCTGTACCACTCCAATAATGGCTTCCCAGTGTACAAGGACCACACAGACAGCAAGACGGCTCGAGGCATCCTCAAAGAAAGGGAGATCATTCACAGACAGGAAGTGGATAACCTGAAGTTGAAAATCCAGTATTTGGAAAGTGAACTCTTCGTTGCTAAGGAGCATTTTAGGAATCTTAGTAACAAGGTGGAGAACGAGGTCAGTTCTAAAGAAGATACTGAAGGAAAGAATATGCTCCTGGAAGGCAAGCCACAAGATTACGAAAAATACTTTCAGGACAAAATCCTTTCTGCCGAAATCACACGAGGATTGCCACTGAAAACTGAATATGATGTTGTCGCCTTTAACCGGTTTACACTAAACCGAGTTTATCTGGTTGATCCTGGTCTGGGTAAACGAGTCATCGAGAAACCGATAGGATATAAGAAGAAGGATTTGTTCGAGATTGTCGCATTCGCGGTCGACCAGCTGAACCAGAACCGGTCCACATCTTCAACTCAGTATGGATTGGAAGACTTCCTAGAGGGGTTGTATCGACATCAGCCTACCACAGGCTGCCATTACGAATTATACTTCAGAAGTAGAGAGGTGTCCGCTGGGAATACTTACACGAAGGTCATCATGCTGCGGCCGTATGGTCCCCCGATGCTGGTCATCAACCACCAAATAAACACCATCCAGGAGTGGATCAATCTGATCCTGCCTCTTTCAGGTCGGGTGGACACATTCAGACTCTTCATTCAGAGATTCATCAACGTGTGCATCAAACAAGACAAACGCATCTTTCTCACCGTCGTGTATTTCGGGAAGGAAGGACTCAAAGAGGTCAAGGATTTAATGTCTCAGACTGCGAGGATGTACAAGTTCAAACACATGAAATTGGTGACCTTGAAGGAAACCTTCACTAGAGGTCGCGGACTTCAGATTGGTGCTCTCAACTGGAAAGGTGGAGATGTACTGCTGTTTTTATGTGACGTCGATATTATTTTCAATAACGAATTCTTGGAGCGTTGTCGACTGAACACCGAGAGGGGCAAACGAGTCTACTACCCGATCGTCTTCAGTCTGTACAACCCCAATGTTGTTTATTCCTTGCATGACATGGAGATACCTTCTCTGAGAGACCAGCTAGTCATATCAAAAGACACCGGCTTCTGGCGGGACTTTGGTTACGGGATGACCTGCCAGTATCGGTCGGATTTCTTGACAATCAAAGGCTTTGATGAGCAGATAACGGGATGGGGTGGCGAGGACGTGTTTTTGTACCAGAAGTATGTTCGCAGTGACTATCTGGTGATCAGGGCGACCGATCCAGGTATTTTTCACATGTGGCACGAGAAGTACTGCGACCCGAATCTCAGTACGGATCAGTACCGGAGCTGCATCCGGTCCAAAGCACTGAACGAGGCATCGCACGCCCAGCTTGGACTGCTGGCATTCAAGGATGAGGTTGATGTTCACAGGGGATTTGAACACAACAGACAGCTGGGTGGCGAT
>Gas58
GCAGCTGGTTTCATGGAGACAACGATGACCTGCAATGGTCTGGTGTTCAAGGACTGCAGCCTGACCTTCTGCACGAGCCGCCAGGGCATCATCAACATCAACAAGTCGGGCCCGCTCTTCAGCTTCCGCCGCAAGAGCAAGTTCACCAAGATGGCGCAGCACTTCGAGTACAACCACATCCCCGCCCACCTGTCATCGATCCAGAACTTCCACGTGAAAAGCGTGCTCTGCTACAAGGATCATGCCGTCATCCTGCATCTGGTGAGAAACATGATGACCCAGTTCGGAATCATCGACATCGAGGCCAACAAGTTCATCGGGATCTTCGGCAAGCAGTCGGTGGAGTTTGTGAATGAGGCCCTGCGCGGGGAGATCAGCCCCGATGGCACCATGTGCATGATCAGCATCCCGTCGCTCAAGACCGAGGGCAACGCGTTTGTCTTTCAGGTGTACTCCCTCGAGAAGTGGAACCTCGTCTACGAGATCAGTCCGCCGTACTCACATTCCCGGTTCGCGTTTGACCCACGGTTCTGCGCATCGCGATTCGCTGCCACGAGCTTCGTCAGAGGGGAGGACAACAGCTTGAGTCTGGTGAAGACCGGGAGTTGGGACGTCATGACGACCAACACGCGTCTGGACGACCTTCACACCACCCTCGATACGAATCTTAAAGAGCTGAAGTTCTCCCGGGATGGACAGCTCATCTTTGCCATGATGGTAACGAGTGGCTGCCACTGTCGGGAGAAGAAAGCCCGGCGGTTCCAGCCACTGGACATCAGCATCTACATCTGCCATGGCGATACTGCTGAGACAGTGCACTGCATTCAGTATCATCGTTACACTTGTGGCCTTCACTCTTGCCCCGTCAACTACATGCCCGTGTTCTCCCACTGTGGCACGCGCATGGCCGTTGTTCTCAATGACACAGAGACCACCATCGATCACGTGCAGGTTTATAAACTTCCAAACAGAGGCACACTGCAGAACCGGTGTCGGATTCGCATTCTGCAGCAGTTTCCATCGGACGTCATCTCGCACCTGCCCCTGCCTCCAAGACTGATAAAGTATCTCAAGTTTAAACCTGATTTTGTG
>Gas59
ATGATCATCACATACATCCTGTTCTCTGCCCTGGCAGTGTTGTGCCTTATTCTCCAATATTGGGCACAGAGAACCAGGAAAGATGCATCGGTGGGCAACAATCCACAATTTATTAAATTTCAGCGGGGATATTTTGCCGTCTACTTGGTTGCCATGTTTGCAGACTGGCTGCAGGGCCCGTATTTATACAAGCTGTATAGCTATTATGGATTTCAAGAGGAGCAGATAGCCGTCCTCTACGTTTTCGGATTTGCCTCCACTGTCATCCTAGGAACGTGGACTCCCATTGCGGCAGATCAGTTCGGGAGGAAGAAATTGTGTTTGATTTTCACTGTTACGTATTCTGTTTCGTGTCTGTTGAAGTTGTCGAGGAGTTACGGAGTTCTCATCATAGGAAGGCTTTTGGGAGGCGTGGCAACATCGGTTCTCTTCTCAGCGTTTGAGGCGTGGTATATCCACGAACATATTGAGACGCACGACTTTCCAAAAGAATGGATCTCGGTCACGTTTACCAAAGCGTCCATGTGGAATGGGGTTTTAGCCGTGCTGGCCGGTGCCACTACGAATGTGGTGTCGGAATGGTTCGGGATGGGTCCAGTTGCTCCGTATATGCTCGCCGTTCCTTTTCTCATTTTTGTGGGAATCGTTATATCCACTCATTGGAATGAAAATTACAGCGGACATAAAATCCGCTTCAGAAAAGAATGCTTTGAGGGACTGAAAAACATTGTGCAGAGTGAAAAGATTTTCATGATTGGTGCTATCGAAGCTTTGTACGAAAGCGTTATTTATATTATAATTTTTCTGTGGACGCCGATTTTAGACTCGGGCGAGCCATCTTTGGGAATAATTTTCTCAAGCTTCATGGTGTGCATTCTAATTGGCCAAGCCACATACCACATCCTGACTTCTCACAATATTTCCATAATGGTTTTGCTGATGTCATCAACAATTATTGCCATGTCATCAAATCTTGTGTGTGTGTTCTCAAATCATCCCAGCAGCAGGAACATGACTGTTACTTACATAGCTTTGCTCTGTTTCGAGTTTGCCGTTGGGTTGTATTTTCCCGCCATGGGCTGCCTGCGGTCACATATCATTCCTGACACTCACCGCTACAGCATAATGAACTGGTTCCGTGTTCCCATCAACCTGATCACGTGCGTAGTGTTGATGCTGCTGCATGAAGACGTGTTCCAGCATGGAAACCGGATGATCTTTGTCATCTGTGTTGTGCTGCTCTTCCTCGGCTTGTTGTGTGGACTGCGCTTCGTCAAGTTATCGAAGGATGATGATGAACTGAAACAGACTCTGGTGACAGAGGCGGAACACGTCCACAATATATTC
>Gas60
ATGAAGCGCTCCGTCTCCATAGTAGATAGCATGCCCATGGCCCCGGCTCCTTACGGAAAAAAAGGGCGTCGGTTCTCCTGCCCGCCAGCCTGTACAACAGACAACGCAATCCTCATCAAGAGACCGCCCTACACGCAAATAGCTTTTGATGAAGTACACTTCAAAAGTGAAACGTCAGGCCGAACTCTGTGTGAGAAGATAAGGGGGAAACTCTATTGTTCGAAGAAACGTTTGTGGAAGACCGCTTGTACATATATACCGATCATAAAAGTTTTGCGCTACTACAACTTGAAGACGAATTTGCTGATAGACATCCTTGCTGGACTAACTGTCGGAATACTTCACATCCCACAAGCCTTGGCGTTTGGTCAGCTCACTTCTGTGAAGATCGAAAACGGTTTGTTCACGTCACTGTGGCCTGTGCTGCTATATGTGTTTTTTGGAACCTCTGCACACGTATCGATGGGAACAAGCGCCGTTATATGTATTCTCACTGCTAGTGTCGTGGATCGGCAGGGCGCGGATTATGTCGCGAACAACCCCCATTTGCTTAATTATACAATCAACGGAACTCACGTACCGCTGGACGACGTCCCGGAATACCTCGACTTCAAGGAAGGGATTGCCATGACTGTCACCTTGACAACCGGGCTGATGATGGTCCTCATGGGTATCCTCAAACTGGGATTCATCACTGCATACCTTTCCGAATCGTTCTTTGCCGCTTTCACATCTGGCGCAGCTATTCATATTGCGACAAGTCAGGTTCCTGCTATGTTAGGCATTTCCGTTCAAAGACATTCTGGTGTGTTCAAGATTGTAAAGAACTATATGGAGATATTCGGAGTGATATCTGAAGTGAACGTCGCTGCTATTGTCTGCGCTTTGATTACCTGCATTGTGATCTTCTTGGTAAAGGAGTGCATTAATGAACGGTTCAAACACAAGCTTTTTGTACCCCTGCCCATTGAACTCTTCGTTGTTATAGCAGGTACTGTAATAGCATACTTTGCCGATCTTGGAGGAAACTTTGGCATATCAGTGGTTGGTGAGATTCCGAATACCATTCCACCACCGACAATCCCTCCACTGAACACAGTTCCAAGTTTGATTGTTGACAGTTTCATCATTGCCATTCTCATATTTGCCAACACAATAGCGATGGCAAAAATCTGTGCCAAAAAGCACAACTATGAAGTGGATGACAGCCAGGAATTTATAGCATATGGTATGTGCAACTTCGTTAGTTCCTTCTTTCGATGTTTCCCTTCGAGTGTGGCACCACCTAGATCCATGGTTTCTAGTGCGATGAACACAAAATCAACTTTAAATGGAATATTCACAACCATGCTCATGCTTCTCCTTATAATGGTTATCAGTGTTCTTTTCACTCAACTTCCAAAATCAATTCTAGCAGCCATCATTTTTATATCACTGAAAGGACTTTTCATCCAGATTGGTGACGGAAAGAAATTTTGGCACATCAACAAATTTGATTTCGTTATCTGGTTATTTACCATTCTTAGTGTTGTTTTCTTGGACATCGATTTCGGACTTGGAATTGGCGTGTGTGTTTCGCTTATTACGGTCGTATTCCAGACACAGTTTGCACGAGGATACAGAATCGGCAGAACAATGAAGGACAGCGCACTGGTAGAACACAAACGATATCAAGATTCTGTGGAAATTTCAGGAATAAAAATTTTCCGTTTCCAGTCTTCACTGTATTTCGCAAATGCAGAGATTTTCAGAAATCGTCTCTACAGAAGCACAGTGAACCCACGGAAACTTCTGAAGCTTCTGAAAAAGAACGAAGTCCGATTAGCCCGGCTGGCCAAGCAGAAGGAAAAACTGGGAGATAACCGCGAATCTTACACTAAAACAAATGGCGTTGAAAACGACGGTCTGAAACTGAGTGAGTCTGAGAACAACCTCGTCCGGATGAACAGCAACGATTCAGCTGCCAGTCTGTCGACACCTAGAGGCTCCATAAGCAGCATAGAGTGTCCCGCGTTCTCCCTGTCGGACACGAAAACCACTGACGGTTACACTCTGAAGCAAAACGCTTTCGGCTCCTCCAACCAGAGCATAGTGTCTCGACATATGAGCATCGACTCGAGCACGACCTTGAGGTCAGATGACGAGGAGGATCCGGAAGATGGGGAGGAGATTGTCACAGACGAAAAGCTGAAGAAGCTGCGCAGGACACATCACGTGATCATCGACTGCTCTGTCATTAACTACCTGGACGCGTCCGGCGCCAACGTGCTGAGTCATATCTTCACCGAGTATGGCCACGTGAACATCAAGGTCTTCTTAGCTGGATGCTCCTACGACATGAGACGTGCGATGAAGCACGCTGGCTGCTTTGACAAAATACCACAAGATAATATTTTCCTCGACGTGTATGACGCATTATCCGTGGCTAAGATTCAACACATCCTGCCTCTTTTGCCCGACCTAGACGATTTCTCAGACGAAGAGGCAGCAGAAGATTCCTATGTCACGAAAATG
>Gas61
AAAGATGACCGTGACAAGCGATCCAACTCCCCCGACCACGTGGACTCCGCCTCGACTGTGAGCGCTGCGTGCACGATGTCGGTGTCGTTCCCATCGTCATGCTACCGGCCGAAGCCGCAGATCACGGAGAAGCCTGCGGACGGCAGCATGCACTTCACAATCATGAAGCACCCGAAGGAGGCACTTGACACAATGAAGACGCTGCAGCGCGCCCACAAGTTGTGCGACGTGACGCTGGTGGTGGGGGAGGACGAGATCCCCGCCCACAAGATTGTGTTGGCGGCCTCCAGCCCCTACTTCAAGGCCATGTTCACGGGGGGCATGCGCGAGGAGGAGATGGCGTCCATCCCGCTGCACGGCATCTCACCCTGCACGCTCCACATCCTCGTGGACTTCGCGTACACCGCCGAAATCAACATCAACGAGCTCAACGTCTGCTACCTGCTGCCCGCGGCAACCATGTTCCAGATGGCGCACGTCGTCGAGGCCTGCAGCGTCTTCCTCGAGCACCAGCTCGACCCCAACAACTGTATTGGCATTGCCAACTTTGCCAGTGAGCACGGCTGTCTCGAACTGGAAGCTAAAGCTAGAAGTTATATCCATAAACATTTCTGTGATGTGATCAAGTCAGATGAATTCTTAATGCTCAGTCCCTGTCAGATGATTAGTTTGATAAAGCAGGATGAACTCAATATTCACTGTGAGTCGGAAGTCTTTCAGGCTGTTATTCGCTGGGTGCAGAGTGAACCGGACAAGCGACTAGGAAAGCTGGAGAATTTGCTTAATGCAGTGAGGTGTCAGTTTTTAGCTCCTTGTTTTTTAGAAGAACAACTTAAAAATTGCCCGCTCTTGAAAAAAATGCCACAATGTTTGCAATCTTTAGAGGATAAACTTCGGGAACTAAAACTGCATGTGAAGTGTCCCGAGCGGCCGCGTAAACCCTGTGCTCCCCTGGTGGTATTCTGTGCTGGTGGTTACCTCAGACAGTCACTGAGTAACTTCGAATGCTACAACCCAAAGACGAGCCAGTGGCACAGACTGCCGGACCTGCCAACCCCTCGCAGCGGGCTCAGTGCGTGTATTGTCCGCGGAGCGCTCTACATCGTAGGTGGTCGCAACAACTCTCCCGATGGCAACATGGACTCAAACGCTCTCGATATGTATGACCCCATGAGAAACGCCTGGTCACCACGCACACCCATGACTGTGCCAAGAAACCGCGTCGGTATCGGAGTCATCGACGGAATGATTTATGCAGTCGGAGGATCTCAGGGACAAACGCATCACAGATCAGCAGAA
>Gas62
ATGGCTAGAATTCAAGTTGCCAAGTTTCCTGTCCACGAAGCTGCGATCCTGAAATCGAGTAGTTCTGGACATTGGAATATGGAAGAAGATGAAGTTCTTGATCGATTATATGATAATAGCTCACAAAATAGGTTCGATACTTTAGAACAGTTGATTATTACCGTTAAAAGAACAAGTGGACGTTTGCCCTTCGATGACCCATGTTCAATTTTTAAAGGTTTAACACATGCATTGTCGGATTCCAACTGGGATATTCGTTTAAAATGCATTCAGCTGCTCAACGAAGTAATACCTCGTGCAGAGGACGATCTGGACGAATGCATGACGTTGGTTGTTTGGAAGTTAATTCCAAACATAGGAGATCCAAAAATTTGTGTCAAACGAGCGGTCATCCAAACCCTACATTTATATCTAAAATACACTCAGAATGTACCAGCTTTGATACAGTCAATTGTAAAGATTGGACTTGAAAATGAGGATACAAAAGTTATGAAAGAAACCATTTCAGCATTACCAGTGATCTTGACAAAAGAATTTGCACATGAGAATTTCTATGACATCATTCAATCTCTTTGCAAAAAATTATTTGACACATCTGCTGAAGACAATCTACAAGATTCATCCCTTTTTACCCTGCGCAAGATAGAAGAACTTGTTGGGGAAAAAAAATTCAGAAACTATATTCAAAAGTTGTCGGCACCATTAAGAAAATATTATTTGCAGCTTGCAGATATCTCCGACACGATAGTGATTGAGACCCCAAGATCGGTTTCAAACACAAACTCAAATTCTAATACCCCAAGAAACAACGTGCATGCATCATATTCAAGAAAAGAATCAAACACGTCATTTCCTAGAAATGAGTTTTATTCAGGAGCTGGAAATCCTTATAACAGAAATGAATTTTCCAGTGTCGGTGGATTTGCAAATGGTAGAGAGACGGACAGCTATGAATTTGGTATTGTACCTAGTCATGTAATGAACCACATAAATGATCAAGAAAATTTCAGAACACGGGCACAGGCTGTCGAAGATCTAAAGCGAATCATGAAAGAATTGAATAATGCAGAATTAAACACATACTTGATGCCGCACATGCTTGCTTTTATTAGCTTTTTGAACAATCTGTTAGATGATCCAAACTTTAAAATTCCAACAGTGACATTGGAAATCTTATGTTCATTAGTTGAGAAACTAGGACAAAATGTGAAACAGTTCCTACGACCTTTGATCTCGGCCCTTGCCAAAAGAATGTATGACAATAAAATTGTTATACGCCAAGCAGTTATGATGGTTGCTATCAAAATGATGCAGAGCTACTCTGCCAAGCCAGTATTAGCTGTGATAGCGGAGCATCTTCATCACAAAAACTCGCGCGTTCGGCAAGAAACTATAAATATCATCATCGCATCGCTGTTAACATTTCCTAGTTACGAGTTTGATCTAGCAGCCATTTGTCAATTCATTGGTCCATGCCTGACAGACAGCAAGCGCCAAGTACGTCAAGCTGCGTTGGAATGCTTTTCCGTCCTTGCCCAGGCAATGGGTTCTGGCCATCTGCAGCCTTTGGTGCAGGTTGTTGACCAGGTTGAGTTAAGCTCTGATGGAGAAGGGCTTATGGCTGCTGTACAGGCACGACTAGCACGCAAACAGTTGCCCAGACTGAACACTGATGGCCTGGTGGAGTATGCCACACCCATTCCATCTTCAGCAACTCAGCGGTCATCCACTCTGACACAGGGAGCTGATGTCGAATGGATTCTGTCTGTCAGTGGCACAGGTTCAGCAAGGTCAAGTCGAACTGACCCTCATATGGAACTGGAATCTGTAAACAGTTCGGCAAGAAATACCCCATCTGCACCGGAAACTCCAACACCTGTTCCCAGACGATTCATGAGTGCTGGAAGAGGTCGAAATAAATTTCCTTGGGAGGAAGAGAAAGATGAGTGGAACAGTGCCTATTCCACAATGCCTGGATCAGCTCCTATCCAG
>Gas63
ATGGCATCCCCCACTCCTTCCCAGAGTGACACGCTAACCACAGCCTCCAACTCGTCAGACAGCGAGATGGAGTCGGCCGGCGTCAACACGCGATGCAGTCTCTGCAACGACACCTTCTCCATGCCCAAGGTGCTCAGCTGCTTCCACACGTTCTGTCAGCCATGTCTGGAGAAATCGCAGGACGACCCTGACAAGGTGTCTTGCCCTGAGTGCCACTTCGACACGTACCTTGGTGCTGAGGGCTTAGCCGGTCTCAAGCCCGATTACGCAATTAGCAACATCCTAGAGTCGTCTGCCCTTGACACAAGTGCCTTACACTGTACGGGCTGCAAGAGTAAGGAAACGAACGCCGTGGCGCGGTGCTTCGACTGTGCTAACTTCCTCTGCGCCAACTGTGTGATGGCGCACCAGTTCATGCACTGCTTCGAGGGTCACCGGGTGGTCAGTCTGGGTGACCTGCAGCTCAAGCAGGAGGAAGGGGGCAGCAAGGCCGACAAGCCTGTCAATTGTCAGCGACACAAGAACGATGTTCTCAAGTTCTTCTGCAAAACCTGCGTCCAGCCCATCTGCAAGGAGTGCACAGTGTTTGACCATGGTCGCGGCCACGAATGCCAGTTCCTGATGGACGTCGCCGACAAACAGATCGACATGCTGAAACACGTGGAGAACGAAGCCCGAACCAAGATCAGTGACCTGCGCGTCTCTGCCAAGGGGATTGAGCACTTCTCCAGCACACTGCAGTCTCACTACCACCAGGCGCAGAACGACATCAACGACACGTACAACTTCTACCGTGCCATGCTGGAGGAGCGGAAGGCCGAGGCTCTGAAGGAGCTGGACCAGGCGTTTAACACGAAGCAGGTGGCCATCAGCACGCTGGCCCAGAAGATGCAGGAGAGCGTGGAGAAGCTGTACCAGGGCGCTGAGTTCATCGACAAGCTGCTGAAACACGCGTCGGTCACCGAGGCCCTGATGGTGAAGAACTTCGTGGAGCAGCGCTTCCAGAACATATACAACTTCCTGCCAGACGAGGACAACCAGAACTACTTTGAGATCGAGTTCGTCTCCAACTTCCAGGCCATCCAGACGGGCATCCGCAACACGTTCGGCTACGTCCGACAGGGCAACGAGCTCGCACCCATCCAGAAACCACAGCCCATCGCACGTCCAACGACCAACGGATTCATCACACCGCCAAACCTAACCAACGGTCACATATTTGAGTCTGTCAGCCTTAACAAAGACTTTGGCACGTCCAGTCTGATATTCCCACCGACGGACACCAACCAGTACGAAAAGTGGTCCAGTGGCCTCGACATCTTGCAGAACGGCATAGATGTCTTTTCACCTTCATCGACCGATTCCATTGCCGACCTGACATCAAAGCTCATCAATTCCAGTATATATCCACCTAAGTCGCAGATCCGCCGCCAGAAGATGATCTACCATTGTCGCTTTGGCGAGTTTGGTGTCCTCGAAGGTCAGTTCACCGAGCCCAGTGGTGTTGCCGTCAACGCTCAAAACGACATCATCGTCGCAGACACCAACAACCACCGGATCCAGATCTTTGACAAGGAGGGCCGGTTCAAGTTCCAGTTCGGGGAGTGCGGGAAGAGAGACGGCCAGTTGCTTTACCCAAACCGAGTGTCGAATGTCCGGTCATCAGGCGACATTATTGTTACAGAACGAAGTCCTACACATCAAATCCAGATTTACAATCAGTACGGCCAGTTCGTGCGCAAATTCGGTGCCAACGTCCTACAGCATCCCCGCGGCGTCACCGTCGACAACAAGGGCCGTATCATCATAGTCGAGTGCAAGGTTATGCGTGTGATCATCTTCGACCAGTTTGGAAATGTCCTCAACAAGTTCGGCTGCTCCAAGCACCTCCAGTTCCCCAACAGCGTCGTCGTCAATGACAAGGAGGAAATCTTCATCAGCGACAACCGTGCACACTGCGTGAAGGTCTTCAACTACCAGGGGGTGTTCCTGCGGCAGATCGGAGGGGAGGGCGTCACCAACTACCCCATCGGTGTGGGCATCAACATGTCGGGGGAGGTGATCGTTGCCGACAACCACAACAACTTCAACCTGACCATCTTCACCCAGGACGGACAGCTGATCAACGCACTGGAGTCGAAGGTCAAACACGCACAGTGCTTCGACGTCGCTCTCATGGATGACGGCTCTGTTGTTCTTGCCAGCAAAGATTACAAGCTTTACATTTACAAATAC
>Gas64
ATGTCTTCTGAAGATGACACCATCAACAACCTCAGTGTCCCGTACACGTTTGACGAATCTGAACTGGAGGGTGGCGATGTCCTCAAGAATGCCGAGTTTCGCTACTACCTCTCCGGTATTGGCGGTACGATTGTGTGTTCACTGGGGATTATCGGCAACATTTTCTGCGTGATTGTGCTGACCACCAAGAAGATGAGGTCATCGACATACATGTACCTTGCGGCGCTGGCCGTCTGCGACATGCTGGTGCTGATCACCACACTGATGCTGTTTGTGAAGGACACCAAGCCACCCTTGAGTGACTCGAGCCTGGACCTGTATTATGCATTCATCTACCCGTTCATCCACCCGATAACTGTGACCTTTCAAGTGACCTCCATATGGCTGACCCTCGCGTTCACGGTCGACCGCTACATCATGATCTGTCATCCGTTCAAGGCTGAACGAATGTGCTGCAGAAGTCGTGCCAAGAAGGTGATCCTTGCCATGTTTCTTGCTGGTATCGGTTTCAACATCCCAAGATTCTTTGAGTATTACACAGCAAGAATTCGCATTGAAGCGGGAAATACCACACAAATCCTGTACTACATTGATTTTACTACATTTGGCAAAAATGAATATTTTCGCGAAATTGTGCATTCATGGTTGTATTTGATATGTGTCTGTGGTCTACCTTTCCTGGCATTGACAATCATCAATGGATTTCTCATCCGGGCAGTACATTTATCAAGGAAGAAAGGCCGAGAGATTAATGCAAAAGAAAAGCGACGTAACGACACAACAATTATGCTGATAGGTGTGGTGATAATATTCCTTATCTGTCAGGGTCCGGCCCTCGTTGCTAGGATGATGTATGCATTTACGGCATTCAGAGACCTGTCTCGGAGCTACCACACGTTTAACGAAGTGGTCTTGTTTCTCGTCACGCTTAATTCTGCAATCAATATTGTGCCATACTACTTTTTTGGAAAGAAATTCCGTGCTGAGTTCTGGCGCTTGTTCTGTGTGTGTATTTTTGATGCCGAGCAGTTGAACAGACTCAGCCGTCGACTGAGCCTGTCTGTTGATCACAAGAAAAACAACCATGTGGATCAGATAGAGCTGAATGGAATCCACAGCAAGCTGGCCAAGTTCGTGGGTGTGCAGCACAATGTGGCTAGCCCTTTAATGGGAGACTCAGACCAGTCGGCTTCTGAAGTGTCTGACTACACAGCCAACGGGAATCTTCAACCACCACAGTTTTACGCTAACCCCGCTCAACAGAATATTAGTACCAGTGGGTCCTCGGGATATCTTGTAACACGCCTGAACAACTCTTCT
>Gas65
ATGCTGTCATTTCATTATCGATTTTTGTTAGCATGTTATTGCATTTATTATAATAATTCATCATGTCCAAGACTTGAGTTTGTCGTGGAAGCGATTTGGGGCAAAATGTCTCATTATATGAAGGCCCCCAAGAAATGTTTTTCGAAGAACATTCAGGATTACATAATACGTCCATTGTTGCGACAGAGAGAGACCGGGGAGCTGTGTGATGTGAATTTGTCACTGAACGGACGGACTTTTAACGCCCATAAGGCTATTCTGGCGTTATGGAGTCCATACTTCCTGTCAATGTTTACCTGCGACATGAGGGAGAAGTTAATAAAGGACATAGATTTGTCGGAATCGCTTGTCCTGGAAAATGATAATGTTTTTGGTAGTGTGTTAGATTACATGTACACAGGGTCTCTTACTATTTCGAATGATATAGTCGAGGATATTGTGAAAATCTCAGATTTTCTTCTCATAGACGACATCAAAGAATATTGTAAACAGTTCTATATTGATCTTGGAAATCTGGATCTCTCAAACTGCTTGAGACTGCGATTTCTTGCCGAAGATCACAACATGCCTGAAGTGGCGAATCATGCTCATAAAATGATTGAATCTCGCTTTCATGATCATGTTGTATACCATGAAGATATTTTGGACTTATCACCAGAATATCTTTTCCGTCTGCTTGAAGATGCCAAAGTCGTTCAGCATACAAGCTATGGTGAATTGAAAAAGTTGGTTCAACGATGGGTAGAATATGACAAATCATCACGCCAACATTTTTTACCCGATTTGACAACCTGTATAAAATCGTGGATATTGGATCTTGCTAATGAAGCTTCATACCTTGGCAGAGAAATGTCCACCAGTGATATAATGAGAAGATCAATGGAGGGTTCCTTTACTCGTTCTGTTGAAGGAGCCATTTCAACATCCATTCATGACCCTACAATGCCAGACAATGGGAATTCTGTTTCTTGGAAAGACAAACTGAATGGTTCAGAATCGGGTACACCATGCATTTTGACAGTGGTTTGCAATCAAGGTCTGAAATTCTTAAAAATATTGGTGTACAGCCTGGTTGAACAAAAGTGGTTTCATTTCCCACTTACTGGTGAAAAAATATTGCAGAATATTCCTTTGCGGCAAACAGTTTGCAGCATGCTCATAACAAACAACAAACTGTTCATGTACTTGTGTTCTAGCTTTCCGTACCCCACCGATATGCTCAAGATCAACATTCTTGTGACTGATCTGTTGACATGGCAGCCATCCTTATTCTCATTTCGGACGATGGATTTCTATAATCCCACCTACAGAACAACACTGACAAATTTCCGTACAGCCCCTCCAGTCATGGTTCACTGCAACAATCAGCTGTATGTCATTGGAAACAAAGAAGGTGCTGGCCACTTGTTTGTGTGTAACTTGGCAAACCGGCAGTACTCCTGCTTCCAGATACCAGGGTCACGCTTCATTAGTCTTGCAAGAGGTACCGTCAAAGACAAGAGACACATCTTCCTTTGGTACAGACACAGAACGGGACCTTCAGAAGAATTTTGCATCAAGAAATCTGTGGGTTTTGCAGTCTTTGACACCAGAACAAAAATCTTCAATTCTTTTGAGGTTCCTCCACCAAATATTCCATACGACGATTTTGTGAAACCTTACGTGATGTGTGTCAGAGACAACACAGTGTTCATTTACCATCCAGGCCAACCGGCTCTCATCTTGGATGAAGTGCGCAGCAAATGGGTGGTCTCAATGAGAAGGATCTCAATTCCAAATGCAGATTTCACCGCCGATGTTCAGGCATATGGGTTTGAGTTGCTTGTCCCAACTGATGAAAGCATATTTATCTTGAACAACGAATTGCCATACACAACCACAATGCATGAAGTCTCAGAGAAGTATCCGTGTTCTATGGCACACATCCCTCCTCCCATTGACAACATATCAGTTGTGGCGCTGGGTCACATTCCCAAGATGTCTTTGCAATCTTTGGAGAAGTGTGATCACTATGATGATGCTTATGCAAGTGCTCTTCATGTTGCAATGCAGTATTCTGACTGCGACACCGATGATAGCGATGAATCAAACTGTGAAGATCAGACCTCAGACAACGACTTTGAATATGATGAAGATATTTATGACTATGACTATGAACTGGATATTGCCAGTGGATTTGAATTC
>Gas66
GATATCGTAGTGGCCGACACGGACAATCACAGGATTCAAATATTTTCTTCCGACGGAGTATTCAGATTCAAATTCGGGAGCAAAGGAAACAAACCCGAACAGATCAACTACCCGATCTGCGTTGCCATGACAAATGACGACAGCATTGCCCTGACCGACAGCGTGAACGCTTGCGTCAAAATGTTCAGTCTCGACGGACAGTTAAAGAGGCGGTGTGGCGGGAACGACGTCCTGGAGTTTCCGTACGGAATCGCCGTCACAGACAGCAACTACGTCATCGTTACGGACATCTGCAAACACTGCGTGGTTGTTTTTCACCCCGGCGGAGGGGTCAGTCATTCGTTCGGCAGCTACGGTGAAGACGCTGGCCAATTCGACCACCCATACTTCGTGGCGGTGAACAGAAACCAGCAAATCATCGTCTCCGACGCCGGCAACAGTAGCATTAAAATCTTCCATTTTGAAGGGAAATTACTGCGGACCTTCTCTCACCTCGACTTCCGGTTGCCTCGGGAGGAGTCGTTCGTTTCGCTGCAAGGCCTGTGCACGGATTCGGACGACAACACCATCGTTATATGCAATTCGACAGTTTTCATTCTTACCAAGAACGGGAGGCTGTGGGAAATATTGACGCCTAAAGACGGGCTTACCTCCCCTAAGTGTGTCGCGTTCTCTCCCTTGGGTAGACTGGTGGTCGTTCAGTCGGATTACGATAACCGGGACGAGTTGTGTATCTTTAAGTACAATACGGAAGACTACTCTGCCCTTAATACTCTTGTCTTTTATGCCATATCTATA
>Gas67
AACGGTGGATCAACGCTAATTGCTCTAACCTACCTGGAGAAAGAGTATGGTGACAAGTTGTCTAATAAGAAGGTTCTCCTCATCCATGCAGGGGGGTGGAGTCAGAGGATGCCGAGTGCAAGTGCCTTGGGTAAAATCTTCTCAGCCCTGCCTCATGGACAACCCATATACCAAATGTTGGACTTCAAACTTGCTCTGTACTGGCCGTTTGTGTCCAAGATGGAGCCAGGTGTTTTGCTGACATGTGCAGATGACTTTTTGGTTTTTGATCTTGGAAAAGATTCTGACTGGTCATTCCCGGCGAATGGCTTCACTGCTTTGGCTCATCCTTCCCCAATGGCCGTAGGGAGAACTCATGGAGTTTATGTTTTAGCAAACCCGGATATCCTAGATAAACAAAAGCCTGTTGTAATTGCTGAATGTCTGGAAGTTCTACAAAAGCCATCTGATGAAAGAATGAGAAACCGAGGAGCCATTTTGTCAGGAAAGAAGCATGTTTTTGCTGGTGGCATAGAGCTAGATGGGGATGTTGTCTACACAGACAGCTGTTTCTATTTTGGATCTGATGTGGTTAAAAAGTTGATAGATCTGAAGAAAGAACTCGGATCCACTGAGCATGAGATAGATGCATATGGTGATTTCATGCAGGCAGTAGGCCTGAGGGCATCAAGTGACTACATCCATCTGACATCAAACATCAGTCAGGTGACCCCTGGCCTGCTGCAGACCAGGCAGCAGGTATTTGATCATCTCAAGGGAACAGACATCCACTTGCTGATACTAAATGCCTCAAAGTTCATCCACATTGGCACAACGAAGGAATACATATACCACCTGTGTCATGACAAACAGTTCCAAAGTCAGATGGCATTTTCCAAAGATGTCTTCAACCTGTGGACAGAAGTGCATACAGCAAAGCGACCAAAGGTTGATGCCAGAGATGGGTGTGTGATGCATTCTGTTCTGCCTTCCACCAGCACGGTCAGCTCCAGTGCAGTCATCGAATACTGTCACTTTGATGTCCGTCTTGTTACAGGGGACAACACCATCACCAGTAACTGTCAGTACCTTTCAGACATGTCCAAACACTGCACTGAGGTGATTACTATTCCCGAAGACTGTTTTCTGCACACAGTGCCAATTTCGGTTGATGGGGTCACAAAATATGTGACAGTTTTCTTCCACGTGGATAATGATCTGAAGAAATCCGTAAGCATCGATAAAGTGAGAGATATTCCTTTTCTGACCATGACATTACAGAGATTCTGTGATCTGCTTGGTTGGAAAGTTGATGACCTGTCCAAGGAACAGAATGGCGCCAAGATAAACCTGTGGATGTTGAAACTGTTTCCAGCTCTAGAGTCCATGACCACTTCCTTCCATCAATCCCTGTCCATGCTGCAGACGACACTGACACAAGCTGATGGCCCGCGTCCAGCCGTCTGTAGCTCCCCACTGTATGCAATGGCGGACTTGCTCAGGATGAAAGATGTATCTGCAATGCTCAGATACAGACATGACCTTTTCGAGATGATTGAGACAGGTGTGAAAATATGT
>Gas68
ATGCAGGCCATAAAGCGGTACATTCTGGTGTCCATCTGCGGAATTTTAGCTCTCGTCGGTTATTTGAAGTTGAGCATCTTTCATAAACATGCTTTCCCATTGGGCACCAGAGGCGAACGCCACATTTTCCTTGATTCAAACGAGTTGGAAAGTTTCTCCGCGGATTTTATACAGTCACCCAGAAATAGGAGGGAGACGACATCACAGAACAAAAAATCGCGATGTCGAATGGAGACGTGCTTTGATTTCAACCTGTGCAAAAATGGATTCAAGGTTTATGTGTATCCGCTGGATACCTCACACCGTTTGTCGACTACCTACTCTAAGATCCTTACATCTTTCCAAGAGTCGAGGTATTACACATCCGACCCCAACGAGGCCTGCATATTTATTCCTTCCATAGACACCCTCGATCAAGATGTTCTTAGTCAAAATTACATTCATGATGTACAGACCAAGCTTCATAACCTGCCTCATTGGAACAATGGAAAAAATCACATAATATTTAACATGTATTCTGGGACCTGGCCCGATTATGTAGAAACCATTGGCTTTGACATTGGTCAAGCGATGTTGGCCAAAGCCAGTTTTTCAATCGGCCGATATAGACCAGGATTTGATATTTCGTTCCCATTGTTTGCCAAAGATCACCCCCAAAAGGGAGGAGAAAGAGGCTATTTGACTCTTTCCTCCAACAATATTCCGTCTTCGAGGCATTACTTAATGGCTTTCAAAGGAAAACGTTACCTTACTGGAATAGGTTCGGAAACTCGCAATTCTTTGTATCATATTCATAATTCTAAGGATATAGTATTGCTGACCACATGCAAGCATGGGAAAGGCTGGCAGAAGAAGAAAGACGCTCGTTGTGAGAAGGATAACGCTGAATTTGAC
>Gas69
TACATCAGATCATTTGGTGCCTATGGGCAGAATGAAGGGGAGTTTGACTGCCTGGCTGGAATTGCTGTTAATGGTCTGAATCAAGTCATTGTGGCTGACCGTTATAATCACCGCATTCAGATATTCAATCGAAGTGGAATTTGCCAGTTTGTATTTGGACAAGAAGGTAATGCTGATGGACAGCTTAGCTACCCATGGGGTGTGGCCTGTGACAACATGGGATTTATATATGTATGTGACAAGGAAAACCATAGAATACAGGTTTTTCAGTCCAATGGAACTTTTGTACGTAAGTTTGGTCGATTAGGAAAATCTGTTGGAGAGTTTGAGAACCCACATTACCTTGCAGTGAGCAACAACAATCAAGTCTACGTCAGCGACAGCAGCAACAATCGCATTCAGGTGTTCAGTATCTATGGTAACTTTCTGTTTAGTTTTGGTGTGGCAGGATCATTGCGGGGTCAGCTGAAGTACCCACGTGGTATTGCTATCGACAGTCAAGGATTTGTTGTAGTAGCAGATAGTGGGAACAATCGCGTTCAGATATTTAGAGCAGATGGGAGGTATTATTCCATGTTTGGAAGCTGGGGAAATGAGAATGGGAAGTTTAAAGGTTTGGAAGGAGTTGGAATTCTGGCAAATGGAAATCTTGTCGTATCTGATCGAGAGAATCACAGGATTCAAATTTTC
>Gas70
CACCTTGTTCTGAATAAGGATAAGGAAAAGGACAAACCTAAGAAGCGCGACCAGATCCGCTACCAGTACGACGAGCACTACTTCCTCACGGACCCTGACGAGTTCATTCAGGAGTTCTGGCCGCTGGAGAAGAGCTGGCAGCTGCTTGAAATCCCCATCACTCGGGACGAGTTCGAGGCTCTTCCGTTCGTGCGTTCCGTATTTTTCCACTACGGGATGCACTTCGACCAGAGCCGTCTGTCCGTGTTGCAGACTGACGACAAAGGAGGGGTGAAGATCAGCATCAAAATACCAGAACGTCTGGAAAACGACCTGGTCTTCTTCTACCAGCTCCGTTTTGCCGACAAGGACAGGAAACACGAAATGTCTTACAAAGGCGCTAGTCTGGAGAGATTTGTCTTCCAAACGATGGTAGAGAATATGGTGACGTTCAGCATCCACGTTCCTATGGCATCAGACTATTTCTTCGAGATATTCGCAAATAAGATCGACGAGTCAAATCGATGTCTCGAAGAGTCTAACGCTAACTTTGCTCCTTTTCGGTTGAAATGTGCCTGTAAGTTTAAGATAACATGCTCCAGCTTGATTGGAAAGATGCATCCTCTTCCCAATTGTGCAGCGGGAGAATGGGGCCCCAAAAAGGCTTTCAGACATTTCGGCCTCTCTGCAATTCCTCAGGAAGTAGTGCCTGGAGAAACGAACGATAACGTGGATACTGCCAAGGCGGGTATTCTTACTGTAGATGAGAAGTTTGAACTGAAGTTCAACATCCCTCGTCCACTGCAGTTTGTAGCCAAGCTGCGAATGACTCAGGTGGAAGATCATGTTCTGGATCCATTCGTGCATTTATCGGCCGATTCGAGAGTTTTGAAAATAGCTGTGAATTTACCGCAGCCGGGACAGTACGGCCTTGACCTCTTTGCCCGACCGAAGGGAGGATCTGATACCAATACCCTGTCGCATGCCTGCAAGTACTTAATCAACTGTGGCAAAGTTAGCGAGCCCGTAGACATTCCAAAAATCAACGTGTCAAGAAACAAATGGGGTCCGACAGCTTCCTTCGAAGAGTTTGGCCTGCGAATGGTGTCACACAAGGACCCGGTGATAAAGATCAACGATTCCAATCAGTGCACGGTGGAACTGAACGTACCTGAAAACGTAATCCTATCTTTCCAGTTCCTTCGTGAACCAAACGAGGACAATAAGGATTACGTGACTATGGTACGCGACGCCCACAGTTATAAGACGGTCAAATTCTTGGTGAATCTCACAAAACATGGCAACTACATGTTATCGCTTTACGCCAGAAAGGACAAGAGCGAAGATAAGGCTTCCCCTAATGTTTACAACTACATAATTCAGTATGCCCCAATGGAGACCAATGGAAACATTTCCAGTGGGAAGTCTGATAAACATTCTATTTTCAGAAAAGGGCTGTTTTCGAGGAAAGACAAGGATAAGCAAGTG
>Gas71
ATGGCCCAGGGAAGTTGGAACTTTTCTGCACCACAAACAAATGGATTTAGCAGCACGCAAATGGGCTATTTCCAAAGCAGTGATGATGCAATTATGTCAACACCATTGTACTGGATAGCTGGACCAAGGTCAAACGGCACGCGTGTTTTAGAGGAAAACAACAGCTTTTTGCAAATCTGTGATTCAAACAGCACAACGATTTGGAAGCTTTCTTCACCAGTATGTTCGACACGATTTGAGTCATTTGCAAGCGTGATCATTGTGGCGATTGTCTTAACATTCATTACCCTTTGGACAATTATTGGTAATGTGGGGGTTGTGTTGGCCCTGTACTACTACAGAACCCTCCGCACCATGTCAAACTGTCTCATTGGTAATCTGGCCATCAGTGATTTATTGTTGGCAATTACCGTTCTGCCCATATCTACCACCAACGATATGTTAGGTTACTGGGTGTTCGGGGAGACTATGTGTACAATATGGTTGTGTATCGATGTTCTATACTGCACGGCTTCCATTTGGGGACTGTGTATAATCGCTTTCGACAGGTACACAGCAACGGTGTATCCCATGTGGTACCATGACCATCGGTCTTCGAAGAAACTCATCATTTACATTGTATTCGTGTGGGTATTTTCAATTATCATATCTTTCGCTCCTTTCATTGGATGGCCCGATATGATCCCAAGTTTTCATAGCTACAGCCCTGTTTTGAATCGTTTTGAATGTGTCTTGTTTTCCACTCAGAGTTATGTGTTCTATTCTGCAATAGGATCGTTTGTTCTACCAATCTGCCTTATGGTGTTTTTATACATCCGCATCTTTTCTGTGATACACAAACAATCTCGCTCACTGAAATCAAAGTCTAACCTTTCGTGCTTTACCAAAAATACTTCGCCCAATCAAAATGGCTATCCTGAGATAATCTCCCCTGATGCTGAAACAAACACAGAAATAAACATGCCTCGGGACGAAACGGGCCTGACCGTAATAACAGAGGTGAGTCCAATAACCGAAAGTACATACTTCTTAAGTGTCGGCAATCTAAAACTCCATCAAAACAGTGACTTGAATATGAGTGAGTCTGATACAGAGCAAGTCAATTCAGATTATGAAAACATCTTGCAAACAGGTCCACCTCCTAAACATGAGCAAAGATGTCACAGTCTTCAGATTTCGAACCCAGATTCTGATGCTGCATACATGTTACAGTCGAAAAAGCACTGTCATTCCTCTCTACCTCAAAACGGTATTAGGAAGACTTCACCGGGAATAGGTGATGGTCAGGGTCATCTCAATGGTAAACAGAGTGATACGAAAAGGAGTAAAAGTGTCAGTATCTTCACAGAGTGTTCCTCGGACTCGTCAGAAGAGAAAAGGAGTATGGGAAGGAAAATAAGCCGGGCTTTACCGTGGAATCTGTTGAACGTGGATCACGGCCGGCGAATGACGATCAGCATGAAGCGCCGATTGGAACTCCGCGAGCAACGGGCCACCAAGAGGATGATGCTCATCATGGCATCATTCATTTTCTGTTGGATACCGTTCCTGGTGATGTACGTCACTCGGAGTCTGTACGCCGACTTCTACATGAACGACCACTTCGCCGCCGCCATCATATGGCTGGGCTATGCAAACTCTGGTCTAAACCCAGTGCTGTACACTTTATTCAATGAAGACTTCAAAAAAGCTTTCAAGAAATTACTTCACATAGGTAACCATAGACAGCCTTTT
>Gas72
ATGGTATTAAAAAAGATGATGGATTGGGTTGGGTACAGCCCCGGTCACTGGACATTGGGGTGTGTGGCAGTGACTATAACAATCATTTTGGAATTAATACCAGGAGCTGAAGCTCAAACTACTTCAATGATGTCAACTTTAAAGACCACTAGTAGCTCGGAAAATGAAACCCAATGCACAATGTTGGCTTCTGAATGTGAGAAAGGGGTGGTGTTGCCATTGTGGAAACCTATTGGTGGTCTCAGCGATGGAGACAGAGCAGCAAGGGCCACGGTGTATTTTGTAGCAATGGTTTACATGTTCCTTGGAGTGTCCATCGTTGCAGATCGGTTCATGGCAGCTATTGAAGTGATTACATCCAAGGAAAGAGAAATTGTTATAAAGAAACCAAACGGTGTGACGACGGTGGTTAATGTGAGGATTTGGAATGAGACAGTGTCAAATTTGACACTGATGGCATTAGGGTCTTCAGCACCTGAAATTCTGCTATCAGTTATTGAAATTTGTGGTAATAACTTTGTAGCTGGAGAATTGGGCCCTAGCACAATTGTTGGCAGTGCCGCATTTAATTTATTTGTTATTACTTCAATATGTGTCATGTGCATACCAGACAATGAAGTTAGACGCATAAAACATCTTCGTGTTTTTTTCATAACGGCTTCGTGGAGTATATTTGCTTACTTGTGGATGTATTTTATTCTAGCTGTATCCAGTCCGGGGGAGGTTCACGTTTGGGAAGCCATTTTGACATTTTTATTTTTCCCTGGAACTGTGGTCACAGCTTATATTGCAGACCGCAAAATACTCATCTACAAGTTTCTGTCTAAAAAGTACCGAGCCAGTAGAAAAGGCGTGGTGGTTCAGACAGAGGGTGATGCCGAGCTAGCTGATGGAAAGGCTAATCATTTGACCAGTGATGGAGTTGCCTTCAAGGGAATGGAGTCCGAAAATGATGATGTCCGTGACTTCGAACAGCATCGGGCACAATTCATTGAAATCCTCCGAGAACTGCGGCAAAAGAACCCAAATATTGACATGAAAACCCTGGAAGAAATGGCTGAACTAGAAGCAATCAACCGTGGTCCCAAGAGTAGAGCTTTCTACCGAATCCAGGCCACTAGAAAATTAACTGGTGGTGGTAAAGTTATCAAAAAGGCCAAGATAGAACGCAAGTCTAGCATTGATGATATTAAAATTGAACTGGATGACGTGGATCCTGACATTACTCGGGTGTATTTTGATCCTGGACATTACACTGTCATGGAAAATGTTGGAACATTCAATCTAACAGTGACAAGGGAAGGTGGTGATATGGAGAAGACACTGTACGTTGATTACAAGACTGAAGATGGAACAGCTAATGCTGGTTCTGATTACGAACATGCTGAGGGAACCCTCGTCTTCTACCCCATGGAAAGTCACAAACAGTTTGCTGTGACCGTCATTGATGATGACATATTTGAGGAAGATGAACATTTTTGTGTGAGGTTGAGCAATTTAAGAGTTGGCGATTCTCAAGGCATGTTTGAAAGTGGACACACCGATGCTAAAGCACAGCTTGTGAACCCTTTCACAGCAACTGTGATGATATTAGATGATGATCATCCTGGCATATTTCATTTTGAAGAAAGTGAACACACTGTGACCGAGTCTGTTGGGGAAATGAATGTGAAAGTTGTGAGATCTTCAGGTGCTCGAGGCACAGTTAAGATTCCATATCACGCGTTAGATGGCACAGCCAAGGCCGGGCAGGATTATGATGTTGTCAATGGAGAACTTATCTTCGAAAATGATGAAACT
>Gas73
ATGGATTTTTTTAATGTATCCATGAACATGTCTGAGTTGCACGACAACCTGACAAACTCGTCCAATGAGCGAGCAGGTCCGTCAGCCACTGCCCTTCACGTGGGTGCGACCGTCATGCTGTTTGCCCTCATGTGGGGGGTGTTTGCCAACGTGTTGACAATGATCGTCATCCTCACAGAACGGGACCTCAAGAACATCACCAACATCTTCATCGTGAGCCTGTGCATCAATGACATTCTGAATCTGGGCATCAACAACCTGCTGGTGCTCGTGTCCTACTTCATGATGACCTGGGCCACAGGCTCCGTGGTGTGTGAGATGGTCACCCACCTCTCGGTCCTCCTCATGGGCTCATCACTGTGGCACACTGGACTTGTCGCCATCCATCGGCTCATCGTGGTTGTGTTCAATCCGTTTTACAAGAAGATTTCCAAGAATGCATACACTGTGTTTGTGCTAGTGTTTGCCCGAGTAGTGCCACTCCTCTTCTTAATTCAGCCATCTCTTGGATACATGTCCCAGTACGAACCAAAGCTTCTGCGCTGCATCATCAAAAAAGGATTTGGGTTGTATACCATGTTTGTCAGTGTCGCACTGATGATGCTGCCATCGTTGATTTTAATTGTGTGCTACATTGCTATTTTTGTTAAGGTCCATCATTCTTCAAGTGCTTTTCGTACCAGTCGCAAGCGGGAGTGGCTTCGGCGAGAAATTCAAATTACCAAGATGTTTGGAATGGTGTTCTTGTTAATCATCATTGGATATTTACCATACGGCATTGTGCGTAGCATCGACAAAGGACTCAACTTCAGTGCCGACTTCTATGTTGCCATTACTGTGTTTTTTGCTGTTGCAAATAGCTGTAATCCAATCATTTATGGTGTGATGGATCGCAAAATTCGGCGGGCTTGCTTCCGTGCTCTTGGACTGGAAGAGCGCTGCCTGACAGCAGAGGAGAAATCCAAGATGAGAAAGAGTTCAATTAAATCCAATGGTGAAAGTCAGGCAGTAAGTGAAGCCAGAACTGAAGCTGTGCCTCTCAACTCTCAGACCACTAAAAAG
>Gas74
ATGTCGTCAGGAGGGGAGGGGGATAGGGAAACCGAATCCCTCCTGTCCCCAGAGGTTCGGGAGGAGTATGATATAATGGAAAGATGGATGGATGAGCACACCGAGTTTGTTCATGATTATTTTGCACGCAAAGCTCGGCGCAGCATGGTGGATGGATGGCTGATCGCTCATGCGATAAGTCACAGTGGATTACCAATCCAGTCGGATAGTCAGAGCAATTCCAGCGGATCCAACTCAAAACCAAGTTCGGGTACCAACACACCCGTGCGAAAGATTTCTGCGCAGGAGTTTGACAAGGGAGGGATGCTGAAGCCTATATTATCAACAGTGGATGGAACCCCTACCTTCCTTGGTCCCGTTAACCTCTCGGCATCCCTAAACTCACAACAGTCAAAACTGCGCAAATCGAAAAGTGAGTTAAAAGCCCTTGACGAGAAGGAACTTATGTATGAGCTTGTGATTGACATATGTAATGATCTAGATGTGACCAGTCTCTGTTACAAAATACTCCTCAACATGTGTATTCTGCTTAATGCAGACAGAACTTCTCTCTTTCTCGTTCAGGGAAAAGGTACCAATGAGAAATGGCTTGTCTCTAAACTGTTTGATGTTGGTAGCACCTCTTCCTATGAAGATATTAAACACAGGGAGCAAGAGATTAGAATTCCATGGGGTACCGGGATCATTGGTTATGTTGGAAAAACTGGAGAAGTTGTCAACATACCAGATGCCTATCAA
>Gas75
ATGAATTTAGATCCGTGTTTCAACATGGAAATGTCTTTCTATGAAAGTCGTCCCATTAAAGAAGAACAACAACGGGATTTACGCGCAAGTTTGAAACGAAAAATGGATTCCCCGTTTGAAATTGGACCAAACGGAGAACGAGACGCCGTTGACAGACTGAAGAGAAATATGAAACTGGACTTCAATTCCGCTGGAAATAAGAAGACGAAACTGAGTCTCCTTCAGTCGCCAGATCTGAACCTTTTGAAATTGGCCTCGCCTGAACTCGAAAAGATGATCATCCAAGCCAACGGAATGGTGACCACCACCCCGACCCCGACACAGTTTATCTTCCCTAAACATGTGACGGACGAACAAGAGGCGTACGCCAGGGGGTTCGTGGATGCATTGGCGGAACTGCACGACAGTACCATTCCCCAGCCACAAGAACAAGAACAACAACAGTCAACGGTCAAACAAATTAAAGTTACTTCCAGCGCCGTTTCACAGGGTGTGACCAAATTCATCACATCCATTTCGAACGGAAATATGACCTACGCCACCGTGCCCACCGTCTCGCAGGGTCTGACAACCACCACGTCCCTCCCTGGAGGTCTCCACACTGTCGACCTCACCGGCAGTGTGCCCAAAACTGTTGAACATTTGAACTCTTTTAATATGCCAAAATTTCAAGTGAAGGAAGAACCACAGTGTGTTCCCAGCTTAGACTGCACCCCGCCCCTGTCTCCAATTAACATGGACAATCAAGAAGTTATCAAGTTGGAGAGGAAGAGGGCGAGAAACAGGGTGGCAGCAAGGAAGTGCAGAACGAGAAAACTTGAAAGAATCTCAAGGCTCGAAGACAAAGTTGCTGATTTGAAAGGACAAAATACAGACCTGTCGACAACAGCTACCAATCTCAGGGATCAAGTGTGTAAATTGAAAAAACAAATTATTGATCATGTGAACAGTGGATGTCAGATAATGATGTCGCCAAATTTTTCATTT
>Gas76
ATGGAACCCAAAATGGTATATGATTTTGATGTAAAAACATTTTGCCAAAATCTAAAGGCAACAAAACCACCATATAAATGTCCTTTGCCAAGTTGTGGAAAGATGTACAAGAGTTATTCGGGAATTCAGTTTCATCTTTATAATTTTGATCATGACAATCCAGAAAATTGTGTACCTTCACCAGCCAAAAAGTTGAAAAGAAAATTTCAGAGATGGCATCATCGCTCAAACAGAAGATCTCCGACACCACCTGAGTTCGTTCGACCACCGACCAGAGAAACGCTGACCTATGCTGAGGCACAGAGACTTGTTGAAATTGATTTTGATGGTCACATACACAGAATAGACATTTATGAACCTTTGGAAATTATTTCCCAGGGAGAAATAGACAATCAAAATAATACAGAAAAAGAAGAGAAAGCTGAAAAGTCTTCCCAGAAAGGTCTGAAATCACAAGATGGTAACAAAGTTCGCAAGGAAGTTACTAATGGCAGTCAGAATGCCACGAACACACCAAGTGTGGTAAAGTTGCCAGAAGCTCAGGTTAAAGTGCTAGATGAATATATAAAACCATCCAGTATTCCATCCAGACCAGTTTCATATTATCGATACATGGAAAAGTCAACAGAAGAATTGGATGAAGAAGTAGAGTATGATATGGATGAAGAG
>Gas77
CTGGAAAAGTCCCAGTCAACAGGATCCCCAGAAGCATGTAAACCAAACACAGTTGTCCAAGATGCCGCTCCAGTATTGAGTGTCATCATGTTCAAATGTCCAGAAATTGGTCCTCAGGTGATGCCAAAAGCCGAGATGGAGAGTCACATCGAGGAGTTCTTACTGACTAACCTAGCGGACGAACCCGAGATGACGTCAGCGCTGATGATACACACTTTAAACAAGGACAAGGAGAAAGTGAAGACCTGCATAGACACGTTGATCAAGTATATCGACAATATTATCGCACACCCTGAAGAGGAAAAGTATCGCAAGATTCGAATTAATAATAAAGTATACCAGGAGAGGATTTCCGACTTGAAAGGCACCGAGGAATTCATGCAGGCTGCACGGTTTTGTATGACAACGTTACCTGTTGATGATCACGAGGAAGTTTTTTACGTCTTGGATGCAGAGGAAGCTAAAAAAACTGAACGTCTGGAAAACATAAAGGACGTACTGCTTGCAGCCGAGCCAATTAGGCCACAGCTAGACAGATGTCTCAAAGTCTTTCACCCATCTGCATTAACATCTAAATTTGACATTCCTGATGAATTTTATTCCATTTCTCCCGAGGAGTTTAAGAAGGAGCAGCAACGTAGGATAGAGGCTTCAGAAAAATTAGGAATGTTGCGAACCAAGGCCATGAGGGAGAGAGATGAGCATCGTGAGTTGCGAAAGTATCGATACACGCTGCTCCGAGTGAAGTTTCCCAACAGTGTTGTACTGCAAGGGACGTTCAGAGCACTGGAGAAACTGTCCAAACTGTTTAACTACGTGAGAGAGAACCTCAATAGTGACTGGATGCCTTTCCAGCTGGTGACAGCGACCGGACAGAAACTGACCGAAGAGAATCTGTCCTTCGCAGAGCTGGGTTTGGTTCCCGCGGCAGTTGTGAATTTCTCATGGGATCCCACGATAATGAAGGAGATCGCTGCCCAGAAGGGAGAAGCACAGACTAACGTCTTCCTGAAACCGGAAGTTCACGCTCTCATAGAGAGGTTG
>Gas78
ATGGAGTCGATGTGTTTTGAAAACGGTAACCACAATGGAACTGTCCTGGAAGAGATGAAAGCCATGTTTGATGAGATGCAGCTGGTTGACATTGTGATCTGTGTGCAGGAGTCCCGCTTTCCCTGCCACCGCACAGTTCTAGCTGCCACAAGTCCATATTTCAAAGCAATGTTCACGACGAACTTGAACGAAAGTAAACAGCGACAGATCAAGCTGTATGAAGTGGACCCTAAATCTGTGTCTCAGATAATAAACTATGCATACACAGGCAACTTGCAGATCACTCGGGGTAATGCCCAGAATCTGCTGGCTGCATCCACCTTATTCCAGATCTTACCAGTCCAGAAGGCTTGTGCCAAGTTCATGGAGCTGCAGCTGGATGTGAATAACTGTGTTGGGATACATGATTTTGCCAACATTCATAACTGTGAGGAGTTGAAGGTCAAAGCGAGGGAATTCATTGAGAAGAACTTCAGTGAAGTGTTCAAGGTGGAGGAGTTTCTGAACCTGCCCAGTGATCGTATTGCCGAGTTCCTGTCATCAGATGAACTGAATGTGGAAAAGGAGGAAACCGTTTTCGAAGCATTAATTCTTTGGATTTACTTTGACTTGGAAAACCGGAAAGAATTCATAGGCTGTTTGCTTCATCATGTGCGTCTCGGCCTCATTCCAGTGAAATACATCGAGGACCACATTGCCCAGAATGCACTGGTGAAGAACTGTAAGAAATGCTTGATGCTACTGGAGAACATGCGTGAATTTGAATACTGTCCCGAGACGTACAACGGTGAAAACATTTTTACTCTGTCACTGAGGTCAGGGATGATACAGCCAGAAACTTGTGTTCTCTTTGTTGGAGGCTTGGTCCAGAGCAAACCATCCATAAACTGCTACAACCCTCTTACTCGTGAAACATTCCTCATGGAAACATTCCCTCAGCTGGAAGAACGGTCTGGATACTACTGTGTTGAAGATCCCGCCGTTGTTGTTACAGAAGACAACAGCATCTTTGTTGGTGGGGGAAACTACATATTCCATGGTAACTACGGTGACACGCCATCTGATGATTCATTCGACGACTTCGATGATGAAGAATTGGTGAGGAAGGACTTCTACCAGTATGACAATGACCACAACAAGTGGATCAGCAAAGCTCCCATGCTGTTTCCAAAGTCTAACTTCACGCTGGTGTATCTCGACGAAAAGATCTTCAGCTTTGGAGGACTGACCATTAACCAGCATCCTACAGAGATTGTAGAATGCTATGACATTGTCCACAACCGCTGGAACTATGTTGGAATGATGCCGTGCACCTTGGTTGACCTCTGCACATTGACTTACCGGTCAGACATCTATCTACTGGGAGGCAGGACTGGGGTCGGTGCTCATAATGTTGTGATGAAGTTTGACCCACGTAAATGCGAATGGACGTCTCTTGCCGGAATGCCGACACCAAGGTTCAACTTTGGTGCTCAGGTCATCGAGGACGACATCTATGTGGCTGGGGGCCAGATTTACTCTCACCTTACTCACACAATCAACAGAGAGGCGCTGAAGTCTGTGGAGATTTACAGCATACAAGAAAACCAGTGGCGACAAGGCCCCGAGCTTCCTGAAGAGATGTACAACGTGGGACTGATGGTGATCAGCGGTGCTCTGTATGCATGTGGCACCACTGAGTATCAGCGGACTCCGTTCAGGATATACCGCTACAACGTGGTGTGCAAGCTCGATCCATGGAAAAATGAATGGGAGACCATCGAGTCTGACCTCTGTGACATTCGAAGCTATGCCAGTGTAGCGGCCAAACTCCACACACGAAAACTTTCACAAGTGTTCCGACCTGAAGTAGATACG
>Gas79
ATGTGTGACATGCAAAGAAAATATTTCTCCCCGCGGCTTCTCGACTACATCGTGATCACGGGGAGTCGGCACCCCAACCACAACAACCATGTGTCCCAGACCCCGGAGCTGCTGCGACGCTACCCGCTGGAGGACCACAAGGATTTCCAGCTCCCGATTGATGTTGTCTTCTTCTGCCAGCCGGAGGGATGCATCAGTGTGGGGCCCAAACGCATGAGTCTGAGGGAGACCACCTCATTCGTGTTCACGTTGACGGAAAAAGATTCGGGAATCACGAGATACGGAATTTGCGTCAATTTTTTCCGACCTTTCGAGAAGCAGAGCTATTCCTCCTGCGACTGGCAGAAGTCGGACAGACTGAACTTGTGTAGCATGAATTCTGGTGATGGGGGCTCGTTGGAGTCTGAGAAGCCAAAATCCCCCAGGACTAAGTCTAGGTCTCGGCCGGCTGGTCGTGTACGTAACAATACCCTGACATCGTTGTGTATCATCAGTCATCATCCATTCTACTCGACGTTCCGCGAGTGCTTGTTCGTGTTGCGTCGGTTGATCGAAGCGTGTCATGACAGAAGCTGCACAAAAAGAATTGGTGGATCGAAAGGCTCCGCT
>Gas80
ATGGCTGCTTCTAGACATTTGCATCTAACTCGAATTTCCACGACATTGTTTCGAAATATTTCTGTTATACGTTCCAATTGTAAGAGTGTCACTTGTCGCAATTATCACAGAACAGTAACCAAGTCTACTGAAATCACGTATAGAAAATATGGCGACCCAAGGCAAGTTCTAGAATCAAACACGGTTGATGTTTCCAACTCGGTTCAGCCGAACGAGGTTCTTGTTAAAATGTTGATGGCACCTGTTAATCCATCAGACATTAACATGGTAGAAGGAACTTACTTTATCCGTCCTTCATTACCAGCTTTTGTCGGAAATGAAGGAGTTGGGGAGGTTGTCAACAAAGGGTCAGATGTTTCTGCCCTTGAAATAGGCGACAGAGTAATTCCACGTGACAGTGGTTTTGGAACGTGGAGAAGTTACGCTGTGTCCAGAGTGTCGGATCTGATGAAGATAGCAAAGGACATTCAACCACTTGCGGGAGCAACAATTTCCGTGAATCCTTGTTCAGCTTACAGGATGCTAAAGGACTATGTTACTCTGCAGCCTGGGGATTATATCATTCAAAATGGCGCAAACAGCTCTGTTGGACAATGTGTTATTCAGCTTGCTAGGCAGTGGGGCATTAAAACAATAAATATAGTAAGGAACAGAACAGAAATCGAAGATCTGAAAACTTATTTGAAAAGTATTGGAGCAGATCATGTCATAACAGAAGAATTTTGCAGAACTCCAGAAATGAAACCGCTGCTAAAATCGTTGCGAAATGCCCCTAAATTGGCGCTTAACTGTGTTGGTGGGAAAAGTTCTACAGAGCTGTTAAGATGTTTGGCACCTGGTGGAACCATGGTTACATATGGTGGAATGTCAAAACAACCAGTCATTATACCAACCGGAACTTTAATATTTAAAGAAATACGTTTAGTTGGTTACTGGAACACGCAGTGGAATAAAAACAATGTAGACAATGCAGAAAGAAACAACATGTTTCTAGATTTGTGTGATCTGATTCGTTCAAACAAGTTGCTCCCACCCAAGTGTCAGTTTGTTCCAATTTCACAATTTCAGAAAGCTGTGACTACAGCCATGGAAGGTTTCAAAAGTGAAAAGCAGATCCTTGTGATGGACGAATCTTTACTG
>Gas81
CTGCACAATGGCTACAACCACAGCCCGCCGGCCACACTGTCGTCGACGCCCCAGTCAAGCCCACACTCCAGTCTGAGCGCATCGTCGTCGCTGAGTCTCAACTACGATGCGCTGAAGAGTCTTGGCTCGCAGGTCGTCGCCTACCACTTCTGCCAGGCTGACAACAACGTCACATGCATGGTGCCCGACTTCGTGCACAGCATCGCGGCGCTGATGACGCGGTCCCCGCAGCTGTGCGCATACCGGAACCTCCTGCTGCAGGAACCGCAGCTACAACACCTCCTCAGCCTAAAGGAGTGCATCCAGAACCCGTCGCTGTCCTTTGTCAGGGGGATACTCGAGCCGCTGAGAACGCTGAAGAACAGCAGGAAAATAGACTCGGAGAGTTGTCTTCTCTTGGTGGACTCGCTGAACGAGGCGGAGTTTCACAAACCGGATTACGGCGATACGATTGCCTCGTTTCTGTGTCGTCATGCCAACAAGTTTCCCCCATGGTTGAAGGTGGTCGTGACGGTTCAGTCGGTGCTTCAGGAGATTACGAGGACGCTACCGTTTCATCGGATTCATATTGATAAGATGTCAAACGAGATGGTCGCCCGGGATCTACTGGAGTACGTCAGTTACCGCGTGAACTCGGACACGTGCATTCGGAACAACATCGCGCTCAATGGGAAGCTGGAACAGACGACGATACAGAGGTTCTGTTGCCACGTGCAGTCGCTGAGTAAAGGCTGTTTTCTCTACTGTCATCTTGTTCTCGATCTCATTCAAAAGGGTCACGTGGTCTTGAAGAGCTCAAACTACAAAATCTTGCCCGTTAACATTTCGGAGATCTTTCTCCTGCACTTCAACTTGAAGTTCCCGAGTGTGCGGTCGTTTGAGAAAATCTCATCAATTCTCGGCGTGTGTCTCGCGTCGCTGTATCCCTTGACGATGGAGGCCATTTACATGACAGTCAATTCGGGTTACGTGACGCGATTCGTTCCGTGGGAAGACTTTCTCAACCGGATGTCGGTTCTGTCTGGTTTTCTGTACCAGAGGCATGACAGTACGTTCATGTTCTTTCACCCGGCGTTCAGGGAGTGGCTTATTCGACGAGATGATACAGATTCACCCAAATTTTTATGTGATTTA
>Gas82
GATGATGGACACAAGGCTGAATTGGGTGCTAACTGGATCCACGGAATTGAGCGAAATCCAATATTTCAGATCGCAGATCAGAATCACTTGCTTCAGCTGAGACATGCTGACCACACACTCAAACGACATGATTTGTATGTCATGGAAAACGGTACTCGCGTGAGTGAAAAAATTGTCAAGGAAGTTGATTTTTCGTACGGGATGCTCATTCAGCAGTGTGAAGATTTCTTTGTGTCTGGGATTCCAACATCAGATGAGAACGACAGTGTTGGTGAATATCTGGTTTCGGAATTCGAGGAGAAACTTGATAAGTATTCTAACAATGATCGCAAGGTAAGGCAATTAATATTTAACCAGCGTCTGTTGCTGGAGTGTTGCATCAGTGGTTGCGACAGACTCGAGGAAGTGTCTCTGTCAGAGTTTGGTTCGTACGAGGAACTGCCTGGAGTCCACTATACAATTCCTCCGGGATTCGAAGCCATCTTGGAAATACTGAAAAAAAGCATCCCAGAGAAAAACTTTTGTCTCAATAAACCAGTGAAGTGTGTTTCCTGGGACATGTCCAGTGAAAAGACAGGACAGAAAGTGTGCGTGGAATGCGAGGATGGCGAAAAGTTCTATGCAAATCATGTAATCTCGACAGTGTCGTTAGGCGTGTTAAAAGCTGCTTGTGATAGGATGTTCGTTCCACCACTGCCCAAAGACAAGAAGGAGGCCATACAGAGTTTAGGGTTTGGCATTGTGAACAAAGTGATTCTCGAGTTTGATGAGCCTGTGGTGGCTTCCGATGTCTTTAGAATCCATCTGCTCTGGGATTCACAGGAGAATGGCCCAGGAACTGACCTCCGGAGTACATGGTTCAGAAAAATGTATTCTTTTGAAGTGGTGCACGATCATGTCCTTATT
>Gas83
ATGGATACACACGGGTTACGACTTCTGTCTCTAATTTGTTTGCTAGTTACTATTTATTTCACAGGAACACTAATTTTTACAAAAGGCTTTCTCTTAATGCGAGCGACTGTGAATCAGAGTAGTTCATGCAATGTTGATTTCGCAGTACAAGCCGATGACCACGGTGAAGGCGGCTGCTGGATGCATATGCGCTATAAGAAGGCAGTCATAATTTTAATTGATGCACTTAAATACGATTTCCTTAATTATAACACAAGCTTACGCAATGAATTGGAGCTGCCAGCATTTAAAAATAAATTCCCGATGGTTCATCAGCTCTTAAACAGACATCCTAACAATGCCAGACTGTACAAGTTTATTGCTGATCCTCCAACAACTACACTGCAACGATTAAAAGGACTTACAACCGGTAGTCTGCCCACGTTTGTTGACCTAGTTTCCAACTTTGGAAGTTCGGAAATAGTTGAAGACAATATTATTAACCAGTTAGTGAAGCATGACAAGAAGGTAAATTTTATTGGAGATGAAACATGGATGGATCTTTTCCCAAGACAATTTTCTAAATCGTTTCCAATTCCATCTTTCAATGTCAAAGATATACATGTATGTGATAATACAGTAATAAAACATCTCATGCCGCAGTTGAAAAAACAGAACTGGGATGTGCTCATTGCCCACCTTCTTGGTGTCGATCACTGTGGACATAGATTTGGACCAAATCATCCAGCCATGGCACACAAACTTACACAGATGGATGATTTAATA
>Gas84
ATGCGAAATGCAATAATTTCTGCTTCGATGGAACCATTTAAGTTAAATGATCGGCGTATCAGAAATGAATATCATAAGCCCAATCCAGAAATTTACACAGCAATATTTGACTATGAGGCTACAAGAGAAGATGAGTTGACACTAAAGCGAGGGGCTCAGGTGGAGGTTTTATCCATTGATGCCCACATATCAGGTGATGATGGCTGGTGGACAGGAAAAGTCAATGGTCGAGTGGGAATATTTCCCAGTAATTTTGTTACCAAAGAGGTAAATGCTTCAATAATACCACCAAATAAACTCAATGACAGACCTTTTGAAATAAATTTCTCAGAACTACAGTTGGAAGAGGTAATAGGAGCTGGTGGTTTTGGAAAGGTATACCGTGGAAAATGGAAGAATGAAACTGTTGCAGTCAAAGCTGCACGACAGGATCCTGATGAACCTGTTATTGAAAATGTGAGAAAAGAAGCAAAGCTGTTCTGGTTATTGGATCATAAGAACATAACTGCACTAAGAGGTGTCTGTCTAAAGGAACCTAATTTATGTCTTGTTATGGAATATGCTGCTGGTGGATCACTAAATCGAGTGTTGAGTGGGCGACGTATACCACCGCATATTCTAGTGAATTGGGCTTTCCAGATCGCCAGAGGAATGCATTACCTTCATGAAGAAGCACCTCTTTCATTGATACACCGAGATCTTAAATCAAGCAAC
>Gas85
AAGTTACCAGTGACAAGGTTTCACCCTTATCATGGACAAAACATATCTCTGTCGCAAGACAATATGGTGGCCTTCCGGGTAACGAGCTTCGCACACGCGCTGACTTTCAGCGAAAAACCTTTAAAACCAGGTGAAATCTTTCTCATCGAAATCGAGAAGAATGAGAGGGGCTGGAGTGGACATCTTCGTGTGGGACTAACTCAGCTTGACCCGAGTGATCGGTTCGAGTTACCACAGTACGCACTGCCTGATCTCGCCAACATGGGCAAATCGTGGATATACGCTGTGACGAAGACACACAACAAAGTGTGCGACTACAGTCAGCAGACAGAACACACGGAACCGTATCAGTCGATTCTTGGCGACTCAGAGGTTATTCACACGCCGCGCGGCACGGTTAGTCGGAGCATGTTGCTACCGCTTGGACAGTTGCAACAGCGGGGCATGGACTCAAAAAACGTATTCGATGAAAAGAGTTGGAACAGTATTCTGCCATTTGATGTGGGTAGTAAAATTGGTATTATGTATAAGACAATCGATAATTTAGCTGATATGCATTTTATTATCAATGGCGAAGACCAGGGCCCATCTGCAAGAGGTATTGACTGTCGGCATGGCCCATTGTATGCGGTTGTAGATGTGTATGGCACAACGAAACAAGTTAGAATAGTACAGTTGTATGGA
>Gas86
TTTGCGGGAATACACTGTGAGGTGATCTTAGGTTATTCCAAGGGTGCTGGCTACAAGCCTGGAATGAGAATGGATGGTACAGCATTCCGAAACTCGTGGACTGCCGTCTGCATCGATGGAAGTTGGCGACTGATAAACTGCACGTGGGCAGCCCGGCACGTGTCTGGTCACAAAGACGATCTGCCGCAGATCTTCCACAAGTACGATGAGTTCTACTTCTTGACGGACCCCGAGGACTACATCTACCAGCACTACCCGGATGACCCAGCCTGGCAGCTCATCGAAATCCCACTCCCATTTTCAGAATTCATCAATCTACCCGTGGTCAAATCACCATTTTTCAACTATGGGCTCAGATTCTATTCAAACTATGGTGCCACTTTGACAACTGAAACAGGAATGGTGGAAATCCGCCTAGTAATGCCCAAAATCCTTGGATACGGATCACTGTTAGAACCGTACAATAAAAATACATCTGACGCTAAACAGTTAGATGGTAGGACACTCCTGAGATTTGTTAAGAATGAAGCTATATTTACCGTGGCTCTTCCTAAAGCTGGTGTGTTTTACTTTTCAATCTACACAGGAGACTACAGTCATTCCGAGTGTTTAGAAAGTGCCTGCTCATTCCTGATTAACTGCGTCAGACTCTCGGGTCCCCCCTCTCCCCCGTACCCACCTGTGCCTTTCTTCGGACCAACTCCTGTAATGGACCAACTTAACATTGCAACCGATAAAAATGACGTTGATCCTCTGATTGTCTGTAATAGTGACTACATTGAACTGAATTTTAAAATGTCCAAAGAGATCAAGATTACGCACACGTTCCAGTACTTTGATGTTGGCGACGAGTCTGTTACAGACATCGACAGGTTCGTTTTTCTGCGCTCTCGCAACGACACGGTGGCCAATTACTTGGTGCGTTGTCCTAAAGAAGGCTTCTACATCTTCTCACTGTTCTGCGCAGACACCGCGATTGACGCACACAGCCTCGACTGTGCGTACAGGTACTTGGTGATATGCCAAGAGCCAAGTCCTAACACCGGTGCCTTCCCTAAGACGTACCACAAGTGGAACAGATGTACACTGTATGAGCCCATTGCCGGAGACCTACTCACAGACAAACGTTACAACTTTCGAATGGACGTTCCTCAGGCTGTGGAGGTGTTTGTCGTGATAGGATCAATGTGGCATCATCTTAAAAGGAAGCTGGGCTTCTCGTGGGAGGCTAACATTAATGTGGGCAGCCAGCCAGGACCTGCAAAAGTGCACGCAAGATTCCAAGCTGGAAGAGATGCGTCCACGTTTCCTCAACTGCTGGAGTTTGAAATTACAGAGGACGTTGAAACTGAAATA
>Gas87
ATGGCGGCCAGTTGTTCGCTTGTTTCCCACACTGGGGCAATGTTCGTGGAGTGTTTGTGGAAGAGACTCCTCCTGCTGTGTGTGTTGCTCGTGCTGACCAGTGAAGCCACGGTGGAGACCGTCTCCGACCAGCCGAAGCCCGTGTGTACCGTTAAAGGCCGGGTATACACGGAACTCAAGTGGTACGGGTACCTCGTGCAGAAGCCTCTGATGCGGAAATGGGCGAAGATCCAGTACCAGATCACATACCCGGTGAGCGAGTGCTGCACCGACCTCCTCATCTACTACGACGACCAGATCCGCGAGTTGAAGGAGGCGATGACGTGCCAGGAGCGCGTCAACATCCTGCCGGCCAACAACCACCAGGTGATCCCGCTCTATAAGAACAACCGCACCGTGGGCTGCAACGTGTGGAACGAGACCGGGGAGCCGTACTACGTGTGTCTCGGCGAGAGGGTGTTCCGCTCCAGCGGGGTCAGGACCTGGTACTTCGCGCTCAGTAGGTGCGATGCTCGCAAATCACTCAACTTGAACTACGTTTTCAACATTTCTGGTTACTATGGCGACTGCGAAGCCGACCCATTATCCAAGGTACTGACGGCCCCCGCGCCCGTTTCGGATCGGTTTTGGGTCGTGGCTGTTGCGCTGGGAGTTGTGGCCGGAATAGCGCTCATACTGGCGTCCGTCTTCCTGGCTCTGTGGCTCTTGAGTCGCAGACGAACAGGAAGTAAAGGTAGCTCTGTGACGTCATCGCAGGCTACTATGACGCAAGATGACGTATTCTACGTCAATCCGTCGCTGTCTGACAGGGAACAGACCGACTACAGCCAGTCTAGTTCGGAAAATTATTACGAGGTGATTCCGGAGAGAAGGAGCTACGAAAGTATAAACGCTCACCTGACAGTTCCCGGGCACGGCCATTCGTCGCGCCACGCCCACGCCACGTTGCTGAAGGAAATGCGGCCATTCGCCACGACGTTTGTGTTTGACGACTACCCACCCCCGCCGTACCAACCTCCCCGGGGCATGCCCAAACACCACACTCTCCAACACCCACAACACGGACAGCACCAATTGGTTCATCCACAGGCACACGCGCATGCGCACGCTCACATGCACGCGCACGGGCCTCATTCATTACCTCTGCAGCATCAACATCCGCTTCAGCAGCGAGAGCGCCCTCTTCAGACTCATACGGAAACTACTGCG
>Gas88
ATGAGTGAGGCAAGGAAGTGGCCGTGTGAGTACTGCACGTACGAGAACTTCCCAGTTGCCAAACGATGCACACTGTGCCGTGCTCCACGGCCCCTGCAGCTCATCACAAACACCGCCGACAATGAGCAGGACATTTACAAGATGGCCCCACTCGTGTCTCCTAGCAACTCTCCGAGCTGTGGCACGAGCAAGAGCAGTGCCGACAGCAGCAAGTGGGCGTGTCATCTGTGCACCTACCTGAACTGGCAGCGGGCGACCAAGTGCTCTCAGTGCTTGACAACCAGAAAGAAACTCTCTCCAGGCAGCAGTAGTGGCAGCAGTGGTGGCAGCGGCAGAAGCAGCATCAGTGGCAGAAGCAGCAGCAGTAGCAGCAGCACCCACCAAGACGGCATGAGTCCGCTGAGCGTGAACGTAAACATCGCAGAAACCAACCCGGGCCGGACGACGCCAAAACGTAACTCTCCCAACTCTCCTGAGGCAGCTAAGGCAATAAACAATGACATCAACCGAACTGTGGCAGCAACGTCGAACAGGAACACCATCAAGTGGGTGTGCTATGCATGCACCTACGAGAACTGGCCCAAGACGACACGGTGTGTGTTGTGCGGGATTCCCAGATCCGACAGTAACGTGGCAGCTGGTGGGAACGTGAGTGCCGTGAAGGAGGTGGATTTGAGGAGGCGGGGGCGTTCGTCGCCAACGATATCGCACAGTCTGGACAGCATCGAGTCCTACCAGGATGGGGCCTCAGCTACCCCGACCACCAGCGACGACAGGAACCGCACTGAGGAGCGCAAACTGAGGATGCTGAGGAAGAAACTGCGTGACAAAGACTGGCTGTGGTTGAACGCGTGTATAGGTGTTGCCGATGGCGACTCTAATGCCGTCCAAGCCTTCATTGCAGCAGGTGGTGACCCTGCTAGGCAGTTGACCCAGGATGAAGTCATTCTTCTGAACCGGCCGAGTGCGTTTCAGGTCGGTTATACGATCGTCCACTTGGCAATCCGGTTTAAACGCGAAGACATGTTAGCTGTGTTGCTAACGGCAACCGATGTGGCAGCAAAGGCCGTCAAGCGTCTCCCGTCACACTCTAGTCCTGACCTGGCCATGGACATCCGTCGAGAAATCCTCTCGTCTCTTCGGCAGAGAAAAGGCGACTTCCCATGTTTTTTTCTGGCAGACTGTGTTACATTTGCGCTTCCAACA
>Gas89
GATGTGGAGAGCCAGGTTCCGATCGATGCGGCGTGGAAGAAGCAGCGTGAGAAGCGTGACAAGGACGACCAGCAGATCATCAAGTGTATCGAGGAGGACGTCAGCAACGACAAGTTCTTCTACGAGCCCAACATCAACAAGCTGACCCTCAGCTTCCGCGACCGCAACCTCGAGAGCGACTTCCGCAACCACTACCTGGAGAGCGAGCTCTTCAAGGAGGAGACGGTGGCGTCTCCGCGCTACATCGCGCTGCTGGAGGTGATCTTCTCGCTGCTCGTCTACATGTTCATCACTGTGTGCTGCTGGGCGCTGTTCGACCGCCGCCTGCTGTGGATCCTCGTGTTCGTCGTCACCCTCATCATAGAGCTGCTCAACCTCGTCAACGTCGCCTCCGACGTCTTCTGCCGCGTGCGCAAAAAGCAGCGGTGCGACTCGATGATGCGCGTTACGTCCGGTTGGTACTTCCGCAACTTCCTCGGCTCACTGATTGCCGCGCTCCCGGCCGTGGTGGTGTTCTCGAACCTGTCGTGTGAGCTGATCGGCAAGAGCTCGCACCACATTGTCCTCTTCTTCTACTGCGTATTCGTGGCGCTGCTGCACTTCTGCAACTTCACCATGCTCAGCTCGTGGATCAAAACGTGCATCGCCACCATCGGCGGGATGTGTCTGATCGTCATCTCCAACGTGACCGTCTGCCCGCTAGACTCTGCAGATTTTAACAATAATACTATTAGTAATTCCAGTGGTACTAACGACCCCAATTATGTGCCTCTTTTGTATTATAACACACCAAAGCACTTTAATAACTACGAAATGATTCTCGATGTTATGATACTGCTGTTCCTCATCTTCTTCATCAACCGCGAGTTCGAGATCAGCTACCGGTCGAGCTACCACGGGAGCGCGCAGGCCGAACATGACAAGCGGACGATGCAGGAGAATAAGGACCAGGCCGACTGGCTGCTGCACAACATCATCCCCGAGCACGTGTCGGAGCTGGTGAAGAAGACATCCAAGTACTCGAAGAACCACAAGGACTGTGGCGTCATCTTCGCAACGCTCGTCAACTTCAACGAATTTTACGATGAGTCATACGAGGGCGGGCGCGAGTACCTGCGCGTGCTCAACGAGCTGATCAGCGACTACGAGGTGCTGCTGGACCGTGACGAGTTCCAGGATGTGGAGAAGATCAAGACCATCTGCAGCACGTTCATGGCCGCCTCGGGACTCAACGAGCAGAACCGCATGAAGAACAAACACCCGTACGCGCACCTGCACGCACTCCTCAATTTCGCCATGGAGCTGCAGAAGGCCGTGAACCGGTTCAACGAGAGCATATTCAACTTCGAATTCATCCTCAATGTGGGCTTCAACTTTGGGGAGGTGACCGCTGGGGTCATCGGCACCACCAAGCTGCTCTACGACATATGGGGCGACACCGTGAACATTGCCAGTCGCATGTACTCCACCGGCGTGGCCAATCGGATTCAGGTGCCAGAGGCCGCGGCCAATCTACTGTCAGATGCATTCGAGTTTGAATACCGTGGAGAAATATTCGTCAAGGGTAAAGGGCAGATGAGGACATATCTTGTTGTGAAAAATCGGGAAGATTTCACGGGGTGGAAAAAAAAAAGAGAAAGTTTT
>Gas90
ATGGATCGAAGCACAACTAAACGGTTGCGTCACAGTCTCGGCTGCTACATTAGAAATCTTCTCCGATCAAAGGTGATTCTGTCTGTTTTGGTTGTTTTCATCACAATTTCTCTCGTCGGCCATTACTACATTTCGAACATCGGCATCGACATTGACAGTCGAAATGAAATCCACCGCTCGCGCTCGAAACTCGACTACCCCGACAGTGACGGCGAAACGGGTAAAGTCTCTGAGTTGAAATTGCAGATTGACGAGCTCCGCGGAATAAAAGCGTCGGTGAACAACGAGCTCCGTGACCTAGAATCTCGCCGTCAGAAGCTGCAGGCTGAAATCTCGGGATACACGTACCACATCGACAGCCTCCGATCGCAGTACGAGTCGTTGAGTAAGGAGATCAGCCAGATCCGAGTGGCGCTCGACCAGCTCAAGTTGGAGAGAGAGGAAACGATTAACCAGTATGTTCCGAACATAAAAGCTCCGCAGCAGATTCTGATGGATCCTCGTCCGGCGAAAAATATTCAGCCCCCGTCGTCTCCGCAGCTGTGTAAGATGCAGACGTGTTTCGACTACTCTGTGTGTTCTCTCGTCTCCGGGTTTCCCGTCTATGTGTATAGCACTGCTGACAGTGCCATTGGATCCCGGGGTGTCGAAGATTTCATTAAAACGTCCGTTATTTCGAGTCTTTCTCGCAGTCCCTACCGGACTACGGAGCCAAAACGGGCATGCGTGTTCGTTGTGTTGGTGGGCGAGGTGCAGGGTGGTGCTGTTAGTGCGAAAGATGTTGAGACAATGCTACAGGAGCTACCATATTGGCAGGAAGATGGGCGGAATCATCTGTTGGTTAACATGCATTACGCTCACAATTCGGATATTTTTGGGGGTGTAAATACAGGGAGGGCCATACTGGTGCAGTCGCCTTTCGTCGACAGTATTTTTAGAAAGAATTTTGATATTGTTATCCCGCCAAGCTTGGGAATGGCTCACGGGGAAGTGTGGCAGGAGTTGTCTCCCATTTCTCCCGTCAGGCGGAAATATTTATTGTCCTTCTGGGGCGAGATATCGTCTCGGAAAAGAGACATACAGAATCAAATGGGCACCTTTCAGAAGAAGCTGTTTCAAAAGGAAAATGTTATTGGCAAAAATATTCAAAATATTTTGAATGCGCAGGTTGCGAAAAATGACGCGGTACCTGCCAACGATGATGATGGAGAGGAGGACGAAGAAGATAATGACGATCGTGATAATTCGTTCAAACTTCGGCGCTTAAAATCGGCTTCGGAAATCGTCAGCCTCATTTCGTTAGAAGTGTCGGTCGTTGCCGCTTTGAAGCTACTGCAGGAACAAGTTCCAGACAGTCTATCCTTCCAGTTCTCGTGTGCGCGTGCGAAGCAGGAAGGCAATAATGCGGAGTGGGCACTGTGTGCCACCTCGGAGGAACGTCGCAGCATGCTGGTACAGTCGACGTTTTCGTTGATTTTACTTCCTAGCAACTATTCGGTGGTGACCACCACAATAATTCAACTCAGGATATATGAATCTCTCAAAAATGGAGCCATTCCAGTTGTTCTTGGAGACTACATTGAGATGCCGTTTTCAGAAATTTTGGACTGGAAGCGGGCAGCCATTTTTCTTCCGGTCGCACGGGTAACTGAAATATTTTTCTTCTTGAGGACATTCACGGACAGTGATATCGCGGAGATGCGAAAGCAAGGCCGGTTCATCTGGGAGACGTATTTCGGCTCCACGGAAAAAATCGTCGTATCGTTTTTAGCTGTCATGAGAACCAGACTTCAAATTCCCGCATCCCCGGTTAACGCGGAACCTACGCTGAGCGTGTTCAATGCAACTTTCATTCCATTAAAGATAGAGGGCGCTGACCCTGAACCGGAAACCGACGAGGTTCTGGGTCCAATAGAGGCTCGGTTTCCATCGGAGAAGTTCTATCGGAACTTTACGCAGTTCGTGCAGTGGGAGCGCTTCAACCAACCGGGAGATCCCTTCCATCTATATCCTAGTCGACCCTGGGACGTCGTGCTGCCGTCAGAAGCCAAATATTTT
>Gas91
GAGAAAATCGACGTGCTAAAAACCCTCGGAGCCGAGGTGAGGACAGTTCCAGTGGTGGCCTGGACGGACGAGGCCAACTACAACCACCAGGCGAGGCGTTTCGCCGAGAGTCTCGATAACGCGGTCTGGACCAATCAGTTCGACAACACCGCCAACAGACAGGCGCATATCGAGACTACCGGGCCAGAAATCTGGGAGGAGACGAAGGGCAAGGTCAACGCAGTCGTCTTCGGAACGGGGACCGGCGGAACCCTTGCTGGGGTCGGGACCTACTTGAAAGAGAAGAACCCAAAGGTGCAGGTGTTTTTGGCGGATCCAGAGGGAAGCGTCCTGTACCACTGGTTCAAGAACGGGAAGTTGGAAAGGACGGAGGGGTCGTCTATTGCAGAGGGCATAGGTCAAGGTCGGGTCACGAAGAATCTGGAAGGCGCTCCAGTCGATGACGCTCTCGCCATTCGCGACACCGAGGCTGTGGCCATGACCTTTCGATTGCTCCACGAGGAAGGTCTCTTTGTTGGGGCTTCCACGGGCCTGAACGTAGCAGCAGCTGAAAAGGTCGCCCGGATTATGGGGCCAGGTCACGTGATTGCCACGTGCCTGTGCGACACTGGGCAGAGATATCACGCCAAGTTATTCAGCAGGAAAGTTCTTGAAGAAAGAGGTCTTCTGGACAGTATCCCAGAAAATCATAGAAAATCATTACAT
>Gas92
TACGACGACCTGTATGACACCGTTCTCTTCAACTACAAATGGCTGCACGCTAAGTTAAGCTCCTTACCTCTCCAGTCCGTGCTGGCGGACTTTGAGGACCTTCTGGACCACGTGTACGACAAGGACGTCAAGCTCATAGCCGATGCGATCCGCCTGTCGAGTTCCATCCTCGGTCACTACCCCCAGATGATCGGCACCCAGATCACGGGACGCCTGCTGCCGTATTACGCGCTGAACCCCAAGATTCGCAGTCTCATCGAGCAATGCGACACAGACGGCCTCCACAACTGTGCTCTGGTCCCCGCCCACCACTGTCTGCATACCCCGAGTGGTCCGCTTCAGTTCTCGCTGGAAGGGCATCCGTTTGCTCCTTTCGGGATTGCAGCGACGTCGGACGCAAGGTATTTGGTGACCGCGTCAAACAAGGTGATCATCTGGGAGCTATCTCAGGGCGTCATCTTCAGAGACATGAACCTGGGTCTGACGGGAATCATGTCTTCGTTGGCGATCTCGCCGAACGACAAGTATGCAGTCACTTTCACCAATTACAACAAGGTGGCGGTGATAAGCATCAAAACGGGAGATTTCTGGGTTATCTGTCCTGATACAAAGAACACGGTAGAGGGAACCACGGTGTCCAATACTCACATCGGAATCTGGATGGGCACAGAGTGGGCTCTGTTTACAATTGAAGGCGCCTTTGTCTCGAAATTCGCGTCAGAATTAAAGATGCCATTCGTTAATGTTGACCTGTCATTTGATGACAAGATATACACAATTGTGAAGAGTGGTGCAGAAGGCGACAGTGAAATGGCCCTAGAAGTCCAGGACAAATCTATAAGTCCTTTCGAATTCCACAGCGCAATTGCATTGACTAAAGACAAACAAACCCTATACACTTGTATTGAGATTAGCGACAATGCTGTAGCTGTGTACGACAGAGACGGAAGCACGTGGAAGTACAACAGAACTCTGGGTGAAAACGTAGATACGGTGTTTTCCCTGACAGCGTCCAGTGACAAAAACTATCTCATAGCAACGGTTGCTCTTGGCTACAAACTGTGGGACCTGAAAAACGATAAAATGAGAGAACTGAGGCTTCCTTCAAGTATAAGAAACATTCCCACGAAAAACCTATCTAGTCTTGTGGTATTTACAAAAGGCAATCAGTTCGTTGTTGCTGGTGTACGCAAAAACCTGTACGTGTGGGACGTGAAACAGGGTAATATCGTTAAAACACTTGATGCTCATTTCGGACGAATCATCGCTCTTGTGTCCGTGCATGTAGGCTGCAATGTTGTCATCAGTTCCTCCATGGATAAGACGATCAAGGTGTGGAACTTTGACAAGATCTTAGAGGACGTCCACCCCATAGATCACCTGGAGAGGCCGATCGAAACTGTCGAGTTGGCCCTGGAACCGGGTATCTGTGTTACCTCATCCAGGAATACGGTCGTGGTGTGGAGTCTCGAAACGGGTCGAATCGTCAAAGCGTTTCCCAGCAATTCACGAAGCGCAATAATCACACATGCCGTCGTGACGTCAAACGGCGAGTACATAGTTTCTGCAGAATCGGGAAGCATCGTCTTCTGGAATATGGAGAAAGAAAAGGCAATCAAGGTAATTCAGTGTGGAGACATTCAGTGGTTGACTTTGAACGAAGGATGCACAAGGGTAATCACGTCGGCAAAGGCTACGTCTGGAAAGGGTATGTGTTGCAGTCACTCTGTCCCCGAAGGAGAGCAGATCTTTAAGTTTGAATACACGGTGAAAAAATACCGCAAGCCTGTTGTCACCAAGGATGGTCTGTTCCTGGCCGTTCCTGCTGTGGACAAAAGTGGTGACGTCATAGGTGTCTATCACTCGAAGACTGGGACTCACCTGTACAATCTTCAGCTGAAGTACAACAACTACATAGACTACAGCCACCTAGTGCCTATGCCGCACGACGGCAATCAGATTGCAGTGATCGATAAGGACAAAGGCAACATCCTCGACCTGAAGAAAAAGGCTCTGCTGAGATCCACAAGACGATGGAACGGTTGCGTCACCCAGAACGGGAAGATAGGTATCTTTGCGCCAGCTTGGGGCGGACTGCAGCTGATCGAGATAAAACACGGGAAAACCGTCCGGACGCTCATTCCTAAAGTCGCAGAAGGAGTGTTCTCGGTCAAGGTCATGTTCACTAAGAACGACAAGCACGTGGTGTATTACCATTCCGGTCACCGGACAATAAGAGTGTTCAGAGTAGCAGACGGCAAAATGATCGCAAACTTTAAAGCTCACGCCGATGTGAAGTGTCTCGTGGGAGACGACATTGGCACTAGTCTAGTCATGAGTGCGGTGGACGGGAGTCTGACCGTGCTGACTCTAGCAGATCCTGGCGATGAGGCCAGTCAGGAACTGATCAAGTCTCTGCCGAGTCGACAGATGACAAAGCCGTCTGCTAGTGGGAAAACTGCCAATGGTGATCTCATCCAGGCTACCAGCTCACTTGGCACGGCATTGCAAGTAGCA
>Gas93
ATGCTCCTTGAAGGATCCGGCCCCGACATGATGGCTGCCCAGTCGAAACTGCTCTTTCAGCTGAACAAGTATTACAACGAGAGGGTGTCCACCCGAAAAGGAAGCGTCAACAAGACTATCCGAGAGGTGTGTAAAGTTGTCCAGGACGTTTTGAAGGAGGTGGAGGTGCAGGAGCCCAGGTTCATCTCCTCCTTGACAGAGGTGAACTCTAGATATGAGGGACTCGAGGTCGTGTCTCCCTCGGAGTTTGAAGTCGTCCTTTACCTCAACCAGATGGGTGTGTTCAATTTCGTGGACGACGGGACGATACCCGGTTGTGCCGTGTTAAAATTAAGTGACGGTAGGAAACGGTCTATGTCTTTATGGGTGGAATTCATAACGGCGTCGGGGTATTTGTCCGCGAGGAAGATTCGATCCCGGTTTCAGACTTTAATGGCCCAGGCTGTGGACAAATGCAGCTATCGGGATGTGGTGAAAATGATTCCAGACACAACGGAGGTGAAGCTGAGGATTAAAGAACGATATGTGGTGCAGATCACACCCGCCTTCAGGTGTGGCGGTATATGGTGTAGATCTGCCGCGCACTGGCCGGTCCCCCACGTCCCCTGGCCCAACCCTAACCTAGTCGCCGAAGTGAAGACCGAGGGATTCGACTTGTTGTCCAAAGAGAGTATTTACATGAAGGACAAGCAGTCGGCGGCGGAGGGGGACGCGTGGGTGATGAGTTTCAGGTACGCGGAGGACCGGCTCCTGTACGGGGGGTGCCGCAGGAAGTGTCTCAGCATCCTGAAGGCTCTGCGGGACCGCCACCTCGACCAGCCGGGCCAGCCCATCATGTGCTACCACATGAAGACTCTGCTGCTGTACGAGTGCGAGAAGCACCCCCGCGAGGTGGAGTGGGACGACACGTGCCTGGGAGACCGCATCAACGGCATCCTCCTCCAGCTCATCTCGTGCCTACAGAACAGGCGCTGTCCTCACTACTTCTTACCCAACGTCGACTTGTTCAAAGGAAAATCTACATCGGCTATGGACAATGCGGCCAAACAGGTGTGGCGGATACTTCGTGAGTTGCTCACCAACCCAAGAAGTCTCGACAAGCTT
>Gas94
GCTGACCAGACCACACCAGCGTATGATATGAACGAATACACAACGAAGGCCACACAACGATTAGCACCCATGGGTAGTCCAAACACAGCTGACCCAGCCAAGAGCGCTAATGGTGCTACGCTTGCCAACGGCATCTTGGGCTATGAGAAGCTGACCCAAAACAAACACACTAGTGAGCTGAAGCGCTTCTTCCACAACACACTGGTGCCCATGTTTCTGATTCTGACGACACCCAATCTGGTCATCATCATGTGGTACACAGCCGTGCACTGTGACGGGAGCTTCGCTCAAATGACGAGGACATTTCAGAATCGTTCTGTGTACGCGGGCCTTTGTGACATTTGGGGTTTAGTCAACACGGGCAGCTTCACCATCAGCATGATTATCGTGGGATACTGCGTCTACGCTCTGGCGATGATGAAACTTCTACCAGGGAAGCAAGTCACAGGACCACTGACTCCAAAGGGTAACACCCCGATATACACGGACAACGGATTTTTGTATTTTCTTGTCACAGTTGGCCTGTTCTGGGTCGGCACGTTATTGCTGAGACCATTAGGTTTAAGTCCATCAATAGTGTACGACAGATTCGACGAGGTTCTGTCCAGCCTGAACATCTTCAGCCTGTTGTTTTGTTTATTTCTCTACTTCAAGGGACTCCTGGCTCCTTCATCCACAGACTCTGGCACGACCGGCAACGTGCTATTTGATTATTACTGGGGCACGGAACTCTATCCCAAGGTGTGGGGATTTGACTTGAAGGTCTTCACGAACTGTCGGTTTGGCATGATGGTCTGGGCACTGCTTGTGTGTGTGTTCGCTCTGAAGAGCTACGAGCTACACGGGTTCGTCGACAGCATGTTCGTCGTCGCAGTCCTCCAGCTTACCTACCTCACCAAGTTTTTCTGGTGGGAGTCCGGGTATATGCGCACCATCGACATTATGCTGGACAGGGCTGGCTATTACATCTGCTGGGGGTGTCTGGTGTTCGTGCCGGGCATGTATGCCTCTGTGAGTCTCTACATGGTGAAGCACCCAGTCCATCTCGGTCCCTTCTGGACCTTAGTGATTCTTTCGTTGGGACTTCTGTCCATCTACATCAACTACCAAGCAGACGCCCAGAAGCAGATCGCCAGATACGCAAATGGAGACTGCGTCATCTGGGGCAAGAAAGCCGAGATCATCAGAGCCAAATACCAGCTGGAAAATGGTGACGTCAAAGAAAGCATCCTTCTCACTTCCGGTTTCTGGGGTCTCGCGCGCCACTTCCATTACTTGCCGGAACTGATGCTCGCGTTCTGTTGGTCGGTGCCGGCGCTGTTCGAGAACGTGATGCCTTATTCCTATTTCCTGTGGCTTGTTATTCTTTTACTTCATCGTAGTTACAGAGATGACGAGAAGTGTCGCAAAAAGTATGGAACATTTTGGCGAGATTACCAACAAAAAGTCCCGCACAGAATTGTGCCCTATTTATTT
>Gas95
ATGATCCTCAACAAATGTCAAAGTCTGGAAGTTCAAGGTCAAGTAGAGGTCGTGCAGTTCACACGTGGTAAGCGATGCAGTGAGATAAACTGCGGCGAGACTTGCGGCTGCATGTACAACAACAGAACGTACGAGATAGGAGAACAGTTTCAGTCGGGCTGTCAGACCTGCACATGCTCTGAGAATGGAGCGGTGTATTGCCTCTGCAGCAACCCAGTACAACGGAAGGAGATTCGAGAGATGACTAGGCTGGAACTCTGGAACTATCAGGTCACCATTCGAAAACTACAGTCGGGACATCCGTCAAAATGGTGGTACTTTGCAGAGACGTATGCAAGTCACAAACCACAAGCTGTCGGTACAGATGCCTTCCTACCCTGGCACAGGTACTTCTTGTGGAATGTTGAGCAGGCATTGCAAGAAATTGACTGCTCTGTAGCCATTCCATATTATGACTGGACAGTGGATGTAGGAGAGCCAGAGAAATCCGTCATCTGGTCTGTCAATATGTTTGGAGGGAATGGTGAAAATGTAACCGAGTGTGTGATGTATCACCCGTTCAAGAAATATTTTCCACCTTTCTTGACGCCGTGCTTACGGCGCCATTTTGATCTCCGTGTGAATCTTCCAGATCTGGTGAATGTGCAGCTGGCTTTCAGGGAAACAGACTACAAGAGATTCAGAATTAAGATGGAGATATTCACAAAACTGTTCCAGGCCTGGGTCGGAGGTCACATGAGCTCGGATCTGAGTCCATATGATCCATTGTTTTACTCGTACATGGCGTATATCGATAAACTGTGGCATGACTGGCAGATTCGTCACCATGACGGCCTGCTACGATATCCTCAGAGAAAACGATACCTTCCCATGCTGCCCTTCAAGATAACTCCCGACAATGTGATGGACCTGCGCATTCAGATGTGCATAGAATACGTCCCTCTGACAAAGGGAGTGCCTTGCAACGTAACCGAAATACGAAACTATGGATATGACGACTTTGGATTTGACAGACACGGCTACAATAGGGAAGGTTATGACAAGGATGGTTTCACTGTGCTGGGGTTCGATCTGGATGGAAATCAAGACTTCAGAGGAGTATACAATACTCGAGGGTATGACAGACATGGGTATGGAAGAGATGGGTATGATATGAGTGGCTTTGACAAATACGGATTCTATGTGGATGGATACAATGTGGATGGCTTTGACCCGTTCGGTTATGACCGAATCGGGTATGACAGATATGGCTTTAACAAGCTAGCAGTCACTCCATTTGGTTTACTGAAGAATGGAACATACCTCGGAAGACAGGAAGTCGATATTTCCTTATTTGACGAATTTGGCTATAATAAATATGGATTTAACAAATTTGGTTTTGATCGACAAGGCTATGATGTGTTTGGATTTGATTCTATGGGGTATGACCGATATATCTGCAATTATTACCACCTCGGTCCTGTGAACCTGATGGTTAAGCACTACGTCAGTGGGAAACTTCATGATCTTGACAAAGAAACTTTGTCGAAAATTAAACGTATCTGTCCTCCAGTGACCAGGCTGGAAGACTGGCAGATTTTGACAAACTGGCTGCACCGCGATGATCAGGTGGAACTCATTGAAACGATTGAGAAAGTACGAAGAAAAGAACACAGAACAGATACAGAGTATCGGCCGAGAAAATCCAGCGTCACTGAAGATTTAATATGGGTGCCTGTAGCTCCAGATGAAAGG
>Gas96
ATGGCTATGCATCGAACGTTACTGCCTCGTAGGGGCTCCAAGAACGAAAGCGAAAGGGACGACGACGAAGCGGAGAACAATGGATATATCGAGGTGTTCGTCAAGCCACTGGAGCAGGGCAACTACAGTTTTCTTCTCAGCTGGGTGGGGCTGGGCAACGCCAGTCTGACAGCTCATCAGCTGGCCGTGCTATACGGATTCTCCCTCCTTGTCGCTAGCACCGTCTTGTACCAACTGCTCCGCTGCGATGTGGGCTTGTTATTCCAACGACTGTGTGCGCTGCTTGTCCCCATGTTCAGTATTCTATGTGCGTTTTACTGGCTGTCGCTGTACCTGCGCAAGACGTGGAGCAACACCAGCGTGTACCTGTTGTTTTGTTCGTGCTACCTGGGGGAAACCCTGGCACAGGCTTTCCTCCGCGACTGGAGCAGCGCTATACCCGCCGACTCGCCGGGCGCCGCCAGCGTCACGCAACCGCTCATCATCGTCGTTGTGTTGTTGGCCATCAGCATCGCCAGTGTGTTTTCATCGTTGGAGACCGTTCACAGTGTTTTTATCATACTGCTCGTCAGTTTTACGCGATTTCTGGCATGCACCTCTATGGTGGACCTGCCCCCGGGGATCCGCCCCTACGTGGCGTACACGTGCAGTTTCGCGGGTATCCTTGTGTCAAAGTACATGGAGACTGTGCTGAAGCCGCCCATTCAGAATTTCATGACCCAGGACGGGAAGATCCCTGTCATCAAGCGGAGGCGGTCGAGTTCCACCAGCGCCCACGCCTTCGCCATGCACCGGTCGGCCAGGCGAACCTCCCTGCCTGCACTCATACAGAAAAGTCAG
>Gas97
ATGTTTTGCAAAACTGTTCTATGTCCAAAAAACAAACAGAAGCTCTTTCATGTCCTCGTTGTGGTTTATTGTTTAGGCCTGACCGGTCTGTTGATTTCATGGAGAGTGCACGGAACCAGCCGTTCTTTGGATGCTATTTTATATCATGATAACACCATTCGAGTTGATTCTTTAAAGAAGAAATACTTCCCATCAGTGAAAGAGTCAGTGGCTGATAAAACTCTCTTGAACCCTGTGTATATAGGTGGAAACAACTGCTCAAAGAGGCGTGTAGTCTCGTTCTTCGACAGACCAATGTTGTTGTCTGCAGAACCTATATGCTCATGGCTGAAAAGTGAACACTCTTTGGGGAACTTCATTGGATACGCAAACGAATTTGCTCATTTACATGATGTCGTCGTAAATCCATTGAATGCCGCGGGTAGAAAGGGTGGAGAGAATATGTCCAGCGTGTGGAAACAGAACGAACAAGATGAATATCTGAAGCTGAAAAGTGGATATTTTTCTATTCAATGTAACACGTCGTTAGAATATCAGTTCTCTTCAAAAACTCATTTAAAAGAATGGAAAAATTCTCTAGCATGCGATCCTAAGAATAATTTTAACGGGATGGTGAAAATAAAGGGATTGACTATTGCCGTTCAAAGATACGAGTATGTTAACCTGTATCACACAATGACAGACTACTACAACGCCTTCCTGGTGATGCTGATCTTTAACAAGAGCCCGGATGACACTACGATTCTGTGGGTAGACTCGCATCCGTCTGGAGGTTTGGACCAGACGTGGAAGACCCTGTTTTCAAACACAATCAGAGCTGGGCATTTGAGAGGACCAACAGTCTTTGAGGACATGGTTTGGAGCATCATGGGATATGACAGTCCTCTTAATCAACACAACAGACCGTTCACGCCATATCTAGAACAATTTAGAGAGTTTTTCTTGACGCGTCACGGAGTGTCGCCTGCTAAAACGCTGGACTGTGCTCACCTCAATGTGATGTTCATCTGGCGCAGAGACTATATTGCACACCCTAGAAACCCTTCCGGTCTGGTGAAGAGGAAGATTGCGAACGAGGCGGAACTGTTGGAGACAGTTCGGAAGGCCGTCCCAGGCCACAACGTGACGGGGGTTCAGTTGGACGCGTTGCCCATGAGGCAGCAGCTAGAACTGGTGGCCAACACAGATATTTTTCTAGGGATGCACGGGGCTGGATTGGCCCACACCCTGTTCCTTCCTAAACACGGTGGACTCATAGAATTTTACCCCACTTACTGGAGTCCGTCTAATCGACACTTCCGTGCAATGGCCACGTGGCGCGGGTTGCAGTATCAGACGTGGCAGAACACGGATTCGTTTAATGAAAAGAAAGATTACTACACTTACATTCCGCCTCAGACTCTTCTCAACATGTTCCTTGAGGTGAAAACAAAAATGTGTAGACAAGTTGAGAAAAGA
>Gas98
GATGATGTGGCAGTTTTATGTCTCATAAAGTACCTTATTGATCAGCCCGATGATGGGTTTCAGTGGTCAGTGCTTGCAACCATCTACAGCCTGAGAGGTAAAACACACTCTAGCCAGGCTGAGTCCTGCTTCAACTATGCCCTGAAGATCTCGGGCAAGGTGACGTCGGTAACAGAATGGCAGGCTCTGCACCCGTTTGTTATTGGTAAAATGGAGCTGGACGGTGATCCTCTGGAAGCATTTGGTGGGATTCATAACGTGTCCTTGTTCAGGTTTCAGAAGGGAGTGCGATATTTCTCCGAGTTGGTGACCAATGGGGAGGTCAGATGGATTACTGTCACTCCACACGCAGCAGACCAAGTGCAGATTGGGTCTCAGGTTAACTGGAATGACCTCGTTAGCTCATTGGGGTCAATGGGGATCACGGAATGGCAGGGCTGGTTGGTGGGTGAGTTCGCTGTGAATGAGAATGATGGTGTCATTATGCAGTGTATGGGAGCCAGTACTGTGTTTATAGATGGCCACCCTGTCACTGGTGATGTGTACAGTCGGAGCATGTTCTGGTTTAGTCTGCCTCTCACTAAAGGACTACACACAGTTTTCATTCGCATACGCACAAAAGTTCAAGCTAATCTTAAGTTTTCTGTTAAATTGGCACCTAAAATATTCAAAGTGTTATCGCCATCATTTTTACCTGATTTAGTTAATGGTTACATATTTGGAAGGTATATTTCTGTTCCAATTTCAAATTATCATGCAACAAAATGGCTGACAAATATTCGCGTTTCATTGGTTGACCAGTCAGATGGAGAAACACTTGAAATTAAACTAGTGAAGAATGACTTTGCAATTGCTCCAGGTCAAGTGAGACCTGTTGTTTTAAAACTCACAAACTCTTCTCCGAAAATATTGGACAGCTGCTACGATATTGATATAGAAATTAAAATCACCACCTCCGAAGGACAGGAGTTACTTCCCTTGAAACTGAGATGTAGAAAGAGCGGGGAATCATTCCACTTCACGTTCCTGGATCATGATGGCTCTGTCCAGCATGGTGCCGCAGTCCAGCCCATTGGAGAATGTGCCCAGGCCAAGTGTCCGGTTATGTTGACACTGCATGGCACAACTGTCCCACCACAGAATCAGGCTGACAGCTACAAGAAGATGGTAGATGGCGATTATGAATTTGGGGTTGATAAAGCTTGGCTGATTGCCCCAACA
>Gas99
ATGATTAAAATGAAGCGCCAGCAAGATCGCGATGCTTCCCCAAGTCGTAAAAGATCACGTTCTGTATATTCAATACCCGATCGTGATTCTATAAGGGACAGAATGAGCCCAGATTTTGAGAGGCGTGACGGTCGTGGAAAGTTCGGGGGAAAACCATATCCCCATAGAGATTTTGATGATATTGACCCGCCTATTCGACAGAAATACCGAAATGAAAGAATAATAGATGCAGGTTACCCTCCATCAGTTAGGGACCAACCAGACAAAATGCAAGACGAGTACAGATCATTGTGCATTAGTAATATTCCTAGCAAACTCCCAGATCCAGTTTTAAAAGATACCTTGCTAGCAGAGTTTACAAAATTTGGGGAAATGAATATAAAAGTAACAATTTCTGGAGATCAGCGTGTTGCATATATCAATTTCCGTTACCCTGAACATGCACGTACTGCAAAGTATGCGAAGTCTAAACTATTTTTATTTGATCGACCTCTTCGCATTGATGCTGTTTACAATAAAAAAAGAAGTAACAGTCCAAATAGTGAAAACAGAGATCAGTTTTTTCACCGTGCATTGGCACCTGGACGGTCACCACCACATGGTATGGGCAGCAGACGCGGTTTTGGTGTAGGTCATTATCAGAGTGTTCCTGCACGTGACTTTCATCCAACTCGTGGTCCTTTTAACACAAATCACAGTAATAACAGTGACGACGATCAACCAATAGAACATAGACGTCACAATGAAAAGTTTCCATATCACTTGGATCACATTGACCCTGAATTTGACAGCAAAGCGACTAGAACGTTGTTCGTTGGCAACCTAGATTTGTCGATAAATGATGTTCAGTTAAAACACATATTTTCTAAGTTTGGTGTTGTTGAAGATGTTGACATCAAACGTCCACTGAGAGGTCAAGGAAATGCTTATGCATTTGTTAAGTTTCACAACTTGGACTGTGCACACAAAGCTAAGGTAGAAATGTCTGGTCAGTATATTGGTAAGTTTCAGTGCAAAATTGGGTATGGAAAAGTGACTCCTACAACATGCTTATGGATTGGTGGTCTGGGTCCTTGGGTTAGTTTTGAAATCATAGAAAGGGAATTTGATCGGTTTGGTGTGATTTCAAAAATTGAGTGGCCTCCAGGCAGAAACTATGCTTTCATTTTGTATGATAGTATCGACGGAGCTCAGGCAGCTTGTCAGGATATGCGAGGATTCCCAGCAGGTGGACATGAAAGGAGACTGCGGGTAGATTTTGCTGATCCTGCTCAAATGGGAGCACCCCCAGACATGCCCAGTCCGTATGCAAACCAACAAGGACCGAGAACGTTTGTGAAAGGGGACAAAGGTCCCAGTCCCTGGAAAGCTTCTGACATACCTGGTGATCGACCTAGAAGCAGACGCGATGATTGGTTCCCGCCAGATGGTGACACTGCAAATGTGTACCGTAATCCCGATAATCCCAGAGATGGAGACCGTGTGAGGGGAAGAGAGGACTGGGATCGATTCAGTAATGGAGTTGAAGTTGATAAAAGAAGGCGACCGCTTTCACCGGGGGAAATCGGTCCTGTGCGTGGTGGCCGGTCCAGATCACCAGACCGACCCCGTGGTTATTCCCATGACAATAACAAGGATCATGAAAACTCGAGACGATCTAGTGGTGATTTCCAGGGGAGGGACGGAGAAGATCGATCCAGCAAGTCCAGTCGAAGGTTATCAGAACATGGTGGAGACAAAGAGCAGATCGTTACTGAACATGTCAGGGCTCTCAGTGACCTAGCCAAGTGCTTACCGGTTGCCTGGAACGGTGCATTGATACTTAAAAGCAGCGCGTTTGCAGCATGCATGCATGTTGTCAGTGGTGATGTGACGCTTGTTGACAATTTGATGAGGGACCCGACATCGACAGAGACACCTGTGTTGAGAATCACCCAACGTCTTAGGATGGATCCACCTAAGCTGGAAGATGTTGGCCGACGCATTCAGTCCACTGGGCCTCATGGTCACTGTATTCTTCTAGCCATGCCCGGCACACTTCAAAACTATGACGATCCGACTGGCAACATCCAGCAAAGACCGCTGAAGAACCTTGTGACCTACCTGAAACAGAAGGAAGCTGCTGGTGTGATATCTTTGCCTCCGAACCCCACACAGGACAAGAACAACATTGGAGTGCTCCATGCTTTTCCCCCACATGCATTTGGTTATTCATTTCTACAGAAACGAGCCCCAAATTTGCCACCAGAACCGCTCAAAGAAGATTAT
>Gas100
ATGATAACAGTGGACGAGGATGAAGAAGAGGAGGAGGACCCAGAAGCTGGGCTGGACACGTCACAGCTGCTCGTGAGAGCCCAGAAGAACTTGGAATACCTCGACCTCGCTGAGGCTGAGAGACTCTTCCTGAAGACTTACAAACACTTACAGGACAAACCAGAGGCCAATGACCACACGCTGATCGACATCCACTTTGGTCTGGCCGAGGTGTGCACGAGGAAGAGCAGAACGAGTCGACACAGCCCTCTGGAGTGGCTGTGGCTGTGCATCCATGCCACCACACTGCTGCAGGAAGCCATCGAGATGTGTGCCACAGAGATGGTCAACGAGAAGGACAACAAGAGGCACGAGTATTACAAAGGACAGAGGGTGTGGGCAGAGAACCGTTGCCATGGGTTACGGGACGTCATTGCGCGGACCATCCACACGTGGCTCAAGCAGAACTGGGAGGTGATTGACCCCGCCAGTGCGCACAACACACTGGGTCAGATGCCATCGGCGCCATACAGGTTTTCCGTGTCCAACCTGCTGGGGATAGTTCCGCGACAGTATCAGTCTCAGTACCTCAGCCAAGCCTTCAGTATGGAGAGTCTCCACGACACTCCCCTGTCCCAGCTGGTGAACGCCGGCAATGCTAACTGGTTCAAAAGGATCTTGTTCTACTGCCACAGGAGGCTGAGCAGCAATAATGTGAAGGAGATAATGGAGGAGACATTAAATCATAAAGTAACAGGCTCAGACATTGGCTCCTCTGACCCTCAGATTGAAAGTTTAGAGTCCTTAGCTACTAGTGACACTGGAAACTACTCTGATATAGATGTTGATGACAAGGCAAAATTAGATAGTCCTGTGAAGGAACATTCATTAGCGTTTGAGCTTGCTGCAGGCAAAGTAGATACGAGTGGCTGGTCTTTCTTTTTGGAAGAAAGGAAGACATTTGAAGTGGAAGGTATAACGGAGCTTGTGTCTCAAGCTCCAGCACGTTTGTCAGAAGAGTCAGAAGAATCAGAAGAGCAGCTGGATTGTCCAGCAGACTCTGAATCTGAGCCATCTGCTGTTGTGGATGAGGTCAAAGTGTTGACATCACCTGTGCTGGAACGCCCCATCAAACTGACCATAGCTAAAGTCTTCCACAAGGTGGTTTCGAGGCTTCTGGAGGAGAACGAATTCCAGAAAGCCGAGCTGCTCACGGAGGAAGTGCTGGAGATAGTTGACAACATACAGGATGGTACAGTGAGAATGCTGCGTTTCAGTGCTCAGCTAATGCAGAACATTGGGCTGTTGTGTCTGCGGCAGGGAGACATGTGTAAAGGCATGATCAATCTTGAGAATGCTCTCGGCATATTCCGTGACCTGCAGGATCATGAGGCTCACCGAGAGGTGTCTTTGGTGCTTATCGATATTGGTAATGCTTATGTCTTTGATGTGCTTAGTGAGGACGCTTTGCATAATGAAATAATTAATGCTGTGCGAGAATTTTTCGAAAGAGAAGCGTCGGATGACACAGAGAGTGGGGAATCTAGTCCAGAAAATATGAGGTCACAGGAACTGCCGACCCCAGCAAAAAATGTGACAGTTATAAACGAAGCGATACGGTGCTACCGAGAGAGTCTGAGTGTCCTGGAGAACAGTGACGAAAAACAGATACATCTCGTTGCCAAGGCAGTCATGAAACTTGGCGACTGCCATTTTGTTCTGAAGGAATACCCCGAAGCTCTGGACTGTTATGAGCGAGCAATGCAATACTTCCGGGCATCAATGATTCACGGGAAGGAGTCGCTGTCGATGAATGCCCATGTGCTGTGCATGCTTGGCGTGTCCACGTTCATGCTACATGTGTATCCTCGTTCAGCACACGTGTTTGAGCTCGCCCTAATGATGGTGCGGCAGTTGCAGCGCTCCCACGGAGTGACCCACGACTCTTTTCTCCGAGCTCTGCTCCATTCCTTGCTGGGCATCAGCTACTACAAGATGAAAACCTACCACAAGTGTGTGTCCATGTGCTATCAGGCTTTCGAAATCTTCTGGAACCTGTACGAGGAGTCCATGCCAAATCTGACTCGGGAGAAATTCTGGATCATCTGTCAGAACTTGTACATTCTTGGAAACTCTTACAATGTTCTCAATCTTCAGCACAAGGCCATCAAATACCTCAATGTTGGACGTGAGCTGATGAAGATGTCAAAGGTCAGAGAGAAGCGTCAGTTCATGAGGATTCTTCAGATTCTTGGCGACTGTTACTTTGCACAGTATGATTACAAGACTGCTCTGGTTTACTACAATGAGGCTCTTGAATTTGGTGACCATGCAGCAGATGACTTGGCTCATGCGATAGAACAGCAGACCATCTCGGACATTGAGGCAGACATTGCCCTGAATCGGGCATCCGAGGACATGGCCCTCCACAACCAGTTGCTGAGTCGCTCGGCGGATGCCCACATTAGCATGAAGCAGTACCAGAATGCTGTGCACTACCTGGAACAGGCTAGAGACATCCAGGATGTTCTGGAGGATGATATCAAAGGAGATCTTGTCAGCACACTCTACACACTA
>Gas101
ATGAAAACCATCTTTGCGCAACAGCCGTTAACACCCCAGGTAGACGCAATTTTGTCTGCCGAGTTAGGTAATAACCGAGACGAGTTTGGAGCGTTGATGTTGTATACATACACAAAGCACAAAATCCGTCTTGTGGGTGCAAACTTCACAAATAAAACGGAAATATCCTTCACTACTGCACGTGTGGATGACTTGGCGAGAAAATCAGGTGATTGTGATGACTTGAAGAAAAGCAAATCTTTTTCTGTGGCTGTGCTCATACATTCTGATAATGTTTGTGATTTTGAAATTGAATTGGACGATTTGGACCCAGGAGAAAAATACTATTTTGTTTGTGTAAAAGAATATTTTATAACTACACCAGGAAAAAGTCATCATGCTCGATGGACACACCAGGGTATGGATTCGTGGAAATCGCTTGGGGTGAAACCTAGTGTTTCTGATGAAAGAACTTACTTACTCCCGTTAGCTGTGCAGGTGGTGGTTCTTGTTGTTTTGTTATGTCTCTCAGGACTGTTCAGTGGTCTCAATTTGGGTTTAATGGCACTTGATCAAACCGAATTAAAAATTATTGAAAAATGTGGATCATCTAAAGAGAAAAAATATGCAAAAGTTATTGGACCTCTTCGGAAAAGAGGAAATTTCTTACTGTGTACATTACTGTTGGGAAATGTTTTGGTTAACAACACACTTACAATTCTTTTAGATAACCTCTCCAATGGTGTCATAGCTGTGGTGTGCTCCACAACTGCCATTGTGATATTTGGTGAGATCGTTCCACAAGCCATCTGTTCACGTCACGGACTGGCTGTTGGGGCACGGACCATATGGTTGACTAGATTCTTCATGATCATTACCTTTCCAGTGTCATTTCCAATTAGCATGTTACTTGATAAAATTTTAGGAGAAGAGATAGGGCAAGTCTATAATAAAGAAAAACTCCAAGAACTTATTAGAATGACAGCAGATATTAACATTATTCAAAACGAAGAAGCAAACATCATAACGGGGGCTCTTGAGCTGTCGAACAAGGCATGTGTTGATATCATGACGAATATTGAAGATGTGTACATGTTGGATATCAACACGAACCTGGACTTTGAGACGATGTCGGAGATAATGGAACACGGCTATACACGCATCCCCGTGTATGATGGGGACAAAAGTCGAATCGTCAATCTCCTCAATATCAAAGACCTTGCACTGCTCGATCCAGATGACAACACGCCGCTGATGACGGTCTGCAAGTTTTACGACCACCGTCCGCTGTTTGTTGATGATGATGCAAAGTTGGATTTTATGTTGCAAGAATTCCTGCAC
>Gas102
ATGGTGAAAAGAACTATTTTAACAATGTGTATGAGATCTGCAATGAGGAAGAAGTTCTATTTCACTGTGTTCCTCTGTTTCATGGTGATGTCGTTTGTGTACTTTTTGTTGCCATGCAACAACACTTCCCATGTGTTCATGGTCCCGAGGGACCCCGTCAAGTACATCTACGATGATCAGAATCAGGCCATTCCATACGATGCAAACATGGACATCGTCTTCATTGGCGGGATGCCGCGAAGCGGGACCACATTGATGCGGGCCATGATCGACGCTCACCCTGACGTGCGGTGTGGCGAGGAAACGCGCGTGATTCCGAGGATTCTGGGAATGAGAACGCAGTGGGAGAAATCAAGCACGGAGAAGAAGCGCCTGCTCGAGGCAGGCGTCACTGGGGACGTCATAGACTCGGCAGTCCGGTCCTTCATTCTCGAAATCATTGCCAAACATGGCGAAGCAGCCCCCAGACTGTGCAATAAAGACCCGTTCTCGCTCAAGTCGGCCATATATCTGAGTAGGCTGTTTCCAAATGCAAAGTTCTTACTGTTGGTACGCGATGGGCGCGCCGTTGTTCATTCCATAATAACGAGGAAAGTGACCATCTCTGGCTTCGACATCAAGAGTTACCGGAAGTGCTTGCAGAAGTGGAACACAGCGGTGGAGTCGATGTATGGACAGTGTCTGCGGGTGGGGCAGTACCGGTGCATGCCCGTGTATTACGAACAGCTCGTCCTGCACCCCGAGCTCTGGATGAGGAGGATTCTGCAGTTTCTCAACCTGCCGTGGAACCAGTCCGTACTTCATCACGAAGAATTCATCGGCAAGAAAGGAGGGATATCTTTATCA
>Gas103
ATGCTGCTACGTACACAAATGGCAGGGATCGAGTTTTACGACGCTGTGTTGAACAACGAGCTGCAGTTACTGAAGCGACTGGCAGCACAACACAAGATCGACCTGAGTGCGAAATTTGTCGAGGTGAGAAAAAAGAACCATTCTGACTTATGCCCGTTACACCTGGCAGCGTACAGGGGTTACACGTACATGCTTCAGTATCTGATAGAGTCCAAATGTGACGTTAACCAGACCACCACGACCCTGCGAAGGACCGCGCTCCATTTTTCCGTTCTCCGCCACAAAATGGGGTGTCTGTTGTTGCTCATTTCTGCCGGCGCCAAACTCGATGCCAAGGACACCTTCGGCAACTCGCCGTGCCACTACGCCGCCGACGACGGCTACTGCCAGATGCTGGACGTGCTGTTACGCCGCGGCGTCAACGTCAACAGCCAGGACATCACGTCGAAGACGCCGATGATGAAGGCGGTGCGCAACAACAAGACCGACGCCGTGCTGCGGCTGCTTCGGCACAACGCCGACCTGAACATCACGGACCGGAACTCCGACATGGCCCTGCACTACGCGGCGCGGAACGGCTGTGTGGACATCATCGACACCCTGATCTGCGCCAAGAGTTCCATCGACGTCCAGAACTACTGGGGCAGGACGCCGCTCATGGAGGCCGTCTGCTACAACCACAAGGACGCCATCTCGCGACTCATAGAAGCAAGCTGTGATCTTAACCGACGAGAGTTCAAAACCGGAGACACCGCTCTCCACATCGCCATCAAGCGCAACTACATCGCCGTCGTGGAGCTCCTGTTGCGCGCCGGCAGCCGCCACGACATCTACAACCACCAGGGCGAGACCGCCGCGTACGAGGCTGTCGTGAGTAACAAGATAGACGTAGTGAAGCTGATGATTTTCTACAACTGTGATCTCGATGTTCCGGCCAAATATTTTTCAAATGGTATCTACAAGTCTATTTTTCAGCTAGCAGCAGAGAAGGGACACTTCGAACAATGTCGTCTGCTCTCGTCGTTAGGTTACGTCGACTACGGTGCCAGGAATTCGCTGTACACCGGCTACGTCCCATCCAGACCGTCTGAGCACGACGACAACATCCACAGCCTCCGCGTGCAGATGCACAGCGTCGTGTCGTTGCAGCATCTATGTCGGAAGTGCATTAGAAAGATGGCGGGCCACAGGCTGTTGGAGAAGGTGGAGTTCCTGCCCATGCCCAGGGCCCTCAAAGACTACGTGGTCATTAAGCACATTCGTGGCCGGAACGACTCCAGCACGGTGGAAATGACAAAGCCTTTCAGA
>Gas104
TGTGCTCTCGATACTTCCTACTGGACTGGTTTCAATCACTTTGTGATCTGGGGAAGTATCATCTACTACTTCTGTTTCATTCTGGCGTTTTACTCCAATGGCATCCACTACACGTACATCGGTGTCGCATTCGCCGTCTTCTCCTCGCCCAGCTTTTGGCTGTGCCTGTTGTTGACTTGCACCATCCTCATCGTCCCTGTGGTCGCATACCGCTTCTACAAGACCAACATCACGGCGTCTCTGTCCGACAGAGTCCGACTCAGGCAGAGGATAAAGAAGCTGAAATCACGGTCGCGAGAGTCACACATCCACCGGCAGTCCTTCGTGAGACACAGCACACGGTCACTGCGGTCTGGCTACGCATTCTCTCACCAAGAGGGCTTCGGCAAGCTGATTACCAGCGGCCTCAACATGACGCAGCGTTTGGAAGAGCGGATTAAGGAACCCAAAGAACCGGTGAAACTCACAAAAATTATTCGGTACAGTGACGATGAGAATACGGCCACAACGAGCCTGAAAAATGACAGAGTCTTATTTGTGGAGAAATTG
>Gas105
TACAACTATAACCGAGAAGATGAAGAAATTTACAAGGAGTTTCTTGACATTGCTAATGAGCAGATTCCAAAAATTGTGCGTGATGTTAGTAACGAGTGTCGGAAAATGGACACAACCGAACTGCCACTACTACTTGACCCCGGGGTTTATGCGGACATTCTGCGCTTCTATGATGGGATTTGTGAGTGGGAGGAAGGCAGTTCAACACCTGTGCTCCACGTCGGTTGGGCCGTGAAGCTCGTGTTCTCATTGTCCAAGTTCGATCCACGCGTTCGGTCGTTCTTGGATGTTCATGTTGAAGGTGCTGATGAAAACGATAGTGACGTAAATTCCGAAAATGGCGACGATCTCAACGGGAAGGAATCTGCTCAGAGCGGCACACCATCGCGGAGAGGTCGTAAAAAATCTAAGGTGGTGGAAAATATAGTTAATGACTTAAAGGATAACACATCTTTGAAGACCAAAGTTGAAAACGGAACGTGTAAAGATTTTTGTGTGAATGGCAAGTCGCCATCGGAGGAGGAGCACATTAAATCTACCATTCAGGACTTGGTGTCGAAAGTTGGCGGAGATGCCAAAAACGACAGTCCGAACCCAAACATAGCTGCACTGACCGAGGCATGCGGTGTGTCCATACTGAACAAAGACTACTTACTTGGTGTTGGGGAACCATTTACGACAGCACCAACAACAACAACTACATCTACAGTGACTACATCAACTGCGACACCCGAGCCTCGGGTTGACCTGAACGAGTTTTTAAGTTCGCAGTCGAACGGGACGGCGTTTATGGGATTGACCGTAGAAACAATGCTCAAGGCCGAGAGCCCTGCAGACATGATGTTGTGTCGGAAGGAGACGGAGACGCGTCAGGCCCCAGACGACGACCCCGACCCCGCGGAACACCTGTTTCTCAACTGCAACCCGGTCGCTCTCAAGCTGCACAGTGCTAAGATGAAGGGACTGAAGAAACTGTTGACGTCATCCAAGTTGAATTCTAGTGCAATCAAACTGCAGCTTACGGCACAGTCCCAAGTCCACGTCAAACACGGGGGTGGAAAGAGAGTGAGCGACGTAGAGACGTCGGGAGGAATGCGAAAGCGATCCCGCAGAGAA
>Gas106
GTATGGTTCAAGAACCGCCGAGCCAAATGGAGGAAACGTGAGCGGAATATGGACACGTTTAAAAATGGGTTCGGCACTCAGTTCACCGGTTTGATGCAGCCTCCATTCGACGACGGACTGTACACCGGGTATTCCTACAACAACTGGGCCACCAAGGTGCCGTCGCCCCTCGGCACGAAGACGTTTCCATGGGGACTGAACATGAACATGAACCCACCCGTGAACCCCCACCTGTCTTCCGTGGTGTCCACGCAGCCCCTAGGGTTCTCGTCTTCCCCGAACAATATCACCAGTATAAACTCATCCATGATGGGTAGCGTGCCCAACGTGCCCACCAACATGAACTCGCCCACCGCCCCGTGTCCGTACGCCCCGCCGGCCCCGCCCTACTACATCAACCGGGACTCGTGTACTAACAGTATCGCCGCCTTGCGGCTGAAAGCAAAGCAGCATGCATCATCTCCCTTTGGTTACTCTTCAATGACCGGAAGACAACCCACGCTTTCCGCTTGTCAGTACGCAACTGTCGGCAACGGCGGGACGGTA
>Gas107
GCCGATGTGTATTTTTCCAACAAGGAGGACACGTTTCAGGTTCTCGTTGACCCTCGGACGGGAATCCATCAGCTGGCCATGGACCCCATCTACCGACAGCCGCAACACACCAACATCGACCCCCACCGGACCAGGCGTCACGTCGATTCTCACATCAATATGGAGCACCTGTTCCAGTCCAACTACCATCAGGATCATTACACGGAGGACGTGAAAACCTCGTCACGCCAAGAGCGGTCTAGTGACCCGGTACCCAAACTGTACGTCATCGACGAAATGGTCGCGAATGATCTCAACACGTTTATCACCATCAGTCGCCCCGATACGATTCTCTTTGTGCGACAGGTTCACTTCCGTCTCGTGTTGACACTGCCACGTGACGTGCATCATTTGCGGACGTCTCGGTTCTACATCGTCCTCAAGAGCATAGGCAGCTACCAGAACGACAGCACATACGGGAACCTGTACTTCCGCCAGGACCAGCCGCACATTGATCTCTTCGTTTTCTTCTCTGTCTTCTTCTCCTGTTTCTTTCTCTTCCTCGCCATGTGCGTCATGCTGTGGAAGATGAAACAGGCGTTCGATACGAGGCGTATTCGACAGGTGCGTGCGCGGGAAATGGAATGCATGGCATCGAGACCGTTTGCTAAAGCTCTTGTTCTCATAGACTTCCCGCTCGTCGCTCCCGTGCTGGTTTCGAAACGAACGAAGTGTGCGACGAAGCTGATGCGAAACTTAAACCAGCTGGAGAGTCCCCACTTTGTGCCTCCCCCCAGTGATGACCATTTAAACATAGTTCCTATAGCGGTAGAGCCTACCGACGATGGGGTGGCCGCAGTAGGCACGGTTGTTATTCAGCTCCCGGGAGGAATATATGCACCATCGAAACTGTGTCTGGGATCCACATTGACCATGCGGTTGAACCCGCCG
>Gas108
ATGTCTTTGATGAAAATGTTTAGACTGACGATTTGTGGACCACGTGAAAGAACCAGTCTGCGATTCTGTAGACGTCATCGGTGTCTGGTGACAGCGGTTTTGGTGAATTTACTCATATTTTTCTATTTAGCAGTTTTACAACACAGGAGGTCTCACATCCTACAGCCCCCTAGTAGGCAGATAAGTGGAAAACGAATATCGGATGGAGACAAAGAAATCATAATACAGAAAAATACGGAAAGGTTGGTTACTGTAATCATACGAGACTTTGAAGAATTTGATAACGATGTTGTCAGCACAGTAAAATCATTTCACGATTTGAACAGTTTACTCAATGTCCTTGTCATATGCGACAAGTTACCGTATCCACCACTTTTATTCGACAAAAACTTTGATCACAGTCGACTGCAGGTTGTCAGTCTGACGATGAACCCACTGAAAAATCTCAGCTTCACCAGGCCAGAGACATTCATTCATACACCGTATGTGTTTATTGTTCCAGATTCGACAAAATTAGCCGATATGGAAAGTCTTTACAGTGCAATTAGCTTTCTGAAGAAGTCTGTGAATTTTCACTCATTAGCACTACCCGTCGCAGGTTCTCACCTTGAATGCCTGCTTGCAAAGGTTGACATCAAACGGTGGACTATGGAATATCTTGTTGATTCGGACACAAAAATGGGTTGTGATGTCGTCATGGGTGACCATGCATTATTAATAACAAAACAACATTTTTTACAATTAGCTGATCCCTTTTTAAAACCGTTTTCAGTTTCGTTTCACATTCAATCAATTTTAAGAAAGTGGAAAACATTTATATTTGATAATGTTGGACTAACGGTGCACAAAATATTATACAGTGAACCACATCATCGATGGAAACACAAACACAACACTAAACTGAGGCTCATGAATATGTATAAGAAATTGGGTATAAAGTTAGTTCAGCATAGTGATGGGAGGAAAGAGTGGCATGGCTGTACAAAAGAAACGCCCCGTTGTTTCGGCACGGTGGAAAACGATATGCCTGAATATTTATACCAAGGAAGATGGACTCCACCCTGCTGTCTTCGGTGTCTGCGCGACACGGCTAAACACGTTTTTAAAATTCTCGACAAATGTGGAGTCCGATACTGGCTGGAAGGAGGAAGTTTGTTGGGAGCTGCACGACAAGGGGACATAATTCCGTGGGATTATGATGTTGATGTCGGAATATACCAGGAGGACATTGAGAAATGTGAAAATCTTAAACAAATGAAAACTGAGAGTTTTGTAGATGATAAGGATTTTGTTTGGGAAAAAGCCATAGAAGGTGATTTCTATCGTGTTCAGTACAGTGAATCTAATCATTTACACATAGATTTATTTCCATTCTTTTCAAGGAACGGAACAATGACAAAACATACGTGGATGAAGTCACACAGACAGGATACAGAATTTCCAGAGAGATTTTTAAAACCATTGACTAAGATTAATTTTGCTGGTATGAATGTTTCTGCTCCAAATAACGTCAAGGAGTTTTTAGAACTAAAATTTGGAATTGGTGTAATTGAAAGTCCTAAATATCCAAATGCTGAAGATCCTTTA
>Gas109
GCCAAGTTTTGGAAGCTGTTAGAGGGGCTGGTGCTAACTGCGGTTTGTGGTGGTTTACTGGTGGTTTTCCGAGTCTACTTCATGGGCAACAAACCACCGGAATTTGCCCCATCAGACAACCCTGCCTCCGACTGTGACAGTCTGCTCACTAGAACATTGACCTATCATTTCCTTCCTGCCTTCAATGTCTGGCTCCTATTCTGTCCAAGAGTCCTGAGTTTTGATTGGTCAATGGAAGCAGTCCCGTTGATCAAGACTTTTACCGATATCAGAAACTGTTCCACAGTTCTTCTTTACACAGCTCTAGCCTACTTTGCTCACCAAATAATAAAAAGTCTCCATTCCGCTCCTCAAAAAGACACTTTTCATAAACCTCACATGAATGGAAATGGGGTCTCAAACCACACTTCTCATATACAGTATACCAAACAACAGACTTCTTTCCCGAAAGCGCGGTTGAAAACGCGCCGCGGGTCCTGTAGCTCAACGGACAGTAATGAAGATATTCCAAACTCTGTGCTGTCATCGCAGACAGCCGAGGTTGTTATTCTGTCTCTCGCTATTATGGTGTTCCCGTTCATTCCGGCCTCCAATTTATTTTTCTACGTTGGATTTGTGATAGCCGAAAGAATTCTTTACATTCCTAGCATGGGCTTCTGTCTTCTTGTCGCCTTTGGTGCTGATCTGTTATACACATATATGAGGGAGAAGTGGAAGAAAAGGGCAGTGGTTGTCTCCATTGCAATTGTTATTTTATTATATAGTGCGCGGACTGTGATTCGCAATGAAGACTGGATTACGGAGGAAAAATTATATGCATCTGGAGTGTCGGTGAATCCAGCCAAA
>Gas110
GTGTCATGTGTCGACTTGATGAAGGAGGATGTGGAATGCAGCAGTCTCCTGACAGCGGCCAAGGACTACCACATCGTCGTAAGCAAGCAGCCTCTGCTACAGAGCACCCGCACACAGGTTCGCTCCGACCGCAAGTCTCTCATTATGTGCCACGCCCAGAACCTCGAGAGCTACACGTTCAAGACCAAACGGCAGGGCTTCCTCCGCGACGCTACCATTCCGCTCTACAACCCCTGCATTGTCGTCGTTGACAACTTTATGTACGCCTGCGGGGGCAAATACGACAGCACCGAGAACAACGAGATCGCCACGGCACGCTGCTTCCGGTACGACCCGCGCTTCGACTTCTGGTACGAACTGCAGTCGATGAACGAGGCCCGCAAGGACTTCGTGGTGGTTGCCCTCGATGGGAAGCTGTATGCGATCGCGGGCCAGGACGAGAACATGGTCATGTGCACGGTCGAGTGCTTCACGATCGCACAGAACGACTGGGAGATGCGCGCCTCGCTGAGTCACTCTGTGTACGCACACGCGGGCACCGTGTGCCAGGAGAAGTTCTACATATCGGGCGGGCAGCGCTTCTCCGGTTGCTGTAGCAATCTTGTGTGCTACTCACCCATCACGGACTCATGGGAGGAGAAGGCGAGCATGATTCACGGACGCTGCAATCACATCATGGAGGAGATACGCGAAAAGCTGTACGTTGTTGGTGGAAACATCGAAGACAGTTACGGGTTTCCCGTTCCCATAATCGCCATCGAGCGATACTGTGCTCTCTCCAACCAGTGGACGATGTGCGAAAGGACGATGAATATTCGAGAAGCTGGGGCAAGCAAGTTCGAGGACAAGGTATACATTGTGGGTGGGATCAATGGAGAACACTACTATTCTGACCTCCTGCAGCAGTACGACCCACTCAAAGATGACATAGCGCTGCTCGAGAAATTCCCCACACGAATCTACGGAAAGTCTTGCTGTATTTTAACTTTACCTCAGTATGTT
>Gas111
TCACATGACGGGAAGACTGCTCTGCGGGTGGCTGCTATTGAAGGTCACAAGGACGTAGTGGAGCTGCTGATCACTAACGGCGCTAACCTCAACTACAAGGACGCTGATGGACGCTCCACTCTGTACATCCTGGCCCTGGAGAACCACCTGTCGATGGCTGGGTTTCTCCTCGAGAGCGGCGCCGATGTGGAATGTGTCGACCTCGAGGGGCGCACCGCCCTGCACGTGAGTGCCTGGCAGGGTCACTACCAGATGTCAGAGCTCCTGATCGCACATGACGCCAACGTGAACGCCGTCGACAATGACCAGCGGACATCGCTGCAGTCTGCCGCGTGGCAGGGTCACGAGCGCGTCGTCAAGCTGCTGCTGGAGAAGGGGGCCTTCGTGGACCACACATGTAACCAGGGGGCCACGGCACTGTGCATCGCCGCCCAGGAGGGCCACGAGGATGTGGTGAATGTCCTGCTCCAGTACCATGCCAACCCAAACCATGCCGACCAGTTCGGGCGAACCCCTATCCGAGTAGCCATGAAGAGCGGGCACAACTCGGTGTGTAAGGTCCTCGAGGAGTTCGGAGCCAGCCCAGTGAACGGGTCAAAGAGTCGCAGTTCCTCGTCCACGTCGAGTAATGAGACCAAGCCACTGACGACCAATCCTCCCAAAGGAAGCACCCGGTCCACAGGCCACGTGAACATCCTTCACAGCTCCCCGTCGGATTCACCCGAGTCAACGTTCGACCGGAGGAAATCCTATCACTCAAACAATTCGTCGAAATCCTCGAGCAATATGACATCCTCCACCAACCAGAGTTCACAGAGTGGGAACTTAGTGAACATGGTCAAATCGACGGACCACGAGTGTTTGACGTTCACACAGCAATTACAGCAGTGCTCAATGGGGAAAAACAGGTCACGGCCCATAAGCAGAGTGCTCTCCCCTGTCAGCGAGCCTCAGAGTCCCGTGCAGTCCCCACCGACCTCCCCCGTGACTGAATCTCACAAACTGTCTGCTGATGTCCACGTGTCATCATCGGAAATAGAACATAACGTTAACCTCCTGGCACCTTCGCCGGTCAAATTCGCGAGTCTCAAACAGGAAAAAATCTCAGCAACTATCAATATTATTACCAATCCCAACGTCGAGTTGATAAACACTGAGGAGCCCATTTGGCAGATTAACCCTTCCCACTTTCAGAACATGAAGAGGAATTTGTTACAGCAGCGAGGGCTGGTGCCGGACTCTCCCACCAAGATGGTCATGGGACACAGCGGACTACACATGCGCTCGCCGGAGATGAGACGCAAGAGAAATGGGATCGTTACTAACCCAAAAATCACCAAGAGTCCCAGTGTGAACGCAGACATCATCAAGTCTCCCTTGCATGGTGTGAACGGCCACTCGTCTCACTACAATAAGTTGTCGGGGGACGGCAGCCAGTCGGCAGCCAGCCCAGTGCATACGAATGGCTACACAAACATTGCCCCTGGTGCAGTACCAACCAGTGGTGGGAAGGGTCCGGTGAGGCCTAATGGATTACCATTGAAAAAGGAGACACCTTTA
>Gas112
GTGTTTATGCTGACCAGTCGAGTGCACCCTGGCGAAACTCCAGCCAGCTTTGTATTCAACGGATTTCTCGACTTCATTCTTAAGGAAAACGATCCGCGGGCACAAGAACTCCGCAAGAATTTTGTGTTTAAAATGATCCCCATTCTCAATCCGGACGGTGTGGTTCGCGGTCACTACCGGACAGACCAAAGAGGAGTGAATCTCAACCGAATGTACCTCGACCCGAGCTTTAAACTACACCCATCGATATACGCCTCCAAGAGTTTACTCATTTACCACCACGTGCATAACAGAGTTAAAAAGGACGGTTCGGCATCGGAAGACATCAAAATAGACTTCCCTCAAGGATCGCGTGTTTCTAGTCCCGAAGCTACAAAAACTGCCATAGAAACGAAGCGATCGTCAAGTTCTCGGAGCAGTGACGGATTGAACAGTACGCTCACTGGTAACTGTGGCCTTTCCAGCTGTGTGAACGATCCCACGTCCCCTCCCATCTCTCACAGACTCAGTTCGGAACCCATCCAGGGGGAAGATGTCAGATGGGTGGGGGACGCCGAATCCGCGCGGTCGATGAAATCGGACATCACTCCTGTGACATTTAAACCCTTTAAAATAGAGCCCTTGGACTTAGCCGACCTTAACGATGACAATACGTCGCAAAGCGAGAGTGAACTCAACATGAACGATGACGCAAAGCCAGGTCATGTGCATGTGCCGTCTTCGTGCAGCAGCGTGCTGAGCTACGTGCAGAATGACCCACGCAAAGTCGACAGCGAGCTGAGGTTGAAGCTTTCCGAGCTGAACATGTCGGATGATTTCCGGTGTAACGGTGACAAGTACGAGCCGTTTGACTCGGACACCGATCAGGACACGCTGGGTAACGAGGGGTCGGAGGATGAAGGCAAGTTTAACGCCAGTGACCTCGGTTCGGGCAGCCCAATCAACTCCCCACACCTGGTCAATCCCAAGCTGCGTGAGATTCCGGCCACTGAAAGTGGGATTGCCTTTTACGTCGACTTACACGGACATGCGTCAAAACGAGGGTGCTTTATTTATGGAAATTACTTTGAAGATGAAGATACTCAG
>Gas113
ATGGCAGACGAAGACTCGGATGTGTTTGAAATTACCGATTTTACGACTGCATCGGAATGGGAAAGGTTTATTGCAAGATTGGAAGAAATTCTTCACGAATGGAAACTGGCAAATCGCCCACCTCTGCAACCAGCTCCAAAAGACGAATACACGAATGGGACCTGGGATGAACGCACTGATGCAATAGACTTTGCAGATTTTAAGTTCAAAATTGTTCATAAATATTTAAAGACATTTGTACCAAATGAGTCGAGGAGTTCTGAAGAAAAAGAGCGACATGATGAATCTGACGATGTTGACGAAGATGACGAGAAAACGCCGACAGTTTTTTCTGATATAATGAACTTGGAAAATGACTTCCCTTCCAGGGCTCACTGTTTATGTCGATGGTTTGGACTGCAGGAGTTCATAATCATTTCCCCAGCAGTTAATGAAAAGATTGACAGCGAGAGCCGTTCCAAACTCTTGCTAAGTTCAGCTAGTGTTGCCTTGAATAATACCTGTTGTACAGTACCAGTCTTCATCCAGGTTCAACAGAGCTGGCGTAAACTCTATTGTGGAACTTGTAGTCTTCCTGGAGCAAGTGTTGAGTTTGAAATGGTCCATTTAAAGAAGACGCCAACACAGTATAATCATCTGGCAGGTCTCCTTGATGTATTCAAGTCGAAACTCGGTTGTGTGTATATTTCAATGCCACCTGTGTCTGTATCAGTACGATTCACTTACATCTTGGAAGATTGGGGAAGCTCCTTTTGGGCTCAAGAAATGCCTGACTTCAATGGTGTTATGGAGGGAGAAGTTGGATGTAAAAGTTTTGGTGTTCTTCCATTTGGGGTATGTGAAGATCCAGTAAGTGATCTTAACCTGTCCTGTACGTGGCCCAGTTTGTCAGAAGATATGATTGTAGAAAACCATATTTATTCTGATCTTGATCCTTTGCAAGCACCACAGTGGAGTGTAAGAGTCAATATGACTGAAGATCCTGTTAGCTTGCTTGGTGATTACCTCAGAGAATTCCTCAGTCTTTGCAACCGAAAAGAAACCACTGATGAACTGCTGGGAAGTAAAATATCAGAAGACCAAGATAAACAGCAAGCAGGAGACATCAGCCAAGTCCTTCAGCGACTCACAGAACCGACAGTGTCCTATTCACTTCCATCGCTAGGAAATGTTGTGTCCAGAGCAACAGCCAGATTGAAAATGAAGCCAGAAGAAGCACCTATTCCTGAAGAAATGCTGAATCACATTCTGTTTTTCTTGTTTCCTGATGCTCAAGGGACAGCTTCTAAATGTGCTGAAGCCAAAGAAGACTCAGAAGATGAGGATGGAGAAAAAATTCCTGAAACTGAAAGGTATCAAGAGCTTATGAAGCAAATGAATAAGCAGATGAAGTCCGCTCCTTTAGACAGCTTGACATTCAAGCTTGCAGTTACATTCTGCATCATTAATCACAACCATGGCGGCCTTAGTGCAGTTGCTCACTTATGGCAAGAGTTCATTTTGGAAATGAGGTACAGATGGGAAAATGGTCATCTGATTTCTGGCATTGAACAATGTCAACCCAATTTGGGTACTTGCCTTTTGCACCAGAAATTGCAAATGTTAAATTGCTGTATAGAAAGGAAAAGGAAGAGAGAATCTATGGGTTACAATTTGGAATCTTCGCCTAGAGAAAACAGTTTACCAAAGGATGCAGACCTTAATGATCAGACTGTATTATGCAATGACAATTCTGAGACTGTGTCACCAAAAGCGACACCTAATTCATCTAAGGCTGATTTTGTGGCCAGTGGTGGAAGCTCAAGTGATGATGAGTTCTTTGAATGCGAAGATGAGAAATCTGAAGCAGCTAAGACAGCTCCAAAAGATGAAGCAAAAGAAAATGTACCTGATGATCATGTTGATGAATACAACACTGATACACTAAAACAACAGAACAGCACTGAATCTTGCCTCAGTGAAACCTTCACTGATACTGTCACTCACAAACCTGAGGGCAGATTAGCTCCGTGTAAAGACTTGAAGCTACTGAGTTCAGGGGAACCAATGTACATCCCAATAACACAGGAACCATCCCCAATGACTGAAGATATGTTGGAGGAACATGCTGAGGTCTTGGCCAAGTTAGGATCATCTCCAGAAGGTACACAGCTGAGAGCTCGCATGCAGAGTGCTTGTCTGCTTTCGGATATGGAGTCATTCAAGGCGGCCAACCCTGGATGTTCTTTGGAGGATTTTGTTAGATGGTATTCTCCAAGAGATTTCATTGAAGAAGAAGTGGATGAAGATGACGGAACTGTGATCCATGGTTGCCTGAGTCCAAGAATGCAGATTCCTGGTAACATGTGGGTTGAAGTGTGGCAAAGTTCCCGGCCAGTTCCGGCAAGGCGGCAGAAAAGGCTCTTTGATGACACTAAAGAAGCTGAAAAAGTTCTGCATTTTTTGGTTTCACTAAAACCTGCAGATGTTGTTATCCAGCTGATGCCTGTATTGATCCATGCATCCATTGTTAAGATCTTGGAAAATGAGGAACCTGATGTTCCAACATTAAAGACACTTGTTAACCAGATTGTATCCAAGTCCGTCAAGCTTACCCATTACCCTGTGAACAGAAAATATGAACAACTTGTGCACATGATTGAACTTGCTGAGACTGTCATAGCGAGGACAAGATCACTGAAGTCTAAATTCACGGTGGACATGCTGGAAAACGTGGGTGGTGAGGAAGAGCTACAGCTGTTTGTGTCAAGTCTTCTTCAGCAGCCAGAAGTAAACGTACGAGGTGGGCCATGTGGGCCAGCTGGGGCCATTATTCACAAACTGTTTGTGGCATCCCAAAAGGCCGAATTTATGCTTCTGGATGAGGAGAAAGATTCCAAACAGCCCACAGAAGAGCCGCACAAACCTGCTAGTACTGTTTCCGACTTTCCTAGGGCATCTGCCAGAGAGTACATACTCCGAGCAATGGTGCCAAGACCAGCTCCTTACTCTAGAGTCCTTCCTCAAAAGATGTATTGTGTTCTGGTGGACAATGACTTTAGATTAGCAGGGGCATTTTCTTCAGACACCACATTTCAG
>Gas114
CTGGAAACGATGACCAGCCTTGACCTCAGTACGAAGGTGCATTCGGTGCTTGGCGCCTGTCAGGACTCGAAGCGGATCAAGAGCGGCCTGATAGCGGAGGGTCGACCGCCGCAGGTGAAATCGGCCCTTGTCGAGCTGCTCATTTCAGAGGGGATGTTCTATGAAGAGGCCATCCTGATCGTGAACCAGGCATGGAGTGAGTGTCAGTCCGTGCTCCGGGCCTCGCCCAAACTGCTCGACACAGACGTGAAGCAGTTCTTCCAGACCCTGAAGAGGAATCGAGTGAAGATCGCCGTCTGCACGGAGGACATGCGGGAGAACGCGGTGAAGGACCTTTTAGAGCTGGGCGTCCTCAAGTACGTCGACATGATGGTCTGTGGAGACGACCCTCACAGCCAGCCCAAGCCGTCCGCCCACAACGCCTTGCTCATCTGCGACCAGCTGGGCGTGAAGCCGTCGGAGACCGTTGTCATTGGCGACACTGTGGCCGATCTGCACATGGGCGAGCAGGCGAATGTCAAGGCCAAGATTGGAGTCCTGACTGGGGTGGGATCTAAGTCGGAGCTGAAACCACACGCAGACCACATTGTGGAGAGCATCAGCGATGTGTTGCAGCACATTGTCCAGCATCCCAAGCACGACGACAACGGCGAAGATCTTGATGGCAAAGACAAGGACTTGGTGGGACATTCTGGTAACAATGTACGTAGTAGACCGGGTGCAATCAGATCTTTTGTTCAGTCTGTTAGAACATTCAGTACCTCGAGCAGGTTGCAGGTCAGTGTTGTAAAGAAAGATGTCCCGGAGTACGACTATGTTATTGTGGGCGCTGGGTCTGCGGGTTGTGTGCTGGCCAACAGGTTGAGCAAGGACCCCAAATCGCGGGTTCTGCTTCTGGAAGCTGGGCCTGAAGACAGGACGTGGAAGATACACATGCCGGCTGCTCTGATGTACAACCTGTGCGACGACAAGTACAACTGGTATTACCACACACAACCCGAGAAAGAGATGAATAATCGGGTGATGTACTGGCCACGGGGTAGGGTTTGGGGCGGGTCTTCGTCACTTAATGCTATGGTTTACATCCGAGGTCACGCTTCAGATTATGATCGCTGGCAGAAGGAAGGTGCATCGGGCTGGTCTTACGCAGATTGTCTTCCCTATTTTAGAAAGTCGCAGACACACGAGCTAGGTCCGGATGAGTATCGGGGTGGTTCCGGTCCGTTGCATGTCAGCAGAGGTAAGTCGATTAACCCCTTGTTCCAGGCTTTCATTGATGCTGGAGTGCAGGCAGGCTACCCTTTTACTGATGACATGAATGGCTACCAGCAAGAAGGTGTTGGCTGGATGGACATGACTGTTCACCAGGGCCTCAGATGGAGCTCTGCTGCTGGCTATCTGAAACCTGTCTTGTACCGACAGAATCTGGAGACCCTGACTGGAGCTTTCAGCCACCGGCTGTCCTTTGATAAAAACAGAGTCATTGGTGTGCAGTTCAAGCACAGAGATGAGATGAAAGAGGTGCGAGCTAGTAAAGAGGTTATCCTCAGTGGCGGAGCCATCAACTCTCCACAGCTGCTGATGCTGTCGGGCATAGGCAACGCAGATGATCTGAAACCTCTGGGCATATCCACAGTGGCTCATCTTCCAGGCGTGGGCAGCAACCTACAGGACCACCTTGAGGTGTATGTCCAGCAGGCTTGTACCAAACCCATCACTCTGTACTCTGCCCAGTGGAAGTTCCCGCACAACATGATCCGAATCGGTCTTGAGTGGTTCCTGAAGTCGACTGGTGATGCAGCAACATCTCACCTGGAAGCAGGAGGCTTTGTCCGGAGTCGAGCCGGAGTCCCTCATCCTGACGTACAGTGGCACTTCCTGCCGTCGACTGTCAACGACCACGGCAGGAAGATTGGGCCTTGCCACGCCTTCCAGCTTCACGTGGGACCCATGAGACCAACCAGCAGAGGTTACCTAAAGCTGAAGTCGACCGACCCAAACGAGCATCCAATTATTGTTGCCAACTACCTCAGCACCCAGCAGGATGTGGTGGAGATGAGGGACTGCATACATCTGTCGAGGGAGATATTCAGACAGAAGGCGTTTGATCCGTTCAAAGGTAAAGAACTTTTCCCGGGAGATGCCATCAGCACCGATGCACAGATTGATAACTTCCTTCGTGATCAGTCCGACAGTGCCTACCATCCCTCGTGCACCTGTAAAATGGGAAGTCCAGATGATCCGATGGCGGTGGTCGATTCCCAGACGAGAGTGATTGGAGTCGATGGACTGAGAATTGTTGATGCATCCATCATGCCCAGTATCGTCAGTGGGAATCTCAATGGTCCGACCATCATGCTTGCTGAGAAAGCTGCAGATATGATTCTGGGTAAAGAGCCACTGCCAAAGTCCACTGCCCCTGTGTATGCACCCAAAACGCTGGACACTCAAAGA
>Gas115
TACGGCCACAGCACGCCGCAGACGGTAGGCGGGAAGATCTTCTGCATGTTCTACGCGCTGGCGGGGATCCCTCTCTGTATCGTGATGTTCCAGAGTGTCGGAGAGAGACTCAACACGTTCGTCACGTTCCTGCTCAAACAGCTGAGGAAGTGTTTCCGAATGAAGAGCGCCGAGGTCTCGGAGACCCATCTCATCATGGTGGCCATGAATCTGTCCACCATCATCCTGACGACGGGCGCGGCGGCCTTCTCCTACTACGAAGGGTGGGAGTACATCAACTCCCTCTACTACTGCTTCATCACGCTCACCACCATCGGTTTCGGGGACTTTGTGGCGCTGCAGAAGGACAACGCGCTGTCGTACAAACCGCACTACGTGGCGTTCAGTCTCATCTTCATCCTGTTCGGTCTGACCGTCATTTCCGCCGCCATGAACCTTCTCGTTTTGCGGTTCTTGACGATGAACACGGTGGACGAGCGGAGGGAGGAGCTGGAGGCTGCTGCGGCTGCGCAGGGAGCGGCGAGACTCGAAGGTGACGTCATAACGTCGAACGGACAGGTGGTGTCCGGCGCGCAAGAGGCGCCGGAGTTTAACGATCTTATTTCCGTGTGTTCGTGTTCGTGCTATAATCTCCGGGCTAAAACGAAGCCCAGGTATAAAGTGACTATGGCCCCCAGTAAGATAGCTCACTTGTTACCCAAGACCTCGCAGTCCAGTACGAAGGAGGACACGCAGAGTGCAGTAGAGGAGTCCAATTCGTTCTTACAGTCTCAATTCTTTTACCAGAAAAGAGCGTCCATT
>Gas116
GGGACCATCGACGTAGTGGCGCACAAAGTCCGCAAAGACAAGCGAGTCCGGGAGCTGTTTCGAGCCACAGGCGGCGCCTGGGGAGGAACCATCATCGATCTGCAGTTCCAGAACTTGATGGACAAGATCTTCGGCGATGCGTTCATGGACGAGTTCAAACGGAGTCACCCGAAGGACCATCTCGAACTCATCCAGGACTTCGAGATCAAGAAACGCGGAGAGTGCGACAGCATCAGAGTCTCACTGCCTTACAACTTCTGTAACTTCAAGCACGACGGCGTCAGCGTGCAGCAGGCCATCAAATCCTATGCGGCGGACCACAGCAATGAAGTGAAATTCTCCTCCGGAAAGCTGGTTCTGACGTCACCGGTTGTGAATGCTCTCTTCGCTGATGCCTTAAGTCAGATCAATGATCATGTCGAAAATCTCTTGCGAAAACCGAAAATGAAAGATTTGAAATATATATTCCTTGTCGGCGGGTTTGCCGAATCGATAAGGCTCCAGAACTCTCTGAAGACTCAGTTTTGTGATAGAGTTAACGTTCTTGTCCCGGAAGAAGCCAGCCTGGCGGTGGTGCGTGGCGCTGTCGCTTTCGGTCACGACCCCAGCTCCATCTGCCAGCGAATCTGCCGCTTCACGTACGGAGTGGGATCCTATCTGCCTTTCGAAGAAGGGGAGCACCGCGAGGACCTCAAGGTTCTGTCAGACGGCGCCACTCTCTGTAAACACATTTTCCAAACGTGGGCCGACGCCGGGGAGGTCATAGGTTACAATGAAGTTTGGCGCGAAACCTACACGCCCATAATTACAAACCAAAAAGGCATAATATTCGAGTTTTTCCGATCGAACAAAAAGAAGATTAAGTACACTGACGAACCTGGGGTGGAGAAGTGTGGTTTTCTTGTCGTTCAGATGCCAGATCCTACCGGAGATAAAGAAAGGTCAGTCGACCTTGAGGTGACCTTCGGAGGTACGGAGTTGAAGGTCGTGGGAATTGACCACACCAGTACAACAAAGTACGAAACCTACATCGACTTTCTTTCGAGT
>Gas117
GTTTACGGCTACGAAGCCGACGGTGACCGGTCCTCAGAAATGGAGCCATCGTTTGACGTGAGTGATGCCGAAGATGCCGTCAAACTTCTGAGAAAGACGTTCCAGATAGTGAATCCCGGCCGCCACGCGTGCAGGAAGAACCCTGAGCACGGAGGGTCGTACTTCGTCCACTCGCACACCTCGGCCACCCTCGGCAAGGACTACAGCCAGCTGCGTAAAGTCCTCGAGCACCACGCCAAGCTGGAGTTCGTCCGGGACTGTCTGTTCCGAATCCGGTCGGCCTCGGCGTATGTGACCGATCTGGAGAGTGTGTTGAACCAGGAGTACCGGACGTCGCACTCCATCCAGCACGGCTGTACCCCGGACGTGGGAGTCAGCAAGCTGTTCTGTCTGAACGCTCTGTGTGAGGACCTGCGGGTCCATGTGAACCACTGGAACGTACTGAAGCAGCGCATGAACACCAGCAAGTGGCTGCAGCCGTGTCTGGGCCGGCTCTGTCTCCAGGTGGAACACGTCAAGCGGACACTCGCCCATCTCTGTGATAAAGCAATATGGCTGCTCGAGCACCTCATAAATGTCGGATTTGAAGTGTTCGCCCACTGCGATATCGAGAAGCTCAGTCCCGAAGTCATGTGGAACGTCACCCGGGGTTTGGAGGATTTCAATTCGATAGTTTCCGGAGTTCGGACTACGAACATCCACAGTGAGATCTCATTCACACCAGGTGTCTTCCTCTGTGTAAATCCCTCCTCATTAACTTTTCATCCTTGTCACCACCTTCATCCAGCATTTGCAAACTACCCCGGAAGACTGGGCGATTCGGTTAAGGCTATTCCATTTCCTAAAGTGCTGAGGATCCTGGCTCACGAGCGATCACGGTACGCCGCACAGCTGACGCACCAGTTCTTTACGACCAGCGACGAGCTACAGACTATCTTGAACTCAGGTCGGCTTCCTCCATATCAGTGGTGCGACAGGGAGACAACTCTGCTGTCGAGCGTGGGCAATGTTCAGCAGGAGACGTCGGACTACCACACAGGGTCGGGCCGGGCGAGCCGTCTCTCCACGGTGAGCACCTCGCTGCTCCGTGTGGGCCCCATTATCGCACCCGATCTCTCTGTCTACATGTCCCCGCTCGTCGAGTTCTCCGAGAAGGAGCAGGTCTTCGCCGAGAACTTCCTCCTCATCGTGTGCAGTTCCACCACGCTCCTCAGGAAGAACGACAACGGCAAGGCGCGGTCCAAGTCGAAGGAGGTCAAGGTCCCACAGAGTCCTGTGATCGGGCGGCCACCGAAGGCTGTGAGTGACGCACCGGTGTTGTCTCGAGCCGACTCGAGACGGAAGACAGTTTCATGGGGGGACAATGCGGACACTTCGATTCGTAACCAGGTCGTGTCACGGTACATGGATGTTATGTGGCAGCAGTTTGGGGAGAATCTCGACCTCTTCATGCTGGAGCCTGCGTGGGACACGAACCACAATCTGCTACACTCGCGATTTGGGAGTGTTCTCTTGTGTAACGACACAGTGGTGTCGGTCATCAGGCACATGATAGAGTATGTCTGTGTTAAA
>Gas118
ATGGCCTTTGACGACTGGAGCGAACTGAATAATTTCCTGAACAACGACAGAAACAAAACGGAACGTTTCCTCGGACTGCTATTCAACAATTCTCAGTATAACGGTACCTTTCGCAGCCCATCAATATTTCGAAAAGACAAAGTAGCAGAAAACAGCATATTGATCATCGCCTACTCCATACTGTGTGTCATATCTCTCTTTGGCAATTCTCTAGTGTGTTATGTGATTTTAAAAAACAAACGTTTGCACACTGCCACCAATTTCTTCATAGCCAATCTAGCCATATCGGACCTGCTGGTGACGTGCCTGAACGTCCCATTCAACATCATCCGTCACATGATGGACGACTGGCTGCTGGGCGACTTCTTGTGTAACCTGGTGAACTTCTCGCTGATGGTGTCCGTGTACGTCTCCACGTACACCCTGACAGTGATCGCCATCGACCGGCACAGGCTCGTCCTCACGCCGCTCTCATTCCGCATGTCCAAACTCAGAGCGGTCTGCATTCTAGGCTTCGTCTGGATCGGCGCCATTTCTCTCGCACTGCCTTATGGGATATACCAGAAGGTGAAGGACGTGAACCTGATTTACACGACGGTGAGGCGGTGTCGGACGGAATACCCCGAGCCCAGCGATATGTTCGAGCAGTACCTGACGGTGTTAACCATTATTATGCAATACTGCACGCCGCTCACTCTGATCGCCCTAGCGTACGGACGGATAGTCCTCAGACTGTGGGCTCGGACGCACGTGGGTGCGGTCACGGCTCACCAGCAGCTGTCCCAGCATAACGCGAAGAAGAGGAGTATAAAACTGCTCATCACCGTCGTGGTGGTGTTCGCCTTGTGTTGGTTGCCTTTAAACCTGTACCACCTGCTGACCGACCTTCACCCCAACACGGCCATGTTTCACTACGACAGCACGACATTCTTCATCTGCCACTGGGTCGCTATCAGCAGCACGTGCTACAACCCGTTCGTGTATTGCTGGCTGAACGAACAGTTCCGAGAGGAGGTTAAGGCCAGGTTTCGCTGGTGTTATCACTACACGTTAAAGGTGCACCCTCGGACGGACACAGAGGGACTTCCCGATGACGTGCATCCAATCAAACGCCACAGGCTGAGAAGTAGCACGCACAGCTCGAGTCGCACGATCAGTCTCAGAAGGGAGACAATTCTCACCCCAGAAAAAGAGGACTTTAGTCCCATGCATGTGTTGATGTACAAGTACGAGAGTGCGGCACCTCATAACGGTAAACAGATAGCGAGAGACGAAGCTATAGAGTTGATACCAAAATACGAAAATGGAAAAGTGGAATTCTTCGCCATA
>Gas119
ATGGCGACAGACAGAAATGTTAAGAATGGAAAATCGTCAAGTAATCCAAAAAACCCTTATATGAATTTTGCTAGAGGTTACAGAACGACAGCTAAGGGTAGTGGGAAGAAACCTCTTCCAGAGCCAATTCACGTAGGCCATTTTATCATGATGGTCGTCATAAAACTTTGCCGTACAGTTCTTTTAGTGGACACGTCAGTTAAAATCGGCGTGTATTTGACTGGGGTTTTGGTTGGTTCAGTTATTTGTGATCTTTTCGCGTTTCCGCGATCTTACTTTTCAAACAAGGGAAACATACTGAATCAATGGTTCGTGAAACTCGGATGGGGCTGGACTCTTTCTCTGTTGCTCGCGTACATCTTCCTAACCAGCACCGTGTATTGTTGTGGAAACTGGAACTACATTAGGAGGCATCTTCTGAGACTAGCAGTAGGAACCTTTTGGTGGTACGTGTGTACAAGTCTCTTTGTTCGTGTGGAGACAATGGTTGGAGTGTGTACAGTAACCACAATCAAAGACAAATTTGCTTGTGTTGAAGCTGGGAAAAGTTGGCTTGGATTCGACATCTCTGGACACTGTTTCTTGCTGATTCACAGCCTTTTGATCATTAATGAAGAGTTGAAGACATTCAGGGATTGGAGCAAACTGGGGGGATTCCTACAGGATGAGGAACTGAAGGATAAGAGAAAAGTAACGGAGAAGGAAATATCAGATGCCCAGATTTCATTCAAATTATTGACTCCGATGATTAAAGTGAACATCATAGCTATTACCATGTTGGCTCTTCTTTGGGAGTTAATGTTGCTTATAAGTGTTATATATCGTTTTCATACCCTTCCACAGAAAGTAACTGCATCATTTATTGCTGTTGGTTGTTGGTTCATTAGTTATAGAATTCTGTTTCGCAGCAAAGTGGAGTGGCTGCCACTACAGCCAGGAGAGTCGCCCCTGTCATACATGAAACTATCG
>Gas120
GTAGAAGCCCAAACTCTGACAGTGTGGAGGCAGGCAGATCGCTACTCTGTCCCGAGGATGGTTTACCTCAACAAAATGGACAAACCCGGAGCCAGTGTCGGACTCTGTCTCTCGTCCATCAAACAGAAGCTCAAAGTGCAACCCCTTCTTCTGAACGCACCGATAGGAACAGGGAGGGAATTCGAAGGTGTTGTAGATGTCATCATGATGGAAAAACTCGTATGGAACTCGAAAATCTGTGAAGATGGAATCAAATTTGAAAAGAAGTTATTAAGCCAATCAGATGGCAAGTTGTATGAAGATGCTTTAAAAGCAAGACACCATCTGATTGGTCAGCTAGCAGACATTGACGACAGCATTGCCGACTTGGTTTTGGCTGATACGAAGCTCGACGATATCCAGAGTGAAGCGGTCCGCAAGGCTGTCCGATCGGCCACCATACAGCAGAAGATCATCCCAGTCCTGTGTGGCAGTTCGTTGAAAAACAAAGGTGTTCAGCCTCTACTTGACGCCGTGAATCTCTACCTGCCGAGCCCAATGGATGTTCATCACAGTTTCATCGATTTCTACAGGACCGACCTCTGTGCTCTGGCTTTTAAGGTCATTCACAATAAACAGCGAGGCCCCCTGACGTTCTTGCGATTGTATGCGGGTGCTTTGAAAAGCGGGTCTACGGTTTACAATATTAACCGACAGTGTTCGGAGAAAACCAGTCGTATACTGCAGGTGTATGCCGATGATTTTCAAGACATGTCGACGGCTGTTGCAGGAAATATAGTACTGATTGCAGGACTGAAACAG
>Gas121
ATGTTTCTTTGTGGGAGGATCAGCCGCCTGTCGTTTCTTCTGATCATATTCGTCATCTTCGTATTCCTCTTGGAAATCAAGTTCTTTTCCCCTTCGAGGTCACAGACTCACGTGGTCTTCAATAGGAGAAATCACGTGACGTCCACACCTGATCACCAGTCTCGTGGTCTCCTAGTGGACACAGCTGCTTGCAAAATACCCGACGTTGACCCATTTGACGAATCCATCGTGCATCTCATCCGAAGACGTGGAAAAATTCTTTGCGTTGGGAAGCCTTCCATAACTTTCGAGGAAGGCTCGATGCTCAGGCTGAACTGGACAGTGATAAATGAATATTACAAAGGAGATTTCAAATATTGCAAGTATCAACCGATCATCAGAGGACCCAAGGGAAACGATTTTTACTTCACTTACGGTCCGTTCGAGAAATCCTTCTCTTCGGACGTGCAAGCGAAACACGAATTTATTCGAGTGTATTGTTACAGCAAGTCGGACGGGAAGATCTACACGAACTTCCATTCTATAGTCATTCCAAAACCTGAGGTTGAAAAACAGTGTGACACGAGGTTTCGTCGTTATATGAAGCGACACCAGCCAAAAGAGAAGTTAAACGTGATGATGATTGGTGTTGATTCCGTATCACGCTTAAACTTAATGCGGCAGATGCCAAGAACAAGAGAGTTTCTCCTCAGAAATCTTAGCTCTGTCGAAATGCTTGGCTACACGAAAGTAGCAGATAATACGTTTGTGAACATTGTCCCCATGACCACTGGGAAGTACGTGGAAGAACTGCCGTGGAACGAAACAATGGTAAAAACGCCCTTTGACAAATATGACTTCATCTGGAAAGAGTTCTCTAAAAATGGTTTCAAAACGTTGTACGCGGAGGACGCCCCAAAAATCGCTATATTTACATACTGTAAGGCGGGGTTCCACACGCCTCCCGCTGATTTCTATAACAGGGTGTTCAGCGTTGCCATGGAGAAGCACAAATCGGTGTGGAATCACAACCACCACTGCGTTGGTGACAGAATGGAGTCAGATATTGTTTTAAAGTACGTGCGAGACTTTGCAGTGCAGAATATCCACAAAGCTACCTTTGCGTTCGCTTTTATTACCCGACTTTCTCACGATTACGTCAACGATGCCGGAATTGCAGACGATCCGCACTTCAGGTTTCTGAACACACTGAGGGACGATGGTATACTTGAAAACACTGTTTTGATTTACTACAGTGACCATGGTAACCGATACGGCGGAATACGTAATACGTTTATAGGCAAACTTGAAGAAAGACTTCCTTTTTTATTTCTTGTTTTTCCTCGGTGGTTTCTAATCAAATACAAAGAAATAGCTAGAAACCTTCAACTTAATTCAAAACGACTGTCGACACCTTTTGATGTGTATGAAACTTTAAAAGATATACTCTACTTTACCGGTAACTTCCCAAAGAGAGACAGGGGTGAAAGAGGAATCAGTTTATTGAGAGAGATCCCAAACGAACGATCGTGTTTTGATGCGTCCATCATGCCGCATTGGTGTATGTGTTTCTCCAGGAAGAAATTATCAAACACTTCTACGACGGCAGTAGAGGCTGCACATTCGCTTTTGTTACACCTCAACAAGATCTTGTACGACTACAGATACAAATGTGCACCGCTTGAAATTTCCAGTATTATAGATGTGACACTTATGATGCCCAATAATAATGTTCTTCATTTTGAACAAAGTCTAAATGACGTCATCAACAGAACAGTTCACTATGGTAACAGGACAGACGCATTTTCCCTTTATCAGCTGACTGTTGTAAGTAAGCCTGGCGGTGGTATGTTTGAGAGCACCGTCAAATATGACGAGAGAACAGCCCACTATTCCGTCGATGGTGACGTCAGTCGGATAAACGCTTTCGGAGACCAGTCTAAATGTATCGACAGTTTTCATTTGAAAAAGTATTGTTTTTGCCTTTCAAATACA
>Gas122
TTTAGTGGGTGTATCTCTGAGTTTCTGCTGGATGGTGACAAGCTTCCATTCAACGGCCTGACCAAGCGCTATGAGATTACAATGAGTGAAGGTGTCCAGAGTGGCTGCAAGGCTCTGTGCTCCAACAACCCATGTGATGAGGGTCAGACCTGCTCTGTGAGTGGAGAGAAGTTCATGTGTGTTGGCAGTGGTGGTGGACTGGAAATTGGAATCATCATCGTCATCGTCTTCTTTGCCATTCTCATTGTGGCTATCATTGTGGTGTTCATTGTGCTACGCAAACGCAGGGATCTGTGTCGGAGAATCTGCATGAAAAAAGAAGTGAAGGCAAATGGAAATCTCGGCAGCAGAAGTCTTAGTGGTTCTCAAGACGTACATGATTCTGGTTATGGAGAAAACGGAAATGTTGAGGACATGTTCATTCAAAATCATATCACCAATGGGCTGATCTTACAAAAGTCGGGGCTTTCTGTAAGACCCGATCTGATTGGCTCAAATGTGATTGGCAGGTCGATGCCACAACCGCTGCAGTTTGATGATGGAACAGTGATCATAGAACATGGAGAACATGGTCAGATGAGACCTATTGATGACAATATGCCAGAACATTATGATCTGGAAAATGCCAGCAGTATTGCTCCCTCCGATATAGATGTGGCATTGCATTACAAACACTACCGCAGTGGCAAGGAACCGAAATACAAAGCAAATCAACATTTATCTCATTATCATAAATCACACATCCCAAATTCTCTTGCTGAGAATCCATTGACTGTCTCTCATGGCCGCTCGGGGTCGGGCCTTTCCCGGGAAAGTCCAGGTGCAAACAAGATGAATGGATACCCCAAAATGAGCCCAGGGTCTTTCGAAGGCTCAGCGGTATCCATGCCAGCCCACCAGAGTCCATCCATGGCTGGGAATATCAAGAGACCCAGTTCAGCCCAGCCTGCGGTGCGGCATAGTCCGATGCCACACAGTCACGTTAGTCCGCTATCTCAGTTAAATATGAGAAACACACCTGTACAAAACATTCATATGAACAATTCTCAGCATTCTCTAGGCAGCCATCACAGTCATACGAGTTCTAGTTCGTCTGCCACTAGAATTCCAAATGGGCATCATCCTAAATCAGCAAAAGCATCAAGAAAGCCTTATTCAACTAAAGGCCTGACTGTGGAGGAAATCAATCGTCTGAATGCTCGGCCAGACCGCAAGAGTCCAGTGAGCATGCTCGAAGCTGTGTCTTCCTCCAGCGATGATCGTCTTCGCCGACAGAAGATGAAACCCGTTGAGCATAGCCACATTTTGTTAGAACCCCCCGATTCCAGTTCGGAGGATAGTGGAGCTAATGACTCTTTTACTTGTTCGGAATTCGAGTATGAACCCGACCATAAAACTCGTTCTGATTTCGATCCAGGGATTATGATATTCTCAAAACTGACTGAGGTCGAAAATGAAAATGACGATACACCGCAAAAACGACCTCCACGTTCAGATGGGATGGATTCGAACGGAGATTCTTTCACAAGTACAGTCATCTCAGGGGACAGTGCACTAGATGCAGCAAGAGTTCCAAATGGAGCATTTAATTTTGATGAACTGTTGAACTGGGGTCCCAACTTTGATAAGTTAGTCGGTGTGTTTCGTGATATAGCTTTACTTCCAGACAATACGACACAGACGTTAGAAGACGGTCCAGGAAATGATTATGAAGAGTATGTG
>Gas123
CTGAAGAGTGTGGGGCCAAAACTTGTACCATTCTTCAAGACGGTCGCCATATTTTTTGTCCTGTTTGGCCGCGAAGGTAGCAACTCGCTGTTCTTCTGCATCGTGAAATGTCTGCCGGTGATCTCCCTCATCCTGTTCGTGTTGCTCCATGGGATGAACCTCTCCGAGTACTACCGCTACTCGCGCCGCATCCTCATCGGCCTCATCTTCTCGTGCTTCGGGGACATCTTCCTCGTGTGGAAGGAGACGTCGATGAACTTCGAGATCGGCCTGCTCATGTTCGCCATAGCGCAGGTGGAGTATGCCCGAGCATTTGGCTGGAAGCCTCTGAACCTGTACGCCGGCGGCACGTTCCTTCTCATCGGCTCCCTCGTCTTCTACCAGCTGCAGACGGCCATCGACGGGATTATGGTGTACCTGCTGGCTCTGTACATCACGCTGATCTGCACGATGGCGTGGCGCGCCGTGGCCAGGGTCCAGTTCTTCGACGACCTCTGGACGTGGACGAAGCTCTGCAGTTGTGCCGGCGCCATCTGCTTCATGCTGTCCGATCTGACCATCGCGGTGGACAAGTACCTGTTTAGCGTGCCGTTCGGACACTCCATCATCATGCTGACCTACTACGCGGCCCAGCTCGGAATATCCCTGTCCGTGGTCGACAGTCCCATAGAGGAGCTCTTGAAAGTCGAT
>Gas124
ACCCAGGGTATCGAACTACCTAGGGAGAAGCTGAGGGAGAGCATGACGACAACGCAGGCTCCCGCCCCTACCACCCAGGGCGGGAAATTGGCCCAAGAGATTCACGACGAGTTCCTGACGTGCAAGATCTGCCTGGAGGGCTTCAAGTCCCCGAAATGCCTCGACTGTCTGCACACGTTCTGCGAGCAGTGCATCGACAACCACGTCATGTCGGAGTGCACCTACAAGAAGTACAGCGACTACCGGGAATTCACCTGCCCACTCTGCCGGAAGCGCACAGCCCTGCCGATAGGCGGCGTTAAGAAACTACCAGACAACTTCCTGGTCTCCAGTCTCGGAGAGCTCGTAGCTCGACAGCGCCCTTCCAAGTTCCCCTTCTGCGATATATGCAAGCTGGTTAACCGAAAACACAGAGAAGCGTCGTCGAAATGTCTCGACTGCAACAAACTGCTGTGCAAGCAGTGTGTCGACATGCACAGGGAAACGAAAGTGACGAAGAATCACAGCCTGTTCGACTGCGAGATCGAGAAGGACATAGAGTGTAAAGAGCACAAGGAAGAAGTCGTCCGGTTCTACTGCGAGCCGTGCGAGTCGTGCATCTGCGTCCTCTGTACCTTCAACGAGCACAAAGATCACGAGATCACCCAGTTCTCGGACGCCGTCGTCAAGTACAAGGAATGCATCCAGACCCTGCTGGACAGCTGCAAGGACAGGATCAACATCTACGACTCGCAGCTCGGGCTGCTGGGAAAATGCGAAGCGACCATCAAAGCCTCGGAGCAGAACATCCGAGACGTCGCTATCCAGTTCATCAGCGAAATACGCAACAGGGAGAAGCAGTTGATAGACAATCTGCACGAGATCTACGGGAAGGAGTTGATGGAGTACGTTTCGAGGAGGTCAGAGATGCAGATTAATCTGGACAGTCTGAAAAGCACGTGCAGCCTCACGGAGCTGGTTCTCAAGGGAAAAGATATCGAACTGCTTCTTCTGAAGAAACAAGTTTCGGAAAAGTTATCGCATCTTTCGGACATTGAAATAACGAATCTGCCGTCTACCGTTAACAAGACAATAACCTTTGCTCCTGGATCTCTCGATCTAGGCTGTCTAGAGGATGCAGATAACATCACGAAAGTGGAAGCAAAGAAGGAACCGGAAATCAAAGTCTGCTCAATGGAAACGCAGACGGATGGTCTTTCCAAGATCAACCGGTCTGTCCAGACGGAACGGAAGCAGACGCCGGAACGGAAGCAGACGCCGGAACGGAAGAAGACGCCGGAACCGGACGCCTCTCAGGTAACTGTGAAGATCGTCAACGACGAGAAGGCCGTTGTGACTGATTCCAACGACACCAGTGATAAGTCCGTGAATATGAGGCCGCGCGGTATGCAGCTGCAGAGTCAGTCGTCCAAGGAGGAGACGCCCGAGACGTCGGTCCCGGAACCCATGTCGTCGCCAGTGCCGCGACGTCATCGACGGCGACGCGAGAGGATAAAGCCCGTTGAG
>Gas125
ATGGAAAATAACCATTCGACTAATTTTGTGATAGAAATGACATCAGTGTTTGAATCGACTACCACAAGTCCTCCTACTGGAATTGAAGAGTTTGGGATTATATACGGCAAGATACACGGTCATCTCAGTATTTTTGTGTGCATTTTTGGAATAATCTCCAATGTGCTGAACATTATTGTACTGACACGCAAACACATGCTGTCACCCACCAACTTCATCCTGACGGCCCTGGCCATCGCGGACATGCTCACCATGACCACCTACCCAATAATGGCCATCTACATCAACATCCTCACAGGGCCCGACTGCATCAACAAGCACCACCCGCGGGAGTGGATGTACTTCATTCTCTTCCACAACCTGTTCATCGTGACGTGCCACAACATCGCCATGTGGCTCACTGTGTCGCTGGCCGTATTCCGCTACATCTTCGTCTGCATGCCGACGCGGGCGATGACGCTGTGCACGTCCGACCGGGCCAAGCTCACTGTGGCCATTGTGGTGGTGGGCACCATCATCATATGCACACCCAACTACGTCATGTACCAGGTGGTGGACTACAACGCCAACACTAACCTGACGTACTGCTACATCATCGCTGACAGCAACTTTGCGCTCGACCACCCGCAGTATACGCAGTTTACCAAGTGGCTGTACGGTGTGGTGATCAAGATCCTGCCGTGCATCCTGCTCACCTTCCTCAGCGCGCTGCTCATCTCAGCCATGCAGCAGGCACGGCGCAGGCGAGTCCGCCTCCTCAGCTCGTCCAACCGTGCCTCGGGCCATGACCACCAGAGCAGCGAGCACAACCGCACCACCATGATGCTGGTGATGGTCGTCCTCTTCTTTGTGATCACCGAACTTCCTCAGGGCATCGTGGCACTCATCGGCGGCATCAGCGACCACTTCTGGAACAACGTGTACGTGCACCTTGGCGACTTCATGGATATACTCGTTCTCGTGAACAGCGCCGTCAACTTCATACTCTACTGCATCATGAGCCAGCAGTTCCGCAGTGCGTTCCGCAACCTGTTCGTGGGCAAGAACATGCCCTCGCTCATGAAGAAGAACACCAAGGAGAACGGTACACCCACCTATAGTGTAGTCAAAACGGAGGTCACTCAGCTA
>Gas126
ATGGGCGACATAGTCACACAGAAAGTGTGTGAGCAGTGGGCAGCTTGGCTGTCGTGCATCCACAGCAGACTTTTGACGTGTGTTGTCATACTTCTTCACGTATCTTCCACACTGTCATACAACATTCATATCTCCTCCACGGACCCGGGGGGAACGCTTGTTTACAATGGAACGTTGGGCAGAGCTTGGTCCCATACTTTTGACTGGCCCGCCAGTTTGCATGCATTCCCCTTTGTGGAACTGGACTCCAGTGCAGGGACTGTGTTCATAAAACAGAGGTTGAAGTGTGCCGACAACCCAGAGGAGAGCATTCCAAATCCGTTGCATTTTAGAATAATATCGAGGACTCGCATAAATAGTTTATTTTCAAATACTTCCATAACACCACATTTGTTGTATGTCCATGGTAACAAGTGCTCTTTATCTCACATCAGCAGAAGCAAAATGTTTCATTCAGTGCATGATTCTAATCACTATATTATTGTACATAGTAGTAGACAGTTATGCATTCCAAGAGATCATCACGTGTTATCCTTTTCTCATTTTATTCCTCTCTCATTAAGACAGCAGTGTAGGATTCATGTTGAGATGCCCCATTCATCAGATTTTAGTGTAGATTCGAAGATGTTAGATATCACAACAATCATTAAACGGTGCTTCAAGAACAATGCAATCACATTCGACTTCAATGTGATGTTTCATTGCAAGAACAAAGGGTCGTATGATCTTCCATTCAGAGTTGCCATCCATCCTATTACAAATGGTGAGGTGAAAGTTGTATCGAGCGAGAGACACAGTCGTGTGCGTAGAGCTGTTAACAATGCTCCAAGCTTTGCAAGTCCGTCGTATACAGAACATGTCCGTGAAGAACAGGCGCCTGGGGTGGTGGTGACCACCATCACAGCAACCGACCCAGATGCTGGGAATTCCGGGAAAATATCCTACAGCATGGTACCGAGTCGTGACCAGAGAAGTCACGATATGTTTACCATCGACCCAGTAACAGGAACCATCAAGACAACCAAGAAATTAGACCGGGAATTTATACCTGCTCATTTCTTCACCGTGATTGCCCAAGACAATGACCTCGTACCCAAGAGTGGTACAACTTCTTTAATGGTCATCGTTGATGACATCAATGATCACGCACCAAAATTTGAAGAAAATGCATATTATTCTCGTAATATATCTGAGAATCAGCCAGAAGGATCGATCATTTTAACCGTTCAAGCTGTCGACCAGGATATTGGCGATAATGCGAAAATCCGATACAGTTTTCTCGATTCTGGTGGTTCCAGCAATTCATTTATAATTGATTCTATACGTGGGATTATTTCAACACTGACCAAGCTTGACCGCGAACAGAGATTGCGATACCGGCTTATCGTACAGGCAATTGATCAGGGCGACATGGCTGCAAGGAGGTCATCATCAGCAACTGTAGATGTTAATGTGCTTGATCTCAACGACAATTCTCCCCAGTTCACAAACGACAGCTACATCGTGAAAGTGCCCGAAAACATAGACGTGAGCAATCGACCGGTGATTGCGTACATCTCGGCCACGGATAAAGATGCGGGAATGAACAGCAGGATCAGATACACGTTGACTGGAAACACAGACCAGATCTTCAGCATCGACAGCAGCACGGGGAATCTGAAAATCGTGAAACCGCTCGATCACGAGTATGTTTCTGAGTACAAGCTGAATGTCCGGGCGGAAGATGGTGGATCGCCGTCACGAAAGAACACCACCGTGGTGCTGATCCAGGTGATCGACGTGAACGACAATAGTCCTCAATTCACCTCACAGCTTTATGAAGAGTACATCTCCGAGAGCGCCAAGGTCGGCACGCAGATTCAGCAGGTGCATGCCTCCGATCGGGATTTCGGTGAGAACTCCAATCTGAACTACACGATTCGCAATCCACCTCCAGACATGCCCATCATGATAAACCTGAAAACAGGATCTTTGCAGACAACCCAAACATTGGATAGAGAAAAGCAGAATACGTACAGGTTTGTCATCGAAGCGAAGGATAATGGGAAGCCTCCGCGTTCGGCCACGGCTAGTGTTGTGATCCACATCCAGGACGTCAATGATAATCCACCAAGATTCAATCCGCGGGTTTATCAAACAACAATTTCTGAAGATGCTCAGGTGGGATCGCCGGTTGTCACGGTAACCGCCGTCGACAGCGACGAAGGTGAATTTGGAAGGATTTCTTATGACATAGTGTCTGGAAATATGGCCAATGCATTTCAGATCAGCAGGGGAACTGGGAGCATATCCATAGCCAAACGACTAAATGCAAGGGAGCATAATCGATATGTCTTGTCGGTTACTGCGAGAGATATTTCCGGTAAAATGGACACAGTCAACGTTTTCATCAATGTGTCTGACACTAACCGAAATTCACCAGAGTTCCAGGGATTGCCGTATTTGAAGGAGATAGAAGAAAATCTAGCGGTTGGAACATCGGTTCTGAAGGTTCTAGCTCTGGATAGTGATAGGGGAGAGAATGCTAGGATTACATATTCATTGGAACCAGGGACGTCCGCCTTTGCTATTAATCCAGTAACCGGACTGATCAAGACGCGTGAAATCCTGGATCGAGAAATGACGCCAGTTTATGTGTTAAGCGTTGTAGCAAGAGATCATGGAAATCCATCTAAAAGTGATATTGCTGATGTTGAAATTAAAGTCGACGATGTGAATGACAACAGTCCGTTGTTTTCAGAAGACACTTATCAGGCCCATGTACGGGAAGATGCACTACCCGGTCGCATTCTGCAGATCTCTGCGACAGACAAAGATACGGGAATCAACGGTAAGATGTATTACACATTTCATAATGGCAATGACGGGAATGGTGACTTCACTATTGACAGTGCACTGGGAATCATTCGTGTTGCAAAACCGCTGGACAGGGAAACCAAACCTTACTACGAACTTGTAGCTTACGCAGTTGACAGGGGTTTGGAGTCGAGAAATACGTCTGTGAAAATCAAAATCATAGTTGACGATGTGAATGACAATCGTCCGAAATTTGAATCGCCTGTCATAAATGTCTGGATTCCTGAGAACAGCCCCATTGGATCTACTGTTGCTAGAATTTCCGCGACGGATGCAGATTTTGGAATTAATGCTCTTATTGAGTACAGTTTCGATGGTGGTGCAGACGCAGATTCCTTCCAGTTGGTGGGACGAAAAGGAGACCCAGCTATAATCACGACCCGCATTTCTTTGAATTACGAGTCTGATAAAAAGCAGTACGAACTAATTCTAAGGGCTGCGTCAGAATCGATGTTCTCAACGGCACAGGTTCTGATTAATGTCAGAGATGTCAATGATAACGCACCACAACTTAAAGATTTTATGATTATTTTTAACAATTTCTACGAACATTTTCCAACAAAGCCTATAGGGCGAGTTCCAGCATTTGATCCTGACGAATCTGATCGAGATCGACTGACGTACCGGTTTAGGTCTGGATCCATGGCAGGCCCTCTACACCTGAACAACTCAACAGGGGACATAACTCTCGACTCGAGGGCTAATTCAGATGTTCCAAGAGTGGGCAACTTTGAAGTCACAGTTTCT
>Gas127
ATTCGAAACGGTCTTGGTGTATTTGAAAACGGAGATCGTCGATTCAAGCACTCGTTCGACGCTTTCGGCAAGCTGTCGAGCTTCAGAATGACCGGAAGTAAGAAGGGATTCTTCTCCACGCGCCTGCTGCGCAGTCAGTTCTTCAACGACTCCATGAAGACCCACACGATCGCCCCCTACCTGATGTTGGAGACTGTGGAACCGCCGTTCAACCAGCTGGAGAAATTCCAGGCGTTACTGCGAGGAATCGACAACATGAACGTCAACGTGTATTCCTTCCAACACAAGGACAAAAACGAGTACGTCGTGCTCAGCGATTTCTGGAAGATATACGAGATTCATCCCAGAAATCTGTCCATCGGTGAACCCGTGTCAGTTCCTCCTACCGGCGGTGTCTTCAGTTCGCGCTATCTCCTCAATTTCCTCAATCTGATGTCAACGGCGCACCCGCTTCCGTATCCGGGCACCGACTGGCATCTGACCTTTCTGAGCAGCGTCAGTCTGTTACCGTGGGCGAGGAGTGCGATGAATTTGATTAAAATAAAGTCTGCGCAAGACCGGGAGATAATCGCTCGGTGGGAGGTGGACAGGGTTCCGTACATGCACTCGTTTTCCGTGACCGAGCACTACGCCGTCCTTTTCGCCTTTCCGTTTTACGTGAACGTCGTCAAGATGGCGCTAAAGGCCGAACCATTCCGCTGTCTGGATTGGTACCCGGACCAACCGACCACCGTGTACGTGGTGAACCTAAAGACGGGTCACGTGCAGACGTTGACGACGGGCAACGTCTTCATCATGCACCACGTGAACGCGTACGAGGTCTCCATGGATCACCTGGTTGTCGACGTGTCGGCCTACACGGGGCCCGAGGCGATGTACAATTTCGAGATGGACATCATCTTGGATCCGGTAGCCAGAAACAAATTCAACCCGCACGCGCGCGTTCAGCGATACGACATCTACCTCGGCGACAAGCCTCAGGTAAAGATGCAGACGTTCCAGGGAGCACCGGGAGCCGAATACACCACCTTCCTCGACCTTCCGACAATCAACGAGAAGTACCGATCCAAGCCGTACTGCATCACGTACGGAGTGGTGCTCAAGAGAGACAACTCTTCCCTGTCTGACGCTGCGCTCGTCAAGAAGAATTTCTGCAACCATCTGGAGGACAGGACCTGGCACCAGCCCCAGCAGTTCCCGGAGGAGGCTTGGTTCGTCCCTGACCCCCGGGGGTCGCGCGAAGACGACGGGCTCCTGATGATGCCCGTTCTAGACGGGAATAAGAACCGCACCTATCTGGCTATAATGGACGCCCGCACTCTGAAGATGGTGAACCGCGCCTACCTGCCCACAGTGATACCCTTCTCGTTTCACGGGCGATTCTTCCCGGAGCTCACC
>Gas128
GTGATTGATTTCATCTACAGTGGGGAGATGGCTCTGCACCTGGACAACCTGACGGAGATCATCAACACGGCGAGCCACCTGCAGGTGTCGTCTGCCCTGGATGTCTGCAGCAACTACATCAAGTCTCTGATGGCGTTCGATAACGCCGACGACTTCCTCAACATCGCCGACACGTACTCCCTGGACGGCGTCCTCGCGCACTGGGAGAACATGATCCAGGAGAAGTTCTACGAGTTCAGCCAGACACAGGGCTTCCTCAAGTTCGACCCCGAGAGTCTCGCCAAACACCTGGCCCGAAACTCACTGCGGATTGGGTCCGAGTACCAGCTGTACTGCTGTCTGGATAGGTGGTTCCGGTTCCAGCCCATCCGGATCATCAACAACAGTCTGCAGGTTCTGGGACACATCCGGTTCGGGTTGATGTCCGAGGGTGAGCTGGCGATGATCCGCGAGAGCGATCTGATGACGCGGTGTCCGGCGGCGGTCAAAGAGCTGGTCAACAAAGGCTACCACTATCATGCCATGTCCAAGAAAGGACATCCGCTGGTGGACGAGTGTTCGACTGTCCGCAGTGATGCAACCTCCATAGTTCTCATACACCATGGAACCTCGTATATGCCCTTCCAGGTGACGGCGTATACCCACACTTCAGGGAGCTTCTACAATCTGTACACGGACACCAACGGGAGCAGGGACTGCCGCATCGCCGCGGTCGACAACTTTGTGTACATCTGCCGGGTGGTGGACTACGGGGGCGGGACGCTGATTCCGTCGCTGTTCCGGTTTGATCCACGCCACCTGGTGGGTCAGGAGCTGAACCGGATGCGCCGGCTCCGGATTGAGTTCACCGTGGTGGCGTTTCGCCGATTTGTCTACGCGTTCGGAGGATCGACGGAGCAATTCGCAATTCTCGACTCGGTGGAGCGGTACAACGTTGTGACCAACACGTGGGAGGACGTGGCGCCGCTCCAGGCACCGACACATTCACTAGCGTCGGTTCTCTGCAGGGATAAAATCTACCTCTCGGGGGGGATCTCAGGGCACGACCGCCAGACCATGAGTTCTTTCATCAGCTTCGATCCAGCGACGCAGAACTACGAGCCGATGCCAAGTATGTTCTATGCCAGGCGGCTCCACGATATGGTCGTCTACGACGACAGAATCTTCGTGTTGGGCGGAATCCCACGGCCGGGCGTCCCGCTCCACGGACAGATTCCCATCGAGTGTTTCAGTTTCCTCACCAACCAGTGGACAATGTTGTCGTCGACGCTTAGCGGCCGGTCCATCGGTCATTACATGAACTTCGAGAGTCAGATTCTGTCGCTGGGTCATGAGCATCACGGAGCGACGGAAGACGAGATTTGGCTCTACGATGCTGACCTCGATCAGTGGTCGAAATATGCAAAAGCTCCTCATCGGATGAGTCTCAATTCGGCCATCTTTACTCAGCTCTATGTCAATTTCGACGACGAGAAAGTCGCAAAGAAATTTATCAAGAAAAAAGACGGTAGCTTT
>Gas129
AATATGCCAGTGCCCAGAGAAGGTGCGCTACAGGTGCCGCAGATTTTATCAGACATTGTCGCAAAACTTGTGATCGAAAAATTCAGCGAGCTCACCAACAACTTCTCCAGCCAGTACGCACGGCGGAAAGTCCTCGCAGGGATCGTCATGACGACGGGACCGGACGCCGAAAATGCTCAGGTCATCTGCGTTTCTACGGGAACAAAATGCGTCAACGGCGAGCACATGAGCGAGAGGGGCAAGGCGGTAAACGACTGCCACGCGGAGATCGTCAGTCGCAGGTCCGTGCTCCGATTCCTCTACCAGCAACTCGAACTTCACCTCTCCGAAGACTCAGAGGTTGCAGCGACCTCCATCTTCGTCAAGAAGTCCGAGGGTGGCTTCGCATTGAAGGAGAACATTCAGTTCCACCTGTACATCAGCACGGCGCCCTGCGGTGATGCCCGGATATTCTCGCCCCACGAGAAGGACGCAGAATCAGCCGATAAACACCCGAACAGGAAGGCCCGGGGCCAGCTAAGGACGAAGATCGAGTCGGGGGAGGGCACGATTCCGGTGAAAACCTCGGGGTCGGTGCAGACGTGGGACGGAATCCTGCAGGGAGAGAGGCTGCTGACGATGTCGTGCAGTGACAAGATCGCGCGGTGGAATGTTCTCGGTATTCAA
>Gas130
ATGAGTGAGCCACAGAAAATTAAACGGAAGCACACTGCCATGACCGCAGAAGTAGTCCCTGTACCATCATCGGCAATGTGCACCGTTCCTGTTTCAACCAATGACCAGAACAGTGAATCCAGCTCGTCGGAACTGGAAGAGAAGAAGGTCAAGTTGATGTCAGAAGATGAGCAACCGTCAACGTCCAAAGAACTGGCAACTCAGGAAGAAATCCAGGAATACCTGGAGAACACTTTTGATGTACGGAGGTCGTTCATTACCCTGGAAATGCCGAGTATTCCTGCTATACAAGAGACATACCCACAACTGTTCACTGGGAAAAACCTGCTGGCAGAGTTCCAGCGCATCACCCGAATTGACATTGATCACACGGTGCAGGAGTACTGTGTGAAATTCGCCACAGGAATAGTAGACATGGCCCGCCCGTTGTCTGGCTCAGCGGCCATTTTGAAACAGGCCGAGCAGGCGAAACAGGACAATGCTGCATTGAAGCAGTACTGGGACATGGTGACCGCGCTCTGTCTCATTCCACTGCTCCTTCGCGAGAACTTTGTCGAGATGGTGCGCGAGGTGGGCGAGGAGGATGAGGTGGATCCGCAGGGAAAAGTGGTGCCCATGTTGGTTTCTAGAGGCAGTATATTCAAGAGCGACGAGTTCTTCCTGGTCGCCGAGGAGACAGTGCTGCAGGAGTTTGAGGAATTCACCATGGCGTTTGCCTCCCTGTTCGCTTCCTACTGGGTGTTCAACATGCAGTACCCGCGCACTCTTAACAATTCGTACAACTTTGTCCAGAAGGCCATCCTGCACCTCCGCGATGACACACCCATCCCCCCTCCATGCAAACAGTTGGTCCAGAGGCTTCAGAAGAAGGTTAAGCAATCTAGAGGTGTGAAAAAA
>Gas131
ATGTGGATCTGCGGTCGGACTTCACGCAGCGCCTTGCTGCTTCAGCTTCACCTACTGCTCCTAGCCACGATATTCCTGGAGTATGTGTGTGCGTCCAACTACATCAAAATGTTCGCGGGTCAGCAGGCCCCACCCGACCCCTGCTACGACGGAAAGGCACGGAGGTGCATACCGGATTTTGTGAACGCTGCCTTCGGGAAGGAAGTTGTGGCGTCCAGCACGTGCGGATCACCGCCGAGTCGGTACTGCACGTCGAATTCGGACAAAGAGGGAAAAGTGATCAGGAATTGTTTTATTTGCGATGCCAATCACCCGAAACGACGACATCACACCGGCTACCTCACGGACCTCAACAACCCCAACAACGTCACCTGTTGGATGTCCGAACCATTCGTACAATACCCGAAGAATGTGACGCTGAAATTAGCGTTAAACAAAAAATACGAATTAACGTACATCAGTTTGCAGTTTTGCTCGGCCCGTCCGGACTCTATGGCCATCTACAAGAGCGTCGACTACGGCAAAACGTGGATACCCTTCCAGTACTACTCGAGTGAGTGTAAGAAGATGTATTCCAAGAACGCCGTGGCCGTTGTCACCAAGGCCAATGAGCAGGAGGCGCTGTGTACGGAGGCCTACAGCAACATAGACCCCCTCAGTGGGGCCAGGGTGGCCTTCAGCACTCTGGAAGGCCGTCCGTCTGCCTACGACTTCGACAACAGCCCCGTGCTGCAGGACTGGGTGACGGCCACGGATATCATGATAGTGTTCAACAAGCTCAACACGTACGGGGATGAGGAGAAGGATGAGGCGGGGGCCAGGGAGAGCTATTACTACGCTCTGTCCGACTTCGCCGTCGGCGGACGTTGCAAGTGCAACGGGCACGCCTCTAGATGCATTCCAAACAGGGACGGAAGACTGATGTGCGACTGTAAGCACAACACAGCGGGGTACGATTGTGAAAAGTGCAAACCATTCCATTACGATCGGCCTTGGGCCAGGGCCACCTCGAGAGATGCGAACGAGTGTGTT
>Gas132
ATGAAATGTGTTTTTTCCGCGAGGTGGGCGGAGGGAGGTCTGGGAATAGTGCTGTTTCTCCTCGTGTCGCTGGGCTCCCTGGGTTTGGGCGTGGCCTGCCCGCGGGCCTGCTCGTGCCCCCAGCACAGCAAGAACGTGTACTGCTCTCGGAAGAACCTGCCCGCGATACCGGCGGGGATTCCCTTCAACACCATGCAGCTGAACATGAACGAGAACAAGTTCCAGAGCCCGGTGCTCTCCAGGAGGAACCTCTCCAACTTGGAGAGTCTGGAACATCTCTACATGAGTAACTGCGGCATCGAGACCATCACCCTGGACACGTTCTCAGACCTCACCAAGCTGAAGTGGTTGGATCTGAGTGACAATGAAATTCGCTTCATCGCCGACTTCACGTTCCGCGGGCTGTCCCTGGATCACCTGTTTCTGGACAACAACCCCAAGACGGAGACCGCGGAGAAGGACTCGTCATTGCAACTTTCGGCCAGTGCGTTTTCCGGACTCACAACCATGGGCCTTTACATGCACAAGTGTCGCCTTATCAGCCTGTCTCTCGAGGTAATGTTGCCGCTGAACGGATCGCTAAGAGCGCTGTGGTTAGACGACAACATGTTCGAAACATTTTCGTCCAGGTGGTTGAATAAATTCAAGTCGCTCAGCCACTTGCGACTGGGGAAGAACCCTTTCCATTGTAATTGTGAACTAAAATGGTTTTATAATTTCTATAAAAGTCACTCATCAGTATTTTCAGGGGGCGATCCCCCGTCGTGCGCCAGCCCGGTACATACAAGAAATAAATTATTTTCTGACGTGGTAGAAGACGATTTTAGGTGTGAATTGCCAACGTTCAAAAATGTAGACATTGTTTTTGACATTGAGTGGAGTAAGTTAAACTGTAGTGCCAGTGGCGACCCTACCCCTACCCTCTACTGGGTCCGCCCTGACGGTACCACAGAGACATTTTACGCCCCGGAGAACGAAGAGGCGAAGGACAACGAGGGCATCATGTACATCACCAGCAGTCACAACTACGACAGCAGTGACCGGTACAAATGCGTCGCCAGCAACCCTGCTGGAAATGTGACTTTTTCCTTGAATGTCGTCTGGCCGCCTCGCGCGAAGCAGACGACGGAATCACTGGTGCCGACGTCTTCCGGTGTGGCCCCTGTCATACGAAGCCACGATGTGCTAGGGACGCGCGATTCGTTTGGCTGGAAGGCCAACCAGCCCGAGATGAAGATGGGTGTGATCGCGGGCCAGGGGTCGGAAAACGACTTCACCATTGTGGACATCGTGGGCGCGGTGGTGGGTACATTCCTCTTGACTTTGTTGGTCTGTGTGGTGGTGTTCCATTTTTACTACAGGAGGCGAGAGAGGTTAAGAAATGAGCAGATTGACTTCCAGAAAGACAAAAAACGGAATAACCTGTATATTATGGCAGAGGCCGACGAGAACTGTGTCAAGATGATTAATCACTCGAATGACTGTCACAGC
>Gas133
ATCGAGTTCGGCAAGCATGCCGTCCAGTTCCTGCACCGGTGCCAGAAGAAATTTGGCGACATCTTCACGATACGCCTGCTGAATCAACACCTGACGATCGTCGCCGACCCCCACTCGTACGAACAGTTCGCGAAGGAGCGCAAGTTCGACTTCGACCCGATCCAGCGGCAGGTGAATCACAACATCTTCAGCTACGAGCTCGTGGACGCCAGGAAGATGCTGAGCGAGGCCGGCAAGAAAGTGAACGGCCGCTACCTGTACCTGGGCCTCAAGAACTTCTCCGACAACCTCAAGGACGCCTTCCAGCAGGTCACCACCGTCGACGTCAACGGCAACGACGTGAAGACCGTCGGCGACCAGTGGGGGGAGGACGGCCTGCGTAACTTCACCGCCAGGACGCTGTTCTCGGCGCTCTTCTACACCATCTTCGGCCACGGGCCCGCCGCCGAGGAGTTCCACCCGCAGGTGTTCCACAAGAACTTCGACATCTTCCACAAGTACTTCAACTACATGTGGCTAGGCATCGGCGTCAAGTGGTTCCCCAAGGCCCTGGAGGCGCTGCGGGTGCTGTGCCACGTGCCCAACTCCACCGACATGATGAACCGCCGAGGGGTGTCCGACTACATCAAGTTCTCCACCCAGTTCATGAAGGAGAACGCCCAGACAGAGCAGGACATCGTCGGCCACAACCTCGTCTTCCTGCACGTCAACTACAACACGTTCAGGGCAGCCTTCTGGTGCGCCTACTACATCGTCAGCAAGGCAGACACATACACCGCCCTGTCCAAGGAAGTGGGCGACCTGGTCCAGGAGAGACTCAACGACAACGAACCGCTGTGCTTCACCCTCGAGGAGATCGACCACCTTCCAGTTCTA
>Gas134
ATGCCCACCAAGAAGACGGCCATGGAAAACTTCACCATCAGTACGATAACCGTGGTGTCGTTGAAGACCCTCGACACTAATTCGACGTCGCTGATCAACGTTTCGACGTACGTGTTGGCCAACGATTCGGCGGACGTGTTCGTGAATGGCACACCCTACGACGACGTGGTGACCCGGTACATGATGCACGTTCCCCGCTACGACGTCGGCATCATGACCGTGATCTGTGCCTTGCTGGGAGCGATGATCCTGGCGACGATCTTGGGCAACGTGTTCGTCATCACGGCAATTGTCATCGAGAAGAGCCTGCAGGGCGTGTCCAACTACCTGGTGTTATCGCTCGCCGTCACCGACCTCCTCGTCGCCGTGCTTGTCATGCCCATCAGCCTCATTAACGACGTCAGCGTCCATTGGTATCTCGGGCAGGAGGTGTGCGACTTTTGGGTGTCCATGGACGTCCTGTGCTGCACGGCGTCCATCCTGCACCTCGTCGCCATATCGCTGGATCGGTTCTGGGCCGTGTCCAACATAGACTACATCCGTCGTCGCTGTGCCAAGCAGATCATCATCATGGTGGTGGTGGTGTGGTTCGTCGCCATCAGTATATCCATTCCACCGCTGTTTGGCTGGAAAGACGAGGGCAACCCGGACTACACTGGCATGTGCTTGATAAGCCAAGACCAAGGCTACACGATATTCTCCACAGTTGGAGCCTTCTATTTCCCGCTAATTTTCATGCTTGTGCTTAACTATAAAATATATATAGCCGCTAGATCGCGTATACGGAAAAAGAATTTCGGCGGCAAACCACGCCCAGTGCCAGTTCCCATGGTGACGGTCGAAAACGGAACTGCTGGACACGCGTCGAGGAACTCTTCTGGAAGTGACGTCAGTCAAGACGGTTTTTCTATGTACAATGGATCGTGTGTTAATATGAACGAGTGTTCTAAGTTCGAAAGCACGTACGAACCTTCGCAAATGGACGATGGACCGAACGACGGTGCAGCCACCACGACCACCACGACGTCATTCAACGGCATGATGCACGTGACATCGTGCGGGTCAAACCTTGGGTCAACCTTGAGCCCAAATTTCAGACCCTCATTGACTGTTCCCAATAACGGAAACGTGTACGTGGTCTCCAAAAACAGATCTAACAATAACAGCAAGGGGGCTAGGAATAGGGAGAAAGACAAATTGAGGAAAGAAAAAATAGAAATGAGAAGGGAACGCAAAGCGGCCCGTGTTCTGGGCATCATTACGGGAGCATTTCTTGTTTGCTGGTTGCCCTTCTTTCTGAATGCTCTCATCCTTCCATTCTGTAGCGTGTCGTGTACTTCACACAGGGAAGTTGTCAGCTTCTTTTTGTGGCTGGGATATTTCAACAGTTTGTTGAATCCAATCATATATACCATTTTCAATCCAAGTTTCCGCATAGCC
>Gas135
ATGGCACTGATGGGAGAACACAACTACTCGTACCTGTTCCACTTCGAGAAAAATTTCGACGAACCGTCCTTCTTCAAGTTTATGCTCGAGAGATGGACCGACTCATTTTTTTATTCAGGAATGTACGTCCTCGTAATATTTGGAGCCCAGATGTACATGAAAGAACGCCCAAGTTACGGACTGAGACCGGCGTTGGCGCTGTGGAGTGGTTTGTTGGCGGTGTTCAGCATAATCGGCGCCATCCGCACCGTCCCGGAACTTCACACCGTCTTGCAAGTCCACGGGTTCCAGTATTCTATATGTGTGCCGACGTACTTCATAGGCCCCACGGGCTTCTGGTGCTTTTTGTTTACTGTTTCAAAAGTGTTCGAACTAGGGGACACGATATTCATCGTGTTGAGGAAGCAACAGCTAATCTTTCTACACTGGTATCATCACATAACGGTTCTACTGTATGTGTGGTACAGCTACGCTTCACACACCGCTGCCGGTAGGTGGTTCATGGTGATGAATTTCATAGTACATTCGTTCATGTATACCTACTATGCGTGCAGGGCCATGCGGTTCAATTTCCCAAAGTACGTCAACGTTGTCATCACGTCCTTGCAGCTCCTGCAGATGTCGGTGGGGTGCATCGTCAACATTTCCGTGTACCGAGTGAAAGCCAGGGGAGAATATTGCCAGCAGAGTTACGAAAATTTGAAATACTCGTCACTGATGTATTTGAGTTATTTTATTCTGTTCGCACAGTTTTTCTATAATACATACATTGATAAAAAGCTTCCAGCAAAGAAAGCTGCA
>Gas136
ATGGCTATTTTGGGATTTCAGTTTGTTTTCAGTTTGGTAATGTTCAGCTTTTTCCAGAAACTCTCACCATTTTATTCTTTTGGAAGATGGCTACTATCAAAGCGAATTGTACGCTACCTCCACCCAACAGACGAGGAACTCCGGAGTCTAGCAGGAATATCTCTTGGAGGGGGTGGGAAAGGTAGAGGTCGGCGTAATGAGTATAAGAAGATGTTGAACAGTAAAAGTAAAAGTGACAGCTTCAACGTGCCAAGAAATGTCCCAATTCAGCTGGAGTCTGCACAGGTAGACGCCATTGATTTGTTGCCATTGCATTTCTACACCGATTATCAGTGGCTCGTGGACTTCTCTCTAGGAGCAGCAATTGTGTATTTTTTAACAGAAATTTACTTTGCTCTCAGCCCACATAGGATCGAATTCAACGTGAGCATTCTCTGGTGTTTGCTGACAATAGGGTTTTGTCTCAAAGTGCTGTGGTCACAGATGTTGCTTTATTTCAAAGTGGAGGAGGGAGGAGAACGGACCCTCTGCTTGACATTCGGATTCTTTTATCTTGTCGTAGCAATGGGAATTCTAGTCGTAGGCAACGATGTACTAGAATTCGGACTGGAAGAAGGCTATGACAACTTTTCTGGAAATGCTGTGAAATTCCTGAAGCACCAAGGCGTTGAATCACATGGACCGATATCACTCTTGACTTTCAAGATTGTCTTAGCATTTATATGTTCATTTATTGGTGCTTTCTTAACATTTCCGGGTCTGAGACTGGCCAAACTGCATTTAGATTCATTAAAATATGCTAAAGAAAATCTACTAAAACAACTTGCCCTTTATGCTAATTTGCTTCTCCCATTGCTGATCATTCTTTCCTGGGTGAAGCCCATAGGTCGAGATATTGTGTGTGGACATAACTGGACATTCACAAACCGTGGTGCAGTTATCAATGACAATGCCTTTGACAATGTTCGCTTGCTAATCATACTGCTTTTCTTTGTCGTCCGTTTACTGTTGCTGCCCACCCACATGCAGTCTCACCTGAATCTGGCCCACGAGAAGGTTGAACAGCTGAAGAAGGAGAGTGGGAAGATCGGCAGCCTTGAGCTCCAGAAGATGGTCGCCCGTGTCTTCTATTACCTGTGTGTGGTCGCAGTGCAGTACATGACACCTGCCATACTCATCCTGTTCTTGACGTTTCTTCTCAAGACGCTCGGCAACTATTCCTGGACTGCTGTTCTTGGTGAAAGTGTCACGGCGATGTGGTCGAGCAAGAATGCATCGCCGGGGCTGGTAGCTCCTCCTGCCAGCACCAATGCAACAACAAACATGGAAAGCATCGTTGAGACTGCAGCACGATTCACCTGGGCTTTGGACGGTATGCGTAATATCTTCACACCTTTATGGTATCGTGGGCTGTTGTCACTACTGTCCTGGTGGGTGTGTTTTTCATGGTTCATAAGCACGTTGTTTGGATTGATGTATTATTCTCAGATTGAAAAAGCA
>Gas137
GAAGTCGAACTAGTCGAAGACAGCCTATGCAACTCTGTGTTCCCACGCTTTCTCAAGTTCCTGTACGGCTGCCACATCAAGCTGAACATCGACAGCACGCTGCCCGTGCTCATCCTGGCCGACAAGTACAATGTGGAGGACCTGCGCAATGTGTGCATCAACTTTGCCTGCTCCTACATCATCCCCAAGCTGCAGCTGAAGGACGTGTTCCACGTGTGGTTCCAGTACGCCACCAAGTGCTACCATGTGCGCCTCATTGCCGAGTGCGTCCAGGTGCTGGCCGAGAAGATGGACGACATCACGTCGTCGGTTGAGTGGCAGCGGGAGTGGGTCAACCTGGAGAAGGAGCAGCTCATCCAGTTCCTCCAGAACTCTGACCTCAACATCAAGGACGAGTTCGACCTGTGGCTGGCAGCCGTCAAGTGGCTGCAGTCGACCGGTCATCCGCAGCGGGCGGCCAACTTCGAGGACAATCTGAAGGAGATCATGCAGTTCATACGCTTCCCAATGATGACGTCGGAGCAGCTGTGCCAGGTGGAGTCGCACACGGTGTTCCAGCAGCACCCAGAGCTGTTCCAGAAGGCCTTCATGCTGGCCTACAAGTACCACGCTCTGCCTCTGGTGAAGCGGGCCAACGTCAAGGAGTTCATGTCGTCCAGTTTCCTGCTGCGCAACTACTCCAATCTACGCTGGGACAAGAGGTTCGTCGTGTCTCAGTACTCGGCCTGTCCCAAAGGAGCAGAGGTCAGCTTCCGATTCTCAACCAGAGCGTCTTCCTTCCCACCGCAGACATGGGAGTGGGAACTCAAGGTGCACCCAAAGGGTTACTCGACCAACAGCGATGATTTCCGCGTCGTTCTCAACTCGAATGTAATCCTCGACCAGCCACGGCCGATTGAGTACCACCTCTCTGTTGTGGATCGGAACCAGATTCTACACTCTGTCTGTGGCAAGAAGAATTTCTCAAAAGCACGGTACCAGACGGATACCGAGATGGACAAAAAAGTGTCTGTAGCTGATCTCTGCCAGACAGACTCTCCACTGCTGGTGAATGATAATCTTATTCTGCAGATAGCACTGAAACCAGTAGAA
>Gas138
ATGGAATACCGCAGCGTCGTGTATAATGCAGCGAGAGACGGTAAAGTGGGTCGCCTTCGGATTTATCTTGACAAGAAAAACGGGGACGAGGTGAAGAAGCTGATACAGGCAAAAACCAATGGGGCGACCCCTTTGATAATGGGTTGCCGAAATGGGCACCTTGAAGTTGTGAAGTATCTCAGTGAACACTGCAACGCTGATATAGAGCAGGTCGGTTCGGTCACTTTCGATGGGGAGACGATCGAAGGTGCTCCACCCCTCTGGTGTGCCGCCGCAGCAGGGCACCACTCAATTGTAAAATATTTAGTAAACAAAGGATGTGGTGTCAACAAAACAACATTTACTAATTCGACACCTCTTAGAGCAGCTTGCTTCGATGGGCACACAGAAATCGTGAAATACCTTGTTGAACATGGGGCTGACATTGAGATTGCTAATCGCCATGGACATACGTGTTTGATGATTTCCTGCTACAAAGGACACAGGGACATAGCAGAGTATTTGCTTAACACTGGTGCCGATGTCAATCGAAAAAGTGTTAAA
>Gas139
ATGGAAGGCGATCCAGGCAAAGAGGAGACCGTGAAAAACCAGCCGAGTCTGAATCACAATGGTGGTGGTGGCGCCAACCTGCCTGAAATCCCGCACACCGCCACACGGCACAGCTACCCACAGGCCGCGCCCCTCTCCAGCTCCAACCTCATGGCACAGGCTCTGGCTAGTGCCGGAGGAAGTCTGTCTGCCTCTCCGACGCAGTCCAACCTGGCCAATCAGGAGGGTGTCACCAACCCACTGTCGGCTCTCACGTCGAATATTCTGTACAGCAATGTCGGAAACATGGTCACGAAGATGAAGGCGTCCAACTCTCTGGTGTCAACTGGAAATCCTTTTGATGCAGCAGCAGCAGCGGCCAGTACTGCTGTTCTGTCCACCAGCGCTCCCAGCGTGGTGTCCAGTTCGGTTCCTACTCAGCCCCAGAATCAGGCAAACATCCCGTACAACTGGCAGGCGTCGAAAGTTTCGGTAAAGGATCGTCTAGCATATTTGTTTAATACCGACATCATGGCTGATATTAACTTCTTGGTGGGGAAGCCACCCAACACACAAAACATCCCCGCACACAAGTTCGTCCTGTCCGTTGGCAGCGCAGTGTTTGATGCTCTGTTCAACGGAGGGATGGCCACAACGGAATCTCTCATAGAAATCCCCGACGTCGAACCAGCGGCTTTCCTAGCCCTGCTCCGATTCTTGTATTCCGACGAAGTTCAGATCGGACCAGAGACTGTGATGACAACACTGTACACGGCCAAAAAGTATGCCGTCCCAGCTCTTGAACGAGCGTGTGTCGAGTTCTTGAAACGCAATCTGAGCAGTGACAACGCATTCATGCTCCTCACGCAAGCAAGACTGTTCGACGAGCCTCAGCTTGCCGCATTATGTCTCGACTCCATCGACAAGAACACCACAGAGGCCCTTGCTGCCGACGGATTCACAGACATAGACAACGAGACACTATGTGTGGTTCTGGAGCGCGACACGCTAGGAATACGAGAGTGTAAGCTTTTCTCTTCCGTGTGTAAGTGGGCGGAGTCCGAGTGCGGGAGACAGAATGTTCCGGTGACGCCAGAGAATGAGCGCAACGTGCTGGGCCGATCTCTGCGACTGATACGGTTTCCGCTGATGACCGTGGAGGAGTTTGCGATGGGTGCAGCTCAGAGCGGGATCCTGGAGGACAGGGAGGTGGTGGAGCTGTTCCTGTACTTCACAGTGAATCCCAAACCCCCGATCAGCTTCCTCGACGTGCCCAGGTGCTGTCTGACAGGAAAGGAGCAGGTTGTGTCCCGGTTCTGTCACATTGAGAGTCGATGGGGTTACAGCGGAACTAGTGATCGGATA
>Gas140
GTCGCGCTGTGGGGCAATAGGTGTGACTTGTCCATATCGGCAGGGTTAGGCAACGCACAGAAAGAATGCATCTTAACGAAGCTAGAGAGTCTATTTCCAAATATACTCGTTAACGACTCGGAACTAGCCTGGCAGAGACTCGTGAAAACCCGGTCAACACGAGGCTCACCAGGCAGGATCGACATCATCTTAGACAATGCTGGATTTGAGCTGATGGGCGACTTGTGCCTCGCGGAATTCCTCATGGCAGGAAATCTCGCCTCTTCCATACACTTCCATGCAAAAGCAATGCCATGGTTTGTTTCTGACGTGACACAGAATGATTTTGATTGGACCTTACAAACAATGTGTGCAACCAATAATCTGGCCATTTCCAGATTTGGTGCTAAATGGAAAGAACGACTTAAAAGTGGAATTTGGGTACTTCACCAAGATGATTTTTGGACCACACCTTTCGATTACAGCGTAATGGCTTCCAGATCTCCCAGACTCTATCAGAACCTCAGTGAGTCGGATCTTATTTTCTTCAAAGGAGATCTAAACTATCGAAAGTTGGTGGGAGACCTTGACTGGAATCCTGAGACGTCTTTCACTACCAGTCTTCGAGGGTTTTCACCTGCCCCTTTACTGGCCCTCAGGACAATAAAGGCAGATGTAGTGACAGGGTTGCAACCAGGTCAGGATGTGAAAATTGCAGCTAAAGACAAGGACTGGATGATTGACGGAAAATGGGCTGTTATTTCTTTCAGTGAGCCCAAACAGTTG
>Gas141
TGCCTCCACCCAGAAGAGGAATACACCCTTAAGTGTGTCCACTGTAGCGAGTCGTTTCCCCGGGCAACCGAACTTCAGGACCACATGAAGGAGAAGCACGCGGGCAAACCAATCCGGTTCCAGTGTCCCAAGTGCGATGAGACCTTCCTGCTGAGGAGCCAGCTCGACAAACACATCTCTCTCCATTCCCCGACCTCGCAGAACTGTAAAGTGTGCAACAAGACCTTCGCGAACGTCTACCGGCTCCAGCGTCACATGATCAGTCACGATGAGAGCGCTGATTTGAGGAAATTCAAGTGCGCGGAATGTGGAAAGGCCTTCAAGTTCAAACACCACCTGAAGGAACACGTCCGCATCCACTCTGGCGAGAAGCCTTTCGAATGCCCCAACTGTGGCAAGCGTTTTTCCCACTCTGGCTCCTACTCCAGTCACATGACGTCGAAGAAGTGCTGGGTGATGGGGGTCAAAGGTCGAAGGATGGACCGGAACGGCAACAGCGAGAGCATGATGTATTACAACTCAACCCCCGGCCAGCCTTTCCATCATGATCCGTTGAAGTCTCCGCCCCCCGGGAGCTACCCTCAGCAGTTCTTGAAGTATGACCCCCGTAACGGCGGAATCCCGTTCTTCACTGCCCCTGTGACCTCCAGTCCGATTCACGGTGCGGGAATCGTGGCCTATTACTCGAAACCGTTGCAGAACATGAATCTCGTCATACCCACAACCATCAGTCCACAGATCGAGTGCTCGAAGCCGCAGGTTCTCCCATGCACCACGTCCCCGGTGTCCGCGGTGCCGCAGATCTCGCCAGATGTCAACTCCAACACCCAGCTTTTCAACATGGCCGCCGACAAAATGGCCACCGACAAGAAGGTCGATCTTGTTGACGTTACAAGAGTGAAGATGGAAGCGGACGTTGCTACGAAAGGATCGCACGCAGACTCGCCGAAAGAGTCGGCTAAACGCGAGAACCTTGGCCCCGAAGCGAACAGTCATGGCAGCTGCTGCCCCGGAGATCTGACCTGTCGATACTGCAACGCGGAGTTGAAGAGTCCCGTGGAGCTACACCAGCACGAGACGTACCTCTGTAAGCTGAACAAGCTGATCGTCCAGAGGATGACGGGTCGAGACCCGTCGCAGAGCTCGCCTCTCAGCACGGCTTCGGACACGGATACCAGCCACCAGGCGACGCCCAACGGGAGTATTGGGGAGCCGGGGTCGGAGGAGGATGAGGAAGACCTGCTGAAAGAACACGAGAGTCTGCAGGACAGAAAGTATCGCATGAGGTCGCTCATCAGTGACCAGCAGCTGCAGTTCCTACGAGCGCACTACCAGCTGAACCCGCGGCCCGGCAAGTCGGAGCTCATTAAGATGGCGTCGGAGATCGGCTTCTCGAAACGCGTCGTCCAGGTCTGGTTCCAGAACATGCGCGCCCGTGACCGCCGAAAGGGCAAGGTTGTGCCGTACTTCCCGAACATGGCTCGGTTCAAAGCAGCCGACGACATTCCAGTCCCAATAACAGCAACAACAACAACAACATCATCATCATCATCATCATCAATGTCGGTGTTGTCACCATCCTCCTCTTCTTCATCTGCCTACATCCCTGTCGTGCCACAGCCGTTTGCAAGTGCTCTTACGATGACTCCAAGCAACTCCGCCCTCACGCCGAAACTCGTTGGGCAGCTTCCTCCGTCACATTCCCTCCCGGCCTCGAGCAGTCTGACCGCCGGTCAGGACCAGCCTCTTGACTTGAGCATCAAGAGAGTACCGCCCCCTGCTCACAGCAACAACTCCTCCCCTGCCCCGTCCCACAGCGAAGACCAGGCCCTGAACCTCAGCTGCAAGTCGCCAGCATCGGTGGACGATTCTGCGAAGAAATCATCATCTTCCTGCGAAGAAGTAACGCTATCATCATCCTTGTCATCATCTTTGTCGTCGTCTTCTTCCATCGCCAGGATCCAACAGTCAGCCATATTCAAGTACATGCAGCAGGAAGGTCTGTTCCCTAGCAACCTGCTAATCCCGAAACCCGTCGTAACCATGGCGACGACGGCGGCAGCGGCGGCGACCGTCATACCCACCTGGCCGACCAACTCCATCATTCCAGCAGTCGTTTCGAAGCCCAAGTCGTTGTCCGTGTCTCCAAGTCCTTCGAAACTGTCGATTGGCCATCCGAAGAGTCGTGAGAACGGGAAGCGCCATCTGTCGGATGAGGAACGAAACACTGAGCAGTACGACGATGATGACTCGGACTCGTCAGACAGCTCGGAGGAGGACAACTCGATGGAATCGGACGAGGTCATTGATTCGGGCCGCCTAGTCATCGACGAGCACAGCAGCGGACAGCAGGGCGGTCATCACCTGATGATGAAGAACGGCCCCGCGGCCGCAGCTGCCGTCTTCCACCAGAACCTCACCACATTGGCCGATGTGTCGCTGGCTCACATGGAGGCACTCATCAACCCAAACAGCAAACCCAAACGGAACCGCAAAAAGTCGTGGAGACAG
>Gas142
TATGTTCACGACGGCTCCGAGGTCGAGTTAGATACATTTACACTGACAGTCACTGATGGGTCAAACCAAGCGACTAAAGTGATATCAATAGACATTGTTCCTATTGACGACCAGAATCCACAGATGGGAAGCAACCTGAGACCTTTCCTTATTGTGTCAGAAGGTGGCGAATCTGCTCTTACATCTAGAATACTGGCTGCAACCGACGAGGATACAGATGATGCTTCTTTGGTGTTTCTCATAGTTCGTCAACCCAAGTATGGAATCCTTCAACTGAACAACCAACCAGTGACCAAGTTCACCCAGAAGGACATCAAAGAAAAGAGAGTGAGCTTCCTCCATACAAGTGGGGAGATCGGCATGACTGCAGTGAATGACATCATAACGTTTATTGTCTCTGACCAAAACTACCTAGCTTCGGCAGACATGCCAATGTATGATCTCAATATTACCATCACACCTGTCAACAACCAAAAACCTGCCATAATTCTTGGTAGTCCGGTATTTGTCTCTGAAGGAGAGATTTTCAAGATCACTAGTGATATTCTTAGTGTTGAAGACCCGGACTCTGAAACTAAGGATATTAAATTCACTATCACTATTCAGCCACAATGGGGATATCTTGAAAACATTAAACCAAATGCTGGATCAGAACGGAGTAATGCTGGGGTGAGAATAAACCAGTTTTACTGTAAAGATATACTTGCTGGATCCATTAACTATGTCCAAGCTAACCACAGAGGGGTCGAGCCAATCAGAGATACTTTTACTTTCTATGCTTCTGATGGAAAACTGCACTCACTATCAGAGTCCATAGCCATCACCATTGTACCGGCAAATGACGAAGAGCCAGATTTGATGTTAAATGATTTCTCAGTACAAGAAGGTGGCTTTCAGATAATAGATCAATCCATGATTGATGTTGTGGATTTGGACATGCCCAAAGATACACTGCTGTTAACCGTGTCCCAGAAACCTGAGCATGGACGCATGATCATGATGATACACACATGGAATGGTGAAGAAATTGAAACTGATATTCATGATTTTACAATTGACGAACTCCATAGTGGAATGCAGATGAAATATGTCCATGATGGTACAGAAACATATAGTGATAAGTTTGCAGTGACAGTTTCAGATGGTAAGCACGAAATCAAAAGGGTTTGTAATATTACAGTTAAATTAAACAACGACGAAAGACCAGAAGTTATAAAGAATGCTGGTTTACATCTAGATTATGGTGGTTCAGCATTAATATCCAGTGTTGTTCTGCAGGCAACTGATGAAGATAACTCTGATGAAGAACTGTTCTACATTGTTGTGAGGACTCCTCGCAAAGGAATCCTGCAGTACTGTCCAAACCCCTTTTCCGCTGTATCGTCAAATGAATGTAAGGATATCGAGCTGGGTATAAACTTTACTCAGAGGGATGTTGATCAGAACAAGATTAGGTACATACATACCACGAGCATGGGCAGTACAGAGAGTGATAGTTTTCTTTTTGTACTGACTGATGGCAAATACAAACGTCCAGAAGAAACGTTCGAAATTAACATTATTAATTCTAAAAAGTCCAATATTGCCCTTCTGAACCGAGGAATGACAGTTCGTGAAGGTGAAAGGGTAGCTATCAGTACGAACAATCTCAGTGCCTCGGATGAAAGCACAAAAGCTGAGGAGATTGTTTTTGCAGTAATTCGTCCACCACGATTGGGTCAGCTTGAGTACATTGATCGGCCATTTACACAAATCAGCAGTTTTACGCAGTTGGATTTAGCCTCGCAGAAGGTTGTATATAGTCACCTCACAAAGAGTGACATCACTGAAGACCTCTTCACATTCACAGTGACGAATGGATTGAGTGAAGCTAAAGATGGTGAATTCAGAATTTCTATCCAGCCACTAGACAGAATCCTTCCAAGTTTGGTTGTGAATCACCTGCTTGAAATCCTTCAAGGTACTGAAGAAACCATTACACCGTACCACATTAAAGTTACAGATCCAGATACATCAGCTAAAAACCTAACCTACACCATAGCAAAACCACCAACATATGGCCACATTTACAACAGAGGTAATTTAGTTAATAATAAGTTTACACAAAGTGATGTAGATCTTGGCTTTATAACATACGAAAGCGATGGGAGTAAGACGGGATTGGACAACTTCCTCTTCACAATTTCTGATGGCAGACATGAGGGATTCTTGATTAATGGCTCACTGCAAACACAGCCAGCAATGACTAGCATCTTCATCAAACCCTTGGTAGAAGATGCTCCAAAGCTGGTTACCAAACGACACCCTGAACTTTTAGAACTCTTTGGAAAACAGAGATATGGATATCAACTCAACAACCATATTCTC
>Gas143
GTGATCCCGCAGGATGACAACTGGGGCGACAACACGACGGCGATCACCGGTAACACCAGCGAGACAGGCTTCTCCATGGAGGACATGCACAAGTTCTCTAAAGACCTCGACGACAACACCGGCTTCGGCTGCGCGCGCTACGTTGGGACTGCACTCGCCGCCCTCCTCAGCATCTTCGGCTTCCTCTCGCCAATCGCCATGTTGGTGTTACCCAAAATCGGAATCGTCGACTGGAACGTCGTCGAGGTTGCGGGGGTCAAGGTCACGAACGAGGCACTCATGGAGTGCAAGCCGGAGTGCGAGGGCCTCCTGATCAGCTTTTCGTTTAAACTGTTGATTCTCTTCATGGGAACGTTCGCGCTGTTTTTCCGACGCCCGAAAGCGACCATGCCGCGGGTGTTCATCTTCCGAGCAGTCGTTCTCTTTCTCGTGTTTGTGTTGACCTTTGCCTTCTGGCTGTTCTACGGTGTGAGAATATTCAAAGACCGTAAAGCTACGTATTACGGGATTGTACAGTTTTCTGTTTCTCTCATCGATGGGCTGCTGTTCATACACTATCTCGCGATCGTTCTGTTGGAAATCCGACAGCTACAGCCGCAGTTCGTTCTCAATGTGGTGCGGTCGCCGGACGGTGAAAGTCGCTGCTACAACATCGGCATATACAGCATACAACGAGCGGCCGTGTGGGTCTTGGAACAGTATTACAAAGACTTCCCCGTTTATAATCCGTACTTGGAAAATGCGACGCGACGCACAACCAAATTGACTGGGTACAAGGTGTACGACGTCGACGGAGGTACGAATAACGTGACGCAGCAGGGCCGGTCACGTGCGGTGTTTGCGGCTGCTGCACGTCGCCGTGACGCCAGCCATAATGACAGGTTTTATGAGGAGCAGGAGTACGAGAGGCGGGTCCGGAAACGCAGAGCCCGATTGGTTGTCGCCGCGGAGGAGGCGTTCACGCATATCAAGCGGATGCATGATGAACAT
>Gas144
TATAGTGGATTTAAAGGGAAACAAAAGTCGAGTTTCGATATGAACTTTGGCCCCAGCAGCCCAGCAGCTTCCGACACGAACAGTATACGCTCTGACAGCCCAAGCCTGTCCAGTATTCAGAGCAGACCGTACATACTGAGTGAGGTGTCCAAACCTGTTGTCAATGGTCACCAGACACCACCACCGGTTCCTCCTCGAGCTCCAATAGCACCCCCAGCAACTCCCCCTCGAGGTCAGACATCCCCGACCCCTGTGTCGCAACCACAGTCTGACCTTGGGATGAACGGTGGACATTCTGTTTCGGTGATGTGCAACCCGGGCCCCACGCAGACCACACAGGGAGTGGTGCCTGCTGGCCACGTGAAGCAGATGATCATGCAGATGGCTCAGCAACAGAGTCAGAATCACATCCAGCAGACACAGCAGCAGCAGCAGCAGCAGCAGCAGGCCCAGGCTGTACATACTCAACCCATCCAGCAGCAGCAGAATGTCCAGTGTTCTCGTGGGCAGCAGCAACAGATCCAAACCATCCAGCCCTCGTACGGGCAGCAGCAGCAGCAGACTCAGCATATGCAACACGTCCAGCAGTCTCCAGGGCAGCAGACGCAACACGTGCAGACGTCCCAGCAGGGCATGTACCGCCTTCCGCCCAGCTATCTGTCCTCTCAGCAGACTGCTGGACAGTCTAACGGCGTGGCTGTGATAGCTCAACGCGGGGTCAGTCCGGTCACGACGCTGGCCAGACAGCCGGTGATTGGTCAGACACAGACGGTCCAGAGCATGCCCGTCAGTCATCTCAAAGGCTTGACGATATCACAGAATGGAAACGTCACCGGAGGAATTGTCAGTTCCGGCAGCCACAGGGTCACAATAAATCTACCGCATGCACATCCGCCACCTCCGCCGTATGGTCAGGGGCGACAGTTGCCCACGGTGAACATGCAGAGTAACGAACAGTCCCACATGATATCTCATGTAACGGAGTACCGGCCTGTGAACGAAGTGTGTGTCAGCAGAACAAACAATGTACAGAAAAAGCTGGCAACTCCTCCAGTGTCTGCAACCATGCGAGCCTTCGATTCGAGGCATGCACCCATTATCATGCATTCTGTGAAGAGTAAGGAAGTGCAGAAACCTGTGCCTCAGACGGCCACAGCCCCGCTCTCACCACCCAACCAGACAATCAGCTCAGCTGCTAGCTTCATATCACAGGTCCAGGCTCAAACGTCATCCCCCCTCACTTCATCAGCCCAGCCGGTGACCTCAGCTGCAGGCAGCTATATATCACAGGTTCAGACGCAGATCAACTGTCCATCACCAGCTCCCGTGCTTCCTCAGTCAAAGAGAAATGTTCAGATTCAAATAACGCGACACCCAGTGGGTGGTGGCCAGTACACCCAGGAGCAGCTGGCTCATCTACACTACCAGCAGCAGCAGCAGCAGCAGCAGCAGCAGCAGCAGCAGGTTCCCACCATCCAAATCCATATAGGCAACAAGCACGGGTCACAGCACCCCTACTCTCAGAATCAGTCGCCCAGCGTTCACGTTCATAACATGGCCTACAACTACGACTACTACCGGTCGACATCGGACACGCCTGGATCCACACCGCGCTCTGACTCACCCGTGTCACGGGCAACCAATCAGTCGCCCTCTGTGTTATCAACAACGTCGACACCATCCACCAGCTCTGACATTCCTGAAAAACCACCACCGCCCTACTCTGCTGGCATGTTTCACGGACACTTACCTCAGGGGCAGCCTCCAATCCCCCCGCGAGTTCCACTCCAGCCCCAACACAAACTACCCCTCATGTCTTCACACGTGCACTCAAAGGCACCCCCCTTGCCTCCGCACGTGACTTCCCACATGTGCTCCACATCGGGCCAGCAGTCGGGCATGGCGAACTTTGTGTCCAGCTCTAGCCCACTCATCATGTCTTGTGTGTCGTGTAACCCGCAGCACGCAGTGGCGCCCCCCACATCGTACAACACGCAGCACCACACGGGGGCCGACTGTTCTAGCTGTCATCACGTCTCGGAGCAGGACGAGACGGACACAGAGACGATTTCCTCCGACACGAGCGTAGGGCAGGAGAAACACCGGTGCCTGTCACCCATGCCCGAACGCAGGCCTCATGCACGGGAACGAGACCGGCTGAGGATCGACACAAAGGTGCGCAATTACTCGCCTCAGGCTTTCAAGTTCTTCATGGAACAACATGTGGAGAACGTCCTCAAATCTCATAATCAGAGAAATCAGAGGAAAGTCCAGCTTGAGACAGAAATGTCGAAAGTAGGTTTGTCTGAAGAAGCTGCTAAGCAGATGAGGAGAATGTTGAATCAAAAAGAGTCGAATTACATTCGCTTGAAGCGAGCGAAAATGGACAAGTGTATGTTTGATAAGATCAAGACTCTGGGCGTGGGCGCATTTGGGGAAGTTGCTCTGTGTCGTAAGAAGGACGTGGGGACGCTGTACGCGATGAAGACGCTGCGTAAGAGCGACGTGTTGAAGCGTAACCAAGTGGCGCACGTGAAGGCGGAGCGTGACATTCTGGCGGAGGCGGACAATGAGTGGGTGGTGAAGCTGTATTACTCGTTCCAGGACAAGGACTACCTGTACTTCGTGATGGACTACGTGCCCGGCGGGGACCTCATGGGACTGCTGATCAAGATGGAGATCCTGGAGGAGGCACTGGCACGCTTCTACATCGCGGAGCTGGTGCTAGCCATCGAGAGCGTGCACAAGATGGGATTCATCCACCGTGATATCAAGCCCGACAACATTCTCATCGACAAGGACGGGCACATCAAACTCACAGACTTCGGACTCTGCACCGGATTTCGATGGACACACAACTCCAAATATTATCAAAAA
>Gas145
ATGGTTGAAGAGCGGGGGAGCCAGAATCCGGTCATCCAGCTGTCGGGTTCGGTCCAGAGCCTGTACGGGACGTCGGACATGGAGCTGAACGTCAAGTCAGGTCAGGTCTTCTCACCGAACATCTCGCCCCACTCGTCCCTCGAGTTCCTCAACAACCTGCACCTGATGCCTTTCCGCGAGTACGTGTTCACCGCGCTCCCCATCCTCGTGCACCCCGTCATCGTGCTGCGGCTCCTTGCACACAAACTCTTCGGAAACATGATCCGCAGGAAGAACCTCTACTCGGACACCAAACTCAAACCACCCAAGGTGGACAAGGCAGATATGTATCCTCCACGAAAGAGCGATGACTCTGAGGCTGATGCCCTCAAGGACACATTGTCGAAGAGGAGGAAAACCAATCTGCATGTTGTGATATCAGACCCCCCCGAGGAGGGCTCACCCTCCTCCACTAAGGCGCCAAATGTTAGTTCACAGGATAAGGAAACTGCCAAATCAAACAACCATGTGCCAAATATTAATGGGACGACTAAAGCAGCTATCATGATGGTGGCAGATAGTTTGGTAACACCACTCGGCGGTCCAATAGGACCCAATAAATCCAATGGAGAAAATGTGGGTGACGTGCCCGATTCGGGTTCGGATGTTAAGTCAAACACACGTCGGTTTATTCACTGGCCGAGTAAGAAACGGATGTCAAAGTCACAAGCCAGTATGGCTGTCGTTCACCAGGACAGCATATCGAGTCAAATAAGCAATATGAGTGACCCAAACGAGAGTCCCTGTTCCACTCCCGACATGGATATCGTGGCATTTCAGAGAGAACTCATAAACCTGCCCACATTTGTTATGGATACCCCACCAACCGACGTTTCCCCTGTGTTTTCGCGGTCGAGTTCCGTGCCGGATAACTTAACCCACCATTTGACTCCCAGCCCATCGCAGGACACGATAAGCCAGCATTTGCCGAGCGATGACGAGAAAGTGGTGGCACGGTCTGTGGAGCGCATTTGTGATCTGGGATCAGTGGTGACAATCACCAAAACGGACGCGGATACCAACGAAGACAAGGCTGTCACGTCACATTCCAATCTGGACGTGGATTCTGTTGGTGAAACCACAGCAAATATCATCGTGCACTTCGAGGCTCCCAACTCTCCGCAGCTGTCAAATTCCAGTCAGAGTCCCCAGCACACGTTCGACTACCCGTCACCACCGCAGTCCTCATTTTTATACAACAACCACCTATCTCCATGCGAACAGCCCAGCGTGATGCAGTCGCAGAACTACCTCTTCCCCTCTTTGCCTTCGACAGCCGCCATGTGTTTCGGCAGTCCAGTGCTGGACCACTCCCCATCAGCCCTGCTAAAATCAAACACCACAGCTACTCCCATGACAGAGATGCCATCGAATCACCAAGGAATACTCAAAGTTATCGAAACGTGGATTCGCATTTGTCGCATGGATTTTGATGGCACTCATCTGCTTGCACTTGAAACAAAGGATTTTCTCAAAAAGTTGTCCATTCTTGGCTATGAATATAAGATATGGTGTCAACGAATGGGTAACATGCTGTATTTAGAG
>Gas146
ATGGAGGACACGGTTTGTCGGTCCTTAGTACATATTTCTTCGCTATTTCCCGAGATTCTGGCGATGATATTTTCTCATCTGGATGTGCGGGACAAAGGTAGAGTGGCCCAGGTTTGTGTTGCGTGGAGGGACGCCGCCTACCACCGGATGGTTTGGCGAAATGTCGAGGCAAAACTCCATCTTCGACGGGCGAACCCGTCTTTGTTCCCAAGTCTCGTGAAGCGTGGAATACGTCGGGTCCAAGTTCTGAGTGTTCGGCGAAGCCTGCGCGACGTCATGGCCGGAATCCCCGGCCTGGAGAGCCTGAACCTGAGTGGCTGTTACAACATCACCGACGTCGGCCTGAGTCAGGCGTTCTCGCAGGAGCTGTCGTCGATGGTGTTGCTGAACCTCAGTCTGTGCAAACAGGTCACGGACTCGAGTCTGGGACGTATCACTCAGTACTTAAAAAACTTGGAAGTTCTCGAGTTGGGTGGGTGTTCGAACATAACCAACACAGGACTGTTGCTCATAGCCGTCAGCTTAAAGAGACTGAAACGCCTGAACCTACGGAGCTGTCGGCACATATCCGACCAAGGCATAGGCTACTTAGCGGGGATGTGCCAGCAGGCGGCTACCTGTGGTAACCCAGAACTGGAACATCTCGGGTTGCAGGACTGTCAGAAACTGACGGATCAGGCACTAAAACACGTCAGTGTGGGACTTCCCCGACTCCAGACGATCAATCTCTCGTTCTGTGGCAGTATCACAGACACTGGGATTAAATTCCTCTCCAAGATGCACAGTCTGAGGGAGCTGAACCTCCGGAGCTGTGACAACATCAGCGACAACGGCTTGGGGTTTCTCGCCGAGGGCGGGTCAAGGTTGAGTTCTCTGGACGTGAGTTTCTGTGACAAGGTTGGAGATCAGGGTCTAGCTTATCTTTCTCAAGGATTGTTTAGTCTGAGGAGTCTCAGTCTCGGTTCGTGCAGTGTCAGCGACGACGGCATCGATAAAATTGTGAACTCGTTACATGATCTGACGACATTGAACATCGGCCAGTGTAGTCGTATTACAGACAAGAGTCTTAGTTCGATAGGAGGTAAACTTAAGCAGTTAAAGTCGATAGATTTGTATGGTTGTACTCGCATAACGACAGTGGGGTTAGAAAAAATTATGCAGCTTCCTGGACTGACAACTCTTAACTTGGGACTGTGGCACAAGAGG
>Gas147
ATGTCCTCACGTCCATCCATCAACGCAGGTCTCAAAGATTTCTCCATCTGGTACTCCAGTTACCATGGTTACGTCAGTCTGTGCGTCTGCTTCTCCGGCATTATCACCAACATCTTCAACCTGACGGTGCTCAGCCGGAAGCACATGCGCACTCCAGTGAATCAGATCCTCGTTGGGCTAGCCGTCTCTGACATCATCACCATGGTCTCGTACGTGCCTTTCGCCGTTCACTTCTACGTCGTCCATCCGTCGAACAAGAGCAACTCGGACAAGAACAGTTACTACTGGATGATGTTCCTTCTGTTCCACATCAACCTCACCACGGTGACGCACACCGTGTCGATCTGGCTGTGCGTCATACTGTCCATCATACGTCATCTCCACGTCAAATCGCCGTCGCAGGTCAACATGGTTCGGCAGCGTAGGATACGGCAAGCCAAGTATTTGGTCCTCGCCGCTTTCGTAGGCGCCATCATCGCCATGATTCCAAACTATCTGACCAATGAGCTGAAGCCTCTCAGAATATCAACCAATCAAACCAACGGGACTATGTACGTCATCAAGAGCATGCGCCTTGGAGGCAACGACACCGATCCACTGGTACTCACGAACGTTTGGTTGTACGCATTCGTAGCAAAGCTCGTACCCTGTTTGCTAATTTCCATATTCGGCAGTTTGTTGCTGTACCAGCTGCATGTGAAAGTTCGACAGCGGAAACAGTTCTTAAGTGTTTCAGGGTCGAGTTCGCGCCGACTCCAAGAACATTCCAGAACTACGAAAATGCTGATTTCGGTGATTCTGCTGTTCTTGGTAACAGAATTGCCCCAGGGTGTCTTAATTGTTCTCAGCGCGACGAAGAAGTATTTCTTCGACACGGTTTATCTCCCTTTGGGCGATGTTATGGATATAGTGGCCTTGATTAACAACGCGGTGAATTTCATTCTTTATTGTTCGATGAGCACGAAGTTTCGTCAGACCTTCATCAATCAGTACTTTCAGTGTAAACACGTTAAACCGGTCGAGAATGGATACACCTTAAGTGCCATTCGGGAAAAGTCGGATTCACAGAGCAACAATAACCAAGTG
>Gas148
ATGCCGCCTAACAAACGTCCCCGCCTCGAAATGAGTGACGAGGCAAGTTACATGTCGGCGCTGCAGTCAGAACTGCAAGTTTTGAAATCTGAAGTGGAACCAATTAGTATCAAGAGGTCGCATGCTACCAAGAATGAACCTGTTAAGTATAAACCAACATACAGAGCAGTGCTGGCCAGGAAAGGTTTCTTAGTTCGAAAGACGCTTGGTAGTGGAAGCTACTCCAAGGTTAAATTGGCGTACAGTTTCTCACGAGAACGAGAAAGGGTTGCTGTAAAAATCGTAGACCGTCTAAAAGCACCGAAGGATTTTGAAATGAGGTTTCTTCCACGAGAACTGGAAATATGGCCAAAAATGAGACACAAAAACATTATAGCCATGCAAGATATGTTTGATGACGGGCAGAGAGTTTACATGATTCTCGAATATGCAGAGAATGGCGATGTTTTGAGGTATATTCAAAAGTCAGGTGCGCTAAACGAATCCTTGGCAAAATGCTGGATTTCACAAGTCTGCTCAGCCGTGGGCTATATGCATGATCAAAACATAACTCACAGGGACTTAAAGCTGGAAAATCTTTTGCTGGATAAAACCTATAGTATAAAAATTTGCGATTTTGGTTTTGTGAAAGGAGATTGTACGAGAGAAATGAGCAGAACGTATTGTGGTTCAAAGTCTTACGCAGCACCCGAAATTCTAAAAGGACAACCGTATGAACCAAAGAAATCGGATATGTGGGCCATTGGGGTTATTTTGTATATATTTATCACGGGGAAAATGCCGTTTGACGAGAGCAGGGGTAACGCTGGGGTCTTGGACGAACAGCAGAAGATGGATTTTCCGTGGCACAAATACCACAAAGTCACAGAAGATTCCAAAGCTCTTGTCCTCTGGTTGTTTCAGTTCGACTATAGAAACAGACCAGACATTGCGGCTGTAATTAGTTGCAGTTGGATTCGGTCCGCCTGTAGGGTTGACAATCTTGAGAATCTAGCCATAGACAGTGAGCGGGCCGGAATAAGGCGAAGCGACAGAAAAGATGATAAAAGGAAAGATAGCTGTGCTTCGACGCCACGCATGATCGACAACCTTCCCCTTAGGGCTAAT
>Gas149
ATGGCTGTCCTGTATTCGAACCTCAACTCCACCAACAACTTTGTTCAGATGACACTTCCGTCTGGCCCACCAACGACCATTATGTCTGCATACAACATCACTGAGGCCTTCTTCTCGCCATCGGGTGATACCAACTGCAGTGACGTCAAATACATTGATGGCATCGTCAGCAGGGCCACCGCACAGGGGCTACGTGAATTTGCCATGAATTATGCCAACTACCATGGCTACTTCAGCGCAACGGTGTGTGTCTTCGGCATTATTGCCAACATCGCTAACGTTCTCGTTCTGACGAGAAAGAACATGATCTCTCCGACGAACACCATCCTCATGTGGCTGGCCGTGGCAGACCTCCTCACCATGCTGTCCTATCTTCCATTCTCTATCCACTTCTACATCCTCAAGATACCGTCGTTTCCAACGTTCACCACCATGAGTTTTGTCTGGATCTGTTTCCTGATGTTTCACGCCAGTTTTAGCATCATCTGCCACACAGTGGCAATATGGCTGACCATCGCCCTTGCCATATTCCGCTACATCTACATCTGCATGCCGACTAAAGGTGCGGTGTACTGCAATCTCCACAGAGCTCGTATTGCTATATTTCTTGTCTACCTGTCCATGTTGCTGCTCTGTATACCAAACATAATCATAAACCGATTCGAGAGGATTAGTCTTGAACCGCTGAATTTGAACATGAGTATGGACGTAAACTCCACCAACGACACATTCTTCGTTCATGTATATAAGCCGACATTGTGGTCTGACACGGAAGTGGCCCGGGTGTTCCGTCAGATCAACAACTGGATCCAGGCCATATTCATCAAGCTCATCCCGTGCGCCATGCTGATGACGTTGACCATCCTTCTGATCCACGCCATGCACAAGGCACACCGGAAACGGATGCTGCTCAAGTCGCAGGGCCGGAAGGCAGAGTCTGACAAGCACGGTGAGCACAACCGCACGACGAAAATGCTGCTGGCGGTGGTGGTGTTGTTCATGATCACGGAGCTGCCGCAGGGCCTGCTCACACTGATGAACATCTTCATCCGGTGTTTCCAGGACGTTGTGTACAACCCGTTGGGAGACCTGCTTGACATCATGGCCCTCATCAACAACTCCGTCAACTTTGTACTCTACTGCACCATGAGCAAGCAGTTCCGCGACACCTTCGCCAGCGTCTTCTGTACGTTCTGTGCCAAACACCGGCCCGGCTGGCTCAAACTGAAGCTGGTCAATAGCCCTACCTCAACTAATGGTAATGTCACACAGCTTGAGTCGGCAACTAACCATACGTACGTT
>Gas150
ATGCTAGCCGTGGAGAATGGCGAGTGGGGAACGTGGAAACCTCTCTGGCTGTGTGGGCCAGGACTAGATGGTGCCACTGTGGGAATTGTCGGACTCGGTCGTATTGGAATGGCTGTTGCTTACAGACTTCTGCCATTTGGAGTGAGCAAAATTGTCTACAACAACTCGAAGAGAAACCCGTCCGATTCTCTGGTGGGAGCAGAGTTTGTGACTCTAGACAAACTTCTGGAAATCTCAGATTACGTCATCGCATGTCTGTCTCTCACTCCTGCAACTAAGGAGGTCTTCAATGCTGAGGCTTTCCGTAAAATGAAGAAATCTGCCATTTTTATCAACACAAGTCGTGGCGGCATTATGAATCAGACGGACTTGTATAACGCTCTAAAATCGGGTGAGATCTGGGCTGCTGGGTTGGATGTTACCACACCCGAACCTCTCCCCCTGGACAGTCCTCTGTTGGAACTAAACAACTGTACGGTGCTGCCTCATATAGGGAGTGCGACAAACAAGGCACGGAGCACCATGGCTGATCTTACAGCTCAGAATATTCTTGCAGGTCTACAGGGAAAACCATTACCTTGTAGAGTTGAC
>Gas151
ATGAATAAACCCACAGGGTGTCAAGCGGGATTTTGGCAGTGTGATCAACCCTATGTTCTTGGCGAAAGCATGGCTGCCAGTAGTACGGGTTTGTACCTAGCCACAAGTGTTCCTTCGTCGTTGAATCTCAACCACATCGTGGGCAACCACGGGATGAGAGATATGAGGGACATGCGAGAAATGCAAGTTCAGGCGCCGGTCTCACAGCCTACCCAGTACTCACCCAGAGAGATGGATATGAAATACATGCCACCACAACACCAGAACGGGCATCTGGGTCATCTTCACAACCACTGGAACGGAATGGACCAGGGTCACTGGTCGACCATGGGTGGAATGCACACGCAGGATATAAAACCAACGCAAGTGAATGGTATTCTTGACGGACACACAGGTACGCTGCACCATCGGCCTCCCCAGCAAATGCATGCCCCACCCTCGTGGCACAACCCCGTCTCGACGTCGCCGCACCTGCAGTTATCCAACGGGACGGGCCAGCTCCAGCACCCGTCGTATATGAATATGCACAACGGGATGATGTCCTCACCCCACCAGATGCACCTTAGTGACCTTGGCGACCCGGACCGGGACCTAGAGAACCACGAGCACCACCAGTCGGACGAGGACACCCCGACCTCCGACGACCTGGAACAGTTTGCCAAACAGTTTAAACAGAGACGTATTAAGCTGGGCTTTACTCAGGCCGATGTAGGGCTTGCCTTGGGAACCCTTTACGGTAACGTTTTTAGTCAAACTACCATCTGCAGGTTCGAAGCGTTGCAGCTGAGTTTTAAAAACATGTGCAAGTTAAAACCGCTGTTGCAGAAGTGGTTGGAGGAGGCCGATTCTACTACCGGATCTCCAACAAGTATTGACAAAATCGCAGCACAGGGAAGGAAAAGGAAAAAGCGAACAAGTATTGAAATAACAGTCAAAGGAGCGCTGGAAAGTCACTTTCTAAAACAGCCTAAACCCGCGGCTCAAGAAATCACCGGCCTAGCGGATTCGTTACAGCTGGAGAAAGAGGTGGTTAGGGTGTGGTTCTGCAACAGGAGGCAGAAGGAGAAGCGGATGACGCCGCCGGGACCCCTGGGTCCAAACGGAGAACTTATGATGGGGTCTGGGGACGAGAACTCGGTGCTGGGGGAGAGTCCTCTCCAATCTCACATGTCTTCAAGCCCTGGTCCTCAGAACCACAACGGCGGAGGGTCGCCCATCTTATCCAGTATGTCTCCCCATGGACTAAGCCAGTCACAGGGACAACTTGCTCAGTCTCATTACCCCCACCTCCAGCGCATAGATCATTCCCCATCACAGACTAATATGTTAAACCATTCTCCGCCTCTCCAC
>Gas152
ATGCCAGCCTGCTTCATGACGTCAACACATCGCGAGATTACCGTCGAGAGGCTCGTCGGCACGGTAATGGCGACAGCGCCCTCTATCGCCCAGCCAGCATGTCCCGCCTGTCCGGACGTCGTCGCCCAGAAGGCGATTCTCGAGCAGCTCTTTGACCGCAAGTTCGTGGAGGGCGAGTACTGGTACGTGTTGCTGGCGGAGTGGATCGAGCACCTCAAGAAGTACCTGGGCATCTCGAGCACGAGGAAGTACTACCAGAAGCGCGTCTCGTCCCCGCCGGGGCCCATCGTAACGCGGCGCGACTACGCGCACACGGTGGACGCGGTGCACGAGGACGCGTGGCGCATGCTCGTGCAGTGGTACGGTCTGGCGGAGGGACACAAGCCCATGAAGCTGATCGTCTACAGCTACTCGCGAGCCGCCGAGATCGAGCACAACCTCAACTCGTTCAAAGTGATGCTGACCACGTCCCCGCTGGAGGACTTCCACAACGTCAGATTCAGCAAGATGGAGAAGGTGGGCCACGTGGAGGCCAAGATCCGAGACCTGTACCGCATCCCCAAGAGCCACGCGTCCAGACTGTGGGCCAAGGCGGACGTCGACAGCGACTGGAAGCCACTCTTCTGCAGGGACAAGTCGATCGGAAAGTGTCTCGAGATCGACTCCGACTTCACGCGACCCATCTGCGCCCTGGAGGTCAACGACGGCGACGGCGTTTGGAGCCACAGCCCCGAACACGTCGAGGCCAACTACGACTTCCCCGTGGGCCCCCTCTACGAGCACAACCTGTTCGAGGACGTGACGTGTGCGTGGGAGGTGGACATCCACGAGCAGATCGAGCAGATCGGAAAGGTGTTTCTCGAGAAGCTGCACGCCAATTTCAGCGGCTTCGTGATGCGAGCTCGGGAGTACGTCGACGACCGGGAGAACCACGTGCGTGAACGGGAGCGGGAAATCTGCGACAGAGAGACGGTCACGGACAGGCTCAACGTCAGACTGCAAGAGAAGGAGCGACATTTGAATAACGAAATTGTCAAG
>Gas153
GGTTTTGGTGCTCACATCGAATTTGACAAGTTTGGTGACGGTCCTGGCCGCTACACCATCATGAACTACCAACTGAACCGATCGACGAGACAATACGAGTACCGCGAGGTGGGGCGCTGGGCCACGACCCTCGACATTGACCTGCAGAAGATCATCTGGTCCGGCGGAACCATGGACATCCCCAAGTCGCGCTGTAGCGAGCCGTGCCAGAAAGGAGAGATCAAGAACATGCGGGACGGCGACCCTTGCTGCTGGCTCTGTACCAAGTGCATGCCCTGGGAGTTCGTCATGGACGAAAAGACTTGCGAGCCATGTCCCAAGGGGAAATGGCCGTACGCCAACAAGAGCGGCTGCTTCGGCCTGGAGATCGAGTACATGACCTGGGGAAGCATCTACGCCATCATCCCGATGTGCCTGAGCGGGGTTGGCATCATGTGCACGGGCTTCACGATTGTGATATTCCTCTTCCACAACGACACTCCGGTGGTGAGGGCGTCTGGCCGCGAGCTCAGCTACATGCTACTGAGTGGGAGTCTGTTTTGTTACGTGAATACCTTCTTGTTGTTGGCCAAACCGTCTCCCATCATCTGTGCTGTCCAGAGATTTGGGGTGGGCTTTGGGTTCTCGGTTGTATATTCTGCCATATTGACCAAGACCAACCGAATCTCAAGGATATTCGAAAGTGCTAGGAGGTCCGCCAAGAGACCTCCTTTTATCAGCCCCAAGTCCCAGCTTCTCATAGCAGGAATACTGGTGTTCATTCAAGTACTGTTCACGGGGGTGTGGCTCCTGTTGGAACCCCCGGGCATGAGGTTACATTTTCCCGACGAGCGGAAGGCGCAAGTGATTCTAAAGTGTAAAAGTGATGACCTGTCGTTTCTAGTATCTTTAGTATATAACATGCTTTTGATTATTATATGTACTGTGTACGCGATAAAAACAAGGAAAATACCCGAAAACTTCAATGAATCCAAGTTTATCGGATTCGCCATGTACACAACATGCATTATATGGCTGGCCTTCGTTCCTATATACTTTGGAACACTCAATTCCTTTAAG
>Gas154
ATGGAGTCTAATGGTCACGACGTCAACGCCTCCTACCACGATGACGCTGTCTCGTCGGCGTCCGGACTCATGCTGTTCAGCCAGTGGTTCTCCAGCGTGCACGGCTACGCCAGCGTCATCGTGTCCATCTTCGGGGTGTTCACCAACATCTTCAACATCACCATCCTCTCGCGCAGGGACATGCGCACGCCGACCAACATCCTCCTCACGTGTCTGGCGGTATCGGACATTCTGACGATGGTCCCGTACATTCCGTTCGCCATCCACTTCTACTGTCCGCCGGCGTCGCCCTTCGAGACGCCGTGGAAGTTCACCTACTCGTGGATCATGTACATGCTGTTCATGGTGAACATCACCGCCACCACTCACACCATCTCCATCTGGTTAGGGGTGTCCCTGGCCGTGTTCCGGTTCGTCCAGATGCGCTCCACCAGCAGGGGACCCCTCGCCAAAGAGCGGAGGATCAACCAGGCCAAGGTCATATCGCTCATCGTCTGCGTCGTGTCCTCGCTGGTCCTCATACCCAACTACATGACGAACGAGCTCGAGGTGCACACGCTGCCGGACAACACGACGTACTATGTGATCAAGGACCTCAAACTGGCCACCAACGAGACCAAGGAGGTGGTGCTCATTAACGTCGTCACTTACGCTGTGATCGCCAAAGTCGTGCCCTGTTTTCTGATGATCGTCTTCAGTGGCTCCTTAGTCTACACTCTGTCCTTGAAAGGGCGCAGCAGACGCAGGAGGCTCGCCAACACCGGGAAGAAGTCCAAGAAGGATTCGCGGCAGACAACTACGACCAGGATGTTGTTGGTCGTCATTGTGTTGTTCCTCCTCACGGAGTTCCCACAAGGTGTGTTGATTCTGGCCAGTGCGTCCATCCCGGGATTTTACCTGAATGTTTACTGGCCGCTGGGCGACCTCATGGACTTCGTGGCGCTGGTCAACAATGCCATCAATTTTGTCCTGTACTGTATCATGAGTCAGCAGTTCAGAGCGAGATTCTTCGAGATGTACCTGCGCAGGACGGTGACGTTGAAACCCCTCGAGGAAAGCATGACGACAGAGCGGATGTATTTGAAAGAACCAGCGACCAAAATGACTTCCACAGGG
>Gas155
TTCCGCCAGGAAGAACCGGAACACCCATCATCTATGTGCAACAAACCGTGCAAGTTCTACGAACGAAGAAAACCGTTCCTAGGCAACCCTTGCTGCTGGACTTGCGAGGCGTGCAACGCGTACGAATACCTTCCGACGAAGAACGCATGCGTGGAGTGCCCGATGGGAACGCTTCCGGCCTTTACCAAGACCCACTGCATCGAGATCCCGAAACGCTATCTGAACTACGCAAACGGAATCGCGATCGGGGCCATGGCGTTCGCCTCCCTGGGCGTCTGCGCGTCCAGTCTCGTCATGTTCGTGTTCGTCGTGTACAAGGATACTCCGGTCGTGAAGGCCTCGGGTCGGGAACTCAGTTTCGTTCTCCTCGCGGGAATAATGCTGTGTTACGGAGTCACTTTCGCTCTCGTGTCCAGACCCTCGCTCGTGCTGTGCGGGATGCTGAAGATGGGCATGGGCTTGTGCTTCTCTATATGCTACTCCGCCATTCTAACGAAAACCAACAGGATCTCAAGGATATTTAGGGCCGGGAAACGCACGGTCAAGCGACCGAAGTTCATAAGCCCGGAGTCTCAGCTAATCATATGCGGTGCTCTAGTAGGTATCCAATTGCTCATTGGGCTCGTGTGGCTTCTCATACGTCCGCCGGAGGCGATGTCCTACTATGCGAACAGGGACGATCACCAGCTGGTGTGCAGGGCGGCCCTGGGCAGCTCGTACATGATCGGCTTCAGCTACCCCATCCTGCTGGTGGTGGTGTGCACCGTGTACGCCGTGTTGACTCGCAAGATTCCCGAAGCGTTTAACGAGTCCAAGTACATCGGCTTCACCATGTACACGACCTGCATCATCTGGCTGGCATTCGTCGTCATCTACTTCACGACGGCCAGCAACATCGAGATGAGGCAGGCCACCATGTGCTTCTCCATCAGCCTCAGTGCCACCGTGGTCCTTATCTGTATGTTCGCGCCGAAACTGTACATCATCATACTGCACCCCGAGCGGAACGTGCGCCAGAGCATGGTCGCCAAATCGGCTCTGTCGAACAAGCTCAACAACGCGTCATCAGCGCTCAGAGTTGATTCTGGTACGCAATCTGACGGTATGTTTGATGACCTTGACCTATCATCGGCCACGGCACTG
>Gas156
TTTGTGTTTGATCTGATGATCTGTGGAAAGCTATACAAAAATAAATGCATCGAAGAGTTCATTTTGTTATCACAAGAACCAGTAGATACTGCAGCAAAATTGTCGAAAAACTTCCGCCTTCTGGCAATCAAAGAAAAAGAGAGAGCACGGGACCTGATAGCGGCTGGCACGTACTGTGAGAATATGGCAACGGAACTGTTGGCCATAGCAGCCAGCCACGACAGTGCCGAACAGATTCTCAAATCTGTCGACGTCCATGGTGTTCCGCTATTAGACGTCCTTATTGAACACGAACAAAAAGAGGTTGTGGCACAACCTGCAGTTCAAAAGTATCTGTCCGACGTGTGGGTTGGCAATTTACACTGGACGACATGGAAGCTTATTATGTTGTTTTTAACCTTTCTTTTGTGCCCAATAATCTGGTTGATATTTTCACTGCCCCTAAAACATCGGTACAACAGAGTGCCAATCATAAAGTTTATGGCCTATTTAGTATCTCACATTTACTTGATGGTTCTGTTTTGCATTACGGTGGTGATCCCGATAACGCCGATATACATGTCAGGTACGCTGATTCCACACTGGAATGAATGGATTCTGTTGGTGTGGCTGTCGGGACTTCTGGTGTCCGAACTGACCAATCCTGGAGACCGAGCGGGTCTTGGCTGGATCAGGTTTGTGATCATCTTACTATGTTCTGTGGGCGTGGCCATCCACTTGATAGCATTTGCATTTGACCACGAGATGCGGTTGATCCTCGTTTACATCCGAAACCAGTTTTTCGGATTCTCCTTACTGCTGTGCTTTGTACAGTTTCTCGATTTTTTATCATTCCATCACCTGTTCGGACCCTGGGCAATAATTATTCGTGACTTGATGAAAGATCTGACAAGGTTTCTTGTGATTTTGCTCATCTTCATGATTGGTTTTACATTCCATATGGCATGTCTGTACCAGCCAGTGTTCGCACCTAACATTTCCGACCCAAACTTGGGAGACGGATCGGGAAGCGGTGGGGCATCTGAACAGACGCCAATAGACACTTTTGAAATTCTATTTTTTGCTCTATTTGGACTGATTGATCCATCGGCTCTTCCACCGGTTCACCGCAGCCCATTTTGGGTTGGAACGATGGCGAGGATTGTGTTTGGAACGTACATGATGGTCACTCTGATCGTCCTCATCAACCTGCTCATTGCCATGATGTCTGACACCTACCAGCGGATCCAGCAGCAGTCGGACATAGAGTGGAAGTTTGGCCGAGCCAAGCTGATACGCAACATGAACAAGACGTCGGCGACCCCGTCTCCACTGAATCTCTTCACCAAGCTCTTCCTCTACATCAGAGTGGCCTACAAACATAGA
>Gas157
ATGACCAATAACCGTGACCTCAAAACAGATATTTCTATCGATGCTAAACAGCAGAACGCTGGTGCGGAAACCATTCCCTTGCAACATGGTAACCATGACGCAGCACTGAATGCCTCCAATGTGGTGACAGCGATGAGGAAATCTCGGCGGGTGTGGATCGCAGGCCTGCCCCTCTGTCTCTTCTTCTACATCGTCTTCTACTGCAACAGCGCCATCTTAGACTCCCTCAGCATCAACACGTCTCCTCTGGACAGTGTCATCGTCGCTGGAGGTGGCGGTTTCAGGAAGCTGTTGGAGGAAAAAGCACGACTGGCAGAGAAGCGTCACTCAAACGGGACGCAACGCCGACTCCCACAATGCATCATAATCGGAGTGAGAAAATGTGGGACGCGAGCACTCCTGGAGTTTTTGAATCTCCATCCTCGAATTCAAGCTGCAGATCAGGAAATTCATTTCTTTGACAACAATACAAAATACCACCTCGGGCTGGACTGGTACATGAACAGCATGCCTTCCTCCAGGCCAGATCAAGTGACACTGGAGAAGACTCCGAAATATTTTGTGTCGCATGTGGCGCCATCTAGAATATGGCGGATGAACAACTCTGTTAAGCTTGTGGTGTTGCTAAGACATCCAACAACTAGGGTGATTTCTGACTACACGCAAATCTACTACAACAAGTTGGGAAAGAACGAAACATTGGAAGAGTTTGAGAAACTCGTTCTCGACCCATACACAGGGGAGATAAACACGCATTATAAAGCCGTGCAAGTCAGTGTTTATCACCAGCATCTTTCTCGCTGGTTCAACATCTTCTCTAAAGATCAGGTGCATATTGTTGATGGCGATAATCTCGTTACCGATCCAGTTTCCGAAATCAAGAAAGTTGAAAAGTTTCTCGGCTTGGACCACAGAATCACGTATGATAGTGTGTATTTCAACCAGACTCGGGGGTTCTACTGTTATAGGGTGAACCGAACAATGGAGCGGTGTCTGGGTGCAAGTAAGGGTCGGAAACATCCAGATATAGATCCGGTTGTTGTGAAAAAACTAAACAAATTTTTTAAACCACATAACGAACGTCTGTTCAGAATGATCAGCAGACAATTTTCCTGGAGT
>Gas158
ATGGCTGCGCTAGTACAGAGGTTCGTTGGCAAGGTAACCCGGAAGAAGACGGTGGACGACGAATTCAGAGAGACGTCCCTCCGGCGATGTCTCAACACGTTCGACATCACCATGCTCGGCATCGGTCACATGATCGGGGCGGGGATATACGTCCTGACCGGAACCGTGGTTCGGAAGAAAGCCGGACCGTCGACTGTGCTGTCGTACCTGTTCGCCGGGATAGCGGCCATGCTGTCGGCGCTGTGCTACGCTGAGTTCGGCGCCCGGGTCCCCAAGGCCGGATCGGCGTACTCCTACACGTACATCACGATCGGCGAGATCTGGGGCTTCATAATCGGCTGGAACATCGTTCTCGAGCACCTGATCGGTGTGTCGGCCGTCGCGAGGGCGTGGAGCGGGGCCGTTGACTCCATCTTCAACGGGGCCATACGGAACGGGACGATCTCGTCGATCGGTTACCTGGCGAAGGATAGCACGTGGTTCTCCGAGTACCCAGACTTCCTGGCGGCAGCCATCACCATCGTCGTGTTCGTCATCGTGGCCACGGGCGCCAAATTCTCGATCCACTTCAACAGTGCCTTCACTGTCATGAACGGCGTAGTCATCCTCTTCATCATCTGCGCGGGGCTGTACTTCGCCGACGGCCGCAATTGGACGGATCCCGGGCGGGGAGGGTTTTTCCCTTTCGGGTTCGGGGGAACGGTCGCCGGAGCCGCTTCGTGCTTCTTCGCCTTCATCGGGTTCGAGGGTATAGCTGTTTCCGGAGAAGAGGCGAGAAATCCCGAGAAGTCGATCCCGATAGCGACGGTTGTCTCCCTCGGCGTCGTCACCGTCGTGTACATGCTGGTGACGGTCAGTCTGACGTTGATGATCCCGTACTACCAGACCGAGCCGACGGCGGCGTTTCCTATGGCGTTCGCCACGTGTGGGGTGATCTGGGCGAAGTACGTCGTCGCCGTCGGCACCCTCTTCGGCATAACGACGTCGCTGCTCGGCGGAGCGTTCTCTCTACCCAGGGCCGTGTACGCAATGGCCGACGACGGACTACTTTTCAGGTTTATCGCCTACGTCCATCCTCGCACGCAGACTCCAGTATGGGCGATAGCAATTTTTGGACTCTTATCTGCTTTGGGGTCGTTTCTATTTGAAATCGAAACGCTTGTGGAGTTCATGTCGATCGGGACACTGTTCGCGTACACGATCGTCGCCGCCAGCATCATCATCCTTCGCTACCTGCCCGTGGAGAAGTGCCAGTTCCAGCTGAAACCGGAAGAGGAGCCCGCCGCGCGACCAGAAACGGAAGAGATGTCGGAAAAGTGCTCCATCATGAAGAGGTCGAAGAGTCACGACAGTTTTGGCAAGCTACGGGACCACCTGAAAGACTTGCCCATCCTGAAGCACTTCGAGCCGGGCAGCTGCGTGACGCTGGCGGTCGTGTTGATGGGCACCATGATCGTCTGCTTCAACGTGACCGTCATCTACGGGCTGGACTTCCTGAAGGACGCGTCGTGGTGGGCGATCATCCTCGTGATCATCTTCATCGGCGGCATCGTCTTCTTCTATCTCGTCATCGTGGCGCATGAGCAGAACGATGCGTTCATGACATTCCAG
>Gas159
ATGGAACAAATTTCCAGCATGAACTCCACCAACGGTGATCTCATCAACGGCTTTGACAATGGCCATGGCATTAAACCCAACAAGGGTCACGTGCTGGTCACCGGCGGCGCAGGCTATGTGGGGAGCACGCTCGTGCCGCTCCTGCTCGAAAGCGGGTACGAAGTCACAGTCTACGACAGCTTCCGGTGGGGGGTGTCCCCTCTACTTCCAGTCGCAGAGCACCCCTTGCTGCACATTGTCAATGGAGATATCTGTGACAAACAGGCACTGGAAAAGGTGATTCGCGGGAAAATCGGAATCATCCACCTTGCTGCTATAGTAGGCTACCCGGCCTGCAGCAAAGAACCGGACTTGGCAGCAACAGTGAATATCGGTGGAACCCAGAACATTGCCGATTCACTGGCGCCGGGTCAGGCGCTGATTTACGCCAGCACGGGATCGTGTTACGGAGCTGTGGACGGCGTCTGTACGGAGGAGACCAGCATCAGTCCACTCTCCCTGTATGGCAGCACGAAAGCGGGCGGTGAAAAAATTGTGCTGTCTGCTGGAGGCATTGCTCTACGATTGGCCACCGTGTTTGGCATCGCACCAAGACTCCGCCTCGATCTGCTCATCAACGACCTAACCTACAAGGCCTTAACGTTGAAACATTTCGACCTGTACGAGGGTCACTTTCGCCGCACATTCCTTCATATAAAAGACGCAGCACGCGCCTTCATCTTTGCGCTAGAGAACTACAAAACGATGCAGGGCCAGGCGTACAATGTGGGCGATGAGCGGATGAACCTGACAAAGATGGAGGTCGCCCAGGAGATACAGCTGCAGGTGGAAGACTGCAAGATAGAGGAGAACCTGACTGGAAAAGACCTCGACAAAAGAGACTACGAGGTCTCATACGAAAAGATCCGCAAGCTAGGCTTTCGCTCAACTATAAGTGTGAAACAAGGTATCTGTGATCTGCTTAAAGTTCTGCCCAATCTTCTAGACTCTGAGGTGGCCAGATGCAAGAACATT
>Gas160
TCTCAGAAGATTCTCGACAAGGTGCTGGAGGCTCTGTGCTGCAGACAGGACCTGTGCGACTGCTGGGGCAAGAAGCCGGAGGAGCAGAAGCAGGAGCTGGAGAAGAGGAACATCAAGCACCCTTTCCGTGAATCCCTGTCTCGAATAGACTCGTCCTCCAGCGCCACGGACGGCGTGAAGGGCTCTCGCGAGCGCCACGACTCCGAGCACTCGAGGACGGACTCCGTGTCCTCGCAGAGCAACGTCAGTGGCGACTCCAAGTACTACAAGACGACCCCCGTCATCGACATGAAGCCCATCGAGTTCTGGACTGCCAACCGCGAGAAGGTGCAGCCGAAGCGCCACCTGCCGACGGAGAGCGAGATCAGCATCGACAACCTGCAGAAGGACCTGTACGAGGTGGTCGAGGAGGAGGACCTGTGTCTGACGGACGAACAGAAGCTGGCGCAGTACCAGCTCGGACAGCTGCACTTTGGACTCCAGTACGAGCTGTCCTCCAAGACGCTCGTCATCAAGCTGATCGAGGCGAAGGACCTGCCGCCGCCATACTGCCTGGACGAGAACAAGCAGGACATGGCCCACTCCAACCCGTACTGCCGCATCTCCCTGCTGCCCGACAAGAAGAACTCGCAGCAGACGACCGTGCAGAGGAAGACCCAGGAACCGGTGTGGAACGATCACTTCACGTTCGAGATCCCCTACAGTGAGGCCGAAAGGCGGACTCTGGAGATTCTCGTCAAGGACTTCGACAAGTACTCCCGCCATTGTGTCATTGGCCAGGTGCTGCTGCCGCTGGGGAACGTGAACCTAGTGAAAGGAGGACATATGTGGAAGCCACTCTCTCCAGGAAGTGCT
>Gas161
GACGCTGTGTGCACGGTGTTTGGCGACCCCCATTACCGCACCTTCGACGGGAAGATGTACAACTTTCAAGGGTCGTGCAAGTACCTCCTGGCCAAGGACTGCAAGGGTCGTGAGTTCACCATCAAGGTCCGGAACGGGGTGCGGCTGTCGTCCGGTTTCGCCTGGACACAGATGCTGGTCATTCTGCTGGGCAAGTCCAGAATCAGCTTCCTGCAGAACCTGGTGGTCAAGATCGACCGGAAGAGAGTCGTCTTACCGCACGTCGTACCCGGCCACTTCTCCGTCCGTCGAGACGGACATTCGGTGACCTTCAAATCTGACGTCGGACTGAAGGTCGTGTGGGACGGAGACAGCTTCTTGGAGGTGACCGCATCAAGCAGGTTCAAAAACCGACTTTGTGGACTGTGCGGAAACTACAACGGACAGGAAGCGGACGATCTGACCGGAAAGGACAAGCGAGTCTACCTCCACGGTGAAGAGTTCGGACACTCGTGGCGGATTGGCAGCAAGAAGGCATGTAAAGTGAAGCCGATGTTGCGACGTCTGCGCTCGCCGTGCGATAAAGACTTCCACGCCAAGATCCGCGCCAACAGACACTGCAACGTCCTTTACAGCAGAATATTCGCAAAGTGTAGGAAGGAGATTAAGGTCCATCCATACATC
>Gas162
ATGTCGACCATCCGAAGGGCTTACATGGAGCTTTCCAGTGGGATACGGGGTCTACGTCTACACAGGGAACAACCACAGCCACAACAACAGCCCCAGCCCCAGCCCCAGCCCCAGTCTCAGCCCCAGAATAGCAGTTCTTCTCTACTGGACAGCCTACATCGGACATCTAACGGGTCCACGGTGTCAAATACAAAAGTGTCTCACTCTCCGAAAGCCGGCTTTGTTCGCAGGCTCAAGGCCTTGAATGGTCGCGCAGCACCACAGAATATTCAGGATTTATTGAATGATGAAAATTTCCTTTCTCAGTTTTTCTACTATTTCTCCGCCGAGGAGAGAGGTGTCATGTCACGAGTGTGCAGAAAGTGGAAGAAACTGTTATACCATCCCAAGTACTGGGTAGACGTGACGCCGGTCGTATATCTGAAAGGGTGGAGCAAAGACCCGACAGTGAGGCGCCACTTCTACGAAAGTCTTCAACTCAGGGCTTTTGATTCCATTTGTTTATTCGGCGCTAACGACGAGGACATAGCGGATTTCGTGAACAACTTCCCCCCATGCAAGAAGAACCTCCGCTCCATCAGTATTAGGTGTTCCAACGTGACGGACATCGGGATAGAGACGTTCTTCAAGAAGATGCCTTGCATCCACCGGGTGGAGATATCGGGCTGCAACGAGATAACGGAGACGGGCCTGTGGTCGTCGTTGAATCCCAAGATCGTCTCCCTCAGCATTAGCGACTGCATCAACGTGGCAGACGACACGATCGGTGCCATCGCCCAGCTCCTGCCCTCCCTGTACGAGTTGAACCTCCAGGCCTACCACGTGACGGACGCGGCTCTGGCATTCTTCAGCGCAAAACAGAGTTACACCCTCAGCATCCTTAGGCTCCATTCGTGCTGGGAGATTACGAATCACGGAATTGTAAATATTGTTCATTCCCTCCCTAACCTCACCGTTCTGAGCCTGTCCGGGTGCAGCAAGGTCACGGACGATGGCGTCGAACTAATTGCTGAGAACTTAAGGAAACTACGTGTCCTTGACCTTGCTTGGTGTCCACGCATCACGGACGCCTCGCTGGAATATATTGCATGTGACCTGGGTCAACTAGAAGAGCTCGTATTGGAC
>Gas163
ATGGACGTGACGTCAACAGTGAGCGTGATGTCACTCAACATGAGTGACGCAACTTGGAGTGATATCAACTCGACTGACCCTCAGTTTCAAGACATGCTCTTCACGAGTCAGCTAGACATGGAGCTGCGATACTCCCCGGAGAAAGTCTACGTCGACCGCTACGTGACGCCGATCATTTATGCAATAGGTTTCCCCGGAAACATCGTATCCTTCATTGTATGGATTCAGAGGCGCATGCGCCATTCGTCCGGATGTTACCTGGCTGCTCTGGCTTTAGACGATCTTATTTTCCTTGTTCTGCACGTGATGTTCGAAATGCACACGGTGTGGCACATTCCCACGCTGGACGTTCCTGGACTGTGCGAGATCTACCCCGTGTTTTACATTGCTACCCAGTATTTATCTCCCCTCCTGGTGCTCGGCTTCACCGTCGAGCGATACATATCCATCTGCCACCCGTTCAAGAGGGAGAAGTTCTGTACCACCAGACGTGCCAAAATTGTCATTGCCTTCCTAGCGACCCTGTCGCTGTGCATGAGCTCGATCCAGGGCTACTTCTACCAGTACAACACGAACGTGTCGGAGTGTGACCTCAGGCAGGAGGTGAGCCAGGGTGGCGCCATCAACTTCTTCGTGGTGTGGAACATGTGCATCGAGATGTTCGTCTTCCTGTTGGTGCCGCTCAACGTGTTGCTCCTGAACGTCCTCGTGATTCGAGAGATGCGCAAACTCTCCCGGGTCGAGACTCACAAACTACACGGCAAGCAGCAGAGGACGTCGGCGACGACCGTGATGCTGCTGGCCGTCTCCTTCTACCAGATTGTCACCACCCTGCCCGTGACCATCGTGTACGCCTTGTACTTCGTCTTTCCCACGGGCGAGCCCACGGTCAGGGACTCGATGATGCTGCGGGATCCCACGTGGCGGCGCTACTTCACGTACATGTTCGTGCAGATCGTGATAAAGGAGTACGGCACGACCCACTATGCAATCAACATTTTGATTTACCTCATCACGGGCAAGATGTTTCGCAACGAGCTCAAGAAACTGCTATGCAACAACGCGTGCGCCAAGCTGGTGATGAAGGTGCCGAAGACGGAGTACTCGAGTCTGCGCAGTACGCAGCGCACCAGTCTGCGCGGGACGTCGCAGTGGGTGTCGGTCAACGGCAACACCGACAAAGACAAGGGCAACGGCGGCGCCGGGCAGGAAACTAACGTC
>Gas164
ATGGGAACAAATTCCTCACTTCCAGACCGTGGTCAGTCGGCTCCGAAGTCTCCATTTGCCCGTCTTTCTGCGGTGTACGGTGTTTCCGATGGAGAACTCAGTTCACGGGAGAAAAAGAAAAAGGCCTCCAAATTTGCCACCTTGCGGCGTAAGCTAATACGAGTTCGACGACACAGTAGATCATTAGATTACGGGAAATCTTTACGGGAATTAATATCGTCTTGGCATGTGCGAGATGTTAGTGCCCTTGTTCAGGAATATGAGGCACTGGTATCGCTCAAAGAACTTGCACTGGCTGCAAACCTAGCTCGGCCTAATGCCAGCACACTTCGGCAAGACTTGTCCACATTATATGACTGGAAATTATGTACAGATGTTGATTTATTATATAAGGGAACATGTTTCCCTGCCCACCGATCTTTGCTTGCAATTAGGAGTCCATTTTTCCGTGATCTATTGTCGCGGTATCCAGACTATGGTGTATCAGTCCCGGTAAAGTTAAAAACCTCAGGTGTGGATGTGACACTGTTTTCTGCATTGCTGCGATATTTGTATACTGATGAACTGAATACGCAAGAGCTCAATTTGGAGAACAGCGAGATACTTCAAAAGCTGGCTTTGGAGTTTGGTGTGCCTAATGCCGTGGAGCATGACCTTAGGACTCTGTTGGAGACCGGGGAATACAGTGATGCTGTCCTCGTGTTCTCCACGGAAACCGAACAGTACGACTTGATGACTGCTAGCACCAGTGATGCCTCGCATGCTATGCAGTACTCTAACAGGACTTCTAGGCTCGAATTCCCATGCCACAAGGCCATCCTGGCAGCTAGGTCACCTTTTTTCAGGAACTTGATAATCCGTCGAGCCCGTTCTGGTGAGGAGCTTACGGAGCGGGCATTGCACACTCGTTCACGGATAGTGTTAGATGAGTCTGTGATCTCTCGACGGTACGCTCGCGTCCTGTTGAACGCAATCTATCAGGACTGTGTGGACTTGTCGTGCATCGTCCGAGGCAGCTCGAGTATGTGCAGTCTGAGCGAGGTGCAGGCCATGGTGTCCAGCGGCAAGTGTCAGATGACCATGGTGGATGAGGCCATGGAGATCTACCAGATCGGGCAGTTCCTCGATTTTACTGTGCTCTCTCAA
>Gas165
GTCATCGACTGGCTTCCAGCGAAATCTAACCCGGTACTGATCATCAGATTCCTAGGCACAACGCCGGGTAGCTCGTCCATTATTCCCCTTCTGTCAAGTCTTTGTCACCAGGTGGCGTATATATTCGAACAGCCCGCAGAGGAAGTTCCTGACGATTTGGCGCAACTGGCCCAGCACTTCAAGAGACTGTTAGTGCTGGCCACCGCTGAGAAACCAGTAGTCGTGTTCCTGGACTCCCTGGACCAGCTTTCTGGAACCTATGGTGCACACACCCTCACGTGGCTGCCTGTCATTCTCCCCGACCACGTCAGACTGATAGTGTCCACACTCCCCAACTACTACAACATCCTTGATACGCTAAAGACTCTGGTCGAGGCGAAGGAAAACTTCGTCCCCGTCCTACCTTTAGGCCAGAATCTCAGCAGCACAATCATCAAGTCTTGGCTCAAGAACGCCAACAGGAACGTCACCGATGAACAGTGGGTGGTGGTTAATGAGGCCATCTCTCTGTGCAACCTGCCTCTGTTTGTGAAGCTGGTGTTTGACGAGATCTGCAGATGGAAGTCGTACACCAGTCTCAAACAGACGACCCTGGCTCCGTCTATCCACGATTGCATCATCAAAATGTACGAAAGGATCGAGCTGCAGCACGGAAAGATGCTGGTGTCCCACGCCCTCGGCTACATCACGGCATCAAAGAGCGGTCTTTCTGAAGCGGAGCTAGAGGACCTACTCTCTCTGGACGACAAGATTCTCAACGACGTGTACCAGTACCACCTCCCCCCAGTGCGCCGCATCCCTCCACTCCTCTGGACAAGGATACGAGGAGACCTTCCCGAGTATCTCAGCGAGCGAGAAGCCGACGGCGTCAACGTCATATTCTGGTATCATCGGCAGTTCATCGACGCTGCCAAAGAGAGATACTTCAAGAACTTGAACTTTGTCAGCGAAATCCACTCAAATATTGCAGAGTATTTTCTGGGCACATGGGGTGGAGGGACGCCAAAGCCGTTTGAGTACTCGGAGCTTCAGAGACAAAGGTTTTTTCTGGACGAGACGAAGAGTGAAGCCGACAGAAAGGTTCCCCTGCAGCCAGTGGTCTTCTACAATGAACAAGGGGAGGTTATTAGGTACAATCTTCGCAAGCTTGGAGAGCTTCCGTACCACCTGGTTAGATCTCAT
>Gas166
ATGACTAGCAAAGTCTATGAGTTTCTCAATGATTCCGGGGGGAACAACTTCACTGAAACATCGCAGCGCCCACCTGTGCCGGGTGAGGAGAACGAACTCCAGTCCAATGGAGGTATGTCCACGCAGAGCAGTGGCTCCCACAAGAGTCATGTGTCTACCAAGAGCACCAGAAGCCAGTCGTCCAACAAGAGTGCCAAAAGCACCAAGAGTGCTGCGTCTAAGAAAGGGGAGCTAACTCATTCACCTGCCGCGACCCCGCGCAAGTCGAATCTGGATAAGACAAACGGGTCTTTAAAATGCTCCTCCCTTAAGCTGGACAATGATGACATGGATGCCCCGCTGGGGTTTGAGCCTGAGGGCAGTGCGGCCAGTTCGCCTCCGTTCACGGAGAACAGCACCCCACCCCACCTGAAGTGGGCGGAGAACATCTCTCACCTGCTCAACGACAGCGAGGGGGTGGACCTCTTCAAGGAGTACCTCAAGAAGGAGCATGGCGGTTACACCGAGGTGCTGTTCTGGTTTGCGTGCCAGGGCCTCAAGCAGACGTGTAACCCAGACGATGTGCCCGGGATAATCAAGGCCATTTTCAAGGGTTTCATTCGCAGTGATAAAATACCGTGTCTTAATGCTAGTACAAAGCGCAAGATTGTCGACAGTTTTTCTCGTAAGGAGGGAATAGACCGAAGTATTTTCGATTCCGCCCAGGCAGAAGTGGAAAAGTTTATGCGCAGTGTGACATATCCTGCATTTCTCAATTCGGATTTCTATGTGCAATATGTGCAGACATACAGCGACAGTCCAAAGTCGAGTCATTCGAGTGGATCTAACAGTGCCCGGCCGGTGTCACAGTCGGGGCCCCTCCCTTCGCTGCCGGAGGATAAAGAACTTGATACTAGCATACCAAAGACTTTGATGGGGCCGCCACTTGTCAACAAGGTTCCTGGTCACAAGTTTTCTCGCTACCGTGGCACGCGGAGGCCCGAGACCTACACA
>Gas167
ATGGATGAACGGCATTGGTGGATTGCGGGTAAAATCCAAGAAACTTTTAAAATAGGTGGAAGTGATAATCCATCCGTGCTTGAAGAGTTTATGTGTGAAGAGTCGACACTGAATAGGGTTAACAAGTTTCTCAGTGCCGACGGACCATGCAGGTTGTTTCTATACTGTGAAAAATCCGAATCCGGTTGCTTGTCAATTAACGATTTGCGTGTCACGGGGAATTTGGCATCATTAAAAGACACAGATTTGGAGACTGTGACAATTTTATATTTTTTGAGAAATATAACTGAGAAGGATGTAGATGTGACAAAAATGAATAAAGAAATATTCTGTGGGGAACTCAAACATAATGCAATTGAGACTCTGAATACATTGCTTTCGGATATTTATATTCCTCTTTTTAAAGCACAAAAGAACTGGGACCAGAGTACTAAAGAAACACAAACTGGTCTTGTCCAGAGCATGGAGAAGTTTGTAATTGCTCTAAATGAAACAGCAGCATCTATGAACACATCTACACAGTGG
>Gas168
ATGACGACCTCCAGCAGCTACGTGGCTGTGGTGGAATTCGCCGAGAACACGAGTCCGTCTGTGGCCATCCAGAACCAGTTCAGCACATCGTTCAACCCGCTGCATGTCCCACATCGAGAGCAGGACCAGGTGATGCGACTCACGTGGCTCATGGTGCTGTTCGTGCTGATGTACTCCGTCATATTCATTGTGGGCGTCTCCGGAAATGCTCTGGTCGTGTTTATAGTAATGCGCAACAAGGCCATGCAGACGATCACGAACATCTTCATAACAAATCTCGCCATTTCGGATATACTGATGTGTCTGCTGGCAGTTCCCTTCACGCCCATTTCATACTTCCTCAATTCGTGGATCTTCGGGGAGGGACTATGTCACATCGTCCCCATGATTCTTTGTATCAGCGTTTACGTGTCGACACTCACCTCCACGGCGATCGCAGTGGACAGGTATTTTGTCATTGTGTATCCTTTCAAGCCGAGGATGAAGGTCTACATGTGCGTCCTCATGATCATTGCCATCTGGATTATCTCGGTGTCCATATCCCTGCCTCTGGGAATCTACCACGAGGTGCAGGAGTCCGGCAACAACAGCAACAGCTTCGCGTGTTCGGAGAAATGGCCTCGTACCCAGGCGCGGCAGTTTTTCACCGTGACGAGTCTCGTGCTCCAGTACATTGTGCCTTGTAGCATCATCACGTTCTGCTACACGATGGTCTCCCTTGCACTGAAAAAGAGGATCAAGGTTAAGATAGGAAGTGGATGCAGGACGAGGGAGAGGGACGAACTGGAGACCAAAAGAAAAAAGAGGACCAATAAAATGTTGATTGCCATGGTTACAATTTTTGTATGCTGTTGGTTGCCGTTGAACATCGTCCATCTTGTCAGGGAATACGAGAATTCAGTTGACGATTGGTTTTATTTTACCCTCACGTTTTTCATTTCCCATGTAATTGCCATGAGCTCCACTATATACAATCCTTTCCTTTATGCGTGGATGAACGAAAATTTCAAAAAGGAGTTCAAGCAAGTCGTGCCATGTTTTTTCTTAGGGGCTGGACAATCTACCACAAACAGTAGCTACACCCAGTACACAAATGTTGACACGCAACCGTCTGTTATTATCAACAGATCACCCATGAAAAACGGCAATGACAATTGTGCCAAGGAGACGAAAGCTATTTACGATGCTGATTCAGAAAAGGTTCATTTAAATATTGCAGAAGAGGATAAGGATGAGGCAACA
>Gas169
TTTGGGATCATGATCATCCTGGCCATCAACAAACTGGCCCACCACAAAGGTCAAGGTCGACCAGTGATTGCCGACATATCTGGCGTGCCCAACCTGTTTGGTGTGTGCGTGTATTCGTTCATGTGTCACCACTCCCTGCCGTCCCTGATCACACCGATCCGAGACAAATCCAGCTTGTACCGAGTCCTCGCCATGGACTACCTGCTCATCCTGGGCTTCTACGCTCTGCTTTCCTTCACGGGAATCTTCACATTCGCAACCATACAGGACATATACACTCTCAATTTCCTACCCGACGACTGTGGCGTAAACAGCGTAACTGACGTGGCCTTTTTTGAGTACTTCCTCGCGCTGTTCCCGGTGTTTACGTTGAGTACAAACTTTCCGATCATCTCCATAACGTTAAGGAACAACATCACAACTCTGTTCTCGAAGGAAGACTCGCCTCGACATTGGGTGTTAACCAGACTTGTGTTTCCGCTAGTGGCAATTCTCCCACCGATAGCTATTGCCTTTGGGACGAATGAAGTAGAGTTTCTAGTAGGCATCACAGGGTCCTATGCTGGTGTAGGAATACAATATGTGATTCCAACGCTTCTTGTGTACTATGCTAGGAAGAATGAAAATATAGATCATAGTAGGAATCGGATGAAGTCGCCATTCCTTCATGGCTTTTGGATTATACTCATAATCTTATGGTCAGTGTTCTGTTTAGGGTTCGTAACTGTAAACCACATTGTTACTCGCAAG
>Gas170
ATGCTACGCATAACTTCACTCCACAGTCACAGCAAACGACGGGGACAGAATGTAGCAGTGACGATGGCTGGCACGGACACACCCGCAGCTCCTAACCCCCTGTGGGAGTCGGATTCGGTGACTCTTAAGAACTTCTCCTCCAAGGGGACGGTGCCGACGTTCGCCAAAGTGACAAAGGGCTCCTACATGAACATAGGCCACTCGAAGTTTTCCATACAGAGACAACACACGGAGATCTACGTTCATTCCATTAAAATGGGTGTGAAGGTGCTCGCCCACAGTGTTCGCAGGATAGAAGGAACCACCAGAAGAGGGTATCCCTGCTGTAGACTTGTGGCCATGGATCAAAGATTAGCCATTCCAATTTCTTACCAGGGATGGTTCGAGCTGTTATCGGAAGACGGTAAGTCGGCAAGACCAATAACGAGCGTACACGAACTGGCAAAAGCGTTTCCCAACAAATGTTTGGTGAGGGAAAACGTCAAGGGATATCTCTCAACAAGCGACGGTAAACTGACGTTTGATAAAACTCGTGTCGTGACGGCAGGGGAACGTTTGATTCTCTGCGGAGATATCACCCTGCCTTCACCACAGCACAACAAGAAGGTGAAGATGTTAAAGTGTTACGATTCCAAAGATGAGAATATTTATTTGAGTTTTGACCAGAAAGGTATATTCACGCCCGTCGCGGGGCCAGACGATTTGTTAGGCGTGCTGAGTATTCGTGATATTGTGAGAAAATTTCGTCTGCCATTGACCGTGAAACTTGTACAAGGAGTAAAACCTAAGGTGGATCCGTCCAAATTCACGGGATTAATTCGCATGGATTGGGTGTATACGGACGAAACGGCATTTGTTTGTCCTCTGGAAAAGAACCACATACGGATATTACCTGTGCCCACTGATACGAATCTTCAACTGGCCATGGCCAGCAATCACTTGGATCTTAAAAAAAGTGAGATGTTCAGAAACCTGTCTATCAAATGTAACAGGATGATATCAAACTACAACAACACGATCCATCTAATCGTTACCCTGCCAGAGTCTCTCATCAAAAACAAAGGCAAGAACCGTACGAGTTCAAATATATTTTCAAAACCCTTACAGATGGAAGAATCACGACCCATGCGCCGATCGAAGAGCAGGGAAGACCTGCTCATGGACGAGATAGATGACCTGTATCAGTTTGTCAGAGACGGGGGAGTCCCTCCCCAGAAAAGCAAGTTTACGTATGACTCTGACGAAGAGAGTTACTGGGAGGAGCCGGCCTACGAACCACTGAACGACTTCAGGGCCAGACTCGTGGCCCTTGAGGCTGGCAAACAGGTTATCCACCACGTGAAATACAAGCCTGCAGATCCGAGGAAACTCGGACTGGACATTGAGCAGGAGGTGGGACCTAGTCAGGACAATGTTTATGGTGTACTGACAAACGGCGGGGCAGCTGTTGCTGCATCACCAAGAGTGAACCCTCCAGCAGCATTACCAGAACCGCCCATTCAGATTCCAGTGGAGCCGGAGAAGGCGCCGCCGCCATCTGAAAGCACCCCTCCCCCTCTTCCTCCTAGACAGTACGTCCGAACTGACCCCAACCCGGCTATCTTAGCCTCTAGTCCTGGTGATGGCAACTCTCAACACAGTTCGGGGTCTGGCGACAAGAAGAAGAAGACGAAAGAAAAGCGACGAAGTCTGAGGAATCTTCAGCGAAGTCCGGACACGAGTAGTGGTAGCAGCGGGAGTAGGGGGATGTACAAACTGGGTAAGGACTTCAAGGACTCGGATATCAGCTCCAGAACCAGAGACTCGTCAGAGTCTGGGTCGGGCTCTAAGAACGTGAGGAGACGAATGAAGACTTTGTATTTG
>Gas171
ATGGCGCAACAACAATCCTCACCATCACATAACGAGCAGACGACATTTTCGCAAAAGATGGTCAGCTGTGTGGGGAAAGTTCAGCCTTATTTCGTAGATGTTGCCTTGTTCTGTTTCTTTCTGGCCCGGCACATGTCTCTGCCGTTGTTTCAAGAGTATGTGCAATTACAGATCCATAAACAGCGCCATCTAAACCTGGAAGATTTGGGTAAACCAGGAAATCACAGTAAAGTTTGGCATGATGCACAACATGAAAGTGCTCTAGTCGTCATCGGTCTTCAGATAGCGGAGGGTTTACCTGCAATAATTACTGTTATAATACTTGGTGCTCTGAGTGACAGAACTGGACGACGCAAGATTCTTCTCTGGTTACCCTCGTTAGGAAGTGTGGCATATTCCTTAATCTATATTTTAATCATGTACACTGGGTGGAATATTGATGGACTATTTATGGCATCGGCTTTAAGAGGAGTTAGTGGGAGTATGACTGCATTTTTGGCTGGTGCAACATATTATGCAATAAACACGGTGAAACCACACAAGCGAGCTTCTCGACTGGCCATTCAGGAAATGTTGAATGGTGGGGCCTTTGCCCTTGGTAACATTATGGTTGGATTTTGGGTGAAAACAAGTGGATTTTTGCAACCATTTTGGTTCACACTGATTTGTAGTATAATTGCGTTCTTAATTTCGTTTTTTCTAGTAGAGGAACTTAAAATGGATGATTCAGATATGCCACGACATCCGAGAACAGGCAATTTCTTTAGAGACACATTTTCTCCTCTTGCAAAATTCTTTAAATGTTGCTCAAACCGTGGATTGTTAAAAATATGGTTGGCTGTATTGGCATTTCAGTCGTATGCATTTGTCCATATAGGGCAAGAAAATACATTAGTACTCTACTTAAGCAGTCAGTCATATTTATACTCCTGGAACACAGGTGGTTCAATAACTGGACCAGGACCATATGCCAAGATTGGTGTCTTTTTGGCTGTCATAATGCTCGTTGCTGCAATTGCTGTAGCATTATCACCACCTTTGTTGAAGCACTTTTTAACAGAAAGCAGCATTGCATTTATTGGATATTTTTCTAAAGCACTGGGAACATTGTGGATTGCTGTTGTGCAAGATGAAACCATACTATATTTT
>Gas172
ATGTCTCAAGTCATTGCACCAATAGTTACTAAGACAACAATTGAACATAAAGATCTGAAGGACATTTCATGTCCCAGGTCCCCAAACAGTAATCAGACAACTTTTGAAACGTCCAACAGATACGTCCAGTCCTATCTGTCCTATGATATTTTTTCAGCTATTGAAGAAGGATGTCTGACATCTGTGAGAAATATACTTCTGTCCTATCCAGACTTGGATTTGAATTTCCACATCAAAGATGTGACGCCATTGTCATTAACATTGTACAAAAGAAATTTTGAAATCTTTCATCTCTTCATGCGACATTATGAAAAAATAAGGAAGATAGACTTGAACATGAGCAGTAAGGATCACCTCGACAGAGTTGAGCCACCAATCATAACGTCTTGCCGGATGCATTTTTTAGAAGGTGTTGTCACACTCGTAGGTCAGGGTGCAGATATAGATGCATTCGACAATCAAGGGCACACTGCATTATGGGTAGCATCTCGACAACAGATGCCAGATCTGGTGGAGTACCTGATTTTAAATGGTGCTAGTGTGAACAAAATGGACAAGTTCCACTGTACTCCTCTGCTAGCAGCTCTGATGTATCGTGTGAGTTCGATCATCCTCAAAACTCTAATCATCAATGGCAGCAGTCTCGGAGGAGCGGGGCCCTTCGCACTGGCAGAGCAGTCGCCACTGTTCTGGGCAGCTAAACACGGAAACGTGGAGATTATTAAACTGGTGCTGACCGCGGGTGTGCCCCCCGCACAGATTCGATCAGTGCGAATGGCGCTGCAGAACAGTGATATAGATGTGGATGTTGTCGCACTGCTCGACACCAAGTTGAAAATGCCTCAGTCTTTAAAACATCAATGCAAATGTGTAATACGATCCTTCTTAAGTGAGCAGTCAATGGGCAAACATTTTGTGAAGAATATTTCTGACTTGCCTCTCCCTTTAAGTGTTAAGCAGTATTTACTCCTAAACAGA
>Gas173
GATCAAGATGGTGAATGCCGTGCCTATGGCAACCTGGGATCAGCCTACTTCTCCAAGGGTAACTACAAAGAGGCCTTGACCTACAACCGCTACCAGCTGATACTCTCCATGAAGTCCAAAGATCGTGAAACTGCTGCGTCTGCCCTCAGTAGTCTGGGTCATGTCTACACGGCTATCGGGGACTACCCCAATGCTTTGAACAGCCACAAACAGTGTGTCTTGCTGAGGAAGCAGAGTGGAGACAAGCTGGCCGAAGCCCGGGAGATCGGCAATGTCGGGGCCGTGTACTTGGCTATGGGAAACTTCGACAATGCTGTCGAGTGTCACCAGGAACATTTGAAGAACGCCAAGAAAGCTAACAACCCGGTAGAGGAGGCTCGAGCTTTCAGCAATCTAGGAAGTGCTTACCATTATAAAAGAGATTACGATCGTGCAATGATGTTTCACAAGCAGGTGTTAAAGATCGCGGAGCAGAAGACTGACAAGACTCTGGAAGCAAGGGCGTATGCTGGGTTAGGGCACGCCGCGCGGTGTGCTGGTGATAACATTGGTGCCAAAGTGTTTCACGAGAAGCAGCTGGACAACGCCTTGCAGACTCGTGATCGCGTGGCGGAGGCCAGAGCGTGTGCCAACTTGGGGATTATATTCCACCAGCTTCAAGAGTACGAAGCAGCGCTGAAACTCCACAAGACTAATTTACGTATTGCCACTTTTCTAGGGGATAAAGCAAGTCAGGGACGTGCTTACGGGAACATTGGCAATGCTCATAGTGCTCTAGGTCAGTACGAAGAGGCCGTGAAATACCACAATAAAGAGCTGGCCATAGCCTCTGAGGTAAACGATCATCATTCTAAAGGGTCTACTCACGGTAATGTGGCCGTGGCGTACCAGGCTCTGGGCATGTACGAGCATGCCTTACAGAATTACTTGGCCCACCTGAACATTGCTCGTGAACTCAAGGATACAGCGAGTGAAGCACGAGCCTTGTGTAATCTTGGAAACTTCCACTGTGCTAGAAGAGAGTACTCCAGTGCAATTTCGTTCTATGAGCAGAATTTGATTCTCTGTCAGGAGCTGCATGATGTGGAGGGTGAAAGCAAAGCTTGCTTCAATTTGGGTTATGTTCATTACACAGTGGAAAACTATGCCGAGGCTGTCCGTTACTATGAACAGGACTTGTCTTTGGCTCGAGAACGCAAGGACAGACTGGCTCTAGCCAGGGCTTATTGCAACCTCGGTTTGGCCCACAAGTCTCTCAAGAACTTCAGTGATTCACTGGAATGTCAGAAAAAGTGCCTTGGTTTAATGGATGCTTTAAAAAATACTCCAGGAAAGTTCCGAGCTCTTGGTAACATTGGCGACATAATGCTGAAGACTGGGACTCCAGATGAAGCTATAGCGATCTACACACAACAGCTTCAGCTGGCCAAGCAGTGCAAGGATCAGGACTTGATAGCAACGGCTTATGGGGCTCTGGGCATAGCACATCGGATCATAGAGCAGTATGACAAGGCACTGGGTTACCACACTCAGGAGTTGAACATCAGACAAGAAACAAATGATCTGAAAGGTGAATGCCGAGCCCATGGCAACATAGGAAATGTTCACATGTCTCTGGCTAATTACATGAATGCTTACAAGTGCTATGAGGAGCAGCTGGAAAGAAGCCGTGAGCTCCATGACAGTGGATTAGAGGCTCAAGCCTGTGGTAATCTTGGCATCACTAAAATGAACATGGGACAGCATGAGGAGGCCATAGGCCTGTTCGAGCAGCAGCTGGCCATGCTGGAGCAACTGTATGGAAGTGCTACCATGAAAGACAAAGGGAAAGCATTCGGTAACCTTGGTGATTGTTACGAAGCTTTGGGTGACTACGAGGAAGCTGTGAAATGCCACGAACAATTTCTGACCCTGGCACAACAGTCTGGGAATCTTTCTGAACAGGACCGGGCATACCGTGGTCTTGGTAATGCACACCGAGCAATTGGAAACCTCCAACAGGCTCTGGTGTGCTTTGAAAAGAGGCTGGTTGTTGCTCATGAGCTGAACTCTTCTGCTGCCAAAGCATCAGCTTACGGTGAACTCGGCTGTTTGCATAGTCTCCTTGGTAACTTTGAGCAAGCAATCTCATGCCTGGAGCATCAGCTGTCTATCGCCCAGGAGATGGAGGATCAGCAGTGTGAGGGTGATGCTGCCTGTGGACTGGGAGGAGTGTACCAACAGATGGGAGAGTATGAGATGGCTCTCAAATACCATCAGATGGATCTGCAGATTGCAGAAGCAACAGAAAGCACAGCTTGCCAG
>Gas174
GAGAACTTCGACTCTGAGAGTATAACTCCTCCGACCACAAACCTGAAAGTGAGGTCGAGCTGCATACTGGACCGTGGTACCCATCACCATAGCAACGAGAGCTTCAACGACCACGAGGTGATCGGTAACGAGATCTCTCCGGAGGCGTGCGACAAGTTCCGCGAGGTCCTGCAGCACCGATGCACTGACAGCCCGCCGTGCCCACGGCAGGACGTCGCCCGCAAGGACTCTGAGAGCAGCCTGGAGCGGGAGCTGGCCATGCTGAACCAGGAGATGGAGGACATACAGCTGGAGTGTCAGAACATCGTTGAGGCCCACCTCAAGATCGACCCCAGCAAGGACGTCGCCAAGCCCGACCAGCAACGCAGTCCCCGCATCGTGCCGCGCATGGGCACCCGACTGGAATACCTCAAACATGTGCAATCTCTCGACCCCTCCGAGTTCTGGGCCCGCAGGGGTCTTCCCAACATGAACAGTCTGAAAGTGGGGCAGCAGCAGCAGCAGCAGCAGCAGATGCAGCCGCAGCAGCCGTTGTCGCAGGGTAAAGGTTCAGAGAAGGAGAAGGACACGTCGACGACGAGCGCGTACAACACGGGGGAGAGTTGTCGCAGCACGCCGCTCACCCTCGAACTCAACCAGACGAGTGATGAGGGCGACAAGGGATTCAAGAACTCCATGTTGTGCCTGGCGCCCGCCGCCCCCAACAACAATGTGCCGTCCTCCAGTGACACCGAGAAACAGACTCAGACCCCGACTAAGACTCGCGACTACCTGAGCGACGACAGTGGCCATGGCTACAAAGCCATCGTGCCCATGTCAACATCATTGTCGCAACATCGTGGAGACCAGGATGCGGGAAAGGGTAACAATCCGTCGCCGAAGGTGAGCATGGGCGAGTCTCTGCAAGACTTGTACATGGAGTATGCGGATGTGATGTATACGAACCATGCCAACCTCGAACATACCATGGCAGTCCAGCAGAAACTCTTCCAGCAGCAGCTGGACCAGAAATCGCGGTTAAAATCGCACTCCACGAACTCTGGTGGTCAGAACTCCAACTCTGGTGACAACAAGCAGGCGTCTGGGAAGGAGCTGACCCCTTCGGACAGTGGTCCGCTAGAGTGGGTGGTCAAACGCAGGACGGACGGAACCCGCTATATCACCCGCCGTCCAGTGAGGAACAAGATGCTGAAGGAACGAGCAAAAAAGATTTCCGAGGAACGTTGTGGTATGACCACCGACGATGATGCAATGAGTGAAATGAAAACGGGACGTTATTGGTCGAAAGACGACCGCAAGCGACATCTAGAGAAAGCAAAAGACTATAAGAAAAAGAAAGAACTGATGTTGAGGGCTCGAATGGACACCTTAAAGGAGTCGGAGGAGAAAAAAGAAATGAACATTGTCGAGTTGAGCCATCGGAAAATGAACAAACACAAAGGCAAGAAGGTCTTTGACAACTTTGTGACTGTACAGGAAATGCTTGCACATGGAAGTCGTATTCCCGAGGGCAAAACGTACAACCCGTTACTCTCCGTTACGACGGTA
>Gas175
ATGAGCGAGGACAAGGCAGGCGATGTAGAAGTCGTCAAACAACGCAGTGGTGGGTGCCAGAACGACAGTATCGCGGCTGACAACGTCGCAGTGAATAACGGGACAGACGCCAACGACGATAACACTTGTGGGGAAGTGGTTCGCAACATGGGGAAGGGAACAGACGGCGACGACGTGGTCACGGAATCGAAACAAGACGTGGTGCAGGACAGCAGCGAGACTGTCAACAACAACAGTAAAAACGAGGAGGTGAAAAACGGGAACATGTCTGGCGAAGTCAAAAACAAAGGAGAAACAGGGAATAACGTTAACCCTTTAGAGCCGGGGTCCAACAAGGAACTTGCCAAAGAAACTAAACCAAAAGTTACGGTAAATGCGGCTACAGGTAAAAGTTTAAATGCAAATCCATTACCACAAACTCTGTCCAAGTTAAAGAAGATGAAAAAAGGAATTTTTGTGTCATATTCACCAGATGCAGGGTTTCTTGAAAGGAAGTTTGTAGTTGAAACAACAAGACAATTGAAAGAAAATAACTTAGCGGAAGATATTTGGTTTGACAAGGATGAAAAAAATACTGACAGTCCATGTTGGTTTTCTTTTCGTATGGAGGCCGTTGAAAGATGCCGAGCAGCAATTTTATTTTTGTCGGAAAGTTATTTTAGTTGTCCGGTTTCTGTATACGAAGGAAAAGCTCTGATTGAGAGACAAAAGACTGATCCCAATTCTGTGAAACTTTTTCCTATTCATTTCAGCACCATTGACATGACCGATATTCCCAAACAGTTTAACACGTTAATAAAACAATCTGTAAACTTAACAGGTCCCAGTCAGATTAAACTTAGTTTGGCAGAAAAGACTTCCATAGTTATTGGAGAAATCATGGAAGACCTTGAGAAATTTGCCACAATGAATGCTCCCCCAACAATGGCAAATGCTCCAGACATGGAATTCACTGGAGAGTATAAGAACAAAAAGATCTGTCAGTGGAATGTCAATGACTTGCAGGAATGGCTCTTTAAGCTGGGAATTAAAGAATTCTATCGCCAAAGCCTGGCTGAAAATATGGTTGATGGTTTTCTGCTGATGTCACTAACAGACAATGATATGGTTAATTATCTGGGAATCGACAGTCGTGCGGTTCGTAAGAAAATCATGCAGCAGATTCTGCACACACTGGACAAGGAGCACAAACAGTCGGACAACTGGCACCTCCGAGCTCGCGGCCACAGGGCAAAGCCGGACATTGTGTACTTGATCTACGACCCTGCCGATGTCCGGCTCTCTCAGAATCTCAAAGCTGATCTCAAGAAGAAAGGTCTTCAA
>Gas176
ATGCCCCCATTTCTGCCATCATTTGCACATCCTTGGAGCAAGTTCTGCATGAAAGCCGTTGTGGTTTCGTCCAGCATGTCGGACAACAGTGACAGTGGTAGTGATGACAACAGGTCATCTCGCTACCAGGAGAACGGTAAGGACGATGACATATGTCGGGACTACCTACGCAACGTGTGTAAGAGAGGAAAGCGGTGTCGGTACCGACACCCCGAGGCGACAGAGACGAAGGCACTGGGGAAGAAACCAGAATTCACATTCTGTCACGACTTTCAGAACACGGGATGTCGGAGGTCGACGTGTCGGTTTCTACACTGCACGCGTGAAGAGGAGGACATCTACAACCAGATAGGACAGCTTCCTTCACGAATCCAGCAGGCCGCAGCTCTGGGCATCGGCGTCACAACGAGAGACATTCACATCCTCAAAGGGGAGGTGCCCATCTGCAAAGACTTCATGAAGCGCGAGTGTAAGCGTGGGTCCAAGTGTAAGTACCGGCACCTGTCGGCCGATCAGTACGAGCTGGAGAGACGGAAGACGGAGGTGGTGAACAACACAACGCAGTCTCCTTCGTTCACGCCCCCGACCTACAACAACGACCCATACGACCGGCTGGAGCAACTGGAGCGTCTCGAGTCGGCACAGATGGCTTCCAAACGACGCAGGATTGACTTCTTCCACTCGGTGCCCATGAGTTTCCAGTTCTTGGAGGAGGAGAACATGTTGTTGAGGCGGAAAGTGGAGGAGCTGAAGAAGAGTGTGTCGGACCTGACCGCGACCAACGAGGTGTTGCTGGAGCAGAACGCGCGCTATCGAGTGAGCAAGTCGAATGCTATAGTTGCTGCAGCAGCTGCCGCGGCCGCCGCCCCCACGTTAAGCCACCTGAACCACGTTAATTCCACCCTGTCTCAGCAGATCGCGCTCAACAGTGAGATGGCCACGCAGCACGCCCTGCAGACCGCCCAGCACCTGGCGGCCCGGGAGATGGCCCCCCAGCCGCAGCCCCTCAACACCTCCGTGGCCATGAACCCCCACACCTCCGTGGCCATGAACCCCCCCACCATCGTGGCCGTGACGCTCGCACAGACTATGGCCGCGGCATCGTTGACAACGGCGTCACTCCAGCAGAACCTGCAGCCGGTGTGCAGCATGACGCAGAGCATCCCACCCAATATGGCCGCCTCGACCACAGCTCTCATCTCCTACCCCATTATGTCACAAAGCATGAGGTCGGCTATACCAAGCAGTCTGGCCGCGCCAATGAACAATATG
>Gas177
ATGGCTGCCGCCGCATTTTCCGACTCGTTCGGTGAGCAGCTGTCATGTCCATTGTGTCTTAACAGATATGTCGATCCTAGAATTCTTCCTTGCCTGCACACTTTTTGTTTAAAATGTTTAGAAGAAGAGTTAAAAGACTGCACAGGCGGGCCCCTCCCCCATGGACCAGGTCCTGGAATGAAGGTGACTCTGCGGTGTCCCACTTGCCACCAAAAATTCCCATTAAATTCAGGGGGAGTGGAGAGTCTCCCATCAAACTTCTTTATTAACAACATCATAGATGTTATGGTCTCACCTGATGAAGATTTTGAAAGTGGAAAAATTGATCGAAGAAATGGGGTGGGTCAGAATAACGGGGGTGGTGCAGTGACCCACTGGTGCAGTTCTTGCGATGAGGGCAGCAATGCGTCATCCATATGTAAAACATGTAATGACTTCCTGTGTGACAACTGCGTAAAGGCGCATCAGCGCGTCCGCCTCACAAAGGATCATCATATAGAGAGGCTGAACCTGCTTCAGTTCTCACCGCCCTCATTTCATGCCGTTCAGTCACCAAATATATTTACCGATCGATCTCAGAGCGTCTGTGAGAGACACGAACATGAAATTTTACGATTATTCTGCGATTCTTGTTCTCAGGCCATCTGTCGTGAGTGTACAATGTCGGAACATGTTGGACATAACTTTATTTACCTTCAGGACGCTATTGAAAACTCTAAGAGCATTACTTTGAAGCTACTATCCGATGCGAAGGCTGGCGTAAAGGCTCTCGAAGAAAGCGTCAATCTTACTCAGGGAATGGCAGAGAGGGTGGAGATGCGTTCGCAGGCCGTTGCAGCTGAAGTTAGAAACATCACACGGAGATACATGGCCTCTTTAGAAGAGCGCGAACGAGACTTGCTGCGTCGCGTGGAGAAGATTCGCCAGGTGAAGGGCAAGTCGCTACACATTCAAGTGGATGAGCTGAAGCAGGGACTGTTACAGCTGAACCAGACTGTCGAGGAAGTAGAGGTGTTGCTAAATACGGGTACAGACATTGATATTTTAAAGACCAGGGATCGCATGCTTGCAGAAATGCAGCATCTGCGACAACTCCGCGGACACCTTCAGCCGCACGAAGATGAAGACGTTGTGTTTACGCCTCCAGACATGGCTCTGTACAACGCCATCAGTAAGATGGGTTTCGTCAGCAGCAGTGCATTTGCACCCAACTGTGTCGCAACGGGGGACGGACTGAAGCGGGCGCTGAAGGGAAAGCTGACCATGTTTATGGTTCACATGAAGGATCACCATGGTGAGCCGCGTGTCATTGGTGGTGACCCCCTGGAGATAATCATTCAAAGTCCAGAAGGCGCTCTGTACCGCACAGAGATCATAGACCGCCAGAACGGAAGCTACACTGCAACATATCGGCCACAGACCGAAGGTCAGCATATCATCTCCATAACCGTGCGCGGCAAGCACATCCGGGACGGTCCATTCATGGTGAATGTTCGCAGTGGACGCAATTACTCATCGATTGGCCAGTTAATCTTTCAGTTTGGTGGCGAAGGTGACAGTCTCGGGAAATTGTGTCGTCCTTGGGGAGTGTGCTGTGATAAGGACGGACAAATTTTTGTGGCCGATCGAAGCAACAACCGGATTCAGGTATTCAACCCGGATGGATCGTTTCGGCACAAATTCGGCTCGCCGGGATCAAGGAACGGTCAGTTTGATCGTCCCGCAGGCGTTGCAATCGACCACCAAGGGAGAGTAGTTGTGGCGGACAAAGATAACCATCGCGTGCAGCTCTTCAGTATTGACGGTAACTTTCTGTTGAAGTTCGGCGAAAAGGGTAACAAGAACGCACAGTTCAATTACCCGTGGGACGTGGCCATCAGTTCCGAGGGGCGGATCCTGGTGTCGGACACCCGCAACCATCGAGTGCAGCTGTTCACGTCGGAGGGCCAGTTCATCAACAAGTACGGCTTTGAGGGGCCACTGTGGAAGCATTTCGACTCGCCGCGTGGCGTGTGCTTCAACCAAGACGGCCACATTGTTGTCACAGACTTCAACAACCACCGCCTACTCGTCATCCACTCCGACTTCCAGTCTGCCAGGTTTCTCGGCACCGAGGGCAGTGGCAACGGACAATTTCTACGACCCCAGGGTGTCGCTGTTGACCAGGAAGGAAATATCATCGTTGCTGACTCGCGTAACCATCGGATCCAGGTGTTTCAGCCAAACGGAAATTTCTTGTGCAAGTTCGGCACTCCCGGCTCGAACCCTGGCCAGATGGATCGACCGTCGGGTATATGCGTATCTCCAGACGGGTTTGTAATTGTCGTCGATTTTGGAAACAACCGCGTTCAGGTGTTT
>Gas178
GCTGACGGTGATTTCGTCGTGACGCTGCAGACGAAGGCTACCGTACACCACAACGGCTGGATCATCTGGGAGCCGCCTGCCATCTACAAGAGTTACTGCGAGATCGACGTCGAGTTCTTCCCCTTTGATATGCAGGAGTGTTTCCTCAAATTTGGTTCGTGGACCTACGACGGCACGCAGCTTGATCTCCAACACGTCTGTGACAAAGGTGTGAAAATGGCCAACGACATACTGGTCATTGACAGAGGCATTGATCTGAGGGACTTCTATGCCAACATTGAGTGGGACATCATAAATGTCACAGCGCGACGCAGGGTCAAGTATTACCCTTGCTGCCCAGAACCTTACCCAGACATAATGTTCAACGTGACCCTGCGAAGACGGACACTGTTTTACACGCTGAACCTCATCATGCCGTGCATTTCCATATCGTGTCTGACAGTGCTGGTGTTCTACCTGCCGTCCGACAGCGGTGAAAAGATCACCCTCTCCATCTCTATCCTCCTCGCCCTGACGGTGTTCTTCCTGCTGCTGTCTGACATCAACCCGCCCACGTCGCTCGTCATCCCTCTGATCGGCAAGTATCTGCTCTTCGTCCTCATCGTGGTGTCCCTCTCCATATTCCTCACGGTTTATACGCTGCACATCAATTTTAAATCGCCCACCACCAACAAGATGTCTCCGTGGGTCAGGAAAATGTTCACAGAGATATTACCCAGAATTCTTTTGATGAAACGTCCAGAGTTTTGTAAAAATCCCAAGGTCGCCGTGAGGACTTGTAACGGGATTGAAATGAGAGAACCGCTGGCTACGTCAACATCACGTGACTGGCATACTTACGAAAATGTTCGGCAAAGACAGCACTCGGAGGAACCCGAAGAAGCAACGTCGTCGTTTTCACCGAATGTGACGGAGGCCCTGTATGGGGTGAAGTTCATAGCAGATCATTTAAAGAAGGAGGATGAAGACATGGAG
>Gas179
GTCCATGCCTACATCATCAGCAGTCTGAAGAAGGAGATGCCGTCGATGTTTGGCAAGGACAGCAAGAAGAAGGACCTGATCAACAACCTGAACAACACGTTCACTTCACTGCAGCAGGAGCACCAGATCTCGCCGGGCGACTTCCCCAACCTGAAACGCATGCAGGACCAGCTGCAGCACCACGACTTCACCAAGTTCCATGCCATGAAGCCCAAGCTGATCGAAACCGTCGACAAGATGCTGTCCGACGACATCGCTAGACTCATGCAGTTGATCCCCCATGAGGAGGCCGAGAACATAAAGAATACCGTCGTCAAGGGAGGTGCCTTCGAGGGCTACAACGAGAGCCCGTTTGGGATTGGGAAGGGAGAGGGAGTTGACAAAGGTCGCGGGGAGCACGAGTGGGTCGTCGCGCAGGAGAAGTACGAGTACGATGATTCGTTCGAGAAGCTGAATCCTGTGAACGGGAAGATCACGGGAGCCGCGGCCAAGGGCGAGATGGTGAAGTCGAAGCTGCCCAACTCAGTCCTCAGCAAAGTGTGGAAGCTGGCTGACGTCGACAAAGATGGGATGCTCGATGCCGAGGAGTGGGCGCTAGCCAACCATTTGATAAAGATCAAACTCGACGGCCATGACCTTCCAGCTGATTTACCAGAACATTTGATTCCACCATCTAAGAAGGACTGTGTAAAC
>Gas180
CCAACAGACGTGATTCTGCCCAGTGGAAAGCAGTACCAATTCACCCACGATGATCAAGGCCGACTTCGCTCTGTCACCACCCCGGTGCTTGGCAAACACGAGTTCCACACCATGCTGACAGTTGGGGTCCAGCGATACATGTATCAACCACCCGGACTTGAACTACCCTTCATTCTCGACTACGACACCAACGGAAAACTACGGCAGATCGTCCACCCCGGGGAGATGAAGCGGGTCTATTTCCGCTACAACAACCACTTCCAGGTGTCTATGATTTTGTACGACGAGAGTGAAATCAGCTTCACGTATGACCCGTACGTACAGTCAGTATCCAGCGGAGTGATTCTCGGCCGAGGTTACGGGTGCAAGACGCACTATTCCTACATCAGCTCACTGGTCAAAGAATACAGCATTGCATTTCCACAAGACCCAACTCTGCTTGGCGTTAATTTTACCTACGGTTATGACAACAACTTCCGGCTGTCCAGCTATGTGGCAACATTCTCCAACAACTTCACCATGTCCACTAACCTCAGCTACAGCGACGTTAGTGGGAAGCTATCGCGAATCAAGACGCTCGATATAAAATGGTCGGGTCAAGATCGCCAGGTTCTTTCCGATGATCATGTGATGATTGTTCGTGAATACGACAGCTACGGACGACTAAGGGATGTGCAGATCAAGTTTGATGACAACGTGCGCTTCATGCTGCAGATGAACTACGACCAGATGAATCGTATACACCAGTGGCGCCGCCGTGTGGGACAGACGGACTCCAAGGCCATTGAATACATCTATGACATTGACAGCAATATTGTGGATGTCTTGTTGGAAGGGAAGTCGGCTTGGAGGTATGGCTATGATGCTAATGGCAACATCAACAAGATCACAGAAAAGGAAAGAATTAGAGATCTCGAGTTTGATGTTGGCGACAAGATTTTACGATTTGGCGAGATGTATTACAAGTTTGATCAAGACGGCTTTTTGGTTCAGCGAGGCACTGCACTTTTAGCCTTCAATTCGTATGGTCAGCTCATTTCAGTGGTTGAACCTGAAAAGTACAAATTTGCTTTCTTCTACGATCCCTCAGACAGGCTAACCTTGCAGAGAGACAAATATGGCAAAGTGATGCAGTATTTCTATGCCGATAACCAGCATCCACTGAGAGTCACACACACGTACAACCACACATCAGCCGAGGTTACGCAGTACCTTTACGATTCCAAGGGGAGACTCATGGCCCTGGAGCGAAGACAGAAGATCTACTACATCGCCACTGACCCCAGCGGGAGTCCCCTGGTGATCTTCAACGACAAGGGCTACATAATGAAGCAGTGTGCGTACAACCCTCTCGGTCTGCTGGAAGAAGACTCCAATCCCAACTTTGAGCTGTCCTTTGGTTTCCAAGGCGGCATATACAACTCACACACTCATCTGGTTCACTTCTTGAAGCGGGTGTATGATGCTGAAGTTGGTCGCTGGCTCTCACCAGACTACCAGGGAGTGTTTGACAAGCTCAGTGGAGTCATCAAGAGTCCCGAGATTCTGAATCTATACCAATACCGCAACATGATGAACCACCACGTGCCGGACCAAGTTCTACCACGCACA
>Gas181
ATGTTAGCCTTATTCTCCTTCTCCGGCATTGTGGGCAATGCTCTGGCGTTTTACATTTACTACAAGAAGCGGGACAAGACGACATCTAACGTGTTTATCCTGTCTCTAGCTGTCACCGACTTCCTAGTGTGCCTCGTCGTGGTGCCCTACACGATTGTCGCGGAACTCTTAAGCTATCGCTTAGTGTACGACATCATCTGTAAAGTGTATCTCTTCTGTATAACGTCCAACGTCCCGCTGTCCGCGTTCATAATGGTGGCCATTGCGTTCGACAGGTATTTCTGTATTTGTCATCCCTTCCTCCGAGTGTTGACGGTGGAGCGAGCCAAACTTGGTGTTGCGTGCCTTACTCTGTTGTCGTTCGTTCTGGGGGTGATAACGGCGTTGAATTACGGCGTGGATCGCGTGCACACCTCGCCAGTTGTGAACGACTCCAATGTTTCTGCCATGGTGGATACGCTCGGCCCACGCAATTCATCAGCGGATAACCAGACGTGGAGCTACTACTACAACGGATATTCCCTGGAGTACACCCAGACGAACCTTTCGAACGGAACCTTTAACGATAAGGAGGAAGTGCGGTACAACACTGTTTTAGTGCGTGGTGAATACTGCGGTCTCAATTCCATGATTCTCAGCATGCACTTCACGGCCTCCTACCAGAAGGTCTACGCCGCGCTGTTTCTCGTGTCCTTCATCATAGTTCTCGTTCTCTACGCCCTCATATACAGATCCATACTGCTACGACGGCGCTGGCGGTCACGCCGCAAGCGCATGAGCTGCTACACCAGCGTGAACGGGGCGGAACAGACGGTGGTGGAGGAAACGCAGATGACAGCCGTTAATGGGAACGTGAATGCCGACAAGTCTGCCTTGCCAAAGAAGTCGTCGACGAGCAGGCAGATTGCCATACGCGAGAAGACACTTTACGCCAATGTGAAAACCGCGGGAATGTTGTTCGTCGTCACGATCGTTTTTATCATATCGTTTTTACCTTCGTGGCTGATCGGGCTGCAGATGATACCTTTCAACTTAATAGTGTTCAATATTTATTTTGTCAATAATGTGGCAAACCCTTTCATCTACGCTTTCATGAACAGAGCATTTCGCGACGACCTCAAACAGTTACTGAAGAGATGTAAA
>Gas182
ATGGAGGCTGTCAACCAGACAGTCATCATATCGTATTCCGACACATCAGCACAGAACGCCTCGGTGATTCACGACTTCAACCAACAGCTGTACATTCAGATACTGCAGCAGAACATCAACGCCAAATACTTCAACCCACCCGTGGAAATAGTCTTGAGTCTGGCCTACGGCCTTCTCATCACATTCGGCGCTCTCGGCAACGGCTTGGTGTGTCACGTCGTCGCTCGAAACGCTCACATGCGGACCCCGAGGAACATCTTCATAATAAATCTGGCCATCTCCGACTTCACCTTGTGTCTGTTCACCCAGCCGCTGAACCTGTACAAGCTGATGTACGTGCAGTGGTCGCTGGGCAGTCTGATGTGCAAGTTCGTGACGATGTTCCAAGGGACCAACGTGTTCGTCTCCACAATCAGCATCACGGCCATAGCGCTCGATCGATTCCAGGTGATCGTGTACCCGACGAAGGACAGCATGAAGAAAGTGGGAGCGGCCGTAGCGCTGGTCAGTATCTGGGTGATATCTTTCCTCATGGCCAGCCCGTTCCTTCTATTCTCCATCATTGAAGAAAACAGACCCATGGAGGAGTACGACATTTCTTTCTACCGTTGCATAGAAGACACGTCTCTGTCGGTGGAGAAGCGGGCGTACTCCGTGGCCCAAATGGTGGTGCAGTACGTCATGCCCATCATCATCATTGGAGTTGCTCACTTCAGAATCTGCAACAAACTGAGGTACAGAATGGCAAACCAAAAAGGGGGCCCCGTTCAGAGTTCGCCCTATCAGCGCAAAAAGAACGAAAGAAACTGCAGGCGTAAGCGAAAGACCAATATTCTCCTCACAATGATCGCCATAGTGTTCGCTCTAAGTTGGCTTCCGTTAAATATTTTCAACCTTTTGAGTGAGTTCAATTTTAATGTTTTCCAAGGGTCTGGGAGTAACGGTGCGGATAGCGCGAACCTGGACATCAACCTGGCCTACGCCATCTGTCACATGCTGGTGTTGTCCTCCGCCTGCCTCAACCCAGTGCTATATGGCTGGCTCAACGAGAACTTCCGGACGGAGTTCGTCAAGGTGTTCTCCTGCACGTGCTGTGCCATGTCGCGCAACAAAATGAACAGCTTGCGCAATCCTAACGGAGAACGGCCGAACGTTCCCGCAATAACCTTAACTAAGGCAACGAATGGCTCCAGCGTTGTGCACGACCAAGTTGATGAGGATGGGGTGACGGAGAATGGTATCACAGAATTGGCAGCCCTGAAACCT
>Gas183
ATGCAAGAGCCCCTTCCACACTACAATACAAAAATCAGTGCATTTAGTAACTTCAAGAAAATTAAGTTGGAAGTTCTAGCCGAGGGCCAGCATGTAGTAGTTAGCGGATCTGGTGATACAATACCCCAATTGCGCACTAGAAACACTCGCCAAACCGCTTATGTGCTTCCACAAAATGGAAATACATTTTCCGACTTCGAGGATATGCCTCGAAATTACATTCGTACCTCGGCTGTTAAACATGTGGATAACTCTTACCAGAGATGTGGAGTAAAACGTAAAAGTGATGTAGAGACACCAATGCAGCTCAAAGAGACTCACGCAATATCAAGCGAGGATGAGAGTGCCACGGCAAAGGCGAACACAGCTGCTACGACGGCGACGACTACGTCGAAAACGACCAGCTCCTCGGGAGGGGAGGGAGACTACCAACTGGTGCAGCACGAGGTTCTCTACTCGATGTCCAGTGCCTACGAGGTGCTAGAGTTCCTCGGTCGTGGCACCTTTGGGCAGGTTGTCAAGTGTTGGAAAAAGGGGACCAATGAGATAGTGGCGATAAAGATACTGAAGAATCATCCGTCGTATGCCAGGCAGGGCCAGATCGAGGTGAGCATCCTGTCGAGGCTGAGCCAGGAGAATGCCGACGACTTCAACTTCGTGCGCGCCTATGAGTGCTTCCAGCACAAGAACCACACGTGTCTGGTGTTTGAGATGCTGGAGCAGAATCTGTACGACTTCCTGAAGCAGAACAAGTTCCAGCCACTGCCGCTGAAGTACATCCGTCCAGTGACCCAGCAGGTGCTGTCCGCGCTCCTCAAGCTGAAACACCTCGGCCTCATCCACGCAGACCTCAAGCCAGAGAACATCATGCTCGTCGACCCAGTCCGCTTCCCGTACAGGGTCAAGGTCATCGACTTCGGGTCTGCTAGTCACGTCTCTAAGGCTGTGTGCTCCACATACCTCCAGTCTCGTTACTAC
>Gas184
ATGGAGCTGCATCCAATTCTTGATGTGGATACAGCACCAAACCCGGGCTGGTGGTATGTGCTATCTACTTTGGGCGATTCTCCATCTGAACGTGTGGGACACACTGCTACGTATATAAAAGGTTCCCACGGCAACGATGCTGGCAAGGTTTACATAATTGGGGGCGCTAATCCCAGCAGTGTGTTTGGCGATACGTACGTCCTTGACCTCAATACTTTGCAGTGGGATACGGTCGATGGCGCCGGGCTTCGGGCTCGCTACGAACACATGGCGTTTGTTCCTGAAAGTCAGCCGAACAAAATCTACATCTTTGGTGGAGCGGATCAGGCTGGCAACATGAACGACATCCAGTGCCTGGACACCACCACCAATGTGTGGAGCACAATCACAGTGATGGGAACCCCCCCACCAGCCAGGACGTACCACACTGTGCCCGTGTGCGGGGATAAGCTGATTGTTTACAGCGGGGGTCACAGCGGCTCGGATCCTGTGGGAGACAGGCAGGTTCACTGCTTCGACGCCAACACTTCGTCGTGGGTAATGATAAATGTACGAGGCGACTCCCCCAAGCCTCGCCACGGTCACGTGATGGCTGCTGTCGGGGATAAGATATTCGTACATGGTGGAATGGCCGGCTCAACTTTCTATGATGACCTCCATGTTCTTGATCTCAGTAAAAACTCGTGGGTGAATGTCAAGCGGAAGAAGACGTACCCGTCGGCTAGAGCGGGACACGGAAGTCTGGTGTGTGGGACGGATCTCTACATCTTCGGTGGGATGAACAGAGATGGGGCGCTGGACGACACATACAAACTGGACACA
>Gas185
ATGACTCTAAGTTTTGTGTCTTCCTTTATTGTTCGATGGAAGAGACGGAAGGTGAAGGCCGTTGCCATCATCGTCTCATTGCTGTTGATATTTGCTATCACTCTGCCGCAGGAACATCCGGTAGCTGACGTCGGCTATGACGTCATCGAGAGTGTGGACTACCACAGAACATGGCGGAAGCAGTCAGGCCAGATGTGTGTCCATCCTCAGCTGGACCCGTTCCACCCTTCTCTCAAGAGTTTCGTCCGCGATGTGCCAAAGATCGAATGTAGCAAGGACGAAAATTGGGTTCAAGTGGTGAACGGGACTTTTCGCATATCTAAGAAAGTGAAGCGTCGATACGGGCAGATAGTGTGTGAATACGCGCCCGTTGTGAGGGGTACGAGCGACTACTCGGCCCGCCATCTTGAACACATCAAGCCAATGCCAGACGGTTCCCCGATTAGGTCGGATTTCTTCAAAGTGGCATGTATATCGCCTAACAGACAAAAGTACTTCAACATTCATTCTGGAATAGCCTACAACAAGACCATTCACGAAAGGGCCAACAGGAAATTGTTGTCCGACAGCGCGTTGGGTCTGGACGTGTTGATGTTTGGGTTCGATTCCCTGTCGCGGATGGCCTGGATCAGGACTTTGAAGAAGACCAGAGACTATTTTCTAAGGGAGCTGAAAGGAATAGAACTTGAAGGCTACAACATCGTCGGAGACGGTACCCCACAAGCTCTTTTGCCAATTCTAACTGGCAAAACGGAGGAGGAATTACCGGAGGCCAGACGTGGCTGGAAAGACGCTCAGTTTGTCGACGGGCATCCGTGGATTTGGAAGAACTTCAGCGACAATGGGTATGTGACGTTCTGGGCGGAGGACATGGCCTTCATTGGCACGTTTCAGTACAGGATGCTGGGTTTCAAGGAACAACCGACCGACCACAACATGAGGACCTTCTACCTGTCGGCCGAGAGGATGTACGCCAGGAACAAACACCTGTGTTTGGGAAGCGTCCCGAGGCACCGGAACTTCTTCAACTGGTTCAGGGACGGCTGTATGATGTATGGCGCCAAACGCAAGTTCATGTTCGGATTTCACTCGGAGACCAGTCACGACGACAACAACATGGTGCAGGTGGTTGACGACGACGTTAAGGAATTCCTCCAGTTCCTGGAAACTAGCGGATACCTAAACCGAAGTGTTCTTATACTGATGAGCGACCATGGTGCTCGGTTCTCCAACATCAGGTCAACAGCTCAGGGCAAACAGGAGGAACGGATGCCTTATTTTGCCTTCAGGTTCCCGCCGTGGTTTGAAACAAAATACCCCGATATTTTGAAAAACGTAAGGACAAACGCGCACCGGCTGACCACTCCGTTTGATATTCATGCGACATTCCTTGACATTCTTAACTTCACTGGTTCGGGTTTGGGAGACCTCGGACAAAGGGGGATAAGCGTTTTGAAAGAAATTCCCAAGGAGAGAACTTGTCAACACGCCGGCATAGAGCCGCACTGGTGCGCATGTCTGGCGTGGAAGGAGGTCAACCAATCAAACGCCGTGGTACAAAAATCTGTGGCCGCCGCATTGCTCACGATCAACAGCTTCACGGAAGACCATCGAGACAAATGTGCCTTTCTGACTCTGTCGAGCATCTCTAAATCGGTGAAATATTCCACCAACTCCAACGTCCTCAAATATAAGAAGAGCGCTGACGTTGACGGGCGGGTGGCCGATCTCTCGGGGTCGATGAAAATAGACGAGGACTTTTACCAGGTGACTTTCACGACCGCACCGGGTAACGGGCTGTACGAAGTGACGGTCAAGCATTCTCTGAACTCCAGTGACATCACTCTGAGCGAGAAGGAGATAAGCCGGATTAACCGGTACGGGGACGACCCCCATTGCGTTCAAGAGGATTACCCCCACCTGAGGCCTTACTGTTACTGTCCTGCAGCTTCCAGGAAG
>Gas186
AACTCCAAAATTTTGAATGACTTGTTACCAAAGCACAGGAACAAAGTTTTGGAAAAGATTTCTGTTGAGCTGCCACTGAAAGTGACTGCTAACTTAGTGGAGGAAGAGGACTACTGGAAGCGGTGCTGCAAACACCGCTGGGAGATCTGCGATATATCACGGTATGGAGACAGCTGGAAGAGGATGTACTTTGAGAAGAACCTTGAACAAATCATCGAACATTTTGTGCCTGAAACCACCGACCCATTACAACTGAATGAAACACTCCCACTGTCTGCAAACTATGTGAAGAAGTTGGACATCAAACAGCTCCTTCCACCAGTACGAGAAGCACCAAAGGGACCTGATTTCGACGACGCCTCAGATGGTGGCAGTGATGCTGGGGATGAACCAGAATGTGACCATTTTAACTTTGGTACAGCACTGAAGGCTCTGCCAAACATAGAAGAACTCCACTTGACGTATGGAGTACGTGACTGCGGCATGAACTTTGAGTGGAATCTATTCCAGTTCACAGCCAGAGACTGTTTACAGCTTGCAGAAAGCATTGCAAAGTGCAAAACCCTTAAGGTCTTGAGACTGCACAGAAGCAAGGTGGATGACGACAAAGTTAGGGTTTTAATAAGTCATATACTCGACCATCCTGGACTTGTACAACTCGACCTGTCACACAATTTGATCAGTGATCGCGGGGCACGGGCTGTTGGGAAATTCATCAACAATCACAGTCAGCTGGTTCGACTCAGTCTTTGTGACAATCAGATCAGAGCAGCTGGTGCCCAGGCCATTGCTCATGCTCTGACGAAAAACACGACACTACAGTTCCTGAACCTGAGATTAAACAAACTTGGAGATGAAGGTGGACAAGCCATATGTCGCTCGTTGTTAAAGAACTCTACACTAAAAGAGGTCAACATTGCAACCAATGACTTGGGCGAGCCGACTGCGGCTATTTTGTCGCAAGTGGTTATGATGAACAATACTGTAAAATCCATTGATTTGTCTTGCAACAAACTTGGTCCA
>Gas187
ATGTCTGGAATCGATATCAACATCAGCACCGACCCTGGCGGCATGGCGTTCCTCACGAGCCCGCCGGACGAGATCTCGCTGGGGTGGATTCCCAACTCGACCTTCGCTCCGGACAGCAACACCAGCACGGGATGCGTGTGGAACTTCACCTCCAACAGCACGATGTGTATGAACTCCACGGTGGAGACGGACCCGGGGGGATCGTCCTCGGACGTTCTACCCATGTGGCTGAACATCGCTCTGGCCATACTGGCCGGGTCCATAAGTATCGTGACCATTTTAGGCAACCTGACCGTGGTTCTCGCGTTCGGCATCGAGCGCAGCATTCGGCAGCCAACGAATTACTTCCTGGCGTCGCTGGCGGTTTCCGATCTGCTCATCGGAACGTTCTCGATGCCTCTCTTCACTCAGTACATTCTGCTGAACTACTGGGCGCTCGGGCCCTGGCTCTGTGACCTCTGGCTGTCCCTGGACTGGACCGTGTGTCTGACGTCACAGTACACGGTGTTCCTCATAACGACGGACCGCTTCCTGTCCGTGAAGATTCCCGCCAAATACAGGAACTGGCGGACGGAGAGGAAAGTGTGGATCATGATCGCGATGACGTGGATTTTACCCACTCTCATTTTCTTCATCTCCATCGTCGGCTGGCAATTCTTCGTTCCGGAAGGACGGACGGTGGCGGAGAACGTGTGCGAGGTTCAGTTCATGAACGACCCGCTCTTCACCTTCATGCTGACCATCGGTTACTACTGGATTACGTTAGTGGTGATGTGTATTCTATACGGACTTATTTACAGCGTCGCGCTTAACCTTCAGCGCAAGTCGGACGCGAAACACAAGAGATTGCAGACGACGATGGAGCTGGCCGCAGAAAGCGCGGCAAGGAACAACTTGTCGAACAGCAGCGACAGTCCCTTACCTTCGAAGAAACGTAAGAAATCGAAAAAGACTAAAGACAACAACGTGATGCCCGTTCCGAAAGGGGTGACCACCACCAGCTTTAGTAAGAAAAACAGTTCCGAGAAGGACGAGGACAGGTCGAGTAGTCCAGCTTTCGCGTCTGACGACGATAACAGTAGCAGTCAGGGCGCATGCGGGACTAGCAAACCTTCTTCCTGTTCCGCCACCGCCAATCTCGTCAAAGCAGTTGACCGGACTGGGTTCATAAACAACGCGCTGTTGCCCGATTCGGGCAAATTCGTCCGGAAAGTGGACTCGGCTCAGAACGGCGGGTCTCGTGACCACAATCTTCTCTCTCCGGCTGGGTTCGACAAGAATCCGATACGGTGCGACTTCATCTCCGAGTTCGAGACGAGCTGCATGGTCACGGAGCAGACCGACCTCGAGAATATATTCTCGCCTCCTCCAGTGGAGATTTCCAAGTCCGAGAAACCGTCTGTGCCTCTGCTACAGAACGACATACTGAAAGGAATTCGCTTCATTGACGATCAGAGTTTCAACTCTTTGCCGTCTGACAATGTAAAGCTGCTGTCAGACTCCCAACCTTCCGAGCCAGAGCAGAAAGAGGAGGATGACGATAAACAATCCCCAGTGTGGAGGAGACGCGAGTCCTTCCCCACCCCTAAAGTCACAATCGACGAGGCCAAACCCGCTTCCGATGACGCCGGTCAGACCGACCTGACGGTCCCGCTGGCTGTCGGTGAGACGACCACCCTGCAACCTAAGGACCACTGTACTGCTGTCGAATCGCACGGCTTAGAAGGCAACAATCTGTCTCCCGCCGACTACACCGACGATAAAAGCGACGTGCGCCTATCGGCGGCGCAGCGGCGCCGAAACCGAAAGAACGGGAAATTCCAGAATTTCGTGAAATCCGTGAGATCCCGAAATAGCCGGAGACGCAACCGACGGGAGCGGAAGTCCAAGTCGGAGAATCGCGCGCGCAAGGCGCTAAGGACGATAACTCTAATTCTTGGTGCATTCGTGCTCTGCTGGACTCCGTACCACATCATGGTGTTTGTAATAGCTATCGCCGGCTACGACGGCATCAACATTAGGCTGTACAACTTCACGTACTGGCTGTGCTATCTCAACAGTCCCATCAACCCTTTCTGCTACGCGTTCGCCAATGTTCAATTCAAGCGAACGTTTCTTAGAATATTTAAGCTAGACTGGCATAAGACA
>Gas188
CTGCTGCTGGCCGTGGCTATAGCTGGTTTGCCCATCAAGAAGTTGGTGACCTTCTATATGTACCTCGTCAGCTGCCTGCTGCTCCTGGGTTCTTACTTCCTGTCGCGGTCGTTCATCGAGGGTGAGATCAGTGAGCGGCAGGAGGAGGGTGAGTCGTGGACCTCCCTGCTGGAGGATCGCACGCGGGTGGAGCGCATCTTCCTACACCTGGTGGCCCAGGGTTTCATCGCGGCGGTCGTCGCATACCTCGTCGAGATGGTCAACTGGACGCGCTTCCTGCTGCTAGTGTTCACATTGCCGGTGATTGCCCGCGCCATGGGGCTCCCCCTCGAGACGCTGCAGGTTCTGCACAACTTTGCTGCAGTCTTCACGACCCTCATCCTCCTGCTGTACATCCTCAACAACCTGGGCTACATGATTGACAACATGAAGGACGTGATAAACACAGGAGTCACAGCGCTGCGAACGTTCGGCGTCTTCCCAGTCGTTCTGTCGTTCTGGTACTCTGTGTGTCTTCCTGCGCAGCTCGTCCTCTTCTGGCTCATCCTGCTGGGAGTGCAGTTCTTCTACTACATGACGTCAGTGAGTCACCCCATCCTGCAGGAGAGCTGGACGATCATCATCCTCGCCAGCGTCGGAGAATGCTGTGCCACACCCATCAGTCTGTTTGCGCTATGTGTGACGATCACTTACGCCTCGTACAGTGTGATTACATTGACTCGATTGTACCTGCAGGGATTCGAAGCATGGTCCCAGGACACGGACGTGGTGCGCGGCTGGACGGAGGGCTTCACGATGCTGCTGATCGCCCTCCAGACGGACCTACTCGAACTGCGACCTCTACAGCGCGCGTTCCTCATGAGCATCCTCTTCTTCATCGTGGCATCTGCCCTGATCCAGTCCCTGTATGAGGTCACGGAGCCCGTGCTGCTGGCGCTGAGTGCGTCCCACAACCGGAGTGCATTCAAGCACGGCCGCGCCATCGTTCTGTGCATGCTGCTGTGGATTGTGCCGCTGTACATGACATACACCATCTGCCAGTACTTTGACCTCGACTTCTGGCTGCTAGTTATCGTGTCGTCATGCATGCTCACCTCTGTGCAGGTCATTGGCTCCCTCGTCGTCTACACTCTCTTCATGTATGACTCGATGCGCTCGGAGCCCTGGGAGAATCTCGACGACATCATCTACGTGGCCCGCTCCATCACGCGCGTCATGGAGTTTGTCGTCGCAGTCTTTGTCGTCTGCTACGGACTGAAGGAGTCGTTTTACGGCGAGTGGAGCTGGATCAACTCGTCCATCCTGGTGATTCACTGCTACTTCAATGTGTGGCAGAGACTTCAGAGCGGGTGGAAGAGCTTTCTGCTGAGACGCGAGGCCGTGAAGAAAGTCGAATCCTTGCCATCCGCGTCTGCCGAGCAGCTAAACTCCCTCAACGACGTGTGCGCAATCTGCTATAACGAGATGAAGAATGCACGCGTCACCCCCTGTGGACACTTCTTTCACAGCCTGTGTTTGCGGAAGTGGCTCTACGTGAAAGAGAGCTGCCCCATGTGTCACCAGGAGATTCACAACGGGATCCGAGCGACTCCGTTAGTGACACCCAGTGAGGTGCACCGGGTTTCACAGAACATACCACCAGCTCCAGAAGCATCAGCAGACCGGAATCAGGAGGCTCATTCTCCAGACAATGCCGGCGATAATCTGGGGAGCAGTGTGGCTCCTGACAGTGCCAGAAACACCTCAACAGATGGCACTTACGTCTTC
>Gas189
TTCCGCGCCGATGTCGAGAGCATCAAGTACAGGGTGAAGCGACGAGACATCTTTGACGCTTTTCTGGTCTCGATTATACTGATTCTCTGCGGCGCCCTGTTCGCCGTATGGTACGCACGAAAACCCGTCGTTGAAGATACAACAACATCTTCTAAGTGCATAAACAATGCGAAGCGATTCCCAAAGGACGCGTACATTAAAAGTAAAATTCACCCGTTTACCGAGCTGACAGCTGACGAAATCCAGAGTGTTGTCAGCTTCCTGTTGAGCCAGAAACGTCTGGCACTAGTCTCGCTAAATGAGGCTAAGATAAATTCGAATTTCATTCATACCATCGAGCTGCAGTTGGCGCCAAAACTTTCTGTTTTAAAACACCTCGATGGTTTGGCGCCAGCACCGCCGCGACGAGCGAAAGTGTTTATATTTAGAGGGAATGTCACCCCGCCCGTGGTTGAAGAATACCTAGTGGGAGATCTGCCAAACCTGACCTTCGCCCGGGTGGCTAACACCACATCCCGTAAAACGCAGATCCCTTACAACATAAGACCCTTTTCGCGATTTGAGTTCTATGGCATTTATCAGCACGTCCTGGTTGCCGTGGCAACACTAGCAGAGAAACTATTGGTGGAAAGTTATGGCGCCACGGTGTACAAATGCGGGGACAAATGCCTACGGTTTTCGATGACCCCGGTTTCCAGCGCTTTTCTTCGGAAGGGCGAAAGGAAATCGTGGTTCTGGTTTACCTACGACTTGGAATTCTTCACCTTGAATCCGTTGGATTTCCAAGTCCTTGTCGACATGACTGATACAGATCCCAAAAACTGGCAGCTACAGAAGGTCTGGTACGCCTCTAGACTGTACGAGAGTTTACCCGAGCTGATGAGGATGTACGAACACGGGAACATCAACAAGACGAGAGTCACCATGCCGAGCGTCGCACAGAAACACCTCCGCAGCTCCCTCTACCTCCGAGGAACTCCTTTCCCGAAAGAAAACCTCCAGAAGCCTCGTCAGTTTGAACCCAGCGGGCCCAGATACACCATTGATGGTAACGAAATCACTTACATGAAGTGGAAGCTGAACTACAGGATGTCTCCTACGGTTGGGCTGCAGCTGTTCAACATCAGATACAACGCTGAGAGAATCGTGTACGAACTGAGTCTGCAGGAGATCATCGTCCTGTATGCCGGACACAGCCCCGCGGCCAGCATGCTGTATTTCGCCGACAGCGCGGGGCTGTTCGGGACCCGGACCCGCGGGATGGTCCCCGGGGTGGACTGTCCTCACCACGCCACGTTCCAGGACGTGGAGCTCTTTACCTCCAACGAAAGCGGCATGCAGCGCTTTCAGAACGCTCTCTGCATCTTCGAGGACAACACGCAGACGCCACTGCGACGTCATCGCGCATACAGCCGAACCGGCGCCTTCTACGGTGGACTCGTGGACGTCGTCCTTGTGGTTCGCTTCATCATATCGATCATCAACTACGACTACGTCTTCGACTTCAAGTTCCACAACAACGGGGCCGTCTGCGCCGGCGTCTCCTCCACGGGTTACCTGGCGTCCAACTTCTACACCCCGGAGGAAGACCGCTATGCAGCCAGGGTCGGGGACACGGTGGCGGCCGGCATGCATCACCACCTGTTCAACTTCAAGGCCGACGTGGACGTGAAGGGCGTGGTCAACCAGTACCAGACGTGGAGCGTGGAGGTGGAGAACAAGACGAACGAATGGTCGCACGACCCCCACAACCACCATATGCAGACGTACATCAAGAAAACCGTCCACAAGACGGAGCTGGAGGCCGTGTACAGACATCACTTCGAGGAGCCCATGTACCTGCTCTTCAGCAGCAACTCGTCCAGGGACAGGTACGGCAACCAGAACAGCTACCGCATCATCATCAAAGGAATGTCCAAGCAGAAGCTGGCCCCGTGGAACGGGTTCGAGAGCTCCATGACCTGGGCACGCTACCAGATGGCCGTCACGAAGCAGAGGGATGAGGAAGAGATGAGCAGCTCAATATTCGCCATGTGGGACGCGGGGGACCCCGTCGTCAACTTCCAGAAATATCTCGACAACGACGACTCCGTTTTAAATGAG
>Gas190
ATTCCAACAACTCGAGCAGCAGCACTGGTTGTGAGCAATGACAAAGTCCTTCGAGATGTATTTTATGATGGTCATCCAAAAGAAGAACGTGCTGCAGTCGTTCTGCGTGTTGCTAGCTCCTGGTTTAGAATAGGATCACTTGAAATACTAGCCTTTTCTAAAGAATACAACCTCCTTAAACAACTCACTGATTTTGTCATTCAGCAGCACTTTCCAAATATAAATTTTAGTGATACTAACAAATATATAGTTTTCTTTTCTGAAGTTGTTTCAAACACTGCATCTCTGATTGCTCAGTGGCAGAGTGTAGGGTTTGCTCATGGAGTTTTAAATACAGATAATTTTAGTCTGTTGTCCATTACCATTGATTATGGTCCTTTTGGTTTCATGGATGTATATGATCCAGAATTTGTTCCAAATACTTCTGATGATGAGAAAAGGTATAGTTTTGAAAAACAACCAGATGTTGGCTTGTACAGTTTAAATAAGTTACGGATAGCTTTGTTGCCTTTGCTAACAAAAGAACAACAGACCAAAGCCAAGTATGTGCTTCAAGGATATGTCAACCTTTATAAAAAGAAATTCATGGAGATCTATAGGAAGAAGCTTGGTCTTGTTGGGCAGGATGATGATGATGAAGAGCTTATAGCACTGTTTTTGAAAATGATGCAAGATACTGCTTCTGATTTTAGCATAACGTTCAGACAACTTGGAGAAATCTGTTTCAAAACTTTAAGAAATCTAGTATTTAATAATCATTTGTGGGCTTTAAAAACTCTTACAACACATGAGTGGTTCCCAAGATGGGTAAAACTTTATTCTAAAAGAGTAGAAATGTCTGGTATTACTGAGGATGAAAGACAAACATTGATGAACTCTGTAAATCCAGTGTATATTCTACGGAACTGGATTGCCCAAAATGCCACTTCCATTGCAGAATATGATGACTTTTCCGGAGTGCAGAAGGTATTGAAAGTTCTTCAGAATCCATATACAAGGCAGCCTGAAGCAGATGAAAGTGGGTTTGCAGACCCAGTACCAACATGGGCTAAAGATTTGAAAGTCAGTTGTTCTTCA
>Gas191
ATGGAGGAAGAGCTCAAGTGCCCGCTCTGTCGTAAGGTGTATACGAAACCAGTATTGTTCCCCTGTTACCACTCCTTCTGTATGGCATGCGCTGTCGGGATCCAGCAACCAGCCCAGCAGCTGATCCCCCAAACGACGGGAACGGACGAGGGGACACAGGTGATAAACGAAACGGTGGACTTTCCGGAGATAGACAAACTGAGTATTGTGTCCGAAACTGACAGCGGGGTCGTGTGTAATAGTCGACCGTCGAGTTACGTCAGCACACCGAGTATATCCAACATCTTCACCCAGTCTTTACAGACGTGTACCTTCGGAATTAAGTGTCCCATTTGTCACAAGTCCGTGTTTTTGGATGACACCGGGGCACAATCCCTACCCCCGAATAAAGTTCTTGAGGCCATAGTGGATAAGTACTATAACCAACACAAGCATGACGAAGTCAAGTGTGAAATGTGCGAGGACGGATCTACCGATGCTACGACGATGTGCAAGCAGTGTGAGGTGTTTTACTGTGATAAGTGCCGGGACAGTTGTCACCCGCCCCGGGGACCCCTTGCCAAGCACAACCTTGTGGACCCCACCCAGGGGAAAAATATCCTCAGGACGAAAAATAAAAACAAGGAAGTTAAGTGTGCGGAACACGGGGACGAACAGCTCAGCATGTACTGTGTTGTGTGCAAAATACCTGTGTGTTTTACCTGCGCACAGGACGGGCGACACCTCAGCCACGACGTCCAGGCACTGGGCGCACTCTGTAAGAGTCAGAAG
>Gas192
TATGCGGGGTTGTATTGTGAGGTCATCCAGGGTTACTCCAAAGGTGCAGGATACAAGCCAGGCATGAAGTTTGAAGACGACCGCTTTCGTAATACGTGGACGGCAGTCAGCATTGACGGTTCTTGGTGCTTTGTCAACTGTAACTGGGGCGCGCGGCACGTTAAAGCGGGTTCCAGTCGAACCACCAGTGAACTCACTGGACACAAGAGAACCAAGAGAGACAGTGACGATTTCGGACAGTTTTCTTACGAATGTGACGAGTTCTACTTCATAACAGACCCCGAGGACCACATCTACCAGCATTTCCCAGACGACCCGTCCTGGCAGCTCCTGGAGTGCCCCATCACGCTCAGTGAATTCATCAGTCTACCTGTCGTGAAGTCGCCATTCTTCAACTATTCACTCAAATTCGTCATGCATTACGACTGCATACAAGAGACTGAGTCTGGTATTGTTCTTATCCAGGTAACAGTTCCTAGTCCCGTTGGATTCGGATATACTCTTGAGCCAAAAGACAAGGATGCAAGTCCACCCTCCCTAGAAGGTCGCGTCATGTTAAGGATAATTGGTCATAAAGCGATCTTTACTGTAGCACCACCTAAAAAAGGCAGATATTATTTTTCCATTTTTGCAAAAGACAGTTGGTGTTCGGATTCTCTACAAAGTGCATGTGCTTTTCAGATAAAATGCCGAGAAAGGAAAGAATACATTAGAAGTCCCTACCCAAAGGTTTCATTCTTTGGCCCGACTCCAAGCATGAGCAACTACGGCTTGCTTCCACAAACACACATTGACCCAGCAGTTACATACAGCCATGACGATCTTGTGTTTAACTTCCAGCTTCACCATGACATCAGACTATCACATTCACTTCATTACCATGGCAACGAACCTGGTGCTACTGACGAAGATTTTCAAAGATATATTTTTGTAAAACAACGAGATGACAATTCTATTTCCTATTTATTACGTTGTCCCTTTATTGGAAAGTATGTATTCGCCATATTTGGGGCAAGAATGACCTCTCCTGACACAGACAGCAGCGCCCCGTTTGAGTGCCTGTTCCGATACCTTGTTGAGTGTAAACAAGCCGCAAAAATCAAAAGACCCTTGCCTCGTGCCTGCCATCGATGGTACAATGGCACATTACTAGAACCAATGTCTGGTGACCTAGAGTCTGACGCATGTGTGACATTCAGAGTCCGGGCGCCAATGGCTTCAGATGTAGCGCTTCTCATTGGCGATGCGTGGTTTCATTTTAAGATCATTGCAGATAGTATCTGGGAAGGATTTGTTAAAACAGGAAAGAAGCCATGTTTGGCTAAACTGTACGCGAAACTAGACAAAGAGAAGGCCAGGTTTTCTCCATTATTGGAGTTTCAGGTGAAA
>Gas193
ACATTAAAGAAGTACCAGCGACGTACCTGTAATAACAAGATCCGTCAGACGATCAAGTCTCTGTACAAGCGGAAGGGTAAAGACAGTGGCGGAAACGAGTGGGTGTGCATGCACTGTGACCTGACCTTCGACAACTCCAACCTCCTTAACCTCCACACCCTCACACACGCTGCCGAAGATGTCGCATTGGATGAAATTAAAAAATTTGCCGTCGATGTCAACGTTGTCGAAAATGTCGACCCGAATTCCGCAAACGGTGAAAATCGGGCACAGAATGGCGAGAATCTGGTCTCCTTGGAAACGTACCTTGCCTGTCCGATGTGCCACATCCAGTTCGCCAACAAACGTGATTTGATAGAGCACGCCGCGGAGCACGGCAAAACGAAGCCGCGACTGAACCCGAACCGTCCACACAAATGTTCCAAGTGCTGGAAGGCATTTGGGACGCAGGAGAGACTGCAGCGCCACCTGCTGTGTCATGGGGAAGAGGACAGCAAGCCGCTACAGTGCAACGTGTGCTACAAGAGATTCATGAACAACTCGGCGCTAGCCTGCCACATGAAGACCCACAGCGACCACAAGTACTACGAGTGTCCGCTTTGTCGATTGGGCTTCGATCAGGTGAATATGCTGAAGGCACACATATCGTTGCATGCGCATGATGGGCTCTTCACCTGTCCCGCGTGCAGCAAGAAGTTCGACGACTACACGCTGATCCGCAAACATATGCGCACGTTCCACCCGGACAAGAAGTACCCATGCCCCGATTGCGACAAGGTGTTTCCGCGACCCGACAAACTGAAACTGCACATGCTGCGACACTCGGCGCACCGCGAGTTCATGTGCGAGAACTGTGGGCGACAGTTCAAGAGGAAAGACAAGCTGAAGGAACACATCAAGAGAATGCACTCGGTGGAACGGGAGGCCAAAAACATGGAGCGAGACAAACCCAATATCAAAAAGTTTGTGCCGAAGGTCTCGCCAAACGACTACCATCGCTTCATCTACAAATGCCACACCTGCCTGTTGGGTTTCAAGCGACGGGGCATGTTGGTGAACCACTTAGCCAAACGACATCCCGATTTGAAACCGGAATGCATCCCCGAGTTGAATCTTCCGATTCTGAAAACGCAGCGTGACTACTACTGCCAGTATTGCGATAAAGTGTACAAGTCGAGCTCTAAACGCAAGGCGCACATAATAAAGAACCACCCGGGATCAGAGCTCCCGATGAGCAGTCGCAGACGAAACTTGATCCCTGAAATCCCGGGACTGCCGAACCCGACGTACTCGCAGACTGTGGGCAGCATCACGACGATGCCCCACTCCTGCACCTTCTGCCACAAGCAGTATGCCAGCAAGGCCAAACTGATGCAGCACCAGCGCAAGAAACACCCTGATAGTGTCCCTGCGGCTAGCGAGAAACGGAAAATCCTCGCCAAGGAAGAGCTGTACCTCCTGGAAGCGGCCCAACCGCCGGTCATGCAGGACCGGTATGAGGAAGTGGCTACCGTCCATACCGTGCACCCGGATTCGATCCAAGCGGCTGATCTGTTGACCCAAGCGATGAGCGAGCTGACACAGTCGTTACAGGAGTACCGGCCGGGCGCCACCGAGTACCGGCTGGCCCAACACCTGACGTCACACGCAGGCGGCACGCCCACAATGGTCCAGATACAGCCGTCGCAGCTGCAGCACTCGACCATCGAGCTGAGTCACCTGGGTCAGGCGCTCGCTCACACGCAGTTCAACCCACAGCAGACGCACATTGTCCAGGTGAACGGGACCACGATGATCGCGGCAGCCCCGGGGACGTCGGGGGCGGGCCAGCAGCCCCTGGCAGTGTCCGTCGTGACGACCAGTCCCTCCTCTGCCATACCGGGGGCGCTGACCCTGCCCCTGTCTCTCACGGCAACGCCCGTCTCTCTGTCTGCGACACCAGTTACAACGGGAATCCAAGTGGCTAATGCACAGACCTACGTGCCGAAGACGTGGTCGACCGCAACTTACCAGACATTTCGA
>Gas194
ATGCTAAAGAAAGCATTCTCGATGAGTCTGCCATCAAATGAAGAGGAACTAGATATGATATCGGCCAGCTACCCGTCGTCTGTGCAAGAATGGATGAAAGCCATTCGTCGTCCCACGCCGTACAGAGTGGGCAATGCCAAACTGCATTTGAAAACGAGAACTGTACTTTACACAGCCTTGTTTACCGGGGCTATACTTATTCTCTTCATTATGTTTATACCACGGACATCGAATATAGCATGCAATGACTCGATGGTGGATTACACTCACTTATTGTTAGGTGTACCTTTTAACAACACGTATCCATTAACAAAACCTACAAAGGTCCAAGGAGGGTTCATGTACAAAATTGGTCTTATTACAGATCTAGATACAAATTCCAAAAGTCATGAGAAGAAAAACATTTGGATTAGTTATTTTAGAACTGGAAATCTGACAATTTCGGATGATAATAAGAAACTATTATGTAATTTGGAACAGCCTATTGTTCTCAGTTCCTCGCTGTCTCAAGGTGGTAGGGGTATGGAGTTGTCGGACCTTGTTGTTTTCAATGGTAAACTATATTCCATTGATGACAGGACAGGTGTTGTTTATGAAATTCTTAATGGCATGGCAATTCCATGGGTAGTACTTCCTGATGGCAATGGAAAACATAACAAG
>Gas195
AATACAGCTCTCCATGACTGTGCTGAATCGGGAAGCCTTGACATCATGAAGCTGCTGCTTGACCGCGGGGCAGTGATGGAGCAGGACGCTTACGGGATGTCTCCGCTCCTCGCGGCCGCGGTGGCAGGCTTCACGAAGATCGTCGAGTTCCTTATTGCTTGCCCGGAGTGCGGCAAGGCCGAGAAAGCCGACGGGTTGGAACTACTCGGTGCGACCTACGTGGACAAGAAACGCGACATGCTTGGTGCGATCCGCATGTGGCGACTGGCCATGGAGGAGCGGTACAGCGACAAGAACAACCTGCTCCTGAAACCGTCGACCCAGTCGCTGATATCTGCTTACGAAAACACCGTCGAGGTGACCTCGTTTGACGAACTCGATGATCTAATCTCCGATCCCGATGACATGCGGATGCAGGCACTGCTCGTGCGTGAGCGCATCCTGGGCCCTGCCCATCCGGACACGTCGTACTACATCCGCTACCGTGGTGCTCTGTATGCCGACATGGGCAACTTCGAGCGTTGCGTGACGTTGTGGATGTATGCGCTGGACATGCAGCAGCGAGTTCTCGAGGCTCTGAACCCAATGACCCAGAGCAGCTTTTTGTCATTCGCAGAGCTCTTCTCGTTCATGACCACGGAGTGGCGGTCCCGTCCGCCTCACCCCGTCAGCTTCAAGGACATCATGGAGGTCCTGGTGCGGGCCATCGTCGAGCTGAAGAAGGGCAGCGGGATCCTGGAGAAAAACTCACCGGCCGACCGCGACGTGACACACTTCCACCGCCTGCTGGTGATAATCATGCACATTCTCTGCCTCATGTGCCGGCTGCAGCCCCAGCTGGGCTCGGACCAGGATCAGCTCTTCAAGCAGATGGTCTACAACTTCGTCCACCTCAGCCCGCGCGGCACCAAAGGCTTCACCCCTCTCCACCTCGCGTGTGCCAAAGAGACGACCAACGTGGGGCGTTACCCGGTTTGCAACTTCCCGTCGAACGATGTCGTGCAGCTCCTGGTGGAGGTGGGAGCCTCAGTGAACGTGGTCGACGTTGATGGGAACAGTCCGCTCCACGTAGCGGCGGAGAACCTACAGACCACGCCTAACAACCGTCCATGTCGCTTGGAGATCTTCAAGACCCTGTTAAGCTCAGGCGCACACATCGACCGCTGCAACGAGAACCGGAAGACGCCCATGCAGCTCATCCAAGGCATGACTGTGAGCGATGTCGTGCCACCCTTGTCCTATTTGACACTTCAGTGCCTGGCGGCCAGGAAAGTGATGAAGCACAAGATCAAATACAGAGGCGTCGTTCCCAAGAAGCTTGAGGATTTTATAGAGATGCAT
>Gas196
ATGTTTATCGTCACGTTCCCGTACGCCGTGCTGCAGGGTGGGTACTGGGCGCTGATCGCCATGGTGGTGGTGGCCTACATCTGCTGCTACACCGGCAAGATCCTCGTCCACTGTCTCTACGAGCTTGACGAGCACGGCCGTAGCGTCCGGGTGCGCAACAGCTACGTGGGCATCGCCGAGCACGTGTGGGGCAAGTGGCTCGGCGGCAGACTTATCAACTGTGCGCAGATCATCGAGCTCCTCATGACCTGCATCCTGTACCTGCTGCTGTGCGGAGACCTCATCAAGGGCAGTTTTCCAGACAGTCCCATCGACTTGTCCTCGTGGATCATGATCAGCACGGTTCCGCTGCTTGCGTGCGCATTCCTGCAGAGTCTGCGCAGAGTGTCGTGGCTCAGCTTCTGGTGCACCGTCTCGCACATGCTCATCAACGCCATCATTATAATATACTGTCTGACGAGGGTCAGGGAGTGGCGGTGGTCAGATGTGCAGATCAAAATAGACATCTGGACCTTCCCCATATCTCTAGGTATAGTAGTCTTCAGCTACACGTCGCAGATATTTTTGCCCACCTTAGAAGGGAACCTAGTGGACAAGACTCAATTTAGCTGCATGATGCACTGGACTCATTTAGCAGCGGCCGTGTTTAAAGTCGTCTTCTCTTACATGGGGTTTCTAACATGGGGCTTCGCGACTCAGGAAGTCATAACCAACAACCTACCCACGCAGTCTTTTAAGATAATCGTCAACTTGATCCTAGTCACCAAAGCTCTATTCTCTTATCCGCTGCCGTATTTCGCGGCTGCGGAACTCGTCGAGATCAGCTTCTTTCAGGGCAAACCAGTGACGCCGTTCGCAAGCTGCATCGACGACTCGTTCATGTTGAAGGTGTGGGCGTTGGCGTTGAGGCTGACTCTGGTGCTGTTCACCACGGCCATGGCGATAGTGATTCCTCATTTCGCTCTCCTCATGGGCTTCATCGGCAGTTTCACGGGAACCATGCTCTCGTTCGTGTGGCCGTGTTACTTCCACCTGCACATCAAGTGGCACTCCATGACTCGGCTGGACATAGCCACGGACATTCTTATCATCTGCCTGGGACTTGCTTGTGGCTCTATCGGATTGTACTATTCTGGACACGCCCTGTCTCGTGCTTACAGAGGTCTTCCGCCAGATCCGTTCCATATT
>Gas197
ATTGTGATGAGAGATTTTCTGTCCACTGTGGTTGTGACTCCAACACTTCTACGTGTGGTTCGCATTTTTAGAATCGGTCGTGTCCTTCGTCTGATAAAAGCTGCTAAAGGAATACGAAAACTGCTTTTTGCTCTGATTATCTCCCTTCCAGCCATCTTCAACATTGGAGCGCTGCTGTTCCTCCTCCTCTACATATATGCAATCATAGGCATGTCTTCGTTTGGAAATGTCAAAATAACCGGCAGAATGGATGACATAGTCAACTTCAAAACATTCTTTAACAGTTTTATGTTAATGCTGCGATTGTCCACTTCTGCTGGCTGGAATGACATCCTCGATCCCCTGCTGATTTCTGAACCAGACTGTGATCCCAATTTCAAGACTCTGCCGAACGGGACCAAAGTGCCGGATGGTTCTGGAGACTGCGGAATACCCTGGCTTGCGGTTCCGTTCATGGTGTCTTATATTGTAATAATCTACTTGATAGTTATTAATATGTACATAGCCGTCATTCTGGAGAACTTCAACCAGGCGCATCAGCAGGAGGAAGTTGGCATCACAGAAGACGATTTTGATATGTTTTATTCCGTGTGGGAGAGATACGACCCGCATGCGACCCAGTTCATAAAATACGATCAGTTGCAAGACTTTGTTGCCGATCTCGATGAACCGCTAGGCCATCCGAAGCCCAACGAAATCGCTCTGGTGGCTTTCAATCTTCCAATAGTAGAAGGAGATAAGATCCACTGCATCGATATTCTGATAGCACTTGTACGATCGTTCCTAGGCGAGGTGGACGAAACACAGGAGTTCAAAGAGCTTAAGACACAGATAGAGATGAAGTTTCAAGACGTGTTTCCCTCGCGGGTGAACATGGCGGTGAAATCGACCACCATGCAGCGGAAGAAAGAGGACGTGGCTGCCCGGACGTTACAGAGGGCGTGGAAGAGCTTTAAGACTCAGCGCATGCTGAAAAACATTACCTCCTTAGCCATCCAACAAAACCTGTCGCACACAATGCAACACGACTTTCGCCCAAGAGCCAATAGCATTGTCAGCTTAGGCCGCAGACTCAGTTTGGCATTGACTTCATTTTTCGGCTCCCGGCCAGGCAGTGGTAGCAGTCTCAATAGTGCCGGTCGTAGTCAAGTGTTGGTCACTGTCACTCCCATAGGAAGGAAAAACATAACCAAAAATACTCTGCAGATGCCATCAGTGAATGCCATGTATGAGAACGATTCAAAAGATGATAAGTTTCAATTG
>Gas198
ATGTTGGTTGTAACACTGGGAGTTTTCTCCATGATTCTCGGATTATTGAGCAGACTCATCTACAGTATTTCCCTGGGGCACCCCCTCAACCACCTGGTCATCGACAATGAGACGGGCACCGTCTATGTGGGTGCCGTCAACCGGATCTACCAGCTGGACTCCAACCTCCGGTTACTGGTGGAGGTGCAGACCGGCCCCCGGAATGACAGCCCCAACTGTCTACCCCCTCCCGATCCCTGCTCCTACTCCACACACGAGACTCAGAACTACAACAAGATCTTAGCCATCGACAGAAACCGGAAAAAGCTGGTAACGTGTGGGAGCATCTACCAGGGATCGTGTGAAACCAGAAATTTAGCAAATGTTTCAAAAAGTAGAACTTACTATGTAGGTAGCCAAGTGAATGATTTTGCCGTAGCTGCGAATGAGCCTAATGCGTCAACAGTTGCATTCATTGCACCGGGACCCCAGGGATTTGATGTTCTGTATGTGGGAACGACGTACACGGGTGGAACAATGGAGGCTCGCTCGTACCGTGATGATGTTCCGGCCGTCAGCAGTAGAAGTTTGGACCGGAACCGGTTCTCGTTTGCCGAAGTCAGCAATGCACTGCAAGGACTGTCGTCATCCATCTACCTGAAACGGCAGGTGATGTCAAACTATCTTATCAAATACGTGTCAGGATTCAGTTCGGACAAATTCAGCTACTTTCTGACGGTACAGAAGGACTCTGTTGATGAAAGCCGCGCCATCAAGAACGTGTCGAAAATCATTCAGCTCTGTCAGAACGACCCAAATTTCTTCTCCTATGCAGACATCCCTCTCCGCTGTTCACATGGCAAGGTGGATTACAACATGGTGCAGGGGTCGGCCATCATCCGGCCGGCGCAGAGACTGAGGCAGTCGTTTAAGGGTCTGTCCAATGAGGATGATGTGTTGGTGGCGCTGTTCTCGCGACGCACGGAGAGCGGAGAGAAGAAGACAAATTCGGCAATCTGTGTGTATTCCATGAAGGAGGTGCGGGCGAAATTCTTAGAGAATATTAAACTGTGTCACCAAGGCAATGCATCGGTCAGTGGTGGAGGGTACCTGAGAGTGGGTCCGCAAGGGAACTGTAATCAACAG
>Gas199
ATGGCAACACGATCAAGGCGCTCGAGGGGTCGACCTCCCAAGACCCCTTTGTCAACTAATCGTTCCAATTTTTTGAGAAAACCCAAAGCTTACCAAACACCATCGAGTGAACACAGTTCCCGTTCAAGTACACCAGTTGGTGGTAATTCCCCAGGTGCAGTATATTTCAGAAGTAGAGGCCGAGGTCGAGAATCTTCACTGAAATCTAGGGCATTCTTTAGTCCGTTTGTAGGTGAAGATGAAGATTCTTCCAGTTTGGCAGCAGATTTGGATGGTGACAGGGCCAGTGACATTTCTGACCTGTACCCACTGGGCATAGATGGCAATGTGTCTGACGTTTCTTATGAAGCATCAGATTCTGATGGCAGCGAAGGCAGCATAAGCACCACAACCAGTTCAGTTAGTAGGCGTAGATTATTTCCTCGGCATCCTAAAAGTCCAGAATTTTTGGATGACAGAGACATACCACCATTAGAACTTCCAGCAAGTGCTACTGATCTGACATTACCACATGACCTTATATTGCAAGCTGTTGGCATTTATGAAGTTTTAAGACATTTTAGGACTATTCTTCGATTGTCACCATTTTCATTTGAAGACTTTTCAGCAGCATTGCTGTCTGAAGATCAGTGTACAATGATGGGTGAAATTCATATATGTCTCATTAAGTCACTTTTGAGGGAAGAAGAAAGTAATGCCACAGTATTTGGACCACAGGACTTGAAGGACAGCATTAACATATTTTTATTATTTATTGATGGAATGTCATGGCCTGAGGTTGTGCGGGCTTACTTGGACAGCGATAGACTAGAAGAATATCGATCTGCATTACCCATCCTAACATTGCCCGATTTTCCATATGTGCCTGTTGGAGATAAACTGAAAGTGTTGCAAACACTAACAGACCTGTTTCTTGGTACAAACAAAGTCAGAGAAGAGATTACAGATGAAGGCAATATCCACTATGATGATCACTGCAGAGCATGTCAC
>Gas200
ACTGGTTGTTCTCACGAAATCCCGGCATCTGGTCCAGCGTTCGCCCGCCTCGAACACTACCGAATCCACGAATACGCCAAAGCCTCCATCGGGAAGGTCCGGTATGGCAGCAACAAACAGGAATCTGACATCGAGAAACGCAGACGCGGCCGACCACCAAAATTCCCCAAAGGCGAGATCCCCAGAATTCCAAAAGTCGAACTGCCCAACGACGTGATCGCCGAATCGGTGCGCCTGTTCATTGAAGGAAAATTCAACCAGGACAGCGACGTGATCAACGGGTTTCAGCGTTTCCGGGCGGGAACCAGTTGCCCCGACGACCAGTGTCTGTTCTACAAGAAGGAGCACTTCCACTGCGCGCGGGCCCGGTGTCACCACGCCACGGACCGGCTGGACGTCCTGAACCTCCACGCAAAGGACTTCCACAACTTTGTGAATATTTTAGAAGGCTTCGAGTTCTTCGACCGTAACATTGACTGCCGTCGCGTGCACTGCCACAACAACCGCGCCAACCGCCACTTCCATTGCCTCAAGCCGAAGTGCGACTACTCGTTTGTGCGCCACAGCACGATGGCGCAGCACGACAAGAAGCACCGGTATGGGTCAGCATCAGCGTCGGTATTATCGGCGTCGCAGAAAGTCCCGTCACTGCTCTACCAGAAGGAGATGGCAGCGTTTATCCCCATCGTGCCAACCCAAACGTCCATTGCGACCAACGATCCCAACAGCAAGACTGTGATAAAGCCCGCCGGCACGTTCTACCCGGTTTCGCCATCATCGAAGCGGCAGAAGAATTCCGGTCCTCCGACCGTCCCACACATCAATCCGGCTCTCACGCAGTTGGTCTCGCAGGTGGTTTCAACGGCCATTGTGAACGCCGGTTCGACGACCATCATTCAGCAGCCGATGATCAGTCAGATGATGCTGCCCATGCTTCCAATGCAGATGGTTCCACCGAACACGATCCCTCTAGCCAGTCTCCTGAAACAGAAGGGCCCCAACGCTCTGCCACAGCCCAACTGGGCTTCGCTGAAGAACCGGATGCACTTCGCAATTGACTCGAACTGCGGCCGGCCATTCTGTAAGTTGAAGAAGCGGGACCACTACCACTGTCTGGAGTGTAACCAGGCCTTCTCGGATCCCATCCGGCTCCGTATGCATGTAGGTAAACACGGGATCTCCTTCGAACGCTTGGATCCAGGCATGAGGGGGATGAAACCGCAGGCCATAGCTCCGAAACCGTCGCATGTTCCGGTGGCTGTTCCGACGACAGAGTGCGGGCTGGATCTTTCTAGCAACTCTCAAACAGGTGCAGGCACAGATGTAATTGATGCTGTGCCAGAAAATGTCTCGTGTGAGGACGTATCTGTTAATAATCAAGATGACAAAACCAGAGGAGCTATTGTGAATCTTAGAATTGCGGATTCCAAAATTGAACTTTCTGAAGGTGTGGAAAATAACAGCGGATCGGATTTTGAGCTTCACATGGGAACAGTGGATTCAGACAATGACGCAGACGAACTGGGGTGTTTGGAAATCGACGAGTCATTCGAGGAACCGAAGTCGAGCGATCACGACAACAGTTTCGAGGGTCTTACCAGTCCCGACGAAAGTTCTACCACTGATGTTTTTGCGTCACTGAACTCTCGACGGTCGGGTCGAAAACGAACGCACACTCGCCACGACGATTTCATCGACAGCGATTCTGCGCTCGTGAAGCCAAGAAGACTGTCGAGTCCTCGTCGGGCTGGAGACAAGGACGAATCGGTGCCGGATGGATACCAGCGGTACTGGTACAACGAAGACTGCCGACAGTCGCACTGCGCCTACCGACAGAGTGTCACGCACTTCCACTGCTCGCGACCCGACTGCGGCTACGGCTTCAGTGACCGGTCGCGCATGGTGCAGCACACGCTGCGTCACAGCCGGCTGAACACCATCATGGGGGACGAGTTCCAGCAGTTCCGCGTCACAGTCCCGTGCGGCCGAGCGGACTGCGAGCTGGCAGGCAAGTCGTCTCACTTCCACTGCCTGCGCTGCCCGTTCCTGTGCGCCGACTCCAGCAAGGTGATGGCCCACCGGAAGTACCACGTGAAGCTGGACAACATCAGCTCCCACGGCTTCCAGAAGTACACGGGCACGGAGAACTGTGGGGTGGAGGCGTGCACGTACCACAAGAAGCAGACGCACTACCACTGCACGTTCCCTGGCTGCCACCATGCGGTGCTGGGACCCGCACAGTTCGCGCCACACAAGATAAAACACTCCGAAGAAGAACTTAAT
>Gas201
TATCCCAGCATTCAGTGTGTGATTTACACAGGAGATGTTGATGCTCGACCAGCTGACATAATCGACAGAGCTCGACAAAGATTCAACATCGTCATTGTGAGACCGGTTGAGTTTGTCTATCTATACCGTCGAGACTGGGTGGAAGCCTTCAAGTACCCCTACTTCACTCTCCTCGGCCAGAGCTTGGGATCTGTGTTTCTAGGCTGGGAAGCCATGATGAAGTTTGTGCCCGATATATATCTGGAAACTATGGGCTACGCATTTACTGGTCCCTTATTTAAGTATTTCGGAGGCTGTAAGGTTGGAGCATACACGCACTATCCTACAATCAGTACTGACATGATAGACAGAGTGTCACACCGCTCTCGCACATACAACAATGCCACCTTTATTTCCGGCAGTCTTCTTCTCAGTGCTGTCAAACTTGCATATTACAGACTCTTTGCTTATTTATATGGCATTGTGGGCAAACGATTTGATCTAATAATGGTCAACTCTACCTGGACGTTTAACCACATTGAAGCCTTGTGGCAGGCTTCTGATAAAACACACATCGTGTATCCTCCGTGCGATGTCACAGAATTCGTCAAACTTCCTCTAGAGAGGGGAGGTGATAAAACGATCCTGTCTGTGGGACAGTTCAGGCCTGAGAAAGATCACCCGTTACAGATTGAGTCGTTCTCTGTATTTCTCAAGCGGATGGGCGACTCTGAAAGACGTGCGTACAAACTGTGTCTCGTTGGAAGTTGTCGACATGACAGTGACGTGGAGAGAGTGAACAATCTGAGGGAGTTCTGTGAGGAACTCGGGGTGGCCGACAGGGTGCAGTTCAAACTGAACGTCAGCTTCACGGAACTGAAGCAGCTGATGGGATCATCTACAGTGGGTCTGCACACCATGTGGAATGAACATTTTGGAATA
>Gas202
GCGGCCGTGTTCTGGAGTTGGCGCAGTGAAGTCTATGCTGCCGAAAAAGCCGGTCCCGATGACGTCCGCAGGGACTTGCCGACCTTCAAAAACGAAGAACTCGCCAAACACAAAACGAAAGACAAAGGCATTTGGGTGAGTTACAAACATGGCGTCTATGACGTCACAGACTTCGTCAAGGAGCACCCTGGCGGCAACAAGATCCTACTGGCTGCCGGGGCCGACATCGCGCCCTATTGGGACCTGTACGGCGTGCACAAGGAACCGAATGTCGTCAAAATGCTGGAGAAGTACAGAATCGGCAACATCGAGACGGTGTTTGTCACGAATAAGATGGACAAAGACGACCCATACAAGAACGACCCCAAGCGCAATCCGCTGCTCGTGCCGGCGTCATCTAAGCCGTTCAATGCCGAGTCGCCGACGCCTTTTCTTGCCGAAGCTTTTCTGACCTCCAACGACCTTTTCTTCGTGCGAAACCACCTGCCCGTGCCGGACCTAAAGACGGGAGAGGTCGAAATCGGCCTCGACGGATCGTCAAAGGGCAAGAAATTCACGCTCGCCGAACTGAAGAAGAAGTTTCCAAAGAAGTCAGTCGTCTCCGTCGTCCAGTGTGCCGGAAACCGCCGAAGCGACATGCTGAAGATCAAAGAGGTGAAGGGCCTGTTCTGGGGCGCCGGCGCCATCGGGAACGCCGAGTGGTCGGGGGCGCTGCTCGACGACGTCCTCAAAGCCTCGGGGATCGACCTGGACAAGGTGCAGCAGAAGCACCTCCAGTTCGAAGGGATGGACAAAGGCCCCGACGGGTCGACATACGGCGCGTCGATCCCCATCGAAATAGCGCAGTCGCTGAAGAACGAGATCATCATTGCTTACGAGATGAACGGCATGGACATCCCGAGAGACCACGGCTACCCGCTGCGCGTCATCATCCCCGGCGTGGTCGGGGCGCGGCAGGTGAAGTGGCTGCGCAAGATCACCCTCAGCGACAACGAGAGCGGCAGCCACTGGCAGCAGCGCGACTACAAGGGCTTCAACAGCTCCGTCGACTGGCACAACGTCTGCTTCGAGAACGCCTACGCCATCCAGCACCTGCCCGTCATCTCGGCGATCTGTGAGCCCACCGACGACCACGACGTCGAGGAGGACGCCGAGGAGATCAACCTGCGCGGCTACGCGTGGAGCGGCGGCGGGCGGGGCATCATCCGCGTTGACGTCTCCGTGGACGGTGGCAAGACGTGGCACGAGGCCGACCTGCAGCCCACCAACCAGCCCATCTACCGCACGTGGGCGTGGACGCTGTGGGACGTGACCATCCCGCTGCCTGAAACGCACGGCAAGCGGCTCGACATTGTCTGCAAGGCGGTCGATATCTCCTACAACGTCCAGCCCGACAACGTGGAGGGCATCTGGAACCTCCGCGGCGTCCTCAGCAACGCCTGGCACCGCGTGTCCGTCAACCTGCACAGAAGCTCGTCGCCCCCAGTGACGTCA
>Gas203
TGTGAACAGATCCCAGTCGAGTCGATCACGTGGGACAGCACGGAAGCGATCGTTGCCATGACAGTGGCGTGTGTTGGCATGTTCTTCACGTTCTGGATTCTGATCGTGTTTATCCGTCACAACGACACGCCTGTTGTGAAGGCGTCCACCAGGGAACTCAGTTACATCATCCTACTGGGAATCACCACCGCGTATTGCTGCAACTTCGTCATGGTGGCCAAACCCTGCATCGTCACGTGCTACCTGTCACGAATACTGCCCGGATTGTCCTTCTCGTTGATGTACGGGGCACTAGTCACAAGGACCAATCGGATAGCTCGTATTCTAGAAGGAAGTAAGAGGATCATGACAAAGAAACCCAGATTTATGAGCGCTTCCGCGCAGGTTGTTATAACGGGGATTATCATTGGTGTTGAGTGTGCGGTCATCACTGCCATGTTGATTATAGAGCCTGCTGATTGGAAGTTTGATTATCCAACGACGAAACGCGTTAGATTGGTGTGTAACACAACGACTCTTGGAGTGATAGTACCGCTGGGCTTTGATCTGTTCCTCATCTTCATGTGTACACTTTACGCGGTGAAAACGCGAAATTTGCCGGAGAACTTCAACGAAGCCAAATTCATTGGATTTACAATGTATACCACCTGTATAATATGGCTGGGATTTTTCCCTATTTACTTTGGCGGAGAAAGCAAAGTGCTGACAATGTCTATTTCCATTTCTCTAAGTGCTTCAGTTTCATTAGTGTTGTTATTCTTGCCTAAAATCTACATCATCATATGGGCGCCAGAGAAGAACACTAGAGGTGCTTTCACTACATCCAAAGAAGTTCGCTGTCATATCGGGTCCAGAACGATGACGTCAGACAGCTTTGAGCAA
>Gas204
ATGAGAAGTTTCGTTCTTCAGTGGATCTGTATCTTCATTACAATGCCGGCGGGAGGCGTCTCTGGTTGTGGCATGACAGACGAGGTTTGTGAATTCTGGCTGGTTCTGGAGCACAGGATGACCATGATGAAACACAATATAGCCGTGTTTCCAGCCAACGGCAACATCTACAGATACGACGTCACCAACATCTCGGCCGCGGATCCCTTGTCAACTGACGACGTCATCACGGCGGACGGCTGGGAGGATCAGAGACTGGTGCTGGCGGTGAACGGGACAGTTCCAGGTCCCCCTATAGAGGTGTACGAGGGCCAGACTGTGATCGTGCACGTGAAGAACCTGATGACGAGCGCCTCCACCTCGGTCCACTGGCACGGCCTGCACCAGCCCGACACGCCCTGGATGGACGGGGTGGGCTTCATAACACAGTGTCCCATCCAGCCAGGACAGTCGTTTACCTACAGGTTCATGGCCACGCCGAGAGGAACGTTTTGGTACCACTCCCACGTCGGCACCCAGCGTTCTATGGGTTTGTACGGAGCGTTTGTCATAAGGGAGAAGAAACTACTGGAGATGCCGGAGAGGATTATGATACTCAGTGACTGGAACCACGACTGGGACTCGGACCTGGCTCACACCCACATGGTGTATGGCATGTATGAACACAGACACAAACTCAGTAACACGGGCTCGTTAGATGGAGCACACTATAGCATGTTCAGATTCCAATCGGGACTCATAAACGGAAAAGGCAGATTTTATGATGCATCTGGAAAACACAATGGAGCCCCTTTGGAAGTTTTCAACGTACAGAAGGGACTGACGTATAGATTTAGAGTAATTTCTGCGGGTAATTTGTATCCATTTCGTATATCCATCGACGAACATAACCTAACGATTGTCGCTTCAGATGGATATGATATACGTGAACAACGAGCAGAATCCTTCATTATTAATCCTGGAGAGAGATTTGATTTCATTATTCACGCCGACAGGGATGTTAATAATTACTGGATTCGTGCGAAAACTCTCGAGGTTAATATGAATCACACAGCAGAAGCAATCTTGCGGTACGATTTAGCAGCAACTGAAGACCCGACTACTAGACAACAACAATGCACTGTTTCCGACGAATGCATCGTCCTGAATTGTCCTTTCACCTACTACCCTTCTCAGTCCTATACCAGGTGTGTTCGTTTTGATCACCTTAAATCTAAGGCTAACAATGACTCAGCGCCGTCATACATACCTGGGCAGTTCAAAGAGTATTTTCTTAATTTTGCCTTTCCGGGATATCCTGGTTGGACACCGGGATCCGTTAACGGACACGCCTTTGATTTTCCAACAGTGTCGGCACTGACTCAACCCCACGAACTGTATTCAAAATGCGGGGAGCCGGACTGCGGGCCAAACAAGGTGTGTAAGTGTTCTTATGCACTGGATCTCAACCACGGAGATACGGTCCAGATGGTCTTCACAAACATGGGCAGCGGGAAAGGATGGTCTCATCCAATACATATGCACGGCCATTCCTTCTATGTACTGAAGATGGGATATGGTCGTTACAATGAGACCACTGGTAAGCTGTTGGGCGATAACGAAGACATCGATTGCAGAGGGAAGTTTTGTAACGATGCCACGTGGTCGAACAGTTCCTGGAAGGACGGTAACGTCCATGGGTTAGAGCTGACAAATCCACCGAGAAAAGATACCATCATCGTACCAACAAGCGGCTACGTCGTGGTGCGCATTAGGGCAGATAACCCAGGAGTGTGGTTCATGCACTGTCACATAGAGTTGCATAACCTGGATGGCATGGCTATGTTCATAAATGAATCTTTTCCAAATCATCCAGCCCCACCACCAGACTTTCCAGAATGCAGAAACTACGAGCCAGAAAAACGCATGTATTCTCGTCGAAATGAAAGTATTGATGAGAAGATGGGAAAAAGTCCA
>Gas205
GGAAACATGTGTTTTGTGGATATTGATGACAACACAGTTGAGGTCCCAGAAGACGTTCCTGTTTTCCCTCACCGGGAAGAACTCAGTGAAGAGTTATGTGCCCTTATCAAGAAGTACAACCGTATGTTTAACAAGGATGTACAGACGAGCAACCGGAGTTACCCCGGCACGCCAAAGAAGGACAACAGCAATAAAGTGGCTGGCCAGCTGGACAGTGGAACTGGCAGTTGGCCCAATTCACCAAAGAAAATGGAGATACTTCAACAGAGCGAAGCGTGGATGAAAATCTCAAATCTTGCCAAGAAGACCGGTGTCTGGGACTCGATCGAAGATTTTGCCGACGATGTGTCGTTGAAGAAGGACAAAGCGGCAAAAGATTCTAAAGACCCATCTTTGGTTCCTGTTTCAGAAGTGGACGATCTCAAATTTAGCAACGCCGTTCGAGAAATATTCCTCAACCGTTTTGTGCACATGTTCTCGTCGTATGAGGCGTTTGTGATCCAACCATCACAGGACATGGAGGCGTGGCTCAACAACCGGGAGTCAATGCAGATCTTCGACAAGGCGTCGTTCCTCAGCGACCAGCCTGAGACTCACCTGCCATTCTTGTCGCCGTTCACCGAGACGCAGATGTTCACGACGTTCGTCGACAACAAGATCGTGTCGCAGTGGGAGGAGACAGACCCCTACCTGCGCGTGTTTGACGACAGGATTAAGATGATCAACGATGAGCCCGGAGACCCCAGGACGCCTACGTATAGTCAGTGTCCTTCATTCCTTAACACA
>Gas206
ATGATGCCGTCAACGTTGGTGGAGACCGTCTCTCTGAATTATGAAGACTTCAATGACAGCTTCCTCACCTGCGGCACCTGCCTGTGTATGTACGACGGGGTGGAGCACCATCCCAAACTGCTACCCTGCTCCCACACGGTGTGCCGCGGCTGTCTAGAGCGCATCATCGCCGCCCAGACGCTAGACACCGGCTCGTTCCGCTGCCCGATATGCCGGGAGGTGATCACCCTGCCGCAGGGCGGAGTCGTGGCCTTCCCCGCCAGCTTCCTTGTCAACCAGCTTCTTGACCTGATGGCCAGCCAGCGGCGCGACATCATCCCCAAGTGCTCTGTCCATTCCAACCAGGAACTGCTGTTCTGCGAGACCTGTGATATCGTCTTCTGCGTTCTGTGCACGGACGGTAACCATAACGACCGCGGTGCCAGTGAGCACACGGTGATCCCGTTCGCTATCGCCATCAAGAGGATGTCTGAGATCCTGCTGTACAAGGCACACCTGTGCATCAAGAACCTGAACAATGCCTACGAGAATGTCTCTGAGGAGCTACGACGCCTCGAGCACTCGGTCGACCGCACCCTTGACCAGATCAACCGGTCCTTCCAGGACGTCGTCATGGTGATCGACAAGCGGCGCCATGAGTGCCTGCAGTGGGTGCGGAAGATCCGCGAGGAGAAGAAGACGATCCTGAAGGAGCAGCTCGACCTGATCCAGGCAGAGAAGGAGCGCGTGCAGCAGGAGTGCGACGGGCTGCAGTACCAGGTGGAGGTGCGAAACATCACCAAGAAGATAGGGGACCTCAACGAGAAGCTCGACACCACCAGCACACTGGCCGAGCCGCGCGAGAACTCCTTCATCAGGTACGAGTACAAGCACAACGAGGCGCTGAAGGAGATCGCGCGGGCCGTCGGGAAATATGGGCAGATCAAGGTGAGCACAACGTTCCCGGCTCTGTCGACGGCCAAGATCGGCGAGGCGACGTCTCACCTCCGGTCCAGCGCCCGAGTCTCCACAGTCGATTACCACGGCAACCCACGTTCTAGTGGATCAGATCCGGTGACGGCAGAGCTGCGTACAGACGCCGGGGAGATGGTCGAGACTAAGATCAAAGACAATGACGATGGAACGTACGATATAATCTTTGTTCCGCCCAAGTCTGGCGACATGAAACTATGCATCAGTATTTTCTGTAGGCCAATCAAAGGGAGTCCCTTCAGGGTGCAGGTCACCGATCATATAAATTCCGTCTGGAAGTTCGGATCTCGTGGAACTGGGATTCTGAATCTCGTGCAGCCTGTGCGTGTATCGGCCGACACGGGGGGCTGTGTTTACATTCTCGATACAGGCAATAGCCGGATTGTTGTTCTCGGGCCCGGGGGCGAAGTTATACGACACATCGGCCCTGCGGGGCTGGAGCAGCAGAGTGCCACGGGACTGTGCACAACGCCGGACGGCAATCTGGCTGTGATAAACTGGCGGACGAAGTTCGTGTCCATCATGACCACCGAGGGCGATCTAGTCAAGAAGTTCACCACGCAGGACTTCATCGAGCCGATCGACATCGCCGTCAACAGCCGCGGCGACATCATCGTCGCGGACAGCAGCGCGGGCAAGGTGTTCATCTTCGACCCCTCGGGAATCCTCATGACCACGTTCGGAAGCAAGGGAGAGAAGGACGGCCAGTTCAAACTGATCTCCGCATTGACCGTGGGAAAATGCGACGAGATCCTCGTCACCGACCACCGAGTCCAGATCTTCAGTCGAGACGGGAAGTTCTCGCGCAGACTCCCTGACACCGGGAAGGGCCAATACGGCGGGATTACTGTGGACGCCGGCGGCCACATTCTCGCGACGAAGATGGAGAAGGGGAAGGGGTTCGTGCAGGTGATGAATTCCAGCGGGAAGCTCCTCTTCTGTATTGACAGCTACGACAGCAAGTTGAAACGCCCCAGCGGATTGGTCGCGGCGCTCGATTTCCATATAGTGGTCGTAGACCTCGGGAATGACTGCATTAAGAAATTTCGATATAAA
>Gas207
ATGAGTGAAATAAACTTCAAAATCAACCTGACTTACGGCGGAGACTCGTTCATGCAGGACGAGGGCAACAACAAGGACGCGTTCTTCATCCAGTTCCTGCTGTGGTCCATCTTCCTGCCCATCACAGTACTGGCCGGCCTCATCGGCAACATCCTCACCATCATCGTGCTGTGGCGCCGCGAAATGCAGTCGCCCACCATCTACTACCTCAGGGCCCTCGTCATCTCGGACTCCGGGATCCTGATCACCTCGGTGATAGCCCTGACCCCCTTCGCGTGCTCCAACTACCTGGAATCGTCGGCCATGACCGTCTACAAGGAGGCCGTCTACCCGATCCTGCACACGCCGGTGAACTTCATCATGATGTTCCTGCAGACGGCGAACGTCTGGATCACCGTGTCTGTCTCCGTGGAGCGCTACATCGCCATCTGTCACCCTTTCAAGGCCACGAAGATCTGCACCAAGAAGAAGGCTCTCATAGTAATCATCGCCATCTTGTTTTCCTCAGTCGCCTACAACATACCCCGTCTGTTTGCAACGCGCGCGCGCAAGTGCCCGGAAGTCACCGGTCGTTCGTGTTTCATCCTGGCGGACACCCCGTTCGGAAAGACGTCCTCGTACAGAGACGTCTACGGGAAGATTATGTTCTGCATAATCATCTATGTGATACCGCTTGGCTCTCTGTTAGTGTTAAACGTATTCATAATAATGGAACTGATGCGCATGCAACGCAGAGCGCGCGGCGCCAACATTCATGACGATAACGAGGCCAACCTGTCACTCGTCCTGGTTTTAATTGTGGTTGTGTTTTTAGTCTGTCAGACTCCCGGGCTCATCGCTCAGTTCGACTGGTTCGACATTAATACGTTTTTCAAATGGCTTGCTTTCAGTAACTTTTTTTTCGTCTTCAACTCCGCCGTCAATTTCCTCATATACACTGCTTTCGGACGGAAGTTCAGGAAAGTGCTGGTGCGCGTGTTCCATCGCATCGCCAAGCATTCTCGGTCGTTCAGTATATCTCGATCGCATGTAACGGCGAATGGTTACGAGTTGACGGCGATAGGGGATACGGACAATACCACGGTCGTGGATATGTACTACGGCGATAAAAAACCGGACAGCAATGCGGTT
>Gas208
TACTTCTGTCCAGCAAAGACAGAGTTCGCCCTACAATATCCTTGTCCCAACGGCACCTACAACAATGAAACCAAGGCAACGAGTGATGCTGCCTGCCAGCTCTGTACGGCTGGGTCCTACTGCCCCAGTGCTGGTATGGCCGAGCCTGCAGGAGAGTGTAGTGGGGGCTGGTACTGCACCCTGGGATCCTGGTCAGACAAACCTTCTATCCTCGGCAATGACTCGGGATCCTCCTGTTCCTGTCCAGCTCAGAGCATCGGTGGCAAGTGTGAAGCAGGATCCTTCTGTCCACCAGGGTCCGATCGCCCTCAGGACTGTCTGCCAGGTCACTACTGTGACACTAGCGGCTTGGCGAACGTCACCGGGGAGTGCGATGCTGGTTATTTCTGCAATGGAAGTTCCACTCTGAACAAACCCGTTAACGAAACATTTGGAGACATCTGTCCGAAAGGTTATTACTGTCCGCAAGGAAGTCCTTCAGCAAGTCCATGTGATGAGGGGTTCTATAATGACTGGTTTGGAAGCCACAACATCACCAGTTGTCTCCCTTGTATGGCTGGGAAATACTGCTCGGGTCAGGGTCGCGACCTGCCCAATGACGACTGCGATGAAGGCTGGTTCTGTCCAGAAGGAATGATCCAACCTCAGCCTCCCGGGAATCAGTGTCTGGCCGGGCATCGATGTCCTCGAGGTAGTCCCAACCAAACTCCATGTCCGTCTGGTAGCTATCAGCCTCTGCCAGGAAAAGGATCCTGTCTGATGTGTCAGGCCGGAACGTACTGCGACCAGAATGAAGCTATCAGTGAGCAGCAGAGTGGAACAGGTGCTCCCTCACATGGAGTCGTCACACCTAAAACCTGCCCTGCAGGATTCTACTGTCCAAACGGAACCCAGACTGCCAGAGAGAATCCGTGTCCTCTGGGAACCTACAGCAACACCACGGGACTGGAGAGCCTTGCAGTGTGTCGCGATTGTCCTGCAGGTTTCTACTGTGAGGCGGAGAATGTGACCGAACCAACTGGACAGTGTTTTGCAGGATATTACTGCATACTGAAGTCCAGCTCGCCCACCCCAGCAGCATCAGCTGTCGGTGGACCTTGTCCCCAGGGCAGCTACTGTGTCCAAGGCTCATCCAACCCAACACCATGTCCCAAAGGAATGTTTGGAGACCGAGACAAACTGCCATCAGAGTCCGACTGCACAGTTTGTCCTCCTGGAGAATTCTGTGCCCAATCTGGTCTGTCGGCTCCCAACGGGTCTTGTCTCGCAGGCTACTATTGCTCCAACGCATCTGAACAGGCAAATCCTGTTGGACAAGTCTACGGAGACGAATGTCCAGCTGGATACTACTGCCCTGAAAGAAGCTATCAGCCGACTGCATGTTCCGTCGGCACTTACCAGCCTGACACCCAGCGAACAAATATTTCCGACTGTCTCACCTGTGACCCAGGGAAGTACTGCAACTCCACCGGAGCGGGGTCAGTCTCTGGCGACTGTTCTGAAGGATTTTACTGCACGGGAGGATCTAGCACCCCAACGCCCTTTGACGGCACCACCGGCAACATCTGTCCAGCGGGCTCGTACTGTCCACTGGGATCGATGCACCATACGTTCTGTCCAAACTCCACCTACACCAACCACACTGGGGCCGCTGCGTGTTACGACTGCCCAGAAGGACATTACTGCACTAACCGAGACCGTGCTGATCCCTGTCTGCCAGGATATTACTGCCCTTACAAGACTGGGGCAGATCTACAGCTGTGTCCTGCAGGGACGTACAACCCCAACTATGGCATCAACAATGTCAGTCAGTGTACGCAGTGTGATGGAGGCAAGTTCTGTCTGACCCCAGGTCTCTCTGCTGTTAGTGGAGACTGTGCAAGTGGATTCTACTGCAGAACA
>Gas209
ATGAGCTCTACTGAGTTTTCTTCAATGCCTTTGGAACTGAATTCTTCTTCCGTCCCGAACACCACTGTATCTACAATCTGTATCAATGACTTTGTAGAACCGCCGGCCACCCCTCTGGAGTTGTGGCAAAACTGGTACCAACCCATCCATGGATATGCCGCTCCGATAGTGTGTATCTTTGGTGTTGTTGCGAACACACTGAATTTCGTGGTTCTCACCAGTAAAAACATGCAGTCGCCAACAAATGTTATCCTTTCAGGCCTGGCGGTGTCGGACGGGTTAACAATGGCCGCATACTTTCCTTATGTGATTTTAAACTATCATGTATACATTTCCAAGCCATCTCCTCACTCCAACGCAAGTTTCTTGATGTTTTATGCCATAGTCAGTGTAATTGTGCATTCAATATCAATATGGTTGACTGTAGCATTGGCGTTGTTTCGGTATATATTCATTCGTTATCCGCGAAGAGGAACCAAACTATGCACTGTGTACAGAGCCAAACTCACCATCTTCATAGTTTCGGTCGTCACGGCCGTGGTGTGTATACCGAATTGCGTTATTTACACGCTTGAAAAATACGTCGAACCCCACTCCAACGAAACGAGTTGGTTCATCAACGTCAAGGAGACAACGTCGACGGAGATATTCGTTAAGAACCTCAACTTCTGGACGCAGGCCCTGCTAGTGAAGCTCCTGCCGTGCTTCATGCTGTCCATTCTGAGCATCTGCCTCGTGAACACGATGAAGGACGCCGAGAAGCGGCGCAAGAAGCTGCTCAACAAGACGAACAAAGTGAAAGGCGAGGACGAAACGAGGAGACACCGAAAGACGAACCGAACTACCCGGATGTTGCTCACTGTTGTCGTTTTGTTCCTTGTCACGGAGACGCCACAGGGAATACTCCAGCTGCTCAGTGGCATCATCGACGGCTTCTTCAATGACGTCTACCACCCCCTGGGTGATTTAATGGACATACTCGCGCTCATTAATAATGGTATCAACTTCGCCTTATACTGCACTATGAGCAAACAGTTTCGAGACACATTCATTAGGATATTCCTCAAGGACGTGTTACGGAGCGGCGACAAGCGAGGAACCGCTCTTGTAGCCACTCAAGCCACGAAAGACACGGATGTG
>Gas210
ATGAATGGTGAATTCGAGGAAATACAGATACCGCGAGATGCTGGTGTCATCGGGACAACGTCCTGGACTGGCATGGAAGTCGAGTTTGATTTCGAAAACTTGAGTTCTACTCCCGGATACTACAACCTGACGAACCACACTGGCGAGGAACCCGAGATCTACCTGCCCAGCGCTGTCGCCAAAGGGATCATCCTGGGGAGCGTCTGTCTCATGACAATAGGAGGGAACGTCTTGGTGCTGCTGGCCGTGTTCGTGAATTCCCACCTGAGAAGCACGACCAACTACTTCATCGTCAACCTGGCCATAGCTGATCTGTTGCTGGGGACAACGGTGCTGCCATTCTCGGCTAGTTTAGAGATTTTAGATTACTGGATATTCGGGCAGATCTTCTGCGACATCTGGGCCGCCATCGATGTCCTCTGCTGTACAGCTTCCATCATGAGTCTGTGTGTGATCAGTATAGACAGGTACATCGGGATAACCCGACCACTGCAGCATTCCTCGATCATGACGGAGCGCCGCGCTCTCTACATCATCGTTCTGGTGTGGCTCCTGGCGACCACCATCTCCGTGGCTCCTCTCGTGGGCTGGAAGGAGCCTCCAGATCCTGATCCCAGAGTCTGCACGGTGACGACGCAGATAGGATACGTGTTGTTTTCGGTATCCGGGTCTTTCTACATCCCGACCCTGATCATTGTTCTAGTGTACATAAGGATATATCGAGAGGCCGTGAAGCATTCGAAGTTTCTGTCCACTGGTATAAAGACCTCAAAAATCGACGAGTCGGGAATAACGCTGCGGATTCATACGGGAGGGGGTAAATGCACCCCCCAGCCGTCCCCCATGTATCAGAGCAGTAGCTCCAGCGAACACTCCGAGGGGTCGGGAAAGAAGGCGGTGTCGCGGCTCACGCTGGCGGGGAAGGTAGCAAAGTTCAAACGAGAGAAGAAAGCCGCCAAGACTCTTGGAATTGTCGTTGGCGTTTTCATCCTGTGTTGGTTTCCATTTTTCTTTGTCTTGCCTTTA
>Gas211
ATTCTCAAGTACCCTAAGCAGACAGTGAGTGTGATTATTGACCAAGCGCTGGAGTTCTCCTCAAAGGAAGGCATGAACTGGGTGATCTCACTGATCCCAACCAACCAGCTCTACCTTCTCGGCCTGCTTTTCATCTACAGTTTCCTTACACCAGCCTTCTTGTTGTTTCTTGTCCCCCTGTGCATATTTTACTTGTCTTTCACAGCCTTGGTGATGTCGACCCTGCAGATGTTCTATAAGAAGAAGAAACGATCAGACGCAACCACTCTAGCCAGCATCTTGAAAGAGTATGACGTCACCATCGACTTAGACAAGACAGAGTCACAGTATACTTGGAACTCAATGATGCCATACTTGGTGTTCTTCGGCAATTTGCTGGTGGCCATTGCTTCGTTTGCTGTAGCGAACAAGTCATACATACCTTGTGCTGAGGTCTGTATTGTTTCTCTTGTCATGACAGGCTTTTGTTTCTTTGGTCTAAGTGACCATCATGACAAACTGACAATATTTGCCATGATGTCCAACTTCCTGGCATCTCTTCCAGTCTTTCTGCATGTCCCCAATGTCCCAGTTTTAAAACAGGCTGTTGGTCTTCTTACACAACCGTTCTTTGCCTTCGACATGGGATTTGGTGTGAAACTGAATATCAGTTTCCCATCTGTAGCTTATGCCATTATACCACTGTTTTTTTTAAGAATGGCAATGCAGAAATCATGGCAGGGAACCTACAGAGTTTTGATTCCACATCTAGTCTGCTATTTCTGGTGGAATTTTGTGACCTCGACCTTCCCATTCACCTCATGGCTTGGCCTTATTCGAGCGACATTTGGTTATCTTCTTCTTCCTATCATTCTACCAGTCAGCTTTGTGGGCTTTCTTGGTGTGGCAGGTTTCGGAATCTACAAGGCTTTTCAATCAGCCATGATCGGCAAAGTCATCATCACGGTCTGTTTGTTGGCAGTTCCTGCTGTGCTCTCACAGACCAAATCATTGTTTGGGAAGAATTTTAATGCCAAGATAGGCATCCCTAAGAAAGTTCTGATGATTGTTTTCTCTTTGTTGGCCATTGTTCCTTTGATTTTTGTTCAACTCCCATCCTTTGAGACTAAACATGCTGTTCCTCTAACCTGGAACAGCTATTCGAAGCTCTGCATACCGGGATCTGATCACTCAGTTGCTGCAACACAGATGAAGTGCAGCTATCTGACAGGCATGAAGGTGATGTGGATGGGAACACTTCAAACTGTAGCAGTTGCCAAAACAGAAAACACTGCTGAATCTGTGTTTAAGAGTTTGCCATCCTTCCTGACCAAACCTCTTAAATGTATTTTCGGAGTCAGGTTTGAAGACTGTCAGAAAATATTGAATGAGCAAAACCGTGAACTCTGTGAGATAATAAGAACACGTGGGGAGGACTGCCATGTGAAAAACCATGATGAATACCAGTTTGAACTGTCCATCAATATTGATGATGTCACAATTAAATTAAGTGCAGGCCATGATTTCAACAGCACAATTCTAGCACTTAACCACGGAGAGGAGGTGAAGTTTAATGCCACTCTTGCAGGTAATGTTGGTACATCAAGCCCAAAGCTGAAACTGACCTCTATAACCTCTCTAAACCGACTTGACATGGTGACCATGACCGTGTTGGAAGATGATCAGGACTTGTACATGAATGTCATGCAGGAAGCCATTTCTGTTACCTTCAACTTCATCTGGTTTCCTGTATTTGAATACTCAATCAAA
>Gas212
ATGTCTGACAAGACAAATTCGGTGGATCATCCAGGCATTGTGGAACTGAACGTTGGAGGGGTGTTCTACACCACCACGTTATCAACGCTACAGAAAGACCCAGGGTGCCTTTTGGGGAAAATGTTTTCAGACGCTACGAGAAAGAACCTTCTTCGTGATGCAAAGGGCAAGTATTTTATTGACCGTGATGGAGTTTTGTTTAGATACGTTCTTGATTATCTTCGAAACTTGACATTGGTGTTGCCGGAGAACTTTCACGAACGAGAACGGCTAAAGCAAGAGGCGGAACACTTCGAGTTAACCGAGTTAGTTAAAAATCTAAATATCAACCAGCCGAAGCACGCGGCCCCTATCTCCGGGTCAACGCACGTGATGCTGAACCCGAACCTGCCTGGACCTGCATCCGGACGAACTCCAGGCGTGATTATTGTCGGTTATCGCGGGACATTTGCGTTCGGCAGAGACGGACTTGCGGACGTGAAGTTCCGCAAACTGAGTCGCATCATCATCTGCGGGAGAGTGTCTTTGTGTCGCGAGGTGTTCGAAGACACGCTGAACGAGAGTCGGGACCCGGACCGCGGGGGAACGGACCGCTACACCGTCCGCTTCTTCCTCAAACACACGTTCATCGAGCAGGCCATGGACATGCTGATGGACAAAGACTTCTACCTTGTGGGTAGCTGCGGCTCTGGCACCAACAGTTGTGGCGAGATCAAACCCGGGCTGGACATCGAGGAGGCAAAGTGGCAGCACTACAACGAATTTGTTTTCGCCAGAAAA
>Gas213
TCATCAACCATGTCGCTTCCAAAGCCTGTCGATTCTGCATCTCAAGATGACTTCATGCAGCGAGGCGCGATGACACTGGGACGGTCGTCTCCCCTTCCCTCGCGGCGGGCCGCCTCAACGCAGACTCCCGGCAACATCCACACGAGGCTCACACGGAAACCCAGCCAGGAACTGGCACAGATGGGCAGCCGCAGTACCTACCAGCTGGAGGACAGCTCCGACTCCCCCCACGACCAGCGCATGGCTCCCCCCGTTCACTCGAGTTCCAGAGGCAGCATGATCACCGGTGGCATACCGATATCTACCTCACAGTCCGGCACGTCGCTCTCCGACCGGACCAAATTGCTGGAGGGCGGCATTCGGGCATCAGCCCGCTTCCGGGACCTGCAGTTCACCAAGAAGCCCTTGCATATACCGTACAGCGAGTTCGAGCCCTACAAGGCCGACATTCGCAAGCGGGTCGAGATCAACCGGACATCGGGCCTCGATGGCCTCTTGTGTATTCATGTCATGTCCGGCCAGGGCCTGAAATCTTCCAAGACCAGTCTCCGAGACCTGTACTGTGTCGTGGCTGTTGACTCCATCAACAAGGCAAGGACTATGATACGCACTGGTGCTATAAACTTCGACTGGGACGAGGCGTTCGATGTAGATCTGGAGGATTCCAAAGAGGTGTCCTTCTTAGTGTATCACTGGGATCCCAACTACAAGCATAGGCTGTGTTTTCACGGGTCCGTTCTCTTACCGGGTTATGTTCTTAGTGGGCACAAGAAATTTGTGGCAATAAAAATGGAACCTAAAGGAATTTTATTCGTAGCTCTTCTATATAAGGAACCTGCCATTTCCCTCCAACGATTGCCTTCTGTTAAGAAAAACGCTCTGTTCGGGTCGGATTTAGAGGAAGTGATACTACGTGAGAAATCGGGTTTAAATTTTCCATTGATTGTTCACAAGTGTCTTGAGGAGATAGAGAGACGGGGACTGGAGACTGTGGGGATTTATCGGCTCTGTGGCTCCGCCAGGAGAAAGGCACTACTCAGGGAGGCCTTTGAGAAAAACGTTCAGGCAGTAGATCTGTCACCGGAAAATGTTTCTGATGTGCACGTCATCACA
>Gas214
ATGAGTCTGGTCGACTACAGCCAGACTGCGGAGGATCACCAGACTCTGCTGGTTCTTGTTCGTCACACCGGTTCCAGCCTTGCACCGCAGAGCTTCAACAACGCCTGGGACCACATCCGCCGTGTCAGCTCCGTGCACGTCCCGGGACAGAAGCGTGATGTCTACGTACGTTACAAACGCGGCTACCCGATCGAGAATAATGAGTGGGGCGACTTCCAGGCCCACCGCAAAGTCCTCGGGTTGATATCCATCGGCAAGTGCTCGTCACACGAGGAGTTCGAGAAGCTGTTTGAGTCGTACAAGGGCGTGAAGAAGGAGTACTCCAGTACGATATACAATTCGAGGCTCCTCGTGTTTGGCATGAACAAAGACGGATCGCCCTTGGAGGAGGAGCCGGCACAGGAAAAACTAGACAACGGAGAAGAAGTTAAAGATGGAGGCGAAAAACACGGTGATAATCGTAACGATTCGAAGATTGTGGGGTCTGGACTGACGGATCAGATGAATGAAAACATGAAGAGCGTGGCGGACAAATCCAAACAAGGTAAAGCAGCGGCTTCCACGACTGCCGAGGTTGTCAAATCGGGTCAGCAGCATCCCACGGCAACGAAGCGTAGCCATAGTAACAGTCTTACAAAGGAGAGTACGGGTGCGGAGGTCGTGTTCTACCCAGATTTAGAACATGCGGAGGATCTCGAGGAACGGCTGAAAGAATTTGTGACGTCGCTGTTTTTCGTTCTCGAGGGAAAACGGCTCGACAGGTCCTTTGAGAGAACTGAACGCCTGCAGTTGTTGTGTGCCCCGCATGAAAAGAAAGTCTATGTAGGCATAGATACAGATTCA
>Gas215
ATTAAAAGTGCTAATGGGCTGGAGAATGATTCTTATGCGGAGCCAATTCAGAGGCTTTCTGATTTGGAGTGGTTAACTCACAAACAGAACAATGAATCGATAATCGACGACCTCTTCACTGGGCAGCTTGTCGAGGCCTACCACTGCCTCTCCAACAACAATATATCGGTGAACCTGCAGGCATTCAACGTTCTGCCCGTGCCGATAGCGGCCCCTCGAGAGCTGTCCGGTGTGGGGTACCTCGAGGACTGCTTCACGACGTTCTGCCACATAGAGCACGTCTTCGGACACAACGGAATCCTCAGGGATCAGGCGGAAGACACTGCCACTGTGAACAAGAAACGAAAAAGGACTATCAATCCCGTTGACCAGAGCACCCCGAAAATGCGCATGTTGACGAGATCGTCAAAATCTTCGTTGACGGCCGACACCACCTTACTGAACCAGTTCATGTCTCCGATACCCAGTGCACCGGACATAGACGACAGTGGGTTTCACGATCACCTGTTCAAAACGTCGACACCGGTACTCGACGCGACGACCACGGGGGTCGGGAACATTGTCAATCGGCAGCAAGGAGAGATTGAGCGAAGGTGCCTTCTGAGACAATTGCCTGAGTGTCTGATTATTCAGCTGATGAGGTTTTCCTTCAACCAGCAGGTGGGGAAGACGAGGAAGATCAAGAACCCGGTAAGCATCCGCTTGAAGGGCCTCGACTTGACGCACATCATCTACGACTCGGTCACACAGAGGGAGGACCTGACGGCAGCTAGTCACACCTATGATCTCTACAGCCTGTGCGTCCACCTGGGAGCCGAGAGCATGCACAACGGGCACTATGTGTCCTACGCTTTGCATGGCGACGGCAACTGGTACAGGTTTGACGATGAAAAGGTTGCACAGGTGAACATGGATTATGAAGTGACAACCAAAGAACTGAGGGAAAACGCCTACATACTTTTTTACAAGAGGGCT
>Gas216
ATGTCTACTTCAGAGAAACTCAAAGCTCTGTTTGAAGATCTTGGCAAGCCCACCCTCCGTGGTGTGAGGAAATGCCCCAAGTGTGGCACCTATAATGGCACGAGAGGCATCAGCTGCAAGAACAAGAACTGTGACGTGGTCTTCAAGGAGCGTGAACGAAAGCGCGGTCACAGTGCGGACGCTGTGAAAATAATCACCGGCTCCACCGTGCAGGTGTTTTCTGTCCGACTGCGCGACCGTGGGCCGGACTACCGGGGCTTCGTCCAGTTGCCTCTTGTTCAGGACATGGATGGAAATCCGGCCACGGTGGTGGATCCATCGGTGTTGGCGCAGGCGGCACGATGCTATGTGGACACTTGCAGTCGTCACACCAATCAGCTGGGATTCACGGAAACGCCGTGTGCCCACATAAAATCGGCAATAGACTGCAACGCCGAGGCTCAGCCTCTGACGCTGAAGAATTCAGTTTTGAACTCGCTGCAAGTTTCCAATGAAACAAAGCAGGCAATATGGTTGTTGGCCACAGAAACGACAGGACCTCTGGTGCAGAGGGTGACGAAAAACATTATGGTTGTTAAGTGCAAGCCGTATCAAAAGCAGCCACTGGGCTTTCTCCATTTTTCCTTTTTTGAGTCGACTAGAAACAAGTCTAATCCAGATTATAGATTCCAGTGTAGCTGTAAGGCTTTTAAG
>Gas217
ATGGCCAGATGGAAGTCGGGGGTTTCCGGATGGGTGCAGATGTTGTTAAATACTTTCCTCTTTACTTTGGTAACCGAGGATGCGACGCAAGAATCGGTTACCTCTGAAGACACCACCGCGGCCACTCTTGTTGAAGACACTAATGTCGATAGTCTATCAAAAGTGAAACTACCACGAAAGCTGCCTTCGATCATCGAGATAAAAAAGAGGCTGCCTAGTCACTGTTTTGATCGCCAGACATCCACGTCTATGTACTACATGATACGGGACTTCGTTCAGGTGATTGCCGCGTACTATGTGGGCGAGTTTCTGTGGAACAACCTGAGTCCGGCGGTGTTGGTGGTCGTCGCGCCCGTGTTCGTCTTCGTTCAGGGGACGTTCTTCACGTCGCTGTTCGTGATCGGCCACGACTGTGGGCACCGGTCGTTCTCCAACTACCGCCTGCTCGACGACATGGTCGGCAACGTGACACACACCTTCCTGATGACGCCGTTCTACACGTGGAAGCTGACGCACAGCCACCACCACAAGAACACTGGCAACATCGACCGCGACGAGGTCTTCTACCCCGTCAGGAGGAAGTACGACACGGGTGGGAAGGTCCTGCCGGGGTTCGGTCTGGGGATTGGCTGGTTTGGGTACCTCATCACTGGGTACAAGCCGCGCAACGTGCCACATTTCGACCCCTTCCAGCCCATGTACCGGAAGCATGTGGTCGCTTGTCTCGTGTCGCTGGTCTCGATGGCCATCTGGGGGACGTGTCTGTACCGGTACGCTGTCACTGTCGGCTGCGCCAAGTTCTGCTACCACTACTTCGGCCCGCTGTTCGTCTTCGCGACCTACACCGTGGTGATCACCTTCCTGCATCACCACGACGACGACATTCCATGGTACTCGGACCACCTGTGGGACAACGTCCGCGGCCAGCTGAGCTCGATTGACCGTGACTACGGCATCGTCCACTACGTGATTCACAGCATCGGCACGCACCAGGTGCACCACCTGTTTCCCAAGATGCCGCACTATCACCTGGAGGAAGCAACGCAGGTGTTCCGCAAGGAATTCCCCGAACTCGTGCACTTGAACAAGAGCCCCATATTCCCAGCGTACTTCAATATGTTCGCCCGGTGGGCGAAGCAATGTATAATTGCAGACGATACTGATGTCCATATATACAAA
>Gas218
ATCTTCACGACCAAGTCGGACATGCTCATACACTGCCAACAGATCCACAAACAGGACCCGAAGCCTTACAAGTGTCCAACCTGCTCAAAGTGTTTCGCCAACTCGTCGTACCTGTCCCAGCATGCGCGCATCCATTCGGGCATCAAGCCGTACAAGTGCGAAATCTGCGAGCGCAAGTTCACGCAGCTGTCGCACCTCCAGCAGCACATCCGCACGCACACGGGTGAGAAGCCATACAAGTGCATGCACCCGGGGTGCGGGAAGGCCTTCTCGCAGCTCTCCAACCTGCAGTCACACTCCCGCAGCCACATGACGGACAAGCCGTTCCGCTGCAACTCGTGCTACAAGTGCTACGCGGACGAGAACAGCCTGCGTGAGCACATCCCGAAACACTCGGACACAAAGCACCTGAAGACCCACATCTGCCACATCTGCGGCAAGTCGTACACCCAGGAGACGTACCTGACGCGGCACATGGTCAAGCACCAGACTGACGGCAAGAAGGTGGCCGCCCGGCCCATCAAGACGGAGCCCATGGATCCGGGGGAGCGCGACTACGGTCGGTTGGCCGATAAACCGCAGGATGTGCCCCCGCTCGGCCCACAGTGTAATAAGAGCGTTTCATCGGCGTTCATGCCGCTGACGCAGTTCGCCCCCAACGTCAGCAGCAGCAGCAGCAACGGCAGCCCCAGCTACCCATACGGGCCAAGTCTGGGCGCCAACAGCCTGAGCTCCCCGCTCCCCCACATCTCCTCCATGGCGTCGCCGCGCTACTTCCCTTACGACCCCATCGGGTTCCGGAAGACGGATGCCCAAGAGCGCAACCTGAATGTTCCGATGACGAGTCGGGACAGCATGATCGCCAACAGCCTGTTGAGTCTGCAGCACATCAAGAACTACGCCTCGCAGCAGATGCCGAGCTTCACGCCGACCTGCACCACGGGATCGCGGCTCACG
>Gas219
ATTGAGGAAGATTTCAGTCTGATCTACTCCCAAGTGTCCAACAACACCGGCTACGGTGTCAGCCTTCAAGACATGAGAAGCAAAGTTTTCTTCAACACCAGCGAGGTCTGCGACAACTGGTACGGGGCCGGGATACGTGTTTACCAGGGGGCAGGGGAGGTAACTGTGAACAACACTCTGATCGCTCGCAATCAAGGCAGTGGAATCAACATCACGTACTCTGGAGGGTTCCAGCTGCTCAACAACAGCCGACTTATTGCGAACAAAGGGTACGGAGTGATCACAGAGTACTTGCAGCTCAATCGGACAAGAATCGAGTTAGAGCAGAGGCTGGAGGTGGTGCGGTGCAGCTTTGAGCTGAACGAGTGGCGTGGTTTCCGAGTTGGGAACTACTGCCGCGGCGGTCATGCTCAAATCAACGAAAGTTATTTTGCATACAACCTTGATGAGGCAATCGAGTACCTATCATGTAATATATCGACGAAGAAGAGTACCAACTTTACCATAGCATTTACCCATTTTTATTCAAACCGCCGGCACGGTCTGTTAATTCGCCCTCTTGTGAATACTGTTGGTATTTTGTCTAACAACACATTCTCTAATCACAGCATGGGAGCCTTGCTAATCGATAATGGTTATGATCTGCTTCTTAGTCGATGGTATAGACAGTTTCCTGTGGAATACAACTTCTTTGAAAACACTTTTAGGGACAATTACGGTAGATACGCACTCAATGTTAGACTTACCCAGGGAAGTCCATTCCAGCACATGTATGTGAAGTTTAATCAGTTTATCGAAAACAACATTAACGATTCTTTCATGTATTTGAATCCAAGAAACCGAGCCAATGCTGTTATCGTAATTTCTTCCGGTAATGTAAAGCTGATGCGAAATCGCATTGAGAACCCCAATTCTGACCGACAGATTGCAACTCACCTTATTGACCCTTCAGTGCAGATCGATGCCACACAAAACTGGTGGGGATTTGAGGTGCTCAAAGGAAGTGACCAGTCTTCCATCCATCAGAGCATCTTTGATCAGGATGACCGGTACAATCTAGCCCAAGTCAACTATTATCCCGTTCTCAATACAGAAAGGCTATACAATAACATTTTGAGCGACAAGATTCCCAGGTACAACTGGCAGTTCAACAGAGGCAACAAAATAGGTGGAATTCTAGAGCTAGAGAACTTCAACACGCAGCCAGATACCGTGTATCATGTGGATAGGGATATTTATATCATACCTGGCAGAGTTCTAACGTTGGCCAGAGGAACAGTTCTGGAATTTGTTAACTCAGTTGGGATGGTTATTCATGGGTGTCTTCATGCCGATGGCAATAACAAGGCTGACACTATTAAGTTCCGGTTGAGGGAAAACCCGGATGAGTTACCGATTGAGAACCGGACGGCGTCGGTACGACTGGTAGATGGTAGAGATGAATTTGAAGGCCGACTGGAGATTCTGATTGATGATGATGAATGGGGAACAATCTGTGATGAG
>Gas220
ATGGATTCATTAATCGTTCGTACGAGCAGTCCTGTGATGGAGCCGGTGTTTCAAGGAACCGTGCACACCGCGTCGTTGGCGGTGTGTACAGTGTTGGTGCTGTTCGTCGTCATTCTTGGATCGTTCGGTAACGGAATAGTGATCCTGTCGGCTGTCAAGTGCAAGAGAATGAGATCCAACTTCGATCTGCTGATAGTGAACCTAGCCGGCACTGACTTCATCTTGTGTACCTGTCTCTCGCCCGTGTTCCTCTATTTATTGTTCACAGACCCTCCTACGCCAAAGTTATTCTGTGGAAGTTTCCTGTTCCTGGGTACGGCGTGTGGAATGCTTTCATTGCTAACCATCGTGACTATTGCCCTGCACCGCCAAGCGCGAGTTGTCGGGAAGGCTAAAGGTAGTCTTACACCTACGAAAACTGCGCTCATCCTAGCCACAATCTGGTTGATGAGTCTGGGAACAGCTTTAGGTGGGACTCTACACGTGACTTCCAACTGGGACGACTCGTTTCAGAACTGTCAAGTGATTATTAACAGTCCCAACCTAAGGACTCATAACTTCGTTTTGTTCTTCGTCTGCCCTGTCGTGACTATTGGCTGTGCTATAATAGCCGTTTCCTACACCATCATAGGAAGAGCAGTGCGAAACCAGACGAAAGCTCTTCGGGTAACCACGGTAACCACTAGTATATACAAAGGTCCGAGAACTAAAGTTCCACCGGACCAGAAACTGTTACCGGAAACAAAGCCGCGAGAGAAGATGAGGCGGATAGTGTATTCTGGACGACAGTGTCCGTGTTGCTGCGGTCAAGCTGTTCTGGACAAGGAAAATAAAGCCATAACGATGTGTCTCGTGGTTATTTTCACCATCCTCCTGTGCTGGACCCCTCTCGTTATTTCACAGTTCGTTGAACTCGTCACTGGTGAATCCATTATACTTTATCAAGTGAAATTATGTGGAATAGCCCTCGTGTTTTTAAACAGCGCTCTCGACCCGTACATCTACGGCCAGCACAACGGGCGGATAAAGAAGAAATACAGACGGCTGTTGTGGGATTTTATCCGCTGTCACTGCAAGTCGGTTACCAAGGCAAGACTCCGGCTGACCGCCACTGGCAACCAGCAAACTGCCAAGCAGAAGTCTAACTCCCAAAACGACCAAGATACTCGCACGCTCAATTTAGCTTCACCAAAGCAGGCGCAGAAATTTGTGGATAAAGGTATCGGCCCAGGCAATATTCCCACACAAAGGACGTACACATCCAATATACTTTTATATCAGAATAGCCGAGATCCTGCGGCAAAGATACCGTGTGGTGTTGGTGGTGACGGTGGCGGTGGTGCTCCTGTCAGAAAAGGAGGAAGTCAGGTGGGGGACATCCAAGCAATGATGCATGATGTGAAAAGTTTTGTCCACAAATCTTGTTGTCATACGGGTATTCCCGAGGACCAGAGTCTGATTTATTCA
>Gas221
GTTGGTGGCGCTAACTGCAGTGATCTCAAGACCCAGTCGGTTGCAAGTTTACCACTAGAAAATCCGCGGACTTCAAAACTTGTCACCCAGGGTAGTATCAGCTGCAGTCGCATCCAGCGACAACGTTCATTCAAGAGCACCTGTGATGAAGTGTACAAACGGTCGCGGCTACAGTCGGCCGGTTACGAGTTGTCTCAGGACCTCCAGGACAAGCAGGTTGAGATGCTAGAACGCAAGTACGGAGGTTCTTTCCGATCACGCAAAGCCGCAAAAACGATTCAGAGAGCTTTCCGGCAGTATTGCATGAACAGGAACTTTCAGAAATTGCGCCATTCTGTTGGAGAGAGAAGACTGTCGAAAAGACTGTCCGAACTCGGGCGTAGCAACACAATCTGGACTGATCGGCTGGACGGCAAGTTTGCCATGGGAGCCGATGGTTCTGATTTAACTGAAGAAAGTAAATTTGGAAGTGATGTTAGAAAGATGGTGGCAGAATTTGAATCGACGAGACAGGAAAGCCGGCTGTACAGTCAGATGTCGTTTGATCAAGGCACGAACCTGGACAATCGTCTTTCTCGACGGGACAGGAAAATATTGCAGCGTTCAGCAGAGGTTATAGACCATTCCGACATTCCAGGTGACAGGAAACACAAAAACGGATCTGTGTTGGTCGATGAGACGAACAATAACCGGAACTCTTACCCCGAAATGAACCAGAATAACTCGAGCGAATCCCATTTACCCATAGAAAGTGCTGTAGACCCTCATAGTGTAGACTTTGAGACATTGTTAGAAAGCAAGGAAACTGACATCCTTGCGGACAGTTTTCACAGTGATGGGAGTCAGGAAACGAACACTCTGACCTTCACCCACCGGCCCTCAGCTTCATCACTTGGGTCCGACTATGGTTCACCCGCTTTTGTAGATAGTGCGAAAGGATCATGTACCTCATTTGACAGTTTACGGAATTACAACATAGACTCTAGCGATTCCGCATCGGTGAGCAGTGGTGTGCAAATAAAAGTGGACTTGGCTTCTCCCGAAGACACGAGACTTATTGAACAAAATAATAGCAATCAAAAAGTTAAAATGCGTGGTCGTAAACCAGGGGAGGTAGAAAAATCAAAACCCTTGTTGCCTTCTCGGCCACCCGAAATGTCGCCGATATGGAAACGGAAAGAGACCAATGGTGTGAATGGGAACGGAAGTATACCTGCTGTGATGGCTATTAAAAATGAACCAAAGAGAATGAGCAACATATCTGAAACAAGTGAACCGGACAGTATTGATGGGCGGTGTTCTAGTTCTCCGAGTTCGGAAAACATCAGCACGGAAAATATTAGTATTTCTAGTGACAGTAGTCTTAGTTACCAGCGCCGTCTTAGGCTTAGCGTTACCCCCGACCAGCAGATTCCAACAAAAGTGAACGACAAGCAGCGTAAACGTTTGTACCGCATCGGACTTAACTTATTTAAC
>Gas222
ATGATGGAGGACCCGGTGGTGGTGATCGCCAAGTACGACTACCACGCGGAGAACACACAGGAGCTGAACATCAAGAAGAATGAGCGGCTGGTGCTGCTCGACGACAGCAAGGACTGGTGGAAGGTCCAGAACACTGCACACAAGTCCGGCTTCGTCCCGTCCAACTTCGTGAAGCGCTCCAAACCCAAGGCTTCCATCCTTTCCAGTCTGAGAAACACACTCGGCCGGAAGAAGAGCGATGCCAAGAACTCGTCGGCCTGTGCTTCACCATCGACAGTGCGCAGCGTGAACGGGGAGTCACGGACCCGGAACCTGCGTTCCAACGCGCCCAGTAACATTCAGATCTGTTCGCAGGCGACACCAGCATCGGCGAAGTATAACTATACCGCGGAGCGAGAGGACGAGCTGTCTTTGATCAAAGGGGAGCGGATTTTGGTGTTGGAAAAATCCAACGACGGCTGGTGGAAAGGGCAGAAGAATAACGACAATATCGGCTGGTTTCCATCAAATTACGTTACGGTGGACGTGGAGAATGACTACTGTACGGCCGCTGGGGCCGACGCGATGATGAACGATTGCCTGGAGGTCGTTGTGGCGCTGTACCCATTCACAGGAAAGAACGAAGAGGAGCTCAGTTTCGAGAAAGGTCAGAGGTTAGAAATCATCCACAAACCTTCAGAGGACCCCGAGTGGTGGTCAGCGCGCAACAGCAGTGGTGAGGTCGGACTGGTGCCGAGGAACTACATGCAGACTGTGGACGTTGATGGTGAGGGTGACCGTGCAGCCAGCATCGGCTCCAACAACACAAGTAACACGCCGCCCTCGCAGTCTACGAGCAGCCTGTCAAACGCATCGTCAGTGGGGTTGTCGGGGGGGCGGAGACAGTTCAATGTGTCGGGGCCACTGTCAGACAGAGACTGGTATTACGGCAAGATCAACCGCCAGCAGTGTGAGGAGTTACTCTCGAAACACGCCGAGGACGGCGATTTCATAATACGGGATAGTGAGTCTACA
>Gas223
TCTCTAAAGACACCAGGTCTGTCGATATCGGCCGACGAGAAAACGAACCACTTCGTGTCGGTCGACCTCAAGTTCATATCCAACGGAAGTTTATCTGTGATGGTGGAGACTCAGAGTCAGCAGGTGTTTCACATACATTACGTGCTCAGCTCCACGCTGATCCTCATTGAGGGCCGCGACATCTACTACGGCCTCGGTCCACGCCGCGGCCAGTGGATCCACGTCACCCGCGACATCAGCATCGATCTTCAGAAAGGCTTGGCCCTACGGTACAACAAGGGCAAGCGTGCCAAGTTGAAGTACAATTTTTCTAAAATCACCATAATAACAATCCGGGGCCACGGCTGGTTGGATAACCTGACGCTGGCCTCCTCGGCCCATTTGGACGGTTTCTACAGCGCGGCCGACTGGCTGGTCACCCACCAGAATGACCGCGGTGGTTGGCCGGTGATGGTGCGGAGAAAGTTAGTGCCAGGGTTGTTAGAGCTGCCGCCAGGGTGGTACTCAGCGATGGCACAGGGGCAGGCGATGTCGTTGTTGGTGCGGGCGTATCTGTCGTCGGAGAAGAAGAAGTATCTGCGAGCGGCCATGGAAGCGATGAAGTTGTTCGAGATCAGCAGTGAACAGGGCGGAGTTCTAGCCAAGTTCGCAAACACTTACGAGTGGTACGAAGAATACCCGACGACACCGAGCAGTTTCGTTCTCAACGGGTTTATATATTCGCTGTTGGGGTTGTATGATCTAAAGGAGGTCGCAAGCGGCGATGCAGCTCTGATGGCCGAGCGGTTATACAATGTGGGGCTGACGTCACTCAAGTTCATGCTGCTGTTATTTGACACGGGGTCGGGAACGTTGTACGATCTACGGCACGTGGCCCTCGGGGTGGAGCCGAACCGCGCCCGCTGGGACTACCACACCACACATATCAACCAGCTGTTACAGCTCAGTGTCATAGACAAAGACCCTCTATTCAAGACCACGGCCAATCGGTGGATGGGTTACATGAAGGGGAAGAGGTCGCATCACAAT
>Gas224
TTTGTCTCACGTAAGGACGAGAGTGGCGCCGTACAGAACAAGCGCTCCATTGTCCTGGACGAGGACAACTTCGAGGACACGTTCCTGAGGTGCATGGTGTGCAGGGACACGTTCACGATCTCGGAGACGAAGACCCCGAAACTGCTCCCCTGTCACCACTCGTTCTGCGTCCCTTGCATCCAGCAACTGTACAACACGGAGCAGGAGTACCGCCAGAATCTGACCCCGGCATTGCGTGGCATGCCCACGGCGGTGAGCATCCACTGCCCCAGCTGTAGAGGCAGCTTCGTCACCACCGAGGAGAATCTCAAGCAGCTTCCCACGGACCACAGAGTCATCCAGCTGCTGGACTTTCTGAAGCACACGCAGAGATACACCGTCAACTTCTGTTCCAAACACGACCTGCAGCCGTTGCACTTCTTCTGCGAGCCGTGCATCACCCCGGTGTGTCGGGACTGCACCATCCTCGACCACAAGGAGAGCGAGGCTCATCTTGTTATGGACTTGGACGTGGCTCTGCAGAAATACACGCCCGTGCTAGACAACGCCATCATGGAGTTGGACAAGGAGTCGTCTGCGCTTGAGGAGAAAGCCACCGTCCTGCAGACGGCCTCGGAGAACCTCGACAAGGCTCGCTCCGAGCTGCTGGCAAAGATCGAAGAGACTTTCAGCCGTCTGAGGACGGTTCTGGACAATCGCCAGAAGGAGCTGGAGGGCGTGGCGGAGTACGAGATCAACAAGGAGAAGAGCAAGCTGGACGAGAAGCGAGAGCTGCTCAGCGACCGGAGGAAGACGCTAATGTCCCAGGCCAAGACTCTGCAGAAGGCCAAGGAGGACAAACAGGTGGAGGAGATGTTCAGCATCCACCAGGAGGTGCGCGAGTACCGCGCCGGGCCACCGCTCAAGATCAGGGAGGTGGACGACGGCGTCGTCACGACGTTCTCGTTCAACTCGCGCGACGAACCCATACTCACTAGTCGCATCTCCAACTTTGGCGACGTCGGCTCACAGGTCGAGTCCACGTATCTACGGAACGGAACGAAGACGCGATATCCCGGAACATACCGATCTCTCAGCAAACGG
>Gas225
AGTGACCACCTGAAGAGTCACCTACGGACCCACGATGGGGCCAAGCCGTTCCAGTGTCCAATCTGTAACCGTGGTTACATGACGACCTCATCGCTCGCGTCGCATATGCTGTCTCACAAACAGTGTCCATCGTTGCCGGCCCCGACGAAGACTAGCAGCCACAAGGAGTACGAGTGTGTGCAGTGTCGGGAGTCGTTCTCCACCACAAGAGAGCTGCAGGACCACATCCTCATCCACAGCGTCGCGGTGAAGCTGGAGAACATCCAGTGCACCACCTGCGGAGACAGCTTCCTGGGGCAGGAGGCTCTCGATGTCCATGTTAAGGAGGTCCACCACCACCACCAGCACCACCAGCATGGTAATATAGAACTCAAGTGTCCCATCTGTTACGACAGTTTTGTCGAGACAGAGTTGCTGTGCCAGCACATGGAGACACACGTGGGAAGAGATGAGCCTTTGATTCCTGTGGAAAGAGCAGACACTTCAGTTAGCGTAGCGAGACCCGGTTCAGGGGGAGGTAATTCTGTACTTACTGGAAACACCTCGACGGGAGAGCTGTTGGTGTGTCCGTACTGCATGGGTGATGACTACAGTACTATAGAGATGTTAGAGATTCACATGCAGAGTGTCCATGGCGTGAAACCTACAGAGATTTACACCTGCAACTACTGTAACGCACCATACCCAAACCTGTACAGTCTGCACGATCACATGAATGTTGTCCACAGGAACCAGCCGTGTATGGATATCAAGTACCCATGCAGCATGTGCACCAAGCAGTTCCCAAGCATTGAGATGCTGATAGAACACAAAAAGGCATCACATACATTTGCTGACGGAGGAGCTCCCATCATAGACTCGGTCTACTGCATGCAGTGTACTCTAGCATTTCCAAACCCAGCCTCTTTAGAAGAGCATATGCTTCTGGTGCACTCGACACCAGTGGAAGAAAAAGTCAAAATCAGTAAATCCAAAGGCAAGAGGTCTTGGTCAAAGAGTCAGAAGGACTCACGACCTGTGACTTCTCCCAAGCATGGACGTCTCAGTTCCATTATGATGAGTCCGGAAGCAGTGATGGACAGTGCCACGTGCGACCAGTGCAATGCCACATTCCATGACCTGAACAACTTCCAAGCTCATCTGAAGCTGCACATGGAGTCAGCAATGACCAAATTCAGCTGCAAACAATGCAGCCAGCAGTTCCCTTCCGAGGAACAGCTGGAGAGCCACTCCTCTGTGCACTATCTCTCCATGACGACCGAGTATGGCTGCACGAGCTGCGTGAAACTGTTCTCTAAGCCAGACGAGCTGCAGAAGCATCTGATGGACATCCATGCTCACCATCTGTACCGCTGCTCACTCTGCAAAGAGATCTTCGACTCCAAGGTGAACATCCAGGTCCACTTCGCAATCAAGCACAGCAACGAGTGCAAGCTGTTCAAGTGTACACAGTGTGACAACATATTCCGGTCAGAGACCGAGTGGCAGGTCCATATCAGGGTGAATCACCTGCATATCGCCAAGCCGTATCGATGCCTCTTCTGCCAGAACAGCTTCTGCAGCGAGATGGATCTCCAGTGTCATCTCACGACCCACAGCAAGCCATTTAAATGTCCCATGTGCAGCGAATCCTTTCATATCGAGTTCCTTTTGGACCAGCACATGCAGAGTGTCCATGCTGACAAAGGAGATAATCTTAGTGGCGGTGATGCTGCAGTGTTGTTGCAGAGTAAAAGCAAGAGCTTCAGTGCCTCACCAGTGGGTGTTAAAGTGAAGCACGAGAAAGATGTGGATGGTTATCCATCTCCGACTGGTAAATCTCTGAACTCATTCAGCCCAGTGATGTCTCCGACACTGTGTTCTGCTTTAGCGTCCACATCCGTGTGGAAGAGCGGTGACCCAATGCATATCTGTAACATCTGTGATCAGAAGTTCACCAGCCAGGCTCTGCTGCAGGCTCACAAAAGCCAGGACCATGGACTCAAAATGCAGAAGTCTCCAGACACCGTGGCTATGGAGGAATTCAATGCCAGTAGTACCAGCAGCCTTCAGATAAGAAATTCTGCACTCCTTTCAGCTCTGACTGGAGACCGCCAGGAGTCTTGCATCTATTGCAGCCACACATTCAAGAACAAGGTGGAGTATGAGAAGCACATGAGGATACATCTGAGCTCGGAGAACCTCAAGTGTAAGATCTGTGACAAGGAGTTCCCATCTGGAAGCATTCTTGCCGAGCACAAGCTCCAACACTGTAAAATTCAGCAGGGAAACTGTTGTGTCGTCTGCAAGATGGCGCTGAAGAGTGAGGACCACTTCTACATCCACTCTCAGGACCATGGTTACCAGGGCTCCCTTCTACAGTGCATCATCTGTAGGCAGACTCTGGCCTCTCTGGTTGAGCTGCAGATGCATGGGAAACATCACTTCCAGTCCAAGCCAAACTTCTACACTTGCTGTGTGTGTCTCAAGAGCTTCGATTCCAAGGAGAACTTGATATCCAAGCTTAACACAAGTGGGAGGACTTACTACGTCTGCAAGCCTTGTTACCATGGTGAATCCTCCGTTTTGAAATGTGACCAGTGTTCTCTGTCGTTCACAACCGAGGAGAGTCTGGAGTCGCACAGGACTGAGCACAAGAAGCAGACGTTCCAGTGTATAAAATGTCAGGAGTTCTTCAGGACAGAGTACGAGATCCAGGTGCACGTGGCCACACACATGATCCAGGAAGGAACCAACCACGAGTGCACGCTGTGTTCGCGGAACTTCGAC
>Gas226
AAAAGCTTGGCCGTTTTACAACTTGACAATCTAAATGTGAGCGACAGGATCTGGGATGAGTTGTCTTCGTTAAGGAATGTAGAAACTCTTTCGTTGTCTTCAAATCTCCTCACGAGTATCGATTCCGACGTTATGGCTGACCTATCCCTTATCATGTACTTTAATATATCCAACAACAGGATAACTAAAATTTCCAGGAATGTGTTCAAGAAACAGATTCGTGCATTTATAATAGATCTATCAAATAACTATCTCACAGGCATTCCCAGGCAGACCTTTCGCAATCAGTTTAGCTGTGAGATTTTGGATCTCTCTCACAATAATATCCACTCAATCGGTAATGGCGCGTTCTCGGGTCTGAGAAATATAAAACTGTTGGATTTAAGTCACAACAGACTGAAGACCATGCCTCAGAATTGTCTTTCAGACATGGACGGACTTGTCAGTTTAAATCTTTCAAATAACTTCTTAACGGATTTACCTAATTTTCTTGCATTTTCCTCGTTAGAAGTCCTGAACTTGCAAAACAATGACTTGCCTAAGCTCGACAGGACAGCTTTCGTGGGGTTAAGTAATCTTCGTTGTTTAAACCTGTCAAGAAATGATATTCAACATTTCCCAACAGGAGTGTTTACAGATTTAACTCAAGTTGTGGATCTTGATCTTGGCTATAACCAACTGAGCCATATCAAAGATGACTCATTCCGTGGATTAGAAGACATCAATAACCTAAACCTTAAATCAAATAATATTACCGATATATCCTTCTCTCTGCGAAATTTAAACAACCTGGTGAACATAGATATGTCTAATAACAAGATTGAGGAATTATACAGAGGACAAATCCCTGATTCTATAATGTATATCAACATGAATTTGAATCGACTGAAGTACATTTCTCCCAATACCTTCCGAACTATGTACAGATTAAGGCGGGTTATCCTCACTAACAATGAACTGAGAACACTTCCAAAAATTTCAGTGGAAGTCAAGCAGGATTTAATCCCGCGACCCCAAATGTTTATAGCCTGGAATCGCTTAAGATGCGACTGTGAAACAAGCTGGCTGAAAGACATACAAGATATGAACAACGTGGATGATAACATGGATTTTCTGCCTGGTTTCCCAGATTACCGGGTGCTTTCGTGTGACAGCGTGTACGATAAATGGATGAGCTTTTTCAGAAAGGTTCCCAGGTCTCATTTTCTGTGCGAATATAAAGAAAAATGTGATAATAACTGTCCGTGCTGTGGCTTCGACCACTGCTATTGTAAGCATGTGTGTCCTTCGCCGTGTCTGTGTCTTGTCGGCGATGGACATCTACCAATCCATCGTGTTCACTGCGAGTCTCGAAACCTGACGTCAGTTCCGGTTCACTTGCCACCAGGCGCAACGGAACTGTTGTTAGAATCCAACAGCATTGCAGAGATCCCGAAACATACCTTTCTGGGACTTGCAAATGTAGAAGTGCTCTATTTAAACCACAGTAATATATACTCGTTGGAAAATGGTTCTTTTGTAGGACTGAAGTCTTTGAAAAGACTGTATCTGAATGATAACTTCTTGAGTGTGATCTACTTAGCCACATTTAAGGGTATTACTCAACTGGAGGAACTATATTTGCAGAATAACCAAATAGCATTTATTGAGACGGGATCGTTGAGCAGTTTCAGGAACCTACTTATTGTTTCACTTAAGAACAATTTCTTGACATCCGTTGACATCGATGATGTTTCGATGCTTGTTAATCATTCTCTTATACTGTTGAGTAACAATATCTGGACGTGCCAGATGCCGTTTGTATGTGAATTCAAACAATTCATCAACCAACACGCCCCATCAATTCCAGACGCCAATAACATTCGTTGCCAGCTGGAAAGGGATTATGAAGCAGGGCCTGCAGTCATCCCTTTTCTTGACTACAATGACGAAATCATTTGCGTCGAGAACAACACGATGTTTACAAACATATCGTCCAATAAGGCCGTCCACATTGGCGAAGTCAAGAGACTTACGGCCATGATAGGTATTTCCATAGCAACGCTAGTGGTGGTTGTGGCCGTGGTGCTGGTGATATGGAAGAAAGAACTACTGCAGGTGTGGTGCTTCTCCAAGTTCGGCTGGCGGATGCTGGCCAAGGAAACGAAAGACGCAGACGACAAGCGCATGTACGACGCCTTTGTCTGCTGCAGCAACAAGGACGAATACTTCGTCATTCACGAACTGACCCCGAAGCTGGAGAGAGGTCACAAGAGATTCAAGCTGTGTCTGCACTTCAGAGACTTCACCGTGGGCGAGTCCATCGCAGAGGCGATCGTAAACAGCATCGAGAACAGCAAGAGGACGATCGTCGTGCTGTCGGACAACTTCCTCGAGTGCGAGTGGTGCAAGTTCGGCTTCCAGACGGCGCACCAGCAGGTGCTGCACGAGCGCAACAACAGGATGATCGTGATTGTGATGCACGACATGGACGAGAAGAGACTCGACCCGCAGCTCAAGATCCACATGAAGACGAGGACCTACCTCAAATACAGAGACCCCTGGTTCTGGGAGAAGCTCTTCTTCTCCATGCCAGATATTCCACCTGAGAGGGAGATCGACCAGGTCCACGGGAACTTCCCTCACCACGAGAGCATATCTGGCTTCAGCGCCAACGGGAGGGTCAGTGTTATTTCGGAGAATATCGTCAACGGGTTGTATGAGGAGCCCCTCCCGAGTTCGGGTGTGTACCAGACGTTAGACAGTGCTTGTGGTAGCAACTCAGAAAACTATTGTGCTTCCCACTGTAACAGCTCTGGCCATTACGAAGAGGTGGAGCCGTTGCCGCATGTCCATCATAATCATTCTGTCACGGCGACAGCCCCGCCACTACCACTCACCGCTCCACCCCTCCCGCTTCCAAGAAACAGTGTTGCGAGAAAAGTATCTATTAAAGACAGACCAGTG
>Gas227
ATGTCACAGGTAGTAATCGCGAACTCCAGCGAGATGCCTCCCACTAACTGCAGTGATGGTGATGGGTGCAATACTACAGTGGAAGACTTCACCGCACAGCTGAATAAGATCAATGACGAGAAAGCAGTGCACTACATACCAGTCATGATCTGGATTGTCATGCTCATGTTGGTGGGCGTGGTCGGAAACTCTCTAGTCATCTACGTCTACCGTCGACGTTTCAAGAAGACTTCGTCCAACTATTTCATCCTGACGATGGCACTGTTTGACCTCATAGCTTGCGTCGTGGGTTTGCCCACGGAGATATACGACCTCAGATATCCGTACACCTTCTACAGTCCAGCCGGGTGTAAAATATTTAGATTTACCGAGACATTCGTTATCTATGGATCGACGATAGTTTTGGTCGAGATTGCCTTTGATAGGTTCTTCAAGATCTGCCGCCCACTGATGTTGATCAGTCTATTCAAGATCAAGCTGTCGTGCATATTCGCCGCGATTTTTGCACTCCTGCTGTCTATTCCGTCGTCGATTCTTTACGGAATCACCCGATCGAAGACAGCGATCCAGGGTTTGCGCACGTTCGATTGCTCCATTGAGCACAAGTACGTGAAGACGACGTTCCAGATGCTGTACTACATTATCCTGCTGGTGGTGTTCATGTTAACCCTTCTCATCCTGACCGTCTTATACATCAGGATCTGGCTGGAGATCAGACGGCGCCGCCAGATGATTATCGGAGACCACGTCAACAAACCCCGCCTGGAATCGGAGGCGAACGAAAAAAAGAAAGCGAGGATCAAGTACGTCCCGAGCACGAGCGACGGCGATGGCGACGACGACTCCTGCAACAACGGCGCCACTGCCACCACCGCCTGTAACGGTCAGGCGAAACGGTCACGACTGGAGAGCTTCGCTTCCTACGCGGCGAAGCTGAAGGTCAGTCGAACGACCGTCATCCTCTTCGCAGTCACAGTGGCGTTCGTCATCAGTTATCTCCCTTCCATAGTCGTCATGGTGCTGCGCTCCACCATCAAGAACCTGGAGGCGGACCAGTCGATTGCGGGAGACGTCACCAGTAAACTGTTCTCGAAGTTCTACTTCATCAACAACGCCATCAACCCGATCATATACAGCTTTCTTAACATAAACTTCAGACGCCAGGCTAAGGCCACCATCCACAAGGTGCTTTGTTTCGACAGACGCCGCAGGTACCGGTGTCCACAGAAGTGCGATTCCGACAGAAGCACGAAAAAGGAGATGATTATTATGGATGGC
>Gas228
ATGCCAAGCGACATGGACAAAGATCCGAAAAGTCGTCTCTTCGAATCGGAACAGATGACTGATATATCACCCGGCAAGATTAATAATGGTCTGAAAAGTCGTGTCTCTGAATCGGAACAGATGACTGATACGGCACCCAGCAGCGAAATGAACAACAACGGTCTGAGCGGTCCGCTGTACAAGGTGGATCAGGTCCCCGAGCATTTCCACGAGCTGTTCATCTTGCGCGGCTACCGACACCCGAAGAGTTCGGCTCTTCAGTGCGTCCTCAGCGTGTTCGACGCCACCAACGAAACGCTCAACTTCTGGACCCACTTCCTGCCGTCGTGCTACTTCCTGTGGATGCTGAAGGGCCTTGCGGAGACCCTCGACTTCAAGCACGACAGCTACACTTGGCCGCTGCTAGGTTACGTCTTCTCGTGTTGCATCTTCCCTCTGGCCAGCGCGGTCGCCCACACCTTCAATACCATGTCGCACAAGGCACGACACATCTGTTTCTTCCTCGACTATGCTGCTCTGAGTGTCTTCACCCTGGGGGTGGCCACCGCTTATCGAGCGTACTCTTTCCCGAGTCAGCTCTGTGAGACGTGGTACGGGAGATATTTTATCTGCGGAGCCGTCGTCAATTCCATCTTGTGTACGGCAACGGCCTGCGAAACCCGCTTCATGAAACCGAGCCTCTTGAGGAAAATCCTCCGATTGGGCGCCTTTGCTCTCCCATACGTTTATGACAGCGTCCCCCTCATGTTCCGTCTCCTCTTCTGTGAATCCGACGACTGTGGATTGGCGTCGACGTATTTCCACACGCGGCAGTTCGTGTTTGCCTTCCTGGCAGCGTTTCTGTACACCACGCACCTACCCGAGCGTTTCTATCCCGGCCAGTTTGACATCATCGGGCACAGTCACCAGCTGTTCCACGTGAGTTCGATTCTTGCGACCTTTGACCAACTGCAGGCCATACTTCTAGACATGCAGCAACGCCGTGTGAATAGACTGCCCGTGTGGACGACAACGGCGCTTCACGACAGCATCAACGTTATGATGTACATCATGTTCATCAATACCGTCATTATAGGTCTGTTTTCTTTAAGGTTGCTGAGGAAAACTAAAATGATG
>Gas229
GTCCGTAAATACCTGTTGATGCTGGACCAGCGCAAATCTCACGTGAAGTACTGGCGGCCGCAGATCCTGCTGATGGTCGCCCACCCGCGACACTGCTGTCAGCTGATGGACTTCATCAATGACATCAAGAAGAGCGGGCTCTATGTGATCGGCCACGTCAAGCTTGGGAAGCTGGGCGACCACGACATCGACCCGGTCACCGAGGTCCAGAGTCACTGGCTCAGTCTGATCGACCACCTCAAGATCAAGGCCTTCGCAGAGGTCACCCTCGCCAACACGGTCAGTGAAGGTCTGCATCACCTGGTCTGGCTGTCCGGTATCGGCGGGATGAAGCCCAACACGGTGTGCATGGGGTTCTTCGACAGCTCCGTCCCTATTGATACGCTGGCCACGACGAAACTACGCAGGCGGAAATTCTTAGCTTGGCAGAAAGCCACCATTAATTTCGACAAAATCGAACATTTTTTCGAAGGGCCTCGATCTTCAGGAGAACAGAAACAGGTCACGAGTCTAGAGTATGTGGGAATGATCCGAGATATCCTGAAGATGGGCAAGAACGTCGCTCTGTTTCGCCACTTCTCCACTTTAGACAAGAATGAGATTTTCGACTCCAACGTCAGCTCGTACATCGACGTCTGGCCGGTGAATCTTTTCCGTCCCGAGACCGGCAGCTTCTTCGACAACACATGTCTCTTCCTCCTGCAGCTGGCCTGTATCCTCAACATGGTCCCCGGCTGGAAGAGCAAAACCACGCTCCGCGTGTTCCTCTGTGTCAACGCTCGGACTGACAACACCATACAGAGGGAGCAAAAGCTGGACATGTTCCTACGACAGCTGAGGATCATCGCCAAGATCCAGATCGTCTCATGGGATCACCTGCAGGAGTATCTAGCCAGTCCGAACCTCGACTTCGACTACGACGGCTCGCACATGTGCGACTATAACCGAGTCCCCGAGGAGTTCGTGAAGGCCATGAACGAACTGATCATTGCCAATTCTAGCCATACTGCCGTGTCATTCTTCTATCTCCCCAAACCCCCGACCGACCCGGCCGATTCTGCGAGGTACTTGTCCGATTTAGATTTGCTGACCAAAAATCTTAAACCTTCGGTGCTGGTGCATGGTCTGCACCCAGTAACATCAACAACGTTG
>Gas230
ATGTCTGCAGGCTACATCCCCGTCGTCGTCGGTGTAGATGTGGGTGGTACCAACACAGACGCCGTCGTCCTATCGCAGGAGAAGAGCGGTTCCCGAGTGATATCTGCTGTCAAAGAGTTGACGACCAGTGACGTCACAACAGGCGTCAAGAGAGCTGTCCATTCAGCTCTAGTTAAGGCCCATGACAAAGGTCACGAAATTGCTGTTGTCCAGGTGAATATTGGAACAACACACTTCGTCAATGCCGCAGTCCAGGGCAAGGATCTGGCCAAGATCGCAGTGATACGCCTGTGTGGGACAGTGTCTCATGCCTTGCCTCCATTTAGTGACTTTCCTCGTCATCTCAAGAACGTCATCTGTGGTTCTGTGCATCTTGTTGATGGGGGATACAGGTTTGACGGAAGAGAGATTGACCCTGTCTCTACTGACCAGATTTACAAAGTTGTTAAGGAAATAAAAGATGCTGGCATATCTGGGATCGTTCTCAGTGGAGTGTTCTCTCCTATCCGGAATGAGCAGGAAATATTTGTTGCAAATTTGATTCGCAAAATGTTTCCTGAAGACGCTGACTGGGATCCAAGCATCACTCTTTCTCATGAAATTGGCTCCCTTGGATTACTGGAAAGAGAAAATGCTGCTATCCTTAATGAATGTCTGAAGCCTTTGTGCAAGAAGACTATTCTCGGTTTCCATGATGCACTAACTGCTGTTGGATTAACCTGTCCAATCTTCCTCACACAAAATGATGGAACTCTAATCAACTCGGAAAATGTTATTCATCATCCAGTCCATACATTTGCATCAGGCCCTACCAACAGCATGCGAGGAGCTGCATACTTGTGCGATGTCAAGGATGCAATTGTGATTGACATTGGTGGCACCACCACAGATGTGGGAGTCTTAAAGAACAAGTTCCCCCGAGAAGCTGCAACCCATGTAAAAATTGGAAATGTACGAACGAACTTCCGCATGCCTGATGTTCTGAGCATTGGTCTTGGGGGTGGATCATATGTAGTAGAGAAGACAACTGATGATGGACGACTGCAGGGTGTGACAGTTGGTCCACTAAGTGCAGGATTCAGATTAAGGGAAGAAGCAAAAGTATTTGCATCAACACCTGATGACTCAGGAAGAAAACTGACTACGACCGATATAGCTGTTGCAGGTGGTTTATGTCAACTTGGTAACCCAGAAAATGTAAACAACCTTTCAAAAGAAACCGTTGAAGTAGCACTGAACAAAATTATTCAGATGATCGAAGAATGCATTGATAAAGTCAAATTTAGTAACCAGAGTCTACCAGTTATACTTGTAGGTGGTGGAAGTATTCTTCTTAACCCAAATAAGCCAATTGAAGGTGCATCCAAAGTGATTCGACCAGAACATTTTGGAGTAGCCAATGCTATTGGAGCAGGACTGTGTCAGGTTTCTGGAACTGTGGAGTCGGTCGTTAGTATGCTGGACATGGTGGATGTTGAGCTTATGAATCAGAAAGTCAAAAAAGCTGTTGACGCTGTAACAGATGACCCTGATGGAAAAGAGCGAGAAATAGCTGAACAGAATGCCAGAAAGCCATTTTTCGTAGCAGCCAGAGACAAAGCTCTGGATGATTCCATTGCTATAGCAACAGAGATAGCTGTCAAAGCAGGAGCTGATCCAAAGTCCATTGAAATAATTGACAAACTAGATATGACATTATCCTATCTACCTGGCCAGGCAACTAGAATCAAGATAAAGGTTGTTGGAGATATGGTTAGTTCTACAACTACCAATAAGGACCTTAAAATATGGAAACCATCAGAACTCTCATCAAATGTTGATACAAAAACAGCATCTATATCAGCTGAGAAGCAAGAATACACTTCCACAGGACAGAATATTTCTGGTAAGAATATAGATGGAGATGCTACGAAACATCCATTGGAACCTTCGATTGATAAGAACACTGGCGAGTGGATTTTATCAGAGTGGGATGTGGAATGCATTGTTGTCGGTGCAGGCATTTTTGGTTGTGGTGGTGGAGGTAGCCCCCATCTCGGTCGACTCAGAGCACTAGAAGCTGTCCGAAAAGGCAAAAAGATCAGAATTGTGACTCCAGAATTCCTACTGAAGAATGCTGATCCTGATAATGATTTGGTGGTTATAAGTGCGTTTATGGGAGCTCCATTAATCATGTATGAGCAACTTGTGTCTTCCGTGGAGACGACTGGAGCACTCAAATGTATGGAAGATCTTTATCAAATTGGCCAGTACGAGAACAATACCATCCTGAACACACAAGGAGTGGAAATTAAGACAAGGGCAGGTATGACATTCATTGATGACTACAAACAGAGTTCCCAAAATGAATCTGGTAACAGCGCTAATAAGATGGGACGAAAATCTATCAAAGCATTGATAGCTGCCGAAATTGGAGGAATGAATGCTATAGAGCCATACTTGGTAGCTGCCGACCTTGATATGCCAGTAGTGGATGCAGACGGGATGGGCAGAGCTTTTCCAGAGATTCAGATGTTTATTCCTTACATGTATGGACTGAAGCCATATCCTGCTACCTTGGTCGATGACAAGAACCGTAGAGCTGTAATGTTGGAATCACCATCAGCAAAACAACTGGAACATTATTTCAGAGATACAGTCGTAGAAATGGGTTGTTCCGCAGGGCTGACATTGACACCTCTCACCAAATCCGACGTGATGACTAAATGCGTTCAACACTCCGTAAGCCGTGCCTGGCGTCTCGGCAACGCCATTCTCAAAGCTCGACTTGAAAAGAAATCACCAGTCGACGCAATTCTTGCCACTGAGACTGCGATTCATGTTCTGACTGGCAAGATTTCTGATGTGAGAAGAGAAACCACTGGAGGTTTCAACGTGGGAAGAGTCATCATCGAAGGTCTGGAAGAATTTGCAGAACAGAAAATCCTCATCGAGTTCCAGAATGAAAATCTGGTTATTATTCCTCTTGACAAAGACGGGAACCATGGAAAGTCAAAGGCTTGCGTCCCAGACATGATAGTCATCATTGATGCTGATACAGCTGAGCCGATAACTACTGAAGAAGTTCGATATGGAACGAGAGTCTCGGTCGTTGTAATTGCATGTGCATCAATTCTCCGAACGCCGACTGCCCTGAAGTTTGTTGGACCTCAGGCCTTCAGATACGGGGACGAAATCCAGTTTCAGCCTTTTGGTGAAGCAAAGCCAGTTAGTCCTCTCGGTCCAGTA
>Gas231
ATGGAAACAGTAAATATATCACGGTCTATATTAATATGCAATGTCTTCCAGTTCTTCTTTGCATCATCCAAAGCCTGCCTTTTACCGTTTTTGACTCTGTTCTTCCGTTTGATGGGACTCAATGCCGTGGAGACAGGAATTATCATAGCTGCCAAAACACTTACGGGATTTGTGTGGGCTCCCATTTGGGCTCGTTGTGCAATAGCTTACAATAAACGAAGAATTGTATTGATATTTTCTCTGATGGTCATGGCAGCGACCTATTTTACCATGACTATCGTTTACAGTCATGTTTCAAACAATCAGTTTTCTTGCAACAAAAGTTTTCACAGTGGAGACGGTGTGTTAGGTACTACAGTAAATAAGTCTGGTGGAAACAATAGTTATGGCACAAACAGTGTCACAATGTCTAGTAAAATCCAACCTACCGGTACCTTTATCACCATGCCAGTGACTAACGAAACCATTTACAATACTGCACAAGCAGTAAGTAACATATCAAAATTATCTACAACTTCCATTCCTACAAGCTCGCTAATGCCAACAAGTCCTTTTCAACAATCAAAGCTTAAAAAGTTATTTTCGATTGTTTCTCAACTTAATTTATCTAGGGAAGATAAGCAGGAGATATTGAAAAGCTTTCAGTCTTATAAAGAAGGCAAAATGAGTTTAAAAGACGTGATAAACATGGTTGGTCGATTCCTTCCTAAAAGCAGGCTGCACACCAGAGACATCAGTGGAATTTGGAATGACTTACAAACAGGGCTAAATGAAGAAGAAGAAGACCATCTAAAACGTTCTGAGATGAACTCACTTCAGAAGCGATTCTACCTGGGTTCGTGGTCGGACGTCAAGGACCGGGTGAAGAAGCTGATGAACGGACTGAAGGAGAAGGAACTGGAACTGTTTCTCATTGTCCTGCTGCTCGTGGTCCTTGGGGAATTCCTCAGTTGTCCCGTGGAGAAGGTCGCCGATGACGCGTGGTTCGACTTCTTGGACCGCATTGACGACCTAGAGAAATACGGCAAACAGAGGCTGTCGGGATCCATGGCCTTCATCCTGATTCCAGTCATCATAACCCTGGTGGTGGACTACACTGACTGCATTCTGCCATACAACATCCACCACTTCTTGATCCACATCTACCTGTTTATTGCCTTTATCGTTGTCACCATGATCGTGGCCATCTTCTACCCTATTCCCAGCGTGGACAAGCAGAAGTATTCCAGCAAGTTTGGCCAGGGCATGAGGATCGTCTGCTGCGACTGCAGTAGTGTTCTCTATGTCCTCACTCTCCTGCTGCTGGGAATGGTGTACGCATCTTTCAACAACTTCCTCTTCTGGTTGATCCAAGATCTGGGCGGGAAGGAGGTCACGATGGGTCTGTGCGTGACGATCGCAACGTTGGCGGAAATCCCCATGCTTCTCTTCAGCGGGAAGATGATCAGGAAGCTGGGCAATGCTGGTGTCATCTCCATCTCTCTGGTGGCCATGGCTCTGCGCATGCTCTACTACTCCTTCCTGTGGAACCCGTGGGTGGTGATTCCCATTGAGCTGATGCATGCGTTCACTCACACGGCTATGTGGTATGCTGTCCTCAGCTTCGACGATTACAACGTGGGACCTGCTGTCGACCGAAGCATCCGTTCCATATTGTCATCCATTTACTTTGGCATCGGCTTTTCGGTGGGTAGTGTCGTTTCGGGGGTTGTTTGGCACATCTTTGGTAGCTCCGTTCTGTACTGGTCAGCCAGTGTCCTGTGTGCTGTTTGGAGCTTTCTGTTTTTCGTCATCCAGAAGTGTCTTCCGAAGAAAGAAAGAATAAGATACATCCGGCTTCTTCCTGGCGAAGATGGAATGGACTCTGGTGGTGATGATGAAGACTGGCTGGAGATGGCGCTGAAAGAACAG
>Gas232
ATGACGCCAGTGACGAGCGATAACGCCACGGAGAATACCACCACGGACATGGCGACAGGACCCGAGCTGCGAATCGTGATGGAGGTGGAGGGCAACGCCGCCGCCATCATCGTGCCTATTCTCTTTGGAATCATCTTCATCGTCGGCATCGTTGGAAACGGAACCATCATCTTCACGGTTTTGAGGAATAAAGTGATGAGAAACCTCCCCAATATTCTCATCGTCAGTCTTTCGATCGGGGATCTCTTGCTAATTTTCGTGTCCGTTCCTTTTTCCGCGACGCTGTTCACGTTCACGTCGTGGCCGTACGGAAACGCCATGTGTAAGTTCAACTTCTTCATGCAGACGTTTTCTCTGGGCGTTTCGATATTCACTCTGACCGCCCTGAGCATAGACAGGTACTTTGCTATCGTGGACCCGATGAGCAAACATACGGGGAACACCGTCGCAAAACCAGTCATTCTCGTCACCATTACCTGGCTGGCGTCTATGATTCTAGCTATTCCGGATGGGGTCTTCAGCCAGACGACCATCATGCAAAAGAGCAATGAAACGGGAGCGTACGTCTGTTTGAGATACCCGCCAAAGTATTACCCAGAATATCCGAAAATACAGACAATTATCATGTTTCTGGTGTATTTCGCGATTCCGCTCGTAACAATAGGCTTCTATTATCTGATGATGGCTCTAATCCTTATCAAGAGTGGGAATACCATGCCGTGCGAAATGAAAGGAGCTCAAAACCAACAGAGACAAATTGCCGCGCGGAAGAAAGTCGCCAAGATTGTTCTTTCGTTCGTGTTGATATTCTTCATTTGCTGGCTACCGCACCACATTTTCAAAATATGGTTCAACTTCGACGACTCTCAATACAATGCATTCTGGCATGGGTTTCAGATTGCTGGGTTCTGCCTCAAGTTCATCAATTCGTGTGTCAACCCATTTGCGTTGTACTTACTAAGCAGTCAGTTCCGCAAGTTCTACAAACGTTACCTGTGTTGTTGCTTGCCCAAACCGACCAGGTACACCTGCTTGGACCAAACATCGACATTACACAATTTTCAAAGCGACGTCAGGCGTGCTTCAACCCAGAACACCATTGCTCACTCGGTATCACAGTCAATGTGT
>Gas233
GCAATGGGTGAAGCGGGCGTGAAGGTATCGAAAGGGGCACCAAGATGGCGGGATGTACGAGTCGTAATGGCAGTAATGGCGTTCGTCATCCTGGCTCTCCTCATAGCGTTAGTCGTGATGGTCATAAGGCAGAACGCTCTACCTTACTGCGACACAGCTAACGGCGTCATTCCCCGCAACTGGGACAACCCTGGCATCTTTGAAGACCTCACCCCCAATGAAATGAAGACCGTGCGGGACTACATGCTGGGGATTGAGTCGCTTAACCTCCAACCTCACGAAACAGCTACATTAAACAGCAGTTACATTTATCTGATTGATCTTCAAATTTCTTTAAAATCGGCTGTTAGGCAGTACTTAGACCGCGGCCACAGAAAACCCGGCAGAGCTGCCAAGGTGATTTTATTTCGAGGTGACATGACAACTCCTAGGATAGAAGAGTATCTCGTAGGACCGCTGCCCAAACCCACGTATTACCATCTGGTGGCTAACCCTTCTTACAGGAGAATCCCTATACCATTCACCAGCCGAATGGTAGACTCAATAGAATACAAATATTTGTACAGCATGGTAACCGAACTTTCAAAGAAATTGTATCCAATATTTCGAGAAAGCTACGGGCGTCATTATCACAACTGCACAAAGGGCATTGACTGTTTGATTTTCTTCGATATTGGACCGAGGGGCGTCAAGAGTGGGGACCGGAAGACCTGGTTCTGGGCCTTCAGAGACGTGGAAGGCTATTACTTGCATCCACTGGGGTTCGAGATACTGATTGACCACCACTCGGTCGACCCGAGTCAGTGGGCTGTCCTCAAAGTCGTGTACAACGGGCAGATGTTTGCCACAGTGGACGGGCTGCTGGAGGCGTATAGAGGGGGCGGAGTGATGAAGCTACACCTTCACATGGACAAGTTTGACGCAGACTACTCGTCATACAAGCGGAGAGGGCCGGGACATTACGATGTTCCACGACAAGGCCCGAGGCTGTTCGAGCCGGAAGGACGCAGGTTCAGCGTGGACGGCCAGCACGTGCAGTATTTCGGCTGGAATATGAACTACCGAATCAGAACCTCCACGGGACTTCAGCTGTTTGACGTGCGCTTCCAAGGGGAGAGAATCGCGTACGAAATCAGCCTGCAGGACGCCACGGTGTTCTATGCCGGCTATGGGCCGGTGGCCATCACCGGGAATTACTACGACACCTCGTGGCTCCTCGGCGGCTCTCTGTTCGAGCTGGTGCCCGGAGTGGACTGCCCGACCACGGCTTCGTTTCACGACGCCTATCACTTCTTTGACGACTCGGGTCCGAAACACTACAAGAACGTGGTTTGCATCTTTGAACAGAACTCCGGCCTGCCTCTGAGGCGCCACTACGCCAATGACTTCCAGGGAGGGTATGGCTTCTACGGCGGGCTGGCAGGATACAGCCTGGTGGTGAGAACCATCACAAACGTGTGGAATTATGACTATATATTCGACTACATCTTTCATCTCAATGGCGTTATCGAGATCAAAGTATCGGCTACTGGTTATCCCCAGGCGACGTTTGCGTTAGAGGAGGAAAGAAGATACGGGGGTCTGATCTATGACACTGTGGTGGCCAATTTTCACCAGCATTTGTTCCACTATAAAGTTGATCTGGACATAGTTGGTACGAAAAATCGTTACGCCACTATAGATATATCCCGCGAAACGATCCCAAACCCGTGGATGCCAGGTGCCAATAAAACTCAGATGCGATTTGACACTAAACTGAAAACGAGCGAAATCCACGCGGCTTCTCAATACGACTTTGACAAGCCGAAATATCACATAGTTTACAACGACAAAGCCAGCAACCGCTTCGGCAGCCACCGCGCGTACCGCATCGACCACAGGTCTATGTCCAAGTTCCTTCTCGACGGCGTCGACGTCACCCAGGCAGCCGGCTGGGCCAAGTACCAAATGGCTGTCACGAAATACGACGACATTGAAGAAACCAGCTCATCCATTTATGCTCAAAATGAACCCTGGGACCCCGTGCTCGACTTTCGGCGATTCGTCGAGAACGATGATTCCCTAGTGGACGAAGACTTGGTGTTCTGGCTGACCGCGGGGATTCACCACATCCCCCACTCCGAGGACGTGCCATCAACCGCCACGGCAGCCAACCAGTTCAGCATCTATCTGCGACCGTTCAACTACTTCGACGAGTGCCCCAGTATGGTGGTTAGTGACGCCGTGCACATACAGCCTGAAGACAATTACCAGAAGATCACCGTAGACACGTTCGGGACGTCCACCACATCAACGTGTGTACCCGCGGCGGGGGCCAGGGTTAGTGAATTCAATGGTACAAGACCTGTCGTC
>Gas234
GTCAGTCTGAAGTGGCCAACTGCCCTTGCTGTGGACCCCCTGGATGACACCCTGCACATCCTTGACCAGAGCATCATCCTCAAACTGACCAAGGACTACAAGCTGGTGACCGTCGCCGGACGTCCACCATACTGCCCTCCTCGCCAGACCAACTTCCTACCCCTCGGTCTGCTCAACGATGATGAACAGGCGTCCAGTGTGGCTGACCATGTGACTCTCGTGTCACCGGAAAGCATCACGTTCGGACCACACGGTGATCTGTACGTCGTGGAGAGTGACAGCCACCACATCAACCGGGTCCGAGTGGTCACCACGGACGGACGAATCCACCACTATGCTGGAGCCAAGTCCAAGTGCGACTGTCAGAAAGTGGCCTGCAAGTGCTTTGATCAGAAGGAGAGACTCGCAGCCCAGGCCTTGTTCAGCACCCCAACATCGGTGACGGTGACTCCAGATGGCATCATGCACATCGCCGACATGGGGAATCTACGTGTCTTCAGCATAGTGTCTGAGCTACCCGTGCCCAACTGGAAGGAGCAGTACGAGGTTGTCTCCCCTGAGACGCAGGAGATCTTCATGTTCAACCGGTACGGCCAGCACCAGTACACGATCAGCATCATGACGAACCAGTACATGTACAACTTCACCTACAACGTCAACTCGTTCTACGGCAAGCTGGTGTCGGTGGTCGACAGCGCCGGAAACAGCATCCGCATCAACCGGCGCTACGACACACAGGCGGAGAACGTGGTGGCCCCGAGCGGCATCACATGCCAGCTGACGATGGACAACATGCGGCGGCTGTACCGCTTCACGGCACCCGACAACACGACGGCCACATTCACGTACATGGCCAGCACGGGCCTGATGGAGTCGAAGCACACGTCGGATGGTAAAACATTCAAGTACCGCTACGACGCCATGGGACGGCTGCTAACCATCAGCCAGCCGACGGGTGAAATCACACGACTCATTACCGACGTCAACACCACAGGTTCCATTGTTCATGTCACTACCGATAGCAGCGATGTGGTTGCCATGGCTACCTATGGGAGCGTGCAATCTGTCATGCAT
>Gas235
TATATGTACTGGACTAACACCCTGAGTATGGCTCGTATCGAGAGTGCGGCTATGGATGGGACAGAGCGCACCACTCTGTTTAATGTTGGACTCGGACATCCGGTCGCTCTTACTATCGACAAGAAGAGCGGCAAGCTGTTCTGGGCAGACACTGACCTCAAACGGATAGAGAGTTCCGACCTCGAGGGAGGTAACCGCGAAGTTCTTCTCGACGGGCTGACGGGAAACCCTCGGGGACTGGCAACGTACGGGAACTTCCTCTACTGGCTCGACCGTGGCAATCAGCTCGTGGAGAGGATCCACAAAAGCAGGGGAGACAAGCGGTCATGGGTGCGGGGTCGCATTCCTGGACTCAGCGATTTGATTTCCGTGGAGAATTCCTTGCAGGAGCCAAATCACCCATGTTCACACCACAATGGAGGCTGTTCGCATCTGTGCCTGGCGAAGGGAAACAGCGAGTTCCGATGCTCGTGTCCGTTGAATCTGGAGCTGAAATCAGACGAGCTGACGTGCGCCGACCCGCCCACGTGTCCCCCAGATCACTTCACGTGCAAGAGCGGAGACATCCGATGTATTCCCCAGGTGTGGCGCTGCGACAAGCTGCCGGAATGCGAAGACAATTCCGATGAAGAAGACTGCCCGCGCTGCTCGCAACAGTCAGAATTCCAGTGCACGAACGGCCAGTGCATCCCGATACAGCTGTTCTGCGACGGAATGCGACAGTGTAACGATGGGAGTGATGAAGAACAGTGCTGTAAAGATGGCGAACACCGGTGTCTGAATCACCAGTGTATCGACAAGTCTTTGCTCTGCAATGGGCAGCACGACTGTACCGACAAGTCGGACGAAGAGAACTGCTCACAGACTGGCGCCAACGTCGGGCAGCCCAACGCTACCCACTACGCAATAGCCATCGTCGTCGGCCTCGTGTTCCTCATCCTCGTCGTGGCGCTGGTGTTCGTGTGTCGGCGCAAAACCAGCCACATACCGCTGGAGGACGTCGACCTGATGGTGATCAAGAAACCGCTGAATCCTCATTCGGACCAGACAACGCCCGGCAACACGCTGTCATCGCGGGGCAAGTCGATGGTGATCGGGCTGTCGATGGGCTCGGGAAGTGGGCCACCACTCTACGACCGCAACCACGTGACCGGTGCGTCGTCCAGCAGCTCCACGGTGACCCACTACCCGAAGGAGACATTAAATCCACCCCCCAGCCCCGTGACTGACCGGTCGGTGTACGCGGAGGACTGCTATTACTCATCCAACAGTCTGTCGACGGTGCGGTCGTGTCGGCAGTACAAAGCACACTTCACGAAGGCGCATAAGATGCGCAAACACATTCCACCGCCCCCGACGAGCCCCTGTAGTACAGACGTTTGTGAGGACAGTGAACCGTACAATGCAGCGGCCAAAAAATACTACTTTAATAACTCAGTGGTGGAACTCGGGTACGACTCCGACCCTTACCCTCCCCCGCCCACCCCGCGGAGTCACTACTTCTCCGACGAAATGAGCTGTCCCCCTTCACCGTCCACAGAACGCAGCTTCTTCAACCCGTACCCACCCCCACCATCACCTGTCGGTACATCAGACTGC
>Gas236
ATGGGGGAACCGCCCGTCCTCACGCCCAAAGCCAAACTGAAAGCTACAAAACCGGTGAAGCCAAAAGCAGCAGAGAAGCCCAAATATCCAAGTGAGAAGAAACCGGCCTCTTTGACGAGTGATGATTCAATGAACGAGGATGACATGGAAGTAGCGAGGATCAATAAAATAGAAGATAAACGAAAGCCGCTTGTAGATACTCGCAAAGCGAAGAGCCTGGATGCCAGCGACAATGTGCCAGGGGAGCACGCGGCTATTCAGGCCGTAGAAAAAATAAAGCTGCAGAGAGCCAGCTCCGTGGGATCGACGCCAAAGGAAGAGTCTGACGCAATTATAGATTCGTTGATAAATATTTATGGGATACCATGCACGGAGGCGATGAAATGTCTCAAGAAGAGGTTACAGGAAGAGTTGAGGAGGGTTACTCGGGACCGCAAGAGGAAACTGGAAGAACTCGAAGAAATTAGAGCCTTACAGATGCAGATTGGATCGCTCAAGTTGGAGGCGGATCTGTACGCAGGAAGACACGGTTTTCGGGGGCGTAACGGAAGACGTTCTCCGGCCTCCATTCAGCTGGAACAGGAACTGCGAAAGAGGAGCGGGGGTTCATCCCCGGCAACGTCCTTGACACCGAGGTCATCTCCCCAGGTCACGCCTAGGAGACAGAGACACAAGAGACAGTCCTCGGATCCAATGATCGCCAAGTTTTCGCCTATTAAAGAAGACAGGGACATTGAAGCTGATTTTCACGCAAGAATCAACGACAGTTCGGAAAATAAACAGAGTTCTAAATACTCAACAGACGACAGTTCGCAGTCTGGCGTTAGTGACACTGAAAGTACCAGATCCGAGCCAATAGAGAATTCGAGATACAAGAAAATTAAGCCGTCTGCTTACGCTCGAATGTTTTACAGCGGAATCACGTCATCGTCTGAACGAATCGGGACGGAGGGCGGACCGGGCCTGGGAGAGGTGCCTTTGGGAGGCAGCAGATCGGAAAGCCAGCTGATCGGAGGATCACGATCAGGATCGCGGACGCCCAACTACTATTCCGACAACGACGAAGGCAAGTCGAAGGAGGAGAAGAAAGCACGACTACAGTACGAGATCGACAAGAGAAAGAGACAGCTCAAGGAGACCGCTAGACTGAAGAGCGAGTTGATGCGGCTGGCGAGAGCACGCCAGGCGATGATCCACAGCTACGACGACATTCCCAGAAGCTACGAGCCGATCTCTTACAGCAGCAAGCGCGTGATCCCCACGGGCATCATCAGACCTCTGGACGACGATCCTGGATACGACCTGTACGGCGGCGGCGGAGGAGTGGGGCTGGGAGGAGCAGACGAGTGCTACATGTACAAGGATTCCCTGGACAGACAGTCCGGCTACAGCACCAACTCCAACTACAGCTCCACGGAGTATCTGGCCCACAGACAGGAGACGTCCTGGCACCAGCGGCCTGACGAGCCCATCTACGTGAACCAGCAGCAGCTGGTGAGAGACTACCTCGACTCCGCATCATTCGCCGACCAGCCCAACATCCCCAAACGCATGGACTCATACCCGTCGGTCGCCACCATGGAGCCGACCTACGTGAACACCAGCAGGGACCCCCGGATTCCGAGCAGCGCCACCCTTCCCGACATGCACTCCAATCGGAAGGACATTGACTTCGTGCCGGGCCGAGAGCTTATCTCGATGAATACGTTCTCAGACACGTCGAGTCCGGCCAGTGACTACACGCCCGCCATGCCGCTCCTGGGGGACGTGCCCACCAAGTCCAGGACCATCCTGCACAACATCGGCAGTGGAGGAAGACCGGTGTCGGCCGAGTTCAATTTCCCAGGAGGGGTAGAA
>Gas237
ATGGCACAAACTCTGACCGGAGGTCACACATCATCTGTTCTATGTGTAGACTTATCGACTACAAACCGGGTTGCATCGGGAGGTGAGAACGGAGAGCTCTGTCTGTGGTCGACCTCGAGAGATCTGCTCCACACATTCGTCCGAGACGAGAAGGACTGCACATCTGTGCTGTTCTCAAAGAAGACCCCGTCGACACTGTATGCATCGTTTGGAGACGAGATCCTCGTGTTCGACACAGACGGAGACATGCAGATCCCCGTGCGTTCGCTGTGCTCCAACCGGGATGAGATCAACCAGATTCAACTGGATGACAAGGAAGAGCTTCTGGCTGCCTGCGATGACTCTGGTGAAATAAAAGTCGTGAATTTAGTCGAGTGGAAGGTCTTGAAGACGCTGCGACACAAACACACAAATATCTGCTCATCCGTGCATTTCCGTCCTAGCCATCCGTGGCATTTGTTTAGCGGAGGCTTAGACTGCAAGCTCATTCACTGGGATTTCGCGAAATTAAAAGCACTAAACCAGCTCAATATGCAGGAGCTGCAGAGTACACCGACAGATGCGTCGGGGTACATGTTCAACCCTCCATTAATTCACCATCTCGACGTCTCGCCGAACGGAAAATTCCTTGCATGTGCCCTGGAGAACGGGCAGATCGAAGTGTTTGACACTTCACACAGGCACATCAGAGAAGTGTTCAGCTTGTTTGCGCACGATCAAGGAGCGTCGCAGGTTCACTTCCTTGACGATTCGTTTCTCGTGTCGGGTGGGAACGATCGACACATTGTTCTGTGGGATCTCAGCAAAGCTGGGGATTACGAACAGCACGAGAGTGATTCGGTAACCAATGGACACAGTTCTCCACTGGAAAGCAGAAATAGTATACTTTCCGAACTGTGTAAAGTATCGTCTATACCTCACTCTCACAAGGTCAACTGGCTGAAGCCCTTCGTTCAGAATGGACAGTCATTTGTTGTAGTAGCTGATCAAACGAATGTCGTAAAACTTTTGCCTTTGAAC
>Gas238
ATGGACGACGACCAATCAGATAACAAAACTGATATTGTTTCATGTCACAGCGGAGACGGAACGCCAGAGGCAGGCGAGACTTTGCGAGACTTGAACTGCTCGCAGACGTCAGGATGCAGGCCGCTGGACAAGGATGACGAGAACAGCGTTGAGAGGCGATCGAGTTCCGGCTCGAGCCGATCGAGCGGCAAAATAAAGACGAACAAACTGAGAAGGAGAGGTGCCCCTTCTTCGCTGGAGGGTTCTCACTGGAAGAGGTTGAAGAACACGCTGCGAGCCGCCAACGGGTTACAAACCATGACGTCAGAGAAAAAACGGATGGACATCCAACGCGAAGATTCGTTCTTGAAGAGATTCTCCACGCGAAATCAAAGGATACACCAGACCCCGCCTCCCGACGACGAGCATGGGGTGAGGCAGCAGACCCAGAGTCGCAAACCAAAGCTTCCGCGCCATTTCGTTGCCCACTACAACGGCCAGTTCATGTTCTACTGGCTGGGGATGACGACTCTCGCTGTGTTGTACAACCTCTGGTCGAGCATAGCACGCGAAGCGTTCAGGGAGATCCAGGAAAGCAGCCCCACTGCCTGGTTCGTGCTGGATGCCTTATGTGACGTCGTGTACATGCTGGATATCTTCGTGCAGTTCAGGACGGGCTACCTAGACCAGGGCTTGATGGTCTACGATTCGAAGAAGCTTGCAAAGCAGTACATGAGTAACAGACACATGTTCTGTATGGATGTACTCTGTTTGCTACCCCTCGATCTTGTGCAGCTGTATATTGGAATACACCCCATGGTTCGTTTCCCGCGATTCATTAAGGTATACAGAACGTTTGGTTTTCTACATATGTTGGAGTCTAAGTCAGCCTATCCCAACTTTATTCGTGTTGCTAACCTCACGCATATGTTGTTCCTTGGTTCACACTGGTTTGCTGCCTTCTATTACCTGATCTCAGAAGCAGAAGATTTCAAAGGGAAATGGTCATACCCTCGACCGGAAGGGGAATATGCAACAGTGACCCGGAAGTATTTGGCGTCCTTGTTTTGGTCGACCTTGACATTGACAACGATCGGGGATCTACCGCCTCCTGATAGCAACTGG
>Gas239
ATGAGTGGTTGGCATCAGAAGTACCTGGAGACTGTCTCTGAAGGTATCAAATACTTGTGGACGAGTGGACACTTCGCTGATGCAAGTATTATTGTTCAGAATAAGCGCTTTCGGTGTCATAGGGCAGTCTTGGCAGCAATGTCCGCTCACTTTGATGCCACCTTCTCATCAGGGATGAGGGACAGCCCGGATGGGACTTTGACCTTATTAAATATAGATGTCTCAACATTTGACAGCGTTCTGAATTTTATATACACCGGTAAAAATGTCGTCTGTGAAGAAAATGCAGAGAGTCTTCTGAGGGCCGCAACAACTCTTCAAGTAAAAGGCCTCATCGATATGTGTGGCGAATTTCTGGTAGAAATTCTTACGCCTGAAAACTGTATAAGAATGTGGCGACTAGGACGGACACATGACTGTGAGGAACTCAAAGACAAAGCCTGGCCGCTAATACTCGATCATTTCCTTGACTTGGCGCGATCAGAAGATTTCAAAGATATGAACGTCGACGAATTAGCAGCCATAATAAAAGATGATGATTTGGTGGTCCCAAACGAGGAGATGGTTTGCGAGGCGGTTTTTAGGTGGGTGGACATTGATCCAGACAACCGGAGTGTACATTTATCTTATATTGTCGAACATCTGCGGCTACCTCTGGTGAGTCCCGAATATCTTCTAAGCATCAGCCACAATAAAGGGTTACTCAAGGAGGATATGGTTTGTCGAGTAATGCTGGAAGAGGCCAAGAGATATCACATGCTGCCTGCCAGAAGGCAAGAATTCACATCAAAACGAGCAGCGTATCGAAATTCCTTTGATCCAGATGAAGTGATTGTGATGTTAACAGGCGGGTCAACACAAACCAAACCCACTGAAGTTCTCTGCTATAGCTTTCGGCAATCCAAATGGTTCTACCTGGCACCTCTTCCGTATGACCCAGGTGTAGAGTTTTCTTCTTGCACCTACGCTAACAATATCTACCTGTCAGGTGGAAGTAGAAAATGGCCCAAGCTCTTTAAGTATAACAACGAGAGCAATGACTGGAGAGAGTGCGAACAAATGGCACAAGGCAGATCACGTCATGGTATGGTTGCAGTAAGAGACTCCGTATATGTTCTCGGTGGATACAACAGAAACCTGCCAGTTGGAAACAAAGTAATGTCTTCAATAGAGAAATACAGCATCAACACTGGCAAGTGGTCCATGGCTGGAGATTTACCCATCCCGGTGGAGATGGTGTCTGCGTCTGTAATTGGTGAAAAGATTTTCACGTTTGGCGGAGCTCAACGTAATAACAGAAACACACCTGCGATCCAGTGTTTTGATACCAGGATTGGCCAGTCATCTCACTTTACAGATCTCCCTTTTGCATGCCGTTTGACCAGAACGGTCGTATGCGATTCGGCTGTTTTTGTTATTACAACAGATGGTGACGTCATTGAATTTTCTGAAGATGGTGGATGTCGTACAATCGGCAAAGTGGAGAATTTTGGACGAGTTCATTTTGGGGCAGTTCAGTACAGAGGGAACATTATCTTAATTGGAGGCAAGAAACGAAACGATAGTGCCTGTGATACAATGCTCTGCTTTGATCCACTGAAAGCTGGAGCTGAAACGCTTCCAGACAGAATGCCATTCCCAAATGTGATTGACGCTTGCGTGAAGTCGGTTATCAACAGTCATCACTTGAGACAAGAGTATCCAAGAGGCAGTAAGAATATAATCAACGGCAATGGAACT
>Gas240
GTGAAGTACAAGGCTGACAACATTGAGTTAGACCTGACAGAGCTGGCCAAGACTGAGCACAGCTTGATCAGTGTGTTTGGTGACGTCATCTTCAACAAGTGCCAAGAGCTGGCGGAATCTCACCCCATCACCTTCACCACCCCGGAATCCTACATCACCCTGCCCACCTGGGAAGTGTCGCCCCGCAGAGGCTCTCTTGCCTTCCAGTTTCAAACCACAGAGCTCAATGGAGTCCTTATGTACAACTCTGGACCAGAGAACCTAAAGGATTTTTTCGGAATTGAAATCCTTGATGGTCATCTCTATCTTGTCCTCGACCTCGGATCAGGTGTCCTGAAGGTCAAGGCCAGCAAGCACCAAGTCAGCGATGGCAACCCGCATGAGGTGTACGTCGACTACCAAGGACAGCAAGGTTACATAACTCTGGATGGCGTGAAAGAGTCGTATTATTCTGACGGGACTAATGATCAGTTGAATTTGTCAGGATTCCTCTTTGTTGGTGGGATAAATGACAAGCTGGGCCAAAGCATGTTGCCCCAGGAGATGTGGTCTGGAATGCTGGGTCATGGTTACGTAGGCTGTTTCCAGGATCTTGTCATCAATGGCAAGAAGGTGGATTTGGTGGTTGCAGCTAATGGCCAGGAGGCTAAAGGAATCGCAGAATACTGTCACAGGATAGAGCCACAGTGTCTCAGTCATCCCTGTATGCATCATGGGATATGTTTAGAAGGATGGAACCGCTTTGTATGTGACTGCCGAGCAACTGGTTACATTGGAGATGTGTGTCAAAAA
>Gas241
GCAGATGGAAATTACGAGGTGACTCTAATGACTAAAGCGACACTTCACTACAACGGTAAGGTCGTTTGGGAGCCGCCAGCTATATACAAAAGTTCGTGTCCCATTGACGTGGAATTTTTCCCCTTTGACATCCAAAACTGCAAATTGAAATTTGGAACGTGGACGTACGACGGCGACCAGGTGGACCTCGTCCATATCTGTGCACAGGGCAACGAACCCAACGTTGTCGTGGAAAGTGGGGTTGATCTCAGAGACTTCTACCCGAGCGTGGAATGGGATATTTTGGAAGTGTCGGCGATTAAGAACACTCGTAAGTACCCGTGTTGCACGGAGCCGTATCCAGACATCACGTTCGAGGTGACGATGCGCAGACGAACTCTGTTCCACACGGTGAACCTGATCATCCCGTGCGTGGCGATCTCTTTCCTGACAGTCCTCGTCTTCTACCTCCCGTCAGACTCCGGCGAGAAGACGACGCTCTGTATATCCATCCTCCTCACTCTCACCGTCTTCTTCCTTCTGTTGGCGGAAATAATCCCTCCCACATCCATAGTGGTCCCACTGATCGGAAAGTATCTTCTGTTTACATTGATTCTCGTGACTCTCTCGATCATCGTGACTGTAATAGTTCTAAATGTCCACTTTCGTTCACCTTCAACACACAGCATGGCGCCCTGGGTGAGAAGAGTGTTCCTAAACATCCTCCCAAAACTGTTGCTGATGCGAAGACCTCACCATGAGTACGACTGCACGTCCAAAGGTATGGTAAAGTCATGTAATGGCCTTGAACTTCAAAATGCTCCTCATGACCCGAGACGCGTTGGAAGGAACAATGTTCTGGAAATAGCGCCTACACACTATCACAGGACTCTGCAGGAGGAGCTGCTAGTGGTGCAGCGTGAACTCTCTCCTACGAAACGCAGCAGATTCTATTCTAAAGAGGTGGAAGATGCTCTGGAAGCTGTCAGTTTTATAGCACAACACATGAAACTTGAAGATCACACATCAGCC
>Gas242
GTTAGTGAAGGCCGGGACAATCTATGGGCGAAGACAAAAGAAGCATTTAAATATGTTCACAAACATCATTTGAATGACGCTGACTGGTTTTTTAAAGCGGATGATGATACATACACCATTGTTGAAAACATGAGATACTTTTTAAGTGACAAGGACCCCAATTCCCCTGTTTACTATGGTCGACGGTTTAAACCGTATGTTTCCCAGGGCTACATGAGTGGGGGTGCTGGCTATGTGTTAAGCCGGGAAGCTCTTGTCCGCTTCATCACGAAGGCCGCTTCGAACAGTGACAAGTGTCGGGCTGACAGCGGGGGAGCGGAAGATCTTGAAATGGGGAAGTGTTTGCAGAACATCGGCGTCAAGGCTGGAGACTCGCGGGACGAACTCGGCAGGGAGCGCTTTCATCCATTCATTCCTGAACACCACCTCATACCGGGAATACTACCATCGGACATGTGGTACTTCAACTACAACTTCTACCCAGCCAAGCAG
>Gas243
ATGAGCTCCATAGTAGAGGATCCCGGCATACCTCTCGTAGGTGTCAACAAGCGCTATAAGATGTATCGCGACTACACGAGCTTTGAGCGCCAGGAGCTGAAATCCAAACGCTTCGCCACCGTAGGCAGTAGACTGGCGAAGCGAAAGGAACTGTTTCGAAAACGGAAACAAGTATGTGACATCGCTTTAGGGCTAGCCATTGCAGGCATCGTGTTCATGGTCATAGAGACTGAACTGGACTTCGCCGGCTACATCACGCGATCGTCGTTGGCGTCCTACCTGCTGAAGATGTGCATTACGGCCAGCACGGTGGCGTTGCTCATATTCCTGGCCATGTACCACCGCGTGGACATCCAGCTGTTCACCGTCAACAACAGCGTGGACGACTGGAGGCTGGCCATGAACTGCAGGCGGGTCTTTGGGATGACGCTGGAGTTTATAATATGCGTCATTCACCCCATACCCGGGAAGTTTTACATGACGTGGACGACCATGAATTCGGATTCCAAGAACGACAGCAAGACCGTGTCGGTTCCAGTGGACGTTATGCTGTCCCTGCCCATGGTTCTGCGCCTTTACATCGTCAGTAGGACGATACTTCTCCACAGCAGACTCTACCAAGATGCGTCCTCCCAGAGCATTGGTGCCTTAAACAGAATCCACTTCAACTTCAGGTTTATATTCAAATCTCTCATGGCTCTGTATCCGGACTATTTGCTAGCAATAATCATGGTGTCTATGTTAACCATAGCCAGCTGGTCTCTCCATCTATGCGAGATGTATGGGGACGCTGTGCACGCCAACTTTCTCAACTCGATGTGGATGATAGCAATCACGTTCCTTACAATCGGGTACGGAGACATAGTCCCGACGTCCTACTGCGGGCGCGGCATCTCGGTCGTTACTGGTATCATGGGCGCCGGCTGCACGGCTTTGGTGGTGGCCGTTTTGGCGCGAAAGTTAGAGTTGTCGCGGTCGGAGAAGTACGTGCACGACTTCGTCCTTGACATTGACTTGGACAAGCGTTTGAAGAACGAAGCTGCCAATGTGGTCAAGTACGGATGGTTCGTGTATAAATTCAACAACACGACTAAAACCAATCCGACAAAAGGTGCTCAACTGTTGAGGCACCAAAGAAAGCTACTCCAGGCCATATACAACATCCGGGAAATTAAGTGTTCTCAGCGCCGTCTGATGGACCAATCTGTGACGTTGGTAGAGGTCAATAAAACTCAGTCAGACATGTCCGATGGGATTGACCAAGTGAAACTCAGGCAGGTCGCGCTGGAGGAGAAAGTAAACTGTATAGAAGGGAAAGTCTCGTTAATTTACGACCACGTTCTTTCCATAAGTTCGCGACTTCCACACAAAATAGAT
>Gas244
TCATTACACCCAGTGATCATTGGTTCCATTGCTGGAGTCGCATCTCTGTTTCTGGTGCTGGTCCTAGCCGCCGGCTGGTTCATCTGCCGGAAGAAGAAACGCGTGTTATTTGACGACGCTGATCCCATCGCGTTCACAGACGACTCCAAGATGGACCGCGTTATCCCGATCAGCCAAAGCACACCCGAACTGGGGGTCGAACCCGAGGAAGTCAACACAGAGAGCAGTCCCGTCAGACGCGGACTATTCCAACTGAGCTCGAGGCAGTGGACTCTTCCTAGTGTGCCCCAACGTCATCAGACATTTCAGCGGATGCTGTCACACAGACTCGATCTCTCCAACATAGAGTTTTCCATCAAGAGTTTCAAGCACAAAGAGCAGCCCGAGCTGGGTTCCATAAAACCGGAGCTGTACAAACAGGCGTCCGTGGACAGCCTGCGGTCGGAACACGTCCCCTGTGGTAAGCTGTTCTTCAGCCTCAAGTACGTCCAGGAAGAGGGCTCGCTGCACGTCTTCATCATCCGGGCGGAGGATCTTCCGGCGAAAGATTTCTCCGGTACGTCAGATCCCTACGTCAAGGTGTACCTACTTCCGGACCGCAAGACGAAACACCAGACGAAGGTACATAGGAAGACCCTGAACCCGGACTTCAACGAATTGTTTGTGTTCACTGTCCAGTACGAGCACCTGGCTAGCAGGACCCTCCAGTTTAGTCTGTACGACTTCGACCGGTTCTCCAGACACGATCTTATTGGGGCGGTGATGGTGAAGGACATTCTAGGGGAGGGCAGTCTCATGAAGGAGACGTACTTTGTTAGAGAGATCTACGTTATACAGCAG
>Gas245
TTTGAGCACATTGAGTGGGACTACACCCTGGAGACCGACAAGGTGCCGTCGCTGGTGCAGTACGGGTCGTATTCTGATGCGCCCGTCAGACAACAGCCGTATCCGTACATCCGCGCACAGAGGATGAAACTAGCCGGGGCAAGTAACAAGAAGATCATCTGTCACAAACTGAAAGAACAACACGCCCCTACGCCCATCCTTCAGTCAGAGTTCCGGGCACCACAGCTTTCACACAGTGCGAAGACGCTGAGCGAGCGTTACCTGAGCAGTGCCAGATCGATCCAAACCCATCGTGGCGGGTCGTGTCTCAGTTTGCCGATGTCTCCTGCTGGATATTCACCATCAAGAAAACATCGAGATCTGAGTGTTCGACAGGTTTCGTCGGCCCCAAGCACTGTGTTCCGCAAAGCACCACCCTCGCCACCAGGTACGTCAAAGTCGAGACCACCGACCGCGAAGTCTCAGAAAACACAAGTGAGCGTGAAGATAGCGGACCAGGAGATGGACGAGGAGGATGAGATGCCTAAAGAACCACCCGTTGTCCACCGTCGGGTGTCGTGGGCGTTCGAGAAACCGCTCATTCCCGTCTCCAAGGACGTGTCACTGTCGGAAATGAAGGCACTACTGCGGTCTCAGATCCGAATGAAAACCGAAAGTATTATTCCACCCAACTTCATCTACCTAACCGTGAATGCAATACAGAATTCCATGAAGCCCTCAGAAACTAGTTCCAACACTAACGACAATATGCATGACTATAATCTGAAAGCACCGCACCCCAAGGGTGAGCAGGTTCGGCCATCATCCTCTCCCAGTAGAATAGATCCCAGGACAAAGGTCCCTGTGGAGGAATTGCATCTGGAACAGTTTCTAACAGAGAATGGAGAAACCGTGTCGGAGTTTTCTGATCTTCGCTCCGTCAAGTCACTGCGTATAAAAGAACAACCCAAGACTCTGGTGTTACCAGACAAAGAAGTCTATCAAACGAAGTACATCTCTACTCCTGTTAAACCTGCTGCACATAGAAGTCTTCATCCGAAACGCATCAAGTCTACATTACCCCGAGGCCGTGTTATACGACCCATCTCGGCAGCAGTGATGCAGAAGACGGACAAGCCATCTTTGTTCCCGCCGAATGCGAAAAATACTCGTCCATTCACAGCACCAGCGAAAACACGTCCTGGCACCGTGGAGTCCCTACCACCCAACATTGCATCATATCTTCCAGGCGGATATGTTCCAAGGCCCAAGACGGTGGATTTGTTGTCGTCAGCTCAAATCCACAGCCCGGTTCCGATGTTGATGTACTCGCAGGAGGTCAAGGATAAAATCAAGGAGTTGAAAGAAAGGCAGCAAAATCGTGAGCAGCTCATCCCACGTGGGTCGGGCATCCCCATACTAGGTAAGGTCAGTCCGTTTAATGACCCCATGCGGAGTCACATCAAGTTTGAACTGCGCACACATAAACAAGAGCAGGAGTACATTGCCAACATCGAGAGATCCCACCAGGAGCAGCGGCAGAGAGAGGAGGAAATTACAGAGAAGAAGAAAAGAGCGGCCTGGCTGGCCACGACAAAAATGTCTAGT
>Gas246
ATGAAACCAAAAGCAGCCAGTTTTAGACTGAATGTAGATATGGAGAAGAGAGGTAGTGAGACAAGTACAGATCAGCTGCATGCAAGTTATCTGCTTTACAAGCAGAACTACAGTTTAGATCTTCTGAAAAGTCTAAATGTTTTCCGCAGTGAAGCATCATTTACAGATGCAATTTTGTGTGTTGGACATGAAGAATTCCCTTGTCACCGAAATGTTCTTGCTGTGAGCAGTCCTTATTTCATGGCCATGTTTACTAGTGATCTCAAAGAAAGTCGCAATGCTAGAATATGTTTCAGTGAGGTATCACCTTGGACTTTGAAACGAATAATTGACTTTGCTTACAGTGGTCGGCTTGAAATTACACCCGAAAATGCTCAAGAAATGTTGGCTGCTGGTAATTTATTTCAGTATCCAGACATTGTCAGTGCCTGTTGTGAATTTCTAGAACAGCAGTTGCATCCGTCTAATTGCTTAGGGATTGAAAACTTTGCTCAGATGCATAGTTGTGATTCTTTGCAACAAAAAGCCATTAAATTCACTGAAGAAAATTTCAGCATTGTGGTAGAATGTGATGAATTTGTAGATCAGCCACTAGAACGGATAATTCAGTATATATCTAGTGACTTCATCGATGTTCGCACCGAAGAAACAGTATATGATGCTGTCATGCGATGGATCAAATTTGATCCTGATGAAAGGGACAAGCATCTTCCTGTTTTGTTGCAGAATATACGCTTACCTGTTTTAGATATATCTAGTTTGCATGCCATGGCAAAAGATCCTTGTATAAGGGGAAGTAAACAGTGTTTAGAGATGATCCAGGAAGCTCAGCTCCAGCATGAATCCATTTCCAACCAACATGGACAAAGACGTTGCAGTATGCAGAGTGTTCAGTTTAATCCACGGCCCTCCACAGTTGCCAAGGAGGTAATGGTGGTTGTCTGTGGCATCAATAGCTATATCACAAAAACTATAGAAATGTATGATCCACAAAAAGAAAAATGGTCTTGGCTACCTGATTTTCCACAACTAATTTCATGGTTTAGCGTAGCTACAGTTGCTAATTCCATATTTGTGACAGGTGGCATTTGTGATGGTCACATTGTTTCTGAAGTTTGGAAGTTTGATGTGGTCAAGCGAAAATGGACAAAGATGCCTTCTATGCCAACTGCTCGGGCAAAGCATGCATCTGTTGAACTTAATGATTGTCTGTATGTGCTTGGTGGCATGGCAGATGGAAATTTAAAATACGTGGAAGACATAGAGTGTTATAACCCAGTCACCAACTCATGGACAAAAATGGGACACACCTACTTTCCAAGGAAGCAATCTCAGGTTGTAACATTTGGCAATACCCTCGTTGAAATGGGAGGCTTACTGGAAGATGATGTCAAAGTTAAAACCATTGTCAGTTACCTGTGTGCAGACAATGGGGTAGTGAAACCAGCCGGAGAGGAGCTTGTACTGCCAGACATGATCCAGTTCTGCCAGGTGATCGTGATAAACAGCGATATCTACATCATGTGGGAAGACACCAAAAAGGTGATTGCTTTGAATACGGAGAAACAAACATTCCGTCATGTTCCAGATATGCATTATGCTCACTTGCATTGTGGTGCTACAGTTCTTCATGGTAAGATTTACGTTTCTGGAGGACTCATCGACTCCAAACCGTCAACCATCGTAGAGTGTTACGATCCACAAACCAACTCTTGGACTATTGCAAAACCCATGCAGGAGCCGAGAGCCTATCATGGGTTCGTGACCATTCAGATGTGT
>Gas247
GTGTTGTACCGAGAAGCGTCAAAGCCGGAAAGCTCCAACATGCGAGACGAAGTGAACACGACGATTAACATGTACACCAAGTGTCTTCTCAAACCAGGGCGGCTCTACACGTTCTCTGTGTCGGCACAGAATTCACGGGGATATGGTCTGTCCAAAGTGTTAAACATCTGGACTGAGCATGGCACCCCCGTATCTCCACAACCCCCAATCTATATCAATTCAACTTACACAACAATAACTATTAGCATTCAACCAGTTATCCTAACAACGGGCCCACTGACAGCCTACATGCTTCAAGTAGAAAAGGTAATAATAAAAAGTTCCAGAAGGAAGAAGGAGATAACCATTCCTGGATACGTGACGGCGCAGCTGTCAAAAAGCAATGTTACCAGAGAAACCGTATTTGTAGTTGGGGACGGAAACGTGTACGGCGGTGTCATGAATCCACCTCTGGAAAATGCGAGCTACTATAACATTTACTACGTCGTGAACAGTACCTTGAATGACGTAACAAAACTCTCATACGCCAAAACGCTCGCCGCCATTCTTACTGTTCCCGGTCCGATTGCCCCGACTGTGAAACCACCCATAGAAAGTACGACCATCGTTGTACCAGTCGCGGCGGATAACACAAATCTGATTATTGGCATCGTGCTGGCCATTTGTATATTGCTGATAATAATACTGCTACTTATTCTTCTGTACTGGTGGTACAGACGCCGTCGACGAAAGTACTACTATCGTCCAAACACAATCAAGAACAACTTCGACCTGACGCCATCGAAGGACGATTATGATCCTGAGAAGTACTGGAATAAAATTTACTCACTGCGGGAGAGCAGGTTCATTGTCGCGGGCAGACAGTATCTTCCAGACGACACTACCGGCACGGCGGACTCCCCGGGATTGCAGGGGGACAATCCGCCGATCTCGTTCGTCTCCGAGTTCAAGAAAATCCCCCACAAGACGAAATCTTCGTGCCAAGAGGCCAAGAAGAGATACAACGAGCCGCTCAACCGGTTCTCGTACCTGCTTCCCTACGACAAGAACCGGGTGGTCTTGACGCCCGACAGAACGTCCGATCGGGACTACATCAACGCCAGTCACGTGCAGGGCTACGATCACTACCCTTACATCGCGGCCACAAGCCCCTTTGACGGGGATACGGTGCTGGATTTCTGGAGGATGATACACCAATACGACATCAGGACCATCGTGATGATCACAAATGTTGTGGAGGACAACATTGTCAAGTGTACACAGTACTGGCCAGATGGTGGCATGGTAACCTGGGGGGATTTCCTGCTCGAGTTGGTCGACATGGATCAGTACGCAGATTATGTCATACGGACAATCACTGTGACGAGCGTTGATACCAGCAAGACTGTTGCAACCACGCTGTTCGAATATACCTCGTGGCCTGACCATGGCGTGCCCGATGACCCCATCCCTCTGCTGGAGATGAGGTACAAAGCGTGGCAACACCACGGAGAAAACAACGCCGGCCCTATGGTCGTCCACTGTGGGACTGGTGTGGGCAGGACGGGCACCTACATAGCGATAGACTCTCTCATCCAGCAGTATTCTAAAGAAGGGAGGATCAGCGTGTTTGGCTTTGTCCGCAGACTGCGCACACAGCGGCCCTTCATGGTGAGGACGCCGAAACAGTATGTGTTTATATACGAAGCGCTCTTTGAAGAGTTCCAGGCAGGGGACACGACCGTCGGGAACGACCTGAAGGAGAGGTACCACGACCTGACGACGAAGAACTACAAGACTGGTCACTCCTTCCTGAAGGACCAGTTCCGACTGTTGGAGTCCTTCACGCGGCCGCTGCACCCGCCCACGCTCTGCCGCACAGCGCTGCTGTCCGTCAACTACAACAAAAACCGGTACCCGGACGTCATCCCCAACGACGACTACCGCCCGATGCTGGTGACCCCTGGCGGACTGGGCAGGACCGACTACATCAACGCCACGTTCGTGGACAGCTACCGAAAGAAGGACGCCTTCATTCTGACGCAGACGCCGTTGCACACGACCGTCATCGACTTCTGGAAGCTGGTCTGGGACTACAACGTCAACACGATCGTCATGGTGGAGAACTACCTGCACACGGACGACACGTGCGCCGAGTACTGGCCCGACGTGAACGTGAAGAATTTCGAGCCCTTCTTCATCGAGCTGACGGCCACGTGCCAGCAGGACAACGTGACGATCAGGAGCTTCAAGATGTTTTCCTCGCACAGGAGCCACGAGCCGGCGCGCTTCATTCGCCAGTTCCAGTTCAACGCCTGGGCCGAGCCGGACCTCGTGCCCGTGTCCAAGACGATGCTGCTCGACCTGGTCGACCTGGTGAACGACTGGCAGGTGGTGTCCAACCAGAACGAGAACCCGGTCGTCGTGCACTGCAAGGACGGGGCCACGCACAGCGGTCTGTTCTGCGCGCTGTCCGTCGTCTGCGAGAAGATGGCCGTCGACGGGGAGGTAGATCTGTACCACACCGTGAAGCACGTCAAGAGGAGACGACCCCAGGTCGTCGCTCACTCA
>Gas248
ATGTATCTGCGTGCAAAATCCGGACTGTCATCTTTAGAAGCCTTTTCCACGTGGCTCTGTGTCAGAAATGGCTTGTCCGCGTGTGCCAGACCCAGAAACATAAAAAAATATGTTCCGCGTCGCAGTTTTTCCCTACGAAGTTTTCGTGGCCCAGATGCTGTTGAATATCCAAGACTTACACCACAATTAGTTACCACAATCTTGAGGCATCAAGATAATAGTGTGGACGAAAAGTATGGTGCGGTTAAAGGTTTTGAAACCAATCAGTTGCCCTCCAACAACCCCATTGAAGACAGGAGAGCAGAGGCCAAGCTTGTCCATAACATAAAGGAATCGAGTCACTTGGAACGATTCTTGTTTGGTGTTTTTGACGGACATGCAGGATGTGCCTGTGCACAAGCTGTGAGCGAGAGATTATTTAATTACATTGGGGTGTCACTGTCAACACCAGACATTTTGCAAAAAATTCGTGATGGACAGCTTGACTTGCAAAATAACCTGGTCAGCTTCTACAGGCGAGATGGATTTGATTATGTAAACAGCGAACTGAAAGACAAGTTTCAGAAAAGCTTGGGAAATTTTGCCAGTGAAACTTTGGCCGTTTACAATGAAGATGACACAGTGGCAGAAAATATTATTAATGCTTTTGTCAGACTTGATGAAGACATAAGTATGGAGGCTTTGCCTCATTCACAGTTAGACTTTGAAAGTCTCCAATGTGCCTTTTCTGGTGCTGTAGCTTGTGTGGTGTTTTTGGATGGAATAGACTTGTATGTCGCAAATGTGGGTGACTCTAAAGCTGTCCTTGGTGTTAATTCGCAAGAGGATCAATGGGAAGCTGTGGAAATGTCCCACGATCATAATGCAGAAAATGACACGGAAGTGCAACGCCTTTACAAGAACCATCCAAATGAATCTGCAAATATTATCAAGAATGGCCGTCTGTTTGGAGACCTTGCTCCCCTTAGAGCTTTTGGAGATGTTCGATACAAATGGCCAGCTAAAGACCTCAAGCATATTGTCAACACTGTGCGACATCCCCACTCATTTATCAGTATGTATGGCAACAGACTTATTCCTAGGAACTATCAAACGCCACCTTACCTCTCAGCTGAGCCTGAAATAATTCATCGCAAACTCACTCCAAAAGACAAATTTCTCATTATTGCTTCTGATGGTTTGTGGGACAATCTCACTCCGGAGAAAGTTGTAAAGCTCGTTGCAGGTCATCTTGATGGTCAGCAGGTGTTGGTCAACTTTCAGCTGCCCAGGGAGGATGTCACACTGAAGGAAGTGAATGAGTTACTAATTCGTCGGAAAACGAGCCTTGCCCAGAAAATCGTTGACACTAATGTTGCTACTCATTTGATCCGGAATGCGGTTGGCCCAGAACACGGTCAACTGTCGGCTCAGCTTACCTTGCCAGACAGCATCGTTAGGTTTTACAGAGATGATATTACTGTCACCGTGGTTTACTTTGATACAGATTATATCATAGAAAAACTTAAATTACAG
>Gas249
GATGTAATGCGTCTTCTGCGTCGCTCATTTGACGAGGCTCACAAGACAATACTGGCGAAAGAGGGAGGACTGACGACAATGTGCGCATGTTTAGTCTGCCCTGTCTCAAACTCGGACCAGTATGCCGTGTGCTGTGTCAACGTTGGCGACAGTTATGCCTTCGTCTTTAGTCACAACAATGGCATAAGGGAGGTAACCATCGGGTCTCATGACGTCAAATGTGAACGAGATATCCGAGATGCAGGTGGAGCTCTGGGCCCTGTGGACGGAAAAAATCCGGAATTGCATAATCTGACATGTTCGTTGACATTCAGTAATGTTGGAGATGTTGTTTTTCTAACCACGGACGGAGTTTCCGATAATTTTGATCCCGTGGTTACGAAAATTGCCTTGCCTAAGAGACCAAGTGAGGCGAATTTGAACGAAGCAGAAACAGACCCTTACGTTTTGATGCACTCAAAGCCAGAGATGTCTCCGCGTGAAAGACATATTTATTCGATGAAGGAGATGGAGAGGGTGGTTCATGAGTACGAACTGGTGATGGAAGAGGAGATATCGGCCCAGGAATTGTGTGGTTCGATGGTGCAGCATATTCTCACGTTGACCGATTCGAAACGAAAAATACTAGAAAACCCGGCATTGTACACACGGCGAAAACTGACATCCACAGAACGGCAGCGAAGGGATTCGGAAATTGTCGAAAAGATGTCGAAAGCTCCTGGGAAACTCGACCACGCCTCTATCGTCGCGGTAGAGGTTGGTGCTTTTCTCCCGAAGGAGGAAAACGAAGAGGTGGTTTCGACGATGATGGACAACCGGTCTACCTCAAATGCTAACACAATCAGCTTGAATACGTTGACCCTGCCCAGCAGTCCAAAATCACCACAATCACCCACGTCGCCGAGTTCGAGGAAATCGAGCGCACGTCGATTCTTCTCCAGACTCAAGAATCTCCCGTCACCCACTTCTCCAACTCCGAGTCGAACGTCTCCGGTTCCGTTTTCGGTGTCGCCGAGAAAAGAGGCGAAGCGGCAGGTGTTGAGAACGACGTCCAACCCCGGCACGCCACAGTCTCCAACAATTCCAGAGTCCCCATTCGAGAGTCCG
>Gas250
ATGGGAGATTTGGCGGGAAACTGTTCGGGTATCGTCTGTGTGAAACACATGACGGAGATAATAATCTTTGAGAGTGACAATGGCAGCGAGACGACGAAATGGGGGGATACGGGTAACGATACGAGGAACAATACGGCGGACGTCCCCTTCCTGGAAATCCCTCTCGTCCTGTCCATGGAGTCGCAGATCGGCCTGATCGTCCTCTACTCCACCACCACCCTCCTGTCGATCGTCGGCAACGTCCTGGTGGTGCTGGTCTTCATGAGGGGCAGGCGGTGCCGCACGGACATCCGGCCCTACCTCGTGAACCTGGCCATGGCCGATCTCGTCATGTCGCTCTTCTGCATGCCGTTCACGTTCACGTCGGTGATGCTGAAGACGTGGGTGTTCTCCAAACCCATGTGTCCGGTCGTCCTCTTCATGCAGCATCTCTCCGTCTCCTCCAGCGTCTTCACCAACATGGCCATCGGCATCGACCGCTTCCTCGTCGTCATGTTCCCGCTCAGGTCCAGGCTGACTACGTCCAGGGCCAAGTACGTCATCATGTCCATCTGGATCTCCGCCGTTGGTCTGTCTTCCGTCCAGCTGGTGGTCGGCAGGGCCACGGACCAGTACATGGACGGATACCATGTGGTCACCTGCGACGAGATCTGGACGAACCAGCAGTCGAGGAGGATCTTTACGACTTTTGTTCTATTTATTACCTATATTATTCCACTGTGCATATTGTCTGTGACCTATTCTATTGTGTCTATTCTTTTGTGGAAAAGAACCGCCCCTGGAAATGCCGACCAGGCCAGAGATATGCAGCAGCTCAAAGCCAAACGCAAG
>Gas251
ATGAGTCAAACTTTAATAGCGCGGCAACAGTCGGTTCTTTTGACTGTTCTGTGTCTTACATTCCACTCGATCCGCTGCGAGGATTCCTACACCAACAAGGATGGTAGCATTTATACGCCGAAGACCACATTTAAGAACATCATAGAGTCTGTTGACAAATCAAATTATGTCGTGTACGAAGAATCAAACCTTGATCATGATGACATCCCTATACTGTTGTGGTGGACTCCGAACCTGTATCCTTACATAGCAGTCGATAAGAAGTGGATCGTGATACAGTGTGGTGAGGCCGTGTGCTACAGCACAAAACGAAGGGAATTACTACACCACGAACAGACTCGAGGCATTCTGTTTTACGCAACGGACATTTCTGTAGCAGACCTACCCCTCAGGAGGACGGAGAAGCACGAGTGGGCAGTATTCCACGAAGAATCTCCCTTCAACCTGTATATGTTGTCGCACAGCCCGTTTATGTCGTTGTTCAACCACACGGCGACGTTCAGGAGGGAGTCCGACTTCCCACTTACAACACAGAACATCTACACTGCAGAGTTTCTGACGGAAAAGCTTCCCATCCCATTGGCCACAAAGAACGAAGCAAAGACTAAAACTGGCCTCGCCCCTATTCTGTATGTTCAGTCGCACTGTGATGTACCTTCAGACAGAGACCGTTACATCAAGGAACTGATGAAGTATATCAAAATTGATTCATATGGAGTCTGTTTGCATAATAAAGATCTGCCCGAGCACCTACAAGAACCTGCGGAAAACTTCGAAAAAGATGAATTCTTAGAACTCATCTCTATCTACAAATTCCATTTAGCGTTTGAAAACGCCATTTGCAAGGACTACATGACAGAAAAGCTTATGCGCCCGCTTCATATTGGAGTTGTGCCCATCTATAAAGGTTCACCAAATGCCAAAGACTGGATGCCCAACAACCACAGCATAATATTAGTAGATGATTTCGAGACTCCCAAACAACTTGCAGAGTTTATTGACTATTTAGATAAAAATGATGAGGAATATAAAAAGTATATTTCTTTCAAACAGACAGGCATAACCAACGAATTTCTGTTGAACCACTTGTCGCAGAGAAATTGGGAGGTCAACGAGCAAGACTCGATGGATTATTTCAAAGGATTTGAATGTCACGTGTGTAAGAAGCTCAACGAAAGGATGGAGGCGGAACGGGCACATTCGAACAACCCATCAGTTCCTTTGGTGCCTCCAAGGATGGCCAACAACTCCCACTTAGGTTGTCCTCAACCGTACCCGTCTTTGGGAGATGTAACTGATATTCTCAAAAATGAT
>Gas252
GATTATCAGAAGTGGACCCTGGATGGCCGTCCAAAGAAGCATGAGCAGCCAGCATGGATGCCACCACAGGACGAATTTCGGGGAATCAGCACGTTCACAAATGACTACAAAAGGTACTTCTGCCAGCCTCCCAGACAGAGCATGAAGCCGAAAGAAGCCGTCAAGGTATCGGACAGTCCGTTCGACTCGGCCACGGGTTATCGAGATGCGTACATTAAACACCCGCTTCAGGCCAAGTTCAGCAAACCACAGGAGGTGTACCGGCCTTCGGGAATCCCACTGGACGGGATGACCACCTTCAAGAAGGACTACCAGGGTTGTCCGGGCAACAAGGCCGACACCTGCAAGCCATCCACTGAGGCGTACCGGTCCGACGCCCCGCTCGAGGATCTGACAACGTTCAGGAATGACTATCGCAAGTGGCCCATGGAGCGGCCGTACGCGCGGGCCGCGGACGAGTACAAGAAGCCTGAGGGAGACATGGATATGAAGACTACGCACAACATCGCATACAAGCAGTACCCGCTACAGCCCCACGTGGCCCGCCGGCCCGCCTCCGCCACCCAGAGGCTGCCCGGCGCCTTCGACGGAGTCACCAACTACTCAACGGATTACCAGCCGTGGGACCTGGGCGGACGCCCTCGGCCCATGATGAAGCCCGAGTACAGTCCGAACCTGGCTCCATTCGAGGGCATGTCCACACAGAAGGCGCACTACATCGCCCACCCCAGGTGCCAGAGTCTCAAGAGCTTTAAACCAGACAGCAACGCAATTCGCAGCGACGCCCCCTTCGATGACGGCACGATGTACAGGATGGAGTACACGCCCAAATACATCGGGCCCTGTCCCGCGGCGATCCTCAATACCCAGGCTTCAGGGTACTCTTACATTGAAACAGATCCCCGAGGCCACAAAGTCTACCGGCCGGTTTACGAAACTGTCGCACCGATAAACAAGCTACCTACAGTCCAAAGGCAAGCCATGGTGGCA
>Gas253
GGCCCAAACCACTCTGTATCAACAGCTTGCACTACAGGTGTACATGCCATTGGTGATGCCTTCAGGTTCATCCAGCGAGGTGATGCAGACGTGATGGTTGCAGGAGGCACCGAGGCATGTATTGGACCCCTGGCAGTGTCTGGCTTTGCCAGAATGAGAGCTCTGAGCACAAACTTCAACAAGACCCCAGAGAAGGCTTCAAGACCCTTTGACAAGGACCGTGACGGTTTCGTCATGTCTGAAGGGGCTGGGATTGTTGTCCTGGAAGAGCTGGAACATGCTAAAGCTCGAAGTGCACAGATCTATGCAGAAATTCTCGGCTACGGACTCTCGGGGGATGCCCAGCACATCACGGCTCCCGATGAAAACGGCAATGGTGCCCGGCTCTGTATGCAGGCCACAATCAGAGATGCTGGGATTGACTGTAGTGATGTTGGATACATCAATGCTCATGCGACTTCCACTCCTCTTGGTGACAGAGCTGAGAGTCGAGCCATTGTCAATGTTTTCGGTGAATTTTCTAAGAGTTTGTATGTGTCATCAACTAAAGGGGCTGTGGGACATTTGCTTGGTGCTGCTGGCAGTGTGGAGACGATATTCTGCATCTTGGCTTGTCAACACGGACAGATTCCACCGACGGTGAATCTGGATGACTCTGACACAGGCTGTGATCTCAACTATGTTCTTAAGAGAAGTGTTTCATGGGACAGGAACTCTGAAAGAAGAATAGCCATTTCGAACTCTTTTGGGTTTGGAGGGACAAATGCAAGTTTATGTGTTGGTGAATATGTTGAC
>Gas254
TTTATTGCCGTCACCCAGCCAATAAAGTATTCAAAGCATAAAAATTCTAAGCGTGTGTTCGTCATGATAGCAATGACGTGGGCCATATCTATCGCCATCGCAGCGCCCATCGCGCTGGGTGTGAACTACTCGGACAAACGCGTCCCGGGAATCTGTTCGTTTTTCAATTCAGACTTCCTTATATACTCATCCATGGGTTCGTTTTACATCCCTTCGTTAATAATGATATTCCTGTATTGGAGGATATACCGTGTTCTCAGGATTCGGGCTGCCAAAGCCAGTAAGGCTAAAAAAATGAAGACTGTTGATAGGAAGGCGCTCCAGAGTGTCATAGAGAACACTCAGGCCACAGCGGCTCCTCGGGAGCCCACTGTTACCACTGGGTTAGCGAGGATGGACAACGGGAAGGCGTCCTATAACACTAACATATCGCATAAACTGGTGCCGCCTTTAGTCGACGACACGTCAGTGACAAATATACCGTCCGCTTCCAGTTCCCACGAGAACGAAGAGGACACGCCGCCGAACGGTGGGAGCGACCCCAAGAGTCAGCCGTCAGACGAGGGTCCTCTCCACACCGACACCGGGAACGAAATTATAGTCAATCCCATCGCGGAGGCCGTCGAGAGACAGGAAGCCGACGGTAAGAACGCAACTTCCGGTCCGTCATTGGCGGGAGCGGAAGCCGAGACACCATTTAACTCTCCTGGTGCTTCTAAAGAAACGAATTCTCTTAAAATAAAATCTGCGTTGTGCAAAAAGAGTGTGGGTTCTAAAAACAAGGACGACAAGAAGGGTGTCACTAAGTTTAATTTCCACATGAGGACGAGTAGGAAAAGAAAGGAACGCTCCTCGAGTAGAAAGGAAAGAAAAGCCACCAAGACTCTAGCAATTGTCTTA
>Gas255
ATGGCGGCGGTTAATGGAGTTAATGGCACCAACAGTAAGGATTTGTGGCAATGGAAAGTTGGTTTAATCACGAAGGATAAAAAATATTTGACAGCTGAAACATTTGGCCATAAAATCAATGCTGCGGGGACGACCTTGAAGAAGAAGCAAACATGGACATTGGAACAGGATTTGGTGGAAGATGTTATTTATATTAAAAGTCACCTAAACTGTTACATGTCGGCAGACAAATACGGAAACCTCACGTGCGATAGAACCGCAGATGAACTTGACGGGTCGGAAAAATTCGTCGTGGAATACTCTAAAGACGAGACTGGCAAATGGGGATTTCGAAATCAGTTGCATGGAAATTATCTCGGATTAGCCCAGGATGACAATGTGAAGTGTTTCGAAAAGACAATGGGCCCGAAACAAATGTGGGACGTACAGCTTTCCATCCACCCGCAGGTGAACCTTCGCAACGTCAACCGCAAGCGCTACGCCCATCTCTGCGACGATGAGATACAGGTAACGGAAATAATCCCCTGGGGTCAGGACGCCCTCATCATACTGCACTTCCACGAGGGCAAGTATTCGTTCAAAACGTGTGACAATCGCTTCCTCCACAGGAACGGTACCTTGGTGAGTGAGATGGATGAGGACACGAAGTTCTCTCTCGAGGTGAGGTCCGGTTCCACCAGCGGCATGTGTTTCAAGGACCGCATGGGCCATTACCTGACCGCGGTCGGGGCGACCGCCACCATGAAGGGGAGGAACAAGACTGTAACGAAGGACGAACTGTTCACCCTGGCGGACAGCCACCCCCAAGTCGTCATCACGGCACACACGGGCAAGAAGGTCTCCATCAGACAA
>Gas256
ATGGTTGAACTTCCTCTGATGTGCAAGGACAACTCGTCGCAGTCTGCGAGCACGACCTCCACCACCACGAGCAGCCCCTCCCCCAACTCCCCGGTGAACAGTGTGCCGGGGCTGCCCGATGCCTTCCAGTTCTCCCACCCACATGCCAATCATCATCACCTGCATCGCATCCACTACATCTCCGCACCGCAGCGGCACCACCACAAGCCGGCCTCATCCCCACCCAGCGAGAAGAGTAGCTCGCCGAAATCGGACAGCTTCGAGAGCAGCTCGGGCCAGGACGACGTGTCAATCCGGCCTGACGAGCCGACGTCGCTAAGCGGCAAATCCGACACGGCCTTGCTCGACTCGGACAGCGTGGAGCCTTACAAGGAGGACTCGTATGTGACTTTCTCCAAGAGCAAGCCAGGCGCGCCGCATGAGTACAGCTACCCGAACCTGGAGCCTGTCGCGCAGAAGCCGCCGACGAAGCGCGAGGTGAGCACCAAGCGGCAGCAGGCAGTCGCCATTCAGAACCCACCGCTGCCGCTGAAACCGAACAAGGGCCGCAAGGGCCGGCACAAAACGGACCACCAGTCGGGCCGCCTCCTCAACCAGCGGTCGCGCTGCAAGCACTGCAACGAGGTGTTCTCGCGCGCCGACAACCAGCGCGGCAGCTGCGAGGATGCGCCCGACGACGTGCAGAAGCTGATCGAGTGTGTGACGTGCGTGTGGTGCTCCAAGTGTCTCATCTACCACTGTATGTCAGATGCCGACGGCGAGTACAGACACCCGTGCGTGTGTGACGCCAGCGATGATTCCAATTGTAAAAAGTGGACGGCTTTGACGATTCTATCATTCTTCATCCCGTGTCTATGGTGCTATTGGCCTTTAACTGCG
>Gas257
GATTTCAACGTGTTTAAGGAGAAGGGTTCTCACGATATTGCTGATGCTCTACTGTCGCTGAAACACGCGGTAGTGCATCCCCAGTTCAACGGATCTCTGTCGCCGTTGTCGCCCCCGCCGCCGCCTCCGCCGCCATCTATGCCGCATCTTGGCTGCGGTCAAGGAATGAACGGCGGCGTCATGAACCCACAGACGCCCACGGGCTTCAGCTACACCGTCAGCCACAACAGCCCGATGTTTCACAACGCGTACGGCACGCCGGCGCCGCAGTACAACCAGTACGCGGAGCAGGGTCAGAGTCCGGCGGGACAGCCGCTTCCGCAGGCCAGCGTCCACTTCCCTGCCATGAGCGTCAACGTGTCTATGAGCATGAACGTCGGCATGCCGCCGAGTCTCGGGGGCGGGCAGTACAACAACCTGCCCTCTCAACAGTGGCCCGCCCAGCCCCCAACTCCGCCGCTGGGGCAGTATCACTCCTCCAGTCAGAACCAGGCACCTCCGATGCCGAACCAGTACGGCGGGTACACACCGACCAGCAACTACGGCCCGTCGTACGGGTTTCCCGGCGAGTACCGCACCCTGTGTGACGGGCGGGGAGGCTTCTATTGTAAACATTTGGATAACTTCAAGGACGACGCCAGGTTCTGTTCTATGGGACACATCAAACGGAAGTTCCTGCCAGACAGAAGCCCTCCCGGCCCACCCGAGATCGACCCCTCCACCCTGAAGACGAACCTGTGTCGGATCTGCGGAAAGACGTACGCTCGGCCGAGCACGCTGAAGACCCATCTGAGGACCCACTCCGGGGAGAAACCCTACAAATGTTGCACGTGCTCCAAGAGCTTCTCTCAG
>Gas258
CTTAGTCAGGGGAGTGACAACTTTGTTTTATGTCCAACTGAAGCTCTGGACTGGGAGAATAGGCATCTTCATATTGCTGAAGAAATTTTAACATATAATCCAACCGTGCTGTGTCTAGAAGAAGTTGACCACTATGACTTCTTGGCCCAGACTTTGCAGACTGTCGGGTATGAAGGAATGTGGTTTCCGAAGCCAGATTCCCCATGTTTGTACACAAATAATCACAATGGACCTGATGGGTGTGCTCTCTTCTGGAGAACAGAGTCCATCATCTTGAAGAATTCTGATAATGTGGTTCTGAAAGATTCTTCTCTGTTCGATACAAACCAGGTGAGCATAATTGGCAGGTTCGAAATGAAAAACATTTCCGAGGGTCAAAAGGAATTATACATTGCTGTAACTCACCTCAAGTCTAAAAGACCATACTTCAAATTACGACACGAGCAGGGCAAATGGCTTGTTGACTATTTATCCCAGCTAGTGGGGGATATTCCTATTGTGATATGTGGAGATTTTAATGCAGATCCTGACGAGAAGGTTTACGAAGAATTTTTGAGTAGTACAATGAGTTTGAAGAGTGCATACACATGTCTTTCGCACAGTGGAACAGAGCCTCCATACACAACTTGGAAGGTGAGGGGATCTCCGAAAGGCCAACAAGATATCTGCAGAACTCTTGACTACATATGGTATTCATTTAAGAATTTGTCGGTTTGTTCATTGCTAAAATTTCCAACTGCAGAAGAATTGGGTGATAATCGACTCCCATCCTTCCAGTATCCTTCTGATCATCTCTCGCTGGTCTGTGATTTTGAACTGATT
>Gas259
GTTGCTGCCAGTGTGTTGCGGAACCTATCATGGCGAGCTGACCTAGCCAGTAAGAAAACTCTGCGTGAGGTGGGCGCTGTGATGACGCTGATGGAATCGGCAATGTGTGTCAAGAAGGAATCCACCTTGAAGAGCATCCTCAGTGCATTGTGGAACCTCTCGGCTCACTGTACTGAAAACAAAGCCGATATCTGCGCCGTGGAGAACTCGCTCGCCTTCTTGGTCAGCACCCTCACCTACAAGAGTCCGTCGAAGACTATGGCCATCATTGAAAACGGTGGCGGCGTTCTCAGAAACGTGTCGAGTCACGTCGCCGTTCAGGAAAATTATAGGAAAATCCTACGGCAGCATGGATGTCTTCAGCTGTTGTTGAAACACCTCCGATCAACGAGTCTGACGATCGTCAGCAACGCCTGCGGGACGCTGTGGAATCTGTCCGCGCGGTGTACGGAAGATCAGCAGGCATTGTGGGATATGGGAGCCGTGAGCATGTTGAGGAATCTCGTGCATTCAAAGCACAAGATGATTTCGATGGGAAGTGCTGCGGCATTGAAGAACCTGTTGTCCGCCAGACCCTCGATGATCATGGATCTTGATCGCCAGAGCGCGACCAACAGACCGGGACTTCATGCCCGAAAGGTCCGCGCCTTGGAACAGGAGCTGGATCAGAATTTGGCCGAGACGTGTGATAACGTGGAAAGTCCGAGAAACAGTCCGACAGAAGTTGTTGTGAAAAAGGAGTCTGTCGATGTTCGTCGGTTTGTGTTTAATGGCGGTGGGATCTTCCATGGTGACAGCGGTGGGATTTTCCAGAGTACAGATGGCGAACCAAGACGGCCAATGGTGCGCGGGCATATTTATCCAGGTGCCAGGTCGTCCAGTGATCACGGTGTGCCGACGGAAAAAATCTGTTCTCCACAGCGTGGTGTGAGATCGGGAAGCGACGAACGACCTCCGATGGACAGTAAGTTACGCTCGCCTCACCGAGTGGCGCGATCGGGAAGCCAGGACAGCGTCGGTAGCACGCATTCGGACATTTCTCACGACAGAACGCGGGTGCATAACATGTTGGCGAAAAGTTCCCGACTTCTTAACGGCCGACAGGGTGGAAGTCTGGACCGAAACAAAGACAGTCTCCTTCATCGGTTCGATCCTGACACCATTTCGGCCGTCGATCGGGCTCGGATGGGCATGATGCCAAACAGTAGGATTATTCAGGTGATGCAGGAAGTTGCCATGCATGCTGGGATTGATACCAGCCCCCAGAGCAAAGACGGGCAGCAGGTAGCGAGGAACGTTCGCGAGTTGGCTTATCAGTCGGCTCAGTTGCAGGGATCGTTTAGTAATTCGCAGCGTAGTCTCATAGAAAGGTTCCAGCAACAGAAAAATATGCATTTTGTGCCAAATTCTGACGGGCAGTCTGCGAGAGAGAAGAACGTTAATTTAGGTATGAACATGAACGAAAGTGATGAACCCATCAACTATAGCTTAAAATGTCCCGAAAGCTGCATGACCCACAGTGAAAACGACGCATCCCACAATCCCGCTGGTATGTCCCATAATACACCGAGAATGATAGGGCATCTCAACAACAACAACAACAGCAGGCCTCAAGTCAAAGTCGGGAATTTCGTCGGGCCGAACTTCGTCCATCAGAGAATGCCGGGGATGGTTCACAACCGATTCGTGGCGCCCCCTGGTGGACCAAACCATGCGGATTCGATGCTCCGCAGCCAGCCGAACGTATTCCGGGGTCGTCGGGCAACGGAGTGTCATCAGCAGCAGCTGGGTCACTACGCGGAGACAGATCTCGACAGTATGGATGAACAGCCGACCAACTTCAGTCTGCGTTACGCCGAGCACAACGAGGACGGCTACCAGGACCAGCCAATCAACTACAGCATG
>Gas260
GCTGTCACAAAACTGAAGAAGAAACAGAAGCGGAAGGCGAGCACTGGGATCGAGACTGAGCTTGTTGAGGCCGATGAGGACACTGACGGTGATGAGACAATGTTAGGCAAACGTCGAGCGTTTCCGCCCAACGGCATCGGCGCCAAGCGGCGCAAACACGGGCCGCCATGTCCGAAAAACGCCCTGATGCAGCTCAACGAAATCAAGCCAGGACTCTCCTTCACATTCGTCGCTCAGACGGGGCCGGTCCATGCTCCCATATTCAAGATGTCTGTCGAGGTGAACGGAGAGGTGTTTGAAGGCGAAGCGCGGACCAAGAAGTTAGCGAAGCTGATGGCGGCCGAAAAGGCTCTCCGATCGTTCGTCCAGTTCCCGAACGCGGCGGAGGCACAACAGGCGATGGGGAGACCGATCGTAAACGCGGACTTCACGTCGGATAACGCTGATATCGATATTAATTTATTCAACGATTTCGAGGGAAAGGAGAAGGCCGAGAACACGGAAACGACGAGCGTGACGAACGGTTCGGGTTTCCCGCCGAGCCGGAAGTCGGCTGTTCCGAAGGAACCGACGGGGAAGAATCCAGTTATGATTCTCAACGAACTTCGACCGGGGCTGAAGTACGAGTTTGTGTCGGAAACGGGGGAGAGTCATTCCAAGTGCTTCACGATGTCGGTCACAGTGGACGGGACCAAGTTCGAGGGATCGGGACGCAACAAGAAGGTCGCCAAGTCACGAGCTGCACAGGCGGCGCTAACGAAGATTTTTAATCTGGATTTCTGTCTTTCACAG
>Gas261
GATTTGTCAAAATCGTCTATCACAGACCTGCCAACTGACGGGCTTATTCGCATTCAGAACATCAACCTGGAAGGAGTCTCCACTCTGAAGACGTTTCCGTCCGTCCTGCAGTTCTCCAACATCAAGACGGCCAAGCTGTACTACGCGCACCACTGCTGTGCGTTCAAACACCCCGAGAAGCAGGACCCCCAGCTCTATCACAGCTTCCAGGAGCAGCTGAAGAAAGAGTGTTCCCGCCAAGGTTCCACACACACCCCTGAATCCACCCTCGTCACTCCCAGCACCACGTCGAAATGGCGCATGAAGAGAGCCTTTGCAGACGGCGACCAGTTTGGAGATTTTGGAGATTTTAACGTCTCTAGAAGTAAAACAGACAACACGATTGAAGGCCCTTTAAAAGAAGGTTTTGGTGATTCTGTGTTTTTGACGAATCACATGAAGGATGGTTTCAAGTTCGATATGGCGACGCTGTCAGAGAATGACACGACGGTGACGACCGTTCTGTGCGGTAACGTGACACTGGCGTACACGACGGTGATCTGCACGCCGCAGCCCAACGCCCTCAACCCGTGCGAGGACGTCATGGGTTACGAGTGGCTGCGCGTCCTCGTCTGGTTTGTCGTCCTGGCGGCGCTGTGCGGGAACCTGGTCGTCATCATAGTTCTCATAACGGGCAAGAGCAAAATGACAGTACAGAAGTTCCTCATGTGTAACTTGTCCTTCGCCGATTTCCTCATGGGATTATATCTCCTGCTCCTCGCTTCGATAGACGCCCATTCCCTAGGGGAATACTTCAACCATGCCGTCTCGTGGCAGAATGATGGCGGATGCCAGGTCGCGGGTTTCCTGACTGTGTTTTCTAGCGAGCTGTCTGTATTTGTGTTGATGGTGATAACTCTTGAGAGATGGTATGCAATCAGTCATGCTATATACGTGACGAAGCGACTGAAGCTCCGCCAGGCATCGTGCCTGATGCTTGCTGGCTGGAGCTTTGCCGTGACTATGGCGCTCCTGCCGCTAGTGGGAGTCAGCAGTTATGGCACTGTAAGTATATGTCTTCCAATGGAGACTAAGAACCCCGTGGATACAGGGTATATATTTTCTATTCTCCTTCTAAACGGAATTGCCTTCATCGTGATAGGCGGCTGTTACGTGAGTATGTATTTCAAAGTGAGGAATAGCGACTCGAGCGCCAGACAGAATGACGCCACCATCGCCAAACGCATGGCCCTGCTCGTCTTCACGAACTTCTTGTGCTGGGCGCCCATAGCTTTCTTTGGATTAACAGCGTCTGCCGGGACGCCTCTTATAGATATTACGAACTCGAAGATTCTGCTAGTCTTTTTCTACCCTTTAAACTCGTGTGCTAATCCATTCCTGTACGTCATTCTGACGAAACAGTTTCGCAAGGACGTGGTGATAATCCTCTCGCGCTACGGCATGTGCACCCAGAGGGCCAACAAGTACAAGGGCACGTTCATAAGCCGGAGCATCTCCAACTCGCGGCAGAACGGCATGGTGCTGCACACGGTACAGAACCCCACGGACATATCGATGCTGTCGAACCTGACGCAGAGTCAGAAGAGCTCCAGGCTGTCGCTGAACGGAAGCACGCCGTGCATCACTCCTCAGACCACTCCTGCCACCACCCCCGTGCTGGCGTCCAAGAGTGGAAACACGTCCTCGGTGTTTCCCTCCCAGTCCCTCCTGTCTCCGGGCGACAAGACGAAGGAAAGGAAGCTGAGCACCGTTCCGGAAACGGGTCAGATTTCCGATGAAGTGCAGGACATAGCCATAGAGGTGCCAGACGTGTTCATATACCGAGACAACGGCGAGAATCGGGTGAGGAGCTGCAGCGAATACGTCATCCTGTATCCGGCGAGGGAGGGCAGGAGGCGGAGCAGCAGACTGTCTGGATGCGAGAAACAGTCTAGTCTGGACACCAGCATCAGCGGCAACACGGAGACGTCATTCATGAGCGATACGTCCTCATCGTATGGACGGAAAGACAGCTCCGACGTGGACAGCTCCATACACGATGCCAAAAGGGCGTCGTCAAGACTGAGCAGTCTAAGCAAGGACGACGACGGCTCTGACAGTGGCGTGGAGATGTACAAACACTGCCCCGGGGACTGCCGTTTATCACGTGGCGTCGACGCGATGGTGTCTGAGAAGCTGATTCGTCAACGACGTGACATGTCGGACGATGAAGCTGAGGTCGACGCCAGACAGTCGCTGCTG
>Gas262
TACCGCTTCTTCAAAGCTGTGATGTTCATGACCGGATTTATATTTGGATCGGTGCTGGTCTACATGATCTGCCTGGAGGAGGAGATTCTGCCCCCCGAGGGCAATGCTGGGGTGGCCATCGGAGCTGGGATTCTGTGCGGACTCATCACAATGCTAGTGCAATACGTCGGACTCTTCCTCACCGGGTTCCATCTCGGCGTCGCCATCGGTGCCGGGGTTCTTATCATTCTGGAACAGTACATGCATCCGTCCACCAAGTGGATCCCCATCGGAATCATGGTCGGGATCGGGATTTTCCTTGCCGTCCTTATTTTAAAACTACAGAAAAGCTTGACTATTCTCGGGACCAGTATATTTGGAGGAGGCCTCATGGTGGCCTTTTTAGACTATTTCATAGAGAGGTTCATTATGGTACTATATGTGTGGGACCGAATCAAGGGAGAGTACTCTGAGCCAGTGTGTTGGTACAGCTGGATTATCTTGGGGTGCTGGCCGTTTTGTTTTCTTGTTGGATCGGTGACTCAGTGGAGAATTACTGGACAAGGTGTTGATCACAGAGAA
>Gas263
ATGATGTCGGAGTTAACCCAAACTCTTGTTCAAGTGAACAATCCCACTGAGATCTACACCAATGACATCAGATCTGACGCGGAAAATGTCACGCGAAAATGTGTAAACGTCACGAGCACTCTCGCCTATGCGCCTGTGGACGCGGAGTTCGTCATTGCATCCGTGGTCCTCGCCGTCATCAACATGGCGGTCCTATTTGGCAACAGCCTGGTCGTGGCCGCCGTCTTCAAGACGCGGAAACTCCGCACCGTCACCAACATCTTCATCGTGAACCTGGCGTGCGCCGATCTCCTGCTCGGTATCCTCGTTCTCCCGTTCTCGGCGACTCTGGAAGTGCTCGACGTGTGGGTGTTCGGAGTCATCTGGTGTCGTGTCTGGCTCGCCGTAGACGTCTGGTTGTGCACCGCGTCCATCTTCAACCTCTGCTGCATTAGCTTGGACAGGTACCTGGCCATAACGCGACCGATGAAGTATCCCGCGCTGATGTCATCGAAACGCGGGAAAATCCTCGTGCTGTTGATATGGGTGATTTCATTCATAATCTGCTTCCCGCCGTTGATTGGCTGGAATGAGGATAGTCCTGCGGACGAAGACGTTTCACCGCAGGGTGACGACGACAACAGCAGCAGTTGGTATGCAGACTTCAACGTTGTGGGTAATGATAGTTTTTATAGTAATACTCAGTTCACAATTTTCCAAACAGTTTCTAACCAGCTGGATCCTTCGTGCGTCGAGGAGCATTTTATCTGTGAGTTGACGAATGCAAGAGGATATAGAATATACGCTTCCCTTGGATCGTTTTATCTTCCAATGTTAGTTTTGATATTTTTCTACATTCAGATATACAGAGCGGCGGCCAAAACCATTTCGGGGTACGAAAAGGGGGTGCTAACTTCTAAGGCTAACGGCACCAGTGATAAAACGAGTCTTAACAGGGCGGTAACACTCAGGGTCCACAGGGGAGGTGGTGCGTCAACAAGTACCTTCACCAAGCCGTCTGTTCCGCAGTCGCTGAGTTCAGAAATGGCGATGACTTACTGCAACGAGCAGACATCATTGAAGCGTGAATCGTCCTTTAGGGGCACGGTGCCTAAAACGACTGTTAACTCGTCTGGGACACCGCCAAAGTTTCAGAAACGATTTCGCAGCAAGAGTAATACTCTAGAAGTGTTTGACGGTCACGCAGGCACCGCCAACAATGGTTGCGCCGGGCTTAGCTACCAACGTTCGTGTACCAGAGATCACAGGAACCGTTCCGCCGACGGGAAGGGGGCTAACTCTGCTCTCGGCCACAGGAAAAACTTAACAACGTTGCAGAGGCAGGGGAGGAACATCAAGGCACACATGAAGAAATTCCATCGCGAGAAAAAGGCTGCGAAAACCCTCGCTATAATAGTCGGTGCTTTTATTTTGTGCTGGATGCCGTTCTTCACGATATACGTGATTGACGCGTTCTGTGACAGGTGTATTCATCCGCAGGTCTTCTCGGTCTTCTTCTGGCTCGGATACTGCAACTCCGCCATCAATCCGTGCGTGTATGCACTATTTTCGCGCGACTTCCGCTTTGCCTTTAAAAAACTACTTACGTGGAAACAACTCCGGAGAAAGATGACAAAATCTCTGTCGGAAAATATATCGATGCACCAAATGCGATCGACTCACCACAACAGCGAGGACATGTCCGAGAGC
>Gas264
ATATTCAACTGTGATTTCCTGCCGGGAACAGTCAAGTACATCCACAATGGATCTCCTTTACTGCACACTGACCAAATAAAGATGCGGGTTCACAGGTTCACAAGGACACAGACCATATCAGAGATTGTGTACCTCGGCATTCGAATAGTGAATGCATCTCACGAAATCATCGTCACCAGGGGCCTCCGGTCTGTGGTAGTGCCGAAATTCTATGGGTTATCTAATACGATAGATGGATCAGTCTTACGGTTTCAGAACTCTGATAACTATAATGTCTCGTGTGCTGTCGGCTTTTCAAAGTATCATTCTTTATGGCCAATAGCTGGCCAGATGGTGATGGGGAAGAAGCGCCAGGTGGTGGATGCAGTTAAGAAGGATTGTCGTGAGTTTCTCTACATGTCACTTCATTATGAACATCTGAGGTCGCCTACACCGGACGTCGATTATCTCCCCTTGACTGTGGAATTGTTTGACCCTTCAATCAGTGAAGAAGTTGTGGTTGAAAGCTTCTTTCTTCCTATTTACATTAAAGGTGCAATCCCCAACTCTCCTCCCAAATGTTCTGCAAGCAGTATGAAGATGATGGATGTGGACCAATTTATTTTAACAACACTGATTCCTGGCGTCATATCGGCAGAGGATTACGAAACGCCCAGAGGTCAGTTGATATTCAACATCAGTAAACCATTCAAGCCTGGCCAAGGGTACCTGGTGAATCGAGAAAATCATGCTATCCCAATTACATCATTCCTTCAGGATGACCTAGAAAATCACCACATTGCGTATCAACCTCCAAACATAAGTCATACGAAAAGACGCATGTATGACGTTGAGCTGATGGTGTTTGATAGCCATTTCGCCAGCAGCATGCCCATAGTGTTTCACGTTGCTGTACTGCCATCTGCAACTGCTGCTCCTCGCATTTCCCACAATCTAGGTCTTGTCCTTCTGGAGGGACAGTCCAGGGTGATTACAACCAAGCAGTTACAGATTGTGGACAGAGACAATATAAACAGTGTTCGACTCTATGTGAAGGGTGGATTAAAGCATGGTAATATTGTTATTAATGGAAGACAAACCATTGTTTTCTCGCCCAATGATTTAGCAAATGGAAATATTATTTACTATCACGATGACAGTGACTCCACCAGTGATCGTATAGAACTTCGTATCAGCGATGGGTCTAATACTGTTTTAACAACATTTCCAATCATCATTATTCCAAAAGATGACACAGCCCCTCGACTGATAAGCAACCTTGGCCTCCAGATCAATGAGGGCGGCATGAAGAAAATAAGCGAAGCTGTCCTACTTGCTCATGACACAGACTCGCTGGATTCTAATATTATATACAGTATTGTTAGATCACCGTCTACTGGAGATATTCTCCGCAAAGTTAGACCCAAGGATTCGGGTACTAAAGTGTTTGGATTTAGGCAACGAGATCTCCTTAAAGGCCAGATTTACTACAGGCACTTTGGTGACGGGTCATTACGCGATTCATTTACATTCACTCTTCAGGATCAACAGGATCCACCAAACGAATCTGAAGAGCAGGTATTTAAAATCGATATCAATCCAGTCAACGAGAACCCACCAACTATTTCACCATCTGCATCCAATATGTTAACTGTTTTAGAAACGGACATTGCCTATCTGAGCTCGGCCCAACTGAGATTTACAGATGTGGAATCAACAGACAGACAACTGAAGTATACCATTACCACCCCACCCTACTTCGTGTACAACAGAGGAGAGCGCGATGCTGGCAGACTCATCTCGACTCACAATCTCACAATGGTAATGAAGAATGGAGCAATTCCGTCAGCTCAAGACTTCACTCAGGAGGATGTTAATCACAGGAAGATTGCTTACATGCCCCCTCTAAATGACATAGGACCAGAGTCCAGGTTAGTTAGGTTTATGTACACAGTTGAAGACTCCAGCCACAACAAACTCTATGGCCAGACCTTCGACATCCATGTCCAGCCTATCAATAACAGAATTCCACAGTTTGTTACAGAAAAGTTACTGGTTGAAGAGGGTGGAATTCTGGGAATCACAATAAATCAGTTATCTGCTGTTGACATTGACACTCTTCCTGAAAACCTGAAATTTATTTTGGATGCCCTTCCAAGATACGGAACTATTCAAAAGGGTGGAATTTCTTTGACAAATGGAGGAATATTTACTTTCACTGATCTTGAGAAGAAGGATATT
>Gas265
GTGCAGTCGTTGTGCAGCAGCATGCAAGACACCAGTGTGTTGGTTCAGCGCAGTGTTCTCGACTTCCTGCTGTTGGCCTTCCCGATGCACAACAGTCAGTTGACGAAGGAAGACGTTGGTAGGATAGTGAGTGCCGCAGTGTCAGTCGTGTTGCGGCGAGACATGTCGTTGAACCGCCGACTCTACAACTGGCTGTTGGGCACCACGGTCAGTTCTGCAAACCTGCACTCCATTATCCCAGATTCCTCCCGACTTCACAGGTCAGACAGCACCTCCACCAACAGTGAGATGGACCTGGTGTACTTTGAGCAGTTCTCTAAGGAGATGCTTGTACAGGCTCTGAAGAGCAAACTGACAGACTTCAATAACTTTGACTTCCAGTCTGGGCGGAGGATCTCCATGATGAGACCGTTCCGTATTCTGATCAGCCTGCTGGACAAGCCGGAGATCGGCCCTGTCATTCTGGAGCACGTCATCTTGTCGGTGTTCCAGTGTCTGTACAGAGAATGTAAGAACACCGAGCCACCAGATGAAAGCAAACCCACGAGCAAGCTAAAGTCCAGTGAAACTCCAGTGGATGATACCTCTGAGCTGCTTAAGACAGCCAATCTGTTGTTCAATTCTCTGGAGCCATACTTCGTGTGGGATTTCCTCGGTCGCATGTTTCAGGAGGCGTGTCAGCGGTTACACGACACCAAGAGGAAATGTGGCTCTTCATCAAGTCAGGACTCTGTGATCACATCGAACGTCCCGACAATCAAAGAGCTCTGTCTGCTCAGCCATTTCCTTTTGGACATTGTTTCCTTG
>Gas266
CACAGAGACCAGCGACCCACCCCGGTGACGATGACCCGCGAGGAACGGCAAGAAACCAGACACAAGGACTCCCACCACGTTGCGGACACACCTACCGCCTACAGGCCAGGCAGGCTGTCCCCGCTGGAGATCCTCGAGCGAGTCTTCCCACTGCAGAGGAAGTCAGTCCTGGAGCTTGTTCTCCAGGGCTGTAACGGGGACTTGGTGAAGGCAATCGAACACTTCCTGTCGGCCCAGGACACCGTGATGGCCCAGCAGCAGGCGGTGATCCACGCCCAGTCGAGGGCTGGAGGATGCAAGGCGAGTCCATACCTGGGCAGGCTGAACGGAGGAATGTCCAGCCTCAGCTCGGCACGACCCGTTACGTCGTCTAACAAACTGTCGTACGGTGGACTCAAGTCGGCGTTCACGCCACTGCCGCCGCCGCCGATCAGCCAGGGGCTTCACTCGGCCTTCACCCCTCACCTGTCGTCATTTCCGGCAGACGGTCTGAGAGGACCCATCTTCCCGCACCATTCTCGGACAAGTGACCTCATAGGTCTAGGACATCATTTCCCTTACAACGGGTTCGCGGGGATCTCCCCCGCCGGTCTGTCTGGCATGATGGCATCGCCCTTCTCGTTCCAGCCGTACCGCTTGTTTCCCGATATGGTTCCAGCGTCCGCTCGTCGCACCCCGGATAAAAACAGTGAGAAATCAGGCCTCACTGACTCGGATCATGTATCTGACAGCTGGGACGAAGGCTCGTCACCTAAAGATGTCAAAGAGGGAGAT
>Gas267
GACAAGCTGAGGATGACCTTGAAGAAAAGAGGGGAGATAACTGGTGAAGGCCTTCTTGGCTTCAACATTCCACACGACAGCCCTGAGATCTGCTCGCACACAGACGCCAGTCTGTGCCTCACCTGGGAAGGAGACAGGAAGCTCGTCATCAACGCGCAGACAGAACGTGACGTCATGTGTTATGACGTCACATGGGAGGCTCTGGCCTGCGCGTCGCAAGAACTCAAGGACTGTTTCAATCTGACCTTTGCGCACTGGTATGGCGGATTCGAGGACTTCCACCAGTACTGGCCAATAAACACCATACAGAAAGATCTGTCTCCTTACGTGACAAACGAATCTCTGCTTATCAATGACACGTTCGGGTCGGTCCAGGACAGGTATTTCGTATCATCCAGCGGGGTGGGGATACACGTGGACTGGGATGTACCGCTGTACCTGAGTCTCAATGCTGACGAAGATGACTCGATTTGCCTGGCAGCCAAATACGACGCATATCCTTACTTCAACCTTGACCATACCCTGCCGGTCTTAAACTACACCATATGTCAAGCCGACAATGTGTTGCTTCTGCACAAATTCATGTCTGAGAAATTCATTTCAAAACCCAGCGACATCCCCGATAAGAGAATGTTCGAATCCCCAATATGGTCAACGTGGGCGTTGTATAAAAAGAACATCAGCCAATCGAAAGTTCTAGACTTAGCAGGTAATATCAATGGTCACGGATTTAGCCACGCCCAGATTGAAATCGACGACCAATGGACAGTTGGATATGGGGACATGGATTTCGACAAATCAAAATTCCCGGATGCGTCGTCCATGATTCGAAAGCTGAATACTGATGGTTTTCGTGTTACTCTTTGGATCCACCCTTTCTTCAATACAGAGTCGAATTCATTCCGTCTTTTAGCTGACAAGGGCTATCTCGTGAGATCGCTTGACAGTTCTCAGCCAGCCGTTGTGTCGTGGTGGGATGGGAATTTAGCAGGAGTTTTAGATGTCACCAACGAAGACGCTGTCGACTGGTATATCAACCAGACGACATACCTGCGGAATACCTACAGCGTGAGCTCCTTCAAGCTGGACGCGGGAGAAATAAAATGGCTGCCGAATATGTACAGCACATCGAAACCGATGATCAATCCCAACGAGTTTTCTAAGTTGTGGGCCGAGATTGGCCTTCGCGTCGACCCAGATATCAGACACCAGGAAGTGCGCGTAGGTGCTGGAAATCAGTCACTTCCGGTGTTTGTGCGCATGCTGGATAAAGAGTCATCCTGGGGACACAGTAACGGCCTGAAAAGTCTAATACCGGCTGCTTTAACATTCGGGTTGCTTGGATACCCGTTTGTCTTGCCGGATATGATTGGTGGAAACGCGTACACACAAGAAACAGAGGCTGATACTTTCCCAGATGTGGAACTATTCGTACGTTGGGTCCAGCTTAACGCATTTCTGCCATCCATGCAGTTCTCCATAACTCCGTGGAACTATAACAGCACCATTGTCGAAATCTCGCACCACTTTGTCCAGCTACACGAGCAATATTCTTCACTATTCATCAAGCTTGCTGAGAATGCTGTGGCAACCGGTGAACCAATTATTCGTCCCCTGTGGTGGATTGCCCCCGATGATGACACGGCTTTAACGATTGAAACTGAATTTCTCGTTGGTGATAAACTTCTCGTGGCCCCGATTCTCGAAGAGGGAGGTAGGTCACGTGATATTTATCTTCCTGGGGGTCGATGGAGTGACATTCTGCGGAACAAGGAACTAACTGGGGGTCAATGGTATAAAAATTACCCCGCCGATCTTCATGAGCTGCCATATTTTATTAAATTAGAT
>Gas268
TGGTTTGAAGTCGTTCCCAGCGACGGTCGGCCCGTGGAATACTTCGACACCATCAACAGCATCAACAGCGTTAAACCTCGGCGCTTCCTGGTGCGGACGACGACAGTTGGCTACCAGATGAGCACCGACGAGAATGGCGCCAGCTGCTGGATGCCGTGCGAGATCAAACCTGGCGAGGTGCTCTCCAGGGGAACGATCTACATGGACAACAAGAAGTCCAAGTCGAAGGGATTCTTCCGGAAGATGCTCAAGTCGAGCAAGACGTCGAGGAAGGACCAGGACATGCGCTACCTGCAGTGTTACGACCCGGTGGGCAAGGAGATCATGATCCCGCTCATCATGTCCGGGGTCTTCAGTCCGGTCGGAGACTCCACAGTGGCCAACTACGACGCCGTGTACGAACTCCTCGACCTCATCAAGGCCTTTGGTTTCCCGGTCAACGTGCAGCTCATATATTCCGTGTGGATCGAGAAGGCCGACTGTCCCAGTGGTGTAGTTCGATTGGAAAGCATGAGAGACGAGAAGTACGTTGTTGTGAGTTCCGATCATTCCGGTAACACTGGGGACGGGAATAAACTCGTCGGTGAAATACCTGTTGACAGTGATTTTCTATTCTTTAAGCAAGTGGCTAAGAGACGGAAGTGTATTAGGACTGAGCCTGTTGAAATGGTCAGTCATGGAGAAATTTTTTCTCAAGAATCTCCTTACGGAGGTGACAGTATTGAGCTGCCCAAGAGGGCGGACAAGGAGGTTAAGAAATCTAAGACGTCGGTCATACTGGACAAACTGAGCGTGCGGAGGACGAAACGCGAGCGAGCTAAATTAAAGGTTCTCAAAGGCGACGACGTGTTCTCCAAGAGACTGTCGCGCAGTGACGTCAGCTACGAGGACTTCTACAGCGGCCTCGATAAGGACGCCGACAAGGAAGACTCAGAAGACCGTAAAAGCAGCACGGCCAAGAGCTCGGACAACGACTCGGAGACGTACAGAACTGAGACCAGCCAAGTGTACAAGTCGTCTGCTGCCAAACCGTCTGCCCCGGCAGATCAGTATGGGTCCATCTACAAGCCACACATTCAGGAGCGCGACCTGCCGCCTGTACCGCACGACAGTGTGTCTTCTTCCTCCAGAGACGCCGTGCACGCAGACATGACGGACGATTCAATCTACGAGCAGCTGCCGCCCGCCCCGAAACCGCCCAAGATGTTCCGAGATCTCCGCGACCTGCAGGATGACGACGAGGATGAGGACGGGTACATGGTCCCAGCATCCCTTAGAGACAACTTCGACTCTCCTTACCTCGCCGGCGCTGATGTCATCCTGCGCCGGAAGCCGCCTTCAGCACCGCGAGAGCCAGAGAGACGGCTGCACAAAGTGAGCAGCGAACCGACGTCGCACTACGGAGTTCGAGATCCTTACCAGGATACATGTCCCATCGACATCGATGACCTGTTCAGCTTCGCCTACTCCAAGGACCGGCCGTACGGGACGTCGGCCAGCAAGTACGTGAGCACGTCGCACCTGTACGAGTCGCACAAGGCGAAACCTCCGCCGTGGAGAGCTCATATACCGCAGAGTTACGACGGCAGGTTCATGGACGATCTGGATCTGGAGCGACCGAAGAACTGCAGCCTCAAGTACAAGACTCGCTCCCAGAGGAACCTCAACATGGACCCTAACGCCACGGTGCGCAGCCACAACCTCAAGAAACACATGAACGTCATGGAGATGTTCCACTTCACCGACTCGTTCTCTGACGTCAGAGACGCGCACCAGGACCACGACGTCTGCGTCAGTGAGTATTGCGCCCACTCTCCCGCAGACGACCGCGTGGGTCCCGAGCCCGGCAGCCCGCTGTACTACTCCCAGAGCGCTGGACACTGCCGATACCACGACGTCGACACCGCCTACAGGAAGTACAACAGGTCCGTGTCAGTCAACGGACTCAGCGACGTGTACGGCAAACACGGCGATGACTCCGCCATCTCCATGGGCTCCAGGGGGGAGTACGGCAACACCAACGGTAGCGACTACAGCTACGCCGAGTATGGCGACTTCCATGATGACGACTTTGTTCCTCCAAACGATGTCCGTCATCTTAGTGTGAAGGACGTGGCGAAATGTTTACGGTTCATCGGAATGAAAGACCGAGTCGTTATACGATTCTCCAACGAGCAGATAGATGGAAACATGTTGTGTTCCTTGGACAAGAAACTTCTCAAGGGAGGATTTCCAGAACTAAATGCCTTAGAAATAAAGAAAATATTAGATTTTATTGGTGGCTGGAGACCGAAGAAGGCC
>Gas269
ATGTCTGTGGGAATTCTGACTGCCCTGAAGACATTCAAGGAACACCCGTACGTGCAGTACGTGGGGATCGGTCTCGCCGGTCTCGCCAACACGCTCGCGGCAGACGCGGATGAGCGCGGTCCCGAGTCGCACCGGAAACGGAAGTCAAAGCTGCAGCTGATTCGACTCAGTACGGCGGTGTGCGGGATCGAGCTGTGCTACGCCGCGGAGACAGCGTTCGTGAGCCCGATCCTGCTGAAACTCGGGGTACCAGTCTCGCTGATGACGCTTGTCTGGTGTCTCAGTCCCATGTTAGGGTTCTTCTTGGTTCCTCTCATGGGGTCGCTAAGCGACCGCTGTCCCGCCAAACTGGGGCGCAGGAGACCCTTCATTCTGTTCATGTCAGCGGGGATTGTGCTGGGGCTGTTGCTGGTCCCTAACGGAGAAGCTTTAGGGATCACATTGGGGGACAACGGGACCCAATCTGTCAATTACGTACCAGAGTCGCTGAACACGACGCCTGTTAATCATGCAAACTACACATATTTCAATGACGTCAGCACGCTCCCCAGTACGACGGAAGACAGCAGTAAAGTGATAAATTTCCACATATCGAGGGAACACGTCCGCGGGATAATCTTCACGATTGTTGGCGTGGTTATCCTCGACTTCAACTGTGATGCGTGTCAGTCGCCGTGTCGAACCTACCTTCTCGACGTCTCCATCCCCGCGGATCACTCAGCCGGGCTCACGATGTTTACAGTCATGGCGGGGCTCGGCGGAAGTGTGGGATACATAATGGGTGGGATCGATTGGAATTCCACAGATTTTGGAGCGGCCTTCGGGGGTCATATTAGGGTGGTGTTTTTCCTCGTGTTGATCGTGTTTATAGTATGCTTGATATCAACCGTAACCAGTTTTACAGAAACACCTTTAAAGGAATTAGGTATCAGCCAAGAACAAATTCAAAAGAAGAAGAAAAAAATTGGAAAATCTAAATATCGGAAGTTCGTCAATGAAGACGATAACGAAGAGGAGGAGGTGGGTTTCTCGAGGGAGAGTTCTTACGGGGCGATAAGTCACGCCGGGGCAGACAACACTGCTGACAACAAAGACTTGCAAAACGGCTACATAGCATACGACTCGAAGGAGGTCAAACCCGACGGGATCATCCCGAACGGAATCAAACATCTCGATCAGGGCTCGTCCACAGAGTCTGCTTCTGACGTCACCACCACTAGCACCTCTCAGCAGGCAGTACAGCTCGCGGAATCCGGGTCAGCCAATACTAAACTTCCATGTCAGAAGACGACGACCGAAACACTGGACATGACGATAGAGGTTTCTACTGACATCACTCTGAAGACGTATCTGACGTCGATTATCAAGATGCCGAGGGAGATGTTGGTTCTGTGTCTGACTAACCTCTTCTGCTGGATGTCCCTGCTCTGTTACTCGCTCTACTTCACAGACTTCGTAGGACAGTCGGTTTTTGGAGGCGACCCTCGCGCTCCCACCGGAAGTGACGCGCACAATCAGTACGACGACGGTGTCCGGCTCGGCTCGTTCGGGATGTCGCTGTACTCCCTTTCGTGCGCGTTGTATTCGCTGTGCGTGGAAAAACTCGTGCAGAGATTT
>Gas270
ATTGGATTTGGAATGATCTATCTCCCAGCGATCGTTACCGTGGGCTACTGGTTCGACAAGAAGCGCGGCTTCGCCACCGGAATAGCTGTCTGTGGTTCGGGAATAGGAACGTTTATATTTGCCCCACTCGGAGAATACCTCCTGGAGGAATATGGGTGGAAAGGATGCAATGTGCTTATGGCTGGAATCATTCTCAACTGTGTGGTGTGTGGTGCCGTGTTCCGACCGCTGGATAAGAAGAAACCCAGACGAGATTACCACGAGGAGATCGTGGTCCAGCGAGGATCCATCATGAAGGCTTTGATCGAGGAGAAGAAACGTCAGAGGACCATCTCGAACGGGTCTTTGGACAACTGCATCATCACCAAGGACAACAGACTGATCAAAATCGACCCAGCTCTGTTCGAGTGTCGCGGTGGCCGTCACAACTCGTTCATCGCCAAGTTCAAGGAGTCTCTCGGATTCAGCACCAAGTCGCTGAACAACAGCAAGCAAAGCCTAGTCATCCCGCACATTGTGATCAGCCCGTCCAACGGGTCCTCGTCCACCGTCAACTCGAGTCCCATCTACAAACCGTCAGTGAAGTCATCAACACAGACAATGATGACGCTGTCCTCGACAAACGACAAGTGTTCCACTCTTCCCAATGGTGCTGGATTACACAACATTGGACTACAAAATATCGGACTACCAAACAGGGAAATACAAAACGGTGGACTTCAAAATGGACACGTGCCGTTGCTAAATGAGAGCGGGGAGCAGGTTCAGAAGGCGAGAAGTCTGAACACGCTGCCACAAGGAGACCCCTGGCTGAGGCTGTCCCAGGAGAACTCTCTCAACACGCGCAGTTTCAGTTGCCAGGGCGTGCACCACATCAACGGGGTCGGGCCTCCCACAGGGGCTGGTGCCAGCGTCATCAGCATCCAGGTCGTACCCACCGACTCTAGGAGCAGCATGCGGCAGCGGCACCGCGCCGGGGGGTCGAGTCGGTCGCTGTACAGCACGATGGGGACGCGCAGCATGCCGGCGTCGATTGTGGGTGCGAGCGTCATGTGCATTCCGCAATACGATGCCAGCGTGGAGTCGCTCGAGCTGGAACGCAACCGGTCAACCATTGTCAAGGTGCTCCTCTTCCTCAAAGACATGTTTGATTTCCGTCTTATAAAAAGTCCGATGTTCGCACTGCTTCTTTTCGCCAGTATTCTGAGTATGTTA
>Gas271
ATGCCGCTGCAAAAAATAGTTGAAACTTTAGTTCCAACTGCTACTAAAGAGGAAGTGCCCAAACTGTTCCGCGAGCCCCATGTTGAAACTGGCTTCCGCCATCTGCATCAACCATGGAGATACTACATCCTGAGTCTGTTCCAGATCCACAATGAGTGCATGAATGTTTGGACTCACGTCATTGCTCTCTTGATGACCATGGCCAGGGTGGCCATCTTTGCCAGAGAGTTTGATCTCATCTATGACAAGTTCATGTGGCCATTTACTGCCTGTCTGCTTTCGATGCTTGTCTTGTATATGTGCAGCAGTTTTGCTCATTGTTTTCAGAACAAGTCTGAGCTAGTCCATTACACATGCTTCATGATTGATTATGCTGGAATTGGACTGTATGGCTTGGGGAGCGTCATAATTCACCATGCCTACTGCCTGCATCCAAACATGATTGCAAGCTTCGTGCACAGCTATTCCATCCCAGTTGGAGTGATTCTTGCCATTCTGGTCTGCATCTGTTGCTCCATTTCAAAGACCTTCTACAGCAGGCCGTATCCTTACACCCGGCGCCTCTGGCAGGTGATATCTGTGGTTGCTGTCTATATTTGGTTGATTCTTCCGGTGTGGCACCGCGTGCACCTCTACCTCACAGACCAGGTTCCTTGGGACTCGGGAATGGGGCATCACATCCAGCAGATGATGTGGTTTGTTGCTGGAGGTTTCTTCTTTGGAAGCGACATTCCGCAGAGGTTCTTTCCTGGGAAGTTTGACTTCCTAGGACATAGTCACCAGCTGTTCCACATCTGCATCATGATGACATCCTACAAGCAGTTGGATGCAGTCTACCATGATCTGAAGAATTTGAGAAATGAACCACTTGTCAAGCTTCACCCGTCACCAACGTTCTACAACACATTTGGTGTTATATTTTTGGTTATATTTGTCAATATATTGAGCACTCTTTTTTTCAGAGAAGTTGCTAAATTTAAGATTGCTAAAGAATCAAAATGTAGT
>Gas272
ATGTTGAACACCACCGCCGACTATACGAATGACGCCTCGTCGTCGGCCGTGGAGCCGGACATCTCCGAAACGACCGTCACGGCGGTGATCGGAATCCTCTCGGTACTTTCCGTGTTCGGCACGTTCGGGAACGGCCTCGTGTTGTACGTATTCAGCCACAAGGTGGACAAGGTCACGTCGACCATCTTCATCCTGGCCCTGGCCGGCACCGACTTCATCACGTGCATCCTCATCATCCCCTTTACCGTCGTCTACATCGGCGTCAACAACTGGCTCATGTACGACTTCCTCTGCAAGCTGTACCAGTTCCTCATCACGTGCAACGTCCCTCTGTCCGCTTTTATCATGGTGGCCATCGGGATAGACCGGTACCTGTGCATCTGTCACCCGTTCAAACACGCCATGACGCCGCGGCGAGCCAACATCGCTATCTTTAGCCTTAGTATGTTCGCCTTCCTGCTGGGGTCGATGACGTCGCTCATCTACAGCGTGTACGAGCCGAGGAACGTCGTGGCCAACGACACGAGCGAGGGTTTCGTCTACCAGACCGTGAGACCCTTCTACAACAACAACAACAACTACAACAACACCATCATATCGGCAGGCTCGGGTCTTCACTTTCACACATCCTCGGCGGACAACAGTTCCATGGTGGTCAGTCCGATAGCCGAGGAGACTATTAACAAATCTGAGCAGATTCAGTACGTGTACACCGGAAAGTGTAACCACAACAACCGGTTGCTGAGTCAGAGCATCATAGAGATTTACCAGAAGGTGTACGCTTCTTTCTTCCTAATCGCAATACTTATAGTGTCCGTACTGTACGCCCTCATCTACAGGTCAGTCATCAAGCGGCGGAAGTGGCGATTTCGCCAGAGGTCGATGCGGCCGTCGTGCAATGAGAAGACGGTGGACGTTTCCAAGGCGACGCACCTCGAGAACAATGAGGAGGTGGAGCTGTGCACGAAATCCGCCACGAACGGTCTCGAGAACGACCACGACGAACGCGCGAACCTCAATCACTCGAAGAAGATCTCGAAAAGCGAGCGGAAGGACTTCAACCGGCTCGCCAATATCCGGACGGCCGCCATGTTGTTCGTGGTGAACGTCGTCTTTATTCTGGCGTTTCTCCCGTCGTGGTTGATGGCGCACCGCCTCATTGACTTCAACATGGTCGTCTTCTACATGTATTTTGTGTACAACGTGGCCAACCCTGTGATCTATGCGTTCATGAACGTCGCCTTTCGAAAGGAGCTAAAGGCCGTCTTTACTAGAGGAAGCAAGTGTATGCGA
>Gas273
TATACAGAAGGCGACTTTCACCATTTAAAAAGATCCAAAATTGACCGTAGTGTTCACAGACAATATTCCACTGGTGTGTCTTCTATCAACGGATCGAGAAACTGGTTTGACGAAGTGGCTCTCAGAGCTAGCATAGAAGAGCAGTTCAAGGAAGCGCGTAGGAAATCCAAACCAGAGATCATTCCTATGGTGGATCTGAACGAGTCGCCTTCTCCTCCTCAGAGACCCGTGAAAACCGAGATATCAGTGGAAGTTCACCACCAACAAAACCACAGAGCGCTCGACAAATTCATAAAGTCGGAAAGTCTGGACGCGAGGAAAGACCCGAGACCTGCCCATCCTCAGTGTATACGGGTGAACGCGGTTCAGAAGTATTCCCACAGTCTGGACACGACGACGCCTTCGCAGAGCAGAGTCTACCGAGAGACGAGGAAGGTGAAGAGTTACGAGGACGTCCCGGACTACGACGTGTTGAAGATAACCGAGTTCTCGAAAGGACCGTGTTACAACACAGACTTCGAGATCATTTCCGAGCTGGGCTCGTCTCTTAAGTGTAAGGTGCGATACAATGACACAGGCAGTCTGGAACAGCTAAACGAGGAACAAGTGGAGTACCTCAATGATTTGGACCTCGACAGTGTGATGCTGGGCGACAGCGACGAAACAGAGACGCTGAATGGCACGCAGAAATACAGGGAGCTCTGGAACCTGCGAGCTACTCTGGAGGAAGAGGACGAGTGCAGCGACACCATACGCATGGAGGATATGACGTCACCGGAAGAGTCTCCGGACAGAGAGCACGTGACGCCGTGTACCACGTCGTTTGAATCGAACGCCGAGGCACCCAGTGATGCTGGAATCAGTGATCAGAGAGACAGTGGCATTCAGTGGGAGAGCAGTATTAAGGCGTCGTCTAAGAATCTCCTGCATCCAAATTACGAAAACAGGAGACAGAACTACAAGAGCATTCTTACCCGACGTCTTCAGAAGGCCGGGCCGAACACCAGCACGGAAAACAGCTTCGACAGTGTCGAAACGGATGGTGATATATCTGACACAAGTCGGTACGAGGTGACAACAACATCGTTCGAATCAACGACGGACAACACCGACAGCACGACGGAAAGTCAGACGAGCAAGCTGAGACAGATGAAAACTGATAGCGGTTACAAGTCCCTCGAAACTCAGCAGTCGGCGAAAGAGGGAACGGAAGGTGAACGTGATATTTCTCCTGGCACATACCAGGCAGAGAAACTGATACAGCGATCTCTACAGAAATCTCCGCAGAAGTCGCCAGAGCATATCGAGGAGGCTGGCCCGCCAGACAGTCCAAAGCTGTTGTATAAACGGTCAGGTAACGCTTCTCATTTTGAGAGACGAAACGGCAAGACTGCGTCGAAGAAGCGAAGGGCTTACAGCCGCGAAAGACAAATGGTACGCGTTTACGAAAGCATCAACGAACCAGAAACAGATTCTAAATCGGAACTGCCTTCTGGCGATAGTTTTGAGGACAATACGGTGCCCAACAAGATATCTGTGTTTGCTAGGTTCTTCAAATTCCATTCCCGTGAGTACAGAGAAAGGTATTTGACAAGAGACTACAGTATAGACGAAAAGACTAACAAAATATTCAATGACTTCATTCGTCACGATTCTCTGGATCCAACTAAGTGTGGCATGCGGAGATCGCCAAAGTTGCATAACAAACATCGGCTTCAGAGAAAGCATACAGAACCGGTTGTGGGTCACGAACAGAGGCGGAACAGGCTGGCGCCTGACATGCGTAGTGCTAGTCTGGGAAGTGATAGTAGCGCGAGCTCGGTGCGGCGTCCTTCACCCCAGGACAGCATAGAAGAGGAGGAATGCGTAGAACTGCTTTCAGGAGCGATGGGGACCTGGGAAGCGATGGAGACACAGGATGATCCCGAACTGACATCACCACCTAAGCCTGTTCATGAGATTCCTATTATTAAACTGCCAGAAGAAGAGACGGGAGAAGTG
>Gas274
GTGATGGGTTTTCGTGTCATGTTTTGTGTGTTTGAACTCCTGCTTCTGGTGACGCCACTGAACGCCAACTCGGCCGTGGAAGACCGGTGCACGTCGTACAACTGTAAACTCCCCGACTGCAGATGTCCCGGTCACAACGTGCCCGGAGACTTCAAGCAGAATGAGGTGCCGCAGATGGTCCTCATCACATTCGACGACGCGGTCAACTGGGACAATTGGGACTTTTACAGGGAGCTATTCCCGCCAGACCTAAGCCGACTGAACCCCAACGGGTGCCCGGTGTCCACGACCTTGTTCGTGTCCAACAATTTCACAGACTACTGCATGGTCAGGAAACTCCATGCGAGAGGGATAGAAATTGCCGACCACAGCGTAACACATCGTCTTCCCCACGAGTGGTGGAGTGCAGCAAACAATCAGGATCTAGAGGACGAGATAATAAACCAGAGGAACAATCTGGTTGATCTGGGCAACATCCCTCTAGAGGACATTCGTGGTTGGAGAAGTCCTTTCCTGCAGCCGACGGGAGACATCATGTTTGACATCCTCTACAAAAATAACTTCACGTACGATGCGACGATGACGTACCCTTTTCCCAGAAACGTGTACTCTCCTGTGATGTGGCCGTTCACGCTGGATTATTCGTACACTTTGGTCTGCAATATTGACCCTTGCCCAAAAAAGTCCTACCCCGGCTTGTGGATTATCCCAGTGGTGAACGTGATGGACTACAGAGAACATTTGCCGTGTGCTTACATCGACTTCTGCAAAAACGTGCCGCGAAACAAGGACGAGGCTTTCCAGATGCTGTGGAAGAATTTCCTCCGAAACTACCGCACCAACCGCGCTCCGCTATACGTAAACCTGCACTCGGTGTGGCTTCAGACAAAACACAACTTCGACGCCATGAACGACTTCATCCTTCGCCTGACCTCAATGAACGACACGTACATCGTCACCGTCAGCCAGGCCATCGAGTGGATCAGAAACCCGACCCCACTGTCGGAAATGAACAATTTCAAGCCTTGGAATTGTGTGAAGGAGCCGAATCTGGAAGACAAAGCGTTCTGTTCGTTTACCTTCAAGCCCATCGTGACGAGCAAATCACCGGACACCACGACTCGGGACAAGCACAAGACCAGACTGCCGGACACTAAGGACACAGTGGTGGACAAAAACTCGCTGGACGGAAAGGACAAGCGTTTGTCGAACGTCAAGGACCATGATGAACGGGAACATCACCATGACCACGAACGGAGGAGGAAACACCGCCCGTGGTTTTTGAAAAATTCTGCTTCCGGTGATTCAAAATTTAATGTAATTTTTGTGTTGTCGTTATTGTCGTTTTCGTTGAATGTTTGTATGTCA
>Gas275
ATGCGGCAGGCCAGACTGCAAATGCTCGAGTCTGTTCTTGCTGGAGTCCCACTGAAAACGAAGATCCACTTTGAGTTGGCCTCGTTCACCGACGTGTCTCTGCTGGACGAGATTCACAAACACGTCCTGCTCTACTCCGACTCGCTCGGCATGAATGAGCAGGAGCTGCCGAACCTCGTCAGTCTACTGTACCATGGCAACGTGTCGCTGGTCTCGGACAGCTATCCGCGCATTGCCACCGTCCTCGACCAGATGAGGCAGGTCTACAGTCTGCTGGGAACCACTAAACAGGTGAACGGGCGACGGAGACTCACACGATTGCACGTGCACACACTCGCCTATCAGGTCATCCTAACGTCCAAGTTGTCCTCATGGAAAAATACCATGTCGGCCACAGCTAAAGCGGCTTTGACGGCTCACAGGCATGTCTGTGGTACTCACAATATTGATGAGCAGAATGCAAAACTGATAGTGGATTATTCTTTCTCAAGTAGCCAGTCAGAATCGTCTAAGAGAATCGAGTTCCGAGATAAGAGGCCTGTGTCTTGCTGGGATGAAGCGGATTACGAGATCTGTATTGCTCCAGTGCTGGTGTGTACGAAAGTGTTCGTAACGTCAGGTGGAGGAGATAATATTTCATCAGCAGGCCTTGTATTGCAGTTG
>Gas276
GGCAACTTCTTCGGGACTCTGGACGATGGCTTGCTGGCGCGTGCCGAGGCTCTGGCTGCAGTGGAGCTACCCAAGGGTCCGTCCGCCCAGCTGATGAAGCCCGACGGTCTGTACGGCCACACCCCGGACCTGACCCCACACCAGATGGCGAGCTCCCGCCAGCAGATGAGCATGCACACCCACGGGGGGCCGTTCGCGCCGTCCGACTCCATGCTGGATCAGCTCACGGGAAGCGTGCCCATGTCCCTGGGACCCATGACCACCATGTCGATGAACGACAACCACAACAACAACAACATGTCCAGCATGCACGGCCACACCCACCAGATGTACCCGCCCGTATACAGCCACCCCAACACCATGAGCAACCACCCTAGCTTCGCCGCGCACCACGCGGCCATGCACCAGGTGCACGACACCGACTGCGACCCCAGGGAACTGGAAGGATTCGCTGAGAGGTTCAAGCAGAGGAGGATCAAGCTGGGAGTCACGCAGGCAGACGTCGGGTGCGCCCTGGCCAACCTCAAGATCCCGGGAGTGGGCTCCCTCAGCCAGAGTACCATCTGCAGGTTTGAGTCCCTGACCCTCAGTCACAACAACATGATCGCGCTGAAGCCTATTCTCCAGGCGTGGCTGGAAGAGGAGGAGAAGGCGGCCAGGGACAGAAAGGCCGATGCCGAGATGATGGCACACGGGGACAAGAAGAGGAAGCGAACCTCGATCGCGGCGCCGGAGAAGCGATCTTTGGAGGCCTACTTCGCCGTTCAGCCGCGTCCTTCTGGAGAAAAGATCGCACAGATCGCCGAGAAACTGGACTTGAAGAAAAATGTGGTGCGAGTGTGGTTCTGTAATCAAAGGCAAAAACAGAAAAGGATGAAATTCTCAGCAGCTACAGGTGCTTTGGTTCATCAC
>Gas277
AGCAAATTTGATAAGATCACCACTCTGTCCAAAACGTTGCGGGATGAACCATCCTGCCAGCTTCTGACCGTGTTACAGAAATACATCCACCAGTGCGGGACCGACGGGATCGAGAGGACGGTGCAGTCCGAGACCACCCCGCAGCTGATCACCCTCCAGAAGGGAATCCTGGCTCTGACGCGGCAGTGGAAGAACGTCCTCTACATGCCCAACCTCTCCAACCTCAACTTCAAGGCCAAGAAAGTGAGACCCTGCAACGTGACGTTTTCCCTGCCGGAGTCGGTGAGTGTTGAAAACGTGATGATGGACGAGAGCGAGTGTCTGACAGAGCATTACGACGTGGTTGATGAGAAGACATCATTGCTGCAAGCCGAGGGAGGGCAGATTACAAAATCTACATCAAGTCTGGCAAGTCACGGGCCCCAGCCTATGAGTACCACTGGCAAGATGGAAGGTCCCGATCAGATCAGCACGGCATCAAGTCTCTCATTAGGGCCAAAGAAACTGTTTGCGCAGGTTAGGTCAAGGGGACATTCTGAGGACAAGAAAGGTCACACACACCTTCTTCTGCCTCCCAAAGCTCATCAAAGTCTATCTCGAAATGACAGCAACTACAGTTTCCACTCTGCTGCCGAGACCCTGACGTCTTTAGACGCAGGTGGCCATGCTCTGTCCCCTCCACCCACACCTTCTCGCAGCTCTGGTCCGAAGCCATCTATCTTGAAACAGAAGTGTGAGAAGACAAAGGATCTGTATCAGTGGATGTCGAACCAGAAGAAAGACTTCCGTCTGCCCATGGATGAGGACACGAGATGTGATCGTGTGCATGACTCCATGATGGGAGGTCTCGGTAGTGCCTGGAGCCAGGACGACAGCAAGACGGATGTGAATGATGGATTCCTGACGATGGCGACATCCATCATGCAGTTGGCAGATGCTCAGGTCCTCTTCAAGCCGCTGCTGCAGAGTCTGGGCCTGCACGTGGAGGGCGTGAGGCCGTCAGCGGTGATGAGGAAGTTTGGAGGACACCTCTTCCTGCAGATTCATCTCGATCAGCTCAAAATTCAGATCGCAGAGTCCGAGGCATCGTGTTCCAAGTACAAGTCTTTTGATGCCAGGAAGAGAGTGAAGATGAACTGGAACACGAGCAACCCGGCGTTCCTCTGTGAAGGTTTTGCTGTCAACGTGTCGATGAAGGACGTCATGGATTTCGGTGAGGAGAGTGGCGAGGATGAAAAAGCGAAATCCTTTCCCATGACGTTTGCCATGCACAAGCTAGAAGCGAAACCAACCACTCTACAGATCAGCTTCTTGATCAACTGTAACGCCATCACCCAGCTAGTGGACATGGCTCTGCTGAGACTGGTGCATCAGTTTGTGACGATGATCGCCAATGTTAAGGAAACTCAGGTAGATTTGAAAGAGAGGCGGACAAGTCTGGACTGGATCAAGACCCACCGAAAACAGGAATCGAAAGATTCTACTTCCAGTACAGACACTCAACAGTCGGATCTTTCTCGACTCGATCTGACTCCCTCGGCTCCCTCTGTCAGTGCTGCCGACAGCCTCTCCACCATCAATACTCCGGACGGTGACAAAGCTCGAATTAAATCACCCAAAGGAAGCAAAGGTACCTCTCCTTTGTCATTCGACTCAAGACGTCCATCAAAATTGCAACTACCAGTCTTGCACAAAAAGTCCCATTTACGTTTTTCAAAAGACTCGAAGAAGGAAAAATCTTCCATGACTTCGTTTAAGCAATCGGAAGTGTTTGCCACACCTCAGTCCATAAACCTCAGTGACTCTGTGACTATCGATATTGTGGACACCTCGTCACCAGCTTTAGCGGAGAAGACGATTGTGGATGAAATCAAAGAGAGCACCCCTCAGTGTTGGAGACACCTGTATCACCTATTGGAGTTGTACTCCACGATTCCCGAACCGAAGACGGTGTACCGAAAGTCGGGAATACCAGCCCTGTCGGTGATAGAAGAGGAAGACACGGATAAAGAGGCCCATTCTAAACAGTCGAGCCTGGACGATGTTAAACACCTGACTCAGAGGAAGGTGGACCTGGCCGCAGCTGAAGAGGGAACTCTCGGTGACAAGCCACCCTTGGCACAGACATCTTTCATTAAGACCAAGTTCAAACAG
>Gas278
GTTGGCAGTGAGCTGAGTGTGGAGGATCGGATCCAGCGCCAGGTAATCGTGGCCGACTGTCTCCTCTACCAGGCCGTCCTCGTGTTCACCAACCAGGACATCGCGTCCTACATCAAGGGCGGCTGGTATCTGCGACGCGCGTGGAAGCTCTACGAGAAACTCCACAGTGAGGTCATCCAGCTGCAGGAGAAGAAAACATGCGAGAAAATCAACCAACTCTCGTTAAATCTTTCCAAGCCGGACTCGAACGATTCCGTTCCAAACCAGACACAGAAGCCATCCAAGGAGAGCACGAGCAAGTTGCCTCAGGAACCCGCCATGGACAATAACGACAACGAGCTGACACAGGAAGTGATCTCGCGTCTGCTCGGCTCCGTGAATTTTGGGTACGGCACGTTTCAGCTGTGCATGTCGATGGTTCCGCCCAAGATCCTAAAGCTGATTGAGTTTCTCGGGTTCGAGGCCGACCGTGATGCTGGGATAGCAGCGCTCGTCTACTGCAGCCACAGCTCAGACATGAAGGCGCCATTGGCTGTCCTCGGATTGCTGTGGTACCACACGGTCTTACGACCTTTCTTTGCTCTCGATGGCGCCAACAGATTTTCTGTA
>Gas279
ATGCCTTACTTCTCGTTGGAAAACATAGGAACCTCACCGCACGTCGTAGTCCGTAATAACCTCAGCGAAATGACGATTGCCAAGGCAAAGTTTTTATTTGATTGTACAAACATTCACAACATTAAGATTAAGAAGAAAGTTGGCCATGGAGTATCTAAACAAACATTTCTCGGCGAGTACAAAGGAATGCACGTGGCGGTGAAAATGGTGACCCGCCATCTTAATGACGTCAGAACGTGTCTCGATAATCTTAAACGCCAGGCCAAAGATTCCCCCAAAGACAAGGGGTTGTGTTACTTGATGCCCACGATGAAACTGATGAAGGAAATTCTGTTTCTGGAGCAGCTTGATCACCCACAGCTCGTCAAGTTGTTAGGATACTGTGTGAGAAGCGAGGAGAGCGACTCCACTGATATTTCCGAACATGGCGTGGTCGCAGTTTACGAGTTCGGCCATCGATTTGTCATCGACAGTTTGCAAATTTTGCCGTGGCAGAAAAAGTTAGAACACGCCATTGATATGGCTCAGCTGCTGGATTATTTGGAATATTCACCGCTAGGGTCGCTGGTGGTTCCAGATTTTAAAGAAGGCCATTTTCTATTGGTTAATTCCTCGCTCAAGATAATTGATATGGATGACGTCAATAATTTAGAGCCTTCGTGTGGATCTTACGACATTTCCCGAAATGCATTGCATCAAGATGGTTGTGAGTTTGGATTAAGCTGCAGACAGGCTATGTGCATTGGTTTTAACGCGAAAATTAATTTGAAAAATATGAACAAATTAATATTCAAACGACTTTTATACCCTGTGACGTTTCCAAATAATCTGGTAGACGAAATGGGTCAGATTAATGCCAAATTAGATTCTTTGTCTATATCTGCAAGGGAACTTAGGACTTCACTTAAAGCTGTTCATTCTAGATACGTT
>Gas280
ATGGCCACCAAGCTGAAGCGAGAGGAAGACGTGGACGTCGCGTGGTATGCGTCAATCGTCCACAGCTGTATTCAGGAGGACAAGCTTCACAAGTTACGCGCCACACTCAAGAAATTCACCCCGCCGCAGAGGAAGCGCATCGTCTCACACAAGATCAATGGAAACGCTCCACTCCTGACATCGTGCATTCAGGGCAAGCTGCACATCGTGAACTACCTCCTTGACGACTGCGGGGCTGACGTCGAGCAGTGCGGCATCTATGAGGTCGAGGAGGACCGGTCGCGACATACGGTCACACCACTGTGGGTGGCGGCCGTCGCTAACAAGATAGACGTCGTGAAGACGCTGATACAGCACAGGGCAAACGTGAACAGCCCCTCGGACACCGGCTCCACTCCGGTGAGGTCGGCATGCTACATGACGAACATTGCCATCGTTAAGTACCTCGTCGACCACAGCGCAGACATTCACAAGCCAAACATCAATGGCGGGACGTGCTTGATTAACTCCGTTCAGAGCGCGGACCTGTGCGAGTTTCTTATACGAAAACAGGCTGATGTCAATGCCCACGATAACTCAGGAAATTTGGCATTGCATTATGCAATCCGAGAGGGTCGGTTAGAGACGGTGAAGTTACTAATCAGACATAAGTCGGACTATAAGGCAAAGAATGATTTTGGTGATGATGCATTGCAGACTGCAGCTTTAAGGGGCTACCCTGATATAATGGAATACATTTTAGAAAACACAAGTCAGTGTCTAGTCTCAGTTCTACATGCATACGAGCTGCTTGGGGCAAACTTTGTCGACGAGAAACACGACATTGCTGGAGGAGTGGGTCTGTGGAAGAAGGCCATGGCTCTGAGAAACATTGAGTCAAGAAATCCCATACTAAAAGTGCTGCCCGAACAAACTGTTCCGGCTTACAACAATGCCAGAGAACCCACGACATTGGAAGAGCTGAGCGAGAAGGTCTCCGAACCCGACAATGTGTACATGCAGTCTCTCCTGATCCGGGAGAGAATCCTGGGCTCAGCTCACAAGGACACGATGTTTGGTCTGATGTACCGCGGAGCCGTGTACGCGGACACCCACTGCTACCAGAGATGCGTCGACCTGTGGAAGTATGCCTTCCAGATTCGGCACCAGAAGCACGACTGCTTCAACCACGAGTGCCTGTTCACCGTGCAGGCACTGGTGAAGCTGTTCTGGGAGATGCAGCTGGAGCTGGAGGCCGGAGCCATGGATGAGTGTGTCCGGTTTGAGGACGCGCTCGAGGTCTTCCACCTCCTCATCCACCAGATCCGAGGAGCCAAGGTGGTCATGTCCACACGGCCCGTCCACTCCCACCACTACGACGACTTCCAGCTCCTCCTGCATCTGTCGCTGCACCTCATCCACCTCCTGGCCCTCCTCAATGCCCCGCCCTGCGACAAGATCACCTTCAAGAGACTGGTCCGGGAGCTGGTGGTCCTCGACCCCAGGGGACAGGATGATGAGAGCCTGATCCACCTGGCCGTCGACCCGAAGGTGTCTCTGACCAGCGAGGAGTTCTACTCAGCGTTCCCCGCCATGGCCGTGATCCAGGTCCTGCTGGAGTGCGGCATTGACGTCAACTCCGTCGACCAGCGCCGCAACACGGCCCTCTTCAACAGTGTCAAGTTCCTCACGTTCTCAGAGCTCCACGATGAGGGCATCTTGGAGTGTCTGCTCAGGAACGGGGCGCATGCAGACATGTGTAACAGTGAGGGCGACAGTGCCCTCGACCTCCTACAGAAGCACGGCTATCCAATCTGTCCCATGGACTACGTGTCACTGAAATGTTTCGCGGCAAAGGTTATTAAGAAACACAACATTAGCTATAGGGACGAAGTTCCCAGGACATTGATTCCTTTTGTAGAAAAGCATGGGCTTTCATTTTGGATC
>Gas281
GATCACGAGGGACGAAAACTGACCTGGCTTCCTACAGACTTACCTAAACATGTCCATCTCGTTGTTTCCACTCTTCCCGACGAGCGATACGACTGCTTCAATGCTCTCCAGAAATCCCTTGAAGGAAAGGACGACTGCTTCATCGAGGTCAGAGATCTTCCCACGGGTGATGCCATGGCGATCCTATCTCACTGGCTGAACACTGGGGACCGACAGCTGACCCAGGAGCAGTTCGATATTCTCATGGACACATTTCAGAAATGTCCAAATCCACTTTTCATGAAGCTGGCATACAAGGAAACGTTGCTGTGGACTTCGTACATGACCAAGGATCAGACCAAGTTAGCGGACAGTGTGAAGAAGATGGCTACTGTGAAATTTGGAAGACTGGAACGTGATTGCGGGGACTCGTTGGTGAGGAGGGCTTTAGGGTACATCACAGCTGCTCGCAATGGTGTGACCAGCAGTGAAATGGAAGACCTGCTGTCGCTGGATGATGCTGTGATGGATGACGTCAATACATTGTACGCTCCTCCAATGCGGCGGATACCAAGTCTGCTTTGGATTAGGGTAAAAGATGAGTTATCAGACTACTTGACTGAGGTCCTGGCAGACAACATGAAAACCATCGTCTGGTCGCACAGTCAGTTCAGGGAGGCTGCTGAAGAAAGATACATGAACCAAAGAGACAAAGCACCGTCCTACCACAAGGCAATGGCGGAATATTTCATGGGTATATGGGCAGACAAACCAAAACCATACGGTTCCAGTGAAAGGGGAGCACTGAGGTTAGTGGCGAAGCAAGAACTGTATAGTGAACAAGAGGATTCTAAGCACGATGGATCTGACAGAGTCTACAATCTCCGCAAAATCAACGAGCTGCCTCATCACTTGTTGAGATCACAGCAGAATGACCTCCTCAAGTCTCAAACACTGTGCAATTTCGAATGGGTTCTGTCCAAACTGTCTGGAACTGGCTTGCGTGCACTGTTAGAAGAGTACCACATAGTACTGTCATTAGAACCAGGAGACGTGGAACTGAAGACAATATCCGACACCCTGTATCTTTCAGGTAGTGCTTTGTTCAAAGATCCCCGACAGCTGGCCTCACAAGTTATAGGCCGACTGAATGGTATCATTGCAAGAGATGTTCCCAAAACAGCTGCAGATCCCAGGAAGTATCCGACTCTTCATGCGTTTGTTGATCAAGCTAGAAATTCCTCTTTGCCATCCCTGATACCTTCAGTTGAATGTCTGACTGAGCCTGGGGGAATTTTATTTGACTTGTTGTCTGGACACACTGACCCTATTACTGCCCTGACGCCTACCACAGATGGTATGATGGCCCTAACTACCTCTCTTGACAACACAATGAAACTCTGGGATATACGGACAGGACGCGTCCGAAAAACAATTGATGGTGTTGGCATCAACGTGTCCTTCATCAGAACAGCGAAAAATAATACACTGGCAATAACGACAGAGGGAACAATGATCAGGATTTGGAGTGTAAAGACTGGGAGCTGTGTTCACGTGATTGACGACTATGTTGACCCTGCTAACATCACAGTTGTGAGTGACGGCCGACTGCTGGTCGCACTGTTTGATGGCTCCTATATGTTCTGTTCGTGGGAGCTGGACACCTTTACGCAACTCTGTGATAAGCAGATTCCTGAAGTGGGAATTCACAAGGATAAGTCGATTGTTGTGTCGGATGGAAGTCCTGGCGATCATGTCCTCTACGCGTTCAGAGCATCCAACTCTGCTTTCGTACAAAGTGGAAGGTCTGGAAAAGTGCAACACAATTTAAAGTGTCATGACAAGTCTTCGTCCATTGTCGCTTTGGGCTATGCAAGGGACTACTATATCCTTTGCTGCAGGCAGTATTACATGAGCTTGCATGAGATCCACCAGCTCGAACTATTTGATGTGAAAAAAGGCAAGTATCTGAGAAGTGTTCGTGGATGTGTCAATGACAACATATCAGCACTGTCCATCAATTTGATGGGCTCGCACGCAATAGCAGTGTGTGCTTCAGAGAAAGCGAACATGTCGGATATAGCAGTGTGGAACTTGGAAACGGAAGATCACAAACATCTTGGACGCCATCCCGGTGTTTCCACTATGGGTGCCTGTGTGGATTTCAGGTTCTGTCTGACAGCAGCTAAAGGTGACAAAACGATGAGGATCTGGAACCTGACTAATAAGATTAACTTACCAGCGCCCAAACTAAAGAAATCTTTAGGAGTCATTGAAATTCTGCCCATGGTGAGTAACCCACAGTACATCGTGGCAAAGGCTTTAAACAACGGTCCAATCAGTGTCTGGAACATCGCTAAAGCAAAGTGTCTGCAAAGCGCTGTGAGAATCGAACGAGGTCTCACGGAGTCTTCCGATGTACTTCTGATGAGGAACACCCGGCTGGTGATTTTAACAGACAGGGGTTTCACCACGGTGGGCGACGAGTCAAGACCTGTTTTCCAGACTGTCCTAATCTACAACCTACGAACGAAGCGCTACGAGAAGAAACTGACCGACTGCTACATCGTCCCAGCACCTTCTCGCGAATACCTTGTCATCGACGACGACCACCTGATGGGGCCGTCTGACAACAGGACGCACTTCATAATCTGGAGTCTGATCACGGGGCACGTCGTGCACAGGATACGCACAAACTTCAAGAAGTTAGACCAAAAGAAAAACGCTCCATCTGTGTTTGAATTTTCAAAATTAGCGAGAGGAACAACGGCAGCCATGACGCCCTGGGATCGCAGAGCGGAAACCCGATCGGCCCGACAGAGGCGTCATCAGAAAGAAACGGAAGAGGAGCAGAAACGTCTGGATGATATTCGGAAAGAAAAGGATAATGGAATAGAACAGTTCATCGTGAGCGGCGACGAGCAGGTCATAGTGGCGTCGTACTACGCTCACCACATGTGCGTGTTCAACATCACAGAGCACAAACACACGCAGACGCTGGAGAGCTACACATCCATGATGCTGCTACACGCGTCTGCACTCACGTACGACGGGGGCCATCTGGTGCACGCCAACTACGACGAGGACTGCAAAATCAGTTACGTGACGCTGTGGGATTGCTCCACCGGCCAAATTAAAAAGAGGTTGAAAAGGGAGGCTGATGTATGCGCACTGGGCATCACGGACGACGCAGAGCGAATTGTCATTGGAAAGAGTCCAAATGAGCTGCACATCTGGGATCCAATGAGAGCCAGTTCTTTAAGGAAAATAAAAGGCTACTCGGGACTGGAGTTTGGGATTGGAAGCAAGATCTTCATTGGAGAGAATGGAACACAGGCTGTTGTGTTTGCTGGTGACATCTCGGTTTGGGACATCGAAAAGCTGACGGTTCTGGCTGTGTTCACGCCCGACACGAGAATAATGTCCTGTCACGTAGCGCTCAATGGACGGTTGATTGCGTTTGGCTTGTATGAGAAAACTGATGTCATCTGTTTGAAACTCACGGGTAACGCTCAAAACCTGGCCAGCATCGAGGGACTCCCAGACGACCTGTTTGACGAGAAACCAGAATCGTCGGACGAGGAGGAGGCGGAGGAGGAAGAAGAGGCAGAAGATTCCAAGTCGAAGAAGTCTGGAAAGACACGA
>Gas282
ATGACAACTGTGGAGGGCCATGCAATGGTAAGCAAGCATCTTTCATCTGACATGGAGGATGGATCAGATTTAGTGGACGGGGCTTGTGGGGGCGAGACTCTCGGCCCATGCAAGGAAGGATCGCTGGCACCATCTGGTGTTCCGGAAACGCTCTCAGAATCTCTCATTGACGATAGCACAGACAATGTCAGCATGGAGGTCCTGCTCGGGGAGGACAACTCGCGACACCCGAGCGAACTCAGTTCCATTTCGTACCAGAACCTCCTCGACGACGGGGAGCCAATCAGTGCCATGCTTTCACGACGGGACAGCGACGAGAGCAACGACTCCTTTCAGCCTGAGCTGGATGGCGATTTCCCCCCCGATGATATAGAACGGTTCGAAGCGTCTGACTTGCCGTTGACCGATCGTTTCATGAATAAAGAATTCATGGTTTCCAAACCCGTGCATAATTGGAAGCAGCAGCAACAGCAGCATTACACTGATAACGAGGACCGGGATTCGGAGGTGGAGTATATCATGGAAAGAAGTAATATTCCCGTGATTCGAAAAGACGATTCCGATGTGGAGTATTACGAAAACATGTCGCAGAACTGTCAGCCCAGCCTGGTTGTTCAGCTTCGACAGAAGGCTGCGTCAGCGGAAAACGTCCGGGACACCGTAGACAGGGATGACGCCATTAAGAAGCGGTGCAGTCTGGAGATTAGGAATAATATACCGCGGGTGTCGGAGGTGAAGAACTATGACAAGGATCTCCGAGATGTCACTTACAGCAGCCAGGGTGCTAAACCAAAGATGCGGAAGCAGTCTCCAGGACTGGCAAGAAGAGTGTGTGACAGCGAAAACGAGAACAGTGCCACCGAGCGCGACGGTTCGAGTTCGGAGCGGGAGACGATGTCCAGATCTGAATTACAGCATATAGCTTCCCACAAACCAGACTCTAACGGACAGAATGATATCGATGTTAGTAACACTAAAGAACATCTCAGAATTCTGACGCCTCGGAAAAATCTGAGCATTGAAAATGAATATGATTATGTGAAATATGCTCGTGTTCAGCAAGGCAACTCATATGTGGGCATGAGGTTAGCGTACTCGAGTTCGAACGATTCTCTCAATCTGAAAAGAAACAGTCTAAACAGCCAGGGCAGTGCGTCTCTGGACAGCTCACGGGAAACGTCTCCGGAGAAAACCCTCCAGCATCGCGTGGTGGTGTCCGACCAGTTCACACAACAGGAACGGGTTAGCGAAGATACCCTGACGGAAATTCCGCTCAATGGAACGGACAGTTTCATCCCTGAAGACAAGAAGAGTTTCACCCTGTCTCCGGAGAACACCGAGTGTGACAGCGTGGAGGTGGAGAGCGTGACGTCAGACGGGGATCGCTCCACCCTCGGAATGCCGATTGTCGACGACGGCCTGTCGAGTAGTCAGACAAGCGACGTAGAAGATGGCGGGAGAGATTACGCGGAACGGCTTCGGATGCAGCAGAAGATGGAAAGTGAGATCAAAAGACTAAAG
>Gas283
ATTCTGTTTATGGAGACGCTGCACTCCTTTGGTCTCTGCTTGTTCCTCTTCCGCGTCTTGCCGTGTCTGGACACCGTGCGCTGCCTTCTGCTCATGAACGCCCTGTGCACCCTGCCTTCCATTCTCAGACTGTTCGCCACGAAACGCTCCGAAGACGCCAAACGCAAAGTGGCTACAATAATACTGGACTTCCTGGCTGTCTTGATGCAGCTGTCGGCATTTGTGATAGTCCTCGCTTCCATGAAATCCGAATGTGTCAAACACACCGACGCTGATGACGACGAAAAATCAAACGAGATTCCCCGGACCTTGCCGAAGACTGGCGAGACGCCTTGGCTGTCTTCGTACTCGTTATCGGACATGTCCTGGGAGATCCCGCTCGCCATGCTCCTCCTGTCGACCAATTGGTGGGAAAACTTCATCGACAAGGACATCCGGATCGGGTGCATACAGATCCCCGTGAAGAACTACAAGGACGACTTGTATCGAGTCCGCGTCAAATCCTACATCCTCTCGAGTCTCTGGAAAGTCGGCCTCACGTTCGGTTTCGCCTTTCTGTTGGTCCCGAACCTCAGTATGGTCCACGTCACCTTCGGATCCCTGTTCGAGACGCCCGCAGAGTTCACAATGTCCAACGCAAGCACCCTGGAACCTAAGATTCTCTCCATCCCGATAACCACGGCTCCACCCATCGCCGTTTCCGACCAGCCGATCGGCAACGCGATCACCGCAGACGACCTTCCGTTCATGGTCATGGAAAGGTTCAACTGCTCGCTCCAGAACAGGACTATGAACGGGAACGTCAACGAGACGGTGTGCGACACGAAGTACGTCGACCCCTGGCGGCAGTGGTGGACATACATGCCTTTCCTCATGCAGATCGTCGCCTCTGGACTCTGCTACTACTTCGCCAGACTTGCCTGCAAGCTCTGCATGCAGAGGTTCTCGTTTGCGATTCCGCTCAGCTTGGCTACCCCGGTTTCCGTGGCGACCATCATCACCGTCTGCTACCTGAAACCGGAAAGGACCGAACTGATGGAGGACTTCCTAATGTGGGCCTGCACGGGGCAAGGGCCGGAACGGAAGTGGTTAATATGGCATCTGGGACTGGGATTCGGGCTGTGGTGGTCCTCACAGCTGTGGATTACTCGTTACATCTGGACGCCAAAAGCGCCCAGACTTGCCTTCACTGAA
>Gas284
TCTCACCAGAGAGCACGACTGAATGGAAACCTGAGCGAGTCTGACGGAGAGAGCGACGACGTCTTCCAGCTACAGCTAGAGGAACTCGGAGACCGGCTCAATGCTGAGAATGACCGCACGGGCTTCCTGCGCATGGTCAACCGTGGCCATGCCTTCAACAGCTCCACCTACAGCTTGAACAGCCTCTTCAGTCTCGGAGGCAGCAGTCTCGGTGGTCCAGGGGGTTCCGTCAGGAGGGGTAACGTCAAAGGAGGCACCACCACCTCCTCCTCCTCTGGAGGAAAGTCTCCGCTCACTGTGTTGTACCAATATTTGATTGGACCGATGGAAGAGACACTGCGGACCATGACCGACAATCAGGAGAATGTCGACAGCCCTGGCCCGGTCGATCTTGTTCTGGTTCTCCAGGGAGATCTGTTCCTCATCCCGTTCATGATGCTGAAGGAGAAGCAGGACCAGGAGTATCTGTTTGAGCGGTTCAACCTGATCATCGTTCCATCCATCAACGCCATTCAGAACTCGCACAAAACCGATAAGCATGGCCGGCCTGTGATAGGCTCATCAGGAGCTCTTGTGGTGGGCAATCCAAAACTGACTCCTTCGATCTGCCAGCACTGGCATCTCGGTGAGATTAGCGGTGCCGAATTCGAGGCCGGTATCGTGGGTGAGATTCTGTCATGCAGACCGCTGATTGGAGCCGAGGCAACCAAAGGATCCGTCCTACATCAGATAGAGCAGGTGGAAGTGATTCACTTTGCTGCCCACATCTCCTGGAAGCTGTCCTCCATTGTCCTGTCTCCCAGTGAATCGGTGACATCATCAGGACATTTCTCCACCATTGATTCGGACGATGCTGGTAGTGACATCAGCTCGTTCGATGGACCTGCACTGTCGGAATACCTCCTCACTGCAGCCGATATCCTGAACCTGAAACTCAATGCCAAACTAGTCGTTCTCAACTCAGCCTACACAGACGACAGAGCTGGCCGTGTGAACACCGACGGAGTTATTGGCCTTACCAGATCTCTCCTGTCAGCAGGGGCACAATGTGTCTTGTTCTCACTGTGGCCCGTGCCAGACCAGGCAACTAAAATGTTGATGCGTTCAATGTACCTGTCATTGGAGGAAGGCCAACGTGTGACTCAGGCTCTGTCCAAGGCTATTAAGACTGTCCAGTGCACGCACCAATTCTCCCACCCATCTAACTGGGGTGGGTGGGTTCTGGTGGGCAGTGATATCAAGCTCAGCAGCAAACTGGCACAGATGGGACACGCTATTTGTGAGATCCTCCAGTCTCCAACACAGTGCAGGGAGGCGATGAGAGTTCTCTTGCACCTG
>Gas285
GTGATGACCCAGATTGCAGGAGATGCCCATGGCAGAATGAACAGTACACAGGATGAGTTGATCAAGGTAACCGAGGAGCTGGCCCAACTCTATCACCTTGTCTGTGAGTTCACCAATGAGACGCCCAGTCGAGTCATGCTTGAACATGCTAAGGCACTCACATCTAAAAGTTCTAGCAAGGAAAGCAGCGAGGAGCCAGAAGACAAGGTTTCAGGAGATGGTGAGGAGAATGTTATTCAAAATGGACATGAAGAAGACATTAAATCTATCAAAGACTCTGCCAAATCAAAAGTTTCGGGTAAAAAGACCAAAAAATCAAAGGATAAGGGTGCTATGGTGAATGGTGACTCCAAGGGCGATCCCACGTCTTGTGATAAACTGTCTGAAACTATTGGTGATCAGGTGAAGTACCTCAAACGGGCCGTCGACCACCTGATAGAGCTCTCCAAGCAGAAGCAGAACAATGTAAGTGAGACTGTTGATTCTCAGGAACTGCAGGAACAGGTTCTCAAACTGAAGGCCATGCTTTCGACCAAACGGGAGCAGATCGCTACCTTGCGAAGTGTTCTCAAAGCGAACAAATCTACTGCTGAAGTGGCCCTCGCCAACCTCAAACAGAAGTATGAGAATGAGAAGGTTATTGTAACAGAGACGATGATGAAATTGAGGAACGAACTCAAAGCTCTGAAAGAAGATGCTGCAACGTTTGCCTCACTGCGTGCAATGTTTGCACAGCGCTGCGACGAGTACGTTACCCAGTTGGATGAGCAGCAGCGTCAGTTGGCTGCAGCTGAGGAAGAGAAGAAAACACTGAACTCTCTCTTACGAATGGCAATTCAGCAGAAACTGGCTCTGACTCAACGACTGGAGGATCTAGAGTTTGACCGGGAACGACGGAACATGACGTCACGAAGACCTGGCCGTAGTAAAATGACATCCAAAGTAAGTCACCACACTCCCTCGGAAGAGTATGGTCAAAACAGGAGATATTACCAAAACTTCAGGCGAGATCGGGACTAT
>Gas286
ATGAGCTGTCTGAACTACACTGAGATGAACAAAACATCCATGATGAAATCCTACGAAGAAGTGCGCACTGAGGAGATCAGCCATTTCTTCATGGCCATCGCGACGCCCCTCGTGTGTTCCTTCGGTGTCCTTGGCAATATCCTCAACCTGGTTGTCCTGACGATGGAGAAATACCAGCGCACCCTCACCAAGATGGAGCTGTCTGCCCACATGGGTCTCATCGCTCTGGCCTTCTCGGACTTCATGTTCTGCCTGTTGGCACTGCTGTTCACCTTGCTGCCTCTGAAGGACGTGTATGAGCTGGAGGACTACGTCGTGTACTACGACTGGCTGGGCGGCGGCTTCATTACCATCTTCATCGTCATCAGCACATGGCTCATCGTCGTCATGGCGGGGGAACGCTACATGGCTGTCTGCCATCCATTCAAGGCACGCAAACTGATCTCGCTCCGCAAGACTCGCATAAGCATCACTGTGATCTTTGTTCTGTGCGCACTGTGCACGGTTCCCATATTCCTTGAGAAGGAGATCGTGCGGTGCGACAATTCGACGTTTCTCAGAGTCGAAGACCGGAAGATGTTCACACGGCCGATTGTTGCGGCACGCCGTCTCGCATGGTCGGTGTGTTTCGACTTCATCCCCTGCGCCTCCCTCATCTACTTCAACATCATTCTCATCCTCAAGATCCGCAAGGCCAAGCAGCTACGGCAGAACATGGCTCCTCTGCAACGAGAGAAGAAAATAGCGATTCGCCCCGCGAAACGTAACGGCTCTGTGAAGTTCGCCCGAGAACTGAACATCCACCACCAGAGTCATTCTCAGTCTTCGAGTTTCTCGCACTCAAACGTCAGCGGGAAACTGACGGTTCACCTGACGAGGAAACGGGCTGCTGACAGTGCCCTCAATTCCGTTACCGCGACGCTGGTTGCCGTGGTGTTATTGTTCCTTATTCTCGTCTCCCCCAGCGAACTTCTTAAGTTTGTTCTCGAATATGCAACGTCTTCAGTGGATAAGTATAAGGTCAAACTTGTAAGATCTGTGACCAATTTCATGCAGGCACTGAATTTTTCAACCAATTTTGTGCTATACTGCGCAATAAACAAATCGTTTCGGCAGACGCTAACCAAGATAGTTTGTTTATGGTGGATTGCTCTGTTGCCCAAAAGAAAACGAAAAGGTTCTTCGGATTCCATGACTAGTGATGAACGGAACAATATGATA
>Gas287
ATGGGTGGCTGTGGCTCGAAGGAGGACAGCAGGTGCTATTTACTGCAGACGTTAAACGAACACGAGGCTGGCATCAACTGCATGGCCCTGAGCGAGGATATGTCTGTTCTTGCGACTGGCTCCGAAGATAAAACCGCCAGACTCTGGAGCACGAAAACCGACGAATGTGAGTGCATAGGCATATTAAGAGGACACACAGACTACATAAACTGCGTCATAATCGAGGACTGTTTCGTTCTCACGGGAAGCGCCGACAAGACCATCCGGAAGTGGGACGTCGGCACGTGCGAGTGCGTGCTGGTGATGACGGGTCACACGAGCCTCATCTACCGAATGATCTGCACTGGCGACTTCGTCTTCACCAGCTCCTACGACCGGACAGCGCGCTGCTGGGACTTCGACAGCGGCGAGAACATCCGAGTGTTCAGGGGACACAAGCGAGGCGTGTATCCGCTGATCTTCATCCCCGGTGACGACGACGATGAGAACATATCAACTGACCTTGACATCGAGGAGACCAAGGACATCCTGATCACCGGGTCGGCGGATTTCCATGCCCGATCGTGGGATTTCGAAACTGGGCAGACGATGAAGGTGTTCAAAGGTCACAAGGGAGCCATCACCTGCATGAGCGTCGACCCGACCGGAAGGATTCTCTTCACCGGAAGTACAGACTTCACGGTTCGGAGCTGGAATCTGTTTAAAGGAACGCAGCTGAAGTTGTTTGACGGACACCAGGGTTCCGTTATCTGCATGCAG
>Gas288
ATGTCGACCAAAAATCAGGTCAGAAGTTTCCCCCGCGTTAAAGCTGTACGGGCGTATACAACGGTTGCTGCAGTTTCCGGGAACCAGGGTTCGGACTGCCACGACGTCCGTAAGGATCACTGGATAGATGGTGGTCTCGCGCCCATCGCCAACCCGATGTCTGGGTACGCGGAGTACACCTCTTCGCGGACATCTTGGGGGATTAACGCTCTCGGTTCCGTGGTCGTCGAAGTGGAGGCGGACGACGGTTCCTGTGGCGTTGGTGTCACAATTGGAGGCGAGCCGGCGGCTTATATCGTAGAAAGACACCTGAGTCGTTTTGTGGAAGGCCAGGATCCCAGAGATGTGGAACTCATATGGGACCAGATGTTCCGATCTACTCTCAACTATGGCAGAAAGGGCTTACCCATCCAGGCGATCAGCGCTGTTGATCTTGCTCTGTGGGATCTCCTGGGCAAACTACGAAACGAACCGGTGTACGCTCTTCTTGGAGGAAAAACGAAGGATCGACTTCCCGTGTATTCAACAACAGCTCGACCCGATGTTGCTAAGGAGTTTGGATTTGTTGGGGCAAAGATTCCATGCCCCTACGGACCAGACGCTGGAAATGAAGGGTTCGAAAAGAATATAACGTTTTTCCGAGAATGGCGAGAAAAGGTTGGTCCCGACTTCCCTCTTATGTTGGACTGTTACATGGCTCTCAGTGTTCCGTATACTGTTAAACTAGCGAGAGAACTCGAACCCCTCGGGTTGAAGTGGATTGAAGAATACTTGCCCCCGGACAACTACAATGGCTACAAGGAAGTGAGAAAGTCTCTTCGTGGTTCCAAAGTTCTGTTAACAACGGGTGAACACGAGTACACCAGATATGGCTTCCAGCAGCTTCTCAGTTCCAACTGTGTGGACATCATCCAGCCAGACATTACCTGGGTGGGTGGAATTACAGAGGCGCGACGAGTTGTTGCTATGGCATCGGCGTACGATGTTATGGTTATTCCACACGGATCCAGCGTGTATTCATATCACCTACAGTATGCATACAGAAATTGCCCGCTTGCCGAGTTTATTAATCTCAGTCCAAAAGCAGACGAGATCAAGCCGTATTTTGGAGGACTGTTTCCAGACGAACCTCTTCCAACTAATGGCTTCATTGATCTTCCAGAGAAGCCAGGGTTTGGCATAACGTTATGCAAGGACAAACTTTCAAGACCCTATTCTAGATCCGAGGAAGAATCAAAGAAACAAGCAAAGGCAAATATTGAAAGGAAAGTAACTGGTATTGCAACATTTCCGTTG
>Gas289
TACTTTGATAAATTTTACCTTTGTGCTTACGTCCCACAAGCACAGTGCGAGCCTTACGGCGACGGGATATCGAGTCAGAAAAACCTCCTGGAGAACGTCATCCTTCGCGTCAGCGTCTGGATAATGGCCGTCCTCGGGTGCATCGGCAACCTGGTCGTCCTGCTGGGGAGGTGCATCCTTAAAGAGGACAACCAAATACACTCCTTCTTCATCAAAAACCTGTCCCTGGCCGACATGCTGATGGGCATCTACCTGTTCATCATCGGCTCCCGCGACCAGATGTACCACGGCAACTACCTCGAATACGACGAGACGTGGCGAAAGAGCTGGGAGTGCGACGTGTCCGGCATCATCAGCACCGTCAGCAGCGAGATGTCCGTGCTGACGCTGACGGTGATAACCCTCGACCGGTACCTCTGCATCATGTACCCTCTGTCGTTCAGGAAGCGCGGCATCAAGATGGCCTACTTCATAATGGGGGTCATGTGGCTGATCGCCATCATGCTCGGGGTGATCCCCATCCTCGGACTCGACTACTTCGGCTCCTCGTTCTACAAGGACAACGGGATGTGCATCCCCTTGCACCTGCACGACCCGCACGCCAAGGGCTGGCAGTATTCCGCCGTCCTTTTCCTCGGCGTGAACTTCGTCTCGTTCGCCTTCATCGCCTTCGCCTACACGGCGATGTTCCTGTCCATCCAAAGGTCGGAGATCAACCTGAGGACAACCAGAGAAAGCAAGGAGACCTGTCTCGTGAAGCGCTTCTTCTTTATCGTCTCCACAGACTTCCTCTGCTGGATACCCATCATCATCATCAAGATCGCTGCCCTGTCT
>Gas290
GTGAAACAGGTAAAATGCCCATTGTGTGAATATGTCTGTGCCAATGAAAACCCTGACCTGAAGGTTCACATAAAGCGGAAACATTTCACAGGCGAACTCATGGAATCATCACTGAAGGCGTTCACCTGTTCCGAATGCAATCTGATCGCTCTGTCCAAGAAGGACCTGAGGCAGCACATGAAGTTCCACAAACAAGGGCCGGAGCTGAAGCTTTTCTGTGAACACTGCAGCTTCGTCACGGACTGTGACAGCCGCTTGCGTCGTCACATGTTCATTCACACCAAGGAGAAGCCATTCCAGTGTGGAATGTGTGAATACAGGGGATCACAGAAAGAGCACGTGTTGAGACACATGAGAAATGTGCACGATATCGAAATACACAGGCGGCAGCGGAAGCAGGCGGCGAATAACCAGCTTATCGAAGGAGGACAAATTTCCATGGCTGCCCTCTCTAAGCTGATTGATCGCAATGATTACACATGCAGGGACAAGATCTTCGCCTGCAATCACTGCTCCATGAAGTTCTCCAAGTTGTTGAACCTGTACAAACACCTGTACACCCAGCACGAGAACATCATGCCACCGCAGAAGGACGACGAATTTGGCTGCGTGGTGTGCGAGTTCCAGACCAACACGAAGAAGAATTTACTGGTGCACATGCGCAAACACAACATGCACGACCACAACCCACCATCCCACGTCTACTCGTGTGTGCTGTGTCGGTACCAGAATCCCAAGCGGCGGAACCTCTTCCAGCACATGAAGAAGAAACACCACATCGAGATCGTCATGAAGGAAGACGGAACGACCAGCTGCTTCATTGAAGATTCGTCCACCCTTCCGGATGATCTCGACCAAAACCTGATGACGGTTGGCGACATTGTCACGACAACGACATCAAATTTTGACAGTGAAGGGGACGAAAGTGAGTACAAAAACGTCATCAGCATCCAGAACTTTGCCTCGTTGGTGGCGCCACAGCCGACAGCTATCAACGATGGAGAAGGAAATTTGATCATTGATACTGAGATCTCGTCCATTCAGGATATTCAGACTAGTCACACCGATGCTGCTGAAGCCATTGAAGGACTCCAGGCACTCTCGCAGCAGACGCGAGTCTCCGGGGTTGTCGAGGTCATGGGAAGTGATGATCAGACTGTCACCCTGCTGGATCAGCCAACTGTCGTGATGAACGAAAGTAGAGGCATTGAGGAATTCTCTCAGGAGGAGAAACAGAGCATTCAGCTGACCGCAGATCAGCTAGTTAACCTGTCGTCTGGGGACTACGTGGAAATTAATGGTGAGGTGTATAAAGTGGAAATATCGGCAGAAAATAAACAGCATGGAATTTCTGCGGAAAATATTGAACTGGAAGAAGTGTCCTGTGTGGAC
>Gas291
GACTCCACTTCCGGCGGAGGAGGAAAGCACTGGTGTACGATCGCGTACTGGGAACTGCGTCAGCGAGTGGGTCGACTGTTTCCCGTCGTCGAGCCGAACTTCTGTGTGTTTCAAAACCTACCCCACGGGGACGGGATGTGTCTCGAGATCCTGCAGCAAGATTCGAGCTCGGAAGCCGTTCGCAGGACTAGAGAGAAAATCGGTTTCGGGATAATTCTGAGTCGGGAGGGTGACAGCGTGTGGGCGTACAACCGAGGCAAGTACCCCGTGTTTGTGAACTCGCCCACACTTGACGAACCCAACTGTCGGACGTTGGTCGTGCGCAAGCTGTTGCCGGGTTATTCATTGCGGATCTTTGATTACGACGAAGCGTTAGTGCTGCGTGAGACGCGGGACCCGGAGTTGATGGACGGGCCGTTTGATCCGAGTTCTGTCAGGATTTCCTTCGCTAAAGGCTGGGGTTCGTGCTACTCTAGACAGTTTGTGACGTCGTGTCCGTGTTGGATCGAGATTTTGCTCAGAATCGGCAGG
>Gas292
ATGGCGCACTACCTACTGCTGACTGTTGGTTTTCTTGGAATACTTCCTTGTACACTCTCTCAAACAAGCCATTACACTGCATCATCTGCTGACAAACCCACGCCTGTTGATCCATCACTGGAAACACCTTCCTTTGTGGAAATTAATTCATCTAGACATTCTTCAGGAAATACGTCAGACAGTTCCAATCGCAGAAGACCACGGTGTCGAATTTTCCCAATGGTCGACGATTTCGCGGAGTATATTCAAAAGGTAGAGACCGAGACAAGAGTTGTGTTGTTCGAGTTCACCCTGCACATGTACAACTACACAAAAGACCCACTGTACAGTGACATCAGCCACAACTACAAACCATACCGCTGGTTTCGGACTCGTAGTCGTCACGGGAGAACGCTGCTTATGCTGTCCTTTAACTACGACGTGTTGTCCATGACGATTCTCAAAATTGGTGTCCAGAAGATGGATCTGAACATCACGGACAGGCCGTTCGGCTGTTTCCGAGGACTCAGCCCGGAACAAAGAATGCAGAAGATAAGGAACATCCTGGTGGGTAAATTTGACGCTGCGCACGATCCTAGATACGGCTCCGACAGACGTAACTATGCGTGCAATCAGATCATCAAGAACGTCGACGGTTATGCAGACTTCGTTTACAACTGCTGTCACAGGGCTCGGACAGGTGAATTCCAGTGCACCGACGAGAGTGATGACTTGTGGATTTCTATCCTGTACATCTCCGTAAGCATCGTCAAGGTCCTGGTCTTCTGTTTCTCTCCCTATCTGCTGCCAGCAAATATGTACAGTGCCATGTACGTGGCCGGGGAGTATTTAGTGAAGCTGAAAAAAGAAATAAAACTGAGTATTTTTATCACGGAACAACCAGACGTCCACGTGAAGTACAAGAAGCGCCTGACCCTGGAGGACATTGCTGACTGGCGGAGGTTCCGTGAGGCAATAGACAACATGCCGCAGGACGAGATAATCCCATTAAAGATGAACGAGCTGAGGATCACGGTGAAAGGGAAGAGGATAATACCCCAGAACGAGCCACCCACCGGACTGATGAGGACGCTGTACGACAATCTTTGTCGGTGTAAGATAAAAGCTCTCAGTCCCTTTGACGACTGCTGCGACCGCAGCGTCTTTGCGTCGATGGAGCCGAAGTTCAAGCATCAGGTAACGTGGCACTCCTGCGTCCAGATCTTGGTCAAGCTGATCCTCTTGCTTCTCTTGCCCTTTCCGTATTACATACGGCTGTACGTCTACTACAAGTTCGAACACCAAGAGATGCAGATGCGGCACGAAGCAATCGATTCCTTGGGAATGCAGCGCAAATACCATTTCTACAAAAACAACGTCATTCAGTATTACAGCCCGACTCACGCCGTGTTCATTGCCACCTACTGTTTTTATTTCCTAGCGGGAGTCGTACTGGGCTTCTCTGGCGAGTCTGTGAGAGATAAGATAAAACAGGTGACGAGATGCTCGCTTCAGGACATGGCGAACGTGTCTCAGGTCGGCGTCCTGCAGGTCATTCTCAGAGTCGGACTGTGGCCGTTCAAAAAATGTGGCCTGCTAGCGATTCTCCTAGCACCAATCTACATCGTGATCACGTCACCGTTCTCCATGTTCCTGCTAGCCGTGTACTGCATTCCAACGATATACCTGTCGTTCAGGCTGCTGTTCCATTCCCGGAGACAGATCGGCAGTGGGTATATGATTGAGGAAGTGGAACGGAGAAAAAAATTCAAAAAGATTCAAGTCATCGGTCAGAAACTCTCTGTCATGGATAAAACAGTCCACGGGCACGAAGTGCCGTCCGACGACGAGAGTTGTTTCCCAACCTCGCTGGGCTTCAGAGGATGCTACGCCTTTCGGATGCTCATGCTGCAAGTGGTGTGTGGCGCATTCTGCCTGTCAATCCTATATTCAGTGGCACTGGTGGTTGCCGAGTCCTTTGGATTGATGATCGAGGTCATGGCGTTTACCATGATGGGAATCATTGTCAATGCCAGCGCCACTCTCAAGTACGTCAGTATGGTGTTGCTGGTTTTTGTGTACATGCACGACTGTTACAACAATGTGTATAACACCTATCTAGATTTTAACAAATCTGTTATAGATGATATGATTGACAGATCGGAGGATTTGAAAAAAGTCGCCAGTTTGCCTTCTAGTATGCAAGAGAATGCGGCATTTCAAGTCAAAACTGTTGACGAAGTTCCTCCAATTAAAACTCAGCTCAATTTTACTAAAAGGGAAATTTCGTGGAAAGTTGGCCATTTATTGTTATTCCTAGATTCGTTTGACACTCCTAGAATTCCACTTCGCTACTTTAAGAGGCTCTGTGAGGTTCAAGTTTATGGAGCCCCTGGGCCAGTTTATTTGAACCTTCTTCGTGCGACAGGGAAATTTCTTGTTATTGTAATTTTCCTTTTGTTTGTGATGATAGTTGTGATGGCATTCGGAAGCGTAACGCGAATGTCTTCAACAAACCAAACGTTAGCTACCATGGCCGGAGGGTTCGTTCCTATGCTGCTCAAAAACGTACTCTCGTCCAAGTCTGTAAAGCTGAGTCTGAAAACTATCAGCTTTAAAGGGCAAATTGACGAAATAATTTGTGAATTTAAACAAAACTGGCCAGTGAAAGATCTGGTAGTTGAACGGGACATCCCAGAACCCGAGGATCAGAAAGAGGAGGGTGATGAAAAGGAAAATGACAAAGATGAGGGTGAAAAGGGTGAAAAGGGCAAAAAAGGCGAAAAAGACAAGAAAGCAAATGCCGAAAAGGGTCCTGATTCATCTGATATAAGTAAGAGTAAGAAAGAAAAATTGCCAAACGGTGAAAGCAGTTTGGAGAAAAGTGATAAAGACAAAGGGGGAGGAAAAGGTAAAGATTCCGATAACAAGGACGAAAAGAAACAGGACGAATCCCCGCCTATCAGGGCCATGCCGTCGAAACCCGGCGACGACGAAAACACCGTGGACATTTTCATTGACCTGAGCGCGGCAGACTCGGCGGCGTCGTGGTCCATATACGGATCCAACGACAGTCTTCCGTCCACGTCAATGATGCCGGCGTATTTTGACCCCAATAAGGTCATCACCACGTATCCAGCCGGAAATCCAGTT
>Gas293
ATGAAAAGAACGAAGCGAGTGTTTATCTACTTCACTTTCTGGATATTACTGGCGTTGGCCTTCACCGTGCTGAACATTCTCAACATAGACTGGACGCAGACGCACGTGGCTCATGGGATTGTACTGATTCTCATTCTTGGAGTCCTGCAAGGGTCCGTCATGGAATTCCCCGTGCAGACGATAGTGACGCTGGTGGTTGGAGGCGAGAAACGGCAGAGCGTCAAGGTACCAGACGACACTCTGACGTTGGTGCTGAACTACAACCTCCTAGCCGTCGCCAAGGACGACATAGACGAGTGCATGCAGACGATGTACGAGGCTTACATGGGGAACCTGTCGGAGAGGATTTCGGCCGTTCTCGTCAGCGCCACGAACGACGACGAGCTGAAGAAGTACGAATTGGAGGTGCGGGACAATTACCGCGCACTCATCTACGACGAACTGTTCCGGGAAGGTCTCAACTTCGCCCACGACGAACCCGTCGACCCACTGCACGTGAAGCACGTGTGGTCCAGATTTCGAGGCATGGACAGAGGTCTGTTTCTTCAGCAGCACTTGGATCAGATCTGCGACAGGTTTGCTCGAGAGTTTATGGTCATCCACAGAGTTTCCCGGGTCCTGCGCAAGTGCGGCCAGTACCAGGATCTGATGCTTCTGTCTGAAGGCGACGACGAGGCGTACACGTACACCGATCCTGATTATTACGGAAGGCAGGCAAGACCTTACGGCCAACCTCTCTTCTACGACTCTGAGGATGTGGAAAACATTTTCGGTCGTAGGTACGACTACACGTTAGTTCTAGACGGCGATACTGGTGTTCGGAAAGACACTGTGTTCGAGCTGTTGCAGATAGCCGCCGCGCATCCTGATCGAGGAATCATTCAGCCTTCAATCGAACTGATTGCAACGTCTAATGATACGATGTTCATGCATATGGAACGTATGCGTCAGGCAATTTACGAACCCATGACAAACGCAGTCATGTCCTTTCTTGGTCAGTCGTCCTATTTCGGAAAGGCCATGATAAAGAATAGCATTTACATTGAAAACGTGATCGGGTTCAGAGAAAACGTTATCGAGAGAGTTCCAATCGATGTGTTGAGTCACGATACATTCGAAGCGGCTCTTCTGCAACCGCTGTACGTTTCGTCTATCCAACTGCTGGAAGCGCCGTCTTACAACTACGTGTCGTGGAACATTCGGGAAAGACGGTGGAACAGAGGAGAGGTACTTTTGTCGATCTACTTCTGGAAAAATATCATCGGCAGGCCGATGAGGTGGCTTCAGAAGAAGATCCAGGGAGATAAGTTCAACGCTACAAAACTGAGAACAGAATCAAACTTAGACTTCGTGACTTCATACATTGCTCATTCGGCGCTGAGGCAGATGTTCATGAAGCCCACGTTACTGGTATACATCCTAATCAACTACAGCGCACAGCTCAGGTATAAATACGCGTCAGTCATCATCATCATGTTCCTCATAGTGATATTTCCCAAATTTGCAACGTGCACGAGAAAAAACTATAAGTATGTCTTCTTCGAAACGTTGGCATCAATTCTGCAGTTCACGCCGGAAGCCATGGTTGGGTGCGTGCGCATTGTGCGTGCTGTCCACGCAAACATTAGTGCCAGTGTGAAATGGGTTCCCCAGAGAGCCGTAGAAGAAGAATTTAAAAAATCGAATCCTTTCCTCTCCAGTTTGAAGCATCTGTGGGGTTATTCTCTCTTTTCTGTAATATGTGCACTTCTTGTTGGATTCTTTGCCCCCGACAGTCTTTTGATACTGTTCATGTTGATCACTCTGTTCTTCCTTCCATTGTACACGGGCTTTACGTCATTGACTAAGAATCTGAGATCTTCTAGAGCAGTATCAGACCAATACAGACAGAACTTGGAAACTGGAATTAGTATTATTTCGCAGCCAGACTACGACAAGAAGAGTGGAAAAACTGCATTCACAAATTTAGCACTGGCGTTCACACCAAAAACTCTTGATCCGTTTCGGCTTGAAAATCAATCACTCTTTCACCAGGCAAGTGCCCCTATGAGTGAAGTCTAC
>Gas294
ATTGGCTCATTTTTTATGATCAACTTGTGCTTAGTTGTTATCGCAACACAATTTTCCGAAACGAAAAAGCGAGAGACTGAGCGAATGCTACAAGAGAGAAAGCGTTTCCAGTCATCAAGCACTCTTGCCAGCAACTCCGAACCAGGGGGTTGCTACACCGAACTCTTAAAACTGTTAGTTCATTATGGACGCAAGGCCAAACGGAAAGTTATAAGATATTATTATAGAGTTAGGGGAAAAAGACAGAGAAAAATTAACCCTGAAAAGGCAATATCTCTGCGAAGGAAGAGACGTAAAAAGAAAGGTATTCACACAGTGTATGTGCACACTCAAACACATAGCCTCCAACTTCATCAACCTCAGCATCATCATGTCAATGTTGTGACGCCCGACGTTTACCCGCCAACTCTCTCCCGTGCCGACAGCAGCCCACAGGCACCGAGGGCGAGTCCGGAATTTTCCGACATAGACCCCATATCATCACCACGGCGACCCAATTTTTTGATGTTACCCAGCAACAATAATAGTCTGAATCCGTCGTCGGAATCGCTAAACACACTGCCGTATTCTGGTGAGGGACTGACACCCACGTTTTTCAAATCCTATCAGGCTTCCTCTCCAAACCACCTTTCGGCCAATGTGGGTCTTAGTAGGGCCTCTTCGTTCAATAGTGGGCGCTTTGCCTGTGCCAGTAATACTTTTCCTTCGCTGCCGGAAGTCCTCGCAGCGCATGGCGCTAAGAACGCAGCTCTTGCTGCCTCAAATTTGCTGTTGAATGTCGACAGTGAGTCGAGTAAGCTTCAGTCAGTGGTGGATAAA
>Gas295
GTGATGTCAATAAAGAACAGAGAAAGAGTTGCCAAAATCGGACTCGTTACCGTGGTTCAGATGACGAGGAACGCGCTGGGGAATTGCAAGCTTGCTAGAGCCACCACAGGAATCCTCGAGAACCTCTTCAAGCTGTCGGAGGAAACCTGCACCCGCGTGATCAACCTCGGCGGCCTGGACGTCATCCTGCACTGGTGCCGCTGCAGCAATGTCGACGTCCTGCGGCGCTGCGCGAAGGCCCTTGCGAACCTGTCGCTGTTCGGAGGCTGCGAGAACCAGGAGGTGATGGCCAAGCGGAAGGTCCCCGAGTGGCTGTTCCCCCTGGCATTCAGTGATGATAACAGTGTGCGTTATTATGCCTGCCTCGCAGTCAGTGCTCTCGTGGCCAACAAGGAGCTGCAGGCCCCGGTGATCAAGTCGGGCACGCTCGATCTTGTCCTGCCGTTCATCAGCTCCAACAAGCCGTCGGAGTTCGCCCAGAACGATATCAGCCACAAGCAGGGCCGGGACAAGAACTGGCTGGAGCGACTTATTCCTCTACTCTTCAGCCGCAGGCAGGAGGCCCAGGCTCTCGCGGCGTTTCATTTCGCCATGGAGTCATCCATAAAAGCTGAACAAGGTCGACAAGAG
>Gas296
TTCCAGATGGTTATTGATGATGAAATTCCACTACTAAGAACATTCCGTGCAGAGTTGGCGAAACGGTCGTCTATGCTGTTTGATGAAGACATGGAGGGGTTCTTCCACCAGCTGTCTGAATTCGAAGGATATGGGAGTTTTTCTGGATCCTATTATGGAGCTGGAGACCCACCTATCATCATCAAACCAGGTGCTACTGCTACTGCCGAGTTCTCATCAGAGAGGAACACTCGTGTGAAACATATGGATACATCAACGGTCAAACTTCCATCATCGGGGGAGCAGCATTTGGCTCAGCTTTCATTTGCTTTGAGTCAGGCTGAAACAGCAGCCCCAAAACAAAGTGAGCAGCAGACTTTAATAACTGTCAAGACCAGTGATGTGTCTTCTCGTGGTCCTGCTCTTTGTGCATCAGCGATTGTAAACCCACAAACCCACGAGAACCTTACCCTTGTAGAGGCTATTCAAACTGGGTTAATTGATCCTGTTAGTGAAACATATGTCAATCCTATTTCCAGGCAGAGGATGCCGTTACGTGAAGCAGTTTCCCAAGGACTTATTGCAGACAGTTTGTACAAACAGCTGACATCTTCCTCGGGAATTCGAGATCCTAGGACCAATAGGGAAGTTAATGTGATAGAGGCAGTGGGAAGAAATCTGTACAACCCAGTAACAAATACAGTTAAAGACCCACACACAGGTGAAACAGTTCCTCTTCAGGAGGCTGTGTCTCGTGGACTGGTGTCAGAATCCTGCAGATCTTCACTGCTAGGTCAGACTGTTAGTCTGACTGCCATTACACACACTCAAGCCTTGTTCTCCACCAGTGATCTTTCAAAGTCTGAAGCCACCCTTAGTCTGGTGCAGGCCATTGATAAGGGCTTGTATGACAGAGCAATGGGAACGATCACTGATCCTGTGACATGGAAACAGATGTCCATACTGGAAGCTGTAGAAAGTGGTAGAATCAATGCTAGCTGTTGTGAGATTGTTGATCCAGACCATGGGAATTCTATGTCCTTGACAGATGCTGTGAAAAAAGGTGTTATAGACCCTGTGTCTGGTGTGTATATTCACAAAAAAACCAACAAGAGAATACCTCTGGATGAGGCTGTGAAACGTGGGTTACTACACTGCCCAACTTCACTTCTGGATGTAGTGGTTGATGGGTCACTGCTGGAAGATGGCAAAGTTTATGACAAAACATCGGGTCAAACAGTTTCGCTTGTTGAAGCCATAAATTCAGGGCAAATTGATGGCGATAGGAAGTGCATTATGAATCCCAGAACAAATGAGATGACATCTCTTCGTACTGCAGTAGAAAGTGGTTTGATAAATTCCAAAGGAAACTATGTGTCTCCAGATACCCACAGACAAAAAACGTTATTGGAGGCATTGCAACAAGGTGACTTGAAGTTGGTCAACGAAGAGATTTCATTTTCCAGAAGTGGTGTAAGAGACTCTTCCAAAAACCAAACAGTTTCCGTTGCAGAAGCATTGAAGAGAGGTATAATAACAAAGAAAGGCACATACAAAGATTCAAAAACTGGTTCAGAAATGACCATAAAGCAAGCTGCAGACCGTGGCTTTATTGACCCATCACTTGTTGGTTTACTTAACCAGAAAACAGGACTGGTTGATAGGTTAGGTCAACACATTTCCATTTTGAATGCTATTGCACAAGAAATAATTATTCCCGAGGAAGGTGTGATTAAAGATGTGAGGACTGGGCAAACCCATACATTCCAGTATGCTGCCACACAGGGTATTATTACACCTGATGAAGCCAAAGATATCCTTGAGTTGATCAGTCCAGTTATTACATCTACCTCCATCTTGACACGAATTCATCCTTCCAAACATGAAACTGTGATGAGATCCATAACAATTTCAGAAGCAACTTCTCGTGGTTTGCTGGATGACCTCACACAGAGATACACTCATCCTGAAAGTGGTCAGTCGATGTCTGTAGAAGAAGCCATTGAGAAGGGTTATCTAAGTCTTTCATCCCAGTGGCCTGATACATCAGTGTTCAAAACCTTTGATGAGGTGGATACCAGTAGTAGAACATATAAATACACCTCAGAGACAGTTAGTGAAACCAAGCCAGTACAATCTTCTGTGTCTGCTGCTGCTGCTGCATCTGTTGAATCAAGCTTTATCACCAAAGCTGGTGGGAGTTATTCATTTACAATGACAAGTGTTACCCGTCCCTCTATTACACAAAACATGATTTCAGAGACACGGCGCATGACTTTGAAGTCGGTTGTTGATCCAAAGACTGGTAAAGAGATTAATATAACCGAGGCCATGAAGAAAGGTCTCATTGATCTAGATGCAGGCACCTACAGAGATCCAGTTACCAAATCAACAATGCCTTTGAACATTGCAGTTGAAAAGGGATACATCATTGCTGATCTCGTTTCAGAGCCATCTGCAGATAGTGGGGAACCTATCAAAGAGACCAGATCATTTTCCATAACAGGAGTGATACATCCAAAAACTGGAGAACGTCTAACTGTCAGTCGTGCTATTCATGATGGAATACTGGACCAAGACCGAGGGGTTTACCATGGCCTTGACAAGCTGGGTAGACCTTTGATGATGCCCATCAGTGAAGCCATACAGAAGGGTTTTGTAATTGCTGAAGACATCACAACAACTGTATTGCTACCTGGATCCATGCTGAGGGAAACCAAAACATTCATGCTTAAGAGTGTTGTCCACCCATTGACTGGGAAGATACTTTCAGTGGCTGATGCCGTGGAACAAGGCATCATTGATGAATCTGAAGGAATGTATATCAACCCCGTTACAGGAGTCAAGATAACTATCAATGAGGCAATAGAGAAGAAATTTATTGATGCTGAACTGACTTCTGTGACATCTGATGCCGACGTTGATGTCAATAAGATAACAACTACCAAGTTCTCAACACTGGTAGTCACAGCTGTGGTTGATCCCAGCACTGGCAGACTCATCACTGTGCACAGAGCTATCGAGGAAGGCATCTTGGATCAAGCAAATGGAATTTACTACAATCCAATAACCAAGAAATCTATGCAGCTTAGTGAAGCTATTGACAACAATTTGGTTTTAGTAGAGACAACAAAATCAACTGACGAAACTGATCGATCTAGCATCACTAGCATTCATATTACTGATGAACAGGAATCAAGCGATTGCATACTTGTTGAAGACATCCACACTGAAACTATGACATTAAGTATCAGTAAAGTGATAGACCCAAGAACAATGGAAATGGTTTCATACAATGATGCTGTTCTCTCGGGCATCTTGAATGTCAACGAAGGAGTTTACTTCAACCCAGCAACTGGTGAAACAATGGCTATTACCACTGCTATGGAGAAAGGCTTGATTCATGGAGAAGTAACCGACAAAACCAGGGAAGAAGAACTGATGAGAAGTTCAGTAGTTTCAGAGAAACCAGCTTTTTCATTAAAAATGATAACATCAGTGATAGATCCACGGACAGGAAAGCAAATATCAGTAGGGAGAGCTGTCCGAGAAGGTTTAGTGGATGTTGATAAAGGCACTTTCAGAGACACAAGAACTGGTGAGACAATAAAACTGGAACATGCTTTTAAGCAGGGGTTTATTAATCCATCAAAACATAGTGATGTGGCTCAACTTGAAAAATCTATGGATGAAGAAGATGCTTTTGAATCCAAAGTTCTTTGTAGAAAAGCCACTGATAATGAAAATCATTGGTCACTCGTTGAAATGGAACTGGAAAAAACAACATCGGAGGAACCAGAAGAATCGGCTGTTGCTAGAGAGGTGCTGCATTATTCTACTGAAATTGAGAGTCACAGTCCATTGGATCTCTCCTCAGACTCCTTAGAAAGGAAAGGTGAATCATTTTTCACTCCTCCAAAATCGGCAGAACCACTGGGAATTTCTTATCTTGTTGCAACTAAGCTGGGAATTATTGATTTGAAAACTGGAAAAGTACGAGATCCAAAAACTGGAAAATTGATGACCCTTCAACAAGCTATTGCATCGGGTTTGATTGATCAAGACAAACCAGCAGTATGTGACAGAACTGGGAAGATGTTATCACTCAGAGAGTGTTTACACAGAAACTTGATTAACCCACAAACTTGCCAGTTAGAAGCTTCCAGGGCTAAGCTTGAGGGTTTAAGTCAGCCACAGAAAATAGACAAAATAAACTTGCTTGATGCTTTCCACAATGGACTTTTCAATTCACAAACAGGAAAGATTTATGATCCAGCTTCAGGAAAGTATTATTCTCTCCAAGAAGGCCTGGCGAAAAACATGCTAGATGGTGCTATGGTGACTGTTAAGGATACCCAAACTGGAGAGAGGGTGCCACTTAAACGTGCATTAGTGCAAGGCCTCATTGATGGCAATCAGTGTTTAGTGTGGGATAAGGCTGCAAATAAGAGACTTCCTTTTGGAGTAGCAGTAGAAAAAGGCTTGGTTCAAAATCTCTTTGATGACACAACAGGAAATATTTTAGATGTACACACAGGCAAATTCATTCCTCTGGACAAAGCTCTCATTGAAGGGAAGTTGAAATCAACGGATGTCACAGTTTTGGATCCCAAGACTGGTAGCAAGATTTCATTGGAGACAGCACTTCGAAGGGGTTTGGTAGATAGATCTGGTGATGTACTAGATTCTAGGACAGGTGAGAAGATGTCTGCGGATGAAGCGCTGAAAATGGGTTTGCTGGCCATAGTTGGTGCTCCAATTCTTGCTGGGAAAATGGTTGTGGATTCTGTTAAACGAAGACATGGCTCTAAACCAAAGAGACCAGCAGAGATGGTCGACAGCCATGTAAACGGTATTAATGGTGACGTAAGACAGCAAGACATTTCAAAACCTAGGACAACCATTGTTTTTGCACGTCCAGGTGATCAGATCCAACCCACAAAACCTAGACAGGACTTTGATCAGTCAGATCAGCTGTCGGAGATGGTGCGGGACAATGACATG
>Gas297
ATTCAATTTCTGACTGAAGACAAAGTTAAAGACATCATCGTGAAATGCAATGAAGAAGGAAGCTGGTCCCAGTTAATCCGAGTGATTGGTGCTGTCTTTAACAACCCAGAGTCGCTGAGTCGCAGCTTTTTGAAAACTGTAGACAAATCTTCCAAAGAAGTTATACGATCGACTGAAACGGAAAAAGAAATAGACACCGAAGAAGAAGACCAAACAAAGACCCGAAGACCTTTACAAGGCAGGGCAATATCAGCTGTGATAATCCAGAATTCAGATTCGGGCTCTACTAGTAGCTGTGAGATAAACGACCAGTTGACAATTGATTTGGATTCTTTACGGCGAACGTACTCTGCACTCATGGATATTCCTGACCATCCATTTCAAGGAGCATTGATCAATGCTTTGTTATCACTGTCAAGAACTGTCGAAATCGACTTGAAGTATCGTCAGGCGTGGGAGAGAGATTCCAATTATATAAATATATTTATAATAGTGCTAGAAATCCCTCTCCTACATAGCCCAGAGTTTATCGAAAGTGCGTTCCCCGTGTTCTGCCGAGCCTTAGGACATGTATGCATAGCCGGCCAGGCAAAACTGGCTCGGATCTGGTCGAAATTTGGAATGGACCGACTCAGGAGCTTGTTGCAGAGTCTGCAACAGCTGATTACAGTTAAGGTGATCAATGGGGAGGGGAGGTGGGGCCAGACCTACCAGCCGAATGACGACGAAGGAATAGCTGGGGCAACGAAAGTGATGAAAATTGTGTATTATGCAAGTATTTACGGAGGAGAGTATGACCCTCCTGAAGTCTTGGCTGATGAGAAGCTGATTGATGCATCGGTCAGTGAGTCCATGCACGAGCTACTTCAGGGAGCTGTGGGATTCGAACCCAAAGAACCACAGGAACAGAAGGAAGACCCTCTCGCCAAGGCATTGGGCGTGTGTGCATTGAACTGTCGAAAACCGCTGGTTCCGTACGAAGAGTTTATTAACGAACCTCTCAATGACAATATCGACATCAGCACAGATTATGCACATTACAGGACGGACGGGAAGTTTTCGTTTATTCCAAACAGTTTCATTCTGATGACAGCATCTAAGTACACTAGTATGTATTTTGACAATAGGATTCGCATGTTAAACGAGCGCCGCACGTCGCTGCTACAGACAATTGTCCATGGCGGCCCCGCGATGCCGTATCTGAGAGTTCGGGTGAGGAGAGATCATATCATTGACGATGCCTTGGTGGCT
>Gas298
[truncated: 457,472 more chars]
