# Supplementary material for: UPrimer: A Clade-Specific Primer Design Program Based on Nested-PCR Strategy and Its Applications in Amplicon Capture Phylogenomics
Source: Mol Biol Evol. 2023 Oct 13;40(11):msad230. doi: 10.1093/molbev/msad230 (PMC10630340; doi:10.1093/molbev/msad230)
Supplement: msad230_Supplementary_Data [file msad230_supplementary_data.zip › Appendix 17. Actiniaria/Appendix 17. Highest-scoring nested-PCR primers of NPCLs for Actiniaria.xls]

## Sheet: Detailed information
NPCL ID	MSA ID	Predicted Amplicon Length (bp)	No. of Ingroups in MSA	F2 Primer Start Position in the Peptide MSA	R2 Primer Start Position in the Peptide MSA	Peptide Sequence of F2 Primer (5' to 3')	Peptide Sequence of R2 Primer (5' to 3')	Nucleotide Sequence of F2 Primer (5' to 3')	Nucleotide Sequence of R2 primer (5' to 3',after reverse completement)	Degeneracy of F2 Primer	Degeneracy of R2 Primer	Ratio of Variable Colunms for F2R2	Information Score for F2R2	PCR Score for F2R2	Identify Score for F2R2	F1 Primer Start Position in the Peptide MSA	R1 Primer Start Position in the Peptide MSA	Peptide Sequence of F1 Primer (5' to 3')	Peptide Sequence of R1 Primer (5' to 3')	Nucleotide Sequence of F1 Primer (5' to 3')	Nucleotide Sequence of R1 Primer (5' to 3',after reverse completement)	Degeneracy of F1 Primer	Degeneracy of R1 Primer	PCR Score for F1R1	Identify Score for F1R1	Final Score for nested primer pairs among different MSAs
Act_1	XP_031557992.1_104125_105910	1533	7	76	578	QDGKAYVC	KEKMIDDE	CARGAYGGNAARGCNTAYGTNTG	TCRTCRTCDATCATYTTYTCYTT	1024	96	0.739696	129.25	69.1	99	13	640	TFYKNGD	YFRDMCK	ACNTTYTAYAARAAYGGNGA	TTRCACATRTCNCKRAARTA	256	128	73.6	99	92.7234
Act_2	XP_031558376.1_152141_157520	2043	7	908	1580	ENHPFFDQ	DFQMAWNL	GARAAYCAYCCNTTYTTYGAYCA	ARRTTCCANGCCATYTGRAARTC	256	128	0.36747	89.75	74.2	99	845	1608	VTEADVK	YIFFKQN	GTNACNGARGCNGAYGTNAA	TTYTGYTTRAARAADATRTA	1024	96	70.5	100	91.685
Act_3	XP_031574559.1_23954_26624	1791	7	209	797	AVDKDGWN	IEQGADKH	GCNGTNGAYAARGAYGGNTGGAA	TGYTTRTCNGCNCCYTGYTCDAT	512	768	0.5189	113	71.5	98	180	807	DGNTPVH	DKKGWNA	GAYGGNAAYACNCCNGTNCA	GCRTTCCANCCYTTYTTRTC	1024	64	71	100	91.5834
Act_4	XP_031557377.1_283484_285356	1869	7	39	653	RTQEMAEN	KKAHWDYL	MGNACNCARGARATGGCNGARAA	ARRTARTCCCARTGNGCYTTYTT	1024	256	0.609672	120.75	68.9	97.5	9	663	QYHDETP	EMQWLAT	CARTAYCAYGAYGARACNCC	GTNGCNARCCAYTGCATYTC	128	128	72.8	100	91.4395
Act_5	XP_031568248.1_143045_147548	1761	7	10	588	FIVQKTCW	FYMQWVPD	TTYATHGTNCARAARACNTGYTG	TCNGGNACCCAYTGCATRTARAA	768	128	0.636197	120.125	76.8	95.5	2	671	SEIIDCM	QFYEGKR	WSNGARATHATHGAYTGYAT	CKYTTNCCYTCRTARAAYTG	1152	256	68.9	98	91.4
Act_6	XP_031570542.1_168228_170309	1293	7	204	626	QKCNPFCI	NWCCFKFH	CARAARTGYAAYCCNTTYTGYAT	TGRAAYTTRAARCARCACCARTT	256	64	0.513253	72.25	71.7	100	87	651	TEIAYDH	FMKPVTK	ACNGARATHGCNTAYGAYCA	TTNGTNACNGGYTTCATRAA	384	256	72.9	100	91.0128
Act_7	XP_031567644.1_190179_196290	1968	7	1143	1790	HDTRYYEI	WHENNEKQ	CAYGAYACNMGNTAYTAYGARAT	TGYTTYTCRTTRTTYTCRTGCCA	1024	64	0.5125	127.25	68.6	99	1108	1889	LEETYKN	KNQKIFY	YTNGARGARACNTAYAARAA	TARAADATYTTYTGRTTYTT	512	96	72	97	90.5635
Act_8	XP_031572147.1_239688_241524	1698	7	32	589	RGCCNYEG	EDTHFVQC	MGNGGNTGYTGYAAYTAYGARGG	CAYTGNACRAARTGNGTRTCYTC	1024	512	0.664122	119.25	68	100	20	639	WAVLHDF	WAFMQGE	TGGGCNGTNYTNCAYGAYTT	TCNCCYTGCATRAANGCCCA	512	64	73.3	96	90.4064
Act_9	XP_031552787.1_82028_84548	1926	7	31	664	LCFNVFDE	YPFMHEED	YTNTGYTTYAAYGTNTTYGAYGA	TCYTCYTCRTGCATRAANGGRTA	1024	128	0.552674	128.375	70.9	90.5	4	673	PATKYEV	EQFTMGY	CCNGCNACNAARTAYGARGT	TANCCCATNGTRAAYTGYTC	512	128	73.6	99	89.353
Act_10	XP_031562779.1_89119_90424	1176	7	48	431	GILAMPYV	QIAKEYDF	GGNATHYTNGCNATGCCNTAYGT	AARTCRTAYTCYTTNGCDATYTG	3072	384	0.331565	44	68.6	100	40	439	IFNANMG	YKMWGIE	ATHTTYAAYGCNAAYATGGG	TCDATNCCCCACATYTTRTA	96	48	75.3	100	88.8685
Act_11	XP_031561721.1_20477_21531	693	7	46	268	NGKPFYAH	KNYHMLPD	AAYGGNAARCCNTTYTAYGCNCA	TCNGGNARCATRTGRTARTTYTT	1024	512	0.268519	20.125	72.2	100	26	308	MQCLNDF	VMKNTFC	ATGCARTGYYTNAAYGAYTT	CARAANGTRTTYTTCATNAC	128	128	74.3	100	88.6381
Act_12	XP_031567017.1_111809_113972	1152	7	253	628	HTCHWGFD	CQARYKDE	CAYACNTGYCAYTGGGGNTTYGA	TCRTCYTTRTANCKNGCYTGRCA	256	1024	0.738764	99	69.7	97.5	203	673	VYHECFG	QQEVRDM	GTNTAYCAYGARTGYTTYGG	ATRTCNCKNACYTCYTGYTG	128	512	71	98	88.5691
Act_13	XP_031558905.1_111279_112751	954	7	21	330	PLCQKFYK	HQECYGVP	CCNYTNTGYCARAARTTYTAYAA	GGNACNCCRTARCAYTCYTGRTG	1024	512	0.405405	32.875	71.8	100	13	426	ATKPPYE	IQCFKTN	GCNACNAARCCNCCNTAYGA	TTNGTYTTRAARCAYTGDAT	1024	192	71.6	100	87.9127
Act_14	XP_031549664.1_196241_197896	903	7	136	428	IALFCKYE	YEIFIKWG	ATHGCNYTNTTYTGYAARTAYGA	CCCCAYTTDATRAADATYTCRTA	1536	144	0.531915	65.5	71.5	99	68	444	DGVAICE	FKVFIND	GAYGGNGTNGCNATHTGYGA	TCRTTDATRAANACYTTRAA	768	192	71.8	96	87.4704
Act_15	XP_031548680.1_3430_5236	837	7	119	389	FKWDDWKY	FGIYNVIT	TTYAARTGGGAYGAYTGGAARTA	GTDATNACRTTRTADATNCCRAA	32	1152	0.310345	31.875	67.9	99	96	420	TEQKDCV	DTEWKFG	ACNGARCARAARGAYTGYGT	CCRAAYTTCCAYTCNGTRTC	128	64	75.7	100	87.459
Act_16	XP_031569358.1_56908_59521	1839	7	213	817	CLAMEGYF	CMFWPKIY	TGYYTNGCNATGGARGGNTAYTT	TADATYTTNGGCCARAACATRCA	1024	96	0.614865	163.75	74.8	92	197	833	RSGIDYF	NTKHYMQ	MGNWSNGGNATHGAYTAYTT	TGCATRTARTGYTTNGTRTT	6144	64	67.8	91	87.4583
Act_17	XP_031571277.1_87740_89443	1074	7	183	532	CNVAIQHK	DGQFMHPM	TGYAAYGTNGCNATHCARCAYAA	ATNGGRTGCATRAAYTGNCCRTC	768	256	0.467836	55.375	72.6	97.5	168	561	VEYFCYD	QVFDIKT	GTNGARTAYTTYTGYTAYGA	GTYTTDATRTCRAANACYTG	128	192	74.4	95	87.4183
Act_18	XP_031562227.1_132903_136480	1761	7	108	686	FFKYMIGD	ENITIDDG	TTYTTYAARTAYATGATHGGNGA	CCRTCRTCDATNGTDATRTTYTC	192	576	0.372378	73.75	67.9	99	60	777	KAWIMPE	IWFNVTN	AARGCNTGGATHATGCCNGA	TTNGTNACRTTRAACCADAT	96	192	74	96	87.3059
Act_19	XP_031569641.1_40476_42531	1551	7	202	710	NTKCWFFA	IQIEHPFV	AAYACNAARTGYTGGTTYTTYGC	ACRAANGGRTGYTCDATYTGDAT	128	576	0.524887	82.25	69.7	93.5	194	749	WAEKMDV	FQAKIVK	TGGGCNGARAARATGGAYGT	TTNACDATYTTNGCYTGRAA	32	384	73.4	99	87.2098
Act_20	XP_031573715.1_97981_99399	1086	7	66	419	WYHFLDCE	QKQMDYNA	TGGTAYCAYTTYYTNGAYTGYGA	GCRTTRTARTCCATYTGYTTYTG	256	64	0.5	59	73.4	91.5	38	428	KHQMEKT	AMYFDKM	AARCAYCARATGGARAARAC	ATYTTRTCRAARTACATNGC	32	64	74.4	99	87.0564
Act_21	XP_031555386.1_10539_11593	693	7	20	242	PEFPNKQD	QHENEFNT	CCNGARTTYCCNAAYAARCARGA	GTRTTRAAYTCRTTYTCRTGYTG	512	128	0.572115	36.5	70.8	100	12	289	KVTTPED	MQNFDKA	AARGTNACNACNCCNGARGA	GCYTTRTCRAARTTYTGCAT	1024	32	73.4	97	87.0557
Act_22	XP_031574498.1_336017_338588	1740	7	119	690	KEGENICF	YCYNHPPF	AARGARGGNGARAAYATHTGYTT	AANGGNGGRTGRTTRTARCARTA	384	512	0.330973	68.5	69.6	97.5	70	702	YNNWDAV	KGMGCNQ	TAYAAYAAYTGGGAYGCNGT	TGRTTRCANCCCATNCCYTT	64	128	70.9	99	87.024
Act_23	XP_031568199.1_90726_91958	924	7	47	346	TINGMKPE	CGTANPPD	ACNATHAAYGGNATGAARCCNGA	TCNGGNGGRTTNGCNGTNCCRCA	768	4096	0.573427	61.375	67.3	97.5	2	406	TAGMIKV	DWCGEKP	ACNGCNGGNATGATHAARGT	GGYTTYTCNCCRCACCARTC	384	64	74	99	86.9605
Act_24	XP_031572706.1_13408_15511	1524	7	133	632	LDCTMVDH	KYPTGIAL	YTNGAYTGYACNATGGTNGAYCA	ARNGCDATNCCNGTNGGRTAYTT	1024	6144	0.53252	92	66	96.5	122	647	YFCETCD	VGDQYNH	TAYTTYTGYGARACNTGYGA	TGRTTRTAYTGRTCNCCNAC	128	256	73	98	86.7883
Act_25	XP_031550660.1_145499_147509	750	7	57	298	YDENDNCK	KVMFGTPE	TAYGAYGARAAYGAYAAYTGYAA	TCNGGNGTNCCRAACATNACYTT	128	1024	0.4	37.5	71.2	100	34	340	PEPDVEW	FMGDNDA	CCNGARCCNGAYGTNGARTG	GCRTCRTTRTCNCCCATRAA	512	64	70.3	99	86.7744
Act_26	XP_031566325.1_174027_175812	1611	7	59	587	ERNTVLQK	YENDKAVQ	GARMGNAAYACNGTNYTNCARAA	TGNACNGCYTTRTCRTTYTCRTA	8192	512	0.503006	69.125	67.6	100	31	660	QLQMACE	HQKIALT	CARYTNCARATGGCNTGYGA	GTNARNGCDATYTTYTGRTG	256	768	68.8	100	86.7641
Act_27	XP_031563027.1_343637_345089	1284	7	101	520	TFGDHGMN	HAHKCFLV	ACNTTYGGNGAYCAYGGNATGAA	ACNARRAARCAYTTRTGNGCRTG	512	1024	0.652709	91.875	68.1	92	69	536	VFAIDQY	MFMEGHF	GTNTTYGCNATHGAYCARTA	AARTGNCCYTCCATRAACAT	384	32	74.3	99	86.7356
Act_28	XP_031563487.1_151556_153053	744	7	163	402	AINDYQKE	YVNAFITG	GCNATHAAYGAYTAYCARAARGA	CCNGTDATRAANGCRTTNACRTA	384	1536	0.285714	21.5	73.1	98	145	449	WIDGFAI	CETMGNA	TGGATHGAYGGNTTYGCNAT	GCRTTNCCCATNGTYTCRCA	192	128	71.2	100	86.6478
Act_29	XP_031549382.1_10599_14092	1827	7	436	1036	LYQVCFDM	CECPGYWH	YTNTAYCARGTNTGYTTYGAYAT	TGCCARTANCCNGGRCAYTCRCA	1024	256	0.631399	145.5	73	95.5	353	1168	VRNTQVK	FGPLVCT	GTNMGNAAYACNCARGTNAA	GTRCANACNARNGGNCCRAA	2048	2048	61.8	96	86.6409
Act_30	XP_031552961.1_17853_19600	1008	7	94	421	PFIYVYKN	FVDQTLRE	CCNTTYATHTAYGTNTAYAARAA	TCNCKNARNGTYTGRTCNACRAA	768	8192	0.259375	25.625	66.3	100	76	438	FYMDTND	MFQHDLY	TTYTAYATGGAYACNAAYGA	TANARRTCRTGYTGRAACAT	64	128	75.4	100	86.6109
Act_31	XP_031557788.1_241057_244249	1809	7	502	1096	YNRMASYE	ENYAMDHL	TAYAAYMGNATGGCNWSNTAYGA	ARRTGRTCCATNGCRTARTTYTC	4096	256	0.66899	158.125	59.6	94.5	421	1111	CDEPHIY	WNFQTME	TGYGAYGARCCNCAYATHTA	TCCATNGTYTGRAARTTCCA	192	32	78.4	92	86.5529
Act_32	XP_031563061.1_97816_100497	1950	7	115	756	RVFGIPQV	CTLFAFKT	MGNGTNTTYGGNATHCCNCARGT	GTYTTRAANGCRAANARNGTRCA	6144	2048	0.654459	166.5	56.7	97	36	770	YQYMIAM	FNEAKYI	TAYCARTAYATGATHGCNAT	ATRTAYTTNGCYTCRTTRAA	96	128	73.7	96	86.546
Act_33	XP_031567642.1_162468_171359	2100	7	1111	1802	EKLNEKDN	QKKYNDLQ	GARAARYTNAAYGARAARGAYAA	TGNARRTCRTTRTAYTTYTTYTG	512	512	0.589781	154.25	63.8	95.5	1063	1913	TEYDDKE	YEEKFQK	ACNGARTAYGAYGAYAARGA	TTYTGRAAYTTYTCYTCRTA	128	64	71.6	94	86.5082
Act_34	XP_031566750.1_57085_61371	1890	7	793	1414	NHMKMFNK	NIFLDTLY	AAYCAYATGAARATGTTYAAYAA	TANARNGTRTCNARRAADATRTT	32	6144	0.724258	172.125	63.9	96.5	780	1454	KWLQYNM	YIHVYPT	AARTGGYTNCARTAYAAYAT	GTNGGRTANACRTGDATRTA	128	384	72.2	90	86.5071
Act_35	XP_031573392.1_49746_50877	909	7	83	377	VTPNGYAD	CIAVNFWY	GTNACNCCNAAYGGNTAYGCNGA	TACCARAARTTNACNGCDATRCA	4096	384	0.614545	74.375	70.1	100	54	386	NAINHWP	MEYDIKY	AAYGCNATHAAYCAYTGGCC	TAYTTDATRTCRTAYTCCAT	96	48	74.1	91	86.506
Act_36	XP_031563905.1_166999_168709	1281	7	117	535	VKQACVEF	VECYDPQA	GTNAARCARGCNTGYGTNGARTT	GCYTGNGGRTCRTARCAYTCNAC	1024	512	0.342233	47	70.2	94.5	56	550	YFNAMFT	PMCKHQG	TAYTTYAAYGCNATGTTYAC	CCYTGRTGYTTRCACATNGG	64	64	73.9	100	86.442
Act_37	XP_031559242.1_117200_118628	834	7	146	415	RKIEAVDN	HYFMQPPD	MGNAARATHGARGCNGTNGAYAA	TCNGGNGGYTGCATRAARTARTG	3072	256	0.39924	33.625	70.8	96	132	439	CEEIAYN	DMYDIVE	TGYGARGARATHGCNTAYAA	TCNACDATRTCRTACATRTC	192	96	73.4	100	86.3854
Act_38	XP_031574420.1_34509_35618	837	7	86	356	EKKEYFFD	IYYCEKDE	GARAARAARGARTAYTTYTTYGA	TCRTCYTTYTCRCARTARTADAT	128	192	0.525097	54.5	68.2	96.5	56	376	GRKFETW	WYAIVTM	GGNMGNAARTTYGARACNTG	ATNGTNACDATNGCRTACCA	1024	384	72.7	100	86.3272
Act_39	XP_031573236.1_51557_56257	2052	7	375	1050	SEACTHGN	ACYQVLQR	WSNGARGCNTGYACNCAYGGNAA	CKYTGNARNACYTGRTARCANGC	8192	4096	0.574534	126.5	60.8	99	354	1195	DQAIKFH	GVEPHLN	GAYCARGCNATHAARTTYCA	TTNARRTGNGGYTCNACNCC	192	2048	70.3	98	86.3157
Act_40	XP_031563049.1_23901_25314	798	7	223	480	FMWGLKGQ	IYWVTNQM	TTYATGTGGGGNYTNAARGGNCA	ATYTGRTTNGTNACCCARTADAT	512	384	0.550201	47.75	68.4	95.5	213	500	QPKWCDI	MDATYLQ	CARCCNAARTGGTGYGAYAT	TGNARRTANGTNGCRTCCAT	64	512	74.1	100	86.1973
Act_41	XP_031555285.1_83854_85393	1050	7	49	390	KQFDLIMH	FANFIHTR	AARCARTTYGAYYTNATHATGCA	CKNGTRTGDATRAARTTNGCRAA	384	1536	0.483582	59	68.1	97	38	420	PQTAMEV	MTHQIKE	CCNCARACNGCNATGGARGT	TCYTTDATYTGRTGNGTCAT	256	96	74.4	97	86.1714
Act_42	XP_031572717.1_15521_17117	1260	7	75	486	VVIMEFED	WFKTHRQD	GTNGTNATHATGGARTTYGARGA	TCYTGNCKRTGNGTYTTRAACCA	384	512	0.5	66	70.5	98	15	532	NCAVLFY	VIENPQY	AAYTGYGCNGTNYTNTTYTA	TAYTGNGGRTTYTCDATNAC	1024	384	68.9	98	86.0697
Act_43	XP_031549747.1_35151_37072	849	7	186	460	DAFNPCED	INAFTNPY	GAYGCNTTYAAYCCNTGYGARGA	TANGGRTTNGTRAANGCRTTDAT	512	1536	0.456929	43.5	68.4	100	45	473	VEYHFHC	TKHFQLD	GTNGARTAYCAYTTYCAYTG	TCNARYTGRAARTGYTTNGT	128	512	72.6	97	85.9266
Act_44	XP_031571711.1_329706_331448	1524	7	61	560	NVKFADEH	EINVKHTG	AAYGTNAARTTYGCNGAYGARCA	CCNGTRTGYTTNACRTTDATYTC	512	768	0.213415	31.5	73.3	98	34	573	AEINCVD	VNYALEE	GCNGARATHAAYTGYGTNGA	TCYTCNARNGCRTARTTNAC	384	1024	68.2	100	85.8973
Act_45	XP_031570232.1_19053_20190	945	7	66	372	LNTGHWKD	HQLFDQIP	YTNAAYACNGGNCAYTGGAARGA	GGDATYTGRTCRAANARYTGRTG	1024	768	0.724138	64.5	68.2	99	58	406	VLDMCWE	NAWFGPK	GTNYTNGAYATGTGYTGGGA	TTNGGNCCRAACCANGCRTT	128	256	75	93	85.8767
Act_46	XP_031568404.1_35450_36609	1215	7	14	410	YCTYENWP	KGDWPCYF	TAYTGYACNTAYGARAAYTGGCC	AARTARCANGGCCARTCNCCYTT	128	256	0.523196	68.875	72.8	98	1	418	MPKNEQN	FTEQVTF	ATGCCNAARAAYGARCARAA	AANGTNACYTGYTCNGTRAA	64	512	69.8	94	85.8632
Act_47	XP_031557598.1_20049_21069	735	7	20	256	DFLKGIKF	DDYMEHFY	GAYTTYYTNAARGGNATHAARTT	TARAARTGYTCCATRTARTCRTC	1536	64	0.417391	38.875	66.7	97.5	10	282	YFVDWET	NIEHQAF	TAYTTYGTNGAYTGGGARAC	AANGCYTGRTGYTCDATRTT	64	192	76.1	98	85.7748
Act_48	XP_031564249.1_20501_22738	1752	7	13	588	HHAAFNGY	NQKAIAVS	CAYCAYGCNGCNTTYAAYGGNTA	SWNACNGCDATNGCYTTYTGRTT	1024	6144	0.448155	85.375	61.2	96.5	5	736	DENGWAH	QFHAGKV	GAYGARAAYGGNTGGGCNCA	ACYTTNCCNGCRTGRAAYTG	128	256	74.6	100	85.7741
Act_49	XP_031566130.1_193182_194736	1341	7	69	507	MAHNGQHW	PWEDPFAN	ATGGCNCAYAAYGGNCARCAYTG	TTNGCRAANGGRTCYTCCCANGG	256	512	0.625298	103.125	71.2	100	50	515	LYAEFCD	PVEKSKQ	YTNTAYGCNGARTTYTGYGA	TGYTTNSWYTTYTCNACNGG	512	2048	62.6	96	85.6672
Act_50	XP_031550704.1_177027_178836	1008	7	116	443	HNFDFNKW	MEDIPYLN	CAYAAYTTYGAYTTYAAYAARTG	TTNARRTANGGDATRTCYTCCAT	128	768	0.428125	48.25	72.9	98	83	483	KPFNFYI	PFGFVYV	AARCCNTTYAAYTTYTAYAT	ACRTANACRAANCCRAANGG	128	512	66.8	99	85.5842
Act_51	XP_031565393.1_93386_95777	2034	7	69	738	CPKCQRDF	DGQFINKY	TGYCCNAARTGYCARMGNGAYTT	TAYTTRTTDATRAAYTGNCCRTC	1024	384	0.454268	86	69.2	93	43	810	PCLHTFC	CVDQEGN	CCNTGYYTNCAYACNTTYTG	TTNCCYTCYTGRTCNACRCA	1024	256	69.6	100	85.5661
Act_52	XP_031558366.1_81729_84013	1743	7	78	650	WGYPFDFI	KMYVLGAF	TGGGGNTAYCCNTTYGAYTTYAT	AANGCNCCNARNACRTACATYTT	256	2048	0.426786	93	68.6	96.5	48	664	HGITLWV	DKIRYEV	CAYGGNATHACNYTNTGGGT	ACYTCRTANCKDATYTTRTC	768	384	65.7	100	85.517
Act_53	XP_031567217.1_415688_416610	531	7	77	245	LNFIYTGE	QHFHMLPD	YTNAAYTTYATHTAYACNGGNGA	TCNGGNARCATRTGRAARTGYTG	3072	512	0.32716	21	68.2	100	51	267	FNGNMKE	NYERFHE	TTYAAYGGNAAYATGAARGA	TCRTGRAANCKYTCRTARTT	64	256	71.8	100	85.476
Act_54	XP_031556368.1_154781_156131	1107	7	71	431	VAILAMPY	PHFGLYMA	GTNGCNATHYTNGCNATGCCNTA	GCCATRTANARNCCRAARTGNGG	6144	1024	0.375706	32.375	62.1	100	59	456	QTFWNIF	FHMKICY	CARACNTTYTGGAAYATHTT	TARCADATYTTCATRTGRAA	96	48	77.4	99	85.4658
Act_55	XP_031569296.1_337502_339404	1269	7	148	562	VFNAIIEH	DGLVEYAI	GTNTTYAAYGCNATHATHGARCA	ATNGCRTAYTCNACNARNCCRTC	1152	4096	0.321078	48.25	64.8	100	133	589	QTLHVYM	DIEWVMA	CARACNYTNCAYGTNTAYAT	GCCATNACCCAYTCDATRTC	1024	48	73.5	98	85.3892
Act_56	XP_031572927.1_53009_55727	1839	7	165	769	TVPSDEFQ	QKFREAKH	ACNGTNCCNWSNGAYGARTTYCA	TGYTTNGCYTCNCKRAAYTTYTG	8192	1024	0.714044	182.625	61.2	94.5	61	791	YDIQDTC	FYPGWTL	TAYGAYATHCARGAYACNTG	ARNGTCCANCCNGGRTARAA	192	512	70.2	93	85.3459
Act_57	XP_031548968.1_19647_21198	1113	7	170	532	GRIVCEQE	VFICENPQ	GGNMGNATHGTNTGYGARCARGA	TGNGGRTTYTCRCADATRAANAC	3072	768	0.582857	77.375	68.9	93	154	548	ECLAQKH	KGQHKIW	GARTGYYTNGCNCARAARCA	CADATYTTRTGYTGNCCYTT	512	192	71.5	99	85.3171
Act_58	XP_031548833.1_54981_56327	990	7	160	481	DFKTAMVY	FVKYPPDS	GAYTTYAARACNGCNATGGTNTA	SWRTCNGGNGGRTAYTTNACRAA	512	4096	0.648464	75.75	65.4	96.5	121	510	FTEIVDY	EQETIHI	TTYACNGARATHGTNGAYTA	ATRTGDATNGTYTCYTGYTC	384	192	70.7	100	85.3107
Act_59	XP_031557385.1_327295_330632	2061	7	296	974	EPFAQDFM	TFFEEGAV	GARCCNTTYGCNCARGAYTTYAT	ACNGCNCCYTCYTCRAARAANGT	512	1024	0.736196	198.625	67.8	88.5	156	982	KYEWCVG	NEYTVKL	AARTAYGARTGGTGYGTNGG	ARYTTNACNGTRTAYTCRTT	64	512	72.3	88	85.2325
Act_60	XP_031549150.1_6412_7807	1002	7	78	403	YMIDNFVQ	FEKYDARV	TAYATGATHGAYAAYTTYGTNCA	ACNCKNGCRTCRTAYTTYTCRAA	192	1024	0.574603	73.75	73.3	89.5	57	419	YWDTFWT	EYDIQVG	TAYTGGGAYACNTTYTGGAC	CCNACYTGDATRTCRTAYTC	32	192	71.9	98	85.2284
Act_61	XP_031553232.1_5928_7388	1131	7	82	450	LCFDEMQV	NDIMRKEL	YTNTGYTTYGAYGARATGCARGT	ARYTCYTTNCKCATDATRTCRTT	256	768	0.491667	71.5	70.7	97	33	484	KKRVHFY	HFWGFGW	AARAARMGNGTNCAYTTYTA	CANCCRAANCCCCARAARTG	512	128	66.2	99	85.19
Act_62	XP_031552726.1_49570_50279	486	7	54	207	FYQCNTVK	QICMDAEV	TTYTAYCARTGYAAYACNGTNAA	ACYTCNGCRTCCATRCADATYTG	512	192	0.458904	21	74	99	28	218	AQRVTYK	FCPCGHV	GCNCARMGNGTNACNTAYAA	ACRTGNCCRCANGGRCARAA	2048	256	67.4	99	85.1835
Act_63	XP_031565642.1_386434_388732	1926	7	101	734	ILDQMWPY	NETFEYDV	ATHYTNGAYCARATGTGGCCNTA	ACRTCRTAYTCRAANGTYTCRTT	384	256	0.578431	136.25	72	93	83	755	MPSWIYF	VKNARPG	ATGCCNWSNTGGATHTAYTT	CCNGGNCKNGCRTTYTTNAC	384	2048	62.5	97	85.1593
Act_64	XP_031565691.1_7194_8259	927	7	67	367	TRNPVCKW	EDCIVTAC	ACNMGNAAYCCNGTNTGYAARTG	CANGCNGTNACDATRCARTCYTC	4096	1536	0.397887	34.25	68.9	99	30	375	MYVYNKE	QEGFIRT	ATGTAYGTNTAYAAYAARGA	GTNCKDATRAANCCYTCYTG	64	768	71.6	98	85.0899
Act_65	XP_031560841.1_403640_404810	1167	7	24	404	LFVICPKD	MKDRNFGY	YTNTTYGTNATHTGYCCNAARGA	TANCCRAARTTNCKRTCYTTCAT	3072	512	0.461957	38.75	70.2	98	15	438	FHDPTTM	KVMHADP	TTYCAYGAYCCNACNACNAT	GGRTCNGCRTGCATNACYTT	512	128	71.6	97	85.0316
Act_66	XP_031554952.1_359572_361545	1716	7	30	593	IFGVIMWA	INEVDCMV	ATHTTYGGNGTNATHATGTGGGC	ACCATRCARTCNACYTCRTTDAT	288	192	0.261818	52.75	69.1	93.5	3	603	REFAHQD	DPVYFET	MGNGARTTYGCNCAYCARGA	GTYTCRAARTANACNGGRTC	512	256	72.4	100	85.0308
Act_67	XP_031557193.1_88138_90040	816	7	107	370	GFLDNQFM	YKVNPVAH	GGNTTYYTNGAYAAYCARTTYAT	TGNGCNACNGGRTTNACYTTRTA	1024	2048	0.178988	26.75	68	100	90	384	PTCGQEF	MDAEKMA	CCNACNTGYGGNCARGARTT	GCCATYTTYTCNGCRTCCAT	512	32	72.3	98	85.0022
Act_68	XP_031562663.1_59572_61308	1278	7	93	510	FNVIEQTE	AKADFQEL	TTYAAYGTNATHGARCARACNGA	ARYTCYTGRAARTCNGCYTTNGC	768	1024	0.501222	66.875	66.4	98	45	595	PLADDFI	MQEIVAT	CCNYTNGCNGAYGAYTTYAT	GTNGCNACDATYTCYTGCAT	1024	192	69.7	99	84.9933
Act_69	XP_031572828.1_43395_43944	423	7	10	142	QRQNFWKE	KYEFPITS	CARMGNCARAAYTTYTGGAARGA	SWNGTDATNGGRAAYTCRTAYTT	256	3072	0.555556	25.625	68.9	100	2	154	VRELNMD	GWKINEY	GTNMGNGARYTNAAYATGGA	TAYTCRTTDATYTTCCANCC	1024	96	71.5	98	84.9834
Act_70	XP_031573295.1_62241_64582	2001	7	85	743	LVYDIGGN	DIGDLCVK	YTNGTNTAYGAYATHGGNGGNAA	TTNACRCANARRTCNCCDATRTC	6144	3072	0.694357	172	61.6	92	40	794	KVFIWCP	PGHYDGT	AARGTNTTYATHTGGTGYCC	GTNCCRTCRTARTGNCCNGG	96	512	69.9	96	84.9688
Act_71	XP_031574610.1_201499_203490	1515	7	36	532	QAHKYHKM	DIQWTCAL	CARGCNCAYAARTAYCAYAARAT	ARNGCRCANGTCCAYTGDATRTC	256	768	0.418033	75.75	71.4	94.5	15	670	HGYPTEA	NNMKVLY	CAYGGNTAYCCNACNGARGC	TANARNACYTTCATRTTRTT	512	256	69	97	84.9657
Act_72	XP_031559450.1_72941_74318	1029	7	22	356	FNDQLAWK	MAKYIFPG	TTYAAYGAYCARYTNGCNTGGAA	CCNGGRAADATRTAYTTNGCCAT	512	384	0.420732	52.25	71.5	95.5	1	446	MAHAQNG	QIVCHKN	ATGGCNCAYGCNCARAAYGG	TTYTTRTGRCANACDATYTG	128	192	71.9	96	84.9464
Act_73	XP_031573394.1_55673_57332	1158	7	44	421	QDVYWFAQ	QEMGVIEY	CARGAYGTNTAYTGGTTYGCNCA	TAYTCDATNACNCCCATYTCYTG	256	384	0.3531	38	70.8	95.5	28	517	ALFWADK	DYFHKAL	GCNYTNTTYTGGGCNGAYAA	ARNGCYTTRTGRAARTARTC	512	256	70.3	100	84.8788
Act_74	XP_031572194.1_255291_257532	1374	7	322	771	MNKEITHK	EMDNLATK	ATGAAYAARGARATHACNCAYAA	TTNGTNGCNARRTTRTCCATYTC	192	1024	0.692841	113.125	70.7	91.5	306	784	VDETEDN	KFGDQFN	GTNGAYGARACNGARGAYAA	TTRAAYTGRTCNCCRAAYTT	256	128	70.6	94	84.8266
Act_75	XP_031550193.1_103985_105332	864	7	78	357	AIIYVCGF	YFPAMGWL	GCNATHATHTAYGTNTGYGGNTT	ARCCANCCCATNGCNGGRAARTA	2304	512	0.336996	32.375	67.7	100	70	378	YGFIDTQ	INWFRVP	TAYGGNTTYATHGAYACNCA	GGNACNCKRAACCARTTDAT	384	384	71.3	98	84.7233
Act_76	XP_031568943.1_61317_62352	702	7	84	309	KDNDYEGC	YDVKNAGF	AARGAYAAYGAYTAYGARGGNTG	AANCCNGCRTTYTTNACRTCRTA	256	1024	0.515982	40.875	72	91.5	24	327	IYAFCNH	PVKMQGI	ATHTAYGCNTTYTGYAAYCA	ATNCCYTGCATYTTNACNGG	192	256	74.3	98	84.6722
Act_77	XP_031553631.1_87274_88561	1011	7	125	453	YDLAFKCC	KCPHCGVS	TAYGAYYTNGCNTTYAARTGYTG	SWNACNCCRCARTGNGGRCAYTT	1024	4096	0.415094	37.75	63.4	100	117	462	QNIWTKK	YHCIKPL	CARAAYATHTGGACNAARAA	ARNGGYTTDATRCARTGRTA	96	384	72.8	100	84.6679
Act_78	XP_031570817.1_67228_68542	1254	7	30	439	CLYNGPAK	FYRTEQLI	TGYYTNTAYAAYGGNCCNGCNAA	ATNARYTGYTCNGTNCKRTARAA	4096	4096	0.609137	83.125	63.1	98	8	455	KGYCVWY	YPQNHTG	AARGGNTAYTGYGTNTGGTA	CCNGTRTGRTTYTGNGGRTA	128	256	73.1	96	84.5958
Act_79	XP_031555008.1_193004_194443	1176	7	145	528	LAYEHCFY	CHGWALVE	YTNGCNTAYGARCAYTGYTTYTA	TCNACNARNGCCCANCCRTGRCA	1024	2048	0.64624	82	68.7	97	17	536	ATIVYNP	FQMAQRI	GCNACNATHGTNTAYAAYCC	ATNCKYTGNGCCATYTGRAA	768	256	68.6	96	84.5688
Act_80	XP_031571884.1_9321_11781	1707	7	282	842	MSFHVQVH	KHMRCQAH	ATGWSNTTYCAYGTNCARGTNCA	TGNGCYTGRCANCKCATRTGYTT	2048	512	0.458564	95.375	60.5	100	239	856	PQFQVTA	NYIAPEV	CCNCARTTYCARGTNACNGC	ACYTCNGGNGCDATRTARTT	512	384	68	100	84.5361
Act_81	XP_031560238.1_182202_184116	1389	7	88	542	ECLDYGME	KIYMTLKE	GARTGYYTNGAYTAYGGNATGGA	TCYTTNARNGTCATRTADATYTT	512	768	0.577566	85.25	67.1	95	20	582	WAVCYQC	FCCQKRK	TGGGCNGTNTGYTAYCARTG	TTNCKYTTYTGRCARCARAA	128	256	69.6	98	84.4833
Act_82	XP_031555189.1_28381_29142	510	7	65	226	EQMFKFYD	QDAIDEMV	GARCARATGTTYAARTTYTAYGA	ACCATYTCRTCDATNGCRTCYTG	64	192	0.418301	14	73.2	98	29	266	ALVEQFK	WFEALGT	GCNYTNGTNGARCARTTYAA	GTNCCNARNGCYTCRAACCA	1024	512	69.6	98	84.4376
Act_83	XP_031552986.1_270200_271030	453	7	100	242	QYMTIEIN	FIIKMDDG	CARTAYATGACNATHGARATHAA	CCRTCRTCCATYTTDATDATRAA	288	144	0.201493	7.625	69.2	100	66	252	ETMVICP	NHMTCAV	GARACNATGGTNATHTGYCC	ACNGCRCANGTCATRTGRTT	192	128	73.4	97	84.4294
Act_84	XP_031551980.1_6369_7288	588	7	63	250	AMPIWVAY	AKWAHYGN	GCNATGCCNATHTGGGTNGCNTA	TTNCCRTARTGNGCCCAYTTNGC	768	512	0.477778	31.75	67.3	99	30	264	LVIMAFK	IYGVMNK	YTNGTNATHATGGCNTTYAA	TTRTTCATNACNCCRTADAT	768	192	72.1	98	84.3832
Act_85	XP_031566811.1_37080_38751	1341	7	77	515	NGEIYNHK	YPFNTPKT	AAYGGNGARATHTAYAAYCAYAA	GTYTTNGGNGTRTTRAANGGRTA	384	1024	0.336427	50.25	67.2	97.5	36	523	METIPHF	KEAFYYR	ATGGARACNATHCCNCAYTT	CKRTARTARAANGCYTCYTT	192	256	71.3	98	84.3765
Act_86	XP_031557073.1_84479_85322	498	7	46	203	TKFEIAWQ	MNATEATF	ACNAARTTYGARATHGCNTGGCA	AANGTNGCYTCNGTNGCRTTCAT	384	1024	0.516556	30.375	69.4	94.5	20	214	YATECFF	IMKFFWN	TAYGCNACNGARTGYTTYTT	TTCCARAARAAYTTCATDAT	256	24	74.6	98	84.3484
Act_87	XP_031573446.1_193133_194240	669	7	39	253	RTKCNYFI	IKWMEYLN	MGNACNAARTGYAAYTAYTTYAT	TTNARRTAYTCCATCCAYTTDAT	1024	192	0.475962	43.375	73.7	97	20	264	ATLFGNF	NPIIYCC	GCNACNYTNTTYGGNAAYTT	CARCARTADATDATNGGRTT	2048	288	64.1	100	84.3365
Act_88	XP_031573000.1_69015_69894	939	7	17	321	LPNEQQMY	YFEQQIDV	YTNCCNAAYGARCARCARATGTA	ACRTCDATYTGYTGYTCRAARTA	512	192	0.716846	77.125	72.4	97.5	2	336	QFIHLWK	KTEGINS	CARTTYATHCAYYTNTGGAA	SWRTTDATNCCYTCNGTYTT	192	1536	66.5	94	84.3111
Act_89	XP_031570373.1_105450_107185	1398	7	65	522	YETTNHIW	DFIVTPII	TAYGARACNACNAAYCAYATHTG	ATDATNGGNGTNACDATRAARTC	768	2304	0.735981	144.5	64	94	28	615	EFVAIHC	ANMIFES	GARTTYGTNGCNATHCAYTG	SWYTCRAADATCATRTTNGC	384	384	69.5	94	84.2072
Act_90	XP_031556228.1_176385_178104	738	7	346	583	RFKKWYKD	HKPKGDIW	MGNTTYAARAARTGGTAYAARGA	CADATRTCNCCYTTNGGYTTRTG	256	768	0.12987	10	67.2	99	333	591	CKNTVEG	FNKVPMG	TGYAARAAYACNGTNGARGG	CCCATNGGNACYTTRTTRAA	256	128	72.5	100	84.1379
Act_91	XP_031562098.1_173837_175025	612	7	136	331	HSNPWYKQ	WHTGERPF	CAYWSNAAYCCNTGGTAYAARCA	AANGGNCKYTCNCCNGTRTGCCA	1024	2048	0.418478	25.625	67.3	97.5	30	341	KGFYPWK	NWLFCGK	AARGGNTTYTAYCCNTGGAA	TTNCCRCARAANARCCARTT	128	256	71.8	100	84.0909
Act_92	XP_031551333.1_90985_92074	675	7	57	273	PEYVEDAN	YDDFVKAL	CCNGARTAYGTNGARGAYGCNAA	ARNGCYTTNACRAARTCRTCRTA	1024	1024	0.497608	34.375	67.8	94.5	31	332	DIQAFVW	FMEIQEA	GAYATHCARGCNTTYGTNTG	GCYTCYTGDATYTCCATRAA	384	48	75.1	98	84.0557
Act_93	XP_031571095.1_32812_33666	666	7	13	226	VFEFCEHD	NHDYFWTD	GTNTTYGARTTYTGYGARCAYGA	TCNGTCCARAARTARTCRTGRTT	256	128	0.173913	11.375	72.3	100	2	250	PYNRNKA	MFEYLAP	CCNTAYAAYMGNAAYAARGC	GGNGCNARRTAYTCRAACAT	512	256	67	99	84.0232
Act_94	XP_031565679.1_60636_61550	606	7	12	205	DPNFKYQV	HFIAEHYM	GAYCCNAAYTTYAARTAYCARGT	ATRTARTGYTCNGCDATRAARTG	256	384	0.315508	23.5	72.5	99	4	237	EIKKLMG	NEHHDFP	GARATHAARAARYTNATGGG	GGRAARTCRTGRTGYTCRTT	192	64	69.2	96	84.0077
Act_95	XP_031564925.1_2628_3346	534	7	40	209	EGAKAMHK	NDWTCQIC	GARGGNGCNAARGCNATGCAYAA	CADATYTGRCANGTCCARTCRTT	512	192	0.552795	26.125	69.8	98	3	225	FENITKM	FCPCGHV	TTYGARAAYATHACNAARAT	ACRTGNCCRCANGGRCARAA	192	256	73.5	95	83.9802
Act_96	XP_031558365.1_96160_97559	1038	7	60	397	MWRIVLEE	KKDQNIGY	ATGTGGMGNATHGTNYTNGARGA	TANCCDATRTTYTGRTCYTTYTT	1536	384	0.72	91.625	64.8	94	11	451	QVGQMDW	NFDTLQE	CARGTNGGNCARATGGAYTG	TCYTGNARNGTRTCRAARTT	128	512	73	96	83.9522
Act_97	XP_031554329.1_140759_142175	960	7	101	412	KKLIEGHF	HMTPGVKL	AARAARYTNATHGARGGNCAYTT	ARYTTNACNCCNGGNGTCATRTG	1536	2048	0.496711	53.25	65.9	99	14	463	NAIKFGK	EYKEAGF	AAYGCNATHAARTTYGGNAA	AANCCNGCYTCYTTRTAYTC	384	256	70.8	97	83.9226
Act_98	XP_031566521.1_132432_133511	801	7	67	325	FEIQKRAE	KIELDVYF	TTYGARATHCARAARMGNGCNGA	AARTANACRTCNARYTCDATYTT	1536	1536	0.448413	48.375	64	100	58	333	NDWQKIM	GGTEIKV	AAYGAYTGGCARAARATHAT	ACYTTDATYTCNGTNCCNCC	48	768	72.3	97	83.9124
Act_99	XP_031557838.1_357067_358261	870	7	35	316	PNFNYVDN	KHMNNHTD	CCNAAYTTYAAYTAYGTNGAYAA	TCNGTRTGRTTRTTCATRTGYTT	512	128	0.402985	37.5	67	97.5	4	330	AFLVKKN	QYCGKVF	GCNTTYYTNGTNAARAARAA	AANACYTTNCCRCARTAYTG	1024	256	70.2	100	83.9094
Act_100	XP_031570140.1_70459_71588	801	7	121	379	TLFQICKH	QFKAVLPA	ACNYTNTTYCARATHTGYAARCA	GCNGGNARNACNGCYTTRAAYTG	1536	4096	0.508403	38.25	66.5	100	80	388	TVAYEFN	FPAVTGL	ACNGTNGCNTAYGARTTYAA	ARNCCNGTNACNGCNGGRAA	512	4096	68	100	83.8597
Act_101	XP_031558019.1_148466_149303	522	7	46	211	HKTQCPFD	GCQFLGPA	CAYAARACNCARTGYCCNTTYGA	GCNGGNCCNARRAAYTGRCANCC	512	4096	0.426752	22.125	66.6	99	34	219	GHTMCKA	MQEEALK	GGNCAYACNATGTGYAARGC	TTNARNGCYTCYTCYTGCAT	128	256	71.9	99	83.823
Act_102	XP_031570567.1_95913_96948	723	7	48	280	YKDLAEMV	QYHELVRK	TAYAARGAYYTNGCNGARATGGT	TTNCKNACNARYTCRTGRTAYTG	512	4096	0.60274	52.25	66.1	97.5	17	366	NKAFEQM	KNFRPGT	AAYAARGCNTTYGARCARAT	GTNCCNGGNCKRAARTTYTT	128	1024	73	96	83.8139
Act_103	XP_031563249.1_86469_87560	750	7	102	343	HYPRGECV	MYYVEKGE	CAYTAYCCNMGNGGNGARTGYGT	TCNCCYTTYTCNACRTARTACAT	2048	256	0.174468	12	66	100	77	362	TNEYFFD	FWYTIVT	ACNAAYGARTAYTTYTTYGA	GTNACDATNGTRTACCARAA	128	192	72.7	99	83.7702
Act_104	XP_031551311.1_281771_282537	576	7	47	230	CNEYWHKD	FTGMLVYI	TGYAAYGARTAYTGGCAYAARGA	ATRTANACNARCATNCCNGTRAA	64	2048	0.590643	37.875	72.3	92	3	246	AVVHPWK	YAGMNDE	GCNGTNGTNCAYCCNTGGAA	TCRTCRTTCATNCCNGCRTA	512	128	72	98	83.7386
Act_105	XP_031555239.1_128321_129316	546	7	50	223	NCEFVTDD	HAWIEGNE	AAYTGYGARTTYGTNACNGAYGA	TCRTTNCCYTCDATCCANGCRTG	512	384	0.634146	43	69.5	95.5	5	323	HIQVDNC	DIYDNAE	CAYATHCARGTNGAYAAYTG	TCNGCRTTRTCRTADATRTC	192	192	74.6	94	83.7198
Act_106	XP_031550724.1_165617_166532	630	7	69	270	GKTTFIKY	FEMEATDL	GGNAARACNACNTTYATHAARTA	ARRTCNGTNGCYTCCATYTCRAA	1536	512	0.102564	7.375	66.4	98	53	294	DFHAKPM	NDFIKRA	GAYTTYCAYGCNAARCCNAT	GCNCKYTTDATRAARTCRTT	256	384	73.7	100	83.671
Act_107	XP_031569384.1_98931_99665	441	7	47	185	HLYFMNKE	NQIDYNGK	CAYYTNTAYTTYATGAAYAARGA	TTNCCRTTRTARTCDATYTGRTT	256	384	0.30303	15.375	73.9	95.5	38	201	KTGIPGD	NGHIYCE	AARACNGGNATHCCNGGNGA	TCRCARTADATRTGNCCRTT	1536	192	69.6	98	83.6405
Act_108	XP_031559599.1_22819_23493	549	7	11	185	KLQETFHI	TDFKQNRA	AARYTNCARGARACNTTYCAYAT	GCNCKRTTYTGYTTRAARTCNGT	1024	1024	0.22619	13.5	69.4	100	2	196	DERHWWF	NPVILQE	GAYGARMGNCAYTGGTGGTT	TCYTGNARDATNACNGGRTT	64	1536	68.8	99	83.6183
Act_109	XP_031571986.1_72340_73077	699	7	32	256	PLIAKFYM	VNIHKEEW	CCNYTNATHGCNAARTTYTAYAT	CAYTCYTCYTTRTGDATRTTNAC	3072	384	0.633803	39.375	71	96	11	267	LAMTVFM	AMVMDKV	YTNGCNATGACNGTNTTYAT	ACYTTRTCCATNACCATNGC	1024	64	66.8	100	83.5867
Act_110	XP_031554935.1_424744_426033	1170	7	49	430	QSIYPGME	DIVGFTAL	CARWSNATHTAYCCNGGNATGGA	ARNGCNGTRAANCCNACDATRTC	3072	6144	0.443548	67.25	63.5	98	8	456	EVFGAHF	YTYFDML	GARGTNTTYGGNGCNCAYTT	ARCATRTCRAARTANGTRTA	512	128	68.7	100	83.5843
Act_111	XP_031563774.1_93789_95232	1179	7	15	399	FHGNLDTK	YAFGIVCM	TTYCAYGGNAAYYTNGAYACNAA	ATRCANACDATNCCRAANGCRTA	2048	1536	0.401596	48.625	67.7	95	3	433	ALFYHNQ	EKFIKHD	GCNYTNTTYTAYCAYAAYCA	TCRTGYTTDATRAAYTTYTC	512	96	73.9	96	83.5834
Act_112	XP_031564144.1_90679_91543	561	7	54	232	AIVNCTDM	DGDTALHI	GCNATHGTNAAYTGYACNGAYAT	ATRTGNARNGCNGTRTCNCCRTC	1536	4096	0.298246	15.25	66.9	99	42	247	NKDCPEH	HKIEFCC	AAYAARGAYTGYCCNGARCA	CARCARAAYTCDATYTTRTG	128	96	76	95	83.5797
Act_113	XP_031560228.1_103661_105082	903	7	89	381	FIYQECKQ	GFYCQDFA	TTYATHTAYCARGARTGYAARCA	GCRAARTCYTGRCARTARAANCC	192	256	0.420495	45.375	72.2	92	12	395	ENYTWID	DIVEKKW	GARAAYTAYACNTGGATHGA	CAYTTYTTYTCNACDATRTC	96	192	74.8	94	83.5714
Act_114	XP_031564826.1_367936_370141	2091	7	102	790	TNFCNNGK	VYVCGDAK	ACNAAYTTYTGYAAYAAYGGNAA	TTNGCRTCNCCRCANACRTANAC	512	2048	0.698587	182.5	63.2	90.5	66	798	PDTMLKF	NMAKDVF	CCNGAYACNATGYTNAARTT	AANACRTCYTTNGCCATRTT	512	128	72.6	89	83.5601
Act_115	XP_031563862.1_91712_93413	1086	7	37	390	YFKQLGMN	QGFTHAAV	TAYTTYAARCARYTNGGNATGAA	ACNGCNGCRTGNGTRAANCCYTG	512	2048	0.297688	36.5	66.7	99	21	404	FCYWGAV	YMGRIAP	TTYTGYTAYTGGGGNGCNGT	GGNGCDATNCKNCCCATRTA	128	768	68.4	100	83.5532
Act_116	XP_031550254.1_107448_109674	873	7	19	301	GLDKEKIN	NKPNGQFY	GGNYTNGAYAARGARAARATHAA	TARAAYTGNCCRTTNGGYTTRTT	1536	512	0.431452	43.5	68.5	95.5	11	336	NDHKAGM	EQMLKAL	AAYGAYCAYAARGCNGGNAT	ARNGCYTTNARCATYTGYTC	256	512	69.2	100	83.5491
Act_117	XP_031567812.1_19196_20004	636	7	42	245	GEIYYINH	FFDNLPGT	GGNGARATHTAYTAYATHAAYCA	GTNCCNGGNARRTTRTCRAARAA	576	2048	0.624339	36.125	65.3	97	32	253	DGWEQAI	NVDFGTI	GAYGGNTGGGARCARGCNAT	ATNGTNCCRAARTCNACRTT	128	512	72.8	99	83.5297
Act_118	XP_031553912.1_157363_158716	957	7	60	370	DIYACCFP	NAHLQPDG	GAYATHTAYGCNTGYTGYTTYCC	CCRTCNGGYTGNARRTGNGCRTT	384	2048	0.289474	29.5	66	95.5	52	381	IQLKHED	WYQNTEV	ATHCARYTNAARCAYGARGA	ACYTCNGTRTTYTGRTACCA	384	64	75.4	98	83.4974
Act_119	XP_031567486.1_13021_14268	936	7	50	353	LFVFPQDE	HIFQVKET	YTNTTYGTNTTYCCNCARGAYGA	GTYTCYTTNACYTGRAADATRTG	2048	384	0.491468	40.75	70.3	98	21	407	FAEVNGF	KMRADLG	TTYGCNGARGTNAAYGGNTT	CCNARRTCNGCNCKCATYTT	512	1024	65.1	100	83.4789
Act_120	XP_031559118.1_354804_355552	561	7	37	215	DIHQFCDA	HEQMINEA	GAYATHCAYCARTTYTGYGAYGC	GCYTCRTTDATCATYTGYTCRTG	192	96	0.426036	19	72.3	98	29	253	NFIEQGG	FTYVHGH	AAYTTYATHGARCARGGNGG	TGNCCRTGNACRTANGTRAA	192	512	67.8	98	83.4211
Act_121	XP_031568554.1_19443_21165	1167	7	93	473	FELCVQKM	DMEKGCIL	TTYGARYTNTGYGTNCARAARAT	ARDATRCANCCYTTYTCCATRTC	1024	384	0.61157	89.125	73.3	92	26	574	NCKHNVC	DQWIKFY	AAYTGYAARCAYAAYGTNTG	TARAAYTTDATCCAYTGRTC	128	48	74.7	87	83.3955
Act_122	XP_031565386.1_613154_615911	1425	7	27	493	LGIEYINN	KEWNGMVK	YTNGGNATHGARTAYATHAAYAA	TTNACCATNCCRTTCCAYTCYTT	2304	128	0.644105	106.125	68.6	91	7	524	KIGGIFC	IDFTQPY	AARATHGGNGGNATHTTYTG	TANGGYTGNGTRAARTCDAT	576	384	69.1	96	83.3383
Act_123	XP_031561017.1_231104_231778	495	7	35	191	PRIEWIFD	HDQTHYAK	CCNMGNATHGARTGGATHTTYGA	TTNGCRTARTGNGTYTGRTCRTG	1152	512	0.313333	20.875	69.4	99	25	207	TYIKMVF	GVVENAI	ACNTAYATHAARATGGTNTT	ATNGCRTTYTCNACNACNCC	192	1024	69.2	98	83.3008
Act_124	XP_031570039.1_91153_92549	1020	7	46	377	GIKPYIAF	FWHLKDLG	GGNATHAARCCNTAYATHGCNTT	CCNARRTCYTTNARRTGCCARAA	2304	1024	0.583072	62.625	64.1	100	8	442	IPKGFYF	WYVLPIE	ATHCCNAARGGNTTYTAYTT	TCDATNGGNARNACRTACCA	384	768	69.1	97	83.2901
Act_125	XP_031569314.1_101537_103046	1353	7	50	492	PQDDNWGE	CEEQVTSG	CCNCARGAYGAYAAYTGGGGNGA	CCNSWNGTNACYTGYTCYTCRCA	256	4096	0.374134	46.25	65.2	99	39	533	LDEGVIE	DFENNKF	YTNGAYGARGGNGTNATHGA	AAYTTRTTRTTYTCRAARTC	1536	64	68.1	100	83.2818
Act_126	XP_031554968.1_388059_389315	984	7	13	332	MFFDFCQE	HDATKDLI	ATGTTYTTYGAYTTYTGYCARGA	ATNARRTCYTTNGTNGCRTCRTG	64	2048	0.437908	46.25	65.8	98	5	343	AILEKFG	EQFKAEY	GCNATHYTNGARAARTTYGG	TAYTCNGCYTTRAAYTGYTC	768	128	70.3	98	83.1843
Act_127	XP_031558736.1_91979_93428	1023	7	56	388	ETLAQYPQ	PDAFWWSV	GARACNYTNGCNCARTAYCCNCA	ACNSWCCACCARAANGCRTCNGG	4096	1024	0.601246	71.75	59.7	99	48	403	GMVFETY	YGDQVPK	GGNATGGTNTTYGARACNTA	TTNGGNACYTGRTCNCCRTA	256	512	73.1	97	83.1735
Act_128	XP_031558160.1_120603_122547	1980	7	91	742	CMEQLKIN	WDDVLNWG	TGYATGGARCARYTNAARATHAA	CCCCARTTNARNACRTCRTCCCA	384	256	0.604317	122.125	66.3	95.5	59	757	MPHKFLG	GVYKDIA	ATGCCNCAYAARTTYYTNGG	GCDATRTCYTTRTANACNCC	256	384	67.3	93	83.0749
Act_129	XP_031552969.1_12157_12693	414	7	25	154	GHTVCHDC	HVIEFTCL	GGNCAYACNGTNTGYCAYGAYTG	ARRCANGTRAAYTCDATNACRTG	1024	1536	0.365854	16.375	67	100	13	171	LQGDKVP	MCFVCKD	YTNCARGGNGAYAARGTNCC	TCYTTRCANACRAARCACAT	1024	64	70.6	98	83.0142
Act_130	XP_031570427.1_99819_100850	387	7	153	273	TIHQLEGD	YTEAKDNV	ACNATHCAYCARYTNGARGGNGA	ACRTTRTCYTTNGCYTCNGTRTA	3072	512	0.263158	10.125	68.4	100	140	290	LMNMQKF	FKNLAHG	YTNATGAAYATGCARAARTT	CCRTGNGCNARRTTYTTRAA	64	512	71	97	83.0061
Act_131	XP_031570286.1_28185_30609	2049	7	126	800	KFANIEED	EFNSKLDN	AARTTYGCNAAYATHGARGARGA	TTRTCNARYTTNSWRTTRAAYTC	384	4096	0.544495	126.375	60.7	97.5	38	837	MDKLIFY	FELKYPE	ATGGAYAARYTNATHTTYTA	TCNGGRTAYTTNARYTCRAA	192	512	68	95	82.9031
Act_132	XP_031568907.1_170932_171809	435	7	39	175	YGPCLNNK	WDKVNFGH	TAYGGNCCNTGYYTNAAYAAYAA	TGNCCRAARTTNACYTTRTCCCA	2048	256	0.423077	19.125	70	99	14	184	QRDCYTP	MYADFEC	CARMGNGAYTGYTAYACNCC	CAYTCRAARTCNGCRTACAT	512	64	73	93	82.8894
Act_133	XP_031559745.1_57451_58534	807	7	46	306	LPFVDEFY	CYFGNFLD	YTNCCNTTYGTNGAYGARTTYTA	TCNARRAARTTNCCRAARTARCA	2048	1024	0.517787	53.875	67.6	99	22	314	NVAKTWK	TKGVGEL	AAYGTNGCNAARACNTGGAA	ARYTCNCCNACNCCYTTNGT	256	2048	64.9	99	82.8828
Act_134	XP_031562227.1_96889_104310	1884	7	309	928	PTLYNPCG	HGNITANG	CCNACNYTNTAYAAYCCNTGYGG	CCRTTNGCNGTDATRTTNCCRTG	4096	1536	0.719934	185.125	59.9	93	295	1009	VDCPHGY	IMHEQQV	GTNGAYTGYCCNCAYGGNTA	ACYTGYTGYTCRTGCATDAT	512	48	73.5	87	82.7901
Act_135	XP_031574176.1_9564_10413	522	7	71	236	VFHCYPHQ	NHHYGVDA	GTNTTYCAYTGYTAYCCNCAYCA	GCRTCNACNCCRTARTGRTGRTT	512	512	0.27673	16.625	70.2	100	60	254	NCNFLPW	NFMMRKV	AAYTGYAAYTTYYTNCCNTG	ACYTTNCKCATCATRAARTT	512	64	67.9	97	82.7826
Act_136	XP_031566323.1_136572_137698	1014	7	37	366	KIDITYFP	WHFVATVL	AARATHGAYATHACNTAYTTYCC	ARNACNGTNGCNACRAARTGCCA	576	2048	0.609524	77.5	65.6	95	7	392	GAMYNFD	FYFQIPY	GGNGCNATGTAYAAYTTYGA	TANGGDATYTGRAARTARAA	128	192	73.6	93	82.7522
Act_137	XP_031560906.1_17204_17947	474	7	69	218	YNDTGEWC	EIAMKHRL	TAYAAYGAYACNGGNGARTGGTG	ARNCKRTGYTTCATNGCDATYTC	256	1536	0.181818	9.125	71.5	96.5	39	229	VFIAIHD	QYGEVYE	GTNTTYATHGCNATHCAYGA	TCRTANACYTCNCCRTAYTG	576	256	68	100	82.7474
Act_138	XP_031569971.1_4313_5178	468	7	75	222	VFLEAQDC	FKPVEMKQ	GTNTTYYTNGARGCNCARGAYTG	TGYTTCATYTCNACNGGYTTRAA	2048	256	0.407143	21.375	69.7	97.5	49	266	TRDLMKW	QWEMLFK	ACNMGNGAYYTNATGAARTG	TTRAANARCATYTCCCAYTG	1024	64	72.2	95	82.7327
Act_139	XP_031564271.1_109063_110172	951	7	16	324	LYGFFKEM	CGEFQVEN	YTNTAYGGNTTYTTYAARGARAT	TTYTCNACYTGRAAYTCNCCRCA	1024	512	0.528302	49.25	70.6	96.5	4	350	LEFWQKA	YNGGVTA	YTNGARTTYTGGCARAARGC	GCNGTNACNCCNCCRTTRTA	128	1024	68.7	95	82.7304
Act_140	XP_031565443.1_20651_21911	684	7	116	335	TLFAKNGQ	CVQGNYIK	ACNYTNTTYGCNAARAAYGGNCA	TTDATRTARTTNCCYTGNACRCA	4096	768	0.397129	26.75	69.6	96.5	49	353	EEDAIIT	KTMIVDN	GARGARGAYGCNATHATHAC	TTRTCNACDATCATNGTYTT	288	192	68.4	99	82.6322
Act_141	XP_031563242.1_120247_121151	642	7	24	229	DPEVFKYI	IFRIVKMS	GAYCCNGARGTNTTYAARTAYAT	SWCATYTTNACDATNCKRAADAT	512	4608	0.397959	31.875	62.7	100	16	293	RKEYFFD	FWYTIVT	MGNAARGARTAYTTYTTYGA	GTNACDATNGTRTACCARAA	256	192	71.1	99	82.614
Act_142	XP_031555510.1_110850_112045	813	7	146	408	PEQLVMDE	YFEQIWDP	CCNGARCARYTNGTNATGGAYGA	GGRTCCCADATYTGYTCRAARTA	1024	96	0.65678	58	71.7	91	114	438	RKDYFFD	YGDMAPK	MGNAARGAYTAYTTYTTYGA	TTNGGNGCCATRTCNCCRTA	256	256	70.7	96	82.5977
Act_143	XP_031569224.1_104635_105796	900	7	42	333	AIPPHCFE	MPHYHIKE	GCNATHCCNCCNCAYTGYTTYGA	TCYTTDATRTGRTARTGNGGCAT	1536	192	0.417544	48.125	70.7	96.5	32	354	PPFTLKD	NYDDTPV	CCNCCNTTYACNYTNAARGA	ACNGGNGTRTCRTCRTARTT	2048	256	65.4	98	82.5615
Act_144	XP_031561227.1_9085_10081	525	7	121	287	QGNINEAM	AYYMGGTI	CARGGNAAYATHAAYGARGCNAT	ATNGTNCCNCCCATRTARTANGC	768	1024	0.490566	30.25	66.4	97.5	79	332	PIEQKFD	GCFQWNP	CCNATHGARCARAARTTYGA	GGRTTCCAYTGRAARCANCC	192	64	76.9	92	82.5102
Act_145	XP_031557404.1_287500_293159	1728	7	383	950	IVGYQYKI	YKWAIGTS	ATHGTNGGNTAYCARTAYAARAT	SWNGTNCCDATNGCCCAYTTRTA	768	3072	0.570144	119.5	64.9	97	368	959	SANWNGF	CGTQVQP	WSNGCNAAYTGGAAYGGNTT	GGYTGNACYTGNGTNCCRCA	1024	512	63.3	96	82.4649
Act_146	XP_031563860.1_124196_125719	1299	7	30	454	AWKFVRQD	EKFQQPHK	GCNTGGAARTTYGTNMGNCARGA	TTRTGNGGYTGYTGRAAYTTYTC	1024	256	0.388489	62	67.8	98	9	478	PADFTQV	GHKVVRW	CCNGCNGAYTTYACNCARGT	CANCKNACNACYTTRTGNCC	512	2048	65.8	97	82.455
Act_147	XP_031565562.1_9238_10404	678	7	59	276	VTIFTMPY	GFWLGHAN	GTNACNATHTTYACNATGCCNTA	TTNGCRTGNCCNARCCARAANCC	1536	2048	0.4689	36.25	63.5	97.5	47	291	YLIVNMA	YVIFNKT	TAYYTNATHGTNAAYATGGC	GTYTTRTTRAADATNACRTA	384	192	70.9	100	82.4498
Act_148	XP_031564855.1_276574_278014	1128	7	74	441	SGYYGDDE	ECKYFTDA	WSNGGNTAYTAYGGNGAYGAYGA	GCRTCNGTRAARTAYTTRCAYTC	4096	256	0.68661	96	65.2	100	7	476	YFNVLRK	DYDVITE	TAYTTYAAYGTNYTNMGNAA	TCNGTDATNACRTCRTARTC	2048	384	63.8	95	82.3481
Act_149	XP_031570774.1_33265_34363	987	7	41	361	PVTAEVFQ	IMADYKAL	CCNGTNACNGCNGARGTNTTYCA	ARNGCYTTRTARTCNGCCATDAT	4096	768	0.603279	61	65.7	96.5	22	403	HYKTDWH	KANKFQT	CAYTAYAARACNGAYTGGCA	GTYTGRAAYTTRTTNGCYTT	64	128	73.3	93	82.3463
Act_150	XP_031551554.1_322923_323994	399	7	105	229	YVILNPFK	ENLQIVKT	TAYGTNATHYTNAAYCCNTTYAA	GTYTTNACDATYTGNARRTTYTC	3072	1536	0.635593	22.875	65.7	98	41	289	VNDLYIM	NPIVYGT	GTNAAYGAYYTNTAYATHAT	GTNCCRTANACDATNGGRTT	768	768	69.7	100	82.3407
Act_151	XP_031571062.1_114577_116194	1290	7	22	443	MPNLIGHE	FYEYANKE	ATGCCNAAYYTNATHGGNCAYGA	TCYTTRTTNGCRTAYTCRTARAA	1536	256	0.324455	48.375	67.6	100	14	452	NMGYNVT	WYYGKRD	AAYATGGGNTAYAAYGTNAC	TCNCKYTTNCCRTARTACCA	128	256	68.5	94	82.3299
Act_152	XP_031559219.1_53068_54268	843	7	97	369	CPKGYFNN	YCPNGTKF	TGYCCNAARGGNTAYTTYAAYAA	AAYTTNGTNCCRTTNGGRCARTA	512	1024	0.488722	49.375	71.4	96.5	81	399	EGHYCPN	QCIKCPP	GARGGNCAYTAYTGYCCNAA	GGNGGRCAYTTDATRCAYTG	256	192	71	91	82.2961
Act_153	XP_031551000.1_216244_217637	999	7	55	379	ETANIEDH	EQQVPVAS	GARACNGCNAAYATHGARGAYCA	SWNGCNACNGGNACYTGYTGYTC	768	8192	0.84	94	62.1	98	3	447	YENVPCA	YYQGIPM	TAYGARAAYGTNCCNTGYGC	ATNGGDATNCCYTGRTARTA	256	384	70.8	93	82.1757
Act_154	XP_031556073.1_130687_131896	624	7	49	248	MHKIPYEN	FCDTMKLN	ATGCAYAARATHCCNTAYGARAA	TTNARYTTCATNGTRTCRCARAA	192	512	0.333333	24.125	74.3	94	20	260	PKVILHQ	DWGDICN	CCNAARGTNATHYTNCAYCA	TTRCADATRTCNCCCCARTC	1536	96	69.6	95	82.1729
Act_155	XP_031565207.1_139772_140726	831	7	28	296	EDYFVRKA	PKGKQWLV	GARGAYTAYTTYGTNMGNAARGC	ACNARCCAYTGYTTNCCYTTNGG	1024	1024	0.465116	27.625	62.9	100	15	322	QVEQWLD	KEAIDHQ	CARGTNGARCARTGGYTNGA	TGRTGRTCDATNGCYTCYTT	256	192	70.5	99	82.1483
Act_156	XP_031559859.1_178757_179813	615	7	47	243	RKLWVMEI	MHLANPKW	MGNAARYTNTGGGTNATGGARAT	CAYTTNGGRTTNGCNARRTGCAT	1024	1024	0.410526	20	67.5	94.5	17	277	YEEMTWF	GMQDYNY	TAYGARGARATGACNTGGTT	TARTTRTARTCYTGCATNCC	32	64	75.3	96	82.1048
Act_157	XP_031570439.1_103368_104315	648	7	37	244	LENQVKGF	DEYVEFLR	YTNGARAAYCARGTNAARGGNTT	CKNARRAAYTCNACRTAYTCRTC	2048	2048	0.625641	47	66.6	94.5	26	334	IIDTGYK	PEKGWRH	ATHATHGAYACNGGNTAYAA	TGNCKCCANCCYTTYTCNGG	576	512	68.7	100	82.092
Act_158	XP_031566010.1_104825_105479	522	7	29	194	ELVHIEKD	VNGIKYHA	GARYTNGTNCAYATHGARAARGA	GCRTGRTAYTTDATNCCRTTNAC	1536	768	0.55414	18.125	68.2	100	10	223	LWHGCGK	HKCHCGK	YTNTGGCAYGGNTGYGGNAA	TTNCCRCARTGRCAYTTRTG	512	128	66.3	99	82.0832
Act_159	XP_031563300.1_212690_214339	789	7	111	365	EYFKDAWN	CMEDIRQV	GARTAYTTYAARGAYGCNTGGAA	ACYTGNCKDATRTCYTCCATRCA	128	384	0.467742	46.625	75.2	90.5	82	400	FVMACEI	ENDICDA	TTYGTNATGGCNTGYGARAT	GCRTCRCADATRTCRTTYTC	128	96	74.1	90	82.0685
Act_160	XP_031555341.1_26481_27972	753	7	163	405	NGNPIDPK	FNVWAMHH	AAYGGNAAYCCNATHGAYCCNAA	TGRTGCATNGCCCANACRTTRAA	1536	128	0.538136	47.25	67.1	96.5	125	493	YQRKLVH	GMNHFPK	TAYCARMGNAARYTNGTNCA	TTNGGRAARTGRTTCATNCC	2048	128	68.1	98	82.063
Act_161	XP_031549567.1_150972_152466	1041	7	108	446	ITYFVCDT	MTVTNWYR	ATHACNTAYTTYGTNTGYGAYAC	CKRTACCARTTNGTNACNGTCAT	768	512	0.51506	59.625	65.6	96.5	74	482	RMAYIGF	VFIYIWT	MGNATGGCNTAYATHGGNTT	GTCCADATRTADATRAANAC	768	144	69	97	82.0565
Act_162	XP_031573407.1_438085_439176	867	7	24	304	QRLAHFKG	KPFQCRIC	CARMGNYTNGCNCAYTTYAARGG	CADATNCKRCAYTGRAANGGYTT	4096	1536	0.474903	34.75	63.4	98	7	332	VPEIKQE	KPFACET	GTNCCNGARATHAARCARGA	GTYTCRCANGCRAANGGYTT	384	256	71.9	98	82.0543
Act_163	XP_031550525.1_283880_284719	558	7	54	231	TYDHPNVQ	YGMNNDEV	ACNTAYGAYCAYCCNAAYGTNCA	ACYTCRTCRTTRTTCATNCCRTA	1024	128	0.405882	25.25	71.8	95.5	41	262	NKEAFEE	MQDCWNL	AAYAARGARGCNTTYGARGA	ARRTTCCARCARTCYTGCAT	128	32	72.2	93	82.0417
Act_164	XP_031549725.1_1473_2824	582	7	167	352	KMEFPPYQ	DPEYNEMF	AARATGGARTTYCCNCCNTAYCA	AACATYTCRTTRTAYTCNGGRTC	256	128	0.134078	10.5	71.2	97.5	152	409	LDFTCHT	HWYEMTR	YTNGAYTTYACNTGYCAYAC	CKNGTCATYTCRTACCARTG	512	64	70.7	95	82.0397
Act_165	XP_031562836.1_35721_37472	894	7	175	464	KIKQDYEE	EAIIHRDK	AARATHAARCARGAYTAYGARGA	TTRTCNCKRTGDATDATNGCYTC	192	2304	0.680851	72.75	66.5	97	104	476	LKHEYVN	CFKVKQK	YTNAARCAYGARTAYGTNAA	TTYTGYTTNACYTTRAARCA	512	128	68.8	94	82.0072
Act_166	XP_031557967.1_132042_133079	753	7	66	308	DPHMFRYI	KMRKMGHA	GAYCCNCAYATGTTYMGNTAYAT	GCRTGNCCCATYTTNCKCATYTT	512	256	0.621739	50.25	64.3	99	52	362	LFFDQEK	WYTIVTM	YTNTTYTTYGAYCARGARAA	ATNGTNACDATNGTRTACCA	256	384	70.9	95	82.0065
Act_167	XP_031558552.1_59374_61362	1077	7	199	549	KAAMEQQF	EETVKHLQ	AARGCNGCNATGGARCARCARTT	TGNARRTGYTTNACNGTYTCYTC	256	2048	0.482558	61.75	66.6	96	128	559	QMKEMLI	INYLKEQ	CARATGAARGARATGYTNAT	TGYTCYTTNARRTARTTDAT	64	384	68.1	97	81.9965
Act_168	XP_031575012.1_25583_26336	564	7	49	228	KYPIRQCN	WGHQIAVD	AARTAYCCNATHMGNCARTGYAA	TCNACNGCDATYTGRTGNCCCCA	1536	768	0.138728	6.5	70.2	98	32	242	VAGTPKE	EVDQDIM	GTNGCNGGNACNCCNAARGA	ATDATRTCYTGRTCNACYTC	2048	192	70.5	96	81.9349
Act_169	XP_031557818.1_49018_49680	429	7	19	153	ALFGIPMT	CAKVPDDH	GCNYTNTTYGGNATHCCNATGAC	TGRTCRTCNGGNACYTTNGCRCA	3072	1024	0.414062	20.125	65.2	100	11	167	GKIFCIV	CHQPFLK	GGNAARATHTTYTGYATHGT	TTNARRAANGGYTGRTGRCA	288	512	69.7	98	81.9181
Act_170	XP_031563687.1_206177_207517	960	7	43	354	VVHDIFNW	FAKFLGNT	GTNGTNCAYGAYATHTTYAAYTG	GTRTTNCCNARRAAYTTNGCRAA	768	2048	0.469799	48.75	67.1	96.5	11	432	MGANIGT	EWAPKWT	ATGGGNGCNAAYATHGGNAC	GTCCAYTTNGGNGCCCAYTC	384	64	67.6	98	81.911
Act_171	XP_031554364.1_249218_250447	1083	7	44	396	FVTTNDIY	GFEKIICD	TTYGTNACNACNAAYGAYATHTA	TCRCADATDATYTTYTCRAANCC	1536	576	0.737463	102.25	68.2	87.5	24	406	GLDYVCK	TCVGMAN	GGNYTNGAYTAYGTNTGYAA	TTNGCCATNCCNACRCANGT	1024	512	69.6	97	81.9061
Act_172	XP_031556612.1_49965_51226	768	7	182	429	GQYYFATM	EWKKAARV	GGNCARTAYTAYTTYGCNACNAT	ACNCKNGCNGCYTTYTTCCAYTC	1024	1024	0.791111	71	65.9	95.5	80	456	YIKNGEW	IFLKAPR	TAYATHAARAAYGGNGARTG	CKNGGNGCYTTNARRAADAT	192	3072	68.9	96	81.8957
Act_173	XP_031566462.1_289909_290775	687	7	23	243	WQGPEVAH	FNVVKDMG	TGGCARGGNCCNGARGTNGCNCA	CCCATRTCYTTNACNACRTTRAA	1024	256	0.57346	47.75	68.7	95.5	15	252	TWFVPDE	FYGSHPW	ACNTGGTTYGTNCCNGAYGA	CANGGRTGNSWNCCRTARAA	256	2048	65.1	100	81.8923
Act_174	XP_031552879.1_549084_550470	951	7	37	345	IVKRPEEW	DGAIWGPH	ATHGTNAARMGNCCNGARGARTG	TGNGGNCCCCADATNGCNCCRTC	3072	1536	0.569536	67	64.8	93	11	363	DCPFYAK	MVHDNKW	GAYTGYCCNTTYTAYGCNAA	CAYTTRTTRTCRTGNACCAT	256	64	77	92	81.8884
Act_175	XP_031552442.1_14294_15163	687	7	32	252	ENFQHDNG	DPCHKFTW	GARAAYTTYCARCAYGAYAAYGG	CANGTRAAYTTRTGRCANGGRTC	128	512	0.275701	20.875	72.9	96.5	11	262	GCEYIRQ	DACIREK	GGNTGYGARTAYATHMGNCA	TTYTCNCKDATRCANGCRTC	768	768	67.3	96	81.8608
Act_176	XP_031551400.1_215111_218267	1545	7	366	872	FPDEEKWQ	NPGFPELT	TTYCCNGAYGARGARAARTGGCA	GTNARYTCNGGRAANCCNGGRTT	128	4096	0.710204	151.875	67.7	86	325	890	GQWFICD	VDQFENI	GGNCARTGGTTYATHTGYGA	ATRTTYTCRAAYTGRTCNAC	96	128	77	85	81.8048
Act_177	XP_031565304.1_56495_57177	435	7	30	166	FRNYEVHH	FGAVNCPY	TTYMGNAAYTAYGARGTNCAYCA	TANGGRCARTTNACNGCNCCRAA	1024	2048	0.230769	10.25	67.6	100	20	175	IGWIFFM	YMTFFMR	ATHGGNTGGATHTTYTTYAT	CKCATRAARAANGTCATRTA	144	64	69.3	97	81.7838
Act_178	XP_031562799.1_29140_32001	1995	7	57	713	GTHDKDDM	DGCAVIQL	GGNACNCAYGAYAARGAYGAYAT	ARYTGDATNACNGCRCANCCRTC	512	3072	0.482059	143.75	66.1	90.5	44	791	TRIDMMQ	NQWAEEQ	ACNMGNATHGAYATGATGCA	TGYTCYTCNGCCCAYTGRTT	192	64	71.1	89	81.782
Act_179	XP_031558649.1_201810_202677	474	7	113	262	GMEKFCQD	NYDDSEAW	GGNATGGARAARTTYTGYCARGA	CANGCYTCNSWRTCRTCRTARTT	128	2048	0.307692	14.875	68.1	100	98	273	FAKYKDD	FDDFVEN	TTYGCNAARTAYAARGAYGA	TTYTCNACRAARTCRTCRAA	128	128	70.2	95	81.7787
Act_180	XP_031550943.1_24579_25757	780	7	41	292	GDRKIKCH	KTGEPFQC	GGNGAYMGNAARATHAARTGYCA	CAYTGRAANGGYTCNCCNGTYTT	1536	1024	0.420408	39.75	68.3	94	30	300	EQKLCDV	IECYNWF	GARCARAARYTNTGYGAYGT	AACCARTTRTARCAYTCDAT	256	48	73.7	94	81.7353
Act_181	XP_031549573.1_302454_303429	852	7	30	305	LNAKWFHC	PKINMKIP	YTNAAYGCNAARTGGTTYCAYTG	GGDATYTTCATRTTDATYTTNGG	512	288	0.54065	47.5	67.9	92	21	318	PEKVDKN	YKTVAED	CCNGARAARGTNGAYAARAA	TCYTCNGCNACNGTYTTRTA	256	512	72	97	81.6814
Act_182	XP_031557412.1_662140_663202	528	7	80	247	AFMCKFIN	PHQICVLM	GCNTTYATGTGYAARTTYATHAA	ATNARNACRCADATYTGRTGNGG	192	3072	0.447205	27.75	70.4	96.5	42	285	TANGYFI	NPIMYGA	ACNGCNAAYGGNTAYTTYAT	GCNCCRTACATDATNGGRTT	512	192	72.5	92	81.6609
Act_183	XP_031558261.1_96934_97609	636	7	14	217	GGRWEEFC	EDFFWQKC	GGNGGNMGNTGGGARGARTTYTG	CAYTTYTGCCARAARAARTCYTC	1024	64	0.578947	35.5	70	95	1	230	MACYNGE	KAPGGYM	ATGGCNTGYTAYAAYGGNGA	ATRTANCCNCCNGGNGCYTT	128	1024	70.4	95	81.6596
Act_184	XP_031557904.1_228356_228851	348	7	24	131	GTDANVYC	DCMLPQFD	GGNACNGAYGCNAAYGTNTAYTG	TCRAAYTGNGGNARCATRCARTC	2048	512	0.43	15.125	68.4	99	15	139	VKTGDVK	DHPEQRK	GTNAARACNGGNGAYGTNAA	TTNCKYTGYTCNGGRTGRTC	1024	512	66.6	99	81.6446
Act_185	XP_031571200.1_143423_144188	456	7	59	202	FNAKQPTD	YEMFQTIL	TTYAAYGCNAARCARCCNACNGA	ARDATNGTYTGRAACATYTCRTA	1024	384	0.218978	10.375	72.4	100	44	216	ILQLYVF	HQILYNA	ATHYTNCARYTNTAYGTNTT	GCRTTRTANARDATYTGRTG	3072	384	63.2	98	81.6421
Act_186	XP_031555803.1_57375_57923	435	7	21	157	LLWEKMKQ	HPCAIKSV	YTNYTNTGGGARAARATGAARCA	ACNSWYTTDATNGCRCANGGRTG	512	6144	0.215385	9.5	62.3	100	3	170	DAAYQVE	KHWNDLA	GAYGCNGCNTAYCARGTNGA	GCNARRTCRTTCCARTGYTT	512	128	71.4	100	81.631
Act_187	XP_031552305.1_45221_47195	903	7	266	558	QTLCNYEF	PFNEGQLI	CARACNYTNTGYAAYTAYGARTT	ATNARYTGNCCYTCRTTRAANGG	1024	2048	0.578947	64.25	69.5	93.5	214	616	EGAKKDD	WNLETAM	GARGGNGCNAARAARGAYGA	ATNGCNGTYTCNARRTTCCA	256	512	68.6	95	81.6158
Act_188	XP_031564983.1_137299_137864	525	7	41	207	VYVWALEQ	FYHVFKEG	GTNTAYGTNTGGGCNYTNGARCA	CCYTCYTTRAANACRTGRTARAA	2048	256	0.827338	45.875	66	99	9	233	CIAVLHH	YDRGNWC	TGYATHGCNGTNYTNCAYCA	CACCARTTNCCNCKRTCRTA	1536	256	64.8	99	81.5257
Act_189	XP_031562241.1_76842_79708	1524	7	388	887	ACLHPFIY	NPVADFEN	GCNTGYYTNCAYCCNTTYATHTA	TTYTCRAARTCNGCNACNGGRTT	3072	1024	0.659483	120.75	66.5	93.5	274	933	AIVLWTK	EEGDTVP	GCNATHGTNYTNTGGACNAA	GGNACNGTRTCNCCYTCYTC	1536	512	66.1	93	81.502
Act_190	XP_031549485.1_26335_29446	1770	7	256	837	QGYTALHY	CQNGHTKI	CARGGNTAYACNGCNYTNCAYTA	ATYTTNGTRTGNCCRTTYTGRCA	4096	512	0.657941	147	66.3	90	130	892	LACATGN	MDKGLTA	YTNGCNTGYGCNACNGGNAA	GCNGTNARNCCYTTRTCCAT	4096	512	64.4	95	81.494
Act_191	XP_031556885.1_336473_337626	969	7	43	357	DGDNIKHY	QIMQDCWK	GAYGGNGAYAAYATHAARCAYTA	TTCCARCARTCYTGCATDATYTG	384	48	0.227273	18.75	74	95.5	31	381	ESKPGDY	EDFFAMD	GARWSNAARCCNGGNGAYTA	TCCATNGCRAARAARTCYTC	2048	64	65.7	97	81.4852
Act_192	XP_031567009.1_279862_284239	2040	7	692	1363	PCPVDGGW	HPKFNWKT	CCNTGYCCNGTNGAYGGNGGNTG	GTYTTCCARTTRAAYTTNGGRTG	4096	128	0.601838	172.125	66.1	87	655	1445	NGTQKRT	YENETWP	AAYGGNACNCARAARMGNAC	GGCCANGTYTCRTTYTCRTA	1024	64	65.3	94	81.4671
Act_193	XP_031555551.1_8420_9680	801	7	124	382	WNLFEQPD	FVGCICAV	TGGAAYYTNTTYGARCARCCNGA	ACNGCRCADATRCANCCNACRAA	512	1536	0.64257	61.75	65.3	96.5	80	405	TEEVQFF	NFNAYLK	ACNGARGARGTNCARTTYTT	TTNARRTANGCRTTRAARTT	256	512	67.8	97	81.4565
Act_194	XP_031574366.1_56470_57493	567	7	92	272	GEAMCNIF	CWMPYTLV	GGNGARGCNATGTGYAAYATHTT	ACNARNGTRTANGGCATCCARCA	384	512	0.522989	32.625	73.6	95	56	317	FTNYFIF	YAFHNRD	TTYACNAAYTAYTTYATHTT	TCNCKRTTRTGRAANGCRTA	192	512	67.7	94	81.4243
Act_195	XP_031554859.1_104416_105664	870	7	58	339	EAILFYYQ	PDAFWWSI	GARGCNATHYTNTTYTAYTAYCA	ATNSWCCACCARAANGCRTCNGG	1536	1024	0.555556	64.25	61.9	98	45	351	RNQYFFD	TIGYGDK	MGNAAYCARTAYTTYTTYGA	TTRTCNCCRTANCCDATNGT	256	768	68.3	98	81.4133
Act_196	XP_031571042.1_89964_91938	1434	7	60	529	FAPMCTKE	VKYFMLLI	TTYGCNCCNATGTGYACNAARGA	ATNARNARCATRAARTAYTTNAC	512	2048	0.425439	77.375	67.3	95.5	11	542	CTGIGYN	NMWIWST	TGYACNGGNATHGGNTAYAA	GTNSWCCADATCCACATRTT	768	96	65.7	96	81.4096
Act_197	XP_031561216.1_95709_96866	780	7	116	367	TVDPFIQK	WNAGIYIM	ACNGTNGAYCCNTTYATHCARAA	ATDATRTADATNCCNGCRTTCCA	1536	576	0.604938	52.375	71.1	95.5	4	381	RTVHFEN	FGTNKWV	MGNACNGTNCAYTTYGARAA	ACCCAYTTRTTNGTNCCRAA	1024	128	72.1	89	81.3997
Act_198	XP_031553579.1_504434_505514	717	7	87	317	NFIDDGCP	CPHFFLKG	AAYTTYATHGAYGAYGGNTGYCC	CCYTTNARRAARAARTGNGGRCA	384	1024	0.294643	24.375	65.7	100	79	337	FLNQMGV	DQAAKQV	TTYYTNAAYCARATGGGNGT	ACYTGYTTNGCNGCYTGRTC	256	256	66.6	99	81.3938
Act_199	XP_031573619.1_66136_67852	591	7	248	436	EIDPWWCF	YPAADQVN	GARATHGAYCCNTGGTGGTGYTT	TTNACYTGRTCNGCNGCNGGRTA	96	2048	0.510989	39.875	69.5	97.5	228	449	DLANQEF	TAVFTWA	GAYYTNGCNAAYCARGARTT	GCCCANGTRAANACNGCNGT	512	512	65.3	97	81.391
Act_200	XP_031549252.1_35713_38263	780	7	146	397	AVDPMHEI	AFKQHLER	GCNGTNGAYCCNATGCAYGARAT	CKYTCNARRTGYTGYTTRAANGC	512	2048	0.373913	28.375	69.5	97.5	60	422	TEMMDTD	QEEHQKL	ACNGARATGATGGAYACNGA	ARYTTYTGRTGYTCYTCYTG	64	128	66.7	97	81.3561
Act_201	XP_031559089.1_121248_121905	540	7	33	204	PYQTICNI	FGDVDIDN	CCNTAYCARACNATHTGYAAYAT	TTRTCDATRTCNACRTCNCCRAA	768	768	0.357576	28	64	95.5	19	212	GNYTIDP	DHYANYT	GGNAAYTAYACNATHGAYCC	GTRTARTTNGCRTARTGRTC	384	128	71.2	100	81.3318
Act_202	XP_031555734.1_30328_32988	1917	7	157	787	DQKGHVFA	GNATAQCD	GAYCARAARGGNCAYGTNTTYGC	TCRCAYTGNGCNGTNGCRTTNCC	512	2048	0.520129	142.875	66.2	91	143	821	MKLYINQ	IDAVQLT	ATGAARYTNTAYATHAAYCA	GTNARYTGNACNGCRTCDAT	192	1536	68.6	90	81.284
Act_203	XP_031563640.1_96899_98006	828	7	78	345	LGYAFVNY	WCIFVYGL	YTNGGNTAYGCNTTYGTNAAYTA	ARNCCRTANACRAADATRCACCA	4096	768	0.498039	31.125	68.2	100	37	399	TNLIINY	YGFVNMP	ACNAAYYTNATHATHAAYTA	GGCATRTTNACRAANCCRTA	1152	128	67	95	81.2837
Act_204	XP_031553630.1_244821_246108	1461	7	27	505	WVINPDAK	GFDFDFEQ	TGGGTNATHAAYCCNGAYGCNAA	TGYTCRAARTCRAARTCRAANCC	768	256	0.683721	103.75	65	96	17	524	QNEGNGK	PVTVGEL	CARAAYGARGGNAAYGGNAA	ARYTCNCCNACNGTNACNGG	256	4096	60.8	99	81.2592
Act_205	XP_031564946.1_102290_103127	642	7	86	291	YGVCMNIY	IDFPVHIP	TAYGGNGTNTGYATGAAYATHTA	GGDATRTGNACNGGRAARTCDAT	384	1152	0.507538	22.875	66.6	100	48	303	VFFCQPE	GVETCLK	GTNTTYTTYTGYCARCCNGA	TTNARRCANGTYTCNACNCC	256	2048	67.6	97	81.2532
Act_206	XP_031572965.1_19893_21192	633	7	166	368	IKGTNFYE	HDIGEPLQ	ATHAARGGNACNAAYTTYTAYGA	TGNARNGGYTCNCCDATRTCRTG	768	3072	0.438776	30.5	71.1	96.5	156	388	SLIFWYT	FVHIDYE	WSNYTNATHTTYTGGTAYAC	TCRTARTCDATRTGNACRAA	1536	192	67.5	95	81.1911
Act_207	XP_031572114.1_87943_88893	603	7	115	307	AAHIYGKW	NVFMPGKK	GCNGCNCAYATHTAYGGNAARTG	TTYTTNCCNGGCATRAANACRTT	1536	512	0.672131	44.25	69.3	92	67	319	AINIPDM	NYWLFPI	GCNATHAAYATHCCNGAYAT	ATNGGRAANARCCARTARTT	576	256	71	96	81.1819
Act_208	XP_031572882.1_596_1970	927	7	57	357	GEIFNQHP	ECYEVMNL	GGNGARATHTTYAAYCARCAYCC	ARRTTCATNACYTCRTARCAYTC	384	256	0.43299	49.625	71.6	95.5	34	366	YGNKVRQ	GYKIVDD	TAYGGNAAYAARGTNMGNCA	TCRTCNACDATYTTRTANCC	1024	384	66.5	94	81.1721
Act_209	XP_031571711.1_327371_329528	1917	7	92	722	PTVGKVCD	FVPQETGE	CCNACNGTNGGNAARGTNTGYGA	TCNCCNGTYTCYTGNGGNACRAA	4096	2048	0.401284	72.75	64.8	93	59	730	INVKFAD	HFVTVKK	ATHAAYGTNAARTTYGCNGA	TTYTTNACNGTNACRAARTG	384	512	68.8	98	81.1672
Act_210	XP_031556959.1_18104_19372	654	7	132	341	HDPFWTYE	FPVINCPP	CAYGAYCCNTTYTGGACNTAYGA	GGNGGRCARTTDATNACNGGRAA	256	1536	0.305419	19.75	65.8	98	111	391	VKEGYRF	HDHIVWG	GTNAARGARGGNTAYMGNTT	CCCCANACDATRTGRTCRTG	1024	96	68.6	99	81.1514
Act_211	XP_031555928.1_26949_28074	849	7	40	314	DWTLDGCK	IKQYKFTA	GAYTGGACNYTNGAYGGNTGYAA	GCNGTRAAYTTRTAYTGYTTDAT	1024	384	0.324627	24.5	67	99	1	340	MWDRNVM	QHCFLEH	ATGTGGGAYMGNAAYGTNAT	TGYTCNARRAARCARTGYTG	128	256	68.7	96	81.1089
Act_212	XP_031560465.1_6176_7478	771	7	52	300	TYCKNFKM	FPAIYIFR	ACNTAYTGYAARAAYTTYAARAT	CKRAADATRTADATNGCNGGRAA	256	2304	0.458678	46.125	67.2	95.5	42	373	AVMGNFF	YFPKNLE	GCNGTNATGGGNAAYTTYTT	TCNARRTTYTTNGGRAARTA	256	512	71.2	94	81.0991
Act_213	XP_031552562.1_226875_228032	564	7	79	258	FTGVIPTN	TEMEAMDK	TTYACNGGNGTNATHCCNACNAA	TTRTCCATNGCYTCCATYTCNGT	6144	128	0.54386	39	64.2	99	58	266	PCTKQII	EVEDLMN	CCNTGYACNAARCARATHAT	TTCATNARRTCYTCNACYTC	384	256	67.6	98	81.0875
Act_214	XP_031554500.1_46750_48849	999	7	46	370	ANTNFFCV	FENMRHTR	GCNAAYACNAAYTTYTTYTGYGT	CKNGTRTGNCKCATRTTYTCRAA	512	1024	0.41195	46.625	64.1	97	34	398	TRAIFTE	VDWDYFE	ACNMGNGCNATHTTYACNGA	TCRAARTARTCCCARTCNAC	3072	64	67.7	99	81.086
Act_215	XP_031565487.1_98532_99561	732	7	35	270	KPEYTVKY	DTVAIMFC	AARCCNGARTAYACNGTNAARTA	CARAACATDATNGCNACNGTRTC	1024	768	0.388646	31.25	66.5	97.5	4	291	FIRKNWF	KIVFQGY	TTYATHMGNAARAAYTGGTT	TANCCYTGRAANACDATYTT	192	384	71.7	94	81.0439
Act_216	XP_031558032.1_42815_44253	1194	7	61	450	GYTGTNCQ	YKCDCPEK	GGNTAYACNGGNACNAAYTGYCA	TTYTCNGGRCARTCRCAYTTRTA	2048	256	0.443864	66.125	66	94.5	11	476	GINQYTC	CAKKFDG	GGNATHAAYCARTAYACNTG	CCRTCRAAYTTYTTNGCRCA	384	128	72.7	92	81.038
Act_217	XP_031573405.1_443756_445658	1410	7	140	601	FRCENDPW	HQQCIGMW	TTYMGNTGYGARAAYGAYCCNTG	CACATNCCDATRCAYTGYTGRTG	1024	192	0.563474	102	73.1	88.5	97	620	VEDTKAG	CPICRWP	GTNGARGAYACNAARGCNGG	GGCCANCKRCADATNGGRCA	512	384	63.9	95	81.0052
Act_218	XP_031561131.1_8138_9674	636	7	66	269	EELGYWPY	QNEKTVKM	GARGARYTNGGNTAYTGGCCNTA	ATYTTNACNGTYTTYTCRTTYTG	1024	512	0.68617	47.25	66.1	95.5	38	287	TVPNIFI	FMLPNQI	ACNGTNCCNAAYATHTTYAT	ATYTGRTTNGGNARCATRAA	768	256	67.9	98	80.9755
Act_219	XP_031569066.1_382113_384217	1245	7	55	461	LIPHKPKE	TDFTPCWK	YTNATHCCNCAYAARCCNAARGA	TTCCARCANGGNGTRAARTCNGT	3072	512	0.460938	60.375	64.2	99	10	516	ECISQED	QEIEQKM	GARTGYATHWSNCARGARGA	ATYTTYTGYTCDATYTCYTG	768	96	63.6	99	80.9718
Act_220	XP_031569340.1_3229_4178	486	7	53	206	QYLDEGDM	QCGFKDSE	CARTAYYTNGAYGARGGNGAYAT	TCNSWRTCYTTRAANCCRCAYTG	1024	2048	0.455782	24.625	66.4	98	34	239	ELKCYAE	MHQQFDS	GARYTNAARTGYTAYGCNGA	SWRTCRAAYTGYTGRTGCAT	512	128	67	99	80.9672
Act_221	XP_031552559.1_243901_245628	885	7	164	450	PADLGYDY	MNMFLAII	CCNGCNGAYYTNGGNTAYGAYTA	ATDATNGCNARRAACATRTTCAT	4096	384	0.448029	46.875	61.3	99	146	475	LRGFPYW	YEMVEFI	YTNMGNGGNTTYCCNTAYTG	ATRAAYTCNACCATYTCRTA	4096	64	70.2	97	80.9519
Act_222	XP_031571420.1_50365_54891	2073	7	570	1252	LEAKEWNV	TNPGAPDN	YTNGARGCNAARGARTGGAAYGT	TTRTCNGGNGCNCCNGGRTTNGT	512	4096	0.58631	133.625	62	97	420	1391	QGKYKCI	KPNGFII	CARGGNAARTAYAARTGYAT	ATDATRAANCCRTTNGGYTT	128	384	70.3	87	80.9424
Act_223	XP_031558869.1_131955_132607	444	7	19	158	DGKFTFYK	FYAKQCEI	GAYGGNAARTTYACNTTYTAYAA	ATYTCRCAYTGYTTNGCRTARAA	512	256	0.323308	20.125	71.1	93	2	182	WHDYCFK	NFHKDCF	TGGCAYGAYTAYTGYTTYAA	AARCARTCYTTRTGRAARTT	32	64	78.8	88	80.9281
Act_224	XP_031561091.1_162683_164390	1455	7	58	534	SPYFRAMF	EYYDKDQN	WSNCCNTAYTTYMGNGCNATGTT	TTYTGRTCYTTRTCRTARTAYTC	8192	128	0.336887	55.5	63.3	99	31	553	NTELCDV	CNFGCVA	AAYACNGARYTNTGYGAYGT	GCNACRCANCCRAARTTRCA	512	256	68	96	80.9084
Act_225	XP_031563701.1_158078_159072	411	7	146	274	DGNYGAKN	WGICFDNQ	GAYGGNAAYTAYGGNGCNAARAA	TGRTTRTCRAARCADATNCCCCA	1024	192	0.418033	22.125	69.8	97.5	120	321	CYGLAID	DDTKPEI	TGYTAYGGNYTNGCNATHGA	ATYTCNGGYTTNGTRTCRTC	1536	256	67.3	96	80.9055
Act_226	XP_031572026.1_261896_264362	1317	7	227	657	YYTGQVID	MPKGYDTE	TAYTAYACNGGNCARGTNATHGA	TCNGTRTCRTANCCYTTNGGCAT	1536	512	0.398585	60.25	69.5	94	218	710	ACAAQIF	VQDAIYN	GCNTGYGCNGCNCARATHTT	TTRTADATNGCRTCYTGNAC	768	384	66.1	96	80.866
Act_227	XP_031562227.1_85590_88898	2004	7	137	796	SQTAMIEN	YKEENYRP	WSNCARACNGCNATGATHGARAA	GGNCKRTARTTYTCYTCYTTRTA	3072	512	0.421779	95.125	65.7	92	22	831	HVFYELD	NEGRDVP	CAYGTNTTYTAYGARYTNGA	GGNACRTCNCKNCCYTCRTT	512	1024	66.4	97	80.8601
Act_228	XP_031555264.1_234131_234847	345	7	34	140	INAVMFYC	WGPCTWLI	ATHAAYGCNGTNATGTTYTAYTG	ATNARCCANGTRCANGGNCCCCA	384	1024	0.63	24.125	69.6	98	24	163	TLHFFQQ	IATFFNW	ACNYTNCAYTTYTTYCARCA	CARTTRAARAANGTNGCDAT	512	384	66.6	96	80.8379
Act_229	XP_031553159.1_256875_257886	903	7	17	309	SEHTMYDK	EADLEKKV	WSNGARCAYACNATGTAYGAYAA	ACYTTYTTYTCNARRTCNGCYTC	1024	1024	0.548148	57.375	63.9	93	5	343	FYEDEIM	QVMKHIN	TTYTAYGARGAYGARATHAT	TTDATRTGYTTCATNACYTG	96	96	77	92	80.8257
Act_230	XP_031550190.1_106975_108452	894	7	80	369	SPDDMKYF	NCEYFISI	WSNCCNGAYGAYATGAARTAYTT	ATNSWDATRAARTAYTCRCARTT	1024	1536	0.501832	48.75	64.5	94	65	379	NWFKVYQ	WDIEEQH	AAYTGGTTYAARGTNTAYCA	TGYTGYTCYTCDATRTCCCA	64	48	77.5	91	80.8235
Act_231	XP_031561658.1_36417_37295	411	7	117	245	FRVLGKDE	CDPDYINQ	TTYMGNGTNYTNGGNAARGAYGA	TGRTTDATRTARTCNGGRTCRCA	8192	384	0.467213	19.125	66.7	98	101	278	IQEIFDF	YEDFIRM	ATHCARGARATHTTYGAYTT	ATNCKDATRAARTCYTCRTA	144	384	72.1	94	80.8119
Act_232	XP_031574800.1_312420_313626	702	7	75	300	LITQKNDW	FIGYFLGH	YTNATHACNCARAARAAYGAYTG	TGNCCNARRAARTANCCDATRAA	1536	3072	0.461187	43.875	66.7	94.5	62	313	ITVFNMP	NPCIYVT	ATHACNGTNTTYAAYATGCC	GTNACRTADATRCANGGRTT	192	384	72.4	94	80.8058
Act_233	XP_031557953.1_91015_92187	762	7	104	349	EKKEYFID	CAVDIIFL	GARAARAARGARTAYTTYATHGA	ARRAADATDATRTCNACNGCRCA	192	2304	0.333333	28.5	66	94.5	96	392	MIHRFYD	FWYICIT	ATGATHCAYMGNTTYTAYGA	GTDATRCADATRTACCARAA	192	72	73	96	80.7712
Act_234	XP_031554576.1_105025_106188	711	7	112	340	FGSDKWVY	EGNYFGEI	TTYGGNWSNGAYAARTGGGTNTA	ATYTCNCCRAARTARTTNCCYTC	2048	512	0.40991	30	63.3	95	97	386	HWNACFY	DYPEART	CAYTGGAAYGCNTGYTTYTA	GTNCKNGCYTCNGGRTARTC	64	1024	72.9	98	80.7167
Act_235	XP_031551031.1_261764_263141	729	7	182	416	GQTMICKF	GYNDGVVR	GGNCARACNATGATHTGYAARTT	CKNACNACNCCRTCRTTRTANCC	384	4096	0.377193	31.625	66.7	96.5	172	431	KFHPECN	FDLQHIC	AARTTYCAYCCNGARTGYAA	CADATRTGYTGNARRTCRAA	128	384	73.7	92	80.6706
Act_236	XP_031554229.1_284227_285256	618	7	80	277	PFNLKEEM	DDELEAAY	CCNTTYAAYYTNAARGARGARAT	TANGCNGCYTCNARYTCRTCRTC	1024	2048	0.622951	37.875	62	94.5	71	316	DHDGEIK	YWQYKWD	GAYCAYGAYGGNGARATHAA	TCCCAYTTRTAYTGCCARTA	192	16	73.5	98	80.6261
Act_237	XP_031556456.1_34406_35154	435	7	27	163	IPKCLEKW	CYICGREF	ATHCCNAARTGYYTNGARAARTG	AAYTCNCKNCCRCADATRTARCA	1536	1536	0.532258	21.625	65.9	95.5	8	178	HVVCYIC	HEPQCLK	CAYGTNGTNTGYTAYATHTG	TTNARRCAYTGNGGYTCRTG	384	512	68.7	100	80.6261
Act_238	XP_031569439.1_64536_65643	732	7	45	280	TAICCMPF	NCTLKPVI	ACNGCNATHTGYTGYATGCCNTT	ATNACNGGYTTNARNGTRCARTT	768	4096	0.553571	44	66.4	93	21	294	VYQKPAM	KFREACI	GTNTAYCARAARCCNGCNAT	ATRCANGCYTCNCKRAAYTT	512	512	70.8	97	80.6185
Act_239	XP_031553078.1_70958_71668	615	7	17	213	PHAYGHTW	WIEAVQKK	CCNCAYGCNTAYGGNCAYACNTG	TTYTTYTGNACNGCYTCDATCCA	2048	384	0.451613	30.375	68.9	96.5	9	236	LWETHQC	DTPHPPE	YTNTGGGARACNCAYCARTG	TCNGGNGGRTGNGGNGTRTC	256	1024	65.5	98	80.5909
Act_240	XP_031566990.1_198013_199876	1323	7	112	544	TNLYVQQW	KYNTEHDG	ACNAAYYTNTAYGTNCARCARTG	CCRTCRTGYTCNGTRTTRTAYTT	2048	256	0.396714	52.625	71.2	95.5	61	607	LATHTPN	GFIWEQY	YTNGCNACNCAYACNCCNAA	TAYTGYTCCCADATRAANCC	4096	96	68.3	91	80.5756
Act_241	XP_031562227.1_68229_71236	2013	7	86	748	GNFITLDG	HYTTFDGA	GGNAAYTTYATHACNYTNGAYGG	GCNCCRTCRAANGTNGTRTARTG	3072	1024	0.648062	168.5	61.4	90.5	9	889	CKNGFWG	CDGNVEN	TGYAARAAYGGNTTYTGGGG	TTYTCNACRTTNCCRTCRCA	64	256	71.1	88	80.5459
Act_242	XP_031567863.1_58486_59335	510	7	51	212	LYCYIPKV	DYVGHFEN	YTNTAYTGYTAYATHCCNAARGT	TTYTCRAARTGNCCNACRTARTC	1536	512	0.367742	15.5	68.1	93.5	42	276	IIVNDKH	HDFNMFG	ATHATHGTNAAYGAYAARCA	CCRAACATRTTRAARTCRTG	288	32	74.1	95	80.5357
Act_243	XP_031557569.1_36666_37782	387	7	159	279	KVAMGFEW	DDAYIGEL	AARGTNGCNATGGGNTTYGARTG	ARYTCNCCDATRTANGCRTCRTC	512	1536	0.596491	25.5	70.6	98	98	316	LIRKTWG	VQHPAKG	YTNATHMGNAARACNTGGGG	CCYTTNGCNGGRTGYTGNAC	1536	512	65.8	95	80.5276
Act_244	XP_031559950.1_388571_390131	1077	7	122	472	GRNVAFTD	CPGEGFAK	GGNMGNAAYGTNGCNTTYACNGA	TTNGCRAANCCYTCNCCNGGRCA	8192	2048	0.523256	74.25	64.4	96.5	71	497	KHYGKVF	NGTEEPM	AARCAYTAYGGNAARGTNTT	ATNGGYTCYTCNGTNCCRTT	256	512	69.2	93	80.5202
Act_245	XP_031558535.1_16881_17988	588	7	129	316	RLMDNEQF	DEILANGG	MGNYTNATGGAYAAYGARCARTT	CCNCCRTTNGCNARDATYTCRTC	1024	3072	0.298343	18.125	65.9	97	66	359	TGPDIHH	DPQNIFG	ACNGGNCCNGAYATHCAYCA	CCRAADATRTTYTGNGGRTC	768	192	71.4	96	80.5007
Act_246	XP_031561346.1_455983_457092	651	7	58	266	VQAEHLYN	YIHPFTDG	GTNCARGCNGARCAYYTNTAYAA	CCRTCNGTRAANGGRTGDATRTA	2048	768	0.351485	22.5	68.9	98	44	310	ILLQYGE	QANHGDV	ATHYTNYTNCARTAYGGNGA	ACRTCNCCRTGRTTNGCYTG	3072	256	65.8	97	80.4865
Act_247	XP_031568124.1_53644_55159	1014	7	152	481	IPYAVREG	FPCIAHLK	ATHCCNTAYGCNGTNMGNGARGG	TTNARRTGNGCDATRCANGGRAA	6144	3072	0.331269	38	62.6	95.5	141	496	TNLIQGM	WYHIVGE	ACNAAYYTNATHCARGGNAT	TCNCCNACDATRTGRTACCA	1536	192	72.6	97	80.4838
Act_248	XP_031552156.1_108303_109314	903	7	23	315	KRFTVYQI	DKFMRQST	AARMGNTTYACNGTNTAYCARAT	GTNSWYTGNCKCATRAAYTTRTC	2048	2048	0.591912	60.375	64.1	99	11	334	APIVGYE	QKLGRWE	GCNCCNATHGTNGGNTAYGA	TCCCANCKNCCNARYTTYTG	1536	1024	65.7	96	80.4768
Act_249	XP_031563822.1_245401_246244	438	7	93	230	AAIVNFMK	DEEFQKHW	GCNGCNATHGTNAAYTTYATGAA	CARTGYTTYTGRAAYTCYTCRTC	768	128	0.484615	23.25	73.3	95.5	19	242	QPTVEAK	VDGIGEA	CARCCNACNGTNGARGCNAA	GCYTCNCCDATNCCRTCNAC	1024	768	66.7	94	80.4368
Act_250	XP_031570140.1_62436_63806	1320	7	17	448	DEVAMFEA	KNVPNFGT	GAYGARGTNGCNATGTTYGARGC	GTNCCRAARTTNGGNACRTTYTT	256	1024	0.614634	89.5	65.3	100	9	481	KRVHFAP	NADGVYL	AARMGNGTNCAYTTYGCNCC	ARRTANACNCCRTCNGCRTT	1024	1024	65.6	90	80.404
Act_251	XP_031569965.1_162825_163410	384	7	19	138	CSVRTCWK	KFHWCCHV	TGYWSNGTNMGNACNTGYTGGAA	ACRTGRCARCACCARTGRAAYTT	8192	64	0.482143	19.5	62.6	98	9	153	DCKCHGV	TVDKHIC	GAYTGYAARTGYCAYGGNGT	CADATRTGYTTRTCNACNGT	128	384	70.3	99	80.3929
Act_252	XP_031569335.1_39534_41158	1593	7	44	566	GSQIVCWD	PCGKMIAT	GGNWSNCARATHGTNTGYTGGGA	GTNGCDATCATYTTNCCRCANGG	3072	768	0.6893	131	67	88.5	17	576	RLCAGFP	EDQTTCI	MGNYTNTGYGCNGGNTTYCC	ATRCANGTNGTYTGRTCYTC	4096	256	65	95	80.3774
Act_253	XP_031558543.1_20179_21460	636	7	91	294	VMKMAFED	EKEDIRYK	GTNATGAARATGGCNTTYGARGA	TTRTANCKDATRTCYTCYTTYTC	128	768	0.446154	30.625	68.6	94.5	80	333	KIRFEFQ	YQKEQLE	AARATHMGNTTYGARTTYCA	TCNARYTGYTCYTTYTGRTA	384	256	67.3	98	80.3594
Act_254	XP_031570820.1_39153_40005	513	7	64	226	EFNCPTDV	DMGNHRLQ	GARTTYAAYTGYCCNACNGAYGT	TGNARNCKRTGRTTNCCCATRTC	512	2048	0.339744	18.125	68.1	100	30	262	GRIYVAD	VAIMPNS	GGNMGNATHTAYGTNGCNGA	SWRTTNGGCATDATNGCNAC	3072	1536	61.9	100	80.3582
Act_255	XP_031551903.1_35758_37363	1248	7	118	525	IVRNIVHQ	TCANNCIY	ATHGTNMGNAAYATHGTNCAYCA	TADATRCARTTRTTNGCRCANGT	4608	768	0.699229	120.5	60.8	94.5	49	535	FSAWVEP	NPKEYAK	TTYWSNGCNTGGGTNGARCC	TTNGCRTAYTCYTTNGGRTT	1024	256	64.5	97	80.3536
Act_256	XP_031567496.1_99147_100279	981	7	39	357	NVKYFPFD	EEWRCAAL	AAYGTNAARTAYTTYCCNTTYGA	ARNGCNGCRCANCKCCAYTCYTC	512	2048	0.349673	36.625	63.8	99	8	372	GLEKYKT	MFFWIML	GGNYTNGARAARTAYAARAC	ARCATDATCCARAARAACAT	512	24	67.8	97	80.344
Act_257	XP_031572241.1_47553_48750	819	7	102	366	KGCFNVTD	IDLYGCTK	AARGGNTGYTTYAAYGTNACNGA	TTNGTRCANCCRTANARRTCDAT	1024	3072	0.271318	23.625	67.2	98	9	374	IHCLFPE	VTKCGLE	ATHCAYTGYYTNTTYCCNGA	TCNARNCCRCAYTTNGTNAC	768	2048	66	98	80.311
Act_258	XP_031564203.1_88802_89587	603	7	24	216	SPDFMEVM	KYWNWQIA	WSNCCNGAYTTYATGGARGTNAT	GCDATYTGCCARTTCCARTAYTT	2048	48	0.324324	24	70.5	97.5	12	235	GDVFFIE	HCQLVSH	GGNGAYGTNTTYTTYATHGA	TGNSWNACNARYTGRCARTG	384	4096	61.1	100	80.2821
Act_259	XP_031565628.1_23993_25120	627	7	169	369	EVKELWYY	HGHPFVWW	GARGTNAARGARYTNTGGTAYTA	CACCANACRAANGGRTGNCCRTG	512	512	0.526042	41.375	63.5	97.5	20	377	ILAYMGW	IGQFAKY	ATHYTNGCNTAYATGGGNTG	TAYTTNGCRAAYTGNCCDAT	768	384	71.8	94	80.2566
Act_260	XP_031549579.1_80731_82396	639	7	298	502	YANTKDQW	KYMGVCKL	TAYGCNAAYACNAARGAYCARTG	ARYTTRCANACNCCCATRTAYTT	512	512	0.378788	26.875	72.6	97.5	286	531	HITDKLQ	CAIVYFT	CAYATHACNGAYAARYTNCA	GTRAARTANACDATNGCRCA	768	384	68.5	90	80.218
Act_261	XP_031561317.1_130158_130908	747	7	35	275	YADMFVDG	HPWADTCF	TAYGCNGAYATGTTYGTNGAYGG	AARCANGTRTCNGCCCANGGRTG	256	512	0.534562	34.5	70	98	27	291	GFWKIDP	NNILDAV	GGNTTYTGGAARATHGAYCC	ACNGCRTCNARDATRTTRTT	96	768	68.6	91	80.2084
Act_262	XP_031558887.1_8587_9622	675	7	99	315	FVALYKPM	ACLNVFIY	TTYGTNGCNYTNTAYAARCCNAT	TADATRAANACRTTNARRCANGC	4096	3072	0.710145	56	64.6	95	43	325	VADFFQG	YNKEMRD	GTNGCNGAYTTYTTYCARGG	TCNCKCATYTCYTTRTTRTA	256	128	72.2	93	80.1978
Act_263	XP_031572745.1_57772_59033	999	7	56	380	RAMFTNGM	YAIGGEDR	MGNGCNATGTTYACNAAYGGNAT	CKRTCYTCNCCNCCDATNGCRTA	2048	3072	0.323899	35.375	63.9	97.5	35	398	HVGGQEF	DPKTNHW	CAYGTNGGNGGNCARGARTT	CARTGRTTNGTYTTNGGRTC	512	256	72	94	80.1669
Act_264	XP_031559543.1_284509_285207	354	7	93	202	CHPYGDQA	EYQFKPKL	TGYCAYCCNTAYGGNGAYCARGC	ARYTTNGGYTTRAAYTGRTAYTC	512	512	0.631068	26.75	70	95	54	210	YWGFVHC	CHLKPKW	TAYTGGGGNTTYGTNCAYTG	CAYTTNGGYTTNARRTGRCA	128	512	70.5	93	80.1647
Act_265	XP_031570115.1_42761_43983	807	7	69	329	WVDETVED	ECYDIVDI	TGGGTNGAYGARACNGTNGARGA	ATRTCNACDATRTCRTARCAYTC	512	384	0.738397	72.375	63.8	95.5	59	392	FRFHDPY	MAVRGIN	TTYMGNTTYCAYGAYCCNTA	TTDATNCCNCKNACNGCCAT	512	1536	65.3	98	80.1536
Act_266	XP_031572715.1_22920_24549	618	7	187	384	DYFCNDPQ	NGIWEVFN	GAYTAYTTYTGYAAYGAYCCNCA	TTRAANACYTCCCADATNCCRTT	256	384	0.528796	34.375	70.5	95.5	162	528	LAFGVCE	AGCKDNV	YTNGCNTTYGGNGTNTGYGA	ACRTTRTCYTTRCANCCNGC	2048	256	69.4	92	80.1032
Act_267	XP_031560289.1_439118_440411	624	7	88	287	CEFWIFVD	QFCPECVY	TGYGARTTYTGGATHTTYGTNGA	TANACRCAYTCNGGRCARAAYTG	192	512	0.42487	32.625	71.1	91	79	322	MCWDLGI	AVNPIIY	ATGTGYTGGGAYYTNGGNAT	TADATDATNGGRTTNACNGC	128	1152	65.5	100	80.0893
Act_268	XP_031566040.1_53388_54189	621	7	74	272	PPGVWGCK	QCPPGVWG	CCNCCNGGNGTNTGGGGNTGYAA	CCCCANACNCCNGGNGGRCAYTG	2048	1024	0.759777	45.625	61.3	98	30	303	PGVWGCK	PGVWGCK	CCNGGNGTNTGGGGNTGYAA	TTRCANCCCCANACNCCNGG	512	512	66.6	100	80.0773
Act_269	XP_031560159.1_190310_191423	591	7	99	287	KNEDPIHW	TMLPFHVF	AARAAYGARGAYCCNATHCAYTG	AANACRTGRAANGGNARCATNGT	384	2048	0.389831	30.875	67.9	91.5	72	311	TAVNYYI	WAIYNIC	ACNGCNGTNAAYTAYTAYAT	CADATRTTRTADATNGCCCA	512	144	70.3	98	80.0303
Act_270	XP_031551279.1_24048_25164	468	7	101	248	IRQGDGWE	YKVANLVI	ATHMGNCARGGNGAYGGNTGGGA	ATNACNARRTTNGCNACYTTRTA	1536	4096	0.466667	24.375	63.5	100	29	258	AEKEDDF	NKDAIHS	GCNGARAARGARGAYGAYTT	SWRTGDATNGCRTCYTTRTT	128	768	68	97	80.0138
Act_271	XP_031560228.1_109494_110896	684	7	195	414	LANAMFYN	YGLQFGKE	YTNGCNAAYGCNATGTTYTAYAA	TCYTTNCCRAAYTGNARNCCRTA	1024	2048	0.457547	32.875	62.5	98	160	434	ADGHLWF	FFQDVLI	GCNGAYGGNCAYYTNTGGTT	ATNARNACRTCYTGRAARAA	512	512	67.9	99	80.0077
Act_272	XP_031563878.1_351477_352551	627	7	55	255	RTPTTYFI	QFTIVTFY	MGNACNCCNACNACNTAYTTYAT	TARAANGTNACDATNGTRAAYTG	8192	1536	0.547872	40.625	57.5	99	44	313	TAIYKDP	DPFIYAW	ACNGCNATHTAYAARGAYCC	CANGCRTADATRAANGGRTC	384	384	72.9	97	80.0063
Act_273	XP_031554216.1_480731_481319	432	7	20	155	NLKAVQPY	QEKTLPGD	AAYYTNAARGCNGTNCARCCNTA	TCNCCNGGNARNGTYTTYTCYTG	4096	4096	0.178295	7.625	65.6	100	9	174	INYDKEN	GCFTRRY	ATHAAYTAYGAYAARGARAA	TANCKNCKNGTRAARCANCC	96	4096	66	99	79.9819
Act_274	XP_031551524.1_104470_105886	846	7	113	386	GGAWCFDE	HGIYCKPP	GGNGGNGCNTGGTGYTTYGAYGA	GGNGGYTTRCARTADATNCCRTG	512	768	0.462745	40.625	69.4	98	105	394	DNWIIHF	ECTQREL	GAYAAYTGGATHATHCAYTT	ARYTCNCKYTGNGTRCAYTC	72	1024	67.9	91	79.9613
Act_275	XP_031555558.1_218187_219495	1155	7	28	404	KPKIVGID	IDPELAVA	AARCCNAARATHGTNGGNATHGA	GCNACNGCNARYTCNGGRTCDAT	2304	6144	0.408108	50.625	59.3	99	15	423	VAGYIAQ	GMWPLQV	GTNGCNGGNTAYATHGCNCA	ACYTGNARNGGCCACATNCC	1536	256	66.7	100	79.9532
Act_276	XP_031568517.1_7569_8982	867	7	30	310	NHKYLPHW	FNEWHEGT	AAYCAYAARTAYYTNCCNCAYTG	GTNCCYTCRTGCCAYTCRTTRAA	1024	128	0.448905	46.625	69.7	94	8	318	NVHIFYY	QIEEAVP	AAYGTNCAYATHTTYTAYTA	GGNACNGCYTCYTCDATYTG	192	384	70.8	91	79.946
Act_277	XP_031568238.1_203145_205345	1233	7	164	566	DGNEKGYF	VDDHYPEF	GAYGGNAAYGARAARGGNTAYTT	AAYTCNGGRTARTGRTCRTCNAC	512	512	0.730964	123.375	69.8	91	145	591	VNCHAED	FVTVLHA	GTNAAYTGYCAYGCNGARGA	GCRTGNARNACNGTNACRAA	256	2048	66.8	88	79.9445
Act_278	XP_031562376.1_35124_35978	399	7	105	229	CPEFKDGC	KGTKVVHR	TGYCCNGARTTYAARGAYGGNTG	CKRTGNACNACYTTNGTNCCYTT	512	4096	0.452991	19.875	63.2	95.5	81	239	PAFDKGC	ENVHFVK	CCNGCNTTYGAYAARGGNTG	TTNACRAARTGNACRTTYTC	512	256	72.2	98	79.9221
Act_279	XP_031560220.1_27881_28895	690	7	40	261	RTATNYFV	KWMHYGNS	MGNACNGCNACNAAYTAYTTYGT	SWRTTNCCRTARTGCATCCAYTT	4096	256	0.455399	42.5	66.9	96.5	20	279	VATIFGN	NKDFRVA	GTNGCNACNATHTTYGGNAA	GCNACNCKRAARTCYTTRTT	1536	512	69.5	93	79.8779
Act_280	XP_031565115.1_392618_393237	402	7	50	175	ITEYHAFY	CKICMDAD	ATHACNGARTAYCAYGCNTTYTA	TCNGCRTCCATRCADATYTTRCA	768	192	0.461538	19.125	69.5	95.5	5	220	GLKMATH	QKAFLPV	GGNYTNAARATGGCNACNCA	ACNGGNARRAANGCYTTYTG	1024	1024	66.9	97	79.8744
Act_281	XP_031569396.1_12101_13044	705	7	26	252	EKDERGFF	EWMNNMKH	GARAARGAYGARMGNGGNTTYTT	TGYTTCATRTTRTTCATCCAYTC	1024	16	0.378995	33.75	67.6	93.5	7	264	DVMRNEP	YIFKNGH	GAYGTNATGMGNAAYGARCC	TGNCCRTTYTTRAADATRTA	256	192	71.9	94	79.8681
Act_282	XP_031572368.1_230130_232554	897	7	209	499	LNYLPKEF	YVAFRIWK	YTNAAYTAYYTNCCNAARGARTT	TTCCADATNCKRAANGCNACRTA	4096	1536	0.622776	70.625	63.3	96.5	159	540	DHGYNCC	FCICVEA	GAYCAYGGNTAYAAYTGYTG	GCYTCNACRCADATRCARAA	128	192	72.4	90	79.8471
Act_283	XP_031558873.1_24295_25803	717	7	269	499	FNSDTFGM	YCQKRFGD	TTYAAYWSNGAYACNTTYGGNAT	TCNCCRAANCKYTTYTGRCARTA	4096	1024	0.430493	25.375	63.6	94	202	521	DQFTMKE	DTPYKCQ	GAYCARTTYACNATGAARGA	TGRCAYTTRTANGGNGTRTC	64	256	76.4	94	79.83
Act_284	XP_031563469.1_25805_26498	651	7	29	237	TWLDEHPE	KVFDVNAE	ACNTGGYTNGAYGARCAYCCNGA	TCNGCRTTNACRTCRAANACYTT	1024	1024	0.368159	7.375	66.4	95.5	1	267	MANCCTK	YVAETGE	ATGGCNAAYTGYTGYACNAA	TCNCCNGTYTCNGCNACRTA	128	1024	68.4	100	79.816
Act_285	XP_031567943.1_87261_87957	411	7	87	215	NIPCLKCP	YVCIEKGQ	AAYATHCCNTGYYTNAARTGYCC	TGNCCYTTYTCDATRCANACRTA	1536	768	0.385246	15.375	64.3	96.5	79	232	NHLYQAI	GAIFKEQ	AAYCAYYTNTAYCARGCNAT	TGYTCYTTRAADATNGCNCC	512	384	69.4	99	79.7855
Act_286	XP_031553364.1_87310_88178	771	7	26	274	PYFMEFMQ	PDFENEER	CCNTAYTTYATGGARTTYATGCA	CKYTCYTCRTTYTCRAARTCNGG	64	512	0.740909	75.75	66.3	95.5	16	309	LEVLMDD	HPFGLDE	YTNGARGTNYTNATGGAYGA	TCRTCNARNCCRAANGGRTG	1024	1024	62.6	97	79.7757
Act_287	XP_031559748.1_56909_57254	348	7	9	116	ELYVWNGQ	EKFLDWPD	GARYTNTAYGTNTGGAAYGGNCA	TCNGGCCARTCNARRAAYTTYTC	1024	512	0.594059	10.625	68	100	1	128	VLIFDFG	IKMKGHP	GTNYTNATHTTYGAYTTYGG	GGRTGNCCYTTCATYTTDAT	768	96	67.8	94	79.7755
Act_288	XP_031558535.1_18631_19354	456	7	83	226	FPKLVEWF	WIDEENLV	TTYCCNAARYTNGTNGARTGGTT	ACNARRTTYTCYTCRTCDATCCA	1024	384	0.437956	24.375	67.4	95.5	48	234	KWNGWGY	AHIEAGI	AARTGGAAYGGNTGGGGNTA	ATNCCNGCYTCDATRTGNGC	64	768	65.1	100	79.7663
Act_289	XP_031568308.1_40256_40971	423	7	92	224	FHRHPVAQ	KGHTVYPV	TTYCAYMGNCAYCCNGTNGCNCA	ACNGGRTANACNGTRTGNCCYTT	4096	2048	0.192	8.5	61.6	96.5	81	236	NVFVKDD	WGHCEIA	AAYGTNTTYGTNAARGAYGA	GCDATYTCRCARTGNCCCCA	256	96	71.9	100	79.7448
Act_290	XP_031569245.1_147465_149422	1371	7	48	496	VKALQEEI	QKDKRQLA	GTNAARGCNYTNCARGARGARAT	GCNARYTGNCKYTTRTCYTTYTG	2048	2048	0.353075	61.125	60.4	97.5	22	530	EMNKMKE	KEMTDKG	GARATGAAYAARATGAARGA	CCYTTRTCNGTCATYTCYTT	16	64	72.3	93	79.737
Act_291	XP_031569469.1_270329_271439	588	7	129	316	FAYQEKMT	NPIIYAVY	TTYGCNTAYCARGARAARATGAC	TANACNGCRTADATDATNGGRTT	128	2304	0.59322	38.75	68.2	93	79	324	VHNMNWC	NKEFRDA	GTNCAYAAYATGAAYTGGTG	GCRTCNCKRAAYTCYTTRTT	32	256	74.8	90	79.6916
Act_292	XP_031574430.1_33825_34337	345	7	24	130	YYRNTVGC	DGWEGIKA	TAYTAYMGNAAYACNGTNGGNTG	GCYTTDATNCCYTCCCANCCRTC	4096	384	0.17	6	64.1	99	9	156	WDTAGQE	EDLIEQQ	TGGGAYACNGCNGGNCARGA	TGYTGYTCDATNARRTCYTC	256	384	67.1	100	79.6831
Act_293	XP_031552292.1_44346_45762	807	7	90	350	NPLYKVFG	GQIVLPEH	AAYCCNYTNTAYAARGTNTTYGG	TGYTCNGGNARNACDATYTGNCC	2048	6144	0.27668	21.5	63	97.5	13	414	HDEVTAQ	QVAMAPH	CAYGAYGARGTNACNGCNCA	TGNGGNGCCATNGCNACYTG	512	512	68.7	99	79.6803
Act_294	XP_031568241.1_53012_53975	369	7	96	210	YTKMTWDE	KDFTEAYE	TAYACNAARATGACNTGGGAYGA	TCRTANGCYTCNGTRAARTCYTT	128	512	0.407407	16.375	72	99	72	229	MRIQKKH	KDELVRE	ATGMGNATHCARAARAARCA	TCNCKNACNARYTCRTCYTT	192	2048	64.8	93	79.6467
Act_295	XP_031566762.1_33588_34482	621	7	49	247	WTIYEQVF	ENAKYASW	TGGACNATHTAYGARCARGTNTT	CANSWNGCRTAYTTNGCRTTYTC	384	4096	0.286458	20.125	66.5	94.5	9	258	EVARQKM	QIMERYQ	GARGTNGCNMGNCARAARAT	TGRTANCKYTCCATDATYTG	1024	192	69.3	98	79.6456
Act_296	XP_031568955.1_41913_43224	771	7	85	333	KPYHFQFA	FAEADSIV	AARCCNTAYCAYTTYCARTTYGC	ACDATNSWRTCNGCYTCNGCRAA	256	6144	0.676349	55.875	61.2	96.5	61	354	QYTAWED	KYATTGR	CARTAYACNGCNTGGGARGA	CKNCCNGTNGTNGCRTAYTT	128	2048	69	97	79.6426
Act_297	XP_031568238.1_211787_215833	2013	7	268	930	AEGQKYFT	DGGHGANE	GCNGARGGNCARAARTAYTTYAC	TCRTTNGCNCCRTGNCCNCCRTC	512	2048	0.678571	174.875	64	87.5	212	955	NLIDIND	NDNYPNF	AAYYTNATHGAYATHAAYGA	AARTTNGGRTARTTRTCRTT	576	128	62.8	94	79.6173
Act_298	XP_031566975.1_65002_66136	507	7	75	235	IMCFMVYP	CMFPNHVM	ATHATGTGYTTYATGGTNTAYCC	ATNACRTGRTTNGGRAACATRCA	96	256	0.285714	19	71.4	89	22	245	GNGIICW	WHDFGNG	GGNAAYGGNATHATHTGYTG	CCRTTNCCRAARTCRTGCCA	576	64	70.9	97	79.5736
Act_299	XP_031565762.1_129200_130310	507	7	67	227	DNQKFYCH	HKCLEEAT	GAYAAYCARAARTTYTAYTGYCA	GTNGCYTCYTCNARRCAYTTRTG	128	1024	0.545455	30.5	71.6	91	57	239	PRYADKI	EWGMKVN	CCNMGNTAYGCNGAYAARAT	TTNACYTTCATNCCCCAYTC	1024	64	73.2	91	79.5636
Act_300	XP_031551763.1_21098_22142	849	7	14	288	RTAYMQDM	DWLETERA	MGNACNGCNTAYATGCARGAYAT	GCNCKYTCNGTYTCNARCCARTC	1024	2048	0.562738	57.625	65.2	96.5	5	320	KSVTEDM	ENFLKYE	AARWSNGTNACNGARGAYAT	TCRTAYTTNARRAARTTYTC	2048	256	65.6	96	79.5591
Act_301	XP_031548536.1_36902_37613	450	7	33	174	IEQNPYNK	GFEIPDTP	ATHGARCARAAYCCNTAYAAYAA	GGNGTRTCNGGDATYTCRAANCC	384	1536	0.544776	26.125	68.2	93	11	186	WFCPFAQ	YHKWWET	TGGTTYTGYCCNTTYGCNCA	GTYTCCCACCAYTTRTGRTA	128	16	74.1	92	79.5327
Act_302	XP_031572643.1_141752_143021	723	7	57	289	TVICIPFD	YITKCCRV	ACNGTNATHTGYATHCCNTTYGA	ACNCKRCARCAYTTNGTDATRTA	2304	1536	0.464286	37.75	65.5	96.5	42	299	TNYYIVN	EDIRPVN	ACNAAYTAYTAYATHGTNAA	TTNACNGGNCKDATRTCYTC	384	1536	65.8	98	79.5304
Act_303	XP_031553053.1_196702_197701	837	7	46	316	SWIAGQQW	FNYLICPA	WSNTGGATHGCNGGNCARCARTG	GCNGGRCADATNARRTARTTRAA	3072	1536	0.503788	37.375	63.1	95.5	38	326	TCEKLFH	NPEPYGI	ACNTGYGARAARYTNTTYCA	ATNCCRTANGGYTCNGGRTT	512	512	68.2	99	79.5068
Act_304	XP_031569569.1_44683_46413	702	7	127	352	TEWMPTNG	IMVMILMN	ACNGARTGGATGCCNACNAAYGG	TTCATNARDATCATNACCATDAT	256	288	0.534247	41.25	60.5	98	13	366	KTCNDFY	MDAFAEV	AARACNTGYAAYGAYTTYTA	ACYTCNGCRAANGCRTCCAT	128	128	74.8	92	79.5058
Act_305	XP_031566906.1_24272_25376	660	7	51	262	RTVTNFFI	KWMHYVNS	MGNACNGTNACNAAYTTYTTYAT	SWRTTNACRTARTGCATCCAYTT	4096	256	0.390244	30.5	65.9	96.5	31	278	IMALVGN	CMNKDFR	ATHATGGCNYTNGTNGGNAA	CKRAARTCYTTRTTCATRCA	1536	64	70.2	94	79.4661
Act_306	XP_031563740.1_70529_71705	597	7	83	273	YETGVWPF	YFEITLKY	TAYGARACNGGNGTNTGGCCNTT	TAYTTNARNGTDATYTCRAARTA	1024	1536	0.456044	33.625	67.7	97	53	292	QRFYYGY	NPIIYGA	CARMGNTTYTAYTAYGGNTA	GCNCCRTADATDATNGGRTT	512	576	62.5	99	79.4629
Act_307	XP_031571959.1_20935_22149	888	7	46	333	SDYFMAMF	HCPGMETL	WSNGAYTAYTTYATGGCNATGTT	ARNGTYTCCATNCCNGGRCARTG	512	1024	0.607914	71.625	66	96.5	34	392	QFPAHKN	YAVGGYD	CARTTYCCNGCNCAYAARAA	TCRTANCCNCCNACNGCRTA	256	1024	67.8	91	79.4608
Act_308	XP_031562925.1_105261_107358	1560	7	87	598	TQQWRAFE	QDGGSFFP	ACNCARCARTGGMGNGCNTTYGA	GGRAARAANSWNCCNCCRTCYTG	1024	4096	0.607884	114.25	55.4	96	54	628	FPFLEYH	CEICFTN	TTYCCNTTYYTNGARTAYCA	TTNGTRAARCADATYTCRCA	512	192	69.4	95	79.4605
Act_309	XP_031557341.1_479917_480637	549	7	14	188	EIKFEVDA	MTEYVATR	GARATHAARTTYGARGTNGAYGC	CKNGTNGCNACRTAYTCNGTCAT	384	2048	0.190476	10.25	65.6	97.5	5	219	TYTIKDK	GCIFAEM	ACNTAYACNATHAARGAYAA	ATYTCNGCRAADATRCANCC	384	384	70.1	96	79.4588
Act_310	XP_031556957.1_21611_22752	792	7	71	326	IAVAHNGE	EVLTKNRY	ATHGCNGTNGCNCAYAAYGGNGA	TANCKRTTYTTNGTNARNACYTC	3072	8192	0.449799	38	61.7	100	57	334	INCQPFV	VGRTFIQ	ATHAAYTGYCARCCNTTYGT	TGDATRAANGTNCKNCCNAC	192	3072	65.9	98	79.4488
Act_311	XP_031569305.1_249980_251057	765	7	17	263	EQFIMTGY	NFLHVFTA	GARCARTTYATHATGACNGGNTA	GCNGTRAANACRTGNARRAARTT	384	2048	0.39916	29.5	66.5	92.5	9	275	DEVPCQF	DQFTAME	GAYGARGTNCCNTGYCARTT	TCCATNGCNGTRAAYTGRTC	256	128	75.7	92	79.4474
Act_312	XP_031558645.1_165295_166487	777	7	30	280	SCGDLMAN	TDFVCWIP	WSNTGYGGNGAYYTNATGGCNAA	GGDATCCARCANACRAARTCNGT	8192	384	0.359504	28.625	64.9	96.5	2	308	ADRFEFC	YAWVAVF	GCNGAYMGNTTYGARTTYTG	AANACNGCNACCCANGCRTA	512	512	65.4	100	79.4445
Act_313	XP_031566688.1_38712_39753	363	7	130	242	RKNLVKKC	IDEYAVQQ	MGNAARAAYYTNGTNAARAARTG	TGYTGNACNGCRTAYTCRTCDAT	4096	768	0.216981	6	61.2	99	118	252	EMLQQNK	EYDGKKL	GARATGYTNCARCARAAYAA	ARYTTYTTNCCRTCRTAYTC	128	256	69.5	100	79.4356
Act_314	XP_031556899.1_307554_308196	348	7	28	135	PVSNIWAD	CHPQDINP	CCNGTNWSNAAYATHTGGGCNGA	GGRTTDATRTCYTGNGGRTGRCA	6144	384	0.455446	15.5	64.4	96.5	2	145	LCQFEPM	NPTNHIA	YTNTGYCARTTYGARCCNAT	GCDATRTGRTTNGTNGGRTT	512	384	70.5	97	79.3957
Act_315	XP_031551370.1_133608_134558	621	7	51	249	YFYAMFNG	DEAKNYHL	TAYTTYTAYGCNATGTTYAAYGG	ARRTGRTARTTYTTNGCYTCRTC	128	512	0.348958	20.5	69.3	96	16	285	MNAHRKE	KEAGETI	ATGAAYGCNCAYMGNAARGA	ATNGTYTCNCCNGCYTCYTT	256	512	68.4	94	79.3691
Act_316	XP_031566910.1_78162_79191	726	7	28	261	RTKTNYFV	FYNPIVYA	MGNACNAARACNAAYTAYTTYGT	GCRTANACDATNGGRTTRTARAA	2048	768	0.405286	41.375	65.8	100	13	269	NILVILA	CMNKEFR	AAYATHYTNGTNATHYTNGC	CKRAAYTCYTTRTTCATRCA	4608	64	61.2	98	79.3641
Act_317	XP_031559969.1_128044_128626	351	7	53	161	DVAWKHKN	QYDRVYCG	GAYGTNGCNTGGAARCAYAARAA	CCRCARTANACNCKRTCRTAYTG	256	1024	0.392157	14	68	98	45	188	GTKQHAY	NGILVMP	GGNACNAARCARCAYGCNTA	GGCATNACNARDATNCCRTT	512	768	68.5	94	79.3526
Act_318	XP_031566731.1_15111_15690	387	7	38	158	NGKFLWKI	GFGCPKFV	AAYGGNAARTTYYTNTGGAARAT	ACRAAYTTNGGRCANCCRAANCC	512	1024	0.175439	7.75	62.6	100	28	178	LEQRQEK	DNTVFIM	YTNGARCARMGNCARGARAA	ATDATRAANACNGTRTTRTC	1024	384	66.7	100	79.3445
Act_319	XP_031559421.1_1570_2188	513	7	12	174	IAMVGKNC	NAVDRDAV	ATHGCNATGGTNGGNAARAAYTG	ACNGCRTCNCKRTCNACNGCRTT	768	4096	0.147436	6.875	61.6	97.5	3	191	IMEYNGA	IEPDKVT	ATHATGGARTAYAAYGGNGC	GTNACYTTRTCNGGYTCDAT	96	384	72.3	98	79.3416
Act_320	XP_031561279.1_85955_88637	807	7	606	866	YFEDYVHW	PKWFIVVF	TAYTTYGARGAYTAYGTNCAYTG	AANACNACDATRAACCAYTTNGG	256	768	0.576613	54.625	69	90	528	884	RIEWHGG	PWTDYIK	MGNATHGARTGGCAYGGNGG	TTDATRTARTCNGTCCANGG	384	192	69.2	95	79.323
Act_321	XP_031565854.1_30816_31965	573	7	112	294	ITKPFQYH	NPFIYAYF	ATHACNAARCCNTTYCARTAYCA	AARTANGCRTADATRAANGGRTT	768	768	0.508571	35.25	69.4	100	88	308	WADMFCA	AFRKIVT	TGGGCNGAYATGTTYTGYGC	GTNACDATYTTNCKRAANGC	32	1536	67.3	89	79.3186
Act_322	XP_031559367.1_75473_76169	528	7	45	212	WIAENGTC	YQIQALNF	TGGATHGCNGARAAYGGNACNTG	AARTTNARNGCYTGDATYTGRTA	768	1536	0.440994	20	67.7	98	18	234	CGICFGV	QKHLEIR	TGYGGNATHTGYTTYGGNGT	CKDATYTCNARRTGYTTYTG	384	768	63.9	98	79.2848
Act_323	XP_031551280.1_7036_8866	879	7	101	385	LMATIFVY	EFCNVILD	YTNATGGCNACNATHTTYGTNTA	TCNARDATNACRTTRCARAAYTC	3072	1536	0.498195	47.875	69	93	3	427	PGEYDRN	MCATPVH	CCNGGNGARTAYGAYMGNAA	TGNACNGGNGTNGCRCACAT	1024	512	69	93	79.2831
Act_324	XP_031550321.1_437603_438972	1122	7	52	417	PYFRAMFT	MYHGVVAL	CCNTAYTTYMGNGCNATGTTYAC	ARNGCNACNACNCCRTGRTACAT	1024	2048	0.511236	70.25	63.2	94.5	43	444	HRNVLAA	ECYDPQT	CAYMGNAAYGTNYTNGCNGC	GTYTGNGGRTCRTARCAYTC	4096	128	63.4	100	79.2754
Act_325	XP_031550247.1_168286_169732	816	7	141	404	QTCHGGKC	CNQVCEDG	CARACNTGYCAYGGNGGNAARTG	CCRTCYTCRCANACYTGRTTRCA	1024	256	0.396825	38.75	67.4	93	107	434	GCEIECP	MECQAKN	GGNTGYGARATHGARTGYCC	TTYTTNGCYTGRCAYTCCAT	192	64	72.7	92	79.2491
Act_326	XP_031561552.1_58270_59368	564	7	142	321	ARCDHAIE	EYKQGFNT	GCNMGNTGYGAYCAYGCNATHGA	GTRTTRAANCCYTGYTTRTAYTC	3072	256	0.531792	35.5	69.9	94	121	355	TAFKNLE	INNVLRM	ACNGCNTTYAARAAYYTNGA	ATNCKNARNACRTTRTTDAT	1024	3072	62.6	99	79.2371
Act_327	XP_031550118.1_51498_52800	843	7	160	432	DAILFFYQ	TNVGYGDA	GAYGCNATHYTNTTYTTYTAYCA	GCRTCNCCRTANCCNACRTTNGT	1536	2048	0.571429	59.5	63.7	98	55	473	SGMIFET	KQFYNQE	WSNGGNATGATHTTYGARAC	TCYTGRTTRTARAAYTGYTT	768	64	69.7	91	79.2357
Act_328	XP_031563787.1_9297_10908	1431	7	113	581	GKDQGMNV	NPFLQDRP	GGNAARGAYCARGGNATGAAYGT	GGNCKRTCYTGNARRAANGGRTT	256	4096	0.647597	93.25	63	93	62	591	NDHGKNW	PTLNQLR	AAYGAYCAYGGNAARAAYTG	CKNARYTGRTTNARNGTNGG	128	8192	62	100	79.2104
Act_329	XP_031571065.1_379114_380830	855	7	99	375	LTVAADYM	IYAIGGHD	YTNACNGTNGCNGCNGAYTAYAT	TCRTGNCCNCCDATNGCRTADAT	8192	2304	0.594796	58.75	62.5	97	74	496	TQIMEDI	CEVYTPE	ACNCARATHATGGARGAYAT	TCNGGNGTRTANACYTCRCA	96	512	70.9	92	79.1879
Act_330	XP_031566487.1_24537_25911	954	7	60	369	DKAFKLEC	YGEEVFDG	GAYAARGCNTTYAARYTNGARTG	CCRTCRAANACYTCYTCNCCRTA	1024	512	0.513245	49.875	63.8	93.5	36	383	RGNWYFD	FAKDAME	MGNGGNAAYTGGTAYTTYGA	TCCATNGCRTCYTTNGCRAA	256	128	73.2	93	79.163
Act_331	XP_031565356.1_409923_410688	726	7	33	266	FALVPMIW	TWEKVSNL	TTYGCNYTNGTNCCNATGATHTG	ARRTTNSWNACYTTYTCCCANGT	3072	4096	0.515837	30.75	62.6	97.5	15	282	TINAYNF	AVFIQEI	ACNATHAAYGCNTAYAAYTT	ATYTCYTGDATRAANACNGC	384	384	68.8	97	79.1295
Act_332	XP_031565728.1_141341_142670	1053	7	77	419	VDWAEKKD	AEIMENFR	GTNGAYTGGGCNGARAARAARGA	CKRAARTTYTCCATDATYTCNGC	256	384	0.434132	50.75	68	94.5	25	454	AQLCPFY	EAIYRVL	GCNCARYTNTGYCCNTTYTA	ARNACNCKRTADATNGCYTC	1024	3072	64.8	96	79.1209
Act_333	XP_031551785.1_486160_486863	552	7	37	212	RWIDEKQA	CGGLIMPT	MGNTGGATHGAYGARAARCARGC	GTNGGCATDATNARNCCNCCRCA	384	3072	0.293413	18.75	64.2	99	5	225	CFATDED	GKVCYGF	TGYTTYGCNACNGAYGARGA	AANCCRTARCANACYTTNCC	256	512	69.2	95	79.1077
Act_334	XP_031561036.1_81320_82856	1032	7	170	505	NPILRQDF	PWEVIASC	AAYCCNATHYTNMGNCARGAYTT	CANSWNGCDATNACYTCCCANGG	6144	6144	0.731861	82.625	60.4	96.5	61	518	DIYEVIP	GHVNLYE	GAYATHTAYGARGTNATHCC	TCRTANARRTTNACRTGNCC	288	1024	66.2	96	79.074
Act_335	XP_031549178.1_206492_209661	603	7	521	713	KCNCDAWD	KCVDGPVY	AARTGYAAYTGYGAYGCNTGGGA	TANACNGGNCCRTCNACRCAYTT	128	2048	0.683333	53	67.9	89.5	492	856	TMDYWAG	KEALYEV	ACNATGGAYTAYTGGGCNGG	ACYTCRTANARNGCYTCYTT	64	512	68.5	97	79.0692
Act_336	XP_031574299.1_64235_66570	951	7	203	511	CKAKYEED	FYCWNERH	TGYAARGCNAARTAYGARGARGA	TGNCKYTCRTTCCARCARTARAA	256	256	0.68	86	72.5	92	138	535	IAHDPEI	YKATLDA	ATHGCNCAYGAYCCNGARAT	GCRTCNARNGTNGCYTTRTA	384	1024	65	89	78.9961
Act_337	XP_031571220.1_282867_283944	759	7	70	314	LDEFPRAW	ACNPPKVD	YTNGAYGARTTYCCNMGNGCNTG	TCNACYTTNGGNGGRTTRCANGC	8192	2048	0.392405	33.125	63	96.5	39	367	DTAEKQW	AVIQEKV	GAYACNGCNGARAARCARTG	ACYTTYTCYTGDATNACNGC	256	384	71.8	94	78.9886
Act_338	XP_031574500.1_202446_203679	1032	7	28	363	EPVNITIN	FFGAQRYQ	GARCCNGTNAAYATHACNATHAA	TGRTANCKYTGNGCNCCRAARAA	2304	2048	0.582822	67.75	60.2	93	18	392	IHVPWTK	GEEFFDA	ATHCAYGTNCCNTGGACNAA	GCRTCRAARAAYTCYTCNCC	384	128	69.6	98	78.9662
Act_339	XP_031571448.1_53192_53993	579	7	23	207	HRAIFYGF	ADAYVHLT	CAYMGNGCNATHTTYTAYGGNTT	GTNARRTGNACRTANGCRTCNGC	3072	4096	0.574713	39	61.6	94.5	13	218	DPVTQGD	KWDICAG	GAYCCNGTNACNCARGGNGA	CCNGCRCADATRTCCCAYTT	1024	96	71.4	97	78.965
Act_340	XP_031556972.1_213938_214664	642	7	21	226	NVGGQLYT	YDPENEET	AAYGTNGGNGGNCARYTNTAYAC	GTYTCYTCRTTYTCNGGRTCRTA	4096	256	0.18593	11.75	59.2	98	6	235	KGTVNDQ	WNHFNDY	AARGGNACNGTNAAYGAYCA	TARTCRTTRAARTGRTTCCA	512	32	75.8	95	78.9618
Act_341	XP_031572995.1_341714_342739	801	7	66	324	EQYMAFFP	HYWNVGFL	GARCARTAYATGGCNTTYTTYCC	ARRAANCCNACRTTCCARTARTG	128	512	0.782787	75.25	71.2	96	45	340	DGFQKWD	PNFILAL	GAYGGNTTYCARAARTGGGA	ARNGCNARDATRAARTTNGG	64	3072	66.6	86	78.9564
Act_342	XP_031561202.1_90988_92143	537	7	153	323	VFEAIRGN	WKHTKFGM	GTNTTYGARGCNATHMGNGGNAA	ATNCCRAAYTTNGTRTGYTTCCA	6144	256	0.472393	26.25	67.2	97.5	48	404	GTYMFIE	NKQKMLW	GGNACNTAYATGTTYATHGA	CANARCATYTTYTGYTTRTT	192	128	74.4	87	78.9479
Act_343	XP_031569419.1_81368_82037	549	7	31	205	EDVAVKIF	MADMYSFG	GARGAYGTNGCNGTNAARATHTT	CCRAANSWRTACATRTCNGCCAT	1536	512	0.227545	11.5	63	99	20	216	YGEVWKA	WEIARRC	TAYGGNGARGTNTGGAARGC	CANCKNCKNGCDATYTCCCA	128	1536	67	99	78.9459
Act_344	XP_031551958.1_98188_99220	906	7	70	363	LPMIREKF	ANGTFIFV	YTNCCNATGATHMGNGARAARTT	ACRAADATRAANGTNCCRTTNGC	3072	1536	0.690909	52.375	64.2	95.5	54	371	NCFAGGV	TFFEILQ	AAYTGYTTYGCNGGNGGNGT	TGNARDATYTCRAARAANGT	512	768	64	99	78.9322
Act_345	XP_031570734.1_81655_82760	759	7	37	281	RDMLGVVN	FAEQGVYD	MGNGAYATGYTNGGNGTNGTNAA	TCRTANACNCCYTGYTCNGCRAA	8192	1024	0.455319	37.125	63.5	99	23	302	LTFIMNG	FMPIEES	YTNACNTTYATHATGAAYGG	SWYTCYTCDATNGGCATRAA	384	384	66.1	96	78.8984
Act_346	XP_031572028.1_122308_123759	1143	7	49	421	FTIVNVEK	FKHTIINA	TTYACNATHGTNAAYGTNGARAA	GCRTTDATDATNGTRTGYTTRAA	1536	576	0.193989	32	68	93	14	475	NQNIVWK	PKACGDH	AAYCARAAYATHGTNTGGAA	TGRTCNCCRCANGCYTTNGG	96	512	72.2	92	78.8641
Act_347	XP_031574452.1_39991_41147	801	7	104	362	VYFDFIDI	CEIPLYRA	GTNTAYTTYGAYTTYATHGAYAT	GCNCKRTANARNGGDATYTCRCA	384	6144	0.609562	56.375	62	95	94	384	TPNFIGC	YCTVDPD	ACNCCNAAYTTYATHGGNTG	TCNGGRTCNACNGTRCARTA	768	512	70	95	78.8345
Act_348	XP_031570662.1_62768_63515	414	7	123	252	NLYEWNVK	VKTHEKYG	AAYYTNTAYGARTGGAAYGTNAA	CCRTAYTTYTCRTGNGTYTTNAC	512	512	0.178862	4	67.5	98	96	260	MKEFHDV	WVTPPKS	ATGAARGARTTYCAYGAYGT	SWYTTNGGNGGNGTNACCCA	32	2048	66.2	97	78.8132
Act_349	XP_031557959.1_60167_61285	438	7	138	275	QEIHDCCF	PMNLIDFF	CARGARATHCAYGAYTGYTGYTT	AARAARTCDATNARRTTCATNGG	192	768	0.507812	29.25	68.8	94	91	372	RGEYFID	IPDSMWY	MGNGGNGARTAYTTYATHGA	TACCACATNSWRTCNGGDAT	768	384	64.6	98	78.7865
Act_350	XP_031549490.1_63532_64268	426	7	98	231	QHPNIVGF	CDKTDIFA	CARCAYCCNAAYATHGTNGGNTT	GCRAADATRTCNGTYTTRTCRCA	1536	384	0.393701	18.25	69.6	95	67	243	PWAVKKV	IWEMLTL	CCNTGGGCNGTNAARAARGT	ARNGTNARCATYTCCCADAT	256	384	63.1	99	78.7308
Act_351	XP_031558309.1_88710_90156	828	7	90	357	NFDPKFYN	EGTHGWPP	AAYTTYGAYCCNAARTTYTAYAA	GGNGGCCANCCRTGNGTNCCYTC	256	1024	0.676923	64.75	64.5	92	68	373	IVDNKFW	FYARGPA	ATHGTNGAYAAYAARTTYTG	GCNGGNCCNCKNGCRTARAA	192	2048	69.2	95	78.7301
Act_352	XP_031563424.1_111213_113061	1050	7	241	582	PGICPFEN	DYIFCDSQ	CCNGGNATHTGYCCNTTYGARAA	TGNSWRTCRCARAADATRTARTC	1536	1536	0.671687	93.25	65.5	92	104	614	NIEAWKD	VVMPSDH	AAYATHGARGCNTGGAARGA	TGRTCNSWNGGCATNACNAC	96	2048	64.5	95	78.7154
Act_353	XP_031559609.1_84418_85051	381	7	73	191	KEGTDDFY	QHYVIREK	AARGARGGNACNGAYGAYTTYTA	TTYTCNCKDATNACRTARTGYTG	512	1536	0.357798	18	70	99	65	208	SIVQCLA	IFHDIVR	WSNATHGTNCARTGYYTNGC	CKNACDATRTCRTGRAADAT	6144	576	58.7	99	78.7149
Act_354	XP_031561174.1_133032_133940	702	7	72	297	KHTKPWCT	MNFYTAQF	AARCAYACNAARCCNTGGTGYAC	AAYTGNGCNGTRTARAARTTCAT	256	256	0.553488	41.375	68.4	93	5	311	NMYKPQT	DGVMEVL	AAYATGTAYAARCCNCARAC	ARNACYTCCATNACNCCRTC	64	512	69.2	93	78.6741
Act_355	XP_031549784.1_40275_42564	1611	7	177	705	GECICEKC	HGEGRFKD	GGNGARTGYATHTGYGARAARTG	TCYTTRAANCKNCCYTCNCCRTG	384	2048	0.738791	146.625	61.2	94	117	731	LVCQECI	NHRVQVF	YTNGTNTGYCARGARTGYAT	AANACYTGNACNCKRTGRTT	512	1024	64.8	90	78.6579
Act_356	XP_031571819.1_124479_125397	663	7	63	275	NHRRYLQK	DIKDLYVP	AAYCAYMGNMGNTAYYTNCARAA	GGNACRTANARRTCYTTDATRTC	8192	1536	0.755319	51.25	57.9	100	53	339	EKPANFK	PPIAMAF	GARAARCCNGCNAAYTTYAA	AANGCCATNGCDATNGGNGG	256	768	65.4	99	78.6577
Act_357	XP_031549612.1_40277_41627	1038	7	107	444	GGTNYYIE	GDKTWAKH	GGNGGNACNAAYTAYTAYATHGA	TGYTTNGCCCANGTYTTRTCNCC	1536	512	0.622222	88.375	66.1	93	56	457	NQVTKEE	HKWHVKK	AAYCARGTNACNAARGARGA	TTYTTNACRTGCCAYTTRTG	256	64	67.4	91	78.6527
Act_358	XP_031562217.1_56357_57582	900	7	47	338	IILAEVQN	PERIYIAD	ATHATHYTNGCNGARGTNCARAA	TCNGCDATRTADATNCKYTCNGG	4608	4608	0.639576	67.375	59.9	93.5	21	407	CVPHWNW	YPGQCVA	TGYGTNCCNCAYTGGAAYTG	GCNACRCAYTGNCCNGGRTA	128	512	72.8	94	78.6501
Act_359	XP_031566913.1_83348_84356	441	7	118	256	LSYHQTMT	KWMHYSNS	YTNWSNTAYCAYCARACNATGAC	SWRTTNSWRTARTGCATCCAYTT	4096	1024	0.431818	25.375	55.6	98	92	270	DIMCGVA	YACMNKD	GAYATHATGTGYGGNGTNGC	TCYTTRTTCATRCANGCRTA	192	64	74	98	78.645
Act_360	XP_031558778.1_2182_3024	561	7	35	213	HIEYKCEV	GKYNAQGL	CAYATHGARTAYAARTGYGARGT	ARNCCYTGNGCRTTRTAYTTNCC	192	2048	0.512346	34.625	67	93.5	6	260	GALGPDW	ETFENLI	GGNGCNYTNGGNCCNGAYTG	ATNARRTTYTCRAANGTYTC	4096	512	63.8	100	78.5891
Act_361	XP_031569938.1_339628_340587	480	7	116	267	VANHMGYP	FWTNRYIF	GTNGCNAAYCAYATGGGNTAYCC	AADATRTANCKRTTNGTCCARAA	512	768	0.441379	23.625	68.2	97.5	106	275	ERDVWVM	QEKKQNF	GARMGNGAYGTNTGGGTNAT	AARTTYTGYTTYTTYTCYTG	512	64	70	90	78.5785
Act_362	XP_031560642.1_147394_148621	567	7	94	274	TNQEVYKG	KFHDETAY	ACNAAYCARGARGTNTAYAARGG	TANGCNGTYTCRTCRTGRAAYTT	512	512	0.568966	37.5	73.4	90.5	66	292	PQPTYGE	PFQRYGD	CCNCARCCNACNTAYGGNGA	TCNCCRTANCKYTGRAANGG	1024	1024	66	94	78.5769
Act_363	XP_031568238.1_216914_218951	1065	7	108	454	NDNAPFFP	NDNGPVFQ	AAYGAYAAYGCNCCNTTYTTYCC	TGRAANACNGGNCCRTTRTCRTT	512	1024	0.709199	90.25	63	94.5	55	584	GQKYFRI	IVNALDG	GGNCARAARTAYTTYMGNAT	CCRTCNARNGCRTTNACDAT	512	1536	64.6	95	78.5768
Act_364	XP_031561340.1_122393_123581	711	7	48	276	RTVNDIFI	CEWLLYTH	MGNACNGTNAAYGAYATHTTYAT	TGNGTRTANARNARCCAYTCRCA	3072	2048	0.385321	32.75	62	100	17	284	KVKQGFY	ACLNPIV	AARGTNAARCARGGNTTYTA	ACDATNGGRTTNARRCANGC	256	1536	66.5	96	78.5669
Act_365	XP_031558186.1_560966_561974	699	7	40	264	QNVHYYFI	YFNVFLCI	CARAAYGTNCAYTAYTAYTTYAT	ATRCANARRAANACRTTRAARTA	256	1024	0.302752	27.25	68.5	96.5	21	272	TALFGNA	MYTNAAL	ACNGCNYTNTTYGGNAAYGC	ARNGCNGCRTTNGTRTACAT	2048	512	62.2	98	78.5616
Act_366	XP_031570669.1_45905_46750	609	7	78	272	KCRKEGEW	CCVPTKLH	AARTGYMGNAARGARGGNGARTG	TGNARYTTNGTNGGNACRCARCA	1024	4096	0.551913	36.5	63	93.5	9	295	KHLFTFN	KEYGEMV	AARCAYYTNTTYACNTTYAA	ACCATYTCNCCRTAYTCYTT	512	64	69.5	98	78.5582
Act_367	XP_031573678.1_269453_271803	1950	7	169	810	VFRNLCYH	MPLLTCKK	GTNTTYMGNAAYYTNTGYTAYCA	TTYTTRCANGTNARNARNGGCAT	4096	4096	0.639159	144.875	56.4	97.5	153	828	LLFIDEP	KVILQLR	YTNYTNTTYATHGAYGARCC	CKNARYTGNARDATNACYTT	1536	6144	56.1	100	78.5464
Act_368	XP_031570131.1_87677_88656	630	7	87	288	ILVDFAYT	GKNGLFAT	ATHYTNGTNGAYTTYGCNTAYAC	GTNGCRAANARNCCRTTYTTNCC	3072	4096	0.492308	37	61.5	99	58	320	YFDAMFT	FEFGAAV	TAYTTYGAYGCNATGTTYAC	ACNGCNGCNCCRAAYTCRAA	64	512	67.4	96	78.5451
Act_369	XP_031561252.1_190940_192098	903	7	97	389	YGNRLDYI	QFHCCARP	TAYGGNAAYMGNYTNGAYTAYAT	GGNCKNGCRCARCARTGRAAYTG	4096	1024	0.736264	89	61.6	94	80	402	KDAFTNW	NKEARCK	AARGAYGCNTTYACNAAYTG	TTRCANCKNGCYTCYTTRTT	256	512	71.6	90	78.5422
Act_370	XP_031549702.1_29884_32021	1470	7	34	515	AYNLAVCV	FGLNLHHK	GCNTAYAAYYTNGCNGTNTGYGT	TTRTGRTGNARRTTNARNCCRAA	4096	4096	0.586207	97.75	51.8	97.5	16	585	FMCVLYH	FPHEATQ	TTYATGTGYGTNYTNTAYCA	TGNGTNGCYTCRTGNGGRAA	256	512	70.7	96	78.507
Act_371	XP_031561003.1_379129_379972	735	7	31	267	GWRVEMED	CDGVWDVM	GGNTGGMGNGTNGARATGGARGA	ATNACRTCCCANACNCCRTCRCA	512	512	0.469565	31.625	66.7	99	2	290	GAFLDKP	TDDLEKI	GGNGCNTTYYTNGAYAARCC	ATYTTYTCNARRTCRTCNGT	1024	512	63.8	95	78.4956
Act_372	XP_031554605.1_202309_203533	687	7	25	245	VSWICDPD	ICLEDFTP	GTNWSNTGGATHTGYGAYCCNGA	GGNGTRAARTCYTCNARRCADAT	3072	1536	0.674528	54.875	61.9	93.5	4	262	WLKENFP	GHKYCEP	TGGYTNAARGARAAYTTYCC	GGYTCRCARTAYTTRTGNCC	128	128	73	93	78.4464
Act_373	XP_031568011.1_246053_246771	522	7	35	200	LGNDFFCE	FMVFPEYR	YTNGGNAAYGAYTTYTTYTGYGA	CKRTAYTCNGGRAANACCATRAA	1024	512	0.377358	20	68.9	95.5	26	220	EWIHRFC	YGFKLHS	GARTGGATHCAYMGNTTYTG	SWRTGNARYTTRAANCCRTA	192	2048	64.5	97	78.4448
Act_374	XP_031558730.1_105316_107387	996	7	287	610	LYNVTFNG	FNEAKFIG	YTNTAYAAYGTNACNTTYAAYGG	CCDATRAAYTTNGCYTCRTTRAA	2048	384	0.62701	80.375	66.4	96	244	620	SFVIDAV	MYTTCVI	WSNTTYGTNATHGAYGCNGT	ATNACRCANGTNGTRTACAT	3072	256	61.7	94	78.4432
Act_375	XP_031574801.1_331669_332866	594	7	89	278	TFGEALCK	PYHLDFIT	ACNTTYGGNGARGCNYTNTGYAA	GTDATRAARTCNARRTGRTANGG	4096	1536	0.505556	34.125	64.2	92	49	300	TVTNYFI	YVIFNEN	ACNGTNACNAAYTAYTTYAT	TTYTCRTTRAADATNACRTA	512	192	69.8	98	78.4073
Act_376	XP_031566062.1_46893_48027	504	7	19	178	YFRQFNID	GELPQAFC	TAYTTYMGNCARTTYAAYATHGA	CARAANGCYTGNGGNARYTCNCC	768	4096	0.418301	20.25	64.1	98	5	187	PPVNKDM	MCAVFGG	CCNCCNGTNAAYAARGAYAT	CCNCCRAANACNGCRCACAT	512	256	70.6	93	78.3632
Act_377	XP_031551024.1_123486_124241	612	7	32	227	EKITEDIF	YFYVPNLG	GARAARATHACNGARGAYATHTT	CCNARRTTNGGNACRTARAARTA	576	2048	0.322751	17.75	65	97.5	1	238	MPVQVYN	EIDVPVY	ATGCCNGTNCARGTNTAYAA	TANACNGGNACRTCDATYTC	256	768	68.5	95	78.354
Act_378	XP_031557345.1_177317_177973	477	7	20	170	AFLFNNEI	EGFTDIDY	GCNTTYYTNTTYAAYAAYGARAT	TARTCDATRTCNGTRAANCCYTC	1024	768	0.125	5.25	64.9	95.5	6	187	YNWQAEK	DTLNIRE	TAYAAYTGGCARGCNGARAA	TCNCKDATRTTNARNGTRTC	64	3072	69.2	98	78.3453
Act_379	XP_031573609.1_30328_31301	579	7	112	296	WAHGFCEH	PQMAEKSL	TGGGCNCAYGGNTTYTGYGARCA	ARNSWYTTYTCNGCCATYTGNGG	256	4096	0.353933	20.5	65.5	95.5	9	319	GQCGNQI	QMLIADA	GGNCARTGYGGNAAYCARAT	GCRTCNGCDATNARCATYTG	256	384	64.6	100	78.3341
Act_380	XP_031569519.1_50708_51298	396	7	24	147	RYQKKCDE	QQKDHKEV	MGNTAYCARAARAARTGYGAYGA	ACYTCYTTRTGRTCYTTYTGYTG	512	128	0.0854701	3.375	70.8	95.5	8	155	KEFFLIQ	IYNLERK	AARGARTTYTTYYTNATHCA	TTNCKYTCNARRTTRTADAT	384	1536	64.5	97	78.3312
Act_381	XP_031564988.1_80609_81977	1188	7	33	420	LEMAFAGN	MPHPERCT	YTNGARATGGCNTTYGCNGGNAA	GTRCANCKYTCNGGRTGNGGCAT	2048	1024	0.473404	66.25	63.5	100	21	431	HDVSDGG	QWPWMPE	CAYGAYGTNWSNGAYGGNGG	TCNGGCATCCANGGCCAYTG	2048	32	57.2	99	78.3307
Act_382	XP_031573670.1_13925_14474	396	7	14	137	EYRGNDFT	GMVDTNWT	GARTAYMGNGGNAAYGAYTTYAC	GTCCARTTNGTRTCNACCATNCC	1024	256	0.290598	11.875	66.9	97.5	6	164	WVLVQAD	GMVNHVK	TGGGTNYTNGTNCARGCNGA	TTNACRTGRTTNACCATNCC	1024	256	65.3	97	78.3251
Act_383	XP_031552563.1_182665_183144	366	7	19	132	YMELCIGQ	MNWKLWGC	TAYATGGARYTNTGYATHGGNCA	CANCCCCANARYTTCCARTTCAT	768	128	0.336449	14.5	69.3	99	3	153	LIPYGIM	KGIRVTG	YTNATHCCNTAYGGNATHAT	CCNGTNACNCKDATNCCYTT	2304	3072	61	97	78.297
Act_384	XP_031564422.1_112676_113481	444	7	89	228	CSFIIGWN	GFDVIATT	TGYWSNTTYATHATHGGNTGGAA	GTNGTNGCDATNACRTCRAANCC	2304	3072	0.481203	20.25	61.2	96.5	60	236	GLCYAEF	GEEAKNP	GGNYTNTGYTAYGCNGARTT	GGRTTYTTNGCYTCYTCNCC	1024	256	68.8	99	78.2657
Act_385	XP_031573991.1_31290_32184	453	7	63	205	LAAYLQKC	WQDQAFLT	YTNGCNGCNTAYYTNCARAARTG	GTNARRAANGCYTGRTCYTGCCA	8192	512	0.515625	24.25	62.2	97.5	23	293	KTREQAK	DPKYFGE	AARACNMGNGARCARGCNAA	TCNCCRAARTAYTTNGGRTC	1024	256	69.2	96	78.228
Act_386	XP_031561234.1_18500_19541	513	7	91	253	LNFAHPNI	NQHVIIFG	YTNAAYTTYGCNCAYCCNAAYAT	CCRAADATDATNACRTGYTGRTT	2048	576	0.326923	13.75	66.5	96	71	289	HKGLKNE	QQCWEAD	CAYAARGGNYTNAARAAYGA	TCNGCYTCCCARCAYTGYTG	512	64	70.7	93	78.1967
Act_387	XP_031559365.1_139115_141849	1071	7	462	810	INDCVPQF	DTGTNAQI	ATHAAYGAYTGYGTNCCNCARTT	ATYTGNGCRTTNGTNCCNGTRTC	768	2048	0.581871	76.5	67.8	88.5	439	877	VKAEDQG	DVNDNAP	GTNAARGCNGARGAYCARGG	GGNGCRTTRTCRTTNACRTC	256	256	68.8	93	78.196
Act_388	XP_031553564.1_303262_304377	921	7	30	328	DVKWQQFG	FIALMSDT	GAYGTNAARTGGCARCARTTYGG	GTRTCNSWCATNARNGCDATRAA	128	6144	0.489655	51.75	61.3	94.5	19	336	LIMHPVF	FQRVHDN	YTNATHATGCAYCCNGTNTT	TTRTCRTGNACNCKYTGRAA	768	512	68.5	97	78.1946
Act_389	XP_031571352.1_10948_12022	690	7	76	297	PFGNFWCQ	IDPFIYGL	CCNTTYGGNAAYTTYTGGTGYCA	ARNCCRTADATRAANGGRTCDAT	256	2304	0.390698	25	68.6	98	51	351	LAICDFM	ETGTVMT	YTNGCNATHTGYGAYTTYAT	GTCATNACNGTNCCNGTYTC	768	512	65.1	93	78.1708
Act_390	XP_031574173.1_30416_31042	477	7	24	174	YHRKTEMP	KEWQDAAR	TAYCAYMGNAARACNGARATGCC	CKNGCNGCRTCYTGCCAYTCYTT	512	512	0.673759	35	68.9	97	7	201	IMEIGTA	AIFLQSP	ATHATGGARATHGGNACNGC	GGNSWYTGNARRAADATNGC	288	6144	57.5	100	78.1702
Act_391	XP_031561693.1_95997_97046	738	7	43	280	NDIAPVFN	NYPEGTFV	AAYGAYATHGCNCCNGTNTTYAA	ACRAANGTNCCYTCNGGRTARTT	1536	1024	0.467532	36.5	68.1	96.5	30	331	HAEVAVD	MFDRENA	CAYGCNGARGTNGCNGTNGA	GCRTTYTCNCKRTCRAACAT	1024	128	66.6	92	78.1682
Act_392	XP_031556721.1_37160_39020	627	7	84	284	TDINKENQ	AHIHDQLE	ACNGAYATHAAYAARGARAAYCA	TCNARYTGRTCRTGDATRTGNGC	384	1536	0.663212	55.625	68.9	94	74	346	ENLHTKQ	ENEDLKA	GARAAYYTNCAYACNAARCA	GCYTTNARRTCYTCRTTYTC	512	256	68.8	89	78.1492
Act_393	XP_031563629.1_125814_126770	843	7	12	284	GMGLIPDW	WQNVTDDP	GGNATGGGNYTNATHCCNGAYTG	GGRTCRTCNGTNACRTTYTGCCA	3072	256	0.413534	43.25	66.9	91	2	301	FCEKFGN	ENKGNYP	TTYTGYGARAARTTYGGNAA	GGRTARTTNCCYTTRTTYTC	128	128	72.4	92	78.1482
Act_394	XP_031551250.1_219002_220175	702	7	66	291	LPFRIHQT	NITFVYTL	YTNCCNTTYMGNATHCAYCARAC	ARNGTRTANACRAANGTDATRTT	6144	3072	0.541284	50	62	96.5	46	306	FTNYIVA	NPFIYVI	TTYACNAAYTAYATHGTNGC	ATNACRTADATRAANGGRTT	384	384	68.9	94	78.1356
Act_395	XP_031570393.1_297858_299319	885	7	150	436	AIKNCLYP	NFATHIVA	GCNATHAARAAYTGYYTNTAYCC	GCNACDATRTGNGTNGCRAARTT	1536	1536	0.679245	60.625	64.5	92	66	460	TIDTWIQ	HWWTFTR	ACNATHGAYACNTGGATHCA	CKNGTRAANGTCCACCARTG	288	128	66.5	97	78.1227
Act_396	XP_031552771.1_142639_143638	543	7	143	315	DFNHFYNM	DFVEHGEF	GAYTTYAAYCAYTTYTAYAAYAT	AAYTCNCCRTGYTCNACRAARTC	128	512	0.542169	29.625	69.6	96.5	12	325	WMENLPN	TVISMNY	TGGATGGARAAYYTNCCNAA	TARTTCATNSWDATNACNGT	128	1536	58.9	99	78.1207
Act_397	XP_031569014.1_46742_47915	678	7	76	293	RIFYGVEW	NCAFNPLV	MGNATHTTYTAYGGNGTNGARTG	ACNARNGGRTTRAANGCRCARTT	3072	2048	0.649038	51.25	67.4	91.5	65	305	ITVFFMP	IENYRRG	ATHACNGTNTTYTTYATGCC	CCNCKNCKRTARTTYTCDAT	192	1536	64.3	98	78.1177
Act_398	XP_031560453.1_170512_171010	351	7	50	158	MGMIPINQ	MDMTEHFH	ATGGGNATGATHCCNATHAAYCA	TGRAARTGYTCNGTCATRTCCAT	288	64	0.264706	10	68.8	97.5	8	167	AFPNFQF	KCIVLFR	GCNTTYCCNAAYTTYCARTT	CKRAANARNACDATRCAYTT	256	1536	64.2	96	78.1079
Act_399	XP_031557613.1_124838_127583	1158	7	279	656	QEDLCFFD	YGKYEACA	CARGARGAYYTNTGYTTYTTYGA	GCRCANGCYTCRTAYTTNCCRTA	512	512	0.657609	96.875	64.2	94.5	145	667	NFCFIKC	VDVKLCA	AAYTTYTGYTTYATHAARTG	GCRCANARYTTNACRTCNAC	96	1024	65.6	91	78.1066
Act_400	XP_031556264.1_159350_160634	483	7	139	291	QVTPHCPE	DFEIVLIL	CARGTNACNCCNCAYTGYCCNGA	ARDATNARNACDATYTCRAARTC	2048	4608	0.391608	20.75	61.3	95	111	318	ECIEKVD	DEIHWGH	GARTGYATHGARAARGTNGA	TGNCCCCARTGDATYTCRTC	192	96	72.8	96	78.1026
Act_401	XP_031555539.1_22874_24089	843	7	62	334	DAILFYYQ	YGDHYPQT	GAYGCNATHYTNTTYTAYTAYCA	GTYTGNGGRTARTGRTCNCCRTA	1536	512	0.532319	56.25	66.9	92	51	366	EYFFNRN	FVTNFKK	GARTAYTTYTTYAAYMGNAA	TTYTTRAARTTNGTNACRAA	256	256	63.6	98	78.0912
Act_402	XP_031574063.1_48625_49228	441	7	43	181	LFATNIME	WQGCFRYA	YTNTTYGCNACNAAYATHATGGA	GCRTANCKRAARCANCCYTGCCA	1536	512	0.430769	23.625	71.1	92	28	199	CQQTVDY	QGDENVY	TGYCARCARACNGTNGAYTA	TANACRTTYTCRTCNCCYTG	256	256	72.6	89	78.0835
Act_403	XP_031570787.1_74588_75557	687	7	47	267	LQNYFIVN	NPLLYAWR	YTNCARAAYTAYTTYATHGTNAA	CKCCANGCRTANARNARNGGRTT	1536	8192	0.417062	35	57.6	99	2	275	FYEGYWF	VQQFRKA	TTYTAYGARGGNTAYTGGTT	GCYTTNCKRAAYTGYTGNAC	64	512	67.5	99	78.0202
Act_404	XP_031568623.1_14509_15167	483	7	22	174	EEGLKDYF	TFDNEEIA	GARGARGGNYTNAARGAYTAYTT	GCDATYTCYTCRTTRTCRAANGT	1024	384	0.452055	20.25	67.6	90	7	195	LRKIFIG	MKQCEVK	YTNMGNAARATHTTYATHGG	TTNACYTCRCAYTGYTTCAT	2304	64	67.4	100	78.0182
Act_405	XP_031554268.1_86101_86673	444	7	26	165	GMIVAAND	WFIATFFG	GGNATGATHGTNGCNGCNAAYGA	CCRAARAANGTNGCDATRAACCA	1536	384	0.308271	17.125	63.3	99	1	185	MTANGFT	NIWVDLI	ATGACNGCNAAYGGNTTYAC	ATNARRTCNACCCADATRTT	256	384	66.1	97	78.0145
Act_406	XP_031565631.1_270311_271712	1002	7	90	415	NAILFFYQ	FWWTIITM	AAYGCNATHYTNTTYTTYTAYCA	ATNGTDATDATNGTCCACCARAA	1536	288	0.655844	82.125	65	94	44	485	SGMRYET	KKQFAEN	WSNGGNATGMGNTAYGARAC	TTYTCNGCRAAYTGYTTYTT	2048	128	65	93	78.0071
Act_407	XP_031573678.1_259348_260154	570	7	36	217	VNQGGHKA	QMLGEFGR	GTNAAYCARGGNGGNCAYAARGC	CKNCCRAAYTCNCCNARCATYTG	1024	2048	0.348571	23.75	62.1	94	24	230	RITQEHK	GDMIDRF	MGNATHACNCARGARCAYAA	AANCKRTCDATCATRTCNCC	768	384	69.4	99	77.9936
Act_408	XP_031558749.1_194905_195567	435	7	38	174	IYHLFMCH	PEKWFPGQ	ATHTAYCAYYTNTTYATGTGYCA	TGNCCNGGRAACCAYTTYTCNGG	384	512	0.492308	25	69	93	12	189	CLQNPFW	HQIMHVL	TGYYTNCARAAYCCNTTYTG	ARNACRTGCATDATYTGRTG	512	192	71.3	91	77.9758
Act_409	XP_031568615.1_99033_100017	534	7	28	197	QDYNIWYN	EFAMEAMQ	CARGAYTAYAAYATHTGGTAYAA	TGCATNGCYTCCATNGCRAAYTC	96	128	0.459627	26.375	67.8	96.5	10	218	KPVGPQK	WATEDPN	AARCCNGTNGGNCCNCARAA	TTNGGRTCYTCNGTNGCCCA	1024	256	67.8	92	77.9662
Act_410	XP_031551507.1_314718_315450	396	7	40	163	PAWTIGCT	EQFAGNQI	CCNGCNTGGACNATHGGNTGYAC	ATYTGRTTNCCNGCRAAYTGYTC	1536	512	0.442478	13.875	65.9	97	1	229	MAAVEKV	NFFDKVI	ATGGCNGCNGTNGARAARGT	ATNACYTTRTCRAARAARTT	256	128	67.8	95	77.9575
Act_411	XP_031564553.1_60762_62274	753	7	10	252	HGELDKIY	KFLALDKC	CAYGGNGARYTNGAYAARATHTA	CAYTTRTCNARNGCNARRAAYTT	1536	4096	0.34322	27.75	60.1	96.5	2	318	KIAVEGC	YKPNQEM	AARATHGCNGTNGARGGNTG	ATYTCYTGRTTNGGYTTRTA	768	128	74.3	93	77.9559
Act_412	XP_031574548.1_61831_63010	693	7	25	247	LQVPTNYF	CWCPYFII	YTNCARGTNCCNACNAAYTAYTT	ATDATRAARTANGGRCACCARCA	4096	192	0.371429	29.375	68.6	96.5	13	300	GFVGFCV	NHQFRTV	GGNTTYGTNGGNTTYTGYGT	ACNGTNCKRAAYTGRTGRTT	512	512	63.6	95	77.9547
Act_413	XP_031551323.1_291748_292244	348	7	29	136	VGAPKTFQ	MFLINWWA	GTNGGNGCNCCNAARACNTTYCA	GCCCACCARTTDATNARRAACAT	4096	96	0.207921	6	67.8	100	12	157	VTGGIFA	YVDIKKP	GTNACNGGNGGNATHTTYGC	GGYTTYTTDATRTCNACRTA	1536	192	65.9	93	77.9506
Act_414	XP_031573165.1_22614_23335	486	7	80	233	IPFGNEAK	QNITGRNM	ATHCCNTTYGGNAAYGARGCNAA	ATRTTNCKNCCNGTDATRTTYTG	1536	3072	0.517241	23.75	67	97.5	13	246	KWQQFYA	YTTQTFR	AARTGGCARCARTTYTAYGC	CKRAANGTYTGNGTNGTRTA	32	1024	63.9	96	77.9486
Act_415	XP_031571852.1_37141_37848	381	7	85	203	FAEVLNKQ	QKIIGRVH	TTYGCNGARGTNYTNAAYAARCA	TGNACNCKNCCDATDATYTTYTG	2048	4608	0.178571	8.375	64.5	95.5	56	215	FLTDPHQ	QIENDFL	TTYYTNACNGAYCCNCAYCA	ARRAARTCRTTYTCDATYTG	1024	192	71.3	95	77.9072
Act_416	XP_031559418.1_9291_10224	453	7	14	156	QSQNAGKT	NFGEDWFA	CARWSNCARAAYGCNGGNAARAC	GCRAACCARTCYTCNCCRAARTT	4096	128	0.573529	29.25	62.9	92.5	2	164	NLEIPPD	FWIEGVQ	AAYYTNGARATHCCNCCNGA	TGNACNCCYTCDATCCARAA	1536	192	69.2	99	77.9015
Act_417	XP_031554786.1_49366_50425	426	7	69	202	FDFGQYEA	AKCLCKQG	TTYGAYTTYGGNCARTAYGARGC	CCYTGYTTRCANARRCAYTTNGC	256	1024	0.384	17.5	63.2	94.5	60	351	EYCDHFN	IAFSMDY	GARTAYTGYGAYCAYTTYAA	TARTCCATNSWRAANGCDAT	64	768	68.4	99	77.8956
Act_418	XP_031551348.1_12270_13309	678	7	78	295	KDDQNQTW	HNTAGVDC	AARGAYGAYCARAAYCARACNTG	CARTCNACNCCNGCNGTRTTRTG	256	2048	0.452381	25.25	69.2	92	16	310	CMPEFGN	NDRPWAR	TGYATGCCNGARTTYGGNAA	CKNGCCCANGGNCKRTCRTT	128	1024	66.9	96	77.8942
Act_419	XP_031566730.1_48740_49495	366	7	10	123	FLKRHWEQ	IHFHIKRY	TTYYTNAARMGNCAYTGGGARCA	TANCKYTTDATRTGRAARTGDAT	1024	1152	0.373832	14.375	66	90.5	2	241	GMQGAMY	FGMDKVQ	GGNATGCARGGNGCNATGTA	TGNACYTTRTCCATNCCRAA	128	128	72	97	77.8918
Act_420	XP_031568296.1_95637_96843	756	7	69	312	DSYECLDA	KWMFDQTA	GAYWSNTAYGARTGYYTNGAYGC	GCNGTYTGRTCRAACATCCAYTT	4096	64	0.379747	27.5	65.1	96.5	50	345	PLHRQKH	DFYHTCY	CCNYTNCAYMGNCARAARCA	TARCANGTRTGRTARAARTC	2048	128	67.2	95	77.8875
Act_421	XP_031560539.1_126777_128652	1197	7	70	460	ATQYRNVC	YMFVFNHR	GCNACNCARTAYMGNAAYGTNTG	CKRTGRTTRAANACRAACATRTA	4096	256	0.718157	107	67.5	87	7	521	VLITTKY	WTNFAKY	GTNYTNATHACNACNAARTA	TAYTTNGCRAARTTNGTCCA	3072	128	69	90	77.8587
Act_422	XP_031557927.1_48282_49377	525	7	105	271	TIMSIEQY	AYWCGFFN	ACNATHATGWSNATHGARCARTA	TTRAARAANCCRCACCARTANGC	2304	256	0.40625	23.625	63.2	98	46	285	RYMFIIN	IFVIRND	MGNTAYATGTTYATHATHAA	TCRTTNCKDATNACRAADAT	288	1152	66	97	77.836
Act_423	XP_031569957.1_670120_671134	516	7	97	260	ARGDVFQI	ENMPNGTF	GCNMGNGGNGAYGTNTTYCARAT	AANGTNCCRTTNGGCATRTTYTC	4096	512	0.525641	31.25	68.4	93	25	308	FQVKEEQ	WTNAVLD	TTYCARGTNAARGARGARCA	TCNARNACNGCRTTNGTCCA	128	1024	68.8	93	77.8339
Act_424	XP_031557637.1_938_2030	765	7	134	380	AWPHMKKQ	KFLYEGHE	GCNTGGCCNCAYATGAARAARCA	TCRTGNCCYTCRTANARRAAYTT	128	1024	0.618421	47.5	68.9	96.5	67	393	GKAVADY	PTFGVIT	GGNAARGCNGTNGCNGAYTA	GTDATNACNCCRAANGTNGG	1024	1536	63.7	92	77.8264
Act_425	XP_031571085.1_1321_2213	519	7	61	225	NQYFVIVK	MYAKSAIN	AAYCARTAYTTYGTNATHGTNAA	TTDATNGCNSWYTTNGCRTACAT	768	3072	0.443038	25	60.8	97.5	37	236	CYVTTPF	YTVMNQD	TGYTAYGTNACNACNCCNTT	TCYTGRTTCATNACNGTRTA	1024	128	69.7	96	77.8258
Act_426	XP_031570014.1_320571_321999	1164	7	64	443	LNPNTLFP	HFCGIAQM	YTNAAYCCNAAYACNYTNTTYCC	ATYTGNGCDATNCCRCARAARTG	8192	768	0.557746	55.375	59.5	98	51	495	GIGDGTW	NDNKPVT	GGNATHGGNGAYGGNACNTG	GTNACNGGYTTRTTRTCRTT	1536	256	64.5	98	77.7883
Act_427	XP_031559679.1_109922_110936	456	7	60	203	EGIDPTFQ	GFCYIPIY	GARGGNATHGAYCCNACNTTYCA	TADATNGGDATRTARCARAANCC	1536	1152	0.50365	30.375	66.9	96.5	31	269	MPDPFQC	DPDGNVI	ATGCCNGAYCCNTTYCARTG	ATNACRTTNCCRTCNGGRTC	128	512	69.8	90	77.7784
Act_428	XP_031574990.1_25644_27258	1422	7	19	484	FVDRKEEC	FKEADAIQ	TTYGTNGAYMGNAARGARGARTG	TGDATNGCRTCNGCYTCYTTRAA	1024	768	0.587336	99.375	68	89.5	5	543	AFQHWGG	AVAYKDL	GCNTTYCARCAYTGGGGNGG	ARRTCYTTRTANGCNACNGC	128	1024	64.8	92	77.7708
Act_429	XP_031556886.1_328041_329304	477	7	42	192	TNAKHPCV	NEQLEPIF	ACNAAYGCNAARCAYCCNTGYGT	AADATNGGYTCNARYTGYTCRTT	1024	1536	0.347222	17.75	66.4	98	30	206	YDKEHVA	ENINLAP	TAYGAYAARGARCAYGTNGC	GGNGCNARRTTDATRTTYTC	128	768	68.4	92	77.7615
Act_430	XP_031565396.1_165532_166176	393	7	21	143	TLWYRAPE	YFVEKPLP	ACNYTNTGGTAYMGNGCNCCNGA	GGNARNGGYTTYTCNACRAARTA	8192	2048	0.310345	12.25	61.5	99	9	156	GYPYEPM	MPTFPEH	GGNTAYCCNTAYGARCCNAT	TGYTCNGGRAANGTNGGCAT	512	256	68	97	77.7562
Act_431	XP_031566377.1_93161_94430	1299	7	18	442	EQYTYNIH	EDQRCVYP	GARCARTAYACNTAYAAYATHCA	GGRTANACRCANCKYTGRTCYTC	384	1024	0.71464	96.75	69.3	94.5	6	455	APFPLPG	FPQRNKA	GCNCCNTTYCCNYTNCCNGG	GCYTTRTTNCKYTGNGGRAA	4096	512	55.8	95	77.7533
Act_432	XP_031552345.1_287970_288423	369	7	15	129	EIQVNGGK	DGKVIKNN	GARATHCARGTNAAYGGNGGNAA	TTRTTYTTDATNACYTTNCCRTC	1536	768	0.185185	5.25	64.4	99	7	140	RQKKAHI	EYDLTDK	MGNCARAARAARGCNCAYAT	TTRTCNGTNARRTCRTAYTC	512	512	66	97	77.7528
Act_433	XP_031562385.1_116246_117206	627	7	56	256	LRTITNMF	GFAACWIP	YTNMGNACNATHACNAAYATGTT	GGDATCCARCANGCNGCRAANCC	6144	768	0.481865	35.375	63.4	96.5	45	301	LICAAVY	YGCMNKQ	YTNATHTGYGCNGCNGTNTA	TGYTTRTTCATRCANCCRTA	3072	64	69.6	93	77.7444
Act_434	XP_031569952.1_605268_607367	762	7	327	572	NPRLKFDG	DWGPQFQP	AAYCCNMGNYTNAARTTYGAYGG	GGYTGRAAYTGNGGNCCCCARTC	4096	256	0.43913	35.625	63.1	98	262	659	DYTCPGC	NFTPAIT	GAYTAYACNTGYCCNGGNTG	GTDATNGCNGGNGTRAARTT	512	768	66.3	95	77.7153
Act_435	XP_031557083.1_25664_27149	1200	7	28	419	KLKNQFED	NEYLTYNC	AARYTNAARAAYCARTTYGARGA	CARTTRTANGTNARRTAYTCRTT	512	1024	0.508065	67.25	65.4	90.5	20	443	EQRFYEM	IQKHWKC	GARCARMGNTTYTAYGARAT	CAYTTCCARTGYTTYTGDAT	256	48	73.4	89	77.7043
Act_436	XP_031562062.1_172301_173432	753	7	24	266	RLHTNTNW	CVNPIVYA	MGNYTNCAYACNAAYACNAAYTG	GCRTANACDATNGGRTTNACRCA	8192	1536	0.386266	35.125	61.8	100	11	275	GNGFVVY	WKKDIRA	GGNAAYGGNTTYGTNGTNTA	GCNCKDATRTCYTTYTTCCA	1024	192	65.6	95	77.6835
Act_437	XP_031549494.1_220894_221510	516	7	22	185	FDQQDEIH	CVLPNHIT	TTYGAYCARCARGAYGARATHCA	GTDATRTGRTTNGGNARNACRCA	192	3072	0.146497	5.625	65.3	100	13	193	YFEMANP	VTVRELD	TAYTTYGARATGGCNAAYCC	TCNARYTCNCKNACNGTNAC	64	8192	62.9	98	77.6795
Act_438	XP_031558084.1_53114_54471	615	7	141	337	EPNFQIDT	YGGITFAY	GARCCNAAYTTYCARATHGAYAC	TANGCRAANGTDATNCCNCCRTA	384	3072	0.557895	38.875	65.5	94	111	441	IFIKDGW	ICNQGQK	ATHTTYATHAARGAYGGNTG	TTYTGNCCYTGRTTRCADAT	288	192	72.4	90	77.6748
Act_439	XP_031571594.1_339347_340013	465	7	53	199	EFHYGHWE	VDRGDINK	GARTTYCAYTAYGGNCAYTGGGA	TTRTTDATRTCNCCNCKRTCNAC	128	3072	0.523077	28	64	93.5	21	223	HPNFIYP	IVNEDPF	CAYCCNAAYTTYATHTAYCC	AANGGRTCYTCRTTNACDAT	192	384	70.8	95	77.6718
Act_440	XP_031557302.1_283022_283475	366	7	10	123	WINHFFTW	YAFSHQEG	TGGATHAAYCAYTTYTTYACNTG	CCYTCYTGRTGNSWRAANGCRTA	192	2048	0.542056	23	62.1	99	2	131	CLMTQYW	FGKIVMS	TGYYTNATGACNCARTAYTG	SWCATNACDATYTTNCCRAA	256	768	68.8	94	77.6534
Act_441	XP_031563774.1_91252_92005	525	7	77	243	GVMTAEKF	HEDVEVGR	GGNGTNATGACNGCNGARAARTT	CKNCCNACYTCNACRTCYTCRTG	1024	2048	0.3125	14.375	66.7	100	66	251	KELGNRK	CIKKFVG	AARGARYTNGGNAAYMGNAA	CCNACRAAYTTYTTDATRCA	2048	192	63.3	95	77.6443
Act_442	XP_031575252.1_199024_199798	387	7	85	205	QEVNLWDK	PYLKVIFG	CARGARGTNAAYYTNTGGGAYAA	CCRAADATNACYTTNARRTANGG	512	3072	0.324561	15.5	65.7	91	30	221	AFPGEVK	HIYVKNT	GCNTTYCCNGGNGARGTNAA	GTRTTYTTNACRTADATRTG	1024	192	72.1	96	77.6182
Act_443	XP_031551589.1_69363_69834	375	7	17	133	DVANNICY	YWTWEKAK	GAYGTNGCNAAYAAYATHTGYTA	TTNGCYTTYTCCCANGTCCARTA	768	128	0.163636	7.625	69.8	97.5	7	141	TPRHCFG	VMAYTKS	ACNCCNMGNCAYTGYTTYGG	SWYTTNGTRTANGCCATNAC	1024	1024	63.5	95	77.6119
Act_444	XP_031573264.1_102397_103205	447	7	17	157	DLRDEIKM	EQNQDLAR	GAYYTNMGNGAYGARATHAARAT	CKNGCNARRTCYTGRTTYTGYTC	3072	2048	0.325758	17.625	64.4	95.5	9	173	TKMEDTI	YAQINPL	ACNAARATGGARGAYACNAT	ARNGGRTTDATYTGNGCRTA	128	768	69.5	95	77.5588
Act_445	XP_031551320.1_248896_250420	1398	7	46	503	PPKLEDHQ	EDIQDYCK	CCNCCNAARYTNGARGAYCAYCA	TTRCARTARTCYTGDATRTCYTC	2048	192	0.473333	71.875	69.4	92	3	514	IKFPEDF	IPHLVFL	ATHAARTTYCCNGARGAYTT	ARRAANACNARRTGNGGDAT	192	3072	64	92	77.5493
Act_446	XP_031571275.1_68264_70477	1221	7	428	826	GDRDKCFY	HDIWHILS	GGNGAYMGNGAYAARTGYTTYTA	SWNARDATRTGCCADATRTCRTG	1024	2304	0.685039	108.75	62.4	90	412	839	GAFQFVY	MGAFLVM	GGNGCNTTYCARTTYGTNTA	ATNACNARRAANGCNCCCAT	512	1024	66.2	94	77.5277
Act_447	XP_031554483.1_5252_5951	453	7	73	215	VRGAHCEN	VFANCKSG	GTNMGNGGNGCNCAYTGYGARAA	CCNSWYTTRCARTTNGCRAANAC	4096	4096	0.345588	15.5	64.2	98	47	223	PHKGHHW	DNEGERL	CCNCAYAARGGNCAYCAYTG	ARNCKYTCNCCYTCRTTRTC	256	1024	64.4	98	77.5207
Act_448	XP_031550263.1_118660_119223	351	7	19	127	NYVQHLAD	WGCGAFRN	AAYTAYGTNCARCAYYTNGCNGA	TTNCKRAANGCNCCRCANCCCCA	2048	2048	0.514851	19.375	63.8	100	7	138	AGAQEEN	HIAKLFQ	GCNGGNGCNCARGARGARAA	TGRAANARYTTNGCDATRTG	512	768	67.3	93	77.5203
Act_449	XP_031552250.1_184237_184897	393	7	60	182	GEHFVNKP	DWQVKAGI	GGNGARCAYTTYGTNAAYAARCC	ATNCCNGCYTTNACYTGCCARTC	512	512	0.543103	17.75	72.6	88	28	224	DARIVNF	MKRCEFE	GAYGCNMGNATHGTNAAYTT	TCRAAYTCRCANCKYTTCAT	1536	128	67.7	96	77.514
Act_450	XP_031575146.1_225979_226893	780	7	28	279	DSYMTCVQ	DNGHITEF	GAYWSNTAYATGACNTGYGTNCA	AAYTCNGTDATRTGNCCRTTRTC	2048	768	0.479508	39.375	67.8	90.5	9	287	TIQMACE	DKPEKLL	ACNATHCARATGGCNTGYGA	ARNARYTTYTCNGGYTTRTC	192	1024	67.2	96	77.5117
Act_451	XP_031554601.1_39498_40858	1086	7	58	411	NTNYKYDY	PMDLNTTY	AAYACNAAYTAYAARTAYGAYTA	TANGTNGTRTTNARRTCCATNGG	256	2048	0.487032	59.5	61.3	93	21	454	LFTEYQD	KGHTFFK	YTNTTYACNGARTAYCARGA	TTRAARAANGTRTGNCCYTT	512	256	69.6	95	77.5032
Act_452	XP_031552243.1_389389_390313	684	7	16	235	NRGGKCKF	KATNEVLL	AAYMGNGGNGGNAARTGYAARTT	ARNARNACYTCRTTNGTNGCYTT	2048	8192	0.546875	25.25	60	100	5	243	QICRDYQ	EQNARYR	CARATHTGYMGNGAYTAYCA	CKRTANCKNGCRTTYTGYTC	384	1024	64.3	99	77.4967
Act_453	XP_031568597.1_23488_25263	813	7	104	366	NNWIDQYT	QFILVNMF	AAYAAYTGGATHGAYCARTAYAC	AACATRTTNACNARDATRAAYTG	96	768	0.619608	59.375	67.3	89.5	65	393	EIKGFPY	NEYEIVD	GARATHAARGGNTTYCCNTA	TCNACDATYTCRTAYTCRTT	384	192	73.1	89	77.4956
Act_454	XP_031559195.1_150691_151401	486	7	41	194	CENQAYKP	VNCTEGTY	TGYGARAAYCARGCNTAYAARCC	TANGTNCCYTCNGTRCARTTNAC	256	2048	0.530612	34.375	68.6	95.5	30	229	TKCEICP	CPAGYYC	ACNAARTGYGARATHTGYCC	CARTARTANCCNGCNGGRCA	192	512	66	92	77.4857
Act_455	XP_031563224.1_22149_23019	600	7	35	226	CQRLAPEW	IDEFLRTV	TGYCARMGNYTNGCNCCNGARTG	ACNGTNCKNARRAAYTCRTCDAT	8192	6144	0.324324	22.5	61.6	99	27	259	FFAPWCG	WDGKDGQ	TTYTTYGCNCCNTGGTGYGG	TGNCCRTCYTTNCCRTCCCA	128	128	69	94	77.4715
Act_456	XP_031548909.1_117880_119139	750	7	73	314	CWTCVQCP	NFNETRYI	TGYTGGACNTGYGTNCARTGYCC	ATRTANCKNGTYTCRTTRAARTT	256	1024	0.553191	49.625	62.7	95.5	62	328	GEYPVQG	FCIIWCT	GGNGARTAYCCNGTNCARGG	GTRCACCADATDATRCARAA	512	72	66.9	95	77.4671
Act_457	XP_031551000.1_212570_213639	1170	7	20	401	CDKSYCDM	AKEKGQHL	TGYGAYAARWSNTAYTGYGAYAT	ARRTGYTGNCCYTTYTCYTTNGC	1024	1024	0.718023	92.125	60.8	93	9	418	DKKPYEC	HPSGTQW	GAYAARAARCCNTAYGARTG	CAYTGNGTNCCNSWNGGRTG	128	4096	61.8	99	77.4591
Act_458	XP_031569957.1_657295_659329	942	7	232	537	VVCAKYQY	IKASKQMY	GTNGTNTGYGCNAARTAYCARTA	TACATYTGYTTNSWNGCYTTDAT	1024	1536	0.658621	71.125	58.6	93	196	546	VIPKLWC	QATVNMY	GTNATHCCNAARYTNTGGTG	TACATRTTNACNGTNGCYTG	768	256	69.7	96	77.4565
Act_459	XP_031568426.1_195303_196599	939	7	75	379	DAILFYYQ	YGDYVPRT	GAYGCNATHYTNTTYTAYTAYCA	GTNCKNGGNACRTARTCNCCRTA	1536	4096	0.602113	58.625	63.3	94	30	409	GEMFETF	PVLFAKF	GGNGARATGTTYGARACNTT	AAYTTNGCRAANARNACNGG	128	2048	62.6	99	77.4478
Act_460	XP_031573611.1_27290_28325	528	7	65	232	GLTTEPFF	QFTIVTIY	GGNYTNACNACNGARCCNTTYTT	TADATNGTNACDATNGTRAAYTG	8192	2304	0.656051	40.625	59.5	98	41	293	DPLKCFN	DAFIYAW	GAYCCNYTNAARTGYTTYAA	CANGCRTADATRAANGCRTC	512	384	70.7	93	77.4413
Act_461	XP_031556464.1_228886_229768	567	7	75	255	FGSYHKFQ	YYGLPLNF	TTYGGNWSNTAYCAYAARTTYCA	AARTTNARNGGNARNCCRTARTA	2048	8192	0.471264	25	55.4	97	26	271	PAYKVMF	IINCTYE	CCNGCNTAYAARGTNATGTT	TCRTANGTRCARTTDATDAT	256	288	72.8	98	77.4358
Act_462	XP_031553409.1_17008_17632	396	7	63	186	FGDIQYKW	DHHFVAQM	TTYGGNGAYATHCARTAYAARTG	ATYTGNGCNACRAARTGRTGRTC	384	512	0.477876	13.875	74.9	97.5	2	206	DCRVVLG	DDITVTV	GAYTGYMGNGTNGTNYTNGG	ACNGTNACNGTDATRTCRTC	4096	768	53.2	99	77.4175
Act_463	XP_031573572.1_46693_47657	618	7	83	280	TDVHNENN	HNTAGPDC	ACNGAYGTNCAYAAYGARAAYAA	CARTCNGGNCCNGCNGTRTTRTG	512	2048	0.497382	34	66.4	92	29	293	EFHDLAY	FFNDRPW	GARTTYCAYGAYYTNGCNTA	CANGGNCKRTCRTTRAARAA	512	512	67.6	96	77.409
Act_464	XP_031575376.1_228206_229211	645	7	74	280	ALLAMPFW	YFNSCLNP	GCNYTNYTNGCNATGCCNTTYTG	GGRTTNARRCANSWRTTRAARTA	8192	4096	0.436548	28	52.7	99	56	289	RTICNYF	IYTCMNR	MGNACNATHTGYAAYTAYTT	CKRTTCATRCANGTRTADAT	768	192	72	99	77.3793
Act_465	XP_031558705.1_42071_43838	1275	7	59	475	FTSDMVEK	KIYIFGGT	TTYACNWSNGAYATGGTNGARAA	GTNCCNCCRAADATRTADATYTT	2048	1152	0.520782	82.375	62.5	94	33	562	TLIVEGK	PYEETYL	ACNYTNATHGTNGARGGNAA	ARRTANGTYTCYTCRTANGG	3072	512	63.2	96	77.378
Act_466	XP_031574859.1_6697_7945	711	7	109	337	EYLQMADK	DDPICPKE	GARTAYYTNCARATGGCNGAYAA	TCYTTNGGRCADATNGGRTCRTC	512	768	0.432432	33.5	68	93.5	80	367	FTPTFWA	HCGFLEN	TTYACNCCNACNTTYTGGGC	TTYTCNARRAANCCRCARTG	256	512	66.5	94	77.3772
Act_467	XP_031562703.1_117744_118552	651	7	38	246	NGGWAQFC	TFQLQEYL	AAYGGNGGNTGGGCNCARTTYTG	ARRTAYTCYTGNARYTGRAANGT	512	2048	0.467662	33.25	62.6	97.5	18	254	GQPFFCK	AAVETMR	GGNCARCCNTTYTTYTGYAA	CKCATNGTYTCNACNGCNGC	256	1024	65.9	96	77.3612
Act_468	XP_031554873.1_37107_38439	1062	7	14	359	VSGMIFET	YGDMVPKT	GTNWSNGGNATGATHTTYGARAC	GTYTTNGGNACCATRTCNCCRTA	3072	512	0.432836	52.25	66	92.5	6	394	FDDRIVI	NFNKLYY	TTYGAYGAYMGNATHGTNAT	TARTANARYTTRTTRAARTT	768	256	61	100	77.3414
Act_469	XP_031556286.1_64663_65558	585	7	82	268	LAKPCIVQ	GKVECFVS	YTNGCNAARCCNTGYATHGTNCA	SWNACRAARCAYTCNACYTTNCC	6144	4096	0.383333	27	62.2	94.5	72	277	NPYDVHF	TDIEIKL	AAYCCNTAYGAYGTNCAYTT	ARYTTDATYTCDATRTCNGT	256	576	70	96	77.3157
Act_470	XP_031554633.1_155091_155803	483	7	25	177	DFRNGTFC	KHPEIWIN	GAYTTYMGNAAYGGNACNTTYTG	TTDATCCADATYTCNGGRTGYTT	2048	288	0.510345	24.75	67.1	97.5	9	186	KPQLEKE	DQPPCTP	AARCCNCARYTNGARAARGA	GGNGTRCANGGNGGYTGRTC	512	512	60.4	98	77.3148
Act_471	XP_031571277.1_86384_87006	468	7	27	174	DRVIVTDW	DWGNNRVQ	GAYMGNGTNATHGTNACNGAYTG	TGNACNCKRTTRTTNCCCCARTC	6144	1024	0.378571	18.5	62.7	95.5	13	182	GQFNGPC	IFKCRDE	GGNCARTTYAAYGGNCCNTG	TCRTCNCKRCAYTTRAADAT	512	384	69.6	96	77.3143
Act_472	XP_031559195.1_168262_169504	936	7	28	331	YTGIGGIC	CPEKYYCN	TAYACNGGNATHGGNGGNATHTG	TTRCARTARTAYTTYTCNGGRCA	4608	256	0.577703	68.875	59.1	92	6	369	PYIDGYN	PCDYGTF	CCNTAYATHGAYGGNTAYAA	AANGTNCCRTARTCRCANGG	384	512	71.2	95	77.3132
Act_473	XP_031555550.1_65616_67445	1557	7	88	598	YVADLGYN	DTVDIVRE	TAYGTNGCNGAYYTNGGNTAYAA	TCNCKNACDATRTCNACNGTRTC	4096	6144	0.629098	114.5	58.2	92	59	628	CPKPWRY	GDKFVVE	TGYCCNAARCCNTGGMGNTA	TCNACNACRAAYTTRTCNCC	512	512	65.2	96	77.3014
Act_474	XP_031558711.1_133182_134295	627	7	64	264	TNCFIVNM	TKMCLVAV	ACNAAYTGYTTYATHGTNAAYAT	ACNGCNACNARRCACATYTTNGT	768	2048	0.554404	42.5	66.1	95	54	277	RHRKTGM	CWAPIHV	MGNCAYMGNAARACNGGNAT	ACRTGDATNGGNGCCCARCA	4096	192	66.5	93	77.2604
Act_475	XP_031559910.1_556590_558486	1395	7	86	542	ILDFFYTQ	PDLLHTNQ	ATHYTNGAYTTYTTYTAYACNCA	TGRTTNGTRTGNARNARRTCNGG	1536	8192	0.668919	122.125	58.7	93	5	603	MGACEYK	CCLQVKK	ATGGGNGCNTGYGARTAYAA	TTYTTNACYTGNARRCARCA	128	512	68.6	90	77.2474
Act_476	XP_031551009.1_272650_273666	798	7	42	299	FIGHDAGH	CKKHGLPY	TTYATHGGNCAYGAYGCNGGNCA	TANGGNARNCCRTGYTTYTTRCA	1536	2048	0.34	30.5	63.4	92	34	317	AVFWQQM	EVINCLK	GCNGTNTTYTGGCARCARAT	TTNARRCARTTDATNACYTC	128	768	72.7	94	77.2386
Act_477	XP_031570601.1_65616_66541	576	7	102	285	PNVKWHEQ	DGKVTGIT	CCNAAYGTNAARTGGCAYGARCA	GTDATNCCNGTNACYTTNCCRTC	256	3072	0.611111	38.25	67.9	92	35	312	ELDQDDE	WGPKDNG	GARYTNGAYCARGAYGAYGA	CCRTTRTCYTTNGGNCCCCA	256	128	64.2	97	77.2372
Act_478	XP_031564379.1_132285_133565	873	7	129	411	DIQGQCDP	FDGTHYGF	GAYATHCARGGNCARTGYGAYCC	AANCCRTARTGNGTNCCRTCRAA	384	1024	0.536765	58.375	63.8	95.5	89	420	RQRKGWP	VNMMKAQ	MGNCARMGNAARGGNTGGCC	TGNGCYTTCATCATRTTNAC	1024	64	66.2	93	77.2369
Act_479	XP_031565525.1_31427_32691	552	7	126	301	GDCYNVHK	KTACDFTE	GGNGAYTGYTAYAAYGTNCAYAA	TCNGTRAARTCRCANGCNGTYTT	512	1024	0.550296	36.625	70.8	92	117	314	CIDCGEF	ANEVELL	TGYATHGAYTGYGGNGARTT	ARNARYTCNACYTCRTTNGC	192	2048	63.5	95	77.2315
Act_480	XP_031572568.1_70616_71551	573	7	45	227	VIDDKPYF	NFTVKATD	GTNATHGAYGAYAARCCNTAYTT	TCNGTNGCYTTNACNGTRAARTT	768	2048	0.647727	48	67.8	97	36	271	TQVHITV	ENQPIGT	ACNCARGTNCAYATHACNGT	GTNCCDATNGGYTGRTTYTC	768	384	66	89	77.2207
Act_481	XP_031567968.1_65347_65966	345	7	60	166	CFAGVYNE	IFGIPVNL	TGYTTYGCNGGNGTNTAYAAYGA	ARRTTNACNGGDATNCCRAADAT	1024	4608	0.34	12.5	66.3	93	52	194	ILVQVFC	VDNTQKP	ATHYTNGTNCARGTNTTYTG	GGYTTYTGNGTRTTRTCNAC	1536	256	68	97	77.1796
Act_482	XP_031549333.1_283559_284128	357	7	49	159	LRGKEPWT	HCKTCDIK	YTNMGNGGNAARGARCCNTGGAC	TTDATRTCRCANGTYTTRCARTG	4096	384	0.278846	7.625	65.5	99	12	170	NSWVWKE	QNINWVV	AAYWSNTGGGTNTGGAARGA	ACNACCCARTTDATRTTYTG	256	96	65.4	95	77.1694
Act_483	XP_031563084.1_40138_40852	450	7	51	192	NGLKDIHK	DGPEYDLP	AAYGGNYTNAARGAYATHCAYAA	GGNARRTCRTAYTCNGGNCCRTC	1536	2048	0.657143	27.5	62.2	97	14	232	FKAQAGI	VQEIEHF	TTYAARGCNCARGCNGGNAT	AARTGYTCDATYTCYTGNAC	512	192	68.1	95	77.145
Act_484	XP_031567751.1_204620_205645	693	7	68	290	DLYKPVFP	FWFIYLTK	GAYYTNTAYAARCCNGTNTTYCC	TTNGTNARRTADATRAACCARAA	2048	768	0.438679	35.625	64.2	91	51	301	LVIVYNY	WFIHPFK	YTNGTNATHGTNTAYAAYTA	TTRAANGGRTGDATRAACCA	1536	96	68	98	77.1228
Act_485	XP_031568013.1_383692_384631	438	7	26	163	FGEKVFCP	CDFPNCGK	TTYGGNGARAARGTNTTYTGYCC	TTNCCRCARTTNGGRAARTCRCA	512	512	0.333333	31	68.8	93	12	185	SGIYFPQ	HTGEKPF	WSNGGNATHTAYTTYCCNCA	AANGGYTTYTCNCCNGTRTG	3072	512	67	93	77.1204
Act_486	XP_031563337.1_409637_411068	663	7	55	267	SIPFDFVE	VFCNILTY	WSNATHCCNTTYGAYTTYGTNGA	TANGTNARDATRTTRCARAANAC	6144	3072	0.514563	38.5	63.4	95.5	5	278	VQLMCFP	AINPFIF	GTNCARYTNATGTGYTTYCC	AADATRAANGGRTTDATNGC	256	576	65.9	96	77.1031
Act_487	XP_031571228.1_333622_334413	474	7	63	212	PLIKFINH	MVRVIFQF	CCNYTNATHAARTTYATHAAYCA	AAYTGRAADATNACNCKNACCAT	2304	1536	0.398601	19.75	61.3	97.5	2	232	VAHPFCQ	VAMTMLF	GTNGCNCAYCCNTTYTGYCA	AANARCATNGTCATNGCNAC	512	512	68.4	96	77.1014
Act_488	XP_031559880.1_68678_72197	2100	6	419	1110	LEQIKEFD	NEHMLGFQ	YTNGARCARATHAARGARTTYGA	TGRAANCCNARCATRTGYTCRTT	768	512	0.410898	105.429	70.9	99	348	1143	IVGFTKM	IWGDTVN	ATHGTNGGNTTYACNAARAT	TTNACNGTRTCNCCCCADAT	768	384	73.3	100	77.0302
Act_489	XP_031552850.1_372418_373375	588	7	63	250	IVDNGKTF	DCIHWVTT	ATHGTNGAYAAYGGNAARACNTT	GTNGTNACCCARTGDATRCARTC	1536	384	0.474576	32.625	70.3	92	44	259	RLIFVAE	YTDDPIL	MGNYTNATHTTYGTNGCNGA	ARDATNGGRTCRTCNGTRTA	6144	768	63.1	96	77.0293
Act_490	XP_031556102.1_48805_49732	390	7	58	179	GYVTFKDY	DELCCIKK	GGNTAYGTNACNTTYAARGAYTA	TTYTTDATRCARCANARYTCRTC	1024	768	0.556522	20.5	65.1	96.5	40	195	LTDCVVI	MVEIKKA	YTNACNGAYTGYGTNGTNAT	GCYTTYTTDATYTCNACCAT	2048	96	66.3	95	76.9991
Act_491	XP_031566782.1_67018_68480	780	7	36	287	FPYMPLYF	HYGKTRLF	TTYCCNTAYATGCCNYTNTAYTT	AANARNCKNGTYTTNCCRTARTG	1024	8192	0.601695	57.5	58.6	99	20	396	AYKAFYF	FNFLNWY	GCNTAYAARGCNTTYTAYTT	TACCARTTNARRAARTTRAA	256	128	64.5	96	76.9858
Act_492	XP_031551399.1_190904_191402	432	7	23	158	VNFNILHG	WQFININR	GTNAAYTTYAAYATHYTNCAYGG	CKRTTDATRTTDATRAAYTGCCA	1536	288	0.666667	28.625	63.1	100	13	169	LAIGTPE	ATETGIE	YTNGCNATHGGNACNCCNGA	TCDATNCCNGTYTCNGTNGC	6144	1536	60.7	98	76.9695
Act_493	XP_031559825.1_174852_175817	852	7	36	311	NHIIDDVE	YDMQSKIL	AAYCAYATHATHGAYGAYGTNGA	ARDATYTTNSWYTGCATRTCRTA	576	1536	0.738636	62.625	62.5	98	23	319	KIENTIG	TQLIKDH	AARATHGARAAYACNATHGG	TGRTCYTTDATNARYTGNGT	288	768	65.9	91	76.9601
Act_494	XP_031570490.1_12510_13386	444	7	64	203	VKLREKQD	EYDAVLKW	GTNAARYTNMGNGARAARCARGA	CAYTTNARNACNGCRTCRTAYTC	4096	2048	0.515152	25.625	64.7	91	23	222	EVIDDQK	DQNPDVE	GARGTNATHGAYGAYCARAA	TCNACRTCNGGRTTYTGRTC	192	256	72.4	94	76.9284
Act_495	XP_031564354.1_31790_32546	522	7	46	211	MDYGKLGK	GQFIYPHH	ATGGAYTAYGGNAARYTNGGNAA	TGRTGNGGRTADATRAAYTGNCC	1024	768	0.316456	16.125	62	98	2	230	VIDNQDG	ADCVNDR	GTNATHGAYAAYCARGAYGG	CKRTCRTTNACRCARTCNGC	192	512	67.3	96	76.9158
Act_496	XP_031553499.1_213785_214631	474	7	78	227	TKRLQNEH	EKNHELAF	ACNAARMGNYTNCARAAYGARCA	AANGCNARYTCRTGRTTYTTYTC	4096	1024	0.496503	26.25	66.2	94.5	50	244	QVHRDKT	AEKQEIR	CARGTNCAYMGNGAYAARAC	CKDATYTCYTGYTTYTCNGC	512	384	66.3	95	76.9154
Act_497	XP_031562764.1_47419_48102	360	7	73	184	HKMARHNC	FDGNPYVY	CAYAARATGGCNMGNCAYAAYTG	TANACRTANGGRTTNCCRTCRAA	512	1024	0.590476	26.125	66.7	94	4	227	SKKARCQ	WNPIEGF	WSNAARAARGCNMGNTGYCA	AANCCYTCDATNGGRTTCCA	4096	192	64.3	97	76.9077
Act_498	XP_031565889.1_425516_426653	666	7	68	281	NGHQVENK	NKVDIIWD	AAYGGNCAYCARGTNGARAAYAA	TCCCADATDATRTCNACYTTRTT	512	288	0.60396	47	68.7	92	48	311	GFGFVDY	AIDNLNG	GGNTTYGGNTTYGTNGAYTA	CCRTTNARRTTRTCDATNGC	512	768	63.5	95	76.857
Act_499	XP_031563583.1_139275_141574	1857	7	96	706	RWCVVKNG	FDSEGKYS	MGNTGGTGYGTNGTNAARAAYGG	SWRTAYTTNCCYTCNSWRTCRAA	1024	8192	0.715753	157.875	52.6	90	79	796	GFLTEVK	EKWITAI	GGNTTYYTNACNGARGTNAA	ATNGCNGTDATCCAYTTYTC	2048	192	68.3	94	76.8545
Act_500	XP_031564791.1_114491_115759	624	7	59	258	PYFHAMFT	EAMKYHLL	CCNTAYTTYCAYGCNATGTTYAC	ARNARRTGRTAYTTCATNGCYTC	256	1024	0.440415	28.25	66.8	97	15	305	THTEDAF	ECECYDP	ACNCAYACNGARGAYGCNTT	GGRTCRTARCAYTCRCAYTC	512	64	69.8	88	76.8478
Act_501	XP_031556177.1_138646_139642	654	7	122	331	GELACKIF	YTNSAVNP	GGNGARYTNGCNTGYAARATHTT	GGRTTNACNGCNSWRTTNGTRTA	3072	8192	0.423645	28.875	57.1	99	71	346	VIYGVMQ	KDYRKGL	GTNATHTAYGGNGTNATGCA	ARNCCYTTNCKRTARTCYTT	384	1024	65.4	100	76.8429
Act_502	XP_031559195.1_157053_157878	624	7	15	214	PCGPGTYN	YYCPNGTV	CCNTGYGGNCCNGGNACNTAYAA	ACNGTNCCRTTNGGRCARTARTA	4096	1024	0.419689	27.125	63.6	94.5	5	222	GGWCDGQ	AGHQFPC	GGNGGNTGGTGYGAYGGNCA	CANGGRAAYTGRTGNCCNGC	256	512	66.6	97	76.8289
Act_503	XP_031549265.1_103482_104363	738	7	20	257	TEYKAVDD	FPGMMRYI	ACNGARTAYAARGCNGTNGAYGA	ATRTANCKCATCATNCCNGGRAA	1024	512	0.414847	31.75	66.2	97.5	12	267	GVELAVK	NIFHVIF	GGNGTNGARYTNGCNGTNAA	AADATNACRTGRAADATRTT	4096	288	62.4	95	76.8232
Act_504	XP_031572258.1_3884_4664	546	7	43	216	KNYCNGEP	DELEFGDV	AARAAYTAYTGYAAYGGNGARCC	ACRTCNCCRAAYTCNARYTCRTC	256	1024	0.662252	39.5	63.2	94.5	22	285	DLQTRCY	DQVMQIL	GAYYTNCARACNMGNTGYTA	ARDATYTGCATNACYTGRTC	2048	192	65.4	97	76.8218
Act_505	XP_031554680.1_256505_256973	375	7	15	131	CQHGTCID	NPCQNGGT	TGYCARCAYGGNACNTGYATHGA	GTNCCNCCRTTYTGRCANGGRTT	768	1024	0.463636	19.5	65.5	93	2	143	HCEVNIN	VNDFQCF	CAYTGYGARGTNAAYATHAA	AARCAYTGRAARTCRTTNAC	192	128	72.1	92	76.7854
Act_506	XP_031571711.1_322986_323703	432	7	46	181	VTYYPDKP	KVEGPGIE	GTNACNTAYTAYCCNGAYAARCC	TCDATNCCNGGNCCYTCNACYTT	1024	3072	0.248062	10.125	60.6	99	36	222	IVDNKDG	PVKCDVE	ATHGTNGAYAAYAARGAYGG	TCNACRTCRCAYTTNACNGG	192	512	68.2	96	76.7811
Act_507	XP_031559211.1_481158_481587	357	7	19	129	GHILENCP	WIDVILTG	GGNCAYATHYTNGARAAYTGYCC	CCNGTNARDATNACRTCDATCCA	1536	2304	0.201923	7.625	64.2	99	10	138	NLAQHIV	EGGFYNY	AAYYTNGCNCARCAYATHGT	TARTTRTARAANCCNCCYTC	768	256	65.9	95	76.7719
Act_508	XP_031554709.1_32887_33711	372	7	149	264	NYEIPRGY	EEFVDMQA	AAYTAYGARATHCCNMGNGGNTA	GCYTGCATRTCNACRAAYTCYTC	3072	128	0.509434	17.75	65.1	93	92	272	QGHFVYP	AMHHGLP	CARGGNCAYTTYGTNTAYCC	GGNARNCCRTGRTGCATNGC	256	512	67.7	97	76.7715
Act_509	XP_031559578.1_238385_239403	603	7	60	252	TLLQKMWV	QMILMNEV	ACNYTNYTNCARAARATGTGGGT	ACYTCRTTCATNARDATCATYTG	1024	192	0.448087	33.25	64.8	96.5	24	323	RPVIVKE	PFIGDLA	MGNCCNGTNATHGTNAARGA	GCNARRTCNCCDATRAANGG	3072	1536	63.5	96	76.7687
Act_510	XP_031551820.1_20266_20916	468	7	21	168	VHKMPPWV	QEIMSRNL	GTNCAYAARATGCCNCCNTGGGT	ARRTTNCKNSWCATDATYTCYTG	256	6144	0.838235	42.875	57.8	91	11	203	VLKYHFC	DNFFCWL	GTNYTNAARTAYCAYTTYTG	ARCCARCARAARAARTTRTC	512	64	72.7	98	76.7446
Act_511	XP_031570081.1_26854_27622	456	7	49	192	KDANGKYF	NQLERAFT	AARGAYGCNAAYGGNAARTAYTT	GTRAANGCNCKYTCNARYTGRTT	512	4096	0.496296	26.75	64.8	90	6	228	KLFPENI	EEKWNHF	AARYTNTTYCCNGARAAYAT	AARTGRTTCCAYTTYTCYTC	512	32	73.7	93	76.7072
Act_512	XP_031556836.1_105781_107200	1197	7	35	425	AYDHTLWK	INLCEPDQ	GCNTAYGAYCAYACNYTNTGGAA	TGRTCNGGYTCRCANARRTTDAT	1024	1536	0.333333	49.875	66.5	95	26	450	RVCSQWQ	TQKWQCV	MGNGTNTGYWSNCARTGGCA	ACRCAYTGCCAYTTYTGNGT	2048	64	62	95	76.6955
Act_513	XP_031555462.1_58805_59958	639	7	54	258	LNTKNDEH	FYEKELEA	YTNAAYACNAARAAYGAYGARCA	GCYTCNARYTCYTTYTCRTARAA	1024	512	0.565657	39.625	64.8	97.5	46	284	QLTKVIY	EEREKQL	CARYTNACNAARGTNATHTA	ARYTGYTTYTCNCKYTCYTC	1536	512	60.5	97	76.6876
Act_514	XP_031550940.1_230231_230789	348	7	47	154	PIDGCHKY	GWRPLHVA	CCNATHGAYGGNTGYCAYAARTA	GCNACRTGNARNGGNCKCCANCC	768	8192	0.138614	4.625	64.7	99	5	164	PGTKREQ	HGHTDCV	CCNGGNACNAARMGNGARCA	ACRCARTCNGTRTGNCCRTG	2048	256	66.6	94	76.6783
Act_515	XP_031550595.1_191411_192251	810	7	44	305	VGLPPQWE	QVAVKKMD	GTNGGNYTNCCNCCNCARTGGGA	TCCATYTTYTTNACNGCNACYTG	4096	512	0.615702	47.875	62.7	97	26	314	NFEHRFH	KKQQRRE	AAYTTYGARCAYMGNTTYCA	TCNCKNCKYTGYTGYTTYTT	256	1024	59	100	76.6656
Act_516	XP_031571161.1_378165_379740	642	7	58	263	MVAFLSEP	NPIIYAFL	ATGGTNGCNTTYYTNWSNGARCC	ARRAANGCRTADATDATNGGRTT	8192	2304	0.368687	32.25	52.2	100	44	271	VTNCFIV	NPTFKVA	GTNACNAAYTGYTTYATHGT	GCNACYTTRAANGTNGGRTT	384	512	68.5	100	76.66
Act_517	XP_031562653.1_176215_177312	879	7	83	367	FAIVQRFE	EGKIVFEH	TTYGCNATHGTNCARMGNTTYGA	TGYTCRAANACDATYTTNCCYTC	3072	768	0.453532	42.25	64.2	96	42	375	PPTGMHV	ADHGAYY	CCNCCNACNGGNATGCAYGT	TARTANGCNCCRTGRTCNGC	512	512	64.2	95	76.652
Act_518	XP_031572651.1_294031_294526	363	7	14	126	RKKVILDG	AKTRENVD	MGNAARAARGTNATHYTNGAYGG	TCNACRTTYTCNCKNGTYTTNGC	6144	4096	0.169811	4.875	58.1	96.5	5	134	YEPTKAD	KVFFDLM	TAYGARCCNACNAARGCNGA	ATNARRTCRAARAANACYTT	512	512	69.6	100	76.6417
Act_519	XP_031567657.1_680420_681672	882	7	45	330	AHEPIMEE	NFEKYYGI	GCNCAYGARCCNATHATGGARGA	ATNCCRTARTAYTTYTCRAARTT	384	256	0.473881	48.25	68.4	96	18	355	SSVEQMA	QDGICKF	WSNWSNGTNGARCARATGGC	AAYTTRCADATNCCRTCYTG	4096	192	61.2	93	76.6367
Act_520	XP_031551318.1_217776_218933	819	7	33	297	VGTDENGM	WPVTNNTR	GTNGGNACNGAYGARAAYGGNAT	CKNGTRTTRTTNGTNACNGGCCA	2048	2048	0.379845	32.5	63.6	97	14	355	AIYWNNG	GHVTFGP	GCNATHTAYTGGAAYAAYGG	GGNCCRAANGTNACRTGNCC	96	1024	67	93	76.6235
Act_521	XP_031550366.1_7294_8296	705	7	14	240	WYPRFKNV	FDVYRYAD	TGGTAYCCNMGNTTYAARAAYGT	TCNGCRTANCKRTANACRTCRAA	512	2048	0.540909	40.625	62.9	98	3	338	QQHVLNC	NKLVDFL	CARCARCAYGTNYTNAAYTG	ARRAARTCNACNARYTTRTT	512	1024	61.6	97	76.6013
Act_522	XP_031571570.1_368302_369412	648	7	89	296	TFDYVYFF	NPVLYCFY	ACNTTYGAYTAYGTNTAYTTYTT	TARAARCARTANARNACNGGRTT	512	2048	0.4	31.25	59.6	97	57	311	LTCFKNY	FKDMIRC	YTNACNTGYTTYAARAAYTA	CANCKDATCATRTCYTTRAA	512	192	74.1	90	76.5964
Act_523	XP_031554961.1_506792_507534	528	7	54	221	HIEEDCNG	NDGPIVWV	CAYATHGARGARGAYTGYAAYGG	ACCCANACDATNGGNCCRTCRTT	192	768	0.385093	21.75	68	94.5	39	231	ILENPKE	GEQFVPT	ATHYTNGARAAYCCNAARGA	GTNGGNACRAAYTGYTCNCC	768	512	68.4	91	76.5838
Act_524	XP_031551332.1_87097_87994	630	7	18	219	TFFEVIAQ	HWIGLKLQ	ACNTTYTTYGARGTNATHGCNCA	TGNARYTTNARNCCDATCCARTG	1536	3072	0.608696	43.875	63.3	97	4	284	YGAHLNQ	KFLEWWY	TAYGGNGCNCAYYTNAAYCA	TACCACCAYTCNARRAAYTT	1024	64	67.7	91	76.5608
Act_525	XP_031564398.1_127374_128848	639	7	197	401	EQKYAKKI	FVDPDDCT	GARCARAARTAYGCNAARAARAT	GTRCARTCRTCNGGRTCNACRAA	256	512	0.328283	22.75	61	94.5	179	412	MALDPTE	TVIKFYN	ATGGCNYTNGAYCCNACNGA	TTRTARAAYTTDATNACNGT	1024	384	68.2	98	76.55
Act_526	XP_031551670.1_121307_122019	369	7	50	164	LIFDACFE	TDVYQFAY	YTNATHTTYGAYGCNTGYTTYGA	TANGCRAAYTGRTANACRTCNGT	1536	1024	0.0925926	2.375	67.2	98	24	213	ADEPVGN	TITNPEN	GCNGAYGARCCNGTNGGNAA	TTYTCNGGRTTNGTDATNGT	1024	768	65.1	94	76.535
Act_527	XP_031559219.1_38375_38834	387	7	47	167	CPNGTFTY	PCPDNTMK	TGYCCNAAYGGNACNTTYACNTA	TTCATNGTRTTRTCNGGRCANGG	2048	512	0.640351	10	65.8	97.5	36	190	YCPAGVT	CPAGRYC	TAYTGYCCNGCNGGNGTNAC	CARTANCKNCCNGCNGGRCA	1024	2048	62	98	76.5254
Act_528	XP_031556075.1_197798_198544	582	7	70	255	HENGCIIM	TCAVMCPP	CAYGARAAYGGNTGYATHATHAT	GGNGGRCACATNACNGCRCANGT	576	1024	0.630058	30.875	65.5	97.5	62	265	QRDVLMC	TKNWASY	CARMGNGAYGTNYTNATGTG	TANSWNGCCCARTTYTTNGT	1024	1024	62.6	95	76.5203
Act_529	XP_031571411.1_372251_373380	894	7	34	323	SNPPEFEY	MEDEFSCI	WSNAAYCCNCCNGARTTYGARTA	ATRCANSWRAAYTCRTCYTCCAT	4096	512	0.730627	66.5	60.5	94	24	381	DKIVFGV	DNAIAKM	GAYAARATHGTNTTYGGNGT	ATYTTNGCDATNGCRTTRTC	384	384	67.5	94	76.5166
Act_530	XP_031572814.1_205733_206817	696	7	93	316	RDPVTQFE	CDRMLWDE	MGNGAYCCNGTNACNCARTTYGA	TCRTCCCANARCATNCKRTCRCA	4096	512	0.543779	47.875	64.6	98	80	333	QLMPNDT	KQDDMLR	CARYTNATGCCNAAYGAYAC	CKNARCATRTCRTCYTGYTT	256	256	67.8	88	76.5156
Act_531	XP_031550016.1_107017_107710	546	7	27	200	IIAAQEGH	GHDEVAQI	ATHATHGCNGCNCARGARGGNCA	ATYTGNGCNACYTCRTCRTGNCC	2304	1024	0.473054	29.25	66	99	18	213	RDKDNKT	ANMNHTD	MGNGAYAARGAYAAYAARAC	TCNGTRTGRTTCATRTTNGC	256	128	67.8	88	76.514
Act_532	XP_031575073.1_26880_28073	1128	7	13	380	SWIVDNKG	YWKKVPGN	WSNTGGATHGTNGAYAAYAARGG	TTNCCNGGNACYTTYTTCCARTA	1536	512	0.501393	60.125	67.6	92	4	395	WACLKIY	PDGELWA	TGGGCNTGYYTNAARATHTA	GCCCANARYTCNCCRTCNGG	384	512	67.2	90	76.5083
Act_533	XP_031575423.1_34937_36089	672	7	76	291	WIFGTFMC	YCFMSQNF	TGGATHTTYGGNACNTTYATGTG	AARTTYTGNSWCATRAARCARTA	192	512	0.644231	56.875	65.7	93.5	49	300	LNLCIAD	NAIVTEW	YTNAAYYTNTGYATHGCNGA	CAYTCNGTNACDATNGCRTT	3072	768	65	93	76.4963
Act_534	XP_031565150.1_100597_101664	675	7	52	268	IYNRETEK	FQGPTPVM	ATHTAYAAYMGNGARACNGARAA	ATNACNGGNGTNGGNCCYTGRAA	1536	4096	0.469388	39.75	64	94.5	18	305	YALFGIP	FNNKIAP	TAYGCNYTNTTYGGNATHCC	GGNGCDATYTTRTTRTTRAA	1536	192	66.9	94	76.4928
Act_535	XP_031549877.1_107882_109592	1236	7	48	451	LFWQVSDP	CNHFWVVN	YTNTTYTGGCARGTNWSNGAYCC	TTNACNACCCARAARTGRTTRCA	4096	256	0.414948	63.75	58.1	94	35	534	FALKQRN	WDPVTGN	TTYGCNYTNAARCARMGNAA	TTNCCNGTNACNGGRTCCCA	2048	512	66.2	98	76.4914
Act_536	XP_031549438.1_29454_31059	927	7	62	362	TNRHIIHA	MDVIKTSA	ACNAAYMGNCAYATHATHCAYGC	GCNSWNGTYTTDATNACRTCCAT	2304	3072	0.561224	59.125	59.6	96	51	468	EDDAVWQ	GFNKHFN	GARGAYGAYGCNGTNTGGCA	TTRAARTGYTTRTTRAANCC	128	128	70.3	91	76.4896
Act_537	XP_031566937.1_86061_86706	555	7	26	202	LWKARYFV	KAFSMWET	YTNTGGAARGCNMGNTAYTTYGT	GTYTCCCACATNSWRAANGCYTT	2048	512	0.529762	36.375	59.3	98	13	211	EGYLFKQ	KWRDSYI	GARGGNTAYYTNTTYAARCA	ATRTANSWRTCNCKCCAYTT	512	1024	62.5	100	76.4806
Act_538	XP_031572697.1_9278_10073	534	7	28	197	TISIFQYV	FWAIYLHS	ACNATHWSNATHTTYCARTAYGT	SWRTGNARRTADATNGCCCARAA	4608	3072	0.564417	31.625	58	92	7	213	CYFNGFI	FKHAEYQ	TGYTAYTTYAAYGGNTTYAT	TGRTAYTCNGCRTGYTTRAA	128	128	74.4	96	76.4706
Act_539	XP_031562451.1_20678_22364	582	7	264	449	DTNHDIIN	IKGWGKED	GAYACNAAYCAYGAYATHATHAA	TCYTCYTTNCCCCANCCYTTDAT	576	384	0.449438	28.5	63.6	96.5	192	479	FAVGKIN	FHMYHHK	TTYGCNGTNGGNAARATHAA	TTRTGRTGRTACATRTGRAA	768	32	70.7	90	76.4662
Act_540	XP_031569262.1_80481_81292	684	7	36	255	REFTDVTF	DAILDAIK	MGNGARTTYACNGAYGTNACNTT	TTDATNGCRTCNARDATNGCRTC	4096	4608	0.384977	30	54.6	96.5	17	271	AKIDHVE	EMNFRGH	GCNAARATHGAYCAYGTNGA	TGNCCNCKRAARTTCATYTC	384	256	73.5	96	76.4642
Act_541	XP_031563284.1_175678_176457	390	7	92	213	ERMTEDFH	QKYLMCKP	GARMGNATGACNGARGAYTTYCA	GGYTTRCACATNARRTAYTTYTG	512	256	0.544643	26	67.9	92	25	226	LDAPTGM	AVDEYFF	YTNGAYGCNCCNACNGGNAT	AARAARTAYTCRTCNACNGC	4096	256	67.2	94	76.457
Act_542	XP_031571778.1_4765_5809	867	7	30	310	NIKCFGCG	ETDAPYFV	AAYATHAARTGYTTYGGNTGYGG	ACRAARTANGGNGCRTCNGTYTC	384	1024	0.608856	55.875	66.2	93	13	330	HLKKDCP	HPGMAIY	CAYYTNAARAARGAYTGYCC	TADATNGCCATNCCNGGRTG	256	384	69	89	76.4326
Act_543	XP_031575078.1_14612_15105	366	7	26	139	ALVIAKND	YELEGRVF	GCNYTNGTNATHGCNAARAAYGA	AANACNCKNCCYTCNARYTCRTA	6144	8192	0.607477	22	59.4	96.5	3	152	EPDENYV	IPFKKEE	GARCCNGAYGARAAYTAYGT	TCYTCYTTYTTRAANGGDAT	128	192	68.6	97	76.4047
Act_544	XP_031558913.1_18341_19190	699	7	53	277	FTWGCAEQ	KVQGKNLQ	TTYACNTGGGGNTGYGCNGARCA	TGNARRTTYTTNCCYTGNACYTT	512	2048	0.513889	33.125	66.5	94.5	39	295	GNDHTAA	AGGQHTV	GGNAAYGAYCAYACNGCNGC	ACNGTRTGYTGNCCNCCNGC	512	1024	63	96	76.3711
Act_545	XP_031555113.1_141874_143261	1266	7	17	430	DVPDFPHH	CGAAQWRL	GAYGTNCCNGAYTTYCCNCAYCA	ARNCKCCAYTGNGCNGCNCCRCA	1024	4096	0.541872	75.375	59.3	93.5	3	457	SKYNYCF	PMMQCFG	WSNAARTAYAAYTAYTGYTT	CCRAARCAYTGCATCATNGG	512	32	69.7	92	76.3397
Act_546	XP_031558797.1_190881_191767	450	7	65	206	NTGFRDEH	IEAQHILP	AAYACNGGNTTYMGNGAYGARCA	GGNARDATRTGYTGNGCYTCDAT	2048	2304	0.333333	15.875	65.1	98	38	223	NHFLFTP	AEKKMKQ	AAYCAYTTYYTNTTYACNCC	TGYTTCATYTTYTTYTCNGC	512	64	63	96	76.3074
Act_547	XP_031570027.1_41731_42572	489	7	96	250	DEVQVLKG	QTLVMCAN	GAYGARGTNCARGTNYTNAARGG	TTNGCRCACATNACNARNGTYTG	2048	2048	0.614865	35.25	59.8	95.5	85	264	EFIMNAC	IQALHEM	GARTTYATHATGAAYGCNTG	ATYTCRTGNARNGCYTGDAT	96	768	72.3	92	76.3036
Act_548	XP_031567936.1_102412_103777	777	7	122	372	EIAQNCFK	FADITDKG	GARATHGCNCARAAYTGYTTYAA	CCYTTRTCNGTDATRTCNGCRAA	384	768	0.454918	37.375	71.5	91.5	80	463	SIDLEGC	FKEKFPF	WSNATHGAYYTNGARGGNTG	AANGGRAAYTTYTCYTTRAA	6144	128	59.3	97	76.2968
Act_549	XP_031555550.1_69103_70405	786	7	81	334	AIKLWHDN	QDIGVIQP	GCNATHAARYTNTGGCAYGAYAA	GGYTGDATNACNCCDATRTCYTG	768	1152	0.51626	44.875	66.8	93.5	21	436	TGMWRNN	EIVFYLM	ACNGGNATGTGGMGNAAYAA	ATNARRTARAANACDATYTC	256	768	68	90	76.2795
Act_550	XP_031550945.1_79323_80253	840	7	12	283	DHPEHVKK	DQWIICFL	GAYCAYCCNGARCAYGTNAARAA	ARRAARCADATDATCCAYTGRTC	512	288	0.520913	52.625	68.3	92	2	298	DQILKGI	KHNILIQ	GAYCARATHYTNAARGGNAT	TGDATNARDATRTTRTGYTT	768	576	64	93	76.2781
Act_551	XP_031562161.1_64370_65417	789	7	34	288	EYLQTKTN	YTFLKRDF	GARTAYYTNCARACNAARACNAA	AARTCNCKYTTNARRAANGTRTA	2048	4096	0.510121	44	60	100	25	340	IVIYLFF	YGDENPI	ATHGTNATHTAYYTNTTYTT	ATNGGRTTYTCRTCNCCRTA	1152	256	66.4	92	76.2685
Act_552	XP_031551459.1_488976_489852	468	7	47	194	NGVCEDCI	QQPSTTWG	AAYGGNGTNTGYGARGAYTGYAT	CCCCANGTNGTNSWNGGYTGYTG	512	4096	0.517986	23.5	56.6	97.5	13	279	PVDFKHN	DGTILDN	CCNGTNGAYTTYAARCAYAA	TTRTCNARDATNGTNCCRTC	256	1536	68.9	98	76.2527
Act_553	XP_031569925.1_185809_186850	573	7	47	229	RQQNTKHE	YGCTRWHM	MGNCARCARAAYACNAARCAYGA	ATRTGCCANCKNGTRCANCCRTA	1024	1024	0.511364	34.25	68	93	33	246	DEYVKGA	IHYVGAK	GAYGARTAYGTNAARGGNGC	TTNGCNCCNACRTARTGDAT	256	768	70.6	88	76.2399
Act_554	XP_031556050.1_213818_214363	426	7	12	145	YRGVIHCA	YFQGLQAR	TAYMGNGGNGTNATHCAYTGYGC	CKNGCYTGNARNCCYTGRAARTA	3072	4096	0.330709	13.25	62.3	95.5	2	166	KQRLQMY	VYEFFKY	AARCARMGNYTNCARATGTA	TAYTTRAARAAYTCRTANAC	512	128	65.5	99	76.2374
Act_555	XP_031559195.1_176534_177881	954	7	106	415	CPPGKYCD	CPVNETKQ	TGYCCNCCNGGNAARTAYTGYGA	TGYTTNGTYTCRTTNACNGGRCA	1024	1024	0.523179	63.5	67.8	87.5	85	445	PCPIGTY	PAGYWCN	CCNTGYCCNATHGGNACNTA	TTRCACCARTANCCNGCNGG	1536	256	67.5	93	76.228
Act_556	XP_031554695.1_260719_261268	354	7	38	147	DFYRKEIE	AKTRQNVD	GAYTTYTAYMGNAARGARATHGA	TCNACRTTYTGNCKNGTYTTNGC	768	4096	0.145631	6	64.1	94.5	27	156	QFVEKYD	VFAEIVR	CARTTYGTNGARAARTAYGA	CKNACDATYTCNGCRAANAC	128	1536	69.6	95	76.2256
Act_557	XP_031574278.1_13808_15066	513	7	188	350	ALIKYQME	HCVITNMD	GCNYTNATHAARTAYCARATGGA	TCCATRTTNGTDATNACRCARTG	768	384	0.412903	28.375	73.5	90.5	166	375	PEIPYKT	GKRIYET	CCNGARATHCCNTAYAARAC	GTYTCRTADATNCKYTTNCC	384	768	65.3	91	76.2111
Act_558	XP_031560116.1_182692_183712	867	7	33	313	FSYCDDQA	MQELMALK	TTYWSNTAYTGYGAYGAYCARGC	TTNARNGCCATNARYTCYTGCAT	1024	1024	0.511278	35.125	59.6	96.5	24	330	NLQDVYK	NYLIEKE	AAYYTNCARGAYGTNTAYAA	TCYTTYTCDATNARRTARTT	512	384	68.3	95	76.1985
Act_559	XP_031550261.1_130889_132053	564	7	90	269	FGNFCFCI	FCVMLFIE	TTYGGNAAYTTYTGYTTYTGYAT	TCDATRAANARCATNACRCARAA	256	768	0.554913	38.875	62.5	94	63	301	LLVMPCA	CNPIIYW	YTNYTNGTNATGCCNTGYGC	CARTADATDATNGGRTTRCA	2048	288	64.4	98	76.1898
Act_560	XP_031565088.1_10585_11065	438	7	13	150	GEAGILMV	DFMKEHAA	GGNGARGCNGGNATHYTNATGGT	GCNGCRTGYTCYTTCATRAARTC	3072	128	0.335878	12.25	65.2	95.5	4	164	FGEDAPV	VHMVYNT	TTYGGNGARGAYGCNCCNGT	GTRTTRTANACCATRTGNAC	512	128	68.6	93	76.1737
Act_561	XP_031551040.1_134292_135383	789	7	68	322	VLQERIMT	YTIQCFGP	GTNYTNCARGARMGNATHATGAC	GGNCCRAARCAYTGDATNGTRTA	3072	768	0.403226	32.875	66.1	95.5	7	348	IQHFVFG	CILYQHP	ATHCARCAYTTYGTNTTYGG	GGRTGYTGRTANARDATRCA	192	384	67.9	90	76.1077
Act_562	XP_031567854.1_38242_39871	951	7	78	386	SRYFEAMF	WDGRPVIG	WSNMGNTAYTTYGARGCNATGTT	CCDATNACNGGNCKNCCRTCCCA	4096	3072	0.76431	95.5	59.9	95.5	51	406	DEKFCDV	MHGDEKG	GAYGARAARTTYTGYGAYGT	CCYTTYTCRTCNCCRTGCAT	64	64	73	83	76.0912
Act_563	XP_031555803.1_61739_62378	492	7	19	174	LKQIKRDT	KAGAQIVC	YTNAARCARATHAARMGNGAYAC	CANACDATYTGNGCNCCNGCYTT	3072	3072	0.295302	16.125	59.9	94.5	3	202	ANLPYEI	CEDVLPI	GCNAAYYTNCCNTAYGARAT	ATNGGNARNACRTCYTCRCA	1024	1024	67.2	100	76.0758
Act_564	XP_031571023.1_41884_43381	993	7	79	401	DLVKVKGY	VHQFIFKP	GAYYTNGTNAARGTNAARGGNTA	GGYTTRAADATRAAYTGRTGNAC	4096	384	0.549206	61.75	63.4	95	33	450	IECTGCG	PVNQEWL	ATHGARTGYACNGGNTGYGG	ARCCAYTCYTGRTTNACNGG	384	256	65.3	92	76.064
Act_565	XP_031573605.1_9001_10222	858	7	39	316	AMNHIIVN	FDNAIRDQ	GCNATGAAYCAYATHATHGTNAA	TGRTCNCKDATNGCRTTRTCRAA	576	1536	0.414815	44.625	64.7	99	24	401	NAMVCYC	YKATSFN	AAYGCNATGGTNTGYTAYTG	TTRAANSWNGTNGCYTTRTA	128	2048	65.2	89	76.0611
Act_566	XP_031551406.1_167770_168374	456	7	9	152	GMLCAYNY	YVLFHHTL	GGNATGYTNTGYGCNTAYAAYTA	ARNGTRTGRTGRAANARNACRTA	1024	4096	0.510949	26	59.4	96.5	1	165	LDHIATW	IFPKNMR	YTNGAYCAYATHGCNACNTG	CKCATRTTYTTNGGRAADAT	1536	192	70.4	94	76.0595
Act_567	XP_031555714.1_156808_157558	597	7	38	228	GTELWVTD	KFHEQFPE	GGNACNGARYTNTGGGTNACNGA	TCNGGRAAYTGYTCRTGRAAYTT	4096	256	0.603352	43.5	64.7	97.5	5	255	RNQFTPP	HVIPETG	MGNAAYCARTTYACNCCNCC	CCNGTYTCNGGDATNACRTG	1024	768	64.8	91	76.0416
Act_568	XP_031551168.1_257979_258867	870	7	37	318	DKMYGRNE	DYLALDAD	GAYAARATGTAYGGNMGNAAYGA	TCNGCRTCNARNGCNARRTARTC	512	8192	0.704	69	52.9	98	26	326	CGRQKIM	QTCPSID	TGYGGNMGNCARAARATHAT	TCDATNSWNGGRCANGTYTG	768	3072	63.8	100	76.0383
Act_569	XP_031561196.1_95567_96419	561	7	65	243	HPQILENQ	YNYGQFFT	CAYCCNCARATHYTNGARAAYCA	GTRAARAAYTGNCCRTARTTRTA	1536	256	0.362573	23.25	65.6	98	40	265	IGGAILY	FEGKAPI	ATHGGNGGNGCNATHYTNTA	ATNGGNGCYTTNCCYTCRAA	4608	512	62	95	76.0343
Act_570	XP_031550029.1_56992_57617	531	7	13	181	QTTANYFG	DEIQYWAD	CARACNACNGCNAAYTAYTTYGG	TCNGCCCARTAYTGDATYTCRTC	1024	192	0.358025	19.25	69.1	95	4	204	GDSRKDF	FFQECFQ	GGNGAYWSNMGNAARGAYTT	TGRAARCAYTCYTGRAARAA	4096	64	57	100	76.027
Act_571	XP_031570543.1_171500_172214	393	7	93	215	SFYKRAQI	WDFAKEKV	WSNTTYTAYAARMGNGCNCARAT	ACYTTYTCYTTNGCRAARTCCCA	8192	128	0.491379	24.125	65.2	96.5	54	231	GSFANMI	CHKTRTI	GGNWSNTTYGCNAAYATGAT	ATNGTNCKNGTYTTRTGRCA	1024	1024	62.7	96	75.9929
Act_572	XP_031564336.1_19022_19940	633	7	65	267	ESFGYLFH	CTEFMLPD	GARWSNTTYGGNTAYYTNTTYCA	TCNGGNARCATRAAYTCNGTRCA	8192	1024	0.443299	39.375	60.6	95.5	6	299	DPEALHE	KWQKGDW	GAYCCNGARGCNYTNCAYGA	CARTCNCCYTTYTGCCAYTT	1024	64	67.3	95	75.9742
Act_573	XP_031553116.1_87174_88311	852	7	26	301	QVHGRGNF	TKYQYLMI	CARGTNCAYGGNMGNGGNAAYTT	ATCATNARRTAYTGRTAYTTNGT	4096	512	0.227612	18.375	62.5	97.5	8	318	VLTFEQV	VCLMGHE	GTNYTNACNTTYGARCARGT	TCRTGNCCCATNARRCANAC	1024	512	64.1	97	75.9716
Act_574	XP_031554497.1_219852_220550	411	7	59	187	THGQHYWE	CKYTSLQD	ACNCAYGGNCARCAYTAYTGGGA	TCYTGNARNSWNGTRTAYTTRCA	256	8192	0.434426	17.375	63.7	92	36	195	ACFHIDP	QCWKTIL	GCNTGYTTYCAYATHGAYCC	ARDATNGTYTTCCARCAYTG	192	192	73.5	92	75.9604
Act_575	XP_031567676.1_74806_75788	351	7	20	128	DHLRPFKC	VCARQFKE	GAYCAYYTNMGNCCNTTYAARTG	TCYTTRAAYTGNCKNGCRCANAC	4096	2048	0.156863	6.125	63.4	100	11	146	LTMHIRT	KHTGVDQ	YTNACNATGCAYATHMGNAC	TGRTCNACNCCNGTRTGYTT	1536	512	63.2	96	75.9339
Act_576	XP_031569874.1_343797_345429	486	7	35	188	GKDFDKIQ	DNATWLAV	GGNAARGAYTTYGAYAARATHCA	ACNGCNARCCANGTNGCRTTRTC	384	2048	0.527778	31.5	64.9	95.5	22	224	EDKNAFF	KWPVKSP	GARGAYAARAAYGCNTTYTT	GGNSWYTTNACNGGCCAYTT	128	1024	62.9	96	75.9223
Act_577	XP_031571618.1_14058_15026	495	7	43	199	ICAMHTFW	HPYFSFIP	ATHTGYGCNATGCAYACNTTYTG	GGDATRAANSWRAARTANGGRTG	384	3072	0.612245	37	62.7	91.5	33	260	VTANEYM	GYPLVNF	GTNACNGCNAAYGARTAYAT	AARTTNACNARNGGRTANCC	512	2048	69.4	95	75.9201
Act_578	XP_031562115.1_78361_80359	852	7	60	335	KRNFELAW	ECVFTIDP	AARMGNAAYTTYGARYTNGCNTG	GGRTCDATNGTRAANACRCAYTC	4096	768	0.59176	60.875	67.3	92	44	452	QGLKRGE	YEHAQEM	CARGGNYTNAARMGNGGNGA	ATYTCYTGNGCRTGYTCRTA	4096	128	64.2	92	75.9111
Act_579	XP_031550030.1_273161_273625	396	7	20	143	TCKDLLWI	DGYEDFKT	ACNTGYAARGAYYTNYTNTGGAT	GTYTTRAARTCYTCRTANCCRTC	2048	256	0.438596	12	63.1	99	6	163	RQHKAAC	TNHLLIW	MGNCARCAYAARGCNGCNTG	CADATNARNARRTGRTTNGT	1024	3072	60.7	99	75.9102
Act_580	XP_031567867.1_52618_53270	366	7	54	167	KEGDELCN	KELNDLDA	AARGARGGNGAYGARYTNTGYAA	GCRTCNARRTCRTTNARYTCYTT	1024	2048	0.271028	11.5	59	95.5	34	182	EQVKFYE	IGNIHHL	GARCARGTNAARTTYTAYGA	ARRTGRTGDATRTTNCCDAT	128	576	67.3	100	75.8784
Act_581	XP_031563014.1_4958_6066	639	7	54	258	QPIEDRKF	TELCIANT	CARCCNATHGARGAYMGNAARTT	GTRTTNGCDATRCANARYTCNGT	1536	3072	0.764706	59.375	62.1	93	12	266	RQEPWMI	GDCRAVL	MGNCARGARCCNTGGATGAT	ARNACNGCNCKRCARTCNCC	128	4096	66.5	94	75.8681
Act_582	XP_031551738.1_149601_150319	474	7	13	162	GHAAVICY	IQGKLAKA	GGNCAYGCNGCNGTNATHTGYTA	GCYTTNGCNARYTTNCCYTGDAT	3072	3072	0.5	26.75	60.4	100	5	232	ILIEAAK	MVAEPAQ	ATHYTNATHGARGCNGCNAA	TGNGCNGGYTCNGCNACCAT	2304	512	62.4	97	75.8672
Act_583	XP_031561600.1_46911_48027	828	7	94	361	IQLDVGGH	VKFTNAKH	ATHCARYTNGAYGTNGGNGGNCA	TGYTTNGCRTTNGTRAAYTTNAC	6144	1024	0.436293	36.75	62.7	92	20	369	ECFQKRE	IGTKFDP	GARTGYTTYCARAARMGNGA	GGRTCRAAYTTNGTNCCDAT	256	384	67.8	96	75.8592
Act_584	XP_031569156.1_7051_8078	420	7	129	260	IADGVNWG	VDGYNPDL	ATHGCNGAYGGNGTNAAYTGGGG	ARRTCNGGRTTRTANCCRTCNAC	768	2048	0.491935	20.5	64	98	107	292	EGDPVAD	DNFDPVV	GARGGNGAYCCNGTNGCNGA	ACNACNGGRTCRAARTTRTC	1024	256	65.6	93	75.8591
Act_585	XP_031557827.1_378475_380026	1257	7	45	455	GFVFGIYA	GKCQVDIS	GGNTTYGTNTTYGGNATHTAYGC	SWDATRTCNACYTGRCAYTTNCC	1536	3072	0.610422	89.5	61.6	94.5	17	472	FTMALDY	MPQPGEG	TTYACNATGGCNYTNGAYTA	CCYTCNCCNGGYTGNGGCAT	512	256	65.6	90	75.859
Act_586	XP_031560799.1_87825_88427	357	7	90	200	KKGDIIFD	YCADKPKL	AARAARGGNGAYATHATHTTYGA	ARYTTNGGYTTRTCNGCRCARTA	576	1024	0.442308	13.25	64.3	93	78	210	INGKVHW	FTVKVPI	ATHAAYGGNAARGTNCAYTG	ATNGGNACYTTNACNGTRAA	384	1024	70.2	94	75.8474
Act_587	XP_031562952.1_13979_14994	735	7	86	322	IGKHVLCE	EIKRAFEE	ATHGGNAARCAYGTNYTNTGYGA	TCYTCRAANGCNCKYTTDATYTC	3072	1536	0.497817	31	59.6	98	38	341	QAQVMAH	NADLQAI	CARGCNCARGTNATGGCNCA	ATNGCYTGNARRTCNGCRTT	256	1024	63.6	98	75.8379
Act_588	XP_031558033.1_97776_98621	519	7	72	236	NELNTVEC	MNTARHNV	AAYGARYTNAAYACNGTNGARTG	ACRTTRTGNCKNGCNGTRTTCAT	2048	1024	0.544304	30.125	61	91.5	32	265	DPQTNEW	KTMETYD	GAYCCNCARACNAAYGARTG	TCRTANGTYTCCATNGTYTT	256	128	74.8	92	75.835
Act_589	XP_031573207.1_18819_19261	345	7	12	118	EKSTACQM	GCLTVDFY	GARAARWSNACNGCNTGYCARAT	TARAARTCNACNGTNARRCANCC	4096	4096	0.16	7.5	61.2	93	1	138	QKFGINT	AHKERQM	CARAARTTYGGNATHAAYAC	ATYTGNCKYTCYTTRTGNGC	192	512	71	97	75.8261
Act_590	XP_031567058.1_1662_2419	678	7	18	235	KPGFFLYN	FWIFTSIV	AARCCNGGNTTYTTYYTNTAYAA	ACDATNSWNGTRAADATCCARAA	2048	2304	0.52381	38.375	57.5	94.5	6	266	YPDVTFY	VPDHYGI	TAYCCNGAYGTNACNTTYTA	ATNCCRTARTGRTCNGGNAC	512	512	69.2	97	75.813
Act_591	XP_031574227.1_272809_276433	1998	6	341	998	PDIKEMNQ	DDVKQLEP	CCNGAYATHAARGARATGAAYCA	GGYTCNARYTGYTTNACRTCRTC	192	1024	0.56682	155	71.7	93	227	1137	DVFCHEP	TQAEVKD	GAYGTNTTYTGYCAYGARCC	TCYTTNACYTCNGCYTGNGT	128	512	72.6	96.5	75.7925
Act_592	XP_031563302.1_82830_83979	585	7	27	213	NILTQPWC	KFAAFGIH	AAYATHYTNACNCARCCNTGGTG	TGDATNCCRAANGCNGCRAAYTT	1536	1536	0.539326	38.75	65.5	93.5	11	289	NPTCYLK	NFEIDVK	AAYCCNACNTGYTAYYTNAA	TTNACRTCDATYTCRAARTT	1024	192	71.1	88	75.7916
Act_593	XP_031562917.1_44788_45631	438	7	30	167	TKVVDQNI	QAEFQKAS	ACNAARGTNGTNGAYCARAAYAT	SWNGCYTTYTGRAAYTCNGCYTG	1024	2048	0.353846	15.5	62.6	100	8	210	DERNFTG	EMEFCAR	GAYGARMGNAAYTTYACNGG	CKNGCRCARAAYTCCATYTC	512	128	68.5	90	75.7882
Act_594	XP_031571788.1_517944_519369	1095	7	86	442	LAETFAYF	DYEFCVTP	YTNGCNGARACNTTYGCNTAYTT	GGNGTNACRCARAAYTCRTARTC	4096	512	0.517241	68.75	67.4	97.5	21	453	DGMLALE	CTEIVHT	GAYGGNATGYTNGCNYTNGA	GTRTGNACDATYTCNGTRCA	2048	384	60.3	89	75.7749
Act_595	XP_031570573.1_72313_73559	858	7	30	307	TNFGCNIW	YDDKGNVS	ACNAAYTTYGGNTGYAAYATHTG	SWNACRTTNCCYTTRTCRTCRTA	768	2048	0.744939	77.25	67.3	92.5	4	438	DKPNYDG	KILEAVK	GAYAARCCNAAYTAYGAYGG	TTNACNGCYTCNARDATYTT	128	1536	65.3	88	75.7688
Act_596	XP_031555075.1_141811_142945	975	7	41	357	EMQFDAFG	YNTGIVTL	GARATGCARTTYGAYGCNTTYGG	ARNGTNACDATNCCNGTRTTRTA	128	6144	0.619672	67.875	64.8	87	7	380	FIKHFEP	TFAHELG	TTYATHAARCAYTTYGARCC	CCNARYTCRTGNGCRAANGT	96	1024	68.5	94	75.7645
Act_597	XP_031564920.1_12828_13529	564	7	27	206	YRGMIGTM	DVVKTRYM	TAYMGNGGNATGATHGGNACNAT	ATRTANCKNGTYTTNACNACRTC	3072	4096	0.312139	19.625	60	98	2	233	QGEQAVM	HNGITAY	CARGGNGARCARGCNGTNAT	TANGCNGTDATNCCRTTRTG	512	768	70.5	92	75.7587
Act_598	XP_031567312.1_113607_115005	1188	7	30	417	QWRRIAYD	IKEVKLCN	CARTGGMGNMGNATHGCNTAYGA	TTRCANARYTTNACYTCYTTDAT	3072	1536	0.390374	50.25	61.3	99	5	428	PDAVLLE	EHVAIGN	CCNGAYGCNGTNYTNYTNGA	TTNCCDATNGCNACRTGYTC	8192	768	60.2	96	75.729
Act_599	XP_031556814.1_126878_127900	534	7	47	216	TIMFLAID	NPWIYCLS	ACNATHATGTTYYTNGCNATHGA	SWNARRCARTADATCCANGGRTT	2304	3072	0.45679	27.75	61.7	96.5	3	224	IVATPDY	NKEYRRE	ATHGTNGCNACNCCNGAYTA	TCNCKNCKRTAYTCYTTRTT	1536	1024	64.2	97	75.7284
Act_600	XP_031573539.1_94399_95023	357	7	39	149	GVEFLNKD	YFETSAKD	GGNGTNGARTTYYTNAAYAARGA	TCYTTNGCNSWNGTYTCRAARTA	2048	4096	0.211538	8.875	62.8	100	24	158	FVSGKFD	TNVNEAF	TTYGTNWSNGGNAARTTYGA	AANGCYTCRTTNACRTTNGT	2048	512	61	98	75.7115
Act_601	XP_031573724.1_10387_11607	993	7	63	385	DHFSRYFW	INKYGEQP	GAYCAYTTYWSNMGNTAYTTYTG	GGYTGYTCNCCRTAYTTRTTDAT	4096	384	0.612698	77.5	62.8	95.5	51	404	NYRLHGF	KYCLCKD	AAYTAYMGNYTNCAYGGNTT	TCYTTRCANARRCARTAYTT	2048	256	62.6	92	75.6872
Act_602	XP_031564413.1_90723_91800	513	7	145	307	KYHHPYTN	DNMCLKVK	AARTAYCAYCAYCCNTAYACNAA	TTNACYTTNARRCACATRTTRTC	512	512	0.503226	27.125	66.4	92	127	327	FIEFWGG	PYNEDTY	TTYATHGARTTYTGGGGNGG	TANGTRTCYTCRTTRTANGG	96	256	67.9	93	75.6439
Act_603	XP_031561268.1_132267_133919	1221	7	37	435	LNYYQNYD	FFGTGNIA	YTNAAYTAYTAYCARAAYTAYGA	GCDATRTTNCCNGTNCCRAARAA	512	1536	0.637532	108.125	60.2	93	5	470	GMVRDIK	CKVFIPF	GGNATGGTNMGNGAYATHAA	AANGGDATRAANACYTTRCA	768	384	68.6	87	75.6132
Act_604	XP_031564057.1_53596_54719	1080	7	36	387	CQIDVTFF	EWRYLAMV	TGYCARATHGAYGTNACNTTYTT	ACCATNGCNARRTANCKCCAYTC	768	1024	0.421875	56.75	65	93	8	400	GLEKYKT	FWLFVIM	GGNYTNGARAARTAYAARAC	ATDATNACRAANARCCARAA	512	384	65.4	92	75.6031
Act_605	XP_031569396.1_13194_14253	564	7	127	306	LKDCKIHH	FEGLIDCA	YTNAARGAYTGYAARATHCAYCA	GCRCARTCDATNARNCCYTCRAA	768	1536	0.517442	43.375	65.6	94	5	316	DHMLEFP	YVNDRMI	GAYCAYATGYTNGARTTYCC	ATCATNCKRTCRTTNACRTA	128	256	69.5	88	75.5915
Act_606	XP_031571285.1_96438_97368	654	7	27	236	SLFQWNNE	HQWFHIFV	WSNYTNTTYCARTGGAAYAAYGA	ACRAADATRTGRAACCAYTGRTG	2048	96	0.519802	45.25	67	95	8	250	DYIRTGY	QINAVIL	GAYTAYATHMGNACNGGNTA	ARDATNACNGCRTTDATYTG	1536	1152	61.8	93	75.5606
Act_607	XP_031564362.1_69501_70473	810	7	44	305	IHEWLNHQ	ENEHMGEA	ATHCAYGARTGGYTNAAYCAYCA	GCYTCNCCCATRTGYTCRTTYTC	384	128	0.332016	31.25	66.3	91	35	321	CEHAFCA	MIFAHGI	TGYGARCAYGCNTTYTGYGC	ATNCCRTGNGCRAADATCAT	128	192	68.3	93	75.5539
Act_608	XP_031572879.1_84634_85936	921	7	67	365	KFGCLDAM	DPLKAQLI	AARTTYGGNTGYYTNGAYGCNAT	ATNARYTGNGCYTTNARNGGRTC	2048	8192	0.688811	77.625	60.7	96.5	43	377	HFDHEEC	NVLNSGK	CAYTTYGAYCAYGARGARTG	TTNCCNSWRTTNARNACRTT	64	8192	58.4	97	75.5455
Act_609	XP_031561693.1_92071_93930	1062	7	58	403	YEDAPLKK	GNGAPFTF	TAYGARGAYGCNCCNYTNAARAA	AANGTRAANGGNGCNCCRTTNCC	2048	4096	0.565089	71.375	58.8	95.5	14	529	PYYNFMV	EGTVRAK	CCNTAYTAYAAYTTYATGGT	TTNGCNCKNACNGTNCCYTC	64	4096	67.1	92	75.5449
Act_610	XP_031553596.1_313833_314853	732	7	66	301	GVTTEPFF	KVCADPFI	GGNGTNACNACNGARCCNTTYTT	ATRAANGGRTCNGCRCANACYTT	4096	1024	0.630631	54.75	65.5	89	42	309	DPLKCFK	YAWRLPK	GAYCCNYTNAARTGYTTYAA	TTNGGNARNCKCCANGCRTA	512	2048	64	97	75.5207
Act_611	XP_031560913.1_92972_93959	579	7	38	222	VFKAVKGH	IDYFVPFL	GTNTTYAARGCNGTNAARGGNCA	ARRAANGGNACRAARTARTCDAT	2048	1536	0.41573	30.625	63.2	93	26	263	NRVFGQH	IADEMLY	AAYMGNGTNTTYGGNCARCA	TANARCATYTCRTCNGCDAT	1024	384	69.4	93	75.5144
Act_612	XP_031557345.1_175915_176573	501	7	14	172	LMTVEEFA	YGTCGQKR	YTNATGACNGTNGARGARTTYGC	CKYTTYTGNCCRCANGTNCCRTA	1024	2048	0.361842	16.25	63.2	93.5	6	208	ALYQIRF	VEDGQIP	GCNYTNTAYCARATHMGNTT	GGDATYTGNCCRTCYTCNAC	3072	384	65.7	98	75.4909
Act_613	XP_031573986.1_309187_310427	450	7	125	266	YKEYTDAF	QIEQMVFN	TAYAARGARTAYACNGAYGCNTT	TTRAANACCATYTGYTCDATYTG	512	192	0.738806	42.375	70.7	92	72	386	VFEQLVK	VGDPEWK	GTNTTYGARCARYTNGTNAA	TTCCAYTCNGGRTCNCCNAC	1024	256	66.3	88	75.4753
Act_614	XP_031559229.1_92342_93112	450	7	93	234	IITTMAFP	EPYLREHC	ATHATHACNACNATGGCNTTYCC	CARTGYTCNCKNARRTANGGYTC	1152	4096	0.343284	16.75	57.8	91	85	249	CEYVTIQ	DYCFTRP	TGYGARTAYGTNACNATHCA	GGNCKNGTRAARCARTARTC	384	512	71.5	100	75.4703
Act_615	XP_031565742.1_8299_8816	354	7	14	123	LLDAMKNN	EFYTGLKG	YTNYTNGAYGCNATGAARAAYAA	CCYTTNARNCCNGTRTARAAYTC	2048	2048	0.563107	18.875	62.3	93	2	151	GMNPIQN	GDGEIDY	GGNATGAAYCCNATHCARAA	TARTCDATYTCNCCRTCNCC	192	384	67.7	97	75.4635
Act_616	XP_031573406.1_407240_408108	567	7	53	233	SEYFRAMF	IDTVAKEN	WSNGARTAYTTYMGNGCNATGTT	TTYTCYTTNGCNACNGTRTCDAT	4096	1536	0.465517	31.25	62.9	96.5	26	255	DGSFCDV	EAIDYHL	GAYGGNWSNTTYTGYGAYGT	ARRTGRTARTCDATNGCYTC	1024	384	62	97	75.4564
Act_617	XP_031553146.1_19743_20940	594	7	78	267	LMQTITYF	DFIHACVN	YTNATGCARACNATHACNTAYTT	TTNACRCANGCRTGDATRAARTC	1536	768	0.586592	40.375	69.5	92	33	282	RSIHEMF	TDKFRKD	MGNWSNATHCAYGARATGTT	TCYTTNCKRAAYTTRTCNGT	1536	512	61.7	94	75.4454
Act_618	XP_031568466.1_179177_179770	501	7	19	177	TLCKKIGC	AYLVWCGS	ACNYTNTGYAARAARATHGGNTG	SWNCCRCACCANACNARRTANGC	3072	8192	0.375	23.75	57	93	5	192	ITYGMMF	YFVPFVH	ATHACNTAYGGNATGATGTT	TGNACRAANGGNACRAARTA	96	512	69.3	100	75.4286
Act_619	XP_031551793.1_75608_76319	465	7	46	192	NEVRGMEK	KVGDTKAD	AAYGARGTNMGNGGNATGGARAA	TCNGCYTTNGTRTCNCCNACYTT	1024	2048	0.640288	34.5	62.6	91	7	205	VFDMAGT	NAGCWTV	GTNTTYGAYATGGCNGGNAC	ACNGTCCARCANCCNGCRTT	256	256	70.3	94	75.4159
Act_620	XP_031571051.1_334559_335241	378	7	56	173	TNCHDACI	KAKIAEVM	ACNAAYTGYCAYGAYGCNTGYAT	ATNACYTCNGCDATYTTNGCYTT	512	1536	0.333333	12.25	65.8	96.5	45	232	ECAAQKQ	APCYIPN	GARTGYGCNGCNCARAARCA	TTNGGDATRTARCANGGNGC	256	768	66.4	92	75.3862
Act_621	XP_031573577.1_76231_77374	780	7	109	360	STKKNTWT	TEEDKGVI	WSNACNAARAARAAYACNTGGAC	ATNACNCCYTTRTCYTCYTCNGT	2048	1024	0.266393	21.25	57.4	93	98	391	IADLDEN	NKFEGIE	ATHGCNGAYYTNGAYGARAA	TCDATNCCYTCRAAYTTRTT	768	192	69.1	100	75.3669
Act_622	XP_031570425.1_11947_13058	756	7	74	317	KEDMGIVC	DVNVHPTK	AARGARGAYATGGGNATHGTNTG	TTNGTNGGRTGNACRTTNACRTC	384	2048	0.278481	25.125	68.8	90.5	64	326	QIQDNGC	EVHFLHE	CARATHCARGAYAAYGGNTG	TCRTGNARRAARTGNACYTC	192	512	66.7	93	75.3665
Act_623	XP_031568263.1_136230_138474	1764	6	95	674	DEEFYQFC	AKNEDLRV	GAYGARGARTTYTAYCARTTYTG	ACNCKNARRTCYTCRTTYTTNGC	128	4096	0.675627	164.857	67.2	96	48	684	LFKVGWQ	NMGAEAY	YTNTTYAARGTNGGNTGGCA	TANGCYTCNGCNCCCATRTT	512	256	70.8	97.5	75.3659
Act_624	XP_031561028.1_143188_144082	753	7	45	287	CDQPIGYP	KIDDKFVP	TGYGAYCARCCNATHGGNTAYCC	GGNACRAAYTTRTCRTCDATYTT	768	384	0.588745	48.375	65.4	93	30	299	IQNAKQA	GVTEIGY	ATHCARAAYGCNAARCARGC	TANCCDATYTCNGTNACNCC	192	1536	63.6	94	75.3624
Act_625	XP_031559578.1_233646_234482	543	7	39	211	GILYVTNF	DDTWRVAN	GGNATHYTNTAYGTNACNAAYTT	TTNGCNACNCKCCANGTRTCRTC	6144	2048	0.524096	32.625	63.9	92	13	256	PGEIMVA	FPVWCWS	CCNGGNGARATHATGGTNGC	SWCCARCACCANACNGGRAA	384	256	65.1	97	75.3493
Act_626	XP_031571668.1_46534_47304	495	7	89	245	VETSEKDF	GHKQMPSE	GTNGARACNWSNGARAARGAYTT	TCNSWNGGCATYTGYTTRTGNCC	4096	2048	0.446667	23.25	59.2	99	30	254	VLIINNQ	CMLTKKF	GTNYTNATHATHAAYAAYCA	AAYTTYTTNGTNARCATRCA	1152	256	64	97	75.3443
Act_627	XP_031559089.1_117819_118733	408	7	149	276	RGRFEGCI	KGVYHTHE	MGNGGNMGNTTYGARGGNTGYAT	TCRTGNGTRTGRTANACNCCYTT	8192	1024	0.487603	23.25	60.6	96.5	26	293	TDFAIGF	EPFIDLQ	ACNGAYTTYGCNATHGGNTT	TGNARRTCDATRAANGGYTC	768	768	68.1	94	75.3443
Act_628	XP_031561524.1_101010_101874	759	7	79	323	PVMDKQPF	EVADQATE	CCNGTNATGGAYAARCARCCNTT	TCNGTNGCYTGRTCNGCNACYTC	512	2048	0.646018	45.875	65.3	94.5	29	331	DLTNLHI	DQFRMDR	GAYYTNACNAAYYTNCAYAT	CKRTCCATNCKRAAYTGRTC	2048	256	58.4	98	75.3007
Act_629	XP_031560164.1_72247_73822	699	7	246	470	ILAAEKGH	VNDTDNWL	ATHYTNGCNGCNGARAARGGNCA	ARCCARTTRTCNGTRTCRTTNAC	6144	512	0.376147	37.125	61.7	93.5	237	482	KTVNQDT	HKAVEWS	AARACNGTNAAYCARGAYAC	SWCCAYTCNACNGCYTTRTG	256	512	66.1	96	75.2909
Act_630	XP_031561853.1_188401_188908	357	7	34	144	NYIEARFK	VKCILNCV	AAYTAYATHGARGCNMGNTTYAA	ACRCARTTNARDATRCAYTTNAC	1536	1536	0.384615	13.875	61.6	93	15	157	AKLNEEY	DHLAVWI	GCNAARYTNAAYGARGARTA	ATCCANACNGCNARRTGRTC	512	512	66.7	99	75.2875
Act_631	XP_031564684.1_68983_69436	348	7	20	127	CAVDENFD	DQDRIKIF	TGYGCNGTNGAYGARAAYTTYGA	AADATYTTDATNCKRTCYTGRTC	512	1152	0.59	20.75	66.2	99	11	136	EATEEDP	HELAFRG	GARGCNACNGARGARGAYCC	CCNCKRAANGCNARYTCRTG	256	2048	60.2	94	75.2826
Act_632	XP_031563493.1_162882_164286	879	7	130	414	IVVAWYEG	IETMGNIT	ATHGTNGTNGCNTGGTAYGARGG	GTDATRTTNCCCATNGTYTCDAT	768	576	0.626374	68.75	64.5	88.5	116	425	LGLVFPE	CNKTGVL	YTNGGNYTNGTNTTYCCNGA	ARNACNCCNGTYTTRTTRCA	8192	1024	62.2	98	75.2799
Act_633	XP_031554091.1_237876_239080	624	7	72	271	CITIPKPF	KAFMTKDH	TGYATHACNATHCCNAARCCNTT	TGRTCYTTNGTCATRAANGCYTT	2304	256	0.409326	23.75	65.7	95.5	14	312	RVLYKEM	TVVEPFN	MGNGTNYTNTAYAARGARAT	TTRAANGGYTCNACNACNGT	2048	1024	65.8	92	75.2786
Act_634	XP_031556300.1_215084_215633	459	7	12	156	LLKKVDFI	DFVTWTDT	YTNYTNAARAARGTNGAYTTYAT	GTRTCNGTCCANGTNACRAARTC	4096	512	0.376812	15.25	56.6	100	4	168	KLKYHEQ	KHVMEYN	AARYTNAARTAYCAYGARCA	TTRTAYTCCATNACRTGYTT	256	64	74.5	89	75.2772
Act_635	XP_031563632.1_133363_134032	555	7	16	192	KIKKRAQF	WNTQFDNV	AARATHAARAARMGNGCNCARTT	ACRTTRTCRAAYTGNGTRTTCCA	1536	128	0.615854	36.875	63.8	95.5	2	206	PTMIGMI	NGELFAV	CCNACNATGATHGGNATGAT	ACNGCRAANARYTCNCCRTT	192	1024	65	93	75.275
Act_636	XP_031554629.1_161934_163097	1017	7	23	353	ATEQGYYK	EDVVRVYA	GCNACNGARCARGGNTAYTAYAA	GCRTANACNCKNACNACRTCYTC	1024	4096	0.447531	53	60.2	95.5	9	375	YMVRCHN	EVAQLVY	TAYATGGTNMGNTGYCAYAA	TANACNARYTGNGCNACYTC	256	2048	65.5	94	75.2592
Act_637	XP_031559675.1_2724_3446	345	7	33	139	MVVKYTDI	IMAFLVLA	ATGGTNGTNAARTAYACNGAYAT	GCNARNACNARRAANGCCATDAT	512	6144	0.46	16	59.8	94.5	23	167	IIYGEWQ	VHFKIFP	ATHATHTAYGGNGARTGGCA	GGRAADATYTTRAARTGNAC	144	192	71.6	94	75.2275
Act_638	XP_031560585.1_195578_196330	558	7	41	218	TAKEQVDA	MNQRYEAL	ACNGCNAARGARCARGTNGAYGC	ARNGCYTCRTANCKYTGRTTCAT	1024	1024	0.276471	12.875	66.4	97.5	33	234	AQLEEQT	EGFKSDI	GCNCARYTNGARGARCARAC	ATRTCNSWYTTRAANCCYTC	512	1024	59.4	97	75.2238
Act_639	XP_031565088.1_9411_9903	393	7	32	154	RYIEVFPC	PYVTPAYE	MGNTAYATHGARGTNTTYCCNTG	TCRTANGCNGGNGTNACRTANGG	3072	4096	0.535088	20.875	62.5	97.5	23	163	DLHKNHM	VPVFHHG	GAYYTNCAYAARAAYCAYAT	CCRTGRTGRAANACNGGNAC	256	512	66.2	93	75.1933
Act_640	XP_031558463.1_45843_47543	852	7	24	299	CSLCHVCP	WHPRFGAG	TGYWSNYTNTGYCAYGTNTGYCC	CCNGCNCCRAANCKNGGRTGCCA	8192	2048	0.665399	72.75	51.8	97	15	382	LKQAIDY	AAGINVK	YTNAARCARGCNATHGAYTA	TTNACRTTDATNCCNGCNGC	768	1536	66.7	97	75.1897
Act_641	XP_031564651.1_120369_121938	612	7	193	388	GVWNRPTF	PHQEPRFL	GGNGTNTGGAAYMGNCCNACNTT	ARRAANCKNGGYTCYTGRTGNGG	4096	4096	0.785714	67.875	60.7	95.5	134	474	VFHTRPF	NTYMPPR	GTNTTYCAYACNMGNCCNTT	CKNGGNGGCATRTANGTRTT	2048	512	61.9	95	75.172
Act_642	XP_031558372.1_48926_49606	582	7	40	225	YLKENPNF	IMNPVALG	TAYYTNAARGARAAYCCNAAYTT	CCNARNGCNACNGGRTTCATDAT	1024	3072	0.737143	41.25	66.5	92	32	241	EAVDWLH	TEKEINE	GARGCNGTNGAYTGGYTNCA	TCRTTDATYTCYTTYTCNGT	512	192	65	93	75.1558
Act_643	XP_031556988.1_227667_228735	558	7	35	212	MRTYTNGF	EAKVAKVF	ATGMGNACNTAYACNAAYGGNTT	AANACYTTNGCNACYTTNGCYTC	2048	2048	0.535294	32.625	59.7	97	20	274	TTNIAVC	MKPDFRH	ACNACNAAYATHGCNGTNTG	TGNCKRAARTCNGGYTTCAT	1536	256	68.9	92	75.1543
Act_644	XP_031552044.1_237874_238689	351	7	97	205	YGSVICFE	YFDCFGGK	TAYGGNWSNGTNATHTGYTTYGA	TTNCCNCCRAARCARTCRAARTA	6144	512	0.69	25.5	63.7	98	77	215	QNDTFLY	MVTYLAP	CARAAYGAYACNTTYYTNTA	GGNGCNARRTANGTNACCAT	512	1024	65.8	91	75.1426
Act_645	XP_031574234.1_51915_52341	345	7	12	118	EHGTYVDN	GCQQFVFS	GARCAYGGNACNTAYGTNGAYAA	SWRAANACRAAYTGYTGRCANCC	1024	2048	0.38	9.25	64.2	99	4	126	QYELINY	ITNHANK	CARTAYGARYTNATHAAYTA	TTRTTNGCRTGRTTNGTDAT	384	384	67.4	90	75.1426
Act_646	XP_031559219.1_23413_24384	561	7	30	208	SFVVYKFG	VHFTQEGL	WSNTTYGTNGTNTAYAARTTYGG	ARNCCYTCYTGNGTRAARTGNAC	4096	2048	0.292398	15	60.8	98	2	252	GYIDIKD	EYIDKRL	GGNTAYATHGAYATHAARGA	ARNCKYTTRTCDATRTAYTC	288	768	68	93	75.1188
Act_647	XP_031553870.1_30031_30571	345	7	24	130	SIECFRKA	TYTFLVIG	WSNATHGARTGYTTYMGNAARGC	CCDATNACNARRAANGTRTANGT	6144	6144	0.29	11.875	56.6	97.5	9	147	NQIGNFW	VYFMTLA	AAYCARATHGGNAAYTTYTG	GCNARNGTCATRAARTANAC	192	512	71.1	95	75.1151
Act_648	XP_031562227.1_77032_79186	1215	7	291	687	TWKGDFCE	DNPGCPGI	ACNTGGAARGGNGAYTTYTGYGA	ATNCCNGGRCANCCNGGRTTRTC	256	2048	0.420103	63.5	68.7	86	266	726	FVGTYCH	DCPGNPD	TTYGTNGGNACNTAYTGYCA	TCNGGRTTNCCNGGRCARTC	512	512	68.8	90	75.088
Act_649	XP_031556359.1_58024_58876	402	7	20	145	ICRDVLEE	CGLQVNMN	ATHTGYMGNGAYGTNYTNGARGA	TTCATRTTNACYTGNARNCCRCA	6144	1024	0.361345	14.125	58.3	100	8	156	FIGEVNE	QHNCIAE	TTYATHGGNGARGTNAAYGA	TCNGCDATRCARTTRTGYTG	384	192	73.5	88	75.0634
Act_650	XP_031562573.1_93874_95274	915	7	71	367	EYIYFKEA	AWMFYGGT	GARTAYATHTAYTTYAARGARGC	GTNCCNCCRTARAACATCCANGC	192	256	0.465035	49.125	68	90	54	414	GALCYCE	PFIEKPK	GGNGCNYTNTGYTAYTGYGA	TTNGGYTTYTCDATRAANGG	1024	384	65.2	92	75.0127
Act_651	XP_031560255.1_33985_35305	741	7	30	268	DVENLMYG	VFAHPNKT	GAYGTNGARAAYYTNATGTAYGG	GTYTTRTTNGGRTGNGCRAANAC	512	1024	0.752212	71.5	67.6	87	5	319	HKPDTIW	HQAEEGI	CAYAARCCNGAYACNATHTG	ATNCCYTCYTCNGCYTGRTG	384	256	72.7	85	75.005
Act_652	XP_031572265.1_41021_42354	924	7	131	430	FVRMSHPD	QKIGVVHE	TTYGTNMGNATGWSNCAYCCNGA	TCRTGNACNACNCCDATYTTYTG	8192	1536	0.505119	56.875	58	93.5	38	443	PLATAFN	GYIYCDF	CCNYTNGCNACNGCNTTYAA	AARTCRCARTADATRTANCC	4096	192	65.6	97	74.9663
Act_653	XP_031558362.1_189621_190971	465	7	331	477	NVTVFNTD	YKLVIHMR	AAYGTNACNGTNTTYAAYACNGA	CKCATRTGDATNACNARYTTRTA	2048	1536	0.507246	25	60.2	99	313	488	CSFDHYQ	GEKPNKC	TGYWSNTTYGAYCAYTAYCA	CAYTTRTTNGGYTTYTCNCC	512	256	68	91	74.9608
Act_654	XP_031568549.1_57287_58364	492	7	152	307	KIFVCENP	HEFVVNIA	AARATHTTYGTNTGYGARAAYCC	GCDATRTTNACNACRAAYTCRTG	384	768	0.435374	22.125	70	94.5	2	315	MYICVGK	IVVGRDL	ATGTAYATHTGYGTNGGNAA	ARRTCNCKNCCNACNACDAT	192	6144	63	91	74.928
Act_655	XP_031550424.1_97327_98152	537	7	48	218	AIIHPFKH	FFLCHANS	GCNATHATHCAYCCNTTYAARCA	SWRTTNGCRTGRCANARRAARAA	1152	4096	0.537037	36	60.3	98	2	227	KFLYVGQ	INPCLYV	AARTTYYTNTAYGTNGGNCA	ACRTANARRCANGGRTTDAT	1024	768	66.4	92	74.9189
Act_656	XP_031571209.1_257406_258056	549	7	34	208	HATVLVQM	GYCDVFKV	CAYGCNACNGTNYTNGTNCARAT	ACYTTRAANACRTCRCARTANCC	8192	512	0.554217	30.125	63.6	95.5	26	221	GLQVTWI	GPFDLAA	GGNYTNCARGTNACNTGGAT	GCNGCNARRTCRAANGGNCC	1024	2048	62.3	96	74.89
Act_657	XP_031558026.1_216958_217781	438	7	76	213	LQFEKPDA	FEKLLKEL	YTNCARTTYGARAARCCNGAYGC	ARYTCYTTNARNARYTTYTCRAA	1024	4096	0.587786	28.125	54.2	95.5	7	227	CMELVEN	VQMNCFE	TGYATGGARYTNGTNGARAA	TCRAARCARTTCATYTGNAC	256	64	71.9	96	74.8676
Act_658	XP_031549450.1_39750_40365	429	7	38	172	IVQHCKPY	GFGYPQFV	ATHGTNCARCAYTGYAARCCNTA	ACRAAYTGNGGRTANCCRAANCC	768	1024	0.296875	12.625	66.9	96.5	13	198	YVHKHLE	KVTVDCK	TAYGTNCAYAARCAYYTNGA	TTRCARTCNACNGTNACYTT	512	512	63.2	93	74.8629
Act_659	XP_031556912.1_241754_242466	417	7	26	156	YQRKKMCD	YAEKRFLE	TAYCARMGNAARAARATGTGYGA	TCNARRAANCKYTTYTCNGCRTA	256	4096	0.314516	12.5	65.2	91.5	5	193	QVLIYKD	EKDVFDA	CARGTNYTNATHTAYAARGA	GCRTCRAANACRTCYTTYTC	768	128	70.9	92	74.8546
Act_660	XP_031570652.1_53548_54466	699	7	20	244	SKNQPKDP	CPQYLDLA	WSNAARAAYCARCCNAARGAYCC	GCNARRTCNARRTAYTGNGGRCA	2048	4096	0.660377	54.125	57.2	93	9	253	IYEVLGK	DHATYPY	ATHTAYGARGTNYTNGGNAA	TANGGRTANGTNGCRTGRTC	1536	512	66	98	74.8437
Act_661	XP_031573239.1_140741_141308	357	7	67	177	HVTTVQMD	GYNYNIAL	CAYGTNACNACNGTNCARATGGA	ARNGCDATRTTRTARTTRTANCC	1024	1536	0.5	18.25	62.6	94.5	19	186	HYHEVTC	TPYDDIN	CAYTAYCAYGARGTNACNTG	TTDATRTCRTCRTANGGNGT	256	384	68.7	93	74.8308
Act_662	XP_031550375.1_58468_59452	456	7	29	172	EEVQFRKE	MTALEKRN	GARGARGTNCARTTYMGNAARGA	TTNCKYTTYTCNARNGCNGTCAT	1024	4096	0.62406	37.375	58.4	94.5	21	206	KVHSANW	FYKVPEF	AARGTNCAYWSNGCNAAYTG	AAYTCNGGNACYTTRTARAA	2048	256	64.4	99	74.8118
Act_663	XP_031567175.1_33596_34274	462	7	15	160	HRDIKPDN	KHPWIFKM	CAYMGNGAYATHAARCCNGAYAA	ATYTTRAADATCCANGGRTGYTT	1536	192	0.446043	19.25	69.4	96	3	216	EALNYLH	KGKFFPL	GARGCNYTNAAYTAYYTNCA	ARNGGRAARAAYTTNCCYTT	2048	512	59.2	94	74.7895
Act_664	XP_031556704.1_109369_110136	534	7	35	204	MVQFHWWD	GCRFGVPG	ATGGTNCARTTYCAYTGGTGGGA	CCNGGNACNCCRAANCKRCANCC	32	8192	0.503067	30.625	62	91.5	26	249	KRMGVDK	GDCGDEY	AARMGNATGGGNGTNGAYAA	TAYTCRTCNCCRCARTCNCC	512	256	65.6	98	74.7794
Act_665	XP_031554705.1_64103_64719	402	7	50	175	NDNFKAEI	EVLLFYPD	AAYGAYAAYTTYAARGCNGARAT	TCNGGRTARAANARNARNACYTC	256	8192	0.277311	10.25	61	92.5	21	190	VIQWFDY	IATKTYE	GTNATHCARTGGTTYGAYTA	TCRTANGTYTTNGTNGCDAT	96	768	72.2	94	74.7638
Act_666	XP_031569013.1_29912_30424	351	7	47	155	CNEALNKW	GYLFKFLW	TGYAAYGARGCNYTNAAYAARTG	CANARRAAYTTRAANARRTANCC	1024	4096	0.607843	24.25	59.9	93	6	164	KNPFKFQ	YMVKDME	AARAAYCCNTTYAARTTYCA	TCCATRTCYTTNACCATRTA	128	32	73	92	74.763
Act_667	XP_031566640.1_18007_19006	909	7	23	317	KRVEIAVD	FQDRQDAH	AARMGNGTNGARATHGCNGTNGA	TGNGCRTCYTGNCKRTCYTGRAA	6144	1024	0.740214	80	60.7	91.5	6	329	PFGRDDQ	MERMLKQ	CCNTTYGGNMGNGAYGAYCA	TGYTTNARCATNCKYTCCAT	1024	256	63.5	95	74.7589
Act_668	XP_031573812.1_34687_35851	831	7	42	310	RTVTNIFI	CWSPHFIL	MGNACNGTNACNAAYATHTTYAT	ARDATRAARTGNGGNSWCCARCA	6144	3072	0.550201	54.875	54.7	94	27	347	ANGVICH	NPFLYGF	GCNAAYGGNGTNATHTGYCA	AANCCRTANARRAANGGRTT	768	1024	67.2	98	74.7414
Act_669	XP_031559659.1_48171_48783	435	7	31	167	KIFDKDVK	MKTQPPDT	AARATHTTYGAYAARGAYGTNAA	GTRTCNGGNGGYTGNGTYTTCAT	384	512	0.255814	12.125	61.6	95	10	195	AQGRDPV	IPKGMQF	GCNCARGGNMGNGAYCCNGT	AAYTGCATNCCYTTNGGDAT	2048	192	66.8	96	74.7335
Act_670	XP_031556736.1_205349_205830	369	7	18	132	RTFYRGYV	NWVKGPIA	MGNACNTTYTAYMGNGGNTAYGT	GCDATNGGNCCYTTNACCCARTT	8192	768	0.324074	11.875	60.9	97	2	150	TGLINAF	MQAFFDR	ACNGGNYTNATHAAYGCNTT	CKRTCRAARAANGCYTGCAT	3072	128	67.5	94	74.7176
Act_671	XP_031555803.1_58745_59603	543	7	30	202	QLTESMTE	KQDEIKEV	CARYTNACNGARWSNATGACNGA	ACYTCYTTDATYTCRTCYTGYTT	8192	192	0.515152	23.375	55.8	97	17	262	PIFFVKC	INKAVAG	CCNATHTTYTTYGTNAARTG	CCNGCNACNGCYTTRTTDAT	384	768	68.1	97	74.7076
Act_672	XP_031569091.1_85745_86636	726	7	32	265	NHEREVEI	QQLINDKN	AAYCAYGARMGNGARGTNGARAT	TTYTTRTCRTTDATNARYTGYTG	1024	768	0.669604	59.5	57.5	99	17	290	KIAELTM	PEVPRCT	AARATHGCNGARYTNACNAT	GTRCANCKNGGNACYTCNGG	1536	2048	61.7	95	74.6907
Act_673	XP_031571395.1_184787_186715	873	7	89	371	LGYNTWQA	NMFLAILN	YTNGGNTAYAAYACNTGGCARGC	TTNARDATNGCNARRAACATRTT	1024	3072	0.391304	40.875	62.6	94	56	397	CPKPWRY	ADLCDFM	TGYCCNAARCCNTGGMGNTA	ATRAARTCRCANARRTCNGC	512	512	63	96	74.6897
Act_674	XP_031556883.1_349352_349878	441	7	18	156	PGNPKGTF	PQAFLTEA	CCNGGNAAYCCNAARGGNACNTT	GCYTCNGTNARRAANGCYTGNGG	4096	4096	0.219697	11.25	58.4	97	1	164	WFFGKIK	QIMKKLR	TGGTTYTTYGGNAARATHAA	CKNARYTTYTTCATDATYTG	96	384	67	97	74.6775
Act_675	XP_031564483.1_92642_93530	483	7	38	190	EGCGKTEM	YWIDRSTG	GARGGNTGYGGNAARACNGARAT	CCNGTNSWNCKRTCDATCCARTA	1024	6144	0.611511	31.75	60.7	97.5	28	203	PGDVIEF	DQEENMR	CCNGGNGAYGTNATHGARTT	CKCATRTTYTCYTCYTGRTC	768	64	72.5	86	74.6482
Act_676	XP_031567730.1_49623_50601	396	7	120	243	FTQWIPGK	HVFLGTGD	TTYACNCARTGGATHCCNGGNAA	TCNCCNGTNCCNARRAANACRTG	768	8192	0.459459	20	63.9	94.5	4	311	YNFWIMD	CAVCCRK	TAYAAYTTYTGGATHATGGA	TTNCKRCARCANACNGCRCA	24	1024	68.8	91	74.6423
Act_677	XP_031569071.1_349457_350363	474	7	16	165	DSTWVNED	EMGIKTGL	GAYWSNACNTGGGTNAAYGARGA	ARNCCNGTYTTDATNCCCATYTC	2048	1536	0.454545	22.875	62.8	92.5	8	191	KLNWLDH	CNDVLAT	AARYTNAAYTGGYTNGAYCA	GTNGCNARNACRTCRTTRCA	512	1024	64.5	98	74.6307
Act_678	XP_031563903.1_65811_66510	591	7	32	220	ELLNVEQE	MKKMYDEG	GARYTNYTNAAYGTNGARCARGA	CCYTCRTCRTACATYTTYTTCAT	4096	32	0.697143	49	61.5	93	24	228	RVKEVLQ	DDEMKRT	MGNGTNAARGARGTNYTNCA	GTNCKYTTCATYTCRTCRTC	4096	128	62.9	97	74.6144
Act_679	XP_031569467.1_33280_33875	399	7	41	165	LETFMFEI	NGKKFGPC	YTNGARACNTTYATGTTYGARAT	CANGGNCCRAAYTTYTTNCCRTT	512	1024	0.465517	21	64.5	97.5	27	188	FANAVVF	DVYGSTK	TTYGCNAAYGCNGTNGTNTT	TTNGTNSWNCCRTANACRTC	1024	4096	56	100	74.6085
Act_680	XP_031559580.1_88751_89348	513	7	9	171	DEAMRLAK	DKCIPEDV	GAYGARGCNATGMGNYTNGCNAA	ACRTCYTCNGGDATRCAYTTRTC	4096	384	0.346154	18.625	61.5	93	1	181	QFLHEED	EATDRVN	CARTTYYTNCAYGARGARGA	TTNACNCKRTCNGTNGCYTC	256	2048	66.8	97	74.6075
Act_681	XP_031561171.1_77399_78094	477	7	40	190	FNGGKDCT	YDKGYTSL	TTYAAYGGNGGNAARGAYTGYAC	ARNSWNGTRTANCCYTTRTCRTA	512	8192	0.555556	23.125	61.2	99	16	228	CVKGAWA	DDQQERA	TGYGTNAARGGNGCNTGGGC	GCNCKYTCYTGYTGRTCRTC	256	256	65.5	92	74.5942
Act_682	XP_031551578.1_241797_242251	345	7	14	120	AIEIYFPK	NACYGGTQ	GCNATHGARATHTAYTTYCCNAA	TGNGTNCCNCCRTARCANGCRTT	1152	2048	0.28	9	67	92	6	130	WPEDVGI	FNALAWI	TGGCCNGARGAYGTNGGNAT	ATCCANGCNARNGCRTTRAA	256	512	66.5	94	74.5867
Act_683	XP_031554106.1_10157_10787	420	7	47	178	VLHDFIPC	KGEIVQVL	GTNYTNCAYGAYTTYATHCCNTG	ARNACYTGNACDATYTCNCCYTT	3072	3072	0.7	27.5	65.3	93	10	202	APKGRIT	EGFIPKD	GCNCCNAARGGNMGNATHAC	TCYTTNGGDATRAANCCYTC	3072	384	65.8	93	74.58
Act_684	XP_031574407.1_33152_34017	579	7	24	208	RSKICKHC	FAHVRFEK	MGNWSNAARATHTGYAARCAYTG	TTYTCRAANCKNACRTGNGCRAA	6144	2048	0.735955	53.125	58.4	94.5	16	220	KCNKMIG	GCFQRQV	AARTGYAAYAARATGATHGG	ACYTGNCKYTGRAARCANCC	48	512	67.9	93	74.5775
Act_685	XP_031557063.1_137454_139269	942	7	61	366	SPHEQVVK	CHVFSVDP	WSNCCNCAYGARCARGTNGTNAA	GGRTCNACNSWRAANACRTGRCA	8192	4096	0.593103	67.75	55.2	95.5	48	388	DQILYVN	FHINCTP	GAYCARATHYTNTAYGTNAA	GGNGTRCARTTDATRTGRAA	768	192	71.2	90	74.5712
Act_686	XP_031554581.1_4114_4797	606	7	24	217	PLALTMFQ	EDEITFTT	CCNYTNGCNYTNACNATGTTYCA	GTNGTRAANGTDATYTCRTCYTC	8192	768	0.27957	15.75	57.7	100	10	225	RGKIFCM	YKEPTYT	MGNGGNAARATHTTYTGYAT	GTRTANGTNGGYTCYTTRTA	768	256	69.9	91	74.5666
Act_687	XP_031565340.1_504586_505401	579	7	31	215	CQPVYFGN	KKIECEDL	TGYCARCCNGTNTAYTTYGGNAA	ARRTCYTCRCAYTCDATYTTYTT	1024	384	0.52809	32.625	68.6	92	7	241	DDVLTPY	IGHDAQG	GAYGAYGTNYTNACNCCNTA	CCYTGNGCRTCRTGNCCDAT	2048	384	62.8	93	74.5618
Act_688	XP_031555169.1_237223_237985	714	7	15	244	GNLVVWEK	CYIPAKGC	GGNAAYYTNGTNGTNTGGGARAA	CANCCYTTNGCNGGDATRTARCA	2048	1536	0.698113	54.375	65.6	89	7	254	VTLHENP	VCTCYKR	GTNACNYTNCAYGARAAYCC	CKYTTRTARCANGTRCANAC	1024	512	65	94	74.5596
Act_689	XP_031553595.1_298237_298930	516	7	34	197	CYLRQIFD	KPYHCRIE	TGYTAYYTNMGNCARATHTTYGA	TCDATNCKRCARTGRTANGGYTT	3072	1536	0.312102	13.875	66.6	100	18	207	TSAAEGI	EKCYTDP	ACNWSNGCNGCNGARGGNAT	GGRTCNGTRTARCAYTTYTC	8192	128	63.2	89	74.5525
Act_690	XP_031552883.1_396532_397589	489	7	201	355	TPNVLEQD	MEVYEVAK	ACNCCNAAYGTNYTNGARCARGA	TTNGCNACYTCRTANACYTCCAT	4096	512	0.540541	22.5	66	96.5	93	363	PHVQPLK	FIEFDVL	CCNCAYGTNCARCCNYTNAA	ARNACRTCRAAYTCDATRAA	2048	384	63.1	92	74.509
Act_691	XP_031559089.1_122539_123531	744	7	87	326	SGANFKGC	KCSQDGKT	WSNGGNGCNAAYTTYAARGGNTG	GTYTTNCCRTCYTGNSWRCAYTT	8192	2048	0.704348	60.75	54.6	93.5	72	336	FIGGAHD	CDCYGTD	TTYATHGGNGGNGCNCAYGA	TCNGTNCCRTARCARTCRCA	768	256	67.5	97	74.4703
Act_692	XP_031557909.1_63163_64210	474	7	80	229	QCLYDLEE	FKMLKYMY	CARTGYYTNTAYGAYYTNGARGA	TACATRTAYTTNARCATYTTRAA	2048	128	0.467153	22.375	58.4	94.5	72	242	FYIPIVE	NYEWFMR	TTYTAYATHCCNATHGTNGA	CKCATRAACCAYTCRTARTT	576	32	72.6	92	74.4489
Act_693	XP_031555359.1_24300_25551	942	7	90	395	LNTPDGGE	HIGFTEGL	YTNAAYACNCCNGAYGGNGGNGA	ARNCCYTCNGTRAANCCDATRTG	8192	3072	0.547297	53.75	61.5	92	57	410	YWPTIWC	ADRMMCQ	TAYTGGCCNACNATHTGGTG	TGRCACATCATNCKRTCNGC	96	128	68.9	91	74.422
Act_694	XP_031556949.1_67253_67943	510	7	50	211	QSLNAKQI	PQKKVTML	CARWSNYTNAAYGCNAARCARAT	ARCATNGTNACYTTYTTYTGNGG	8192	1024	0.496732	21	58.6	97.5	2	242	ENGMMNG	KVDKLYT	GARAAYGGNATGATGAAYGG	GTRTANARYTTRTCNACYTT	32	512	64.5	97	74.4135
Act_695	XP_031568060.1_107381_108963	738	7	243	480	IHHCMADG	TFWPPQRN	ATHCAYCAYTGYATGGCNGAYGG	TTNCKYTGNGGNGGCCARAANGT	192	2048	0.606061	53.5	65.8	94.5	184	498	DIDNHVF	YAGQVVI	GAYATHGAYAAYCAYGTNTT	ATNACNACYTGNCCNGCRTA	192	1024	68.1	85	74.4061
Act_696	XP_031558769.1_11517_12117	396	7	12	135	PDWVLAEI	EWRVDYVL	CCNGAYTGGGTNYTNGCNGARAT	ARNACRTARTCNACNCKCCAYTC	2048	2048	0.358974	13	61.2	100	4	188	RFCGDLD	AELKQAY	MGNTTYTGYGGNGAYYTNGA	TANGCYTGYTTNARYTCNGC	2048	1024	59.4	98	74.3914
Act_697	XP_031564084.1_109183_109781	435	7	26	162	KGHYAVVK	AKLTDFGF	AARGGNCAYTAYGCNGTNGTNAA	AANCCRAARTCNGTNARYTTNGC	2048	4096	0.2	6.5	58.6	96.5	13	172	QIAGLYD	NFIPNQK	CARATHGCNGGNYTNTAYGA	TTYTGRTTNGGDATRAARTT	1536	192	68.3	96	74.3749
Act_698	XP_031550671.1_570026_570794	465	7	34	180	DKTGRLWD	DNTAKAWE	GAYAARACNGGNMGNYTNTGGGA	TCCCANGCYTTNGCNGTRTTRTC	4096	512	0.553957	20.375	61.3	97	11	196	QHEGGIN	TFKGHEG	CARCAYGARGGNGGNATHAA	CCYTCRTGNCCYTTRAANGT	384	256	68.3	91	74.374
Act_699	XP_031557848.1_339142_339888	426	7	14	147	RWEHDEGY	WCTEKWEE	MGNTGGGARCAYGAYGARGGNTA	TCYTCCCAYTTYTCNGTRCACCA	512	64	0.516129	22.125	65.9	89	4	220	QNAMYIF	YFYVMFT	CARAAYGCNATGTAYATHTT	GTRAACATNACRTARAARTA	96	64	73.4	89	74.3355
Act_700	XP_031549421.1_116198_117392	387	7	125	245	LKVWDTNA	HNGHVNSL	YTNAARGTNTGGGAYACNAAYGC	ARNSWRTTNACRTGNCCRTTRTG	1024	8192	0.464912	19	59.2	94.5	103	279	IETIQWY	GKNTLVN	ATHGARACNATHCARTGGTA	TTNACNARNGTRTTYTTNCC	144	2048	67	97	74.3311
Act_701	XP_031572301.1_58965_59652	561	7	10	188	VNREEWME	TQPKLANI	GTNAAYMGNGARGARTGGATGGA	ATRTTNGCNARYTTNGGYTGNGT	256	4096	0.215116	11	62.8	95	2	213	SFPDKAE	FPKMTDM	WSNTTYCCNGAYAARGCNGA	ATRTCNGTCATYTTNGGRAA	2048	128	67.9	93	74.3165
Act_702	XP_031557120.1_113144_114293	510	7	107	268	LQTMTAMA	GFVACWTP	YTNCARACNATGACNGCNATGGC	GGNGTCCARCANGCNACRAANCC	1024	1024	0.77305	41	61	94.5	36	310	LMVCWAV	INPFIYG	YTNATGGTNTGYTGGGCNGT	CCRTADATRAANGGRTTDAT	256	288	66.3	93	74.2999
Act_703	XP_031573187.1_44485_45402	495	7	129	285	KILKVIKE	YHIHNAKD	AARATHYTNAARGTNATHAARGA	TCYTTNGCRTTRTGDATRTGRTA	2304	384	0.466667	23.875	61.8	92	1	299	MNAKKRY	CKHGKNW	ATGAAYGCNAARAARMGNTA	CARTTYTTNCCRTGYTTRCA	256	128	69.2	94	74.2969
Act_704	XP_031551048.1_170580_171408	663	7	10	222	NDIEEAME	KMPACNVL	AAYGAYATHGARGARGCNATGGA	ARNACRTTRCANGCNGGCATYTT	192	1024	0.257282	16.75	67.3	95	2	250	DIDYRDN	PHTGFIY	GAYATHGAYTAYMGNGAYAA	TADATRAANCCNGTRTGNGG	384	768	63.6	92	74.2853
Act_705	XP_031550104.1_37293_39765	1191	6	81	469	PIDVVYTW	KFIYMNDD	CCNATHGAYGTNGTNTAYACNTG	TCRTCRTTCATRTADATRAAYTT	3072	96	0.71123	113.857	70.6	99	38	519	AFQFGEV	YCDKACN	GCNTTYCARTTYGGNGARGT	TTRCANGCYTTRTCRCARTA	256	128	70.8	95	74.2651
Act_706	XP_031568707.1_70956_72715	795	7	43	299	MLGAGLYI	MIPYNQLS	ATGYTNGGNGCNGGNYTNTAYAT	SWNARYTGRTTRTANGGDATCAT	8192	3072	0.476	41.125	55.6	96.5	23	351	ETVFHRC	YAMANDG	GARACNGTNTTYCAYMGNTG	CCRTCRTTNGCCATNGCRTA	1024	128	67.6	95	74.2632
Act_707	XP_031565355.1_224257_224696	372	7	11	126	LEVEVETM	WEQKQVQI	YTNGARGTNGARGTNGARACNAT	ATYTGNACYTGYTTYTGYTCCCA	4096	128	0.388889	12.5	59.9	99	2	139	ADLPAGV	EFAVRMW	GCNGAYYTNCCNGCNGGNGT	CACATNCKNACNGCRAAYTC	4096	512	61.5	98	74.2621
Act_708	XP_031571938.1_30470_31038	360	7	64	175	GYYPEQHH	AHHPGHAG	GGNTAYTAYCCNGARCARCAYCA	CCNGCRTGNCCNGGRTGRTGNGC	512	2048	0.392157	9.875	57.4	95.5	9	199	VQPMIDA	EGVMTQS	GTNCARCCNATGATHGAYGC	SWYTGNGTCATNACNCCYTC	192	1024	66.8	99	74.2452
Act_709	XP_031575137.1_121934_124530	1272	7	49	464	DVFPCDFK	FVFPITIA	GAYGTNTTYCCNTGYGAYTTYAA	GCDATNGTDATNGGRAANACRAA	512	2304	0.592138	86.625	63.4	93	2	497	PIQVPYG	DQYMLSA	CCNATHCARGTNCCNTAYGG	GCNSWNARCATRTAYTGRTC	768	1024	61.4	91	74.2437
Act_710	XP_031573047.1_20019_20685	483	7	32	184	PKATNTHV	CVDRINGL	CCNAARGCNACNAAYACNCAYGT	ARNCCRTTDATNCKRTCNACRCA	2048	6144	0.270833	13.625	61.6	95.5	8	220	EMGGTWV	GIPHAKG	GARATGGGNGGNACNTGGGT	CCYTTNGCRTGNGGDATNCC	128	768	65.1	96	74.2366
Act_711	XP_031568262.1_36650_37736	672	7	55	270	HNETINVW	HFLHILCA	CAYAAYGARACNATHAAYGTNTG	GCRCANARDATRTGNARRAARTG	768	3072	0.519417	45.375	61.5	94.5	25	330	EFREPFI	WFAIKCP	GARTTYMGNGARCCNTTYAT	GGRCAYTTDATNGCRAACCA	512	96	68.1	90	74.2339
Act_712	XP_031561670.1_404342_404872	360	7	39	150	DLCIQAWF	WPMVEISH	GAYYTNTGYATHCARGCNTGGTT	TGNSWDATYTCNACCATNGGCCA	768	1536	0.533333	19.5	68	100	21	169	DRTPLKQ	KDALELG	GAYMGNACNCCNYTNAARCA	CCNARYTCNARNGCRTCYTT	4096	2048	58.4	91	74.2129
Act_713	XP_031561259.1_40859_42010	477	7	102	252	CGRFFAIC	FAICWLPT	TGYGGNMGNTTYTTYGCNATHTG	GTNGGNARCCARCADATNGCRAA	3072	1536	0.731343	34.875	62.5	93	42	296	MNMCFAD	NPIIYVL	ATGAAYATGTGYTTYGCNGA	ARNACRTADATDATNGGRTT	32	1152	68.9	91	74.2101
Act_714	XP_031564068.1_50958_51670	516	7	24	187	LDQGVHVD	GWTPLMFA	YTNGAYCARGGNGTNCAYGTNGA	GCRAACATNARNGGNGTCCANCC	4096	1024	0.515924	25.5	61.2	94.5	9	218	HAAEQGN	NILHQTA	CAYGCNGCNGARCARGGNAA	GCNGTYTGRTGNARDATRTT	512	768	66.9	94	74.2051
Act_715	XP_031550570.1_28991_30368	747	7	114	354	KVILDVGC	THWKQDLF	AARGTNATHYTNGAYGTNGGNTG	AANARRTCYTGYTTCCARTGNGT	6144	512	0.547414	47.625	65.3	91	71	384	WQDEEYF	NPEYRRH	TGGCARGAYGARGARTAYTT	TGNCKNCKRTAYTCNGGRTT	32	2048	68.4	89	74.1822
Act_716	XP_031561850.1_6927_8246	603	7	185	377	GIMAVGKF	MQKALQED	GGNATHATGGCNGTNGGNAARTT	TCYTCYTGNARNGCYTTYTGCAT	1536	512	0.594444	41.5	66.5	93	51	398	EDIKLND	ADDFHRH	GARGAYATHAARYTNAAYGA	TGNCKRTGRAARTCRTCNGC	384	512	64	91	74.1817
Act_717	XP_031567034.1_50912_52184	684	7	86	305	IPPFAMTY	NNHITDKG	ATHCCNCCNTTYGCNATGACNTA	CCYTTRTCNGTDATRTGRTTRTT	1536	384	0.544601	42.875	68.2	95	60	331	EVVQDAC	VGFNVIT	GARGTNGTNCARGAYGCNTG	GTDATNACRTTRAANCCNAC	512	768	66.1	85	74.1721
Act_718	XP_031555265.1_249757_250876	618	7	48	245	MVLHAITD	KTFALVIG	ATGGTNYTNCAYGCNATHACNGA	CCDATNACNARNGCRAANGTYTT	3072	6144	0.636364	45.875	62.9	95.5	7	257	TATIVGN	CYTPFFV	ACNGCNACNATHGTNGGNAA	ACRAARAANGGNGTRTARCA	3072	256	65.5	90	74.1682
Act_719	XP_031563175.1_747052_748578	1242	7	82	487	EIIKGCVN	AWLFEAAF	GARATHATHAARGGNTGYGTNAA	AANGCNGCYTCRAANARCCANGC	1152	2048	0.465995	65.125	57.4	94	63	495	WVMEVFC	AKVDMKA	TGGGTNATGGARGTNTTYTG	GCYTTCATRTCNACYTTNGC	64	128	69	91	74.1568
Act_720	XP_031551403.1_31331_33769	384	7	165	284	YDVEGFFG	PEDEKWQL	TAYGAYGTNGARGGNTTYTTYGG	ARYTGCCAYTTYTCRTCYTCNGG	512	256	0.530973	22.75	65.5	92	150	384	DKAFAIY	AQFPVKG	GAYAARGCNTTYGCNATHTA	CCYTTNACNGGRAAYTGNGC	384	512	69.3	90	74.1275
Act_721	XP_031570037.1_95752_96796	729	7	51	285	EGALHKYG	YMGLGFAA	GARGGNGCNYTNCAYAARTAYGG	GCNGCRAANCCNARNCCCATRTA	2048	2048	0.405286	31.25	58.3	96.5	36	304	PTHMMAD	VGMPDAF	CCNACNCAYATGATGGCNGA	AANGCRTCNGGCATNCCNAC	128	512	70.9	90	74.1214
Act_722	XP_031570758.1_20855_21840	732	7	105	340	CEHMNFQE	TQFDAEVN	TGYGARCAYATGAAYTTYCARGA	TTNACYTCNGCRTCRAAYTGNGT	64	1024	0.728972	57.5	73.8	94.5	10	348	SNEQNNP	APVQSCN	WSNAAYGARCARAAYAAYCC	TTRCANSWYTGNACNGGNGC	512	4096	53	91	74.1133
Act_723	XP_031561294.1_28003_29493	588	7	136	323	LYRYVGDF	EFMNPFRT	YTNTAYMGNTAYGTNGGNGAYTT	GTNCKRAANGGRTTCATRAAYTC	8192	512	0.607735	40.375	64	93.5	99	373	EFNLYNP	FEMVDFM	GARTTYAAYYTNTAYAAYCC	ATRAARTCNACCATYTCRAA	256	64	68	89	74.1104
Act_724	XP_031563002.1_30310_30907	426	7	16	149	TYIEPINM	HYPTEAQD	ACNTAYATHGARCCNATHAAYAT	TCYTGNGCYTCNGTNGGRTARTG	1152	1024	0.496063	24	70.9	90.5	8	184	KFSTWTK	YDKERGP	AARTTYWSNACNTGGACNAA	GGNCCNCKYTCYTTRTCRTA	1024	512	60.2	95	74.1096
Act_725	XP_031552632.1_21905_22634	522	7	40	205	IYAFMCQH	QYVIPATL	ATHTAYGCNTTYATGTGYCARCA	ARNGTNGCNGGDATNACRTAYTG	192	6144	0.474684	21.125	71.5	94.5	32	246	VPNLFGV	FFVLIWA	GTNCCNAAYYTNTTYGGNGT	GCCCADATNARNACRAARAA	2048	384	59.9	91	74.0693
Act_726	XP_031553208.1_146069_146725	516	7	41	204	WEHRFNAY	EVALNTEA	TGGGARCAYMGNTTYAAYGCNTA	GCYTCNGTRTTNARNGCNACYTC	512	4096	0.363057	19.125	60.9	100	25	217	RGNLPKD	KKCLQEV	MGNGGNAAYYTNCCNAARGA	ACYTCYTGNARRCAYTTYTT	4096	256	64.2	92	74.0469
Act_727	XP_031559365.1_135138_136767	828	7	191	458	RIPAYDPD	NCTCPVDY	MGNATHCCNGCNTAYGAYCCNGA	TARTCNACNGGRCANGTRCARTT	6144	1024	0.657692	56.25	63.2	94.5	127	475	MELDYET	CDTHLNL	ATGGARYTNGAYTAYGARAC	ARRTTNARRTGNGTRTCRCA	128	1024	63.6	91	74.0337
Act_728	XP_031554496.1_1033903_1035010	780	7	98	349	RLVKHYFV	ANPIIYTG	MGNYTNGTNAARCAYTAYTTYGT	CCNGTRTADATDATNGGRTTNGC	4096	2304	0.622951	59.25	61.7	95.5	82	364	IGNTIVC	AIKKFVL	ATHGGNAAYACNATHGTNTG	ARNACRAAYTTYTTDATNGC	1152	768	64.7	90	74.0298
Act_729	XP_031564367.1_94020_94974	744	7	34	273	IKYHVRHQ	YMAPEVLE	ATHAARTAYCAYGTNMGNCAYCA	TCNARNACYTCNGGNGCCATRTA	1536	2048	0.244635	26.375	63.2	93.5	12	298	ICAPVAA	DVYAFGL	ATHTGYGCNCCNGTNGCNGC	ARNCCRAANGCRTANACRTC	1536	1024	59.4	100	74.0137
Act_730	XP_031574506.1_66783_67377	393	7	55	177	KQKIYWNW	DGTLRVWD	AARCARAARATHTAYTGGAAYTG	TCCCANACNCKNARNGTNCCRTC	96	8192	0.12069	5.25	62.6	99	47	188	PFKKLFM	GNCLHVL	CCNTTYAARAARYTNTTYAT	ARNACRTGNARRCARTTNCC	512	2048	60.2	97	74.0028
Act_731	XP_031559844.1_50116_51001	456	7	97	240	ECGTLHEY	NEDVMHRF	GARTGYGGNACNYTNCAYGARTA	AANCKRTGCATNACRTCYTCRTT	2048	512	0.380597	19.25	67.6	92	15	271	GEGEFGK	CWNILPP	GGNGARGGNGARTTYGGNAA	GGNGGNARDATRTTCCARCA	512	384	61.4	96	74.002
Act_732	XP_031560836.1_31621_32356	390	7	97	218	DVRMYLVE	EEQFIEWT	GAYGTNMGNATGTAYYTNGTNGA	GTCCAYTCDATRAAYTGYTCYTC	4096	96	0.417391	16	60.6	94	46	227	KERAINK	DWKGFIP	AARGARMGNGCNATHAAYAA	GGDATRAANCCYTTCCARTC	768	96	70.8	92	73.99
Act_733	XP_031550516.1_96383_97988	828	7	250	517	NPDAQAFI	FGFGTRMC	AAYCCNGAYGCNCARGCNTTYAT	CACATNCKNGTNCCRAANCCRAA	1024	2048	0.683594	60.125	61.6	95.5	129	529	RNEPKYP	IAELELY	MGNAAYGARCCNAARTAYCC	TANARYTCNARYTCNGCDAT	512	3072	58.6	96	73.9883
Act_734	XP_031561192.1_155745_156317	369	7	29	143	MAISNHYQ	EIFKFEYA	ATGGCNATHWSNAAYCAYTAYCA	GCRTAYTCRAAYTTRAADATYTC	1536	192	0.364486	12.75	64.3	95.5	11	181	YRIHNGQ	FTYRISI	TAYMGNATHCAYAAYGGNCA	ATNSWDATNCKRTANGTRAA	768	6144	59	99	73.9855
Act_735	XP_031567830.1_80048_88861	2100	6	959	1650	GLDAEKKE	QEYQTLWE	GGNYTNGAYGCNGARAARAARGA	TCCCANARNGTYTGRTAYTCYTG	2048	512	0.643695	165.143	63.2	97	823	1735	DNAEKTQ	EMQKDLI	GAYAAYGCNGARAARACNCA	ATNARRTCYTTYTGCATYTC	256	128	74.9	93	73.9807
Act_736	XP_031563938.1_91717_92680	474	7	134	283	YYGLTMFN	EWKFASKV	TAYTAYGGNYTNACNATGTTYAA	ACYTTNSWNGCRAAYTTCCAYTC	1024	1024	0.716312	45.25	62.1	96.5	74	314	INCFTPC	APLDNLF	ATHAAYTGYTTYACNCCNTG	AANARRTTRTCNARNGGNGC	384	4096	61	94	73.9781
Act_737	XP_031557464.1_7515_8377	429	7	66	200	KDVPFLHE	IHHALGDG	AARGAYGTNCCNTTYYTNCAYGA	CCRTCNCCNARNGCRTGRTGDAT	2048	3072	0.5625	24.625	60.6	95.5	15	218	FIYGVLC	VDRKPEL	TTYATHTAYGGNGTNYTNTG	ARYTCNGGYTTNCKRTCNAC	1536	2048	61.1	99	73.9472
Act_738	XP_031572891.1_17808_19455	1152	7	85	460	EATPGRKE	GNNCIKVF	GARGCNACNCCNGGNMGNAARGA	AANACYTTDATRCARTTRTTNCC	8192	768	0.667582	98.625	62.6	95.5	75	527	PTNAVLV	TKKIPVA	CCNACNAAYGCNGTNYTNGT	GCNACNGGDATYTTYTTNGT	4096	768	58.5	90	73.9206
Act_739	XP_031557422.1_94923_95682	630	7	41	242	PSNKKIPH	FAKMVGVL	CCNWSNAAYAARAARATHCCNCA	ARNACNCCNACCATYTTNGCRAA	6144	2048	0.466667	29.375	58.5	99	29	252	LALHYTY	CYTICWT	YTNGCNYTNCAYTAYACNTA	GTCCARCADATNGTRTARCA	4096	96	61	97	73.9047
Act_740	XP_031550367.1_19411_20209	570	7	45	226	FLKMPANA	GHFWSKVC	TTYYTNAARATGCCNGCNAAYGC	CANACYTTNSWCCARAARTGNCC	1024	2048	0.52	33.875	59.9	95.5	24	234	LDRAKVE	DIGQVHF	YTNGAYMGNGCNAARGTNGA	AARTGNACYTGNCCDATRTC	4096	384	67.5	92	73.8989
Act_741	XP_031567881.1_104996_106121	522	7	92	257	LKGVEVVN	QDKYNPFT	YTNAARGGNGTNGARGTNGTNAA	GTRAANGGRTTRTAYTTRTCYTG	8192	256	0.396226	23	64.2	91	38	273	GWVDKTK	QKICALN	GGNTGGGTNGAYAARACNAA	TTNARNGCRCADATYTTYTG	256	768	70.1	91	73.8959
Act_742	XP_031567365.1_101473_102160	573	7	9	191	FELHIHDK	EDFCCDLN	TTYGARYTNCAYATHCAYGAYAA	TTNARRTCRCARCARAARTCYTC	768	512	0.388571	19	67.1	94	1	212	GVKGKMY	IENGETN	GGNGTNAARGGNAARATGTA	TTNGTYTCNCCRTTYTCDAT	256	384	66.7	89	73.8886
Act_743	XP_031549582.1_93329_93848	369	7	19	133	YHPLNHGF	EQPMILEN	TAYCAYCCNYTNAAYCAYGGNTT	TTYTCNARDATCATNGGYTGYTC	2048	768	0.807692	35.125	64.3	90.5	2	169	IGKWHLG	KVHTALF	ATHGGNAARTGGCAYYTNGG	AANARNGCNGTRTGNACYTT	384	2048	62.9	97	73.881
Act_744	XP_031563304.1_286696_287693	486	7	126	279	DVMLNFWN	NFEQIPGV	GAYGTNATGYTNAAYTTYTGGAA	ACNCCNGGDATYTGYTCRAARTT	256	768	0.655172	31	71.2	93	31	313	KLYGNAF	FVHPLKL	AARYTNTAYGGNAAYGCNTT	ARYTTNARNGGRTGNACRAA	1024	2048	63	88	73.8579
Act_745	XP_031551456.1_581171_581871	588	7	18	205	EAIVAPGK	AQKVTEAV	GARGCNATHGTNGCNCCNGGNAA	ACNGCYTCNGTNACYTTYTGNGC	6144	2048	0.233333	12.125	59.9	95.5	6	222	TPELKAE	DHHVYLE	ACNCCNGARYTNAARGCNGA	TCNARRTANACRTGRTGRTC	2048	512	64.2	98	73.8485
Act_746	XP_031565870.1_41750_42776	693	7	55	277	PFNYFVAN	NPFVYSWR	CCNTTYAAYTAYTTYGTNGCNAA	CKCCANSWRTANACRAANGGRTT	1024	4096	0.393519	29.125	59.6	98	43	291	AVFIDPN	AFLYVIT	GCNGTNTTYATHGAYCCNAA	GTDATNACRTANARRAANGC	768	1536	66.8	91	73.8438
Act_747	XP_031550959.1_170893_172384	996	6	46	369	AIQQRYNF	TMWNEHFG	GCNATHCARCARMGNTAYAAYTT	CCRAARTGYTCRTTCCACATNGT	1536	64	0.414557	47.4286	71.1	100	26	396	FHPYCNA	GPKMDIV	TTYCAYCCNTAYTGYAAYGC	ACDATRTCCATYTTNGGNCC	128	192	72.8	99	73.8266
Act_748	XP_031555886.1_40787_41362	357	7	27	137	VLDLFQAQ	IHEGDNIY	GTNYTNGAYYTNTTYCARGCNCA	TADATRTTRTCNCCYTCRTGDAT	8192	576	0.442308	14.75	62	96.5	5	146	RSDECIA	FEAPKQL	MGNWSNGAYGARTGYATHGC	ARYTGYTTNGGNGCYTCRAA	3072	512	62.7	96	73.8129
Act_749	XP_031558160.1_118373_119052	540	7	15	186	NDCDPNPC	DFIALEIV	AAYGAYTGYGAYCCNAAYCCNTG	ACDATYTCNARNGCDATRAARTC	512	2304	0.567073	37.125	59.2	94	1	220	CKPGFTG	DGKWHHV	TGYAARCCNGGNTTYACNGG	ACRTGRTGCCAYTTNCCRTC	512	64	68.1	93	73.8059
Act_750	XP_031566422.1_107223_108510	981	7	60	378	KCDMLVGH	YTPEGILG	AARTGYGAYATGYTNGTNGGNCA	CCNARDATNCCYTCNGGNGTRTA	1024	6144	0.685065	84.375	62.1	95.5	16	412	AAGKVIY	AMSIKMT	GCNGCNGGNAARGTNATHTA	GTCATYTTDATNSWCATNGC	1536	384	57.6	93	73.8004
Act_751	XP_031562943.1_46525_48274	1173	6	124	506	RVKFTKDH	NKDGTYTV	MGNGTNAARTTYACNAARGAYCA	ACNGTRTANGTNCCRTCYTTRTT	2048	1024	0.65	107.714	67.2	98	8	567	IPEEVWC	WQITPGM	ATHCCNGARGARGTNTGGTG	ATNCCNGGNGTDATYTGCCA	192	384	73.3	96.5	73.7762
Act_752	XP_031555515.1_90899_91961	798	7	46	303	ALTDFLQG	MIYTNHCV	GCNYTNACNGAYTTYYTNCARGG	ACRCARTGRTTNGTRTADATCAT	8192	192	0.646341	68.375	64.5	95	22	315	LLVMVAI	YAGCNRD	YTNYTNGTNATGGTNGCNAT	TCNCKRTTRCANCCNGCRTA	4096	1024	59.7	91	73.7713
Act_753	XP_031561433.1_151432_152567	573	7	119	301	MRDYLAEE	NYFKNVSE	ATGMGNGAYTAYYTNGCNGARGA	TCNSWNACRTTYTTRAARTARTT	2048	2048	0.362069	20.875	60.7	98	16	309	RVEEAAN	NKEVAKL	MGNGTNGARGARGCNGCNAA	ARYTTNGCNACYTCYTTRTT	2048	512	62.6	95	73.7608
Act_754	XP_031562579.1_638949_640455	996	7	175	498	VVAPFVNN	NILAAGKK	GTNGTNGCNCCNTTYGTNAAYAA	TTYTTNCCNGCNGCNARDATRTT	4096	6144	0.563291	63.375	52.7	91	147	512	AFRYYEQ	GNFQEWI	GCNTTYMGNTAYTAYGARCA	ATCCAYTCYTGRAARTTNCC	512	64	72.1	95	73.7529
Act_755	XP_031566094.1_98318_99677	771	7	12	260	NICNTIQG	EVITNNLP	AAYATHTGYAAYACNATHCARGG	GGNARRTTRTTNGTDATNACYTC	576	3072	0.45	37.625	61.6	98	4	290	TSTCETF	PMFTIFD	ACNWSNACNTGYGARACNTT	TCRAADATNGTRAACATNGG	4096	192	58.5	96	73.7402
Act_756	XP_031571404.1_327323_329107	867	7	86	366	YVADLGYT	MATILINM	TAYGTNGCNGAYYTNGGNTAYAC	ATRTTDATNARDATNGTNGCCAT	4096	2304	0.394161	42.75	56.7	97.5	27	379	EDKTLYN	NEAYREV	GARGAYAARACNYTNTAYAA	ACYTCNCKRTANGCYTCRTT	512	512	66.2	93	73.7213
Act_757	XP_031559195.1_175050_176041	714	7	34	263	SNICPKGH	NGTYQIAQ	WSNAAYATHTGYCCNAARGGNCA	TGNGCDATYTGRTANGTNCCRTT	6144	1536	0.527027	45	64.6	87.5	22	299	GYYCYAN	CPAGHYC	GGNTAYTAYTGYTAYGCNAA	CARTARTGNCCNGCNGGRCA	256	512	65	96	73.7146
Act_758	XP_031552371.1_10976_12745	1200	7	198	589	KGLEMQET	VEVLGYPG	AARGGNYTNGARATGCARGARAC	CCNGGRTANCCNARNACYTCNAC	512	8192	0.781163	113.875	57.7	97.5	137	603	GPDAVYY	GPVHPLK	GGNCCNGAYGCNGTNTAYTA	TTNARNGGRTGNACNGGNCC	1024	4096	62	87	73.7069
Act_759	XP_031555198.1_80897_82171	672	7	63	278	DIPYVIKW	PWFGFANS	GAYATHCCNTAYGTNATHAARTG	SWRTTNGCRAANCCRAACCANGG	1152	2048	0.679612	58.125	64.9	91	47	288	NILIANM	NPILYFV	AAYATHYTNATHGCNAAYAT	ACRAARTANARDATNGGRTT	1152	768	63.4	92	73.666
Act_760	XP_031566717.1_60165_61083	402	7	106	231	GFCVCVCY	FNEARYIG	GGNTTYTGYGTNTGYGTNTGYTA	CCDATRTANCKNGCYTCRTTRAA	1024	1536	0.445378	17	61.8	93	31	242	WTIMVTC	YTTCVIW	TGGACNATHATGGTNACNTG	CADATNACRCANGTNGTRTA	192	768	67.8	94	73.6637
Act_761	XP_031564269.1_58898_60944	915	7	160	456	GDIVQMPN	MYSPIPPQ	GGNGAYATHGTNCARATGCCNAA	TGNGGNGGDATNGGNSWRTACAT	768	6144	0.401434	34.875	55.9	99	152	472	PTQQKYK	TFVPVTQ	CCNACNCARCARAARTAYAA	TGNGTNACNGGNACRAANGT	256	2048	63.4	96	73.6626
Act_762	XP_031565414.1_230303_231056	573	7	19	201	NAIIFGVQ	DCVKKTYA	AAYGCNATHATHTTYGGNGTNCA	GCRTANGTYTTYTTNACRCARTC	2304	512	0.535294	39	66.7	93	3	222	GLFKGMA	TILRAFP	GGNYTNTTYAARGGNATGGC	GGRAANGCNCKNARDATNGT	512	6144	58	96	73.6325
Act_763	XP_031562376.1_37349_38088	393	7	35	157	AFYYGEDW	EIDALAGY	GCNTTYTAYTAYGGNGARGAYTG	TANCCNGCNARNGCRTCDATYTC	512	6144	0.396552	17.125	66.5	91	14	200	YIKAIHF	CPFATMA	TAYATHAARGCNATHCAYTT	GCCATNGTNGCRAANGGRCA	288	256	69	90	73.6195
Act_764	XP_031571529.1_36368_38274	780	7	122	373	NDNTPKFP	YVKIREDL	AAYGAYAAYACNCCNAARTTYCC	ARRTCYTCNCKDATYTTNACRTA	512	3072	0.579592	47.875	62.7	94	87	472	GYIFDLV	DVDENFH	GGNTAYATHTTYGAYYTNGT	TGRAARTTYTCRTCNACRTC	768	128	67.8	88	73.6056
Act_765	XP_031561286.1_20059_20846	645	7	19	225	YLTVETFG	GKYLTAVG	TAYYTNACNGTNGARACNTTYGG	CCNACNGCNGTNARRTAYTTNCC	4096	8192	0.351759	23.5	57.2	99	3	257	ETAKWNI	HPQCSFI	GARACNGCNAARTGGAAYAT	ATRAANSWRCAYTGNGGRTG	128	1024	67.4	92	73.5827
Act_766	XP_031553463.1_186065_187461	852	7	140	415	THLIAGEV	DKIRKFIN	ACNCAYYTNATHGCNGGNGARGT	TTDATRAAYTTNCKDATYTTRTC	6144	1152	0.572519	54.5	60.6	93.5	54	464	VLDPFEG	VTAHWII	GTNYTNGAYCCNTTYGARGG	ATDATCCARTGNGCNGTNAC	1024	384	65.5	92	73.5772
Act_767	XP_031555688.1_96942_97878	636	7	55	258	AGVFVPIY	IFAFLKRD	GCNGGNGTNTTYGTNCCNATHTA	TCNCKYTTNARRAANGCRAADAT	6144	6144	0.319797	28	60.3	95.5	38	266	TVTNAFV	FKECIFK	ACNGTNACNAAYGCNTTYGT	TTRAADATRCAYTCYTTRAA	1024	96	65.2	94	73.5693
Act_768	XP_031570845.1_52319_53088	531	7	48	216	HAICLDFD	QAVVDGNS	CAYGCNATHTGYYTNGAYTTYGA	SWRTTNCCRTCNACNACNGCYTG	1536	8192	0.582278	37.75	59.7	92	16	232	ENHKPVI	KVAKIVE	GARAAYCAYAARCCNGTNAT	TCNACDATYTTNGCNACYTT	256	768	67	95	73.5529
Act_769	XP_031557054.1_9483_10146	588	7	16	203	YTTAKLNI	VFYYVQRF	TAYACNACNGCNAARYTNAAYAT	AANCKYTGNACRTARTARAANAC	4096	2048	0.601124	35.5	56.8	96.5	4	212	CGFYEEK	YVHARDK	TGYGGNTTYTAYGARGARAA	TTRTCNCKNGCRTGNACRTA	128	1024	70.6	90	73.5071
Act_770	XP_031560628.1_63305_64203	633	7	62	264	DEYSVIFT	YKIFGFPT	GAYGARTAYWSNGTNATHTTYAC	GTNGGRAANCCRAADATYTTRTA	3072	768	0.747368	61	61.2	93	27	306	NVYGNPH	FHVLKPN	AAYGTNTAYGGNAAYCCNCA	TTNGGYTTNARNACRTGRAA	512	1024	67.4	89	73.4963
Act_771	XP_031565415.1_298957_300651	996	7	90	413	GYKTRPKD	WFVYRHSR	GGNTAYAARACNMGNCCNAARGA	CKNSWRTGNCKRTANACRAACCA	4096	8192	0.71746	88.875	56	90.5	21	430	NLIDKQF	HGFPVVY	AAYYTNATHGAYAARCARTT	TANACNACNGGRAANCCRTG	384	1024	69.4	91	73.4496
Act_772	XP_031552046.1_182723_183584	450	7	102	243	KQPYAIKM	CGTPDYIA	AARCARCCNTAYGCNATHAARAT	GCDATRTARTCNGGNGTNCCRCA	768	1536	0.303704	12.625	69.2	96.5	80	259	AIKALIG	YTNAVDM	GCNATHAARGCNYTNATHGG	ATRTCNACNGCRTTNGTRTA	2304	512	62	89	73.4304
Act_773	XP_031563597.1_105032_106066	666	7	77	290	KITRNLDT	TFYDLRHV	AARATHACNMGNAAYYTNGAYAC	ACRTGNCKNARRTCRTARAANGT	6144	4096	0.407767	36.625	56.2	97	37	309	TNNAVQH	WDYHTLH	ACNAAYAAYGCNGTNCARCA	TGNARNGTRTGRTARTCCCA	512	256	69.4	91	73.429
Act_774	XP_031563014.1_2959_3582	411	7	37	165	GDVRFKWD	EALGGDDH	GGNGAYGTNMGNTTYAARTGGGA	TGRTCRTCNCCNCCNARNGCYTC	1024	4096	0.553719	25.625	59.7	97	7	196	RIVNQHP	IVVFFDW	MGNATHGTNAAYCARCAYCC	CARTCRAARAANACNACDAT	768	384	66.3	92	73.4184
Act_775	XP_031554498.1_34327_35403	543	7	150	322	PFRFEDFC	GDWLCPIC	CCNTTYMGNTTYGARGAYTTYTG	CADATNGGRCANARCCARTCNCC	1024	1536	0.345455	19.375	60.8	97	136	366	YEVLRQF	KYWFLSR	TAYGARGTNYTNMGNCARTT	CKNSWNARRAACCARTAYTT	2048	2048	58	100	73.4178
Act_776	XP_031553372.1_128703_133992	1938	6	243	880	LTMYEKCY	QNRFARDL	YTNACNATGTAYGARAARTGYTA	ARRTCNCKNGCRAANCKRTTYTG	512	8192	0.777778	191.571	62.3	99	162	890	KQRLTQD	HNWLVER	AARCARMGNYTNACNCARGA	CKYTCNACNARCCARTTRTG	2048	512	62	100	73.4086
Act_777	XP_031549254.1_62152_62841	492	7	53	208	TQVMNNFF	IENVIDPI	ACNCARGTNATGAAYAAYTTYTT	ATNGGRTCDATNACRTTYTCDAT	256	1152	0.583893	36.25	64.1	92	19	216	KTYGIFY	GVKISFA	AARACNTAYGGNATHTTYTA	GCRAANSWDATYTTNACNCC	384	3072	61.5	96	73.4048
Act_778	XP_031560836.1_25601_26003	390	7	13	134	GANLDPVY	GKPIHVPK	GGNGCNAAYYTNGAYCCNGTNTA	TTNGGNACRTGDATNGGYTTNCC	8192	3072	0.582609	9.625	60.7	96.5	5	147	IDVAAQT	GVQFWNP	ATHGAYGTNGCNGCNCARAC	GGRTTCCARAAYTGNACNCC	768	128	67.8	92	73.3893
Act_779	XP_031553543.1_78739_80194	717	7	83	313	HTDDILVW	FHCIKKMN	CAYACNGAYGAYATHYTNGTNTG	TTCATYTTYTTDATRCARTGRAA	3072	96	0.479821	36.75	67.8	90	21	322	FPIVATI	VMLVCNN	TTYCCNATHGTNGCNACNAT	TTRTTRCANACNARCATNAC	1536	512	59.7	96	73.3842
Act_780	XP_031572310.1_13324_15703	1833	7	115	717	FLPAQICT	PEDLCKLP	TTYYTNCCNGCNCARATHTGYAC	GGNARYTTRCANARRTCYTCNGG	3072	4096	0.69191	156.875	58.6	94.5	89	784	NITNFPY	NPLVGLP	AAYATHACNAAYTTYCCNTA	GGNARNCCNACNARNGGRTT	384	8192	57.9	87	73.3783
Act_781	XP_031562575.1_551922_552647	690	7	32	253	PLPNAVCC	CCADGLHC	CCNYTNCCNAAYGCNGTNTGYTG	CARTGNARNCCRTCNGCRCARCA	8192	2048	0.688679	51.25	56.4	94	15	261	LDYETCC	CPQGFTC	YTNGAYTAYGARACNTGYTG	CANGTRAANCCYTGNGGRCA	512	512	68.2	93	73.3702
Act_782	XP_031553562.1_48234_49267	687	7	55	275	NSCVKTIE	EKMTPEQL	AAYWSNTGYGTNAARACNATHGA	ARYTGYTCNGGNGTCATYTTYTC	6144	512	0.629108	52.5	64.3	89	46	289	YIAVNGM	MGFDAKL	TAYATHGCNGTNAAYGGNAT	ARYTTNGCRTCRAANCCCAT	768	256	72.1	86	73.3524
Act_783	XP_031561955.1_76089_77325	615	7	20	216	PNASYEEK	DVQEWLAS	CCNAAYGCNWSNTAYGARGARAA	SWNGCNARCCAYTCYTGNACRTC	4096	4096	0.679348	43.125	58	88.5	10	235	KKRGIFV	FEENQID	AARAARMGNGGNATHTTYGT	TCDATYTGRTTYTCYTCRAA	768	96	68.1	98	73.348
Act_784	XP_031571136.1_80341_80861	396	7	31	154	GYLQENMF	NYIKQAKE	GGNTAYYTNCARGARAAYATGTT	TCYTTNGCYTGYTTDATRTARTT	512	384	0.63964	26	72.7	94.5	23	167	RGMRAFA	EVQTLER	MGNGGNATGMGNGCNTTYGC	CKYTCNARNGTYTGNACYTC	2048	2048	54.6	93	73.3445
Act_785	XP_031570422.1_24738_25653	420	7	147	278	CIVPAIQW	GFEELAFD	TGYATHGTNCCNGCNATHCARTG	TCRAANGCNARYTCYTCRAANCC	2304	2048	0.439024	25.875	62.8	87.5	10	293	SEVEMLQ	HMDMGQF	WSNGARGTNGARATGYTNCA	AAYTGNCCCATRTCCATRTG	2048	32	65.4	99	73.2918
Act_786	XP_031553935.1_253419_254490	402	7	118	243	EIKTKCPN	HHIGRHLI	GARATHAARACNAARTGYCCNAA	ATNARRTGNCKNCCDATRTGRTG	768	6144	0.445378	21.25	57.3	97.5	95	264	ELQIKGF	TDTGIGA	GARYTNCARATHAARGGNTT	GCNCCDATNCCNGTRTCNGT	768	1536	63.5	97	73.2894
Act_787	XP_031567453.1_430695_431352	537	7	20	190	GTHLWNIQ	NIIKEYSH	GGNACNCAYYTNTGGAAYATHCA	TGNSWRTAYTCYTTDATDATRTT	1536	2304	0.616883	41.125	64.7	92	8	229	ISLQFGH	FFVEECD	ATHWSNYTNCARTTYGGNCA	TCRCAYTCYTCNACRAARAA	6144	128	62	94	73.2732
Act_788	XP_031565687.1_13236_14315	546	7	38	211	CINSQPQH	HFCPCILW	TGYATHAAYWSNCARCCNCARCA	CANARDATRCANGGRCARAARTG	3072	1536	0.479042	29.375	60.8	91	11	339	TQPCDHY	VNRYGTQ	ACNCARCCNTGYGAYCAYTA	TGNGTNCCRTANCKRTTNAC	256	2048	69.4	93	73.2672
Act_789	XP_031551881.1_39740_40823	687	7	78	298	ALNYALQV	DIPWPCKG	GCNYTNAAYTAYGCNYTNCARGT	CCYTTRCANGGCCANGGDATRTC	8192	384	0.803922	76.5	58.4	92.5	67	336	KDMDGNT	QQIRWHP	AARGAYATGGAYGGNAAYAC	GGRTGCCANCKDATYTGYTG	64	192	68.2	89	73.2535
Act_790	XP_031567448.1_305685_306678	519	7	40	204	KSGKFYKN	KFDFMERN	AARWSNGGNAARTTYTAYAARAA	TTNCKYTCCATRAARTCRAAYTT	2048	256	0.61039	40	62.8	92	26	266	LVPAKFY	KAEGMKV	YTNGTNCCNGCNAARTTYTA	ACYTTCATNCCYTCNGCYTT	2048	128	69	89	73.2462
Act_791	XP_031560504.1_98571_99322	408	7	80	207	TVRVIKQE	NIPLKLCF	ACNGTNMGNGTNATHAARCARGA	AARCANARYTTNARNGGDATRTT	6144	6144	0.264463	8.125	59.2	94.5	11	257	EIYTKDG	EWFNALH	GARATHTAYACNAARGAYGG	TGNARNGCRTTRAACCAYTC	192	256	73.2	90	73.2412
Act_792	XP_031574074.1_64187_65619	900	7	30	321	SDYQCTKP	CGKDGEWV	WSNGAYTAYCARTGYACNAARCC	ACCCAYTCNCCRTCYTTNCCRCA	2048	256	0.698182	77	66.2	89.5	2	334	EVRPGPK	DITQSKG	GARGTNMGNCCNGGNCCNAA	CCYTTNSWYTGNGTDATRTC	4096	1536	57.3	95	73.2329
Act_793	XP_031569862.1_472303_473203	456	7	29	172	NFVVCYQI	KAFCQVDW	AAYTTYGTNGTNTGYTAYCARAT	CARTCNACYTGRCARAANGCYTT	512	512	0.345588	16.375	71.5	93.5	14	289	TVIAVFC	CAFIPIF	ACNGTNATHGCNGTNTTYTG	AADATNGGDATRAANGCRCA	1536	576	64.8	86	73.2267
Act_794	XP_031570489.1_50431_51259	522	7	50	215	SENFELVE	FFPIYNPK	WSNGARAAYTTYGARYTNGTNGA	TTNGGRTTRTADATNGGRAARAA	8192	768	0.519481	24.625	55.3	99	6	238	QHVLRIF	HIFAIAD	CARCAYGTNYTNMGNATHTT	TCNGCDATNGCRAADATRTG	3072	576	61.4	99	73.2122
Act_795	XP_031564845.1_93280_93809	396	7	34	157	HTLNHTFF	IFHETQHT	CAYACNYTNAAYCAYACNTTYTT	GTRTGYTGNGTYTCRTGRAADAT	2048	384	0.247863	8.625	61	93.5	24	169	IFGNTGD	GVVDEQT	ATHTTYGGNAAYACNGGNGA	GTYTGYTCRTCNACNACNCC	768	512	65.2	97	73.1756
Act_796	XP_031563620.1_66581_67664	579	7	82	266	IGKLVPNY	MVTILIGF	ATHGGNAARYTNGTNCCNAAYTA	AANCCDATNARDATNGTNACCAT	6144	4608	0.482955	34.875	61.5	94	74	277	CTDILYQ	CWLPFFT	TGYACNGAYATHYTNTAYCA	GTRAARAANGGNARCCARCA	768	256	65.8	92	73.1676
Act_797	XP_031550926.1_111337_112261	699	7	57	281	CTIAQPMY	NPLVYSWK	TGYACNATHGCNCARCCNATGTA	TTCCANSWRTANACNARNGGRTT	768	8192	0.522936	38.75	61.4	95.5	41	289	VTNYFIF	MESFRRK	GTNACNAAYTAYTTYATHTT	TTNCKNCKRAANSWYTCCAT	384	4096	56.9	99	73.1666
Act_798	XP_031554938.1_404063_405265	1095	7	33	389	FLNNLDNF	ICGKCTAM	TTYYTNAAYAAYYTNGAYAAYTT	ATNGCNGTRCAYTTNCCRCADAT	2048	1536	0.519062	65.875	56.5	96.5	15	409	LKMPQGK	FDKLCGE	YTNAARATGCCNCARGGNAA	TCNCCRCANARYTTRTCRAA	512	512	68.2	88	73.1171
Act_799	XP_031573105.1_193451_196138	996	7	381	704	QEDSCWYD	TMDIIVKP	CARGARGAYWSNTGYTGGTAYGA	GGYTTNACDATDATRTCCATNGT	512	576	0.689103	83.125	63.6	91.5	295	715	VSRAHFY	IFEAQFR	GTNWSNMGNGCNCAYTTYTA	CKRAAYTGNGCYTCRAADAT	8192	384	60.8	91	73.0833
Act_800	XP_031564539.1_245382_247157	657	7	246	456	GIFLPCEC	MIKNYIES	GGNATHTTYYTNCCNTGYGARTG	SWYTCDATRTARTTYTTDATCAT	3072	576	0.716578	55.875	64.6	88.5	236	498	GDPIAPI	PGCQMYG	GGNGAYCCNATHGCNCCNAT	CCRTACATYTGRCANCCNGG	1536	128	63.3	94	73.0726
Act_801	XP_031572318.1_49691_50702	378	7	184	301	LAEAKITE	YCPVTGLP	YTNGCNGARGCNAARATHACNGA	GGNARNCCNGTNACNGGRCARTA	6144	8192	0.436364	13.75	58.6	98	169	322	FKAPPGM	NAQAFRY	TTYAARGCNCCNCCNGGNAT	TANCKRAANGCYTGNGCRTT	1024	1024	65.2	94	73.0592
Act_802	XP_031553983.1_187756_188566	675	7	42	258	SDDEWLAQ	MHKLQSTP	WSNGAYGAYGARTGGYTNGCNCA	GGNGTNSWYTGNARYTTRTGCAT	4096	4096	0.681159	58.375	55.5	97	7	268	TDVRWTK	YMFVAAD	ACNGAYGTNMGNTGGACNAA	TCNGCNGCNACRAACATRTA	1024	256	66.5	91	73.0369
Act_803	XP_031573827.1_328503_329503	456	7	162	305	QANPSQVK	GCNKMTCS	CARGCNAAYCCNWSNCARGTNAA	SWRCANGTCATYTTRTTRCANCC	8192	1024	0.678832	35.875	55	95.5	138	330	EYFTVQI	NPYLHFN	GARTAYTTYACNGTNCARAT	TTRAARTGNARRTANGGRTT	256	512	68.4	94	73.0363
Act_804	XP_031553643.1_157749_159099	1119	7	35	399	FLLQYYNE	FCQVCMAL	TTYYTNYTNCARTAYTAYAAYGA	ARNGCCATRCANACYTGRCARAA	2048	512	0.317416	39.5	64.3	93.5	22	425	AAFLGLI	TYEDWNL	GCNGCNTTYYTNGGNYTNAT	ARRTTCCARTCYTCRTANGT	8192	128	58.6	96	73.0193
Act_805	XP_031555654.1_189197_189672	363	7	17	129	MPTQAEKN	DDEEYEKG	ATGCCNACNCARGCNGARAARAA	CCYTTYTCRTAYTCYTCRTCRTC	512	128	0.0754717	3.75	67.7	97.5	8	149	KLLGAPI	MAKLSQG	AARYTNYTNGGNGCNCCNAT	CCYTGNSWNARYTTNGCCAT	8192	2048	51.8	100	73.0148
Act_806	XP_031554555.1_240975_241397	348	7	21	128	GSFGMLKT	FCICCLGV	GGNWSNTTYGGNATGYTNAARAC	ACNCCNARRCARCADATRCARAA	8192	1536	0.178218	4.5	52.5	100	7	139	CPVEPFI	CTAFFVT	TGYCCNGTNGARCCNTTYAT	GTNACRAARAANGCNGTRCA	512	512	64.4	100	73.01
Act_807	XP_031574130.1_12591_13209	444	7	32	171	GRLLPMWT	FYRGFGAL	GGNMGNYTNYTNCCNATGTGGAC	ARNGCNCCRAANCCNCKRTARAA	8192	8192	0.518797	25.25	52.1	98	19	191	YRFVGWN	ITKFIYV	TAYMGNTTYGTNGGNTGGAA	ACRTADATRAAYTTNGTDAT	512	288	69.1	95	73.0042
Act_808	XP_031559420.1_46507_47308	441	7	27	165	GFIGFIGN	HFPGTFCL	GGNTTYATHGGNTTYATHGGNAA	ARRCARAANGTNCCNGGRAARTG	2304	2048	0.348485	17.125	56.3	94.5	2	173	NHREFGQ	FEWGAKT	AAYCAYMGNGARTTYGGNCA	GTYTTNGCNCCCCAYTCRAA	512	128	72.4	92	72.9745
Act_809	XP_031561187.1_9264_10321	480	7	57	208	GEVAEIQG	QKIVDEQA	GGNGARGTNGCNGARATHCARGG	GCYTGYTCRTCNACDATYTTYTG	1536	384	0.551724	33.25	64.8	90.5	28	219	WCLINII	AYIVIKQ	TGGTGYYTNATHAAYATHAT	TGYTTDATNACDATRTANGC	288	576	61.8	96	72.9662
Act_810	XP_031553423.1_228744_229991	675	7	65	281	SSCFNHCG	DAFHIFRE	WSNWSNTGYTTYAAYCAYTGYGG	TCNCKRAADATRTGRAANGCRTC	8192	1536	0.598086	46.25	56.6	95.5	43	321	CDSFRWN	PFQYEHT	TGYGAYWSNTTYMGNTGGAA	GTRTGYTCRTAYTGRAANGG	1024	128	65.3	94	72.9543
Act_811	XP_031575355.1_62844_63924	900	7	29	320	VGCLGCFP	FKVLEIVE	GTNGGNTGYYTNGGNTGYTTYCC	TCNACDATYTCNARNACYTTRAA	4096	3072	0.821168	99.75	55.7	96.5	13	348	GIGTHKT	WQIVLRR	GGNATHGGNACNCAYAARAC	CKNCKNARNACDATYTGCCA	768	3072	58.3	94	72.9494
Act_812	XP_031548882.1_333022_333799	498	7	23	180	WFLVFQCW	IDENVRHT	TGGTTYYTNGTNTTYCARTGYTG	GTRTGNCKNACRTTYTCRTCDAT	512	1536	0.38	20.5	66.5	98	13	197	KFLQKFA	MYAVATI	AARTTYYTNCARAARTTYGC	ATNGTNGCNACNGCRTACAT	256	512	64.2	86	72.9491
Act_813	XP_031575532.1_37008_38055	540	7	79	250	NVCCVTYD	FYMLALES	AAYGTNTGYTGYGTNACNTAYGA	SWYTCNARNGCNARCATRTARAA	1024	8192	0.642424	40.625	57.6	95.5	47	264	MGAVFFP	YCFLKPD	ATGGGNGCNGTNTTYTTYCC	TCNGGYTTNARRAARCARTA	256	512	68	91	72.9413
Act_814	XP_031575176.1_43009_44149	495	7	131	287	LCYENGKG	VDHKEALR	YTNTGYTAYGARAAYGGNAARGG	CKNARNGCYTCYTTRTGRTCNAC	1024	4096	0.533333	28.875	64.6	91	90	298	TAECQNK	MAAEAGD	ACNGCNGARTGYCARAAYAA	TCNCCNGCYTCNGCNGCCAT	256	512	68	90	72.9354
Act_815	XP_031556626.1_3450_4470	489	7	98	252	HLAYFIAC	HWLRDLQF	CAYYTNGCNTAYTTYATHGCNTG	AAYTGNARRTCNCKNARCCARTG	3072	4096	0.486486	28.875	58.1	94.5	52	269	RTPFNYF	NQFLYAM	MGNACNCCNTTYAAYTAYTT	ATNGCRTANARRAAYTGRTT	1024	512	69	92	72.9354
Act_816	XP_031569292.1_174501_176262	1011	7	64	392	KDKIRKQK	EELQDAKN	AARGAYAARATHMGNAARCARAA	TTYTTNGCRTCYTGNARYTCYTC	768	1024	0.760125	96.25	54.6	88.5	4	479	SDMERKH	KEIDVEG	WSNGAYATGGARMGNAARCA	CCYTCNACRTCDATYTCYTT	1024	192	65.8	96	72.929
Act_817	XP_031557989.1_111151_112569	411	7	168	296	FTIFFTYK	MAFVHFCY	TTYACNATHTTYTTYACNTAYAA	TARCARAARTGNACRAANGCCAT	768	256	0.483607	23.25	64.1	92	75	385	GYAEDLG	YEIVDFM	GGNTAYGCNGARGAYYTNGG	ATRAARTCNACDATYTCRTA	1024	192	67.2	91	72.9218
Act_818	XP_031560214.1_107342_107935	462	7	12	157	RIFCIFYA	FEDEPPWG	MGNATHTTYTGYATHTTYTAYGC	CCCCANGGNGGYTCRTCYTCRAA	1152	256	0.231884	12.375	63.9	97	4	165	MAPATVW	FISLGMN	ATGGCNCCNGCNACNGTNTG	TTCATNCCNARNSWDATRAA	1024	3072	55.8	99	72.9194
Act_819	XP_031571761.1_159561_160320	429	7	52	186	GRAFQRYY	AWMATFVG	GGNMGNGCNTTYCARMGNTAYTA	CCNACRAANGTNGCCATCCANGC	8192	512	0.273438	15.125	60.1	99	33	213	GATAFFI	DVPGKAK	GGNGCNACNGCNTTYTTYAT	TTNGCYTTNCCNGGNACRTC	1024	1024	63.2	93	72.8996
Act_820	XP_031559512.1_182416_183409	549	7	101	275	FVSLQIMA	GFFICWIP	TTYGTNWSNYTNCARATHATGGC	GGDATCCARCADATRAARAANCC	6144	288	0.666667	44.5	58.7	96	65	319	MAIFPMP	IYGILNP	ATGGCNATHTTYCCNATGCC	GGRTTNARDATNCCRTADAT	96	1152	62.8	94	72.8953
Act_821	XP_031562501.1_138073_138700	429	7	21	155	DFHQLIVQ	WKKTFFTN	GAYTTYCAYCARYTNATHGTNCA	TTNGTRAARAANGTYTTYTTCCA	1536	256	0.34375	17.375	63.2	99	10	202	EKTGQAP	AFLTQTN	GARAARACNGGNCARGCNCC	TTNGTYTGNGTNARRAANGC	512	2048	62.8	90	72.8929
Act_822	XP_031574112.1_123582_125440	1476	7	18	501	MGIPIPFG	YWLCLLTI	ATGGGNATHCCNATHCCNTTYGG	ATNGTNARNARRCANARCCARTA	1152	8192	0.801706	164.75	49.1	91	7	623	QVDFVPT	QMILFLE	CARGTNGAYTTYGTNCCNAC	TCNARRAANARDATCATYTG	512	768	62.9	93	72.8895
Act_823	XP_031553882.1_14581_15709	384	7	35	154	RKERKAYA	WDEENGKW	MGNAARGARMGNAARGCNTAYGC	CAYTTNCCRTTYTCYTCRTCCCA	4096	128	0.336283	13.375	60.5	91	18	262	MVGGEKK	YFKPKRA	ATGGTNGGNGGNGARAARAA	GCNCKYTTNGGYTTRAARTA	256	512	66	98	72.8856
Act_824	XP_031551516.1_380801_381410	477	7	15	165	IKCGVIGE	GYAHIQVN	ATHAARTGYGGNGTNATHGGNGA	TTNACYTGDATRTGNGCRTANCC	2304	1536	0.395833	18.75	64.7	96.5	4	188	KELTVGV	DKIQIEN	AARGARYTNACNGTNGGNGT	TTYTCDATYTGDATYTTRTC	2048	144	64.6	89	72.8827
Act_825	XP_031567763.1_389195_389742	348	7	28	135	AVLNSCMY	NGMNEYMS	GCNGTNYTNAAYWSNTGYATGTA	SWCATRTAYTCRTTCATNCCRTT	8192	256	0.326733	10.125	57.1	96.5	13	147	ETVATMH	VECYNEV	GARACNGTNGCNACNATGCA	ACYTCRTTRTARCAYTCNAC	512	128	67.3	95	72.8811
Act_826	XP_031564618.1_13212_14397	897	7	44	334	FTYFLITN	MNEQYAKA	TTYACNTAYTTYYTNATHACNAA	GCYTTNGCRTAYTGYTCRTTCAT	3072	128	0.539855	60.625	65	96.5	23	342	FAVVGNI	FKKILRC	TTYGCNGTNGTNGGNAAYAT	CANCKNARDATYTTYTTRAA	1024	1536	62.9	85	72.8802
Act_827	XP_031566940.1_88205_89006	351	7	154	262	VEIGAKAF	INIAHSKT	GTNGARATHGGNGCNAARGCNTT	GTYTTNSWRTGNGCDATRTTDAT	3072	4608	0.362745	12.75	58.9	93.5	134	276	KFIGAHV	IENMSCQ	AARTTYATHGGNGCNCAYGT	TGRCANSWCATRTTYTCDAT	384	384	66.1	97	72.8455
Act_828	XP_031565300.1_116310_117336	516	7	95	258	AICKPFYY	KWLHYSNS	GCNATHTGYAARCCNTTYTAYTA	SWRTTNSWRTARTGNARCCAYTT	768	8192	0.662252	40.625	57.7	96.5	70	268	YACFDIF	NPVVYAF	TAYGCNTGYTTYGAYATHTT	AANGCRTANACNACNGGRTT	192	1024	68.7	89	72.8438
Act_829	XP_031563954.1_144688_145256	465	7	21	167	DVFKEPKI	DEFYMFYC	GAYGTNTTYAARGARCCNAARAT	CARTARAACATRTARAAYTCRTC	512	64	0.264286	11	70.4	93	6	184	DEGYSPQ	ECTILDH	GAYGARGGNTAYWSNCCNCA	TGRTCNARDATNGTRCAYTC	2048	768	60.3	92	72.8315
Act_830	XP_031561715.1_78717_79356	600	7	16	207	LQLYKVNG	HFELDKDK	YTNCARYTNTAYAARGTNAAYGG	TTRTCYTTRTCNARYTCRAARTG	4096	512	0.852273	62	60.6	97.5	6	216	LTTGYEN	IVLPIET	YTNACNACNGGNTAYGARAA	GTYTCDATNGGNARNACDAT	2048	2304	60	91	72.825
Act_831	XP_031566520.1_122781_123885	798	7	76	333	FQGGLDVY	VMFQLPSN	TTYCARGGNGGNYTNGAYGTNTA	TTNSWNGGNARYTGRAACATNAC	4096	8192	0.608163	57.25	57.7	91	63	344	RYTNVDI	DFQLAFG	MGNTAYACNAAYGTNGAYAT	CCRAANGCNARYTGRAARTC	1024	512	66	95	72.8149
Act_832	XP_031551398.1_204121_204648	453	7	12	154	QDRYIEIK	YFNLTSEY	CARGAYMGNTAYATHGARATHAA	TAYTCNSWNGTNARRTTRAARTA	1152	8192	0.691176	32.125	58.2	92.5	4	183	SHDYFTN	NGFYKAK	WSNCAYGAYTAYTTYACNAA	TTNGCYTTRTARAANCCRTT	1024	256	68.2	94	72.7974
Act_833	XP_031555863.1_232246_232871	588	7	37	224	MKDFKNMF	QNEEFVRE	ATGAARGAYTTYAARAAYATGTT	TCNCKNACRAAYTCYTCRTTYTG	32	1024	0.571429	32.875	65	95.5	4	237	FAPALGQ	DFMMSLE	TTYGCNCCNGCNYTNGGNCA	TCNARNSWCATCATRAARTC	4096	512	56.3	96	72.7927
Act_834	XP_031558967.1_65562_66253	504	7	17	176	PTLDMLDG	DANRFTYF	CCNACNYTNGAYATGYTNGAYGG	AARTANGTRAANCKRTTNGCRTC	4096	2048	0.490196	18	55.7	100	3	240	SLFDPMT	AEAQTIT	WSNYTNTTYGAYCCNATGAC	GTDATNGTYTGNGCYTCNGC	2048	768	59	100	72.7899
Act_835	XP_031550597.1_6540_7412	495	7	21	177	ILYLIFYA	HTWIFALI	ATHYTNTAYYTNATHTTYTAYGC	ATNARNGCRAADATCCANGTRTG	4608	1536	0.627586	38.875	56.8	95	13	197	ILITAPW	WYHFLPG	ATHYTNATHACNGCNCCNTG	CCNGGNARRAARTGRTACCA	4608	256	66.2	94	72.7848
Act_836	XP_031568812.1_30690_32301	1266	7	74	487	LWCIFSEK	MERTLNGI	YTNTGGTGYATHTTYWSNGARAA	ATNCCRTTNARNGTNCKYTCCAT	3072	4096	0.709424	110.125	56.1	92	42	528	LPMYFRF	AGVCIIY	YTNCCNATGTAYTTYMGNTT	TADATDATRCANACNCCNGC	1024	1152	61.7	93	72.7706
Act_837	XP_031549087.1_232342_233064	378	7	31	148	GKGTKTVD	IEYDAYRS	GGNAARGGNACNAARACNGTNGA	SWNCKRTANGCRTCRTAYTCDAT	4096	6144	0.315315	12.125	56.2	99	19	185	YKCTRQY	QKAKFDR	TAYAARTGYACNMGNCARTA	CKRTCRAAYTTNGCYTTYTG	512	256	66.2	94	72.761
Act_838	XP_031554395.1_169544_170501	564	7	98	277	HILTPDEV	EKEFRDGK	CAYATHYTNACNCCNGAYGARGT	TTNCCRTCNCKRAAYTCYTTYTC	3072	1024	0.289017	16	62.8	94.5	74	292	LVNTYYD	TAKLNFY	YTNGTNAAYACNTAYTAYGA	TARAARTTNARYTTNGCNGT	1024	1024	65.6	92	72.76
Act_839	XP_031552242.1_24936_25972	597	7	60	250	KDRYGNYA	IDEGKAPE	AARGAYMGNTAYGGNAAYTAYGC	TCNGGNGCYTTNCCYTCRTCDAT	1024	1536	0.631285	40.75	64.6	87.5	7	302	PMPVITD	NPYTVMR	CCNATGCCNGTNATHACNGA	CKCATNACNGTRTANGGRTT	768	512	66.6	93	72.7539
Act_840	XP_031559284.1_183053_183785	381	7	17	135	TTVNKRPQ	QIMYARDS	ACNACNGTNAAYAARMGNCCNCA	SWRTCNCKNGCRTACATDATYTG	8192	3072	0.418182	16.5	59.7	91.5	3	143	AWGDNDH	VVEALMD	GCNTGGGGNGAYAAYGAYCA	TCCATNARNGCYTCNACNAC	128	1024	66.6	97	72.7394
Act_841	XP_031570600.1_46751_47324	348	7	55	162	VPGLHFYT	KMWGQKLE	GTNCCNGGNYTNCAYTTYTAYAC	TCNARYTTYTGNCCCCACATYTT	4096	256	0.247525	7.75	67.1	94	23	173	ALQPIKD	DVFEAFS	GCNYTNCARCCNATHAARGA	SWRAANGCYTCRAANACRTC	1536	1024	63.8	91	72.7295
Act_842	XP_031562807.1_92658_93588	537	7	30	200	VPNGKDFY	DPEAVDLV	GTNCCNAAYGGNAARGAYTTYTA	ACNARRTCNACNGCYTCNGGRTC	1024	4096	0.359756	21.5	65.2	95.5	10	210	KYLGEHG	PKLAEVP	AARTAYYTNGGNGARCAYGG	GGNACYTCNGCNARYTTNGG	512	2048	59.4	94	72.7128
Act_843	XP_031564744.1_59877_60564	381	7	63	181	IPTPCVYF	HPNTEELF	ATHCCNACNCCNTGYGTNTAYTT	AANARYTCYTCNGTRTTNGGRTG	3072	2048	0.491071	23.75	64.7	88.5	5	208	LIKQGAE	VIKKLDE	YTNATHAARCARGGNGCNGA	TCRTCNARYTTYTTDATNAC	1536	768	65.6	95	72.7061
Act_844	XP_031566383.1_66543_67659	795	7	73	329	FLNDGFWK	PFGVVENV	TTYYTNAAYGAYGGNTTYTGGAA	ACRTTYTCNACNACNCCRAANGG	512	2048	0.603239	60.125	61.5	90.5	32	348	VFGMQAI	TGDRSQP	GTNTTYGGNATGCARGCNAT	GGYTGNSWNCKRTCNCCNGT	256	8192	59.1	98	72.7058
Act_845	XP_031566980.1_1604_2621	672	7	56	271	PFNFLVAN	HWARDINY	CCNTTYAAYTTYYTNGTNGCNAA	TARTTDATRTCNCKNGCCCARTG	4096	768	0.492683	33.75	61.6	94.5	44	291	AVVIDPN	VFAWRLK	GCNGTNGTNATHGAYCCNAA	TTNARNCKCCANGCRAANAC	1536	2048	63.4	93	72.7056
Act_846	XP_031553267.1_10145_10804	363	7	23	135	FLDNGCGE	QWPIILIG	TTYYTNGAYAAYGGNTGYGGNGA	CCDATNARDATDATNGGCCAYTG	2048	1728	0.504762	20.375	59.6	91.5	2	208	QRNWIQV	IFGYYLW	CARMGNAAYTGGATHCARGT	CANARRTARTANCCRAADAT	192	768	66.1	97	72.694
Act_847	XP_031560288.1_392237_392912	387	7	22	142	FADGFGKP	FAITIPEY	TTYGCNGAYGGNTTYGGNAARCC	TAYTCNGGDATNGTDATNGCRAA	1024	2304	0.482456	19.5	62	92.5	14	171	PAKRKNV	WDNNGGI	CCNGCNAARMGNAARAAYGT	ATNCCNCCRTTRTTRTCCCA	1024	128	64.8	95	72.6829
Act_848	XP_031557521.1_73336_74133	759	7	18	262	MHLYPYDD	INGDIDAL	ATGCAYYTNTAYCCNTAYGAYGA	ARNGCRTCDATRTCNCCRTTDAT	512	2304	0.625	47.625	61.3	95.5	4	281	KMNLEEV	VWRTRPE	AARATGAAYYTNGARGARGT	TCNGGNCKNGTNCKCCANAC	128	4096	58.8	95	72.6447
Act_849	XP_031559660.1_36953_37673	660	7	13	224	KAFCVYFV	YYAGQLGI	AARGCNTTYTGYGTNTAYTTYGT	ATNCCNARYTGNCCNGCRTARTA	512	4096	0.473171	31.125	59.9	93	5	240	GPKLVPF	DEYHLRM	GGNCCNAARYTNGTNCCNTT	ATNCKNARRTGRTAYTCRTC	4096	1024	62.8	97	72.6362
Act_850	XP_031572208.1_220470_221520	735	7	32	268	VYDQMLWG	KDKRNYEV	GTNTAYGAYCARATGYTNTGGGG	ACYTCRTARTTNCKYTTRTCYTT	256	512	0.419214	37.25	66.6	92	8	279	VTGGAGY	KIRELGF	GTNACNGGNGGNGCNGGNTA	AANCCNARYTCNCKDATYTT	4096	3072	56.3	97	72.6285
Act_851	XP_031550249.1_271384_272372	663	7	40	252	MILAFTED	YYKFLHPK	ATGATHYTNGCNTTYACNGARGA	TTNGGRTGNARRAAYTTRTARTA	1536	1024	0.529126	43.375	64.9	92	28	263	YIAMNLD	PQTKWYT	TAYATHGCNATGAAYYTNGA	GTRTACCAYTTNGTYTGNGG	384	128	68.2	86	72.6215
Act_852	XP_031573514.1_254543_255116	471	7	12	160	FSLEQDKT	QAIKHLEG	TTYWSNYTNGARCARGAYAARAC	CCYTCNARRTGYTTDATNGCYTG	4096	1536	0.582734	30.5	62.4	98	4	174	LQQTSEY	ETPIKFK	YTNCARCARACNWSNGARTA	TTRAAYTTDATNGGNGTYTC	4096	384	57.3	95	72.5961
Act_853	XP_031569248.1_215859_218042	1977	6	90	740	PARFMETD	GKQMRVNL	CCNGCNMGNTTYATGGARACNGA	ARRTTNACNCKCATYTGYTTNCC	2048	2048	0.658375	149.857	66	97	39	797	LDCENNC	NYRKDVD	YTNGAYTGYGARAAYAAYTG	TCNACRTCYTTNCKRTARTT	256	512	66.2	97.5	72.5947
Act_854	XP_031563420.1_45220_45828	426	7	55	188	KKVIFTDY	GKYGVYTR	AARAARGTNATHTTYACNGAYTA	CKNGTRTANACNCCRTAYTTNCC	768	4096	0.472	23.5	62.8	94	43	198	TYDSDIA	NFVDWIM	ACNTAYGAYWSNGAYATHGC	ATDATCCARTCNACRAARTT	1536	96	63.8	93	72.5927
Act_855	XP_031559219.1_51221_51852	477	7	28	178	YCREGADT	CPKGHYCP	TAYTGYMGNGARGGNGCNGAYAC	GGRCARTARTGNCCYTTNGGRCA	2048	512	0.395833	21.875	63.4	91	11	195	CAYPNAT	PCPKGTY	TGYGCNTAYCCNAAYGCNAC	TANGTNCCYTTNGGRCANGG	512	1024	64.4	95	72.587
Act_856	XP_031559832.1_126179_127286	681	7	53	271	AFGNLLMA	EILTYCFG	GCNTTYGGNAAYYTNYTNATGGC	CCRAARCARTANGTNARDATYTC	4096	1536	0.49763	45.875	55.8	96.5	12	302	AVAFVIV	CPFMWYQ	GCNGTNGCNTTYGTNATHGT	TGRTACCACATRAANGGRCA	1536	32	64.4	94	72.5857
Act_857	XP_031549412.1_301541_302630	738	7	32	269	LRMVTNYF	KWMHYSST	YTNMGNATGGTNACNAAYTAYTT	GTNSWNSWRTARTGCATCCAYTT	4096	2048	0.626087	54	59.4	94	13	279	ALGIFGN	NPIIYTL	GCNYTNGGNATHTTYGGNAA	ARNGTRTADATDATNGGRTT	3072	1152	62.2	94	72.5629
Act_858	XP_031571379.1_54314_55043	432	7	34	169	GGYTLGMK	HEYDPVSV	GGNGGNTAYACNYTNGGNATGAA	ACNSWNACNGGRTCRTAYTCRTG	4096	4096	0.349206	17.375	55.3	97.5	20	179	HFPRTQG	HFIDTIL	CAYTTYCCNMGNACNCARGG	ARDATNGTRTCDATRAARTG	1024	576	64.5	97	72.5479
Act_859	XP_031562720.1_274629_275541	594	7	77	266	IAVPMFTY	IKLLHYGN	ATHGCNGTNCCNATGTTYACNTA	TTNCCRTARTGNARNARYTTDAT	1536	6144	0.494505	36.75	62	94	22	285	PEVIAWC	VPEFRRT	CCNGARGTNATHGCNTGGTG	GTNCKNCKRAAYTCNGGNAC	384	4096	63.8	92	72.5442
Act_860	XP_031552015.1_43471_44047	441	7	38	176	ELKEKYIQ	QNVQQAVH	GARYTNAARGARAARTAYATHCA	TGNACNGCYTGYTGNACRTTYTG	768	1024	0.280303	11	60.5	94	8	185	EVFNRKI	DQFKASG	GARGTNTTYAAYMGNAARAT	CCNSWNGCYTTRAAYTGRTC	512	1024	64.6	96	72.539
Act_861	XP_031548804.1_26458_27074	390	7	24	145	QYIAEHGF	DAVKFSTY	CARTAYATHGCNGARCAYGGNTT	TANGTNSWRAAYTTNACNGCRTC	768	8192	0.113043	4.625	64.5	97	8	153	LVVIGET	FFEAPIF	YTNGTNGTNATHGGNGARAC	AADATNGGNGCYTCRAARAA	3072	384	60.4	94	72.5308
Act_862	XP_031568051.1_23609_24668	753	7	82	324	GFDFFTNC	KDLIDRVY	GGNTTYGAYTTYTTYACNAAYTG	TANACNCKRTCDATNARRTCYTT	512	6144	0.570213	54.625	59.7	95	63	333	WINLNKG	IGVIFWV	TGGATHAAYYTNAAYAARGG	ACCCARAADATNACNCCDAT	192	288	62.7	92	72.498
Act_863	XP_031566125.1_42499_43450	525	7	16	182	QEKIPDFA	CIMGEIAL	CARGARAARATHCCNGAYTTYGC	ARNGCDATYTCNCCCATDATRCA	384	1152	0.4625	25.875	68.6	90.5	8	193	KSTRINI	KDPQRFN	AARWSNACNMGNATHAAYAT	TTRAANCKYTGNGGRTCYTT	6144	512	59	95	72.4968
Act_864	XP_031557844.1_520103_520528	375	7	10	126	ITMVAAQV	EQFDEWVR	ATHACNATGGTNGCNGCNCARGT	CKNACCCAYTCRTCRAAYTGYTC	1536	256	0.154545	10.25	64.3	89.5	2	134	VNPTQCE	PEDMLGP	GTNAAYCCNACNCARTGYGA	GGNCCNARCATRTCYTCNGG	512	512	68.3	93	72.4913
Act_865	XP_031561693.1_103544_108093	2028	6	562	1229	QVLDANDH	DHYWLTIQ	CARGTNYTNGAYGCNAAYGAYCA	TGDATNGTNARCCARTARTGRTC	2048	768	0.548632	146.286	67.7	94	455	1259	FANDVND	NDEAPYF	TTYGCNAAYGAYGTNAAYGA	AARTANGGNGCYTCRTCRTT	256	256	71.2	94	72.4865
Act_866	XP_031552277.1_158381_159395	702	7	57	282	AIFKDPFK	PNAIVWYI	GCNATHTTYAARGAYCCNTTYAA	ATRTACCANACDATNGCRTTNGG	768	768	0.669725	59.5	65.3	89.5	36	326	NGIFLAI	AWRLPKY	AAYGGNATHTTYYTNGCNAT	TAYTTNGGNARNCKCCANGC	1536	2048	57.9	96	72.4632
Act_867	XP_031561792.1_273669_274695	960	7	28	339	PKWDNAPM	WQEECLAY	CCNAARTGGGAYAAYGCNCCNAT	TANGCNARRCAYTCYTCYTGCCA	512	512	0.700758	71.125	69.9	95.5	2	404	VFVSVGA	KEETICI	GTNTTYGTNWSNGTNGGNGC	ATRCADATNGTYTCYTCYTT	8192	192	50.8	91	72.4615
Act_868	XP_031575357.1_40182_41327	909	7	52	346	QFLFFDKF	FGGYPWHY	CARTTYYTNTTYTTYGAYAARTT	TARTGCCANGGRTANCCNCCRAA	512	512	0.733096	75	56.1	91.5	44	395	KNPIAFD	FHKDNSG	AARAAYCCNATHGCNTTYGA	CCNSWRTTRTCYTTRTGRAA	384	512	69.1	90	72.4605
Act_869	XP_031566930.1_31538_32194	519	7	31	195	TDCLRCHI	CPKCQIFI	ACNGAYTGYYTNMGNTGYCAYAT	ATRAADATYTGRCAYTTNGGRCA	4096	384	0.560811	33.5	61.2	92.5	3	206	YVPCFVC	AGCDHMV	TAYGTNCCNTGYTTYGTNTG	ACCATRTGRTCRCANCCNGC	512	128	68.3	90	72.4422
Act_870	XP_031571631.1_25956_26739	474	7	50	199	KLKFGPVE	WFRPFLAY	AARYTNAARTTYGGNCCNGTNGA	TANGCNARRAANGGNCKRAACCA	4096	4096	0.384058	19.5	59	97	22	218	EPYNGYI	NVQAFFA	GARCCNTAYAAYGGNTAYAT	GCRAARAANGCYTGNACRTT	256	256	66.8	91	72.4354
Act_871	XP_031565637.1_326104_327142	684	7	62	281	LMGILCMP	NPIIYGIT	YTNATGGGNATHYTNTGYATGCC	GTDATNCCRTADATDATNGGRTT	1536	1728	0.42723	36.5	55.6	95	31	295	GNTFVCC	EYKAMLK	GGNAAYACNTTYGTNTGYTG	TTNARCATNGCYTTRTAYTC	512	256	69	92	72.4307
Act_872	XP_031552376.1_4894_5650	456	7	23	166	NLVKVGDF	EDEKEALR	AAYYTNGTNAARGTNGGNGAYTT	CKNARNGCYTCYTTYTCRTCYTC	4096	2048	0.330882	16.125	59.6	93	11	198	KAENVFI	ITGTYRI	AARGCNGARAAYGTNTTYAT	ATNCKRTANGTNCCNGTDAT	256	3072	63.6	98	72.4233
Act_873	XP_031556352.1_200047_201217	567	7	141	321	SPYFVGEG	NGIIPAIQ	WSNCCNTAYTTYGTNGGNGARGG	TGDATNGCNGGDATDATNCCRTT	8192	3456	0.649123	36.25	55.3	97.5	126	349	VAFVPYM	IANPLTC	GTNGCNTTYGTNCCNTAYAT	CANGTNARNGGRTTNGCDAT	1024	3072	65.8	93	72.4148
Act_874	XP_031562679.1_221247_222312	648	7	52	259	VADMLVGC	QYCNSFIN	GTNGCNGAYATGYTNGTNGGNTG	TTDATRAANSWRTTRCARTAYTG	4096	1536	0.573604	49	58	94	28	269	VAIVIFT	IYTFKIP	GTNGCNATHGTNATHTTYAC	GGDATYTTRAANGTRTADAT	1152	288	63.9	94	72.3869
Act_875	XP_031548822.1_35349_35931	378	7	19	136	KEGYVPQD	KKLRQIEE	AARGARGGNTAYGTNCCNCARGA	TCYTCDATYTGNCKNARYTTYTT	1024	3072	0.688073	29.875	61.7	92.5	6	147	QRPDGTW	KIDSGEV	CARMGNCCNGAYGGNACNTG	ACYTCNCCNSWRTCDATYTT	2048	1536	61.1	97	72.3541
Act_876	XP_031566496.1_55044_55706	429	7	40	174	IYDVNPGE	YFWDMSEV	ATHTAYGAYGTNAAYCCNGGNGA	ACYTCNSWCATRTCCCARAARTA	1536	256	0.375	14.875	68.1	94	16	186	QHGLNVG	FKCISVQ	CARCAYGGNYTNAAYGTNGG	TGNACNSWDATRCAYTTRAA	1024	1536	59.1	93	72.3437
Act_877	XP_031574779.1_76223_76784	408	7	20	147	FSNFYEVD	DFWTGKID	TTYWSNAAYTTYTAYGARGTNGA	TCDATYTTNCCNGTCCARAARTC	2048	384	0.404959	17.875	65.6	93	12	172	RVKDPYN	MEVRQEL	MGNGTNAARGAYCCNTAYAA	ARYTCYTGNCKNACYTCCAT	1024	512	66.2	89	72.3323
Act_878	XP_031559284.1_190307_190964	351	6	42	150	WKVKFIGE	EIDKDYVP	TGGAARGTNAARTTYATHGGNGA	GGNACRTARTCYTTRTCDATYTC	384	384	0.176471	6.71429	69.6	100	21	167	GQACEKM	DMDAETF	GGNCARGCNTGYGARAARAT	AANGTYTCNGCRTCCATRTC	256	128	75.9	99	72.3277
Act_879	XP_031550096.1_113505_114280	399	7	57	181	HGYQCVCP	GFKCVCQP	CAYGGNTAYCARTGYGTNTGYCC	GGYTGRCANACRCAYTTRAANCC	512	512	0.555556	22.375	67	86.5	3	213	DCAGQCK	CIDKVND	GAYTGYGCNGGNCARTGYAA	TCRTTNACYTTRTCDATRCA	256	192	71.7	88	72.3264
Act_880	XP_031571099.1_12764_13463	501	7	14	172	DKRKFYFF	YKGYFASL	GAYAARMGNAARTTYTAYTTYTT	ARNSWNGCRAARTANCCYTTRTA	512	8192	0.401316	21.625	56.2	94.5	4	229	HVKHIEW	TNPLDIV	CAYGTNAARCAYATHGARTG	ACDATRTCNARNGGRTTNGT	192	1536	68.5	94	72.2786
Act_881	XP_031567531.1_53845_55105	933	7	25	327	TFIKSVHK	YPDFYKKL	ACNTTYATHAARWSNGTNCAYAA	ARYTTYTTRTARAARTCNGGRTA	6144	512	0.670103	81.125	57.1	93.5	4	342	NANLLVD	IFHIKYQ	AAYGCNAAYYTNYTNGTNGA	TGRTAYTTDATRTGRAADAT	4096	144	60.9	94	72.2584
Act_882	XP_031571491.1_40027_40747	582	7	23	208	WLLIPGEN	WEAFLTLA	TGGYTNYTNATHCCNGGNGARAA	GCNARNGTNARRAANGCYTCCCA	6144	4096	0.338983	20.5	56.3	90.5	9	225	NGYIVEY	WCQDHGW	AAYGGNTAYATHGTNGARTA	CANCCRTGRTCYTGRCACCA	384	64	73.5	93	72.2516
Act_883	XP_031552747.1_167878_170782	1959	6	169	813	PSDTYQAK	FNEAKFIG	CCNWSNGAYACNTAYCARGCNAA	CCDATRAAYTTNGCYTCRTTRAA	8192	384	0.59685	160.571	65.6	99	32	880	LTWTEAM	FYPDQNK	YTNACNTGGACNGARGCNAT	TTRTTYTGRTCNGGRTARAA	1024	128	71.8	88	72.2194
Act_884	XP_031571711.1_326779_327295	417	7	27	157	CFYEPEDE	KYEGQPIP	TGYTTYTAYGARCCNGARGAYGA	GGDATNGGYTGNCCYTCRTAYTT	256	768	0.548387	18.625	66.4	90	9	169	NRKKIPV	KFNAIEG	AAYMGNAARAARATHCCNGT	CCYTCDATNGCRTTRAAYTT	768	192	68	89	72.185
Act_885	XP_031556423.1_307298_309710	1092	6	340	695	VEQAKIDT	IWNEIREL	GTNGARCARGCNAARATHGAYAC	ARYTCNCKDATYTCRTTCCADAT	768	1152	0.526316	65.1429	65.1	99	319	703	NDQFMMY	ETILKDV	AAYGAYCARTTYATGATGTA	ACRTCYTTNARDATNGTYTC	16	768	72.5	100	72.1729
Act_886	XP_031571404.1_323806_324520	471	7	74	222	SMQYHTTN	FKDPPTTP	WSNATGCARTAYCAYACNACNAA	GGNGTNGTNGGNGGRTCYTTRAA	2048	2048	0.782609	36.625	57	94.5	6	244	NNPYTWD	TDVNYTI	AAYAAYCCNTAYACNTGGGA	ATNGTRTARTTNACRTCNGT	128	512	69.5	90	72.1465
Act_887	XP_031554939.1_399023_399881	678	7	32	249	GTLKDFFN	EDDFGKLE	GGNACNYTNAARGAYTTYTTYAA	TCNARYTTNCCRAARTCRTCYTC	2048	1024	0.478469	39.5	65.2	91	10	265	FGTMFFE	QMLYLPE	TTYGGNACNATGTTYTTYGA	TCNGGNARRTANARCATYTG	128	1024	62.4	92	72.1268
Act_888	XP_031556306.1_187506_187963	351	7	13	121	IGGAERFV	FYCHFPDL	ATHGGNGGNGCNGARMGNTTYGT	ARRTCNGGRAARTGRCARTARAA	6144	512	0.313725	14.625	62.3	99	4	131	VVFIHPD	TQRKSFL	GTNGTNTTYATHCAYCCNGA	ARRAANSWYTTNCKYTGNGT	768	8192	56.5	96	72.1253
Act_889	XP_031574919.1_228548_229054	444	7	19	158	TDWKNPGE	QTGPNSNG	ACNGAYTGGAARAAYCCNGGNGA	CCRTTNSWRTTNGGNCCNGTYTG	512	8192	0.443609	20.75	59.3	92	9	173	YWLGTNG	CGIEVYG	TAYTGGYTNGGNACNAAYGG	CCRTANACYTCDATNCCRCA	512	384	63.7	98	72.1251
Act_890	XP_031564785.1_80852_81470	408	7	30	157	IPSPQDFW	HKDADNAI	ATHCCNWSNCCNCARGAYTTYTG	ATNGCRTTRTCNGCRTCYTTRTG	6144	512	0.322314	13.375	62.4	92	9	169	GEELGKH	NGTKDWI	GGNGARGARYTNGGNAARCA	ATCCARTCYTTNGTNCCRTT	1024	128	66.5	93	72.0981
Act_891	XP_031561298.1_40170_41060	378	7	63	180	KLARKHEN	KWLMNDRK	AARYTNGCNMGNAARCAYGARAA	TTNCKRTCRTTCATNARCCAYTT	4096	512	0.504505	21.125	62.6	93.5	23	214	CAVLNQA	EEFLGYG	TGYGCNGTNYTNAAYCARGC	CCRTANCCNARRAAYTCYTC	1024	512	59.8	97	72.0968
Act_892	XP_031555438.1_334374_335601	420	7	293	424	TICRDANC	HGCPCKLQ	ACNATHTGYMGNGAYGCNAAYTG	TGNARYTTRCANGGRCANCCRTG	3072	2048	0.470085	18.625	63.4	95	192	484	TLVPFKG	YDPHRLF	ACNYTNGTNCCNTTYAARGG	AANARNCKRTGNGGRTCRTA	2048	2048	63.8	91	72.0875
Act_893	XP_031571673.1_62919_63650	348	7	94	201	ANVTFNFT	TDAHLYRV	GCNAAYGTNACNTTYAAYTTYAC	ACNCKRTANARRTGNGCRTCNGT	1024	8192	0.386139	19	58.2	94.5	42	233	DGIFYDV	TWLENMF	GAYGGNATHTTYTAYGAYGT	AACATRTTYTCNARCCANGT	192	128	69.4	91	72.0586
Act_894	XP_031563923.1_105062_106577	1011	7	72	400	GGPDLKCE	MYFYDMYL	GGNGGNCCNGAYYTNAARTGYGA	ARRTACATRTCRTARAARTACAT	4096	64	0.642173	79.375	62.3	91	38	447	LECVDCG	FFLVENL	YTNGARTGYGTNGAYTGYGG	ARRTTYTCNACNARRAARAA	512	1024	60	92	72.0495
Act_895	XP_031561083.1_7879_8875	753	7	46	288	RVANDLFI	NPIVYGTL	MGNGTNGCNAAYGAYYTNTTYAT	ARNGTNCCRTANACDATNGGRTT	8192	6144	0.415584	38.875	62.2	95.5	9	296	KVTELEK	TKYFRRE	AARGTNACNGARYTNGARAA	TCNCKNCKRAARTAYTTNGT	1024	2048	58.8	94	72.0423
Act_896	XP_031548778.1_93083_94949	759	6	272	516	NYGFMDQI	DIREVCPV	AAYTAYGGNTTYATGGAYCARAT	ACNGGRCANACYTCNCKDATRTC	128	3072	0.742489	74.1429	67.6	97	128	573	FKGIPYA	FHMWDLI	TTYAARGGNATHCCNTAYGC	ATNARRTCCCACATRTGRAA	384	64	73	97.5	72.0381
Act_897	XP_031557787.1_506661_507716	954	6	37	346	SWCEQLIK	NHHGFYDY	WSNTGGTGYGARCARYTNATHAA	TARTCRTARAANCCRTGRTGRTT	3072	256	0.67128	84.5714	64.3	100	10	384	LACQFMD	CGCYAHE	YTNGCNTGYCARTTYATGGA	TCRTGNGCRTARCANCCRCA	256	256	72.9	96.5	72.0104
Act_898	XP_031568136.1_16235_17032	606	7	29	222	LAYFGYDD	GHLIEPPY	YTNGCNTAYTTYGGNTAYGAYGA	TANGGNGGYTCDATNARRTGNCC	2048	6144	0.637838	42.875	59.9	94	2	237	IDLFGTA	YHKAYRM	ATHGAYYTNTTYGGNACNGC	ATNCKRTANGCYTTRTGRTA	1536	512	65	91	71.9971
Act_899	XP_031569928.1_16002_17106	774	7	30	279	RTVTNCFV	NPLIYTGI	MGNACNGTNACNAAYTGYTTYGT	ATNCCNGTRTADATNARNGGRTT	4096	6144	0.648536	62.375	57	93.5	18	287	AVFFAVY	NKDFRKA	GCNGTNTTYTTYGCNGTNTA	GCYTTNCKRAARTCYTTRTT	1024	256	62.8	94	71.9567
Act_900	XP_031561633.1_120593_121113	348	7	25	132	RNPGVEFN	HFFVNGND	MGNAAYCCNGGNGTNGARTTYAA	TCRTTNCCRTTNACRAARAARTG	4096	512	0.455446	16.5	65.4	89	4	158	EFHQRHG	YGKCVEV	GARTTYCAYCARMGNCAYGG	ACYTCNACRCAYTTNCCRTA	256	256	65.8	93	71.9519
Act_901	XP_031559219.1_45048_48015	1899	6	226	850	CPKGTYKN	CQNCTAGY	TGYCCNAARGGNACNTAYAARAA	TANCCNGCNGTRCARTTYTGRCA	1024	1024	0.449675	107.857	68.8	96	195	958	GHFCPNA	NYCPRQT	GGNCAYTTYTGYCCNAAYGC	GTYTGNCKNGGRCARTARTT	256	512	70.2	95.5	71.9341
Act_902	XP_031562333.1_69504_70668	549	7	111	285	YLTICYPF	INPFLYAG	TAYYTNACNATHTGYTAYCCNTT	CCNGCRTANARRAANGGRTTDAT	3072	3072	0.638554	39.25	63.8	92	100	294	CLNLMAV	CEDFNSA	TGYYTNAAYYTNATGGCNGT	GCNSWRTTRAARTCYTCRCA	1024	512	60.4	94	71.9159
Act_903	XP_031561759.1_159466_160335	417	7	25	155	FGMTAREA	DPFIKVKD	TTYGGNATGACNGCNMGNGARGC	TCYTTNACYTTDATRAANGGRTC	2048	768	0.528926	22.875	60	93	14	171	RPQIEDT	HELFVNF	MGNCCNCARATHGARGAYAC	AARTTNACRAANARYTCRTG	768	512	66.3	93	71.9082
Act_904	XP_031571443.1_23322_25237	1305	6	115	541	NPWFKEYW	NFNEAKFI	AAYCCNTGGTTYAARGARTAYTG	ATRAAYTTNGCYTCRTTRAARTT	128	256	0.53012	92.5714	72.4	95	70	556	AWGNVVW	CVIWLAF	GCNTGGGGNAAYGTNGTNTG	AANGCNARCCADATNACRCA	512	768	66	99	71.9038
Act_905	XP_031575362.1_189907_191472	870	6	173	454	TILIMFHW	YFNIWTPA	ACNATHYTNATHATGTTYCAYTG	GCNGGNGTCCADATRTTRAARTA	1152	384	0.3663	44.4286	71.8	97	164	509	QWMYRMY	TPCKHYF	CARTGGATGTAYMGNATGTA	AARTARTGYTTRCANGGNGT	32	256	69.8	100	71.8986
Act_906	XP_031550660.1_54096_54765	357	7	23	133	HVDGIPEP	EWFKDDKP	CAYGTNGAYGGNATHCCNGARCC	GGYTTRTCRTCYTTRAACCAYTC	1536	64	0.375	15.625	67.2	91	15	176	GEEARFD	VATNPAG	GGNGARGARGCNMGNTTYGA	CCNGCNGGRTTNGTNGCNAC	1024	2048	61	94	71.8964
Act_907	XP_031561831.1_161860_163324	414	7	89	218	LFAIGHPC	IYGAAGVF	YTNTTYGCNATHGGNCAYCCNTG	AANACNCCNGCNGCNCCRTADAT	6144	6144	0.504065	24.125	61.6	94	8	238	VWKTAWP	PWWAFQT	GTNTGGAARACNGCNTGGCC	GTYTGRAANGCCCACCANGG	128	64	69.5	87	71.8904
Act_908	XP_031559369.1_147243_148116	411	7	103	231	MDQGFLKN	NFPFFALR	ATGGAYCARGGNTTYYTNAARAA	CKNARNGCRAARAANGGRAARTT	512	4096	0.775	35.75	60.7	95.5	69	254	AAVWFLY	FKNVLMT	GCNGCNGTNTGGTTYYTNTA	GTCATNARNACRTTYTTRAA	1024	256	65.4	89	71.888
Act_909	XP_031549345.1_311345_312005	348	7	106	213	IWERIKQA	GFACLAVV	ATHTGGGARMGNATHAARCARGC	ACNACNGCNARRCANGCRAANCC	576	8192	0.44	16.875	57.4	92	78	226	FHTIDWV	APYACGS	TTYCAYACNATHGAYTGGGT	SWNCCRCANGCRTANGGNGC	96	4096	63.6	100	71.8786
Act_910	XP_031551411.1_289912_291223	360	7	35	146	TALMHCCF	NNAGICPL	ACNGCNYTNATGCAYTGYTGYTT	ARNGGRCADATNCCNGCRTTRTT	1024	3072	0.72549	30.75	65.2	92	10	160	DGRPHQV	GDKKCAR	GAYGGNMGNCCNCAYCARGT	CKNGCRCAYTTYTTRTCNCC	1024	512	65	89	71.8695
Act_911	XP_031562102.1_151218_152325	873	7	47	329	QVSVQHAM	ECGKRFMR	CARGTNWSNGTNCARCAYGCNAT	CKCATRAANCKYTTNCCRCAYTC	8192	1024	0.421053	30.625	56.8	94	14	342	TCSKIGQ	KHQKTHQ	ACNTGYWSNAARATHGGNCA	TGRTGNGTYTTYTGRTGYTT	3072	128	61.4	99	71.8619
Act_912	XP_031551121.1_95608_96571	498	7	33	190	DKKTLVCP	AEKITMET	GAYAARAARACNYTNGTNTGYCC	GTYTCCATNGTDATYTTYTCNGC	2048	384	0.52027	29.5	60.2	93	22	236	EIKTLKD	DQANFEK	GARATHAARACNYTNAARGA	TTYTCRAARTTNGCYTGRTC	768	128	70.1	88	71.8424
Act_913	XP_031554680.1_258002_259350	705	7	96	322	GFYGLHCE	CEKPDHCY	GGNTTYTAYGGNYTNCAYTGYGA	TARCARTGRTCNGGYTTYTCRCA	2048	256	0.605505	47.25	67.8	91	75	332	CRNGGLC	PCKNQAV	TGYMGNAAYGGNGGNYTNTG	ACNGCYTGRTTYTTRCANGG	4096	256	61.2	89	71.833
Act_914	XP_031572225.1_63061_63955	435	7	93	229	YNALVKPM	FFIAFVPY	TAYAAYGCNYTNGTNAARCCNAT	TANGGNACRAANGCDATRAARAA	4096	1536	0.59375	29.25	62.4	99	65	237	CKVIAPN	GVLQILK	TGYAARGTNATHGCNCCNAA	TTNARDATYTGNARNACNCC	768	6144	60.9	89	71.8265
Act_915	XP_031571228.1_339555_340413	474	7	71	220	NGFLANHQ	DEYEKDYL	AAYGGNTTYYTNGCNAAYCAYCA	ARRTARTCYTTYTCRTAYTCRTC	2048	256	0.535211	28.875	63.6	94.5	6	242	DLANGFV	DECRTSK	GAYYTNGCNAAYGGNTTYGT	TTNSWNGTNCKRCAYTCRTC	1024	4096	60.2	93	71.8029
Act_916	XP_031557698.1_90310_90934	528	7	11	178	WMHWLAWF	WYVEAVFP	TGGATGCAYTGGYTNGCNTGGTT	GGRAANACNGCYTCNACRTACCA	64	512	0.515528	28.75	64.2	92	1	186	ESMKMMG	GEYGTPQ	GARWSNATGAARATGATGGG	TGNGGNGTNCCRTAYTCNCC	64	1024	60.1	95	71.7946
Act_917	XP_031561077.1_101002_101708	528	7	34	201	KDPEISGD	NWAIQTAQ	AARGAYCCNGARATHWSNGGNGA	TGNGCNGTYTGDATNGCCCARTT	6144	768	0.522293	24.125	55.3	96.5	8	209	IALYDYE	GMNYLHS	ATHGCNYTNTAYGAYTAYGA	SWRTGNARRTARTTCATNCC	768	1024	63.1	97	71.7929
Act_918	XP_031574169.1_14716_15370	480	7	27	178	IISTPEMF	EKFNFHWQ	ATHATHWSNACNCCNGARATGTT	TGCCARTGRAARTTRAAYTTYTC	4608	64	0.548611	28	66.2	91	5	203	NDLLTHK	QQKKYFA	AAYGAYYTNYTNACNCAYAA	GCRAARTAYTTYTTYTGYTG	2048	64	64.2	90	71.7918
Act_919	XP_031564052.1_69320_70316	540	6	139	310	CFVLNIHY	QEDWKYFA	TGYTTYGTNYTNAAYATHCAYTA	GCRAARTAYTTCCARTCYTCYTG	1536	64	0.347561	26.7143	73.9	98	122	320	TFYIAIM	MDRMFFW	ACNTTYTAYATHGCNATHAT	CARAARAACATNCKRTCCAT	576	64	68.7	100	71.7831
Act_920	XP_031552769.1_176226_177150	888	7	34	321	DSQTWWKV	WFWGRISR	GAYWSNCARACNTGGTGGAARGT	CKNSWDATNCKNCCCCARAACCA	512	6144	0.622222	57	54.8	97.5	20	338	ELSIKKN	HGDNGDF	GARYTNWSNATHAARAARAA	AARTCNCCRTTRTCNCCRTG	3072	256	59.3	96	71.764
Act_921	XP_031565474.1_27483_28266	552	7	55	230	PRGHFDMY	YGTIITDG	CCNMGNGGNCAYTTYGAYATGTA	CCRTCNGTDATDATNGTNCCRTA	1024	2304	0.47929	28.25	63.8	92	6	248	ISTVEMH	CTYNVCV	ATHWSNACNGTNGARATGCA	ACRCANACRTTRTANGTRCA	1536	256	63.5	92	71.7628
Act_922	XP_031560564.1_103388_104740	741	7	61	299	GVIDNAHK	PWVVDDVM	GGNGTNATHGAYAAYGCNCAYAA	ATNACRTCRTCNACNACCCANGG	1536	1024	0.607759	57.875	63.1	93	42	413	ITPADMT	DVDLCVY	ATHACNCCNGCNGAYATGAC	TANACRCANARRTCNACRTC	384	1024	62.3	89	71.7225
Act_923	XP_031555860.1_145380_146649	438	7	215	352	NTVQIYDF	GCNEIGED	AAYACNGTNCARATHTAYGAYTT	TCYTCNCCDATYTCRTTRCANCC	768	768	0.450382	22.125	69.1	86.5	136	364	YEQGYDI	EVFDEKT	TAYGARCARGGNTAYGAYAT	GTYTTYTCRTCRAANACYTC	128	128	71.4	85	71.718
Act_924	XP_031557441.1_87242_88374	669	7	33	247	MLRLFEAY	YYQFYHPN	ATGYTNMGNYTNTTYGARGCNTA	TTNGGRTGRTARAAYTGRTARTA	8192	256	0.543269	41.875	59.9	97	25	285	LAEWRDI	CCEVRAI	YTNGCNGARTGGMGNGAYAT	ATNGCNCKNACYTCRCARCA	1024	1024	63.5	89	71.6859
Act_925	XP_031557350.1_58507_59196	441	7	24	162	RLWMGPQF	MNDNATMP	MGNYTNTGGATGGGNCCNCARTT	GGCATNGTNGCRTTRTCRTTCAT	2048	128	0.401515	23.25	67.7	90.5	9	217	WLTNIEM	PNGSPEW	TGGYTNACNAAYATHGARAT	CAYTCNGGNSWNCCRTTNGG	384	4096	60.6	93	71.6843
Act_926	XP_031554779.1_126700_127849	915	6	31	327	DLLKGYNM	KDEIEQFP	GAYYTNYTNAARGGNTAYAAYAT	GGRAAYTGYTCDATYTCRTCYTT	4096	192	0.213793	24	68.1	99	7	363	INGFTAW	IEQNYDV	ATHAAYGGNTTYACNGCNTG	ACRTCRTARTTYTGYTCDAT	768	96	74.6	99	71.683
Act_927	XP_031551660.1_141698_143912	1731	6	233	801	HPIREWCN	TFHKMSWL	CAYCCNATHMGNGARTGGTGYAA	ARCCANSWCATYTTRTGRAANGT	768	1024	0.725528	161.286	65.3	93	162	815	ETWDGWA	IDLNKNT	GARACNTGGGAYGGNTGGGC	GTRTTYTTRTTNARRTCDAT	64	384	66.7	98	71.6764
Act_928	XP_031564472.1_121826_122424	429	7	14	148	ICVWTFPE	QFVEKCQT	ATHTGYGTNTGGACNTTYCCNGA	GTYTGRCAYTTYTCNACRAAYTG	768	256	0.414062	18.375	71.1	95.5	5	158	TKSVPAK	GYASVHF	ACNAARWSNGTNCCNGCNAA	AARTGNACNSWNGCRTANCC	8192	4096	49.8	96	71.6741
Act_929	XP_031557019.1_35963_37025	507	7	85	245	GYVCNLWN	CWLPFEII	GGNTAYGTNTGYAAYYTNTGGAA	ATDATYTCRAANGGNARCCARCA	1024	768	0.568627	35.375	63.7	89.5	69	275	PFDIVYW	CWLAYLQ	CCNTTYGAYATHGTNTAYTG	TGNARRTANGCNARCCARCA	384	1024	68	89	71.6694
Act_930	XP_031569939.1_336349_337009	417	7	14	144	AAKMVEEQ	DGKFVDRI	GCNGCNAARATGGTNGARGARCA	ATNCKRTCNACRAAYTTNCCRTC	512	2048	0.354839	14.25	65.3	94	5	154	QTIQDTV	FDELGGH	CARACNATHCARGAYACNGT	TGNCCNCCNARYTCRTCRAA	384	1024	62.6	91	71.6586
Act_931	XP_031554443.1_184485_185283	423	7	40	172	EATLTEIK	MYAYPPQV	GARGCNACNYTNACNGARATHAA	ACYTGNGGNGGRTANGCRTACAT	6144	512	0.412698	18.125	60.1	89.5	23	218	CLMPTGV	KDMHAFN	TGYYTNATGCCNACNGGNGT	TTRAANGCRTGCATRTCYTT	1024	64	70.8	92	71.6582
Act_932	XP_031562638.1_113371_113848	384	7	19	138	CSVKTCWK	HFNWCCYV	TGYWSNGTNAARACNTGYTGGAA	ACRTARCARCACCARTTRAARTG	2048	64	0.557522	24.5	66.2	97.5	9	152	KCKCHGM	ETSVLNV	AARTGYAARTGYCAYGGNAT	ACRTTNARNACNSWNGTYTC	128	8192	54.8	93	71.6214
Act_933	XP_031555263.1_240080_240820	501	7	38	196	LFNCAAIF	TKTFVDFQ	YTNTTYAAYTGYGCNGCNATHTT	TGRAARTCNACRAANGTYTTNGT	3072	1024	0.547297	28.25	60.7	88.5	30	231	QFCGINA	PETKGKS	CARTTYTGYGGNATHAAYGC	SWYTTNCCYTTNGTYTCNGG	192	2048	63.8	98	71.6128
Act_934	XP_031568473.1_380508_382515	519	7	388	552	PIYHLVGH	QYYFHCEC	CCNATHTAYCAYYTNGTNGGNCA	CAYTCRCARTGRAARTARTAYTG	6144	128	0.509677	30.875	64.6	89.5	308	689	ESWKAYH	KQCYNIL	GARWSNTGGAARGCNTAYCA	ARDATRTTRTARCAYTGYTT	512	192	69.5	87	71.5778
Act_935	XP_031549109.1_33272_34228	507	7	17	177	FIYVTYCC	EFVRPIPV	TTYATHTAYGTNACNTAYTGYTG	ACNGGDATNGGNCKNACRAAYTC	768	6144	0.405229	19.875	59.3	97.5	6	188	LATGIPV	ITITRAE	YTNGCNACNGGNATHCCNGT	TCNGCNCKNGTDATNGTDAT	6144	4608	56.2	99	71.5746
Act_936	XP_031561693.1_94466_95916	960	6	80	391	EVKAYNFF	DPQAKFGI	GARGTNAARGCNTAYAAYTTYTT	ATNCCRAAYTTNGCYTGNGGRTC	512	1024	0.537954	63.5714	70.9	94	8	444	DNQPKFE	NDNAPIC	GAYAAYCARCCNAARTTYGA	CADATNGGNGCRTTRTCRTT	128	384	73.9	96.5	71.5583
Act_937	XP_031551075.1_330014_330971	648	7	66	273	PCDLFDHA	VFFPCTLF	CCNTGYGAYYTNTTYGAYCAYGC	AANARNGTRCANGGRAARAANAC	1024	4096	0.507463	42	58.2	96	19	283	IPGYLVN	YIKGYCF	ATHCCNGGNTAYYTNGTNAA	AARCARTANCCYTTDATRTA	3072	192	66.9	88	71.5511
Act_938	XP_031562268.1_81135_82244	771	7	67	315	KRPAGWVD	KCGQLRIE	AARMGNCCNGCNGGNTGGGTNGA	TCDATNCKNARYTGNCCRCAYTT	4096	6144	0.414938	37.375	63.6	89.5	30	346	ELHKGTG	MEFGDTE	GARYTNCAYAARGGNACNGG	TCNGTRTCNCCRAAYTCCAT	1024	128	66.6	90	71.5493
Act_939	XP_031565845.1_100005_102481	1230	6	150	551	GAYFPKDK	MGFDVNVR	GGNGCNTAYTTYCCNAARGAYAA	CKNACRTTNACRTCRAANCCCAT	1024	1024	0.379747	51.7143	67.8	97	139	601	EVDYMMK	GWAPIHY	GARGTNGAYTAYATGATGAA	TARTGDATNGGNGCCCANCC	32	384	74.4	97.5	71.5038
Act_940	XP_031567177.1_242274_242754	351	7	20	128	GGTEVGVD	KAPRMGKL	GGNGGNACNGARGTNGGNGTNGA	ARYTTNCCCATNCKNGGNGCYTT	8192	4096	0.294118	9.125	52.2	100	4	151	SDFHVEK	WTYYLKG	WSNGAYTTYCAYGTNGARAA	CCYTTNARRTARTANGTCCA	1024	256	66	95	71.4824
Act_941	XP_031563597.1_109552_110375	354	7	117	226	DVIVNGGE	IQIAQYGL	GAYGTNATHGTNAAYGGNGGNGA	ARNCCRTAYTGNGCDATYTGDAT	3072	2304	0.417476	13.75	59.5	97.5	67	247	PDPQIYC	GKVRVFE	CCNGAYCCNCARATHTAYTG	TCRAANACNCKNACYTTNCC	384	2048	64.6	91	71.4767
Act_942	XP_031555324.1_130618_131337	405	7	40	166	GGCRVFVY	DGKLCLYR	GGNGGNTGYMGNGTNTTYGTNTA	CKRTANARRCANARYTTNCCRTC	8192	8192	0.563025	23	54.2	94.5	4	210	VLLCHYF	DIEPGFV	GTNYTNYTNTGYCAYTAYTT	ACRAANCCNGGYTCDATRTC	2048	384	66.7	96	71.4734
Act_943	XP_031566517.1_75669_76302	396	7	56	179	LQDAFTHA	HMLTELKA	YTNCARGAYGCNTTYACNCAYGC	GCYTTNARYTCNGTNARCATRTG	2048	2048	0.239316	7.375	59.7	96.5	29	208	SEWLKMA	FWKKNFG	WSNGARTGGYTNAARATGGC	CCRAARTTYTTYTTCCARAA	512	32	66.2	91	71.4685
Act_944	XP_031553655.1_5705_6275	411	7	26	154	KHRTALHI	PEARKFTL	AARCAYMGNACNGCNYTNCAYAT	ARNGTRAAYTTNCKNGCYTCNGG	8192	8192	0.42623	17.75	55.4	93	4	181	FRYVFDP	ADHEIGT	TTYMGNTAYGTNTTYGAYCC	GTNCCDATYTCRTGRTCNGC	512	384	67.6	96	71.439
Act_945	XP_031571761.1_158700_159240	369	7	44	158	MYLQFVFF	ADAVCQST	ATGTAYYTNCARTTYGTNTTYTT	GTNSWYTGRCANACNGCRTCNGC	512	8192	0.277778	10.125	55.7	100	3	175	MADLEAE	PPLYTQG	ATGGCNGAYYTNGARGCNGA	CCYTGNGTRTANARNGGNGG	512	2048	57.2	100	71.3961
Act_946	XP_031570373.1_110017_111031	690	7	33	254	FQYVVEKA	HVKSIDCG	TTYCARTAYGTNGTNGARAARGC	CCRCARTCDATNSWYTTNACRTG	512	3072	0.654206	45.5	59.8	92.5	9	320	CTVDNQK	NGNTRAL	TGYACNGTNGAYAAYCARAA	ARNGCNCKNGTRTTNCCRTT	256	4096	66	90	71.3765
Act_947	XP_031561240.1_172601_173513	447	7	58	198	YVTAKDHG	ENDNAPVF	TAYGTNACNGCNAARGAYCAYGG	AANACNGGNGCRTTRTCRTTYTC	1024	1024	0.639098	34.5	69.2	89.5	10	229	RDLGKNA	ATDADVG	MGNGAYYTNGGNAARAAYGC	CCNACRTCNGCRTCNGTNGC	2048	1024	60	91	71.3659
Act_948	XP_031564789.1_133625_134695	936	6	10	313	LEDKCCAY	EAWPAPNE	YTNGARGAYAARTGYTGYGCNTA	TCRTTNGGNGCNGGCCANGCYTC	1024	1024	0.569892	63.7143	63	100	2	390	ANYDFFK	IGNEYEC	GCNAAYTAYGAYTTYTTYAA	CAYTCRTAYTCRTTNCCDAT	128	192	72.8	99	71.3595
Act_949	XP_031552367.1_1446_2532	633	7	98	300	GVDFLWIQ	NPWVYSMR	GGNGTNGAYTTYYTNTGGATHCA	CKCATNSWRTANACCCANGGRTT	1536	2048	0.545918	33.375	62.7	94	49	310	TSNLFIA	EFRTACK	ACNWSNAAYYTNTTYATHGC	TTRCANGCNGTNCKRAAYTC	6144	1024	58.1	95	71.347
Act_950	XP_031567585.1_101625_102417	519	7	79	243	AAPIENIE	VQAMAFEH	GCNGCNCCNATHGARAAYATHGA	TGYTCRAANGCCATNGCYTGNAC	2304	512	0.449367	28.5	63.2	89.5	66	255	FSDLDYN	EIACNVE	TTYWSNGAYYTNGAYTAYAA	TCNACRTTRCANGCDATYTC	2048	384	61.7	96	71.3287
Act_951	XP_031550690.1_441571_442162	375	7	55	171	LGMANKHC	NGRRQYDP	YTNGGNATGGCNAAYAARCAYTG	GGRTCRTAYTGNCKNCKNCCRTT	1024	4096	0.514019	20.375	62.5	90.5	33	184	ATVFYFP	HYYETFT	GCNACNGTNTTYTAYTTYCC	GTRAANGTYTCRTARTARTG	512	128	67.4	91	71.3065
Act_952	XP_031551378.1_242480_243497	378	7	174	291	AFNLDIET	TNEAFILD	GCNTTYAAYYTNGAYATHGARAC	TCNARDATRAANGCYTCRTTNGT	1536	3072	0.54955	23.875	65.9	89.5	106	316	IIGGWNG	PKLVGHT	ATHATHGGNGGNTGGAAYGG	GTRTGNCCNACNARYTTNGG	288	2048	57.5	98	71.2819
Act_953	XP_031552413.1_107563_108552	747	7	50	290	LDWKYRNE	KWRVYKTP	YTNGAYTGGAARTAYMGNAAYGA	GGNGTYTTRTANACNCKCCAYTT	1024	1024	0.673913	57.75	64.4	94.5	33	329	IDYLSCV	QQNAVHL	ATHGAYTAYYTNWSNTGYGT	ARRTGNACNGCRTTYTGYTG	3072	512	55.6	92	71.2643
Act_954	XP_031565460.1_141590_142388	660	6	21	232	QGGCNYVM	YDTCGCDM	CARGGNGGNTGYAAYTAYGTNAT	ATRTCRCANCCRCANGTRTCRTA	1024	512	0.22439	25.2857	68.1	100	8	240	PHYKTFD	VGDCECT	CCNCAYTAYAARACNTTYGA	GTRCAYTCRCARTCNCCNAC	256	256	71.4	100	71.2514
Act_955	XP_031567648.1_441990_443111	621	7	67	265	RKNASKFD	NIYDLVEP	MGNAARAAYGCNWSNAARTTYGA	GGYTCNACNARRTCRTADATRTT	8192	1536	0.542105	33.25	58.3	92	6	280	AFDQAEE	DVTKNMV	GCNTTYGAYCARGCNGARGA	ACCATRTTYTTNGTNACRTC	256	128	68.3	91	71.2412
Act_956	XP_031564506.1_350639_351181	474	7	16	165	QVDYLCKW	WQREFAAW	CARGTNGAYTAYYTNTGYAARTG	CANGCNGCRAAYTCNCKYTGCCA	1024	1024	0.323944	13	65.9	93.5	6	180	NTDELGN	VYLGDVT	AAYACNGAYGARYTNGGNAA	GTNACRTCNCCNARRTANAC	1024	2048	58.8	94	71.2339
Act_957	XP_031563702.1_132893_133760	633	7	32	234	VPRYLKDG	KNRVIGKA	GTNCCNMGNTAYYTNAARGAYGG	GCYTTNCCDATNACNCKRTTYTT	8192	3072	0.317708	21.375	58.2	94	14	252	THYSFMK	KGQTGID	ACNCAYTAYWSNTTYATGAA	TCDATNCCNGTYTGNCCYTT	512	768	63.8	95	71.1752
Act_958	XP_031573678.1_273789_274442	495	7	21	177	PFAVLVDH	FYKHILGK	CCNTTYGCNGTNYTNGTNGAYCA	TTNCCNARDATRTGYTTRTARAA	8192	1536	0.146667	10.375	62.2	93	3	186	RTVLNQI	VHFTDLE	MGNACNGTNYTNAAYCARAT	TCNARRTCNGTRAARTGNAC	4096	1024	64.2	93	71.1646
Act_959	XP_031571420.1_42659_43793	528	7	51	218	NITGLEVY	NGIITRYE	AAYATHACNGGNYTNGARGTNTA	TCRTANCKNGTDATDATNCCRTT	6144	4608	0.5875	35.875	61.1	91.5	28	267	GIITRYN	CTIKGCN	GGNATHATHACNMGNTAYAA	TTRCANCCYTTDATNGTRCA	2304	384	64.5	92	71.1613
Act_960	XP_031556603.1_141661_143014	783	7	35	287	KFRATIGK	TEEFVGGL	AARTTYMGNGCNACNATHGGNAA	ARNCCNCCNACRAAYTCYTCNGT	6144	4096	0.665306	60	58.2	93	22	296	PLCKACF	AQFPFTV	CCNYTNTGYAARGCNTGYTT	ACNGTRAANGGRAAYTGNGC	1024	512	65.8	89	71.1601
Act_961	XP_031556696.1_213682_214519	408	7	148	275	TWTGYNAY	GCKCKDCL	ACNTGGACNGGNTAYAAYGCNTA	ARRCARTCYTTRCAYTTRCANCC	1024	512	0.641026	27.75	59.2	92.5	8	292	PHINTFD	ACAEKNI	CCNCAYATHAAYACNTTYGA	ATRTTYTTYTCNGCRCANGC	384	256	71.4	87	71.1309
Act_962	XP_031567644.1_196853_198256	1266	6	41	454	DELQNEAK	DNKFNQQG	GAYGARYTNCARAAYGARGCNAA	CCYTGYTGRTTRAAYTTRTTRTC	1024	128	0.415842	71	67.8	100	2	462	LDAYKKI	KAEYQVE	YTNGAYGCNTAYAARAARAT	TCNACYTGRTAYTCNGCYTT	512	256	69	96.5	71.1277
Act_963	XP_031567763.1_390735_391667	738	6	47	284	DACIDFIM	KCQGDMRA	GAYGCNTGYATHGAYTTYATHAT	GCNCKCATRTCNCCYTGRCAYTT	576	512	0.398268	38.2857	70	99	2	296	EIKEVDP	DYIYVAG	GARATHAARGARGTNGAYCC	CCNGCNACRTADATRTARTC	192	384	68.5	100	71.1227
Act_964	XP_031571326.1_28725_29808	531	6	84	252	WINVMTYD	VMFWAIDL	TGGATHAAYGTNATGACNTAYGA	ARRTCDATNGCCCARAACATNAC	192	384	0.271605	18.1429	73.1	97	69	266	KGAYDIE	HCGQGKY	AARGGNGCNTAYGAYATHGA	TAYTTNCCYTGNCCRCARTG	384	256	72.5	97.5	71.1219
Act_965	XP_031574587.1_49443_50595	651	7	62	270	NYLIVNMA	CWLPINTY	AAYTAYYTNATHGTNAAYATGGC	TANGTRTTDATNGGNARCCARCA	768	1536	0.576531	45.125	64.4	92	48	329	ILVVYKN	NYRQGLK	ATHYTNGTNGTNTAYAARAA	TTNARNCCYTGNCKRTARTT	1536	2048	63.4	88	71.1054
Act_966	XP_031553112.1_62496_63336	669	6	50	264	AIGCNDPF	GNEAFCKQ	GCNATHGGNTGYAAYGAYCCNTT	TGYTTRCARAANGCYTCRTTNCC	1536	512	0.626866	40.8571	72	96	33	272	MAEAKCI	QFWTAVN	ATGGCNGARGCNAARTGYAT	TTNACNGCNGTCCARAAYTG	128	256	72.6	96.5	71.0904
Act_967	XP_031574464.1_19438_20024	615	7	13	209	KKLQSQGD	GELGIFIQ	AARAARYTNCARWSNCARGGNGA	TGDATRAADATNCCNARYTCNCC	8192	4608	0.627119	41	47.4	97.5	5	217	VEIIDGF	EIQPNGV	GTNGARATHATHGAYGGNTT	ACNCCRTTNGGYTGDATYTC	576	384	70.4	93	71.0899
Act_968	XP_031550660.1_102701_103559	459	7	124	268	VEVEGFPK	KPEDAGIY	GTNGARGTNGARGGNTTYCCNAA	TADATNCCNGCRTCYTCNGGYTT	2048	1536	0.613139	31.625	66	90.5	77	277	IVSNEHG	CEAKNKH	ATHGTNWSNAAYGARCAYGG	TGYTTRTTYTTNGCYTCRCA	1536	128	65	88	71.0856
Act_969	XP_031563954.1_136876_137403	438	7	21	158	AIIDKDNN	DGHVIVAD	GCNATHATHGAYAARGAYAAYAA	TCNGCNACDATNACRTGNCCRTC	576	3072	0.435115	19.25	62.1	92	3	167	EGKFLHP	HNHRIQV	GARGGNAARTTYYTNCAYCC	ACYTGDATNCKRTGRTTRTG	512	384	65	92	71.0845
Act_970	XP_031567614.1_79301_80020	369	7	50	164	TTRNEEKI	PKKPGQRA	ACNACNMGNAAYGARGARAARAT	GCNCKYTGNCCNGGYTTYTTNGG	2048	4096	0.388889	15.75	58.2	90	14	176	QDPPIEK	TFEIVFP	CARGAYCCNCCNATHGARAA	GGRAANACDATYTCRAANGT	384	384	68.3	95	71.0641
Act_971	XP_031552729.1_7239_7806	423	7	22	154	GGAFISWQ	GDTMTVLN	GGNGGNGCNTTYATHWSNTGGCA	TTNARNACNGTCATNGTRTCNCC	6144	4096	0.420635	22.125	54.3	97.5	13	179	VGQGAMD	VADMEDM	GTNGGNCARGGNGCNATGGA	ATRTCYTCCATRTCNGCNAC	512	128	67.8	91	71.0205
Act_972	XP_031548972.1_3545_4566	987	7	24	344	DTTIGTKD	DDEGEEST	GAYACNACNATHGGNACNAARGA	GTNSWYTCYTCNCCYTCRTCRTC	3072	2048	0.665517	66.875	50.2	94.5	13	368	ERTDDPQ	PWWENDN	GARMGNACNGAYGAYCCNCA	TTRTCRTTYTCCCACCANGG	1024	32	68.1	92	71.0058
Act_973	XP_031570418.1_38256_39132	513	7	33	195	KVKKIVQF	PKEIYWSA	AARGTNAARAARATHGTNCARTT	GCNSWCCARTADATYTCYTTNGG	768	1536	0.681416	34.25	59.7	95.5	8	266	MFFDGCP	ADFRSQG	ATGTTYTTYGAYGGNTGYCC	CCYTGNSWNCKRAARTCNGC	64	4096	59.8	94	71.0049
Act_974	XP_031557765.1_36999_37861	414	7	100	229	YKWFAFGK	WNAGVVAL	TAYAARTGGTTYGCNTTYGGNAA	ARNGCNACNACNCCNGCRTTCCA	256	4096	0.813008	41.25	61.7	92	89	261	LNHPVTQ	FEVWYTF	YTNAAYCAYCCNGTNACNCA	AANGTRTACCANACYTCRAA	2048	128	69.3	85	70.9558
Act_975	XP_031550779.1_101585_102137	372	7	21	136	QWNPFDDN	CKDKKIRV	CARTGGAAYCCNTTYGAYGAYAA	ACNCKDATYTTYTTRTCYTTRCA	128	768	0.429907	13.5	64.9	97	13	145	HKGPVLD	DPREGKL	CAYAARGGNCCNGTNYTNGA	ARYTTNCCYTCNCKNGGRTC	2048	2048	60.6	89	70.9208
Act_976	XP_031569941.1_48512_49132	465	7	24	170	HYRKNKMP	WQEAARIL	CAYTAYMGNAARAAYAARATGCC	ARDATNCKNGCNGCYTCYTGCCA	256	3072	0.881481	50.625	64.3	87.5	7	196	IAEIGLA	IFIQAPR	ATHGCNGARATHGGNYTNGC	CKNGGNGCYTGDATRAADAT	2304	1152	56.9	98	70.9082
Act_977	XP_031552395.1_193596_194654	495	7	124	280	TMLQSPEY	EFVNEPLN	ACNATGYTNCARWSNCCNGARTA	TTNARNGGYTCRTTNACRAAYTC	8192	2048	0.68	39.625	55.6	97.5	19	290	SYKELVH	IEVDRDY	WSNTAYAARGARYTNGTNCA	TARTCNCKRTCNACYTCDAT	4096	768	60	95	70.9051
Act_978	XP_031563711.1_123368_124433	627	6	64	264	HNWEDIHC	CYTAVFIH	CAYAAYTGGGARGAYATHCAYTG	TGDATRAANACNGCNGTRTARCA	96	1536	0.435233	35	72.3	100	53	289	FHHWFQK	KYKEHPK	TTYCAYCAYTGGTTYCARAA	TTNGGRTGYTCYTTRTAYTT	32	128	70.1	95	70.9043
Act_979	XP_031564031.1_266728_267400	426	7	30	163	LYPTYQKV	NGKHTDEI	YTNTAYCCNACNTAYCARAARGT	ATYTCRTCNGTRTGYTTNCCRTT	2048	512	0.488	21.5	67.9	88.5	10	182	GIALYYE	VCDTYMG	GGNATHGCNYTNTAYTAYGA	CCCATRTANGTRTCRCANAC	1536	128	68	86	70.8828
Act_980	XP_031549168.1_63809_65104	978	6	81	398	ILGHAQMF	MVMHAKDL	ATHYTNGGNCAYGCNCARATGTT	ARRTCYTTNGCRTGCATNACCAT	1536	256	0.308682	37.7143	70	98	60	414	RHNDNIM	ADPYVKL	MGNCAYAAYGAYAAYATHAT	ARYTTNACRTANGGRTCNGC	384	1024	68.9	100	70.8419
Act_981	XP_031561481.1_101513_102023	378	7	35	152	RGDYCKFV	FINYYGLQ	MGNGGNGAYTAYTGYAARTTYGT	TGNARNCCRTARTARTTDATRAA	1024	1536	0.378378	17.5	68.3	93	26	161	KRQDKWP	FGTTAVP	AARMGNCARGAYAARTGGCC	GGNACNGCNGTNGTNCCRAA	128	2048	64.5	85	70.8306
Act_982	XP_031562286.1_116261_117293	564	6	135	314	IQKKDAEY	DVLGFLNE	ATHCARAARAARGAYGCNGARTA	TCRTTNARRAANCCNARNACRTC	384	8192	0.664706	55	62.3	100	117	322	ERDMVKY	KVNQFER	GARMGNGAYATGGTNAARTA	CKYTCRAAYTGRTTNACYTT	256	256	72.3	100	70.8159
Act_983	XP_031550660.1_57361_58240	624	7	34	233	TPNPTIEW	DVKWYKDG	ACNCCNAAYCCNACNATHGARTG	CCRTCYTTRTACCAYTTNACRTC	3072	128	0.678756	44.375	65.7	92	2	275	KPEGEAP	CEARNQV	AARCCNGARGGNGARGCNCC	ACYTGRTTNCKNGCYTCRCA	512	512	63.6	86	70.8102
Act_984	XP_031555550.1_71566_72316	423	7	73	205	VNGSMQYH	CVGVKDPP	GTNAAYGGNWSNATGCARTAYCA	GGNGGRTCYTTNACNCCNACRCA	2048	2048	0.634146	32	59.7	94	43	230	DFELFIP	DVNYTMS	GAYTTYGARYTNTTYATHCC	SWCATNGTRTARTTNACRTC	384	512	63.2	92	70.8091
Act_985	XP_031548884.1_314028_314557	363	7	32	144	TLCVFKKE	CTIKNVGG	ACNYTNTGYGTNTTYAARAARGA	CCNCCNACRTTYTTDATNGTRCA	2048	1536	0.495238	18.75	66	94	21	154	WRQRFLV	FVNRILE	TGGMGNCARMGNTTYYTNGT	TCNARDATNCKRTTNACRAA	2048	3072	54.6	96	70.8052
Act_986	XP_031563847.1_295745_296369	480	7	48	199	PIELPPCE	VFEENMLA	CCNATHGARYTNCCNCCNTGYGA	GCNARCATRTTYTCYTCRAANAC	6144	512	0.317241	16.375	57.1	93	36	214	EDRFEEV	FNKIEIV	GARGAYMGNTTYGARGARGT	ACDATYTCDATYTTRTTRAA	256	144	64.8	96	70.8042
Act_987	XP_031560235.1_95485_95998	360	7	41	152	VCILPNIE	QGIEELQQ	GTNTGYATHYTNCCNAAYATHGA	TGYTGNARYTCYTCDATNCCYTG	4608	1536	0.4	11.625	56.6	100	33	160	HVFALMI	IANQLQT	CAYGTNTTYGCNYTNATGAT	GTYTGNARYTGRTTNGCDAT	512	768	63.9	91	70.8017
Act_988	XP_031559040.1_190637_191218	447	7	23	163	IAAGYQNF	GMHVTVID	ATHGCNGCNGGNTAYCARAAYTT	TCDATNACNGTNACRTGCATNCC	1536	1536	0.440945	22.5	66.8	94.5	2	199	VLAVAEK	EKTTLLD	GTNYTNGCNGTNGCNGARAA	TCNARNARNGTNGTYTTYTC	4096	4096	54.8	94	70.7965
Act_989	XP_031561727.1_153052_154003	510	7	64	225	MYMALTWP	TWMPFHIL	ATGTAYATGGCNYTNACNTGGCC	ARDATRTGRAANGGCATCCANGT	256	384	0.616883	37.875	66	89.5	52	275	IADLIVG	FPEFKRT	ATHGCNGAYYTNATHGTNGG	GTNCKYTTRAAYTCNGGRAA	2304	512	60.6	92	70.7936
Act_990	XP_031565449.1_92652_94278	519	7	353	517	GGLNAFFM	FPIYEVIH	GGNGGNYTNAAYGCNTTYTTYAT	TGDATNACYTCRTADATNGGRAA	4096	1152	0.681529	44	64.4	87	321	526	ICTSQWD	YNTDCFL	ATHTGYACNWSNCARTGGGA	ARRAARCARTCNGTRTTRTA	768	256	65.9	90	70.786
Act_991	XP_031557527.1_132880_133409	456	7	12	155	KGLREYTK	NFATNTLG	AARGGNYTNMGNGARTAYACNAA	CCNARNGTRTTNGTNGCRAARTT	8192	4096	0.533835	22.125	57	100	4	167	YRYSVWF	TKELIPC	TAYMGNTAYWSNGTNTGGTT	CANGGDATNARYTCYTTNGT	2048	1536	57.1	96	70.773
Act_992	XP_031560143.1_149308_150275	630	6	54	255	RKYMKEIN	EDVRNYET	MGNAARTAYATGAARGARATHAA	GTYTCRTARTTNCKNACRTCYTC	384	1024	0.405128	36.8571	66.7	98	42	289	IYQMQKE	EYFRKQL	ATHTAYCARATGCARAARGA	ARYTGYTTNCKRAARTAYTC	48	512	72.1	100	70.7593
Act_993	XP_031569759.1_86539_87128	402	7	51	176	VNYADVCI	KIAGCQVV	GTNAAYTAYGCNGAYGTNTGYAT	ACNACYTGRCANCCNGCDATYTT	1024	1536	0.352941	13.25	65.5	94.5	23	185	SFTEGAN	VVGATHK	WSNTTYACNGARGGNGCNAA	TTRTGNGTNGCNCCNACNAC	4096	2048	60.2	91	70.7549
Act_994	XP_031571419.1_22133_22835	426	7	21	154	SNHNAAFP	EFLDVAGH	WSNAAYCAYAAYGCNGCNTTYCC	TGNCCNGCNACRTCNARRAAYTC	4096	4096	0.452381	19.25	58.2	96.5	9	171	KKIVQQG	QFWKLIL	AARAARATHGTNCARCARGG	ARDATNARYTTCCARAAYTG	192	384	64.7	91	70.7395
Act_995	XP_031555386.1_7273_7964	588	7	23	210	FLITREDG	NELPLFDY	TTYYTNATHACNMGNGARGAYGG	TARTCRAANARNGGNARYTCRTT	6144	4096	0.586207	36.875	57.1	100	10	235	KKQSEPH	FTCVLLE	AARAARCARWSNGARCCNCA	TCNARNARNACRCANGTRAA	1024	4096	55	96	70.73
Act_996	XP_031571595.1_345760_346834	588	7	96	283	GFLVETCY	NPFVYCFY	GGNTTYYTNGTNGARACNTGYTA	TARAARCARTANACRAANGGRTT	4096	512	0.585635	41.5	65.6	96.5	71	299	MLTFFDA	KTVLTCR	ATGYTNACNTTYTTYGAYGC	CKRCANGTNARNACNGTYTT	256	4096	59.4	86	70.7242
Act_997	XP_031552645.1_165703_166375	396	7	56	179	ANAVRKKF	VYNELIHT	GCNAAYGCNGTNMGNAARAARTT	GTRTGDATNARYTCRTTRTANAC	4096	1536	0.435897	18	61.5	94.5	28	188	CTEEILT	KCYMRDV	TGYACNGARGARATHYTNAC	ACRTCNCKCATRTARCAYTT	768	128	63.5	91	70.7124
Act_998	XP_031559346.1_183825_184965	522	7	77	242	KIVYPFQT	FAVCFLPT	AARATHGTNTAYCCNTTYCARAC	GTNGGNARRAARCANACNGCRAA	768	4096	0.583333	30.375	64.6	94	42	288	LNLAVTD	NPFIFGT	YTNAAYYTNGCNGTNACNGA	GTNCCRAADATRAANGGRTT	8192	384	61.3	89	70.7059
Act_999	XP_031572536.1_156975_157748	546	7	47	220	ELEYFQEA	GHLIEPPY	GARYTNGARTAYTTYCARGARGC	TANGGNGGYTCDATNARRTGNCC	512	6144	0.803681	50.5	57.5	94	11	263	LVEFKAA	QEHFWAK	YTNGTNGARTTYAARGCNGC	TTNGCCCARAARTGYTCYTG	1024	64	70.8	84	70.705
Act_1000	XP_031552800.1_259048_260461	1044	6	105	444	ANECVREM	QNPHKQVC	GCNAAYGARTGYGTNMGNGARAT	CANACYTGYTTRTGNGGRTTYTG	2048	512	0.52795	69.8571	67	97	83	456	LQYAINE	YKKAQMC	YTNCARTAYGCNATHAAYGA	CACATYTGNGCYTTYTTRTA	768	64	72.9	95.5	70.6984
Act_1001	XP_031570994.1_250124_251359	633	7	43	245	HVNNKYGF	YCHCETGE	CAYGTNAAYAAYAARTAYGGNTT	TCNCCNGTYTCRCARTGRCARTA	512	512	0.586735	41	68.8	93.5	5	253	VLEANPK	CVSLCDE	GTNYTNGARGCNAAYCCNAA	TCRTCRCANARNSWNACRCA	2048	4096	54.2	91	70.6924
Act_1002	XP_031560564.1_99535_100734	813	7	86	348	IYIFRVPK	MVRHKKTR	ATHTAYATHTTYMGNGTNCCNAA	CKNGTYTTYTTRTGNCKNACCAT	4608	2048	0.717842	66.375	56.6	94	16	399	HHPQHDG	FTRHELD	CAYCAYCCNCARCAYGAYGG	TCNARYTCRTGNCKNGTRAA	128	2048	61.6	92	70.6814
Act_1003	XP_031571489.1_625_1993	558	7	112	289	RNKEGYVN	EEHDDKTK	MGNAAYAARGARGGNTAYGTNAA	TTNGTYTTRTCRTCRTGYTCYTC	2048	256	0.372781	22.875	65.4	94	78	302	PPNDELK	GKRNKNK	CCNCCNAAYGAYGARYTNAA	TTRTTYTTRTTNCKYTTNCC	1024	512	56.4	94	70.6782
Act_1004	XP_031552996.1_120840_121542	366	7	36	149	YNIYVDYK	HCYYTKTR	TAYAAYATHTAYGTNGAYTAYAA	CKNGTYTTNGTRTARTARCARTG	384	1024	0.700935	29.875	63.5	92	18	174	TLLPQFE	GHWYYLE	ACNYTNYTNCCNCARTTYGA	TCNARRTARTACCARTGNCC	4096	256	63.4	90	70.6741
Act_1005	XP_031566805.1_257645_260117	939	7	62	366	PCPIDGGY	CPIHGGFT	CCNTGYCCNATHGAYGGNGGNTA	GTRAANCCNCCRTGDATNGGRCA	3072	1536	0.616162	79.375	62.2	88.5	29	426	CNNPAPQ	CPIDGGY	TGYAAYAAYCCNGCNCCNCA	TANCCNCCRTCDATNGGRCA	512	768	64.8	87	70.6695
Act_1006	XP_031558220.1_280358_280937	435	7	26	162	ELRKEADF	DKVLQNMG	GARYTNMGNAARGARGCNGAYTT	CCCATRTTYTGNARNACYTTRTC	4096	512	0.488372	21.625	64.2	90.5	2	172	QQTKAQD	NEVVFKL	CARCARACNAARGCNCARGA	ARYTTRAANACNACYTCRTT	256	512	64.2	91	70.6436
Act_1007	XP_031562530.1_156445_157219	402	7	50	175	IFLPTFYF	FPNPADGV	ATHTTYYTNCCNACNTTYTAYTT	ACNCCRTCNGCNGGRTTNGGRAA	3072	2048	0.445378	20.5	59.5	91.5	19	196	FYSLVKP	CNPFIYY	TTYTAYWSNYTNGTNAARCC	TARTADATRAANGGRTTRCA	4096	192	60	99	70.6241
Act_1008	XP_031560093.1_136251_137320	417	7	111	241	DCQECSWC	CGDCDHGF	GAYTGYCARGARTGYWSNTGGTG	AANCCRTGRTCRCARTCNCCRCA	512	512	0.658537	38	54.3	93	98	279	NCDVGFY	ECKAQGM	AAYTGYGAYGTNGGNTTYTA	ATNCCYTGNGCYTTRCAYTC	256	256	75.4	85	70.5988
Act_1009	XP_031570352.1_307068_308832	1017	6	126	456	DHNTQYFN	IYQDTLVD	GAYCAYAAYACNCARTAYTTYAA	TCNACNARNGTRTCYTGRTADAT	256	3072	0.580247	77.1429	68	95	84	542	FRNLCYH	YEVWIQK	TTYMGNAAYYTNTGYTAYCA	TTYTGDATCCANACYTCRTA	1024	96	71.7	96.5	70.5911
Act_1010	XP_031558449.1_176982_177418	357	7	17	127	DYLLWHHF	MPLEEQPH	GAYTAYYTNYTNTGGCAYCAYTT	TGNGGYTGYTCYTCNARNGGCAT	1024	1024	0.533981	20.375	58.9	96.5	9	135	KGMTTFV	KVAQAII	AARGGNATGACNACNTTYGT	ATDATNGCYTGNGCNACYTT	256	768	63.5	91	70.564
Act_1011	XP_031552449.1_78868_80395	1272	7	26	441	CHLALVCK	IFTFNRDM	TGYCAYYTNGCNYTNGTNTGYAA	ATRTCNCKRTTRAANGTRAADAT	8192	1536	0.672372	107.75	57.9	89.5	4	468	DMDCLPD	QPTMICP	GAYATGGAYTGYYTNCCNGA	GGRCADATCATNGTNGGYTG	256	192	62.2	89	70.549
Act_1012	XP_031567470.1_116732_117442	501	7	20	178	SGGWKNFG	NEVIQPGT	WSNGGNGGNTGGAARAAYTTYGG	GTNCCNGGYTGDATNACYTCRTT	2048	1536	0.443709	25.125	61.1	92	5	221	CNFSKVF	EQKEFLA	TGYAAYTTYWSNAARGTNTT	GCNARRAAYTCYTTYTGYTC	1024	256	61	95	70.4765
Act_1013	XP_031568534.1_24947_25620	408	7	41	168	QGFNVATD	HCIFMVLE	CARGGNTTYAAYGTNGCNACNGA	TCNARNACCATRAADATRCARTG	2048	768	0.743802	31.875	70	95.5	7	179	ELMISCC	HDIPASC	GARYTNATGATHWSNTGYTG	CANSWNGCNGGDATRTCRTG	1536	3072	53.7	89	70.4565
Act_1014	XP_031570571.1_76534_77818	495	7	184	340	NEVMDHAD	NWRVMHGR	AAYGARGTNATGGAYCAYGCNGA	CKNCCRTGCATNACNCKCCARTT	256	1024	0.6	36.375	65.7	91	138	350	LIEKYGF	FTGLRKM	YTNATHGARAARTAYGGNTT	ATYTTNCKNARNCCNGTRAA	768	4096	64.9	86	70.4506
Act_1015	XP_031566874.1_103408_104953	1014	7	19	348	SVMPIMQQ	DTESADEK	WSNGTNATGCCNATHATGCARCA	TTYTCRTCNGCNSWYTCNGTRTC	1536	4096	0.683849	67.25	52.8	97.5	4	482	GPGQEPY	PPAHAQV	GGNCCNGGNCARGARCCNTA	ACYTGNGCRTGNGCNGGNGG	1024	1024	60.2	93	70.3918
Act_1016	XP_031558389.1_25792_26271	363	7	15	127	EYEFHLDI	QGDKVDLQ	GARTAYGARTTYCAYYTNGAYAT	TGNARRTCNACYTTRTCNCCYTG	512	2048	0.490566	19.875	62	93	1	139	MRIGFSH	DPDNHKV	ATGMGNATHGGNTTYWSNCA	ACYTTRTGRTTRTCNGGRTC	3072	128	58.6	96	70.3896
Act_1017	XP_031562885.1_158379_159300	516	7	32	195	SIWFTIEF	CAICGVVI	WSNATHTGGTTYACNATHGARTT	ATNACNACNCCRCADATNGCRCA	2304	3072	0.343949	18	57	98	4	244	QFCLGTV	PANVMHR	CARTTYTGYYTNGGNACNGT	CKRTGCATNACRTTNGCNGG	1024	512	63.8	91	70.3674
Act_1018	XP_031567793.1_104304_105255	432	7	75	210	WINMVFNY	DYPVLFLV	TGGATHAAYATGGTNTTYAAYTA	ACNARRAANARNACNGGRTARTC	96	8192	0.53125	29.125	62.7	97.5	10	244	RSMFPKG	MIEFLRL	MGNWSNATGTTYCCNAARGG	ARNCKNARRAAYTCDATCAT	2048	1536	57.1	91	70.3338
Act_1019	XP_031571612.1_27126_28197	561	7	100	278	IFGEVLCY	CYLPRGFI	ATHTTYGGNGARGTNYTNTGYTA	ATRAANCCNCKNGGNARRTARCA	3072	8192	0.672619	45.25	60.6	86	62	318	DMRTPCN	KHVINPL	GAYATGMGNACNCCNTGYAA	ARNGGRTTDATNACRTGYTT	512	768	68.6	91	70.3256
Act_1020	XP_031564323.1_31669_34907	363	7	948	1060	FTGYLNAW	CYTNITSI	TTYACNGGNTAYYTNAAYGCNTG	ATNSWNGTDATRTTNGTRTARCA	4096	6144	0.726415	30.375	59.3	98	847	1098	ICPVNYC	KHIGYGI	ATHTGYCCNGTNAAYTAYTG	ATNCCRTANCCDATRTGYTT	384	384	67.8	83	70.3159
Act_1021	XP_031563923.1_107100_108127	615	6	63	259	WLIFFKQQ	MENTLFGY	TGGYTNATHTTYTTYAARCARCA	TANCCRAANARNGTRTTYTCCAT	384	1024	0.368421	26	67.8	99	26	278	GTENIDC	DTNMKEI	GGNACNGARAAYATHGAYTG	ATYTCYTTCATRTTNGTRTC	384	64	76.3	94	70.3016
Act_1022	XP_031551790.1_102539_103493	597	6	75	265	YVEIAFFK	YKTNNIML	TAYGTNGARATHGCNTTYTTYAA	ARCATDATRTTRTTNGTYTTRTA	768	384	0.23913	18	68.9	94	27	277	THDDVGW	DFMYENA	ACNCAYGAYGAYGTNGGNTG	GCRTTYTCRTACATRAARTC	512	32	75.2	100	70.2895
Act_1023	XP_031566874.1_111253_112041	591	7	49	237	QTLADTYK	KPENIMLV	CARACNYTNGCNGAYACNTAYAA	ACNARCATDATRTTYTCNGGYTT	4096	768	0.210227	12	65.7	98	3	253	QTELISH	VKVIDFG	CARACNGARYTNATHWSNCA	CCRAARTCDATNACYTTNAC	6144	384	54.7	92	70.2777
Act_1024	XP_031559485.1_82604_83363	591	7	19	207	LKDKIEEA	AEDTERRC	YTNAARGAYAARATHGARGARGC	CANCKNCKYTCNGTRTCYTCNGC	768	8192	0.510989	36	57.9	95.5	11	222	RVREKMQ	DEQSVQI	MGNGTNMGNGARAARATGCA	ATYTGNACNSWYTGYTCRTC	1024	1024	58.9	95	70.2764
Act_1025	XP_031573843.1_51548_52835	930	7	70	371	GEMPLDCA	HDAVYHGN	GGNGARATGCCNYTNGAYTGYGC	TTNCCRTGRTANACNGCRTCRTG	1024	1024	0.715278	87.875	65.9	95.5	55	388	LLFQHGA	AGANVSI	YTNYTNTTYCARCAYGGNGC	ATNSWNACRTTNGCNCCNGC	2048	8192	53.2	86	70.2734
Act_1026	XP_031574237.1_194065_195007	636	6	71	274	VGAITDPM	NQFLYAWR	GTNGGNGCNATHACNGAYCCNAT	CKCCANGCRTANARRAAYTGRTT	6144	1024	0.263959	28.4286	67.4	99	31	282	AITVPGN	MPNFTKA	GCNATHACNGTNCCNGGNAA	GCYTTNGTRAARTTNGGCAT	3072	128	70.3	100	70.2681
Act_1027	XP_031554484.1_194968_195513	378	7	41	158	EFISYCYC	YPFETDPK	GARTTYATHWSNTAYTGYTAYTG	TTNGGRTCNGTYTCRAANGGRTA	1536	1024	0.432432	14.875	60.5	94	2	169	CTLPFEI	GPTKPMP	TGYACNYTNCCNTTYGARAT	GGCATNGGYTTNGTNGGNCC	1024	512	60.5	95	70.2662
Act_1028	XP_031571395.1_190086_190860	519	7	77	241	KNIRSHQI	TDVNYTMS	AARAAYATHMGNWSNCAYCARAT	SWCATNGTRTARTTNACRTCNGT	6144	2048	0.581699	38.875	51.9	98	6	263	DNPFTWD	KWTSEGC	GAYAAYCCNTTYACNTGGGA	CANCCYTCNSWNGTCCAYTT	128	1024	65	92	70.2648
Act_1029	XP_031554144.1_724754_725651	546	7	84	257	YGLYCAFM	IWIAGTGR	TAYGGNYTNTAYTGYGCNTTYAT	CKNCCNGTNCCNGCDATCCADAT	2048	4608	0.54491	37.125	61.7	91	64	283	GLMVIPQ	GHKDAFS	GGNYTNATGGTNATHCCNCA	SWRAANGCRTCYTTRTGNCC	1536	1024	64.4	90	70.2509
Act_1030	XP_031573455.1_254988_255585	399	7	17	141	EFAKSYFE	NELDINRL	GARTTYGCNAARWSNTAYTTYGA	ARNCKRTTDATRTCNARYTCRTT	2048	6144	0.747748	21.5	50.8	94.5	7	223	IVEQFLD	INIKDAY	ATHGTNGARCARTTYYTNGA	TANGCRTCYTTDATRTTDAT	768	288	68.8	95	70.2453
Act_1031	XP_031557157.1_12330_12923	384	7	73	192	GDLTNLQW	AMALQNSD	GGNGAYYTNACNAAYYTNCARTG	TCNSWRTTYTGNARNGCCATNGC	8192	8192	0.5	21.625	54.1	98	24	204	CDIREMD	PVSEIYK	TGYGAYATHMGNGARATGGA	TTRTADATYTCNSWNACNGG	192	3072	58.9	98	70.2011
Act_1032	XP_031555127.1_304948_305911	759	7	63	307	SFQIVDPK	WGCLAVFS	WSNTTYCARATHGTNGAYCCNAA	SWRAANACNGCNARRCANCCCCA	6144	8192	0.684685	52.625	59.8	89.5	52	318	EYYPFVI	PCLWCFL	GARTAYTAYCCNTTYGTNAT	ARRAARCACCANARRCANGG	256	512	61.7	94	70.1956
Act_1033	XP_031569223.1_93925_96435	1800	7	216	807	KFLTGKHE	GFPIYGKL	AARTTYYTNACNGGNAARCAYGA	ARYTTNCCRTADATNGGRAANCC	2048	3072	0.626072	142.375	62.5	89	207	815	AVEIDPP	FDVSDVG	GCNGTNGARATHGAYCCNCC	CCNACRTCNSWNACRTCRAA	768	2048	54.9	87	70.1822
Act_1034	XP_031573341.1_526869_527359	426	7	15	148	ERRMYQGK	VCQTDSYD	GARMGNMGNATGTAYCARGGNAA	TCRTANSWRTCNGTYTGRCANAC	2048	4096	0.409449	18.25	58.2	97	4	159	DKVCAFC	VDKAVFA	GAYAARGTNTGYGCNTTYTG	GCRAANACNGCYTTRTCNAC	256	512	66.2	88	70.1808
Act_1035	XP_031551588.1_38637_39232	384	7	66	185	FDLARQYQ	YHVLGDLE	TTYGAYYTNGCNMGNCARTAYCA	TCNARRTCNCCNARNACRTGRTA	4096	8192	0.451327	18.875	57.4	88	41	198	GVKPDEA	YQEMLKI	GGNGTNAARCCNGAYGARGC	ATYTTNARCATYTCYTGRTA	512	128	71.9	92	70.176
Act_1036	XP_031573882.1_42942_44679	378	7	273	390	GPRQYEPD	VCVFEYNT	GGNCCNMGNCARTAYGARCCNGA	GTRTTRTAYTCRAANACRCANAC	4096	512	0.648649	21.875	64.8	86	213	485	VEMIYYN	DHMLNYK	GTNGARATGATHTAYTAYAA	TTRTARTTNARCATRTGRTC	96	128	74.1	84	70.1645
Act_1037	XP_031552457.1_128224_128833	372	7	56	171	GIVKAKCE	HASYDQVQ	GGNATHGTNAARGCNAARTGYGA	TGNACYTGRTCRTANSWNGCRTG	1536	4096	0.293578	11.375	58	94	23	190	AITNVFW	KYLIINY	GCNATHACNAAYGTNTTYTG	TARTTDATDATNARRTAYTT	768	576	67.2	91	70.1407
Act_1038	XP_031554299.1_522711_525592	399	7	48	172	LVNQCVHE	HDREAGVI	YTNGTNAAYCARTGYGTNCAYGA	ATNACNCCNGCYTCNCKRTCRTG	2048	4096	0.398305	19.125	64.9	92	27	220	QKEACVA	AENAFIQ	CARAARGARGCNTGYGTNGC	TGDATRAANGCRTTYTCNGC	256	384	67.3	85	70.1394
Act_1039	XP_031571695.1_14110_15088	504	7	20	179	KREKEKEK	PEGEALQF	AARMGNGARAARGARAARGARAA	AAYTGNARNGCYTCNCCYTCNGG	512	4096	0.366013	19.125	49	96.5	3	191	LPRKDIG	AMNWQDR	YTNCCNMGNAARGAYATHGG	CKRTCYTGCCARTTCATNGC	3072	64	67.7	96	70.1394
Act_1040	XP_031552566.1_86550_87714	669	7	56	270	NYLIVNMA	VFGICWGP	AAYTAYYTNATHGTNAAYATGGC	GGNCCCCARCADATNCCRAANAC	768	768	0.719212	64	63.9	90.5	48	324	EKSLHNT	YFIFIER	GARAARWSNYTNCAYAAYAC	CKYTCDATRAADATRAARTA	2048	288	58	91	70.1323
Act_1041	XP_031566599.1_48909_49809	366	7	158	271	LSDNTFEK	TMFGFVLS	YTNWSNGAYAAYACNTTYGARAA	SWNARNACRAANCCRAACATNGT	8192	8192	0.509804	19	58.3	97	149	279	FAADKLE	GMVLGPT	TTYGCNGCNGAYAARYTNGA	GTNGGNCCNARNACCATNCC	1024	2048	58.9	95	70.1311
Act_1042	XP_031556654.1_37699_39521	765	6	66	312	YDKHREQI	YCVACDKP	TAYGAYAARCAYMGNGARCARAT	GGYTTRTCRCANGCNACRCARTA	512	512	0.491667	42	68.4	97	30	324	KWHPDKN	KALINHE	AARTGGCAYCCNGAYAARAA	TCRTGRTTDATNARNGCYTT	64	768	70.2	99	70.1259
Act_1043	XP_031561675.1_172204_175852	1563	7	672	1184	NEEISTDP	AYYFICRI	AAYGARGARATHWSNACNGAYCC	ATNCKRCADATRAARTARTANGC	3072	1536	0.779661	159.25	53.9	90	634	1224	IYATTLQ	FVYVQPY	ATHTAYGCNACNACNYTNCA	TANGGYTGNACRTANACRAA	3072	512	60.2	87	70.1242
Act_1044	XP_031565525.1_20071_20638	405	7	38	164	IVVDRGNA	EFKRPAGV	ATHGTNGTNGAYMGNGGNAAYGC	ACNCCNGCNGGNCKYTTRAAYTC	6144	4096	0.358333	18.5	59.5	96	23	184	LHHPSGV	WGNDRIQ	YTNCAYCAYCCNWSNGGNGT	TGDATNCKRTCRTTNCCCCA	8192	384	54.7	99	70.0993
Act_1045	XP_031551373.1_38833_39758	462	7	28	173	HNVPPTPQ	YEHQFNSR	CAYAAYGTNCCNCCNACNCCNCA	CKNSWRTTRAAYTGRTGYTCRTA	4096	2048	0.649635	37.5	58.8	94.5	15	192	KQEGTSY	HGCFVWK	AARCARGARGGNACNWSNTA	TTCCANACRAARCANCCRTG	2048	128	62.3	91	70.0269
Act_1046	XP_031568109.1_20456_21469	720	7	29	260	QKQRLLKY	KEMNKYPQ	CARAARCARMGNYTNYTNAARTA	TGNGGRTAYTTRTTCATYTCYTT	8192	128	0.646512	60.5	58.6	93	13	293	LSFFVNN	VGMKFLR	YTNWSNTTYTTYGTNAAYAA	CKNARRAAYTTCATNCCNAC	4096	1024	57	95	70.0069
Act_1047	XP_031556052.1_90069_91307	456	7	286	429	SKTTADWI	NFPQGAVP	WSNAARACNACNGCNGAYTGGAT	GGNACNGCNCCYTGNGGRAARTT	4096	2048	0.700787	36.25	62.1	90.5	150	462	APHTVPY	KGLQRWK	GCNCCNCAYACNGTNCCNTA	TTCCANCKYTGNARNCCYTT	2048	1024	60.1	94	69.9923
Act_1048	XP_031555077.1_135908_136493	468	7	36	183	IVQLQQDK	MYELTAMY	ATHGTNCARYTNCARCARGAYAA	TACATNGCNGTNARYTCRTACAT	1536	512	0.413043	24.375	59.5	94.5	13	193	RLSWIDM	DWIKRRG	MGNYTNWSNTGGATHGAYAT	CCNCKNCKYTTDATCCARTC	6144	768	58.2	96	69.9788
Act_1049	XP_031556966.1_106938_108063	726	7	92	325	FAVVTTNT	NPICYAAL	TTYGCNGTNGTNACNACNAAYAC	ARNGCNGCRTARCADATNGGRTT	4096	3072	0.59009	48.375	55	92	40	333	QMRTFAY	NERYAKY	CARATGMGNACNTTYGCNTA	TAYTTNGCRTANCKYTCRTT	512	512	66.1	92	69.9774
Act_1050	XP_031559211.1_478188_479138	516	7	33	196	KDAVERIE	MKERQSEV	AARGAYGCNGTNGARMGNATHGA	ACYTCNSWYTGNCKYTCYTTCAT	3072	2048	0.452229	29.5	56.5	94	3	214	LAIEQYK	QIAMLKE	YTNGCNATHGARCARTAYAA	TCYTTNARCATNGCDATYTG	768	384	71	86	69.9599
Act_1051	XP_031558216.1_61242_61947	441	7	71	209	ELQYQGEQ	KEDALVLG	GARYTNCARTAYCARGGNGARCA	CCNARNACNARNGCRTCYTCYTT	1024	8192	0.724409	39.5	56.2	93	62	236	HDVAIKT	ADIKVTK	CAYGAYGTNGCNATHAARAC	TTNGTNACYTTDATRTCNGC	384	768	68	89	69.9593
Act_1052	XP_031555328.1_6833_7519	474	7	33	182	HDIMKEYQ	GDKIIEVN	CAYGAYATHATGAARGARTAYCA	TTNACYTCDATDATYTTRTCNCC	96	1152	0.559441	29	73.2	90	4	190	TNEAERK	GISFEHI	ACNAAYGARGCNGARMGNAA	ATRTGYTCRAANSWDATNCC	1024	1536	54.3	90	69.928
Act_1053	XP_031573393.1_51029_51632	366	7	57	170	ETVKNGIN	DPVNLMHL	GARACNGTNAARAAYGGNATHAA	ARRTGCATNARRTTNACNGGRTC	1536	2048	0.299065	12.375	62.6	89.5	40	187	PNTKIFQ	EMKSAHC	CCNAAYACNAARATHTTYCA	CARTGNGCNSWYTTCATYTC	384	512	67.5	90	69.9119
Act_1054	XP_031552045.1_223215_223974	420	7	104	235	EEVRFPDD	KNDDGLSP	GARGARGTNMGNTTYCCNGAYGA	GGNSWNARNCCRTCRTCRTTYTT	2048	8192	0.443548	18.375	56.6	97.5	95	248	ELVIPKI	QQGNKDM	GARYTNGTNATHCCNAARAT	ATRTCYTTRTTNCCYTGYTG	1536	128	67.7	87	69.8966
Act_1055	XP_031561416.1_141580_142615	492	7	157	312	VFESLKFY	DGIKRVYF	GTNTTYGARWSNYTNAARTTYTA	AARTANACNCKYTTDATNCCRTC	8192	3072	0.753425	43.625	56.8	93.5	54	357	SFTTKKC	DDIFVGK	WSNTTYACNACNAARAARTG	TTNCCNACRAADATRTCRTC	2048	384	63.2	92	69.8699
Act_1056	XP_031564320.1_454503_454969	345	7	31	137	ERHGKGKA	TYAASGMV	GARMGNCAYGGNAARGGNAARGC	ACCATNCCNSWNGCNGCRTANGT	2048	8192	0.18	7.375	51.4	97.5	21	145	LYEGERN	YEGQWVE	YTNTAYGARGGNGARMGNAA	TCNACCCAYTGNCCYTCRTA	2048	128	65.2	96	69.8335
Act_1057	XP_031548546.1_59250_59895	495	7	19	175	KRPFHVVM	GEGLQDGL	AARMGNCCNTTYCAYGTNGTNAT	ARNCCRTCYTGNARNCCYTCNCC	4096	8192	0.36	14.875	53	96.5	11	187	RFRPMLK	EMIVQWK	MGNTTYMGNCCNATGYTNAA	TTCCAYTGNACDATCATYTC	4096	48	65.6	94	69.8237
Act_1058	XP_031562270.1_69145_70153	525	7	74	240	LKVIGKIN	MERATAHY	YTNAARGTNATHGGNAARATHAA	TARTGNGCNGTNGCNCKYTCCAT	4608	2048	0.54375	36.625	60.1	97	63	303	EERLADG	IEDRLYF	GARGARMGNYTNGCNGAYGG	AARTANARNCKRTCYTCDAT	2048	1536	58.2	91	69.8215
Act_1059	XP_031559219.1_39460_40105	444	7	42	181	CKAGYYCP	GYYCPEFS	TGYAARGCNGGNTAYTAYTGYCC	SWRAAYTCNGGRCARTARTANCC	512	2048	0.488722	24.125	61.6	95.5	12	197	YQPNTGQ	GYICPKN	TAYCARCCNAAYACNGGNCA	TTYTTNGGRCADATRTANCC	512	384	69.8	81	69.8204
Act_1060	XP_031561915.1_56326_57356	936	7	31	334	FKRFNDDW	KPKPKGGR	TTYAARMGNTTYAAYGAYGAYTG	CKNCCNCCYTTNGGYTTNGGYTT	512	4096	0.698182	68.375	56.4	95.5	22	366	FKKGDII	AARTHRT	TTYAARAARGGNGAYATHAT	GTNCKRTGNGTNCKNGCNGC	192	8192	53.3	97	69.8188
Act_1061	XP_031564620.1_75692_76160	345	7	22	128	LFIQILCH	YCAETFGF	YTNTTYATHCARATHYTNTGYCA	AANCCRAANGTYTCNGCRCARTA	4608	1024	0.43	16.375	61.8	91.5	14	138	SWLKPHG	GNDWIVS	WSNTGGYTNAARCCNCAYGG	SWNACDATCCARTCRTTNCC	2048	768	59.6	96	69.8142
Act_1062	XP_031549774.1_557482_559655	1842	6	96	701	VYFIDYGN	YEDVFVSH	GTNTAYTTYATHGAYTAYGGNAA	TGNSWNACRAANACRTCYTCRTA	768	4096	0.6843	172.286	64.2	89.5	32	715	NNEEAGK	FWCQLTK	AAYAAYGARGARGCNGGNAA	TTNGTNARYTGRCACCARAA	256	256	69.3	94	69.7915
Act_1063	XP_031565073.1_36455_37601	627	7	78	278	FFICFDIF	FTKWLHYS	TTYTTYATHTGYTTYGAYATHTT	SWRTARTGNARCCAYTTNGTRAA	288	2048	0.621053	45.375	54.9	92.5	37	290	GTYTFLV	NAVIYAF	GGNACNTAYACNTTYYTNGT	AANGCRTADATNACNGCRTT	2048	768	60.7	97	69.7864
Act_1064	XP_031554182.1_188888_189317	354	7	13	122	CLFVELIQ	NCVPFTVD	TGYYTNTTYGTNGARYTNATHCA	TCNACNGTRAANGGNACRCARTT	6144	2048	0.398058	15	61.1	97	5	130	GSMFGII	FCQPYTL	GGNWSNATGTTYGGNATHAT	ARNGTRTANGGYTGRCARAA	1536	512	60.9	90	69.7788
Act_1065	XP_031556098.1_33301_34251	399	7	30	154	LKEYFGQY	NFENENIV	YTNAARGARTAYTTYGGNCARTA	ACDATRTTYTCRTTYTCRAARTT	1024	192	0.521368	22.75	64.8	89	13	162	LKKIYVG	DKLFLIR	YTNAARAARATHTAYGTNGG	CKDATNARRAANARYTTRTC	768	3072	58.2	96	69.7775
Act_1066	XP_031564904.1_152830_154678	1449	6	149	623	YIFCKQND	AYPLCIFF	TAYATHTTYTGYAARCARAAYGA	AARAADATRCANARNGGRTANGC	192	3072	0.265086	38.5714	68.5	100	129	636	ADHIDGF	ACLFEVW	GCNGAYCAYATHGAYGGNTT	CANACYTCRAANARRCANGC	384	1024	67.7	98	69.7751
Act_1067	XP_031553523.1_10217_10850	438	7	53	190	NSYIEFPN	CMQVYDTA	AAYWSNTAYATHGARTTYCCNAA	GCNGTRTCRTANACYTGCATRCA	3072	256	0.507812	21.875	67.3	92	5	206	LAFYPLN	AKKLCFK	YTNGCNTTYTAYCCNYTNAA	TTRAARCANARYTTYTTNGC	4096	512	55.8	93	69.7745
Act_1068	XP_031566729.1_113116_113767	423	6	28	160	GGPYETTY	HDINYWKA	GGNGGNCCNTAYGARACNACNTA	GCYTTCCARTARTTDATRTCRTG	4096	96	0.274194	8.28571	66.5	98	6	171	FVETAKY	KQHNETV	TTYGTNGARACNGCNAARTA	ACNGTYTCRTTRTGYTGYTT	512	128	74.6	99	69.7741
Act_1069	XP_031559935.1_106438_107304	354	7	204	313	VIGFIGET	VELDEPLG	GTNATHGGNTTYATHGGNGARAC	CCNARNGGYTCRTCNARYTCNAC	2304	8192	0.372549	10.875	54.1	93	187	321	KFFQIGD	KNDGAVA	AARTTYTTYCARATHGGNGA	GCNACNGCNCCRTCRTTYTT	192	512	69.4	93	69.7639
Act_1070	XP_031553249.1_47342_48479	390	7	181	302	QCVNIGWG	NPVVYCFY	CARTGYGTNAAYATHGGNTGGGG	TARAARCARTANACNACNGGRTT	384	1024	0.552632	24.75	64	91	50	311	AILTCYK	KQFRTVF	GCNATHYTNACNTGYTAYAA	AANACNGTNCKRAAYTGYTT	1536	1024	65.7	87	69.7548
Act_1071	XP_031559367.1_66995_67514	393	7	17	139	AFKEATEP	QDDSVHQV	GCNTTYAARGARGCNACNGARCC	ACYTGRTGNACNSWRTCRTCYTG	1024	2048	0.382609	15.875	52	95	9	182	ATHGQAV	DQVFFDE	GCNACNCAYGGNCARGCNGT	TCRTCRAARAANACYTGRTC	1024	128	65.8	96	69.7374
Act_1072	XP_031570134.1_102667_103438	627	7	62	262	MTEHIDHY	WDHFVRSY	ATGACNGARCAYATHGAYCAYTA	TANSWNCKNACRAARTGRTCCCA	192	4096	0.552083	35.375	67.2	92	9	270	GFYFIFV	HELLELP	GGNTTYTAYTTYATHTTYGT	GGNARYTCNARNARYTCRTG	192	4096	50	97	69.6969
Act_1073	XP_031559724.1_168942_169964	762	7	76	321	EAGTTVTN	TYITQMNS	GARGCNGGNACNACNGTNACNAA	SWRTTCATYTGNGTDATRTANGT	8192	1536	0.502222	41	55.5	93	22	333	KVLQGMT	PNTVAGQ	AARGTNYTNCARGGNATGAC	TGNCCNGCNACNGTRTTNGG	512	2048	65.9	91	69.6574
Act_1074	XP_031571727.1_135511_136624	465	7	93	239	STIFHIFA	IFALMLGI	WSNACNATHTTYCAYATHTTYGC	ATNCCNARCATNARNGCRAADAT	4608	6144	0.639098	27.625	52.6	98	85	303	VTYRFIA	YTFLKHD	GTNACNTAYMGNTTYATHGC	TCRTGYTTNARRAANGTRTA	1536	512	65.5	91	69.6458
Act_1075	XP_031554779.1_123214_125206	1704	6	37	596	LTCGTGFY	EWIDCGYF	YTNACNTGYGGNACNGGNTTYTA	AARTANCCRCARTCDATCCAYTC	8192	192	0.260398	58.8571	67.5	100	25	605	NDLAIEM	EEIKARL	AAYGAYYTNGCNATHGARAT	ARNCKNGCYTTDATYTCYTC	768	1536	66.2	97.5	69.6208
Act_1076	XP_031548903.1_525984_526396	351	7	16	124	ERVYYDGC	ACWLWDYL	GARMGNGTNTAYTAYGAYGGNTG	ARRTARTCCCANARCCARCANGC	2048	512	0.578431	18.5	61.4	99	3	135	GIYMYSN	GQAGFFL	GGNATHTAYATGTAYWSNAA	ARRAARAANCCNGCYTGNCC	768	1024	53.8	94	69.6043
Act_1077	XP_031573776.1_37625_39005	798	7	39	296	GWRNTKPN	KPLQKITP	GGNTGGMGNAAYACNAARCCNAA	GGNGTDATYTTYTGNARNGGYTT	2048	3072	0.720648	68	58.3	90.5	30	368	TSNWNEV	DWLPITR	ACNWSNAAYTGGAAYGARGT	CKNGTDATNGGNARCCARTC	512	1536	60	93	69.5996
Act_1078	XP_031561769.1_126215_127198	630	7	98	299	WHVFTVTK	NHATVQTI	TGGCAYGTNTTYACNGTNACNAA	ATNGTYTGNACNGTNGCRTGRTT	1024	2048	0.734807	56.375	62.4	93	85	342	SFSFDIT	YKKYEDM	WSNTTYWSNTTYGAYATHAC	ATRTCYTCRTAYTTYTTRTA	6144	64	55.9	92	69.5945
Act_1079	XP_031550579.1_1015_2028	450	7	82	223	GYMYINDD	VFLEIAVP	GGNTAYATGTAYATHAAYGAYGA	GGNACNGCDATYTCNARRAANAC	192	6144	0.83871	46.25	62.6	91	62	283	GHYAYEC	HPFKLHT	GGNCAYTAYGCNTAYGARTG	GTRTGNARYTTRAANGGRTG	256	512	68	83	69.5943
Act_1080	XP_031549344.1_56992_57724	348	7	84	191	DLDEVDAQ	NTLPFFMY	GAYYTNGAYGARGTNGAYGCNCA	TACATRAARAANGGNARNGTRTT	2048	1024	0.336634	14.625	58	98	69	224	FDVTPTG	VVLTKGT	TTYGAYGTNACNCCNACNGG	GTNCCYTTNGTNARNACNAC	1024	4096	54.6	98	69.5603
Act_1081	XP_031549119.1_25405_26764	444	7	106	245	CITAIAFH	QNRRAVQI	TGYATHACNGCNATHGCNTTYCA	ATYTGNACNGCNCKNCKRTTYTG	2304	8192	0.621212	32.5	54.8	98	96	316	LDIFYGV	NPIIYSV	YTNGAYATHTTYTAYGGNGT	ACNSWRTADATDATNGGRTT	768	2304	60.5	93	69.5585
Act_1082	XP_031565466.1_55093_56185	468	7	82	229	CKLVHFAY	KVVKMLII	TGYAARYTNGTNCAYTTYGCNTA	ATDATNARCATYTTNACNACYTT	2048	1536	0.624113	35.5	60.7	94	43	278	LLVNMFV	CHANSAI	YTNYTNGTNAAYATGTTYGT	ATNGCNSWRTTNGCRTGRCA	1024	2048	55.2	96	69.5546
Act_1083	XP_031559089.1_120150_120617	366	7	20	133	YREGTLDG	DVVGNLYI	TAYMGNGARGGNACNYTNGAYGG	ATRTANARRTTNCCNACNACRTC	8192	4096	0.439252	20.625	55.3	95.5	2	142	PNNTATF	GYMKDLM	CCNAAYAAYACNGCNACNTT	ATNARRTCYTTCATRTANCC	1024	256	65	92	69.5449
Act_1084	XP_031565208.1_112390_114097	783	6	132	384	AEKYNCDQ	INKWFYET	GCNGARAARTAYAAYTGYGAYCA	GTYTCRTARAACCAYTTRTTDAT	256	96	0.394309	42.7143	77.7	92	121	456	CPGNCFE	KIYVVGG	TGYCCNGGNAAYTGYTTYGA	CCNCCNACNACRTADATYTT	256	768	66.9	96.5	69.5448
Act_1085	XP_031571977.1_47346_47799	357	7	15	125	ECFLLYDK	EVDILIQG	GARTGYTTYYTNYTNTAYGAYAA	CCYTGDATNARDATRTCNACYTC	2048	2304	0.326923	13.625	60.2	89.5	2	134	AKPLTDK	EDKQGQI	GCNAARCCNYTNACNGAYAA	ATYTGNCCYTGYTTRTCYTC	2048	128	67	92	69.5416
Act_1086	XP_031575137.1_110771_111822	540	7	47	218	DVTADTFF	GNTTVQFY	GAYGTNACNGCNGAYACNTTYTT	TARAAYTGNACNGTNGTRTTNCC	2048	2048	0.621951	35	60.4	91	16	233	CASQNID	CVWNFES	TGYGCNWSNCARAAYATHGA	SWYTCRAARTTCCANACRCA	1536	256	63.5	91	69.5227
Act_1087	XP_031549239.1_12904_13963	744	7	52	291	RRFNDIFI	NPVIYGTL	MGNMGNTTYAAYGAYATHTTYAT	ARNGTNCCRTADATNACNGGRTT	3072	6144	0.527897	48.125	59.5	96.5	26	305	AIYIAVF	GYMKYLS	GCNATHTAYATHGCNGTNTT	SWNARRTAYTTCATRTANCC	1152	1024	59.2	89	69.519
Act_1088	XP_031548948.1_189398_190421	639	7	78	282	AENFLRFT	NPCIYVLG	GCNGARAAYTTYYTNMGNTTYAC	CCNARNACRTADATRCANGGRTT	4096	3072	0.642487	51.125	59.1	91	19	290	IAFNGLV	KNDFRKA	ATHGCNTTYAAYGGNYTNGT	GCYTTNCKRAARTCRTTYTT	1536	256	63.6	90	69.4626
Act_1089	XP_031560887.1_63444_65179	1077	7	120	470	INLKKLET	VKRYMEHR	ATHAAYYTNAARAARYTNGARAC	CKRTGYTCCATRTANCKYTTNAC	3072	1024	0.592375	78.25	55.1	92	8	482	FYRHYKG	QAETAMA	TTYTAYMGNCAYTAYAARGG	GCCATNGCNGTYTCNGCYTG	256	256	62.1	91	69.4575
Act_1090	XP_031573706.1_125287_126063	426	7	89	222	EVYFTFDV	GYGYINEE	GARGTNTAYTTYACNTTYGAYGT	TCYTCRTTDATRTANCCRTANCC	512	768	0.664	32.75	60.8	91	80	230	YDGAGVI	VYFTFGA	TAYGAYGGNGCNGGNGTNAT	GCNCCRAANGTRAARTANAC	1024	512	64.2	90	69.4244
Act_1091	XP_031561935.1_24713_26604	1056	6	143	486	NLQHPMWG	NIPLHKAF	AAYYTNCARCAYCCNATGTGGGG	AANGCYTTRTGNARNGGDATRTT	256	3072	0.341246	40.8571	67.6	98	6	536	AGDKFVN	FEMAHAV	GCNGGNGAYAARTTYGTNAA	ACNGCRTGNGCCATYTCRAA	512	128	72.4	95	69.4029
Act_1092	XP_031558928.1_9427_10823	945	6	105	411	HGFIPECM	GQWLPVTC	CAYGGNTTYATHCCNGARTGYAT	CANGTNACNGGNARCCAYTGNCC	768	4096	0.375	47.4286	69	94	50	426	GVTWCKF	DPFLYAF	GGNGTNACNTGGTGYAARTT	AANGCRTANARRAANGGRTC	256	1024	69.1	100	69.3829
Act_1093	XP_031557461.1_101629_102249	396	7	9	132	SGGQIFCI	NFTIVLIT	WSNGGNGGNCARATHTTYTGYAT	GTDATNARNACDATNGTRAARTT	6144	4608	0.37931	14.875	56	93	1	157	YGHLTPK	EEKQKRM	TAYGGNCAYYTNACNCCNAA	ATNCKYTTYTGYTTYTCYTC	2048	256	65.2	94	69.3737
Act_1094	XP_031557524.1_62415_63022	408	7	31	158	KNGADSFD	NETVRNFT	AARAAYGGNGCNGAYWSNTTYGA	GTRAARTTNCKNACNGTYTCRTT	4096	2048	0.413223	16.375	52.6	96.5	21	175	CNHRDYQ	VMKDVVE	TGYAAYCAYMGNGAYTAYCA	TCNACNACRTCYTTCATNAC	256	256	66.9	92	69.3717
Act_1095	XP_031572289.1_25716_26425	345	7	105	211	KGEKIDID	HVGISQKA	AARGGNGARAARATHGAYATHGA	GCYTTYTGNSWDATNCCNACRTG	576	6144	0.41	16.5	57.7	93	87	223	GPYMVPD	GFFANIA	GGNCCNTAYATGGTNCCNGA	GCDATRTTNGCRAARAANCC	512	384	65.2	92	69.3344
Act_1096	XP_031556215.1_292948_293893	651	7	39	247	ERNLYVFG	HEAVTYGD	GARMGNAAYYTNTAYGTNTTYGG	TCNCCRTANGTNACNGCYTCRTG	4096	2048	0.653846	45.75	64.6	89.5	31	307	SGHRCVA	CHGCVLF	WSNGGNCAYMGNTGYGTNGC	AANARNACRCANCCRTGRCA	8192	1024	58	92	69.3149
Act_1097	XP_031550016.1_102997_105314	2022	6	71	736	AYHFCEAH	EGHYNVVK	GCNTAYCAYTTYTGYGARGCNCA	TTNACNACRTTRTARTGNCCYTC	512	1024	0.405159	96.1429	67.2	94	32	754	TKGAFIV	HWDRNGR	ACNAARGGNGCNTTYATHGT	CKNCCRTTNCKRTCCCARTG	768	512	65.4	99	69.2933
Act_1098	XP_031572731.1_10961_11823	444	7	125	264	HRDLKTQN	FDLPTDVG	CAYMGNGAYYTNAARACNCARAA	CCNACRTCNGTNGGNARRTCRAA	4096	4096	0.180451	11.25	60.8	99	98	276	LLDEDEI	CTRIPRA	YTNYTNGAYGARGAYGARAT	GCNCKNGGDATNCKNGTRCA	1024	6144	53.7	95	69.2925
Act_1099	XP_031550135.1_279262_279751	384	7	18	137	ARRQFFGE	QINTPVAI	GCNMGNMGNCARTTYTTYGGNGA	ATNGCNACNGGNGTRTTDATYTG	8192	3072	0.460177	16.125	59.8	95	3	145	AVSADKN	VEMQIEN	GCNGTNWSNGCNGAYAARAA	TTYTCDATYTGCATYTCNAC	4096	96	63	90	69.2583
Act_1100	XP_031567420.1_360204_360668	354	7	23	132	ILNIKGVD	FGSAAKQV	ATHYTNAAYATHAARGGNGTNGA	ACYTGYTTNGCNGCNSWNCCRAA	4608	8192	0.203883	6.75	52.3	91	6	142	VGETKMN	GKATQNI	GTNGGNGARACNAARATGAA	ATRTTYTGNGTNGCYTTNCC	256	512	72.7	93	69.2533
Act_1101	XP_031567584.1_25064_26501	369	7	189	303	QYFYAVNN	DENQLICL	CARTAYTTYTAYGCNGTNAAYAA	ARRCADATNARYTGRTTYTCRTC	512	1536	0.462963	22.125	64.3	87	150	427	NHIEDLP	DKVPKLT	AAYCAYATHGARGAYYTNCC	GTNARYTTNGGNACYTTRTC	384	1024	63.6	92	69.198
Act_1102	XP_031552309.1_990591_992868	1116	6	159	522	LKEVEGQF	QMYMLVWV	YTNAARGARGTNGARGGNCARTT	ACCCANACNARCATRTACATYTG	2048	128	0.563218	85.8571	65.4	97	93	567	KAVPLPM	QFDIPRN	AARGCNGTNCCNYTNCCNAT	TTNCKNGGDATRTCRAAYTG	4096	768	64.3	100	69.1977
Act_1103	XP_031562518.1_143759_145073	783	6	75	327	EAICNFHK	FYMYPDFE	GARGCNATHTGYAAYTTYCAYAA	TCRAARTCNGGRTACATRTARAA	384	128	0.542857	52.1429	73.5	90.5	36	386	YHFAFGQ	NFDGEKA	TAYCAYTTYGCNTTYGGNCA	GCYTTYTCNCCRTCRAARTT	256	128	73	94	69.1766
Act_1104	XP_031573553.1_206766_207903	741	7	40	278	FKSPFLWH	CPMFKVNA	TTYAARWSNCCNTTYYTNTGGCA	GCRTTNACYTTRAACATNGGRCA	4096	256	0.588745	53.625	62.5	90.5	28	308	KLALVCK	VYFATQY	AARYTNGCNYTNGTNTGYAA	TAYTGNGTNGCRAARTANAC	4096	512	59.8	90	69.1718
Act_1105	XP_031562660.1_53141_53663	387	7	36	156	VTIQRQCD	GNPEWWLV	GTNACNATHCARMGNCARTGYGA	ACNARCCACCAYTCNGGRTTNCC	3072	512	0.684685	31	63.6	89.5	18	171	CSFEAQN	GYVAANF	TGYWSNTTYGARGCNCARAA	AARTTNGCNGCNACRTANCC	1024	1024	63.6	89	69.1704
Act_1106	XP_031572517.1_22865_23612	360	7	72	183	NMWKNFKF	ECRAPPIN	AAYATGTGGAARAAYTTYAARTT	TTDATNGGNGGNGCNCKRCAYTC	32	6144	0.732673	30.625	63.3	95.5	29	193	SFVRQAP	GEIIPPD	WSNTTYGTNMGNCARGCNCC	TCNGGNGGDATDATYTCNCC	8192	1152	55.9	91	69.1469
Act_1107	XP_031573341.1_540397_541081	579	7	60	244	DGQEVEDI	DEKLGETA	GAYGGNCARGARGTNGARGAYAT	GCNGTYTCNCCNARYTTYTCRTC	512	2048	0.691358	42.25	63.2	93	52	258	AIDILPH	YANLEHA	GCNATHGAYATHYTNCCNCA	GCRTGYTCNARRTTNGCRTA	2304	512	61	87	69.1445
Act_1108	XP_031554400.1_102821_103489	363	7	100	212	SMYIFGGC	ACVVQDQM	WSNATGTAYATHTTYGGNGGNTG	ATYTGRTCYTGNACNACRCANGC	3072	1024	0.509615	19.75	60.7	92	36	222	YGELQQA	FGGAQRQ	TAYGGNGARYTNCARCARGC	TGNCKYTGNGCNCCNCCRAA	512	2048	59.4	95	69.1439
Act_1109	XP_031573076.1_6564_7662	609	7	41	235	NLITAIIN	QTKLAMNI	AAYYTNATHACNGCNATHATHAA	ATRTTCATNGCNARYTTNGTYTG	6912	1024	0.491979	35.75	57	96	21	259	EECFFLP	VTIYHQI	GARGARTGYTTYTTYYTNCC	ATYTGRTGRTADATNGTNAC	256	384	62	90	69.1205
Act_1110	XP_031568533.1_22697_23268	363	7	65	177	NLWMISGK	CGQVYNAT	AAYYTNTGGATGATHWSNGGNAA	GTNGCRTTRTANACYTGNCCRCA	3072	1024	0.66	29.375	59.6	96	57	185	LYEVDVD	QAIQVLV	YTNTAYGARGTNGAYGTNGA	ACNARNACYTGDATNGCYTG	1024	1536	59.2	91	69.1122
Act_1111	XP_031550660.1_113405_114281	684	6	35	254	PMVEWLKD	EGNKYMLV	CCNATGGTNGARTGGYTNAARGA	ACNARCATRTAYTTRTTNCCYTC	512	512	0.413146	43.1429	69.6	98	4	271	APLFIEP	GEYHCEA	GCNCCNYTNTTYATHGARCC	GCYTCRCARTGRTAYTCNCC	1536	128	65.4	99	69.1114
Act_1112	XP_031564450.1_133858_135215	360	7	336	447	LERFQNFI	VYYPVVFS	YTNGARMGNTTYCARAAYTTYAT	SWRAANACNACNGGRTARTANAC	2048	8192	0.390476	13.5	53.6	95	203	457	QSFAKTH	NPKNVYE	CARWSNTTYGCNAARACNCA	TCRTANACRTTYTTNGGRTT	2048	256	65.2	94	69.0908
Act_1113	XP_031548966.1_22398_22971	345	7	27	133	QKLLANVE	QNYEACQE	CARAARYTNYTNGCNAAYGTNGA	TCYTGRCANGCYTCRTARTTYTG	8192	256	0.34	10.125	62.2	89.5	6	161	YLSYHQW	KIAKKRF	TAYYTNWSNTAYCAYCARTG	AANCKYTTYTTNGCDATYTT	2048	768	56.5	100	69.0711
Act_1114	XP_031570137.1_86847_87725	366	7	57	170	QTVNLQNT	VNNGLTYR	CARACNGTNAAYYTNCARAAYAC	CKRTANGTNARNCCRTTRTTNAC	2048	8192	0.584906	22.375	53.4	98	10	275	WGYHSFP	KQEPVDG	TGGGGNTAYCAYWSNTTYCC	CCRTCNACNGGYTCYTGYTT	512	256	63.2	92	69.0639
Act_1115	XP_031574447.1_10273_11274	345	7	108	214	NIKIPEYV	DKAWWSHI	AAYATHAARATHCCNGARTAYGT	ATRTGNSWCCACCANGCYTTRTC	576	512	0.59	25.375	63.2	87	44	253	DWWFCVI	GWIVEFL	GAYTGGTGGTTYTGYGTNAT	ARRAAYTCNACDATCCANCC	32	384	71	85	69.06
Act_1116	XP_031549401.1_162416_162985	402	7	23	148	GMKSAMNN	NTQAEKIV	GGNATGAARWSNGCNATGAAYAA	ACDATYTTYTCNGCYTGNGTRTT	1024	768	0.271186	9.5	61.8	92	2	175	QQERQPN	QVCEAEF	CARCARGARMGNCARCCNAA	AAYTCNGCYTCRCANACYTG	512	256	63.4	91	69.031
Act_1117	XP_031574609.1_204707_205219	360	7	26	137	ISFDRCKI	CWHLDAEQ	ATHWSNTTYGAYMGNTGYAARAT	TGYTCNGCRTCNARRTGCCARCA	6144	512	0.180952	6.125	61.8	98	10	147	VEETRYG	DQVRSYL	GTNGARGARACNMGNTAYGG	ARRTANSWNCKNACYTGRTC	1024	8192	52.8	96	69.0189
Act_1118	XP_031559777.1_41190_42336	504	7	47	206	HSVGACEF	NYRAAKRI	CAYWSNGTNGGNGCNTGYGARTT	ATNCKYTTNGCNGCNCKRTARTT	8192	8192	0.629139	39	55.9	93.5	12	223	SICNFFI	CWVPQMT	WSNATHTGYAAYTTYTTYAT	GTCATYTGNGGNACCCARCA	768	64	66.9	88	68.9825
Act_1119	XP_031559493.1_52431_53140	462	7	87	232	DLFVVCGC	QFIAQWAA	GAYYTNTTYGTNGTNTGYGGNTG	GCNGCCCAYTGNGCDATRAAYTG	4096	384	0.674074	27.125	57.3	92	77	243	ALICVFQ	CHVFAIS	GCNYTNATHTGYGTNTTYCA	SWDATNGCRAANACRTGRCA	1536	1536	65.5	91	68.9689
Act_1120	XP_031554394.1_167360_167993	510	7	34	195	YDELCIFF	VYDATEEL	TAYGAYGARYTNTGYATHTTYTT	ARYTCYTCNGTNGCRTCRTANAC	768	2048	0.4	23.125	64.4	94.5	25	203	ICLDEYV	YTSYDLH	ATHTGYYTNGAYGARTAYGT	TGNARRTCRTANSWNGTRTA	384	4096	56.4	91	68.9617
Act_1121	XP_031554092.1_263809_264652	390	7	121	242	TVSFWIKY	NASFDEVA	ACNGTNWSNTTYTGGATHAARTA	GCNACYTCRTCRAANSWNGCRTT	3072	4096	0.547826	24.25	54.3	92.5	93	250	TNGQDAW	VWYRKLH	ACNAAYGGNCARGAYGCNTG	TGNARYTTNCKRTACCANAC	512	1024	69.3	90	68.9355
Act_1122	XP_031557385.1_310433_322487	2019	5	3210	3874	PGKEDIQE	YEWCIGDH	CCNGGNAARGARGAYATHCARGA	TGRTCNCCDATRCACCAYTCRTA	768	192	0.524316	153	74.2	97.5	3065	3891	MMDAKYQ	CKWPYMK	ATGATGGAYGCNAARTAYCA	TTCATRTANGGCCAYTTRCA	32	32	75.8	88.5	68.9333
Act_1123	XP_031560574.1_117111_118173	615	7	25	221	TFFVLLMY	ADNRHYVF	ACNTTYTTYGTNYTNYTNATGTA	AANACRTARTGNCKRTTRTCNGC	4096	2048	0.693548	55.125	58.3	95.5	9	289	PVLYFFT	EFRYFIL	CCNGTNYTNTAYTTYTTYAC	ARDATRAARTANCKRAAYTC	1024	768	61.3	87	68.9224
Act_1124	XP_031572686.1_297743_298623	384	7	88	207	HGTLTAHI	IKDTAKGL	CAYGGNACNYTNACNGCNCAYAT	ARNCCYTTNGCNGTRTCYTTDAT	8192	3072	0.39823	14.5	57.6	94.5	79	222	IRYIETG	IWVELAK	ATHMGNTAYATHGARACNGG	TTNGCNARYTCNACCCADAT	1152	768	64.2	91	68.907
Act_1125	XP_031562227.1_52229_67012	2022	5	4105	4770	NTKCVFGY	KWFYTGDV	AAYACNAARTGYGTNTTYGGNTA	ACRTCNCCNGTRTARAACCAYTT	1024	256	0.671875	173.333	73.3	90	4069	4836	FADYCQE	DAFPPCK	TTYGCNGAYTAYTGYCARGA	TTRCANGGNGGRAANGCRTC	128	512	73	97	68.9033
Act_1126	XP_031564846.1_111094_112291	426	7	139	272	LLEDIPQM	GFKVKEIR	YTNYTNGARGAYATHCCNCARAT	CKDATYTCYTTNACYTTRAANCC	6144	1536	0.645669	33.625	64.1	87.5	29	344	GSDIATC	FTNLYFR	GGNWSNGAYATHGCNACNTG	CKRAARTANARRTTNGTRAA	6144	1024	58.1	95	68.8429
Act_1127	XP_031574901.1_63925_64392	366	7	22	135	KNKVRVAF	IWLSNGNT	AARAAYAARGTNMGNGTNGCNTT	GTRTTNCCRTTNSWNARCCADAT	4096	6144	0.5	18.75	48.1	92	8	147	MQKWTNE	HFDPFDN	ATGCARAARTGGACNAAYGA	TTRTCRAANGGRTCRAARTG	32	128	74.5	92	68.8327
Act_1128	XP_031560908.1_5034_5880	375	7	97	213	EGRTAKQD	YVVKGLTD	GARGGNMGNACNGCNAARCARGA	TCNGTNARNCCYTTNACNACRTA	4096	8192	0.427273	18.75	62.4	91	25	274	QVKNEAG	EHIPTDK	CARGTNAARAAYGARGCNGG	TTRTCNGTNGGDATRTGYTC	256	384	72.2	81	68.8327
Act_1129	XP_031569806.1_90735_91701	432	7	51	186	SGRDTMFN	KVTPVYNE	WSNGGNMGNGAYACNATGTTYAA	TCRTTRTANACNGGNGTNACYTT	8192	2048	0.457364	20.125	62.6	94	34	310	LDVVKEH	YADSVLA	YTNGAYGTNGTNAARGARCA	GCNARNACNSWRTCNGCRTA	1024	8192	54.8	95	68.8231
Act_1130	XP_031566796.1_389542_390484	516	7	47	210	EFSAGVFE	VWMNPVFA	GARTTYWSNGCNGGNGTNTTYGA	GCRAANACNGGRTTCATCCANAC	8192	256	0.579618	33	58.9	94	37	233	HYVGELI	EHLFVFW	CAYTAYGTNGGNGARYTNAT	CARAANACRAANARRTGYTC	1024	512	63.8	88	68.8028
Act_1131	XP_031566610.1_48230_49235	351	7	92	200	NCAGILHP	NMATKTLS	AAYTGYGCNGGNATHYTNCAYCC	SWNARNGTYTTNGTNGCCATRTT	3072	8192	0.50495	14.375	57.8	93	15	271	RGIGLQF	AWDGQEI	MGNGGNATHGGNYTNCARTT	ATYTCYTGNCCRTCCCANGC	6144	128	65.3	91	68.8018
Act_1132	XP_031569244.1_342673_343477	618	7	24	221	TFRFFKME	YCFSKSEA	ACNTTYMGNTTYTTYAARATGGA	GCYTCNSWYTTNSWRAARCARTA	512	8192	0.555556	36.75	51.1	92	10	258	QIKTVVN	VAPKKAM	CARATHAARACNGTNGTNAA	ATNGCYTTYTTNGGNGCNAC	768	1024	63.1	98	68.7942
Act_1133	XP_031564166.1_23799_24972	477	7	110	260	IVRWKTYK	FAITMFFD	ATHGTNMGNTGGAARACNTAYAA	TCRAARAACATNGTDATNGCRAA	1536	384	0.683099	37.5	62.7	89.5	97	304	CNLAMIA	FKKGFNN	TGYAAYYTNGCNATGATHGC	TTRTTRAANCCYTTYTTRAA	384	128	63.9	88	68.7894
Act_1134	XP_031556604.1_147735_148407	390	7	26	147	FLMGVDQE	AKACVQTI	TTYYTNATGGGNGTNGAYCARGA	ATNGTYTGNACRCANGCYTTNGC	1024	2048	0.321739	15	66.8	94	3	164	TYTILGQ	KTALWWL	ACNTAYACNATHYTNGGNCA	ARCCACCANARNGCNGTYTT	3072	512	56.2	90	68.7888
Act_1135	XP_031556322.1_145898_146693	369	7	55	169	LGNTMVCI	VWFFAFLN	YTNGGNAAYACNATGGTNTGYAT	TTNARRAANGCRAARAACCANAC	2048	1024	0.296296	10.875	62.8	90.5	47	196	CLVFILN	NQYSCDE	TGYYTNGTNTTYATHYTNAA	TCRTCRCANSWRTAYTGRTT	3072	512	58.2	96	68.7739
Act_1136	XP_031573747.1_26162_27524	636	7	180	383	YRDIKVGD	MGNVTTMC	TAYMGNGAYATHAARGTNGGNGA	CACATNGTNGTNACRTTNCCCAT	3072	512	0.584615	49.5	62.8	90.5	126	421	WMEGVGI	GDASDYK	TGGATGGARGGNGTNGGNAT	TTRTARTCNSWNGCRTCNCC	128	2048	58.1	91	68.7138
Act_1137	XP_031561654.1_39680_41321	1260	6	88	499	VPTPIQMQ	IEDYVHRC	GTNCCNACNCCNATHCARATGCA	CANCKRTGNACRTARTCYTCDAT	1536	1536	0.461347	77.4286	67.2	94	18	525	STGKEDN	DCKIAEP	WSNACNGGNAARGARGAYAA	GGYTCNGCDATYTTRCARTC	2048	192	69.9	95.5	68.7127
Act_1138	XP_031562030.1_459874_460540	363	7	60	172	ITNLAMAD	PKFYRCLL	ATHACNAAYYTNGCNATGGCNGA	ARNARRCANCKRTARAAYTTNGG	3072	8192	0.490566	20.75	58.3	93	25	181	PLYIITI	NTEIDAF	CCNYTNTAYATHATHACNAT	AANGCRTCDATYTCNGTRTT	2304	384	62.8	92	68.7126
Act_1139	XP_031567155.1_60784_61711	651	7	107	315	EPVFHRDF	FKYSKWWE	GARCCNGTNTTYCAYMGNGAYTT	TCCCACCAYTTNSWRTAYTTRAA	2048	256	0.796703	60.125	57.7	92	48	323	IELMYAD	GHEGPKL	ATHGARYTNATGTAYGCNGA	ARYTTNGGNCCYTCRTGNCC	384	1024	66.3	85	68.7008
Act_1140	XP_031550273.1_144826_146383	639	7	275	479	CNSRMCIQ	CHQICDGG	TGYAAYWSNMGNATGTGYATHCA	CCNCCRTCRCADATYTGRTGRCA	3072	384	0.565657	43.75	60.3	93	262	487	WQNCPGG	GCVFNCY	TGGCARAAYTGYCCNGGNGG	TARCARTTRAANACRCANCC	128	256	67.8	82	68.6925
Act_1141	XP_031550811.1_57371_58409	672	7	51	266	LATADVFI	NCFVYTLR	YTNGCNACNGCNGAYGTNTTYAT	CKNARNGTRTANACRAARCARTT	8192	4096	0.587379	48.25	63.2	89	10	274	GWCCAFG	MPDFRRA	GGNTGGTGYTGYGCNTTYGG	GCNCKNCKRAARTCNGGCAT	128	1024	62.3	88	68.6867
Act_1142	XP_031563256.1_77058_77576	372	7	23	138	EFSAIACY	WTEPKPSN	GARTTYWSNGCNATHGCNTGYTA	TTNSWNGGYTTNGGYTCNGTCCA	6144	4096	0.296296	13.75	55.9	98	10	159	IDRGFLY	VINMRSA	ATHGAYMGNGGNTTYYTNTA	GCNSWNCKCATRTTDATNAC	3072	3072	56	97	68.6642
Act_1143	XP_031564988.1_67403_68269	348	7	172	279	TECRYVKP	TQETSNDN	ACNGARTGYMGNTAYGTNAARCC	TTRTCRTTNSWNGTYTCYTGNGT	2048	4096	0.405941	14.5	55.6	92	102	287	IGPRLNF	NVIKFSD	ATHGGNCCNMGNYTNAAYTT	TCNSWRAAYTTDATNACRTT	6144	1536	59.2	100	68.6595
Act_1144	XP_031557632.1_44004_45317	489	7	70	224	GATYANHP	EELFAMLL	GGNGCNACNTAYGCNAAYCAYCC	ARNARCATNGCRAANARYTCYTC	2048	4096	0.489796	31.375	53.7	94.5	44	299	QDEVMKF	KEQRRCM	CARGAYGARGTNATGAARTT	ATRCANCKNCKYTGYTCYTT	64	1024	70.4	86	68.6471
Act_1145	XP_031573617.1_32715_33630	510	7	117	278	GGLKIWEC	AKTCYFGV	GGNGGNYTNAARATHTGGGARTG	ACNCCRAARTARCANGTYTTNGC	1536	1024	0.636364	39.625	67.9	93	2	287	ATFRFNF	GGTRTFE	GCNACNTTYMGNTTYAAYTT	TCRAANGTNCKNGTNCCNCC	1024	4096	53.6	89	68.6326
Act_1146	XP_031570707.1_352399_353479	615	7	115	311	IEKFLVVC	IYCFLGKE	ATHGARAARTTYYTNGTNGTNTG	TCYTTNCCNARRAARCARTADAT	3072	1536	0.657609	51.125	63.7	94	94	350	LVAFLQN	AIPLRNI	YTNGTNGCNTTYYTNCARAA	ATRTTNCKNARNGGDATNGC	4096	6144	54.3	90	68.6226
Act_1147	XP_031572151.1_215727_216284	387	7	41	161	GPLKQEYA	FTAGVDDA	GGNCCNYTNAARCARGARTAYGC	GCRTCRTCNACNCCNGCNGTRAA	2048	2048	0.575221	24.25	62.2	95	7	171	VCIFSGK	ECGLDNE	GTNTGYATHTTYWSNGGNAA	TCRTTRTCNARNCCRCAYTC	3072	512	58.2	90	68.5905
Act_1148	XP_031560734.1_187340_187987	597	7	15	205	CPPCPSKI	GMRVAFPD	TGYCCNCCNTGYCCNWSNAARAT	TCNGGRAANGCNACNCKCATNCC	8192	4096	0.217391	10	46.5	98	7	216	SEICCLF	TWCFDAF	WSNGARATHTGYTGYYTNTT	AANGCRTCRAARCACCANGT	3072	128	62.7	100	68.5679
Act_1149	XP_031568944.1_45805_46660	474	7	90	239	CTLHGFHY	TCFTFNSG	TGYACNYTNCAYGGNTTYCAYTA	CCNSWRTTRAANGTRAARCANGT	2048	4096	0.656489	32.375	58.4	93	72	292	EDYGKRK	FILHQQN	GARGAYTAYGGNAARMGNAA	TTYTGYTGRTGNARDATRAA	512	384	63.9	89	68.5608
Act_1150	XP_031564918.1_84477_85461	570	7	106	287	YESITNPF	GYLNCTLN	TAYGARWSNATHACNAAYCCNTT	TTNARNGTRCARTTNARRTANCC	6144	8192	0.686391	46.375	54.2	90	45	298	MFITNLA	YAFTKQK	ATGTTYATHACNAAYYTNGC	TTYTGYTTNGTRAANGCRTA	384	256	66.2	92	68.515
Act_1151	XP_031574234.1_55576_56606	387	7	94	214	SNVANACI	NNLKPKTT	WSNAAYGTNGCNAAYGCNTGYAT	GTNGTYTTNGGYTTNARRTTRTT	8192	2048	0.455357	16.75	52.8	88.5	9	276	QCDIAKH	NTPTKLI	CARTGYGAYATHGCNAARCA	ATNARYTTNGTNGGNGTRTT	192	2048	67.9	97	68.5103
Act_1152	XP_031563000.1_24994_26033	390	7	83	204	FRELELKY	CDSAFDEI	TTYMGNGARYTNGARYTNAARTA	ATYTCRTCRAANGCNSWRTCRCA	8192	2048	0.81	26.5	49.5	98	62	246	TVMFEED	YPGDSLE	ACNGTNATGTTYGARGARGA	TCNARNSWRTCNCCNGGRTA	128	8192	62.4	95	68.4863
Act_1153	XP_031555070.1_3905_6563	1440	6	305	776	FQPKSFEM	ICWLTDMK	TTYCARCCNAARWSNTTYGARAT	TTCATRTCNGTNARCCARCADAT	2048	384	0.645652	135.429	62.2	94	168	844	FRNYYCA	MGFTWFF	TTYMGNAAYTAYTAYTGYGC	AARAACCANGTRAANCCCAT	256	64	65.8	96.5	68.4538
Act_1154	XP_031552305.1_50384_51568	1101	6	17	375	TGTNADEI	YFNHPTLH	ACNGGNACNAAYGCNGAYGARAT	TGNARNGTNGGRTGRTTRAARTA	2048	2048	0.17192	26.1429	65.8	96	5	383	WNVITCQ	GAVFDMT	TGGAAYGTNATHACNTGYCA	GTCATRTCRAANACNGCNCC	192	256	71.6	99	68.3778
Act_1155	XP_031552734.1_153361_154209	639	7	26	230	VCYYILNK	EFCLGLVT	GTNTGYTAYTAYATHYTNAAYAA	GTNACNARNCCNARRCARAAYTC	1536	8192	0.67027	51.5	59.3	95.5	4	283	WACVSPQ	WTEAICH	TGGGCNTGYGTNWSNCCNCA	TGRCADATNGCYTCNGTCCA	2048	192	62.6	84	68.3462
Act_1156	XP_031568043.1_66309_66986	354	7	41	150	SKQVEQAF	EFADGFGN	WSNAARCARGTNGARCARGCNTT	TTNCCRAANCCRTCNGCRAAYTC	4096	1024	0.339806	11.875	62.4	87.5	23	217	ITQNDLV	EDAVFRE	ATHACNCARAAYGAYYTNGT	TCNCKRAANACNGCRTCYTC	768	1024	63.6	93	68.3426
Act_1157	XP_031552286.1_248966_250004	453	7	97	239	TLDRYIFI	TFIICWLP	ACNYTNGAYMGNTAYATHTTYAT	GGNARCCARCADATDATRAANGT	6144	1152	0.571429	33.5	60.8	94	55	280	TGLVTVP	NPIMYTL	ACNGGNYTNGTNACNGTNCC	ARNGTRTACATDATNGGRTT	8192	384	58.9	90	68.3397
Act_1158	XP_031562227.1_72197_74472	2091	6	34	722	GWTGIACE	GQDGFVRK	GGNTGGACNGGNATHGCNTGYGA	TTNCKNACRAANCCRTCYTGNCC	1536	4096	0.423529	114.286	63.7	94	2	749	GCEKTDC	GQPTKFT	GGNTGYGARAARACNGAYTG	GTRAAYTTNGTNGGYTGNCC	256	512	68.2	95	68.3192
Act_1159	XP_031567215.1_403837_405097	1068	6	88	435	PGLEFQDW	DNFVRFGM	CCNGGNYTNGARTTYCARGAYTG	ATNCCRAANCKNACRAARTTRTC	2048	2048	0.548387	59.1429	68.3	97	30	448	LQRPNTD	GIVNHLF	YTNCARMGNCCNAAYACNGA	AANARRTGRTTNACDATNCC	4096	1536	63.7	99	68.3169
Act_1160	XP_031554482.1_203958_204615	390	7	12	133	VEGRQVEE	NEHERQIC	GTNGARGGNMGNCARGTNGARGA	CADATYTGNCKYTCRTGYTCRTT	4096	768	0.382609	15.5	58.4	92	3	150	ARSQVFE	EKVLCIA	GCNMGNWSNCARGTNTTYGA	GCDATRCANARNACYTTYTC	8192	768	59.5	96	68.2807
Act_1161	XP_031552169.1_454943_456166	558	7	175	352	DEENFGYV	KDWLHTRR	GAYGARGARAAYTTYGGNTAYGT	CKNCKNGTRTGNARCCARTCYTT	256	4096	0.725146	44.75	63	87.5	52	376	CTWGGAV	PATAEDA	TGYACNTGGGGNGGNGCNGT	GCRTCYTCNGCNGTNGCNGG	512	1024	57.6	94	68.2612
Act_1162	XP_031572918.1_56300_57094	555	7	39	215	DGAKLCDE	KYERRLEE	GAYGGNGCNAARYTNTGYGAYGA	TCYTCNARNCKNCKYTCRTAYTT	2048	8192	0.470588	27.625	52.4	92	24	242	FWDVGNY	CQEFEEK	TTYTGGGAYGTNGGNAAYTA	TTYTCYTCRAAYTCYTGRCA	128	64	71.9	88	68.2583
Act_1163	XP_031573167.1_66431_67271	549	7	48	222	YLIHVFCG	QTSYERKK	TAYYTNATHCAYGTNTTYTGYGG	TTYTTNCKYTCRTANSWNGTYTG	1536	8192	0.365269	21.25	54.9	94.5	25	242	WVIALFE	NFFEILG	TGGGTNATHGCNYTNTTYGA	CCNARDATYTCRAARAARTT	768	384	66.6	89	68.1969
Act_1164	XP_031568121.1_19925_21590	1551	7	13	521	DKPLTTEQ	FIFPCVFH	GAYAARCCNYTNACNACNGARCA	TGRAANACRCANGGRAADATRAA	4096	768	0.640816	108.5	60.3	87	4	550	EPELVTI	FGVVAGI	GARCCNGARYTNGTNACNAT	ATNCCNGCNACNACNCCRAA	2048	2048	57.4	89	68.1742
Act_1165	XP_031568253.1_388369_388921	354	7	16	125	LRLEQEKQ	DKAEVVAL	YTNMGNYTNGARCARGARAARCA	ARNGCNACNACYTCNGCYTTRTC	8192	4096	0.553398	20.875	55.6	99	6	133	QQLKEAK	MQKDKDS	CARCARYTNAARGARGCNAA	SWRTCYTTRTCYTTYTGCAT	512	128	62.4	88	68.1733
Act_1166	XP_031570927.1_68600_69680	726	7	32	265	LTFCLCKE	NPLLFTFI	YTNACNTTYTGYYTNTGYAARGA	ATRAANGTRAANARNARNGGRTT	4096	8192	0.466667	35.5	52.3	94	21	282	ILTIAGN	QIFHCQK	ATHYTNACNATHGCNGGNAA	TTYTGRCARTGRAADATYTG	4608	96	66.8	90	68.1671
Act_1167	XP_031548703.1_30533_31682	750	7	57	298	VSMPLWFT	KTLAIVMG	GTNWSNATGCCNYTNTGGTTYAC	CCCATNACDATNGCNARNGTYTT	4096	3072	0.706731	55.5	57.1	93	37	310	RSVTNYF	CWGPYII	MGNWSNGTNACNAAYTAYTT	ATDATRTANGGNCCCCARCA	8192	192	63.4	87	68.1584
Act_1168	XP_031563749.1_127811_128948	486	7	102	255	ESELKTKQ	FEKLNGMV	GARWSNGARYTNAARACNAARCA	ACCATNCCRTTNARYTTYTCRAA	8192	512	0.659864	38.125	59	96.5	94	290	DDRQFAI	ENRKLEL	GAYGAYMGNCARTTYGCNAT	ARYTCNARYTTNCKRTTYTC	512	2048	57.2	90	68.1396
Act_1169	XP_031551284.1_18948_22145	1434	6	279	748	RTKKDVNP	DKICRWNV	MGNACNAARAARGAYGTNAAYCC	ACRTTCCANCKRCADATYTTRTC	2048	384	0.534368	100.143	66.5	95	255	765	KVLDFMK	HFIEPIY	AARGTNYTNGAYTTYATGAA	TADATNGGYTCDATRAARTG	256	288	70.2	90.5	68.1056
Act_1170	XP_031559083.1_561116_561871	459	7	88	232	GITVWKAK	CCISDFGL	GGNATHACNGTNTGGAARGCNAA	ARNCCRAARTCNSWDATRCARCA	1536	6144	0.480916	21.125	57.7	95.5	75	243	PIQRLEV	FDEIEKP	CCNATHCARMGNYTNGARGT	GGYTTYTCDATYTCRTCRAA	3072	96	64.6	87	68.0918
Act_1171	XP_031558007.1_79334_79863	420	7	21	152	RFLKKPNV	AELQHQTP	MGNTTYYTNAARAARCCNAAYGT	GGNGTYTGRTGYTGNARYTCNGC	4096	2048	0.28	14.5	58.6	93	5	167	FDVLGQY	MGHAASC	TTYGAYGTNYTNGGNCARTA	CANSWNGCNGCRTGNCCCAT	1024	2048	61	93	68.067
Act_1172	XP_031564118.1_122542_125084	1437	6	271	741	GLPVLYMC	YFFKLKPT	GGNYTNCCNGTNYTNTAYATGTG	GTNGGYTTNARYTTRAARAARTA	8192	1024	0.557522	97.1429	59.7	98	228	773	IETGRWY	YHDIWHM	ATHGARACNGGNMGNTGGTA	ATRTGCCADATRTCRTGRTA	768	48	71.8	93	68.0651
Act_1173	XP_031569487.1_197465_198650	744	6	132	371	LKYREEMT	CFNQEFRQ	YTNAARTAYMGNGARGARATGAC	TGNCKRAAYTCYTGRTTRAARCA	1024	512	0.54185	49.2857	64.3	92	97	384	EGCQFWI	FYKMVGK	GARGGNTGYCARTTYTGGAT	TTNCCNACCATYTTRTARAA	64	128	75.8	96.5	68.0378
Act_1174	XP_031555590.1_149304_150113	405	7	108	234	IHNSFKAD	QNAQVKRW	ATHCAYAAYWSNTTYAARGCNGA	CANCKYTTNACYTGNGCRTTYTG	3072	2048	0.559322	24.625	61.8	87	39	258	GDIEACM	CHKDYSH	GGNGAYATHGARGCNTGYAT	TGNSWRTARTCYTTRTGRCA	384	512	69.4	86	68.0222
Act_1175	XP_031568461.1_361968_362662	399	6	33	157	VNQWMKFW	FKVEMYRD	GTNAAYCARTGGATGAARTTYTG	TCNCKRTACATYTCNACYTTRAA	64	512	0.330508	14	75.5	96	2	189	FKVDVHD	KWADQHI	TTYAARGTNGAYGTNCAYGA	ATRTGYTGRTCNGCCCAYTT	256	64	72.5	89	67.9772
Act_1176	XP_031558565.1_140824_143521	1023	7	549	881	CMSHDPGY	YTPKDGTQ	TGYATGWSNCAYGAYCCNGGNTA	TGNGTNCCRTCYTTNGGNGTRTA	2048	2048	0.611111	75.5	62	93	506	912	RFIYTFF	YIWSLVV	MGNTTYATHTAYACNTTYTT	ACNACNARNSWCCADATRTA	768	3072	52.5	90	67.9473
Act_1177	XP_031558520.1_53585_56230	465	7	426	572	HSLAKIMK	KFYRYKNC	CAYWSNYTNGCNAARATHATGAA	CARTTYTTRTANCKRTARAAYTT	6144	512	0.664286	35	59.3	92	391	697	CYWKLNQ	PFREELQ	TGYTAYTGGAARYTNAAYCA	TGNARYTCYTCNCKRAANGG	128	2048	64.4	87	67.9402
Act_1178	XP_031569709.1_159566_160694	579	7	78	262	GDFLCKFV	VCFIPFVV	GGNGAYTTYYTNTGYAARTTYGT	ACNACRAANGGDATRAARCANAC	1024	1536	0.627907	40.875	57.7	93	57	288	LVWCIPG	YFLVYCS	YTNGTNTGGTGYATHCCNGG	SWRCARTANACNARRAARTA	768	2048	59.2	92	67.9172
Act_1179	XP_031557083.1_25090_25575	429	6	12	146	SENDYHAF	DHGDPFTL	WSNGARAAYGAYTAYCAYGCNTT	ARNGTRAANGGRTCNCCRTGRTC	2048	2048	0.265625	12.7143	65.8	100	2	155	TGPGVCF	NAYDEWI	ACNGGNCCNGGNGTNTGYTT	ATCCAYTCRTCRTANGCRTT	2048	64	70.7	96.5	67.9087
Act_1180	XP_031565087.1_58776_59511	441	7	61	199	WRILFCDE	KAEVVKRV	TGGMGNATHYTNTTYTGYGAYGA	ACNCKYTTNACNACYTCNGCYTT	1536	4096	0.484848	20.5	57.6	91	40	229	AKIICKG	WFLDEGS	GCNAARATHATHTGYAARGG	SWNCCYTCRTCNARRAACCA	288	1024	61.9	94	67.9016
Act_1181	XP_031566708.1_36942_37917	528	7	29	196	TVLTCVFN	FVYYKVQK	ACNGTNYTNACNTGYGTNTTYAA	TTYTGNACYTTRTARTANACRAA	8192	512	0.5625	37.375	59.2	90	9	280	YLPFTVN	YHVIYPL	TAYYTNCCNTTYACNGTNAA	ARNGGRTADATNACRTGRTA	2048	768	65.1	88	67.8968
Act_1182	XP_031553127.1_169178_171476	1248	6	23	430	MKWSPKMD	KAFFQWLY	ATGAARTGGWSNCCNAARATGGA	TANARCCAYTGRAARAANGCYTT	256	512	0.518892	69.5714	61.4	100	8	487	FRQLEDK	GQYFEDK	TTYMGNCARYTNGARGAYAA	TTRTCYTCRAARTAYTGNCC	1024	128	71.2	93	67.883
Act_1183	XP_031561414.1_125074_125985	627	7	49	249	NPPNERFK	DGVKRVFF	AAYCCNCCNAAYGARMGNTTYAA	AARAANACNCKYTTNACNCCRTC	2048	4096	0.598958	45.625	56.6	93	36	295	TYKVRKK	DDVFIGS	ACNTAYAARGTNMGNAARAA	SWNCCDATRAANACRTCRTC	1024	1536	56.6	95	67.8748
Act_1184	XP_031564537.1_233666_233998	345	7	14	120	LTFLDTEE	NFEEDEDE	YTNACNTTYYTNGAYACNGARGA	TCRTCYTCRTCYTCYTCRAARTT	8192	128	0.55	15.75	51.4	99	4	132	VDSYGPA	KDLPAHA	GTNGAYWSNTAYGGNCCNGC	GCRTGNGCNGGNARRTCYTT	4096	1024	55.6	99	67.8466
Act_1185	XP_031566933.1_121272_122482	870	6	75	356	PVIQQYIH	CNAIMIGY	CCNGTNATHCARCARTAYATHCA	TANCCDATCATDATNGCRTTRCA	1152	576	0.472325	42.2857	67.4	98	60	407	EPVIFCY	MAFVTSK	GARCCNGTNATHTTYTGYTA	TTNSWNGTNACRAANGCCAT	384	2048	67.1	96.5	67.835
Act_1186	XP_031560579.1_39260_40059	483	7	26	178	AFGNFLFT	YIATFAPG	GCNTTYGGNAAYTTYYTNTTYAC	CCNGGNGCRAANGTNGCDATRTA	2048	3072	0.684932	37	56.5	90.5	16	188	DMAIWLA	PMPWTLN	GAYATGGCNATHTGGYTNGC	TTNARNGTCCANGGCATNGG	192	512	62.2	93	67.8201
Act_1187	XP_031571823.1_27331_28543	543	7	184	356	TVIIEDDA	YPLDFALD	ACNGTNATHATHGARGAYGAYGC	TCNARNGCRAARTCNARNGGRTA	1152	8192	0.670807	45.375	56.7	92.5	163	373	EKEKQDY	KYLASPN	GARAARGARAARCARGAYTA	TTNGGNSWNGCNARRTAYTT	64	8192	60.8	91	67.7614
Act_1188	XP_031567795.1_95388_96402	624	7	67	266	SHVGEDAY	FMGLLFGF	WSNCAYGTNGGNGARGAYGCNTA	AANCCRAANARNARNCCCATRAA	8192	4096	0.578378	41.375	51.7	93	48	286	PILFMFA	DFYEVIG	CCNATHYTNTTYATGTTYGC	CCDATNACYTCRTARAARTC	384	192	69.8	87	67.7541
Act_1189	XP_031569163.1_28471_29673	585	6	137	323	FAEKYNCK	HCEGFIYT	TTYGCNGARAARTAYAAYTGYAA	GTRTADATRAANCCYTCRCARTG	256	384	0.411111	31.2857	73.9	96	125	376	NLTPENC	YTVGGWN	AAYYTNACNCCNGARAAYTG	TTCCANCCNCCNACNGTRTA	1024	512	65.3	95	67.7449
Act_1190	XP_031567142.1_69464_70170	465	7	45	191	LGGPVAMA	FWLLVFIY	YTNGGNGGNCCNGTNGCNATGGC	TADATRAANACNARNARCCARAA	8192	3072	0.388489	20.25	52.6	99	9	225	AFFEFIG	QKTAGWL	GCNTTYTTYGARTTYATHGG	ARCCANCCNGCNGTYTTYTG	192	512	64.6	88	67.7432
Act_1191	XP_031574035.1_33421_34339	633	6	46	248	YWHHFIVE	FKAKRVTP	TAYTGGCAYCAYTTYATHGTNGA	GGNGTNACNCKYTTNGCYTTRAA	192	4096	0.581152	45.5714	65.4	99	35	260	GDHIMEE	FVGYIAG	GGNGAYCAYATHATGGARGA	CCNGCDATRTANCCNACRAA	96	768	69.9	94	67.7216
Act_1192	XP_031553775.1_127038_129159	756	7	306	549	MYSTAYGD	PWLYDNQT	ATGTAYWSNACNGCNTAYGGNGA	GTYTGRTTRTCRTANARCCANGG	4096	512	0.555085	54	59.6	90	263	618	MIKEPIW	APVLDPY	ATGATHAARGARCCNATHTG	TANGGRTCNARNACNGGNGC	144	4096	64.2	86	67.7179
Act_1193	XP_031570224.1_20402_21122	360	7	92	203	DMDIEEWH	DDTFIIKT	GAYATGGAYATHGARGARTGGCA	GTYTTDATDATRAANGTRTCRTC	48	576	0.552381	22	66.6	88.5	78	219	ALKDELN	DGTGDLM	GCNYTNAARGAYGARYTNAA	ATNARRTCNCCNGTNCCRTC	2048	2048	57.8	91	67.7047
Act_1194	XP_031559219.1_40999_41605	369	7	18	132	PCTLGYYC	GHYCPKGS	CCNTGYACNYTNGGNTAYTAYTG	SWNCCYTTNGGRCARTARTGNCC	4096	4096	0.537037	22.375	58.4	88	4	184	PAGYFCP	GHYCPEG	CCNGCNGGNTAYTTYTGYCC	CCYTCNGGRCARTARTGNCC	512	256	67.4	90	67.6764
Act_1195	XP_031557696.1_211823_212585	354	7	43	152	GKTRENFI	QPVQKCRR	GGNAARACNMGNGARAAYTTYAT	CKNCKRCAYTTYTGNACNGGYTG	2048	4096	0.485437	17.5	61.4	91	5	165	VIELAEK	TKLEEMF	GTNATHGARYTNGCNGARAA	AACATYTCYTCNARYTTNGT	1536	256	63	89	67.6656
Act_1196	XP_031555639.1_7952_8445	384	7	31	150	CWSSTYDG	YYPQPLLK	TGYTGGWSNWSNACNTAYGAYGG	TTNARNARNGGYTGNGGRTARTA	8192	8192	0.638889	28.125	44.6	97	12	163	MEYLMDA	YNMVLKP	ATGGARTAYYTNATGGAYGC	GGYTTNARNACCATRTTRTA	64	256	68.4	93	67.6526
Act_1197	XP_031554714.1_37056_37737	483	7	57	209	MRTGFLEE	GEVTPPQT	ATGMGNACNGGNTTYYTNGARGA	GTYTGNGGNGGNGTNACYTCNCC	4096	4096	0.406897	22.25	56.3	93.5	43	222	YTCDIIY	IVTFDYL	TAYACNTGYGAYATHATHTA	ARRTARTCRAANGTNACDAT	288	768	66.9	87	67.6231
Act_1198	XP_031558609.1_77963_78527	348	6	34	141	CKPGFGIE	ANHQNGRD	TGYAARCCNGGNTTYGGNATHGA	TCNCKNCCRTTYTGRTGRTTNGC	1536	2048	0.138614	5.42857	65.1	100	21	149	REIGDQA	THMRQIK	MGNGARATHGGNGAYCARGC	TTDATYTGNCKCATRTGNGT	768	384	68.1	100	67.6036
Act_1199	XP_031568502.1_19076_19809	447	6	52	192	QGFNIGTD	EMCAQMWG	CARGGNTTYAAYATHGGNACNGA	CCCCACATYTGNGCRCACATYTC	1536	32	0.253731	15.8571	70.1	100	39	201	AGFFIQI	GGINCWE	GCNGGNTTYTTYATHCARAT	TCCCARCARTTDATNCCNCC	384	192	66.7	95	67.5822
Act_1200	XP_031560799.1_89093_89639	399	7	27	151	EVSISMWV	FNRMILHY	GARGTNWSNATHWSNATGTGGGT	TARTGNARDATCATNCKRTTRAA	6144	1536	0.398305	18.25	49	90.5	6	160	VILKKGE	FQHWNGT	GTNATHYTNAARAARGGNGA	GTNCCRTTCCARTGYTGRAA	1536	64	70.6	94	67.5633
Act_1201	XP_031561685.1_335121_335892	525	7	10	176	CIDSKHHK	FCNKLFNY	TGYATHGAYWSNAARCAYCAYAA	TARTTRAANARYTTRTTRCARAA	1536	512	0.5125	28	58.8	94.5	2	186	QIDDFLN	KYTTGKP	CARATHGAYGAYTTYYTNAA	GGYTTNCCNGTNGTRTAYTT	384	512	63.5	86	67.5393
Act_1202	XP_031555412.1_256718_257607	447	7	56	196	EPFLEGND	KVVCLEDL	GARCCNTTYYTNGARGGNAAYGA	ARRTCYTCNARRCANACNACYTT	2048	4096	0.604478	34	58.4	93	45	242	VKFRINN	DVTGSPV	GTNAARTTYMGNATHAAYAA	ACNGGNSWNCCNGTNACRTC	768	8192	55.6	95	67.5315
Act_1203	XP_031564102.1_136050_137091	744	6	39	278	PGAEEKFK	FKIKDKPH	CCNGGNGCNGARGARAARTTYAA	TGNGGYTTRTCYTTDATYTTRAA	1024	384	0.522936	37.5714	65.2	96	31	288	YHPDKNK	FTRDKDN	TAYCAYCCNGAYAARAAYAA	TTRTCYTTRTCNCKNGTRAA	128	512	68.6	99	67.497
Act_1204	XP_031575330.1_11255_11901	366	7	15	128	KRMWLLKP	DDKQRGSK	AARMGNATGTGGYTNYTNAARCC	TTNSWNCCNCKYTGYTTRTCRTC	2048	8192	0.226415	9.125	48.7	94.5	7	201	DHGLWWP	EAVNMLY	GAYCAYGGNYTNTGGTGGCC	TANARCATRTTNACNGCYTC	128	512	66.9	95	67.4774
Act_1205	XP_031563046.1_275751_276330	372	7	57	172	HADFEYID	EGTLDLHG	CAYGCNGAYTTYGARTAYATHGA	CCRTGNARRTCNARNGTNCCYTC	384	8192	0.357798	18	60.3	87	7	181	NKVTIAG	HVPITWT	AAYAARGTNACNATHGCNGG	GTCCANGTDATNGGNACRTG	768	384	65.6	91	67.4499
Act_1206	XP_031553902.1_129503_130539	819	7	47	311	LTTAHEYA	KCQKMIEE	YTNACNACNGCNCAYGARTAYGC	TCYTCDATCATYTTYTGRCAYTT	4096	96	0.541176	54.5	64.5	87.5	39	356	LSFMLTC	MVIVYTQ	YTNWSNTTYATGYTNACNTG	TGNGTRTANACDATNACCAT	8192	384	57.1	90	67.4047
Act_1207	XP_031567256.1_3069_4182	579	7	60	244	NNFIVSMA	KMVAIIVT	AAYAAYTTYATHGTNWSNATGGC	GTNACDATDATNGCNACCATYTT	1536	1152	0.522472	37	54.3	90.5	42	256	LVILAYK	CFLPYWI	YTNGTNATHYTNGCNTAYAA	ATCCARTANGGNARRAARCA	6144	256	62.5	94	67.3776
Act_1208	XP_031556970.1_209777_210595	456	7	70	213	FADNSGPD	EPNFTTFK	TTYGCNGAYAAYWSNGGNCCNGA	TTRAANGTNGTRAARTTNGGYTC	8192	1024	0.691176	36.25	55.2	87	27	230	LNYNPDI	HTIDYVW	YTNAAYTAYAAYCCNGAYAT	CANACRTARTCDATNGTRTG	512	384	70.2	89	67.3748
Act_1209	XP_031561639.1_125023_126036	414	7	94	223	GLEGKIYG	WFVQALVE	GGNYTNGARGGNAARATHTAYGG	TCNACNARNGCYTGNACRAACCA	3072	2048	0.533333	25.375	58.6	90	40	268	VDARNLQ	KQMPAPV	GTNGAYGCNMGNAAYYTNCA	ACNGGNGCNGGCATYTGYTT	4096	256	63.2	91	67.3725
Act_1210	XP_031572966.1_16885_17602	477	7	16	166	GLAMTKWF	KALAMELP	GGNYTNGCNATGACNAARTGGTT	GGNARYTCCATNGCNARNGCYTT	1024	4096	0.538462	29.5	60.9	93	4	182	EVIVITG	NPGIIDT	GARGTNATHGTNATHACNGG	GTRTCDATDATNCCNGGRTT	1152	576	61.3	87	67.3424
Act_1211	XP_031568239.1_43616_45075	828	6	122	389	VDGQTFEG	TKFIGGEY	GTNGAYGGNCARACNTTYGARGG	TAYTCNCCNCCDATRAAYTTNGT	1024	1536	0.744186	74	65.3	93	106	405	SQEGPPH	NDCHGEI	WSNCARGARGGNCCNCCNCA	ATYTCNCCRTGRCARTCRTT	4096	128	66.4	99	67.3307
Act_1212	XP_031568817.1_1098_1645	345	7	29	135	KSCMTCEA	YWTKLNFM	AARWSNTGYATGACNTGYGARGC	ATRAARTTNARYTTNGTCCARTA	1024	512	0.49	18.375	64.8	93	18	146	APNLRCV	MQHCDSP	GCNCCNAAYYTNMGNTGYGT	GGNSWRTCRCARTGYTGCAT	4096	256	60.8	85	67.3241
Act_1213	XP_031549102.1_88241_89132	510	6	54	215	AVDFTNCH	QAMILGEF	GCNGTNGAYTTYACNAAYTGYCA	AAYTCNCCNARDATCATNGCYTG	1024	1536	0.387097	21.7143	70.1	96	44	236	KLTDIEQ	CVCYFFT	AARYTNACNGAYATHGARCA	GTRAARAARTARCANACRCA	768	128	68.8	95.5	67.3177
Act_1214	XP_031565023.1_23267_23855	354	7	32	141	VKNHPLKI	YPVFHQME	GTNAARAAYCAYCCNYTNAARAT	TCCATYTGRTGRAANACNGGRTA	2048	256	0.38835	12.375	66.4	94.5	12	149	DSNTNVT	GVRLFTK	GAYWSNAAYACNAAYGTNAC	TTNGTRAANARNCKNACNCC	2048	8192	50.4	93	67.2869
Act_1215	XP_031548679.1_8279_9962	1287	6	94	514	IACDQKEC	VDWNSMID	ATHGCNTGYGAYCARAARGARTG	TCDATCATNSWRTTCCARTCNAC	384	768	0.345499	66.7143	64.6	93	45	522	NKEYQTV	KYLDITG	AAYAARGARTAYCARACNGT	CCNGTDATRTCNARRTAYTT	128	768	69.4	97.5	67.275
Act_1216	XP_031571770.1_677902_678663	462	7	28	173	YLMLVADF	TKQEISEN	TAYYTNATGYTNGTNGCNGAYTT	TTYTCNSWDATYTCYTGYTTNGT	4096	3072	0.503597	24.375	57.1	95.5	3	197	CWKRNGA	NGLFSFA	TGYTGGAARMGNAAYGGNGC	GCRAANSWRAANARNCCRTT	256	4096	55.1	95	67.2638
Act_1217	XP_031551407.1_285837_287202	1146	6	58	431	LDHGAKVN	GYDPTTLP	YTNGAYCAYGGNGCNAARGTNAA	GGNARNGTNGTNGGRTCRTANCC	4096	8192	0.749296	100.429	60.4	92	10	441	RLYQVKF	GMWPDPN	MGNYTNTAYCARGTNAARTT	TTNGGRTCNGGCCACATNCC	2048	128	68.7	99	67.2523
Act_1218	XP_031563256.1_71605_73135	1332	6	56	491	LLVGCFDP	PYLFQTNC	YTNYTNGTNGGNTGYTTYGAYCC	CARTTNGTYTGRAANARRTANGG	8192	2048	0.439252	72.1429	61	98	27	505	ACGVCPV	NEVYWTD	GCNTGYGGNGTNTGYCCNGT	TCNGTCCARTANACYTCRTT	1024	128	67.2	97.5	67.2319
Act_1219	XP_031553176.1_6963_8166	636	7	68	271	NVFTCNFV	VFNSCLNP	AAYGTNTTYACNTGYAAYTTYGT	GGRTTNARRCANSWRTTRAANAC	512	8192	0.530612	42.625	51.8	92	34	291	TANDIFI	GYIKYLS	ACNGCNAAYGAYATHTTYAT	SWNARRTAYTTDATRTANCC	384	3072	61.4	95	67.1887
Act_1220	XP_031568947.1_114084_114957	411	7	46	174	IAVAWLYA	VNPIIYTY	ATHGCNGTNGCNTGGYTNTAYGC	TANGTRTADATDATNGGRTTNAC	3072	2304	0.356522	15	54.1	94.5	4	233	TYDIMCG	CNCPLES	ACNTAYGAYATHATGTGYGG	SWYTCNARNGGRCARTTRCA	96	2048	65.1	90	67.1613
Act_1221	XP_031568153.1_53855_54645	519	7	41	205	VTAEEFDP	WYELKTPD	GTNACNGCNGARGARTTYGAYCC	TCNGGNGTYTTNARYTCRTACCA	1024	1024	0.490323	29	67.8	88.5	8	216	TNSDMTI	EARKNND	ACNAAYWSNGAYATGACNAT	TCRTTRTTYTTNCKNGCYTC	1024	512	58.6	87	67.1605
Act_1222	XP_031571541.1_44913_46178	783	7	15	267	LVCEWANK	EPTRFLFT	YTNGTNTGYGARTGGGCNAAYAA	GTRAANARRAANCKNGTNGGYTC	1024	8192	0.533058	59.125	60.5	91	2	371	KIEEDQT	QQYVTSP	AARATHGARGARGAYCARAC	GGNSWNGTNACRTAYTGYTG	96	2048	63.5	83	67.1521
Act_1223	XP_031569384.1_94929_96064	564	7	94	273	PEKSKMGK	EWLAIKQQ	CCNGARAARWSNAARATGGGNAA	TGYTGYTTDATNGCNARCCAYTC	2048	768	0.635294	38.75	55.3	90.5	57	340	DVTEHAY	EMKEKWE	GAYGTNACNGARCAYGCNTA	TCCCAYTTYTCYTTCATYTC	512	16	69.8	85	67.1441
Act_1224	XP_031561838.1_37713_38391	369	7	75	189	PSNDKRYF	EHGVGLYV	CCNWSNAAYGAYAARMGNTAYTT	ACRTANARNCCNACNCCRTGYTC	8192	4096	0.730769	30.125	56.4	92	40	219	QYQKDRD	VNDIQFD	CARTAYCARAARGAYMGNGA	TCRAAYTGDATRTCRTTNAC	256	192	66.3	87	67.135
Act_1225	XP_031556007.1_180164_180639	345	7	11	117	YRRNYAIM	GKLFQLQT	TAYMGNMGNAAYTAYGCNATHAT	GTYTGNARYTGRAANARYTTNCC	6144	4096	0.16	6	53.9	96.5	3	129	KEKHENN	GNPLPQQ	AARGARAARCAYGARAAYAA	TGYTGNGGNARNGGRTTNCC	64	2048	61.4	93	67.1281
Act_1226	XP_031572164.1_336724_338347	1080	6	161	512	RFDLKTVE	FKVYWPST	MGNTTYGAYYTNAARACNGTNGA	GTNSWNGGCCARTANACYTTRAA	8192	2048	0.347826	42.7143	62.2	93	151	521	EAVKQNQ	EVEDCKI	GARGCNGTNAARCARAAYCA	ATYTTRCARTCYTCNACYTC	256	128	72	100	67.1136
Act_1227	XP_031560367.1_67653_69204	1047	6	63	403	VAFMENGY	YWDLKKWE	GTNGCNTTYATGGARAAYGGNTA	TCCCAYTTYTTNARRTCCCARTA	512	128	0.645646	89.4286	69.7	99	43	446	EFRKIHE	GNLKEHG	GARTTYMGNAARATHCAYGA	CCRTGYTCYTTNARRTTNCC	384	512	64.4	88	67.0809
Act_1228	XP_031563044.1_400613_401672	420	7	57	188	PVICERCF	HWDGKGDI	CCNGTNATHTGYGARMGNTGYTT	ATRTCNCCYTTNCCRTCCCARTG	3072	256	0.64	29.125	64.7	89	13	217	PKCTGCG	NVHKKGG	CCNAARTGYACNGGNTGYGG	CCNCCYTTYTTRTGNACRTT	512	256	63	85	67.0713
Act_1229	XP_031551779.1_177497_178000	462	7	11	156	VITSTFWF	EKFFANHS	GTNATHACNWSNACNTTYTGGTT	SWRTGRTTNGCRAARAAYTTYTC	6144	1024	0.550725	22.875	56.9	95	2	164	AAKRIFN	FNWLLSD	GCNGCNAARMGNATHTTYAA	TCNSWNARNARCCARTTRAA	1536	4096	55.6	95	67.0707
Act_1230	XP_031551388.1_64645_65272	393	7	21	143	KYTAPLYF	FQQFIKLN	AARTAYACNGCNCCNYTNTAYTT	TTNARYTTDATRAAYTGYTGRAA	4096	768	0.345133	12.625	61.8	92	11	214	ADCRKNC	WKSGCEP	GCNGAYTGYMGNAARAAYTG	GGYTCRCANCCNSWYTTCCA	512	512	61	89	67.0554
Act_1231	XP_031550945.1_74839_76294	1317	6	25	455	DCSEFLKY	WCLFNDSR	GAYTGYWSNGARTTYYTNAARTA	CKNSWRTCRTTRAANARRCACCA	4096	4096	0.553699	96.7143	56.2	100	12	478	VARPPWF	FPKDTPY	GTNGCNMGNCCNCCNTGGTT	TANGGNGTRTCYTTNGGRAA	2048	512	64.9	99	67.0548
Act_1232	XP_031564535.1_51856_52963	627	6	91	291	YPIGDVFH	WVYYNITV	TAYCCNATHGGNGAYGTNTTYCA	ACNGTDATRTTRTARTANACCCA	1536	384	0.436842	35.5714	68.4	93	69	307	LAVIKEQ	VNCLIYA	YTNGCNGTNATHAARGARCA	GCRTADATNARRCARTTNAC	1536	768	67.5	99	67.0221
Act_1233	XP_031571145.1_62627_64552	1116	6	44	407	NKPTFPGE	KFKALENG	AAYAARCCNACNTTYCCNGGNGA	CCRTTYTCNARNGCYTTRAAYTT	2048	1024	0.372549	66.4286	64	95	31	459	AVTLIIN	NDHVPYF	GCNGTNACNYTNATHATHAA	AARTANGGNACRTGRTCRTT	4608	256	66.9	98	67.0163
Act_1234	XP_031564342.1_779811_780642	564	7	46	225	DKHERIVK	PFEVCKFL	GAYAARCAYGARMGNATHGTNAA	ARRAAYTTRCANACYTCRAANGG	1536	1024	0.654971	29.75	63.2	91	36	262	EIQQELD	KVERACY	GARATHCARCARGARYTNGA	TARCANGCNCKYTCNACYTT	384	1024	63.3	84	67.0133
Act_1235	XP_031564496.1_408441_409140	414	7	25	154	LPVEFRDG	GFYLDSCV	YTNCCNGTNGARTTYMGNGAYGG	ACRCANSWRTCNARRTARAANCC	8192	8192	0.626016	28	55	91	15	167	QKVYQAK	TGDRNFT	CARAARGTNTAYCARGCNAA	GTRAARTTNCKRTCNCCNGT	256	1024	62.6	93	66.9468
Act_1236	XP_031554603.1_259317_260116	399	7	28	152	QLAYRKIC	VFSYIADI	CARYTNGCNTAYMGNAARATHTG	ATRTCNGCDATRTANSWRAANAC	6144	6144	0.605263	24.5	53.6	92	12	176	LFLYMFC	MVFLGAS	YTNTTYYTNTAYATGTTYTG	SWNGCNCCNARRAANACCAT	512	4096	58.4	98	66.9264
Act_1237	XP_031555016.1_58107_59568	894	6	29	318	TEFIDNHP	HWQQNDYK	ACNGARTTYATHGAYAAYCAYCC	TTRTARTCRTTYTGYTGCCARTG	384	64	0.414894	42.2857	74.9	95	21	333	YDGAVYD	WDCVDFK	TAYGAYGGNGCNGTNTAYGA	TTRAARTCNACRCARTCCCA	512	64	69.8	87	66.885
Act_1238	XP_031552398.1_271132_272199	867	6	33	313	IKALMVMD	VKIVERYD	ATHAARGCNYTNATGGTNATGGA	TCRTANCKYTCNACDATYTTNAC	768	3072	0.358974	37.5714	63.1	98	21	347	DVFKYEA	DNKVYAV	GAYGTNTTYAARTAYGARGC	ACNGCRTANACYTTRTTRTC	128	256	72.2	94	66.8845
Act_1239	XP_031571835.1_270276_271194	705	7	38	264	QGKTAMDY	YGSITYKA	CARGGNAARACNGCNATGGAYTA	GCYTTRTANGTDATNSWNCCRTA	512	6144	0.591743	55.125	59.1	86	17	283	FGNTLVC	NPFVYAL	TTYGGNAAYACNYTNGTNTG	ARNGCRTANACRAANGGRTT	2048	1024	64.8	88	66.8524
Act_1240	XP_031552700.1_172971_174423	687	6	41	261	LACNSYQC	DYFLNEVW	YTNGCNTGYAAYWSNTAYCARTG	CANACYTCRTTNARRAARTARTC	8192	1024	0.35514	30	60.1	99	33	294	PLFVWYF	FMYTLQA	CCNYTNTTYGTNTGGTAYTT	GCYTGNARNGTRTACATRAA	512	256	69.1	100	66.8514
Act_1241	XP_031568461.1_351637_352216	378	7	80	197	PDLTIKNV	TDWNSGQA	CCNGAYYTNACNATHAARAAYGT	GCYTGNCCNSWRTTCCARTCNGT	3072	2048	0.459459	14.625	60.5	90.5	2	215	EDIVNGN	PGIIPDY	GARGAYATHGTNAAYGGNAA	TARTCNGGDATDATNCCNGG	384	1152	64.1	88	66.8378
Act_1242	XP_031551318.1_219227_219698	390	7	16	137	NPNLGKPM	WFDPHGSG	AAYCCNAAYYTNGGNAARCCNAT	CCNSWNCCRTGNGGRTCRAACCA	4096	2048	0.504348	11.375	59	86.5	6	157	PIDGVGN	QTTGKMH	CCNATHGAYGGNGTNGGNAA	TGCATYTTNCCNGTNGTYTG	1536	256	66	92	66.8332
Act_1243	XP_031561020.1_151969_152659	429	7	20	154	EDAQVMAQ	WQKGKVND	GARGAYGCNCARGTNATGGCNCA	TCRTTNACYTTNCCYTTYTGCCA	512	256	0.460938	20.875	68.4	86	8	197	IEVRDNG	PKMGSDP	ATHGARGTNMGNGAYAAYGG	GGRTCNSWNCCCATYTTNGG	768	1024	58.8	89	66.7933
Act_1244	XP_031569163.1_27022_27596	489	7	31	185	YAIGGKTE	PNCIGGIQ	TAYGCNATHGGNGGNAARACNGA	TGDATNCCNCCDATRCARTTNGG	3072	2304	0.554054	22.75	62.2	99	5	193	TNKWQEV	CCSVMLS	ACNAAYAARTGGCARGARGT	SWNARCATNACNSWRCARCA	64	8192	53.7	87	66.7625
Act_1245	XP_031570975.1_4983_6087	399	7	92	216	KFAEGFEQ	AYLQAQAQ	AARTTYGCNGARGGNTTYGARCA	TGNGCYTGNGCYTGNARRTANGC	512	4096	0.521368	21.375	52	92	22	247	ALRNMMA	QHPELMQ	GCNYTNMGNAAYATGATGGC	TGCATNARYTCNGGRTGYTG	512	256	62	96	66.7277
Act_1246	XP_031562037.1_184591_188098	1815	6	402	998	FKCGVLHG	DPGWGLRF	TTYAARTGYGGNGTNYTNCAYGG	AANCKNARNCCCCANCCNGGRTC	2048	8192	0.710345	178.857	56.5	95	259	1028	HFWFMYY	WVNTWLN	CAYTTYTGGTTYATGTAYTA	TTNARCCANGTRTTNACCCA	16	256	69.2	88	66.7215
Act_1247	XP_031557909.1_66009_66598	438	6	25	162	VIQWEYFN	KMYQRVCL	GTNATHCARTGGGARTAYTTYAA	ARRCANACNCKYTGRTACATYTT	192	1024	0.396947	20.7143	73.3	99	7	172	PAWPIGF	GENVVLL	CCNGCNTGGCCNATHGGNTT	ARNARNACNACRTTYTCNCC	768	4096	59.2	97.5	66.6896
Act_1248	XP_031567451.1_136586_137924	846	6	97	370	GWLEKYTF	AFYMATLG	GGNTGGYTNGARAARTAYACNTT	CCNARNGTNGCCATRTARAANGC	1024	2048	0.586466	66.5714	65.7	92	78	389	HIHAPQY	GNFEVGK	CAYATHCAYGCNCCNCARTA	TTNCCNACYTCRAARTTNCC	384	512	68.7	96.5	66.6113
Act_1249	XP_031551899.1_227901_228390	345	7	20	126	HMLTKCPD	DYGLGVIV	CAYATGYTNACNAARTGYCCNGA	ACDATNACNCCNARNCCRTARTC	1024	6144	0.44	15.875	60.6	93	6	140	DLKVKPK	FADKVAL	GAYYTNAARGTNAARCCNAA	ARNGCNACYTTRTCNGCRAA	1024	1024	59.8	89	66.5724
Act_1250	XP_031575146.1_231843_232386	426	7	24	157	RLSFCWMN	NQFHAKAQ	MGNYTNWSNTTYTGYTGGATGAA	TGNGCYTTNGCRTGRAAYTGRTT	4096	512	0.44	27.5	63.7	88.5	11	167	FMKNPKE	GMRWRSA	TTYATGAARAAYCCNAARGA	GCNSWNCKCCANCKCATNCC	64	4096	58.7	90	66.57
Act_1251	XP_031559505.1_139524_140474	756	6	51	294	EIKCDFKG	YILKAGHM	GARATHAARTGYGAYTTYAARGG	ATRTGNCCNGCYTTNARDATRTA	192	3072	0.419492	37.5714	67.2	94	23	305	PFYIFCE	DAGEMAL	CCNTTYTAYATHTTYTGYGA	ARNGCCATYTCNCCNGCRTC	192	512	68.7	96.5	66.5095
Act_1252	XP_031553798.1_10282_11863	1053	5	102	444	WVPFFQPN	QYGCTFVH	TGGGTNCCNTTYTTYCARCCNAA	TGNACRAANGTRCANCCRTAYTG	512	1024	0.614379	84.1667	68.3	96	84	551	FCTMEWN	WEKRIYD	TTYTGYACNATGGARTGGAA	TCRTADATNCKYTTYTCCCA	32	192	77	97	66.4947
Act_1253	XP_031565980.1_127769_128263	348	7	38	145	TGVIHPVE	AFRKALQE	ACNGGNGTNATHCAYCCNGTNGA	TCYTGNARNGCYTTNCKRAANGC	6144	8192	0.366337	12.5	57.8	90.5	30	156	CIVHCET	EGGVVGR	TGYATHGTNCAYTGYGARAC	CKNCCNACNACNCCNCCYTC	192	4096	57.3	97	66.4546
Act_1254	XP_031563860.1_131084_131732	348	7	27	134	NWIVGLMA	FMFVTIGL	AAYTGGATHGTNGGNYTNATGGC	ARNCCDATNGTNACRAACATRAA	768	1536	0.138614	5.25	63.8	99	19	158	GLLTLMT	GPNGKTG	GGNYTNYTNACNYTNATGAC	CCNGTYTTNCCRTTNGGNCC	8192	1024	44.7	96	66.4428
Act_1255	XP_031571879.1_59589_60918	1158	6	39	416	DYKPEVYI	EEGMATSI	GAYTAYAARCCNGARGTNTAYAT	ATNSWNGTNGCCATNCCYTCYTC	512	4096	0.5	68.2857	62.4	97	27	426	NAVDYFN	MFLQVGI	AAYGCNGTNGAYTAYTTYAA	ATNCCNACYTGNARRAACAT	256	512	69.8	93	66.4151
Act_1256	XP_031555239.1_123007_123613	465	7	28	174	CSQVCKEW	QMTIEQQC	TGYWSNCARGTNTGYAARGARTG	CAYTGYTGYTCDATNGTCATYTG	2048	192	0.5	21.75	64	93.5	3	190	EKEATLP	VVQPGTG	GARAARGARGCNACNYTNCC	CCNGTNCCNGGYTGNACNAC	1024	2048	55.8	88	66.4063
Act_1257	XP_031562227.1_75025_76192	999	6	33	357	CTNCMKGW	FDGWRGTH	TGYACNAAYTGYATGAARGGNTG	TGNGTNCCNCKCCANCCRTCRAA	256	2048	0.465409	49.2857	68	93	12	370	PGTPNCF	CPGYKKD	CCNGGNACNCCNAAYTGYTT	TCYTTYTTRTANCCNGGRCA	1024	256	68.6	95	66.3941
Act_1258	XP_031565164.1_27913_28412	354	7	30	139	LVGNIMVC	WTWLQPVI	YTNGTNGGNAAYATHATGGTNTG	ATNACNGGYTGNARCCANGTCCA	3072	1024	0.456311	20	63.6	89.5	11	147	NDVEHVF	IALVPFT	AAYGAYGTNGARCAYGTNTT	GTRAANGGNACNARNGCDAT	256	3072	64.4	84	66.3923
Act_1259	XP_031561731.1_109341_109938	468	6	27	174	KQISWNFE	WFKKYVED	AARCARATHWSNTGGAAYTTYGA	TCYTCNACRTAYTTYTTRAACCA	768	128	0.148936	12.8571	69	97	4	194	LCPVPEW	NGDQVRH	YTNTGYCCNGTNCCNGARTG	TGNCKNACYTGRTCNCCRTT	2048	1024	66.8	96.5	66.3917
Act_1260	XP_031557015.1_176551_177945	768	6	114	361	GNCFWPGY	MHPYLIAY	GGNAAYTGYTTYTGGCCNGGNTA	TANGCDATNARRTANGGRTGCAT	512	1536	0.723849	76	66.4	89	47	370	ETFPNHY	PAFKQGY	GARACNTTYCCNAAYCAYTA	TANCCYTGYTTRAANGCNGG	256	512	73.2	92.5	66.3681
Act_1261	XP_031568248.1_147851_148703	414	7	38	167	VLEEHIHY	TKPVLKKW	GTNYTNGARGARCAYATHCAYTA	CAYTTYTTNARNACNGGYTTNGT	1536	4096	0.614754	26.125	57.1	92	26	262	LALECNG	YITAQGK	YTNGCNYTNGARTGYAAYGG	TTNCCYTGNGCNGTDATRTA	2048	768	64.5	87	66.3402
Act_1262	XP_031562033.1_75383_78146	1599	5	36	560	HIKQIFTN	AMKVFTDN	CAYATHAARCARATHTTYACNAA	TTRTCNGTRAANACYTTCATNGC	576	512	0.407767	101.833	70.8	96	15	600	DHYKNVI	HDIEINY	GAYCAYTAYAARAAYGTNAT	TARTTDATYTCDATRTCRTG	128	144	74.2	94.5	66.3033
Act_1263	XP_031561538.1_72147_73341	672	6	147	362	KMLTENFF	DVPVNAEF	AARATGYTNACNGARAAYTTYTT	AAYTCNGCRTTNACNGGNACRTC	512	2048	0.344498	29.5714	65.6	98	135	388	NDIKEEG	CGAAMKG	AAYGAYATHAARGARGARGG	CCYTTCATNGCNGCNCCRCA	96	256	66.8	96.5	66.2911
Act_1264	XP_031574473.1_227319_228162	657	6	54	264	HGFFNITY	KWKELCGN	CAYGGNTTYTTYAAYATHACNTA	TTNCCRCANARYTCYTTCCAYTT	768	512	0.637255	50.2857	68.3	91	17	286	KDILTYK	MDQNPAL	AARGAYATHYTNACNTAYAA	ARNGCNGGRTTYTGRTCCAT	768	256	68.4	96.5	66.2784
Act_1265	XP_031573855.1_152333_153140	654	6	32	241	FQTEKFYD	QALKRWGD	TTYCARACNGARAARTTYTAYGA	TCNCCCCANCKYTTNARNGCYTG	256	4096	0.399015	29.5714	65.7	96	17	259	YDFGIQW	TAKLIPY	TAYGAYTTYGGNATHCARTG	TANGGDATNARYTTNGCNGT	192	3072	69.6	95.5	66.2536
Act_1266	XP_031553553.1_88958_89666	474	7	52	201	IEEIEPQF	DVVICKVD	ATHGARGARATHGARCCNCARTT	TCNACYTTRCADATNACNACRTC	576	1536	0.582734	32.5	55.8	97	26	211	YYKRKVY	FNALYDT	TAYTAYAARMGNAARGTNTA	GTRTCRTANARNGCRTTRAA	512	512	59.8	87	66.251
Act_1267	XP_031570371.1_345032_346715	1335	6	72	508	KDINPMFG	IKEKGTRI	AARGAYATHAAYCCNATGTTYGG	ATNCKNGTNCCYTTYTCYTTDAT	192	3072	0.497674	84.5714	66.2	87.5	60	523	PMADNGY	HKGQAIV	CCNATGGCNGAYAAYGGNTA	ACDATNGCYTGNCCYTTRTG	256	384	73	93	66.2479
Act_1268	XP_031554909.1_6104_9440	1872	6	36	651	PQGLAYVE	KTNRLVKI	CCNCARGGNYTNGCNTAYGTNGA	ATYTTNACNARNCKRTTNGTYTT	8192	8192	0.404605	112.286	57.9	97	19	701	LTVRHKN	WHVFDPP	YTNACNGTNMGNCAYAARAA	GGNGGRTCRAANACRTGCCA	4096	128	67.2	94	66.238
Act_1269	XP_031560052.1_70410_70949	378	7	17	134	QDIINDPE	KAVELGKN	CARGAYATHATHAAYGAYCCNGA	TTYTTNCCNARYTCNACNGCYTT	576	4096	0.621622	25.25	62.3	94	7	142	KANEITK	VTHQVVS	AARGCNAAYGARATHACNAA	SWNACNACYTGRTGNGTNAC	384	4096	57.2	87	66.2317
Act_1270	XP_031568889.1_293493_294882	504	6	180	339	VNAIYFKG	HKAFVDVN	GTNAAYGCNATHTAYTTYAARGG	TTNACRTCNACRAANGCYTTRTG	768	1024	0.686275	43.1429	69.4	97	138	347	DYKKDFE	EEGTEAA	GAYTAYAARAARGAYTTYGA	GCNGCYTCNGTNCCYTCYTC	64	512	63.6	95	66.2301
Act_1271	XP_031562442.1_153898_154735	489	7	96	250	AIAGVLMF	GCVVEAEK	GCNATHGCNGGNGTNYTNATGTT	TTYTCNGCYTCNACNACRCANCC	6144	2048	0.418919	22.5	58.7	89.5	44	277	FMNVLFW	QILGFCF	TTYATGAAYGTNYTNTTYTG	AARCARAANCCNARDATYTG	256	768	64.6	88	66.2065
Act_1272	XP_031566469.1_46911_47795	816	6	34	297	KRKLIVDE	KQAAYKFY	AARMGNAARYTNATHGTNGAYGA	TARAAYTTRTANGCNGCYTGYTT	6144	512	0.636735	48.8571	59.9	100	23	319	EVVQKGK	QKDLFGD	GARGTNGTNCARAARGGNAA	TCNCCRAANARRTCYTTYTG	512	512	65.2	99	66.165
Act_1273	XP_031560323.1_33740_34277	399	7	20	144	KLAQSDHV	EHIRTADY	AARYTNGCNCARWSNGAYCAYGT	TARTCNGCNGTNCKDATRTGYTC	8192	3072	0.491525	21.75	56.8	92	10	165	SGGREHA	GKGVIVA	WSNGGNGGNMGNGARCAYGC	GCNACDATNACNCCYTTNCC	8192	1536	53	99	66.1588
Act_1274	XP_031569616.1_82908_83531	348	7	58	165	FLSTMYFP	EETDSAPK	TTYYTNWSNACNATGTAYTTYCC	TTNGGNGCNSWRTCNGTYTCYTC	4096	8192	0.445545	16.125	51.5	91	42	179	ALIIFVD	AFRWDPL	GCNYTNATHATHTTYGTNGA	ARNGGRTCCCANCKRAANGC	2304	1024	62	97	66.1458
Act_1275	XP_031561858.1_39982_41137	675	6	146	362	VWVFMICA	PELKPFKH	GTNTGGGTNTTYATGATHTGYGC	TGYTTRAANGGYTTNARYTCNGG	192	2048	0.429268	39.7143	61.9	99	55	377	EWTTNYF	DKLVHQA	GARTGGACNACNAAYTAYTT	GCYTGRTGNACNARYTTRTC	128	512	69.3	95	66.1293
Act_1276	XP_031575060.1_40017_40505	354	7	20	129	SKDDLTEN	FAETVKKR	WSNAARGAYGAYYTNACNGARAA	CKYTTYTTNACNGTYTCNGCRAA	8192	2048	0.485437	16.625	59	95.5	9	139	MRANLEK	EIKTLRE	ATGMGNGCNAAYYTNGARAA	TCNCKNARNGTYTTDATYTC	1024	3072	60.9	86	66.1251
Act_1277	XP_031570052.1_40046_40950	543	7	171	343	EQSVLEQI	IFRKMKEW	GARCARWSNGTNYTNGARCARAT	CAYTCYTTCATYTTNCKRAADAT	8192	384	0.634483	35.375	54.9	95.5	31	354	ASEEVNT	PEVKRIP	GCNWSNGARGARGTNAAYAC	GGDATNCKYTTNACYTCNGG	2048	1536	56.5	92	66.0894
Act_1278	XP_031566921.1_45041_45911	393	7	152	274	PCCSSMNE	QGKKFTVS	CCNTGYTGYWSNWSNATGAAYGA	SWNACNGTRAAYTTYTTNCCYTG	8192	4096	0.495652	18.375	47.4	92.5	37	289	LRATICE	TFVQEHT	YTNMGNGCNACNATHTGYGA	GTRTGYTCYTGNACRAANGT	6144	256	65.2	96	66.0866
Act_1279	XP_031554145.1_713230_714100	387	7	65	185	VPQGLAYA	PFIKRVYY	GTNCCNCARGGNYTNGCNTAYGC	TARTANACNCKYTTDATRAANGG	8192	3072	0.219298	9.625	57.4	93.5	51	210	QFDIIAG	ICIVVLL	CARTTYGAYATHATHGCNGG	ARNARNACNACDATRCADAT	288	4608	57.3	94	66.0768
Act_1280	XP_031560733.1_174358_175353	585	6	87	273	YDKTCYEN	ICGFLDIV	TAYGAYAARACNTGYTAYGARAA	ACDATRTCNARRAANCCRCADAT	256	2304	0.4	24.5714	66.8	93	69	336	PFTRDYE	KVEKMIA	CCNTTYACNMGNGAYTAYGA	GCDATCATYTTYTCNACYTT	1024	96	69.7	97.5	66.0695
Act_1281	XP_031558630.1_118511_119147	426	6	21	154	QCLNEAEE	KGDFQEAH	CARTGYYTNAAYGARGCNGARGA	TGNGCYTCYTGRAARTCNCCYTT	1024	512	0.291339	13.5714	66	96	10	178	SLYQKID	DHKTNAM	WSNYTNTAYCARAARATHGA	ATNGCRTTNGTYTTRTGRTC	3072	256	68.9	97.5	66.0606
Act_1282	XP_031568181.1_49407_50765	906	5	54	347	GIRPFIKM	EHEYGKQR	GGNATHMGNCCNTTYATHAARAT	CKYTGYTTNCCRTAYTCRTGYTC	4608	512	0.750929	101.333	67.2	98.5	35	382	LGVYYKQ	DNINYVP	YTNGGNGTNTAYTAYAARCA	GGNACRTARTTDATRTTRTC	1024	192	69.2	100	66.0544
Act_1283	XP_031570070.1_101265_102615	1029	6	124	458	VPRDFEID	EMENAMKL	GTNCCNMGNGAYTTYGARATHGA	ARYTTCATNGCRTTYTCCATYTC	3072	128	0.461774	54.4286	66.3	97	116	471	FAEPNLQ	VKLKAGP	TTYGCNGARCCNAAYYTNCA	GGNCCNGCYTTNARYTTNAC	1024	2048	60.8	99	66.0482
Act_1284	XP_031567549.1_171913_173791	1467	6	44	524	LGLNPWQI	TYPVGIFI	YTNGGNYTNAAYCCNTGGCARAT	ATRAADATNCCNACNGGRTANGT	4096	3072	0.67462	133.286	61	93	35	579	PFLNIYY	QPTGKDE	CCNTTYYTNAAYATHTAYTA	TCRTCYTTNCCNGTNGGYTG	768	512	68.4	90.5	66.0339
Act_1285	XP_031555753.1_138867_139422	348	7	9	116	PKVKPFVK	QGIMALPM	CCNAARGTNAARCCNTTYGTNAA	ATNGGNARNGCCATDATNCCYTG	2048	3072	0.554455	22.875	55.8	94.5	1	138	VGKGMRY	VTIWHNW	GTNGGNAARGGNATGMGNTA	CARTTRTGCCADATNGTNAC	1024	192	65.1	85	66.0282
Act_1286	XP_031566474.1_132587_133325	522	7	21	186	EERESEAK	KFLDEQVK	GARGARMGNGARWSNGARGCNAA	TTNACYTGYTCRTCNARRAAYTT	8192	1024	0.603774	43	45	92	5	214	AIKEKMQ	DQVQTEI	GCNATHAARGARAARATGCA	ATYTCNGTYTGNACYTGRTC	96	256	72.8	88	66.0273
Act_1287	XP_031573612.1_21019_22218	1047	6	46	386	RLWQFDPQ	AYTMQGNW	MGNYTNTGGCARTTYGAYCCNCA	CARTTNCCYTGCATNGTRTANGC	2048	512	0.448795	71	68.1	97	12	394	EVMSQLF	QEGKKMR	GARGTNATGWSNCARYTNTT	CKCATYTTYTTNCCYTCYTG	2048	128	59.3	96.5	66.0214
Act_1288	XP_031551642.1_239979_240631	360	7	71	182	AQANRAQH	QFGFPRRK	GCNCARGCNAAYMGNGCNCARCA	TTNCKNCKNGGRAANCCRAAYTG	4096	8192	0.27619	10.125	51.6	93	60	208	YHWVLQW	DVKDFNS	TAYCAYTGGGTNYTNCARTG	SWRTTRAARTCYTTNACRTC	256	512	64.4	93	66.0111
Act_1289	XP_031566675.1_27952_28623	468	6	35	182	FTRCKVQK	HHEWLRFV	TTYACNMGNTGYAARGTNCARAA	ACRAANCKNARCCAYTCRTGRTG	2048	1024	0.55	28.8571	63.3	98	27	190	MGAFIND	IACLPHM	ATGGGNGCNTTYATHAAYGA	ATRTGNGGNARRCANGCDAT	192	1536	70	95	66.0097
Act_1290	XP_031558028.1_82462_83209	414	7	15	144	RLPCVDDK	GNPYPYGR	MGNYTNCCNTGYGTNGAYGAYAA	CKNCCRTANGGRTANGGRTTNCC	8192	4096	0.598361	27.125	57.2	91	1	174	MDPTAFA	VDVVAGG	ATGGAYCCNACNGCNTTYGC	CCNCCNGCNACNACRTCNAC	256	2048	56.6	95	66.0064
Act_1291	XP_031558032.1_41425_41992	390	7	46	167	NECDSMPC	PCQNGGVC	AAYGARTGYGAYWSNATGCCNTG	CANACNCCNCCRTTYTGRCANGG	1024	2048	0.556522	24.75	57.4	90.5	4	179	ETNINEC	NGYLCIC	GARACNAAYATHAAYGARTG	CADATRCANARRTANCCRTT	192	768	66.2	86	66.0048
Act_1292	XP_031571706.1_27553_28168	378	7	36	153	YKYYSYHP	WPVQAILK	TAYAARTAYTAYWSNTAYCAYCC	TTNARDATNGCYTGNACNGGCCA	1024	3072	0.504505	20.375	48.9	89.5	7	187	DVIGFQE	YVDAWQS	GAYGTNATHGGNTTYCARGA	SWYTGCCANGCRTCNACRTA	384	512	69.2	93	65.974
Act_1293	XP_031565217.1_73151_74507	738	6	50	287	GKFYYECK	ICYTLEKP	GGNAARTTYTAYTAYGARTGYAA	GGYTTYTCNARNGTRTARCADAT	256	1536	0.491228	44.1429	68	97	28	311	PIEIFAQ	DGMDFPI	CCNATHGARATHTTYGCNCA	ATNGGRAARTCCATNCCRTC	576	128	70.2	89	65.952
Act_1294	XP_031567371.1_26630_28262	798	6	181	438	IDHVNGQK	IDDYNVMQ	ATHGAYCAYGTNAAYGGNCARAA	TGCATNACRTTRTARTCRTCDAT	768	192	0.50996	46.2857	72.5	87.5	47	448	RQKAVIE	GIIEQKC	MGNCARAARGCNGTNATHGA	CAYTTYTGYTCDATDATNCC	1536	288	68.4	95.5	65.9473
Act_1295	XP_031570070.1_92328_92937	435	6	36	172	VPLTEMVK	YHHAGLTV	GTNCCNYTNACNGARATGGTNAA	ACNGTNARNCCNGCRTGRTGRTA	4096	4096	0.438462	21.7143	61.6	99	4	183	AIQIVCM	DIIEGAF	GCNATHCARATHGTNTGYAT	AANGCNCCYTCDATDATRTC	576	576	69.9	96.5	65.9177
Act_1296	XP_031561202.1_176773_177493	405	6	32	158	IRFCYHMY	QMDWKIGR	ATHMGNTTYTGYTAYCAYATGTA	CKNCCDATYTTCCARTCCATYTG	384	192	0.434783	21.5714	73.9	94	12	177	YQGHFGE	FDHTLKT	TAYCARGGNCAYTTYGGNGA	GTYTTNARNGTRTGRTCRAA	256	512	67.6	91.5	65.9102
Act_1297	XP_031564909.1_134360_135166	537	7	15	185	LQRKYQEH	FDPTRFLD	YTNCARMGNAARTAYCARGARCA	TCNARRAANCKNGTNGGRTCRAA	2048	8192	0.567073	34.375	59.4	92	6	263	EAIQERD	KPFEILA	GARGCNATHCARGARMGNGA	GCNARDATYTCRAANGGYTT	768	768	65.2	82	65.8757
Act_1298	XP_031569351.1_102864_103281	357	7	12	122	FAMSDWHT	ENRLNIDL	TTYGCNATGWSNGAYTGGCAYAC	ARRTCDATRTTNARNCKRTTYTC	512	6144	0.153846	4.875	54	94.5	4	132	TNPKVPP	DEVEAQL	ACNAAYCCNAARGTNCCNCC	ARYTGNGCYTCNACYTCRTC	1024	512	59.8	94	65.8267
Act_1299	XP_031558217.1_203557_204847	831	6	72	340	RGQGTVMT	FKKETNIQ	MGNGGNCARGGNACNGTNATGAC	TGDATRTTNGTYTCYTTYTTRAA	4096	384	0.467181	43.8571	63.7	96	63	364	FAVDHCF	IEGGFGQ	TTYGCNGTNGAYCAYTGYTT	TGNCCRAANCCNCCYTCDAT	256	768	65.2	99	65.8184
Act_1300	XP_031555509.1_77973_79095	783	6	53	305	TLWVREHN	GDRFWYEN	ACNYTNTGGGTNMGNGARCAYAA	TTYTCRTACCARAANCKRTCNCC	4096	512	0.329268	28.5714	65.1	98	33	315	GCFDAGD	VFTKEQL	GGNTGYTTYGAYGCNGGNGA	ARYTGYTCYTTNGTRAANAC	512	512	66.2	96.5	65.788
Act_1301	XP_031573497.1_345452_346322	552	7	23	198	DRFFAIVY	NPFLYITL	GAYMGNTTYTTYGCNATHGTNTA	ARNGTDATRTANARRAANGGRTT	3072	6144	0.60355	43.5	59.7	96.5	14	208	IVTLIVI	NFMRAFL	ATHGTNACNYTNATHGTNAT	ARRAANGCNCKCATRAARTT	4608	512	53	88	65.7666
Act_1302	XP_031563126.1_58496_59352	525	6	35	201	FQPAIPVW	TWCNMQIS	TTYCARCCNGCNATHCCNGTNTG	SWDATYTGCATRTTRCACCANGT	3072	384	0.525	25.7143	66.8	96	11	214	TGMFGNQ	ATWPLQV	ACNGGNATGTTYGGNAAYCA	ACYTGNARNGGCCANGTNGC	256	1024	66.8	96.5	65.7612
Act_1303	XP_031573406.1_411424_412041	477	7	24	174	KTVERYDP	VKKLNLKF	AARACNGTNGARMGNTAYGAYCC	AAYTTNARRTTNARYTTYTTNAC	2048	4096	0.347222	16	54	95.5	4	182	VAILEGW	ADYSTAT	GTNGCNATHYTNGARGGNTG	GTNGCNGTNSWRTARTCNGC	3072	4096	54.2	97	65.74
Act_1304	XP_031558160.1_106622_118186	2031	5	1381	2049	ELCITAQD	INVTDVND	GARYTNTGYATHACNGCNCARGA	TCRTTNACRTCNGTNACRTTDAT	3072	1536	0.582451	162.5	62.2	96.5	1303	2159	NDEKPVF	NDHAPVF	AAYGAYGARAARCCNGTNTT	AANACNGGNGCRTGRTCRTT	256	512	73.4	94	65.7197
Act_1305	XP_031572012.1_371916_373309	1143	6	62	434	HKMDFGTY	KFDHETET	CAYAARATGGAYTTYGGNACNTA	GTYTCNGTYTCRTGRTCRAAYTT	256	256	0.424658	61.7143	70.7	89	49	442	LIHYDGP	GHRVFEI	YTNATHCAYTAYGAYGGNCC	ATYTCRAANACNCKRTGNCC	768	1024	65.1	96.5	65.6908
Act_1306	XP_031569600.1_67460_69207	1539	6	12	516	NVTIFHWG	EKYNILGN	AAYGTNACNATHTTYCAYTGGGG	TTNCCNARDATRTTRTAYTTYTC	384	1536	0.427711	78.7143	69.3	90	3	526	DNQRAQD	EDFFAVM	GAYAAYCARMGNGCNCARGA	ATNACNGCRAARAARTCYTC	512	256	66.8	93	65.6869
Act_1307	XP_031566936.1_44434_46356	609	6	378	572	VPGNDVEM	KKQCIAML	GTNCCNGGNAAYGAYGTNGARAT	ARCATNGCDATRCAYTGYTTYTT	2048	384	0.390374	26.5714	69.2	98	354	581	RTESDDA	QFIEDAA	MGNACNGARWSNGAYGAYGC	GCNGCRTCYTCDATRAAYTG	4096	192	58.6	100	65.6819
Act_1308	XP_031551852.1_71704_72820	465	7	114	260	FGKVYVFA	DTIRYAFL	TTYGGNAARGTNTAYGTNTTYGC	ARRAANGCRTANCKDATNGTRTC	1024	6144	0.661765	40.5	60	92	101	320	SCVQRNP	GGKNLVE	WSNTGYGTNCARMGNAAYCC	TCNACNARRTTYTTNCCNCC	4096	2048	56.4	89	65.673
Act_1309	XP_031573736.1_11741_12447	414	7	77	206	VAIFVIFF	CNPIIYNF	GTNGCNATHTTYGTNATHTTYTT	AARTTRTADATDATNGGRTTRCA	2304	576	0.760331	44.75	58.2	93	11	221	RAKLQHT	AFADVFR	MGNGCNAARYTNCARCAYAC	CKRAANACRTCNGCRAANGC	2048	1024	59.6	86	65.6437
Act_1310	XP_031553472.1_140150_140774	405	7	44	170	SLLNEMDG	IDRIIYVP	WSNYTNYTNAAYGARATGGAYGG	GGNACRTADATDATNCKRTCDAT	8192	3456	0.702703	36	51.9	93	2	215	FLKARAT	GADLENL	TTYYTNAARGCNMGNGCNAC	ARRTTYTCNARRTCNGCNCC	4096	2048	53	100	65.6339
Act_1311	XP_031568870.1_116154_116869	366	7	39	152	VLKGKVWT	ENLFSFIC	GTNYTNAARGGNAARGTNTGGAC	CADATRAANSWRAANARRTTYTC	2048	6144	0.75	32.875	52.7	96.5	9	168	VNQVRLD	ITGMVEK	GTNAAYCARGTNMGNYTNGA	TTYTCNACCATNCCNGTDAT	4096	384	61.1	88	65.6302
Act_1312	XP_031565408.1_240129_240993	609	6	50	244	PDQVVENF	NNQEAIEC	CCNGAYCARGTNGTNGARAAYTT	CAYTCDATNGCYTCYTGRTTRTT	1024	384	0.438202	28.1429	68.3	93	5	260	NQGKVKF	CPDGCPA	AAYCARGGNAARGTNAARTT	GCNGGRCANCCRTCNGGRCA	256	512	66.6	97.5	65.5965
Act_1313	XP_031564354.1_29092_29719	447	6	30	170	LPCLHTFC	KYFCETCD	YTNCCNTGYYTNCAYACNTTYTG	TCRCANGTYTCRCARAARTAYTT	8192	256	0.37594	16.4286	64.4	100	18	183	PICLETY	ECLIIDH	CCNATHTGYYTNGARACNTA	TGRTCDATDATNARRCAYTC	1536	576	65	97.5	65.5937
Act_1314	XP_031561433.1_146558_147005	360	6	10	121	KNYITDHG	KKPYDLLD	AARAAYTAYATHACNGAYCAYGG	TCNARNARRTCRTANGGYTTYTT	384	4096	0.180952	8.14286	62.2	99	2	131	TNQMITA	KMDFDAD	ACNAAYCARATGATHACNGC	TCNGCRTCRAARTCCATYTT	192	64	67.6	99	65.5286
Act_1315	XP_031550954.1_48377_49078	348	7	16	123	KDLRLHDN	EEYGVEMS	AARGAYYTNMGNYTNCAYGAYAA	SWCATYTCNACNCCRTAYTCYTC	8192	1024	0.29703	10.125	52	93	8	155	HNVIHWF	FKEFESI	CAYAAYGTNATHCAYTGGTT	ATNSWYTCRAAYTCYTTRAA	96	512	66	90	65.5161
Act_1316	XP_031567995.1_254591_255167	360	7	23	134	FGTIHVPY	TKDWERKR	TTYGGNACNATHCAYGTNCCNTA	CKYTTNCKYTCCCARTCYTTNGT	3072	1024	0.529412	20.125	63.3	93	2	191	QTELNSF	EQCNPLN	CARACNGARYTNAAYWSNTT	TTNARNGGRTTRCAYTGYTC	4096	512	56.4	87	65.5081
Act_1317	XP_031565782.1_45479_46638	792	6	75	330	TLMHDGVF	PFYDQYSK	ACNYTNATGCAYGAYGGNGTNTT	TTNSWRTAYTGRTCRTARAANGG	2048	2048	0.578947	58	63.7	95	30	368	EHMLKNP	WQKIYFY	GARCAYATGYTNAARAAYCC	TARAARTADATYTTYTGCCA	128	48	73.1	89.5	65.4939
Act_1318	XP_031552371.1_7544_8233	360	7	17	128	FIKRFPQT	CGLETLQF	TTYATHAARMGNTTYCCNCARAC	AAYTGNARNGTYTCNARNCCRCA	1536	8192	0.580952	21.25	56.8	87.5	7	191	PLLNDYK	VCIAQYS	CCNYTNYTNAAYGAYTAYAA	SWRTAYTGNGCDATRCANAC	2048	1536	61.2	94	65.4819
Act_1319	XP_031561708.1_313546_314239	429	7	73	207	AKLVKENN	IEELEAKL	GCNAARYTNGTNAARGARAAYAA	ARYTTNGCYTCNARYTCYTCDAT	2048	3072	0.204724	8.875	54.4	95.5	62	223	EDNVEPY	AGERRNR	GARGAYAAYGTNGARCCNTA	CKRTTNCKNCKYTCNCCNGC	256	8192	55.2	96	65.4815
Act_1320	XP_031574453.1_52856_55089	960	6	23	334	LFNGVWHT	QDWKKFYC	YTNTTYAAYGGNGTNTGGCAYAC	CARTARAAYTTYTTCCARTCYTG	1024	64	0.534426	71.1429	72.4	88.5	7	347	GEEKTEI	YFEGKTC	GGNGARGARAARACNGARAT	CANGTYTTNCCYTCRAARTA	256	256	68.6	90	65.4538
Act_1321	XP_031570140.1_67376_68274	663	6	62	274	NKNPAVFG	WVYRGERN	AAYAARAAYCCNGCNGTNTTYGG	TTNCKYTCNCCNCKRTANACCCA	1024	4096	0.312195	26	60.4	100	18	291	SGWRPVF	NFKHACG	WSNGGNTGGMGNCCNGTNTT	CCRCANGCRTGYTTRAARTT	8192	128	64.8	100	65.4016
Act_1322	XP_031572565.1_41218_44210	1929	5	391	1025	RYQGNCTD	VFIHPKSA	MGNTAYCARGGNAAYTGYACNGA	GCNSWYTTNGGRTGDATRAANAC	2048	6144	0.298246	72.5	64.2	98.5	375	1043	VAKEMNM	YQEIMET	GTNGCNAARGARATGAAYAT	GTYTCCATDATYTCYTGRTA	128	48	75.5	98.5	65.3466
Act_1323	XP_031574527.1_19015_20773	936	6	295	598	IVVAPFCW	MVTCNTRD	ATHGTNGTNGCNCCNTTYTGYTG	TCNCKNGTRTTRCANGTNACCAT	3072	2048	0.775439	96.8571	65.7	90	269	612	CEGCPVF	FPHINFS	TGYGARGGNTGYCCNGTNTT	SWRAARTTDATRTGNGGRAA	512	768	63.7	96.5	65.3378
Act_1324	XP_031564000.1_18474_19355	492	6	37	192	IGKTYQGK	ANYPYDNI	ATHGGNAARACNTAYCARGGNAA	ATRTTRTCRTANGGRTARTTNGC	1536	512	0.290541	13	63.4	97	12	267	HNNTEMD	GMQDYNY	CAYAAYAAYACNGARATGGA	TARTTRTARTCYTGCATNCC	64	64	74.8	91.5	65.3304
Act_1325	XP_031561035.1_172391_174185	798	6	110	367	RLMYIIYQ	NWVPNEYP	MGNYTNATGTAYATHATHTAYCA	GGRTAYTCRTTNGGNACCCARTT	2304	256	0.538462	54.1429	63.3	95	5	386	IVKDVFG	DECIPQF	ATHGTNAARGAYGTNTTYGG	AAYTGNGGDATRCAYTCRTC	384	192	71.5	91.5	65.289
Act_1326	XP_031569246.1_140762_143255	849	6	61	335	YKIDVMTK	QPWVQLTN	TAYAARATHGAYGTNATGACNAA	TTNGTNARYTGNACCCANGGYTG	384	2048	0.464151	48.5714	66.1	99	46	370	IREVWKK	YNDFVSL	ATHMGNGARGTNTGGAARAA	ARNSWNACRAARTCRTTRTA	384	2048	63.8	93	65.2434
Act_1327	XP_031567259.1_26118_26646	366	7	12	125	VAKLKAKY	KELQKSID	GTNGCNAARYTNAARGCNAARTA	TCDATNSWYTTYTGNARYTCYTT	4096	6144	0.196262	5.75	50.4	94.5	4	164	EGKIAGE	KEIDEDL	GARGGNAARATHGCNGGNGA	ARRTCYTCRTCDATYTCYTT	768	192	64.1	92	65.2371
Act_1328	XP_031548792.1_8704_10599	987	6	202	522	LKVFGGHV	MFKDPTQV	YTNAARGTNTTYGGNGGNCAYGT	ACYTGNGTNGGRTCYTTRAACAT	4096	256	0.400641	52.5714	65.6	99	136	612	ALGMFFD	YELTPAY	GCNYTNGGNATGTTYTTYGA	TANGCNGGNGTNARYTCRTA	512	2048	63.7	93	65.2057
Act_1329	XP_031562227.1_122229_122939	504	7	50	209	GHGGTGGQ	TYGHDRID	GGNCAYGGNGGNACNGGNGGNCA	TCDATNCKRTCRTGNCCRTANGT	8192	3072	0.427632	27	42.6	94	10	219	YKNITVE	AHGDRIK	TAYAARAAYATHACNGTNGA	TTDATNCKRTCNCCRTGNGC	384	1536	68.6	93	65.2032
Act_1330	XP_031568280.1_2967_8873	1512	6	879	1374	VGIMNLDY	FAIQYATS	GTNGGNATHATGAAYYTNGAYTA	SWNGTNGCRTAYTGDATNGCRAA	1536	6144	0.604508	116.571	62.5	91	856	1462	VYEAIED	AAVNDYE	GTNTAYGARGCNATHGARGA	TCRTARTCRTTNACNGCNGC	384	512	68	91.5	65.1902
Act_1331	XP_031556364.1_7476_8058	372	7	31	146	ESVSDHMY	QAHEYESE	GARWSNGTNWSNGAYCAYATGTA	TCNSWYTCRTAYTCRTGNGCYTG	8192	2048	0.388889	18.625	49.7	94.5	16	172	ATKRTGW	KFQHPLV	GCNACNAARMGNACNGGNTG	ACNARNGGRTGYTGRAAYTT	4096	512	65	90	65.165
Act_1332	XP_031551639.1_75345_75894	375	7	16	132	QAAFQSVE	MFFAVVMG	CARGCNGCNTTYCARWSNGTNGA	CCCATNACNACNGCRAARAACAT	8192	256	0.46789	20.75	51.6	97.5	7	141	FVRRAEE	PWVIWKL	TTYGTNMGNMGNGCNGARGA	ARYTTCCADATNACCCANGG	4096	192	58.8	91	65.1576
Act_1333	XP_031572642.1_150651_151734	957	6	24	334	RYIAVNKP	EYKIAKTG	MGNTAYATHGCNGTNAAYAARCC	CCNGTYTTNGCDATYTTRTAYTC	3072	768	0.816479	91.8571	67	93	14	379	VMTLCCI	VYMNGVA	GTNATGACNYTNTGYTGYAT	GCNACNCCRTTCATRTANAC	512	256	65.5	90.5	65.1099
Act_1334	XP_031562837.1_28391_28950	399	7	26	150	WRFCSAAM	CNVLLVEY	TGGMGNTTYTGYWSNGCNGCNAT	TAYTCNACNARNARNACRTTRCA	8192	8192	0.213675	9	48.5	96.5	6	159	TGFKTIE	GYGKSEG	ACNGGNTTYAARACNATHGA	CCYTCNSWYTTNCCRTANCC	768	2048	55.3	100	65.0992
Act_1335	XP_031561202.1_131151_131961	366	7	94	207	GKSYTGDI	CFYGPAVP	GGNAARWSNTAYACNGGNGAYAT	GGNACNGCNGGNCCRTARAARCA	8192	2048	0.429907	14.25	58.6	95	82	257	QSPYRII	EDDFNWY	CARWSNCCNTAYMGNATHAT	TACCARTTRAARTCRTCYTC	6144	32	62	84	65.0886
Act_1336	XP_031552880.1_430170_430962	456	7	119	262	GDSYIEVH	CEALLAYA	GGNGAYWSNTAYATHGARGTNCA	GCRTANGCNARNARNGCYTCRCA	6144	8192	0.577778	24.375	50.1	93.5	13	271	QTFDGKM	ACRRMGV	CARACNTTYGAYGGNAARAT	ACNCCCATNCKNCKRCANGC	256	2048	64.6	90	65.0363
Act_1337	XP_031573071.1_27831_28638	393	7	21	143	IAEYFLKN	GWMPFVES	ATHGCNGARTAYTTYYTNAARAA	SWYTCNACRAANGGCATCCANCC	1536	1024	0.543103	23.5	66.4	89.5	12	153	EKTLRRF	FEFVNKE	GARAARACNYTNMGNMGNTT	TCYTTRTTNACRAAYTCRAA	8192	128	57.4	85	65.0327
Act_1338	XP_031552798.1_41453_42886	1092	6	47	402	GANETVPF	DCNQTVPC	GGNGCNAAYGARACNGTNCCNTT	CANGGNACNGTYTGRTTRCARTC	4096	1024	0.537356	75.5714	68	95	10	412	TYDQLMA	QPVVEVF	ACNTAYGAYCARYTNATGGC	AANACYTCNACNACNGGYTG	256	1024	61.9	93	65.0265
Act_1339	XP_031559195.1_195953_196516	351	7	47	155	KGGRPYID	HIKVDDLV	AARGGNGGNMGNCCNTAYATHGA	ACNARRTCRTCNACYTTDATRTG	6144	1536	0.264706	8.625	60.2	87	17	164	MGTPLFE	DNNPLFL	ATGGGNACNCCNYTNTTYGA	ARRAANARNGGRTTRTTRTC	1024	1024	61	92	65.0231
Act_1340	XP_031564202.1_96273_96807	351	7	33	141	FKDLLPMV	NTERFCDV	TTYAARGAYYTNYTNCCNATGGT	ACRTCRCARAANCKYTCNGTRTT	2048	1024	0.303922	9.25	60.1	92	4	154	YVGSMTQ	NETADEL	TAYGTNGGNWSNATGACNCA	ARYTCRTCNGCNGTYTCRTT	2048	512	60	88	65.0176
Act_1341	XP_031552920.1_76984_77724	396	7	70	193	DKDKFLKG	WVPRSCYE	GAYAARGAYAARTTYYTNAARGG	TCRTARCANSWNCKNGGNACCCA	512	8192	0.34188	17.75	49.4	95.5	61	220	QMMKRYH	HAFVLNG	CARATGATGAARMGNTAYCA	CCRTTNARNACRAANGCRTG	64	1024	67.1	87	65.0115
Act_1342	XP_031572290.1_41412_42257	471	6	60	208	IPWMEAHV	DNALNICK	ATHCCNTGGATGGARGCNCAYGT	TTRCADATRTTNARNGCRTTRTC	192	1536	0.471831	27.1429	67.3	91.5	44	232	VIFDKDG	ADTGMGK	GTNATHTTYGAYAARGAYGG	TTNCCCATNCCNGTRTCNGC	192	512	67.7	97.5	64.9684
Act_1343	XP_031552864.1_86698_87265	357	7	67	177	NWLSRNDV	GWKNSVRH	AAYTGGYTNWSNMGNAAYGAYGT	TGNCKNACNSWRTTYTTCCANCC	8192	8192	0.417476	14	47.1	96.5	47	189	CFGAIRT	NKCFKKV	TGYTTYGGNGCNATHMGNAC	ACYTTYTTRAARCAYTTRTT	1536	64	62.8	93	64.9676
Act_1344	XP_031548883.1_320047_321343	1368	6	10	457	MNELAKAN	KKNAAEAM	ATGAAYGARYTNGCNAARGCNAA	ATNGCYTCNGCNGCRTTYTTYTT	1024	1024	0.565421	90.1429	57.6	98	1	468	MSQKTPI	MGFRPTK	ATGWSNCARAARACNCCNAT	TTNGTNGGNCKRAANCCCAT	1024	1024	62.2	98	64.9373
Act_1345	XP_031561625.1_180129_180678	402	7	16	141	FSWMNKIF	QHHYQNRS	TTYWSNTGGATGAAYAARATHTT	SWNCKRTTYTGRTARTGRTGYTG	384	2048	0.327731	12	61.2	96.5	7	152	NANIFSK	GMRFRAA	AAYGCNAAYATHTTYWSNAA	GCNGCNCKRAANCKCATNCC	1536	2048	48.8	93	64.8927
Act_1346	XP_031563429.1_25099_26264	375	6	26	142	WNAPFIFK	FYIPVECG	TGGAAYGCNCCNTTYATHTTYAA	CCRCAYTCNACNGGDATRTARAA	384	768	0.390909	21.2857	70.5	96	1	200	VFEEFDG	ATGFVLK	GTNTTYGARGARTTYGAYGG	TTNARNACRAANCCNGTNGC	128	4096	64	94	64.8641
Act_1347	XP_031562227.1_89244_90833	1260	6	92	503	AGTVYYTD	YVEETARG	GCNGGNACNGTNTAYTAYACNGA	CCNCKNGCNGTYTCYTCNACRTA	4096	4096	0.340741	53.8571	60.8	99	71	511	WLREYAG	PQYADMK	TGGYTNMGNGARTAYGCNGG	TTCATRTCNGCRTAYTGNGG	1024	128	67.5	93	64.8617
Act_1348	XP_031559124.1_351889_352577	546	6	33	206	HTPLWKKI	NWMRIGPH	CAYACNCCNYTNTGGAARAARAT	TGNGGNCCDATNCKCATCCARTT	1024	768	0.353293	18.5714	66.6	97	15	219	RLGAYEP	FVFEQLR	MGNYTNGGNGCNTAYGARCC	CKNARYTGYTCRAANACRAA	4096	1024	61.2	100	64.8448
Act_1349	XP_031562227.1_95153_96119	561	7	45	223	YTQLVIDN	QDGTELLF	TAYACNCARYTNGTNATHGAYAA	AANARNARYTCNGTNCCRTCYTG	3072	8192	0.569767	33.625	62.2	92	27	241	THGGPGT	GKLHMKY	ACNCAYGGNGGNCCNGGNAC	TAYTTCATRTGNARYTTNCC	2048	256	55.4	87	64.8379
Act_1350	XP_031555385.1_212171_216127	1803	5	545	1137	VRDYGHYI	EIYHRPDI	GTNMGNGAYTAYGGNCAYTAYAT	ATRTCNGGNCKRTGRTADATYTC	2048	1536	0.52	88	64	100	508	1171	PPIVFHQ	AIVYHQP	CCNCCNATHGTNTTYCAYCA	GGYTGRTGRTANACDATNGC	768	384	69.3	100	64.827
Act_1351	XP_031568956.1_36984_37447	345	7	24	130	DKEGQWKG	GDTPTQQS	GAYAARGARGGNCARTGGAARGG	SWYTGYTGNGTNGGNGTRTCNCC	128	8192	0.33	10.125	58.4	88	14	147	SNNQYPG	DDYFTFW	WSNAAYAAYCARTAYCCNGG	CARAANGTRAARTARTCRTC	1024	128	64.2	89	64.8261
Act_1352	XP_031559453.1_18290_18780	345	6	21	127	DICKDYKE	QTYGVFNP	GAYATHTGYAARGAYTAYAARGA	GGRTTRAANACNCCRTANGTYTG	192	1024	0.31	10.8571	69.8	99	13	138	TVRWDYQ	IIKKMKE	ACNGTNMGNTGGGAYTAYCA	TCYTTCATYTTYTTDATDAT	512	72	66.4	90.5	64.8043
Act_1353	XP_031557322.1_260082_261045	714	6	29	258	REAYKGYK	PWDRMHEY	MGNGARGCNTAYAARGGNTAYAA	TAYTCRTGCATNCKRTCCCANGG	2048	256	0.336323	27.7143	66.1	91.5	5	305	PWDVIVF	MEIPDQY	CCNTGGGAYGTNATHGTNTT	TAYTGRTCNGGDATYTCCAT	384	96	72.9	93	64.7924
Act_1354	XP_031563946.1_153317_153899	357	7	37	147	LVADRDNH	GEFIKKIG	YTNGTNGCNGAYMGNGAYAAYCA	CCDATYTTYTTDATRAAYTCNCC	8192	576	0.375	13.875	59.7	89	6	168	GEFIRKF	KPTGIAI	GGNGARTTYATHMGNAARTT	ATNGCDATNCCNGTNGGYTT	768	1536	63.3	87	64.765
Act_1355	XP_031562115.1_76695_77892	585	6	26	212	NKLIEEFM	FVRECGPL	AAYAARYTNATHGARGARTTYAT	ARNGGNCCRCAYTCNCKNACRAA	768	8192	0.466667	26.2857	64.4	97	4	241	QFDLDKE	GVTKRIY	CARTTYGAYYTNGAYAARGA	TADATNCKYTTNGTNACNCC	256	3072	64.7	97.5	64.7608
Act_1356	XP_031553264.1_186_1236	543	6	150	322	TIKAGKQH	NIIPPYKH	ACNATHAARGCNGGNAARCARCA	TGYTTRTANGGNGGDATDATRTT	1536	1152	0.69375	44.1429	65.3	97	142	347	FKTKIKT	YEDKLNV	TTYAARACNAARATHAARAC	ACRTTNARYTTRTCYTCRTA	192	256	64	95	64.7582
Act_1357	XP_031575137.1_115837_117914	504	7	309	468	YVHTSDEE	VDNRPPQL	TAYGTNCAYACNWSNGAYGARGA	ARYTGNGGNGGNCKRTTRTCNAC	4096	8192	0.673203	38	53.2	90.5	209	541	YFDVTDG	FTQHDID	TAYTTYGAYGTNACNGAYGG	TCDATRTCRTGYTGNGTRAA	256	192	69.1	83	64.7188
Act_1358	XP_031558048.1_77623_78622	471	6	68	216	WGVIYTWQ	WFILENTV	TGGGGNGTNATHTAYACNTGGCA	ACNGTRTTYTCNARDATRAACCA	384	768	0.514085	28.5714	69	93	59	234	TPAGWAF	QYPVLIV	ACNCCNGCNGGNTGGGCNTT	ACDATNARNACNGGRTAYTG	1024	1536	63.1	98	64.6755
Act_1359	XP_031574411.1_22469_23327	402	6	98	223	GDKCQFAH	NNVFKFPS	GGNGAYAARTGYCARTTYGCNCA	SWNGGRAAYTTRAANACRTTRTT	512	2048	0.228814	9.14286	66.2	98	80	289	RYKTELC	PVFNTLG	MGNTAYAARACNGARYTNTG	CCNARNGTRTTRAANACNGG	2048	2048	62.4	99	64.6755
Act_1360	XP_031550107.1_67994_69829	564	6	91	270	NIMVLVFC	KFVDAWHW	AAYATHATGGTNYTNGTNTTYTG	CARTGCCANGCRTCNACRAAYTT	1536	256	0.33526	24.5714	66.3	96	42	288	EAFKTWK	EVITCVL	GARGCNTTYAARACNTGGAA	ARNACRCANGTDATNACYTC	128	1536	67.3	94	64.6695
Act_1361	XP_031559219.1_43267_43753	363	7	36	148	KCSKGYWC	GHYCEVGS	AARTGYWSNAARGGNTAYTGGTG	SWNCCNACYTCRCARTARTGNCC	1024	4096	0.49505	20	57.7	88.5	3	163	GNRTGLK	NGTYMNH	GGNAAYMGNACNGGNYTNAA	TGRTTCATRTANGTNCCRTT	8192	128	60.8	91	64.6598
Act_1362	XP_031560176.1_120675_121876	900	6	18	309	LEKEFWID	NEYEIVDF	YTNGARAARGARTTYTGGATHGA	AARTCNACDATYTCRTAYTCRTT	384	384	0.37193	42	71.7	92	3	318	HVLEPGM	IERFKLW	CAYGTNYTNGARCCNGGNAT	CANARYTTRAANCKYTCDAT	2048	1536	65	92.5	64.6071
Act_1363	XP_031572347.1_3810_5286	1698	6	23	580	KLVNKVFP	CYPAEVWG	AARYTNGTNAAYAARGTNTTYCC	CCCCANACYTCNGCNGGRTARCA	2048	512	0.64876	122.429	64	91.5	11	592	IHSNTVD	FWRKHLD	ATHCAYWSNAAYACNGTNGA	TCNARRTGYTTNCKCCARAA	3072	512	61.3	94	64.595
Act_1364	XP_031564564.1_8301_10955	1281	6	161	579	RDGALNHW	NPTCPAAY	MGNGAYGGNGCNYTNAAYCAYTG	TANGCNGCNGGRCANGTNGGRTT	8192	4096	0.426799	67.4286	61.6	97	151	594	QATAVMV	DGKVRFW	CARGCNACNGCNGTNATGGT	CARAANCKNACYTTNCCRTC	512	1024	63.7	95.5	64.5569
Act_1365	XP_031550660.1_106644_107529	507	6	76	236	DSGQYKCV	KPEVTWYK	GAYWSNGGNCARTAYAARTGYGT	TTRTACCANGTNACYTCNGGYTT	2048	512	0.477124	31.2857	64.7	94	39	275	IEWFKDG	EDAGKYR	ATHGARTGGTTYAARGAYGG	CKRTAYTTNCCNGCRTCYTC	48	512	73.2	90.5	64.5324
Act_1366	XP_031550724.1_163489_164212	357	7	15	125	SMFGKEKK	ACEGVALG	WSNATGTTYGGNAARGARAARAA	CCNARNGCNACNCCYTCRCANGC	1024	8192	0.432692	17.625	55.6	90.5	7	149	SELKNQM	YDKIFES	WSNGARYTNAARAAYCARAT	SWYTCRAADATYTTRTCRTA	2048	384	65.9	86	64.5088
Act_1367	XP_031553172.1_228721_231468	2010	5	148	809	QDGNTCVM	KEHLHFPN	CARGAYGGNAAYACNTGYGTNAT	TTNGGRAARTGNARRTGYTCYTT	1024	1024	0.373089	95.8333	69	100	59	848	QCLVDEY	GHAELNI	CARTGYYTNGTNGAYGARTA	ATRTTNARYTCNGCRTGNCC	512	1024	67.8	94.5	64.4585
Act_1368	XP_031556702.1_52561_54033	1221	6	47	445	CFMGIYDG	DKEKLLAQ	TGYTTYATGGGNATHTAYGAYGG	TGNGCNARNARYTTYTCYTTRTC	192	4096	0.64191	103.571	62.4	92	26	469	NWKNMED	DNLTVFV	AAYTGGAARAAYATGGARGA	ACRAANACNGTNARRTTRTC	16	1024	69.5	89	64.4564
Act_1369	XP_031572565.1_40265_40747	402	7	15	140	NQCTFAKP	AYKQWIPK	AAYCARTGYACNTTYGCNAARCC	TTNGGDATCCAYTGYTTRTANGC	512	384	0.613445	24.125	69.7	86	4	149	IEPGWLP	KHKELEE	ATHGARCCNGGNTGGYTNCC	TCYTCNARYTCYTTRTGYTT	768	256	57.2	84	64.3829
Act_1370	XP_031556409.1_44862_45657	558	6	62	239	VCSNIAMK	GNIPAGTT	GTNTGYWSNAAYATHGCNATGAA	GTNGTNCCNGCNGGDATRTTNCC	3072	6144	0.309942	23.2857	58.4	95	44	256	GIPTQCV	EFDFYLC	GGNATHCCNACNCARTGYGT	CANARRTARAARTCRAAYTC	768	256	69.5	100	64.314
Act_1371	XP_031561729.1_115680_116666	795	6	23	279	TIELFNHT	HYGCPRPV	ACNATHGARYTNTTYAAYCAYAC	ACNGGNCKNGGRCANCCRTARTG	1536	4096	0.408	39.1429	61.4	96	4	305	WGLCHEE	IWMDEYD	TGGGGNYTNTGYCAYGARGA	TCRTAYTCRTCCATCCADAT	256	24	72.9	90.5	64.2866
Act_1372	XP_031564354.1_30897_31540	366	6	62	175	VNNIHKMK	KIGLEAVF	GTNAAYAAYATHCAYAARATGAA	AANACNGCYTCNARNCCDATYTT	192	6144	0.280374	11.1429	66.4	97	29	186	VDCKAEE	AKDRMNE	GTNGAYTGYAARGCNGARGA	TCRTTCATNCKRTCYTTNGC	256	256	70.4	90.5	64.2441
Act_1373	XP_031571000.1_35370_37672	1761	5	133	711	WHFRMLND	QAIEDIVF	TGGCAYTTYMGNATGYTNAAYGA	AANACDATRTCYTCDATNGCYTG	512	1152	0.63388	139	65.9	97.5	66	769	KMLNCFQ	MNEFQVS	AARATGYTNAAYTGYTTYCA	SWNACYTGRAAYTCRTTCAT	128	256	71.7	90	64.2258
Act_1374	XP_031551318.1_220176_221346	681	6	55	273	LHGPRDKM	DYNTVREA	YTNCAYGGNCCNMGNGAYAARAT	GCYTCNCKNACNGTRTTRTARTC	8192	2048	0.316038	20.8571	65.8	96	45	371	NTKQVPN	KGWTMND	AAYACNAARCARGTNCCNAA	TCRTTCATNGTCCANCCYTT	512	64	72.2	89	64.2226
Act_1375	XP_031561485.1_170462_171295	363	7	74	186	PRVYGFCG	FFDCMSLC	CCNMGNGTNTAYGGNTTYTGYGG	CANARNSWCATRCARTCRAARAA	4096	2048	0.704762	27.875	57	91	59	207	EEFIKLQ	NNLHNIC	GARGARTTYATHAARYTNCA	CADATRTTRTGNARRTTRTT	384	384	61	87	64.1717
Act_1376	XP_031561159.1_343697_344720	381	6	154	272	DRVFKENK	NAVYLPFF	GAYMGNGTNTTYAARGARAAYAA	AARAANGGNARRTANACNGCRTT	1024	4096	0.594595	24	63.8	94	60	321	LNRHEFK	WQIDQDH	YTNAAYMGNCAYGARTTYAA	TGRTCYTGRTCDATYTGCCA	1024	48	70.6	94	64.1455
Act_1377	XP_031548534.1_99739_100253	417	6	12	142	YTGKNCDV	PCQNNGAC	TAYACNGGNAARAAYTGYGAYGT	CANGCNCCRTTRTTYTGRCANGG	512	1024	0.548387	28.7143	67.6	95	2	163	NGYECVC	PNFAGKT	AAYGGNTAYGARTGYGTNTG	GTYTTNCCNGCRAARTTNGG	256	512	70.2	89	64.1455
Act_1378	XP_031575310.1_11115_13137	648	6	410	617	LQKEIDFI	HKCGCEFT	YTNCARAARGARATHGAYTTYAT	GTRAAYTCRCANCCRCAYTTRTG	768	256	0.402985	28.7143	69.7	97	317	627	MVSVRDI	DGCNKMT	ATGGTNWSNGTNMGNGAYAT	GTCATYTTRTTRCANCCRTC	4096	64	60.1	95	64.1455
Act_1379	XP_031559521.1_54097_54959	627	7	56	256	DYFSAMFT	AMKYQLLP	GAYTAYTTYWSNGCNATGTTYAC	GGNARNARYTGRTAYTTCATNGC	1024	2048	0.453608	31.625	57.1	98	41	274	DKKIKAH	TKPRKST	GAYAARAARATHAARGCNCA	GTNSWYTTNCKNGGYTTNGT	192	8192	52.3	88	64.1181
Act_1380	XP_031559172.1_708142_709057	582	7	93	278	NFLFFSDW	VDWLGRNL	AAYTTYYTNTTYTTYWSNGAYTG	ARRTTNCKNCCNARCCARTCNAC	4096	8192	0.740113	40.5	46.6	93	14	286	IERANMD	YWTDVDL	ATHGARMGNGCNAAYATGGA	ARRTCNACRTCNGTCCARTA	384	256	69.6	85	64.0905
Act_1381	XP_031568467.1_185205_185812	435	6	56	192	PVLFFTYG	GYVVWCAC	CCNGTNYTNTTYTTYACNTAYGG	CANGCRCACCANACNACRTANCC	4096	1024	0.576923	26.4286	60	95	10	207	ATGMMFF	YFVPFVH	GCNACNGGNATGATGTTYTT	TGNACRAANGGNACRAARTA	128	512	66.9	100	64.0682
Act_1382	XP_031556696.1_211171_211709	381	7	42	160	KGLCGNYD	CACNTTAR	AARGGNYTNTGYGGNAAYTAYGA	CKNGCNGTNGTRTTRCANGCRCA	2048	4096	0.718182	26.25	59.4	91	22	183	VMIKLPD	ACAWSHN	GTNATGATHAARYTNCCNGA	TTRTGNSWCCANGCRCANGC	768	1024	59.6	86	64.0679
Act_1383	XP_031558327.1_129742_130597	642	7	51	256	VAGDVLNN	EKQKRFVR	GTNGCNGGNGAYGTNYTNAAYAA	CKNACRAANCKYTTYTGYTTYTC	8192	2048	0.542714	41.25	56.4	94	37	268	LALFIFP	EVFRVTP	YTNGCNYTNTTYATHTTYCC	GGNGTNACNCKRAANACYTC	3072	2048	55.6	88	64.0408
Act_1384	XP_031559219.1_36598_37194	363	7	55	167	RLNCTECP	YVYYDEAD	MGNYTNAAYTGYACNGARTGYCC	TCNGCYTCRTCRTARTANACRTA	4096	512	0.528302	18.625	59	89.5	43	179	ICPAGTY	EGNSDND	ATHTGYCCNGCNGGNACNTA	TCRTTRTCNSWRTTNCCYTC	1536	1024	58.4	90	64.0325
Act_1385	XP_031549400.1_135319_135983	456	6	48	191	VNESDPDF	NACGIRYK	GTNAAYGARWSNGAYCCNGAYTT	TTRTANCKDATNCCRCANGCRTT	4096	3072	0.485294	19.8571	59.8	99	39	207	RKPLKPM	CWYIPKK	MGNAARCCNYTNAARCCNAT	TTYTTNGGDATRTACCARCA	4096	96	64.8	99	64.007
Act_1386	XP_031556299.1_239922_241407	648	6	196	403	LGFWVDFI	DVQKLLGE	YTNGGNTTYTGGGTNGAYTTYAT	TCNCCNARNARYTTYTGNACRTC	1024	8192	0.598985	51	61.6	97	187	449	WHNVCHK	VKWALHT	TGGCAYAAYGTNTGYCAYAA	GTRTGNARNGCCCAYTTNAC	64	512	70.4	89.5	63.9723
Act_1387	XP_031550770.1_28604_30918	1899	5	85	709	IGLYDQGF	EDHVHYPL	ATHGGNYTNTAYGAYCARGGNTT	ARNGGRTARTGNACRTGRTCYTC	3072	1024	0.549918	122.833	65.3	96	19	805	YLFPEHE	APTYEEK	TAYYTNTTYCCNGARCAYGA	TTYTCYTCRTANGTNGGNGC	512	512	66.6	98.5	63.9315
Act_1388	XP_031549933.1_13259_14270	588	6	88	275	IFALGYPC	PWWGYQTA	ATHTTYGCNYTNGGNTAYCCNTG	GCNGTYTGRTANCCCCACCANGG	6144	256	0.607955	51.7143	66	92	70	295	DPYEGHK	AYIVYPT	GAYCCNTAYGARGGNCAYAA	GTNGGRTANACDATRTANGC	256	768	69.8	90.5	63.9288
Act_1389	XP_031569648.1_45587_46602	753	6	41	283	HGAKQIYD	TEAWLHDL	CAYGGNGCNAARCARATHTAYGA	ARRTCRTGNARCCANGCYTCNGT	768	2048	0.360169	34.4286	66.3	95	29	294	ARKNIGY	GYKIPDL	GCNMGNAARAAYATHGGNTA	ARRTCNGGDATYTTRTANCC	1536	768	67.7	91.5	63.9178
Act_1390	XP_031551082.1_118764_120852	1068	6	191	538	LFAAEIQM	FGDPDSYQ	YTNTTYGCNGCNGARATHCARAT	TGRTANSWRTCNGGRTCNCCRAA	3072	4096	0.578171	83	61.2	89	66	659	KIMVVCF	DDVWEAM	AARATHATGGTNGTNTGYTT	ATNGCYTCCCANACRTCRTC	192	128	72	92	63.9021
Act_1391	XP_031554173.1_428794_430154	960	6	47	358	TMFNILFI	GDMALANC	ACNATGTTYAAYATHYTNTTYAT	CARTTNGCNARNGCCATRTCNCC	768	2048	0.71	69.4286	59.3	95	7	424	VAGATFM	NKWNLDK	GTNGCNGGNGCNACNTTYAT	TTRTCNARRTTCCAYTTRTT	2048	128	66.6	95	63.8818
Act_1392	XP_031561906.1_76308_77856	978	6	40	357	DSLIQNKI	NPDNKAFC	GAYWSNYTNATHCARAAYAARAT	CARAANGCYTTRTTRTCNGGRTT	6144	512	0.577049	67.8571	62.2	95	11	399	YGGKKIA	HFYLGDK	TAYGGNGGNAARAARATHGC	TTRTCNCCNARRTARAARTG	384	512	65.9	93	63.8798
Act_1393	XP_031556287.1_47286_48393	588	6	46	233	RTVTMVTN	HDFKMTKL	MGNACNGTNACNATGGTNACNAA	ARYTTNGTCATYTTRAARTCRTG	8192	256	0.353591	29.7143	59.5	100	26	298	VTGIPGN	NNQFQKG	GTNACNGGNATHCCNGGNAA	CCYTTYTGRAAYTGRTTRTT	3072	64	66.5	95	63.8736
Act_1394	XP_031556306.1_189768_190196	375	7	11	127	QHYLELQA	VMSKFSFD	CARCAYTAYYTNGARYTNCARGC	TCRAANSWRAAYTTNSWCATNAC	2048	8192	0.348624	13.625	41.5	97.5	3	135	DERVVEN	VFAQQLH	GAYGARMGNGTNGTNGARAA	TGNARYTGYTGNGCRAANAC	1024	1024	61.2	97	63.8641
Act_1395	XP_031551579.1_481076_482135	447	6	94	234	GATVCTPK	WEFPNIEL	GGNGCNACNGTNTGYACNCCNAA	ARYTCDATRTTNGGRAAYTCCCA	8192	384	0.715385	35.5714	65.5	90.5	82	284	RPGDFNQ	GEVNHKF	MGNCCNGGNGAYTTYAAYCA	AAYTTRTGRTTNACYTCNCC	1024	256	72.2	92	63.8533
Act_1396	XP_031560902.1_715343_715865	480	6	13	164	PLGEDEET	CDACDRGH	CCNYTNGGNGARGAYGARGARAC	TGNCCNCKRTCRCANGCRTCRCA	2048	2048	0.395683	22.1429	57.8	100	3	172	QGIESKY	HMYCLKP	CARGGNATHGARWSNAARTA	GGYTTNARRCARTACATRTG	1536	128	64.1	100	63.8405
Act_1397	XP_031549718.1_19172_20405	558	6	175	352	WKMQDLEV	HVIDTEFN	TGGAARATGCARGAYYTNGARGT	TTRAAYTCNGTRTCDATNACRTG	128	768	0.529412	32.8571	69.4	96	158	360	NKVNIKI	EMFMFRL	AAYAARGTNAAYATHAARAT	ARNCKRAACATRAACATYTC	192	128	63.6	91.5	63.8345
Act_1398	XP_031558371.1_39219_40647	639	6	215	419	KDIHFIPE	MQTTVLDR	AARGAYATHCAYTTYATHCCNGA	CKRTCNARNACNGTNGTYTGCAT	576	4096	0.622449	56.1429	64.1	92	163	506	KTYEEYF	EALIGAY	AARACNTAYGARGARTAYTT	TANGCNCCDATNARNGCYTC	128	3072	63.9	97.5	63.8327
Act_1399	XP_031565727.1_117513_120003	1482	5	110	595	TGETPYVC	YNKHRQMH	ACNGGNGARACNCCNTAYGTNTG	TGCATYTGNCKRTGYTTRTTRTA	4096	256	0.506356	104.333	66.2	94.5	83	604	EDKPYKC	KQLVYEC	GARGAYAARCCNTAYAARTG	CAYTCRTANACNARYTGYTT	128	512	70.8	97	63.8296
Act_1400	XP_031554897.1_41781_42457	387	6	55	175	HVWFNGDW	YACWAELI	CAYGTNTGGTTYAAYGGNGAYTG	ATNARYTCNGCCCARCANGCRTA	256	1024	0.350877	14.1429	69.3	96	19	206	NRIPPVT	YVKGPLK	AAYMGNATHCCNCCNGTNAC	TTNARNGGNCCYTTNACRTA	3072	2048	58.6	99	63.8284
Act_1401	XP_031572478.1_52993_53960	585	6	109	295	AHDDGINC	HPHGWCVV	GCNCAYGAYGAYGGNATHAAYTG	ACNACRCACCANCCRTGNGGRTG	768	512	0.472222	39.5714	66.4	92	70	313	AIFNTEF	QEWTALY	GCNATHTTYAAYACNGARTT	TANARNGCNGTCCAYTCYTG	384	512	70.7	90.5	63.8157
Act_1402	XP_031570126.1_33554_34352	558	7	25	202	DGSTIKNY	GEWRLDEF	GAYGGNWSNACNATHAARAAYTA	AAYTCRTCNARNCKCCAYTCNCC	6144	2048	0.617647	43	58.5	91	15	227	TSIKIEV	WGCSEKP	ACNWSNATHAARATHGARGT	GGYTTYTCNSWRCANCCCCA	2304	512	55.8	88	63.8073
Act_1403	XP_031552798.1_42958_43805	348	7	45	152	DKDSGPQG	TDPDAGTN	GAYAARGAYWSNGGNCCNCARGG	TTNGTNCCNGCRTCNGGRTCNGT	4096	4096	0.72	25.875	51.2	89.5	6	233	EVHYVND	NEFTPQL	GARGTNCAYTAYGTNAAYGA	ARYTGNGGNGTRAAYTCRTT	256	512	70.8	84	63.8043
Act_1404	XP_031558450.1_183771_184677	357	7	54	164	EKKLVEYY	FHLTVHNP	GARAARAARYTNGTNGARTAYTA	GGRTTRTGNACNGTNARRTGRAA	1024	2048	0.42	12.5	58.2	87.5	3	176	HTSTQRK	EGFIIDM	CAYACNWSNACNCARMGNAA	ATRTCDATDATRAANCCYTC	8192	288	57.5	94	63.7921
Act_1405	XP_031559195.1_160177_160812	513	6	38	200	CPEGTFCV	CPPGKYCN	TGYCCNGARGGNACNTTYTGYGT	TTRCARTAYTTNCCNGGNGGRCA	1024	1024	0.346154	19	63	100	9	208	IPRAQCD	PTAQTYP	ATHCCNMGNGCNCARTGYGA	GGRTANGTYTGNGCNGTNGG	1536	1024	62.6	96.5	63.7551
Act_1406	XP_031552464.1_214774_215346	378	6	47	164	KPKLFFIQ	VNKAMAEL	AARCCNAARYTNTTYTTYATHCA	ARYTCNGCCATNGCYTTRTTNAC	1536	1024	0.609091	26.4286	62.3	98	3	194	DGLMCFI	TKKVYFP	GAYGGNYTNATGTGYTTYAT	GGRAARTANACYTTYTTNGT	256	256	69.3	91.5	63.737
Act_1407	XP_031570888.1_51387_52011	390	7	20	141	EGIVAANP	GEDCALTT	GARGGNATHGTNGCNGCNAAYCC	GTNGTNARNGCRCARTCYTCNCC	3072	4096	0.321739	10.625	60.1	91	12	159	ENAVDEA	CGTLLIH	GARAAYGCNGTNGAYGARGC	TGDATNARNARNGTNCCRCA	256	6144	58.1	88	63.673
Act_1408	XP_031549325.1_175373_175939	378	6	65	182	IAWCCYYF	FAWIITYL	ATHGCNTGGTGYTGYTAYTAYTT	ARRTANGTDATDATCCANGCRAA	192	1152	0.333333	11.8571	67.5	98	4	190	IPYVIFM	CVVKGIK	ATHCCNTAYGTNATHTTYAT	TTDATNCCYTTNACNACRCA	576	768	66.7	90.5	63.6261
Act_1409	XP_031559396.1_71543_73034	684	6	62	281	MPIFYVYN	NPIVYAAL	ATGCCNATHTTYTAYGTNTAYAA	ARNGCNGCRTANACDATNGGRTT	384	6144	0.408451	34	65	95	42	295	STNFFIA	AFKHAIR	WSNACNAAYTTYTTYATHGC	CKDATNGCRTGYTTRAANGC	1536	768	60.8	99	63.6075
Act_1410	XP_031560451.1_167060_167594	372	7	43	158	DTIARYQQ	FEEQVDKL	GAYACNATHGCNMGNTAYCARCA	ARYTTRTCNACYTGYTCYTCRAA	3072	512	0.428571	16.625	65.5	90.5	31	174	FYSSYIT	EFACLKA	TTYTAYWSNWSNTAYATHAC	GCYTTNARRCANGCRAAYTC	6144	512	47.3	93	63.6051
Act_1411	XP_031550605.1_82369_82956	387	7	48	168	PPNDLLNG	AKQTQLTL	CCNCCNAAYGAYYTNYTNAAYGG	ARNGTNARYTGNGTYTGYTTNGC	8192	8192	0.236842	9.25	45.8	92	27	181	VCDALRQ	WFKNRRQ	GTNTGYGAYGCNYTNMGNCA	TGNCKNCKRTTYTTRAACCA	4096	512	60.4	99	63.5851
Act_1412	XP_031567465.1_101498_102266	642	6	21	226	TTEMPNWV	IKREEWKV	ACNACNGARATGCCNAAYTGGGT	ACYTTCCAYTCYTCNCKYTTDAT	256	384	0.69898	58.2857	64	94	13	235	RIYFTNP	AEVIDKF	MGNATHTAYTTYACNAAYCC	AAYTTRTCDATNACYTCNGC	768	384	69.6	89	63.578
Act_1413	XP_031550660.1_112251_113133	630	6	34	235	QPEPTIEW	VEWYKDGT	CARCCNGARCCNACNATHGARTG	GTNCCRTCYTTRTACCAYTCNAC	1536	256	0.482051	38.1429	69.4	91	5	270	GFAPEFF	DTGVYKC	GGNTTYGCNCCNGARTTYTT	CAYTTRTANACNCCNGTRTC	512	512	66.2	92.5	63.5335
Act_1414	XP_031574717.1_29836_31102	393	6	121	243	NGIFNWTM	TEKYWENA	AAYGGNATHTTYAAYTGGACNAT	GCRTTYTCCCARTAYTTYTCNGT	384	128	0.586207	25	71.9	90.5	62	334	ADAVGFH	MCTALYN	GCNGAYGCNGTNGGNTTYCA	TTRTANARNGCNGTRCACAT	1024	512	67.8	90.5	63.4986
Act_1415	XP_031568817.1_6300_7204	621	7	55	253	QRLMRADT	GWTTSAEE	CARMGNYTNATGMGNGCNGAYAC	TCYTCNGCNSWNGTNGTCCANCC	8192	8192	0.601266	36.375	47.1	93	9	322	LLIFNFE	KTYSNQL	YTNYTNATHTTYAAYTTYGA	ARYTGRTTNSWRTANGTYTT	1536	2048	56.4	97	63.4831
Act_1416	XP_031563758.1_161783_162380	351	7	28	136	QMAEDETK	EIKTLEKE	CARATGGCNGARGAYGARACNAA	TCYTTYTCNARNGTYTTDATYTC	256	1536	0.475248	17.5	60.9	93	18	188	HTLEVMQ	EESKSIK	CAYACNYTNGARGTNATGCA	TTDATNSWYTTNSWYTCYTC	512	6144	49	93	63.4656
Act_1417	XP_031558506.1_94671_96405	1188	6	79	466	DFTKRYNA	YQKVIGMK	GAYTTYACNAARMGNTAYAAYGC	TTCATNCCDATNACYTTYTGRTA	1024	384	0.31746	46.7143	67.4	94	71	565	WDWEDET	HKKMVKE	TGGGAYTGGGARGAYGARAC	TCYTTNACCATYTTYTTRTG	16	64	66.9	89.5	63.4571
Act_1418	XP_031564977.1_97744_98496	459	6	13	157	EVYMKLGD	THYCLLML	GARGTNTAYATGAARYTNGGNGA	ARCATNARNARRCARTARTGNGT	1024	4096	0.442029	22.4286	56.4	96	5	242	ANWRYHV	HIACYYD	GCNAAYTGGMGNTAYCAYGT	TCRTARTARCANGCDATRTG	256	192	69.5	99	63.4434
Act_1419	XP_031551655.1_95938_97081	627	6	147	347	FEDKMVVN	AYYMKILW	TTYGARGAYAARATGGTNGTNAA	CANARDATYTTCATRTARTANGC	256	768	0.586387	41.1429	68.6	92.5	19	358	TFIIEEF	VFCYKDD	ACNTTYATHATHGARGARTT	TCRTCYTTRTARCARAANAC	288	128	68.3	89	63.4052
Act_1420	XP_031572908.1_26303_27190	561	6	40	218	WVILHGMA	MIGALLKE	TGGGTNATHYTNCAYGGNATGGC	TCYTTNARNARNGCNCCDATCAT	768	6144	0.401163	28.5714	60.4	96	12	289	RPDVFTN	PAQVLCI	MGNCCNGAYGTNTTYACNAA	ATRCANARNACYTGNGCNGG	2048	2048	64.6	99	63.4005
Act_1421	XP_031554311.1_473156_474071	426	6	152	285	AFHLMKWI	KFGKMAAE	GCNTTYCAYYTNATGAARTGGAT	TCNGCNGCCATYTTNCCRAAYTT	256	512	0.259843	12.7143	68.8	93	135	307	LDGQVIK	VINNAEE	YTNGAYGGNCARGTNATHAA	TCYTCNGCRTTRTTDATNAC	1536	384	66.2	94	63.3775
Act_1422	XP_031553415.1_211455_212179	438	6	62	199	VENYVTHI	EMKKMHEK	GTNGARAAYTAYGTNACNCAYAT	TTYTCRTGCATYTTYTTCATYTC	1024	32	0.541985	27	64.1	94	53	232	KQHAEEM	DMAVMLK	AARCARCAYGCNGARGARAT	TTNARCATNACNGCCATRTC	128	256	71.5	90.5	63.3547
Act_1423	XP_031563061.1_87558_90136	1464	5	275	754	PVTNGNEE	FNEAKYIG	CCNGTNACNAAYGGNAAYGARGA	CCDATRTAYTTNGCYTCRTTRAA	2048	384	0.55414	111.667	69	98.5	177	776	PGMDEVY	PCYLNAK	CCNGGNATGGAYGARGTNTA	TTNGCRTTNARRTARCANGG	256	1024	70.2	88.5	63.3252
Act_1424	XP_031558766.1_18388_20374	1395	5	111	567	EPLLETYY	FYKYEIDA	GARCCNYTNYTNGARACNTAYTA	GCRTCDATYTCRTAYTTRTARAA	8192	192	0.509346	97.6667	61.1	100	90	611	TLVNAQK	HKFIYIG	ACNYTNGTNAAYGCNCARAA	CCDATRTADATRAAYTTRTG	2048	144	69.8	97	63.2864
Act_1425	XP_031552723.1_239477_240584	786	6	67	320	IINMAVAD	FNENFRKG	ATHATHAAYATGGCNGTNGCNGA	CCYTTNCKRAARTTYTCRTTRAA	1152	512	0.467213	47.4286	62.7	96	59	351	MHTVTNY	DNTYIDR	ATGCAYACNGTNACNAAYTA	CKRTCDATRTANGTRTTRTC	256	384	68	90.5	63.2454
Act_1426	XP_031570509.1_21463_23211	999	6	41	365	TNLMNRCT	KQQCHVVL	ACNAAYYTNATGAAYMGNTGYAC	ARNACNACRTGRCAYTGYTGYTT	2048	1024	0.352201	48.5714	57.8	93	11	374	CNWLKQF	NFFKKEP	TGYAAYTGGYTNAARCARTT	GGYTCYTTYTTRAARAARTT	128	64	72	94	63.1434
Act_1427	XP_031575159.1_197871_198746	426	7	81	214	AELCERFA	AEQLRGEP	GCNGARYTNTGYGARMGNTTYGC	GGYTCNCCNCKNARYTGYTCNGC	4096	8192	0.543307	21	51.4	95.5	37	265	EPTETTP	GFAIPVI	GARCCNACNGARACNACNCC	ATNACNGGDATNGCRAANCC	1024	1536	53.9	94	63.141
Act_1428	XP_031575374.1_261234_262512	756	6	77	320	FLGCHAGD	GFEAIDKF	TTYYTNGGNTGYCAYGCNGGNGA	AAYTTRTCDATNGCYTCRAANCC	4096	768	0.372881	36.1429	64.4	92	9	368	FDLIMDE	DMIKCVN	TTYGAYYTNATHATGGAYGA	TTNACRCAYTTDATCATRTC	192	96	74	88	63.1398
Act_1429	XP_031571529.1_23123_24326	564	6	38	217	VKKLTAYD	NDNAPTFD	GTNAARAARYTNACNGCNTAYGA	TCRAANGTNGGNGCRTTRTCRTT	4096	1024	0.687861	53.7143	62.4	90.5	16	277	RFAIPQD	IDLNTGV	MGNTTYGCNATHCCNCARGA	ACNCCNGTRTTNARRTCDAT	1536	1536	65.7	97.5	63.1287
Act_1430	XP_031562227.1_107159_107657	360	7	29	140	GAPLTDDI	DGIKVIVA	GGNGCNCCNYTNACNGAYGAYAT	GCNACDATNACYTTDATNCCRTC	8192	2304	0.590476	25.375	59.1	88.5	2	152	EAGGAGT	GAHNVTV	GARGCNGGNGGNGCNGGNAC	ACNGTNACRTTRTGNGCNCC	2048	1024	54.6	92	63.1275
Act_1431	XP_031574220.1_59127_59820	534	6	18	187	YYILDGHV	NYIVNYCD	TAYTAYATHYTNGAYGGNCAYGT	TCRCARTARTTNACDATRTARTT	1536	384	0.343558	22.2857	63.3	95	5	196	FREGQKW	HPDMPQE	TTYMGNGARGGNCARAARTG	TCYTGNGGCATRTCNGGRTG	512	128	72.7	89	63.0672
Act_1432	XP_031566139.1_93234_94431	393	6	89	211	CGHNLIAE	QQIKPTWS	TGYGGNCAYAAYYTNATHGCNGA	SWCCANGTNGGYTTDATYTGYTG	3072	1536	0.517241	20.5714	62.8	94	75	220	ILCEYDA	HGIFTDA	ATHYTNTGYGARTAYGAYGC	GCRTCNGTRAADATNCCRTG	384	384	70.4	93	63.0572
Act_1433	XP_031557635.1_151953_154671	2055	5	112	788	INGQSDFM	PKVVDHDN	ATHAAYGGNCARWSNGAYTTYAT	TTRTCRTGRTCNACNACYTTNGG	3072	1024	0.42515	112	60.1	93.5	67	809	GADVNYE	KTCFLHE	GGNGCNGAYGTNAAYTAYGA	TCRTGNARRAARCANGTYTT	512	512	71.8	100	63.0429
Act_1434	XP_031558663.1_20698_21802	648	7	85	292	GNHICRMQ	WTFCGSLG	GGNAAYCAYATHTGYMGNATGCA	CCNARNSWNCCRCARAANGTCCA	768	8192	0.635	48.75	60.1	88.5	30	303	VGNTLLC	NPFVFGI	GTNGGNAAYACNYTNYTNTG	ATNCCRAANACRAANGGRTT	8192	512	58.4	84	63.0335
Act_1435	XP_031568199.1_88657_89619	525	6	82	248	ITAAVHED	KGNTALHE	ATHACNGCNGCNGTNCAYGARGA	TCRTGNARNGCNGTRTTNCCYTT	3072	4096	0.522293	30.1429	65.1	94	48	281	WRQQMDH	NDAGQTP	TGGMGNCARCARATGGAYCA	GGNGTYTGNCCNGCRTCRTT	64	512	71.8	88	63.0276
Act_1436	XP_031571883.1_54785_55398	393	6	51	173	CRGPFEKY	EYEEGRLN	TGYMGNGGNCCNTTYGARAARTA	TTNARNCKNCCYTCYTCRTAYTC	2048	4096	0.530435	23.5714	62	96	32	188	KQVLGDC	FFVMMEQ	AARCARGTNYTNGGNGAYTG	TGYTCCATCATNACRAARAA	1024	32	69.1	92.5	62.9664
Act_1437	XP_031565045.1_37971_38720	372	7	107	222	TELAKHDG	KEGKRLKE	ACNGARYTNGCNAARCAYGAYGG	TCYTTNARNCKYTTNCCYTCYTT	2048	4096	0.495413	13.5	56.2	87.5	59	237	GTLYINY	KFPPCNS	GGNACNYTNTAYATHAAYTA	SWRTTRCANGGNGGRAAYTT	1536	1024	61.6	90	62.9108
Act_1438	XP_031573953.1_34194_35280	489	7	84	238	AILTAYHI	PWFILSFC	GCNATHYTNACNGCNTAYCAYAT	CARAANSWNARDATRAACCANGG	6144	6144	0.772414	50.25	53.2	86	22	291	FLFYKRK	YTFFKRD	TTYYTNTTYTAYAARMGNAA	TCNCKYTTRAARAANGTRTA	1024	512	61.2	90	62.8365
Act_1439	XP_031561876.1_137964_138437	345	7	29	135	LQKQLAVE	HHIDIESR	YTNCARAARCARYTNGCNGTNGA	CKNSWYTCDATRTCDATRTGRTG	8192	4608	0.43	14.5	53	96.5	7	143	SPERANG	VIQGARN	WSNCCNGARMGNGCNAAYGG	TTNCKNGCNCCYTGDATNAC	8192	3072	57.5	88	62.832
Act_1440	XP_031564508.1_374711_375769	906	6	18	311	WQNTGVTC	FCWQRTKI	TGGCARAAYACNGGNGTNACNTG	ATYTTNGTNCKYTGCCARCARAA	1024	512	0.628975	56.5714	67.4	95	6	348	SKQNTSY	FCVVNYH	WSNAARCARAAYACNWSNTA	TGRTARTTNACNACRCARAA	8192	256	53.6	99	62.8242
Act_1441	XP_031565215.1_76485_77321	510	6	20	181	AAGFYNTY	KEEFFDAG	GCNGCNGGNTTYTAYAAYACNTA	CCNGCRTCRAARAAYTCYTCYTT	2048	256	0.412903	27.5714	65.6	95	9	208	DVDILAP	DHNKDRF	GAYGTNGAYATHYTNGCNCC	AANCKRTCYTTRTTRTGRTC	1536	256	63.1	95	62.81
Act_1442	XP_031561792.1_281636_282122	405	6	21	147	SAYMLFYE	VDDWWLQQ	WSNGCNTAYATGYTNTTYTAYGA	TGYTGNARCCACCARTCRTCNAC	4096	256	0.341667	15.4286	58.9	100	6	155	VVSEKFM	MFVKCPV	GTNGTNWSNGARAARTTYAT	ACNGGRCAYTTNACRAACAT	2048	128	64.8	96.5	62.7843
Act_1443	XP_031571530.1_46203_46931	435	6	67	203	NFGYDITQ	YEGDDSDV	AAYTTYGGNTAYGAYATHACNCA	ACRTCNSWRTCRTCNCCYTCRTA	768	2048	0.380952	20	60.4	100	48	237	GHVHDNI	WGRKFES	GGNCAYGTNCAYGAYAAYAT	SWYTCRAAYTTNCKNCCCCA	256	1024	64.2	95	62.7769
Act_1444	XP_031570174.1_61681_62361	465	7	93	239	SKVWQPVK	IEDDFDVG	WSNAARGTNTGGCARCCNGTNAA	CCNACRTCRAARTCRTCYTCDAT	4096	384	0.653543	30	58.8	89.5	63	251	PASKKLC	PALDLAK	CCNGCNWSNAARAARYTNTG	TTNGCNARRTCNARNGCNGG	8192	8192	45.6	99	62.7767
Act_1445	XP_031558444.1_96112_97468	495	7	179	335	DPILRFFD	ETLQPLYC	GAYCCNATHYTNMGNTTYTTYGA	CARTANARNGGYTGNARNGTYTC	6144	8192	0.604167	35.375	53.3	92	140	373	LQSAMAF	PFGANIA	YTNCARWSNGCNATGGCNTT	GCDATRTTNGCNCCRAANGG	4096	768	56.9	90	62.7744
Act_1446	XP_031575277.1_271425_272196	492	6	79	234	EVLFVHDY	KHKAYLME	GARGTNYTNTTYGTNCAYGAYTA	TCCATNARRTANGCYTTRTGYTT	2048	512	0.47973	27.7143	66	95	5	242	KGCNPVF	FDGLAGR	AARGGNTGYAAYCCNGTNTT	CKNCCNGCNARNCCRTCRAA	512	4096	63.6	94	62.7736
Act_1447	XP_031558526.1_22747_23454	411	7	63	191	DYDELLTK	QENVEDLQ	GAYTAYGAYGARYTNYTNACNAA	TGNARRTCYTCNACRTTYTCYTG	4096	1024	0.588235	32.25	56.6	95.5	55	201	ETYRRLQ	VTDGQWG	GARACNTAYMGNMGNYTNCA	CCCCAYTGNCCRTCNGTNAC	8192	256	55.5	85	62.77
Act_1448	XP_031563118.1_159936_161557	828	6	194	461	FPCEDLMG	NPFLYAIF	TTYCCNTGYGARGAYYTNATGGG	AADATNGCRTANARRAANGGRTT	512	3072	0.356322	36.8571	63.1	94	183	471	VNCTPLP	QFKKDCL	GTNAAYTGYACNCCNYTNCC	ARRCARTCYTTYTTRAAYTG	2048	128	62.8	97.5	62.7656
Act_1449	XP_031559195.1_165821_166612	615	6	29	225	EPIPCQNN	YCPNGTKT	GARCCNATHCCNTGYCARAAYAA	GTYTTNGTNCCRTTNGGRCARTA	768	1024	0.394737	28.5714	66.3	98	6	256	GMKRKDP	DCIPCTA	GGNATGAARMGNAARGAYCC	GCNGTRCANGGDATRCARTC	256	384	65.9	88	62.6568
Act_1450	XP_031552446.1_163457_164021	486	6	18	171	ERYGVGNF	DWKQLKHI	GARMGNTAYGGNGTNGGNAAYTT	ATRTGYTTNARYTGYTTCCARTC	4096	256	0.408163	26.5714	65.6	99	7	180	LAFLIDG	NDLKKHI	YTNGCNTTYYTNATHGAYGG	ATRTGYTTYTTNARRTCRTT	3072	256	60.8	93	62.6319
Act_1451	XP_031565761.1_124346_125362	345	7	85	191	VAPLVGWG	YTLTTICK	GTNGCNCCNYTNGTNGGNTGGGG	TTRCADATNGTNGTNARNGTRTA	8192	6144	0.59	22.25	49.4	88.5	50	224	NAVKHPF	NPLIYAI	AAYGCNGTNAARCAYCCNTT	ATNGCRTADATNARNGGRTT	512	1536	65.7	90	62.6281
Act_1452	XP_031553344.1_7202_8319	438	5	187	324	VLDFTEPY	DNAVCYTL	GTNYTNGAYTTYACNGARCCNTA	ARNGTRTARCANACNGCRTTRTC	4096	2048	0.564516	36.5	67.4	98.5	119	376	CYGFAID	IVDDKYT	TGYTAYGGNTTYGCNATHGA	GTRTAYTTRTCRTCNACDAT	384	192	71.1	97	62.6256
Act_1453	XP_031557438.1_1884_2549	345	6	30	136	ENRPHKCP	HKKTHEPK	GARAAYMGNCCNCAYAARTGYCC	TTNGGYTCRTGNGTYTTYTTRTG	1024	512	0.13	5.42857	60.8	100	6	227	YDCRVCE	IHVVQLP	TAYGAYTGYMGNGTNTGYGA	GGNARYTGNACNACRTGDAT	512	1536	62.8	97.5	62.6223
Act_1454	XP_031548600.1_16403_16980	378	7	52	169	ARKQHHFE	QKKYLALV	GCNMGNAARCARCAYCAYTTYGA	ACNARNGCNARRTAYTTYTTYTG	1024	4096	0.378378	16.375	62.6	92	6	177	KGFFQRH	KYLMSEG	AARGGNTTYTTYCARMGNCA	CCYTCNSWCATNARRTAYTT	512	1024	58.7	81	62.5992
Act_1455	XP_031555306.1_3164_4235	480	6	23	174	LPVAHAMH	CACDKHWE	YTNCCNGTNGCNCAYGCNATGCA	TCCCARTGYTTRTCRCANGCRCA	4096	128	0.37931	22.1429	66.3	96	15	183	VPATKAE	HETVFET	GTNCCNGCNACNAARGCNGA	GTYTCRAANACNGTYTCRTG	2048	256	64.4	92	62.5217
Act_1456	XP_031574001.1_261059_263405	1293	5	76	498	YCVLNPTD	FNPGHEHP	TAYTGYGTNYTNAAYCCNACNGA	GGRTGYTCRTGNCCNGGRTTRAA	4096	512	0.58284	79.8333	63.6	94	62	527	WNEIYGN	PKYTWLN	TGGAAYGARATHTAYGGNAA	TTNARCCANGTRTAYTTNGG	96	512	70.5	100	62.5073
Act_1457	XP_031563302.1_81442_82079	414	5	34	163	EYIGRQDN	CYYDKGME	GARTAYATHGGNMGNCARGAYAA	TCCATNCCYTTRTCRTARTARCA	1536	128	0.344262	19.8333	70.7	91	6	187	GFLWDKE	CKYWHMG	GGNTTYYTNTGGGAYAARGA	CCCATRTGCCARTAYTTRCA	256	16	77.1	97	62.4986
Act_1458	XP_031564061.1_276220_277438	1071	5	32	380	VPACHNAE	ECIYKELR	GTNCCNGCNTGYCAYAAYGCNGA	CKNARYTCYTTRTADATRCAYTC	2048	1536	0.263158	42	66	98.5	15	392	AVGLTWE	DYGPTFQ	GCNGTNGGNYTNACNTGGGA	TGRAANGTNGGNCCRTARTC	2048	512	68.3	100	62.4439
Act_1459	XP_031554630.1_143056_143547	345	7	21	127	LCAATWFT	WGCVQISH	YTNTGYGCNGCNACNTGGTTYAC	TGNSWDATYTGNACRCANCCCCA	2048	3072	0.54	18.5	60.3	89	13	138	GFGHILN	IPELADS	GGNTTYGGNCAYATHYTNAA	SWRTCNGCNARYTCNGGDAT	1536	6144	56.4	88	62.4418
Act_1460	XP_031551418.1_41220_41916	411	6	46	174	MILQWIYF	WVYPFLQK	ATGATHYTNCARTGGATHTAYTT	TTYTGNARRAANGGRTANACCCA	288	1024	0.459016	22.7143	68.8	97	29	190	DAYKIFG	FFGAAYI	GAYGCNTAYAARATHTTYGG	ATRTANGCNGCNCCRAARAA	192	512	68	84.5	62.3895
Act_1461	XP_031553448.1_11698_12195	357	6	25	135	KDEHLLNE	MEGVKNDL	AARGAYGARCAYYTNYTNAAYGA	ARRTCRTTYTTNACNCCYTCCAT	2048	512	0.153846	7.57143	62.4	96	2	158	KMLDGEC	GIKPPGE	AARATGYTNGAYGGNGARTG	TCNCCNGGNGGYTTDATNCC	256	1536	65.2	96.5	62.3234
Act_1462	XP_031569024.1_61570_62602	564	6	132	311	KCGRIVMD	ENVHFVEK	AARTGYGGNMGNATHGTNATGGA	TTYTCNACRAARTGNACRTTYTC	1536	512	0.346821	23.7143	66.6	93	52	336	SKAKDIE	KFAIADP	WSNAARGCNAARGAYATHGA	GGRTCNGCDATNGCRAAYTT	1536	384	64.4	94	62.3176
Act_1463	XP_031554927.1_222891_223614	357	6	39	149	NYGFRTEK	MITDGGWN	AAYTAYGGNTTYMGNACNGARAA	TTCCANCCNCCRTCNGTDATCAT	2048	384	0.461538	16.7143	67.1	92	16	214	FKAKYNN	FKELAMY	TTYAARGCNAARTAYAAYAA	TACATNGCNARYTCYTTRAA	128	256	70.3	89.5	62.3148
Act_1464	XP_031559195.1_163338_163928	435	7	33	169	CQPGTFCP	GHYCPKGS	TGYCARCCNGGNACNTTYTGYCC	SWNCCYTTNGGRCARTARTGNCC	1024	4096	0.581395	30.875	59.4	86	2	187	SDVAGPC	YQDEKGR	WSNGAYGTNGCNGGNCCNTG	CKNCCYTTYTCRTCYTGRTA	8192	256	65.4	81	62.2928
Act_1465	XP_031564061.1_273738_275330	1260	5	15	426	AVLEEFTF	QDCILGME	GCNGTNYTNGARGARTTYACNTT	TCCATNCCNARDATRCARTCYTG	4096	768	0.491272	81.6667	64.1	97.5	5	460	VAPKRQD	DQRFTWE	GTNGCNCCNAARMGNCARGA	TCCCANGTRAANCKYTGRTC	2048	256	67.1	98.5	62.2634
Act_1466	XP_031556487.1_109660_111049	381	7	123	241	KPRALHFQ	QPVAREPV	AARCCNMGNGCNYTNCAYTTYCA	ACNGGYTCNCKNGCNACNGGYTG	8192	8192	0.64486	28.875	56.2	89.5	113	268	YFFAATD	TIASHVN	TAYTTYTTYGCNGCNACNGA	TTNACRTGNSWNGCDATNGT	512	6144	56.3	90	62.2629
Act_1467	XP_031552766.1_132563_133049	402	7	33	158	IKLCSVME	HVDVADKT	ATHAARYTNTGYWSNGTNATGGA	GTYTTRTCNGCNACRTCNACRTG	6144	1024	0.521008	24.25	56.4	93	7	166	ERDGPGI	GYTPLLA	GARMGNGAYGGNCCNGGNAT	GCNARNARNGGNGTRTANCC	2048	8192	55.2	88	62.2605
Act_1468	XP_031564504.1_444798_445598	687	7	51	271	GDLCLDCW	TKPWGGSG	GGNGAYYTNTGYYTNGAYTGYTG	CCNSWNCCNCCCCANGGYTTNGT	4096	8192	0.595855	41	49.1	95.5	6	279	APLVFTV	PVAVVTK	GCNCCNYTNGTNTTYACNGT	TTNGTNACNACNGCNACNGG	4096	4096	52.8	93	62.2474
Act_1469	XP_031559499.1_116634_118224	1200	5	70	461	YHKYKEDV	MDNFEWAE	TAYCAYAARTAYAARGARGAYGT	TCNGCCCAYTCRAARTTRTCCAT	128	64	0.547619	82.6667	71.9	96	35	469	WNADGKG	GYHATFG	TGGAAYGCNGAYGGNAARGG	CCRAANGTNGCRTGRTANCC	128	512	66.6	92.5	62.238
Act_1470	XP_031558284.1_17592_18192	369	6	44	158	QEAIPVKM	EKACKELE	CARGARGCNATHCCNGTNAARAT	TCNARYTCYTTRCANGCYTTYTC	1536	1024	0.62963	29.1429	63.6	91	16	177	DMKNFYE	KCKEENL	GAYATGAARAAYTTYTAYGA	ARRTTYTCYTCYTTRCAYTT	32	128	74.5	88	62.237
Act_1471	XP_031574713.1_31194_32277	663	6	64	276	VITIIYMP	PCDLFYMR	GTNATHACNATHATHTAYATGCC	CKCATRTARAANARRTCRCANGG	864	1024	0.660194	55.4286	61.2	89	49	290	KTINYFI	NCAINPC	AARACNATHAAYTAYTTYAT	CANGGRTTDATNGCRCARTT	192	384	68.5	95	62.2325
Act_1472	XP_031575102.1_26788_27780	432	7	49	184	GTCTVEDT	NWSKDLIQ	GGNACNTGYACNGTNGARGAYAC	TGDATNARRTCYTTNSWCCARTT	2048	3072	0.690476	36.125	53.5	89.5	41	230	RFLAFDF	DKEAEFM	MGNTTYYTNGCNTTYGAYTT	ATRAAYTCNGCYTCYTTRTC	2048	128	64	84	62.2297
Act_1473	XP_031571541.1_43697_44421	453	7	76	218	FHPLTPQT	ICNNTSGV	TTYCAYCCNYTNACNCCNCARAC	ACNCCNSWNGTRTTRTTRCADAT	4096	6144	0.459259	21.5	53	98	68	231	QHTLLDK	DVGSWNT	CARCAYACNYTNYTNGAYAA	GTRTTCCANSWNCCNACRTC	2048	1024	54.8	87	62.1903
Act_1474	XP_031571631.1_34874_35549	708	7	22	249	ATGMPTVD	DKINDWNF	GCNACNGGNATGCCNACNGTNGA	AARTTCCARTCRTTDATYTTRTC	4096	96	0.805825	61.875	66.3	88.5	12	258	MSSTYTT	IFDACNY	ATGWSNWSNACNTAYACNAC	TARTTRCANGCRTCRAADAT	8192	192	49.8	83	62.1898
Act_1475	XP_031566135.1_91160_92459	567	6	146	326	NPIACGEA	FAVFDMME	AAYCCNATHGCNTGYGGNGARGC	TCCATCATRTCRAANACNGCRAA	1536	128	0.45977	35.5714	64.6	94	44	410	DAFWNTC	PCLFYIK	GAYGCNTTYTGGAAYACNTG	TTDATRTARAANARRCANGG	128	768	71	86.5	62.1658
Act_1476	XP_031564061.1_270142_271188	918	5	19	316	IQLAMKEV	DFGVGKIC	ATHCARYTNGCNATGAARGARGT	CADATYTTNCCNACNCCRAARTC	768	1536	0.385417	55.1667	66.8	97.5	11	331	QTLERDY	WVEGDHV	CARACNYTNGARMGNGAYTA	ACRTGRTCNCCYTCNACCCA	2048	128	66	100	62.1449
Act_1477	XP_031552594.1_248504_249071	471	6	15	163	VCQEAEIK	DFLTKILP	GTNTGYCARGARGCNGARATHAA	GGNARDATYTTNGTNARRAARTC	768	6144	0.169014	8.57143	62.6	98	4	171	PRKLKIG	NYHHLKK	CCNMGNAARYTNAARATHGG	TTYTTNARRTGRTGRTARTT	3072	256	59.9	99	62.1327
Act_1478	XP_031569671.1_334894_337621	555	7	521	697	GSTEKVEF	DATGSEYI	GGNWSNACNGARAARGTNGARTT	ATRTAYTCNSWNCCNGTNGCRTC	8192	8192	0.656805	46.875	54.9	87	510	733	DMTEKTY	GCDLGKN	GAYATGACNGARAARACNTA	TTYTTNCCNARRTCRCANCC	128	1024	66.5	81	62.1269
Act_1479	XP_031559587.1_108066_108683	432	6	16	151	CVEILLHC	CGQFFIRR	TGYGTNGARATHYTNYTNCAYTG	CKNCKDATRAARAAYTGNCCRCA	6144	3072	0.217054	11.1429	54.3	100	3	164	DMLRAEH	IENADYV	GAYATGYTNMGNGCNGARCA	ACRTARTCNGCRTTYTCDAT	1024	192	68.3	96.5	62.1004
Act_1480	XP_031559247.1_97711_98529	618	6	10	207	NTAISIMA	IMYVNMLA	AAYACNGCNATHWSNATHATGGC	GCNARCATRTTNACRTACATDAT	4608	384	0.441489	31.8571	55.1	96	2	226	TTWACIP	EFVLGYA	ACNACNTGGGCNTGYATHCC	GCRTANCCNARNACRAAYTC	384	1024	65.1	100	62.0064
Act_1481	XP_031573003.1_345620_346725	414	6	119	248	KHIAIECP	IENAFGIL	AARCAYATHGCNATHGARTGYCC	ARDATNCCRAANGCRTTYTCDAT	576	2304	0.603306	23.5714	65.2	94	103	284	IWNMPHC	HNFLRQT	ATHTGGAAYATGCCNCAYTG	GTYTGNCKNARRAARTTRTG	48	1024	71	87	61.9789
Act_1482	XP_031562146.1_25813_27621	717	5	96	326	VTRFLMCN	CNPFLYAF	GTNACNMGNTTYYTNATGTGYAA	AANGCRTANARRAANGGRTTRCA	4096	2048	0.330357	32.1667	63.4	100	54	335	HPCEDIM	TKAFKRE	CAYCCNTGYGARGAYATHAT	TCNCKYTTRAANGCYTTNGT	192	1024	70.9	98.5	61.9743
Act_1483	XP_031550772.1_41098_42205	720	6	42	273	LVCATIYT	AMNPWIYC	YTNGTNTGYGCNACNATHTAYAC	CARTADATCCANGGRTTCATNGC	6144	192	0.457399	43.5714	66.8	100	34	283	VFGSIGN	IPEFRAA	GTNTTYGGNWSNATHGGNAA	GCNGCNCKRAAYTCNGGDAT	6144	1536	53.8	94	61.9717
Act_1484	XP_031555785.1_216661_217894	828	6	47	314	TNYFILNM	VNPCICFI	ACNAAYTAYTTYATHYTNAAYAT	ATRAARCADATRCANGGRTTNAC	1536	768	0.657258	72.8571	63.6	96	37	325	ILSNKKM	NFRQGFK	ATHYTNWSNAAYAARAARAT	TTRAANCCYTGNCKRAARTT	3072	512	59.6	91.5	61.9201
Act_1485	XP_031570368.1_355034_355589	414	6	16	145	GAEKCLGE	YMRDWVSS	GGNGCNGARAARTGYYTNGGNGA	SWNSWNACCCARTCNCKCATRTA	4096	8192	0.382114	16	51.1	97	5	183	YGQKCTE	IPFGLQN	TAYGGNCARAARTGYACNGA	TTYTGNARNCCRAANGGDAT	256	1536	69.8	100	61.8646
Act_1486	XP_031552446.1_147570_148203	399	7	57	181	NSYVTFPN	NYPIRMGA	AAYWSNTAYGTNACNTTYCCNAA	GCNCCCATNCKDATNGGRTARTT	8192	1536	0.601852	23	60.4	90.5	41	206	GPDGVPG	FNYVLKP	GGNCCNGAYGGNGTNCCNGG	GGYTTNARNACRTARTTRAA	2048	512	58	83	61.8359
Act_1487	XP_031557082.1_182561_183266	348	7	107	214	LKTKLHKE	KADEIRRI	YTNAARACNAARYTNCAYAARGA	ATNCKNCKDATYTCRTCNGCYTT	4096	6144	0.574257	20	52.1	92	79	232	KQLRREK	FKRNSWQ	AARCARYTNMGNMGNGARAA	TGCCANSWRTTNCKYTTRAA	4096	1024	51.1	97	61.7948
Act_1488	XP_031560896.1_123394_124317	660	7	81	292	AHGKCNNT	AKMSGKYY	GCNCAYGGNAARTGYAAYAAYAC	TARTAYTTNCCNSWCATYTTNGC	512	2048	0.621891	51.375	57.4	88.5	18	303	CLTGFTG	EETKGGY	TGYYTNACNGGNTTYACNGG	TANCCNCCYTTNGTYTCYTC	2048	512	59.2	83	61.7685
Act_1489	XP_031559195.1_185613_186509	522	6	24	189	GMMLDPNT	GMYEFSAT	GGNATGATGYTNGAYCCNAAYAC	GTNGCNSWRAAYTCRTACATNCC	512	2048	0.232704	18.2857	60.8	96	5	217	VGGCHPD	DVPILGI	GTNGGNGGNTGYCAYCCNGA	ATNCCNARDATNGGNACRTC	1024	3072	62.5	98	61.7424
Act_1490	XP_031553807.1_110179_111031	429	5	37	171	TDNELNCG	QWYYKTGN	ACNGAYAAYGARYTNAAYTGYGG	TTNCCNGTYTTRTARTACCAYTG	1024	256	0.460938	21.6667	67.5	100	8	195	HGRMMDP	QETFVNC	CAYGGNMGNATGATGGAYCC	CARTTNACRAANGTYTCYTG	128	256	70.5	95.5	61.7315
Act_1491	XP_031572160.1_89565_90550	660	6	84	295	ITSEWTFG	YGIMNPKF	ATHACNWSNGARTGGACNTTYGG	AAYTTNGGRTTCATDATNCCRTA	3072	384	0.487805	40.5714	63.3	96	55	312	TIPNVFV	CKTIRGV	ACNATHCCNAAYGTNTTYGT	ACNCCNCKDATNGTYTTRCA	768	1536	64.6	90.5	61.7312
Act_1492	XP_031564708.1_11299_12079	435	6	86	222	NITTGHWH	KNCEFPLV	AAYATHACNACNGGNCAYTGGCA	ACNARNGGRAAYTCRCARTTYTT	768	1024	0.546154	28.8571	68.1	89.5	16	231	YPAIQGA	PGKNRTC	TAYCCNGCNATHCARGGNGC	CANGTNCKRTTYTTNCCNGG	768	2048	63.3	95	61.7284
Act_1493	XP_031557839.1_294610_295253	465	6	13	159	EFYEIAND	AKMKDLRK	GARTTYTAYGARATHGCNAAYGA	TTNCKNARRTCYTTCATYTTNGC	384	2048	0.587786	21.8571	62.3	93	2	209	NYSKEDE	DYDEQIK	AAYTAYWSNAARGARGAYGA	TTDATYTGYTCRTCRTARTC	512	96	67.5	94	61.7256
Act_1494	XP_031568293.1_80308_81304	450	5	35	176	ENMIDFVF	YAGDFRMI	GARAAYATGATHGAYTTYGTNTT	ATCATNCKRAARTCNCCNGCRTA	192	1024	0.4	26.5	69	97	25	185	FKQEGNI	GEDKGKV	TTYAARCARGARGGNAAYAT	ACYTTNCCYTTRTCYTCNCC	128	256	69.8	97	61.7035
Act_1495	XP_031570149.1_19335_20828	726	7	30	263	TCSCNAGY	VNDPPLNI	ACNTGYWSNTGYAAYGCNGGNTA	ATRTTNARNGGNGGRTCRTTNAC	8192	4096	0.671111	58.125	54.3	88.5	13	336	SGKGPCD	HEAAKIH	WSNGGNAARGGNCCNTGYGA	TGDATYTTNGCNGCYTCRTG	4096	384	61.3	83	61.7035
Act_1496	XP_031555383.1_247218_248709	789	6	181	435	GNGLTDKD	EFVEGMKR	GGNAAYGGNYTNACNGAYAARGA	CKYTTCATNCCYTCNACRAAYTC	4096	512	0.558704	54.7143	62.5	91.5	158	462	KEGIQAI	GDGEIDY	AARGARGGNATHCARGCNAT	TARTCDATYTCNCCRTCNCC	384	384	65.5	93	61.7005
Act_1497	XP_031565642.1_390447_392201	885	5	99	385	HAEWINKM	VEQGKHDV	CAYGCNGARTGGATHAAYAARAT	ACRTCRTGYTTNCCYTGYTCNAC	192	512	0.321429	38.1667	73.3	92.5	44	485	FAWIVMI	EWKQGLR	TTYGCNTGGATHGTNATGAT	CKNARNCCYTGYTTCCAYTC	96	512	69.9	95.5	61.6703
Act_1498	XP_031554629.1_160999_161462	396	7	17	140	IDMKYSYG	FTRALMDG	ATHGAYATGAARTAYWSNTAYGG	CCRTCCATNARNGCNCKNGTRAA	768	4096	0.410256	17.125	52.5	90.5	9	149	EASKKYP	QALGGIY	GARGCNWSNAARAARTAYCC	TADATNCCNCCNARNGCYTG	1024	3072	55.3	94	61.6645
Act_1499	XP_031567208.1_87949_89178	738	7	41	278	YGCGGYGN	WFLATDTK	TAYGGNTGYGGNGGNTAYGGNAA	TTNGTRTCNGTNGCNARRAACCA	2048	2048	0.762115	68.875	50.8	91	13	321	EKYKKLH	EGVLLDN	GARAARTAYAARAARYTNCA	TTRTCNARNARNACNCCYTC	256	4096	55.8	88	61.6457
Act_1500	XP_031567800.1_65461_66329	390	6	78	199	FFAPMTMI	NYLEWAGY	TTYTTYGCNCCNATGACNATGAT	TANCCNGCCCAYTCNARRTARTT	256	1024	0.73913	39	64	90	47	260	YWIEFDF	MFIEVLN	TAYTGGATHGARTTYGAYTT	TTNARNACYTCDATRAACAT	48	384	74.3	86	61.6042
Act_1501	XP_031560761.1_556627_557067	354	7	23	132	GCCVLNQI	DKDPSLFY	GGNTGYTGYGTNYTNAAYCARAT	TARAANARNSWNGGRTCYTTRTC	2048	8192	0.436893	15.75	55.4	94.5	9	140	ITSDFPI	HFKLLES	ATHACNWSNGAYTTYCCNAT	SWYTCNARNARYTTRAARTG	3072	4096	50.4	92	61.5766
Act_1502	XP_031557060.1_159355_159847	372	7	18	133	FRAFFDYY	FFAMSNRL	TTYMGNGCNTTYTTYGAYTAYTA	ARNCKRTTNSWCATNGCRAARAA	1024	8192	0.394495	13.875	52.3	90.5	9	145	KTLAHRP	DMRPNDE	AARACNYTNGCNCAYMGNCC	TCRTCRTTNGGNCKCATRTC	4096	256	59.7	90	61.555
Act_1503	XP_031561164.1_52948_53778	816	6	33	296	FATYLGPY	KIENAVLA	TTYGCNACNTAYYTNGGNCCNTA	GCNARNACNGCRTTYTCDATYTT	8192	3072	0.672727	53.4286	59.7	100	23	307	MAGGVAI	WQRVPLL	ATGGCNGGNGGNGTNGCNAT	ARNARNGGNACNCKYTGCCA	1024	4096	55	97.5	61.5076
Act_1504	XP_031563796.1_112175_113024	675	7	32	248	QLLKLWEE	MAVNDVLP	CARYTNYTNAARYTNTGGGARGA	GGNARNACRTCRTTNACNGCCAT	4096	2048	0.851852	75.875	54	86.5	11	256	HTYTSLF	DIRTFHL	CAYACNTAYACNWSNYTNTT	ARRTGRAANGTNCKDATRTC	8192	1536	49.9	94	61.499
Act_1505	XP_031558547.1_186056_187332	444	6	179	318	YPIFKQYA	ANILNAVG	TAYCCNATHTTYAARCARTAYGC	CCNACNGCRTTNARDATRTTNGC	384	6144	0.593985	26.1429	60.5	98	41	366	LIATKFG	NVFMTIE	YTNATHGCNACNAARTTYGG	TCDATNGTCATRAANACRTT	1536	192	70.1	87	61.4591
Act_1506	XP_031555646.1_224205_226545	1806	4	68	661	WNTDADHM	EKHCDVIY	TGGAAYACNGAYGCNGAYCAYAT	TADATNACRTCRCARTGYTTYTC	256	384	0.533451	146.4	74.7	100	45	701	VEIIHTG	GKPTKQA	GTNGARATHATHCAYACNGG	GCYTGYTTNGTNGGYTTNCC	576	512	64.7	98	61.4538
Act_1507	XP_031566774.1_281271_282231	594	7	38	227	FQLTKLNF	TKAVLDYV	TTYCARYTNACNAARYTNAAYTT	ACRTARTCNARNACNGCYTTNGT	4096	4096	0.52459	37.625	55	91	10	301	SQEQRYE	IVCTLVK	WSNCARGARCARMGNTAYGA	TTNACNARNGTRCANACDAT	2048	3072	55.2	88	61.4327
Act_1508	XP_031566316.1_193196_193921	459	6	15	159	LRILEKWI	GDFDFCQS	YTNMGNATHYTNGARAARTGGAT	SWYTGRCARAARTCRAARTCNCC	6144	1024	0.467153	29.2857	56.6	97	6	168	VPCTYQE	IKEIFND	GTNCCNTGYACNTAYCARGA	TCRTTRAADATYTCYTTDAT	512	144	73.5	88	61.42
Act_1509	XP_031551331.1_113293_114446	834	5	84	353	VAGQFLDH	YWWFTIVT	GTNGCNGGNCARTTYYTNGAYCA	GTNACDATNGTRAACCACCARTA	4096	192	0.490494	52	66.6	100	70	370	FPLQNIA	WTVGEHQ	TTYCCNYTNCARAAYATHGC	TGRTGYTCNCCNACNGTCCA	768	256	69.1	93	61.4029
Act_1510	XP_031548738.1_48540_49880	378	6	84	201	TLNLHDNG	WNRILGKG	ACNYTNAAYYTNCAYGAYAAYGG	CCYTTNCCNARDATNCKRTTCCA	4096	3072	0.621622	33.4286	54.9	95	60	315	KHYGILD	ENIVFDK	AARCAYTAYGGNATHYTNGA	TTRTCRAANACDATRTTYTC	768	192	70.6	94	61.3898
Act_1511	XP_031567485.1_95540_96272	354	7	66	175	FRLAYQEN	YFVLLFFL	TTYMGNYTNGCNTAYCARGARAA	ARRAARAANARNARNACRAARTA	4096	8192	0.352941	15.75	49.4	93.5	14	197	ICYTLVF	HVCLKLN	ATHTGYTAYACNYTNGTNTT	TTNARYTTNARRCANACRTG	1536	2048	61	88	61.3741
Act_1512	XP_031570685.1_16879_17754	594	6	49	238	AFYKATTD	HHGFIDKI	GCNTTYTAYAARGCNACNACNGA	ATYTTRTCDATRAANCCRTGRTG	2048	384	0.519126	44.1429	63.3	95	30	269	RVRKEFT	MPKADRY	MGNGTNMGNAARGARTTYAC	TANCKRTCNGCYTTNGGCAT	2048	512	64.2	90.5	61.3457
Act_1513	XP_031573353.1_66915_67472	381	7	39	157	RFAHPATK	VKTNNTVL	MGNTTYGCNCAYCCNGCNACNAA	ARNACNGTRTTRTTNGTYTTNAC	8192	4096	0.4375	18.125	56.4	92.5	30	170	GFGRKDK	THLLDKS	GGNTTYGGNMGNAARGAYAA	SWYTTRTCNARNARRTGNGT	1024	8192	51.6	91	61.3307
Act_1514	XP_031552754.1_3748_4558	465	7	30	176	TDLYELFP	KPYPEAPV	ACNGAYYTNTAYGARYTNTTYCC	ACNGGNGCYTCNGGRTANGGYTT	4096	2048	0.489209	27.625	55.2	93.5	9	248	ALALNPV	PDQLVIK	GCNYTNGCNYTNAAYCCNGT	TTDATNACNARYTGRTCNGG	8192	1536	55.5	86	61.2908
Act_1515	XP_031571047.1_308110_309369	819	5	77	341	VPMELDKV	DNAKKNVF	GTNCCNATGGARYTNGAYAARGT	AANACRTTYTTYTTNGCRTTRTC	1024	512	0.459144	42.6667	63.7	93.5	35	358	EKFEDWC	QNQCFTL	GARAARTTYGARGAYTGGTG	ARNGTRAARCAYTGRTTYTG	32	256	73.9	98.5	61.2891
Act_1516	XP_031550816.1_27229_27946	606	5	21	214	TADLMPKE	DCMPIDGV	ACNGCNGAYYTNATGCCNAARGA	ACNCCRTCDATNGGCATRCARTC	2048	384	0.368984	27.8333	68.7	97	3	232	RIYAKQD	MVNWARD	MGNATHTAYGCNAARCARGA	TCNCKNGCCCARTTNACCAT	768	256	71.8	94	61.2833
Act_1517	XP_031561636.1_137363_139073	777	6	183	433	DFLEVKEI	FMGIWLWR	GAYTTYYTNGARGTNAARGARAT	CKCCANARCCADATNCCCATRAA	1024	384	0.607438	65.1429	64.6	93	142	505	YKPNTEC	YEEAINS	TAYAARCCNAAYACNGARTG	SWRTTDATNGCYTCYTCRTA	256	768	68	84.5	61.2604
Act_1518	XP_031552887.1_200096_201158	384	7	59	178	CPIHGNYT	CPVDGNYS	TGYCCNATHCAYGGNAAYTAYAC	SWRTARTTNCCRTCNACNGGRCA	768	4096	0.607143	28.5	65.7	93	23	233	TRTRTCT	CNTQECP	ACNMGNACNMGNACNTGYAC	GGRCAYTCYTGNGTRTTRCA	8192	128	49.2	82	61.2037
Act_1519	XP_031568177.1_35623_36389	513	6	44	206	HPQWIVDA	PFAMWFSP	CAYCCNCARTGGATHGTNGAYGC	GGNSWRAACCACATNGCRAANGG	384	1024	0.428571	27.1429	62.2	95	33	223	IVWNGMK	NYLKTLP	ATHGTNTGGAAYGGNATGAA	GGNARNGTYTTNARRTARTT	96	2048	67.1	90.5	61.1809
Act_1520	XP_031563957.1_269570_270029	390	5	16	137	QAPNIHPW	KTWFVIDL	CARGCNCCNAAYATHCAYCCNTG	ARRTCDATNACRAACCANGTYTT	1536	768	0.168142	5.66667	69.4	97	7	154	DVLPEYK	IMIGNTD	GAYGTNYTNCCNGARTAYAA	TCNGTRTTNCCDATCATDAT	1024	288	69.1	98.5	61.1528
Act_1521	XP_031573966.1_37786_38409	435	6	50	186	NIARKQYH	EEQVNTLS	AAYATHGCNMGNAARCARTAYCA	SWNARNGTRTTNACYTGYTCYTC	1536	8192	0.184615	13.2857	63.2	96	41	197	TIFQAFC	KKLLKEI	ACNATHTTYCARGCNTTYTG	ATYTCYTTNARNARYTTYTT	384	1024	58.1	99	61.0645
Act_1522	XP_031574227.1_267868_268855	696	6	67	290	LQCQEFQV	YHVTVAQV	YTNCARTGYCARGARTTYCARGT	ACYTGNGCNACNGTNACRTGRTA	512	2048	0.635945	57.2857	57.6	97	18	309	DTGKDII	DAPAVFG	GAYACNGGNAARGAYATHAT	CCRAANACNGCNGGNGCRTC	384	1024	63.5	92.5	61.05
Act_1523	XP_031573037.1_78223_79005	363	6	92	204	RRDHHCYF	QTTYEFSH	MGNMGNGAYCAYCAYTGYTAYTT	TGNSWRAAYTCRTANGTNGTYTG	2048	4096	0.613208	26.7143	60	97	77	228	PPRAHHC	CGKYWFI	CCNCCNMGNGCNCAYCAYTG	ATRAACCARTAYTTNCCRCA	2048	64	68	89.5	61.0331
Act_1524	XP_031556996.1_128801_130208	513	6	155	317	LYNILNDG	GDQATNIK	YTNTAYAAYATHYTNAAYGAYGG	TTDATRTTNGTNGCYTGRTCNCC	3072	1536	0.723684	47.1429	61.6	95	5	336	HERKDSK	NITQEHK	CAYGARMGNAARGAYWSNAA	TTRTGYTCYTGNGTDATRTT	2048	192	59.7	95.5	61.005
Act_1525	XP_031550562.1_25820_27258	510	6	192	353	IGRYTVYE	AKNIAVMI	ATHGGNMGNTAYACNGTNTAYGA	ATCATNACNGCDATRTTYTTNGC	6144	768	0.709677	44.5714	61.3	94	136	418	HLFYVEY	NPFLCAF	CAYYTNTTYTAYGTNGARTA	AANGCRCANARRAANGGRTT	512	1024	64.8	92	60.9936
Act_1526	XP_031548862.1_171742_172699	351	7	48	156	LIGIFIFP	WPEWVSPK	YTNATHGGNATHTTYATHTTYCC	TTNGGNSWNACCCAYTCNGGCCA	3456	2048	0.617647	27.5	51.5	86.5	33	265	TPMNYLI	HPFLLCW	ACNCCNATGAAYTAYYTNAT	CARCANARNARRAANGGRTG	512	2048	61.6	90	60.99
Act_1527	XP_031554877.1_140624_141284	405	6	69	195	FMISDSCY	FMIQNNCY	TTYATGATHWSNGAYWSNTGYTA	TARCARTTRTTYTGDATCATRAA	6144	96	0.456897	16.5714	55.6	98	52	212	DMCMRQC	CQMKKAK	GAYATGTGYATGMGNCARTG	TTNGCYTTYTTCATYTGRCA	64	64	66.6	95.5	60.9886
Act_1528	XP_031571529.1_11805_12993	666	6	130	343	DRNDHQHE	CQHEPCKY	GAYMGNAAYGAYCAYCARCAYGA	TAYTTRCANGGYTCRTGYTGRCA	512	256	0.608911	47.2857	69.6	90.5	19	409	NDNGPHF	NGGTCRN	AAYGAYAAYGGNCCNCAYTT	TTNCKRCANGTNCCNCCRTT	256	2048	63.6	88	60.9754
Act_1529	XP_031550660.1_97907_98783	660	6	22	233	GDDAVLEC	PEVKWYKD	GGNGAYGAYGCNGTNYTNGARTG	TCYTTRTACCAYTTNACYTCNGG	4096	256	0.370732	31.7143	64.2	95	2	272	KPEGAAP	GTYKCEA	AARCCNGARGGNGCNGCNCC	GCYTCRCAYTTRTANGTNCC	1024	256	64	90.5	60.9735
Act_1530	XP_031557332.1_314665_315097	357	7	24	134	NPFNDNMI	KDKKLRII	AAYCCNTTYAAYGAYAAYATGAT	ATDATNCKNARYTTYTTRTCYTT	128	3072	0.586538	17.875	57	94	14	142	HKGDVLD	DPRSGDV	CAYAARGGNGAYGTNYTNGA	ACRTCNCCNSWNCKNGGRTC	1024	8192	49.8	90	60.9698
Act_1531	XP_031574233.1_11834_12595	360	7	25	136	RVNREKQH	EEREKNTA	MGNGTNAAYMGNGARAARCARCA	GCNGTRTTYTTYTCNCKYTCYTC	4096	1024	0.371429	13.75	58.8	92.5	17	161	STIGINM	ENSRLKK	WSNACNATHGGNATHAAYAT	TTYTTNARNCKNSWRTTYTC	4608	8192	49	91	60.9542
Act_1532	XP_031551789.1_113213_114908	1053	6	43	385	FVVTAYNP	DKRGVAEP	TTYGTNGTNACNGCNTAYAAYCC	GGYTCNGCNACNCCNCKYTTRTC	2048	4096	0.508982	65.2857	61.8	94	32	485	SYCPLTE	EHQFEAG	WSNTAYTGYCCNYTNACNGA	CCNGCYTCRAAYTGRTGYTC	8192	128	63	90.5	60.9433
Act_1533	XP_031567456.1_426259_427324	468	5	117	264	DRYGAIVH	WIHYLAFF	GAYMGNTAYGGNGCNATHGTNCA	AARAANGCNARRTARTGDATCCA	6144	768	0.297872	20.5	65.1	97.5	99	278	WYVLFMY	MANPVIY	TGGTAYGTNYTNTTYATGTA	TADATNACNGGRTTNGCCAT	128	384	70.4	98.5	60.9331
Act_1534	XP_031565713.1_127932_129027	411	6	92	220	DSIWIDHT	FETEVPLM	GAYWSNATHTGGATHGAYCAYAC	ATNARNGGNACYTCNGTYTCRAA	1152	4096	0.393443	20.5714	59.1	95	66	236	ITALPKP	FTIDLHC	ATHACNGCNYTNCCNAARCC	CARTGNARRTCDATNGTRAA	3072	768	61.8	99	60.8759
Act_1535	XP_031551006.1_226151_227090	693	6	38	260	RGGNAANQ	GDTFIAGL	MGNGGNGGNAAYGCNGCNAAYCA	ARNCCNGCDATRAANGTRTCNCC	8192	6144	0.581395	54	56.8	97	19	288	DEYPQED	AGYKCGI	GAYGARTAYCCNCARGARGA	ATNCCRCAYTTRTANCCNGC	128	512	67.8	89	60.8753
Act_1536	XP_031572851.1_238109_239202	498	6	101	258	TVLNNLYK	YVKREWQT	ACNGTNYTNAAYAAYYTNTAYAA	GTYTGCCAYTCNCKYTTNACRTA	8192	512	0.510204	29.8571	59.9	94	45	270	RVEAYLK	EQAILQK	MGNGTNGARGCNTAYYTNAA	TTYTGNARDATNGCYTGYTC	4096	768	62.3	97.5	60.8753
Act_1537	XP_031556133.1_205090_205890	582	6	65	250	LKTEAADE	VKTIVRND	YTNAARACNGARGCNGCNGAYGA	TCRTTNCKNACDATNGTYTTNAC	4096	6144	0.672414	45.8571	58.9	96	53	268	RNLEYTG	YHLKTAF	MGNAAYYTNGARTAYACNGG	AANGCNGTYTTNARRTGRTA	2048	1024	63.6	93	60.8183
Act_1538	XP_031571763.1_41951_43679	1005	5	114	440	IPVGHTHG	FVKMGPHY	ATHCCNGTNGGNCAYACNCAYGG	TARTGNGGNCCCATYTTNACRAA	3072	512	0.509494	66.8333	65	93.5	104	480	REIDDYG	VIDQYNG	MGNGARATHGAYGAYTAYGG	CCRTTRTAYTGRTCDATNAC	384	192	69.7	97	60.8119
Act_1539	XP_031568663.1_372763_373493	357	7	74	184	VQEKLVQE	FGAGPRQC	GTNCARGARAARYTNGTNCARGA	CAYTGNCKNGGNCCNGCNCCRAA	2048	8192	0.68932	26.75	55.8	88.5	51	192	AAGHDTT	IGNRYAM	GCNGCNGGNCAYGAYACNAC	ATNGCRTANCKRTTNCCDAT	1024	1536	62	83	60.7922
Act_1540	XP_031569864.1_281658_282525	492	6	76	231	KNVLVGTN	TDGQDGPC	AARAAYGTNYTNGTNGGNACNAA	CANGGNCCRTCYTGNCCRTCNGT	8192	2048	0.583893	30.5714	56.4	97	9	294	VIGDPLD	NVMDIQV	GTNATHGGNGAYCCNYTNGA	ACYTGDATRTCCATNACRTT	3072	96	64.5	95.5	60.788
Act_1541	XP_031574397.1_293924_294737	435	6	42	178	IANLCFAD	IFFIARKQ	ATHGCNAAYYTNTGYTTYGCNGA	TGYTTNCKNGCDATRAARAADAT	3072	2304	0.603306	31.2857	60.8	90	27	259	VIYKNEE	NPCIYMW	GTNATHTAYAARAAYGARGA	CACATRTADATRCANGGRTT	192	96	75.5	87	60.7824
Act_1542	XP_031551239.1_26679_27259	492	6	16	171	IGEFDFQK	FDDLLQKT	ATHGGNGARTTYGAYTTYCARAA	GTYTTYTGNARNARRTCRTCRAA	384	2048	0.536913	30.4286	63.7	95	6	181	IGFVMDA	IAQRTCE	ATHGGNTTYGTNATGGAYGC	TCRCANGTNCKYTGNGCDAT	192	1536	68.2	86.5	60.7805
Act_1543	XP_031557385.1_322750_324243	684	6	238	457	IEADWGGF	ANWDQFTD	ATHGARGCNGAYTGGGGNGGNTT	TCNGTRAAYTGRTCCCARTTNGC	768	256	0.610329	53.7143	69.2	91	191	532	LQATNGA	DGVTIDN	YTNCARGCNACNAAYGGNGC	TTRTCDATNGTNACNCCRTC	2048	768	62.2	88	60.7787
Act_1544	XP_031574075.1_34862_35531	345	6	88	194	HPDVRLFY	FQMAIELR	CAYCCNGAYGTNMGNYTNTTYTA	CKNARYTCDATNGCCATYTGRAA	8192	1536	0.28	12.5714	62.8	100	47	209	DLMLLKP	FFKYIGD	GAYYTNATGYTNYTNAARCC	TCNCCDATRTAYTTRAARAA	2048	192	57.4	95.5	60.7763
Act_1545	XP_031562719.1_324226_326777	1188	5	393	780	KSQANEHF	QECGEKVA	AARWSNCARGCNAAYGARCAYTT	GCNACYTTYTCNCCRCAYTCYTG	2048	512	0.502674	80	67.6	95	382	808	FCDYCKV	WAENQGL	TTYTGYGAYTAYTGYAARGT	ARNCCYTGRTTYTCNGCCCA	64	256	72.2	88.5	60.738
Act_1546	XP_031561743.1_119719_120389	447	6	79	219	WDLITRQK	TDYETAPP	TGGGAYYTNATHACNMGNCARAA	GGNGGNGCNGTYTCRTARTCNGT	3072	2048	0.186567	9.14286	60.1	96	68	227	PDDLKQW	EYHRRAA	CCNGAYGAYYTNAARCARTG	GCNGCNCKNCKRTGRTAYTC	512	2048	60.8	99	60.6817
Act_1547	XP_031565888.1_415490_416092	534	7	15	184	PEKQCFWF	GESGCGKT	CCNGARAARCARTGYTTYTGGTT	GTYTTNCCRCANCCNSWYTCNCC	128	8192	0.753086	50.875	55.3	94	2	193	EHEIRRG	IMAKIAS	GARCAYGARATHMGNMGNGG	SWNGCDATYTTNGCCATDAT	1536	1152	50.6	86	60.6492
Act_1548	XP_031556622.1_218021_218604	405	7	26	152	VPHHTIKK	PKIHTHWV	GTNCCNCAYCAYACNATHAARAA	ACCCARTGNGTRTGDATYTTNGG	1536	384	0.663793	30.625	65.4	88.5	17	171	TTQTGIP	PDLVLWT	ACNACNCARACNGGNATHCC	GTCCANARNACNARRTCNGG	1536	2048	52.6	82	60.6419
Act_1549	XP_031566615.1_102663_103310	372	7	40	155	IYSPVIMF	CYAVFPSE	ATHTAYWSNCCNGTNATHATGTT	TCNSWNGGRAANACNGCRTARCA	4608	8192	0.794393	34.5	57.8	87	22	166	KDLKIGD	HWSMLPV	AARGAYYTNAARATHGGNGA	ACNGGNARCATNSWCCARTG	768	1024	55.2	88	60.6409
Act_1550	XP_031554832.1_206353_207701	1038	6	50	387	AIGFTFIN	TEAMMSVL	GCNATHGGNTTYACNTTYATHAA	ARNACNSWCATCATNGCYTCNGT	2304	4096	0.786585	116.857	57	94	18	430	KNDNERF	AEESMAL	AARAAYGAYAAYGARMGNTT	ARNGCCATNSWYTCYTCNGC	256	2048	54.4	96.5	60.6306
Act_1551	XP_031566296.1_51532_52599	783	6	29	281	GVDVRVNY	CIFHPYGK	GGNGTNGAYGTNMGNGTNAAYTA	TTNCCRTANGGRTGRAADATRCA	8192	768	0.481633	39.7143	61.9	100	17	336	NSLPKDT	DVEFVKF	AAYWSNYTNCCNAARGAYAC	AAYTTNACRAAYTCNACRTC	4096	256	59.4	90.5	60.6106
Act_1552	XP_031564564.1_15527_16868	408	6	43	170	NPDIFNFY	MINTGTLG	AAYCCNGAYATHTTYAAYTTYTA	CCNARNGTNCCNGTRTTDATCAT	384	3072	0.53719	27.1429	63.3	96	9	237	WILKDYN	DWSKPVS	TGGATHYTNAARGAYTAYAA	SWNACNGGYTTNSWCCARTC	192	4096	56.6	97.5	60.6059
Act_1553	XP_031558480.1_169870_171246	678	6	74	291	HRCVLTCG	ANLGEITI	CAYMGNTGYGTNYTNACNTGYGG	ATNGTDATYTCNCCNARRTTNGC	8192	6144	0.543269	49.5714	54	94	65	300	MDLTPEG	NTHMVEI	ATGGAYYTNACNCCNGARGG	ATYTCNACCATRTGNGTRTT	512	128	69.5	93	60.6027
Act_1554	XP_031552971.1_91600_92002	375	5	13	129	WEKCKCKA	MQDWRAVK	TGGGARAARTGYAARTGYAARGC	TTNACNGCNCKCCARTCYTGCAT	64	512	0.254545	7	65.8	100	5	138	SPTAYCD	MVMDGCK	WSNCCNACNGCNTAYTGYGA	TTRCANCCRTCCATNACCAT	4096	64	68	98.5	60.5863
Act_1555	XP_031574051.1_55980_56793	480	5	33	184	QTPYEDVF	FHFVDGNM	CARACNCCNTAYGARGAYGTNTT	ATRTTNCCRTCNACRAARTGRAA	1024	512	0.227586	15.1667	71.5	91.5	9	209	EFKLFYW	KFHQAIR	GARTTYAARYTNTTYTAYTG	CKDATNGCYTGRTGRAAYTT	256	384	71.1	97	60.5322
Act_1556	XP_031575294.1_29925_34693	2001	5	494	1152	NTVLLFKF	FEGAELHN	AAYACNGTNYTNYTNTTYAARTT	TTRTGNARYTCNGCNCCYTCRAA	8192	2048	0.651703	191	57.6	89	379	1245	VEIKGEW	IGFTMVE	GTNGARATHAARGGNGARTG	TCNACCATNGTRAANCCDAT	384	384	71.8	90	60.5168
Act_1557	XP_031554999.1_205511_206270	654	5	25	234	VDTYKFMH	HVFIDEAA	GTNGAYACNTAYAARTTYATGCA	GCNGCYTCRTCDATRAANACRTG	256	768	0.35468	26.5	72.6	97.5	16	261	LPADVCF	IVLAGDH	YTNCCNGCNGAYGTNTGYTT	TGRTCNCCNGCNARNACDAT	2048	3072	64	95.5	60.5166
Act_1558	XP_031557191.1_176523_177394	456	5	109	252	QQLVDDHF	EDAGVYDI	CARCARYTNGTNGAYGAYCAYTT	ATRTCRTANACNCCNGCRTCYTC	1024	1024	0.138686	7.66667	64.5	100	100	274	LTGMDEK	QDMYDGV	YTNACNGGNATGGAYGARAA	ACNCCRTCRTACATRTCYTG	512	64	73.5	94	60.5058
Act_1559	XP_031569115.1_21314_22883	1062	5	138	483	WFCRDKCA	QADKKTIV	TGGTTYTGYMGNGAYAARTGYGC	ACDATNGTYTTYTTRTCNGCYTG	256	768	0.297935	43.6667	66.1	96	126	493	QNPLYKE	YHRQFWE	CARAAYCCNYTNTAYAARGA	TCCCARAAYTGNCKRTGRTA	512	128	70.7	94.5	60.4875
Act_1560	XP_031553441.1_152522_153108	405	7	67	193	FSCFSDFP	YKTFKGFE	TTYWSNTGYTTYWSNGAYTTYCC	TCRAANCCYTTRAANGTYTTRTA	8192	512	0.714286	32.5	47.2	93	40	206	IWRYTED	VVGLGNT	ATHTGGMGNTAYACNGARGA	GTRTTNCCNARNCCNACNAC	384	4096	59.7	88	60.4685
Act_1561	XP_031572069.1_34146_35022	351	7	70	178	FIITFFGC	CGVPFSCC	TTYATHATHACNTTYTTYGGNTG	CARCANSWRAANGGNACNCCRCA	1152	8192	0.647059	22.125	49.5	92	14	218	CIKYTLF	GCLDKGI	TGYATHAARTAYACNYTNTT	ATNCCYTTRTCNARRCANCC	768	1024	62.7	85	60.4455
Act_1562	XP_031556255.1_226991_228126	645	6	25	231	HNDPVLYE	HWGGNWGF	CAYAAYGAYCCNGTNYTNTAYGA	AANCCCCARTTNCCNCCCCARTG	2048	256	0.465	36.5714	61.4	94	15	289	GRGIDMI	DYEGITG	GGNMGNGGNATHGAYATGAT	CCNGTDATNCCYTCRTARTC	768	384	64.8	91.5	60.4064
Act_1563	XP_031572129.1_19023_19754	405	6	87	213	TSDKIHVM	EKLVFGAF	ACNWSNGAYAARATHCAYGTNAT	AANGCNCCRAANACNARYTTYTC	6144	4096	0.333333	14.1429	61.5	96	12	234	VFVKAVK	FHTVYCH	GTNTTYGTNAARGCNGTNAA	TGRCARTANACNGTRTGRAA	1024	256	62	95	60.3659
Act_1564	XP_031557385.1_331045_331549	351	7	34	142	DVKDYEEI	CYSLDKKT	GAYGTNAARGAYTAYGARGARAT	GTYTTYTTRTCNARNSWRTARCA	256	4096	0.39604	13.875	55.4	86	4	158	DIIFAYF	GPVSNPE	GAYATHATHTTYGCNTAYTT	TCNGGRTTNSWNACNGGNCC	288	8192	55.5	93	60.2725
Act_1565	XP_031550721.1_191725_192467	351	7	23	131	FVKLLGEI	CFVGIVLI	TTYGTNAARYTNYTNGGNGARAT	ATNARNACDATNCCNACRAARCA	8192	6144	0.401961	13.75	54.7	93.5	12	230	FSCVFFA	HQWLLMA	TTYWSNTGYGTNTTYTTYGC	GCCATNARNARCCAYTGRTG	1024	256	54.7	87	60.2642
Act_1566	XP_031571554.1_315691_316546	408	6	96	223	ELLYEKQW	WFFQIAFV	GARYTNYTNTAYGARAARCARTG	ACRAANGCDATYTGRAARAACCA	2048	192	0.533333	28.7143	63.6	96	8	245	AVPGTMF	EFVAIAF	GCNGTNCCNGGNACNATGTT	AANGCDATNGCNACRAAYTC	1024	768	66.7	86	60.233
Act_1567	XP_031573565.1_20254_20926	438	5	41	178	IMWVDPIN	FWTVEGTC	ATHATGTGGGTNGAYCCNATHAA	CANGTNCCYTCNACNGTCCARAA	288	1024	0.396947	18.3333	68.2	95	3	218	TGWDQKE	IGKVKAN	ACNGGNTGGGAYCARAARGA	TTNGCYTTNACYTTNCCDAT	128	768	72	94.5	60.1657
Act_1568	XP_031561135.1_157251_157783	405	6	32	158	WYILQYEN	HCLIGGTM	TGGTAYATHYTNCARTAYGARAA	ATNGTNCCNCCDATNARRCARTG	384	6144	0.672269	34	63.2	91	24	174	DTFLPWH	APEFFLH	GAYACNTTYYTNCCNTGGCA	TGNARRAARAAYTCNGGNGC	512	1024	65.7	91.5	60.145
Act_1569	XP_031567753.1_156075_156504	345	6	19	125	LSCDAWEC	ENIDVRRH	YTNWSNTGYGAYGCNTGGGARTG	TGNCKNCKNACRTCDATRTTYTC	4096	6144	0.29	11.4286	59.8	98	11	138	FKDTGFP	KQLLHDN	TTYAARGAYACNGGNTTYCC	TTRTCRTGNARNARYTGYTT	256	1024	62.4	94	60.1033
Act_1570	XP_031556413.1_247968_248843	360	7	156	267	FVTYFAEY	YVNSVHTV	TTYGTNACNTAYTTYGCNGARTA	ACNGTRTGNACNSWRTTNACRTA	1024	8192	0.514286	22.125	51.6	91.5	147	326	KISPFIF	YCFTRHV	AARATHWSNCCNTTYATHTT	ACRTGNCKNGTRAARCARTA	2304	512	59.4	86	60.1005
Act_1571	XP_031551767.1_268618_269025	348	7	15	122	MNVRNEAC	PEIFLGKN	ATGAAYGTNMGNAAYGARGCNTG	TTYTTNCCNARRAADATYTCNGG	1024	3072	0.465347	14	63.7	93	7	131	SNISEEG	ADYIDPD	WSNAAYATHWSNGARGARGG	TCNGGRTCDATRTARTCNGC	6144	384	48.7	84	60.0326
Act_1572	XP_031574602.1_157861_158698	537	5	57	227	NWGPMVHQ	CPNYFGEM	AAYTGGGGNCCNATGGTNCAYCA	ATYTCNCCRAARTARTTNGGRCA	256	512	0.481707	31.8333	74	95	19	267	WVHYGLC	NHEWYKE	TGGGTNCAYTAYGGNYTNTG	TCYTTRTACCAYTCRTGRTT	512	32	71.5	87	59.995
Act_1573	XP_031571671.1_3380_4150	717	6	20	250	ILYQCLKA	HERIGRDK	ATHYTNTAYCARTGYYTNAARGC	TTRTCNCKNCCDATNCKYTCRTG	3072	6144	0.383562	19.2857	56	97	3	260	PAIVFMA	GETNIVL	CCNGCNATHGTNTTYATGGC	ARNACDATRTTNGTYTCNCC	384	1536	65.9	94	59.983
Act_1574	XP_031560228.1_113126_113747	552	6	26	201	ALTDGNGK	ACKSFDDE	GCNYTNACNGAYGGNAAYGGNAA	TCRTCRTCRAANSWYTTRCANGC	8192	2048	0.390533	23.8571	56.2	95	3	209	AMGDNPF	TNEWVTN	GCNATGGGNGAYAAYCCNTT	TTNGTNACCCAYTCRTTNGT	256	256	69.6	91.5	59.9755
Act_1575	XP_031562601.1_134967_136035	462	6	90	235	YYIFLDED	NTKHREYP	TAYTAYATHTTYYTNGAYGARGA	GGRTAYTCNCKRTGYTTNGTRTT	768	1024	0.496403	26.8571	64.5	91	8	293	IYLVQAE	WNITIPK	ATHTAYYTNGTNCARGCNGA	TTNGGDATNGTDATRTTCCA	1536	288	68.4	88	59.9723
Act_1576	XP_031567177.1_262147_262813	345	6	30	136	SEELGQFD	FCFQQDST	WSNGARGARYTNGGNCARTTYGA	GTNSWRTCYTGYTGRAARCARAA	8192	1024	0.15	5.57143	57.8	98	13	151	RWIIQAN	PPTMNLK	MGNTGGATHATHCARGCNAA	TTNARRTTCATNGTNGGNGG	576	1024	63.7	95	59.911
Act_1577	XP_031564035.1_442246_443640	681	5	220	438	NKWFHFKY	KWVRWQLP	AAYAARTGGTTYCAYTTYAARTA	GGNARYTGCCANCKNACCCAYTT	64	1024	0.569378	50.6667	66.4	90	182	452	WFEYYTD	TWWNHGV	TGGTTYGARTAYTAYACNGA	ACNCCRTGRTTCCACCANGT	64	64	72.9	95.5	59.8937
Act_1578	XP_031568065.1_38270_39649	951	6	153	461	REKSAYWC	KECNLMYW	MGNGARAARWSNGCNTAYTGGTG	CARTACATNARRTTRCAYTCYTT	4096	256	0.678322	83.4286	65.7	91	116	478	GGVVTRK	VKYEPLK	GGNGGNGTNGTNACNMGNAA	TTNARNGGYTCRTAYTTNAC	8192	1024	56.8	90.5	59.7249
Act_1579	XP_031563868.1_134759_135545	351	6	94	202	KYRFEQFH	DYWTYSGS	AARTAYMGNTTYGARCARTTYCA	SWNCCNSWRTANGTCCARTARTC	512	8192	0.539216	22.7143	57.6	94	36	221	DIKTHDA	WFVFKEP	GAYATHAARACNCAYGAYGC	GGYTCYTTRAANACRAACCA	192	64	71.1	89	59.6708
Act_1580	XP_031569227.1_26899_27493	510	6	43	204	GLDPTFYH	KEQGVTVI	GGNYTNGAYCCNACNTTYTAYCA	ATNACNGTNACNCCYTGYTCYTT	4096	2048	0.707692	28.7143	66.9	89	8	217	FQHDFWG	YDVLYIC	TTYCARCAYGAYTTYTGGGG	CADATRTANARNACRTCRTA	32	768	69	86	59.658
Act_1581	XP_031565879.1_71947_72763	411	5	65	193	WTLEIVKC	AWLNKEYF	TGGACNYTNGARATHGTNAARTG	AARTAYTCYTTRTTNARCCANGC	1536	512	0.352459	16	67.5	94.5	51	203	VRLTNFK	DYCKAEL	GTNMGNYTNACNAAYTTYAA	ARYTCNGCYTTRCARTARTC	4096	256	68	98.5	59.61
Act_1582	XP_031557384.1_177451_177960	363	6	15	127	TKGTPNDC	YGDAVVAK	ACNAARGGNACNCCNAAYGAYTG	TTNGCNACNACNGCRTCNCCRTA	2048	4096	0.377358	16	62.8	91.5	3	163	CQTCVKG	CKKNVMG	TGYCARACNTGYGTNAARGG	CCCATNACRTTYTTYTTRCA	256	64	70.1	88	59.6021
Act_1583	XP_031557230.1_138444_139288	537	6	115	285	EPVCVVCG	QMQLIPVA	GARCCNGTNTGYGTNGTNTGYGG	GCNACNGGDATNARYTGCATYTG	2048	1536	0.762195	46.8571	56.1	95	105	307	SKNQRWP	GKTAAFL	WSNAARAAYCARMGNTGGCC	ARRAANGCNGCNGTYTTNCC	1024	2048	58.3	99	59.5901
Act_1584	XP_031551239.1_22974_23571	504	6	26	185	FQKERDFV	FDDLLNKA	TTYCARAARGARMGNGAYTTYGT	GCYTTRTTNARNARRTCRTCRAA	512	2048	0.565789	34	58.6	94	11	201	LGFVMDA	TCEDVKT	YTNGGNTTYGTNATGGAYGC	GTYTTNACRTCYTCRCANGT	512	256	68.4	89	59.57
Act_1585	XP_031563301.1_35738_37103	360	7	178	289	KVLEFSYC	GYGHAVTD	AARGTNYTNGARTTYWSNTAYTG	TCNGTNACNGCRTGNCCRTANCC	8192	4096	0.571429	24.375	55.6	93	32	345	AWKRVAY	HCRSITP	GCNTGGAARMGNGTNGCNTA	GGNGTDATNSWNCKRCARTG	1024	6144	53.5	85	59.5538
Act_1586	XP_031568177.1_21261_21991	378	6	37	154	ELCKGVIK	ICEVWCGQ	GARYTNTGYAARGGNGTNATHAA	TGNCCRCACCANACYTCRCADAT	3072	384	0.369369	15.5714	66.3	94	28	170	HVYCGIT	DGEELQK	CAYGTNTAYTGYGGNATHAC	TTYTGNARYTCYTCNCCRTC	384	512	67.5	84.5	59.5355
Act_1587	XP_031554655.1_165288_166627	711	6	135	363	HRCWDTDN	NMIFFLTP	CAYMGNTGYTGGGAYACNGAYAA	GGNGTNARRAARAADATCATRTT	512	768	0.541284	51	67.5	94	25	380	IELSGNP	TDIFKKN	ATHGARYTNWSNGGNAAYCC	TTYTTYTTRAADATRTCNGT	6144	192	58.2	88	59.5223
Act_1588	XP_031553794.1_55364_56161	426	6	17	150	KLPCGHIF	IKRDKRDV	AARYTNCCNTGYGGNCAYATHTT	ACRTCNCKYTTRTCNCKYTTDAT	3072	3072	0.34127	16.5714	58.1	97	4	160	DCPVCLQ	KGVAGIR	GAYTGYCCNGTNTGYYTNCA	CKDATNCCNGCNACNCCYTT	1024	3072	59.5	97.5	59.5074
Act_1589	XP_031571642.1_63034_64003	609	6	102	296	NLVAITYD	NPFIYSFY	AAYYTNGTNGCNATHACNTAYGA	TARAANSWRTADATRAANGGRTT	6144	3072	0.579235	42	58.8	97	40	306	LRQNFMN	EFRQAAL	YTNMGNCARAAYTTYATGAA	ARNGCNGCYTGNCKRAAYTC	512	2048	62.5	90.5	59.5009
Act_1590	XP_031565657.1_370534_371754	741	6	58	296	YNTDVVFD	VCHNALCC	TAYAAYACNGAYGTNGTNTTYGA	CARCANARNGCRTTRTGRCANAC	1024	2048	0.66055	65.1429	59	91.5	32	331	VVANMGD	PEGYFLE	GTNGTNGCNAAYATGGGNGA	TCNARRAARTANCCYTCNGG	512	1024	65.8	89.5	59.4916
Act_1591	XP_031558530.1_20741_21497	504	5	67	226	WGMNEQIK	GHSFTNPH	TGGGGNATGAAYGARCARATHAA	TGNGGRTTNGTRAANSWRTGNCC	96	8192	0.300654	16.8333	61.1	100	16	249	DIQVKIQ	MIDFMKQ	GAYATHCARGTNAARATHCA	TGYTTCATRAARTCDATCAT	288	24	72.3	94.5	59.4247
Act_1592	XP_031567105.1_82826_83445	417	7	53	183	EEIVRLQG	EVQTVQFG	GARGARATHGTNMGNYTNCARGG	CCRAAYTGNACNGTYTGNACYTC	6144	1024	0.282258	13.75	55.5	95.5	6	201	TNLPALP	KKIENDS	ACNAAYYTNCCNGCNYTNCC	SWRTCRTTYTCDATYTTYTT	8192	384	53.2	84	59.4242
Act_1593	XP_031565064.1_101378_102119	564	5	51	230	QVIPEFDM	YAWNNIWE	CARGTNATHCCNGARTTYGAYAT	TCCCADATRTTRTTCCANGCRTA	768	96	0.44186	32.1667	72.6	98.5	2	241	GSKRCYD	GKRAYEL	GGNWSNAARMGNTGYTAYGA	ARYTCRTANGCNCKYTTNCC	4096	2048	57.8	97	59.415
Act_1594	XP_031561357.1_284949_285710	606	6	61	254	WIVTAAHC	WGIGCANP	TGGATHGTNACNGCNGCNCAYTG	GGRTTNGCRCANCCDATNCCCCA	1536	768	0.524064	35.4286	65.3	87.5	2	264	NPNKECG	YGVYTNV	AAYCCNAAYAARGARTGYGG	ACRTTNGTRTANACNCCRTA	128	512	66	90.5	59.3584
Act_1595	XP_031555450.1_434425_434950	372	6	21	136	IVAVKTGD	FPCHRWIR	ATHGTNGCNGTNAARACNGGNGA	CKDATCCANCKRTGRCANGGRAA	6144	1536	0.542857	22.1429	61.4	91	2	173	GNTNDCF	FWKRKMY	GGNAAYACNAAYGAYTGYTT	TACATYTTNCKYTTCCARAA	256	64	71.6	87	59.353
Act_1596	XP_031549319.1_9392_10601	468	5	131	278	ATVTPFKP	FQVCYIPR	GCNACNGTNACNCCNTTYAARCC	CKNGGDATRTARCANACYTGRAA	4096	1536	0.510638	31.1667	63.5	97.5	107	318	APMQDVF	KHVLNPV	GCNCCNATGCARGAYGTNTT	ACNGGRTTNARNACRTGYTT	256	1024	67.8	97	59.3334
Act_1597	XP_031573472.1_628068_628702	396	6	25	148	DGGALDTK	CGEPPYNS	GAYGGNGGNGCNYTNGAYACNAA	SWRTTRTANGGNGGYTCNCCRCA	8192	4096	0.724138	34.7143	55.6	93	16	171	VYHAPWD	HYTRQGY	GTNTAYCAYGCNCCNTGGGA	TANCCYTGNCKNGTRTARTG	256	1024	68.7	92	59.3202
Act_1598	XP_031562026.1_431145_431627	393	5	25	147	GQCIARYT	YGLKQRKP	GGNCARTGYATHGCNMGNTAYAC	GGYTTNCKYTGYTTNARNCCRTA	3072	4096	0.37931	16.1667	57.6	97.5	3	155	FHECMKW	GDFLNQI	TTYCAYGARTGYATGAARTG	ATYTGRTTNARRAARTCNCC	32	512	75.6	97	59.32
Act_1599	XP_031572639.1_53598_54588	441	6	88	226	ARRYMWWP	HPATNGLA	GCNMGNMGNTAYATGTGGTGGCC	GCNARNCCRTTNGTNGCNGGRTG	512	8192	0.530303	22.5714	58.8	93	77	236	EHFGIVK	YVGDFKD	GARCAYTTYGGNATHGTNAA	TCYTTRAARTCNCCNACRTA	384	256	71	88	59.2946
Act_1600	XP_031555412.1_255991_256534	414	6	25	154	RRFPNKHM	DPTKLPET	MGNMGNTTYCCNAAYAARCAYAT	GTYTCNGGNARYTTNGTNGGRTC	4096	4096	0.276423	14.4286	60.2	94	7	162	GKKIATF	IGKVTIH	GGNAARAARATHGCNACNTT	TGDATNGTNACYTTNCCDAT	768	1152	65.6	92	59.2688
Act_1601	XP_031567943.1_81751_82296	369	6	41	155	KGCHYWEI	NVQITLHT	AARGGNTGYCAYTAYTGGGARAT	GTRTGNARNGTDATYTGNACRTT	128	3072	0.157407	6.42857	68.9	98	33	165	VLGNAGF	EPPDSNT	GTNYTNGGNAAYGCNGGNTT	GTRTTNSWRTCNGGNGGYTC	4096	2048	55.4	90.5	59.2566
Act_1602	XP_031549955.1_122843_123860	531	7	14	182	SREWVEEH	PMDVSTYA	WSNMGNGARTGGGTNGARGARCA	GCRTANGTNSWNACRTCCATNGG	4096	4096	0.447205	33.375	53.3	86.5	3	269	SWGGEEY	KAFVYPY	WSNTGGGGNGGNGARGARTA	TANGGRTANACRAANGCYTT	1024	512	62.5	83	59.242
Act_1603	XP_031552645.1_175287_176111	510	6	110	271	PQYLYEAK	DYIHAALV	CCNCARTAYYTNTAYGARGCNAA	ACNARNGCNGCRTGDATRTARTC	2048	3072	0.36129	20.4286	63.2	96	102	281	GSGKTTQ	MQLHQEQ	GGNWSNGGNAARACNACNCA	TGYTCYTGRTGNARYTGCAT	8192	128	54.2	97.5	59.2185
Act_1604	XP_031568105.1_120878_122447	936	5	164	467	HRQMFGKY	WNYFPRFS	CAYMGNCARATGTTYGGNAARTA	SWRAANCKNGGRAARTARTTCCA	512	2048	0.651877	75	66.4	96	102	490	ELGVDDF	QGDEKTW	GARYTNGGNGTNGAYGAYTT	CANGTYTTYTCRTCNCCYTG	1024	256	70.4	87	59.2054
Act_1605	XP_031556119.1_9695_10826	741	6	71	309	GLATKVNF	FKKRHIAT	GGNYTNGCNACNAARGTNAAYTT	GTNGCDATRTGNCKYTTYTTRAA	8192	1536	0.786957	85.7143	64.3	86.5	43	372	LFLGADV	NQTLVSG	YTNTTYYTNGGNGCNGAYGT	CCNSWNACNARNGTYTGRTT	4096	8192	52.6	99	59.1835
Act_1606	XP_031572342.1_47442_48513	663	6	129	341	AITYPLQH	YFCKLLNY	GCNATHACNTAYCCNYTNCARCA	TARTTNARNARYTTRCARAARTA	6144	2048	0.666667	49.2857	60.4	96	117	354	FTLTIIA	NPVVYSL	TTYACNYTNACNATHATHGC	ARNSWRTANACNACNGGRTT	2304	8192	50.5	100	59.1066
Act_1607	XP_031552798.1_44343_45297	714	6	63	292	AVGTVIYQ	FVYDVNGT	GCNGTNGGNACNGTNATHTAYCA	GTNCCRTTNACRTCRTANACRAA	6144	1024	0.626126	53.7143	65	93	21	316	EDAGVPF	GNERDEF	GARGAYGCNGGNGTNCCNTT	AAYTCRTCNCKYTCRTTNCC	1024	512	66.2	82	59.0537
Act_1608	XP_031560621.1_162168_163599	747	5	150	390	NYPTDEDC	YPQAVAGH	AAYTAYCCNACNGAYGARGAYTG	TGNCCNGCNACNGCYTGNGGRTA	512	4096	0.264957	29.3333	66.8	97.5	120	403	EGFPDWA	FDPTTKE	GARGGNTTYCCNGAYTGGGC	TCYTTNGTNGTNGGRTCRAA	128	512	70.7	90	58.9474
Act_1609	XP_031568595.1_112073_112511	345	7	29	135	SVQKQLQV	AHHSVNDA	WSNGTNCARAARCARYTNCARGT	GCRTCRTTNACNSWRTGRTGNGC	8192	4096	0.29	7.625	41.8	93	20	144	KRILEAQ	TQKVSET	AARMGNATHYTNGARGCNCA	GTYTCNSWNACYTTYTGNGT	3072	2048	56.2	97	58.9294
Act_1610	XP_031567893.1_98731_99171	372	6	10	125	YKSAVEKF	PDSADKIY	TAYAARWSNGCNGTNGARAARTT	TADATYTTRTCNGCNSWRTCNGG	4096	6144	0.12844	6.14286	50.6	99	2	133	VVLATMQ	DEVTDFK	GTNGTNYTNGCNACNATGCA	TTRAARTCNGTNACYTCRTC	2048	256	65.9	96.5	58.9162
Act_1611	XP_031557590.1_99517_100807	477	6	53	203	LFIAAQYG	CCEELIKR	YTNTTYATHGCNGCNCARTAYGG	CKYTTDATNARYTCYTCRCARCA	3072	1536	0.678571	39.1429	60.4	92	11	248	SQDAGGW	GADPNKE	WSNCARGAYGCNGGNGGNTG	TCYTTRTTNGGRTCNGCNCC	4096	512	63.8	91.5	58.8928
Act_1612	XP_031558714.1_419832_420408	348	6	22	129	KMNIVDGK	CYTVTCKN	AARATGAAYATHGTNGAYGGNAA	TTYTTRCANGTNACNGTRTARCA	384	1024	0.386139	18.2857	65.6	92	12	156	ITDAKPG	YVRPLKD	ATHACNGAYGCNAARCCNGG	TCYTTNARNGGNCKNACRTA	768	4096	62.2	90.5	58.8611
Act_1613	XP_031566376.1_92556_93165	474	5	32	181	SFYNFIKA	EITAILNK	WSNTTYTAYAAYTTYATHAARGC	TTRTTNARDATNGCNGTDATYTC	1536	4608	0.416667	21.6667	60.7	97.5	8	198	IEGDFAM	FIGQATT	ATHGARGGNGAYTTYGCNAT	GTNGTNGCYTGNCCDATRAA	384	768	70.5	97	58.8402
Act_1614	XP_031561914.1_123599_124286	393	6	15	137	VQMDLDGM	ACGGIFCN	GTNCARATGGAYYTNGAYGGNAT	TTRCARAADATNCCNCCRCANGC	1024	1536	0.545455	21.4286	60.5	92	6	222	PGTNKLK	WVKRWCV	CCNGGNACNAAYAARYTNAA	ACRCACCANCKYTTNACCCA	2048	128	60.8	96.5	58.8216
Act_1615	XP_031558107.1_77121_77604	348	6	13	120	KRHHIVVY	TKFALRQW	AARMGNCAYCAYATHGTNGTNTA	CAYTGNCKNARNGCRAAYTTNGT	3072	8192	0.465347	18.1429	59	98	4	152	PPLISMG	ITKMGHQ	CCNCCNYTNATHWSNATGGG	TGRTGNCCCATYTTNGTDAT	6144	192	56.7	96.5	58.8094
Act_1616	XP_031571323.1_21956_24209	1344	5	76	515	FSQLYDHW	DDYELGYQ	TTYWSNCARYTNTAYGAYCAYTG	TGRTANCCNARYTCRTARTCRTC	4096	1024	0.615385	100.833	62.4	94	26	599	PGIGWDN	EINYCIK	CCNGGNATHGGNTGGGAYAA	TTDATRCARTARTTDATYTC	384	144	72	87	58.808
Act_1617	XP_031566254.1_102251_104384	639	6	462	666	RVGVDYFG	QYMADVFW	MGNGTNGGNGTNGAYTAYTTYGG	CARAANACRTCNGCCATRTAYTG	4096	256	0.545455	35.2857	67.1	88.5	443	679	QFMGDLP	EYLPTLQ	CARTTYATGGGNGAYYTNCC	TGNARNGTNGGNARRTAYTC	256	4096	59.8	92.5	58.776
Act_1618	XP_031567204.1_16000_16490	345	6	11	117	VKEAQETE	QPGIIKKE	GTNAARGARGCNCARGARACNGA	TCYTTYTTDATDATNCCNGGYTG	1024	1152	0.19	8.14286	60.9	91	1	144	RITDDFI	FPKEKRD	MGNATHACNGAYGAYTTYAT	TCNCKYTTYTCYTTNGGRAA	768	512	64.5	95	58.7724
Act_1619	XP_031566520.1_104108_105037	576	6	20	203	FNLKCRKW	WGTSGQFL	TTYAAYYTNAARTGYMGNAARTG	ARRAAYTGNCCNSWNGTNCCCCA	2048	8192	0.634286	49	53.2	91	9	273	DETCYDN	GFVYPFK	GAYGARACNTGYTAYGAYAA	TTRAANGGRTANACRAANCC	128	512	70.4	91.5	58.7599
Act_1620	XP_031555593.1_67614_68751	615	6	43	239	VFGHVGCQ	KHAQNPLL	GTNTTYGGNCAYGTNGGNTGYCA	ARNARNGGRTTYTGNGCRTGYTT	2048	4096	0.473684	38.1429	61.8	94	26	247	SANIIFM	YGMLNRR	WSNGCNAAYATHATHTTYAT	CKNCKRTTNARCATNCCRTA	2304	2048	58.7	93	58.7585
Act_1621	XP_031573096.1_22365_22797	345	6	17	123	NGCIIRHD	WFMIDLLS	AAYGGNTGYATHATHMGNCAYGA	SWNARNARRTCDATCATRAACCA	2304	3072	0.27	13.2857	59.8	92	2	136	VMTSLGN	FMIDTEK	GTNATGACNWSNYTNGGNAA	TTYTCNGTRTCDATCATRAA	8192	96	61.4	97.5	58.7583
Act_1622	XP_031561432.1_331561_332689	558	6	119	296	RYHALVKP	NPVLYAFQ	MGNTAYCAYGCNYTNGTNAARCC	TGRAANGCRTANARNACNGGRTT	8192	4096	0.64881	43.4286	59.8	94	92	306	CKLFTGN	NYREGFL	TGYAARYTNTTYACNGGNAA	ARRAANCCYTCNCKRTARTT	1024	1024	65	88	58.7518
Act_1623	XP_031557902.1_44273_44837	432	6	24	159	KAKRFVKA	TNQKELES	AARGCNAARMGNTTYGTNAARGC	SWYTCNARYTCYTTYTGRTTNGT	2048	4096	0.51938	28.7143	52	93	5	189	TDLAFAI	NEIKDKL	ACNGAYYTNGCNTTYGCNAT	ARYTTRTCYTTDATYTCRTT	2048	192	64.6	99	58.7142
Act_1624	XP_031570985.1_45687_46839	705	5	92	318	FLTAAQIM	CWFPRGIA	TTYYTNACNGCNGCNCARATHAT	GCDATNCCNCKNGGRAACCARCA	6144	1536	0.50237	36.8333	65.2	98.5	4	346	GATIFYC	TAFVFLN	GGNGCNACNATHTTYTAYTG	TTNARRAANACRAANGCNGT	768	2048	66.5	93	58.642
Act_1625	XP_031550102.1_89230_90874	942	6	83	388	IDSYKCIC	TCAVDIND	ATHGAYWSNTAYAARTGYATHTG	TCRTTDATRTCNACNGCRCANGT	2304	1536	0.557047	59.8571	59.5	89	52	438	CQPGFTG	PCQNGGL	TGYCARCCNGGNTTYACNGG	ARNCCNCCRTTYTGRCANGG	512	1024	63.4	92.5	58.6364
Act_1626	XP_031554397.1_242405_243056	483	5	47	199	LQNIEYQN	YKTYEEVL	YTNCARAAYATHGARTAYCARAA	ARNACYTCYTCRTANGTYTTRTA	768	1024	0.6	32.8333	64.6	93.5	7	208	GCREHIN	EMFYVNP	GGNTGYMGNGARCAYATHAA	GGRTTNACRTARAACATYTC	768	64	74	91.5	58.5971
Act_1627	XP_031565613.1_67185_67938	441	6	41	179	DKELLEAQ	HNVPIFYP	GAYAARGARYTNYTNGARGCNCA	GGRTARAADATNGGNACRTTRTG	4096	768	0.409091	23.2857	59.4	89.5	11	192	KLDHPVD	YTGIFNV	AARYTNGAYCAYCCNGTNGA	ACRTTRAADATNCCNGTRTA	1024	384	67.1	93	58.589
Act_1628	XP_031574364.1_158766_160072	462	6	271	416	FRTTKGHP	FAIKPKYG	TTYMGNACNACNAARGGNCAYCC	CCRTAYTTNGGYTTDATNGCRAA	4096	768	0.589928	32.8571	62.6	88	166	427	DDGEILK	IFHGTIP	GAYGAYGGNGARATHYTNAA	GGDATNGTNCCRTGRAADAT	768	576	64.1	93	58.5595
Act_1629	XP_031556246.1_196056_196820	396	6	19	142	WYLQPKMG	DGNMIASD	TGGTAYYTNCARCCNAARATGGG	TCNSWNGCDATCATRTTNCCRTC	256	3072	0.222222	12.2857	63.7	92	2	152	VAELAYV	MDPKRKC	GTNGCNGARYTNGCNTAYGT	CAYTTNCKYTTNGGRTCCAT	2048	256	60.6	94	58.5427
Act_1630	XP_031573877.1_30236_30891	597	6	33	223	IDEGQQPQ	KKLKNECG	ATHGAYGARGGNCARCARCCNCA	CCRCAYTCRTTYTTNARYTTYTT	768	512	0.767857	61.1429	58.5	97	25	233	MIRERGC	QTLLRNH	ATGATHMGNGARMGNGGNTG	TGRTTNCKNARNARNGTYTG	1536	8192	51.7	96.5	58.4168
Act_1631	XP_031555608.1_56620_57559	426	6	140	273	PTVFWRNC	VHVRGTDH	CCNACNGTNTTYTGGMGNAAYTG	TGRTCNGTNCCNCKNACRTGNAC	2048	8192	0.755906	39.4286	58.7	96	121	295	LLMTLDH	WIQNAKH	YTNYTNATGACNYTNGAYCA	TGYTTNGCRTTYTGDATCCA	4096	96	62.3	89.5	58.4145
Act_1632	XP_031555580.1_213690_214465	552	6	52	227	KKIVIVDG	NQFFTPSH	AARAARATHGTNATHGTNGAYGG	TGNSWNGGNGTRAARAAYTGRTT	1152	4096	0.586826	37.5714	57.4	92	5	241	HLYHVRF	EGYRACI	CAYYTNTAYCAYGTNMGNTT	ATRCANGCNCKRTANCCYTC	2048	1024	60.8	96.5	58.397
Act_1633	XP_031553689.1_163982_167798	1707	5	185	745	VCTQPRKV	VYEKILKT	GTNTGYACNCARCCNMGNAARGT	GTYTTNARDATYTTYTCRTANAC	4096	1536	0.520947	126.333	59.2	94	81	754	NCQKKEF	QDFILNV	AAYTGYCARAARAARGARTT	ACRTTNARDATRAARTCYTG	64	384	73.3	84.5	58.3949
Act_1634	XP_031549196.1_32575_33340	372	5	55	170	VFALACMD	NWFAKDKE	GTNTTYGCNYTNGCNTGYATGGA	TCYTTRTCYTTNGCRAACCARTT	2048	128	0.449541	22.5	69	92	27	247	TPGIIAN	QFTKMMI	ACNCCNGGNATHATHGCNAA	ATCATCATYTTNGTRAAYTG	2304	32	69.2	94	58.323
Act_1635	XP_031550660.1_46192_47101	804	6	34	293	ATITWFKD	DEGVYKCL	GCNACNATHACNTGGTTYAARGA	ARRCAYTTRTANACNCCYTCRTC	768	1024	0.506276	51.5714	70	90.5	12	305	KEVEVVE	DETIARS	AARGARGTNGARGTNGTNGA	SWNCKNGCDATNGTYTCRTC	512	6144	51.7	92.5	58.3214
Act_1636	XP_031572721.1_86933_87960	648	5	16	223	NRINPEYD	DFTQPFLH	AAYMGNATHAAYCCNGARTAYGA	TGNARRAANGGYTGNGTRAARTC	1536	2048	0.591837	49.5	65.7	92.5	6	298	TGHIQFD	KKFHLIA	ACNGGNCAYATHCARTTYGA	GCDATNARRTGRAAYTTYTT	384	384	71	91.5	58.3191
Act_1637	XP_031562708.1_185333_186455	423	6	110	242	AILWPLKH	WVPFYILN	GCNATHYTNTGGCCNYTNAARCA	TTNARDATRTARAANGGNACCCA	6144	1536	0.604839	29.5714	62.3	98	24	280	IAVFTRK	VNPIVYS	ATHGCNGTNTTYACNMGNAA	SWRTANACDATNGGRTTNAC	3072	3072	57.7	89.5	58.3036
Act_1638	XP_031569076.1_292660_293881	978	5	197	514	NSFKNYQQ	YFPDRKVG	AAYWSNTTYAARAAYTAYCARCA	CCNACYTTNCKRTCNGGRAARTA	1024	2048	0.697479	67.6667	63	93.5	79	526	GFVPHPP	TWNMHEE	GGNTTYGTNCCNCAYCCNCC	TCYTCRTGCATRTTCCANGT	1024	32	64.8	97	58.2983
Act_1639	XP_031565071.1_59400_60102	357	6	50	160	GNWAIYFC	QWKRYTED	GGNAAYTGGGCNATHTAYTTYTG	TCYTCNGTRTANCKYTTCCAYTG	384	512	0.451923	19.2857	72.9	89	32	169	QYKARVT	YHPYSPE	CARTAYAARGCNMGNGTNAC	TCNGGNSWRTANGGRTGRTA	1024	2048	55.4	91.5	58.2955
Act_1640	XP_031553523.1_7331_7967	363	7	20	132	DISKNRNP	WNYLAATY	GAYATHWSNAARAAYMGNAAYCC	TANGTNGCNGCNARRTARTTCCA	6144	2048	0.6	20	52.8	88	7	169	AALYPLN	TNYPAIM	GCNGCNYTNTAYCCNYTNAA	ATDATNGCNGGRTARTTNGT	8192	768	59.3	85	58.2848
Act_1641	XP_031552240.1_347538_348660	579	5	42	226	TNYLIVNM	QYQKAIES	ACNAAYTAYYTNATHGTNAAYAT	SWYTCDATNGCYTTYTGRTAYTG	3072	1536	0.545977	37.3333	63.8	98.5	34	239	LIPRMKT	KMLITVV	YTNATHCCNMGNATGAARAC	ACNACNGTDATNARCATYTT	1536	768	61.3	98.5	58.2552
Act_1642	XP_031570101.1_40633_43687	1470	4	26	507	NAKDKRGN	YEGTKICD	AAYGCNAARGAYAARMGNGGNAA	TCRCADATYTTNGTNCCYTCRTA	2048	768	0.454158	103.4	64.3	95.5	4	517	HKAVQEN	EFDYMLC	CAYAARGCNGTNCARGARAA	CANARCATRTARTCRAAYTC	256	128	75.4	98	58.2429
Act_1643	XP_031565140.1_288206_289576	660	5	53	264	DFRSGMNT	QIDEVMVG	GAYTTYMGNWSNGGNATGAAYAC	CCNACCATNACYTCRTCDATYTG	4096	384	0.416667	30.8333	60.2	96	35	280	KHCIVFT	IPQFTVK	AARCAYTGYATHGTNTTYAC	TTNACNGTRAAYTGNGGDAT	192	768	71.1	95.5	58.2035
Act_1644	XP_031572731.1_8041_8856	534	5	46	215	HIMVVTAD	CGDTFTVA	CAYATHATGGTNGTNACNGCNGA	GCNACNGTRAANGTRTCNCCRCA	1536	2048	0.487654	32.3333	63.7	97	24	232	NQAKIVE	WGKGARG	AAYCARGCNAARATHGTNGA	CCNCKNGCNCCYTTNCCCCA	384	1024	63.4	98.5	58.202
Act_1645	XP_031554500.1_53023_53470	345	6	18	124	EIHVHTGF	DGKIERIL	GARATHCAYGTNCAYACNGGNTT	ARDATNCKYTCDATYTTNCCRTC	1536	4608	0.26	10.7143	62.5	98	5	141	PLPDNDP	KFNVLFA	CCNYTNCCNGAYAAYGAYCC	GCRAANARNACRTTRAAYTT	1024	512	57.6	91.5	58.1713
Act_1646	XP_031572265.1_42750_43233	372	6	14	129	VAVICNFP	DQVYHGKH	GTNGCNGTNATHTGYAAYTTYCC	TGYTTNCCRTGRTANACYTGRTC	1536	512	0.238532	8.71429	67.6	99	4	153	LPDGSYQ	YTAIPHI	YTNCCNGAYGGNWSNTAYCA	ATRTGNGGDATNGCNGTRTA	8192	768	56.7	86.5	58.1464
Act_1647	XP_031549402.1_66421_67689	678	6	42	259	GFEEAKAM	IQDTELIL	GGNTTYGARGARGCNAARGCNAT	ARDATNARYTCNGTRTCYTGDAT	1024	4608	0.547619	52.4286	60.8	90	14	365	GLFAIHF	PYVIDAV	GGNYTNTTYGCNATHCAYTT	ACNGCRTCDATNACRTANGG	1536	768	64.3	89	58.117
Act_1648	XP_031558084.1_70577_71163	420	6	29	160	ASCQHYGC	CPWNTWGK	GCNWSNTGYCARCAYTAYGGNTG	TTNCCCCANGTRTTCCANGGRCA	4096	256	0.532258	30.2857	64.7	93	16	186	DKEYCTC	TGECLCD	GAYAARGARTAYTGYACNTG	TCRCANARRCAYTCNCCNGT	128	1024	67.2	82	58.0981
Act_1649	XP_031556446.1_125919_128001	447	6	517	657	RQGRFLWE	PKEQFTVV	MGNCARGGNMGNTTYYTNTGGGA	ACNACNGTRAAYTGYTCYTTNGG	8192	1024	0.597015	31.7143	60.5	91.5	463	706	QSGAIPV	WPDIGVP	CARWSNGGNGCNATHCCNGT	GGNACNCCDATRTCNGGCCA	6144	384	59.7	95	58.086
Act_1650	XP_031573516.1_18745_19393	405	5	69	195	FELPMDMK	ETDFGALK	TTYGARYTNCCNATGGAYATGAA	TTNARNGCNCCRAARTCNGTYTC	256	4096	0.45	22.3333	68.2	96.5	52	203	TKAWLQG	WKLEGCN	ACNAARGCNTGGYTNCARGG	TTRCANCCYTCNARYTTCCA	512	256	67.3	91.5	58.0562
Act_1651	XP_031552447.1_108503_108964	366	6	18	131	WLKENPFV	PYARELEH	TGGYTNAARGARAAYCCNTTYGT	TGYTCNARYTCNCKNGCRTANGG	512	8192	0.433962	17.8571	60.7	89.5	8	143	REPETQA	NKDALMQ	MGNGARCCNGARACNCARGC	TGCATNARNGCRTCYTTRTT	1024	256	66.7	91.5	58.0508
Act_1652	XP_031559195.1_162259_163144	540	5	84	255	KNYTGICD	GYYCPKNS	AARAAYTAYACNGGNATHTGYGA	SWRTTYTTNGGRCARTARTANCC	768	2048	0.412121	28.3333	66.4	92	73	270	PGGKYCQ	ACQPGTF	CCNGGNGGNAARTAYTGYCA	AANGTNCCNGGYTGRCANGC	512	1024	69.8	94.5	58.0503
Act_1653	XP_031563578.1_242735_243556	453	6	50	192	GCGPYCWK	CKFAELSI	GGNTGYGGNCCNTAYTGYTGGAA	ATNSWNARYTCNGCRAAYTTRCA	512	8192	0.666667	38.7143	63	89	23	203	VDCTVYH	YKLYTVN	GTNGAYTGYACNGTNTAYCA	TTNACNGTRTANARYTTRTA	512	1024	65.6	88	58.0075
Act_1654	XP_031559195.1_164846_165339	372	6	35	150	PGTFNYTD	DCFNCTPG	CCNGGNACNTTYAAYTAYACNGA	CCNGGNGTRCARTTRAARCARTC	2048	512	0.385321	17	68.6	99	1	159	YYCRSGA	YCDGLGL	TAYTAYTGYMGNWSNGGNGC	ARNCCNARNCCRTCRCARTA	4096	2048	46.8	94	58.0052
Act_1655	XP_031558502.1_49407_50106	465	7	56	202	FVADGSKF	KKLVTNAL	TTYGTNGCNGAYGGNWSNAARTT	ARNGCRTTNGTNACNARYTTYTT	8192	8192	0.707143	41.5	48.8	88.5	17	219	KDGALRY	TKRECLS	AARGAYGGNGCNYTNMGNTA	SWNARRCAYTCNCKYTTNGT	4096	8192	52.2	92	57.8767
Act_1656	XP_031562988.1_122716_123344	453	6	41	183	QNDIALVK	EKCGTDKH	CARAAYGAYATHGCNYTNGTNAA	TGYTTRTCNGTNCCRCAYTTYTC	3072	512	0.619403	33.8571	66	87.5	19	194	NAKQMAP	FTRVNPY	AAYGCNAARCARATGGCNCC	TANGGRTTNACNCKNGTRAA	128	2048	65.4	87	57.8751
Act_1657	XP_031567052.1_62187_63022	525	5	100	266	TCFVLNIY	EEWESVAK	ACNTGYTTYGTNYTNAAYATHTA	TTNGCNACNSWYTCCCAYTCYTC	3072	2048	0.550633	25.8333	56.9	100	67	291	MIAENTP	TAMIFLQ	ATGATHGCNGARAAYACNCC	TGNARRAADATCATNGCNGT	192	768	68.6	97	57.8521
Act_1658	XP_031564843.1_403473_404598	549	6	97	271	VYRFMDIF	FVKILHYS	GTNTAYMGNTTYATGGAYATHTT	SWRTARTGNARDATYTTNACRAA	768	6144	0.542169	40.4286	63.1	85	44	283	TVTNYFF	NPFIYTF	ACNGTNACNAAYTAYTTYTT	AANGTRTADATRAANGGRTT	512	384	67.9	89	57.8488
Act_1659	XP_031572182.1_232033_232596	474	6	20	169	QQILKSCG	WTGVDPHG	CARCARATHYTNAARWSNTGYGG	CCRTGNGGRTCNACNCCNGTCCA	6144	1024	0.647887	41	52.5	94	2	183	KFKTVRI	EDVPQFW	AARTTYAARACNGTNMGNAT	CARAAYTGNGGNACRTCYTC	1024	256	66.4	92	57.8416
Act_1660	XP_031550124.1_214343_215482	546	6	41	214	QLPEKEVF	TYEDLYSE	CARYTNCCNGARAARGARGTNTT	TCNSWRTANARRTCYTCRTANGT	2048	8192	0.714286	45.8571	56.8	95	19	232	EMFQGLE	DTGDDET	GARATGTTYCARGGNYTNGA	GTYTCRTCRTCNCCNGTRTC	256	256	59.7	92.5	57.7308
Act_1661	XP_031568182.1_37187_39045	1539	4	123	627	WLIGYYGQ	CYTARFLM	TGGYTNATHGGNTAYTAYGGNCA	ATNARRAANCKNGCNGTRTARCA	1536	8192	0.670833	150.2	60.9	97	112	646	PKAVYFI	PMEMVQG	CCNAARGCNGTNTAYTTYAT	CCYTGNACCATYTCCATNGG	512	64	71.6	96	57.6952
Act_1662	XP_031565957.1_107940_109088	990	5	29	350	YSAFGCCT	QPEENHNG	TAYWSNGCNTTYGGNTGYTGYAC	CCRTTRTGRTTYTCYTCNGGYTG	4096	256	0.527508	69.6667	60.8	94	6	380	HPQCLDY	DPFGKYG	CAYCCNCARTGYYTNGAYTA	CCRTAYTTNCCRAANGGRTC	512	256	68.6	93	57.6907
[truncated: 319 more rows]

## Sheet: Use for primer synthesis
Primer name	Nucleotide Sequence of Primer (5' to 3')	Number of base pair
[truncated: 7,924 more rows]
