# Supplementary material for: UPrimer: A Clade-Specific Primer Design Program Based on Nested-PCR Strategy and Its Applications in Amplicon Capture Phylogenomics
Source: Mol Biol Evol. 2023 Oct 13;40(11):msad230. doi: 10.1093/molbev/msad230 (PMC10630340; doi:10.1093/molbev/msad230)
Supplement: msad230_Supplementary_Data [file msad230_supplementary_data.zip › Appendix 17. Actiniaria/Appendix 17. Reference nucleotide sequences of NPCLs for Actiniaria.fasta]

>Act1
ATGATGACAGCAGTTCGTCACACTTCCAAGTATTCGACGAACGAGCAAGATATGAAGAAGGACTCTAAAATTGTCACGTTTTACAAGAATGGAGATATCTACTTCAGCGGATATGTCGTGACAATAACTCCACGTCGATATCGAAGTTTTGAAGTGCTATTATCAGAGCTGTCTCGCATAACAAATCTTCCACAAGGAGTTAGATATCTTCTGGATAGAGAGAGCGGAACCCGGATCGAGGCGATCGAGCAGTTACAAGACGGTAAAGCTTATGTTTGTGCTTCGAATTCTAAGCTAAAGAGGCTGGATTACGGCAAGAAGAGCGGGGTATTACCCCAATGGGGTTCTAAGAACAAGATTGAACTACCTGCGCTGACAAATCCACCGAAGGTTCAGGGAAATCAGACTAGTTCTCGCTACGTCCCGCTTGCACATACTCGCCATGCAGGAACACGAGAACACAAACAGGAAGCAACAAGAAACTATCAAAGGGTTTCTTATAAAGCTCGCAATGTGACTGTAATTCGAAATGGCCACAAGCCTAGGATGAGTACCAGGGTTTTACTAAGTAAACGGACGGCTCATAGCGTGAACCAGTTTCTTGATATGGTGAACGACTCACTTGGGGTCACCGGTGCTTCAAATGTTCGAAAAATCTACACCTCTAGAGGAAAGCAGGTTTACGAGGTTTCTGATTTATTCCTCGATGAAACTGGGATATTTATTGCTGTTGGGAATGAAAGATTTCGGGTTGATGACATTGAGAATATTCTAAGTGATGATAAAGGAACGCCTGGTAATAACAAGAGACGTGTAAAATCACTAGGGAAGGTTAGTAACACAGGTATGAAACACGAAGAAGAAAACAAACGAACTTCGAAGGAACACGATGATAAACCAACAGAACAAGATAACAAGAAATCTTCTTTACCGGTACTGCCGGACTTAGAGGTTAAGAAAAACAAAAACAATTACGAGATTAGATCGAAAGTAGCTGATGGTGGTGATAATTATTCATCGATACATCAAAAGCCTCAAAGCCCGAGACACAAGAAGACTGTGAGTAAACAAAACTCTTCGACAAGAGAAAACAAAAACGTCGAACAGAGGACCGATGTGAATTCAAATAATGTCAAACTGCCTCAAATTGGGACAGGGCATAACTTGGTTACCTCGCAAGAACCACAGCAGGCAACCACGACAAAAGGAAAGACAGACAATCAGGATTCCCCACGGGGGGTAGGTGAGGAGAAAGAGAAATTGAAAGAATCTGTTGAGAAAGAGAAGATTGAAAAATATCCTGAACAAAAGGTTAAAAAGAGACCTTCTAAAGAGTTTACCCACCATGAGATCGAAGTAGAATATTCTAGAGTAACGGATAAAAAAGTTGAGGATGTTTACGACATAGGACGAAAAATTGGCGATGGAAACTTCGCAATCGTTCGGCAATGCACCAACAAAACAAACAAAAAAGAATTCGCTCTCAAAATTATCGACAAGAAAAAAATTAAAGGAAAGGAAAAAATGATCGATGACGAGATCGCAATCATGAGGAAATGTCGCCATCCGAATATAGTTCGATTATTTGAGGATTACGACACGCCAACTGATATTTATCTGGTAATGGAGCTGATCAAGGGGGGAGATCTCTTCGATGCTATTTCATCTTCTGTCAAGTTCACAGAAAACGTCGCTAAAACCTATTTTCGAGATATGTGCAAAGCCCTGGCATATTTGCACAAGCAGAGAGTTGTACACAGAGATATGAAACCAGAAAACCTACTT
>Act2
ATGTTAAAAGTGAGCAATCCACCCAGACCCCCGCAAAGCGCACCGGTAAATGTTGTGATCGTAATCAGAACATCGAACCAAGCGAAAAATATGGAAGGTAAATCTTCTCATGTTGTAGACTCAGATTTCCAATCTTCTTCTACGAACTTATGGCCGATGAAACAGGCCTATTTCCCAGACGCAATAGTTGACGATGAAGACGACGATGAGGAATCAAGAAAGCTTGCCTGGCTTAAAAGTTGGTGGTTCAAGCGGCTTACACAAGTATGTTCAGTGGTCAGTGTGATTTCGATGTCGTTGAATAGTCCAGCCACGTTCGAAAGATTTCCAGCCCTATTTTTTGTCACTTTAACACTAGACATTGCAGTGGCCATTGTATTAACAATTGAAATGATCGCTCAGATTCATAAATTTAGTTTTATTGTTGAAATCCGTGCTTATTTGAAACGCCGAAATTGCATCTTTAATTTTATTATGGTCATTCTTATCTGGGTGTCAATTATCCTCCAATTTGTTGAACTTAAAGGCATCAAACCGAAGCCATACATTATTTTTTCGATTCCTAGGGCACCAAGGGCTCTTATAATGCTTCGTGTCTTCAAAGTATTTGTAAACTTTCGTCTTAGCGACGAAGTATCACGCCGATCGAGAAGACAGATCTGGTCTGTGACAATCTTCTTCACGTACTTTATGACCCTTGCATCAATTATTGGCATTCAAATGTTTGGGGCTAAAAATCACTATTGCGTTCGAAATTCTACGGATTTAAATAATGTAACCTATTCAGACCTCCTTTTGCCAGAGGCTAGATGTAGTATGTCGAACGAAAAGGGTTATTTTTGTCCAAGCAATTACAGCTGTGAGTCGATAAATTTGAATGCATTCATGGCTGACCGACAGTACTTCGATCATTTTATCTATAGTATCTTGACAGTATATTTCAGTTCAACTCAGGAAGGTTGGGTTCTCGTCATGTACCAGATGATGAATGTACGTTCAAGACTATTAGTGGTTATTTATTTTATACTCTTAATATTCTTTATAGCCTGGCTCGTTAAAAATGTATTTATTGCCGTCGTTTCTGAAACATTTGCTGATCTTCGTAGCCAGTACACTATAAGTCGAAGGCAAACCCGCAGACGTCGTTACACTGGTCTGTCGTCGCTTGTCATTAAGGATCACGGCACTGGTTGGCATCTCGTTTCTGTGGATCATGAAGCAAGTAAAGGACATGCTCCTCTGCCTGTAAGACGAGTAATGAGTTCAGTTTTCGTAAAGGTTTTTATTATTCTCTGTGTGCTTGTAGATGCCCTGATTCAGGCTTATAATGCGTGGTGGAGATATCTTGCGCAGTTTATGTTTACGATTTTGTTTGACATTGAAGCGCTCCTCAAAATATGGTGTTCAGGCTTCCGTCCATACTTGAATAACTCACGCATGCAGTTCATCGAGTTTGTCATAGCAGTTGGTAGTACAATATTTGCAATCCCAGTCGTAATGGGATACGATGGCTTCTCCGTGTTCCATGTGATGCGCGTGGTCCGCTTGATTGGTGCTGTGCCTGGTCTTCAAGCCTTCTGTCTCAAGATTTTTGGCACTGGTAAAAAGCTTGGTAGTATAATACTCTTGACTTTCTTCTTTGTAATGCTCCTGTCCGCAATGAGCATGCAATTGTTTTCAACCCTGAAGGATGGAAATGATTACTTATTTGGCACATACCTGCAGTCCTTACAATCCATGTTCCAGATTTTAACCCAGGAAGGTTGGGTAGAAGTCATGGAGAAGTCAATGAAGAGCGCTGAGAAATATGGAGCCTTGTTTGTTGCTCTGTTCCTCCTTGCCTACCACCTATTTTCGTCCCTTATCATCATGAGCGTGTTTGTGGCCGTTATTGTGGATAACCTCGAGGTTGACGAGGACGTGAAGATCATGAAACAGCGTAAAATGGGCGAAGAAACAAATTACACCCAGGAGAAACTGCCTCTGAGGATTCGCATCTACGAGCGCTTCAAGGACGATCCTAGGTTGGTCAAAATGAGTCGTCTGAAATTTGCCTCAGAATTCCCCACCCCCAAGATCCGAGAGAGCTTCATGCGTCGATTCGTCAACACAGAATCTGTAAATGATTTGCCTTTGGAATTATCTAGTGAAGGTGGCGAAGGAAGCACTGCTTCTCAAATGATCGTATCTCGCAGACCTGGCCTACACTTACCCGTCGAACTTTTAAATTCCTCAGTCCCGGAAGTGAATCGATCGACCAAGATTTTCCGCAAGCAGTCGACGGTCTCGGCCTTGATCAACGATTCAAATCATCGCAGAACGCTAGCACAACTGTCACCCACTGATATTACCCCGTATGGTAAAAAGAACACTGGATTTCGTTCAGCGTCGCGAAGGTTTCGCGCTGGAGGTGGCCGTGGTGGTAGGGCAGCGGTAACCGAAGCAGACGTAAAGCGCGCCATCGAGATGACTTCCCAAGGGGGCAAGAAACTTCACTCACAACTGAGCCAGGAAGACAGCCATCGAGGTAAAAACTGGGACATCCAAACTGTGAGAGAAAAGCGAGAACAAGCTGAAAGCAGAAGGCGATTACAAGAAGAAACTCTCCGTGAAAACCATCCATTTTTTGACCAGCCACTTTTCGCTCTCCCTCGTGACTCGTGGTTTCGCAACTTCCTCCAGAGCATTGTCCACGCTAGATACATCGTTCCCCCAGGTTACCGTAACCGTAGCAGTATGATCTCCATGGAAACCATCCAAAAGAGTCTAGCATCGCAGACCTACCTGGAATGGGTCATGGTATTCATCACATTAGCCTCTTGTCTTTCAATGATGGTAGAGACTCAGGAAATGAGCACTTTCGAAAATGCCTGGACAAGTACTTTTGAGCACTTCTTCGTGGTAGCCATGAGCCTTGAGTTGGGTATACGAATCCTGGCAGATGGACTTATCTTCACACCCAATGCTGTCATACAAAATTTTGGTGGGGTTCTAGACGTGTTTATTTACTTGCAAGGACTCGTCTACGTTTGCTTGCAGCCAAAACAGGTTCGTGCCGGATCTGCTGCCCAGATGTTGATGATCTTTCGCTGCTTGCGCCCACTTCGTATTATAACTTTGATGCCTAAAATGAAGAAAGTAATCATGGAACTTGTCGGAGGGTACAAAGAAATTCTTAAAGTCTCAGCTTTACAGCTCATTCTTATGTTCAGTTTTGCTATTTATGGAGTGCAGGTGTTCTCAGGAAAGCTAGGTCGGTGTAATGATATCGATATAACAACCAAAGACAATTGCACTGGGCTCTTCAATATAAAACTTGCTTCGCCAAGAGAGCTCACTATCTTGGCTGGGGATATTCCTGAGATGAAGGTACCTCGGGTGTGGAAAAACCCAAGAAACTTTGACTTTGATAACGTTATAAATGCCTTTCTTGCACTGGTCGAAGTACTGTCACTGGAAGGTTGGTTAGAAGTGCGAGATGTGGTTGACAGCGCGGTGGGACCACAGTACGGAATTTATGTCCACGTATACGTGCTATTTGGAAGCATGATTGGCCTTACTCTCTTCGTCGGTGTTGTGGTAACGAACTTCAACGAACACAAGGGAATTGCTTTGCTTACAGTTGATCAAAGGCGATGGCAAGACTTGAAGAAGAGACTCAAGTTGGCCCAGCCTCTGCACCTGCCTCCTCGCCCAGATGATCCAGGTATACGGAAAACCTTATACGACATTATTCAATCCATCTTATATCGTCGTATAGTGGCTGTAATAGTTCTCCTGGAATGTACGACTCTTGCTGTTGGACAGTGGACCACAGTCGAGGCTGCGACACGTGATGGAGTGACGAGTCTAGCTGCAGGATGCACCTTGTTCTTTGTCATTGATGCCATCTTGAAGATTATTTCATACACTTTTGAAGGATACTGGCGAAGCATGAGGAATCGATTTGACATGTTTCTGACAAGCCTCGGAATCCTTTGGGTGATTCTTAACTTCTCATTGGACAGGAGCGATGGTGCTTACACTATGGCTTTGATATTTGGAGTGGTGATCATAGTATTTAGATTCCTAACATTGTCTGGTAAACACAACACACTGAAGATGTTGATGTTAACTGTTGTGATGAGTTTGGTCAAGAGCTTCTTTACTATCGCTGTCTTGGTGATCCTGATGATGTGCTACTCGCTTGCGGGGGTCATCCTATTTGGTTCCGTCAAGTACGGTGAAGCTATCAAACGTTACGCCAACTTCCAGACCAGCTTTAATGCCATGATACTTCTCTTCAGAATCACGACTGGGGAAGACTGGAATAAGGTGATGCACGACTGCATGGTCGATGAGCCGTATTGCACACCAGCAGATCCTGGCGAGTGCTCGACAAACAACCCCCATTGTTGGCGTACAGATTGTGGCAACTCTGCAGCATCTGTGACATATTTTTTGTCATTCTACGTGCTTGTTACATTTGTTCTACTAAACGTCTTCGTAGCCGTCATCATCGAGAACTTTTCTTTGTTCTACGCGAGCGATGAAGATTCTATTCTCAGTAACACAGATTTACGGGACTTTCAAATGGCGTGGAATCTCGTGGACAAAGGTCGCAGAGGAGTCATGTCAGTACCTCAAGCTCGATTATTTTTACGGGTCTACATCTTCTTCAAACAGAATAACATCCTTAAAGGTCGCTTAGGCGTCGACGAAAGGTCAGTGACGTTTAGGCACATGTGCTGTGAGATTGAGAAGCTTCGTAATGGAGGGGATGTTTCCTTCCATGATGTCCTGGGCGTGATTGCCTACAGAACAGTAGATATTTCTCGTTGCTTACAGCTAGAGGAACTCTTAGAACGTGAGGAGCTGGAGTACACTATTGATCAAGAAGTTGCCATTCAAACCATACGCGATTGGTTCATCAAGCTTCGAATGAAGCGGGAAAGAGAGCGACAACAAAAGGAGGCTCGTGCAAGCCCCTTGGTGTCTAGCAATGAGAGCATCAACAACGCGGGACTAAATGACGAGTCTGATCGTGAACGCGAGCAACGTGAACGTGAACAACGGGATCGATTCAGCAGCGGTGAAGAAGAAGAAAAAGAAGCAGAAAAAATCCCAGTGAGTAGAACACTGTCTTCACAGTCAGCAGGATTTTTGGCCCCTCCTTCTACTCCTCCACGCCAGAGAAAATTCTCTGGTCCAGATAGAGTTCTTTCACAGCGGAAAACGTCTACTGTGACATTCCCAACGGAAATAGTGGAGCCACCGCCGGCTCCTCCAGTGGTGAGATCAAGACACAAGCAACCTCCTGTTGAACACAAGGAAAGCGGTGAAGTCAAGGACTGGTGGACAGCACAGATGAAAGACGATTCAGAATTTCCAGCTCCT
>Act3
ATGGTGACTGCTCGTCATGAAGGAGTGGCAAGAATAGACTTGCGTTCAATAATCTTACTCCAACAAGCTTGTAAGGATGGAAACATCCAGGTCTTGAAAAAAATTGGTAACAAGCTCTCGAATATTGATCTCAAAGCAAATGGCATGGCCTTAATACATATCGCATCAAGACACGGAAACATCGATACAGTCAGATATCTGATCTCGCTGGGTGCTAATGTTAATACTGTTGATGATGATGGACTTACACCCTTGCATTGGGCAAGTAAAGGCGCCCATACAGAAGTTATGGAATTACTTCTTAGAGCTGGAGCAAACTGCAACGCTCGATCCAAGAATGGCACAATGCCCGTTCACTTAGCTGCAAAGAGCGGTAGCGATAAAGCTGTGCATATACTGATTACTAATGGCGCTGACGGCAACGCAGTCGACAAAGAAGGGCGTAACCCACTCTACCTAGCGAGCGAAGCAGGACATGTGTCTGTCATTGATATTCTAATTCACTATGGTTTCCAGCAACACTTACCGCTTACGGATGGAAATACTCCAGTCCACAAAGCTGCCATGAACGGACACTTGGGAGCCGTTGACTTTCTAATTAAACAGGGAGCTGATAAAAACGCTGTTGACAAAGATGGATGGAACCCACTCCACTCTGCCTGCCAAAAAGGCCATATCGGTGTTATAGAGACGCTTCTTTCTAATGGCATAAAAGCTGATTCACGAATTAACGGAGGATGTACACCCGTAATGATTGCGGGCTGCCATGGCTACCCTGAGGCAGTCGACTTTCTTGCCAACAAAGGCGCAAATGTTCGATCTGCAGATGAATTTGGATGGACAGCTTTGCATTTTGCAAGTCTAGGTGGCCATATTCCTATAATTCGCTTGCTTTTAAAACTCGACGCGGACATTAATAGGCAAACAAGGCAGGGTTCAACTGCGCTACAAATCGCGGCCCGGTACGGACACCACGAGGTAATCTACTATCTGCTAAGGAAAGGCGCAGATGTGCATGCTACTGATAAAGAAGGATGGACAGTCCTTCATTACGCAAGCCAAGGCGGAAAACTGTTAACTAAAGCCTTAGAAGTCATAGTTCAAAAAGGTGTCGATTTAAATGCTCCTTCAAATTCAGGCATAACTCCTTTACATATAGCATCAAGGCACGGGCATCAGGAAATTTTAGAATTTTTATTGGAAAACGGGGCTGACTTCCAAATTGAAGACAAAGAAGGCTGGAATGCCTTTCACCATGCGTGCAAGGGTGGACACACAGACGTTATCGAGACGCTTTTTCACAAAGGTCTAGATATTAACACACGTACTAAATGCGGCCTGACACCTGTGTGTATTGCGGCTCTACGTGGTCATCGTGAGGTGCTGGAGTTTCTTCTTCCTCGTGGTGGTGATCTTCATGTTGCAGACAACAATAGCATGACAGCTCTACACTATGCTAGCAAGAGTGGAGAAATAGGTGTGATAAAGATGCTCCTTGAACATGGTATGGATATAAATGCTCAAACAGAGAAATTTGTTTCGCCTCTGCATAGTGCGGCTGGTGCTGGGCAACTGGAGGCAGTAAAGTACCTCATTGATCAGGGAGGGGATTTCGCCCTGATGGATGAAAATGGATGGAGTACTCTACATTTTGCAAGTCAGGCAGGCCATTTATCTGTAATAAGTGAGCTTATTGACCATGAGGCTGACCCAAACTGCCGAACATTCGAAGGTTTTACACCTTTACACCTAGCGATACAGAATAATAAGCTAAATGCTATAAGAATGTTGCTTTCTAAAGGTGCTGATGAGTACGAGACGACACAAGCAGGTCTCAATTCACTACATATTGCCTGTGAATACGGCTTTGTTTCAATAATAGAGTTACTTCTTGAGCTTGGAGTGAACGTGAATAGCACCACAACTAAAGGCTCTACTGCATTACACATTGTAGCAAGTCGTGGTCACGTTGCAGCTGTTGCACCGTTGTTGTCACGCAATGCTGATTTGCGAATGGAAGATTCGAACAACTGGACGCCACTTCATATAGCTTGCATCGAAGGCCATCTAGAAGTCGTTAAAGCTTTGCTGCAGCACGGCTTGGAGCCAGATATAAAAAACACAAAGAGTATAACTCCACTGCACTGCGCATCACAACATGGCCACCCTGAAATCATCGACTTCCTTCTTACTAAAGGCGTGGATATGAACGCCACAGACGATGCAGGCTGGAATGCGTTACACTTTGCTAGCAGCGAGGGCAAAATTGATGTCGTTAAGAGCTTGATTAAACTTGGCGCTCAACCAGATTGCCCAACATATGACGGCGTAGCACCTATACACATAGCCTCTAAGAATCGTCACTCTGAGGTAATTGACTTTTTAATAGAGCAAGGTGCAGACAAGCATATTGTAGACAAAAAGGGATGGAACGCGCTGCATTATCTTGCTAAAGATGGGAGCGTCAAAGAAGCAGAGGTACTCTTGAACCATGGTGTTGATATTATCGTCAAGAGAACATACGATGGTGATACGGCTCTTGCAATTGCCGAGAAGGAAGGCAACAACGCGATGCAGCAGTACCTACATGGATTTATGTTTAAGCATTTTGGAATAACTGGAGATGAAGCAGATGGTGCAAAACAAGGTGCTTATTGCGTAATTTTA
>Act4
ATGCGACGAAGCGGGGAACCGTCGCAGTATCATGATGAAACTCCTCGAAGAAGAGTTCGTCGTCCTCATTCACAAGACTTGGAAGGACTTCACATCAGTGACATAAGAACTCAGGAGATGGCAGAAAATTCCCCAACATCCCCATTCAAGGCTGGACCGTTTGTCTTACCCCAAAGTCCAAGCTCAGTTCAAAATCCAGTCAGTCCACATAGACTGTACCAACACAATCCAAGAAGTCAATCAGGCGTCCCTCCTTCACCTCATGGTGTATATCCACATTCTGCTATCTCACCATCTCGTTATCCACCAGGACCACCAGTATATATGACATCTGTACATTCCCCAAGTTCTGGGATTTCAACGCCTTCCTGTGCAACACCTACAAGTGCAAGCTCGATCCCTGGAAGCCCGGACTTCTTTGGCCATGTGATGGGTGAATCCCCAGCAATGAGTCCTTCAAAGTCAGATCCAGGTTATCCTATAAGATCTCCATCATACTTTACACCAGATCACAAGCCTGTTTTCTCTGATTATCAAAGAGAACAGTACAATTACCCCCAGGGTCCATCCCCTGGTGGCACAATTCACCACCATGGTTTTAATCGACCAGTACCCAGTCCTACTGGGTATCCAAATCAACCCTCGCCTAACAGTTTACCTTCTCGTAGTATAGGTGCTCCAAGCCCTTCAAGTGGCCTCCATCCAACTCAGTCTCCAGTATATAGACCAATGATGAATCCAGAGCATTTACCTGGTAATCCCAGTGGAAGGAAACACAATCCAGTTCCAGTTGGGAAACCAACTGATTCTCCAGAGACGGCAAGGCTAAGGCAGTTAGTCATAGAATATTACAATGGTGAGATTGAATCTGTGAACTTGAACTATTATGAGAAACTACAAGAACTCTTCTTTCTCCAAAGTGGAGGCAACATTGTGGATATTCTCATTTGGAAAAGAAAACCAAACCCTCAGCTGACAAGTTTCCTGAATTCAAATAAATTGGAAGAAGGCCTTATTGGACTGTCCTCTCCTGGTAGTATTCCTGTGTTAGGAGCTCAAGGACCTGTTAATGTATTGCAATCACAGGAAAATGTAGATCACCAAAGAACATCAAATGAGCAATCGGGTGTTGATCCTAGGAGTAATTTACTGAATACTAATTCTGCATATCAACAATTTTCTGAAGGMTTTACTCCCAATGTGTCACCATTTACTGGAACTCTTTTAGGAATGAAAGGTAATCAATCTATGCAGGCATTATCACGATCTTTATCATTACCTAATGCCTCTTTAAATACGAATACTTTAGGCGGTGGTCATTCAAACACTGATAGTGGGCAAAGAAAAAATACTCTGAATTCTATATCAAAATCAAGTGCCACTTTCAGTCGTAGTGTCTCAGTTGCTGGACATCAGTTGTCAAATGGACCTTCCATTGCTTCAGACTCTTCGGGAAGGGTATCTTCTGTCAGAAATCCTTCAGTCATGTCGGTCTTAGAAAATTCTTTCGGAAGTCAAGAAGAAATAGCAGTAGAAGCTAAGCGAGAGGCAGAGGTATATAAAAGGATAGGTGAACTAAGAAAGGAAGGACTTTGGACTGCTAAAAGATTGCCAAAAGTACAGGAAATGTCACGTAAAAAAGCACATTGGGACTACCTGCTTGAAGAAATGCAATGGTTAGCTACAGATTTTGCTCAGGAAAGAAGATGGAAAAGAGGAGTGGCTAAAAAATTGTCTAGAGCTGTTCTAAAGCACCATCAAGAGCTGAAAAGCAAAGAAGTCAAGGCTGAAAAGGAGGAAACTGTGAGACTAAGAAGAATTGCCAGCAGTATTGCACGGGAAGTGAAACAGTTTTGGGCCAGCGTTGAAAAG
>Act5
ATGTCAGAGATTATTGACTGCATGGTTTTTATTGTCCAGAAGACCTGCTGGAGCTTATGGAAATTTACTGAATTTGTAGGCAAAAGAATTTTGGATCTTTTGGGTCTTGTGTTCAATATCCTGGCATGCTTGACCGTTATCAGGTTACCATGTATGATACAGCAGTTCTTACATATGGAAGATATTTCTCAGTGGAGATACGTTGGGTTTGTGCAGCTCATAATCTTTATCATGGACATTCCAGTAATTATAATGGGTCTTATCTCACTTGTATTAACAATGGGATTTGTACTTATCCCATTCCTAAGAAAAGTAAAAAAGAAGGGTGTCAAGTGTGACTATACTCATCAAGACGATGATATATTCTTTGGAGGGTTCATGTTGAGAAAGATTGTAGTTGGTTATTTTGTCCGAGTGATGTGTGACATCTTTTGCATTCCACTGGGGCTGATCTGCCTTTGTTCTTGGCGTGGTCCCACTCTGATTCGCAAGATCAAGAAAAAGAAGAACTGGGAAGACCTTGGATGGAGAAAAGTATGCATTGTACAGTTTTTTCATCTTGTTGTTGATATTCCTTGTTTGGTCTGTGGAATTCTACTCATGGTAACATGGAGAGGACCATATCTAATCTATGTATTATACAAAAGAAAGGAAGATAACGACTTCAGTTGGAATGCAGACAGGTTTGAGGTCTTCCTTCAACTCTTCCTTCTCTTTACTGACCTTATCTTCTTGTCCATATTTTTGGTCACCATGATAACGTGGAGGGGTCCACTGTTGATATATGAACTAGTTGAATATAGAAATGAACCTCACAGCGTTGATGAGGACGAAGATGAATGCATACGTGTGAATTCTGATTGGGTCATAAAATACATGATTGCAAAGCATGCCACTTTGATATTTGTGGATATTCCCTGCATAATATGTGCACTTATAGTGATGGTAACCCTGTGGCGTTTTCCAAGCTTTGTGAGAAATTGCACCAAGGATGAGTGGGAGCTACGAAAAAACTGCCTTACACAGTTTGTGTTACTGTTGATCGACTTTGTCTTTCTGTTGCTGAATATTTTATGCCTTATCTTGTCAGTTGTTGTCTTAGCAACATTATGGAGAGCATATCCTCTTATTAAAGACCTGAAAAAGTACTTCAAACAGAGATCTGAAATTCCTCAAACTCCTGTCAACGAAAGCGAACAACAGAAGAAAGAGAGGAAGAATCTCAGAAATAAAAATTCATGGAAGATTCGTAAAGCTGCTTTCAAGCATTTTGGATTTTTGTTTATAGATATACCAGCCATTGCAGCTTGTGTTCTCATTTTGGTGACCCTAGTACGTTTCCCAAAGTTACTTTCCAAACTCTTACAAGCTGGGGATTTCTACATGGAGTTTGCTCTTATATCATTCGGTCAGCTGGTCAAGCTAATAGTGGACGTGGTCTTCATTTTGCTGTTCATAGTTCTCATGATCATGAGGCCCATACAATCTTGGGTTCATCTTCTAGAAGACGAAGAGCACCGTAAGATGCGTTTGTTACGCTTCTACATGCAGTGGGTTCCAGATATCATTGACAAGCGCCACACTATACGTCGCAAAATGGAAGAAGTCTTTTCCCAAAGCCTCAAAAACAAGTCTCCTCCATTCAACATCCATGTGGAACTTTCTATCATAAATGCGGAGTTCCTCAAGGATCTGGACTGGGTCCGTTCAAAAATAAAAAAGTACGAGCTTGATGACCAGTATGATTACCTTCTTCATATGATTCAGTTTTACGAGGGAAAAAGAGCTTACAAGCTGCATCGTCTCTATCTCTGTGAGCTGAACTACTTACACTGTGCAAACTCGGCAGTTCACAATGAAAACCTCTTTAAATACAGAAACGAAATGATTGCTTTTGAGCACAAGGTCGATTCAGCTATTCGTGAACTGAAAGACTTTAAAGTCCAGAAAGTGCCTCTGTGGACTAATGAAAGTGGGCTGAGGACACGCACGCGTCAGGAAACACAACAAGTTCTCATCAAGTGCTTGCCAAGCGGCCGGTTTCTCCTTACGATCCTCATAATCCTGAATTTACTCTTGATCTACCGTGGACCTGCTTTAATTCGTAACCTGTGTCGCCGATGGTACGACAGAAAAAAAATCGTGTTCAAAAATTTGCGCGAGTACTTGAAGGATTTTGTTACCGTGGTCATCATTCTATTGGTGCTTCTGACCGTTTACCGTGCGCCTTTCCTGCTTGTGGAAGTAGCCAATGATGTTATCTCGAAACGAAGCTGGAACGCAGTGCGAGAGACAGTCCGTCGCTACCCACCTAAGTTTGCCCAAGATCTTGTGGACTTGATGGTGACACTGCTCAGTTGGAAGTCAATACGTTTTGTCTTTACTGCGACGTTATTCGGGATCCTAATGCCTGCTGATTTATTTTTGAGGGTCATGAAGTTTGCATTCAAGAACACTTTCTTCGCTATCCTAAGCACCGTGATCCTGTATTTTGTGTTTTTTGGCTTTCCGTTTGTTTTGACCTTCAAAATGGCCCCATCTTTCCTGGAACTCTCCAATGGTTTAGCAATCACTGTATCAATTGGAGTTTTTGGAATCCTCCTTCTTTTAATCCTCATCATTGCTTCTATTTTGACCTTCAAACACCGTGAGAGTTCCTTTTCCATACGACCAAAAGCATACGATTACGTCCGCTTCAACTGGACCAATGCACATGCTTTAATCTTTGAGTTCGTAGAGTTTCTCCAGCTGCTGGCACTTGTCTTCGTTGTGTCTGAAATTCCTATGTACGGCGCCGCGACACTTAACAAAGCTTCCCAATATCTCTTACTCAGTTTTGCTACGTTTGAAGTCAAATTCTGGCTGACGATTATCCTGTTTATTTTATGGTTTTTCTGCTGTGGACTTCCTGTCATACTCGAACAAGTCCTGGAAACTTTTGACGAGGGAACGTTTGCTAAACAGGTTTCGTGGACACTGTCAGTGTCGTTATTTACAAACACTCTTTTTGTGACGTTCTTTGAGAGTTTTCTCTCGTTCGTCGCCTGCAAATACGACATCGGATGCACACCTGTCGACCAGAATTTTACTGGGAATGCCACAAATCTTACCAGCTGTCCAAGTGCAGTCCTTTACGATGATCAAAGTATACAATGTTGGAATGCCTCTCACCAAGGAGTTGCTGTATTTGGACTTCTTGCTCTTGTGTGGTACACTACTACGGCTGTCATCTTTGGCACTCGCTACGGGGACTCTGACCACCCTAGTCTTGACTTGAAGTTTTCTCCAGTTTATAACGTCCTTATCAATTTTGCCAAAGCGCTAATGGTCGGATTGGCAGTCCTTGCTGTTGCTAACCCCTATTTCGTGTTTGGAAGCCTAATATTTGTTAACATGGTTGCCTTGATCTTCACCCTGCAATTCAGGAAATTCATTGGGTTTAATTTATCGAACTCTTTTGTTCTGATTTTGTGGCGAATCGTCTCATTCGTCTCTGCTGCCATCGCGGCTGTGTCAGCAATTATTGCAAAGGTGATGAACGACCCCACCTCTAAAGCACCACTGTTCGTTTTCCTTGCTGGAGTTGGCGTCGTTCTCGTTCTCGCTGTTATTATATCTATAACCAGGATTGTGAGGCGAGCCCTGACTCCAATGGAACACAAAAGAAAAGAGTTCCGAACTTGTTTAAGGCAGCTTGAAGATAAACTCGTCCGTGATAACTACATGGTCAATTCATGGCACAAGAACAGAAAGAGATGGAGACGTTTGGTTCGCCATGTTTACGAAGCGCAGAAAAATGATGATAAAAACATTTCCGATAGAACTGTGGAACTTCCAGCCGAAATGTCACCTCCACCGATAGCAGACATTCAAAGTCGTTCTCGACACTCACTTGTTCCTGAGTTGGGAATGACATTTTCAACTGATGTGACACAAAACCTTCCTCCCCCTCCCACGTATCAGGAACTTTTTCCAAATATCATGGGATCGCACGACGGAATGCCGCCTCCGCCGCCATATTATGCACAACATGGCCAAAGTGAATTGGTTCCCATAAATAGTCCTCCATCCGGAAAAAGTACTCCAGAAAACACAGCAGTCAATGAAGAAGCCCCTGGTCAAAATCCTGCTGAAGATAAACCTGGAGAGACGATTTCATCCGATTTTAGAGTTAGCGTGAGTGACGATGCTGGTTTGAAGAACTCTCTCGTAGAAGATGAGGGTGAAATTACTTCGTTTAGCGATACAAAAGAAGTAAAACTTGACATAGACAAGGGTACCGAAGAGGATGAAGAGCCCCACGAGGTCCAGGTTGAACTCTCTTTACCTGAGACCGGTGAGGGAGCTAGAGTTGAATCAGATGAAGCTAAAGAGTCGCCGGCCTTTACCGAAGATTCTGATTTTGATCAAGATGAAAATAAAAACACTGATGATACAAAGGTGGAAAGATCCATTCAGCAGGCAGCTGCACCTTTACCTGCAAACCAATATTCTGAATTACAG
>Act6
GACAAGCAGGACAAGCAGTACATTGTAAAGCCTTCATTCAGGATGCCTCCAGAGATACTGGGATCACTGCAGAAGTCATCCTCTCTRCTGTCAGTCTTATTTTTCTACGCTGGAGCAGGCATTGGTATCTACCAGCGATGGAAATACCATTCAGCAGACTTAAGCTACCTCATGCTCATCATCGTACTCGCACTTTCCATATTTGTATCACTGGTTACGTATCTCTATGGTTACAAGGATTTTAGCAGAGGGTTTTCGCAGTTCTGGATTGGAGTGGTCTTTAGTGTATTATCATTCACAGAAATTGCTTACGACCATTTGATGGTATCTTTGGAAGACCTKGACTTAACAGATATATTGGTGTTAGCTAGTGTTGGGATATATTGCTTCCGAGTTCTGATGGAAAGAATTTGCAACTTGATTTCATACGAAGCTTCATGCATCACAAGTGAAGAGTTCCTTCTGCTGTTTGGGTTTGTTGTTGGGTCAACTGGTACTGCTCAGTTTGGATCTATCCTCGTGATATCATTGGGTCTTGTAGTCCATCTTGTTGCCTTCAACCTCAAGTCAAGCTTCTGCTTACTTTCCAGCATCGTATTTTGTGCCATTTCAGGAATATATTTCTTCAAAGCTGCAAAACAAAAATGCAACCCCTTTTGCATTTCAGCTTTTGCAATCCAAGTGACATTTTCAGCTATGCTAGACCTTTATTTTTCAAAACTTTCACTGCTGGAATCCTGGAAGAAAATAATTATGCAATCAAARTGCTACCATCGCTTGGAAATTTTGGCAAATGTAATTCTTCAAGGAGCATACTTTGTCTTCTGCTTTCAAGGGACAATGGTAGAAAGTGTGACAATTTACAGACTTCCTTTATTTGTCTTATGTTCCGTCCCTTGGATTGTATTTCACTTTATGTTTTTCATAACATCCTGGGGTTTTGTTTCCAAGATTGAAGAATGTGCGCTGGTCTTAAGGGTGCAAGGAGAAATAAGCGACAACAACATTTCTGAAATAATGGCCTCTAAGGGAATCAGGCATTTCTGTTTGGTTTCACAGATTGTTTCGTTCTACACCATCTTGTCAACGTGTCTTCTTGCTGCAAGTGCATGGCAGGACAACAATCCAATGTTTATAGGCTTCTTCCTAATTGTCTTGCCCACGGAGTCCATCATGTTTGATATAATTTCAAAACTTGGCAAAATGGTTGGGGGAACAGCTACTGGTTATGCTCTTATTGCACCAGCGCACAAGTACAGCCCAACGGGAGATGTTACTATTCTGCCGCAAGATGGATTCCAAGCTATTAATAACACAGCCATGGAGTTGATTAACATTGTGTCTAGGTTCTTTGCCACACACATGATCCACAACTTTGGAACTGATTTTTCATCTAGTGGTATTTCTGCTGAATATGTAGAAAGCAAAATCCAAACATTTTTTGAGCAAAAAATTCTTCCAGGTTTGAGTTATGACACCTACRTTTTGTATTACAGTGGGCATGTTCAAGATAATGGAAACTTTGCTTTAACAGATGGAAAAACTCTAGAATTCAGTACTATTTTAAAATGGTGGAGAGATRAGAACTCCAAAACTGGTTCACGATTAATACTCTTCCTTGACACAGCACATTCTGATAAATGGCTTGAAGGTCTTTGGGGTATAACGCCAGACTTTATTGCTATTCAAACTGGAAAACTGCAAGTCATTTATGATCCTGAAAAAGGAAACAGTTATCCCTTGGGAGAATTGACRAAAATGTTACTTGAGTTCGATTCAGAGGATTCAAAACCAGCAACAAGAAAGCATGATAAAGTTAAACCCACTTATGGGGTGACAAGGAACTGGTGTTGCTTCAAATTTCATAAACCAACAGTTGAAGACATTGCTCGGCACATTGAGGATCATTTTCCTCGCTTTATGAAACCAGTCACTAAACTATTYACTCATTTGCCATGCAATACTAACATAACAGGAGTGTTTGATTGGCTATTTGATAATTGTCGTAGGCTTAAAATGAAATGGTTTCTTCCAAATGTTTTTGATACTGGACATGGATTCAAGCTAGTGAGGAGT
>Act7
GTGCGCAAATTGCAGTTGGAAATTGAAAATCTCAAAAGGCAAAAGCGCGTCCTTGAAGATCAGTTGCGAGARTCCAAAGGAGATAACAAGAAACTGAGCRATGAACTGGCCATGGTTCGACGCAGGCTAATGGACAAGGAAACCGAGAACGAAATGCTWAAACGGGAGCTAAGCAAAAAGAACAACGAAATTGCTAGTCTCCGAGCTGATAAACTTGATCTCCAAAAGAGAATCGAAAGCATGAGTCAAGAAATGATCATCAGCAGCGATTCAACAACCATTGTTCAATCTGCGCCAGATGAAGACGATTTGTACCTTGCTCATCAGGAGATTTCAGCGTACGAAACAACAATCAAGAGTTCAAGCGAAGAGAAGGAGGCACTGCGCGATGAAATTGCGTCACTTTCAGCAAGGCTTTCTCGGCTCCAGGGAGATTATGACAAGGCCATGAGAGACCTAGAGGCATCAAAGAGGGATTCTGACTTGAAGGCGAGAAAGTACGAAGCTTCCCTTCAGAAYGCACAAAGACAGCGCGACGATTTGAAGGACAAGCTTGAGAGGCTGAGAGATGAGCTGAAGAGGACCAAGGAATCTATCAACGAATATCGTACTGACGCTTTAAACAACAAGAAGGCGGCTGACAGACTTCGTGACGAGGTTGGATCTAAGRACAAGCAGATACGATYTCTGGAGWMGAAAAATRCAGATCTAGAGGACCGGCTTGAGCWGCTTCKGCWGGAATKKARTCAAGCTCAAATGAAAGCTGAGATAGAAACGAAGACAAGGCAGAATATGGAGCGTGATCTTCGAAATGCCGAAAAGAAAGTTGCAGAACTGGAAGCCACTGTTGAAAGCTTGAAGACGGAGAACGGGGACTTGCAGCGTGAGCTTTCAATTACCTTGAAGAAACTTGCAGCAGCAGAGAACGAGCTCTCTAAAGCAACCAGCAGAATTAAGCAGCTGGAGGTTGAAGTGACTCGYTATCGATCGCGTGTACGTGAGCTTGAGACAGAGATTGAAAATATCTCCAGCACGCACGTGCAACTTCAATCAACTTATGAGTCGTCTGTCTCTGAAGTTGACGGTCTTCTTTCTAGGCTTGGTGGMACCTCAGCAAAAGTTAATGACTTGGAGTCATTGTACGAGATAACTGCCAAAGAAAGAGATGAACTGAAGCAGAACATTGCGCCTTTGGAAAAGAGAATTTCAGACCTGAAGATTGCCCTGGAAAGAAGCGAGAATACAAGAGATGATCTGGAAAGACAAGTGGAAGCACTGAGAAGCAAAAACACAAACCTCGAGGCAATGCTTGAGGCAGCTCAAAAAGCCAAAGTTCAGCTTAAATCCGACCTTGATGCCGAAAAGGATAGAGTGTCTAAGCTGAGAAAAGAMATCGTGGATCTTCAAGCAGCTCTTGCTGATGCCCAGAGGACTGCTGAAAAGTACAAAAACGACAACGACCGTAAGAAGAAAACCATTGATGACCTCAAAAACACCATYCGTCAACTCGAAGACAGGATCAATGCTCTTGATAATGAAGTCCAAGAAGTGAAYACTAAGAATGACATTCTTGAAGAACAGGCAAAAGAAATGCAAGGTGACTTGAATGATGCAAACAAGAGAGCTCAAATAGCCGAAGATGAAGCCAAGCACTTAGAAGATGAAGTRGAACGCCTTAACAAAGAGCTTCAAGATAGAGACAAGCAGATTTCAGAACTTGAGTCCGCCTACGACACAGCTGAAAAAGAAAAGCGGGACTTCGAACAGCAAGTATTGGCTCTCAACCAGAAAGTTAACCGCCTTGAAAAAGAACTCCAAGATGCTCTCAATAAAAACGCTGTTCTTGAGGAAGATGCTAAGAATCACCAGTCGGTGGTCGACAAGCTTCAAGACGAAGTCGATCGTTTGAAAAACAAACTGAATGACGCAGTCCGCCGAGCTGATGAGGCCACGAAAGATTCTCTCGAAAAAGATGCAAATATTGAAGACCTTAAGAATCAAATTAGTGCCCTGGAAAAAGAAGTTGAAGAACTAAGAGCTGATCTGATACATACGAAGTCGTTGCTTCAATCCAGTGAAGACGAGAAAAGGAAGTTGTTGATAGAACTAAAGAAAAAAGAAGAAGAATGCAACCGTTTGATAACTGACATAGAAAAACACACACAGAGAATCAACGTTCTTGAAGGGGAATGCATGGTCGTGAACAGCCAGATCGAAAATGTCCAAAGTAGCTATACTGATTTCATGGATTCCTCGTCTGGAATGGAAGGCCTCTTGGAAAGTGAAAAGGAAAAGGTGGCCCTGTTGGAGAAGGAACTCTTGGGACTCAGGAACAAAGTTCAAAGCTTTGATGAACGAGACGCTCTCAAGCAAAAAGAAATTGATAGACTCAAAGCCGAATTGGAAGCAGCCGATGAGAAAATTGCAGATCTCTTGAAAGAAGTTCAGCGGCTTGAAGGAGAAAAAGACGAAATCAACAGAAATTTGCTTGTCGCTCAAAGCAAAGTTAATGAGCTCGAAAGTGACCTTGAAGCTGCAGTGGAAGACAGAAAGAAGGCAGAGGATGACTTGTACGACTTGCAGACAAAGATAGGTAAGCTGGAGAATCAAATAGACACATTAAGAAAACAAAATCAACAGCTCAAAGATCAACTGAAAGATGCCAACAATAAGCTTGTTCCAGCAAAGGAACGTATTGCCATTTTGGAAGCAGAAAACACTCAGCAAAAGAAACAAAATGATGCCTTGAATAACGTCATCACCAAGAAAGACAAAGTGATCAGTGAGTTAAACAACAAGATTAAGAAGCTTCAGAAGGATTTGGAAGACGCCAAACGTGATGTCTTAGCTGCCAATGTAAGTGCCGACGCGGCCAGAGAGGAAAAGAAGGAGCTTGAGCGCAAGAACAAAGTTCTAGCTGACCGTATCGAGCAGTTAGAAAGAGAAATTAAAGATCTGAAGGAACAAAGAAATGCTCTTGACAATGAACTCAGCAGCAAGAATCACAAGCTAGCTCTTTTGGAGGGACAACTTGCAAGCGTGAGGAAAGAGCGAGATAACCTGAAAATCGAGCTCGACAACCTAAATGCAGCCTTCCGAAAGCTGAAGGAAGACTATCTCACTGTATTAAGTGACTTGAAGGCAAGAGAAAGAGAGGTGGAATCCAAGGACAAGATAATAAAGGAGAAAGACGTAATGATTGAAAGACTCAGAAATGGGAAAGCAGCTTCTGATGAAGAACTAGCAAAACTGAGAAAAGAATTGATGAACACCAAAAATGAATTGGAAAGCACCTTGAGCAAACTGAAAACATTGGAGGAAACCTACAAGAACACCAACCTCAATCTTAGCAAACTTGAAATCACAATCAGCAATTTGAACAAGGAAAGGCAAGAGAGAGATTCTGTAAGTTCCACCCACGACACTCGCTATTATGAAATCGAGACTCTCTATAAAGCAAGCCAGGACCGTGAAAACAGGTTTAAACAGGAGCTGCAGTCATACAAAAACCGCTATGAGAGGTTGGAAGCCGACTACCAAAAACTTCAAAAAGAAAATGTCGACCTTCGAGCCATGGTCAATTCTCTCAACAAGAAGATACGAGACCTTGAAGCTTTTAAAAATCGCATAGAAAAGGAGAAGCAAGCCCTGAAAGCAGAGTTACTTAAGGTAAATAATGAACTTGCCGACTTGGAAGTTCAAATGGATAGCACCATGAAAGAAAACGAATCCCTGAATAATCAGCTCCAGGATGCACAAGACCGGCTCGAGAAAGCTCGAAACGATAATCTTGACTTGCAACAGAAGAACGTAGAGCTTAAGATGGAGGTTGAGGCCTTGGAAAGAGAAGCAACTGAAAAAGATAACACCATTAACAGTCTTACCGCTAGCAAAGAGTACATAGAGGGACAGCTAGATAGTCTCAAGAAACAGCTGGCTGCCATGAAGGATGAGAACGATAATCTGAAAGAAGAAAAAGCAAGTCTCCAGCAAGAAATTCTTGACTTGACAAATAAGATCAATGAGCTTGAAAACCTCCTTGCAAGAATTTCTGGGGAAAGAGATCGCCTTCTGGAGGATCTTAGAACCAGCGCGAACAAGATTAATATTCTTGAACAACAAATTCGTGATCTCCAAAAGGACAAAGAAGGATTAAATGACAAGATAGAGGATTTGAAAAGGCAGCTCAATGCCCTTAGAGAAGAGAAGAACCTTATTGAGCGAGAGTTGAACGATCTCAAGAGTAAAATTGATTATTACATCAAAGAGATCGATGGCAGGGATCGCACAATCGAGGAGATGAAAAATAGGTGCGATGAGCTAGAGAGGGAACTTGATTCCTTAAAGAAGAATATGCGACGCCTGGAAGCAGACTACGAGGCTGCGCAACAGAAGATTCGTGATCTTGAAAAGTCTCATTCGTCGGTTACTGATCGTCTCACAATCATCGAAAATGCAGGTGATGGTCATCGTGATAAGGCTAGACGCCTTGAAGAGGAGAACATCAACCTTAAGAGAAGAGTTGCCGAAATGGACATTGCAAACAAGGTGAGCAGCGAAAAAGAATTTGATCTGCAACAAAAACTGAGCCAAGCAAATGAGCAAATCATAAACATAGAAAGCCAAAGACCTGTCGAATCAGGAATCACAATGATGTCAGAAGTAGTTGTGGAGTCTTCTCAAGACGATATGGAAGTAGAGATGCTGAGATCTGACCTTGAATCTCTTAAGACTAAGTACAACAAACTTGAGAGACAAAACAAGAGCCTAACAGACGCTAATGCCAAGCTACAAGCAGAGCTCGGTAACAGAGACAAGAAAATAAAGGACCTAGAAGACGAGATCTTAGACCTCAAGCGGGTGATCCAAGAATTGAAAACCAAACTGGCTCAGATGGGAGATCAAACAGATGCTCCTGGAATCATAGCCTCCTTGAGAACCCAGAAAAATAACTTAGAGCGTGATAACAATATGCATATTCAAGAACTGAACTCACTACGCGCACAGTTAGTAGAGTCCAAGAAACGAAAAGATGATCTTGAAGCCGAACTTCAAAAGCTCAGGAGAGAATTGGGGGATGTTAAACTTAAACTCCAAATCACAATAACCGAGAATGATAACCTCAACGCCGAGTTGATAAATGCACAGAAAAAGATTGCCAGCTTGGAGGAAGACTATCACAGGTCTATGCAAGAAATTGCCAAACTCCGTGGTGAGCTAGATGAAACTCGTGTTCAACTTTCAAGGGCAAAGGAAGACATGTTTGAAGCACAACGAGCTGCAAGTGATTTGGCTTTGCAAGTTGATGCATTAAGGAGGGAGATTGCTGACAAAAACAACCAACTTCAGTGGCATGAAAACAACGAAAAGCAACTACAGAACGAAATATTTGATTTGAAGCAAAAGATTGCCAAACTTCAAGAAAGAATTGATGAGTATGCTGATCAAGTAACTTTGCTAAATACCAAAGTCCACGAAAAAGAGACGAAGATTGCTGAGCTCGAGCATTTCCTAAATCTTGCTCGTGATGAAAACGATCGGCTTAGAAAGGAGTTGGCCACAGCCAATGCAAATGCCACAGATTTCAAGAACAAGTACCTAAATGCTCTAAAGGACATTGAGAGGCTCCAGAACGAGCTTAATGTCAAGAACCAGAAAATATTCTACTTGGAAAACCGCGTGAAGACGCTCGAAGCTGACAAGAACCGCTTCAAGATGGAGATCAACAGTCTTAAGAAAACAATTTCCCAACTGAGAATCGAGATCGAAACCCACCGCCAAGAGAAAGACAGACTTCATGGTGATTTAGTGATTGTATCTAACCAAGCCAGTGAAGTGCAATCAGCACCACCTTCAGGCATGTCTATCGACATCGACATCTCAACCTCCAAGAGATACAAAGATTTGGATGGCGCCTACAAGAAGTTAAAAATGAGCAAGGAACTTTTGGACAATGAGATGGTTTCACTGCGAAAGAGACTTACAAAGACAGAGAACGATCTATCAAATGCCAACCGCGAGAAGAACATCCTCGATGGCCAGAGTGCCTGGAAAGACAAGAGAATCAAAGAAATGGAAGAAGCTCTGAATGAATTGCAATCCAAGGATAGG
>Act8
ATGGCCGCTCGATTTCAGCGGCAGCAGTGCTTTCTCTGCGATTTGCCACACTCACCCTGGGCTGTCTTACATGATTTCTCCGAACCAATTTGCCGCGGATGTTGTAATTATGAAGGAGCAGACAGGATTGAAGAGGTTATCCAATATGTCCGCATTTTGAGAAGAAATTGGGAAAAAGCTGAAGGTAATCGTTCTCGAAATTCGAAGAGCGAAAGATTGAATTCAACCGGTTCATCGGTCTCTTCAACTCCAAGTCCACCTCCTTCACACGGACTATCAAATAATGGCGGTCCAAACTTCCCTGTCTCAGCAGAGCATAGAAGGATGTTGGGTAAATATCAAAATGTTCCCAAAGTCGAAGATGGAGTAGATCCTGCTTCGTATCAAAATGTGAGCGGTCCCTATCCCAAAATAAGCTCTCCTGAAACAACGAACGGCTCAAAAGCTGGTGGTAATCGAGCAATGGGGAATATCGGTGGTCGAGAGGGGGAAAGGAGAGCGAATTTTTACGAGGATACACGTCACAGCATGTTAAACGGAAGTGCAGTCAGAAATCATCAAGGCCAAGTGATTGCTCCACCTCTAGGACAACCTCACCTTGCATTAGAAGTCCCAAGACAAGAATACATAGCTCATGAGACTATTAATATTCTTAACAGAACAGTGCCATTTGATATACGTTTCAAGAAGGATCACAACTTAGTAGGTAGAGTTTTTGCATTTGACATCAGTAGCAAACTTGGCCAGGAACTTGAAATGAAGTTGTTGATGGAATATCCTCGTGGTTCTGGTTGTGTTTTTCAAAGTGCATCTAGATTGGCAAAGCAAATGCATGTTGATTCATCTAAAGAGTATGGTAGAGGGGTCTCGTCAGGATTTAAGTACATAGAATATGAGAAGGATCGTTCCAAAGGAGAGTGGAGGATACTTGGGGAATTGCTTTTAGAGTCCGTGCGACTCTTCAAAGAACCTGTCATTCAAGAACTATTACCTCTACGGAAGTTTGAACCAGATGATCCTCCAATACCTGCTGTTAACTTGAGCTTTAATCCCAGACCTGGAGCTTTGTATGGTCGTAAAAGAAAAGGCACAGATATAGATGAGTATGAACCAGGAAGGCCAGCTGGAATGATGGGGCGTTTTACCAAGGATGACATGATGCATCCAGCAGCAGGTTGGGTCCATGGTCCAGCTGAATATGGCAAGCTGACAGGCAGCGGAGCAGTGTTTCCTGGAACACCAATCAGTAGTATACCATCTGCATCCGTACTACCAATGGTTTCTACACCTGTTACTAAAGGTAATGTTATTCCATTACCTGTCAGTGATGGCCTTCTCCATTCACAAACCAAGTCTCCTATCAACGCTGTCCCTGGAAGGCTTGATGAATCTGTTGTTGGCATAGACTGTAGATCTGCCCTAGGCATTCAAGCAACACCTGCTAGTGCTGCTGGTTGTGTTTCACCAAGTTGTCGGTCTCCGAGACCCCCAAATGGACCAATCTCCAAATCTGCAGAGACACAAAGTGGTGGACCAGAAGGCGAAGGAAAAGACAGAAACCCAGGATCTGGAACAAATATCTTGAGATGCAGTTTATGCCGTGACAAGCTTGAAGATACCCATTTTGTACAGTGTCCTTCCATTGGGCATCACAAATTTTGTTTCCCATGCTCCAGGGACAGCATCAAAAAGCAAGGAGCAGGATCAGAAGTGTTTTGCCCAAGTGGAGAAAGATGCCCACTTCAAGGAAGCAACTTGCCATGGGCTTTCATGCAAGGTGAAATAGCTACTATATTAGGAACAGAGTTCACAGTCAAAAAGGAAAAAGAAAAT
>Act9
ATGGATTCGAGCCGCAGAGTACTTTCCTCTAGATCTCCAGCTACAAAATACGAGGTGATGCTGTTGGAAGACATCACGAGTAGAACTGTAGGCCCCTGTGAAGAAAGGATAGCTCTTTGCTTCAATGTCTTTGATGAAGTTCTACCCCACTTAGGTGTTTATCGGAAAATTATATCAATACTCAGGGAAGAACTGTACACTGCAGTTTATAGCTTAGACTATACGACGTTGCCGCCAAAAAAGGGGCTTAACAAGACCCCAGTTGTACAGCGTTTGCCATTTTTTGTTCTTGTAAATCGACTGTATGCAGAGAGAGACAAAATGGCTAAAATCCTGCAAGAAGAGATAAAAAAACTACAGAAAGACGTAGAAGAAAAAGAGAAAACCTTAGAAAAAAACTCTGCGCATATCGAAGAATTTAAGCAGCGAGTTAAAACACTTGAAGATGAGGTGTTTCACCTGAGAATGGATTTAGAAAACTGTACTCTTGAGAAGATGAAGTTGGAGGCAAATTTAGATCAAGAAAGAAGATCTCATGAGGCTAGTAAAGCTAGATACGAGAAGCGACTTACAAGTCTTAGAGAACAGCTTGTTAAGAGTGAAGATATGGTCAAAATGTTAAGGAAATATAAAGATGGATATGATGACTTGGAGGAAGCATTTAATGATAGCTCAGTGTTTGTGAAGAGGCCACATAATCCTGCGCCTTTGACTAAAAAATCACAAGTTATTCAAGAAATTGCATCTGCAAAGTTACTAGAAGAGCAACTCCTGACAGTACAGAATTCTATTATTGAGGAATTTGATACCTTTATTGAGAAAAACAAGTCAGATCCTTGCAATGAGCCTGCAGGATTGAGGAAGTGCTCAAGTAAGGGAACAAGATGGGACGAAGAAACTGAGGACATGAAGAAATTCTTAAAACTGCAACAAGAAACAGAAGAAAGGTTTAAAAAAAGTATTGCAGACATTGAAAATGAACTGCAATTGATAGAAATCCAACGTTCAACTCTTGAAGACAGGTTAGAACATCTGGAAGAGGAGAAGGGAGAAGAGAAGAAACGGGAAAGAAAAGGTGCCGCAAAGACAATTAAGGATGATGACGAAATAGATTTTGTTAAGATTATGAGTACACCTGGCCATGCCGACCCTTTCATTCCACACGAAAGGATAATGAGTAAATATGCAGCCATGATGTATTACTCTTGCAACCACGGCAAAAACTTTCATGAATTTAAAGATGCCAAGTTTTGTCCTAGTTGTGGGGAAACAACTTTATTATGCCCACATAAAGTAGGAGAAGAAAAACTTGTTTCGTTACCCCACAACTGTACACATATAAAGATCAAAAGACCGGTAGTCCACATTCTTAAAGATGAAAAGGCAGAATCATCTCTTCCAGGAACTCCTGACAGTATGAGAACCATGTCAGCTGGGACAATCACTCCCTCATATGGAGAGGAATATGTTGTGAAAACTCAACAGCACCTTACAACTTCCTACAAGAGGCTATGGGATGACCTAGCAGCTAGAACATCCATCAAGAGAAGAATTCCAAGACCTTTAGACAAGGAAAGGGTTCTATCAATCATATGCCAGTTCTATGCTACTTTGTTATGGCAAGATGACTTTGCTATGGAAGATGAACAGATCGTGTCTGTGCTTGAAACCTTGAATGCCTTTTTTCAGGAACGGTATATAATCCCAGATGTTGCTTACCTTGCCATGCATGACTTCCTCTCTGGAGTTGTCCAATATGCCCAGGAAAACCAATCCATTCAGTTGTTTGCACAAGCAATGTGTGGAAACCTTGACCCTGTTGTCATCCGCTATGCACTGCTAATGAATGAAATCATTGATCTTGTGGATTGGGGCTCTGTGGATGATTTCAGGATTTTAGCACAGATCGTTTACCCATTCATGCATGAAGAAGACCTTGAACAATTCACTATGGGCTACACTTCCTTCAGTGAAAACAAGATCTCCAAAGAACTAGTTTCAGAATATCTCTTGTACATCATCTTGAAGTACAGAGAACCCTGTTTTCAGGATTCTGAAGTAAAGCTACTTCAACACCCAGGAAACACACCAGGATTCATGACAGATATAGAGTTTACTGAAGCCATTGATAACATTTGCCCATTAGCATCAGAGCGTTTAAGAAGGCGTCTATTTGCAGAGTCCTTGGAGCATATGCAGGATGCTGATGACGCTGTTAACATTATGAGACTATCACAGATCACTGGCTACTTAACACTTGTACAGATTTCTCCAGTAGTGAAAGATCACATAGCACAGAGAGTTGAAGAAGCAAGAGGTAAAACTGAAGAAGATCAAAATGATCCTAAAGAGGTAGTTGGCAACATCAAGAAACAGCTCCTGATGGAAGATGCTAAGAGCAAGGCAGCAGCCACTGGGAAAAAGATTCTAACCATAGAGTATGTACGTGCTGTCGCAGCACAGAACTCTAAAAGAGTGACAGCAAGGCAGATTAAAAGAGTAGAAGGTTACAGCTAC
>Act10
ATGGAAGACAAAGAGCCTCTGCTTTCCAAAAGTAAAAGCTTTGAAGATGAAGAGGAAGACCAAGTTGTAAAGACACATTCATTTCAGACTTTTTTCAATATATTTAACGCCAATATGGGTACAGGAATCCTTGCTATGCCATACGTAATACGTCTCACAGGATACTGGGGCGTTATAATGATCATCTTGATTGGAATTCTCGGAAACTACACTGGCAAAATCCTCATAAAATGCCTTCACGAGAATACCCCCGAAGGATGCTTCGAAAAGCGTAGCTATGCTGATTTAGGAGAAGCGTTTTGGCCACGATATGGGAAGCAGATGGTACACATAGTGAATTTCGTTGAACAATTCTCCCATTGCATCTTGTTTCTTATCATGTGTGGCACGGTGATGCATCACACATTCCCGGATAGTGGGATTTCTGAGAGTGTTTGGATAACTCTTATTTCTCTTGCTGTTCTCCCAGTTGCTTATGTGCGCACCATGAGACACATCTCATACATCAGTCTCTTGACTGTGATCGTTGCCATGGGGTCCTCTACATGTGTGCTTGGCTACAGCCTGTACCACCACAAGCAATGGCAAGCCCACAACTTCCCAGCATTCAATTTCAGGCATATTTGCATTGCAATGGGAATCATTACAGTCACATACTCCTCGACTGCCTATCTTCCAGCAATCGAAACGTCCATGCGATACCCGGCTGAATTTAACGCAATGATGAATTTCACCTATACCCTGGTTACTATAATCAAGTACAACTATGGAATTCTGGTTTTCTTTTGCTTCGGGAAGCACACAGAACAGATCATGACACTCAGCCTTCCGCACAGTCCGTTCCGTGTTTTTCTTTCCATCGCTGTCATTACCACCGCTCTCCTCTTCTATGTGGTACCGATGTTCACCCTCTACCATATCTTCGAGAACGAGCTCGATATACCGTTGCTGAGAAAACTAGGCAATGAGCCTCTAAAATGCTGCAAGGTTTGCACCCCCAAGCTTGTATCCAGGGTTGTCATCATAATTGCCTCAATAATCGTCGCTATATTTGTGCCTCATTTTGGTCTTCTGATGTCTTTCGTGGGTGGACTAACAGGAACATGTCTAGTGTATGTCTTCCCGTGTATTTTTCATATAAAACTCCATCACAAGACACTTCCATGGTATCACATTATGCTCGATACATGTATAATCCTGATCGGAATATTCGGATGTGCTTGTGGAGTGGCGTACTCTGCTATACAAATCGCCAAAGAATATGACTTCTATAAAATGTGGGGAATAGAACCTGATACAGAT
>Act11
ATGGCGACCTTTTCGCCGTTTGAGAACGTCGCGTATTCAAGCCCTAAAACACATCTTCCAGAGGCAAATTACTGCGTTGCTTTGATGCAATGCTTGAACGACTTCAGAAAGCACAATGTTTTATGCGAAGTAACGATCGTTGTCAACGGTAAACCTTTTTATGCTCATCGTAATGTCTTGGCTGCTGCCAGCCCCTACTTTCGTGCCATGTTCTCCAACCATTTCCGTGAACAATGCGAAACTAAACCTGTAATACTCGAAAATATCACAGCAGACGTGATGGAGGAGCTGTTGAACTTCATCTACACTGGAACTATCAAAATCACGCCTTTAAATGTCCGAGATCTTGTGTCTGCATCGAACTACCTGTTGATGAACAGTCTAAAAGATGCTTGTGTCTCCTTCATGAAGTCAATGCTTAATCCTTCAAATTGTCTGGGTATTGAGTCCGCTGCAGACCAGTTTGACTGTGAAACTCTAAGAGAAACAGCTAATAATTACATCTATAATAATTTTGCTACCGTGTCTCAGACGGACGAATTTAAAATGCTCTCGCCAGAACGACTAGAACAGTTTCTTATTAGTGATGATACGAAAGTTGATCGAGAAGAGTATATATTTGAAGCACTCTTAACCTGGCTCAAACATGACGAGAAAAACCGAAAAGAAATGTTCCCTAGGCTTGCCAAACATGTTCGTTTTCCATTAATGTCGCCGTACTATCTTGCTGATTTTGTAGAGACTGAAGACATCGTTCTTTCGACCCCTGAATGTACCCCTCTCTTACTTGAAGCAAAGAACTATCACATGTTACCAGACAGAAGACACCTTATCAAGGGTAGTCGGACTAAACCTAGGAGATCTATGGGTCTCATGAAGGTTATTTTTGCTGCTGGTGGGATTCAGGGGTCGTCAGTGATGAAGAATACATTTTGTTTTGTGCCTAAGACAAATAAGTGGTACCCCCTTGCACCCATGAATGTAGCCAGATGCCGACATGGGCTAGCACTTACAGGTGATATGGTGTATGCAGTAGGGGGACAGTCTAGAGAA
>Act12
ATGGAGAAGGAAAAATATCAGAGAACAGAGAATCCATTGCTGGACGAAATCCTTCAAAAGTATCGAGACTGTTCGACAGACTCCATCTCAGGTCCCAAAGGATTTGGCGAGCGAGTTGGCAAAAAGCCTTGGCCTACTACAGACTCAAAAGAGAAGCAAGTTATTGTTTCGTCTGTCGATAGTAAACGAACACTAAATCCTGTATTGAGGTCAGTTACTACAAGAATGCATGTGCAGTTTCGTGATCAAGGAACTCTGAAATTCAAGGAAACTTTGGTAGACCAGTTCCCATTGGCGTGCTTCAGTTACGGCGGAGAAAAGAGACTGTGTTTTAAAGATTTGGTTGATAAAGTTTTAAAAGGATTCAGTACCCAGGCTATCAATACTGCACGCGATCGTCTCCAGATTTTCTGCCCTCGGTGCACACCTCAACAACTTGAGATTCTCAAACTCGCTGGAGTGCTTCCCTGGTCATGTACCTCTGCAGGATTGATCTCTAAGAGCGATGCTTTTCGACTGATTGGAGTTTTAACATGTTCGACCGTCCTCGCCAGAATTAACCGGCTATTTTCGGTGGACAGTCTAGAGGTATATCACGAGTGTTTTGGCGGATGTGTTGGAACACTTGAGATAGACCTGTATACAGATCCTTACGCTGAATGCGTAACCTGTTCACAGTGCGATGGTATTTTTTCTCCAAGAACATTTGTCACTCATACCCACAGTTCTGGCGAGGTACACACATGTCACTGGGGGTTTGACAGCGCTCACTGGCGTCTTTACTTGATGCTTTGTAATGATCACCCTACTATACATGTTCAGATGATGTGGGAAATGCTAACGAGTAAATTCACCGAGGGAAGCCGACGAAGGCTCAAACGGGAGTATGTGGAAACAGGACTCGCAGACAAGGAATACAATTCTTCGCATTCTGGAGAGTCACGGATAAGTCCATCTCTTCCGGAGAAGAAACCCAAAGATGGAAGAAGTTCAGCAAGTCCTAAGGATAAGGAAGTAAGCGAGGAACGATACGTCTATTGTTCTAATGGAGTTGTTACAACAACAGGGGGGGAAATCATGTGCCGGAGATCTGCATTTAGACCCTGGTCTCCAGTGGGAAACAGAACAAATGGAAGAACAGTCGAAAATGGAATTGGAACTCCTTTGGCAATGTTAGGTCCTGTTTCGCCAGCCAGAATTTTTGCCCCTTCGACAATATCTTGCATCAACTCCGACTGCCATGGTACCAGTCCTTGTTCTCCTAGGGGACAGTACGCTTACAAAAGTTCCCTAACAAAGTCTGACGAAGGTTCGGAGTCGAATAAAATTTCGGAAGTTATTTCAACTCCCACATCCAAGGACCCAATGTCTTTAGAGAGAACAGCTAAAGATATGCTTGATGTTGTGGCACAAAATGACCACGGATGGAATGCTTTTGAAGAAGCCTATTCGCATATAAAGAATGGAGTAAAAGAAGAGGTCAATGTTGACCGTGTCGTTTCATTCAACGAGGATAATATTTATCACACTCTTCTTGGCTACTCTAAAAATGGAGAGTTACCAAGTGTGAAAGAGCTAAGCTCTCTTCTTGCAAAAGACTTCAAAAATCTTTTCATTCGAAGTGAAGCCAAAACAAAGCAGGTTTTGCAAGAAAAATCAGATCTCGAGGACATTTGTGAATTTTCGAAGAGAGAAAACGCGAAAAAAATGGAAGAGCTTTACGAAGAGCTTCGAAAGTGCAAAAAAGACTTAAGACTTTGCCAAGCTAGATACAAAGATGAAACACACGAGCAAAAAAATATAATTAACGGTCTGGAAGCTGAATTAAGAAGATATAAGTTGGATAAAGAGGGAAGCGAAGCAAATGGATCGAACGAGTCTCTTGAAGTACTTCAACAAGAGGTACGAGATATGTGCATTAAGTTGGAGCAAAAGGACAGTTTTTGTCGGGAACTGGAAAACGAGTTAAGTTCCATGCACGCGTGGATTAAATCCCAGAGATATCATCCGGCTTCCTCTTTTGTCTACAGCTATGGAAGCCCTCGGCGCCCAGAGTCACGTACGGTCATCAGAAGTGTACAACTCGTTAATGGAAACTCGGAGAACAGTCCTGTCAAAAGTAATGGAATTGCCCACCATGATAGTTCAGAAGAAGATATG
>Act13
ATGGTAAGCATCAGAGAACTGATCGACAATCTCCGAGCTACGAAGCCGCCATACGAGTGTCCTTTGTGCCAAAAATTTTACAAGAGCTACAGCGGAATTGAATATCATTTACAAACATTCAAGCATGATGGGTCCGATGCTCCTCCACCGCCATCCTCGTCCAAAAAGAGTAAAGGAAGGGGCCGAAAGAGTGGAAAAACGGGTAAGAACAAGAAGCCTCCACCATCACCCCCACAAGTCGTTGTTCGGGAAACACTAACTTATGCTCAAGCCCAACTCATAGTTGAAGTCGAACTTGAAGGACAAGTTAATCGGATTGGCATTGATGATTCTTTACCAGTTACGGAGGAAAAAGAGTTAAAGGTTGCTGACAAGGTAGAGGAGACGATAGAACATGTAACTCCAAAACCTCTCACAAAAACAAAGAGTAAAAATAAGCACGTAAAGAATGATGTTGAAAATACTCCTACGTTGCCCAAGTCAGATTTTGTATCTCTAGATGACTGTTTCCACCAGCCCGATGCTCCTATTAGGCCAACTACATACTTTAGGTTCATAGAACAGACGACTGAAGAAATGGATGAAATGGTAGAGTATGATATGGATGAAGAGGATTATTCATGGCTGGATATGATCAATGAACAGCGCAAGTCAGAAAGCATTGCCCCAGTCTCTCAGGAAGTATTTGAAACTTTGATGGACAGGTTGGAAAAGGAGTCATATTTTCAGAGCCAAACTACATGCGACCCAAATCAGTACATTGATGAGGATGCAGTTTGTTGTATTTGTAATGATGGTGAATGCCAAAACAGTAATGTTATTCTATTTTGCGACATGTGTAACTTGGCTGTCCATCAAGAGTGTTATGGGGTCCCATACATTCCTGAAGGACAGTGGCTCTGCCGACGTTGTCTGCAGTCACCATCAAGGGCAGTGGATTGTGTCCTATGTCCAAACAAGACTGGAGCTTTCAAGCAAACAGATGATGGTCGCTGGGGACATGTGGTTTGTGCACTATGGATACCAGAAGTTTGTTTTGCAAATACGGTGTTTCTTGAACCTATTGATTCGATAGAAAATATCCCATCAGCTCGCTGGAAGCTCACATGCTATATCTGTAAGCGTCGTCAGGGAGCATGCATTCAGTGCTTCAAAACTAACTGTTATACTGCATTTCACGTAACATGTGCGCAACAAGCTGGTCTTTTCATGAAAATTGAACCAATAAAGGGAGAAAATGGGCAAATGACAGTTCGCAAAACAGCATACTGTGATGCTCATACTCCAGACTACCTAAACCCTGATAAAGAACAGGAAGAGGAGAGTGAAGAGAAACTCCTTCCTGTTAAAAACAAGCTAGCTACCAAGAATGGAACATCCAAGCGCAGTATCAAAAAGTTTAGAAAGCTTCTTGCAGAAAAGAAAACTATGCCTGTTCCTGTCGTCAATATTCCATTCATTCCAGCTCAC
>Act14
TTAGATAGCCTTTCTCGAGGCTCTGTTGATATTCTTCTAGCGTTTGTTTGGTTTCTTATTGAAGTCTACCTCATCGAACCTTGCAGAACAACAATGTTGGGCAAGACTCAGAGCTCAGCACGGAAGTTCATTCTATCTTGGGTACAGCAAAAGTTGCCCGGCAGAAATATCAATAACTTTGATGAAGACTGGAAAGACGGAGTTGCCATTTGTGAGCTTGTGAATGCGCTTCAGCCTGATGCTATACCTTCTAATCTGTACTCTGATAAAACAAACTGCGAAGGAAATGTCAAGCTTGGGATTCAGGTCGCTCATGATAAATTTGGCATACCTCAGATCATCTCCCCTTTTGACATTGCAACTTCACACATCGATGAACTAAGTATTCTAACCTACATTGCTTTGTTTTGTAAATACGAGAGCTTGATCAAAGGAGACACCAACAACAACAAGGCCACCTCAAGCTCCCATAGAGAGAATTCTGTCTGCAAGGCGTACGGCTCCGGACTGAAGAGCGGAGAGATAGGCAAGGTAGCGGAGTTTATCGTAGAACTACAAGGTGCTAAAGCCTCAGACATAACCATAGCAATTGAGTGCAAGCCCACTTATGGCGGGTACGACGAGAAGCCGGAACTAAGCGTCAAATCTGTCGGTAGGAGTACTTATGTTGTCAAGTATATTCCCACAAAACCAGGAGAGTACATCATCAGTGTTTTACACTGTGGGGCGCACATCCTGAGAAGTCCTTTTCACTTGTCCGTGACTGGACCTGCTGGGCAAAATGGTATAATCGATGAAATGAACGGCTCAGTAACAAAGAATAGCAAGACAGGATCACTTGAATCAATACCAGGGATACGAGAAACACTGAGAGATACTGCTTTACCGGTATTCAAGTCCATGAAAGAGGCACCCAATCATGACAAGACAGATTCTGGTTCATCCAATCATGCTAACGGCGCGCAATCCTTAAATTCCTCGACTCCGGTCGTACAGGTTCGTGATTTATCACTTGAAATTCCTATGAATACTGCCGAGGGTCCTGGTCTCGTAGCTGGTGAAGTAGGACGCGTGGGAAAATTCACCGTTATCACAGACAACAATACCAAAGGCCCTCTAAGTGTTTGTATCAGCTGTCCCGCAGTCTCGATACCCGTCCCGTACGTCAAAAGCGAGAAAAAGAGCACCCATACCGAGCACCGGGTACTTTACATCCCGACAGAACCAGGAACCTACGAGATCTTTATCAAATGGGGCGAAAATGGAATTCGAGGAAGCCCTTTTAAGGTTTTTATCAACGATGTGAATCTGGACGAACTCAGTGCAGCTGGTGATGCTGATCCAGAAGATCTTGGTGGTAGAGGAAAAATCAGGGTTTACTATGCTGCTACGTCTATGAAACCAAGGGCTCAAAGAGACAAGCAGCTCCTAGAGACGTTTCTACGAGGAAAACACATTTCGAATCGGCCTGATTTTGATTCTTGGATTGCACTAGATGTCGGAATGAGTCGAGCACAGAGGGAAAAGGTGTTCAAAAAGGCAGGACATAGGTCAACTCCAATGCTGTTCGTCAATGATCGGTACATTGGTACCTATGAAGATGTGGTAATAATGGACAAAGAAGGTTTGTTTGACTCATGTCTTGAATAC
>Act15
TTTCTTTTCGACCTCATGGTATGCTCCATGGCTGTTGAGTACGAATCATTAGTGGACTTCATCTTACAAACCCCTGCACCAATATACTCAGCTGCAAAGTTGTCGCGACACTTCCGAACAGAATCGACGAGAGAGAAAGAACGAGGGCGAGATCTTATCGCCGTCAGCAAAGTGTGCTCCAACGTTGCGGTAGAGCTTCTCTCCTTGGCGTGCGCGGCCAACCCAGAACAGCTCCTTACGGCCGTAGATGATCGGGAGATCCCTTTCTTAGATTTTTTGATAGAAACCGAACAGAAAGACTGTGTATCGCATCCGACTGTCCAAGTATACCTTGGAGATGTTTGGCGTGGAGATTTCAAATGGGACGATTGGAAATATTTTTTATTATTTATTTTATGTCTATTTTGTCCGCCATTTTGGGCGTTTTTATGCCTGCCGTGGAAGGATCGTTTTCACAAAGTACCGATAATCAAATTCATTTGTCATTTGATTTCACATCTTTACCTTATCTTGTTGTTCTGTTTGACAACCGTGGTTCCTTGGAGCAGCCCAGTAGATGATCTAACCCCTCATTGGTACGAACTGCTATTATTAATCTGGCTGTCTGGATTATTATTATCCCAGCTCACTGATCCCCATGATCGAGCTGGACTGGGATGGATTCCATTAATTGTACTCTTTTTAAGTATGATTGGAATTTTTCTGCATTTGATTGCTAACGCCTTCTACAAAGACGAGCACAAAAACACACGCATCGACATGATCTACACTCGTAACCAGTTCCTTGCGATTGCAATGATGCTTTGTTTTGCACAACTTTTAGACTTCTTATCGTTCCATCACTTGTTTGGTCCATGGGGGGTCATCATCCGGGACCTGATGTACGACTTGGTTCGTTTCCTGGTCATCTTGTTAATATTCATACTTGGTTTCACAGCTCACTTGGCTGCCGTGTACCGACCAATGTACGAGAACGACAAGACGGCTAATAAAATAACACCCCCTCAATTCAGCTTTTTCGTCTGCTTCGAGCTTCTCTTCTTCAGTTTGTTTGGACTTACTGAAATGGAGAGTCTTCGACCAGAAGGAAATCATCACTCAGTCACATACATCCTGGCTAAAGCAACGTTCGGTATTTATAACGTTATTACAATCATCGTACTTGTAAACTTACTCATCGCTATGATGAGCGATACTTATCAGAGAATACAGAGGCAGTCGGACACTGAATGGAAGTTTGGCCGCGCAAAGCTCATTCGGAATATGAAACGGTCTACAACCACTCCGTCACCTCTAAACCTCATCACCAAACTCATGTCTTATATACGCATCCTGTATAGAACTAAATGTCGATGTTGTCGCTCGGACATCATCGATATTCTACGCACCGAAGACCAGGTTCCCGAAGGCCTCTCGATGAGCATTAACGCCTCATACACCAAAAACCGAGTCCATTCGTGGCCTTTAAATGGTGGCCCGAGTCACCGAGACAGCATAACTAGAATTTCCCGGATCGAAGAGGTCTTGGATTGGAAATTATTGGTTAAGAAATTTATAGCATTACGAGGCGGGAATACTGAGTTAGTCAAAGAAACCACCCGTCATTTGAGTCTAAAACAACCGACAGCAATCTTTAACATGGACGCTAGTGCACCGAAACATCGACGTCCAGCGTCTGTCTTAGGGCTCGGCCGACCAGCTGTGTCCAGCTTTGGGTCTACAATGTCGCTACATCGTGTTGTGAACGAGACGGTGCGAAAGCTAGATATCGTATCAAGCATGAAAGAACTATCGGATGCGGAA
>Act16
TATGGCGACGCCATTGGTTTCCCGTCTCTCGTCAACCGTAAGTTTGTCAAAAATGGTACTATTTCTATCGGTGGAATATTCCCCATCCATGTTGGTGCTAGTTTTCGACCTAACTACATGACTATGTCTCAAGCAATGGTCTACGCGGTTGAGAAAATCAATAACGATTCATCAATACTGCCTAACATTAGCCTTGGCTTTGAAGTCTACGATTCATATCTATCTAAAAGGCTTGCGATGGAAATCGCTCTAGAAATGGTTAACAGACAAAAGATGTCGTCGTTGTATGAAGGCAATTCAGACCAAGAACGTTGCATCTCGCATTCACATGGACTAGGTCGTATTCCAGCTATGATTGGAACCGGTACTTCCAGTAGTTCGATTCTAGTATCCAACTTACTTCAAGTGGAAGGTTTACCGATCATAAGTTACGCAGCAACGTCCGACGAACTCAGTAAAAGCAATGTTTACTCTACATTCTTTCGCACGGTTCCCCCTGACCGGTTTCAATCTCAAGCCATGGCTGATATTGCATGTCGTTTCAACTGGACATATGTTGCAGCGATTGCCGTGGACAATGCGTACGGTCGCTCGGGTATTGATTACTTTCGAAAAAAGTCCCAAGAGAAAGGCACGTGTCTGGCAATGGAAGGATATTTTCCAGAGCCTACGCACAACTTGAATGCAACGAAGGAGAAGATTCAAAAGATCATAAAGGAGTTGAAAACTCTTGAAAATGTTGATGTTGTTGTCCTATATTGCACTTCAAGGGGCGCAAAACTAGTTATGGAAGAAGTTATGAGGCAGAAGGTTTCGCACAAGACGTGGATTGCAAGCGAAGGTTGGGGGAATTCCAGGAAAATGCTGGATGAAAATTTGATGCCTGTGATCAAGGGGCTTGTAGGCGTAGTACTGCGGAATAGTGTGGTTGATGAGTTCGTAGAATACTTAGTAAACCTACCATCTACGTACAGACCAGTCGACTGGTGGACTAAATTTTGGGACGAACAATTCGGAACCGTTAACCCCAAAATCACGAGAGAAATTTATATTAATAAAATGCATACGAGCATGTCTGCAAATGTCATAAATGCTGTCTTTGCTATTGCACATGCATTAGACGCAATGCAAAGGTGCAAGGAACCGTTTGGACTTCTAGATGGTGGCAAATGCCCATCTATAACGAATCCCAAAGATCTTCTAAGATATTTACATAATGTGAACTTCACAAGCCCAGTATCACGAGTTCATTTTGATGCCAATGGTGACCCAGATGGATCTTATTCCATCGTTAATCTACAAGAAAAAAATGGTTCTTGGGAGTTCACGCAAATCGGTTCTTGGGTCGCGGCCAGGAATGTCCCTCTCGATCTAGATGATGCTATGATTATGTGGGATGGAGATAGCAAAGGTGATGTTCCAAGGTCTATCTGTAAGGAAACATGTTCTCCTGGTTATAGACAAACAGCAGAAATCAGTTGTTGTTGGGAGTGCATCAATTGTGGTTATGATGAAATATCTACGACTTACGGCGCCAAGAACTGCACCAAATGCCCTCCAGAGACCATYCCTAATCCAGGGCACACTAAATGCTTGGATGTACCCATTGTTCACATTACCTACGACAGCTCTGTAGGCAAAGCATTCCTAGTTATTGGACTTCTTGGATTCTTAGCTTCAGTGTGCGTCGCTCTTTTATATATCAAGTACAATAGCACGCCGGTCGTGAAAGCTTCCAATAGAGATCTCAGCTATATGCTTCTCTTCTGTATTTCTATGTGTTATTTAGCCCCTTTTGTATACCTTGCGGAACCATCTAACCTCGTGTGCGTACTCAGCCAAGTATGGTTCTACCTCTTCTACACGACGTGTATCGTTATTCTTGGTGCCAAGACCAACAAGATTGTACTGCTCTTCCAAGAAAGAATGCCGCGTTCAAAATTCTCTTCCGGATTCGGGAAATTCCGCCATGTCTTCTTCGTTGTATGCACAGCCCTCGCAGAGATCATTATCATAGTAGTTTGGGTCTCTGTGGATCGGCCAAGTCCATACTTAGATAAATCCAATGACAGAATGTATATCCAGACCTGCAAACCATCGGTGACTTCAGCAGGCAAAGCTTGCAGTAACATTCTGATGGTTATCCTTATCCTCGCTTCATTCACTTGCAGCTACTTCGCCTATAAGGCAAGGAAGCTACCAGACAACTTCAACGAGGGCAAATTCATAGCATTCTCAATGTATATTCTAGTAATCTCATGGCTTGCATTTTATCCAGTCTATCTCAACATACACGACATATACAGCGTTGTTGTTTTGAGTGCCACCACGATTGTCGCCGCCACGGGATTGYTGTTTTGCATGTTTTGGCCAAAAATATACATCATTATCTGGAGGCCGCACAAGAACACGAAGCAATATATGAAAGAACAGTTGACAAGGCATGCCTTTCGGTTAGACACTGCGGAGACAGCAGCACGCCATCAAAAAAACATGAGTACGAGCTCGACTAATGAGGCGATTTCCGTACCCACTGATACTCAAATA
>Act17
ATGGACATCCAGAGCATTTTGGACAACTTGGAGGAACTTCTTACTTGTCGTTTGTGTTCAAACATCTACAAACACCCGAGAATTACACCATGTTTACATTCGTTTTGCTGTGAGTGCTTGAATCARCTCTCCTTCAGCAGGCCTTACCAAGAATCAATCGACTGCCCGATTTGCAAGTTTGAAATTCGTAAACCTGAAGGAGGTCGCTTTGATTCACTACCACCCAGTTTTTTCTTGAATCGTCTACTAGATGTATATGTTGCCAAGAGAAGAAGYTACTCTGAGGCCAGCTGTGGTAATTGTCATAGAAATCTATTGCTCAATTCCTTTTGTTTTTCGTGCGGTAGTTTTATGTGTGAAGAGTGTCTGAATGCTCATCACATTATCACTCGAAACAGTGGCCACAGGACGGTCACTTTAGGCAAATTGAAGATCAAAGATTACGAGGATCTCCTACGAAGGTCTACGTTCTGTGCCCACAAATTCAACGAGAGAGGAATTGTCGAGTACTTCTGCTACGATTGTGATGCTTGTGTGTGCCATGTCTGCAATGTCGCTATTCAGCATAAACATCGCATTGTCGATATTGATGAAGCGGCCAACGAACAGAAAATAAAACTCCGGGAGGCAAACGCTAAATTGAARACTAAACTCAAATCTCTGGAGCTCGGAATTAACAACATAGAATTCCGGAGTATTGAGGTGCAAGAACAGATTGATTATACAAAGAAGGACATACGAACGAAAATTGGCAACTTGATTGATATTTTAAAGAAACACGAGGAAGACATGATCCAAGAGGTGGAACGCATTYGTAAAGATAAGCAAGAAAACCTGACATTCCAGCTCAAGATGTACGAAACAATGCACAAACAAACAAAAGGATCAATCGACTTTACTGAAGAGCTCTTGGAACGTGATTTGAGTGAGGAGATATTGACAATCAAAAATCACGTGTATGGAAGGGCGGATTTGATGGATTCCGTCGTGGTAGGGACCAATCCGGCTGAGAATGAACGTGTGGGATACGTAGCTAACACCGAGGCTTTTGAGTCCATTCAGAAGGAGTCTCTGGGCCACATCAGCACCAGCCTTACAGAGCCACTTGCCTCCACAGCTGAAGGGAATGGCTTATCAGATGTGTCTGCTGGTGAAGAAGTGTACTTCACAATCATAACCCGAAACGCACAAGGTGAAATCTATTACAGTGAAATTGACCATGTAGTAGTGGAAGTGAAATCTGACATGTGGGGACTGTTGGACACTTCAATCAAGAACTACCGGGATGGGACATATGAGGTCAGTTACATTCCCCGCGTTCCTGGAGTCCACAGAGTCCAGATAGAAGTAAGTGGTCAGCATATCGAAGGAAGTCCTTTTAGGGTTTTTGTTAAGCAACCAGTCCTGACACCCGTCAAGTCATTTGGGTCACATGCACAAGAACAGACAAGTGGAATGCTGTTACAGCCTCATGGTGTTGCTGGTAATATGTTAGGCCAGATAGYTATGTCCGACAGCTTGAAGCACCACATTCAGGTTTATACCTCTGATGGCACCCAAATGCTTGAGTTTGGTCAAGAAGGAAGTAATGATGGCCAATTCATGCACCCAATGTCWATTGCATTTGACAAGGCTGAGAGAAACATCTTTGCTACTGACAGYGATAACAACAGAATACAAGTGTTTGATATCAAGACAGGA
>Act18
TACCAAACCCACGGTGGAAAACCTAAAGACGGATTAGAAGACGTTGAAAGCGGAGGACCAGGCACCGTATTTCTGTACCACCTTTTTCACAACCACAGAACCTTAATGATTGATAATGACGGTCGTAAGGCTTTAAATAGACATATCAATTACACCAAGATCCACGAAGAGGGAGGAAAAGCATGGATAATGCCGGAGTCGGGAATTCACAGGTTTGCCGATAACATACACAAGTTTCATTTTGAAGAATTAAATATATATGGCAAGGCACATTTAGCTGTATGGCCCAGAGAATCTAACGACACAAGAAATACCTCCATCTTCTTTAAGTATATGATAGGTGATCGATCAGGTATGGTGCACATTGGGAACAGACAAGTTATGGACCTGTTTCGACCTGAAATAGACTTGCCTTTTAGTGCATACATCTATAGTGGTGGACACTTAGGGCTTGCACCTGTGACCACCATTCATGGTGTCGAGATCATTATACGGGGAGTCTTGGCTTATATAAAGAATATTACTTTGCATCACAGAGGGCAGTTGTGGTTGCTGCATGGTGGAAGAACTTACTTGGCTCCTATCCACAAGTACGAATTTGAAACGGTCCGTGTTCAAGATACAGCGGTAATACACGGTGTAACATCGCCAATCATTGATCCAGGTATTTCCTTCTACACCCGCGCCGTGTTTATCGAAGGAGGCGGGTTAATACGCGCTACACGCCTGACTTTTGTTACGGAGAATATAACAATTGACGATGGAGGTTCATTAATTGCTGATGGTCTTGGATACAACACTTCTCATGGTTATCAAGGTTACGGTCTTTTCGGGAAGGTTAATCCTGGTCATGGTAAAGACTCTGATTATGGCGGCTCTGGTGCAGGTCATGGTGGAAGTGGAGGCAGGGGATCATTATCTGGTGGATCACCATTGGTTGGGTTTGCGTATGGAGACCTTTATGAACCTGCCATGTTTGGAAGTGCAGGGGGAACAGGCAATGGTCGTGGAGGCAATGGCGGAGGAATGCTTTGGATGAACGTCACAAATGTTATTGATATCGATGGACTTGTGACATCCCATGGCGAGGCAGGCAGTAATCAAGCTGGTGGTGGTAGCGGAGGAAGCATATGGATGTACTGTAAGACAATAAAAGGTTACGGAAAAATAACTGCCAATGGAGGAAACGGTTCGATGTCAGGATCGTATTCCGGCGGAGGAGGTGCAGGTGGAAGAATCGCTATCTACTTCCAAGAAAATAAAACGTCGACATATTTCATCTACGAGGCACGAGGAGGTTCTGCTTTTGGTTGCGAGTTTGGTAAGGAACATCTATGCAAGGCAGAAGCCGGTGGACCTGGTACCGTATTTTTATATCACATGATTCATACCCACCGAACTTTACTGATACATAATGGAGGTCAAAAACCACTCGTGTCTGCCATAAATGATTTTAATGACTTGTCACGTGATGGATGTCGCGCTTGGCTCCTGCCTCAGTCTGCGACTCATCACTTTGCAAAAGGGCAAGGCGACTTCCACTTTGAAGAGCTTCAAATTTACGGTGGAGGACATCTAGCCGTCCTGACTGAACCAGTGGGTAAAAATGCAACCTTATTTTTCAACTACATGATCGGTGATCGAACTGGAACTTTACACGTCTCTACGAATCAAACCATGGATCTACAAAGACCTGAGATAGATCTTCCATTCAGCGTCCATGTTTACGACAAAGGATTCTTAGGTTTAGCACCCGTGACTGTGGTACATGGTGTCACGATCTACGTCACAGGGACTGTGGCATACATTATGAATATGACCCTTCATCACGGAGGGACATTTTGGATCAATGATGGAGGAAGAACAGCAGGGAATCCTAATAACACCTTTAGTTTTGAAAGTGTGAGAGTGCAAGACAAGGCTTTAATGCGAGCACTGACATCTCCGGTCGAACACCATGGTACTGTGTTCAAAGTCAGGTCACTGTTCATTGAAGGAGGTGGTGTTATATGGGCAACCCGGTTTTTAGTTTTGGCCGAAAATATCACCATCGATGACGGTGGTTTATTGAATGCTAACGGGGTGGGCTACAACAATTCTCATCCAACATCAAACATGGGACTCCATGGGATTGTCAATGTGGGAATCGGCCAAACGTCAAGTAGTGGTTCGTCAGGAGGTGGTCAWGGTGGTCGAGGAGGGCGAGGCGCTGATGCTCAAGTCGTAGGTAAAGCTTATGGCGATTTATACGAGCCAGTGCGATTTGGTAGTAGTGGAGGAGGAATCAAAGCTGGCTCCGGTGGAGGAGTTATCTGGTTCAATGTAACAAATATTATCCAAATAGATGGACAGGTTAGCGCAGATGGTGCCAACGGAATGGATGCTTACAGTGGAGGTGGAAGTGGAGGAAGTATCTGGATGCATAGTTACATTATCAAAGGAAGAGGAAACATTACTGTTAATGGTGGTGGAGGAGGAACGCATGCTGGTGGAGGTGCTGGAGGTCGGATCGCGGTCTACTTTACGAAAAACACAACATTCATCGGGAAATTCCACTCTCGTGGAGGGGCAAAAGGTAGTGGTATTAATACTGAAGCTGGAGGACCTGGTACATCCTTCCTTTATCACATGGTCCACACACACAGAACTTTATTGATCGATAACGGAGGACAACATCCTATCAAAACCCGCATATCAGACTATTCGGACTTGGCGCAAGATGGAGGACGCGCTTGGATTCTACCTGAATCAGGCCTTCATGATTTCGCTAACAAATCCCATGCTTTTCATTTTGAAGAACTTCAAGTTTACGGAGGAGCGCATCTTGCAGTCGAAACTAACCCAGTTAATAGAAAAGTGTCGATGTTCTTTAAGTACATGATTGGTGATCGTACTGGGTATATTCACATTGGACGGAATCAAAAAATAGACCTTAAAAGACATTTCCTGGACATACCCTTCAGTGCTTACATTTACGAGGGAGGATATTTGGGTCTTGCTCCAATATCAGAAATGAACAAGATAGCAGTGCACGTGGAAGGAAAGCTTGACCACATCACGAATCTTACGATATTGAATGGCGGAATTCTTCATTGTTACCAAACAGGATCCACGGCTGTCGAGCCGAGGCGTCGTTTTGCTTTTAACGAAACTGTCCGCATCATGGCTGATTCTAAAATTGAGACTCACAGTCCCAATGCACATCCTAAGCCGTTTTCTTTGGACTCGAAGATTCTTCTTGTTGAAGGCGGCTCTAAAATAAACACATTTAACATGGATATCTATGCTGTTAATCTAACCGTTGATGATGGAGGCTTCATTGATGCCAGCGATGGTGGATATTTAGCTTTACAAGGTCCTGGAAATGTCAGTACTTTTAAGTGGAAAAATAACGGTGCTGGTCATGGTGGGACAGGAGGGAGAGGAACCTGTGACAGTCCAGATACCTGCCGCTTGCGCAAAGGTTTGCCGTATGGGAATCTTTTCTACCCACAGGAATTTGGTAGTGGTGGAGATGGACCAAGTGGTGGAAAGGGTGGAGGAAAACTAAGGATAAATGTAACTGATACTCTCCAG
>Act19
ATGGGAGCAGCCCTACAGACGCTTGGTTTAGSGGAAGTAGCGAGTGAAATCGCTTGCTGTGCTGGCTCAGCGGCCTGCGGTCTTCTGTGCAAGAGAAAGGGAAGTAATACACAGGGAGCCCGCTCCAAGCTAATATTTCTGTTGTTTTTAGGCCTTGCTAACGTCATGAGCTTTATCATGCTAGTACCAGATATGAGAAAACACTTAGATAGCATCCCGTACCTATGTGATACCATCTCCTCGCCGAAAATGTGCGACAACTTGGTCGGGTATTCGRCAGCCTATCGGGTCTTCTTCGTGATGTCGGTGTTCTTTTTCACCTTCAGTATCCTCACCTACGACGTCACCTCGACAAAACAATTCCGAGCGCGTTTGCATAACGGATTTTGGTACATCAAGCTTTCTATATTAACGCTTCTCTTTATTGCTGCCTTTAATATTCCAAACTTCTCTCAATTTGGGATGATTTGGATGTATGTTGGATTAACCGGCGGGTTTATGTTCCTTCTTTTACAAGTCGTTTTTATCATTGATTTTGGGTACTCATGGAGCGCAAGTTGGGCTGAGAAAATGGACGTTTTAAATACAAAATGTTGGTTCTTTGCGCTTGCATTTGCWACTGCTATAGTCTACGCACTCTCGCTTTGCGCAGCCGCAGTACTTTACATCTATTTCACCAATCCCGTCGATATATCCCAGTGCAAGGCGAATACCTTTTACATCAGTTTTAACGTCGCTCATTGCGCTTTAGCCACCATAATTTCTATTCTACCTCAGATACAACAAGAGGCAAACGGAGCTGGTCTTCTACAGTCTTCAGTTGTGACAATATATACAATGTATCTGACCTGGAACACATTGTCTAGTCAGCCAGATAGCATGTGCAATCCCCTGGGGGATGTAATACTCGAGTATGATAAAGCCTCAGGGGTGAATGGACAGGCTGTTTTTGGCTCCGTTTTGACATTCGCGTTGTTGACGTTCGCTTGTACTGTCCGCGCGAGCACGTCACAACTTGGAAAACTCGGACTAGCTTTGTCGGATAACCCCGAGTATCTTCGAAAAAGCCGACAAGTAAATAGAAGAAAAAGTAAAAAAGAAAATACGAGTAATAGAAAACAATATGACRAAGAGGATCAAGAAGAAAATGAAGACATAGCGTATAGTTATTCTATATTTCATTTTATGTTATTCTTAGCGTCGTTGCACTTAATGATGGTGATTACGAACTGGCATAGCCCAGACGAAGCGGAGGACTTCAAGAAGCTCATCAAAAACTGGTCAGCGGTTTGGGTCCAGATGTCTGCTAGTTTTATATGCTGCCTGGTGTATATTTGGACACTTGTAGCCCCCTTGATAAAACGGACCTGGGRGGACGTTTTAGGACTGGAGCCCGAGCCACCTCGAAGGCCTACAGCACGAAGGCCCAGCGTGCACCAGTTAAAAAAGGACTTGAAAGATATTCAAGAGCGTAGAAAATCTGCGACAATCAATGAACCATTTGTAAGGCAAACTGGTTTAGCTAACGAACTGAAACGACGTAATAGTCCTTCCAAAAATACGGCTTCCGAATCAGATTTAGCTACCCGAGCGGTTTCCGAGAGTCCTTCGGTGAAAACTCGGAAAGAGCTCGGGCAGTCCGAAATAACTATTCATAAAGGTGAACATCACACTAGAGACATTAATGAGTCAACATTTGGTCCGGAAACTACCCGAGCTGATGCGATGCACATCGACCTACCAATGGGACGTAGCTCACCGATTCTAGAAGAACCGAATGAAATCCGGGTGGCTTCGGCTGCATCCGGAAGAGTCTCGGATCCACTTCGGCCGGTCGCGATTCAGATCGAGCATCCATTCGTTAGAACTGCGAAAACTGTAGACTTGAATCACCAAACAAATCCTGAAACTACTCAACAGATTCTGAGACTACAAGAAAGAATATTAAGATTTCAAGCCAAAATTGTTAAGATTCAACATAAAATGTTGTATTTACAGCAAACTGGTGAAAAATTAGAGTCGCCCGTTCGACAAGTGGAAGCGAAAAAGGGA
>Act20
GAAGAAAATGACTGGGCAATACTTAACATTTCTGAAGCTCCACCTACCAATAATGTGTTATCTTCTAAGCTTACTCCTTCAGTACCCTTCCACATATCTATCAAACACCAAATGGAAAAGACCCTTAATCAAATAACCAAAGCATTAACTACACCAACCAAGAAAGGACCTTTAAAAGACAGCGATTGGTATCATTTCCTCGATTGTGAAGGACGTCTTATTCACACAGAAGAATTTGTGTCCTGGGTTTTCCAGTGTGGTGTGGTTCCATCTCTAAGGAAAGAAGTATGGCCACATCTCCTTCACGTGTTCCCCCCTGACTTAACAAGTGATGAAAGAGAAAGATATTTATTAATGAAATCCCAAGTCTTTTGGCATCTGAAATCAGAATGGCAAACCAGGGACCCAAAAGACATTGAGTCACTTTCTCACATGATACGGAAGGATGTTGTTCGAACTGATAAAGCGTGCCCATACTTTGACGTACCCGAGGATCACCCAAATATTGAATCGCTGTTTAATATCTTAATGACTTATGCCATAGTGAACCCAGACGTTTCTTATGTCCAAGGCATGAGTGATCTAGCGTCTCCATTACTAGTAGTATTAAATGATGAAGCTATTGCATACACTTGTTTCTGCTCATTGATGTACAGAATGAAAACTCACTTTCTTCTTGACAGTAAAGCCATGAGTCAAAAATTTGAACACCTCTCTTTACTTGTACAAAGAACAGATCCAGAGTTATATAAATACTTGGTGAACATTGGTGCAGAGGATATGTTTTTCTGTTATCGCTGGCTTTTACTTGACCTCAAAAGGGAGTTCCAGTTTACTGACAGTCTAAATATCATGGAGGTAATATGGAGTACGACATCTCCATTTGGTTCACAGGGGATGTCTTCGGAGACGTTCAACTCTGCAGCGAAGACTGTCAGAAATAAATGTGAAAACTTCAAAAATGACAATATAGTTTGTGATATTGGCTTAGAACCTGAAGAAGAGGATGAGGATCTTGAAGATTCCTTCACCATGATTAATAACTTTAATGGAAGTGATACACCAGAAGCAAACCTGATTCAGATTCCAGGGCCTTACGAGCTGGGTAGTGGCAATCCTTTTGCACTGTTTATTTGCTTAGCAATATTGCTTCTCCACAAGGATTATTGCTTTCAAAAAAAAATGGACTACAATGCGCTTGCAATGTACTTTGACAAGATGCTTCGTAAACATGATTTGAGTAGAACTCTTGCTAAAGCGAGAGTCTTGTACATGGAGTATCTAGAAGTATTCAACGCCAACAACAAACCAGAGGAATGTTCTGAAATAAAGGAGGAAAGTAATCCTAGCAGTTTTTGGCTTGAAGATAAAGCTATTGAAGTTCCTCAACAATTAGGGCAGTTTATTCAATGT
>Act21
GCTTCACTTTGCTTRGTTGACATAGAAAACTGTAATGTTACAACACCAGAAGATTTACCAGAATTCCCMAACAAACAAGATTTGATTCATGAACTGAAAGAAACTATAGAGAAATTTAATGTACCTTCAGGTCAAGAAACTCCTTTGAATAGCCGAGCAAGTAGTGAAGGCAATAGTCTTGAAACCTCTCTAGAAGTACCYCAAAACAGCTCTTTTCTCAGCAGTTCTGGGATAAATAATAGTACTGAGAATGAGAGTGGATTTGGAAGTGCTTCCGGTTCACCTAGAAACTCAATATCCTACTCTCCAAACTCTCAACGAAAAATGAATCAAAGAGAATCTCCCAGAGAATCTCCCAGAGAATCTCCCAGAGAATCTCCTAGAGAATCTCCCAAACTTGGGAGACGAGATAAGCCTGTTGCAAGAGTAAGACCTCGGCGGACTTCTACAGAGAGGGCTATTAAATCCAAGTCTGCGACGTCACTGGATTTGTCGAAGAATCCAAGGCTTCAAGCTATTGCAGCCATCGCAGAGAGAACAGGGATTATGGCACCAATGTCATCAGTTGTTTCTAACCTAGAGAAGTCAGCTTCAGATTCACAGCTTGATTCGTACAGCAGAGAAGAAGAAGAGATGTATATATTTGGTGAACCAGCTAAAGAGATAAGCCGYAAACAACAGCATGAAAATGAATTTAATACTGCAATAAGAGAAATATTTGCGAACAGATTTACGCAACTTTTATTGGAGTATGAATCTTTTGTCATTCAACCAACACAAGACTTTGAACAATGGACTTCCAACCGTGAACAAATGCAGAACTTTGACAAGGCATCGTTTCTTTCTGACCAGCCCACTCAGTTTTTACCTTTCTTGTCTCCCTTCACTGAAACTCAGATGTTTTCTAGTTTTATTGATATGAAGATTYTGGCTAACTGGGAAGAATGTGATGCTTCTCTAGCTGTTTTTGATCAAAGAGTTGAAAACATGAAGAACAGGCTTGGTGTGGTGAGGTCGCCTTCTTATGAAAGGTGTATATCACTTAAGAACTCA
>Act22
ATGAAGACAGTGTTAATGGTTGCGGAAAAGCCTTCCCTTGCCCAGTCTATTGCTGCCATCTTATCAAAAGGTAAATACAACTCGAGAAAAGGGTTGAATGGAGCGTGTTCCATTCACGAATACACTGGTATCTTTAAGAATGAGACAGTGAAATTCAAAATGACCTCTGTTTGTGGCCACGTTATGAGCTTAGATTTTCATCGCAAGTATAACAACTGGGATGCAGTTGATCCTCTTGAGTTGTTTACAGCTGCTACCTTGAAAAAAGAGGCAACGGAAAAATTACAAATGCCAAGGTTCTTAAATCAAGAAGCTAAAGGTGTAGATTATCTTGTACTGTGGCTGGATTGTGACAAAGAAGGCGAAAACATATGCTTTGAGGTCATGGACTGTGTTACCTCTGTTATGAACAAAAGAAGTGGAGAGCAAACGATCTTTAGAGCTAAGTTTTCTGCTATAACAGAGAAAGATATTTCTCATGCAATGCAAGCCTTGGGGCATCCCAACCAAAATGAATCTTTATCAGTTGATGCCAGACAAGAATTGGACTTGAGGATTGGTTGTGCCTTCACAAGATTCCAAACCAAGTATTTTCAAGGAAAATATGGAGATTTGGACAGTGCACTAATTTCCTATGGACCTTGCCAAACACCTACACTTGGATTCTGTGTTGAAAGACATGACCATATACAGTCATTCAAACCTGAAGCTTTCTGGGTTATTAAAGTTCAGGCCACACATCCTTGTGGTAAGATTTTGTCTTTGGATTGGAATAGAATCAGGTTATTTGATAAAGATATTGCACTAATGTTTCAAAACCTGGTTAAAGAATCAAGTGGAGCTAGAGTTGTTGATATTTCTAAAGTTCAGAAAACTAAGAGCCGACCTCAAGCTCTTAATACTGTGGAAATGCTTCGTACTGCCTCTTCTGGATTAGGCATTGGTCCACAGTATACTATGCAGCTTGCAGAGAAGCTTTACACTCAGGGATATATAAGTTACCCCAGAACTGAAACAACTCATTACCCAGAAAGTTTTGACCTTAAAGGAACACTTCGCCTTCAGCTCTCAAATCCAAACTGGGGTGAATATGTAAAAGAACTGCTAAATGGGCAAATGACCAAACCAAAAAAGGGCTATGATGCTGGTGACCATCCTCCAATCACGCCAATGAAAAGTGCAACTGCATCAGAACTTGGTGGGGATCTCTGGAGATTGTATGACTTTATAACGAGGCATTTTATAGGCACATTGAGTCCAGATTCCAAGTATTTGCAAACCACTGTTAAATTTGCCATTGGAAAAGAGGAGTTTAGTTTCTCAGGAAAAGCAGTGATCGATGAGGGTTTCACTTCAGTCATGACCTGGCTGGCAGTTGCCAATGATGAGCAGTTACCACCATGTTCTAAAAATGATGTGTATCAAATTTCTGTTGTGAAGCTAGAGGAGAGGCAAACATCACCTCCTGATTTTCTGACAGAGAGTGAACTTATATCTCTGATGGAAAAGCATGGCATTGGTACAGATGCTAGCATTGCAGTTCATATAAATAACATCTGTGAAAGGAACTATGTCCAGGTACAGAGTGGACGCAAACTGGTACCTACCACCTTAGGTATAGTTTTGGTTCATGGTTATCAGAAAATTGACCCAGAGTTAGTGCTTCCCACAATGAGATCAGATGTAGAAGCTCAGTTGAATCTCATAGCACATGGCAAAGCTGATTTTCATGCTGTTTTGAATCATGCATCAAATATTTTTACTAAGAAATACATGTATTTTGTCTCAACAATTGGCAGCATGGATGAACTCTTTGAAGTTTCATTTACTCCTCTTGCTAAGACTGGGAAGCCTCTGTCGAGGTGTGGGAAATGTAATCGTTACATGAAGTACATTCATGCAAAGCCGTCCCGCCTGCACTGTGCCAACTGCGATGAAACATACAGCCTCCCCCAAAATGGTAGCATCAAGCTGTACAAAGAGATTAAATGCCCTCTTGATGATTTTGAACTAGTACTATGGTCAACTGGTGCAAAAGGGAAAAGCACTGCTGTTTGTCCATATTGTTACAATCATCCACCTTTTCCAGATATGCGCAAGGGTATGGGGTGCAATCAGTGTTCACATCCAGCATGTCCACATTCAGAAGAAGCCTTAAGCGTAGCAGACTGCACAGAATGTGGAAAGGGAAGTTTGATTTTAGACCCTACTTCAGCTCCAAAATGGCGACTAGCATGTAATAACTGTAATATGCTTATTCACTTGTGTGAGGGTGCATTTCGCATCTCAGTGGCTGATCAAATTTGCAGTTGTGGATCAGCACTTCTTAATATTAACTTTAATAAATCCAGCAGTCCTTTGCCTGAAAACAAGACACAGCACTATGGCTGCCTCTTTTGCGATCCATTATTACTTCCTCTTATGAATATGCAGCATGCTGCATCTAAGCACCCTATGTTTAGGGGAGGAAGAGGGAGAGGGAGGGGAGGAAGAGGGAGGGGTCGGAGACGTGGTCGTGGTAGAAGTGAACCTAAAGACAAAATGTCCCGACTTGCAGCTTATTTTGTT
>Act23
ATGACGGCGGGAATGATAAAAGTTCCAAGTATCATGCCTTTAAGGCTGCCAGAGGTCGGAAGGAAAAACATTATTACCGCAGAYACGCCAATTGAGCTTCGCACGGAAACCGAAGATACGATTATTTACTACACTATAAACGGCATGAAACCCGAGCCATTCAAACAGATAGGAATAAAATGTACTTACAGATACAATAAACCATTCGTGCTAGGACCTGGTAAAAGGGTGGTTAAAGCTATGGCTACGTCGCTAGATGGGACAAGAGAGAGTTCTATAGTTACCAAGGCGTTTATGGTTGAAAAGGCAGACAATGATCTTGACGCTAGTCAGAGGACTGCATCATCGGATGGGAATGCGCGACAGAAGTCAAGAGGAATGTCTGGATATCGTCAAGATAATGACAATAGTCATCATCAAAATGAATTATCCGTTTCTAATAGGCCAGTTTCTAAAGGAAGATGGAGTGGTGATTCCACAAATCAACCAAAAACATCAACACCAACATCGATGAATCCTTACATGGAAGGGCCTAATTATAGAAAACCATATTCAGAGCCACGATTCATGAATAAGAGATTTGGATCTGATAAAGCYACTATAGCCACATCTGACTTTCAGTCCTTTAATGGGATGAACGATGAGTACAGAGAGAGAAAAGGCCCAGAGACCAAGACACAGTCAAATAAGCTACRAAAAGATACAGATTACCTCAAATGTATTTTTTGTTTTGCGTCAAGACCTTCTGACCCATTTGCTCGGTTTTGTGCAGAMTGTGGATCACCCTTACCTCCCTTGCCTCAGAGCAGACTACCCCCTCCAGAAATGGGTAAGCTGGTCACATGCATTTCCTGTCACTCAATGGTACCAGCGAATACRGAGATATGCATTGTGTGTGAGTCGCCRATGCCTCCACAATGGCAGCCACAAGCTACCAAAAAGTTTCTTGCAAAGACTGTGTGTGCAACATGCGGCACTGCTAACCCTCCAGACCTGAAAGTGTGTGTCACTTGTGAAGCACGACTGCCGACAGATGCAAAGCAGATTTATACAGAAAATAGTGCACCTCCTGTACCTAAAGGCGATATGGGGAGTTATATGACTTGTTCAAAGTGTTCAAGGATCAATAGCAGTGATGCTCGTTACTGTGATTGGTGTGGAGAGAGACCAAGCCTGTACCAGACACCTATTACTTGTTCTAAATGTGAGGCCTCTAATAGCCCACATTCT
>Act24
ATGGACAGAAAGAAATATGGGGATTTACATACGGAGCTTCTAAAGAAGAGACTTTACGAGCATGTGTACAACAGTTTCTTTACAAGCAACACAGGGACCCAAGTTGGAGATGGAATTCTACATAATTATCTCGCCGAATTTGTAGCTATTAGTAACGCCAATGGCTCTAAATTCTTTAAATCCCATCCTAACTTATCTCAGATAACACTGTATAATCGTAAGTTGCATAAAAGCCCAAAAGACGTCACGGRAGCGCATATTTTTCAAGATGCTCTGGAAGATATACCAGAGGAGCAAACAGAATTTATGGACATGCTTGGAAGTTGTCCTGATCACAAGGACGAAGCCCTGAAGTATTTTTGCGAAACGTGCGACGAGCCTATTTGCCTTGATTGTACGATGGTCGACCATCGGAAACACAGATTTTCGTACCTAAGGGATGTTTATCATAAACAGCAGCACAACGTTGGAAGTTTGTTGACTCAAGGAAGGACACAAATAGATGCAACTAGGAAGTCTTTGAACAAAGTAAAGAACCTACTAAGTAGCTTACAGGAAGGTAAACACGAGATGGAACTTGCAATTCACGAGAATGCGAAACGACTAATCCAAGCACTCGAAAACCGTGCTGAAGAACTGATGATGGACGTTCATTCAGCTTACAAGAACAAAGAAATGGTTTTGCGCAAAGAAAAGGAACATTTAGAGCTTGTGTTAGAGAAGCTGAGCGGAAGCTGTCAGTGCRCTGAAAAAGCAATCAAAATTGGCAACGAACTAGAGATTCTAGTCATTCAAAAGCACTTAAAACGAAAACTACAAGACATTAAAAACACTCGGAAAGATTTCAGTTCAGCAACGTTTCAGAAAGTTTCGTATTTTAGCGAAGATAATGCTTTAAGTGTCGTCAAGGATTCTTTGGGGAAAATTGCTGTGTCAAACACGTGCCCTGACCTCTCTGTTGCCCAGGGAGAAGGCCTGGTGCGGGCCCAAACAGGATCTCCCACCAAGTTCCAGGTTACTACTAAAACATATGACAATGAACCTTGCACAAACGGTGGGGACCCTGTCTCGGTCAAAGTCCAAACTCCAACCCGTGAAATCTTGGAGTCGACGGTACAAGACGAAGGAACTGGGACGTATTCTGTGTCGTTTACTCCAAGTGAACGTGGAAATCACGAAGTTGCTGTTGAGATCAACAGACACCCGATCAAAGACAGTCCATTCATTGTGATGGTTTCTAGTCCACGCGACTATAAGGAGATCACACGGCCATGCTTAGTATTCGGAGGCCTCGGAGAAACCAAATCGAAACTCAATTTACCGTGTGGGGTCGCTGTGGATAAGAGTGGACGAATTGTCGTGGCTGATTGCCGCAATCATAGAATTCAAATTTTTGACTCAGGAGGTCGGTATTTGGGACATTTTGGATTATTCGGTGACAAAGCCGGCCAGTTTAATAACCCGAGTGACGTAGCAGTGGATAACGAGGGGAATATTATTGTGTGTGACAAGGATAATCACAGAATTCAGCGTTTTACCAAGGATGGAATCTTTCTGTCGAAATTCGGAGGTCTGGGAGAAACGCCAGGCAAATTCAAACGACCGTGGGGGGTAACGGTGAGTAGCGAGGACGAAATCGTAGTAACGGACCGTAGAAACAACAGAATTCAAGTGTTTGATAAAAATGGTTCTCACCTTAGAACATTTGGTTGCTATGGCAACGGACAAGGTCTTCTTGACCAACCTTACTATGCAACCGTGAGCTCGAACGGTGACATCTACGTCACAGACTGTAATAACCATCGTGTCCAAGTATTCGACCTGAACGGTAATTATCTGAGAGAGTTTGGGAACGAAAATATACCCGATACTCAACTGAAATACCCGACAGGTATTGCGCTCCATGCAGATGGTCACGTGCTAGTGGGTGACCAATACAATCACAGGATTCAGGTGTATAACGTGGATGGTACCTTGAAGGCTAGTTTATCATCGGGGTTGAATGGATTAGGGCACAGTTGCTTCCCTAAAGGACTAGCGGTATCTCCTGATGGCAAGATCGTGGTGGTGGACAGTGATAATCACCGGATAATAGTCTTA
>Act25
GGCACTCCTGCAGGTCCGCCTTCGTTTAGGTTGCCTCTCAAGGACTGTGAGATAGTGGAAGGCACCGCTGCTAGATTTCAATGCCAAGTAACTGGAAACCCGGAACCAGATGTAGAATGGTACAAAGACGGGAAGAAACTCCGTGAGAGCAAACAGTTAACCTTCCTGTACGATGAAAATGACAATTGCAAGCTTATTATCACAGAAGGTAGACAAAAAGATGCTGGAGAGTACAAGGTGGTAGCTGTCAACCGTCACGGGCAGGTGTCTTGCAGTGCTAAGCTGATCATCAAGGAGCATGCGTCAAGCGACGAGGAGTCAGGTGGTGAAGCAAGTGATTCAGAGATATCAGATGATGCCACTGATGACGAAAAAGACGTAGGAATACGAAGTGGCAGTATAACCAAATTCTACAAGATAAAAGATGAACTTGGGAAAGGAAGATTTGGTGTTGTATGCAAATGTTCACGTATTAGTGATGGAAAATGTTTTGCAGCTAAGTTTATTAAATGTTCTAAGGAGCAAGATAGAAAGGATGTGAAGCATGAAGTTGAAATCATGAGCGTTCTTCGGCATAGAAGGYTACTGAGGCTTGCAGATGCTTTTGAATCTCCTACAGAGATAGTCCTTGTGATGGAGCTTGTGACAGGTGGAGAACTCTTTGAAAAGGTTGTCGAGGATGAATTTATATCCGAAAATGATGTAATACACTACATGAAGCAAATCATACAGGGTGTTCAGCATATGCACTCCAAAGAGGTTTTACATCTCGATTTGAAGCCAGAGAACATTATGATAGTTCGACCACAGAGCAGACAGATTAAACTTATCGACTTTGGCCTAGCAAGAAAGTACGACCCCAAAGAAAACTTGAAAGTTATGTTTGGAACACCAGAGTTCGTAGCTCCAGAAGTACTTACCTACGACCGAATCACTCCAGCTACAGACATGTGGTCAATTGGAGTGATAGCATACGTTTTGCTAAGTGGACTCTCGCCTTTCATGGGAGATAATGATGCTGAGACTTTGGCCAATGTTCAAATGGCCGAATGGGACTTTGATGATCCTGTATTTGATGACATTTCCGATGACGCCAAGACTTTTATCTCTAACCTTCTGGTACTCAAAGCAACCAATAGAATTACTGTAGAGAAATGCCTAAAGCATCCATGGCTTACAGAGAAAAGAGAAACCGGCAAACGACTAAAAACGGATCGGTTGAAAGCATTCACCGCCAAAAGAAAATGGAAAAAGGCGCTAACTGCCATCCGCAGCACAAATTTCCTGAGCAGGCTAATGGGAAGTCGTGGGGCATCTGAAGCTATCAAAAAATCTGACGGGGAAGAAGAAGGCGGAGGAGGTGGTGGAGGAGGTGGACTTTTAGCTAGAGTAAAAGCCATGCACTCAGCTGGTGTTCAAGCTCCAGGAAGTGGTCCTTCGTCATCCCCTTTCTTGTCGCCTTCTTCCGCTGAAAAGGCAAACCCTTCAGCTCCTGCAATGACAACAAAGAGCACTACACCCAGTAGTAAATCGCCAACCACAACTACTGCACCTTCTGTAACAAAGAAAGAACCTTCCACAACAAAGAGTACGACACCTAGTAGTAAATCGCCAACCACAACTACTGCACCTTCGGTAGCAAAGAAAGAAACTTCAAAATCTGCAGCAAACAAGACAGAAACAAAAGCCTCAACGAAAACAGATTCTAAAGCCACGACGTCCAACAACGTGTCCAAAGAATCTAAAGTCACGGATACCAACGGCGTGTCCAGTAAACCAACTGAATCAAACAACAACATCTCCAACAAAGAGCCCGAGAAAGCAAATGATCTTACAAAAACATCTACGCCTGCAACGTCTCCACCAAAGACAACTGTAAACGACACAAAAAAGAACTCGGATTCTCCCGCATCCACCAAWCCGAGCAAGACTCCCACATCACGAAAGGGTGCTTCCGGC
>Act26
TACTCTACACTTAAGATATCCTTGGTGGAGTTTGAAGCCCTGAAAGTTGAAAATAAAAGTTTGTCAGATGAGATAGATGCCATTCAGCTACAGCTTCAAATGGCATGTGAAAGAAGAGACCAGATACAAAAGCAACTGAACGAGGCATTAGAATCCCTTAAAGAACAACGTGAAAGAAATACTGTATTGCAAAAAGAACTACAGGAGAGCCGCCAGACACCTTCCTTTAGTAGTTGGGAGATTGAGAGTTCTGTCGTTGCGCAGATCAATGAAGAAAACGAAAAGAAAAAGGATGGCAATGATTCTGGCAGTGAAGAACCAACATCACCTTTAAGCCCTGCTCCTGCTCTGGTTGAGGATCTTATGAAGGAGCTACAGCTTTCTGAGAAGAAAGGATACGAAGAAGAATTATCAAGACTCACTATCGAATTAGAAAAGAAGAATCTTGACGCTGCCAGGCTTAAAGAAGAGTATGACGCCCTTGCAACAATCCGAGAAGCCAAGCTTCTGTGTGATACCTTAGATGATGAGTTTGATGAAAGCGAGTTGAATATTTCTCTAGAGAACTGTGTGAAGATCAACAATCAGCTCAAGGAACTTGAAGAAATGAAGAAAATTCTTAAGCGTTACCAAACCAAGGATGGCAAATACCAGGCGCAAATGAGGGATTTGAAGAACGAGGTTGACAGTCTACGAACCAAGCTTGCTGCTGCCCAGACCAAAGCAGACGAGGCAGTTTTCCTCACAAACAAGACAAAGGAGTTGGAAGAACAGAATATGAACTTTAAAAATAATTTGGCCGAGTCTGAGGAAATCATTAAAGGTTTACAGGATGATGTGAAGTCAATGAGTGACCTTGCGGGGGAGGCCCAGGGGAGTTTGAATTGCACCCAAGACGAGCTGAGATATGTCAGTAGTGATTTAGCTAAGCTGTATAAACATGTGTGTTCGGCTAATGGGGAAACGCCCAGTAAATTGATCATGCAAGGGGACAAGGTTCAAGAAAAGAAAGACCCAAATGCGTCTGGGGAGGAAAAATTACTTGAATCCTCAGTGGCTTCATCATCTCCATCTCCTATGAACCAAAATGGTGTTCCYGAAGAACGCCAGTCACCAATGGGCAGTGAAAACCCTAACGATTCAGAAGAACGTGCGGATCCAATGTCTTGTTATCGTCTGATTAGCACCGTTAGGGATCAAGTGAAGTTTCTCAAACGTGCCGTTGAGAAATCAGTCGAAGTGTCACGTCAACGCGCACTCGAATACCGCACAGTCGTAACTGACGATCATGTGCCTTCACCTGGTGAATATGAYGACTCACTAAGACAGCAAATCATTAAACTCCAAGGTCTCCTTGCAACCAAACGTGAGCAAATTACTACCTTAAGGACAGTGCTCAAGGCCAATAAGTCAACTTATGAGGTCGCGCTGGCAAATCTCAAGAGCCGGTATGAAAATGACAAAGCTGTTCAATCTGAGTCTTACTCACAGTTGAAGAGGAATCTCAAGGCCCTAAAGGCAGAAGCGGCAACATTTGCGTCGTTACGAAGTATGTTTGCAAATCGTTGTGAGGAATATGTGGTACAAATGGATGAGTTGCAGAGGAAGTTCTCAGCTGCCGAGGAAGAGAAAAAGACATTGAATCAGCTACTTAAGCAAGCAATTCATCAAAAGATTGCGCTTACGCAAAGACTTGAAGAGTTTGAAATTGCACGGGAAAGGTTA
>Act27
ATGGGTGACATCGAATACGATCAACAGAATCCAAGAGAGCTCATAAAATGTGTTCTGATCGGCGACTCAGGCGTTGGAAAGACAAAGTTGATTCTCGCTGAAGCGACTGGTGTTGGCATGAAAATGGGCACAACGGCCCGTCATTTCCACTATCCATCAGTGTTTGCTATCGACCAGTATCACGTATCCCAAGAAATCCGAGACAGGGCAAACGTTGTGGTCGATGGTGTGGATGTTGCCCTCAGATTATGGGATACATTTGGTGATCATGGCATGAACAGAAAATTTGCATATCAGAACGCCCATGTCATCATGTTGTGTTTCAACATCAGTTCTCCTAGTTCTTTTAAAAATGTCAATGCCCTATGGTATCCAGAAATTAAAAAATTTTGCCCACGGATACCCATAATACTCGTTGGAACCCATTCGGATTGGCGCTGTCAATCAAGTTCCACAGTTATGATTAAAGATAACTGCAGTSTGTCGAAACGGATGCAGGAATGTGTATTAGTTTCACCAGACATGGGCCGACAGGTTGCCAAGGAGATTGGTGCCACATACTATGAAACGAGTGTCGTCACTATGTGGGGAGTAAAAGAGATTTTTGAAAATGCAATAAGGGCTGCATTGATTGCCAGACGACAGACAAGATTTTGGTCTTCACAGCTCAAGAGAGTTTCAAAACCTCAGCTACAGCAGCCTTTCCTTCCAGAGAAATCCAGCCTCCCATTGGTTGAAGTACCAGTTGGTCAGTACCAACAAAATCTCCAGGACCTACTTGATCATAGAGTTTGCACAGATGTACACTTTATTTTAGGCCAGCATGTTATTGAAGCGCATTGTGCCATCCTTGCCTGTGCTTCACCATTGTTTAGCCAGTTGTTCTTGGCTCATGGATTGTTCAGTAGCCATGCCAAGGAGTCATACTTGCTGAAATGTTTTGTTCATTTTGATGAACATGTGGAGTTCTTTCAAAATGGGACTGTACTCGGCAAACAGACATTGCTACCCAGAGGCTTTACATCCATCAGTGTAACAAGCTATGGAGATCAGCAGATTTCTAAGATAGTAGTCGAAGTGGATAATTCCATTCCAGCAAGTGCATTTCAAGCAGTTCTATCCTTCTTATATAGTTTTGACCTACCACAGGGATGTGTTTACAATGAGGAACTACTACATGTTACCAGATACCTTCAGGTTAAGAACATGTCGGAATACATCAACAATATCCTGAATAAATCTGCATACATGAACACAGAGGTCTATTCCAACATCCAGAGACGTATCCTGTTTAATAGCAAACTACTCATTGGGCAAAAGTGTATGTCAGATGTTGCTTTTGTACTCCATGACAAAACTGTCCATGCGCACAAGTGCTTTATGGTGTCACAGTGTGAAATGCTAGCCGCAATGTTCATGGAAGGACATTTCAAAGAAAGTGGACACCAAGTG
>Act28
ATGGAGGACGAATTGAAGAAAGAAGAGCGTATGTCGCTTCACTCTCACGATTCAATGGATTTCAATACCAAAGCAGATTTTTCGGACATTACCGTAGCCGACCTAAAGGAGCTCATGAAAAATCGAGGGGTGGAGGCGAAAGAATATTTGCTGTCCATGGGCGGTTTACACTCACTCGTTCGTAAACTTCATACCTCTGTCGAAAAGGGAATAACTGGATTCCCTGAAGATATCGATCATAGGAAAAGGACATTTGGTTCGAATGTTATTCCTGCGAAACCCCCTAAGACCTTCCTAGAGTTCCTTGTCGATGCATTCAAAGACACTATTCTTATTATTCTGATGATTGCTGCTGTTGTGTCTTTGCTGTTAGGAATCTTTGCTCCTGAAGACTGTGGAGGCCACGAGGATAATACTGGTTGGATCGATGGCTTTGCAATTATTGTGGCAGTTTTCATAGTAGCTTTTGTAACTGCTATAAACGATTACCAGAAGGAACAACAGTTTCGAGGACTGCAAAGTAAAATAGAAGGGGAGCACAAATTTACTGTCATTAGAAATGGAGAGCCCAAGGAAATTCTTAACAGTGAGATAGTAGTGGGAGATTTATGCCAAATTAAGTATGGAGATCTACTTCCAGCTGATGGTCTTGTCGTACAAAGCAATGATATCAAGGTGGATGAAAGTTCCCTCACTGGAGAGTCAGATATGGTCAAGAAAGGTGACAAGGATCCACTCTTCCTAGCTGGTACTCACGTTATGGAAGGAAGTGGAAAAATGATAGTATCAGCTGTTGGACTCAACTCACAGTCAGGCATAATATTCAGTTTGCTTGGTGCTGCGGATGTTGATAAAGCTGACGGTGGAGAAGAAGCTCCTCCACAGTCGCCAGGCATCAAGGGGGCCAGTGGCAGTTGTGATTTCGAAGATGTCAATTTAGATGATGATAAAGAGTCATCCTCAGAAAATGGCAAAAGAAAAGAAGAAAAGCAGGAGAAATCTGTATTGCAGTCCAAGCTCACAAAATTGGCAGTGACCATTGGTTGGTTTGGAGTTGCAGCAGCTCTGTTGACTATCTTGGTAATGGTCCTCCAGTTTAGTATACGCAAGTATGCTATGGAGAAAGCAAGTTGGAATAATAAGCATTTAAATGCCTATGTAAATGCATTTATTACTGGCCTAACTGTGTTGGTAGTGGCAGTCCCAGAGGGACTACCTCTAGCTGTTACTATATCTTTAGCCTATTCAGTAAAGAAAATGCTGGATGACAACAATTTGGTTAGACATTTAGATGCATGTGAGACCATGGGAAATGCTACTGCAATCTGTTCTGACAAAACTGGCACTCTTACTACCAATCGTATGACTGTAGTTCAAATTTTCGTGGCTGACACTCATTACAAGAGTATTCCAAAGGGTAGTGAGTTACCAACAGAAGTGGTAGAAATCCTGTGTAAAGGAATAGCATTGAACAGCAGCTATGCAACTAATATAATG
>Act29
TATATGGAATGTTCTACAGACGATAGTGCTGCAGTCAGGTATATATTCAACGAAACAGTTCGCTTCTGTTTCATGGATCGCATGGAACTCTCGCAGCTTCACCCAGACTACGTGAGATTTGGTACTACGCTCCTTCACCAAGCAGTGCAGGTCAATCATGAGCCTTCTGTCGAAGCTCTTGCGTATGTCATGGATATAAACGTCAAAGACAAAGCAGGTCGTTCTCCTTTAGATCTTGCACTTCGCAATTCCAACACTGCATCAGCAAGGTGTTTGATCAAAAATGGCTGCGTAGTTGGGCTTTCTAACGAGGACTGGCGAAAACGTTGTGAATTCTGGATTGACAATTATGAGAGGTTGAACAAAGTTCATAAGAATATAAACGAGCTCGCAGGAAAGCTGTTGAATTTGTATGCAAGTTTACAAGATCCGTTACAGTCAAATCTTATCGTGATTGGTCAGCATGGGATCGAGGTTTCTAACTTTTTAATGAAATCAGCACCTTTCATTTCAATCCAGACTATAGCTATTATCAACTGTCAGGGTTCTTGCAGTTTAAATTTCTCTCATCTGAATTACTCGCTACGCACTCTCACCATTACAAACTGTGATATTGGAGGGGAGATTCCGAATTCGATTTTCTCGATCATGAATTTGGAAGCTCTTTCATTGGTCGACAATAGCATCACATCTGTGCCTGTTGGATTGTCAAAGCTCAAAAGCCTACGACGCCTGCGGTTAAGCCGGAACAAAATAAAATCACTACCTGATGCCATTAGCGGGCTTGTCAAGCTAAGGTTCCTTTTCTGTGATAATAATCTGCTAGAACGATTACCAGACCAAATAGGATGCCTCGGAGATCTAGAAGTCCTAGATATATCACAAAATAAGCTTGAAAAGTTGTCGGTATCGCTGGGTCTACTGACGAAATTGAAGTGCCTGAAGTATTCTGACAATCGCTTGATTTTTCCRCCAGCAGAAGTAATAAAGCAAGGTTCAGATGAAGTATTAGAGTTTTTGAATACATTCCTTGATGAACCCGTTCGAAACACACAAGTGAAGGTTACATTTGTGGGCGGTGAAGGAGTTGGTAAGAGCACTTTGATATCAGTTCTGAGGTCAAAGAAATCCAGTGTATTGACGTCAACGGATAAGACATATGGTATTGAGATTTCTGACTTTGAGTTGCATCATGCATTGAAAATGAAAGTGTTTGATTTTTGTGGTGACCCGGCGTTTTTAGTCCCACATTCATTATTCATTACGGAAAACAGTTTGTATCAAGTGTGTTTCGATATGAGTCAATACGCCATCAGCAAAGCCGCAGGTTTAACAATAAATCAACTTGGAAGATTGCAGTTATGGCTGGAAATCATCCACTCACGAGCACCGGCTTCCCACGTGATAATCGTTGCCACTAATGTGGGCCACCCGAATCTAACCGATGATCTTCGTAATCGTGTCCGAGAGGACGTCGAGGAAATGATTTCCCGATACCGAGAGGAACACAAGAAGCAGTTTGAAGGCGAATCTGTTGCACAGTGCGCGCTCTGTGATGGAACGCATTTGTGTGATGTCAGTTCCTCACATTTCTATATTGAAGAAAACAGCTCCCGAAGTACTTATCCATCAGCGAAACCTGAGCCCTGTGTGCCTCACATAGTTGGATATTATGAGGTGAGTTGTAAGGAACAATATCCTAAAGTCTTATTGGGCACCAAGAATATCAGTCTACAAAAGTACAAATGCAATTTGTCGATGAAGATGGATATTTTGCTTAGCACTGGGTACTTAATTCCGCACAAATGTCTTTACATTCGAGACAGAATTCTAGAGATTTTGAATAGCGATCAGCACTTGCAAGAACAACCAATATTTACCCTAACAGGGGTACGGGAAATCGCCCTTGGATGTGGAATGAAAGACGAGTTTAAACTCAAGGCAATGCTGAGGTATTTTCATAATCAAGGAGAGTTTCTTTGGTTTGAAGACATTTCTGAGCTGGATGATGTTGTTATCGTAAAACCTCAATGGCTTGCTGACAGGTTAAGATCACTATACCTACCACATGAAGGATCCAACTTCATTAACGACGGGATCCTTAGGACCGATTATCTGGAAAAGATTTGGCCTGATTTAAGCAAAAGCGAGACGGCTCCTTTTCTTTCACTTTTCAGAGGCTTGGGTCTCTCTTTTCCGTGCTCAGATGTAGAAGAGTTGTTTCCCAACCTCCTTCCTCACGGTTATCCTGATAGAGAGTGCTGGCCTAAACAGCCTTTACCAGGCAGCTATCAGATTACTGTTGAATTTTTCTTTAGTTTTCTACCCCCGTCTTTCTTTAGTGACCTCATCATTGCAGCAAACAAACGAGAGTTAATTTGTCCAGATCTTGCAGAACCGTCGTATTTTAGGTTCAACTTGGTATTTGCCACGAACCTTAAAGCCTGTGAAGGCTGTATGATACATAATAAGGAAGCCCAACTCAATCCACTACAAGACAGTTCTTCTGACCAGAAGCATACTGTCCACCTGGAGTCTTTGCCACAGGATAGAACAATTAGAGCCACAGTACGTGGACCATCGCCATGTTGTGTTATGCCAGAAATACGGGTGGCTATTAAGTCCGTATCTGACGTCTTTTACCAGGGAATTAAGTTTATTGAGACATTTGTCTGCCCTACTTGCGAAATCACCAAGTTTATAACATCCAAGAAACCGCAGTATATTTTGAAAATGAAAGATGAAGAAAACATCTGTGACAGAGGACATTCAGTCGGTAGTAAAGTTGATATTGTGAGTGGTCGGATACCATTAGAAGTCCATCTCACCGTYGTCAAACCAAAGACAGCTATTGGAGCAGCAGTTGAGAATAGTCGCAACGTCCTCGATGATTGGTGCTGTCCCAAGCTCTTCATCGTCCTGCCAATCGGATTCAAAAGCCCTCCATTTCGTGATTGCATAGTTATGGATCACGTGACAGATGGCCATGCAGTTCACTTTCTCTGTGAATGCCCTGGGTATTGGCATTTGATAGCAGCCCCTGGCTATCGCGTACGAAACCTGAATGAGTTCTTTGAAATATTTGGTCCTCGCATTTGCAAATTGATGAAGTTGATCTTCATGACTGGTGAAGATAATAGCGAGACACACACCTACGCTTCCCTTAAGGATATTTTGCTTAAAATAGTCATTGGAGATCCATCTCTTAAAGAAATAATGATTGAAGATATCAGATCAATTCTTGATCATTACTGTAATATTTATCCTAATCTGATCCAAGGGTGCTCTTCCTTTCTCTACGAAGATGTTGAGTATTTGGTCTCTGGCAAAGATCTAAGCCGCGCCAAGCTAGCCCGTCTCCTTGAAATATTTCCCGAAGGAAGAAATTTTGGCCCTCTAGTTTGTACGTACAGTGAAAGACACAAAGAGAAAATGTGGCTTTGTAGAAAGCATGCTCAGCCAGTATCAAGAGGAAATCAAGGATGTCAT
>Act30
GAAAATAATGATGACGGTGACAAAGTGTGGTTGAATGCCCATCAAGACCCTATGGCAAATCTCTATACCTTTTCCTCTTCCATTTCATTGGCTGACCTTAATGCAGATGGCGACTTCAAGCTTCTTGTGGCAGATTTTGGTACAGGAACTTTTGACATGAAGCTCAAGGTGTTCAAAGGAACGAGTCTCTTTATGGAAAGTGCTATAATTGACCTTTCAACTGCACTGGTAACGTTTTACATGGATACCAATGATCCACGCACCCCAGCTGTTGCCGTTGCATCAGGGCCTTTTATATATGTATATAAAAATTTAAGGCCATACTTTAAATTTACGTTACCGCCTCTTGAAGTCAATGCAGTTGAGCAAGATCTTTGGAACCAAGCAAAGGAGGACAAGATTGATTTTCAAATGCTCAAGGAAATGCTGGAGAGTTTAAAGAATGAAGGAAGTGAAGGTGAATTGACAGTCAGATCACTAAAATTTCTTTCTCTGCCACTGGATGAAATGGAAAACTTTGCTAGCATTTATGAAGCAGCCCCTTTGAAACGGCAGACAGTGATTACTTGTATGAACACTTTAAAGAAAAGCATGGCTGATGATGATGCTGTAAGCTGCCTTGTTATTGGGACAGAAAGTAAAGATATATATGTCTTAGACCCTGAGGCATTCACTGTTCTTTCTAAGATGAGTCTGCCTAGTGTTCCATCATTCATGTCTGTAACAGGCCTATTTGATGTGGAATTTAGAATAGTGGTTGCCTGTCGTGATGGGAAAGTGTATACCCTCAAGAGAGGAAGTAAGACTGCTAAAGCCTGCATAGAATTAACATCACAAGCTGTATCTTTGGAACGCATAGGGAAAAACATCATCATAGGGTGCATGGATGATACTTTGACTTGCTATTCCACCAAGGGAAAGAAGCTTTGGACTGTTTATCTTCCCTCGAACATTGTTAGCATGGCTATTATGGACTATAAGGCTAGAAGCTTTAAAGGCTTACTTGTTAGCCTTAATAATGGAGAAACAAGGGTTTACAAGGACAAGTTTCTTGTAAGCACAATAAAAACAAATGACCCAGTCACAGCTATCAGGTTTGGAAGATTTGGTAGAGAAGACAGTGCACTGATTTTGATAACAACAGTAGGAGGACTTTACGTGAAGATATTGAAGAGGACAGCTACATTTGAAGGTAAGGACCTGACACCAGGACCCCCTCCAGCACAGTCAGTTAAACTCAATGTTCCAAAGAAAACCAAGTTGTTTGTTGACCAGACATTAAGAGAGCGTGAAAGTGCTGTCAGTATGCATCGTATGTTCCAGCATGACTTGTATCTTCTCCGACTGACTGCTGCCAGGTCATACGTCAATGCACTGCAAAAGAGCCTCAATCCAGTGTCCTCATCTGCTATGGAACCACTCAAGCTATCAGCCCACATACAGGGAATTGGTCCTGCATTCAAGTTGACTGTAAATCTGCAAAACATTTCACCAAGTGTTGCCATCACAAACTTGCTGATAACATTTCAGTTTGATGAATCTCTTTATGCTTTAGCAAAACCATGCATTGTTGTGCCATTACTTGTACCAGGCCTTTGTTATACTTTTGAAAGTTTAGTGGAGTGTATAAGTGATAAAGGTATTTCTGATACCATTAAAGTGTTTGTGCTTAGGCAAGGAAAAAGTATCCCTATCATTACAGCTGTGATCAACATGCCAGTTAGTGAGGCATTGGTCATTGTT
>Act31
ATGGAGAGTATATATCTAAAGGTCACACGAGATTACACACCAAATGACAAAGACAAACGCTTCGCAGGCAAAGACTCTACCATCAGCGTGGAGAAAGGAGACATTATTTTCGATGTTCACAAGGACGACGAGGGATGGTTATGCGGTAAGAATTTAAACAGTGGAAAAACTGGCCGATTTCCTTCGGATTGTGTAGCAAAGCTGTCAGACGTAGGCGAAAAAAATAACAGTGGTTCCACCTCGTCGCTTAAGTCAGCTCAAAAAAAGGAACCCAATGAAGCAAAACCACTTAACCGCGAAAGACCAAGTGTAGATACTAAAGTGAGTGAGCCTAAGAAAACAACAGAGCCAACGTCTGGTAGTCTTCGAAGGCCACCTAATCCAAGACCGTTTGGTCTCTCGTCAAGGTATCCAAGACCTTATGAAAAAGAAAAAAAGGAGAGCTCTGGGGATTCTGGATGTGTTGAAGACGAAGATGATTATTATTTGAATGACAATCCACCAGAAAAGAAGAAGCCATTGAGTACTATTCGGAAGCCAATCGAAAGCGAAACGAAAAAGCCCTCGATTTATGAGTCGAGGTTTGGGAACAAAACATACTCGCCTGCCTACAGCACTAGACCCAGTGTTTCAAAACTGAAATCTGCCTTTCTCGACAACGATCAAAGGAACTCGAAAGCGCTGGACATGAAAGGGAAAGATAAGCCCAAAGAAACCATCGAAATGAGTAAAACACCTACAGGAAAAGACTCGCTAAAARATAAAGATTCTAAGATTGCTTTAGCGACAGAGGATGACGATAATGATGGAATGTACGCCAGTGCTGAATTGGACGATCAGAGGCCATCAGACGTCAACAAGAACCAGAAATCTGACCCTCCCAAGACGGCCAAGACGACCAAAGATAGTAAAGTAAATATCAAAGATAATCCTTTATCTGGCAACAAGGCAGTTGGGCCAACACATAGCTATMAAGTCCCTCAAGCGCCTCCAGAGAAACCACCTAGAGGATGTGCAGAATGTGATGAACCCCACATTTACGCTGCTCCTGATCATTACAAAGAGCCGCCATCATCACCTGAAAGAGCCTCTGGAAAATACGACTTTGATCCTACTGAAAATGAACAGAAAAAACCACYTATGAAACAAGAAGACGAGAAAAACGCGGCCAACGATGACTCAAAGCGACGCTCATACAACCGCATGGCTTCCTACGAGAGTATAAGTAATAATGGGCCCGAAAAAAATTCAAATAAAGGTCGCTCAACCGAAAGTATCAAAGGTGCTGTAAAAGCTGTCAAGAAGACTAAAGCAAGAATAACTTCATCTGATCGCTACCCAAAGATGAGAATTATCGCTGGAATATGCCTTGGAATTCTCACTGCAGTATTTATATTCTTTTTGTTTGTTGCTGTTCTTTTACTACCGACATTGCTGGCTGTCGTGTCTGGGATCATAATAGGACTTGTTTTCGGCATGATACTAGGATTCCTAGACCGAAAACGACTACTCTGTATCACTCTCTTAATTTTTCCTAGTATATTTTCAACCCGTGGCAAGATCGCGTTATGGATTTTAATCAGTTATTATATCCTGGCTGGTCCCGTGTGTAATCTCGTTGGGAACATTCATATTATTGCTTTATCGAGAGGAGAATGCTTCATGGCGTCTAGTGGAATCATAGCCAGCGTGGGAAGTAACGATACTAATAGCACTGAAGCGAATCCTCTGTACATTCGTGTGAGGCACCCTCTCCTTCAAAAGTATATTGACACGACAAGARAGCTACAAGAGTTGGTAAATAACACTTTGTCACATACGCGAGCTCAAGATATGGACCCGTCACGCAACGAATCAACACCTCGAGAACTGTGTTACGAGTTTTTACATGGTCTGAGAAATAACTGCAAGTCTATCGCTGCGTCAGAGTTGGCTGTTTGTGAGAAGGTCGCAAAAAGCTTTACTAATCCCCACATGATGAGCATTTGCCAGCCTTTGAGACCTGGAACTTTCTGTTCCTCATTGTCAGATCCAAACATGTCGATCGCCTGTCAAAATGCTGACTTTAAAAAGTGTGAAAAGTTTGTTCAAGAGATCAAAGAGGTTCTTGACAAGTTACCAGATCAGGCGGCCCTTGCAGCCTACGACTTTGGACAACAACCAACCATCTATACCCCTGCAAGTAAAAAATGCGATAACTTAATATCAGTTTTAACCTTGCTATTGCCTCTCTTGATATTGCTTGTCCTTTACGAAGCATACGACTACCACAAACTTTATTTGTCAAGAAACAGCTTTGATAATCAGTATTTGACCAATCACTTCAAGACAATTGAAGATACAAGAAAGACTAGCGGTGCGAGCGATGGTCTTCTCCCGCTGAAAAAATGCGAACATCAAAAGTATATTCAGCCTACGTCGCCCCAATTTACCACCGCTGAAAAACAAAACATGCTCAAGTACTTGATTGTCTATTYGATTTTCTTGGCTTTTGCTCTTATCTTCATTCTGGGGGATTACTACTTTTATTATGTTGTGTCTAACGCAAGAGAAAAAGAAGATAAACCAGAAAACAGCCACACCAACTCCACCAACAGTACAGGGCCAGCTGGCGTGGTATTTGGCAAGCTGACCTGCGCTTCATTGGTCCTACCCCTTGAGGATTATTATGTTATCGTATTATCAGTTCTTCTGGGGCTGCTACTGCTGATGATACTGATACAGCCCTATGTTTTGCGGCTACGGCATTACATTGCTTCACGATTGTACAGAAGAAGAGAGCGCAAACGAATTGCTTATCTTTACTACAAACTATTAGAGGAGCGCAAGGCATTCTTTAAAGCTGTCATTGATAACATCCACGTCGAAAACGAGGAGAACTACGCCATGGATCACCTTGACACAGTCAGGGTTCTTGCTTGGAATTTCCAGACGATGGAGACGATCTTTTCACTGATTGGCGTGAGCCTTCGGAAATGTATGGTCTGTGGTCGAGGGCTGAATCGGAAATACGTCTATTGCGAAACAGATACATGTGAGTCGATCTACTGTCGCACTTGTTTCTACGACTTGGGGAACAAGTGTTTGGGCTGTATGCGTGACAGCAATCCTTTGTCACGCTCGTCGAGTTTCATTCAAGGAAGTTCGAGAAAGCGAAATACCAACGTCACGACCAAGGGTCAAGGAGTT
>Act32
AAGAAGGCGACTCAAGTATTGACAAAGAGTGGTGACCTCGTCCTTGGAGGATTATTTCCAGTCCACAAGAAAAGCAAGACGACAGAGAGCGCGTGCGGGGTGTTTGCACTTCAACCAGGGTATCAATACATGATCGCCATGCTATTCGCTCTGGATAAAATCAATAACGACTCGTCACTACTTCGGAATATCTCGCTTGGAACGACGATTTACGACACGTGTGAAAGTAGCACGATCGGGGCAGATCGGGCTAAGGATTTCATAAAGTACACTCTTAAGGAAGGTGATGCCGCTCCCCTGGTGGGCGTGGTTGGGCCCTTTTCAAGCGACGTGTCCATAGCAACTGCGCCGTTGCTAAGGGTGTTTGGTATCCCTCAGGTTAGTTATGGGTCCACTAGCGCCACCCTGAGTAATAAACAAGTCTATGGGAACTTTTTCCGAACGGTTCCTTCAGATCACTTCCAGGCTAAAGCCATCGTGGATATTCTGAGGCATTTTGGATGGAATTACATATCAACCGTTAATTCAAAGGGGAATTATGGAGAGAGAGGTATGGAAGAACTGAAGGTTACAGCTGAAAAAAATGGTATTTGTGTAGCCACGTCTCGCACGTTACCTTATCTACCAACGACAAGCCATTATGAAGACATCGTGAACGATATCAAACGACAAAAACACGAACATACCAATGTTATTGTACTATTTACGACGCAGTCTGATTCCACGGGGCTTCTGAAGGCTGCCTCAGCTCTGGGGGCTGATCGTTTCTCGTGGATTGGGAGCAGTGGATGGAGTAATCGTATGGATGTTATTGACGGTAGAGAAGGCATTGCTAACGGCTCCATCACCGTCAATCATCTAGATGGGTATGTAGAAAGCTTCGAGAGATATTACACCAACGTGTCGCTTCACATGCAGAATCCTTGGGGCAGGGAGTTTTTTAAACAGTTTCTTAAATGCAATAATTCAGATGTGAAGGAACCGAATGGGAATGTCAGCTGCTGGATCCCAAATATGGAGCTGTCGCCGGTGCGTGTAGTCATTAATGCGGTTTATGCATTCGCGCATGCGCTTCAGGATATGCAAACAGCTTTGTGTCTCGGAGAAGGACTGTGTGAAGAACTGAAGAGTGCACTGAGCAAGGAACAACTCGTGGGGTATCTGAGAAATGCGTCGTTTCCGGATATTTCGTCGGATTTGATGTTGACTTTTAACGACGACCAGGAGATGGATGGCAACTACACCATCATGAACTTCCAGCAGAAGACGTCGGGGGACTGGGACTATGTGAATGTGGGCGAGTGGGGAATGGTGATGAAGAATAATAGCCTTGTGGCGAAGAATTTCAGGATTGATGAGGACAAGATTTCTTGGGGTAACGCCGTATCGAGCCCACCAGTTTCTATCTGCAGTAAACCCTGTGTCTATCCTAAAATAAGACAACCTCATGCTTCCCATCCAAGATGCTGCTGGGACTGTATCAGCTGCCATGCGAATCAAATTATTCTAAATGACAGCTGTCAATCATGTCCCCAGGGGTACCGCCCACAGGCCAATTTCACCTCGTGTGGGATGATCCCCCAAGTTCACCCTGACTTCAGAGCGGCCCTTGCTATTTTCATTGTGGTATTGACAGCTCTTGGTATTGTAGGGACTTGTCTGACAGGAATCTTTTACTTGAAGCATTTGAACCACCCTGTCATCAAGGCATCAGGGAGAGAACTTAGTTTTCTAATCACTCTTGGAATCTTGCTTTGCTATGTTGCTGTTTTCCCTGCCTTCACGAAGCCATCACCAGTAACATGTAGTCTAAGTAGGTACTTTGGGTCGGTATGCTACACGTTCTGCTACGCACCGCTACTCATGAAAACTATTAGAATCTATCGTATCTTTACCTTAGCCAAGAAAACTGTCGCCAGACCTTCAATGGTCAGCCCTAAATCTCAAGTGCTAGTAACCTCAGGGCTCATATCAATACAGTTCCTCATCACAAGCTTATGGATCCTATCCTCACCGCCTCAGATAAAGTACAACTATCTCTCCCTGGAAGAAACAGTCCTTGAGTGTCAGACAAATAATCTGACACTTGTATTCAATTTGTCGTATAATCTAATTCTAATCCTCCTGTGTACGCTCTTCGCGTTCAAGACCAGAGGGTTCCCAAGGAACTTCAATGAAGCTAAATACATCGGTATAATGATGTACCTAACGTGTTCAATTTGGATCACATTCCTACCGAGTCGTCTCAACACAGATGATACATATGTTAAAGTTTATATCACAACCGGGACGTACTTCATCAATGGTACTATCACGTTGATCGGTGTTTTTGGTCCTAAGGTCAAAGTTATTCTCTGCGCTCAGGAAGGCGAAGTTAGTATACACGGTGATCTTAGTGGGAATTCCAATAACAAGGATTTTACGCAGACGAGAGCGATGAATAATACTTCTTCTTCGTTAGGTCCTGCGCGCGTGAACAGGTTATATTCGGGGCATGTAATAGAGATAGGGCAACAGGCATCGAGGACGACTTCCCCTGAGAGTCTTTCCCCCCCTACAAGGCAAAATTCCAGACTAGACAAGAACGATGATACGACAAGAAATGGTGCGCCTTTGAGTTTGGTGGTTCCTGGGCAAAACGCAAAAAACCACATAGAAAATGCTTGGCATAAAGTA
>Act33
ATCCAAAACTTTAACAAAAAGAGGRATATTCTTCGTGGCCAGTATGACAACTTGAAGGAAGAGCTAAAACGATGTCGCGAAACTATCGCTCGAATGGAGGCCGAGGCAATGGAGAACCAAGTCATTACGAACAAACTCAAAGAAGACAATTCCATGAAAGCTCACAAGATAGACAACTTAAATGCAACCAACGCTGAACTTCAAGATAAACTGGACAAGTTGAGAGCGCAGCTSTCAAAGACCGAGGCGGAGCTTGAGTTCTTACGCAGGCAGTCATCAACTCGAGAAGATATGTTTAAGAGTTAYGAGAAAAAACTRCATGACCTTGAGGAAACACTAGCAAGACTCCAGTCCGAGCGAGATGCATTTGAGAGCGACCTTACTGTAGCAAACATGAAAGTTGACGAGTTTGAAAAGTCTAACCTAAAATGGAGAGATCGAGTACACGAATGGGAGTCTGTGGAGGTGATGCTGAAGAAACAGATAGGTGATCTTACGTCCGAGCTGGAAACTACCAAGGAGAAGTTATCAGAGCAGGTGGACGGCGAGGTGATCAATCGTTTACGTGAACTCCAATCACAGCTGGACGCATCGGTAACAACCATCAACGACCTGAGATCTGAGTATGACTTGATTATAAGAGAAAGAAATGACCTTAGAAAGGAATTCGACGGACTGACGACAAAGATGTCGGGTTTGCAAGAAACAATAAGATTACGAGAGACGGAGAAGACGGGTCTTGAAAGACTGGTTACTGACTACAAGAATAAGCTTTCACGACTTGAAAGCCAAATCCAAACACTGACCAATCTACGAGACAAGCTGAAAAAAGATCTTGAGAGTGAAAAAGCTAGATCCGGAGAAATAAAGAAAGACCTTTTGAGAGTCGAAAACGAGCTAGCAGAAGCCAGACGAAATGCAGATCGCCTGAAAGCAGAGATAGCTAAAAATAAAAAGACCATAGAAGAATTAAAATCAAAGATAGCAACACTGGAAGATAAAGTTGATAGTTATAGAGAGGAAGCAGAGAACCTCGAGAAGAAGATTGAATTTTTGGAGCGCGAGAAAGAAGATCTTCATGACCAGTTGTTGGAGATGCAAAAGCACCTACAAGACGTAGAGTCTAACTACAGAGTGGTGTCGACCGAACGCGACCGAATCAACAGCGAATTGCAAAGCTGCTACAAACAAATCGCTGACCTACAGTCCAAATACAATGTCTGCGAAGAGCAAAAGAATGACTACGAGCAAAAGGTCATCATGCTAACGCAAAAGGTGGGAAGACTGGAGGATGACCTTGACAAAGCTAGAAGAGATAACACAGTGCTTGAAGCAGAGGCTAAAGACCTTACAACCTGGAAAGAGAATGCTACCCATGAAATCGACACACTTCAGAAACAACTCAGGGATGAAAAGAGGCTTTCTGAGTCGTTTCAGAAAGAGATAGAGCAGAGGGACACTACAATCGATGATTTAAAGGCAAAAATTAGCAAACTAACAAATGAAAATGAGGCCCTTACTGACGAGCTGACATCTTTAAAGGCTCTTTTCAAGACCATTGAAAACGAGAACAAGGGATTGCAGGACAAATTAGATGCTGCAAATGATGAAATTGCCAGGCTGACAGCGTTGTACGAATCTACAACACAGAACAAAGACCAACTTGTCAGCGAAGCAACTGTCGTACAGATGAAGGCTAGCGAAGTGGAATCGTCATATATGGATAGCGTGCAAAGAGAAAAAGACGTCGCAGCTCAACTAGAGGAAGAACGAGACAAAAACAGATTTTTGGAAATGGACATTGAGGAACTGAAAAAGACCGTTGTTAATTTAAATGAACAAATCAGTGTTCGCCAAAGAGATTTTGACAAGCTTGAAAACGACATGGACGTAGCTGAGGAAAAAATAATCTCTTTGAACCTTGAAATTGAAAAGATAACAAATGAAAGAGCATTAGAGTACAATCGCCTCATCTCTGCTGAAGCCAGGCTAGCTGAAATCGAGAAAGAACTCGAAACAACCCGAAGTGAAAAAGAAACAGCTGAGAAGGAGTTGTACGATCTGCAGACTAAGACTTCCAAGCTTGAGACACAGTTGGAAACGAGTAAAAAGCTAGTGGCACAACTGAGGGAACAACTAAATAATTTGAATGCTCAACTTCTAGACTACAAGGAAAGGCTTATGCAGATTGAGAGCAAGTCTGTTCAAAGCGAGAAATTTAGTGAAACTTTAAATTCAGTGATAAGCAGAAAGGACAAGACCATCCAGGAGCTAAACAATAAGAATCGTGTGCTGCAAGACGAGTTGGATAAAATCAAACGACAACTGAATAAGGCAAATGGTGACAATGAAACCTTGGCAGTTTTAAAAGAAGAGTTACAGAACAAACTAAAAAACGCCATCAACAAATCAAGAGATCTAGAAGACGAAATCAGAGGTCTGAAAGAAAAGCGCAACAATCTTGAGCATGATTTGAATTCTAAAGATCACGAGATGCAAAAGCTTGAAATGCAAATTCCGCCACTGAAAAAAGAGCGCGACCAACTAAAAGACGAAATCAACAGCATAAGACAAGATTACAAGCATGTTAAGGAAACCTTGTTGAATGCTCAGAATCTTATCAACGACCGCGACAGGACAAACAGCACCCTCAACAAACAAATCAAGGAAAACCTCAAGATCATTGAAAACCTAAAGAGTTCAAAAGCTGCTTTAGGTGAAGAAATCGCAAACCTCAAGACAGAGCTAGAAACTGTCCGATACAATAGCCAGGAGAAAATCAGAGAACTTCAGGACAAGCTAAATAGTGCGAGCCTGCATGTCTCCAAATACGAAACCGTGCTATCCACGTCAGTGCGCGAGAAAGATCTCCACCAAAAAGAGCGGCAAGACTTTGAAAGCAGGAACTTTGAACTAGAAAACCTTTACAGAGCTAGTCAAGATAGAGAAGCAGATCTTAAGAACGAGGTACATGCTCTCAAGGCAAAACTGAATCAGATAGACGCAGAGTACAAAAAGTCGCAGAAACGCATTATTGAGTTGCAGCACCAGGTTTCGCAGCTAGAGAGAAAAGTTACTGATTTAGAAGGCGCCAATGAAAGGGTAACTCGAGACAAGAAAGACCTAAAAGACTCGTTGGTTTCTGCGAATTCAAAGATCACAGAACTTGAGCTCAAAACAGAGTACGATGACAAGGAAATAGCATCGCTAAAAAAGCAGCTGCAAGATGCTCTGAACAGAAGTGCAGCAAGTCGTGAAGAATTATTGCGACTGGAGCAGCAGTTGATTGAAATGAGGCTTATTGCAGACTCGGCACAAGAAAAGCTGAACGAAAAGGATAACATCATCCACCAACTGGAATCATCAAAAAATCATCTAATAGATGAGATCGAGAATTATAAGCTCACAGTTTCAGCGACTGAGAAGGAGAGAGACAAGCTAAAAGAGGAAATAGATCAATTAAAGGAAGACAATATAGAGCTTAGCAGATCGATCCAAGAAATTGAAGGAGAAATGCGTCGTCTGACAATGGAGCGAGATCGCCTTAAAGCTGATTATGATTCAAGCGTGAAAAAGGTGTCGTCTCTTGAAGAGCAAATTGTTATCCTGTCACGAAATGAAGAAGGAAACAAGGATAAGGCTAACGAGCTAAGGAACCTACTTAACAGCCATAGAGATGAGAGAATGACAATGGAGAAAAACCTCAACGAGCTGCAAAGTAAGGTTGATGTCTATGTTGTTGACTTACAGAAGAAGGATCAAGCTATAGAAGATCTGAAAAATGAACGCGATAACCTAGCAAGAGATTTCGACAACATGAAAAAAGATTTTAGACGTCTTGAAGCTGAACATGACAGGCTGGTCAAAGAAAAGGCAGAGATTGAAAAGAATTACAAGATTATTGAAGAAAAGTATATCTTTATTGAAAACAGCTTCGAAAATGGTAAAAGTGAAACAAACGATCTTAAAGACGAGGTCGTGGGACTACGGAAACGTTTCCAAGACATAGAAAACGCTAACAAACTATTAAACGACAAAGACAAGGAAATGCGAGAAAAGATCGCTACCTATGAAAGTGACATTTCAAGGCTGGAATCTACCAATCAGATAAACAATGAGCGCATCATGGAATTAGAACACGAGTTGAAGGCAGCCAACGATGAACTAAAACCTCTCTATGGAGATCGTGATCGGGCTGTGCACGACCATGAAAGCATAACCGAAGAGTTAGAGCAAGTCAAAACGTATGTGAAGAAACTAGAAAGACAGTTAGATGATACGAACAAAGAGAAGAAAGCACTTGAGGTTCAGCTGGAAGAAAGTATAGGAAGCATTCAATCAAATGAGACGCAGCTCATGAATGCTGAACGGGAACTGCAAGAAGTTCTTATGAGTAAAGACAATACTGACGCGGCTGATGCTTTAGAAACTGTGAAAAAGGAAAGGGACGCACTAAGTAGGGATGTTCAAACTCTCAGAGAGGAGATAACAACAATGAAGTCGACACTAAATACTACATTGATGAAGAAAGATGATCTCGAAAAGGAGGCCTTTACTTTAAGAAGACAAGTCGCTGACTATATGACAAAGATTAAAAGCCTGGAACAAGAAAATGAAGACCTTAACCGAGAGCTGATCAAAAACCAGAAAAAGCTGTCTGATTTTGAGGAGCAAATCCATCGCCTTGTAACAGAAAAAAGCAACCTCAAAGATGAGCTTGATGACGCACGAAGCAAACTTGATAAGCAAAAAGAAATCAATTTGAATCTGGAACGATTGATCATGGAGTTACAATCTAAAGTGGATGCCATGGAGCGGACAATCGAAGATGGCAACAACCAGATAGAGTGGTATCGCAATACCCAAAAAACCCTGGAAGATGAAATTGTTAATCTTAAGAAAAAACTTTCAACTTACAGAACCGAGTCGGATAGGCTCTCGCAAGATAACACTGCCCTAAATATGAAGGTTCACGAGCTAGAGTCTAAAATAGCCGACCTCACGCATCAAGTGGAAACTTTGGAAGGAGAAAGGAACAAGCTTCGACAAGAAAACATCTCCATAACAACGTCGATGAATGAGTACAAAAATAATTACAACACTGCCAAGAAGGATGTCGACCGCCTTCAAAATGAAATCACTTCTTTGAACAGAAAAGTAGTTTACCTGGAAACACGTAACAATGGTCTCGAGGTGGATAAAGATCGCATAAAGAAGGAACTAGCCAACGTTAAGAAGGAAAACGCTGAGTTAAGTGCACGGATTGAAGCTTTGTTGGGAGAAAAGAATAGGCTCCAAAACGAGATTTCCGTCGTCCAGAAGAAATATACAGAGATTCGAACTTCATATGATGACAAGCGAGACAAGAAAAAGCCAGATCCCAATCTGCAAAAGAAATATAATGATTTGCAAGACACATATCAAAAGACACTGAAGGATAAGGAAGACGCTGAAAGAAAGTACCTCGAGATCAGCCGGCAGTACTCTAAATTGGAACTAGAACATGGAGACTGTGGAAGAACAATAGATTCTCTAAACCACGATCTTAGTCTAAAAATAAAAAGAATAGACGAGCTTCAAGACACTCTCTCACTTCTTCAAGGAAAGGATGTTGTTGATTCTGGTGATTACAAGAATCTAAGAAAAAAGGTAGTAAACCTAGAACAAGAGTTGCAAGGTGCTAATAACAAGATCTATCGTCTGGAGGCTTATAAAACGTCTTACGAAGAAAAATTCCAAAAGATGCAAGAGGACCTTGTGGCAGCTCAGCAACGTGCTTCTCAGTCAGATAACACTCTTCAGGAAGCTTATGAGGAAATAAACATCTTAAAGAAGGACTTAATGGACCTCAAGAAAAAGAATTCTGATCTAGAAACAGCAAACCAAGCTCTTAATAATGCTAAGAATGAATTAAGGCGTACCATCCAGGAATACCAAAACAAGATTACCACTTTGGAAGACGAGCTTCAAGTAGAACTAAAGCAGCAAGCTCACCTAAAGGGAATCCTCGAACAAACTAAAATGCGAAATGAAAAACTGAAGGAAGATGTCACCAAGCTACAAAAGAGGCTCATTGACCAACAGAAGTATTATGAGGACCAACTAAAAGATTTGACAGAAATGAGAGCAATTATTGGAAGACTTCGAGATGACAACCATTCTTTAGAAAATGAGAACGAAACCCTTAAGAAAGAACTGGAAATGGTCCGTCATGAAGCAGATGAGGCCACTCAAGAATTACGTGAGGTTAAGTATGACCTACAGAAGCTCCAAATTCAGTATACAGAGCTTGAGAGCACTATTCGTCTTTTGAGAGATGAAAATGAGAAGCTCAAAATCGAGCTTGAATCTGTCAAGAGGCTGTATGATGAACTTAGAGTGACCTATGAGGAGAGCGTTATCATCAAATCATCAAATGTGGAAGAAGTTGAAGCAATGCCTGAGATGCCTGAAGATTATGAATCAATGAAGCTGGATAACGACAGACTAACAAGTGAGAATTCTGCATTGAAAGGAAAGATTGATTCATTTGAGAATACCATAAACGTTTTGAAAGAAGAAAGAAAGAAACTACAAGATAAGATCTTAGAGCTTCAAAAGGCAGCATCTGACAAAGCCCTTGAGTTACAGACGATGAGCGGAGACAAGAATAAACTAACTGTAACTGTTGAAACCCTTGAAAGAAAAATAGCCGATATGAAACAGGAGGAAGACGAGCTTCTTGAGGAAAGAGAAGCCCTGTTGAAGGAGCTTGACACCATGGAGCGCAAGCTTCATGATCTTGTTATCGAGAGTCAGAAGTCTAAACAAGCTGAAGTATCATCTGAACAAATATTTTCTGTGATTGAGGCCGATTACAAGAAGCTGCAAGAACGGGAAGCTGAGCTACAGGTTGAGCTTTTAGAAGCGCTTAAGAAAGTTTCGCAACTCGAGCATGATGTTAAAGCAGAGCGAGATCGCTCCAGTGGCGCAACTGATTCCAATAAGTTGCTGGAGGATCAGGTAGCAACACTAAGGAAAGAAATTGTGACATATCAAGAAAAGATGTCTAGAGTAGAAGCAGATAGAGAAATCGGACAGGGCAAAGTCAAAGATCTACAGAGTGAAATAAGCGAATTGGAAGATAAAATCAAGGACTTGAAAAAGTCCAACGAACTTACTCAACGGGGTAAAACAGATCTGGAAAATGAAATAATTTTCCTCAGAAACAAAATGAAGAAGCTAGAGATTACTATTGACGACGAAAGAAAAGCAAAAGAATCACTGAAAACTCAGCTAGAAGACTACAGGAAAAAAGGGGACGACCAGTCTAAAGATTTTGGAACAAGGGTCACCGAGATCCAAATGGAGATGGAAACCTACCGAACAGAGATCGCTGAAAAAGATCGTGTTATTTCGACACTCCAAGCAAAGCAAGTAGACCTTGAAAGTGATATTTCCAAACTAAAACGAGACTTAAGTAACCAGCGACTGGAATGTACAGAGCACACTAGAGATCTCGAGAATGCTAACAAGGAAAGATCAGAGTTGGAAGTTCAAGTCAATGGACTTAGAGGTCAAGTTCGAAACTTCCAGCTATTAATTGAAGAAGGAGGAAAAGACAAGTCAGAGCTGTCAGTTCAACTTGAAGACTTCAAGAGAAAGAACGAAAACGTTAAACGTGAGCATACTACTCAAGTAAGCGAGTTGAAAGTCCAAATTGAAGACTACCGCAAAGATATTGGTGCAAAGGAAAGAAAAATAAAAGAAGTGTCAGAAAAGCTACACACAGTTGAGCATGAACTTACTACAGTGAAAAAGGAACTCGTCAAAAAGGAAGAGGATAATGTTCATCTTGCCAAGGCTGTCGAAGAAAGCAAACGCTACCGAACAGAACTGGAAATTGAAGTTGGATCCCTTAAAAACCAAGTGGCTACATTGGAAGTTAAAATTGAGTCTGCTAAGAAAGAGGTTTCAAGTCTACAGATCCAACTCGTGGAGACGAAGACACATGGAGAAAAAGATTCCGAACAGCATGTTACTTTCGTGAGTGAGCTCCAAACAAACCTAGAGGGGGTGAAGAAAGAGGTGGTCACAAAGGAAGAGGAAATTGAGCATTTGAAGAGTGAGAATGAGCTTGTCAGACGCGATTTGTACACCAAACAAGCTGAATGCTCTAGTACAATTGAAAAGATTGAGAAAATCCAGAATGAAAAGACAGAGCTAACTATACAAATAATGGATTTGCGCGAAAAGGTAATCTTCCTCGAGAGTGAAGTTCAGAAAGAGAGAATAGAAAAGGAAAGTTTTCAACAATCAGTTGTTGACATGAAAAGAAAAGGAGACACTGACAGCGAAGCAATGAGCAGGGAACTAACGGATGTTAGCACACGATTGGAGAGTCTAAAGAAGGAAGTCGTTGAAAAAGATACCGTCATTGAAAAATTGAAGTTCCATAACAACGATTACGAAAAGGAGAATGCCAAATTAAAGCGGGACTTCTCGAACAAGAAAAATGAATGTGAAGGTTACATTCGTGAGATCGAAAAACTGAACAATGAGAAATCGGAGGAGGAAATTGTGATTGAGCAACTGAAAAGCAAAGTCAATAAACTTGAAAGGCAATTGGAAGATTTGAGACGAGACAAAGAGATAGTTGTGACTCAAGTTGAGGATTTGAGAAGCAGAGGCGACAGTGAAACAAGTGTCCTTAACGAGCAGATCACGGAGATACAGACAAGAGTTGAAGAATACCGCACTGAAATAATCGAAAAAGAAACAGTGATTGAGCGTCTACGAATGATGGTTTCTAATAATGATGCAGAACTAGATCGGCTGAGACGCGAACTGGAAACTAAAGAAGCTGAATGTGAAGGATATATCAAGGAGATCGAGAGATTAAATCAAGAA
>Act34
CGTTCAGGAGCAAAAGTTATAATTCCGACAACAATTCTCATGGAGAACCGTCTGCATGTTCAAAGCACTAACGCATCATTTATCGCTAAAGAAGACCGTTCATTCAACTTTACCCTCCATCGCAATTCAGGTTTCCTTGTTGATGTTGAAGTTTTCGATACCCACTTAACTCCAATGTATAAGGACTACGATGGTAGAAGGGGAAGCAATAACCCAAATATTACACTCAAGACAGGTTTCAACGAAATGAGAAGTCAATACTGTCGCCATCCAGCTCCGGACTACTACGAACTGGCACACAAGCTACACCGGGAACGCCAGACATTGGTTGAGAGTGCCACGTGTAAGCAGACAAACATTAATCTATGCCCAGAGAATACTGAAGTCGGAGAAAAATATCATTACAGAGTCATAAATGAGCCCTGTCGGCTGGCAACCACGGATAAAGTTTGTAAAAACTCGTTGGAATGCGATTTGCAGGAGTCAAGCGATACGCTCTATTGCACACGTTACGTTTCGATTCTAGGAGACCTCTTTGATGTTGCAGAAGAAACCTTTATGGAAACTCCAGTTTATGTTTTTGATTCTAAGGCTTGTAAAGCTGCATTTTTATCATGCTACCAGTGTAGGAATAACAACTGTGGAAAATGTGCTCGAGAAAGCAGAAAAAATCGATGTTCCTGCTGCTATATAGACTGTCTACAACCTTGTGATTATTTCTACGCACTTAATTGTTCTGCGAAACGTCTACAAAATGTCTGCGCTAAAGGTGATGTAAGTGAATTTAAACTGACACCTAAGTATTCAGATAACCTAAAGTTACAATTCAACTGCTATCTTGAACATGATCCACCGAAARGCCTTTATACACTACGATACCGAGTGCGCTACGAAGACGGGACGATCTTTACGTCAGGCTGGATATCAAAAACAGTAAAGCATCCTCAATCGAAAAAGTTCCTTGCAAAAGGAAYGAACATGTTGGACTCGTTACGAGTTTCTTACGATTCGGAGAAAATAAGAGAGTACTTCCTGAAAGCTAAACGGAGTAACTTTAAAGAAGATTTTCGATACAGCGTTGCGGAGATGAACACGAAACGGGCTTCCTTTATACCAAGTACGACAATTAAGAAGATTCAGCCACTGAGACCTTTCTCGTTACAAATAGGTGATGGTACTTGGAATAGCAGGGCAACTTGTCGAAAATTGTCCTATTGGTCTAGCATGCTTGGGAATGATTTCTCAAAGTTTACRACTCCTCGAATTCGACACTTAGGAATGACTAATGGTGGGGCGTTTGGCTATGAAGTCGCCGATCCGGGTTCTCCACCATCTATGAGCGTACAAATCTCCAACGAGGAATCAATACTAAAGCATCTTCATAATACTTCAAGTATCGTTAACGATGACACATTTAAGAGTAGCATACGCCGGAAAGAGAACTCGTGGGTCATATCGCTTGAAGGAAAACTCTCCCATTGTCCAAGTGTTGTTGGTTTGTCCGTCATTGACGAATTGGATGGTGTCAAAGTAATAGAAAGCGATCTCCTCATCTTGTGTCCCAGGAAGAAATTCGAGGCCGAGGTCGATATTCCTCGCCAAGGAAAGGAGGACCGAGAGAGGCTCTTTTCCGTGTTTTTGAGTGACTCTCAACAAGAGTATAAGCTGCAGGTCGCTTTAGTAGACAAGTTGTCTCGAAAACAAAAGGTCACATTTCGAAAGACTGAAAAGGATACAAAAAGAGGACCTTTCATGATTCTCATGCCTTTATTTGTAACTACTGGTTTTGTTTTACTGGCATTGATAGCACTTCTTGTTTATGCTCAAAAAACAGCGAAAAAACAATCTAAGATGGAACTAGCGTCGGCTTCGGGATGGGTGTGGGTTGAAGACAGCAGAAAAGAAAAAGATAAAAACAGGCTCAAGCGACGCCATGTTATCCTCGTTGTGTTCGTTGTCATCGTGCGGTTGGTTTATAGTTTAGTGTTCACGTTCTCCGTGGCCCTTGCCATTCTTATTCTTCTACATGCTGATAACATGAAGATTATCAACGACTATCGCAGCTTTGTGCAGCGTAAAGGTCAAGAAAGCAAGTATATGTCGCTGCGAATGGACCAATTTCGCGAGAAAGAAATCAAAGCATCTGTAGATCAGTCAGCAGATATACAACGTGCATGTGATCACTCCCTAGGAATACAACTGAAGTGGCTACAATACAACATGAGCTGCACCCTTCAATCAAACCACATGAAAATGTTCAACAAGATATCTCAACGGGTAATAGACAGAGTGACAGACGACGTGGAACAACTTGAGCGACAAGTGAAGGAAARAGTTAGGAGTTTTTCTGAAAGTACGAAGCACAAAATAAGCAGCTTGAAGCTCAAAGTTGAACATTATGGGAGGCGAGTTTATGACAATAAGTGGTTTTCATTGCCAAAAGTGGCTTACAACCTTAGAAATAAAAGAAAGAAACGGGAAATTCCGGGGGGGAAATTGCAAATATCAGAACATCTGCAAGAGTGGCAGAAGCAAAGTAATTCACAGATTGAAGGCGCATTGAAAATTTTGTCCAGAAAAAGGCGAAGTTTCTCTGGAAGCAAATTMATTGGTTTTCTTGACTTCATCGGCGTTCTTGACCAAAGACAAGTAATCAGCTTAGAAAAGTCTATCAATGATCGGCTGAATTCTTTGGAGGAAAGTTTAAAGGGATTCAAACAAGTGATGGCCAGTGGGACACCTCCTACGCTTCCACTTTCAACAGCTTTTCTGTGCCCTCTGAGATACTTGACAAAAGAAGCTAAAAAGGACATTGAAAGAGGAATCAAACAAGGACTCGGTGAAATATGTGACGCTACTAAGAATGGAATACAAAAAGATATTCATTGCTTCAGTTTGAATATCAGTAGCTTTTGCGCTGAAAAAGACGGAGACGATGTTTTGGGGGRCGATAAAAAGCTTGATTCTTCGTCCCAGCGAGTGTATTTTGAAAAGAAAACAGGAATCGATTCAACACAAAATACCTCTTCAGCCAATAAGTCTTCGATAATCAAATCATCTGATGGGCAATCACATTATAATGTCGAAAAAGGTGATGCACTAGAGGAACAGATTGATAGCCAAAAAGAGGAATCACTAAAAAGACAAGGCAAGCTCAAAGAACAAAGCAATGTTTATAAAAATGAAGCTTTCAGTTCAGTGAAGCAGACTATTGTCTACGTTCTTGGGACCATCGATGCTTTACTTTTCGTTTTTCGTTGCCTAAAAACATACCAAATTGTGATGAAACTGCTTTACGGCTTTGAAGAGACCATAGAACACAATGTCTACGAATTCCAATCTCCGACAAAGAAACAAAAAATCGCTGATATTCTTGGCAGAATTTTTGACATTTTCGCAAAAGCCTTCACCAAATTCATAGCCATCATTAAAAACTTGCAGAAAAAAGTCTTTCGTACCAACATCGTGCCGTTAACTATCGTTCTAGTCATCGGGGCAGCAGTATTTTATTTGATTATTTTTTTAAGCCTTAATGTAATGAATGTAACAGTGATAGAAGAGCTGGGTGGATATCGCTTGATTTCGGCAAGACTTGATTCGGATTTCGAATTCACTAACGCGGCCATAGCAGACCATATTAAATACCTCAACGAACAYGACATGAAACTGTACAAGAAATCAGTCTCCAAAACATTACGCCAATACAATGACATGCTAAAGAATTTCAACAATGCGCAGACACAGCGTTTCAAGAAGTTCAATGAACAAATCTGTTCCATAAGTAAGGACAAGTGCATTCCTTTAATGCCTGACTTCCCAAAGGTTTCGTTCAGTTCTTGTATCATTGGTCGTATTGAGGCGCCCAAGTTCGACGACTACAAGGGCACACAATATCGATACAAGCTGAAATTCGAATCTAAGAAATACGTGGATGCCGCGAGAAACATATTTCTGGATACCTTATATTTCATTCTTGCTGTTGTCTTGTCGTTTGGTGTTATCATTATATTCAGTACTATCGTTTTCTACTTCTTGAAGTCGAGAGATATGGTACGAATTAAATATATACACGTTTATCCAACGCTACCGCCWGAGATACTGAAGGAGTATGGACTAGAAGACATGAACGACCTGCCCGTGCGGAATGAAATGAAAAATAGTACAGATAGCATCAACAGAGTCAAGATTCCAGATAAATTTGTACAGAATTCGAAAGAAAATTCAATGGAACGTCAGAATAGTTCAAATAAATCGTTGGGATCAAATACTCTTACTAGAACC
>Act35
ATGGATCTCACTTTTAAGTTGAAAAATGCCTTCCAGGGCCTTTCTACGGAGGCTAGGGAACTATATTTAAGCTCTGAGGTTCCTGTGTTATCTGCACCACCTACGTCTTTACAGTTTTATCGTCAGTGGGTCAGTCCTAATATTCCAGTAATCATCAAAAATGCAATAAACCATTGGCCTGCCTTAAAGCTTTGGAATTCAGATTATTTTAGGGAGAAGATAGGGGATAAAGAAGTAACTGTTGCTGTCACACCTAACGGCTACGCTGATGCCGTGGTTGGAGATAGGTTTGTAATGGCGGAAGATCGCTCCATGAAAATGAAACAGTTTCTTGATATTCTTGATCATAAAACAGAAGAAAAAGGAATATTTTACATCCAAAAACAGAATTCAAATTTTACTGAAGAGTTTTCTGAAATCATTTGTGATGCAGAATTAGACATTCCATGGACCTCAGAAGCGTTTGGGTTGTCGCCTGATGCAGTCAACTTCTGGATGGGAGATGAAAGGGCTGTGACGTCAATGCATAAAGACCATTATGAAAACTTATACTGCGTCGTGTCTGGGACGAAAACATTTATTCTGATTCCACCAACTGATGCTCCTTTTATTCCTCATGGTCTCTATAAACCTGCAAAATATGAATACAATTTAAAAGGAGATTTTGATATTGTCGATGTTGAAGATTCGACACAAGAGGATAAAGAAGTGAAGGCATTGCTTCAAGATGAACTTCCTGAAATCAAAGATATCCATGGAAAAAATCAAAGAGATGATGTCAATAACCTTGAAAAAAATCATTGTGAAGGTGACAAGGAGGTTGATGATGATGATGAGGTCGATGAAGATGACAGTGCTGATGTTGATGACAGGGAAATGGAAAATGAGAATCTTACTCCATGGATTTCTATCGACCCATTAAATCCAGACTTGGAAACATTTCCTGAATATGCAAAAGCCAGACCAATAACTTGCACAGTTCATTCAGGAGAAACTCTTTTTCTTCCATCTTTGTGGTTCCATCATGTCCAGCAGAGCCACAAGTGTATTGCTGTAAACTTTTGGTATGACATGGAATATGACATAAAATATAGCTATTTTAAATTCTTAGAAAAGCTCACAAAATTG
>Act36
ATGGCTTCGGAAGATGGTGTTGTGTTTTGTGTTCCGGAGTTTCCTTCCCATGTATTTTCCTGCTTAAATGTCCTAAGAAGCGAAGGAAAACTGTGTGACATTACCCTAATAGTAGGAGAACAACGAGTAAAATGCCACCGCGTTGTTTTAGCGGCCGCGAGTCTATATTTTAATGCCATGTTTACGGGCGACATGCTGGAAAGTCGACTCGACGAAGTCACCATTCATGGAGTTGAATTTTCAGCTTTGGAAGAAGTTATTAATTTCTGTTATTCAGGGAGGACAGAGATTACAGTTGACAATGTACAGAACTTAATGTGTGCTTCTAATTTGCTTCAGTTAACTAGTGTAAAGCAGGCGTGTGTTGAGTTCCTTCACCGAGTTCTTCATCCTAGTAATTGTCTAGGCATTAGAAGTTTTGCTGATACTTTTTGCTGCGGTGATCTCGTTGAAGCTGCCGGTGTTTTCGCCATGAAGAATTTCTCAGACGTATCTAAGAGTGAAGAGTTTCTAAGGCTCGATCCAGATGAACTACTTGCTTTGATCTCAAGTGATGAGCTAAATGTTCGTACAGAAGAGGAAGTCTTTGAAGCTGTGTTATCATGGACCCAGAAAGAAGTGGACGAAAGGAAAGACTTTCTACCTGAGCTCCTTAAAAACGTTCGCCTACCTCTGATTAGACCACAGTACCTGTGTGACCATATTGCCGCTAATGATCTCGTGAAAAACAACTTTTCCTGTAGAGATCTGGTTGATGAAGCTAAAGACTTCCTCTTGTTGCCAGAAAGACGTTCAATCCTACAGTCACCAAGGACCCGACCAAGAAAGTGCAGCGAAGCAGCTGGGATTATATTTGCTATTGGGGGGCTTAATTCCTCTGGGGAAGCTTTATCTACAGTTGAGACATATGATCCAATAACAGGACAGTGGTCTCCTGCAGATGGAATGAATTCCTTAAGAACAAGAGTGGGTGTTGCTGTTCTAGGGATGAAACTATATGCCCTAGGAGGGTTTGATGGCCACAGAAGGCTGAGTACAGTCGAGCATTATGACCCTTTAGTTGGAAAATGGATCCCGACCACACCCATGAATACCCGCCGCAGTGCCCTTGGTGCAACTGTTATGAATGACAAGATATATGTTGTTGGAGGCTATGATGGGCACATCTCTCTGAGCACCATGGAATGTTATTCACCCAAGACAAATACTTGGAGTTTCCTCACCTCTATGAGTACACTACGTAGTGCGTCAGGTGTAACTGAACTGAACGGCAAGTTGTATGTCATTGGTGGGCATAATGGACTCTCTATTTTCAATACAGTTGAGATATATGACCCTCAGACAAATAAATGGAGTGTTGGTCAATCCATGAACATGAGGCGATGCCGAGTGGGCGTGTCCATACTTAATGGTTGTATATATGTCTGTGGTGGATATGATGGAAGTGCCTTTCTTAACACTGTTGAGTGTTATGATCCAAACACTGGACAATGGAAATTAACTACACCAATGAAAAGTCGACGTAGTCGAGTGTCTGTGGTAACCCTTGGTGGACGATTGTATGCTATTGGAGGGTATGATGGACTGACCAACCTAAACACAGTTGAATGTTATGATCCTCAGGCAGACAAATGGACATTTGTAACTCCAATGTGCAAGCACCAGGGTGGGGTAGGGGTTGGTGTACTACCAAGGAGCTCATATACA
>Act37
ATGTCTGGGAAAAGAGGYGGCAGAATATTTGAGATGAATCTCGAAAACTTCTCCCCGGACGACAGCGCATCTGCCGAGAATGTCGATAAACCCGCACCAACTCAAAACTCCACTGAAAACTCGAACGTGAACGGTTCAGCGATAGAAAACTCGAACTCAAACGATCAAATAACGGAAACTTCGTCCGACAACGAATCGTGGGCCTCGGAAGATTCGTATAACAGTGATTCATTACCCGAAACCAAATGGAGGTTTGAGATCCCTGAAACCCCTGATAGGCGAAGAAGCACTATCAAAAAACCACAGGTTCAATTAGACCCTATTGCAATTCAGCTCTACAGTTTTCACGAGAACCGTGCCCGGCTCAGCCTAGAGCGTAAAGAAATTTGCGAGGAGATTGCCTACAATGCTGTACACAAATGTTTGCGTAAAATAGAGTCAGTCGATAACCGTTTCCGTGCAAATAGTTTGGTGTCTCAGGGAATACCTTACGATGGCCTTCAGGCTGAGGAGCCTATTCAGATGGACATGCTAGTCCAGCTGTCGTTAGGACCGACCACTGCTTTGTACATGGCACGGGACGCAAAGACTGGAGGAGTCCGGATTCAACCCACCTCTACGAGCGTTAAAGTTTGGGATGATTGTCAGACGGCCAATGGCTTTATTTCAGCTTCCAAAGTGAATACCCTACTCCGAAAATACATAAAAAAGGCAGTCGCTATGCTGAATATGCATATCAAGGAAGGACACAGAGATAAGTTATCCAAGGGTTTGAGCAGCATTCAGATGGAACCTGGTCCCGTCATAAGGCTAACTGTCAATAGGGACATATCGATCGATGTACTACCCGCTTTCGTGAATCCTGACTCCCGCCTGGATCCGTCACGAAAAAACTGTCCTTCGTCTTCGCATATTGTTTGCAAAACTTATCATCACAAGGAGCTGATGTGGAGGCTATCATTTCATGTGGCAGAGAAAAACAAGCTAAGAGCTATTGGAACATCCGGATGTCGTATGCAGCTTCTAAGAATCCTTACAGAATTCCGTGATACCGAAGATGAGCTAAAGAGTCTTTCTTCCTTTCATCTTATGCATCTCCTTTTTCACGCGTCAGACGCCCTTCCAGACCCCAACGAATGGGCGACAGAAAAAATAACAGCAAGATTCTTGGGATTGTTAGACCTGCTAAAGCAATGCCTTAAAGATGGGGAACTACTTCATTATTTTATGCAGCCGCCCGATTACGAAGCTGTTAATCTTTTTGCTACCTTTGATGGCAAAACCTTGTCTGACATGTACGATATCGTAGAAGACCTACGACAAACTTCGGGGATGAGCATCTTGAAGCAGGAAGGCATGGAAAGGCGAAAATCATTATGGCCATGGGAGTACGAGTTAGTGCTACCTGAAGGCGTACAGAGTGGA
>Act38
ATGGAACGACACCGATCTGTTAATAATCTTGACTGTTGGCTCCCAGCTGCACGCGCTGGACTGGTAGCAATGACACCTTTAATGAACAAACAGTTTTCAGGCGCTATTCGTCAACCGCTCTTAAACCAAAATGATCGCAGAATCATTATCAACGTCAGCGGAAGAAAGTTTGAAACTTGGGAAAAAACACTGCAGAAATATCCCCAAACACTTTTGGGAAGTTTAGACCTGGATTCGTTCTACGACAAGGAAAAGAAAGAATATTTCTTCGATCGAGATCCCATTTTCTTTCGGCATGTTCTAAACTTTTACCGGAAGGGAAAATTGCATTTTTCCCTGGACGAATGTGGCATTTCTTACAAGGACGAACTAAAATTCTTTCGTATATCTCAGGATAGAATGGAATTATGTTGCTTTGAAGAAATGGACGAAGCAAGTCGAAGGGGCGTACCGAAAGAGCCAGAAAAGACTGGAGTAGCGAAATGTCAGTGCAAGCCTGCAAAACGATCGCCAAAGGAACTTATCTGGGACTTGTTTGAAAACCCTCACAGCACTTTACTAGGCAAGACTATTAACATTACAGTTGGAATTGCTATAGTAGTAAGTATAATGACAACAGTCGTCGAAACAGTTCCTTGTGGAAATAACCTAACCTGCGGCCAAACATACAAACGCACCTTTTTCAATATCGATGCAACATGCGTGTTTATCTTTACGCTGGAGTACTTGGTACGTCTTTTCGTAGCACCAGAAAAGATGAAATTTATCAAGAATTTTCATAACATAATCGATGTAGCATCAATTCTGCCTTTTTATTTGAGACTCTTTCTCCAGTCATCAGGTGGAAAATCAGAACAATTAGTGGTCTTAAGAGTTTTACGAGTTCTTCGAGTGGTGAAAATGGCTCGGCACTCAAAGCGCTTGCGAACTCTTGGCGGATCAATCAAAAACTCTTCTTCAGAATTAGGTTTTATATTGTTTTCCTTTTCATTGGGAGTCATTATTTTTGCGACAGTAATTTATTACTGCGAGAAAGACGAACCGAAGACGACGTTTCTTAGCATACCTGATAGCATGTGGTATGCTATTGTCACCATGACTACGCTG
>Act39
ACACTAAAACCAATATGCGAACACTTAAAGACCATGAAATTAGATCGAAGCCCATTCGTAATCATCTCTGTGATTGGGCAAGAGCTACTATCAATTGGTCATATTGCTGTTGCTGTTGGATGCCTGGAAGCCGCTCTCAAGATCGATGCATGTGGTCTCAGGCTACGAGGATCTGTGATCTCAGCTCTTAGTACTGCCTACTGGAAACTAGGTAACATCATTAAGGCTGAAGAGTACATGAAGCAAGACCTTGAGACTTCGCTGTCACTTGGCGATAAGGCAGGAGAGTGTAGAGCGCACGGAAACCTCGGAGGAGCTTACTATGCTCAGAGGAACTTCGAAAAAGCTTTAGAACATCATCGAAAACAACTCGATATCGCCATGAAACTCAAGGACCGAAAATCAGCGGCTTTGGCGTTAAGCTCTTTAGGACACATTTATGTAGCTGATTGCGACTACAGTGACGCTCTAAACAGTCATAAGAAAGCATCAGTCATGTATAAAGAACTGGAAGACCGTTTATCAGAGGCGCGCGAGTTAGGTAACGTTGGAGCGGTGCATTTATTGCTGGGACAGTACGAGGAAGCAATTAGATGCCATCAGGAACATCTAGACATCGCCATTGAACTGCAAGATAGGACAGAAGAAGGAAAGGCATACAGTGATCTGGGCAGCGCGTATCATTATAAAAGAGACTTTGACAAAGCGATACACTTTCATAAGCTTGTTCTAGATATCGCGAAGGAGACCGAGGACTTCTCGATGGAAGCACGAGCATATGCAGGTCTAGGACACGCCTTCAGGTGTAAGGGGGACGTGGATCAGTGTCGTGCATACCACGAAAAACAGCTCGAAGTTTCAGTTCGGTCAAAAGACCGCGCAACAGAAGGTCGAGCGCTCTCCAATTTAGGAATCATTTTTCAACATCAAGAACAGTATCAACAAGCATTGAAGCTCCACAAAGCTCATTTAGCGATATGTAAAGAATTAGATGATAGAGCGGGGCAGGGTCGTGCGTACGGAAACATGGGGTGCGCGTACAGCGCTCTGGGTCGTTACGACCAAGCGATCAAATTCCATAAACAAGAACTTCTCATTTCCAGAGAGGTCAACGATCGTGCGTCAGAGGCCTGTACACATGGTAATCTAGCAGTAGCTTACCAAGCAACTGGAGCTCTTGATAAAGCTTTGAAACACTACCAACGGCATCTAACAGTATCAATTGAGCTCAAAGACAGGAATAACGAAAGTATTGCTGTAAGTAACTTGGGAAACTTCTTCAGTTCGTGTGGTGAATTCGAGAATGCTCTCCCCTTTTATGAGAAATTTTTATCGATTACGAAACACTTGCGGGACAAAACTGGTGAATGCAAGGCATGCCAGAATCTTGGGTTTGCACACTATTCTCTTGGGAATTATTCAGAAGCAATCTCGTTTTATGAGAGGAACATAGCTTTAGCGTCGGATCTTGATGATCGGACTAGTCTTGCGAGAGCGTATTGTAACATTGGGCTCGCGCACAGCGCCCTTGGAAATTACGACAGAGCTATGGAATTCCAACAGAAATTTTTAAAAGTTTCGAATGAGACAAACGACGCGCTTGGAGTTATCAAAGCGCATGGCAACATTGGGGATATTTGTATGGTTTTGGGTGACGCAGAGGAAGGAATAGAGAATTACAAAGAGCAGTTGAGGCTAGCGGAATCAATGGACGATGTGAACTTACTTGGAGACGCATATGGGAAACTCGGTAGTTCGTACAGAACGGTAAAGGAAGCAGGCTTAGCTCTTGACTGTCATCAGCGTGAGCTTAACGCCAGACAACAAGCGAACGATATGTTAGGGATATACAGAGCATTTGGGAATTTGGGGTCGAACTATTTGCTGATGCAACAATATGAGGACGCCTATAAATGTTTCTTTGAACAGCTTCATATCGCGAATCAACTGGGTAACGGTGAACTAGAGTTAAAGGTGTTTGGCAATTTAGGATTTTGTAGGAGCAATTCAGGAGATTATAAGGAAGCTTTAGGATTCTTTGAGCGTCAAATTGCTTCTTTAGAACATATGCCCGAAGCGTACTTAGATATTGGGCGCGTCCATGGTAACTTGGGCGAATGCTATCACAAGCTAGGTAACTACGCGATGGCTGTTCAGAATTTCGAAAAGTACTTAATGGCCGCGCAGCAAGCCGAGAGTGGGGCTGACCAGGACAAAGCGTACCGTGGGCTCGGCAACGCGCACAGAGCTATGGGAGATTTACAACAAGCTTTGGTTTGCTTCGAGGAGAGGTTAGTCATCGCGCACGACTTGACAGACGTTAGCTCCAAAGGCGCTGCGTATGGGGAATTAGGCAACCTTCACAAGACGCTTGGCAATTACGAAAAGGCCATAATGTGCTTTGAGCATCAACTTGCATTAGCTAGAGAGTCTGGTGACGTAGGGAGCGAGGGAGAGGCGTTATCAGGGCTTGGCCAAGTCAACCAGAAGATGGGTGAGTACGAGAAAGCACTGAAATACCATGAAAAGGAAGTTCAAATAGCCGACCAGTTGAATGAAACCAAGAGGAGGGCCTTGGCTTATCATCACCTAGGGACGACCTACGAGGTCTTGGGAAGCCACAAGCAAGCTGTCACCTATCAGGAACAATACCTCAAATTAGCTGCGCAAATGGGGGACCAAGTTGCGAAGTGTCAGGCGTATATAAGCCTCGGAAGGACTCATCATGCTATTAGAAGTTATTCTAAGGCTATCTCCTTCCTGCAACAGGGTCTGACCATTGCCGAGTCTCTCAGACGGTACGAGGAGGAGGCTCGAATACGTCATAGACTTGGCTTGTCGTTAATGGCCAATAAACAGCTAGACGCCGCGCATGATCAGTTGAAGCTTGCTGCAGAGATTTTGGAGGATATCCGTAGGGATGTGGTCAGCAATGGTGAATTCAAAATTTCGTTGTACGAATTACAAGCCGCGTGTTATCAGGTACTTCAACGAGTTCTTGTCACCATGGGTCGACATGTCGAAGCACTTGCTGTAGCAGAACGCGCCAGAACCAGAGGATTTGTAGATCTGCTCCTAGAACGACAAGTAGGGACCAACTCTCGTACGGATGTTCTAAATCCTTTGGAAAACGCATTTAAAACGGAGGAACATATTATGGACTTCGTAAGAAGTCAAAAAGCAAGCATTCTATACTACTCAATCGCCGCTGGACATCTATACAGCTGGCTCTTAAACCCAAAAGAAGGACTTGTGAAGTTTTGTGACAACATCGTGGCTGATGGGGATACTGATGATACTCTACTTGATTTAGAGCAAAGTATAAATGGAGATTACTCTCATACAGCGACATTGCTGGACTCTTTTATCACACATGTACGCGACGCCTTGGGCGTTGAACCGCATTTGAACCTCCAAAGATCCTCAAGCACGACTGAGAATGACTTTGAGGAGACCTGGGACCAAGAGAACATCCTTGAGCTATCGTCCATACGGTCATACCTGTCAACAGACGAAGACGATGATGCCATGAGCATAACCTCGATTCCAGGAAGACCGGGCTCGTTCTCAACTCCCCGAAGCAAATACAGGAACATCAAGGGTAGCCTAGGGAAGTTGAATGGTGTTCGGTCTGGCGGGAAGAAACATGGACGTTCCAGTAAACCACCGTTACGTGCTTTGTACGATCTGTTGATTTCTTCCATGGAAGAATCTTTCCCCCCAGAATCGACGTTTGAGAACGATGGCTCAGAACTGGTACTGGTCATCCAGGGTGATCTCTATCTTGTACCATTCGCTGTCCTGCGCGGAAGCCTATCCAAGGAACCTTTATTCCGTCGTTTTAGACTGAGCGTTGTTCCCTCCCTTCAAGCCTTGCGCTCCAGTAACGAGGCAGCAAACAAACACAGCAGCATAAAAATCGATCCCTCGTCGGTATTGATCGTCGGTAATCCGAATGTCCCTGCGACGTTCGGGCAGTGGGCGTCCAATCCGAACGCCGAGCACGAAGCGAAGATCGTAGCTGAATTGTTCAAGACTTCGCCTCTTCTCGGAGCCGAAGCAACGAAAAACGAAGTCATTGACAAACTCCCGAAATCTCAATGCATTCACTTTGCAACTCATGTGTCTTGGAAACTTGCTGCTGTAATTCTCTCACCAAGTTCATCAGGGAAGAAGCTCGGCTCGTCTCCTTCCAGTCCTAACAGCGAAGGGCTAGAACTGCTCGAAGAGAGTGACGATGCTCCTCCTCTTTCGGACTTTCTGTTAACAGCAGCTGACATATTAAATCTAAAGCTATCAACAAAGCTTGTTGTTGTCGGCGCAGCTTATAGCCACTCGTCCAAGAACCGCATAACTTCAGATGGGTTGATTGGTCTTACACGGGCGTTTCTAGCCGCAGGGGTGCAAAGTCTTCTTGTGGCGTTATGGCCCGTGCCGGATTTAGCCTGTAAACTTCTACTGAAAGCATTCTACGGTGCTCTACTCAGAGGGATGAAAGCCAGTCATGCTTTAAGTCAAGCTATGCACGTCGTTCAGAAGACTAAGCAGTTTTCTCATCCTTCGAACTGGGCCGGCTTTGTTCTAATTGGAGGTGATTCTACCTTGACAAACAAGGAAGTCAAGATGAGTGATGCCTTTGCTCTTCTCCTCAACAACCCCAAGTACTACAGAGAAGCCATGAAAGTACTCGTACATTTG
>Act40
ATGCTGAACATACGTGTGTCCCCTCTCAATATGGCGGACAATAATTCACTTAAGTATTCGAGTGACCAGCACACTTATTGTGATACTCAGGCTCTTAGTTCGTCAAAACCCTCTCCCGATGAAAACTGGCCCAAGAAAATGCTTGCTGCTCTCCAAGATTCGGCTCCTCCCGAACCGATTCGTCTTGCTTGCATGAGTCCTGTTCCCAACAGGCCATATTTCTTTGAAGAAGAGTTCCATGGCAAGATCTCCAGGGAAAAAGTAAATGAGCTCCTCATTGGCGGCTCTGTTGATCCTGCAAATGGAAGATTTCTTGTCCGAGAAAGCCTTTCCGCAATTGGTGATTATAGTTTATCTTTAACTTATGGTGGTAAAGTCGAACACTACCGTTTATTCTATTCAAACGGGAAGTACTCTACAAGTAAAGAAGACAAAGAGAGGAAATACGACAAGCTTGTAGACTTGGTAGTTGATATATTGGAGATGCTTCGATATGTCGAGGAAGCTCAATCGGCGGATAAGCAAGAAAAGAAAGCGGCAGAGAAAACTAAGATTCATTCCTTCAAGCTTTACGACTACAAGCAACCCAAGTGGTGTGACATTTGTGGTGGATTTATGTGGGGACTCAAAGGCCAAGGAATGAGATGTGATGTTTGTGGGATGAATGTGCATCAGAAGTGCAGTAAAGACGCCAAAAGGGAATGCAAGAAGCCAGAACTAAAAGAAAGACCAAAACCTGGAAAGAAAGGAAGCACAGCAGGCTTACCTCAACATAGCATTTCTGCAGAAACCTTCAGCACTCAATGCTATTATCAGGAGGGTTGTGTGCGCTTTCTTAATCATCTCAACATCCCTGTCTCACTATTTGATGTAAGGGCCCTAAACCCATGCTACTGCAGTAACTGTTGTCAAGAAGTTGAAACTCCACTTTACAAACAAGGGGATCCCCCAAGGGAATACTCTATGCCAATGGGATGGTGTCGGTTCCAATTTATGTCTTCTGGGAGAACCTTTACCGAAAATATAACCTCATGGAATATGGCTTTCTTGTCCTTAAGTGCCAATGAAATCACAGATGTGCTTGAAACCATGTTTGGAGCCCAGACAGAGAATTCTGATGAAATGCCCAAACCACTCACAAAATTTACTCCCTCCATTATTTGTGCTGACCTGGACTCTCCAGCCACCAAGTACATTGATCAAGAAACAGATGAACGAAGAGCTGGTCAAGTTGTTCTTCAAGTTTATATCCAGCCCTACTCTTACAGGTTGATGGGTAGAGCTGGCTCTAAAGAAGAGATAGATCCTTATTTCAAGAAAGATACTATTTACTGGGTGACAAATCAGATGTCTTCTGTGGTTCCATTTGCTTTGCTGGTCAAGACTATGGATGCAACTTACCTACAGTTA
>Act41
GCCAAAGAAGCTTTAGATCAGTTCTATTCAAAAGACAGAGCCAACCGAAAACAATTCTTCCATCTTAACTACCTTGAGCCCGCAATACCTAAATGCCTCAGCTGCGGTTGGCCTCAAACGGCCATGGAAGTAGTGGTTCTCCACAAACAGTTTGATCTCATAATGCACCCAGTCTTCCAACGATTAATCAAGGTCAAATGGGAGCATTTTGGAAAACGAGGAGCCTGGTTGCAATCTCTAGCGGGCGTGGTCTTCGTAATATTGTGGACTATTTTTGGAGTGACAACCGTAGGTTATGGTAAATACGATTATTACACTCAAATAAGCAAAAGCTGGTGGCGAATAGTTATTGGTTCTGTGGCTATCCTAATGACGCTTAATGAAATACGCCGTGAACTATTCGAATATTACTTTTCGAAGAAGGAACACCGTCGATGGAAAAGGTGGCGCGAAGCAGAGCTTTACAAAGATCTGGAGTACTGCCACCCGAGGTGGCCTGGGGAGAGGTTGTACCTGATGCAAGAGATTGACATTCTACGTCATCAGGAACCAACATACTTTAAAGACGCCTGGAATATTTTTGATTGGATTTCGTATTTTCTGATACTAGCCTCGATGATCACTCATTTTGTAGCAATTTTTACAGATTATAGAGCCATGAGTAAAATACATACGAATGTGATGTCGGCAACTGTTATATGCCTATGGATAAGGCTACTGAAAATCTTTCGTGCTTTTACGTCGTTAGGACCTTTCGTGGTCATGTGTGGTCATCTTATCTTTGATGTCTTGAAATTTGGATTTCTTTTCATTATTTTTTACGTCCCCTACGCTGCGTCATTCTGGATGGTGTTTTCAAACCACAGCGTCAGTGGTTACTCAGAAGTATCTGACCTACTTTACAGCATGTTTCGAATGACTGTAGTTGACGAATACAATTACGATGGCTTGTCGGAGGCGGAGCCAATCATGTCGAAGATCCTTTGCGGAACTTACATTGCATTGTCAGCGATTACATGCCTGAATCTGTTTATTGCCTTGATGTCAGATACCTTTCAACGGGTTTACGACAACGTCAAGGCTAATTCAGTCATGCAACAGGCGAACACTATAACCAACTTAGAAAATAGTCTGTCTGTCACGAAAAGAAGAAACTTTGCTAATTTTATTCATACCAGATGCTGCCCAGATGAATTGTACTACGATGATGATATAGTGGATGACGAGGAGGGTGACTTAAAGCGTATGACGCACCAAATCAAAGAAGGTTTGGACGAAGTACATGAAATATTAAAAGTTCCAAAAATGAACAAAAACGGCAGAAACAATGCGTCAACGTCCGAAGTGGAGCAGCTTCTCAGTGATATCAAAAGACTAGAAGAACAGCAGTTGACGATTAGTTCTCAGTTTAATGCGCAATTCGATGAGATCAAAGAATTGCTGGCAGTAGTTATATCAAAACAGAACAGACGCAAAAAGCGGTCTCCTTTGGACGAGGAAATCCCTGCTCCTGCCTCAAGAAACGTTGAAACTTTA
>Act42
ATGCCAATTACCAGATTCCAGGCGCTTCTAGTTTGTGCTATTCTTTGTAACTGTGCTGTGTTGTTTTATATATCACACGTTCAATCAACGGATGAAGCTCTAAATCCACACACGAGGCCCAAACTGAGCCACGCTCCAGAATCTCACAGTAAAAGCTCCTCCGACTATTTTCATGATGTCAAGACCTTTCAAAATGAGGTTACCGTTGTCATTATGGAGTTTGAAGATTACGAGAACGATATACCAAGGAGTGTTCAATCAGTATTAGACGTATTTCCTAAAATCAATATATTTGTATTGTCAAATCGCCGTCCATATCCACCCCTGGACTTACCGTGGGATAATGTGCAGTTGGTTGTTGAAGAGATTCCTCCCGATCAAAAGCAATCTTCAGGCAGACCTGAAAATTACATAACGACACCTTATGTGCTTGTAATGCCAGATGGAACTCGATTCGATTCAGCCAAACTACCACTCTCAATGTTAGGTGCTTTAAAAGAGACTTCAACCAGTAACAGCAAAATAGTAGCAGTACCTTTGGATAGCAGGGAACCCCTACAGTGTTATAATTTAAAAGTGGATTTGAAAAGATGGACTTTGCAGTATTCATTGTCAAAGAATTTGTCTGGAGATTTCATGATATGTGACTCTATTTCTCCTAGTCCAGTCGTGATCTTAAAATCAGCCTTCCTTCACAGCCTCAGTGTTCCTTACATGAGGCCATTCCCCGAAAGTCTCTTCATTCAAGCATCCATTCACTATGTTCACACTAAACTTTTGTACAAATCTTCATTTTCACATGGCTCAGAACTCTTTACAAATCCTCACAATAAATGGAAGCATGAGAGTGACTCCAAGAAAAAATTACAACATATGTTCAAAAGGTTTGGAGTCAAAAAGGTGGAGCATTCCTCTGGAGAAGAAGAGTGGTATGGGTGTAATAAAAATACTAAACGTTGCTTTGGTACTATTGTAGATGATATGCCAGATTTCCTATATAATAATCGCTGGACTCCTCCTTGTTGCTTGAAGAATCTCAAAGAAACAGCAAAATATGTATTTAAAATCTTTGAAAAGTCCAAAGTAAGCTATTGGTTAGAAGGGGGGTCACTACTTGGTGCGGCCAGACATAAGGATATTATACCATGGGATTATGATGTCGACATTGGAATGTACAAAAATGAAATAAGCAAGCTAGAATTTCTAGTCAAGGCTGAAGAGCTCAGCCACATAGGTTCAAAGTTTGTGGATAACTTGGGATTTGTTTGGGAGAAATCACCTGAAGGGGAATTCTTTAGAGTCCAATTCAGTCAGTTTAATCATATGCATGTTGATATATTCCCTTTTTATGAAAGAAATGGAGTAATGACAAAAGATACTTGGTTCAAAACCCACAGACAAGACACAGAATTTCCTTCCAGATTTTTGAAGCCCCTGACAAAGATCGATTTTATTGGGGTCAAGGCTTCAGCACCTAATCATGTAAGAGAGTTTTTGGAGTTCAAATTTGGAAAAGGTGTGATTGAAAATCCACAATATCCAGATCCTTCA
>Act43
AATTTAGAAGGGACCAAAATCACCAATCTTCCTGGCAAAGGAATGGAATCCTTAAACTACTTAAACATCCGTAAAGTGAAGAGCCTTTGGGAACTGCCATTCAAGTCATTCCAGAAGCTCTGGCATGCAAAGGTTGAGTATCACTTCCACTGTTGCCTGTTCGAGAAGTACTACGACAACGCAGAAGCGAGTAATCCAAACCTGAAGAACTATTCTGTTGTTAAAGTCTGTCCAACTAGTACTCCATCTTCAACTACAGTCAAACCGAAAAGCAAAACTGATGAAAAACAGTCTTCTGGTGACATATTCGACAAGCACAAAGGTTCGTACGAGAAGGACAACCACACCATCACATTGTCACCAACTTCGTGTATCAATCTTGGTGACTCGAATGTACATGTGCAGGATGAAAAGAAAGAGTTGATATGTGAGCCTCAGCCTGATGCATTCAATCCGTGTGAGGATCTGCTTGGCACGATGGGATTGCGCATCTGTACTTGGTTTGTCTTAATATTTGCGCTCGTAGGGAATGGACTCCAGTTGATAGTACTGTTCACCAGCAAACGAAATACAGCGATGTACCGCGTCCTTATGTGTAATCTATCACTTGCCAATCTATTCATGGGAATGTACTTATTTATGCTTGCCGTGGCTGACGCACGAACGTATAGCGAGTATCAGAATCACGCCAAGGCGTGGCAGTTTGGCCCTGGATGCAACATTGCAGGATTCATATCAATCCTCTCCACCGAACTGGCTGTATACACATTAACTGTTATCACTGTAGAACGTTATTTTACTATAGTTCATCCTATGAAACTAGACATGCATTTATCCACAAGGCAGATTATCATTTTGATGATATTTGGTTGGGTTTTTGCGTTAATCATGGCCATTCTGCCGATCTTCAACATCAGCAGCTACCAGAGGGTCGCCATTTGCTTGCCATTTGACGTCGAGACTCTAGTGTCTAAAATGTACGTGACAGCTCTACTGACAACCAATGGCTTAGCTTTTTTCACTGTGTTATTTTGTTATACAAGAATGTACTTTAGCCTTGGAGGAACTAGTTGTTCAAGCGCCGCTTCAAGTGCCACACGCGTGGAGAGTCGAGTGGCCAAGAAGATGGCTCTTCTGGTGTTCTCGAACTTCACATGTTGGTTCCCTATCGCTTTATTTAGTCTTATAGCTGTTTATGGATCACCGCTTATCGATGTCCCGACCTCTAAATTTCTGTTAGTCTTCGTGTATCCTATCAACGCCTTCACCAATCCTTATCTATATGCTTTGGGAACCAAACATTTCCAACTAGACTTTCTTGATCTGCTCAAACGCTTGGGCCTATGCCCAAAAGGCTCTGAAAGACTACGTAATAAGTTACTAGATCAAATAGCTTCATTGCCAAATACCTCTAAAGCCTATATGGGCAGTAGATCCAGCATCAATATGTACGGTATTCCATCACGGTATTCGGTGGACAGTAGTCCAAAAACCCTTCACTCAAGAAGCGTCGACTCCTCGGCTACCGCGAAAAAAGTCTCGTCATTCTCTTGCCGATTCCTTCCGATTCCCAATATGAGTTTTTCTTCTTGTGGAGACCCAACAGAGTCGACAGAACGGTCTCGAGCAAGTTCTGAGAGTACATCAGACTTCTCGACCTCACAGATACAACCTCTTTTGAAGAGGCAGCATAAAAATGGCAACGCCAGAGAAGAGGGACGTCGATCATCGGCAAGAGAGATCATTATTGGCGGGAATCTTCTAGATAAGAACGAAAACGGTTGTCAACCCCCAAACAACTCACCTGAAGATGGCCAAAAATCGTTAGACAATGAAGAAATCTACGAGAACGAGAGTTGCGTTAAAGACGAAAATGCCAAGAACAATTCAGTACCTGTTGTTATGGTTACTTCTTGC
>Act44
TTGAAGAAAGGCGTTGTCAACACTCCTGCCCGTTTCACCGTCAACACTCGTGATGCTGGCTATGGTGGACTTGGCCTCTCTATCGAAGGACCATCCAAAGCTGAAATCAACTGCGTGGATAATGAAGACGGCACATGCTCGGTTGATTACCTACCCAAAGAAGCTGGAAAATACACCATTAATGTGAAGTTTGCAGATGAGCATGTCACTGGAAGTCCATTCAAGGCAATGATTCGCAGACCAGGAGAAGAAGAAATTGTATGTGAAGATGTTGATGGCCTCGAGTCAGAACCAACCCAACGTGTGTCACAAGTATTTGAAGATCTTGTCAGCTTCGGAGGCGCCGCACCTCAGCCCCAAGACTTCGTATTTGACCTTAAAGGTTATAAAATTGAAGATCTCCAAACGACTGTGGTAGACCCGACAGGAGAGGAATTACCTTCTGAGATTGTGGAAAGCAAAGACAACAGCTACACTATTCGATTTATGCCTAAAGAAAGTGGAGAACACATAATCAACGTTATGTACCGAGGTCGCCATATTCCAGGAAGCCCCTTCAAACTATTTGTGGAAGCACCCGCCTGGGGAGGAGCAGCTAAATGTATTGCTGCTGGACCAGGTCTTGAAAGAGGTGTGGTCAACGAGCTTGGTGAGTTTACAGTATGGACACGTGATGCTGGTCCAGGTGGTCTTGCTATTGCTGTTGAAGGTCCAGCTAAAGCTGAAATAACATGTCAAGATAACGGAGATGGCTCTTGTAATATTAACTACCTACCAACCGCCCCCGGAGAATATACCATACACATTCGATTCGCTGATGAAGATATCCCTGGAAGTCCTTTCAAGGTTTTTGTGACGAGCGAAGTGGAAGATCGTTTCCGTAACCTGAACATTAAAGACCTTGCAGAGACTGGTCTAAAAGTTGGCCAACCAGCATCTTTCTCTGTCCAGACCAACGCCCCTGTTGGCAGTGTTACCGCCACCGTTATTGCTCCATCAGGAAATGAATCAAAAGCGGTTGTATCATCTCTCGGAAATGGTAACTATGCAATTCGCTTTGTCCCCAAAGAGTTTGGAGATCACTTGGTAAATGTTAAATTTGACGACACGCATATCCCCGGAAGTCCATTCAAGATTCGCGTAGGTGGTGGAGGATCTTACCCAGAAAAGGTCAAGGCATACGGACCAGGTCTTAGCAGCGGAAAGGCTGGTGAACCCGCCGAGTTTACTGTCAACGCCTTGGAAGCTGGATCTGGTGCTCTAGCTCTTTCCGTCGATGGTCCTGCCAAGGTCAAAATGAATTGTACAGAGAATCAAGACGGAACCTACCAAGTCACATACTACCCGGTTGTGGCGGGAGAATACACTATCAGTATCAAGTTCGCCGGTCAGCACATACCAGACAGTCCCTACAACGTTACCGTTTTCTCTTCTAGTGGAAAGGGACCTACACCCAGCGATGGAGATGCCTCGAAGTGCACTTCAAGAGGAACAGGACTACACAGAGCCGTCCTTGGACAACCCAACTCTTTTACAGTCAACGCCAGCAATGCCGGACGTGGTTCTTTAATGGTGGGCGTCGAAGGACCTGCCATTCCCGCCAAAGAAATTAACGTAAAACACACAGGAAGCAACGTCTACGCTGTCAACTATGCCCTAGAAGAACCTGGTACGTACATCTTGAAGGTGCTGTGGGGAGAGAAGCATATTCCTGGCAGTCCATTCCATGTGACCGTC
>Act45
ATGGATGTCAGAATTGATGTCYTATTTGGTGTCCTACCAAACATTCACAGACCTGAAGATCTAAATCTAGATAAGAATCTCAGTGAGCTAGATAAACTTGGTGGAAGATCAGTCCTATTTTTGCTAAAACAAGCCGTAACGTTCTATTTCACTAAAGATTACAAGTCTTGCACATTTCACTCACAAACTGTTCTTGATATTACTTGGGAGAAATTGAATACTGGGCACTGGAAAGATGTGGATGTCACTTGGAGAAAGACTTATTCATATGGGAGTCTGTTTAAAGCTATGTCGTTGTACGAGGTTGGACAGATGAAGGATGCATTGACAGCTTGTGAYATGGGGCTTCTGTTAGGAGCTCCAGTATTAGATAATATACTAAGTAGACTTGCAAGTAAAATGCAAGACAATCAAACAAGTACTAWAAAGGATACACCACCAGAACAAGGYTTAACAAGCAGTATTGACAAACCTGAAGATGTTAGCACTATATCATGCCGAAACGACAGTCCTGAGAATGAAGACTTACCAGCTYGCAAAAGACAAAAAATTTCACACACTCCACTAATAAACCCAAAGTTTGAAATAGAGCACTGTAACTGTCCTTCTTTGGAAACATTTTACAATAATTACATGCTAAAAGATAAGCCAGTAGTTATAGAGGGGATGCTTGAACACTGGCCCGCAACGACTTGCCATAAGTGGAGTTTGAATTACTTAAAAGAAGTTGCAGGCAGTCGCACAGTACCAGTTGAGCTGGGTTCAAAATACACTGAAGAATCCTGGACTCAAAAGTTAATGACTGTAAATGAATTTGTTGATAAGTATGTAGAGCCAAGTGAGCTTVATAATGAAGTAGAAGTTGCATACTTAGCACAGCACCAGTTATTTGATCAAATTCCTGAGCTGCGGAAGGATATYATTGTTCCTGACTACTGTTGCCTTGGAGACGAGGACCGTGAGGTGATGATTAATGCTTGGTTTGGYCCAAAGGGTACGGTCTCACCTTTGCACCATGAYCCTTAYTAYAATCTATTGACTCAAGTTGTTGGTGAGAAGTATGTGAGGTTGTATGGCAAGGAYGAAACTGAAAATGTCTATGCTCATGAGTCATTTCTTCTTCACAATACAAGCCAG
>Act46
ATGCCAAAAAATGAGCAAAACCTCAAATGGCCCTGTGAATATTGCACATACGAAAACTGGCCATCAGCCATGAAATGTGCTCTTTGTTTAGCCAAACGACCTGCACATGTGATCTGTCCTCAACCGAACAGATCTGGTGGAATTGTCCAAGATATCTATCAAGCTGCTGATAACGAAAGAGTTAATGCTAGGAATAGCCGTACTCCAAGTAACGCAGACAAAACCTCACCGAGATACAAACATAGTGATCAAGAAATTGTAAAATGGAAATGTTCTGCTTGTACGTTTGACAACTGGCCGAGTTCTCTCCACTGCGCTATGTGTCAATCAGCTATTTCTAAATATCACAAAAATGCTATTCAACCTGAAGCTTCGAACAGTAAAGATGAAAGARCGAGAGCAGTTTCTCCTAAGACAAGCCGTTCGGGATCGAAGGTAGATTTGAAATCTTTAAACAATGATAAAAACAAAGCCCAACATAAAGCACTAATGAAGTGGGAATGCCCGAAATGTACCTATCAAAACTGGCCGAAAACCACTCGTTGTGTCATTTGTCATACTATGAAAGCACTAATCAAAACCAAATCTGATGAGACTTGTATTTCCAAAAACAATAATGGAGTATCTTCTAGACGTAGGTCTCCCACATCATCAGTTAGTGATATGTCCCTAGCTCTTCAGCCAGCTAATCAAGATGTGGGAAAGATTATATATGATATTCCTGCCAATGAAGATGTCAATGACAATGAGGAAGTGTTGCAAATTCGAAACAGGCTGACTGATAAGGATTGGATGTGGTTGAGTGCCTGTATTGGGATAGTTGAAGGGGATGCAACATCAGTAGAGACATACTTGAATTCAGGGAATGACCGTACTAGGCAGCTAACAAGGGAGGAGTGCCTTGTCTTGAACAGACCTGAARCATTTGAAGTGGGATACACTTTAGTACACTTGGCTATTAAATTCAAGAGGGAAGAGCTACTTGCATATCTCCTGGTATCTGAAGTTGGTAATCACCGTTTACACTGTGTACCATGCTTAGTAAGTCCAGAGCTAGCAGCAGATGTAAGGAAAGATATAGCACATACCTTGAGACAGAGAAAAGGAGATTGGCCTTGTTATTTCTTTACTGAGCAAGTGACTTTTGTACTACCAGCA
>Act47
ATGTGCAGTATCAGGACAACAAACGTTTATTTCGTAGACTGGGAAACTACGAGTAAAGATTTCCTCAAAGGAATCAAGTTCACCACAACACAGAGAGATATCAAAGTGCATGTCTTCTGCAACAAGAAGACACCTAAGGAAGACCTTCCACCAAACTATGAATGGATAGTGATACATCCAACCCTGACATCCTCTGCTGAAGCTTCATGGACAGCACTCATTACATATGTACTTCATTTTTATACGCATCTTGCCTGCCATTGCACAGATTCAAAGTGCAAGATATGGCAACATCCACATGTTCATACAAAATACAAGTCTCATGTTGTTTGTGGAGATGAAGCACGATATGAGGAACTCGAAGCCATACTAAAATACAACAAGATACCCATCAAGACTTTGCATGTTGGTGAGAAGACTTTATTGGATGTTTTCCCTTATACTTGTGGTCAATGTAAAATTATTTTCAAGACAAAAGGTGAGGCAACAAACCATGATTTGCATCATCACAACTTCCTGTGTACAAATCCGCGATGCGAGAAAAGCAAGAGGCAAAATGGTTTCTTTTTGAAAAAAGAACTCGTGGAGCATTTGAAAGGTCAGAGACGCTGTGAATTCTGCCCTGACAAGACATACTGCACTGAAAAACAGCTGGAAGAACACTTGAAAAAGGTACATAAAAAATGTGACTGTCCCTGTGAGGAATTCTTTGAAACGTCTGACGATTACATGGAACATTTCTATAGCAACCTCCCTTTACCATGCCTCGAGGATCCCGCATGTGAAGAACGTTTCCCCAACATTGAGCATCAAGCATTCCATCACAAGCAGGTCCATGGTTCGACTTATCCATATTACTGCATGGCTTGCTATAAGAATAACTACTTAGTATGTTGTAAGACTGCAGAGAAACTTCTAGATCATGTCGAGGAAGAAAAACACACGGATCAGGAGTTCTCATTTGCGCAAATTCCGATAGGGATCGCACTATCGGGTAACGCAAACAAGTTATCCCTC
>Act48
ATGGAAGAGTTCGACGAAAATGGCTGGGCCCACATTCACCATGCAGCCTTCAATGGCTATCATAAGAGCGTGTCTCGATTTGTAAAGAGCAAGGACGATCAACTCGAACTCGAGACTCAAGATGGCCAGCAAAGCACGCCATTTCTTTTGTCTTGTACAAGCGGTGTCCTCGATACTGTACAACTTTTGGTCGAATTGGGAGCCAACTTGAAGGCCACAAATCGTCATTCTCAGGGCGCTGTGCTGTTAGCTGCTTTGCATGGTCATATTCATATTTTAGAGTACTTTCTCGAACTTAATCATGAAAGTTCATCCGTTTGGGAAGAGCTGATAAAGGGACTTGCTCTCCAAGATATGGAATCTGCTTCTGCTAAAGTGTTAGTTGAACTTACCCTTGACGAAAAAGAAAAAAATTACGAATCTTTTGTCAGTATTGATGGAGTCAAAGCAGTGGTACAGCTCTTGAAGAAATCGTTTCCAAATGAAGAGCCCAAGACTTTTGGTCTTTCTATTCTTCTGAACATCGTGAAATACCCACCTGCGAAGCAACAGTTGGGAGAGATAGGAATACCAGCTATCATTTCTCAACTCAAAGAAAACCAAAGACCTTTGTATATGCGGGCTTCTAAAATTCTCGGTGAACTCGCCTTTAATGAGAAGAATAAGGCAACTATTGCCAGTAATAATGGTGTTGATGCCTTAGTGAACTTATTGCAGAATAATGATGATGAGGAAGTTGTCGATTGTGTTTTGAGAACAATCAAAAATTTGGCTGATTCCAATTCTGAGATCCAGACCTTAATTGGAAACAACAAAACTACCATGAAATCCTTTGTGAATTTGTTAACAGAAGTCAAGAACAAGCATGTGTTAGCAACAGTTGCTAGGACGATAAGTATGATTGTCAAGACGCACAGTGCTAATCAAGATGGGTTCATTAATGAAGGTGGCATACCACCTCTCATGGAGTTGATGAAGATAAAATCTCGTGAGTGTCAGTTTGCCGTGGTAGAAGCAATCCAAGCTTTATGCGAGAAAAATGAAAATAATCAAACCATCGTGACTGACCTCGGATGCGTCATGATGTTGATGAGACTACTGAAGCGATCTCGGCAAGCCGATTTAAGGAAATTAACAGCAAGTGCTTTATGGGCCATAGCAGGAAACAAGAACACACAGAGACGCTCTATTGCTAATGAGATTGGTGTTAATATGCTAATAGAATTTCTATCTGAAAATCTTTCCCAAAGTCTACACTTTATTGGATCAGAAGCTCTGGGAGTCCTTGCCGATGGTGTGCACAAGAAAAGAGATGAAATAGCAGAAGCTAATGGAGTAATGCCATTAGTACGACTCCTCACCAAGGCCTCCACTCCAGGTTTTATTGTACTGAGTGTTTTACGAACTCTGAGGTCTTTGTGTTTGTGTGTTGGTTTCAGGCCGCACTTGAAAAACCAAAAGGCTGTGTCTAATGAAGGAGGAATTAAGTTCTTGATAAGATTCATGGTACACGCTCGACAGGAAATAATTAAGGTTGAGGCAGCATACACTTTAGGAAGTGTTTCCCTTGGCAACAGTGACAACATGAAAGAAGTTTTAGAACACAGAGAGTTTAGCTTCCTTCATATTTTACGGCTTTTGTATGATGAAGATGAAGAGGTTGCACTCCTTTCCGGTGCGGCACTCGCTCTCTTTGCTTATAATAATGTTGCAAACCAGAAAGCCATTGCAGTGTCTGGAGGAGTGAGGTACCATTCATTTCTTCCATTTTTGGAATCAAAGGACTTACGGCAAGTTGCACATGCTGCTTTTCAAATCATCATCCTATCGCGAATAATCCCAGATGAAGATCAGTCATTAACCTGTGCAACTGGTGTCAAGCTCCTTGTATCTTTACTTGAATGTCAGTCTGAAGATATCCAGACACTAGCAGCAAACTTCCTGGGAGGGCTTTCTCATACAAGGGCGGGAGTACCTGCCGCTATCATCTCCATTGGTACCATAGACCTCCTGGCCAAACTTCTCATGTCACCTTTTGAAACAGTCCAGGCATCTGCAGCAGTGACACTTGGTTTCCTTAGTTACGACAAGGTTGGAGAACGTCAGTTGTTGAATACCTGCCGACATGATCCATTTCTCTATAAAGTCCTCCAGTTTCATGCAGGCAAAGTCAAACTTTCACCTGACTTTGTGGAAAGATGGAAACACTACAAGAAAATTGGCCTTCCTCCAATA
>Act49
ATAATCTTTGCTGAACAGTGTACAGAAGCAGAAGATARATGTTGGCATGTTAAGCACTTTTGTTGTTTTGAATGTGACAGTCCTCTTGGTGGAATGCGTTATGTGATGAGAGATGACCGTCCATTCTGTTGTAATTGTTTTGAAAGCCTTTACGCTGAGTTCTGTGACTCTTGTGGGGAGCCGATTGAGCCTGACGTTAGTCAAATGGCTCACAATGGACAACATTGGCATGCTAACCCACAATGTTTTAGCTGTTACACCTGTGGCAAGTCCCTTCTTGGGGCTCCATTTTTACCAAAGAATGGAGAAATATACTGTTCCCCTGAATGTGGTCATGGAATACATCCTGTTGGTTGCACAGAACTTTCGGATCATACACCAAGATCACAACAAAGACAACAAAAACAATGTTCTATCCCAGAGTCTTATACATCAGATCTTGAAACTCTTGAATCAGAGCATGATGATAATCATGGATCTAATGCTGAAGCTGCTTTAAGGAGATATAAAAAACACTTGGAAGAAGGTAATGCTGCTTCGGCTTTCATCCATCATGAAAATAGCCCTTTTACTTCACCGAAGCAAAAGAGTATTATATCTTCAAACCAAAAGGATTCTTTGTCAGGAACGATGTTTGGTGTCATCGAGACTCCTTATGGAAAGGATATGTTTGATAGTGTAAGTGTGCAAGGTGGAGACTGTGAACAGTTTTATATCAAGCATGATGAAGGAAGGAGTTCTGGAGTTGCATCATCTGAGAATGGATCACATGTGAATGAAAATGATATGGTTAAACCATACAAAGTGATAGCATACAATTATCCTGAAACAGACAATCATGAATTTGTTAAAGCTACACCTGTCGAGGATGTGGACGGCCATGATAGCAATTATGGAACAATTGAAAGTAGAGATAGTAATTATGGAACTGAATCTTCTTCGGCAATTGATGAGCTTCAAAGGCAATCTAGTGGAAGTTCATCAAATTTGAAGGTTAATGATGAGAAGAAACATGTTCTTAAATCTAGAAAAGAACCAAATTTAAGTAAGGAAAGACAAAAACATAAGCATTATTTTGTCATGTCAGATGAAGAAGGAGAATATGGTTATTTGAGTAGAGGTTTTTCACACAAGAATGAGTTATTACAGAGACCTATATCAAGGTCTCTTGAATGCTTGCCAATAAGGACCATCCCTGAACAATCCTTCATGAGGAATCACAGACTAACTGCATCTGGCACACGTAGCGCTGCAGGCAGGGTAAATAATTCAAAGAGTTCATCACATTCTAGGTCTTCGGGTCAGTTACGAGCAAGGTCATCAAGTCAGAATTCTAAAGACTCGCGACTAAAGGAGACTGTTAAGAAGCCATTAGAGTTACCCTGGGAGGATCCATTCGCAAATCCAGTTGAAAAGAGCCAACAAGTTAGGCCAATCAGAAGACCTCGGATTGCTTATGTGGAATGTTATGATGACAAATCTAAACTTGCAACCAATAAAAACACTGGCTCCTCAAAAAAGCAAAGTAAAAATAAGAACTGTAGGGTACAA
>Act50
ATGGAAATTGTGCGTTCAAACTTCCTTGAATCCCTCCCTATGATCTCCGAGGTTATTGAGTCTGCATCTTTCTTGGCTATCGATGGAGAATTCTCTGGTTTAAATACAAAATGGAAGCTTGAAAATACGATTGACACCCCACAAGAACGCTACTCAAAACTCCTAAATACTTCCAAGGACTTTCTCATAATTCAGTTTGGTTTGTGTGCCTTTACTTTGGATAGTCAAAAGAACTGTTATAATGCCAAACCTTTTAACTTCTATATTTTTCCGAGGCATTTAACGCGTGATAGTCCAGATGTGAGGTTTTTGTGTCAAAGTTCAAGCATTGATTTTCTTGGAGGGCACAATTTTGACTTCAATAAGTGGATTCACGAAGGAATATCGTATCTTAGACCTCACGATGAGGAAAAACTGAGGAATAATTTACAAGAACGACACGAGCAGAGTTTTGGTCCTTTTACCTCTCCAGCACCAGTTCCATCACCAGCAGCCTCGACAGCTTCATCCAATAAGTCTAGTACCAGTTCTTCCAAAACTCCTGTAATCATTCCTCCAGAACATCAACCATTTGTCGAGAAAGCTTGTAATGAGATAGAAGAAATGCTTAAAAATCCAGAGAGTAAAACTACCAACTTACCCCCCTGTAATGGTTACTTGCTAAAACTCATTTACCAAAGTGCAAAGCAGAGATTCACTTCAGGGATTCAGTTGGAGAAGAGCACCAATGACAAGAAGGAGTGCTTTATCGTAGTCACTAAAGTTAATGAAGATGAGAAAAAGAAATTTGAGGAAGAGAAACAAGCCAAGGAGAAAGAGATGATTGAAAATGCAGTGGGGTTCTCAACTGTTTTGAAAATGGTCTCCCAATCTGGTAAACTAATCGTCGGTCACAATATGTTGTTGGATCTAATGCATATTGTACACCAATTCAGTTGCCCACTTCCTGAAGATGTTGATGAGTTCAAAGCAATAATCCAAGCTCTATACCCAAGAATTGTGGATACAAAAGTAATGGCAACAACGCAACCATTTCGAGATCAACTTCCTTCTACAATATTAGGTGACCTAGTAAAACATCTCACAGTTGCTCCTTTTAAGAAACCAGTCATAGAGCTGGACAAGGAGTTTTCAAGGTACCAGGAGGGCACAGAAAAGCTCCATGAAGCAGCTTACGATGCCTATATAACTGGGCTGGCATTTATTTCCATGGCTAACTACCTGGGTAGTTTTCAAGATCCACCAAAGTCAATGATATCACCTGATTCAACATTGGTATCACCATTCCTCAACAAAATCTTCCTCTACAGAATGGAAGATATACCTTACCTGAATCTTGCTGGTGAAGACTTGAAGCCTGCACGAGATCATGTCTTCTTTCTTACTTTCCCAAGTACCTGGAGATATGGAGATATTCTTGAACTTTTTAGTCCATTTGGATTTGTCTATGTCTCCTGGATAAATGACGCGTCAGCATTTGTGTCGCTTGCCTTGAGAGGTAACAAGAATAAAGTGCTAGAGAAATTAAGTGATGACGATGCACCCTATACAATCACATCTTATGCTGAGTACTTTGGATACACCTGTAATGCTAACCCTGGGGAAGACAATGAAGCAGAGGCTGGCAATTATCATCCAGGAAGCAAGAGACGCAGAAGTGAGGGTACTTTGCAGTCCAACAAGTACAAAACTACAGAGATGAAGATAGCTGATACAAACAGTGAACCTGAAGAAGGGGAAATTATTGAAGAGCCAGTTACGAAGAAAAAGAAAAAAGACCAACACTTTGATGTACCAAAAGATTGG
>Act51
ATGCGTTTCACATGTTCACAAATGGCGGAGGGATCTAGTCATCTGTATCGGGATCCAGAATCGTGTCCAAATTGTTTAAATGGACTTGAAAACCCTAAAGTTCTACCATGTTTACATACTTTCTGTAAGCAGTGTTTGACTGAAGCGTTACACCGCGATTTGGATGGACGTTTGAATTTGAAATGCCCGAAGTGCCAAAGAGACTTTCATCTTCGAGATGATGGCGAGGACCCTTTAGATGAATTTCATGAGCCTTCACCGTATTTGAGTAGAGATATATTCAATGTATTCACTCCACAAGAAGACATTGTCGATAGCAGTAGTTTAATTCGAGCTGTGATACGCGATTGTAGCAACTGTGGGGAAGGAACTTGGGTGACCTCATACTGCAAAGACTGCCTAGAATATCTTTGTGAAAATTGCGTTCGAGCTCATCTTAGAGTCCGACTCACTAAAGATCATAAAATTGTTTCTCTGATGGAGGGAGCGATTCTTCAAGGACAAATGACGGTGAAAAGTTCCGAAGAGGAGATCGGTGCTACTACGTCTTCGCGTAAATCTATGGCTTCGACACTACAACCGGAACAAGCATCATCGAATGGTTTATCTCTTTGTGAAATCCACGAGAATGAATTTTTACGGCTTTTCTGTGATACTTGCTACCAACCGATTTGTAGAGAATGTATGTTTAGCGATCACAGAGGGCACAACTTTGTGTATCTACGTGACGTAGCCGAAACTACCCGAGGAGCTGTAGGCAAACTTATAGAAGACTCAAGAATCGAGGCTAAAAACCTAGAAGAAGCGATTAGTATATCGAAGAGAACATTAGAACAAGTTGAATATAAAGCTCAGGTTTTGTGCAAAGAAATCAGATCAACGACCCGAAGGCATAAACTGGCTTTGGAGGAACGAGAAAGAGATCTCCTACGACGAGTTGAAAAGGTGAGGCAAGTTAAAGGGAAGTCCTTACAGATGCAGATAGAACAACTTCAAACATATTTATCCAAAGTTCTAAGTGTTACCGAAGGGTCTGAGATGGCTCTAGAACAAGGGTCCGATCCAGATATGTTGGCTGTTAAAGCACGATTGACTGAAACATTGAACGAATTGCGTTCAAAGCGTGGTTTACTACAACCTCATGAAGATGATTCCATTGTATTCACACCTCCCGATTTGGCTCTACAAACAGCAATCAGCTCACTGGGAATCGTAAGTAGCAGTGCGTTTGCTCCTTTATGTTTTGGCAGTGGTGAGGGTCTACGCCGAGGAGTATGCGATAAAGAAGTGACGTTTTTAGTTCAAACTAGAGATCACCATAACGAAAATCGAGGTATTGGTGGGGACCCAGTACATGTAGTGGTCGAAGGACCTAATGGGAAGTTCTACCCAGGGGAAGTCTCCGATCGTCAAAACGGGGTATACGTCGTAACTTATAAACCTCAAATCGAGGGACAACATATAATTTCAGTGACAATTCGTGGGCAACACATTCAGGATTCTCCTTTCCATGTAGAGATAAAGAAAGGTCGGAATTACACTGGCATTGGGCCAGTTTTACTCTCGTTTGGATCTGAGGGTGAGTCTGGTGGACAGTTGTGTAGGCCTTGGGGTGTTTGCTGCGACAAGGATGGCAACATTATTGTAGCTGATCGTAGTAATAATAGGATTCAAATCTTTGATAAATACGGGAAATTTGTTCACAAGTTCGGTTCTGCAGGCTCTCGCAACGGTCAATTCGATCGGCCGGCAGGGGTGACTTGTGATCATGAAAGGGGAACAATCATAGTAGCAGATAAGGACAATCATAGGGTGCAGGTCTTCAAAGTGGACGGTACGTTCGAGCTGAAGTTTGGAGAAAAAGGCAGCAAGAATGGGCAGTTTAGCTACCCCTGGGACGTAGCCGTGAACAGTGAAGGAAACATCTTAGTTTCTGATACTCGCAACCATCGAGTCCAGCTCTTCACACATGATGGTAAGTTTATTAACAAGTATGGCTTTGAGGGTATACGCTGGAAGCACTTCGATTCTCCCCGTGGCGTGGCCTTTACCCATGATGGAAGGATGATCGTTACAGATTTCAACAACCATCGCTTGCTAGTCATCTCAGGAGACTGTAAGAGTGCACAGTTTCTAGGCTCAGAAGGGAACGGGATTGCTCAGTTTGTACGACCCCAAGGAGTGTGCGTGGACCAAGAGGGGAATATCATCGTTGCTGATTCAAGGAACCACAGAATTCAGATCTTCCAACCAAATGGTAACTTCCTCTGTAGTTTTGGCAGCCACGGACATGCACTGGGACACCTGGATCGACCATCAGGTATCTGTGTTACTCCTGATGGACTTATAGTAGCTGTAGATTTTGGTAACAACCGTATCCAGGTATTT
>Act52
ATGGCTCTTCTTAACAGAAAGTTGAAAGAAAAGCCTGTAGAAGAAGTTGCTCTGTTGGTTCAACCAGAAAAAGTTGTTTTAGTGGACGTTGAAGACGACGAAGATGAGGGAGAGAGCGACCAGGAGAGCTTCAACCATCATGGCATCACTCTATGGGTTTCCGATGCTGTAATCTTGATTATAGAACATTTGCAGATATTTGCTTTGATTTTAGCAATGTCAGAACGATGGGGCTATCCATTTGACTTTATAAAAAGGGTTTATTACGTGTTTCTCATCAATCTAGACGTTTGGGAATTTATGAAAGTGAATTGGGAAGCATATACTGGCTCCACTACAAGTTTTGTTCCTTCGGCAAACATGCCTTTTGGATATCAGCCATACTTTATGGCTTGGTGTGCTTTGTTCTTTATCACTTGCATGGCGTTTCTAGGGACTTACGTGAACTTTAAAGTAAAGAGACCGCTTTATCTACTTCTACACGTAGCGCGAACTAAGCGAGTGTTTTGCGTGTTAGCCCAAATTGCATGTCTTCCTGTCGGGATCGTCATGGCCAGGGTTTTCCACTGCCGTGCTATCAGTACCAATGGAAAAGATGTCATGATTTGGAACGTTGATAATTCTGTTCAGTGCTGGACCATGCCTCATTRTGTCTTCGTAGCTGTTGCRTCAATGATTGCCTTTCTCATATTTATGATATACCCCATCAACCTCATAAGGAAAACAAGAGGACAGGTCATCTCCTTYGACCCAGAAAAGCATGAGGGCTACCTACAGCTGAAGGAATCTGAATACAACCAAGGCCTGGATATTTTGTGGGCTGTTGGGCAGTTTCATCTGTTCTCGTCGTTCAAGAGATTGTGGATCTACTACAGGCCAATCATGTTTTACCTCAAGTTTTTCCTTCTCTGTTTTTTCAGTTCCCTGTTGTTTTACAAATCAGCCACTTTTTCCTACAAACTTATACTAAATGGATGCATCGCAAGTTTGTTTATTGTGATCCTATTTGTGATGCTTTCATCTAGTGTTTCTCGCCCACCACTGACACGCTTTAGGGCATTTGTACTCTGGCTCATATGGAAGTTCTTCAAAGAGACAATCAACATCATCTTCAATGTCAAACTGGATATTCTACTTCCAAAGTTCTTTCTTGTCCTTGTTGCYTTTGGCGCTTACACCATTGAGAGTGCAGGGGGAGGAATGGGGTTGTTGCTCTCACTTCTCATGATCATCATGCTAAGATCTGTACCATTCAGAGTGACACCTTTTAACTTCATGATCATATTTAACTTCCTTATCAACACAGCAAATCTATACTTTGGCTGTGTCATCGAGAAGAACAAATCTGAGAATGCTGTTAGCTCTTTGGTTGTGCATCCTTACCCTTTCTATGCTCTTGTTTGTGTCAATGGCTTGTGGTTATTGGTTACCATCATCTGGGTCACTTACTTGTTGCTGCGTTACTTCCGTGTCATTGGCCCCAAACAGCCACTCTGGCCAACACTTTCAAGAGATGGCAAAAGTGATATGGAGATTGAGACTAAGAAGTACATGAGGGCAGTACTGAGGGGTCGCCATATTCTTGAGAAAGCCTTATCAAGTACACCAATATTTGCTCCTGTGCATGAAATAGAGCGACAAATCCACATCATCAATGCCTACTGCAGAGAAGCCGAGTACCTGGACGACCCAACATTTGAGTCCCTATGGGATTTACTTGATGAATTAATTGAGGCACACCGAGCCTTGTCGCCATCCTCCATGTTTTCACAGTCGGTAAAGAAGTCTGTCAGACAAACTGCAAAGGAGTTTATGAAGTTGATGCCACAAATGCGCAAGCGACTGGACCAGAGAGAGTACGACTTTATTCTTATGAGTCCTGTAAAGAAACGAATGTTGTTAAAGATGTATGTCCTGGGTGCCTTTGTTAATGGACGGTGTGATAAGATAAGATATGAAGTTGAAAAGAAGGTTCACAAGAGCCTTGAAAAGGCAGCCAAAGCTCCCTCATCTATCTTTAGTAGTGGTGAATCAGTTGATTGGGATAGTGTGTATGGAACTAAAGATTTCTATACTACTAATGACACCTATGGAACCATCTCCAGCTCTGGCAGCAGGCCAGGGACTTCTTTGACATCCAGAGCTGATAGTGTTGATAAACTTTTGGATGAAGTTGATGGATGGGAAGAAGAACGCAACTTGATGGATATCAGCAAAAAGCAGACAAGGAGACAATCATCTGGCTCGTCACTTCCATCAACTACRGAGCAA
>Act53
ATGACTGGTCAAGAAGATGAAACGGATTTCAAACTGGATGACACTTTCACGTTCTTTGATGAAAAATACTCCAGAATGATGATGCGGAGAATCAACGAACTTCGACAACATGGGGCCATGTGCGATGTAATCATCAAAGTAGAAGACGCGCAGTTTCTTGCTCACAGGAATATCCTCTCGGCTAGTTCGGATTACTTTTTGGCCATGTTTAACGGCAATATGAAAGAAAGTAAACAGGAGATTATAACCATCACGGGTGTGAACGGAGAAAGTATGAAGTCAATACTCAACTTTATTTACACTGGCGAGATCGTTCTTGATTGGAATAATGTCGAGTTGATCCTGCAAGGCGCAAATCTCATGCTCGTGCAATCTGTTAAAGACGCATGCTGCCGCTTTCTCGAAAGTCGCCTCAATGTTACCAACTGCTTGGGTATTCAATCCTTTGCTGAGACATACGCGTGTCATGAACTGTGGCACATTTCGAGCGATTATATTTACATGAACTTCGTCCATGTTTCAGAAAGCGAAGAGTTTAAGAGCATTTCGCTTAAGAATCTTAATATTTTGCTAGCGAGTGACGACATATCTGTAGAAAATGAGGAAAAAATTTACGAAGCACTCATAGGATGGATTTACCACGACTTACCGAAGAGACGCGAACACTTTCCGGATTTGTTGGAGCTTATTCGCTTGCCTTTAGTTTCACCTTATTATCTTGTGGACGTCGTAGAGAAAGAAGAATTAATGTCGCTGGCCCCGAAGTGCAGAGAACTTCTTCTTGAAGCACAGCACTTTCATATGCTTCCAGACAGAAGAGCTTCACTCGACAATGGGAGAACAAGGCCGCGAAACTACGAAAGATTTCATGAAGTGTTGATTGCTATTGGTGGAAACGGTGACTTTACTAACTTCACAACA
>Act54
ATGAGTATAGAGCTTCGGTTACTCCTCAAACGAAAAATATTTACGGCGTATAATTTAATAAATAGTGAAGACAACAGCGAAGAAAATGAAGAAGTGCTCGCGTTTGGGGAAGCAGAGGAAGATTATACGAAGACTTCCTACCTGCACACATTTTGGAATATTTTCAATGCAAATCAAGGAGTTGCCATCCTTGCTATGCCGTATGTTATCAAAAATGGAGGCTACGCTGCGATATTCAGCATCATAGCTGTGGCCGTTATTTCAAATTTCACGAACAAGAGACTAGTGGATTGTCTTTACGAGTACACAGAACAAGGAGAAAAGTTTCGAGTTCGAAGCAGTTACGTTGAGATTGGAGAGGCTTTTGCTCCTAAGTATGGTCATCATTTGGTCAACGCTGCTCAGATGTTTGAACAAGTGTCTTACTGTACATTGTTGTTGATTCTGTGTGGTTCAATCTTGGAGTCCACATTCCCGTTCACGAGCCTTTCTCAAAGCGATTGGACGGCAATAGCAGCTATTGCCTTGCTTCCTAATGTCCTTCTAAAATCGCTAGCCGATGTATCTTGGGTGAGCTTTATTACTGTAATTATTGGGGAAGTTATCTATCTGATTGTATTCTTCTACGGGTTTTGGCATCATCAACGATGGGACGTTGCGTCGATGCCGCCATTCGCGCTCAAGAAGTTGGGCGCCGCTGTGGGGATTGTCGTCGTAAGCTACTCCTCTCAACCCTACATGCCTGCCATAGAGGGAAGTATGCAACATCCAAGTAGGTTTAACAGTGTGATGGACGTGACGTATATCGCTGTAACCTTCGTCAAAGTCTTCTTCGGTTTCACTGGGTACCTGACATTCACACATGACACAGATCAAGTCATTACTAACAACCTTCCCGAAGGAGTTCTTCATATCACTGTTAACTTACTTGTCCTGTTCCTAGCAGTGACGTCCTACACTATTCCCGTCTACACGGTGTTTGATATTCTTGAAAATATTTCCTTCCCTTGTGGACAAATGGACAACCCGAGCGATGCCAAAGGCAAGGACAAACTGTCTTACATCCAAGCCCTCGTAGCAAGACTTTGTGTCATTTCTTTCACACTTCTCGTAGGAGTTTTAATCCCCCATTTCGGATTGTACATGGCGTTAGTAGGTAGTTTTACAGGGATGTGCTTGGCGTTCATTTTCCCGGCTTTATTTCACATGAAGATCTGTTATTCACGTATGGAATGGTATGACTTTTTTATTGATTCGTTTGTCGCGATATTCGGTGTCGTTGGAGCCATCATTGGCTGTCACTTCTCAGTGTTAGCACTTATTTCAGTTTACCAAAAACACGACTTG
>Act55
ATGGCTAGTGGTCGTGTTGCCAAGCCATCATCACCTTCATCCATGATCACACAGCCTCATGAAGTCTCCTCGCAAACTATGGATGAACATGAAGTATTGGCAAGGTTAACGGATCAAACCAACCCGTCTGTTAGGGCTGCTGTTATTGAGGAATTGAGAGCAAGCGTTCGTCGTAATGGAGGACGACTGACGTTTGAAGATCGCCATGGTTTATTTCATGTTTTTCAGAGTTCACTTTGTGACAGCGATCCTAACTTTCGTTTACGATGCATCGAGTTTATATCGGAAATTATTCCCGAGTTTGGTACAGATCTTGACAACTGCATGACCTTAATACTTCCACAGTTAGTGTCCAACCTCGGTAATCATACGGTTACTGTAAAGAAATCAGCCATACAAACGCTACACGTTTACATGAAAAACTCTAGCAATGTTGGTGCTGTATTCAACGCTATCATTGAACATGGGTTAGAGAGTGAAGATAAAAGAACTAGAATGGAAAGTCTTGTAGCTTTGCCTATTCTCATCACTCCAAATCTTGCTCACGAGGATCTATTCATACTCACCAAAGCACTTGTAGGAATACTCGAGGGCTCCTCTCGATCACAACCCACGGTCCTCTCTCTCGATAGAATACGAAGTGTTGTTGGAGAAGAAAACTTTAACGACTATCTCCGGCGATTACCAAGTAAGCAACAGAATGTATGCTCAGAGGCAATACAGAAGTTGGGACAATTTTACCGAGAAGATATAGAAATGTCTAACCTACGCAAGGCAAAGAGTGCCAGCCATTTGAACACTAATGGAGTTTTGGGTTCTAGCGAGGACAAAGTTAACGGCGAAAAACATAATTTTGACCGAGGACACACTATTGCTGTAACAAAGGGATATTCTGGAAGAGAAAATATTAAGTTTAATAACGATGAACTTGTATTTGGTTTTGTACCTCATTCTGTGATTGCCAAACTTCGAGATCAAAGTAACTGGAGAGTTAGAGCGCAAGGTATAGAGGAGTTAAAAACTGTTATGGGTTACCTTGGAGATACTTCGCCAGTATTACCGCATCTAGCATCTCTTTTTGGATTACTACTTGATTTCTTAGATGATATAAATTTCAAGATTACAGTAACAAGCCTTCAAATTCTTGGTATCTTAATCTCAAAACTTGGCCAAAATGCCAAGCCATTCCTAAAACCTTTGGTCAATACCCTGACCAATAAGTTGGGAGATAACAAGATTGTTATTCGACAGGAAAATATGAAAGTATTAATGCAGCTCATGCAGATTCTTTCTCCTAAACCTGTATTGAACGTGCTAACGGCAAGTCTACAGCACCCCAAATCTAAAGTGCGTGAAGAAACTCTCAATGTTGTCATTGGTGCTTTATTGACTTTCCCACGATCTGACTTTGATCTCCCAGAACTGACTAATGCCATTGCACCAGCGCTTGCTGACAACAAGAGAAAGGTTCGACAAGCTGCACTTGAAGCATTTGCTGTGATTGCACAAGCAATGGGACCAGGGCATTTAAGTCCTATTGTATCAGCTGTCGATAAGGTGGAGTTGACAAAAGGTGGAGATGGAGTCATGGCTGCAGTACAAGCAAGGCTTGCTCGTCGACAGCTTCCGAGGTTAAACAGCGATGGATTGGTAGAGTATGCTATACCTATACCCTCGTCAGGTACAGTAAGAGGACAGAATAACAGTCAACGGGGTGCAGATATTGAATGGGTAATGGCTGGGACTGGAGGAAGTAGTTCTGCCGATGTTACCAGCTCTGCAAGATCTACTCCAGGTCTAAATGATTCTATGAACAACTCTGGGCCAAGTCCTCGGCGTTATTATAGCGCAGGAAGAAATAGACTCCCATGGGAGGATGCTAAGGACTCTATCTTGAATCAG
>Act56
ATGTCAGCTAGCGATGGTACGGTTTCAGGAATTCATCTTCTTCGCCAATTTTCGATTTTCTTAGCATTCCTTGTTTTTTCCCTAAAGATTCAGGAGTCTAATCTACAAAATGGTCAGTACGGGAAAGGAGATTTCATTATTGGAGGTTTATTTCCCATTCATTTACAACAACAGAACGGCAATTGCTCAGAGCTTCGCCCTGGAAGTCTTGTGTGGTCAGAAGCAATGAAACTCGCCATCGAAGAGATCAACAACAACTCTTCCTTCCTGCCGAACATAACGCTAGGCTACGATATTCAGGACACTTGTAGCCATGAACAAGCAGCAATCGCTTCAGCTGCTCAGTTTTCATATACTAATACATTAATGTTTGATGAACGTTATAAGTCAGCTGTGAACGGTTGCTTCATTGGTTCGACTGTAGTAAGCAAAACTCGTTCGCCTGTGATTGCTATTCTTGGTGGTGAGGATTCTCGAGTTTCAGTTCACATAGCCAACGTCCTGCAGCTTACAGACACTGCCCAGATTAGCTATGCAGCTACCAGCTCAGAGCTCTCGGACAGGGAGCGATTTTCGACATTTTTTCGGACCGTTCCCTCGGATGAGTTTCAGTCAAAAGCTATGGTGGACATAGTGAATCACTACAAATGGACGTGTGTTGCGCTCGTTGGCACAGACGATGTTTACGGAAGGAGTGGCCTCGATTCCTTCGTTGATGCTGCAAAGGAAAAAAAGATTTGTCTTGCAGCGATCGAATTATTCCCGGTTCATGATTCAGCTGTGCAGATAAAGGAAATGGTGAAAAAGTTAAAGTCAATGAAATATGTTGAGATAATTGTTCTGTACAGCCTGTCTGCTCAAGCAGTAAAAGTGTTCCAGGAATGTCTTGCTCAGAATATGACAGAGAAAACATGGATAGCTAGTGATGGATGGTCAGATTCAGCCTATATTCGACAGAAACAATTTATTCCTATAATTCAAGGGACGATTGGAATTGAATTTAGGGAAATAAAGTATGATGCATTGGAAAATCATCTAAGGAATTTTGCAATATTGAAGTCTCAAGAGAATTTATGGTTGGATGAATTTTTTATTTTGGAATTTAATTGCTCACGCAAGGGAGATCCAACCAAGAATATTCCTATTTGCAGTGGAAATCAAAGCATATCTAAAGACCTGTATTTGGAGAAACTGCATAATCCAATATCCCCTTATGTTAGGGATGCTGTATATGCCGTTGCACATGCTCTGAATTCTTTCATGAGGTGCTCACATTTAGATTGTGAGAACACAAGGGATTCATTCACTCCTAAGAAGTTGGTCAGTGCTCTTTGGAGTACATCATTTCTGGGATTAACTGGCAAGTTTAATTTTTCTCAATTACAAAAACAGGCTCGTTATGACATTATTAATCTTCAGGTGAATAATGGCAATTTTGAGGTTGTAAAGATTGGTGAGTGGGATGCTGACGAATTGAGAATAGCAAAAGACAAAGACATACAGTGGCATAATCACCAAAAACCACATTCTTCTTGCGGTAGCATATGCAAAAAAGGAACTTACAAAAGTCCTACTATACAATGCATATGGGAATGTATGCCATGTTCAGGGGATACTTTTTCTGATGCCGTCAACTCCGACAGATGTAAGGACTGTCCCAAAGGATTTATTCATGCTAATAACCATACAACATGTATTGAAGTTCTTCCACAATACATTAAATGGAGCGATCCATGGGGAATTGGATTGATTATAGCCAATTGTCTGTGCATTATATTGATTCTATTAATCCTTGGCTTAGTAATAAAGAACTACAAGACACCTATAATCACAGAAACAGGAGGTGTTCTGAATGTTGTACTTTTGATAGTAATTCTTCAAACTTTTGTTTTTAACTTTGTATTGCTTTCAAAGCCTTCAGACACTCGATGTCACTTCTTGACAGTGTCTTTCTATCTTGTGTACACATCTGGAATAGTGACTTTCTTACTCAAGCTGATCTTCATCCAACGCTTCCTTAGAGAGAAAAAAGAGTTAAATGTTACAGCATCAGCACAAAATAACATACCAACATTTACAGAGAATTCTCGAAGGCCAATGTGGCATTACTATATACTTGGAGTTTTTGCAGTCCTCTTCCCAACTTTTATGTCAGTACTATGGATTGTATTTGGAGAAATGCATTCTGGCAAGACTGTAATCTCTAGAGACATTGTATACCTTGCTTGTAAGTCAGACAACTCAGTTAAAGGAATAATTCTTCGTTTTTTTAGTGTCATATTTCTTTCAGTTTTGGCATTTTTAACAACAGTGTATGCTTATAAAACAAAAAGGATTTCACAGCTTCAGAAATTTAGAGAAGCAAAGCATCTAGCATATGCCATGAGTGTGTTCACGGTGACRTTGTTGATATTCTATCCAGGATGGACATTTATCCAAGGCCCTGTGCTCCAAGTTTTTTCTTGTTCTATGAACATGATTGCTGGATCAGGTGTTATTCTTTGCTCATTTGGACCTAAAATACATGTGTTGTTGGTGTGTCCAGTCTTAAACTCATTCCTTCATGTTCACCCAGCGCTTAAATCTGTACATGCTGCAGCTCTAGGGGCTGGACTGACATTACTAACAACAGGTAAAGGACGATCTGCTACGATATTAGAAGAC
>Act57
ATGGCGGTCAGCAGGGAAGGGTTGAGATCTTGGTGCGTCCAAGAACTCTCGAAAATAACAGACTGCCCAGAGGATATAGTCGACTATGTCTTCAAAATACAAAACGTTGAAGAAGTAGAGGAGTACTTTCGAGACTTTTTTGGCGAAAGTGTTGAAAATTATTGTGATTTTATTGAGAATCTTTTGACCGGGTTGAAGACCACGAGCAACGACCAAGAGGAAGGAAAATGGATACGTAAAGAGAAGGAGCCGGAGTTTCTTTCCAAGAAGCAAAACCGTAAGTCCGATAAGAAGAAAACGATTGAAAAAGAGGAGAAGAAAAAGCCTGCGAAGTTCGTTCCACTTTACAGTAAAGAAGGTGAAGCAAGAACATCGGTTCGTCTGCCTGGTAGGCACCCATGTGAATGTCTAGCTCAAAAACACTCACTCATAAACAACTGTACGAGCTGTGGAAGAATAGTTTGTGAACAGGAGGGCGAAGGGCCGTGTTATTTCTGTGGTTCTCTTGTCTGTACGAAGGCTCAGAAAGAGATTTTAGCGAGGGATTCGAAGAAAAGCGCCAAGCTGTTGAAACAGCTGATGCAGCAGGATTTTTCTGACGACGTGAAAAAGCTGCAAAAAGKGAAAAATATGAGTGCTCAAGAATTAGAAGGGTATCAAAGAGCTGTAGAGCACAAGAATAAACTGTTAGAGTTCGATAAAACTAGCGCGCGACGTACTCACGTTATAGACGATGAGGCTGACTACTTCTCCACAAATTCAAAGTGGTTATCTACTGAAGAAAGAACGAAGCTGGAGAAGAAGGAGGAAGAGCTTAGAGAGAAGCGCCATGGATCACGAAGAAACATGAAGGTGACTCTAGACTTTGCAGGACGCAAAGTTGTAGAAGATGATAACAGTCGTGAATATGAGATTGATTCAGAATTACCAGTATTTGGGTACCATTCTAAGGAGATAGCTGAGAAATCTCTGGTGGATAAAAACTCTTATCCTGACTTAAAGCTGCAGTTTAAGCCCTCAAAGATCCAAAAAAGTAATTCAAGTACTCAGGAACCTGTTAACAGTGGCCATAAAGGCCTGCGTATTCAAGATAAGGGCTTACAGGAGATGAGAGACCCTGGAATGTGCTTGAGTATGCACCAACCATGGGCATCACTCCTAGTTGCTGGCATAAAGAAGGTTGAAGGACGCTCTTGGTACACATCACACCGGGGAAGGCTTTGGATAGCAGCTACAGTCAAGAAGCCAACAGAACAAGAAATAGATGTTCTAGAAAATATGTACAAAGAAATGTACCCTAATGAAGTCTTGAAATTCCCCAGGGAGTACCCCACAGGGTGTTTGCTTGGTTGCGTTGATGTGGTTGAGTGTTGGAGTCATGAGGAGTACAAGGAAAACTGCCAGGATGAGACTGAATCAGAGTCACCTTATGTCTTCATCTGCGAAAACCCCAAGCAGTTGCTATTGAAGGTGCCAGTGAAAGGACAGCACAAAATATGGAAATTAGATACCCAAACCCATAAAGAGGTRAAACTGGCACAAAAAAAT
>Act58
ATGCCAGATAAAATAATCTACGTTTGTGGAGAATTTTCTACAAACAAAGTTGAGGATATTAACGCTAAACATATGATTTTGGGCAGTTTGGCTACCGTGTTTTCAGTCCGAACACATCCTTTTATACAGAGCATCGATGCTGGGCTAGACAGGACGGAACTTTTCAATACCATCACTCGTTGCCACGTTTTTGTTTTTATATACAGTAAAGAAACAGTAGACGATACCTATTATTTAAATCAGTATGGCATCGCCAAAGCTTACGGAATACCCGTAATTGGAGTAAGAGAGCCGAGTTACTTCATGCCAAATCCACTGCCAGAACAATTTTATTTTACAGAGATAGTCGACTACACAGGAGAAATACGAGACGGTAATAGCAATCGTGGTATTCCAGGACCTAAAAAACAGTTCCTGCTTGCTGATGCTTTAGTTCAAGACTTCAAGACTGCTATGGTGTATGCATCTGAGTTTCATAAGTCTTGTTTTCAAAGATTATTGCATAAAGTATCTCAGGCGTTCAACCGAACGGAAAACGAAAAGACATTTTACGCAAATTTGAAAGAACAACAGCCGCAAATTATGCCGTTTAAAGATGTGAGCAAGGCCGAAAAACCGAAAAATAAGATGATTCCGAAATGTCCTAAATGTGGTTTCTGTTTCAACAAACAGTTGATTATTGCACCGTCTTTACAAAGAGCCTCTAGTACAGGATCGCTTCTTCGAAAAGGAGATGCCTTTGAAGGTGAATCTGCCGCTCAAAAGCCTCAGCTCCAAAACAAAAAGCCTATTTTACAACCAACGACAATTTCGATTCCATGCCCGCCTTATTTAATTAAAAATCATGATTCAAAAGCTAGAACACAGCTTTCCAGTAGCGCGACAACAACGCGAAATCATGGACAAAAACCTATCGAGCCATTCAAAGGCAAACTTCAAGCAAGATCTTCAATGCTTCATAAAGTTATCCAAGAAACTGTGGATAAAAAACAGGAAAATACCATACCCGAGTTCGTTCCTAAAGGAGAAAGGAAAGAAACAGAAGGAGAAAATATGGACCCAAATGCCAAGGAAACGCGGACGTTACGAAAACAAAGTCGCATTTCGAATGCCAGCTGGGCTGATAAATTGAAATTGAAACTCCGCAGACAATCTAGCTTGCCAGTGATTCCGACGACCTATCTTGTTACTACCCCAGCGGGATCCGATAAACAATTATCGTTCGTCAAGTACCCCCCAGATAGCTTGTCGCCCCGCCAGAGTTTACTGCCCATATTTTCTGAAGACGAAGAACAAGAGACGATCCACATCTCTCGAGCACCAAGTCCAGATGGCGGATCGAGT
>Act59
TGGTCGCCGTTTGAAGATTTYGAAAGTGGAATTGTCAAGTATGAAATTTGTGCCAGCGTGTCATCCATTGAATGCAACAAGACGAACTTCGTGAACGTTGGTCAAACCACCAGTTATGTACTTTCTGGACTGAAACTAGATCATGGGAGATCCTACCATGTGACAATAAAAGGCACGAATGGTGTTGGATTGTCTGCCACGGTAAMAACAAAACCAATTCTAATAGACACCACCCCACCTAAAGTCATTGACGAGGTTCAAGATCAAAATACTTCTGACAATAGACCAACAGTTGCACCAAATGGATTCAATAACAATAGTGTGCCAAATGACTTATTACAAATGCCAAGTTCAAGTCCAAGCTCTTATATCAGGTTTACTTGCACTGAAGAGCTGCTTAGTGTAGACTGGGACGAGTTTGATGATCCTGAGAGTGGAATGTGGAAGTACGAATGGTGCGTCGGCACCAGAAATGGAGTTTGTGACGTCTTACCTTTGACGTCGGCTGTTTTGAGTTTAAGTGGCAAAACAATAACGACTCGAATATCCTCAGGAACGGARCTCTTTGCAACGGTCAATGTAGTAAATAATGTTGGATTGAAAACTGTTCTCAACTCTAAAAGATGCTTGGTTATAACTGTCGCTCCWAAAGTGGTTGATGTACTGGATCTGGRGGTCTCAAATACAAGTRACCCCACAGATGTGGATTGGATGGCAAACATGAAAAGTCTGACCTTGAAATGGAGTTTGATTGGAAAGTTTCTGGACGATATTTCACGCATGCGTCTTGAAGTAGCAGTAACTTCCACTTCTCGSAACAGGAGTTTACCWAGACTGAATAAAAGAGAAGGTTGGAATGGCGAGCCTTTTGCTCAGGACTTCATGAACGTCCATGGATCGCAGCGAAACGTGACTGTTGAGAGTGTACAGCTGCAACCATGGATACAGTATCGTGGGGTGGTACGGGTTTGGAACGAAGGRGGAATCTATGATGAGACTAGCAGCGATGGTGTTCGTGTTGAGCCCAGAGCACCTTTAGCTCGTCAACTGTTTATTCGGGACAATTCACCAGAAAACGAGCGAGCAAGATGGCTACCAAATCTTCATTTACCTCCCATCAACAAAAGTGCGTTGGACAAAGAAGTCATCTATATTTCTTCACCAAGTGAACTTTCAGTTGCTGTGAGCACTGGAATTAATGCCACAAATTCATCGCAACTAGCCCTTGAAGACGATCTTCTGGAAAGTGGCCATTTCAGTCCCACTCAAGAATTCAAGGTCCTCGTTACCAGAGTAACCTCAGATTCTAAYGAAACTAACACTACAGAGAATAGTTTAGAAATGAAAACACTACCTGGTTTCTCAAACCCTCAAGGTCCATGCTGTGCCAACTACACAWCAGATTCCCCCAATATGTTGACAGACAACCACTACAAGCCTACTTTACCAACACAGAAATTTGGGTCATCTGTTGCTTTGCTCCCTCATGATTACATAGCCGTTGCTTCGTCCGACAAGTTCTTTATCTTCTCGTCCAAAAACAGGACACTGAAGAAGGAGGTTATAAAAATGACCTCGGCTACTGCTCTTTCATACTCTAAAGATCGGCTTACTCTAGCGTCTAATGGAATGATAAAAGTTTACCGATACGATTTCTCAGAGAAAGGGGACATAAAACTCCAACCCGAGGCAACTATTTCGAGCTGTAAGACAAACCCTTGTGTTTCCAACGAAACGTGGCCAAATTTGGATGGCAAAAAAGTTGTCATACAGAAAACGACCATTGCGGCAACAGGAAGAATAACATCCTCGAATAACAGCGTGATTGGGATCTTCCGTCAAATGAATGGAGCATGGCAGCTGCATCAGGAATTGGGAACTGCAGAGAATGATCAATACTTTGGACGAGACATCGCAATGAATGACGGCGTGTTAGCAGTGTCAACAGGAGGTCTTGCGTTACCCAAGGTTGTCATTTATTCGATGACTGACTTCAGTGTCATCATGAAAATTGATCTCAAACACTCGAGTATTAACATGGTGGAACCATCTCTTCGACTGACGAAACAAAATGAACTGGTTATGGTCTCCAAGGCCAAAGCAAAGTCTGTCGTTCTTAGGCTGAACATTCCATCCAAGTCCTTTAACTTACTTTGCACGTATGTCCCTCCAATTGAAATTCAATCGCGACTTAGCGGTAGTTTTGACTTGATGGACAGAGACGGTGGGACTATTGTTGCACTTGGGATGCAAACATCACAAGGTCGTGATGGAGTTATACTTATAGCTTTCAACGGTGTATTCGCATATGGTCCAGACCATGACCAAGGCAAGTGCACTGGATTAGGAACAATTCTTTCAAGAGAAAATCACCCTCSAGTTGATGATGGGATTCCACGTGCTAGCGTAGCCATGTACGGATCTAATATCGTGTTTGGGACTCCAGGGATTCTTACATGGCCTAATGTTAGCGTAAACTATGGGACAGGTCGGCTTTATACGATCAAATATTGCCCTAGAAACTACAAACGAGTCAAGATATCCAAGGTGAATGGTGGAATCGAATCATACCAATGTCAAGCCTGCGAGGAGGGTCGCAGGTCACTCGGAGGGATCACATCGATTTGCACAGTTTGTGAAGGACGTAAATGCGTGTCACCTCTTGTTGACGATCCTGTTCATTTTACCACCAAAATGTGCGACAATCAATTGTGTCCTCTCAACGAACAGATCATCAACAAGACCAATGGAATTAAGATAATCCAAATGAACGGTACATTTTTCGAAGAAGGTGCAGTCAACGAGTACACTATAAAGTTAGTTGAGACAACTCGTGCAGGTATGTCAACAACATCTGAATCAGAGCCGTTTATTATCGATACAACATCTCCAGTGGTGGGTACTGTGTATGATGGCCTAGGAAGCGACCAAAATATGAACTGCTCAAGTAACGAAACGTTCGGCGAAGATAGTCAGTGTTCTACACGTAGCTTCCAAGATACGGACATTGATTACACTAATAATACCTCCGAAGTTCACGCTCGATGGATCGACTTTGCTGACAACGAGAGCGACATAGCAGAGTATTTCTGGTGCGTAGGATCAAAACCCATGCTGGATGACATTCGGCAGTGCGAGAGCACAGGACAGAGACAAAATGCCAGTCACTATGGACTGGACTTTCAGCAAGGTGACACGTACTATGTTACCGTGGTTGCATGTAATAATGCTCAAAGATGTTCAGCAGGTCATTCAAATGGTGTGACAATTGATACTACTCCACCTACCATGCAGTATGTACGAGATGGTGTACTTGGTCCTGATATGGACTACCAG
>Act60
ATCAAGGATAAAAAGCTACAAGAATTTGGAACGGCTCTTAACATTCTGTGGAAAAAGCTAGGCAGGAACATCAGCACAGAAGCGCGAAGCCATCCAAATCGTTCCTCACTGATCATAGTTGACAAACCTTTCATAGTCCCTGGAGGGCGTTTCCGAGAGTATTATTACTGGGACACATTCTGGACGGTAGAGGGTCTACTGGTCTGCGAGATGGAGCAAACTGTTCGTTTTATGATCGACAACTTTGTGCAGCTGGTAAAAACCTATATGTTCRTCCCTAACGGTGGAAGGATTTACTACCTCAACCGTAGCCAGCCTCCATTTTTCATCCCAATCGTCGAACTATACCTTAATGCTACCAATGATTTTGACTTTGTAAAGGGGATTCTTTCTACTCTTGAGGCGGAGTACAACTTTTGGTATCGTAATCGTACTATAGATGTTGAAATAGCAGGTAAGAAGTATCGTTTAAACCAATACGCTGCAGATATGAACACACCAAGGCCTGAGTCGTTTTACGAGGACGTGCACACAGCGGAAGGAAAATCAGAAAAAGAAAAAGCTGACGTATACCAAGACCTGGCGTCAGCAGCTGAAAGTGGATGGGATTTCTCAAGTCGTTGGTTCAAGAGATCTTCAAAAAGCATAAAGACCATTCGCACAAGAAAGATTATTCCTGTTGATCTTAATGCTGTCTTGTATCGCAACGAGAAAACGTTGGAGAGGATGTACAGGCGAGCAGGGAAAACTTTAAAAGCCAATTATTTCAAACAACTTGCAGAAAGAAGGCAAGAGGCGATGGAGCGGGTGTTCTGGAACGAGAATGAATCTGCATGGTTGGATTACGACCTAGAATCCAAGTCTTCAAACCCAGAGTTTTATGCTTCTAGTATGGTTCCACTCTGGGCGGGACTCCACCGAGGGAACGTGACCCGAGATAAACTAGTTGTCAACAAATTAAAAATGCTTAGAGTCCTTGACTTTCCCGGCGGCGTACCGACTTCTTTGTCAAACTCCAGTCAACAATGGGACTACCCAAACTCATGGGCTCCGTTACAGTATATGATCCTGGAGGGAATGGCAAATTCAGCGGATAAGAACATACAACACACAGCCTTTCAACTGGCGCAGAACTGGACACTTACCAACTATAAAGCGTGGAAGAAARCTAAACACATGTTTGAGAAGTACGACGCCCGTGTCCAAGGTGTACCAGGGGGAGGGGGAGAGTATGATATTCAAGTTGGTTTTGGTTGGACCAATGGCGTTGCGCTGCATATCTTAAAACGATACCCAAGTCTTCTTCAAATACCCACATCTGGGCAACCATCCTCGATAGCAGTATCGCCCATCAAAGTCCTGTTCGTAGCATTCATAGTGGGATTATCTTTG
>Act61
AGTAATGTTCCCAAAGGTCTATACCTCTATGGTGGTGTTGGTACAGGCAAGACAGTTCTGATGGACATGTTCTATGAATCGGTACCAACAAAGCACAAGAAGCGTGTACATTTTTACAGCTTCATGCTCCAGCTGTATTCCGAGATAAATCATTGGAACCTCTGCTGCCCAGATGACAAGAGCACATTTGATACAACACCAATACATAATCTAGCAGATAAGTTAACTAGCGAAGCCTGGCTACTCTGTTTTGATGAAATGCAAGTTACTGACTACGGCTCTGTTCGTCTTCTTGAAGGAATATTCCAAAACATGTTTGATAGAGGTCTTGTTGTTGTGGCAACATCTAATCGATCACCTACTGACCTTGGTGCATCCTCATTTGGTCGAGAGACTGAGGCAAAAGCATCTGTGATGTCACTGATGGGTTTATTGAATGACAACTGTGAACAGGTTGCTATGGAGTCTGGAATGGATTACAGAAATACCCAGAAAAGAGGCAAGGCAACCTACTTTTTTCCTACAGATTCACGAACTGAGAAACTCTTCAACCAAGCTTTCTGTGACGCAGTTGGCCCAGATACTAAACTGACACGAACAGCATTACAGGTTTATGGCCGCAATGTTGTCGTGCCGATAGCTTCAGTCAATGGTGTGGCAAGGTTTACCTTTGAAGAACTTTGCCGGTCACCTCTTGGACCAGCTGATTACATCACAATATGTAATCATTACCATACCGTATTTGTGGAAAATATACCACGAATGAGTATATACCAGAAGAATGAAGCACGCAGGTTTTTAAGTTTAGTGGATGCCGCATATGAAAGCAGAGTAAAGTTCTATTGTTCTGCAGCTAGTAAACCCGAGGAATTGTTTCAGCTTATACCGAAGGAAGACGAGAGGCCTACATATAATGACAAAATGCATTTAGAGATGATAGGAGAAATGGCTTATGATTTAGAACTTACTCAGCTTGATCTAAGATCTCTTGGGATCTTAACCGGGGAGGATGAGATCTTTTCCTTTAAGCGTTGTATATCACGTTTAAATGAAATGCAGTGTGAGCCTTACCAAGTTTCTAGTCATATACCTCAGTTATTTGTTCCTTATGTTGGCACGATAGAAGAGAGGCAAGGATCTGAGCAAAGAAGGCGTACTCGAGAACACAAGAGAAGAGAATATCTTCTTGAAAAGGAAGAGAAATCTAAAGAACAGGGTTCACAGGATCTCCCTTTAACACCTCTCACGGCACCATCTTCAGACTGGGGAGATGAAGCCAGCTACCAGGCATGGAGCAATGATATAATGAGGAAGGAGCTTCGTGATTTGGAAATAGAAAAAAATGACAAAGGACGGACAATCCGCAGGGATCCACCGAAGTTTAATGAGGAACACTTCTGGGGTTTCGGTTGGTGGGAAAAATTGGTCGGTCCAAGGAAGGATAAAACGGATAAA
>Act62
ATAAACTTCGAGGATGTTTCAACAGTGTCTTACAACAACAGATGTTTCACAGTCGTTCACGGTAGTGGAACCCAGGCCCAGCGSGTCACCTACAAACTCAAGAGCGAATGTGACGCCGTCGCTTTGTTTCGAACATTCACAGAATTCCACACGTTTTACCAGTGTAATACGGTGAAGCGGTCTGTGGTAGACCAATGCACGCGAACACTTTTGGGACGACTTGTTTCAGTCGTTTTTCCSTCGAATGACTTCGGTAAGACTTACCTGTTTGATGTACAGCGGACTCGTCGACAGGCCTACAGTCATGCGTGGAATGAAATGAACAGCTATCGAAATACCAACATGTCACGTGTTACGGCCGGCAATAGCCGAAGTGGCTACTCGGTTTCCGAATTCCGGCCCGTACAATCTCCGCTCAGTCGTCGGAAATGTTCGGGCTCGCGGCAAAAGGATTTGGCTGAATTTGAGGAGCAAAACCTCACGGATTTGGATATCGAGGCAATGCAGCCAGAAGAACTAAAGAAAATGGTTCGACACATGCAAGACGCTCGGATTTGCCAGATTTGTATGGATGCGGAAGTGGCGACGGCCTTTTGTCCGTGTGGTCACGTGGTTTGCTGTGTGGAATGTTCGGCAATGTGCAAGGAATGTCCTTTATGTCGTAGCCAAATAACTTACGCCCAACGAGTCTTCTTTCCTTGCCAA
>Act63
ATGGCGGGAAACTTAAAGGAAAAAGTTCTGCATTTCAAAAAGGAGTTTAGTTCTCATTTCTTCACATGCCTGGGACTTTGCTTTCTAGCCTATGTACCTTGGGCATTTGGCTATTTACAGTTGAGCTTCGCATGGATTATTTTGTTGTTATCGTTCGGTGCTTTCTTGCAGTCTGGTCACCTGTTAAACCAACGACAAAGGAGACTCCATAAAAACATAAACGACGAGAATGATATTAAAGATATATGGCCCTCCATGCCATCTTGGATTTACTTCAGCGAAGAGGAACACGCGTTATGGGTCAACCGAATACTCGACCAAATGTGGCCTTACGTCGAAGATATGGTTCAGGCAATACTAAAACAATCAGTGGAGCCGGCCATACAACAAAGTCTACCCGGGCCTTTACAGTGCCTACGCTTCGACAAGATCTCTCTCGGACAAATACCTCCATACATCACCAACTTTAAAACATACCGTGTTTGCAACTCTAAGCGAGATGATGAATTTATCATGGATCTTGATGTAGTATACAACGGTGATGCAGACTTTGTTTTAGCGGTCAAAAAAGTTAAACTTGGTGTTTCGGATTTTCAACTTCATGGGTCACTTCGTGTTATTCTAAAGCCCTTGTTACCAGACTTCAATCCCGTGGGCGGTGTGACGGTATTTTTTCTAAACCGACCTAAGATATCTTTTGATTTAACAAACTTGCTCAGTGTGCTGGACATTCCTGGGATAAAGAGTACATTGTTGGATATCACAGAAGATGTTGTTGCTTCGTTTGTTGTCCTTCCCAATAGAATCGCTGTCCCTCTCTCCCTCAATGTTGATGCGGCAGACCTGCAATACCCGATTTCCGATGGTGTCATACGTGTTCAGTTAATCGAGGCTAAAGACTTGATCAAAGCTGACATGGCTATTATTAGTGAAGGGAGTTCTGACCCTTATGCAATTCTCGAAGTTGGCGCGCAAAAGTTTCGCACAAAAACCAAAAAATCCAACTGCAACCCCGTTTGGAAAGAAACTTTTGAAGCATTCATTGACAACACGGAAGGACAAGAACTGTTTGTAAAAGTCTATGATGAAGATATTGCATCGAGTGACGAGAAAATCGGCGAAGTAGACCTCCAGGTGGCCAGAGTTTTTGAAAAAGGAATCTCGGATCTTTGGCTACCACTGGAAGGTGTGGATGAAGGGAAAATCCACATGAAGTTGACATGGTTTGCTTTAAGTTCAAACCCAGAAGATCTCAGACAAGCGACACCGATTAACCCAACAGTTGCAGCCGTCTTTGTTAAAATAATATCGGCAGTTGATCTGCCTAAAGACCTTAGAGATGAAGAAGACCCAAAGATGTTGCTATGCGACGTCAGCGTGTGCAAGACAACACAGAAAACATATCCAGTTAGCAGCGTTACACCGACATGGAACCAAGGCCTGCGTTTCCTCGTGAGCAATCCACGTACTCAAACGGTAAGAATTAACATGATGGAAGACGACAAGCTCCTGTGCCATGTGAAGTTCGACCTTAAGCGCATCGAGAATGTCCCTGGTATGACACATGAGGGAGCATTTCCACTGATAGGACCAGGCTTTGAGAGAAGTGCTCTTAAATGCAAAGTGGTTCTTCGAGCAATGAAAGCAACACAAGTAGAAGAACCAGATGGCAATAGCTGCAAAGAGGTGGAGAATGCGACTAACGACACTTTAAATCAAAGAAAACTTAGAAAGAGTCTCCCTGGGCGCTTGAATGCATCCGTTCCTCAGTTATCTGAGACAGAAGTAGACAGTGAAGGTCAAGGAAGGCTACATTTCCGAAAGGACGCATCAAGCTCATCAATGACCAGCAGTACCTGCGGAATGAGCTCACTAACATCCTTGGAACAGTCTACAGAGGAACTAACATCCCGAGGGGAAGTCAAGTTGGGTCTAAGATACGATCACTCTAAGAATAGACTGATAGTAGTGATCATAAGAGCCGACGGGTTGAAGTCCCGCGATGCAACAAACAGAACAAATCCTTACGTGAGGTTATACCTTCTCCCTGACAAAACCAAAAAGTCGAGGCGAAAAACCGCTGCAAGTCGTGGCAACGTGAATCCAGTTTTTAATGAGACTTTTGAGTACGATGTAGGGTTGGAGGAACTTAAAGACAGGGAGCTGGACTTGGTCGTGAAGAACGCGAGGCCTGGGTTCAATGTTCGACGAGGCTGGAATATGATTGGTGGAACGACTATTCAATTGTCAGAGCTTGCTTTATCTTCTGGAATAACCATGACATGTGAGCTTAAAAAG
>Act64
CGTACTGTAGACAAGACAAAAGTCACTTGCATAAAATGGATTCCTGGTTCAGAAAACTTGTTTTTAGTGTCGCACGAGAGCAGTAATATGTACGTTTACAATAAAGAAAATCCCGCAGGAACTGGACCGCCGCAATATGCTTTAATGAAACAAGGACCTGGCTACACAGTTCACAGTGGAAAATCAAAAACCACAAGAAATCCTGTTTGTAAATGGACAGTAGGTGAATTTGGAATCAATGAATTCTCTTTTTCTCCGGACTGTAAGCATTTAGCTATAGCAACTCAAGATGGTTGTCTTAGAGTCTTTGATTTTGATTCACAAACTTTATATGGGGTAATGAAGAGTTACTTTGGTGGTTTAACTTGTGTATGTTGGAGTCCCGATGGCAAGTATATTGTTACAGGAGGCGAAGATGACTTAGTAACAGTATGGTCATTTTTTGAACGGCGGGTGATTGCCCGAGGGCAAGGACACCAATCTTGGATAAGCGTAGTCGCATTTGACCCATACACTACTAGTTTCAGTGGTGATGGGAGAGTGGACGAGAGTGACGAGGAAGACATTGAAGAAAATGGACCTAGAGACTCTCCTTGTCATCCCTCGGCAGACAAAGGTGTAACTTCGTATCGTTTTGGTTCTGTTGGCCATGACACCATGTTACTATTATGGGACTTAGGCGAAGATATTCTGAGGCCTCAACGGCCCAGATGCCGCAGTCTCAGAACTCACACAATGTCAAATTCTCATCTAGTTAACTCTAATTCTATTTCTAATGGACCTGTTTGCTGGGAACCCAACAACGGAGCCACTTCTAATGACACTTCCAGAAGCTTAACAAAAGTTCACAGCTTAAGCAAATCTGTCGAACAACTCGTTACCATCAGGGACTACTCCCCTGGCACTTCATTATGTCCAAGGATAGTAGAGGCTCCATTGCTTGAACCTCTAGTTGCTAAAAAGATTGCATACGAGAGGTTAACAGACATTGTATTTCGGGAAGACTGTATTGTGACAGCATGCCAGGAAGGATTCATTCGAACTTGGGCACGACCAGGTAAAGTG
>Act65
GCAATGATTGCCCAGTCAAAACATTCAGGTTCTAAAATGGACTTCCACGATCCCACAACAATGACACGTCTGTTTGTAATCTGCCCCAAGGACTACACAGATGACGACTTACGTTCCAAATTTGAGAATTTTGGAGATTTAGAATACGTCCAAATAGTCCGTGACCACAAGACAAGAGAAAACAAAGGCTATGGTTATGTTAAGTTCAACAAGGCTTCCACCGCATCGTTAGCTCTTGAGAACTGCGACAAGGGACTTAAAGCAGTGTGGGCTGAACCAAAGTCGTCTAAAGTCTCCAGATATGCAGCTGTTGCAGCTTCTTCTGTCGCTACAGCGTTTACTCCTCCGAACCCATTCCTTGAGCAAGGGATCTTCTCTGCCACCATTCCACAAGCACAGCCAGCTCTTCATCAACCTATGGAGTTCTTTGCCAACCAGACAGGAGCTAATGCAGCAGCATCTGTAGCAGAATCCATAACATCTTCACATACACCAACCAGGCTGTTTGTCATTGTATCGGTGTCCCTAACTCAAGAGCAAGTAGCTCGTTTATTTGATATTATCCCTGGGATGCAAGTATGTGACCTGAAGCGCAATTACAATACTGGAGAGTCCAAAGGTTTTGCATATGTTACCTATAACTCCGTGGGCTCTGCTATCTATGCCAAGGAAAAGTTAAATGGCTTTGAATATCCACCAGGGTCCAAACTTGTCATTAAATACGCCGAGGACCCCCCATCAGGCCGTACTAACTCAGAATCTGGCTCGTCATATAATATGTTTGGCTCCAAGTCCTCGATTCTTGGTCCCACTTCCGCATCCCCTTCACTTAGTCTTGATAATAGTCAACTGTACACCACTGCAGCTCTCCCTGCACCCGTTCCTCTAGCAGACGAGAATGCGGAAGTAGCGTCGCGGTTGTTTATAGTCTGCAACCCCGCACCACCACCTGAACAGGTATTAAAAGACGTCTTCAGTCGATTTGGTAACCTCATTGACGTGTATATGATGAAAGACCGGAACTTTGGTTACGCAAAGTTCGCGTCCAAAGATTCTGCTGATGTAGCCATTGAAGGACTTCATGGCCATCAAGTCTTAGGAATGAAGCTCAAGGTCATGCATGCCGATCCACCGAAAAATGAGTCTTCTAGAAAGCGACCTCGAACA
>Act66
GAGATGAGAGAATTCGCTCACCAGGATATGCGTCCAGTTTTCCAGTTTTCCCGTTTCATTTTTCTAATTGTCCTCGTAGTATCAATTATCTTTGGTGTGACCATGTGGGCAGCCCTAGGCATCATAGAAGGCATCTGTATTGGACTTGCCCTTTTTATTAGTGCGTATTCGTTATTTCTGTGTGCTTACGTGGCGGACAGACGATATACCAATGGAGAGACTCCCTGTGCAGTTGGAGGCTACGTCGCAAATTCAGTTTCTACGCTCAAGTTGCTCTTGCAGTTCATCTTCTGTATTCCTCCGTCGCCTAGAGCTATGAAGCCTTCGCTGCCTGTACGGTTTTTCTTTACAGATTTCAGCAAGTTGACTTGTAGCGGAAGTGAAGCTGCCTCGTTGGTCGGGATGATAGAAACGCTTTGCGACGTCGTCGAATCAGAATTCGGTTTCTTTGTTAGCCGTCTTTATCGTGTGTTTCGGACTCCACATTCTGAGTATGAAGACACGGATTACATTGAAGCTCGATGGAAACGCTGCTGCTGCTGCATTCCAACCTTTATTATCTTTTTGTTTGTCATTATTTGCGGTCTAACAAGTCTCACGTTGTTTACGGTGAATGGTACCAAAGGAGGGAGCATTATAACAGGAATAGAAATAGCAACTTCAGCTGTGGTCGGCGTAGCTGTACTTGCTCACTTTCCTACGGTTTGCTCTATGCTGTACTCGCTTGCATTTTCTCAGAAAAAGCGAATCTCAGTGGTTGCGACTCAGCTTGGTCTAAAAGAGGAAGGTTTCATTCACGCTTTGAAACAAGAAGTGGAATTGCTAACTGATCTTGTGAATTGTGTGGATGGGTTCACTCGACATCAAACTCGCATCGTCATCGTCATCGACGGTTTAGACAACTCAGAGCAGTCCAAAGTTCTCCAGCTACTTGACTCTGTTAATCTACTTTTTACGGATCCTGAGGCACCGTTTATTATACTCATGGCTTTAGACCCAAGAGTGATGATCCGTGCGATCGATCAAAGCTTCAGCAGTATCTTGCGGGAATCTCATATCAGTGCCTCGGACTACCTCAAGAGTATCGTGCAACTCCCTTTCTATCTTCCGGAACCCAAATCTAACTACACCGGGGTGCTGCCTCCAAATGTTATGAGTCTTTTGGAGGACGTTCGCAATGTTGACTACGACAGTGACCATCAACCGGATATCGACTTGCGTCCAAGTAGTATTGTTCATGACGATATGGAATGGGATGGTGAAATGCTGCAATATGATAACGATAAGCGGGCGCATAGAGACTTTAATAACTGTAATGGAGGTGTTCCAGTACGCATACACCCTGACCTAAATCTAGACTCATCCTTGATTTATGAGCCAAACGAACGTGAACCTTGCTTAGCTGTTGATCATCAAAAGATGCTAGAAAAGGAGCTTGAATTAGAAGAACGAAGAAAAATATCTGCTGACTTAGCGCAAGTCTTGGCGGATAACGAAACAGTAAATCCTCTCGGAGTAAAGCGTCTCATGAACATAGTCTCTCTTACGTGTCGACTTCTTCGAGCTCGAAGTGTCGAGTATTCCTGGAAGCGGTTGGCGGCCTGGGTGAGTCTTGTAGATGGTTGGCCCTACAAGACGTCTTGGCTTGTTCTGCTTATTGAGGATAATAATACCCATATTCGAGATAATGTTTGTCTGAAAGATCTCTACGAAGCAACGCTCTCTGCAATGCCTGTTATCAATGAGGTTGACTGCATGGTCGACGGGGACCCTGTGTATTTTGAGACATTCCTTTCGTCGCATCAGCCACTTTTAAGAGCAGCAGATGTGAGAAGGTTTTTGTTGAGCACGATTCATTTGGATCAGTCATTGCGGCGGCAGATGGTTGAGTGTCTGCATGCTGGATTACCAAGTGGAAGTAACGCAAAATCTGAGACAGAAAGTGTGGGAAAACGAAGTTCTGCTTATCAG
>Act67
ATGGCCGAAGGAGGCTCGAGTGTGACTCCTGAAGATACAGACGAAGAGACGCTGTTTATGATATGTGGTGTTTGCCGTAAAGCTTCGGTGGAGTCTAATCCAAAGCTTTTGCCTTGTCTTCATAGTTTTTGTCTTACTTGCTTAGAAGAACGGTATAAACAGCAACTACAGGATCAAAAACAAAACCCGACGGCCAATACTGGATCTCAAGGGCTTTCCAGGCTAAAATGCCCTACCTGTGGGCAAGAATTTTTGGTTCCACAAAAAGGTATTACCGGATTTCTCGATAACCAGTTTATGTTGGAATCATTGAGTAAAATCTCTCGTAAAAAAGAAAACAACGAACGAGTTTGTACTTCATGTGAAGACAAAAGCCCGGCAACTTCCTACTGTTTAGACTGCACAGACTGGCTGTGTGATGCGTGTGTACAAGCCCATCAAAGAGTTAGAGTAACGAAAGATCATACGATACAAACGATGGAAGAGTATAGAGCAAATGCCAACTCTACTTCCGAAGATCAACGGCCCATTTTTTGCACTACTCATCCTCACGAACCGTTGAAATTATTCTGTGGTAATTGTGAGAAGCTAACCTGTAGAGACTGTCAACTTCTCGAGCATAAGGATCACAAATATCAATTCGTAAAAGAATCGGCGTGTTCCTACCGAGAATATCTAAGGGCACAGCTTAATCGTCTATATGAACAAGCTCAACCATTAACCGAATCTATCAAAGATATCGAGAAGGCTGCAAGGGGGCTACAAGAAAGAGAAGAAGTAATCACTACAGAGATCCACAAAGCTTGTGAGACATTGATAAAAGCTGTGAAACAAAGGGAGAGTGTTCTGATTACGGAGCTGAAAGCACTTGTTCACTTTAAACACAAACTGTTAGCCAAGCAGAATAAAGATTTGCGCTTGATGCAAAAGATTCTTCAACATAACTACGGTTTTACGAGGCATGTTTTAAAATCTAGCAGTGATATGACCTTACTTTATAGTAAAAAGCAACTAAGTTCAAGAATCCATAACCTGTTGAGTTTAAAATACAAGGTTAACCCTGTGGCACATAGTGATTTGAAGTTTTCAATGGATGCTGATAAAATGGCATCGTTTATTGGAAAAATAGGTTCAGTTATTACTCCTGGAGACAAGACAGGGACAACAGGTAGCCCATCAGTGAGACTTGAATCAGGTTTCAGGCCTGTAGCTAGTACCAGCGGGATCCAACAGGTTAGAACATCAGCTGTACAGGACACATCAAATACCAATCGTGTGAACCCTTATGAGGTCTTGTCTACACTCAACAAGCGCTTGCTGTCTACCGCTACTAGCACTGTCGTCAACAACATAACAGTAAAGATGGCAAATGGACAACTGAATCAAATTTCCAGTTCGAGTAGTAATGTTGGGGCTAAATACCCTTCAAACGGAGGTATATACCAGGTTAATAACAAGGTTGCCATGACAGCATCAAATAGCCCGAAGCTCAGCCATGTTGGTTCACCCAATCTGTTACCCAAAGAACAACTAGGACTCCAAAGTCAAATGAAATATACAAGTCCTTTAACCAATCAGAGCAGTAGAGACCATATGAGCACTGTTGATTATAACAAGACGAAACCTTTGCATCACTACTTAGGTGGATCTCCGCCTCAGTCCTCAACAGGTGGTAGTACTGGCATGGATATTCGGAGTTTTTCACCTCAAAGTCAAAATGGTTTTGGAGGCATGATCACCAATGTAAGAAGTCTGAAAAACTCGTACATCAGAAGATCACCTTTGATGAAGAGAAGTCATAGCTCATCTGGTTTGCAGACAAGCCCATCGCAGATAAGAATAAAACAGGAGAGACAAGACTCGGTAGGGGAATACTCTAGCTGTACTGGTATCAAGAAACAG
>Act68
ATGTCCAAGAAGGCTAACGAAGCAAGAACATACAACATTTCAGTCGTAGGACTGTCTGGTTTGGATAAGGACCAGTGTTTGTATGGTGTTGGCAAGTCTTGTCTTTGCAATCGCTTTGTGAGGCCGTTAGCCGATGACTTCATCACAGATCATACTTCGGTCTTCAGTACGTCGGATTTTGGTGGTAGAGTCATCAATAATGACTCCTTTTTGTACTGGGGTACTACTACGAAGGTAGCAGAAGACGGAACGGAGTATAGATTTAATGTTATTGAGCAAACTGAGTTGATAGATGATGCTTCTCTTATGCCGCTCGCTCGTGGTGTGCCCTACCCTAAACGAGCAACCACTACTAAGCTCAGCTCACCAGAAAAACTTATGTACATCAGTAGAGAGCAAGTGGCACTTCAGAACGATTACCCACAAGTTCTTTTCCCCACTGGAAAGCTAACAGTTGATGGATTTTTGGTGGTTTACGATGTGGAGGCGACTAACGCCAAGCGACTGGAAGAAGCGCAAGAACGCTTTCTTTCTACGCTTCTCTCTCTCGTTCAAAAAACTAAGCGACCTTTCGTGATTGTGGCCAACAAATGCGATGACACACAGCTGAGTCTCTTACAAGAAGTTTATAGATTCATTCAATCTAAAAAAATCAATTCTCCCATAGTTGAATGTTCGGCTATCGAAGATGTGAATGTAGACTTGGGTTTCGTTGTGCTTGCTCAGCTAATCGATAAGGGAAAAGTCCGCTCTAAGTTAATACCGTACTCAGAAGCTCACAAAACACACCAAGAAATGATGGAAAAAATCTTACAGGAATACCAGGCTCTGATCAACAGAACTGTATCGGACTTTAAGTGTCTCTGGAAGGACGTGAAGAAGGAAATCGAGGGGAAAACCGAGTACCAAAATTACAAAGACCACTATGGGTCTGAAAGTTGTAAAAAATTATTTACCAAACACATACGAAAGCTTCGACGAGAGTTCGAAGAAAGAAAGCTCATGGAATATTTATTAAAGCTTCCACATGCTCTAGATGATCTCGTACCTACTATGAGTTCCCTAGAATTGTGTCAATATAACTGGGACATTTGTCAGAAGTTGATCAGGAACCACAAGGACTTAAGCAAATGGATGATCGTGTTGGACGAGAACACTGTATGGAACGAAAGTGAGCACTTATTCAGTGTTGATTCTAGGATTCCATTTGATGTTTTATCATTACCCGAGGCGAAACAAGCCTTCCAGATTCATATCGACAAGCTAAAGGAGGCTGAAAAAGGAGTGAGGATGAGGAATGAGTTCAGGAAACTTTTGGAGTTGACACCGCAGATTCGACCTGGGAGTGAATGGGCAGAAATCGAAGGCATTTTGCAGAACGAAGAGAGCTTTAAATATTTGAAAGATACCGATCGAAGAGAAATATTTAATTCATACCTAAGTGATATTGCCGAGAATGCCAAGGCTGATTTTCAAGAGTTACTATTTGAGTCAGCTAGCTGTTTTACCAAGCTAGAACCTAATGCTACTACCCCATCCGAGGATGATATGAAGGCTATCTATGCTAGTCTATGTCTGGATGACAGATATAGACGGCTGGATAAACTGGAAAATGCTCGGAAAATACGAATTCTAAACCACATTGCTCTACTAAACAGCAGTTCAAGATGTCTGTGTGGACCAGAAAAATGCAGCGATCGTCTGATGCAAGAAATAGTGGCTACTACAGCACAC
>Act69
ATGGTACGAGAATTAAACATGGATACCCAGAGACAGAATTTCTGGAAGGAATCCGTCGAGAAAGAAGCCATGGTTAGACTAATGTGGCACACGCGGTATTCGAAAGAATTCTCGCGTTCGACTTTTGTTCCAAAGCCCAGAAAAGAAGGAATGGTTATCAAATCTGCTGAAGGGATCAAGCTTCCAGCTCTAAACAATGACGAGCAGAAAACATCTAAGACAGATATCCAAGAAGCATCAAAGAAACAGTTTGGCGAAACCGCGAAAGAGAATCCAGACGCACTTCTGGTCGAGATGAGACCCGTGTCTAAAAACACAAAGAGCGTCTTGTACAAAGGGTTCAGTGCCCTTGGAGAAGGTCGCTATGCTTACCTACAGAAAAGAAAGCTCAAGAAACCAGAAGAAAAGTATGAATTTCCGATTACTAGTGCTTGGGAGATTGGCTGGAAGATCAATGAGTACATTCCTGCAATCAAGAACGAACAGTTCGGTCGTACTCATGTTATACGGGACTCTTTTTATCGACCTAATGGCATTTTCTATCAC
>Act70
ATGTACTATCCATTTTCTCTTGTGGTTCTTTTTTCTATCTGCCTTCACCAGTACCACTGTATTACAATCGGAGACGAAGAACACAATGTTTTACAGGAAATTGTCCAAGAATTTGAGAACTCACCGACAGATTCCAGATATGACCATGTCATTTACTTGCCTATCGGCCAAGCTCACATTGTTCCAAAAGTCTTTATCTGGTGCCCAATGAAGCATTTTCAAATGCCTTTGAGATGTCCTGTTGACAACTACCCATTGAGGTTTAGAGGCTTTACTAAATCATTGCGAGTGCATAAGAACAAGGAACGTTCACCAAGACTAGTGTATGACATTGGGGGCAATATTCTTCTTGTGCAGTCTTATTATGTGTGTGCTCTTGAAGATCAAGATAAGTGTCATGGATATTTATCAGCAGCTTCTGAAATCATGGAAAAACTCCCAGTCAACGTGGCCCAGAAGTTACCTCTTTTTCTTCACTACAAAAGTGGGTTTTCCAATGACTTTCTGGATTTCCTGCTTGTCAGCTTAAGTCAAGGACACACCTTCCAAGAGATCTCTGAGATGATATCATCACTGAATTATCGCAAGTTTGTGCAAAGAAATAATCTTGCTGGGGTGATAGACCTTGCGAGAGATTTCCACGACAATATTCTTTATTCTACAAGCGGTAGTGATAAACTGATGCATGTGTTTTTGTGGGACTTTGAGAAGAACAACAAAGCATATGAAATGCACTTGAATAACATTCCTTGTAGTACCCTGGTTTGTGATAGTTCATTTAAGTTGGAAAGAAAATGTAAAGTCAAAGGACCAACTACCTCTTTAATCAAGAATATGCATCTTGATAACATTTTTCTTGGCTTAAATGAAAATGGAGAGGTAGTCATGTGGAAGCCTGTTGATTCATCAAACTTTGAAGAGCTGAGAGACATTCTTGTAGCATTTAGAGACAGGTTGAAAGCAAGTGAACAAGAACTTAATGCTGTCCTTGTTCCTAACTGTTGTGACATGAGAATGATGTATCAACAAATCTTCCCAGAAGTTCAGGTTAAGATGGGAATAGCACATGCTGTCAGGAGTGTGGCAGAATCACTGCCTAAAGACCATCCTGATACACAAGTCTTTTGTTGTAAGCTATATCAAATRTTTAGGAACTCTCAGGATCGGGAGGAAGAACGAAAGGAGGAATCTACGTCTCCTCTTGAAATCGAAGCCAATCTTGACAACTTGTTGACCAATTGGAGAAGCAAACTTTTGGAACCCACAATGGTTGCAATTGACAGACTCAGACGTCACATCAGGCGAGGGTGCTTGTCAGGGATTCCTCCAGGAGAAGGCACTGAGAAGTTTGACAGCTTACATAGACATATTCAGAAGTCATTTCTGAGTCGTGTTACAGTTGTCACACCAGAAATGGCCTTTGCTATTTTTACGTGCTTGATTTATGCCTGGAATTGTAAAAAGCAGATCAAGAGTCACTACAAGGGCAGAAAGGCTGTTCCACTTGTTCCTATAGAAGCACACAAGAACCATCCTAAGCCATCATCAGAGAAACCTGATCCAATTAAGCTTAACATCAAAGCCTTAGGAGACCAAAGCGTAGAACCATTGATTATCGAATGTTCTCAAACAGGTGATGATTCCAATCCAGTCACCTCGATGCTGGTAATCACACCAGATGTCGTAGAGTACATGTTCACAAGACTACTGCATATCCTAGACCTGGTCCATGCATTCAAGATCAAGTGCCAAAAGGCCTTCAGTGTTACAGATTTCCCTATTCTCTCCTCTACGTATGGGATCTCTTTTCATCAAAGGCTTGTTGTTGAGGCAACTGAGCAGGAAGCAAATGCCCAAATCCTGCGAAAGAACCTTTCTGACTTTGGTTTGCAGATAGACAATGTCGCTGGGGATGGTAACTGTTTATTTAGGAGTATCATTCTCCAAGTAAAAAAACTAGCTCAGGTTTCTTCAGAGCTGCAGCAGTTTTTAGTATCCATCAAATTGGATAAGTCTGTAGAAGAAGACACAGCACATCTTCGAAAACTCTTTGTAACCGAACTTCRAGACAGTTTAGCTGCTTATAAGGACTGGATTGACATGGAGAAAGTCAATGTGGAAGAAGATTTAAAGAATTTTCAACAAAGTGGTTTTTTTTCCAGTGACATTGGAGATTTGTGCGTGAAAGTCTGTGCCAACTTACTGCAAGTTCCTATCATTGTTGTACCTTCCTTGCCTAACGTCAAGTTTTTCCCTTTCCTGCCAACTAAGTTTACATCAACTACACCTATATATGTTGCTTATAATCACACTGGTCCAGGGCACTACGATGGGACAAAG
>Act71
GATGTCCCAGTAGCGGCAGCAAGAGTTGATGCTCTTCGCGCTCATGGATACCCAACAGAGGCTTTGCGTTTGGCCCTTGCCGTGGCTCGAGGAATGCAGGAAGAACAATCCCACAAGTATCACAAAATGGAAGAACTYGTTGAACGATACGGTGAACATGAACTCGAAAAACGTCTGTACGAGGACGCTAACGATGATGAACTCGTCGAAGGATGGATTGGCCATCCTCTTGACCCCATCGTTGTGTTGTACGATACTCTGATCGAAKCGTCTACGGAAGATGTATCCGCTAATGATCAAGATACTCAGTCGGAGGACTCGAACTGTACGGTATACAAGAGTTCTCAACAGGACGTGAAGAAATTCGTCCATATTTTGACTTCAGGACGAGTTGATGAGGAAGAAAGTTACTTGACTTTAGCTGTAGAAGTAGCGATGATGGGACTTGGGCAGCAGCGTACAATGCCCAATGGTTTCTACTTCCAGGACAAGACATGCAGACAGGAGGAACATCTGATCGCTCAACTAAGTCTTCTCACTATGGACTCCAAGTTATATAGTGTTTTACGGCGTCAGACRGAGTTGCTGTWWGGAGGRGGACCTTTTAGTGGTCTTGGACTTGGGATTAATCATCGTAGTGTACCAATGCACACATTCGCAAGGTTCTTATTCAACATTTTTATCTCAAAGGACTCTGAACTCGCTTATCGTGTGGGACTAAGAGCTATGAGGTTCCTTGTGTTGGATTCCATTGCAGATGCAGAGGATCGAGGACTTGAAGTCATGCGCACTAGTCTTACACGGTGGTATACTCTTGGACATTTAGAGTCACAACAGTGTGAGCTCGCATTATGCATGCTTAGCGCTTCTAAAGGAGATAAGAAGAGAATGAGAGAAGTGCTTCAAAATATTCAAGCCCATGTACATTCTGCTTCACAACTGTTCCGTCTAGCTCAGGATGCGTTGAAACTGGCAGGGGTCAGCGGCAGTCTACTAGAAAGTTGTCGTGATCACGAGATGTTACACGTTGCCATGGAGCTAGGACTGCAAGTACTGAGGATGACATTGGAGTCGTCGAACTGGAGAAGGCACGAAATGGTGCAGTGGTCGATAGAATGTGCGATTGAACTCGGAACGTCTGCTCTCAGTACAATAATGAAAAACTGGAGCAAACTGTTCTCGCCAACCGAAGCGACTTCTGTTGTAGCAGCGAACGTAATGGCGCCGTCAACAGCTATAAGACTCAAGCTGACTATGGTAGAAAAAGAAGCACTTCATTGTTGTGCCAGGGCTCTTGCTCTGCAGTGTGCTAGCCGAGAACCCAAATATTGTTGCCTACCTGCCTTGGCCCTTTGCGAAAAGGACCCTATTGCATTTGAGGCTGCATATAGACTCGTGCTGGAGACAGCAGCCAATATCACACCAACCCAACTCTTTGCTATTGCTCGATACATGGAACACAGGAACTTTAGCCAGCGGGCGTTTCGACTTGCCATTCTTGCGGTCAAACACTCAACTCTGGCATTYAACCAAGACTCTCATCCTTCAATTGGAGATATTCAATGGACTTGTGCACTTGCACACTCTCTGGGCCGTGAGGAGCTCAGTAAGGTCATCCCGCTTATCGTCAAGGCTGTTCACTGTCCTACGGTTTTGTCAGACATTTTATTCCGCTGTGCCTTTGCGCGCGGAAGCCCAGATCCCGGATGTGCACGCGCGTTTGGCAAATTCGCGCTGTGCGACGAGGAGCCATTGAATCAACTCCTGGAATGCACCATCAATGCTTACGTGAATACAGTTCACTCCAGACTTAATCACATCAGTCCAAGACACTACGGGGACTTCATAGACTTTCTGAGAAAAGCGAAAGAAGTTTTTGAACTCGCTGAAGACGGTTCACACCGCTTCAACGCTCTGATTAACAACATGAAAGTACTTTACAAAGGAAAGAAAAAGCTAGTACAGTTAATTCGACAAAAAATAGGC
>Act72
ATGGCACACGCTCAAAACGGAGCAATCAAAACAGCTGAGGGAACCTCGACCGTCGATTTCAACGACCAGTTAGCATGGAAAAGGGTTTCCTATACATCTTTGTTATCAATTATTCTCGGTTTTCCAGGTGTGGTTCAATATTTCTTCGGCTTGCCGTGGTGGTCTTATCCCTTTTTATTTCTCCTATTCCTCGTTCCTCTGTTTGGGATTTTTCTCGTGGTCTATAATCGTCTATGTGTTTGGGAACTCGGCACTGAAGGATCTTGTGTCAGTCAATACATCACCTTCCATGACAAATCGCTCGAAAAAACCTACGGCAAACGAAAAATCCCATTCTATGTGCTGTACGAAGCCTACGCAGATGGTAGACTCGACTTCAAAATGGACCCGCTTCAAGCCTTGGAAAAACGAAAGCTCTTCGCGACTTTTGAACTATCCTTTTATCATTTGAAATTCTTCGTCTTCAGTTTTATCCCCGAGTTGTTGTCTCATTCAAAAAACCAGGATTGTAAACAGGTACGTGACCATTATGACCGAGGCAATGATTTCTACGAGGCCTTCCTTGGCCCTCTTATGATATATACGTCGGGAATGGTGCACGATAAAAGCGAAACTTTAGAGGAAATGCAGAAGAATAAACTGGCGATGGTCTGTGAGAAAGTCCAGATGAAAGAAGGTGACCGGCATTTGGACATTGGGTGTGGTTGGGGTACATTGGTCAACTATGCAGCTGAGAATTGTGGGACCACCTCAACTGGGGTCACTCTGGCGAGGAACCAAGTCGAGTGGGGTGAGAGAGTGTCACAACTGAAGGGTGYTACTGCACGCACTAAATTCTTGTGTATTGACTACCGTGATATACCCACAGGGAAATATGACAAGATTACCTGCTTGGAAATGGCTGAACATGTAGGTGTGCGACATTTCCAGGCATTCCTTAGACAGGTGTCTGATTTGCTGGAAGACGATGGTGTATTCTTCCTTCAAATTGCTGGGCTGCGCAGAGCATGGCAGTGGGAAGACTTTGTCTGGGGAATCTTTATGGCCAAGTATATCTTTCCTGGAGCAGATGCAAGTTGTCCTCTTGGTTGGTTTGTGACTCAACTTGAACAGGCTGGCTTCGAGGTCCAAGGAACAGAGAAGGTTGGAATTCATTACTCCTACACCATCCAACGCTGGTATGAAAACTGGATGCGCCCAAACACCCAAGAAGCCATGAAGCAAAAGTATGGGAGAATTTCACGTGTATGGGATATATTTCTAAGTTGGTCTACCATCATAGCAAGGCAAGGAAATTCAACTTGCACGCAGATCGTGTGCCACAAAAATCTTAACAACTACAATCGCTCTAGGTTCTTCAAGCTTAAAAACAAA
>Act73
ATGGCGACTGGCGGGAAGATTGATATTTCTCAACTTCGAAATCTGATCCGCCATTATCTTGACAACCATCAATATAAAACAGCACTTTTCTGGGCTGATAAAACTGTTTCCTTATCTAAAGGAGAGGTGCAGGATGTTTATTGGTTCGCTCAGACTCTTTTCTTGACAGGACAGTTCCAACGGGCTTCTCATGCCTTGAAGAGCAGAGGTCTTGTGCAAACCAACCTTGCTTGCCGTTATCTTGCCGCCAAGTGCCACTCTGAGTGCAAACAGTGGCAGGATGCTCTCGATATCCTTGATGCCGAGCCTAAAGATGCTGGAGATAAGGATTCTGCTTCATTTAACGACAGTTTTTGCAGTAGTTCAAGTAAGTTAGAAAGTGTAGTGGCTTTGTTGAAGGGGACTGTCTATGAAGCGATGGATAACAGGAGCCTTGCTACAGAATGTTATAAAGAGGCGTTAAGTATCGATGTTCATTGTTACGAGGCCTTTGACTTGTTGATATCTCATCATATGCTCACAGACAAAGAAGAAAGACACTTGTTAGACACTTTACCATTTCAGGATCAATGCACTACTGAAGAGTCTGACCTTCTAAAATTCTTGTATGAAAGTAGACTACAGAAGTACACCAAACCTGAGGATCCAAAACTACCTGCAACCTTGGACAGCCTTAACGACAACCTTGACATAGTAGTCAACATGGCCGAGAGACATTTTTATAACTGTAGCTATTCCATGTGTCATAAGATGACGAGTGCTGTCTTAAATTCTGACCCATATCATGAGTCCTGCTTACCAATCCATATATCTTGCCTGGTAGAGCTCAGAAAGGCTAACAGCCTTTTTTATTTTGCTCACAAATTAGTGGATAACTACCCTCAAAAGGCAGTTTCCTGGTATGCAGTTGGATGCTACTATTATCTTATCGAGAAGTATGAGCAGGCGCGCAGGTATTTTAGCAAGTCAACTGCTATAGAACGTGTGTTTGGTCCTGCTTGGCTTGGGTTTGGCCACTCATTTGCAGCTGAAGGAGAGCATGATCAAGCTATGGCTGCTTATTTTACAGCTTCCAAGCTGATGCCAAAGTGTCATCTGCCTCTTCTATACATAGGTCTAGAGTATGGAAAGACAAATAATATGAAACTGGCTGAAAGGTTTTTTACCCAAGCCCTTACCCTTTCACCAAAAGATCCTTTTGTACTACAAGAAATGGGAGTGATAGAGTATCAAAATGGTGATTATCCACGAGCTGAAAAACACTTCAAGGATGCTCTTGAGAAAGCACAGAACATCAGTGGTGAAGTCCTCTCAGAAACATGGGAGACACTGCTTAGCAATCTAGGGCACACATATCGTAAGTTGGGAGAGTATGAAAAGGCCATGGAATGTTACAGGCAAGCTCTGGTTCTGGTACCAAACAAAGCATCTGCATTCTCAGCTATTGGTTTCGTACACAGCCTTAGAGGAAACCATTATGAAGCTATAGATTATTTCCACAAAGCCCTTGGTATCCAGAGAGAAGATACATTCAGCGTTCATATGCTTGGACAGACACTTGAACAGTTAACTTTTGAAACCCAACCAGAGATAACTGCAACCGAGACCAGTGAAATTAGCATGGAAATGGACAAGGGATCTGATGAGGAAGACGAC
>Act74
ATGGCAGCAGTAGATGTTGCAGTTCTTGAAGAGCTTGGAGAGCTTATAGAAGATCTGACAACGACTGGGAAACCATCTCTCGATGAAAAACAAATCAAAAGAGTAAAAAATATTTGCAAGACATCCAACTCATATGTAAATCACGCTTATCATATTCTGATCACACAGCTCAAGAAAAAACACTCCGAAATACGATTTTCCTGTTTTCAGATAATACAAGAGTTATTTAGTAGGTCTCATGTGTTTAGAGAACTTATACTTGGCGAGTTTCAAGTATTTATGGAGTTGGTTATTGGCGTAGACTCCAATATCCCACTACCACCTCCATTGAAAACAGCAAAAACTTTAAAAGAAAAGGGAGTTGAGGCTGTCGAAAGTTGGCACCAGAAATATGGAAGCCACTACAAGAAGCTTGATTTGGGTTATCAATACTTGAAGAGGATCAAACACATTGAATTTGATGCTATTAGGACAAGGTCTTTAGCAGAAAGAAGGCAGGCTGAGGAAAGAGAAAAGAGAAGACAAAAAATCCTACAGAAAAAAATTGACAAAGCTGAGAATGAAATAGCTGAACAGACAGGACATATTGAGTTATGTCTTACAGAAATAAATAACTGCTTTAAACTACTGCTTCCTCATCCAGATGATTATGAAGTGCATTGTTTGGAACTTGAAAAAGAAGACATTACACACCAGATCACTACTGGTAATGACCTGGATACACCAGGAAAAAAAGATGGAAAAGAAAAATCATTAACAAACATGACTTCGAATACTAATAGCAATAGTACTAATGATACTGATATTGAATGTGATGGCAGTAATCAAGAAGATACAGGTACCAAGGAAAACCAAAGAGAAGATTTAGTGAAAGATCATGGTCTTGGCTCACGGTCATATGAAATCAATCTAGAAGTAAATACATTCCAGCCAACAGTAGATGAAACAGAGGATAACACTATTATCATTAATACTGTGAGGGAAATGAACAAAGAAATAACCCATAAGTATCTGCCAATGATTAATCAATGGCTGCAGGTATTTACAAAAGCTGGTCATTCACATCAAAGAATCTTAAGTGTTATTGACTTAAAAAGACAACTTCAGTCAGCTAAAGACAAATTTAATGAACTAAATATTTCTCCAATAAAATTGGGAAATAAAGAAGAAAACAATAGCTGTGATGATGATGATGACAATGATGAAGATGAGTTTTTAGATGTCCCAGAAAAGGAAGGTATAGAATATATTCCTGAGAACAAGATGGCAGAGTATGGACTTGAATCCATATTACAAAATAAGAGTAGTGCCAATGTCACATCTAGACAGAATGATTCTCTCAAACATGAAGAAAGTTTCCTCAAACAGTATGGATTTAGTATAAAAGATGCTGAAGATCCAACTTCCCATGCAAGAGCCATTCTTGAAGCAAGGAAGAAACAAAGATCTACAGATTTAAAGGGTAATCAGGCTGATTCTTCAACAACAACCTCTTATATACCAACAATTGGTAGTTCTTCCTTAGTAGAATCTGAAAAACGCAGCAAGCTACTTGAAAAAGCACCAGTAGTCCCTTTCGATATGGACCTTTATCACTGGGAAGACCCTAACTATGATCCTCCTAAGATCATCAGATCAGACAACTTCAACAATTTTTGGGCTAATAGCGATATGGAAGCTGAACAGTTGTTTAAGGAAGACAAAGGCTCTATGCTAAAGAGAAGAATAACTTTTGGTGGAAAGTTTGAACCAGTCAAGTGGGCTTGCCATGCACCATTGCCTAATGGAAAGCTGTGCCCTAGAAAAGATAGAATAAAATGTCCTTTTCATGGTCTCATAGTTGCAAGAGATGACAAAGGAAATCCTGTAGGTGAAAGAAACATTGATACATCTGCTCCTAGTACCTCCACAAGTCTCAGTCAGGCTACGTCTACTGAGGACTGGAAAGACATCCAGCAAGATATAGAAGCAGCGACTGGTCTTGATCTGGGAAAAAATGTGAAAAAACGAAAGGGACAGAAAAGGAAAAGTGGAACTTCTGAAAAGGAACTCTCAAGAAAACAGAAATACTCAAGATTAACAGACATTCACAAATCAACTAAGACTCCAAGAAGTCGTTTAGAAAGGAAAGTACTTAGTAGAGACTCTATGAAACGAGTTGCAGAGGAGATGGATAATTTAGCAACTAAGAGGTTTTTGGATAAATTTGGGGATCAATTTAACTATCAGCTAAGAAAA
>Act75
ATGTTAATCATTGCGTATATCACATTTGTTGCACTCCTTGGTGCTGGTGCATTTATTCATCTCAAATGCAAAACTGCCCAATCAGAAGAGGCTGCAATTGCCAACCCAAACTTTAATGCCTTCCAGGCCACATACTTCCGTGTTTATTTCCTTGCATTAATGGCCGAATGGCTCCAAAACCCATATTTATATAAACTCTACAGCCATTATGGCTTCATTGACACACAGATTGCCATCATCTATGTTTGCGGGTTTGCTTCAAGTATGGTATTTGGAACCTCAAGTGGCTACCTTGCAAATGCATTAGGCAGAAAAAAAGCATGTATTCTTTTCACTATTCTTTACTCAATAAGCTGTCTCACTAAAATTTCAAGAGACTACAGCGTACTTATTGCTGGAAGAATACTTGGTGGGGTCTCTACGTCACTGTTATTCACAGCATTCGATGCATGGTATGTCTACGAACATTCTCAAAGTCATGACTTTCCTCCTGAATGGGTGTCGGCAACATTCTCCAAGGCTACAATCTTCAACAGTTTGATATCTGTAGGAGCAGGAGTCCTGGCTAATGTCGTTGCCGATTGGCTTAATTTTGGACCCGTAGCTCCATTTATCATTGCAATACCTTTCCTCATTGGCGCAGGGGTGCTGATCCAATTCACTTGGGATGAGAACTATGGTGGACGGTCAGCAAAAGTTTTCCAACCGTGCATGGAATGTTTGCGTCACATTGTCCAGAACAATCGTGTATTACTAATTGGAACCGTCAACTCTCTATTTGAGAGCTCAATGTACATTTTTGTGTTTTTGTGGACTCCAGTATTGGATCGGCGACACCTGAACCCACCACTGGGAATTATATTTTCGTCATTCATGCTCTGTGTCTTGATCGGAGGCTACTTCTTTAATTTCACAGTAAGACAGAGGATAGCGCCAATAAAGATGGTGATTTTGTCTGTAACAATGGCATCGTTAGCAAATGTTGGTGCTGCCGTTGCAAGTGCCAATCATCCCAGAACATCATTCCTGATGTATATTCTCCTCGAACTTTCATGTGGGGTCTACTTTCCAGCTATGGGATGGCTGAGGCAGAAGATTCTCCCAGAAGCTCACCATTCAGGAATCATAAACTGGTTTAGGGTGCCCCTAAACACTATTGCTGCAATTGTCTTGCTTGCTTTGCATGACACTCACAGTAGTCATGGGATAACAGCAATTTTTGCAATGTGTTCAATTCTGCTGGTAATTGCTGCTGTTGCAGGGATTAAACTTATGGTGTTGACCAGGAATGATGACACTTTAAAATTAAATCACTTGGACAATGAGGAAAGCAGGATTGGACTG
>Act76
ATGAGCTATGACAAGGAAAATTTAGGAGGCGACGACGGTGGAGATGTGAAGATTGTTATCAGAGGAAATGACCACAAAGCTCAACAAGGACCCAACAGTATATACGCTTTTTGTAACCACTGTAAAAAGGATATATCTGTAGTATACATTAAATCAGAGAATAATGGCAAGGATGTTTGTGTATCAGAATCGCTGTCACCTAAATGGTCCGTTCGAAACAATCATGGGGATTATCAGGAGAACGACTACGACAAGTGTCAAAAAGATAACAACTATGAAGGCTGCAGAAAGCTACTCGATGAAAAGAAAAAGAAGAGGAAAATCGGAGAAATGTGGGAAAATTTTCTCGGAAGTTGCACGCTCCATGGCTTTCATTACTGCTTCAGCGGTAACCCACCTTTACGTCGCATAGTTTGGACAATTCTACTGTTGACTGCGTTTGCTATGTTTTTTGAAAAATGCAGCGAGAGTATTAAAAGTTACTTTGAATATCCCTTCACGACTACCACACTTTTGACCTACACTGACCGTCTGCCGTTTCCAGCCGTTTCGTTTTGCAACTACAACGATGCACGCTTGTCAAAAATGAATGGCACTATCATGAATGAGATTTTTGTCCAATCGGTCCTAGAGGGGAAAAATGTCAGCCATTTAAAAGCCAAACTAAATGGAGAACTCATGAAAAAAACACTGAAAGATGCGGCCCATCGACTTGAGGATATGATCAAAGAATGCACATGGCAAGAATCGGTTCCGTGTTCGTGGCAGAACTTTACACTTTTCAAAACGGCGGACGGAGATTCCTGTTATACTTTTAACTCAGGAAAAATGGGTGAAATATTAAAAACTACTACTGTTGGGTCAAAGGAAGGCCTAAGATTGCTTATAGATATCCAACACGTAGAGTATTATTATGATGTCAAGAATGCTGGTTTTACTGTGATATTACACGACCAGGAAGAGACTCCAGTAAAGATGCAAGGTATTTCAGTGGCACCAGGTTTCGCTACCTACATGGAGCTTAAAAGACGAAAG
>Act77
ATGCCACACTCTAAAGGACATAAGCAGAAGACCAAGCCAACGATGAATGGCGATGCTCATTCGGAGGACCACGAGGATTTAGAAGAAATTGATGAGAATATACGATGTTGTTACCCAAAAGGCTGCACCCTTAACACTTCCGTGGAACTGTGCAGGGCTGTGCGTGTGATATGCAATAACGATGCCTGCACGCTTGGAACCTATATGCACTCAGAATGCTTCGAAGCTTTTGAAGATGAAATTCTAACGTATTTACGAGGCACTGGGCGAGCGCGAAGTTGGTCAGAAAAACAGAGACGCCAAAATATATGGACAAAAAAGGGTTATGATCTCGCTTTCAAATGTTGTGCGTGTGGCTGCGGAAAAGGGCATTTAAAAAAGGATTTAGATTTCGTTCCTCCATCACCGAACGATGCCCAAGCTCAGGGAGGAAAAGTAGTGAAACGAAAGAAGAAGAAATCTAACGATAAACCGACTATAGGGTGTGGAAGTAGGCCACGAAGGAGTTCTCAGTCGTCTGTGTGCAGTCAGTCACCTCCTGAATATTCACCTATCTCCCCTCCCGTCAGAACTCCGACCAAGAAAACGAAATCCCAAGAACACTTCTTTGGGGAATCCTTTCCAAGCTTGGATAACATTGAACCCATCAACCGACCCACCACAAATGGGAGTTTATCTTTCAATTTTTTGAAAAGGTTGGATCTCGGCTCGTTCCTAGCCGTTCTACCAAAACACAAAGTGAACCCCTACCACATCAAAATGGAGGACGAGGGAGTGGACGATGCTCGACCGTTTGTCCTCTCAAGCCTGTCTTCCCGTTTATTATCCTCTGTTCACTGTGTTCTTTGCAGTCGAGAGCTAAGTGTCTTTGACAAATACCCTCTTCTTGACGGGACATTTTTCCTAACTCCACGAGAATTAGCTCCATGTTGCATCGATGTATCTCAACAAAAAGGAAAGACGCAGTATTTAACAGCAGTCTGTATGCAATGCTTAGAAGGGACGCCAAACACTATCAGGTGTAAACTCTGTAATAAACGATGGGATGGCTCCACACATCAACTTGGAACTCTCTACACGTATGATATATTTGCTGCTTCGCCGTGCTGTCAAAATAGAGTCGCTTGTCAGAATTGCGCAAAGCCAGTAGTTAATCTAGAACAGGAGAGCTCTTTTCAGTTCTTCTCGGAGTACTCTCAAGCTCTAAAATGCCCTCATTGCGGCGTTTCTGGATACCATTGTATAAAACCTTTATCTTCGTTCGAGACATTGTCTCCTGGGCGG
>Act78
GCTAAAGATATTGCACCGATTCACAAGAAAGGGTACTGTGTTTGGTATGACCAATGCATTAAATCTCCAGATGGCAAGTCGCTGAACTGCCTCTACAATGGCCCAGCCAAGGTCCTCAACGATACAAAGGGGATCAGCTTGCTGAAGAAGCTCTGTCCTCAGTTTTCGGGGGACCACCGCACTTGTTGTAGTACCAAACAGCTTGTAGCATTGGATAGTAATCTTAATACCCTACGCCAGTTTACGAGCCGTTGTCCAGCATGTTGGCAAAACATGTTGGATTTGTTCTGCGAATCAACATGTAGTCCTGATCAGTCTCTATTTATGGACCCTACTCAAGTCGTAGGTTTTACTCCGTCAATTTTGAAGATTGAGTACTATGTTTCTCCAGAATTTAAAAATGGGCTATTTGATTCTTGTAAAAATGTAGTGTTTCCTGGGAATAACGAGTTGGTGTTGAATCTGCTATGTGGCGAGAGTGCTGAAACATGTACACCGCGTAAACTGCTTAAATATATGGGCAGCACAAGCAATGGAATGTCTCCCTTTGATTTAATATTTCCTGATATCTTACCCCAAAACCTAACCTGGATGAATCAAACTAGCTATCAATGCAATGAAAGTTTTGTCAACCCATGGACTAACAAGACTTCCACGATATGCAGCTGTCAGGACTGTGCTGCATCTTGCCCATACATCCCTCCTGTACCTCCAACACCAAAACCAAAGACCATCCTGGGTCTAAGAGTACTTTCATTCACTCTGCTTATCATCTACTTGGTATTCTTTTTCACTTTCATGCCAATAAGTTTCTACTTCATCACAAAACAGAAAAACCAGTACGCACGCATATCAGATGGGCCAGCACCTGTTTCATCATCGATGCCATATACCAATGGCCATAATCCAAATGTTATCAATGTGAGGTTTGCGCGGAAGCCAGGCATGTGCGAGAGAATGGGCTTCTGGATGGACAGGCAGCTACGAGTAGTTTTCAGTACATGGGGTCACTGGTGCAGTTGTCATCCATTCATCGTCATCGTTGGTTCTATTATTTTCGTTGGGGTGTTAGCCGGAGGTTTGAAATTCTACAAGGTTATAAAAAACCCAGTAGATTTGTGGTCTGCACCAGGGAGCAGGGCTCGTAAAGAAAAAGACCTTTTTGATTCCAAGTTTAGGCCATTTTATCGTACCGAACAGTTGATCATCACTGCAAACCCTGACTACCCTCAGAACCACACAGGTTACCTACAGTACCCTGATGATAAGTTTATACCTTTTGGAAATATTGCACATTTGGATCTATTGAACCAG
>Act79
CTTCAAAATTCATGGTATCATCCAGAGTGGCAGAAGCTGAGYGAGAGAGTTGCAACAATCGTCTACAACCCTGACCACCCAGTAGGGGCTTCATTTGAGAGTTTCTGTTCCGAAATAAGCAGGATGTGTGAAGAACTCATTGGTTTGGGTAAACTGAGTGATGATTCTTGTCTGATGGACTATGATATCAACCATTTTAGTTTAGATGTAACAGAGGATCAACTCGGAGGGAGCAACAGTAGATGCAGTTTGAATGATTTTATGGTGGAGTCTTATCGACATAGACTTGGTGAAATCAAAAAAATTATCTTTGCCCACTTAAAAAAAATTACAGAGCTCCTTGCTGAACAATTCAACAGCCGAGATATGATGTTTCAAAATAAAGTGAGACTTGCATACGAGCATTGCTTCTATGAAAAAGAGCATCAATACATTGAGTGTGTTTATGAACTCGCACATCACGAGCATGTTGCAAATCTAGAAACTGACATTAAAAGATTGAAGAAACTCCCAATCAAGCTCTTAGACTTGCAAATGAAAGATGAATGGTGGCATGAGATTTTCGAGCAAAGAGCCAAAATCGAGGAACTATCTTCACAAGTTGTCAGGCTTGAAAATGGCACTTCTGAATCTGAAACGTCGGATGAAAGTTACGAAGGGGAAGATGACCTAGATGGCCTCAATGTTGATTTACCATTTGGAATAACCTCATTCAATGTCAATAACCGCAAAGAACAACTGTCAGATTGCATCAGTGTCAGAAGCTTTTTCATCAACACTGTCAGAGAACGTTCAAAAACATTTAATGTTGATTTCTCTAGTGATGAGTCAGATGATGACAAAGAAGATGGACCCGTTAACTCCAAACCACGTCCTATGTCTTGTGGTAATTATTTAAGTACCAGCGCTCCTCAGAATTCGAAAGTGTCACTCAGTGATCTGATAGATAAGTGGGACTCTAAAGAAAAACCAACAAGAGATTCTATCAAGCAAAGGCAATCAAAAAGTCAGAATCAAATAAACTGTTCTGAAAAGAGCCAAAGCCCCACTCTAGAACTCCAGAAAGATGACACATTTGAGTACCACTTTGGCCCTGCATTGCAGAACATGAAGGATGTATTTAAGGCCACAAGCCCAGTTTCAAAACTCAAGTGTCTAACTGCATCTCTGAGAAAAATTGCTGACAAGGTATCTGAGTTGCGTTCACGTGAGGGTAAAGATAGCTTTTCCACAGCTGTGACTGCTGAGGATCTCTTGCCACTTTTGGTTCTTATRATGCTTCAATTAGAGCCTTATGAGGTTGCAACATTGTGGCCACAGTTAGCTATGCTAGAGGACCTAATGGCACCTTTTCTTAATTCTGGATGCCATGGTTGGGCCTTGGTGGAGTTCCAGATAGCTCAGCGAATCCTCGCAGACCTATGTTCTAAATTT
>Act80
GATAGTGCYGCTTTCGCACTGAGAGAGACTTCAAGTCAAAGTGTTGAGTCAGCGATAGACATTCTTACAAACATGGGAAGCCATGCTCAAACCAAGGATCACCTGGCATCCCATGCCTCTCCTGTTGGTACATTGTACCCTCAGGCCAAAATGAAATCGCCGCCACCTTATAATGCGATCCATAGGAATTCATGGATAGGATCGCAAGAGGCACTTAATATACCCAAGAGACCAGAGTCACCTTTAACACGAGAACATTTCTCTGGAAATTTAACAACTCCTCGTACATCTTCGCCTGTAACTACTTCATTGGAAGTGCCATGCGTGAAGTGGGAGGTGTCTAAGAAAGATAGCCCAGGGATGCAGCAACGGTACTCCAGTGTGCCRCAGTCTTTAGCAACGTCTAGTCAAGGTAGACAATCAGGAGTGAATCCTAGAATGTTAATGGGATGGAAACCAGCACCCCCTCAAAATCAACCACCAGTCTCTCAATACGCACCTCAACAAGGACTCCCACCCCAAAATCTCCCCCCTCATTCGCATGCGGGATCAGCACTGCCCCAACCTCAATTCCAAGTAACAGCACAAGTTAACTTGAGCACCAGTACAAATAGAAATGAAGTATATCCACCAAGTAAGACCTACGCTTCTTCTGCAGGAGGAAACAGAAACACAGCCAGTCCCATGTCCTTCCATGTTCAAGTTCACGCCAATGTTCCTTCACCGCCGTCTGGTAATCCACCCCCTCAAATGTCGCCTCAGACCTTGCGAAACCTACAGACAAGACGGGCACATAATAGCCATGGAAGCCGCGAAGGCTCAGGTGATTCTCAGACACACCAGTGCCGACATTCACCAGTGTTCAAAACCCATAATCAATGTGTGCCGCAAATTGGCTTGCCACTGCAAGCTGARAACAATATTCCATACTTTGTACAGTCATTTGATCCTAAATCGCAGCCACCGCCTTATGCTCCTGTTGCTCAGCGACCATCATCCGGGACTTCAGGGATTGGTTCTGACACCGCCTCAACTCTTGGTTGCTCATCATTATCTAGTGTATCAAGTCAATCCTATTTATCGTCACCAAAAAATAATGAAAACTGGCGACATTCCTGGAACACTGAGGCGTCTTCAAATTCTTCAATGAGCGACGAGCAACCTTATGCTAGCACTGTTTATGACTCTGGTCCCCCTTCTCCTTTTTCRGATTCCTCGTACAGTGCTATGGAGACTCCCATGGTTGCCACGACAATACAGAACATGGGAGGAGCTGTAATCAATTATAATTTTGATACGTTTAAAGTAAGGACGGATGAAAGGATGCATAGTTATCAGGAATCTATGGACCTAGATGATGATTATGCAAGTTTTTTTTCGTCAGAGGAAAATTCTGTTCAATCTTCGAGAGAAAAGTTAGAGGCTTGTAAAGGAAAAATCAAAAATTATACCCCAGAGGCATTCAAGTTCTTCATGGAGCAACATGTTGAGAATGTCATGAAATCACGTGAGGAGAGAGCTCAAAGACGAGCCCAGCTTGAGGCCGAGATGGCAAAAGTTGGACTATCAGAGGAAGCTCAGTCACAAATGCGAGAGATCCTCAAGCAAAAGGAAACAAAYTACATAAGATTAAAACGGACAAAAATGGGAATTAATATGTTTGAGAAACTTAAGATGATTGGTATTGGGGCATTTGGAGAAGTGTGGCTAGTGCGGAAAAAAGACACTMCGATGCTATTTGCGATGAAGATTCTACGGAAAACTGACGTGTTGAGAAGAAACCAAGCAGCTCATGTCAAAGCTGAAAGAGACATTCTAGCAGAAGCTGATAATGAGTGGTTTGTTAAGTTATATTATTCGTTCCAGGACCAGGAGTTTCTGTACTTCGTAATGGACTACATCCCAGGGGGTGACCTAATGAGTCTTTTAATCAAGTTCGGCATATTCCCTGAGGATTATGCCAGATTTTATATAGCAGAATTAGTATTGGCTATCCAGTCTGTACATAAGATGGGATTCGGGCACAGAGACATTAAACCRGACAATATCTTAATCGACAAAGACGGTCATATCAAATTGACAGATTTTGGACTTTGTACCGGGTTTCGATGGACCCACGACTCCAAGTACTACCAAAAAGCCCAGCATGCAAGGCAAGACAGTGTCGAACCGGACGAACGTGAATGGGAGGCAATCAAAGCACACTGTCGATGYGGAGATATTTGTGTAGATAAACCGTACAATGAAATGAAGCCTCTAGAACGAAGGCACTTCCGAAAGCACATGCGTTGCCAGGCGCATTCCCTGGTCGGCACACCTAACTACATTGCACCTGAAGTGCTGTCGCGTWCAGGGTATACCAAGGACTGTGATTGGTGGTCAGTTGGAGTCATACTCTATGAAATGTTGGTGGGACAGCCGCCGTTCTTAGCCCCTACACCTGCTGAGACACAACTTAAG
>Act81
ATGAACATCTACGAAATCTTGAAGAGTTTTCGGGCTCCTCTGAGCGAAGAACAAGCTTGGGCTGTGTGTTATCAATGCGCCGGGGAGTTGATATCGAAACGAGAAAAGAGTTTTGAGAATTTACAACCACAATTCATTGATGTCAGCCTTGAAACCACACGAATACGTAAAGATGGTTCGATTGAACTGACCAGAGTTTCTTCGGAAAGACCATCGCAGAAGACGGCAGACGTTTTGTTTCGACTAGGAAGCCTGATCTATGAGTGCTTGGATTATGGAATGGAAGCGTTCATGGAGAGGGAATTAGACCCTTCGCTAGAAAGACTAATTCTCGACATGACGTGTGAACAGGGAGACGAGGGGATATCTGTGCCAGAAGAGTTCGAAAGGAAAGTAGTGGAAGGCTTCAAGGATGGCAGCCTATCGCGAAGGGAAAGGCGTCTTTCACATAAAGGAGAATGTACGGCAAAAGAAATTAATTTGGAGATGGTTTTGCAAAGGTGTACAAACCATTTGACAGAAGATATTTCTGACCCTCAGGGACATTTTAAAGCAGTTTGTCGGGCTTTGGTGAATGAAGCTCTCGAACTGTCAGAATTTCTGCGTCAGCTTTATAATGGAAGTACTCTAATGTCGCAAAGCTGGGGTAAGGGAACTGGCCTTACCAACTGGGCTTACTTGCAAAGTTTACATGCATCTGAATGGGCTAAATTGTGGCTTCAAGCAATGAGAGAATTACGCGAGGGAGTTACTTTACGACATGTTGCTCATCGCACTAAGCTACCGGCTTCTTCCTTCGAAATGACTCCATTTGAAATGCTACTGGACGATATACGCTACCATCGATTCCAGCTCAACCATGTCTCTGTAACGACTCAACGAAAGAAGGAAGACGCGCACGACATCATTCTAGACTTTATTCGCTCAAGACCGCCTCTTTCTAAGACCTCGGACAGAAAAATGAACCCCAAGCCTAAAGGAAGCCCAAATCTCCACGAAAAATTACTAAATGAAATACGCAAAGGTAAGCAGTTGAGGAGAACACCAGAGCCTACCCTGAAAACAGTTAGGGAGATCTATTTTGAACAAATTTCTCCAAGCCCAGAGGGATCGCCGTATGTTACTCCGAAGCGCAAATGCCTAAAACCTGAAATTCAATTGGCAGAGTCAATTAGCCGGTGGGATTCACCTTCGCCTGACTCCGAGCACAGTCCGATTGAGTACGAACTCGATTCGCCAAAGATTAATCTTTTTGAGGTGGATCCCTCAAGTCCTTTTGATAGCTCAGACTATGGGTCAGGAGGTAGCTTTAAAGCGACTTGCTACGAGCTCCAAAAAAAGCGTAATTACAGTTCTTCGAGTGTAAGTTCAGTGGAGGAAGACTGTGTACAGAATGTTTGTTTCCGTACAAGTTTTGACACTCTTCCATACGACGACCGTCCACTTTTCCCGCCATCACTGCGCTCCTTGCAAAACCTGAAAGTCACTTCTAAGATCTACATGACGCTGAAGGAGCTCAAGCACATGAGGAAAACGCTTGCAAAGCTAGAGCTCGAAGCCCTGAGTCCTGACGATCCGCTCTTCAAAGACCTGCGCAGTGGGAAACTTTGCTTTTGTTGCCAAAAACGAAAGTTTTCCCTATTTGGTAATTGGTCACGCGGATGTGAGATTTGTGAAAGTAAAGTCTGTATCTATTGTATTCACAAGTTGGAACCGTCAATGAGCTACGTGTTTCTGGAGAACTCCGATATCGATCGTAGGGATTCTGGATTCTGCGATGCGTATTGGCCGTTCACACCGAATATACCTACGACACAGAGTTCTCCAAGCCTAGGAGCTGCACTCACAGAAACAAAACTACGTACTCATAAGGTGTGTTCGTCTTGTAAAAGGTTTATTTCTATGTACTGT
>Act82
AAGAAAAGTCATCCCTGTCAGCTATCATGGGATGAGATCCAGAGGCTTAAAAACGACACACACTTTGATCTAATCGAAATTGAGGCCTTGGTTGAGCAGTTCAAGACATTAGCGACAGAAGACGTGGGAATAACGAGAGAGGTTTTTGACCAGTGTCTTGGTCCCCTGGGGCAGCACAAGAATCTTGTCATGGAGCAAATGTTCAAGTTTTATGATCAAGGAGGTGATAATATCATTGATTTAGAAGAATTTGTTCAGGCACTCTCAATTCTGGTCAAAGGAAGTCAACAGGAAAAGATTCCTTTTGCTTTCAAAGGTTATGACATTGAGGGCAAGGGTTACATCAACAGAGAAAATCTTAGAAACATGTTTAAAGCATATTTTAACGTAAGTCTAGAACTTGTGAGAGATGTAGTGCGATCCTGTGAGGAAGAGATGATGGCATCTTTTGATGATGCTGCAGATAAACCTGTGTCTGCTGTATTTAATGCCCCAATACCAAACCATGGTGGACCCCTAACATCTGGCAAACCAGCACAGCATTACCATAACCCTGGATCCTCAAAGCGTGGCCAAGATGGCATGTGGCCCGTTATGGAAGCAATGTCGCAGGATGCCATAGATGAGATGGTCGAGAATGTGTTTAAACATGCTGATCTTGATGATAATGGGGAAATTTCTTTTGAAGAATTCAAAGTGTGGGCCGCTAATGATAACACTTTGCTTGCTTGGTTTGAAGCTCTTGGAACTGTGTTT
>Act83
ATGACTCTTGAAGGTGATGTTGAAACCAAAAGACCATGCACAGCAGGCCAAAGGCGAATGTCTACAGGTAGTCGAAAGGACTCCAAACGCAGACGAGAGCGTAATGGAAGATTCTCTCTGCGTAGCTTATTTGGCCGTTCTAGGAATTATAAGGGTGAAAATAAGCTGGAAAAAGTCACAAAGAATCGAAAGCTTAGTGGAGAAACTATGGTTATCTGTCCAGTTTGTTTTGTTGTTCGCCCTCGGAGCATGTTTCCTGAGATATCTACCTGTGAACACAGATCTTGTATAGAATGCTTGAGACAATATATGACTATAGAGATTAATGAGTCACGTGTTAATCTGACTTGCCCAGAATGTTCTGAGAGGTTTCACCCAAATGATATAAAACATATACTAAATGATGATGGTTTGATGAACAAATATGATGAATTTACATTAAGGCGCACATTAGTTTCTGATCCTGACTGTCGCTGGTGTCCAGCACCAGATTGTGGTTACGCTGTTATTGCATCTGGCTGTGCAAGTTGCCCAAAGCTTGAATGTCAGCGAGAAAACTGCAATACTGAGTTTTGCTATCACTGCAAACAGTTATGGCATCCGAATTTGACTTGCGATATGGCGAGATACAGAAGGGCAACTCACATCAAATCTCTGTCAACTGAGGGTCGGAGTTCTCATGGGTGTGATGATATGAAACCTTGTCCAAGATGTGGTGCATTTATTATCAAGATGGATGATGGCTCATGTAATCACATGACCTGTGCCGTCTGTGGAGCAGAGTTCTGTTGGCTTTGCATGAAAGAAATATCAGATTTACATTATCTT
>Act84
ATGATCGATTTGAAGTCAACAAATAACCTTACAAATGGATCGCAGGGTATTGTTAACTCCACGAGCGAGCCTGATATACCTAAATTCTCGACATCAACAGTGGTGCTCAGTTCACTCTTTGTTGTAATTCTAATAATTCTCACGATATTCGGCAACGTTTTGGTCATCATGGCTTTTAAGACATTTCGTCGCATGCGACAAGTGACGAATTATTTCGTTGCATCGTTAGCAGTAACTGATATCTTGGTTGCAGTCATTGCGATGCCAATATGGGTGGCGTACCTCATAACAGGACCACTATGGGTCTTTGATACAGTTTTACAAATGCTTTGGACAAGTACCGATATAATGTCTGGCATAGCATCTATCTGGCATTTGACATTCGTCAGTATCGATCGTTATCTATGTATTGCAAGTTCCTTAAAGTATCGCTCCATCATGACGAATGTTCGAGCAGTGTTTATAATATTAGGTATATGGCTGTACTCGATAGTCATAGCTTCGGTTGCACCGACACTGTGGGCCTGGAGAGGATACAGCCTTGTGGTAACTTTATTAAACTTCATTATCCCTGTCATCGTTATATCGATTGCATATTTTCGTATCTTTCAACTGGCAAGATATCACGCTCATCAAATAGAATTATCTCTGGGTGGAAAACATGGCCGTTTTTTTAAAAAAGAACTCAAAGCCACGAAGACTTTGGCAGTCGTGATAGGTGCCTTTTTGATTTGTTGGTCGCCATTCTTTGGCCTCAATTTGTCATACTATATCTGTGGGTGCCCACCTTCGCCTGTCATTGTTGCCATAGCAAAATGGGCTCACTATGGCAACAGCTGCTTGAATCCTCTTATCTATGGCGTCATGAACAAAGARTTTCGGAGAGCCTTCAAGAAGCTGCTGGCACCATACTTGCCA
>Act85
ATGTGTGGGATCTGGGCCATTTTTGGTATTCCTGACTACCCCAAGTATGCATCGTTTGCCATGAACATCTCTGGCCGTGGTCCCGACTGTTTTCGTATGGAGACCATCCCACATTTTCAAGACTGTTGTCTTGTGTTCCACCGTCTAGCTGTAGTGGATGATCTATATGGTATGCAGCCAATGAGAGTCAAGAAGTTGCCTCACTTGTACCTTATCTATAACGGAGAAATCTACAACCACAAAGCCACTGAAGAGAAGTATGGCTTCGACGTGATGACCAAGTGTGATGGTGAGGTAATCCTTCATCTGTACGACAAGTTTGGTGCAGAAAAGACTGCCCAAATGCTAGATGGGGTGTTTGCTTTCTGCATCATTGACACCAAGAAAAAACAAATTCATCTTGGAAGAGACACGTTTGGCGTTCGTCCCATGTTCACGTTGGAAGGAAAAGCAAACAAGAAAGGTGTCTTAGCTCTGTGCTCTGAGATCAAGTCACTGGTTCCTGTCGAGAGGCACATTGCGAGTAACGGACACAAGATGGTGTTAGACGTGTTCCCACCAGGTCATTATGCCTCGTATGATCTAAGCCCCAATGGATCAGTGACCCTGATAGAAAAAGGCCCATACACTTTCATTGGGAAAAGACCGGTATTTGATACAAGAGTAGCACCCACCTCAAGTGACGCCCAGGAAAATATACGCCAGTTGTTTACAGAGGCAGTAAGGAAGCGTTTGATGGCTGACCGGCGTATTGGGTGTCTTCTATCAGGTGGACTGGACTCCAGTTTAGTAGCCTCACTACTCACAAAACTGGCGAAAGAATCTGGTATTGACTATCCAATCCAGACCTTCTCAATAGGAATGGAAGGAAGTACCGATATATTGGCTGCACGCAAGGTAGCGGCCCACATTGGTAGCGAGCATCATGAAGTTACTTTCAGCGCCCAAGAAGGAATCGATGCGTTGAGAGACGTGATATATGCCTTGGAATCGTACGACATAACCACCATTCGTGCTTCTGTCGGGATGTACTTGGTTGCCAAATACATAAAAGAGAAGACAGACACAGTGGTGGTGTATTCTGGGGAGGGATCAGACGAGCTTTGTCAAGGCTACATCTACTTCCACAAAGCTCCATCTGCCGAACAAGCAGATAAAGAGAGTAGACGTCTTCTTGAAGACCTCTATGCTTTTGACGTGCTCAGAAGTGACCGTTCCACAGCGGTGCATGGATTGGAAATACGAGTGCCTTTTCTTGATGTTGACTTCACGTCCTACATTCTTTCCATACCAGCGGAGCTACGACAGCCACAAGATGGGATGGAGAAATGGTTGTTACGAAGTGCGTTTGACAGCACTAATCTGCTGCCCAAAGACATTCTTTGGAGGCCAAAAGAGGCTTTTAGTGATGGAGTTTCTGGAACAGAACCTGGCAAGTCGTGGTTTGAGATTCTTCAAAAGCATGTTTCAACACAAGTCCCAGATGAAGCTCTCTCCAAGGCAGAGGAACTGTACCCATTCAATACACCCAAAACCAAAGAGGCCTTCTATTATCGGCAAATATTTGAAGAGTCCTTTTCAGGACACGAAAATCTGATTCCATATTTGTGGATGCCTCGATGGACCGAAGCTACAGATCCTTCCGCAAGAACCCTGTCCCACTACAAG
>Act86
ATGCTTAAAGCAGAACCAGAACAAGTTGACAACGAAGAAGAACGCAATGAAGAAGTCGAAAATGAAATCAAAAACCACAGACAGTCGTACTTGGATGAGGAAAAAACGATATGTCTGTTTGCCTGCATGTGTCCTTATTTAACAGCTTTCTACTTGATGTTTATAGCATGGAGGTACATCAGCGTAATATTCTATGCCACCTATGCTACAGAATGCTTCTTTAAGGCCAAACTTGCCACGCTCCGTTGTGATGATTCCGGTGTGTTTCCATATCCTACAAAGTTCGAGGTCGCCTGGCAAATGTCATCAGCCGTAAACTCTTTAATATCAATATCTATTGTGGCTAAATTGTCACCGTTTCCTGGCTTTCGTGTCATTTGGAAAAAGCTGGTTCGCTACGCTAGGTTTTGGTCACTTTCATTCCAACTAATAGTCGTTATCACCTACAACATTATCCTAATCCTTCATGAACATTTGACAATCAGTTTTGTTATCGAAGTTGGGTTCATTATAGACGAAGTAACTGTGACACTTGTTGTTTGCTTGTGGAATTTTATTCCAGCCCCGAACAAGGACACCGCTACCTCCAGCTTTCAGTGTTGTTATTATGTAACGCTAATTGCATATTTTCTAGAAAATCTTTATTTATTTGTACTAATGTCGTCTCAAGCTGCTCTAGACATAACAGGAATACACGAGTTTGAACACCGTCCAGCTTCTCTGCAAGCTGTTAGTATTGTGATGAACGCAACAGAGGCAACTTTTTATTTCGCCATCATGAAATTCTTCTGGAACAAGATGTTTGAACCTGACAGGGATTTGTTTGAAAAAGAGACAATT
>Act87
ATGGCGTCTTCAAACGAAATGGGCAACTCTTCAACCAACTCGTCAACCTTAGGTTTAGGACCTGAGAACATCGTTGGAGCGATTTTCGTTGGATTGCTGATGCTTGCAACCTTGTTTGGTAACTTCTTGGTGTGGGCTAGCTTTATTACATTTCGAGAGCTAAGAACAAAGTGTAACTACTTCATAATAAGTTTAGCGGTTGCTGACATCATGGTTGCGTTGCTTGCTATGCCATTTTGGTTCATTTTGCAACTGGAGCCTGACTTGAAGAACTCAAAAATATTGGATCAACGATCGATGCAGTTTTGGAATTGCATTGACATTCTTTGCGGAACTGCCTCTATAATGAATCTATTAGCAGTGAGCGGTGACCGCCATCTTGCCATAACAGCACCCTATAAATACCACGAGTTCTTGACGTCATTGAGAGCGATCGTGATCATTTGCTTCGTATGGATTTACGCAGTTACTATTTCTTTGCTGAACCTTGCAAAGTTCAAAATTCCAAATAATGGCTACCATTACTTGGTGTCAACCACTAGCTTGATACTACCATTGGTGGCTATGATTATCATGTACGCACGGATTTATATGGTTGCGAGGCGACAAGCTCGCATGATCAACCTCCATCAGAATTACAAAACAGATATTAAAGCTGCGAAGACTATTGCTGTCGTGATTGGAGCATTCGTCGTATGTTGGCTTCCGTTTTTCGTAATGATTATTGGATATGCTGTTGATCAGAATTTTATCAGTGACCCTCACTTTAAGGTTCTTAGAGCCATAAAATGGATGGAATATCTGAACAGTTGTTTAAATCCTATTATCTATTGTTGTCTAAACCGTACCTACCGAGGCGCATTTAAAAGACTTTTTAAAAAGTGGCGAAAAGCTTTGTTGCGGCTGTTTTTTTCCAAATACCAAGAAGACAACGAAGATGATAAYTTCAATACTACTCTTAATAAAACCCAGAAGACCCCTATATTGGGCAAGTCTAGTGAAGACTCCGGCAACAATTTGACTCATGTTAACRAAAATGGCAATCATTTAAGGAAAGAACTCTTGGAGTCCAATGCAAATGGTGTTCACAAGCAGACCCAGGTT
>Act88
GAACAATTTATTCATCTGTGGAAGACGATGTATTCTTTATTCCGTGAATTACCCAACGAACAACAAATGTACCAAGCCATAGCAGCGGTAGGCAACATATTATTGAAACTCGGAGAATTTGGCGAAGAATACGGTGCTACGACTCCTGAGGATATTAATAGTCCGAAACACAATTTACCCGAAGGGGTTACGACATCTTCCGAGCTTGGCTCTTCGTCTGCTTCACCGAAGGATGGCAATATGGGCAATGGCTATGATTCTGAGAAGTCTTCGGAGTGTGCCAGCCTTCCCGAAGGGGTAACGACGGCTTCCGAATTTGATTCGTCAGCTTTGTTGAAAGAAGTTCTTGCCGACGCAGCCCGAAGCAGCGAGTCATCGCTCAGCAGCCCGGTTCGAAGTACCACAGGTGAAGACTATGTTATCGTAAAAAATGACGATGGTTTTAGCACTCCAGAAAACTTAGACGTAGAAAGAAACGAAGTATCAGAAAACTTATCCAATCTGTACCTCAAACTAGAAAACACTAAAATTACATCTGCTAGCCCCAGCTCGCGATCGATGTCCGAACATCCGGGCGATGCATCCACTTCCGGTTGTAATGTCAATCTTCCTGAGCTTGGTGATGTTTCTGGGGTCTTTGAATCGGAAGTTGGTTCCTCGGAAACCGAACTGCTTGATTTAGACGGCAGACAGTCACCTGGAGTGATTGATTCTCATTGGTCAATATCGTTTGAGCAGTTTTTGGCGTCCATATTAACGGAGTCTTATCTAGTGAATTACTTTGAGCAACAGATTGATGTGTTGGAAAGGCTGAAGCGGCTAAAGACGGAAGGCATTAACAGTTTCAAAGCCTCCAATAATAGATTAGCTGACGAA
>Act89
ATGGAAAACTACGTCCTTTACGATGAGATTGGCCGAGGCGATTATTCAGTTGTTTACAAAGGAAGGAAGAAAGGCACTGTAGAGTTTGTAGCCATTCACTGTGTAGACAAATCCAAACGGTTAGAGCTGAGAAATGCCGTACGTATTACTCATGACTTAGAGCATCCTAAAATCGTAAAGTTCCACGAATGGTATGAAACTACTAACCACATATGGATGGTTGTGGAGCTTTGCACTGGATATAGTTTAGACGCGATAATATCACAAGACACAAACTTGCCCGAAGAAACGGTAAAACAGTTTGGAAGAGAAATGCTCGAGGGCTTATTTTATCTTCATTCTCTTGGAGTCTTATACTGTGATTTGAAACCGTCTAAGATATTGTTGGACGGACCTGGGCATATAAAGTTAAGTGATTTTGCACTGTCATGTGTTGAAGGTGAAGATGATATTTTTGATCTGGAAGATGATGATACCCAGATAAGCAGTGATAAAAGACTTCCTAAACCGTCTCCTTACTACATGGCTCCTGAAGTCCTCATGGGGTCCCCACCAAGCAAAGCTAGTGATTTATGGTCGTTTGGGTGTCTATTATTTGAGCTGTTCACTGGCAAACAGCCTTTTGCTGCAGACACATTAGAAGAGCTTGCAGAGAAAATTCTTGGAGATTGTTGTCCAGACATAAATCAAGTCATTGATGGGGAAATAATTAGTGGTTCTAGTAATCTTACAAGTCTTATTAATAGGCTTCTCATTAAGGATCCTCCCCAGAGACTTAATTGGTCTGACCTGATTAAGCATCCATTTTGGGACAACTCGTTAGATTACCTTTTATGTGCTGAAACAGAAGACAACAGAAAGGGGCTGGTGTCAGAGCAATATAATGAAAATGCTCAGGACATTATTACTGAAGCTGCATTTGAAGATGTTATTGAAGAAAATAGGCCAACTAGTAAAGAAAATGGTTTATTTGAGACTGAATCAGATACAAGAGGGGTCAATCAAGGGACTTACACCTTTAAAAGCAAGCCTCATGAAGTCAACAGATCAAAACTAGTTAGTTCGGATGAAAAGAATGTAAGAAAACCAGGACAATTCCATCTTAGCGAGAACTCCGAAGAGCTTAGAAATGGGAAGCAATCTATCCCAAATATTCAAACAAATAATCAATCCAAAGCTATGGTTCTTAAAAACAATGCTTCTATTTCCATTGAGAGACAACACACTGTAGTTTTGAACAAGAAGATTAAAAATAGTGGCCAAAAGGAAAGCACAGTTGCAAGTAACAATGACAAGGACGGGATAGGAACATCAACTGCAATTGCTAATGATGAAGATAATGCTCCTGCTCCACAGATTTCGGATCTTATTTTTCATTCCTCCGATTTTGTCGTTACTCCTATTATAGATAATATTAAAATCAAGAAGATGTCAATGCCAAGGTTTGATCCAAAGGCCTTGTGCTGTCAGGCCCTCAAGCCAGAAGAAGTCCTTCATCTATCTGATGAAGATGTCTCAGAACACTTGAAGTCAATAGACAACTTATTCTCACCAAATCAAAAAACTAGTGGCAATGCTGCATTTGTTCAGCGCAGTAAGCTCCATACTGCRGCATATCTTGCAATGTTATGTCGCCATGGGGATATTGCTAATATAATTTTTGAGTCTAATTTGGTATCTTCCATGTTATATCAAGTCAAGAATGGATTTTCTGTTGATCTCAAAGCAAGAATT
>Act90
ATGGAAGGCCCAATTAGTGGTTTTGGGCTCCAATTTCCAGATTTAGGTCAAGAACTGAACATACCTCCTCATTTAAGGCAAAGTAGTGAAGCCTACAGGCAATCATCAAGATTTGGGCCGCCAATTTCGAATATGTTTACAAGCGACTACATATCCAAGAAACCAAGCTCCGAAGACGTACGCGGTCACTTTGGCCCCGGTTTGGATGGAATCGCTGATATTCACGACCAAGAACACGGTGATCTGCCTCTTTCTTCGTCCTCTATGGCCGAGAGCTACCTTTCAGCTACCACCACATCGTACGGATGCTCGTCTCAGGTACCGAACAGTATGCATCCTTATAGTAATCCACTTTCAGCATGTAACCCAATGAGCCAAGAAGCTTCTATACCACCTGATGGTGTCTATCATAGAGATGTCCACGGGGGTGCCTTTCCTATAGGCCCAGATTATAGTTCTGCTAAGGGAGACGGCAATCATCTTAGGCTGCACCCAGGTATTCCTAGTATTCCTCTACAGACACAAAAGCCAACTAATAACTTTAATATGAGGAATCTATTTCACGGACATAATGTGAACTCTGCGTATCCCGATGGAGGTGCTTCTATGTATAACTATTATCATCAAACAAGTGAACCCAAGATCGCTCATCTCTACCCACCTCGTCCTTACCCGGCCTACAACACCAGCAGTGCTTTTGAGCCGCCAGAAACTTCAATTTACTCGGCCGACAGCCATTGCTACTCAAAGGATGACTCGAAAAATCTTGGCGGTTTCCCTAGCCACAGAGGATCAGCTGACAGAGCCAAGCAATCGAACTCCTTACAGGGAGAAATCAAAGAAGTAGAAGACGTGGACGATAACAACCGATGTAAGAACACAGTCGAGGGCACGAAAACTTCAGTCAGAAGGTTTAAAAAGTGGTACAAAGACAAGACAGGAAAGTCACTGGATATGAACTCTCTGACAAAGCAACTGGCTGTAGATCTGCTCAAGGATTTCTTTCTCGAGATTCGAGACACAAGACCCGGCAAGGAGGGAAATGAATATGAGCCTGTTACTCTTACAACCTATAGAAATGGCCTACGAAGGTATTTCCTCGAGAGAAAATGCCCTCCAGCATTAGAAAACTTCGATTTAGCCGATCGGGAATTTGATGTTGTTAATTATGGCCTTGTTACAAAGAGAAACGAATTGAAGAGAAAAGGCAAGGGGAATCACCCGAATGTCGTGGAGAGTATAACCGAAGAACAGCTCGGCAGAATGTGGGCTTCAGGAGCGATCGGAGTGCACGCGCCTCGACCACTTCTGAGACTCCAATGGTGGATCAACACAGTCTGCCATGGCATTCGCGGCAGAATGGCCCACCACGACCTCAGCATTGATGACTTCAGGATCTCACGAGGGGCTGACGGCAAGATCGTGATCGATCATGTCAAAGCAGGGTCGAAGAGACAACGACTCGGCCCCGACGAGAAAGACTCTCAGAGAAACAAGAAGAGGTGCAAAGCAAGAGTCGCTGCCACCGATGGAGGGGAACGCGATCCGGTTCGCGCGTTCGAAGTCTATTTACGCCATCGTCCTCCAGGCATCTCGTCGTTTTATTTAACACCAAAGCACAAACCCAAGGGAGATATATGGTTCAACAAGGTACCTATGGGGAAGAACTCTATTGGAAGGATCATGCGAGAAATCAAAGCCATCGCTGGTATAGGG
>Act91
AATCTATCGGCCAATTCCACTGCAGCGACACTCATAATGTTGGCTTCAAACTGTAGTCCAATTGGTAAACAAAGTCCACCGCTCTTGAGCGACATTGGCAAGGGATTCTATCCTTGGAAACCAAGATCTCCATATGAAAACGTCTCGCTTGCGAGAAGTCGTCTGTCTGAGGCTAACCTCCGAGGAATGAGTTCAGCTTTCGCTTCCACTCCTGATGCAACTCAAGGCGATCGACAGAACGCTGAACTTCTTTATTCAGGCTGTAATCTTTCTAGTAGTCGTAGCTCGGCTTCAGATCACGTAGCAGCAGCGGTAAGCCGCATCCATCCTGCTGTGGAACCCGTATACACGCGAATGACTCACTCATACCACAGCAATCCTTGGTATAAACAGTCCTTAGAGCACCAAACACATCATCAACAACCCAGACAAGGGTTCTGGGAAGTTCATGGCAATCCAGCCTGGCTTGACGCTTCAAATTCACCAGCCTCGTTTCATTCAACTTTAAACCATTTTCCTAGCCTAGCGCACGAGCTTACATCTGGGACTGTTCMTCATCCAATTTCAGCGATGCCATCAGTGACAGTAGCCAACCATCCTCATTTCTTCCCATCGCCATCGTATTTAACCGGAGAACCTTTAAAGTCTGCTATCCCTACGTATATAGAACCAGCTTACTTCCCTGCTGCTGCTGCTTATTTGCAGTCAGCTCAGAACCTCGTCCCTCGAACTACTCGCCGTTACACTGGTAGAGCTACTTGCGACTGTCCGAATTGTCAAGAAAACGAACGACTAAGCGCAACGGGGGCGCCGTTTCGGAAGAAATCTCAGCATGTCTGCCATATACCTGGATGTGGTAAAGTCTATGGTAAAACATCGCATCTCAAAGCACATCTAAGATGGCATACAGGGGAACGACCCTTTGTTTGCAACTGGCTATTCTGTGGGAAGAGATTTACTCGCTCAGATGAGCTTCAAAGACATCTTCGTACTCATACAGGAGAAAAAAGGTTTGCTTGTCCTACTTGTAATAAAAGGTTTATGCGCAGTGACCATCTATCGAAGCACGTAAAAACTCATAATACTACCAATACTAGCAAAAAAGGGGACAATGAAAAGACCGAGGATGACAAAGAACATAGCGAGGAATCAGGCAGTGTAACAGAAGAAATGATTGGAGTGGTT
>Act92
ATGGTTGAAAGAAGGAAAAGTCTACTTCTTACTTACATCCTGTGGATCTTATGGGGCTGGCTTGGAGTTCATCATTTTTATTTAGGCCGAGATATCCAAGCATTCGTTTGGTGGTCCACAGTTGGTGGTGTTTTTGGGTTGGGATGGTTTCGAGATCTTTGGCGCATTCCAGAATATGTAGAAGATGCTAATCTGAGTCCTTCTCAAGTCGAGGAGATGAAAAGAAAGATCAAAAGCGGTCGAGAACCTATTTTTAGTGTCACACGTTTTGCTGGACAAATGCTCGTTGGGTATTTTTATGGCATTTTGACTCGATTAGCCATCCCAGACTCAGTTTCCAAGTGGAGTGTTGGAATCTTAGTTCCTTTAGCTGTTGCTGTTGGTGTTTACTTGGTCGGTAACATTGGACGAGAAAGAGGAGACTTTAAGTATGCTTTTATAGGATGCTTAGTAAGCTATGGTGTATTAACCTATCTTACTGCAGACGAACCAGGGAACATGTACGTGGCCTTGTTTGGAACAATCTACTTTCAGAATAAAAGAGAATTTAAGAAAGAAGTACAGCCTTCGAGCAAGGGATTCTGCAAACGGTTACAAATATTAGGATTCGGTGCTTTGGTGATATGTCTTTTATGGGCTTCTTTCTTCTATTTCAACGCTGAAGTCACAACAGAAGACGGCGAAACTATCAAGTTAAGAGATGCTGTAAACCACTTCTTCAATTCCCCTGTGTGGTTGGAGTTTAAGGATGTTTTGAAACAACTATATGATGAAGGACAGAAAAATGGTTGGGATAAACTATACGATGATTTCGTGAAAGCTTTAGATCCAAGAGGAGAACAGAACGCATATCGTGTGTTAGGGGTGACTGAAAATGCCACTCAAAAAGAAATCAAACAGCGCTACAAAAAACTTGCAATGAAATGGCATCCAGATAGGAATAGAGACAACAAAGAGGAAGCCCAAAAGAGGTTTATGGAGATCCAAGAAGCTTATGAGATTTTATCAAAATTAAAATCCAGAAGAGCCAATAAGAACTCAGAATCACAGTCTGATTACAATGCTGAGAGACATAGAACTGAGTTT
>Act93
TTACCCTACAACCGCAAYAAAGCTAGTATTTATTTGGTGTTTGAGTTCTGTGAGCATGATTTAGCTGGRCTATTAAACAATCCTGCTGTAAAGTTCTCATTATCCGAGATGAAAAAGATCAGTCAGATGTTACTCAATGCGCTGTACTTCATCCATAGCAACAAGATACTTCATAGAGACATGAAAGCTGCRAATGTTCTTATCACCAAGAATGGTATCTTGAAACTTGCCGACTTTGGACTAGCACGAGCAATTCACATAAACAAAGAACAAAAGCAAAGGTACACTAACCGAGTAGTAACGTTATGGTATCGACCCCCAGAGCTTTTACTTGGGGAAAGGAATTATGGACCACCGATTGATATTTGGGGTGCAGGCTGTATCATGGCAGAATTATGGACTCGCCGACCTATCATGCAAGGAAACACAGAACAAAACCAACTGACTTTGATATGCCACTTGTGTGGATCTATTACGCCAGAGGTGTGGCCAGGAGTCGATAAGCTTGAGCTGTATGAAAAGTTGGTTCTTCCAGAACAGCAAAGGAGACGAGTTAAAGAAAGGCTTAGAACATATGTTAAAGATCAACATGCTTTGGACTTGCTTGACAAGATGTTGACGTTGGATCCTGCACAACGTATGGATGCTGATTCTGCCCTTAACCAYGATTACTTCTGGACTGATCCTATGCCCACYGATCTCACTCGAACATTAGCTATGCATAACCAGTCTATGTTTGAATATTTGGCTCCGCCAAGACATGGTGCTCAAAGGCAGCCAGCTGCTCCCAAACCAGGGGTTGCACCGCAACAAGGCAATGTGCAAAGCGCCACGTATGACAGAATTTTC
>Act94
AAATATCCTGAGATCAAGAAGCTTATGGGATTTGACCCAAATTTCAAATATCAAGTGGCATTTCTGGTGGTCCTACAATTCCTACTAGCGTACATAGCCAAGGATCTCTCCTGGCCGCTGCTCATTTTGGTAGCATACATTGCTGGTGCTGTGATAAACCATGCATTGTTACTTGCTATTCATGAGATATCTCACAACCTCGCATTTGGACATTCAAAGCCAATGTACAACAGACTACTTGGCTTTTTTGCCAACCTGCCAATAGGCATTCCAGTGTCTATTTCATTCAAGAAGTATCATCTAGAGCATCATCGTTACCAGGGAGATGAGGAACTTGATGTTGACCTGCCGACAGAGTTTGAAGCCAGGATGTTTTTTAATACCATAACCAAGTTGCTATGGGTGATCATGCAGCCATTCTTTTATTCTCTGCGTCCCATGTTCGTCAATCCCAAACCACCCACCAGCCTTGAGGCGATCAATTTTGTTTTACAGGTTGTGACAGATGCTGTAGTTCTATATTATTTGGGTGGCAAGTCGCTGGTGTACTTGATTGCTTCCTCACTCCTTGGTATGGGCCTCCACCCAGTGGCAGGGCACTTCATTGCCGAGCATTACATGTTCACAGAGGGGTACGAGACCTTTTCCTACTATGGTCCTTTGAACTTTGTGACCTTCAATGTTGGCTACCACAATGAACATCACGACTTTCCTAGTGTTCCTGGTTCAAGACTTCCTATGGTCAAAAAGATTGCTTCAGAGTATTACGACAAACTACCTCACTATCATTCCTGGAGTAAAGTTATATATGAATTTATTACAGACCCAAAGGTCGGCCCATTTGCACGAGTAAAGCGCAAGTCAAGGAATCAACTTGTAAAACAGACCCTGGATGACTCAAAAGATAAA
>Act95
ATTTCATTTGAAGACATCACTAAAATGAATTTGTCTGAGGAACGCCTTATTCTGGTAACGAAGAAACCACTTGCAGAAAGCCGCTACAACTTTATCCACTTCTTTTTACCAAACAGCGAAGGAGCTAAAGCAATGCATAAAGCTGTTCTGGAACACCAACTATTCTTCTTTTCTCCTAAAGTTCGCAAATCTGTAGTTAACCACTACCTACTTTCCATGCCGTGCTGGGCTTTACCGGCGAAATGGTTGACCAAGATTCCGTCCAAGGAACTTTATCATTTAGATGTGAAACTGACAAGACGGCAGTCATATGATCAACATTATGGAACAATTATTCAGGACTTTGATAATAAGCATACAATGCACGAGTGGCTACCGAAATGTGCAAAATGCAAAGTCAAGGAGTCTAACACCATATTCTGTCCATGTGGACATGTTTTATTTTGTTCGGATTGTGCTGCTGATGAAGTATTCTGTCAGGTCTGCAATGAACCTGTCACGGCATGCCAGAAGGTATTCTTTGCTATGGACACAAATGACAATGATTGGACCTGCCAAATCTGCATGGATGATGTTGTCAACACTGTTTTCTGCCCTTGTGGACATGTTTACTGTTGTGAAGAATGTGCCTCTAGCCTTACTTACTGTCCTCTTTGCAAAACATTTGCAACTTATGTCCAGAGAGTCCATGTGGAATTTCCACAAACAGAAATG
>Act96
ATGGCGGATTCTTTGTCTTTTCTTGTAACATTTCTTGTACTATTTGTGCTTTTTTGCGCCAAACCAGGCCTTTCTTTGTATGAAGATCAAGTTGGCTTGATGGACTGGCGTAAATCCTACCTGGGTAAAGTGAAATTTTCTCACTTCGACGTCTCTACACATAGTAGCAAGAGACTTTTTGTCGCCACTGAATCCAATGTCTTGGCAGCTTTGAACTCTAGAACCGGTCAAATAATATGGAGGATTGTTCTGGAAGAAAGTGTAGGTCAAATAGATGCCCTTCTTCACCAAGGAAGCTTTCTTGTCAGTATCTCTGGTAGTGGAAAGTTCGTCAGATCCTGGGATACTGGATCTGGGAGTTTGCTCTGGGAAGCCATGATGTATGCTGGTCCCCTACCYACCCCCTCTAGGGTGGATTCAGTGGATGGATGGGATGGGATGGATGCAGCATTGGTGGAGTTTAATGGAGAGAAAAGTATCATCATTCTTTCGGCTAATATTGTGAAGTCATTTTCACTGCAGGACGGATCAGAATCGTGGTCTTTTCAACCTTCCTCTTTGTTGATCAACTTACATTCCCTTTCTCATTTTGAGGGTATATTACATGTCATCGGAACTAAAGATGAGTCTAATATTTTTATCCAGAAACTAACCATAGACAAAGGTGAAGCAAAAACATCTCATGTGATTGTGGCACCCTGGGTTAGGGAAAGCCCATCTTGCATACAGGTSAAGGGAAACCTCGTTTGCACTGATTCATCAACTCTGAACTTCCATGTTATTCAAATTCATGAGGAGAAAAGTGAAAGTATAGACATTCCTCTGGCCAGTTTTACAGGTGAAACCATAACAGGATCAAGTCCCAAGCTGCAATCTTTTGGCAAGCATACTAATTCTTGGAATTTAAGGACTGAATTTGTGCTTCACATTTCAGAGAATCATCACCTGTTGTTAAAAATGGATACAAACATATTCTTTAAGTTGCTTAAGGAGTACCATGACAACTCAATATTCTTTGGCTCAACAATAAATGACAGGGCAATACTTGTGTCATTAACTTTAAAAGATAAGGTCATTCAATTACAATGCGTAGACCTTGACACAAGCAAAGAACTCAGTGAATTGGCCCAGAAAGTCAAACTTGAATCCATTCATAATGGAAAGCCTGAAGGACTAGGTGTTTATTTATTYGCCAAAAAAGATCAAAATATTGGATATCGAGTGCTCCTGTTGACCAGTGATCATGCCATGTCTCTGATCCAACAGCCAGGAAGGATTATGTGGTCTAGAGAGGAAGCTTTGGCTGAGATTTCTGCAGTTGATGCTGTGGAGTTACCTTTTTCTCCTTCTCAAGCTAATTTTGATACTCTACAAGAAGAATTTGGATCAAACCCAAAT
>Act97
ATGGCGGACGGTGAAGAAATTTTGATCAAGAGGTTATTCGAGATTAATGCCATTAAATTTGGTAAATTCAYTCTGAAAAGTGGCATAGAGTCACCGGTGTATGTTGATCTACGAGTCATCGTGTCGTATCCYGATGTTTTAAAGTTGGTGAGTGATTTAATGTGGGACGTCGTGAAGAAAGCTGGACTTCGTTTCGATGTCCTCTGTGGCGTCCCATACACTGCTTTACCTATCGCTTCCTGCATGGCTGTCAGTAATAATGCGCCGATGGTGATGAGGAGGAAAGAAGCAAAGTCTTATGGAACCAAGAAAATAATCGAAGGCCATTTTGAGGAGGGCAATCGGTGTCTTGTCGTGGAAGATGTCGTGACTAGTGGCTCCAGTGTCTTGGAGACAGTGGAATCATTAAATGCAGTTGGCCTGAAAGTCAGCGATGCAGTGGTACTCCTCGACCGTTGTCAAGGCGGTAAAGACAAACTAAAAGCTAGTGGAATCAATCTGTACGCGTTGGTTTCRCTCCCAAAGGCCTTACAAGTYCTGCATTGCATGGGCAAGGTSAATTCAGCTGTTGTTGACMGTGTGAAGGAGTTCTTGACAGCAAACCAGTTCAAGGCGGAAACTGTCCAGCCCAAGAYAGTGAGAGCAAGGACCATGAGCTATGCAGCAAGAGCAGAGAACTCTAAACACCCACTCACAAAAAAGCTGTTCCAAATAATGGATTTCAAAGCCACTAATCTTGCAGTGTCAATTGATCTAACCAAGRGTGCAGATATCTTGAGTTTGATTGACAAGGTTGGTCCTCATGTCTGCATCGTCAAAACTCATGTCGACATCATTGAAGATTTTACGCCTGGTTTTGTAGCTTCACTTAACGAGCTTGCAGCAAAGCATAATTTCTTAATCTTTGAGGATAGAAAATTTGCTGACATTGGCAACACGGTCAAACTCCAATACAGCGAGGGAGTCTACCACATTTCTGAGTGGGCCCATATCACTAATGCCCATGTAGTCCCTGGTGAAGGGGTGATTACAGGGTTAAAAGATATAGGGGGACCAAAAGGTAGAGGGTGTCTCTTGTTAGCTGAAATGAGTGCCAAGGGAAATCTTGCCACAGGGGATTATACCAAGGCTGCTGTTGACATGGCAACCAACCACCAAGACTTTGTTATAGGGTTTATCAGCCTTAATAGTTTRGTTGATGATCCAGAGCTTATTCACATGACACCAGGAGTGAAGCTAACAGAAGGAGGCGACAAACTGGGGCAGCAGTACTTAACGCCAGATGAAGTGGTCGGTAAGAGGGGAAGTGACATCATCATTGTTGGTAGGGGAATCTATCAAGCCGAGGACCCAGTCAAGGCAGCAATGGAGTACAAAGAGGCTGGCTTTAAGTCATATTTACAAAGAATAGCC
>Act98
GGAACATTGGATATCACAGCGCATCAAATCCAAAAGGATGGCACAATAAAAGAGATCCACTCCCCCGTGGGAGGACAGCTAGGAGGAATACTAGTGGACAGCGAGTTCATTGGCCTGCTAAAGAGAATCTTTGGCGAGGATTTTATCAATTTATTCCAGCGTGATTACCCAAACGACTGGCAGAAGATCATGAGTGACTTCGAGATCCAAAAGCGCGCGGAACATGGAGTAGACAGTGATGAATTAAGCATTGTTCTTCCATTCAAGTTTGTCGACTCGTACAGTCGTATTATTGGTACAGATGACAACATTAATGAGAACCTACGACTGCATTATACCAACAGCGAGGTCAGTGTAGGTTCCGGATATCTTTACATCCATTTAGAAATTATAGAAAAATTTTACGAGGCTGTGATAAAAAAAACTGTTGATATGATAAGCAGYCTTTTGCGCAATGAGAAACTGGCAGAGGTCAAGACGATGTTTCTCGTTGGAGGATTCTCTCAAGCGCTACCACTGAGAAAAGCAATTGTAGATTCATTTCCCCAGATGCGAATCTTAACACCGAGAGAGAGCGAATTAGCGATTATGAAAGGAGCAGTGACGTTTGCTCAGAACCCAAACATTTTGTCTGCACGCGTTATGGCAAAGACTTACGGGATTGATATCAACGAACAGTTCTGCCCCGAGAAACACCCAGTTGAAAAGCGCACCAACATTGAAGGAGTGTATTTCTGTGAGGATGTATTCGACCCTCTTGTTCGAGAAGATGAAGAAGTCAAAGTTGGTGAAAAGCGCACTTTTTTCTTCTCGCCCGTTCACCCTCAACAAACGATAGCGAGGTTGAAATTCTTTAGCACCCAGAAACGAGACGTACTCTTCATCACAGACCCTGATGTCGAGGCTGAGAATGTCGAGTTTGAAGTCATCAGCCCGGATGTCAGTAAAGGACTCGAGAGGAAGATAGAGCTGGATGTGTACTTTGGGGGAACGGAAATCAAAGTCAGTGCTATGGACGTCACTTCCGGTAGCTCGGCCAAGGCATCTTTGAGGCTGGTAACGAAAGGATCTATG
>Act99
ATGCCTAGGGCTTTTCTAGTCAAGAAAAACAAAAGTCCAAGATCGCCAGGCGGAGAGAAAAGAAGTTTTCCGGATGAAGACTACAACCCGAACTTTAACTATGTTGACAATAGAATATTTTCAAGTTCGTCTGCGGTTTCAGGAATAATTCATTCGCCGACTGAGTCAGATAAATTTCCCGTGTTAAGTTCATTAACTTCGATGTTCACCCCAACCAACACAACTGCCAGCTGTAACAGCGCCTTCAAACCGTTCAAAACAGAGAAAGAGAATTCTTCGAAGAAGCAAAAACCAAATCCTCAGACCTCAGAAGTCAAAGCTGAAAAATCGACAAAGAGCAGTAAGGAGAGCAACACGACAAACCGCGACTTGGTTAATGATAGGCATTCAAGTGAGCACGGGGGACCCAAAACAGCCGTCTTAGAACACAAGGAATTCGCTATTTTCAGCGAAAATAACAATTTCCCAAAACCCAAAGGCCCTCTACCACAATCTCAGTTTATTTGCCAGCTTTGTGACGAAGTCTACACGGATCCCTTTTCTCTAGCGCAGCATAAGTGTAGTGGAATTCAACACACGGAGCACCGGTGCCCAGAGTGCGATAAGGTGTTTAGCTGCCCCGCGAACTTAGCATCGCATCGAAGATGGCATAGACCAAGATCTCCTCACGAGAAAAAAACAGCTCCAGCGCCTCCGATTAAAGAAGCAAAAAAGTTCGAAAACGCTGAGAGCGACGTTGAAGCCGATCAGAAACCAGGATCACCTCCACTGGAATCCGATCGCAGCACCAGCCCGGTAAGCAACAGGCAAGGGCAGTTCGTATGCACTGTGTGTAACAAGACATTCAGACGTAAAGCGTATTTACGAAAACATATGAATAACCACACGGACGATCGTCCATATCCCTGCCAGTACTGCGGAAAGGTATTTCGAAGCCTGACGAATCGAGCCAAGCATGTCCTGAACCACGCTGTTGGTCCAAAGACATTCACTTGTAATGTTTGTGGCAATGGATTTTCTAACAAGGGAGGCCTCGACCGTCATTCACGTATTCATGCAGGTGAAATATACTCTTGTAAACACTGCAGTAGTACTTTTTATAGCTCGCCTGGTCTAACAAGGCACATAAACAAGTGCCATCCTCCAGAAAACCGCCAAGTTATTGTACTCCAAGTCCCTGTACGGCAAGGC
>Act100
GTACCAATGAGAAGTCTACTCGTTGGTCTTCTCTCTCACCAGTTGTTACTACAAACTATCAGCTCTGTGCTGCTGAGCGCGAACGACGACGCCAACACGACAAGCATTATCTTTACAAGCTTGAAAACCGATGAAGATGCCGCCTCTGGTGATGGTACTGAGACTATACTACCAGGGCTTTTGTCTTATCTTTCTCCGGCTAACCTGTCTGTTTTGTTTGATTGTTTAATGGAGTCACATACTGTAGCTTACGAGTTCAACGCTAGACCAGGGCTGAGGTCTTTGATTCAAAAACTCGCCAAGCTCGATCATCCAGCGAATCTTCTACGACAGTCGACAACGGCATTCACTTGTTATCTGCATACTTTATTTCAAATATGTAAACATAGTGGAGAACACTTTTCCAGCTCGCACATTAAGCGTATCCTCACAGGGGACCGGGCTAATGGTAACCATAGTAACGGTAGCCATGGACACGGCCATGCGCATGCGAATTCGCACGCGCATTCGCACGAAAAGGACGATTTTGTGAAGGAGGATGTTCTTGGAAGTCCAAACCGACACAATGATCTACTAAAGGGTAGCGGTAGCGTGGAGTGGATTGTGAGGAGATTACACGAGGCTTGCGATCAACTGACAAGTGTTTATATTCGCTTATACAATCACTACACGATTGATAATCAATATAATTATACGACAACCGAGTCTGACTTGGACAGGAGTCTTACTTGGACGCCCATGTCATCCCCTGCCCGTGATCCTGATGAAAGACCAAATTCTCCTGGAATGAACTCATCGTGGAAGTATGGCTCTCCCGATCACAAGAAAGAGAAAACGAGTAGGGAGAATCGCAAACACCATATCGAAGAAGATCTTCGAATGATCGAACTTGAGAGACAAATGTTGAAACGAAAAGAAGACGAACTACTGCAATTAGGAATTTGGACAAATTTAGTGATTCTCATGTTAGAGTCTTTACTTGGTCTTCCGACGCTGCAGTTCAAGGCAGTATTGCCAGCGGTATTCCCTGCTGTGACAGGCCTGATAACGACAGGTACTGACACCAAAGTGAGGCAGTTAGTGTGTGACGTAGTTCGTCGAGTGGGAACCATATATGGCATACTG
>Act101
ATGCCTATTCAAACACCGCAGTGGACAGAATTCCTTACCTGTCCGATTTGTTGCAATGAATTTGATGACAGCCTTCGAAGACCCATCAGTTTAGGATGTGGCCATACGATGTGCAAGGCTTGCCTTTCGACTTTACATAAAACCCAGTGCCCTTTTGATCAGGCAGCCGTCAGTATAGACATTGACAAGCTGCCGGTAAATACTGCTTTGCTCCAGTTGGTTGGAGTACAAGATTTAGACGAGGGCATACCAGATATTGAATGCATAAAGGAGAACAAAACTATGTATCTCAATGCTATAAGAAAAATCAAAGAACTGGCACTGTACCTAAAATTTGTCAGTGCCTCAAGCAATGGAGCTTCTGGGAGTACTACAGCCAGTAATGGAGCTAATGGCAACACAGGATTAACAAGGCCAATGCAGAGGAAACTCGTTAATCTCGTTAATTGCCAGTTAGCTGAAGAGGAAGGTAGAACACGTGTAATGAGAGCTGCACGAAGTCTTGGTGAGCGCACAGTCACAGAACTAATGCTCTTGCATCAGAACCCACAACAGCTGTCGGCAAATCTTTGGGCTGCTGTTCGTAACCGTGGTTGCCAGTTTCTTGGACCAGCGATGCAGGAGGAGGCATTAAAATTGATATTGCTTGCATTGGAAGGTGGTGAGGCATTATGCAGAAAGGTACTTGTGCTGTTTGTTGTCCAAAAACTGGAGTCAATGTTTCCTCAGGCATCAAAAACAAGCATTGGCCATGTTGTCCAGTTACTCTACAGAGCTTCTTGCTTTGTTGTGACAAAGAGAGATGATGACTCTTCTCTGATGCAGCTAAAAGAACAG
>Act102
TTTCTGGCCAAACAATTAGATACTCTTCGAGAGGTGAACGACAGTAGAAACAAAGCTTTCGAACAAATGGAAATGACAGCATTGGAACTACAGAAAGCTAACCAAAAGTTGCAAAGCGAAACAACAACGATGAAGAAACGGTATAAAGATTTAGCAGAGATGGTTGAAGGCATGGACCTTCGCTGTGAGGAGTACAGGAAGGAAATAGAAGACTTGCAAAAAGAAAGAGTTCGTCTTCGACGTGACCTGTCAATGGCTTTGTCCATTCGTGAAGAAAGCGATACCTCTGATAGTGAACTTACTACTTGTRTAAAAATAGAAAAACCAAACTTGACAGAGGAATTACGAGTGGAAAACGAGAAAGAACTCGAAGCACTGAATGAAAAAATATCAAAACTCAAAGAACAACATTTTTTGGAAAGGAAAAAACGCGAGGATCTTGAATACGAGCTTTCCGAGTTAATTCACGAAAATCAACATCTCGAATCCCAGCTTCGTACTTTCGCAGAACATGCCGAAGAATGGCAACAGGTTGCTTCGGAAAATACGACTGGCGAACGAATTGCCGATATCTTACCGACAACAACMCGAAGCGACAGTACGGAGGATCTCGTAGACGACGATTCGTTTGTGSTTGTTACCGAGCAGTTGTCGAGGCAGTCGAGTGCAATGTCAGATCATAGTGGTGTTGTCGTGTTGAGCCCGAGCKATGAAAAACCAGAAACTTCGAGTCAAAATAGCGCTTCGTTCTTTTCCGAACTTGGCGATCAATATCACGAACTTGTGCGAAAATATGACGCTTTGTTAGATAGATGTAGACTTGAAGGTCTCGGGAAAAACTCGGCACCAATCCCTAGGGTCCAAAGAGCAGTGCAAGTGAGTCCTTTACCAAGCCCTTTAGAAACCAGACCTCGCTCTTTCACTGAAGGGGACTTGAAGAAAGATGGGACGAAGAGCAAAGAATATAAGAAAATGTTTGAACATATTTACGCAAAGCTCGAAGAGTCTAAAAATTTTCGACCTGGAACTCCA
>Act103
ATGGCGGCCGATGTAGTCGCGTGGTTGCCGTTCGCTCGTGCGGCAGCCATCGGATGGGTACCTCTTGCTACAGCGCCGATGCCGCCGCCACCAGAATCGTCCAAACCCGAAGAACGAGTCACCATCAATGTCAGTGGAAGACGATTCGAAACATGGCGAAACACGCTGGCAAAGTTCCCAGAAACGCTTCTTGGTAGCGAAGAAAAAGAATATTTTTACGACTCGGAGACCAATGAATATTTCTTCGACAGGGATCCAGACCTTTTTCGCCATGTTTTGAATTATTATCGAAATGGAAAGCTGCATTATCCTCGAGGTGAGTGTGTGTCGTCCTTCGAAGACGAGCTCGCGTTTTTCGGGATTTCCGAGGACGTAGTACACGATTGCTGTTGGGAGGATTTTCGGGAAAGGAAAAAAGAATGCATGGAGAGGATTTTCGAGCCAGATAAGCTGGATGATGCCTCTCAAAATGGCGAAGAAATCGTGGATCAAACTGTACGTGAACAGCTCTGGACGGCTTTTCAGAATCCCCAGAGTTCGAAAGTAGCTACCGTCTCGTACTATATAACGGGTTTGTTCATTGCCGTGAGTGTTATAAGCACAGTAATTGAAACATTGCCTTGCAAGGGGAAAATCTCTTGTGGGGATGTATACAGCAAAATATTTTTTGGTTTGGAAGCAGCGTGTGTTGTTGTGTTTACTGTGGAATATTTAGCAAGACTTTATGCGGCACCGGACAGAGTCAAGTTCGCTAGAGATCTTCTCAGCATCATTGATGTAGTGGCGATTCTCCCTTTCTATGTAGGGTTATTCATGCCAAATAATTCAATAAGTGGAGCGTTTGTGACTCTAAGGGTATTTCGTATCTTCAGAATTTTTAAATTTTCTCGGCATTCTCGCGGTCTTCGCATCCTTGGCTATACTCTCAAGAGCTGTGCTTCGGAGTTGGGATTCCTTCTGTTTTCTCTTTCCATGGCCATTATAATATTTGCAACCGTTATGTACTATGTTGAAAAGGGAGAAAGAGACACAAAATTCACGAGTATTCCTGCTTCATTCTGGTATACTATAGTCACGATGACAACTCTA
>Act104
TATCGTGCAGTAGTTCACCCATGGAAACCACGACTAACCCAAAGACAAACAGCCATCGTCATCTTCATCACCTGGGTCTTTTCCTCCATCATCGTACTTCCTTACGTCGTCGTACTCAAGCTCGACGAACAGGGCTGTAACGAGTACTGGCACAAAGACTTATACCGGCAATTATACACAGCGTTCCTCTTTGTCTTTTCTTACTCACTCCCGCTTGTCATTATCGCGTTCGCATACGTAAGGGTCGCCCTAAAGCTTAAGGAACAGGCTGAAAAGATCGCCCGAAACAAGAAAGCAAGTGGCGCAATTTCAATGACAAATTACAGCTGGTCCAAAACCGCAAAAGAAGACATCAGTGAGAATCTAACATCGTCGCCTCGTCACTATAAAAAAGATTGCGCCCTTCTGCAGGACTTCAACAGTGGATACGCCAACGACAAGTCAACCCCTTCACCCACCACACCAGAAAATCCACAAAAAGAGGTGAAAAGACTCGAACGCAACACCAGAATCGTCAAGATGTTAGTAACTGTTGTTTTGATTTACGCGTTGTGTCTTTTGCCCAATCAACTTGTGTGGATGTGGATTGAGTTCGGCGACGGAACATCATATCCGCGGCTCACTACATTATTAACTTTCACAGGGATGCTGGTATATATTAACAGTATCGTCAACCCTTTTCTTTATGCAGGGATGAACGATGAGTTTAAAAAAGGCTTTGAGAAGCTCCTCTGTTGTAAAAGAGAATATGGGAAGAGATTT
>Act105
GTCGCCACAGGTCATATTCAAGTCGATAACTGTATCTTCGAACAAGGACACATCCAAGTGTCKTCCCCTGGCAGCGTTAGYATTCGTTACTGTAGYTTCAATCATTCGTTCATCATYCTACGATCTGTAGGCTTCAGTCGTGTGGAAAATTGCGAGTTCGTCACTGACGACACTTCCGCTATCATCATTGAAGGAATTCCACCAATCACGCGACAGAGACCCACCTCTAGACCGGTCGAAGGCTGGATGGTCGCTAACGGGATCGACTCTTTAGGACTCGAAGATTTATACGATTTAACATTCTCTCACAGCTCCGTTATTTCTAAGAATCGCCATAAGAAAACAAGCAAAGACTCCACAAAAGAGACAGTAGGAGGCACTAAAAAAAATAAAGGTAGCAGCGCGTTGCTAAGAGACAATGATAACCAATCGAAAGGGAGCACAGGCAACCACGTTACCATGGTAACGACAAATGGCCACAGCTACCTTAATTCTGTGACAGACGTTGCGCARCCCCGTAAAGGGAAGTACCAACTAGACACTCAAAGTAGAGACGTAATTCGGTCAATCCATGGCTGCGTRGTTAGAAATAATAATTTTAAGACATGTAAAGGAGCGGTGTTAGTACGTCGGCGCGGACACGCCTGGATCGAGTGTAACGAAATGGCGGGAATCTCMTACGCTGTKCGTTGCATGTCTGGCGCCAAAGTCGTCGTCTTGTACAACACGATTCACAACTGTGACTCATCAGGAATATTTTTCCGTGAAAGATCTCACGGGCTCGTGGCAGGGAATGATATCTTTATGAACAAGGAAGCTGGTGTGGATATTCGAAGTGGTTCGGACCCCATYCTGCAGCAYAACAGGATACACAGTGGGAAGAGGTCTGGCGTGGTGATATTGGACCGCGGGAGAGGTCTGATACGGGATAACGATATCTATGATAACGCTGAGGCTGGAGTGTATATCTTATATCGTGGGAACCCTGTGGTC
>Act106
ATGTTTTCTTTCATGAGTAAGAGCGAAAGTGGCCGTAAAAACCCACAAGTTTTCGGGTCGGTGTTGGATGGCTTGAAAAAACTCTACATGAAAAATCTCAAACCTTTAGAAGATCAGTACTTGTTTAGCGACTTCCATTCACCTCCATTGACTGAACCAGACTTCCACGCTAAGCCTATGGTTCTCTTAGTAGGACAGTACTCTACAGGAAAGACCACATTCATTAAATATCTACTAGAACAAGATTTCCCTGGCATTAGAATTGGACCAGAGCCTACAACAGATAGCTTCATAGCTGTGATGCATGGAGACACGAGTCAAGTCATACCTGGGAATGCCCTTATAGTTGACCCAAAAAAGCAATTCCGCTCACTCAGCTCCTTCGGTAATGCTTTCTTGAATCGTTTCTGCTGCTCTGAGCTGCCAAATGCTGTATTAGAGAGTCTTACGATCGTAGACACCCCTGGAATCCTATCCGGTGAAAAGCAGAGTGTCGCACGAGGGTACGACTTCACCGGCGTCTTAAAATGGTTCGCAGAACGTTGCGATCGCATTATCTTACTCTTCGATGCTCATAAGCTTGATATTTCGGATGAATTCCAAAGAGGAATAGAGGTTCTTAAGAACTACGATGAAAAAATTCGCATCGTCTTGAACAAAGCAGACATGGTCACAACGCAGCAGTTGATGAGAGTCTATGGAGCCCTGATGTGGTCTTTGGGCAAAGTCATAAATACTCCAGAGGTTGCACGTGTATATATTGGGTCCTTCTGGAATCAGCCCCTACAGATTGACGACAATCGAAAATTATTCGAGATGGAGGCTACCGATTTGTTCAGAGATATGCAAGATTTGCCCAAGAATGCAGCTCTGAGGAAACTCAATGATTTCATCAAGAGAGCTCGCCTAGCAAAG
>Act107
ATGGAACAAAGCTTTCAGATATTCATCGCATTGCCAACAGAGGATGTTTGTACACTAAGAGATGTTAGCAACGATATGAGAATTTATCAACTGAAATCTCGCGTGGAACTAAAAACAGGCATTCCTGGAGATATTCAACATTTATACTTCATGAATAAAGAACTTCATGATGATCACAAGCTTGAAGATCTTAAAGTTAAGCAAGGCTGCATCATTCGAGTCAAACTCGAATCAACTTGGTCTAACCTCTTTGAAGCTTGCTGGAGAGGAGATATATATGAAGTCTTCCAAAATGGGGTTCAATTTTTGGATGAAAATGAGTTCCAAGGTTACAATATAGCTTTGTGGAACAGACTTGTCATACAAAGAGCGACAAAGGCGTTATTCATCGCATCTCATAGAGGTTTTTTAGGGTTGATTATGGAGCTTTTAAATCGCGGTGCTGCTGATATTAATGGGAAAACGAGGTTCGGAAGGACGAGTCTACATGTTGCTGCATATCAAGGCTTTGTGGGATGCGTATCTTTACTTCTTTCGGAAGGAGCTTTGTGCAACCAGATCGATTATAATGGCAAGACTGCTCTGGCACTTGCCAGCGAGAATGGTCACATATATTGTGAAAGACGTCTTTGGTTGTATCAGATGAACTTGAAAAGGTACGCTGTTTCTGGGAAAAGAAGATCGAGTGATGATAACAAGACAAAGCAAGAAACGATAGATGAATTCAATACC
>Act108
ATGGATGAAAGACACTGGTGGTTTGCTACTAAGCTGCAAGAGACATTTCATATTGGAGCTTTGGATAATCCAACAATGTTGGAGGATTTCATGGCTGAACAAAGCACACTTGACTATATCAATGACTTCTTGGCTCCAGAAGGACACAAGAAACTCTTTTTTACCTGTCCTAAACCAGACCCTAATAGTCTTACTACAAGAAAAATGACTGTTTCTAGCTCTTGTGTAAAGCTTAAAGAAGTTATGGATGAAAATGCAATTTGTTTGTATTTTATTCGCTCAAACGTGAACCGTGTTATTGACCCAACTTGCGTCGAGAAGGAAGTTTATTGTGGAGAAATTAAAGAAAACCCGTTAGTTAACTTCAGTTCTTTACTGTCAGGAGTATTTGCTCCTGTGCTGCATGCACAGAAAGACTGGGGTCAATGCACAGAAGAAGAACAGCAACATTTTTTAAATCAAATTGACAAGTACACCAACACACTTGTTGAATATGCCAATGCTACGATAGCACCACAGCARATATTGAAGAAGCCAGACCAGCAGGTTAATACGGATTTCAAGCAAAACAGAGCTGCTGCAGTAAATCCTGTTATYCTTCAAGAGTATGAAAACTTGGTCTTGGACTGGATTTCTACGATAGAAAGCATCTTGATGGATGGATTTGAGGAC
>Act109
GAGCGAATCTCTCTTTCCATAACGATCCTTCTAGCCATGACGGTGTTCATGTTGGTAGTGGCCGAGACAATCCCACCTACGTCAGACGCCGTTCCTCTTATCGCGAAGTTCTACATGGCGGGAATGATAGAAATGGCCATTGCTCTCATATGGACTTGTTACATCTTGAAGTACTATCATTCAGACTGCATGGAGATGCCGAGTTGGGTACGAAAGTACATACTCGGGTATCTTGGCAACTTCTTCGGAATTCGCATGGAAAACCTTAAGCGTTTCTCTGAGCATTCTAATTTACGGAAAGACGGTTTCCAAGTGAAGGAAGAAATAACATTCCACTCTGAATCCCCTTCGAAAAATTTCCGAAAGCACAAACAAAACAAACTGCTTAAACCCGAAGACCATATCGAGAGTAACGACCCCTTCGAACACTCCCGCGACAGTTTTAAGAGAAATGGCTACGTATCGACTTCCCTTCGACCTCTTTCGAGTGGGAATCTAGAAGGCATGTCCGACGATTCCCCAAACAAACCAATCTTCGATCTTGGTGAAAAGATCTTAGAGAAAGTTGAGACATTGGTGGAGAACTCTGTGGTTGACGACAGGGTTAATATCCATAAGGAAGAATGGAGGATTGCAGCTATGGTGATGGATAAGGTATCATTGTGGGTATTCAGTTTGACGGTGCTGATCACTATACTAAGCTGCTTTCTGCAGGCACCAGCGTACGTTGCT
>Act110
TTAGAGTTGAATACTGTTCTGGAAGTCTTTGGAGCGCACTTTCTTGAATACTGCGTGCAGTCGGGATATGATCGCATATTGCGAGTTCTTGGCCGTAATTTGCGGGACTTCTTATGTAATCTGGATGCTCTCCACGATCATTTACAATCAATATACCCGGGAATGGAAGCGCCTTCCTTCAGATGCACGGAGACAGATGACGGGACACTGCTGCTACACTATTATTCCAAACGTCCAGGACTTTCTTATATTGTCATTGGGCTTGTCAAGGCGATTGCTAAGCAGCTGTTGGACACAGAAATGACGTGCGACATTCACCAGGATCTGGATGAAAAYAATGACCACGTTATATTTGCGATTCGAGAAGTTGAATGCAAAAGCCCTACAGCGTCAAAGCTTGGTTTACAAACTTTCGACACAGTAGGTCGGGGAGCTAAAAAAGGACCCGCAAGTGATGCCGCTTGCTTTACAACGCGCAACCCGAGTGAGAATCGCGGAGAAAAAATGAGCTTGCTGTCTTTCTGCAAAGCTTTTCCATTTCATGTCATGTTTGATCGTAACCTGCACGTTAAACAAGCAGGTCTATCGCTCATGCGTCTTATTAAATATAACCCAAAGAGCACCCTGGTGTTTACGGACATTTTTGATCTTGCACGACCGCGTATGGATTTTAGTTTTGAGGCAGTAATATCACATATAAATACGGTCTTCATAGTGACCACAAAACCTGGAGTTATCGGCTTTCCTTTAATTGACGATCCCACATCTGAGACCACAGAGGATGCTCAGCAATCAATATTGCGGCTCAAAGGCCAGATGTTGTACATCCCTGAATCTGACTGCCTACTGTTCCTATGCTCACCGCGCGTATCTAACCTAGATTCATTTAGAGAGAAGAGCCTTTACTTCAGCGATATCCCCATCCACGATGCTACCCGTGACCTTCTATTCTTGTCTCATGCGCGCCGAGCAGAAAGAGAGCTAGTGGAAAAGCTCGAAGAGACGAGTAACAATTTGAAAAAAATTGAGAGCAAGTTGATTGATCATAAAAAGAAAACCGATGACCTTCTTCACTCCATTTTGCCCAAAGCAGTGGCTGCAAAGCTACGGCTAAATCAACCCGTGCCAGCAGAAAGCTATAAAGTGGTGACCATTTTATTTAGTGACATTGTGGGTTTTACTGCACTCTGCTCCAATGATAGAGTAGTCCCTATGGACATTGTCAAGCTGCTGAATAAACTCTACACGTATTTCGACATGCTCTCGGGAATGAATGATGTTTATAAG
>Act111
ATGCAAGCTATATTTTATCATAATCAGAGTAGGAATCAAGCATTTCATGGCAACCTTGACACCAAATCAGTACGTAAAGCCATCACTCTCCACCCTATCAAGAACCCCCCATACATGTATCGTCTACATTCACATTTTATGAGCCTAGATGTCCAAAATCTACAACACAAGGCAGTTAAACTGCAACGAGGCCTTAGAAACATGGACATTTTGTTGAATGCAAGTCGTGGTCCTTTAACTGATGACCAGAAAGTCCGTCTACAAGATATAAAAGATTTTCATTCACAGCTACACCATAACCACATTTCATCCTGGGACATGTTTACAGCAACAAAGTTTTACTCTGATGTGACACTTCAGCCTCCGGAGACAGGAATGCGTGACCCACTGAAGGAAGGGCTCAACCACGTTCTTGGTCAGACAATGGGTCTTATTAACGAAGAGGCCCGTAATGTCCTACACAGGAGTTTGGAATTTAAAAAGTTGAATCATGGATATATTAGGGTGCATCCACTGTACGGGGCTCAGTATATGATGGATATGTTGATGAAGTATCATCGGCACTTGGGGCACAACCGCCGTCGCATGACAGTCCATGTCCGGCATCATGCATATCTGCAACAACCTTTTGGAAATCTTGTTTATCACTCTGAACCAGCTATCGAGACTTTTCCCACTGTACATTTCACTCTTCCACTGGCTGGACGCTACAACACTTTTGTTCGCTTCATGGAAAACTTTGAGAAGGTTTGTCTCAAGTCGCAAGAGAATGTCAAGCTTCTTGTGGTATATTTTCCATCTATAGAAGCTCCAAATAAACACAAAACACTTATAGAAAGATATCAGAAGCTCTACCCAGAGGCTGAGCTCCTTTGGATAGAAGCATTAGGAGACTTCTCAAGAGGACTGGGTCTGACACTGGGAGCAAATCAGTTTGACAAAACATCTTTGTTATTTTTCTGTGACGTTGATTTGTTGTTCGATGGTGAATTCCTTAACCGTTGCCGTGGTAACACGAAATTAGGAAAACAAGTATATTACCCTATGGTTTTCAGTCAGTTTGATCCGAATGCGACGTACCCCAATCCACAATCCATCAACCATTTTAATTTGGGCAAAAATGCTGGATTTTGGAGAACTTATGCTTTTGGTATTGTATGCATGTACCAGAATGATCTCAACACAGTTGGTGGTTTTGACACCACGATAAGAGGATGGGGTCTYGAAGATGTTGAACTTTATGAGAAATTCATCAAACATGATGAAATTGATGTGTTTAGAGCTGCAGATCCTGGACTCATACACGTTTACCATCCAGTGTTGTGTGACCCTCATCTTGTTGACAGACAGTGGCAAATGTGCCAGTCATCCAAAGCAGCTGGCTTTGCTTCTCAGTCTACCACACTCAAGTTATTAATTTCCAAAGGTTTTGTTGAAAGT
>Act112
ATGAAAATGGCCACTTGTACACCAGTCAGGCCTTCACAGCTTGCTGCAACCATGTATGGAGAATATCCAAGAACCACAATGACACCAGAACCGGTGCTTCGCAAGTGTACTCCCTTTTGTGACAAGAACAARGACTGCCCAGAGCACCATGAACTTTTAGTAGCTATAGTCAACTGTACAGATATGCTAGGTTCTTTATCGAACCTTGACAGCTTAAAAGAATGTGTTGATAAATATATAAAGAAGGGCTGGAATAARGATGATGATGTTCCAGATCCAGTAATAGAGAATCGATTTCCTTTGATCCACTGGGCAGCGTCTTTGGGAAAATGCAACGCACTGGAGTGGATGTTGGCAAGTGGCTTTAATCCCATTGCTAAATCATCTGGTGTGGGAGAGACAGCACTTCACAGAGCAACAGCATGGTTGTATAAATCAAGAGCAAAATTCACAGTCAAAGAACTCACCCCAAAATACAATAAAATGGTCAGTCTGTTGAAGGAAACACTGCATGTCAAAGATGAAGCTCATGGCGAAACACCATTACACACAGCTGCCGGAATGCTAGTAAACGGTGATCACAAACCCAACTTCTTTCAAACTTGTGTTGAGCTTATTGTTAAACAAGCCAGGAAGATGGGAGACCAATGTCCAGGTATACTTAATGCTGTTAATGATGATGGTGATACAGCACTGCACATTTTATCGTGTGGTGAAAGACACAAGATTGAGTTCTGCTGCCAGGCTATTAGGACTCTTATAATGGCTGGTGCTGACAGAAGTATCAGGAATAACGTGGGAAAGACATCATTGGATATTGCATTGGCACGAGGAACAGAATCCATTGTTGAAGAACTAATCAAG
>Act113
AAAGAACACGCCTCTAAAGTCATCAACGCCCTTAAGAACTACACCTGGATCGACTCTCAGACTCGAGCTGTAATAACAGAAGTATCAACGTACAACGCAGTCTCCAACCTGTTTTGTATCATGACAATGGTGGTCGAGTTCCTCCCGACCAATGGTGTCTTCTTGTTCACGGATCTGAAGATCTCTCGTCTGTTTTCAACCGGGGGAGGAATGGAAACACTTGTTGTTGTTTGTGAGTTTTTCATCTTGATTTTCTTTGCGGTTTTCATTTACCAGGAGTGCAAGCAGCTTTATCAATTGAGAAAAGGCTATTTCAAGGAATTTTGGAACTGTATTGAGTTTACTATGGTCATTCTGGTTCTCGTCTGCGTCTCCATGTTTCTCATGCGTATCAAGTTGGTCGAAAGTGCTATCTCAAAGCTAGAGAACAATCCAGGCAAGTTTGTGAGCTTTGATCGTGTGGCGTCATGGAGCGAGGCCTTCATGATAATGGTCGCGTTGCTGGTCTTCACCACATGGCTCAAAGGAATGAAACTCCTTCGTTTTAACCCGCGAATCCAAGTGCTTGCACAGACACTGAAAGGTGCCGCAGGCCCCTTAGCAACGTTCTCCATTGTGTTCTTTGTGTTCTTCATGGCGTACGCTCTTTTTGCCTTCGCTGTTTKTGGCAAAGACTTGGGATCTTACTACAACTTTGTGACGACCTCGGAGTCTGTCATGGGCCTTCTGCTCGGCGCGTTTGACTATGGCCAAATAGAGACCGCTCAACCAATCATCGGACCCATCTTTTTCTTTACTTTTATGGTGTTTGGTAACTTCATCATCATGAACTTGTTCCTTACCATCGTCATGGACGTGTTTGCCGAGGTCAAAGAACAGGTTGGAAGTTCCGACACAGAGTTTGAGGTCGTGGAGTACATGATCAAGAGCTTCCGTCGCGTAACTGGCGTGTTACCCAACAAGATTGACGTCGATGATCCAGTCGAAAAGAAAGGAATCGAAGACAAGTTTAAAGAAGACATGAAGGGTTTGAAGAAGAAGAAGAGAAACAAACGGCACCCCAAGCCCGCACCGATGATAGAATCCGAAATCGCGAAACGATTTACGCGCCTTGATGACTCGTTAAAAGGTTTTTACTGCCAAGATTTTGCCGAGGAAAGGATGCTGGATGATATCATGGAAAAGAAATGGGGAGTCAGTGTGCAGCACTCGTATGCTGATGCTGAGATGGATCTAAAGATAGAGGAGGAACGTGAAAATATCAGGCATGATATGTACGCCGCATTGGATAACTTCGAGATCAGTTATGATGAAGGATCCTTTAATTTGGGGTTCGAAGAAGATGAAGCTTTGGTGAAAAAACAA
>Act114
ATGCCTGTGTCTAGGCATTTTACGATCCTTTATGGATCCCAGACGGGACAAGCTCAAGCTATAGCCGAAGAAATTCACGAAAAGTCATCACAAAATGGCCTTGAAACAAAGCTTTTCTGCCTCAGCCAAACTGAGAAGAAGTTCTCTCTTGAACGAGAACCCGTGGTTGTCTTCGTTGTTTCAACCACAGGAGAAGGTGATCCACCAGATACGATGTTAAAGTTCATGAGACGACTGAAGAAAAAAACTTTACCATCAGATCATCTTAAAAATTGCCAGTATGCATTGCTAGCCCTTGGGGACACAAACTACACAAATTTCTGTAATAATGGAAAAACTTTGGACAGAAGATTACACGATCTTGGAGCAAAGCATTTCTATGATACAGGCCATGCTGATGATGCGGTTGGGTTGGAGTTAGTTGTAGAGCCTTGGATTGATGGGTTGTGGGATGCAGTTAAAGAGTGTTTGGGAATGAATGAGATCAGTAATGAAAGTGTTGATGATTTGCATGATGGCAAAGGTAATGACATTCAAGATGTGGGCAAAGACAGTAATTCAGCTTCAAGTGTAATACACAATGGGAAACCACAAGGCATTGAAGAAAATAACCAAAAGATTGAGAGTGAAATTCAGAAGAATAGTAAAGAAAAGGAAAATCCTATTGAGTCCTCTCCTAGAGAATCGATGTCCAATGACAATCGAAAAAATAACAGTGAGAATTGTATCCCTAATGAGACCCCTACCATTCAACCTCAAGCATCGTTGAAGAGATCAGTAGAGCCACTTTCTTCAAGCAGTCTATCAATCCCACTGTGTTCTCCACCATATCTGGAAATAGATTTTGAGAGCGAGAATACTATGCCTTCAAAAGATGACCTTTCACATGGTAGACAGTCATTATCAATGGCAACCATAGTATCTGCCAAGCAGTTGACTGCAAATGATGCTGTGAAAACAGCCCTGGAAATTGAATTGGATATTACAGACTGTGGCTTAGACTATGAACCTGGGGATTCTTTTGATATTTTGTGCAGCAATAACGAAGATGAAGTTTCTGAGTTGATTGGCAGACTTGGGCTTGACGATGCAGCAGATATCCCATTTAGGACAAGTGTAATACCATCCACTACAAAAAAGGTAGCATCTAGGCCAAAGCACATCCCAGAGTTATGTACAATGAAACATGCTTTCCTCAACTGCTTGGAAATAAGAGCTGTCCCCAAAAAGGCTCTTATTCGTATGTTAGTAGAGTACACCGAAAACCCTCAAGAGAAACGCAGACTTCAAGAATTGTGCAGCAAGCAAGGTAGCAGTGATTATCATGCTTTTGTGAGGGAACCAAGTGTTTGTTTACTAGAAATACTAAAGGCATTTCCTTCATGTAAGCCTCCATTTCAAAGATTATTAGAACACCTTCCTCATCTTAGCCCAAGACCGTATTCCGTATCAAGCTCACCTCTGTCAGACCCATGCAGGCTTAAATTTGTCTTCAATGTGGTTGAATTTTCACCTTTTGAAGATTTGCGCTGTAACAGAAAGGGAGTCTGCACTGGATGGCTCAGTAAAGTTACAAAAGAAATGAAAAGCATGGGTCAAGATGATGATAACCTGTCAAATGAGTTTAGGAACATCGACTTGTCCAATCGATCAAGTAACAAAATCATCCAAGTACCAGTCTCTGCTAGAAAAAATCCTGGCTTCAGGCTCCCAGAAGATTTAAAGGTGCCAACTATCATGATTGGTCCAGGGACTGGGGTTGCACCTTTTTTAGGTTTCTTGGAACACAGAAAGCTTCAGATTGAAAGGTGCAATGGAGACAAACAAAAGGGTGAGATGTGGCTCTTCTATGGTTGTCGACACAGAGAAAAGGACTTCCTTTACAAGGAAGAATTGGAATCTTACCATCATTCAGGAATCTTGGATCATTTAGTTGTCAGCTTTTCTAGAGAAAACTCAGATTGTTTATGTCCACGCTATGTTCAAGATAATTTGAAACTACACGCAGCCAATTTAGGAAATTTGTTGTTTAATAACCATGCGGTGGTGTATGTGTGTGGTGATGCAAAGAATATGGCAAAAGATGTGTTCACAACTTTCTGTGATATTATAGAGCAACACTTAGGGGTGAGCAAGGCTGAAGCAATCAAAGAGATGGCCAAGTTGAGAGCTGAAAAGCGATACCATGAAGATGTATGGACA
>Act115
ATGCCATCGTCACTAAAAGACATGATGGATGTTGATGAAGAACCGTCTGATCAAAACAAAATTCAAGAGAAAGAGGACCACATAAAAAGCCCTTTTGCGGACAAATTCAAGAGCCTAAACAGAAAACTGCTTGTTTCAAAAATCTTTTATTTCTGTTACTGGGGAGCCGTTGGATCGTTCTTTCCTCTTCTTGGCGTTTACTTCAAACAGCTCGGGATGAATCCTAGTCTGAGTGGTATTTTAGTTGGCTGTCGACCAATGGTTGAGTTCTTTAGTGCTCCTCTATTGGGAACGCTAGCAGACCGACTCGACAAGAGAAAAATACTTCTAATATTTTCATTGATTTGCTGGATTTCATTCACTTTTTCCTTCGCTTTCATTAAACCCGCTCCTGTAACTTGTAGAAAATATTTCGTTCTTACGAAAAATGTTTCTAAAATTACCGAAGGCGAAACGTCCGAGGTTCAAAAGTTCCTTCAACCGAACACTCCCAACGAGGAGGAGCCGAAGTTTAAAGCAAAGAGTTCTCTGGTTTATGATCCTGAAGGAGTCCATCAGGTATTCCTAGTGCTGCTGTTTCTCACTCTAGTTGGTGAATTCTTCTCGGCTCCAGCAATAACTTTGGCGGACTCAGCAACACTTGGTATGTTGGGCGAGAATAAAGAGTTGTACGGGAAACAGCGCCTGTGGGGCAGCCTTGGTTGGGGAACGGCTATGTTTTTCCTAGGATTTATAATCGACAGTATGAAAGGAGTTGAAATGTGCGGAGAGATTATAAGTCAAAATTACACCATTGGATTTTATTCATTTGTCGTATTCATGTCGTGTGCTCTCCTTGTAGCTACACGTTTCTCTTTCGCCAAGAATAAAAAAACACTAAAGGAGGACATCGAAGATGATTCCAACTCAGGAGTTGAGCTTTTTCGGACACTTTTTTCTTTCCGTTACGGAGGGTTTTTACTCGTAGCTTTTTTCATGGGTTTCGGTTTAGGGCTGATTTTCACGTTTTTATTTTGGCATCTCGAAGACCTGGGTGGTCCGCCGACGCTTTTCGGAATAGCATCGCTAATCGATCATGTTTCGGAAATTTTTTGTTACTTTTATGTCGGTCACTTCATCAAACTTGCTGGCCATATTCCTGTCTTGTACATTGGTCTAGCAGGGAACTTTATTCGGTTTGTCTACATAGCATGGATTCGTAACCCTTGGCTAGTCCTTCCTCTAGAGGTCCTTCAAGGTTTTACCCACGCTGCCGTGTGGGCGACGTGTACTAGCTACATGGGGCGTATTGCTCCCCCCGGATACAGCACTTCAGCTCAAGGCATTCTACAGGGACTCCATCATGGTCTCGGAAGGGCTTGCGGTGCGATTATCGGAGGTGTACTTATTCATTATTTTGGAACCAATAGCACTTTTAGATACTATGGCCTTGCTTGCTTGGCTGTTCTCGTTATGTTCTTTATTCATCAGAAGATTGTGGGACCTGATGAAAGAATCTTACAGAGCCCTGCGAAAATATCTTCCAAAAAAGACAAAGCAAAACAAAGCCCTACTACTGAGAGTGAACCTCTAGCTGGTTCCCCTCCCCCCACAGTAGGACCTGTCCTGCCTGGCTTATTTACAGAGGGTAATCCAGACGCCTCGAAGTTTCAAGTTGTAGGCAGACATATTCAACCTCAGCGAAAAGAAACTAATTTC
>Act116
ATGGCGGGCGAGGTAGACTTTGAAGAAGAGTTCGAAGAAGAAGATGAATTTGAGTGGAACGAAAGACAAACGTATCAAGATCAGACTATCACATTTACTAGCATGAAGACACAAACAGATGGGATAAGTAACTATGAAAATTTCGAGGGTGCAGTTCTTCAAAAACCGAAAGAAAATGCAGAGTCGACCGAAACTTTCGAAGTTGAGAAGCCGGAAACGTCAAGTCTATCTAATGAAAACTCAACTGGTGGACCCTCTAGAATGTCTCTGAATGACCACAAAGCTGGAATGGAAGGACTAGATAAAGAAAAGATAAATAAGATAATATTTGAGGCAAGCAAAGGATCGAAATTCTACGAAAATGAACTTTTGAAAGAGCAACAAGTGAAAGAAAGGATCCATCGTCAAACCGAACAGTTAGAGTCGTCCACAGATAAAGAAAAATCAGAAGCATTGGTACAAGCTGATAGATTGGTCAAAGAACTTGAAGAAACTCGTGACTTGAGTCGAACGATAGTCCATATTGACATGGATGCGTTTTATGCTGCGGTTGAGATGCGGGATGATCCAAGCTTACGAGACAAACCCATGGCTGTTGGGTCAATGGGAATGCTATCAACCTCTAACTATCTCGCTAGGCGATTTGGAGTTCGAGCTGCAATGCCAGGGTTTATTGGCAAAAAGCTTTGTCCTGATCTTACTATTGTTCCAGGACATTTTGATAAATACCGCGAAGCAAGTAGTATTGTTCGAAATATCCTAAAGGATTATGACCCTGACTTTTTACCAATGAGTTTAGATGAAGCTTACTTGGACCTTACTGATTATATTAAAGAAAGACAAAAACATACTGAAAAAAGAGTGTTTTATAAGCCAACAGGAAGCCAAGAAACAACAAACCAAGATTCTGACATCCAGCCTTACGAGTTTGGTCATACTGTTGATGATATTGTCAAGGAAATTCGCTTTCGGATTGAGTTAGAAACACAGCTGACTGCCAGTGCTGGTATTGCCTGCAACAGAATGCTTGCGAAGGTATGCACTGATCGCAACAAGCCTAATGGTCAATTCATATTGTCTTCTGATCGGGATTTTGTTCTGCAGTTYGTCAGAGACTTGCCTATTCGAAAGATAAGTGGAATTGGTAGAGTGAGTGAACAAATGCTGAAAGCTCTAGGAATAACTACTTGTAGTGATCTGTATGACAGAAGAGGTTTAATTGTTCTTCTTCATTCAAATATTTCCTCAAGATTTCTAATCGCAGTCTCTCTTGGGCTGGGTGAAACAAGATTAGAGTGTACCAGAGAGAGAAAAAGTCTTGGAACAGAAAGAACATTTACTGAAATCAGTAATCCCAAGGAACTCTTCCTTGAATGTCAGAATCTGTGCAAGACTGTGGCTAATGATTGCAAGGATGAGGGACTTAGGCCAAGAACAGTTACCTTGAAACTCAAGACTGTCAAATTTGATCTTAAGACTAGGTCATTCTCTTATCCAAATCCAATTTCTTCAGAAAAAGAAATTTGGGATGCTGCAAGAGATTTGCTCAGCAAAGAAATTAAAAGTTGTGAGCCAAAGTTATTGCGCCTGAGGCTAATGGGTGTGCGACTGTCCAATTTTGAAAGTTTTGAGAAGAAGGACACAAAACAGGACACAATAACTAGTTTTCTCCAAATGGGCAAATGTAAACAAGAGAGTGATGGACATGATGGGACTGTCTTAGAGTGTGGAAATAAAGACGAAATGAGTACCACAGACCTTGGTAGTGCTAGTACATCTGGTATAGTTCAGAGTACTTCTGCTACTTCTTCTTTCCAAGCAGTTTGCCCTGTTTGCAACAATTTACAAACCATTGAAGGTTCTGATCATTTAGAAGTTTTCAACAAGCATGTAGATTTGTGCCTCAAAAATCAAAGTGAAGTTGAGAAGTCATGTTTTGAGGCTGTTTGCCCAGTTTGTAATACTTTACAGGTTATCAAAAATCCTGATTACTTAACAGTGTTTAACAAACATGTGGATTTGTGTCTCAATTCGGGCACTATAAAAAAGGTGTTGTCCTTAGACCACACAGCCAATACGTCACCCGGGACTCCTCTCAAGAAAGATGGAGGTGAGACTGGATCAACAGGGGGTAAGAGCATGAAAGGAGGCAAGAGGAAGCAGCAGAATACCAAAGATGCTTCTACACCTAAAAGAGTTACTTTAGAGAGATTTTGGTCAAAG
>Act117
CACTTCGAACAGATAACGACATGGCAAGACCCCAGGAAGACTCAATCGACCACGAATTTGAACAACTCTAACTCATTACCCGATGGTTGGGAACAAGCCATTACACCAGAGGGAGAGATCTACTATATTAACCATCTTACTCGGACTACAAGTTGGGTCGATCCACGGGTCGCTGCAATACCACAAACCAGACACACCAATCAGCCTCCTTCCATTCTCCAAAATAGACCACAGCCACACAAAGCCATGCTAGAACGAGTACAACTGGAACAAGAAAAGCTGAAGAAAAGACAGCACCAGCTCCGTGAGCAAGAGATTTTACTCAAACATGGCTTATTGGAGCGAGGCGGTACTAAATCTCTTCTAGGGAATTTAGTAAGAGAAAATATAGTAAGAGAGGCTTCAGTAGGACAACTACCTACACAACCAGAAAATACGACACAGAATGGCCACATCAGAGACGAATCGTTCGACTCCGGGCTCGGAATGAACACTGGATACGGAACGTTTATTGCTGATGTAGATGATACTATGTTTGACGCCAACTTCAATACGAAAGACTCAACATGTCGTTCAGGAGAAGGGCGGAATAACACTGGCAGACTTCCAGACTTCTTCGATAATTTGCCTGGGACAAATGTCGACTTGGGGACGATCGACAGCAATGATTCTACGCCTTCAGCCATGGAAACCGATGATCTAGGTGTAGGACTTGATTTGCAAACAGATATGTTAAGTGATGTCGAATCCGTGCTCACTCCCAATATGTCCAAGATCCCAGATCCAAGTTTCTTAACTTGGTTA
>Act118
ATGGGTTGTAAATCGTCCAGTCTGAGAGAAGACAGTGATGAATGTTCACACTGGAGCCGTTCTTCTTTTCCTCGTCTTTCTCTTCGTACTCACCGTCCATTGACCGTTTTAAACCGTCATAATCAAGTCTACGACGTCGTAATTCAGCTCAAACACGAAGATAAAGATATCTATGCCTGTTGTTTTCCCAGTGACGACGATGGGGTTTTACTCTCAGCGTCAAAGGTCGAACAAACGACTTTTTTAAGACACACTCGAGATTTCTCRTCCATAAGATTATGGGATTTGAACAGGCGACAGATAAACACGGGCTTTTTAGCTGATTTTCCCCGTTCTTGTCGCTCGTGTGATTTCTCCCCAGACGGTCAGTTAGTAGTATGTGTATTCAGCGAGGATTCTTTGGCTTTAGTTCGTATGAGGTCGTGGAAAACAACCAGTGCAGAAGTTATTCAGATGAGGAAAATATGGCGCACTAGAGGGACACTTCTCTGCTGTACTTTTTCTCCTGAAGGCAGATCAATAGTCGTTGTTTCGCGACTAACAGGAGAGACGAATCATGTCTGTATGATCGATGTGAATTCTAAAAAAATAACAAAAAAGATGAGTCCAACTTTATCGTCCAAAATACGCGGTTTTGTAAAGTCATGTATGTTCTCTCCAGATGGATTATTTCTATCTGTTTCTACGTCCAGTGGACAGCTGATTTTATTTGACATACAAGATTTACATATTCAAGGGAGTCTTGATTTGGACACAGAAGCTAGTACCTCTTGTCTTTGCGATCCTTTTCACCAATCCTCTAGGCGTTCAATAACCTTATCAATGCAATGTTGGTATCTATTTGACCCTCGATATGGCCATAAGTACATTGCTTCATGTATTGAGGATGGTACTATACAAACATGGTCTCTCAATTCTAATGATCAAGGGCTTACAAGAATTCAAAGCATTAATATGTTACAGACCCCATGGCAGAAGATTTGCTCTGCCGCATTCTCCCCTGATGGCAACATTCTAGCAGTTGGTACATCAGATTCTAAGATTTTAGCACTCAACTCTGAAAGCCTTGATCTCCTATTCACACTTAACGCTCATTTACAGCCTGATGGCCTTCGCACATGGTATCAAAATACTGAAGTATCATGTTTAGCATTCACACGGACATGTCAGCAACTTGCTGCTGGCTACAATGATGGCCGTATCAGAATTTGGCAGCTTCCGCCTCTCATAAGTCTTCAACACATGTGTAGACTTGTCATCATAAAATTCATTCCTGCAAACAAAATACCAAAACTTCCACTTCCAGCACACTTGTTGAGATATCTTCTATATTCTCCACTAAAACACCTC
>Act119
ATGACTGGACTGGTTAATCGCCATAGTATTCAATCTTTACCTTTAAAAGCATCTAGCATTTTTGCCGAGGTAAATGGATTTGCCGCTCGAGTCCTGGCAACATTGACATACTTTAATGACTGCGAGTATGACATCGAAGGGTTATTCGTTTTCCCTCAAGACGAGAGAACTACGATTGTGGAGTTCGAAGCGACAGTGGAAGAAAGACATCTTTTTACAGAAATCAAAGAGAAAACTTCTGTGGAATACGAAAAAAGCGCCTATCCTATCGAAGAAAGAGAAGATGATTTATTTTCCTTGAGCATCGGTAGAATTCCTCCACAATGTTCAGTGTTTGTACAGGTGAGTTTGATTACGRAACTCCTCTCGGATCCTAAGACTCGAGGATCTCTTTTCGTCCTTCCTTCGGTATTTACACCAAGATTAAGCAGCAAGGATGAAGACGATGATAATCACAACGACCGCTACGGCTCTCAAATACTGATCAGTGACATTCCAAGAAAGACTCATGAACCGTACAGTTTTGACCTTCAACTTGAGGTTGTCGCTCCATCTCTTCTTGCTGGCTGTTCGTCGCAGACACATGCAATTCAAGTCGATGCAGATTCAAGAGCAACAAATGCGTCTCGTATTCACATTACGATAGCAGAACCACACACATACGATAGGGAACTAGAGGTTCTCTTACATCTATCCCATCCTTATGATCCTTACGTACTTATAGAAGAAGGAAAAAGAATTCTTAGAGATAAAGAAAACTTTACTTGTGACACGACTGACAGCGAAGACTTGATTGAAAATTTCGCTCAGAAACCAGCCGTTATGATAAACTTTACACCTCAACTGAAATCTTTTTCCAAAACGGTGACAGAATTCCTATTTCTGGTTGACAGAAGTGGAAGTATGAGTGGCAAACACATTTTTCAGGTCAAAGAAACATTGATTTTRTTCCTGAAAAGTTTACCATCAAATTCTTATTTTAATGTTATTGGTTTTGGATCGTACTATCGGAGCTTATTCCAAGAGAGTCAGCAATACACTGACGAAACTTTGGAAAAAGCTATATCCTATATTCAAAAGATGAGAGCAGATCTTGGAGGAACGAATCTTATTCTCCCGCTAGATTTCATCTTTGATCAGCCAAGGAAGAACGGTGTTCCACGGGTAATATTCATGTTGACGGATGGAGGAGTTTCCAATACGCTTGACGTTGTTGATTTAGTAAGAAAAAACTCAACTAACACA
>Act120
ATGGCAACTACAGTAGCACACAAGGAGAGTGAGGCAGAACTTTTCAGCCTCCTCAAGTCAGCAAACCTTCTCGACTACTACAGCAACTTTATCGAACAAGGCGGCGATGACATCCACCAGTTTTGCGATGCGACCGAAGAAGAGTTCAAAGAGATGGTTTGTTTGGTTGGCATGTCGGCCAAGCCGCTCCATGTGCGACGACTGCAGAAATGTTTAGTTGAGTGGAAAGCTAAGAAAGCTCGGCGTGGGGATCAAACTCCGGAGAAATCTAGCTCCTGGATAGATGGGTGGACACCAAACCAGTCACCCAATGTACCTAGGACGCCAACTGCTATCGTTACGACTCCTAGCAATGTTTCTTCTCGCAAACGAAAAGCATCGAGCGGTTCAGCTGGAAAAGAATCGACCGAGAAGCGAGTTGTCGAGCTCAAACTCCCGCCAATGGACGTCATCATTGACTGGGAAAAGCTGGACCCTGAGCGGCAGCAACTCATAAGGGAACACTCCAAGATCTATGGTCGGGATGAGAAGAAAAGAAAGAGTGATAACTTGAATTGCCACGAGCAAATGATCAACGAAGCAGCCGCTCAACTTTGTCTTCGAGATCCGACGCTTCTTGTTCGTAGAGACGAGCTGTTTACAATGGCAAGACGCGTCGTCCGAGAAAGTGGATTTACCTATGTCCATGGACATTCCAGATCTAAATTCATCAGTCCTGGCTCAGAAGAACTTATGCTCGATACATAT
>Act121
ATGGCCTCTCGTTCGGATCCAAGGCTCGACTCTTTTCTTCCTAGTTCGACAAGTGAACGTATGGACCTCTGCTGCCCTGTCTGCCTCGAAGACTTCGAAGAGCCAAAGATTTTACCGAACTGCAAGCATAATGTTTGCAGTCATTGCTTAGAAAACATGACTCGGAGAAAGCCAGCCAAGGTGTTGTGTCCAGTCTGCCGTAATGAATTTCCACTCGATCAAAACAGCGTTCGTAATTTGGTTACAAATTCAGAGTTGATGGAGATTGTAAATCAAAGCAAAGATGAACGGCAAAAGGAGAGACTAGCGAAGGCTTTCGAGTTGTGTATTCAAAAGATGGGAGATGCAAACAAACTTCTTGAAGATCATACGATATTCACTCACCGAAGACAGGAGTATGCAGATCAGCTGAAATCCCAAATTCTTGATATGGCTGAGAAGATCATCGAAAAGATACGCGAAAAACAAGAAGAGATGTGCCTACAAGTGCAAAAGGAAGTCGAAAAACACGAACACGATTGTCACGAGCAAAGAATCGTCCTAGAAACCTTAGTAGCTGATTCTTCGGTCTTTATTTCCAAAGTTGAAGATATTTTGAATAGTGAAGAAGAAATAACCAGCGAAGCACGAAAGGATCTCTTATCAGAATCTCAGAAAATAATAGATGCAAAACTATACGAGAATTTGGCTCCCTACGATGTTGTCACTTCTAAATTCAGTCCAAATATGTCTATTCTTAGTAAAGTAGAAAAAGAGGGTTTTGGTAGGGTTTATACGACTAATGCTTCAAGTTTTCGATCAGTTCAGCATCAGAAAGCCGGTGAAACGTCTGTCAATCAACCCAAACCTCTAGAAGCACATGTTACCGTTAAAGCTGACGATCTAGGATTGGAATACTTTGCACCGCTCAGCCTTGCAACGGATGGAAAAAAGTACATCGCTGTTGCAGACCCCTCGAACAGTAGTGTTTTGCTCCTTGATAATAGTGGGCAGATGATAAAACGTTTCAAACCCCCAGGAAAAAACCCTTCTCTTCTGACATTCTCAGGCGTGGCGTTCACCAAAACGGACGATGAACTTCTCGCGGTCTGTGGCTCGACTGAAGTATTCTATTTGAGTATCAAAGAAGGTAGCTTTAAGATGACTTACCGTACGAACGAGAAATACGGCGTGAGGTATTGTTTTGCTACTGTCGCGGCAGACGGACGGATTTTGCTCACATGCGAGCCATCGGTTCGTCAGTATCGCTCGTGTATCTTTGTGTACCGCGATACTCCGTTTGGCAAACCTGATCTAATGTTTGGTCTAAACGGATCTGACAATCGTCTTGAGTTTCCATTCAAAGCTCTTTACCACGAGAATGAATACTTCGTCTCAGACATGGAGAAGGGCTGCATTTTGGTGTACGACGAACAAGGGAGGTACCGCCGGCATTTTGGCGGGAAAGAAAGGGATGCCGGTTCCTCAGATGGACTGGGATCAAGCCAGCTTGTTTTACCAACAGGAATGGCCATGTGCGCGGAGAAGGGGTGCTTCTACGTCTGTGACTGGGGGTCTAGTAGCATCCAAGTCTATAAACCTGATGGAAAGTTTATAGCAATGTTCACTATCGAAGGAAGACCTACAGATATAGTATTGCTGGATAATGGGACGGTTGTTATTAGTTCCAAAGACGATCAGTGGATAAAGTTCTACACTTTTCCTCCCTTCAGCCTCAGA
>Act122
ATGTTTTGCTTAAAAGTGTTTTGGCGATCGTTGCTTTTCCTATGGATACTTCTCCTGAATTTCTTCTGCGCTGAATCCTTTCCAACCGAAGTCAAGATAGGTAGGATCTTTTGCAAAGATTGTGACATGACGGAAAAACGAGCATTTCTTCTTGGCATTAAATACATCAACAACAGCACTTCCATCCTACCAAACGTTCAGTTGCTTGTGGAACTAAATGACACGGATTGGTTGGATTCTTTTAACAACATTGAGACAGTTTATTGGCAGATTTACAAAGGGGCTGTCGCAATCATTGGTCCTATGACATCGCCTATGGTGAAGATTACCTATCCCTTTTGTGAAGGATTTGGTGTACCGCAAATCGCTCCTTATGCTACTGATTCGCCTTTCGAGTTTTCTTCTCACTTCTACAAGTATTTTCTACGGATGAGCAGTAGTGATTCCATCGAGAACCAAGTGATTGCAGATTTTATAGCTCACTTTAACTGGACTCGTCTGGCTCTCATCTCATCTCGAAGTGAATATGGCCTCAACGGACTTGTCACTTTGAAGGACATTGCATCCCACAATGGTTGGCAAATCCTAGCGTATGAAACCTTTCAAGAACACAAGAATATTTYCCTTATCAATGCAACAAATCAACTCATGCACATCCGCAGTCGTGGCGCAAGAATCATCATCCTGAATTGTATTGCTATGTATGTTCCATCGATTCTGAAACAGGCTCGTGATTTGGGAGTGTTAAAAAACCGTGTATGGATACTTACCAGCGGAGCATTTGGACCACACGAGCCATTTTATACGGGTATGACAGCACCGGACTATCTACGAGGTGTCGTAGGTATACGGCATACTTTTGGGCACGGACAAATGTCGGATGCTTTCAAAACTGCTTGGAAGAGCGCGGGCTATCCTGAAATATCCTTTGGAAATGAAGCTGCAGCCGGTCATACCTTTGATGCAGTGCTAGTGCTCGCTGAAGGTCTTCAAAACTTTTTTGATCATGGATATAACATCTCGAACGTAACTCAAAAGTTTGGAATTTATACGAAATCCGAAACAGCTCCCAGACCTGAAGGAAAATATCTGATGGAATACTTGAGTAACGTGAATACTTCAGGCGTTATGTCTGATAACTTGGCGTTTGATAGCAGTCGTTCACCTGTTCAAGACGAGTTTGAGGTTGTAAATCTGCGAACTTATGGATTCGAGAAAGTTGGACATTGGAATCCTAAGGTTAGGCTTGTCATGGAGCCGAACAAAGAAATCGTGTGGTCCTCAGGAAAAGTCGACATTCCTTCAGACAGCACCCACCTGATAGAGAACAGGACTCTGAAGGTCGTCACCATCGAGGAACATCCTTTTGTGTACATGTTTACTTCGGAAAAGGACGGAAAGAAAGAGTACAGATTTAGTGGCTATTGCATCGAGTTGCTTGACAAATTGGCTGAGAAAATGAAGTTTAACTACGAGATTTACCCTGTCTCAGACAATAAGTTTGGTTCACTGGATTCATTAACTAAAGAATGGAATGGCATGGTGAAGGAACTTCTGCAGGGAAAAGCTGATATTGCAGTGGCTTCTTTTACAATCAGCCCTGAGAGACAACGCGTTATTGACTTCACTCAACCTTACATCAACCTTGGTCTAACAGCTTTGATTAAATCGGTCACTAAAACCTCTGAATACTTCTCGTTCTTCAGGCCGTTTCGCTACGACATGTGGCTTGCAATAGGAGTGACTATGATTGTTGTTGGCTTCTTTCTGTGGTTTTTCAGTACATTCAGTCCCTATGGATACTATGGTCGCTGTGTTCAGACATGCTTAAGCAGAGTGCATCCAGAACATCTCAAGTTTCGGGACACTTTGACTCTTGTAAGGTCTCTTTGGTCGACAGTAGTTTACTACGTTGGACAAAGCTCTGACCATCTACATCCTGTGAGTTCACCAGGAAGGATCACTGTTGCCGTATGGTGGTTTGCCATTCTCATAATCATGTCATCGTACACTGCTAACCTTGCTGCCTTTCTTACAATTCAGCGTTTTTCATCTCCCGTGAAAACTGTAGGCGAACTGGCACAACAAAGGAGTATTTCATATGGCACAGTGCAAAACAGTCAACCACAAGCTTTCTTTGAAACATCAACGATCCCGAGCTTTGTTACCATGTGGCAGTACATGCAATATCATCAAACCCTCGTTAAAAGCAGCTCAGAAGGTATAGAGAGAGCTAAAAACGAAAATTACGCTTTTATATGGGATTCTGTGGTATTGGAGTACATTGCGCATAAGCAGAATGAGTGTGGCTCTTTGATAACTGTTGGGAGTCTTCTTGGTAAGATTGGCTATGGATTTGGGCTCCAAAAGGATTCGCCTTACACTCAACAGCTTAGCAATGCCATCCTTGAGCTTCGTCACAAGGGTGTAATGGACATACTTGAAAAGAAATGGATTCACTCGGATGAAAGATGCAGCGGGAAACCCGGTGCGGCAGGAGAAGATGGAAATCAGCTGGGGTTAGGAGACCTCGCAGGAATATTCATCGTCGTCGGTGCAGGAATCGCAATAAGCTTTGTTGTTCTTGCGTTTGAATGGCTTTGGGCGGCTCACAAGGACACAGAGGTGGAACAAGAAGATACGGCCTCGAAACCAAGTATAATCTCAGCTTTGCATTCACGTCGAATACGAGCGTTCCATGACTGGAGGCATCGAGAAGATATCCCTAAAGTACGAAAACATGCTACTTTGATA
>Act123
GACTCCCATATGCGTTATCGCACTTACCACTGGGTCACCAGACTCTACGGTGGATGCCGGGGGTGTATCAAGACCTACATCAAGATGGTATTCGACAAAATACCCCGTATGGAATGGATATTCGACGCACGTGGCACCAGATGGCCCATGACTTTTCCAGAAATTTCTTTCCCTAACGAAGTCTATGTACATCCCAAAACACGGCGGTCTATGTTCTCTAAGGAGCTTCCTTCCTCCGTCTTTGATGTTAACCTCTTTATTTTGAACTTCGGGCATTGGATTCTTCGGGAGAGTACTCAAGAGGAGTTTATGGAAGAGAAACTGCGCGCCTACGTTGAGGCGATACAAAAAATGAACGCCACGGGCGGACGAAAGAAATTCTTGTGGGTAAATACTGTTAGTCTTCCATGGCGAGACGACAAAGCTGTAGTGGAATGGATAGAGAATCCTTCACCATCGAGGGTAGCGCAGTGGAATAGACTCAGCGATTCTTTCATGCGCGCACATGGGATCCAGATTATAGACGCGTTTCAGATATCTAACAGTCGTATTGGAGCCACGCATGATCAAACGCATTACGCTAAGAGGTTGAAGAATGGAGACTGCGGTGGAGTCGTGGAAAATGCTATTAGTAATACTATTGCTAATGCTCTATGTAACTACGATATA
>Act124
ATGAATGATAATGTGTCAGGTTCTACGAGAGACACAAACCAAGAAAACAACAAAGAAGCGCCTATGAATAGCCTTGAAGGAAATGAGAAAATGGAAAATACCCAAGAAAAGGACACATTTTTTGGACTAGAAAAAAAATACTTGATTCCCAAAGGATTTTATTTCTTCTTCTTCTCGGCTCAAGGATCTCTACTGCCTTATTTATCTTTATTTTTGAAGCAGCTTGAACTACCAGCCAGTCAAGTTGGCATCGTCACTGGCATAAAACCTTACATCGCTTTTTTCTTTATTCCAATATGGAGCGCTATCGCCGACAAATATCGCATCAGTAAACCTTTGTTCATTGTCTCGATGCTGGCGATCAATCTTGGTCTTGTTGCTTACGCCTTTGTACCTGTGGATCTTTGCGAAGAAGATCACGTGGTGTCAAAAAAGATCCGAGAACCGACGCAGAATGTGACAAGTTTGATGGAAAAACTCTCTCAGATAGCTGAAGATTCATCAGATGAGACTCCATGGCYCCAGAGTCAAGAAGGTATAGCTTATCAGTACACTGGTAACACTCATGACAGAAAAACGATGGGGGTTTTCCTGTATTTGCTTCTTATAACGGTATTCAGTTCCACTATCTCGTGCCCAAGTCTAACATTAGGCGACTCAGCAACTGTCCAGCAACTGAAGGAGAACAATGAGACTCATAAATACGGCAAGCAAAGATTATGGGGATCTATTGGATGGGGATCAATGGCGTTCTTAGTCGGCGCTGCAGTCAGTAGAACGCATCTTTGCCCCCCTGGGAGTGCCAAGGGCAAGGACGTTAACTACTATCCCTGTTTTGTAGCGTACGGAGTTTTCATGTTGACGGCTCTTGGAATTGGGTTCAAACTAAAATTTGATGATCGCCCAGCAGACTTGAGTGAGAAGAGCGACGAAGAAGAAAAAGAAGCTGAGAAACAAGCTTATGTGAAGTCAAAAACTAAAGGGATCATCGAAGGAATTAGGATCTTAATGACACCTAGACACACCATGTTTCTTGTGACAGTATTTGTGGTGGGAATCTGCATGGGGCTCATCAAGGTCTTTTTATTCTGGCATCTCAAGGATCTAGGAGGATCTCAGTTGCTCTTCAGTTACATGGCAGCAATCAACTGCATAGCGGAAGTGACAGTTTACTTCCTGTCCTCAAAGCTTATTTCTACAATGGGCCATATTCGCGTTCTGTATCTTGGTCTCTTTTGCTACTCCGTGCGACTTTTTTTCTACGCCTTCATCACCAGGCCTTGGTATATTTTACCAATAGAACTGCTTTCTGGAATTACTACTGCAGGTGTGTGGGCATCTCTTATGTCCTACGTTGGGATACACTCGCTGGAAGGCGTTACTGTCACGCTACAA
>Act125
ATGCCGAGAGATCACTACCGAAAGGCTCCTGATAGAGACCATTACTCTCAGAACCATAAGACGGATCGCCGTGAGCATGAAACAAATGGCAGTCAAGAGCTCGACGAAGGAGTTATTGAAGTCCAAGTTATCCCACAAGATGATAACTGGGGTGAAACAGCGACGACCATAACTGAAACCGCTACTTCTATAGTGACACTTAGCGAGGAAGACATTAGTGAACTTGGCAAGGAAAAGAAGCGTTTTTCGTTTGCTTCGTGTCTAAACATCAAACTCATCCCCGCTGGAATCTTAAGTCTACTGCTCATTATCTCACCGATTCTTTTCATCGTTTTACCCGCGGTCTTATGGAAGCCTCTGATGTGTGGAATCGAATGCGATGGTATGTTTTTGAGCCTAGCTGTGAAAGAAATCGTTCTAATCGTAGGAATATGGGCTTTGTATTTCCGAAAGACGCGGGTGAGAATGCCGAGGGTCAACGTCTTGCGAGTTGGGATCATGACGCTCGTGTTTTTAGTTCTTGTGTGCTACTGGCTATTCTACGCTTTGAGAGTCATTGCCAACAAAAACGACTTGAACCTCGCGAATATTATTCACTTTTCATCGACTTTATTAGACACTTTATTATTCCTACATTATCTGTCTGTGGTTGTTTTATGGCTTCGACATTCAGAACCTGTGTATAACCTCAAAGTCATCCGAAGTACGGATGGTGTGAGTCAGTTTTATAAGGTGGGAACGATGTCTATACAAAGGACTGCCATATTTGTGCTCGAACAATACTACAAAGATTTCCCCGAGTATAATCCTTATATGATGTCAGTTCCTGCTCGTGCGGCCACCAAACAGTTCTCGACTCTAAAGTTCTACGATATCGATGGCAAACTCACCGACAACAGTAAAATTAATCCGCGAACTCGAGCGATCATTACTTCGAGTTCCCAAGGCCGAAGGAATCCCGGACGAAACGACCGATTTTACGAAGAAGCTGAGTTTGAGAGGAAGGTGAAAAGACGCAAAGCAAGGCTAATGGCAGCGTGTGATGAAGCGTTTGGTCATGTTAGACGTGTTCAGTTGGACAGAGGACCCACTGTTCCTATGGATCCGGAGGAAACCGCTCAGTCTTTGTTCCCTTCATTCGCGCGTCCTTTACAGAAATACCTTCGTACCGTGAAGCAACATCATCGGCATAACATGGATGCCATTTTAAAACATTTATCTCATTGTCTGGCGTTTGATATGTCGCCTAAAGCCTTTCTGGAGCGGTATTTGAGCGAACAACCATGTATTGAGTATATTAGCTCACGAGATACTCAAGAATGGAGTTTAGTTTGCGAGGAACAAGTCACATCGGGACTGTCCAACTCAACCGTCTTTCAACTAAAGAATGAGCAACTTTCTCTCGTCGTGACGGTCAACGACATCCCGTACTTTGATCTCTCGGAAGAGGAATTCGATTTTGAGAATAACAAATTCGTCCTGAAGTTGAATTCAGAGACCTCTGTC
>Act126
ATAGAGCCAAGTGCGATTTTAGAGAAGTTTGGAGAGATGTTTTTCGATTTTTGCCAAGAATCTGGATACGATCGAATTCTACAAGTCCTTGGAGGAACGCTTCGTGATTTCATTTGCAACTTGGATGCTCTTCATGACCACCTGGCTGCCATCTATCCAGGAATGAGAGCGCCTTCGTTTCGCGTTTCTGATCGTGAATCTGATGGCGCTCTTATCTTACACTACTATTCTGAAAGGGATGGACTCGAGCCCATTGTTGTCGGTATCGTTAAAACCGTTGCTCGTAAGCTTTTGGATACGGAAATAAGCGTCGAGATATTTAAGCGAAAGGAACACGATGGGGATCATGTACAGTTCGTTATCAAAGAGATTGACCAACGCGGCAGTCAATGCCCATTGCAAGTGAAGCCGTTTGACCCTATAAGGGATTCCTTCCATTTATCTAATGAACCCAAAATATCGCCAGCCACGTTTTGTAACTCGTTCCCGTTTCATTTAATGTTTGATAGAGATCTTAGAATTACTCAAGCGGGATCATCTGTCATCCGCATTGTTGTTGGATTAAACGCCGACAATGAAGCAAATATGACTGAAATTTTTGAACTTTTTCGACCGCAGATGGCCTTTAATTTTGACACTATCTTAGCTCATATCAACACTGTGTTTGTACTAAAAACACGCGAGGGCAAAATCATTCCTCCTGAGGATAGTAAACTTGAGCAAGGAGAAATGAAGACTTGCAGCGTTTGTGGTGATGCATTGTCACTGCGTCTGAAAGGGCAAATGATTTACATAGCAGAATCTGAGAGCATGCTTTTCTTATGCTCTCCAAGCGTAGGGGATTTAGATGACTTGAGAGATCTAGGACTGTACTTGAGTGACATCCCTTTACATGATGCCACTAAAGACTTGATACTTCTATCAGAGCAGTTCAAAGCTGAATATGTTCTAACCCAACAACTGGAGATTTTGACTGACAAACTGCAGCAAACCCACAAGGCACTGGAAGAAAAGAAGCAACTAACAGATCAATTGCTTTACTCTGTTCTTCCCCCTTCTGTGGCAAATGAGCTACGACACAAGAGGCCTGTAAATGCAGAGAAGGTGGAGATGGTCACGCTACTTTTTAGTGGCATAGTTGACTTTGCAACAGTTTGCAAAAACTCGGAGCCCATGGAAATCGTATTGCTTCTTAGTAATATTTACTCTAATTTTGACAGGCTAACTGATCCAGAAATAAATGATGTATATAAG
>Act127
CTCGATCGTGGAGATGTTTACGGGCGTGGGGATGACTTTGATGCCGCTCGTGGTTACGAAGCGCCACCCACCAGTAGGTTAGGAAGCGCACGCATCAAAATCAATGTACGAGGAATGGTTTTTGAAACATATGAAGAGACGCTGGCTCAATATCCACAGACTTTGCTCGGGAATCCCAAAAAACGATTACACTACCTGAATCCTTTGAGTGGAGAGTATTGCTTCGATAGGAATAAATTCCTATTTGATTCTATATTGTTCTTCTATCAATCACATGGGATTCTAGCGTTCCCTGAAGACATTCCCAAAGAGTGTTTTATCGAGGAGATAAGATTTTTCCAGTTACAAGAAGTTGATGAAAGAATCAAGAAAGAAATTGATCCTCCGGAAAAGGAAGCCGCGAAGCCTGTAGTTTTGTCTGACAGTGCGATCAAGAGAAAGATATGGGATTTATTTGAGCATCCAGATTCATCTGTAATGGCTGATCTACTAGCAAAGTTATCTGTGATTATCATAATCATTTCCACTGTGACGTTTTGTTTAGAAACAATGGAATCACTTCGATATGATGTCGTTAATGTATGCGTCAATGAAAGTGTCTCATTACGGAATAATAGTTCTACTGCGCATGCGTCCTCTATAGAAACAAATTATCCAAAAGGGTGCTTCGTCGATAAACAATATGAATTATGGCACACAATCGAGGCTGTCTACGTAGCGTGGTTTACATTTGAGTATCTCGTGAGATTGTTTAGTTCTCCACAGAGATGCAAATTCGTTAAGTCCGCTATGGGAATGGTAGACTTGCTAGCCATCGTGCCTTATTACATAACTTTAATAACGAGAGGAAACGTTAGCGCTATTCCAGTCCTCGGGATTATCCGCCTTCTTAGAATTATACGGCTTTTAAAACTTTCGCGATACAGTAGAGGATTGAAAAATTTAGCCAAGACTTTGATTTTGAGTGGGAGCGATCTTCCCTCGATGTTTGCTGTGATGATCATTAACGTTGTTCTTTTCTCTAGTGTGATTTTTCACGTCGAAAATGAAATTCCAGAGTCTGACTTTAAGAGCATCCCTGATGCATTCTGGTTTTCTGTCATCACCATGACAACGGTTGGCTATGGCGATCAGGTTCCGAAAGGGCTGCTGGGGAAATTAGTCGCAACGCTTTGTGCAGTATCGGGGATTGTCATTCTGTTCTGCTTTCCAACACCAGTTTTGTTGTCACACTTCGAGGAGGTCATGTATGGAGACAAAGACAAAGAGAAAGATGACGACAAGAAAATTAAAAAACAGGAGAAACCTGTTTGTGAGAACAAGATTTATGCAATCAAAGAGGAGGACGAGAAGGGTTTATTTGAAGAAAGGGATAATAATTTGAATTCTTTTGCTGTGCCT
>Act128
GTATTATCCGGGGCAGTGAGGTATGAATTCAAATCAGGCAACACGAACGACAATCTAACTGTCTTTCTGTCTTTGGAAACGAACGGTTCGTGGCATAACATAACTTTACAACGACAAGGAAACACTGTCAGTCTTATCACAGACAACGTGCAAAACAGGAAAACGTTTGATAAGATGCCACATAAATTCCTTGGTAAAAACGTCCGGACGTGGTGGTTGGGGGGAGTAACCAACCCCCCAGCTGGTATCAACCCCGCTAAGTTCACTGGATGTATGGAACAGCTAAAGATCAACGATGATAATGTACCTCTTAATGGACCCAATAAATACCTAATAGTAAAACCTCAAGGTGGGGGTGTGAGTGAAGGTTGTGAACCAAGAGGTGCCTGCATGTCTAATCCATGTGTCAACCCTGTCGAACCTGCCTGTATCGATGAGTGGCATGGCTTTTTGTGCATCAGTGATGCTCCTTGTAGAACCAAACCCTGTCTTAACAATGGCACCTGTAAACCTCAAAAAAATTACACGTTCGTATGCATATGTCATGCTAACTACACGGGTGAACTGTGTGAAGTGTGTCTTGGAGATTATTGCGTGACATCTGATAGACGAACAGAAGATAGTCCATACAGCGTTGGTCTTGTAGCGGGAATAGTCTTCTTGGCAGTAGTTCTCGTAGGGTTCGTAGTTGGTGTATTAGCTGTGAAACGGAACCAAAAACTAAAGCGTGAATCAGAGTACGATGAAAAACATTGTGATGATATATGCATACCAACGGAAATTCAAGATGGCTCGCAGCGTGCGTCACCTTCACACAGCAGTGATGACAGCGGTGTTGTAATAAGAAACCCCAGCCAAAAGTCCAATCCAGATTTACGGTCTACCCCTCAAAACCATGATGATGAAAACATCGTGATACACAAGATGGGGGCACCAGAAGACTACCAACTCAAGCTGCATAAATCCGACGAGAGGATTGACCACGGCTTCTCTGAATCAGATGTCGGAGAATGTGTGATCAAGAATAAGTACGCGCATAAGCACGGCAGTGGTCAGAGACTACAACCACAACATCAATTACAGCAAAGTACCCCCATTGAACGAAACCTACTCAAGCAAAAACCAAGATCACGAGATCGTAAGGCTCCGGGTTCATTGGCTCGACAAGTATTGGATCGAAGACATTATGGTCCGCCTAGAACTGAACCACGCATGCGTGGTCCATACATGACTCGACATCATAAACGAAGAACGAACTCAGTAGACACGACCAGCAGCGAAGAACAACAAGAATTCTCTGATGCTTGCCCAAAATCTGACATTGATAATTCAGAAAGGCTTGATTATTACGATCTTGACGTTGCTAGCATAGGTGTTAGTGAGGCAAGCTATCAGTATGATCCTAGTATGTTTAAGGACAGTATCTCTCGTAGAGACCTACCTGCATTCTCGCAGCAGGAGATCGATCGGTTAAGACAGTCGTCAAGGAATCCACCATCAGGAAGCTTCCTGGACGCCATATCTACATCAAGTGAAGAAGGTCCTACCGTGGACGACAAGTTATCAAGTCTTCTAGAGCAGGCTGATACTTCCAGCGAAAGTTCTGATGATACGTTCACGTGCAGTGAGTTTGAATATGATGAACGACCTACGACCCGAGCAGATGAGACAGATATTCATAATAGTATGGTGTTCTCTAAACTACCTACGAATGGGAACCCTCATCAACGCTCTAACACTGCATCACAAAGTACGTTAAACATGAGTGACGATGATTTGATTATCGCAAACAGGTTCGCACAGAAGCCAAATGGGACGAATGAAATATTCGACTGGGATGATGTACTGAACTGGGGGTTAAGATATCATAACTTACGAGGTGTATATAAAGATATTGCACAACTCAAAGACTCCATTGATGAGAATGAAGAGGAATACGTT
>Act129
GTTTTGGAATGCCGAGTTTGTGAAGACATTTTCCAACTCCAAGGAGATAAAGTTCCAAGGCTTCTTATCTGTGGCCACACCGTTTGTCATGACTGTCTCACACGACTGCCTGTCCATGGACGGACATTACAGTGTCCATTTGACAGACAGGCTACTGTACTAAGCGACTCTGGTGTATGGGGACTTAAGAAGAATTTCGCTTTAATCGAGCTGTTGGAAAAGTTACAAGTATCAACTGCTCCATCAAAGGTGTCTGAGGAGGAACTGAAGGATGGCTGTGTCAGGTGTGATGAGAATGAGGATCACAGAGCAAGTGTTTATTGTACTGTGTGTTGTACAGATCTATGCTCATTGTGTTCAGAGAGTATTCATTCTACCAAGACATTAACAAGACACAAAAGAATACCATTATCAGAGAAACCAAAGGAGAAACCCAAATGCCCTCTTCATTCTACTCATGTTATTGAGTTCACATGTCTGGAAGAGGATTGCAGAGAGAGTTCTTTGATGTGCTTTGTTTGCAAAGATTATGGA
>Act130
AAAATTATTATCCAAAAAGTTGTAAGGACAGTGTTGTTCATGAGCTACGAGCATCTGCCAGAAGACTTTGTAGATGGAAGTGCCTTCTACTTTGTGCGCAACACCAAAGGACCAGTTCCTCTGCCATCCAACATCTTTGAAGCTGAAGACATTTTACCACCTCTCTTTGATTTTGGCTCTCTCAATGACCAAAGCCTCCTAACGTTGGAACAGTTATTGACTCTCGTATATATGCCACTGCTATCCCATAATGGTGCTAATAGGTCAGAAGGCTCTGATGTAAATAGCTCTGATCAACGCCGTGGAAGCAACCAGACATCTGCCTCTGCACCTGAGGGTGATCCTGATGCAACAGAGGATTCCCGTAGCAAGACTCAGTTACGTGATGAGTTTCTGATGAACATGCAGAAGTTTGCGACTCACATTAACAGAACAATCCATCAGTTGGAAGGAGACATACGACTAGAAATGCCAGATCTTGTTCTTGGTGAGGACATAGCAGAGATGGCCAAAGATTCGGCTCTTGTTGTCTCCTTAGAAGAAACACTCCATATCTGGGAGGTCACTATTTCGTCTGCACTGGAACAACAGCTCAAGAAAACACCACAAGGTAATGGCCCTTTAGCAGAAATTGACTTCTGGAGGGAACGCAATGCTACTCTTAGTGCAATCGCTGAGCAACTAAAGCTTCCAACGGTCAAAAAAGTTGTAGCGGTCCTAGCAAAATGTAACTCTGAGAGCTTGTCGGGGTTTGAGTACCACAGGGCTGAACTCAACAAGTACTACACAGAGGCCAAAGACAATGTTCGTTTCTTGTCAACACTCGAGAGGCACTTCAAGAACCTTGCTCATGGGGCTAACTTCAATATCGTGCTAGAGACTATTCCATCTATGATGAATGCACTTAGAATGGTCTGGATTATTTCACGACATTATAATAGGGATGAGAGGATGGTGCCTTTGATGGAGAGAATTGCTTGGGAACTAAGTGAAAGAGTGTCTAAAACAGTCAACATCAGAACTATTCTA
>Act131
ATGGCGACTTCTCATATTTGTTCTTGTTTTGGGAACCTCAGACCTCGGTATAAACGTCTAGTTGACGACATCTTTCCTGCTGATGCGCGGAGTGGACTGGTGAAGTCAAATATGGACAAACTTATATTTTACGCGCTTTCTTCGCCGGAGAAATTGGATCGGATCGGAACGTACTTGGCGAGAAAGTTAACAAGATTTGTGGATCGTAAACGATATGATTTCGTTAGAATTGCAATGGAGGCTTTAGATCTTTTACTCATGGCATGCCATGCTCCTAATTTGAACTTATTTGTGGAAAGTTTTTTGCGAATGGTGCAAAAATTAATTGAATGTCCTGAGGTGGACTTGCAAGTGTTGGGTACAGCGTCATTCGTAAAGTTTGCTAATATCGAAGAAGACACTCCTTCGTATCATCGCCGTTATGATTTTTTCGTCTCAAAATTCAGCTCAATGTGCTGGTACAACGGCAAAGATGAAGAAGAGAACCTTAAAGTACGAAGAGCCGGGTTGAAAGGTCTCCAAGGTGTCGTTAGGAAAACAATTAGTGATGATTTGCAAGTCAATCTTTGGGATAATACTCACATGGCCAAGATTGTGCCATCGCTGTTGTTTGTATTAGAAGAACGCCAGAAACAGCGTCCAAGGAAAGAAAGTGGGGAATACACAAGCTCTTCCGAAGAAGACCCTACTCATCTAGCAGAATCATGCCTTAGAGAGCTAATGAGTCGAGCAAGTTTTGGCAACATCAAGGCGGTAATAAATCCGTCCTTGCATCACCTAGATGTTAGTGAGTTATGGGAGCCTAGTGATTTTGCTTTGCAAGTTTTCAAGATAATTATGTATTCTGTACAAAACCAGTACAACCATGTGGTTATTCAAATGCTGTTAAATCATCTGGATCACTGTGCAAAAGATTCTGCAAAGAAGAAGACAGGAATTGTCAGTGTTTTGTCAGCCTGTGTCCGACTTGCCTCAGGAGTTTCCATTGGACCTGCAGTTCTTGAGGTATTTAACACACTCCTTCGTCATTTGAGGTCCTCAGTTGATGCTAGATTTGATTCCAAAGTATCAAATTCTTGTGATGAGGATGAAAAGGTGTTTGAAGAGTCTTTGGTCAGCACTATTGGAGCATTTGCATCTATTTTACCTGATTATCAGAAGAATGACATCATGATGTTTATCATGGGAAAATTCCCTACACAAGGGCAAGATCTTAGTAATTCAGACACACGCACAGTCATGAGACTGTCAGAGAGTGACACAGCACTGCAAAAAATGCTTCTGCACAGCCTTCTTGAAGTTTCAAAGAGCTTCAACCCAACTTCACTATCTGCTGCCTTTTCTTCTTCCTTCTTTGAGGCAATTTTCCAGGCAACTATTGTTGAGGATCCAGAAGTGCGACGACTAGCCCTGGAAGTAATTTATACATTAATTGATCGCCATGGTAACCTACCCAAGCTGGGACTCGATGGCATGTTGAAACGTGGGCAAGAGATTGAGCTGAAAACAGAGAAATGTACGAAGCAGGATTTGATGTTCTTCAGGAAGTACGATGATAAAATCCTGTGGTATTTGTATGAGAGTGCTTGCATGAGAACTAACAAAGTCAGCAATATATTTGGTATTTACCTCACACTTGCAATCCTGAGTACTGAGTTGAGTGAGTCAGAAGTCATTTCTCAGTTAATTTTACTAGTCTTTGGACTTCAGAATGCAGCTCAGAAAGAGGAATATCGCCTTTCAAGCGGGGTTCGTTGTGCTATTCATGCTATGRCAGCAGCTCATCTCCACCTTGCAGCACAGCTCCTCAGACTCAGCTCACTTGGAAACCATGTAACTGAAGTAATTTACTTTAGAGAGAAGGAAGCAAGTTATTTAGTACCAGAGAAGGGTTTCTCTGCTGAAAATATTCAGCTTTCCACTACAATCTTCTCAAACCACTTGATGTTCAGTCTTGCAAGGGTGCAGGATAGCCTTCGTAAGGCAGACGCCAACCTAAAGAACATCCGTGGTTCCTATGAACACAAATCCTATAACGAAATGTTGTCACAAAGCTCAGCTCCTGAAATCAATGCTTCATCAGTCTCTAGTGCTGAACTAGACACCCACCCATCATCCACCGGTCTGCGTCCACTGACACCCAAAGAAGACATCACCTTCCAAATGCTGAAGGACATCGTATCAGACAGATCACCTCCGAATCAAGTGAATGAAGAAAAAGATTTTAAAGAGGTTACCTTTACAGAGATTGCTGACGATGCAAGTTACAGGTTAAGAGAATTTAACAGTAAACTTGACAACGTATTGGATGTAAGTAGTACCCCAAGAACTCTCAGCTGTTTGAGCATTTCAACGATAAGCATCTCATCTATCCCCGGAGAAGATACCTTTGAGATTAAGTATCCTGAACAGTATGTATAC
>Act132
TTGCAAAAGGAAAAAGGTCTCGCTGCAGTAGTGTACGTACAACGTGACTGCTACACACCCTCCGATAGAGAACGCTACATGGCGGAGTTGATGAAACACATTAAGATAGACTCGTACGGACCCTGTTTGAATAACAAGAAGATGCCAGAAGAAATCGACGGATTTCACAAGCTGCAAAGCCCAAAATTCTACGAATTCCTCGCCCAGTATAAGTTCCACATAGCGTTTGAAAACGCTATCTGTAACGACTACATGACGGAGAAACTTTTCCGACCGCTCGAAGTTGGTTCGGTACCAATCTATATGGGTTCGCCAGTTGCTCGGGATTGGATGCCGAATCACAAGTCAGCGGTTTTCGTCGATAATTTCGAAAGCCCTAAAGATCTTGCGGATTATATAAAGTATCTGGATGCGAATGACGAAGAATACGAAAAATATTTAGACTACAAGAAACCAGGTCAAATAAACAATGAATATTTACTTAATGCTATTGAAAACCGTCCCTGGCGCGTCCTGGGAGACTGGGATAAAATTAACTTTGGACACCGGATGTATGCAGATTGGGAGTGTTATTTGTGTGACCGCATGATAGAGCGACAGGAAGCACTGCGGGCTCATAAGTTGAATCCGGACAAAATTCCACCCCCTCCCCCAAAGTTTGCCAACAAGGATCACCTTGAATGTCCAGAACCTGTGGTTTCCCTGGAGATGGAAAATCCTGCGAACAAGAGTGTTATTTATTGGCAAGGATTTCGAGAAGCGAGAGCATTTAGGAAAATGTTAGAAGCAGGAGAGACAGACACGAGGACATTTACGTCGAAATATCTCCGAGAAAACACAGACAAATATTTCTGGAAAAAAACAGACAATCAT
>Act133
ATGCATTTGATCGTGATTCACGGGTATATTTTGAGTGGCACAGGCTCTAACATTTATACCACTAATGTGGCGAAAACTTGGAAGAAACACGGTCATGCAGTGACCATCGTTTGCCAAGACCCAATCGCGGACAAACTTCCTTTCGTGGACGAGTTTTATGCTGGTACAGATAAAATCCCTACATCTCCACCTCAAAATGGAACAATCAGAGTGGTTGTGCCTGATATCAACCGTCTTCTTCTGGTGTATAGCTACGATGAATACCCTGGTTATGTGGTCAAGACCTTGAAAGAGTGCACACTTGAAGAAATAGAAGCTCACATCGAAATGACCGCCAAAGGTCTTCGTAAAGTCGTCGATCAAGGAGCTGATATGATTCTCACGAATCACATTTTGTTGTCGCCTGTCATAGCAAGTCGAGCAACGCAAGGTACAAGTGTTCCTTATGTATGCAAGTTGCATGGCAGTGCGATGATTTTTTCGCTCAAGCCAAGACTACCAGAACTGAAGCCCTATGTCGTAGAAGGTTTGCGAAACTGCAAGCGTATCATAGCTGGTACAAATCACATTAGAGCTGTGGCATGTGAAATACTGAAGAGTGAAAAAGAAGTTATTGGAATGGATAGAAAAATGGTGATCATACCTCCAGGATTAGATCCCGATGTATTTCGAGCTGGTGGAGATCTCGACGAAAGACAAAGTGCCTTTTTGACGAATGTTCAAGCTTTCAAGACCAGAAAACCCAATGGTAGAAAGGCTTCAGCAATCTCCCATCCATCCATTACTCAGTCACTGCAAGATTTCCACAATAATTTGGTTGCTGTTGCCCATTCATACAATCAGAGAGCAATAGATGCTGACTTAGTCGAGCGATGGATCCCTTTCCAAGAGGGTGATTTCATTATTTGCTATTTTGGTAACTTTTTGGATACAAAAGGAGTAGGTGAACTGCTCACTGCATTCCCATCGATATTGAACCGAATCCCAGAGGCAAGGCTATTGCTAATCGGTTTTGGGCGGTACAGAGAACACCTGGAAGGCATGCTACAGTCTCTAAAGGAGGGAAACCTTGAATCCTTTAAG
>Act134
CTCTTCATCAATGTTACAACTTTACGAGGAACAGGTTCATTTGATGTTCGAGGTGGGAATGGTGGCGGCACTTCAGGTGGAGGCGGAAGTGGAGGAATACTCTCAATTTACATGAAATCATCACTACGGCTTTACACCGTCAATTTACATGGTGGCAACGGAAAACAAAATGGCGCTTCTGGATTCTTTTACGAACATAGTTATTCGGAAAAGTCGGAAAAAGCTAAGCTTGTACTTGATAATGGTGGGTTATATGCAACAAATACATCGAGTGTGCTTCTCTGTGACACCAAGACAATTGATCACACATTTGATGAGATTAGAATAATAGGATCTGCCGCAATGCATATGAAGTCCTGTAAAGATGGAAGTCCAATGACACTCATAGGAAGGGCTGTTAGCGGAGATAAGACGGGCTTACTGATAACACAGCGCTACCATGATTCATATATTGGAGTTACTGGTTTGGTGCTATCGAAGCTTGAACTGCCTTTTAGTGTTCAGATCAACGAAGGGGGTACACTTTCTGTTCCCCCTACACTAGTTATCCGCGGCACCAGTTTGGGAATTTCCGGTAGCTTAGTCGGCGTGAAAGATTTGACTCTTGATAGGAATGGAGAGCTTGTTTTGAACTTTCCAGGCCATACTGGATATCGCCAGGCACCTCAAGGAGGAGTCTCTTCTAGCACATTTGAACGTCTTAGGATCAAGAAAGATGGAAAGGTTTGGACAAAAACAGCTGGGAATGTTCGCGTAAATGCAATTGCATTCCAACAAGATTATGGGGGTTTATTTGAATCGTCGGATATTGCAATAAGTACTCAAAATAAGGTCATAGAAAATAAAGGACCACCTTTAGGAAGAGTTGACTGTCCTCATGGATATGAAATCGTCGCCACGGCTTCACCGACTCTTTACAATCCTTGTGGTACTGGAAAACATGTGTGGCAAAAGTCAAACGTCTCATACATAGTAACACACAATGTGTCGAAGATAGTTTATGATATTATCTGGAAGGAGGATGTGTCTTCATTGCAAACTAGTGTCGTGTATTATCTGGTGCATGAGACGCGCTATAACGTTACTTACAGCATTGCATGTGATTATAACAACTTCACGCTACTCGCAGGACAGGCGTGCACATTCAAGCCAGGAAACTATACTTACAACACACTGGAAATACAAACTGATGCTACAATGAATTTTGAGGCATCAACTAGTAAGAATACTTTAAGTTTTCTAACGGCTACAAAGATAACTGTGAAAGCTGGGGGAAATTTACAAGCTTTATCATCAAATTTCGATAATGCCCTACCAGTGCAGAATGGTCAAGGTGGTAGTTATGGAGGTCTGGGTGGTGGCAACACAAACAAAGGATTCTTATACGGCAACTTAGATAATCCACTTCATTTTGGGTCTTACGGTGGAGGAACAGCCCAACATCGCGGAAGAGGTGGCGGTGCTCTGGTGGTGATGGTAAGCGAGCTAGACTTAGACGGTACAGTCGATGCAAGTGGAAGTAAGGGGTCCAATGGAGCTGGAGGAGGAAGTGGAGGTAGCATTTTTATTAACGCCACCTCTATTACTGGCTCAGGTACCATTAGGGCTCGTGGAGGAAACAGCTCATCTGCCGGAGGAGGCGGCGGGGGAAGAATAGCTATCCATGCTTACCATTCGATAGAAAATATTCAACTGAACTATGATTTAACCGGAGGCCACGGCGCTAATATTGGAGGCGCAGGAACTATGATATTTAAAGACTTTTCAAAGTCTCCTGTGCATGATACTTTCTTCCTTGATGGAAAATATTCTTCCGCATGCGTGCTACCACTGTCTGTAAAACAGTACTCATTTAGCAAATTACACATTAGATCAGGCGTTTTCTCTACGAGTGGACAGTCAGTTGTTGCGAAAGCGCTCTTGGCAGAAAAAGAAGGGAAAGTTATTGTTGATAACGGTGGCAAACTTGAAATACTAGATATTGACCATGACGGAAAAGAAGCAAAATGCGATTTTGAAGTTCAAGGTGGAGGAACTTTGACTTTCACTGGGAAAGTTGTTTTTAATGGGCCAAGCAATCCTACAGTCGTGGTTTCTGGAAAGCTTATTGCAACGCAACCGGAAGTGGGTAATTCGAAGCGGATTGAATTGAAACATTTGGGAGAGATTCAAGCTTCGACTTTAAAACTTAGACATAATTCAAGAATTGATATTGGTGCCTCCTCGTCAATAAGTAAAGCAGAAGGAAGGTTCGATAGGTTAGTACTCGAATCAGATTCGATTATCGATTTCAAGGCTACAAATGTCACTCTAGTTGCCACTTCGCTATTGATGGGGAGAGGTTCTTTGATATCTTCAAGCGGCGAAACGAAGTTCTTTAATATCACAGCAGACAGTGTTACTATCGAAAGTGACGCTAAAATTTCCGCAACGGCTGGTGGACTGCTTCGTGGTTTAGGATCTCCATTAACTTCAGCAAGCGGTGCCGGCCATGGTGGACAAGGAGGAGGTAAACATAGAGGATCAGCTTACGGGTCGGTATTTAATCCTCAACATTATGGAAGCGGACTAAACTCTCGGGGCGGAGGTATTATTTATCTCACGGTGAAGCGAACCTTGTCAGTCAATGGTCATATCGTTTGCAATGGCGAGGCGCATTCCTTGGGTGGCGGAAGTGGTGGAAGTGTGCAAATAAGAGCTAACAGTCTAGAAGGCCATGGTAATATTACAGCTGATGGCGGGCATGGAGGACCCTCAGGTGGAGGATCTGGCGGAAGGATTGCTGTATATGTGAGTGAGAATTCATTTAAAGGAACAATTTCAACCTTTGGAGGGGTAGGTCAGGACCATGGAGCTGCTGGTACTATATTCGTTCGAGAAATCGTGACTGGACTAAAACTTAACAGCACTATAGTGGATAACAACAAACATGTTACTGATGCCAAGACAAAGATAATGCACGAGCAGCAGGTGTCTTACGCAATACGTCTGCTCAGGCTAGTCAACAGTGCCCGTCTAGAAATTGCGTCAGTGAACATGGCAAAAATGAAAATCGATATTCTTCAAATGGACGGAGATAATAGCGGTAGTTTGTATGTTCGTGACAATCAAACACTTTCACTCAGTGCGTCCAAAGCTGTCAGTAGTGGACCATTCATGYTCCCTTGGGCACTGATTGTAGAGAATGGTGGCACACTAAATCTTGCTCCAAAGCTATTGATAACACGTACCCAGTCGACACCATCCTTGTATCTTGCTGGTCGACTGATCGGAGGTCAGGAAATTAGTATTGGACAAAACGCCATAGTTGTAATAGCAAATACTGGTGTTATTGGCTTGACTTCTGCTTTTCCTGGTAAATTTTTATTCAGATCATTACAAGTGTCAAGTGGTGGAATACTGAGGTTTGAATCAGACGTCAGTACAAAGACACCAGTCGAAATTCGATCTTTATCACTTGATATTGCATATGGAGGGATAATGGAAGGGCCGTACTTGCTTATCAAGACCCCAGTGTTAAATGTCGCCTTTAATGGAACAATTCGAGCAGATAGACTAGGATATCCAGCTGGAACAGGTCCTGGCCGTGGATCAGCCACTAGCGGAGGTAGCTATGGCGGATGTGGCGGGAGTTTAGCCAGCCACCAGTGTATTTTGTATGGTTCTTTATACCGAGCCACCGAATTTGGCAGCGGCGGGGCAGGTACCCCATCCATCAACTCAAGTGCAGGGTATGGCGGAGGCATAATCCAAATTGACGTCGACAATCTCCTAAATGAAGGTCTTATTTCATCTAATGGTGCTAACGGTCACAGTTCCCTGGGTGGAGGAAGTGGAGGAACAGTTAACATAACAGTAGCTGAGTTAATTACCGGAAGAGGAGTTATCGAAGCTTCCGGCGGATCCTCTCAAGGACACGGTGCAGGTGGGGGAGGACGTGTTTCTCTTTTAATCAGTGGTCAGTATAAGTACAGTGGTCAACTATTATCAAAAGGTGGCATTTCAAGCTCTCTGAGTGGTTCCCCTGGTACTGTATACATAGAGGAAAATCGCCCAGGACTGAGATCTAAACGACTTGTAATTGATAATCGTGGAGATGGAAGATCAAAGGAAGTTGACGCTTACTTAAACGAGACCAACGTGGAATCGTATAGTTTTAATGAGCTGTCGATTTATGGTAATGTAGTTCTCCATTTTGAAAAGAATGCTATTTTATACAAATTGATAAGCGACGAGAATAGCATGTTACATGTTCAGGACAACGTAGTTTTGGTGATTGAGCCCGATTCAAAATCTCTCGAACCTGACTGCAGTATACATGTGGATCGTGACGGCGAGATAAGAGTTCCTGATATCGTTTCATTTGGTGGTAAGAATAACATATTTGCAGGAACCTTGACAGGCGTTTTGGAAATGATCATTGGCGTTAACAGAAAAACACAGTTTTCCTCGTCTGCTAGAACAGCTAGATTTGTTGATGGGAAATACACTTATATCACCGAAAGAGGATCATATCAGTTTTCTGCCTTGAGAATAAAACGTCTTGCAAAGCTTTCATTTGAAAATGCAAGACTTAAAAAAATACCAGTAACAGTGGGTTCGTTAGAGTTAAATTACGGAGCGGTCTTGCAAGGAAGCTGGATGGATATTAGGGCCTCCACCATTCTTGTTAATTCAGGGGCAAAAATAGACTTGAAAGGACAAGGTCACATAAGTGAATCAGGACCAGGTTCTGGAAAGACCATCAATTCTTTGGGAGTAGGTGCTGGTCATGGAGGTAACGGTGGCCTAGCTACGGGAGAGTATGGACACTGGTATGGGGTAACAAAGAACCCTAATATGACAGGAAGTGGTGGCGGTAACGGAACATCTGGTATGGGAGGATTTGGCGGAGGACATCTTCACCTTAAAGTGGTGCTCACTCTTCGAGTGGACGGAGAAATCAGAACAGATGGAAGTGATTGTACTGGTGCTAATTGCGGTGGTGGCAGTGGAGGAAGCATTTTGATATTTGCAGAGGACATCGCTGGAAACGGCTTCATAACTAGTGAAGGCGGAAAGGCGAATGGAAAGGGAGGTGGAGGAAGTGGTGGACGCATTGCCGTTTATACAGAAAAAACAATTAGCTTTGAAGGCAGCTTCACTACTATTGGAGGAACAAGTACATCCGGATCTTTGGGCGCTGCAGGAACTGTTTACATCCAAGACAACAACAAAAAAATACCGCGAAAAAGGTTGTTCATTCAAAATTTAAACATCAAAGGAAGTAGGCCAACAACGGTATTATCGGAACCATTGACAACTGTGTTTTATTTTGATGAATTGAAGATGACTGGCAGCGTGCGATTTGAAATAGTTAGCTCATTGAAGGAACATCTTGTAATAAACATGAATAAATTCAACGCTGATAGCGTCGGAGAAATGGCGGTCAAGAAAAATCAAACTTTATATGCGGAAGTTTTTGAAGCAAAAGAGAGCCACTTGATGCTCACTACAAATGTTCACATCGAAGAAGGAGCAAACATGGTTGTCGCTTCGAGCCTGAGCGTCGATGGAGCGACCTTGAAAGTAGATGGTAAAATTTCAAACTTACGTCACATGGTTGTGGAATCAGGAGGTCGAGTACAGTTTGGCTTGACTTCTCAAACGACTCTCATGCATGGAGATAAATTTTTATTTCAAAGTCGTCCAGGAACGCAACAGTTTGCGTCTATCACCCTGAAAAGTGGTTCAGACTTTGGAGCCCCAGAGAATCTCAAGATTTTGGTAACAAAATTAGACCTGAAAAACGGAGTGACATTACGTGGAAAGTATGTTGACATTCAAGCGCAAACTTTTCTTATTGGTCGTGGTGCTACTTTAACTACCAACTCTGCGATACAAGACAAAATAAAAGTAGGTGTCGGAATCAATTCTGGATCAGGTGGATCGGGAGGAGGGCACGGAAGTGCTGGAGGAGATGGTGGTAATGTAAAAGGGGGTCAGGCATATGGCACAATCTATGAACCTAATGAGTCTGGAAGTCCTGGAGGAGTTGGAACCAGCCCTGGCTCAGAAGGGAAAGGTGGTGGCGTCGTACGTATAACCGCAGATTTCCTTCTTAATGATGGTTACATAACCGCCAATGGTGGCGATGCGTCAGGCTTATCTGGTGGTGGAAGTGGTGGGAGTATTTTTCTGACAATAAAACAAKATTTTCGGGGTACGGGATTGATTTCTACAAATGGAGGACGCGGTGCCGGATCTGGGGGTTGCGGTTCTGGCGGAAGGGTTGCTGTGCACGTTATGACAAAGTTTCAATACCGTGGTACCTTACAGGCCCTAGGGAGTGAGTGCAGCACTAGCAAAAATTCTGGTGGACCAGGGACGGTGTTTATAAAAGAAATACGACACAAATCCCCCTTTGCACAACTTCGAATTGACAACCAAGGACAAGGGTGGGAACATTATGTTACTCTCAATGAATCAACTCAGTCCTACATTTTCAACGAACTATACATGTACAATACTGCTTCTTTAAGAATCCAAGAATCAGATAGTGATCTTTCGTTTGATGTTAGAAAGCTTTATGGTGACAAATCAGGCTTATTGCATGTGGGGGGAAATCAAAAAGCATACTTGGAAGTTCTAGATACACAGAATTTTGTCACGAAAACACCAATCAATTTAAAAGTGGAGTCTGGTGGACAACTTGTGATGGCCGCAAAATCATACATCGTAGGAACAGGATCAATTCCGTTGGAAGTAAATGGGACTTTATCTCGGGTACAAGATTTATATTTGACTCAAAACAAATTGGCAATTTTCCATAAAGGTGCTCGTACGTCCAAAGAAAATGAGGCTATGGGTACATTTTACTTTTCGAAAGTTATATTATATAGTGGAAGCTCTTTAGTCATGAGAGATGAACCGCCAATGAAACTTGTTGTGGGCTTTCTAAATTTAAAATACGGAGCATCTTTTTCAGCTCATTTCCTCAATATCACCTCTGGAAAAATAGACGTTGAAACCGGTAGCCTTCTAAGCTGCGCTGGAGATAACGCGGCGCGCAAAGCTGTACCTTCCTCAGAAATATCTATGTTACCGCAAGGAGAAGGTGGCAGTCATGCAAGTTCTGGCGGCAAAGGAATACGAAATGAAGGCGAGTTGTACCATGGCTCAATATTCAAGCCCACAGATCCTGGCCGTCGAGGCGGCAATGGAGTAAAGAGTGTCATAGGAGGGAGCGGTGGTGGTTATATTAAAATCGAAGTTGGAAACGGGCTGATAAATGACGGAACTGTTACTGTCGCCGGTGAAAATGCTAAGCCTTCAACTGGAGCAGGTGGTGGAAGCGGCGGAAGCATTCTTATAAAAACAGACATATTTTCA
>Act135
GCTGAATTCTACTCTTGGGTTGAAAGTATTCCATCAAAGTTGAGGAAAATTCCACTTAAAGGACTGACAATAGCAGCATTACCATTTATTTCATTTCTTATATTATACTCCAATTACCGTGTTCTACGAGACATCACTGGACTGAGTGCTGTTGTTAAACCTAATTGCAATTTTCTGCCATGGCTAGAAATGCTTGTGTTCCACTGTTACCCTCATCAAATCCTATCAACATTTTCCAACCCAATGTTTGACTTGCTGGCTGCAATTCCTTATCTTATTCACTTCGCATTACCAGCATTGTTTGCATTGTACAAATTTCTCAATACTAAAAGTATACATGGAGCATTTCCCTTTTTGTGGTGTGCAGGCTGGGTTAATCTGGTTGCAGTTTTAATCCAGTTTGTATTCCCTACTACTCCTCCATGGTTTGTAGACTCTGCTGTCTGGAGTGCTGATGGACAGTTGCTGAAAGCTGGTGCAAATGAAGCAGGATTCCATAGACTAGATGGAGTTCTTGGTTTTCCAGTCTTTCATAATATATACTCTGCTTCTCCTGTTAAATACGGTGCATTTCCATCCCTCCATGTTGCTTGGCCTGCAATTATACTGGTGTGTGGACCATGGGTCAGTGAAAAGTTTGCCATGGGACATGTTGCATGGATTACATGGGCTGCGCTGTATTCCAATCATCATTATGGGGTGGATGCAATTGCTGGAATTGTCCTAGTCTTTCTTGTTAACTTTATGATGAGAAAAGTATGGAGCCCATTTCAGATTGATGGCAAACCAAAACAGTATYCATCTATTACAATTAGTAGGTCTAAATCAGAACCATGTTTACATGTT
>Act136
ATTGGAATCGGACGCACAGGCGCCCTGTACTCTTTCGACACCAAAGTAACGTTAGAACACAACGGTAAAAACTCCTGGTTCGCCCCGACTCAGATCCAAAGCATTTGTAAGATCGACATCACGTATTTCCCTTTTGACACGCAACACTGTTCCCTCGTGATAGGATCATGGACGTATCCTGGCAACGCGCTCAACCTCGTGCAACAGCGCAACCAATCAGATTTGTCCAAATACACACTCAGTGGAGAATGGGACTTGCTGTCGGCGCCTGTGCAGCGCAACGTAGTCAAATACGCTTGTTGCAAGTATCCTTATATTGATATCACGTATTACATCCATGTGCGCAGAAAGGTTTTGTTTTACCTCAGCAACTTGATTCTTCCGTCGATAGTTCTGACTATACTCACGGTGTTTTCTTTCTATCTTCCTCCTGAGTCTGGAGAGAGAGTTTCTCTGGTCATAACGATCCTTCTTGGCTTGACTGTTTTCATGCTAGTGTTCACTGAGAGCGTACCTAACACATCAGAAGTGATTCCACTAATAGCTAAGTACACCATAATAGTCATGAGCGAGGTTGGCATCTCTCTGCTTGTTACTTGTTTCGTTATGAGAACCTATCACAAGGGTCATCAAAAAGACGTACCAAATTGGGTACGATTTTGGGTGATTAAAGTCCTAGCGCCTATTCTCCGAGTCAAGCAAGCCCAGAAGCAAAATGGAAACAATAACGATGCAAAAACGAGCCAACCAGAAGTCAGAAATGGAGAGAAATACTTGCGTCGTGGGCCGTACACTTTCATCGCGAAAAAACGCGACTCTACCCCTCCCTCCCTTTGCTATTCACCTTCACCAGACAGTGGATGCAGAAAGGCAGAAAGCGTTGAGAGTAACGGTATAAACATAATGCGTAGTACTTCGAATGAAAAACTCAGTGAACTTTGCGGCGGCATGGCTGCTATCTTGAAGCATCTAAAAGGAACAAGGCAAGTGGAAGAACGAATCGCTGAATGGCATTTTGTAGCAACTGTATTGGATTCTGCGTTCTTTTGGCTATTTTTGACATCTATGCTTGTATCGACCGTGGCGTTCTATTTCCAGATTCCTTATGTTAAAGTTCCTTTA
>Act137
AGTCTTTCTAAGCGTCCCCTTCCAGAAACACCAGTTGATCAATCTATACAACAATGGGAATCCAAAGAGGATGTCAATACACCTAATGCTTATGAGGAAGACACTCGGGTCTTTATAGCCATCCATGACTTTCAATCCGGTGGCGAAACTCAACTTAGCATACGGTCGGGAGAAGAGCTTATGGTACTTAGATATAATGACACATCTGAATGGTGCGAGGGACAGTTACTTAATGGACAAATGGGATGGGTACCCAGTAGTTATATAAAACCAGTCAATAGTCTTGAAAAACACTCTTGGTACCATGGTCAGATTTCCAGGAATGCTGCCGAGTATCTTCTAAGTAGCGGTATAAATGGTAGTTTCCTGGTACGGGAAAGTGAAAGTAGTCCTGGACAGATGTCAATATCATTACGCTATGATGGTAGAGTTTATCACTACCGAGTGAGCATGTCGACAGACTCAAAGTATTATGTATCTTCCGAGAATCGATTTTTTACTATAGCAGAACTTGTGCATCATCATTCGGTTAATCCAGATGGATTAGTGACAACACTGCATTACCCCGCCCCTAAGAAAGAGAAACCAGCAGTTTATGGGTTTTCTCCTGAGCCTGACAAATGGGAAATTGAACGAACGGAAATAGCCATGAAGCACCGCCTTGGTGGAGGACAGTATGGCGAGGTTTATGAAGGCATCTGGAAAAAGTACAACAAGACTGTAGCTGTGAAGACTCTTAGG
>Act138
ATCATTTGTCAGAAATTTCCAGATTTGTCATCTGTATCGCACAAGCTTGTCGACATCTACAGTGTTGTTTCCTCAGACWCTAGACTAGCAACCAAAGATGATGTCACACTCTCATCCTTGGCRCATGACAAGAGGCTCAGCACAACAAGAGACCTCATGAAATGGACCTCCAGAGTTTCCATGGCAACAAGTAATGGCCCATTCTTTGCCGATGCTAAAGATGTCTTCCTTGAAGCGCAAGATTGCTTTGGGGCAACATTATCTAAGGCTGAGCACAGGCTTGAACTTGGAATGATTGTTGGTGCAAAACTTGGTCTGACCAAAGAAAAAGTTGACTTCTTTTGCAAGAACTACAAGCCCAAAATTCAGATATCTAAACTCTCTGTCACAGTAGGCCGAGCATCTTTAAATAGACTACAGCAAGACAAATATGCTACAAATATTGTGATGCCAAAATTTGCCCACACAAGACACTCGCTTGTACTGTTAGAGAGAGTTGCTGCTTGTATAAAACAGGAAGAACCGGTTTTACTGGTTGGAGAAACCGGGACAGGCAAAACGTCATCAGTTCAGAATCTTGCTGCCTTGTGTGGACTGAACTTGAAGGTGATCAACATGAGCCAGCAGAGTGACAGTGCTGATCTTTTGGGTGGTTTTAAACCTGTTGAAATGAAACAGCTTGTTGGACCAGTCAGAGAGTACTTTGAGAATATCTTTTGCCAGACATTTTCCAGGAAACAGAATGTCAAATATTTGAGTCATGTTCAACAATGTTATGCCAAGAGTCAGTGGGAGATGTTATTTAAACTCATGGTTCATTCTCAGGAAGCTGCAGTTGATAGGATATCAAAGGGCAAAAGTGTT
>Act139
ATGGCGCCTCGTCTGGAGTTCTGGCAAAAAGCAACTCTTCTTCTCTGTCTTTATGGATTCTTCAAAGAGATGAAGCCCTCTGAGCCATTCTTGACTCCTTATCTCAAAGCACCTCCGAAAAACTTCACCGACAAACAGCTCGAAAACGAGGTTTATCCCGTGTGGACGTACTCCTATCTCGTAGCTCTATTCTTGGTTTTTCTTTTCACTGATGTTTTAAGGTACAAGCCTGTCATCGTTGTCGAAGGTTTGGCGTATTTGACAACGAGGGTTTTATTAATATGGGCGACAAGTGTGCGTGCAATGCAGTTCATGCAGTTTGCTTATGGTGTAGCTACAGGAGCAGAGGTTGCTTATTACTCGTATATATACGCAGTTGTAGAGGCAGAGCATTATCTTCGAGTTACTGGCTTTACGAGAGCAGCAGTGCTGGCTGGTAGGATGATGTCTGGGGTGGTAGGTCAACTGCTCATCTCACTCAGTGTTACAGATTACCTCACATTGAACTATATTTCCATGACAAGTGTTTGTATTGCACTGGTTATTACCTTCATCTTGCCATCAGCAAGCGGAAACGTGTTCGGTATTGTCAAACCTGGAGAAAATCAAAGTGAAGTGCAAGTTTATGGAGCTACCAATCACAGTGATGATAGTTCCATAGCAACCGAAAATGCTGCCAACTGCTTCCTTAAATGTTTCAGTTCCTGGAAATTATCATTACGCTTGATGTGGCGTGATTTCAAGGAGTGTTATTCCAAAAACGAGCTGTTAAAATGGTCTCTATGGTGGGCCTTTGGCACATGTGGTGAATTCATGGTCGAAAATTATGTCCAAAATCTCTGGGACGACATTTATTCCGCACGCAAGCACAAGAAGATTTACAATGGTGGTGTCACTGCCTTATCTAACGTTTTTGGTGCTTCTGTTGCTCTTCTGTTAGGCTACCTCAAGGTAAACTGGTCAGTGTTTGGTGAGCTGGTTCTTGGCGTGGTCAGTGTCGCAGATGCATTCTTTCTGTACATCAGTGCTCATACTTCTAGCATATGGTTGGCATACTTGATGTACATTCTCTTTAGAATGGCATACACATTTTTGGTTACCATTGCA
>Act140
ATGCCGAGAAGAAAAAGATCTAAAAATCCAAGTCGAATACAAATGGCGAAACAAGCGGGAAACGACGAGACTTCAATTACTCCAGGCCAAAACTTATTGACTTCTATTAAGACTTTCCTATGGTCGTCTCCCTCGAGGGAAGAGAATGGTTGTTCTCGGAAAAGGCCGAGGGAAGAGGATGATGATGACATTGAAGACGAAGAAGAAGACGCGATCATAACTTCCAATCTTCTGAAGAAACGAAAATTTACTACTGAGACTCCAAGTACAAGTAAATTTACATCTTCTTCTTTTACAAATTCAGAGACAGCCACTTCAGAGGCCAGTCCAAAAAGAAAATCTCTCTTAGGAACTTTGTTTTCTCCGGTTTTTACTTTGTTTGCCAAGAATGGTCAAGTACAGAGCTTTGGCAACGATTCATCCAAMGTGGTTGCTAGTTCGACGACTAAAATTCGTGATCCGTGTAATGGCGTCGTAGTGAAGCAAGAGGGACAACCAAGCGTGAACGAAGATAGTAGAGCTGCTTTACCCAATGGCGATGTGAATGGTAACGTAGAAGATGAGGGTGCCGATTGGGAGACGTTCGATCCATTTTACTTTATCCGTACAGTGCCGCCGTTGTCCGAAGAGATGAGAAATCGTCCTCCAGTTCTTCCCTTGAAGACAAGAAGCACCCCGAAGTTGAGTCTCGTTCTGGACTTGGATGAAACCCTTGTCCACTGCAGCCTCAATAAACTCGAAGATGCCACTCTCTCGTTCCCGGTTTTGTATCAAAATATCTCTTACCAAGTTTTCGTTCGCACGAGACCACATCTGAAGTATTTTCTGGAGCGAGTTTCCCAGTTGTTCGAAGTGATTTTGTTTACGGCTTCGAAGCGAGTTTACGCCGACAAGCTTCTCAACATTTTGGATCCAGACAGAAAGTACTTTCGTCACCGTCTTTTCCGTGAACATTGTGTATGTGTACAAGGGAACTATATCAAGGATTTAAGTATCCTGGGACGGGATTTGTCGAAAACAATGATAGTTGATAATTCTCCCCAAGCATTCGCTTATCATATTTTCAACGGTATTCCTATTGAAAGTTGGTTTGTTGACCAAAGCGATCGGGAATTAGTAGAATTATTGCCCTTTCTGGAAGAGCTTGTAAGCCGTAAGGAGGATGTTCGACTACACATTCGAGACAGATTTCGTCTTCACGATCTCATAAATCCACCGTTCTACAAAAACTTTCGAATTGCAAATGATGAAAGAAGA
>Act141
ACTCTTCTTGGAAGCAATTTCAAGGAAAGCTTCTTCGATTCACAAAGGAAGGAATACTTCTTTGACCGAGACCCTGAAGTGTTCAAATACATCATAATATTTTACAAAACTGGAAAACTTCATTTCCCAGAAGAGGAATGCGCCTGCTGCTTCGACACCGAATGTCGCTACTTCGGTATTCAAACGGACATTATGTCTGACTGCTGTCACGAGCCTTTTGGAGAACAAACGGAGGATTTCAAAGAGTATTTACGAAGGAACAGGCCCCTGGAAATCCCAAAGGTCTCTGACAACCAAGCGTGCCTTCAGATACTACGAAGAAAAATGTGGAAAATCTTTGAAGATCCGGGCGGCAACATATTTGGTTTACTTCTACATTACATATCAGCCGTCTTCATCGTTGTCAGCGTTATTAGTTCTGTCGTAGAGACTATTCCATGTGGGATTCAAAAATGCGGCAAAAAGTACGCCAAAGAGTTCTTTCTAACCGAAGCGGTCTGTGTAACTCTCTTCACCTCAGAATACGTCTCAAGACTTTTTGCCGCCCCAAAAAGATGGGAATTCGTTAAGAAATTTCTAAGTATTATAGATTTGATAGCCATCCTTCCTTTTTACGTTGGCCTCATCTCGCCTAAAGCATCAGAGGGACCCTTCACTGTACTTCGAGTATTCAGGATCTTTCGGATCGTAAAAATGTCTCGCCACAGTACGAAGGTGCAGCAAGCGGGCAGCTCTTTGAGAGAAAGTTTCTCTGAACTCAGTTTTGTTTTTGTGGTGCTTGCTGTGATGATAATCATATTTTCGTCTGTGATATATTACGCCGAGAGCGCCTACCCTGATACGAACTTCACTAGTATCCCTGCAACTTTTTGGTATACCATTGTTACAATGACGACGCTA
>Act142
ATGCTTCACCTATACTATGGTAGCCCAGCTATTGAGGCTTTAGGTGGTGGACGCGGTTTTTCTCCATTAGCGCAACGAGGCAGAACAGCATCTCATGGACAACATTTGAATTTATTCCCAAACCTTGTATTCAAGAGCAGCAAGAAGACAAAAAAGTTTGCTGAAATCCGAGGAAGCTCGTTGGATCTCCCTTTAAGTGAGGACAATAGTTTGGTACGTATTAACGTAAGTGGTAAAATCTTCGACTTTTCTCGAGCAATTTTGGAGAAATACCCTGACAGCCTGCTCGCTAAACGTAGTCGCGCAGGAACGTACTATGATTTTGATCGAAAGGACTACTTTTTCGACCGCAGTCGCATCGCCTTCGACAGCATTTATCACTTTTATCAGACCCAAGGACAAGTTGTATTCCCTAAGGACTTTCCTGAACAACTCGTCATGGACGAGTTTCATTTCTTCGGTTTGTATGACTACATGGATCCTAACGAAAAACAACAGTTTGTGCAACCAAGCGACATAATAAAAGAAGAAATTGTACCAAAGTACGACTGGCAGCGAAAGATGTGGCAGCTTATAGACCACCCAGAAACGAACCTAGCCTCTAAAATCATCAGCATTATCTCTCTTCTCGTCATAGCTTTGTCAATTGTTATCCTCTGCGTAGAAACGTTGCCCTCTGTGCGGAGTCGACGTAAGAGAGAAGGCACCGGATTTTACAGATCAGAAATTTTCGTTCTCGAAAGCTTTTGCATCATATACTTTACGATTGAGATTATCTTACGATTTATTGCTTCACCAATCAAATCAAAATTTTGGTTAAAAGTCCTGAACATCATCGACCTTCTAGCTATTCTACCTTATTATATTATCCTTGGGTTGGAGAACGACTACAGCAATAAGAGCATCGTAGCTCTAAGAGTCTTCCGACTTGCCCGAGCTTTTCGGATCTTAAAAGTGTCTAGATATGTATCTGGTATGAAAGTACTTGGTCAGACTCTACGGGAGGCCTTGAGCGACCTTTGGATGATAGCCTTCTTGACAGTGATAGGGACTCTGCTTTTCGCTAGTTGTGTGTTTTACTTTGAACAAATCTGGGATCCGGGTACGAAGTTTGAAAGCATCCCTTTATCATTCTGGTGGTCAATTGTGACTATATCGACTGTTGGCTACGGAGATATGGCACCGAAGACTTTA
>Act143
ATGACTGCCAAGTCGAAAAGTAAAACTGACAAGGACTATTTCTATAAAGATGAAATTTTGAAAGATGAAAAAATGAAAGCGCCGGCGGAAGATCCCCCGTTTACTTTGAAGGACATCAAGAATGCTATCCCACCTCATTGCTTCGAAAGGTCTTTCTTCAAGTCCACGCTCTATCTTCTCTTCGACCTAGCCATGATATCGGCAATGTTCTATCTGGCAGTGAAAATGTATGATTCGAATCTACCCTGGTACATTCATGTCATATTTTGGCCCGTGTATTGGATATGTCAAGGTTGTGTGTCATTTGGAGTATGGATAATTGCACACGAATGCGGCCACTATTCGTATTGTGACAGCAAATTCATCTGTGACTGGCTTGGACTAGTTCTGCATACTACACTTCTGGTACCGTATCATTCTTGGAGAATTAGCCATTCTAAGCATCATAAGAATACTAATCGGATGGATGGCGACGAAGCTTTCGTACCTATGACCAGAAAAGAACGCGAGAAAGAAGATGAACTAGAATTCCCAAACGTATTCCAGCAGCTGTACCATGTATTGAAGTATCTGGTGATTGGATTTCCAGCATACCTGATGTTCCATGCAAGAGGTAGAAAATATAATACTAAAGTCAACCACTTCGTGCCTAAAGGTCCTTTATTCAGCGAGAAGGAATACAGAGATGTTATCATCAGCGATATAGCGATAATAATATGGCTGGTCGTACTGGGATATCTGGCATTATATGTCTATAGCATCCAGTGGTTAATTTATTTATATATAATACCATACTTGAATGTTAATATGTGGCTCGTCATCGTAACCTATCTACAACACACAGATATCAAAGTACCGCACTACGATGATGAAGAGTGGTCATGGCTTAAAGGGGCGTTATGTACCATGGATCGGGACTATGGAATCTTGAATTACGTGTTCCATAACTTGACAGATGCTCATATCGCACATCACCTCTTTTCGTACATGCCGCATTACCACATCAAAGAAGCCACGCAACATATCAAACCAATCTTGGGAAAGTACTACAATTATGATGATACCCCCGTTTGGAAGGCTCTCTGGAAAAGCGATTCGTACTGTAGATTTGTCGAAAACCATGGTGGTGTTAGATGGTATAAATATGACAGAGAACAA
>Act144
GCAGATATTGCAGCACTGACGAAGAAAATAGAAGAGGTAAAGGGAAAGCTGGATGAGTGGCCACCAAAGCCAAGGAATCAGGAAGAACAAAGATCTACACCCCCTCCCCCTGAGAAACTTGTAACACAAGATACAGAAAACCTGCCATTCAACTATATCAAATATGAGGTCACAAGAATGAGCTTCAACCCACCAAAACCGCTGTTTGACAAACATGGGATACCAATCGAGCAGAAGTTTGACATCATGTTGTCATATCAGTGGGATATCCAGGATTTTGTGAGGAATGTTTACATGGAGATGGACATGAAGACATTCAAGACATGGATGGATATTTGGGGAGGAATGCAGGGAAACATCAATGAAGCTATGGCAACGGCTGTGGAGAACTCAACTCTAATGATCTCTTTCCTGACAGAGAAGTATCAGAAATCAGTCAACTGCAATCTGGAGTTGATGTATGCCAAACAGAAGCAGATGCCAATAATTTTCATCAATGTCGAGCCTAATCTTCAGCTCAAAGACTGGATCCAAGAACTGGTTGACAAGACTGTTGTCTTCAATATGAGTTCAATCAGTGATTTTGGGGAAATGGATAAAGGTGTTCCCAAGATCAACCGACTTGCAGAAGCTGCAAGGAATTTGATGAAGTGGTCAGCTGCTCAGCCTAAGAAAATACGCACAGATGTCTCAGAAGAGGTTTACAGATTGCAGAATTTGTTAGAAGATGCTCTTATTGCACTGGCAGAAAAGGAGAAGAGAAAAAGATATGAGACCTGTACACGATGTGGGGCACAGTTTGAAAATGAAAGCTCAGCAGGATGTAAAGTTCATGGAGCATATTACATGGGTGGAACTATCCTGGCAGGTAGATGGGTATGCTGCAGTCAGCGTGAGAAAGATGGCATGGGGTGTGAAAAAGCTAACCACATCACTATATCAAGGAAATGGACTGAGATGAGTCATAAAGGGTGCTTCCAGTGGAATCCAAAA
>Act145
TGTGATGGTCGACTTGGTTCATGCCCTGCAGCGGTTACAGATCCCATAACAATTACAACTGGTACAGTTGACTTTCAGAACTCGGCTTACACTTCCTCTGCCTCGTACCAACACAACACCAATGTCCTCTACTTTAAGGTCAATAGTTTCAGCATCAGCTGCGGACGTATGACATTCAAATGGTATTTACTAGACGGTTCATCTGCTTGCAATACTGCCACAAGCACCAAAGGACAGCTGTCAAATACCAACACAAAGCAGTCAATTACTGGGTTGACACTCCAAGACACTAAAACCTACAAGCTAGCGATACAAGCAGTGGACATGAGAGGAGGCACACGACCATTAGTATGTACCAGTGCTATAACCATAGACACGTCTGTCCCACAAAATGGCTGGGTRCGAGATGGTTCTACAGCAGATATCGACTACCAGTCTACTAAAACCATAACAGCAAACTGGGGAGGGTTTACAATTAGAAACGGTGTCCAAAAATACGAWTGGAAAGTCAGTTAYGTTGCTWTTGGTGGTAGTAACACGGTGGAACTTCTATCCTTGACAAGTACCGGAGTAAGTACCAGTGCCTCCAAGGTCTTTAGTAATATTGCTGATGGATCAAGAATCAAAGTGCTTGTTAGAGCGTATACCAAGGCAGGCCTCTATAGTGAACGCACAAGTGACGGAGTAGTTGTGGATTTGTCTAAGCCAATAGCAGCAAGAGTTTATGATGGTTCTCAAACAGGTGTTGATGTTACGTATGCTAAATGGACCAACACATTCAGTGTTAACTGGGCTGCCTTTACAGACCCTCACAGTGGAATTTTGTACTATGAATGGGCTGTTAAACGAGATGGAGCTGGCCTGATAACAGCTTACATGAAAACTGCATTGAACCGCTCTAGTTCAGCTTCTGGACTCAATTTGGTTTCAGGAGAACGTTATTGTGCTGTTGTAAAAGGTTACAATAAGGCTAAACTGTTTATAGAATCATCATCGAACTGCGTTCTGATAGACCGTGATCCTCCGCKYGCAGGAAGTGTAAACGATGGCGATGCAAATGACATCCAGCATCAGTCMAATGGTACAACTATATCAGCTAACTGGAATGGCTTTAGTGACGGCAGCAAAGGTAGTGGTATTGTAGGATATCAGTACAAGATCACTRACAGTAGGAATAATGATGTCATARGATGGACTTCAGTTGGAATGAAAACATCAATAAGCCATAGTGGACTCTCCCTTATAAGTGGAGTAAAGTACTTTGTTACTGTCAAAGCAGTTGACGCTGTTGGCCTAGCAACCGAAGTAAAGAGTAATGGAGTCATAGTGGATACAACACGACCTGTGTTTACAGGCGAAGTGAAGGTTAGAGGAGTCAAAGACTTCATCAATTCAACTGCGTGTGTGTATGTATCAAGTAAAACTAATCTACAAGTAACTTGGAACGGGTTTTCGGATGGTCATAGTGGGCTGAATCACTACGAATGGGCAGTCATTCCAGCATCAAGAAATGTTACTGCTAGAGATTTTACGCGAGTATCTGGATCAAGTTTGACAACAACTGCATCGTTCTCAGGTCTCACCATGGCAGATGGAAGTACGTACCGTGTGGTAATACGTGCCTACAACAGAGCTCTTCTTTATAAAGACGCTTCTTCTGTTCTTGTCATCCCCGATTCTTCCCCGCCACAAGCTGGAGTTGTGTCTGATGGCTCAAATGCTGGCTCAGATTATGATTACCAAGMAAGCCTTGTATATGTCAAAGCAACATGGACAGCATTCAAAGAACCTCACACTGGCGTCAGACAATATTACTATGCTGTTGGAAGCTGTATCCAAGGCAACTATCACGTGACGGGTAATAGTTTCATTAAGGCGACGCCAGCATCATCTACGTCATTCTTTCTTCAAAACMTTAATCTAGTCAACGGCCAGCGATACTGCACCAAAGTCAAAGCACAGAACATGGCTGGACTCTTCAGCAAAGAGGTTTCTTCTGATGGCTTTATGGTTGATGTTACAGTTCCTGTTACTCGTGAAGCACGAGTGATCGATGGTGTGACACAGACAGATATTGATTATCAGAGTAACGTGACAGAGATGTCAGCAAGTTGGGAAGGCGTTAGCGATCCTGAATCAGGTATCAAATACTATGAATATGGCATCAGTAGGAACCGAGCTGGCGTTCCAGATGTTGCCTCATTCAAGAAAAATGGCTTACAGACAAATGCTCGTGCGACTGGGCTRTTCTTACACGAAGATGTGTACTATTTTATAGTTTGTGCAGTTAACAATGCTGGTCTAAGAAACTGTTTAAGTTCGGATGGTGTTTTTATCGACACTACACCACCAAACAAGGGAATTGTCAACGATGGAGTCCTCGAACCAGATCTAAAATATCAGTCCTCGTTGACCAGCATGGCTGCAAACTGGGAAGGAATATGGGATTTAGAAAGTCAGATAGAGAGATTTGAATGGGCAATCAAAGACAACGTCAGTGGTAATGCAGCACTTCCCTTTACCGATGTGGGTCTTGCTACACATGTTAAAAACGACAACCCTCTTACGCTGATAAACGGAAGAACCTATCAAGTACACTTGAAGATCTATAATCATGCTGGAGCAGTAAGGCAAATCACCTCAGATGGTGTCACCGTTGATAACATTGCTCCACAACCAAGCATTATATATCCAGGATCTCCTGGMAACACTGATTGGACTTATAACAGGAATGACAACACCTTCTACACCTCAAAAATATCCGACATTTTTGTGTACTGGGATGCATTTGCCGAGCCAGAAAGCGAAGTGTGGTTCTACAAATGGGCCATTGGTACCTCAAAATGTGGAACACAAGTACAGCCACTCATTAATATTGGTGGATCGACAACTGCGAATACTTCGATGTCCGATTTGAACCTTCGGCAAGGCGTTAAGTATTATGTTACTGTGACTGCACGAAACAAGGCWGACTTATTGTCTCGCAGTTGTTCAGATGCGATRCTAATGGACAATACACCGCCTAATGCTGGCTCGGTTAACGTTGGCCGTGCAGACGAACATCAGAAGTACGTTGGATCTGAGATAGTTCATAYTTATTGGAACGACTTTACAGACCATGAAAGCGGTGTTGATTTTTGCAATATTTATGTGACAAATACTTCATCGACCATTTTTATCAACAAAGTGCTGAACATGTCAACTGGGATGACCAGCGTGTCGAATAGAGTGTTTGTACCTGGACAGGAATACAAGGCCCTTGTTAAATGTTTCAACAATGCACAACTGTTTTCATCTCATTCATCCAACTCTTTTATAATCGATGTATCAGCACCTGTACCTSAAGGGCCGGTTTCTGCTGGGTATTCGCGTGATGACACCATGCAGTATCAAGCTGTCAACAATAGCATCACCATCACCTGGCAACCTTTCAATGACCAGGAAAGTCCAATAAAAGAATATTGGATAGCGGTGGGAACTTCGCCTTTAGGAGACAATGTTGTACCCATGTCAAACAATCGTTTGTCAACAGAGTCAATAAGAACTGACTTAAATCTGGCCCAAGGCGTTATCTACTATATCACTGTTTATGGAGTGAATGCTGCAGGTTTGAATGCTACTCTTCAAGCTCTTCCTCTACGTATTGACGTCACTCCCGCTATATCATCTGATGTAAACATAAAGGATGGATCGGGTGGTGAGGATTGGGATTTCTTCAGCCCAAAGGAACCAGTTAGTGGACACTGGGAAGAGGTATCTGACCCCGAGAGTGGCATAGTCAAAAGTGAATACTGCTTAGGACTCATGCCCTTGGGATGTCAAATCCAAGATATGGTTGATATAGGGAACAAAACATCGTTTACCTGCAGWGAATGCAAGGTCAATCCAGGAGAACGAGTTTATCTTACAGTTCAACTTACCAATGGTGCTGGGTTATCAGTGACTCAAGCGTCCAATGGGATGCTTCTTGACTCGACTCCGCCTGTAACTAGCAAACTCATCGATGGTGATGACCCTTCTGGTAATGACGTCGATACCGCATTGTTTGGCTGGATTGTTAYGGTGACGTGGCAAGGCGTTGAAGACAGAGAGAGTGGTGTAAAGCAATGCAAGTGGAGCATAGTAGACTATGAAGACAAAGAACTGTTTTCCGTAAACATATCTGGGCCATTCAAACTGGGGCAAAAGCAAAGTTTGTCTGCTAAACAAGCCTACAGCTCTTTGCCATTTAATGCCAGTCGCTTGTACTATAACATGATCGAATGTAGCAATGGTGCAAGACTAAATGCTGTGTCTCGTTCTGATGGATTCCGTGTCGTGTCTGAGTGGCCCATACCTGCTTCTGTTCGGGACGGGTATGCGAAGAAAAAAGATCTTGATTACATTACAAGCACAAAAGACGTTGGGGCAAACTGGGACGCCTTCAAAGCTGATCAACACGACCCTGTCATTCAATACATGTGGGCGATAGGAACAGCGCCTGGTAGTGAAGATGTGATGAAGTACAAGAGTGCAGGATTGAGTCTACACGATAAGGTAACCTTGGCAGCTGATGAACCTGACCTTGACGTACTAAATACGGGACAGAAGTATTACATCACAGTCAAAGCAGTATCTGCTAGTGAAATGACCTCAACTCGATCATCTAATGGTTTTACTGTAGACATTACACCACCAGTCAAATCAGATGTTGACGTCACATTCGTTGTTTCTGACCAATCAGCAGGCAAGGTCGATTTGCGCATTGATTGGTCAGGTGTTAGTGACAACGAGAGTGACATAATGGATTCAGAATACTGTGTTGGAACAACACCTGGTAACTGTTTAACAGAAARGTATTCTGTTGGGCGTGAAACTATAGCGGTACTGTCGTCATTTACACCTATTTCATTAGCCAATTACTACGCTTTGGTGATCGTGCGAAACAAGGCAGGTCTTGCTTCAGTCTTGACGTCGAGAAAAATAATCATAGATRCATCACCTCCGTCACGTGGTCAAGTGATTGACGGGACTGGACGTGATGTAGATTTCATGAACGTAACGAACACTATGTCCTCTCAGTGGGCGGGGTTTGAAGACAGGGATACAAATGTCAAGAACTGCACGTGGAAGTTGATACAGCAATCTGTTTCAAGTGATGGGTCTTATTTCGKTAATGACAGTATAGTRTTTGAAGAAACWGTCAGCTCACGAGGAAGTGAAACTCGTCATGGATTAAGCCTCAGTCCTGGATCTCGGTACCTGAACCAGATCACCTGTGCTAATCGAGACGGTTTTACTGTTACATCGGTGTCCAATGGTGTCATTATTGATGTTACTCCACCCACATCAGGAACTGTAGTTGATGGAGATGATGTCTCCAACGACATYGATTTCATGTCTGGAGKCACTGAAGTCAAAACAATATGGCGTGGATTCAAGGATGACGAAAGTGGTATTATGGGTTATCGATGGGCATTAGGAACCTCTCCTGGGAAAGATGACGTCATTGGATTCCGTGACGTAGGCAAGCAAAGACAAGGGTTTGCAGCAAATGTTAGTCTCTCTCCCATTGGCGCATATTATGTTACTGTAGAAGCAAAGAATCAAGCAGGGATGACGTCACAGGGATGGTCTGATGGGTTCGTGGTTGACGTCACTCCTCCTGAAATTTCGAAG
>Act146
TATTTTTCTGGCTACGATATTCTACCGGCGGATTTCACACAAGTTCCTTTGAATTTAGAAACGGATGACCGAAAGTTGAGAGCTGATGCGTGGAAATTTGTCCGTCAGGACCCAACAGTTACTCTCAACCCTTTGGTCGTAGGGAAGCAAAAAGAGAGAAGCTCTCGAAGAGATGTCCTTGAGATCTTCTACGAGTTACGAGACGGGAACGTTTTCAGCAGAGAAAATCTTAAGTTGATCAACAAGACTGAAACAGAACTATTCAATAACAAAGTCTATCGATCAAAGTTATGTCTTATGGAAGGCAATGGAAAATGTCGTTTACCAATGTCGATTATACGTTTTTTCGATGGAAGTCTTAAGATGAAGGATCCAATTTTTGAGGACCATGAATTTCGAAATATTCGAGAAATCCTGAAGACAGCAATTAAGTACAACACAACTAAAGCACAACTCGACTTTCACCTGTCAAAAGATGCAGTAATAGACAAAGCTAAGGCTCATTATACACGTACATTGTTCTTTATTGGTTATCCATTGAAAGGCTACTCTAATACTGAAGACAGGGCAGAAGAACAATGGGATAAAATCCAAGAATTTGCTAAAACTGCTTTTGCTGAAGAACTCAACAATAAATACAAGAATGGCGTAGGATCAATGAGAATGTACTACTTCCTCCGCGCGCTCTTCTTCAATGCTATCTCAGAACAAGTTATCTATGATTTACTTCTCGCTGGAGCAAGTTTTACATTCATTTTCCTATTTATGTTATTTCAAACGCACTCCCTGTGGATAACAGGCTGGGCTGTCTTCAGCATTCTTAGCTGCTTTTTCGGTGCCAACTTTGTATACAGAATGATCCTAGATTGTCGGTATATCGGGATTTTCCACGTGTTATCTGTTTTTATTATTCTTGGCATCGGTGCAGACGATGTCTTTGTTTTCCTGGACACATGGCGAGGATCAGATGAAAGAAGATTCCCAAACTTAGCGGCCAAACTCTCGTTCGTTTACCGTAGGGCTGCAAGTGCCATGTTTATAACATCCATCACCACGATGGTCGCCTTCACTACCAGCGTCTTTTCGCCTCTTCTTGGAGTCTCTACCTTCGGGATATTCTCTGCTTTACTTGTCTTTGTGAACTTCTGCTCTGTCGTGACCTTCTTCCCAACTGTTGTTATCACGCATGAACTCTACTGGAAGGACTGGCATTGGAACTGCATTTCCATACCAGGATGGACTGAAAAAGAATCCCATGTAAGCAGAATGGAAATTGAAACGGTCGAACAAGAACCTCACTGGACCGAGAAGTTCCAGCAGCCCCACAAACATGTGGTCAAATTCCTAGGAGGAACATTTTATTACAAAGTTGTTGGCCATAAGGTTGTTCGTTGGATCACTCTGTCCTTTTTTGCCATTATTATTTCCTTATCCGTTTTCTTTGCGATGCAGCTGACGCCGGATGAAGATCAG
>Act147
AACATGACGGCTCCTCGGTGCATTCAGACCTTTGACACCACAACGCAAGTCGTCCTAACCATAGGGTATGCCATCATCTTCCCCGTAGCGCTCCTTGGCAACTCCCTGGTTCTGTTCGTAGTATACCGACATCAAAGTCTACGAAATGCTCTCAACTACTTGATAGTCAACATGGCCATTGCAGATCTGCTCGTCACGATTTTCACAATGCCTTACTCTATGGCTTACTTGTTCATAAAGAATCTCTGGTTCGAAGGGGTGTTCGGTGATGTCCTCTGTCGAACGGTTCACTTCTCCCTGGCTGCGTCCATCGGCGCTTCCATCTTCACTCTAATTACCATGACTTTAGATAGATTCATATCRATCGTCTATGTTTGGGAAAAAACACTAACTCTTGGATCCTCGAAGCTTGTTTTAGTTCTAATTTGGGTGCTTTCTTTTGGAATGTTCGGTTTTTACTTACGGCTATATAGGGTCGATTATATTTATGGGGGGTTCCGATGCTACCCAAAATTTTCGGATTTCCTTCCGCAGGAGTTTCCAGTGATTTTTGCCATTTGCTTGTTCGTCTTCCTCTATGCAATCCCTCTTCTCTTAATGGGGATTCTTTACTCCATTATTTGTCACAAATTACACAAACAGAAAATGGAAGGAGGTGACCAGCAGATTGAGAAGAAGAAGAAACGAGTGGTCCAAATGTTGATTACAGTAACGATCTCATTTGCCATCTGTTGGTTGCCACTACACATCCTTCACTATTACATCTACTTCGACATCAAGACCTATCAGTGTCTACACACCTTCTTGATCTTGGGAGGCTTCTGGCTGGGGCATGCTAACAGTGCAGTGAATCCATGCCTCTATGTTATCTTTAACAAAACATTTCGTAGAGCATTCCTCAAGGCTTTGCATTTGAGCAGTTTCGACAGTCTGAACTCACAAGGCACGTACCTAACAACCCAGGGATCGAGGAGGGTCAAACGTCTAACGTTCAAAGAAGAAMAAGAAGAGGACACGTTCGCAAGACAGATGTCGCAGAGGTTTCGGGTTTCGTTCGCGAAAGCATACGCAAAGATACGAACTGCTAGCTGCGATGAAGATGCTGGTGGGATCGACAAGAGAAAGAGTTTGGTGGTTGTATCTGAGAGAATGACTAGTCTT
>Act148
ATGTTTCTTAATAATTCATACTTCAATGTACTGCGCAAGATCGACAGTAGCTGGAAGGAACGCCATTCAAGCCGTTCACGAGAGAAAGGAAGATACAAGTTCTGGAAACGAAGTCTGTCCAGATCGTCCTCCGAGTCCACTTTGAAGTCCCATAACCATAGCAACTCATTCAGTAGTAGCGGCGAAAGTGGACTGTACAGCGGTGACGTCAATTCTGGTTACTATGGAGACGACGAAATCGATCCGTGTCCCAAATGCGCTACAGATTTGCCGATAGGAGGTGCGAGAGCTGAGATTGATGATTATGACGTCATCAGTATTGAAGTGAATGTACGGAAAACGAGAGACAAATACTCCGGGAAAAATTGTTTTCAGAATCCGGAATTGCAGGACTTCGAGGAATTTGTGGTGATTCCTTCCTCACGGGAAGAATTTTGTTCCGGTAATTTTAGACAGAGTACTCCGAAAAAATGTCATGGAACTCATAAAGACAGAACTTTTAACAGTGAGGAGGCTGGAACTATGGGTCATGTTTTTGTCACGTGTACACCACGTGTAACGGGTTCTGTACCCTCTTCAGAACGAGACGGACCTATTCAGAAACACTGTGACTATGGTAATCATACATCCTGTTCGTGTATTTCAACCCCTCAGAAGCTTATTCGGTTTCGACTTTACGCACCGCCGCGTTGTAGTAATGACACTGGCGTTTGGTGGAAAGAAAATATCAAATGGCAATTACGACAACGAAATAAGACACAAACCGAAAGCTTTACCCAGTTACAAGAGGTAAGAACCTCTAGTGCTAAATCAAAGGTAAGGATAAATAGAGAATTAGCGGACTATCTTAATAAGTACGGCGAGTTTCGTCCTCACAAAGACGCGTTAAACACTGCATTCGTCGAAGCGGAGCCAAATGTTATCAATCAAACTGAGATTCTCGATGCAATAAGAAGCCATGGTGGGAAGGCCACTAGACTTCGAAGCAACAGTGTTGCACAGCGTGCCAAGGCGTACATGGAATCCAAGAAAGAATTTAGTGTGAAAGATACCGATGAAGAAGATAGTGGTCATGCTGTGGAAGGCATGGGAAGGCGTTCTCGATCAAAGAGTCAATATCGCGACCGGCTACTAGTACCTCGCTGGCGAGAGAGCGTTTTCAATCAACTTCATATGAGAAACTTCCTTGAGTGTAAATATTTTACAGATGCGATCGTAAGGCGGACTTTATCCCAGTTGAGTATCAGCGTCTCTCAAACTACTTCCCACTCAGTTGAAGTCCTGACTGATTATGACGTCATCACTGAAGATGACGTCACTAGACTTGAGACAAATACAAAGGCGATGAATGCTAGCCAGTCGATATCCCAAGGTTATCACAGCTCACCTCCTGGTGCCTTTACTATCAGAAACTTGGATTTGGTGTACGGTAAACAT
>Act149
ATGCCGCTTTACACTTGTATAACTTGTCGTGTTGGGTTTGCTGATTCAGATTTACAGAGAAAGCACTACAAATCCGACTGGCATCGCTATAATTTGAAGAGAAAAGTAGCAGAAATGCCTCCTGTCACTGCAGAAGTGTTCCAGGAAAAGGTTCTTGCTCAAAGAGCAGAAGCAGAGGCTAAAGAACAGACGAAAAGCACCATCATGTACTGTAAAATATGTAATAAGAACTTCTCGTCTGAGAACGCTTACAAGAATTACTTGCAGTCCAAGAAACATCTTGAAATAGTTGCAAAATCCAAGGACACTGATTCAGAAGAAACAGCAGACATCGTGGGTTTGAAAAAGAAGAGTGAAAACAGTGTACAAGAAGCAGATACAGAAACCCCAGCATCAGACGAGGAAGAAGTCGAAGAGTGCGAGGATGAAGCTCTAGAAATCACAGAATGTCTTTTCTGCCCACATGAAAGCTTAAACTTCGAAGAAAACATGAAGCATATGTCCAGATCTCATAGCTTCTTCATTCCTGATCTGGAATACGTTGTTGATCTCAAGGGCTTGATTGGATATCTTGGAGAAAAAATCGGAATTGGTAAAATGTGTTTGTTTTGCAATGAAAAGAGCAAGGCATATCTCTCAATAGAAGCTGTACAAAACCACATGACTAGTAAAAGTCACATGAAGTTGGACTATGAGGGAGAAGCTGCTTTGGAATATTCAGATTGGTATGACTTTACAAGTAGTTATCCAAGTAAGAGAGAAAATGATGATGATGATAATGATGTCAACACTGGTACACTGAGTGTCGATGACGCCACAAATGAGTTGTGCTTGCCGTCAGGTGCAAAGGCTGGCCATAGGGATCTTCGGAATTATTACAAACAACATTTACCTCCAGAAAGAGAGAATCATAAGGTTAAGAAGAGTATTATGGCTGACTACAAGGCATTGGGATGGCATGGCACAATAGCAGAGAAAACAAGACAGACACTTCGAGATGCAAGAGTTGAACGACAGCAGATGGCTAAACATCAAGTAAAATTGGCTGTGAAGGCCAATAAATTTCAGACTCACTTCAGACCGCAAGTAATATTT
>Act150
ATGGAACAGACGAACGCGTCTATGAGTAACCCAGAGAACAGTTCGCCTTTGGATGATGCTGTTGGGAAAGTTCAATTGGCCGTTTATGTTGTCACGTTTCTCGTTGGATCTGTGGGTAATATTCTCGTTCTTATTATCGTCAAAGGTAAACGCTCAAGGCGAAGTGTCAATGACTTGTACATCATGAATTTGGCTATCGCAGACTTGATGTTTATAGCCTTTTTGCCTATTTACGTGTACAATTGGTTCGTTCCCGCGAAAATGTCGACTGGCATGTGCAAGTTTATTCCTCCGGTGATGACCACGACTTATTGTCTAAGCGTATACACTTTAACGTTCATGGCCGTGCATCGGTGCTATGTCATTCTTAATCCATTCAAACCAGATATGAGACATCGTAATGTTTATATCAGTATTGCAATCATATGGGCTATATCGGCCGTCTTCATCATGCCTCTAGTCGTTGTTGGACGCGCAGAAAAAGGAACTTGCACAGAAATGTGGCCTACAACGGACCACAAGAGAGCCTACACCTTGTCTCTAGTCATTCTACAGTATGTTCTTCCATTGGCTATCATCACCGTCGCGTACATAAGAATCATCTTTGATTTGAACCGCAGCAGCGCTTCGAAGTTCGAACGCCACACCCAAGTCCACCAACAATTCAGGAAAGAAAATCTACAGATAGTCAAGACTTTAGCGACGATAGTCATTTTATTCGCAGTGTGTTTACTGCCTGGACAAATCTGTTGGATGATGGTGGACTTTGGAAGCTCGGATCAAAAGAGCTTGATAATATTTTTTAACGCCAGTGTCATTCTTTCTGCACTTCATAGCTGCTTAAATCCCATCGTTTACGGAACACTTACTAAACAATTTCGACGCGAATATTTGCGGTATTTTTTGTATGTGTTCCGCTGTTGTCGAAAAAGATGGGGTTACAGGGAACATTATACTCAAGGTTGGAATTCACATAATACTAACACTCCACATGAGAACAACAACAAGACAGAAACTGCAGTCATAAGATCTTATGCAATAGATTCTCCGTTGAGGGAGTCCAGGGTG
>Act151
ACTTGGCAATGTGAGAAAGTATCAATTGAATTATGTCGAAACATGGGCTACAATGTTACACGGATGCCTAATCTGATCGGACACGAGTCTCAAAGAGAAGCAGAAGCCCAACTCAAACAGTTTCTTCCTCTTATTCAGTATGGCTGTGCTAAACAACATTTGACTTTTTTTCTTTGCTCGGCGTACGCTCCTCTTTGTACGGAAAAACTCGACGTGGTGATAACGTCTTGTCGACCGCTTTGTGAGTATGTACGAACTTCGTGCCTCCCTGTGTTAACTGAATTTGGGATTCCATGGCCTCATCCTCTCAACTGCTCGCGCTTCTTGCCGACAAACAACGAGAAACATATGTGTATGCCAGGACCAAACTTTACAGAGCAGCCAACGTCTGTAGACCCTGGTCGAGTGCTGCCCAACGATACTGCAAATTCACCGGATTTAAAGAAGAAAGGTTCGGAACAATGTCGAAGGTTTAAAAACAGCGAGAATTATTATTATGTTCGTAGCACTGAATCGTGTGCTGTGCGATGTAATGAAGAAGGGATTTTTAAGAACTCGGATAAAAAGACTATTGAGTTATGGATGACAATCTGGTCTATATTGTGCTTCCTTTCGACTTTAGTGACGCTTTCTACCTTTATTATCGATACAACCAGGTTTAAGTACCCCGAACGAGCCATCATCTGGCTCGCTTTGTGCTACAACTTCTACTCCATATCATTCATCATTCGTCTGGCTGCTGGAAGAAGCGCTGTATCATGCGATGTCGATCCGGCGACCAATGTCAGATTTCATATCCAAGATGGGCTCAGAAACACAGGATGTGCTGTAATCTTCTTAATTCAATACTTTTTCAACATGGCAGCTACGATTTGGTGGGTCGTTCTGGCTCTTATTTGGTTTCTCGCGGCGGGCATGAAGTGGGGCTACGAAGCCATTGGATCATATGCCAACCTTTTTCACGTTATCGCTTGGATTCTTCCGTGTATCAAGACCATTTTTATCCTCATAACGAGGAAAGTCGACGGGGATGAACTTACTGGTGTTTGTTATGTAGGTAACCAAGACTTGATAGCACTGGCCGCGTTTGTCCTTGGACCGCAGTTTACATATCTTATTATAGGGACTCTGTTTTTGATCGCAGGCTTTGTTGCCCTATTTCGGGTCCGTTCTACGGTACAAAGAACAAATCAGGCCAAGACAGATAAACTAGAGAGACTTATCGTACGAATAGGAATATTTTCAGTCCTTTCGACGATCCCGGCCACAGCAGTAATCGCTTGTTATTTTTACGAATATGCAAACAAAGAATACTGGTATTATGGGAAGAGAGACGAGGCTGTTGCTGAGCCTAATTTCAGTATTTTTGTTATCAAACTCTTCATGTCTTTGTTTGTTGGCATTATCTCAGGCATGTGGGTATGGACACCAAAGACTGTCAAATCGTGGAAGAAATTTTATTACAAAATGAGGGGGAAAAGGCCTCCGAGACGAGCTCCAAAACCCGCTAATCCAAACGAGACAACGGTA
>Act152
CCATGCGCAGCCGGGTTTTATTGTAAGAGAGGATCCAATACAGCCCGACCTACCATTACCACGTCAACTGGAGGGCCTTGCACTGTGGGTCATTACTGTCCAGAAGGCACGTCTGTCCCCAAGAAATGTCTTGCAGGCACGTATAATCCAAACACAGGAGAAGCTGAATGCTTTCCATGCATGGAGGGATATTATTGTACTGAAGGATCTACTGGTTATGTTTCCAGTCCTTGTCCTGAAGGTCATTATTGTCCGAATGGAACGAAATTTTCCACCCAATTTCCGTGCCCGAAAGGGTATTTCAATAATAGGACGATGGCTACGAATTTGGGTGACTGTCTCCCTTGCCCTGGTGGAATGTACTGCAATGCTTCTGGTCTCTCAGGACCGACTGGCGAGTGTGATGCAGGTTGGTTTTGTGTCAGGGCTGCGTGGGAGAATAGGCCTCGAGATTATGATAACTTCACATCAGGAGATTGCTTATGCCCCTCAAATTCTACCGGAGGGGAATGCCAACCTGGATTTTACTGTCCTAAAGGCTCGCACGAACCAAAGTTGTGTACTGGAGGGTATTACTGTGGAACCAAAGGACTCAGCTCAGAGACTGCGCAGTGTGACGCTGGCTGGTACTGTACAGGTGGAGCAAAAATAAGTCGACCTAATGACGGAGTAACGGGTGACATCTGTCCTGAAGGAAAATATTGTATAAAGGGAACCAAGGTACCCGAACTATGCCCTAACGGAACCTATTCTAATAACACCGGGAACAAACAAATAGGGAACTGTGCCCTTTGTGTAAGTGGGTACTTCTGTCGAGGAATGGGAAACACGAAACCAACAGGGCAATGTAACCCAGGTTTCTACTGCGAAAGTGGCCAGGACAATCCAAATGCCGCTCAATGTACTGCAGGTCATTACTGTAAACGTGGAAGTCCGGCACCTGTTAAGTGTGAATCTGGAACTTATCAGAATGAAGTGCAAAAGGAAGAATGCAAAGAGTGTCCTGCTGGATACTACTGTGATAATACCAACGATCTTACTTTATATACTTCGTATATTTGCCCTAAGGGTTATTACTGCCCAAATGGAACTAAATTCTCAACACAGCATGGTTGCCCAGAGGGCACGTATGGTAATGAAACGAAATATTACAGCGCCGACCAGTGTATCAAGTGTCCGCCCGGCACCTATTGTAGA
>Act153
ATGTCTTATGAGAATGTCCCGTGTGCAAGTCCGGACACAGAAGGCCAAGAGGAACCAGCGCCATCTCTGTACAGTGTTGATACTCACGAAGATCAAATCCAGTCGGTTAAAAAAACAGTATCTGTTCGCTCACGACTCGCTGAAACAGCAAATATTGAGGACCATGTCATAATGAATGAGGAAGAGATTGCTCAGGTTAGAGAATCGGTCTCTCGCTTGAACAGAAAGGATGCTTACGTAGAGAACAGGGACTTTCGTCCGGCCTCAACTTCGGAGAGAAAAAATGCTGAAGCGCATGAGGGAGAGAAACTCGGGTTAGAAGAAAGAAGGACAAACTTTGGTTCTTTTTCTCGAGAACGATGGATTGATTTGGCAAATCAAAAGCGAAGCCAGTCGTATGGATCTGAATACAACGAGAGACAAGGCCGTACAAATAATGCTGAGGTACCTTATAATGAATTCGCAGAACGTGGAACGAGCGTGATCAAACGAACCACACAGGAAATGAGTTCAGAAAATGATTCTGACAGCAGAGATATAAAGAAAATGAACCCAAATAGCAAAGAAGACTATATAAATCTTCATTGCAATGAAAGTATTTCTAGTGAGGATGCAGGACTATCTGGCAAAAATGCTAATGTTCATAGTAATGATCGTGTCTATCATTATCACCGCAATACCCACGAGGATTTCAAAAATAAAACACCTGTTGGAAAAAGGGATAACAAGGAAGACTATGAAAGCGATAGCGAAAGAGACAGAGCTTCGAGACTTCAAGGCTCTAGAGACATGGAAAAGAATCTTGATCAAAGAGCAGTGCCTCAAGTTTACTACATGCAGTATCCTAATTTAGTGGCCATGTCACAAGCAGGTGGCCCCCAGGCACTAGGTGTCTTACCAACCCATGCTCAAATGATGAGAGATCAGATTATTAGGGCTAGGTTTGCTGATAACAGAGCTTTACATCCTAGCCAAAGAGCAGAATATGCTGCAAATAGGCCAGAACAGCAAGTTCCTGTAGCAAGCAGCCCTGGAGATGCAACAGAAAATAATGGCATGTATGGAGTTCTACCCAACCATATTCAAGCTGCAGTTAGTAATAACATGCAGTATGTTGATAGACAAGGATTAGTTCCACCTGGCTTTGCTGTTCTGCCAGGCATAGGTCCAGTTAGAGTYATTGATGGCATGTATTACCAAGGTATTCCCATGGGAGCTGACCCTAGTCACTATAAAGAAAACTTTGCTTCTGTTCCTACATTTGTGCCAAACATTCAAGGAGAATCTACTGGCATGCGTCAGCAGAGACCCTCAGTGCCTAATACAGCCAAAACAACCAACACAGGACAACCTAGTGATTCACAGGCATCCACTACACAGGAGAAGTCAATT
>Act154
ATGGCGACTGAAGTAGAATCTGTTCCTCAGGAACAACCCCAAGTTGTGGTAGAAGAGAGCAAAGGAGACGAGAACCATGTTGAAGAAAACAAACCGGCAGAAGAGGCTGAAGCGGCGGAGAAGATCGAGGACGCTGTTCCCGCTGTAGTCGACGGAGAATCGAAGAAAGAGGAAAATGGCAGCGTACCACCAAAAGTGATTCTTCATCAGCATCCCCCGTGCAACAATATACCGAGTTTTCTGCCAGCTTCTCTTAAACTGGAGACATTCCTGAGAATGCACAAGATTCCCTACGAAAATAAGTACGTCCACAAACTCGGTTCGGATAAAGTGAAGTTGCCATTTATAGAGTATGAAGGCGATAAAGTGCAGGATGCCAACTTCTGTATCAAATATTTGAATAACAAGTTCGATCTCAATCCCGATGGTCATCTTAGCGAGGAACAGCGTGCTGTTGCTCATGCATTTTCGACTATGGCTGAGGAAAACACGTACTGGAGTTTGGCTTACTATCGCTGGGTCGATAACTTCGGCGAAACCAAGAAATACTACAGCAACCTGGCGCCTGTCGTCAAGGACGTACGCCCAAAACTCGATCAAAGCAAGTGCATCAAATGTATGCAAGCTCATGGAATTGGAAAGCATACGAAGGATGAAATATATGGAATTGCCGAAGCCGACTTGCGAGCTTTGTCAGCGTTTTTGGCAGAGAAGGAGTTTTTCATGGACGGTGAGCCCTCTGTCATCGACTGCACCATGTTTGGCCTTTTGGCTAGCATCATTGATGGCGCTCCAGAGTCACCGCAAGCTAAACTAATCAAAGAAGAGTTGAAGAATTTGGCTTTATTCTGTGATACTATGAAGTTGAATTACTGGCTCGACTGGGGAGAAATTTGCAACGAAGAAAACGCCGAAGAATTCAAGCCCAAAAGCCGGCTGAGTTTCAAAAATAAGAAAAAGCGCGCAAAGTCAACC
>Act155
ATGTGTAGTAAGCATGGAAAAGCCATGACTTTAACATTTCAGCAAGTTGAACAGTGGCTTGACGAACACTACGATCTTGCCGAAGATTACTTTGTGAGAAAAGCAACCGCTCGGATGGTAAAGCTATGGCAAGAGGCGACACGAGTCAAATGTGAACGGGAAAAATCAAATCCTGGCATTGAGGAATCGACTATTTCATCGGGTATTGGCGATAAGGAAAGTGCTTTGAAGGCTAAACAATGTCATTTTAATAATTCTGTGGAGATTTTTAATTCTAACGAGTGCGAAGATGAATGTGGAGAGGCTAGACCTCATCGCCGTTTATCTGAGCCTCATCGTCAACCGACAACTCAACGCCAATTCTCCGCTGATGAACGAAAAAGACAGCTTTTATACAGTAAAACTATTCCTTCGACTTTTTTTCAGTCGCTAGACTTGAATTTGAGTACACTGAGTGAATTAAGAGAGGATAAAATAAAGCGTGTAAAAAGCCCCCCGCGACAACTACGCAAAACTAAGTCGCTGCCTAATTGTGGACAGCAACATCTACTAGGGTCACTGATCGAGTCAAAAATACGGCTTCCGTCTTCTAAGAGCTTAAACAAGGAGTCCAAACTTGACCTGAAGAACAATAATGAACGAGAATTTTTCTTCGAAATCGTACGGGACATTGCTAACGATCTAGACCTCAAAACCTTGAGCTATAAAATTTTAGTCAATGTTGGGATTCTAACCAATGCCGATAGGTGTTCGCTGTTCATAGTAGAGGGACCTAAAGGAAAACAGTGGCTTGTCTCCAAAGTCTTTGATGTTCACATTGGTTCATCCACTAATTCTCCAGCTCATAAAGAAGCTATCGACCATCAACGAGAAATCAGGGTGCCATTTGGAGTTGGTTTGGTTGGGTATGCTGCAGCTACGGGTGAGACGGTGAACATCCCCGACGCATATGCG
>Act156
ATGAGGACTTGGTTAATTTTCAGCGGATTCATTGGCATCCTTTTTCAATGTTCACAAGCAATTTCTCTTGAAAAACTGTTCCAACCTGAACCAAGAGAGGAGGGTAATGCTACAGTTAGTTCGAATAGCACGATTGAGAAAATTGTTACCGATCTCTTGGACATCGACAAGTTAAAACATCATAATTATGAAGAAATGACATGGTTTCTAAAGTACTTCGCTAAAAAGTACCCAGACATTACTCGCTTGTATTCCATCGGTTACAGCGTACAAAATCGCAAGCTTCTAGTGATGGAAATCACGAACAACCCCGGAAGGCACGAACCAGGCGAACCTGAGGTTAAATACATCGGAAATGTTCACGGTAATGAAGTGGTTGGGAAAGAACTTCTCCTCCAGTTAATAAAATACCTATGTGAAAATTACCAGAAAGACGTGGAGATCAAAAAGCTTATTGACACTACGAGGATACATATTCTCCCGAGCATGAACCCTGATGGGTATGAGGTTGCATACGTCCGAGGGCGGGGCCATAACTTTATTGGCCGCAGGAACGCACATGGCGTGGACTTAAACCGTAATTTCCCCGACCAATTCTTCCCGAATACCAACGGTCCGCCTCAACCGGAGACTCGCGCGATTATGAGATGGATTAAGAGGTATCCATTCGTGATGTCTACGAGTTTACATAGCGGGGCTTTGGTTGCTATCTACCCGTATGATGATTCCCCGTCCGGGCAAACCCTGTATAGCGCTACCCCAGATGATGACGTGTTCAGACACTTAGCTAAGACGTACTCCCTGGCACATCCCGTCATGCATCTGGCGAACCCAAAGTGGAACTGTACGAACGTGAAAGAGGAGAATTTCATAGATGGCATAACGAACGGAGCGAGTTGGTTTAGTATATCTGGCGGCATGCAGGACTATAACTATATTCATTCTAACACGTTTGAGATCACTGTGGAAGTCAGCTGTGAAAGGTTTCCCAAACCTGAAAAACTCGGAAAATATTGGGACGATAACCGAAGAGCGCTGGTGAAGCTGATAGAACAG
>Act157
CAACTCCAAAAAGAGGACTCTGAAACAAAAGAAACATTAAAATTGCTAAGAGCAGAGAATGTAGACCTTAAAACTATTATTGATACTGGATACAAAAGAATTGTGCTGTTGGAGAACCAGGCCAAGGGATTCGAGCAAAAATACAACAGGGATATGAAGGAACGAGACTCTAGGATTGCATATCTTACTAAAGAACTTAATACTAAGTCTGATACTATAGCTTATCTTACAAACCAGTTACATCAGATGAAGTTAAAAGAGGCTTCAAAGAAACAGGATCAAGCATCTCGGGGAAGTCAACGACATCAGAGAAAAGTAGAAAGTACCAGTGTAGGAGAAGCGTCATCATCTCATGACACAGCTTTGAGTAATCTTGAGGCTGCACCACCAACACCTCCGATTACTCCTTCGCCTCCTTCACAAGGTGCCCCAACACGGGTCCGTAGACCTTTTAGAAGATCAGCAACAACTCCAACACCCACAGACTTGAATATACAAAAGTCCAAATCTCAAAGAGCTATTGGTATTCAGGCTTCACCTCATGAAATACGTCTAAATGTATCATCGGCAAAAACAAATAAAGGACTACCTTCTCGACCAAAACGAGGTGTTTCTCCTTCCAGACCTGGGATAGGCATCGCAAAGAATCCTTCAAGATCTGGTGGTAAAGAGAGACCCCCAGCTGATGAATATGTGGAATTCCTGAGAACTGGAGTGCGCCCTGATCCACAAGTTGTCGTTCGAGCTGCTCCAGAGCCCCTCCCACCTATCTCAGCCACAGATATGCACCTTAAAAGAACACCAAGTTATAACGGCATATCAAGAGGGTCAACCAAAAAAGTTCAAGATGATGTTGGAAAGATTGTTGTTCCACCTCTCGGCTCACCTGAAAAAGGCTGGCGACATAAAGAACAGTCACCCCAATCCAACAGCTCAAAGATG
>Act158
ATGGCAGCGTTTTATCGCTACTCGTGTTTATGGCACGGTTGCGGCAAACATTGTGGCTCTTTACTCGATTTGATAGACCACATTGAACTGGTGCACATCGAGAAAGACCAGAGAATACTGGAGAAGCAAGAATCGTCTCCGCCGGCTGCTTTACCACTGTCTTATATTAACTGTTTCTTTACCGAAGCAGCTCGCCGGGCCCAACAAAAAGAACAAGAACAACTTAATGACATTACTCCGCAAACAACTGAACATATCGTTAAAAAGAAAAGACCTACTMCTCCTAAAATGACTTTTAATCCTATTGGGAACACAGAACCGTTTGATATTGTGGATGACGATGGAAATATGAGTGATAAAAGCGATGAATCGTGGAGTTCTGACCAGAGTTTTCCAAGCGATTTTAAGCTAATATTGAACGCCGTTGCCTTGGACGATGGCGAAGGGAAAAGATATGTCTGCCCCGTCGCTGGCTGCGAAAAACGCTACAAAAATGTTAATGGCATAAAATACCACGCAAAATACGGACACAAGAAAGAAAATCGGGTTAAAAAAGCACATAAATGTCACTGTGGTAAGAGTTACAAAAGCCCAAGTGGACTGCGGAATCACATGCAAGCACAGCACCCTTCGATTAACTCATTGCCACAC
>Act159
TATGTTGCTGATTTTGGCAGCGACAGAACCAGAGCCGAGAAAATGGCAAACCTGCTTTCATCTCAGGGATGGATCGACAAATACACCAGAGCGGTTTTCGCCGAATTCACGGTCTATAACGCCTACACCAATTTCTTTAGCGCAGTGACATTACTGACTGAAGTGCGAGCAACTGGAGCGTACCATCACATGCCAAAGGTACAGACTCTAAGACTATACCGCTACATTGGCCCAGAAATGGCGTTCATCATGGCATGCGAGATCACCTACATAGCATTCTTGCTATACTTTCTCTATAACCAAGTCAAGAAATACCGAAATGAGAGACAAGAATACTTCAAAGACGCTTGGAACTATTTAGAAATAGTGGTTCTTGCGTTTTCGATTAGTTCAGTTGGACTGTACTTTGCTAGAATGGGGATGACATCGTATACATTAGAGACCATGAAAGAAAGTCAGGATACTTTTGTCAGCTTCCAATACGTTGCTTTCCTGGACGAATGGGTGTCTGCCTGTTGTAGCTTGGCAGTGTTCTTCTCTTTCCTGAAGTTTCTTCGCTTACTTCGCTTCAACCGAAGAATGGCTTTACTAACCAGGACCCTCAAACAAGCCGCCGGACCACTCTTTTACTTCTTCATCTACTTTGGTGTCATTTTCCTCGCCTACGCTCAATTTGGTTTCGCAGTGTTTGGTTGTGCCGATGATAATTACTCAAGCCTTCATCAGACAATTGTGACACTCTTCGGAATGACACTGGGAGATATAGATTTCCCTTCCCTTCTGCAGGCCAATCGTTTGTTTGGTCCACTGTACTTCTTCTCGTACGTTCTTGTCATAATATTTATCTTGGTGAACGTCTTCTTGAGCATCATTTGTGACACTTTTAATGAAGTCAATAGAGACGTTCTCAATCAGGCCAACGACCACGAAATAATGTCCTTCATGATGCACACTGTCAAGCAAAACATTGGCAAACAGGTTGGTCCCGCTATTAAGCCCACCTACGTGGAGGAAAAGTCCAAACTCGAGAAAGACGTCGATAGCATCGAGGAAATATCTGACAACATCCAATACGCATTCCGTAATATGTGTATGGAAGACATACGACAAATGAAATGGTTCGACACTAAAAACCTGACCAGAAAGAAGAAGCTGCTTTTGGCAATGCTTTTAGAAGCCGACGAGAATTATTGCGAGAACGACATCTGTGATGCCATCCCGATCTTTGACGAGTACATTGCTAATCACAACGAGGAAGACATTATCCAAGCAGTGTTTGCGTATCGCGAGAAGCGACGTAAGGAGGAGATGCAGGACGTAGTAAGCAGAATGAGTGACAGCAGTGAAGAACCGTCGGAATACGACACGGACTCCGATGCTGAGGATGACTATGAAAAGGAACCAATGCCTGCGCCTCAATTCTTAAGTCCACACACCGTCTATGATGCGCATCAGGCTTCGGGGAATGGTCAATCACAGATCAATGTTCACGGAACCCACAAGTCACGTAGAAAAAGCCTCGGCGACGCATTGAACACAGGGAAACAATTGCGCCGGTCCAGTCGTGGGGATCTTGACGTCGTGAGTGTTGGCATCGGACCACGTTCGCCAAGCTGCACAGATCTATATCCAGATTCGACCTCT
>Act160
ATGCTGCTTGAGGGTGCGTTGGCTGTAGTTGTAGTCTCAGTTATTGTCGTCGCTTTGAGGCGTCTTCAAAAACCACAAAATCTACCACCGGGTCCAAATCCATTACCATTGCTTGGCAACACATTAGATATCATTGGCTCCATGCCAGATGTACACCTTGGCTTTACCAAGCTCGCAAAGTATTATGGAGATATTTTTACTCTCTATCTCCAAGGTAACAGAGTCGTTGTTATCAACTCAGCTTCAGTTGCGCGAGAGGCATTGATCTTACGCAAGGATGATTTCTCTGGCCGGCCTTACAGTTTCATCGGTGATTTCCTTACCCGTGGGTCTAAAGATTTGGCCATGGGAGATTTTTCACCGACTCTGATTTACCAAAGGAAATTAGTTCACACAGCTTTACGATTGTACATGCCACATCTGGAAGATGCTCTGTGTGCGGAGATTGATGACCTGGCGAAGAGGCTGAAGGCATCAAACGGGAACCCAATTGATCCAAAAAATGACGTGTTCCTAACAATCTTGAATGTCATTTGTAAGATGGTATTTGGGGAGAGTTTTATCATGAGTGACCCTGAGTTCTTGAAGATCGTGGAGTACAATCAAGTGGGGTTCCGTTTGCTGAGCCCTGTTTCAATGTTCAACATGTTCCCTTGGATGATACACCTTCCTATCCAAACCGCGCGGGATTTTTACAGAGTTCGCGACCTGCAGAACGAAATTCTTAATCCCAAATACCTCTACCACAAATCAACCTATGACAGCACTGTTATCAGGGACTTGACAGATGCTCTCCTCAAAGCAAAAAGTGAAATTGAAGAAGAAGAAGAAGAAAACAGAATCAGCCACGTGATCTCAGACGATCATTTGATCATGACAATTGCTGATGTGTTTTCCGCTGGAGCAGAAACCATGACAACGACAATCCGCTGGCTCATTGCATGCTTAGTTAACTTCCCGGATGTACAAGCAAAGGCACAATCAGAGATTGACAACGTGGTTGGTCGAGAAAGACTCCCCACTCTAGAGGACCGGAAAAAACTTCATTATCTTGAAGCTGTACTCTCTGAAACACATCGTTTCTGCACAGTAGCTTACTTGAGTTTACCACACAAAGCTACTCGTGACTCGACACTCAACGGGTTTCATATCCCAAAAGACACAGTAGTGATGTTCAATGTATGGGCAATGCACCACGACGAACGAGAATGGGACAGACCATATGAGTTTAATCCCAGCAGATTTCTGGACCCCAAAGGGCAGCTTATTGATATCGCTGGGATTAAGAGCTTTCTGCCATTTAGTGCCGGACGAAGAGTTTGCAGTGGCGAGTCACTGGCCAAGAAGGAACTCTTCCTTGTTGTGTCAAGACTTCTTCATCAATTTACATTCACAAATCCTCCAGGGTCGCCTTTGCCTGAGCTGGTGGGAGAGGTAGGGATGAATCACTTTCCAAAACCATTTCAGGTTCGTGTAATTGAGCGTTAT
>Act161
ATGGCAACAGAAAGCGGAGGTCTGTCTCCTGAGTATTACCCAAAGGGCGAAGATGAAAACAAGCGCATTAAACAAAGGCTAAGGAACAGTCGACCTTGGAAAATCCTCTCCTCGTTCTGCCAGAAACTCGACTATATATTATGTTGTGGATTCATCGTTTGTAGACATTGTTTCGTACGATGTTTTCAGCTTCGTCAGTCCGTTTTCTCTCGTATGGCTTATATCGGGTTTCTGTTAGGAGGCTGCATGGTGAGCTGTTTAATGTTGACTCCAAAAACAAAGATCTTATTCAGTGATCGCTTCTGCCAGACCATAACGTACTTCGTGTGCGACACACTACGAGGTTATTCTGCCGTATACCGGGTCTTCTCAGCAATTGCAATCTTCTTTTTCATAATGTCACTAATAACATTTGGGATATCGTCAAGTAAAAGTGCTCGTTCGCAACTTCACAACAATTTCTGGGGAGTCAAAATCGTGTTTCTCTCAGTTCTGGTCTTCTCGTTTCTCTTCCTCCCTCACTCTGAATACAGCGGAGAAGTTTGGGTGTTTTTTGGTTTGAATGGAGGTTTTGTATTTATTATTCTAGAATGTGTTCTACTCATCGATATTGTACATTGCTGGAACTCAAGTTGTGTCGTGAGACTAGAAAGTTGCCAGAATAACCGTCATGCATTTCGACTTTGGTACACCATTTTATGGTTGCCCACAATCACTCTGTACAGCGTCTCCATCATTTCCATTGCGCTATTTTACGTCTTGTACGCACAACAAGGCTGTTACAATAACATGTTTTTTATAAGTTTCAATGTGTATCTCTGTTTAGCTGCCACCTACATATCGGTCAATCCAATCGTCCAGGAAAAGCGCCCGCGATCCGGCCTACTCCAGGCGTCAGTTATCACCACCTATAACACGTTTGTCACGTGGTTGGCACTATCAAACGCACCAGATGACAAATGTAATCCGTCTCGTTCATACCTGTTTCCTGGATGTCCCTTCCAAAATGTCCAGTTACTAATGAGTCTTGGACTGATGTTTTTTCTGTTGATCTGCTCAAGCTTACGAGACGTTTCGCCGCCACAGTATGGCAAGTTCAAGCTGTTTTCATCTCGCCACGCCGAAGCTCCTTTACCCAGCAGAGAAGGAATAGCACCAGACAGCATTGAAGACACCCCGTCTCCAGAAGACCGACCCCAGAAGGTAGTGACAGACGACGAAGAAGACGGAGTAGAGTACAGTTATTCTTTCTTTCACGTTATGCTCTGTCTGGGTTGCCTTTATTCAATGATGACCGTGACTAACTGGTACCGACCAGAGGAAGGAGAGAACCTGACGGTCAAACTGGTATCAAGCTGGGGTTCTGTGTGGATTCGTATCTCGGCCGCCATATTCAGTGTTTTTATTTATATCTGGACACTAGTGGCACCTGTCATGTTTCCTGATACTTACAAAGAATTGGTCTTCTTTCAGTTCATGCTGAAGGAGAAT
>Act162
GACCTTGATTTTGGAGCAGTTCCCGAAATCAAACAAGAAGGAGGACAACAGAAAGGATGTCAACAAAGATTAGCCCATTTCAAGGGACCTAGTTTGCACGACTTCACAACAATGCCAACAGTGTCCACACCACCTCCAACTAGCCAAGCTTCTCCTTACAGTTCTCCTGCTCACAACTGGTGGATCCCTGATCGCACCTTCCTGACTCCACTTATCAGCCAAACAGCAAGTTCATGGAATCCACATGTTCTTCAAGAGGCCAAAATCCCTGTCACTCAGGCACAAATGCCTGAACCTCAAGAACATGGGCTTGGTGACAACATGGAGCACAGCATGATTGGAAAGTCTCAGGCTAACATGATGCCACGTACTTCTCAGCCACAAAACACAAATGCTGGGCAAATGTTTATGGAAGCAACAGCCACTTTAAAYATGAAATGGCCTATTGTGGGAAGTTCATTCCAAAATTTCATGCCAAATGATCAATCTTCAGTTTTAGACAAACTGTTACTTCAAAGTAATGGAAATATGGATTATGTTATACCTCCTGCCACCAAACCACCACAAAGGGGTCGTCCTGCAAAGGCTAGCTCTTCTCTGAAAGCTAAACGCAGCAGCCCTATCGATGGACGATCACGAACACCACCAAGTGAAAGACCTTATGCTTGTCCAGTTGAAACATGTCCTCGGCGCTTCTCAAGATCTGATGAGTTAACAAGGCATATGCGTACACATACAGGACAAAAACCTTTCCAGTGTCGCATCTGCATGAGGAACTTTTCACGCTCTGATCACCTTACAACTCATATTCGCACTCACACTGGAGAAAAGCCTTTTGCATGTGAAACATGTGGACGCCGATTTGCTCGTTCTGATGAACGCCGCCGCCACATGAAAATTCATTTAAGAGAACAAGCAAAGAAGGAAGAAGAAGCAAGAAAAGCTCTGGCAGCTCAACAAAATGATATTACCTCTTCACTTCAGGGCAGGTCCCCTCAACCAACGCCACCACCAATGCATATACCAGTTTCAAATGTAAATACTCCACCACAAATGCATATACCAGTTTCAAATGTAAATTCGTTT
>Act163
TCCTTTAGTAGAATTTTTCTTGGTCGAATGACGCATGCGTCACGTGGCGAACAGGATACTCTTGTCCACGTTAAAGTGTTAAAAGAGTCGCCGCAATCTGATGCTAACAAGGAAGATTTTGAAGAAGAAGCTCTTGAACTAACCACTTACGACCATCCAAACGTGCAAAGCCTTGTGGGTGTTTGTGTTATGGGTAGACCGCTGTGTCTTGTGTTTGAGTGCTCAGATCGTGGTGACTTGAACCAGTTCCTGCGCGACTCTGGATGCAGCCACTATATTATCCGGGAAAGACCCAACTCTTCCATGGACCCTGACACCAAACTATCCAAACTCGACCAACTTGGTATTGCTAAACAAATAGCTTCAGGTATGCAATACCTTAATTACAGAGGATATCAACACCGACAGCTTTGTACTAAAAACTGTATGATCAGCAAATCTATGGTGGTTAAGATAGGAAATATTGGCATCCATGACTCCAGACCACACACGGCGTATAGTTCCCTCAGTGCAATAGAAAAGGCTAAGTATCCTGTGCGCTGGCTTCCTCTTGAGAGTGTGACATCAGGGAAGTTTTCTGACAACACAGATATATGGTCGTTTGGTATCTTGTTATGGGAAATCTATTCATACGGAATGACACCTTATTATGGGATGAACAATGATGAAGTTATCTCATTGGTTCGTGAAGGGGACATTCTGCCGCGTCCAAAGGAATGTCCCAAGGAGTTGTATGACCTTATGCAAGACTGCTGGAATCTTGTCCCTCATGAAAGACCAAGTTTTCGGTTTCTTTACGAGAAAATTTCAGCGCTTCTCACTGGCGTTGCAGTT
>Act164
GCTAGTGACTTTGCCGGGGAGCTCGGCATCTCGAGGAACAGGCAGGGCACATTCCCAATTAGCAAACGAAACGAAATATCTTCAAAACTCCAAGTTCCCAGAAGTCCACAGCCGTTTCGAAGACGTTATACATTGGCTACTTCTGGAGCTAATTTAGGGGCTAGTAGCAGCTCTCTACCGAATGGACGGACTGCCTCACATAGGGCATCGACTAGAAGTGCAGGAGAKACGTAYTCAGATGACGAAACCATCTTATCACGTGGGACGAGAAGGAACGAGCTACCAGGCGGTTCTTTCATGAGACACAGGAATCCTGAATCCCCCAGTAGATCGCAAACCCCTACACGACATTTTTCGAGTAGTAGTTCTGCTTCTGAGAGTATATCGGATAGTCATATACGAGGTGTGGGCAAGTTGAACATCATCCTTGACTTCACGTGCCACACCTCGAAGCTATCTGTCACGATATCAAAAATGGAATTCCCGCCMTACCAACAGCGTGATCAGCAGTTGCTAGAGGTCAGCGTTATGCTGTTGCCTGGGAAACGACAGAGCTTCCGCGCAAGACCAAAGGATTTTAACGAACCCGTCGCTATTTATTTGTATCCACGAGACAAGATCAAGGAAATGTCTTTGAGATTTCGATTATACGAGCATGGTTCCATGGGTGCAAGGCACTTATTAGGTGAGGGAGTATTACGACTCAGGAGCATTAATCTTGATACTGAAATGGTCCCTACATCAGTGGATCTCCAGCCCCCTGGATCTTATGTCCCTGAAGGTGCCTCTGGAGCTATCATGTATGAAGGCGAGTTAGCTATATCAGAAGAAGAYCGACCTGAAATCCTCATATCCCTTGAATATCGAAGACTAACAGGTAAACTGCTACTAGAGGTCATCAAGACTAGGAATCTTGGTATGTTGACGGATTCCAAGGCTAAAGAGATGTTTGTTAGTGTACGGCTTATTGGAAGCAATGGTGAGTTGATTAGTAAAGGTAGGACTACTCCTCGACGTCACATGGTGGATCCAGAATACAATGAAATGTTTTTATTCCATGTCCCTGAACAAGAGCTCAACTCTGTCACTGTTCTTATCACCGTCACTAGCGTTAGTAAGACTCTGGGACGAAAATTGAAAATCGGGCAATTGGCTCTGGGACAGAACTTCAGTAGTGAAGAGGAGTTGAAGCATTGGTATGAAATGACGAGAAGTAAAGAAAAGTCCATTGTGCGATGGCATAGGATTAATGAAATTACA
>Act165
GCAAACAGGCGTAACAACATTGCAAGGAGCACAAGTATGACAGGACATGATTTATGGAAAGACAGGTATTCACTTCTTAAGAATGAACTAAAGGCAGTGAAACGGGATTTGGAACAAGCCAGGTCCGAGTTGCAAAAGGCTGAAAAAGAGAGAGATTCAGCCTGCCACCAGCTTGCTGAATTATCAGGAAAGCAGACAGTTGAAAACATTGAGCTACAGAATAACACTTCAAGTAATAACTCCATTATTAACGAAAGAAATAATGATTACGAAAGACTGAAGCAGGAGTATGTTAATGTATTGACAGAACTTCAAATATTGAGGCAACAGAAARCTGATTTTAGTGAAAAGCACAATGCGGCATTACAAGAGGCTGAGTATTTCAGAAAACAACATAAAACAGTATTAAATAAATGTGATTTACTTGTGAGAGAAGCTCAGGGTCTGAACCGAAAACTGGAGGAAAGTTCAAGGGAATGTGAAAAGATTAAACAGGATTATGAGGAAATTGTGCTATTGAGAGAACGAGAGAAATTTGAAATGAAAGATAGGAATATTGATTTGATACTTGATGAACATCAGAGCCCAGATGATGCATTTGCTGCTGAAAAGTTGGAGTGTTTACAAAAGGATTATGAGCAGCTACAAGAGACCCATCGGGAACTCAGGTCTGAGTATAATCATGTCTTTAATCTCATGCAGTCAACAGAAAATGATTATCATAGTATGAAAGATAAGTGTGATCATCTAGTTCATGAGAGAGATTCTCTTGCAAAAGACTACAGAGGGCTTAAGCAACAGTGTGAAGCAGCATTAAAAAATGCAGAAAAAGCAGTGAAAGAACGAGATAATGTTATTAAAAGCAAACAACAAGCTCATGCTGAAAGAGATGCYGCAATCAAAGACTGTGATAAACTTTTGAGTCAGAAATTAAAAATTGCAAAGGAACTTTCAAAAGTAACGGAAGAACGAAACGCAGTCTTGAATGAATATAAATTAGTGATGAGTGAGCGAGACAATGTTCATCGGGAGACTGAAAAGGTCCAAGACCACTTTCATTTGCTACAGACGACCAACAAGTACCTGACAGAAGAAAAAGAAAAGCTGTGTAATCTTAACAATGCTTTGCAAGATGAAGTAAATCATTATRTTGCAGAAAACGATAAATTATTAAATGAAATTTATGCACTGAAAGACAAGACCCAACATTTAATGCTAGAAAACAAGAATATTGCTATAGATAGAGAAAAGGCTCTCGATGACTGTGAAATGCTTAAACAAGAACGTGATGCTGCTAGAAAAGAACGCAGTGAAGCAATCATTCATAGGGATAAGATACTGAAAGAATGCTTCAAAGTTAAGCAAAAACAGGACTCAAAGGGAGAAGGCAAGGAAATGGACTCCTTAAGAAAACAGTTCCAAATTTTGTCCAAAGAGCTAACCAATGCATTGCATGAGGCAGACATTGCAAAGCAGAGGTATGACTGGGCTTTGTTAGAGAGAGACAAGGCTATTCACGAGCGTGAAAGGCTTCACACCTCTCATGAACACCTGCAGGATGAGCATAATAGAGTCATGAATGAAATGATGGACATGGTGCATGATTCAGATCACATTAGGACACAGCATTCTGAAATCATGATGGAACTGATAGATCTCAAAAGTCGCATTGAATCTCAGTTGACTTCAAAGGGGTCTGAGAGGGAACTATTGTCTAGTAGAGACTCAGCAATAGACACTGACTCAATG
>Act166
ATGACACTACAATCAAGGCGAGGTCGAAGATATATGCGAAAAGATGATAAAATCGTAACTCTAAACGTGAGTGGTCGAAAATTTAGCACATGGGAAAGTACCTTAAAGAAATACCCAAACACCTTGTTAGGAAGCGAGGCTCTCAAACTGTTCTTCGACCAGGAGAAGAAAGAATACTTCCTGGATAGAGATCCTCATATGTTTCGTTACATCTTGAATTATTACAAGGTTGGAAAGCTACACCTATCGCTTGAGGATTGCTTTGATGCATTTCAAGAGGAGCTTCAGTACTTTGGCATATCGCTTGATGAAATCAACGACTGTTGCTATGACGAAGAATGTGTCAATGCATTCAACCAACCCTATGCTTGTCCATGTAATGACGCAATCTCACCGAGAACCGCTGGCATCAATACACGAATTCGCAGATTCATAAGGACTGTTTTTGAAACGACCGAGACAAGACTTTCGCGATTTGTTCAAAGTTTCATAACGACTTTGATATATTTGAGTGTAATATCGACAATTGTCGAAACAATTGAGTGTAAAAGAGGGAAAACATGTGCGGAAGTTTATCAAAAGGAGTTTTTCATTGGAGAAGCGATCTGTATGTCGATCTTTACATTGGAATATATCCTAAGATTTTACGCCGCTGAAAAACGATTCAAATTTGTTGTGGAAAAAATGAACATCCTAGACCTACTGGCAATCCTCCCTTTTTATATTCATCTGTCTGTGCAATTTATAGCTGAAAAAGAACCAGCCTTACTAGAAAATACAAATGCACTCGTCGTTCTCAGGATTCTAAGAATGTTCAGAATACTGAAACTTTCTCGTCACTCAAAGAAGATGAGAAAGATGGGACACGCCTTGAAAAGAGCTTTCGTGGACTTGGGTTTCCTATTCTTTGCATTCTTATTGGCCAATATCTTATTCGCAAGCATACTCTACTTCATAGAACGGGGGAAATCTTCCAAGCAGTTCACGAGTATTCCTGACTCCATGTGGTACACAATTGTTACCATGATGACTGTT
>Act167
GCGTCCATTAGTGAACTTCAGAACATCACAACCGAAGAAAAACTTGCTTTKGAGAAAAAGATAAAAGAGCTAAGTGAAGATATTTCAAAAAATGAAACCTCCTTGAAAGAAAAGGATGTCAGCATCTGCAACCTTAAAAACGAGATAGAAACACTTCGAAGCTCACTTGATTCTAAAGAAGAAGAAATGGAGAAGAGATACGAAACAGAGCTTGCTAACTTGACCACTCAGTTTACGGGTGAAATGGAGCAACTTCAACAAGCCTTGGTCAAAGAAAAAGACGAATTAGAAAAAGATTATCAAGAAAGGATGAAAGATATGGCAAATTCTTTCAACTCTGAGAAGAACAATCTCTCTGAAGATCTCGAAGGTAGTTTTAATCAAATGAAAGAAATGTTAATAAACGAGTACGAGAGAGAAAAGTCCGAACTCGAAGAAGACCATAAAGGGGAGAAAGCGATGCTTGAAAAATTACACTTGGCTGAGCTGGAGACGGCGAAGGAAAAGTTTGACGAAGAGAAAACCATGCTTATCGAAAAAATACAAGTTTTAGAAGAGGAAAAAACCGAGGCGGAGTTAAGTTTTGCCAACGAAAAAGCTGCAATGGAGCAGCAGTTTAGAATCGACAAAGCAGAGCTTGAGTTAAGCTCTAGTACTTCAAAAGCAGAGTTTAATAAAAATCAGCGCGATTGGGCAAATTTGAGGATAGAACTAGAGAAAGGACATAAAGAACAGATTCAAGCTCTTGAGGCTGAATTTAAGAGAAAAAATTCGAAAACTGAACAAGAGACTGATAATCGAATATGGGAGTTGAACCAGGAACATGCGAAAGAAGTAGCGAGCTTAAAACAGAACTTTGAACAGCTTAAGGCTGAGTTGGAGCAGAAGTATTCACGCCAAGTTGCCGAAATGCGGGAATCGTTCGCTCGCGAAAAGAACCAAATGGAGCAGAAGTTCAATCGAGAGCAAGCCGAACTGCGCGATATGTTAGAGAAAGAATTCAGTCATAACTTAGCGGAACAGGAGGCAGAACTTAAGAAAGAGTTCTTACAGGAATCTTCTGGCAACGAAAAGAACTTTCTAGAAGAGAAATATAGATTAGAAGAAGAATACCAGGGTAGGTGCGCAGCCAATGAGATGGCGTTCCAGAAATGGAAGTCAGAAATCGAAGAGCATTTCACTGAAGAAAAAGCTAAGTTACTTCAGAACTCAGCGCGCGAAAAATCTGAGATAGAAAATAGCTACAAAAATGAAATAACTGAACTACGGCAAGCGTTTTCGAAAGGTGAAACTGGTCTCAAAGGACAGCTCAAGGAAGACTTTTATCAAATACTCGCAAGGCATAAAGCGGATTTAGAGAAGAGCTACGCAAAAGAGAAAGCCCAACTCGAAGAAAGCTTCTTCCGAGAGAAGGCTGAACTCCAGCGAAGCGCGCTGGTCGAATCGAAAGAAATACGCGATAGTTACGCGCGCGAAAAGACAGAGCTCGAAGAAAGTTATAAGAAAAAAATCAAAGAACTGCACGAGAATTTCGAAAAAGAGAAAAATGAAATCGAAAATGAACGATTAAAAGAAAAAGAAGAAATCCGCTCCGAACTAGAGGCAGAATTCACTTACAAGATTAAATCAGATCACGAACTCCTAGAAGAAACAGTCCAACATTTACAAGAGGAAATAAATTACCTCAAAGATCAAAAGAAAGAACTTGAAACTAAAGTTCAAAGTCTTGAACTCAAAACCATGGGGCGAGATTCTCTAGATATTCGAGTCGCGCGCGAAAAAATCAGTGATCTGGAACGTAAGGTGGATACGCTTTCGAAGGGCAAGACGAAGCTCATGGCTGAGAGCAGCGAACTCAAACTTAAGATCGATGAATTGCAAAAGGAGAACTCGGCGTTGACTGAAAGTGCCAAAGAAAAGCAGAGAAAGCTCTTGAAGGCT
>Act168
ATGACGGTTAATAAAGTATYAGTCGGTAACGAGCAAATGGCTGAAGAAATTGCAACCAAACTAGAAGATTCAGCCACTGACAGGGTTACCGATGGCGTTGCTGGTACACCGAAAGAGGCCGCACTTAGAGCTTTAATGGAACGAACCAAATACCCAATAAGACAGTGTAATGGTCAACGACGATACGGACCACCTCCTGGCTGGGGAGATAGACCCTCACCTCCACGAGGATGTGAGGTCTTTGTAGGGAAAGTTCCTCGCGATCTTTATGAAGATGAAATTGTACCAGTCTTTGAGAAACTGGGTAAGATTTATGAAGTAAGATTAATGATGGATTTTAACGGCCAAAACCGTGGCTATGCATTCGTTGTTTACACAAACAAGGAGGACGCGAAGAGATGTGTAAAGACTTTGAACAATTATGAAATACGTAAAGGCAAGTGCATCGGGGTTTGTTCTTCTGTCGATAACTGTAGATTATTCGTCGGTGGAATCCCCAAGAAAGTTAAAAAGGATGAGATCTTCGCAGAGGTTTCTAAAGTCACCGAATGTGTTGTGGATGTTATTGTGTATCCCTCGGCGCAAGACAAGACGAAGAATAGAGGGTTCGCCTTTGTGGAGTATACTAGTCACAGGGACGCAGCTATGGCCAGAAGAAAACTTATGAGCGGTAAAATACAACTTTGGGGACACCAGATCGCTGTGGATTGGGCCGAACCTGAACAAGAAGTCGACCAAGATATTATGGATCAG
>Act169
TATGGAAACATCGCGCCGCTTTCAAGTGGAGGCAAAACCTTCTGCATCGTTTACGCCTTGTTTGGAATCCCGATGACCGCAATCCTACTGACAGCCATTGTGGAACGTCTTCTCATTGTTGCAGAAGCCATTCAAGAGCTGCTCTCTCGCTCATGCGCTGTACGTGGTGTCCCTCTCGGGTATATGCGCATGTTCCATTTGTCTATCATCATGCTAGTAATTCTCCTTATCGTTATGTTTGTGCCTGCCATCTTTTATTCTAAACTCCAGGGCTGGAGCTATTTTGAAGCATTTTACTTTTGCTTCATCTCCTTGACAACCATAGGCCTTGGCGACTTTGTCCCTGGCGACGACTCGTACTGGCAGAAGAGCAGTTTTCGCGCCTTTTACAAAGTCTGCAGTGTGTTTTTCTTCGTCATTGGAATCGCCTTCTTGATTCTGATATTAGAGTTATGTGCCAAGGTCCCGGATGATCATCCCGGCATGCTCTTTTCCTGTCATCAGCCTTTCCTCAAGGACGATGACGAGCAGGACTTGTTACCTTCGAAGGGTGATGCGGTTCGTGAAGCGGTCGCACCAAGCGGGAGTAAAAACACTTACAGGAGACTATCGCCTGACCCAATGGATGATAATGGGAACAATTCTTCATCTGGAAGA
>Act170
CTTGATGTTAAACCGGCTATTCCAATTGTGATGGGTGCTAACATCGGAACGTCTGTGACAAACACCTTGGTTTCCTTGGCCCAAGCAGTTGACAAAAATGAATTCCGACGTGCCTTTGCTGGAGCTGTTGTCCATGACATCTTCAACTGGTTGTCTGTCATTGTATTCCTCCCTCTGGAAGTGGTCTCTCACTATTTGTTTTACCTAACTGACAAGATAGTGAGAGTAATGAAAATCCAGACAGATAAAGGGGCTAATAAGGAACTCCTTCAGAAAATAACCAAACCATTTACCAAGCTTGTTATTCAGTTGGACAAGAAAGTTATCAAGAACATTGCCCTAAAAGTAGGAGAGAAATCAAAGTCTTTGATAAAAACTTGCAGTCTTAAGAAAACTGTTCTCAAGAATGTCACTGCAGAGCTGAACATCACTGGTACTATCGTGAATCAAACACTAGAAAGGAATGTGACCATCAATGAACCAGTGAAATGTGACTTTCTTTTCTCTGACGCTGGAATGAGTGACACTACTGTTGGTGTCATCCTTCTAATCATAGCACTTTTTATCCTTTGTGTGTGCCTAATTTGTATTGTCAAACTACTGCACTCCATGTTAAGAGGACAGCTTGCAGCAGTCATCAAACGGACAGTTAATTCTGATTTTCCCAAGCCTTTCCATCATTTGACTGGCTACTTTGCCATTATTATTGGTGCTGGGATGACCATTTTAGTGCAATCAAGTTCCATATTCACCTCTGCCCTTACCCCATTGATTGGAGTTGGTGTCGTTAGTATTGAAAGAGCCTATCCTCTCACCCTTGGTGCCAATATTGGAACAACTGGTACTGGAATTCTTGCTGCCTTGGCAAGTGATATTCAATCCCTTGACAAAGCTCTCCAAATTGCCTTGTGCCATCTGTTCTTCAACATCTCTGGAATTTTGCTTTGGTACCCCATTCCATACATGCGAAATGTTCCCATCAGGTTTGCCAAGTTCCTTGGAAACACCACAGCAGATTACAGATGGTTTGCCCTTGCATATCTAGTCTTTGGATTTTTCCTCTTGCCAGCCTCAGTCTTTGGCCTGTCGCTTGCTGGATGGCAGATTCTACTTGGCGTTGCAGTTCCCATTCTTGTTCTCCTGCTGTTCATTCTCATCACAAACATACTCCAAAGAAAAAAGCCAGCAGTTTTACCAGAAGTATTGAAAGACTGGGAGTGGGCACCAAAATGGACCCGTTCTCTAGAGCCTCATGACAAGGCATTAAGAAAGGCATATGAAGTGAGCAAAGGCCGTTGTGGTAATAAAAGAACTAGAGATTTGGAAACGGTTGTA
>Act171
GAAAAAACTTGGAATAGGTATTACGTCACACGGTGCAAGATCGACCAGGGGGCCGCTACTGGAAGACCAGGGTTGGATTATGTTTGTAAAACACTTCGCGGGCACAAGGGCATAGTAAATGATGCTATCTTTGTTACTACGAATGACATATATGACGAAAATATCATCGACAAACAAGCAAGCCCTGTTGTTGCGAGTTGTGGTCGGGACAAGATGGTATCTCTGTGGAATGCACACGAAGGAAAGAGTGTCTGGAAAAACTGTGATGCACATGAAACATCTGTATCATCGCTCGCTCTCATTAAACCAGAAACATCCTTTGCAAGTGGCGATCAGCAGGGTGTGGTCAATATCTGGGACGTTACGACAGGACAAAACATCAAACTACAAGAAACACACAGTAGCGAAGTGACTAGATTATGCTGTGGGCCTGATGTATTTGGATCAAGCAAAGAAGTCACTGGCCAGTCACTACTCTATGTAGCATCACGCTCAGGATCAGTTAAATTATGGGATATCCGTGACACCACTAAGGCGCAGCATGTAATAGACACATCTATCCATAATCTAACCATGATGAAGCTGAAAGGAAGCTATACATTAGTTCTGTCTGGTAAGGGATCTCTATTTCAGGATATGCAGGCTATTAAAGTTTATGATATCCGAAATCTTGCTACTAACAGCTTCAGAGGTCCAGATATTTTCTCTTTAGATTCCCCACTTGATAATATTACGACCATGTCATGGATCCCCAGTCATCCCAACCAGTTAGTGGCAGGTTATACAAGTGGATCCATAAGGATATGGGATATTACTAATGGACAGACCATCAACACTTTCAAACCCCATTTGGGAGCTGTCACTGCATTATCAGCTGTTGGTTCCAAGCTGATATCAGCTGGGAAAGAATGTTGTCTGCACCTGTGGCACCTTGAGAAAAACAAGAGTATAGATTCTTTCATGGATCATAACTCTGAAATCACTGATGTGTATGCTGATGCATTCAAGGTCATGTCTTGTTCCAGGGATTTCTCCATTAGGGTGTATTCTTGGGTGGACAAAACCGATGGTGAAGGAAAGTGTGTTCGTTCACTAGATAGTCGATACACTTTGCTCGGGGGGTCACTGCAGAGGGCTGGTAATGGCTTTGAGAAAATTATCTGTGATTATACCACTTGTGTAGGCATGGCAAATGATGTACTGAAGGCATACTCATTCCAAGTG
>Act172
ATAGACGAGGAAGACAGATTTGGTGGAGGGAAGTATACTTACAAGGCAAACGTCGCTCTCAGTCATGACGGAGGCTGTGTATGGCTGAATCCCGCTATCTTCAAAAGCATTTGTATGGTTGACGTTACATTCTTTCCCTTTGATGACCAAACATGTGAGCTGAAGTTTGGCTCCTGGTCCTTTGATATCTCGAAAATCGATCTGCACCCTAAAGACAGACATGCGTTGAATAAGAATTACATCAAGAATGGCGAATGGGAGCTGAACAGCATCACTTTCATACGCAACCAGAAACATTACAAATGCTGCGTATACGACTTCGTTGATGTGACTATCAAAATTGAAATCTCGCGGGTGTCTTTGGATTACATTATGAAGTTGATCATCCCATGTTCACTAATATCGTCTATGATATTCCTTGGCTTTGTACTACCGCCCGAATCCGGAGAGCGGATTGGATTAAGCATCACCGTCCTCCTTGCTATGACTGTATTCCAACAACTCACCTCGGAACTAATGCCATCGTATGGGTTCCCTTTGTTGGGGCAATATTATTTCGCTACGATGATAGAAATAGGAGCATCCCTTACAGTCACAACTTTTATTCTAAACTTTTATCACCGGAGTACTCGCAGGATGCCAGCATTCTTACGCAAATTGATACTAGTGTGGATGGCTTCCTTAGCATTTCCGTTTAGGAAGAATAAACCCTATAAATCCTCTATTCCATTAAGTGCCAACCAGGGTGACTCGGGTGAACTCAGTGATTCGAATTTTATCGTAGAAAGCATGATCGATAACAATGACCCGACACATTCTAGGCAAAATAGATGGAATTCTTTGCGCGAGTTTCCTGAAGGGTACCAGATAAGTCCTGCGTCCACGGCGTCAATCGATAATATGTTCACAGGTAATACTTCACCGTCCAGAAGAAACAACTACGTCGCAAATCGACGAGGACTCGACAAAATGCGATTTAGGCGTCACAAATTAAAACAAAACGGGTCGAAGAAAAAGTTATATAATAACCAAGACAATGCTTCCGGAAATAAAAGTTATTTTATGTCCGCAGTAGGATTTGGGGACCTGTCTAACGATGATAGTAAATCTGAGTTATCCCTGGAAAGGGAAAGAAATCAAAAGGAATGGAAAAAAGCAGCAAGAGTGCTGGACAGAATGTTTCTGATAATATCAGTCGTCATTGGAACTGTGACTTTGTTTGGCATTTTTCTTAAAGCACCTCGATTTCATTTGCTT
>Act173
ATGAAGAAGCGTGGAGTAAAATCTGATGTTCCTTTGAGAGATTCTTCGGTCAAACTGGAACAAATCCAGCCCAAAGTGAAAGCAAATCTGCTCTCAAAATCAATGTTACTCCCTTGTCTTCTCGTATTTAGAATTTTTAACGCTTGCTTGATCAAAACATGGTTCGTCCCAGACGAATTCTGGCAAGGCCCTGAAGTAGCGCATAGGTTGGTTTTTGGATATGGCTACCTCACCTGGGAATGGCAGGAAGGTTTGAGAGGCTATACCTTTCCTCTCTTCTTTGCGAGTGCCTTCAAACTACTACAATTCCTTGGTCTGGATAACGCTACTGCTTTGATTATTGTGCCTCGTTTACTTCAAGCCATACTTGCAGCTTTTGGAGACTTGTATCTATTTAAGCTGTCAACCAAAATGTTCGGAAAAGAAAGTGCGAAGTGGTCTCTGTTTTGTAGCTTGGTTTCTTGGTTTACGTTTTACTGTGTAACAAGAACTCTTACTAATTCCACAGAAACTATTCTTACTACAATTGCCTTATACTATTGGCCTTGGGAGATACAGAATGAAGCAGAATCTAAAAAGAACTCAAACTTAACTCTCTCATTGCTGTTTGCTGCCTTGTCTTGCTTGGTTAGGCCAACATCAGCCATTATTTGGATTTTTTTAGCCACAATATCATTTTTCAAAAGTGAGAGGAAAATGTCTTTTATATTTGCACACATCATGCCTATTGGTATTCTTGCTCTGCTGTGGTCTATTTTTATTGACAGCTGGTTTTATGGCAAATTAACTTTAGTTCAGCTGAATTTTGTTGCATTTAATGTTATCAAGGATATGGGGACATTCTATGGCAGTCACCCATGGCAT
>Act174
ATGGCGAAGTTTGTTATTGCAGGTTCTGCTGACTGTCCTTTTTACGCTAAAGCAGAGCTTCTAGCTGATGAACTGTCCTTGAAATTATCAGACTTCAAAGTCCACAAGATAGTTAAACGGCCTGAAGAGTGGGAAGATTGGTTGAGAAGTACTTGTGACGAAAAAGGCTGGAGTCATAAAGGTTCTCCATTAATATGGAGAGAACTTGTGGACAGAGGTGGCGCTGGTTTGCTCCTTGGAGGATGTAATGAATTCCTCGAAATGGCTCAAGGATACTACGGTATTACATCGAATAAAATGAGTTTGAAGCTTATAAACATATCCAAGGAGAATTTTAAAACTAAACAAGAAATAGATGCCGAAGAAGAAGAGAGAAAGAAACAAATCAATCCACTAAGAGTTTGTGTTTCTGGCGCTTCGAGTGATATAGCATATCACATGTTAGGGTATCTGGCTCAAGGTGAAGTGTTTGGTCTAGGACAAGAGGTGGCAATCACGCTATTAGATCATCCCGACAAGTTGGAGATCTTGAAAGGTGTTGCATATGAAGTGCAAGACTGTGCTTGGCCTCTGCTAAGAGGGGTAGAGTACACTTCTGAGCCAGAAGTGGCTTTTAAAGATGTCAGTGTTGCGGTATTACTGGATGGAGCAACAATTCCCAAGGCATCTGATCATCAGGAATACCTATTAGCTAATGCTAAGGCCTTCAAACAGCTTGGTGAAGTATTAGAAAAGCAAGCATCGAAGGATGTAAAGGTGCTGGTTGGTGGTGGTCCAGCTAACTCGAATACTTTTATTGCAAGTAAATTCGCTCCCTCAATCCCCAAGAGCAATTTCTGTGCTCTTTCGCGTATTGAAGAAAACAAGGCAAAGGGGCTACTGGCAAAGAAGATGAACGTCAGAACAGCAGGAATAAAAGATGTGATAATCTGGGGAAATCCTGGCGTCAACTACTTTCCAGATGCTAGTGTTGCAAGGGTTGATGGGTATGATGGAGCAATCTGGGGACCACATATCCCAGGATTCATGAGATCTGTCCCAGAAATGGTCCATGACAACAAGTGGCTGACTGGTGAATTGGTTGAAAATACCAAAATATCCAATGATAGTGTGAAAGGGGCAATGTTGGGTGGTGCGGCAATAAATACTCAACTTCAAGACTGGTTACATGGCTCGCAATCAGAAATATTTTCTCTTGGTGTGATATCAGAGGGTTGGTATGATGTCCCAGAAGGAATTGTTTTTTCTTTTCCTGTAAAATTTGACCAAGGAGCTTGGAAGGTTGTGGAAGGGTTATCTGTTAGTGAGCCTTTGAAGACTAACATTTTGAAAATTGCAAAAGACATTCAGGAGGAAACAACAAAGATTGCTTCACAACTTACG
>Act175
ATGGCGGGCTTTGAGCGCGCTGGGCTACCGGGTTGCGAGTATATTCGACAGACTTTGACTAACTCTGCCGACATGACTGCCGCCATTGAGAATTTTCAGCATGAGAATGGCATCCTTCTTCCCTCACTTCAATCAGCTCTTCCTTTCCTCGATCTACATGGCGTAGGAAGACTGGAATTCCACTCCTCTGTCATGGATCACTTGAGGGAAACCGTTTTGGAGAAGATCAAAACTCTGGATGAGAAAAAATTGAAGGAAATTTTGGAGCAGTCCTTTCCTTTCATTCATGTTCCAGAACTTCAACCAGTTGTCATGGAACTCATGAAATATCTTCCAAAAGTCAGTGATGAATGCCTTGAGCACATTGCTAACGACGCAAAACTATATGAAGATTGTGCTATCGAGGTGAAAAGACAAATCTGGGTCAAACATCATCATTTGTTTGGAGATGCAGTGGGTCCATTGTTGAAACAATACCTAGACATCAAATACAATAATCTCCATTCCACAGATTCCAATTCACCTAGTGACTTTTTCTCTGTCTCCTCAAAAGTTAGACGGCAGCATGACATTGTCCAAAGTCTTGCCAAGATGATCGGCAAGTCTTTACAACTATACAACCTAGTTTTGCAGTTTCTAAGGACATTATTCCTTAGAACCAAAGAGGTACACTATTGTACATTAAGATCTGAGCTTCTCATGGCTGTACACGATCTTGAGGTCAAGGATATCAAAGACGTTGACCCATGTCACAAGTTTACGTGGTGTTTAGATGCTTGTATTAGAGAAAAGAATATTGAGGGAAAAAGGATACGAGAGCTGCATGGGTTTCTGGAGGCAGCCAAGAAGGAAGAGGAACGTGTCATT
>Act176
ATGGGATGTGGAAGCTCAAAATCACTAACATCGTCAGCTATCMCGACTCCTCCAGAGAAAAAACCTTTAAAGTCGAACCAAAAGGTTATTTCAAATAGCCAGCAAAGGTTATGGAAACAACCAAGTTTGGAAATGAGGTTTCTGCAGCCTTTAGACGAAGAAGAAGTCTCCGTACCCTCGACTCTGAGAAGCCCGACTCAAATACGAACGTTTCACATCGGCGACCGTGTTCATGTACGTGGCTATGTAGGGACRGTGAAGTTCACTGGCGCGACCGAGTTGGGGCAGGGAGATTGGATTGGTATAGAAATGGATAAGGAAATCGATCAGGGGCATAATGGTAGCTACGAAGGCATACAGTATTTCATATGTCATCCGAAACGAGGAGTTTTCGCTCGTTCGACGACGGTTTTTCCGCTCGACGAATCTGATCAAAATTACAATTCSAAAACAACAATGAAGATCGCTGCACAAACAGTCGTATTTATTCAAACAAATATTCGTCGCTATTTGAAAGGAATCTACGAGAAAAAACTGGAACTTGGACAAGATATTGAAAGAATGATCGACAAAAATGTTCGTAGTACTCCGGAAAGTGCAATGGCGAGTATCGAGAGTCTAAGTAGTTTCTTGACAGAGCCATGGGAGTGTGTGCAAAGGAATAAAGCCTTTGCTATCTATCGTTGGGTTACTTTGTACATCTCCTTCGATTCCAACGGGCATTTCGGTAAGGAAAACATGTTGGCATGCGATGCAGAAARCGTACTGGAAAACAGAGCGTCGGTCTCCGAAGGGTTTGCTAATCTATTTGAAGCTCTCTGCTCTRCATCTARTATCCCAACGCGAACTGTCCATGGTATYACAAAGGGATACGGATACAAAGTAGGGGAGAGTATACTGGACGTACAAGGCAGGCACGTGTGGAATGTGATTCGTGTTGGCGGACAGTGGTTCATTTGTGATTGTACTTTAGGCTCGGGGTACTTTGGTGACGATATGATGTTTCACAAAKCACCAAACGTTGAGAGTTTCATGGTGCCACCAGACYTGGCAATAACGGATCATTTTCCAGACGAAGAAAAATGGCAGCTCCTTGACAGAGCYATCAGTAAGGACACCTTCGAGGAACTCGCTGTTCCTTCGGCTACTCTATACAASAGTGGAGTCCGACTAGAGAGCCACAAGACCTGTCGACACACCATTGATACCGACAACATTGTCATATATTTTATTTCTCCTGCCAAGCACATCTTAAAAGGATTCTTAAAAGATGCTTCCGGGAATTCGCTAGGGCCAAGAAATCTCGTTCAAATGATGTCACTAGAGTCTGGCAAGACAAGGCTACAAGCCTATTTTCCAGAACCTGGTGATTATATATTGGAAGTTTGTGTTTTGGGGTCACGGGGCGAGTGGAARAAAGGAGTAGAATATAGAATCAACACAACTGATGGCATTGGGCACAACACTGGTGGATTCCCAAGCGTTGCGACACAGTTTTACTCTCTTGGATTTGAGCTCGAAAAACCCACACAGAACATCGAATCTGACAACGGAAGAGTGTTGGTCTACATTAGTTATTACAAGAACGAGTTCACGAATCTCAAGGCCAAGCTTTCTCGGCTGTCGTGTATKCCTGAATCCACTGAACTCAAAGAGGACGTACAAGACACTTGTTTATGTTTTGTAGAAAAAAGAGGACAAATTTTTAAAATCAAAGTTCATGTTCCACAGATGGGAAGCTATAAGCTTGATATCTACGGTGAGCGACCCAAACTTTCCCAAGGACAGTATCTGTGCACGTATTTCATCAATGCCTTCAGCGGTGTCATCCCAGTACCAGGCTTTCCTMAAGTCTCGGACACCTTCAGATCGCTGGGAATCCAACTCGTCGACAAACATGAAAATTTCGAGGTTCAAGATGGCAAAGCCTCAATCACCTTGCGACATCCCAAGAATATCCGTCTCCAAGCCGTTCTCAAGAAAGGAGAAGAAGAATACTCCGATATGTGTTTTACGGGAGAGTATGATGAAGAGAAGAGTGAGAGTACCGTCCTTGTCCATACTCCAGATTCAGGGATTTTCAAAGTCGAAATCTTTGGGAGACAAGAAGGAAAGAAAGACAGAGAAACTCTCTGTTCCTATGTGACTAAATCCCTCAAGGCAGCAAACGAAAACCCGGGGTTCCCACGGCTCTCAGACGCCTTCTTTTCGTGGGGTTTGACTTTAGTAGAACCGCTTCAGAACATAAGCACTAGAAATGGAAGAACCRTTATCTTGATGAAGACTTCTAAGAATGTTGACATTTTTTGCAAGCTGATTGGGGAAGACAAGAAGAACATTCCAGGGATGTGTATTACTAAAGAGACGGATAATGGAAGGGAAATCGCTATAAACACTCCCACACCGGGGCTTTTCAAACTGAACATTTTTGGACGAAGAGGCAAGAAAATTAAGAAGRTTTTATTGGCGTCGTATAAGATTAAATCCCACAGCGCGCCGTCTGAAAATCCTGGATTTCCAGAGCTAACGGACATGTTTAGAAAGTGGAAACTTAGACTTGTCGATCAGTTTGAGAATATCTCTACGGATACTGGACGTGCATCAATCACTATCGAGACTCCTGGAAGTATTCTTTTAAGTTCAACTTTAAGACAAAACGAAGAAGATCTGCCAAGTGACTTATGCTTTGCGGAAAGAAGCGGTGGACAGACTAAGGTATCTGTTCACACCCCAGAAGCAGGGCTTTATCAGCTGGACGTTTATGGTCGTGAAGGTCCTGGCTCCAAGCCCGAGTTACTTTGTAAATATTCAGTGTTTAGCTGTAGGGGACTTGGAGAACGAGCTGGRTTTCCCCATCTCGATGAGTCTTTCAGGCTATGGGGCTTAAGACTGGAAAGYAATCGAGAGAACATCGCAGTCTATGATGGGTCTGTTGTCATAACATTCCTGAATCCAAACGGRGTAGAACTGAGAGCAGAATTGTTGGACGATTCCGAGGAGAAGCTACCGACTGTCAAAGAAGAGAAGATGGAAGAACGAATGGTTTATCAATGTTCTTTACCCAAGAAAGGACGATACATATTTAGGTTATTAGGAACCAATATMTCCGGTTCAAAACACATGAAATTCTTGTGTTCTTACAAGATATTTTAT
>Act177
ATGGCGTTCGTTAGTGACTGTGCAATCGTATTTTTTTCACAACTACTTTTCTTTGGAATTGGTTGGATATTTTTCATGAGAAGACTTTTTAGAAACTACGAAGTTCATCATTTAGCTGTTCAGATCGTATTTTCTATAACTTTTGCCTTGTCTTGCACTATGTTCGAACTTATAATTTTCGAAATTCTTGGAATCTTGGACAAAAACTCAAGATACTTTCATTGGAAAGTCGGTATATTTTCAATGCTTTTCACTCTTATATTTCTTCTTCCGTTTTACATATCATATTTCTTAGTCAAGACAATTCGTCTCGTGAACAACAGAGCCACAGTTCTCTTTCTTGCTGTAGGATTTTGGCTGGCCTTTTTGTACATGTTTTGGAAAATTGGAAATCCTTTTCCTATATTGAACCCAAGACACGGGATCTTCTCAATTGAGCAAGGTATAAGTCGTGTAGGAGTGATAGGAGTCACTGTGATGGCAATTCTTTCAGGTTTTGGAGCAGTTAACTGTCCATATACTTATATGACATTTTTCATGAGGCATGTGAGCAATTCTGACATTCAATCCCTGGAAAAAAGGCTTACACAAACTATGGATATGATCCTGAGCAAGAAAAAACGTATAGCTTTGGCTAGGAGAGAAAGTCGTAGATTTGCTGCTTCGTCACAACTAAAATCA
>Act178
ATTGCACGCAGTATTAGCCAATCAAGTCTCGAAGCCAACTGTTATTCCCCTCATGACGCACTTGAAGGACTAGAGACATCGAGCGTGGTTAGTTTTGCCAGTACGGCCGCCACCCATCATGACCTGGACACACGCATCGACATGATGCAGTCACTAATCTCGTTGCTAGGCACCCATGATAAAGATGACATGTCACGCACTCTCTTGGCTATGTCTAATAGCAGAGACTCGTGTGCAGCCATGCGGCAATCTGGTTGCCTGCCGTTACTTATTGATCTAATACATGGACATGATAATCCAATGGCAAGGCGTGACTGTAGAGCACGCGCTGGTCTTGCGTTACACAACATTGTGTATTCCAACCCTGAGGACCGCAGAGGACGACGGGAGATCCGTGTACTTAGGCTACTAGAAATCGCAAGAGCCCACTGTGATGCTATCTTGTACAGCAATCTTCCACCTCACCCATGCGCAGAACGATGGTACCCGCCCCTGAGAGATTATGGTCCTGGACCAGCAGTGGCTGCCTTGATGAAGCTCTCGTTCGAAGAGGAGCATCRCAACGCTATCTGTGAACTTGGTGGCSTTCAAGCGATTGCAGAACTCGTGGAAATCGACAATAAAGTAAATGCTGAATGCTACGACTCCTACAGCATTGGGCTACGAAAATACGCTGGGATGACGTTGACAAATCTCACTTTTGGAAACACGAAAAACAAGACGATTCTGTGTAAAATGGAGAAGGCTGTCAAGGCTCTCATTGCTCAGCTCAGGACGCCAAATGAAGAAGAACTGGTTCAAGTGTCAGCGAGTGTGCTCCGTAACCTCTCCTGGCGTGCTGATGACATATCCCGTGAATCATTGCGTAAGGTTGGTGCTGTGAAAGCCTTGACCGAAGCGGCCCAGAAGGTCCATTCTGAGCCCGCACTCAGGACCCTACTCAGCGGTCTATGGAATCTCTCGGCTCATTGCCCTGAAAATAAGACTGAACTTTGCAGTGTTCCAGGGGCTCTGAAGTTCATCGTTAAGAGTCTAAACTACTGCAGCCCGTCAGGTAATATCTCAGTGGTCGAAAGCAGTGGTGGAATCCTCAGGAACATTTCCTCACATATCGCTGTAAGAGAAGAATATCGTCAAGTCCTCCGCGAAAACGGCTGCTTTCATACCCTACTAAGCCATCTCAGGTCCCCAAGTCTACGGGTCGTTAGTAACGCCTGTGGAGCCCTGTGGAATCTCTCTGCTCGGTGTATCGAAGATCAGGAGTTGCTATGGGAACTTGGAGCGGTGTCTTTACTCAAGTCGTTAGTGACTTCAAAGCACAAGGCTATTGCAACAGCGTCGTCGGCTGCTCTTCGTAACTTAATGACTGTCAAGCCTGCCAGTTCTAATGGTACAGATAGTGAGTCTGTTTCATCACGCAATGCACGACGGTATCGTAGTATGCCACCAAGAAGTAGACAAGGTGATGCCCAAGCCAAACTGAGAAGTTCTTCAAGAGGTATTCATTCCCCGGGTGGAACCTCACCGGGTGCTCATTCATGTCATTCATCGCCTCATTCTCAGACACCCACCTTGAAGTCCCCGAAAACACAGTCACCCAAGGTTCAGTCTCCTAGACCCCAGTCTCCTGTCCATCTAAACCAGAGACCACCCCAGGCCCCTCGCCATGGCAACAAAGAACCAATCAAGAAGAAACACGAGGGATCTGCATTATCATTAGACCACATGGGAAAAAGCCATAGGAGTAAAGACAGGCATGGAGACTCTAGCCCACCCTTGACTCGCAGCCGGTCAGATATTGGAGCTGTGAACTATGAACGCAAGCGAAAAGAAAAGACTGGTGCTATGGACTCAAGTAGTGTTGGTAGTGGAACATCGATGGAAGGCCGTCATTGTCATCTTGGGCGCTGGAGCGGAAGCAACGATTCCTTAGCACGTCATCGCCGGACCAAGAACACCGGTCATCAACAGAACAAGACAGACCGAGCAGCTGAAGTTGGCGCTACTAAAGGTGGACAACACTCCAGATCGTCCAGTGATGGCTGTGCCGTCATTCAACTTCTTACTGACAGCTACCCACTACAGGTCACCGCCAAGCTGAACACCACAGGAAACCCAACAATTGAAGGCTTCAGTTCTCGACCAAGACAAGTAAACACTGTTTCTAGTCGACCGAGTGGTAGTCATAGTGACAGCGCATCAGTTGTTTCCCCAGCAACGGCTCGCAGGCTCAACCAATGGGCTGAAGAACAAGCTATAGAGAGCATTGAGATGTCACAGCTTTATATATGTGAGCAAGATGAGAAACGTGTAGCCCCAAACCCCCAGGTTGCTGCTAGCCGTGAGAGCATGGGCTCTAATACTTCACGTCAGAGGAGGAAACAGATTCAAAGGTTTCGTTCATTCAGAGACTCGGACAGTGAGCGAGAAGGTGATATAGACTCGGATGATGAACGAACTGTCTTTGGAAACAAAGGAGGGTTTGGAAATGCATGGGTTAACAAGACCGGAAGTAAAACTTCTAGAACCGGAAGTAATGCGCAGAGTTCTAAAAGACATTCACAGAGACCAGACGTTACCGGAAGTAGAAATCCACAATGTTCTTGTAAGAATGTTTCTAATATCTGGATAAAGCGAGGGAAGTCCAAAGGAAAAGGCGCCTGCGAACACTGCATGAAGGAAAATCAGGAATCGCGTGGAGGGACTGCGGATTGCAGACCTGTCGTTAAGAGTCGCCGTGACTCTAGTGATTCTCCTCTCTCCAGTCCCAATGCAATGAGAGGTTTCATGGCTAACACTGGCTGTGAAGACCTGGACAATGATCCTAGTAAACGCGGGGTCAAAGTTACGTCATTA
>Act179
ATGGGTAAGTGTTGTTCTGTTTGTGATTCTGGCGGAGAAAGAGAACGACAAACTTTACCCCAACAAAAAACTTCGTTCACTTCAAACCAACTTCATTCTAGCGGATCACAACACAAGCCAAAACTGGAGAAATCTTCAGAGAAAGGTTTATTTACTAGGCCGGGAAATAATGGTTCACACGAAATTGTAAGGACGATACCATATTCCAAACAGCTAGAGGTGGATGAAGGCAAGATTCATTGTTTGTTTGCCAAGTACAAGGATGATACAGAAGATGCAATCCTTGCAGATGGGATGGAAAAGTTTTGCCAAGACTTAGGTGTAGACCCTACGGAATTTGTTGTTTTGGTTCTCGCTTGGAAGTTTAATACATCTCAGATGTGTAGGTTTACTAAACAAGAATTTATTGATGGATGTAAGGCAGTCAGAGCCGACTCCATTAAAGGACTTCAGAATAAATTACCCGAACTTGAAGAAGAAGTGACGAATGATACAGAAAAATTCAAAGATTTATACCGCTTCACTTTCAAATTTGGACTCGATGTTGAGGATGGACAAAGAGCTTTACCTGTAAACATTGCTGTGGCGTTGTGGAAGCTAATATTCTCTAAAAACATGCCTGGTGTTATGGATAGATGGTTTGCTTACTTGAAGCAACGAGAAGTGAGAGGGATTTCACGAGATACGTGGAATATGTTTTACAATTTTACTGAAAGTATTGAGAGCGATTTCAGTAATTACGACGACTCAGAAGCTTGGCCAAGCTTATTTGACGATTTTGTCGAAAACGAAAGAGAGAAAAATGATAGTATTAAGGGAGACGAGGCAGAAGAAAGACATGAAAATGGTCTCATCAAGGAATTT
>Act180
ATGGGCGACATCTTGTTGGACTCRTTTTCCTACGAAGCAACGGGTCTTCCACTCCAAGCTTTTGAAATATTAGGCCAGCTCTTCGAAGAACAGAAACTCTGCGACGTTGTGCTTCAAGTTGGAGATAGAAAGATYAAGTGCCATCGAGTGATCTTAGCATCTTGTAGTCCTTATTTCCGAGGSATGTTTACAAACGCAATGCTGGAAGCCTCTCAAGACATCATCTCAATCCAAGGACTTTCCGAAACAGCTGTTGCGGAGTTAATAAGATTTATTTATACGAGGAAAATCACGATAAACGTTGATAATATCGAGGCTTTACTGAATGCTTCTGCGGTTCTTCAACTGGATCTTGTTGTTCAAGCATGTTGTGARTTTATGAAGAAGCATCTTCATCCATCAAATTGTTTGGAAATGAGAGCATTTGCTGAGCTACACGGATGTACAGATTTTCTTCATGTAGCTGATGCTTTTTCAAGGCGTTGCTTTGCRTCTTTAGTAAATACAGATATGTTTTTGAAACTCTCTGAGAAACATTTGCTTCAAATAATATCAGGCATCGACCTCTATGTGAAGCGAGAGGAACATGTCTTTGAAGCTATATTGAAGTGGGTTTACTTCAACTCTGAAAAAAGAACCCAGTTTCTTCCCGAATTGCTTTCACAAATCCGTCTTCCTTTGTTACCAACTAAATATCTATTGACGAATGTAGAATGCAATGAATTGATACGTCAAAATCTGAATTGCAGAAACTATATCGATGAAGCCAAGAATTACAAACTAAGCCCTGCTAATGTTAGTTGTTTTAGAACTCAACCCAGAAAGATTACAGCTGGCGCACTGTTTTCTGTAGGAGGGAGAGGAAAAACTGGTGAGCCATTCCAGTGTATCGAATGCTACAACTGGTTTGAYGACTCGTGGTTCCCAACAGCAAGACTTTCAACRCCAAGAAGACATGTTGCTGTTGCAGCTTTGAATGGACTTGTTTATGCCATAGGAGGACATGATGGTGTRCAGCACTTAAATTCAGTAGAATGTTTTGATCCTGTGAATAACAGATGGTGTGATGTTGCAGCTATGACGACATATCGAMGAGGGATGTCAGCAGGGGTGTTGGGAGGAGTTATTTATGTAGCAGGGGGTCTGGATGAATCAACTTGCTTTGAAACTGTTGAA
>Act181
ATGGGATGTGATGGTGGTACAATTCCAAAGCGAGATGAACTCGTTCGCATGAAGAAAAAACCTGAAAAAGTCGACAAAAACTTCGAGTTGAACGCGAGATGGTTCCACTGTGCTATCAGCCAAGAGCAACTTAACCCTCCTGTCGTATCCTGTGAACTTGGAAATCTTTACAACAAAGAATCATTACTAGAATTCCTTTTAGACAAAGCCTCTGCTACCTCAGGTATAGCCAAGCACATCCGTAGCTTGAAAGACGTGAAAGAACTGAAGCTTACAAAGAACCCTGCATTTGACGAGAAATTAAAGGGCGAACAAGCTGATGCGTATCAGGATTTTCAGGCGAGTCGTTACATTTGTCCTGTCGTTGGAATCGAAATGAATGGACGGTACAAGTTCTGCTTCTTGTGGAAGTGTGGTTGTGTGTTTTCTGAGCGTGCACTGAAAGAGGTGAAGTCTTCTGTTTGCCATAAATGTGGGCAAAGTTTTTCCGATGAGGATGTCGTCATAATTAATGGAAGTGAAGAAGAATTTGAAACCATGAAAACTAAGATGCTAGAAAGAAGACAAAAGGCAAAAATTGATAAGAAGTCACGAAAAAGTAAAGCTACAGCTACAGTTTCTTCAGAAGCTTCAAGCTCAAGTTCTGAGTCATCAACATCACAAGCAGACAAAGTTTTTAAACACCCAAGTACGACTGAGGTTGAAATACCTACAAAGAAAGCAAAAGTGGACAGTATGCCTCAAGTCAATGGTGCCGTAGGATCTGCTAGTTCATCTAAGAAGACAAAATCTAAAGGAAAAGATCCCAAGATTAATATGAAATTACCAGAGCTGTCCAAGTATAAGACTGTTGCCGAGGACCCTAATGCAAGTAAAGTGTACAAGTCTCTGTTTGCCTCGGGGCATGAGAAAAGGCCTGAACACTTAAAATCCAATTGGGTTACATATCACGCTTATGGTGGATATCATGTT
>Act182
ATGAATGTTTCAACTAATGCTACGTCTACTGTTCCTCCTCTTCCATCGGGATATTTAGCTGTCCGGTATACGAGACTTGTCTTATACCCGGTCATATTTGCTATCGGAGTGGTTGGCAACTCCATCGTCAGTGCTCTTATCCTCAAGAAAAGTAAGAACTCGACAGCCAATGGATACTTCATTCTCAACCTTGCCATCTCAGACTTGATGGCTCTGTTGCTCTATCTTCCCTTTGACTTGGCCTATCTGGAAAACCACTACGAGTGGCCCTTTGGTGCGTTTATGTGTAAGTTTATCAATTGTCTCAATAAGTTTTCTGTCATGGTATCTGGCTTGACTCTAGTTGCCATTGGTGTCGATCGGTATAAAGCTATAGTACACTCCCTGAAGAAGAGGCTCTCCAGACGAGACGCCATGATCATGATCACCGTAATCTGGCTCTTCTCTGCGGTCTTACAGCTTCCATACGTATTCGCACTCAAACTAGATCCTCGCGGTGAGTGTGTTATTGATCTTAGCTTCTGGAAAGGACCGTATCAGTTCGAGATGACCTACTTTTTTGGTGTCTTCACGCCTGAGTTCGTAATCCCAGCTATTGCACTCAGCTTCTGTTACGTCCGAATTTCAATTCATTTGGAACAAACTCATAAAAGAAACTCAAAACATGGCTTGTTTCAAGAATCCACGATGACTTTGAGGGAGCGCCAGAACCGCAAGACCACACAAGTTTTGACAGGGCTGGTAACAATCTACACTATCTGTATTCTACCTCATCAAATCTGTGTTCTTATGATCACTTTTCAAAGGAACTATCTCAATTCTGATATCATGAGGCTGGCCTACGAGTTCACAAGGCTTCTCACCATCACTAATTCTTGTCTCAACCCCATTATGTATGGAGCGATAAGTAAGGGCTTTCGCACAGATATACGGAACTTCTTCCGCGGTAAGCACGCTCAGACAGGCTCGTTTCGATTTCTAAGATCGACTCATTCACGAAGTCCAGAAACAAAGAACTTGAAGGATATCATGTACAATCAAGAAAACTCCTTCAAGCTT
>Act183
ATGGCTTGCTATAATGGCGAAATTACCTCCAAATTTCCAGGTGGAAGATGGGAGGAATTCTGCAAGGACCGAGCAGACAACGCAGCCAAGACTTTCACTCGCGAATTCCTCCAGTTTGTCTCAGATAACCCTGTATACGACGTATCTGGAGCCTCATATACTTTCTCTAAGCGTTTTGTGGACTACTTCCTCGAGATTTTTAACCAAGAAGTTCATAAGAATGGCTCTCATGACTTCGTTGAGCCCGAGTCACCAACCGAAGTATTTGGTCCCGATGACTGGGGCTCCAACATTCATTTAACAGGAAATTTCAAACAAGCGCCTGAAAAAAAGGATCGAGAATCAAGTTTTAGTATAATGAGGAAACTTAGGGATGTAAAAGATTTATTTAAACGGTCTATAGATGAAACTGTTGGCCCGAAAGTCTGTGTTGGTGGTGGTGGTGGTGGTGAACACCGGAACGCTTCACCGTCACTGTCGACCCAAAATGAGCAAACGAGCAGCGAAAAACACTGTAAGATGATCACAACTAGCATAAAAAAAGAAGGAATTATGAACTATTTGATGAATTTAGACCAAGGAGTTGATACAGAGGACTATTTTTGGCAAAAATGCAGGGTCGTTATCCTTAAAGCACCGGGTGGCTATATGCTGGAATTTTATTGCCCTCCTAAG
>Act184
ATGGGAAATTGTAGCAGTGTTCCGCCAGATTATGAGGTTATAGTCAAAACTGGAGACGTGAAAGGAGCTGGAACGGACGCCAATGTGTATTGTGCGTTGGTCGACGAGGAGGGTAACCGTACCAAAGATTTTCACTTGGATTGTCGCTGGAAGGACGACTTTGAGAAAGGAAACATTGACAAGTTTAAGCTTTCTAATGGTTCAGCACTTGGGCCTTTAAAAAAGATCGAAATATGGCGTGACGAAACAGGTTTAGGAGACGATTGGTACGTGGAGTGGATCAAAGTCAAGCAGCTTTTGAACTCGAATGGATCGGATGAGCTGGATGTTTTTCCATGCAATCGTTGGGTTAAAGCTGATAGGAAGTTAATTTTGACCAAGTACGATTGTATGCTGCCACAGTTTGATGATCATCCCGAACARAGGAAGCTTGAACTGGAAGAAAAGCAAAAACTTTACGTTCTCAAACGTAAAGCTCCCGGTTGCCCAAAACAG
>Act185
ATCAGATTCAACAGTAAAGAAGACCAAAGATCAATAAGCTCGACTCCTCGAGGATCCTTGATATCAGGACTCAATACTAATATCTCCACAAGCCCTTCTCCGTCTCTAACGTCAATACCTTCTGAAATATTAGAAACCCCAGAGGTAGAGGAAAGAAAAGARATACTACAGCTCTATGTGTTTGTTTTACGTTGTATTTCTTTTCCATTTAATGCCAAACAGCCAACAGACATGGCGAGAAGACAAGCTAAAGTTAGTAAAATACAACTACAGACCATCAAGGAACGTTTCAGTGCTTTCTTAGCGGGAAATACTAAAATCGCTTCAGACGAGGCCTTTCTTAACGCTGTTCGTGCTTATTTTGATATCTTCATTTGCAGTGAAAGAGTTCTTAAGCTAGTTTTAAGTGGTGGCTGTTCATCTAATGATTTTCGCGAAGTGTTTAAGAGTATAATCGAGAAAAGAGTTCGATCATTGCCTGAGATGCATGGAATTAGTAAAGAGACTGTATTGAGTGCTTGGATGGCTAAGTTTGATGCTATTTATCGTGGAGAAGATGATCCTAAGAAGGGGACTTCAAGGATTGCTGCATCTGCTGCCTCAGAGCTTATTTTATCCAAAGAACAACTTTACGAGATGTTTCAAACTATTTTAGAAGTCAAAAAATACCAGCATCAAATCTTATACAACGCTTGTCAG
>Act186
GTAGTTGATGCCGCATACCAGGTAGAAGTTACAGTACGTGCCAGCTCATCTCTTGCTCGGCTGCTGTGGGAAAAAATGAAACAGGCTATCCAGACGCTACCAGGCAAAGCCCCACCCAAGGTGGATGGACCCTGGAAACAAAAGGTGGCACAGGACATGCTGACGAGCCTTAGTGAGACCCGCCTAGCAAAACACATATGTTACCAGTTCAAAATGAGGCTTCATAAATCACATGAAGCTTTCACAACGAGTATTAAAATACTAGAAAATAATCACACAGGCAGATTGGAAAAAACAGAAGAGCAGAGAATGCGAGTACGCAAGTCTTATGCACCTAAGATTGCTCGCTTAGCTTTGGAGAGTACTTCATTGAGAGATGTTGTTCTGTATGGTATGCCTCAGCTTGGTCGGGAAGTAGGGCGTGGTCAGTATGGTGTGGTGTATTCCTGCGATAGGTGGGCAGGGCGACACCCGTGTGCTATCAAGTCTGTTGTCCCACCTGATGACAAACACTGGAATGATCTGGCTTTAGAGTTTTACTACACC
>Act187
AAATTGATCCCGGACTCGTCCAGTTTTGCGGAAGTGACGTCACTATCACAGAACGATGCGTCAGTAATTCTATCCTCCTGGCTTAAGCATGACAACCGACAGTTGACTGACGCACAAAAGAAAATTGTGTTAGACGCCTTTAAATCTTATCCATCACCTTTCTTCCTTAAACTTGCCTACGAGAGAGCTCTTACCTGGAAGTCGTACACAGCCGAAAAAGAGTGCACACTCGAGGCTACCGCGCCCTTGATGATTGAAGCATTCTTTGAGAAAATGGAAAATAAACACGGCAAGGTATTTGTTGGAACTTTGTTTTCTTATCTGACGATAGAGAAGAACGGCTTTAGTGAATCAGAGTTGGAAGATCTTCTAAGCTGCAATGAAGATGTGCTTGATGAGGCATTTCGTTACTGGTCGCCACCCATACGTCGTTTTCCGACGTCTTTATTGGCCCGACTGCGCGCCGATCTAGAGCCGTATCTACTTGAACGCTGTATCAACGGTGTACGAGTCTTTGCATGGTACTATCGGCAGTTCCGTGAGATTGCTGCTAAGAGGTATTTTGATAAAGCCGCGGGTCAGGTCAAGAAGATTCATTGTGAATTATCGGATTATTACCATGGACGATGGACGGAAGGGGCCAAAAAGGATGACGGGAAGGGAGTGTTGAAGGACCGCCATGTTGCAGCACAACCGTTTAAGTTCAGCCAGAAAGTATTCAATCTGAGGAAACTAAATCTGCTTCCTTACCATCTTCTGCGAACCGGAGACGTCGAGAAACTGAAACAACAAACCTTGTGTAACTATGAGTTCTTATCAGCAAAGTTACTTGCGACATCTCCACGTCACGTTTTGCATGACTTCACTGACGCCCTCAGCTACTTCCCCACCGACAAGGACATCGCACTTGTCCTCGAAACACTCCAGTTATCACGTGATGCTCTCACGATATCTGCTGACCAGTTGTCGGCTCAACTCATCGGTCGTCTTTCCGCGCCCCGTTCTCCTAGTCCCGCTATTGCGCGCTTGCTACGTCAGGCTCATCATCCCGCCAAATTTTCGTTCATCCCGAACATTTCCTGTCTCAACCGACCGGGTGGAAAGCTTGTCCACTCGTTACCAGATCTCCACAGCTCGCTAGTTCTCAGCAGTGATAGTACCAAGGCGTTGTCTGTGTCGGGCGATAGGGATATACTATTATGGGATGTACAGAGTGGCAGCGTGCTACAGACCATAGAAAGCACGAGTGACGTCAAACAAATCTTGTTCTGTCTTGATGACAAGCACATCCTTGCATCTTGCAATGGAGCGATTCGACAATGGTTTTTGAAAACTGCTAAACTGAAGTTCGAATTAGAATCTACTGAGACTGCAGCGCCGATCTCTGTAGCACAGAATGGAAGTACGTTAGTTGCGATACTGGACAAGAAGGTCATTACTGCTAAAACATCTGATGGAAAGGAACTCAAGGAATTCCAAGATGGCGACTGTGAGCACGACCAACTTGTTAGCATGGATAACTTAGTGGCCTTGGCAAACTCACGTCAATGTTACGTCAAATTATTTGACATAGAAAGTCAAACCATCCTTAATACTATCCAAGTGTTTGGAGAGAATTCAAATGACGTTGTTAGTACTATGACATTGAGTCCCTTCAATGAGGGCCAACTGATTGTCTATTCACACAAGTCCTCTTGCGTCAGGGTCTTTGATATCAAGTGCACTAACTGCCTTCACGTATTAGGCCCTGACATTTTGTACCCAGCAATTACCAGCGATGGACATTACATGTTGTGTACCAATAGTTATAATGATGTGAGTGTGTGGAACCTCGAGACTGCGATGAAGGAAAGGAACGTGATTCGTCACCCACCATCTACTGCTATCAATCATATTATCAGTCATAACAAGACGATCATCGTCACTGTGTCTGACGATGAAATGGTGAGAGTCTGGGATCTAGAAAGAGAAGAG
>Act188
TCTGGGGCGTTCGATGCTTGTATATGCATCGCAGTTCTTCATCACTTATCGACGTCCGAGCGCCGACTTGAGGGACTGAGGGAACTGGTGCGGATCGTTGGACCAGGAGGACTGGTGCTTATTTATGTCTGGGCTTTAGAACAAAATTTAGAGAAAGTTAAAAGGGATAATTTGAGGGAAGTTGAGTTTGATAGGAATACCAGAGAATACCTTGAGACGAAAAAATCCTCTCCTGATGAAACAATTACTTCTGCTTGTGAAAAAGAAGATGAGAGCAGAGTTACAGGTGATCACACGAAAAAAGTTAAAGTCAACAAAAAAAGGGAAGTATTTGAACAACAAGACTTATTTGTCCCTTGGAAATTTAGAGGAAGAAATCAAGGTAGCAGTGAGCAGCAGCAGATGAATGGTAAATCAACGAGTAAAAGTCACGTGTTTCATCGTTTCTATCATGTGTTCAAGGAAGGCGAGCTGTTGGGGTTGTGTTGTCAACTTGAAAATGTCATAATTAAGGATGTGTATTATGATCGAGGCAATTGGTGTGTTGTTTTACGAAAAGTA
>Act189
CACCTTCAAAACAACGGCAAGATACAGATGGATGAGAAAGTATTCAGCTTTTTACGATCGTTAAAAGTCATCCATCTCGAAGGGAACCAAATGAACACGCTCGAAGCGGGCATCTTCAACCTCACCAAAACCATCAACATCACCAAAGAAACCATGAAAGAGAATATTCATTGTAACTTCTACAAGAAGCCCCTGACAGAATGCATCGGCCCGCATATTCCCAAGTGCATAGAAGCACTGAACTTGAAAGACGAGGAACTCGCGAAATTCGAAATCCAAGGTTGCGCGCATGCGCAGTGTGATGTCAAAGAAACGGGCAAGACGATCGAGTGCTACATGGCTTCGAGGAATGCTAACGAGACGTCTTGGAGTATCCTTGGAGATAATTCAGCCGTTAAGCTTGCGTTATGGACGTTTGGCCTGCTTGCCGTCGCGTCAAACTTTCTCGTACTTCTGACGCTGGCTTGCAATAGTGACGCCCGCAAGTCAGCGGTGTGTGTCTTCGTCATGAACTTGTTGCTAGGCAACATACTCATTGGCATCCATCTTGTCATTTTTTCTGTGTCAGACACCTTAACATACGGGAACTTTAAACGATACGGTGAAGGACGATGGGAAATTCAATGGTGTTTACTGTTATTTTGTATCAAGTCTATTGGACTAATTCTGGTGGTGTTGTCACTAGTTCTTGTGACAATAGAGAGAATTCTAGTTATATTTTTCAATTCTCCTCGACATATTGACTGTTGTCGATCCATTGGTTATGTCATGGAGAGTTGGTTATTCGCCGGTGTTGTGGTCATTGTATTGTGGACCAAAACTGGATCATGGGGCTACCTGTGTTCTACACACGCCAACAGCAGAGACTTCATAGACATCGACAAAGGAATCAAAATCAGCCTGTTTGCAGTCTGCGTGGTATTAATAATATTATACATTTGTTTACTCTGTCGAGTCAAACGAAAAAAACACGAGAATCRTGAATACAGGACTACTGTGCGCATGCTCATACTTTTACTCTCGACATTCATCTTCTGGGGTGCTCCATATATGGTCATGGTATTGGTCGTACCCAGGTTTCTAACGGTCACAGTGTCCATGCAGACATTAGCTATTTCACTGACCGTCAATGCATGTCTCCATCCGTTTATTTATTCGTACGATAACGATAATCTAGAGAATTTGTACAGTGCTTTAGCGTGTAAAAGAGACTCGTGTTTATTTGTCCCTCTGGCCGTGCAAGGACAGACGTGTCTTCCTAAAGAAGATGACAAGGCTGAACAAGAACGTGACGTCGAGCTCGGAACCGTACCGCGCAAGAGGTCACTGGAGTCAATATCGGTTCCTGAACACCACCTTTCCAGTACATATAGTACCGAGGCTTGCGCTAGACTCTCTGGAATCCCTAATACTACAGGTTTAGTAGCTGTTAGAGGGTCTGAGGTGTCAAAAACCGAAGGCGCTGTCATCATTAGGAATAAGTCCCCAACAGAATCCAATTATCAAGAAGATTGTTCAATCCTCGTTCATTCAGCGCCATCTTCTCCCGCTGCTTCGACTACAGGAGCACGACCATTTATCATCGAGGAGCACAGCGAGTGCGGGACCTTGTCTTCTGATACTAATGTCACGTGGCTAAGTAGTGACTGTCCAAGTCATGCGCATTTGCGGATAGGAGATGGGAATTCGACCACATCGAGTCGAGCGTCGTCGATCCCGTTAGGCAAGTCAGCGACATCACCTCGTATTCCTAGAAAAAGATTATCTTCTGTGAAGTCAGACTCGGAGAAAAGTGACGATGAGGAAACTCACAGACGGAAGTCTCCTCCACCTTGTATACCAATCCCGGTTCTTGAAGAAGACAATAAAAATGATCAACAGAAAACAGAAGATGTCAGCAAGAGCAGCCGTCCAATGTCTCCTGTTGAGAAGCTTTTTAAAGTTCTTTCACCGAAGATGAGAAAGAAGCGACCAAAAACTGACGAAGGTCTTACTGGTGACCCTAAACCCTCAGGGGTAAGCCAAGGTAAGAGGTCAAAATCAATGTTACTTGGAAAAGAAGCCAAAACGACTCAAGTCAGCGAGAATGTGCTGGAACCACTTCCTCCTGTAGTACTGCGGGATAGGAAAACGTCACAGGCTCGGGATAAAAGGAATGCGGTAGTTGTCATGGAAACAGGAGAGAAGGGATTAGAACTAAAGCGACCGTTGAGTCCAAACGAGGAAAATGACACAAGAACGAAGGCTGGTTCATTTTCGGTAGGAAAGCCAGCGAACCCTAAATCCATGCTGAGACTAAGCAACAAAGACAAGAAGAAGAGGAAGATTAATCGTAGTCTTTCTGAACCCGTGCCGAAAGTACGAATCTACGAAAATCCCGTGGCGGATTTTGAGAACAATAACAAAACAACGGAGGACAGAGACGTCATATCAGGTGGAGAAAGTGTCCCCACGTCTCCTACGAGAATATTAGCCAAGTTAGAAGAAGGCGATACCGTACCTGAACTACCCAAAGGCATCAAACCTAAGTGTCGAAATAGTACTTCATCTACGAGTTCTAGCTTACGATTATCCAATAAGAGTCTAGAATGGGATCCGAGCTATGTCGATGAGACGTACTCAGATGCCCTACCCCCTCGCCCCACAGCACCACCAAAGGAAGCCCAAACATCGAACACACCTTCATCGAGTCAGAGATCTAGTTATTCAGGCGATCAAGTGGATTCTAACTTCAAGGTAGATCCATCGAGTAGGTTCAGTCTGGAGTGGGATCCTACGAGCGTACAGATGAGACTCAGCGTTATCTCCCATGAGTCGAGCGCGGGCTCAAGTTCCGAACCGTCGAGCGAACCAACTGTAGTA
>Act190
AAACCACAAGATCATGACACTTCAAACCTTGGGACTTCAGCTAGTCTCAATTCTGTATCTTCCAACAAACAAGATAAAGACCTTGTTCAGTCGCCACTAAAAGCAAGTTTTGAATACCTGAAAGGCGAGAACTATAATATCGAACTGAACTTTATCGAAGGCGATGAACATCCATTAACAGAACAAGGAAATCTTGAGGCCATTTTGATGGCATGTGAGCAAATAAAACAAGACAAGATAAGAAATTGCAGAGATCAAATATTCAAAAAGACTTTGGCTTCCTTCACGCCTTTACACGTCGCAGCATTTTCTGGCAATGCAGATACAGCACGTCTTCTTGTACGTGAAAGTGGTATTGATATCAATGTTCAAGCTTTAGGTCAGCGGACACCATTATTGTTGGCATGCGCTACTGGAAACAATGAAGTAGCAAAAGTATTCATTGAAGAAAAAGCTGATCCTAATTTGGCAAGAGAAGATAAAGTGACACCTCTTATGCTTTCAGTACTGATTAACGCCAAAGACATAGTTGCTTTGCTAATTGAAAATGGGGCCAACATATCTGCTGAAGCCACAAAAGGGAGAACAGCATTGCATTTTGCAGCAGCAAATGGATTCAAAAGTATACTCAAAATGCTATTGGAAAACGGAGGTGATGTAAACGTGGTTCTGGAAGAGGGCTGTTCAAATTTGCACTTGGCATCGTTATTTGGTCACACAAAAACAGCTTCACTATTGATCCAGAAAGGTGCAGCGTTGGAAATGAAGGATCAACAAGGGTATACCGCATTACATTATGCTACCCACAGTGAACGAAGTGAAGTGGCTGAAAAGTTGCTTGCGTGTGGAGCCAATAAAGATGCTGTGGATAAGTTACACTTCACACCTTTTCATCTTGCAGCACAAAATAATCATATAAATGTGTGCCATGTTCTATTAAAGTACAAAGCGAACTTGAACTCCTTGGCCAATGACAGAGTGACTCCTCTAATGCTGGCTGTCTTTCATGGTCATTTAGAGACAGTACAGTTTTTATGTAGTAACGGAAGTGTGTTGCAAGCGCGACACCAAACTGGCAAAACTGCATTGCATTTCGCATCTCAACGAGGACATCATGAAGTTGCAAGGTACCTGATAGAAAAAGGGAGCTACTTGCACACATGTGACTTACAGGGTTACACACCATTACATAAGGCAGCTCAAAATGGACACAAAAAGGTTTGCAAAGTTTTGCTTGATCGTGGAGCAAATGTCGACGCCTCCAACGACAAAGGGACGACACCACTGATCGTTGCAGCAAATTACGGTCACTATAAGGTTGTAAAGTTTCTTGTGGATAGAGGTGCTGATATTAATGCAAGTCATTCATCGGGGACGACATCACTTCATTTTGCAGCAGAAAGAGGTCATTCTGAAATTGCAAAACTTCTCCTGGAGAAAGGGGCAGACGTGAATGCCTGTGATAGTTGGGGACTGTCAGCATTRCACAGGGCTGCCAAAAATGGCCATGAATCACTCGCTGAGCTATTTATCAAATCCAATGCAATCATCAACTCGAAGGACAACTGGCAATATACACCATTACATCGTGCAGCAGAAAACGGGCACAGCTCGACGGTTGCAATGCTCCTCGACATGGGGAGTGAAGTTGAAGCAAGAGACAAATGGGGATTCACTTCCCTTCATCGTGCAGCATGTAACGGCAAAACTGAAACAATTCAAATTCTTCTCTCTGCAAATGTAGATGTGAATGCACAGGATTCACTGGGGTATACCGCATTGCACAGAGCATCAGAAGGTGGATATTACGACACCGTAAAGATACTAATAAAAGCTGGATCTGATGTTAATTGCCTTGACAACCAGGGTTTCAGCCCACTTCATCGAGCAGCTGAAAATGGTCACCAAGATGTTGTGGAGATGCTTATTGAGTATGGAAGCAATGTCAACAGCCAAACGTACACCCTCAACTACAAAGCCTCAGCTCTGTCATCATATGTGAAAGATTCAAGCGTGGGAAATCAGTCTGGGAACACAACGAATGGATTTAAAAAGGAGCCAAATAAAACCAAAGGGCCAGCGGCACTTCTTTTAGCAGCACAGAATGGCCACGAGAAAACAGTGGAGCTGTTGCTAAAAAAGGGAGCAGATGCAGAGATAACGGATTTCTGGAAATCCACAGCGTTGCATAAATCAGCAGAAGATGGTAAGATAAAGTCAGCTGAATGCTTGATAAAATATTTCAATGATGTCAATCTCAAAGATCGATGGGGATACACACCTCTTCACAGAGCTTCTGAAAATGGTCACTCAAAGATAATCGAACTGCTGCTTAGAAACGGTGGCGACATCAAAAGCGTGGACCAATGGAAATGCACTCCGTTAATTCGCGCCGCACAGTACGGACACTACGAATGTACAAAGCTGTTAATCGAAAGTGGGAGTAGCATGGACGATACTGATAAGTGGGGATTCTCGGCGTTCTTAAGAGCTTGCCAAAATGGCCATACCAAAATTGCCCAACTTCTTCTTGCTTCTGGTGCAGATGAAACAAAAACAACGCGTGAAAAGACAACAGCATTAATGCTGGTTAGTTATGGAGGATTTTCTGACACTTTAGAAATGCTCCTCGAAAGAAAAGCTAATCCAAATGCTGTCATGGATAAAGGCCTAACCGCGTTACATTTCGCAAGTCAGAAAGGTCACGCGGCTGTAATTCGGTTGCTGGCTACGCATGGTGCCAATGTGAACGCCGCTGACCAGTTTGGATATACACCACTGCACAAGACAGCATTTCACGGTCACACCGACTGTGTTAAACTACTTCTACGTTTCAATGCCAGGCTAGATATAACTGACAAGCAAGGATGCACGCCGCTTATGAGAGCTTCTCAAAATGGCCACAAGGATGTAGAAAAAATCATAGAAAACTACAAAACCAGAAAATCTCAGAAAACCTGTCTTTGCGGCAAAATTATGTCCGATGGCGGTGATAATAAGGATTCCGTATGCCAGGAATGCAAGCTCATGGGTCTTTATGCAGTTTCATTACCATTTAAAGAGAATAAAGACAACATAGAACAAAATGAAAGTGCTATCCATATGGTC
>Act191
TGGTATTTTGGACCAATCCGACGAGTTGATGCTGAGAAAATGTTGTTGATGCATGGAGAGAGTGGTGCTTTCCTTATTCGTGAGAGCGAGAGCAAACCAGGAGATTATTCTATGTCAATACGAGATGGTGATAACATTAAACATTATAGAATTCGTACTCTTGATAGTGGTGGATTTTTCATAGCACATCGGTCTCAGTTCCAAACACTGGGAGAACTGGTTGAACACTATCAAAAAGATGCTGATGGTCTTGTTATTCGACTGAAGGATCCATGCCCAGCAATTGAATTACCCACCATCCCTGATCTATCTTATAACACCAAGGATCAATGGGAAATTCCAAGAGAGTCCATACGTCTGATCTCCAAACTTGGCCAGGGTCAGTTTGGAGAAGTTTGGGAGGGGCTTTGGAACAACACGACTCCCGTGGCTGTAAAGACACTACGAACAGGGACAATGTCTCCATCAGCTTTCCTTGCTGAGGCACAGATTATGAAAAGACTTAGACATCCTAAGCTGGTCCAGTTATATGCTGTTTGTACAAAAGAGGAGCCTATTTATATTGTTACTGAACTAATGGAAGGGGGTAGTTTACTTGATTACTTAAAAGGACCTGGAAGAGCATTACAACTACCTCAACTTATCGACATGGGAGCACAGATTGCCGCTGGTATGGCATATCTTGAAATCAACAACTATATCCACCGGGATTTGGCGGCTAGAAACATTCTAGTAGGTGATAAAAATATCGTAAAAATAGCCGACTTTGGACTGTCAAGACTGATTGATGAGGGAGAGTATACCGCTAGGGCTGGTGCTAAGTTCCCTATCAAGTGGACGGCACCAGAAGCAGCGCTGTACAATAAATTTACTATCAAATCCGATGTCTGGGCATTTGGCATTCTTTTGTCAGAATTAGTTACCTATGGACGTATTCCTTACCCAGGAATGGGTAATGCTGAGGTTTTAGCACAAGTTGAGAGGGCATATCGCATGCCGTGCCCTGTCAATTGTCCAGGACAGCTTTACCAAATTATGCTGGATTGCTGGAAACAAAATGCAGAGGAAAGACCAACATTTGAAACACTTCAATGGCGGCTCGAAGATTTCTTTGCTATGGATACTACAAATTATGCTGAGTATAAGGAT
>Act192
ATGGCGCTGTTGACACGAATAGTCTCCTTGCTTCTAATGCTACAGAATGCATTCTACATAACTTGTTCGGCCAACGGTTTATCAGGGAAAAATAGATGTCCTCAGGAGTGTTCATGCGATGGCTCAAGCCTCATCACAATTTATTGTGGATTTTATGCGGATGAAAGCTTTCAGCTTCTACGCCATGTTCCAAAGAAAATCCCAACTGGATCAGTCTTCTTGTCCCTTTATAATAACATTATCACAAACATTTCTCAAGAAAACTTCAGGAATTTGACTTCTTTGAAAAATCTGAATCTCAGATCGAACCGGCTGACAGCGTTACCAGAGAGAGCATTTCGTGACCTAGCAAAACTAAAGTCTCTAAATTTAGGCGCCAATAAGTTATCAATACTTCCCGACAACGCTTTCGAGGGCTTGGAATCCTTGGAAGAGCTATTCTTGGATTCCAATAATCTTCGTGTGATTCCCGAGACGTTATTCAGGGGCTTGACTTCGCTTCGTCGTTTGTACCTTCACAAAAACAAGTTGAGTGTGTTCCCACAGAAAGCACTTCAGGGTGTAATTAATTTGAAAGGCTTTTGGTTGAATAATAATTTGTTGACCCGTATCGAAAAGGGCACGCTTAGAAACCTCACGGGCTTAGCGATACTCTATCTGAGTAACAATATACTGAGTTCATTGGATAATGATGTCTTTCACGGGATCTCTGCTCTTAAGTTGCTTTCAGTTAGTCATAATAATCTAAGTACTTTACCACAAGGGATATTTGATGTTCTGCCACAAGACTCAAAAGTATCTTTAGACAATAACCCCTTTGTTTGTGACTGTAAGCTTCATTGGATCAAAACATGGATCACGTCCAGGAGACTTATTTATTATCGCAATGAAATTCGTTGTCGAGCGCCAGCGGAATTGGCAGGGCGTTCAATAACAACTGTCCGAAATGACCAGTTCACTTGCAGTGCAGGTGAATGGAGTTCTTGGAGCAAATGGTCTCCGTGTTCAAAAACATGTGGAAATGGTACAAGATATTCTGTTAGAACTTGTGTGACAACCGTCGAGGGGAAAGGCAGGGCAGAGTGTCCTGGAAAAAATAAGAAATGGAAATCTTGCACTGATAAAGTCTGTGGAATAGATGGAGCGTGGACCCAATGGACTCCATGGTCTCAATGTTCTTGCTCAACTGGTAAAAGATTTAGAACTAGAAATTGCACAAATCCTGCTCCACAGTTTGGAGGTAACAACTGTACGGGAGATTACCATGAAAGTAAAGAATGTAATCTTGGAGATTGCAGTGTAAAGGAAAATTGGACAAGTTGGTCATTGTGGTCTGACTGTAGTTCTACATGTGCTTTTGGCAAAAGAACGAGAACGAGAACTTGTTTAGATAACATTGATTGCAAAGGTAACTCAACTGAGACATCTTTGTGCTATTCAGGATCATGTCCAATTAATGGGAATTGGAATGAATGGAGTAACTGGACAAGTTGTAGTGTTAGTTGTTCAAAAGGGACTAGAAGTCGAGTCAGGTCTTGTTCTAACCCTAGTCCAAAATATGGTGGGTCTGGATGTAAAGGCAACTCTAGTGAATCTAGTATATGTATTGCTCGACCGTGCCCGGTACACGGAGGGTGGTCGGTATGGTCGAATTGGACAGTCTGTAGCAAAACTTGTTCGTATGGACATAAATATAGGAAAAGAATTTGTACAAACCCTACGCCTAAGTATGGTGGTCGTAACTGTTCGGGAGCGACGTTAGAAAAAGTCGTATGTGGCAATAAGTCTTGTGAAGTGCGACGCGTGTGGAGTCAGTGGTCTAACTGGACTTCATGTAGTAAATCATGTGGCAATGGAACACAAATGCGAACTCGATTTTGTTTGGGCGAGCAAAATAAAACGTTGTCAAATCAAAAGTGTGAGGGCCAACATGAAAGTGTTCGACCATGTTTCTTGTTTCCATGCCCTCTAGACGGTGGTTGGTCAAGCTGGTCTTCATGGTCGACTTGTATCGATCCTTGTACAAATGGGACAAGAAGAAGAAACAGAAGTTGCAGCAACCCGACCCCGAAGGACGGAGGTAAGAACTGTTCTGGTCTTGCGCAAGAAACACAGTCTTGTTTTGTGGAAGACATCTGTGTAGGTATCTGGTCTGGGTGGAGTGACTGGAGCAAATGCAGTACTTCTTGCTCTAAAGGATTCAGAAATCGCTCAAGAAACTGTATGAGTAAACACACGTCTAAGAATTTCCTTTGCGTGGGTAATTCTACAGATATAGAAGAGTGCGACGCAGGTGACTGCGCACTCCAGGAAGCGTGGTCAGATTGGAGCGTCTGGACATCATGTAGCGCATCATGTTCAAATGGTACAAAATCCAGGAACAGAACTTGTACATCAGTGGAAAATAATTGTCCAGGTCAAAGAAATGAGACTATTTCTTGTTTTGTTACAAACTGTACTTTTGATGTACAAAGGAGTGTTTGGTCGAAATGGTCTGAATGCATAGGAGCGTGTGGATTTGGTAAAAGAACAAGAACGAGAAACTGTACACAGGGTGCTGTGATAGTGAACAGTGCTCTTTGTACCGGAAATGCGACACATGTTGTACCTTGTAATGTGATGCCGTGCCCTGTCGATGTTGAGTATAATCTATGGTCGCCTTGGTCGACGTGTTCAGTTTCATGCGGCTTAGGAAAGCAAGTAAGATTCAGGAACTGCAGTCAAAACACTCGCACGCGTGGTAATGAAATGTGCAAAGAACCTGAACAAGAGGCAAGAGTTTGTTACACGCGCGCCTGCGCGAAGCCAATTGGGTGGTCAGCGTGGTCTAACTGGACAGCATGCTCAGTAACATGTGGAAATGGTATTCAATTAAGATCACGTATATGTCATGATCCCACCAAAAGAAACGTTTGCAGGGGTCAGAATTTAATGGTAAAGAACTGCAAAGCTTCAGATTGCGATCACTTACGCTTTCGTCAAGTGAGCTGGTTGCCATGGACACAGTGGAGCACGTGCTCAGCGTCTTGCGGACGAGGCCATCAGATGAGATGGAGATTCTGTTACTCTCCGAACGACAAAACTAACGCCTCTAAATGTTCTCCTAAAGTCCCATTCGAGGTTCATTCTCGAATCTGTCACGCAACTCCCTGTAACTATAGTTCCGTCTGGACCACGTGGACCAAATGGAAAGGCTGCAACAGGGGTTGTGGTATTGGTATGAGAAAAAGAGTTCGATACTGTCTAAGCCAAGCTGTTGGCATCAAGTGTAAAGGAAAAGCGGTGGAAATATCGCCGTGTAATTCTTCGATATGTTCCACACCTATCCCTCTGACGTATCCTCCCTTCATCACGCTAGGCTCTCCCATACCTTGTCCAGACCCTGGTACACCTATAAATGGCGAACGTAAATTCATAGACCAGATCCAATTCGGCTCTTACTTCGTATCTTACAGCTGCAACAAGCACTTTTACCTCGAAGGCCCGAAACTCCGACATTGCGAAAGAAACAACAAGTGGTCTGACAGCTTACCAAAGTGTATTCCGCTCTGCGGTAAGTCTTCTAATACTGTAGCTCACAAAAGGTTGAGAATTGTTGGAGGGGGTGCTACACTGCCTGGGGCTTGGCCATGGCAGGTTGCGTTGGAATTCGATACCTTTCAGCCCGGGTTTAATACCTTTCATTGTGGAGGGACACTGGTTGCTGAGCAATGGCTAGTAACTGCAGCCCACTGTGTTGTGTATAAAGACAGCCATATTCCATATCATGGAGTAAGAGTCTACTTAGGTGTTCATGACATCACAAAAAGACACTGGGATTCCAACGTGCAAATAATCCCGAGCGCAGAAATCATTGCTCATCCAAAATTCAACTGGAGGACTTACGACTCAGATATTGCTTTAGTCAGGCTGCGTTGGAGAGTTAACATCACTGAATATGTTCGTCCGGCTTGTCTTCCTAATGGCTACCAAAGACGTCTTATTAGAACACCAGGCACCAAAGGTGTCATGCTTGGCTGGGGAGTAACAGAAACCAAAAAACCAGCTACAAAGTTAAGAGAGGCGTATATTCCAGTGGTAGACCATAAATCCTGTAAGAAATCCTACGAAAATGAAACCTGGCCCGTCACCTCGAATATGCTTTGCGCTGGGCTTAAAGTCCAGTCCAAGGACTCGTGTAACCGAGACAGCGGAGGGGGATTTATATTCTTCGATAAAAGAACCAGAAAAATGAAGTGGTTTATCGGAGGTGTTATAAGTTGGGGCAACCCAAAATGTGGCGTTCCGGGAAAGTATAGTGTATTTACGAGAATAACTCATGCATATGTTAAATGGATTAAGAACCAAATGAAAAAAAATAGCTACAATGACACT
>Act193
ATGACGGAGCGTGTGGTGATAAATGTTAGTGGAACAACCTTTGAAACCTTACCCGAGACTCTGAAACGTTTTCCCAAGACATTACTGGGATCTCCAAGAAAAAGACGAAGATACTACGACACGTCTATGAAAGGCTATTACTTCAATCGCCATCGAATTGCATTTGAATACATATTATTCTATTATCAATCAAATGGAAGGCTAGTCTTGCCTGTCGATGTACCCTTTCGTATTTTTACTGAGGAGGTCCAGTTTTTTCAGCTTGGAGAACAAGCGCTTAATTCCATTGCTAAAGGAATGTTGAAAAATAAAAAGAAATTACCGAACGGAACTTGGAGACAGAAATTATGGAATCTCTTTGAGCAACCGGATACGTCTATTTTAGCTCGAATAATTGCCATGTTCTCAATATCTATGGTTGGTGTTTCATTGGTATTGTCTTGTATAGAGACCATTCCTTCATTGAGAGTGCAAGATTGCTTAGATAGTGTACCGTCGAACAATAACAGCACCGTGCAATTTGAAGAACCATCGTATAACAACACTACAGGTTCTACTGGTTCTTTCACAAGATGTCAACAAAGACCCTTAAATGTGTTTATCTATGTGGAGACCATTTGCTATGTCTGGTTCCTACTGGAGTATTTGATTCGTTTATTGTCGTCTCCTGATAAAATCGACTTTTTCTGTTCTCTTCTCAATGTCATAGACTTATTAGCCATATTTCCATACTTCATCATCCTCATTGCTGGAAGCGAAAGGGTAGTTTCTCTATCTGTTCTGCGCATCACAAGATTGTTCCGAGTCTTCAGGATATTAAAGTTAACGCAGTATTCTAGTGGTCTTCGCATCTTAGGAAACACGATGCGCGCTAGTATGAAAGAACTCGAGATGGTGATGCTGTTTGCCCTTATTACAGTAGTCCTGTCTTCCAGCGCTATTTATTATGCAGACATAGATAGCAGTGAGACGAATTTCAACAGCATCCCAGGAGCAGCTTGGTGGAGTATAACGACTATTACTACAGTAGGCTATGGGGACTTGATACCCGTCACAGGACTCGGGAAATTCGTAGGATGTATCTGCGCAGTGCTTGGGGTTCTGATATTCTCTCTCCCTGTCATGGCATTTGCTACAAACTTCAACGCGTATCTCAAGTGTGAGCCAATACGAGGACAGCTGATGGACAGGAAGGCT
>Act194
ATGCCCTCAGTAATGATTCACAATTCTACAAGCTCTCACAACCTAACACCAACTACAGAAGACTTTGTACAGCCCAAAAATGGTTTCAACATCACCATAATGGTGATGCAAGTATTGGTCATAATCGTCGCACTTCTCGGCAACATCTTAATATGCTCAGCAATACTCATTCACGAACGGCTTCGGACTCATTTTACCAATTATTTTATCTTCTCTCTCTCTTTAAGTGATATCATAACAGCGATCATTGTGATGCCCATGGACGTTGATCAAGTGCTGAAGAACTATAAATGGACATACGGAGAAGCTATGTGTAATATATTCACCGTGGCTTATCTTATAGCTGCGCCATTATCCATGCTCAACCTATTGGCAGTCAGTATCGATAGGTATAACGCCATAGCTAATCCGCTGCATTATTCGAATATCATGACACCCAAGGTTATTGTGGCGTCCATCTTCTCATTATGGACCTATGCGATCCTCTTTACCGTTATCGCAATGGCTGGATGGCCAATGTATCCTTCAAGCGTGTTATACGGTACTTGTCACTTTAATATAAAGCCTGCATACTCGGTTGTCAGCTCCGTGATTAACTTCGTCATACCTACCATCGTCATGTGCGTGTTGTATTTCAAGATATATAAAGTAGCTCATGCGCATGCTCGAAGGATTGGAAGGCATGAGAATATTTCGCACTCGGCTGTCGAGTATAACTCTGGTACGAATGGCGGGGGAACTAGTGAACGTCGTAGCATGAGCAAGAATATAAAAGCTGCAAAAACTATCGCTATCCTTGTTTCTGCGTTTTTATTCTGCTGGATGCCGTACACACTCGTATCAAGCGCTTCGATCCTGTGTGGAAGGAAATGTTACGACAACACACCAGAAGAAGTCATCACGTTGACTCTACTACTGGCCTACATGAACAGCGCTCTCAACCCATTCCTGTATGCCTTTCATAATAGAGACTTTCGTGAATCGTTCAGGCGTTTACTGAAACTGCAGTTTCATTACATT
>Act195
CGGAAGGCAAGGAAGGAAGAAAGAAAAATGGCTGATAGAATTACTCTAAACGTAAGTGGAGCAGTATTTGAAGTCAATGTCGAAGTCCTTCAACGATTTCCACAGACATTACTTGGATCTCGTTGTAAGAGAACCAAGTATTACGACAGTGCGAGAAATCAGTACTTCTTCGACCGACATAGACAAGCATTTGAGGCGATTTTATTCTATTATCAAAGCAATGGCAGGATTCTTTGCCCAGATAATGTACCAGATAAGGTATTCGCAGAGGAAATGGCTTTTTTCCAGATTTCAACTAAACACCAAGATGTCAGAACAGACAGTGCGGAGAAGTTTGAAGCATTCATGATGAACCAACGAGCTCCTTCGAGGCTCAGCCATCATTGGCAGAGAAAACTTTGGGAATTCTGCGAAATTCCTGAGTCGAATCTATTTGCCCGGTTCGTATCCATATTCTCACAAATAATAATATATTTATCAATAGCAGCAACTTGCTTGGAAACGATAGATACGTTGAGAATGTATGGTGGATATCCGGAAACAGAACCTGACAGCAGCCCACTGATTGAAGAGAACTCCAAAACACAAGTATTTCCACGTAATGTTTGGTTTTCTTTTGACATTGCATGCTTCGGGTGGTTTACGTTGGAATGCGCGATACGATTTCTGGCATTCCCAAACAAATTGGAATATTTTGAAACGCTGGCGAATTGCATAGACGTTCTGACTGTTATTATATTCTACATATTCCTAATCGTGCGTGTCACCGCTCCCAAAGCAGTACTCCCACTAAGAATCCTGCGCTTTCTGACCATCATTCGTATCTTTAAGCTCTTTCGTTACTCGAAGAGAATGAAAATCTTCGTCCTGACGTTGGCAAGTGGTATTCGCGAGCTTTGCATGTTGTTGGTGTTTTGTGTAATGATCTTGATATTGAGCTCTAGTGCGGTATATTACGCTGAGGACGGCCTTGATAACAGCCAGTTTTATAGCATACCAGATGCGTTTTGGTGGTCTATTATTACAATAACGACCATAGGTTACGGCGATAAAGTCCCAATTTCCCCCAGTGGTAAATTTATTGGTGGCATGTGTGCCGTGTTCGGCGCTCTTATCATAGCGCTGCCGCTGTTTCGTTTTGCCGCGCATTTTCGCAGCAGACTAGACCATTTGAGTAACAAAAATAAGATCCAGTCTTACAAGGCTCCAAATAAAAAGAAGCTTATGGAGGGATTCGGAAGAATG
>Act196
ATGGCGCTCGCTTGGAAAATCAAGTTACGTCGCTACACTTTTCTTTTTATGATTATATGGCTGACTTCGTTTGGATGTAGTCTCAACACAGCCGCCCAACAAACCAAGACCGCCAAGCAATCGCAACCAAAATGCGAGAAGATCACGATTCCATTGTGCACTGGTATTGGATACAATTATACCCAGTATCCGAATTTTCTTGGCCAAGATAATCAAAAAGAAGCGGAAAGTAAGATCCACGAGTTCAAACCTTTGATAGCCGTGAACTGTGCCCCGCAATTAAGATTTTTTCTCTGTTCGGTGTTCGCGCCGATGTGCACCAAAGAGGTGAAAGCACCGATCTACGCGTGTCGTTCGATGTGCGAAGCAGCACGCAGTGGTTGTACTCCGATGATGCGTCGATTTGGCTTTGACTGGCCAGATACATTAGACTGCAGCCGTCTTTCCCAGAAGAACGACCCGAGAGCGAAAAGTGAACCTGAACGACTTTGTATGGCAGCGCCGAACATGAAACACACGCCCGTCAACGATAGCACTATTTTGAACGCGATCGATAATTTGGGCCCGGAGTTCAAAGAGATTTTTAAGAATCTAGCGGGAAAGATCCCCACGGAGCCCAAAGATGATAAAGACAAAGTAAACCCCACTGATTCTCTAGATGGGGGGTATTATAGCAGGCCGAACGCGACTCTTGCGTACACTTACGCTTCTCTGGCCTGCACGAACAATACAGGACCTTTGAAGACCAAATACACTCATGTGTCTAAGTACGATCAGTGCATTCCCAAGTGTCCGGGTGAGTTGCTCTTTTCTAAAGAAAACAAACGATTTGCGAACATCTGGATAAGCGTTTGGGCCGTGTTGTGCTTCATATCCACGGCCATCACCGTGTTAACATTTGCCATTGACACCACTAGGTTTAAATACCCCGAAAGGCCGATCATATTTCTATCGGTTTGCTATAATCTGTATTCACTGGGATATATAGTCAGGATGGCCGCAGGTCGGGAGGCTGTGATTTGTGATTCAACGAAAACCTATTTGATCAGGTCTGGGATGAATGTTGCCGACCACGCGTGCTGTTCTGTGGTGTTTCTACTTTTGTACTACTTCGGGATGGCATCTGCTCTATGGTGGGTAGTCTTAACCTTAGCTTGGTTTCTTGCTGCTGGGAGAAAGTGGGGTCAAGAGGCAATAGAGAGAAAAGCGACGTACTTCCATGTGATAGCTTGGACGATTCCCGCCATACAAACTATCCTCGCTCTCATAATGCGGAAGGTTGACTCGGACGAACTCACAGGGCTCTGCTACGTGGGCAACACTGATCCTAAAAATTTAGCACACTATGTCATCGTTCCACTCGTCTTGTACCTCGTTGCCGGAACAATCTTCCTCTTCGCGGGATTTTTTTCCCTTTTCCGCATTAGAACAGTGTTGAAAAATAAGGAAACCAACACGGACAAACTGGAAAAATTAATCGTACGAATCGGGGTATTTTCCGTGCTGTACATCATTCCTGTGACTTGTGTGGTTGTTTGTTATTTCTATGAACATAATAATATGAAAACGTGGGAGATTATGGCTCCTCTTTACGTTCTCATGTGCCGGGACGACAGCGCGTGTTTAGAGAGCTACGGTCCGAACACAGAAGTCTTCGTAGTAAAGTATTTCATGTTGTTAATCATTGGAATCACTTCTAACATGTGGATATGGTCAACGAAGACTTTCAAATCGTGGCGGATGTTTTATATAAAGAAAACGGGCAAGAAGCATAAGAAGAAGAAAATGGACTTTGCTGCAGCGAGCGAGATTCGTAAGCCACCTCCAGTAATTCAACCGCAACCACAAACTATCAATAATCAATATTCTACTTTAATTCCACCAACTCCGCTTTCAATATCAAGCTCCGCTGCTAACAACCCGTCATTTCAGCAAAGCAAAGCAAGTGGACTGTCGCCGATGGCTACTGTT
>Act197
ATGACAGAACGAACAGTTCATTTTGAAAATTGTGTTGCACTTGAGGATGAAGAGCTTGGACAGCCAACGAGAGGCGAACCTTTTAGCGAACAACCTGTTAACCAGAATGGAAACCTCTCGACTTTAGAAAGTCATATTAGCATAGAAGATGGACAAGACGAGGAGGAAAAGGAAGAACGCTGGCAAAAGGTAACTAAACGAGTTCGTACAGTATTGTTAATGAAGAACGCTGTGAAACCTGTTAAAACTCGTAGAAAATCAATTTGGAGAACACCGAGAGAAACGGTTGATCCTTTTATTCAGAAATTCAGCACACGTTCTGATAACCGCAAAACTACTCCTCCGAAAAGAAAATCTTCCAAGGCATCTCAGAAGATATCTCTGGGAAGCACAAACAGTAATCAACAGATCAAACCTGAAACGATTATAGAAATAGATAGCAAAGAACTGGAAAGCGATGCATCCAACTACTACGATGTTGACGTAGGATACACAGCTTTATGCCGTGAAATACCCAAGATTTTCGCACCGGATGGACGTTGTATCTACGTCTGGTCTTTCTTTATTGTATTTGCCATTAGATACAATCTCTGGGTACTCATACTTAGAATAGCATTTCCCAGAGCACAGGAAGAATTTACTATAGTTTGGCTTATTTTTGATTATTTGTGTGATTTGATCTATCTCTTGGATCTATTGATCTCTTTTCGAACTGGATTTCTCGAGGAAGGGATCTTAGTGACTAACACAAGATGTATAGCTAGATCTTACATCAAGTCCAAGCGATTTATAGCTGATGTGCTATCGCTGCTGCCGACGGATATTCTATATGTTGTATATCCAGAAAGCGTCCCAATGTTACGTCTGAATCGTTTAATCAAGTCGTACAAAAGTATCAAAGTCAAAGCTCTCATGGAGTCCCACACTAACTACCCAACATTTTTTCGAGTCTTTTTCTTGTTACACTTAATGTTTCTTCTGATCAACTGGAACGCTGGAATCTACATTATGATCTCACGTGCTGAAGGTTTTGGAACAAACAAATGGGTCTATCCCGGGAATGGCTCTCTTTATCAACAATATCTCAAGTCTATGTACTGGTCAACTCTGACTTTGACCGCCATTGGGGATCTACCGTCACCTGCTACTAATGTC
>Act198
ATGGCATGTTTTCTTAGCCAAAGGCAAATCAATATGAAACACTTCGTGCGAAATCGTGTACACCGAAGAAAGAGCGATATCTACCAAGCTGTAACTACTGTCTGCCGTATCATGCAAGATGTTCTCAAACATGTCGAGGCCTTGGAACCGCGCTTCATCTCATCCCTTAAACAAGTCGATGGACGCTATGCTGGACTTCAAGTCCTCTCACCAAGGCATCTCGAGGTGAGCTTGTTTCTCAATCAAATGGGAGTATTTAATTTTATCGACGATGGCTGTCCATCTGGCTGTGCTATGTTAAAGCTGAGTGACGAGCGTAAGAGGTCGATGTCACTCTGGACTGAGTTCATAACCGCGTCTGGCTATCTCTCCGCACGTAAAATGCGCTCCAGGTTTACTTCGCTGGTTTCTGAAGCCATCCGACGAGGCAACCTTCAAGCTCAAGTACGTATTATTTCAACGAACAGTTTCTCTACTGTTCTAAGTGTGACGGATATTTATACAGTTGAAATTGTCCCTGCTTTTCGTTGCGGGTCGATATGGCCCCAAAACACATGTGTTTGGCCAACACTGGGCACAGCTTGGCCAAGCCAGCCAGCCATAGCGAACGTCAAAATGCGGGGTTTTAACTTGTTAGCTCGGGATCCTTATCCTGCAGCCAAACCGATCAACACCGAAGGCGATGCTTGGGTCTTGTCATTTACGGAAGCAGAGGAACTCTTGCTAAGCGGTGGATGCCGAAAGCTGTGTGTAAGCATGTTGAAGGCTTTGTGCGATAAACATCTTAACATCACTGGAGATCCAATCGAATACGTTCATCTAACAAACTTAGTCCTGTACGAATGTGAAAAGCATCCGAGGGAATATGAATGGGATGAAGACTGCTTGTTCGACAGAATCAATGGGGTATTACTCCAGCTGGTCTCCTGTCTTCAATGCAGAAAATGTCCTCATTTTTTTTTAAAGGGCGTCGACTTATTTAATGGAAAATCCAAGACTTCGTTAGATCAAGCAGCCAAGCAAGTATGGATTCTAGCTCGAGACTTGACGACAAACCCTATAGGATTTGAATCGTTA
>Act199
ATGTCAGGACTGATTCTCTTGGCTTTATTCTGTTTCCTTCCGCCGATATCTGTCGTTTTATCTAGTCGACATTTAAACGTCACTACAGTGATTTCTGTTGATCCTAAAGAAGAACAGGAATATTTTCTGTACTTTAAGCATCTCCCAAATAAAAGTCCACTTGACAGTTACTTGCATTCTCCAAGACAACTTTATGTGCTTTGTAAAGCAGCTGAATTTGCTGCTCAGAACTACAAAGGTGCMAAAGAAGAAAACAAGTTTACTCTTCGCCATATTTTGTCTCTCAGGAATGTACAGGACAATCGAGCATTCAAATACAGACTTTTGTTACAAGATGATAAAACCGGAGAACATCATAAAGCGGATATTGCCATTTTCACTGTACCAACCAATGTAGGTGGAAAATATAGAGTCAGGGTTGAAGTAATGAAACAAAAACGTTCTGGTGTGGTTGAGAATCAAAATGAGGCGCCTTGTGATCGACTGAGTCGAGCTGCGAACTGTTCGTCATGTGGCTATAGAGGGATATGTCACAAAGGGACTGCACGTATCTCGCCTTGGCTTGCACTGGCCCTGAAAACACAGAGGAAACTTCAAGTAAACATGTCCTTAGACAGAGTTCAAATGTTAGCTGCACACAATGCATTCAATAACAGAGCCGATGGGTATGGGGAACTAGACGATTGTCATTGGCCTCCACCTTACAAAAGTGAGTGCATTGTTCTCGCCAATCAGGAATTCAGTTTTACTGACCTACTTCAAATGGGGATAAGAGCAATAGAAATTGACCCTTGGTGGTGTTTTGGTAAAGTAAGGATGAGTCACGCCCTTAATCATGCCTACCTCGGGTGTGGTCCGTGGGACAGGGAATTTAAAGACGGAATAAAAGAAATCGCTGAGTGGTCGAAGCGATCAGAAAACAAGAACGAAGTTATCAGATTGTATTTGGAAGATGGCCCTGCCCACACACAAGGACACGATGCTTTACTTAATGGGCCTATCAAAGAACACTTTGGCGAGAAAGTCCTAACACCAGACGATATCCAGACTTATTTTAATGGAAAATGGCCTACACTTTACGAGATGCAAAAATTGGGTAAGATTGTCTTAATCTCGTCAGGAAATTCTTATAACCACGAAGGCGAGTACATTCACCGAGGCTACTGGAAAGAGATAACAACTAACCGTTTTCTGGCGTACAAAAACTGCACAGAAGCCGTTACATCCAGTGCCGAACCACTACGTGTTTATAGCGATAGCACCGAATATGGTCCCTTTTGGAATGGGCCAAAGAAAACTGGTACAATACTCAATTACATGGAATATTTAAAATGTGGTGTTATGTATCCGGCAGCAGATCAAATAAACCCTGATCTACTCAACACAGCAGTATTTACATGGGCAAGAAACGAACCAAGGGAAAAACTAAGTCAACAGTCCTGTGTAGTTCTTTGTGCAGAGGATGGCAGATGGCATCTTCAACAATGTGCTACTAAAAACCCTTATGCGTGTGTTTCAACGACCAATGACAGTATAGAAACCAAATGGGTTATCAGTTCCACAAAAGGACCTTATTATGAACCTGCATGTCCCGAGGGCTTTGTTTTTAGTGTCCCGCGCAACGCTGTGGAACATTATAAACTGTTAAAAGAAATGAATAGGCAAGATATTTGGTTGAACCTTAAGCATTATATACCATTGATCATAGAGGAA
>Act200
ACCATCCAAACAAAGAGCTATGATCCCAATGCCGGGATTTACTCGCTTCTTGTTGAGAAGCGGAAAAAATCCGGCGCCAGTAGTAGTACGGCTACGTCAACCACGCCCCAAGAAACATCCGTCACCCCCAATCCTCACAGGAGTGAGACAACACCACATGATGATGGCACGGAAATGATGGACACTGATGCTGAAGTGGAAAGAGCTACAGCACATGCGCGTTCGTCTGGCAGACGTGAATCAATCGTCCCTGTTGTTCACGTGACACCTGATTCACCAACCAGGGAGCTCACCACAAATACCTGGCAGTCAACGTCAGAAGAAAACGAAGAAGATGATCTAGTAGCCGAGGAGATGCCGCCAAATATCAAGGCTTATCTCGCCAACCGGCGGTACACAGTGACAGCGGTCGACCCCATGCACGAAATCTCTGAAGAACTTCGTGAACTGTTGAATCAGAAACTAGAGGGGGGTCCACCAAGTCCAGAGAATCCTTACCCCATTCCACCATTCCCTGGCATGACTCCTTTCTCCCCCACCACAGACCTGTCACTTGCTTATAAAGAACAGATACTTCAAGTACCGTCAGTGTTCCAACTAAGACAGCCATTCGGCAGGAGAGCTTCAGATGGTGCTGCTAGTCTAGGAGCAGGGATTGCTCAGTTTAATGCTCTTAGAGCTCTGACTCAGTTGGGTGACACAGACCTGAGCAATCCAGGTTCACAGGTGGATAACTCCCAGTGTTCCAGTACTCCAGCTCCCTATACAGTCTCTCCTGGACCCTCTAGCCCACATATGAGTGAGGCTAATGATAGTGGATCAGACCAGGAACCTGATCCTGAAGCAGTGGCTCGGTATTTGAGCAGAAGAGGAGCACGACAGAGACACACTCTAGGAGTCACCGAGCCCTCGTCGGAAATACCCGACGATCTACAGATGAAGCTCCTCCAGCTGCCCCTCAAGGCTCGTAGAGGATTTTCTCCCGTTCGTGAACGAAATCCAAGGGAGAATAACCTAGTGCCTACTCATGGAGGAATAAGATACACCTCGTCACGCAGGGCATCGGATGGTGCTGCTTCCATCCTTGCTTTCAAACAGCACCTCGAACGCCTCGAACGCAACCAGGGTAGTGGATCCAAAAGAAACAGTTTGAAAGAACTACAAGAGGAACATCAAAAACTGCGCGAGCAGTATGGATCGCTGGTGGAAGAAGAGACCCAGAGAGTACAACAACAACAGCAACAGTTGCATAATCTTCATCATCATTGTCAGATGATGGGTCGTAGGGCGTCTGATGGCAGTGAAGCTTTAGCCTCCACTATTGCTCAGTTTCAACAGCAACTACAAGAACAGGCGAAGAAAGATTTAGAGCTTGAGTCTAGTAGGACGGCGCCATCACAGGAAGATGATCTAGAGGACAAGGAGATTCTTCTGGAACCGCAGCTTCAGCAACAGATGCAGCGGTTAAACATCGAGACTTGTGGGAGTAGCGTTGGTAGTACATCAGGTCATTACGAGTCTTCCACATCACAGTCTGGGATACCATCAGTGTCACCTCGAACAAGCGTCATCCTCGAAGGGTCTGATCCCCGTCAGGTTTATTCCACTCAAAATGCTCTCTCAACGAGTCCTACTCCATCTTCCCTCGTTCTTGACCCCTCGTCTTCCACGTCCTCTGATCTTTCTCCGCCCTTATCCCCTCTTCCTGCTGTATCCTTGTCTCAGCGGTATCCCGTGCCGGAAGTGCAAAGCATGGGAACAAGTAGCGGTACTGATGAACGGATTCTTCCTGATTCTGCCCTTATACCTGGATTTCCAATGAATTTTGCGCATTTATCTCCACACCTCGGCACTCACTTAATCAATGAAAATGACCTTGTGGACCTTAGTAGCGTCCCCTGGCCTGCGGACAGCGGTAGACTCTCACCTACTACCGCCTCGTTGATATCCACCCTAGGCAATCCGCTGACCAGTCGTCTTGCCAGTACTACAGGTCAGCGGACGCCTCTACGTCACTATCGCCACCATACTGTGCCTTCCTCGCAAGAGGTGTGGAACAACATGGACCTTTTAAGGCGAGTGGCCGCAAATAACGCACTAACTTCTCCGAATCACGCACGAGATATGCTTAATAATAATATTAATTTAAAAGACCTAGGAGGCAATGGAACTGGACTTCTTCGCACGATGTCTCCAAACGGATCTATTTATACTGAGCCTCTTTTTAAGTCAAGCAGTAAGGGAGATCTCAACAGCGAGCTCTCCCCTACTAGTGTTCGATTTGCTTTTTCGATCTATATGACGTCAAACAAGGATGTGCCGGACATTATTAGTGAAATACGACGAAGATTAGACCAGCAGTCACCCAACGTGGCGTATGAGCAGGCAGAACAGGTGTTTACTGTTAAACATGGGGCAGTATGTATGGAAATAGAAGTATGTCAAATACCGGAATATTCGTTAAACGGACTGCGCCTGCGTAAGGTCAGCGGTAATCAGTGGCAATACAAGAAACTATGCCAGGAATTGTTCACTGGAATAGATTTG
>Act201
AAGTATTATCGTACTTGTTACGAACTTCGAGAAGAAAACATTGATATGGAAACAGGCAACTACACCATTGATCCTGACGGTCCTGGCCCTGAAAAACCCTACCAAACAATTTGCAACATAACAACGGAACTTGATTGGTTTGAGAACGAGATATCTCGAGTTTGGACCGAGGTTAAAAGCATGGATTATAATGTAATGCTTCAGAAGTATCCTCCAGAAGAAGCAAGAAAACCAGAATCTGTGATTCGCGATGTTATATACAAGCCGTCATTCTACTCTGCCCAGACGGTGGCTATGGCAAGCGAGTATTGTCGTCAGTTTGTGGAATATCTGTGCACCAATTCCAAACTGCTTAATAATCTAAATCCAGCTTATGGGCATTGGGTGGGTACCCATGGACGACATTACTACTATTGGGGTGGAGCCACTAACAGTGAAGCTGATCGTGGAAAATGCGCTTGTGGAACAAGAAAAGATTGTATTAATAACAAGAATTGTAACTGTGATGCTGGCCTAGACACCCTTGAAAGTGATGAAGGATATCTTTTTGGATCCAACGGACAGACCCTACCCGTCTCTCAAGTTCTGTTTGGTGATGTCGACATTGACAACGATCATTATGCTAACTACACAGTAGGGAGTCTTTACTGCTAC
>Act202
ATGGCTGTACGTAGTTGTAGAAGGAAATCTTTATCCATAGCTGGTCTTCTGTTGGTATTCGCTGTGCTGGCATTGAAAACACGACCTATGTCCACGACTCACATTGACAAAGAACTAAAATTACTTGAAGAGGAAGAGAGACGACACGAGGCAAGTTGTACTCACAACCGTCGCTTAAAGCGTCATGATCAAGCAATGTTCCCTCCGACGCGGCCGACTGGAGCACGTTTTGGTAAAGCGCTTCGTTTTTTTGGAAGAGAATTGATTCGATTCGCTGGTCATCGCGTGGCTACTTTGAGAGAATTTACTATCGACTTTTGGATGAAACCAGAAGGAGGTCAACAATCTCCTGTCAGTGTTCTCGGGTTGTTTGACGACTGCTCCCTTCAAGCATCAGATAGAGGATGGAGAATAGGTCTCCAAGAAGCCTCGCCTGAGAAAAATCTGCGTGTGTTCTTTAGCTTACGAGCTGCGCGATTACACAAGAGTACCTCAATCCTCTCACCTCTAAATGTCGAGCCGAATGTATGGATTCACATTGCTGCTACCTACGATGGCCGCAAGATGAAACTCTACGTTAATCAGGCCAATGTTGCGGTGTCATCCGACCAAAAGGGGCATGTATTTGCTAAAGCACTAATGCCAGATCAATGTGAATCCCTCGAGGCTGGGGGTGATATCAATGCTAATATTTACTATCGTGGAACTATAGATGAATTAAAGCTGTGGTCTGTTGCGAAATCACATCAAAGTATTAGCCTTGGTGTGTTTGATAACAAACTATTGGATAAAAATGGCTTTATTTTGTACGAAGACTTTAACACTGCTTCTGATAAAGGAGTTTTTCGTGCTTCATGGGTGGCAGTAACGAAGAGTTTACCTGAAATAGTCAAATCTACCATCCCAAGTGATGCAAATGACTTAACCATCAGTAAGCCCCCCTGTGGTAGTACGGTCTGTGACAACCCTGAAGTCGTACGCAGTTATGTTAATAACACTCATCTTCGAGATCGTAAGGTTTTACGATTCAGGATTATCAATGTTATGGAAAATGATGGAGGAAATCCGATCGTCACTCAAGAACAAATACGACACCAAACGGAAATCCTAAACAGTTCTTTCCAGCGATATAACATCTCTTGGGAGCTTCATGAGGTCAACGTGAAAAACACATCGCTACGTCTTCGAACTGTGTTGTATATGTGTTCACCGAAGAAGATTGGAGATATGGAATGCAATCCTGAATGTGACTTTCCCATTACAGGACAAGATGGCGGTGATTGTATTAAAGCAGGTGGGTCTAGATGCGACCCGTCTAAACGAGATAACGGGAAATGTGACCTTGAATGTAACAGACATGATCATCTGTGGGATTATGGAGACTGTTGCAACCCTAAGATTACTCTTACACATAAAACATGTTTTGACCCTGCGTCACCCTACAGGGCTTACATCAGTGTGCGCGAGTATAAAACTCTTTTAAACTTTTCGAATCATCAGTACCTCAACGTTTATTTTGCGCAGTGTGGGGACCAGTGTGAAGACATCTTCCATGGTTCAGCAACCTTCCCATGGGAAAAAGCTGTTCATAGTAATCTAGGAGGCGTGATTATAAACCCGACTAAATTTGGCCTCAAGGGGCATTCTAATGCAATAATCCATGAGTTCGGTCATATGCTTGGATTATGGCACGTTCATCATGGTGTATCAGAGTTAAGATGCACTGATGAATGTTATGAACACTTCCCATCGATGGAACTGGGTGATTTGTGTTCTGATACCAACCCAACCCCACGAAACAACAGGTGTAGAGATCCATCTCCACAGAAAACCGAAGGAAATTGCAGAAAAAGATACTACAAGGACACGCCGTTTAGGAACTACATGAGCTACGCTGACGATTCCTGTACAGATTCGTTTTCTCCGCAACAGGTGGCACGAATGCATTGTTACATCGATCTGGTCTACCAATCATGGCAGCCAGAGATAACAAAGCCTTCTTTCATACCCCTCCCCCCTCGGGTTACAAGTGACTTTCCTGGGAGAGTCGCCATAACGTGGATCCCTCCTCTGGGTACAGGAGGTGAGAATGCCAAGAACATGTGTCATTATTGTCGAGAGAACAGTGTTTTACACCAGTACGCAGTTACAGCTTATTCTCCCATCTCGGACAAACCCAACGGCTTCTGGGCTCCACATCAAGCTATCGGAGCTCCCGATGCAGACCCTTGTGAACTCTCTCCAAAGGCCTGGTCCCCTCTACGTAAGACCCCCTGGTGTGGTAGTAACTGTTACATAGAGCTAGGGTTCAACGAGGCTATCGTACCCACCAGCTTGTCAATATGGGTTTCTTGGCATTCTAACGAAGGTATTAGTGACATCCAACTCTGGTTCGAAGATTCGACTTTCAAGTCATTAGGTAATGCGACTGCGCAGTGCGACAAACCGCTGACCATGGCCATCAAGACCAACAAGAAAGTGTCCAAGGTGCGTGTTTATGTGAGAGACTCATTGACGTGCATCGATGCTGTGCAACTGACATCGTCTGTGTTGCATCCTAACTGCATTCGCTGTAAACCACTAGAATACCACGTGACTCGTGACCCGGCATTTACATCTGCCAAGCCAGTAATCGTCAGGGAGACCAGGTTTATAGAC
>Act203
ATGATGTTGGACATGATGAACGAAAAATCACAACAAATCGAAGAAGATTGTGGTGTAGATGGCGATGTTATGATGGAGAATGGATCAGGAATAGGAGACGAAAAGACAAATCTCATCATTAACTATGTACCTCCAAATATGAGCCAAGATGAAATCAAACAAATGTTTGGGACTTTGGGAAATGTCACTAGTTGTAAACTCATTCGGAATCGAGCTACTGGACAAAGTCTTGGCTACGCTTTTGTCAATTATGAAAATGCCGAAGACGCTAATCGAGCTGTGGCAGAGATGAATGGAGCTCGACTTCAAAATAAAAAGCTCAAAGTGAGCTTTGCGAGGCCATCGTCCAGCGAGATCAAAAATGCGAATTTGTATATCAGTGGGTTACCGAAAAATTTTAAAGAAGAAGACGTAGATGCGTTATTCAGGCCTTACGGGAAAATTATAACATCAAAAGTTTTAAAAGACGTAGATGGTGAAGGTCGAGGAACGGGTTTTGTTAGATTTGACAAAAGGAATGAGGCACAGGCTGCCATAGATGAACTAAACAATCGACCATTACCCGGCACAACTAACAAAATTACTGTCAAGTTTGCTAACCCTCCTAATACACGGCAACCTCAATTCCCAGCACAACCAGCTATTCCTTCTCCTCTAACTCGAGCTTTGACACCTCAAAGAAACTTCAGCGGAGGACCCGTTCACCATCATCAAATGTTGAACTTGAGATATTCTCCACTCACTGCTGCTGCAGCTACCGGCTTCTCTTCTTCATGTCCAGCACCTTCCTGTCACAATTCCACGACTTCACCGACTTCTCCTGGCAGTCCAAATGGTGTTCAAGGTCTGACTCCACAAGGATGGTGTATATTCGTTTATGGTCTTCCTCAAGACGCTACTCCTCTGTCTTTGTACAAATTATTTAGTCCTTATGGGGCCATTGTCAACATTGAACTGAAGGCAGATAAAGGGTATGGGTTCGTGAACATGCCTAGCTATGATGAAGCATATTACGCTATCTGTCTTCTAAATGGGACTTGTCATAAAGGAAAAATGCTACAAGTCTCCTTCAAGACCAACAAAAACAATAAAATTCCACGTAGT
>Act204
AATTCGATTCGGCATAACTTGTCGCTGCACAGTAAGTTTGTTCGAGTTCAAAACGAAGGCAATGGAAAGAGTTCGTGGTGGGTAATAAACCCTGACGCAAAAGGGGCCAAAACGAGCCGTCGGCGTGCAAACTCGCTGGAATCAGGACAAAAAACTACTGAGAAAAAACGAGGAAGAAAGAAGGATAAAATTCGAGAAGAAAACGACCGGCCAGGCAGTCCTCGGTTGACTGTCGTTAGAGCTCGAGATATCAATCGCTCGAACTCCCCGGGAAATACCTCGCCGACCAGTTCTAGTTCAGACTCATTGCTGACGGTTCCAGAACTAGTCGAATACGAGCAAAACTCTCCTTTGCCTTACCCTTTGAACGACAGCTTTGGACGTCCTAGAACCTCGTCGAATGCATCGAACGTGAGTAGTATCGGACGATTGTCGCCAATACCTTCACAGGATGACGACGAAGGCGAAATTCAGGAGTCCGTCTCGCCAATGCACCATAACATGGTGAGCACTCCAAATCCCGCTGCTGAAGAGCTGACCAATATGATGGAAGAAACTATGAACTTAGAGTCGTACCACCTCGATAATCGTAGTAGGATTAGACCGAGGGAAAATGTGTCGCCCGTATCAAATCTTCTTTCTCGCAACGAACAAACTCATGCAAAGACGATGAACCTAACATCGATGAACCTTACAAATGGCTATGATGGTAGATTTATTCAAAACCAGCACAGGGCTCCTGTTATATCTATACAAAGCCAACCAAACTTCAATGGTTTAGGCATGACAAGACGACAACAATATCCGAACGGGTACGGACAACAAGACTTGATGTCGTATGTCCGGGACACGGACATGGAGGTCCATACCTTTCAACCCAATTATCAAAATACTTGTACAACGAGTTGTACAATGAACCAAAATGATGTGTCCACACCAATGGATAGCTACGATCTGTATTTACAGTCGCTAGTGGGGAATACGAGCGTGCAAACTAACAGTACTTTCTCTCCGATTTCACAAAATGGTATTCATGGACAGTTACAAGGAAATCAACATCAACGCAATATTAGCTGCAACAGCAATCTACAGTCTATTCGCGAGAAATTTCCGAGTGATCTTGAACTCGATGCTTTTAAGGAGGGTTTAGAGTGTGACATGGACACAATAATTACTAACGAGTTGACGATTGGAGATGGCTTTGATTTCGATTTCGAACAATTTGCTCCTTCCCAAATGATGAATACTCCAGTAACTGTGGGAGAGCTAAGTGGCAGATTGTTC
>Act205
ATGGCGAAAAATAAGAAATTTCCTCATACGAGGTTGATGGACTATGTTATAGTCGTTGGTGTACGAAAACCGACTCTGGATTCCACTGAGACTCCGCAGTTACTTCGAAGATTTCCTCAGAAAGATCATGAAGATTCTTGTCTTCCTCCAGACGTAGTGTTTTTCTGCCAGCCCGAAGGATGTAGTACGGTGTCAAAAAAATTTTCCCTTCGAGAGGCTAATTCGTTTATTTTCACGTTAACAGACAAGGACACCAATAAAGTTCGTTATGGAGTGTGTATGAACATCTATCGTCCCTGTTCGGAGTTTTTGTTCAAAGAGAACTTAGAAACTAAACTCAAAGAACCTAATATCACTAAGAGAAAGCGCTCAAGATCTCGGAATAAGAAAGACATTTGTATGACACAAACTTCGATCTGCATCGTATCGCATCATCCGTTTTTCTCGACGTTCAGGGAGTGCCTATTCGTGCTTCGAAAAATGATTGATTCACGAGTTGGAAAGACTTCTAACGACAAAAATGAAAATACAATCCCTGGCTTGGAAAGTTGGTCTGTATTTACATGTACAGAAGACCCTAAATTGAGCGCTTTGGCCGAAGAAATGGCCGAAATAGAGACATGGATCCACAGATTGTTACTCGCACCAGCTCCGATGCAAGGACGAACGAAAGTCAATATGGAACTTCTTTGCCCGGAGACTTATCCAAGTTTATTATTTTCATCGCCAGAAAATTCACGTTTACCATTGATAGACTTTCCTGTGCATATTCCACTGGAATTACTTGGAGTCGAGACGTGTTTGAAAGTGTTAACTTGTATACTTTTGGAGCAAAAG
>Act206
ATGAATGGAGATGTTACTGGAGAATCACTTATGGATAACGACAACTCCAATAAGGAAATTGAGCTGGTTGTGGAGCTTTCATCACCAGAGGATCATTCTGCAGACACCTTGCAAATGTATTCTGATGATGAAGGACTGTCTGGTAACATCTCAAGAATTACAGTGGAGGAAATAGCTCCCCAAAGTGATAATATATCAGATGACCTAGGACCAAGCTTGTCTTGTAGCAGATATCGCTTGCGTAAGAAAAATCATGACATGGAAGTAGAATTGGACAAGAAACTACCCAGGAATGTGCGTCGATATTACGAGCACCAAAGAAGGCTTGCAGATGCCTTTGAGGATAACTTGTCCAGCGATGGAGAGTCAGATTTAGGTAAAGATGAGAAATGTCACAAAAAAGCTATTACGAGAATCGTTTTTTTAAGCCTTTTTTGTAATGTTGCTCTCTTGATTGGCAAAGCTGTGGCATCATACTTGTCTGGCTCGCTTTCTATTATATCTAGCTTGGTCGATAGTGCTGTTGATTTGGCTTCGTCACTGATATTCTGGTATACAAATAGAGCTATCAAAGGCACTAACTTCTACGAGTATCCTGCAGGCAAGACACGGCTTGAGCCAGTTGCTGTCATCATTCTGTCAGTCATAATGACCGTGGCATCAATTCAGCTGATCATCAGTTCAATAACAACAATAAKAAATGGTAGTGCTGACCCTGAGATTTCTACCACTACTATCGTCATTATTGTTTTAACAATAGTTGTAAAGATTTTGCTATTTTTTTGTGCCAAAAAAGTCAAGTCACCTTCTACGAATGCATTAGCCCAAGATCATAGAAATGATGTTTTATCAAATGCTTGTGCACTTGGTTTCGGATACATGGGTTATAAATTGTGGAAAAATGCAGATCCTATTGGTGCAATTCTCATAAGCTTGTACATTGCTTTCGGCTGGTGGAGAACTGGTTCGCAACAGGTGAGAAGTCTGACTGGACACACAGCACAGCCAGAACTCCTCCAACGTCTACTGTGGGTGTGTATGCATCATGATCATCGGGTACAGTTCATCGACACTCTCAGRGCTTACCATTTTGGTAATCAGTTGCTTGTTGAAGCACATATTGTCCTTCCCCCAACTATGTCTCTTCAAGAGGCCCATGACATTGGAGAACCTTTGCAACRAAAGCTTGAAAAGTTTCCTAATGTTGAGAGAGCATTTGTTCATATTGATTATGAATATGAGCACGATCCTTTAGTTGAACATAAAATGGSTGGCCAAACACCAATTATTATTAAG
>Act207
ATAGCTTGGCGGAACATCTTTTCAGCCTACATGAATCTAATTTCTAATTTGGATAGGAAACAACTTCAAAGTCAAGTAGAAGACCTTTTTGGTGGAACTGATAAATTTCTGGCTTGCACATCAGTTCGTAGTGGCTTGGATCTTTTTCTAGCTACAATGAACTTCCCAAGAGGCTCTGAAATCATATTCACTGCCATTAACATTCCTGATATGCCAAGCATTGTGGAATCCTATGGAATTAATGTCGTAACTGTTGATATTGACCTTGAAACTCTTGGCCCCAAGGAAGAGCTTCTAGAATTAGCAATAACAGACAAAACAGTTGCTATCTTAGCAGCCCATATTTATGGAAAATGGATTGAGATGGATAAAATCATCARTATAGCTCATAGCCGGGGGTTATTTGTTCTCGAGGATTGTGCTGAATGCTTTCAAGGCTTCAAAAGTAAAGGAAATGAAAATTCTGATCTTGTCTTTTATAGCTTTGGACTGATTAAGTATTCCACTTGTTTGGGTGGAGCAATCGTAAATGTCAAGAATATTGAACTTTTGAGAAAGATGAGAGCCAAACTAGGGTCATATCCTGTTCAGAGTCACGTTTTTTTCCTTCAAAAGTTGTTGAAATACTCTGCTATAACCTTGGCATTGAACAGTTCATATTTACAATGGGGCATTGTAAGACTCATGAACCTGCTCGGCTGGGAGTATAAAGAGGTGTTTATTTCTTTTTTAAGAGGATATCCGGGTCAAATTTTTCCTCAGCTACGACTTCAGCCTTCTGCCGCATTACTAAAGGTCATGTTTGATGTTCTGTCGAATGTTAATGAAAGAGAATTTGACATTGTGAAAATGAAGGGCGACTTTGTGGGAGACAATTTACCAGATAATGTTTTCATGCCTGGGAAGAAGTCTCGTGTTATCAACTACTGGCTGTTTCCAATTGTTGTT
>Act208
ATGCTTCTATCAACTCGGTTGATCAAAATAAGACATGAAAAGCTCTGTACCACAAACCGCGTCTGCGTAACAGTCACAGGAATGATGATTTTCTTTGTGATTTTGTATTTTACTTCAAAGAATTGGGGCCAACTAGAGGAAGATGAAATACTCACAAATCTGAGATATAATGGCTTATTAGTACGAGCAGAATGCAAGGCTTGCCTCAAAATAGCCATGGCCAATCAACAGAGACACCAAGATGATGTAACAACTGGGCAGCATCACAACTGCACTAAACTTCAAAGAAAGATAGACCTCTTAGAACAAAAAATGAAATTATATGAAAATTTAGGTAAATTTACAGAAGAAGATTCGTTAGTAAACCATTACGGGAGCAAAGTGCGGCAAAATATTCTTGTCATATCAAATCTTCATTGTGGCAGTTCGTTCTTAGGTGAAATCTTTAATCAGCATCCTCAAGTGTTTTACTTGCACGAGCCCGTAGAATCATTGGAATATTACCGGGAGAATAGACCCGAGAACGTCTACGATACCATGGTGACACACCTCCTCAATGGCATCTTTCACTGTGACTTTCGTGAACTGGCTTATTTTACGGATTTTATTTCTTTGCAGTATAGCTCGATCAAGCACAGATTATCAAGCAGAGCACTTTCTTCACCTCCACTTTGTCCTTCCTTCAGCCAAAACCATCCTCTATTTAATATTCGAATGTGCACTAGACTTAGGCCTCAAACTTTGTCTGCAATATGCAATCTGCATAGGCATACAGTAGTCAAGACAATTCAGGTTGATTTTATCCACAAGTTGTCTTATCTTATGGACACAGAAGGACCAGCCGATTATGCCTTGAAAGTCGTACACCTCGTGCGCGACCCGCGTGCTTTGATTGATGCTAAAATTCAAAACGATTTAAATAGTAATTGGACTACAACATCTTTACGTCAAAATGCCCGAGCAATGTGTAAAGATTTACTTCTGAATATCAAATACGCAGTAAGTGCTCCCCCCTGGTTACAAGGTCGTTATACGTTGCTACGTTACGAGGACCTAGCAACCAAGCCACACCAAATTGCCGAACAGCTTTATCAGTTTGTAGGGATAAATAACGATGCTCAAGTTCGAAGATGGCTCGATAAAAAGTCCAACACTGTTTCTTATTCTGGTATGAGTGCTTTAAATCCCAGTGGCCCTGTAGAGGTACAAGATAGAAGTTCGAGTGAAAATGTTTTTCAATGGAGAGGACGAATGCCATACTCTGTCGTTAGGATCATAGAAACTGAATGTTATGAAGTCATGAATTTATTAGGTTATAAAATTGTAGACGATATGGATGAACTTAGGGCAACTAATATTCCTCTTGTGGAT
>Act209
CTTGAACGTGGACTCACCAAGGAACCATGTGAATTTACAGTAGTTACAAGAGATGCAGGGCCAGGAGGTTTATCCCTTGCCATCGAAGGTCCAAGCAAAGCTGACATCAAGTGTGAAGACAATGGTGATGGATCTTGCAATGTATCGTACGTACCCGAAGAACCAGGCGAATACAACATCAACGTCAAGTTTGCCGACAAGCATATCCCCGGCAGCCCTTTCGCCGCACAGATTTACAACAACTGGGATGACCTTGCTGCAGCAAAACCACGACCCACTGTCGGTAAGGTATGTGACGTTGGCCTTGACATTCCAGACGTGGCCGATATATCAAAACTGAAGGGAACACTAAAGCGACCATCCAGCACTCGCGATGAGCCTTTGGAACTTCGCGTCAATGATGATGGTAGTCTAGGTGTTACCTTTGTACCTTACGAACCCGGTGAGCACCTTATCAGCATCAAGAAGGATAATCGCCACGTCCAGAACAGTCCTTTCTCAGTTATGGTTCAAGCACAGAGGTTAGGTGATGTCTTCCCTGTCGGTCACACTGCCGATGTCGTGATACCTGGACTTGACAACTATGGTGACTTGTCCAAACTGCAGGCAACTCTTCGTCGACCACACAGCAAAGTTGAAGAGCGAGTCAAACTTATCAGAAATCCAGATGGTACTGTTAGTGTCTCGTTCGTACCACGTGAGCCAGGTGAACACTTTTTGAGCGTGAAGAGAGATAACACACCAATCCGTGGCAGTCCATTCTCAATTCTTGTTGAGGCGGAAGAACCAATAGAGGCTGTTGGCTGCCCCGTTGATTACTGCTTCGATATCAAGGATGACGTCAATTTGCCTGAAGAATTTGACAAATTGCAAGCAACTATCAAGAGACCATCAAGTGACAAGGAAGAACCAATTGGCCTAAAGATTAATTCAGACCTGTCTCTTAGCGCCTCGTTTATTCCTCGTGAGACTGGTATCCACTTGATTCATATCAGGAAGCGTGGTCGTGATGTCATGGGAAGTCCATTCTCTGTCAACGTCACTGCTCCAGAAGCTGTTAGTCAAGTTGGTCGTCCTTATGGACTTGGACTTGATTTCGACGACGTCAACCTTCCCGAGGACTTCCCCCGTCTATCTGCTACACTTAAGAGACCATCAAGCAAAGAGGAGGAAGAACTGCGCCTTCTTCTTAACGGCGACAACACTCTTGGCGTTGCTTTCACTCCGAGAGAAGTTGGAGAGCATTTTATTCACGTTAGAAAAGACGGCCATGAACTCAAAAACAGCCCCATCAGTGTCATGGTTGTCGGAAAGGAAGAAAAGGTTGAAGAGGTACATCCCATGAAGAAGACTTGTGATCTCAGCTTAGACATCCCTGGAGTCAGGCTTCCTGAAGATTTCAAGTTACTGAAAGCAACCCTTCGAAGACCTAACAGCGACAAAGATGAACCACTTACCTTGAAATTGAACGAGAAGGATAATACTCTTGGCGTTTCTTTCGTACCAGTAGAGCCAGGTGAGCACAAAATCCATATTACCAAGTCCGGAAAAGAAGTTCCTGGCAGTCCATTCTCTGTCATGGTTGAGGCTGCTGAACCTGTTAATGCTGTAGGTAAACCATGTGATTGCTGTCTGCCGGGACAATTCGATGAAGATGATCTGAAGAGACTTACCGCAACACTCAAGAGGCCTTCCAAGAAGACAGAGGAACCACTAAAACTGAAGCTGAACTCCGACAAGACCCTAAGCGCTGTGTTTGTACCTCAAGAAACAGGAGAACACGTAATTAGCGTCAAGAAGTTTGGAAAACACGTTGAAGGTAGTCCATTTGTTGTCATGGTCGTCGCCCCAGAAAGTTCCAACGCTATTGGAAAGCCATGTGGTGTCGGTCTTGAAATCCCTGGCTTGAAACTGCCACAAGATTTCAATCTTCTTACCTCAAGCCTCAGGAGACCTGGAAAGACCTACGAAGAACCATTAAAGCTAGTCCTAAACTCCGATAACACACTGAGCGTCTCCTTTGTTCCACAAGAAACTGGTGAACACTTTGTCACCGTCAAGAAAGAAGGTCGCCATGTTACTGGAAGCCCGTTCTCTGTAATGGTCAGTGGACCTGGACCAGCAGATGCTTCCAAGGTCAAAGTCTATGGTGAT
>Act210
CTGAAGTTGGGTGAAAAAATAATCGAGGGTAAAACCAAGATTGTTTATGCACTACCAGAATCCCCTGATGGCAATTATGTGCTTCTCAAGTCCAAGGATAAAATCACTGCTTTTGATGCAACCCGCAAGAATGACATGTCTGGTAAAGCAGTCTTAAGTACTGCAACAGCAAGTGCTATATTTGAGCTGCTTAATAAATGTGGTATCAAGACACATTTTATTAGGCGTTCTGATTCAGATCCTGAGGCGTTTGTGGGTATACGTTGTGAGATGATCCTTCTGGAAGTGGTCACTCGTAGAATTGCGACAGGGTCTTTTCTGAAGAGGTATTCTGGTGTGAAAGAAGGTTATAGGTTTACGCCAGTGAAGCTGGAAATGTTCTTGAAGGACGATGCTCAGCACGATCCTTTCTGGACTTATGAACAATGCGTTGAAGCAGGCTTTGTGTTTGGTGGAAGAACAATTGGCAAGCGTGAGTTAGATATGATGGGCGAGACAGCTATTGCAGTCTTTGAAATCATCGAAAGAGCTTGGGCTACCTTAGACGTTGCATTGGTAGATATGAAGATAGAGTTTGGGGTGAATGCCAAGACAGGAGAGATCTTCCTTGCCGATGTGATTGACAATGACTCATGGCGCATATGGCCCAGTGGTGACAAGAGGCTCATGCGAGATAAACAGTTTTATAGAAACTTGCCAGAAGTCACGCCCGAAGCCTTGGAACAAGTTAAGAAAAACTATTCTTGGGTAGCAACAGAAATTCAGAAGATGACTACACACCAACCAGGACATGTTGTCATCTTCATGGGTTCCCCAAGTGATCTTGACCACTGTAAAAAGATTGAAGCAGCTCTAAAGGTGTTCAACCTTTCCTGTGACCTTCGAATCTGCTCAGCTCACAAAGGAACTGAAGATGCACTCAAAGTACTAAAGGTGTACGAGGGACAAGGAGAACCACTAGTTATCATTGCCGTAGCTGGACGTAGTAATGGTCTTGGTCCTGTGTTGTCTGGAAATAGCTCATTTCCAGTCATTAATTGCCCACCTGTATCCAGCCAATGGGGTGCTGAAGATGTGTGGTCTTCCATGCGACTGCCTTCTGGACTTGGCTGCACAACTGCACTGAATCCAGATGGAGCTGCTGCTGCAGCCGCACAGATCCTAGGTCTCCATGATCATATTGTCTGGGGTAGCTTACGTGCAAAGAGGCTGAACATGGCTATCAGTCTCAGTGATGCTGATGCAAATCTTAGAAAGAAAAAA
>Act211
ATGTGGGATAGAAACGTGATGAGTTCTTGTGAGTTAATCAAGGATCGTCTTTTCTTTGTCACTGTAACGTGTAAGCCAAGAAACAGCCCGAATTTCCACTATTTCAGCGTCGATCATGACTGGACCTTAGACGGTTGTAAATTCGCCGACACACCTTACTTCGGCCCATCAAACCTGGCCGGCATTTACCGATTTTTCTGCTTGGTGAATACCAAGCTTCATATGGTACCGGCAGCGAAGAAGATAGTCATGTACACTACCGCTGAAGATGGTTTACATGAGAAAAGAAAGAGAACAAGAGCCATATTTTTATGTGGCGCGTTTGCCGTTAGTCAGTTAAACATGACCGCCGAAGAAGCTTATGAAGCGATGGCAAACCAATTCAAACCGAACTCTCTTCTGCCTTATTGCGATATAAATGGCAGTAAATCTCATAATTTATCTATATCAGACAGTTTGAAAGGATTTGAGAAGGCTATTTCTTTAGGATTCTTTAGTTTTGAAGACTTTGACTTGAACAAATACGAAGAGGACGAACGTACATTCGATTTAAACTGGATCGTGCCTGGGAAGATTCTGGCGATTTCTGATCCTCAAAGAAGAAACAACGTAAAAGCCAGCCGATTCACTAAACTAAGGAAGTACTTCAGACAGAATGAAGTAAAATCCGTAGTAAGATTGAATAGAGATGACAACATGATAAAATATGGTCTCGTGTATGATGCCCGTTGTTTCACGGCAAACGGTTTCGCACACTACGATCAGTACTTTGAAGATGGCGGGATTCCTACTAAAGCTATCATAAAGAAGTTTACTCGTGTCGTCGATCAGTGTGAAGGGGCCGTTGCTGTTCACTGTAGGGCAGGACTTGGAAGAACAGGAACTCTAATCGCGTGTTATTTAATTAAGCAATATAAATTTACAGCAGCGGAAGCAGTAGGCTGGCTACGTATGTGTAGACCAGGAAGCGTTTCTACATTACAGCACTGCTTCCTCGAACACAAAGAAACTGCCATCCAGAAAGGCTACCCAGAAGATCTTACTCTAGAAGACTTGAATGAAAACATGAAAAAAAGCTTGAACATTATCGCTTGTACTCCCAGACGAGACGAAAAAGTGGCT
>Act212
ATGGCTCCCTGTTTACTAAATACAAATGCGAAACAAATTCTATCCTTCGGAGGGAACAGCAGCCAACCTGGGCGCTTGATAAACTGTAGCAACACGAATTTCTCCTTCGTAAATAATGAGACAAAGGACTTGGATAATCTTGAGGAGGTTAACCTTGGTAAATCTATAATGATGCTCTTCGCTATCGGCGTAGCAGTGATGGGGAATTTCTTCATAATCTTTACTTATTGTAAGAATTTTAAAATGAGAACGATAACTAACACTTTGGTCGTAAATCTATGTGCAGCTGACCTTCTTTCATCGATTTTTGATCTTCCATTTTGGTTAAGCTTGACACTAGGCTCCACACTGTACAAGCAATTTACGCTGTGCCGTATTATTTTTTGCTTTGAGGATCTTTTTCATATAGTAGCCATACTAACCATGTGTGGAATCGCTATAGATCGCTACGTTACACTAGTCAAAGGCCTTCGTCGCTTGATGACTCATAGACGAGCTCATCTCCTGATCGTTTGGTCGTGGATCCAAGCGCTTATATCAGCTGCTCCTTGGAACCTAATCCATAAACTACACGGCTCAAAAAGATGTACTACTTTTCCCCATTTTTACGAACCATCAATCCGCATCGAAGTGTTTAATATTTTCCTTAAAGTCATAAATATTGTATTTCCATTTCTACTTTGTTACTACGTCTTTTATCGCATCATTCAAGCTGTTCGGGGGCGAAGTAAAGTCAACATTGACAACAATTATGTTTCACGGAACTACAGCGCCGAGAGATTCGCTGTTGATGCTTACAAACGTTCTTCCAAGACGGCAATTATTCTTTTTTTAATGTTTTTTATCTGTACTTTCCCTGAACTTTGTGTTACATTTTGGAGCGTTATAACCTCTGACAAAGTTGGTTTTGGCATTGGTTTCATCACGTATTTTATTTTCACTTTAAAGCGATCGCTTTTTCCAGCTATTTACATATTTCGAAATCGCGTTATCTGGAGTTATATTCACGAAACTTTGACTTGTGCCTTTTGCCGAGGAAATGGCAATTCTATTCACAATGACTCCTTATCCTACGTACCTGCTGATCAAAGTATAAGTTGTTTTACAGTTTTTGGGAGGAATTTTTATCGCTCTCGTATAGATCCTTCCGTGTTTGACGGCGAGAAAAACTATTTCCCTAAAAACCTCGAAGTTTGCTTTGTTTGCGATGGAAAAGAAGTCATTGCTGTAGGAGATAAATTTACGGATATAACC
>Act213
GCGGCGACTGCGGATGAGACTGAGAAGTTTGTCCAAAACGACGATGACGACTACCTTATTCATCTCGAGGACATCTTGCGACGAATCCACCAGAAATTCTACGATGTTGTTGATCAAATCAAGGAGTTAAAAACCAAAAACCTCAAGGAAGATTCCAGTATAACTCGATTTTGCAATCCAGACACCCTGACACCGTGCACAAAACAGATAATAAGAGAACTACGTTCAGAAGTATTAAAAGGAGTCAATGTTGCATTCACTGGAGTGATACCAACCAACATTCAGCCCGAAAAAAGCGAGATTTGGAAACGTGCTGAAGAACTTGGCGCCAAACCACAGCGTCACGTTGTGTGCCCTAAAGACACAACCGACCCAGCTGACGTCACAACACACGTGATTGCTGCGCGTCTTGGTACAGAAAAGACATATCGCGCCATTAAGACACCCGGTATTAAACTGGTTAAACTGGATTGGCTTTGGAGCTGCTCAGAGAGATGGGAGTGGGTCGATGAAAGGTTGTTTCCCGTTGATGGGATAGACAAGTATAAGAAAGATGTTCGGAATCAACGCACGCCCCAAGGAACGCCGCAAAGCTGGAAGAGAACCGCGAAAGACGATAATAAAAACGATAACAAACAAACTCCTTCACTTGAAGTCGAAGTTGGAGTAAACTCTAACGAGGGCGCGCGCGAGAGAACTACTTCGTCAAGCAGCGCGGACCTTTTAATGGCTTCCATACATCCTTTACTCTCTTTCTCCTCGACTGAAATGGAAGCCATGGACAAGGAGGTCGAGGACTTGATGAATTCAAGCGAAAACGAGAGTGACGTAATCGGTAGTATTTCTGGATCAAGTAGTTCGTCGAGCAGCTCGTCCAGTTCGAGTTCCAGTAGCTCGAGCTCATCTTCTGAGGAATCTGACGATAACGAGGAAAAGGATAACGTAGATGAACCCTTAAAGAAACGAAAATTAACTGACAGTGAGAGTGATGATATTCTAACAAAGAAGCGTAAAAAAGACATTGATTTAGCATCAGAAAAACTGCAGGATCGGTTAACTCCAAGTGATGGGGATGGCGATGATGATGATGATGATGACGATGATGATACCAATAATGATATGGCAGCTTTACTAGAGGCAGAACTATCGCACTAC
>Act214
TATGTCCAGGAACTACCAACATCTCTCAAGGTCAATGGCCCTAAAGCCCAGGCAGTGTTGGACTCACTCCGAAATGACAACTGGCTTGATCGCTATACCAGAGCCATATTTACAGAACTGTCAATCTACAATGCAAATACGAACTTCTTCTGCGTGATTACATTATTGTACGAACAGTTACCAACAGGCGGGCTCTTCAACTACCCCAGTATCTTGACACTCAAGCTCTATCGCTACGTTGGAGCAGATATGTACTTCGTTCTTGGCTGTGAAGTCGTCTATCTTCTTTTTACACTCTATTTTATATTCCGTGAGCTTAAGATGGTCAAGAAGGAAGGAATAGGTCACTTAAAGAACCCGTGGAGCTTGGTTGAGGTATTTGTCACTATGTTATCCTTGTCCCTTGTCATATTGTATTTCGTCAGGATCAAGTTCACAGGAGACTCAGTGAAAGCCATGCGAATGGACCACAACAAGTTCGTAAGCTTTCATTATACCGCCTTTTTAGATGAGTGGATCAATGCTATGATGGGCTTGATTGTGTTCTTATCATTCCTTAAAATCGTTCGTCTTCTCCGGTTCAATCGAAGGATGTCCCTTCTCGCCCAGACGTTAAGAGTTTGTTTACCAAGAATCTTCGCGTTCCTAATCATCTATGGGATGGCATTCTTTGCTTATGCACAGTTTGCTTGCCTTGTATTCGGGCAGAGTATGGCCGGATTTGGAACCATTCTCCGTAGTTCAGCTACTTTAATGGATACAATTTTAGGCAAGTTTGCTCTTAAAGAAATCACGGACGCCAATCGGATTATTGGACCAACCTTTTTCTATTTTTACACGGTTACCATGGTGTTCATTCTCATCAACATGTTCTTGTCAATCATCAACGACTCTTTCAGTGAGGTCAACAGTGATGTCAATAAGCAGTCCAACGAATATGAAATTGTGAATTTCATGGTGCATAGGTTAAAGGAGAATATTGGCAAAACCATTGGCAACGCCATCATGCCAATATACAAAGAACCCAAATCAGCACTGGAGAAAAACTGTGATACTATTGTAGAGAATGCAGACAGTATCATGCACCATATGAGAAACATGACGTTTGAGAATATGAGGCATACCAAATGGTTCGACACCGAGACTTCCAGAGAGAGAAAGAAAAAGATGTTCAAAATATTGTTGGAAGTTGATTGGGATTACTTCGAGGACGAACTGGCCGACGGAATTCCTGTTTTTGAAGAGTTTCTTAAGAAATACGACGATGAAAAACTTGAAAAGGTTTATAGAGCATACCGCTTTAAGAAACTGAGAGACGAGGAGATGGAAAGCAGGTTTACTACACGAGAAAGTGACAATGACGAAGAAGAAGATGACAGTTCATCCGGGTCCAGTTCTGATGACTCAGGTGGTCAAAGTGACAACAATAACGATGAAAAACCCAATCATGACTACAGCCTTCTTGATGCCTCAGGAGACCCAAGGCAAGAAAAAATAGTCCCTAGTCCAGCAAAATCAATTAAAAGTATGTGCGCCTCACCAAGTGGTCTACGAACACCGATTTTGCTGCACTCTCCAAGACCATCAAGGTCCCCTGATCCGGGTAAGGCGCAGCGGTTAAGTACTAGTGTTCCTTTGGCAAGCGAGTCCGAGTTGTCTGAAGTCTTGAACGACGTAGAGAGGACTAGATGCGCAACTGATGCAGAATTAAACAGTTTCCTATCAGAAATAAAGTCAGTTGACGACAGCAACTTCCCTAAATATGACAGCGATCCAGAACAGACATCAAAGAAGGAGAAAAAGAAAAAGAAAAAGAAAGCCAAGAAAGTGAAACCAAGGAGTGCCGTCTCTCTCAAAAGTAAAGCAGCCTGGGGAGACGATGCTGAACAAGTTTCCCGTAAATCACCCGCGGGATCTAGTGACAAACAAAGAATCTTACCTGAAGGGTCAGAAAACGACAATACATTTGCTCAGGACAACGAGGGATTTGAAAATGAGATTCCGTCAAACAACAAAGAGAAGAAACGAAAGAACAAGAAGAAAAAGGAGAAAAAACTATCTCTGAGTGAAAATCTGGACATTGAGTCCATGGGA
>Act215
ATGATTGCATTCATCAGAAAAAACTGGTTTCTTGTAGGAATCGTCACAGTAATATGTCTTGCAAGATTTGCGCCTCACATTGGAGCAAAAGGAGGGATTTTAAAGCCCGAATACACCGTCAAATATGGCGCCGTTTCAATCATCTTCTTCAACAGTGGTCTTTCTCTACGAACTGAAGATCTAAAGAATGCAATCACTCAAGTCAAGCTCCATGTATTTGTGCAGACATTCACCTTAGTATTTATTCCGCTACTTATTTCTCAACTGATTAAATTGCTCGCGTTATTGTCGTTGAATGAATGGTTACTGAAGGGATTGTTAGTGGTCAGCTGTATGCCCCCTCCTGTCTCTTCAGCTGTCATCCTCACTAAGGCAGTAGGTGGTAACGATGCAGCAGCTATCTTTAATTCGGCATTTGGAAGCTTCCTTGGGATCTTCGTCACGCCATTTTTACTATTGGTTCTTGTAGGCTCGTCATCGTCAGTGCCCTACAGCTCTATTTTTACCACCTTATCGATGACCGTGGTCGTGCCAATCTTAGTTGGTCAAGTATTCAGATACAACGATAAAGTCAGGAACTGGATGGAAGAAACTAAGCCACCGTTTGGTACCATTGGAAGCTGTGTTCTCCTCCTGATTATCTACACGACATTCTGTGATACATTTTCAAGTGATGTTGGAGACATTGATTCCACTAATTTACTTGCTGTTGTGATAATCATATTTTTAATTCAGTGCTTCTTGCTTTTTCTTACTTTTTACCTTACTTCAATGCCTGAGTCTCCATTCAAGCCAGCAGATACTGTGGCAATAATGTTCTGCTCCACACACAAATCTCTCACACTCGGTATTCCAATGTTGAAGATAGTTTTCCAGGGCTACAAGTATCTTTCTCTCATTTCTATTCCACTTCTCATTTATCATCCTACTCAGATTCTCCTTGGTGGGGTATTGGTACCTGTAGTTAGGAACTGGATGTTGGAAAAACAGGCTGCCCATAAAGATAAATCAACTATCAATGGTGTT
>Act216
CCCTGTGTTCAAGGTGGGACCTGTATAGATGGCATAAACCAGTACACATGCAGCTGTCCTAAAGGCTTTACAGGCGAAAGATGTGAAATTCACATCAATGAGTGTAGCTCGAATCCATGTACACATGGAGGGACATGCGTTGACAAGATTGGCTCCTACAGCTGCTACTGTCCTCCAGGTTACACTGGCACAAAATGTCAGCAGCCTTTAAACAGATGCCTAATCAATCCTTGCCGCAATAGTGGAACATGTAAAAGAACTGGAAGGGACTTATCTGATTTTTATTGTGCCTGCCCTGATGGATACAATGGCACAATTTGTGACGTGATGAACATCTCTTGTGCTTTAGCTCAGAGTAAAGGTGCCATTTGCCTTAACCAAGGCACCTGTGTTGACAATTCTAAAGGTATTCAGTCATGCAAGTGCAAGCCTGGGTATACTGGAAGCTATTGCGAGACAAACATTAATGATTGTGCAAGTGGACCTTGTAAATATGGAGCAACATGCTATGATGGAATTGCAAATTATACCTGCACATGCAGAAATGGATTTAAAGGACGAAATTGTGACATTAATATCAACGAGTGCGCAAACAACCCCTGTGCACGAGGCACATGTATAGATCTCATTGATGACTTTCTTTGTTCATGYCCCAAAGGTTATGTTGGCTCTCGATGCGAGATTAATCCAAACGATTGTTTTCTTAATGCTTGTTTTAATGGTGGTACCTGCAGAGATGGAATAGCAAGCTATCAATGCTCCTGTCCCTCTGGATTTACAGGTTCCAGATGTGAAATCAACGTTGATGAGTGTGCATCAAACCCTTGTTCAGGACTGGGGACGGAAACGTGCTTTAATCTTGTTGATAATTATCACTGTCRGTGCAAACGTGGATTCCTTGGCAAGAACTGCGAACTCAATATCAACGAGTGCCTATCTTTCCCTTGTCAAAACGGAGGTACATGTAAGGACGGCGCAGGGAAGTACACCTGTCTTTGCAAAAAGGGATATTCTGGAAACAATTGTGAGCGTCAAGTATATTCCTGCAATGACACACCTTGTGAAAATGGTGGCACTTGTCGTAGTGTGGAAGGAAGTTACGAATGTGACTGTAAACAAGGAGTGTATGGGCAACAGTGCGAATGGAATAAAGATGACTGTTTATCCGATCCTTGTAAGAATGGAGGAACATGTGTGGATGGCTATGATAGTTATACCTGTAACTGTCCAGAAGGTTTCACTGGGAATAATTGTCAGCAGATTATAAATGAGTGCGCGAGCAATCCGTGTAGAAATGGTGGTAGCTGTAGAGATTTAGTGGGTAGCTACAAATGTGACTGTCCAGAAAAATTGATTGGAAAGAATTGTGAAGTTCTGGTGAAGGATTCGTGCCCCTACAGCGACTGCGCCAAAAAGTTTGACGGCGGAAAATGTGTC
>Act217
ATGTTAGCTAARGTGATTTTGTTGCTAGTTTATTTTCTTATTATATTTTTAGCTGCTAGAATCCTCGACCTTACTTCAAGTTGGTTGGAAGCAGGGTGCCTGGCATCTCAGTTCTTCGATCCGTTCRCTCTCAGTGTCCGTAAACTAAAAGAAATCCTAGACAAGAGAGGGATAAGTTATAATGGAGCTGTCGAAAAGAACGAACTGGCCGATTTGGTCGAGGCTTCTGGAGTTGTGACTGATCCAGATACATGTCTTTCTAAGGAAAATCCTCTAGAAAGCGAAGAAGAAGATAATGAGTTTGCTTTTACTAGAGCTTCTCACTTCTTCGAGGAAGTCGAAGACACCAAAGCAGGGAGTTGGCTCGTGGAAGTTATCCCACAAGGATGTTCGCCTGTCCTAAATTCCAAGCAGTGGAAATCCTTTAAACGTAAAATTTCATGGTTTGGGATAAGAATGGGTACGTTTAAATGTGAGAATGATCCGTGGCTTTGCCATAAGTATCGTTGGAATAAAACTTCAATCATCCTTTCTATGCCACAGAGCAACCAGCCGAAGGGTAACGTCATTATCCAAACATATGATACGAAAAAGAAACTTAATGTGGATCGCGTCTTTCGTTGGGTAAACTCCAARTTATCTGCCAAAATAATGGAAATAGATACTATAGATAGTTTTCGTAAAAATCTAAGGAATCAGTTGGAAAAGAACTACATATACGTGGCTCTTTTTTCGACTCTCCCAGAACCCCCAATGTTTTTGTCATCGCTTTCCATCAAATTTACAGGTCGAGTACGGTTTGCATACTACACATCCCWTTCGAAAAGACCGGTATCTAAGGAGCTTAGAGAACTTGGCATAAAACGAATACCTACTTTGATGTTATTTACTCCTGAAGGGAAATTTGCATTTGGTGATAGAAAAGGGGAGAAATTTGATTATGGAACCATGGACCTTTTTTTAAAAACACTCCATCCTGAAGTTAATGATCTGTTCCTGACTGCCCTTTGTGTTGTCAATCTGTGTTGTCTGTTAGAGTTGTTCCTTATGCGTGGTGGATTACTAAGGAGGACGTTTCAACTGCTGTGTTTATTAACATTTTATAATACCAGTCTTATCATACTTTCTCTACCYGCCATTGGACTCTTTCAACTTCCAGGCCTATCACCTATCCTTGATGCTGGTCTTAAATTTTGTCGCTCAGTYATGAGCACAGATGTTGCAGCTATCATACGAAATGATTTYCTKYTATGCATCAACTACAGGSGTGTCACACTGGCAGGATACTTCGCATTTGGAGCATTAGCTGCTTGGATAAGAAGGAAATATAAATGCTACTTCAGGATTGTGGATGATGATGATGATGATGATCCCAACGCAGACTGGTTAACTCAAGACCTTAATTACTTTTCACAGTTRTTTCAGTCCTTATCACAGTGGCACCCTCAAATCAACTATTCTCCTGCTAGTTTTGAAGATGGTTTTGATATGTTAGTGCGCAGATTAGCTGTTCCAGATCTTTGGTTGCACCCTGTATTTCCAACAGACTACATAAAAAACCTCCCAACTTGGAYGTTTTGTTCTATACATGAGGATCATGCTTCCATTGGTACTACCATCAAAGATCACTCWGAAAATGGCTGCACCTGCTCCTGTGTTGGATCTCAAAAACCTCCAGGAATCATGGTTAGCAAGGATTGTACAATATGTTTGGAAGAATTYACCTCTGGTGCAACAGTCCTTGGGTTACCTTGTGGCCATTGTTTTCATCAACAGTGCATTGGAATTTGGCTAACAAGTGGAGGTACCATAGCACATCAGTGCTGTCCCATWTGTAGATGGCCTGCATATAGACCCAAACTTGTTGGTTCTTCTCCACACACAGATGGCACACAGAAA
>Act218
ATGTCTTACAAGATGAATTCCTCGGTAATCATCGCCATCTCAAGCGAAGAAAACTCAAACATCACTGTTAGTATCGTTGATGATGAACTTCATATCATCAAAATGAGCGTATATCTGCCGATAATGTTCTTCAGTATCACAGGAAATACTTTGGTAATACTCTCAGTTCTACTCTTCCAACGGTTAAAGACAGTACCCAACATTTTCATCGCTAATCTTGCAGCTTGTGACTTTATAACAACGATCTCTAGCATACCCTTTGATCTTGCTTCTGAAGAACTTGGTTATTGGCCCTACGGAGGTTTTATGTGTAAGGTCCTGTGGCCCTTAGCGACATTCTCGACTACTGCAGCTGTCTTCACGTTGCTATCGATCTCAGGTGACCGATATGGGGCTTTGTTGCATCCGTTAAACTTCGGGAACAAAATCACCAAGAAGAAATGCTTCGTTATAATTTTCCTGGGGTATGTTCTCGCTGCGTTGGCTGTCGTTCCGTACACGGTGTTTCTGAAATACTACCCCAAACCAGAATACGCACCGCAATGCGGTGAAGAATGGCCTAGTCTTAAATACAGGAAGGCGTATACTGTGTTCTTGTTTAGCATACAGTACGCTATTCCCTTGCCTATTATGACGTACATTTACATAAGACTAGGCCTACTGCTGTATAACAGTACAAGAGTAGCGAACAAACTGAGTGGAGAGAAGATGCCCTTATCATCAGCCCAAAACATGAAAACAACTAGCGAGATTTCAAACAATTCGTTCAGTAGCTCTAATATAGTCAACCGAAGGCAAATGTCTATACAGAGACGCAAAGAACAGAATGAGAAGACAGTCAAGATGTTTTTACTCATAGTAGCGATATTCCTCATTTTTATGCTTCCTAACCAGATTCTTTGGATTCTGTATGATTTTGGGGATCCAGAGTTGCTCTCATCGCATATTGACTTAGTAGCTTTCGTTTGTCGGGCTTTTACCTATACCAACTCTGTTCTCAATGTTGTTATCTATGGCGCATGTAATGGGAGCTTCAGAATGGCTTTCAAGTCGATTCTTAGATGCAGGTGTGGGAAGCGACATCAAAGGGATCTCAAGCGTTCTTTGACAGTATTCCAGGGTAGACACAACGCTGGTAACAATCGGAGACACCCCAAAGAAAACTATCAACAAAAGAACAAGACGGTGTCGTATAGAAAAACTGAGTGGAGTACAGCTGAGGGGACATCGAATTCATTCGACGAGACGTGCCAAGCGCACTTGCAAACATCTGACAGTACAAAAAATAATTCGACTCCACAATCGTCAATGAACAATTGCAGCGCGATGCAGGGTAAAACACCAATTGACAGTGGACATTGTAAAAGTAATAATAATAATATGTTAAAAGAAGGTGAATCGTGTTTGCTGGAAGCTGAGAGACTGTTTAACAAGTTATCTAAAGAAATTGGCTTGGAAAAAGCATTGAATGTGAGTAAATCGAAAGACAAAGTCGAACAAAACTGCATCAAATATCTGCAAGAGACGAGGCTA
>Act219
ACAAAACCAGAAGACACAATAAAGGAGGAAGATGAGGATACTTTAACAGGGAAACCCATGACAACCGGTGTACGGTCCATGGAAACAGATATAAATGACGATAAGAATGATAATACAACTAGAGTAGATGGAGATTCAAAGTCAAAACTACAACTTTCTGATAAAAACGAGGATCTAAAAACTGAATCCCAAACATTGGATGAAAAGCTTTCAGAGAAAAGCCCTGCTTCTGATTCTTCTGGTGAATGTATCTCGCAGGAAGATTTACTTGCACATTTAGGTTTAGGTTCCGTACGAGCACTTGCAAACCCGAAGCCCAATAAGGAAGAGAAGATTTCAAATGGAGTGTTGTCAGAGCGTAAGCCTCTGATTCCTCATAAACCCAAAGAAAGTATTGTAGATCTCCTACGGGCGCCCAAATTAAAGAGCCACGAGGAAAAGCCGAAAGTTAACGGAGAAGCACCAATCACAGTTGTTAATGGTGTTAGTGATGATGATGATTCTACACCAGGAACACCCAGTGAGGCAGATGATGATGATGAACTCCTGGCAAAAGAGCAGCTTATTGAGGAACTGCGACAAGAGCTTAGAAATGAAGAAGCCAAGCTGCTTCTACTGAAGAAGATTCAAGCAGCTCAGAATGATCCAAAGAGTACGACCAAGTTTGTGAAAGAGAAGGAAAACGAGAAGCTCCTTACTTCAGGTGTGCAGTACTCATCTGGAGGTAAATCTGGTAGTAACCAGTTGTCTATGAAGAAGAGTCAGTCACTGCCTCCTCCACCGCCTCTCAAAACTCATATATCTACAACAGGGACCTACCAACCTCCAGTTGCAATCCAACCCAAACTTCTTCCCAAAATGGGCAATGTTCAGTCTCTTCACGGCTCTTCTTTATCTTCTTCCAAGTCAGTAAACCATATGCAGCCGAGTTCCAAATCCCCTTCTCGTTCAGGCTCTTCTGCTATTAAAGATCTTCAGAATGTAATCAGTTCAATGAGTACGAGCCTGATTCATCCTACTCCTATGTATCCACGAGCTAGCTCTCAAGCCAGTGTTTATACRACACACGCGCAGGCGGCGCCAGTACGTCCGACCCCAGTGCGTGCAAACAATGTACCTGGAGCGACTGCAAGTAGTGGTTATTTATCGTTTCCTGCACATATTTCTACTAAGGCTTCTAGTTCTAGTCCTGCAGTGTCTACTGCCGGCAAACAGGCTGCGGCAAAAATGGCCCTGCGCAAGCAGCTTGAGAAAACCCTTCTTCAAATTCCTCCTCCAAAGCCTCCACCTGCGGAATGGTCTTTCATCCCCAGTCTGAACAGCAACGAGTTTATGACTTTGGTTGGTTTTGAGAAAGTTGTCGATGCGATTTCTCTAAAGGAAATCCCGAAGGCTAAATCATCTCCACCACTGACTGAGAAGCCACAGCAGGAGAACCCCAAAGTCTGTGGCCAGTGTGATACAGACTTTACTCCTTGCTGGAAAACCAAGAACAAAGATGGTGCAGAGGTACTGATGTGTGAGAAGTGTAGCACCGTTAACGTCAAGAAGGAACTCAAGACAGAACATACAGCGAGACTCAAGGCCGCTTTCCTAAAGGCCTTGAAACAAGAGCAAGAAATTGAACAAAAGATGGGTGAAACCACTCCCATTGCTCCTAAGCCTCAGTCTTCCAARTCTTCAAGTCACTCTTCATCAAGCAGTAGTAGCTCTCGACACCATCATATCTCTCACCACCAAGGGGTTCTCCACCATCGTCACCAACACGTCCAACCCGGAATCTACCACCACCACCAACAACACCCTGACTCTCTACTCTACCAGCTGCAACAGCAACACATACAACAGCAACAACAAGAAATGGAGGTGGCTCGCCGACACGGAGATGTACGGTGGCATCCTTACACCCTAACGCAGCATCATCACTCCTCTCACAAACCCCAACACCATCACAGTATTGTCTCCGATTCAGACAGGCAGTACCTGTTGGACATGATTCCTTCGCTACCCGCACAATATAGCTCAAGCAGAATT
>Act220
ATGGCTCAAACAAAGAAGAAGAAGAAAAATATCAAGTCCTTGCCGTTCGATATTTATATTCGTCTTATGCCAACTGGAGAAAAATTTCTCCTCAAGAACGTTAACTCCGAGATGAAGGTTCGCGAACTAAAGTGCTACGCTGAACTAGTGGTTGGAATCCCGAGTAATTTACAGAGACTTCAGTATTTAGACGAAGGAGATATGATGGACGATTCAGATTTAAGATACAACGATGTGGTCGCTGGTGCTATGATAAAACTAAAAATATGGCGGGCATGGGAAAGCCTTATCGCAGCTGCTGCGAGAGGCGACATTGAAAATGTCTTTAAGCAGGATATTCAGGTTTCTAAAGATTGGGAGAAGCTTGACCCTTTGGTTTTCAAGAATAAAATTGCTATCACGAACGATAGGGCAGCTGTTGCTTTATTTATAGCAACCCATAGAGGGAATATGGAGTTGGTTCGAAGTTTGTTAGATAGTACGACAGCTGATGTCAATATGAAGACCCCGTTTGGTAGAACACCTTTACATGTTGCATCTTCACAGGGACATTCTCTTTGTATTGATACTATGTTAGAGAAAGGGGCTTCTATAGATGAACCAGACGAACAAGGAAAAACACCACTTATGATTGCAAGTCAGTGTGGGTTCAAGGACAGTGAAAGACATTTGTTTTTATTTCAATGGCAGACCAGAGCAGCGAAGATCAAATCTCGAAAGAAAAGCACCTCGCTGATGATGCATCAACAGTTTGACTCAAAATTCCCCATATGGTTCAAAGGGAACCATGCACAGGTCTATTATTGTCAGACCCTACCCCCCGGGGAATTCGCAGGGACAGGACTAAATGCACCCCCTCTAAGGAAGAATAAGGGGAGTTCACATGAGAAACAGCAGAGCCCAGATATTGAACTGCCACCAATTGCTGAGCCACAGTATGGAAGTAAT
>Act221
ACGTGTACCATCGCCCCCGTGTTTCGGCACGAGTTCCCCACGTGTTTGGGGGGTTACTCTGTGACGGCAGCAGACACTGGAGACTATGACGTGGGGTGGAAATACCTGAACAAATCCACTACATCTGCCTCGCGCAAACGAAGAAGCCTCGAAGAACAGTTCTCGTTCGTGAGAGAGAACAGCAAGATGGTGAAATACGGTGACTCCAGTAAGGTCAAACCACGCATGCGCAGAGCTGTTGAACCAGTGTATGTTTCTACATCCGGTCGTCAGCAGCGAAGACGAGTGAAAAGCGGCGAGTCTAAGGTCTATTTCGTTCTTGACAGTGCGATACTTCCAGACGGTTCAATAATGTCTTGTCCTGCAAGATGGATGTATCATAATCCCATTGAGCTACGTGGCTTCCCTTACTGGGGTAAACTCTACTTCTACGGCGGGGGCGGCTTCCCCGCGGACCTCGGGTACGATTACTCTACAGCCCTAACAGTGGTAGCTGACGTTAACTCGCATAACTGGTTAACGGATCAGACTAGAGCGGTGTTCGTTGAATTCACCGTGTATAATGCTAATACCAATCTGTTTGGCGTTGCCTTTTTGTTCATGGAGTTCTTGCCAAACGGAGGGGCATTCCCAAGCGCTGCGTTCTCGATCTCCAGATTGTACAGCTACGTTGGACCTTTCGCTAAACTGATCCTGGCCATGGAAGTACTTATGCTGCTATTCATGTTCTACTTCATGTACCGGGAAGTCAAACTAATGGTCAAGCAAAAGAAACAGTATTTCCATGGTTTCTGGAATTGGCTTGAAGTTGCGCTCATCGTCCTGGAGTTTGTCATGGTGATACTGTTCTTCGCGCGCATGTGGGAGACAGATAAGAATTTCATCAAACTTCACGAAAACCCGAAGGACTTTGTAAGCTTCCAGTACGCTTCAGCATCAGACATGACCTTGACGTACGTAATCGGAATACTCGTGTTCCTCGTCACGTTACGATTCCTCAAGCTGCTAAGATTCAATAAGAAGATGGCATTCATTGGGACCACCATTGGATTCATAGCTAAGCCTATTGGACTCTTCATGATCAGTTTTTCGATCATCTTCTTCGCTTATGGAAGCTTTGCCCATTTGGTGTTTGGTCCGATTAACGACAACTACAAAAATCTTCTGTCTACTGGGGTAACGCAGATGCGCATTCTCCTGGGTGATTTTGATTATTATGACATAGAASATTCTGACCCAATTCTTGGGCCAATTTACTTCTTTACATACATGTACGTGATAGTATTCTTCCTAATGAACATGTTTCTTGCAATCATCAACGATTCCTTTGCCGACGTAAAGGACTTGGAAAACGAAATGGCCAATGAGTACGAAATGGTTGAATTTATTTTGTCGAGGTTCAGGGCTCAGTTTAACTTCATGAAGAGACCTAACAACCACGTGAAAACCCCGTTGGGATTGGGCCCAGATATTCCCTTCTGGGAGTACAAACACAGGAGAGATTCCATCTGGAATGATTCCGAGTTCAGCACAAATACCGACTATGAATCACTGAAGATTAAGCGCAATGTCTTTGCAATGGGGAAAGATTTAGATGACTTGTTGGAAAGACTGGGTGACATGCACAAAGAGGATGTTGAATCGGATGAGCTGTTGATGATGACTTTGCAGTATGCAAATGGGCCTAATAGTGAGACTACTTCAATTGCTAGCGACATGTCA
>Act222
GTTTACAACTACAGCAGTTTTGCCGACAAAAATAGCAAAGCAGAAAAGTGCTGCAATCAAAATAAAGTGCCAAGAGGGTTAAGCTGTTGCAACAATGTTGGCTATAATATCACATATCAGACATGCGCTGACCGATCCAGCAAAGGAGAAACAGACTGTGGGTTAGGAGTCGTTTGCGATAAGGCCCAGGAAAGCTCTGCCAGATGTGATCGCTGTGACTTCTCAACAAGCACCCTTCTGTGTGGTTCTACCAAAGGGTATTACAAGCCAACTACAGTGCCAACAACACCAAGGATATGTGCATCTGATTTCCTAAAGCTTAGTGTGCCAGCCGGTGATTCTGTCCTAAGTTTTAGGGACACTAATCTATCACCTCACACGGAATATCAATATTATGTAGTGGCGATTAACGCTGAGGGAAATACTACTAGTGAAATGGCAAGAAATAGAACCCTTATGGCCAGCCCTGATGGTTTGGCACCTCCAGTTGCCACTGCAATATCTTATTCAGCTATTCGTGTTATTTGGAAACCACCTTCAGTAATGAACGGAGAACTAAAATCATATGTTCTTTTTCGTATCAACCAGCGTACAAACAAACGGGAAAAAGTATACAGTGGGTTGAGTCTTACATATACTGATTTAGCCGGTCTCGAAGCGTTCACTGGGTACAAATACGAACTGCAAGCGTGTACAACAGAGTGTACTAGCGTTTTTTCCACAGTTACCTTCACGAAAGAGTCATCCCCATCTATTGTTGGAGCACCTACTTTGTTCGCTTTATCATCCTCCAGTATCAACGTATCATGGTCTCTTCCTCCAAAACCAAATGGCAAGATTATACGATATAACATCAGTCAAATTATAAACAGTACATACAAAGTTCATCTTAACCCTAATGACAAAGGACTTGGAATGTCCCTAATAGTGAACAACTTGAAACCCTATGAGAATTACACGTTTCAAGTTGTTGCATGCACGAAAATTGGATGTAAAGAGGGACCTTCTGCTTCTGTGCTCACTCTTGAAGATGCACCGGAGGATGTTCGGCCTCCGACATTAGTGGCTCTTGGAGCACGAGAGATCGAAGCTACTTGGTTTGAGCCAGGTGTTCCAAATGGTATCGTCTACTTGTATTCGTTGTATAGGAATCACACTATCGTGTATAATGGTACTGACAACTGTTCCATGAGTGATCAAGGTAAATACAAATGTATTTACAGAGATCAAGGGCTCAGGCCTATGACTGTGTATAGCTACTATGTGGCCGCTACAACTAAAGGTGGTACAACCAGAAGTAGTGCTGTTAGTGCACAAACGCCCGAAAGTTCGCCCGAAGAAATACCTTTACCAACTCTGACACCACGATCAGCTTATTCAATATATGCTGAATGGAACTCACCCAGCAATCCTAATGGTATCATTACTGGATACGCCATTATAGTTGACGGCACTGAGCATAGCACAGGTTTGACTAAAACCAAGCTTGTTGAAAATCTGCAGCCATATACGAGATATGAGTTTAGAGTCAAGGCGTGTACCAGCAAAGGTTGTGGAATCGGAGATCGAGCATATGCTAGGACGTTGGAGGCACCGCCTGCAGGAGTAAATCCACCCCGGCTTGAAGCCAAGGAGTGGAATGTGGTGTCCATATCATGGGATGAACCTGGGTCGCCAAACGGCATCATTACCAAATATAAAGCGGAACGCCAGCATGGTAACGAAGTACCATTGATAGTTTGTTTAAAAACGGGATTAACTTTGTCTACCAGAACATGTTTGGACAGTGGGGGAAATCTGAAGGGATACACACAGTACGAGTACCGGATCTTGACTGAAAATAGCGCTGGCATCGGATATAGTTCTTGGAGTATTATACGTACAATGGAAGGCCCTCCACAGGGAATTAAACAGCCAACAGTTTATGTAATCAATGCAACTGCCGTAACCGCTTTTTGGGAAGCACCATTAGATCCAAATGGTGTTATCATTCATTATGAGCTTAGATACCAGCCTTTAAATGTTTTAGACAGTAATATTTCGGTAGCCGGGCGAGTCGACCGCAATACGTTCAACATGACCGTAAACATTTTGAAGCCCAATACGGACTATCAGTTCTTGATAGCCGCAATCAACACGAGACGTGAGGGTGTAAGTTCATGGACCTCAGCCAAAACCAAGGAGGCACCTCCAGCTGATTTGAAGCCGTTCAATGCAGAAAGACTCCCCGGAGGAACGTCATTACGACTTTACTGGGACCAACCTGGAAGCCCAAATGGAATTATAACTCATTATAATATATACAAAGATAATATCAAAATATTTGAAGGAAAAATTCGGGAATATATTGTCACAAAGCTTACGCCTTACACCGCGTATGAATTCCAGTTGGAGGCTTGCACTTCTGCCGGATGCACAAAAGGGGATTCAAAGTCAATATATTCAGCAGAGGTAAACCCTACTGGCCAAGCTGCTCCAATTTCGGGCTTTGTAAACTCCACAGTTGTTGTGCTAACCTGGCGGCAGCCTGTTGTACCAAATGGTGTTATTCAGCGATTTGAAGTACTGCGCAGGACAACAACATTGCAAGCCAGAAAGAGACGATCTGTTAGTGAAGATATCGTATATTCGACAAATAAGACGAACGAAACCGTATTTAGCTACATGGATACTGGACTAAAACCATACACTCGCTATCAATATAAAATTCGTGCTTTTAACAATGGCGGCCAAACGGACAGTGATTGGCTAAATGTAGACACAAAAGAAGCCCCGCCAAGTCACGTAATCCCACCAAATGTAATAACTTTGGACGCTTATAGGCTGAATGTAACATGGAGAGAACCAGACAATCCAAATGGAGTCATTCAGTATTATTTAGTATATCGTAATGGTACCATTATACACAAAGGGAGTAATCTTTACTTTTTGGACGAAGGTCGTGAACCATATACAGTATATAGCTACACGATATCTGCATGTAGTGGAGGTGGTTGTAAGGAAAGTATGCCCGCTTCACAACGTACGGACCAAGCCGCACCAGCGCAGGTCAGCCCACCAACCTTGTCGGCTTTAAGTGCGATTGCGATTCGAATTGAATGGAACATTCCTGGCAAACCAAATGGTATAATAACTGCATACAAGATATACGAAGGAAGAGGTTCTTCCCCTATCTACTCAGGCCAAGATCGCAGCTTCACTGTAAGTGCTAAAAAGCCGTACACAGAATACGAATTCTCTGTAGAAGCTTGTACAACGGCTGGCTGCACTAGAAGTATTTCTTCAAAAGTTCGTACTCGGGAGTCTACTCCTAGTTCTATGGCAGCGCCTGTTGCTACTGTTGCAGGTTCTCGTACTGTCCGTGTCTTGTGGACACCACCGACAGAGCCAAATGGTATTATACTTTATTATATACTTTCTAGAAATGGGATACCTGTGTACAATGGATCTGACGTTCGATATAATGACTACGATGTAGCGCCTTACACAATTTATGAGTACACGATATATGCTGTAAATAATGCCGGTCGTGGTCTTGATAGCCCAATCGGGCGTAACCCTCCTACAAATCCTGGTGCACCTGACAACATTACAGCGCCTTCATTGATTGTGTTAGGCTCAAATTCCATTCGTGTTAAATGGGAAAAACCTGGACTTCCGAATGGCAATATTATTAAATACTACGTAATGTACAACAACCAAGAAAAAGACGCCTTCTTGGCCCTGGAAACTGTCTTAGATGCACTTGAAGCTTATACCCTTTATGAAGTACGTATTAAAGCTTGTACTAATGCAGCCTGCAGTATTGGCGAAATAGCTAAAGCTAGGACGTCTGAGGCAGTGCCAGCGTCGCAGGGACGACCTGTTATCCCAAGTGAGTCAATCCAAGCACGAAGTGTGCGTGTTACTTGGGGCGAGCCTGCAAAGCCAAACGGTTTTATCGTCATGTACACTTTATACCGCCGAAAGGTGATAAGAGCAGTTGGTGCACGAGCATCATACGGTACTATCGTCTCCGTGCATAACGCGTCAAATGGTACTGACCTTGCATTCACCGATAAAACAGTACTTCCATACTCTGAATACGAGTACCGAGTAACATCAACCAATAGTAAAGGATCGGCAACAAGTGGATGGGCTGTTGTCAAGACTCTTCCAGACGTCCCAGAAAACGTGCCAGCCCCACAGATTACAAAGAAGTTCCAAGATAGACTTGAAGTATTGATTAAAGCTCCTTTAACGCCAAATGGAGAAATCCGTAATTATGTACTTATCAATGCGGGAAAGAATGTGTCTGAAGGACTAGAGACCTCCAGAATGATATCAAATCTAGAGCCTTTTACTGTTTACAAGATTCAAGTCTCTGCTTGTACAGATGCTGGTTGTACAACGAGTCCTGATGTCAGTGAAACAACAAGTGAAGGAACCCCAACTCAATTTAGTGCCCCTACTGCTGTGAAGATCATGTCAAGATCGGTTGACTTGGCTTGGGACGAACCTGTTAAACCCAATGGAATTATAACA
>Act223
CACTGGCACGACTATTGCTTCAAGTGTGATCTCTGCCACCGGCCCCTCCAGTCAGACGGTAAGTTCACCTTCTACAAGGACAAGACGCTTTGTACAACATGCTACGCAACGAACTACCAAAAGGCTTGCAAAGCTTGCAACAAGCCAATCGACTCAGGCGGATCGCGGCTCGAATACAACGGCAACTACTTTCACGAGCACTGCTTCGTCTGTAAAATTTGCTCCAAGGAAATTGGAACCAGTGGCTTCGTGCCAAAAGATGATGAATTCTACTGCCCCTCGTGTTTTCAGAACGAATTTTCCAAGCGTTGCGCTGGCTGTGGAGAGCCGTTACTAGAAGGAGGCGTGCTGTACGGCGGTCAAACCTGGCACAAAACCTGTTTTACATGTCACTATTGCCACCGCTCCCTCGCTGCCAATGCGTTCTCTGTACGCGATGGATTTCGGTACTGTATGGAATGCTATGGTACTTTTTATGCCAAGCAGTGTGAAATTTGTATGAAGCCTATTGTCGGGGGTGAATATTACACCTTAGACGAGTCGAACTTCCACAAGGACTGTTTCATGTGTAGTCGATGCTCGCGGTCTCTCGCAAGTGAAGGATTCGTCCGTGAGGGAATGGAGCTACTCTGCGCCAACTGCGCCGAT
>Act224
ATGGCCGCAGAAATTTCCGAACAAGTAACGAAACTCAACAGCGACACCAGTTCGGTCGAGATCATCGACGATTGTCTATCGAAAGATACTTTGGAAGTGTTAAACTCCATGAGGAAGAACACAGAACTTTGTGATGTCAACCTTGTAGTTGAGAAGACAACTATTACAGCCCACAGGGCTATTTTAGCAGCAAGTAGTCCATACTTTCGAGCAATGTTTCTGTCTGGTTTCTCGGAGGCAAATGAAGAGTGTATCCAACTGAAGGACATGGCAGCAGAAGCCTTGGGAGCGGTGATCGACTATTTTTACACATCTTATTTGAAGATAGACGTCGATACAGTTGAAGATATTTTGAAAGTATGCGTTGTTCTTCGCCTCGAGTCCCTTGTGGATCACTGCGAGACATTTCTACGAAGGAATATGTCGCTTTCCAATTGCTTGGGGTTACATTCTCTCGCCAAACTCTTCTGTCTTGACGGTCTGTGTGACCACGCAAAGCGATTCATTTTATGGAACTTTCAAAACGTTTTCCAAGAGGAAGAATTCAAATTGTTACCATATCAAGATCTCAGAGCTTTCATCAGGGATGACACATTGAAAGTGCAAGCAGAAGAAATTGTATTTGACGCTGCGTGGCAGTGGTTAAACCACGACTTCCACAACCGTAAGGCCTATGTTGGCGACATAATGCAGTATATTAGATTTCCTCTGATGAATCTGAACTTTCTTGTGGATAATGACATTGTAAGGAGATTGATACGCGAGAATACTGTCTGTAAAGAGTTAATTCGAGAAGCCAGGATTTATCAGTCTTTCATTGAGAGTAATTCCTCTTCCAAAGTTGATAATTTCAGAGTCAGGCCTCGTATGGCTTCAGAAGAGATCTATGTGATTGGGGGATGGTCTAATGGTCAGAAACTGAGCAGTGTTCAGTGTTTCAATGTTGATACACTAGAATGGACAATCGTGGCTGGTATGAGTGTTGCACATGTATCTAGAGAGGATTACTTCAGAGTAGTTGTGGTGAATGATGAGCTGTATACAGTCAGTCGGTACAAGGTAGGCAAGTATGATCCAATATCCAACAGTTGGATCCAGGTTGCCAATGGACCAGATGTCCAGTGTAAGTGGGCAGGTGTCTGTGAGTCAGAGGGGTACATCTATGTTCTGGGAGGACACAGTAGCATGTGTGCCAAGAGGTTTGACCCAGAAACAATGTCATGGGAATCCCTTCCACTGATGACATCTGCAAGATACTACCCTGGGGTTGCTGTGTTTCRAGGCAAAGTGTATGCTGTCGGTGGACTTGATCACCTTTGGGCACCTCTCGACACTGCAGAATGCTATGACTCAGTTAACAACCGATGGGAGGCCATTGCACCCATGTCAACTGCCCGCTGGAGCTTAGGTGTTGCAGTGCTTGATGACTATCTTTATGCTATTGGTGGCTCTGACAACAGAGAATCTTATAGCAATAGTGTTGAGGTGTACGATGCTGTAACTAACACATGGAGCCATTCAGTTGCCAGTATGAATAATGGTCGACGGTGCCTAGGAGTAGCTGTTGTCAATGACCTTATATATGTAGTAGGTGGTAGAGTCGTAAATAGCATTGAGTATTATGACAAGGACCAAAATGCATGGACTGTTGTGGGTACCGTGAACTCCAGATGTAATTTTGGTTGTGTGGCTTTAAGACTTATG
>Act225
AAACTCCTTTCAGCATCCGTACAGAGTGCAAACTCAGTTCCAATGCGTTTTGACGCTCAAGGAGATCGAGTTAGCTTGGCCTATGATACGTTATACCTTCAAGATTTAGATAACCTGGAGAAAAGATGGATCCCGACAGGCAAGTGGATCAATGGAAAGTTATCATTACGAACAAGCAGTTTGAAGGATCACGGTTCTGGGGAGGCAGGATTAATGAAGCTGCGTGCAGCTGTGGTAGAGTATCCTCCCCTTACAATGAAAAGTACCTATGATCCAAGTATWGGATGCACGCAGGGGATCATTTGCATCAAATACTCGGATGACGCAGAGAACTATACTAAACATTGTTGTTATGGCTTAGCTATTGATGTTCTCAATTACGTCAAAGTTGAGCTCGAGTTCGAGCCTTTCGTCTACTTTGTGCGGGATGGAAATTACGGCGCCAAAAATACCACCTTGAACAAATGGAATGGGATCGTGCACGATCTCATCATTGGAGAAGCGGACATATCTATAGATCTGATGACAAATGAAGCGCGCTCTGAGTTTCTTGACTTCTCCCAGAGATGGACAGAGGCTGGGTTGGCATTGTTGGTTCTTGTGGGCGAGAAAAAGGTCGATCTTATTGATTTCTCATTTCTTGACCCATTTACAATGCAACTGTGGCTTGGTATAGTAGGCACTGTGAACATGTACCTGGTTTTGCTGTGGATTACTGATCGCCTCAGTCCTTATGGTTACTATAAAAACAATCTTAGAAATAAACCAGAAGAAGGCCAATTTAATTTGGATGGAAGTATGTGGTTCAGTTGGGGCATTTGCTTTGACAATCAGTTTGTGAACGAGAAACCTAGAAGTTACAGTTCACGCGCCATGGCGGTTTCTTTAGCCATGTTCGCTTTGCTTTGTTTGACTTCATACACGGCAAATCTTACAGCTCACTTGCTGTCAGACGACACTAAACCAGATATTACAGGAATCAGAGACCCAAAG
>Act226
ATGAGTTCCTCAACAAGAAGGACTAAAATCAAGATTGCACTCGTTTTGGTATTTACGGCAATCGACTTATTTGTCTCTACAGTATTCCTCATTCATTGGGATGATTTCTCACAGCTAAGCAGCAACAATTACAAGTTCTGTACTTCTGCCTTTGATTTATGGGTCATAGCCTTGTCACGCTGTGTCATCATCCTCGGAGCAGTTGTCGGCTTTCTACGAAACAAGAGAGACGCTATACCTCGTATAGCTTCGTCTGTTAAACCAATGGGTTACTTTCAAGGCGCCATTGTGATCTTTCTGGTCGTTAAGTTTCTGATGAGCACGGAGTGTCATTTGGAGAAAACTTCAAAAATTTGGCTTTGGGGTTTCTCAGCTTGGAACTGTGTTTGTTCAGTTCTACTGGTGCTATGTTGTTATGAATTGTCTAAAATTGAAGTCCCGACATCAATAAGATCTTCACTCTCTACAGATAAAGAAATTAGCGATGTCTTGGAAAGAGAAAAGCTCCTTGGAGATGAGGATACGAATTCAGATGATGAAAATTCTGAACAAAGAAAAAAGTCATCAGTTAAAGCCAAGGTTTCTATGTCTAGCATATTTGCTTATTCTAAACCAGATATTTTATATCTACTCCTGGCATTTTTCTTTCTCCTCACTGCATGTGCTGCACAGATATTCATTCCATACTATACAGGGAAGGTTATTGATGGTATTGCCATAAAGAGAGACCGCAAGATGTTTGAACAGGCTATCTTAATCATGTCACTCATCGCTCTTGTAGAAGCCATAGCAGCCGGTTTGAGGGGAGGAATATTTTCATTTGTTTGTGCAAGATTTAATATCAGAATAAACAACACATTATTTGGATCTATCTTGAAACAAGAGATAGGATTTTTTGACAAATCAAGCACAGGTGAAATTGTTTCTAGATTGACCTCTGACACCACAAAAATAAGTGACCAAATTACCTTGAACCTAAACGTATTTCTTCGGAGTTTGGTAAAGGGTGTTGGTGTATGCATCTTCATGTTCAAACTCTCTTGGAAGCTTGCAATCGTAACATTGATTGGTCTACCAATAATTGCATTGGTGTCAGATATCTATGGTGAATACTATCGCAAGTTATCAGCTGCAGTTCAAGATTCAGTTGCAGAAGCCAATGAAGTTGTAGCTGAAGTTGTTTCATCTATGAAGACTGTTCGCAGCTTTGCCAATGAGGATGGCGAACTGAACCGGTATAAAGAAAAAAACTCTAAAGTATTCAGGCTTAAAGTGAAAGAGGCCATTTGTTTCGGTGGTTACAGCTGGTGCACAGAGATTCTTATCCTAGCAATGGAAGTGATTATACTCTTCTATGGAGGACATCTAGTTCTAAGTGGAGAACTTACAGGTGGAAATCTCGTATCATTCATTCTCTACCAGTTGGAGCTCTCGTTTTGTCTTGAAGAAGTTGGAGATGTCTACACTGGATTTATGGAAGCCCTAGGTGCAGCTCAAAAAGTTTTCAAATTGATTAAAAGAGAGCCAAAGATATTGAATAATGGAAGTGTGGTCCCTTTGCATTCATCAGGAGAAATTGAGTTCAAGAACGTTACCTTTTCATATCCCACAAGGCCAGAGGTGAAGGTTTTAAATGATGTCTCCTTTACAGTCAAAGCGGGCCAGGTTGTTGCATTGGTTGGGTCAAGTGGAGGAGGCAAGAGCACGACTATTAACCTACTACAACATTTCTATGAGCCACAAAGTGGAGAAGTCCTAATTGATTCAATACCAGTTCAACACCTTGACCACAAGTACCTACACAAAGCTGTTTCCCTTGTGGGACAAGAACCAGTCTTGTTTTCCTGTTCAATCAAAGAAAACATTGCTTATGGGATTGAAAACCTTTCAAAGGATACTGAAGCTATAGAAGATGCTTCAAGGCTGGCTAATGCACATGACTTTATTTCGACGATGCCAAAGGGCTACGAAACAGAAGCAGGTGAGAAAGGGCTACAACTTTCAGGTGGACAGAAGCAGAGAATTGCAATTGCAAGATCTCTCATCCGAAAACCCCAAATACTCCTCCTTGATGAGGCCACAAGTGCTCTCGATGCAGAGAGCGAACATCTGGTACAAGATGCCATATACAACAACTTAAAAGGCCATACTGTAATGATAATTGCTCACCGTCTTAGCACTATAGAGAAAGCAGATAAAATAATCGTAATTGACAATGGACAAGTTGTTGAATATGGAACCCATGTTGAATTGATGGCAATAGATGGTACCTTCAGTAAACTTGTGCAGCGGCAGCTATTGGGATCGTCTGAGCTTAAGTCATTAGCAAGTAATGGTGAGACATCAGCTCTTAGACAGACA
>Act227
TACCTTGAAGTTGACAACGATAATCGAAAGACACATTGGAATACATTGCTTCTGGAAAGTGAGCACGTGTTTTATGAGCTTGATGAACTGTTCCTAACAAGACACGCGAATTTACAAGTAAGGCATCCGCCAGGTGCTACCAATGTAACAGTAATTGTTCATCGATTTATTGGAGATGGAACTGGTCGATTTCATTTGCGTCGAGATCAAAGAATTTTCGTTGAGGTGGTTGAGTCAAGAACAAACGAAACGCTGGCCCCATGTAGTTTTAAAACGGATGAAGGATCCGAAATACTTTTTCCTGCGATTGTAAAAATGTATGGATCAAGATCCATTTTTGAAGGCCGCATGACAGGTATCGAGGATCTTTTCATCGCAAATGGCGGCAGAGTAGAATTTTCCTCAACCTCACAGACCGCAATGATTGAAAACCGCAAATACATCAGAATCGATAGGAAAGGAAACTTCACTTTCGGAACAGTAACAGTAGAAAGAAATTCAGAAATAACATTTTCGCGTGTGTCCTATGACCTTCTGTTGCGTTCTGCGGATATGAGAATTAAATACGAAGGAAAGATGTTTATAAATCATGGATCTATCTTTTCAAGCTTTGCTTGGATTGAGAGTGAGGGTTTGCTATCTCTCGATGGCAAAGGCTTAGGACCTGAATATGGTTTAGGTAAAGGATACACTGTAAGTGGTGTTGGTTCCGGTGCTGGTCATGGAGGAGAGGGTGGCAAGACAGATTATTCTACCGGTGGAGCTCCTTACGACTCAGTGTAYGAACCGAGATTCTTCGGAAGTGGTGGAGGAAATGGAAATGGTGTTGGTGGCTCAGGAGGAGGAAAACTATTTTGGTTTGTTGCGAAACGACTTCAGATAAACGGGTTGCTTTCGTCCAAAGGAACAAACGGACGGGGTATTAACACTGGCGGCGGCAGCGGCGGGAGTATCTTTATTCAGACAACCAATATGACTGGACATGGAGAAATCTCAGTAAGAGGTGGTTATGGAACAGGTTTGGGTGGTTGTGGTTCAGGAGGGCGAGTAGCTATACATTGTCGTTGGAGGTACACTTATGGAGGAAAATTCACTGATGCTGGAGGACAAGGAAGTAAATATGGGGGCCCTGCAGGTACTATCTACAAAGAAGAGAACTATCGCCCTCTTGAATACAGACACGTGAAGTACAGCAAAGCCAAAAATACAACATTACTTGCTGTCGATCACACTTATGTCCATATTGATAACGATGGGTTTGATGTACCAGGAGCAACAGTGCTAATGGCTGAGAATACCACTTATTATGAATTTGACGAAATGGAATTGACTGGATATTCCAGACTTCTTTTATATCATCCTGGAAACATGACCGTCAAAGCAGTGGTGCATCGTTTTATTGGAGACAAATCTGGACAATTTCACCTTCGAAATGATCAAGAAGTATACGTGGAAGTAGTAGAGTCCATTTCAAATTCTACTGAAGCTCCGTGCAGCTACAGAATAGATGTTGATGCTGAAATCATTCTTCCCTCAGAATTTCACGTTCATGGTACTCGATCGAGGATCGAAGGCATGATAACTGGAGTTCATCATCTCAAGGTGTCTAAAGGAGCAGTAATTGACATCTATTCTACAACACAAACAGCGCTGGTTGAAAATCGTACTTACGTCTATATTTCAGAGAAAGGAAATATATCGTTCGCCACAATTGTCGTAAAGCGAGGAGGGGATATCGAATTCAGGAAAGAAAATGAATTCATGAGAATAACATCAAGTGAACTGTCAATAAAATACCAAGGTCTCTTCCATATGAACCATGGCGAAGTTCTATCTTCTTTCGCTTGGCTTGATAGTCAAGGTCATTTTAAACTTGATTTTGGTGGTCATCCAGCTGAGAAAGGACCTGGTAGTGGTTCAACTGCGATCCGCAATGGAATTACAGTTGGTACCGGTGCCGGATATGGTGGTGAGGGATCTCTATACGGCGGAAGCGCTTATGGTTCTGTATACAAACCTCTGTCTCTAGGCAGCGGAGGAGGAAACGGACAAGGAACTGGAGGGTCTGGTGGCGGACAGTTGCTATGGGATGTGGCGAAGCGTCTTGAACTGAACGGCCTTATATCTGCTAGAGGTGCCAATGCCTTAGGTTCCTATAGTGGAGGAGGTAGTGGCGGAAGCATTTTAATTTTAACAACCAACATGACCGGTCATGGCGAAATTTCCGTCGTCGGTGGTGACTCTACAGGCAATGGTGGMGCCGGGTCAGGAGGTCGAATTGGGATCCACTGTCGATGGCGTTTCACCTTTGGTGGGAAATTCAGTGATCGCGGAGGTATAGGCACCGATAACTCAAAGAGTGCACCTGCTGGTACTCTTTATAAAGAAGAAAACTATAGACCTTTAGAATACAGGCACTTGAAATACCTTCCAGAAACAAATGACACTTTACTTGCGGTTGATCATATGTACGTGCACGTTGACAATGAGGGCCGTGACGTTCCTGGTGCCACTGTACTGATGGAAGATTTCAAAACGGACTACGAATTGGATGAACTGGAGCTGACAGGCTACTCAAGATTAGTCATATACCACCCAGATAATATCACCAAGATTACTGCCACAGTGCATCGATTTATCGGCGACAAAACAGGACAATTCCATCTAAGAATTAACCAGACAATTTTCGTCGAAGTTAGAGAGTCAGAAACAAACCGTACAGAAGCACCTTGTAGTTACTTGATAGATCAAGGTGCAGAAATGGTACTTCCAGCTGAGTTTCACACACACGGCGTTAGGACAATAATACACGGAAGAATGACTGGAGTTCATTTTCTCTTCATAGMGGATAGAGCTGTTCTTACTATGTCATCTACATCTCAAACAGCTTTAGTAGAAAATCGTACCTATATTGATATCACTGAACCAGGTAACAGCTCTTTTGCACATGCTATTGTGAAGAAAGGAGGACTTTTTAACTTAAGGCGTATTTCCCAGAATCTTGTCTTGCTGRACACTGCTCTTCTTGAGATACAGTATGAAGGAACCATTAGCATAAACCATGGACACATAACATCTTCGTTTTGTCAGATTGAGACGAAAGGCGTAATTATTCTTGATGGGCTTGGTCATCGCAGTGCAGGCGGTCCTGGAGCTGGTTCAGCACCATCGGGATATGGCTCAGGTGCAAGTCATGGAGGTCAAGGAGGAACGGCCTATAATAGTTATAATGATGGTCAAGCATAC
>Act228
TCCGAAAAAGGCAAGTTTTCTCTCAAGGAGTTCGCTCAACCCGGTCTCCTACGACCCTTTATCATCAGCATGACATTACATTTTTTCCAGCAGTTCAGCGGCATCAATGCCGTCATGTTCTACTGCGCCACCATCTTCCAGAAGGCAGGCTTCGATAAGCAGAGTACTTTAGTACCCATTATAATCGGAGCAGTGCAGGTCTTATCGTCTGCTGTATCTCTATCTCTGGTTGATCGTGGAGGTCGACGATTCCTCCTCATCACCGCAGGAATCAGCATGACTATTAGCTGCACCTTCACCGGTATCTACTTCCAAATCATCAAAGACAGCCCTGACAGCGCGGATGCACTCTCGTGGATAGCAGTAACAAGCCTTTCGATATATATAGTCGCGTTTGGTTATGGGTGGGGTCCGTGCACGTGGTTGATCATGAGCGAGATCTTCCCTGTACGAGCCCGCGGTACAGCCAGCGGTATTGCTACTTTCTTCAATTGGTTTTGTTCGTTTATTCTGACGAAAACGTTTAGTGATCTACTATTGACGTTGACGCCGGCGGGAACGTTTTGGATGTTTGCTGTTATCCTGTTGCTGTCTGTCTTATTCGTTTACTTTTTTGTGCCCGAGACGAAAGGGAAAACTTTGGAAGAGATTCAGCGAGAGTTCGAGGCGAAAGGAAAGAAAGGGAAAGGAATGTACCGAGAGACAAATGTA
>Act229
ATGGAAGTCCCTTTTTACGAGGACGAGATTATGCCCATAGATTCTTCATCTGAACACACGATGTACGACAAAACAGCCATGAAACTAGACCTCAACGCCACAGTTCGCAGCCAAAGCGTTTTCGACAACTCGATTCTTACTTCGCCGGATTTGAACTTACTTAAGTTAGCTTCACCGGAACTCGAAAAATTGATCTTAAATTGTGGATCCCTTGTTACTCCAACACCTCAAGGATTGAAGAATTCAGCAGCGAACTTATCTGTTACAGAGCAACAAGAATTATACGCTAGAGGATTTTTAGAAGCTCTTCAGAAACTTCACCAAGAGCAAGGTCCACCAGGATCTACGGCTATATCAAACGCAGCTTTTACTCTAAATCAAACTACTTCAAGCATTGGAGTTCCTACAAAACCTGTATTCACTCAAGCACCAGCTAATGTGCAGCCTTCTACAGTTCCTTTGGCCACACAAATGTTGGTTACTTCTGACGAAAATTTCACCACGGTTCAAAGTTATCCTTCGAACACATTGTCTACGATATCAACTGGTGAACTTCCGCTTGAATCGGTACGCACAAGAAATGTTACCTCGCAGATATTTCCACAGTTTCAGAGTACTGGAGGCACTATGAATGCTCAGCCGCAGTTTCAAAATGCTGCTGCGAACTTTGGCTACAGTAATCAAGGTCAGTTAGCTAAAGTGAAGGTGGAAGATTCATTGCAGGTCGTTCCTGGCACACCCCCTCTGCCTCCTATTGACTTAGACCTACAGGAAGCCGTTAAAAGCGAACGAAAAAAGCTCCGAAATCGTCTGGCTGCTTCAAAGTGCCGGCGTAGAAAGTTAGAAAAAGAGGCTGACCTTGAAAAGAAGGTACAAGAACTCAAAGACAAAAACTCTGGGCTTCAAAGTGAAGCGTTCGAGTTACGAGAACAGATTTGCCAGTTGAAAAAACAAGTAATGAAACACATCAATGAAGGATGTAAAGTATATCTATCGGCTTCAAATTCG
>Act230
ATGGCTGTCTTCCTAGACGAAATTTTGGTTCACATTTTTGAATATTTCGACGCTTACACATTGACAAGAATCGCTTTGGTTTGCAAGCAGTGGTCAAACTTTTCTAGAACTCCTCGACTATGGAGAAGTTTAGTTCTGCAAAAATGGCCTTCGCAAAGATTTCTGTACAAGAATGTCCCAGTTACTTGTGAAAATTGGTACAAAGTTTATCAAGATTTGTACTTGAGGGGAAAATACTCTCCTGACGACATGAAATATTTTATTTCTTGTCGAGTTGGTGAAGACGAACTTGACGTTGAAGAACTCAGAGAAGCCATGTTGCTACACACGGCTAAAGTCGTCATGAAGTGGACTTTAGCCGAGCCGTTTGAAGCAGAAGAAAATGGAAGTTTCCCTCCTTTCGATAGCAATTTCGATTTTTATTACGATACTCACGACTTCAAGTGGAAGTTCATTGATAAGAGACAAGAATATATAGAGGACTTAATGGGGTACAAATTGTCGACGAAGATGTCGCGAAAATCCAGGTATATTAGACCGTATCAGGTGATTCCCAGTTGTCTCATGTTGTACCGATGGCTGTCGTTGTTTCGTTCTATCGCTACTATAGAAGAAGGGCTGACGTTTTATAGAATTTGGCGCCATCACATCAAACACAGGGAAACGGGGATGCTTTTTGAGATGTGTGATTGGAAAGCCGCTATGTCTTGTACTTTCCTGAAGGGCAAACCTGCTTCTGGTCCTTACGCGAATGACTGCTTAGAACTCATGGATTTATTATCCCATCCACACTTCATAATGCATCCCCTGGGAATGCCTAGTGCTATTGTCAAGAAATCGTCACTTTTGTCCCCACCATCTGGAATGAGTCGTCAAACGTCTGTTTCCTCACTTATTTCAAATGTACCGAGGTCACTGGGTGGGTCCATGGATAGGCTGTCAGAGGGTAGAGTCAGCTGGATGCGAGGGACAAGTGGAACGGAAAGTGATGATGAATCAGAGCTTGTCTATGACGACAGTGGATATTATGCAAACTGTGAATACTTCATAAGTATCAGTCATTGGGACATCGAGGAACAGCATACCATTCAGTCAAGTGTAGCAGAGCTGTGGTCTGTCACTCAAACAACCATGGAGCCACAACTATATCTTTCATTTGATGCTCTAGAGGAAAACTGGTACTTCTATACTTACAATTCATTCAGCAACTCCAATAGTCTGTCACCCATAGACAAGAATGGACACAGTGATGATCATGACCTGCGACCCATCTCAGAGAGCCTGTCTAAGCACATTTTGGATCGGTTCCATGGTTTTGCAATAGAGCCAATTCCTAGCTGCCTTGCACTGTATAGACTTATTTGTTTGTTTGATTTGAATGCAAATAATTATGTAAGCACAAAGGAAGGTACAATTTGGTCTGTCACTGTGGTCCACAATCAAACTGGAGCTCGGCTGAACCTCAAAGACACAAAT
>Act231
ATGCGGCTGTACGTGCTCGGTGCGTGTGGGGTAGTGTTCCTTCTGTTATGGCAGCTGGGGATTTTCCATTCCCTTTTTTTGACATTGGCCTACATTTGTGCTTCTGTTCTTGGCATTTTAACTGGAATAGTCATGTATCTTGGCTCTGGAAAACAAAAGATACCACAAACTCCAAAGCTTTCGTCGAAATTCTACGCTGTTTCGCGCTTTCTCGAGAAGAAAACCCTGAACGCCGTTCAAAGACCATACAAGCACGAAACTGTCATCTCGCGTTCCGTGGACAAGAGCATCCAGGAGATTCTTGATTTCTTCATAAGGGACTTCTGTTTGTCTTGGTTTCGGGTTCTTGGCAAGGATGAAGTAGCGTTTGTAGATCTAATGACCGAAGAGCTATGGGCTGTCATTATTAATACAGTTGAAAGATTGAAGAACGTTGATACGGTGAGGTTTCTTTCTAGTGATGTTGTCGAAATCTTGACGACGCATTTCCAAAACCTGAGGTTAGCAGATAACCGGATTACTACAGAAACACCTGTACCGTTTGTCTTACATCCCTGTCTGTCAAGTAAGAAAGCTGAAGTTGATTATATTAGAAAAATCACAGATGTTCTCTTACACTGTTTTCTGCCTGAGCAAAATTCGAATTGTGCTGGAATGAGATGTCTTCTGAGAGAGGTTCTGACGTTTTCAGTGATTAAGCCTTTGGCGGAGATGATCTGTGATCCAGATTACATCAATCAGACATTGTTAATCCATTTAGAGGCAAAAGAAGCATTGACAGCCAAGCATAAACCACGTTATGCTTATGCAGAGACCTATGAAGACTTTATTCGCATGATCAACACCTGTAATTCTGTTGAAACTTTAAAACAAATG
>Act232
ATGCCGAATTCGTCATTACCGACGGTTTTCCGAGGAGCAACAGCCTCGTCGTTATATTCAACGATGTCCATCGTGACCAACACCAACACAACAGGGATCACAGGCGAACAATGCCCAAAGAATCAAGACACAAAATTTGAGAACGCTATCAAAATTCTGCTTTATGTCATCGCTATGCTGGTATCTCTCATTGGTAATACTTTGCTAATATACTCCGTGAAGAAACGAAAACGCATGCGCACTGTGACGAACTTTCTAATAGTCAATATGGCAGTTGCAGACCTCTTTATAACTGTATTTAACATGCCAACCTATTTGAAGATCCTCATAACGCAAAAGAACGACTGGATAGGGGGTCCCCTGGGGATACTTTTGTGCAAGCTGGTCCTCTTTATCCAGGGTGTGTCAGTTACTTGTTCAGTATTGAGTCTGACTGCATTGAGCATACATCGCTTTGTATCTGTTTTCTACCCGTGGAAGAAACTTATYGACACCAGAAACGTAAGGTATATCATCATTACGATATGGATTGCATCTTGCATGTTCATTTTGCCATTACTGTACGCACTAAACGTCATACCAGTGGATAATGTAGGGCTTGTGTGCGACGAAAAGTGGTCGCCATTATTTGACGAAGAAGAAGCACCAAAGACATACACTATCGTCCTCTTCGTGCTGTTATACATGGCACCTTTAATGATCATGGCAGTGCTCTACACGGCTCTAATCCTTAAACTCTGGTTCCCATCTTCGTCCGATGTTTCGGCGAATGTAAGCCGAAGACAGTCCGAAGAAGCTCTGAGCATTGCCCGAGTTCTTAGCGACGAGAAAGCGAAATCTTCCCGATTATCAAGATCAAAGAAAATCGTTTTAAAAATGTTAGTGACAGTTGTGGTGGTATTTGCACTGTGTTGGCTTCCCATGCACGTGCGGGTTTTTTTGTTCTTTTTCAACAAGGATGACTATAAGTGCGGGCTTCCACCTTTCTTAGACTTCATTGGTTACTTTCTGGGTCACGTGAACAGTGCGCTAAACCCTTGTATCTATGTCACTTTTAGTGAGAGCTTTAGACAGTCGTTTAAAGCAGTTCTCTTCAACAAATGTGCCGTCAGAAGGAAACCCAAAATAACTCGTCACTACCACTACAAGGGAGCTTGCCTTGTCGAAATGCAAAAACTAAGAACTAATATCAAACACAAAAAT
>Act233
ATGTTCAACGCATCAACGGCAAGCGCAGCCCGTTCAAACTCCGTCTTCAGCAAGGCTAGTATCTACAGCGGGAATCTTAATCTCAATAATTCGACTCGATCAAACTACAATAGACCCACACGAAGCGAAACCGAAGAGGCAATCTTTAGGGCCGGCTTTAGACCGTACGCTGAAGACAAAAGGATTGTATTTAACGTTAGTGGATGTCGATTTGAGACGTGGGAGAGCACACTAAAACGGTATCCAAACACCGTTTTGGGCAGCAAAATGATCCATCGATTCTACGATGAGGAGAAGAAAGAATACTTTATCGACAGGGATCCGTACTTATTCAAATTTATTCTTAATTTTTACCGTCGTGGAAAACTTCATTGTTCACTAGAGGATTGCCCAGCTGCTTTTGAGGAAGAGTTGAATTTCTATGGACTTTCGGTATTCGATGTGGACGATTGTTGTTGGGAATTGGCTACGCCGAAAGAAAAACATCATCTCGTAGAAGAAGATGAAGAACTGCCAGGAGAAGTCATTAGATGCGAAGGCAATACAGACTTATATTGTGAACCAAAATTCTCTTTGAAACAGAAAATATGGAGAACAATCGGCCCAGCAAAAACTACACGGGCTGGCGTCCTTTTTCACATCATTTACGGGATTTTTATATTTATTAATGTTTTAATTGTCACATTGGAAACGGTACAGTGCGAGCAAGGAAGAACATGTGGCGAAGTCAACCACCTTGAGTTTTTTACTGTTGACACCGTCTGCGTCGCTATATTTACGACAGAGTTAATATTAAGATTTTATGTTTGCCCAAAGAAACGAAAATTCTTCAAAGAGTTTCTTAACATTATTGATCTACTGTCTGTGCTTCCTTATTACCTCTCGCTCATCATCGAAAGACTTGGAAGAGACAGCAGTTTTCTGCAGATCCTCAAAGTACTACGAGTCCTAAGAATCCTCAAACTTACGAGAAATTCCCGCAGATTGCGATGTTTGTTATTGACCTTAAGGCGATGTGCTGTGGACATCATATTCCTTTATTGTATATGTGTCTTAGCAATCATTTTGTTTGGTACAACGTTATATTACTTGCAAGACTCGACGGAACCGCGTCAATTTTCAAGCATCCCGGAGTCATTTTGGTACATTTGCATTACGTTGATGACAGTG
>Act234
TATCTTGATCAAGGTCTTCTCGTCAGAGATCTGAAAAAGTTACGAAAGAACTACATGCTTAGCAGAATTGACTTCAAACTGGACATCTTATCAATTCTACCGTATGACTTGCTCTATTTTGTCGTTGGTACTGATCAAACTATCGTTCGAATTCCCAGGATTCTACGGCTGTATCGAATCTTAATACTCTTCCAAAAATCCGAAACGAAGACACGGTACCCAAATGTCTTGCGCACGAGTGCTGTAGTGTCAGCCTTTCTTCTCGTGTTTCACTGGAATGCTTGCTTTTATTTTGCTACATCAGAAGCAATAGGTTTTGGCTCTGATAAATGGGTTTACCCCAACCTTACCTCCCCAGGGTATGATAAACTATCTCGTCAGTATTTATACAGTGTTTATTGGTCAGCAAGAATGATGATCACAGGAGAAAACGAAAACCCGCCAGAGACAAACATGGAACTTCTCTTTGTGATTGTAGACTTGACGCTTGGATATCTGACTTTTGCAGCCCTAGTTGGGCAGTTTGGCGCCATCTTAGGACAAATAATGCGCGCGCGAGTTGACTTCCTTAGCGACTCCGACACAATCAAGCAGTATCTTCAAAACAATAATGTTGGGCACGACTTGGAAAACCGAGTTGTCTCTTGGATTGAATATATGTGGCAAACAAAACATTCGTTAGATCATGAACGAGTGCTTCAAAAGCTACCCGAGAAGCTGCGCGCGCAAATTGCGGTATACGTTCACCTTGCGGCGCTCAGACGCGTTCCAATTTTCGCAGACTGCGAGCCAGGACTTCTGCGCGAGATTGTAATTAAACTTAAATCCCAGGTTTACTCTCCTGGTGATTATATCTGCAGAAAAGGAGATGTCGGAAAAGAGATGTACGTAGTCAAAAGCGGTTGTCTTCAAGTCGTGGGGCAAGATGGCCTCACAGTTCTTGCAACGCTCTCGGAGGGAAACTACTTTGGGGAGATTAGTATACTAAATTTAACAGAAATTGGGAATCGTAGGACTGCAGACGTACGTTCGGTCGGTTTTTCTGATCTGTTGTGTTTGTCTAAAGACAATCTGTTGGAAGCTTTAACGGATTATCCTGAAGCACGAACACAGCTGGAGGACAGAGGAAGACAATTACTAAATATACCCAGACAAAAA
>Act235
ATGGGAAATAAGGTGGGAAAATCTTCGAAAAAAAAGCCTTGTTGGGAATTGAACAAAACAACAACTGCAAATCTTCCTTCACGGCCCTTACGTCACCTGAGATTTCCCTCGAGCAAATGGGGTTATTTATCAAACAGTGCAAGAATCGTGTCTCAGTTACATCACAGAAGAAACGGTGTATTTGATCAAGACAGAGTGGAATATGGAGAAGAAATACGATGCTGTGTTTTCGCCCCAGACGACGAATGTACAATTTTGACAACATCGAACCCTAATTTTGGACCGAATGTCAGGCTTGAGGAAGGTTTGGGGCATTTTCGGATATTTGATGTCCCCCAGCAGAGACCTAAGAAAGAAATCATCACTTATTATTCCCAAGAATGTGATATTTCAACGGATGGGGACCTGATTGCGTTTGTCATGAATGCTTCCAAAGGAGAAGTAGCGCAACTGAAACGAAATAGAACTTCACCGAGTGGGGTTTCAGAAAAGCTCGCGAAATTTCATCCGGAATGCAACGGATTTACCGGTCAAACTATGATCTGTAAGTTTGCTCCCGATTCTTCTGCCCTTTTAAGTGCAGCTTGTGTTGACTTTCATACAATTCGAGAAACCAACGAATTACGAGTATGGAGCGTCAAATCCATGAATCTGGTTAAAAGTGTGGTTCTGCGGGATCTTTCAGACTTCTGTGGTTTTGTAACTAGCTGTAATTTTTCGCCTGATGGAACTTTAATTGCTTTCTCGACCTCACAGGAGCAGCTTTGCGTTTTAAACAGTAAGACTCTCGAAAAAGTATGTGTTTTGAGGAAGAGATGTCGCGGAAATAAATGCTGGTGTGTGTTTGACCCTAGATACAAAAATCAGGTTTTGGCTTGTTGTTTACAAGACGGAAGAATTGAACTGTGGCATCGTGACCAAATGACACTGCCCCACCCATCTTCTGGCTATAATGACTCATGTGTGTCCTATACTTGTCATAAACAACAGCGAGTTACATCAACATCAAGGCTGTACTCTTGTCAGTACTCCCCAGATGGCATGTATCTGGCCATTGGCACTTCAGAAGCCAAAGTTCTGTTGCTTCATCCAGATACCTTAACACAAATCATGGTATTAGATTGTAAGGCTGTATCAGCTCCTACTGACGGCATGGTCCAGAGTGCAATAATTCATTGTATATCATTTTCAAAGTCATGTCAGTACTTGGCTGCAGGATACAATGATAGTGTAGTACGGGTGTGGCAAATGCCAATGAGGTTTGACTTGCAACACATGTGCAGAACTGCCATATTGCAGTTTGTTCCTGCTAATAGAGTTTATGCTCTTCCACTTCCATCTTCTCTAAAGAACTACCTTCTGTACTGGCCACAG
>Act236
ATGTCAAAAAGAAAAGTTCGTTTTGGAGAAGATGAGCCCAACCAGAGTGAAGAAATGGAGGATGAAGATTCAGCTAAGCGTTTTAAAGCTAAACATTCGCTAGACAGCGACGAAGAGGATGATAACGAAGACAACAAACTGAAGAAGGATTCKTACGTCTTGACAGAAGACGACGTCGAAGGACAAGAAGATTCAACTATAGACCACGATGGAGAGATTAAAATAACACCTTTTAACTTGAAGGAGGAGATGGAAGATGGCTACTTTGATTCGGAGGGGAATTATTTCCTCAAGAAGGRAAAAGAGATAAGAGATGACTGGCTGGATAGTATTGACTGGGGGAAAGTTAAAGAGAAAAACATCAAGACTACAGATGAAAAGATGGAATCGTCTGATCAATTTGAGGATGCTAGTGAAATAAATACTGCAGAGTATTTGCAAAAGATTGTTGCGATCCTTAAACCAGGAGAGACTATTTTGAGTGCTATAAGACGGCTTGGGGGGAAGRCAAAGTTGTCTTCTGCATCTGCAAAGCTCAAGGCCAAAAAGCAAAAACAAGAAGCTAGTGAAMCAAAAGATAACGAGGAAAACAAAAAACAACTGCTAAGTTTAACAGAACTTGCAGACACTCTCTTGCAGTATGGAGATTTCGGTATTTATCAGGACACATATGAAAAATTGCAGTATAAACTGAAAAAGGTAGCTGAAGAAGCAAAAAAGTTAGATGATGATGATGAATTGGAGGCTGCATATCGTCATTCTGAAGGTAAAGGYGAGGAGAAGCCACAAAATTCTTCATCTGGGAGCAAAGATGTTGCAGATGACAATGAGGTATACTGGCAGTATAARTGGGATGATTCTAAAAATGCCGATATATTTGGTCCCTTCTCGTCGTCTGCAATGCAGGACTGGGCTGAACAAGGTTATTTTAAAGATGGTGTTTTGGTGCGCAAGTTGGCAGACAAGCATGAGGAACCTGTGGGACAGTTTTATAGCTCTAAAAGAATTGACTTTGAGCTTTATACA
>Act237
ATGCCTCCTAGACAGCCTCCTCATGTGGTGTGCTATATCTGTGGCCGGCTTTATGGAACTAGCAGTGTTTCAATTCACATTCCAAAATGCCTAGAAAAATGGAAAGCAGAGAATAGGCAACTCCCGAAGCACATGCGCAGACCTGTCCCTAGAAAACCCCAAGGATGGGGYGTAGGGGAGATGTCAAGTAACTTAGAAGCAATGAATGAAATGGCCTTCCAATCCTCACAGATGCAACTACTACCTTGTGAGTTTTGTGGACGGACTTTTAATCCTGATAGACTTGCTGTTCACCAACGTAGTTGTAGACCAAACAATACCTCTAAGCCTTCAAAGAATTTTGATCCTTCTAAATTACGATCAAATAGCCCTGGTTCAAGAGGATATAGAAGTCCCAGTCCAAAGATGCCTGTAAAACCAAGGACTGTTGTCTGCTATATATGTGGACGGGAATTTGGCACCAAATCTATCAACATTCATGAACCCCAGTGTTTGAAGAAATGGGAATTAGAAAACAGTCAGCTTCCAAAACATATGAGAAGACCCTATCCAGTTAAACCACAGATTCTACCCAGCTTGGGACCTGATGGTGGCATGGATTTGGAAAGAAGGAATCAACTRGCATTTGAATCTTCTAAAGGCCAGCTCTTGCCCTGCCCAAATTGTGGAAGGACATTTCTRCCTGACAGGCTAGAGGTCCATTTGCGCTCATGCCGACCATCGTCCAAAAGTATGCCAGTAAACACA
>Act238
ATGAAAGAAAATGAAGAGAATTCTTTCCCTGTCTCGACATCGAATGGGTCTCCGAACGCGACTACACAACCAACTTCGAATGATTTTAGTTTGGTGTTCGTGGTTTTGATGGCTGTATTTATGACAATAATGATTATAGTCAGTGTTATGGGAAACTTTGTGGTATGTTATATTGTATATCAAAAGCCAGCCATGCGATCGGCAATCAATTTATTACTAGCGACTTTAGCGATGGCCGATGTAATGACTGCAATATGTTGTATGCCATTTGCGTTGGTCACGATCATAACACAAGATTGGGTTCTGGGCAACGAGTTTTGCCATGTCAATGGAGTACTTTATTCATTTTTGATCAGCGAATCGACTTTGGTTCTCGTTACTATAAGCATCGACCGTTATCTTATTATCGTTAAAAGGAGAGATACCTTAACGCCTCAGAGAGCGAAAATTTATATTGTCGCTTCGTGGGTAGGGGCGATTCTCTTGGCGATTCCTCCAGTATTTCACTGGGGTCAATATGTGTACATACAAGGTCAACTACAGTGTTCTCTTCGCTTTCCTTACTCAAGAACAACGGGACTTTCTTACGGAATATTTTATCTTTCCTTCGCTTTTGTATTTCCGTTTCTACTCATGACATACTGCTACTTTTGTATCTTAAAAACTGTGCGAAGAAATTCCACTCGAGTTCAAAATCATCCACCGGTTCCCGGGGGAGCAACGAAAATGCACATACCCGGCCGAATGGACATCAACTACAGTTTTAAAACCCGAGCGTTCACTACTATTTTAATACTCTTTCTACTCTTCGTGGTTTGTTGTCTACCTTACACGGCGGTGCAATTTTTACTCTTATTTCGAGGCTATTCCTCCAGTTACATGACAAGCGAAGCTAGTGCAGTATTTTTATGGCTAACATACTTAAATTGTACTTTAAAGCCAGTTATATATTATCTACGTATTGGTAAATTTCGTGAGGCATGCATCGATATTATGCCCTCTTGGTGTCTACAAATACCCAAATGTTTACCAGGAAGAACGATTCGAAGGATTCGTCCTCAAGCTATCTACGAAGTGGATAGAAAAATCGCAGTCTCTTCGATA
>Act239
TACGTGCGATCAGAGTATGGTAACCTGTGGGAGACACATCAATGTCGTCCTCATGCTTACGGACACACGTGGAGCCCTGGGTACGAGCTGCCCGCAGGGATGCTTCACGGACATGCTGTTGCWACAGGCATGGGTTTTGGAGCCTATCTTTCCTTCTGTGAAGACTGGATAAGCCAAGAAGAGTTGGACCGCATTCTTAAACTCCTTAGCGGTCTTGAACTGTCTTTGTGGCATCCAATCATGGACGACAGTCTCAAGATCTTCAAAGCACAGGAGAAGATGATCGAAAAGAGAGGTGGTAACTTGGCTGCACCGATACCAAAAGGTATTGGAAACTGTGGTTACCTCAACCATATGCCTTTAGATCTCCTTCAACAAAGGCTGCAAGAATACCGAGACATTTGTCAGCAGTTCCCAAGACAAGGGCTTGGAATCGAAGMCCACTGTAAAGAAGTCGGCCTTGAAGATCCGGCAACAGTCGGAGGCGTCAATAAAGAACTACCAGAAGAAAAAGACGTGGACATTCAAAATGGCTGTGAGAATGGTTTAGAAAATGACGGCAGGAAAAGGAAARCCCTTACGTACCAAGAGTGGATTGAAGCAGTGCAGAAGAAACGTAACAAGGGGTTCGTTTCTAATTTGGCTTTGAAACAAGCCAAGGACACACCACATCCGCCTGAGTTTGAACCCAACGAAATATGCCATTCA
>Act240
GGAAATCCAAACCAGCTTGTTTCAGTCTTATTCTACACAACCCATGACAATCCAATTCAACTCAAACCATCCTTGGGAAGAAACTCTCTAACAGAACTTCAAGGTGAATCACCAGAGCTTGGCAAATTCAAAATCATTTTTCCCAAGCCAAATAATAAGGTAATACTTTCCAATTTCCTCGCTACTCATACCCCAAATATCCATTCCATCAAAGACGTTGTCATGCAAAGCTTAGGGTATATAAAGATGAAGAAAGACTTAAAGCTCATAGGTCTACAAGGAATTCTTCCGAAGCGTGACGAAAACCAAAGAGAACTACCAACCAACTTATACGTMCARCAATGGACTTTCCAACTTCCATTTRAAATGGAAGTCATCTTTGAATCRGCAAGTTTTACCTCTAGAACAAGAAGACTTTCAGGGAACATTTTTTCAGATGCCTTTCGGAAGTTTTCAGATTCTTTTGATAAAAARTTTGAAGAAACATTCCCTTTGGAGTCCAAGAGCTTCAGCGAAGAAGAAAGAAGGTTTGCTCAAGCTGCTCTTAGTAACATGGTCGGTGGAATAGGATATTTTTACGGCAAGTCACGTGTAGTGTCAAGATATTTAAAAAAGCCAGTCGAGTATTGGGAAAGTGCTCTTTACACAGCAGTCCCATCAAGACCGTTTTTCCCTCGCGGTTTTTTATGGGACGAAGGGTTTCATCAGCTATTGATAAGTCAATGGGATAAGGATATTAGTATGGATATCATTGGACATTGGCTTGATCTTATGAATATTGAAGGCTGGATCCCTAGAGAGCAGATTCTTGGAGAYGAAGCTCGTACTAAAGTTCCAGATGAATTTGTAACTCAACATAATGAGAATGCCAATCCACCAACTCTTATTCTCCCCATCAAATCTATGATTGACAAAGGGGTACTGGATAAGCAGTACCTCGTGAAGATATTCCCTCGGCTAAAGGCGTGGTTTCATTGGTTCAACACTACMCAACTCGGCCGGCTTCCKTCTACATACCGCTGGCATGGACGAGACGCCAAAACAGACCGGGAACTTAACCCRAAGACTCTGACGTCAGGACTTGATGACTACCCTAGAGCGTCCCACCCAAGTGATGATGAAAGGCATGTTGATCTACGATGCTGGATTGCATTTGCTGCAGGATTGATGGCCGACATTGCCACAGCAGTAGGAAAAGACCCAGAGGTGTATCATTCTACCAATGCATACCTCTCAGATGCAACCCTGTTAGACCATTATCATTGGTCGTCGAAAGCTCACATGTACAGTGATTTTGGGAACCATACTAAGCTAGTGAAGTTAACTCACCGAGCAAGCCAACCTGGAGGTCCCACACGTGTTGTCCGGGTYGTCACCTCTCGYACAGGACCTGTACTGAGATTTGTCAACTGCTTTGGTTAYGTCAGTCTTTTTCCATTCCTTCTCMAAATTCTGAAACCAGATTCTCCAAGACTGGACAAGATYTTAACCGATTTGAAGAATCCAGATCTTCTGTGGACAGACTACGGTCTTCGCTCACTTTCCAAGAGTGACCCCTTCTACCAGAAATACAACACTGAACATGACGGCCCATACTGGAGAGGATCTATCTGGATTAACATGAACTACCTGTCAGTCAGGGCTCTGCGTCACTACAGCCACACTGAAGGCCCCTACCAAGAGAAGGCTAGATCATTGTATTCTGAACTAAGGCATAATCTTATTTCTAACATCTTTAGGCAGTACCAGATGTCAGGTTTTATATGGGAACAGTACGATGATGAGACAGGGCGTGGCAAAGGGTGTCATCCATTCACAGGGTGGTCTTCTCTCGTAGTTCTAATGATGTCAGAACAGTAT
>Act241
AACTCTCAGCTCTATGAAAAGTGCGTCTGCAAAGATGGTTTCTGGGGGRAAGCATGTGAAAATACTTGCCCTGGAAGCCGTGATGCTCCTTGTTACCTACATGGCGTCTGTAATTCAACTAGTGGATCGTGTTCTTGTGACATAAACTGGCAAGGAGATGAATCGTGTAAGACATGTACTGTAGGATGGCAAGGACTAGACTGTTCCATCGTCGTACAAAATCCTAATAACCATACTGCTGCTTTGTTTGGGCATGGGAATTTCATAACTTTGGACGGAGTAGCTTATCGTTTTCTTGGAAACGGGGAATATCATCTCTTCACCAGTCCTACCATTCCTTTCGAGGTTCAGTGCCGCATGATCACGTGCTTTTTATCAAGTTCCTGCATCAACGCAGTTGGATTTAGAATCAGTAACACAGTGCTTCTGATCCATTCYCGATTTACAACCGATGGAAAGCCAATAGTGTATTTAGATGGAATTCAAGTCTTTGCGTTGGAGGTGAATGTTGGCCCAGTAAATTATGGATTCATTTTGAAGAGAGTTTCTTTACTGAGATTTGCTCTCGTTAGTAAGCTTGGTATACGTATTGATATTCGAATGTTTGATCGCTACCTCGATGTACACATGCATGTGGCTAATAATTCATATTGTATTAATGGGACAGGATTGTGGGGAAATTGCAACAACAAACCATTCGATGACTTTTTAAATTCTAGCAGCCAAGAGCRAATCCCAGATCAAGCATATATCCATGACGTATTCGGCCCATCTTGGAAAGTATTGCCTATCAGTAGTCTGTTCAAATATGAGCKTAACGGATATCATGAAGAAAGATATTTGAGCGGTGGTGGCTATTCGCTTTTATTCAACAATACTGGTGTACAAACAGGAGAGATTTACAGTTTTTCATCATCTGACATTACAGTCGAATTCATGATAAAACTTGTAGGAACGTCAGGAACAGTCATATCGTACACAACAACTGAAACATTTGCTGTTACAATAACTTCTGGAACAGTTAAATTACAGTACGCAGATACCGTACTTGAAACATTAGTTGGTCCTCAAATAGGGAAATGGAATCACATCAGTATTGTATGGTCAAAAACAAACAAAATAGTACAGTTTTATCTCATCGATGAGAGTGGACGAGTCAACCGCCGAAACTTTCCAATAGTTAACGAGGTAAACATCTTCGAACCGGGAGGTATACTTGCCCTGGGATATTGGCGTCCATCCCCTACTGGTCGAGGTAGAGCCCCTCCAGAAAGTTTTGTTGGAGAGCTTGATGAACTGCGCATCTGGAACAAAAAACTCGATCCCCAGACAATCTCTTCTAACTGGAAAGTCAACTTGGACTGCCGTCATTCACTGGACCTTGCAAGTTTGTGGAAGTTTAATGAAGGGCAGGGAAGTATTGCAAAAGAYTGCATCTCCACAGCTCACATAAATTTACCGTCTTCAATCTGGCGCCCACCAACATGGGTGTATTCTACTGCTCCTATTTCTCCTTTCTCTGTTGATAAAGCAAAAGTTTATAGTTTACGTTTCGATATTTTGTTGCCATACACAGACRTCGAGAGAAAGTGTACAGAAGTCGTTCTTGATTCTAATATTAGATCGTCTTGTCCTAAGTTGACTCCAAGTCTTTTAATGTTCTACTACAGCGTTTGCCTAACAACCGTATCAAGAACTGGAAACTTAGATAGTGCCTACTGGGTTATGTTGGTGGCTTCTGATTTCTGTACATTCATAGAACCGTCAAGACCGTCGTGGTATGTCAAGCATATCTGCAAACATGTCCGAAGGTACAACTTCCCAGAGTGGGTTGGATCCAACTGTGAACGTTATTGTCAGTTTGGCCTACAGCATCCTTTTGAAGCTGACATCTGTGAATGTGAGTATGGATTTTATGGGAAGAACTGTAGTAATGAATGTCCAGGAGGTTACAACAAACCTTGCAATGGTCTTGTCTCATGCAATCCAGAAACTGGAACTTGCAATTGTCCCCTTAATGCAAACGCATCAAGCGATTGTACCAAGTGTCTTCCCGGATGGACTGGAAAAGACTGCTCTATTGCAGTTTCCAATGCAACTGGTAATGCCTCTATCAAGATCTCATACTGCCAGGGTTATGGCGTCTCACACTATGCTACTTATGATGGGGCTGCCTTTAACTTCGGGACTTCTGGTGAATTTTATGCCATCAAAACTGTGGATTTTGAAGTTCAAATACGCCAAACTCCTTGTGGTAATAGTTCCTTTTGTATTACGTCTCTCGCTGTGAGAACTGGCCTAGCAAATGTTACCATTAGAGCAGCCTTGAACAACACTGGATCAGAGCGGGTATGGGTTAACAGAGTTCTCACAAAAGCAGCTTCCGTTAAGCTAAACGAAGACTTCGTTTTTATTAAGACCTCTCCCAGCACATTTGAGGTTTCGAACAACTTGACCCTCGGAAACAAGACCTTGCTAAGAGTGAAAGCCTGGAAGAAATATTTGTCATTTGAAATCATAGCGGAGTCAAAGTTGTGCAAGAAGGCTACGGGACTGTGCTCATCGTGCGATGAGAATGTAGAAAATGACTTCATTGACTCTAATGGGACAACCTTCTGGGGTAAGAATGCAACTCAAGATCTCATCATAAGAAAATTAACATCACAATGGAGTGTTCAAGCTAAGCATTCTATGTTTATATACGATTCGACTACTTATCACGAGAAGAGGGCCATAAGCACGTCAGGATATTGCTTACAATTCAAGGGCTCAGTAACAAACATTATGAATGTCGAGTTCAATGGAGCAAAAGATTTGACTCTTCAGCTGTTTATCAAACTCAGCGCAGTTGGTGGAACCATCATGTCGTACGCCASAACAAATACGTTTGCTATTGTCAACGATGCAACAGTCAAAATCTACCTTGGAGCAAATGTGTTCGATACGGCTGGAGTSTTACAACTAAACTCATGGTACCAAATATCAATCGTTTATCAGCGATTATCA
>Act242
GACGATAATCCTGTTCAGGCAAAGCGCAAGAAAAGTCTGATGGAGTATTGTCGTGACAGAGATCCCCAAAGTATTCTACCACGTGGGACAACTAAATTTGAGATTTCATCGTACACTTTTCGGAATATCATCGTAAACGACAAACACAGCCTTCTTTACTGTTACATTCCAAAAGTAGGTTGTTCAAACTGGAAGCGCGTGCTCATGGTTTTGAATGGTGATGCCGCTGACCCGTATCAGATTAATACTGCAGACGTACACAACAGAAGTCTTGGTTACTTCCGGTATTTAAATGAATACGAGCCAGAAGAAATAGTTTATCGACTCAGTACATACTATAAGTTCTTGTTTGTACGTCATCCCTTTGAACGTTTGGTATCAGCCTATAGAAACAAATTTATCGAATCTTACAATTTAACTCTTTTTAAAAAGCTCTACGGTAGACAAATAATCAAACATTTCCGCCATAATCCCGACGCCAAGTCGTTAAAAACCGGCGAAGGAGTGAGTTTTTCAGAGTTTGTGGATTATCTATTAATCTCAGATCCAGAGTACATGGATCGTCACTGGAAGCAGTTTGATCTACTTTGCCACCCTTGTCTAGTTTATTATGATTACGTTGGACATTTTGAGAATCTGATACCAGAGGCAAATGATCTTCTACAGACACTACAAGTGGATGACCTCACACGCTTCCCGGGGAACATTACCTCTAAATATAAACAGGCTTCTTCTGATCTTGCGAAAAAGTATTTTAAACAACTTTCTAAGAAACAAATAGAAGGATTGAAGACTCTTTATCGACATGACTTTAATATGTTTGGATATTCCAGCGATGACTATCTG
>Act243
ATGACAATGCGTTTAGTAAACTGTAGATACGTTTTTTTAAGTCGAAGAAGATTGAAATATTTCATCCTAGTTCTGATTTTTTTCGCCGTGGTTCTGAACCTGAGTATTCTCCAGCAGAAGCCAGTGGAATATATAAAAACAACGGGTCTCGTAAGACCTTGGAGATTTATCAATGATGTTTTGTTTACGTCTCTCAAAACAAATGCTTCTTGTCCTACGAAATTACTATGTTTGATACTCGTCTCAAGCAACGTTGGTCATTTTGACAGGCGACATTTAATACGGAAAACATGGGGGCCGGATAATTCTCTTCGTCCAAAGTGGCGAACGGTTTTTTTATTAACTACGAATGATAACGAAGAAGAAATGAAGCGACTAGCGTTGGAAGAACAACTCTACGGTGACATTGTCCAAGGAAATTACAAAGAGTCATTTTTTAATATGGCTTTTAAGGTTGCGATGGGTTTCGAATGGGCAATAAAGTATTGCCAGTTTGACTACTTACTCAAGACAGATGACGATATCTTTGTCAACACTCATGGGCTGCTCAATTATTTGCAAGATAAAAACACTGCTAAAAAAGGCCTTTATACTGGAAATCCAATGATTGGGAGCCCTGTGCTGAGGGACGGTAGATATAAAGTTGAGTACGATAGAGGAGAAGGGAGAGACGATCGCCTGAATAAGACCATGTTTGCACCATATTGTAGTGGAGGAGGATTCGTCCTTTCCAGAGACGTCGTCATGGTGATGCTGGATCAGTTCGACTTGGAACATCCACTGAACATTGATGATGCATACATTGGTGAGTTAGCAGAGCGAGCAAATATTAAAGTTGTAGTGAATTCAAAGAACTTTATGATGTATGTTGACAACTGCAAATACAACGTGGAAGCATATGTTCAGCACCCAGCCAAGGGACAATGCCTGCAAAAATTGTTTGCACAACATACAATGTACTTGGATACTGGGAAACTACCTCCCACTACTAAACCAACTACTAAGCCTACCCAGCCACCTAAAGTAGCTACCCAGCCACCTAAAGTAGCTACCCAGCCACCTAAAGTAGCTACCCAGCCACCTAAAGTAGCTACCCAGCCANACCCAGCCACC
>Act244
ATGGCCCAACAATTCCTGACATCTCTGCTGCCAGAAAATTTTTTGGTCGTGTACATTGTTACTTTTGTGACTGCTGTGTGCGTCGGAATGTTTTTTCTGTCATCGCCGAGAGGTAACCGAAAAATTCTTCCTCCAGGACCGTGGAGTCTTCCAGTGGTTGGCAACATCTTCCTATTTGGTGCATCACCCCACAAGAACGTCACCAATCTTTCCAAGCACTATGGCAAGGTTTTTTCCATGAAGCTTGGCAGTCGTGACGTGGTAATTCTGAACTCTGTAGATGTTGTGAAAGAGGCTCTTGTTAAGCGTGCGTCCGACTTCTCGGGAAGGCCTCCGCTCCACACTTTCCTCGTCTCCAGCAATGGAGGCCGAAATGTGGCGTTTACAGACTTTGGATCGAAATACACCAATAACAGAAGGGCCATGGACCAAGCCTTGCAAGCGCTGACGAGTGACAGCGAAGCATTTTCAGAAATAGCCCAGCTCGAAGGAGAATCACTCGTGCAGAGCCTGCTCAGCTCCCAAAAAGAAAAGTTCAATCCAGCAAGACATCTTCTTTCGGTTTCTGCAAGTATAATGCTAAGGATGTTTTTTGGAGCGCAACTTCGCAAGAAGCATCTCAGAGAAGCCTGTGAACTGATGTCCCGATCAACTGATTTCATTGAAGGCAGTGCTGTCGGAAATACAGTTGATTTTATGCCGTGGGTCAAAACAGTTTTTCACAAGCAAGTGCTAAAAGTGGATGAGACCGTGAGAAGTCTTGTCAAGTTTGTCAAGACGATGTACACCGCGCGCCTCCAAGAAGAAATGACCAATATGGGCGAAAAAAGCGACAACGACACAATTGTGTCTGATTATCTAACCAAATTGGTTCATGACAGGAAAAACAAGTTAGATGAACTTCCTGAGCACGACATGGAACAAGCGCTCATTGGAGAATTTGACGATGACAATATTGTGCACCTGATGGCTGATTCATTCGGAGGGGGCTATGAGAAGCTGAGTACCGCCCTGAGATGGTGCATTGCCTACCTCGTGGCCTACCCCGATGCTCAGGAACAGTTATGCAGAGAGATCAAGCACGTGAAAGGATCAGAAAGAATTTCCCTCAACGACAAGAAACGATTGCCACTTCTTGAGGCTACCGTGATGGAGGTCCTTCGTCGAAGCTGCTTTTTGCCATTTGCCTTGCCCCATTGTACCATCCGAGACACGCGCGTGGGCGGATACAAGATCCCTAAAGATACAGTAGTTTTTGTAAACCTCTGGGCGTGCTGCCACGATCCCGAATACTTTGAGGAGCCTTTCAAGTTTAATCCCATTCGCTTCATGGACAAGAAACAGCAAAAAATCAAGCCACATTCGTGTATGGTTGCATTCTCTGAAGGAGATAGGAAATGTCCGGGAGAAGGTTTTGCCAAGTCAGCACTGTTTATTCTGATCGGTACTCTTGTTCAAAAGCTCAAGTTGCGCAATGGCACTGAAGAACCCATGGAAGAAAAATTTGGCTTGACATTGCGCCCAAAGAACAATACAATTTACGTCGAAACCAGGTCG
>Act245
CTCCAAGCTAAAGGTCTTTGTGTCGGTCACGAGCCAGATTCCATGGAATTTAGTTCACTTGGTGGATGGGTTGCCACTAGAGCATCTGGTATGAAAAAGAATATCTATGGTAATATTGAAGACATAATAGTCCGTATAAGGATGGTCACACCACAAGGAACAGTTGAAAAGAATTGTCAAGTCCCACGTATGTCTACAGGTCCAGACATTCACCACTTCATTCTTGGTTCAGAAGGAACCTTAGGAGTCGTAACAGAGGTTACTCTTCGCATTCGTCCAGTTCCCCAGGCCAAGGTATACGGTTCTGTAGTGTTTCCAACCCTTGAAGCAGGGATCAAGGCATTGCATGAGATTGCAAAGCAGCACTGTGCACCTGCATCAATACGCCTGATGGACAATGAACAGTTTAGATTTGGTCAGGCACTAAAGGGTGAAGAAACATCTTTTTTTAAATCCTTTCTTGATGGAGTCAAAGCTATGTACTTGACAAAGTTCAAGGGCTTTGACCCTCATTCTTTAGCAGTTGCAACTCTTCTCTTTGAAGGTACAAATGAGGAAGTCCTTATACAACAGAAACGAATCTATGAAATTTCAGCAAAGTTCGGTGGAATCCCTGCTGGAGAAGAGAACGGCAAGAGAGGCTACATGTTAACCTTTGTCATTGCATATCTAAGAGATTTAGGATTCGACTACTACTTCTTGGCAGAATCCTTTGAGACATCAGTGCCTTGGGATCGGGTGGCCAACTTGTGCATTAATGTCAAGGAATGTATCATAAGGAAGTGTGCTGAGCTTGGGGTAAAGTACAAACCCTTTGCAACATGCCGTGTGACCCAAACTTATGATACAGGTGCTTGTGTGTACTTCTACTTTGGTTTTAATTACATGGGCCTGGCCGATCCACTTATTGTGTATGATGCAGTGGAGAGCTCTGCAAGGGATGAGATATTGGCAAATGGAGGGAGCTTGTCTCATCATCATGGGGTTGGGAAACTCAGGAAAAAGTGGCTGAAGAAATCCATCTCGGATGTTGGGTTGCAGATGATTAAATCTGTGAAAGACTCAATCGATCCCCAGAACATTTTTGGTAATGGAAACTTGTAC
>Act246
CCATCACCATTGGAAGGAGAGGCCCTAGCAGCCCTCAAAGCTGCCGCAACAATGAAAATAGATGGCAAAAAAGAAAAAGCCATAAAACTCTTTCAGCAAGCCATCGCTTTGGCTCCAAATCATCCTGACATTTTATTACAATATGGAGAGTTTTTAGAAAATGAGGACATTGTCCAAGCAGAGCACCTTTATAACAGAGCTTTATCTATCAATCCTAGTGATTCTAGAGCTTTGACCAATCGGCAAAGAACGTTACCGAAAGTGAAACAAATTGATAGAGACATGTTGGATATTATCGATGAAAAGCGACGCAAGCTTTTTAGTTTACCTGCTGGCAGTGTAACCATGAAAAGAGCGATACGGGAAGCATATTATCAACATATTTATCATTCAAACGCAATTGAAGGGAATACAATGACACTGTCAATGACTCGTGCAATTGTGGAGACAAAAATGGGTATATCTGGCAAGAGTATCCTTGAACATAATGAAGTTCTTGGCCTTGACGAGGCAATGAAATTTATTAATGGTACTTTAGTTCAGAAATCTGAGAGCATATCTGTTAATGATATTCTTGAAATTCACAAAAGGGTCCTTGGTCATGCGCATCCTTTAGAAGCTGGCAGGTACCGACAAACCCAAGTTTTTGTTAGCGACCATGTTCCTCCAAGTCCATCAGAGCTTGGTGGCCTCATGAATGAATTTAATGAGTGGCTTCTCTCAAGAGACCCAGAAATTTTGCATCCGATAGAATTTGCAGCTCTAGCTCACTATAAACTGGTATATATCCATCCATTTACCGATGGGAATGGACGTACGGCGAGACTTCTCATGAACACTATTCTCATGCGTGCGGGATTCCCTCCTGTGATTATACGCTTTCAAGATCGACACAATTACTATGAGCATCTCAATCAAGCTAATCATGGAGATGTGAGACCTTTTATTCGATTTGTTGCAGCATGTACGGAAAGAACTATTGATGCTTACCTAGCATCTACTACTATAATTCCCCTCGGACATAAATCACCTGGCCGATTGACTGATGCTCATTTAAATGAGGACAATGATGACTTGAGCTTCCACAACCCTCATTCAACAAGT
>Act247
ATGGCGGATGATGGATATTCCGAAAAGGATATTCGACTCAACTTATCGCCGTCTTCCAATGCGGATAGACTTGGGACTTATGGAAAAGAAACACTTAACACAAATAATACTTCTCCTTTTGTAAATACGCCGTATCCTGAAACCGACGACGAGAGAATTCCATTGATTAAAAGTGGAAGTCGAAGTGTTGGAAAAGTAGACTTTTCTCAATCGAGCCCTTGGAAGGACAATTTCAAGAGGTTTCGATCAATGACGGTATCCATGACTGTATCCCTAATAGAGAAGGAGTCCACTGATAGGCAAGCATCTGCATTACTGGCAGGATGGAACGTGACGAACCTTATTCAGGGGATGGGTATACTTGGCATACCCTATGCAGTCAAAGAAGGTGGATGGGCTGCAGCCTGCTGCATCTTAATTGTGGCTTTATTCTGTGACGTAACAGGGATACTACTGGTGGATTGCCTTTATGAGATATCACCACGCAGTCAAAGAAAAAAGAGGGTTCGCACCAACTATCCAGAAGTAGGAGAGGCGGTGTGGCCAGGAGTTGGTGGTACAGTCGTAAACATTGTCCAGACAATAGAACTGTACTCTGCTGCAATGCTTTACTTGATCCTACTAACGACAATGTTCTCACAGATTACTGAAAAGTATGTCTCCTTAACTGTAAATGAATGGGCTGTGATATGTGCAGCAGCAGTATTGCCAAGTGTGTTCATCAGACGGCTGTCCCTCATTGCATGGATGAGCATGATTGCTGTTTTTGCCCTGATGTCATCTATCGCAGTCACCTTGGCTTATTGCATAGTACACAATGATAAATGGTCACTTGATAACATACCAAGCTTCAATGGCAAGAAGTTCCCTATTGGCTTTGGCATTGTAACCTTTAGCTACTGTGCTCATGCCGTGTTTCCTGGAATTGAAGGTAGCATGAAGAAACCACAGCACTTCAACTGCATGATGCACACTTCCTTCATGATATCAGGCATTGTGAAGACATTGTTTGGATTGCTCGCTGTCCTCACGTTTGGAATTGCCACCGACCAAGTAGTAACAGTTAATTTAGCTGATAACGTAGCTTTTAACTTTGCAGTCACAGTTCTCGTTGGCTTGAATGTGTTTTTCTCTTTTCCATTGCCTTTATTTGTTGTTGTTGAGAGTTTTGACAACTTATTATTGAGACACTTCCCTCACTTGGGTCCCAACACAAACTACCATTGGTTTTGGTTACTCATAACTAGAATCCTGCTAGTTGCATTTGCTCTCTTCATTTCCCTGGTTGTCCCACATTTTGGTCTTCTTATGGGCTTTGTGGGTAGCTTCACTGGTACATGTTTATCCTTTGGTTTTCCTTGCATTGCCCATTTGAAGCTTAAATGGAGATACTTAAGATGGTATCACATTGTTGGTGAGCTTATTCTTATTGTATTCGGAGTGGTTGCTGGTGTTTTTGGCTTAATATATTCTGGTAAAGCCCTGATTGACTCCTTTAAGGCCAATCCATTT
>Act248
ATGGCGACTCAAAATAACAACACAACGAAAGCAGAAAATCCCGAAGAACAGCGAAATGATCAAGAAATTCATGCTCCTATCGTTGGCTACGAAATAGTAGAAGCTAGGAAACGATTTACAGTGTACCAGATAAGTGTAACCTTGAGCGATGAAAGAAATTGGTTTGTATTTCGCAGATATTCGGATTTTGCTCGCTTGGATGAAAATTTACGTAAATTATTTGACGATGGCTTTCCTGACATTAGTCTTCCGCCTAAAAGATATCTAGGAGATAATTTTTCGGATATTTTTATTGAAATGAGGAAGCTGAGTTTGCAGCATTACTTGGAGGTTGTTTTGGGAAGAGAAGATATGTGTTGGACACAACCTGTTGTGGAGTTCCTCTGTTTAGACGATCCACCGGGCCCTTACGATAGCTTACAAGAGAGTAGAGCATTTATAGAGAATTTAGAAGACACAGTTGGAGATTTGAAACAGAAATACGACGAATTGAGCTCAGAATTACGGCTTGCTAAAGCTCAGCTTCGCTCAACGTTGTCTCACAGAAGGGCACTTCTAGTTGCATTACGAGCAGAACGAGTTTTGAATGGAAAACCAGCTCTCGATAATGATGATGTTGCATTGATGTCAGAGTACAAAGGGAACCCTGAAGTCAACCAACTTGACTTAAAAAATTTTGGAAAAGAAGAAACGATTTTGAAATCTAAGCAAACTTCAAGAAATCATCAGTCAAGATCTAGTGTTGCAAGTCAGTGGGATCTTAGGCTGGCTTCAAGACAGAACTCTAGGGAATCAAATTCAAGTGATACTAATAACAGAAGGGCAAGATCTGTCTCAGACCTGCCAAATGCATCACAGCGAAGACGATCTTCAAGGCATCTACCTTCAAATGACTCTAATAATATGTCTGTTCTGGATAAGTTTATGCGACAAAGCACTGATGCTTTGCAGCAAATACGACAGAGTGTGAGACAGAAACTTGGTAGATGGGAAAATGAAACGAACGAC
>Act249
ATGGATCCCTCTTTACTCAAGGACTTAAAGGATTTCAAAAAACGGAGTGCTACTCAGCCAACAATCGAAGCAAAGAGGGCAAAGCCGACTCCTTCGAGACCCAAACCTTCGCCTGGTTTACCAAAAGAACTTCTACAGCCCAAAAAAGCAATGAGTTCTCCTTTGGGTGTCACTGCACCTAAGTTCCGAAGCAAGCACAGGTTCGCTGTAATGGCAGCTATAGTTAATTTTATGAAGGATAGACATCTAAAAAGAGTATATGAAGAGTTGAGTTTAGATGAAATCCTTGATCAGATCAACTATACTGACATAAGTCCTAGTGATAAAACATGGCTGGGCCAGGAAGCTCTGAAAAAGAACCCTAAACTCACCTGTAATGATGATAAGTATGCGTTTAATTCCAAGTACAAAATCAAAGACAAAAGACAACTTCTGAAATTACTAGAGAAGCATGAAGAAAGAGGTTATGGAGGGATCTTTCTTGATGATATCCGAGAGAGCTTACCAGATGCTGATAATGTCATTAGATCAGTACAAAACAAGATTTTCTTCATAACAAGATCGGACAAAAAAGTGGTGCTATTCAACAAAAATAAAACGGATGAAATGAAAGTGGACGAGGAATTCCAGAAGCATTGGAGGGCAATATCTGTTGACGGCATTGGAGAGGCTGATATTGACAAGTACCTTAACAATGCTGGTATTGCCGCAATGCAAGATTCTGGTTTGAGTAAGCAACAACAAGCACCACAGCGCAAGAAGATCAGGAGGAAGAAAGCAACTAAGATACACAATGTTCATTTAGATGACAGCACGCTAAAGGATTATACCAAGGAAAGC
>Act250
[truncated: 1,849,470 more chars]
