# Supplementary material for: UPrimer: A Clade-Specific Primer Design Program Based on Nested-PCR Strategy and Its Applications in Amplicon Capture Phylogenomics
Source: Mol Biol Evol. 2023 Oct 13;40(11):msad230. doi: 10.1093/molbev/msad230 (PMC10630340; doi:10.1093/molbev/msad230)
Supplement: msad230_Supplementary_Data [file msad230_supplementary_data.zip › Appendix 17. Actiniaria/Appendix 17. Reference peptide sequences of NPCLs for Actiniaria.fasta]

>Act1
MMTAVRHTSKYSTNEQDMKKDSKIVTFYKNGDIYFSGYVVTITPRRYRSFEVLLSELSRITNLPQGVRYLLDRESGTRIEAIEQLQDGKAYVCASNSKLKRLDYGKKSGVLPQWGSKNKIELPALTNPPKVQGNQTSSRYVPLAHTRHAGTREHKQEATRNYQRVSYKARNVTVIRNGHKPRMSTRVLLSKRTAHSVNQFLDMVNDSLGVTGASNVRKIYTSRGKQVYEVSDLFLDETGIFIAVGNERFRVDDIENILSDDKGTPGNNKRRVKSLGKVSNTGMKHEEENKRTSKEHDDKPTEQDNKKSSLPVLPDLEVKKNKNNYEIRSKVADGGDNYSSIHQKPQSPRHKKTVSKQNSSTRENKNVEQRTDVNSNNVKLPQIGTGHNLVTSQEPQQATTTKGKTDNQDSPRGVGEEKEKLKESVEKEKIEKYPEQKVKKRPSKEFTHHEIEVEYSRVTDKKVEDVYDIGRKIGDGNFAIVRQCTNKTNKKEFALKIIDKKKIKGKEKMIDDEIAIMRKCRHPNIVRLFEDYDTPTDIYLVMELIKGGDLFDAISSSVKFTENVAKTYFRDMCKALAYLHKQRVVHRDMKPENLL
>Act2
MLKVSNPPRPPQSAPVNVVIVIRTSNQAKNMEGKSSHVVDSDFQSSSTNLWPMKQAYFPDAIVDDEDDDEESRKLAWLKSWWFKRLTQVCSVVSVISMSLNSPATFERFPALFFVTLTLDIAVAIVLTIEMIAQIHKFSFIVEIRAYLKRRNCIFNFIMVILIWVSIILQFVELKGIKPKPYIIFSIPRAPRALIMLRVFKVFVNFRLSDEVSRRSRRQIWSVTIFFTYFMTLASIIGIQMFGAKNHYCVRNSTDLNNVTYSDLLLPEARCSMSNEKGYFCPSNYSCESINLNAFMADRQYFDHFIYSILTVYFSSTQEGWVLVMYQMMNVRSRLLVVIYFILLIFFIAWLVKNVFIAVVSETFADLRSQYTISRRQTRRRRYTGLSSLVIKDHGTGWHLVSVDHEASKGHAPLPVRRVMSSVFVKVFIILCVLVDALIQAYNAWWRYLAQFMFTILFDIEALLKIWCSGFRPYLNNSRMQFIEFVIAVGSTIFAIPVVMGYDGFSVFHVMRVVRLIGAVPGLQAFCLKIFGTGKKLGSIILLTFFFVMLLSAMSMQLFSTLKDGNDYLFGTYLQSLQSMFQILTQEGWVEVMEKSMKSAEKYGALFVALFLLAYHLFSSLIIMSVFVAVIVDNLEVDEDVKIMKQRKMGEETNYTQEKLPLRIRIYERFKDDPRLVKMSRLKFASEFPTPKIRESFMRRFVNTESVNDLPLELSSEGGEGSTASQMIVSRRPGLHLPVELLNSSVPEVNRSTKIFRKQSTVSALINDSNHRRTLAQLSPTDITPYGKKNTGFRSASRRFRAGGGRGGRAAVTEADVKRAIEMTSQGGKKLHSQLSQEDSHRGKNWDIQTVREKREQAESRRRLQEETLRENHPFFDQPLFALPRDSWFRNFLQSIVHARYIVPPGYRNRSSMISMETIQKSLASQTYLEWVMVFITLASCLSMMVETQEMSTFENAWTSTFEHFFVVAMSLELGIRILADGLIFTPNAVIQNFGGVLDVFIYLQGLVYVCLQPKQVRAGSAAQMLMIFRCLRPLRIITLMPKMKKVIMELVGGYKEILKVSALQLILMFSFAIYGVQVFSGKLGRCNDIDITTKDNCTGLFNIKLASPRELTILAGDIPEMKVPRVWKNPRNFDFDNVINAFLALVEVLSLEGWLEVRDVVDSAVGPQYGIYVHVYVLFGSMIGLTLFVGVVVTNFNEHKGIALLTVDQRRWQDLKKRLKLAQPLHLPPRPDDPGIRKTLYDIIQSILYRRIVAVIVLLECTTLAVGQWTTVEAATRDGVTSLAAGCTLFFVIDAILKIISYTFEGYWRSMRNRFDMFLTSLGILWVILNFSLDRSDGAYTMALIFGVVIIVFRFLTLSGKHNTLKMLMLTVVMSLVKSFFTIAVLVILMMCYSLAGVILFGSVKYGEAIKRYANFQTSFNAMILLFRITTGEDWNKVMHDCMVDEPYCTPADPGECSTNNPHCWRTDCGNSAASVTYFLSFYVLVTFVLLNVFVAVIIENFSLFYASDEDSILSNTDLRDFQMAWNLVDKGRRGVMSVPQARLFLRVYIFFKQNNILKGRLGVDERSVTFRHMCCEIEKLRNGGDVSFHDVLGVIAYRTVDISRCLQLEELLEREELEYTIDQEVAIQTIRDWFIKLRMKRERERQQKEARASPLVSSNESINNAGLNDESDREREQREREQRDRFSSGEEEEKEAEKIPVSRTLSSQSAGFLAPPSTPPRQRKFSGPDRVLSQRKTSTVTFPTEIVEPPPAPPVVRSRHKQPPVEHKESGEVKDWWTAQMKDDSEFPAP
>Act3
MVTARHEGVARIDLRSIILLQQACKDGNIQVLKKIGNKLSNIDLKANGMALIHIASRHGNIDTVRYLISLGANVNTVDDDGLTPLHWASKGAHTEVMELLLRAGANCNARSKNGTMPVHLAAKSGSDKAVHILITNGADGNAVDKEGRNPLYLASEAGHVSVIDILIHYGFQQHLPLTDGNTPVHKAAMNGHLGAVDFLIKQGADKNAVDKDGWNPLHSACQKGHIGVIETLLSNGIKADSRINGGCTPVMIAGCHGYPEAVDFLANKGANVRSADEFGWTALHFASLGGHIPIIRLLLKLDADINRQTRQGSTALQIAARYGHHEVIYYLLRKGADVHATDKEGWTVLHYASQGGKLLTKALEVIVQKGVDLNAPSNSGITPLHIASRHGHQEILEFLLENGADFQIEDKEGWNAFHHACKGGHTDVIETLFHKGLDINTRTKCGLTPVCIAALRGHREVLEFLLPRGGDLHVADNNSMTALHYASKSGEIGVIKMLLEHGMDINAQTEKFVSPLHSAAGAGQLEAVKYLIDQGGDFALMDENGWSTLHFASQAGHLSVISELIDHEADPNCRTFEGFTPLHLAIQNNKLNAIRMLLSKGADEYETTQAGLNSLHIACEYGFVSIIELLLELGVNVNSTTTKGSTALHIVASRGHVAAVAPLLSRNADLRMEDSNNWTPLHIACIEGHLEVVKALLQHGLEPDIKNTKSITPLHCASQHGHPEIIDFLLTKGVDMNATDDAGWNALHFASSEGKIDVVKSLIKLGAQPDCPTYDGVAPIHIASKNRHSEVIDFLIEQGADKHIVDKKGWNALHYLAKDGSVKEAEVLLNHGVDIIVKRTYDGDTALAIAEKEGNNAMQQYLHGFMFKHFGITGDEADGAKQGAYCVIL
>Act4
MRRSGEPSQYHDETPRRRVRRPHSQDLEGLHISDIRTQEMAENSPTSPFKAGPFVLPQSPSSVQNPVSPHRLYQHNPRSQSGVPPSPHGVYPHSAISPSRYPPGPPVYMTSVHSPSSGISTPSCATPTSASSIPGSPDFFGHVMGESPAMSPSKSDPGYPIRSPSYFTPDHKPVFSDYQREQYNYPQGPSPGGTIHHHGFNRPVPSPTGYPNQPSPNSLPSRSIGAPSPSSGLHPTQSPVYRPMMNPEHLPGNPSGRKHNPVPVGKPTDSPETARLRQLVIEYYNGEIESVNLNYYEKLQELFFLQSGGNIVDILIWKRKPNPQLTSFLNSNKLEEGLIGLSSPGSIPVLGAQGPVNVLQSQENVDHQRTSNEQSGVDPRSNLLNTNSAYQQFSEGFTPNVSPFTGTLLGMKGNQSMQALSRSLSLPNASLNTNTLGGGHSNTDSGQRKNTLNSISKSSATFSRSVSVAGHQLSNGPSIASDSSGRVSSVRNPSVMSVLENSFGSQEEIAVEAKREAEVYKRIGELRKEGLWTAKRLPKVQEMSRKKAHWDYLLEEMQWLATDFAQERRWKRGVAKKLSRAVLKHHQELKSKEVKAEKEETVRLRRIASSIAREVKQFWASVEK
>Act5
MSEIIDCMVFIVQKTCWSLWKFTEFVGKRILDLLGLVFNILACLTVIRLPCMIQQFLHMEDISQWRYVGFVQLIIFIMDIPVIIMGLISLVLTMGFVLIPFLRKVKKKGVKCDYTHQDDDIFFGGFMLRKIVVGYFVRVMCDIFCIPLGLICLCSWRGPTLIRKIKKKKNWEDLGWRKVCIVQFFHLVVDIPCLVCGILLMVTWRGPYLIYVLYKRKEDNDFSWNADRFEVFLQLFLLFTDLIFLSIFLVTMITWRGPLLIYELVEYRNEPHSVDEDEDECIRVNSDWVIKYMIAKHATLIFVDIPCIICALIVMVTLWRFPSFVRNCTKDEWELRKNCLTQFVLLLIDFVFLLLNILCLILSVVVLATLWRAYPLIKDLKKYFKQRSEIPQTPVNESEQQKKERKNLRNKNSWKIRKAAFKHFGFLFIDIPAIAACVLILVTLVRFPKLLSKLLQAGDFYMEFALISFGQLVKLIVDVVFILLFIVLMIMRPIQSWVHLLEDEEHRKMRLLRFYMQWVPDIIDKRHTIRRKMEEVFSQSLKNKSPPFNIHVELSIINAEFLKDLDWVRSKIKKYELDDQYDYLLHMIQFYEGKRAYKLHRLYLCELNYLHCANSAVHNENLFKYRNEMIAFEHKVDSAIRELKDFKVQKVPLWTNESGLRTRTRQETQQVLIKCLPSGRFLLTILIILNLLLIYRGPALIRNLCRRWYDRKKIVFKNLREYLKDFVTVVIILLVLLTVYRAPFLLVEVANDVISKRSWNAVRETVRRYPPKFAQDLVDLMVTLLSWKSIRFVFTATLFGILMPADLFLRVMKFAFKNTFFAILSTVILYFVFFGFPFVLTFKMAPSFLELSNGLAITVSIGVFGILLLLILIIASILTFKHRESSFSIRPKAYDYVRFNWTNAHALIFEFVEFLQLLALVFVVSEIPMYGAATLNKASQYLLLSFATFEVKFWLTIILFILWFFCCGLPVILEQVLETFDEGTFAKQVSWTLSVSLFTNTLFVTFFESFLSFVACKYDIGCTPVDQNFTGNATNLTSCPSAVLYDDQSIQCWNASHQGVAVFGLLALVWYTTTAVIFGTRYGDSDHPSLDLKFSPVYNVLINFAKALMVGLAVLAVANPYFVFGSLIFVNMVALIFTLQFRKFIGFNLSNSFVLILWRIVSFVSAAIAAVSAIIAKVMNDPTSKAPLFVFLAGVGVVLVLAVIISITRIVRRALTPMEHKRKEFRTCLRQLEDKLVRDNYMVNSWHKNRKRWRRLVRHVYEAQKNDDKNISDRTVELPAEMSPPPIADIQSRSRHSLVPELGMTFSTDVTQNLPPPPTYQELFPNIMGSHDGMPPPPPYYAQHGQSELVPINSPPSGKSTPENTAVNEEAPGQNPAEDKPGETISSDFRVSVSDDAGLKNSLVEDEGEITSFSDTKEVKLDIDKGTEEDEEPHEVQVELSLPETGEGARVESDEAKESPAFTEDSDFDQDENKNTDDTKVERSIQQAAAPLPANQYSELQ
>Act6
DKQDKQYIVKPSFRMPPEILGSLQKSSSLLSVLFFYAGAGIGIYQRWKYHSADLSYLMLIIVLALSIFVSLVTYLYGYKDFSRGFSQFWIGVVFSVLSFTEIAYDHLMVSLEDLDLTDILVLASVGIYCFRVLMERICNLISYEASCITSEEFLLLFGFVVGSTGTAQFGSILVISLGLVVHLVAFNLKSSFCLLSSIVFCAISGIYFFKAAKQKCNPFCISAFAIQVTFSAMLDLYFSKLSLLESWKKIIMQSKCYHRLEILANVILQGAYFVFCFQGTMVESVTIYRLPLFVLCSVPWIVFHFMFFITSWGFVSKIEECALVLRVQGEISDNNISEIMASKGIRHFCLVSQIVSFYTILSTCLLAASAWQDNNPMFIGFFLIVLPTESIMFDIISKLGKMVGGTATGYALIAPAHKYSPTGDVTILPQDGFQAINNTAMELINIVSRFFATHMIHNFGTDFSSSGISAEYVESKIQTFFEQKILPGLSYDTYXLYYSGHVQDNGNFALTDGKTLEFSTILKWWRDXNSKTGSRLILFLDTAHSDKWLEGLWGITPDFIAIQTGKLQVIYDPEKGNSYPLGELTKMLLEFDSEDSKPATRKHDKVKPTYGVTRNWCCFKFHKPTVEDIARHIEDHFPRFMKPVTKLFTHLPCNTNITGVFDWLFDNCRRLKMKWFLPNVFDTGHGFKLVRS
>Act7
VRKLQLEIENLKRQKRVLEDQLRESKGDNKKLSBELAMVRRRLMDKETENEMLKRELSKKNNEIASLRADKLDLQKRIESMSQEMIISSDSTTIVQSAPDEDDLYLAHQEISAYETTIKSSSEEKEALRDEIASLSARLSRLQGDYDKAMRDLEASKRDSDLKARKYEASLQNAQRQRDDLKDKLERLRDELKRTKESINEYRTDALNNKKAADRLRDEVGSKBKQIRXLEXKNXDLEDRLEXLXXEXXQAQMKAEIETKTRQNMERDLRNAEKKVAELEATVESLKTENGDLQRELSITLKKLAAAENELSKATSRIKQLEVEVTRYRSRVRELETEIENISSTHVQLQSTYESSVSEVDGLLSRLGGTSAKVNDLESLYEITAKERDELKQNIAPLEKRISDLKIALERSENTRDDLERQVEALRSKNTNLEAMLEAAQKAKVQLKSDLDAEKDRVSKLRKXIVDLQAALADAQRTAEKYKNDNDRKKKTIDDLKNTIRQLEDRINALDNEVQEVNTKNDILEEQAKEMQGDLNDANKRAQIAEDEAKHLEDEVERLNKELQDRDKQISELESAYDTAEKEKRDFEQQVLALNQKVNRLEKELQDALNKNAVLEEDAKNHQSVVDKLQDEVDRLKNKLNDAVRRADEATKDSLEKDANIEDLKNQISALEKEVEELRADLIHTKSLLQSSEDEKRKLLIELKKKEEECNRLITDIEKHTQRINVLEGECMVVNSQIENVQSSYTDFMDSSSGMEGLLESEKEKVALLEKELLGLRNKVQSFDERDALKQKEIDRLKAELEAADEKIADLLKEVQRLEGEKDEINRNLLVAQSKVNELESDLEAAVEDRKKAEDDLYDLQTKIGKLENQIDTLRKQNQQLKDQLKDANNKLVPAKERIAILEAENTQQKKQNDALNNVITKKDKVISELNNKIKKLQKDLEDAKRDVLAANVSADAAREEKKELERKNKVLADRIEQLEREIKDLKEQRNALDNELSSKNHKLALLEGQLASVRKERDNLKIELDNLNAAFRKLKEDYLTVLSDLKAREREVESKDKIIKEKDVMIERLRNGKAASDEELAKLRKELMNTKNELESTLSKLKTLEETYKNTNLNLSKLEITISNLNKERQERDSVSSTHDTRYYEIETLYKASQDRENRFKQELQSYKNRYERLEADYQKLQKENVDLRAMVNSLNKKIRDLEAFKNRIEKEKQALKAELLKVNNELADLEVQMDSTMKENESLNNQLQDAQDRLEKARNDNLDLQQKNVELKMEVEALEREATEKDNTINSLTASKEYIEGQLDSLKKQLAAMKDENDNLKEEKASLQQEILDLTNKINELENLLARISGERDRLLEDLRTSANKINILEQQIRDLQKDKEGLNDKIEDLKRQLNALREEKNLIERELNDLKSKIDYYIKEIDGRDRTIEEMKNRCDELERELDSLKKNMRRLEADYEAAQQKIRDLEKSHSSVTDRLTIIENAGDGHRDKARRLEEENINLKRRVAEMDIANKVSSEKEFDLQQKLSQANEQIINIESQRPVESGITMMSEVVVESSQDDMEVEMLRSDLESLKTKYNKLERQNKSLTDANAKLQAELGNRDKKIKDLEDEILDLKRVIQELKTKLAQMGDQTDAPGIIASLRTQKNNLERDNNMHIQELNSLRAQLVESKKRKDDLEAELQKLRRELGDVKLKLQITITENDNLNAELINAQKKIASLEEDYHRSMQEIAKLRGELDETRVQLSRAKEDMFEAQRAASDLALQVDALRREIADKNNQLQWHENNEKQLQNEIFDLKQKIAKLQERIDEYADQVTLLNTKVHEKETKIAELEHFLNLARDENDRLRKELATANANATDFKNKYLNALKDIERLQNELNVKNQKIFYLENRVKTLEADKNRFKMEINSLKKTISQLRIEIETHRQEKDRLHGDLVIVSNQASEVQSAPPSGMSIDIDISTSKRYKDLDGAYKKLKMSKELLDNEMVSLRKRLTKTENDLSNANREKNILDGQSAWKDKRIKEMEEALNELQSKDR
>Act8
MAARFQRQQCFLCDLPHSPWAVLHDFSEPICRGCCNYEGADRIEEVIQYVRILRRNWEKAEGNRSRNSKSERLNSTGSSVSSTPSPPPSHGLSNNGGPNFPVSAEHRRMLGKYQNVPKVEDGVDPASYQNVSGPYPKISSPETTNGSKAGGNRAMGNIGGREGERRANFYEDTRHSMLNGSAVRNHQGQVIAPPLGQPHLALEVPRQEYIAHETINILNRTVPFDIRFKKDHNLVGRVFAFDISSKLGQELEMKLLMEYPRGSGCVFQSASRLAKQMHVDSSKEYGRGVSSGFKYIEYEKDRSKGEWRILGELLLESVRLFKEPVIQELLPLRKFEPDDPPIPAVNLSFNPRPGALYGRKRKGTDIDEYEPGRPAGMMGRFTKDDMMHPAAGWVHGPAEYGKLTGSGAVFPGTPISSIPSASVLPMVSTPVTKGNVIPLPVSDGLLHSQTKSPINAVPGRLDESVVGIDCRSALGIQATPASAAGCVSPSCRSPRPPNGPISKSAETQSGGPEGEGKDRNPGSGTNILRCSLCRDKLEDTHFVQCPSIGHHKFCFPCSRDSIKKQGAGSEVFCPSGERCPLQGSNLPWAFMQGEIATILGTEFTVKKEKEN
>Act9
MDSSRRVLSSRSPATKYEVMLLEDITSRTVGPCEERIALCFNVFDEVLPHLGVYRKIISILREELYTAVYSLDYTTLPPKKGLNKTPVVQRLPFFVLVNRLYAERDKMAKILQEEIKKLQKDVEEKEKTLEKNSAHIEEFKQRVKTLEDEVFHLRMDLENCTLEKMKLEANLDQERRSHEASKARYEKRLTSLREQLVKSEDMVKMLRKYKDGYDDLEEAFNDSSVFVKRPHNPAPLTKKSQVIQEIASAKLLEEQLLTVQNSIIEEFDTFIEKNKSDPCNEPAGLRKCSSKGTRWDEETEDMKKFLKLQQETEERFKKSIADIENELQLIEIQRSTLEDRLEHLEEEKGEEKKRERKGAAKTIKDDDEIDFVKIMSTPGHADPFIPHERIMSKYAAMMYYSCNHGKNFHEFKDAKFCPSCGETTLLCPHKVGEEKLVSLPHNCTHIKIKRPVVHILKDEKAESSLPGTPDSMRTMSAGTITPSYGEEYVVKTQQHLTTSYKRLWDDLAARTSIKRRIPRPLDKERVLSIICQFYATLLWQDDFAMEDEQIVSVLETLNAFFQERYIIPDVAYLAMHDFLSGVVQYAQENQSIQLFAQAMCGNLDPVVIRYALLMNEIIDLVDWGSVDDFRILAQIVYPFMHEEDLEQFTMGYTSFSENKISKELVSEYLLYIILKYREPCFQDSEVKLLQHPGNTPGFMTDIEFTEAIDNICPLASERLRRRLFAESLEHMQDADDAVNIMRLSQITGYLTLVQISPVVKDHIAQRVEEARGKTEEDQNDPKEVVGNIKKQLLMEDAKSKAAATGKKILTIEYVRAVAAQNSKRVTARQIKRVEGYSY
>Act10
MEDKEPLLSKSKSFEDEEEDQVVKTHSFQTFFNIFNANMGTGILAMPYVIRLTGYWGVIMIILIGILGNYTGKILIKCLHENTPEGCFEKRSYADLGEAFWPRYGKQMVHIVNFVEQFSHCILFLIMCGTVMHHTFPDSGISESVWITLISLAVLPVAYVRTMRHISYISLLTVIVAMGSSTCVLGYSLYHHKQWQAHNFPAFNFRHICIAMGIITVTYSSTAYLPAIETSMRYPAEFNAMMNFTYTLVTIIKYNYGILVFFCFGKHTEQIMTLSLPHSPFRVFLSIAVITTALLFYVVPMFTLYHIFENELDIPLLRKLGNEPLKCCKVCTPKLVSRVVIIIASIIVAIFVPHFGLLMSFVGGLTGTCLVYVFPCIFHIKLHHKTLPWYHIMLDTCIILIGIFGCACGVAYSAIQIAKEYDFYKMWGIEPDTD
>Act11
MATFSPFENVAYSSPKTHLPEANYCVALMQCLNDFRKHNVLCEVTIVVNGKPFYAHRNVLAAASPYFRAMFSNHFREQCETKPVILENITADVMEELLNFIYTGTIKITPLNVRDLVSASNYLLMNSLKDACVSFMKSMLNPSNCLGIESAADQFDCETLRETANNYIYNNFATVSQTDEFKMLSPERLEQFLISDDTKVDREEYIFEALLTWLKHDEKNRKEMFPRLAKHVRFPLMSPYYLADFVETEDIVLSTPECTPLLLEAKNYHMLPDRRHLIKGSRTKPRRSMGLMKVIFAAGGIQGSSVMKNTFCFVPKTNKWYPLAPMNVARCRHGLALTGDMVYAVGGQSRE
>Act12
MEKEKYQRTENPLLDEILQKYRDCSTDSISGPKGFGERVGKKPWPTTDSKEKQVIVSSVDSKRTLNPVLRSVTTRMHVQFRDQGTLKFKETLVDQFPLACFSYGGEKRLCFKDLVDKVLKGFSTQAINTARDRLQIFCPRCTPQQLEILKLAGVLPWSCTSAGLISKSDAFRLIGVLTCSTVLARINRLFSVDSLEVYHECFGGCVGTLEIDLYTDPYAECVTCSQCDGIFSPRTFVTHTHSSGEVHTCHWGFDSAHWRLYLMLCNDHPTIHVQMMWEMLTSKFTEGSRRRLKREYVETGLADKEYNSSHSGESRISPSLPEKKPKDGRSSASPKDKEVSEERYVYCSNGVVTTTGGEIMCRRSAFRPWSPVGNRTNGRTVENGIGTPLAMLGPVSPARIFAPSTISCINSDCHGTSPCSPRGQYAYKSSLTKSDEGSESNKISEVISTPTSKDPMSLERTAKDMLDVVAQNDHGWNAFEEAYSHIKNGVKEEVNVDRVVSFNEDNIYHTLLGYSKNGELPSVKELSSLLAKDFKNLFIRSEAKTKQVLQEKSDLEDICEFSKRENAKKMEELYEELRKCKKDLRLCQARYKDETHEQKNIINGLEAELRRYKLDKEGSEANGSNESLEVLQQEVRDMCIKLEQKDSFCRELENELSSMHAWIKSQRYHPASSFVYSYGSPRRPESRTVIRSVQLVNGNSENSPVKSNGIAHHDSSEEDM
>Act13
MVSIRELIDNLRATKPPYECPLCQKFYKSYSGIEYHLQTFKHDGSDAPPPPSSSKKSKGRGRKSGKTGKNKKPPPSPPQVVVRETLTYAQAQLIVEVELEGQVNRIGIDDSLPVTEEKELKVADKVEETIEHVTPKPLTKTKSKNKHVKNDVENTPTLPKSDFVSLDDCFHQPDAPIRPTTYFRFIEQTTEEMDEMVEYDMDEEDYSWLDMINEQRKSESIAPVSQEVFETLMDRLEKESYFQSQTTCDPNQYIDEDAVCCICNDGECQNSNVILFCDMCNLAVHQECYGVPYIPEGQWLCRRCLQSPSRAVDCVLCPNKTGAFKQTDDGRWGHVVCALWIPEVCFANTVFLEPIDSIENIPSARWKLTCYICKRRQGACIQCFKTNCYTAFHVTCAQQAGLFMKIEPIKGENGQMTVRKTAYCDAHTPDYLNPDKEQEEESEEKLLPVKNKLATKNGTSKRSIKKFRKLLAEKKTMPVPVVNIPFIPAH
>Act14
LDSLSRGSVDILLAFVWFLIEVYLIEPCRTTMLGKTQSSARKFILSWVQQKLPGRNINNFDEDWKDGVAICELVNALQPDAIPSNLYSDKTNCEGNVKLGIQVAHDKFGIPQIISPFDIATSHIDELSILTYIALFCKYESLIKGDTNNNKATSSSHRENSVCKAYGSGLKSGEIGKVAEFIVELQGAKASDITIAIECKPTYGGYDEKPELSVKSVGRSTYVVKYIPTKPGEYIISVLHCGAHILRSPFHLSVTGPAGQNGIIDEMNGSVTKNSKTGSLESIPGIRETLRDTALPVFKSMKEAPNHDKTDSGSSNHANGAQSLNSSTPVVQVRDLSLEIPMNTAEGPGLVAGEVGRVGKFTVITDNNTKGPLSVCISCPAVSIPVPYVKSEKKSTHTEHRVLYIPTEPGTYEIFIKWGENGIRGSPFKVFINDVNLDELSAAGDADPEDLGGRGKIRVYYAATSMKPRAQRDKQLLETFLRGKHISNRPDFDSWIALDVGMSRAQREKVFKKAGHRSTPMLFVNDRYIGTYEDVVIMDKEGLFDSCLEY
>Act15
FLFDLMVCSMAVEYESLVDFILQTPAPIYSAAKLSRHFRTESTREKERGRDLIAVSKVCSNVAVELLSLACAANPEQLLTAVDDREIPFLDFLIETEQKDCVSHPTVQVYLGDVWRGDFKWDDWKYFLLFILCLFCPPFWAFLCLPWKDRFHKVPIIKFICHLISHLYLILLFCLTTVVPWSSPVDDLTPHWYELLLLIWLSGLLLSQLTDPHDRAGLGWIPLIVLFLSMIGIFLHLIANAFYKDEHKNTRIDMIYTRNQFLAIAMMLCFAQLLDFLSFHHLFGPWGVIIRDLMYDLVRFLVILLIFILGFTAHLAAVYRPMYENDKTANKITPPQFSFFVCFELLFFSLFGLTEMESLRPEGNHHSVTYILAKATFGIYNVITIIVLVNLLIAMMSDTYQRIQRQSDTEWKFGRAKLIRNMKRSTTTPSPLNLITKLMSYIRILYRTKCRCCRSDIIDILRTEDQVPEGLSMSINASYTKNRVHSWPLNGGPSHRDSITRISRIEEVLDWKLLVKKFIALRGGNTELVKETTRHLSLKQPTAIFNMDASAPKHRRPASVLGLGRPAVSSFGSTMSLHRVVNETVRKLDIVSSMKELSDAE
>Act16
YGDAIGFPSLVNRKFVKNGTISIGGIFPIHVGASFRPNYMTMSQAMVYAVEKINNDSSILPNISLGFEVYDSYLSKRLAMEIALEMVNRQKMSSLYEGNSDQERCISHSHGLGRIPAMIGTGTSSSSILVSNLLQVEGLPIISYAATSDELSKSNVYSTFFRTVPPDRFQSQAMADIACRFNWTYVAAIAVDNAYGRSGIDYFRKKSQEKGTCLAMEGYFPEPTHNLNATKEKIQKIIKELKTLENVDVVVLYCTSRGAKLVMEEVMRQKVSHKTWIASEGWGNSRKMLDENLMPVIKGLVGVVLRNSVVDEFVEYLVNLPSTYRPVDWWTKFWDEQFGTVNPKITREIYINKMHTSMSANVINAVFAIAHALDAMQRCKEPFGLLDGGKCPSITNPKDLLRYLHNVNFTSPVSRVHFDANGDPDGSYSIVNLQEKNGSWEFTQIGSWVAARNVPLDLDDAMIMWDGDSKGDVPRSICKETCSPGYRQTAEISCCWECINCGYDEISTTYGAKNCTKCPPETIPNPGHTKCLDVPIVHITYDSSVGKAFLVIGLLGFLASVCVALLYIKYNSTPVVKASNRDLSYMLLFCISMCYLAPFVYLAEPSNLVCVLSQVWFYLFYTTCIVILGAKTNKIVLLFQERMPRSKFSSGFGKFRHVFFVVCTALAEIIIIVVWVSVDRPSPYLDKSNDRMYIQTCKPSVTSAGKACSNILMVILILASFTCSYFAYKARKLPDNFNEGKFIAFSMYILVISWLAFYPVYLNIHDIYSVVVLSATTIVAATGLLFCMFWPKIYIIIWRPHKNTKQYMKEQLTRHAFRLDTAETAARHQKNMSTSSTNEAISVPTDTQI
>Act17
MDIQSILDNLEELLTCRLCSNIYKHPRITPCLHSFCCECLNQLSFSRPYQESIDCPICKFEIRKPEGGRFDSLPPSFFLNRLLDVYVAKRRSYSEASCGNCHRNLLLNSFCFSCGSFMCEECLNAHHIITRNSGHRTVTLGKLKIKDYEDLLRRSTFCAHKFNERGIVEYFCYDCDACVCHVCNVAIQHKHRIVDIDEAANEQKIKLREANAKLKTKLKSLELGINNIEFRSIEVQEQIDYTKKDIRTKIGNLIDILKKHEEDMIQEVERIXKDKQENLTFQLKMYETMHKQTKGSIDFTEELLERDLSEEILTIKNHVYGRADLMDSVVVGTNPAENERVGYVANTEAFESIQKESLGHISTSLTEPLASTAEGNGLSDVSAGEEVYFTIITRNAQGEIYYSEIDHVVVEVKSDMWGLLDTSIKNYRDGTYEVSYIPRVPGVHRVQIEVSGQHIEGSPFRVFVKQPVLTPVKSFGSHAQEQTSGMLLQPHGVAGNMLGQIXMSDSLKHHIQVYTSDGTQMLEFGQEGSNDGQFMHPMSIAFDKAERNIFATDSDNNRIQVFDIKTG
>Act18
YQTHGGKPKDGLEDVESGGPGTVFLYHLFHNHRTLMIDNDGRKALNRHINYTKIHEEGGKAWIMPESGIHRFADNIHKFHFEELNIYGKAHLAVWPRESNDTRNTSIFFKYMIGDRSGMVHIGNRQVMDLFRPEIDLPFSAYIYSGGHLGLAPVTTIHGVEIIIRGVLAYIKNITLHHRGQLWLLHGGRTYLAPIHKYEFETVRVQDTAVIHGVTSPIIDPGISFYTRAVFIEGGGLIRATRLTFVTENITIDDGGSLIADGLGYNTSHGYQGYGLFGKVNPGHGKDSDYGGSGAGHGGSGGRGSLSGGSPLVGFAYGDLYEPAMFGSAGGTGNGRGGNGGGMLWMNVTNVIDIDGLVTSHGEAGSNQAGGGSGGSIWMYCKTIKGYGKITANGGNGSMSGSYSGGGGAGGRIAIYFQENKTSTYFIYEARGGSAFGCEFGKEHLCKAEAGGPGTVFLYHMIHTHRTLLIHNGGQKPLVSAINDFNDLSRDGCRAWLLPQSATHHFAKGQGDFHFEELQIYGGGHLAVLTEPVGKNATLFFNYMIGDRTGTLHVSTNQTMDLQRPEIDLPFSVHVYDKGFLGLAPVTVVHGVTIYVTGTVAYIMNMTLHHGGTFWINDGGRTAGNPNNTFSFESVRVQDKALMRALTSPVEHHGTVFKVRSLFIEGGGVIWATRFLVLAENITIDDGGLLNANGVGYNNSHPTSNMGLHGIVNVGIGQTSSSGSSGGGXGGRGGRGADAQVVGKAYGDLYEPVRFGSSGGGIKAGSGGGVIWFNVTNIIQIDGQVSADGANGMDAYSGGGSGGSIWMHSYIIKGRGNITVNGGGGGTHAGGGAGGRIAVYFTKNTTFIGKFHSRGGAKGSGINTEAGGPGTSFLYHMVHTHRTLLIDNGGQHPIKTRISDYSDLAQDGGRAWILPESGLHDFANKSHAFHFEELQVYGGAHLAVETNPVNRKVSMFFKYMIGDRTGYIHIGRNQKIDLKRHFLDIPFSAYIYEGGYLGLAPISEMNKIAVHVEGKLDHITNLTILNGGILHCYQTGSTAVEPRRRFAFNETVRIMADSKIETHSPNAHPKPFSLDSKILLVEGGSKINTFNMDIYAVNLTVDDGGFIDASDGGYLALQGPGNVSTFKWKNNGAGHGGTGGRGTCDSPDTCRLRKGLPYGNLFYPQEFGSGGDGPSGGKGGGKLRINVTDTLQ
>Act19
MGAALQTLGLXEVASEIACCAGSAACGLLCKRKGSNTQGARSKLIFLLFLGLANVMSFIMLVPDMRKHLDSIPYLCDTISSPKMCDNLVGYSXAYRVFFVMSVFFFTFSILTYDVTSTKQFRARLHNGFWYIKLSILTLLFIAAFNIPNFSQFGMIWMYVGLTGGFMFLLLQVVFIIDFGYSWSASWAEKMDVLNTKCWFFALAFATAIVYALSLCAAAVLYIYFTNPVDISQCKANTFYISFNVAHCALATIISILPQIQQEANGAGLLQSSVVTIYTMYLTWNTLSSQPDSMCNPLGDVILEYDKASGVNGQAVFGSVLTFALLTFACTVRASTSQLGKLGLALSDNPEYLRKSRQVNRRKSKKENTSNRKQYDXEDQEENEDIAYSYSIFHFMLFLASLHLMMVITNWHSPDEAEDFKKLIKNWSAVWVQMSASFICCLVYIWTLVAPLIKRTWXDVLGLEPEPPRRPTARRPSVHQLKKDLKDIQERRKSATINEPFVRQTGLANELKRRNSPSKNTASESDLATRAVSESPSVKTRKELGQSEITIHKGEHHTRDINESTFGPETTRADAMHIDLPMGRSSPILEEPNEIRVASAASGRVSDPLRPVAIQIEHPFVRTAKTVDLNHQTNPETTQQILRLQERILRFQAKIVKIQHKMLYLQQTGEKLESPVRQVEAKKG
>Act20
EENDWAILNISEAPPTNNVLSSKLTPSVPFHISIKHQMEKTLNQITKALTTPTKKGPLKDSDWYHFLDCEGRLIHTEEFVSWVFQCGVVPSLRKEVWPHLLHVFPPDLTSDERERYLLMKSQVFWHLKSEWQTRDPKDIESLSHMIRKDVVRTDKACPYFDVPEDHPNIESLFNILMTYAIVNPDVSYVQGMSDLASPLLVVLNDEAIAYTCFCSLMYRMKTHFLLDSKAMSQKFEHLSLLVQRTDPELYKYLVNIGAEDMFFCYRWLLLDLKREFQFTDSLNIMEVIWSTTSPFGSQGMSSETFNSAAKTVRNKCENFKNDNIVCDIGLEPEEEDEDLEDSFTMINNFNGSDTPEANLIQIPGPYELGSGNPFALFICLAILLLHKDYCFQKKMDYNALAMYFDKMLRKHDLSRTLAKARVLYMEYLEVFNANNKPEECSEIKEESNPSSFWLEDKAIEVPQQLGQFIQC
>Act21
ASLCLVDIENCNVTTPEDLPEFPNKQDLIHELKETIEKFNVPSGQETPLNSRASSEGNSLETSLEVPQNSSFLSSSGINNSTENESGFGSASGSPRNSISYSPNSQRKMNQRESPRESPRESPRESPRESPKLGRRDKPVARVRPRRTSTERAIKSKSATSLDLSKNPRLQAIAAIAERTGIMAPMSSVVSNLEKSASDSQLDSYSREEEEMYIFGEPAKEISRKQQHENEFNTAIREIFANRFTQLLLEYESFVIQPTQDFEQWTSNREQMQNFDKASFLSDQPTQFLPFLSPFTETQMFSSFIDMKILANWEECDASLAVFDQRVENMKNRLGVVRSPSYERCISLKNS
>Act22
MKTVLMVAEKPSLAQSIAAILSKGKYNSRKGLNGACSIHEYTGIFKNETVKFKMTSVCGHVMSLDFHRKYNNWDAVDPLELFTAATLKKEATEKLQMPRFLNQEAKGVDYLVLWLDCDKEGENICFEVMDCVTSVMNKRSGEQTIFRAKFSAITEKDISHAMQALGHPNQNESLSVDARQELDLRIGCAFTRFQTKYFQGKYGDLDSALISYGPCQTPTLGFCVERHDHIQSFKPEAFWVIKVQATHPCGKILSLDWNRIRLFDKDIALMFQNLVKESSGARVVDISKVQKTKSRPQALNTVEMLRTASSGLGIGPQYTMQLAEKLYTQGYISYPRTETTHYPESFDLKGTLRLQLSNPNWGEYVKELLNGQMTKPKKGYDAGDHPPITPMKSATASELGGDLWRLYDFITRHFIGTLSPDSKYLQTTVKFAIGKEEFSFSGKAVIDEGFTSVMTWLAVANDEQLPPCSKNDVYQISVVKLEERQTSPPDFLTESELISLMEKHGIGTDASIAVHINNICERNYVQVQSGRKLVPTTLGIVLVHGYQKIDPELVLPTMRSDVEAQLNLIAHGKADFHAVLNHASNIFTKKYMYFVSTIGSMDELFEVSFTPLAKTGKPLSRCGKCNRYMKYIHAKPSRLHCANCDETYSLPQNGSIKLYKEIKCPLDDFELVLWSTGAKGKSTAVCPYCYNHPPFPDMRKGMGCNQCSHPACPHSEEALSVADCTECGKGSLILDPTSAPKWRLACNNCNMLIHLCEGAFRISVADQICSCGSALLNINFNKSSSPLPENKTQHYGCLFCDPLLLPLMNMQHAASKHPMFRGGRGRGRGGRGRGRRRGRGRSEPKDKMSRLAAYFV
>Act23
MTAGMIKVPSIMPLRLPEVGRKNIITADTPIELRTETEDTIIYYTINGMKPEPFKQIGIKCTYRYNKPFVLGPGKRVVKAMATSLDGTRESSIVTKAFMVEKADNDLDASQRTASSDGNARQKSRGMSGYRQDNDNSHHQNELSVSNRPVSKGRWSGDSTNQPKTSTPTSMNPYMEGPNYRKPYSEPRFMNKRFGSDKATIATSDFQSFNGMNDEYRERKGPETKTQSNKLXKDTDYLKCIFCFASRPSDPFARFCAXCGSPLPPLPQSRLPPPEMGKLVTCISCHSMVPANTEICIVCESPMPPQWQPQATKKFLAKTVCATCGTANPPDLKVCVTCEARLPTDAKQIYTENSAPPVPKGDMGSYMTCSKCSRINSSDARYCDWCGERPSLYQTPITCSKCEASNSPHS
>Act24
MDRKKYGDLHTELLKKRLYEHVYNSFFTSNTGTQVGDGILHNYLAEFVAISNANGSKFFKSHPNLSQITLYNRKLHKSPKDVTXAHIFQDALEDIPEEQTEFMDMLGSCPDHKDEALKYFCETCDEPICLDCTMVDHRKHRFSYLRDVYHKQQHNVGSLLTQGRTQIDATRKSLNKVKNLLSSLQEGKHEMELAIHENAKRLIQALENRAEELMMDVHSAYKNKEMVLRKEKEHLELVLEKLSGSCQCXEKAIKIGNELEILVIQKHLKRKLQDIKNTRKDFSSATFQKVSYFSEDNALSVVKDSLGKIAVSNTCPDLSVAQGEGLVRAQTGSPTKFQVTTKTYDNEPCTNGGDPVSVKVQTPTREILESTVQDEGTGTYSVSFTPSERGNHEVAVEINRHPIKDSPFIVMVSSPRDYKEITRPCLVFGGLGETKSKLNLPCGVAVDKSGRIVVADCRNHRIQIFDSGGRYLGHFGLFGDKAGQFNNPSDVAVDNEGNIIVCDKDNHRIQRFTKDGIFLSKFGGLGETPGKFKRPWGVTVSSEDEIVVTDRRNNRIQVFDKNGSHLRTFGCYGNGQGLLDQPYYATVSSNGDIYVTDCNNHRVQVFDLNGNYLREFGNENIPDTQLKYPTGIALHADGHVLVGDQYNHRIQVYNVDGTLKASLSSGLNGLGHSCFPKGLAVSPDGKIVVVDSDNHRIIVL
>Act25
GTPAGPPSFRLPLKDCEIVEGTAARFQCQVTGNPEPDVEWYKDGKKLRESKQLTFLYDENDNCKLIITEGRQKDAGEYKVVAVNRHGQVSCSAKLIIKEHASSDEESGGEASDSEISDDATDDEKDVGIRSGSITKFYKIKDELGKGRFGVVCKCSRISDGKCFAAKFIKCSKEQDRKDVKHEVEIMSVLRHRRLLRLADAFESPTEIVLVMELVTGGELFEKVVEDEFISENDVIHYMKQIIQGVQHMHSKEVLHLDLKPENIMIVRPQSRQIKLIDFGLARKYDPKENLKVMFGTPEFVAPEVLTYDRITPATDMWSIGVIAYVLLSGLSPFMGDNDAETLANVQMAEWDFDDPVFDDISDDAKTFISNLLVLKATNRITVEKCLKHPWLTEKRETGKRLKTDRLKAFTAKRKWKKALTAIRSTNFLSRLMGSRGASEAIKKSDGEEEGGGGGGGGGLLARVKAMHSAGVQAPGSGPSSSPFLSPSSAEKANPSAPAMTTKSTTPSSKSPTTTTAPSVTKKEPSTTKSTTPSSKSPTTTTAPSVAKKETSKSAANKTETKASTKTDSKATTSNNVSKESKVTDTNGVSSKPTESNNNISNKEPEKANDLTKTSTPATSPPKTTVNDTKKNSDSPASTXPSKTPTSRKGASG
>Act26
YSTLKISLVEFEALKVENKSLSDEIDAIQLQLQMACERRDQIQKQLNEALESLKEQRERNTVLQKELQESRQTPSFSSWEIESSVVAQINEENEKKKDGNDSGSEEPTSPLSPAPALVEDLMKELQLSEKKGYEEELSRLTIELEKKNLDAARLKEEYDALATIREAKLLCDTLDDEFDESELNISLENCVKINNQLKELEEMKKILKRYQTKDGKYQAQMRDLKNEVDSLRTKLAAAQTKADEAVFLTNKTKELEEQNMNFKNNLAESEEIIKGLQDDVKSMSDLAGEAQGSLNCTQDELRYVSSDLAKLYKHVCSANGETPSKLIMQGDKVQEKKDPNASGEEKLLESSVASSSPSPMNQNGVPEERQSPMGSENPNDSEERADPMSCYRLISTVRDQVKFLKRAVEKSVEVSRQRALEYRTVVTDDHVPSPGEYDDSLRQQIIKLQGLLATKREQITTLRTVLKANKSTYEVALANLKSRYENDKAVQSESYSQLKRNLKALKAEAATFASLRSMFANRCEEYVVQMDELQRKFSAAEEEKKTLNQLLKQAIHQKIALTQRLEEFEIARERL
>Act27
MGDIEYDQQNPRELIKCVLIGDSGVGKTKLILAEATGVGMKMGTTARHFHYPSVFAIDQYHVSQEIRDRANVVVDGVDVALRLWDTFGDHGMNRKFAYQNAHVIMLCFNISSPSSFKNVNALWYPEIKKFCPRIPIILVGTHSDWRCQSSSTVMIKDNCSXSKRMQECVLVSPDMGRQVAKEIGATYYETSVVTMWGVKEIFENAIRAALIARRQTRFWSSQLKRVSKPQLQQPFLPEKSSLPLVEVPVGQYQQNLQDLLDHRVCTDVHFILGQHVIEAHCAILACASPLFSQLFLAHGLFSSHAKESYLLKCFVHFDEHVEFFQNGTVLGKQTLLPRGFTSISVTSYGDQQISKIVVEVDNSIPASAFQAVLSFLYSFDLPQGCVYNEELLHVTRYLQVKNMSEYINNILNKSAYMNTEVYSNIQRRILFNSKLLIGQKCMSDVAFVLHDKTVHAHKCFMVSQCEMLAAMFMEGHFKESGHQV
>Act28
MEDELKKEERMSLHSHDSMDFNTKADFSDITVADLKELMKNRGVEAKEYLLSMGGLHSLVRKLHTSVEKGITGFPEDIDHRKRTFGSNVIPAKPPKTFLEFLVDAFKDTILIILMIAAVVSLLLGIFAPEDCGGHEDNTGWIDGFAIIVAVFIVAFVTAINDYQKEQQFRGLQSKIEGEHKFTVIRNGEPKEILNSEIVVGDLCQIKYGDLLPADGLVVQSNDIKVDESSLTGESDMVKKGDKDPLFLAGTHVMEGSGKMIVSAVGLNSQSGIIFSLLGAADVDKADGGEEAPPQSPGIKGASGSCDFEDVNLDDDKESSSENGKRKEEKQEKSVLQSKLTKLAVTIGWFGVAAALLTILVMVLQFSIRKYAMEKASWNNKHLNAYVNAFITGLTVLVVAVPEGLPLAVTISLAYSVKKMLDDNNLVRHLDACETMGNATAICSDKTGTLTTNRMTVVQIFVADTHYKSIPKGSELPTEVVEILCKGIALNSSYATNIM
>Act29
YMECSTDDSAAVRYIFNETVRFCFMDRMELSQLHPDYVRFGTTLLHQAVQVNHEPSVEALAYVMDINVKDKAGRSPLDLALRNSNTASARCLIKNGCVVGLSNEDWRKRCEFWIDNYERLNKVHKNINELAGKLLNLYASLQDPLQSNLIVIGQHGIEVSNFLMKSAPFISIQTIAIINCQGSCSLNFSHLNYSLRTLTITNCDIGGEIPNSIFSIMNLEALSLVDNSITSVPVGLSKLKSLRRLRLSRNKIKSLPDAISGLVKLRFLFCDNNLLERLPDQIGCLGDLEVLDISQNKLEKLSVSLGLLTKLKCLKYSDNRLIFPPAEVIKQGSDEVLEFLNTFLDEPVRNTQVKVTFVGGEGVGKSTLISVLRSKKSSVLTSTDKTYGIEISDFELHHALKMKVFDFCGDPAFLVPHSLFITENSLYQVCFDMSQYAISKAAGLTINQLGRLQLWLEIIHSRAPASHVIIVATNVGHPNLTDDLRNRVREDVEEMISRYREEHKKQFEGESVAQCALCDGTHLCDVSSSHFYIEENSSRSTYPSAKPEPCVPHIVGYYEVSCKEQYPKVLLGTKNISLQKYKCNLSMKMDILLSTGYLIPHKCLYIRDRILEILNSDQHLQEQPIFTLTGVREIALGCGMKDEFKLKAMLRYFHNQGEFLWFEDISELDDVVIVKPQWLADRLRSLYLPHEGSNFINDGILRTDYLEKIWPDLSKSETAPFLSLFRGLGLSFPCSDVEELFPNLLPHGYPDRECWPKQPLPGSYQITVEFFFSFLPPSFFSDLIIAANKRELICPDLAEPSYFRFNLVFATNLKACEGCMIHNKEAQLNPLQDSSSDQKHTVHLESLPQDRTIRATVRGPSPCCVMPEIRVAIKSVSDVFYQGIKFIETFVCPTCEITKFITSKKPQYILKMKDEENICDRGHSVGSKVDIVSGRIPLEVHLTVVKPKTAIGAAVENSRNVLDDWCCPKLFIVLPIGFKSPPFRDCIVMDHVTDGHAVHFLCECPGYWHLIAAPGYRVRNLNEFFEIFGPRICKLMKLIFMTGEDNSETHTYASLKDILLKIVIGDPSLKEIMIEDIRSILDHYCNIYPNLIQGCSSFLYEDVEYLVSGKDLSRAKLARLLEIFPEGRNFGPLVCTYSERHKEKMWLCRKHAQPVSRGNQGCH
>Act30
ENNDDGDKVWLNAHQDPMANLYTFSSSISLADLNADGDFKLLVADFGTGTFDMKLKVFKGTSLFMESAIIDLSTALVTFYMDTNDPRTPAVAVASGPFIYVYKNLRPYFKFTLPPLEVNAVEQDLWNQAKEDKIDFQMLKEMLESLKNEGSEGELTVRSLKFLSLPLDEMENFASIYEAAPLKRQTVITCMNTLKKSMADDDAVSCLVIGTESKDIYVLDPEAFTVLSKMSLPSVPSFMSVTGLFDVEFRIVVACRDGKVYTLKRGSKTAKACIELTSQAVSLERIGKNIIIGCMDDTLTCYSTKGKKLWTVYLPSNIVSMAIMDYKARSFKGLLVSLNNGETRVYKDKFLVSTIKTNDPVTAIRFGRFGREDSALILITTVGGLYVKILKRTATFEGKDLTPGPPPAQSVKLNVPKKTKLFVDQTLRERESAVSMHRMFQHDLYLLRLTAARSYVNALQKSLNPVSSSAMEPLKLSAHIQGIGPAFKLTVNLQNISPSVAITNLLITFQFDESLYALAKPCIVVPLLVPGLCYTFESLVECISDKGISDTIKVFVLRQGKSIPIITAVINMPVSEALVIV
>Act31
MESIYLKVTRDYTPNDKDKRFAGKDSTISVEKGDIIFDVHKDDEGWLCGKNLNSGKTGRFPSDCVAKLSDVGEKNNSGSTSSLKSAQKKEPNEAKPLNRERPSVDTKVSEPKKTTEPTSGSLRRPPNPRPFGLSSRYPRPYEKEKKESSGDSGCVEDEDDYYLNDNPPEKKKPLSTIRKPIESETKKPSIYESRFGNKTYSPAYSTRPSVSKLKSAFLDNDQRNSKALDMKGKDKPKETIEMSKTPTGKDSLKBKDSKIALATEDDDNDGMYASAELDDQRPSDVNKNQKSDPPKTAKTTKDSKVNIKDNPLSGNKAVGPTHSYXVPQAPPEKPPRGCAECDEPHIYAAPDHYKEPPSSPERASGKYDFDPTENEQKKPXMKQEDEKNAANDDSKRRSYNRMASYESISNNGPEKNSNKGRSTESIKGAVKAVKKTKARITSSDRYPKMRIIAGICLGILTAVFIFFLFVAVLLLPTLLAVVSGIIIGLVFGMILGFLDRKRLLCITLLIFPSIFSTRGKIALWILISYYILAGPVCNLVGNIHIIALSRGECFMASSGIIASVGSNDTNSTEANPLYIRVRHPLLQKYIDTTRXLQELVNNTLSHTRAQDMDPSRNESTPRELCYEFLHGLRNNCKSIAASELAVCEKVAKSFTNPHMMSICQPLRPGTFCSSLSDPNMSIACQNADFKKCEKFVQEIKEVLDKLPDQAALAAYDFGQQPTIYTPASKKCDNLISVLTLLLPLLILLVLYEAYDYHKLYLSRNSFDNQYLTNHFKTIEDTRKTSGASDGLLPLKKCEHQKYIQPTSPQFTTAEKQNMLKYLIVYXIFLAFALIFILGDYYFYYVVSNAREKEDKPENSHTNSTNSTGPAGVVFGKLTCASLVLPLEDYYVIVLSVLLGLLLLMILIQPYVLRLRHYIASRLYRRRERKRIAYLYYKLLEERKAFFKAVIDNIHVENEENYAMDHLDTVRVLAWNFQTMETIFSLIGVSLRKCMVCGRGLNRKYVYCETDTCESIYCRTCFYDLGNKCLGCMRDSNPLSRSSSFIQGSSRKRNTNVTTKGQGV
>Act32
KKATQVLTKSGDLVLGGLFPVHKKSKTTESACGVFALQPGYQYMIAMLFALDKINNDSSLLRNISLGTTIYDTCESSTIGADRAKDFIKYTLKEGDAAPLVGVVGPFSSDVSIATAPLLRVFGIPQVSYGSTSATLSNKQVYGNFFRTVPSDHFQAKAIVDILRHFGWNYISTVNSKGNYGERGMEELKVTAEKNGICVATSRTLPYLPTTSHYEDIVNDIKRQKHEHTNVIVLFTTQSDSTGLLKAASALGADRFSWIGSSGWSNRMDVIDGREGIANGSITVNHLDGYVESFERYYTNVSLHMQNPWGREFFKQFLKCNNSDVKEPNGNVSCWIPNMELSPVRVVINAVYAFAHALQDMQTALCLGEGLCEELKSALSKEQLVGYLRNASFPDISSDLMLTFNDDQEMDGNYTIMNFQQKTSGDWDYVNVGEWGMVMKNNSLVAKNFRIDEDKISWGNAVSSPPVSICSKPCVYPKIRQPHASHPRCCWDCISCHANQIILNDSCQSCPQGYRPQANFTSCGMIPQVHPDFRAALAIFIVVLTALGIVGTCLTGIFYLKHLNHPVIKASGRELSFLITLGILLCYVAVFPAFTKPSPVTCSLSRYFGSVCYTFCYAPLLMKTIRIYRIFTLAKKTVARPSMVSPKSQVLVTSGLISIQFLITSLWILSSPPQIKYNYLSLEETVLECQTNNLTLVFNLSYNLILILLCTLFAFKTRGFPRNFNEAKYIGIMMYLTCSIWITFLPSRLNTDDTYVKVYITTGTYFINGTITLIGVFGPKVKVILCAQEGEVSIHGDLSGNSNNKDFTQTRAMNNTSSSLGPARVNRLYSGHVIEIGQQASRTTSPESLSPPTRQNSRLDKNDDTTRNGAPLSLVVPGQNAKNHIENAWHKV
>Act33
IQNFNKKRBILRGQYDNLKEELKRCRETIARMEAEAMENQVITNKLKEDNSMKAHKIDNLNATNAELQDKLDKLRAQLSKTEAELEFLRRQSSTREDMFKSYEKKLHDLEETLARLQSERDAFESDLTVANMKVDEFEKSNLKWRDRVHEWESVEVMLKKQIGDLTSELETTKEKLSEQVDGEVINRLRELQSQLDASVTTINDLRSEYDLIIRERNDLRKEFDGLTTKMSGLQETIRLRETEKTGLERLVTDYKNKLSRLESQIQTLTNLRDKLKKDLESEKARSGEIKKDLLRVENELAEARRNADRLKAEIAKNKKTIEELKSKIATLEDKVDSYREEAENLEKKIEFLEREKEDLHDQLLEMQKHLQDVESNYRVVSTERDRINSELQSCYKQIADLQSKYNVCEEQKNDYEQKVIMLTQKVGRLEDDLDKARRDNTVLEAEAKDLTTWKENATHEIDTLQKQLRDEKRLSESFQKEIEQRDTTIDDLKAKISKLTNENEALTDELTSLKALFKTIENENKGLQDKLDAANDEIARLTALYESTTQNKDQLVSEATVVQMKASEVESSYMDSVQREKDVAAQLEEERDKNRFLEMDIEELKKTVVNLNEQISVRQRDFDKLENDMDVAEEKIISLNLEIEKITNERALEYNRLISAEARLAEIEKELETTRSEKETAEKELYDLQTKTSKLETQLETSKKLVAQLREQLNNLNAQLLDYKERLMQIESKSVQSEKFSETLNSVISRKDKTIQELNNKNRVLQDELDKIKRQLNKANGDNETLAVLKEELQNKLKNAINKSRDLEDEIRGLKEKRNNLEHDLNSKDHEMQKLEMQIPPLKKERDQLKDEINSIRQDYKHVKETLLNAQNLINDRDRTNSTLNKQIKENLKIIENLKSSKAALGEEIANLKTELETVRYNSQEKIRELQDKLNSASLHVSKYETVLSTSVREKDLHQKERQDFESRNFELENLYRASQDREADLKNEVHALKAKLNQIDAEYKKSQKRIIELQHQVSQLERKVTDLEGANERVTRDKKDLKDSLVSANSKITELELKTEYDDKEIASLKKQLQDALNRSAASREELLRLEQQLIEMRLIADSAQEKLNEKDNIIHQLESSKNHLIDEIENYKLTVSATEKERDKLKEEIDQLKEDNIELSRSIQEIEGEMRRLTMERDRLKADYDSSVKKVSSLEEQIVILSRNEEGNKDKANELRNLLNSHRDERMTMEKNLNELQSKVDVYVVDLQKKDQAIEDLKNERDNLARDFDNMKKDFRRLEAEHDRLVKEKAEIEKNYKIIEEKYIFIENSFENGKSETNDLKDEVVGLRKRFQDIENANKLLNDKDKEMREKIATYESDISRLESTNQINNERIMELEHELKAANDELKPLYGDRDRAVHDHESITEELEQVKTYVKKLERQLDDTNKEKKALEVQLEESIGSIQSNETQLMNAERELQEVLMSKDNTDAADALETVKKERDALSRDVQTLREEITTMKSTLNTTLMKKDDLEKEAFTLRRQVADYMTKIKSLEQENEDLNRELIKNQKKLSDFEEQIHRLVTEKSNLKDELDDARSKLDKQKEINLNLERLIMELQSKVDAMERTIEDGNNQIEWYRNTQKTLEDEIVNLKKKLSTYRTESDRLSQDNTALNMKVHELESKIADLTHQVETLEGERNKLRQENISITTSMNEYKNNYNTAKKDVDRLQNEITSLNRKVVYLETRNNGLEVDKDRIKKELANVKKENAELSARIEALLGEKNRLQNEISVVQKKYTEIRTSYDDKRDKKKPDPNLQKKYNDLQDTYQKTLKDKEDAERKYLEISRQYSKLELEHGDCGRTIDSLNHDLSLKIKRIDELQDTLSLLQGKDVVDSGDYKNLRKKVVNLEQELQGANNKIYRLEAYKTSYEEKFQKMQEDLVAAQQRASQSDNTLQEAYEEINILKKDLMDLKKKNSDLETANQALNNAKNELRRTIQEYQNKITTLEDELQVELKQQAHLKGILEQTKMRNEKLKEDVTKLQKRLIDQQKYYEDQLKDLTEMRAIIGRLRDDNHSLENENETLKKELEMVRHEADEATQELREVKYDLQKLQIQYTELESTIRLLRDENEKLKIELESVKRLYDELRVTYEESVIIKSSNVEEVEAMPEMPEDYESMKLDNDRLTSENSALKGKIDSFENTINVLKEERKKLQDKILELQKAASDKALELQTMSGDKNKLTVTVETLERKIADMKQEEDELLEEREALLKELDTMERKLHDLVIESQKSKQAEVSSEQIFSVIEADYKKLQEREAELQVELLEALKKVSQLEHDVKAERDRSSGATDSNKLLEDQVATLRKEIVTYQEKMSRVEADREIGQGKVKDLQSEISELEDKIKDLKKSNELTQRGKTDLENEIIFLRNKMKKLEITIDDERKAKESLKTQLEDYRKKGDDQSKDFGTRVTEIQMEMETYRTEIAEKDRVISTLQAKQVDLESDISKLKRDLSNQRLECTEHTRDLENANKERSELEVQVNGLRGQVRNFQLLIEEGGKDKSELSVQLEDFKRKNENVKREHTTQVSELKVQIEDYRKDIGAKERKIKEVSEKLHTVEHELTTVKKELVKKEEDNVHLAKAVEESKRYRTELEIEVGSLKNQVATLEVKIESAKKEVSSLQIQLVETKTHGEKDSEQHVTFVSELQTNLEGVKKEVVTKEEEIEHLKSENELVRRDLYTKQAECSSTIEKIEKIQNEKTELTIQIMDLREKVIFLESEVQKERIEKESFQQSVVDMKRKGDTDSEAMSRELTDVSTRLESLKKEVVEKDTVIEKLKFHNNDYEKENAKLKRDFSNKKNECEGYIREIEKLNNEKSEEEIVIEQLKSKVNKLERQLEDLRRDKEIVVTQVEDLRSRGDSETSVLNEQITEIQTRVEEYRTEIIEKETVIERLRMMVSNNDAELDRLRRELETKEAECEGYIKEIERLNQE
>Act34
RSGAKVIIPTTILMENRLHVQSTNASFIAKEDRSFNFTLHRNSGFLVDVEVFDTHLTPMYKDYDGRRGSNNPNITLKTGFNEMRSQYCRHPAPDYYELAHKLHRERQTLVESATCKQTNINLCPENTEVGEKYHYRVINEPCRLATTDKVCKNSLECDLQESSDTLYCTRYVSILGDLFDVAEETFMETPVYVFDSKACKAAFLSCYQCRNNNCGKCARESRKNRCSCCYIDCLQPCDYFYALNCSAKRLQNVCAKGDVSEFKLTPKYSDNLKLQFNCYLEHDPPKXLYTLRYRVRYEDGTIFTSGWISKTVKHPQSKKFLAKGXNMLDSLRVSYDSEKIREYFLKAKRSNFKEDFRYSVAEMNTKRASFIPSTTIKKIQPLRPFSLQIGDGTWNSRATCRKLSYWSSMLGNDFSKFTTPRIRHLGMTNGGAFGYEVADPGSPPSMSVQISNEESILKHLHNTSSIVNDDTFKSSIRRKENSWVISLEGKLSHCPSVVGLSVIDELDGVKVIESDLLILCPRKKFEAEVDIPRQGKEDRERLFSVFLSDSQQEYKLQVALVDKLSRKQKVTFRKTEKDTKRGPFMILMPLFVTTGFVLLALIALLVYAQKTAKKQSKMELASASGWVWVEDSRKEKDKNRLKRRHVILVVFVVIVRLVYSLVFTFSVALAILILLHADNMKIINDYRSFVQRKGQESKYMSLRMDQFREKEIKASVDQSADIQRACDHSLGIQLKWLQYNMSCTLQSNHMKMFNKISQRVIDRVTDDVEQLERQVKEXVRSFSESTKHKISSLKLKVEHYGRRVYDNKWFSLPKVAYNLRNKRKKREIPGGKLQISEHLQEWQKQSNSQIEGALKILSRKRRSFSGSKXIGFLDFIGVLDQRQVISLEKSINDRLNSLEESLKGFKQVMASGTPPTLPLSTAFLCPLRYLTKEAKKDIERGIKQGLGEICDATKNGIQKDIHCFSLNISSFCAEKDGDDVLGXDKKLDSSSQRVYFEKKTGIDSTQNTSSANKSSIIKSSDGQSHYNVEKGDALEEQIDSQKEESLKRQGKLKEQSNVYKNEAFSSVKQTIVYVLGTIDALLFVFRCLKTYQIVMKLLYGFEETIEHNVYEFQSPTKKQKIADILGRIFDIFAKAFTKFIAIIKNLQKKVFRTNIVPLTIVLVIGAAVFYLIIFLSLNVMNVTVIEELGGYRLISARLDSDFEFTNAAIADHIKYLNEHDMKLYKKSVSKTLRQYNDMLKNFNNAQTQRFKKFNEQICSISKDKCIPLMPDFPKVSFSSCIIGRIEAPKFDDYKGTQYRYKLKFESKKYVDAARNIFLDTLYFILAVVLSFGVIIIFSTIVFYFLKSRDMVRIKYIHVYPTLPPEILKEYGLEDMNDLPVRNEMKNSTDSINRVKIPDKFVQNSKENSMERQNSSNKSLGSNTLTRT
>Act35
MDLTFKLKNAFQGLSTEARELYLSSEVPVLSAPPTSLQFYRQWVSPNIPVIIKNAINHWPALKLWNSDYFREKIGDKEVTVAVTPNGYADAVVGDRFVMAEDRSMKMKQFLDILDHKTEEKGIFYIQKQNSNFTEEFSEIICDAELDIPWTSEAFGLSPDAVNFWMGDERAVTSMHKDHYENLYCVVSGTKTFILIPPTDAPFIPHGLYKPAKYEYNLKGDFDIVDVEDSTQEDKEVKALLQDELPEIKDIHGKNQRDDVNNLEKNHCEGDKEVDDDDEVDEDDSADVDDREMENENLTPWISIDPLNPDLETFPEYAKARPITCTVHSGETLFLPSLWFHHVQQSHKCIAVNFWYDMEYDIKYSYFKFLEKLTKL
>Act36
MASEDGVVFCVPEFPSHVFSCLNVLRSEGKLCDITLIVGEQRVKCHRVVLAAASLYFNAMFTGDMLESRLDEVTIHGVEFSALEEVINFCYSGRTEITVDNVQNLMCASNLLQLTSVKQACVEFLHRVLHPSNCLGIRSFADTFCCGDLVEAAGVFAMKNFSDVSKSEEFLRLDPDELLALISSDELNVRTEEEVFEAVLSWTQKEVDERKDFLPELLKNVRLPLIRPQYLCDHIAANDLVKNNFSCRDLVDEAKDFLLLPERRSILQSPRTRPRKCSEAAGIIFAIGGLNSSGEALSTVETYDPITGQWSPADGMNSLRTRVGVAVLGMKLYALGGFDGHRRLSTVEHYDPLVGKWIPTTPMNTRRSALGATVMNDKIYVVGGYDGHISLSTMECYSPKTNTWSFLTSMSTLRSASGVTELNGKLYVIGGHNGLSIFNTVEIYDPQTNKWSVGQSMNMRRCRVGVSILNGCIYVCGGYDGSAFLNTVECYDPNTGQWKLTTPMKSRRSRVSVVTLGGRLYAIGGYDGLTNLNTVECYDPQADKWTFVTPMCKHQGGVGVGVLPRSSYT
>Act37
MSGKRGGRIFEMNLENFSPDDSASAENVDKPAPTQNSTENSNVNGSAIENSNSNDQITETSSDNESWASEDSYNSDSLPETKWRFEIPETPDRRRSTIKKPQVQLDPIAIQLYSFHENRARLSLERKEICEEIAYNAVHKCLRKIESVDNRFRANSLVSQGIPYDGLQAEEPIQMDMLVQLSLGPTTALYMARDAKTGGVRIQPTSTSVKVWDDCQTANGFISASKVNTLLRKYIKKAVAMLNMHIKEGHRDKLSKGLSSIQMEPGPVIRLTVNRDISIDVLPAFVNPDSRLDPSRKNCPSSSHIVCKTYHHKELMWRLSFHVAEKNKLRAIGTSGCRMQLLRILTEFRDTEDELKSLSSFHLMHLLFHASDALPDPNEWATEKITARFLGLLDLLKQCLKDGELLHYFMQPPDYEAVNLFATFDGKTLSDMYDIVEDLRQTSGMSILKQEGMERRKSLWPWEYELVLPEGVQSG
>Act38
MERHRSVNNLDCWLPAARAGLVAMTPLMNKQFSGAIRQPLLNQNDRRIIINVSGRKFETWEKTLQKYPQTLLGSLDLDSFYDKEKKEYFFDRDPIFFRHVLNFYRKGKLHFSLDECGISYKDELKFFRISQDRMELCCFEEMDEASRRGVPKEPEKTGVAKCQCKPAKRSPKELIWDLFENPHSTLLGKTINITVGIAIVVSIMTTVVETVPCGNNLTCGQTYKRTFFNIDATCVFIFTLEYLVRLFVAPEKMKFIKNFHNIIDVASILPFYLRLFLQSSGGKSEQLVVLRVLRVLRVVKMARHSKRLRTLGGSIKNSSSELGFILFSFSLGVIIFATVIYYCEKDEPKTTFLSIPDSMWYAIVTMTTL
>Act39
TLKPICEHLKTMKLDRSPFVIISVIGQELLSIGHIAVAVGCLEAALKIDACGLRLRGSVISALSTAYWKLGNIIKAEEYMKQDLETSLSLGDKAGECRAHGNLGGAYYAQRNFEKALEHHRKQLDIAMKLKDRKSAALALSSLGHIYVADCDYSDALNSHKKASVMYKELEDRLSEARELGNVGAVHLLLGQYEEAIRCHQEHLDIAIELQDRTEEGKAYSDLGSAYHYKRDFDKAIHFHKLVLDIAKETEDFSMEARAYAGLGHAFRCKGDVDQCRAYHEKQLEVSVRSKDRATEGRALSNLGIIFQHQEQYQQALKLHKAHLAICKELDDRAGQGRAYGNMGCAYSALGRYDQAIKFHKQELLISREVNDRASEACTHGNLAVAYQATGALDKALKHYQRHLTVSIELKDRNNESIAVSNLGNFFSSCGEFENALPFYEKFLSITKHLRDKTGECKACQNLGFAHYSLGNYSEAISFYERNIALASDLDDRTSLARAYCNIGLAHSALGNYDRAMEFQQKFLKVSNETNDALGVIKAHGNIGDICMVLGDAEEGIENYKEQLRLAESMDDVNLLGDAYGKLGSSYRTVKEAGLALDCHQRELNARQQANDMLGIYRAFGNLGSNYLLMQQYEDAYKCFFEQLHIANQLGNGELELKVFGNLGFCRSNSGDYKEALGFFERQIASLEHMPEAYLDIGRVHGNLGECYHKLGNYAMAVQNFEKYLMAAQQAESGADQDKAYRGLGNAHRAMGDLQQALVCFEERLVIAHDLTDVSSKGAAYGELGNLHKTLGNYEKAIMCFEHQLALARESGDVGSEGEALSGLGQVNQKMGEYEKALKYHEKEVQIADQLNETKRRALAYHHLGTTYEVLGSHKQAVTYQEQYLKLAAQMGDQVAKCQAYISLGRTHHAIRSYSKAISFLQQGLTIAESLRRYEEEARIRHRLGLSLMANKQLDAAHDQLKLAAEILEDIRRDVVSNGEFKISLYELQAACYQVLQRVLVTMGRHVEALAVAERARTRGFVDLLLERQVGTNSRTDVLNPLENAFKTEEHIMDFVRSQKASILYYSIAAGHLYSWLLNPKEGLVKFCDNIVADGDTDDTLLDLEQSINGDYSHTATLLDSFITHVRDALGVEPHLNLQRSSSTTENDFEETWDQENILELSSIRSYLSTDEDDDAMSITSIPGRPGSFSTPRSKYRNIKGSLGKLNGVRSGGKKHGRSSKPPLRALYDLLISSMEESFPPESTFENDGSELVLVIQGDLYLVPFAVLRGSLSKEPLFRRFRLSVVPSLQALRSSNEAANKHSSIKIDPSSVLIVGNPNVPATFGQWASNPNAEHEAKIVAELFKTSPLLGAEATKNEVIDKLPKSQCIHFATHVSWKLAAVILSPSSSGKKLGSSPSSPNSEGLELLEESDDAPPLSDFLLTAADILNLKLSTKLVVVGAAYSHSSKNRITSDGLIGLTRAFLAAGVQSLLVALWPVPDLACKLLLKAFYGALLRGMKASHALSQAMHVVQKTKQFSHPSNWAGFVLIGGDSTLTNKEVKMSDAFALLLNNPKYYREAMKVLVHL
>Act40
MLNIRVSPLNMADNNSLKYSSDQHTYCDTQALSSSKPSPDENWPKKMLAALQDSAPPEPIRLACMSPVPNRPYFFEEEFHGKISREKVNELLIGGSVDPANGRFLVRESLSAIGDYSLSLTYGGKVEHYRLFYSNGKYSTSKEDKERKYDKLVDLVVDILEMLRYVEEAQSADKQEKKAAEKTKIHSFKLYDYKQPKWCDICGGFMWGLKGQGMRCDVCGMNVHQKCSKDAKRECKKPELKERPKPGKKGSTAGLPQHSISAETFSTQCYYQEGCVRFLNHLNIPVSLFDVRALNPCYCSNCCQEVETPLYKQGDPPREYSMPMGWCRFQFMSSGRTFTENITSWNMAFLSLSANEITDVLETMFGAQTENSDEMPKPLTKFTPSIICADLDSPATKYIDQETDERRAGQVVLQVYIQPYSYRLMGRAGSKEEIDPYFKKDTIYWVTNQMSSVVPFALLVKTMDATYLQL
>Act41
AKEALDQFYSKDRANRKQFFHLNYLEPAIPKCLSCGWPQTAMEVVVLHKQFDLIMHPVFQRLIKVKWEHFGKRGAWLQSLAGVVFVILWTIFGVTTVGYGKYDYYTQISKSWWRIVIGSVAILMTLNEIRRELFEYYFSKKEHRRWKRWREAELYKDLEYCHPRWPGERLYLMQEIDILRHQEPTYFKDAWNIFDWISYFLILASMITHFVAIFTDYRAMSKIHTNVMSATVICLWIRLLKIFRAFTSLGPFVVMCGHLIFDVLKFGFLFIIFYVPYAASFWMVFSNHSVSGYSEVSDLLYSMFRMTVVDEYNYDGLSEAEPIMSKILCGTYIALSAITCLNLFIALMSDTFQRVYDNVKANSVMQQANTITNLENSLSVTKRRNFANFIHTRCCPDELYYDDDIVDDEEGDLKRMTHQIKEGLDEVHEILKVPKMNKNGRNNASTSEVEQLLSDIKRLEEQQLTISSQFNAQFDEIKELLAVVISKQNRRKKRSPLDEEIPAPASRNVETL
>Act42
MPITRFQALLVCAILCNCAVLFYISHVQSTDEALNPHTRPKLSHAPESHSKSSSDYFHDVKTFQNEVTVVIMEFEDYENDIPRSVQSVLDVFPKINIFVLSNRRPYPPLDLPWDNVQLVVEEIPPDQKQSSGRPENYITTPYVLVMPDGTRFDSAKLPLSMLGALKETSTSNSKIVAVPLDSREPLQCYNLKVDLKRWTLQYSLSKNLSGDFMICDSISPSPVVILKSAFLHSLSVPYMRPFPESLFIQASIHYVHTKLLYKSSFSHGSELFTNPHNKWKHESDSKKKLQHMFKRFGVKKVEHSSGEEEWYGCNKNTKRCFGTIVDDMPDFLYNNRWTPPCCLKNLKETAKYVFKIFEKSKVSYWLEGGSLLGAARHKDIIPWDYDVDIGMYKNEISKLEFLVKAEELSHIGSKFVDNLGFVWEKSPEGEFFRVQFSQFNHMHVDIFPFYERNGVMTKDTWFKTHRQDTEFPSRFLKPLTKIDFIGVKASAPNHVREFLEFKFGKGVIENPQYPDPS
>Act43
NLEGTKITNLPGKGMESLNYLNIRKVKSLWELPFKSFQKLWHAKVEYHFHCCLFEKYYDNAEASNPNLKNYSVVKVCPTSTPSSTTVKPKSKTDEKQSSGDIFDKHKGSYEKDNHTITLSPTSCINLGDSNVHVQDEKKELICEPQPDAFNPCEDLLGTMGLRICTWFVLIFALVGNGLQLIVLFTSKRNTAMYRVLMCNLSLANLFMGMYLFMLAVADARTYSEYQNHAKAWQFGPGCNIAGFISILSTELAVYTLTVITVERYFTIVHPMKLDMHLSTRQIIILMIFGWVFALIMAILPIFNISSYQRVAICLPFDVETLVSKMYVTALLTTNGLAFFTVLFCYTRMYFSLGGTSCSSAASSATRVESRVAKKMALLVFSNFTCWFPIALFSLIAVYGSPLIDVPTSKFLLVFVYPINAFTNPYLYALGTKHFQLDFLDLLKRLGLCPKGSERLRNKLLDQIASLPNTSKAYMGSRSSINMYGIPSRYSVDSSPKTLHSRSVDSSATAKKVSSFSCRFLPIPNMSFSSCGDPTESTERSRASSESTSDFSTSQIQPLLKRQHKNGNAREEGRRSSAREIIIGGNLLDKNENGCQPPNNSPEDGQKSLDNEEIYENESCVKDENAKNNSVPVVMVTSC
>Act44
LKKGVVNTPARFTVNTRDAGYGGLGLSIEGPSKAEINCVDNEDGTCSVDYLPKEAGKYTINVKFADEHVTGSPFKAMIRRPGEEEIVCEDVDGLESEPTQRVSQVFEDLVSFGGAAPQPQDFVFDLKGYKIEDLQTTVVDPTGEELPSEIVESKDNSYTIRFMPKESGEHIINVMYRGRHIPGSPFKLFVEAPAWGGAAKCIAAGPGLERGVVNELGEFTVWTRDAGPGGLAIAVEGPAKAEITCQDNGDGSCNINYLPTAPGEYTIHIRFADEDIPGSPFKVFVTSEVEDRFRNLNIKDLAETGLKVGQPASFSVQTNAPVGSVTATVIAPSGNESKAVVSSLGNGNYAIRFVPKEFGDHLVNVKFDDTHIPGSPFKIRVGGGGSYPEKVKAYGPGLSSGKAGEPAEFTVNALEAGSGALALSVDGPAKVKMNCTENQDGTYQVTYYPVVAGEYTISIKFAGQHIPDSPYNVTVFSSSGKGPTPSDGDASKCTSRGTGLHRAVLGQPNSFTVNASNAGRGSLMVGVEGPAIPAKEINVKHTGSNVYAVNYALEEPGTYILKVLWGEKHIPGSPFHVTV
>Act45
MDVRIDVLFGVLPNIHRPEDLNLDKNLSELDKLGGRSVLFLLKQAVTFYFTKDYKSCTFHSQTVLDITWEKLNTGHWKDVDVTWRKTYSYGSLFKAMSLYEVGQMKDALTACDMGLLLGAPVLDNILSRLASKMQDNQTSTXKDTPPEQGLTSSIDKPEDVSTISCRNDSPENEDLPAXKRQKISHTPLINPKFEIEHCNCPSLETFYNNYMLKDKPVVIEGMLEHWPATTCHKWSLNYLKEVAGSRTVPVELGSKYTEESWTQKLMTVNEFVDKYVEPSELXNEVEVAYLAQHQLFDQIPELRKDIIVPDYCCLGDEDREVMINAWFGPKGTVSPLHHDPYYNLLTQVVGEKYVRLYGKDETENVYAHESFLLHNTSQ
>Act46
MPKNEQNLKWPCEYCTYENWPSAMKCALCLAKRPAHVICPQPNRSGGIVQDIYQAADNERVNARNSRTPSNADKTSPRYKHSDQEIVKWKCSACTFDNWPSSLHCAMCQSAISKYHKNAIQPEASNSKDERXRAVSPKTSRSGSKVDLKSLNNDKNKAQHKALMKWECPKCTYQNWPKTTRCVICHTMKALIKTKSDETCISKNNNGVSSRRRSPTSSVSDMSLALQPANQDVGKIIYDIPANEDVNDNEEVLQIRNRLTDKDWMWLSACIGIVEGDATSVETYLNSGNDRTRQLTREECLVLNRPEXFEVGYTLVHLAIKFKREELLAYLLVSEVGNHRLHCVPCLVSPELAADVRKDIAHTLRQRKGDWPCYFFTEQVTFVLPA
>Act47
MCSIRTTNVYFVDWETTSKDFLKGIKFTTTQRDIKVHVFCNKKTPKEDLPPNYEWIVIHPTLTSSAEASWTALITYVLHFYTHLACHCTDSKCKIWQHPHVHTKYKSHVVCGDEARYEELEAILKYNKIPIKTLHVGEKTLLDVFPYTCGQCKIIFKTKGEATNHDLHHHNFLCTNPRCEKSKRQNGFFLKKELVEHLKGQRRCEFCPDKTYCTEKQLEEHLKKVHKKCDCPCEEFFETSDDYMEHFYSNLPLPCLEDPACEERFPNIEHQAFHHKQVHGSTYPYYCMACYKNNYLVCCKTAEKLLDHVEEEKHTDQEFSFAQIPIGIALSGNANKLSL
>Act48
MEEFDENGWAHIHHAAFNGYHKSVSRFVKSKDDQLELETQDGQQSTPFLLSCTSGVLDTVQLLVELGANLKATNRHSQGAVLLAALHGHIHILEYFLELNHESSSVWEELIKGLALQDMESASAKVLVELTLDEKEKNYESFVSIDGVKAVVQLLKKSFPNEEPKTFGLSILLNIVKYPPAKQQLGEIGIPAIISQLKENQRPLYMRASKILGELAFNEKNKATIASNNGVDALVNLLQNNDDEEVVDCVLRTIKNLADSNSEIQTLIGNNKTTMKSFVNLLTEVKNKHVLATVARTISMIVKTHSANQDGFINEGGIPPLMELMKIKSRECQFAVVEAIQALCEKNENNQTIVTDLGCVMMLMRLLKRSRQADLRKLTASALWAIAGNKNTQRRSIANEIGVNMLIEFLSENLSQSLHFIGSEALGVLADGVHKKRDEIAEANGVMPLVRLLTKASTPGFIVLSVLRTLRSLCLCVGFRPHLKNQKAVSNEGGIKFLIRFMVHARQEIIKVEAAYTLGSVSLGNSDNMKEVLEHREFSFLHILRLLYDEDEEVALLSGAALALFAYNNVANQKAIAVSGGVRYHSFLPFLESKDLRQVAHAAFQIIILSRIIPDEDQSLTCATGVKLLVSLLECQSEDIQTLAANFLGGLSHTRAGVPAAIISIGTIDLLAKLLMSPFETVQASAAVTLGFLSYDKVGERQLLNTCRHDPFLYKVLQFHAGKVKLSPDFVERWKHYKKIGLPPI
>Act49
IIFAEQCTEAEDXCWHVKHFCCFECDSPLGGMRYVMRDDRPFCCNCFESLYAEFCDSCGEPIEPDVSQMAHNGQHWHANPQCFSCYTCGKSLLGAPFLPKNGEIYCSPECGHGIHPVGCTELSDHTPRSQQRQQKQCSIPESYTSDLETLESEHDDNHGSNAEAALRRYKKHLEEGNAASAFIHHENSPFTSPKQKSIISSNQKDSLSGTMFGVIETPYGKDMFDSVSVQGGDCEQFYIKHDEGRSSGVASSENGSHVNENDMVKPYKVIAYNYPETDNHEFVKATPVEDVDGHDSNYGTIESRDSNYGTESSSAIDELQRQSSGSSSNLKVNDEKKHVLKSRKEPNLSKERQKHKHYFVMSDEEGEYGYLSRGFSHKNELLQRPISRSLECLPIRTIPEQSFMRNHRLTASGTRSAAGRVNNSKSSSHSRSSGQLRARSSSQNSKDSRLKETVKKPLELPWEDPFANPVEKSQQVRPIRRPRIAYVECYDDKSKLATNKNTGSSKKQSKNKNCRVQ
>Act50
MEIVRSNFLESLPMISEVIESASFLAIDGEFSGLNTKWKLENTIDTPQERYSKLLNTSKDFLIIQFGLCAFTLDSQKNCYNAKPFNFYIFPRHLTRDSPDVRFLCQSSSIDFLGGHNFDFNKWIHEGISYLRPHDEEKLRNNLQERHEQSFGPFTSPAPVPSPAASTASSNKSSTSSSKTPVIIPPEHQPFVEKACNEIEEMLKNPESKTTNLPPCNGYLLKLIYQSAKQRFTSGIQLEKSTNDKKECFIVVTKVNEDEKKKFEEEKQAKEKEMIENAVGFSTVLKMVSQSGKLIVGHNMLLDLMHIVHQFSCPLPEDVDEFKAIIQALYPRIVDTKVMATTQPFRDQLPSTILGDLVKHLTVAPFKKPVIELDKEFSRYQEGTEKLHEAAYDAYITGLAFISMANYLGSFQDPPKSMISPDSTLVSPFLNKIFLYRMEDIPYLNLAGEDLKPARDHVFFLTFPSTWRYGDILELFSPFGFVYVSWINDASAFVSLALRGNKNKVLEKLSDDDAPYTITSYAEYFGYTCNANPGEDNEAEAGNYHPGSKRRRSEGTLQSNKYKTTEMKIADTNSEPEEGEIIEEPVTKKKKKDQHFDVPKDW
>Act51
MRFTCSQMAEGSSHLYRDPESCPNCLNGLENPKVLPCLHTFCKQCLTEALHRDLDGRLNLKCPKCQRDFHLRDDGEDPLDEFHEPSPYLSRDIFNVFTPQEDIVDSSSLIRAVIRDCSNCGEGTWVTSYCKDCLEYLCENCVRAHLRVRLTKDHKIVSLMEGAILQGQMTVKSSEEEIGATTSSRKSMASTLQPEQASSNGLSLCEIHENEFLRLFCDTCYQPICRECMFSDHRGHNFVYLRDVAETTRGAVGKLIEDSRIEAKNLEEAISISKRTLEQVEYKAQVLCKEIRSTTRRHKLALEERERDLLRRVEKVRQVKGKSLQMQIEQLQTYLSKVLSVTEGSEMALEQGSDPDMLAVKARLTETLNELRSKRGLLQPHEDDSIVFTPPDLALQTAISSLGIVSSSAFAPLCFGSGEGLRRGVCDKEVTFLVQTRDHHNENRGIGGDPVHVVVEGPNGKFYPGEVSDRQNGVYVVTYKPQIEGQHIISVTIRGQHIQDSPFHVEIKKGRNYTGIGPVLLSFGSEGESGGQLCRPWGVCCDKDGNIIVADRSNNRIQIFDKYGKFVHKFGSAGSRNGQFDRPAGVTCDHERGTIIVADKDNHRVQVFKVDGTFELKFGEKGSKNGQFSYPWDVAVNSEGNILVSDTRNHRVQLFTHDGKFINKYGFEGIRWKHFDSPRGVAFTHDGRMIVTDFNNHRLLVISGDCKSAQFLGSEGNGIAQFVRPQGVCVDQEGNIIVADSRNHRIQIFQPNGNFLCSFGSHGHALGHLDRPSGICVTPDGLIVAVDFGNNRIQVF
>Act52
MALLNRKLKEKPVEEVALLVQPEKVVLVDVEDDEDEGESDQESFNHHGITLWVSDAVILIIEHLQIFALILAMSERWGYPFDFIKRVYYVFLINLDVWEFMKVNWEAYTGSTTSFVPSANMPFGYQPYFMAWCALFFITCMAFLGTYVNFKVKRPLYLLLHVARTKRVFCVLAQIACLPVGIVMARVFHCRAISTNGKDVMIWNVDNSVQCWTMPHXVFVAVASMIAFLIFMIYPINLIRKTRGQVISFDPEKHEGYLQLKESEYNQGLDILWAVGQFHLFSSFKRLWIYYRPIMFYLKFFLLCFFSSLLFYKSATFSYKLILNGCIASLFIVILFVMLSSSVSRPPLTRFRAFVLWLIWKFFKETINIIFNVKLDILLPKFFLVLVAFGAYTIESAGGGMGLLLSLLMIIMLRSVPFRVTPFNFMIIFNFLINTANLYFGCVIEKNKSENAVSSLVVHPYPFYALVCVNGLWLLVTIIWVTYLLLRYFRVIGPKQPLWPTLSRDGKSDMEIETKKYMRAVLRGRHILEKALSSTPIFAPVHEIERQIHIINAYCREAEYLDDPTFESLWDLLDELIEAHRALSPSSMFSQSVKKSVRQTAKEFMKLMPQMRKRLDQREYDFILMSPVKKRMLLKMYVLGAFVNGRCDKIRYEVEKKVHKSLEKAAKAPSSIFSSGESVDWDSVYGTKDFYTTNDTYGTISSSGSRPGTSLTSRADSVDKLLDEVDGWEEERNLMDISKKQTRRQSSGSSLPSTTEQ
>Act53
MTGQEDETDFKLDDTFTFFDEKYSRMMMRRINELRQHGAMCDVIIKVEDAQFLAHRNILSASSDYFLAMFNGNMKESKQEIITITGVNGESMKSILNFIYTGEIVLDWNNVELILQGANLMLVQSVKDACCRFLESRLNVTNCLGIQSFAETYACHELWHISSDYIYMNFVHVSESEEFKSISLKNLNILLASDDISVENEEKIYEALIGWIYHDLPKRREHFPDLLELIRLPLVSPYYLVDVVEKEELMSLAPKCRELLLEAQHFHMLPDRRASLDNGRTRPRNYERFHEVLIAIGGNGDFTNFTT
>Act54
MSIELRLLLKRKIFTAYNLINSEDNSEENEEVLAFGEAEEDYTKTSYLHTFWNIFNANQGVAILAMPYVIKNGGYAAIFSIIAVAVISNFTNKRLVDCLYEYTEQGEKFRVRSSYVEIGEAFAPKYGHHLVNAAQMFEQVSYCTLLLILCGSILESTFPFTSLSQSDWTAIAAIALLPNVLLKSLADVSWVSFITVIIGEVIYLIVFFYGFWHHQRWDVASMPPFALKKLGAAVGIVVVSYSSQPYMPAIEGSMQHPSRFNSVMDVTYIAVTFVKVFFGFTGYLTFTHDTDQVITNNLPEGVLHITVNLLVLFLAVTSYTIPVYTVFDILENISFPCGQMDNPSDAKGKDKLSYIQALVARLCVISFTLLVGVLIPHFGLYMALVGSFTGMCLAFIFPALFHMKICYSRMEWYDFFIDSFVAIFGVVGAIIGCHFSVLALISVYQKHDL
>Act55
MASGRVAKPSSPSSMITQPHEVSSQTMDEHEVLARLTDQTNPSVRAAVIEELRASVRRNGGRLTFEDRHGLFHVFQSSLCDSDPNFRLRCIEFISEIIPEFGTDLDNCMTLILPQLVSNLGNHTVTVKKSAIQTLHVYMKNSSNVGAVFNAIIEHGLESEDKRTRMESLVALPILITPNLAHEDLFILTKALVGILEGSSRSQPTVLSLDRIRSVVGEENFNDYLRRLPSKQQNVCSEAIQKLGQFYREDIEMSNLRKAKSASHLNTNGVLGSSEDKVNGEKHNFDRGHTIAVTKGYSGRENIKFNNDELVFGFVPHSVIAKLRDQSNWRVRAQGIEELKTVMGYLGDTSPVLPHLASLFGLLLDFLDDINFKITVTSLQILGILISKLGQNAKPFLKPLVNTLTNKLGDNKIVIRQENMKVLMQLMQILSPKPVLNVLTASLQHPKSKVREETLNVVIGALLTFPRSDFDLPELTNAIAPALADNKRKVRQAALEAFAVIAQAMGPGHLSPIVSAVDKVELTKGGDGVMAAVQARLARRQLPRLNSDGLVEYAIPIPSSGTVRGQNNSQRGADIEWVMAGTGGSSSADVTSSARSTPGLNDSMNNSGPSPRRYYSAGRNRLPWEDAKDSILNQ
>Act56
MSASDGTVSGIHLLRQFSIFLAFLVFSLKIQESNLQNGQYGKGDFIIGGLFPIHLQQQNGNCSELRPGSLVWSEAMKLAIEEINNNSSFLPNITLGYDIQDTCSHEQAAIASAAQFSYTNTLMFDERYKSAVNGCFIGSTVVSKTRSPVIAILGGEDSRVSVHIANVLQLTDTAQISYAATSSELSDRERFSTFFRTVPSDEFQSKAMVDIVNHYKWTCVALVGTDDVYGRSGLDSFVDAAKEKKICLAAIELFPVHDSAVQIKEMVKKLKSMKYVEIIVLYSLSAQAVKVFQECLAQNMTEKTWIASDGWSDSAYIRQKQFIPIIQGTIGIEFREIKYDALENHLRNFAILKSQENLWLDEFFILEFNCSRKGDPTKNIPICSGNQSISKDLYLEKLHNPISPYVRDAVYAVAHALNSFMRCSHLDCENTRDSFTPKKLVSALWSTSFLGLTGKFNFSQLQKQARYDIINLQVNNGNFEVVKIGEWDADELRIAKDKDIQWHNHQKPHSSCGSICKKGTYKSPTIQCIWECMPCSGDTFSDAVNSDRCKDCPKGFIHANNHTTCIEVLPQYIKWSDPWGIGLIIANCLCIILILLILGLVIKNYKTPIITETGGVLNVVLLIVILQTFVFNFVLLSKPSDTRCHFLTVSFYLVYTSGIVTFLLKLIFIQRFLREKKELNVTASAQNNIPTFTENSRRPMWHYYILGVFAVLFPTFMSVLWIVFGEMHSGKTVISRDIVYLACKSDNSVKGIILRFFSVIFLSVLAFLTTVYAYKTKRISQLQKFREAKHLAYAMSVFTVTLLIFYPGWTFIQGPVLQVFSCSMNMIAGSGVILCSFGPKIHVLLVCPVLNSFLHVHPALKSVHAAALGAGLTLLTTGKGRSATILED
>Act57
MAVSREGLRSWCVQELSKITDCPEDIVDYVFKIQNVEEVEEYFRDFFGESVENYCDFIENLLTGLKTTSNDQEEGKWIRKEKEPEFLSKKQNRKSDKKKTIEKEEKKKPAKFVPLYSKEGEARTSVRLPGRHPCECLAQKHSLINNCTSCGRIVCEQEGEGPCYFCGSLVCTKAQKEILARDSKKSAKLLKQLMQQDFSDDVKKLQKXKNMSAQELEGYQRAVEHKNKLLEFDKTSARRTHVIDDEADYFSTNSKWLSTEERTKLEKKEEELREKRHGSRRNMKVTLDFAGRKVVEDDNSREYEIDSELPVFGYHSKEIAEKSLVDKNSYPDLKLQFKPSKIQKSNSSTQEPVNSGHKGLRIQDKGLQEMRDPGMCLSMHQPWASLLVAGIKKVEGRSWYTSHRGRLWIAATVKKPTEQEIDVLENMYKEMYPNEVLKFPREYPTGCLLGCVDVVECWSHEEYKENCQDETESESPYVFICENPKQLLLKVPVKGQHKIWKLDTQTHKEVKLAQKN
>Act58
MPDKIIYVCGEFSTNKVEDINAKHMILGSLATVFSVRTHPFIQSIDAGLDRTELFNTITRCHVFVFIYSKETVDDTYYLNQYGIAKAYGIPVIGVREPSYFMPNPLPEQFYFTEIVDYTGEIRDGNSNRGIPGPKKQFLLADALVQDFKTAMVYASEFHKSCFQRLLHKVSQAFNRTENEKTFYANLKEQQPQIMPFKDVSKAEKPKNKMIPKCPKCGFCFNKQLIIAPSLQRASSTGSLLRKGDAFEGESAAQKPQLQNKKPILQPTTISIPCPPYLIKNHDSKARTQLSSSATTTRNHGQKPIEPFKGKLQARSSMLHKVIQETVDKKQENTIPEFVPKGERKETEGENMDPNAKETRTLRKQSRISNASWADKLKLKLRRQSSLPVIPTTYLVTTPAGSDKQLSFVKYPPDSLSPRQSLLPIFSEDEEQETIHISRAPSPDGGSS
>Act59
WSPFEDFESGIVKYEICASVSSIECNKTNFVNVGQTTSYVLSGLKLDHGRSYHVTIKGTNGVGLSATVXTKPILIDTTPPKVIDEVQDQNTSDNRPTVAPNGFNNNSVPNDLLQMPSSSPSSYIRFTCTEELLSVDWDEFDDPESGMWKYEWCVGTRNGVCDVLPLTSAVLSLSGKTITTRISSGTELFATVNVVNNVGLKTVLNSKRCLVITVAPKVVDVLDLXVSNTSBPTDVDWMANMKSLTLKWSLIGKFLDDISRMRLEVAVTSTSRNRSLPRLNKREGWNGEPFAQDFMNVHGSQRNVTVESVQLQPWIQYRGVVRVWNEGGIYDETSSDGVRVEPRAPLARQLFIRDNSPENERARWLPNLHLPPINKSALDKEVIYISSPSELSVAVSTGINATNSSQLALEDDLLESGHFSPTQEFKVLVTRVTSDSNETNTTENSLEMKTLPGFSNPQGPCCANYTXDSPNMLTDNHYKPTLPTQKFGSSVALLPHDYIAVASSDKFFIFSSKNRTLKKEVIKMTSATALSYSKDRLTLASNGMIKVYRYDFSEKGDIKLQPEATISSCKTNPCVSNETWPNLDGKKVVIQKTTIAATGRITSSNNSVIGIFRQMNGAWQLHQELGTAENDQYFGRDIAMNDGVLAVSTGGLALPKVVIYSMTDFSVIMKIDLKHSSINMVEPSLRLTKQNELVMVSKAKAKSVVLRLNIPSKSFNLLCTYVPPIEIQSRLSGSFDLMDRDGGTIVALGMQTSQGRDGVILIAFNGVFAYGPDHDQGKCTGLGTILSRENHPXVDDGIPRASVAMYGSNIVFGTPGILTWPNVSVNYGTGRLYTIKYCPRNYKRVKISKVNGGIESYQCQACEEGRRSLGGITSICTVCEGRKCVSPLVDDPVHFTTKMCDNQLCPLNEQIINKTNGIKIIQMNGTFFEEGAVNEYTIKLVETTRAGMSTTSESEPFIIDTTSPVVGTVYDGLGSDQNMNCSSNETFGEDSQCSTRSFQDTDIDYTNNTSEVHARWIDFADNESDIAEYFWCVGSKPMLDDIRQCESTGQRQNASHYGLDFQQGDTYYVTVVACNNAQRCSAGHSNGVTIDTTPPTMQYVRDGVLGPDMDYQ
>Act60
IKDKKLQEFGTALNILWKKLGRNISTEARSHPNRSSLIIVDKPFIVPGGRFREYYYWDTFWTVEGLLVCEMEQTVRFMIDNFVQLVKTYMFXPNGGRIYYLNRSQPPFFIPIVELYLNATNDFDFVKGILSTLEAEYNFWYRNRTIDVEIAGKKYRLNQYAADMNTPRPESFYEDVHTAEGKSEKEKADVYQDLASAAESGWDFSSRWFKRSSKSIKTIRTRKIIPVDLNAVLYRNEKTLERMYRRAGKTLKANYFKQLAERRQEAMERVFWNENESAWLDYDLESKSSNPEFYASSMVPLWAGLHRGNVTRDKLVVNKLKMLRVLDFPGGVPTSLSNSSQQWDYPNSWAPLQYMILEGMANSADKNIQHTAFQLAQNWTLTNYKAWKKXKHMFEKYDARVQGVPGGGGEYDIQVGFGWTNGVALHILKRYPSLLQIPTSGQPSSIAVSPIKVLFVAFIVGLSL
>Act61
SNVPKGLYLYGGVGTGKTVLMDMFYESVPTKHKKRVHFYSFMLQLYSEINHWNLCCPDDKSTFDTTPIHNLADKLTSEAWLLCFDEMQVTDYGSVRLLEGIFQNMFDRGLVVVATSNRSPTDLGASSFGRETEAKASVMSLMGLLNDNCEQVAMESGMDYRNTQKRGKATYFFPTDSRTEKLFNQAFCDAVGPDTKLTRTALQVYGRNVVVPIASVNGVARFTFEELCRSPLGPADYITICNHYHTVFVENIPRMSIYQKNEARRFLSLVDAAYESRVKFYCSAASKPEELFQLIPKEDERPTYNDKMHLEMIGEMAYDLELTQLDLRSLGILTGEDEIFSFKRCISRLNEMQCEPYQVSSHIPQLFVPYVGTIEERQGSEQRRRTREHKRREYLLEKEEKSKEQGSQDLPLTPLTAPSSDWGDEASYQAWSNDIMRKELRDLEIEKNDKGRTIRRDPPKFNEEHFWGFGWWEKLVGPRKDKTDK
>Act62
INFEDVSTVSYNNRCFTVVHGSGTQAQRVTYKLKSECDAVALFRTFTEFHTFYQCNTVKRSVVDQCTRTLLGRLVSVVFPSNDFGKTYLFDVQRTRRQAYSHAWNEMNSYRNTNMSRVTAGNSRSGYSVSEFRPVQSPLSRRKCSGSRQKDLAEFEEQNLTDLDIEAMQPEELKKMVRHMQDARICQICMDAEVATAFCPCGHVVCCVECSAMCKECPLCRSQITYAQRVFFPCQ
>Act63
MAGNLKEKVLHFKKEFSSHFFTCLGLCFLAYVPWAFGYLQLSFAWIILLLSFGAFLQSGHLLNQRQRRLHKNINDENDIKDIWPSMPSWIYFSEEEHALWVNRILDQMWPYVEDMVQAILKQSVEPAIQQSLPGPLQCLRFDKISLGQIPPYITNFKTYRVCNSKRDDEFIMDLDVVYNGDADFVLAVKKVKLGVSDFQLHGSLRVILKPLLPDFNPVGGVTVFFLNRPKISFDLTNLLSVLDIPGIKSTLLDITEDVVASFVVLPNRIAVPLSLNVDAADLQYPISDGVIRVQLIEAKDLIKADMAIISEGSSDPYAILEVGAQKFRTKTKKSNCNPVWKETFEAFIDNTEGQELFVKVYDEDIASSDEKIGEVDLQVARVFEKGISDLWLPLEGVDEGKIHMKLTWFALSSNPEDLRQATPINPTVAAVFVKIISAVDLPKDLRDEEDPKMLLCDVSVCKTTQKTYPVSSVTPTWNQGLRFLVSNPRTQTVRINMMEDDKLLCHVKFDLKRIENVPGMTHEGAFPLIGPGFERSALKCKVVLRAMKATQVEEPDGNSCKEVENATNDTLNQRKLRKSLPGRLNASVPQLSETEVDSEGQGRLHFRKDASSSSMTSSTCGMSSLTSLEQSTEELTSRGEVKLGLRYDHSKNRLIVVIIRADGLKSRDATNRTNPYVRLYLLPDKTKKSRRKTAASRGNVNPVFNETFEYDVGLEELKDRELDLVVKNARPGFNVRRGWNMIGGTTIQLSELALSSGITMTCELKK
>Act64
RTVDKTKVTCIKWIPGSENLFLVSHESSNMYVYNKENPAGTGPPQYALMKQGPGYTVHSGKSKTTRNPVCKWTVGEFGINEFSFSPDCKHLAIATQDGCLRVFDFDSQTLYGVMKSYFGGLTCVCWSPDGKYIVTGGEDDLVTVWSFFERRVIARGQGHQSWISVVAFDPYTTSFSGDGRVDESDEEDIEENGPRDSPCHPSADKGVTSYRFGSVGHDTMLLLWDLGEDILRPQRPRCRSLRTHTMSNSHLVNSNSISNGPVCWEPNNGATSNDTSRSLTKVHSLSKSVEQLVTIRDYSPGTSLCPRIVEAPLLEPLVAKKIAYERLTDIVFREDCIVTACQEGFIRTWARPGKV
>Act65
AMIAQSKHSGSKMDFHDPTTMTRLFVICPKDYTDDDLRSKFENFGDLEYVQIVRDHKTRENKGYGYVKFNKASTASLALENCDKGLKAVWAEPKSSKVSRYAAVAASSVATAFTPPNPFLEQGIFSATIPQAQPALHQPMEFFANQTGANAAASVAESITSSHTPTRLFVIVSVSLTQEQVARLFDIIPGMQVCDLKRNYNTGESKGFAYVTYNSVGSAIYAKEKLNGFEYPPGSKLVIKYAEDPPSGRTNSESGSSYNMFGSKSSILGPTSASPSLSLDNSQLYTTAALPAPVPLADENAEVASRLFIVCNPAPPPEQVLKDVFSRFGNLIDVYMMKDRNFGYAKFASKDSADVAIEGLHGHQVLGMKLKVMHADPPKNESSRKRPRT
>Act66
EMREFAHQDMRPVFQFSRFIFLIVLVVSIIFGVTMWAALGIIEGICIGLALFISAYSLFLCAYVADRRYTNGETPCAVGGYVANSVSTLKLLLQFIFCIPPSPRAMKPSLPVRFFFTDFSKLTCSGSEAASLVGMIETLCDVVESEFGFFVSRLYRVFRTPHSEYEDTDYIEARWKRCCCCIPTFIIFLFVIICGLTSLTLFTVNGTKGGSIITGIEIATSAVVGVAVLAHFPTVCSMLYSLAFSQKKRISVVATQLGLKEEGFIHALKQEVELLTDLVNCVDGFTRHQTRIVIVIDGLDNSEQSKVLQLLDSVNLLFTDPEAPFIILMALDPRVMIRAIDQSFSSILRESHISASDYLKSIVQLPFYLPEPKSNYTGVLPPNVMSLLEDVRNVDYDSDHQPDIDLRPSSIVHDDMEWDGEMLQYDNDKRAHRDFNNCNGGVPVRIHPDLNLDSSLIYEPNEREPCLAVDHQKMLEKELELEERRKISADLAQVLADNETVNPLGVKRLMNIVSLTCRLLRARSVEYSWKRLAAWVSLVDGWPYKTSWLVLLIEDNNTHIRDNVCLKDLYEATLSAMPVINEVDCMVDGDPVYFETFLSSHQPLLRAADVRRFLLSTIHLDQSLRRQMVECLHAGLPSGSNAKSETESVGKRSSAYQ
>Act67
MAEGGSSVTPEDTDEETLFMICGVCRKASVESNPKLLPCLHSFCLTCLEERYKQQLQDQKQNPTANTGSQGLSRLKCPTCGQEFLVPQKGITGFLDNQFMLESLSKISRKKENNERVCTSCEDKSPATSYCLDCTDWLCDACVQAHQRVRVTKDHTIQTMEEYRANANSTSEDQRPIFCTTHPHEPLKLFCGNCEKLTCRDCQLLEHKDHKYQFVKESACSYREYLRAQLNRLYEQAQPLTESIKDIEKAARGLQEREEVITTEIHKACETLIKAVKQRESVLITELKALVHFKHKLLAKQNKDLRLMQKILQHNYGFTRHVLKSSSDMTLLYSKKQLSSRIHNLLSLKYKVNPVAHSDLKFSMDADKMASFIGKIGSVITPGDKTGTTGSPSVRLESGFRPVASTSGIQQVRTSAVQDTSNTNRVNPYEVLSTLNKRLLSTATSTVVNNITVKMANGQLNQISSSSSNVGAKYPSNGGIYQVNNKVAMTASNSPKLSHVGSPNLLPKEQLGLQSQMKYTSPLTNQSSRDHMSTVDYNKTKPLHHYLGGSPPQSSTGGSTGMDIRSFSPQSQNGFGGMITNVRSLKNSYIRRSPLMKRSHSSSGLQTSPSQIRIKQERQDSVGEYSSCTGIKKQ
>Act68
MSKKANEARTYNISVVGLSGLDKDQCLYGVGKSCLCNRFVRPLADDFITDHTSVFSTSDFGGRVINNDSFLYWGTTTKVAEDGTEYRFNVIEQTELIDDASLMPLARGVPYPKRATTTKLSSPEKLMYISREQVALQNDYPQVLFPTGKLTVDGFLVVYDVEATNAKRLEEAQERFLSTLLSLVQKTKRPFVIVANKCDDTQLSLLQEVYRFIQSKKINSPIVECSAIEDVNVDLGFVVLAQLIDKGKVRSKLIPYSEAHKTHQEMMEKILQEYQALINRTVSDFKCLWKDVKKEIEGKTEYQNYKDHYGSESCKKLFTKHIRKLRREFEERKLMEYLLKLPHALDDLVPTMSSLELCQYNWDICQKLIRNHKDLSKWMIVLDENTVWNESEHLFSVDSRIPFDVLSLPEAKQAFQIHIDKLKEAEKGVRMRNEFRKLLELTPQIRPGSEWAEIEGILQNEESFKYLKDTDRREIFNSYLSDIAENAKADFQELLFESASCFTKLEPNATTPSEDDMKAIYASLCLDDRYRRLDKLENARKIRILNHIALLNSSSRCLCGPEKCSDRLMQEIVATTAH
>Act69
MVRELNMDTQRQNFWKESVEKEAMVRLMWHTRYSKEFSRSTFVPKPRKEGMVIKSAEGIKLPALNNDEQKTSKTDIQEASKKQFGETAKENPDALLVEMRPVSKNTKSVLYKGFSALGEGRYAYLQKRKLKKPEEKYEFPITSAWEIGWKINEYIPAIKNEQFGRTHVIRDSFYRPNGIFYH
>Act70
MYYPFSLVVLFSICLHQYHCITIGDEEHNVLQEIVQEFENSPTDSRYDHVIYLPIGQAHIVPKVFIWCPMKHFQMPLRCPVDNYPLRFRGFTKSLRVHKNKERSPRLVYDIGGNILLVQSYYVCALEDQDKCHGYLSAASEIMEKLPVNVAQKLPLFLHYKSGFSNDFLDFLLVSLSQGHTFQEISEMISSLNYRKFVQRNNLAGVIDLARDFHDNILYSTSGSDKLMHVFLWDFEKNNKAYEMHLNNIPCSTLVCDSSFKLERKCKVKGPTTSLIKNMHLDNIFLGLNENGEVVMWKPVDSSNFEELRDILVAFRDRLKASEQELNAVLVPNCCDMRMMYQQIFPEVQVKMGIAHAVRSVAESLPKDHPDTQVFCCKLYQXFRNSQDREEERKEESTSPLEIEANLDNLLTNWRSKLLEPTMVAIDRLRRHIRRGCLSGIPPGEGTEKFDSLHRHIQKSFLSRVTVVTPEMAFAIFTCLIYAWNCKKQIKSHYKGRKAVPLVPIEAHKNHPKPSSEKPDPIKLNIKALGDQSVEPLIIECSQTGDDSNPVTSMLVITPDVVEYMFTRLLHILDLVHAFKIKCQKAFSVTDFPILSSTYGISFHQRLVVEATEQEANAQILRKNLSDFGLQIDNVAGDGNCLFRSIILQVKKLAQVSSELQQFLVSIKLDKSVEEDTAHLRKLFVTELXDSLAAYKDWIDMEKVNVEEDLKNFQQSGFFSSDIGDLCVKVCANLLQVPIIVVPSLPNVKFFPFLPTKFTSTTPIYVAYNHTGPGHYDGTK
>Act71
DVPVAAARVDALRAHGYPTEALRLALAVARGMQEEQSHKYHKMEELVERYGEHELEKRLYEDANDDELVEGWIGHPLDPIVVLYDTLIEXSTEDVSANDQDTQSEDSNCTVYKSSQQDVKKFVHILTSGRVDEEESYLTLAVEVAMMGLGQQRTMPNGFYFQDKTCRQEEHLIAQLSLLTMDSKLYSVLRRQTELLXGGGPFSGLGLGINHRSVPMHTFARFLFNIFISKDSELAYRVGLRAMRFLVLDSIADAEDRGLEVMRTSLTRWYTLGHLESQQCELALCMLSASKGDKKRMREVLQNIQAHVHSASQLFRLAQDALKLAGVSGSLLESCRDHEMLHVAMELGLQVLRMTLESSNWRRHEMVQWSIECAIELGTSALSTIMKNWSKLFSPTEATSVVAANVMAPSTAIRLKLTMVEKEALHCCARALALQCASREPKYCCLPALALCEKDPIAFEAAYRLVLETAANITPTQLFAIARYMEHRNFSQRAFRLAILAVKHSTLAFNQDSHPSIGDIQWTCALAHSLGREELSKVIPLIVKAVHCPTVLSDILFRCAFARGSPDPGCARAFGKFALCDEEPLNQLLECTINAYVNTVHSRLNHISPRHYGDFIDFLRKAKEVFELAEDGSHRFNALINNMKVLYKGKKKLVQLIRQKIG
>Act72
MAHAQNGAIKTAEGTSTVDFNDQLAWKRVSYTSLLSIILGFPGVVQYFFGLPWWSYPFLFLLFLVPLFGIFLVVYNRLCVWELGTEGSCVSQYITFHDKSLEKTYGKRKIPFYVLYEAYADGRLDFKMDPLQALEKRKLFATFELSFYHLKFFVFSFIPELLSHSKNQDCKQVRDHYDRGNDFYEAFLGPLMIYTSGMVHDKSETLEEMQKNKLAMVCEKVQMKEGDRHLDIGCGWGTLVNYAAENCGTTSTGVTLARNQVEWGERVSQLKGXTARTKFLCIDYRDIPTGKYDKITCLEMAEHVGVRHFQAFLRQVSDLLEDDGVFFLQIAGLRRAWQWEDFVWGIFMAKYIFPGADASCPLGWFVTQLEQAGFEVQGTEKVGIHYSYTIQRWYENWMRPNTQEAMKQKYGRISRVWDIFLSWSTIIARQGNSTCTQIVCHKNLNNYNRSRFFKLKNK
>Act73
MATGGKIDISQLRNLIRHYLDNHQYKTALFWADKTVSLSKGEVQDVYWFAQTLFLTGQFQRASHALKSRGLVQTNLACRYLAAKCHSECKQWQDALDILDAEPKDAGDKDSASFNDSFCSSSSKLESVVALLKGTVYEAMDNRSLATECYKEALSIDVHCYEAFDLLISHHMLTDKEERHLLDTLPFQDQCTTEESDLLKFLYESRLQKYTKPEDPKLPATLDSLNDNLDIVVNMAERHFYNCSYSMCHKMTSAVLNSDPYHESCLPIHISCLVELRKANSLFYFAHKLVDNYPQKAVSWYAVGCYYYLIEKYEQARRYFSKSTAIERVFGPAWLGFGHSFAAEGEHDQAMAAYFTASKLMPKCHLPLLYIGLEYGKTNNMKLAERFFTQALTLSPKDPFVLQEMGVIEYQNGDYPRAEKHFKDALEKAQNISGEVLSETWETLLSNLGHTYRKLGEYEKAMECYRQALVLVPNKASAFSAIGFVHSLRGNHYEAIDYFHKALGIQREDTFSVHMLGQTLEQLTFETQPEITATETSEISMEMDKGSDEEDD
>Act74
MAAVDVAVLEELGELIEDLTTTGKPSLDEKQIKRVKNICKTSNSYVNHAYHILITQLKKKHSEIRFSCFQIIQELFSRSHVFRELILGEFQVFMELVIGVDSNIPLPPPLKTAKTLKEKGVEAVESWHQKYGSHYKKLDLGYQYLKRIKHIEFDAIRTRSLAERRQAEEREKRRQKILQKKIDKAENEIAEQTGHIELCLTEINNCFKLLLPHPDDYEVHCLELEKEDITHQITTGNDLDTPGKKDGKEKSLTNMTSNTNSNSTNDTDIECDGSNQEDTGTKENQREDLVKDHGLGSRSYEINLEVNTFQPTVDETEDNTIIINTVREMNKEITHKYLPMINQWLQVFTKAGHSHQRILSVIDLKRQLQSAKDKFNELNISPIKLGNKEENNSCDDDDDNDEDEFLDVPEKEGIEYIPENKMAEYGLESILQNKSSANVTSRQNDSLKHEESFLKQYGFSIKDAEDPTSHARAILEARKKQRSTDLKGNQADSSTTTSYIPTIGSSSLVESEKRSKLLEKAPVVPFDMDLYHWEDPNYDPPKIIRSDNFNNFWANSDMEAEQLFKEDKGSMLKRRITFGGKFEPVKWACHAPLPNGKLCPRKDRIKCPFHGLIVARDDKGNPVGERNIDTSAPSTSTSLSQATSTEDWKDIQQDIEAATGLDLGKNVKKRKGQKRKSGTSEKELSRKQKYSRLTDIHKSTKTPRSRLERKVLSRDSMKRVAEEMDNLATKRFLDKFGDQFNYQLRK
>Act75
MLIIAYITFVALLGAGAFIHLKCKTAQSEEAAIANPNFNAFQATYFRVYFLALMAEWLQNPYLYKLYSHYGFIDTQIAIIYVCGFASSMVFGTSSGYLANALGRKKACILFTILYSISCLTKISRDYSVLIAGRILGGVSTSLLFTAFDAWYVYEHSQSHDFPPEWVSATFSKATIFNSLISVGAGVLANVVADWLNFGPVAPFIIAIPFLIGAGVLIQFTWDENYGGRSAKVFQPCMECLRHIVQNNRVLLIGTVNSLFESSMYIFVFLWTPVLDRRHLNPPLGIIFSSFMLCVLIGGYFFNFTVRQRIAPIKMVILSVTMASLANVGAAVASANHPRTSFLMYILLELSCGVYFPAMGWLRQKILPEAHHSGIINWFRVPLNTIAAIVLLALHDTHSSHGITAIFAMCSILLVIAAVAGIKLMVLTRNDDTLKLNHLDNEESRIGL
>Act76
MSYDKENLGGDDGGDVKIVIRGNDHKAQQGPNSIYAFCNHCKKDISVVYIKSENNGKDVCVSESLSPKWSVRNNHGDYQENDYDKCQKDNNYEGCRKLLDEKKKKRKIGEMWENFLGSCTLHGFHYCFSGNPPLRRIVWTILLLTAFAMFFEKCSESIKSYFEYPFTTTTLLTYTDRLPFPAVSFCNYNDARLSKMNGTIMNEIFVQSVLEGKNVSHLKAKLNGELMKKTLKDAAHRLEDMIKECTWQESVPCSWQNFTLFKTADGDSCYTFNSGKMGEILKTTTVGSKEGLRLLIDIQHVEYYYDVKNAGFTVILHDQEETPVKMQGISVAPGFATYMELKRRK
>Act77
MPHSKGHKQKTKPTMNGDAHSEDHEDLEEIDENIRCCYPKGCTLNTSVELCRAVRVICNNDACTLGTYMHSECFEAFEDEILTYLRGTGRARSWSEKQRRQNIWTKKGYDLAFKCCACGCGKGHLKKDLDFVPPSPNDAQAQGGKVVKRKKKKSNDKPTIGCGSRPRRSSQSSVCSQSPPEYSPISPPVRTPTKKTKSQEHFFGESFPSLDNIEPINRPTTNGSLSFNFLKRLDLGSFLAVLPKHKVNPYHIKMEDEGVDDARPFVLSSLSSRLLSSVHCVLCSRELSVFDKYPLLDGTFFLTPRELAPCCIDVSQQKGKTQYLTAVCMQCLEGTPNTIRCKLCNKRWDGSTHQLGTLYTYDIFAASPCCQNRVACQNCAKPVVNLEQESSFQFFSEYSQALKCPHCGVSGYHCIKPLSSFETLSPGR
>Act78
AKDIAPIHKKGYCVWYDQCIKSPDGKSLNCLYNGPAKVLNDTKGISLLKKLCPQFSGDHRTCCSTKQLVALDSNLNTLRQFTSRCPACWQNMLDLFCESTCSPDQSLFMDPTQVVGFTPSILKIEYYVSPEFKNGLFDSCKNVVFPGNNELVLNLLCGESAETCTPRKLLKYMGSTSNGMSPFDLIFPDILPQNLTWMNQTSYQCNESFVNPWTNKTSTICSCQDCAASCPYIPPVPPTPKPKTILGLRVLSFTLLIIYLVFFFTFMPISFYFITKQKNQYARISDGPAPVSSSMPYTNGHNPNVINVRFARKPGMCERMGFWMDRQLRVVFSTWGHWCSCHPFIVIVGSIIFVGVLAGGLKFYKVIKNPVDLWSAPGSRARKEKDLFDSKFRPFYRTEQLIITANPDYPQNHTGYLQYPDDKFIPFGNIAHLDLLNQ
>Act79
LQNSWYHPEWQKLSERVATIVYNPDHPVGASFESFCSEISRMCEELIGLGKLSDDSCLMDYDINHFSLDVTEDQLGGSNSRCSLNDFMVESYRHRLGEIKKIIFAHLKKITELLAEQFNSRDMMFQNKVRLAYEHCFYEKEHQYIECVYELAHHEHVANLETDIKRLKKLPIKLLDLQMKDEWWHEIFEQRAKIEELSSQVVRLENGTSESETSDESYEGEDDLDGLNVDLPFGITSFNVNNRKEQLSDCISVRSFFINTVRERSKTFNVDFSSDESDDDKEDGPVNSKPRPMSCGNYLSTSAPQNSKVSLSDLIDKWDSKEKPTRDSIKQRQSKSQNQINCSEKSQSPTLELQKDDTFEYHFGPALQNMKDVFKATSPVSKLKCLTASLRKIADKVSELRSREGKDSFSTAVTAEDLLPLLVLXMLQLEPYEVATLWPQLAMLEDLMAPFLNSGCHGWALVEFQIAQRILADLCSKF
>Act80
DSAAFALRETSSQSVESAIDILTNMGSHAQTKDHLASHASPVGTLYPQAKMKSPPPYNAIHRNSWIGSQEALNIPKRPESPLTREHFSGNLTTPRTSSPVTTSLEVPCVKWEVSKKDSPGMQQRYSSVPQSLATSSQGRQSGVNPRMLMGWKPAPPQNQPPVSQYAPQQGLPPQNLPPHSHAGSALPQPQFQVTAQVNLSTSTNRNEVYPPSKTYASSAGGNRNTASPMSFHVQVHANVPSPPSGNPPPQMSPQTLRNLQTRRAHNSHGSREGSGDSQTHQCRHSPVFKTHNQCVPQIGLPLQAENNIPYFVQSFDPKSQPPPYAPVAQRPSSGTSGIGSDTASTLGCSSLSSVSSQSYLSSPKNNENWRHSWNTEASSNSSMSDEQPYASTVYDSGPPSPFSDSSYSAMETPMVATTIQNMGGAVINYNFDTFKVRTDERMHSYQESMDLDDDYASFFSSEENSVQSSREKLEACKGKIKNYTPEAFKFFMEQHVENVMKSREERAQRRAQLEAEMAKVGLSEEAQSQMREILKQKETNYIRLKRTKMGINMFEKLKMIGIGAFGEVWLVRKKDTXMLFAMKILRKTDVLRRNQAAHVKAERDILAEADNEWFVKLYYSFQDQEFLYFVMDYIPGGDLMSLLIKFGIFPEDYARFYIAELVLAIQSVHKMGFGHRDIKPDNILIDKDGHIKLTDFGLCTGFRWTHDSKYYQKAQHARQDSVEPDEREWEAIKAHCRCGDICVDKPYNEMKPLERRHFRKHMRCQAHSLVGTPNYIAPEVLSRXGYTKDCDWWSVGVILYEMLVGQPPFLAPTPAETQLK
>Act81
MNIYEILKSFRAPLSEEQAWAVCYQCAGELISKREKSFENLQPQFIDVSLETTRIRKDGSIELTRVSSERPSQKTADVLFRLGSLIYECLDYGMEAFMERELDPSLERLILDMTCEQGDEGISVPEEFERKVVEGFKDGSLSRRERRLSHKGECTAKEINLEMVLQRCTNHLTEDISDPQGHFKAVCRALVNEALELSEFLRQLYNGSTLMSQSWGKGTGLTNWAYLQSLHASEWAKLWLQAMRELREGVTLRHVAHRTKLPASSFEMTPFEMLLDDIRYHRFQLNHVSVTTQRKKEDAHDIILDFIRSRPPLSKTSDRKMNPKPKGSPNLHEKLLNEIRKGKQLRRTPEPTLKTVREIYFEQISPSPEGSPYVTPKRKCLKPEIQLAESISRWDSPSPDSEHSPIEYELDSPKINLFEVDPSSPFDSSDYGSGGSFKATCYELQKKRNYSSSSVSSVEEDCVQNVCFRTSFDTLPYDDRPLFPPSLRSLQNLKVTSKIYMTLKELKHMRKTLAKLELEALSPDDPLFKDLRSGKLCFCCQKRKFSLFGNWSRGCEICESKVCIYCIHKLEPSMSYVFLENSDIDRRDSGFCDAYWPFTPNIPTTQSSPSLGAALTETKLRTHKVCSSCKRFISMYC
>Act82
KKSHPCQLSWDEIQRLKNDTHFDLIEIEALVEQFKTLATEDVGITREVFDQCLGPLGQHKNLVMEQMFKFYDQGGDNIIDLEEFVQALSILVKGSQQEKIPFAFKGYDIEGKGYINRENLRNMFKAYFNVSLELVRDVVRSCEEEMMASFDDAADKPVSAVFNAPIPNHGGPLTSGKPAQHYHNPGSSKRGQDGMWPVMEAMSQDAIDEMVENVFKHADLDDNGEISFEEFKVWAANDNTLLAWFEALGTVF
>Act83
MTLEGDVETKRPCTAGQRRMSTGSRKDSKRRRERNGRFSLRSLFGRSRNYKGENKLEKVTKNRKLSGETMVICPVCFVVRPRSMFPEISTCEHRSCIECLRQYMTIEINESRVNLTCPECSERFHPNDIKHILNDDGLMNKYDEFTLRRTLVSDPDCRWCPAPDCGYAVIASGCASCPKLECQRENCNTEFCYHCKQLWHPNLTCDMARYRRATHIKSLSTEGRSSHGCDDMKPCPRCGAFIIKMDDGSCNHMTCAVCGAEFCWLCMKEISDLHYL
>Act84
MIDLKSTNNLTNGSQGIVNSTSEPDIPKFSTSTVVLSSLFVVILIILTIFGNVLVIMAFKTFRRMRQVTNYFVASLAVTDILVAVIAMPIWVAYLITGPLWVFDTVLQMLWTSTDIMSGIASIWHLTFVSIDRYLCIASSLKYRSIMTNVRAVFIILGIWLYSIVIASVAPTLWAWRGYSLVVTLLNFIIPVIVISIAYFRIFQLARYHAHQIELSLGGKHGRFFKKELKATKTLAVVIGAFLICWSPFFGLNLSYYICGCPPSPVIVAIAKWAHYGNSCLNPLIYGVMNKEFRRAFKKLLAPYLP
>Act85
MCGIWAIFGIPDYPKYASFAMNISGRGPDCFRMETIPHFQDCCLVFHRLAVVDDLYGMQPMRVKKLPHLYLIYNGEIYNHKATEEKYGFDVMTKCDGEVILHLYDKFGAEKTAQMLDGVFAFCIIDTKKKQIHLGRDTFGVRPMFTLEGKANKKGVLALCSEIKSLVPVERHIASNGHKMVLDVFPPGHYASYDLSPNGSVTLIEKGPYTFIGKRPVFDTRVAPTSSDAQENIRQLFTEAVRKRLMADRRIGCLLSGGLDSSLVASLLTKLAKESGIDYPIQTFSIGMEGSTDILAARKVAAHIGSEHHEVTFSAQEGIDALRDVIYALESYDITTIRASVGMYLVAKYIKEKTDTVVVYSGEGSDELCQGYIYFHKAPSAEQADKESRRLLEDLYAFDVLRSDRSTAVHGLEIRVPFLDVDFTSYILSIPAELRQPQDGMEKWLLRSAFDSTNLLPKDILWRPKEAFSDGVSGTEPGKSWFEILQKHVSTQVPDEALSKAEELYPFNTPKTKEAFYYRQIFEESFSGHENLIPYLWMPRWTEATDPSARTLSHYK
>Act86
MLKAEPEQVDNEEERNEEVENEIKNHRQSYLDEEKTICLFACMCPYLTAFYLMFIAWRYISVIFYATYATECFFKAKLATLRCDDSGVFPYPTKFEVAWQMSSAVNSLISISIVAKLSPFPGFRVIWKKLVRYARFWSLSFQLIVVITYNIILILHEHLTISFVIEVGFIIDEVTVTLVVCLWNFIPAPNKDTATSSFQCCYYVTLIAYFLENLYLFVLMSSQAALDITGIHEFEHRPASLQAVSIVMNATEATFYFAIMKFFWNKMFEPDRDLFEKETI
>Act87
MASSNEMGNSSTNSSTLGLGPENIVGAIFVGLLMLATLFGNFLVWASFITFRELRTKCNYFIISLAVADIMVALLAMPFWFILQLEPDLKNSKILDQRSMQFWNCIDILCGTASIMNLLAVSGDRHLAITAPYKYHEFLTSLRAIVIICFVWIYAVTISLLNLAKFKIPNNGYHYLVSTTSLILPLVAMIIMYARIYMVARRQARMINLHQNYKTDIKAAKTIAVVIGAFVVCWLPFFVMIIGYAVDQNFISDPHFKVLRAIKWMEYLNSCLNPIIYCCLNRTYRGAFKRLFKKWRKALLRLFFSKYQEDNEDDNFNTTLNKTQKTPILGKSSEDSGNNLTHVNXNGNHLRKELLESNANGVHKQTQV
>Act88
EQFIHLWKTMYSLFRELPNEQQMYQAIAAVGNILLKLGEFGEEYGATTPEDINSPKHNLPEGVTTSSELGSSSASPKDGNMGNGYDSEKSSECASLPEGVTTASEFDSSALLKEVLADAARSSESSLSSPVRSTTGEDYVIVKNDDGFSTPENLDVERNEVSENLSNLYLKLENTKITSASPSSRSMSEHPGDASTSGCNVNLPELGDVSGVFESEVGSSETELLDLDGRQSPGVIDSHWSISFEQFLASILTESYLVNYFEQQIDVLERLKRLKTEGINSFKASNNRLADE
>Act89
MENYVLYDEIGRGDYSVVYKGRKKGTVEFVAIHCVDKSKRLELRNAVRITHDLEHPKIVKFHEWYETTNHIWMVVELCTGYSLDAIISQDTNLPEETVKQFGREMLEGLFYLHSLGVLYCDLKPSKILLDGPGHIKLSDFALSCVEGEDDIFDLEDDDTQISSDKRLPKPSPYYMAPEVLMGSPPSKASDLWSFGCLLFELFTGKQPFAADTLEELAEKILGDCCPDINQVIDGEIISGSSNLTSLINRLLIKDPPQRLNWSDLIKHPFWDNSLDYLLCAETEDNRKGLVSEQYNENAQDIITEAAFEDVIEENRPTSKENGLFETESDTRGVNQGTYTFKSKPHEVNRSKLVSSDEKNVRKPGQFHLSENSEELRNGKQSIPNIQTNNQSKAMVLKNNASISIERQHTVVLNKKIKNSGQKESTVASNNDKDGIGTSTAIANDEDNAPAPQISDLIFHSSDFVVTPIIDNIKIKKMSMPRFDPKALCCQALKPEEVLHLSDEDVSEHLKSIDNLFSPNQKTSGNAAFVQRSKLHTAAYLAMLCRHGDIANIIFESNLVSSMLYQVKNGFSVDLKARI
>Act90
MEGPISGFGLQFPDLGQELNIPPHLRQSSEAYRQSSRFGPPISNMFTSDYISKKPSSEDVRGHFGPGLDGIADIHDQEHGDLPLSSSSMAESYLSATTTSYGCSSQVPNSMHPYSNPLSACNPMSQEASIPPDGVYHRDVHGGAFPIGPDYSSAKGDGNHLRLHPGIPSIPLQTQKPTNNFNMRNLFHGHNVNSAYPDGGASMYNYYHQTSEPKIAHLYPPRPYPAYNTSSAFEPPETSIYSADSHCYSKDDSKNLGGFPSHRGSADRAKQSNSLQGEIKEVEDVDDNNRCKNTVEGTKTSVRRFKKWYKDKTGKSLDMNSLTKQLAVDLLKDFFLEIRDTRPGKEGNEYEPVTLTTYRNGLRRYFLERKCPPALENFDLADREFDVVNYGLVTKRNELKRKGKGNHPNVVESITEEQLGRMWASGAIGVHAPRPLLRLQWWINTVCHGIRGRMAHHDLSIDDFRISRGADGKIVIDHVKAGSKRQRLGPDEKDSQRNKKRCKARVAATDGGERDPVRAFEVYLRHRPPGISSFYLTPKHKPKGDIWFNKVPMGKNSIGRIMREIKAIAGIG
>Act91
NLSANSTAATLIMLASNCSPIGKQSPPLLSDIGKGFYPWKPRSPYENVSLARSRLSEANLRGMSSAFASTPDATQGDRQNAELLYSGCNLSSSRSSASDHVAAAVSRIHPAVEPVYTRMTHSYHSNPWYKQSLEHQTHHQQPRQGFWEVHGNPAWLDASNSPASFHSTLNHFPSLAHELTSGTVXHPISAMPSVTVANHPHFFPSPSYLTGEPLKSAIPTYIEPAYFPAAAAYLQSAQNLVPRTTRRYTGRATCDCPNCQENERLSATGAPFRKKSQHVCHIPGCGKVYGKTSHLKAHLRWHTGERPFVCNWLFCGKRFTRSDELQRHLRTHTGEKRFACPTCNKRFMRSDHLSKHVKTHNTTNTSKKGDNEKTEDDKEHSEESGSVTEEMIGVV
>Act92
MVERRKSLLLTYILWILWGWLGVHHFYLGRDIQAFVWWSTVGGVFGLGWFRDLWRIPEYVEDANLSPSQVEEMKRKIKSGREPIFSVTRFAGQMLVGYFYGILTRLAIPDSVSKWSVGILVPLAVAVGVYLVGNIGRERGDFKYAFIGCLVSYGVLTYLTADEPGNMYVALFGTIYFQNKREFKKEVQPSSKGFCKRLQILGFGALVICLLWASFFYFNAEVTTEDGETIKLRDAVNHFFNSPVWLEFKDVLKQLYDEGQKNGWDKLYDDFVKALDPRGEQNAYRVLGVTENATQKEIKQRYKKLAMKWHPDRNRDNKEEAQKRFMEIQEAYEILSKLKSRRANKNSESQSDYNAERHRTEF
>Act93
LPYNRNKASIYLVFEFCEHDLAGLLNNPAVKFSLSEMKKISQMLLNALYFIHSNKILHRDMKAANVLITKNGILKLADFGLARAIHINKEQKQRYTNRVVTLWYRPPELLLGERNYGPPIDIWGAGCIMAELWTRRPIMQGNTEQNQLTLICHLCGSITPEVWPGVDKLELYEKLVLPEQQRRRVKERLRTYVKDQHALDLLDKMLTLDPAQRMDADSALNHDYFWTDPMPTDLTRTLAMHNQSMFEYLAPPRHGAQRQPAAPKPGVAPQQGNVQSATYDRIF
>Act94
KYPEIKKLMGFDPNFKYQVAFLVVLQFLLAYIAKDLSWPLLILVAYIAGAVINHALLLAIHEISHNLAFGHSKPMYNRLLGFFANLPIGIPVSISFKKYHLEHHRYQGDEELDVDLPTEFEARMFFNTITKLLWVIMQPFFYSLRPMFVNPKPPTSLEAINFVLQVVTDAVVLYYLGGKSLVYLIASSLLGMGLHPVAGHFIAEHYMFTEGYETFSYYGPLNFVTFNVGYHNEHHDFPSVPGSRLPMVKKIASEYYDKLPHYHSWSKVIYEFITDPKVGPFARVKRKSRNQLVKQTLDDSKDK
>Act95
ISFEDITKMNLSEERLILVTKKPLAESRYNFIHFFLPNSEGAKAMHKAVLEHQLFFFSPKVRKSVVNHYLLSMPCWALPAKWLTKIPSKELYHLDVKLTRRQSYDQHYGTIIQDFDNKHTMHEWLPKCAKCKVKESNTIFCPCGHVLFCSDCAADEVFCQVCNEPVTACQKVFFAMDTNDNDWTCQICMDDVVNTVFCPCGHVYCCEECASSLTYCPLCKTFATYVQRVHVEFPQTEM
>Act96
MADSLSFLVTFLVLFVLFCAKPGLSLYEDQVGLMDWRKSYLGKVKFSHFDVSTHSSKRLFVATESNVLAALNSRTGQIIWRIVLEESVGQIDALLHQGSFLVSISGSGKFVRSWDTGSGSLLWEAMMYAGPLPTPSRVDSVDGWDGMDAALVEFNGEKSIIILSANIVKSFSLQDGSESWSFQPSSLLINLHSLSHFEGILHVIGTKDESNIFIQKLTIDKGEAKTSHVIVAPWVRESPSCIQVKGNLVCTDSSTLNFHVIQIHEEKSESIDIPLASFTGETITGSSPKLQSFGKHTNSWNLRTEFVLHISENHHLLLKMDTNIFFKLLKEYHDNSIFFGSTINDRAILVSLTLKDKVIQLQCVDLDTSKELSELAQKVKLESIHNGKPEGLGVYLFAKKDQNIGYRVLLLTSDHAMSLIQQPGRIMWSREEALAEISAVDAVELPFSPSQANFDTLQEEFGSNPN
>Act97
MADGEEILIKRLFEINAIKFGKFXLKSGIESPVYVDLRVIVSYPDVLKLVSDLMWDVVKKAGLRFDVLCGVPYTALPIASCMAVSNNAPMVMRRKEAKSYGTKKIIEGHFEEGNRCLVVEDVVTSGSSVLETVESLNAVGLKVSDAVVLLDRCQGGKDKLKASGINLYALVSLPKALQVLHCMGKVNSAVVDXVKEFLTANQFKAETVQPKXVRARTMSYAARAENSKHPLTKKLFQIMDFKATNLAVSIDLTKXADILSLIDKVGPHVCIVKTHVDIIEDFTPGFVASLNELAAKHNFLIFEDRKFADIGNTVKLQYSEGVYHISEWAHITNAHVVPGEGVITGLKDIGGPKGRGCLLLAEMSAKGNLATGDYTKAAVDMATNHQDFVIGFISLNSLVDDPELIHMTPGVKLTEGGDKLGQQYLTPDEVVGKRGSDIIIVGRGIYQAEDPVKAAMEYKEAGFKSYLQRIA
>Act98
GTLDITAHQIQKDGTIKEIHSPVGGQLGGILVDSEFIGLLKRIFGEDFINLFQRDYPNDWQKIMSDFEIQKRAEHGVDSDELSIVLPFKFVDSYSRIIGTDDNINENLRLHYTNSEVSVGSGYLYIHLEIIEKFYEAVIKKTVDMISSLLRNEKLAEVKTMFLVGGFSQALPLRKAIVDSFPQMRILTPRESELAIMKGAVTFAQNPNILSARVMAKTYGIDINEQFCPEKHPVEKRTNIEGVYFCEDVFDPLVREDEEVKVGEKRTFFFSPVHPQQTIARLKFFSTQKRDVLFITDPDVEAENVEFEVISPDVSKGLERKIELDVYFGGTEIKVSAMDVTSGSSAKASLRLVTKGSM
>Act99
MPRAFLVKKNKSPRSPGGEKRSFPDEDYNPNFNYVDNRIFSSSSAVSGIIHSPTESDKFPVLSSLTSMFTPTNTTASCNSAFKPFKTEKENSSKKQKPNPQTSEVKAEKSTKSSKESNTTNRDLVNDRHSSEHGGPKTAVLEHKEFAIFSENNNFPKPKGPLPQSQFICQLCDEVYTDPFSLAQHKCSGIQHTEHRCPECDKVFSCPANLASHRRWHRPRSPHEKKTAPAPPIKEAKKFENAESDVEADQKPGSPPLESDRSTSPVSNRQGQFVCTVCNKTFRRKAYLRKHMNNHTDDRPYPCQYCGKVFRSLTNRAKHVLNHAVGPKTFTCNVCGNGFSNKGGLDRHSRIHAGEIYSCKHCSSTFYSSPGLTRHINKCHPPENRQVIVLQVPVRQG
>Act100
VPMRSLLVGLLSHQLLLQTISSVLLSANDDANTTSIIFTSLKTDEDAASGDGTETILPGLLSYLSPANLSVLFDCLMESHTVAYEFNARPGLRSLIQKLAKLDHPANLLRQSTTAFTCYLHTLFQICKHSGEHFSSSHIKRILTGDRANGNHSNGSHGHGHAHANSHAHSHEKDDFVKEDVLGSPNRHNDLLKGSGSVEWIVRRLHEACDQLTSVYIRLYNHYTIDNQYNYTTTESDLDRSLTWTPMSSPARDPDERPNSPGMNSSWKYGSPDHKKEKTSRENRKHHIEEDLRMIELERQMLKRKEDELLQLGIWTNLVILMLESLLGLPTLQFKAVLPAVFPAVTGLITTGTDTKVRQLVCDVVRRVGTIYGIL
>Act101
MPIQTPQWTEFLTCPICCNEFDDSLRRPISLGCGHTMCKACLSTLHKTQCPFDQAAVSIDIDKLPVNTALLQLVGVQDLDEGIPDIECIKENKTMYLNAIRKIKELALYLKFVSASSNGASGSTTASNGANGNTGLTRPMQRKLVNLVNCQLAEEEGRTRVMRAARSLGERTVTELMLLHQNPQQLSANLWAAVRNRGCQFLGPAMQEEALKLILLALEGGEALCRKVLVLFVVQKLESMFPQASKTSIGHVVQLLYRASCFVVTKRDDDSSLMQLKEQ
>Act102
FLAKQLDTLREVNDSRNKAFEQMEMTALELQKANQKLQSETTTMKKRYKDLAEMVEGMDLRCEEYRKEIEDLQKERVRLRRDLSMALSIREESDTSDSELTTCXKIEKPNLTEELRVENEKELEALNEKISKLKEQHFLERKKREDLEYELSELIHENQHLESQLRTFAEHAEEWQQVASENTTGERIADILPTTTRSDSTEDLVDDDSFVXVTEQLSRQSSAMSDHSGVVVLSPSXEKPETSSQNSASFFSELGDQYHELVRKYDALLDRCRLEGLGKNSAPIPRVQRAVQVSPLPSPLETRPRSFTEGDLKKDGTKSKEYKKMFEHIYAKLEESKNFRPGTP
>Act103
MAADVVAWLPFARAAAIGWVPLATAPMPPPPESSKPEERVTINVSGRRFETWRNTLAKFPETLLGSEEKEYFYDSETNEYFFDRDPDLFRHVLNYYRNGKLHYPRGECVSSFEDELAFFGISEDVVHDCCWEDFRERKKECMERIFEPDKLDDASQNGEEIVDQTVREQLWTAFQNPQSSKVATVSYYITGLFIAVSVISTVIETLPCKGKISCGDVYSKIFFGLEAACVVVFTVEYLARLYAAPDRVKFARDLLSIIDVVAILPFYVGLFMPNNSISGAFVTLRVFRIFRIFKFSRHSRGLRILGYTLKSCASELGFLLFSLSMAIIIFATVMYYVEKGERDTKFTSIPASFWYTIVTMTTL
>Act104
YRAVVHPWKPRLTQRQTAIVIFITWVFSSIIVLPYVVVLKLDEQGCNEYWHKDLYRQLYTAFLFVFSYSLPLVIIAFAYVRVALKLKEQAEKIARNKKASGAISMTNYSWSKTAKEDISENLTSSPRHYKKDCALLQDFNSGYANDKSTPSPTTPENPQKEVKRLERNTRIVKMLVTVVLIYALCLLPNQLVWMWIEFGDGTSYPRLTTLLTFTGMLVYINSIVNPFLYAGMNDEFKKGFEKLLCCKREYGKRF
>Act105
VATGHIQVDNCIFEQGHIQVSSPGSVSIRYCSFNHSFIILRSVGFSRVENCEFVTDDTSAIIIEGIPPITRQRPTSRPVEGWMVANGIDSLGLEDLYDLTFSHSSVISKNRHKKTSKDSTKETVGGTKKNKGSSALLRDNDNQSKGSTGNHVTMVTTNGHSYLNSVTDVAQPRKGKYQLDTQSRDVIRSIHGCVVRNNNFKTCKGAVLVRRRGHAWIECNEMAGISYAVRCMSGAKVVVLYNTIHNCDSSGIFFRERSHGLVAGNDIFMNKEAGVDIRSGSDPILQHNRIHSGKRSGVVILDRGRGLIRDNDIYDNAEAGVYILYRGNPVV
>Act106
MFSFMSKSESGRKNPQVFGSVLDGLKKLYMKNLKPLEDQYLFSDFHSPPLTEPDFHAKPMVLLVGQYSTGKTTFIKYLLEQDFPGIRIGPEPTTDSFIAVMHGDTSQVIPGNALIVDPKKQFRSLSSFGNAFLNRFCCSELPNAVLESLTIVDTPGILSGEKQSVARGYDFTGVLKWFAERCDRIILLFDAHKLDISDEFQRGIEVLKNYDEKIRIVLNKADMVTTQQLMRVYGALMWSLGKVINTPEVARVYIGSFWNQPLQIDDNRKLFEMEATDLFRDMQDLPKNAALRKLNDFIKRARLAK
>Act107
MEQSFQIFIALPTEDVCTLRDVSNDMRIYQLKSRVELKTGIPGDIQHLYFMNKELHDDHKLEDLKVKQGCIIRVKLESTWSNLFEACWRGDIYEVFQNGVQFLDENEFQGYNIALWNRLVIQRATKALFIASHRGFLGLIMELLNRGAADINGKTRFGRTSLHVAAYQGFVGCVSLLLSEGALCNQIDYNGKTALALASENGHIYCERRLWLYQMNLKRYAVSGKRRSSDDNKTKQETIDEFNT
>Act108
MDERHWWFATKLQETFHIGALDNPTMLEDFMAEQSTLDYINDFLAPEGHKKLFFTCPKPDPNSLTTRKMTVSSSCVKLKEVMDENAICLYFIRSNVNRVIDPTCVEKEVYCGEIKENPLVNFSSLLSGVFAPVLHAQKDWGQCTEEEQQHFLNQIDKYTNTLVEYANATIAPQQILKKPDQQVNTDFKQNRAAAVNPVILQEYENLVLDWISTIESILMDGFED
>Act109
ERISLSITILLAMTVFMLVVAETIPPTSDAVPLIAKFYMAGMIEMAIALIWTCYILKYYHSDCMEMPSWVRKYILGYLGNFFGIRMENLKRFSEHSNLRKDGFQVKEEITFHSESPSKNFRKHKQNKLLKPEDHIESNDPFEHSRDSFKRNGYVSTSLRPLSSGNLEGMSDDSPNKPIFDLGEKILEKVETLVENSVVDDRVNIHKEEWRIAAMVMDKVSLWVFSLTVLITILSCFLQAPAYVA
>Act110
LELNTVLEVFGAHFLEYCVQSGYDRILRVLGRNLRDFLCNLDALHDHLQSIYPGMEAPSFRCTETDDGTLLLHYYSKRPGLSYIVIGLVKAIAKQLLDTEMTCDIHQDLDENNDHVIFAIREVECKSPTASKLGLQTFDTVGRGAKKGPASDAACFTTRNPSENRGEKMSLLSFCKAFPFHVMFDRNLHVKQAGLSLMRLIKYNPKSTLVFTDIFDLARPRMDFSFEAVISHINTVFIVTTKPGVIGFPLIDDPTSETTEDAQQSILRLKGQMLYIPESDCLLFLCSPRVSNLDSFREKSLYFSDIPIHDATRDLLFLSHARRAERELVEKLEETSNNLKKIESKLIDHKKKTDDLLHSILPKAVAAKLRLNQPVPAESYKVVTILFSDIVGFTALCSNDRVVPMDIVKLLNKLYTYFDMLSGMNDVYK
>Act111
MQAIFYHNQSRNQAFHGNLDTKSVRKAITLHPIKNPPYMYRLHSHFMSLDVQNLQHKAVKLQRGLRNMDILLNASRGPLTDDQKVRLQDIKDFHSQLHHNHISSWDMFTATKFYSDVTLQPPETGMRDPLKEGLNHVLGQTMGLINEEARNVLHRSLEFKKLNHGYIRVHPLYGAQYMMDMLMKYHRHLGHNRRRMTVHVRHHAYLQQPFGNLVYHSEPAIETFPTVHFTLPLAGRYNTFVRFMENFEKVCLKSQENVKLLVVYFPSIEAPNKHKTLIERYQKLYPEAELLWIEALGDFSRGLGLTLGANQFDKTSLLFFCDVDLLFDGEFLNRCRGNTKLGKQVYYPMVFSQFDPNATYPNPQSINHFNLGKNAGFWRTYAFGIVCMYQNDLNTVGGFDTTIRGWGLEDVELYEKFIKHDEIDVFRAADPGLIHVYHPVLCDPHLVDRQWQMCQSSKAAGFASQSTTLKLLISKGFVES
>Act112
MKMATCTPVRPSQLAATMYGEYPRTTMTPEPVLRKCTPFCDKNKDCPEHHELLVAIVNCTDMLGSLSNLDSLKECVDKYIKKGWNKDDDVPDPVIENRFPLIHWAASLGKCNALEWMLASGFNPIAKSSGVGETALHRATAWLYKSRAKFTVKELTPKYNKMVSLLKETLHVKDEAHGETPLHTAAGMLVNGDHKPNFFQTCVELIVKQARKMGDQCPGILNAVNDDGDTALHILSCGERHKIEFCCQAIRTLIMAGADRSIRNNVGKTSLDIALARGTESIVEELIK
>Act113
KEHASKVINALKNYTWIDSQTRAVITEVSTYNAVSNLFCIMTMVVEFLPTNGVFLFTDLKISRLFSTGGGMETLVVVCEFFILIFFAVFIYQECKQLYQLRKGYFKEFWNCIEFTMVILVLVCVSMFLMRIKLVESAISKLENNPGKFVSFDRVASWSEAFMIMVALLVFTTWLKGMKLLRFNPRIQVLAQTLKGAAGPLATFSIVFFVFFMAYALFAFAVXGKDLGSYYNFVTTSESVMGLLLGAFDYGQIETAQPIIGPIFFFTFMVFGNFIIMNLFLTIVMDVFAEVKEQVGSSDTEFEVVEYMIKSFRRVTGVLPNKIDVDDPVEKKGIEDKFKEDMKGLKKKKRNKRHPKPAPMIESEIAKRFTRLDDSLKGFYCQDFAEERMLDDIMEKKWGVSVQHSYADAEMDLKIEEERENIRHDMYAALDNFEISYDEGSFNLGFEEDEALVKKQ
>Act114
MPVSRHFTILYGSQTGQAQAIAEEIHEKSSQNGLETKLFCLSQTEKKFSLEREPVVVFVVSTTGEGDPPDTMLKFMRRLKKKTLPSDHLKNCQYALLALGDTNYTNFCNNGKTLDRRLHDLGAKHFYDTGHADDAVGLELVVEPWIDGLWDAVKECLGMNEISNESVDDLHDGKGNDIQDVGKDSNSASSVIHNGKPQGIEENNQKIESEIQKNSKEKENPIESSPRESMSNDNRKNNSENCIPNETPTIQPQASLKRSVEPLSSSSLSIPLCSPPYLEIDFESENTMPSKDDLSHGRQSLSMATIVSAKQLTANDAVKTALEIELDITDCGLDYEPGDSFDILCSNNEDEVSELIGRLGLDDAADIPFRTSVIPSTTKKVASRPKHIPELCTMKHAFLNCLEIRAVPKKALIRMLVEYTENPQEKRRLQELCSKQGSSDYHAFVREPSVCLLEILKAFPSCKPPFQRLLEHLPHLSPRPYSVSSSPLSDPCRLKFVFNVVEFSPFEDLRCNRKGVCTGWLSKVTKEMKSMGQDDDNLSNEFRNIDLSNRSSNKIIQVPVSARKNPGFRLPEDLKVPTIMIGPGTGVAPFLGFLEHRKLQIERCNGDKQKGEMWLFYGCRHREKDFLYKEELESYHHSGILDHLVVSFSRENSDCLCPRYVQDNLKLHAANLGNLLFNNHAVVYVCGDAKNMAKDVFTTFCDIIEQHLGVSKAEAIKEMAKLRAEKRYHEDVWT
>Act115
MPSSLKDMMDVDEEPSDQNKIQEKEDHIKSPFADKFKSLNRKLLVSKIFYFCYWGAVGSFFPLLGVYFKQLGMNPSLSGILVGCRPMVEFFSAPLLGTLADRLDKRKILLIFSLICWISFTFSFAFIKPAPVTCRKYFVLTKNVSKITEGETSEVQKFLQPNTPNEEEPKFKAKSSLVYDPEGVHQVFLVLLFLTLVGEFFSAPAITLADSATLGMLGENKELYGKQRLWGSLGWGTAMFFLGFIIDSMKGVEMCGEIISQNYTIGFYSFVVFMSCALLVATRFSFAKNKKTLKEDIEDDSNSGVELFRTLFSFRYGGFLLVAFFMGFGLGLIFTFLFWHLEDLGGPPTLFGIASLIDHVSEIFCYFYVGHFIKLAGHIPVLYIGLAGNFIRFVYIAWIRNPWLVLPLEVLQGFTHAAVWATCTSYMGRIAPPGYSTSAQGILQGLHHGLGRACGAIIGGVLIHYFGTNSTFRYYGLACLAVLVMFFIHQKIVGPDERILQSPAKISSKKDKAKQSPTTESEPLAGSPPPTVGPVLPGLFTEGNPDASKFQVVGRHIQPQRKETNF
>Act116
MAGEVDFEEEFEEEDEFEWNERQTYQDQTITFTSMKTQTDGISNYENFEGAVLQKPKENAESTETFEVEKPETSSLSNENSTGGPSRMSLNDHKAGMEGLDKEKINKIIFEASKGSKFYENELLKEQQVKERIHRQTEQLESSTDKEKSEALVQADRLVKELEETRDLSRTIVHIDMDAFYAAVEMRDDPSLRDKPMAVGSMGMLSTSNYLARRFGVRAAMPGFIGKKLCPDLTIVPGHFDKYREASSIVRNILKDYDPDFLPMSLDEAYLDLTDYIKERQKHTEKRVFYKPTGSQETTNQDSDIQPYEFGHTVDDIVKEIRFRIELETQLTASAGIACNRMLAKVCTDRNKPNGQFILSSDRDFVLQFVRDLPIRKISGIGRVSEQMLKALGITTCSDLYDRRGLIVLLHSNISSRFLIAVSLGLGETRLECTRERKSLGTERTFTEISNPKELFLECQNLCKTVANDCKDEGLRPRTVTLKLKTVKFDLKTRSFSYPNPISSEKEIWDAARDLLSKEIKSCEPKLLRLRLMGVRLSNFESFEKKDTKQDTITSFLQMGKCKQESDGHDGTVLECGNKDEMSTTDLGSASTSGIVQSTSATSSFQAVCPVCNNLQTIEGSDHLEVFNKHVDLCLKNQSEVEKSCFEAVCPVCNTLQVIKNPDYLTVFNKHVDLCLNSGTIKKVLSLDHTANTSPGTPLKKDGGETGSTGGKSMKGGKRKQQNTKDASTPKRVTLERFWSK
>Act117
HFEQITTWQDPRKTQSTTNLNNSNSLPDGWEQAITPEGEIYYINHLTRTTSWVDPRVAAIPQTRHTNQPPSILQNRPQPHKAMLERVQLEQEKLKKRQHQLREQEILLKHGLLERGGTKSLLGNLVRENIVREASVGQLPTQPENTTQNGHIRDESFDSGLGMNTGYGTFIADVDDTMFDANFNTKDSTCRSGEGRNNTGRLPDFFDNLPGTNVDLGTIDSNDSTPSAMETDDLGVGLDLQTDMLSDVESVLTPNMSKIPDPSFLTWL
>Act118
MGCKSSSLREDSDECSHWSRSSFPRLSLRTHRPLTVLNRHNQVYDVVIQLKHEDKDIYACCFPSDDDGVLLSASKVEQTTFLRHTRDFSSIRLWDLNRRQINTGFLADFPRSCRSCDFSPDGQLVVCVFSEDSLALVRMRSWKTTSAEVIQMRKIWRTRGTLLCCTFSPEGRSIVVVSRLTGETNHVCMIDVNSKKITKKMSPTLSSKIRGFVKSCMFSPDGLFLSVSTSSGQLILFDIQDLHIQGSLDLDTEASTSCLCDPFHQSSRRSITLSMQCWYLFDPRYGHKYIASCIEDGTIQTWSLNSNDQGLTRIQSINMLQTPWQKICSAAFSPDGNILAVGTSDSKILALNSESLDLLFTLNAHLQPDGLRTWYQNTEVSCLAFTRTCQQLAAGYNDGRIRIWQLPPLISLQHMCRLVIIKFIPANKIPKLPLPAHLLRYLLYSPLKHL
>Act119
MTGLVNRHSIQSLPLKASSIFAEVNGFAARVLATLTYFNDCEYDIEGLFVFPQDERTTIVEFEATVEERHLFTEIKEKTSVEYEKSAYPIEEREDDLFSLSIGRIPPQCSVFVQVSLITXLLSDPKTRGSLFVLPSVFTPRLSSKDEDDDNHNDRYGSQILISDIPRKTHEPYSFDLQLEVVAPSLLAGCSSQTHAIQVDADSRATNASRIHITIAEPHTYDRELEVLLHLSHPYDPYVLIEEGKRILRDKENFTCDTTDSEDLIENFAQKPAVMINFTPQLKSFSKTVTEFLFLVDRSGSMSGKHIFQVKETLILFLKSLPSNSYFNVIGFGSYYRSLFQESQQYTDETLEKAISYIQKMRADLGGTNLILPLDFIFDQPRKNGVPRVIFMLTDGGVSNTLDVVDLVRKNSTNT
>Act120
MATTVAHKESEAELFSLLKSANLLDYYSNFIEQGGDDIHQFCDATEEEFKEMVCLVGMSAKPLHVRRLQKCLVEWKAKKARRGDQTPEKSSSWIDGWTPNQSPNVPRTPTAIVTTPSNVSSRKRKASSGSAGKESTEKRVVELKLPPMDVIIDWEKLDPERQQLIREHSKIYGRDEKKRKSDNLNCHEQMINEAAAQLCLRDPTLLVRRDELFTMARRVVRESGFTYVHGHSRSKFISPGSEELMLDTY
>Act121
MASRSDPRLDSFLPSSTSERMDLCCPVCLEDFEEPKILPNCKHNVCSHCLENMTRRKPAKVLCPVCRNEFPLDQNSVRNLVTNSELMEIVNQSKDERQKERLAKAFELCIQKMGDANKLLEDHTIFTHRRQEYADQLKSQILDMAEKIIEKIREKQEEMCLQVQKEVEKHEHDCHEQRIVLETLVADSSVFISKVEDILNSEEEITSEARKDLLSESQKIIDAKLYENLAPYDVVTSKFSPNMSILSKVEKEGFGRVYTTNASSFRSVQHQKAGETSVNQPKPLEAHVTVKADDLGLEYFAPLSLATDGKKYIAVADPSNSSVLLLDNSGQMIKRFKPPGKNPSLLTFSGVAFTKTDDELLAVCGSTEVFYLSIKEGSFKMTYRTNEKYGVRYCFATVAADGRILLTCEPSVRQYRSCIFVYRDTPFGKPDLMFGLNGSDNRLEFPFKALYHENEYFVSDMEKGCILVYDEQGRYRRHFGGKERDAGSSDGLGSSQLVLPTGMAMCAEKGCFYVCDWGSSSIQVYKPDGKFIAMFTIEGRPTDIVLLDNGTVVISSKDDQWIKFYTFPPFSLR
>Act122
MFCLKVFWRSLLFLWILLLNFFCAESFPTEVKIGRIFCKDCDMTEKRAFLLGIKYINNSTSILPNVQLLVELNDTDWLDSFNNIETVYWQIYKGAVAIIGPMTSPMVKITYPFCEGFGVPQIAPYATDSPFEFSSHFYKYFLRMSSSDSIENQVIADFIAHFNWTRLALISSRSEYGLNGLVTLKDIASHNGWQILAYETFQEHKNIXLINATNQLMHIRSRGARIIILNCIAMYVPSILKQARDLGVLKNRVWILTSGAFGPHEPFYTGMTAPDYLRGVVGIRHTFGHGQMSDAFKTAWKSAGYPEISFGNEAAAGHTFDAVLVLAEGLQNFFDHGYNISNVTQKFGIYTKSETAPRPEGKYLMEYLSNVNTSGVMSDNLAFDSSRSPVQDEFEVVNLRTYGFEKVGHWNPKVRLVMEPNKEIVWSSGKVDIPSDSTHLIENRTLKVVTIEEHPFVYMFTSEKDGKKEYRFSGYCIELLDKLAEKMKFNYEIYPVSDNKFGSLDSLTKEWNGMVKELLQGKADIAVASFTISPERQRVIDFTQPYINLGLTALIKSVTKTSEYFSFFRPFRYDMWLAIGVTMIVVGFFLWFFSTFSPYGYYGRCVQTCLSRVHPEHLKFRDTLTLVRSLWSTVVYYVGQSSDHLHPVSSPGRITVAVWWFAILIIMSSYTANLAAFLTIQRFSSPVKTVGELAQQRSISYGTVQNSQPQAFFETSTIPSFVTMWQYMQYHQTLVKSSSEGIERAKNENYAFIWDSVVLEYIAHKQNECGSLITVGSLLGKIGYGFGLQKDSPYTQQLSNAILELRHKGVMDILEKKWIHSDERCSGKPGAAGEDGNQLGLGDLAGIFIVVGAGIAISFVVLAFEWLWAAHKDTEVEQEDTASKPSIISALHSRRIRAFHDWRHREDIPKVRKHATLI
>Act123
DSHMRYRTYHWVTRLYGGCRGCIKTYIKMVFDKIPRMEWIFDARGTRWPMTFPEISFPNEVYVHPKTRRSMFSKELPSSVFDVNLFILNFGHWILRESTQEEFMEEKLRAYVEAIQKMNATGGRKKFLWVNTVSLPWRDDKAVVEWIENPSPSRVAQWNRLSDSFMRAHGIQIIDAFQISNSRIGATHDQTHYAKRLKNGDCGGVVENAISNTIANALCNYDI
>Act124
MNDNVSGSTRDTNQENNKEAPMNSLEGNEKMENTQEKDTFFGLEKKYLIPKGFYFFFFSAQGSLLPYLSLFLKQLELPASQVGIVTGIKPYIAFFFIPIWSAIADKYRISKPLFIVSMLAINLGLVAYAFVPVDLCEEDHVVSKKIREPTQNVTSLMEKLSQIAEDSSDETPWXQSQEGIAYQYTGNTHDRKTMGVFLYLLLITVFSSTISCPSLTLGDSATVQQLKENNETHKYGKQRLWGSIGWGSMAFLVGAAVSRTHLCPPGSAKGKDVNYYPCFVAYGVFMLTALGIGFKLKFDDRPADLSEKSDEEEKEAEKQAYVKSKTKGIIEGIRILMTPRHTMFLVTVFVVGICMGLIKVFLFWHLKDLGGSQLLFSYMAAINCIAEVTVYFLSSKLISTMGHIRVLYLGLFCYSVRLFFYAFITRPWYILPIELLSGITTAGVWASLMSYVGIHSLEGVTVTLQ
>Act125
MPRDHYRKAPDRDHYSQNHKTDRREHETNGSQELDEGVIEVQVIPQDDNWGETATTITETATSIVTLSEEDISELGKEKKRFSFASCLNIKLIPAGILSLLLIISPILFIVLPAVLWKPLMCGIECDGMFLSLAVKEIVLIVGIWALYFRKTRVRMPRVNVLRVGIMTLVFLVLVCYWLFYALRVIANKNDLNLANIIHFSSTLLDTLLFLHYLSVVVLWLRHSEPVYNLKVIRSTDGVSQFYKVGTMSIQRTAIFVLEQYYKDFPEYNPYMMSVPARAATKQFSTLKFYDIDGKLTDNSKINPRTRAIITSSSQGRRNPGRNDRFYEEAEFERKVKRRKARLMAACDEAFGHVRRVQLDRGPTVPMDPEETAQSLFPSFARPLQKYLRTVKQHHRHNMDAILKHLSHCLAFDMSPKAFLERYLSEQPCIEYISSRDTQEWSLVCEEQVTSGLSNSTVFQLKNEQLSLVVTVNDIPYFDLSEEEFDFENNKFVLKLNSETSV
>Act126
IEPSAILEKFGEMFFDFCQESGYDRILQVLGGTLRDFICNLDALHDHLAAIYPGMRAPSFRVSDRESDGALILHYYSERDGLEPIVVGIVKTVARKLLDTEISVEIFKRKEHDGDHVQFVIKEIDQRGSQCPLQVKPFDPIRDSFHLSNEPKISPATFCNSFPFHLMFDRDLRITQAGSSVIRIVVGLNADNEANMTEIFELFRPQMAFNFDTILAHINTVFVLKTREGKIIPPEDSKLEQGEMKTCSVCGDALSLRLKGQMIYIAESESMLFLCSPSVGDLDDLRDLGLYLSDIPLHDATKDLILLSEQFKAEYVLTQQLEILTDKLQQTHKALEEKKQLTDQLLYSVLPPSVANELRHKRPVNAEKVEMVTLLFSGIVDFATVCKNSEPMEIVLLLSNIYSNFDRLTDPEINDVYK
>Act127
LDRGDVYGRGDDFDAARGYEAPPTSRLGSARIKINVRGMVFETYEETLAQYPQTLLGNPKKRLHYLNPLSGEYCFDRNKFLFDSILFFYQSHGILAFPEDIPKECFIEEIRFFQLQEVDERIKKEIDPPEKEAAKPVVLSDSAIKRKIWDLFEHPDSSVMADLLAKLSVIIIIISTVTFCLETMESLRYDVVNVCVNESVSLRNNSSTAHASSIETNYPKGCFVDKQYELWHTIEAVYVAWFTFEYLVRLFSSPQRCKFVKSAMGMVDLLAIVPYYITLITRGNVSAIPVLGIIRLLRIIRLLKLSRYSRGLKNLAKTLILSGSDLPSMFAVMIINVVLFSSVIFHVENEIPESDFKSIPDAFWFSVITMTTVGYGDQVPKGLLGKLVATLCAVSGIVILFCFPTPVLLSHFEEVMYGDKDKEKDDDKKIKKQEKPVCENKIYAIKEEDEKGLFEERDNNLNSFAVP
>Act128
VLSGAVRYEFKSGNTNDNLTVFLSLETNGSWHNITLQRQGNTVSLITDNVQNRKTFDKMPHKFLGKNVRTWWLGGVTNPPAGINPAKFTGCMEQLKINDDNVPLNGPNKYLIVKPQGGGVSEGCEPRGACMSNPCVNPVEPACIDEWHGFLCISDAPCRTKPCLNNGTCKPQKNYTFVCICHANYTGELCEVCLGDYCVTSDRRTEDSPYSVGLVAGIVFLAVVLVGFVVGVLAVKRNQKLKRESEYDEKHCDDICIPTEIQDGSQRASPSHSSDDSGVVIRNPSQKSNPDLRSTPQNHDDENIVIHKMGAPEDYQLKLHKSDERIDHGFSESDVGECVIKNKYAHKHGSGQRLQPQHQLQQSTPIERNLLKQKPRSRDRKAPGSLARQVLDRRHYGPPRTEPRMRGPYMTRHHKRRTNSVDTTSSEEQQEFSDACPKSDIDNSERLDYYDLDVASIGVSEASYQYDPSMFKDSISRRDLPAFSQQEIDRLRQSSRNPPSGSFLDAISTSSEEGPTVDDKLSSLLEQADTSSESSDDTFTCSEFEYDERPTTRADETDIHNSMVFSKLPTNGNPHQRSNTASQSTLNMSDDDLIIANRFAQKPNGTNEIFDWDDVLNWGLRYHNLRGVYKDIAQLKDSIDENEEEYV
>Act129
VLECRVCEDIFQLQGDKVPRLLICGHTVCHDCLTRLPVHGRTLQCPFDRQATVLSDSGVWGLKKNFALIELLEKLQVSTAPSKVSEEELKDGCVRCDENEDHRASVYCTVCCTDLCSLCSESIHSTKTLTRHKRIPLSEKPKEKPKCPLHSTHVIEFTCLEEDCRESSLMCFVCKDYG
>Act130
KIIIQKVVRTVLFMSYEHLPEDFVDGSAFYFVRNTKGPVPLPSNIFEAEDILPPLFDFGSLNDQSLLTLEQLLTLVYMPLLSHNGANRSEGSDVNSSDQRRGSNQTSASAPEGDPDATEDSRSKTQLRDEFLMNMQKFATHINRTIHQLEGDIRLEMPDLVLGEDIAEMAKDSALVVSLEETLHIWEVTISSALEQQLKKTPQGNGPLAEIDFWRERNATLSAIAEQLKLPTVKKVVAVLAKCNSESLSGFEYHRAELNKYYTEAKDNVRFLSTLERHFKNLAHGANFNIVLETIPSMMNALRMVWIISRHYNRDERMVPLMERIAWELSERVSKTVNIRTIL
>Act131
MATSHICSCFGNLRPRYKRLVDDIFPADARSGLVKSNMDKLIFYALSSPEKLDRIGTYLARKLTRFVDRKRYDFVRIAMEALDLLLMACHAPNLNLFVESFLRMVQKLIECPEVDLQVLGTASFVKFANIEEDTPSYHRRYDFFVSKFSSMCWYNGKDEEENLKVRRAGLKGLQGVVRKTISDDLQVNLWDNTHMAKIVPSLLFVLEERQKQRPRKESGEYTSSSEEDPTHLAESCLRELMSRASFGNIKAVINPSLHHLDVSELWEPSDFALQVFKIIMYSVQNQYNHVVIQMLLNHLDHCAKDSAKKKTGIVSVLSACVRLASGVSIGPAVLEVFNTLLRHLRSSVDARFDSKVSNSCDEDEKVFEESLVSTIGAFASILPDYQKNDIMMFIMGKFPTQGQDLSNSDTRTVMRLSESDTALQKMLLHSLLEVSKSFNPTSLSAAFSSSFFEAIFQATIVEDPEVRRLALEVIYTLIDRHGNLPKLGLDGMLKRGQEIELKTEKCTKQDLMFFRKYDDKILWYLYESACMRTNKVSNIFGIYLTLAILSTELSESEVISQLILLVFGLQNAAQKEEYRLSSGVRCAIHAMXAAHLHLAAQLLRLSSLGNHVTEVIYFREKEASYLVPEKGFSAENIQLSTTIFSNHLMFSLARVQDSLRKADANLKNIRGSYEHKSYNEMLSQSSAPEINASSVSSAELDTHPSSTGLRPLTPKEDITFQMLKDIVSDRSPPNQVNEEKDFKEVTFTEIADDASYRLREFNSKLDNVLDVSSTPRTLSCLSISTISISSIPGEDTFEIKYPEQYVY
>Act132
LQKEKGLAAVVYVQRDCYTPSDRERYMAELMKHIKIDSYGPCLNNKKMPEEIDGFHKLQSPKFYEFLAQYKFHIAFENAICNDYMTEKLFRPLEVGSVPIYMGSPVARDWMPNHKSAVFVDNFESPKDLADYIKYLDANDEEYEKYLDYKKPGQINNEYLLNAIENRPWRVLGDWDKINFGHRMYADWECYLCDRMIERQEALRAHKLNPDKIPPPPPKFANKDHLECPEPVVSLEMENPANKSVIYWQGFREARAFRKMLEAGETDTRTFTSKYLRENTDKYFWKKTDNH
>Act133
MHLIVIHGYILSGTGSNIYTTNVAKTWKKHGHAVTIVCQDPIADKLPFVDEFYAGTDKIPTSPPQNGTIRVVVPDINRLLLVYSYDEYPGYVVKTLKECTLEEIEAHIEMTAKGLRKVVDQGADMILTNHILLSPVIASRATQGTSVPYVCKLHGSAMIFSLKPRLPELKPYVVEGLRNCKRIIAGTNHIRAVACEILKSEKEVIGMDRKMVIIPPGLDPDVFRAGGDLDERQSAFLTNVQAFKTRKPNGRKASAISHPSITQSLQDFHNNLVAVAHSYNQRAIDADLVERWIPFQEGDFIICYFGNFLDTKGVGELLTAFPSILNRIPEARLLLIGFGRYREHLEGMLQSLKEGNLESFK
>Act134
LFINVTTLRGTGSFDVRGGNGGGTSGGGGSGGILSIYMKSSLRLYTVNLHGGNGKQNGASGFFYEHSYSEKSEKAKLVLDNGGLYATNTSSVLLCDTKTIDHTFDEIRIIGSAAMHMKSCKDGSPMTLIGRAVSGDKTGLLITQRYHDSYIGVTGLVLSKLELPFSVQINEGGTLSVPPTLVIRGTSLGISGSLVGVKDLTLDRNGELVLNFPGHTGYRQAPQGGVSSSTFERLRIKKDGKVWTKTAGNVRVNAIAFQQDYGGLFESSDIAISTQNKVIENKGPPLGRVDCPHGYEIVATASPTLYNPCGTGKHVWQKSNVSYIVTHNVSKIVYDIIWKEDVSSLQTSVVYYLVHETRYNVTYSIACDYNNFTLLAGQACTFKPGNYTYNTLEIQTDATMNFEASTSKNTLSFLTATKITVKAGGNLQALSSNFDNALPVQNGQGGSYGGLGGGNTNKGFLYGNLDNPLHFGSYGGGTAQHRGRGGGALVVMVSELDLDGTVDASGSKGSNGAGGGSGGSIFINATSITGSGTIRARGGNSSSAGGGGGGRIAIHAYHSIENIQLNYDLTGGHGANIGGAGTMIFKDFSKSPVHDTFFLDGKYSSACVLPLSVKQYSFSKLHIRSGVFSTSGQSVVAKALLAEKEGKVIVDNGGKLEILDIDHDGKEAKCDFEVQGGGTLTFTGKVVFNGPSNPTVVVSGKLIATQPEVGNSKRIELKHLGEIQASTLKLRHNSRIDIGASSSISKAEGRFDRLVLESDSIIDFKATNVTLVATSLLMGRGSLISSSGETKFFNITADSVTIESDAKISATAGGLLRGLGSPLTSASGAGHGGQGGGKHRGSAYGSVFNPQHYGSGLNSRGGGIIYLTVKRTLSVNGHIVCNGEAHSLGGGSGGSVQIRANSLEGHGNITADGGHGGPSGGGSGGRIAVYVSENSFKGTISTFGGVGQDHGAAGTIFVREIVTGLKLNSTIVDNNKHVTDAKTKIMHEQQVSYAIRLLRLVNSARLEIASVNMAKMKIDILQMDGDNSGSLYVRDNQTLSLSASKAVSSGPFMXPWALIVENGGTLNLAPKLLITRTQSTPSLYLAGRLIGGQEISIGQNAIVVIANTGVIGLTSAFPGKFLFRSLQVSSGGILRFESDVSTKTPVEIRSLSLDIAYGGIMEGPYLLIKTPVLNVAFNGTIRADRLGYPAGTGPGRGSATSGGSYGGCGGSLASHQCILYGSLYRATEFGSGGAGTPSINSSAGYGGGIIQIDVDNLLNEGLISSNGANGHSSLGGGSGGTVNITVAELITGRGVIEASGGSSQGHGAGGGGRVSLLISGQYKYSGQLLSKGGISSSLSGSPGTVYIEENRPGLRSKRLVIDNRGDGRSKEVDAYLNETNVESYSFNELSIYGNVVLHFEKNAILYKLISDENSMLHVQDNVVLVIEPDSKSLEPDCSIHVDRDGEIRVPDIVSFGGKNNIFAGTLTGVLEMIIGVNRKTQFSSSARTARFVDGKYTYITERGSYQFSALRIKRLAKLSFENARLKKIPVTVGSLELNYGAVLQGSWMDIRASTILVNSGAKIDLKGQGHISESGPGSGKTINSLGVGAGHGGNGGLATGEYGHWYGVTKNPNMTGSGGGNGTSGMGGFGGGHLHLKVVLTLRVDGEIRTDGSDCTGANCGGGSGGSILIFAEDIAGNGFITSEGGKANGKGGGGSGGRIAVYTEKTISFEGSFTTIGGTSTSGSLGAAGTVYIQDNNKKIPRKRLFIQNLNIKGSRPTTVLSEPLTTVFYFDELKMTGSVRFEIVSSLKEHLVINMNKFNADSVGEMAVKKNQTLYAEVFEAKESHLMLTTNVHIEEGANMVVASSLSVDGATLKVDGKISNLRHMVVESGGRVQFGLTSQTTLMHGDKFLFQSRPGTQQFASITLKSGSDFGAPENLKILVTKLDLKNGVTLRGKYVDIQAQTFLIGRGATLTTNSAIQDKIKVGVGINSGSGGSGGGHGSAGGDGGNVKGGQAYGTIYEPNESGSPGGVGTSPGSEGKGGGVVRITADFLLNDGYITANGGDASGLSGGGSGGSIFLTIKQXFRGTGLISTNGGRGAGSGGCGSGGRVAVHVMTKFQYRGTLQALGSECSTSKNSGGPGTVFIKEIRHKSPFAQLRIDNQGQGWEHYVTLNESTQSYIFNELYMYNTASLRIQESDSDLSFDVRKLYGDKSGLLHVGGNQKAYLEVLDTQNFVTKTPINLKVESGGQLVMAAKSYIVGTGSIPLEVNGTLSRVQDLYLTQNKLAIFHKGARTSKENEAMGTFYFSKVILYSGSSLVMRDEPPMKLVVGFLNLKYGASFSAHFLNITSGKIDVETGSLLSCAGDNAARKAVPSSEISMLPQGEGGSHASSGGKGIRNEGELYHGSIFKPTDPGRRGGNGVKSVIGGSGGGYIKIEVGNGLINDGTVTVAGENAKPSTGAGGGSGGSILIKTDIFS
>Act135
AEFYSWVESIPSKLRKIPLKGLTIAALPFISFLILYSNYRVLRDITGLSAVVKPNCNFLPWLEMLVFHCYPHQILSTFSNPMFDLLAAIPYLIHFALPALFALYKFLNTKSIHGAFPFLWCAGWVNLVAVLIQFVFPTTPPWFVDSAVWSADGQLLKAGANEAGFHRLDGVLGFPVFHNIYSASPVKYGAFPSLHVAWPAIILVCGPWVSEKFAMGHVAWITWAALYSNHHYGVDAIAGIVLVFLVNFMMRKVWSPFQIDGKPKQYXSITISRSKSEPCLHV
>Act136
IGIGRTGALYSFDTKVTLEHNGKNSWFAPTQIQSICKIDITYFPFDTQHCSLVIGSWTYPGNALNLVQQRNQSDLSKYTLSGEWDLLSAPVQRNVVKYACCKYPYIDITYYIHVRRKVLFYLSNLILPSIVLTILTVFSFYLPPESGERVSLVITILLGLTVFMLVFTESVPNTSEVIPLIAKYTIIVMSEVGISLLVTCFVMRTYHKGHQKDVPNWVRFWVIKVLAPILRVKQAQKQNGNNNDAKTSQPEVRNGEKYLRRGPYTFIAKKRDSTPPSLCYSPSPDSGCRKAESVESNGINIMRSTSNEKLSELCGGMAAILKHLKGTRQVEERIAEWHFVATVLDSAFFWLFLTSMLVSTVAFYFQIPYVKVPL
>Act137
SLSKRPLPETPVDQSIQQWESKEDVNTPNAYEEDTRVFIAIHDFQSGGETQLSIRSGEELMVLRYNDTSEWCEGQLLNGQMGWVPSSYIKPVNSLEKHSWYHGQISRNAAEYLLSSGINGSFLVRESESSPGQMSISLRYDGRVYHYRVSMSTDSKYYVSSENRFFTIAELVHHHSVNPDGLVTTLHYPAPKKEKPAVYGFSPEPDKWEIERTEIAMKHRLGGGQYGEVYEGIWKKYNKTVAVKTLR
>Act138
IICQKFPDLSSVSHKLVDIYSVVSSDXRLATKDDVTLSSLAHDKRLSTTRDLMKWTSRVSMATSNGPFFADAKDVFLEAQDCFGATLSKAEHRLELGMIVGAKLGLTKEKVDFFCKNYKPKIQISKLSVTVGRASLNRLQQDKYATNIVMPKFAHTRHSLVLLERVAACIKQEEPVLLVGETGTGKTSSVQNLAALCGLNLKVINMSQQSDSADLLGGFKPVEMKQLVGPVREYFENIFCQTFSRKQNVKYLSHVQQCYAKSQWEMLFKLMVHSQEAAVDRISKGKSV
>Act139
MAPRLEFWQKATLLLCLYGFFKEMKPSEPFLTPYLKAPPKNFTDKQLENEVYPVWTYSYLVALFLVFLFTDVLRYKPVIVVEGLAYLTTRVLLIWATSVRAMQFMQFAYGVATGAEVAYYSYIYAVVEAEHYLRVTGFTRAAVLAGRMMSGVVGQLLISLSVTDYLTLNYISMTSVCIALVITFILPSASGNVFGIVKPGENQSEVQVYGATNHSDDSSIATENAANCFLKCFSSWKLSLRLMWRDFKECYSKNELLKWSLWWAFGTCGEFMVENYVQNLWDDIYSARKHKKIYNGGVTALSNVFGASVALLLGYLKVNWSVFGELVLGVVSVADAFFLYISAHTSSIWLAYLMYILFRMAYTFLVTIA
>Act140
MPRRKRSKNPSRIQMAKQAGNDETSITPGQNLLTSIKTFLWSSPSREENGCSRKRPREEDDDDIEDEEEDAIITSNLLKKRKFTTETPSTSKFTSSSFTNSETATSEASPKRKSLLGTLFSPVFTLFAKNGQVQSFGNDSSXVVASSTTKIRDPCNGVVVKQEGQPSVNEDSRAALPNGDVNGNVEDEGADWETFDPFYFIRTVPPLSEEMRNRPPVLPLKTRSTPKLSLVLDLDETLVHCSLNKLEDATLSFPVLYQNISYQVFVRTRPHLKYFLERVSQLFEVILFTASKRVYADKLLNILDPDRKYFRHRLFREHCVCVQGNYIKDLSILGRDLSKTMIVDNSPQAFAYHIFNGIPIESWFVDQSDRELVELLPFLEELVSRKEDVRLHIRDRFRLHDLINPPFYKNFRIANDERR
>Act141
TLLGSNFKESFFDSQRKEYFFDRDPEVFKYIIIFYKTGKLHFPEEECACCFDTECRYFGIQTDIMSDCCHEPFGEQTEDFKEYLRRNRPLEIPKVSDNQACLQILRRKMWKIFEDPGGNIFGLLLHYISAVFIVVSVISSVVETIPCGIQKCGKKYAKEFFLTEAVCVTLFTSEYVSRLFAAPKRWEFVKKFLSIIDLIAILPFYVGLISPKASEGPFTVLRVFRIFRIVKMSRHSTKVQQAGSSLRESFSELSFVFVVLAVMIIIFSSVIYYAESAYPDTNFTSIPATFWYTIVTMTTL
>Act142
MLHLYYGSPAIEALGGGRGFSPLAQRGRTASHGQHLNLFPNLVFKSSKKTKKFAEIRGSSLDLPLSEDNSLVRINVSGKIFDFSRAILEKYPDSLLAKRSRAGTYYDFDRKDYFFDRSRIAFDSIYHFYQTQGQVVFPKDFPEQLVMDEFHFFGLYDYMDPNEKQQFVQPSDIIKEEIVPKYDWQRKMWQLIDHPETNLASKIISIISLLVIALSIVILCVETLPSVRSRRKREGTGFYRSEIFVLESFCIIYFTIEIILRFIASPIKSKFWLKVLNIIDLLAILPYYIILGLENDYSNKSIVALRVFRLARAFRILKVSRYVSGMKVLGQTLREALSDLWMIAFLTVIGTLLFASCVFYFEQIWDPGTKFESIPLSFWWSIVTISTVGYGDMAPKTL
>Act143
MTAKSKSKTDKDYFYKDEILKDEKMKAPAEDPPFTLKDIKNAIPPHCFERSFFKSTLYLLFDLAMISAMFYLAVKMYDSNLPWYIHVIFWPVYWICQGCVSFGVWIIAHECGHYSYCDSKFICDWLGLVLHTTLLVPYHSWRISHSKHHKNTNRMDGDEAFVPMTRKEREKEDELEFPNVFQQLYHVLKYLVIGFPAYLMFHARGRKYNTKVNHFVPKGPLFSEKEYRDVIISDIAIIIWLVVLGYLALYVYSIQWLIYLYIIPYLNVNMWLVIVTYLQHTDIKVPHYDDEEWSWLKGALCTMDRDYGILNYVFHNLTDAHIAHHLFSYMPHYHIKEATQHIKPILGKYYNYDDTPVWKALWKSDSYCRFVENHGGVRWYKYDREQ
>Act144
ADIAALTKKIEEVKGKLDEWPPKPRNQEEQRSTPPPPEKLVTQDTENLPFNYIKYEVTRMSFNPPKPLFDKHGIPIEQKFDIMLSYQWDIQDFVRNVYMEMDMKTFKTWMDIWGGMQGNINEAMATAVENSTLMISFLTEKYQKSVNCNLELMYAKQKQMPIIFINVEPNLQLKDWIQELVDKTVVFNMSSISDFGEMDKGVPKINRLAEAARNLMKWSAAQPKKIRTDVSEEVYRLQNLLEDALIALAEKEKRKRYETCTRCGAQFENESSAGCKVHGAYYMGGTILAGRWVCCSQREKDGMGCEKANHITISRKWTEMSHKGCFQWNPK
>Act145
CDGRLGSCPAAVTDPITITTGTVDFQNSAYTSSASYQHNTNVLYFKVNSFSISCGRMTFKWYLLDGSSACNTATSTKGQLSNTNTKQSITGLTLQDTKTYKLAIQAVDMRGGTRPLVCTSAITIDTSVPQNGWVRDGSTADIDYQSTKTITANWGGFTIRNGVQKYXWKVSYVAXGGSNTVELLSLTSTGVSTSASKVFSNIADGSRIKVLVRAYTKAGLYSERTSDGVVVDLSKPIAARVYDGSQTGVDVTYAKWTNTFSVNWAAFTDPHSGILYYEWAVKRDGAGLITAYMKTALNRSSSASGLNLVSGERYCAVVKGYNKAKLFIESSSNCVLIDRDPPXAGSVNDGDANDIQHQSNGTTISANWNGFSDGSKGSGIVGYQYKITBSRNNDVIXWTSVGMKTSISHSGLSLISGVKYFVTVKAVDAVGLATEVKSNGVIVDTTRPVFTGEVKVRGVKDFINSTACVYVSSKTNLQVTWNGFSDGHSGLNHYEWAVIPASRNVTARDFTRVSGSSLTTTASFSGLTMADGSTYRVVIRAYNRALLYKDASSVLVIPDSSPPQAGVVSDGSNAGSDYDYQXSLVYVKATWTAFKEPHTGVRQYYYAVGSCIQGNYHVTGNSFIKATPASSTSFFLQNJNLVNGQRYCTKVKAQNMAGLFSKEVSSDGFMVDVTVPVTREARVIDGVTQTDIDYQSNVTEMSASWEGVSDPESGIKYYEYGISRNRAGVPDVASFKKNGLQTNARATGLFLHEDVYYFIVCAVNNAGLRNCLSSDGVFIDTTPPNKGIVNDGVLEPDLKYQSSLTSMAANWEGIWDLESQIERFEWAIKDNVSGNAALPFTDVGLATHVKNDNPLTLINGRTYQVHLKIYNHAGAVRQITSDGVTVDNIAPQPSIIYPGSPGNTDWTYNRNDNTFYTSKISDIFVYWDAFAEPESEVWFYKWAIGTSKCGTQVQPLINIGGSTTANTSMSDLNLRQGVKYYVTVTARNKADLLSRSCSDAXLMDNTPPNAGSVNVGRADEHQKYVGSEIVHXYWNDFTDHESGVDFCNIYVTNTSSTIFINKVLNMSTGMTSVSNRVFVPGQEYKALVKCFNNAQLFSSHSSNSFIIDVSAPVPZGPVSAGYSRDDTMQYQAVNNSITITWQPFNDQESPIKEYWIAVGTSPLGDNVVPMSNNRLSTESIRTDLNLAQGVIYYITVYGVNAAGLNATLQALPLRIDVTPAISSDVNIKDGSGGEDWDFFSPKEPVSGHWEEVSDPESGIVKSEYCLGLMPLGCQIQDMVDIGNKTSFTCXECKVNPGERVYLTVQLTNGAGLSVTQASNGMLLDSTPPVTSKLIDGDDPSGNDVDTALFGWIVXVTWQGVEDRESGVKQCKWSIVDYEDKELFSVNISGPFKLGQKQSLSAKQAYSSLPFNASRLYYNMIECSNGARLNAVSRSDGFRVVSEWPIPASVRDGYAKKKDLDYITSTKDVGANWDAFKADQHDPVIQYMWAIGTAPGSEDVMKYKSAGLSLHDKVTLAADEPDLDVLNTGQKYYITVKAVSASEMTSTRSSNGFTVDITPPVKSDVDVTFVVSDQSAGKVDLRIDWSGVSDNESDIMDSEYCVGTTPGNCLTEXYSVGRETIAVLSSFTPISLANYYALVIVRNKAGLASVLTSRKIIIDXSPPSRGQVIDGTGRDVDFMNVTNTMSSQWAGFEDRDTNVKNCTWKLIQQSVSSDGSYFXNDSIVFEETVSSRGSETRHGLSLSPGSRYLNQITCANRDGFTVTSVSNGVIIDVTPPTSGTVVDGDDVSNDIDFMSGXTEVKTIWRGFKDDESGIMGYRWALGTSPGKDDVIGFRDVGKQRQGFAANVSLSPIGAYYVTVEAKNQAGMTSQGWSDGFVVDVTPPEISK
>Act146
YFSGYDILPADFTQVPLNLETDDRKLRADAWKFVRQDPTVTLNPLVVGKQKERSSRRDVLEIFYELRDGNVFSRENLKLINKTETELFNNKVYRSKLCLMEGNGKCRLPMSIIRFFDGSLKMKDPIFEDHEFRNIREILKTAIKYNTTKAQLDFHLSKDAVIDKAKAHYTRTLFFIGYPLKGYSNTEDRAEEQWDKIQEFAKTAFAEELNNKYKNGVGSMRMYYFLRALFFNAISEQVIYDLLLAGASFTFIFLFMLFQTHSLWITGWAVFSILSCFFGANFVYRMILDCRYIGIFHVLSVFIILGIGADDVFVFLDTWRGSDERRFPNLAAKLSFVYRRAASAMFITSITTMVAFTTSVFSPLLGVSTFGIFSALLVFVNFCSVVTFFPTVVITHELYWKDWHWNCISIPGWTEKESHVSRMEIETVEQEPHWTEKFQQPHKHVVKFLGGTFYYKVVGHKVVRWITLSFFAIIISLSVFFAMQLTPDEDQ
>Act147
NMTAPRCIQTFDTTTQVVLTIGYAIIFPVALLGNSLVLFVVYRHQSLRNALNYLIVNMAIADLLVTIFTMPYSMAYLFIKNLWFEGVFGDVLCRTVHFSLAASIGASIFTLITMTLDRFISIVYVWEKTLTLGSSKLVLVLIWVLSFGMFGFYLRLYRVDYIYGGFRCYPKFSDFLPQEFPVIFAICLFVFLYAIPLLLMGILYSIICHKLHKQKMEGGDQQIEKKKKRVVQMLITVTISFAICWLPLHILHYYIYFDIKTYQCLHTFLILGGFWLGHANSAVNPCLYVIFNKTFRRAFLKALHLSSFDSLNSQGTYLTTQGSRRVKRLTFKEEXEEDTFARQMSQRFRVSFAKAYAKIRTASCDEDAGGIDKRKSLVVVSERMTSL
>Act148
MFLNNSYFNVLRKIDSSWKERHSSRSREKGRYKFWKRSLSRSSSESTLKSHNHSNSFSSSGESGLYSGDVNSGYYGDDEIDPCPKCATDLPIGGARAEIDDYDVISIEVNVRKTRDKYSGKNCFQNPELQDFEEFVVIPSSREEFCSGNFRQSTPKKCHGTHKDRTFNSEEAGTMGHVFVTCTPRVTGSVPSSERDGPIQKHCDYGNHTSCSCISTPQKLIRFRLYAPPRCSNDTGVWWKENIKWQLRQRNKTQTESFTQLQEVRTSSAKSKVRINRELADYLNKYGEFRPHKDALNTAFVEAEPNVINQTEILDAIRSHGGKATRLRSNSVAQRAKAYMESKKEFSVKDTDEEDSGHAVEGMGRRSRSKSQYRDRLLVPRWRESVFNQLHMRNFLECKYFTDAIVRRTLSQLSISVSQTTSHSVEVLTDYDVITEDDVTRLETNTKAMNASQSISQGYHSSPPGAFTIRNLDLVYGKH
>Act149
MPLYTCITCRVGFADSDLQRKHYKSDWHRYNLKRKVAEMPPVTAEVFQEKVLAQRAEAEAKEQTKSTIMYCKICNKNFSSENAYKNYLQSKKHLEIVAKSKDTDSEETADIVGLKKKSENSVQEADTETPASDEEEVEECEDEALEITECLFCPHESLNFEENMKHMSRSHSFFIPDLEYVVDLKGLIGYLGEKIGIGKMCLFCNEKSKAYLSIEAVQNHMTSKSHMKLDYEGEAALEYSDWYDFTSSYPSKRENDDDDNDVNTGTLSVDDATNELCLPSGAKAGHRDLRNYYKQHLPPERENHKVKKSIMADYKALGWHGTIAEKTRQTLRDARVERQQMAKHQVKLAVKANKFQTHFRPQVIF
>Act150
MEQTNASMSNPENSSPLDDAVGKVQLAVYVVTFLVGSVGNILVLIIVKGKRSRRSVNDLYIMNLAIADLMFIAFLPIYVYNWFVPAKMSTGMCKFIPPVMTTTYCLSVYTLTFMAVHRCYVILNPFKPDMRHRNVYISIAIIWAISAVFIMPLVVVGRAEKGTCTEMWPTTDHKRAYTLSLVILQYVLPLAIITVAYIRIIFDLNRSSASKFERHTQVHQQFRKENLQIVKTLATIVILFAVCLLPGQICWMMVDFGSSDQKSLIIFFNASVILSALHSCLNPIVYGTLTKQFRREYLRYFLYVFRCCRKRWGYREHYTQGWNSHNTNTPHENNNKTETAVIRSYAIDSPLRESRV
>Act151
TWQCEKVSIELCRNMGYNVTRMPNLIGHESQREAEAQLKQFLPLIQYGCAKQHLTFFLCSAYAPLCTEKLDVVITSCRPLCEYVRTSCLPVLTEFGIPWPHPLNCSRFLPTNNEKHMCMPGPNFTEQPTSVDPGRVLPNDTANSPDLKKKGSEQCRRFKNSENYYYVRSTESCAVRCNEEGIFKNSDKKTIELWMTIWSILCFLSTLVTLSTFIIDTTRFKYPERAIIWLALCYNFYSISFIIRLAAGRSAVSCDVDPATNVRFHIQDGLRNTGCAVIFLIQYFFNMAATIWWVVLALIWFLAAGMKWGYEAIGSYANLFHVIAWILPCIKTIFILITRKVDGDELTGVCYVGNQDLIALAAFVLGPQFTYLIIGTLFLIAGFVALFRVRSTVQRTNQAKTDKLERLIVRIGIFSVLSTIPATAVIACYFYEYANKEYWYYGKRDEAVAEPNFSIFVIKLFMSLFVGIISGMWVWTPKTVKSWKKFYYKMRGKRPPRRAPKPANPNETTV
>Act152
PCAAGFYCKRGSNTARPTITTSTGGPCTVGHYCPEGTSVPKKCLAGTYNPNTGEAECFPCMEGYYCTEGSTGYVSSPCPEGHYCPNGTKFSTQFPCPKGYFNNRTMATNLGDCLPCPGGMYCNASGLSGPTGECDAGWFCVRAAWENRPRDYDNFTSGDCLCPSNSTGGECQPGFYCPKGSHEPKLCTGGYYCGTKGLSSETAQCDAGWYCTGGAKISRPNDGVTGDICPEGKYCIKGTKVPELCPNGTYSNNTGNKQIGNCALCVSGYFCRGMGNTKPTGQCNPGFYCESGQDNPNAAQCTAGHYCKRGSPAPVKCESGTYQNEVQKEECKECPAGYYCDNTNDLTLYTSYICPKGYYCPNGTKFSTQHGCPEGTYGNETKYYSADQCIKCPPGTYCR
>Act153
MSYENVPCASPDTEGQEEPAPSLYSVDTHEDQIQSVKKTVSVRSRLAETANIEDHVIMNEEEIAQVRESVSRLNRKDAYVENRDFRPASTSERKNAEAHEGEKLGLEERRTNFGSFSRERWIDLANQKRSQSYGSEYNERQGRTNNAEVPYNEFAERGTSVIKRTTQEMSSENDSDSRDIKKMNPNSKEDYINLHCNESISSEDAGLSGKNANVHSNDRVYHYHRNTHEDFKNKTPVGKRDNKEDYESDSERDRASRLQGSRDMEKNLDQRAVPQVYYMQYPNLVAMSQAGGPQALGVLPTHAQMMRDQIIRARFADNRALHPSQRAEYAANRPEQQVPVASSPGDATENNGMYGVLPNHIQAAVSNNMQYVDRQGLVPPGFAVLPGIGPVRVIDGMYYQGIPMGADPSHYKENFASVPTFVPNIQGESTGMRQQRPSVPNTAKTTNTGQPSDSQASTTQEKSI
>Act154
MATEVESVPQEQPQVVVEESKGDENHVEENKPAEEAEAAEKIEDAVPAVVDGESKKEENGSVPPKVILHQHPPCNNIPSFLPASLKLETFLRMHKIPYENKYVHKLGSDKVKLPFIEYEGDKVQDANFCIKYLNNKFDLNPDGHLSEEQRAVAHAFSTMAEENTYWSLAYYRWVDNFGETKKYYSNLAPVVKDVRPKLDQSKCIKCMQAHGIGKHTKDEIYGIAEADLRALSAFLAEKEFFMDGEPSVIDCTMFGLLASIIDGAPESPQAKLIKEELKNLALFCDTMKLNYWLDWGEICNEENAEEFKPKSRLSFKNKKKRAKST
>Act155
MCSKHGKAMTLTFQQVEQWLDEHYDLAEDYFVRKATARMVKLWQEATRVKCEREKSNPGIEESTISSGIGDKESALKAKQCHFNNSVEIFNSNECEDECGEARPHRRLSEPHRQPTTQRQFSADERKRQLLYSKTIPSTFFQSLDLNLSTLSELREDKIKRVKSPPRQLRKTKSLPNCGQQHLLGSLIESKIRLPSSKSLNKESKLDLKNNNEREFFFEIVRDIANDLDLKTLSYKILVNVGILTNADRCSLFIVEGPKGKQWLVSKVFDVHIGSSTNSPAHKEAIDHQREIRVPFGVGLVGYAAATGETVNIPDAYA
>Act156
MRTWLIFSGFIGILFQCSQAISLEKLFQPEPREEGNATVSSNSTIEKIVTDLLDIDKLKHHNYEEMTWFLKYFAKKYPDITRLYSIGYSVQNRKLLVMEITNNPGRHEPGEPEVKYIGNVHGNEVVGKELLLQLIKYLCENYQKDVEIKKLIDTTRIHILPSMNPDGYEVAYVRGRGHNFIGRRNAHGVDLNRNFPDQFFPNTNGPPQPETRAIMRWIKRYPFVMSTSLHSGALVAIYPYDDSPSGQTLYSATPDDDVFRHLAKTYSLAHPVMHLANPKWNCTNVKEENFIDGITNGASWFSISGGMQDYNYIHSNTFEITVEVSCERFPKPEKLGKYWDDNRRALVKLIEQ
>Act157
QLQKEDSETKETLKLLRAENVDLKTIIDTGYKRIVLLENQAKGFEQKYNRDMKERDSRIAYLTKELNTKSDTIAYLTNQLHQMKLKEASKKQDQASRGSQRHQRKVESTSVGEASSSHDTALSNLEAAPPTPPITPSPPSQGAPTRVRRPFRRSATTPTPTDLNIQKSKSQRAIGIQASPHEIRLNVSSAKTNKGLPSRPKRGVSPSRPGIGIAKNPSRSGGKERPPADEYVEFLRTGVRPDPQVVVRAAPEPLPPISATDMHLKRTPSYNGISRGSTKKVQDDVGKIVVPPLGSPEKGWRHKEQSPQSNSSKM
>Act158
MAAFYRYSCLWHGCGKHCGSLLDLIDHIELVHIEKDQRILEKQESSPPAALPLSYINCFFTEAARRAQQKEQEQLNDITPQTTEHIVKKKRPTXPKMTFNPIGNTEPFDIVDDDGNMSDKSDESWSSDQSFPSDFKLILNAVALDDGEGKRYVCPVAGCEKRYKNVNGIKYHAKYGHKKENRVKKAHKCHCGKSYKSPSGLRNHMQAQHPSINSLPH
>Act159
YVADFGSDRTRAEKMANLLSSQGWIDKYTRAVFAEFTVYNAYTNFFSAVTLLTEVRATGAYHHMPKVQTLRLYRYIGPEMAFIMACEITYIAFLLYFLYNQVKKYRNERQEYFKDAWNYLEIVVLAFSISSVGLYFARMGMTSYTLETMKESQDTFVSFQYVAFLDEWVSACCSLAVFFSFLKFLRLLRFNRRMALLTRTLKQAAGPLFYFFIYFGVIFLAYAQFGFAVFGCADDNYSSLHQTIVTLFGMTLGDIDFPSLLQANRLFGPLYFFSYVLVIIFILVNVFLSIICDTFNEVNRDVLNQANDHEIMSFMMHTVKQNIGKQVGPAIKPTYVEEKSKLEKDVDSIEEISDNIQYAFRNMCMEDIRQMKWFDTKNLTRKKKLLLAMLLEADENYCENDICDAIPIFDEYIANHNEEDIIQAVFAYREKRRKEEMQDVVSRMSDSSEEPSEYDTDSDAEDDYEKEPMPAPQFLSPHTVYDAHQASGNGQSQINVHGTHKSRRKSLGDALNTGKQLRRSSRGDLDVVSVGIGPRSPSCTDLYPDSTS
>Act160
MLLEGALAVVVVSVIVVALRRLQKPQNLPPGPNPLPLLGNTLDIIGSMPDVHLGFTKLAKYYGDIFTLYLQGNRVVVINSASVAREALILRKDDFSGRPYSFIGDFLTRGSKDLAMGDFSPTLIYQRKLVHTALRLYMPHLEDALCAEIDDLAKRLKASNGNPIDPKNDVFLTILNVICKMVFGESFIMSDPEFLKIVEYNQVGFRLLSPVSMFNMFPWMIHLPIQTARDFYRVRDLQNEILNPKYLYHKSTYDSTVIRDLTDALLKAKSEIEEEEEENRISHVISDDHLIMTIADVFSAGAETMTTTIRWLIACLVNFPDVQAKAQSEIDNVVGRERLPTLEDRKKLHYLEAVLSETHRFCTVAYLSLPHKATRDSTLNGFHIPKDTVVMFNVWAMHHDEREWDRPYEFNPSRFLDPKGQLIDIAGIKSFLPFSAGRRVCSGESLAKKELFLVVSRLLHQFTFTNPPGSPLPELVGEVGMNHFPKPFQVRVIERY
>Act161
MATESGGLSPEYYPKGEDENKRIKQRLRNSRPWKILSSFCQKLDYILCCGFIVCRHCFVRCFQLRQSVFSRMAYIGFLLGGCMVSCLMLTPKTKILFSDRFCQTITYFVCDTLRGYSAVYRVFSAIAIFFFIMSLITFGISSSKSARSQLHNNFWGVKIVFLSVLVFSFLFLPHSEYSGEVWVFFGLNGGFVFIILECVLLIDIVHCWNSSCVVRLESCQNNRHAFRLWYTILWLPTITLYSVSIISIALFYVLYAQQGCYNNMFFISFNVYLCLAATYISVNPIVQEKRPRSGLLQASVITTYNTFVTWLALSNAPDDKCNPSRSYLFPGCPFQNVQLLMSLGLMFFLLICSSLRDVSPPQYGKFKLFSSRHAEAPLPSREGIAPDSIEDTPSPEDRPQKVVTDDEEDGVEYSYSFFHVMLCLGCLYSMMTVTNWYRPEEGENLTVKLVSSWGSVWIRISAAIFSVFIYIWTLVAPVMFPDTYKELVFFQFMLKEN
>Act162
DLDFGAVPEIKQEGGQQKGCQQRLAHFKGPSLHDFTTMPTVSTPPPTSQASPYSSPAHNWWIPDRTFLTPLISQTASSWNPHVLQEAKIPVTQAQMPEPQEHGLGDNMEHSMIGKSQANMMPRTSQPQNTNAGQMFMEATATLNMKWPIVGSSFQNFMPNDQSSVLDKLLLQSNGNMDYVIPPATKPPQRGRPAKASSSLKAKRSSPIDGRSRTPPSERPYACPVETCPRRFSRSDELTRHMRTHTGQKPFQCRICMRNFSRSDHLTTHIRTHTGEKPFACETCGRRFARSDERRRHMKIHLREQAKKEEEARKALAAQQNDITSSLQGRSPQPTPPPMHIPVSNVNTPPQMHIPVSNVNSF
>Act163
SFSRIFLGRMTHASRGEQDTLVHVKVLKESPQSDANKEDFEEEALELTTYDHPNVQSLVGVCVMGRPLCLVFECSDRGDLNQFLRDSGCSHYIIRERPNSSMDPDTKLSKLDQLGIAKQIASGMQYLNYRGYQHRQLCTKNCMISKSMVVKIGNIGIHDSRPHTAYSSLSAIEKAKYPVRWLPLESVTSGKFSDNTDIWSFGILLWEIYSYGMTPYYGMNNDEVISLVREGDILPRPKECPKELYDLMQDCWNLVPHERPSFRFLYEKISALLTGVAV
>Act164
ASDFAGELGISRNRQGTFPISKRNEISSKLQVPRSPQPFRRRYTLATSGANLGASSSSLPNGRTASHRASTRSAGXTYSDDETILSRGTRRNELPGGSFMRHRNPESPSRSQTPTRHFSSSSSASESISDSHIRGVGKLNIILDFTCHTSKLSVTISKMEFPPYQQRDQQLLEVSVMLLPGKRQSFRARPKDFNEPVAIYLYPRDKIKEMSLRFRLYEHGSMGARHLLGEGVLRLRSINLDTEMVPTSVDLQPPGSYVPEGASGAIMYEGELAISEEDRPEILISLEYRRLTGKLLLEVIKTRNLGMLTDSKAKEMFVSVRLIGSNGELISKGRTTPRRHMVDPEYNEMFLFHVPEQELNSVTVLITVTSVSKTLGRKLKIGQLALGQNFSSEEELKHWYEMTRSKEKSIVRWHRINEIT
>Act165
ANRRNNIARSTSMTGHDLWKDRYSLLKNELKAVKRDLEQARSELQKAEKERDSACHQLAELSGKQTVENIELQNNTSSNNSIINERNNDYERLKQEYVNVLTELQILRQQKXDFSEKHNAALQEAEYFRKQHKTVLNKCDLLVREAQGLNRKLEESSRECEKIKQDYEEIVLLREREKFEMKDRNIDLILDEHQSPDDAFAAEKLECLQKDYEQLQETHRELRSEYNHVFNLMQSTENDYHSMKDKCDHLVHERDSLAKDYRGLKQQCEAALKNAEKAVKERDNVIKSKQQAHAERDAAIKDCDKLLSQKLKIAKELSKVTEERNAVLNEYKLVMSERDNVHRETEKVQDHFHLLQTTNKYLTEEKEKLCNLNNALQDEVNHYXAENDKLLNEIYALKDKTQHLMLENKNIAIDREKALDDCEMLKQERDAARKERSEAIIHRDKILKECFKVKQKQDSKGEGKEMDSLRKQFQILSKELTNALHEADIAKQRYDWALLERDKAIHERERLHTSHEHLQDEHNRVMNEMMDMVHDSDHIRTQHSEIMMELIDLKSRIESQLTSKGSERELLSSRDSAIDTDSM
>Act166
MTLQSRRGRRYMRKDDKIVTLNVSGRKFSTWESTLKKYPNTLLGSEALKLFFDQEKKEYFLDRDPHMFRYILNYYKVGKLHLSLEDCFDAFQEELQYFGISLDEINDCCYDEECVNAFNQPYACPCNDAISPRTAGINTRIRRFIRTVFETTETRLSRFVQSFITTLIYLSVISTIVETIECKRGKTCAEVYQKEFFIGEAICMSIFTLEYILRFYAAEKRFKFVVEKMNILDLLAILPFYIHLSVQFIAEKEPALLENTNALVVLRILRMFRILKLSRHSKKMRKMGHALKRAFVDLGFLFFAFLLANILFASILYFIERGKSSKQFTSIPDSMWYTIVTMMTV
>Act167
ASISELQNITTEEKLAXEKKIKELSEDISKNETSLKEKDVSICNLKNEIETLRSSLDSKEEEMEKRYETELANLTTQFTGEMEQLQQALVKEKDELEKDYQERMKDMANSFNSEKNNLSEDLEGSFNQMKEMLINEYEREKSELEEDHKGEKAMLEKLHLAELETAKEKFDEEKTMLIEKIQVLEEEKTEAELSFANEKAAMEQQFRIDKAELELSSSTSKAEFNKNQRDWANLRIELEKGHKEQIQALEAEFKRKNSKTEQETDNRIWELNQEHAKEVASLKQNFEQLKAELEQKYSRQVAEMRESFAREKNQMEQKFNREQAELRDMLEKEFSHNLAEQEAELKKEFLQESSGNEKNFLEEKYRLEEEYQGRCAANEMAFQKWKSEIEEHFTEEKAKLLQNSAREKSEIENSYKNEITELRQAFSKGETGLKGQLKEDFYQILARHKADLEKSYAKEKAQLEESFFREKAELQRSALVESKEIRDSYAREKTELEESYKKKIKELHENFEKEKNEIENERLKEKEEIRSELEAEFTYKIKSDHELLEETVQHLQEEINYLKDQKKELETKVQSLELKTMGRDSLDIRVAREKISDLERKVDTLSKGKTKLMAESSELKLKIDELQKENSALTESAKEKQRKLLKA
>Act168
MTVNKVXVGNEQMAEEIATKLEDSATDRVTDGVAGTPKEAALRALMERTKYPIRQCNGQRRYGPPPGWGDRPSPPRGCEVFVGKVPRDLYEDEIVPVFEKLGKIYEVRLMMDFNGQNRGYAFVVYTNKEDAKRCVKTLNNYEIRKGKCIGVCSSVDNCRLFVGGIPKKVKKDEIFAEVSKVTECVVDVIVYPSAQDKTKNRGFAFVEYTSHRDAAMARRKLMSGKIQLWGHQIAVDWAEPEQEVDQDIMDQ
>Act169
YGNIAPLSSGGKTFCIVYALFGIPMTAILLTAIVERLLIVAEAIQELLSRSCAVRGVPLGYMRMFHLSIIMLVILLIVMFVPAIFYSKLQGWSYFEAFYFCFISLTTIGLGDFVPGDDSYWQKSSFRAFYKVCSVFFFVIGIAFLILILELCAKVPDDHPGMLFSCHQPFLKDDDEQDLLPSKGDAVREAVAPSGSKNTYRRLSPDPMDDNGNNSSSGR
>Act170
LDVKPAIPIVMGANIGTSVTNTLVSLAQAVDKNEFRRAFAGAVVHDIFNWLSVIVFLPLEVVSHYLFYLTDKIVRVMKIQTDKGANKELLQKITKPFTKLVIQLDKKVIKNIALKVGEKSKSLIKTCSLKKTVLKNVTAELNITGTIVNQTLERNVTINEPVKCDFLFSDAGMSDTTVGVILLIIALFILCVCLICIVKLLHSMLRGQLAAVIKRTVNSDFPKPFHHLTGYFAIIIGAGMTILVQSSSIFTSALTPLIGVGVVSIERAYPLTLGANIGTTGTGILAALASDIQSLDKALQIALCHLFFNISGILLWYPIPYMRNVPIRFAKFLGNTTADYRWFALAYLVFGFFLLPASVFGLSLAGWQILLGVAVPILVLLLFILITNILQRKKPAVLPEVLKDWEWAPKWTRSLEPHDKALRKAYEVSKGRCGNKRTRDLETVV
>Act171
EKTWNRYYVTRCKIDQGAATGRPGLDYVCKTLRGHKGIVNDAIFVTTNDIYDENIIDKQASPVVASCGRDKMVSLWNAHEGKSVWKNCDAHETSVSSLALIKPETSFASGDQQGVVNIWDVTTGQNIKLQETHSSEVTRLCCGPDVFGSSKEVTGQSLLYVASRSGSVKLWDIRDTTKAQHVIDTSIHNLTMMKLKGSYTLVLSGKGSLFQDMQAIKVYDIRNLATNSFRGPDIFSLDSPLDNITTMSWIPSHPNQLVAGYTSGSIRIWDITNGQTINTFKPHLGAVTALSAVGSKLISAGKECCLHLWHLEKNKSIDSFMDHNSEITDVYADAFKVMSCSRDFSIRVYSWVDKTDGEGKCVRSLDSRYTLLGGSLQRAGNGFEKIICDYTTCVGMANDVLKAYSFQV
>Act172
IDEEDRFGGGKYTYKANVALSHDGGCVWLNPAIFKSICMVDVTFFPFDDQTCELKFGSWSFDISKIDLHPKDRHALNKNYIKNGEWELNSITFIRNQKHYKCCVYDFVDVTIKIEISRVSLDYIMKLIIPCSLISSMIFLGFVLPPESGERIGLSITVLLAMTVFQQLTSELMPSYGFPLLGQYYFATMIEIGASLTVTTFILNFYHRSTRRMPAFLRKLILVWMASLAFPFRKNKPYKSSIPLSANQGDSGELSDSNFIVESMIDNNDPTHSRQNRWNSLREFPEGYQISPASTASIDNMFTGNTSPSRRNNYVANRRGLDKMRFRRHKLKQNGSKKKLYNNQDNASGNKSYFMSAVGFGDLSNDDSKSELSLERERNQKEWKKAARVLDRMFLIISVVIGTVTLFGIFLKAPRFHLL
>Act173
MKKRGVKSDVPLRDSSVKLEQIQPKVKANLLSKSMLLPCLLVFRIFNACLIKTWFVPDEFWQGPEVAHRLVFGYGYLTWEWQEGLRGYTFPLFFASAFKLLQFLGLDNATALIIVPRLLQAILAAFGDLYLFKLSTKMFGKESAKWSLFCSLVSWFTFYCVTRTLTNSTETILTTIALYYWPWEIQNEAESKKNSNLTLSLLFAALSCLVRPTSAIIWIFLATISFFKSERKMSFIFAHIMPIGILALLWSIFIDSWFYGKLTLVQLNFVAFNVIKDMGTFYGSHPWH
>Act174
MAKFVIAGSADCPFYAKAELLADELSLKLSDFKVHKIVKRPEEWEDWLRSTCDEKGWSHKGSPLIWRELVDRGGAGLLLGGCNEFLEMAQGYYGITSNKMSLKLINISKENFKTKQEIDAEEEERKKQINPLRVCVSGASSDIAYHMLGYLAQGEVFGLGQEVAITLLDHPDKLEILKGVAYEVQDCAWPLLRGVEYTSEPEVAFKDVSVAVLLDGATIPKASDHQEYLLANAKAFKQLGEVLEKQASKDVKVLVGGGPANSNTFIASKFAPSIPKSNFCALSRIEENKAKGLLAKKMNVRTAGIKDVIIWGNPGVNYFPDASVARVDGYDGAIWGPHIPGFMRSVPEMVHDNKWLTGELVENTKISNDSVKGAMLGGAAINTQLQDWLHGSQSEIFSLGVISEGWYDVPEGIVFSFPVKFDQGAWKVVEGLSVSEPLKTNILKIAKDIQEETTKIASQLT
>Act175
MAGFERAGLPGCEYIRQTLTNSADMTAAIENFQHENGILLPSLQSALPFLDLHGVGRLEFHSSVMDHLRETVLEKIKTLDEKKLKEILEQSFPFIHVPELQPVVMELMKYLPKVSDECLEHIANDAKLYEDCAIEVKRQIWVKHHHLFGDAVGPLLKQYLDIKYNNLHSTDSNSPSDFFSVSSKVRRQHDIVQSLAKMIGKSLQLYNLVLQFLRTLFLRTKEVHYCTLRSELLMAVHDLEVKDIKDVDPCHKFTWCLDACIREKNIEGKRIRELHGFLEAAKKEEERVI
>Act176
MGCGSSKSLTSSAIXTPPEKKPLKSNQKVISNSQQRLWKQPSLEMRFLQPLDEEEVSVPSTLRSPTQIRTFHIGDRVHVRGYVGTVKFTGATELGQGDWIGIEMDKEIDQGHNGSYEGIQYFICHPKRGVFARSTTVFPLDESDQNYNSKTTMKIAAQTVVFIQTNIRRYLKGIYEKKLELGQDIERMIDKNVRSTPESAMASIESLSSFLTEPWECVQRNKAFAIYRWVTLYISFDSNGHFGKENMLACDAEXVLENRASVSEGFANLFEALCSXSXIPTRTVHGITKGYGYKVGESILDVQGRHVWNVIRVGGQWFICDCTLGSGYFGDDMMFHKXPNVESFMVPPDLAITDHFPDEEKWQLLDRAISKDTFEELAVPSATLYXSGVRLESHKTCRHTIDTDNIVIYFISPAKHILKGFLKDASGNSLGPRNLVQMMSLESGKTRLQAYFPEPGDYILEVCVLGSRGEWKKGVEYRINTTDGIGHNTGGFPSVATQFYSLGFELEKPTQNIESDNGRVLVYISYYKNEFTNLKAKLSRLSCXPESTELKEDVQDTCLCFVEKRGQIFKIKVHVPQMGSYKLDIYGERPKLSQGQYLCTYFINAFSGVIPVPGFPXVSDTFRSLGIQLVDKHENFEVQDGKASITLRHPKNIRLQAVLKKGEEEYSDMCFTGEYDEEKSESTVLVHTPDSGIFKVEIFGRQEGKKDRETLCSYVTKSLKAANENPGFPRLSDAFFSWGLTLVEPLQNISTRNGRTXILMKTSKNVDIFCKLIGEDKKNIPGMCITKETDNGREIAINTPTPGLFKLNIFGRRGKKIKKXLLASYKIKSHSAPSENPGFPELTDMFRKWKLRLVDQFENISTDTGRASITIETPGSILLSSTLRQNEEDLPSDLCFAERSGGQTKVSVHTPEAGLYQLDVYGREGPGSKPELLCKYSVFSCRGLGERAGFPHLDESFRLWGLRLESNRENIAVYDGSVVITFLNPNGVELRAELLDDSEEKLPTVKEEKMEERMVYQCSLPKKGRYIFRLLGTNISGSKHMKFLCSYKIFY
>Act177
MAFVSDCAIVFFSQLLFFGIGWIFFMRRLFRNYEVHHLAVQIVFSITFALSCTMFELIIFEILGILDKNSRYFHWKVGIFSMLFTLIFLLPFYISYFLVKTIRLVNNRATVLFLAVGFWLAFLYMFWKIGNPFPILNPRHGIFSIEQGISRVGVIGVTVMAILSGFGAVNCPYTYMTFFMRHVSNSDIQSLEKRLTQTMDMILSKKKRIALARRESRRFAASSQLKS
>Act178
IARSISQSSLEANCYSPHDALEGLETSSVVSFASTAATHHDLDTRIDMMQSLISLLGTHDKDDMSRTLLAMSNSRDSCAAMRQSGCLPLLIDLIHGHDNPMARRDCRARAGLALHNIVYSNPEDRRGRREIRVLRLLEIARAHCDAILYSNLPPHPCAERWYPPLRDYGPGPAVAALMKLSFEEEHXNAICELGGXQAIAELVEIDNKVNAECYDSYSIGLRKYAGMTLTNLTFGNTKNKTILCKMEKAVKALIAQLRTPNEEELVQVSASVLRNLSWRADDISRESLRKVGAVKALTEAAQKVHSEPALRTLLSGLWNLSAHCPENKTELCSVPGALKFIVKSLNYCSPSGNISVVESSGGILRNISSHIAVREEYRQVLRENGCFHTLLSHLRSPSLRVVSNACGALWNLSARCIEDQELLWELGAVSLLKSLVTSKHKAIATASSAALRNLMTVKPASSNGTDSESVSSRNARRYRSMPPRSRQGDAQAKLRSSSRGIHSPGGTSPGAHSCHSSPHSQTPTLKSPKTQSPKVQSPRPQSPVHLNQRPPQAPRHGNKEPIKKKHEGSALSLDHMGKSHRSKDRHGDSSPPLTRSRSDIGAVNYERKRKEKTGAMDSSSVGSGTSMEGRHCHLGRWSGSNDSLARHRRTKNTGHQQNKTDRAAEVGATKGGQHSRSSSDGCAVIQLLTDSYPLQVTAKLNTTGNPTIEGFSSRPRQVNTVSSRPSGSHSDSASVVSPATARRLNQWAEEQAIESIEMSQLYICEQDEKRVAPNPQVAASRESMGSNTSRQRRKQIQRFRSFRDSDSEREGDIDSDDERTVFGNKGGFGNAWVNKTGSKTSRTGSNAQSSKRHSQRPDVTGSRNPQCSCKNVSNIWIKRGKSKGKGACEHCMKENQESRGGTADCRPVVKSRRDSSDSPLSSPNAMRGFMANTGCEDLDNDPSKRGVKVTSL
>Act179
MGKCCSVCDSGGERERQTLPQQKTSFTSNQLHSSGSQHKPKLEKSSEKGLFTRPGNNGSHEIVRTIPYSKQLEVDEGKIHCLFAKYKDDTEDAILADGMEKFCQDLGVDPTEFVVLVLAWKFNTSQMCRFTKQEFIDGCKAVRADSIKGLQNKLPELEEEVTNDTEKFKDLYRFTFKFGLDVEDGQRALPVNIAVALWKLIFSKNMPGVMDRWFAYLKQREVRGISRDTWNMFYNFTESIESDFSNYDDSEAWPSLFDDFVENEREKNDSIKGDEAEERHENGLIKEF
>Act180
MGDILLDSFSYEATGLPLQAFEILGQLFEEQKLCDVVLQVGDRKIKCHRVILASCSPYFRGMFTNAMLEASQDIISIQGLSETAVAELIRFIYTRKITINVDNIEALLNASAVLQLDLVVQACCEFMKKHLHPSNCLEMRAFAELHGCTDFLHVADAFSRRCFASLVNTDMFLKLSEKHLLQIISGIDLYVKREEHVFEAILKWVYFNSEKRTQFLPELLSQIRLPLLPTKYLLTNVECNELIRQNLNCRNYIDEAKNYKLSPANVSCFRTQPRKITAGALFSVGGRGKTGEPFQCIECYNWFDDSWFPTARLSTPRRHVAVAALNGLVYAIGGHDGVQHLNSVECFDPVNNRWCDVAAMTTYRRGMSAGVLGGVIYVAGGLDESTCFETVE
>Act181
MGCDGGTIPKRDELVRMKKKPEKVDKNFELNARWFHCAISQEQLNPPVVSCELGNLYNKESLLEFLLDKASATSGIAKHIRSLKDVKELKLTKNPAFDEKLKGEQADAYQDFQASRYICPVVGIEMNGRYKFCFLWKCGCVFSERALKEVKSSVCHKCGQSFSDEDVVIINGSEEEFETMKTKMLERRQKAKIDKKSRKSKATATVSSEASSSSSESSTSQADKVFKHPSTTEVEIPTKKAKVDSMPQVNGAVGSASSSKKTKSKGKDPKINMKLPELSKYKTVAEDPNASKVYKSLFASGHEKRPEHLKSNWVTYHAYGGYHV
>Act182
MNVSTNATSTVPPLPSGYLAVRYTRLVLYPVIFAIGVVGNSIVSALILKKSKNSTANGYFILNLAISDLMALLLYLPFDLAYLENHYEWPFGAFMCKFINCLNKFSVMVSGLTLVAIGVDRYKAIVHSLKKRLSRRDAMIMITVIWLFSAVLQLPYVFALKLDPRGECVIDLSFWKGPYQFEMTYFFGVFTPEFVIPAIALSFCYVRISIHLEQTHKRNSKHGLFQESTMTLRERQNRKTTQVLTGLVTIYTICILPHQICVLMITFQRNYLNSDIMRLAYEFTRLLTITNSCLNPIMYGAISKGFRTDIRNFFRGKHAQTGSFRFLRSTHSRSPETKNLKDIMYNQENSFKL
>Act183
MACYNGEITSKFPGGRWEEFCKDRADNAAKTFTREFLQFVSDNPVYDVSGASYTFSKRFVDYFLEIFNQEVHKNGSHDFVEPESPTEVFGPDDWGSNIHLTGNFKQAPEKKDRESSFSIMRKLRDVKDLFKRSIDETVGPKVCVGGGGGGEHRNASPSLSTQNEQTSSEKHCKMITTSIKKEGIMNYLMNLDQGVDTEDYFWQKCRVVILKAPGGYMLEFYCPPK
>Act184
MGNCSSVPPDYEVIVKTGDVKGAGTDANVYCALVDEEGNRTKDFHLDCRWKDDFEKGNIDKFKLSNGSALGPLKKIEIWRDETGLGDDWYVEWIKVKQLLNSNGSDELDVFPCNRWVKADRKLILTKYDCMLPQFDDHPEQRKLELEEKQKLYVLKRKAPGCPKQ
>Act185
IRFNSKEDQRSISSTPRGSLISGLNTNISTSPSPSLTSIPSEILETPEVEERKEILQLYVFVLRCISFPFNAKQPTDMARRQAKVSKIQLQTIKERFSAFLAGNTKIASDEAFLNAVRAYFDIFICSERVLKLVLSGGCSSNDFREVFKSIIEKRVRSLPEMHGISKETVLSAWMAKFDAIYRGEDDPKKGTSRIAASAASELILSKEQLYEMFQTILEVKKYQHQILYNACQ
>Act186
VVDAAYQVEVTVRASSSLARLLWEKMKQAIQTLPGKAPPKVDGPWKQKVAQDMLTSLSETRLAKHICYQFKMRLHKSHEAFTTSIKILENNHTGRLEKTEEQRMRVRKSYAPKIARLALESTSLRDVVLYGMPQLGREVGRGQYGVVYSCDRWAGRHPCAIKSVVPPDDKHWNDLALEFYYT
>Act187
KLIPDSSSFAEVTSLSQNDASVILSSWLKHDNRQLTDAQKKIVLDAFKSYPSPFFLKLAYERALTWKSYTAEKECTLEATAPLMIEAFFEKMENKHGKVFVGTLFSYLTIEKNGFSESELEDLLSCNEDVLDEAFRYWSPPIRRFPTSLLARLRADLEPYLLERCINGVRVFAWYYRQFREIAAKRYFDKAAGQVKKIHCELSDYYHGRWTEGAKKDDGKGVLKDRHVAAQPFKFSQKVFNLRKLNLLPYHLLRTGDVEKLKQQTLCNYEFLSAKLLATSPRHVLHDFTDALSYFPTDKDIALVLETLQLSRDALTISADQLSAQLIGRLSAPRSPSPAIARLLRQAHHPAKFSFIPNISCLNRPGGKLVHSLPDLHSSLVLSSDSTKALSVSGDRDILLWDVQSGSVLQTIESTSDVKQILFCLDDKHILASCNGAIRQWFLKTAKLKFELESTETAAPISVAQNGSTLVAILDKKVITAKTSDGKELKEFQDGDCEHDQLVSMDNLVALANSRQCYVKLFDIESQTILNTIQVFGENSNDVVSTMTLSPFNEGQLIVYSHKSSCVRVFDIKCTNCLHVLGPDILYPAITSDGHYMLCTNSYNDVSVWNLETAMKERNVIRHPPSTAINHIISHNKTIIVTVSDDEMVRVWDLEREE
>Act188
SGAFDACICIAVLHHLSTSERRLEGLRELVRIVGPGGLVLIYVWALEQNLEKVKRDNLREVEFDRNTREYLETKKSSPDETITSACEKEDESRVTGDHTKKVKVNKKREVFEQQDLFVPWKFRGRNQGSSEQQQMNGKSTSKSHVFHRFYHVFKEGELLGLCCQLENVIIKDVYYDRGNWCVVLRKV
>Act189
HLQNNGKIQMDEKVFSFLRSLKVIHLEGNQMNTLEAGIFNLTKTINITKETMKENIHCNFYKKPLTECIGPHIPKCIEALNLKDEELAKFEIQGCAHAQCDVKETGKTIECYMASRNANETSWSILGDNSAVKLALWTFGLLAVASNFLVLLTLACNSDARKSAVCVFVMNLLLGNILIGIHLVIFSVSDTLTYGNFKRYGEGRWEIQWCLLLFCIKSIGLILVVLSLVLVTIERILVIFFNSPRHIDCCRSIGYVMESWLFAGVVVIVLWTKTGSWGYLCSTHANSRDFIDIDKGIKISLFAVCVVLIILYICLLCRVKRKKHENXEYRTTVRMLILLLSTFIFWGAPYMVMVLVVPRFLTVTVSMQTLAISLTVNACLHPFIYSYDNDNLENLYSALACKRDSCLFVPLAVQGQTCLPKEDDKAEQERDVELGTVPRKRSLESISVPEHHLSSTYSTEACARLSGIPNTTGLVAVRGSEVSKTEGAVIIRNKSPTESNYQEDCSILVHSAPSSPAASTTGARPFIIEEHSECGTLSSDTNVTWLSSDCPSHAHLRIGDGNSTTSSRASSIPLGKSATSPRIPRKRLSSVKSDSEKSDDEETHRRKSPPPCIPIPVLEEDNKNDQQKTEDVSKSSRPMSPVEKLFKVLSPKMRKKRPKTDEGLTGDPKPSGVSQGKRSKSMLLGKEAKTTQVSENVLEPLPPVVLRDRKTSQARDKRNAVVVMETGEKGLELKRPLSPNEENDTRTKAGSFSVGKPANPKSMLRLSNKDKKKRKINRSLSEPVPKVRIYENPVADFENNNKTTEDRDVISGGESVPTSPTRILAKLEEGDTVPELPKGIKPKCRNSTSSTSSSLRLSNKSLEWDPSYVDETYSDALPPRPTAPPKEAQTSNTPSSSQRSSYSGDQVDSNFKVDPSSRFSLEWDPTSVQMRLSVISHESSAGSSSEPSSEPTVV
>Act190
KPQDHDTSNLGTSASLNSVSSNKQDKDLVQSPLKASFEYLKGENYNIELNFIEGDEHPLTEQGNLEAILMACEQIKQDKIRNCRDQIFKKTLASFTPLHVAAFSGNADTARLLVRESGIDINVQALGQRTPLLLACATGNNEVAKVFIEEKADPNLAREDKVTPLMLSVLINAKDIVALLIENGANISAEATKGRTALHFAAANGFKSILKMLLENGGDVNVVLEEGCSNLHLASLFGHTKTASLLIQKGAALEMKDQQGYTALHYATHSERSEVAEKLLACGANKDAVDKLHFTPFHLAAQNNHINVCHVLLKYKANLNSLANDRVTPLMLAVFHGHLETVQFLCSNGSVLQARHQTGKTALHFASQRGHHEVARYLIEKGSYLHTCDLQGYTPLHKAAQNGHKKVCKVLLDRGANVDASNDKGTTPLIVAANYGHYKVVKFLVDRGADINASHSSGTTSLHFAAERGHSEIAKLLLEKGADVNACDSWGLSALHRAAKNGHESLAELFIKSNAIINSKDNWQYTPLHRAAENGHSSTVAMLLDMGSEVEARDKWGFTSLHRAACNGKTETIQILLSANVDVNAQDSLGYTALHRASEGGYYDTVKILIKAGSDVNCLDNQGFSPLHRAAENGHQDVVEMLIEYGSNVNSQTYTLNYKASALSSYVKDSSVGNQSGNTTNGFKKEPNKTKGPAALLLAAQNGHEKTVELLLKKGADAEITDFWKSTALHKSAEDGKIKSAECLIKYFNDVNLKDRWGYTPLHRASENGHSKIIELLLRNGGDIKSVDQWKCTPLIRAAQYGHYECTKLLIESGSSMDDTDKWGFSAFLRACQNGHTKIAQLLLASGADETKTTREKTTALMLVSYGGFSDTLEMLLERKANPNAVMDKGLTALHFASQKGHAAVIRLLATHGANVNAADQFGYTPLHKTAFHGHTDCVKLLLRFNARLDITDKQGCTPLMRASQNGHKDVEKIIENYKTRKSQKTCLCGKIMSDGGDNKDSVCQECKLMGLYAVSLPFKENKDNIEQNESAIHMV
>Act191
WYFGPIRRVDAEKMLLMHGESGAFLIRESESKPGDYSMSIRDGDNIKHYRIRTLDSGGFFIAHRSQFQTLGELVEHYQKDADGLVIRLKDPCPAIELPTIPDLSYNTKDQWEIPRESIRLISKLGQGQFGEVWEGLWNNTTPVAVKTLRTGTMSPSAFLAEAQIMKRLRHPKLVQLYAVCTKEEPIYIVTELMEGGSLLDYLKGPGRALQLPQLIDMGAQIAAGMAYLEINNYIHRDLAARNILVGDKNIVKIADFGLSRLIDEGEYTARAGAKFPIKWTAPEAALYNKFTIKSDVWAFGILLSELVTYGRIPYPGMGNAEVLAQVERAYRMPCPVNCPGQLYQIMLDCWKQNAEERPTFETLQWRLEDFFAMDTTNYAEYKD
>Act192
MALLTRIVSLLLMLQNAFYITCSANGLSGKNRCPQECSCDGSSLITIYCGFYADESFQLLRHVPKKIPTGSVFLSLYNNIITNISQENFRNLTSLKNLNLRSNRLTALPERAFRDLAKLKSLNLGANKLSILPDNAFEGLESLEELFLDSNNLRVIPETLFRGLTSLRRLYLHKNKLSVFPQKALQGVINLKGFWLNNNLLTRIEKGTLRNLTGLAILYLSNNILSSLDNDVFHGISALKLLSVSHNNLSTLPQGIFDVLPQDSKVSLDNNPFVCDCKLHWIKTWITSRRLIYYRNEIRCRAPAELAGRSITTVRNDQFTCSAGEWSSWSKWSPCSKTCGNGTRYSVRTCVTTVEGKGRAECPGKNKKWKSCTDKVCGIDGAWTQWTPWSQCSCSTGKRFRTRNCTNPAPQFGGNNCTGDYHESKECNLGDCSVKENWTSWSLWSDCSSTCAFGKRTRTRTCLDNIDCKGNSTETSLCYSGSCPINGNWNEWSNWTSCSVSCSKGTRSRVRSCSNPSPKYGGSGCKGNSSESSICIARPCPVHGGWSVWSNWTVCSKTCSYGHKYRKRICTNPTPKYGGRNCSGATLEKVVCGNKSCEVRRVWSQWSNWTSCSKSCGNGTQMRTRFCLGEQNKTLSNQKCEGQHESVRPCFLFPCPLDGGWSSWSSWSTCIDPCTNGTRRRNRSCSNPTPKDGGKNCSGLAQETQSCFVEDICVGIWSGWSDWSKCSTSCSKGFRNRSRNCMSKHTSKNFLCVGNSTDIEECDAGDCALQEAWSDWSVWTSCSASCSNGTKSRNRTCTSVENNCPGQRNETISCFVTNCTFDVQRSVWSKWSECIGACGFGKRTRTRNCTQGAVIVNSALCTGNATHVVPCNVMPCPVDVEYNLWSPWSTCSVSCGLGKQVRFRNCSQNTRTRGNEMCKEPEQEARVCYTRACAKPIGWSAWSNWTACSVTCGNGIQLRSRICHDPTKRNVCRGQNLMVKNCKASDCDHLRFRQVSWLPWTQWSTCSASCGRGHQMRWRFCYSPNDKTNASKCSPKVPFEVHSRICHATPCNYSSVWTTWTKWKGCNRGCGIGMRKRVRYCLSQAVGIKCKGKAVEISPCNSSICSTPIPLTYPPFITLGSPIPCPDPGTPINGERKFIDQIQFGSYFVSYSCNKHFYLEGPKLRHCERNNKWSDSLPKCIPLCGKSSNTVAHKRLRIVGGGATLPGAWPWQVALEFDTFQPGFNTFHCGGTLVAEQWLVTAAHCVVYKDSHIPYHGVRVYLGVHDITKRHWDSNVQIIPSAEIIAHPKFNWRTYDSDIALVRLRWRVNITEYVRPACLPNGYQRRLIRTPGTKGVMLGWGVTETKKPATKLREAYIPVVDHKSCKKSYENETWPVTSNMLCAGLKVQSKDSCNRDSGGGFIFFDKRTRKMKWFIGGVISWGNPKCGVPGKYSVFTRITHAYVKWIKNQMKKNSYNDT
>Act193
MTERVVINVSGTTFETLPETLKRFPKTLLGSPRKRRRYYDTSMKGYYFNRHRIAFEYILFYYQSNGRLVLPVDVPFRIFTEEVQFFQLGEQALNSIAKGMLKNKKKLPNGTWRQKLWNLFEQPDTSILARIIAMFSISMVGVSLVLSCIETIPSLRVQDCLDSVPSNNNSTVQFEEPSYNNTTGSTGSFTRCQQRPLNVFIYVETICYVWFLLEYLIRLLSSPDKIDFFCSLLNVIDLLAIFPYFIILIAGSERVVSLSVLRITRLFRVFRILKLTQYSSGLRILGNTMRASMKELEMVMLFALITVVLSSSAIYYADIDSSETNFNSIPGAAWWSITTITTVGYGDLIPVTGLGKFVGCICAVLGVLIFSLPVMAFATNFNAYLKCEPIRGQLMDRKA
>Act194
MPSVMIHNSTSSHNLTPTTEDFVQPKNGFNITIMVMQVLVIIVALLGNILICSAILIHERLRTHFTNYFIFSLSLSDIITAIIVMPMDVDQVLKNYKWTYGEAMCNIFTVAYLIAAPLSMLNLLAVSIDRYNAIANPLHYSNIMTPKVIVASIFSLWTYAILFTVIAMAGWPMYPSSVLYGTCHFNIKPAYSVVSSVINFVIPTIVMCVLYFKIYKVAHAHARRIGRHENISHSAVEYNSGTNGGGTSERRSMSKNIKAAKTIAILVSAFLFCWMPYTLVSSASILCGRKCYDNTPEEVITLTLLLAYMNSALNPFLYAFHNRDFRESFRRLLKLQFHYI
>Act195
RKARKEERKMADRITLNVSGAVFEVNVEVLQRFPQTLLGSRCKRTKYYDSARNQYFFDRHRQAFEAILFYYQSNGRILCPDNVPDKVFAEEMAFFQISTKHQDVRTDSAEKFEAFMMNQRAPSRLSHHWQRKLWEFCEIPESNLFARFVSIFSQIIIYLSIAATCLETIDTLRMYGGYPETEPDSSPLIEENSKTQVFPRNVWFSFDIACFGWFTLECAIRFLAFPNKLEYFETLANCIDVLTVIIFYIFLIVRVTAPKAVLPLRILRFLTIIRIFKLFRYSKRMKIFVLTLASGIRELCMLLVFCVMILILSSSAVYYAEDGLDNSQFYSIPDAFWWSIITITTIGYGDKVPISPSGKFIGGMCAVFGALIIALPLFRFAAHFRSRLDHLSNKNKIQSYKAPNKKKLMEGFGRM
>Act196
MALAWKIKLRRYTFLFMIIWLTSFGCSLNTAAQQTKTAKQSQPKCEKITIPLCTGIGYNYTQYPNFLGQDNQKEAESKIHEFKPLIAVNCAPQLRFFLCSVFAPMCTKEVKAPIYACRSMCEAARSGCTPMMRRFGFDWPDTLDCSRLSQKNDPRAKSEPERLCMAAPNMKHTPVNDSTILNAIDNLGPEFKEIFKNLAGKIPTEPKDDKDKVNPTDSLDGGYYSRPNATLAYTYASLACTNNTGPLKTKYTHVSKYDQCIPKCPGELLFSKENKRFANIWISVWAVLCFISTAITVLTFAIDTTRFKYPERPIIFLSVCYNLYSLGYIVRMAAGREAVICDSTKTYLIRSGMNVADHACCSVVFLLLYYFGMASALWWVVLTLAWFLAAGRKWGQEAIERKATYFHVIAWTIPAIQTILALIMRKVDSDELTGLCYVGNTDPKNLAHYVIVPLVLYLVAGTIFLFAGFFSLFRIRTVLKNKETNTDKLEKLIVRIGVFSVLYIIPVTCVVVCYFYEHNNMKTWEIMAPLYVLMCRDDSACLESYGPNTEVFVVKYFMLLIIGITSNMWIWSTKTFKSWRMFYIKKTGKKHKKKKMDFAAASEIRKPPPVIQPQPQTINNQYSTLIPPTPLSISSSAANNPSFQQSKASGLSPMATV
>Act197
MTERTVHFENCVALEDEELGQPTRGEPFSEQPVNQNGNLSTLESHISIEDGQDEEEKEERWQKVTKRVRTVLLMKNAVKPVKTRRKSIWRTPRETVDPFIQKFSTRSDNRKTTPPKRKSSKASQKISLGSTNSNQQIKPETIIEIDSKELESDASNYYDVDVGYTALCREIPKIFAPDGRCIYVWSFFIVFAIRYNLWVLILRIAFPRAQEEFTIVWLIFDYLCDLIYLLDLLISFRTGFLEEGILVTNTRCIARSYIKSKRFIADVLSLLPTDILYVVYPESVPMLRLNRLIKSYKSIKVKALMESHTNYPTFFRVFFLLHLMFLLINWNAGIYIMISRAEGFGTNKWVYPGNGSLYQQYLKSMYWSTLTLTAIGDLPSPATNV
>Act198
MACFLSQRQINMKHFVRNRVHRRKSDIYQAVTTVCRIMQDVLKHVEALEPRFISSLKQVDGRYAGLQVLSPRHLEVSLFLNQMGVFNFIDDGCPSGCAMLKLSDERKRSMSLWTEFITASGYLSARKMRSRFTSLVSEAIRRGNLQAQVRIISTNSFSTVLSVTDIYTVEIVPAFRCGSIWPQNTCVWPTLGTAWPSQPAIANVKMRGFNLLARDPYPAAKPINTEGDAWVLSFTEAEELLLSGGCRKLCVSMLKALCDKHLNITGDPIEYVHLTNLVLYECEKHPREYEWDEDCLFDRINGVLLQLVSCLQCRKCPHFFLKGVDLFNGKSKTSLDQAAKQVWILARDLTTNPIGFESL
>Act199
MSGLILLALFCFLPPISVVLSSRHLNVTTVISVDPKEEQEYFLYFKHLPNKSPLDSYLHSPRQLYVLCKAAEFAAQNYKGAKEENKFTLRHILSLRNVQDNRAFKYRLLLQDDKTGEHHKADIAIFTVPTNVGGKYRVRVEVMKQKRSGVVENQNEAPCDRLSRAANCSSCGYRGICHKGTARISPWLALALKTQRKLQVNMSLDRVQMLAAHNAFNNRADGYGELDDCHWPPPYKSECIVLANQEFSFTDLLQMGIRAIEIDPWWCFGKVRMSHALNHAYLGCGPWDREFKDGIKEIAEWSKRSENKNEVIRLYLEDGPAHTQGHDALLNGPIKEHFGEKVLTPDDIQTYFNGKWPTLYEMQKLGKIVLISSGNSYNHEGEYIHRGYWKEITTNRFLAYKNCTEAVTSSAEPLRVYSDSTEYGPFWNGPKKTGTILNYMEYLKCGVMYPAADQINPDLLNTAVFTWARNEPREKLSQQSCVVLCAEDGRWHLQQCATKNPYACVSTTNDSIETKWVISSTKGPYYEPACPEGFVFSVPRNAVEHYKLLKEMNRQDIWLNLKHYIPLIIEE
>Act200
TIQTKSYDPNAGIYSLLVEKRKKSGASSSTATSTTPQETSVTPNPHRSETTPHDDGTEMMDTDAEVERATAHARSSGRRESIVPVVHVTPDSPTRELTTNTWQSTSEENEEDDLVAEEMPPNIKAYLANRRYTVTAVDPMHEISEELRELLNQKLEGGPPSPENPYPIPPFPGMTPFSPTTDLSLAYKEQILQVPSVFQLRQPFGRRASDGAASLGAGIAQFNALRALTQLGDTDLSNPGSQVDNSQCSSTPAPYTVSPGPSSPHMSEANDSGSDQEPDPEAVARYLSRRGARQRHTLGVTEPSSEIPDDLQMKLLQLPLKARRGFSPVRERNPRENNLVPTHGGIRYTSSRRASDGAASILAFKQHLERLERNQGSGSKRNSLKELQEEHQKLREQYGSLVEEETQRVQQQQQQLHNLHHHCQMMGRRASDGSEALASTIAQFQQQLQEQAKKDLELESSRTAPSQEDDLEDKEILLEPQLQQQMQRLNIETCGSSVGSTSGHYESSTSQSGIPSVSPRTSVILEGSDPRQVYSTQNALSTSPTPSSLVLDPSSSTSSDLSPPLSPLPAVSLSQRYPVPEVQSMGTSSGTDERILPDSALIPGFPMNFAHLSPHLGTHLINENDLVDLSSVPWPADSGRLSPTTASLISTLGNPLTSRLASTTGQRTPLRHYRHHTVPSSQEVWNNMDLLRRVAANNALTSPNHARDMLNNNINLKDLGGNGTGLLRTMSPNGSIYTEPLFKSSSKGDLNSELSPTSVRFAFSIYMTSNKDVPDIISEIRRRLDQQSPNVAYEQAEQVFTVKHGAVCMEIEVCQIPEYSLNGLRLRKVSGNQWQYKKLCQELFTGIDL
>Act201
KYYRTCYELREENIDMETGNYTIDPDGPGPEKPYQTICNITTELDWFENEISRVWTEVKSMDYNVMLQKYPPEEARKPESVIRDVIYKPSFYSAQTVAMASEYCRQFVEYLCTNSKLLNNLNPAYGHWVGTHGRHYYYWGGATNSEADRGKCACGTRKDCINNKNCNCDAGLDTLESDEGYLFGSNGQTLPVSQVLFGDVDIDNDHYANYTVGSLYCY
>Act202
MAVRSCRRKSLSIAGLLLVFAVLALKTRPMSTTHIDKELKLLEEEERRHEASCTHNRRLKRHDQAMFPPTRPTGARFGKALRFFGRELIRFAGHRVATLREFTIDFWMKPEGGQQSPVSVLGLFDDCSLQASDRGWRIGLQEASPEKNLRVFFSLRAARLHKSTSILSPLNVEPNVWIHIAATYDGRKMKLYVNQANVAVSSDQKGHVFAKALMPDQCESLEAGGDINANIYYRGTIDELKLWSVAKSHQSISLGVFDNKLLDKNGFILYEDFNTASDKGVFRASWVAVTKSLPEIVKSTIPSDANDLTISKPPCGSTVCDNPEVVRSYVNNTHLRDRKVLRFRIINVMENDGGNPIVTQEQIRHQTEILNSSFQRYNISWELHEVNVKNTSLRLRTVLYMCSPKKIGDMECNPECDFPITGQDGGDCIKAGGSRCDPSKRDNGKCDLECNRHDHLWDYGDCCNPKITLTHKTCFDPASPYRAYISVREYKTLLNFSNHQYLNVYFAQCGDQCEDIFHGSATFPWEKAVHSNLGGVIINPTKFGLKGHSNAIIHEFGHMLGLWHVHHGVSELRCTDECYEHFPSMELGDLCSDTNPTPRNNRCRDPSPQKTEGNCRKRYYKDTPFRNYMSYADDSCTDSFSPQQVARMHCYIDLVYQSWQPEITKPSFIPLPPRVTSDFPGRVAITWIPPLGTGGENAKNMCHYCRENSVLHQYAVTAYSPISDKPNGFWAPHQAIGAPDADPCELSPKAWSPLRKTPWCGSNCYIELGFNEAIVPTSLSIWVSWHSNEGISDIQLWFEDSTFKSLGNATAQCDKPLTMAIKTNKKVSKVRVYVRDSLTCIDAVQLTSSVLHPNCIRCKPLEYHVTRDPAFTSAKPVIVRETRFID
>Act203
MMLDMMNEKSQQIEEDCGVDGDVMMENGSGIGDEKTNLIINYVPPNMSQDEIKQMFGTLGNVTSCKLIRNRATGQSLGYAFVNYENAEDANRAVAEMNGARLQNKKLKVSFARPSSSEIKNANLYISGLPKNFKEEDVDALFRPYGKIITSKVLKDVDGEGRGTGFVRFDKRNEAQAAIDELNNRPLPGTTNKITVKFANPPNTRQPQFPAQPAIPSPLTRALTPQRNFSGGPVHHHQMLNLRYSPLTAAAATGFSSSCPAPSCHNSTTSPTSPGSPNGVQGLTPQGWCIFVYGLPQDATPLSLYKLFSPYGAIVNIELKADKGYGFVNMPSYDEAYYAICLLNGTCHKGKMLQVSFKTNKNNKIPRS
>Act204
NSIRHNLSLHSKFVRVQNEGNGKSSWWVINPDAKGAKTSRRRANSLESGQKTTEKKRGRKKDKIREENDRPGSPRLTVVRARDINRSNSPGNTSPTSSSSDSLLTVPELVEYEQNSPLPYPLNDSFGRPRTSSNASNVSSIGRLSPIPSQDDDEGEIQESVSPMHHNMVSTPNPAAEELTNMMEETMNLESYHLDNRSRIRPRENVSPVSNLLSRNEQTHAKTMNLTSMNLTNGYDGRFIQNQHRAPVISIQSQPNFNGLGMTRRQQYPNGYGQQDLMSYVRDTDMEVHTFQPNYQNTCTTSCTMNQNDVSTPMDSYDLYLQSLVGNTSVQTNSTFSPISQNGIHGQLQGNQHQRNISCNSNLQSIREKFPSDLELDAFKEGLECDMDTIITNELTIGDGFDFDFEQFAPSQMMNTPVTVGELSGRLF
>Act205
MAKNKKFPHTRLMDYVIVVGVRKPTLDSTETPQLLRRFPQKDHEDSCLPPDVVFFCQPEGCSTVSKKFSLREANSFIFTLTDKDTNKVRYGVCMNIYRPCSEFLFKENLETKLKEPNITKRKRSRSRNKKDICMTQTSICIVSHHPFFSTFRECLFVLRKMIDSRVGKTSNDKNENTIPGLESWSVFTCTEDPKLSALAEEMAEIETWIHRLLLAPAPMQGRTKVNMELLCPETYPSLLFSSPENSRLPLIDFPVHIPLELLGVETCLKVLTCILLEQK
>Act206
MNGDVTGESLMDNDNSNKEIELVVELSSPEDHSADTLQMYSDDEGLSGNISRITVEEIAPQSDNISDDLGPSLSCSRYRLRKKNHDMEVELDKKLPRNVRRYYEHQRRLADAFEDNLSSDGESDLGKDEKCHKKAITRIVFLSLFCNVALLIGKAVASYLSGSLSIISSLVDSAVDLASSLIFWYTNRAIKGTNFYEYPAGKTRLEPVAVIILSVIMTVASIQLIISSITTIXNGSADPEISTTTIVIIVLTIVVKILLFFCAKKVKSPSTNALAQDHRNDVLSNACALGFGYMGYKLWKNADPIGAILISLYIAFGWWRTGSQQVRSLTGHTAQPELLQRLLWVCMHHDHRVQFIDTLRAYHFGNQLLVEAHIVLPPTMSLQEAHDIGEPLQXKLEKFPNVERAFVHIDYEYEHDPLVEHKMXGQTPIIIK
>Act207
IAWRNIFSAYMNLISNLDRKQLQSQVEDLFGGTDKFLACTSVRSGLDLFLATMNFPRGSEIIFTAINIPDMPSIVESYGINVVTVDIDLETLGPKEELLELAITDKTVAILAAHIYGKWIEMDKIIXIAHSRGLFVLEDCAECFQGFKSKGNENSDLVFYSFGLIKYSTCLGGAIVNVKNIELLRKMRAKLGSYPVQSHVFFLQKLLKYSAITLALNSSYLQWGIVRLMNLLGWEYKEVFISFLRGYPGQIFPQLRLQPSAALLKVMFDVLSNVNEREFDIVKMKGDFVGDNLPDNVFMPGKKSRVINYWLFPIVV
>Act208
MLLSTRLIKIRHEKLCTTNRVCVTVTGMMIFFVILYFTSKNWGQLEEDEILTNLRYNGLLVRAECKACLKIAMANQQRHQDDVTTGQHHNCTKLQRKIDLLEQKMKLYENLGKFTEEDSLVNHYGSKVRQNILVISNLHCGSSFLGEIFNQHPQVFYLHEPVESLEYYRENRPENVYDTMVTHLLNGIFHCDFRELAYFTDFISLQYSSIKHRLSSRALSSPPLCPSFSQNHPLFNIRMCTRLRPQTLSAICNLHRHTVVKTIQVDFIHKLSYLMDTEGPADYALKVVHLVRDPRALIDAKIQNDLNSNWTTTSLRQNARAMCKDLLLNIKYAVSAPPWLQGRYTLLRYEDLATKPHQIAEQLYQFVGINNDAQVRRWLDKKSNTVSYSGMSALNPSGPVEVQDRSSSENVFQWRGRMPYSVVRIIETECYEVMNLLGYKIVDDMDELRATNIPLVD
>Act209
LERGLTKEPCEFTVVTRDAGPGGLSLAIEGPSKADIKCEDNGDGSCNVSYVPEEPGEYNINVKFADKHIPGSPFAAQIYNNWDDLAAAKPRPTVGKVCDVGLDIPDVADISKLKGTLKRPSSTRDEPLELRVNDDGSLGVTFVPYEPGEHLISIKKDNRHVQNSPFSVMVQAQRLGDVFPVGHTADVVIPGLDNYGDLSKLQATLRRPHSKVEERVKLIRNPDGTVSVSFVPREPGEHFLSVKRDNTPIRGSPFSILVEAEEPIEAVGCPVDYCFDIKDDVNLPEEFDKLQATIKRPSSDKEEPIGLKINSDLSLSASFIPRETGIHLIHIRKRGRDVMGSPFSVNVTAPEAVSQVGRPYGLGLDFDDVNLPEDFPRLSATLKRPSSKEEEELRLLLNGDNTLGVAFTPREVGEHFIHVRKDGHELKNSPISVMVVGKEEKVEEVHPMKKTCDLSLDIPGVRLPEDFKLLKATLRRPNSDKDEPLTLKLNEKDNTLGVSFVPVEPGEHKIHITKSGKEVPGSPFSVMVEAAEPVNAVGKPCDCCLPGQFDEDDLKRLTATLKRPSKKTEEPLKLKLNSDKTLSAVFVPQETGEHVISVKKFGKHVEGSPFVVMVVAPESSNAIGKPCGVGLEIPGLKLPQDFNLLTSSLRRPGKTYEEPLKLVLNSDNTLSVSFVPQETGEHFVTVKKEGRHVTGSPFSVMVSGPGPADASKVKVYGD
>Act210
LKLGEKIIEGKTKIVYALPESPDGNYVLLKSKDKITAFDATRKNDMSGKAVLSTATASAIFELLNKCGIKTHFIRRSDSDPEAFVGIRCEMILLEVVTRRIATGSFLKRYSGVKEGYRFTPVKLEMFLKDDAQHDPFWTYEQCVEAGFVFGGRTIGKRELDMMGETAIAVFEIIERAWATLDVALVDMKIEFGVNAKTGEIFLADVIDNDSWRIWPSGDKRLMRDKQFYRNLPEVTPEALEQVKKNYSWVATEIQKMTTHQPGHVVIFMGSPSDLDHCKKIEAALKVFNLSCDLRICSAHKGTEDALKVLKVYEGQGEPLVIIAVAGRSNGLGPVLSGNSSFPVINCPPVSSQWGAEDVWSSMRLPSGLGCTTALNPDGAAAAAAQILGLHDHIVWGSLRAKRLNMAISLSDADANLRKKK
>Act211
MWDRNVMSSCELIKDRLFFVTVTCKPRNSPNFHYFSVDHDWTLDGCKFADTPYFGPSNLAGIYRFFCLVNTKLHMVPAAKKIVMYTTAEDGLHEKRKRTRAIFLCGAFAVSQLNMTAEEAYEAMANQFKPNSLLPYCDINGSKSHNLSISDSLKGFEKAISLGFFSFEDFDLNKYEEDERTFDLNWIVPGKILAISDPQRRNNVKASRFTKLRKYFRQNEVKSVVRLNRDDNMIKYGLVYDARCFTANGFAHYDQYFEDGGIPTKAIIKKFTRVVDQCEGAVAVHCRAGLGRTGTLIACYLIKQYKFTAAEAVGWLRMCRPGSVSTLQHCFLEHKETAIQKGYPEDLTLEDLNENMKKSLNIIACTPRRDEKVA
>Act212
MAPCLLNTNAKQILSFGGNSSQPGRLINCSNTNFSFVNNETKDLDNLEEVNLGKSIMMLFAIGVAVMGNFFIIFTYCKNFKMRTITNTLVVNLCAADLLSSIFDLPFWLSLTLGSTLYKQFTLCRIIFCFEDLFHIVAILTMCGIAIDRYVTLVKGLRRLMTHRRAHLLIVWSWIQALISAAPWNLIHKLHGSKRCTTFPHFYEPSIRIEVFNIFLKVINIVFPFLLCYYVFYRIIQAVRGRSKVNIDNNYVSRNYSAERFAVDAYKRSSKTAIILFLMFFICTFPELCVTFWSVITSDKVGFGIGFITYFIFTLKRSLFPAIYIFRNRVIWSYIHETLTCAFCRGNGNSIHNDSLSYVPADQSISCFTVFGRNFYRSRIDPSVFDGEKNYFPKNLEVCFVCDGKEVIAVGDKFTDIT
>Act213
AATADETEKFVQNDDDDYLIHLEDILRRIHQKFYDVVDQIKELKTKNLKEDSSITRFCNPDTLTPCTKQIIRELRSEVLKGVNVAFTGVIPTNIQPEKSEIWKRAEELGAKPQRHVVCPKDTTDPADVTTHVIAARLGTEKTYRAIKTPGIKLVKLDWLWSCSERWEWVDERLFPVDGIDKYKKDVRNQRTPQGTPQSWKRTAKDDNKNDNKQTPSLEVEVGVNSNEGARERTTSSSSADLLMASIHPLLSFSSTEMEAMDKEVEDLMNSSENESDVIGSISGSSSSSSSSSSSSSSSSSSSSEESDDNEEKDNVDEPLKKRKLTDSESDDILTKKRKKDIDLASEKLQDRLTPSDGDGDDDDDDDDDDTNNDMAALLEAELSHY
>Act214
YVQELPTSLKVNGPKAQAVLDSLRNDNWLDRYTRAIFTELSIYNANTNFFCVITLLYEQLPTGGLFNYPSILTLKLYRYVGADMYFVLGCEVVYLLFTLYFIFRELKMVKKEGIGHLKNPWSLVEVFVTMLSLSLVILYFVRIKFTGDSVKAMRMDHNKFVSFHYTAFLDEWINAMMGLIVFLSFLKIVRLLRFNRRMSLLAQTLRVCLPRIFAFLIIYGMAFFAYAQFACLVFGQSMAGFGTILRSSATLMDTILGKFALKEITDANRIIGPTFFYFYTVTMVFILINMFLSIINDSFSEVNSDVNKQSNEYEIVNFMVHRLKENIGKTIGNAIMPIYKEPKSALEKNCDTIVENADSIMHHMRNMTFENMRHTKWFDTETSRERKKKMFKILLEVDWDYFEDELADGIPVFEEFLKKYDDEKLEKVYRAYRFKKLRDEEMESRFTTRESDNDEEEDDSSSGSSSDDSGGQSDNNNDEKPNHDYSLLDASGDPRQEKIVPSPAKSIKSMCASPSGLRTPILLHSPRPSRSPDPGKAQRLSTSVPLASESELSEVLNDVERTRCATDAELNSFLSEIKSVDDSNFPKYDSDPEQTSKKEKKKKKKKAKKVKPRSAVSLKSKAAWGDDAEQVSRKSPAGSSDKQRILPEGSENDNTFAQDNEGFENEIPSNNKEKKRKNKKKKEKKLSLSENLDIESMG
>Act215
MIAFIRKNWFLVGIVTVICLARFAPHIGAKGGILKPEYTVKYGAVSIIFFNSGLSLRTEDLKNAITQVKLHVFVQTFTLVFIPLLISQLIKLLALLSLNEWLLKGLLVVSCMPPPVSSAVILTKAVGGNDAAAIFNSAFGSFLGIFVTPFLLLVLVGSSSSVPYSSIFTTLSMTVVVPILVGQVFRYNDKVRNWMEETKPPFGTIGSCVLLLIIYTTFCDTFSSDVGDIDSTNLLAVVIIIFLIQCFLLFLTFYLTSMPESPFKPADTVAIMFCSTHKSLTLGIPMLKIVFQGYKYLSLISIPLLIYHPTQILLGGVLVPVVRNWMLEKQAAHKDKSTINGV
>Act216
PCVQGGTCIDGINQYTCSCPKGFTGERCEIHINECSSNPCTHGGTCVDKIGSYSCYCPPGYTGTKCQQPLNRCLINPCRNSGTCKRTGRDLSDFYCACPDGYNGTICDVMNISCALAQSKGAICLNQGTCVDNSKGIQSCKCKPGYTGSYCETNINDCASGPCKYGATCYDGIANYTCTCRNGFKGRNCDININECANNPCARGTCIDLIDDFLCSCPKGYVGSRCEINPNDCFLNACFNGGTCRDGIASYQCSCPSGFTGSRCEINVDECASNPCSGLGTETCFNLVDNYHCXCKRGFLGKNCELNINECLSFPCQNGGTCKDGAGKYTCLCKKGYSGNNCERQVYSCNDTPCENGGTCRSVEGSYECDCKQGVYGQQCEWNKDDCLSDPCKNGGTCVDGYDSYTCNCPEGFTGNNCQQIINECASNPCRNGGSCRDLVGSYKCDCPEKLIGKNCEVLVKDSCPYSDCAKKFDGGKCV
>Act217
MLAKVILLLVYFLIIFLAARILDLTSSWLEAGCLASQFFDPFXLSVRKLKEILDKRGISYNGAVEKNELADLVEASGVVTDPDTCLSKENPLESEEEDNEFAFTRASHFFEEVEDTKAGSWLVEVIPQGCSPVLNSKQWKSFKRKISWFGIRMGTFKCENDPWLCHKYRWNKTSIILSMPQSNQPKGNVIIQTYDTKKKLNVDRVFRWVNSKLSAKIMEIDTIDSFRKNLRNQLEKNYIYVALFSTLPEPPMFLSSLSIKFTGRVRFAYYTSXSKRPVSKELRELGIKRIPTLMLFTPEGKFAFGDRKGEKFDYGTMDLFLKTLHPEVNDLFLTALCVVNLCCLLELFLMRGGLLRRTFQLLCLLTFYNTSLIILSLPAIGLFQLPGLSPILDAGLKFCRSVMSTDVAAIIRNDFLLCINYRXVTLAGYFAFGALAAWIRRKYKCYFRIVDDDDDDDPNADWLTQDLNYFSQLFQSLSQWHPQINYSPASFEDGFDMLVRRLAVPDLWLHPVFPTDYIKNLPTWXFCSIHEDHASIGTTIKDHSENGCTCSCVGSQKPPGIMVSKDCTICLEEFTSGATVLGLPCGHCFHQQCIGIWLTSGGTIAHQCCPICRWPAYRPKLVGSSPHTDGTQK
>Act218
MSYKMNSSVIIAISSEENSNITVSIVDDELHIIKMSVYLPIMFFSITGNTLVILSVLLFQRLKTVPNIFIANLAACDFITTISSIPFDLASEELGYWPYGGFMCKVLWPLATFSTTAAVFTLLSISGDRYGALLHPLNFGNKITKKKCFVIIFLGYVLAALAVVPYTVFLKYYPKPEYAPQCGEEWPSLKYRKAYTVFLFSIQYAIPLPIMTYIYIRLGLLLYNSTRVANKLSGEKMPLSSAQNMKTTSEISNNSFSSSNIVNRRQMSIQRRKEQNEKTVKMFLLIVAIFLIFMLPNQILWILYDFGDPELLSSHIDLVAFVCRAFTYTNSVLNVVIYGACNGSFRMAFKSILRCRCGKRHQRDLKRSLTVFQGRHNAGNNRRHPKENYQQKNKTVSYRKTEWSTAEGTSNSFDETCQAHLQTSDSTKNNSTPQSSMNNCSAMQGKTPIDSGHCKSNNNNMLKEGESCLLEAERLFNKLSKEIGLEKALNVSKSKDKVEQNCIKYLQETRL
>Act219
TKPEDTIKEEDEDTLTGKPMTTGVRSMETDINDDKNDNTTRVDGDSKSKLQLSDKNEDLKTESQTLDEKLSEKSPASDSSGECISQEDLLAHLGLGSVRALANPKPNKEEKISNGVLSERKPLIPHKPKESIVDLLRAPKLKSHEEKPKVNGEAPITVVNGVSDDDDSTPGTPSEADDDDELLAKEQLIEELRQELRNEEAKLLLLKKIQAAQNDPKSTTKFVKEKENEKLLTSGVQYSSGGKSGSNQLSMKKSQSLPPPPPLKTHISTTGTYQPPVAIQPKLLPKMGNVQSLHGSSLSSSKSVNHMQPSSKSPSRSGSSAIKDLQNVISSMSTSLIHPTPMYPRASSQASVYTTHAQAAPVRPTPVRANNVPGATASSGYLSFPAHISTKASSSSPAVSTAGKQAAAKMALRKQLEKTLLQIPPPKPPPAEWSFIPSLNSNEFMTLVGFEKVVDAISLKEIPKAKSSPPLTEKPQQENPKVCGQCDTDFTPCWKTKNKDGAEVLMCEKCSTVNVKKELKTEHTARLKAAFLKALKQEQEIEQKMGETTPIAPKPQSSKSSSHSSSSSSSSRHHHISHHQGVLHHRHQHVQPGIYHHHQQHPDSLLYQLQQQHIQQQQQEMEVARRHGDVRWHPYTLTQHHHSSHKPQHHHSIVSDSDRQYLLDMIPSLPAQYSSSRI
>Act220
MAQTKKKKKNIKSLPFDIYIRLMPTGEKFLLKNVNSEMKVRELKCYAELVVGIPSNLQRLQYLDEGDMMDDSDLRYNDVVAGAMIKLKIWRAWESLIAAAARGDIENVFKQDIQVSKDWEKLDPLVFKNKIAITNDRAAVALFIATHRGNMELVRSLLDSTTADVNMKTPFGRTPLHVASSQGHSLCIDTMLEKGASIDEPDEQGKTPLMIASQCGFKDSERHLFLFQWQTRAAKIKSRKKSTSLMMHQQFDSKFPIWFKGNHAQVYYCQTLPPGEFAGTGLNAPPLRKNKGSSHEKQQSPDIELPPIAEPQYGSN
>Act221
TCTIAPVFRHEFPTCLGGYSVTAADTGDYDVGWKYLNKSTTSASRKRRSLEEQFSFVRENSKMVKYGDSSKVKPRMRRAVEPVYVSTSGRQQRRRVKSGESKVYFVLDSAILPDGSIMSCPARWMYHNPIELRGFPYWGKLYFYGGGGFPADLGYDYSTALTVVADVNSHNWLTDQTRAVFVEFTVYNANTNLFGVAFLFMEFLPNGGAFPSAAFSISRLYSYVGPFAKLILAMEVLMLLFMFYFMYREVKLMVKQKKQYFHGFWNWLEVALIVLEFVMVILFFARMWETDKNFIKLHENPKDFVSFQYASASDMTLTYVIGILVFLVTLRFLKLLRFNKKMAFIGTTIGFIAKPIGLFMISFSIIFFAYGSFAHLVFGPINDNYKNLLSTGVTQMRILLGDFDYYDIEXSDPILGPIYFFTYMYVIVFFLMNMFLAIINDSFADVKDLENEMANEYEMVEFILSRFRAQFNFMKRPNNHVKTPLGLGPDIPFWEYKHRRDSIWNDSEFSTNTDYESLKIKRNVFAMGKDLDDLLERLGDMHKEDVESDELLMMTLQYANGPNSETTSIASDMS
>Act222
VYNYSSFADKNSKAEKCCNQNKVPRGLSCCNNVGYNITYQTCADRSSKGETDCGLGVVCDKAQESSARCDRCDFSTSTLLCGSTKGYYKPTTVPTTPRICASDFLKLSVPAGDSVLSFRDTNLSPHTEYQYYVVAINAEGNTTSEMARNRTLMASPDGLAPPVATAISYSAIRVIWKPPSVMNGELKSYVLFRINQRTNKREKVYSGLSLTYTDLAGLEAFTGYKYELQACTTECTSVFSTVTFTKESSPSIVGAPTLFALSSSSINVSWSLPPKPNGKIIRYNISQIINSTYKVHLNPNDKGLGMSLIVNNLKPYENYTFQVVACTKIGCKEGPSASVLTLEDAPEDVRPPTLVALGAREIEATWFEPGVPNGIVYLYSLYRNHTIVYNGTDNCSMSDQGKYKCIYRDQGLRPMTVYSYYVAATTKGGTTRSSAVSAQTPESSPEEIPLPTLTPRSAYSIYAEWNSPSNPNGIITGYAIIVDGTEHSTGLTKTKLVENLQPYTRYEFRVKACTSKGCGIGDRAYARTLEAPPAGVNPPRLEAKEWNVVSISWDEPGSPNGIITKYKAERQHGNEVPLIVCLKTGLTLSTRTCLDSGGNLKGYTQYEYRILTENSAGIGYSSWSIIRTMEGPPQGIKQPTVYVINATAVTAFWEAPLDPNGVIIHYELRYQPLNVLDSNISVAGRVDRNTFNMTVNILKPNTDYQFLIAAINTRREGVSSWTSAKTKEAPPADLKPFNAERLPGGTSLRLYWDQPGSPNGIITHYNIYKDNIKIFEGKIREYIVTKLTPYTAYEFQLEACTSAGCTKGDSKSIYSAEVNPTGQAAPISGFVNSTVVVLTWRQPVVPNGVIQRFEVLRRTTTLQARKRRSVSEDIVYSTNKTNETVFSYMDTGLKPYTRYQYKIRAFNNGGQTDSDWLNVDTKEAPPSHVIPPNVITLDAYRLNVTWREPDNPNGVIQYYLVYRNGTIIHKGSNLYFLDEGREPYTVYSYTISACSGGGCKESMPASQRTDQAAPAQVSPPTLSALSAIAIRIEWNIPGKPNGIITAYKIYEGRGSSPIYSGQDRSFTVSAKKPYTEYEFSVEACTTAGCTRSISSKVRTRESTPSSMAAPVATVAGSRTVRVLWTPPTEPNGIILYYILSRNGIPVYNGSDVRYNDYDVAPYTIYEYTIYAVNNAGRGLDSPIGRNPPTNPGAPDNITAPSLIVLGSNSIRVKWEKPGLPNGNIIKYYVMYNNQEKDAFLALETVLDALEAYTLYEVRIKACTNAACSIGEIAKARTSEAVPASQGRPVIPSESIQARSVRVTWGEPAKPNGFIVMYTLYRRKVIRAVGARASYGTIVSVHNASNGTDLAFTDKTVLPYSEYEYRVTSTNSKGSATSGWAVVKTLPDVPENVPAPQITKKFQDRLEVLIKAPLTPNGEIRNYVLINAGKNVSEGLETSRMISNLEPFTVYKIQVSACTDAGCTTSPDVSETTSEGTPTQFSAPTAVKIMSRSVDLAWDEPVKPNGIIT
>Act223
HWHDYCFKCDLCHRPLQSDGKFTFYKDKTLCTTCYATNYQKACKACNKPIDSGGSRLEYNGNYFHEHCFVCKICSKEIGTSGFVPKDDEFYCPSCFQNEFSKRCAGCGEPLLEGGVLYGGQTWHKTCFTCHYCHRSLAANAFSVRDGFRYCMECYGTFYAKQCEICMKPIVGGEYYTLDESNFHKDCFMCSRCSRSLASEGFVREGMELLCANCAD
>Act224
MAAEISEQVTKLNSDTSSVEIIDDCLSKDTLEVLNSMRKNTELCDVNLVVEKTTITAHRAILAASSPYFRAMFLSGFSEANEECIQLKDMAAEALGAVIDYFYTSYLKIDVDTVEDILKVCVVLRLESLVDHCETFLRRNMSLSNCLGLHSLAKLFCLDGLCDHAKRFILWNFQNVFQEEEFKLLPYQDLRAFIRDDTLKVQAEEIVFDAAWQWLNHDFHNRKAYVGDIMQYIRFPLMNLNFLVDNDIVRRLIRENTVCKELIREARIYQSFIESNSSSKVDNFRVRPRMASEEIYVIGGWSNGQKLSSVQCFNVDTLEWTIVAGMSVAHVSREDYFRVVVVNDELYTVSRYKVGKYDPISNSWIQVANGPDVQCKWAGVCESEGYIYVLGGHSSMCAKRFDPETMSWESLPLMTSARYYPGVAVFXGKVYAVGGLDHLWAPLDTAECYDSVNNRWEAIAPMSTARWSLGVAVLDDYLYAIGGSDNRESYSNSVEVYDAVTNTWSHSVASMNNGRRCLGVAVVNDLIYVVGGRVVNSIEYYDKDQNAWTVVGTVNSRCNFGCVALRLM
>Act225
KLLSASVQSANSVPMRFDAQGDRVSLAYDTLYLQDLDNLEKRWIPTGKWINGKLSLRTSSLKDHGSGEAGLMKLRAAVVEYPPLTMKSTYDPSIGCTQGIICIKYSDDAENYTKHCCYGLAIDVLNYVKVELEFEPFVYFVRDGNYGAKNTTLNKWNGIVHDLIIGEADISIDLMTNEARSEFLDFSQRWTEAGLALLVLVGEKKVDLIDFSFLDPFTMQLWLGIVGTVNMYLVLLWITDRLSPYGYYKNNLRNKPEEGQFNLDGSMWFSWGICFDNQFVNEKPRSYSSRAMAVSLAMFALLCLTSYTANLTAHLLSDDTKPDITGIRDPK
>Act226
MSSSTRRTKIKIALVLVFTAIDLFVSTVFLIHWDDFSQLSSNNYKFCTSAFDLWVIALSRCVIILGAVVGFLRNKRDAIPRIASSVKPMGYFQGAIVIFLVVKFLMSTECHLEKTSKIWLWGFSAWNCVCSVLLVLCCYELSKIEVPTSIRSSLSTDKEISDVLEREKLLGDEDTNSDDENSEQRKKSSVKAKVSMSSIFAYSKPDILYLLLAFFFLLTACAAQIFIPYYTGKVIDGIAIKRDRKMFEQAILIMSLIALVEAIAAGLRGGIFSFVCARFNIRINNTLFGSILKQEIGFFDKSSTGEIVSRLTSDTTKISDQITLNLNVFLRSLVKGVGVCIFMFKLSWKLAIVTLIGLPIIALVSDIYGEYYRKLSAAVQDSVAEANEVVAEVVSSMKTVRSFANEDGELNRYKEKNSKVFRLKVKEAICFGGYSWCTEILILAMEVIILFYGGHLVLSGELTGGNLVSFILYQLELSFCLEEVGDVYTGFMEALGAAQKVFKLIKREPKILNNGSVVPLHSSGEIEFKNVTFSYPTRPEVKVLNDVSFTVKAGQVVALVGSSGGGKSTTINLLQHFYEPQSGEVLIDSIPVQHLDHKYLHKAVSLVGQEPVLFSCSIKENIAYGIENLSKDTEAIEDASRLANAHDFISTMPKGYETEAGEKGLQLSGGQKQRIAIARSLIRKPQILLLDEATSALDAESEHLVQDAIYNNLKGHTVMIIAHRLSTIEKADKIIVIDNGQVVEYGTHVELMAIDGTFSKLVQRQLLGSSELKSLASNGETSALRQT
>Act227
YLEVDNDNRKTHWNTLLLESEHVFYELDELFLTRHANLQVRHPPGATNVTVIVHRFIGDGTGRFHLRRDQRIFVEVVESRTNETLAPCSFKTDEGSEILFPAIVKMYGSRSIFEGRMTGIEDLFIANGGRVEFSSTSQTAMIENRKYIRIDRKGNFTFGTVTVERNSEITFSRVSYDLLLRSADMRIKYEGKMFINHGSIFSSFAWIESEGLLSLDGKGLGPEYGLGKGYTVSGVGSGAGHGGEGGKTDYSTGGAPYDSVYEPRFFGSGGGNGNGVGGSGGGKLFWFVAKRLQINGLLSSKGTNGRGINTGGGSGGSIFIQTTNMTGHGEISVRGGYGTGLGGCGSGGRVAIHCRWRYTYGGKFTDAGGQGSKYGGPAGTIYKEENYRPLEYRHVKYSKAKNTTLLAVDHTYVHIDNDGFDVPGATVLMAENTTYYEFDEMELTGYSRLLLYHPGNMTVKAVVHRFIGDKSGQFHLRNDQEVYVEVVESISNSTEAPCSYRIDVDAEIILPSEFHVHGTRSRIEGMITGVHHLKVSKGAVIDIYSTTQTALVENRTYVYISEKGNISFATIVVKRGGDIEFRKENEFMRITSSELSIKYQGLFHMNHGEVLSSFAWLDSQGHFKLDFGGHPAEKGPGSGSTAIRNGITVGTGAGYGGEGSLYGGSAYGSVYKPLSLGSGGGNGQGTGGSGGGQLLWDVAKRLELNGLISARGANALGSYSGGGSGGSILILTTNMTGHGEISVVGGDSTGNGGAGSGGRIGIHCRWRFTFGGKFSDRGGIGTDNSKSAPAGTLYKEENYRPLEYRHLKYLPETNDTLLAVDHMYVHVDNEGRDVPGATVLMEDFKTDYELDELELTGYSRLVIYHPDNITKITATVHRFIGDKTGQFHLRINQTIFVEVRESETNRTEAPCSYLIDQGAEMVLPAEFHTHGVRTIIHGRMTGVHFLFIXDRAVLTMSSTSQTALVENRTYIDITEPGNSSFAHAIVKKGGLFNLRRISQNLVLLBTALLEIQYEGTISINHGHITSSFCQIETKGVIILDGLGHRSAGGPGAGSAPSGYGSGASHGGQGGTAYNSYNDGQAY
>Act228
SEKGKFSLKEFAQPGLLRPFIISMTLHFFQQFSGINAVMFYCATIFQKAGFDKQSTLVPIIIGAVQVLSSAVSLSLVDRGGRRFLLITAGISMTISCTFTGIYFQIIKDSPDSADALSWIAVTSLSIYIVAFGYGWGPCTWLIMSEIFPVRARGTASGIATFFNWFCSFILTKTFSDLLLTLTPAGTFWMFAVILLLSVLFVYFFVPETKGKTLEEIQREFEAKGKKGKGMYRETNV
>Act229
MEVPFYEDEIMPIDSSSEHTMYDKTAMKLDLNATVRSQSVFDNSILTSPDLNLLKLASPELEKLILNCGSLVTPTPQGLKNSAANLSVTEQQELYARGFLEALQKLHQEQGPPGSTAISNAAFTLNQTTSSIGVPTKPVFTQAPANVQPSTVPLATQMLVTSDENFTTVQSYPSNTLSTISTGELPLESVRTRNVTSQIFPQFQSTGGTMNAQPQFQNAAANFGYSNQGQLAKVKVEDSLQVVPGTPPLPPIDLDLQEAVKSERKKLRNRLAASKCRRRKLEKEADLEKKVQELKDKNSGLQSEAFELREQICQLKKQVMKHINEGCKVYLSASNS
>Act230
MAVFLDEILVHIFEYFDAYTLTRIALVCKQWSNFSRTPRLWRSLVLQKWPSQRFLYKNVPVTCENWYKVYQDLYLRGKYSPDDMKYFISCRVGEDELDVEELREAMLLHTAKVVMKWTLAEPFEAEENGSFPPFDSNFDFYYDTHDFKWKFIDKRQEYIEDLMGYKLSTKMSRKSRYIRPYQVIPSCLMLYRWLSLFRSIATIEEGLTFYRIWRHHIKHRETGMLFEMCDWKAAMSCTFLKGKPASGPYANDCLELMDLLSHPHFIMHPLGMPSAIVKKSSLLSPPSGMSRQTSVSSLISNVPRSLGGSMDRLSEGRVSWMRGTSGTESDDESELVYDDSGYYANCEYFISISHWDIEEQHTIQSSVAELWSVTQTTMEPQLYLSFDALEENWYFYTYNSFSNSNSLSPIDKNGHSDDHDLRPISESLSKHILDRFHGFAIEPIPSCLALYRLICLFDLNANNYVSTKEGTIWSVTVVHNQTGARLNLKDTN
>Act231
MRLYVLGACGVVFLLLWQLGIFHSLFLTLAYICASVLGILTGIVMYLGSGKQKIPQTPKLSSKFYAVSRFLEKKTLNAVQRPYKHETVISRSVDKSIQEILDFFIRDFCLSWFRVLGKDEVAFVDLMTEELWAVIINTVERLKNVDTVRFLSSDVVEILTTHFQNLRLADNRITTETPVPFVLHPCLSSKKAEVDYIRKITDVLLHCFLPEQNSNCAGMRCLLREVLTFSVIKPLAEMICDPDYINQTLLIHLEAKEALTAKHKPRYAYAETYEDFIRMINTCNSVETLKQM
>Act232
MPNSSLPTVFRGATASSLYSTMSIVTNTNTTGITGEQCPKNQDTKFENAIKILLYVIAMLVSLIGNTLLIYSVKKRKRMRTVTNFLIVNMAVADLFITVFNMPTYLKILITQKNDWIGGPLGILLCKLVLFIQGVSVTCSVLSLTALSIHRFVSVFYPWKKLIDTRNVRYIIITIWIASCMFILPLLYALNVIPVDNVGLVCDEKWSPLFDEEEAPKTYTIVLFVLLYMAPLMIMAVLYTALILKLWFPSSSDVSANVSRRQSEEALSIARVLSDEKAKSSRLSRSKKIVLKMLVTVVVVFALCWLPMHVRVFLFFFNKDDYKCGLPPFLDFIGYFLGHVNSALNPCIYVTFSESFRQSFKAVLFNKCAVRRKPKITRHYHYKGACLVEMQKLRTNIKHKN
>Act233
MFNASTASAARSNSVFSKASIYSGNLNLNNSTRSNYNRPTRSETEEAIFRAGFRPYAEDKRIVFNVSGCRFETWESTLKRYPNTVLGSKMIHRFYDEEKKEYFIDRDPYLFKFILNFYRRGKLHCSLEDCPAAFEEELNFYGLSVFDVDDCCWELATPKEKHHLVEEDEELPGEVIRCEGNTDLYCEPKFSLKQKIWRTIGPAKTTRAGVLFHIIYGIFIFINVLIVTLETVQCEQGRTCGEVNHLEFFTVDTVCVAIFTTELILRFYVCPKKRKFFKEFLNIIDLLSVLPYYLSLIIERLGRDSSFLQILKVLRVLRILKLTRNSRRLRCLLLTLRRCAVDIIFLYCICVLAIILFGTTLYYLQDSTEPRQFSSIPESFWYICITLMTV
>Act234
YLDQGLLVRDLKKLRKNYMLSRIDFKLDILSILPYDLLYFVVGTDQTIVRIPRILRLYRILILFQKSETKTRYPNVLRTSAVVSAFLLVFHWNACFYFATSEAIGFGSDKWVYPNLTSPGYDKLSRQYLYSVYWSARMMITGENENPPETNMELLFVIVDLTLGYLTFAALVGQFGAILGQIMRARVDFLSDSDTIKQYLQNNNVGHDLENRVVSWIEYMWQTKHSLDHERVLQKLPEKLRAQIAVYVHLAALRRVPIFADCEPGLLREIVIKLKSQVYSPGDYICRKGDVGKEMYVVKSGCLQVVGQDGLTVLATLSEGNYFGEISILNLTEIGNRRTADVRSVGFSDLLCLSKDNLLEALTDYPEARTQLEDRGRQLLNIPRQK
>Act235
MGNKVGKSSKKKPCWELNKTTTANLPSRPLRHLRFPSSKWGYLSNSARIVSQLHHRRNGVFDQDRVEYGEEIRCCVFAPDDECTILTTSNPNFGPNVRLEEGLGHFRIFDVPQQRPKKEIITYYSQECDISTDGDLIAFVMNASKGEVAQLKRNRTSPSGVSEKLAKFHPECNGFTGQTMICKFAPDSSALLSAACVDFHTIRETNELRVWSVKSMNLVKSVVLRDLSDFCGFVTSCNFSPDGTLIAFSTSQEQLCVLNSKTLEKVCVLRKRCRGNKCWCVFDPRYKNQVLACCLQDGRIELWHRDQMTLPHPSSGYNDSCVSYTCHKQQRVTSTSRLYSCQYSPDGMYLAIGTSEAKVLLLHPDTLTQIMVLDCKAVSAPTDGMVQSAIIHCISFSKSCQYLAAGYNDSVVRVWQMPMRFDLQHMCRTAILQFVPANRVYALPLPSSLKNYLLYWPQ
>Act236
MSKRKVRFGEDEPNQSEEMEDEDSAKRFKAKHSLDSDEEDDNEDNKLKKDSYVLTEDDVEGQEDSTIDHDGEIKITPFNLKEEMEDGYFDSEGNYFLKKXKEIRDDWLDSIDWGKVKEKNIKTTDEKMESSDQFEDASEINTAEYLQKIVAILKPGETILSAIRRLGGKXKLSSASAKLKAKKQKQEASEXKDNEENKKQLLSLTELADTLLQYGDFGIYQDTYEKLQYKLKKVAEEAKKLDDDDELEAAYRHSEGKGEEKPQNSSSGSKDVADDNEVYWQYKWDDSKNADIFGPFSSSAMQDWAEQGYFKDGVLVRKLADKHEEPVGQFYSSKRIDFELYT
>Act237
MPPRQPPHVVCYICGRLYGTSSVSIHIPKCLEKWKAENRQLPKHMRRPVPRKPQGWGVGEMSSNLEAMNEMAFQSSQMQLLPCEFCGRTFNPDRLAVHQRSCRPNNTSKPSKNFDPSKLRSNSPGSRGYRSPSPKMPVKPRTVVCYICGREFGTKSINIHEPQCLKKWELENSQLPKHMRRPYPVKPQILPSLGPDGGMDLERRNQLAFESSKGQLLPCPNCGRTFLPDRLEVHLRSCRPSSKSMPVNT
>Act238
MKENEENSFPVSTSNGSPNATTQPTSNDFSLVFVVLMAVFMTIMIIVSVMGNFVVCYIVYQKPAMRSAINLLLATLAMADVMTAICCMPFALVTIITQDWVLGNEFCHVNGVLYSFLISESTLVLVTISIDRYLIIVKRRDTLTPQRAKIYIVASWVGAILLAIPPVFHWGQYVYIQGQLQCSLRFPYSRTTGLSYGIFYLSFAFVFPFLLMTYCYFCILKTVRRNSTRVQNHPPVPGGATKMHIPGRMDINYSFKTRAFTTILILFLLFVVCCLPYTAVQFLLLFRGYSSSYMTSEASAVFLWLTYLNCTLKPVIYYLRIGKFREACIDIMPSWCLQIPKCLPGRTIRRIRPQAIYEVDRKIAVSSI
>Act239
YVRSEYGNLWETHQCRPHAYGHTWSPGYELPAGMLHGHAVATGMGFGAYLSFCEDWISQEELDRILKLLSGLELSLWHPIMDDSLKIFKAQEKMIEKRGGNLAAPIPKGIGNCGYLNHMPLDLLQQRLQEYRDICQQFPRQGLGIEXHCKEVGLEDPATVGGVNKELPEEKDVDIQNGCENGLENDGRKRKXLTYQEWIEAVQKKRNKGFVSNLALKQAKDTPHPPEFEPNEICHS
>Act240
GNPNQLVSVLFYTTHDNPIQLKPSLGRNSLTELQGESPELGKFKIIFPKPNNKVILSNFLATHTPNIHSIKDVVMQSLGYIKMKKDLKLIGLQGILPKRDENQRELPTNLYVQQWTFQLPFXMEVIFESASFTSRTRRLSGNIFSDAFRKFSDSFDKKFEETFPLESKSFSEEERRFAQAALSNMVGGIGYFYGKSRVVSRYLKKPVEYWESALYTAVPSRPFFPRGFLWDEGFHQLLISQWDKDISMDIIGHWLDLMNIEGWIPREQILGDEARTKVPDEFVTQHNENANPPTLILPIKSMIDKGVLDKQYLVKIFPRLKAWFHWFNTTQLGRLPSTYRWHGRDAKTDRELNPKTLTSGLDDYPRASHPSDDERHVDLRCWIAFAAGLMADIATAVGKDPEVYHSTNAYLSDATLLDHYHWSSKAHMYSDFGNHTKLVKLTHRASQPGGPTRVVRVVTSRTGPVLRFVNCFGYVSLFPFLLXILKPDSPRLDKILTDLKNPDLLWTDYGLRSLSKSDPFYQKYNTEHDGPYWRGSIWINMNYLSVRALRHYSHTEGPYQEKARSLYSELRHNLISNIFRQYQMSGFIWEQYDDETGRGKGCHPFTGWSSLVVLMMSEQY
>Act241
NSQLYEKCVCKDGFWGXACENTCPGSRDAPCYLHGVCNSTSGSCSCDINWQGDESCKTCTVGWQGLDCSIVVQNPNNHTAALFGHGNFITLDGVAYRFLGNGEYHLFTSPTIPFEVQCRMITCFLSSSCINAVGFRISNTVLLIHSRFTTDGKPIVYLDGIQVFALEVNVGPVNYGFILKRVSLLRFALVSKLGIRIDIRMFDRYLDVHMHVANNSYCINGTGLWGNCNNKPFDDFLNSSSQEXIPDQAYIHDVFGPSWKVLPISSLFKYEXNGYHEERYLSGGGYSLLFNNTGVQTGEIYSFSSSDITVEFMIKLVGTSGTVISYTTTETFAVTITSGTVKLQYADTVLETLVGPQIGKWNHISIVWSKTNKIVQFYLIDESGRVNRRNFPIVNEVNIFEPGGILALGYWRPSPTGRGRAPPESFVGELDELRIWNKKLDPQTISSNWKVNLDCRHSLDLASLWKFNEGQGSIAKDCISTAHINLPSSIWRPPTWVYSTAPISPFSVDKAKVYSLRFDILLPYTDXERKCTEVVLDSNIRSSCPKLTPSLLMFYYSVCLTTVSRTGNLDSAYWVMLVASDFCTFIEPSRPSWYVKHICKHVRRYNFPEWVGSNCERYCQFGLQHPFEADICECEYGFYGKNCSNECPGGYNKPCNGLVSCNPETGTCNCPLNANASSDCTKCLPGWTGKDCSIAVSNATGNASIKISYCQGYGVSHYATYDGAAFNFGTSGEFYAIKTVDFEVQIRQTPCGNSSFCITSLAVRTGLANVTIRAALNNTGSERVWVNRVLTKAASVKLNEDFVFIKTSPSTFEVSNNLTLGNKTLLRVKAWKKYLSFEIIAESKLCKKATGLCSSCDENVENDFIDSNGTTFWGKNATQDLIIRKLTSQWSVQAKHSMFIYDSTTYHEKRAISTSGYCLQFKGSVTNIMNVEFNGAKDLTLQLFIKLSAVGGTIMSYAXTNTFAIVNDATVKIYLGANVFDTAGVLQLNSWYQISIVYQRLS
>Act242
DDNPVQAKRKKSLMEYCRDRDPQSILPRGTTKFEISSYTFRNIIVNDKHSLLYCYIPKVGCSNWKRVLMVLNGDAADPYQINTADVHNRSLGYFRYLNEYEPEEIVYRLSTYYKFLFVRHPFERLVSAYRNKFIESYNLTLFKKLYGRQIIKHFRHNPDAKSLKTGEGVSFSEFVDYLLISDPEYMDRHWKQFDLLCHPCLVYYDYVGHFENLIPEANDLLQTLQVDDLTRFPGNITSKYKQASSDLAKKYFKQLSKKQIEGLKTLYRHDFNMFGYSSDDYL
>Act243
MTMRLVNCRYVFLSRRRLKYFILVLIFFAVVLNLSILQQKPVEYIKTTGLVRPWRFINDVLFTSLKTNASCPTKLLCLILVSSNVGHFDRRHLIRKTWGPDNSLRPKWRTVFLLTTNDNEEEMKRLALEEQLYGDIVQGNYKESFFNMAFKVAMGFEWAIKYCQFDYLLKTDDDIFVNTHGLLNYLQDKNTAKKGLYTGNPMIGSPVLRDGRYKVEYDRGEGRDDRLNKTMFAPYCSGGGFVLSRDVVMVMLDQFDLEHPLNIDDAYIGELAERANIKVVVNSKNFMMYVDNCKYNVEAYVQHPAKGQCLQKLFAQHTMYLDTGKLPPTTKPTTKPTQPPKVATQPPKVATQPPKVATQPPKVATQPXPAT
>Act244
MAQQFLTSLLPENFLVVYIVTFVTAVCVGMFFLSSPRGNRKILPPGPWSLPVVGNIFLFGASPHKNVTNLSKHYGKVFSMKLGSRDVVILNSVDVVKEALVKRASDFSGRPPLHTFLVSSNGGRNVAFTDFGSKYTNNRRAMDQALQALTSDSEAFSEIAQLEGESLVQSLLSSQKEKFNPARHLLSVSASIMLRMFFGAQLRKKHLREACELMSRSTDFIEGSAVGNTVDFMPWVKTVFHKQVLKVDETVRSLVKFVKTMYTARLQEEMTNMGEKSDNDTIVSDYLTKLVHDRKNKLDELPEHDMEQALIGEFDDDNIVHLMADSFGGGYEKLSTALRWCIAYLVAYPDAQEQLCREIKHVKGSERISLNDKKRLPLLEATVMEVLRRSCFLPFALPHCTIRDTRVGGYKIPKDTVVFVNLWACCHDPEYFEEPFKFNPIRFMDKKQQKIKPHSCMVAFSEGDRKCPGEGFAKSALFILIGTLVQKLKLRNGTEEPMEEKFGLTLRPKNNTIYVETRS
>Act245
LQAKGLCVGHEPDSMEFSSLGGWVATRASGMKKNIYGNIEDIIVRIRMVTPQGTVEKNCQVPRMSTGPDIHHFILGSEGTLGVVTEVTLRIRPVPQAKVYGSVVFPTLEAGIKALHEIAKQHCAPASIRLMDNEQFRFGQALKGEETSFFKSFLDGVKAMYLTKFKGFDPHSLAVATLLFEGTNEEVLIQQKRIYEISAKFGGIPAGEENGKRGYMLTFVIAYLRDLGFDYYFLAESFETSVPWDRVANLCINVKECIIRKCAELGVKYKPFATCRVTQTYDTGACVYFYFGFNYMGLADPLIVYDAVESSARDEILANGGSLSHHHGVGKLRKKWLKKSISDVGLQMIKSVKDSIDPQNIFGNGNLY
>Act246
PSPLEGEALAALKAAATMKIDGKKEKAIKLFQQAIALAPNHPDILLQYGEFLENEDIVQAEHLYNRALSINPSDSRALTNRQRTLPKVKQIDRDMLDIIDEKRRKLFSLPAGSVTMKRAIREAYYQHIYHSNAIEGNTMTLSMTRAIVETKMGISGKSILEHNEVLGLDEAMKFINGTLVQKSESISVNDILEIHKRVLGHAHPLEAGRYRQTQVFVSDHVPPSPSELGGLMNEFNEWLLSRDPEILHPIEFAALAHYKLVYIHPFTDGNGRTARLLMNTILMRAGFPPVIIRFQDRHNYYEHLNQANHGDVRPFIRFVAACTERTIDAYLASTTIIPLGHKSPGRLTDAHLNEDNDDLSFHNPHSTS
>Act247
MADDGYSEKDIRLNLSPSSNADRLGTYGKETLNTNNTSPFVNTPYPETDDERIPLIKSGSRSVGKVDFSQSSPWKDNFKRFRSMTVSMTVSLIEKESTDRQASALLAGWNVTNLIQGMGILGIPYAVKEGGWAAACCILIVALFCDVTGILLVDCLYEISPRSQRKKRVRTNYPEVGEAVWPGVGGTVVNIVQTIELYSAAMLYLILLTTMFSQITEKYVSLTVNEWAVICAAAVLPSVFIRRLSLIAWMSMIAVFALMSSIAVTLAYCIVHNDKWSLDNIPSFNGKKFPIGFGIVTFSYCAHAVFPGIEGSMKKPQHFNCMMHTSFMISGIVKTLFGLLAVLTFGIATDQVVTVNLADNVAFNFAVTVLVGLNVFFSFPLPLFVVVESFDNLLLRHFPHLGPNTNYHWFWLLITRILLVAFALFISLVVPHFGLLMGFVGSFTGTCLSFGFPCIAHLKLKWRYLRWYHIVGELILIVFGVVAGVFGLIYSGKALIDSFKANPF
>Act248
MATQNNNTTKAENPEEQRNDQEIHAPIVGYEIVEARKRFTVYQISVTLSDERNWFVFRRYSDFARLDENLRKLFDDGFPDISLPPKRYLGDNFSDIFIEMRKLSLQHYLEVVLGREDMCWTQPVVEFLCLDDPPGPYDSLQESRAFIENLEDTVGDLKQKYDELSSELRLAKAQLRSTLSHRRALLVALRAERVLNGKPALDNDDVALMSEYKGNPEVNQLDLKNFGKEETILKSKQTSRNHQSRSSVASQWDLRLASRQNSRESNSSDTNNRRARSVSDLPNASQRRRSSRHLPSNDSNNMSVLDKFMRQSTDALQQIRQSVRQKLGRWENETND
>Act249
MDPSLLKDLKDFKKRSATQPTIEAKRAKPTPSRPKPSPGLPKELLQPKKAMSSPLGVTAPKFRSKHRFAVMAAIVNFMKDRHLKRVYEELSLDEILDQINYTDISPSDKTWLGQEALKKNPKLTCNDDKYAFNSKYKIKDKRQLLKLLEKHEERGYGGIFLDDIRESLPDADNVIRSVQNKIFFITRSDKKVVLFNKNKTDEMKVDEEFQKHWRAISVDGIGEADIDKYLNNAGIAAMQDSGLSKQQQAPQRKKIRRKKATKIHNVHLDDSTLKDYTKES
>Act250
EENDNRPLQPLQTKRVCFAPEDEVAMFEAYEKQTRSNNQRTGIPRRSNLPRKVGSSPSGGTRTSVRRSASFESNTRPKTDPVRRRGSVGSEPENYEPVINNGQQGFNEMRSLTDLDLSPYKSSRKGLGLPLKRSNSWTALSSDNKSWSFEKEPDTRDFNKTMIPRLNDVRSRPSTRPGEDALWSESRTNEGQFKTNEILSARKTYVESKANKLEAKERAERANREQDKSPVKGPRPILRRTKSASDFDRKQEIKNAKPKGILLKTLSEPETEDPPKQIKKHSAPRSQVKINGVYVSRSMNVKAPQTQQTNQGPNSSPKNAPTGAKKANEVKKSVEENEKEGARNFARCLLGILPSVLSLTDTTTVDESLQQFASDVCEAVTCMALKRKNVPNFGTLRGRSDLVDEKSGEGATSDPHFPILNADGVYLTVYKTLALGLNLLKSGHYQKRNVEPPLTQ
>Act251
AVKTNMLLDCKCHGVSGSCSVRTCWKTLPPFRIVGEYLKHKYMTSQRVTVDQSGKALTRADIIYSRPSRDELVYLEESPDYCDIDAKTGSLGTSGRECNKTSTGTGGCKVLCCGKGFNTIQVEEEYKCSCKFHWCCHVKCQKCRRTVDKHICKGAKDIPANVKKGSSRTNSKKNRRKNKKRKDRRKDSGTPGVR
>Act252
MSGVCGFSVEHSWGVGSVRQCAGFPGNILFDDQVEKIYCVPLGPQIVCWDIEKKERKICFQGHSDLIICLQYNHSYGVVLTISYSGEIKLWNEDFKLLLSEKTGFGNAHYGVWSNDGQRFLICGGPWKFSLLTVYELSKASDGRFNFSTVWQNVGVAAATLDGSTNSISDVDNKEDIREQENNASITYIKQNDNYIISQFSSKDTVLAIFERYHGNASEVHLFDANGAMIHSNILDPLDNPKAAIMCTTPCHNGAFAVGFQGGVFEVLNEEDLTMKSVFQATGSPQVALWDKDYILAVSYLSGVLSWWTTEGVCVHELKGGPKDSNIHVNWVSTSSHNALWIAGIMALNYVELMYTNEGDFFPSSIRQKYSLRYHEVTGCGFDLSNSNLTASGDFVGNVFVWEKGKNEPLYRTKQETAIRSLVWKNDKLFIGCLDGLIIQWTPSNAEFPVVCLACTSGVLSLRWSHNKLAIGLENGDLLLYTFTDEEYSDPVRIINQKAHSQTKDGALLPAEIWSVCWSPCGKMIATASEDQTTCIWNASN
>Act253
MEDSNAEATENIEVDSTPDDSCDGERKYLEDKAEMVRGLLQEREILERAHEEEVEELRFSFESEKENILQAFECEREEMRRAFAKEKEKIRFEFQEEKHVMKMAFEDEKLKIVSLLEKEIDELRKGFDKERKEMQDSFAKTLRDRDHHFRLEKAEIEGKVRKEIERVQEVEGEIKSALLKGLGDLENVYFDETAVLEQWGNNEQPEADMYLKRNSETGLKIDRKQLFQNMDEEKNKMFMYHSTRQSELEHEFSGEIVELQEKFKEQKKDLMNIFKNEKQELEEKYRREKEDIRYKIETEFRRVLKQERLKYDSTFQAYEHDITMLRYQKEQLERCYTLEMEKLQFKFERDRLEMEKKLQREKREFKRLFKEHYARKSYNERSRLEWLLQQFNLNDSQLLQANSRSSSCNEIFRG
>Act254
IGPTLMRIGQYGSKKREFKSPFGVAVDSDGRIYVADSYNHRIQVLGSKGEYVTSFGSHGDRKGEFNCPTDVAVDQKGRIIVCDNGNNRIQVLNRNGGFIGKFGREGIGNGYFKSPWGVAVTQRNEILVADMENHRVQMFSSEGKFMFKFGSLGDRPGQLSAPCYLLISNDDDEILVSDSKNHRIQVFDMNGKYLRHFGTHGSGEGQFTHPRGIAIDIAGNIIVADMGNHRLQILDSKGNFCKEVGTEGNGDAGQLSFPESVAIMPNSGYIVVSDLSNNRIYVF
>Act255
MASSKEVICRSRFPDHTSLTRNKIANKKSNKKSKSKGHLVQRSAGIPPFSAWVEPVENHEPLNAVKNAVSEEIKLKKVLNEKEQHLKEFQLQVASRVKMLERMKRQEQMGKSFEAVEIVRNIVHQSSFPKAVSSQKYSSLSKQDTCSYRDNSEKTIMRPIKPGILAHSHEAVDKASQLLEEHAEDIRSTARYARVVLRSRALKQDNNLLNELPGGQWKGSLKQEQVEEFPENLTEKGQASSDAIFIPQVQVGNVTTTCNDAKDYWLGDNEIKDFPNPQENDDNEGNNAEVLPQWLAEEDQNKLTIFDSNMMNKKHDKKVTFADERERNYGNKRNDIQERMHVKANDPNTMRRQAIEDLLKPGKVAEDSKRRQRSQMALYRKLFMDIERERVRENIRMKEHRKRMAEIKVEKEIERLEVEHRHKQMLAQAEQKSLDEKLEIQRREEEEKAEYLKSVQQRNARLQKSKESERFVDAMKAVIKEKIRSKGISVPPLCACGPSIWDTHPDTCANNCIYYKNPKEYAKAMSSLLNSLES
>Act256
ADETYAGGLEKYKTAVILKSDGTNEWFSPASFRSTCTINVKYFPFDSQNCPLKFGSWTYGGDRLSMTSSSNSADLKSYVNNGEWHLIKMTAKRNKVFYNCCKYPFYDVTYNLIIKRKPLYYVFNLILPCALIATLTLIKFFLPPESGEKVGLGITVLLAMTVFLLLVAETLPSTSDNIPLLGQYFVVTMFVTAIALIATCLILNFFHRNPATSPMPRWVKVIILGYMARVFCFGVMKEEESKVSPKKKKRIEFDITGPEGLTMDDLASLRGEFESPRSARFTRGDSLAYASGRSTPCRRSTSMMSTYTQLNPLTERLLEDINVLADDVRDKQEDERLREEWRCAALVLDRMFFWIMLVVSLLCSFLIFYREPVMEG
>Act257
MKGSFELTIHCLFPEILALIFSYLDVRDKGRVVQVCKKWREAGYNRLVWRGVQARLQLRRSNPYLFPSLAKRGIRKIRILSLKKSLSYVVQNLPNIEKLNLKGCFNVTDSGIGHAFTKCLPSLTVLDLSLCKQITDTSLGKIAEFLQNLELLDLAGCCNITNTGLLLCSWGLPKLRYLNLRSCRHISDAGILHLTGLSNNSKGLGNKSLTTLCLQDCQKITDNALRHISKGLSNLECLNLSFCGSISEAGLSHLASIRSLRELNLRSCEGVNDEGIAHLAVGGLNLVSLDVSFCDKITDNALNHISNGLHHLQNLGLNSSRITDDGLCTITRHLRELRVLNIGQCTQITDQAIESIALYLTSITSIDLYGCTKVTKCGLEKLMGLPKLRVLNLGLWQK
>Act258
TFQLKSNETYKGDVFFIEDDAILSPDFMEVMWYALKVKNTVPETLFSTLQGMGSENLVEHQPDTFVVSQVPVVESVCYAFNVTTWNYIKTIEKEASAYTEEDWPMKLGLLLFYDRNETVQIVAPTISRIWHVGASNSISKDNDEFDHFSSDHLPPWKKAREKRFLNRHKARVLPGIRDMYGRLCHPCELESRPNKFPSRNLKCRCFCPLSNFKKYWNWQIAGFVAATKRMVHCQLVSHLMSMTMFIMVGIVVFGYLMVSH
>Act259
MSRKSWRYMIFLLSIWLLILGYMGWHLFVLVGDSNRNQAALDRKERHVDLLKSQNQKLKEMISDLQSKINNLETSASVKEKKFKNILKRMESSKERDQTAVEKVQREESNIKTDLSLKTESSSCLPSLEAEKARRRTEYEVKELWYYVSAEITKINKETRLETKNKLTNMLNNVELLHHHLTNDLEKRKILEYGDSWRQKEHEELSQLVQSRFDRLQNPEDCASAKKLICQINKGCGYGCQAHHVLYCFIVAFGLQRTLVIDSAGWRYSSRGWEGVFEPISKTCKSYSGSVDDWGEGTSNNKNVLLPIVDSLYPRPPHMPLAVPEDLSLRLSKLHGHPFVWWIGQFTKYLFRFTPGVQKEIDEKKEKLGFKHPIV
>Act260
MAEPPSKRLKSPKEGKGAPCILSKPAVQDFFNGVKAHIIENGLGKTRASILAEKLVKHGGKHHKKVEKDTTHIVFAQSIKVERVAKLAGLGDKAIPENVVLVWADWLSKCLAEGKLVSQQQYLPRVSGTTNDNETKLTGGDIRDSKTQVDDDSKCVQDSESKNLLEESKSEQKHGAETSHKFEKKLDKEDSDSDFVDSADEQESSNIASKCSPEKTKGTWICAAPSTSKGMNHNQNITDKLQVLATSYTNTKDQWRALGYKKAIASIKAYHKKIETWEECSKLPFVGEKLAKKIWEIVETGHLRRLDHLDPKIEAINLFXDVWGAGPKTAELWVSKGLRTLEDLTKHGNLNKQQQIGLKYFEEFRERMPREEAGKIEEQVHNAANEIDPGLVCETCGSYXRGKPTCGDVDVLISHPDGKSHHGVLKKILENLKSIGFVTDDLISIHNLEQNKYMGVCKLPGNQTKHRRLDIIVVPHNEWACALVYFTGSDYFNRSARLLAKKNGMSLSEKSLNTGVIRQGGEKXFEGTPLPVFSEKDIFKYLGLEYREPVERDW
>Act261
NSIRHNLSLNKCFVKVARKKDEPGKGGFWKIDPQYADMFVDGVFKRRRGVNTQKNAKKSFKKSSKKSVDAERKRLAKRQSDEPKSKRAKINSLRVSDPSELFGDYSEEEIPPFSGGLKGKFSWNSVLKTNELDESIRELADAHGITLDSPSHVTGGYNPNTLSPPPSIDSHEEHFKADPDLDLTIQGIAIHPSRDHLATPSPTALTDATQSFFKYMPPSPPRLYDDDHPWADTCFDFTDENNNILDAVW
>Act262
MENMAELVVMTIIMISIALAAIGGNLLVIVAVLWNKRIRTVPNFLFINLAVADFFQGLVSIPLRLTEQLNHSDIKPLVPCLVVIPLTILFYSASNINLTVISLDRFVALYKPMHYKNIVTPCKVITTVLISWIIALVLALLPIMGWGPKNDIDLIDICLFSTTLTKEYLFMLFTVINFVVLVILGITNIYILRTARKQIRRIHVVTNVRVLDQNTDSMSTMNQTAETTGPTGSKRSGISSFASFRRRAHANATRFSGRRERKATKVVLIIVGLFIILTVPITVIDILGVFDVDVDVPLLLIKITACMAYSNACLNVFIYAGYNKDMRDTLTMMYLRLKCFLRRQ
>Act263
MSAQRRFQIPLHSNESLQIMNELRRKRELCDVSLHVGGQEFHAHRVVLAGASSYLRAMFTNGMLESGMRDIKLQGLEPSVMENLLDFVYTGSVDITVENVQALLSGATLLNLPLLGQACCSFLQSHLEATNCLGIRAFADLYSCTDLEQAAYRYICQHFLDVVKCEEFLQLSKQGLLNLLEQDDVQVRSEDQIFEAVEAWIFHDFNQRKEFTAELITRVRIPLISLGFLETRVFPSKIVKTNAECQLLLGQILNESARNLPPYMTTSRAQPQSIYAVGGRNGIDCQLSTLERYDLLADEWVMMESMKHARTAVGACSLNGLLYVIGGECAVNSPHDDTMYVRYTECYDPIAHEWISLADIAIQRSFISVAAFNGCIYAIGGEDRTCSYNYVERYDPKTNHWTTMQSMRRKRSGAGIAICD
>Act264
SFAFAERLLLIWEWTIKNSNFDYDFFLRIDDDHFLCVDRLVNELQYRPKDGLYWGFVHCHPRVVRIDEAWLLLSKDLIQEIMEKRENKSLFCHPYGDQAVAMWINTIHKNITYFMDNERIIHKSAGRDPNYYTMSVCGKYLSLHGTYPRAMKQLWLLSHTMQNKYHTDMVYKVQEIAEFSKLCKFSPIFEYNAFLPEYQFKPKLCHLKPKWAISKTRHGGREEEGERYSSY
>Act265
EIHSTPPRPSSVTSSRPGSSVSQVYTRQSSAKSTSSSGTLDKKREKQFRDADELAKEKWIENDPDFDKLFVPEEIEQDDMEFRFHDPYPRTWVDETVEDACFRGSKKVDPFMHRLEELENLQEETVLWEQLREEKIKQATTNSTNKHVNTRNGKNTKMVSSRGSSAKYPSWRATPGTSLQRAKSSINRLKRTSSAGRSSTTSNPVSGSEESDITTFRNSGYTLGISFVPGSMYPETMKRQKEXVDNGDRVENSKRKTNGSVSSLSQHDSTQEQLQQQQTPKIPHCEACHLRKSAGIRKHNCKNNIPTLRAMRSQYALKAAECYDIVDIAETFEPPCKNTLNKTQPELTTAEKAAKKGLVPGKSLHSQRRISLTSEGMAVRGINPALKLSRPSTGKRVKSSKGSKYK
>Act266
MASALEDIKRSSLDKDAANSPIRQLPTSDSRPLSSNAILTKLHLPPIDVKESQKSLNTVQDKDMIKILCLKCEEEVKVRELPSHREFHFALSLFKYTMETLPFGVKQLLKRRRALIKRLNETATSENPVSIKKLSRLNIVYELLKATIEGTKTISPEVENYKPNICGYSTRLSCALAFGVCEERNERWRSKMEDRYSYQDYFCNDPQSGFFAVYDGYNGAIAAEKCARYFHEILSDKIEPVYRSDSSHKEVENQIVTAFKETYDEMDKFLLFGVNENSRNRWSGCSALTCLLRGNNLYVANAGTVRAILCKGDGSVVQLSRDHTPLNKKERKRITKNGQVSTSEKSILVNGLLSSTRGLGNHGDPSLKSVVIHHPDVKCVPLDESDQFLIFASNGIWEVFDEQEVLLLLDDIIPELDVKAVVRRMQKSRSNKASRSSGNTPGSEKMKENPPTSEPTDQNKHTDNLENFEPSEDIGKSLKDTPSSGRTISFIRREEKSVALAKALSERLVESALLAGCKDNVTVGVVLLKGCPLQMFLLPSIN
>Act267
MVVNNTTLTRCETHIKYDIVSTIAQASFVIFILLLDVCGNCLVCGAILTYRRLRTVTNYFIVSLAVSDLLVAGLSMPFRIHHTLHSMCWDLGISVCEFWIFVDLVCCSASICNLSMVSVDRFLALSHPLTYLSIMTKRRAFIAIALVWAYSVFIAALSFTGPWSPDGSMTSIPACHKKDKYYYTFAITVSFFLPMIILVINYSLVFRVALVQARKLRLLSNHSNFDTAESSEFVSLNGGTRQQDRQSVASIGRIDRRQRKSIVRELKATKTLAIVVGTFIICWVPFFVIMLIVQFCPECVYDKSILNETAQKAIGTVFVYVLPLLNSAVNPIIYSSFNTDFRRAFRDILFRLCMLSRRSGRSDIHVGARSMNDLDLDNATMATVQALNINTTKDYKKLLPNNVYKNGNTPKIVIHEVNSENQDEEMVANE
>Act268
MLPFLVVTVLALLAPQLTNGSPYSRMRRSLDDQQCPPGVWGCKRSIDTINEDQQCPPGVWGCKKNTIETEASSDQQCPPGVWGCKRSLTKFFRHMYKKKHSSGRRSLIDDQQCPPGVWGCKKDAIETEASSDQQCPPGVWGCKRSLTKDSSAVRRKRSVEDKQDQQCPPGVWGCKRDVIETEASSDQQCPPGVWGCKKDTIKASDDQQCPPGVWGCKKDKIEIEASSDQQCPPGVWGCKKDRIESKASDDQQCPPGVWGCKKRSVV
>Act269
MDITNISGLLPNRTNGSDVSPTPLVRGELEPYGVQIFRLCLSAVICSVGLVGNLLVVIITSCNRKASTAVNYYILNLAIADLGILAICYPFILVKNEDPIHWPLGYFTCKIIYPLSDIFFGVSIGSIVAIAIDRYKAIVRSIHAQKTLQAAKWVIIFIWMFAFIDITLPLFFVMEYLVDVHGKGTIDCTPNWPMINITLPLYIFSLSFFWYFLPMAIILWTYVQIAQKIRASKNLHKDMRNLVGKKYNKESKKARKHDDQNTKALKILIPVVVTFASTMLPFHVFRIVSVFVPVGRFEYIWAIYNICTALLLANSSVNPIIYSLVSEDFRRRFKHVLCLQWSRLHDNVSVRRAGTFTTRMTSQRSFNTGL
>Act270
LPEDRDELIQQIRRFSSVSQEDFDQMRLAEKEDDFFALRKATDITDPDTKGDPCPPLPIKLIHGSFRHILGVREACSKQGTFLQRTIELKRKPGESLGFYIRQGDGWEREDGIFVSRVVLGTDVDVFELLRVGDEIVKVNKVDVRAMSIEDVSALMQMTRRLILTVKVLTPISSRKLALKDGSSIRSAASSKTSRSDSLASSTSGRFPDRRNPQDRRTGSSARLGPEPMNHYKVANLVIGRNKDAIHSGQHMPAPGMSPGSAPQKSSSRRGTKSPVIGKRALSPIRESSTDLHSNLDERSQGRTSRAASVVSWSDQFYESGSSTSPVKYRPNTDRKRSEASGSRPR
>Act271
AGVTPLEDNDPLDRFHYEITVYTGFGKKAGTTSQVLFTLAGDEGETEPRILKDSKRKTFARRGVDIFLATFPESLGELNYLHIWHDNSGRSPSWYLSRVVIEDLNNDKKYLFINESWLAVEKGDGTVDRLIAVAGQDEITSFNHLFYSTTQTKLADGHLWFSIFMRPARSRFTRLQRLSCCLTLLYCSMLANAMFYNIGGESDPSSTIHIGPLSFSPAQIGIGIMSSLVVVPANIFIVSVFRGVEAKPTAFEMKERKNRKHWWLYELFFCFFDRNKPKNDFINILHKNHNPDDQFLDLSSNSRTSLTVPQGQSMDNLSNSSRVNLTEPDDQGMMDFELGEDDINFKISKQEEREEMAKKMKKKKKKKNFFPYWFLYVGWAVCGMTCFVCAFFIVLYGLQFGKEKSAQWLSSMLVSFFQDVLISQPIKVVIIALVFAAIIKKPPEEEDDDDKKKLEDEEFLHESDGAF
>Act272
MNETAAGVMANYTDSDETYKNYIRVQLASAVILVVLSPITVAANSLLLTAIYKDPLRCFRTPTTYFIVGLALSDLFTGLLVEPFFIMRYIVQYKQCGWQMACKTPDIFRALYRVGGIISTIAISSSFMVVLALSISQYIAVTFPHKYKKVVTKYRVIWIVVLSWLYFIVFSLLQFSGINMYTYLQIDLILHASLISLLLAIIHSLLFFSFRRHLSRRYTWRRRSFYAKNDGQRKGSTKDKNRQNERQFTIVTFYLAGILLXSATTHSVVLYVYFYHKDRSYKADIDIHILLRISDMMLFLKVALDPFIYAWRLPAYRKALKYTLVTQTRQCLSNQKDGRLTFLMMQELSRKKEIATG
>Act273
VDQFLDQLINYDKENIHDNNLKAVQPYLDDPEFSADFIKTKSLAAGGLCAWVINIVQFYRIFCDVEPKRKALAAANAELAAAEDKLAKIKAKINELDENLAELTAAFEKATAEKLKCQQEAETTAKTIELANRLVGGLASENVRWGESVANFKIQEKTLPGDVLLTTAFVSYQGCFTRRYRDNLINKWLEFJNSQS
>Act274
MASSVDENSLIRPSHSTLQFQLIKTMILSSCLSSFITIVIISFLLRNTAFINIYLNSSDSKQTEDSVDISRRSYSNEATLILLKHGVKKEAVCLDGSPPGYYFREGYFGGQDNWIIHFFGGAWCFDEEACLQRSKTVLGSSKFFPPHPPKLQGILSSDPETNPDFYNWNLVMLCYCDGASFSGYRLDPVEVNGEYIYMRGRRILEVILEQLLQSKFRNSRRVLLTGTSAGGMAVVIHSDFIRSKLPITTDVRAVSDAGYFVDVPSINGGNIINRHFKKMFEIHNSAIGVNEDCVRAAVPKYRWKCLFPQHTFRFLRTPLFVLQSAYDAWQMIHIRGINCEVPDYDMFRKKRTINXRGISSGHAEHIWAYKHIHGIYCKPPECTQRELQGLMQFRNLTLHALRPVLRSRFSGLVLTSCMEHSQSLYDDTWNKIYVGGVSIQEAVGNWALSRTRSHFHVDCPFPCNPTCSHVW
>Act275
MSLGIILGGIFALVVAGYIAQSRLPPPKPKIVGIDLGTTYSCIGVYQAISGHVDILMNENHAKVIPSIVAFNDKEVLVGHRALAQAEINPKKTIYDAKRFIGKKFTKEELRNLKKLYQFKIDEDDKGNPVFVVEKGKNHSFVSPVEIGGYVIKELRRMAEKNLSGIVTKAVMSVPAEFNMAQRNATIKAAELAGIKVLRVINEPTAAALAYGLHKKTGVNNVMVVDLGGGTLDVSLLNIQGGMFVTMAMAGNNRLGGQDFNERLMAYLLSLIKDRFSEELTNSEDIQKLRQEVEAAKINLTTQSEVVLRVPLHSLNRGKNLAIFEEPLTRHTFEKITQDLFQKVLRPIKRVLKEVDLPNTAVDEVVLVGGSTRIPKVRQLIKEFFNGKPPNVSIDPELAVATGVAIQAGIIGGMWPLQVSAIEIMNHVKKVNVNE
>Act276
MAFNLGRRRRKFIYLAAAAVFLFGCVFIMRRISSSEVEDEEEVRKSKITRDWERYLDPKEYLKDLMKRNRTLNSTFFDFIEQEEKKEARLRKAGKAVVTEEKATTGDVNLELLAQPPNYSVHIFYYMWYGDPSKNGNYVHWNHKYLPHWDPLIAKKYAKGTHVPPEDIGANYYPALGPYSSKDPKVIHNHMKQLCRAGIGVLAVSWYPPGKADDQGGPPDTLIPLLLEIALMYNLKVTLHIEPYKGRNDKTLHEDVKYIVKTYAEHKAFYKHKHKDGRMLPLLYIYDSYLTPDADWAKLLKPQGSHSIRNTEYDCIFIGLIVKATHKDTILIGGFDGLYTYFATDGFTYGSTWRIWPQLSAYATQTGTLFIPSAGPGYIDTRVRPWNSQNTRSRQGGEYYKKSWNAAISVKPEIISITSFNEWHEGTQIEEAIPKQVSGITYNDYTPEGPDYYIKLTKEFVKKYQESQNK
>Act277
MEILSAFSSLFKSNLRVFCIALFYVTLLIFPSEQNIIEVSVPENKPSGFVVYRFPSPKSGEAYQLYDSRYTDSLEPLKLFQISYTGILTTTQPLDYGQDGKNTFELTIVLRERGETSGGKAFTLQVKVTDNNNFVPTFGFRTYNGTIKENSPANTKVQGIVNCHAEDKDSHGIKGYKIIDGNEKGYFEVNTVTVEDEKFLELKTTNVPIVKTSGNVEKITLIVEAEDSGNPSLKGATKIVITIEPTNKNAPKFEKAHYTANISEEIPLMSTAVKVHAEDTDVGDGGSLYYILDPLSDYFTVNPITGQIEVIRTLDYNAKNLFELTVIARDRGKPSKKATAKVTIRIERDLAHFPPKDSQNPGDNTKPVFPSAALAATVREDLPIGAFVTLIHAIDNDPPGASKQLVYSMTGANVGSFKIDPQSGLVTLLNQLDYETGPKKLNLTAIATDKGSPSLSGTTFLIIYVIDVNENLNPPVFEPSVRSLSLPEDTPIGKSVMKVSATDSDAGVDGNLVYSAVSGEGIHYLTVDKTTGVMTTTAYLDREKRAHFELVVAAQDTGNFPRTSYLYLIVKVQAVDDHYPEFSSNWYNASVPDGSPDGTFVTVLYALDKDSQSLTYIILDPGANDPFQVERDTGVIRTRRTVDLNAGDKEFNQLIIQVQGGQTKSEAIVNIMITGSSSSVPRFRTSSYDVSVKENIGKVDSLICLAATDSNVGGITYSITTGGSEKFAVQATS
>Act278
MSSEVKAVPEKLECPYKGVESDMSSEIKAVPEKLECPYKGVESDMSSEVKAVPEKLECPYKGVESGEKPSETAPPQVNGTPAPEELKSVDLTTLRESCPAFDKGCPFAQIEEKLIPTADIKKCPEFKDGCPFKGMESMAEVYEKLSKIPAFAGSESHGAKLLQTLKEVHNLSKELREDMGECPVFANDGCPFKTICSDGRPLIEKLEFRRWTEVLQTTIQDNLMQAAGKVADSEPSIQLSKELKKGTKVVHREAENVHFVKEFIKGRIESYWYRVLLADLYFVY
>Act279
MNNSSFTHPQTFSKQFQIGTSMFTVLMIVATIFGNSLVIAAFVTFVRLRTATNYFVVSLAATDLCVALFSMPIYVAYLVTGPSWKLGYILKRVWTIMDVLSGTASIANLVAISLDRCMCIDKPLMYYQYITSVRVQTTIAIIWLYSIAMSITSYFMWEYRIFNFVASIMYFWVPLLIIISAYSVVFRVALHQVRRISIASNIEQSFRKSLNSKYSFVREFKAAKTLAVVVGAFIVCWLPFVIINAIYTFCENDSCPPINVKHILITKWMHYGNSMLNPPIYGFMNKDFRVAFKHLLCCKQIAYRGEQFTENANGKARISPQVIEMENENRISGSNKA
>Act280
ISYNGLKMATHTGKILYLTIMGCDGDHILELKLHTQGAACALYRSITEYHAFYRCETVRNAVKCQFTRDFKETFFSLFNEEESDKKYIFDVRRTCKEVYDHCRRVLYNQGYDPIHMVPYTLEQNVSVQLEGNGIEQESELKEKLNKMEHDLRCKICMDADISTVFCPCGHMVSCDVCADQLEMCPVCRSSIGKAQKAFLPVTMAT
>Act281
MPEPVSDVPKVDERVNEEGENLEKDENTTEKSAENEDAVCKAKVKMASHDVMRNEPILTNLIVENYEGEKDERGFFHGVGTAYFKGGHVYSGSFVNGKMSGLGKYVWSNGIIYEGEFKENRIEGNGKYTWLDNSVYEGEVFNGLRHGQGTFYCGCLPSVYTGEWNHGKRHGRGHLRYDEEGKSEYDGHWFNNNRHGHGIRRYASGNEYNGDWRDNQRHGDGVMHWTDREQLQTYKGQWEYGMQHGHGEHSWYLKRIPGSQYPLRNYYVGDWCNGLRQGYGTFTYASGAKYIGEWMNNMKHGKGMYIFKNGHLFE
>Act282
MGARNIKGHLALKKWFFIVIVLVLTTTLGNASRLVPNKPNASIKFRDIERSRAQNDEFFSSSLCNSTNETCSLNIKQSDIDDFLALILDKEALAVFMYVTLTNDTEDVDDGKGEGNGKVFPLSLQKKEKWAWLRNRKAKFLATLPYDFDILSLTTLTKDVYDLTLKVNSTPSDCYLKLSSNCLQDEIAKMILNNIMADIKMGTVCQKVGGLSSVVEDHGYNCCHQIRNGSVICNAPIKDNKWVKYALTFLWAISFSFGLLSPLLLNYLPKEFKKGGRLKRSSCRGMKKSDSCSSYEGFEAAVLNNGRQVMISKDSGLLDIVRTRTESTTCSRISRCLFVILLSLLPILQTLLYQFLKKSEVGISNQLLGVGSAFLTLLAPTGKYVVMAVYCFCILLVAISMAIPKTLSDLARRLSGRKDEQSFLGFKKPPELICHSDKRGFQLMYENMVFHLNCLMMYSFWKFVFSVMIYPLGWSKTVVSESNLDEEPEDHHEELIEENKSGTCSKLLRTILLLLVFPVWVVLIISAFFLYLLPVTYVAFRIWKMLFKLEPNCTCCQSIPVSVRLISLPALYILFIVFCICVEASYFMLILEISINIVFLGSVIGFTTMGVIFYIDAYISYVVVIALALYYIAKAIQRFHFKLKRLKGIIFKECEAHDNELRAEASIRETFSGQTGMSERTSSTSSLQKSTKSVVILVFYDEQNIPNISLKLFLMVLNELLPFKRVLLAKILSLLVIFIYLMLVFFFVMSLVEFQAANSVVQALALLLLGLIPAVFKGNPSEFKEKEEKGMTYQVQEQIKKYRKRFL
>Act283
EYQFICRQCTQVFTFPNTLKAHIIFQCAGRGRQVKAYKDTQCHTDNPSLHNCDSRRTTVKLEAGLEDMSTLYLSPNSETDVLQVSKAVSDTMGIKPESEISRTSHGHSSNFMSISETPHITLLSEQESKQAFNPNGSMSFGNSINSYNSMNGFSNFNNFSLAMNQFPFLSGFNNDQFTLKESPRGIHETGSEGNSTPKSSPPFSMASGSESHNLVKSPDRLQGPVLTPLTPVSLPSFNSDTFGMKETMKNSPLIPPANQQFNTSFNGFKSPDLGTVPTSDFPPISRPLLNDLSGMRYSLSQDSFSQHQMDVLSNPAFLLQPRPPPLCSPSGMPYFKYGFPQGFSAMNGQPPVGLPSPMMFNGAEQNMNRLPTPTSTQPQDSGTSMSGSPSLIQEKNKAGCSEDMINDLNSKKVNKGYLCELCGKLYTRKYGLKIHMRIHTGYKPLKCKYCQKRFGDPSNMAKHIRLHAVGDTPYKCQYCGKVLVRRRDLDRHIKSRHPNGR
>Act284
MANCCTKNEQSDNLTINLEGDNTGHLIETWLDEHPEFVQSYFARKANRTLIDSWLHSRSHVRTPSGTPPPSGSSTPARKISASEFEGRGILKPIISLVDGQPSFLSPNEPXRTRSPHRNRKSRLELQQLDEKEVLMELVKDIANDLDVQSLCHKILQNVSLLVNGDRCSLFLVQGPKEGPRYLVSKVFDVNAESKLEDVQELEEIRIPLGTGIVGYVAETGEAVNIANAYE
>Act285
METELLCPVCHKPFTCPVFLPCAHSVCMSCTKAISTTTASGHGDNTKNSEHSEQREVGDSFSDDSGYVSAYDLNHLYQAIGNIPCLKCPVCKKMFPLDSRGISGFPRNRLLENIVNRHYAKTNGNVHCQLCEKDPPRPATVMCEQCEVVYCDDCCKICHPSRGPLAKHSLIHPSHSKSSARNSMIKCGDHLEEHNSMYCVLCRIPICYVCIEKGQHKGHEVKALGAIFKEQK
>Act286
CVATFRRNSRLSKSLLEVLMDDSVLPYFMEFMQKQNAVNLLNFWLTSETFRLSTISRLRMNSLLRMKSSSSGETLVNGNSETDAPNHQKSPSSSSKNERLLSDSSSDSEFGCFSGYSDPSEITGPKQMLDKLNTGAILICDKCGNIIDRTLDKCTMCVSEMPDSDVDGKLTVADSSQNSKNAGLVTENISSSSHNKRDGLSEKIFNPGRLDFDEVFNYSDDASRNTNNKSETRKVTFDLKPDFENEEREFCRRRTRSIVIDAMSVYSKYISLEATHPFGLDEPLRRQVE
>Act287
VLIFDFGSELYVWNGQQSLSGQRKIAFALGKRLFESPFEPPGIYNPLYPYGKAPDTTSRTDDNKPAPARPQWALFARLHEKAETILFREKFLDWPDPTKIIKMKGHPSSGELIIK
>Act288
MSSQRRLQTFANHLAPSPALENCSKTDGDQAVKKFPGRHDILKWNGWGYADSQFSIKDDQKACFTGSRYMLSGQTFPKLVEWFENECHADRAQKSLAKPLPNPDSLPKPIVNEMFLDQIKHLKVDHTLDPIMRLFHGHGHTGHEIFVLRHGEFKRIPDIVIWPRCHQDVEGIVRAAVQCNVCLIPFGGGTSVSTALECPTEEKRMIVSLDMTEMKRILWIDEENLVAHIEAGIIGEDLEQQ
>Act289
MGSRISSVKRSDHNDNRQGLYKSLNFLKEEEDRARDLARPEKLDSVLDRPPIPRERQKDFSWNPSDRSVNVFVKDDDPFTFHRHPVAQSTDCIRGRKGFTRGFHVWEINWSTRQRGTHAVVGVATQKAPLHCTGYHSLIGKTDDGWGWDIVRNKLYHDEKNNPTVKYPAQQDVEHNFTVPDRFRVILDMDEGTLAFETIDGRYLGVAFRGLKGHTVYPVVSAVWGHCEIAMYYIGGLD
>Act290
QELEFLKEQHEKAAESRTVEEKERQRQIRENQIQLEKQKKYLEELRVEQEQARQRAEVEIQEVKERIKREQDEERKRLEAEMQRLLALEEQHRKTVLAKEIEMNKMKEDLEKKWGEERRHVELQRQQVKALQEEIDVKRKEVEQVEMQMKLSADLGRVSPGRVSPGRVSPRRRHSNEEEEEEEEEISEGANAKAVNKSRMEALRAQLRQLEADYEDQRKIAQKEITEAKDEVHKAEQEALKGLRSLTTEKSAIELQWRVLEEVQEKHKRIQEQQIEKMRDLREILEHVEEAEEAHLIEKEKAIMERRAVRHKLEEARRKQEEREHEDKNVDLTEEDFTKRKELLEWETREEIKDIREERKILSELYSKHQTALQKATQMVTETKTKLEKHLDNEKLVLVPMRAKVENLVRNELGPLIEAEQEIERRCEDVDFESRDRKKLIYRQRKRIALLERQHQQALQQAEKETLNEEELEELENEREAEQSLIRKEKVRLLELEKKHKEQQELAELTIGEAVQELEKRKAQVNQNLENERKKLAEYELVHKETLEHVETELEGRTEMLHRVRDKIQKDKRQLAKLDVRQQRCAAKAAEELFLMADLLEKEMTDKGKSDELAKIKEHRKKLHELDRQLRMTERREKGGKEDDQNPCTLY
>Act291
MNNTTTVDPFALCKNPTSPWFIVYTTFLVLILLATLFGNGLVVLSVYVFARLRRVSNMFIVSLAVSDLLVALASLPLRIDQSVHNMNWCSSTATCVFWVSTDGIWSAASICNLVIISIDRFLAITKPFAYQEKMTKTVCLGLITFVWVYAVTWGLLSLIYWSNGEEPAWTGVFSTGEHYCQKNDRFYYTATFVFAIFIPLVIIIITYASIFKVALMQAKMLASQDPTRRGHRRSVRELKATKTIAIVIGVFVVCWLPAFVIITISLWCSPNDCFSGFAKYPAFSLAIRIPFVFVLPILNSSVNPIIYAVYNKEFRDAFRKMLRLDSGRQSGADYLEEYSCTEPTHVRRLLDSNSKGSRIDTNMNGGSKI
>Act292
DVRVKLQIWDTAGQERFRSITYSYYRNTVGCLIVYDITNRDSFVNVLDWYKEAKQCVEESEVVFMLVGHKIDKESKRAVSTEEGERFAEAHDMLFIETSAKILCNIEEAFISVTEEIYKRMERGELGLKDGWEGIKALPMRPQDVLGIGHSASVEDLIEQQESRRCCPG
>Act293
TYDGTDLLSSTVHDEVTAQLAAAGPVGVAAAAAIATGKKRKRPHSFETNPSIRKRQQTRLLRKLRATIDEYTTRVGQQAVVLCVCPGKPNPLYKVFGAIPLENVIRNLKQSILQDLENALAEHAPPQISENSEVYTLPPLVIDGIPTPVDKMTQAQLRAFIPMMLRYSTGRGKPGWGKESTRPLWWPVDLPWQNVRSDCRSEEQKAKVSWTNALRQIVKNCYKYHCREDLLPAFTENDNSQPQQYATHGQQMVHTISNADGTVSLIQVDASGAVSTISDGHNTQSEANQAVATLAEVAAATQSEVCLTNQHHHHMDHSDMSHSEAVAQAAVATLAEATLSEGGQIVLPEHAAAALAGVQDGMVTIPVQAAVSLMQFQGQMLSSGQPHYVTTSSVPQVAMAPHTIITVTSSNHSDSHNNMVDSVEGVPVATQAVEVVTLENAHEHMN
>Act294
MKNGLEAAGRAVIDMETQGDDMEPDGHEGDDERTSGPSGSEMAEKDIEVKIQDKKVDTTSAAAGNADISEVKPMRIQKKHRRGSRKNRKKYKPYSKMTWDEKKARLELDAKKANKVREKYTHEKGRPNAPYNTTQFLMDEHDQEEPDIGNHAHMQSDGEAEDDDCDSRSTERRRLDSQSFDDPELGDYNESPEDEIYEQEFFQKDFTEAYEQCHAESLYSMKKDELVRECMSLEERVEALERKLREVGALDNQDRLRDSSLEDLPYRFNGDNLNTDDSSSSSNSSEDLIRTLRTELNRLKTENEKLQHSKTVQPAVCTSE
>Act295
MADEVVDIEVARQKMRQWRDEPLRNSEEVVEFGECLLLEHGNKLGDELWTIYEQVFLASLDCGKLDLATMCLKELNTQFPGSMRVKKLKGMRLEALERYEDAEKIYDKILEAEPANSVAYKRKIAILKSQNKIPEAIKELNEYLKKFMSDQEAWMELIDLYISLQDLRKAKFCMEELILANPHNHLYHQRFAEILYTIGDLENMEKSRKYFAQSLKLDNDNLRALYGFFLSASHLSSFSKDSKAKRENAKYASWAGGQIMERYQSIKVGDGQEEDNMLALGGMIDSLQINTPQNIPS
>Act296
MLSSRRENVFKILLRVLIGRKRFPFNNKMPVSTSTSPTRRQSSRRLNCQVILLDNTEFRASFERKSAKGKDLFDKVCEHLKLEDGEYFGLQYTAWEDGELDWLGMTEEIRTQRSKPYHFQFAVKFFPRNPRKVGQVARELMCLQVKDLLLRGKFLIAVPVRKHAILDGLFTQLWLGDYDPNIHPRGYIQYKLDRFFVAPCGINSDEEIIEAKYEALVGYNHRQHQGMSREEAAVAFLESAQDFKLYGISIHKGATDKNGNHILLGLYERGILVYEINEYNEPGALILEISWQEVVTTQNQNRKFHVVFYNEVRKDGGSFCYRFHGHQGSKAALRMQKDALEHKEFFYHPEKKLNRRSRSFAEADSIVRDSVTEVFDRRDSKYATTGRDVVRRKSSFGRLKTSLRKKLPAKKRKXIANLKDEEDTEDAAPKKVVTYV
>Act297
MAKVVIKVKDINDNSPRFSSQFFLAKVPISAKAGDHVVQVYAADSDNGENGRLTFSISQGNENGYFRINQENGLVTLTKPLASVQDSKIDLTLEVKDNGNPLRDGNATLTVIVDLPDGPPRFPVSPLYVGVKEGILPGGVVATVRATTLTLLSYEIISGNDDKYFTMDSLSGKIIAAKELDFETKKQFILDIAASDSKGRGDKVTVVINLIDINDNAPKFPGEMNNKIVKEIDGTSMFANYIVTEIPAYDLDSGDRLTYELSAAGQKYFTIDDEGNLRAVNTIKDISEPIQFEITARDSATPPHVVKSPVSLVFLKIAPGKQPIHATIPENTKVGTKVATVPKSFPNGVLTINGATNVPFSVDGKGDIKLKGSIDFEKKVQYEFTVREKESSSAGARFTDSAVEVSITDVNDNDPVFEISTTYGSVNQNSRAGAPVLKIRSSDADSGTSGMVGYQLRNRGTPFGINPLSQELEASETLKKSKYSVDVFPFDYGHPRRNNTPITFNIDIAEQPPLFVGATGNMYRFSVPENSMAGTLIGAVTARSSSGARIAYAIESGNVRNTFTMHRLTGKINLNYVLDYEKHDILYDLKVKASEMIPDGLLSFIQVQVSVLNVDDHYPKFSQTVYAATVQETIPIGSSVLKVTATDCDCSKDCTCVLGQLKYSLKDTELFSIDPDTGVISPAKSLDYESSSWNVFRAIVSDAGNSTKNMTSFVNVSLTGVNDNSPFFRQNEYVFDIAEGAVTGKPLAYVTAVDTDGDAIKYSVEGESGPFTINNTEGIITLSQTLPKVINKWEYDFDVKATDGQVDAKVRVHINIIDSNDNKPEFTSCEQVSLKENLPPGQRVTQVKAEDKDKGKNGEVEYSLVIGQSDFNIDNTTGIITTKYSLDRERQKRHLIVVRAEDGGHGANEYERLSSYCLIRLKVTDANDNYPNFLIHRYHASIYQKSPVGTPVIRVSAYDQDLDENAVVSYSFLTKNDKFEVEKSTGIIKTKADLTSFSGIVDLQVTASNTLPMAISGPEPSSRDRQARVTIEVDTEKPPQFSKGTYDVSVKEDVAIGTTLVQIQATSFYNRKITYEAVNENPGAKQEFSVEPTTGYIVTSTKLDFELNTLYELQFRASEPTGSSSLLFSTCFVNITVMDVNDNTPTFSMEKYDGRVMENSPVGTGVVKVDAEDLDSGSGGRVQYKIAQTGDYKYFEINSRNGVVRTTAVFDREVKDRYYIEVTATDQGNPPYHTDTYVDIKIVDQNDEAPFFSEKDMSISVSEDTPIGSSLYQLSAQDKDIGKNALLYYFLSGGNEDHTFSVETFIRPQNYGQLNLDRKLDYEARREYTLYVTGADGWNSDYGAIKIT
>Act298
MVNSTTASEDISERRTPIWVIQMILYCTIIVVGSFGNGIICWNVFTNKQRRISEYLIANLAVTDLATCLISVPFDFIERVTGDFPFGSIMCFMIYPFQTILMAVSVITLLCMSLERYRIVMAPLRPRMTAQIAKFCIILAWAVPVIVITPYALVLRLEGKHCLEIWPENWYVKVFTLSVFVLFFVIPLFAIGFSYIRAGRKLQRDLVRFRKMSDTRSRTHAIYAQKRALQKLQITKIFILAFVVFTVCMFPNHVMWLWHDFGNGWKNKNFREILVFSNILTYVNSAVDPFIFRQISIQIGSNVRGIELCIGRECHCCLIVYALRINSLVAERQNAIRKKHKRRSRSSRKTFEISSSQSVRKTKSPKEKQHILYVTAV
>Act299
MALAQNTNSLADDKVQQTIKEQLNSIINQLKNTGLVVHVLQNKVVIAKEPEDEVFTVVDGEDARKFVNNPRYADKIICVDDQKFYCHSSYLVLRSEYFRALFQGDFIETQMDVVSIELPTPGNFEPILQFLYTGIAEEKDAIFQEQEIFRVISNSDFLGIKELTAKAVSVFAHKWRVLSKSTMFRRSVIDYTFLDSVLDYGTKNALFKNGEKLKLLVLWDEEGDQSFTETNRLIVEHKCLEEATISDLEWGMKINPDLFSKIDSLLLKGVFNRALSDAQRVREENRQNEEKIQRLTQCVRFLRSQLDEVSCNRCRARLPRAALKTRTCVMMQHSGSYLVNQGWTCCGELLKRSRGCKPVSLSRHRIHSQ
>Act300
VKFPKSVTEDMSQRTAYMQDMAVTVSLPSHPNVSRTITHFTDYLQGEVFGVKNASDFETLVTITDQVPVESVLEFVERTKEEHLELPDEYERKVCILLLQLFSALVHLHKEGIVHRDIRLNSLLLLDHGHLVLSNFSHVLQNSGGDNSSSRFEYHIDSVGHIGRDPCRIPPEIHKAYNCGKLMNYEKCDVFAVGCLIYELLHENNPFAADSSLLTRDYTIHDLPMLTEASRFTRGLAALASGLLQRDPQMRMLPDEALKLLQAYLWGPEDLDESCLESSASDWLETERAHAVIMIARSQSHGSVVGGDEFVENFLKYEYLVTLTEEVVLEGY
>Act301
MADSKPKLYTAWFCPFAQRAWIAMLAKKVDFEYIEQNPYNKTPEWMAISPTGLVPVIVHDGNTVYESSVCIEYIDEAFSSDVSLLPKDPYQRAYARIWGDFLSKNVIPHFYAILLKQTEEEQNRAKEQYLDGIRKITAAMKPEGSYFQQKSLGYFDIMLAPFAQRMPVLKHFKGFEIPDTPEFARYHKWWESVKRHSAVVPTLRDTEDLIQMYERYAHNTTKSLVSQAVRKGQPLP
>Act302
MATSSINISIGLLNDDPESLTSRSLKLTFYAIIFVTSVVGNTLVCLVVCRQQRLRTSTNYYIVNLACADLAVTVICIPFDVILQENGYVWPFGQFLCRILYPLMTMSTFAXVGTLTAIALNRYNAVSRAMRVRAXKKVAKIAIAVIWVFSFLAVLPYILVLNVNEDSVCVEIWSSIWRKTYTVFIFVFQYMIPLTIITIAYIMIAILLHKNRSNLTAAHRRQDKDVAKVSRMMVVVVVIFAVTLLPNHILWLQEEFGDTNGDQTRRPFLHWGALLIYANSCTNPIVYSICIEEFRMAFKAYITKCCRVTDEDIRPVNRMFERISFRGKSFSTDRLVSRQISRRGIKTATSSFEDEKRGKLLKHIASQTNFRDSELPPVLSELKWHSALSDKGLAGGRRENKNEKKKAFRKVSNSTTHKTTRV
>Act303
MAASTKLDGRLWLLQERLKQEHLFVSREKESIQHMNTEIQSTCEKLFHLSWIAGQQWRNLQRLQANPSKASQANSLLENAKFLDSYKAFGHLESKYGEFLKGLRENPRLLASTLAFVDRIKVNIDIRQVVRLVLNSLYGNCLLPEDENYVLMLMKSLMEFQILKSEDPLTFFRSPKNWSFTVMFSVMIEGLFSAKLYLTAALHTQILQILAKDSQLQSHLPFSCTKFVQSLEEKLYCFPPSLRWLVCQLFNVLRSSMISERQAKAMVSELIFNYLICPAIINPEPYGINSDMQVSKTARLNLQQISSLLCKSCTAPWQDNVVPTGDIFNSIDL
>Act304
TCQVPKAIQNVTKTCNDFYSLFNEDKANYTEGWKPSNVTTDSSTNSPWHYQSMFNIGGYPYIGLMGTYSGGGYIQELRNTGKGLKALKENSWIDQHTRAIFVEISVYNAQIDMFGIATFLTEWMPTNGVLYFNNVKAARLFIKADTKQAMTTACQIFMVLFLFFFVYGESKKIRKERKLYFKDVWNWFEINIIVFIFGCLGTLYQRSKFTTKAIHEMQKNPTKYISLIQAATFDELLTYFLGLVVFVANLKLLKLFRFNHRVYLFTRTLSNAKSPLISFMMVFSIFYLAFCSIYYLIFGSNMYDYRSMISTIESIFNILLGGFDFNSIEEADRIFGPILFFSFMLIMVMILMNIFLTILMDAFAEVQGDENLKANELEVLDHAMARLDRFIKARKRNKVGDHPGAANSSQEDLNNSSQRINAKESEFDASVTENNAEDEYKEEXYSDNEDALDKAIKRVQLKVRMKQMALGGLFPSKSFGVLGMVNYTGAPLPLKRTLDEKLIDLTAYFQCTALDDITLDRAXEELFRQYVKITKNLLYEREMKRQAEFASSWERPQTTYKQKQKNVYTRNMLED
>Act305
TVMSNKSQNSSIDLSYQANLTTTLVSSTFLILIMIMALVGNLFVLYAFKIFHKLRTVTNFFIVSLAIADILVALMSMPVWATYLIKGPSAIKYLWLQQFWSFMDILCGGASIIHLCFISLERCICISTPFKHQVIVTTGKVQISIACIWMFSCSVASLKIILWEYPPPIYELTVTISCFVIPLIIMTICYVKIFQNARHQIKKMIFTVEGKPKRFLLSRELKAAKTVGVVIGAFVICWCPFFVLNLVYGLCKSCRPLPNESILVGKWMHYVNSVLNPIIYTCMNKDFRSAFKKLFLYICACVMGKEYHDLLTEQRSFYSERASFRNHSCRSGASVAKMDDHNSSQRSAAESYVLHSNYSTIDRQSFM
>Act306
MNFTTDSYQDQLSSQVPEPYASRIFRLVLYAIVFVLTVGGNVLVCTVVINNRKLRSMQRFYYGYFLMNLAFADLAVALLCIPFTVVYYETGNWPFSAFMCKLVPTLQVTSVSASIFTLTVMTYERYQAIVQPLKAQIPKKKVLTMLGMAWIFAFVSASPEIFAYQFHDNASQKFQCRELWPHQKYRQSYTMFLFVCTYLFPLMVIFPTYIKMMSTLKKSHSFNNTDKKLRWKSLRVLIAVVIIFATSYLPQHILFLAMDFGSGLSFPYFEITLKYCYLMVWVSSCSNPIIYGALDDYFRDKYARILRHCVAVKRSTKKLSRATISYSQGTLNPQKSSPTEQTLEKERIPRDQSGRLEEISSPQSNILESYSANNDKNDFKQVTPLLGCSDT
>Act307
MASGPAEHYYPRGTTFSEENHDRFIFKRLGQMRYHSVLTDVILNVEGRQFPAHKNVLAASSDYFMAMFSGHMAIASNTVDVHEISAGAMELLLDYVYTGFLEINEDNVEDIFCGSCLLLLDSVTQACCRFIQERLTLDNCWGIRTLADKFDCRDMLNNVNKFIEESFTKIVEADEYLLLPRQEIAKLLDDDAIVVPNEEVVFEALMKWMNHDLENRKADFPYLLQKVRLPQVKPEYFETFIARNELVKEIPEANEIIADAREKFYSFEDTQEIVCNSDSTFNEAAKKQRVNWESPRRCLRFLEVVVTVGGGALCEFFDADYNAWVPITPPLTRHCPGLETLDNHIYIVGGSKEWKRSDRCERYDPELNEWVVLSPMKITRSNIGLVNLNGYLYAIGGYDGRSPV
>Act308
MSSICNEEQSCSVRSVESLMVKLGSEGHVEGSTCVSRHDGCYICGAINPNWHVYSKPQNNSTKEPFFPFLEYHQPTASARRIEKESGKVAVCAVCFSFLTQQWRAFEEKETPIVKRIYWLKRPGSENPESFDKDFEQGYDIEEGMLNHGMTTMDVTTKDRHHSKVQSKSQSTAEQESTDTLPFTEEHSDDPPMEPFSSSKVLESSSVNKKMAKLEFCFVCSRQKPKEFMRSVHTRPQLKTETPFYPCLTKHNPAILAKKMDFLGKVLVCEACQKFLFRQWQVFQKNSTPLSERQYQLRSDPSLPREQQSQLSTMVCFICGVTQPATSGRFLYSRKHASGDPYYPFLNKLKPPPGAMPLTKQGLTRACSGCRKSLHRQWKEFEANNISEDEREYRIRNDGISATSSSSLRTSFSQPSMDTETISTVMNVNNKTDLACYTCGEFCBKSSMRPIYTGQKTNPLKANFYFPFIALLEPPPGSRPLDHIXRTLVCKKCFKFLHMKWEQFEMEQVPPQMRIYAVDGKANIKLKSKSYFCYLCGVKCPGTLSTFKLHSYPHNGEGVQDGGSFFPFLASREPKLNASXISSEGTALACEICFTNLMVQWREFESSGLPEESNRWLRKYNVDFIVCYLCGKRTPRESCCSVSKSLVAFQQRSKIYRGSLVTNRKQDVVVCDGCQRGIVPKDSGKGLYAEPTHETVQEE
>Act309
MAKRTYTIKDKEIEIKFEVDARYKLIESIGNGAYGVVCSALDTKTGAKVAVKKIPRTFDVLTVAKRTYRELKILRHFRHDNIICIRDIMKPPENKDEFNDVYVVFDLMEADLHRIIHSDQPLTDEHVRYFLYQILRGLKYIHTAKVLHRDLKPSNLLVNENAELRIGDFGMARGLCSSPVEQKRVMTEYVATRWYRAPELMLSLNEYSEAIDMWSVGCIFAEMLGRKHLFPGTNYLNQLQ
>Act310
GQESAGIVTNCGNEFYSHKGMGLVSNVFGEVELKKLKGNMGIGHTRYSTAGSSELINCQPFVVDTIYSHIAVAHNGELINAKSVRDKLLRQGMGLSTSSDSEVITQLLTARPPCGEPEGPDWVARIKYLTNQTQCSYSLVIMTKDCVYAVRDPYGNRPLCIGMLKRTCSSYSPQLKRFNSLSDVQSRLHSQDEVLSWIASSESCSFPSIGAVLMYEVNPGEIVQLTPKGPKSLGIIPPAKTDDLPAFCIFEYVYFARADSMFEGQMVYSARQRSGIQLAIEAPVEAEVVSTIPESATPAALGFSLQSGIPYIEVLTKNRYVGRTFIQPSNRLRKLGVNKKFGPLSENFRGKRVVLVDDSIVRGNTIGPIIKLLKQAGAKE
>Act311
MGKGMNESKCMESSVENKARENHILLGKQDGNSQTEICRALRWDEVPCQFREQYIMTGYRQPYISAYQCIKSAFMARNETMNFWTHFVPFLLFLIRFGVLFMREPFDPYTYPLLSFAIGICGFLLMSSGAHLFNSMSPRRRHVCFFCDYSAISVYSVGAGMAFYSYGRPVHNGSKGWSFFSPGIYLSGSILVSFISTYFCCASRHRWAKMKYVIRTGCFVLAFFFNCSPYLYRVAVEGIDTIDPLAWSYFKRHSIFYLIAALANTSRMPERLMPGVFDIIGHSHNFLHVFTALGVSDQFTAMEIEMRHRRPSLERLGDSFLSQKSLILMILVSLANIFIVIWFAKGLKSD
>Act312
EADRFEFCCIAELSGINCSAPKDLFSSCGDLMANSTLGISIWILGSIALLGNGFVLIWRLKTKSESKVHSLLLLNLAISDFIMGLYLVVIGSVDSYYRGRYFIFSEEWKRSSLCQFCGFLSTLSSEASVFILTIMTADRYVAISHPLRNISLKLAGAYKALAIIWTLAFLLSIIPLTGLDYFHDFYARSGVCLPLHLTADKPAGWEYSVFVFLVLNFVSFIGIFVLYLLMFIKIKQTNNILTGTRQKTATASIGSRMVFIVLTDFVCWIPIIIIGIASLSGMQASPTVYAWVAVFVLPLNSALNPILYTLSTTNFRRNVNATVRKSSHKLQGMTFLTTDNQSVTMMKGSRRKISSDDEIKETNGKRAWTVKNTKRCNGCLAPILEKERTTYKDTAV
>Act313
YTDLEVLNKTKPIWMRNSDEITNEEYGEFYKSLTNDWEDHLAVKHFSVEGQLEFRALLFVPRRAPFDLFENKKKRNNIKLYVRRVFIMDNCEDLIPEYLGFIKGVVDSEDLPLNISREMLQQNKILKVIRKNLVKKCLELFAEIAEDKDNYKKMYEQFSKNIKLGIHEDSVNRNKIAELIRYHSSTSGDEMTSLKDYVSRMKENQKDIYFITGESRDQVAHSAFVERVKKRGFEVLYMVEPIDEYAVQQLKEYDGKKLVSVTKEGLELPEDEDEKKKREEKNAQFENLCK
>Act314
TLCQFEPMAAKGWTLVARIQGVGIGFSPVSNIWADSSTINELSSPDKNAISSMKNRGWSELKENALRVCYDGSDSHCADFTHNKGITLTELFNNQFGVQVDEKYTFGSLLKAFGKTCDTGRMVRQWCGLNVASICHPQDINPNLNPTNHIARIGCVGDILSTCGPDDFALGIGVSSCYDNYGCSKVGPMTANLHYACVPNYGVYNQTSFIYVN
>Act315
MEASDSIMENLNEDQSPSYCPIYALASHCSRVLEIMNXHRKESLKLCDVVLRIGDXHIPSHRAVLASCSPYFYAMFNGELSESRQKVITMKDIDAGIMEALVEFTYTGKVEISVENVQGLLSTASLVQFHEVRDLCCQFLESQLDPSNCLGIRKFTEAYGCTKFIETVDKYVLENFKSVMKSEEYALLPSELLTKVISSDDLNVILEEEVYEAVMTWIRHDLNNRVSKLPSLIRFVRMPLVSKHYLLDRIDNDSLIRSNLTCRDLLDEAKNYHLLPEQRGRFRSDRMRPRKSMMGTLYAVGGKEAGETISNTMESF
>Act316
PTVMASFSKSLSIPSFIFLLFILVMSLSGNILVILAFRIYRKLRTKTNYFVISLACADIFVASTSMPFWGVYLLTGPNSVISDTLMKVWTSIDILCGVASIINLAAISIERCICITRPLTYHTMMTSRRAVCIILFNWFLAFIMSSLKFALYNWEPPKYELLISISCFFLPLTIMCLCYHLIFKAARYQARQIALVVKGGVRNFLLSTEVRAAKTLGVVMGAFIISWGPFFVMNLVYGFCPKGENCLSFEAVMVAKWMHYSNSFYNPIVYACMNKEFRSAFANILFRGRACSKNGPSCRRGTLTECNLTYFHGNANGSSMESCHRP
>Act317
MGGAVSAGESNEELVDNLKGAGYIRTENVEQAFRDVDRAEYFPEETKQHAYKDVAWKHKNVHLSAPCIYSEVMESLELESGLSFLNLGSGTGYLSTLAGLILGPSGINHGVEIFEEVVEYAEKKLEIFMNTNPAFKGINFCVPVFAVGNCLCMDPYYRQYDRVYCGAACPTEYEDYMKSLIKKNGILVMPFKDN
>Act318
VKRSDMDKHLEDCMPSHLDMAHIRIKELEQRQEKVCTNGKFLWKISNYYQLYQQSATKKDKEKLCSPPFYSGQYGYKLRAEAFLNGLGQGKGTHLSLYVVIMKGDYDAVLPWPFQQRVDFILIDQDDDFNNRQNKPWRLTCDRNSDYFGKPNKAKSLGFGCPKFVSQETLKTRNYIRDNTVFIMIEVEPLEL
>Act319
MSIMEYNGAAIIAMTGKNCVAIAADRRLGMQAQTVSCDFQKIFQMGDKLFCGLPGLATDVQTVANRLKFRLNLYELRENRKIKPKTFLSMVSNLLYERRFGPYFVEPVVAGLDPKTNEPYIAAMDLIGCPMETKDFVVSGTCSEQMYGMCESIWEPDLKPEDLFEKISQALLNAVDRDAVSGWGAVVHVIEPDKITTRTLKARMD
>Act320
MNRRIAFKEIAMGVREYVTVLLLTGIFIVSHLQGGTVEGKLEMLRNPGDNVVGSIEPICVPTANSSCSDFDINGILKVEAIIYAVESINKQAQELGIXGTLGYEIRDPAQDGVYKSLLDLIETHKKPRQKPMAVIGSLSGNGLKDNLFLLLSQQMTHVSCDSTSVVNNDLIIESDIIFHVYPSDRTSIKSMVGFIAKNNWSYIGAVTDDKADSVLPALKDESIDVCVGATYKLPYYANDQQIAQFVRKMNAEKNYTVIVALTNHELTKKILAEASKQKVKGLTWVVGQRAWPNTRPIPXPNSASQGMFSILSRKSTTGFVDHLRSLSSGTKKIKNIWLRELASKSNPPLNGSSSANASAPTTAPSCDYDANPMCGMDQSKLKAAVDKMISAVEDSACTIDAVFTIAKALAEKQRCMKSPDCTEDVTKFHNFVRRLDFTNPLTRSRISFTPKGYLNYTLYHIYNYQQNYSRITTDLNKYLKAVDIGTWAYSPEVEPKLKLSLERIEWHGGHSKRQDSRCHEVCTTGKYRALKKEKVGAECCWECQRCPKDTYSDTKDALNCKKCPENERVSLTQTGCVPYFEDYVHWEHGGSLVILFLMVVGLCFSIYVSFVLFRSVDTPIMKNAKSAVPYLLPFMVIMFLLPFPLLGRPTEISCEGYRVFFILALGIPLAVLLAKSHFFDNRCKDQSNSSGMCTPRFSIVCFIVLCHVFVALILGLVIPAKVNKIPTDLPHTVFLECSYHSSHEFLVVLFYTLFLAILVAVFSLNEILSEENFKEVKWISFALFNWYTITFFYVVVSFGIHFHAKVILLALLDLFYASNIFACLYLPKWFIVVFRPEKNRSDVSPWTDYIKTQERISERLSAPEESPILAKKGTPAEKDQTPEAKGLMADTDI
>Act321
MASTLNMSNTTNTTTPKDGNLMLESIRVYFFLIYYVILLVMTVGGNTLVCLAIYLDRRLRSSTNWFVASLAVADLLYGLVGLPFRIAQTSGTVFELHQCYTWIWADMFCAAASIANLALISVDRYLKITKPFQYHVYLTQTRVFIAVGAVWIYSAVLASLSLIRWPGALGVLLDRNACLNINQVFYTVANIVAFILPLAILVINYVKVFVEALKQFNKMKELTVIKCKEEKRKHNSIMKDFKATKTLAVVIGTFTICWCPFFFLFTILQYNPMFLISLPYPWNYIVISVFFSILPNLNSACNPFIYAYFNKDFRRAFRKIVTRSMSEPMTTQHEHSGDSPAPTGRRRSSVLNYFLLPKHPRQSRHSSQGNSLFPQNNNSSDV
>Act322
MGFDIGRFLEPVEDELKCGICFGVLDDPLVTTCGHVYCSQCLVQWIAENGTCPLTCEQLAIDDLKKIGPLTHLVSKLNIRCGYYQRGCQAILKIENLQAHQHKCQYVKDLTSGGKIMEHCDSSDQSNQVAVCEKGCGLPLLYDQEPSGHDCTQALQTNISSLQVKITKLENEKEQISERLAVREESLHERILNLENELHSYQIQALNFERQLKEYRSQVGYYQKHLEIRGEQ
>Act323
NVNDLLQSIDSFLSDSILIPPGEYDRNVLSHTIPILADQAKEIALRRRETTIKIEKVKGPSEKVKDEAEAPEVEDALERTGRFCGGLLRDIKRRFSMYKSDILDSLNMRCAMATIFVYLACLAPAVSFGGLLYENTDHWMGVSEMIFATALCGIIFSLFAGQPLIIIGATGPLLVFEKNTFDLCNNFHLEYLPWRAWVGLWVMVICFGIIAFEGCFLIRYFTRFTEEIFAILISLIFIYDGLSYVWKLYHYENLKRSHDDESHSSEDYLNTALFTTILLFGTFFIAHSLRQLRHSHFFGNVARRIVSDFGVLIAIVAMVILELIAGSISTHKLEVPEGVLTLTSPKRTGWLVNPMGIESTTSASSIMAALIPAILVSILLFMEVEFCNVILDKKDNKLKKGPGYNLDLFIVGLLVGLCSILGLPWMCATPVHTVSHFHALSVLSTNNPPGEHPHLIEVKEQRVTNVLIHLLIGVSVVLAPVLRLIPVAVLFGVFIFLGVSSLSHLQLVERAKLLIISPSHHPDLNYVRNVSTAKMHFFTIVQIICVVVLFATKLSPAAPGFPFFIICLIPLRKLLERFYEASELEELDNEVDEVYDSDLDDFESIHLPM
>Act324
MSTIQYISSSNAQRTLLGLHAMYELQELCDVILETEDGFSVSVHRNVLAALSPYFRAMFTGRLAESSKEKIKLRDIEGESLQGIIKFMYTSSVSINDDSVESLLKAARVFQLIEIVNVCCEFLKEQLHPSNCLGIAALADRFSCEELLDEANKFTVKNFNEVVKFDEFKQLRLEEVKTLLLDENISVRSEEDVYQAAIDWLSLTSEPRSMYTAEVLGCVRLPILSPEYLTTNVINNKLLEGNDECQLMVKEAVEYALSPSSEKRKHGYVTRMQPRMPTGFADVLVAIGGLFSGEAVSSTERYNLYTDEWFTFPAMRTSRYGFAVTQVRGRIYCLGGYHNGQFLNTVEAYNPEDDSWALQKPMFTKRKYFGAACLCGKIYAVGGSNGQERLKTVECYDPFSDQWTFVAPMLTPRMYHGVVALGGLLYAVGGHSGANRLSSMECYDPQTDVWTPVSSM
>Act325
MAFSFSYILLMSIATVLVAQTVREPTHCNMITGSVCRQYRTLGTYRVTCDKTKYNACGQICNSAKCYLQCNADICNQTCVAGRCVTAVCTSRSCKQECVRSGCKMECRSDVCSQSCEAAGCEIKCPAGVKDCTQICNSGKCKMKCDAGVQNCNQTCHGGKCAMICNAKNCIYSCKDGDCSYEERKEILLNNNLRPLRDCSKPENEETCYQNCTEGRCRIASLYGRTERSLQICHGGNCSFVCKAPLVCNQICTGGNCMRYSCSSEYCVQECVAGSCEMECASKTCYQISRGGLTTMRCLSNVDKCHQFCAGGDCKLFCQAKLCYPECKAGGCLTSNVKPRIRALPTRVRCLVSTGECQQNCHTKRSCICRRYYALFHSCDQLCYEGNCRSIKCYTLNKCNQVCEDGQCKSMMCKSNTCVQDCRGADCEMECQAKNCTQLCPGGGCRMRCTSRVENCIQACDPNKGECTFDCHAKKCSVTML
>Act326
MEKPSSRGMEKTSLPSLTTVENNQMAMRQETLSRMDFLEDRLMYQEKTTRSLIERALRAKEDIVESLNYAQMSWQGEKKARALLQEHIRTITSVVKRLSREIEVLEDEIRSKESKLEGNKTAFKNLELHHVAGVTDLRGRVARCDHAIERLVADVRGCAEAIHELRQKQEYSSKTTHDKIQDLQSAINELTLKFEKFIAEQSTNIQRVKGEADEQVTRLDSKTKSVVEDLRGTISSSRQWTESEYSKLARDFQERIERMEGIMFERQNKLENRVETYLSKIEKLLEEEKGKYYNIWEVRLKETKSAQDRALSNTAASMRQEYNQGFITIHESVTSLQKVFDAKLKLAEDNLQKSINNVLRMVVLT
>Act327
MRSALRATACQDEESSKRRNVISRKYQQLSLKTAERGKSSEKIWNRVKINISGMIFETFESTLARFPDTLLGCPDKRRKYYDTQHEEYFFNRNRNAFDAILFFYQSEGVLVRPETVSLQNFYNELEFFQVGKEVVEQYMKDEGILVEKDPRDRVLPASPAMRIIWLCFEYPHSSEYGKLLACWSVLFIFISIFVLCAETLPPNADENIARETRLSYEAIEIACVVWFTIEIIIRFICCPQKQRFLKDFLNYIDLAAVLPFYTKLILGSPEFDRLGVMNAFRLLRVCRIFKLSRHLEVLQVLGRTVVATWRELLMILFFIIISMIMFSGLTYYAEYEAQKDKFTSIPDTSWFVIVTLTNVGYGDAVPVTALGKILGTACALVGVLAIALPSPVIATRFKQFYNQEKLERNQGILVV
>Act328
MSIRRQMKNVVKNYSNSEVKVREATSNDPWGPSSSLMSEIADATYNVVAFSEIMAMIWKRLNDHGKNWRHVYKALVLLDYIIKTGSERVAQQCRENIFVIQTLKDFQFIDKDGKDQGMNVREKAKQLVALLKDEERLKNERQRALKAKERFAQASGGIGSDSLRGGKLRSESGGSLTDIRQASTGDTALPTSRSWEPERKNAPSDIENCRPANANEEELQLQLALALSKQEADETTQIDQHDDERLKMALSESQKDDSFQDGAIGVAADPWGTTTTTQVSSTLQSDPWGTGSQQVPQPSADPWGTPAMPVSSDPWGTSDITPVSSAPMVASAPADPWGTPSQPPASVQSDPWGTPSLPVAQSNPWSSTNGQSNTSAGFDPFSQPTSTTPAMGTTSLMDGFGNPPMAASQPSSDPFGASNVDQNQLANQKKNPEDFLGGGLPKSLVDLDLLASTKDSAPNPFLSNTQSEQTKSNNPFLQEKPQQPTLNQLRHQNISAPVAGVGSTSFGASDNILLPAPLI
>Act329
MARKEANFSDQAMKSINDFRKEGFLCDVTLNVRGVPFNAHRNVLAASSPYFKALFTSEMRENQDNTIQINDLNTQIMEDILTYLYSGTVILTESNAIELTVAADYMFLPKLKKMSTEFVSQNLTAANCLGVLSIAEKYAFKDLCEEAQKYTLENFATVSQGEDFEKLSVEQLIAIISCDDLVAKEMEVFEAIVRWTNLQIDDRKKHFDALFSHVRLIFLPRCYILDVVKEENLVKNSESCQSALQKTDEFFQSSSQERQNNKPPFNPRTCQNGVLLLGGWLETNKITNAAQVFVPYLAEFFDLAPMLFPRKNHGVAVHEGVVYVVGGSSMQESAVRSVELYDARSNTWSSVMSLCKESAGLGVVCHGNYIYAIGGHDAVGQHLNVVQRYDPKLNTWEFMEPMRDSRTHLCVVAADAFIYAIGGFSNEVYHPLNTCECYSPETNLWYKKTPMKSRRSGACATYINEKIYVIGGEDVLDMPYIHDACEVYTPETDTWTAIAPMCVARSHAAVAVIKNKLFVFGGVNKGRELHGVEYYDTVKCQWEVFTRLKTAVEGLGCCVITVPGELLRSIL
>Act330
IDGQESTEEKNSEGRRVLVFGGNGFIGSEVVKELIEKGYDITLVNRGNWYFDSKERIQPYVNYHFTCDRDKAFKLECPELLTSGYYDIVIDFSSYTSKQIQQVTDILRDRVGLYIYISTDSIYEVCQKDHVAASREEDAVRPKSAKKRMQLRKSETYGHEKLACEEVLRKQRQAGGFPYVALRLPDVIGPRDGSFRFWTYQIWIQTHKAIKEKVHLPLGVSDTKFSLIHVEDAAKAVQKIIEAGPKAYDLAINFAFEEYFTLKSLLTDIGRQLKVEDIDFLTDEDQAWYTYPTVTKGPLDISRARLLLDWEPIPWTRALKSLTTFFEDAMTDKAFASEREMVLADVIENLVPEEKYSSFLKALKRIYGEDVFDGLDMDIGFAKDAMELEGSSVNNTSDAHTIASNGQNSTTTADEVVHDDEEMESTDTAKSTKNAEKEEL
>Act331
FMLVNLVLTTALSFAINAYNFLFLKRFAIYLWFALVPMIWSVTPLTVAAWATETHHSYVASVVKSWGEHPASDESESEGEEMDEYHEAMKKLKVNRSRSVLIASTNLLKSLQRKRLILKKDRRLSLAAQRRESLATTEELNIPGQTEFKPLPNNFQVLTSNLDSFGTPPISNLYNNTITTQAPTPTPNKERKSKFKFKSYVLYLQGLIPSTGFSIGGIILTWEKVSNLAILLVSILAVFIQEILFGSRKSTLLT
>Act332
MSSEDGKGDKDSCPLQYCDFDLVDHVQLCPFYNSLLTRSTDQGIAPDELDLLTSDLETLLAACNRRIRLLERETKVLVDWAEKKDKKMVRQKELEILNSLTTLKRSKPTLVDDSRGSKKQKLEDSKSGSQGLGKKKGLGKSSDGIDEESFPLTSKSKGDAPNRFWAAVEPYCADLTLEDTKFLEDLIKAADDDHEYMKIPPLGKHYSEKWAQEDLIEEQMEGMKVNEKRRGTLSNSSGENQNKAEQASTILKKSDTSGLQSEEDICPFGPLTRRLVSALIEENIIAPMDQSASNPKHGESTLTRSGGVTPRTPVKAPHVPHARTLEARIREELIFQGLIDEDHKEEEDDEVLAELKKHQTELKTLIAKNKQGKQELLKXVQEEMRRQELRHRTRIIDAEIMENYRKISTYKQKRKSPTKKEKDAAWKVLREREAIYRVLDNT
>Act333
RCWVCFATEEDEPTAQWVEPCLCHGTTKWVHQSCLQRWIDEKQAGNSTASVYCPQCNTEYKIVFPPLGPFLSSIEKLDHCVNKVCPFAAAGIVVGSLYWSAVTYGAVTVMQVLGHKDGLEVMEKADPLFLLVGLPTIPLALILGKMIRWEDHVLRFWRRYISKIALLSIFSPKIGNAIQGMGVHYREPAEPTPLSDPVSATRILCGGLIMPTVATLIGKLCYGFVESGLHRALL
>Act334
MEIAETIYEDIGIKTEKNIKSKLSLEKKSMKELRNGVVSRGIFDSDDEESRKDEAEDIYEVIPADFAPSLYSGKSSRSSSISSQGSYRSVTSERRTPYVTTVGIQTEGEDPSLNHSPKTTAQDAQEAETTAHYAEIRHANLDILEISPSRPTRESDNPILRQDFAKLTENSKFLVPQLQSIRDSFAVTSKSKHTNSKTTLPAHLLLKRSLSSGDNRNDFFRRSVDVLYENSPFQSPNHSPQAKHASTSAPVYENVKFPFVESDRESHCSISSSSTEGHSLCSEEENTEGNVESLYENVDGLSDGYRQRTRSQPIDIVYSDLEFHGPENSHPQLSSVESEEMAISAVDFHRKTKSLTGATTSKPSPPPRGSGLNRPKSXNLRRPAGGSLGLHLAKFVKKVIVERSNDKTLQATILEVLSKKHADNDDDDDSSVNVEVNSDLVRISTNFPPWEVIASCDIEKIGHVNLYEGDDNVLGIIACPQGEESTCYIIRCSDAKNIYESIKNAFRAPNLK
>Act335
YSGNLGSFGNTSGFHEYFIGNHLADNEWHQLDITRQGKNLLIKVDVTGVAPVLPGLYATLELDDKIYVAGVDQEGEARARKMYQRKLPFTKFEGCLQYIILNREHFATLTKKLDPNITIFGXVSSGCHMNEYLPLGFEKPESHIIISTAPYSDVLSFSFKFRTFDSNGLLIMHQGKKHISTDVLLWLVNGLVKLDVTFRASSSEHVTLRAGKSLNDGSWHSVAVEISGQRVQLKVDGVTFEHKLTPAKTFTNSLQISIGSNSPNIVGFVGCMYDIVVQGREVNPSRERSSHVVIGQCIIDDHCLSNPCKNGGKCFQQLSQAKCNCSSHFSGKYCEIPAVVSRETCADWKASGATQDGPYMISPNDVKPFPVYCKFHDLKEPITVINHVMAGNQTKAVNQHTRKAGFYFHPVQYSADPPSIRALISSSSHCRQXLTYNCLNSLLLDSLHEFDLDGGRGARWISRDGRTMDYWAGARPGSKKCFCGVTNTCYRQDLKCNCDAWDDVWRKDEGYITDMEALPVKNVKFSVRATSSESKFTLGGLECFGRKIIHTTRIPTKQASSSSSSSSLSLSSNHGESTANTKPSIKITPTTTTVTKNNATNVYESPTYGPPIDKPPIVIIESPRKYITIRQNSNQELILIILSVVLAVFILAILILMIRQNLFLTCKCMSGPVYRDVSNIDSIELGPPSSLYTNVDTEIVEYEASPYPPRGMDGVVVNSSRRNSSCRVIHVNVLESDSNDENDRLHLSGGSSPSSDDKEDWNKKNTLEKNEYEDLGSLEMVLLKSPQEMMEVQVEKVKEALYEVISASEVNINNNPISQESNTENTLCVFMHEDEHYNHTSTISSYGMEFSRPPSYQDIEGACSLEQDLGSDSXHAQSTLSSGSSSWDSENILEHDDITTDYEPNEISSSSNDLIPVNSNFPISNTNSSSSDALSDDNVEISQNINYSTSLSNGQASVDAHMAPLNEISKRHSYIVCEDRSESEPLLEGNLPSSPSSMNGIESDLNLITNINDCSAEDYCDVFDDLTAHAQPKQTSADQKNSDSRGECFRHETSL
>Act336
MELNLQVNKIVLEYYTKMTQEYDNGDIKPPDVILPPVPDIPEGCTNLPSPHQYLLPSVILWDPLQQLDCFKDGIKCPFEVHGDEEYLLEPRKSRKGEFWWHAGLRSSLTPRQLCSSSWPAVLLSRMYFCTGKINHRNYIAHDPEILSKIPASESHNIPFILLHRTGFTKELSETVLSLVMSGMDLENVEQVIYQQHITNFTHCKAKYEEDAKLCLANAQLQEMSTTFPDYKPIGVPSMEMILASLLDNFQERKIYYNQRMSELSGKVLLMGHFYKASQQMGTTSTNGNGWVPKYDYIYTVMNEHGQVIAWQVTKGTNSEDVSTLIKNVHQRLTNQGVNIDLILTPDCCEQRDWLTSVFGPRVLVKMDPCFAIQKLERRFKIRKGDHDHVQTCVQDFHLVFQRGTDLGCERKEDTPSSGVIAEKLDSFISQWKNVRGESNERLLHDPALRELESLKSCVSNGCLTHIPPHLGAKFVNELRKYLYPVLHRRFLNADLTIPVLTSLFYCWNERHGEAFEGEAIPISSYKATLDAISFIPTGEQFGCVENDLGLDEAQENENCQSPLTQHLTSVHSTMFQILFATDHDCSSNAATPLTESNVHNLDMATFNKVTVQIENYTHVLQTLKSLCPDNFPVNLWHHHLLPCCTSLFSRCDCQLEDKATLDNKMKTNLESFGGRLVNDESDSDGFFIALALGINEMINSLEKENPTELAQLKENLTSVGYIVDECSDDLNDACVAVLRQIICTEWQKNKAKYAKLLTSPLLNLEVEADVFQHKGYYQ
>Act337
VLFPLLDQVKRMSTTAATVPPPSDINQAKNKILIHHSRDTAEKQWAETRVLTLNGVARVFNTRRQTLAALDEFPRAWALLLEFVESAALSKSSEVALAALKSFQEMVQDSSENSNGEKEEEDINMLLDPVRAAKMRSRMKVKPKFYEEAEDLNLWINAWKVWCDIGMSSLSPSSFDQTRVDAEGKTVTNKIYPTQPYITALVQIFPTLFRRIYNRFGLADLQKLSKILQACITIPVPADQSPFLLPSFQDTILTPLQHSIIDVVDILREPLPNNKGSVLDISSQPMYPTLFGLLVFFVECACNPPKVDNEVSFGKKKEWLILQLTPFSEKCLEMTVEMYGTSVNKNAVIQEKVLEKIIK
>Act338
ELKLPITFLSGKIHKLQIHVPWTKLLSEPVNITINTIECVIELKDPTVKHDDGDNASPLSTLEVKKELDKKNLHDRGEPPPAGYVQNLVNRVVNNISICIHNVVLKYVEDDIVLSLNVKSAETFSVNANWEKAFVDIAAPDYILRKVCNISDLTVCLDKISTSGKIDMYQDPLLYKCGLSCRININYDAQLRPKSTKLNVYCESFDLSLTDEQLPLFVRLLKLCVLLYYNTLDLPGCEYKQHXAAKMIKDNHDSQRGKTIISNSESRTNEGNAVQLHQSFSVPQDDWYNWMWSFIPESTTDEALEDTKTQTSDLFLMXGIYISQVTLTLKLTSKVSERTFFGAQRYQFQPLLSCELSGVASELILRGEEFFDAQVGVTSIMGWTLGDCSCYHSNKTETVQSIQ
>Act339
QKSKGKTKEGADDPVTQGDLLSHRAIFYGFEKAFPNIKVVSEEHENASFENTQIKAPTTSAVMLNEHLYNLEDEYVPSSSVLVWIDPLDATKEYTENLLKYVTTMVCITVNGNPVAGVIHSPFLKHTSWGWVQHGHSPDLKKPSSQVLEKEPKIIISRSHPGSEVNARIQKAFGKNAKITNAGGAGYKVLALFGDDADAYVHLTLIKKWDICAGDAILRAMGGKMXTLNGKRINYGNERAIKNKDGLLATLLEHEMFLKKLSHASL
>Act340
MDMQSPKGTVNDQNLPAVVELNVGGQLYTTSLPTLLKDSDSLLSAMFSGRQKVPRDSRGRFFVDRDGVLFRYILDYLRNCKLALPEGFNERERLLMEAEHFKLKGMVRAIQRESDTPKNGKDKARPGGYLSIGVRGTYAFGRDGVADVKFRKLQRILVCGNVALGREVFGDSLNETRDPDRDDQRYTNRFYLKHSYLEKAFDLLNEHGFRLLTSSAGGAGYDPENEETKWNHFNDYVFFRD
>Act341
VIFNFLVNDYDSSSTIVRNTTKSLDKAVIFIFDGFQKWDSVYFLQIAKDGYQYEQYMAFFPLYPWLVRAISLPIHMVLGKFISIGSILLVVGWMVSCACFSLAAVFLYKLSLQVMKDKCLAFNSSVLFCINPANVFMSSVYTESVFACCLFSGLYCLEKSNSVMNILASSLVLCLGSASRSNGIVSCGFVLHKLLKTLMSDIFTQVTPIPRLRPTWKSAVYALLITMFKVIVSMVIILLPLVAFQLYGYFLFCLKTGPSTPPWCSWKLPLSYSYIQNHYWNVGFLKYFEVKQIPNFILALPMVVLSLMAVWEFIGDNSNRLTVKTLGLWQPTNNKSSTESR
>Act342
TCTFENGLCTYRNDRQEDNFDWLQGKGNTLSQQTGPTTDHTTGTSNGTYMFIEASSPRIPGDKARLLSQYFDTMPARGMCVSFWYHMYGNDIGTLNVLWKTGPGNGSNAERIVWTLKGQQQNKWLFARVTIPNLVKPMIVFEAIRGNSYKGDISIDDIQVTKRPCSILPTNANPTKPTATPVPTTTKFTLPPTIPPSPYNCDFEKDFCSYTQVVASDVFNWTRTQGDTHSGGTGPLYDHTIQQGVVLNDNGPGSLRHALSGKCLHINQGAFIKPKTGTNVVYYDGCGQLRLEFQFTKTKLWKHTKFGMCIARRGGSGSNADDVIITDTCTDTWTFTPKGSIKHIGTGKCAMPFRGYKNPPNNLKMVLSTTCDDASNKQKMLWTP
>Act343
VQRTIAKQVTLIQSVGKGRYGEVWKARWHGEDVAVKIFLSHCETSWMRETEIYQTVLLRHDSILGFVASDIIGIGQVTQMYLITDYHSLGSLYDFLRIHRLVKKVMGKLVFSAAAGIAHLHAEIRGTQGKPMIAHRDIKSKNILVKENLTCCIADFGLAVKYIQDSKSIDVKSDTRVGTKRYMSPEVLSHTLDSKSFDAYRMADMYSFGLVLWEIARRCISD
>Act344
MNHLTIKIIVIFGIFLLTFVAGVLPXKIGNNGGPGRHDRRRRILSYCNCFAGGVFLATSLLDLLPMIREKFLAVFQEGDTSTVFPVAEFTTCVGFFIVLVLEQIIHTFHDSSLFHGHGHGDSDDTKPLLNSAIHRGHVHPEGTVXESSESFATRNGGILRGNVTQKHETEGSIRTYILVFALSLHSVFEGLALGLIVELDRLAQIATAVCIHKSIIAFSLGVSMVQHQMGIRTILKAALIFSLMGPIGIGIGIAVLDSSTHFGSNLASGILQGIANGTFIFVTFFEILQQELSRQGNRLLKVLFMIIGYSIVTGLLYYANLLEKKPHAIHDPHPTTSGLFQAL
>Act345
MADEQNVVGNTFRSASYNVILQVSFRILTFIMNGVLLRYTTRDMLGVVNVRLMLLQQTITFVSREAFRKACLSKSTEKRWPQVINLLWCVFPIGVALSSILGYIWIYYLERPDPALVSNYNLGVLVFASTGAVELLCEQLWVISQVFHFLRLKVVIEGIANFSRCFLTLFLVITFPNLGIICFCLAQVSFSLLIVILYYMYFIHQMGKIQTELPEEFPLKSIRDFFPSIVAKKPLISLEMANLTWSFFKQSFLKIFLTEGERFIMTIFKVLTFAEQGVYDVVNNLGSLVARCVFMPIEESYYTFFANILARDKKAKEQSPEAAKMAAQVLEVMLKFMVLIGLTIVVFGYAYSFLLLDIYGGTTLSGGE
>Act346
MNNYDEGEMHFKPRRVINQNIVWKLKQRETHIPRPGCHWHRGRGFTQNLFPNFTIVNVEKPPCFLRKFSPDGRYFVAFSLDQSSIEVYEFQGPSAAEELLHGLAREDSDPAAARRQLFGKFFKQTAVVTVASNGEHLNRECSLFTDDGRYVIVGSASYVPEDPHPYFFDIYRNNESVSPNPRSPLEDYTIHIVDLCNGCLSDSRSFKCDKIFLSHNQGLYLYRDLLAILSVQQQTIHIFQVTRDGKFIEVRSIGRFCQEDDELILAASLSTETENGHPPRPYRETCINGLKHRLMAHLYWCAKREGSPESMRRFFQHFEQFRLLRMWKMQLLDETTVLIKYASEDVVTLRVADPNSQPSFFVLYNMESTQVLAIFENTSEKLLELFEQFCDSFRNAILHSPAQFTCSASSNIYARQIQRRFKHTIINAKYGGHTEAVKRLLAQLPISSQSYSSSPYLDLSLFSYDDKWVSVMERPKACGDHPI
>Act347
FAIDLGSTARTAGRHEVVMGDRLADNRWHIIKLDRTGTTIVLTLDSVEQSTTTPGSFVRLDLDKFIYVGGLDRSVAGDFHGSRNTPNFIGCLRDVYFDFIDILYGAQYQLLYYSTPSGLGYACAPDDYHPVGFPTVESHLRVSDSSRNNLTFSLSFRTYTGNGIIAFRISQHSRVYVGLASGTLVLEVIINSDPPIKISVGDNLDDGMWHDVSSGVNQGDLWLLLDDKPEVRHSNPRLKGLGDFRTRVYIGRGTQRAGFVGCMQHIVINGVRIKPKKLGSGLVDAKLDQCNIKSMCYPNPCLNGGSCQQYEGKYTCDCTGIFYQGQHCEIPLYRATCAEYEALGISENSYCTVDPDGKGPLHAFEVLCNVTSSRTVSTVIMHDKQ
>Act348
MASVLKKLVRRDARNATEHNTEGGSRTHLNHKQSTENKNKDGPDKLKKSEDVKEDTSTKKNEASTKNGGAMEVASMSLSHAQRVRTKRLMKEFHDVNRKSDYRIFSAELVSDNLYEWNVKLHKIDGDSLLHRDMVETGAKYILLNITFPENFPFAPPFMRVLAPRIEGGFVLDGGAICMELLTPKGWSSAYTVEAVILQFSAAVVKGKGRIDRTCKKAFSRKEAESAFKRLVKTHEKYGWVTPPKSEG
>Act349
MISISASRTAYSRHSPVQRRTKTRPTQTLAKTQHVKPSGVKVIINVGGRKFVTWKDTLQRFPNTLLGNEKLSSKFYDQSRGEYFIDRDPHLFRYILNYYRNGKLHRSIDDCNESFEEELIFYGIAPQEIHDCCFDEDQEEEQQNQEKIRQQAEEANKPVYVPKTWFGKIRNCIWRTLEGEIESGIGNVIGMGFIYFVGLFIILSIFTTVYETVPCTDGIKACEERTYILDLLDLICIGVFSFEFGLRVLVCPDYNAFVRTPMNLIDFFSILPFYARLLLQSVVGSNLEAFIVLRVLRIFRVFKLSRHSKRLQRFGAAIGSCFQDLMSLTFVLLVAVLLFSSFIYFIEKGAVEGMFTSIPDSMWYTIVTMITL
>Act350
MMAQTPVAKVQKSALRDNNTFSPFYIPPSPAMTKLGCGTGVNVYRFLRTSQEGQSPWAVKKVAKRARPGISERLALEASILKTLQHPNIVGFRALAENKDGDFCLAMEDCHMSLRDLIDEREYLEERFTYKEVLKVAWSIAKALNYLHNEKKILHGDLKSGNVLIRGNFEAVKLCDFGVALRLKDDLSCVVGSPKRYIGSEPWKSREALTQDNGGRVCDKTDIFAYGLMIWEMLTLGVPHVDLLQ
>Act351
MGGFRSVSFLSASTIFTLLFAQTFIALTNGLNQSVILVSFDGLGWEFVGSNRANTPNFDLFASGGVKAKNLFGVHPVKTFPVHTTFMTGLYPESHGIVDNKFWDPLYMEKFILEHDCSNFDAKFYNESEPIWLTMQKQGRRTGAYYWPGSTSYSEKPAFYAEPFCYLKCEDFKGPKLEYLRLYLKVHCFFNWAKPFQKRIDTVLEWLVSENPPQLVMLYFEQPDMAGHKNGPNSATYVNNIEAMDREVLGYLVERLMTLQLMDKTNVILLSDHGIIETKYTHQIRIHDYINPDSYFKNIAAXEHIWPKPGKLNEIYAKLNSAENPHLKVYKKEEIPDEFHWKNNRRIPPIYLVAEEGWLIRQDWNPLAEGKWIEGTHGWPPTENSAGIFYARGPAFKEGYTSNSSKRAIDVYALLCYLVGVKPLPNNGTMDNMLEFLKKSPASHDIERSHVTTPSLFTPTTTKGTSAQTKAVDNQWYIKGNQ
>Act352
MLRAVFISRSLQSLCKLQQLKAYSDTGMSLVTVRCLESEDFMTISFTHDGKQRNMQRPKAETLEKCLNRINLSIQNRKVKEKKRKQEVRDNSIPSLCASLWNQGEKLNENTXNTEAWKDGCELKIGERSLRVEVNPPAIAHLALPSHIMAKFPIFPEMELQFADVNHCIFEWFRSRNPCTSKCSASASPTMPTEWEKVGSDFFVNPSVSDIGCYIKVECTAARHNKISSMKSEVTSCVKVSAGPGICPFENRHLYTSKKLGNGGFRLACYNILADIYSREDFAINFLYPYCPPYALDIGYRKQILLRELTGYNADVLCLQECGVQMFNGFLKQSMEMLGYHGMMKPKAGGVPEGEAIFFNVDKFEFVSSHDIVLKESLLEDPVNKELLHHLSSIPAFLENLLKKNTVAQIAILKDKSIMSQHLCIVNTHLFFKPNYPHIRLIQAAIILNQIKKVVDNFLFPVELCTTTGSLNPDVVKTEEHSENELTNNKIAVLFCGDFNSMPNTGLVQLLLNGSVPADHQDWKVTEEEDQHCTTINLSHDFQLFSACGNLPFTNFTSGFQDTVDYIFCDSQQIEVDSVIPLPSEEELSLHTALPSVVMPSDHLALVCDLKWKTV
>Act353
MRSSNSGAIGAKRKANCLEEDEGASTSKRSKKRSGPSGLRRAGPYLLGPRLGNSPVRSIVQCLAKKEGTDDFYSIKILTLGEVGHETQDDKQGKMLLHTEYSLLSLLHDEEGVVHHHGLFKDEYMEEGASESDSHNRNSSDKPGTSSKSRTGKKRYRLCLVLDCLCAHDFGTGTADLINLQHYVIREKRLNEREALIIFHDIVRVVECLHK
>Act354
MALSNMYKPQTNNILDLESDEDDFTEDELDNELDDYSKSFSVRHVSSKSEVQKPLMAPHTKTKIRHKHTKPWCTTKSCLSCFMWLAFFSICVVGLVLLILRAIDSADLNANSESNHVKKGIQGEHVFYGNDKNIEACDVLKTKNIWHSNLPKLMTETAVRLNDVNGDGVKDIIISFSTGVDAHKPPRLSCDLYFNGSYPCFGGALALDGNTGKELWRHYSMHEIYALNCNGDLDHDGTWDCLLGGRGGAFQAISGKTGKLLWNMDEQPARDENMNFYTAQFIRDLDGDGVMEVLAAHGGDPL
>Act355
MAESTLAESLKEILTCPICERLYRQPKTLPCFHSFCFNCLKELQRATKLFEKLRCPVCNYGFYFEDRVALQALPSPYFISSLQNVLDCGQDKVELSCAGCDRHTSATSFCFDCKCLICQECIEVHDNMKPMRLHRILELRNICSKDLRELVQEMRNCTQKSHEXEPLAFFCVDCGECICEKCQTGIHELHRLNKLNDAKLESEQEINSYIDKLDVKISTCKYVLQKTEADYNRAVGKIVAVRTSVRDKINALVRVLRNHEKAMVSELERIQLDLRQEIFLNKQDYEDKLLQMEKARDTVEGIIDRDIDIEILNLRNSLIGRINDLLNERIEEARHKSINVDYHHNNRILGVLESTDFGQIKLSFTDPSCTEVISDSLEQAVTGAGERMLFEVVTKDSESNISYSEDDRLEVSIESEKGNTLQPRVEDLKDGHYKVSFIPLRPDLLTIHVTVMGQPIHDSPYQVYVKSRMEYLRQSLSTPSIGSVSSSVMTPLCILGXNRGHFGRPCGVAVNEDDVIAVADSRNKRVHILGLEGKILRRLGEDGNSNTTLSNPIGVAFDHDSNVLVTDSDSHVVKVYNPSGECIQTFGKRHLERPLGLCCLPDGSCFVCDSLSRSVKMFSPKGIYEGDFRSPDFHPSGKRVAPYFITRHKNKLFASFDDHSVQVFDEGGMFLYKIGEKGHGEGRFKDPRGLAVDSRDRLFVSDSGNHRVQVFSSDGRISMFGSYGAQLGQFDKPQDLAITVDGTVVVTDFNNARLQVFRQETY
>Act356
MTSQGKSNGERLQLSSEIRSGPARRDDPLSTGSLLLNFMNQASGNVKNALEKPANFKRNINHRRYLQKQLRNYSKRKGDNTQSKKSSPMKHKTAQQNGGGRQNYKSQNIGYVKSLQSWSNEMAAHKSNGEKERNALKERNLPASFWQEPVMASFPQDFNNGYSYHQYEARTGEECSQNPNEIQAFLDGWNGYEARGEFSPESTVDSIPSISSEDASLEEFMTCEELTRNLDIKDLYVPEMYSADRLLNDVQETLYAGQISPSQYYLPSPAPYSDQGYFNFSLDLDSQGLPPIAMAFLNQNSLSSC
>Act357
MAAASTCVRRLPLVVILGCTGTGKSKLAIEIGKKIGGEIISADSMQVYSGLPIITNQVTKEELQQCPHHVINFVSPFKEFSVVQFRNLALPLIDDIKKRGKIPIIVGGTNYYIESLLWDILIDAENEKESETLSSGEENESFSIKRRKVIECNGGLESTGSIPGEEKPSLHTKLATIDPEMASRLHPNDTRKIARSLQVYEHHGIPHSQLLVDQRTKEGGTAFGGPLRFDFTCVFWLQCEKEVLNDRLDKRVDKMIENGLVKELLDFHQAYNKERIDNVGAKYTEGIFQSIGFKEFHEFLLKPNLNEIENIDMLVNEHKEIFENCVDSMKTITRRYAKKQTQWVKNRFLSRPKGAAPDVYGLDATDLELWNQSVLERAILILDAIINDEIPNVKPLERNITDPNGAHTKHVCGVCDDRVIIGDKTWEKHLASKSHKWHVKKIRKMENSS
>Act358
MFADKITELRSFIIGQTAQRCVPHWNWLCVKLLSLLSKYPSGITKTIILAEVQNSWANVNQLQGNNEGFKKRKISLDSVIEMRHIGHDSIVEVRVEAIKNVPGTHTKLAVLKNAGSNHSKKQGRNSIEMYLHQKLYDIENVILEDGLHLRFTGCRLWKGGNVQSPRLLPSENVVILLQGNEDESFKKDFTSLKDILHEGMQPHYGKNVRVEVTDISEEEVVHLQNGETSVKRTVYVVDCDEIHAKFCLWDEQLPLANLFKEGDSLAIWQPFVVPEQSEGYTLEYGPATLVYCLLQDTVHEFVLSQVSNSAPVSVAKDSHGMLDYSSYPERIYITDFRSDMTNVTILAQIVKVGRKENFEDDQHCGHHFCVEVNDKTGSYDIYIYDDTQSHHDTLYPGQCVAFERLCFA
>Act359
EYNRYIGVMSFTFLILILIISLVGNMLVILSFRAVQKLRTVTNFFVVSLAVADLLIAVFSMPIWAAHLLTGPDWKYSIMLMKLWTCVDIMCGVASIINLTAISIERYICITYPLSYHQTMTPHKAMAIIIGVWGFAFAMASVKFILWKYPPPLYELIIVISCFILPFFIMCISYKMIFQTARYQARQIALMVNGGVKKFFLSSEVRAAKTLAVVMGAFIISWGPFFIMNLIYGFCNHCLSAEAVMVAKWMHYSNSVFNPFVYACMNKDFRASFISILLSWKVFFRKKKKRLSFPPTTDPSELSLNNSA
>Act360
KSLSEGGVIGGALGPDWSQGLSLHSDSTEDSYRNIHIEYKCEVEKILTPQNLLDQNFEETPFPRNKCLYEESTQWPVYVKLTNGKIYGCDVVVSATGVTTNTAPFISNAPFDIATDGGIKVDDNMRSSIPDVYAAGDVCTTSWEPSKLWFQMRLWTQARPMGAFAAHCMSDNLKGQQVPLDFCFELFTHVTKFFGFKVVLLGKYNAQGLGNDYQLLFRCTKGVEFVKVVMQNGRMVGAVLIGETGLEETFENLILNEIDLSGFEDSLLDSRVDIEDFFD
>Act361
MFLCPRKLIFLFIWINALGIIFLSSAKTVEEWKTRIIYQILTDRFAPSGSLPTVKCTDMRGWCGGTFKGIQNHLDYITGLGANAIWISPIVLNTDKGFHGYWAKNIYEIESHFGTKEELKSLVRACHERDVWVMVDVVANHMGYPPGTNWNTPWNSTLFDRFYENLYPFNRSEYYHPNHPWIKWPEECHDLKKLQEYWLANLPDLNQSHPYVEKTLLHWIQYLVNEYDFDGCRVDTVIQVPKPFWTKFQKAGKVFMLGEANIGPPPCCALNFTASFQGPLNSVLDFPLFWTNRYIFQEKKQNFLSLSKYLKDSAKGFLD
>Act362
MVESYIQPEGKVEGLTVYNEEFINRGPATVPKITRPQTVITQKESKFQSQTTHNSTFTPKKRIPQPTYGEVPSFTGSILFPDPKADMKTTNQEVYKGKYVKVADLCRPAEDQVTIGIEGDHFYGTTHRDTYKTPEMEGRQEARKKQSQLKANQRAKFQSDTQFKSDFPGYGGKMPEPTKPIPPPPETVNLAMNNNRHFLTTNNDFYKIVWDPKTIGKTKILKPDAGTYSKPLAKMETKTQAMRDFTQKEPVKMPQIRPPTRTEPSKSKFHDETAYKSQFKHYRSVPFQRYGDLHESAFYLKPVTKFYQDGSVTMQDFQGATGGKPSTPHLPIQKLHVKGGDILCQTTYNSDYVRKAKEQCSYLQWVQERETQKKAAKITTHKTTEPQTIEKALEQKNQEKSAVMVGNK
>Act363
VTDANDNSPVFTQMVYEVSINEESPPGRSVLTVQAFDIDTPQVQSPLSYELDYTGQKYFRIDSYTGVIYTGDTKLDREKTQFLLITVFVTDGKNKGEAGVKITLLDINDNAPFFPSPPYIGLVNENSPSGTNVMIIQAVDQDDPQAGGNTIIEYSLVDNSNNQFAIDKNTGAITTLVKFDREGKISNYSILVRASDKGTPSLESTVNVTVIIFDVNDHKPKFTTRFFYGTVSEEAEPGHFVTLLTATDEDDGFNAQFEFVIVDGNTPYAFYLNSVTGEILVSGLLDYDTKRTYNLTVLVRDRGMPPLTGDDPAYVIITITDANNHPPVFDLNNYYVEVKEDVFVGYQVVVVKVKDIDLRNTTKILRYEIVQGNDEGYFGIKSNTVVSYEAAIHSNARLDHETTSQYTLLVQVTDEVGQFATCKVIISIKDVNDNGPVFQPSYYVATIKENLDAEQFVTTIKAVDRDSTSNGLPFTFSLLNTTLSKRFAIKNSTVTSSTAQIFAYGVFNREETASFSLIVRGTDSGKPSMSTTAFVYVDVLDQNDNEPFDGNTTIIVNALDGNFIGGIIGKPYYKDEDFDGDVNSYVITSQSPGSYFTINAANGNITATKNLPLGTYKVRASITETNTRIGNTKNFPKTVYSNIEVLVRNVTRSAVESSVTIRLLDMRKIGYFVGDYYQQ
>Act364
MMANDSLSSDPFTQEDKVKQGFYTVVFVLGTVGNVLVLIVVAGRRERRTVNDIFIVNLAIADLTYLFFCLPTQFFLTVGDVPSDFYCRFVWPMMTVSICLSIFTLTSMAIHRRQVILNPFKPEIKHRYVVLWILIIWVLGFVVVVPLMIVTKSKSVEPYGCAENWPSNNYRKAYTAGLFVSQYALPLTIIAVEYVRIAIDLFRPRGRKTQGDTRRAIDPARRKENMQVIKTLATIVTLFALTMLPAQLAWMLIDFGGPNEIKVGNAFLRICEWLLYTHACLNPIVYGSLTKHYRRGYIRYITLIVCCRCRALFQNHAIEETATYETDSSSNASPKERRWKLFGCINHHHVMYQKTNHETVKETSLNNGTNCNCNETSNELKNNSNDPMMISEAVV
>Act365
MNGTEPPDVSKSRALSTSDIILVSYLCLVIVTALFGNALLGIVIIKKSLLQNVHYYFILNLVVANFLNALLKIPTSILIRVDKDWYPHYGVCYFTTPLGVLFGSASVGTLATVAINRYLVIASPFSYSDKMPPAFAKTILAGIWIGALGLAIPPTTWRSKDSICSSGGVSSEHKLSEILYFVLALWMFVIIIPSIVMFMAYFKIYLIARNHAKRMEAQQTPALTHTDQQTKKRRRDLKAAVVLAVIGGIFIICWLPFFVVQAIHKFGGHKLNPIYFNVFLCIMYTNAALDPLVLLFFNAEMRVAFVRVFCKRLIRVRPQSGGNTTCGHASAVIQT
>Act366
PKDKRGPHKHLFTFNITTIKRSEKIGHASLRIFKRRSRMAKPSGHFKITVYRLAIPWRKHNRRWKKKLVYLDSKLVKCRKEGEWIDFNVTSAVKDWTNYKSKNYGLWLSVRGYRVPSSDFNXATGGRKDPFLVEFGVDRKKLQKAREIKEESGAKNELEEVALVEATKARSRRSVSDLCKRHRLFVKFQDLNWDDWIIAPRGFSAFYCMGTCPEIIEKYFNPTNHAIIQNLIHHRQSKAVPAACCVPTKLHSITMLYFELDGSIVMKEYGEMVASSCGCR
>Act367
TATAPPDQPVDPGAFLRNLPPSLRQTVLADIDDSLLNVLPSEMQTEAQSLRRDREVRQQRLMQERFSLGVGDTASAISALLRHSGLSRRTGGAGSINFPRYFSANSRGFSNTGPGARVNHKYAGRQLLDHEALACLVVLLFIDEPRLNVARLQKVFRNLCYHEETRRWLINTLIAVLRRTSGLNEDDSCPMPTTSLSTQVEATSSAMVMSRDPSRGDSCASVNNISDYLLVKGEKPMDSRKSKQPSWLRIALDSALGSRTNVFCIRRQGKLGLEYSSHISIHQYASPFICRHALDALLFLAKTFSASFMPTTTKAVASCKIADSTGTENPTEKSTSETSQGDSDFWDILLKLDAMGLGSKGKYAASTSVTQSTDSKKEEEFSDAPIGQLLVLLSHPVIGKNVQLTDKLLRLLSVVSASLPDVPAASKKPVKTNQVDGSSSTVEETTETQSGQNLVVPLPQVVTPEAARAVPLVLEPNEEHGTSATNLTIPISETESIASSLVVERSSEPGGEHPESIDSGSGDEVATNLGQTEPMVVEVNIPHETNSERIDRLPSLLSSGVSSISNPDLRLRVKPESEQTIVLENHLRLAVNVLTSGSCSEEGLEDATNLLLQISRLNLASRDSILRLLLDGARKIGEVLRASISTLFIEIVEHNKKNVQKSDPDKEEGKGKKASRIVLPEPPRRQQRTARAILGLQEPPTTAAAAGRRQAGPKPVVYELHLPSMPLLTCKKSSQALLLKVLKVILQLREAAKKSGKTSVTRDSRRAQRR
>Act368
MLNEGENVGIEFLHSKQLLSGLNQLRQRRELCDVELCVGNVQVLAHRVVLSACSAYFDAMFTGNLSESQKQVICIKEIDEVALKILVDFAYTGKAEVNQHNVQLLLPAANMLQLTKVKEACCRFLAKQLHPSNCLGIAKFAETYSCYGLVKKAKRFVQDNFSYVIQQEEFVLLPFNQLLELVKDDNLNVPSEQVVFEAVISWVKYRILERGPYLASLLQAVRLSLLTVRFLNKCFESNELIKSDRKCQNLINNALKHRLMPAKRHSFEQGNQTQRRPVSRIYALGGKNGLFATLSSVELYEPLKERWREVTPMNMRRFEFGAAFLN
>Act369
EKFNAYPSRIWMSQFIKDITVKNVARTGTTLPKLQTAGLYSPYFKRTENVDPDKQALEGRILVDSFRYIYPARKDAFTNWCTSTGARLTNYGNRLDYIVADLSLVKQRFVDVIIRPEVEGSDHCPVVAFLSGRIMPSKRPPPLCSRFMPEFAGKQQKLASYFMKKVVETSNDATETDSEAESSSQEATPKDDVKPELKKGSSLKRTGSFEAASQAKRPKTSQSVKKKSIFQFFGKKEDVKISAEVNSSSCVEEKEEKSEDSEGISNSDLGKESKPDKVNIMDQSDSQKQNSEVSTDSTAPFENGADSQSSTESIDSNKKTDVAAWKSILKGPPPAPLCLGHNEPCVLRTVKKKGPNYGRQFHCCARPEGHYSNKEARCKFFKWIR
>Act370
FLQNLNVYNYEILKRFMCVLYHIAENSNINSMNAYNLAVCVAPSMLWPPKGSNIAATEQSSDVPPFVQFLIENCIEIFGEDVVTILGDRSEIVLNQEPLEPENGIEIQTFNRQSSTDDGLESPEPLSPRNERSSLNLSDSNLYNADARSKNLLSAGIPERNSVSTPSSPCVSPNSSPKLRRPNIEMSNQLRDAFFEPNSXNSVLDGRRSSEPSELNSESTKMKIKGYRKMPRSRRQLSSTTTSAELIEHKQPKTTPSGKKLETAVLRRAHSPLTVQALPVDANIAKPIPKYCPSSSVITTANRIPPVKYAVRTQALASNGSEDRGASPDISSMRSPSPTLTPDQVFQAVDRRRQPAAPSYHQHMLRKIGSKPAFFQGRSESSETLANEKNAVKNISTEGNDRYDDECKTDRSKFKHFTRSSSIPSDRKCRPEPLDLSRSEPCTPNSPLSPVKKEEQTWPDHRDDTSTSSGGSSTRRLEHSPFGLNLHHKRSSSDNIKKIPKVQTQIKPQIKTVNSRQLLLNGGNTHFPPSEFFPHEATQAKTQWGSENPSHGQVGQISPGATVSVPLYVFTPSEKLPVVALHTPELEGNPSGMATLSTSASSTGTSPSLSGRKSSHTSSSSSVSSSDDRSSVGADVAVSETKTNITQIRDLKELLSVQAQTNGLKISQETAEEIAKVKEIRASSDSRLHSGYTSPSHDDMEKMLFTEESYV
>Act371
MGAFLDKPKTEKETRKGEGNGLRYGVAAMQGWRVEMEDAHSSIVSLSEQLKDWSYFGVFDGHAGANVSRFCAENLHSFILKNTKFQAAIKENSSSPDLNLLEQGICDGFLEMDAAMRELPNWKSGEDKSGSTAVTLIVTPTYFVFANCGDSRGILCHNGEVLYNTVDHKPSHTNEKDRIEKAGGSVMIQRINGALAVSRALGDFEYKLDLSRDPKAQLVSPEPEVYFQSRGEHDEFVVLACDGVWDVMSNCEVSAFIRSRLQVTDDLEKICCELLDTCLAK
>Act372
MDRNLVLLAFLILSFLTPMQTQSSWLKESFPNPLKDTKKCGRGGVMSWICDPDQVIPYKEANILEEMLQFVGTKTKSGCSIDPQRPGFQIGVAVMNKMAVPSEMSKEEVAQDFARHLHNEWGVGSAGCDDGVLLLLSIKDRQIYVSTGRTAKERLTDDQIDIIIDEMKPILVNKQYGKALQLAADRMHQVFDGKILRSKNYFAIICILGFLAFFLGILIYKIYQSKQYESCQEKLNRIERERNAAKESKKYVSASCPICLEDFTPEMRTRLLLCGHKYCEPCLKRWLETNSTCPICRQSTNRRENENKDEDSASSGTLDFFPELTFRLLNLQRQYPTFITEDLIHHWTSQQFQGSFVDDSLFTVMRPIA
>Act373
METSLDKMVLFREREINNTTGSTGEWIHRFCTKLGNDFFCEVDKDYIKDPANLVSLNEEVTCFSQALNLILDKPDFADDDFIRFSKISYQSSVLDKTVARTAEHLYGLIHARFALTDKGCKKMLHKYLNGDFGHCPRVLCSNANVLPIGMSDQPGEGMVKIYCPKCCEVYEPRQLKYCYIDGAYFGTGLPHMLFMVFPEYRPNRTTENYTPKLYGFKLHSSAFEQDSSDSDKKALSKMN
>Act374
VASLLRLFHVPQISYSATSSELSDKNRFDYFVRTVPPDSFQAQAIVDIIHSMNWSAVYAINSLGSYGEGGMRSFEKFALSSNICTVYQYQLESNMKPEDYDKLIKNFLRKPDVRVVVLFCASDDIRAVLSAAKRQNRNKHFIWLASDFWGSKFIHLRGLEDVANGAISIELKTKRQRLTPFYDYFFSLKPENNTRNPWFKEYWENHFRCRLSNTSDVPFTRRCHGNESDISREHYDSKVSFVIDAVFAFGHALNSLHQDACGGKPGICDNMRRTSRTQHMSYLYNVTFNGTNGQVGFDKNGDTKGRYDILQFRENVGGQSGIYYRIGSWIEGDLTLDGDKMSSYNDSNCGVPCKPGHIRRMLEVKCCWTCVPCKKDEYLTDDYTCTQCPPGQKPNSTFQGCDHLPIKYLSLTWVVIIIIAASIGLFATLFVIALFIKFMRTPLIMAAGRELSAVLLIGITLCYSISFVLILEPTTSTCIFRRFGTGFAFCLCYASLLVRTNRIARIFRGTKSPSFISPKSQLIITALILSPQIAIALVELFVIKPKIQYSYGNSEYVVITCGVQTFTVIFQLSYSGILIVLCTYYAFKTRKTPLNFNEAKFIGFCMYTTCVIWIAFLPMYYGMGGDYETIAICCSMILSATTILVFIFVPKVYIVLFKPEKNLKSNSRLRSRTKSLECAGNDTINSDSQE
>Act375
MDFPNTSDPAVATLGKNTTNTLACPESKDSIFSKGLKIFWYFAIIGLSLLGNALVVWVVRRTARMRTVTNYFIVBVSLADLLTTLFNMLPTLFWIIQGVDIWYIGGTFGEALCKLFQFFQLVSISCSVLSMAAIAFDRFFAIFRPLKRTISFPRAKQIIVAIWLASIVFSCPNLYALRLEQIGGVVYCVEKWSPLFDEAKSPLAYTIALFIGLYALPLFIIAVIYTTVIJRLWSRTTPGQNSITNRSNRERTNKKVLKMLITVVVVFAVCWLPLYVRMFLLFSFPVKYLCGLPYHMDFITLYLGHANSAVNPYIYVIFNENFRKGFKAVIMKQHPESERMSSTKIQTTPLQQERTTLLLKRLKKNGKSTTKTENDGHSAFVRDKDPELVIEEPSSSRH
>Act376
SSDAHSSAEDSKTQENISDTNRGSSAEEDLTETEETIEENQPPQIPEFFRQRAAPKPPVNKDMIYEDFEQYFRQFNIDLAPKMLFSRGPLVEAIISANISHYAEFKSVNKIVTYLNGSIEDVPCSRSDVFSSKLISAIEKRTLMKFLTFCIDYENHENEYHEFVDKPYVEFLISRRLTPNLQHFVLHAIAMATTRTTTIPGLKATKAFLQSLGRYGNSPFIWPIYGIGELPQAFCRMCAVFGGLYCLRKSAECVIVDPSDNTCTGIMLDGQLLKCRWLIIEHSYLPNTWQKETTQFVSRAVFITDKSLKVSDHGNVTFLAMPKPNNGGQIKVYELDSSTAACPRGLYVVHFVTESCGTAQEDLQDTAEMLLHFPTSD
>Act377
MPVQVYNVPIILPSLRREESIHQIIDSLEYLEKITEDIFSKISSRVGENRERLASLNQRVDLAQAKIDRIKGIKKATRVFSSAKYPAPPKLEPYKSLYSTENDLEEIKRQNYRLNSKFTAVDEKIMKEKLQFYNVNLDIKKKNDETKEEGLGSIPKNLHSVSSLLLFNTTENPYKKYVMLDPLSGAVTKTRSNIEEEQGIGAAPITITQGDEIDRLAATNYFYVPNLGEVPEIDVPVYLPDLPGIADDLAY
>Act378
MGSPTYNWQAEKTCVKDRIAFLFNNEILSDVYFLVGKGPQRRRIPAHKFILSVGSAVFDAMFNGGIATQSDEVELPDVEPSSFLALLRFLYTDDVQIGPETVMTTLYTAKKYAVPTLEKACVDFLKTNLSPDNAFMLLSQARLFDEPQLAALCLDCIDKNTVEAVNAEGFTDIDYDTLNVVLQRDTLNIRESQLFTAVVRWSEHECQRRRLQTTAENK
>Act379
MSIVTLQLGQCGNQIGRELFNLLVEDASHINPRYISRAMDRKTCAEYEEESIERFFTRTEDDSLNARAVSIDMESKVISQTMAEAHKSGKWSYPPGQQFSQKRGSGNNWAHGFCEHGPKSMDTILEMVXREVEKCDRFDGFLTLLSLAGGTGSGVGAFVTNSLRDFFPHSFILNHVVWPFGMGEVIVQNYNAILTLSQLYKSSDGIIIVENDKLQTICSKLMNIKNISFRDINKLISHNLGSILQPVKIFSASQSDAYFKKVMSVPSLLGEIVEQLCPHPEYKLLSLRNIPQMAEKSLEYSCFSWPGLLKHLRQMLIADANMEE
>Act380
EILTELSKEYFLIQIRDLEGRLARYQKKCDELELRNEDYKSNYEQQTTDKKEIVSFLKKQLEQRADEIADLQDRLIGLQQAKDAEKDQFEVQLATLRTEMQEIKDQLTSENMVLGGKLASLEEFRIQKEDLMAKFAKMEEELEKQQKDHKEVIYNLERKAVVDKD
>Act381
EFVSGFQTTQELIGNKLVTAGHDVSDGGLVTALLEMAFAGNCGIDVNLHYPSTEEPCVSKAIDLLFAEELGIVLEVSKRNLGKVLSAYKSSNVACCEIGQTGSLGEDSYVSICLEGVSVLKENMVDLRDIWEATSFQLERRQCNPRCVELEEAGLRHRKAPEYCLTFEPLAAAPREMTDSPPKVAVIREEGSNGDREMVASLYMAGFEVWDVTMNDLCQGSFSLKMFRGVVFVGGFSYADVMGSAKGWAAVCQVNDTARKEFDSFLTRNDTFSLGICNGCQLMGLLGWVGSDTTASSSNEDSDALCASQGVCFTHNTSERFESRFVTVSIEPSPAIMLKGMEGSTLGVWVAHGEGRAQFRRADILQDILAKDLAPVRYVDDDCNITTQYPLNPNGSPLGIAALCSQDGRHLAMMPHPERCTLIWQWPWMPEDWRQNLETSPWLQMFHNAFMWCQQ
>Act382
TQKSTWVLVQADGEYRGNDFTANLTVGNLDILNESGIVVAHYLQRMTPKLDLGGELLYHYGSGQEVAVMSLAGRYTADKWAATTTVGQAGWHLSYWHKGNENVQVGVEYEYNLRAKDSCVSLGYQLDLPKANVVFRGMVDTNWTVAAVFEKRLLPLPFTFVLSGMVNHVKHQSRFGIGLTIG
>Act383
SFLIPYGIMLAVEGIPLYYMELCIGQRMRKGSIGVWNEISPYLGGLGIASVVVCFLVCLYYNVIIAWCIFYFVQSFQSPLPWASCPTHDVIVGNITKNVPIPSCDVRKPTEYFWYQTTLGITNNIEDTGGMNWKLWGCLVATWVLCWICMMKGIKVTGK
>Act384
MPLNNWINTDNLWRKKYLDVDLITQTVLSRCLTVKDLTGLGIGSTLGAGIYVVAGEVARSTAGPGVVISFLIAAIASVFSGLCYAEFGARVPKAGSAYIYSYVTVGELCSFIIGWNLILEYVIGASSVARAWSSYFDSMFNEQIRNFTLERVGEINVPGLGKYPDFFSFVLVGVITIILAVGVKNSSRFNNVVTCVNLFVIVFISLVGFYFAKKENWTKDFLPFGFSGVLSGAATCFYAFVGFDVIATTGEEAKNPSKTIPISIVLSL
>Act385
MGSTLSVNRKSLFRDCGGFWNLKTREQAKSFYCKCCYNVSDGNGKEKKVSGLASCDSLTAYLQKCASVGKKKMRSKIEPAPNKKPNDVEGKEKNEEPRLESVPTEIIPTKTKTEEKEKPSITQNKPIVPPKPQQRPSSSSFTLSSDALRCIGNFVKSHCKNLSRLRASEVVLWLRGVDRALLIQGWQDQAFLTPPNLVFLFMLLKESLKEKFTSITQLRADVLTCLYMAYTYSGPEISYPLKPFLVDGDREAFWDRCMNIINNLSDKMLQTNRDPKYFGELLVDLXRYNSAVDRRDG
>Act386
MVLQRLGSLFCENSSHSRREMVHDLIASGNFETSELKIGKLLGSGGFGSVYETVFRGERLALKKLHKGLKNERAARESFEAETSVLKFAHPNIVRTFALLVICDTNCIIMEYAGDRNLQNVINDSFESLTAPRRTKFALDIAHALDYAHEKGIVHLDLKPSNVMVSCEDHCKLADFGCCQAVEVNDKPASPTKSNLTGTYAYRAPELLRGECPTTKADIYSYGICLWQMLTRELPYGNQNQHVIIFGVVAYQLRPKLSGEINTCDEEYVNLIQQCWEADPKQRPLASEIVVKVKNVFRTYDIEMCSKDVAFISSEGQQPKLNRIELCGSQSEEYDSNQPDTYSCSF
>Act387
MTILLRTLIYISLSIVECRVLHIYGSTNSQEVIANFSNSKLTNYSLTIPQSSKANLKFLTLDSRTGILRAAWKPDCSTIKYSPIECFIQAVYKSNNSLITLESVLIYVDAGDCFVKFSTRKFEGYAVVSRGAKIGTKIFPLTALYRSSSSLDPRFIRLIDQRSRNHFSVDATTGHLLLRESLIGRQERVFNIIVAFPASGRRIFDQKGQPTLIANLQVFVDGERSFDQKLRRTKRRIRNNPPQFTSSYLQANVREDCPKGTTVTTITASDPDSGSNGMVRYSMAASQNLLSQSYFSLNADTGVITTTQTIDREKMGRHYFRVTAKDQGTPPLESSTDLTIVVDDINDNAPVFEKSFYAASIPEDKVMGDFVLNVRARDEDEGMNGEVRYSILNKKSIDYAFDVNDRTGVITVEKDLDREKTPTYDLVIKAEDQGTPPKNATVNVKITLTDINDCYPQFSKQTYRATVREDVRPGTLITTIVATDCDQGTNGEVVYEIVSGNDMNLFSINKINGQLRVKAKLDYERVSVFYLWVSAQDKGRPFLDNQTEVEIILQDVNDNAPEFISDNFKVSVLENVKVGQVFSRVQAIDRDDGSNKDIVYSLIRTDVPFAINPVNGDVSTTSPLDRETNAQYQFGIKATDKGKPSKEGTSQMTVTVLDINDNPPKFSKSEYQASISEKATFGSSVLQVTAKDPDAGQTDVTYSVDRFAHQRCFRMNSLGVISLGCKLDYKKTKFYVFTVRASDGMLDSTAIVYINVTDANTHAPVFKRRSYRGRIKENAKIGTSVLKVVATDDDTGTNAQISYSIERPVAAFAVDPTTGVIKTTVSLDRETKESYQFEVTATDHGSPPLKKKAYVSIRVLDVNDNAPRFLKKKYTATIKEDIKPGERVTQVSAVDIDSGLNKMIQYSFEVN
>Act388
GECHAKTPLQCVVSFKQMDLIMHPVFQRLIDVKWQQFGRRGVVLQLLVQLFYVFIWTALAVTLHLREGANFYNPLSKYWWRIVLETIACSMTVYFILQEFLEISASKKAHRKWQHWRIQELQKDLKFCHPRWPEERKYLEMELREISELGISYFNDAWNYFDWVTYGWVLGMIVTRVLDVASITGLHLRISAVGIIFVWLRLMKAFRAFSTLGPFIVMIGHIIDDTLKFAVLFIGFYIPYVCAFWILFGGPENARIMTAAQQPTQGWEDFNDLMYSVWQLTYVGNFPWESLLSVDRLMAQLLCGSYIAVSGIVLLNLFIALMSDTFQRVHDNAKANAAMQRASTILSLEESMSRSGREKHRRYVHQKLAPE
>Act389
MGELTNSEIFGFSLSLFFMNVAALVMNFLVCLVVYRSKELRKHISSVFIVNLAICDFMMAIFAMPYSFGSVILNRWPFGNFWCQTTGFWNMLLSLAAVLTLATISIDRYIAVIKPLQYRAKMTIQWALVMISFVWFQSTVFSIIPIGLGWYRFNRNYYLCTFPSDLGDVNYIVFTVTTYSANVGLSLVIMLGTYYKIFGVAKLHSRRIGHAVINAVHFAPGVRGAMSTESSRQREFKAARKILFVIGAFILCVAPYTAIRLLELAKGEQPLSHRVTISLRWIAFLKSSIDPFIYGLLQRRFRRALLELFLGTQRARMARNSYPCGGPIRVRAKRNSSQSETGTVMTAMNKQNSVEIA
>Act390
MYYSVSIMEIGTALAATCIILNIYHRKTEMPAWFRRLVLGWLAPLVKCKPRCTSREIMETQHEEAMINMMTFKSSDVRRNDVYEFDRESVDLDMDLIENSAQSRCTQRDHLVAPNGSVPCNNIPRKRSTRGCQDEDNCNTDQSINDPMNVHRLQLSERMNEEIRRKEWQDAARVLDRVLLVVSIVVGSASAMAIFLQSPRIRGLFIP
>Act391
IITVAAPLDYEAMPLYKLTVRATDAKTSAHAEVAVDVTLTDVNDIAPVFNRSFYLAKSVENTPVGTPVLTVEAFDGDSGMNKKIFYSIQNISKENQYFTINATSGVLSVAKLLDYERHVVHEMIIVASDXGXPVLTGETRVRIVLEDANDNPPTFEKTMYAASILGTAGPGHFVMRVMATDPDDDDVSKLKYSIVSGQGKQHFNIDPKSGVITLSRIVGIQRGKVYDLEVSVSDGQHDAKTEVRVIIGDTNSHSPVFSKDVYRVDFHENYPEGTFVTMVSATDLDSGNFARISYSIDSVDAMRXFRIDADTGMIYSRLMFDRENASQAVMAVPVRATDGGGRFGFCIVE
>Act392
DGGVDSLVFANIERNELKNRTTELEEELTAKKSALKQISRENADLKSKLDLMMKDETGASVIKDLTRQVEEYRENLRTKQAILTDINKENQELRAQLSGKKPIQGDAVKVEQLTKVLEVKQAALEDLNKLNEHLDAENKQLKNQISGLSKGSDSSLELQRGLESKSAELEELKNFNELILEENTMLKEKLSSNELEVDDDLRQKLRVKDQALVEIQINYQSLLHKLEEVESQKSRAQIQESFQQLDDLSALVSQKEAEIANLIAAREQLEEKLENSAHIHVQLEESHRRSVDLEMELDKLRAQIRDLEREASKTSDLYEELRIKEETSNRLYHENEDLKARLATIESSNLKELLEEGYRNLEAMSAELKEKNTEVERLSNTQQLSNKRVNDLENEVVSLRALVASLEDNSLSENSQMENLRENLKAKQQTVNQLNQESEELREKLSQLKELSKNDKELLNTAQDKVVELEGELNKKDEELEKTRSSQKIMEDDYQKKISELLQEIVEQRRQIDAMEDNSKSESSVLENMKTSLKAKQDTMMQLNKENEEVRAELEKLSSKLDEVSQDRDNKNKEMEEVKSERDNKLLQVMEQLAGKDGELDDLKTANEEREKKLQESQNE
>Act393
TFCEKFGNGAPGMGLIPDWTPTLYKPQDVEVPFFVQDTPAARQDLAAQYTTIGRLDKGIGLILEELKNAGFEDETLVIYSSDNGIPFPSGRTNLFDSGMAEPFIVSSPLHKERWGQISDALVSLVDIVPTVLDWFNVPYPTYQIFKPNNVRLTGKSVLPLLDDEPSTGWDTVYASHNLHEVTMYYPMRVIRTKHYKLIHNINYKMPFPIDQDFMISPSFQDLLNRTRAGQKTHWYRNLQGYYYRPQWELYDINTDPKELTNLAGKPDYQKVLESLQLKLQVWQNVTDDPWICAPSGVLENKGDYPRTGLCLAMDNGT
>Act394
MSSDSVNATTGLDSCSERTSGSFAVQTGFLLIILVITLVGNFTVCITVFISQSLHSFTNYIVASLAVSDLMVGSLSLPFRIHQTLHNTKWCLGEGACQFWVCIDLFCCCASIGNLALISVDRFLATMYPLTYQDLLSKTTKIAMISIVWLYSIIVASSGLVNWTIPNQPVVFIDDGCFKKDKYFYTFASCLGFFLPLTIIIIAYSYVFKVAIGHWRAIRRLTVPALPAIGLNTTSNQRIALTREIKAAKTLAIVVGAFVVCWAPFFIILMAKFWCLTCFQDYGDATKRGLIMFANITFVYTLPNINSTLNPFIYVIFSKKLRQAFVRFFEVLSSKIRGTGAVRPRENSSVSELGVQNAFSRMYGKYGETQDTKQAGKQRTGDQRPGVSET
>Act395
MFSSAGITDQNSFARALKPFINVSIIFGPGERITNPFLNRLATLIFVFFLLGLSFVAVLGVFVRTTIDTWIQFSLYIVPLISLVCGFQIYRSEGFNILLERRLGRRSPIGVFAVPEKEGQILWHESNRGPWLRRSAIKNCLYPLAIEFYQWLAYMCFHLFFSSGDKFAGTWKESQRLFDAYLNETTWTILYVCFWVSGVYLTGFVSYSFILIARLTVRDAISFMCRFGDGPFLPHKPTLRGIALAITESNSVLRKITRYILGFLFLDMLDTGKDIVLIYEHDNEMEAGRSGLHHGKEDVDLDGADTSDFEESVSTRPRSSSISVPRKPNITPSEACKCLTNLIANLEALASAFQPFIILLSFFAVANFATHIVAIVIKIKDFQATHWWTFTRTFLWLLLSIRLLWSVATITRMLAYIPMHVNYLHSIGALQGDQKEWEGFFKLMDSFHLRTKTYGFPLTLKQVAYCATFLNFAFLIVLSIMHPKKD
>Act396
MAASRSTDGNELQNMAFVQVSNLMDNDYSRWMENLPNEKQLCLVNDLVIPGSHDSGAFFLDKSLEVGPDEPQTIQNLVTVFGRPAKSVICSWSITQTLNIYEQLMNGVRYLDLRVAFRPQDNELRIVHGLYGCSVFEVLEDIKRFVSERPKEIVFIDFNHFYNMDSEAHQRLADTLLGMFAEILRAPGDDNMNFTLQDMWGNEEKVLIFYHNSDVTACYPCFWPSSFLNSPWANVSDKKELLKFLNEKCLKSELSASCFHVTQGVLTPQTSTVIQNMSGSLKECLALRCNFHFTGWLKALCDSKIHKFNIIITDFVDYGEFIPTVISMNYFY
>Act397
MAHNNTSSPGASTFGNSTSGNSSLFKNESLPRSRSTAGICDTDVSDGALAFKALFYILVIICSLVGNSCIVAVVLRNRRMRTPVNFFILNMAIGDLLITVFFMPRMLTRIFYGVEWQIDGLTGLILCKISPSMQELCSCLSVLWFMAISIDRFFAVVFPLKKIITKNVAYMMIAGIWFIAIAARFPSFYYLNLYYFRTNVYCTIVLKDNKLLEEVYYNFSFVIFYAVPLCIVVILYTAVILALKKRKRPGATSLTQQNNQLKRTHRILKMLVAVVINFSICWFLYFCIPVLLPYLDLQMACDLFFPRFFLSHLNCVFNPLVYLISIENYRHGVKNIFSCLCPKRFCINAVAPEDECSTSEIRNKTHGRSSVFVVDNETASNKYNTSTSPL
>Act398
VQTTKLPSFPNFQFPFYGDMNTMYAQGMFPLTVFQSPFIPMGMIPINQTRPDVAYELAANVLFSMMDWAKKLTTFNHLIENDQITLLKMAWSDLFLLEAARSPLQMYVQQMYSTINAQTKQLSMEVILKRMEYARMFQEQEERIRNLGMDMTEHFHLKCIVLFRA
>Act399
KRKFLALMCFSVAVVVIFYFSTXEIKRSNEHNHRQPLYKRKLWRHLNPAQEQSQRKEIRPLSLPEGILNVWSRRRDAQRTKLKQNATSFKRSETMDTQSSKEIRPLSLPEGILDVWSRRRDAQRTKLKQNATSFKRXETIDTQSSYDCSYEGLGDAAATIHSHQPTCIPYNRSKKDCNKAFEYYDLFDLSSKPVKCKDISDDDPICIFKTQNRLSFDDNESSVECDPDICDGDEVLVGCRDAVYGIIPKEKSWLRFESVEILQKQLPSIIKENSINGMNFCFIKCANDEKPQPLIFPPLLRRFRTSSDRDRISVNILVEDAVSRAHFYRSLPRATDLLRKLKRSKISTVQILDFELVQSYASFTVENLRALFSGKELMGKSETGRRTGIDEMTKRFQQRGYQTLIQEDLCFFDEWGSALSESYQKRSKPFSKSFKRVFQEYLNHTSYLDNRGLTHFACEVLRTYGYTNPFSKKLPEICLDGKFVSQYLLEYVEHFLRGVESQNNVAPAFVFTHLNTAHESKGIRIREDDIPLGKHIKVVSKLQNTITIIISDHGAKTNKYSIETFHGRLEVFSPLMFMIIPDNVAKILGKSRVQNLIANQKRLVSLVDLHGMLNSLVEMPSAPAVMDYRVNGLLSAIPLNRTCSDLEGLNSDVYCRCKGWNRFISTSNHEVHWLAEIALGHINNIITQQFTKGRRPKFDRSRIGYGACARFLGKSVETARQEILGNYVITILLLMVTPAYGVDSVERFQVKLNYSSVGQPNVQIMDIVRVSVYGKYKACVDKTVDVKLCACAERKKTASGRPRPDLRQLLSSHHFGLKTSLRFLSSRCVIFGERTLKTKAFKKMQRRVIAFEIANQCRKRTFKLKLNGSLRRSLVSRKLPFTLVLKPRTVMFLYAVNNGWKYGRFKPLVRLIEK
>Act400
MELELDGVMPGSYVKQERITKFGKRKSTSRNFEKRRLISKKGNLQIIADNVPARNQLFLADHFTTLIEARWRYVFAVFSLAFLLSWVFFAAIWWGIYSYRKKYHDMECIEKVDNWTSAFLFSLETQTTIGYGGRQVTPHCPEGVVLLILQCIVGLLISTTMLGLVFAKLSRPHLRRRTVKFSNHGVIALRDDKLCLMFRVGDVRKTPLLEPHIRASLIRRHLTKEGEEIGFFQQSLSLRHDHVNDEKLNLFIPAIVYHEIDEESPFYSYGAEDIVRLDFEIVLILEGILESTGMTTQARTSYLSDEIHWGHLFEDIVSRDNFKDGSYRVNFGRFNDIFPVPTPRCSAKILDELKSNRGDSDPPNSPLTNSTHSTADFQVDCNNHEGLLEEKPASATSLAALHRNSSQLVPNGSTVSFNNPSIITSRL
>Act401
MSHSQSNLYLSDRVVINVSGERYETLESTLSRYPNTLLGCPTKRSQYFDHKQKEYFFNRNRQVFDAILFYYQSYGRLVKPDLISDDIFMDEIRFFEIQSDFVTAREKLETSLSGNPHSARSQPQNQLQRQIWILFTYAGSSFWARILGVWSVTVIVMSVVIPCIESLEYDFHESVGTMRSVLEGNTYAVLESGCYIWFTFELCVRFASAPKKTQFFRQPLNIIDFITVVSYYLVLLIEGSRSGSLSAMRVARILRVLRIFKLSRYSSGMRILLFTFLTSLKELTMFLIFLLISVLLSSSAAYYAEYGEPKSNFTSIPATFWWSVGTVTTLGYGDHYPQTLAGKLVGGALSIIGVLILALPVFLFVTNFKKVLGTHFSLVNDDDDGTDQEDFRRHRLGIRRLNFS
>Act402
MIILAVSLGIHHGMHHDHWSNTKDQHICQQTVDYYIGGYLALLFATNIMEVSIAWMSGKGSIMDTEPRSLIPSLLYVRLVLSIIELAWLSVGIKWIWLDANSCKMTVEIYIAKAVVVFSWMFLFIVAVIIFCTFDTAGETWFEMQRAQNAGYCVDSVDGSHKYKLHITQKYERRWQGCFRYAFCCRGEVQGDENVYVFIG
>Act403
MFYEGYWFETTLSSTIVYFFISFVTVAGNVLVFASFIRDPYKQLRTLQNYFIVNLAVSDLAMGCLAETLLAATYWENTSDVFYAHYLCAIVSGVSSLLNMAALSVYRYFVIRNPFTYHGIITKKRIIITIICIWVYTLHFVALTLAGWKSPWYQIYLYGFGCTLPSVLIILTYFGVFLAIRAHTKQLKTTTDSKSKALQNAITREKSTTKTMLIILGVFITFWVPFLIIDVIMVQCYPCRSIHSVHIARDVALTFTYFSSGINPLLYAWRVQQFRKAFIRVLGLSNLRCVKRQKNRIQVAEAKTVRLQTLAILPENSAWIPT
>Act404
MTESEKLRKIFIGGLNWETSEEGLKDYFSEWGTIVDCVIMKKDGKSRGFGFVTYASSKSVDDCLKVRKHILDDREIEPKRSIPKDEAKNPMALTKTRKIFVGGLASTTTEDDIREYFTGLCEKDGDGQVIDIDLKRDKENQNRIRGFAFVTFDNDEIAEKVCAMKFHEIRMKQCEVKKAEPQSMIRKKH
>Act405
MTANGFTAAGLTALEKRFKLSSKQTGMIVAANDVSALFLIIFISYYGGHSHKARWLGFGAFVTSLGALLFALPHVLIDKYVPLEFERSTAGADLCHTANATSVLQIEEACRKKLQNSDWKYLFVFIGAKLLLGAGTTPLFTLGPSYIDENVDPKHAPMYLGTWFIATFFGPGIGYVAGGSLLNIWVDLIQ
>Act406
MFKGISVSTPSHFRKQHYITNRELTYSRRIPAYKSPRIILNVSGMRYETYEETLSNYPDTLLGSPLKRKEYYNSTTDEYYLQRDKYSFNAILFFYQSRGILSKPDDISDKTFEKELEFYGIEKSRYDSYSSIEEETEKQKDIEQLPENPIKRKLWLCFEYPRSSTVARILAFWSIIIICGSTVSFCIETLPPLKIQKEFSVTEYVTTVKNVTIQVASRAFLPLISPQSTRNITVTKNVTTSSHRVYKADLIDYWFIIEAFCVSWFTVEYLVRIYSAPSLRRFLISPMGILDIIAILPFYITLAVKDTTFEVQSFTVLRALRLFRVLRIFKLSRYSSALGLLVKTLSSSSEQLKSLCFCAFIGMLLFSSAIYFAENNKTTYPSIPHSFWWTIITMTSVGYGDVVPTTLAGKLVGSFCAMSGIILFCLPTPVLVSNFVKFYLDYGSMDERKKQFAENLKAIFLRNAKG
>Act407
CCAVLISIPVNNNALHAALRLCLRITQEHKYAVQFVNQGGHKAIISLTQKSSFPGFTSITTLLLHHVLEDSPNLQHTIEKVIRSVAVNGVSNAATGVSFNSVGAKEINYVLRLLGPAASRNPELFKEAVLKAMQYTITPQLRRVLVEGADVFLPSNHPQLVKVSPGYKLQKPPLLCDSVREVVRDLLNALCAPSDAASRAGGRMGSICVRRSDSQMLGEFGRALGQIGDMIDRFSTNNREETLSPGHPSYGRQITSEDTVVDSEEANI
>Act408
IPFILFVVMIPLTASEACLQNPFWFSFHYFSCFIPFFSSLIYHLFMCHHHGQKTYDSLLNFDMCGIWAVNAFGALCGIRATLFCFPIWRNLAVMTYLIISCASLSFILRAKTPKERFAPMAVFGVLRYMFLCVRLALKFLGYGCGSNEALKYCFLMDSFACVGGLINIARIPEKWYPGQFDLFGNSHQIMHVMSAISVLFLHLGVTHEFEWMSTYKCPT
>Act409
MVKARKQIVKPVGPQKSDSKPKQDYNIWYNKYSGSRHKPGEERTKATTRCHASTDAGETRGSHRDDAGICLNFARGCCPLGYDCSWKHVIPKGDSEGTMRDCFGRERHENVRDDQSGVGSFMADDETSRTLYIGGVMRSPDMQAVVYKHFSEWGDIQNVRVLENKGVAFVRYNNRANAEFAMEAMQGQSLDNDEVLNVRWATDDPNPWTQKRKEAIAKRKLLDAAVDSGKIIPDLPSKRKPPTDISEATGYYPNTDHLYVQGGMPDQYNPPPSPPKTLSDLVAWSRKQAADQSKETNTLKKINLAKEETRNIQSLVCDYGSSSDEED
>Act410
MAAVEKVRILVVGDSGVGKTSLVHLICHEESISSPAWTIGCTVEVKLYDYKEGMPGNKTFFLEFYDIGGSANHEMSRSIFYHSVNGLILVHDLTNKKSFTNLRRWLREVLNSSNSSSSSTKPSDSWFGSDFVEDFDPEQFAGNQIPVLVVGTKLDQAGSSRISNSTRGMNLVDEIGADVININCNDLTQLRPGHVNSKKLRNFFDKVIERRFHTRDTSQSLFAYQDGPKFYQERGSKRKQFLI
>Act411
MKIAVEGCAHGELDKIYESILFLQEKEGIKVDLLLCCGDFQAVRNGNDLECMAVPPKYRKIESFYKYYSGEKVAPVLTIFIGGNHEASNHLWELPHGGWVAPNIYYLGYSGVVNFGGLRIAGLSGIYKSHDYRKGHYECPPYDGNTMRSAYHIRSFDVFKLKLLSQPMDIVMSHDWPQGVYHHGDVSKLYKYKGFLQPEIESNTLGSPPAMEILQTLQPSYWFSAHLHVKFPALIPHESETNGQAKFTKFLALDKCLPHRDFLQVIDTGPDKAPLKLCYDAEWLAILKLTNPLINTTSSFTVLPTTTEEIEHYKPNQEMAAKIESEFKGNLIIPENFVQTVEAFNPSQPKKRCKIMNSANPQTQCLCNTLGISNSFFPQESQSSQADASANPDEIDLGDDDDDEDNDETTGDEVMEKEIVCSSTLTTNQSNPDEIALDESILDEQNVQDKSPLSTPGDNTFGNTENTVLGSNTNTDVNSEPKPKVFKLCRRNQAIYTQDDEDD
>Act412
MTSIPQEMQNNSSIPKNFTASYVISDCEAGLQAAVLILILIVASVGNGFVGFCVFTHQNLQVPTNYFLVSLATADFLFAILALPFRIYDVLEKYKWELGLAACRFWVWLDLLFCSASIASLAAISVDRYLKISSPLTYNSRMTRNRVRFTLALLWMYSAILASLLLVEWSPDPADIARGTIVENGVCRSDDKIFLTIISVLGFFAPLTIMLLMYFFVFKVAVIQATRVARQQQSLRGLSKKSRKRRTKSSIALLEVKATKTLIILLSVFCICWCPYFIISLISLYRIELIYQLPGWFTKTLRILFVNFLPNVNAALDPIVYTTNNHQFRTVIRRMVRKQRERARGIVSSVYSEGLY
>Act413
VMEKISAWGPLVTGGIFAATLSSALASLVGAPKTFQALCKDNIFPYIKYFGVGRGPGEEPTRGYLLTFIIAGIFIAIGELNVIAPVISNFFLMSYALINYAVFAASLARSPGWRPSFKYYNMWASLIGAMLCVAIMFLINWWAALISIVIVTALYKYVDYSKPDV
>Act414
EKTGASGVGSHTLTRSALKWQQFYALILKRFHHARRNFKGVISQILLPALFISIAMTMALSLPPLPDLPPLQLSPSMFPRRNFIPFGNEAKGMNLLAKRMEQTLTLPSGVGATCCLQSSKLSLVNHTQLTKDQLANLFDESCREAIDDVSSVYLKPTNEKFSYIYYSNSSMNLSESVTHQETGPGCKCSANGTWYLCSKGAAGKRPDELITITLDTLQNITGRNMSKYLLYTTQAFRRH
>Act415
RGKSDMVIDWGHIPVPPTGNAGPSNQVNMQRQSASSAEENPEAIRQMFLTDPHQMSLLKERNPELANALTHPQMFAEVLKKQRQELHERNMQRIRTMNADMFDAEAQKKIAEEIRMSNVNQNMEVAMEYSPESFAKVIMLYINCTLNGYPVKAFVDSGAQMTFMSSACAERCHITRLIDHRWSGIAQGVGQQKIIGRVHLAQIQIENNFLPSSFSILEDQVIDLVLGLDMLKRHQ
>Act416
MNLEIPPDALAINQSQKAGKTPEESKILKAQNFKLPGLTRYREGVMKESFYFVQIVDPRFGFAASPEESCEDEKNNMEKLMSLLNDLNPKPRFVVVCGNFTNSKPDEQEYFPQVETFKDCFQKLDSEIPVICVCGKNEFEKEPQTASIESYRTNFGEDWFAFWIEGVQFIVLNSLYYVEFKDLDGFAVEQDEWLDSVLLEAQVNPPQYLVVIQNMPWFLSDSNEAENBNNIPLSTRHKIIPKMKEANVKALISGNSNNSSKNEGLEAIQTSPFSDKDSPGFRIFKAKTDSIQHKYFTLDNTPKDLNNEFN
>Act417
ASKKALKNPDKDVHLYSVAVKALSEYGKTKYGKQSNALQQFLTFDDDDPIKKKEAERLIDYCDHFNNLFDFGQYEAAAIHAANSPFGILRNYETLIRFKQADTVEGGQTPLLTFCDALMATASAAQPLTQAMSVECIRCALSENRLDLATHWLAQGKLSYSIPLGEVLAEHCNCPKTCTCTCLPLAQTVFMQVNAHSRAAKCLCKQGKYITLLHYTKKHGNFESEDYKNLLKSNPSTELAQLMLTTKGHKKNSHVLSFAAVVSALLDKENHSQLVAVLKRLSSYDRLSLSSIVNRILYEADDNEMNADKWLEVVSICEEAGLYEVGVEILAAITIGEALNRASIAFSMDYIS
>Act418
MGFCLHGSRSLIFKPSLALIFGIFVFALTVKESSFQILSKCYEFDDVRRPQRCMPEFGNAAFGKRVVSNNTCGNPPSKFCVQTGVLEVRKECEVCNASNPRLAHPAFFITDIKDDQNQTWWQSQTSLENPYKTVTLTLDLGKSYDVSYIRIRFRSPRPESMSIYKRTSYDRDSKWIPYQYFSSSCRKTYNIEPNGIVTRRNQQVPLCTDAFSSISPLTGGNVAFSTLEDRPDAYDFDNSPALQEWVTAVAIRINLDRMNTFGDEVFGDPNVLRSYYFAIIDLSVGGRCKCNGHAARCEETALSDGTVRLQCECEHNTAGVDCDKCLPLFNDRPWARASTSNPNVCM
>Act419
WGMQGAMYLFLKRHWEQDEVYLNTVLDYFKDLNYPIQLMIFPEGTNLDEKSQPRSESYARKNNLPIYKHVLHPRVRGFIHCVEKLRKATKRLDAVYDVTIGYDEDYCYKEQDIITGNFPKEIHFHIQRYTTSELPSEYTSLEEWLVKRWAEKEERLKRFYESENKGFCPPGEETNQDTHDKEETTVKRVMTISLIFFVIVTIAAFFLLYRFVYARWYLFAFVVMYTVQNVIGFGMDKVQLLIHQKKISKL
>Act420
MDLHFSKTLDEVKLKDDGLRTVTSEEQQRVEEVVSKNYASYLRVADLNPDFPLYRQKHLHYLRRGLRHLSDSYECLDASRPWLCYWILHSLELLDEHVPPQVTSNIVDFLRRCQDPEGGFGGGPGQVPHLAPTYAAVCALSILGSKEALDILDRKGLQNFLSQCKSIDGSFRMHVDGEVDIRGVYCAVVVASITNIMTPSLFEGTDEWLTKCQTYEGGFCGEPGLEAHGGYTFCGYAALILLGKEHLIDTKGLLRWAASRQMKLEGGFQGRTNKLVDGCYSFWQGGIFPLIHNVLEAQSDTAISQDKWMFDQTALQHYVLINCQYHAGGLIDKPGKSRDFYHTCYCLSGLSVAQHFILKHQMKTDAVGGDENLLKPIHPLYNICIDSALSTLKYFKKFDIP
>Act421
MGHVNRIPTAFRRFKCAFNLVMLCWQLHFYAANTVLITTKYGTLRGLKVPFSSNSGPIKSINTFLGIPFASPPVGDLRLKPPVDPVSWEPNIYDATHFRNVCMQEPSQLLTEYRKVWRSFDPKRNIAEDCLYLNVFSPDSRASYSVMVYIHGGGFMLGSSILSPGFQLALKGVVVVTIQYRLGPFGFMSSGDSEAPGNIGLLDQVQALRWVRENIEDFYGNPHEVTLFGLSAGAVSVSLHLLSPVSLSFFHRAACESGVDLAPWAVQNTEKIVNHTRAAAERLGCHQEESQSLLDCLRNVHDPWEFLNASLDATKSNGLEKSYFGPIVDGNFLADKPSVLRKKGLFGRIPLIAGITSDEYSLFLRDEIKNLFNISNLSRGIDKNIFISYCQKFAHALQANTRYRALLYDALLFEYSSWQAQSNQSFLQYLIDLTSDYYLWAPTNAALVAHSEYAPAYMFVFNHRSSLGHTPLWAGVPHGSTFSYVLGIAMKNTSPKHRLVYDVTDYDVSNAMVTMWTNFAKDSNPTPSKVSGVTWEPFTKANQVYMKLDGKPVAKMAKNYQAPRAAFWNYYYHKLMKGSPKCSSAHATPPSNEVPLFKGSVTTWYLVVMTIFLLEYYFELQFIY
>Act422
MMNVAGNGSVFETRVIYSEIESAFQATSLIIIMGVAILTNIFNITVVYLNYSMQTPRYMFIINLAGGDLGVALLSMPFCLVTSIARDWVFGSAFCQLHGFLGSLFFCVSIFTLTIMSIEQYHALVKPLSRAINIRRAWYMIALVWSLSVLVSIQPIFGWGHFSFNSSTLACGVSFPKRVTERLYLLLLVLLAFVTPLLIMGYAYIRIFIAVQKHSIRIAQYTKGGQEVIRLQRRITFTLLLVLIVFLLCWMPFVILIVLASSRQDVLQLPWGLGVAAYWCGFFNSALNPIIFVIRNDKFREGYIEILSCLWGCIRCRDIIVLKKGRRRSWQLSRSMKRARPSIVLGSVKRFAPPQELVNEEGDS
>Act423
MIVLFITITLLQLSVAKTTTIKFQVKEEQNAXAFVGDASQTDPPNRLIKGNFKIRFAIQDPTQTIFKIDQKTGILRTNQVLNRENLPPSARGDVFQIQIVFSDDSMGITGVLPTEVRVIDINDNDPKFPTDFEELRISESAPLNSRFQLVPATDADIGNNSIQSYRIITGNEDGMFALKLLKPSANVMYLYLVNVKRLDRETKDFYRLVIAAVDGGTPLPRSATKILNITILDSNDHSPEFTKFNYIGKVRENMPNGTFVVRVEATDKDIGTNGIVRYSLDPLPEYHGLFRIDERTGEVWTNAVLDYENDSGSRYVLSVSARDLGPDSIPSMASITVE
>Act424
MAAPIRFDGRVVLVTGAGGGLGKQYALAFAARGASVVVNDLGGDPKGEGKSSRAADLVVEEIRSKGGKAVADYNSVEDGEKVVQTALDAFGRIDIVINNAGILRDKSFARISDLDWDLIQRVHLRGSFLVTRAAWPHMKKQKFGRIIMTTSTSGLFGNFGQANYSAAKMGLVGLSNTLSLEGTKYNIYCNAIAPIAGSRLTQGLMTPEMLEELKPEYIVPLVMYLCSENCEENGAVFQSAAGWHSKLRWQRSKGKLLHRKGIEVTPEMIRDNWDNITDWSGAEYPSPQDAQTVLMQIIEDKNSGSEDTSGDSKEFSFSYTHRDIILYALGVGVSAKDDYSHLKFLYEGHEDFSVLPTFGVITSQ
>Act425
FLVSMSISDLLHALLKMSTTLASTIQRDWYPHSAVCYVTTPFGVLFGAASVFNLCAVALNQYFVIVKPFHYMTLMTPTHARRVITGLWLGSIVISLPPIFWRTPDIICKSGAVAKEYYWSEVSYICALWLFVVIIPSIIMVWSYGKIFCTARKQIQRMRNENTLFDESCSSSTRKKELRVVALLALIGGIFLVCWVPFFIVMTLLKFSSIKVDVKYFRGFLFLMYAKSAINPILYTIMNQDLKKYCRKLLCPRTLLHKENAMLMKAYKNGHQNQHNGGKNLDVSPETALTLETNRL
>Act426
LDENGLNSLPRDHLASSIAGDTYLPPYYTSSTSNTGVPAMPFPYLNTGIGDGTWSSPTLNPSTLFPSTAFNVSSGGEQLLPDQMFSHNNGVAVSNAFLGNLNHNTSSNMFLTQAAPALYFPGSSTDISWGEQTPATGGPPLLQNFYQPPPPPVSETLNPIGVGGPVSMEKALSNLSVSVNEHENGPTDNNIGPHGNGQSGGKQHLDSKPKSWAAIASQPAKPKPLPQKPIQQLGHVPSSGMGIIKGETPSWGTVAKSNANKPAVGRGQRPRTGVTGNVGLNSNVGSSGETLPVLERLRAKWNYNSKDNPQLLHSNARYFIIKSYSEDDIHRSIKYSVWTSTEHGNRRLNEAFKEQMKVGPVYLVFSVNGSGHFCGIAQMMSEVDLDIETGIWSQDKWKGKFEVKWYYVKDVPNNALRHIRLENNDNKPVTNSRDTQEIPPDKARQVVKIVQSYKHQTSIFDDFAHYEKREEEEIKK
>Act427
MVIMNGRLHNEDSPNLSEVDTSMKIEGQNHFDFNANQSMPDPFQCTLQIRANKGEVSFLKNLYSPLLEGIDPTFQFICLEESEEFASSLLEWDGNGAYYDEFNVECPALSVVLFLRESFGRLSAVSVQKNLTTNPWKFHHRIELPKDVRPQITATQDFYQAFHDLPLWSVCPVHYGNELLRFHIVVKNFLRMRAFYELITGKKARDGSTGFCYIPIYTQKGLEIQLSLKCLPQVFSKPSTVARLRFKIPNIDSLMPYLVGCPLPVPNEKGTWLTNDPDGNVIILDEAAPIAKVPSLETSDYETRSVETEFSASSKDSSTTDNIKFSNAFKKITPDFV
>Act428
PTLAGAFQHWGGLPMKIPNFVDRKDECQEVLSKLRRGTCKVVMIIGPPGFGKSSVAIQVGHDLCLHGISVYYISLRSCTSMFCMVNYLLGALRIVASEKPIKQAMHCLCNLTTDTVIILDNAEDMLLPPIKDEFCGYIENVAQTAQFVRILVTSRMSMTFLNVDSHVLRLDALERKDAQKLLKTFRSNISDDDSEVLADLCGGVPLVLRTTASLLANEGTVHPKALISEFQRSPVSTLKSFDLLTLSHDHQIFYCLNICFERLSHELQLALISLCVFPTSFTLHDAQFILKEHSEFYLELHLQELINNSLLQFDPVMKEYTMHGVIQAFCKDKTTTKASKYQWKYEFAKKEFNCHYLELLPQLQEQFISKKALAAVENFLAKRRHIRQAMLDAVNDPELEKTCIDTANAVAPFLTKVLRKEKFLTIFQVYTKICKDKEDEKRYSDCLTSEAYCILSHCACHLPCPTAVSRFKEADAIQTKLEDESSTIRSHCLIKLGRCVAHYGDLDKGITLIKRGIGIREKMNDPVQLAVAYKDLA
>Act429
MNGALDEPALLMEVPPVLKKLVKRVIRGFYDKEHVALMNVLTNAKHPCVKEDDLLEMLKFDKKQLRQTTSRLKNDKLIKQRIHKEKQTEPGSTPITFNYYFINYKLFVNVVRYKLDHIRKKIESDEKQAKNRPSFLCTECKRKYSDLEVDRLIDMMSGLLKCTFCSGIVEEDVSEIQQGNTYRTSLARFNEQLEPIFLLLKESENINLAPSVLEPEPDLAAMNVHMSRSSHGSHGNRSWSNDRRGDGDVGDVGIKISMGPDDDEGKAEVKRTKEAPEWMKHSTVATKEESKPVTNTATTTAPHTSTQDTDNEILADLLAHESVSKKPRLDVDKALGNEEESESSDDSDDEKMTSVPVAPNHNVTETMAESESDGEDEMQVKVNGKMVSLHDVTQTMIESMTAEEKEAYHKAYHQACSAMF
>Act430
DFGLARAFGYPYEPMTPLVVTLWYRAPELLLGAKVHTTAVDMWAVGCIFGELLGNKPLFAGKSEINQMELIVELLGTPSDQIWPGFSSLPGARDVQFKVQPYNNLKHKFSWLSKAGLSLLNHMLMYDPCKRATAAESLQNSYFVEKPLPLDPGMMPTFPEHRNYKRRHSDRPQDKRPCPLSQSDRSFGGGFGDSFGPQLPKHVTNSKIAKKRK
>Act431
TVYSLAPFPLPGLDELREQYTYNIHPFSDSQDKGSRSNLGNASSDEDEDELDTESVGCLGVLLPFSEFASPPMKSLTEGDQPSRRSSDIAEASPGVFATDGYSPLPYTTRQLNNNPDASNQVNEEMSHLEKQYSRMRLMQQQAVVVFSEAAVQNIQEADNKIKTPTAINHLFVSATKKKQARGKGAINTSNDTGNDDDAVTTKQNAYEKESTAHLKTLFKGNQKQGYNGHDSSKTNLKTSESTTSKPKLEHMGLNGEICKFESPKNNAISNGHRTVPLYSSRGKPANTIMVDNSNKPSLKSPSSNVEILDKNSPSVMDSTDRTFVLKNRATMSAVSTAKSSIDSFTSTDNNILKSWMVQEDQRCVYPTNFRPFPQRSKAAGRSKMLYGNISDKGIKRKEAFQGKKGPRLPMNGNSIPEESKS
>Act432
QKLVKLTQKKAHIIEIQVNGGKDIAEKVDWCKERLENPAPVRKVFAQNEMIDVIGVTKGHGFKGVTYRWGTKKLPRKTHKGLRKVACIGAWHPARVSYSVARAGQCGYHHRTELNKKIYRIGQGIHTKDGKVIKNNASTEYDLTDKSITPM
>Act433
MNQGQNGSEYRGLENNLHKRHFGLVVVEVLGLLTVNVFALLGNVLICAAVYRKPSLRTITNMFIVTLAISDIIMAVTAMPLSIGALITNVWPFGHVACQIQGFLIHVLVFQSVQVITLTAINRNLYIVRPSFYKKIFTKKTTLFMIIGVIIISTAVMAALIFSLTTYFAFHPGKVICVVTFYSLSQSRFFTIIFSLVFIVIPFLVISFCYARVMQRIRTHKQEFKATRGILDFNSRLAREEDKLSKIVLAIILGFAACWIPCVAIDIADTTRDGWLPRQIYLLYTFFGFASCAINPILYGCMNKQVRNEIMCILKFWRK
>Act434
NPPLHSEVAVTIQVLDLNDNPPVFHIPNPGQVRVPENSPVSTVFYNLTARDKDSDSNGRITYSIIGGDGKGLFLIDPLTGWLRTNAEFDYEVRSSYDLQAKATDSGSPPLQSNITITVYIQSVDEYFPVFSKSQYTFSVPGNAEIGDVVGQVSATDEDGGEDGMLFYSFIDPKSDALKINRTSGVITVNRTLNDGSSLMKRERRSIDSYDAXSMESLRSRVRRETAKENDQIYLRVAADSGKPKSKSTTVYVVATVDYTCPGCGIVTKEEQTGGGNISGTSLVIIVALAVLAGVILLVLVVVMLLIYSHRKRKRARKNPRLKFDGSFDEITVHPPSGNSNHAAVSAESIPGRTFPQEYTPLNRTSTDNNVTSTDASETPGSASSGRGSSDGDFEEVPPSVRNGDVGSLHSDNYAVKTXIADSGIQQDDEDQISQLTISDGSGILHVDENKPYKSDKIVSKMEYQSQESMHVFGEEGGGEADGGHDVGNLLYAKLAEVDADDESIAEVPRSFLEEGREQAPYAGSLSSIIGSKEELSGSYNWDYLLDWGPQFQPLAEVFLEIGQMKDDVDTKKVAVRPPSSIPSSRLQXHLPGIATTDMLSSVSSLPRSPISPPSTQYTSPAFSPNFTPAITPLITRSPSVSPLDTAAVSPSFSPHGSRPTSTHINSIRIRRDSEGDSNSEL
>Act435
VKSRHGYQSRKWCKRRGLEEQRFYEMTKLKNQFEDLLHDHGLVEREEKXESDEDEIEKEKFKRRQLKRMKRDHQKSTRRRKLLKLDQDEDEEDDTEPGKDIRDLEFKMTHDLDKLLEDSSERRRFTLRDINLLKIILCSGLYPNLAIPDETNSFKRDSEQTFHTKCKQYLLLHPTGVFANQPDILQPQEVRDFHQSHDQSRDIFSGSHQLLAYVSLLETNKPYLVNAMRVPGLQTLLLFARSLDTNADLTRVVADAWLEVHFADVKSAQDAISAVLQLRITWARLLELRLEANSQTRKTDKLTGVERNKCRDLETLLAQKLSEFLDSNIRYSITRLLSSDEKHLYVGPNDTRNINAQFSEALPFQSPSTSVNVHPIKGGIQINEYLTYNCLQDQIMAEASSDAAQFIQKHWKCVKCGVKMVVXVLERLQHENDCHGNGEFEDSAASTVSSSFTPVEESSRSSVDHLRKPYFCAECSKQYSFTSTEILRHRKTHH
>Act436
MMESDQNISSPSNGTGMASSSSIPMKLLMLIIILMVFEILTLLGNGFVVYLVAMKRRLHTNTNWLVLSLAVSDLAVALAIIPSRTACFRHQCDEILMKILYDIFIFISLCNLCCLTLDRFIAVMQPLKYHSTITYSVVVKMIIASWVIPTVIFCIPLIWTYGYSDDIPLRQTADKIFYLTQIIMFMCVPCLVMFIAYACILSMALEQAKRIQILEQSVSANGSSNSYSVEAKNTIKVFGVVYMMFVFCWIMSAYRTFENFFHQGSVPSEVTTTSRLLLLFNSCVNPIVYALWKKDIRAEFKRCFRSLRRRPMSMYSSHTTMENRTKGNLTWVEQMTDENVSLSSNYQKTSSSDQQDIALEEQSLNNANLITDPEKI
>Act437
MVLSADHTPTADYFEMANPGVFDQQDEIHSFIEALLPHVKAFAYTWFNLQARKRKHYKKHEVRMTPAEEKRCKEELDAEAPEIKTKWASRLLGKLRKDINDECREEFVTAIAGAKPGSSCRCVISKHDQKGKMRRIDCLRQADKVWRLDLVMVILFRGIPLESTDGERLGKSEYCHHPGLCVLPNHITVTVRELDLYLTNFMCTR
>Act438
MNAIRGVAFVFILKILVPVKILSSPNNNCLNRLAAFPKPDFNTSFTLRSQQGLKSFKEIHHGLGKEPFYVRVYAQPKTGANQGFCFNGIGVNQVDSSHTSYGGLIYAYNSEYIRVWAPSQPXGHIIFIKDGWGGGLYSQQSDEALVVVEIWASGPDPNFQIDTVIGNGTKKGSFGEVDHQLRQIPDRVLVRVSPENTVNSXDNPNGGYWFHAVSFSQNSNPNDSYGGVIFAYNERIIRLWTPDIGIKNTGCILIDRGWGGGAYSQRETRCRIHVKIWVNMLPVPSFQTDWFNFKAQRGSSSFKEIHHNLNRLPEFVIVQAQALRGMNNLFTFEGQGSVQSDDNSNNGYGGITFAYNNNYVRLWAPSQNDNSKKGYALLINKGWGDNRFLQEGAIEVQVRVLVYGSKCVPTVETAFTNNTCIQTNHEAYFWLTSSWSKCSSICNQGQKQRHST
>Act439
AKIFDMLNLSAQWFEMAHKEHPNFIYPNISWNCRSRAGASQHHGHAHMELAEEFHYGHWERLKQISQLYSQEYPGRNYFNDLVEAHCTLNLAQQCGSAWIIIHAVPYCGYELKVICWDFNDDFKLAVFKAVHVLVNDFDSQYFNVCIQFPPLENGKQRPPLTSCPKLQKMGSEDRMPYIAHLVDRGDFNKGTSSDVCSMRIYGSAIVNEDPFILAQKLNWF
>Act440
ICLMTQYWTWINHFFTWGSILFYFIFYFAFYSEFVFSYYPQMHYHGVQYHVFGNPMFWLYLVLVTIVTTLPSIATNFVRAEVSPRYSDAVRRKEQNREPTRLRPKEFRPKINLRRKSVRTNYAFSHQEGFGKIVMTPKSFFRKKFKVNRS
>Act441
MAKMKSKNMSVRAVFTLLGGLIVGFSVALMLRHHLLPMPTRRCHINFKSDLRPRSISKELGNRKLIFIGVMTAEKFLNTRAKAVYETWGKKVPGRLEFFSSVGSKENPSLPVVSLQGVDDSYPPQRKSMMMLKYMHDHYIDHYEWFMRSDDDVYVRSDKLANFLLSLNSSEDIYLGQAGTGTKGEKGLLGLGYGDNFCMGGPGVIMSRSVLKKVVPHVEYCLKNLVTNHEDVEVGRCIKKFVGVSCTWSFE
>Act442
MARLFSLRNTRLLLKRTSNIPLFKHVGGIRSCSYISAFPGEVKSSDDLRKTEKRVQILHLNCSGSDEKSWTGIASKAFFKSYKEANPNHVIQEVNLWDKELLQYNLSHVASKMRMVTGQEIPGDRENITLVETMIKTLFSADKLVVSSPMWNFSIPYVLKQYIDCIVQPGLTFQETTTGPKGLVTGRPLLLVTSSGGDYTKEDMTKLDFQVPYLKVIFGFIGFTDVRHIYVNNTAHEERGQLLEYIDKAVNKEVKQF
>Act443
MSIAVATPRHCFGLKADVANNICYLDEQTIIYPSGSNCVLFNIDQKTQRFIPGTDKSAGMTAMAVSPNRRYVAIAERGGEKATITIYDLHTLRKKKVLSFAELQSIEFVSLAFSPDSKYLVCQGGRPDWTLLYWTWEKAKVMAYTKSTNQMNSPVYQ
>Act444
TKTKAETLTKMEDTISDLRDEIKMLKIVINKNGEGRVVSGKIKGRGKSAASSAKFILSASESISFRSPSPTNDLTLSVEDVALAKTCQEIATQTYDTAFIPCEACSRTQKHLLEVGDMVMNLCESQGLTSSLAKQKKLLRKSLMAAADISRWTSEQNQDLSRINNHLDNLYAQINPLEAKLKNSQDNCKQLEKQVQEMEQNLINEKNELAEREEAAKKKFQKIVQEKDVLLAGAESANKELEQGKXMLQEMAAKLNLTIKKQKETLSGL
>Act445
SKVKFPEDFDKKRSAKETNVLLWLLKHNPDDRPSSQELLQSHYIPPKLEDHQLDEVLKHTLASTNSTRYMRLMTALFSQQVSGVFDVTYDIEILKAANSARAVLAQQLVHEALKNIFNRHGALRIRTPLLMPSTKAVEKLESAVTVVDHSGGVLTLPYDLRVPFARYIARSGLTHVKRFDVGCVYRDRKILGAHPKELYECAFDIVSPTSEGNVPDAEVVLSVAEIIREFPCLHERNYFIHMNHAGLLKAVLNSYGVPEDRHDDLFKILQAAQTERLRNEQINEFLEGIQVSERSIASLYGFLYFEGPVEKVREHIIGVLKKGTQASADAKQALHELQAVVSHCATFDVKLSITIKTTLVYNIQHFSGIIFQVVSTDNRKSKRGRVDILAAGGRYDKLVTYFRHGSEAHQSPGAVGVSIAVEKIVSAVSSDEYVNLPCACDVMVCSASQTSMLNERMRIVRELWAAGIRATLMYNSPAQFTLEDIQDYCKEAEIPHIAFLKEFDPVVK
>Act446
SLQVTVFNSEMAQTIARLEVTRDDNSSHSLVCLDTTSQQGKGNKYVVISGTPKLEFKVKIQFITNELVINKTGASFRGPKIFQFWPGKQKQSSRREAQLDITVQSDTLTKGILTVSHYCSQTEKLGKNXIDYSKPSIFLTFSKRGRITLSRVSSPNFNRKVEEPYFISVLPTPDTNFATYDKLVNIKLEYSFDYDYSRPICFIIFVSFFGGXFISFWALKCFKEPLVLVSLNTSKSSLGNVSTSGNGASVSFKSRKFFDCCGGESEDNELRPLLHPEADIPSTYKQLLRAMLTVMRYHWVGKGRKTFSYITCIVGFVLIVGAFQFVYVNWSLMVDSGDRDKCFYNDWCYRVGVNDIPFNLMISNLSYXIHGIILAWSIWVMEAELYIQARRKALVEYRKPXKKPDEGEQLPRHTLICSNLHVHLPELSVPEFNCDEEKTLKIFTRAYKKKYSFSIGYAFAWALIFEGLFSLTYHLCPSRLTFQFDSAFMFVIAGLIVVSLFNGLSVKECQKEVGNPRPVEDTTFFLFIIVPLYILNYLGSLYNKYGNGKNLRISVYVIFCVAMVLWYVMTFLWSCNKLFHSSIKNGFHTFESKVKVVLFVLTVVTNCVILPSFLNRDISNLLLFSTIVAALASSIGKVTINAYKATTGTVYKMSFSTIALRIFQGSYIIGAIVIMSAAIYLFZGIPTSQKTDPPDVSRNLNKECLLLHFYDAHDVWHMLSSFGLLMGAFLVMYISE
>Act447
MESLWKWKGDALQISCCCIFFVIISWIVTKLFSFGKRRGFRVADPHKGHHWFFTEFLVKPSYCNVCENALVRGAHCENCDISVHEECVDEGNKRFTCKALVLSKRAHIKHHWIRGNLPLCSYCSVCGCPCGLEPRLCDLRCIWCQEKSHDACLRSKSNVCDFGRYRTLILPPHCISLTLVGWRKNKQRFVVREVSSPKIRNWSPLLVFANCKSGDNEGERLLRAFRGVLNPVQ
>Act448
GGYLTGAGAQEENLFRRTNYVQHLADPEKEFDPKRKWTYRLPEFCCVYSTNVQIFRASETQGYAFLPSPIPMSFIAIPAYPNPPCTGSKDEKQLTPNMVEKVKRKMRIMLSTALYQGHDSLVLSAWGCGAFRNPPRHIAKLFQAVLSEPVFKNRYRHISFAILDDHNSKGEENFKAFFDTFNAVEK
>Act449
LDKXVLYLRFDTITDKNTILDQSDLHNDARIVNFARLSRFSEKCGRGVDLNGGDILFNGERFVNKPHLAVTIATWVKLYSIDGPNSVFDTIGWKNSTHSMGQYHIEVINGSVRWFHRNERGKVIFNVLTEVIVPPHIWTHIACTYDSTSGYAQVFVNAKFVMREEGAGLLSQDWQVKAGIGEHKGERQLDGLVDEFYMSNEALSQDEIKKLMKRCDFEK
>Act450
LTGISLVYTIQMACEMSIYGVKRCSDVDSYMTCVQKVMDLAKIKPEPGYNIRTRPHEPWPXAGRIHFDHVSLAYKTGGKKALKDLTISIYPREKIGIVGRNGTGKSSIIHALFRMPEIDGKIIIDDVDVKGMNLQRMRQGISVITKDPIIFCGNVRANVDPFNKHTDRQIWEVLEKTHIRAWVEALPKQLYQDMGECLSTLGPSEKQLFAIARALLHNAKILVMDEATAGVDYKTDXLIQELIRSKFRNTTIITIPYRLSTVIDYDRVMVLDNGHITEFDKPEKLLKKSDGFFAHLYNSQCAM
>Act451
RHRCAHKPVNRPTSQKCLFTEYQDRYKKHGNVGRTEPIKPEFTVKASTDPFDGNTNYKYDYVPHKLEPHKKREKERYVRPDGKVEDESTYKHDYPGRVAAPAESAKPPVHYQASNRPFGGSTVHQDTFRPWDLDLCKVKSMKPLASSMNNDGKMDGRTIHQTDFPGHYVARRSPIRPFNSDFRPPQGAMEKDTTTRLDYTPKRAAPAQSQKPLERRPSTGPPFAGITTFQHDFQFKKGLPSSSFKPRQEAVQSNAPFEDETTTGFSYRKWNLPKRQLREKEIYRPPSGDFKDDTTFRHDYPQWNVPPAASAKPPLQSFVSNQPFQDRTTHGDTYRAWDYQPIHKGNGPDPYRPPSGKFEGESTMQSHYRGQRGDRAKPIRHEMHRPMSASPMDLNTTYGDTFRGLRPNVCPASKINQFVKNPQNGFYYSHDTKGHTFFKPISETVQPLSLSA
>Act452
MSEQAIEEEKLASDTNNNENDSNSGSATGYDSQICRDYQRGVCNRGGKCKFSHPDGLGKEMESGPMICRDFQNGKCSRSTCKYLHISNTEEKVYLRTGQLPMRRPPMPARVPGHGYPTRANRGDPICKDFLNNKCTRGSACKFRHSYEDDKGGYGPPGGYGFDDYPRKRRRDSYGDADYGHLKEENESLRRQVSDLQKQVSDLKATNEVLLEQNARYRNQASSSTAYPPTPSYAASSYVAKTPTAAVAAPTNYASSYLTAYNGNTTASSYTTDNPSYTTTSNYGVTSSDSTAYSSSYPTGTGYIKFE
>Act453
TCKVPLIFTGKFEDCTEDYSWSNEETNNFIPGWRPLTNTSLIIEEIKKTPWDYTSAWEIKSFPYFGKMTTYQGGGYIMELGPTNDTAFQTVHELSRNNWIDQYTRAIFTEINIYNVDVNLLCVITLLYEFLPSGNGIPSINVQTIKLYRYLSSVAKAVMGFEVIFIFLVFYWIYRDCKKIAREGKQYWKGFWNVFDSLVTSLSICSVGIYIARLVFINKAINQFHYDRHKYVSFQYVVLLNEVLNFLTACVVMLCSLKFLRLLRFNRKISMLSDTLRYASKMILSFFVMIFIVIFAFCSMTNLIFGSVLEEYRTLIRSMVSLFSMMMGDFHFQDLNDAHRIIGPIMFFFFMVIVQFILVNMFIGILSDSFNMVRTDAAAQSNEYEIVDFMVRKMSSLIGLSNVAIKPDYTWPKTSLEIQVETIDEKTDVIMEYMRNFSDEDLRTALWFESSKFTDKKDKIILFALGMQTRDFENDDLFDVIPVLLTKLDKINKEDLLKMSKKDNLSVMDLSSKYNSHNSLYLSSVAFDIPDNDDSSSMSDGDSDDEDDQSFSEIHVEKRGDKLQEDCKSEENGRSDSQERRKSILKKASF
>Act454
KCPAGHYCPVRGEPPRPCDPGYYTNSTGQTKCNICPEGSQCENQAYKPEKCPDGFYSAQGNSTCSICPAGYQCPNGLSPQACSEGFYATAKSSSCFACTTGSKCPSKGMAAPTPCPVGSYTNITGQTSCSDCEAGHSCLNQDASTLCPAGHFSRHGEAGCSPCGLGNYSEAGATVCKTCPAGQQCVDPAQPPVNCTEGTYSIQGQAACSKCDPGHISSPSKTSCLPCPAGYYCPDS
>Act455
GGGSGKKAVIELTDSNFEKEVLNSKDLWLVEFFAPWCGHCQRLAPEWAKAASELEGKVKVGAVDATVHTVIASRYQVQGYPTIKVFAAGVKDSHSVEDYQGGRTASDIVQFALDKMAASIEPPXIEQAIDTKTLTXNCNEKPLCVISFLPHILDSGAEGRNKYLSVLKELGEKYKKNLWGWLWSEAGAQQKLEEALEIGGFGYPALVAVNARKKKFATLRGSFDRTGIDEFLRTVAVGRGSTAALKGDSLPDLSTIEAWDGKDGQLPQ
>Act456
NYLIKSLQPDPESLYGKRFVTIGEWSWLESKLLIHNTRTVWSSWNKAAPISRCSAPCTQGEYPVQGVTPCCWTCVTCPKGYFKNSTGPGECIPCTKGYTSDITHSTCLKLPEIFLRWDETISLVILSLTGVGLILTAFVLYVYLRFSDTAVVKASTREFSFLMLIIIALMFASTTLYLGRPVQIICQIRPFYFGFVVTFWTSLMLTKTNRLLLIFKSKRIPVGDGMLGIRFQLVLAIILTVAILVTALVWVLLFPPKVTYHYHDDRVLVDCGDQSNKLLIIILGYTAVLAATTTFFAYKARNLPENFNETRYISFSMFIFCIIWCTFILLFYGTDQSIKYIFLCFSLLMTGFSTLICMFSSRLRIILFHPEKNRTEIVRASMFTYTMRDRNGSVNNTARDLRRTSVITVGNFMFNQQT
>Act457
NGHMVTHRDKKPYECSYQDCDKSYCDMRSLRRHLENHHAANQGSSQGSRTSSPALTTTETTDTLSTANVVNVTKPGRGRPPKDRGLKHEVHDAILDHLRSGEYESGKSSGTSTPGSTHDAAYVRDQTKIVLSRERNSDSFSSTGSEEVAHVPADKGTEAMQTSAEESKPHTAIDMLKQAAERVQEHREKQSAVEHYPPTQQYMMYPEGIPYPQQWYQASVFQGQDPRFGVYTYPPMFAQQVYHGHPMIVNGQNIQRQQLAARLYAEADKHSEIVQQQQGSNASHPGKVTQQSPSIEKPSSSTTPGTFIRQAVQSTAAGTPTDPTAIAIATAKEKGQHLYTREGYYGVHPSGTQWQQ
>Act458
VIDENDNKPVIIALPVQAVLESGRIPEDIPVGRAVASIQVNDKDSPNNSMIDLRLINHKHDFRIKTIFPNSNYLLVVQRPLNLSRKAWYDMKLXARDSGVPSLNSTSPIFFRIADKNRHAPNFTKSVYXVKVVDDVKPGTHIASIAAYDPDTDREGDLEYSINTLRMGNKNVSNPERFFKYDKKTGNLKVIPKLWCSFTPSFDLVVEARDNGRVRRRGSAVVKVTVLCAKYQYNFTIKENQPKGSVVGRVVVDPPSPGKKLSFKIVNDARKDFIINNASGFITTARMLDRESVATHSLVVLVTDGLIDMRLTVLVHVEDVNDNAPIFIGLNDNHEVSLPSTAKRGDEVITVRATDPDTGSNGRIQYTLESGNDDKTFILDKDRGVLVVFDYLFEPSYELKIKATDAGEGSKTAYVTLRVVVALPKYLQSTSRPSKVPIYDTQEGNGXLLASKTILIVVILCSIVSLLVVVVIVVVVIRCYRRQGETKTHKCTPLQRDSNFREPEISREAAIKASKQMYSQATVNMYASNEMLEIKKPKNLKMGQAQPLPLKSSFATSPTGVNASPSHRVNNPPPYADIYPPISTTRPVSECFSSGDELDSGRGDSSLPSSPYSCHTLGKTNNDHTNHYSTYKHPKRDSTSYNHYNHPVVTLPNRSQSGKKKTVTIAPDALPHSSTNL
>Act459
MQEHEIYSTLDRFAEKQSRKRERVRINVSGEMFETFEETLARYPSTLLGSKDKRSRYFNSKRCEYYFNRDRVVFDAILFYYQSPGILSKPSTVSYEIFLKETAFFELESDSLAKIDSSVKWFINNQRKKRTLRGRIWQSLENPVTPAERIINVFSGLLTLLSMAALCWETLPEARKVNFQLDNNTHFNNNRGTFYKEDQFWFLAESIFSGWFTIEYFARFATAPRSCYFLFTFSGIVDFLSILPFYITLILDISLSDTSRTLFPLLRVVRLIRILKLKRYSTSVRLLFETIFDSREELQVFFLCLIFITVVMSSAIFYVEGLGENSQFVSIPDVFWYSVVTLSSVGYGDYVPRTAFGKVIAALFCISGVVVIFCFSPVLFAKFRRCRYRLFREQIELQIYREEAERLYNQNNPGEHLTIKPKDEKLRRNKK
>Act460
MKDINDSSIFTNMSTLIANSSKDHDAATQALIEVYLKFELASVVFLVLLAAVTIPTNILLLMLIRMDPLKCFNKPTTPFIVGLAVADLLTGLTTEPFFAIYYYARHISPSRTVSPGVLLLYRAGQFASTVAISSSFLIVLALSWSQYIAVAFPHRYSTLITRKRVTVCVCGSWVYFFCFSLLQFAKIDLISFLKADLVLHPTLISAVLLITIILLYKSFQQEIQRKRSFAGRSKNDHENRARKEAENIERQFTIVTIYLAGILLASALPHMVIQYVFLYGTFSVRGHMYLSICLRVRDLLLFLKVALDAFIYAWRLKTYRQTFQHTVKCCVFKRKDNGGNSLII
>Act461
MALNLKNKKHGKDDDLDNRDWPDFVCGGGAAFTNILVTFPAYKVMFRQQLEGIGFPKAVKQVFREGISNLYRGIGPPLIQRGTSLSLMFGSYHKFQRVLSHTFTNVNNGVVNAFAALLSGSVEATLTPLERIQILLSHREFNERFSNTIHVFQEIRLKYGYREYYRGLTPVLLRNGPSNVLFFGLRGPIKBILPESSTDVGNMTNDFVSGAVLGAALSTLFYPINVVKNQMQKQIGGEFTGVVKTFRKVFNERGRSIRRLYYGLPLNFTRALVSWGIINCTYEELKKLMTLYY
>Act462
GDCRVVLGSKAQSGSWVAQQLTEDQNSKNEKEYRRLLKEHPGEEGTVIKNGRLLGQLQPLRAFGDIQYKWDQVTHSHILTQIYGGPIVPPHLYKTPPYLTAKPVTTKHQIQKQDKFIILASDGLWDSLSSQQAVELVGQFLDSSKKNIGEILEKNAATHLIRHAIGGNDHHFVAQMLLVPEQYRRMWRDDITVTVVFLKSDDFNSKL
>Act463
MVSRRVVLLYALVMTGLYQTSWSILAVQSSKINQCYDEYNRPQLCRPEFHDLAYEKNIQVSYTCGEVPRRFCQTTIDGRECDVCDNRDPMRSHPAKYLTDVHNENNVTSWMADPVQSRDNITFILSLGKTFDITYISLQFRSIRPESMAMYKSADFGKTWQPYQFYSNDCEGMYGRRMNGPLNDENEKDALCTNGHLIRPHHGGRIAFSTMAGRSNFPKMNDFSPSLNQWVMATDIKVEFNRISATSRRPKDNQYYAVSSFMVGGRCHCNGHASKCIIXRDGQKVCDCRHNTAGPDCQECKPFFNDRPWRPARTNSANECR
>Act464
MNITNTTEVLQGIQPFTPSGENIAAAFFVSLLIIMTLVGNGLVFASFYMFTDLRTICNYFIVSLSLADILVALLAMPFWLQIQLSSNRWVLSKGLKMFWDCIDILGGTASITNLTAVSVDRMLAITVPFKYPKLVTSRRALVVIACVWIYAISVSCARTAQWPGRSFLIFVSVVCFFLPLSIVILMYMIIFFVVRTQVKRIGKNHANEMKAAKTIAVVIGGFLVCWLPFFTVILGHAFSTTFRPPFALFNVIKWLAYFNSCLNPIIYTCMNRTYRRAFKRLFRRCYFKLYPSGEGNTVLSQYLSQGPRGSLLTTVYDHHDSSGHQHDHNKQGKL
>Act465
MAGNIVEGFHDYSSNLGRELNKLRQEKRLCDVTLIVEGKQFLAHQVVLVASSRYFYGVFTSDMVEKRTQRVNLSELNASAMEPLLSYLYTGEVAIDQSNAEDLVISANYLLLPRLKTLACKFLEQHMIASNSIYYYQLAEQFDCKELKNHASQMIRANFGTIGQSKDFMKMSLEHVEELLAGDDIVIRAEEEIFEAILEWISNEPKERERYFPQLFRHVRVTCVSRDYLFCSLANNVLVKTNPDCLARIIEATKMLLIGEGLAAEKPRKCLETHVDAIITCGGLSPDCLVRDTTYCYLPSEQIWHELAPMNVKRCRHGLAYCRGFLYAIGGKDESFHNTVERYDPSTNTWTYVAPMKRCVKLIGTATLNGILYVVGGIEFTVEDNRRRCNTVQKYDPVTNTWTHLAPLSSRRSSVCCVSDEHYVYAIGGLGDDGFLNALERYNPHLNTWSSLEPMSEKRGCACAIYLNGKIYIFGGTVDAFSRQAKRSCEIYDIWNNQWYPLPPMRIPRFHAGAVLMRGYVYVMGGIGTDNQNSELNKVVECYSIEKNKWMNEHSIPYEETYLRSCCVRLYKGFLQTRNKLVTRVSNS
>Act466
MTTVVQEFISHHFQWHLSNLSTMVCFPALIGIAMIYLVALVLRFLHNKQTFASQLYYKKSRLGVLLVKKCKMLGESFTPTFWAGNAHLQTLLPWILPQSEIEFSREYLQMADKGIIALDWAVVNDRVLDKSSPIMIIIPALTQHTPDMSSLCSSALVQKFRPVVFNRRGHGQTPLTTRRLQTFAEGGDLEETIVFINRMYPNADIFAVGLSSGSGLLISYLGELGANSGITAAVCISPCYDAEGYFKGKICQPYNWLLTWKLKELLRQHPSLRECINYEYAMQSETVKDFEERVFIKLNPQYYSNEEYCRLNNPMRNIANVSIPVLCVSALDDPICPKEIIPLSLFKTSSNFFLLATDKGGHCGFLENTWPASWANKLACDYLATVRNIEMPKASDDRHFSALEKMGPRSRSYTT
>Act467
VVVNPYTSCNMCDYCLKGQPFFCKIEGKNATIGVKRNGGWAQFCRLSAKNVIPLPHQVTFEQALFTEPLSCVLHGWDLLAPVKADVEILICGAGNTGLLWASFLHFRGYREIVMSDVLKGRQRIAQQLDFGYQVVNPDILITEARNAKNEQDEEWGFDIVIDTTGDPSCFEQSLKWLRHGGKLLLLGACLPSSEVTLNPHEIYKKELKILTSSFNPFNFTPAIQVIKDMGVRYLDFEQLGVRTFQLQEYLAAVETMRSGDISKAVFEY
>Act468
MVVILYWRPKCELFHSGSSKMSDKERGTEMLPVLFDDRIVINVSGMIFETREETLARFPNSLLGSLGKRNTYYIPESNEYFFNRNRMAFEAILYFYQSHGRLRRPSEVPMRIFKQEIEFFELGEDILHDMLINEGYIEESKPSLPTNSLQRKLWELFEHPDSSLIATILVLFSIFMIVAAVLTSIIESSVKKGYLMQTSEAENPNDASMGDRTIRMTMDPWFLLEVIFNSWFTLEFLIRLFASPDKCQFLTGLLNIVDLVAVLPFYISIALDSSKSNSVTVLRVLRIIRVFRMFKLSRYSRSLQVIGYCVRESIRELGLLVLCLFLSVVVTSSLLYYAEVGHKGTSFTSVPETFWFSIQTITTIGYGDMVPKTALGKLLSAICALFGAITLALPVLTFVSNFNKLYYKNMKDNFSIEESSEARKPSGTDIDSQTSVIEISGKS
>Act469
MSEAAHKVELTRQLKRMKKLFPEEYAFYPRTWTLPNEYPELISYVSQNSNGVYIIKPDLGSQGDGIFLMTNPYDVHFSSLLAKPCIVQKYIQNPLLLERLKFDLRIYVILKSIDPLEIYXCREGMARFCTERYQAPTTKNIHRSYMHLTNYSLNKHSSTYIQTDDHDRGSKRKLSCVFNQLQRKGIDIKRLWSRIDAIICRTLIAFIPNLSIEEDIIVSSKDLKTKLKCFQILGFDILIDDEMKPILLEVNSSPSLKIDHEEETSTGKVECFVSATDIEIKLPIIMDTIQLAYFFNP
>Act470
PDGKKCRSKPQLEKELGGVDLTDFDFRNGTFCKRSSRRRTNPQNYSRDLNGTIQPSPVRQSTKSFSKQPVSYYPSTEEPSPPKKXKMEQSCKNTKINKDKPKQLFWEKRLQGITAVDVSDGRKLDSFNLSKGFKIVGPGIDEKGLLHALMAKIHSSTGIRGQHTSIVALEKHPEIWINVDQPPCTPFTISESEVKSQEERVAKLRRRLAEALLDYDQIKLKILSMQRPSRNQLDYL
>Act471
FLKKFGTEGNGPGQFNGPCGITIDGNDRVIVTDWNNHRIQVFNHDGKFLFKFGDRGSERLVHPRAAIYHDFESCFIVSDTGNNVLKVFDQNGKFSHVIGQPGIRRGELCGPRGLAIDKNNNVVVCDFENHRLQFFKTDGTVLNSFGTSGKGIGQFAFPLSISIVGGSKVIVSDWGNNRVQIFKCRDETESPSNYSASNLSRRESYK
>Act472
IALPKPYIDGYNTTNVTCPLSKYLGQYTGIGGICPPGTFCERGSVVPEKCKPGTYNDVSGKSKCMSCPSGYYCLTETIDYKLTVCPSGYYCPNGTKYANQHPCPPGTFNNLTRQQSESSCEKCPPGMYCEGHGNSWPTGFCSAGWYCNGSATSNKTTVHGGMCQPGYYCAEGSTHPKECDGGKFCAVSELERPSGNCSAGYYCRRKSRFSSPTDGITGNVCPKGYFCLEGTRDPTPCPPGKYNDAFQATNSIACKPCTRGMYCNGTALEEPRGNCAAGWYCPPGQVSKTPASYPCPPGSFCKEGVDRPEKCPSGSYQNEAMKDFCKICPEKYYCNATFGGVVNYALYLCPPGYYCPNDTRFAEEYPCDYGTFSKGNGLARQEQCTPCLGGYYCGEKGLTTPVTPCSPGFYCKQ
>Act473
SPCEVDNYFPWSGFHFNRCILPYEPQNEDRTPYNFPRWVPVKNISTYGSLFDLMRLCPKPWRYKSSKELNTFDIQGVNGEYDGGGYVADLGYNMETALGVINDLQSDNWIDRQTSLVILEFTVFEPTSSLFSHAKFIYEVSPSTGKPILSVKIETLSLYESPNSSLRSVMSVVQILLLVFIFVYLISEVGKIMELRCKYFASFWNWLNIVQLLSASTAVVLFFFKANYVSRFIKQIQSNPYQTTSMDYVLLWCNLELYIISVVIFVVTIKFLRLLRFNRHICQMTASITHSSGHITTYTFIFLIDMLAFGILGVLVFGHTVKEYSSLVESLSSLFQKFLGGEMIFYDLLSTNRIIAPLFVFLYMLSMTFILVNMFVAILNDSYESVRHISGGKFPDSDLGSFMREYYRKRFRGTHDILKRKLGRFGYRAKKYDPQXEEIRGSHEEDNCISYTSLSSQEFSSHVNLGFSSESLACPIRREDLVPKELQPKPADTPEISFPVTEAESLDSNDVAMETATTVSIATTSTTPELLDLISELPESLVDDEDTVDIVREKLSNVGAILRLSKRTYRRFSTTGDKFVVERDFNIKPAVQIYFTPETHRKHKVTLF
>Act474
MNNTNGTLVLQQLCSPVIVENSIYVKAVKMFAYCLVLLMSSFGNILLVLIVFRHRKTGMFTTTNCFIVNMAISDLIIPLFAVPNKLFNLEVDSNFRWFLGGNVGLMMCKCFNFLLDVSTAVSIQSLVAIAMDRFYGVLYPLRAVRHRNSKACALVIPLIWFNAIAFHGVYFYTFRLIEFQGKNYCLINWQPYFDSKAAQKPFYLVQFTLLYVCPLILIAFLYGCIVTKLRSSTTSSAKCRKRRASEQYRNRKVTKMCLVAVLVFAFCWAPIHVYGLLFHFVWDWIVPCGMQEIDFLVFFVAYSYAAINPCIFFTFNENFRRGLVRVLCCRSVKRRMRRPSWSSWRSRSTSGIGIRIIEANCSSGSREDKV
>Act475
MLLNMGACEYKRSLNLLPTLNKFRNEGESGFCDVVLETEGRHFWVHRCVLAANSQFFYTMLNSGMRESKEKILRLPSLSCVAMENILDFFYTQEIRLTDDIIVDILEASSFLLLEPLKKTCIEILLSKISLENCFSTKRLAMEYNTEELLERVEDFMKKNFLRIVKKSKEFLELSLKELCELMSNQDIRVLEEIQVYYAAIKWVKHDVNSRSKQLPVLIKRLNLKAISSDFWNEELENEPLLHDGVYRSIIFNKCNDKEKQNDLTISLYRERPSTKVHNVLVGIGTGKCYRAFCYDTEDGDTYILPNLPTIQAFPNTVVVDKKLYILGGESQRNINYDPVNSLRVFPFEVERTDSGLHAGWVRKPSFREVRRDIAVVAHDQKIYVVGGWMSGAVGSVECYDSVSSTWSLVAPLCIPRSQLAAISTTNCILAIGGSTDQVVGTTTVEQYDPSTNSWSFLPPMKTRRLFGNVIFVHDKVYVLGGYDNAFDRISNCESYDPSTKEWSTIPPLPDLLHTNQSVVTLNNEIIAITGSPEIYCKAAWYNSHANVWEKVQNFRLNFNIAGYRLCCLQVKKYFIQELPKATASDIAAANVNSFPKQEHFVEESHALVGDLGLALSEDEQDDDSDSDEWF
>Act476
CFYAKIVSMLALVFAAIIYCVIFSNNVMFQIFGAVLLAVFWQQMAFIGHDTGHHAITHNSKWDDWIGLFVGNLMTGVSIGWWQRSHNAHHIVTNSIEFDPDIQHLPVLAISDKFFKSIYSYYHERVMAFDGIAKIFVRYQHYLYFLIMGLARFNLYLQSFLLALSKEKVKYRFLELLTMCLFWSWYLYLCSHLPTWPTRIVFILLAHFLAGIIHIQITLSHFSMETHHGIPQEAFQTDKFLLSQMNTTMDIECDPXFDFFHGGLQFQFEHHLFPRVAREKLRGIQMQMKALCKKHGLPYQSKSFIDANIEVINCLKETAQKSKCISPMLWEGIHAIG
>Act477
MMKLFHFWFLLAFILVSKVHSLEEDDNQELTNFWAVELDQDDELLAQEVAKKHGYNYGGRIGSLPNHFLLVREEKSEGDNKRGDIPYPSLREHPNVKWHEQQRSLTLEKRGVFQQCDPLPGHINEDGIKDLKYCNDPMFCKQWYIASFGQDNEPMGSDMGILEAWKMGYTGKGVKVTVMDDGLDHTHPDLKHNYDPKASRDLNDNDGDPKPRDEADQYHGTKCSGEIGAQANNSVCGVGVAPDVNLGGIRMLDGSVTGVTEASAFGLQPDYIDIFSASWGPKDNGQTLAGPSTLGKKALEHGAKHGRK
>Act478
FFLNVYKQVCIVLITVTTFLYLYYACSVIHFERHHRLDIQPPIKSNQRICKDVLSSATEGRWKLRLHTSTTALXARRQLDMILRQRKGWPRTLWHGDLRCGWEYPLPRPNYINSSGSVIFDIQGQCDPQSDAPCCNGVKGWCGIGTSFCECKNCIDFRNYLPAELSDWKPRSGCLVTSFSQTRACALINDRMSYITFMGDSLVRHLFSSVLLILTNDFKHGALKKTALSKFKKFCRGDSQFIDSMCHVYIAMRWKDISMHPTFCPQANPLKFKLDFIEAYNIKHAPVALKMVKRQLSRRGSVMFIGIGIHNSFNASLVIESYLEPIVKLLSKSRNGWPHLVWLTTHSAGPLKPRSYYQRQGNHAILAYNSKLIEYCRRVNITVLDTFNLTQGVHSFDGTHYGFGVNMMKAQVVLNYLREKFGSKT
>Act479
MSSSVIAGVNVEEISKHLNCSICDRLIRSPKLLPCLHSFCQQCLEDLANANEGFLCPQCKTEIRIPKEEIENLPNNFFLDNMLDIALINSSDSEPVPCTNCDLNATANSRCIDCGEFLCGDCYNVHKRIRQTKEHRILTITELLSSTTGEVLHRLAYCKNHKTEQLNYFCGTCNEAVCRDCLIIEHRQHKYDYISESKKIQKHKDGLKSLLEETLPRIKTIEQANADIRSFRDALHGRLGTVKSEIRVMTTELIQVLKEREKQLLSKADQMFKFKNSIIEDQQNELCLENIKFKTACDFTAQVLKHANEVELLLLKDPIKNRLTELNKAELNTIPRERGNMRYDVDRIEADRAVEQALGKVKSYGEIKIDENINEIVSQKDGVQEKGERIPGATKPPQKDCISVEVKDSIGVAISQDNLPQ
>Act480
SIIVDSSLBREFKSSYILNITAANIVXPNFEGHXQIHITVTDVIDDKPYFSTPTMMVSLPENASVGTNVTRVTALDKDVGDXVXYVIVDGDVYEQFKIDNITGDIFTTKSLDRENTTKHTLSIQARDSKGLESENNVKVEIDVDDVNDNSPVFXQREYIVDYREQSPKDTSILKITATDADXGVNAQIXYSIVGNVTSKVSVNXXTGLISQGXVELDREMQPYFNFTVKATDXGVPPKSTLAHVSLVLVDINDNSPKFANETYYATVKENEPIGTHVFVASAXDBDTGSNARLEYGLGGSSRLMFKIDSDR
>Act481
ILFSKQLSRSQWISLLLLTIGCIIKQLNFSGQSDGISFKLDYNLVLILVQVFCSCFAGVYNEYLLKGRSGEAPIMVQNVYMYIDSIICNILVLIYGGSLKEAFTKESLMSIMAFKVVIIIFNNAAIGIVTSLFLKRLNSILKTFASALELMFTAVLCWIIFGIPVNLLTFIAIAIVSYATVLYSHNPVDNTQKPEGKIPPEQKGHA
>Act482
LYLESYEPNLKNSWVWKELKSVRNIRPSFHTPLGLYGTLAYSAVFYVLLRGKEPWTFRTPKPDASCLTPAKDNKPIEYPKPDGVVSFDLLSSVALSGTNHDGDQPPHLTLKDDTVPVKQNLAIYDGPEQRFCPAGVYEYVPLESGEGMRLQINAQNCVHCKTCDIKDPSQNINWVVPEGGGGPAYNGM
>Act483
MAVSFYSKPPINLHNSTPVFNKRIFRAQAGIVLTDEILAILNRPLREGRSETELHKLRSVVNGLKDIHKGLQFIKDALCHVVGYEKVGPNVQVKKQSSETDLSCYYILNGSIEATYMISHGDSNGRKKKISGFYSLQGTGIDCERRDGYEIKYTHIAGDYLGLVSGDGPEYDLPPPDSIRTTEVCEFLRIDRSKFHQAVRTIHSLHVQEIEHFINSGSILRDLPLEQRQRLVSLMARQ
>Act484
FSCVTWGPYSHPIAASYSSKTNISHATVRQKALPCLRNAFKDVLLVIVYNYXYYKSIKHFKDLYKPVFPSIVFCGPPDKTAGXSVMSVNIYRGVLGYECLGQAIRQHPGFQGYFYINDDVILNYWNFYDFDRNQIWQSPNVFSSTPMYGEIEDPWYWWRSPYGVSNCRQAYEHLTNISLGHQDFSLLRENSNGSLRCYSGRSDVLYIPKRHAQAFSVLSFIFYTHKVFLEIAVPTMLRVLEKATNIKYLPGYYIPGDVRKADKRVTDSRFFWFIYLTKKDNWFIHPFKLHHEKLDRNFNFVMLKYFLIKKTRELTTCAWRKNNIPDSSHSRSNQSTINGS
>Act485
MADVLTISLQKSGIYFPQPRQNCFNFGEKVFCPLPTTSNSYENSKPKLPSRSSVIVWSPSSSSSSNASSPPGKITPPSSPPPLISTPRQQSTTQEPSSPTSPSNSTLRGRPKADLVNKLIAEGHKSCSSIRCDVCGRVFPREKSLQAHKRTHSGERPYVCDFPNCGKSFVQSGQLKTHQRLHTGEKPFLCSAEGCTTRFTHANRHCPLHPYASLKRVHTDLPLKEILNNENSEPNEYRAAVLSWLDKYERERDERAPTRNEEKDLKRRYEREAAKAQGVERKKARIDAKRRMSDARDRWYGAMALVELADKA
>Act486
MPREKTRSIANMTANWSNPPRVDFTAMLNQTASDSEESFDVSVVQLMCFPLIIAFGLIGNTLICVAVRRRSRLRIIDCFILNLAATDLATCMISIPFDFVEVLTGNWPFGSILCKVVYPLQTILISVSVYTLLCMSLERRRTIIRPFKPKVKIWRVFIVILILWVFSVFLVAPYIAILDVGYTNNSSDCQEHWPENTYAKAYTLSLFIVIFLLPLFAITANYVTISSKLWKDIERIRKAIGEVPSQGKKHLIKARAQRNMRIVKIFVLAVVVFGLCMVPYHIMWIWHDYGSGSHYKHFGTILVFCNILTYSNSAINPFIFVFLHSRYCKDILALLPCGTCRSRLCIFHTNTSKKHFKNYTKKKRNAYTKRTGAFRRRNDPNARDEVFYHGQPWSNTALIRAEAWNAESVGKPNRQRLKSWRRICQMEYLKEAKEGEKDLELNIEPVIRPRKPRVNFGGERIIHIDEYNNVEMESAI
>Act487
FVAHPFCQHLIMQHIFGDITGWRTSSFIYRVFYVITQVIIFPLMAIVYFFFPFLHVSRKIRRPLIKFINHTASFVTFLVLLAVSSHHKFGIRFKEMPSYLEWMILMWILGIAWSECIQVWHEGVTRYLSSGWNWMDMGMVFLILGAYIIWTIMILLDLSKPGELLHDIVLSTADGMYSFGVVASFFRLVYLCQISRYLGLLQLSLSRMVRVIFQFAFISCVMLASFSVAMTMLFMVSFEAYGKERPLAYNSTMLESVLDKGYH
>Act488
MPSSGRSSRTPSVDPESISMEIRPSSVMKKERSFSQVDTRLKKGFIPLFFERASSKWWNPRFDSHILEKEFQRFTFKNNRRRLIRALMYVLVAAVTWAIFFVITRKVYTDWWKILVGCLVFALVIVAIMFYTEFSESYVRYAAHVSLFAAICLLAASLATLSFSTEFSNTARFCVCTCFIMVIYTMLHTLRLYICIFITTVFSVAHEVLNEVLSNDEHRLKGLSHEIVSIILLHACIHLVGISIFFMAQVRERSTFWKVGQSVVARRDLEIEKQVKERMVRSVMPEKVADSLLSVDDEDENMNMNMNKNNKDSGNGKRKNRKAKFAFRPFQMHRMENVSILFADIVGFTKMSSNKSADQLVRLLNDLFGRFDRLTEINNCEKISTLGDCYYCVAGCPKETKNHAINCVEMGLAMLEQIKEFDNDTNNDVDMRVGVHTGTVLCGIVGTKRFKFDVWSNDVTLANRMETAGLPGKVHITADTLSFLNDLYVVEDGHGEDRYPGLKGISTYFIKGRKNGVQKPVEHLNSQSSKPSPSICTNKSTNNSANNSANNSTNNSINVTSSPRPKKHVKISDDVSTSERAFSSDSNLSNQEESVFENGPRKGNLKTRVDKTELEYLSSDPGGKVDEEKEIRHKMVGKVLERGASQQQILGLSFPEAFTRETLRTSNDQQLVSLMSEQRLGNKHEYFHAPVTKCTLQFTNKTLEKQYQNEGQDSTLLNPSVTTFASPKVNFFTDVLLSNIVYLIISLLCFLLFSPIPLSKKILTPLALIVEVTLFLLNFARAFPRRFPEWFHPLVMYTSGWCTSHLVGALLMCLPIATVFSNFMDCDKLIDNNTRYYFTYIVAVALLHFCNFTQLTSWMKTGLAGVFSATYIILLQFDNFCAFKPVNSSNSTMIDVTMKGRQMANEVTVAVILLWVLVALLNRQLEIGVRRNFSGDAEAAKDKKKSQIHKQQVDWLLFSLFPKHVTEALKVSDHYSRNYDEIGVMFASIVNFADFYEENFEGGKECIRVLNELVGDFDELLDSIEFHEVEKIKTVNGSTFMAGSGLNSEACLCREKNPHEHLKQLVEFGLEMMNVVHRFNEHMLGFQFVLRIGYNTGPVTAGVIGTTKLLYDIWGDTVNLASRMDTTGVPFKIQVSEATKDKLSEFFTFSFRGTIPVKGKGFVTTYLLEGRRE
>Act489
MKEILVRLAREDDFKAIEEMSKGVYSGHDYFLCVFNEWLHSPQRLIFVAELGGRVVGLRAVNIVDQGKTFISQGLRIHPDFRGQGLSSRLISSVHEYIRLHHPSVKRERFTTKSDNIERLAIQKKHGDRAVLDQDILAFYVNQGEISPEVMNKVSSEASIKLHPYNKNQVSEVLFSEGVSNILFQESCLIIDWEPFEALRSNIDYIFQDRDYQFADRSAADVSRGELPKSFSHGRISPRTDCVHWVTTIYTDDPILYRAHVLQQLKCALEQVHGSFIFSPFHVPSLSNEGRQILKEDLQLRPVEFFTFGLRLFEKEFK
>Act490
MAEMSSEERRQKLFVGGLNRETSDDNLREYFEKYGELTDCVVIRDSETKQSRGFGYVTFKDYRVTKKVLEVKRTQGPHVIDGKECEVKRAIPRDDSSSTAHQKTKKVFLGGIPDSATDEDIHNAVADVLEANPVLVDLIKKKNEPDKHRGFCFVELENEDDADELCCIKKIELKGKMVEIKKAEPK
>Act491
MQSTMEESTLIKDAEQENQDLQDDDEKQTFKQKLKSEFKIDRTTIAYKAFYFFFFGGFGSSFPYMPLYFRQIGLNASLVGLLAGIRPLIQFASAPFWSVLSDKFKARKAVLLFSITAWLVMTLALLIPKPHNTVCKVKTNIVIRTGMTGGAADFPEAEAEFMQNHSSKFLNIPKQKMESFIKSRTTKSYQLAQSLDKAVIPRKSLQNTDKQALKQRRSSGNTTASQHYQIVRDPHEINMVFIWLMVLIVVGEFLEAPTFILADTALLQKLQERKKHYGKTRLFGSLGYATASFIVGALLETTRYTYCGQSMNDYNYLFYIFAVVMGLAFIFAAFLFEFNYDDDKNGGKIDECAVWKVLLDPKYSLFMTIAWFLGFSNGLLFNFLNWYLEDLGASKLLMGSATFMRATGLVIAFFLNSFMTDRCGHVFVSFMSISSYFVLFISLATMRNPLWAFPLELLEGLAYGTSWSTCVTYMAGATPMSGAATMQ
>Act492
MTVKVELQHLLGLAIGTPEIGAVNFNILHGVVREILKHLAIHNKPIELEEDGQFRAAYGIVKTSVDGVTTDNKNASDKVSQDTKDGQPGSVTTGFEKTILPGQFGNFESKLSEIEKKLEMLDDLPSNSDILQRAKQKKDGRTPVGDIWQFININRRLGATETGIEK
>Act493
EPIITEALNKVHDTKKAASVVQKIENTIGLSPPAVNHIIDDVESETKKEKMRFDQDVKNDEDXIQKDKNLINNDESTNKEDLQKKIEEKKKKLDEDKKRDEVAKTKLATIEKIEKILTIIETAKYSALERAKAHLMKLKTEKDPQIRKRDLETLENDLKKSEANHLHRRNEINIWLKGSRNNINTSHFLEGKRKENEDHKKNYKVFGSPSIPKLAIARFSTRVAKKSKIDSPANSTARASEPSREKPVKKPKIGIILMRKLLQRMDDLYDMQSKILTQLIKDHQRV
>Act494
GSKTNLSNHLEKNIEDHLQLACEVIDDQKAELERQAERIRLQDEAIVQLNDTVVKIKALFDEQVKLREKQDNAITKLNDQLKEHKKNYSKLEKETKAKLEELEKRNKDINNNISNNNEEELIRYPGLNGYGEQIWKISSFGKRISRIRTGRSEDPICSEPFYTSAFGYKISCWAYLNGRGKELGQSLSIYACVMSGEYDAVLKWPIKPRYTFILLDQNPDVEKRKDLVRVRKVHDFKRDDVRRKGIDRPKRDERAIIVGFDDFVSLEKLEAGNYLAEDSLYIRILVDITDT
>Act495
SVIDNQDGTYTVSYQPSERGTHTVYVTIRNRNIGGSPFSVNVTGRMDYGKLGKTMRTFGTEGTGGGEFNMPWAIAIDNHNSCFIITDCNNHRVQVFDFEGTFMFKFGTEGSDRGQFKNPKGVARFPNGQIVVADFNNHRVQVFNEDGRFLRKFGFYGAEEPGSMNHPCGVACTTGGMIIVSEQDNHRVQMFDANGELVRKFGCQGFSKGQFIYPHHVCVNQRGRIAVADCVNDRVQIFDLEGAYSFSFGKE
>Act496
MPSANGISIMDKEYNSPSNKKSIDELKRQVSKLKAELESERSKLKQVHRDKTGELKRIQENHEKERQKTIETVTKRLQNEHSVELRRIRESLTKEKDNELRQVLRFKDEELKAFKQQIQEEKDRAKRAEEDLKRHLTVKSNGNTNDLEKRLRNELSDIKEQKHKTDELYRLKCAADFEKAELIRRLKSEHEREINELIRQSKREVAKEYHHLRSAEKALQEKNHELAFKDQLTRKLEAEKQEIRHRTSSGDINISESPLRSRTNSGTHELTVFESSPEADDV
>Act497
GTWSKKARCQILMDTQFNLWSDSVIKLNQEKNNKDGELICYYEKSAPYLSYGELRIPFSEITCVSIIHKMARHNCMAVFTSSRTLVHNPLLISFPNEKELNDWLTTLSSASMQAHGIQGTVPSKALWATSSCGDVFVSESLGLEGCAQSHRFWRQIGGHLSVVQAGTGGVVWGIGFDGNPYVYTGGYGGGVFDGFLSSSIGIHKQEDYDVHFIYENQRWNPVEGFSD
>Act498
MALNPYGGMEESNSWKPYCVSELPKVEVPIMYNSQNQQPQGLNQGNTQAQEYSSNDVSTSQTNLIINYIPQAMTDENFRMLFQAIGPLKNCKICRNKVTGWSYGFGFVDYFTAEHAQKAIDKLNGHQVENKRLKVAFSRPGAEVNKGGNLYLRNLPKLANENQLKTAFEVHGTIVNVRVLRDKGTGLCNGTGFVLFNKKAEAQAAMDAMNGKFIEGSTDGLVIRFADDNSQKLRPPNKAYAPGFVNPSHFPMSGPGPIRPSTNRFQARFNPMGGNVGAPIPQQPNMRQASEVGGFTLYVYNIGFHPNEQNLAALFSKYGVVNKVDIIWDWQKNQSKGFAFVSMATREAAQLAIDNLNGYQLYNRPLQVSFYAGKSAKQ
>Act499
ASAVDSKKDKKGWAESLKLKQARFSRGHSFSAIITGTTGTPASEVSKTRLQAIKKTNIQSYTHLLSLFDKEGRFSGFLTEVKVSKYSTTQLRRWCVVKNGALNLYNKQTEEAAPAVKLNLAEMWLTDSKDEAKHKYSFDLHDKDGKTYTFQVASKEEFDKWYGILKVFTEIRIERPVQTSTTDDTEKVPTQDREVGPQKGDRPVSRGKDDGTSVNTFVKRPSIRMKFSQKVSVMDLFKRSHTSYDFENPVPGDIIPTEDIKCINYTGGQLTEVCVTEDHYTWSRARWCTIKDSELLIFADNVGGDPVKRIPLYNVRIEEACEPDKEVYRFKIHKSNDTLIFVAKDKLDCERWVNQLRSASSMYGKDDHENSKCRIPSPRVFSHRRTRSETLPQMLSGAPSPGVSSSASSPEKRLSYGSASVSTGSEDSTDTLMNGHLNEVIPNKKGKNTDSKLTWCVVTSEFFFQYDSEDVTNPSRKWKLTEVNAKEENKDTLPNSFGFSLQCGEETVSYRHENQEVITQWLSVLYRYCKPADDDISPVLPRKDSGRYKAKSQDNIKTEFPDPEKRFLRKTLSEGKASGKKLLRKISEDNLLHKYRRAEVFKVPWKGSLDRLNVRHRDHMEPSVSARDLERRFSCGSLFDSEGKYSGYLVELVTRPLCRSEVRRWCVVRDDCFFVYEQPRVETPRKIIQLKHVELINEGKMNENKFVFRLDYGADESAVFKAMSRTDFEKWITAITVKLAVLKSRIQRQEQRKGFVIDEDEEFDST
>Act500
MENLRQTLKQDNQVDFISHFSSTHTEDAFKAMKRMKVNSELCDVLLVVGERRIAAHRLVLASCCPYFHAMFTSELLESRQGEVTLQGVDPDAMEMMVEFAYTARITVTEENVQSLLPASCLLQLNSVREACCEFLKNQLHPSNCLGIRSFADAHVCKELLDSSHRFALNHFVDVCQTEEFLLLDVNQVFELISSDDINVKSEEQVYNAVITWVNHDKDHRKSLIHQLLPHIRLALLSRECLMTRVETEDIIRFNQDCKDLLIEAMKYHLLPEKRNMLQSPRTKPRNPQGQVPILFAIGGGSLFAIHSECECYDPRMERWCMIAPMSTKRSRVGIGVIDSRVYAVGGYDGCNDLATVECYFPQENQWSPVTPMGTRRSCLGVAVVNGLIYAIGGYDGASCLNSTERYDPLTDQWTSVAAMSVR
>Act501
MASEDFDSMVSDYDYTNETITVYEDELAAQLPFQDTLPTYVIFMLVLYTVVFIVGFFGNCIVIYGVMQQGPNKTTSSFLIANLALSDLAVLVLSLPVGLLQELASWPFGELACKIFFPLGDVFLLVSIITLTIISVDRYRAVVTPKKRFTKGQTKVAIVIIWILSYLICGLPTSFLLKLIATDQGVKICYPFWPNKVHRRSHMIVITIIVFIPFFIIAYSYFRIVRTLWKVRIIHKNVVGLTKESHARLEKKRKLVKMLILIVIAFTLCCLPYFIYVLVLEFGTHGRNDQAAMEIGLVVVLSFFYTNSAVNPLILCAMSKDYRKGLRPCKC
>Act502
VCKTGGWCDGQTFHPCGPGTYNPTTGSESSKACISCPPGYYCQNSGLSNFTAFPCPEGYYCPEATKYSREFPCPAGTYNPDTKATAQSPACRPCNATTYCVAGSKEPVICPPGYYCPESTRAGNQFACHAGTYSDVTGLKNFTECKDCPPGSYCPEGTSTEPAIRPIPCPQGTYNPYWKIGFVLNCIPCTAGMFCPSAGQTNATDICYEGYYCPNGTVAGHQFPCPPGTYGDRPGLTAAEECLTCPIKKSCDWGTGLNNSNKWQVCRQGHYCPA
>Act503
NPRNSKVRLSGYGVELAVKKTEYKAVDDTKVNEDGSDTLGKEKEGDDEVEGFLFTKLRKLYPHLNEQLDQFRSHLKESSREMAPLKVWQLQDLSFQAAQRVVSSDPKSALQVLRDLSQNVPKLSRSLVRTKVKKELREEVLNNQKTFSKIGIEAGDSALFINGRLIDIEDMNPFEVLDLLREEGRVLDKLSTLGISGEALSKLATLSVSDDLDSYVLDTRDDSVVFVNDLENDREYSGWPSHIQELLRPTFPGMMRYIAKNIFHVIFFIDPVNSLSVELLKSAEEFLLASMPI
>Act504
MIEERVHGVKRKLSDADGDLQTRCYQRQTIFDISLCKLRKNYCNXEPMLSKTVLIANTIKLIEEDIEEERAQIKQLLCDVPCSSHSSDSRLGARMIGSHNGSLLQNRSREALNKPMDLIHFEEEINLLGDKIVRELGLDCCKVYEERREQHTSENTDTTDSNNNASSEKASDLEREIVSCSSLLGLELTDELEFGDIDLSLYDFDTCNAAGLSVEVEELCAAWGXSNSLTARCGESMKRERTNENFDELDQVMQILVGS
>Act505
YHCEVNINDCASNPCQHGTCIDEVDGFRCYCKPGYGGITCGLNLNECLSNPCLNGGYCXDEINNFHCDCGHGYRGKLCQEDVDLCKEPWCVNSLSCKDEGHSVKCVCKPGFIGANCGINVHDCDPNPCQNGGTCRDKVNDFQCFCPPGFTGKTCE
>Act506
SPAEFTVFTKEAGDGDVDVKVMDGAGKKVPVDIVDNKDGTYSVTYYPEKPGMYTVAIHFNDKTIPKSPFKVNIGKTNPARCRAFGPGLEKGFVNQVNQFKIETKGAGEGGLGLTIEGPSEAKIDCKDLGDGSCDVDYIPNEPGDYMINILFADKHIPGSPFKARINYPFDPTKVKVEGPGIEPGIRAGEPADIDIDTRLAGDAKLEVSVVDEQNSPVKCDVEEEEFGLHAVTYFPNKQ
>Act507
VKSQVKDTLNLAQHIVSIGHILENCPSVKVSTTTCKGYLSKMGGKVRKTWKKRWFIFDRQRKALMYFHDEHKKEPKGIIYFQAIEDVYAASWCSNKGPSPRTTFCIKTPQRSYYVAAPSGLAMSIWIDVILTGREGGFYDYQ
>Act508
PLFDGEETMDIDREPCVKYTKSRRVSSSSTNGMLSPRDIPRVSISVPTLRSPVYRDVSPHPMGSPTNNVNKMTTSDQGHFVYPPTPEVSPRYPYGSSQNSNNQLSPISQSVNSYNQMHSSSVGSESNIIANNYEIPRGYTGIDRYSSHDAGSFLSPRSKSTMGNSGYGISTSSSNMPYEYHRSFSPMVMDHVKHYSQYPLPERNYPSGYMFSPSVMTASNSVYPLQSSSSSTNERYYPDVLEEFVDMQAAMHHGLPSRPVRGDYSYSPAILTN
>Act509
WLSYIRASIVSAVEVAKAVCDDGRPVIVKEMNGRDMVLVVASLAQLILDNYYRTIRGFQTLLQKMWVLGGHPFNKRCGHIKKQPKQESEKEDNQESPVFLHFLDCVYQLMIQFPSEFEFSESYLLGLFDSMHACMFDTFLFDCEEQRYSLSKAELDGASMASLWDFLADQLANPKITSAFLNPLYEFEDCKKRFEQNRGTEAKELYEGVNCTAPAMKFWSGCYLRWLPTVHVSIGMGENSASHLQQMILMNEVKVLRHRMAVLSSDKDNSEKESTEDESPSEAAENYWETDMNFTLDLESSKLLTPSLPFIGDLALSKYCSGEMPQPAMEKSTDIGNF
>Act510
VGIALLGTCVVLKYHFCSTSVHKMPPWVHFIVIQCMGKLFRKVPNDSDEGTLEKPSSKENEKPSKMENGITDSLLLQSDSCGKKNQRRDKRYIPLKPLPHATDQGSNLSMSSKTDDEMHRRGTPYSTHRFDDLLAEPSCDRSVIAHAILAKQEIMSRNLEILARAQKEENEDSKAKDEWQLAASILDNFFCWLFLLSIIVSSAVLFFRINEARTTD
>Act511
MAGASSLSIASPGPQNKKLFPENIELNVGGKYYSTSVFTLTRVKGSLLGRIFGGKQHTLDKDANGKYFVDRDGDLFRYILDYLRSLKLHIPEGFNEVERLKIEAEYFELNDMRRQLEIYTNGNSNSVLXEKYGYISVHVRKTYAFGRSGQADIKFRKLRRILVCGRVSLCREVFGTFLNQTRDPNPHHLRYTNRFFLKYNQLERAFTQLTDAGFRLVTSEGGKIGGYEGNDKTEEEKWNHFTSYTFLREKPNITN
>Act512
MDGLPDVVLLKIFSFLPIADLGRACRVCSQWQRIAYDHTLWKSVNLRRFSNSMTEETLQNLIRTRFSSQLVSLNLGGSKVSHEVFMELSRKCKHIKHLVFGRGSKLKSSCMKRPTTVEFPSELELLELRPVKGDFSFIRRISRHFCSIKYLGIGVMTSKGNIPYLFTKMQQLVILDCTNCDTFTDDVLSKVAQNCPLLESVCLNGCKSIYGSTFSEFLSCCPRLKTLLLRYTPVRDECFQVYSWNNVQIEEIDISACAQLTQIGLISLVSKMQNIKYLNLSYCGVGRAVTDAVLLEMASRRSCMKLQMLDVRWSLTLTPDALFALAQAAPSLKCLGVYQSSNITPAAMAEVLIALPRLEVLEYGAFGKAALSDSMFIPNLIQCCKYLSSLSLINFASLEINSDTIVLSALAEGCPSLRRINLCEPDQTLLALVQRAPSHTRAKITQKWQCVLPPPIHTLDTVISSLRYNHPL
>Act513
MASSKTSSSFYNMPHRSGTYMANHGASATSEVTPDLHLKMSKKIAQLTKVIYALNTKNDEHDAFVESLKMSHEEELQQLIAETKGKIDSFKERLGVVSEQKHKIEVLESIVSKERLQKEEALSGFENMKRQYEEKQSLFQREYSDKMLSMCKEMLSSKKEFEDRLKDFQAMRRKLEEDRDKMVEDLSSKHHEELDQLMKAHRVRYDEVVREKQKLEQESKEREAMIKEHLDSSVSLASDERKKLEKEYQEKVEKLKIFYEKELEALRAAQAQSNESNSKTLEEREKQLKAEWNRQERLLKERISDLLNRQSDSEHEITQLRNQIGELKSLTDGTNDAVERLSLQLKESKQETSSALSDVRELQNELMIYRKRSEEKTAEIARQS
>Act514
MGNYPGTKREQVEVSPEMLLCRLKRAAYKGSKKDLRELLKAGAPIDGCHKYGKTALHEAVRHGQYRCVEILLKHNANVNIATYDGLTPIHEASEQGYVDCLAALLEQGAHVNAATRSNWTALHYAARNGHIQCLELLSKHGANVNATANGGWRPLHVAVRHGHTDCVKLLLQYNAEVDPPPVPAWR
>Act515
MFKRFHKNRKSTRPEISSPTNFEHRFHTGFDRSGKKFVGLPPQWEAVLGMKDPKRPPPLVDPDAITEVSPLRRSEVNMINTQRRNPQFNKVFSVSRSNSLRDSFRGSSSSRPVIHSRPSHPRIDESSESPERYPGRHHRPGRERSRRSHHDDFEGQPRYPQNGYYDESLQHRLHPAAQRESSDYGSASTDSAGENSDDIRNSKTRLMFSDTAVTHDQFRKALELVVTSVGTPENLENFMKIGEGSTGVVCLARDRRTGRQVAVKKMELKKQQRRELLFNE
>Act516
MNSTNLTLNATPNGTMPAPLPSLAQRVISAIAISALIILSISGNALVIASFYFYKKIRRSVTNCFIVSLAVSDLMVAFLSEPFWLSYEIDHWNSLPKNWNAKTFSMFWVILDITCAVASIVNLMFISIDRYFAIKSPLSHHTKMTPETSIWIILALWIYSIGAGCLFLLGWYWKFLMIFIIGFLVPLIIMVFCYVGIMVVISSKARLSNQVGTTRLDKEFKTAKSLGVVTGSFVLCWLPFFMLSLVYRYCIPCVGDIERLPALTSAVKWLHYLNSCLNPIIYAFLNPTFKVAFRSLFRKFCTNPNNFHDDMTVSASFFQSANIKRNRSTSHRNGQVGNGVLKSKGKKGFFFRRKHTLDESLQDSSSENVNKKVNENTYIEKADVLTPCATESNIKEPLCYSPRDSQPPTEDNARQERHVHYADDFKPIETVPRPLENVDCNSILSDSNNSENSEKESKETKDPSPNGYRLLSKRKNSTDELDHHLSTLTDTTEICTYHDQESDQFYFYVDGELIADKDIKTSNV
>Act517
SQDDIEALRQSYMYHKDDDLRRSTGSIYGGDSPTKAKPPTGMHVRSNSDTSEINFERLRHTYELSVTEPRSPTGESFFAIVQRFEENIKNEKRTTRKRVDGSTFIENLREHSNHIVGSSASPTIEKKTPILKRKNSLRSNTTSFFRIKKSYDSKEEFESSDSTLPTRKYLAHYDCQSLLLDYEDQAQRRAKYGDGMRRRNTRSGASAASAKITAAQRADLKGSDSSLDNVDEVADVGDNKSNELVHNCPYFRNELGGEDDLDPQISLTRDNTAFLNPNDMSTPKDPKLNAVKRRSTLDILLTAYDSARQGKLRSGTGVTILDNSKPESGSLYLGEGGSWSDDEGKMVFEHADHGAYYYRNFFVGQ
>Act518
FVEDYEPTKADSYRKKVILDGEECQIDILDTAGQEDYAAIRDNYFRSGEGFLCVFSITEQESFAATTEFREQILRVKSDDNIPFLLVGNKCDLTDKRQVTSEEAMEKAQEWGVPYVETSAKTRENVDKVFFDLMREIKSRKMDEGSKPTGKKKKGRIRRKCLIL
>Act519
TTPAANGQGDDMNGDVMVTNSRSPSSDGHLADSSSSVEQMASNRDSLLSLPRSGIMMHHNVAHEPIIEESFPPPPPPYHINSPMRSLIPPPMAHDDSLSDTSSEISFGGPVYHRPTLHDAESISCARKIPVSVDPCQQQHPPIRSLNGTPGVVLGMRGPADGGSELDNTSLASRGVESNIDLRKXFGSRLGRNSKTHGMSEETVRSIYARTPASGISRVPDSAFGSRFEIGRKSVASRRGSNASQKVAPLNKPVTYYKGAAVDTVPASVRRDSESSKESNSYPPELEKAIAARDTRAYDSTSSEYSSSRDELYSALEFGKRNNFEKYYGIPTLETTSVSSEATNSSEQDGICKFSASPRTICDGFYAPVPIRQPPYNPRSRSRNNEAYLYVLDPRRRIMDGSVRVRTQLDHKGSLV
>Act520
HLDLAVNGDFRTSAIYWNNGDGTFTDGTKDAGVGTDENGMGSTVADYDFDGLQDWLLTSIHITQEQMKPFYEVYMSGGFIFGYTGNRLYKNKGGRKFTDETDAAGVRIGQWGWGAAFFDFDNDGDLDLIHTNGFSDPDNTDADFLHGTRSKLYKNKFFEDNTGAVRFEEVGEIQGVTDRKDGRGLFVFDYEEDGDLDVYIVTNAEKPILYRNIGGNKNDYIRINVVEADSGRDSIGARVYLYSPRLKKEVMREIRSVSAFSAYGETTAHFGLGSETATTFTLRVYWPVTNNTRIIQKVSRRSTLTVRDIKRQRNAVEVMSSPDESIAACTRTLVKEVSRQPSHGHVTFGPKHVTYYPNSGFSGEDSFDYSIGNGVSLSIARVKVK
>Act521
MKQQHVRNCSFSTWYPRFKNVTIRSRVIPLSKDFIDYLNADGVVLPGEPCSHTRNSDDESDSEEWKSREEDPDQETAQAPEFNEIETKIKEAVSDLGGSVFPKLNWSAPRDASWISHNGTLKCKSVNEIYLLLKSSDVIAEQLTNPFEGCEDSQSENDMGYELVLRKWMDIYPGMEFRCFVKDRELVGISQRDISSFYPFIKENQDDVITDILLXFENKIAEAFPDSCYVFDVYRYADQKVLLLDVSPFGPPTNPLLFTWSEFTEDELEQLQDVEYPVFRAINSEVGIQPSPFSSSHLPKDFRDLAAGEDINKLVDFLNVNQLIRRPEDDDDE
>Act522
MNMEPNGTEAAFTGKGNGTRSGSLDEGFPLVLVIFYSLLYIGIYIVAIAGNVMALLTCFKNYRITTSILLVYIASLASADLLFILLSTFDYVYFFTKNWPGGNAGCKLQGFLIETSYSASILTLVAISYERLRSVASKTLARKQRIERRTIITKAIWVFSAVISVPLLYGYSVIPEEMTGNSLCVNNVSWGDKGRQLYYSCQAVFIYLVPLFFMIWAHYRIFRVLKVHTQKKMISSVESKQRKITHMLAVVTLIFFVCWSPFIVVRALRYFYAYEGLELWKLTQLVILLNSAVNPVLYCFYSGQFRSAFKDMIRCQWKLNLRKLSTRGSRRHRDGLHSYSPNSFADKSEADHSSSSWNKLETLKINNPV
>Act523
VENNHEHKSNGVSETKKKKHKKHHHKHEEKYFHDIDHCILENPKEKTRLSHLIHIEEDCNGGASVVHVYDDEIANLSPEKMEKFVKLFFRETYGEDTKGQPRHVMGIVHGAASYLPELTEYFGTHHQNMTVKTXPISKKLDVETIKMSEYLTKVQATYSAGTLRCGPLMQFSVVGTVQEETGGYFPEFLDLLEKSPFLKETMPWGRLSALKLENRNQSNDGPIVWVRPGEQFVPTAD
>Act524
MAEYGAHLNQSASSEAPTFFEVIAQESMTSVLRPAMTYALKTIASSHPDNLGWLWRYGDEIYSVMDYVLQNFYLKKYSGTFSEHFYGLKRLSIWTSSSTQINGSPQSTGVADTQSKLTDRQRYYSLLTIVVIPYLKLKLDQYFERLREETGEAVCYVPRRQKFLQHLKRIFVTVYPFLHCTWESIFLCYQLMYMFSSSITHFPLLHWIGLKLQRLSREDILAQTMEGNAFYPPTGQSWLNKLYALPSTLNSLLVKVLANGLPIIVFFLKFLEWWYSSENSH
>Act525
MAAIFKIFSQQKLFLFRLILTLLLLKTSRCEHQLIGLSPGDSTSKIVDGHLVIIARKTTLVKLFGFNLGPETRISFTSVAPRVNQDCDDVRETVAFQVEPTELKKHAANVKLKLKTIEGGRFYYPCLRNGTQGRWVFQGNQSNVKISTIEEPSDPLPLWVKLLFIMVLISLSGLFSGLNLGLMALDPTELKIVTNCGTRSEQKYARKIEPIRMRGNYLLCTLLLGNVLVNTSFTILLDGIIGNGIIAVVGSTIGIVVFGEILPQSVCSRHGLAVGAKTLWITKFFMVLTFPLSYPISRILDCALGKELGTIYNKKQLIEMLKVTEELNDLQDNEMNIITGALNYGNKTVEEIMTKLEDSYLISLDAVLDFKTMASIMKSGHSRIPVYEDERYNIVGVLFVKDLAFVDPDDCTPLKTVIKFYNHSVQRVFFDTHLDKLLEQFKREHSHLAIVERVNDTGEGDPFYEAIGIITLEDILEEIIQSEIVDETDVY
>Act526
MASGAESGENGLDGDQNGENTPKADEPVGNISRFCCLPPGYNGKPKKGHLIFDACFESGNLGRVDYITEFEYDLFIRPDTCNPRFRVWFNFTVENSSPYQRVIFNIVNFSKTKSLYREGMTPLVKSTSRPKWQRIPAKNCFYYRCPDHRKNYVLSFAFAFDNDTDVYQFAYSFPYTYTRLQNYLDSIERQGLGFFERELLCTTVQQRKLDLLTITNPENNNSKIRKRVIFITARIHP
>Act527
SNQDLEGQSTCDLCPAGYYCQPTPIKCPKYHYCPAGVTVPIPCPNGTFTYDDMAGLANASQCLPCITGHYCRLGQIIRTCMGGYFCKSRSPDPNPDGYGPPVEAGPCPMGYFCPNGTKAPIPCPINTMKNYTGGTGYISDCLTCPAGRYCVN
>Act528
PGEESVALSECLQLIYLPSRNHHLLALFPREVMILDMEINQAVCSFCLERNSPSFLQIIPCRQRDVLMCLHENGCIIMRSKRRVMRNPYFLSENERPNPSMSVDIVYETKSQSDTLRLSKSSRLYGFQCCPISEKKLVLLISDGRVIIWDLKAKNCHTPDASFMTPESLKVSIPVGSDLSATSPYPVLSLADIIPPPLTSGKVLPHADHLKFVMCGLMSAIASPPTCAVMCPPLTTKNWASYRPLIAI
>Act529
SLNGVFVNNNKVQGNTPYELQIGDKIVFGVAIDSNPPEFEYTFDAMPKVKKRVADVQPSCSKDSKQRKVLSESGTNVQQPGSSRNSDCDLSHTEDKIKAAEERIEKLKVSLHEKEKQLEMAEKAMESKLLEQKADLEKEKLQLEKSLKELLTSTLREKEECLGQQLATQKAILIKEKEKVEESLQRELNRKLEQKDKELEERLVKEKAALEQVISEKELQQVNLQIELEEYKDVVERLKYVEANERKLATNLEELKNIVQQKEEELKHQQEVTRRAQETARKTVVEEMEDEFSCIICHELFIRATTLACSHSFCEHCLYSWLQKRNSCPVCRCPVQAQPVHSIVLDNAIAKMVEALDDDTQSRRKALLQERAEKGK
>Act530
CVPKKNVVFIKTHKTGSSTITNILSRYGDRNXFAFALPKDGHNRLGWPWFLKLDHVLHYNNTKPNILSSHSRYNRAVLEQLMPNDTVYVTILRDPVTQFESTFSYMGFGKLLGITNKSDPLVAFFENPKEILVNYLLTQDLRIYSDRLKLIRNGMFFDLGLEPKDFENKDKIDKSIKNLNSQFHLVMLMEHFDESLVLLKRLLCWDINDMIYFHLNERHTSQKRTHFSNSLIDKIRNWSFADVKLYEHFRKVLIDKLSLQDEDFNNEVKSLQFRNFYLKHSCLTENDDATTQGFYDANVRTFTIRQHITSALRRTCDRMLWDEIKYLKYLKKKQDEMLRTKTSWLDSVPVYKWFTSTIFS
>Act531
HSSVVKALLEAGIHMNDRDKENKTCLIIAAQEGHSKAVSTLLMFGAPVNQEAKEGRTALYYAAMEGHFDSVDVLLKNGADINGVDSLGRTALFSVTIEGSEEIVEHLLRHGATVDCVDNDGRTPLQGAAWQGNYNLVALLLKYNADVNFGDNFGRTALMSAAWQGQNSVIQLMIDNGADVDKVSSEGATALSIACQEGHDEVAQILLENGANMNHTDTFGRTPMQVASEA
>Act532
IPTRWACLKIYGWSWIVDNKGSIWFTNKVTHESPMGCEWYQVSLGQYLMQDKTLLDTLWSWVRRVDETKLITASPRAGIWILGKNGSLNSARGHLLGGHWQSITPNGTAKSVFWSCISARGYYSVQGNGNLWALQPSGDVICFKPGSRAIAVESSNTVLKLVAASHRTVWGISHNFRVVQRLGIMEDLCPQGVNWKVVELSSFQVGRVCHISSGTLCTWAVDESGSVWLRIGDLEKTDTTVSQVWLQVDGEPSIGCRFVKVAVSPDDAIVWALDDRFNVYARRNVAPNFQVGTSWELVPGTHVKDVCISGGHVVWAVCANGDIACRYGVSESYPLGNYWKKVPGNFELISITPDGELWAINLNGQLFRRKTKHFYGTQSPFKERTYSSLEAEWEII
>Act533
MALNNSSLNNGTFYSPAGYNYIEKVSIVFMMCLFTVLAIPGNAIVIFIVSRVQSMKTSTNFLLLNLCIADLLIAVIYLPFITVALYITNGWIFGTFMCKLVSFSQSVATKASILILTALSLERYLSICRPNRIVITAVRVRILCASLWIVAMGTALPLFIYKTTRPYFGNEYCTESWSFEAAAAYTYVVFALFYVMPLLVMVALYLKIGQKLLQSTRKTSSMRHPNSTGKATLSSKTRLTRICVLIILSFALSWAPAHIITLHYYSSVDSPLGNEDIIYPIVSCISYSNCALNPLLYCFMSQNFRNAIVTEWKRLTTRRRQNIYGGLPGMSLRGRDSILRTLSMRIQGSLQSSKEQEETETEIKSKHESIDLETSLTVFESAL
>Act534
YGHIAPVTLLGRFLCILYALFGIPLTGLTLRSIGNRISEFIAATIKTLDRKVYNRETEKIEIKTAFLAFAALWFIILVPAAGFSLIEDWAYQDAVYFCFITLTTIGFGDFVPGQEREKYEEGVEALLEFLNLFYMVLGLAVMSGVIVSISGVIEEKTKNFGVVDPMEALRNIRVENLNSRALKKLGYKMGPGMGPPGAPGPPNHDDPTINSRLPPKLAPKAIAVVAASGNDRTIERSRSAEAMDFQGPTPVMYLNKRNGPSYENKTTSPTGSKMFNNKIAPTTVSENQTISNSPSRKLDLRKRSEHNSTSTESAEEARASDEDSEVKTINELNELREEAELDACEPVNHEPKNNL
>Act535
MKMAGQTIWSIFFLACLSSLTIGEDVVTKSFITLEKEHNITAWKEDDWLVNEPVGPHIMLKLTFALKQRNLEALEKLFWQVSDPRSEEYGKHRSIQDIATLISPSTKTKMVIKTWLRKNMVDLAKCTSIITEDFLTCEMPCETAEAMLKGAKFHYFSHTKISRPVIRSISHYSVPEKVAQHLDFVGGVLRFPAVNWARSKVVEPTSPTSDVGIHIGVYPSVLRKYYKILDTVGSHPNNSQVVAQFLGQFYSPTDLSEFFKIFGSSFVHRDSISKVVGPDTGRSGIEASLDTQYIMSTGANITTWFWSTGGWHEKQEPFLEWMVAISNMSQVPWVHSISYGDNEDSLSPDYMKRINAEFQKAGVRGLTMLFASGDDGASCIDNKKFRPSFPASSPFVTTVGGTAFTNPFTASSEYGYEISGGGFSNIFSQASYQTEAVEHYLKTGPDIPPDSYFNKNGRAYPDISSICNHFWVVNNLVPVPGVLGTSASTPSVAGIISLLNDLRFQNGKPSMGFLNPFLYQNAAALFDVTTGHNEGCDPGDRGFTASEGWDPVTGNGSPNYPLLAKAALK
>Act536
MDSCQPQFPLSDLKDVIEDSRDIDIKSHAYSETMNEEKPMRRKPLHSISSPEPMFGFFLYCLDCLVSLVLAILVIPIVLLVLYVLKFGRWVLLTYIRYKYNCIPLEDDDAVWQQDSATNRHIIHALMILEGQPDVEKLKKLVCERLVFKVDDNGERVCSRLTQAVKECCGQFVWQEEENFDINDHFAVWEGDLPKNKDELEDVIAELGPLPFRRNLSPWKFHIIPTKYEKPSYCFLLRIHHSIGDGVGLTRVFVKYMYDSPPVGREPRKFSTKQRMYMWCKAMLMGPSLVVKKFFTSADVSAVHGQELSGLKTASWSQDVSLALVKEVKNATGTTVNDVMVSCIAGALHDYLETRGSTVEDMCASVPVDIRATEQSLKAGNKFALVFMKLPIKVNGCLERLYEAKKRMDVIKTSAEPLITSTTVTMLMALPQWFSCPLIDFFSCKMSCVLSNIPGPLELLSIGGQQVYEGLFFPPMRANIGIGLSIFSYGGKIRIGVLSDKNIISNPREITAGFNKHFNHLVSTLQIDDQKKHE
>Act537
MAILNTDKNILKEGYLFKQSRHVWKLWKARYFVLQNNGLIYFKKKSDICTGRPLGGLTFRDISMHIDEVGDKKRKYCLKIQAEGKNYCLFCFSEEERNSWMTAILTAVASYMMAVRDGATDEELLGLAAVPMPRSVSCEALTSKSIKTAPHLRSRAAFGSSGDLDRIVPLRLANNNVTNKNSQGLPAMSKRKLKAFSMWENAKWRDSYINFSEI
>Act538
QIGELFCYFNGFINTFFSLASVLTITTICIFQYVSIVMPLERMITNFRCLLMLIGVWILSGFLATGPIAYWGRYEFTSNIFNCDYYHSNQKSEMSYAIALMFVGFAFPLAIMIFSYANIFIALRKHNSRMTRTTSISSVPAEGAVVSAGTKIRITVLLIFLTFIVCRTPFFVYLVFVVAEPSLPVDFLSQLSFWAIYLHSACNPFIFTFKHSEYQDTLKDIYSTCKAVVVKCCSNAEEGQKEEHAQGSKTAEPVKAGTEQAKQE
>Act539
MKKPSKNFVFKATCAVLLLLFFGQISLFFICRCGESQELWAREKRSLSCEEKIKKYLEKIAEKNEEIKKLKSQADVQNSIIRKLGKQSQDLTLLLKAYKRSELKFTQQLPESRNSDLVKEFNEGEILTSEFEVTHFDSYTWNAVYSLSTGLGHSPGVRPMPRQPIGKEYHSILNFAVGKINEDSEDKNMLTSDFDLVDGISRTDRIKGGEYDLYFRTNHLNVYHRIKAFRPFTSLQLVGNVETVDTNHDIINLILPLSGRIEKFKLFMENFVAVGIHWDRRLFLTVVFFGEEGKHEIGNILSNVSRTANFTSYQIIYSDKPFSRGLGLQKGALAWDKGNVLMFFCDVDVFFTPEFLERCRFYTAPGHQVYYPVVFSLFNPMVVYGGNPPPLREQYKINRETGYWRDFGFGMVCHYRSDFLQTGGFDLTIKGWGKEDVKLYRKYLNSKIKVVRAVDRGIFHMYHHKYCSRNLTSSQYVACLNSKVKSEASHIQMGLLAFGGRIFESSDPDWFEQLQASAPKNKRPDPPTSTASITNNSESKVDVNQDKQKYIQIKSETKTTA
>Act540
MGDNQDLRLARIDHVELLSSQSGSLYQSREFTDVTFVVEKQRFKAHRIILAARSDYFRALLFGGMRETNPANEIEITDSSSSAFDALLKYIYTGKIFLGEYCPEIVLELLSLAHKYGFLALESAIQGYLKAILDIKNVCQIFDLSSFFQLQDLFASCLDFMDQNASEVLSTDSFSMLSKNSLIEIIKRDSFCAAEVQIFRSVADWINANNEVTEKDIKEVLGQVRLTLISLNELFHTVRSTRFFDADAILDAIKVKTESQVSEMNFRGHL
>Act541
ELYDIGFGQKMFMGCVGQGKPTIILDAPTGMSSDAWTLVVPKLARISTVCFFDRAGLGFSDRPFINRSKENVKDKNRGAPSTTERMTEDFHRLFTASSTQAKPFILVGSEIGAANARFYAQLFEDRVAGLILINPLIEDMFIGERYPWTGLWLRNHISGLQALQFSAAIGVSRLAFIFGLMKTPINHTIVADDVTARQKYLMCKPGHLSSAVDEYFFANESLSQLKTLSKLKRFDPNNVKTSVLISKTYNKRADDVINK
>Act542
MADHARKCFGCGKTGHLKKDCPNKQRISLSNIKCFSCGKHGHMKRECPSFASGEGAVDSSEGCSQFQGXFKKLQLYPKCHTNFIDTHCHLEXVFDRFRHSRGFEEFRAIHPFPEFFEGCVTTFCDPAAFSAFGMWEELIIQDRVWGAFGCHPHNAEYYTESLEAKIIQCLENPKAVALGETGLDYSKRSRSKPEIQKEVFKKQATWAVTLGKPLVVHCREAEADTLKILQETVPAHWKIHLHCFTGTSAFASKFLNAFPNLFIGIAGLVTFAKAAEIHELAFDIPLNRIVLETDAPYFVPNAVANSNKWSHPGMAIYVAEKIAEIKKVPIDDVLEATRSNTRQXYGI
>Act543
MVEPDENYVKSMLSMGFADAALIRRALVIAKNDLNMAVGLLTDDSGNMELYEDTEMRDTETHHGSDEGEMDIPNLDDDKVTDEGDVFEESSAEPPPSYDEVVNANASAGETETKENSNSAPMEFPTTHLYELEGRVFGESWSIPFKKEESLGKCLISSTRLAQE
>Act544
DAGGQVGLQPDGVKHKPIVILTSDNDPINKVASGNDHTAALTANGNIFTWGCAEQGQLGRVKECFTSRGGRRGLQYILNPSLVRLKKSLKFKDVFCGSYATFAVAKSNTIYAWGLNNYGQLGTGDLENGYLPVKIESLSELISEDEEDKRVEIANGQHHTLFLDTKGKVYALGRAEYGRLGIGKDAKETTSPVHIASLNNEIINKIACGEVVSFAVSDKGELYSFGMGSCLQLGVGEEEDVHVPTKVQGKNLQSDSHRVVGVSAGGQHTVLLVQDRNKDAET
>Act545
NVSKYNYCFSDYPFPDDVPDYPHHSHMLKYVQSYAEHFDILRHIRFNTKVISIKHKNNGLWTVTSVMVDKDGSEVGPSQATLFKYVAIATGHHAIPKEPTFEGQESFKGDIIHSISYKDAVTNGLVGKRVVVVGIGNSAVDVVVNVAELGGTKPVYISTRSGAWILPNHVAGYPTDLYACRAFLWLPWQLSSWIFGCIVRCVFGSPWKWGLNPKMGALQTQPTVSPTLVHHIQRRNVIVKPNIAKLESENGVFTDGSKAQVDTIVCCTGYSISLPFLDEKIRSVVVEEGTNKMNLFKSVFSPDIGPSLAFIGFIQPASGGLLPVSEIQARWFSAVCKGVAKLPLRKTMLKDIKQKNLYLENRYFASSRHTIQEDPIIYNDQVSAYFGAKPQFWRNPSLAWNLLIGSCGAAQWRLQGPHKWVHAKKVVKSTPMTPMMQCFGFLLLLIPAVLVSIVVCRIWCY
>Act546
MLRISKKASLTSSLVRCFSTTTHLLRRQRLVILGTGWGSYSVLKHINKKLFDVVVVSPRNHFLFTPLLCSTTVGTLEFRSIIEPVRNTGFRDEHDFQLAEATALFPKERKVVCKSTLNNEVVEFNYDKLVIGVGAVSNTFGVPGVYDHAFFLKEIADARKIRNQILKNFELAVQPGISEEDKRRLLHFVIVGGGPTGVEFGAELYDFVRQDVNRLYSHEKVNVRVTLIEAQHILPSFDEKLRTYAEKKMKQCEQFKLLQSSVTEVHQDGVTLKGGDKIRCGLVVWSTGLAPRSFT
>Act547
MAIDGRRAFWLSFGVLSGIGVTYCVSELRKLLRERCTRRPLSLLEDAIQLEDLATLARSPNLSLKRSAEQLILDRAMKDKNLEFIMNACFSSDEVQVLKGIIVIGVLVKSTDFRNKLLQFDVLETLACCLDHSIEPGYKMLAETGGRHVKLQRVISSSLFDLLRDDDTLKIRLGNASSKIVSSVLHLMFASPSKEVMKWCIFVTHQLALSDTVRPQLLANDGVSIVSQVMVRNQGDNVLMTLCLQTLVMCANVTEEGEIQALHEMASHNIIQPTVACLKA
>Act548
MADITSLPDSVLVYVLSFLRYPILISSSRVCKRWRRLCYDASLWRKLWFYQRHASKVSCEVVRRLVPRKNSYIVSIDLEGCTLIEDEGVKLLSKNCPNLRKLYIKACQQVTDKGIIEIAQNCFKLLSVKLPMENVSSKGLVAVVKNNPHLKRIYAYSRAVTQKTLTAIASTCSDLETLIVYESCLKDHENSSMDVLTDAMLMTLAEGCGKLKEITLRYNQILLSDLSLVCLATKCRMLEQFVVDYCDLDYKITDVGLIALAKFCNISCLHISNGQISDNSLLVIAESVPNIEDLSLEFSKVSDIGIFKLMQQCQKLESLVIHSADNLDRRITDMSAYTIGTYASEDFRLLGIGFADITDKGLKFICENTDLSSLSVSGCSKLTFDGLKSCFDDLSGLMSLDLSFTDIIENDDHLLETGQSLPWLDSIDLTDCFAVSKEGIRIFKEKFPFCKVVT
>Act549
ATETLCLSSSNXHLFEISVYTGMWRNNGTTANVXAIVYGQNGQSDVLPLNDRYSKRKLFARASVNVFMVSLPDTLGPMVGIKLWHDNEGSSPSWYINQIVIRDLENDVKTYFVCNRWLAVDKEDGEVQATFGVSSKEELSSFKYQFYSRISKSLGDGHLWLSVVTRPPHSPFTRSQRVSCCLSVLYCAMVASAMFYQFGEKTKDTIKFGPLRLSVKQLMIGVQSALVVVPINILIVTIFRNVKFSNNINNLRRNSYLPQEKNEKSKQKTPGCLPHFFVYIGWFLCMASVITAGTFTIIYSLSWGGETSNQWLTSILIAYVQDIGVIQPIKVVSFAVILALIIKKPVEEKTSHSMKKADLEVNTKVTIVPPEGEKLEEARTYRKNIVETLRAVGEIVFYLMFVTCLMVFVYGNRGYDRYRLTKSIDDIFTSSFKE
>Act550
MDQILKGIVASDHPEDVKKILIQQLVSKSANEIPEEQCKSIFEISSQWMAKENTVFLNDSGKLILTSWAKHHKEVFQRFFTEEYLLSYVENSQEMSVASVNYIRTSFELLQHTTQIFSLYTIVRHRANIWISQKSDIDFCASVCRLLIEYNHCWPVGDHLVQTCFSLLYCLAKTDLPKSSKEELKTCIRNAGFVAALMNRVLMXNQNYILPILTELFKIISSHGPNPSVAVASVVQFFTPEVIDSSTKMVACSPSVSDENLALALTRMISWLSWPGGRRVDQWIICFLRALAMAKKHNILIQVTLEKLPQ
>Act551
MNDTIANSTESHGLQNPALDGAFIVLSIFILIINSIVIYLFFSREYLQTKTNSLLVSLAVSDLMVGLLGIPLNIACNAVTVYRDQVCYAAALTYRLQAVSEMAHIFVTTIERYIYVMYPMKYIRIVTAPRILKVMGSVWCFSIFVAFIQFAWNNPNEILGMPTPTRMVYDAVYNIFGALVCFLLPLIVMIISYSRLFVVIHRQIKEIHLQNYPRSGSGSQRAPVATEARAISIFALMLSIFTLAWSSWYIMSFSFFFGFYQHLSDHLLDFLDFFRFSVAFINPILYTFLKRDFARAFKSLVMREGVRPREFVTSTRLKSRGFASTSMQTRMSNSYGDENPITANGNTA
>Act552
MADFGQNTRSLSPVDFKHNESSRATSLFFPTSLIDEQNGNKSDNKNGVCEDCIDDSSKSKANSTQSQTTTLGQKKLSFAGENSMFHDFPTSTTFWSPASIDETFVQPGGIPPVNGVHFSSNTQMLGSPRRPVAAPTVTTTINQQHRRPLQNSSQYIAQPKPMPNINSLASGWNGSQPNSMSGWPQQQPSTTWGRNYSSPNNALLNHGRNSRPSSLTFPQSSRLRSNGGSRSSYTSNSVSRHGISTQTITQGLQSLNLNGQHPIDGTILDNITGLGNSHGSNNELSNSFYSYQ
>Act553
MNGKPRPRTSGAQRPPRSSRTTLTAKDHRPGSSKTQRDHVSSIPIDTKYLKKEFRMTVPRPRYAYFTLVMCGDEYVKGALTLAWSLRQQNTKHELVVMVTSDVSVEALKLLRKVFNRVLRVGYIKTKVKSTLRGKAYRDENQWINYSLTKARMLKYSEYDKVMWMDADSLVMQNIDHLFDLPAPAGICSSIKDHDYWHEKHISEDLVQSSIENNYGVHGCVMLLEPRLDHYFMASSQPVIGDKKTFMGPDEFFFTELYKSRWHHIHVRYGCTRWHMERLGAAPHVIHYGGAKPWEDGDRIQEWDGLWHWRAAADEMCRERPAFSVLFKRERPKSTLSLLRLITDQS
>Act554
IKQRLQMYGSPYRGVIHCAATVLKQEGIKAFYRSYTTQLSMNIPFQTLHFMVYELAREKLNPANTYDPKTHVIAGATAGAVASAITTPLDVAKTLLNTQETEVVALVGKNRGHVVYVSGMYNAFRTIYHMRGISGYFQGLQARVIYQMPSCAICWSVYEFFKYFLHKESDFHEMSATHGE
>Act555
SSTPKPTDGVMGKPCPRGHFCREGTISAEPCKPGSFAREFAMSSCLPCLRGFTCPNTTTVEPIPCSKGHYCPEGTYLTKGEPCPIGTYFPEIGGKFKNECRACLPGKYCDTPGQSSPSGPCLAGYLCRGGAKFKAPNDTSSDPYNEPCPVGMYCEEGTSNGTKCPIGTLRPFTGGKNKSDCLPCDGGHYCDEPGLSVAKGICSQGYYCPPEAKIKSPTPSGYLCPRGYFCKNGTVHPRGCEQGKYQPNELEYTCLPCPAGKYCPANTSTPEPCPPHHYCRAGSIIPEFCPNGTYTRGDETGLTEPKQCRPCINGSYCQMGAIKGPCAAGYLCYIGNPTPNPDGSNENIGRLCPLGHYCLEGALEPKKCKDGLVITIEGAKSEADCQRCSAGFICTPGNSIPTPCPAGYYCPVNETKQPCPIKTYSLSVKAVDIRTCLPCPAGYWCNVE
>Act556
MREYKVVVLGSGGVGKSCLTVQFVTGQFVEKYDPTIEDFYRKEIEVDNTPSILEILDTAGTEQFASMRDLYIKNGQGFLLVYSIINRQTFADLKPMRSQILRVKGSENVPIILVGNKNDIYDEREVSVNEGKDLAEEWGCPFFETSAKTRQNVNQVFVEIVRRMKTSNSRSGRNSGGCCVVL
>Act557
ARKLRMDEYPLQIQLEWQLGDREGRFLLKSDSDKIVHSNLFDVKSSDKAVPQEGTAVQNLKRRLSKREKKQLKKQREEAKKAAEKSGKDDNQIAQHLYDELPETSFTRSISNPEAVMRRRRQQKLEKRLKDFQSKDSPAGGTLKIFANTLKPEIPYKTLLVSVDDTTTHVIKEALIKYQMEKEDPEEYCLVMVNIPAEGTNTSATLGKERVVHDDDCPLKIAVTWPSNRGTVVFHLRRRANLPQHRRDKRRSKSPVRKPMDLSPDKTVAERLANAAYPDHLLPYLLELSSDGNDLDYKPRMHRLQMIATEVGSEKTFASGGNYLHLYAPHILPRHCVITNMDGRVSVTPSSGDAEVLVNGKRIYETTQLQHGDVVKIGRSHTFRFCDPAYEPQRHSAPVYGDNGSISSNSDIDVQRKP
>Act558
SQLPEFANGRLPNELLRSLRSCRNLQDVYKVLFSYCDDQADKKLKEYELEIERLNCTVEHLQSQINVLCLSLEESRENAEKMCVLMGKYESNSTASQLSLTFCDKVIETYEVLLQLSESEQSCLLANCKAAGVKTGLNSSYRLLYPENXIKDDQSDDVDACLVRRRTAETEARSLLQKLDKDLEEQYIKEQPWESVSSRSRTSSGSSNENMEFTREEETRLKSYIQQLKSERLTVGSTVLELQGVHDVPEPQKIDSLDPKLDLENAVLMQELMALKEEKAELKAKNYLIEKEKKALELKINSREAHEQAYLLQIEQLKSEIREELKKRRRIEKERDAGNK
>Act559
MLNQTGHNLTHKATPSYEDEKLFDIPATWIIILTIIMVIAQISTLIGNAIVIIVFATSDVLKSSVNNHFLVSLAVADLLVGILVMPCAIDALRVQTWRCGSYKYFNAFGNFCFCISSIMHLMILSVDKYFAIARPLKYPQVITQGRAYIVCIVLWVYSGFWALLPLIGVSSYECFIPYIGFCASKDWSMKGLNFAFAISVVSGTYGXALIVMFVIYFKIARIIQQQTKRIGIVVTDRNDTQDAIQNTQTSKPNLIKRYRGVFTLITLIITYLICWSPFCVMLFIEIGMARKMEGAASMIGMLVGFINSCCNPIIYWAXYKRFRRAVSRLLRKGLLFLPVSMDSNNVHSLSHTQGENTGRSIQVNRIVADKPTITDVKYTINAIYINN
>Act560
VKFFGEDAPVYRGETGILMVRGRNGKATGDAFVLFETEEHGRAALKKHREVLGSRYVELFRSSQSEVQQVLSTSSNLMAGMPHLAMLPSPLHQHPPFHPPVFLPPPPPTPYTANAGGNAKDCLRLRGLPFSASVQDVLDFMKEHAAYVAPGGVHMVYNTQ
>Act561
QGFLARTIHHFVFGAPDDPHATMEEGGKQEETMSETDPSLXKSAIRLLVCVAGLQGSYVIWGVLQERIMTRSYTKVLPDGTSVEVQFKDSQFLVFINRFLAMFFAGVYVLLTRQPKHKAPIYKYSYSSMSNIISSWCQYEALKFISFPTQVLCKASKVIPVMLMGKLVSKKTYPYYEYLTAVMLSVGVSLFLLSAGSSKKTATETTVSGAIILLGYMFFDSFTSNWQSELFKSYKMSSVQMMLGANFFSSILTFWSLFQRGSLFTSLSFAYNNPAFAYHACLLSFCSATGQLFIFYTIQCFGPVVFTMIMTTRMMLSIIISCILYHHPISAQAAFGVIVVFTALFLRVYARYRTRNSNVXKS
>Act562
MAACADETEKSPSKNPPIRVISLPDAKEKVVEDKKHSSAILLGLHQNYKDEKFCDVTLVFGDKEIKAHKVVLASSSRYFEAMFSSNFIDGSQQKLEIPLFDSKIGTALIDYAYTGKVEITADNVVEILAGANFLQGFDFVEKSCCDYLKFHMSDENALQILQVADQFHQSKLKDHIKKYCFLRFSTFAENKAFLNIPFKLLKEVLSDDHLLVEKNGVVYLGRRQEEYLLEKVLEYIKHNEEVNEKAEQLLKCIHLPLLKNKKLHALKSNDVLQSTECKALIDEALLLKKEKTSKSAQLQEEETDELSQKDWTKPRPCGEYQLWRGRCLANGEQVNDEAVAFSDKEKINVHSDYVTGMDLWIRSWDGRPVIGGMKIYYSNGESCMHGDEKGSTKEEFRLDTDERIIKLDSQSGYMIDCVTFFTNKERKLGPHGGSGGGYRQENPPNYHGYLVCVEGNVVKSQGSLGITKLQFLWRFFRTHDQSHVP
>Act563
MSANLPYEISKFQEHIRLLKQIKRDTISSFKDLQSSGQCNPDILSAYLPDEQCQFLDSVCEKPPTIIVVGQTCFAKVCVINELLGEPVLPTVEDLDKSTTWRMIRIKYGNISNVSLVLPDSFELAAALNAHEDCWQCVPRGDLEVTGSEKSDPALASAVAEVSLNHALLKAGAQIVCSPTNHEGDVENIFRACCEDVLPILLYA
>Act564
MSTNKAEIPVYSGFCPDGECNSKLFFPSYAASSIECTGCGKHYHKDLLLQVELVKDPAEALRNLLRSVLLTRSALKKGTDLVKVKGYSNYHCRLVSPLLTHYGMDNKTSEAKLLREMGQGDIFDCSHLEDRAFFIEEEYLDTSGYGRDRSGSIEYLQGITKRIKEVNDDEERIVPLHVDGDGHCLVHAISRALVGREIFWHPLMVNLQEHLKQNITKYKALFVDFIGNDEWDLIISEAGPDFQPTDDQPLGLRNIHIFGLANVLHRPILLLDSISGIQSSADYSGTFLPALVDNDLCRKKDGLLIPPLAIAWSNSGRNHYIPLVNIRNKPPAQIPSGIIPKAWGIPDEYLKEYIEFDINDVCTVGGSRTMSDAYLHRLMKAMDDKFLEINGVSASLVTEVHQFIFKPSGVVGVLPQTVIDRTRQRVQNKALMRCIACQAVSEYDCPVNQEWLAPGGKMYVSAAHVEGGLANGQMYSFPDHNLICLYNADNDVLKPIKHE
>Act565
MEDDETLAVGKTVILALIFIVSITGNAMVFYCGLHTQRMSAMNHIIVNLALSEILIAVIVIPIQIERELTDNLIFGNTFCKLLEYIQTVALGSAMMSLIMLSVDRYCSVFHPLSKVTRRQARHMMVFSWCYPLLCASPVMYYVLGTTHQPDALLLQCHPNHEHSLTQLDRLYSLIELWLIFLLPVLMVVMVYVVIITRLLRSGSPSRGRATNNGTPTKTVNYPGPIHRSYTTALDSNIVPLAKRRSVIMNLIVMSTYLFCWAPLATLFVIKNIQSFKKDFSFQTIHDLSSFLALAKLCLNPAIYSFFDNAIRDQLCRCRCNTTNEQIVYSEKCSRGKLSELSVSKIGFSRSTGIPPNNSEPLLLTSSNQRSSYKATSFNTEKLVQMISNTRRYRSLGMFTSRSSQI
>Act566
LDHIATWVGMLCAYNYXYVEQFLAYLDKPHETSKEKRTAIVLKALVTIFCIAIFILWFYFVLFQEREIYKRIHPFTAWIPIIIYIWVRNLFPYLRSTYLNLFAWLGKITLETYLSQIHIYMIGDAKKILIYISKYPLLNFMVSTVIYIAVSYVLFHHTLFFNSFIFPKNMRVVCKNLIXGFLVVGLCYLCSFLLTLASVW
>Act567
KEHLRNQFTPPRPLEGRQTTVRSKKKPKKTKRIIVGHGTELWVTDDEDEENDQRKYAAGKTSKDSEIVQKSSIPDDDREPGTYSNNTHHLINQEGSKYPLDTCKITNNYYQAASPPETTASLAQLQYPKTSNFYWNNRPATAPEPSRPRSPTIHNMPSQLHEQAKTGSTNSDLYPKWFRNSSVYSPKRPSTALLDLQNTWSKTEAHRKFHEQFPENAPDIRQKPDLRITTNERRHVIPETGIHVYYYHR
>Act568
MSEGEGLWAGEIEKSFQEALAIYPPCGRQKIMLSTKDKMYGRNELIARYILMKTGKMRTRKQVASHIQVLARKKIRQIQCKIKDTHHYMSDSVQEMMSMSSAEILSPTVQPLENIESVESFSPPPSLHHIPSYRRXSPTEQRRERNGKGMDISCSRSPPRLHYHLQDDSHVTRNAGGTSPPSSLPGLERACSRESAFHDNFNWDVPDITEEIQSKMSNHIFHESPSSSSTANSSWQJVPGPXYDFKCKEEXVHSRPTCPSIXVSSQPGLHETPSFDDYLALDADQTCPSIDFSGV
>Act569
MDLVLNIADRYFLSSYVYPSTWQEGDITRQFLSLIFIVNIGGAILYLSVATMNYFFLFDKRLLEHPQILENQIYLEIMVALKSIPLMSLPTVALFMLELRGYSRLYYVEMSRQSPWSWVLDVSTSTILFLLFTDCLIYWIHRGLHHRSLYKHLHKVHHKWKVATPFASHAFHPVDGFLQSLPYHIYPFLFPLNKIVYLTLFLFVNIWTVSIHDGNYQVPDLFKPFINGXAHHTDHHLFFDYNYGQFFTLWDRIGKSFRIPTAFEGKAPIDYVLHXMSDKQKTN
>Act570
MPSGDSRKDFILQTTXNYFGIAASDAALEKIFDSKEINAFLDDGNSPVLAARYDTHQGKKSIEVFNHVEPSDSAEKVLVFFKLQPEVITPDTVHQNVFVSSMLDSPINTLYHSVQKIFAPLLLKDEKWSQNFDPKLQSLLSELEAGLGSVVRKQDKNVPKSSQSGDQDSLGGILTPQDEIQYWADASISGYDLSERERAAFFQECFQK
>Act571
EGIPLTKPSFFATITTSQLQHIFRSETSTKMPLLKERAEILNEAGKFLMENYQGSFANMISKCNHSAQKLLKLITTSFRGFRDEGTFNNHKVSFYKRAQILIADIWACFEGKTWGSFDDIEIITMFADYKVPQSLLHLKVLEYSSDLMDKLRMGKTIPPGNHLEMEIRGNSIWAVEHLYQTVKKMALNDKEFACKSPRELAQCLNSVIIDFYLWDFAKEKVEKITDLPCHKTRTIFY
>Act572
HLSEDDPEALHEIPDDLVNIYSTSFYEKINLSCNCISVIPYELSTYLPHLVYLDLSYNRVSYLPESFGYLFHLQTLLINNNQLKELPDSFCYLIRLEKADLSHNQLSHLPNNIGHLPKLKSLNVSYNELVTLPASLGEATSLTLILAIFNKCKDPPQQICNQGSDMILAHFQKNCPSKPDKQTSSINKFPRIRGDVLLSAHSNPDTARVQYVQAQTNINATSRIKTPLRPPLDGTALPPDELVDKIVGCLYGAAIGDAIGLCTEFMLPDECRFHYEEQDLNYDCMIMDRHRSKWQKGDWTDTFDQT
>Act573
MENQNTTQVLTFEQVSRLQNVLNQVVQVHGRGNFPTLDVHLRSLIETVSFGLKKEGLKIKDIRLNGSTASYILSKDNITAYNDIDLIFGVEIRSHSHLQQIKTVVLSSLIDFLPNGVSKDKMSSCTLKEAYVQKMVKVSNDNDRWSLISLSNNEGKNIELKFVDNMRRQFEFSVDSFQIKLDSLVGFYKLSTVPMQSNFFPTVVAESVYGDIKLALFHLDNQLIATRNPEEIRGGGLLKYCNLLVRNYIPENINEIHMLERYMCSRFFIDFGDIEQQRQKLESYMASHFIGEDHTKYQYLMILYSIVSNSTVCLMGHERRQTLRLITNLAKSYYPNGFGYCDGFGTVCYGSPNGYMYTSPPSDAQSWNPYQGNLVQCY
>Act574
FLIHGFFKSFSPWKDAFKEDWTWDTDNRSPDVFLCLDNKIACFHIDPVDMSTGTAAVRGNKAFTHGQHYWEVKLSDVYGTSVMVGVGTKDAVLHTNNYEYVNLIGKDSQSWGLSHKGEIWHNGKKRKFCEPFFDSTVIGILLDMDQGTLSYFKNNELLGVAFSGLCESTSELYPIVSSTATESEVEIGDRSCKYMSLQDQCWKTILKHVSEDKTESLPLPPTLCKYLKAKT
>Act575
CNVAFRHDSTLTMHIRTRHDHLRPFKCDECGNTFGRLSHLRKHVRKVCGNRMNKDRPIAQCRFCEENFPTKGDLRKHVLTCERKEAKVKAKEVTLHVCDQCSKDFASPYNLRRHQLTHTDEKPFQCEVCARQFKEKSSLSKHMKRKHTGVDQGSQTDETGETEYNSVDVIAESAAASGVPIDSDDDQVESMNVTEVASSTVDASTLITDPSEAVRVQGQEDVEMTTIELSLPPGAESHEATALQAAVEALVSASQQQMSMEHSIVVPADPSAGKEIYSNVADVQDNQDVGMVDSTTELVTTEVKATTPEDNQVEYVEANEAPETEA
>Act576
GHQPIHTTPQQQKGKKVKRQWESWGLEDKNAFFEALHEHGKDFDKIQAHLLARHKRRGDPXNLIKNKDQVRHFYYRTLNKISKYIPKDKQPNAETDPHRRTVLELGGLTCYGELRKKGIGLGEKDGKKLFELVADGKTYIRYKGRTKKITPPTCRALKKIISSDNFEATPPPIPSKINVEFLPSDNATWLAVQHIAKNPRLRTTVSPKKPLHIILEFLMKKWPVKSPTSKTNEVLSICIMIPVGFFTLEEETNNISCDNEIVEDTTSNDTINVENEADALNKTQNEDKVDVNLESSKLQEPRLSELNSMQSNAKESASASVAGSTEDSTKPKQWTPESCGNITVGDIYCKLQRPAKLKLEYSFQEGRVLXTKHSHNSLKKLVEVAKNEFHNFKNQGIVDITGXTNEMPAPSSNATRNMRNXSKTTNKLPFILPSIAPPALRQGIYHTRVSTVSTVMNSKPTTSFVNTRKRPRKNQLPVNPPQKVIQRTLLPRPANALPRGAVAVSFIPQPVESIGSVPSPMSGGVLVNDGSSRITTNASSPKP
>Act577
NFSFFWIRKDFTVYRILKMLFRLNFLVLVTCLVTANEYMLYYICAMHTFWFLSVYALMRPLYKKNTEPKVMAIKFALYAGIVFAIFEFPTVGKLVFKPFRFILNYKNSLHEWMFRAGLDHYXTLLGMICAYFHPNVENFFTNLESEKNIDRTKVFTLATKITLACVSVIAFVLWVSHIFVLQKYDYNHLHPYFSFIPLLTYILLRNLFPFLRERFMFLFTWLGKITLETYISQLHIYMQGNAKYLIVYIPGYPLVNFSIATAVYLFMSYHLFHVTVNLSAYLITKDFKVMGRKAFIGFLWMGXCYILGLFFCNHKTFASFV
>Act578
MEAESSAVISINENPMAERNVHEELHEPNIQEVQEEDDMNAQSQSTKKKRRRRRRKKGSTGDIEESARNDEPDKSLEEEKEGVEKPTKERPTSAASRIYLKSKKDDSEGAKDSAVTPVKDEESENGDEEDGKKPGSGKRKRKRNRKRKNTLEGDVEGGEKTPDSKPIEPKPTNSTPKGKDQSPRKHGSHSPMSHKKRGYETYWSFEKVSQGLKRGELLKGSIRIGKRNFELAWVTVQGMKRDVLLEGMLPRNRALEGDVVVLQLEPKSKWKVMKSELDDHQASVNATSLENEEKKDEDVEVLAQKLGDTHLTPNKKSSSPSSKNATPNKPRNADVPEEFLQRTASVVYIIEKKHSRAAGGHLKPFNKKNEGNPDALFSPSDSRLPRLRIPHDRCPPCFFDRPQDFANTLFVARITDWPESSSFDNYFAIGTIDRSLGEAGEIMPETEAIFYEYEIDFEPFSDEALACLPQKQPWVIPDDELAKRRDFRDECVFTIDPLTARDLDDALHCKRLPDGNIEVGVHIADVSYFVRQGTALDEAAQSRATSTYMVQMVVPMLPRRLCEELCSLNPDEDRLTVSVVWTMTEKGEILNDWKGRGVIKSRVKLAYEHAQEMIQKPNKKWEEGELPPISQKSNVEEISSKVRLLNKIAGHLRRNRFSNGALRLDQ
>Act579
SDAIIRQHKAACLRVTSLLTCKDLLWIGTSAGVVLTLPLPTIAATTSSLRNSPSATASYHGHTGHVRFLTAVEVPKEGAQESTSDKEPNTPVTPTLTSGPPLTPGGPSGSNRDIARDILIISGGDGYEDFKTSSTSESAGRDDSTNHLLIWRV
>Act580
MEIDENPPRKSSLIVAKSNGEDTKQDDSGILDTTKFKTLEEQVKFYERRIRSCHKAKQKEKEGDELCNLGILYYKAGRLQDARHCHERHLNIAKSIRSPRSEKRAYCNLGCTYRRLGNLDRAIECYEEGLKLAKELGDRTGEGKLINNLANIFEQKGDFDQAVCYHQRRLKLAKELNDLDAESKSCASIGNIHHLLGNIRESIAYYERLVASLKFKL
>Act581
MANSNGISSFHFGKNVYLLGLNVSRRGQRAFYSGITRGKSNLEGCCKTLQDRKVSSRKINTELKPRNRKNHPNESLTSRSVVQGSFLKVFRTHQCFNSRTFVTSQRLRLQEPWMISDYEVNSLVNRCETAASVNRGIIDRYETNQLASNQPVEDRKFVVSLLHEDGEHLFGVLDGHGGDSCAQSVSHRLPDYIGLALLPPEILMELGNDVPDVREYLTMTSDSEHNGYNYMDDPICRQSLYKYFKKLKKMYVSKGYHVGSNLKQRSSRGLFTSFAEFHDVRTSFKMNALSHAFLSLDEDISAEALRFDEAGKVNEHAFAAANAGACALVAHINXTELCIANTGDCRAVLGVENENKSWSAIQLSSDHTT
>Act582
DGSNILIEAAKGGHAAVICYLLENPTPGTPPDMKLTSMPSSMCAPSIPPPRVPPVHASQPPLLEHPDLSDLSAFGPEAXALSQLPMAPPTSPLCSLQDALMFQDTVVPPLSSGMPSAFASLNQTVPSITTTNTRVTSTAVQTDNKVITEKLQLIQGKLAKALKEANFSLDSGVFPKELLQNVSEEITQFDMEGDEVNIPPQPFLIPSGFGELTPAEIEGLMVAEPAQTLPDAIGDML
>Act583
MAEKLQWREEVDEKMRSLMECFQKREAELSRLAEQLAKQRSELDKETEKRKQDTEQDIIQQYMKLEEEKNRFKMEVKRMTNVYEFQTSRIQLDVGGHKFTTSLQTLKKDPNSMLAAMFSGRHSLVTENDGSYFLDRDGTHFRYILNYLRDDFQSDTFPTDEVTLKEIQNEARYYQLLDLVDAIDELLYPPPPAPDYTQQEIDDMLATVSQQSKNNEDGRSNARNASSSISPGRHVDFIFHSMTKXNIDFSGKNLSGLTFAHTTFAHNVTFADALLINTCFYGCEFASHIVVDFSGADVSGADFRQCRCIKGGLNAFGGQSSASAQGGGGGFIFGTSCSSFAHLIKTSHVKFTNAKHIGTKFDPTILDIIKF
>Act584
NIMKLEDIVHWSKAYKDLPCEKLAALCKQVTVATTGPGDGIRNVSVPKECIEAFRPETSGSHHFRPISEWSKRHGRAYGMATSLYEYNQTKNHFEGDPIADVYAIVARPNSCILSIADGVNWGEKSRLAARCAVAGSVQYLQQYLSTATNTHQVMQLLLQSFEAAQECIIKKQAAMTTLCTAXVCEVKGSDEWALCMVNVGDSLGYVYNEKDGVREITIGSHATLRDMRCPGGSLGPVDGYNPDLRNLTFSYTRVSTGDIVFLTSDGVSDNFDPVVSQCNHCQGLLKPCLSMDSIYDKIKTSSNATVTKEDTKVKTDVDKSSCSEWDVPALRQRKVLSDMKE
>Act585
MSTRTFLSSVTINYFGFTMALDYSIVLLTIEELWTSLGGSLMLYGFVFGIYALSQSVITPLLGYISDVRGIKFTMVLSLVLNALGNILYGFSFISDSANMILIGRFVSGLGAGSLVLGVVYLTNVSSRDMRGKVIAGFKLSQAIGYFGGPMIGMIFVTMKSPQKTSSTATKIFNMYTLPAWVALGNVIFIVIPAVKYCFKNPLSPHMALKYNHKEAKELVIHTIFLIPVLFLATMCYWIIASDLFTLAFGQYHLITSNKDLWKVYVSAGVTLVMSCLFIRVTIHRIRKMSSEIFTVLGLLIVSIGLMLFADFGIQDYRVSTAFYYSGVALIVSGGASFFTGIGTYYSRKVTDLSHQARNRRGFFLGLFTFAESFGRFVGPATSSLILFVEEKPKKTTTLFKCDLINLIPDGCHVRNLSVTIAFLCTVLVLLSACFVVYHRRYGKCQVDISLLSLEELPMPQPGEGRLSFREDNYVSDDLNAELNIELN
>Act586
AYVRASGCDKCGACLDLQSDDAEVYLNSSKYRRKPTSAVSISAWINLNRTSNVHSIFQALEDDNKNVYNLEVINGKVHWQSKDKKGGIIFDALTNEVTIPEGLWSHVTGTYSSKTGNAKIYVNGLIRASFHNQSGPRLSTDWSRASIGGHYPDKEPFNGLLDEFFMYNWELDPSEVGFVSKYCADKPKLVSFTVKVPIL
>Act587
MLPSVGVVDAGEGSRQLIGALRTAGFTVTGVWGCTKHQAQVMAHKHDVPFATSRIDELLLREDVDLLVVLCPPHQRADVAVKALSIGKHVLCEAPAGLSKDEADRMVNAAQYYPRLLSLMKHELRFVPTFVKMKRLIEEGYCGNVLVCDCRIGVGSLLGSSYDWMCDQAMGGGVLTKYGSHIIDLISFLTNQQAESVNGTLKTFITQTENISSFRHITGDDFCSFQMKLNGGTFVTVTLSTHIPGPYSQVINIIGSEGRLIARNDNLHGQKDGNKEILLYATTRVIPSVEKSSSPEVFLIGLEAWVREIKRAFEESVDKDDRRNADLQAISSAASFED
>Act588
RCSVGAAELSGKLFAVGGYDRGDCLHTVEVYDPLTNEWMPAAHLHSNRGRFKLCALSDIIYAIGGSDGHNELNTVECYDITSDTWSIKAPMGYCRSSLGTAILDDKLYAIGGYSGSHNLKTAERYDPSTDKWQQIASLSCGRENLCAASLDGKVYAIGGYNGWSYFNTVECYDPVKDTWTFTXPMKVARRGAAAAAMDGCLYVVGGYDGTTFLNSVECYNPQTNTWTTVASMNTARHNVGVAVVGGQIYAVGGFNGSAFLKTMETYDPKSNKWKSFVLMQ
>Act589
QKFGINTVGLEEKSTACQMLVLYAKELKEGFAPYAEEVVQLMIPLLKFYFHELVRSAAAESLPYLLECSKFKGDAAVRQMWAYVCTDLLKAIRTEPDADIQIIFLENFAKCVETLGNGCLTVEFYNLLAEVIHEILNAHKERQMERQ
>Act590
CCPEPYPDVTFYLHLRRKPGFFLYNIIIPCLVITSLAVLTFLLPPEIGERVTLVIESFLALSFVILMVSSSVPVTSDNTPLIMKFLLISMCQIGCALIANCISLNLYKKEEMPQWVRVVFLHYLARCLCISTGHPKGGVSPKKSKDEDTQDKKVLASMIHKNSYNSIDGPVSPLLPRKTSANSDHQMSKAADGIAAVAETVLKEEDFEKDRDFWIFTSIVVDRLLLIIFTLTFITSSSFIFSMVPDHYGIF
>Act591
ALQDEIAKQRANLDRMEGVGRELISATGENPFXVAEVQCKLTRVRAQLDRLDARMEQRREIQQQVLLQLQVYDVTREDFINDLAELETKLENARPASAIFSVVDEQKDNMQYFILNNITKKEPVFEKLIEEGERMLAKMEPGDDKEQHQQKLEETNARWQAFKDKADSMQEKIDEVHEAAGQYEKKNDKFKSWLDETEKKLGKIKVKSYTPEDADKTLEELEKILNDVFCHEPHFEDLNSAADTDVECSQIDGDVVKAEFVKVKNRWDALNANAMKKKEEAEEVKEALDKYYSALQPVQEAFTQAEVVLEASEPLGTNVDKIKEELDQVKALRSTFDDRKPDIKEMNQSGNKLLSGEEWSPLNVELKEKLDLTNKKAKETPERLQEREKALEKALEDATEFNTVLXDIENWLPTEQEKIEQLDPVSTDPDRIKAQIKDTDDALEEIKHYLVKLHQLEDVGQRLIEDNVRDPDTVNDIQNKIDKVRTPLEKLCGKLEQRSARLQNAAMQSQEFQDSYDDFVARLGNIEDQLVSEAPVSPEYQETKKQKEDNEEVQDLIDQQEPIFENLLKTGEKVLENTEPGDERRAVEKKIAELKERWQKTKDKAAERDQRIESVLPDAREYHKAQSAFEPWLVDAEKQVSEIKIKSSDPDEIAKQLKVLTDLKDDVEKHRPEYDSLNTAAESLIDKCHDNNYVIDAQKKDLSKRWNALLRDIEDKEEMLSNAKNASDRLKDDIQCVEAAVQKAENTLETCKAPKIEPENVKRDLSDVEAALQALEECEPQKKEADELAHKLLDQMEETSTDTVVLKQQMDNLNDKYADALNKTKDKKTQLKKAYVLIVEFVEIYEEITIWIEETTVAVDTAQEISSNPVVVKTQLADVEQLQDSVAAKKRDLVKAEDIGEELVECCENNPNXLAEVNMKLAKIKTPLDNIAAKVDDKQAKLQMVVLQTQEFQETLEDFVEKLSKIEDXLARMLPVSPVYNVVRDQVHEVEQVSDDVKQLEPVFGRVSSCGLDVLESLEPGEEKDKLKDKLAEIEERWNDVKEKVESRKAKLDEVTPDSKNYHDNHQAVLPCLEDAERYLAAGEPIPCEEKSLAREEKALQELLDSVEAKKPVVEEXNNTAESLADLCENPEVTQAEVKDFNKRWNAVVDGLNNRKQQVEDVKEKMKELNSVMEPVEETLDQAQPILEAPASYGADVKKSEDELQKIE
>Act592
GHDYCRNIPWNPTCYLKKGEDPSCKENVLTQPWCYSDDDPNEGEFKVHYCDVPECSSCMYGNGDGSFKLYPGRKFPVYLGRNIETTKITNKNRVLCRQGIGWQDNVCRVKLSIRTQEMGAPHVVTKATPHCYVAKPGTDVNKIKKVPDQNLELVECKFKQCTVRQVWFLFFNTYGNPFVVESNFDGIKIELVRGRKEERIKFAAFGIHLVSGLIIESNDNRVTSYLDNFSLITRRPPEKLSELVVKNVRKEYSGLYQLTYKFAEADPAVDQGTYKVNFEIDVKEPTSFSLKPSVLKVCANGKGKLRVEVRGYFQVLEDTIKWKYGLSRMSINTEILPQNTRFELSADAKGLSIKTVTEDLWVSXEGRSYSGKPKAIAHVTLK
>Act593
MARLQARDERNFTGSLPDLKASLKATEQQTKVVDQNITTVETHFPKLSTVLQRYAVGTAKLRDKGDALHKAVATYAENESQSMKEGLNIFADCLAAVQDYRDAHVHRLEDQLVEGLVVYETKCKQARNDVKNSSSLCTKEVKSFNTLEKAQTQSGNRSRISKAQAEFQKASGEANRSLQILRQQMNEFEVQKMRDVKKIFSEFVRGEMEFCARALEVYTRAYQAIHNIDENQDLDRFNQSLLVKPPTWGSAPALSSVGRYNSTPSLENVIEEEDDLNRTL
>Act594
MASSYGVVAVLVLIAALFAGYYYRKISHEKHLRSIMDGMLALERNHSVTHSPVAVLAFESTMDVFADSFELLKALGIEPPQKAFPHEVIDSETALAETFAYFFEHSVASSKYVANKELFRKMAEKANNLQSTKFIIGGTAIAFAKRLTVERWRTHLAVLMTESTKKHLPDDITVAGSVPEDDDIHLILEFPGFENWGDKFVSQRSNRMVLHSDINNPYLKSLEDLKAVTKREEPNIVIIGGLHMLDNFPFKDGERGERLGELAKYLSALSPQVLVHFEMGVFHEHALFVDLLEYVFPYSDSLGMNEQDLPNLLTMLKDNKITKTATQKPRVAAILDQMRQVYKLLRAKPLGNGKRKVTRLHLHTLAFQVMMTTKDSSWKNTQAATAKASLTATRYICGSNFIHTNKTRLIMDESFSLSTYPGSDRMPLNADNPVPCWDEEDYEFCVTPVLVCTDIVHTAGGGDNVSGAGLTLQV
>Act595
GDPDKPNYDGASAVHLAASCGQLNCLSFLTNFGCNIWALNNDGRTPLEDAAYHGRMECVRHLDGLIAIQMLRDKKGVEKQKLHAKREAIKRVKKQRKLQQERNKAYEKKVKNELKDKYDQLGNGNMGEEDDNLGKQSAISMTNGRSRTFSELAGGHGFDDNSDQWEAQNATSHVYSDTYSERSNLFKALKGKIHDTLQRKKPGNTLNPETKRPSLSQPNLIFKPGPMATSKSLDDLDVIKETSSQLQDGSESLVSDDSDCDNLSATSGHIIKKYDDKGNVSTEILYPSVSSKSNGSMKSHKSQNSQSSRKSSTSNDHDQESLQSAGFEEDNYSAETEVSDDMRAVVTFLSGLNLEQFSTSFLKESIDLNALMLCCDKDLQELGLPLGPRRKILEAVKRRKLAFKSPGLMTDSKI
>Act596
MGSKQALGFFAIFLFVYSSSGSSBRRPLGAFIKHFEPLNYDTSRLHSTHSRAVSKGSDYEMQFNAFGKQHKLRLRQDKSIFTPDAVIRTGKGEPIEVDRRSFLTGEVVGEPGSMVHGVMEDGAFRGKIIGSADSYYVEPARRYIKDPEFHSVIYNDKDVHYKANYADISKRLPNPAERKRRDTEAESQTKSRKRRVPEDEKQKNACTLSLYGDHRFTSLFGGPGEAAKKIIEHVQAVKVIYGADFNKTALELYSPYGITFRVKTITVYDNDDVPDKYKPDNLGIDPMLDLLSDDNHDEVCEAFLFTNRDFDGGILGLAWIGNPSSTGGVCSKHYDTGGGKMKSYNTGIVTFKLYGRFTPPKVSEVTFAHELGHGFGSQ
>Act597
IQGEQAVMSNIASGIKMCDPGVKYRGMIGTMYTIAKTEGVKTMYRGLIPGVHRQLCFASIRIGLYDSVKKMYGDEDINNPKVLKKIAASITTGVMAVAVAQPTEVVKIRFQADAGRYTTGAIATYGIIARSEGIKGLWKGIFPNMARLCTVNASELVVYDSIKSFFLRHKLMADEYPLHFVSAFGAGFVTTCIASPVDVVKTRYMNSPPNTYKSGVDCAIQLFKHNGITAYYK
>Act598
MAVDVVGKSLPDAILLEMFRYLSRRELGRVALVNRQWRRIAYDPSLWRTVDLTELFPHTMGDEKTLLMLLRTRLASARSLNMAECSLTPDLAKELSRKQDTLKSLVRFGVRGNIRDFPNGLELMDLRYSWGDFSFMRRLPRHFSKIKCIGLGSVSSEFLIPDIFTKMRHLRVLELTDCSALTDDTMVKISLSCPHLESICLNECKNFHGKCLSRVLDNCPMITTLLIRFTKMTDSALISVNWEKTRVQELDLTGCYFVTTTGLSNVISRLPNLHYLKMNQCGFRHILHLTVYQEIRPNVKYTNLETLDLRWNFLLSAECLEGILRQAPNLRYLGVSHSPRVPPSVLASLLKYVPNLRVLEFGPLRKESLSESKLVPTLINSCQVIEAVSLINFKVMDKDDTLLLQELREKCKHIKEVKLCNPRIEHVAIGNQGETITVERLLIKMDSQLPSPKNTLGRKILMSHK
>Act599
IFIVATPDYVIDRRSFPYPDGLAGNIYCHMIGSTYILFIFSKASTLTIMFLAIDRWFSIVQPIKYKTTFSRRRLYYYITIIWIISCITQINELFITFVDEKNHCTFRDPFYGVKFERILILVHVTLTFYIPSIITCCSFXHIKYHMHKPQFRRSINNVKATERLLRMCALAALFLSICWLPTETYFITYKFKVAKLSLNISLFFSVLAMFNSCVNPWIYCLSNKEYRKEFVNLLCCIRSNSIGLTELIAKVSSSKSQYSFTNVMXLXMDNQTSLNTERSIIIEMRAMSNPESMFRHLTPNSATLKRYSSNDLVTGVSANGKTPNHVDNNKELMADGHFG
>Act600
MSSKCTLLKVVLLGDGGVGKSSLMNRFVSGKFDSQSFHTIGVEFLNKDVTLEGEMFTLQIWDTAGQERFKSLRTPFYRGSDLCLLVYSVDDVKSFTNLSMWKKEFLYYADVKDPENFPFILLGNKVDVESRAVQQEDADSWCRQNGGVPYFETSAKDSTNVNEAFLAAVKRLKHMEQQSKTNRSGFTATGGVNLANVKKDKSSGCCD
>Act601
HFEKDLPEARRDFAGTSPVDRWPWIFKEYKTAGYATMFSEDCPDFAAFNYRLHGFNNTPTDHFSRYFWESAKMTQPHCIHSKPQHLIHLEYIETFFEAYPKTPKLGVAFFTDVSHNNLNTVQLAVDDFTRFVKNLKERNFLNDTLLVVFGDHGFRYGASRATLQGHLEERLPLLSLTFPDWFKNKYPEILSSIHHNAELLTSPFDLHATLRHILTFPDPPKSFNHSRGTSMFQKIPKSRDCETAGVAEHYCPCLNIKAADTKHRHIKLGSEALVNHINKMLTLDERSATLCHQLKLKNISSSLQQMPNAKFQQFLGSEDIHGRIPRFSKTRKELNECNYRIQIQTSPGDGLFEAPVRFKEGHFTVTGDISRINKYGEQPRCILDKRPDLRKYCLCKDYMNRTKSP
>Act602
MQQPSKRKCSENTGPEDSTLHNSQDSSRLKIPSLAHLNTLVKKEIEKSSWWELYGFDIAITGAAIAVLPFGYLLLGQGSTLLFIIGFFIIGYIHSLLTVKVAHAAVHNAFMGSSPFWNKIISVFCIEFWGGLTERGAQETHIKYHHPYTNVISLGDSSSWKVPVLDRYTYLFFAPILLPLIYPLVTIDLLGKRWLDIARVFFLSMMGYCLQLWLFLNLSGLSFGAALLCVIFVRSVYAIPYIHVNVFQHIGLPMYDPNKKPSNRLLQMATSVLNLPRNPFLDYNFGHSIVSCHVEHHLFPRLSDNMCLKVKPLVSQYLKSHGLPYNEDTYQSRLKMFFNQYEELMVQAPPITELVGIQ
>Act603
SKQVGIVRDIKALLHSEEYEKASKLSKQLIDLSLKGLNYYQNYDRIFLNTVVTLGFLGWIMSIILWIFLTHTYVLQETVKXNISPIKPLLQDKNVNTFFIGLGVIAVVILVCQSAPFMYYIYCFLPIIFWNYIIKRLHIIKSILNYISRNKLGKKLSFTLIFGLLSVEILVLSFFQREVLCLGLLCFSLWIFSTKLLSLCPATALAWMVTSGLLAVFPMLPVVGRDANYSLVTLAGLFTVIVFLGILVLCSRISEDFCQELQKSSSVLLYQFIAIVFAIYNVNTASSSFKQKKGLPLLNQISSWTILLSSFVVPLFSSKNLAIRITSIVLGLTSSYLLMSTAYEGLFLLALSLLMSAWLVCEHKLSGGTLKSLLEINIGSDHNVEQNPTWTIIDGTRPLTLEDLRCSYFFIFFIITAFFGTGNIASINSFDPSSVYCFLTVFSPFLMGALLLCKVFIPFVIVTSAFDAVHIILQVPVHSLFLVVLVLTDIMGLHFFYLVKDYGSWLEIGTSISHYVIMMTFIIFLFLIFGLTRLFTGTFINLTQKKKKS
>Act604
ADSEFSGGLEKYKTRVILQYDGVNAWYSPASFRSTCQIDVTFFPFDQQTCFMKFGSWTFETVDLDIFVDNAPLHSKQYVKSAEWDLIAASKTRNVESYACCPHPFSDVTVEFKFKRKPLFYMFNLIVPCMIITGMVLLGFFLPPESGERITLSITVLLAMAVFLQLAAQNLPRNSENVPVLGIFYITVMVEVALSLIATCYVLQIHHMNSGIALVPVPQWVQYYILGWLGRILGVKKPISEDNYDVSSKKQFKRLSVLRKDIERRNGDGSRRLISNGLDACEQETEFTEQRDTSYACRCENRGINSTIASINANTTQGIMVLAEDVRHRRLVEKNRNEWRYLAMVLDRLFFWLFVIMIILSTSVVLGTPGRPY
>Act605
NFEQDHMIDFPEFNPSGMTTPDIANSGIPMRPPLTPLRSATPFIPTDSSTLGINNPLSIKIDHLFDDLEMYLDERQEELQGVTHVILRHMSKLKQIYSFYSGLGQEYSTDNTFAMTRMQFWRFLKDCKIHHHGVTLVEMDRFVSTNERTPDIHEPQHKVLLRDFINAIITIGYHVFHGQTHKKGAVFAECTSKIMSQNILDNACNVQGSLFPSATKAEEATKYIEKSWDIFNSLCVPNKLAPYEPAFKARQFLFMLNXFKLFNNALTPKEVIEILSWDNPHLAQADFCNLELEITFLEFFEGLIDCALVYVSDRMIMSSHSAKLSPDAASIRSRSAECFSPXTSKPGESPEE
>Act606
VPSDYHDDYIRTGYRRPGMSFLECIQSLFQWNNETLNVWTHCFTLFFFIWKFSTLEVDFLFDSRYWPLCAITIGACMYPSLSCIAHTFSSMTVRVRHICFFCDYAGISVYSIGSSVAYFAYSIPDHVRGSFLGMLYRPINVTMAIFCCYVCCVSRDKKWQSIQSTMRALSFAVPYIFTSSFVVYGILISFYSHSLSFHYSQFFWCTLMAATMTTKIPEKYITEYFDVVGHSHQWFHIXVFIATNNQINAVILDMTELRKNDAICEWSFGGSVGLVLMVILANALIVCFFSYSIVTLNSEPLHVEEDKSL
>Act607
MGYDVGRFQGEVDEELMCSICGGVLEDPLQAPACEHAFCASCIHEWLNHQQSCPIDRRNLTPLQLKQVPRILKNLLSKLLITCDNSSFGCEAIVRLDGLYSHLSNCQXNPKRPVQCEKGCGLVVPFDELVQHNCVRELNVIIQNQNLKIVELQSQIDDQRQQLNEQKRELRVLKDMMRAMRVINMPQALPALPNNQRPSVSHDSBELREWVSSLEQARVTRWGGMISTPDAVLQAVIRRALSDSGCPSNIINELMENAHERRWPPGLSTLETRQLNRRRYEQYVCRRIAGKQAVVIMSXENEHMGEALTLDPGIIMIFAHGIE
>Act608
GQTVRIPVTRIRCGKWDIRSEERWLZYTPSCTSLKIVFHDRQHFDHEECKLFYLDDISAADLRITTKFGCLDAMNCVLTLECMRKIEISGSDQDISCVDALVAELTFHVNYTGQVRDIMRSLRQAKITADAETLDQNEHELLDYNSSKLREGLPDWVQYIPIKVYTPFVRGTIEFVLTFYTIFSILWALWQLYRHVDFIRAYVRPVIDMLIFQIKSLEKFIQVANTVFEEFTKQWLAYLKPVYVIISSFATPLVACGQQLFSALSSLLDVVRVTFQPFISIFQPCFHVLGIIFIKAPTAVLKPMYBIFTTVWSVVRDLLGQMLYSSRIVEFIKTFFQTLGEFFERSVRLDPLRAQLILMRSNVLNSGKAVGLGMVYIYKTIERRVWLVFRRTPDDKED
>Act609
HMSNLVSLDRETRPYYNFMVSAADIGGQSCFTNVTVLLDDVNDNKPVFTQRRYLTSVYEDAPLKKVLLQVKAEDADIGVNRKISYSLITDAQGTFEIEAGTGMISLSKPLNRERKENYTIEXKAQDGGDPSLWSRAVVEVQVLNIHDVPPEFTKDVYHCNVSESASKGTRIATVRAISRESSRDVITYKILKGSNYKLFKINSKSGTIRVVGRLDYEKTKSYTLTVMASDTGPSVLTSTTLVKIDITDANDNRPVFSEKSYAAKVEENSIVGTFVLQVFATDLDTGSNGAIRYSIQNGNSGGRFEINGDTGVITVAGIIDREETSEYRLVIRAFDRGSSPLMSETEAMITVTDVNDNPPSLTQNNLTVSLQEXSPLESKVLHLRPHDKDGPGNGSPFTFTLISGDASKFTLKPNGLITKTGAVSLSDGAYVLRILVADSGHPPQSREITVVVKVVKSVTHPPQVKPLSIYVNLYESNFNGGVIGRVKGLDPDGDKLVFSFVDPPRQSSLRITNEGTVRAKAGLSSGITKLNVSVTDGRFTVYTSVTVIVSDITNELQSNSVTLRLSQMSAGTFVDKNFEKCKDFFARYXLVAPSNIHIWSMQSAYDDLDVVIAARRTDK
>Act610
MNSTDETFVEQQKIQSYKRVLAITSACCLSILSIVTTTSNILLLIAIWKDPLKCFKSVAKCFIVGLSMADLITGVTTEPFFTSYYFIRFVQDVDIKGIPLVLYEIGGIISGVALKYSFLVVLALSWSQFTAISWPHKYRRFVTNRNIVIFMILAFLYLVFFTAVQFIGILDPYTFHKIDLVCNSSFLSINLLIVSLLLYRAYRRRAHLHKEFSAKPLTSENETRSKRRKQVERTLDQQFTIVSIYLGAILLLCALPHVLAVYVYLYFAKDLTIQSQLNLLVVLRISDVLLFVKVCADPFIYAWRLPKYRKTLLTLFRIHEQKKNEEETLVGIPLTERMS
>Act611
MVKPILFFLVLNSFLALGEMFAFLVPAVVAGVSLSLYAARCXFKECCTDRWIINNITGLEYDLQNRVFGQHLVTNXVFKAIKGHLANKSPEKALALSFNGWTGCGKNHVSKIIANNVYKKGMDSAFVNLIISTHQFPHQDEIENYKTLLKEWIVGNVTKCPRSLFIFDEMDKMPEGLVDVLKPFLEHYSDVGGVDFRKSXFIFLSNTGSKVINSETLKNWHSGKSRKDITIKQMDSIINLGAFNEKGGFWHTNLIDSNLIDYFIPFLPLERIHIKECARVDLIAKNHTYDEDLLNKIANEMLYFPADTKIFSKSGCKKVSSKVDLVVG
>Act612
SVLSKALYQIRFPMMTVEEFASSPAVHSNILTDKEVVSLFLHFTLNPKPSVDFMDKPRCCLTGREKVISRFTKVECRWGYSGTSDRIRFTCSHRIFVVGLGMYGSINGPSDFQVTMQLIESETAKICGHNDTAFNSDGSENTFRVMFKEPVEVLPNVSYTAAATVRGSDSHYGTCGQKRVVHDLDGREKIVFNFYYATGNNNGTSVEDGQIPEIIFYT
>Act613
DNDVLREIMDESGGLEIFFVVSKIEPQESDSSDEEDEDEDDEEDGKETVQESKKRRVFEQLVKNGYLSPDKDRDSNENFHGLSAWKLYECRCKKKKNPHWKDPGNIYKEYTDAFDRFQSCLKSFAESCLKGSVKIACQKLIAVLSRCLYFFIEKANLLTQNRDATLVMLKVIDQEVTTLHVNVLRQIQKQKEEIKEVMAENIKALEENVSEAARSFRYSEEFASMLGKDGYVSGTEAVNQCRTQIEQMVFNKVQEAVKTTLRSMFLTRDDFLEDLIKKMKKIEEEAFSEEEMSNSASATLFSTLVVCYEPDVECKTGGWTFKRILQRISEWVKGFFTRPVITIKGKVKVGESKWKEKVALDTLGAIDVFEICEDLVKTLNNHFETCYEKFKVELKNIVDVLAKGETLKDYQRK
>Act614
LTTWSCVSPNRAMLIMAGSPLLYVIMYIIMDKKHVKVKKDAETSKHERLTWKEKFTTAGKILPLVISLFVAYVCEYVTIQAIITTMAFPNAPFPPRVHYRYYIFIFLAGEFVARSYLAVVSYIKPSLIPKLVIRRIWILSLILVAHLAFFVAAAWYRFVHDVWVVFTFIFTAGLIAGAAFNNAFVIVSQSTAPKYKEFAMGFATIGMGAGTFLAGAIGLLVEPYLREHCLRVSKVPDYCFTRPFGAWNATAASSC
>Act615
IGMNPIQNAGAHALLDAMKNNIECAMERLCLNKVVIDVETKELVDHIIGMRPFFAITCTYSNRSGNVMNDLDAMLGGNSKKKKLLELMGKLMAYVERMNYRMVDLFNQFDKDKSLSVSREEFYTGLKGIGVPMEDKDLTLFINLLDEDGDGEIDYGEFSWIKDAEEEEIQV
>Act616
MGTGVCFEYEDNDGPSTILKQMNVFRQDSSFCDVVLSTDDGMDFKAHRVVLASVSEYFRAMFLSEMRESQLDRITIKEVDSKSLGQLIDFAYTSKTNINSANVEMILSAASMLQFIKVENVCYEFLRKNINVPNSLAIWNLADLHGSTELSILAEGFIRGNFTSVFKHSDFVTLSHKQLIRLLGHDKLNITSESAVFEAVMTWVRHDLETRETYLAELLEQVRFPLLTRKFLIDTAAKENLIMNDPLCRNYVLEAIDYHLIPERRDKNKTPRTIPREKSSRAVYVVGGE
>Act617
RTVRLTFYVATFVLGMIGNILVMVILGKKSKRSIHEMFIFNLAVSDLTFIAFCLPVNGYELFEIIPKIEFYCRFIFLMQTITYFISIYTITSMAIHRCYVIVNPYKPKMSTKSASVWIAFIWLISLIIVIPIAVVNQSVNDECQENWLDPYHAKVYTAALFVLQFLLPLCIIAIAYIWIGIYLVMNKGPQTSIGGRRRTASHQKKRRENKQIITTLAAIVILFTICLLPGQIAWMVRDFGSPKQQNDIEVVFKFSDILDFIHACVNPIIYGLLTDKFRKDYKDVLAKIFTCGKTTVVPGTNDTTFQMEASNNSGQQAANPELPSDVYSVDIKGSLEHTNGQQTCSDDIKGSLEQTNGQQTCTNNHEDFRL
>Act618
WVGSITYGMMFLLGPLGTTLCKKIGCRLTTIIGCSTASGACLLASIAPNIYVMDLTYGLMFGVGASLCYFPTVVILGTYFNKKLSLANGLTSSGSGVGSLAMGPVLQGLLSRFGMRNTMRISAAMLACIIVIALVYRPINTPFLNGSKYDKEKEANQKKKGCARFVDFSLFKNKAYLVWCGSLSFWMLGYFVPFVHL
>Act619
MAVKLVVFDMAGTTVDDSVNGLPLVAVAMQEAFRKHGLEVSIDKVNEVRGMEKKNAIKNVLQALRKESQGESVAAKFQDDDAPVDAIFKDFKESLNTHLEYIDKEIPGTSETFRILKTKGINISVGSGFPHSVVETIVKNLGWEGXIDYVSSAEKEGHGRPHPAMIHAAMKFCSVEDARSVVKVGDTKIDVQEGRNAGCWTVAVLTGTQTEESLRDSKPDFIIASVADLPSVLSQIE
>Act620
IQSLNNIRQQDRNTISSLERKLKTERDSRLLAENQLREERKKQKAECAAQKQREDTTNCHDACISLREEMEEETRQLRMLLSDKEEEYRRMEKETERLRQKTKEFESIQLKKETEILMNALTAMQGKNTHLENSLSSETRLKLDLFSALGETRRQLEIAQNQVTSKDRDIDNLKAKIAEVMAVMPGTTYGETIPHFTTTHAGLDLSSGLDPSAPCYIPNKKANGLL
>Act621
MHNSRKNYNQGDVQALMQRCFIYATCLGLVVIPLVYFAWPSRSSNSDNVNAQSIDFYHRSGLNTMYNDTYPLSSTQKIANGIRFRIGIIADLDENSKSSTKKNTWTSHYKRGYLTLTNDRKVSVEWDDKLVVLSSTLSQKGRGMELSELIVFNGKLYAVDDRTGVLYQILNEHVVAWVILPDGDGTEAKGFKGEWLAVKSKTLYAGGLGKEWTTTEGVFQNHNPQWVKSIGVNGDVVHHNWVPRYNAMRAALGIMPPGYIIHESANWSDKHKKWFFLPRRASHESYNEKDDEHRATNVLISCDEHFSNIHVRTIGELNPTHGFSSFKFIPGTDDELIVALKTEEDKGVIRSYILAFDIYGQKLMKETLIGENKFEGIEFI
>Act622
MAATILPPSIRKLDETVVNRIAAGEVIQRPANALKELIENSLDAKSSSVGVTVKSGGLKLLQIQDNGCGIRKEDMGIVCERFTTSKLSKFEDLSSISTYGFRGEALASISHVAHVTITTKTATSNCAFKACYSDGKLVPPRPGMSADPKPCAGNKGTQITVEDLFYNVATRRKALKSPGEEYAKILDVVSKYAIHNSGVAFTCKKQGESKADVRTQANASVQDNIRAIYGAAVAKELLEVVCDNLKLGFKMKGYVTNANYSVKKLQFLLFINHRLVDSTALRKALETIYEAYLPKGTHPFIYMSLEISPNNVDVNVHPTKHEVHFLHEEAIIEAVQKVVEEKLLGSNSSRIYYTQALISGAPEPVENVTK
>Act623
MAGKANLNADIPLSERSPDAKVEDADFTAVVFRGVADVYSPDKGIECCYTIKSSVKATNRDWVGLFKVGWQYSKEHYTFEWSPFLGAQEEGKSVHNMVVFKAKNLPKCDEEFYQFCYVNSSGEVRGASVPFQIKTKADETEFEFCEVEDDESMLMVKNRTAIAEDSLARALEENTSLKVSIERMKGDLERLTETVMGLEKRKAELKAEVNHERKRNSILSKELDKANKKVGEKNEELEKLGKRITELEASVKDLEKNKQELMVIVEHSNKKVEEFTTIVEKEQIQCSEVQKSRDKLVSEKLQYLQKIAENRELVENLSTDVNKKAEEISLLREEKENLNSAVAKLKQDVEQKNVMIKDLQDQLTGEKDKFLLAKSQAENESEKFKKELQMLLKKLEVKNTELKDLKDTVQQLTAKVKLLEKEKDEVMDAALAESVSFENKIKALIEEGIMKRDEIQTLEYEVEDLKNKIETEKGRNLALEEDYEAALRGIENQLEGEKALNHSLCAQTDTAVSELQKQLEHQLQANAEQNQLLETKTAEAKEAQEELEKEKNEVKSLEERLEVAFAQLSAANEEVKGLKSAKESLQTSLNDTKGKNKTSSRNSAASMYALQTAHTHLEKKYIEAKKSLEEMWKEKNELKRALGAIQSSLPASDLRHEIEDFRAKNEDLRVRLNMGAEAYKSKFIECHRLKNQLKKLQNSSSSESPSDSTAIMKLQQELEEECSAGADAKKALEAEKEKYQQI
>Act624
VNRECVRGLWAGQLQELIFLRNRNPERGSIQNAKQALRNIINSSCDQPIGYPIYVSPLTTSYVDSNAQLSSVIGGPMSFNGITRFAGRLINRFRTRCGASCHSGGEPSEDVPEVSTTSVVYTERFSSFREGSRSSALRTSSGRLPRTNFNSLPVGFRSSTRSGASQMSVSKRPSAAVNVTQPTSQPQSQSSTNVPTEGLNQMVRIIDLGQVYDTINLGRRIDVQWPSEYMRERGGKNYWKDWRPTEGMEGVVIHRWQPSHXDIMQRSHVDRTILLVKIDDKFVPIADAGVTEIGYEV
>Act625
MAKTFPSSQLEEEKLPEPNYLPGEIMVACARKVLRFSAMTXSKSGISGILYVTNFRVSFLTMYSSTETPLSSVFQSNPDLTQGGINAEIQQELHIPQTCIQDLYYQTSKSGTKLKKLLPNKKVASKIQLIQIHCKDFRVIEFGLKFTPKDEQTVIAHALTRYAYPSSMSLLFAVNYSAAISKEQLDDNQSVNTILSFRTLPDWLSELSRLKVDDTWRVVNANDNFKTCPNQSQFFVCLASLTDSDINRMSLHYIESRFPVWCWSRPSTGVPILYSASG
>Act626
GIHCQETGEPPSSKRETDEFHRKIKNGYVLIINNQTFPHRSSVERSGSAKDVENLKNLFDEFGLHPVKVMENLTSTQILELLVETSEKDFSKFDCFICVILSHGSADGIYGVDEQVIQVEALTSKFRRSPCPSLENKPKLFFIQACRGSNKDIAPVESDSEPVPMQCRGLPSDADFLICYASSPGYESYRNPELGSWFIRSLVEVFKEYAPDEHLMDMMLRVNSRVSSYFSNHGHKQMPSEICMLTKKFYFNPPR
>Act627
WGASFKEQESYLIYTWPEAQQDAKGTDFAIGFRTTQCSGTIMTMKSTDPNYYFAISIEVSDRLRFEFKSGDKTDGALEIKPPNGKSFCDNKRHIFSLERMVDEIVYKVDGLSEIRMEVPRLSRIFKQPKSIIIGATGRGRFEGCISGVKITNWPDEKTKLPTVEPIKWSEYDFTHTDEIEKVGIARDKCGPEPEVPPIPTRPIPGPHGATTPPPGPPGGPEKGKRKVADENTAIIVIVVLLVILIIIAVLVLLYWYYAKNKGVYHTHEDDDQARASEPFIDLQPISAGAAPAGAPEKKQEWYI
>Act628
SSRMYQTEQVSPVSTPQMANTGSLPDLTNLHIPSPLPTPIDVDDNQMNQAASPPHYQTSPRHVRRHTHSPVVDKQPFPPQMPYMDPNMSPLELRLQQFQPYQQSPTSTSDASNQFVSHNTTVSSPIMSPTASTSMSPLLKNLPNPPLSPLASDFSFKQQQINNSLQQQMQQDPFGMNLAYIGGGLQQRMQFQSMPQQGMQSPNNFGQPGNRLPDLIITSEDEESQRLDFARELSSAMANVGGGNPSDLYSEELGQLDMESLQMLSGHGDSEVADQATEDQFRMDRLA
>Act629
ITLRALAFETVITPNTTTGLSLLHKACIHDNAAVIQSIILASPSKVDTLIALSIPVMANTSRYAGLIPTQVVQEVNKGNVCEGIRMIIEVYEKLTIKSEPMHYQVARTGRIRHFKKLQFLGYDINQASTHKENAGTTVLMHAAASNTRKVLEYLLQEGGDIHARNHHGNTALHHAASTGNIDTLLFLLERGANVNEETTWGRTPLHVAARNGRLNAVRTLVDWGADIFAKTVNQDTALILAAEKGHLQVVEYLIVKGSRVNDSNLAGCTAMHFVAKQGHLGVARLLIDKGSSINATNKTEHQTPLFNASEKPGNLEMVRFLLNEGSQTNLRDKHGRTPLHFAGDRDIAELLVQYRSDPESRDYSTGSTPIFHAAANGYPDVVEFLIDQGFDAERTKNITGESPLHAGVRSGHKNVALLLIKYGCDVNLKAMLGGVSPLILAVLAGSLDMIECLIEKGAIVNDTDNWLSTSLHKAVEWSTDVDIVTSLLSHGANVNIKDSRGETPLDVARRLGKEYLFPDVLVQQ
>Act630
MLKSVTKRLKPLITAKLNEEYLAISNESNLYCLNYIEARFKRRNIESGLEFVRPDYVSETSTTVSIKIVEVGSLLEDAYPHLFTNVSKHLRVRLRSEVVINEVFKTFGRELFRDGATWAKITALFAFAASISEDCVLQGRQELVKCILNCVRMYIHDHLAVWIRNQGGW
>Act631
DWDDEVNSSIEATEEDPINCAVDENFDPEKAIADSEEQKGRSGSGSGILIGPLTLDDNHEEPDTQDLINDQSMKSSAELSNSHEKRHLAGQYRYFSSRKFTSAVRSQPLHRTHGLCLSLSDQDRIKIFIHELAFRGLLPYIERMMKNLYDQ
>Act632
MVDQTDKQVPDFSDIEKEDLMEVMKQKGIQATRYLDERYIDGINTIIRKLHTSTKKGVLGFDDELEHRRLIFGSNSLPLDPPKHFFRFLFLAMRDWILIVLAIGAVLSLILGLVFPEQCNDKVKIEVAWYEGIGILVMVLAMMVISALSDYLRDSDFRYQDKQVKHEQKVIVIRGGDIKEIYRTDLTVGDLCVIESGSVIPGDGILVQSSDLVVNEMCLDTGGIVEKDPTGDPLLYAATHVTQGSGRFLVLAVGQFTKTAQAATKRVAINPSRKLEIAISSEDDQSHDNISLLYKHKEDNATLQGKINRVAVTLGYIGVTIAIITMVVIIIRFSVYTYSTRKLQFHPGHINEYIRAFIMGIVVLVVSVPEGLPLAITFALTFCTRMMYKNQSLVRHMDIIETMGNITNVCCNKTGVLTEHRMHVTKLYTADQVLDGDPRNYKGRIPSNLFDELCKGIAINTSYTSRIL
>Act633
WSEEELDLPKKRPQSRDGRVLYKEMLPNRSSALDTVESLWQDFSVYDYPRDPSSPPKASEPLDTWSPCITIPKPFTMTIREARKSKEKKTRSQRLLEEELKLKKEKEESELQKKFRSQPVPATTFLPLYDEITRQNEIRRQYVKETSKALLKSTEKPFSFVKREEQKRSLTRSKSLSSLSDLTPKKEKKIFKANPFPAHLFDLTLADKLAEQDEYRTIKVRMRAEETLANSRLPMNMEGRGRKYTIGKLRNKAMKEKEKKAFMTKDHTFRPQINQEIPDFDNLQFQFDKELRKKKKEREPTVVEPFNLRTTALSSMRKSRTLERSSADGRLWSRRRSGSRERPSSARSLSRETPSSGRASSRERPASASFSYSSDILPY
>Act634
MVRKLKYHEQKLLKKVDFISWKSDNNLREVKILRKYHIQKREDYTKYNKLSGIVKSLANKIKDLDAKDPFRIEATDQLLEKLYNMGLITSKKGLVQCEKVNTSSFCRRRLPVIMVNLRMAQAIKDAVKYIEQGHIRVGPEVVTDPAFLVSRSMEDFVTWTDTSKIRKHVMEYNDLRDDFDFT
>Act635
GPTLIGMIRARKLATKIKKRAQFLVAERRRMDNTGKAVTVHRDFPKNTRVDDHLGIGKSFHNLRIQTPTQSRSPSVGSKQGYSTAINTIQEVKNTYRTEPVNRFSRKEVTDVIEEVLSEHLEGQTYNYEFCKDTSKKLSEVIKQRVKYMGYSRYKLICVVYMGQVKNQGMRIASRCLWNTEFDNVAEASYRNGELFAVATVFGAFYE
>Act636
VLTTPQLHYMVRCHNTKGKYGEATEQGYYKKLSKAYLHVQSLTSNAKPKEIKLDGANGVGGPKVKELSSXMKGQLPIVVFNDDVVEKLNENCGADYVKVGQCEPKGMTISPGDKCITFDGDADRVMYFFLDEEKXFHLLDGDRIATLIAGYLKELVDKTGVALBRGLGMVQTAYANGSSTKYAQKELKVPVAFAKTGVKYVHHRAEXFDIGIYFEANGHGTVIFSDEATHKITEAAKSTAXASEENKAATILVSMIDLINQAVGDAMSDMLVVEAILNARGWDLQKWYSCYTDLASRQLKVKVKDRTVLKTSETETEALEPKGLQEEINKVVAKYTBARSFARPSGTEDVVRVYAEGNSREEADALALEVAQLVFDLAGGIGERPQ
>Act637
MADAKEQKYFSLLYLIFAAFLLRIGFIIYGEWQDRTMVVKYTDIDYHVFTDAARHVYNGGSPYDRQTYRYTPLLAIILTPNVSLHNAFGKLLFILFDVITGYLLYKIQVERGFGEKISLISSCLWMFNPIAVTVSSRGNAESIMAFLVLATLYSALKDKPSLTATFLALAVHFKIYPIIYSLPIFLFIGSRSRESERLEIPNHVKQMPMFLFKYVLHPARVKLVSIFIMTLGSLTLALYY
>Act638
VGRKVGAKDAAGNIRPPPRSPTNKQDNQTLLLQIESLQAQLEEQTRTAKEQVDALLEDRRVRMEEQNAQRERDSDKIKTLQDKLHETQNLLYESTKDFLELKYELRAKERHWMVERDQFIKDIENLREQLDISEVSSLLDVSGEVLEPRQAQLYAVHSLKNQLEQSQKLAEMYREQCIGLEEELSRIREKSDVSKEVFKERSEKMGKRLTLMNQRYEALEKRRALEVEGFKSDIKMLRSKLKNIEKQLFK
>Act639
GRPSGDAYVQLISQEVAQAAASDLHKNHMGERYIEVFPCSNSEIAAVIASSTLNQTKIPPMGNMSYTPTCTYPVTSGIMGYANSSHMNGHTVDSPMVPSPSRSPPTMFVHQQTPYYNCVLPSNGLGCSPLNYYPNNSTGAMRVRMAPYVTPAYEMVPVFHHGYQ
>Act640
SLYEWSQLVARQEPLKQAIDYVICSLCHVCPSYFQLLLHLTDAQELVEQARTQNEFQPSYLVFVINRSSMETLARACQSPVTSHLVLASGLLNVLHDSITRLCNNLLSSRGSSERSETNDGIVLSLDYLSDVLSFMGVCAEEPVVKSWCGTSGRDFWKLLMLLLGSGILYSPVSRTKRETPPLGTRHRIALESAAIKYFTQCISSHPDNQDLFARLLCEVMETPLEFISTTGECMPGSTRGVGLDGFLRRLVLEALLQDEKIKVCIQYGSVLKPFMAPQDKNFSHSSDWHPRFGAGYNILLIRANLSSTIEELDEIIHPNSSVKKSTEGSGSDDDKAATYGDYDDLTALGDAEILEGLSIAAGINVKSKRAKGSAVLRKISSQKLDTSLLKPGTASANCRHNAVLGNILIPSKTSLTSLLSVLMSRGLPAGTNCIELSLKTCGNPSSHVKEDILLNTLPLPTALHKFASFNGLAILSSRLSCSVVMNQPMQEAASSDSDQLALPLAFPLPLFSLSPSVLSRIPGHSLAAFGLFISLPGYANVLLRDRPKAQCLLRLLLGAEDDGNG
>Act641
MADKVLFWLALLFIRFLWVISPQSGYIHPDEYFQSPEITAGDVFGFQTLRTWEFNETFPIRSILFPHLTTGIPFIILKKLHSAYNGSPWILNTWSLALLPRVVYCSISLLIDLSAYKISQSININPAPVLFAIGTSYVTLVFHTRPFSNSLESVLFSLLLWLLTSHIFSSKNASHQTWGSTIRNFGIGILVTAGVWNRPTFLAFAVFPGLSWAYSFYTDSDTMKTFITQLIRPTFTVAVGAVITALLFISVDSIYYGYFSTNEGQLAVTPLNFIKYNLDTSKIKEHGLHPRFTHFLVNMPLLYGILALLFFLFLVVLIFKRDYLGCLWEFFVISAEDVQELTNNKIKQKKPLHQKIMTLKVMMLSVVVPVTLLSIIPHQEPRFLTPILLPLAILFGHLISGTKHLSFVKTSWLMWNILGCIVFGILHQGGMYSSLGYLQKHLAALDTNSSELTSVHLVFSNTYMPPRYLLAWPRCVPGSKYCQSFDKHLYVHDLGGKSNDELVKWLDQLVESEKKKMGKYTFE
>Act642
WNEIVSQLKVNLQVKRRRWRMKQYDDVFVASEAVDWLHDYLKENPNFGPSVNRQQAIQLCQKFLSHKIIVDARGKGFNTVFEDNSHLYXFADIRYSPYKRGNDSSRVSLSSERRTLCKTQSCDVSSSLNESPKFVRRSFRSSFTKIAFSHAPSRTPLGPITNKMNNIGSIKSDSRGAVSGGIKKKLIRRESSGDVIMNPSALGFXTNRRSLTEKEINEIWWDITVT
>Act643
MSDFSTEVMVPLSIISFLVVTTNIAVCLLVFKIKNMRTYTNGFVVSLALSDILTGVTLIIQYTIELHYQSRIAINILYALVLFCGVWNICAVTYDRYLAVVRPFSYRTVIPKFFKISLPLIWTLSLTIASLPAFAWKGNINLLINKVYIFFTFFFCAVLPFTIIIYANLRIFMTVRKCVKKERELSISTEAPRQDVKDSKHRAKKISTEAKVAKVFAIAASMLILSWFPVFIHSGAFVFNNPGIVPKEILNISPFTIALGSLVNPILYSFMKPDFRHAIEKILRRRGGNDIRFHRSSFLPSFVGSESNAFFSEKNNNKNKNNSIPRRSWASICNNDTTCRLESQSKNLLSVESAI
>Act644
MIINLVIFALLQAVSSVEANRMDGPAAMGSNSSIKPTLSNISPRSKRVRKNLQENNFKSLIEALQRVQRIQKQMDEYSECKANDSIVLGIKFDISGWEHEASLVLEVANLLTSLWRNTKSIVQSDTFLYTVVRSNVLFSKSVYGSVICFERNHYKDYERFCPYAYRDKKLNGHIHIMDISVGHDYLTDNDTIWWREPRVKAKNMQVKKLFMTEYQTTRFNATAANSMVNLTLPVLQHMEQGFWTRPYFDCFGGKSWMVTYLAPFFNETNNF
>Act645
TSDQYELINYSEHGTYVDNVLYSCDFSDKPNRNITSSKDLDPTKVAKSKLIKSAESRITSKVARRTVGFGVQKISKTCNCTTSSSNLIGSSGAGWEGTALLHHGSYIKVGCQQFVFSITNHANKPSSSTKANSTSITSIQS
>Act646
EGYIDIKDDTLFGGDDELVPVDLNTLSGRSFVVYKFGCFITDLLSVHCHHIPVTLLLATKLPPNTHLERNAYRNSFFFDANNRILYLRADRMDNVGEFVVVIVHCLAHIAAGDLRDDSNPVFLKEFHQGLAVTCDDLFFSRYRRSSALSHTLASLPQNIKLEEASRELLESVFGDSHTEADKSNVVEELLDLRLLRGAGRDGVHFTQEGLIERLTKYSGFLLSSNLRGYLGDVEDKTKDARLQGSEEYIDKRLHQLTGQQQQDRLKSRYSQASGELLARGMSRQMSRTMAVSRTATSLPLSGKSQSKPKDGSRDEDLYRVFLE
>Act647
SPNSVVVCNQIGNFWRIRGNSYQSIECFRKALSLSPNNADVLLNLARVLFNLNFHXDAVFLTRRSLDSQPSEQNCWLQHFTLGEILKATGEYEEAGTHFRQALELNPSFHPAEIHLRDIGLPPTSATNTYTFLVIGLLLVIVLAVVYFMTLASDNKGNKASKNSVWNDFKKPGKKKIIT
>Act648
GPKYEEACTAYLPGSGAVGSGGGVIFSATDHLLELEGKVITDGXASASRSGGGGSGGTXSVSAHHFDGHGYMFSXGGHGTTSSYSCGXISSYTAXGGGGGGGHIRHFSPYPIRRDVLRHRYVQGGSGGERGXDGQICATTTCNSHGTLSPVTNACSCYVGYYGVDCGYXCTRESTCSGHGSCSSGGACRCDDGFAGYRCEHDCHPNTTCNGHGRCSVTGHCVCDPCYHGANCELHCSGNGKCIGNSCACQPCFIGTYCHSECTGHGRCVNSNCNCNSTWKGDFCEVPKCPNDCSGNGICNAALLKCFCNPGWKGEDCSQPNCPGEPNCHDRGTCIIKDGXXVCSNCSKGWMGPACXDVCLHGIQVPMDSGNCQCDACWAGKGCNXLCMNRGACVNNKCECDPLKGWRGEVCQIPGCPGVNGDCSGNGDCDGITHTCTCYEGWTGIGCHIPDCPGAPDCFDRGVCNATTNPPTCQRCMKGWMGPACNDPCTFGEQIPXDSGNCVCQPGYTGVGCBGECSLHGKVLNGKCICDIGWRGILCDNPGCPGDDVDCSGHGECNSATHKCTCSEGWTGLGCNIPDCPGTPNCFNRGFCNSSFDPPKCTNCSKGFMGPACSDPCVHGLQVPMDSGNCVCEPGWVGVGCNSECSGHGTIVNSVCKCNRGWRGTYCDNPGCPGIGSDCSDHGECNXATHECDCRNGWRGDGCEIPDCPGNPDCADR
>Act649
MGFDIERFIGEVNEGLLCSICRDVLEEPLLAPCEHTFCSTCIHTWLTHYKSCPEDRQRLWPSDLKPIFRYMKNDLDRLKIRCDNEVEGCKEEVELGKLQHHLKEECAFTKVSCPNKGCEERVNRCELETHLIICDYQTATCTKGCGLQVNMNEISQHNCIAELKKAMEEQKNDFAKGLRDCKTEMESRLDSQRVHMVYKESSLQNQIEELKTQMEDLLREIKAIKAKEMQRSDEYNYVQQERKELLDWLKGLKYQDDLAEKYCGSCNKRYLYVRQEPLTSFGEH
>Act650
SINSNLEDEMAINSKSKTFTNGKAPNYKVSKEESAKSITLTQGAALIIGIMIGSGIFVSPKFVLEKSGSVGMMVIVWTFSGLIAMLGALCYCELGTFIQKSGGEYIYFKEAYGSLPAFLVSWTIILVLKPASIAIICMAFAYYSCLPFLPEGSTEPTVLVKVIAMLCIVILTIINCLSTKLAAQTQVLFTGMKLLAIGLVVIIGLYNIATGHTKNFENLFNGTSSSPGKLAHAFYSGLWAFDGWNQLNYVTGELKNPTENLPKAVIIALPLVTLCYVLVNIAYVCVLTPAEVISSSAVAISFAEKIHPAFLVMMPLLVACSCFGAANGSIFTNGRVVCAAAKEGHMPTFFATVNSRLKMPIYAVAFPSVIAILLLLPSNLEXLISCFSFVAWMFYGGTILSLLVLRLRMPHKHRPYRVWTVVPILMVLVALYLVLAPFIEKPKDSAFALMYILAGIPFYYIFSKK
>Act651
TDLSWLKNESYIPENFQGKTENESLSESPSEGEECSEKILEVEAKRNTARERRIEKGYGHEKKKKKHTKKRRYSNSEGSSSEEDVKKSKHRKKHKKQKHKKKGKVELKSEDEETISKPDTIWLEDSGLSTEEAFRIHRKPDMENLMYGSLYRLDVALFKIRKNTHCLGLGKRYIANGDKKRNKKKTLDSRYCRSTDVFSEIPEFIKPCRKSTKFFVGNIENYSYLPIDLLSKREEENESEIKGKERERDIESAGGFEDGLMTQKTAELNKVLRENPHDVKRWIELVKFQTEAINNEDIARAGYTVSGNERKKKNSKVIREKQISILEKALVVNPTSIELVMYHLELCSDVWEDIQLMERWRKVVFAYPNKTVLWRKYLSFVQSRFSTFTFRKAQRVYDKCFSTLLPIKEETFVSHQAEEGIEEDMLDLFVQHCKFMKQS
>Act652
MKLLQACGGLRSQFSRIQRFFITRQSQKAVNTWSPLATAFNYPQARQDYSLKATGLFGLSELNTSSGFHKMKRQALIEGEKLVEKALKFESNLKLVGVFDELSDVLCRAADLAEFVRMSHPDKKFRKAAEETSLGISAFVETLNTNRELYRSMKSVFTNQQSKTMDEETLQVAELFLFDFELSGIHLDEEKRKKFVELQEKVLILGAYFSNGASMPVLVPKRECPDKITSSFPTSGNNVSIDTMYLESSNEELRALAFRAHLQPIESQTQYLDLLLSGRNELANLVDFPTYASRALKGTMARTPENVLDFLKLTAKMLEKPAKNELEILTNMKQLDSQSKESRIMPWDLQYYIGMAKSRSLNFNSYSLSAYFPLGSCMEGLNVLFQNLYGISLVPEDALPGELWSPEVQKIGVVHETEGLLGYIYCDFLVRPEKIQQDSHFTIR
>Act653
MYAVGQHVTSLARTEALAREQGNHHMREDDELVYYPPLKYNNFEARAGLNQQVYSGNVNPNKTGFDYNYMEHNGNAGISSPNGVNFSSCNTQSGQQINMNDNQCVSPFTQGETNCYIQATMQKCPPNARTDPIAGLAQLAEKASFTSELVDSGDTRSANHSRNGLPRIDQQDRTFTFPNSPNLRNSLIETERQPFEYRKEHYQPPYLSDSLCKSRSVAGYPVPGSTLTDLQSRHIARHQERRRSYEVYPEQDPERIIQSPECYPYNDHESNAFIKSCSFDQYQALSKDKSGIIPNVTVFNTDPQTKSARFFAPVKSRSEEILKKTLSRFGKILSPTDSGEKRTEFDDKWPNLTENKKEKRGNTSSSKRSSCVESEDGLCSCKWIGCEAIYSEQDDLVRHIEKVHIDQRKADDLYICYWENCSRQTKPFNARYKLVIHMRVHSGEKPNKCT
>Act654
MMYICIGKGACSRSNRKSPEYNDILPISPSKIQHKVYEMANEEKSEKESHCNGVEPVVLTDGSIEVATVKKRDFLRMNSLNLDLNSNPKPIVEYENKSSTLPRRSQPKQSEAPPKPPRVIPPKPPRMMEKKIFVCENPLCRKEEELLGIVELTFKSCSACFTHYCSPECKKLHWPEHRTVCRYGSIDCHMKSILRICKHTAPIHLYLSEAARNGFMAKGRGAVMLIFLSPKDAELFIKTGLEYFKHRRNAPTYSSLSEIQLVGAYTKYQKLLLKVVAEYSTVHEFVVNIAIVVGRDLQTTPVPRNKSAAVIEHLVVPLHSNLNAKTLSPQGSQDYGVCQSQKQDIDSYLEANVRRKSL
>Act655
VKFLYAGQKWINGGFGVVSCKWVNFSGTLSIAASIIALVAISLDRYFAIIHPFKHLPVIRNTKIITSLIWSFSALFMFPYLLIFDVAKANDGQGWDCRMVWDIISTSPTKQFEFARSFFMFTLIGLYAVPLVLIASLYIRIGKKLSSRKIPGHSTAKSIQKAQTSKRKVLRMLTIVVMVFALCWLPAHLMHLVIYYNTPLFWRLLATAPYVENVAFFLCHANSAINPCLYVTLNEKYKREFFNLLSFCFPGLKKRGKRMTMTTMAISEIHHDNS
>Act656
ELDENLPVLSPDLDALKKSKANWGLQVTWIGHATVLVQMDGLNILTDPVFSDYCGISRMAGYNRFRPVPCTIADLPDIDAVIISHNHYDHLDITSVKELNERFGEKTHWFVPMGTGEWMKETGCKNVVELDWWQHCGLSSNHKGKDVKFVFTPSQHWCRRGVFDENLALWGSWSIIGPEHRFFFGGDTGYCDVFKVIGEKYGPFDLAAIPIGAYSP
>Act657
MAAKEKCMELVENISNSSGEEILLYLKDLSILINTSQGASEMVSLIPCQLLFRCLKSSNDKQNFYCKSILKKVLQFEKPDAVVLKYHDYVIEGMNHSYFEIRELCLSEVERCSRSVNGVLALVDNVDLLSYVARCIADENLICAKMACKVLTNLSKHEPGLAILFQHQLQSKFTELLRKKEVIRFRVFDIFIDIQKQSDEAFEACKVVGIFETLLKELEGDDILVQMNCFELLSNLASSSERGLLYLEEHGVVVKLYNMLLSTKEDPMMELAVP
>Act658
IPQRGLQRHLDDYVHKHLELVSDLAIQQQKEINSLKEIVQHCKPYHDSKLIWRIDNFWERFDQGKRKPGFELQSPVFYTSIYGYKFKVVLFPYGNGSGEGTHLSLYIRLLPGEYDALLRWPYEGEVTLTLMDQSEDRRARRHISQSFSPDPNWKSFQRPTNNTRSLGFGYPQFVSHRGLESTGYVKDDTLFLKVMVDCKHSADV
>Act659
MADDIAKQETQVLIYKDSFHPCHVLETLRSLYQRQKMCDVVVVVEKEEIFSHRLILAANSSYFYSMFTNGMSETNQTRITLKEVDSEAVRQLIDFCYTSTIEITEENVQNLLSVANLLQFTTIIETCCSFLKNQLHPSNCLGIGNFADHHDCTELKLAALNYAEKKFLEVAKTDEFLLATYDQISSILKSDSLNVVSEKDVFDAVLLWTRHDLGERKEHLPSLLKYIRLPLLAPKIL
>Act660
DLKNLVKSIYEVLGKSVAQSKNQPKDPLKKLKVRLSVSKERGKNGNGEPSTCHEYVISAVTQDHTKKSRTRTYPVERCDSMAVNPPESLMDIHKVQSIVHERTVMEGLEKGIPYTQKTNCKKCDHGRKSKSTTVKEEVQRNPASADPNPGGYRCPKRMQTGPGECNPPSPQQTDLCRVRDWLNKLCEPNGGQAFEKTESRHRHRKSRHHSCKQDSFEPDFDLHRCPQYLDLATDHATYPYHVQSHACLYGNPSPRQRHSKHPKGGHYHSCKHQREVTRGPNQRTVVHQHEHHHHHSHHHYHHYID
>Act661
VRLYRSHTGSLLSVLPGHYHEVTCLNLKDSPPQRIVTGSYDKRVRIYDLRTETIAINLRGHQDHVTTVQMDEWKVVSGAHDGNIFVWDQRMAAVLWHTHARHPVRFCHFDRVSMVSANIPNEKKAQTXSWYADDLILHRRSRGSLRLFDFSSDNATQGVPDICSSSYDDTTGYNYNIALVTPYDDINE
>Act662
MFSSYIDRQKSKVGSSEKSQKVHSANWKEEVQFRKELECLNRQERQRVSRISIDQRLAVNRFHNKLSKSVLIAKNHEKAIADLDQKREKTEKALQYQPDLYQHMRNIRCLNAFPKPAVPRFNKRRSKSCEPXKKTQNIDADDTNKQVKVDTKVGPEKDVMPRPMTALEKRNRLWERQLNSVTQRINRARSAPATKTSFYKVPEFNPLETIKKTGEXGRTPTRQRGRTYAVDMDVYRYLREKEILKERDAVKAFLRSVESLELIPWTPFDSDIDPHSETYLTSNNIDDEANTTQQEEGTSRTSNKTDKTDTNRRLSVIASRHPTNAWT
>Act663
VLEALNYLHSRRIVHRDIKPDNILLKSKPVLGSRQHIEAKICDFGFALRLPRDSDVIHCQAKGAPMFLAPETILEDPIGCPVDLWACGVLLHTMIVGYPPFWDDNSEKMLLSAVRGQYSLTTKCWENVSSSCKDLVKRMLTVPSSQRXTASSALKHPWIFKMSLSSPLPPRKSNRFLSHHTLSTKLKSTLCKMHASMSAQSLGVGHFKGKFFPLHHSAHNLSTLQ
>Act664
LTKWVPLPGVMTRNVVEASIEKSMKRMGVDKLDMVQFHWWDYSDKRYLDALIHLAELKDIGKIGELSLTNFDTCHLEEITKMGIQISSNQIQYSVIDNXPSIKMSKLCEENGISLLTYGTVAGGFLSEKYLKHKEPRKEELYTASLQKYKQMINAWGGWSLFQELLSALDKIAKSHGPDVSIANVASRYILDQPAVAGIIIGCRLGVPGAQHIEDNLKTLDLKLTSDDFETVQKVCKKGHDLFKATGDCGDEYR
>Act665
LNGMKAYIEAHQLSAQLKKRVIQWFDYLWTQKRDMDEEQLFAKLNDNFKAEIAIHVNLETLIKVEMFQDCDPGFLHDLVLKLKPSISSPGDFICRQGERGREMYIVNKGQVEVLDEMETILATLKAGSHFGEISLLNMKGIGDRRTASVRSVGFTDLFRLSKDDLDEVLLFYPHEKSHMERIATKTYEKQQRERRRZASKKNEHE
>Act666
MAKEKDKNPFKFQXFSERIANIRLDISHRVEKRASEPEETETFCNEALNKWRELNCTVQFQEFCKEISPLVQTLAQLVHHEQTVIAILQKYLLQEGNSLAMEPLLDVVVQISRDLQSDFYPHFKDFFNVFVTLLNRYXLDSEILELIFTALGYLFKFLWRYMVKDIENVF
>Act667
MAGFAPFGRDDQPLLDVRIIGGKRVEIAVDQYGRPLNNNKKSKGQNTDARFSHSLSEGHNINSHSPRNTAVPPWVRGETPPKKVLRQLESPNDSTRQSSRSSSLPGSPIILPPITRNQLEHDAPKAEVIHDERDSLSEIIRAQVQGMDTNNLKDAYMEFCGLDSTLTGFVDAEQVEKAFARCRIPINGTLLQTLNSRFMSARRPNWVNYEQLLKFVNNIVKGEKKSDVVPRLDLSSNPGDLARSRLPQNSSYDRDIPLKPNEISPRSINDGSLSGRQSAIVVNRAFQDRQDVHLLVYMEKMLKQVDRVRDLIWKLQETLEQNDPQSNIISSQK
>Act668
MTFSNNSSKTSVTIAGDSLSYQNKPLLVLVVQAITMFFMIVVSTLANGVICHCILKNRSLRTVTNIFILNLATSDFLLSILCMPFALVSCIVDDWIFGGLMCSISGLILSTLCIASILTLVLVAIDRYLAIKHPLKYCVYLTNKACVCMLAFVWLVAAIFSLLPALGWGSGYAYIKVESICRPEFGTPQKDNGFTSFLFATCFVIPFAILAFLYISILWTARKQFRQVHHAPKLNVINVQPQEQEIVRNIHRHSNREKTFTSDNTEITSATNTIRTKRLYNSKNISKRKHKARGFKMLLLIVAAFIICWSPHFILIFYSSLNRITIPLSVKALTTWLTFLNSSMNPFLYGFLNGKFRSSIKNFLGDKILCCRWWKTNEDSQVFHINH
>Act669
GGSYVEVFSAQGKDPVSKWRLTGTGIRKIFDKDVKSYVYVLEGESTTTKMSIPKDEKQSLFLIQKYLVLQIMVPLGHSFSFELGVIDMGNNKRRIFMSSSNRELTVTPLHARFPLSMLRLGVWLNLCLDLNSLVGETFKGHTLKSIDSLTISANCHLRKIFTMKTQPPDTTNDDEIYGCDNPNSGDVEPIPKGMQFTTSPHHTQ
>Act670
YTGLINAFVRIYEQEGIRTFYRGYVPTLIGIVPYAGISFFTYETCKKLFSEHFNQQHITPLHRLAFGACAGLFGQSTTYPLDIIRRRMQADGMHGERRKEYAHIWTTAKYVYKTEGLKKGLFKGLSMNWVKGPIAVGISFTVFDVMQAFFDRHVLHDKT
>Act671
DKAELLQVKALAPDMPIFFVKCSRKSPQLTESMTESEQHQVVYEFTEARTKIYEQLCDIGYLIPDSSETKKEGPNYVEEMSTRAILDSVXPKSTLIENFSLFPCFLLFVRQVLQYHLVXASSALNEAHHRVLSLFITTAFDMARDMIITPRRLQYAREKEEELFNALMDTACRKQDEIKEVIHKTITTLSPQILKEVETLEFKGILLTDDEELQNVKDLDTCISQIQELVLGRINKAVAGNLISSVEYLRESFVGTLQRCIDSLEKMDSEGSWNKEDQSATTALKH
>Act672
MAKSKEAIDLKGKLSRKIAELTMVVHLLFTRNHEREVEIEALKTVYGREIKKIEEEVKGKVSWLEGQLEDFEKARVMLDLKDTEITKHKQQAQLLQERELELKRNLDDKNHLLAFAEKDIIKLREQLFSKASFSTEQSEGLQQLRDEIERLRKTNDELSAKLSSKTQKQKNYQMQIDELQTKVKRLDRELQDALSLKERLEKQLDGRQNDWQGETDRLQAKIAELLECQIEDQDKYSKLEKRSKQFQLLNKELEESNRKLNIQIQQLINDKNRKKEPRKSKTKQETPEVPRCTPAYE
>Act673
RHCSIEKKEPRISHQFKRCIPKYSHEHEDKTEFNMPGWNPVYNVNATMSLFELWDLCPKPWRYRTARSLNSLPFQGAEVSYDGGGFVADLGYDVGQAMDVINNLEYHKWIDDKTAAVIVEITVFDPATLLFSHVKYLYERFTTGGTNVRTTIKTLVLYSSSDQTFQSFYQVCQLMLMLMILFFFFVEIGKVYRQGRAYVRQFWNWMELVQIISAVSAIVMFFFKEKYTSDFVRKVQNNPYETSSIDYIILWSDLEIYLLSLVIFIVTIKFLRLIRFNRSICQMTGTLVRSAKNIWSFFIIFVAILLGFTQLGFLAFGATVTAYSSFFQSLRSVMQMLLGGEMHFYELQSTNGIIGPIFTFVFMFSMTMILLNMFLAILNESYEETREDENSDDFADADLCDFMFSYFGSKYKLFLEEYKNVQTKILSIAERFIRQRRKRKEEEYHRLHAEEVKETDVCEDESNRKKSGLVFLASIESFHDLLSDENLDDIKSNITDLKQSLTSLHSLEGNKLLPLPKEYESQAYASPKWDSPEVEISPVTSSQQTSIFDRPPPYERSIFDRPLEPVTSIFDRPNHSYFSGRYSPFSSSRALNYQGVRQSKYLLMDEDEDGSTANENSRLLTPKYPTVDTTTTSIAGSDGNE
>Act674
WFFGKIKRVDAEKKLLAPGNPKGTFLIRDSETQPGNYSLSVRDGDNVKHYRIRKLDSGGYYITTRAPFSTLIELVEHYITDADGLCCMLSQPCPGEKPITSGLSHNTKDAWEIPRESLRLERKLGQGQFGEVWSGVWNNTTPVAIKTLRVGTMSPQAFLTEAQIMKKLRHANLIQ
>Act675
LFSRLGSKQSLEGLDTVFFSDIPQGVKPGDVIEFHGAEGCGKTEMLLHLIANCILPKSWKDIHLGGRGVGVIFVDTDFHFQLLRLVTIMEYRIHRAMRQINERTGIPKFEEKFVFNHASASSSKDTSKDIEDFIRVCLARLFILRCNSSLELLASMLSLEQMLIAKPEVCVVMIDSLSAFYWIDRSTGGESTTDQEEKMRKLIEVIQKYVKEHHLVFIATTHAIFSASKRTQDGVENYLCKSWLSVVRYRYLFRSHTEYDTSSRSQAVYTAQRTTPKTNAVKKFHIYEKGIEFMR
>Act676
MSLYNFWIMDASVCALTLVSAFYGERNRRGRDSSTSXSNVEAIMTAKELVTSRTSPNREMKELEISKPSLLWYLLLNVSYFATMAFTVLFLQFYPNIMVALQHLSVITFLIFAFTQWITGKLGYLTGIIFAVIWISSVGTSYRWLINNAIIAMFALLASHVQFRNFAFLQIFLWTAFVYDVCLLAKINDVPQLFSVGECGSLLCKLFEVNDAWQLPAVFTVRFGESTTHVFLGTGDIVIGAIISNFSFSFFKSSKCLLSTVSSFGLAIGLLSRIDSNRPYPALVSIVPCCSIALILCAVCCRKTRRLFSMSHREFDYKEEDLIVI
>Act677
MASSSSLKLNWLDHFDSTWVNEDPEVIVTRKGVVSLFEKLLSNKEAVSIPQAPLQLRGPLLPDFERGTASQNEQDQFLNDLLSSQLTLARLVSSDSPFYSTLRRRLAILQRIFCALSAKFHNKGKPNLLTGASLNSNDQSQVKSKTADVKCGKDVLIEMGIKTGLSMLFSLLRQSWHSGQGIICNDVLATASAVLSSLPPLSLSQDSKIPELGIETLRQVSEFLMSTASAQSTADNNGRRLACELLLRIGVHRGSLKCLLEWIEMAIVMDCVKPEDSAKNTALIGISVDCLEDMCRQMRKLM
>Act678
MASLEDHKLDADEIRSLISMSRRTRVKEVLQRELLNVEQEMALIKHDEMSHQAHREIKAEQPETTGEPKKLKPCSYTTSITSYAWDQSDKFVKVYITLPGVEKLSKEKIASKFTGNSMDVKVYDLDGKNYQLKIIRLFHGIVSEESYVKVKSGSLLVMMKKEKEKEKWEDVCKKVTAKSSRDFASGFDDKAKDPQESIMELMKKMYDEGDDEMKRTLNKAWTESREKATMDI
>Act679
MLRFHQKHGAHVELSNCGTIATRKKSFANAVVFSHRPLSTLETFMFEIIDHEQGWSGHVRCGITSHNPKDFQLRVPPYLLPDLAQMGKTWVFAIKPNNSKPLGDEHLRDDGSYNFQRVEVGDEDTNQLFCGEKAAMQNVKPTDKGSRIGLRINSSGDLYFFINGKKFGPCATNVPTFNAYAAVDVYGSTKSVRIVQCG
>Act680
QFLHEEDIDEAMRLAKKIEYKQLDEYERKMINNILDFNWDEEHQMVSNLLHAPHLIPEEVRLKTLIKGLREEKQPYYALAAATGIASLKLEGPDAERIIDLLKKISNHKQGTIAVRGFMTLAGLLSHPKDTSFVIKFMYKSKSNLRYNSLDWLIANIHDKNEILKVLEDKCIPEDVRQEATDRVNTVYLDKEDQIESR
>Act681
KTLDVSEVYSTLSPVNNSNISACVKGAWAIIQEVLRQYSLNXICISFNGGKDCTLLVYLVYAAVVKHFGRVPKLNALYIQYESAFFEAEEFIRDATERYNLNLITMKGSIKASLEKLKVSHXQIKAILMGTRRHDPFTEKLRTFTCTDPGWPEYMRVNPILDWHHSDVWAVILHFKIPYCSLYDKGYTSLGSTHNTKPNPLLQIQTDSEDIKYQPAYLLEDDHQERAGRS
>Act682
MKKMSNDIFEAPKHWPEDVGILAIEIYFPKTYVCQEKLEEFDGVSKGKYTIGLGQKRMGFCGDREDINSLALTVVQNLFERNSIDPKDXGRLEVGTETLIDKSKSVKTVLMQLFEESGNSDVEGIDTTNACYGGTQALFNALAWIESSAWD
>Act683
DGENSTKNGAPKSRITGSNSVDSLVALGKDNEEEEIEFEPRKMVVLHDFIPCVEDEVLVKRGEHVRALYQETDWIYILKLDNKEGFIPFTYCVTEEEYEKRKEKQKTVSSGSKDFLKSPLLEAMVTQSSFEPAEFAKENHGDFIVKFDFEATEEDDVSVRKGEVVQVLNKEDQDWYWVKKKSGKEGFIPKDFVTKIEQTEPSRSLTSR
>Act684
IMNGNATRRGVMLCSKCNKMIGCRSKICKHCKNQVTENPPRETNPRVIKQAVQLCLPKELNIQMFSVRKCKTGPELRCFVQFEDKHDSTTNKSKCCSSKYTCDYPLCITAKELGNKASDYICEHAKICCVSANVAKAKIPKLNLEKLSEMPLGNDMKDMVQALYQQCSDKNIPLVQYVSRKTLVVVDHLHSDLGNPLGSDIISFAHLRFEKVKGQGCFQRQVFCSGQSCMAWNFISNDSPASLMKSCSCVHYAVALWAIASDSTLLKDLREYLDAFVLQTKIETFKT
>Act685
MQSVGVRSVDLSRGPGGFGFTLSSQGPCVLSCILASSPAHKAGLRPGDQILFVNGSSVEKSPHEQVVKLIARSPNGVVNLGVRNCTDSVSKLPMPSPEGHETSEEEIENDNILNRVDKVVEELKSGSLSINTPSSLRRGGFANVSDQIINEDEIVSDEELKASFSETLRSESSSDSVFLEQSNVDNRRSSEGDGLPGRAGTQTLNRLSYPALTPATPNQSEQSEMPNIEPDLRAVVGYLGSIELPASSCLQTASLNAIRSCVRRLRAQKKVHVMFMLEVSVLGIQLIDGNGKNIVTYPVKSLAFTGVCSDDERVFGIVTRKSSEGNRPNSWHSTNDKMDMANTVNCSCHVFSVDPEIAPHADHVLIAQKFHINCTPSNEDGECEKFLSSSSSILQSINGLFKEKNDSQSTDGMGTLLQSHSSSQSERSDSEALQQERGYQDTILNTHSGQLDNNVQLARNESVINECVMETPNHRIRVRVTDGGEASSEKSGDKQEPFRHRVAPIQKNIPVTQKKGKEKYIINENQNLKMHNISERDWDGDVFADDNRSHKSDVQDNTSSSAEASPDSHMSTNSRENENGHDGIVKMCNSKFYVNHMTRLSHSAE
>Act686
YGHTVPRTKRGKIFCMLYAAVGIPLALTMFQSIGERLNTFLASMFRRLKRKMGKKDGDVSSTTNLVVLCGLLSMAITVCSGAFIYEYYEKWDYFDSLYYCFITVTTIGFGDYVALQDSEKTKFDNTYVGISLLFIFFGLTIVGSVMNQLALRLLTASQTKEPVENLVPGGPRCDRCSIKSAQDQFECCEPPSDYSTTLLRNYEDEITFTTYKEPTYTSADKKRASI
>Act687
MDGTSSQIYLIFSVLLRVILSQDVNIGNIFPDDVLTPYSGHHRSKRSLRFVRECQPVYFGNRTHEEFPASNTIKSGNNFVKVHNLFYEYNLGNVTQQVYGHYGVVEDPLRTFSIVEPGGADGCNQSRRATVSQTSKQRNCVVASNAGYFRTKNGHCLGNIFSDGRQVLDAGGIQNVNFGIRKDGTIITGYLSEEMVLDLENPFVQLVTGVVWLLRKGELYINESKKIECEDLEETGSVDMFVNVMSGRTAIGHDAQGNVVLLQVDGRTHHR
>Act688
MALEARVTLHENPFGNLVVWEKRSPNSISRHRNRSTEALKTVDTIVIKNDDGKDNYHTDYCVLAAATKEPSSQHSRIKPVLLSDRDRQTNFSTSSYNTFAKSHTSGPVYIQQSTTVSRNVSSIAGPTRTEPAYAPANNKHNEDEDIKLFCCGRSVDSIIDYATCMCCVKGAIYHCTKDTYEEGNLAEDPCVCDRDPTSRACISRWACMTLCSFFLPCVLCYIPAKGCVQVCTCYKRHRTASVRRQRGRIKGPH
>Act689
LTASVTGITNSVHDKLNTTSAVEGIVVTAHQTSMCYLRQIFDHBQVTSQGQMPTLAHGVTSHDLPELQQCKWQGCCQHFLSLEDLVHHVNEYHIRTDKHAEFCCHWHGCSRNGKGFNARYKMLIHMRTHTGEKPHKCHHEDCGKSFSRLENLKIHQRSHTGERPYICPIEGCDKRYSNSSDRFKHTRTHYERKPYHCRIEGCEKCYTDPSSLRKHLKTHHGQDVNIEEHD
>Act690
MGSTSSEPVNPQRPQLNSPKNINDERRRKFPKWNNLRKKLSRGKSMFRTFDHGKMLRELTQTWSYQEIVALVDHYRSLMEIKDSISQMNLTRPHVQPLKKDMLDLLQKGMCSDVTLIFNGVKFPAHKSILSSRCTYFQELFLQWDNESSTEIPVNIPVDGISVEMFSTLLQYLYTGDFPAQTSGLDSLDMLMELGEEFGTPNVLEQDLKGLLYNADHADVLLVFQGLQPPDIKENTSLTETSFEVPCHKAILCARSPFFKSLLLKQDLNFSTSKDSGCIRLVLDERVFPRQYARVVLQCMYTDSFDLSSVVKWSSEEKKGCGLGTHNLLTMAEIAMEVYEVAKFIEFDVLAQ
>Act691
FALSFGRHQGVDDMKNITLGDELADNRYHTVNIEHNGRETWVKLDTSTLGEKHRRIETRYKELYLDDFFFIGGAHDFRRLRDIISGANFNGCLKKVMFNDWNLLLSLGGDATTLRKYGVKDICPGDTEYHPFTLNGSPSQFTTSINPRSNELKGRLKFRTYKNKGTLLTQKKANGKGFELTYETEAVELKVYIKDNPTIVSVRQVFKYQSVDKGMWHDIDFEISAARISITVDSINDNRPPGSEFPRDFFTGNVLVGGDYVGCIWDLTLNDGKFDPNTQLNNPNIQLDVCNITDFCFPSTCKNFGKCSQDGKTFACDCYGTDYKGSVCQL
>Act692
MEAVHRKAFHSEDFNSPETLIHHYPDSPVPKETSGHRYRGKMKSVRSWVRFRPVVPAIIGLSLGFALSMFYIPIVEQQCLYDLEESQVYLMNSRQIKLQESKRETHDPIVSEKPERVVHATVAPKASHFNDGLRPFYIASELGKREKLLVGVLTSEDHLDSLVLAINNTWAPELPRVIFFIPYSRDAEFHEKYTKVLGFPVVQLDVDSEEDTAPLLKLSFKMLKYMYEHHINNYEWFLRVEDSIYIKPEKLMEFVNSANSSKSSYIGRPAAASFSSAAEGLNGNQDTNLYTHERYCSGKTGVILSRNTLQRLAPFLDSCLEDALSDSDDKELGRCLYNNLGVQCTWGYE
>Act693
MKEVSIVMDSVSGFSDFLPEWPYLQVTVGTLAVCVSYYVLNIARKPRLIAKQGSFLRSFLVKHCPIMTEPYWPTIWCYGGRGQTIIGSIMRSHPVVHYRQEFLNTPDGGEICLDWHDNGSQSSEDPDGYPTVLILPGLTGNSQQGYVLHFVKQIQSLGYRSVVFNNRGLGGAKLKTPRTFCAANTEDLEFVISHLHKTKPGIPLVAVAVSLGGIILTNYLAKMGQSMPTGLIAAMTVSVPWDTFKSSRSLEEPLNWFIFNRHLTSLLCKLVMQHLAMARKGGENRPIDIDHVLKSKTIREFDDRYIAPMFGFSDSDDYYTAASLHLKPLEEISIPLLSLAAADDPFAPISSLPLEKIKQCPNVVMALTSFGGHIGFTEGLLPVGAGYADRMMCQFVNSIFENRQAIQETNCSSDDL
>Act694
MENGMMNGDRSPSPGFTRSNSRGSMNGRDAYGRTSLLRRNQSLNAKQISFYRNGDKFFRGLKLAVSAERYKEWDSLLAELSSKLDLPTGAVRYVFCSETGKMIEDINELQYGMSYVCSSSNSFRDVEGGYGKENQPQWSLHNKKALRDELNNWTDGKGSHEPEVLQSGGPRDFIKPKLVTVIKNGKPPQKKVTMLLNGKTAASLNQVLDHLSAKGTLGKVDKLYTVSGKM
>Act695
MERNGLVRRAKKVGKDKDYVEVNGNIPVKKQLKLKRKQQKLIFVALSSLRYVVECLFCNFLLMWFLILVLPIAVLNLVLKKVEQFIVCLKVKAVPLRGEDAIWLQDSDTNRLIITSVIIVDKQVDENTAIKDFRQIVYERMVTYKNSDGSIKFPRAKQFIQPGLFQYFLVEDSNFDIDKHVFKFDGELPKSKEELEGIISKMCCEPLRKDRPPWYFCYIANKFDDTAAVVFRIHHCIADGVSLSRFMTRILTDEHKAQKEARKFSSYARGFMYLKALFVTARVVISLLLSFPDKSIIHGKSLIGKKNCVWSQPLDLDLIKRVKTTTGTTINDVLVASLTMAMRKYFQKKGVKNPEDFTASVPVDVSSSTETIEFQNKFSVVFIKLPSSQESALDILSETKARIDAVKFSGEPFAMAWSMNLSVELLPEILVKPLISFISIKSTCVMSNVPGPQHSLSVSGHPIKYMTFWPPQRNNIGVGISIFSYAGQVVIGAQGDLEVMNDPEAVTELFDESIHELAAVVLGGEKH
>Act696
MRFRFCGDLDCPDWVLAEISTLSRISSVKMRLLCAQVIKNLLGENIDYAKVEKLTSDAKYELGDVKATIAALSFILSSAARYTVDGDSLLNELQQLGLPKEHSGSLCKLYGESLSKLQEAFLDKTLKLDGISNLEWRVDYVLGSSELEKIREAEVQVKFNKTSANNQEGEPVAFTVTSEKFRVLLAELKQAYTLMEGMS
>Act697
MAKHSWKTSLEDSQIAGLYDLGEKLGRGHYAVVKTARHVFTGEQVAVKVIDKTKLDEISREHLMKEVRCMKLVQHPNVVKLYEVIDTKTKLYLILELGDGGDMYDYIMNHDRGLTEEKACYFFRQIVLAIDYCHKLHVVHRDLKPENVIFFKNQDLAKLTDFGFSNNFIPNQKLETACGSLAYSAPEVLLGDAYEAPAV
>Act698
DKTFLIKSLEQHEGGINSMCLSQGGSTIITVSEDKTGRLWDTKTEECVGTLTGHTGYITYVCASDKYAFTGSSDKTIRKWNLETGACCKVFEGHASVVHRLIYAGDILFSSSYDKTIRCWHADTGEKLKVFRGHKRGVHPILLVPSEANRGTYIDMDNSDDILVSGSSDNTAKAWEMNSNDCLITFKGHEGPVLCLAVDGKGKLLFTGSSDCTVRSWDLLTGAPIKVFKGHSASVLSIQ
>Act699
WAMQNAMFIFLKRRWQHDEGYLREVLDYYNEVSYPLQLLLFPEGTNLDSATKVKSDSFARKNNLPCYEYVLHPRVRGFTYCIQKLRHGRLQAVHNVTVGYDVNRSFWELDLLLGNFPREIHFHFERYPIEMLPEDEKGLEKWCTEKWEEKEKVLRKFYADGQGFCPREEAEPRSELHVESRARNQLKAALLFWLLFIILSLMAIYYFLIVRWYFYVMFTTYLLQSILGNGTDRLQIWSHHKFSLKKE
>Act700
MLQCLTYRELGLNPSHYLEKIEKSRRSETLCLSQKGEFEQNHNCGINSVDIDPVEGRYLLSCSSNAKILIHDTAMVYYKEKFKCDTVAKVEGGSRSNHKNSIETIQWYSEDTGMFLTSSSDRTLKVWDTNALQVVESFGFEGIVYHHQIGRNSKKHCFVAVGCEDSRVYLCDLNTGSSTHVLRGHTSAVLSVAWSPTNQFLLATGSRDNKVLFWDIRKASGSLSTLDQYNGKGGSSTLHTKTAHNGHVNSLVFTSNGLFLMTYGTDHRLRLWDTYSGKNTLVNYGRVSNPSRKSIQCAITDGVSSDLIYVPSSTSINIFDVHSGRKASSLIGHYSNVTCCTFQQNYQVLFSGSNDCHLLSWIPNMERDKLDIGGEGLINEVKRKSDPFQDTWSSDED
>Act701
MSFPDKAEEVNREEWMERLGKIRFPRAEMNRLIMDYLVTEGYKEAAEKFRIESGTQPSIPLDSLDNRIKIREAIQRGDLEEAVSLTNKLNPEILDTNQLLYFHLQQQRLIELIREKDIVSAVEFAQNQLAEQGQESNNFLEELEQTMALLAFENPEDSPFGELLHPAQRQKVASELNAAILEAEYRKTQPKLANILKLLLWTQEELDKKKAKFPKMTDMATGTFEDPK
>Act702
MFNTEEYQKKMLARRPALVVLETVATILITVTALLGNLMVCLAVYRSKKLRTVPNLYIIALAVLDILMATICMPLSIEAFITGNFPHGRVVTHFQGSFAFSLPIASLQLMTAMAINRFYRIVKPVLFRKYFSLYRTVLSLVIIMILATLGPCLPLIIGFAXYSFHYGKVLSYLNYSTPLAAYIYTIFLKIFYIAIPALITLFCYYRIYVKVKNHKNGLMANQRNNFVSRGCGLSMNVEEITITKPLFAAVLGFVACWTPVAVIDMLDTFTHHTMHHPRQVYLFYLLMGYASSSINPLIYGLLNRSFKKEFIKMFQLTFRSQRLNVNNIEPSHATNMNATTGQNNVGALQRMVSLTMPRHSVINMNSSTAGGVNTQVVSGLDV
>Act703
MNAKKRYSLIIIVGLIGCCIFVAFRIFTGSKLTRSSNVNLENLQQQLLKPDFMTHDDEYKLYDVLSSPMDRKKFRTLSSETKKCRMETCFDRTKCLKDFKVYVYPIRPGEKLCPLFAKILKVIKESSFYTENPSEACLFIPSVDSLDRDRISPDYVRKVGEKIRSLPYWNSGTNHVILNFFSGTWPDYVEDLGFDVEKAILAKASLSSSTLRPGYDISLPLLPKTHPYKNGGNLPNSASVFPLERKYKLAFKGKRYLHGIGSESRNALYHIHNAKDIVLLTTCKHGKNWAKHKDERCDRDNAEYD
>Act704
VDIDYRDNDNDIEEAMETTDTGDLGSRSVCYVAKLRDSEELRSVLSSITEFSNQSRDQVFGPVEVDPEYILIVKANNLSAEVDNEINIIHKYLRDLYSKRFPELESLVPHALDYIRTVELLGNDLEVTKVDLTDVLPPATKMVISVTASTTQGEKLEDDEVERLAEACQMVTDLLDAKLKILEYVESRMTFIAPNLSLIVGASTAAKLMGAAGGLTALSKMPACNVLILGAQKRTLSGFSSAAAMPHTGFIYYSEIVQ
>Act705
MSRVLFKILCKLVQRQTYSCLSTRYGIILCFGGILLLLVSAFQFGEVVLEWSMQKYSLNFNIYHDNVVGKSFQDRLCLPIPIDVVYTWVNGSEPKLISQLQKLRLELEAQENRTKNEIFKNGSDVRNSEKLLKKAIISNAKRRKSNEGVRSSFDCSFANCVPGRILVLQNVLKQRGLTLKEAQSLHPSFKLVSEVRNSTLNGPEKEYMSILYFPNADSTRNSMQESIKWNGQSIDSYQGYFTTNASDARSINSDYEVIVTGFTKYTDIVQLQQALQEHYGKSMIDISYEPSKHVAVVYFRDESSTQRVLEQFKGNLTVDDGALKFHPAYLVWSNIFPKPKEQSTSAYEDSDEHDISANRFADNQELRYSLRSIEKFAPWVRNVYIVTNGQIPSWLNLDNPRIKVVPHKDIFKNQSHLPTFSSPAIESHIHRIPGLSQKFIYMNDDVMFGDNVWPDDFYTHAKGQKIFLTWPVPNCNDGCPANWISDKYCDKACNVSECDYDGGDCIGVKQGSRHSYQNWHQQQSRFRLDFCGTGCADTWVGDRYCDTACNVEACGFDAGDCGVSKFDILYKVDIKQNNQNFSLPSGLTVLYFNMSHFFQDGKITDAEHTEETIIRSAVVAQKHKILTLVLRTNYSRTPVSFRITGVPDANQTKKVELNFNISVETTGTYVPTTEPPTFMPITQRSTLNPTLNVVMERSYKEIRILYANKSINYWNVVNSSFPRPTWMVIDSSKYDVPHLSNDTILPQEVSKALQSLQEEFAEGDLTEKGYRRRKAKLLREYFNNASYYDNRATNNHGNVKTTVINVSIDSSLFEEQYVKLNKRK
>Act706
MSCIEYLRLLVRRRIEDIIESETVFHRCLQSLDVTVLGLGSMLGAGLYIATGAIARNTAGPAIVLSLLIAAVPVTISSLCYGEFGSRIGRTGSSYSYTYYSLGEVWAFLVGWNLILENTIAVALLGHEVSRFLDVICNGYIYRFFKENISNWHVRGFLPFPDFLAFIIIIVFTIISALGAKQTGSYIRIATLINILVILFVALAGVYYMDTKNWSTMHKFMPFGIHGVMTGAASSYFAYLGFDTLNTASEEAIDPKTTIPLGNNISTYAGVLVYLVIASVLTLMIPYNLLSPDTALPEAFAYENFPLGKYFVAVGGVFAMTTCLLTYLFSGARIAYAMANDGLIFEFFGKVHTKTRVPVRAVCVCGFTAATVALFVDVNNLVEMLSIGTLLAYTMVAIAVILDRYMPHTLEESLNEFSITVPVLRKDPPIDNNDNAGQDSNRGDGTNLFDCCPNLFKRKDNRTTNYNELPKTEDGIRKMKEPKTPTDQTYGVSCLACACLVVSVFGFCLAIPSNNSFILILVSSVMGMTSSASFVVLMVQPRRAPHTKFSVPYVPVVPLISVVINEYLLTNLSKITWASFAAWSFI
>Act707
MADLPDGVSELEVEVETMVEPQQEVQIETMPMIALQPLSEPEREEIVVQTTEEVIEESKSLIQHEVAVSTTPPVKQRKSRAGKNKGLGRSGKGLAGSGSSGSANASNSDKGGGNGDAERTGTRKWEQKQVQIKTLEGEFAVRMWAS
>Act708
FINARRRIVQPMIDASNRAGKSPVVTVFKSRRRKNSLGQGIPSPGPPRYGPGPGHPPPGYYPEQHHPQAHPNYHLDGSPQGHFPPRGYMPDTVSSGMSTMQMPTTVSHTMHAQLPAHAYRQAMQPSVQQPMYIPGHPHAMMMPPPGHPHAHAHHPGHPGQLISSSQTSPSIIVSEGVMTQSVMDMHSS
>Act709
MIAVKISTVVLALCLRVVYADETIVVNTVPIQVPYGRSVFINPNTKLVIKNPSNGHCRVRVLRDNPLSQRNGFLFPDVFPCDFKLGDVRYTHLGSKFHTGDFIKLQARVDTQERTKIVPFVLKIFVQFTPMEIVQKNLPIVVPEVGGVSSAINDEVLGFVYASEGHICHVSLLRFHVVQAAPRYGDLLNVTTDGSSRNRFECNDFLTSDIRYHHRNLQSSNRDYVSLVVEISDKTLSVIKREYFQIIIRILGARVNERPTASFEASNTLEVKDHDLGAITSSVLAAVDLETRPDDIILNISKPLGAEEGELVSLDDPYRPLTAFYQKDIRDFKIAYRPPAIKDAKPHMFQVVFNAIDGEGAISDPILLLIMVKMTDINAPIVTRNAGLSLFEGQSRPLSSAXSLKIADKDNMNDVRLQVVGGLQHGDLRIMGIRITIFMATDLDHVVYHHDGSETYSDNVIFRMTDETHVVEFVFPITIAPVDDQAPVLIYNTGLVLDEGDMARIDQYMLSAIDVDSDDMKISFKVMSLPVSTRSPTPKPTQSYEQVGMLCLRRRILESSETRDWVLQADGFYEKNTTLFTQEBLIEGRVFYRHLGGEAFQDQINFVVFDDAKIPNISPIQAFNIIITKVDDLAPRLIPGSTLVMSVNEXGWSVLNKSVIQYTDNDSDDFKLIYTISKPPYFVDRTNSTLKAGRLFLVGSGVEVSKFTQMELNHGKVGYRAPDIEIGVLPRHAQFEFSVSDPAGNKLTGEVVSITLNPVNNQVPSVTVNQLRVQELNEVIIDEGILMLKDQDTPIEQIXMSLTVLPRYGXLLRDFTXXKXHDWFTMDDVRGLALSYZHTVAGEVSDEAGLLVDDGVHKKAAXLEI
>Act710
SYVTLFNEMGGTWVRKNVGLILTHVLELLSNPKATNTHVDAVYSRRCVSFILRAVLGRLLDDSSQMEAAKEICTLITKKMNIVNSIINSYTDSNTPSSNSIQGMEDVINTQHVLICALQELGCLIHGLGTSALSLVTENILDHVLSVLLHPAPAAQLAAAWCLRCVTVSVPSQLTPTVDRCVERINGLKASGEAVGGYTHALAALIGGVYQCPLGIPHAKGK
>Act711
MYIIFLFLSPKFCREMTVLKKGPYHNNNEVLSRKNSRCLTDQQVCFEYREPFITSGYRSPGFTLWQCICSIFETHNETINVWSHFAAVIGFLFLCVPVFLDNNPLQDSFVYPLLAYSVGICAMFIMSSFAHLFNCMSIKVRHICFFLDYAAISTYTFTAGQVFFFYSRPINTDLKLLKSSTVFLAISAFISVASTYMCCASRHAWIKHKFLIRTGTYSLSWVYNTLPYFSRTFLCESATDCNIESFKYFKRQVIYFIVAAISNASRIPERFIPGFFDFFGQSHHFLHILCALGSVDDFIAVYLDMTTRREILTGPGMSLPTFYNSIGLMLIVLTTNIGIVIWFAIKCPHDEKSENKHLKSK
>Act712
MKALIQRIRGERKPALVREDRTPLKQKISYGVGHVFNDLCIQAWFSYILIYFTKVIKLSPVNAGYIFVVSQIADAISTPLIGYACDKRMSKRIEKRYGNKKIWHLIGSAGIALIWPFLYSPCPYCGEKAEEWVLLTYYGVLTALFSFFWPMVEISHLSLMPIVARRAKDALELGAI
>Act713
SNGTTSSQGLTRAAINGLTSAYVISFLIGCTGNALGLVVVYRRRSFKSTMNLLIMNMCFADLLAMLIITPLSLGYLHRKGLWIGGLIGEITCRLSQYAFLVTIAASILTILFISCGRFFAICYPFKRKLLQRPRVVTAWIWALSFLIMSPYVALYQVRYINGGWVCTMYFGHEAMPKFMKIHYTLLFVILYVFPVVLVAWLNSIIVFTLARGHIPGEANGTSREAAMRFRYRAVKMLISLLAVFAVCWFPTHLMHYFIIKRRDILRRLPKWFPFFAFWMGHLNSALNPIIYVLLSDNFRRDFRKLFLRSKRVKTSVKATNSFMMSSRERSGSGLGRLSRRLSETLSLKPRNPSFRHINPLACISSDNKSSQXQLTPSAACKE
>Act714
MDQIRKLLHAAEQGNVSAASDLLDQGVHVDSTDEEGVSALHTASANGHDNMVRLLLSRGASFDTRNGYGWTPLMIAACYGHLMIVGILLQHKADICATNDLGATALDCAARSGHVQVVLLLIEASSDYEGEQQIFLSNNCFQALLIACQHGHEQVVKLLLEKGTDVNYQDEVTGWTPLMFASLNGHMSVVQELCEYGADTNSTNILHQTALEIAAIRQRSDVETFLDRKTTIRPQVP
>Act715
MNDMVNESNTKTTTASVLNANKAGQDSDEGSLSXDNQDDKEWYEIARRLEIVVAIADYSPNDDSQLSFRKGDXLTVLSKETNDWWWTELDGSCGYSPVNYLVRQEDYETENKWQBEEYFNSYGXLGLHLEMLNDRPRTCAYKRAIQQHAGYLKDKVILDVGCGTGILSLFCAREGECKKVYAVEASNIADLTTEIVKQNNFQDKIIVKKGRIEEVELPEKVDVIISEWMGTFLVFEFMIESVLAARDAWLKPEGIIWPSHAKLFLVPCSTKDPYDKKVEVWRDQYGFDFSPALEVSKREFLSRPIYDHIFNMDDCLSEPKLLTQFEMMEIRKEEIEVCAPSFEFEVNEDSLLYGFCSWFEVVFGGVPLSNGTRYVTLPTSPDSELTHWKQDLFLLDEPITVQKGNYLKGTIYIKRNPEYRRHLTVTYDFIVSYGHSVDNGDISREIINDVKKTFYIWR
>Act716
DGVLEEGIETSQGDAQNKKSKVANEIAQESSSSAMVTSLNHPIPGENGPSCIVHVYDKCEDIKLNDMVEFIGIVSIQPHFATFTEEKSEESSPMVLTADSFMSEEEHAAHYPPTSLVPRLHCVFYQHLKHSNPSIPLDADEKTSDSLLPQVARARGDLLFMLKSLLLGDELAAEYLLLHLVSSVYTRCGIMAVGKFSLNLCGCPMEPSFTKRISDTLKQVLPKCVNMQMTLNNMNTLNFVPKKDYKANRLISGILQLSDSTQLILDETALEAGQLNTNGVQNVTALGSLISWQKLEYDFDFYKTDFKSNIQVLVLSEGKSMLPCDCHIKIETSSSQQESPVNMSEDLLNMFRTYIGLVRLSSYSITPAMQKALQEDFVQARQRNPSTMTADDFHRHLLVARLMAVSSGSSTLTQELWEKVKKLEELRKTRLRLSSNSA
>Act717
GKAVSHTNIMINLNRVLSKYELQMKGNEDDDSEIPRAESVQKIYRLDRQDREDVVQDACEVYDLSEKEEFLQRCTNLGIPPFAMTYFLDNLSRGVTDLVLRNLGIGARGASAVTEVLAGNSNIRSLDMSLNNIQDKGASTVAILLETNRSITNLDLSENFIGKEGVDSISNMLTYNSVLTHLDLSRNNLSCKDIQFLSNVIQTVDSIRVLDLRHNAFRSKGGKYLGDMLGKNTSLSELYVGWNYFGDEGLKFLCSGLEMNRSLEVLDVCWNNIGHEGAEHISEFLENNGRLLELNLDNNHITDKGLTSIAKGLQVNETLRVLRVGFNVITSKGANEVLESLVSNPGTVVEKLHIAEVEVTTKFEKLFWELKKRNPKFIVLEMNTPGGEMYHFEAPPNAMKVLDRYLEQNGLNIDVSELQLDKP
>Act718
EGSSTSKDGIGVVSFKYCVILITITATIVGNTLIYAAIAKFQMLRTPTNIILVSLASTDLAMVLVMSLHAITDLSDYWIFGELWCDIVATLGLVLALVSILHLCVLSIDRYLAIKTPLRYPLTVTKRRVYMCLVFIWTFPTIFLNLPVADYHFRSEVYGCGTAYRVSESFKFKPYIFVVVFLFVVVPFGIMLYTHAFVFRIALTHVKRLSTVERSLRTRGEETESTQRRTQPVMSVKREIKSAKTFALVIGVFLFCYTPFFVTGTYRRVAGPEAIHNLATFITTWLAFANSFSNPLVYSLRYSPFKKAFRKLCRCEKGRGRGNGKMSISGSRKLSPTQAGQCESREPKENAPNT
>Act719
MYSEWVSLNHTLRADKRNRSVLRSFPRHVGREIAHTIVTTLIQDQGLPDKKKLSSSSEVDWVMEVFCYGLSLPMTETDGEIIKGCVNVYIEWLGVMLMEDRDKVIPEPLLKEPVKYVQKIFQHLKNLFLIRNDNGSNLALQASLCIRVLQFFKVIASESQLSPEIWDALLCLMLVINEQLLSPPYSAGGLSEHLKEILINSLLEVWLHASVQYFPPPSMWKTLQELCMSWRHHNAMIEYWSSTVLMLTRKVIKYLYGNSFPLPPLKSKKNEVQIPAVMNKETLLQTWFRILHIISNPVDLCNREIISDTGKFKEFALSCQDVTYPSAHPCLDCLPEIFLQAMKGIAVMVNTFLCITTTHNQPVKHNPINAPVKGSSPSASKKREIKTLSTGLALGLADNKGLGIRSLTMPSRHSSGTSMTGVPMPDDEMIGDEKESQTPASSLFSKSPSSTTAPSVDSVLDLYGAWLFDAAFAKVDMKASYEAIGDIYAKCCETSENAERNIHSPRKI
>Act720
MGCGPSKKDTRGIHEVNEITKKPKSKTTTNDDNNNFTKKQFKVGERVHVRGYVGTVRFVGSTELGDGVWIGIELDKLHHQGNDGYFKEAKYFSCKPKHGLFVRPESVELHTEELPDLSPETVVKIQTQVRKILAKIRLRNLLKRSENEKLIDKHVMNTPPKAEKGINELSEYLTKPFESDRDKAFAIYRWLCFNISYDVEGFFGRRSKASCDAEDVLANKTSVCAGYANLYEALARASGLEIHFVSGYAKGYGYKAGQRVDGANHAWNALKIDGQWYLSDATWGSGSLGDDLLFQRAPNTYRFLMQPDYAIYDHFPEDEKWQLLDKPVPRETFEKAAVISGPLYEMGVELLTHNETHYSIDSDSIEMDFYCPGRKILLMAKLKDSSGKAHDGQKSNCRQRIQLRRCGLNQVRLHAQFPIKGDYSIDIDMSTLKG
>Act721
THLRGAKDLPLFLPQPWTVSLSEDEDSLTHVLHDNITSEPKIFRFLLXVTVIGTIVSAPTHMMADTATLTSLDGALHKYGRVRLWGSLGWGVGGFSVGAAVSTSYSTRCNGEVIINYFPCXYVYGVAMGIAFLCATQFRYNRVETEKIVSDKTDSSGLWNGLKLLRSPQYCFILVIAFYCGSATGFIETFLFWYLHEMGGEQFLFSVINGMNCAAEVGVFLISDRLISCFGHVNIIYLALVCYSLRFLYFYFMTSPWWVLPAELLQGITTAAFWASCVSYVGLHPGASHTLQGILNGVYMGLGFAAGGFVGGGVVHLVGMPDAFLIYSVVSLLLCLVFVALNKYHGN
>Act722
GKQRANLILSNEQNNPIPVAGGLKSILKTDNTLMKDNKNAIILDERTKLIKQTKAGTNKNQEGIKKEQLFGSCAVKQEKNKKFCDCLEVDCEHMNFQECFPVAWEDVIQQQEEYEQYTWDHYGEAPIDTPPMSPGSLDNDSPVTENDKASALLTADLEDSAPFLPSPSTDKHLMKIKEEKDDCSMKDEEEDDDDENLHGRAPFIPPPFTDTGLTCDDDMLTDVSFGDSSCWLDGSAIKSFYTSSGKLKRASQSLSSSPVSVRKVPDNIRRNGYITNDLVSTQRVLFPSVTQFDAEVNAPVQSCNLLQGDELLTALDQEMMDINQGYM
>Act723
GCQVPDGASFLLTKCTMPYSMTSEDENSYLPGWVATNTSNPSHDPLWHYSSATQLRGFPVIGNIETYSGGGYVLKFSPIYYKALQQIHKAKDQLWIDKFSKAVFVEFNLYNPSSNLFTACIVLIEFMQSGGFTIKHEFLTYRLYRYVGDFQLFVVAMEVFFLLFVTYFTYREGKSIYKNRCQYFKSSWVWIEIIIIILSWVTIAHYFICFGIRKWTLQQYLSDPSNFTNFHYISTWQQVFENFMALTVFVAFFKIIKLLNFNKRMYILAHTLKHAAKDLGSYWCIFLLVFFAFSQLYFLMLGSEYLSFSTFIRSMEKLLSVILGKFSFEEFMNPFRILGAITFILYMIVMKFLLLNILIVLVISSFQEVKQSNKKLKNDFEIVDFMVEQLKALSGMRFLNKRGFTMDRTDTISESISDRENQTFDSSHAHGQLNELLLRVDKLESLLMEQDYCDTFDELLYKYLCVHRRGKTLVKENDARKKTFGDRLEITKTRI
>Act724
MANHVMPKFSTWTKETYIEPVNMTGHRYYSPNHFPSFGHTYDHGVGREKWFHDYRRSTVAEKTLRNGQLSMNPPPIRPTTFSDSPDRVLGARKLRREAILNRPNYHLVNRIPDRERDRAQIGSMVYEHRQQYRDESQTLYEHTVPFFHYPTEAQDQFLPRERSSRNYVGNYPTSRTAALEYTYDKERGPKHYQLWHKV
>Act725
MMIILALIRIHQGKGKNLHVSAGDFGGVPNLFGVCIYAFMCQHSLPSFITPMKSKSHVNLIFVVDFGIILLFYSLLSFSAMFAFDDLLDLYTLNFHAYDPFIHYFLALFPVFTLSTNFPIISVTLRDNLKNLFYRAGHPYPWVIDKIVFPLVTILPPIAVAFATDNLEILVGVTGSYAGTGVQYIIPATLVYFARKQLRELANSYDNKHRSKFRQRSWIFFVLIWAVIGIAFITANHIITRK
>Act726
DDMDSDREENESRSRAHTSPKRRRGNLPKDSVNVLRLWLWEHRFNAYPSEAEKQYLSKAANLSVLQVCNWFINARRRILPDMIRREGRDPSNYTITRRANMKSHGSTFQRSVSEISKEYEKSYSDEDRESLISSPICGYEGHNLDYYEMDRSNSYQFSKDSLEAQPSPPSSTGEDDDLDQDFDGFSSINLLVEVALNTEAFRREHKKCLQEVQSLSC
>Act727
DGDGAFEMDESQGVIRTRKPLDRETKAVYQLTVLATDKGTPPRQTSATVEVTLEDVRDSPPKFEKPRYEVRINENIAPGTSILQVKAKPRDLIPDTLIIYSIDRNSPRGFKIDPRQGTITTAMELDYETQSVYRLIVLASLRPLFEPVEVIITLTDINDNRPVLENFFMSINVKQDVVPPEAKYRIPAYDPDVSDKLEFDLTYGNERQWVRLNRTTGELSVSPTLVNAMKPAEIGIQVFDGANYANAKGSIMVTSITTEMLSQSLQVNIDDMTVQEFLNMAYDRLIKSISKLLKCSMDQVLLFDIKSIIIKSTTITQDDKTQLTIWMLVRKKDSSGLYNGFFDSHYVRNIIYLHRNVISKEVNIILMPFPDDLCGQKLCNSLPDMHRDCLTYRKFIGDSTILSSPKVVFRTVPVETTFNCTCPVDYRGGKLCDTHLNLCYSNPCGNNGECISVEKGYACLCKPNRSGKNCEVNMTSASCPPKGNVKPKKGQLGKNPCKNSGHCLDDGAGGFKCGCKDKPTVSTPFCELKTRSFKDGDYLAFP
>Act728
MYEYPDLKETSLECQRKFNVCENSSGPLVFANPVGCWKEWAESCARKPEPLPVGLQLLVVIIIMIAIYSFIANTIVCIVFCLYDQLRLIKHYFVVNLAVVDNILVVVAVPMIVTYILGRNKDAPLCQAQIVIDILCGTASIVSLAVISIERYIAVVTPLHYDSRVTTFRAVLTIIFTWFYSIVVSLITLVAFNTPNSPAVKNPKQCLFFGGEFVIFITVSSFVLPVVIMGCAYWKIFVVAHVQAIRIQAMQVSSNLQEQPREGERQTKFKGELKAAKTLTIIMGTHIICWCPLFIYXLVVTFCKDCRKSINTIIAHYVILVLRYCNTLANPIIYTGINRQFRAAIKKFVLRKRGNEDLSGATVYTQAT
>Act729
EPQTTHKKKYDTEFLVISICAPVAALIVCIIVVYIIFHRLIKYHVRHQAVPQHESEPVGHIHCAFKAPGSTLQDLIDISSGSGSGLPLLVQRTVARETQLIETIGKGRYGEVWKGQYQGEYVAVKIFNSTEEASWKRETEIYNTIMLRHESILGFIAADVHSRKSTTYMWLIMHYHELGSLYDFLNRSTFDAETMVRLALSASSGLAHLHTEIVNGTNGNGSKPAIAHRDIKSKNILVKSNYTCVVGDLGLAVLYSGQKDSVDMGENTKISVGTRRYMAPEVLEEKLYTKCISSFKRADVYAFGLVLWEISRRCVSG
>Act730
LWKQKCKEARIDDEPACVIKSPRKRTNNKELSPQTSKHVPSPFKKLFMIKQKIYWNWRCGEIRPSKILKGHDDHVITCLQFSGSRVVSGSDDGTLKVWSATTGKCLRTLVGHTGGVWSSQLSGNIIVSGSTDRTLKVWNADTGYCIHTLYGHTSTVRCMDMSGSVVVSGSRDGTLRVWDTESGNCLHVLVGHLAAVR
>Act731
MQEMKESLRLLKELGEGEFGKIYHGEISTQQDNKLVVTQVLISVLRKSHDQTQRQEFLDGKETWLKFAHPNVLPILSILDQGQPLYILYEYLECGTLHEYLIRHAPIDDALEDSEDDSATLWCYDLLSIAYQIAAGMNYLSDIDYVHGDLATRNCVIGSRFEVKITDLAATRSGYAHDYYRLPNRHPLPVRWMAPESIISYRFTTESDIWSFGVVLWELFSYGAQPYYGLSNEDVMHRFREFVLLPCPLDCPTSVYSLMNDCWNILPPSRPRFSSIYKILCALRCESTFPTLPT
>Act732
MEDVSPPRTASGSDRSRSLSAAMVFERSLIEREGTKSPVVRTFARNILKKWRDSKERAINKRLQEVKLEKKRREAESKEVARLITRTVPLDLLANEWMNDNNITADVRMYLVEKLLPTLILGVEKLLKEASKRNLEDSEGFCPDFNPINYLAQYLMRNNPKYSNFVESSPYAKGLHKITADLKKEIYSTEENKLAKLKAEARKKREVRETEERKRDIEERRRAYAIEEQFIEWTSDWKGMIPLAV
>Act733
MSLSYLRSCFRLQNHLFRQAKXLRTLTTAGSDNQKHLKSVDDLPGPPSVPVFGAGWRLIVDGMLSKKPLGKIFLDSQAEDVKKYGPIFKIDIPGIKLIQLADPDEVAKVLRNEPKYPKRFDFPALNYYREIRDTIPGVFFANGSDWHKLRSTVSKRILKPREVAEYAPTFNEIITDFIERLDKLRITPGGEMEYEVKDIDNELFKWSFESVAHVLFDRRFGCQGDDVNPDAQAFITSVGGFLATAIQIGFLPVWFYKIYETKTFKEFVYHFDTMNKYAELFINKKVQQLEREGRLKSSSADKESQDVERVGFVEFILSNDNMTKDDLMASIIDLLFAGVDTTSNTMQWILYMMAKNPDKQDKLYQEITSVLKXNELPTSTNLNHMPYLKACVKETLRLYPVLSSQNRQIPTDMEILGYCLPKGSQVAFLSFYMSRDEKNFKQANKFIPERWLRDENNQISEALHAFSSIPFGFGTRMCAGRRIAELELYLLTTRLLQKYEIKYPEGEEVEPFMRGVTIPDRPLRVKFIERSATS
>Act734
LTLPLDVQCSYRIHNGQRLVSPGLIGSMAISNHYQSESLLDLSVATSGLQHREGLQNCLLLSLCIYTGNGQFIALTDEEGHTPGEIFWPSPDRSIITDSDEIASVKMHKFHSACSFTDWITEYAERLSQNYYPVINKEIFKFEYAASATTKGITVKTATAFLPELSSVHPPLFFFTYRISISMDKDQCSV
>Act735
VERLQAQVETLLRQKAQLHSQLKDSRADSKKYQEEFARVQRKLAEKEWELEALEKDLQSKADIINKLRSEKEGLLKENECLKRELESSKRFVSTALEKQGNDVELSSIREQIVEWESNYHVVQKEKEDIQEELLAQLTKFNDLQADHDKLKRELQKETKGTSLKVAKYEAQVNNVTKQRNALKVQVESIRDEIKRSKESYNLLQREMLENQKDLDLLRSELSAKTQRAEKFENVNKELENRIDSLKQNFSKTQVSTEISSKQKDALERNLTDVEARLRDMEEACANLTAIKDDQEKEIVTARIKISTLESSCEKANERANEAEQQATRLRQKVGELENNIFSLRNKYSQIENQYGHMCDEVYDLQDRLDATSRDCMTLEDECNNLAHERDDFKSRFEHAEKRLNEVKNSLQRFEKESEELETKVTALNAQNAKLENQLNTSNRQKSMIKAELDEEKAKNAKIRREILVAQNEAVEAKRSLERYRKDAASKEKTITDLRANIGAMEGKFDPFYDENNKLQTQIEILEDEKKSLHEEMLRLQQTLMEVESDCKVANEERDLANGEIHGYHKTISELQAAHSLCDKTKNDYQQQVMGLEQKLDRQEKELREMMTEKALLEERLASYEGESRSSIDNVDVIKTQLVETQMILEEFKREANEKDAIIEQLKDKVMVLSKDLDNSKNEISRERSLVESYEDEKRHLQEELARQGDEITRLDHLFETTNREREQLELNHSLAIKRMNSVENLSKKDGDTNSRRELEIMRGKLSELQRDASSYRKRIAELESMYNISKKDKEELEAEVEESEQRLSAQKLEIERLTNENVEKTQKIVFIESKLADFEEEVDAAVRNKEAAEDELYSVRGRIAKLESQIETIQRHKLQVKDQLDEANRKLIDAKEKIMNLESQLLEARKMNETMTKTISKKDMLIEDLNEQLKTLRRDLNNNNQDLITFKVGSEGLDAEKKELMKRLASMLIKVEEGEKELRRIRDGKGSMEQEISGLLLKVSSTETQLVNALKDKEHFKNECTNLQGENRKMKEELINLQSDLREKDRQCDTQQRELTEKENSIEWLKNGKLALEQDFLNTKKELENLKWNNEVLEEKNKELSSQIDEVCNQLGQMESTMANFTNSKLEVMEATISECDPEQAFETGQSNGGTRESGGDKLKQELQVAKKKIVKLEDDHKQTQQQNIEYQHENKMLKKRIEDLVSAKERFESEKKELKEGLLKSQSRESDLEVRFEHECKERVALLTQLDDSENRYNTSREEFLKLEQHSIENRITLEAIKKELKEKDEIADQLKSAKAYFEEQNHSLKTSLVQSREDGEKRKQDLLQLQDEILKAKDALSESEARVQKTSYERDRAQEDLRALLSKISNMEQQLADSERQNNVLNDKLEDWKDNVNRLQNDNSKLEQEINELKALLAKAKKNVENKTIEIENLRQTNAALESEIEGAKRNLRRKEADQNKSVKRKQVEERVSTEKSSILESSWGSMGSIASDDRYFIEEELSLAKRKIAEMESAFKISEEREQGMQEKLLEIYVNLSRLESSEETLQEKKKELENELAFMQKELTPLKESYDSAMNEIQSLTNDLKEAEEKDSKLELQLERALKSKNQSEQQVEDVSKNLARSEEELLQVRRKLQEYQTLWEQHTKDVGGKDSLIEGMQKEKKALEREVQGLREELNSIHGSINDAIRKRDESDNDRFEMKRELADYESKLQSSKLENKEMQKDLIEQQMKIADAEEELQRVFREQTNIRAELEEKKSALARSKEENVGIQKQNMDLRGNLDSLRKDQIEKENQIEWLKSRESAFEDEIRVLRTKLQNYKDEYESAEQTISSLEKAIEDRDAKMYELEYNLMAAKREIEKLQQEISAANVSSSSSGVKSPQQVQKMDKMQMDVISASRKAAHLEAKNEALREEKDKLKSDIGDLKKSNGELKARLDAIEREKKKIQSELSHIQKKRLEVKTDHSSERTKAKNDSANQKLLLEMESNLKNCKQEKEDAENELELVRSRLCKLEQELAESNKEKESLQYESKCRGNRIAELEEILKSLEAKDKFGKEEFLSWHKKVATLEQEVEASVNRFSRAEAFNTAYQKKVKGLNDELYEYQQKVEEMVGTLADVEENASTKERELMEAQKKISDLDSAYQVLLQEKKEQQRELDGAKAKIEQLEEELQAQLKQEAQRRGVIDEMKARNDALKEEIAKLQGRLLDQQQAAKDDHKNLPQKKYAIEKLEKDNRSMQTENENLKKDLLKTKEDLEKALVEKRDAENEQITLQMQVTELETNCNVLQDEIDRLKPELGIIEAQLVEQRSLNNSMTQEMITVQRMDEVDTALPDNNFENNALREERDRLLDEVSTLNRKVIAQKNANEIFQQEKASLSESLLGLRKANSDLERAKKELTSERNTLKNEIDMFEQKNVELQALLESAVKEKDKVTRDSKETVKKLLQLEADYEILKSEKRKPGGVSGQKLSSLEQTLKKSQTREKELQNEVLEAHKKLSNFEHEQKSNRERIETLQSTCHSVEYKAAKLKEEVVVYQKRISELEASYESSRSIQSQMEEELSVLHEKLAGAADNKTDEHDKNEMKLELEEMKDNLSKMERQFNEEKLEKEALQDKLSMERTKKEEEAKEFNRRIMELQSKSESYRREAVEKTSIVEQMRTKTTTLETECTNVKRYIEEKEKEIKTLVTENDKSKVENYKLKSNRATNEEGHREELDSLKQKKQSAEREKDMLEKQRDELQRELQKVKEKLMDQENVNRQSSGALEQATKNMQVAREKVSRLEFDLQKACKDKQTTQDQLEKSNKDLLKKQEKIIRLEKELRTATIELELKTKAVGEKDQDIMNLRLKNEALEKEIEKLKKEIYLAQETNEKNESKIKEFQTTIKEAQSPRIPKNMIQGNLEVRRRPDSRPSSRSSSREALTSPTRLPYGGTSRESLSP
>Act736
TCILKFGSWSYDIYDVNLTNVGDGDVNSFILNGEWILQSMPAKRHETKFRCCPNSYVYVLYYIHIRRRSLYYLINCFTPCLIMIGLTLLGFYLPSESGERMGVGITVLLSLSIVQLMLSDSLPPNEEVPLIVRYYGLTMFNVFLSLVFTCIVLKIYHSDGEPLSGWLRTVLCEWGAWLVRHQEEWKQLQEKRRLLELNNEKIIHEENLSNAVELALPSKYSEVTWTPNGDANSASTTAENISHKILPGKDIPHSSKRFEKFLFNQQNNGRIEELLKDEWRFASKVLNILFKWTIGMSVVVHSVVVFADAPLDNLFDWLPQ
>Act737
MTNYLRYLRALPSFIYGVLCFSAILVWVVIATLTLPFYFIFRLFKLIQSNLVSYYDLGKLLAYKDVPFLHESENNRNFINGLFVINGTPDIDQLRELLMDRVILNSEEPSYLRMRQKVVKQYGHYVWQAEEDFDIKKHVMFSDGPSPCTEAELQQTMSNLASEPFPEDISPWIFVVMPLNMGKEQFAVCIRIHHALGDGFALVGLIARMVDRKPELLRVQKPVPTPCDKQKQVWKTVLTGPLALLSVALAMSTNNPFLSKNKLSGEKLFSWTKPISMDLIKEIKTRT
>Act738
MATASNHYSRVISEELLCPVCLEELKEPKFLACAHNICKECLEMVGRNGREVRCPVCRRSIDIPEGGVSCIPTNAVLVRLIEATPGRKERLEIQLSLERAKPVVRTMTIKISDLDKVLTDLTVNVDKVEKEIHDKADQLVEAIRKQETSLCSEVEEFYGRKQDMINKQKSTLFKLHSNALNSVNLAEAILKQNDAIEIGEITTALVQQLDEVSLLNLEEPADTSTYDERLVFSMNTEATCEKILENKKFGKVSKNFLKAQSRPSSTVSSIDWSQSGQVLHKLGHKGSKKGSFKGPAGVSTNEFEEIAVSDFFNNRIQVFDSRLKFQFEFGKKGIDNGQFQGPTGVVYTSYNNIIVFDSKNSRVQIFNRNGEFVSKFGQQGSGPGDFGQSGTLSVDKSGDIIVTDSDNNRVQVFSNNGVFKFQFGGRGTEGFDNPLDTIAIDNEYFTTDSGNYCIKVFNAEGQYVRQFGRQGAGAGAFQCPRGLAVDYINELILVCDSENHSVHILKPDGSCLGKFPTKKIPVALAIFQKYYLLVCSYHSNRVQLISYA
>Act739
MGKHGIENWSDCLIAVLVILLFCVTLLLNILALHYTYSKIRKPSNKKIPHLLVGALSLGGLGIAIFEYPPFIASRFQGEWLNDSGVCSFVAFIIVLFGNFTICLVVLMSLERLGAIVFPFYYKEHVDFRKAVIVLVLVIIYSILLASLPIFLDRIRLNVSTGVCTYAVDTHNTNTRIIVAVMVSHYIASIVLMFISNLVVVRTVSKLDKNTMSDEYSSRSGERKHHGGNACLNFAKMVGVLAFCYTVCWTVIL
>Act740
MLLRCLFYVLIPLSLAFMITWIKVLDRAKVELGLQHYAEKGDPTSFLKMPANALVNFGYSIIGMYWIIFTRRSEKKLGTEVFFYYIFSWMSVCYGFVQFGRIVSQTKMFAIIDQWVTLPFFAWVVCWNEFVYRQSLWQSSRFSSYMRMSFFSYFCVLLHEYGFEFVLGLHILAAIIYTIRTQDRVGTQLSIKYFWFAILCCTGFVFLKLGDHYLGQFSYFQRFSGHFWSKVCDIGQVHFVCKYFQSLQIIPKESKGVSKRLRKKY
>Act741
MAEDKNINITSSFTPIISSSAQIGPDVVDQSSSSAAHPETSKIKPPDVKPKPKPKSILDPEERRTDLDIDALVQLEAKQHGIFKIDTNLEGMVDKTKAIKEEFRRQSIANEQYFVKDAPPLDLNSLNTSTDPNKYIFNVEGLKGVEVVNLLRCVIIEYKDRPEQGPFFFQFADDKKFKLELLPTGTQPGNGLIKTVGRLKYYSYPDMCHMLKSGGVTSKGLGIMLQKLNTTGLKSALHNQISPMNELHFMLLFEIAKRLVRGPHGYSLSTEPELDQLPIGVTVARMISLFCKGKSYLDYEDVFGSQDKYNPFTDSSVVLRRQKICALNKAFFEFEIKTQEENEFIGKFLKYHNGYVLKTVEGYLEELDMAFRGL
>Act742
GVKGKMYGFELHIHDKTYSLVADSQSDMDQWIASLCRVTGIDIDSCSKSTGISFSVKTRLPTKQNQSLRESLKNSKHPILLEYSKETDVQNAKRRRENRYKLFSLVRDLDSSACVSFDDARVDATVYKENFGTRFIVSFQDLKFRLTNVFSNGEETNVEPFFIKLAIFDAKKGIKLSEDFCCDLNDPRVADMLKGGDLIENGETNGDAINEEKRSKNVKKEIQYDHPTN
>Act743
LIGKWHLGLNLKKADDFFYHPLTHGFDYFYGIPLTNIRNCQPELSVFDHVLPHWKEKAAGTILVTGLFGILGVVFGKIRKFWFILFMTIQVIPFVVLYLAEYSMPISNCFLMRNYDIVEQPMILENLTAKFTSEAVDFIEQNQAKPFLLFMSYAKVHTALFTTKVFEGHSGH
>Act744
AWLSFSILQLSHTKREGVSNFATPSCLRDSFSDVVLVIIYNHPLYTSVPLLKKLYGNAFPXIMFCGPKPENNSLEHPIEAVYHKKGYFGYLCLARAMEKYSREVQIDIKDEPMFHSLSANSKSSLVNYNGYLVINDDVMLNFWNFLRFDXRKIWEGPKAPVQYPGFVPRRKWYWWKSRWGKSQCQKAYNEIWSLQKDFNMWDRLNVTKTMEILTKNGRGKTFCYRGRSDILYVPARFSEIFQLLAHIFYKHSVFLEIAVPTMLRMIDLEANFEQIPGVYLPGRVNESFVKDSRFFWQVYNKREYFVHPMKLNYANSEMSRALLKTWVIEYI
>Act745
MDAPLTPELKAELKRIAEAIVAPGKGLLAADESTGTMGKRLANIGVENTEENRRQYRQLLFTSGAEMRNSISGVILFEETLYQKADDGTPFVKIIKDQGIIPGIKVDKGVVPLAGTQGEGTTQGLDGLSQRCEQYKKDGCDFAKWRCVLKITDHTPSELAMKENANVLARYATICQQNGIVPIVEPEVLCDGDHSLERAQKVTEAVLSAQYKALVDHHVYLEGTLLKPNMVTP
>Act746
MYFFMEDHCLNSTVPTTLSFATAGVTTFLCLITVPGNLLVVLAVFIDPNKELRSPFNYFVANLAMADLLVGIVTEPVAVIYHIQEGMGLRDARSPEIHMPFFISCTASILSLLTLTLDRYVAITSPFKYKTLLNPGRAAILCGGVWIVSLAFPFLYFHIGYIPYAFLFANTAILLTFLVLLFAYIRIYKIFRAQVKAWENLHAGTEENRRKKQAVRWEQKITKTFLIMLSLFVLCYMSACVFIYLLNLCDVCSCLVIVVSRNLQFLLILSNSCMNPFVYSWRLRNYRRAFLYIITCGRXGISEAAKLREIELRSFRKSSLKGSSLRERRESIRPKLANLTL
>Act747
MWTIPEITASSVALFLGYVILLLIALSIVFYLLIVMLGVYVRHATRKAMPHLRKFEPGQIHVKPVVVGFFHPYCNAGGGGERVLWVGIRAIQQRYNFVKCVVYTGDQDVTGAQILEKARTRFNISLPKPVEFVCLKKRRWVEAAMYPYFTLLGQSFGSVILGWEALTSYIPDIYIDTMGYAFTLPLFKYVGGCQVGCYVHYPTISTDMLARVSSKASSYNNASFISNSRILSFVKLAYYHLFAKAYGIAGRCADEVMVNSTWTYDHIVSLWRKELKTSVVYPPCDTKSFQEIPINLNKGDPQHLFISIAQFRPEKDHPLQIKAFAEFLKRKPKKEQSKYKLILIGSCRNEEDAKRVDTLRQLAIDMKVRANVEFALNVSFEELLNYIANATIGLHTMWNEHFGIGVVECMAGGCIILAHNSGGPKMDIVIEWNGKVTGFLASDVKSYADAMETIIALSPEERTAICHNARQSVGRFSESSFEIGFLRHTESLFMSA
>Act748
DNIGRSDECIASESLSNHMRCNDSIVLDLFQAQHRSSLACPQCDQQSTTFDPFLCLSLPIPQRETRPIYVTVVFVGSSRAPLRIGVSVPVYSKIADLSKAVSEMTEIPTDRLVMTELSYDGFHRSFQDHQSISIIHEGDNIYAFEAPKQLYPDPESLGEKTLTVPDDDGGTIQESLIILVTNCIGQGKNIR
>Act749
CKPGFTGSKCEQNMNDCDPNPCQHGGSCLKNQNTFKCVCPGGYTGSLCEKDIDECQSKPCQHSTGCQNIPGSYICQCILGYTGKTCDVDIDYCQASPCMYNSTCVDRPTSFKCICDFGGRGDRCQYSSLGFAVVSYMKFPSIRSNNQDTYNNISLVFSTSTPDGLLLYNNDGTTDMDGDFISLEIVQGKIRFSYNLGFTPTPAVVVVDKVVNDGKWHHVMVIRDKK
>Act750
MDFQLCSVYTSVAKPAAGKVIYLGFLFIGTLLSLLAFFPGVRSFFVRHSQFCDRNLNFEKCDVLVGHVLLYRVYIGMIIFFFLISVINCQMSIFSSSASVIENGLWFLKWNLFCFFVLISLLIPEGRICHTLMHIGWIAAIIVIFMELILLIDFAKYLNSYWIEKIETSLNSKLWHFLLILITSLLYTLFIAFTIYFYVIYSTTKGCHSHSVFIAVIVFLCLGASLLSFHPKVREAGLLQAGMVATYTMYLTWSALSHSSDKKCNPTYLTSNWNDTKDDYLFSLKPIMIIDITILFGILFYGIYRVKNLNEFLNNLHLINCCSQSDEDDTDEPIESNEQAILSSSYLSYYICILLAILYILMVVSNYYTPEGILGTNKVLLETKDGMMDVNEYTKEFSMLTAMSIKMTMSFVFVLMFMWTAVASLLSA
>Act751
MATDVGKLINLHEEIPEEVWCRYCNGIYRSPLLLPCLHSFCKKCVEDIRKSQQGRLTCPVCLTDVEGDFESLLPNSLAQRRVEELEKKKSSKRNEPCGGCEGRPKNAQSRCTECEEFLCDDCIQAHRRVKFTKDHEILSFQEILERELKLKKETTGLNCQIHSNEVLDRFCVTCDVTICKECQRSIHSDGSIHKHSTMGDVFDSSKSSIGESLNKTRERIPXLQKAVYEIIKTYGRVQNRVEEITWQIRQTSRHLIQAIKDREHQLIKELXEVQERRCDVLIGEKEIMERKLVQTIDGCDFADDILRQDRQNEXLTFKKIISGRLENLRVEKPEVKPEKMRITFEAKEEPVVRAIKDAFGSLQVEFAPPAKNTMTSSSNNNTAGSDKSKPESAQEGEGSSSASVKASVSEPVLNILEEREATKEKKNKRRFSLPPVIGKKGAKAVTAARNAATFTVTTMDHKSKRKEVQVKLETPNDSVISAHVLDNKDGTYTVFYCPKTPGEHTVFVSLSSKNIKHGTRILNISGSFQGMQSEELALACKVLCLIRWQITPGMLQKKLDKVVPNPKVTFKELKHPVGDSTA
>Act752
MAQTFFQHLRSNQTTRQTNLTSGDSDSSLSTLAETVFFSCFYLVISLTAMFGNLLVMVAIFVQSNLQTTSNYLLANLALTDFLQGFVSVPLRVAETLTWKTDVKLLCQISIPLSILFGSTSNVNILFISVERFVAIFMPYFYYEAVTPNFIFAVIGTSWIMITVLALAPSVGLGGLNPSPPVTICRFTTLLSKEYITTLYIIVHFIPITTVILIYGFILRASVNHNRRIHAQERFVVQPRNNEEVSNTKSTETLENTPEDRRNSIKQMKAARIVSFVVGFFIVLVVPIIVIDVVEMFGGPKAPSVLVKIAVCMIYTNHCVNVFVYAGCNRDYRRAFGKIFRKIREFFSKCDKQ
>Act753
NLCRRGADLLEAKSNRVEEAANELIAMLLELEEDEEEEEGEEKTNKITEDSDEEFDTKDNEKDPEKPERQPSGTPRAGSSRPGSRLNAGSRLGSAVISPAAAAAKRKREMRDYLAEEAQELLSYFNHRNVDAIVRVIRTTLDSTRRRVAASAALHFVSSPSEFGKETSHSLTPLFKAYVILQIPNITMQPALDEIQQALNKAAQYVVSVSKGVSQWSKTCKALVKPEKKDDSDNEENRSRSASNVGSDDESRSDTAPMRRSGRMPADSDTGTVVSMSVFPQKANYFKNVSENKEVAKLVSMLSTVVNSQKKEVMTALEIFNHYQIIWKGDREQTIKEFLTHDPKLSEFEAQILHYKELERRILLEPESYSIGAIAIVT
>Act754
MVSFRRLIVSKLWTIRRGKWLQILLAFLVFIGVKFVLQDITRIIGTPEVGNASPNVHDVQTKGLNQKNYKLAWLGHEDVNLNEKIRTKGKHGVRYKENHDELSINSDDQADQNKSMYTKRKFIFAFRYYEQLGRATNNLLALTSWAKYRGSLVVSPFVNNSRMSGLSRGVSHFLRATSTMRFGPLDEYYNVPKLNQNLQKHGYGTLASFVDFENECHHRLNIVIHFLYSDPDSLKDAAEWYRKTFKEMRVIYSKAKVDGWLPCPFVRHSRLQKQLRFKVSRYVCVDPDIIRTPEELEEKVIQSRQCVGVVLWKGTGKSRTHFPLASPISHPLSPSDVDFNPTLVKIAKDFVREKIGSNFIAIHVRIERHYSRLGMNVTYRCMKKLINRITEARKHFKINKIFLASDLPVYGSDTFKPQDSLLKDREVLLNFLLKELDFPITYKPVQIYDTGSIAIIEMNILAAGEKIYTLGGGNFQEWILNLFRKKQGGKSRNIHRLCELT
>Act755
MAKEPKPSEDSIGYTLLENQDTDSNKIIHETSNLVNVENSEEIEEESDPEHKLTSTCETFWNICNTIQGLPILAIPYAVKNGGFLALMVMFIIAVTSNYTAQIIVRCLYDKGICADKSKRKRIRNSFVEIGQAFNSRFGGSLVLVTEILQLLFLSAVYPRMVGRMLANSFPNVVSIPCWLWTMIGGIAFVPNIFLQNLSQVAWTSIITVVSAKVIFVVVFTYSVSQYQRWELASLGNFDIHTFPAALGVLVASYLSQPFVPIIEGSMRNKKKFNLVMNLAYSSMTLLNVVIGFVAFISFQPNTAEVITNNLPEGSFRRVINIMAALLAFTSYTLPMFTIFDIVQTQSQLPFLRENFGAKVCCPDVLVFRTILVSCSVLMAAVIPRFAYLLALVGSIAGISMEFIFPPLFHSKLYFNELHWWELLVNILIISIGTFFMLTGVFFSGKSLFLLN
>Act756
DCPVMYLYPNFTSTLNPCVPQYSFKAEDKTLYNLPGWFPLTDNETKFFSEFELFKICPRPWRYRTATDLHNLPFQGEKDLYGGGGYIADLGYTQGSALRVLENLQSNSWIDEKTRAIFVEFLVFEPSSSFFSAVTYLYEKPSMGGAVTYTSVKTMSLYGARSHGLQSLYAICELVIILIVIYFVIAELIKVYRQRWAYFKCPWTWVEITQVLAAMATIVLSIFRRYHATQLVNKVHKNPFKTSSFHYVVMWSEVEGALMAILIFIITIKLLRILKFNQHISVLAKSMAKCGEKLVSYSVVFLVAFLAFAQVAVLVFGSTVPSYSSVVQVFRSQFSMFVGGETDYQSLKEANGILGPIYFFVFMTAMATILINMFLAILNEAYREVHVFKDIVPEEYKMLVVFLDYADLRLRKSFAKLRETRLFPKKHKYEIKEGLMNCENENGEYQKYTAIEYDENKAFPGYFNEEDYEDNMISSIKGCFKTLRYDLSNLLSRSKTYKVHKASKMNKAFTPDLDHCHCQGYKMKAKSISRSLQNITDDFCRKKRKDEVQLLGDYDEGYDAIQDESDITYSDSESELYTGRYQLLTKPDRESNI
>Act757
CPPGTYNDQEGRSTCFDCPAGYYCYANSTEYSSNICPKGHYCQLKTPDPYHSPCPPGSYNPKTGSNSSKDCLXCDKGKYCAGEGNEKPSNSCAPGWYCPGGSDTPHGYPCKEGYFCPEGSYNMTPCTQGKYCDRPRLSKPVDDCDPGYYCPLKSTSRKQKKCEPGNYCPKSSPIPTPCKPGTYVTGYGHVNESECLPCEAGKFCNVSGLHEPQGECDPGYFCPPGQSISNPSAYPCPAGHFCKQGSPNATRCPNGTYQIAEYKSDCDLCPQGYYCDSTELPXTFRGLECPAGHYCPQGTKFATQYKCPEGTWSNRTKLVDPSECFGCPP
>Act758
VWQNTFNSLLDLSIVCVINAYLVAYTATWWNNAGLAIQLVLVAVCRDRLQQLFQKVVFMSNLAVTSFGLKKQRHKSIPTILILSVFLFPIVLSVILVSAVLSSPLLPLFCLPLFVIGFPRPLRSWPQGGDTVISSGPDAVYYQQLTPKVISSLSQSLATGSLGSRQAGDHFMLRFQDRLVWIHVLECGYRYSCAIVKGLEMQETSCHTVEAARLDEVFEAAFVREDEQSIIYCNPYPWNTLRPCDVAKLDSYSDARNVLTGIIDQPENLQKVSENFLKTLIWVFIQDRKNSNRNAGERMATREMKSGKMRGGSTTNTEITVVRMPSRDGNHVDNVMITSSEARKTEPVALPRSSSLPSINGSIWSQDSLLVGNNVSPKGLSQVKHENKGKDVDSLNSFELDELTAFRPDKTQTPEFSFGGFPAVDTGKKATKTGGEFRETTLNTIEVEDTHVNSTKTNTFVATPFHSETSYQLDLPLKWKSELPLTDKQLKPITTKFPLSWYQHVLYISELNANTDDSIASDSVLMECYEHLVSTCFALVEVLGYPGASSFSSGPVHPLKVFSGEIPWSLHSDWLQKECQLMDLVVKAY
>Act759
SSGSNITNGTSVPGPHQLFVVPTSLKIGVTFFAVVIFVVALIGNTIILYIVCSCRHMRNTTNILIANMAVADLWITIDIPYVIKWLFVGRSWFGGVFGKILCQFCHSAQAGSIACSIFTLVCISLDRSLAILFPMKNILTIRIVKIMITVVWLLTLAFLIPLFIVTDVIESPIGYVGCNEVWENMEPVSYRNYIFAFSLCTYAFPLTLITAMYTLTGLRLWNRKVPGHRSLRVHKRIQSSTKRATAMLITVVVVFAICWFPFQIRELIESFGSGVQIQLPLTLFILLPWFGFANAAINPILYFVFSENYRREFKRTFTRMSRRRRRSSSSQVSRGMTLRTRISLSTSVPLQKLRNDSYIPADSQPSHELFPKRTHPDISKSDSPKVCLMPTEENLESESVCGSMEGNTSENIEIDITMDNGHC
>Act760
YTRCTSCPIGETSTLNRTTCRMLDLRYISSNWTIMVTCIAGIGIVCTCLVAVVFVRFSDTPLVKASGRELTFMLLLGLLLCYGVGIALVLHPSTFICYIQRGGVGFCVCVCYSALLIKTNRIARIFKKSERSTRPPGFINPLSQLAILAALVGIEMILAGIGIVTWPPKASRMYPTKTDMLLTCNIQNYDLMVALLYNMLLIFLCTWYAFKTRKTPANFNEARYIGFATYTTCVIWLTFLPVQFGVNDKDYKTITLSVNITLNATTLLLCVFGPKIYILIFRPTRNVRSRSQTTWRTDQDSSTNT
>Act761
MNRRTGSRIRRVTSKAVDLKTTSSQQQQQQKDNELEEEEKKSSNDRAIPVNHLQRNSVQKTTNDRPEENTKTHSRSSDNKCSSKELFLPPLSTTGSAHTNNDLKSSPRNDGGRRKVGLSNTGSMAKKTGVNTDVNKSLNNRSLLSPTLAKRQGVARQLAFQESFDGKTKFNEDENTDSAISDEEIEGASELYSQNRTGMNNSQRSWRASPSKASHTELVSRTPTPTQQKYKKGDIVQMPNGIRKKFNGKQWRRLCSRDNCNKESQRRGYCSRHLSLKGKSIKSLSSIPGRKKGTMHGRELDWESGDSEGSVEGEVNATNDERNLDDKEQEAAAMLVSLSNSRCATPFSNPATPLPVSPAFGGSFSPSFNFQVTPGTHKPNMKASKSGRSSSTELLSPFFNGSGSTNTISPDSGIHCREDVHSATPSITSPSPLFSPNTPTKRTFSPISPPAGGGTSPVPPTPPAISSKRTFSVSPIPAPSAITPPKAKVARVMYSPIPPQSLPVTSSSTFVPVTQTQPRHETCNLDKGPLPPEVKPTDSENSIKESFLTSKTILKTQEAAKVVEHVPTVQIPSTQVNIIQVAIHPWVTLIPHLSYTVSNEKQDQACLAGTMSSENESETVKLQTGIINSLLVHDDSQGEDEEMRTSVLPDESGMQRDNDAVGTGPSRKRTRSEGKDEGKDSK
>Act762
PLGLFKGMASPLAGLGLINAIIFGVQGEAIRRFNLSGLKGECIAGGLAGAVQSFVCCPMELAKTRVQVQGIRTKCNHIFFHTLQEKSVLQYHGSLHCIKKVYQSEGLRGCFRGMSVTLLRDAPAFTSYFGSFYLLCHWLTPEGSSVNELSPMRLLMAGGLGGTFSWIFTYPIDVIKSRYQADGVGPKPNYNGILDCVKKTYANEGIAGFMRGMTATILRAFPVNAATLTVVTITLRFARDLHDQPRLEAA
>Act763
ALEEESRRHKDNEYIKAIHFPHELERTEMIKEDLAFYYGEDWEERIELTDATKEYVERLKKIGNEDPILLIPHHYTRYLGDLSGGLILKKMATKAMDLPSTGEGVRFYCFDNVAEPKKFKNIYRSQLDKLQIDQETSDKIVEEANLAFMFNIKIFREIDALAGYEQEESTTKKTKVEEEPEKAADNPTSDKSPELCPFATMAKNARKEQEKLQEEQKQSSLATP
>Act764
MERAKNSLQTTLRIPHIISALLLVIFSIFATAIDSSDTVNNIQVSEGIHPATVLLTLPHKQGFRYLLQDSSRNGASLFHVSSEGLLTTKVALDREDPRGYIFDLVIVCRENNQTGGGNATNIRITVLDENDNIPKFPKDLYTASVSENSPSGSYVHGLEGVFAEDLDSGLNSVLSYSILTEGNEAGLFAVEMNEQAGVKFLRLKTTAQIDREKTAFFVLTVKVKDNGKNPLSSTTQVRINILDQNDCYPLFDPPIYSLSINENTAIGTSVLQVKATDDDEGINSEVYYYFTKDHDFFAINAHTGVVQVVSQVNFEKAGNYLELTVVAADRGGIVQHNSSTLVKIRLKDVKSYPPRKIILTPNKPPVFNPRGYYVKIREDLPLQAVVAHVRTLDVAEYIRSRFNYELFPRHLRDTFRINAKSGIITLLRFLDYETKSSYTLKIRATSLHNHSLLGETQVIVQVADVDENFHPPVFPSSLMVKTMPPNADKNTIIAKISASDSDRGQNGKLKYSVVGGSGAGRFFLDENNGVLKPFASQNKESTRYDLHIEGRDNAKFPRTARLYVMIIPHEENTKRPHFLTPSQTAMVQENTAIGAFVAVIRAEFRGKLPNAESKTFKYKITGGNSGGEFAIGEET
>Act765
MPETTTWNIGLVNHASRYLTVETFGFTLNADGTSLRKKQMWVLEQDNDEGVYFKCHLGRYLTADPKGKLSCEATEREPNARFTIVTKDGKWALKSSHNAYFGATGDQLKCVAKIGKTELWTVHLAMHPQVNLKSVLRKRYAHLDEASQDIKVSEIIPWGADAMVTLEFTDGAYAIVASNDKYLKSNGDLSDELTDECKFSIEFHQKNIAFRDHKGKYLTAVGTGRLQCKKDTVTKDELYILEDSHPQCSFIGHNDRRISIKQ
>Act766
MATSSGGTKILKFVNVDDSKEERLRRAANVASEAELDVLWISPREILNSDNLEKESSFFVLDPFEGEHYEHLKSQKCRIFGPQCVLSCLQICSPLPSLSNPIFTISMHGIFACCSSIAKHERQRLHDQIRLMGGVVMRDFTDTVTHLIAGEVGSKKYAVACSLGKPIMLPEWVFTIWEEGKSKHVLATDKQFDKYKCPVFKGCTICVTGLDGPTRQEVKRLCNSNGGVYSGELSMNTCTHLLVNMPKGEKYEFARKWNIHCVSTLWFYDCIKSGFWLDESSYRTLPEDETSLSQPGSXLNLSATANSSQVSSKSRTERLSTTAAQAAYKSAKTHGDGGLISDETKKKKVHNESSRNLSSKTMNNTSTTYNMDLNFTLKQGCMFLDGCKIFLSGFSGALLDKIRKFINVGGGTRFSVINENLSHVIIGSVVTKDIEVLKDSDFHPHVVTGHWIIDSAKNGKRMPEE
>Act767
MSNNTTFALPVIVPAPLPLLVCWSIIGFVSTILNIVVCGIVAVNTRLMTVTNAFVVSLSXSDLLVAGVFVPIYIVEEYSLTKVHTSGYXIAFLLLASIFNLSAVTYERFVALTKPFGYRAIMNKRKVACIIGASWVLPLIISLLPLAWNADNTTKYHRTYLITVVILFVLFPCIAMIWVYARLLKIVRNFIQRNRRRTSYGNKTGERAGTEEKAARVFAIILGMFLLCWLPFMYINVCQAFQLYHLXSNGLAYASFFTLLINTILDPLIFAXLKRDFKECIFKGKTRWLSSITSRSGHELXELSPTCLEPL
>Act768
YLKWSRAQQDINLALENHKPVIALLFDKTSWPVDNELETKLKSHAICLDFDAGFGEALSHQYDQAQLTKLVTQCNGILYGTGDIHPPEPPVSPDNTFHIQNESNLRILHRQSSPTNHKEDTRKTSLINHEKSKELEKRAEILSFSKPHIADIVEPEESEETQVQRMAASAVAAAVAGATAQHISKADNSPEAVKAAAAAAEVAQAVVDGNSDAAAKAVVKVAKIVEEISKNQSHSKHMSNGSVSTPPRSSTCNIL
>Act769
MLSRKRGIEILIAIAFWADLVCGFYEEKEQTKYTTAKLNITICYSERKRCVSIPQDGIYGSQSPIKKASGWLYKLSDSNINGCKIFQVHVDKPWIALVRRGSCRFDDKITNAFKHNATAIIIYNTEESELPKMINLDSQSIVSVSITKTLGEKLIEMMLMNNETLFVQINVGLPHTKWQVNPTSVLFVSVSFIVLMVISLAWLVFYYVQRFRYVHARDKTE
>Act770
EVYLDHVGATQYPQTLLDKYYQDLSSNVYGNPHSKNPSSQSTTEAINEIRNKILRHFNTNSDEYSVVFTAGATASLKIVAECFHWNNGNSEKLSNSSSLCFLQNCHTSVIGIREVALSSGAKVVCIKDEDLLQSQKGQPNSPFKNTYANLIQNFDTSTSQCFVDGTEXTMECCCPNLFVFPAMCNFSGRKYPLKWIASLQNGTLDTKVQQLIGCRDKWYVMLDAASFVSTSHLDLKRYKPDFISVSFYKVFGFPTGLGALLVRNKSADVLKRKYYGGGTVLATISSERFHVLKPTISD
>Act771
VTRMDCKFLLEFHLPSGGDTNLIDKQFLIKFTDSYKKIQLALVSPRYVPNFNIRILENKPDINHILKVLLPAVYALGVALVLLLCLLVFGYKTRPKDKMHRDRDSKLHFRHILFVVWFVGMRFIKSFLLTFSLFFILLSTIHHSNINTLRRYPEFRDQRQRIDKDLMSIIDQHKVQEINRQLGLLNEGKKTCDKKLREADALIDAYFDEMRRRLMEDMKQKSVIYAAYKNMEKKVKSAKKQFDNKREDFNRALRTATNEINYRIQSLRGKIESNFWLGAAKVMHSFVQSAANLFGHRIEPFMNWVDLDVSFPSISFSLGSFDVYFDDFATKFKKPDLGLSLKFNASRWQGSFPTPDLSLNLKELRLPPLNISSPVSNRRVKELLALDWIVALLRSGVLAGILLALDVTWFVYRHSRTYQSAVVLLHGFPVVYELKDVKKEKEKLLKKASIDDLSNYGTLRSETEMSQASSENSENSSKITRYKNKLHKYKQDEVQKSQESLNRINESKINLDEEEEKQEDIADGYHDNEVSVSSKMPKYGMMVIDYLNGWLFFVYGILKKINYE
>Act772
MRMGCGRSKKIVSEPTSDCIVNPTLLPEGSRETRWSEHRNNVKRKLTEKGVRGGKFRARFDVRVTEKYEIMALIGKGAFSRVVRVQHKVTKQPYAIKMMKVREGKKAFESELAVLRKVHHAYVVRLYEVFECSNKVYLVMELATGGELFDRIVSRGCFTEQDGTYVLYMVLEGVRYLHSLGITHRDLKPENLLYYHPGNDSKIMITDFGLSKLRKNPDDSTMDTTCGTPDYIAPEILMRRSYTNAVDMWSIGVISYVLLCGALPFADDNNTRLYRAIVEAKYSYKCE
>Act773
LHGEGVVLHLDSSTKEYILSFNLKLFGPGRVSVSIETNNAVQHVIHYTNDNKLIDVEGNDIFLGLGSQEGWRKITRNLDTDLRKGLRIIYGLSKKPKTTSKLIVTDIQSIILHGSGMIDNITLSRTARVDFFMAAADWLVRYQDDKGGWPISVKRKILDGLEIKPGWYSAMAQGQAMSLLTRAYYFTKNTTYLKAALRATSLYRVASENGGVRATFMDKYHWYEEYPTTPSLYVLNGFIYSLIGLHDLTLAAPKDQLKDALELFNDGMKSLKKLLLMFDAGFGTFYDLRHVSFQAAPNLARWDYHTLHVSLLHFLSGIDNDPLFKTTAVRWTGYTKGKRAKHN
>Act774
NPGEVERIVSQHPPEEATTCIEYERLLSRLAPLRAFGDVRFKWDSKTQKEVYSKSNSSVRYFTEKEHLYTPPYLTAEPELTSYQLQRSDKFLVLATDGLWDMLSNEEVVHYVKAHVNKKNGAEREKTSMEITYNKQELPCEMLNSASCLIREALGGDDHVSVSTSLSIPFPDVRRYRDDMTIIVVFFDWDQLEIPSESEQDFPLII
>Act775
MKRGRGRPPKTPVYSSKLLKSNRRGSQHGGQSSTRVCSPQTGEGVKTRESNRSTQRRSYFEGIQFSDSDSDSDSSYESSISTVSSVRSYKIPRVIPMKTVTPLALPRSSDDIILPPEHVLQGLGIYEVLRQFGRILRLSPFRFEDFCAAIDSSEQSALLSQIHMALFRALLQEDETNGYTFAASDEKDSLNIFLHEVDCFTWPEHIRSYFFSDKTEFCDLLDTIKGRDPQHPFPFVSISDRLKVLQRLCDLFLASNTVREVIINEGIVESEDHCRNCSKMGDLLCCEACPAVYHLHCLKPPLEVVPEGDWLCPICDQHQLKGVTDCQPAWIKDGWLRHTPLGTDRQGRKYWFLSRRLF
>Act776
IRGENRLVSNSLSSEEHLLLAKRPVNQGMSGFYYTSPSQHREGHRPRGRPPFSHKKQINDKRGRGVGRSPNRNSTRERDHQEERENEQDTSSRKHYSKHSSEMQHRSSYPRYSSPSRNSRHGEDVDSSGSDRSQSNKDSAGSPSANTDKKSSESSSNKQAMVKSHRRDAPREKQRLTQDLARQKRLLSEDIARAQRLQKEQMTNNHDVADKKENDSDSPQEHFDGSDELDKKECNSVKENELTMYEKCYGNFSAMSPGDESPAETRRNDEEPTSTATNKNKTESLFERILSKGAVKEAKQIEFVNESQLEMRSDEEKYDSELAKGSLASPASDTANSRGELNRKVKLPHFENVTDDELPTSDNEGSGLLKSFNNASSKSQVVSNRSLSDMQLQDKHSSDQSLEKVTNSCSPKDPTRDSNEDNTTCECSTQDGSIEDDTPNLFSKINGNENADCQSDHSIIKASKMAQILEEANMQCEHSLKDKGECDNEEKDSKGGISSPCYELENSIHEDEKIINKKIAHAQSDEGYYKTHSPNNDITEELESNKEIDNASLGQDTDVSNNEGMSDAEELSDLEPVTSSGKSKVKRKTRKKVKNTKGVVKTTSSPQRLSRRSKTGRRIGRPPKASKQPRQLDSDSDEQEGSDFRAESKDDAQRSKSQSPKNELCSVDGKNDENSAAIEENCFEENEITLENNEGGEIDETKYADDVDEDELSTHSLQHQDSDTEDASQDIFSLTETERQQLEEQGRRERARKDKRIAARQKRKSIEREKDKERATPPHLVSQNRFARDLPRHNWLVERLLQQKKLGEEAFKPDQNSDNPEENSDEEIIPSEELPMSVEESKFVETELSVQDKPKDNLSDSGEMKNDPPSPQRDEFQSELHRSFLRRSFPPNVPRTPPKLKPASPDNSSNTEPKPLPPTLKHKLQSKEHSSLEPIPKLKKIVPEKKNQETEEASTKEDKSSENERTTSPKENDSARKQLSPIEIFDDDDDKKKQEASEDSKKSKSSNSPVTSSSFSAEKLSSEKDESHSPKRSSFSPPKKNMPFHSPKKVVHSVSPTLPGSGKEISSHLMGPHHRAAILIPVLPMHDANGLPLPPSLGPTSPHMKPYSPRTFTPHLITHNPPFSTAGLFSGPMPPTNRYPSASCHHHFHPGMKPGPCKRDVNCPFHGSPTRGLPPSIMGLPSHHPSMQAFSPHGHEHISQILAREHREGHCPNSDCKLCRQGKESPKIRELDSQSNQEKTSPQPSKVVKPIAHVPGMRPPLMLSHLQQFGGRPSQAFSDIDSLQEEKARRSGMEPILSPRQKIDSSPERSSRDPLAPGLFPTERRSLPHHLTLSDLNRRREQDLMKGPQDLLSSIKHRPIPGEFMVPGFGTPPSGHSKPGLIHPKDSILFTSSRGQSAVLSQADKRDFSRAEERDRSGFQPDLLKSGPPRLRSLDERDALAMRTLSEQKRREEQAMRENPALLRQMSSKEGVGLPPAKLFEDRELAQSRDQGMPPLSRSAKEFDVRLMSSHGNSSILGPALRGLDDHRKMSEEERKGLNREEREQGAQRTADSETREREIREEQAMDALDRRRNLEQMREKEQEKRTMAEREGMRGLAMERDRIKNQFLRGAESEKHFKPTLGMPRERSPPFLRRDFYQDRLIDPSRPDQRLDLRAAALHDLQRRQELFRVGEMNSHRELLGRIASNHSGNKSLHPADKHFAERFSIEMARSLADSRSHSPSRGYPMSMASRQAMDRLAAAAQGKSLPHNKELDKDIPPHL
>Act777
FFQKLIKNSERDLNTMFLKTYGNFYKDHAKVFVDLFLSLTQYYQGKNLDLTQVMNNFFANLMKQMFQLMNSKYKFENSYLDCVTQHMDDLKPFGDEKQKLTVQVKRAFVAARAFVQGLNVGSSVLKQLQEISATNECEKEITKLSFCSWCQGQTDLKPCPTFCTDTYKTCFSNLNGVNAAWNSYVTALLDLSGKFEGPFSIESVINPLGVKISFAIMNFQEKHLEVAKK
>Act778
WLGAIDVAAQTSGANLDPVYNAIFQILYKDAEEHGRGKTISAFVSMLENNEDMETISRGETVLRYVACTQEDIGCMLGKVIFRNMKAVSWAAVDTGKPIHVPKVGSHGGVQFWNPSRKPE
>Act779
MADERDFFHLNRLKGFNDAVFPIVATILILPIRKLEVDSDSSLEKLMEERWVKVAVYFVAFLVICSIWESHVNRFRILSHTDDILVWLNLTSLLFVCFLPFTCNLEATFYEKYTPTILICVDLLILELLEVIIILYSFSNDALLTNEILDLPFDQRREQRNYMLLKKIVKPLLYILAASLSMVNKDVSWVLLGLVIISPCLYRFLGFLFRIVMNIHMGRADFDRMFGNLIDTERVECFSDGAFAIVATLLVLDLTAEDFPTKEEIIEKGIQKSLLSLWREFITFVGTFFVVALLWFVHHSLFHCIKKMNQVMLVCNNISLAFMGLSPLLSVVINKFXRNQDQDEILAVQFSSVVIFGASIAQFLVFVVALLLGPSHLTSEASPRMSPKSHCYLVAKLSVLPLVSLIVYWTSFSSPFITYVVYHSALLATPILFIVLKVCFGRGSDGMTMEIPVSSQTENIEQWMPRPVPAPRSRAPKARRTVAM
>Act780
MGSCCSAKQAGSFEPDGEDRMQDVDVDWPAVDVRDTVNTPYLLPDVRTNNGKVTLDLTSCKLRDFPLEILEIPQLQTLILNSNNITNFPYKIFTLRNLTELYLRNNDLDFLPAQICTLVQLKVLDVSCNKIRSLPYSSSHLYNLRSLSLKYNSLNNLPNSLYYLIKLEYLNLEGNNLHAIPEVIMKLKNIEILILSDNSIDSLPVGLNQLNTLKKLYLDDNQLKEIPKSLQPYLLDLETLDLSNNSAEISLENKITTYREKEKKTKVQPSKGEKINGNPSNIIAIDKTAVFSDINLDESDREDNREMFKGERSYEYLKSFDAEPDAIERMRRGASTAKLRTQEALRPSPKWGILVRELRKAGFLPKVNVKVPKLRKEKKKTKSRKNPSQITWRGWRVDVPRRPVITNVDENKDDKAGELDRYGHPTAITRLFPPVEVLEGVITLDMTLHKLQHFPVKLCQLRNLDILMLDYNKIHDVPQAIRNLSRLKALHLTSNELETLPENLRYLNEHLKILYLKDNKLKVLPDWIISFLSLRFLSLENNKLICFPGELCSLLSLESLVLTGNRLVELPQEIRRLRKLKELYLGRNRLTHLPYSITELKSLKVMSLEENGLESIPYSVFGVQSLSTLHLQGNSIHSIPTDISALKNLLELNISKNDITELPYGFRQLENLQVLSLRANKIENFPEDLCKLPNLRTLDISLNRISFLPDYVRYSVSEMEEILELDLSFNRLTSLPKSIGKLFKLQTFHIEGNPLAGLPDTLVQLVNLQKLYLDKVIKIPIGIYKLKHLEIH
>Act781
LKKKSGVKNIDCPDGSQCLDHKTCCLISTGGYGCCPLPNAVCCSDHEHCCPCGYICDTSSHTCYATAKTVPMIPQRASSRHSPVDGVDCPDGSTCNSGETCCESGSGKYACCPLPSAVCCPDKKHCCPSGFNCDAKKQKCVRGNSVIPMLSKRFSKNTAANIKALPVSVPKTPTITDDVIRFFPKRLRGGCHCGLYQTCCVGSEGEQHCCPLPNASCCADGHHCCPQGFTCDNSKGCVKN
>Act782
VVVKDKAGVTQVQDGDDISKLAISDYTHIAYIAVNGMTCNSCVKTIEKTISQMNGVNEINVSLEEKEAQIKFNGKATNGELLTQAIEDVGFEATLQRVVDILTKENAYQKEKETSEGISEIDLKVLGMTCQSCVKSIQKALSHTSGVKNSNISLQEEKATIKYDASITTPEKLQEVIEDIGFEAILPKENSGLRNVMINVEGMTCNSCVNTIEAKIGQKNGVQSISVSLEKKQVQISYTAEKMTPEQLVEAIENMGFEAHLLNDGVNDDDKDIRMAVIAIAGMTCMSCVKTVEGKMSTVPGVINIKVSLDLRKADIKYDPEVTTPQDLCSVIDDMGFDASLPSK
>Act783
MEQKATPQEAMINEQFTTSFETDLPRDAGKVVKQPNDCFAQGADKNQTKHLNEFVVNDDNKQIKEKSMDSAQETSFQLSVSEANQENREDNIVAGETSEPHEITMAIKTLTPRKAKKRGIFVSYSPNASYEEKRFICYTVKELKNLGYADDIWFDKDEGVIESPASLQQRLEIVEKCRAALVFLSTSYLNCKSCKHESTVLFRRNEESISTDLSDDHPRPVRLFCINYDVVHVPPNFCKLEDIVFLNSEALAFASVAEKSSAVVGAFSEELEKYALLFGASASALSEHEGNFRAKKVYSWDVDDVQEWLASLQVHQRFGLSFEENQIDGFLLLSLSESDLQNHLMIESKVVRRKLLQHLKGILKKENLEKDRWFVKLRKTKTKSESVYIIYDPTDMKFTDRLRKELVKKGLQ
>Act784
KKIGTLGSQGDTPPSAQFLKLQRGMRAFATGYLQENMFTLPNLPPRDKVAQLQQERAAYMAARAAEEKAERERAMQRRLESSKVHQRQNSGDFRHDPANSRVTRQRSGSQVGEGWGPVSLNNVDSSPDPILQQMEIIRNYIKQAKQAKRLDEVQTLEKNLLELEAEYNKNQQ
>Act785
MADEVEDVFMDSLQLQLSEVEMLQSMFPNEEEFRLEDPGVLVDVQEFISRRSKVLPSRISFFLTVESEAKQRDDESRSLKNGAFIFEMYCSLPHDYPNEKPELYVRSPQSINREIQKKLNQELKDFLSTLDPGELCIVPAIQWLQENSLNYAEMCSKQCNNTVESYHSVKDDGQFVRMWMYMHHIYSKTKRKIILDWSSDYNLTGFSLPGKPGVVCIEGDEANVEEYYSKLRRLNWKKITCRHRQLGESNLSIDVQRVFKGFKELAFDVHGTREGHMDMGQFFQYLQKHHLSEVFPILFGVEGK
>Act786
MASNQAAKRRAQQWKNTAKIVQTSQICKLPDNIMLIIFSFLDIKSLCSGSKVCRRWYHLGKDRSLWRSVDLRPWPLALRTLWKVVRNRISESVVELQIKGFIGTAKKNDKISLSLLEEIKTKCPNLEKLTLCYCDMRNVEVSCLPHSLKSLSLDHSIIPLGWFDSLKTDPFLKNFEDLNLTYCTRVSDTDVNSIGKLSTLKRLNVSNCYRITDNGVQCIATKLEDLTHLDLSDCTSVTDLGLHHIGRHLINLKSLSLQNCRSVTDIGIGALVYGLKELDYLSLSKCHEISDTGLASVAEHCKKLTVLNIVECPKITSTGLDSIKTLLPNCVIEGPESTVSLWGRVGQGGNRLGCNP
>Act787
MAATREVISLQFGHYSNFVGTHLWNIQEASFSYDPSGSKKSDVNHDCFFREGKTIDGDETYTPRLLLFDLKGSLRNLNVEGTLYPSSSKSVEWPGEVTVYQSNIEPKNEFQMDIEEEEMLSNPLTNDKTEAQEHSAICSGRNKVYDLDDHVFVWSDFVGTQYHPKSVNIIKEYMHVAEHFAFDTFGYGQNLYINTDFRDEFENSLHFFVEECDQLQGFQ
>Act788
AFHLRLNGFKTQPCDHYGRYFWWAVPYDDAMGVHEDCINSQPQHVMQLQYLRSFIKAYPKTPKFGFTFLGSLCHKSFNMVSSGAKDVYEFLKSLKKDKHLDNTMLIVFGDHGARFDEIRSTLQGKLEERLPFLSIALPQWFREKHPNFVKHLQQNTRRIISPLDLHATFMHVLKYPENPSKSSLTKGSSLFEALPENRECKDAGIPSHFCPCILWKPIPTTHSHVEIGAHLTVAHINDLLTKDSSVKHMCHKLRLDKIVSAVQGMPNRNVQLFKGIKDGIGLGVGEPIYNDQSQPLQCTYDIQLRVRPSMALFEATVKIIDGKFVVNGDISRVNRYGTQSECVVKSHPSLRKFCLCRH
>Act789
MADNDGHIKKKNVERLFRYVKDGRLKRVRSLLKRHKVDLNFQDGKKRTALHLACILGEDAIVNVLLQHGASKESKDIDGNTPLHLALNYALQVLEKRIYDELIIPLLHSNPNIENDSNDQGESPRDLIKRFKKELKRKREDRKIXEEEEELKREKSRESKEWNEKLFFELGNDDVDFTGFTRKYDDKDSRRETYDQWADGIDREYYYRKKCLHSKQKEKICEEKIRIEKENEERTRMLEENHRKYLNDVCKKRKQLRLEELRSNYESRCTTVFAQDMITKLSFHDIPWPCKGTLEEMIEMISKWICHDEDGKKYLKEQQIRWHPDRFFQKCGDRLIEDDKETILNYVKQLSQGINMLLDR
>Act790
MADEVDEELQQRLASHSDYFNSLVRLVPAKFYLPDNEEEKSGKFYKNRKKNAPKQAVKEATRKAKKRRLDPNHAKSVVDLQEEEASGKKSSDKSESEDESDNNDEGFSVEKVPSGKIGDLRARLHERIQLLQGKRKTSSFKKHQERPKKKAKSEIKIEKKKFSEISHFKKDQNDNISSQSAGNKVVNDKGEVVFSKFDFMERNKKAKHGGKARDYKKLLAKAENRKKKFEELKGKDAGKAREVQERRAWKSALEKAEGMKVKDDPKLLKKTLKRQEKQKQKSRMQWKDRKEQQQKQMEEGQKMRQKHLKERAESKKKKGKGKGKKHRPGF
>Act791
MAXASPSGSLEIYTKDGWQRVVATLDDDLLTLNVESAPTTNGEAQTPPSPRTVEPNDRTEPPESIANEIRTVRVIKQEVGGLGISIKGGKENRMPILISKIFKGLAADQTEGLYIGDAILAVNGEDLRNATHDEAVRALKRAGKEVDLTVKYVKEVTPYFHRNAEIASEQSSDGHTNSLGKTSWSEVKNIPLKLCYVTKFVANKIENPGRTMELFAPXGRSACLLKAKDNGSFLEWFNALHTNISRLLAP
>Act792
CEVRPGPKFVTRYFNILRNSTWQARYHHYSDYQCTKPSFTLLFKGFYKMGNKASVLIAGSTETNFNYSSITIYPHTAEVERSILNVAKRSCQNTLTNIKTDPGIGVYSAQLQVFNKKNCRTSFGISRXELSIVKKDTRRGKGSEYDVLYFGEVQTGRSRRKYNPTSYQLPLKRHNARNCTVCRTIRGSTAVHPPTFPKIRPRPVLLDDAWGSWTCETRPGGSFLTRYMVFHYKRRHWEGYFNYFMDPYCKRLMFTLYGKGVFSGGSRSTKVKGGEDYVFTLTEAALTPHDRATTRALNSVSRNNECGKDGEWVTGVAMDISQSKGCRMYGISLPHTEYDLLKMDFNENGDRELYVGQRPTNNKSPTSPSTRPTSYQIPMLRCSSFNTNFVPPTPEPTKKPSTRYPKPPVINPILTVPTLKRDGEKTTPKRKGKTSKGTKGSGVQGVEMAEXVSNDARSLKSSFFSCIPLILVAKML
>Act793
MRHEEENITMAITSSSPLATVVAVFCFMTIGINFVVCYQIYRRRSLRSSCTGLIVANLAVVDILVSLKDLPLLVSVSMTGRWYFEEHWCRSYGLTNVIYIIVSVSTLVTISTEQYFTATNSGKQGNSNRPALLGYIIAHTTMSYSLSLLWSKYVFITRKAFCQVDWPPSGLTFTLIASVIFLMPVSFLVYNLFNQGNDEIQEEKSKQQLLEQSKDDSDDDGEADYSQIRLQFAVGLFLISWCPYVLESFFSISDDVPNLVGLSCAFIPIFTTTLIPFWYLKWRRQMERIAQPKAFILQC
>Act794
MNIGSQHVLRIFPGLLSPTVQSTAISVGEFVTSQEAIQVCLSKLSISECSENFELVEVCYRNSVLEHESEKVLQDSDFPIQLIKDWENLTPSARTSYRLFIREKKPPDSVESKVEPLRQNWMDCHESIRTMPNFQFDLESRLDDDDLCELPNLDEGMLLKHLQERFEEGRIYTYVGEILLSVNPFRFFPIYNPKFITAYNNKNLGTLPPHIFAIADISFHRMLKEKKNQCIVISGESGSGKTESTKLIVHHLTALSRKSQATTIEKTVLGVGPVLE
>Act795
VQNAEELIQRLGAEGQSSIKVLSIFGNTGDGKSYTLNHAFFDGEEVFKTSASPLSCTVGVWASYDSSNQCIILDTEGLLGMSGNQNQRTRLLLKVLAISDVIIYRTRAERLHTDLFTFLGDASETYLKHFSKELQAATQRFNINVPLCTLGPAVIIFHETQHTDLLGVVDEQTSLT
>Act796
MVYAPNSSLDGDDGNEGRIVDIVEGVFIVVLAVIAIIGNGLIIYVIYRNRTLHVLRNLFIASLSLSDFCMGCTDVLYQGIGKLVPNYKPPHFSFCYFVLFCGVLFGSASVFNLTAMTINRYIAISYPLHYSQYVTSRRSAMILLLLWLAACCLALPPLLWRPVDVVCYSTTPSEEHLVNEIAYMAAEWIFWFVIPALIILVAYCRIYRIAKNQARQIAAMEMSQQCAVDENPTNQLPGAAKTMNPKLRISTYKEKKAGRMVTILIGFWLFCWLPFFTVLTIHKFLLSEGVPPILMRIFLGLMFMNSAGNPLLLTMYNKEMKVALHRLFSQRASRGRNSIPSNEVELTSVRRVTHPHVTTS
>Act797
MDHANGTVLAGPEPTIIVLSIVNMVFSAAGTIGNLVVCVIILSNRDLQIVTNYFIFSLAVADLLVCTIAQPMYVAYILGFQDGAFQSIRRTFTFVSVLASVSNLWAVTIDRFLAISSPLKYPQRLNVKRTNILLFIIWKLAIVLGVTAAFIRVARIFVQIFTIIMIACIIPLYIRIFIVARRHARLIIHQLAYFNSMQYAAVQIRKERENIAAKTVGTVLLLFALCWMPLQIIPFFYRLYPEKLMGAFVWVNTLALCSSSFNPVVYSWKMESFRRKVKRVLRLSLVNGKMSRPPSNSTKIGDEETNV
>Act798
KNIYDFQEDFGRAAFMICLQMPQGKILQSLGSSLCEFLNNLDNFVDIFIQANELRDAKPPSFKCIVKDDGQCLELHYYSVRHGWESCVVGAVKCAAKVLFNLNVIMTLVEDTDVEDHSNGKMDHSVFEIMKKRESFAVKKHAHSTNPNDLKISVPTLCSAFPFHIIFDEKMEIQQLGVALLRLIGHSLVLHGTSMATYFELVRPEVKFTFESILCRINGSFLLLLKSETQSEHVKDKLVMELKGQMIHLPESNCVLFLASPLVKKLEQLKGRGLFLSDIPIHDATRDLILVSEQAQAQDGLKKRMEQLQTELEVASNELEEEKKKTEDLLSSIFPQDVATKLIDKQPVPARFIENVTMLFSDIVGFTSICGKCTAMDVVEMLEHLYTKFDKLCGELDLYK
>Act799
TLKNEKRDHDSRKGASKSEGTFAQALRNVKRQHVQASVVTKHVDLFKGFRNVSKNIQNNRMSTRKHEDIEEQVNKEWKILAGDISESERSLPKMKTIKVRQVQPSKSRLSVLERLLQKMMSDTRARQLPKRSPCPYMGLGKIYNETALDDKIGKVSCKPRILKAKDCKMANKAYKIHSKRLKCTANKPIKDLCVFQETWRSSPDMIASVRCDLTACGGNPVQVINIDPEYGILADVERWYEFSTSESLEDFIPEFVAKNSFKGLRFCFLRCRHPTRGGYVKQILSFPPIMEKNDDAPLNKNVFNFNILVLDSVSRAHFYRSLPKTVKTMRKIVHDKSKQATVLDFELLQSAAPYTFYNMRSFMSGKSQQNKKQEYGIKLLYGLLKSKGFYTMLQEDSCWYDSWGSLFTNNVHQNSTPKSFEEFAHQWDVFTNRVFGYHIDDFGLSHTSCDVYRQYGTTNPFEQPKICFSGKPYGDFFLDYTAKVFQAYRDSDKKRPVFAYTHLNVGHEFSGRRIRQIDEKLSWFVRSMAKDQDTLTIILSDHGPKTTKFSFKTMSGRAEIYDSLLFMILPKNVAEKLEMQRTRALFVNQRRLMTTLDLHKAIISFVKSSEGHDRGVFTEVSPQRTCANLTMKHSAVCKCTNWETLYPDDYGNFTWLAEFALGEINNNIQKEFMSGGDNVYGFGKCQRLVGNSFKKVRHRMEGDKHVVTMDIIVKPMNEIFEAQFRYSEKSRGIRDLAELSSLRRVSIYRHFKRCVDPQVPLDHCVCNNKTRRKTRGTSWKWIEAKATSDILNIIKRTRSFKSKTSVKNLHGNCLLLLSRRHKRTLVYEIANACSDRKYKVRIAGRSKGAFILTRDLPISISLRPLTIHFLFGIYHFKKPYNFYVKTSYKVFIEK
>Act800
HLNWWSDIGICQRLVPLATVGDGNCLLHAASLGMWGFHDRLLTLRKALFNTLICESASRAIKRRWKLEQYQRNMEAGGLVYTDDEWEKEWEEVLRLASTNRKKLNQNPKLNNHQSLPSIDEGGEKVQPVSVNKSGEPAKEHLPHPTPQPFTEDKEKTLNKCDVAECTEVKTKEDAEDKKEEIKLHDENEEESEGAFESLEEIHVFVLAHVLRRPIIIIADKYLRDFSGDPIAPIPFGGIFLPCECPPQTCLKTPLILAFESAHFSAVVASEGKAKQESVVAAIPVVNHDYQLLPIHFSVDPGENFEWSTLDKETELPSKLVLSAEKKLELLGKYLDIVNIKIPNSAKAANQGKVDAQQPQKGSQTNEKKKEAVKEGDKGINSWFNKVGNLAGKIKGTWDSNTLCAAKLKTDQKPEYYDEMINNYIESAKKRFEERKKTHEAKKSEQGSSQSGSYQCPTPGCQLYGRADTNYLCSGCYRTQKSASEAALYKKSSGNEAQGEGKSTFKSYLPPISTYLDYPNSINNYSKEVTSTRNTPLSTPKGTPAPPSYAQACQSNAKAGSSRCLSEGCSFCGRPDQKGFCSSCFKKKAL
>Act801
MADEGTSLVKSRPQRKNAGNRMSKMIEDEQEVDDFYKTAFGGFEEESGDEEFEKDEEEDVDIVDSDFSLSETDEVIEQDEDEPKRKRKKVFIKPYRQQKPESEEPKPKQAPKPKKFGGNATPREGLRKSTRTLTVSKAEELKQRQHEEKEKRSKQKQQNFKAPPGMRRLTQEELLAEAKITEEENLASLAAYQRLEADRKKTKVVKVTNKGPLIRFCSLSMPVVEIHEPILKVDEIEKDEEDPKVSVDSSKRCSRNFLIFTDAKSFPDAYFPTKKVKYPQRKYCPVTGLPAQYRDPLTGLPYANAQAFRYIRESYVMQMEENKEKGGMENETRKRR
>Act802
MFSTWSTDVRWTKLRQFETSESTGHVSNEKRKIAAHSASDESDDEWLAQLERDYAASARKRHRSRCSFYERCLIAALTVVIIITITLVSMMIANNHQVSIKVLEQPKTAVCESKSCISAAYSIMSKMDERVEPCKDFYKYSCGQWLEDVLVPNEQTKVTSFHEASQKNIISLKKIFDGRGLNLNESSKAVQKVKDYYTACLKNVNQNGSQPITSLIREMGSCQLTGGNSWTAESWNFEQALSMMHKLQSTPLFYMFVAPDDKNSSLNIIQ
>Act803
LSELCKKLDAIWEEQGPGSVILFTWFQFLLDEAVGVLAIESPFTPKFTRQTNKKFSVDERVVQDVASYHKMVAAILNFNETEKVRVFETSNFTCEVCFSEKPGLSSIKFHDCDHVFCNQCASEYFTVQIQSGASKALNCLASKCESQANPSQVKCLVTPNLYEKYEKHLLQSTLDSMPDIMYCPRPNCQSPVILETNQTLASCPQCAFSFCVFCKKTYHGVSPCSIKNNEFKKLQEEYLSASNEEKEKMEKMYGKQKLKNVFEELVSNEWIKANSKKCPSCSFGIEKVDGCNKMTCSRCRSHFCWLCSSILSSGNPYLHFNSPVGGCFGKLFE
>Act804
MRTLTRLRMAFRVSSRRKTLSAAFLGLIVLKSCLFLLQYYNEVVYRDTLAHRKPVRRETTVEKPVLGFTKPGQSMQEYNETDFPKTTRKKLILYWSGVRGHKVPVQKSGVNHSHFWPFFYAGKNCPVPCELSNDQDRAHEASAFVVHAREPDIWNLPPLEHLAPWILQTNENPVYTPSLSDPTLMSKFNLLISYRLDSDFPAPIYPMPELTPPVPFEKRLGDVLAVFSKCEPVRTEYMRQLMKYIDIDSYGACLRNKDGLIGLYGKVKNRYVFKEHKLILSRYYKFSLVFMNQDCDYFVDDRLYHALTSGSVPVYMGTDKIDEFLPGNLKGAVIKAGDFESPKHLAEYLKFLSKNETAYNKYLEWKWKGLGDISDSVIGQWWKPRYPLFCQVCMALVKGKLHHGLKVDKCKPRTYEDWNLEDPSAVYFDFYTLGIYAVFAAIALWIMI
>Act805
AINLSGNKLLGAPIMVMPTQAEKNRLAAEAEKLKQPIGPTRLYVGSLHFNITETMIKAVFEPFGIVDSVQLIYDSETNRSKGYGFVQFRDAEAAKRAMEQMNGFELAGRPLKVGPVTERGDSSAYSFLDDEEYEKGGVELNSTARAALMAKLSQGHSA
>Act806
AKYKDDCPVEPFIPIYLIVGGSFGMLKTIIVLCQRARSHDDTDTDIDEDQSMSSKFIDGVLNLFLFTWFIAGNIWVYSKYKPNPTPPANDAMNYCNPTLYMFAFWVITASYILMGAICFCICCLGVCASCTAFFVTVKD
>Act807
TDHIKGGHSALDTLKDSLYRFVGWNRSSGRHGRLLPMWTIGLPTVLYGLIHYIVETCVQHWVLRSMREVGLIPTGSQNESPSSSDEPQPPNDMTQCYYPELAANFMAFAVPNLMLYPFRTVLNRLYVQGTRTIIDDLDNGYDVVPLSTNYIGMMDCFRTIWREEGILGFYRGFGALIVQCVLYFLVLKITKFIYVQLSQDFNGKR
>Act808
MNHREFGQEAFNNDQFLAGGITLFISGFIGFIGNTFVLIITYRILRYRKNIPSILILFLAWTDFLTFPLIYPQSLIKYFFGVYIGDYSACDFQGTVITFLYGVSILLVLIMSIDRLLALYKPFCYEQHISYDKEKVKVTAIGVSAAGFTIALLPTFGVGRNVLHFPGTFCLFEWGAKTVDGIALLYIYMTLLSIAILAIVFCNFTVVLLAWRLMRRLHSESTLGDKETASTCQTKKKHSNRGDMEMQFAKLSCMTAIAIVGCWSLFL
>Act809
VCGKVICSNCSSETLIVYVEDVNKDVNWCLINIIGSPDKEPDVCSYLRICNQCHGEVAKIQGRQAIMAEQTETDGLHVSLVDEMVTINQSLLDIQGNILRVLPMYEQLVDAVEAKGDLKGLLPQGGSATQALAKYHLDLSDHFTKFAVVMQSLKKLKPRTNTQVKLAKNLTSSKFCFYNDNFSVYRENKKRLEQILPYEVLEGVQKIVDDQAINSAYIVIKQLGFEALLLVSSEKVDDHIAAMLVKCEEICKDELQKQLQANDCEFEEHLKTVQQLLQIQLKKHRLVKPSRRLTKTYGAKYVEGFLLDRCHLLLSQTMRQLNGKTAVKKFKSSKHALETTKMQVMELRDQM
>Act810
ALVQPIRCCKCRNSRTHTNYHTFNDDNEVCKICDSFRWNYLGISTELRDRDIGSSCFNHCGSGVFSWLWLITITVATITNISIISHRYLNTEVDIVHTLSWIGSNLLLFIAPMTCLVSVLHRIWPNTLPGQWAGAVDVEFLIGRLRLINMRKKQYAGYVAFVIGVAFVIIECIRLSCPFFDKELVTNIAVNHTYVGVHSTFILDIFLTIQGYINFCGLCYVVYLLRCSYESEVRLVTKFLRDNIDDVDLCRARLAESFDAFHIFREFSSGWIAMNLIICTICILLDLHVWITTTVPLAPFQYEHTFVLVIFLLFPMMAIGNVDCDYIWNRLLRRVSRERTTKDEESWNRVMQFLQEQKAGQRPWQAVLAFILSTIAIFAAIQFRLWSNHQGIVNIVIQKNGTLFRLGHTLQNID
>Act811
MAAFLTANRWSSGIGTHKTKEGRIICTGIGCLGCFPETNRTEADELGICVEEIPDKGYLRTFLDQDKNITVAMQKNPSPGKIKGRSKRKKKVTGSSLLTKEIDKSNSDGDDVKVEKSSYESSVHDMARSRNFRTTGTQTPEHDNQRMVPHYSELSKEAQKIVSSMLGSREFPEFKEKYSSEQDQLSSELERCKLKKTIGYSMANSVNQHYNLTENNIKNEAVNRKVNKTARILDSLYVVSKKDIAVANDNILPNEDKDLYWNNWDLGENAVCLYFAIEYFRSERILPVFKVLEIVEALSEVVAVKDIKCVQRNNDIWQIVLSRRNDLGRLRKRGLRIRGRVYELVEDIDSYCQTIYGES
>Act812
MEDGIDEVKGNSNAAQDCDMNEMNYARIGGKTSDKETLQESAGEFTCGLISWRPTFFQKFAKPSWFLVFQCWLVLSQGMIVSGLTGVVISSLEKRFYLKTSQVGAITSCYDIAAALMAIIVSYYGHHHKPKWLGGGAVILSIGCFLFALPHILVGDYVPGSNGDNVCQLNTTTSTTMADSIICRSSLWYIILTFIIAEFFIGVGATPVYVLGPAYIDENVRHTTSGLFLGIMYAVATIGPAIGYLLGGKFLEIFVDLKQ
>Act813
MMDFEDVTSKTMNRSNENLTTTSHGQGSGVLLNEQELKVFQATMSILCVLIVATNVLVCLLVYINKNIRSFTNGFVVSLAISDIMMGAIFFPVHLAVPDFSGIGYMTAISLLLGVSNVCCVTYDRYLSISSPLTYTMDIQQLFKRMIIACWSVPILFSLIPVIWDNNSYLIAHKVYIFILEIGGVIIPYAFVFAVYFYIFKQVQKCTNRLQTELSDQQTVQTKKKRLFFELKVARVFITIASVFLLCWAPLLYITTAVTLGRSDLVPEVLTVIAFYMLALESLINPLIYCFLKPDIQSAIRRTIRKTWRRDVTIRFHSKAAESAGIIIGTSNTNLRNCHNSNEHISAI
>Act814
WFTGVLALTSILSCRHFIFDEDHKIDIRRIPQALYYLTIHNPRSALAVLPVVHSDQASLEDSNSKSLSLNEAASSFQTTSDECTAQCQNKLGVKYAARRQYQEAFALFQQASVHGHSLAQFNLGLCYENGKGIDRDLEKAAECYKKAAALNHSGALYNLALFHMDGIGTLPKDQTRALELLELAAKAGMKKAQSYLGIYYANESSKHVDYAKAVSYLEKAAHKKDAAAEYHLGICYERGLGVERDLKKAGQLYESAANHGSVSAQHNLGVFYQHGLGGLPVDHKEALRYYRMAAEAGDEDAHHNCLQLMEETSSEKRVNSLVPFVGNDILLAFFQQMTFKQNNEGILRCSSSPELIDQQVNSQDIQPKKHDSGRHLVAF
>Act815
MVFSHERCEQVWAPYSLSCTTATISLILCLITIPGNLLICVSMIKDPFHQLRTPFNYFVLNLAISDLIIGTITEPAFIIFHIREALRYPVQENIWLVHLAYFIACMASLLNLSALTIDRYLTITSMYKRVLKLKTVIFISGFIWLISIAXPCLYFITGFYLFAFIFANTAVVVTLCIVSFAYIRVYLKLRTQVLRWGSLNQRQMKNQAIVFERKLTKXFLLILGFFTICLIPSCLINYFLSFCGSCDCTIVHWLRDLQFLLTLINCSSNQFLYAMRMSRFRRAFIKVLNLETCLCFEIITARRRGLVQIHQRELIEIQPLAERSRSDSEAEGEPGNKDK
>Act816
KRVSDMEKKHETAERDRTKREKELTEEIEKRDTDIKTVREQLVKLRNESEQAKQQADDVLGALKDKIRKQKEEEMVQLNQDVKRIVELEAEMNGMQEQVEKERKEMREKWEIESRSIKEHKEILMNTKKDYEQKFNSLEESKQETKHEKEKFEKEKREALIKIRETERNLEVLIIRRENALAIAENDMLKRREVVEMEMAENRAELEEERRKLVDKMEEHEVMLDHAADKLANAQNTLETKTREENKKIDAAKKRFDELQQSLAHSAKKAEEDLREKRRKYDEVSEKRQQTIDKERKALDSLRGELSVMVEELSESTGNDRKELEKQIQSKQSRLDQQQVQLDVLEAEDKNISEDIEKEFEEELERIQAKARQDQTAMELERLSLEELQDAKNIKLQKEERELKDAQKEYNEMKMMLNNNRKQLADVEVRSDRAASLGEQRLLEISKALEEKLTGTTQHDEVYKLRERRIHLKEIDVEGKVELAEKQEKISNDADNINGDIKRLSYELEEKGKAKEKLETELKELIAKFSRERNEESATLDAMKENIQDMEEEANLSRSLTENQIVCGIVKTGDVAVEQLLQKERD
>Act817
TCEVANVFKGFLRDCNVPYSWNAEEITKQFKPGWLRAPSNFTSTNRAWRYRESVELKSLPFLGRLAFYSGGGYAEDLGPTIEEARRKIQELKSHNWIDKQSRAVFVEITIYNPHTNMHCVAFLILEVSASGGAFPFVELLVTRIDRYTGQFKLFVLIFELAFVAFTIFFTYKLIKGMINIGPIYYFKEYWNCXELVLISLSWTSIVLYFVRFSINALTQREYRKNPNEFVNFHPLAASDEVFAYIYSFVVFLVSLKFLRLFRFNRRMSLLASTLKNSAKELMCFSLVFGIVFMAFVHFCVLVFSKDLYMFHTVMSSVETLISVMLGKFSYERLLETNRVLAPVMFFFYSFLVVWVLVNMFISIIIENFQAVKRNNDLQSNEYEIVDFMTDQFRVWLGWSTWGFIFSSKNKVKNYPMGKPKYKRRKRVDQAENLKNRVDLLVNMIQTVYFEKEDFLRNDGEVTYTSRENPMY
>Act818
YGKMAPATVWGRVFCIFYAIFGIPITGLMLKSIGERITEGIANFFRLVDRRVCNREPQSIHTKTVIAVFAIVISMVLLLAALAMEYEGWTYFEGLYFGFITLSTIGFGDYVPAHPSEYQNHPAFVIIFTAITFVYFTVGLALVSSALLAISRLFEDDPPWGFISLGMNQDDDDEDRITREKLQAHKLHDATKSDVH
>Act819
FGASLCGFIITLLRIVTKSTTASMHLSTYYYFGATAFFIAVVIILFIRLTKGRAFQRYYSRAAKYSLDTDLKSPFKRFACFSYEAIKVLSYKRVFCYCFLLMLIQLQQFMVLPSVITMANDFLGKGWYPVLLVLVYNIGDMLGRGPMSLYYTYNLGWAWLSTFVRFSLIIGICLSVPPYMLSRRPAWMATFVGLLGLSTGHLNTSLMSHAPLDVPGKAKETVGYLGVLSMTLGMAGGSALSLGLKALIERVN
>Act820
MNITVKHPTQILMERQFISRSVVEVALESSILILINIXALVGNILVVLAFVKNPALRNVTNTLIIALSLSDIVMAIFPMPLSVGALIYGEWVYGDIMCAIQGVMVFFLAFVSLQIMALTAVNRYYKIIKPLRCEKIFKRWSTICMIVCACVISIALVXSMHFTSPTWEFGFHRGKIICVQLGDSDLYQLIYTMLASVFFVVLPAILIIVCYYKVFRKLRQHTKQIRMRIKSSTGQPDAALRQESALSRSKIAITRTLFGTVLGFFICWIPCFLIDMLDVMQENWFDRRVYLVYMYLAYTSSAINPLIYGILNPSFRREFFNMVTCENVPQ
>Act821
MNRGHHIYLEKTGQAPSPSKDFHQLIVQDHEVIWRTWKISLRKDLKAIPPSQKKISWEDFDYDDIAQLDIARVFGEDTLRLVHGLVCGDWLVRLPESVVVHIASYLDLVDIARLGSLCKFLRKVCSSNELWEKIYRKHCDTVTKEIQELAHEVGWKKTFFTNRLQLQVQVRRRKEKNSADLKLRAAQLAHREEPVKPAGTAFLTQTND
>Act822
IDANSVSQVDFVPTFSLLMGIPIPFGNLGTTITELFAGQDYQPVIPSYVPDEKRHLWKSLLTRVKVLQVNAYQINKYLQKYQEISDEIPKRKLSSITSEFVEVSELWQDTRDQNNINGSTAAGHLSVERLLLMEQKYLKYLTGVKELCIEMWAKFDLISMTFGVLIQIFALSLMTMIILIPSLLRKGASVILKTSVVLSIIGSCCCAVISATDSHTVIYNSFVCCVGSLAFIFAHFIIAERTKLYAKVKQVIRIISLEDIISTVLCLLYFLSTFSNSFVVYEDMCVTFITSSLLSLQLILAFLKNRTTQTIVRILPRKTLGGNKKAKKETQKFDVWSFFTSSNCQAVLALLLFVLCGRLSSVFRRCREEQVSCEPSSFLQPLSALKDATESIHQRFLLSTICACALPLGLRQWXRFQGNLNGFSSAVICVKYGLPFATAVTVAHWALQIIPQAANDAFPNLQLWQQIILPEVVYWLCLLTISLLLWQPLCLYTMLRDSQSSLKDSINSYLNKDNNDPKTLQVVFNELRKKWDSNSSQNTGDKTVIDPEKNQPPVVYGLATVYSSPILIVVTCVAMTMVVILSDGMVGSVLLLLAQMFLFLEIHASIRKIAHKEDGSSQE
>Act823
ARRASESHTSLPHEPSQASVVHLYQAKFPKSIENVPVAIADQRGAQQEALKRLQELQEKMVGGEKKGDQKLKEKRKERKAYAKSKKEKLFLAAKKMDDEGISTMVKVYDSLQDEIKFKTKKIDRLEKEVTSLNTEIDDLQIEFERDREDYLDTIRKQEQMVKLQQQILDKIQPCIRRDCNYYNIDRIKTECVWDEENAKWNLPDLVITKTTLPTPGGVMPGASPQTRRKSPISRAQVTNQGQLANGYGGGGYHDENEDRFRHHLERSTHTELAANYFKPKRAEKLLTQNTRYEAIDRRETTSPVGSRQGNSFGSTIPPPRAFGSNHSNLPPQEAHAPRPLRLESLNVTTEKERKKKKKRQQHIEQAQERRREDSW
>Act824
TMVKELTVGVGNTGIKCGVIGEVGCSWPLTPFEKKSLQASATAQTDTGAPVIIHPGRNDEAPIEIVRIFQEAGGDVSKLVMSHLDRTVFDRKILLELAATGCYLEYDLFGVEMINYQANPAVDMPSDSQRIMEIKFLISEGYEDKITMAHDIHTRHRLLKYGGHGYAHIQVNIIPKMLKRGISQEVIDKIQIENPKTWLTFN
>Act825
YVERYSPATGKWETVSTMHRQRRRFALAVLNSCMYAVGGFDDTTGDLSHVEHYKPDTNSWYEDTEMLSCRYDFGAVALSGFLYAVGGANGRKGSLNTVERYDPLNKQWSQVASLKQCRGGVSVAVHCGKIYVVNGMNEYMSIVNTVECYNEVKNKWTSVANTKTARFSAAAVVFLLSVRVS
>Act826
MNSTFGIEPTTSVNAVTTAPPIAAQAYFIEPNPSKIFRYVLYALLFLFAVVGNIAVCVVPIRQKRMRTFTYFLITNLAVSDIGTMLCLPPLLMFDYTSTWSIGETMCKLVNPSLTMFSLITTNTLVAIAIDRFMSLVFPFVRRPQKKETILVVTLTWLVAFACVLPSFGARKLTPIMEGGHVFVYCDEEFPGDTVEDKIYHKKIYDIALYLINNTIPIIIISLVYVIIIFKLKGISLSKVFKRKSSKSSFEGYSQPALNSDEVYLKQKNERERKFMQMLLSVVVVFVLFYVPVQTLFLLNTLLPSTSGWYYLYITYYYLYLMMWVPNALNPILYGAMNEQYARAFKKILCCRWKSRKDGFGSTLGSYSRAPTTTKNTRNDVAGSNTRETEMTLM
>Act827
MRRSSRIASKIVEDVSKGQRRKREASGSLSEPEQQTVVHVKKTAKKKTKIEQKTIITTEDTEMKPLKPKDEVDAQSSTKRKPQKAVKSDKQEATISGAKGDKDVKPSPNKVSVKKKFIGAHVSISGGLYNAVYGAVEIGAKAFGMFLRSQRQWNSKPLDDKTAERFREACKAEGFSPRYILPHGIYLMNCGSPDAETLEKSRNVLIEELQRCEKLGLTLYNFHPGSTCGKISVEECIARIAESINIAHTKTKYVTAVIENMSCQGNT
>Act828
MAESVGFVFHVLFLVLLMIVIICGNSLVIIAFKTNKRLRTATYTFLVSLAVSDFLVGSVSLPLWVYHLKYYPSSVEVGLTNFYACFDIFSALASIFHLTGVTLERWIAICKPFYYNTLSKRSYHISILIAWFLALAVAAPYPKIYIPKENLFIAFKAYSVIIFLMGLVIPSVLITFVNLSIFKVVKSLVKTTRQQLDQSSDRVLDRNIFRDRKTAMTLVLITTLFCVSWTPFFLINLVPIYCGHCFSPMLGNVKFVSCVKWLHYSNSAYNPVVYAFRDAEMRMTFVRLFKRCGRVLKSRQKPKSEWELSLNTDFILSPRSVSNYNRRADLSIPLKTKVSSV
>Act829
MATVKDEGYSPQSLECRACQEVFKEPKILSCLHSFCLKCLESYDLIGAGTKSLVCPLCRKLTAIPDDGPKMLPDNFLLTNALDQLSVKSSKEYVLHCTNCEDNSEATSRCLDCAEFLCVTCVHAHRRIRVTKDHRILSMDTLQADRKTLHRPSFCTQHGDEFYMFYCTQCDCLICRECTILNHRGHKYT
>Act830
VLASKLTTGYENLSNIQLYKVNGIAILNLKHLASVLDQVTQPILQKAKDSKGDSSQPQPQETTDSNESSCNEGFGSTETETSDALNEREKGSYNEEDCRSDKITRKEILRSETVXPTSETRTLITERPHALNIVSTSHFGPRGLTCFVNRHEGSAGLEDDPTLLSRDDYLHFELDKDKIIVLPIETACKNSPEILKQYSIGQSRSDDLVSSN
>Act831
CVKCKDSTKFLGRPENNRQCYYKIIHMQEFVISATPGIDPNDNSVSSSPLPKGETVSYVVYPRYTNVDIRATIDVFQGGIDVYVSTYDGTFAVYLNKTTWTHEIVVSNSMRKRRDVGDSSESPNIIDVHAGEDKLNTFVYLHSTSAIIRVRNVRNRLILTFPYMAHSLSSSRFYMVFLGVGDETRSDTTGIVYFRQDLSQIDLFVFFSVFFSVFFLVLSLCIIAWKIKQFHDRRRIAQVQERELVNMASRPFATYSFLTDKSAPRSCWKIKREHSKRSISRKSFFHLKEASNRPTISPVALQATDDVRAAITTVMLQLPSNECSDFQLAFGTAITTSSSQHSLGVFFGHQLLNGHKINTRQTVTATS
>Act832
ANLSHDYFTNRQDRYIEIKDSPEVADFFHQLISTVKTFSLQLNGSNTTTLHSNFAFHPTQDTDGGKQFVSEASKRLLQFLDKTKNEQVKPVSAEDDSQTWVVPLVQMFPYGVRQDEIVTSELLASLPKESTLLLASGYFNLTSDYINLILNSKAYCEILTAHPTVNGFYKAKGVA
>Act833
MAAFAPAFGQSLRSRPPRNPNNQSNDSPRQLEFGKAMKDFKTMFPDLDDEVIEAVLRANNGLVDATIDQLLSMGAGDDNKTTGGFPYLPSYTDSGPKEPPPAYSPREEEPESSNFESRPLPARPYSNWNPPLLGNLPDDFLRLKHVNPASRXTXRXEXSPNSTTFXDRRVDREYEQFLEDEKLAKFLQNEEFVRELKHDRDFMMSLER
>Act834
MTSLFDPMTSASHSNSPTLDMLDGSLDTEKTSLHEAKGSDPTQVSPEPETVTVTVSTVGDEHGLVGHRSNSPFVADPNAIQFQYRADNNGQVQGTGFDGGSQQIRVVHVQSAEVVGERVDGSGTPTNFVSQPQVQTVIQSPYSNGSSPTHQSDTDATPDANRFTYFHTQPDGAGGGNVVQTGAGDSLESNNTYAVRSIPVSLQQPSSPSQLPGTITMAEAQTITTVGTAA
>Act835
VTTWNCVSPRTAILITAPWSILYLIFYAMLDKEPVHEAAASLQNLNTRVSYEKIKESDGENSDEDEVEHFSKDRAIKKKSTSLGCNEKMNVSWKLVPFIVPLALSFFAEYLVNSSVVTTISFPKSGIAPRDHYQYYSLAYRIGKFVGRSYLFLFSFLVDVSSLLKCRHTWIFALINLLQLMLFLFESWYHFLPGLWLAIVLCSTVGLVSGLIVLHSPHSVASVLAPEELEFGFGLLTVGNAVGGFIAGLVGLAVEPYLRKECVLHFASQKEFCFTRQRNATGWTSNLHC
>Act836
MDGEEIHDFSWAAPSRLSRTLLAPKLFRVFYGACYITMVPFLPMYFRFLGLTAFQSGILGCLRSLISCWSSFLWCIFSEKLAKRKCFLVVLLLIGIILNISVSFVYKQDADFMEYVCHEENVFKNESSFLHAENKSLIHVRSLAFGMHERDMTEAVTKTKRQHQDLELNRTKALQREKEDSVFIMYGFRMDVLFRNLLLITAFAEFFMSAVKLISDSIFADFLHFSKGSVAKSKAWTSLGEIFGAGLVILVIGHYHCSFGLKNSFYIHFYLFGFLGSAAFLFASILHVYEPKTSMIYRFGRACKFVSCNMHALATISILFALGMAESLMSNYMMWYLQDIKASITVMGLMIVIGTFSELCTLFLSKYLIRFGGYTWVFALALLAYSAHFACFSFITNQWLILPVQLFQGLSMTCVWSACSAYAAEVAPIGMERTLNGIMSVVYWGIGHGMGGIGVALLYNQYGPVVVFRCGAGVCIIYALLFILLQCLLKIPDGRFGKLKEYHQLTYDDGYHQTNYQTDWLLEALEAEEEDTHFVR
>Act837
PTQPVWQAPPSYNESNTMNQQQVQNSHYGHPGTLVHPAGGQKLEHLKKWSISTYKCTRQYLSERLGKGTKTVDKEIESQVLLLRETQVRYSQMLRLSKQMTNQFQAMLQTQKSLGDTFTDLGMKSPELQDEFSYNSETQRSLVKNGEILLGALNFFNANLETLVHKTMEDSVMTVKAYESARIEYDAYRSDLESIQGVQQTPATAVRIDETKRQFETQKAKFDKLRGDLAIKLRFLEENK
>Act838
MNGKSYKEAINDVKNDKYTKKHSRFGSYLLALRPWSFSASLIPVVLGALLGWKTTGELNILLTLVTTVAVLCVHASGNLVNTYYDYLRGVDSKVSDDRTLVDHILTPDEVVRVGALTYVVASFCFLVVVSLSPAKMEHLALLFFGGLSGSFLYTGGIGLKYYALGDIVILITFGPLAVLFSYMIQCGQFASFPLYYAIPLALNTEAILHSNNTRDMDNDEKAGAVTLTILVGKHASYAVYCLLLFTPYVICVVWGVNISVRYCLPLLTIGFAFRLEKEFRDGKLASLPKRTAKLNFFFGLLYLISFVIAPRLPHIRKL
>Act839
MEAQFADERKPVPVITDISQRAIRERNPEDPLILASENGTLDYDSTDYGQPRKSHKKKDRYGNYASAIRKADPQSELVKRKQKYAAALEGARVEDDDLDEFYKGTGINLCEPDIMSTVPVDRIKKQYLSSAKEEGKVVPRTEEAPAPHHIEPQWPPREDMLDGPIKPRVIQISSEGEKHKRDGVDGGHIKPVNTMKDKWQNLPQKYKNKPMGVNKPTIDIVGDRQWITHFRPVIDEGKAPEEPEWLKTVRNRRWLSTVRARFPEDEQERIAFERRSTTPRKFKKPNPHTVMRSSSDLDDEFEEVMRRRRKRSDSADESSYLTKSASTFVKSASTFVKSASSFYSD
>Act840
VYAWGDNDHGQQGNNTTTVNKRPQPVSGLEDHKITRVACGSSHSVAWAESDLPRPTIHEPVMFPVARDPLGASCLTSEASRDKPVTMATDVISNEIAGKRHRPSLAKIVLSLNSNHERQQSLSHILTSLQIMYARDSVVEALMDSKAFLSTDPKASPRDDPAGKVTSLMSVPEVELDDITLTVSEETRDKPIVEGLDEFTGILGREDARLLVELLKLAVANRTGEHGKDVLSRVLRALAQGRSE
>Act841
GYASLRHLVKLSRLEIPQSIIDALQPIKDDDEAIRKLGIQMALDMCRELLDSGIVPGLHFYTLNREIATREILCALGLWCSDPAASRPLPWRASANQKRFTEDVRPIFWASRPKSYLYRTSEWDEFPNGRWGNSSAPSFRDLSDHHFFYLRSRAKIDERLKMWGTKLERVEDVYEAFSCYISGKENREGVK
>Act842
MAKWYFAAAIVVGGIAVALFLLYNVRELDDLSRQKTDQETGKKPVIDPPQERPQDRQESPDTKDGKRALKDEKLRDKQTSKQDSKADKKDNEEPEIPKGHLKYLGEHGSPIITGEIEEVDFVPNGKDFYTHFARKRKPLIMRGAISHWPAVKHWANETYLRENYGDVIFDVQLTKKYETILPIKKTMTLNEYLDIYKKENVYLDCPFPQSKMTRDILVPYCLQCNEISEGISSTHLLFSNGNTSSSLHYDGYENLLSVISGTKEILVANYSYADSFYNRNYTTVNIEAPIDPEAVDLIKYPKLAEVPFHK
>Act843
MADEKEXKCVLIKQGAEAKIFSGEFYNKPVVIKERFSKSYRHPSLDEKLTCRRTAQEARALLRCRKAGIPTPCVYFLDLEKNRIVMERIQDCYTVRDRINSLLEENCDSAMGMLNDIADNIGSTLALMHNVDCIHGDLTTSNMLLKKQSKDQVITLIDFGLSSVSALPEDKGVDLYVLERAFLSTHPNTEELFKKILVTYKKLAKKADDVIRKLDEIRMRGRKRTMVG
>Act844
MASITMAAMFTNLKSVFQKQTGTVRNVVTVLLVFGMQAIVSSEDLFKCPIKDHASYGWMFIIAPGIILFLIALFLNDGFWKIATGCCYQGNRRRISARRRYCPCCFPKWGFSKNLLEVLFYSAVASAIWIFWSFLERKYYTCAKAGNKEARLFNKTIEEKKRIELEFSKASDESQIIAFSLLAIMLGVPFIVLTTYRCCCQRPISSLPSPYEYLKLEAKSAVETFTSKMEGLAKDQGKRKAEMYFSEQIQSDKTPTAILIQAYDDLTKVESYAQVFPALDEYKEMEAKAAVSAFKTQVEGAGKDKVALTFVDKTLGEYEKKNPFRVVENVYESIVERYPRSTGDRSQPYVKMEEQLNEKQVRHDAFAIQMT
>Act845
MSLLGSYPCSNISAPTSLSITSAAICSVLTVTAVVGNILVLLAVVIDPNRNLRSPFNFLVANLAAADLIVGCFALPMSVEFYVREALEGTSVKPWDHARRVGYFISSTASLLSLAALTVDRFVAITYPMKYRAKLSPKRTLFVSVSLWTVSIAFPFLYFEVGYLKYQFVFANTAVIATFIVLCLTYAKVFKSFKSQVRSWDTLHTSSEENQIKRRTILWEKKVTKTFLIMLTLFISCFLPSLILIYIISFCGNCNCIFIHWARDINYYLTMANSTMNPFVFAWRLKTYRSAFMKILTCGEIGKRMVSVTDSFMSWKGQFNVSMT
>Act846
GQRNWIQVFCNGGVACLLAAVYFLDNGCGERPIDYARDFDASLIAMAILGAIACSCGDTWSSEIGTAFPSNKPRLITTLRQVPTGTNGGVTFIGLLASITGGLLVGIAYYAVLVMSMFFRGKSNGYPQQWPIILIGCAGGFIGSIVDSILGATVQYSGYCSVRKKVVNKPAPNAKHISGCPLIHNHTVNLVSSAVTSVAMSIFGYYLWKFIDSQYRPL
>Act847
MSNSRLRKTSSLRGRELLPINDDDDEDGCHGHSILRRHSSLPPKRKNVHFADGFGKPLVSVFSEEEYNIHVAIAAAKRELQNAKKSLKVCFEQPVASEGFRERIEKQFVCLENAVTSQNSLMGTIKVMNIAFHKEVFVRYTLDSWNSHTDVMCSYVQDSNDGITDRFSFAITIPEYFIASGDSFEFAVCYKSDGNEYWDNNGGINYRVECTSAVHNNESHLNGF
>Act848
IFMKMNLEEVVQFLQEQMHLYPYDDDEVIELLQSSMFELKKIGLDIPPPPKKEEIPQLPPGFALKRGTYQTASARARKNKEKDKIITVPLARPPSPESPVRISPIRGLPTRPDSPNYSESEMSMMSMSTVNDTPIMNRSPTSTVMEAERPRLSSIDLDTRPLQTRNSFSRREQYSEHRRSDGAEMNDVGYNTIPSKLSYHSESVLIKKDGTSTHTQISQRYSQSAKPMSTFRPINGDIHALNYSAPKPVGSPVWRTRPEVDNSYQ
>Act849
FKSVGPKLVPFFKTFCVYFVAWQPESSKPTVFAAIIKILPILCLCGFVMLQGISMQKDHDYSRRILIGLIFSAIGDICLVWKYQLFIHGMAAFAIAHLAYMRAFGFQPLKPLTGMICLFIMLPTYHLYFPNLNGMLAIAVPLYIVIIGIMVWRAISGLQAQLLSDDGLWRWTKLCACLGALSFGISDTVIGFNMFYFPVPYSRFIVMTTYYAGQLGIALSTFSLDDENNLRMKSNIKQE
>Act850
DDNEGFNPAVLNGSKKETKDSTMNGARNGIPVVGKRFPRVLVTGGAGYLGTSVVPLLLQKDYEVLVYDQMLWGVSGLLPCVGNRRLKIVNGNILDVRHLRECMAKCDAVIHLAAIVGYPACEKDPELAREVNEQGTKNVVGCLRRGQALIYASTGSCYGAIPDGMCTEDTPICPLTLYGSSKAEGEKAVMKAPSAVSLRLATVFGISPRLRLDLLVNDLTHKAITEKQFDLYQGEFRRTFLHVKDAARAFVFALENYEEMKGTVFNVGDERMNMSKSEVAECIEKSVPECNITKSDSGEDKDKRNYEVCYQKIRELGFEATISVEEGIEELLKILPFVTPEEALKARNV
>Act851
YWQILVKGYQIKFKKLRETLHYELYIAMNLDVAMLQMILAFTEDAPQLVLQLYVLIRRHLVETLQTSRIQDLWTIASIFFSFISYSRATVNYISCLRNSKKHKGVLRWYGYISMLLWRSLMFISRILVLVFFASEFHIWFFLVLFLHFVIVFALMKSQKVGFFPGQKPMQFFIRVVIAYIHTFCFFVLDAAKTIKWAIIYYSLTAIEAIIFCSLWFTNAYREISLKLELAGLSVIFISYTLGLLMMVVYYKFLHPKFKRPQTKWYTKKAIPKEELCEEVEDEEEKENEEEEKEQEEGEGGEADQVQTNLDHLARNRASNIVKQFAVWV
>Act852
AAILQQTSEYIFSLEQDKTRLLQQNTTLKRILSHCERKGQTKSEDSRLPCKRLRRASDTENTDQARAIPNNTIKSSTKDENDNNITEDSLLEDLQKELIDLRCQLEKERRLRISLEEQKQKFEADLNELKSKSHHNSNKALAATRQNLDTIVQAIKHLEGDGLECDETPIKFKSDVLGNNSEFTSRRLIV
>Act853
MKASESTASHETREDEEETVLRDQMESKTKQEGSQEVDCENNCLSGIKWPTGQQAKNQGKKRGIINGFRKIKTGIVTHGGRTSKLPARFMETDSENESIGSKKRVQSRKDEQETSGERSSTCSTSKRKICKNGRTEPLEKKAGTIGKRKRKSKLYSEDDIDVDMLENGVLNVNSSYPSTNTATTETLSRSLKRNLCISHSETESSSDETLHRKRGRPPKTAVKIPNIARGKASESFVSISPHGDCVVSAPNASLTSPNVKPKKKKRKLLXGLRSASVFQGISSDDSSSDCSSPKKRGRPPKTKHSALSASETKLHEFGSKNGVRKPWVRPVLKSLHKRALFRSHEEHLDSLLDSSVKNMTKVKAKLAKMNGFSVSRECTNGELIKRKRGRPPKIDSDKKSKLARDVFSFTDEEDLDSSSFNGHLKKLKKLKKLDKNKLGKRPLAASKVNKTEKLLANKLKKKAIKKAKQTLAASDKESNVGSESMDKNSIESMQFRRRQRNKIDRVLGMRLNTVGQYEYLVQWKDGTSCWTSSDQAADYELDLKSFLGHEYQEFCSINRLVFKAYFHDNLDKLHVPESEAEDYHTSDDETGHYVNDYDDDDDEIFSDADDIFDNCIETVKEDPKPKKRGRKKQDNDKEFLCKEVSVQKLPDCVHITVRRSSGKQMRVNLRIIDSLTLALEEAAVDKAETVVISGLGDDIFCGVDLDTIVTIPLEGEVKNYRKDVDKI
>Act854
LLFPSNIKIRLGKHVRTRTERNEQSMNADMIKIHPNYNAMDRTYDSDIALVRTSKKVIFTDYIQPICLPTKEQDFQLMRVNTSGVISGWGSRKVFRDSARRLYEAGVPIVSTSACKASHPAYIITPNMFCAGQKNSSLGDACQGDSGGPFSVNSPLPSKRNVKRHVLLGVISWGDGCGHYGKYGVYTRVTNFVDWIMNEID
>Act855
CRQCGTGKYCAYPNATKETGSCSAGYYCREGADTPTPEFGATGDAGPCPKGHFCLNATGEPYKCPIGXYSNVTHLTDSKYCEKCGYGHYCGEPGRSDYSGECDPGFYCLRGSKVPNPPNVTESGGPCPIGHYCTKGTSYPLGCKEGTYNDRTGQSACRTCCAGYYCPSNSTSCIMECPKGHYCLNGTETPYQFPCPKGTYNNLTGMQTR
>Act856
NGTSKFHGFISNSGDAITAIAFVIVILFTVFGSLLIVLSIIRNKTTKLRYTNHCYIMSLAFGNLLMAIIVMPIRVMSFLDKPGWIERAELCQIYSVMFVFCCTITVLSMAAMSVDRYFSIPRSARYQKMLSSCRVFTLIAFLWVIAVIVSFPPANFHSSESPRPTWDCKLNQIYSRPYVYCFVVIEVLVPVILMLVIHCRITKARMNHFRSVDISGRKVKNLDYSEAPTLTQEATWARVVMKVLFSFIIFWIPRCIFLLLDNSQYGSIHEAADGVTEILTYCFGASLALLLANCCEDYKTEMMFMLCPFMWYHRREHKRRYQINQPNRVTPGVTPLTMYRQYSNSSLHPR
>Act857
MDNLTSNFSNPNHKSVTIKSEALSIVMLISVMALGMFGNILVIASFFKFRYLRMVTNYFLVSLAVADLMLATFSMPFWLMIRMADLVRVPRDRLDYMIMYYSWQYLDILCSTASIMNLCVIAKDRHMAIVSPLRYYAKMTPKRALISIAVGWTYAAVCAGISMISIDRNIQPIAGRVYAVFISLAAFFAPLLIILFYYGRIFAVALTQIRSISHHGSLVYGAEKERRTLMQRELKVSKTLAIVVGTFVVCWSPFFVILILFAVCSTSCVSSASATTYIAASKWMHYSSTTANPIIYTLFTKGFRQAFKSMLNCSECKSRCCCCIRKRIKNQTTGSQMKVWTSYECRMEEKQVQHSCSLHISR
>Act858
MSKRKFEDDSHSVDSTESSDSGDSTSSKAGKRVRFDKRIVFHFPRTQGSSCVPSNGGYTLGMKRKHTYVEHLKFSDQEDSLEFCCSSDSEEDDEDEDEDEDSSLFMPIPQKTRKAILKDAGVKKIDKQEAMECMQIRFSRQICGCDCKEYCDPQTCSCSLNGINCQVDRDNFPCGCVRDECHNPHGRHEYDPISVRRHFIDTILKLRGQKYLWDKQILQSTTSNSEPQPISNSKSVLSLAVV
>Act859
MNNSSGFPPMTLMPLPEVIAWCSAYVIVDALIVIGNALTLAVFYTNKRLLRMRANYFLVNLAIADLFVGIIAVPIFTYYLAAASKRGHVVWNEYPYQIAKVLDIFIGCASIFTLAIIALERAFSVCFPHVHRGIGKKSYMNMIAVVWVLSFLMAVLRTLFIAEEIGFNVFFYFLIVSFCISIILICISYPVIGIRMNYRFANVEKHRKKNDHDRRLALMLFIVTTIFIFTWLPFHILNVVTFFCRSCRSMPNELPYIIKLLHYGNSCVNPIIYSYLVPEFRRTVIKLFCGKNKRKAYASTQLS
>Act860
VDTEPSAEEVFNRKISSHNKYGNPTKYGNTVINASDDELKEKYIQRLRMKRRQTEKDLNNRGKGFKGVRERKVNPITTARGEVKEISRREMLLHGDIFGILAGILMQDGPFLVLRLVLIIKFSVISEMHIFFTCKNAIALSLLMYRLCILTCSGEDEVYDEHRENEWRLQNVQQAVYSDQFKASGAIQLAG
>Act861
AIHSNQVLVVIGETGSGKTTQITQYIAEHGFLSSGKLACTQPRRVAAMSVAKRVSEEFGCRLGQEVGYTIRFEDCTSPETKIKYMTDGMLLRECLIDSELNQYSVIMLDEAHERTIYTDVLFGLMKKAVNKRPDLKLIVTSATLDAVKFSTYFFEAPIFTIPGRTFPVEVLYTKEAESDYLDAALITVMQIHLTEPPGDILVFLT
>Act862
MALSMTKGPVRFAEDIVSEALAEKYRNSLKESAKGKKRGRRIRKQATQMVKKRPLWWINLNKGLLAEFIIFLISQGFDFFTNCWVLVQVFQVLDKARFYQSYHNVTALNFTTPGICSSNEGWEREEIDVKVKHFYDVVIVYCVFVSLTSLFITLQLMSWLYTLYLSTEKREIGKKGREILVKMKLVFLAAASFLEDIPLSSLTAELFAVQQGARGVTCWLCSVTNSCPDNKTLLDLLDSSQQVLILNACAISVTSLWKGISSFYRWSRIPNCEAFFIRACTSLFVGGLFVIVILTPAMTVLTYRYYSLPGVSGGLVKDLIDRVYVIGVIFWIAVLAVMCCCPLLFMIRVVDK
>Act863
MTFGDNELKKSKKTTHTSTDGSTKSGGNENILKSTRINIDQEKMPDFAIARPRILPVLKPQTWEKSTKDMLRKIDPKKPSDVLYFPVKTLPGTTLGYTLAIVNEEGSLHYILRSYLDAWNIPEKVLMDVAIRNLEHRLENRASKLWKHSKAGVYYLDNLGSVSASVILLPQFLDGLDVEEGELVIVVPTGDICMVGGSKSETQLCIMGEIALRYSKDPQRFNIKPLRFSKNRFHEYSPKMYAKEHDVPQTLEEVRTIRXRLKPLKSRQK
>Act864
KVNPTQCEAITMVAAQVMGNQTAVSVGGSNGHFELNVFKPMIVRNVLQSIRLIGDASSAFTDNCVVGIQANRERIDSLLRESLMLVTALNPHVGYDNAAKIAKKAHKEGTTLKEAAISLGLLTSEQFDEWVRPEDMLGPK
>Act865
MRRNRFVLTFLXLLSGLSKVSESKLIKMPRQRSSNQADARKPISVIKDVVPTYTLEYRSQNPKEVKFTSGGIYQASIEEITPLETRIKCDLKMGVYSQNVKVDFIITRGNEQGAFRVKTRRVTDFYFMDIINVKRLNRESNPVYELTVVAQDSASKRTLDTTKVNISVADSNDNRPIFLEKNYIVSLSEDTAMHTSIARVQAVDADSGPNGLVYFSFREKTTHFAINPTSGVVTVTRKLDSTRSKVHRLTIVARDRALVKPKSTKSGKLIIKVIPVNQFSPVISIXQQLSGIDEGISGVVYATLSVTDNDKGVNGHIDRVQITSGNNDGVFGIKSPTRDSNNFTTDLMIVKPLDRESAPYGYNITITAFDAGSPRKNSSISLRVFAKDVNDNNPEFVQQSYTAKISELAPPFTTVVYVSATDKDXGNNGEILYYITKGNDGGKFKVNSVTGQVYTTGYLDFESKQSFDLQIAALDGGSTPSRRLSHVQVFIQVVDANDHDPVFKESSYKKDLYEDLTAGTSVLSVSAKDKDFSSNGEIQYSIANIEPVPFSIGAKTGIITATTNLDRDKGLQEVIHLKVRASDFGSPMRRETETIIKFKIHAMNDNPPILKQHNCNVKLDRDAPPGVLIATLQAVDVDVSKQKQSLAYRFTFGNTGNTFXLDSKTGELRTSKTLYSAQTEYNLYIKAFDGVQDSPDSHPAIFKVRIVSGREARKLQNHVHTSCSAVSSHYTNALKQIEEQKKFRPIPPVTRYRVKLXNRHAPVFRSHNQRVYIKENAANGTVLANLVATDQDKGYNGLVLYSIVNGDIDSVFGINMYTGEIFTRMGLDRENRDSYTLNISASDCGKRHKTAYTTLKVNILDVNDNNPVFIKPEYDVRLPENVTVGQSVIHVSAVDQDEGSNGRVTYHLVSDFDGKFRIDQSTGLITVAAPLDYEERSSYSIEVQALDDSSDDQKEGRAVVHLTVLDVNDNAPIAKPNQFNVSIPEDLLVDAVVTSILAVDRDSGKGGEIMYSFEKRTRKFKIDAESGVIRLRRRLNFEVQSVYNLTITVSDMGSPGLSSKVYVIVNVLDVNENYLKPVFTGGKVLKAAVYENLEAGTVVLHATATDKDSWYVKYAIIDGTGVDKFVIDPDTGAVRTTQRLDHEEADHYWLTIQAKDGEIRPLFTNIPVLIEVLDVNDEAPYFKPLMYYPSVPENQPAGTSILKLTTIDPDSDGSKLIYTIVKGNEDNIFTIDRKTGFITTVKELDRESVNEHMLSVMATDGGIPPKSATVSFTVKVTDENDQSPVFTESQYVATTIPRSSKDSPSEVFRVLATDKDEGSNANLDYSIVDGNKLKKFSINANTGIMYCDTELTDGESYDLTVNAADNGKPKRSSNVTVIIDVVESNPPSPSTPAFWENRFTGDIAEDKEVGSFVAALGAEDLDNDLISFSIESGNIGNKFTIERLGGFVTVAQKLDREERSSYTLVVKASDNHNSATTQLVINVLDVNDNAPQPERREYRADVSEDAPVGKLVTTVK
>Act866
MEALNNTSLAENGTGMVPTGQPHMPPPFDIGTAMLANGIFLAIMSPTTIILNSLLLFAIFKDPFKTFQSPSTYFLIGLTVTDLVSGLVVEPVVMTCYFMTYSQHPSTGDCMIVLTDHIGLLSAASINSSFLIVLSFTVVQYLAVSWPLKYKNIVNVRRTITCIIGIWIYTILFELLQKIGVPKTVIENTDLILHTTISFIVMVVFYILLQRSFHKKMKLGFVLRAESTIQSTSASIQADGNRRSPRNTPTNKQIDIEKKFIRVNLLLIALLFFCSIPNAIMWYILLVEPQYRNSTDFFIARIIMDNTLWVKFLLDPLIYAWRLPKYRRALKKSFQSH
>Act867
LVFVSVGAMRRDRYHDNSQIPSSSLPAPKWDNTPMMILLQDKHFEELFSFLEVLDKLNGANDKQTSEVKNEEKLGQWKDMDSSNTPVASSSDSTMQEQRLPMDLTDESGHSPLEEKSRIQQENYAQHLCQLIWELLCILPTNPSVSTRLKYFGRHLTPESDSNKSDTEQKHSYEEFSVPWMELLDPHYPHKLLYCLQVVDLIHYSYEDRHRSVPNDSKSSSESSDSSDTEEENTKNATSSSWGSLFVEFGGLRHLYNIIMSGHVETRCGPLWTPWQEECLAYVLKLVYEFGTIKADDDEDEVFSMSDSEQNIQHFQQRDGRFRVRYKSTEKEETICIKCLSP
>Act868
MADSRLKKRHKNLCLQIMNRSVTGSTVRDDIGIIRTLISKGSNHFTKAWSQTSKNPIAFDYQFLFLDKFRTVLNTNGSRGKPLQIYSLPPLRTKEKIESAVLFESALDQRYFTECEKNKDFRPCLIAITADGYLIRQDLKSGRKLQSIYLSSKYKFKHIFWENDLHKVVLSSVHAKMPPRATLDNRSCVFRTLMYLTLFEIAPLRFLANIPIVRNVFGADVIDASISRDILFLMHQGGMMKLYSLKEILDKFTTKASIGQLYNFTECSLDQHDVSMRIDENWGTVGEYPFGVPVNVKFDNKPTLLQQICSHQHLLSFGGFPWHYIVCPKKQNSVFKVYTMKDQVPVKHGLLNSAVQTIEQDQAYFHKDNSGRILHIGSDFI
>Act869
MSFMSIESIPPNSESFLLESYVPCFVCYHHGGSSNAVKMRSCCTGFLCTDCLRCHIETKISQAIVKITCPLEECDTFIPEEEIQQLASEELFEKYKKFQIDMEQNPNVKSCPNCSKIFTFRPKEKSEIELDTQNKNALGKKKLSDDSKVICTDCHLVWCFECQAPWHYGISCKDFCKGDKSLKIWAKNKGNYSRNATRCPKCQIFIQKSAGCDHMVCT
>Act870
MARLSDFGFRRDSLLRDKEREPYNGYITATVPSIDRTPAAQWTFLNGKLKFGPVESGAGFIVLCFSWLVFASIPERWVMVLCSLLQHLITTFLPLVCLVCVFYWAELLVQKYCNSRVSLVIFPICAVGEFCTQVLFDGSDILRASFLFTLILAGLITATLSRLKLIPAIVVLLLLTIARVSCWITLHEIHAWFRPFLAYFSAFIGLVLSRNVQAFFAQGPTEVESKVPIIRRTRRSSSVSSTSSHSSRRRTSLPALGIQSK
>Act871
MALSVRLALELANRSSLNICFESIVIGVIIFFTVVGNTFVCCAVWRNQRLRTISNMFVVALAISDSLMGILCMPFVFGTLIEGRWLFGDAFCRVHGFTGFTLALVSIHTMSLIAVNRFYCIVKPSKYQNLFRSSRTRIYILIVWLFAFVGSVPPFLLDDGGYSFHPGKGMCLYTFESNLVYTIFIEVAYIGCPLLLISFCYSSVFKEVYRTNKVFVPNQMAVDQLRVNVQETKITKTLAIVFLGFSICWLPASIIDTLGAFYGQPRFKREVYLTYTFMAYLSSLINPIIYGITSRGFRREYKAMLKGLTCHVLWKRNNFHHGQSTTFQESQMEAWQQSRPVEVQG
>Act872
HNNNIIHRDLKAENVFIAGPNLVKVGDFGFSTTSAKDNPLNTFCGSPPYAAPELFKDENYVGIYVDIWALGIMLYFMVTGVMPFRAETVGKLKKCILDGTYYLPDFLSEPCRELILNLLRPVPTDRYSMEETRRCKWLESEIFPEADSKYTLVPPTDLQSSNEDEIEALRILQELGISSDIIGKSQDRRESITGTYRIVLHRVQKRRSELMRKSSTMTSLSHYNNRPPDLRNRLAEEQEKPQTKSKFCSIL
>Act873
MAQSKKKFERFKQKVQEAWKDISLITYVLVVLFGIGAWVAINGLWVEMPVMVQEIPESWSLPSYLTVIIQLGNIGPLAFTILNLYHPKKINEVSVTYVLIVIGISSCSLLALFWKETVYIAGAERSIALLILSFFLSTVDCTSSVAFVPYMARFREIYLSPYFVGEGLSGLIPSLVALAQGVGEGAXHEKCATPLTMNTSNATNSTSQSWGPGPRFSTDVFFWFLTGMMALCGIAFLGLNTLPVIKKQKVRNNSMHSSMSDVYELQNIDNGEGRQKHFINNPVIEQSMRTNVFLLILLAVINGLSNGIIPAIQSFACIPYSYYIYLLTLTLSNIANPLTCLIFPVIRTKSVPVLTVLSVIYCTMCVYILVIASQSPHVLLKCHDAGAVLI
>Act874
MNISTNNSKTFSLSEPSLIGWCFGYGLVDVFILISNTVTIVIFTRSNLLRKLTNYFLLSLTVADMLVGCVSVPMYIYIVTFLTSNEKIDNTSRDIYLTVDIFTGFASIFALTTIALERLYSVVLPSWHHTTKAYVYRIHIFAIWLFAGILGMLRMLFSYYDNFKIMESVFYVSTMGALFSSLGIICIAYICIAIKVRMRINEKTKRVIEKNRKLAVTLSIVTLVFVVTWLPFYLLNVAHRFCTKNCDTNVQLEVVLFSKLLQYCNSFINPVIYAFKIPEFRIALLRLMGKKVYRQPSTALISLKESKKRSDKAKSKQNGNANGNGDGNRNRNGNXNDHGNENDIFRKRLGSDSI
>Act875
WIPATQRPDGTWRKARRVKEGFVPQDEVEKYESKGKQWLNSMPKLPPGLQEQPKILTKNQKKHDRKKNKNKESPGIQGQSMGSSLEEATKKMENIHLNSAQTKTTTAAGTVYTSNPNEVKQKKLKNLKKKLRQIEELQSKIDSGEVKNIEANQREKLAKK
>Act876
MDRIFASTLLIFSLIYIFFNVILADEVDDQIAFDTSSQHGLNVGIAEQNMTGKRYLIYDVNPGEGFNLRRDVYLRVANLVKILPKEQNWVLVLPPWRRLYHWRSPIHQTGIPWRTFFDLKNLNFYVPVMDFEDFVRETGSSGIDEIIYLQRYAEGWKDGVFEEKIDDRPCIDNPVYHKGEDGLYRGYFWDMSEVFARKFKCISVQGTSAILKDVLVKSKS
>Act877
MSKKSKLDVPIIFHSRVRDPYNKFSNFYEVDLEMPEGIFPSVEHYFQGMKFVPKDREKFTKGGQFDKPAATKWPENVSKGCVAKSAGSKSGTAKHQITLAEDALDQNAAQIRMKNALRIKFQQEPFNSLLLETGDRLLVHIPMRGKTDFWTAKIDKTTGELVGENTMAKLLMEVRQELRSCPTGSH
>Act878
VKKYRSKGGLAGPDGAKSVFGQACEKMSNFGPESLFLPHRVWKVKFIGESVDDCGGGYSESIAEMCDELQNGSLPLLIVTPNGREESGANRDCFIFNPDAKFQTNLHMFRFLGVLIGIAIRTGSPLSLNLAEPTWKQLAGIPLTVSDLAEIDKDYVPGLMCIRDMDAETFEAMEMPFSTPSASGCEVPLHSKIKTISLDNREEYVRLALNYRLREFDDQ
>Act879
VNDCAGQCKNNGTCVDKTNDYRCNCPEGFTGKNCEVIKDYCQSNPCLNGGICKGVVHDYQCVCPVGFQGTNCQFRVNECFPNPCKHGHCRDLIGDYKCICSSGFTGRNCTEVLSGDSTCNPDXCFHGATCIKLSSKSSQCKCAPGYTGAFCETNINECLSSPCKNGANCIDMVNGFKCVCQPGFTGPLCIDDINECASSPCHSSATCIDKVNDYQCRCAPGYTGVNCDHNVDDCGRNNPCRNGGTCVDEVNGYICKC
>Act880
MPEHVKHIEWHDLDKRKFYFFGPTLFLGIRTVLYPANLVKTRLQVQRNNALYNGSMDAFVKVARTEGIRGLYKGFMVSCFGLFAGQCYITTYELVRARTSEYSTVIRGFLAGGCASVIGQTITVPVDVVSQKLMIQGQGNHSVKLKNSKTIVKEIILSRGPIGLYKGYLASLMTYAPTSAIWWASYGVYTGLIGSIVPAGTYHILVLAPSGVMAGVTAACMTNPLDIVRTRLQ
>Act881
MADKKVNIALKQKEIKEKTKLILESSSNANLLVDLIESADTDDEEIILTFIKSVHKIFLAFLNDRKLMHGTKSSSHQASQEERETSGDKKTEDPEDVFNSWLYDKYLATQRKLLSFLHHVSVAVAELSLCSLMKFLVEEYKGRTHEKSAVFPAVLFAKIFEELVRGDYNMSSLIDRFSEYVEYDDIRFHLLKNIRKALENEEDFQRNGRFFKGNIHALLSQVKVPGDNDEINNFLVLENNLQGPEGKDSKPEVFLLKAHKKHFSKAWLLFLSKPLSPEIHKKVLLNLHTNVIPYMNDPKMLMDFLTDSYNFGGATSLLALNGLFILIHQYNLDYPDFYKKLYALLEPEIFHIKYQSRFFHLLDLFLSSTHLPAYLVAAFAKKLSTLVLSAPPQGAILAVVFIGNLLKRHPSCQVLIHRKE
>Act882
MVYITNYTNGYIVEYSAPCFDSWLLIPGENLWRAGLRGFLYTLAMFYLFLGIAIVADIFMGSIEVITSKKRKLTRFDPEKQESVEIEVFVWNETVANLTLMALGSSAPEILLAVIETIQDISSDGAQGADQDGLGTFTIIGSASFNMLLITAICVVSVPTDTVKRVREFGVFIWTAVWSLFAYVWLLITLKWVSPDEVEIWEAFLTLSFFPLLVFTSWCQDHGWWCSRRTGKVLTVETPE
>Act883
MRLTTTERLSQRQGQLRRMDFIVTFLILLTTLAVLVGSQQNHPYTCNNPPKLQKQRADLTLGGLFPVHVYKTEENQRTLVLNNYALTWTEAMLYAIDEINNDTTLIPKHELGFDIRDSCNDVSNALGAALDFILEADRNESQENSSSSQCKCVSRSSHVAVIGGAASPISTQLAHIFGIANIPQISYSSTSVFLSNKDIYRSFLRTIPSDTYQAKAIADLLLKFGWTYVSVVASDSEYGRAGMDALKVELKKRSICMAVESVFHPNLKKQELTRIITSLKAHTRAKVIVLWCQRPIAIGFLEQATKLGLSGKTWIGTETWGDSYLLYKLNPKTVGGMIGMVPRLTKHSGFEAHLAKLDPGNSRRNPWFAEFWNNEFNCEIINAEGGNTSLFNAKNNLQFVSSKEYYVYKSNTGDNATIVCPKDKDKGKPTASVLPRNKYTNVMDAVNAVVHAIESMLKCKEGEGMLLSEGKCPSTSPTIRTIDLLEYMKNVSFMGRSGTEVSFDKNGDLKFGSYAIKILQPEEANPSSMVFKEIGFWDGVNGSLEFKGETQYLWNGWEKEIPTSQCNDLCSPGKYSVNGSVTCCWTCVECPGGYAKESRGQGPCTRCPEGYESNVNRTRCVKMTEVYMDWSSGQALCVSMVSIFGGLLTLTILAIFVKHRETALVKASNRELSLIHLAVMFLIFTYPLVLIGKPNRIVCGVRPLYFAILFTISTSITLLKTDRLLRIFRAKNRISSRSHLLTNKMQIMTSVALTFIPVVTCSFWYLFRPPSVIVLNYSENSRIISCSTSDDTLLVIVLIYILGLALVCTYFAYRARTLPENFNEAKFIGFAMFSFCVFLSGLLPAFYSSTGSNRTFVNCLAVLGPAYGVLCIIYFPKVRIILFYPDQNKTEVFRINATTMNLRSRTNSPPANVLRPSPINSPLEDRRVVVSSIGSKEEAEINSARLSPYLDNRRMTAVTVGRGTTFT
>Act884
TPEVSCVGPNRKKVPVEVVSNKDGTYTCFYEPQDEGRHAMDIKFADKPVPGSPFHVKAKEGVDVSKIKCAPKNPIDEPAVNQELVYAVDARPVEAFPSHNPIKGTLEGPNGKKEPIQAKDNGDGTYDIGCVPKEPGPHKLDVKYEGQPIPGSPFKFNAIEGGPGSVKAFGK
>Act885
HPLPRAGNQEMPPVFGLSCQSKVMSSDDTSRRIDCNENELNSSVVNSGKSDDNIKSIYGTVDKHILESMLDTVQGYMLQSGPQNKSWLNGEEAKATDSLTEKQDSNSSPSVSSKTEESSETSMPVQVNGSDVAQLEKQETKDKYKASESMENGHEVDVIDSEVDEAKPSHADKRLNSLAGGEVQQESTKEIANQSTPKSEKQVTFSGLDAVFALPKDSSSPNELSRTEFPCTTGCAAEVVDDMGNVLDLVEIKKAGFDYPISSKETVTWASCGEGLNDNDEANESTGSISFDDENDQFMMYLNSIEQTALKFKLQVEQAKIDTLQILKRRLEQAYEGTPLEEIPAKVHEKLQETIAQIATEEVKKYESVLHVDAQDEFDDDECGILKQMRAELDALAAENFTLSQELEACKRYEQEYHTLQGKIEGMEDGLTTMKHDYATKNGESEFLGKRIEVLEQEMVSMRVEYEEQIRELQNENLELQKECLELDDENRTLEDELKKIQVSLTEKTYEADIYESRLDDNLAEKITAAELEALEIRVNELERHNKAMKASSEADHAVVICLEKKVEDLESSLLEAKTANSNLLTELHESQRQQATDRAKLSSYKDELEALRRENKVLKCSLESSENEVQYQRRKNEQSRTPVTKTRSPGSLGNKREIWNEIRELETILKDVQKEKKTIERKYQAFRKDSCDPNASTNSSNASILENSQSTNPGSPNSTLRRTPDTTPRSRKTTSLLDRVNNLLDKSSLPNGTRTDGITSTHANRVSATLSRDAGSSPSNEVLTSRSSASLGRTPVNNGLSEE
>Act886
ILILKNNPFKWDSSANQVSTPVLNIELKDDSGKKLKIEGLEKEVELLIKTPPGQSDGPTLSTFCKPSVNGSMLYHTTNITGNNKGIHIILMPETQQRLEVFVGYRRRPTAFNYDFKVSVPDTSHCNKSENCTENYMIAVPANMTKYPGVYYIGVRNPGRKDSNVKSRRRRSCSEAGRQKRSAVCVEFKDPPTTPPPTPQAVIPSYDPTTDINYTISVSVKSCLYWSEAKEKWTNYGCR
>Act887
VTKNSILEDFGTMFFEHCQKSGFDLMLQTLGGTLKDFFNSLDGLHEQMLLLYPGMRSPSFRAKESKYGRRLEIYYSSERTGLEYFVVGLIKAAACKLFGISVNVKVLSSISADSPWSKILVLPQSDKDLVYILPKDETMQLREKELSVITLGSRISSATFCRACPFHLMFDSNMVIYQSGISVCRVLPAIKVGRTNFKDVFECIRPPIKLTFNNILDFINKVFIVKTKEGLLDSASLTTVTEDDFGKLESPSMRFRGQMLYLPESDSVVYLASPSVVNLDGLNEK
>Act888
MVKVVFIHPDLGIGGAERFVVDAALALKSHGHDVQFITSHHDPSHCFQETKDGSLRVTAVGDWLPRHICGRLYAFWAYVRMIYAAVYLVWFSGLKPDVVLCDQVSACIPVLKWSKAKVLFYCHFPDLLLTQRKSFLKKMYRAPLDWLEEVTT
>Act889
IEDTRGVLYWLGTNGGLTDWKNPGESGLILISRSSYGHGRATDVANRKPSWCSTSNKPNQWWKIDFGDKRLVVPTAYSLRHGWSGNAGALRSWVFEGSIDGRKWTVLRHHDNDDTIKTAYGFGYWKIPNPNETGFRYVRVRQTGPNSNGRHALRLCGIEVYGKLLIE
>Act890
MRSVKLLFIISSFALYLNLSVGKEAKNLPKGHGAELGKHRESDGHVDVLTTIPSPQDFWDKYASIQKPVVFQGAAKNFPAQSLWTDSYLKKNYGDLEVKLEAKKEKDHVPVGDRGVGRDTIKSFLNSYVQKDSYMVTQLPDPLAKEVRILPCLMCGTFSERILEANLWLSSGGTKSMLHKDADNAINCLLNGTKNWILIHPENEEN
>Act891
GDLVQSILQGDGSFTADPTRHNCAVLNQALRFTSHISHLNTSLGKPNASLNSELLTLRLETAMLARKHENYSLAQRLLLNQLVKLGIAVQLEEEPNGQNNILGSLVRGLISVSNVKGSSRLDLLKAQRESAKLAYALGHTQDAVGILSGSVLEFTKINESDGVVRELNSRSLVTLSKWLMNDRKLLTSATKTNSNVTPLVAKMSSLCDTEEEFLGYGHSTLIGSQDEKEAKDLTLDDEMVWSSSGVSSVGSGVDDVESACGQILHLSTMQTPDLGKAWYHLAAWCYRWGRKTVEQA
>Act892
DDEQKKSPLALLAATCSSIGKAEPAKTAEPERDNTSLSTKISSDETRSSFKPYKQTGEKGEEMTEKASFRTPSKENTSRASPTDTKDEPSKLTGFPYSVSEGEGHCGFVHSQASRGCGLVVESGQAGQNLQSLHKECGGNCSHPSTLIPFKGSLPYPPALVGLEQSALKSHGIPTSLGSIAPIYPQCACVFCSPHGESAAAAAAQGIPLPQASSRPLQLHTPATPYVDYLQRTICRDANCTNCRAQVSPYGLASPVQQCGPHCVQCENIKTPEQSSTPYSCFYPHNLAMFKSTQDEAHPYVCNWVSGAKHCGKSFSTSEDLFQHLRSHTQLGNSVSPPVPQPAPSCNVHGCPCKLQGSQASLHASRYRPYYYKPSVIPSPPTAPISCYSTSPYGPIHSLAYDPHRLFK
>Act893
YQYIPKKQVTARKLMKYFLNRAPQRLTKRSSSEGVFYDVVFVLDSSGSVGSKEFKNALLALQTLITRAKNDTLYAGITFSTTANITYNFTYPIQAMKNLGKTVYIPGRTNTQEALDKCRTELFFKRESGYRRLSYKRILIVTDGQSNIEKPKTLYNAFRLKNMGIEIFVIAIGKYLKGIAEIVGLASSTDAHLYRVRNMKDLLDIVHLIPPWEFLRQQQKTWLENMFEDMDDEFKYIKKRNR
>Act894
MAGLTVFVLFLTTWIFQAYXFKIPYSDPSTCTSSQYFRFSSLECVECGSGKTRSDDGLSCLCIPGYKITEDNGGPDLKCESCYDSGSNINKTTSLDGWSCVSCPLIVGFDPSNNKCFDCSSGSVPIDRNLDGSKLGQRACITCLQDTSPVTDGGSCRRCHSSFLQXNASRSVCDCPSDSYQVTGGVCLSKSKLVTEKGSELYTVTYDBDKKIVSSFFKENFQAAQVLCKDYQNFTACQLLGNLCVLLDYTRDLAQSKTQSDACKVYIDISANKEKVNGNPDWPINMPWLYFAERDQDAVDTLDRRDIKTRFTANGRLTFTLAIFTLNGSFXGXENDTSRLQICQDRETKMDAXSKFATTFISSCSVPVSKLLSMPMYFYDMYILLDNKELYALPVLLQNYIFKNEPVNTKSDRTNWQLTRRFFLVENLVGRTSANEKVTMIRYAKEIEVIIRLRSSNGEIHPPYLKITYDSIDVSNAAEVAKSSKSVSYKVTYEMNDSEIKDDTM
>Act895
MANPTSYEKVTELEKQVKLVLYILTLILGLCGNSLVLVILARKVRRVANDLFIINLAVADLTLLVFSIPITVLFYGEFKSPTLVCKLVWPMMTVSNTVSIFTLTLMAMCRCHVILNAFRPVVRHRRIYRGIALTWILAIMLLLPLMIVTTQHPLGGCKEVWGTNVDGKIYTVVLAVLQYILPLTLIAIAYIWIAVDLWKPVNLNSSWTATDRKGREKRRKENLQIVKTLATIVVLFAICMLPGHVAWLLSDFGGKSEKDVTQVILRFFDILVYIHSCLNPIVYGTLTKYFRREYSRYISYIFCCRKQLHSYSSRQSHNPSGRENMHRTASL
>Act896
MFRNKEESRPIISLGRRSDPYTLCSDSEDDFEEIEFDKAVFERRYKYEYEPSRKTVAKRRLFFCLLFTSFISILGAVLYYYFSRQVLQMQRRIKNDELKVKINGGFIHGVLEEDVFVFKGIPYAKHPQRWQPPSSCGWNDCWNGTFQASEFGKECVQARYNTDQGNIEAMGTEDCLFINVWTPTTASKKRLPVMVYLHGGGLLSSSGHENGLHPTPEMITDMEIVGVSLNYRLDAFGFLALGILSKSSSRNTSGNYGFMDQILALQWVRENIAQFGGDPDKVTILGQGSGGTSVLALLASPMAKGLFQQAIALSPSADITKTSSEAAKDNEILLTNAKCAGNASMKLQCLHTLSPQQILKASPWNAYHYKQKDSSRDFPTKAIFPHAIAVIDGYVLPSAPAIAIKSDDINDVPLILGNTAQEIDDRPKKNFQNSSLGQFKAYAKTKLSPFLGTNSSSKLERIFNSYKIETSNKSAQYCYTTMVSDIREVCPVEYFAITAVKHFISPVYRYVVTSTPSHDIHLLRGNPKYSFHMWDLIAFYNFFKPFKYKPSEQDIKFKKLLRTELRHFFYNGEVKSHTWLKHPKSTAIFSNKGLEIIPKIYHKEECTFWLVNGFAPYAWVN
>Act897
GLDAKLMSDLACQFMDAMYIPQELDKILQEKSHGVPSWCEQLIKDMLVSKIIDIVPDIEAFQSEVDTDAHYKLRESDIASPRPGTPSFRSATPLLPDTMEDDPLSAAKTRGKSAHGSKGRRGSLFVKITLGGEERTRKRRMSTGSAKGLEFDNEFDNEQPLPTIDNSRRTSLASDASAIGFNLSAEKKGCYGFEKANFVQAKSDTMPKDTHSVCIVAPSVDISKVLVPESVKDMVLARVDRMSPSEQVTLKCASILGMMFSRELIEALVPISCKASLDVVLYTLVRDGILECASLAAQHQSAHNHHGFYDYDDPAHAHHHGQHHHHHHHHNVATSLHAPVLCGCYAHEGNR
>Act898
VIDLFGTAGGLLEFKASLLASHGFAALALAYFGFDDLPKAVTDISLEYFEEALEWFTRHEKVQPGGVGVMGVSKGSELVLTLASHRPELVRAVIAISPAHAIVAIPLMIRGKPSAFVKFEPEFSRLSPDGGIEWVDTYPDNISCGDVWHPAVIPVERIECPIMLVSGEDDKSWHSTQMGDMIMRRLRKYNKQHLGVHYRYHGTGHLIEPPYTPHCKNSYHKAYRMLVHWGGDAKSHCYAQEKSWENILEFFHMNISKGPMKSNL
>Act899
MANISQALNNDGRNATFPYEEGPYTTVFIVLLFFLIIATVLTNSAVFFAVYTFRGLRTVTNCFVISLASADLAVALISMPTWLMQGLLQLQEDEGIVFHMSTVWVELFCCSASIFNATLVSIDRYLAINKPLRYREMVTRRRANKSIIAVWILSFLVAAISYLQFKGNEYIYGIAIFLFITIFCIPLCIMCFSYISIYRAAVAQLSKMSCNGHMLSMGEEEKKKFLNAERRKRFYKELRITKTLAITVSLFAIAWAPYLIMIIIETFYQDIVIPFAFEAVALWIPFINSFANPLIYTGINKDFRKALKKLLCSNRSICYCAQKDDTERSRGNAFLSLAGSLHGDETATTSFNRTSNSRRQEMQCTSL
>Act900
MADEFHQRHGRLIYLSNNNRTARRRNPGVEFNNGLIFSQHRLKDNEIFEIRVDRRISSWSGSLAIGVTTANPCNIEIPACASGLKNGYWIMSGVTVIKDGITILENYGRDLDELTEGDRVGVSRLADGCLHFFVNGNDFGVACRDVPPSLHAVVDLYGKCVEVSTYKAFNAQA
>Act901
WYCPAGTGYNWNPCPRGTYSPVQYIYEESQCHACDPGYFCDSINATSPAGTCADGFFCRNGSDSRTPMGGHRGDAGICPTGHYCPAGNALSPIACSEGYYNNQTSRSKSGDCRACPGGWYCEKPGLEWPSGECDAGFYCIEKATIRNPNNVTDTGGPCPPGHFCPLGSPSPQACPGGEYNSLWKQSHCYVCPEGHFCPNASSNYTECYEGFYCPNGSASPSPCPKGTYKNYTMGNKEDDCKMCPPGKYCPLNAMKRPAGSCSPGWYCSGGSWXKEPLNTADIGNGTAVCPLIGSIGGYCKKGSFCPEGANAPRPCTSGYYCDRDYLDKEAGLCTAGYYCNGSTVSSHPVNQSNGDRCPKGHYCPTGSPYPLPCKPGTYADKEYNQFKNNCLPCIPGMYCPQFGMHYPKGNCTKGFYCPAGQTEMTPPDKECQPGHYCPEGSGQQNPCLAGEYQPYKRQDQCIQCPEGSYCDPNEARVNSSSGANSSSHGVVAPTDCPVGYYCPKGTQSASQYPCPIGTFGNTTKLASKGQCTPCTKGHYCATEGKKFSPTGKCHEGYYCIERASLPNPNDTVTGGPCMPGFYCLSGSYKPEPCSPGTFGPRYRLTNSSECVDCYGGQYCAAYGLSAPNGSCDAGFFCSGRAVLPNPVSESYGDVCPSGHFCPEGTTTPFKCPPGTFNNKTRGTMAEDCTPCPPGEYCQGYGREYPNGKCDPGWYCTRAAYSPRPLPHMRDVYNNSNLFSCPIYSVNYTGGICPIGHYCIEGSSKPRPCVAGKFCSREGLSSTSGDCHAGFYCKGGDTVPNPVNCSAGHYCVKGTPMEEPCPAGTFSPDTGNQKRENCQNCTAGYYCPSPGATSVVFQCLQGYYCPSGSINNATEICPKGYECPTGSPLPSKCKPGFYQDEEGKWTCKACTPGFYCDPTSLSTGVINPVKCSAGNYCPRQTATEQEHPCPPGTYGNETGLEKVGRCRPCPPRYYCGAAGLVKPSDLCNE
>Act902
MTGLSRGFNFTPTLKSTNEEGFGNSTEGEQMSPVLVHIFTTLYLFVEIIGIAGNLAILVAFFRVRKLRTKINFFLISLAFSDLTFLIAFLPLQLEWHLKKIFIHSLLVCEMMCTVYYFIISCSCLNLMAVSGYRYLTICYPFLSKRIVKNQVLYVVALIWAYSAITAMLPVLGWRSQPSSVDYQFCDFTFDRGFIFFTIGVNWFLPALAVFVFYGLIFRITRIQAKKIAKNQITLEKSERKRRNYLLKGAISLSKIVAVYLVCWLPFIIKCFLSQLDNYELIPFVYHYLIMFLTYSNSAINPFLYAGLCEDFNSAFRKIYRQFLSSMRSIGNSSGDYLRTPLNVLHQRSISSNQNNNIQLSTQVGRKTFGSRSSLYQQAATMLSSTA
>Act903
MYINKAYKILIATLLVLRYAVDAKVEDRENTDSASHLFDPMDSNGDPSVVNPSRPQIEDTRPSVFGMTAREALRIIDKIRLEDSDCEKMLETRSMEVLRIKYENTVYNRQAEIAIRTANLVTDILPTGSTKSLPGQPSKSVLLSNNDILYSIVRNNVESDSLIFGSAVIFNNYPNFGTWYAPYAYGNLNDPFIKVKDLSTTWSYLHELFVNFVKAKSLGRPFPQRTTYFFPRYNKTSDKPQVNLTHFFVESLDGLWTRPYYECTTSRAWQITYTAPIIGNWTSGAKPSF
>Act904
ICIATAQMIKTTKSSESSDTFLQIIDTLKSEPKAKTVVVFTSQESHIKSLLLAANERNLVGKIQWVGSDAWGNVVWLKDLQHLAHNAITVSPKSVRLKAFEDHFTALRPETNTRNPWFKEYWQLHFNCSLGKTLNSFSKPCSNSTKLTTKNSNIDMRSSSAIDAVNAFARALHAVHADVCSGSSGLCKNMINISGLELLKYIRNVSFDGATGHKVTFDSLGDVDGIYDILLFKKHNNIYRNSIIGLWANKLKMNDRIFLENSGYKMLKSSCTVYCSSNEIMVPIKGKETCCWECVPCKGNSYVVNKTTCVRCAAGYWPIKNGQGCETIKIMYFGKHIAYSVPTMMLACFGIVITVFVIIMLARNDKTPIVKASGRELSYLILSGILLSFIHTFIVVIKPSDAMCIIRFFGCSIAFSICYAAIFIKTNRISRIFNRRNIAKRPILILPTSQLVLVLGVVCVQVLLLFMLTLLRMPKAKVFYPTISSVYLDCDVRDLDFGLSQVYNFILILVCTLYAFKTRKIPSNFNEAKFIAFAMYSTCVIWLAFLALYFMKSLSLERSLILCVGVSLVAYVLLGILFGPKVYILLFKPHRNVRKAVTSLSLSSISQTNNVRCPKCTSHAAGAYTSGERGSDRVENS
>Act905
VIAMVGLFLTSRDQLFTFYNYILLCLDLSAVLYLNVYNSVDFYSTIEERGFKGLHFEDIFPLLPIIICAWIFYLISVILYSRTLHSLKPIIFSLSSIPVITRFLYPPSWKEYPSMWLCGCFAVSVFLVIEGIYNLFCRIVYEIIDCVRIMQWMYRMYGFTILIMFHWQRLEVPTCLITLFACLFTYNTLVIVVFSYEACSLYQVFHFGIAQTCNSTLTMLACCFIIQKTCGLLLLSIKLSFHGEYALQNEEAVGSPNGMREGFGFFFLCLYTGLSSCSPSRKLALLQVIFYLIVSAMVRSMFEVVEPNLIALPSRNNASFKKHIYPLVFCVSLLSLSIYLAISVYGLKERIPFITPNIITIAQILAALTLYTLYRYEAQQTELWEELDDYVYYVNGGCRLFEFVVISAVLCYRVCDFSLEWTVFQVIMAILHIYFNIWTPAKEGWQSLKMRHQVKQKLNSLPMATQEEIEVLQDVCAICLDELKAAKVTPCKHYFHSLCLRKWLNIQSKCPMCHSSIIPL
>Act906
EETLTVPKTLVEIEAEIGEVAEAPAQPEPKAPVFLETINPVVVMEGEEARFDAHVDGIPEPTIDWYKNGELIPDEGRFVHIDAVKEEIFTLVIENATLDDAGEYTCIAANDVDEVSCNAVLTVKPKEKAPEFTKEPETSTFDINTGKDVTLDLTVSGKPEPKVEWFKDDKPLKKTKRVDTSVKGEDHTLTIRGGKPTDSGTYKCVATNPAGTVSKTYDIHIK
>Act907
DWDTAVDVWKTAWPLHVYGLASIFVLFGIISLIELIRIHVKSTRKTALKVSLLIIMTIFCVTRAVTLFTDPYGSKGIINPILSRILFAIGHPCIISAMSLLLLVLIDTTKMNIAPPTFQRVQFIIAVVFFHIVLVLITDVLVTFYVETKVLILICQIYYLLLGFVLTIGYARVGFKIASNSSASVTRDEKMEKLKILIGLASVTGFALVCATIYGAAGVFGIYSNVKVVDPWPWWAFQTVLRVLEIVMVVVLLAMNVKVTGSGLGIREMFGRCHRKLFQNKVEDTVSGPPINNTNSWMTNSVNMNT
>Act908
MIVTVDCTCKWLARVAFIVVLSTQAILLDSYLVVYLKKSSAHAYIVTYIPAVILWIRGQISNKGRTVAAAVWFLYILPLAGIIGWIFDQLLQKIDKNSAMDQGFLKNIIAMAAMVYLLLDTHTYCPKLFLDINWVKAFDIVDSADFVGILLTNNSASIPGSFKRGVVSFALISLLITTISLVAFQRGETDNEDDVISTRASMPLEITRLLLQILLVNFPFFALRVFLWHEYKVELTVFAFKNVLMTIVDLIKIAGQGCESRALATADTDEAVSTAGSRRSRKNSNILIDL
>Act909
MNMSRVRFSSEVSTDEDTASHQDNYHVEVYDEAPIVRGSNLRVVQDYNDTFMEEPDILAQYDDFHTIDWVRDRQRDRTRFRRMKRLKHGTIWERIKQANDAWGGWLVVFLVGLSAGLCAGVIDIGSSWMSDLKIGVCPANFWFNKESCCWSDDTAFDGSDDDCKQWKTWGEIFTGDSNSSASLYVLNYIVYVLSSLGFACLAVVLVRWVAPYACGSGIPE
>Act910
MVLLIKALRDGRPHQVKXLLKAGVNVNLTDENGQTALMHCCFLEEEKTRMTMLKLLVADGVDPNKRDRFGRGFVSWACVFGRVDILRFMLRDSSVELDFNTIDNDGNSPLYLAVISGDLETAKLVLKELRKTCSLDEIHKTNNAGICPXLAAFHRGDKSCARLLITEGDAPVSSVIKYLKELADDSTDCVHSHPFYLFSAKSHDLRVNLLDSNPNVPTKKDLLRFLFANDDTSSSRHPNNKTISGTKLNRTKNTSDALQNLSPRKITGGLNSRYSSSGSLDTDGSRSLPGSDSCSQSQVSIATDMTSEDHKFLQLYDIYKEQLTDSYREGQPIRRYRTPTPPLPTRKESKARPNRTSQQHGNEVKGLLFPKRGSVSSNSGSLPSVNESALDKQIRLKYARSNRAASMQVAKLPPIPGNLRKLKKTKSSASFKLSNS
>Act911
GYPKSSPLALLAATCSKIGQPSSVLDLADYHNKLYNSMLQEQVNVQHAMNIQNQLASYQERNLPLTPPAEPHYPSSFPEFCFSAIQKPHLPGLPFHHGASPHPPSSVCMTVHGHGCPATVARPTYSQCTAASCKSERAEAPQHWWSVEPSKVPRSPIATGLPGSPTGHNFSFHGLQNPSPTGTYHSAFTSTFASSQAVTATRRCRRCRCPNCQLAATTGNTTKRKQHICHIPGCGKVYGKTSHLKAHLRWHTGERPFVCNWLFCGKSFTRSDELQRHLRTHTGEKRFQCEECGKRFMRSDHLRKHQKTHQNIPKKDKPENTEEYSKALTVDVDESNVNELNSVMALTPKQEENDKMEASADCFINVEH
>Act912
MDGELEQMSDEGMVGMLHNSPEIKTLKDVRRYDKKTLVCPGGCEAQLLLSEIAGHECVEYLKNELKRMDENFNELESRVAEMVAMEAYYKEKLSSLENKIEEMTEEMKVLLLERTRRDEIFSSKETFYKEQTAALKEQVAKLEKRRQEGRSQSLKRPSGDDQDEAEYDIQRVEREWALRYDKLLAEKITMETLYQRKDREYRQEMSAMKQEVYALRDSLRLEREVMALEYDQANFEKLQSLIDQLEELVRQKRIDTQKFDNAEVGEKDRLYPNHSEEEYVNERDDELGEIRDINANHAKKRPPDSVG
>Act913
MDFLVSVLLFVLATSHLVFCSVNSDGNPNSCSSNPCQNGGICSVNGTKFNCQCFHGFTGQMCEIKPSDCSPTLCVNGVCKKDSNGKPTCYCKQGFNGYRCEINEDECASSPCRHGGLCVDKINGYRCTCQNGFYGLHCELKEEQIQQCVQSCSGGLCWRNESEVIKLEWGYGESICNTQHSCFDTADSNHTLRVTPDDVFLEVQLRPQQLQVGDSLNFTLDENMAPYVRGLRPFMGDKNVFLQCKENVSEGAYVVKQPQKNVLIGKDLLTEGVHYFIDDVDRTFRCEFGLRVNVSVKTNKCYEPGSTKQCSGHGQCATYFSQSAYHCRCCGGFRGEFCEKPDHCYSTPCKNQAVCQNTDDENLYKCHCLPGYEGKRCSRVIDLCASNPCKNNAPCTPQLNDFSCACPKGFAGKTCDVEVNECDSSPCINGGTCLDNRGSFQCLCLPGFT
>Act914
MLVNDSIVNNTWNSTSTSQVHSINNGTASLVILSIIIGLGIIGNSFVVMVVSMIPAMRTTTNFLLLNVAVADIVTLLLTAIHVALRSVVVASNFMCKVIAPNTLSNVALLATGLTLTVLSVERYNALVKPMRVSRRLTTDNVLYVIIVIWVVSMAMALPMLIYIKYDPQSPQMCTPGQNLNDLLISVGCIVFSMTIIPFLVIAFSYSQIISGLYFSNTIWNSNNPGTLPEDLVAKRKLVKLLVTVTVIFFIAFVPYGVLQILNFSLHEKISKQQLQNLKKLTVVIKYLMPLHSSINPL
>Act915
ENQMPNDIANGFVRPFWQAELQNENGHPMMNGIRLNDLDTVNRHFSSRAEGEKSEANGFLANHQQRLENAMLNAVREFNLLALEVTLNHYLELLNLDGFYENDSLESCDSSKPINFLPLIVAAQLGNNEAINLFLSKGFEVQKPHNVLCKCEECMKDEFKVSQQRLDIYRALANPVYISNTSKDPFSTTFKLSTELEILSRREDEYEKDYLALAQQCCQFSLGLLDECRTSKEQRNILNYPGEEASESHFSDNSLGLVNCAIFHNQKE
>Act916
ESMKMMGLAGWMHWLAWFAKYLLILLVAVVFASVLFTIKFSSNGKVLNQSSPTLIFVFLLLYSISSIMFCFLVSVFFSKANVAAVAGGFLWFLSYTPYNFIAQSYDTMSLGLKIASCLLSNCCMSIGSLLIGKFEGRGTGVQWSNIYEGVSVDDDMTLGYVLLMYIADILLYGIITWYIEAVFPGEYGTPQPWYFPCTSRYWCGVNKQ
>Act917
MEMYYDEDPSRSTELAGAILTKPDLCIALYDYEAAEEDELSFKANNRIEVLSKDPEISGDEGWWVGRIQSQVESRVGLLPANYVTSDDTPSNFIEPLEISYNEIELKDIVGTGGFGKVYRAIWKDDEVAVKIARTEDYEDPSKTLQSVKDEAKFFSILRHRNILNLFGVCLEIPNLCLILEYARGGALSKALNVHGRKIPPSVLLNWAIQTAQGMNYLHSEAPLSIIHRDLKSGN
>Act918
IGWYNDLLTHKNFCFDYNPDTLAFIIISTPEMFEQGFKPFVINKFDCLATPRDPIDEFVSQVFLKVKNEFPEFDVEPIHDFEVHPNRRPKVLVQTAAHAAGAAYFYQXQDVTNDPWGEKKKIYGVSVHPKYGGWFAMRGVLIFKDVLVPSLPRSEPQDVVVGDEKRIELLEKYNFHWKDWSFRDIVPAASKYSEQQKKYFATLPANRKELLNEILEA
>Act919
IIHLNMLPENASMRSMYIESAEWDLISAYKTRAAKLYPCCANELVDITMHVQIKRKPLFYLFNLVVPCMIILSMILLGFFLPPESGERITLSITILLAMAVFLQLVGESLPRNSETIPLLGTFYIAIMAEISISLMLTCFVLNIHYRGTGNSAQEVPVWAKILILDWLGYVLCVRRSFRNESNQQSNVPEKRFVDGRNKKGYSVSLAYEYADMNFAPSTNCHCSRCMHARGLVYNNPDRNHIHSPDMPKFIDNRFPGEASPTGSTGWKRRQNEPNLAEEISVLSNSIREREKVEKHQEDWKYFAMVMDRMFFWLYFTTIIISSLTIILRRP
>Act920
MGDESIAIALYEYNAQQKEELSIKKNEKLTIIDDSQTWWKVKNERNQSGYVPSNYVDRKGPKKQPVQILKNIFGKGAKKGQSDSNGYDNERNQYCTPESVLIPPHTKAAICQVKAKFSYKPRNKDELELNKGNLIDVLEKEHDGWWKGRSGNNVGWFPSNYAEEDTLSENPNFKVVALYPFSSSNPEELNFEKDEILDIIRQPEGDPDWWEAKKSDGKTGLVPKNYVKTLSEDAPARPPSQSHPTKKLPLSPNDSAQAFQKVLLPSHKALSFGNEEWFWGQISRENGEKLLGIHGDNGDFLLRESETR
>Act921
MEDIENEVSISTVEMHTGGQPLRIITSGYPSIQGKSILEKRKYVKENLDYLRKMLMFEPRGHFDMYGALIVDPDFEQADLGVLFLHNEGYSTMCGHAVIALGRYAIDSGLVATDTASSTVGEVPVFIQCPCGLVKALVEVCDGKSGRVRFISVPSFAFALDVEIETPQFGTIKVDIGYGGAFYALVAEDQLNIDLRSARVKDVVEAANVVTKAVKNKVKLHHPESDDLAFLYGTIVTDGKDGYSEDPDDCTYNVCVFADSQ
>Act922
GDLDGDLYFVSWHQDLFSHPEKDLFPPMDYTAPPKKRSPFDITPADMTSFIMDYIRSDQLGVIDNAHKAHADRQAQGVESEKCLLLAEAHSLAVDAPKTGVWPDVKSLDLGLDQYPDFMMKTDKPSYKSNKLLGKLYRACRAFKRNAEHSLPTDIQRPVVDRAFVVQGYKKYVKEARDLYSEYSENLDRLMTIYGINTEAELVSGCFRKLHKRLSRERTEVAEIVERLVNDVRMKFRKRFFEEFKMDTSRHKAENLQSNEMHRKGSAWYHVAYAEAPSTPRGGPKPTRFLSFPWVVDDVMASIREQRKTGLACSFSAAQQRVVPSGFAQDVSEIHFKGPKVDVISRDLMKRLEEDKEMLLQQYKRRLSGRNLVAQSIQKVYRGWNVAVFGSTATLLFRENSDVDLCVYETKWKNPRSSSKKEQLKLLKSLTPLMGKMFKSTRLVARAKVP
>Act923
MGTXVLRDAKIWLTNFCSLPDDIREKIERKLGHAPHETKIHWNKRSYSDIDLEDPAIRKREEELENPKSDVKKLHALQDKILVVLKSVKAFPGDVKEKFETRFSSRVDEREDLEFSNSSDAEDYEQGYDIVEVHNFVFVIGGSDEGNGDPLATVQAYDCFEKKWLKIAPLPVQTTACSAATVTGIPAIVVVGGYGGWKALNTVQIYDFVTKKWNVIQHMRKRRWGSLVLGTDHGVFVAGGCDQGSVLRSTELFSIKRREWYRLSSMLTPRCNFAGALLGHKVIVAGGGTGFYFNSAINSVEMFDGDEGKWSKLPPMKHKRYGCSAVQKDGFFIVVGGCNEIGEDVKEVEVFDEKTRQWSKMAPLPKSSSLCRSLIIDSKLVVFGADGLNENAYEYDFEDKRWQPFTTIPGGRNAFAVANIGI
>Act924
YWRVFRSGWRTRKTNCSPFEYHYFLAEWRDISMLRLFEAYLESAPQLVLQLYILAYHRRFNTSSDLLTAITASCSLVSLAWAIVAYTNSLRDVMRHKVSWIGFFFQIMWRLSMLASRIIAMVLFASFFGIWLFVCIGVHWLIMFLCLVLQYTDFCMDSQGNHHPGREVCYNGIVAFIYNFSFFNITQGSTRLKLLLFYFLMLLENTASVVMWYPHSALFGNVSIVAISLVYGGFIAGIIFMLIYYQFYHPNIEEKGFCFKRGKQFEVENEHLYLFTRIWCCCCEVRAIKNADTTQDESNVVQRLSTSNGNIDLTRRPRESCNTHPSIEILPRHFSNEEIPILVSGSEALYLKSRGTNEVSRAXPVGNGHASPEFWI
>Act925
RLPTTIEEANTTLSRMENQKVKKERDDEWLTNIEMETHAGPHRRLWMGPQFSFKTFQPPGSSPSGSSLSLNDPKYSTGATITPHREGHPLDFYTEELDLQSLRLQPVKSDPVPTPGGEQERNCFIGHGSPTSGSSPLIIDNGPGSYSEPWPTMTNGSVEDKEDQLVETLLDAMNDNATMPIKTDKKRANVDQLEFHSDSPGGSVNAFASYNSSDISPIFPPNGSPEWS
>Act926
MSLRTRINGFTAWINLRLASSGHFMHNVLTDLLKGYNMKVLLESMTGRPFEKLQSFEGLTQQQKTTRVEWIVKELKATQIIPKNTFVDSRMFAMRSAEQVFDLLWCLVCHDIWYVWERSEFLQKESGAILVSKPFSWTPPXPPPKTPTHKIEKDXLLGFGSKSLRRTPVETPEPSPSPTITERSDDMIKRRRSKNFPSPEYCILDMVNAHLRLSREGRKLTRGIMSLDDLTDSRVLCALVNTFVPETFTTEILLNDRWTINLALQTANAMFKSSNPFDSQDLVEGDVMSVCAYFAFFFMSGYKFRQSKAMLKRLDELNVLKIGVKDEIEQFPEFVTNMKDLKRKKELENLIVDYDEEIEMIEQNYDVTKCAAWIKEVAEIQNK
>Act927
MRVFILFKDERYCIDVDLGQTVGEIKQVLRRKFDLDTVQNEESENDSQMSLRFAGGSLEDDWIYADLSIPSGATLRCELVENVKSYLNVFIVYSGDTVKFTESFSVWETRVSDLRTMIMNKTGLHVSVFRLISPEGKEMFDCNILNDYNINVGDVIRLETWDGWASFLKAATKGHLTPTLKHMISMAEDPLTAKYQLRVALFIAAHFGYTQLAAVLMKSGARSDEPVGEHPIREWCNGDVHVDHLKTPVHEAAQRGHLICLRQFIHHNYACILAKDGNGLTPCNIARRYKQTECFKLLIAEQFRSRSIEGLTITLYAKIKKWSERARDRALVYQKHNPSPLLLAMEKRSYRKAAVGQKVYVDGFGKRLQNSASKLELSLVHNDPKKALVEAGAMEMNTKTLKAIKSPNVQHDDLLNGKSIFPREADEKKTDELHERVLTDHMKTSKQISIRNSFEVLPAVCDSCCYGKIIKQENAREAALNTKKKKKFVKQYESYRWKESNLESLERVNSEEKSDENPVSLLAETTTIDRRLSMPVINGNTKLPSDFNSNHKRFAADKTIENRNDDIEKHRVFVTEALLDSIERNPSNREDWLTEAEKAKQNTSDRVYYTEKMPPIGKQNGLQYSEFLHQYNKSKGKEHPEKAKSDDGGVSNKANSVDFFPKANGAFPKRTKSEDPAVQSTAIYRHVTGLDIRESAKASLEVATTFHKMSWLQQVQLAIDLNKNTFKRQISYSKSFK
>Act928
MAVVTKSVPAKRHICVWTFPEGSTPAVRVLVEEGKIRADNLIRIAAKTLGIFECSLQFFSLFKGIERPLRKYGNNEMIYLPCKDIISIQRWSFDVAREKKLLKTDAGANRLFALQCKXDIKAGRIKPKPEDIPVLQEYLNPQFPCEKQFVEKCQTLYGYASVHFTNCTVQNDLSVKELKLREGSSLTLIANPKGLIFKT
>Act929
MQRFNLYPPSNATEVSICEDDQLGVGLTISGLIFMYIIITLSILGNILVCSVIFKYTSLQTVSYYLVCSLAVSDMMVSVTVVPFDIVYWIYFPVWPLGGLICNLWNSVFFLFLMASVFNLLAISTDRFIAIVYPLRYKELMSFNVVKVIIAFIWTYSIITGIILFLVLIPPEKKVYSFELPPAFHAFLLVVNVLIPFLIMIGFYFKIYVIARRHAKRVGIISNIPTDIRNVGDLIGRELRVAKALGIVVITFVLCWLPFEIINIAILIDEGIENCAMEIADTLSCWLAYLQTAVNPIIYAFSNTKFRKAFKKILFKGSNDSFSEYRLTTVHRQQGASTIRISTVRNTSDEGQP
>Act930
MDIQQTIQDTVLQAAKVVEEQVDSEIDRLEKMTSDDMDELRERRLQALKKQAQLKSEWLHKGHGTYSEIANEPDFFPDTKDSPRVVCHFYRDSTFRCKIVDKHLALLAPKHVETKFVKINVEKCKFLCDRLAIKVLPTVVMIKDGKFVDRIVGFDELGGHDEFSTNMMEWRLARAEVINYAGDLSQPPDKPKTGTTVLKKSIRGR
>Act931
MPPVSRLDMWTNMAASSSVNVDCLMPNGVLIPIEVRIEATLTEIKTKLWRESTSFPLSNLLRDMGSYVFVCVNLQGKVEELVDENRQLVDAKPFRPMLKLIERKGDREEKLLTSKIGVLIGKNLEEYKLMQNAEIDEFRRRYGEFVEGVAHKRRQLEWEERAMYAYPPQVDLGESAPXFVERNLMENRRFLVNVAIRNNRASMKDMHAFNVSADTYPQELLLLVLRKRGAIMGGGHHETDNLNDFVLKVVGRECYLLGDYALLQYQ
>Act932
TVIENSKTKCKCHGMCGSCSVKTCWKTVPNFREVGDLLMEKYDFATLIRVNNRIRSSKVKLRPVRRKFRRSGFKGELVYFENSPDFCKPDNSLLIQGTEGRVCSRDSLDTDNCKSLCCSRPYGTKKLSVTKRCRCHFNWCCYVICDVCEETSVLNVCT
>Act933
EQQAMSCSEFCKPSITKPLIISMAAMFFQQFCGINAVLFNCAAIFKEAGFENGKEVSVIVAAVQFIGTGCACLIVDRAGRKTLLWTTALVMTASLIALGFFFELAILKEGKEVAGLLDSIHHTVPVKEISWIAILSLILYNLAFSLAWGPVPWLLMSEIFPLKARGIASSISTLFNWSLAFAVTKTFVDFQNALTPPGTYWLYAGISFLAFLFVVLRVPETKGKSLEEIERLFDGGHRRIYEPIE
>Act934
MEDEENVARSVYDQICNSLIEKKXLQETSVAFGKLKSDAERVKFVLNLTSVDQIIRIXPXSXQKSTEXSINARVEGNKLFQKKLLXKALKEYTQTIFLAPESDKKATALGYANRSAVLFHLHEYDLCLRDIKAALDNGYPDDSLYKLVDRKGRCLALLNRKDEAHSAFKEALZCLAISSLKSKDKHLWKKQLEKQINQCLDTNEVQSPVNPVESVRAGCPTXVELSYGVNNKYTAASKAXDLAVSPLKGRYPIASQDIQIGDIILAEKPYASVLLSTHTDIHCHHCFVRLJAPIPCXQCVAVRYCSFXCAXESWKAYHSVECKYLKHIYSTGKYGHLALRAVIKTGLQQLRDVISKAQSSVNDPRMLGCNDIGVYDPSDYTPIYHLVGHTEDRAINDLFKRTVTAVYLLKCIQETRFFDSSQGEQGSDKGTEESLILVGSMILRHLQSFPCNAHEISELQLSRKSVATSETTEIGAGIYCTLSLFNHSCDPNVTRFFYGDKCVLRAMKTIPGGQEIADNYGVLCALTPRDERRKALANQYYFHCECKACTEDAPLYSEIMKIXKPIFKCEGCGFPLTGSKDTVFTCKSCNSKQNIESKAKLLKDSEDGFAEAANKLLDKADVSSALPQFQHHLHYLEENVSQPWHGFNNCHELMKQCYNILANCNLVD
>Act935
ALVAGLATGIPVVLLVFIYVTYCCCKRKQKGEHLEEPRLWRRDVRSRSHDLFIPAYVPRFVKRFVQNSSKNSSETTSTQTSPVDDKTFFSEGSEPYRTAPDDINGTVDRDWPGGLGSLQVPTARRSSLLQPSTSSGESSESTYEHTPNKGISPKSPRTSACDSKSFEFVRPIPVKPLITITRAESLSKDDLNARLESTSYSADVEHVTQSHSDSQLGSSRKSRDMSSKSLESISQAANERRGSTDRGLASRSRSSSHSIQHENSKSEPYNKIPVNISSQVIRSRRGSKGKGSQPGKSYLGKINLSLQYKQTTCDLFVK
>Act936
VYLLDENDNQPKFEFKQYETTISLSVALGTQVLMTLAIDDDAGSNSDLTYLILGHQTPPVFSIERXTXVIKVARKPEVKAYNFFVLVRDNGNPQLRNLVPVKVTVLPTXVKILQFEQSKYDVRVPESESVGEXVKSLRLIVPTGTNPAVQYSIVRSNSDSSFQGKTFTVDSSGRIRVAGILDYETSKRYVMVVEANASSVHQVARTAVVINIDDVNDNKPTFVSNPYRVSIPENIDIGSKVLRVFAEDLDSXSNGEVLYSLSPGDPEVMQSFEINPNTGWITTKGALDREXRSSFTFRVRAIDRGSKSQLSSETVVXATILDVNDSPPKFSQQEFKASIKEDALIGQTVATITAVDSDEKSDLFYFILSGDPQAKFGIERKTGVIFVHGGLDXESVSSYKLNVSASDGLYTSFTQVKIDIEDANDNAPICTQSIYVERMAEDSPIGSRVLTVSAIDADXGVNAELNFTVYGQGVGVFTVDRNT
>Act937
DLISADSIGVIVERVTPIRTVLSGDVNISLQIPGYLVNATAXRTLFLTVMEHRTHVRLRTLKVDVDXQNLTVQLPCDLFDHAGQYGFAYKFSGNGPTGKLNTTLSLEWGKMTVEAPRNHTTLTRFGYIWVYHDRSCLPKSRRYRDKINLYYLKENRKVVITHRIVRKVKNGKQKGPXRRMRMGFSCDLFDIAQTYFFEYVSGFNNASLARSEPVFVRWSKHSLYTPTKTIFPCTNSFVVSFNAPECHKTTDVIRVYEQNSGRFVTERPALPGHTAVFFPCTLFNDYIKGYCFRYVSKSTMNSNAERIQASHCVSTLEP
>Act938
KTRYMVVDCGGGTVDLTVYELNTKAGTLEELHKGTGGACGATGVDQEFENLLKKIFGKEFIDQFKSKRPAGWVDLMIAFEAKKRTASSNKANPLNISLPFVFIDYYKKHKSSTVESAVKKFGSSKIKWSSQGMLRVAPETMNELFAPVLKQIIQHIRVLLSTQSVSDIAYLFLVGGFAESPLLQTAVRDAFGSQMRIIIPQDVGLTILKGAVLFGLDPTVVRVRRAAMTYGVGVLNRFVPGKHPKSKLVKKNGIEWCTDILDKYVIVDQAVNLGDKVTRSYAPAKPGQNYTIITIYSSDEEHVTFVTDSGVKKCGQLRIEMPDMKNNDPIKPREIQASMEFGNTEIKVSAVDVLSGLDARASIDFLSN
>Act939
MSSRAGGRNASTSSSSDVMNSLTASRVAATYFDKIERYELQESLAYYSSDWLLSTEDTKISVDPPVGLISGIQISSNLDNCLVLIPHEEGIEPLELREMHQIVRELVMGIYVLNQTPSICLEANYDCSTSCQIPPAYYDTRVGQIMVEVDYMMKSLWHGAYFPKDKRTKFVERWRQAVNLNTMTGVPETRRSLELVWTEAGIQDLSKDPEFTKAYESLPVDNKDDLTVAEERKNFMKNVDDLALKMTFKQKTINQHQNMFLLDSDYHISSVVRSDKLDQQSYEKLQRRLTIHQEFIRKYLPLKAEIHCLLVLLKFISFMVPFLVAIKKRCKVPDVTKLLPSFTFEECKTEREFPPLMLRKEFTCKNFDSSEKYFHLHGGIYFDRETGSTQKINEQIIAQKEHLEYTASDDYNKIITSDTVMLESYPIKPIKIDNKSYYVLNISLETYYPSSPKHPLWIHAHYDEISKLKPKRLPIPELQIHEQYKKRYGYQRTVKLKQIPAGLQASAIRGLVAIFYTMCRKLPPSRLNTQDSNGLSLIHHAAMFNRPQMITMLVVMGFDVNVRRYNNISSQGVSPLHLAARCGALDSLTCLIAYRADVSIFDDQGWAPIHYAAYYNHVDCLMHLVHKEPKLLEITSTDDTLSTPILLAASSGALDVIKCLIDAKACYTVTNCQGNGVVHLAALHFHTNVLEYFIEWSNQELPVWDILVGMLKSEDLSRKESAIKCMEVLSVAKETNWKSILYAGGIPALVALLKIENEDLQSLACSVLCNIGSHIEVRVAVSATDATGVIVQLLSSPNVMIHSRASVVIADLACVDNNQDKIAEQ
>Act940
VDSSDFHVEKSITAASASSGGTEVGVDVTYEPVRLGDTRAKLTVVSPVGGEYIFPLFGHCSPPKPQGPYSIKNGATTSIPFKNVFSSTTQFQFCVDNPCFVVKASETIRAKKIHNIIVGFEAGQGTSKAPRMGKLMISCPRSTGGAGNVTWTYYLKGNP
>Act941
MRLATAFFCRPTPKFIFACVTSSLLTLLFAWYNCRIPRAALPVLAQRDDNLDQLNPDPQIYCADLVSKALREREDQEYAEEKEREQKLQANCPKGIPFQPIDVIVNGGETKVEGRLDSDSDEPYVPFSFVKNYFEIYGDVQKVDNKKVLEWRHSYSEIHESKHKYDPKGPFLWFQSYHVEGRQRVLCISGREEVPVSSQWNPKGHFYPIQIAQYGLSHYSMFQVERNSRGKVRVFEDGEAGPESEQNWVANSPNKVENIYDKERNSRVIKFFTS
>Act942
MVRVLLCHYFKSQRIFSESYQPTSLCSTREYLFVGVGGCRVFVYSLEEPNFPLVCQFSTISTAVKLICNDNSNYLATIERRQQRDVTKFARVYFNWNRATVNEPVRVLVAGHSLTQRNIDYNQEFSAIELSTSSRVTGIASCKASGNVIISTDGKLCLYRQCVVRNVIPEVQSSECGGVKISDFEHFLDINPGFVVRGIDLCGPYVTFRSKLEVRVIKLVFFTQTEERRQRATNAGEKH
>Act943
MAHVIGGFISREQNPRRTRKLSKESEWLKMANFPMAASRHSRFFSRLRDGLQDAFTHAVTPRLQIDKKTIEKTWKLMDKVVKLCQNQRMNLKNSPPYILDILPDTYQHLKLIISKYEERMHILNDIEYFRIYIENLMKQSKHAIKLFKDGKDKMFDESSVERRSLTKLSLVFSHMLTELKALFPSGTYISDGFRVTKADAADFWKKNFGT
>Act944
MEEDEPKVFRYIFDPLKRTSVKVFHETPSKHRTALHITNLEEQKENFLRFGKIPSFKFTGSVENYFKKKKTNVRFEFLPEAKIILENVRQQYGSGDNFLDAAFGQKLNQADATDFMINYVKSHGLDGQLNIVWTNDLNCSGRMVWHGPNVRFNRPEARKFTLFLKRTEDNIFLRERGIRGLADHEIGTHF
>Act945
MTMADLEAESEQFLNEDGFSSPSVVKDRPLAAMLKKKNVSMYLQFVFFGIGSVLPMFVIFAAVDYFDDIFPKTEPEFALNVIYNPLLFCGSFVNLVWGRGSSFRWRIVCGFGVMALSMLGFIALDRLELCGDPCINPHKFHYWAVLAMAGVLGLADAVCQSTLFGLTSHALPPLYTQGLM
>Act946
LLWKLFTHCTVDNQKVTAISALCRLSCHSVGVFQYVVEKAGSKAVQDALSSGIPQVQQALVTMFASLISSKPQSKRLIQEKDIISKVMRIFDSHSAVIRGKAFLLIVSLVQCNQEALLMCCQARLVMHIEKDQKRGTPMKGEVPETLQYLMHCLQKCVECLVEGALNILENVLSSLHSVEGRRHPSAAHTKQLRLHLPNLPVILHLITSHAFRSLIVTDGFLVDIGLLLTHVMSIDCGNTSLGTAAGPSAEEDLTYVVLSIVECITQHPPLLLEFASSVSVNILPILVALVSSANGNTRALSFRLFAEVASLYLDNQNVYNSASNAESVVASTNKLNE
>Act947
ITVVKVLATDRDLGKNAEITYQISSGDKTKFKIDPTTGLITTLATLDREQQQAYQLYVTAKDHGTPSQSSVALVTVKVKDENDNKPRFAQNLYPVSLVENTALNSVVLRLRAVDPDEGTNGQVTYAITSGNSDNTFGISANTGELSVLRLIDRETIASYDLTVSASDSGSPKKNSSTSVSITVIDENDNAPVFTNQNASFSVEENVPRDTLVGVVTATDADVGSNSQIVYSIIKGAQNVLAINPSTGVITVMGRIDRETMATYPLTIRASDRGSPVLFSDKKFTVRVDDVNDNAPAFEKSIYR
>Act948
TANYDFFKVLEDKCCAYLLHLIFPCHPSFSLSKVPELSLKDAESHVDEPLLEMATEDKSPPVHEENSGGDITEEVLAVSSQHVSGIIPIPKSALMSRDSKESSGSHVHTGSHGQSSSSLFSLGGFHSILDTMSHEGTGNEYKSVTSVGMGGEISTAGSEEPLSTVEPHTNVGDVIASVKKLGNEQAFLHTMLTDQSSEGVLPLFPSWSLCRLGSLSSYQPAKGLEQPGFFPGSNFLLVWDIPLSNESHTDQTSQFDSQGKLFSTKTTSSEAWPAPNELPSLAGSTPSLPLHQALSYSQRQCADMKANTTQMVVSQNVAKGATSGGSTRSRGRNARDTGPPTVRAYIGNEYECPRGH
>Act949
MNGTECPGSDRSISFIILAVLSSLSGLVAVTGNVLVLLAIYTTRSLRTTSNLFIASLAASDFLVGSVMDPILAVRSIKYSYFGVSFNDKNPFKKGVDFLWIQAVIATTFGLLAVSVDRYVAITKVFLYDSMFTSHRSGYLITFIWIFSFVFASLRLFLPDSKLALLWVATAILSCGIPFTVTAYCYLAIFKAARKQLRRIVNETTAKETRRLEEARHRKTAWTIGIVIALFFFLWFPSLVIASINLTLEQGCKKENFSRTVWIWVEWVAYMSSAVNPWVYSMRSAEFRIACKQSLGLQKTRIIPEEMISRSRARPSVIDMGTSNPSPGNIKDSQIRISPCNDPVNKQSKFKDCNFLLPPVA
>Act950
MRKTSQSLRLIACLLNISEAHNERIVESVALSATNLHIPKQDQFQGLGGKNSNGGVKCPATVLNIFSDLDYNRSVITIAAPIENIEESVYRACETAYDQIDLGNHCGGHPRLGSVDLVPIHPINSEVDLKECGQVAQRIGHRIVENIKGTSVFFFGHADVPQNRGLVNRRKGVNWYKGKGGMSFHNIGWDLGQRPSPRYGCTGVGAIPYITNCNVTINTKDLALGQEIAKSLRASTPGGLQGVQAMAFEHNEMVEIACNVEAFE
>Act951
MSKRKLDAEDSRLEKSLPKRQKTKSVRFDKATVFYFPRRQGFVSVPSSGGFTLGMANNHCWEETIHLCSLNDEFITDSTKQVVSIPQKKRKILLKKSGIKRIFKKEEKDCMEIRLSRILCGCSCGEMCDAETCECSLNGIGCQVDYGKYPCSCEKNSCKNKNGRKQYDPSIVERHYYETFTRLNGIAINVGLEQIL
>Act952
MDFSVVTTNGQAPTKRAYHSCSIIGNSLFIFGGIRDDKTVLDDMYRYDVEENSWSQERTPSSTNPEKSRSLPKGTLCTAPCVSHHTATVIRERYIIIIGGWNGKKRTAEIFCFDTHNTTWRRILESGDVPVGLSSHSAXLVSPKDILILGREGGVRTQRRFSGAFNLDTETGRYTEAPFHAASRSGHNANLIHVRGSRECYLFVFGGRKSGGYELLGRWNRTEKPIHCIQQSRIEKLLAKCKSCDEPDGRQHSQSLLMGEKYMIVFGGEKWSGVRENVTNEAFILDCHKMVWYKIPVSDQIPKLVGHTMCGVADRILVFGGCNQNRACDTLWQVNLLD
>Act953
MSKRTNDKTGLAFSGGGVRSAAICSGVLRRMLQKQXSIDYLSCVSGGGYTGASYLDWKYRNENRDDPSWHKEYFDHLLTHSNPFCDCRNPCVAILDALILVILVFVVSLVLPWVSAFTFAIPTAYIVDFFFGDILRLPFTCPDEKTXNFTSSEIVDNPNTIVQLTLNNGSAECVPKFGPHMYKTISLFTSILVAFLLFYFLKNLLERRRTLYYIFRLFSNFSGFTLAMTFLPWFIEEYVVVTPMWVNALIIVFSIFIWLGFPPLRDKASLALIVYFYAYAVKWRVYKTPILGIEYSRLTFWIMLWICGVLLWLHPFIGLLQQNAVHLYN
>Act954
TCTAFGDPHYKTFDGRLYSFQGGCNYVMTTDKCPGSNVTVQSFRVDAENIPCGSTGVTCTKSVTVTIHDTVIHLVRGKEKPSVLRLPNISPVRAEFSLVYAGLYVIIKTPFGLNVVWDRGTRLYIEMNPNSKHWSKVCGLCGNFDGDMTNDFLAKNGIEETSPYPFGDSWRVRGDCTKTKEPQHPCKVNQHREARSHAACAIIKSNVFKPCHLHVDPDQYYERCVYDTCGCDMVGDCECTCEAIAAYAYECLSAGVIIDWRKEKC
>Act955
MLLQTHLTSIFRPCSVNSFLLTDQSSLAMLRCLFLVFVALLLKTSSAAFXQAEENRTLAFLNWYNYQAAIEEYKANEGSWKYATNLTKENQAEKTKTSVSFSMFMQGARKNASKFDVSKLSEDSKRQIKMIIASASPKDKDDLKRLSDLEGEMENIYSSSKVVDSDGKELALDPDLSKILRTSRDYERLKFAWKGWRDATGPKLRPIYKTFVELSNKGAKENNWDDTGAWWRSWYEVDNLEEVVDGLYNDLKPLYEELHAYVRYKLSIKYKQVDKNGSIPAHLFGNMWSQSWVNIYDLVEPYKGEPSLDVTKNMVDQGYNPLKMVKLADEFFKSVGLKPLPDSFYKKSLIEKPSDREVICHASAWDFSINHDV
>Act956
HTTVSNTDELGNTVNQVDYLCKWAGMPYGESTWEDGSLVSRYFQDKIDDYLNRERSDKIPTKSAKVLRQRPKFTLIKKQPSYIGSNDKLILRDYQLDGLNWLVNSWCKGNSTILADEMGLGKTIQVISFLSYLFHSHTLYGPFLIVVPLSTMAAWQREFALWGSQLNVVVYLGDVTSRTK
>Act957
MAGLCKHLVNTMASRLNSSYWFTIRGLAAAVSNSQVSAFSTSSPLVGRTHYSFMKIPRSIPNMPVPRYLKDGTMRRHKGRSGRNHSGKISIRHRGGGHSQTYRIIDFVRAPFMKGAENPPLIKEKVLQVGYDPCRSARIALVAGNGSNRQKLLIAPDTVQVGDIVTSHRGKPESLALLKPGDAYPLKYLPIGTVVHNIELKPGKGAQLARAAGTSAQLIRKSKDTAVVRLPSKEEKVISDLCMASVGRVSNIDRKNRVIGKAGRNRWLNRRPKGQTGIDRTHWKKKRV
>Act958
THRTVLNQILRQTNVHLSDGPFAVLVDHTRVLDFDVKRRFFRQELEQADEGIRRDDLQVHLRRDQIFENSFRELHRRSPEEWKSRFYIVFEGEEGQDAGGLLREWYLIMSREMFNPNYALFTTSPGDRVTYQPNPSSHCNSNHLSYFKFVGRVVAKAIYDNKLLECFFTRSFYKHILGKPVHFTDLESFDYSFYQGLQFLLEHNISEIGMDLTFSTD
>Act959
PEGVPVPTNVSYPRTLALSWSPPSSPNGIITRYNLTIDGTLVYSGTDRQFNITGLKVYTRYTLQITACTKIGCTSGLEHHVYTGELPPSGLSLPTLYVEGNDSIRVQWNEPTEPNGVIQRYEIHISTTEELGPNYRQVYNGPRSNLSAVIKNLVTGTLYYIRVKAFTGGGGTFSNASSARTISGIPSDIPAPRVTALDPYSLHVEILPPRQPNGIITRYELYQDESPTPVINGTLTNYTASGFTVYSLHTFWVRACTIKGCNRGMAAKAYTGELPPNGTIQLSASVVSATEVKAKWTAVAQPNGNLSYHLMINGTFLVPGSTTFETEVRIENHRGQPEKDIAYKGLLADSNYVFWVNASNSAGYILSNKISDKTPES
>Act960
MCNIEEDDLPLQRPPRGKVDKDGRTCMKCLKAQAVVVVRLNDPLCEACFMTYFVHKFRATIGKARVIRHEEKVLLAISGGPCSMAMLRLVYEGLSGKTAKKFRFKPGVLFIDEGALLDLDEQERAKIKREVSEFVAKNGAFDFYQANLEDIFQEKFAATENEKESCSTSSKLKSCFNSLASLTAKEDLLRSLRLQLLIKVAMREGYLKVMVGDCASRISVRILSDISQGRGEALPFDTGFVDSRHGNLIVLRPMREFVAKEISLFNFFQGIDTISVPTLATKSDCYASIDRLTEEFVGGLQAQFPFTVNTIFRTGDKLTLKDNYQSAYHCSLCGVPLAQLDEDSLTNEVDKLHLEENCQGNVAKDREMAAKGYEGVXNCIRSQKCVHDSAKKTSTESDRIMGELCYGCHLTLKDMKDGLDVLPSFVTESTTKHMNEEEXKEQINEFLLEN
>Act961
TCSVLGDPHINTFDGRSYNMHGRCAYVLSEHCHYSAAETKKFSIVLKTVNCQSDAACSRQLIINITGAALITLGSTKSGNNFLPTITVENGNPKTYYSKLVDIEHVGQQTVQVHAVIGFMLTWTGYNAYLTVKPGLEGQTCGLCGTFNHNAGDDFHTRDGDTEVTAIAFSKEWMLPDSAQVDPNCHRTNWANLDNPCSLYSSYRTYANDSCSHINDVNGIFKHCHRYIPPNDYFQKCLGDGCKCKDCLCEVVSAYARACAEKNIIVNGWRNIITDCAS
>Act962
LLDAYKKIAELEAALQSAQNAKGELQRDKQNLQNKINALEDELQNEAKTQAQLRGILDQNKTRNEALKAEIAKLQQKLRDLQQNFDAQVAEHAERKYTVDRLEDEIKNLLADNDKQRKEIAMLRNELENLMSEKRDLQGDLLRAEPQITDLTTQLHNSRDENSRLKIEIETLRNQLQEARSRYEKVETETVIREAAGGQLESGVDMFASMDDDVDGLRAEKDRLASDATSWQNKFNTLQKNFDDISIEKQRLEERLATMQKTINHLENTNQGLSNDKNKLFHDFETSKRKISDLQNDLDNCRFGKDQLQAENDVLLKRVAQLEAEIDIQSKSNIEDYDDSSSYAVLQAAYKRSQERENELQAELLNAYKMNAKLDNENKTLHEKFAALEIKNKNLILKSDALKDDIITLQKKLSEIEEKYDLTRERNEELEDELTVLQHRMGEIDNDNKFNQQGKAEYQVEITKLQN
>Act963
VEIKEVDPDATEILINFAYTSKLTITDANVQNLFIASDRLEFKSAKDACIDFIMRQIEVSNCLRILALAERHGLKVLKEAANYCITNHFIEVVETEDFKNLSPSQVVDLLSRDDIQVTNEKQVFNACVTWVHYNIESRRQHMPELLKAVRLAFVPLKYLHEEIAEHPLVSTNVYSQDIVEEAETHHCERAGIRMRNSYAEALYVLGGETAFMKEEKSVERFNTEKSEWETCKAMSEARASFAVVAFQNKLYVIGGYRRGRKLKLMECFDPVDNSWTQLASTTKCQGDMRAAVLGDYIYVAGGSSDRLLTC
>Act964
IDTLRTHGFDGLDLDWEYPGTRGGSPKSDKGRFTLLCDELRAAFEAEAKATGKERLLLTAAVAAGLWTIKDAYDIEGISKPLDWINIMTYDLHGTWESKTGHHTAMGPEGDKLTLPFAIWYWMNNRDTWEKPGIRKGMPANKIVLGLGTYGRAFGLASPGNNGLDAARDYQFTPKGQYTGAEGFLAYFEICKLGLTVVHKNKAMAPYGYKGKTWVGFDDQQSLIYKIDNVVKKNSLRGVMFWAIDLDDFSGQHCGQGKYPLISAVKKYLTSGVQPTFPATPPPPATTQAPPISTQSPPAPGTTQAPPPVTTQGPAPTTSGGGTSGGCKAAGSWTGNAGMDAWCKSNCALGNCPPTHCVCN
>Act965
MNNXTLNYTFQTGFCAVTLESDKEKALKTLAYCCMLLLSITGNCLVITVVFKNLSMQTTVNYLIVNMAVSDLLQSSIAIPRNIVEIYYGSTRWFIAGKAGDLFCKCVPFFTDISTAVSILSLVIIAFDRFLGVVFPMRASIISKRMHSVNMAFTWIIAMGFHAPYFFAFHVEVHGTSQCFYSWDPLPAESARIYFLVTSISLYFFPLALLLILYSTILVKLTRRKTPGNSSFRTQQRISKRNRSVVRMVLAVVVVFALCWLPINTYVYLSFFYWTPQELSCFTKLYFWGKFVAYSNTALTPFLYFLFSQNYRQGLKYLFCGQVATLKTSIHTRPRNDYEGGREISLSESKSKPWAKYGRNLKSPHSSTLSDNQYNCIPRFAFR
>Act966
QFDLRQAHSCNSSSNKNCKNVLINLNVHVGAMAEAKCIAINPVRPELMAVGCNDPFVRVYDHRMLSTQNSSLEQKATNGGSTSLEEARLPVGCVKYFAPGHLPPRLSKDFPRPLRAFVATYVNFSPDGNEVIVNLGGEQIYLFDIRKPVSVVGYRQFNGLSDSITSNGVVKDVIDCMSSATCDNNSNVANGTTNGFKILPVNGKTLLLSKPTNGHKVLNSSSLRKDLPPKALELKALGNEAFCKQQFWTAVNAYNEAISLAPNSAILYANRAAAYIKRA
>Act967
TNKAVEIIDGFQKKLQSQGDESSNEELEKIKVMLESPLFHQLLKIQESIRELNAKLHHTSLDAVKDFDFDPNGKLIFPNDIGNIDYESIEQEEFRESRTGYLVQAEPVVPDNELDYAEDNREKLINEISQSRFNDDDEFVNRVEALAQGREVEVVDLMKPERGGLGFSVVGLKSENRGELGIFIQEIQQNGVAG
>Act968
LKPEIIEPLQSVKVMEGDEAVLVCKVSGTPLPTVQWEKNNLPIRESYRVKGKLEDDVATLTLKQTRGDESGEYKCIVSNEHGTVSSSCKLTVVVPIKPSFKTKLRPLEVVEGSKAQFDVEIEGFPKPEVEWYHGTTKIVDTGRYTFEEDNERYTLIINSTTLDDSGAYKCVASNDAGKSTSRSDLTVKEREFAPEITGGDDEPIYVDLNQEVNIKVTVKGKPKPEVKWYKDGKPVRTSLNTEVRSRGESHSFEILRAKPEDAGIYKCEAKNKHGTDYKTFTLKVG
>Act969
SEEGKFLHPSGIALNKNGSLAIIDKDNNRIQLIKLDGTHIKSFGSPGDSDGQLDCPSHIAVAHDDGYLVTDTGNNRIVKFDAEGNFEWNFGTKGSGNGRLDRPAGITVDPEGFILVTDFQNHRIQVFEADGTFFAKFGCEGDKEGQFKFPTGLAMTKDGHVVVADRHNHRIQVF
>Act970
EELPSFTRRKKTQDPPIEKIIRVSYEELLTGTQKKLKIMRKVLNADGQTTRNEEKILTLDVKKGWKSGTKITFAKEGDQNPNTIPADIIFIIQDKEHKHFTRDSDNNILYTAKISLRDALTGFANGASVQVPTLDNRTINIPLTDITKPGTRKRVKGEGLPLPKKPGQRADMLVTFEIVFPTYLPQASLDALRSALPS
>Act971
VVLVSGHLDSWDVGQGAMDDGGGAFISWQALSVIRQLKLRPKRTLRMVMWTGEEEGYFGGLQYYNVHKVNISNFDLVMESDIGTFKPLGLDFNGSADAVEVMKEVLKLLKPINASMLNPTNVGGDITNWVKNGVPGGSLSNQNDKYFYFHHTDGDTMTVLNADELDLCAALWAVVAYTVADMEDMLPR
>Act972
MDELVTDLTLALERTDDPQSSNSDTTIGTKDSPSSTPIRKQIKKRRGRKRRSEFPLSKDLAMLSEESNDSVEEALKDYIENITMYQSDSDNDGVLESCKRLSMYHRLSSKMDPYPLPERQEGDQLNSSVIGLSKKRSKRNKKMKRTAQQSSSGTLQHSQEFSLNGKTTKGTHSRRSLKRKLSNRVCGNACGETWTRKSKYEEGILYENDNGGRSSDLMSADIMQSRHPRHLNFTALSVEDTPVTATCTWDQNGPQDDVMAGSDSDTSSGNESEGFFTNDEGRLGDDEGEESTFEQDPCVNVIPWWENDNQSIDEDEKFQHIVEGVISEYGIQAEASKQAG
>Act973
NGETKTLMFFDGCPPELGCTVSLRGGNRLVLAKVKKIVQFVTYVSYSQKLETAFLMDEFALPEKPMYPNDSSSTSINENSNTETIKEAEEGNCDLDTKESLNEAVIFQQALDRTVLSTSPHVRYPLPYLLTPEGVRCAVRPRLPKEIYWSARLANEKQGSCLTEKELEEFELPNLKRNVHKSVQILEAHPFVCPSVVVNSNDQFILGVVADFRSQGGRIFLKRRNVESDGRRKSKWLIMESEDEGKENEFDTVDGKKRKDSNTEKNGRKISSLDVKCRTQDGLASPVHFNRK
>Act974
WMEMLRIQGPDGHRPMKRLIEFLPSVAEIALNQCLEVSDFPSTHPQHSIKFDLVLLDPGPDDELSLRGEPFDGPATMVRYNREELLNHPVTQALLRYKWFAFGKVLYYLNFAVYLLFTILFSYFIIEERGRLSLFSPSTVNASSAEKDHLDVYPSSSTMSLAIVIAFFLCVQLLKEFYQLVMLRLSYLRESSNLIEVFLYTTTLIYIAPYLASKPMYYSPAVQWNAGVVALFLCYTDLLLYIRRIGNSGIYVSMYFEVLITFLNVLVVLIVVIFGSAVIFYVLMKEQ
>Act975
YGRIPLTYPKVCGHKGPVLDIQWNPFDDNTLASASEDCTIKIWYIPDGGLNEDLKDYVGQLCGHERKVGIVRWHPCASNIIASAGFDNVVIIWDVEREAAVLILKGHPDTIFSLSFNWNGSLIATTCKDKKIRVIDPREGKLIASDFGHRGPKGSQITFVGNSNYLFTSGFSKMNQREVALWDL
>Act976
QYYSSAIAEIGLAIFATSIILNFHYRKNKMPNYLRKLIFSFAGPIVGMKKYKDLARSEKLLRRGQERANGTSNDNEHFKKGNNCELKSLSLLQNDLIACEKEPRNEFQRGKNHSSIRETHILEDSEDNSADQEDKGDNVEKELADIYAKEWQEAARILDRLVLLVAIVVCICTFAAIFIQAPRVQEHLFGDPAITEEQRLLLRRK
>Act977
PYLTESLLLSKIESCKKTNSYKELVHIIGKVFSDSKLLNKSFLLEKPKALEGATLFVDVDAVRRIYKELFVLEDPSVENALLNSLVTLSSNIEIQINFHKHDIVLEDPNFLNQIIVVMENTMLQSPEYLDSALPSFLKSLTLLPANLQAQLVRIWCTYEVDDIRRMVETLQQLITYQVLTGPSAVNHIPVHEDIAIVNSTKVMKLFYLVSIIAGEKRNPSKVTLQNDSQPISTAIKTFQDEIYKVLELRSLDCRQPILNYDEFVNEPLNDHIEVDRDFTYFKGDPQKFSFLSHFFVLSTATKGLALFYDNRVRMFSERRLTMLYSLVHGHHQTPYLRLKVKRESLIDDALVR
>Act978
MSKAFYIKLIDLKPNTMRIITNVRIGRLTCILSTIVIVACLFVLSHFTFHASTTHFFNGVKHKFHHWFQKAVFDHNWEDIHCRRKFKNETHVDDSWVQVISEQLNIKDGQAVFDSNTGCNDWIIALRKKFPRLKIGGGHTDPYAVEYAKRLFNDTADTFVIVDKYTGKLQANAPSIMYDHAINYAGLREMSKEAQCTLVGELLRIIKPGGSIYLGHNMEENECKVFEKYTSFVRLPGCYWSDCLKTRTDISDIYYIKESDLYGPHKDIDSCYTAVFIHRRVIINRVKNGPEEIKPKYKEHPKKYYCTPEPTDQGMAQGAKELFDKHMIPAHPRSLAGSLLKYKQSKMPKNDTSN
>Act979
MGALLLACFLVAVPTLVLGSPVAASKVGIALYYESMCGGCRQFIRDQFYPTYQKVGGIMDVTLVPYGNAQETRYGDQWKYDCQHGPEECVGNLIETCAISILKNTSVYFPFIHCLELSIGNNPIPAAEQCASQLGIDFDPINKCQSGPEGNALEHAMAQKTNSLYPRHQYVPWITLNGKHTDEIQNEATFNLLKLVCDTYLGTKPSACQQVGTKPIVPCYKNA
>Act980
TLREIQTEFGLTGSFKDEPIARWLLKHNPVEKDYRSAVDNFIASCAGYCVATYVLGICDRHNDNIMIRKSGHLFHIDFSKILGHAQMFGTFRRDRAPFVLTSDMAFVINGGYQPSPRFQHFVDLCCRAFNLVRRHANLFLNLLSLMLNSGIPSLSSMHDLKYIRDSLMPNANDADATAEFTRLIHSSLSSMFTQINFFIHNVAXIRDVTQFKRSSVGNSNSVLSFAPKSYSVDSDGYIDSARVVDIQKRHTPGEKYYVYVINICRVTDKKPTFLFRRFEHFQELHSKLTDLYPEVNLPRLPAKILLGRSQIRTVAERRRAELDDYIRHLLIMPSEIAESDVVYTFLHSLLMDEEEASKFSIQLLPEEKATRSITGQIKLSLRFERDSLRVMVMHAKDLSPRSPGGSADPYVKLYLLPDPEKVTKIKTKIAK
>Act981
TETVTVDEHKAVRVFRYHGNPAKKRQEKWPASRGDYCXFVLYKENKDTMEAINLLSKLVHAKPSSFGYAGTKDRRGVTVQEVRAYRVQAQRLKGLNKTLRGMTVGNFEYCQDRLTLGQLSGNHFVITLRNVTGNTKNIEQAMNSLINVGFINYYGLQRFGTTAVPTHHT
>Act982
[truncated: 362,542 more chars]
