# Supplementary material for: UPrimer: A Clade-Specific Primer Design Program Based on Nested-PCR Strategy and Its Applications in Amplicon Capture Phylogenomics
Source: Mol Biol Evol. 2023 Oct 13;40(11):msad230. doi: 10.1093/molbev/msad230 (PMC10630340; doi:10.1093/molbev/msad230)
Supplement: msad230_Supplementary_Data [file msad230_supplementary_data.zip › Appendix 18. Scleractinia/Appendix 18. Highest-scoring nested-PCR primers of NPCLs for Scleractinia.xls]

## Sheet: Detailed information
NPCL ID	MSA ID	Predicted Amplicon Length (bp)	No. of Ingroups in MSA	F2 Primer Start Position in the Peptide MSA	R2 Primer Start Position in the Peptide MSA	Peptide Sequence of F2 Primer (5' to 3')	Peptide Sequence of R2 Primer (5' to 3')	Nucleotide Sequence of F2 Primer (5' to 3')	Nucleotide Sequence of R2 primer (5' to 3',after reverse completement)	Degeneracy of F2 Primer	Degeneracy of R2 Primer	Ratio of Variable Colunms for F2R2	Information Score for F2R2	PCR Score for F2R2	Identify Score for F2R2	F1 Primer Start Position in the Peptide MSA	R1 Primer Start Position in the Peptide MSA	Peptide Sequence of F1 Primer (5' to 3')	Peptide Sequence of R1 Primer (5' to 3')	Nucleotide Sequence of F1 Primer (5' to 3')	Nucleotide Sequence of R1 Primer (5' to 3',after reverse completement)	Degeneracy of F1 Primer	Degeneracy of R1 Primer	PCR Score for F1R1	Identify Score for F1R1	Final Score for nested primer pairs among different MSAs
Scl_1	XP_022780303.1_398678_406147	2028	8	379	1046	VTYYIACD	MKIAIQNL	GTNACNTAYTAYATHGCNTGYGA	ARRTTYTGDATNGCDATYTTCAT	1536	576	0.552194	144.556	67.9	97.5	308	1086	DCPHGYE	WAMIVDE	GAYTGYCCNCAYGGNTAYGA	TCRTCNACDATCATNGCCCA	256	96	75.7	96	92.3747
Scl_2	XP_022781034.1_299168_304196	1956	8	503	1146	YVQECIKF	HAMFKIGD	TAYGTNCARGARTGYATHAARTT	TCNCCDATYTTRAACATNGCRTG	384	384	0.415094	89.4444	75.3	96	367	1218	LFDVAKE	FKDEPIA	YTNTTYGAYGTNGCNAARGA	GCDATNGGYTCRTCYTTRAA	1024	192	72.5	100	92.2936
Scl_3	XP_022801749.1_41320_43333	1878	8	25	642	CIRNVQET	DGCNKMTC	TGYATHMGNAAYGTNCARGARAC	CANGTCATYTTRTTRCANCCRTC	1536	256	0.643098	165.667	68.3	94	13	669	IFPQLND	FCQHPKD	ATHTTYCCNCARYTNAAYGA	TCYTTNGGRTGYTGRCARAA	768	128	72.8	99	92.1819
Scl_4	XP_022791037.1_510727_512539	1614	8	42	571	RIEDVIHY	EDTHFVQC	MGNATHGARGAYGTNATHCAYTA	CAYTGNACRAARTGNGTRTCYTC	2304	512	0.411538	71	70.2	100	32	621	RGCCNYE	WAFMQGE	MGNGGNTGYTGYAAYTAYGA	TCNCCYTGCATRAANGCCCA	512	64	73.9	100	91.2371
Scl_5	XP_022793253.1_357349_359488	1371	8	223	671	TDPYAKCI	KETINVLQ	ACNGAYCCNTAYGCNAARTGYAT	TGNARNACRTTDATNGTYTCYTT	1024	3072	0.513889	84.2222	69.5	99	205	700	VYHECFG	NEIKGFH	GTNTAYCAYGARTGYTTYGG	TGRAANCCYTTDATYTCRTT	128	192	75.6	98	91.0499
Scl_6	XP_022785842.1_653931_656596	1407	8	472	932	VVALHEKW	GWQLNILE	GTNGTNGCNYTNCAYGARAARTG	TCNARDATRTTNARYTGCCANCC	4096	3072	0.693694	115.111	62	100	392	952	FVYYDIW	DFTMHYG	TTYGTNTAYTAYGAYATHTG	CCRTARTGCATNGTRAARTC	192	64	75.8	100	90.8109
Scl_7	XP_022790405.1_516871_519697	1470	8	350	831	DPNVHQFM	YKLNIFGR	GAYCCNAAYGTNCAYCARTTYAT	CKNCCRAADATRTTNARYTTRTA	512	3072	0.554852	99.6667	70.2	94.5	327	884	GKWFICD	QNITVYD	GGNAARTGGTTYATHTGYGA	TCRTANACNGTDATRTTYTG	96	384	76	99	90.7995
Scl_8	XP_022788691.1_279624_281712	1602	8	110	635	CPDHQKEK	FDMDNHVI	TGYCCNGAYCAYCARAARGARAA	ATNACRTGRTTRTCCATRTCRAA	256	128	0.381503	73.6667	74.1	96	41	673	NGYFAEI	QKCYPKG	AAYGGNTAYTTYGCNGARAT	CCYTTNGGRTARCAYTTYTG	256	128	72.8	100	90.7754
Scl_9	XP_022792818.1_129994_133150	1974	8	487	1136	EQMKHRMA	CFWDLENK	GARCARATGAARCAYMGNATGGC	TTRTTYTCNARRTCCCARAARCA	128	256	0.584	136.889	69	94.5	431	1168	IYDTPMH	KNDYVKP	ATHTAYGAYACNCCNATGCA	GGYTTNACRTARTCRTTYTT	192	128	73.9	96.5	90.1822
Scl_10	XP_022810261.1_23196_24558	918	8	39	336	CEQLIKDM	NHHGFYDF	TGYGARCARYTNATHAARGAYAT	AARTCRTARAANCCRTGRTGRTT	768	256	0.699301	84.2222	70.5	99	10	381	LACQFMD	ADEMTKV	YTNGCNTGYCARTTYATGGA	ACYTTNGTCATYTCRTCNGC	256	128	74.6	96	89.9924
Scl_11	XP_022792236.1_543959_546494	1260	8	255	666	TMQNAVIE	PFMNEEDI	ACNATGCARAAYGCNGTNATHGA	ATRTCYTCYTCRTTCATRAANGG	768	128	0.448622	62.1111	71.6	95.5	205	726	KFKEGYD	FMTDIEY	AARTTYAARGARGGNTAYGA	TAYTCDATRTCNGTCATRAA	128	96	75.5	100	89.8569
Scl_12	XP_022782123.1_295214_300485	2091	8	644	1332	EEVKIMKQ	DMVLKIIA	GARGARGTNAARATHATGAARCA	GCDATDATYTTNARNACCATRTC	192	1152	0.418021	101.333	65.9	94	527	1476	QEFCEKI	WNKIMHD	CARGARTTYTGYGARAARAT	TCRTGCATDATYTTRTTCCA	64	24	78.3	99	89.5888
Scl_13	XP_022798080.1_148084_149398	546	8	91	264	TQQWHAFE	QMDYLGKV	ACNCARCARTGGCAYGCNTTYGA	ACYTTNCCNARRTARTCCATYTG	256	512	0.625767	44.2222	71.3	100	40	285	ANWPVYC	WQVFQKN	GCNAAYTGGCCNGTNTAYTG	TTYTTYTGRAANACYTGCCA	256	64	74.6	98	89.3692
Scl_14	XP_022791094.1_485921_488164	2076	8	49	732	LLACMNGH	YEVIQFHA	YTNYTNGCNTGYATGAAYGGNCA	GCRTGRAAYTGDATNACYTCRTA	4096	384	0.401481	86.4444	68	96.5	5	752	DENGWAH	WQHCKRI	GAYGARAAYGGNTGGGCNCA	ATNCKYTTRCARTGYTGCCA	128	128	75.6	98	89.0811
Scl_15	XP_022784851.1_228186_229496	1017	8	125	455	TGMPDNVE	MECANRIK	ACNGGNATGCCNGAYAAYGTNGA	TTDATNCKRTTNGCRCAYTCCAT	1024	768	0.350932	32.8889	71.5	100	117	470	DKEPVFE	VCQKNID	GAYAARGARCCNGTNTTYGA	TCDATRTTYTTYTGRCANAC	256	192	72.9	100	88.8858
Scl_16	XP_022806830.1_84764_86234	1098	8	89	446	DQMFNHNA	HFCGIAMM	GAYCARATGTTYAAYCAYAAYGC	ATCATNGCDATNCCRCARAARTG	64	384	0.42	36.8889	71.4	100	79	536	AVGNGEQ	DFGHYEK	GCNGTNGGNAAYGGNGARCA	TTYTCRTARTGNCCRAARTC	1024	128	72.2	100	88.7291
Scl_17	XP_022796585.1_264560_266435	1503	8	74	566	DIAGKAKV	FYKYEIDA	GAYATHGCNGGNAARGCNAARGT	GCRTCDATYTCRTAYTTRTARAA	1536	192	0.643312	118.556	65.9	100	13	610	ILQRINM	HKFVYIG	ATHYTNCARMGNATHAAYAT	CCDATRTANACRAAYTTRTG	2304	192	68.3	99	88.6006
Scl_18	XP_022788364.1_1876999_1878052	519	8	128	292	YFKVQIED	IDGCNKMT	TAYTTYAARGTNCARATHGARGA	GTCATYTTRTTRCANCCRTCDAT	384	192	0.468354	29.1111	74.4	100	110	306	CIEFHDC	YFCWLCM	TGYATHGARTTYCAYGAYTG	ATRCANARCCARCARAARTA	96	128	73.4	96.5	88.5845
Scl_19	XP_022795864.1_69870_71886	1659	8	142	686	KPYCFEEW	FNWDDVLN	AARCCNTAYTGYTTYGARGARTG	TTNARNACRTCRTCCCARTTRAA	256	512	0.484962	88.4444	70.8	97.5	28	704	SDGEWHN	VYKDIAQ	WSNGAYGGNGARTGGCAYAA	TGNGCDATRTCYTTRTANAC	512	384	70.8	97.5	88.4177
Scl_20	XP_022795339.1_367740_369351	1410	8	69	530	MEHNGQHW	PFANPVDK	ATGGARCAYAAYGGNCARCAYTG	TTRTCNACNGGRTTNGCRAANGG	128	2048	0.618304	84.3333	69.3	98.5	50	551	MYAEFCD	YTEDGFC	ATGTAYGCNGARTTYTGYGA	CARAANCCRTCYTCNGTRTA	64	256	76.6	92.5	88.3047
Scl_21	XP_022795279.1_107319_109887	1731	8	119	687	KEGENICF	VCPYCYNH	AARGARGGNGARAAYATHTGYTT	TGRTTRTARCARTANGGRCANAC	384	512	0.241993	47.1111	67.8	99	68	704	HKFNNWD	MGCNQCT	CAYAARTTYAAYAAYTGGGA	GTRCAYTGRTTRCANCCCAT	32	64	75.7	99	88.2919
Scl_22	XP_022793205.1_166988_168488	1110	8	16	377	VIPQDDNW	MDPEETAQ	GTNATHCCNCARGAYGAYAAYTG	TGNGCNGTYTCYTCNGGRTCCAT	768	512	0.360563	35.8889	71.8	100	8	422	DEGIIQV	FDMTPKA	GAYGARGGNATHATHCARGT	GCYTTNGGNGTCATRTCRAA	288	128	71.1	100	88.2883
Scl_23	XP_022788511.1_57960_60381	1596	8	126	649	KFANIEED	KEADFLTP	AARTTYGCNAAYATHGARGARGA	GGNGTNARRAARTCNGCYTCYTT	384	2048	0.473786	83.7778	69.5	98.5	34	758	VKANMDK	TFQMLKD	GTNAARGCNAAYATGGAYAA	TCYTTNARCATYTGRAANGT	128	256	72.3	96.5	88.216
Scl_24	XP_022793569.1_386215_388339	1623	8	113	645	NINLQKQY	YENDKAVQ	AAYATHAAYYTNCARAARCARTA	TGNACNGCYTTRTCRTTYTCRTA	768	512	0.375954	60.8889	69.4	99	73	718	YVKEIEQ	HQKIDLT	TAYGTNAARGARATHGARCA	GTNARRTCDATYTTYTGRTG	192	384	72.1	99	88.1416
Scl_25	XP_022794422.1_465357_468303	1953	8	142	784	YVWPRMAE	KVFMYTHF	TAYGTNTGGCCNMGNATGGCNGA	AARTGNGTRTACATRAANACYTT	1024	256	0.68612	165.667	68.4	90	84	792	WGQATDF	NWHPFDR	TGGGGNCARGCNACNGAYTT	CKRTCRAANGGRTGCCARTT	256	128	73.9	94	88.0569
Scl_26	XP_022780319.1_730231_731143	423	8	112	244	GMEKFCQD	DTWYMFLN	GGNATGGARAARTTYTGYCARGA	TTNARRAACATRTACCANGTRTC	128	256	0.238095	8.22222	76.2	100	99	258	KYKDDTE	PDFENYD	AARTAYAARGAYGAYACNGA	TCRTARTTYTCRAARTCNGG	128	128	70.6	99	88.0043
Scl_27	XP_022806603.1_132908_134957	1635	8	86	622	FTEIAFDH	WCCFKFHE	TTYACNGARATHGCNTTYGAYCA	TCRTGRAAYTTRAARCARCACCA	768	64	0.457467	81.5556	71.4	100	32	638	ERWLHHT	HVEQNFP	GARMGNTGGYTNCAYCAYAC	GGRAARTTYTGYTCNACRTG	512	128	67.2	98	87.9648
Scl_28	XP_022794536.1_1396389_1398159	999	8	147	471	PVMVYIHG	HKDDTPYQ	CCNGTNATGGTNTAYATHCAYGG	TGRTANGGNGTRTCRTCYTTRTG	768	512	0.492063	64.2222	68.1	97.5	104	508	CIQDPEY	TNFAKYG	TGYATHCARGAYCCNGARTA	CCRTAYTTNGCRAARTTNGT	192	256	74.1	99	87.9333
Scl_29	XP_022801068.1_214561_216271	1233	8	84	486	EDLVNFCY	NTVECFDP	GARGAYYTNGTNAAYTTYTGYTA	GGRTCRAARCAYTCNACNGTRTT	1024	512	0.219697	31.7778	71	98.5	58	533	NAMFTGD	NTVECFD	AAYGCNATGTTYACNGGNGA	TCRAARCAYTCNACNGTRTT	256	256	73.2	100	87.9127
Scl_30	XP_022783851.1_192076_193294	834	8	64	333	EKCNTGHW	FDQIPELR	GARAARTGYAAYACNGGNCAYTG	CKNARYTCNGGDATYTGRTCRAA	512	3072	0.607004	65.2222	71.1	99	56	362	QTVIDIC	INAWFGP	CARACNGTNATHGAYATHTG	GGNCCRAACCANGCRTTDAT	576	192	70.9	97.5	87.8941
Scl_31	XP_022783311.1_234192_236168	1827	8	29	629	ARGMKEEQ	PKHYMDFV	GCNMGNGGNATGAARGARGARCA	ACRAARTCCATRTARTGYTTNGG	1024	128	0.397976	79.5556	71.8	95.5	14	661	AHGYPQE	NNMKVLY	GCNCAYGGNTAYCCNCARGA	TANARNACYTTCATRTTRTT	512	256	71.4	98	87.8857
Scl_32	XP_022806534.1_61043_64007	1995	8	54	710	DAGFFCHN	CEGYGNTY	GAYGCNGGNTTYTTYTGYCAYAA	TANGTRTTNCCRTANCCYTCRCA	512	1024	0.343077	84.5556	67.8	95.5	8	722	GHDWQPC	CDEGWYC	GGNCAYGAYTGGCARCCNTG	CARTACCANCCYTCRTCRCA	128	64	75.7	97	87.8473
Scl_33	XP_022782570.1_111018_115125	1842	8	519	1124	HYMQWVPD	FGTKYGDV	CAYTAYATGCARTGGGTNCCNGA	ACRTCNCCRTAYTTNGTNCCRAA	128	1024	0.504378	108	70	97.5	508	1149	DEEHKKN	NFVKALM	GAYGARGARCAYAARAARAA	ATNARNGCYTTNACRAARTT	64	1024	71	94.5	87.8004
Scl_34	XP_022799223.1_354631_356420	1068	8	225	572	HKYQFIKE	HFQDIGSK	CAYAARTAYCARTTYATHAARGA	TTNSWNCCDATRTCYTGRAARTG	192	3072	0.39645	54.7778	69.2	98.5	205	623	FCANCEK	KQNGWDE	TTYTGYGCNAAYTGYGARAA	TCRTCCCANCCRTTYTGYTT	128	64	76.4	95.5	87.7919
Scl_35	XP_022784240.1_717856_718912	903	8	96	388	GTRIDYIF	HKEPCVLR	GGNACNMGNATHGAYTAYATHTT	CKNARNACRCANGGYTCYTTRTG	4608	4096	0.713768	82	64.7	100	79	425	GAYTNWC	CNFFKWV	GGNGCNTAYACNAAYTGGTG	ACCCAYTTRAARAARTTRCA	256	32	75.8	95.5	87.6788
Scl_36	XP_022806271.1_114276_115793	921	8	21	319	PLCQKIYK	HQECYGVP	CCNYTNTGYCARAARATHTAYAA	GGNACNCCRTARCAYTCYTGRTG	1536	512	0.342466	27.2222	71	100	13	415	ATKPPYE	IQCFKTN	GCNACNAARCCNCCNTAYGA	TTNGTYTTRAARCAYTGDAT	1024	192	71.6	100	87.5601
Scl_37	XP_022783883.1_345469_350169	2037	8	456	1126	GECKACHN	YITQVRDA	GGNGARTGYAARGCNTGYCAYAA	GCRTCNCKNACYTGNGTDATRTA	512	3072	0.350904	81.8889	67.9	98	358	1135	IKFHKQE	GVEPHLN	ATHAARTTYCAYAARCARGA	TTNARRTGNGGYTCNACNCC	96	2048	69.8	100	87.514
Scl_38	XP_022798660.1_296546_297218	408	8	52	179	ENFHYGQW	MPFMAHLV	GARAAYTTYCAYTAYGGNCARTG	ACNARRTGNGCCATRAANGGCAT	256	512	0.504132	22.6667	72.3	98.5	27	209	PIMNWNC	IVNEDPF	CCNATHATGAAYTGGAAYTG	AANGGRTCYTCRTTNACDAT	48	384	74.7	97.5	87.478
Scl_39	XP_022777512.1_583114_584563	984	8	85	404	DIVYTWVN	EKHAPWVR	GAYATHGTNTAYACNTGGGTNAA	CKNACCCANGGNGCRTGYTTYTC	768	1024	0.608974	70.6667	68.7	98.5	50	486	EWSMQKY	DFYTHAN	GARTGGWSNATGCARAARTA	TTNGCRTGNGTRTARAARTC	128	256	70.8	99	87.4579
Scl_40	XP_022787076.1_474028_475011	654	8	22	231	IQDKPIMG	IQEFDKNG	ATHCARGAYAARCCNATHATGGG	CCRTTYTTRTCRAAYTCYTGDAT	288	192	0.21393	15.1111	72	100	10	271	PEVNGKH	ADMGNHR	CCNGARGTNAAYGGNAARCA	CKRTGRTTNCCCATRTCNGC	512	256	71.8	100	87.4003
Scl_41	XP_022800808.1_126187_128455	1920	8	61	692	DIRKPEGN	VCDFENHR	GAYATHMGNAARCCNGARGGNAA	CKRTGRTTYTCRAARTCRCANAC	3072	512	0.2896	67.1111	68.8	100	30	748	PCLHTFC	QIFKYRD	CCNTGYYTNCAYACNTTYTG	TCNCKRTAYTTRAADATYTG	1024	384	68.5	100	87.3886
Scl_42	XP_022801298.1_206749_207884	615	8	60	256	NCQPFVVD	FCIFEYVY	AAYTGYCARCCNTTYGTNGTNGA	TANACRTAYTCRAADATRCARAA	1024	384	0.326316	22.2222	67	100	15	271	FHQHKGM	FEGQMVY	TTYCAYCARCAYAARGGNAT	TANACCATYTGNCCYTCRAA	128	128	75.6	100	87.2309
Scl_43	XP_022785245.1_312975_314005	699	8	38	262	IVVNGKQF	KNYHMLPD	ATHGTNGTNAAYGGNAARCARTT	TCNGGNARCATRTGRTARTTYTT	1536	512	0.288991	20.1111	70.5	100	14	336	ANYCVQM	DMVYAVG	GCNAAYTAYTGYGTNCARAT	CCNACNGCRTANACCATRTC	256	256	73.3	99	87.197
Scl_44	XP_022797264.1_393519_401655	1998	8	489	1146	RKQKVIDD	HDTQYIEI	MGNAARCARAARGTNATHGAYGA	ATYTCDATRTAYTGNGTRTCRTG	1536	384	0.534562	117.667	66.8	97.5	452	1292	LDAEKDK	EKDNEIK	YTNGAYGCNGARAARGAYAA	TTDATYTCRTTRTCYTTYTC	512	96	68.3	98	87.1695
Scl_45	XP_022788336.1_183462_184554	936	8	69	372	PELEKMIM	MDHVNEGC	CCNGARYTNGARAARATGATHAT	CANCCYTCRTTNACRTGRTCCAT	768	256	0.400673	38.4444	71.3	100	9	380	FYQDEGI	QIMLAHQ	TTYTAYCARGAYGARGGNAT	TGRTGNGCNARCATDATYTG	128	384	70.1	99	87.1362
Scl_46	XP_022806534.1_70690_71890	990	8	62	383	AGYFCPEN	EFGCPNGT	GCNGGNTAYTTYTGYCCNGARAA	GTNCCRTTNGGRCANCCRAAYTC	1024	1024	0.422222	44.7778	70	98	27	398	CPKGHFC	FHPDQCV	TGYCCNAARGGNCAYTTYTG	ACRCAYTGRTCNGGRTGRAA	256	128	73.6	98	87.1335
Scl_47	XP_022792705.1_247399_248431	576	8	80	263	MPFWFIVQ	FKWMEYLN	ATGCCNTTYTGGTTYATHGTNCA	TTNARRTAYTCCATCCAYTTRAA	192	128	0.457627	31.8889	73.8	96.5	60	277	ICNYFIV	IYTCMNR	ATHTGYAAYTAYTTYATHGT	CKRTTCATRCANGTRTADAT	144	192	70.7	100	87.02
Scl_48	XP_022801049.1_293899_295681	1536	8	74	577	IDGKAYVC	GKEQMIRD	ATHGAYGGNAARGCNTAYGTNTG	TCNCKDATCATYTGYTCYTTNCC	1536	768	0.672131	118.222	70.4	98.5	8	609	TFYINGD	HIYLVME	ACNTTYTAYATHAAYGGNGA	TCCATNACNARRTADATRTG	384	384	71.3	90	86.9957
Scl_49	XP_022796574.1_1237123_1238492	891	8	29	317	DGKYVHWN	FNEWHEGT	GAYGGNAARTAYGTNCAYTGGAA	GTNCCYTCRTGCCAYTCRTTRAA	256	128	0.400709	39.8889	75.2	97	16	325	HIFYYAW	QIEKAVP	CAYATHTTYTAYTAYGCNTG	GGNACNGCYTTYTCDATYTG	192	384	73.2	94.5	86.9691
Scl_50	XP_022794528.1_162663_163731	930	8	50	351	KDGCWVEI	KWFMYIIM	AARGAYGGNTGYTGGGTNGARAT	ATDATDATRTACATRAACCAYTT	256	72	0.575862	58.3333	73.3	95.5	16	368	TQFQETK	MGIEYHG	ACNCARTTYCARGARACNAA	CCRTGRTAYTCDATNCCCAT	256	96	69.4	99	86.7581
Scl_51	XP_022787520.1_206371_207785	918	8	62	359	IKCTYKYN	YNAKQIFT	ATHAARTGYACNTAYAARTAYAA	GTRAADATYTGYTTNGCRTTRTA	384	384	0.37931	36.5556	71	99	47	394	YTINGMK	DARFCDW	TAYACNATHAAYGGNATGAA	CARTCRCARAANCKNGCRTC	192	512	69.9	100	86.7499
Scl_52	XP_022786615.1_227320_228292	681	8	82	300	VTPNGYAD	NFWYDMEY	GTNACNCCNAAYGGNTAYGCNGA	TAYTCCATRTCRTACCARAARTT	4096	32	0.440758	36.6667	72.9	99	53	308	NAFNHWP	DIKYNYF	AAYGCNTTYAAYCAYTGGCC	AARTARTTRTAYTTDATRTC	64	96	73.4	94.5	86.7047
Scl_53	XP_022797109.1_316215_317299	948	8	43	350	CVKNIEGN	IEYDEAVT	TGYGTNAARAAYATHGARGGNAA	GTNACNGCYTCRTCRTAYTCDAT	768	768	0.538194	58.3333	68.5	94.5	35	367	IEGMHCN	EDMGFDA	ATHGARGGNATGCAYTGYAA	GCRTCRAANCCCATRTCYTC	96	64	76.1	98	86.6981
Scl_54	XP_022794048.1_139565_144141	1908	8	192	819	QHVTIDED	DQGFNGMV	CARCAYGTNACNATHGAYGARGA	ACCATNCCRTTRAANCCYTGRTC	768	256	0.673736	157.222	69.5	89	91	938	DLKMGVY	NDFGGKF	GAYYTNAARATGGGNGTNTA	AAYTTNCCNCCRAARTCRTT	512	256	68.1	98	86.6006
Scl_55	XP_022787945.1_426366_427547	837	8	28	298	FREQKLCD	IECYDWFH	TTYMGNGARCARAARYTNTGYGA	TGRAACCARTCRTARCAYTCDAT	2048	96	0.310606	30.1111	71.5	97.5	6	306	VDTFHYE	NCWFQVA	GTNGAYACNTTYCAYTAYGA	GCNACYTGRAACCARCARTT	256	64	77.4	94	86.5878
Scl_56	XP_022795171.1_241822_243268	1362	8	11	456	KTQAFHGN	YHPVICDP	AARACNCARGCNTTYCAYGGNAA	GGRTCRCADATNACNGGRTGRTA	1024	768	0.28246	40.4444	69.2	97	3	469	ALFYHNQ	QYAMCQG	GCNYTNTTYTAYCAYAAYCA	CCYTGRCACATNGCRTAYTG	512	64	72.9	100	86.5853
Scl_57	XP_022794033.1_188964_190614	1122	8	55	420	EIQGENCP	IQNVDYVT	GARATHCARGGNGARAAYTGYCC	GTNACRTARTCNACRTTYTGDAT	384	768	0.507082	70	67.8	97	46	475	DEIRWQN	DFPEVTH	GAYGARATHMGNTGGCARAA	TGNGTNACYTCNGGRAARTC	192	512	72.6	98	86.5738
Scl_58	XP_022786329.1_238989_239798	384	8	127	246	RFHPNDIK	FIIKMDDG	MGNTTYCAYCCNAAYGAYATHAA	CCRTCRTCCATYTTDATDATRAA	1536	144	0.0973451	4.77778	69.6	100	105	256	RQYMTIE	NHMTCAV	MGNCARTAYATGACNATHGA	ACNGCRCANGTCATRTGRTT	384	128	73.8	100	86.5103
Scl_59	XP_022789455.1_182001_183017	507	8	102	262	EFDPDIQH	MDIECYPW	GARTTYGAYCCNGAYATHCARCA	CANGGRTARCAYTCDATRTCCAT	384	192	0.363636	18.6667	74.9	97.5	43	278	FWQQMAF	QFQIEHH	TTYTGGCARCARATGGCNTT	TGRTGYTCDATYTGRAAYTG	32	96	71.2	98	86.4722
Scl_60	XP_022787289.1_290626_291542	630	8	37	238	RMETIPHF	DVMENIRK	MGNATGGARACNATHCCNCAYTT	TTNCKDATRTTYTCCATNACRTC	1536	768	0.317949	22.2222	70.4	99	2	288	CGIWAIF	DYPIQTF	TGYGGNATHTGGGCNATHTT	AANGTYTGDATNGGRTARTC	288	384	71.7	100	86.4434
Scl_61	XP_022781068.1_593312_595670	2016	8	46	709	PCLHTFCK	HMIVTDFN	CCNTGYYTNCAYACNTTYTGYAA	TTRAARTCNGTNACDATCATRTG	2048	384	0.29376	65.4444	69.7	98.5	37	726	NGFDDPK	DFQHAWF	AAYGGNTTYGAYGAYCCNAA	AACCANGCRTGYTGRAARTC	256	64	72.9	94.5	86.3786
Scl_62	XP_022782709.1_45275_47760	945	8	131	437	HGAYFPKD	HAHYDEIV	CAYGGNGCNTAYTTYCCNAARGA	ACDATYTCRTCRTARTGNGCRTG	1024	384	0.33	31.1111	71	97.5	70	459	REMHQIV	HEQFKKR	MGNGARATGCAYCARATHGT	CKYTTYTTRAAYTGYTCRTG	192	128	71.3	100	86.3386
Scl_63	XP_022793968.1_469571_470597	630	8	56	257	VFKHNWED	IDDCYTAV	GTNTTYAARCAYAAYTGGGARGA	ACNGCNGTRTARCARTCRTCDAT	128	768	0.420513	29.3333	74	98.5	48	265	FHHWFQK	FIHKKVI	TTYCAYCAYTGGTTYCARAA	ATNACYTTYTTRTGDATRAA	32	192	70.8	96.5	86.2215
Scl_64	XP_022788506.1_1105442_1107728	1206	8	87	480	FDIENAEC	QGKFTLER	TTYGAYATHGARAAYGCNGARTG	CKYTCNARNGTRAAYTTNCCYTG	384	4096	0.447917	63.8889	67.3	97.5	10	489	QLEDKPC	GQYFDPK	CARYTNGARGAYAARCCNTG	TTNGGRTCRAARTAYTGNCC	512	256	72.6	98	86.1716
Scl_65	XP_022799671.1_65497_67795	1257	8	41	451	PCLHTLCK	FKYGCQDN	CCNTGYYTNCAYACNYTNTGYAA	TTRTCYTGRCANCCRTAYTTRAA	8192	256	0.59601	99.1111	64	96.5	6	563	KVKFADE	NFPYCLA	AARGTNAARTTYGCNGAYGA	GCNARRCARTANGGRAARTT	256	512	70.4	100	86.1052
Scl_66	XP_022779051.1_405744_407625	1134	8	234	603	LWDEGFHQ	GFIWEQYD	YTNTGGGAYGARGGNTTYCAYCA	TCRTAYTGYTCCCADATRAANCC	512	192	0.267218	32.8889	74.3	99	209	620	KEPTDYW	HPFTGWS	AARGARCCNACNGAYTAYTG	SWCCANCCNGTRAANGGRTG	256	1024	69.3	96.5	86.0883
Scl_67	XP_022781573.1_721947_723032	753	8	60	302	AHNLWIPD	QKPFQCRI	GCNCAYAAYYTNTGGATHCCNGA	ATNCKRCAYTGRAANGGYTTYTG	1536	1024	0.446352	30.2222	66.8	100	9	330	PDVKQEG	EKPFACD	CCNGAYGTNAARCARGARGG	TCRCANGCRAANGGYTTYTC	256	256	73.6	99	86.07
Scl_68	XP_022805490.1_128833_130138	855	8	114	390	IWTKKGYD	MYCYDIFA	ATHTGGACNAARAARGGNTAYGA	GCRAADATRTCRTARCARTACAT	384	96	0.285185	32	72.6	100	84	423	CFDDFEE	KFFWEYS	TGYTTYGAYGAYTTYGARGA	SWRTAYTCCCARAARAAYTT	64	128	67.5	99	86.0297
Scl_69	XP_022798597.1_299734_302222	948	8	433	740	NVPYVIHG	AMYFFKIK	AAYGTNCCNTAYGTNATHCAYGG	TTDATYTTRAARAARTACATNGC	1536	192	0.501684	59.8889	65.7	98.5	408	769	DLCYYNE	WDFFDYH	GAYYTNTGYTAYTAYAAYGA	TGRTARTCRAARAARTCCCA	256	32	72.4	99	86.0133
Scl_70	XP_022789319.1_530263_531187	633	8	64	266	YVEIAFFE	DFMYENAN	TAYGTNGARATHGCNTTYTTYGA	TTNGCRTTYTCRTACATRAARTC	768	128	0.336735	23.2222	70.4	99	16	275	THDDVGW	WYKNLDK	ACNCAYGAYGAYGTNGGNTG	TTRTCNARRTTYTTRTACCA	512	128	70.6	100	85.9242
Scl_71	XP_022803406.1_217134_218475	825	8	47	313	NWIGVNTK	NEIDAGVC	AAYTGGATHGGNGTNAAYACNAA	CANACNCCNGCRTCDATYTCRTT	768	1536	0.311538	32.3333	68.9	100	31	340	PARGKTY	DEDKFHY	CCNGCNMGNGGNAARACNTA	TARTGRAAYTTRTCYTCRTC	4096	64	69.8	100	85.834
Scl_72	XP_022794503.1_357291_358616	975	8	43	359	VVHDIFNW	NKTADYRW	GTNGTNCAYGAYATHTTYAAYTG	CANCKRTARTCNGCNGTYTTRTT	768	2048	0.436482	47.3333	71	97.5	8	430	PIVMGAN	DWEWLPK	CCNATHGTNATGGGNGCNAA	TTNGGNARCCAYTCCCARTC	768	128	70.2	98	85.7639
Scl_73	XP_022783301.1_917794_919252	690	8	230	451	HWLPYFCQ	HDQTHYAK	CAYTGGYTNCCNTAYTTYTGYCA	TTNGCRTARTGNGTYTGRTCRTG	512	512	0.255814	21	71.2	100	221	467	YDFDQIH	GVVENAI	TAYGAYTTYGAYCARATHCA	ATNGCRTTYTCNACNACNCC	96	1024	68.7	100	85.7256
Scl_74	XP_022778461.1_948072_949707	1374	8	113	562	GKDQGMNV	NPFVQDKP	GGNAARGAYCARGGNATGAAYGT	GGYTTRTCYTGNACRAANGGRTT	256	512	0.665909	93.4444	68.2	96	62	570	NDHGKNW	QAPTLNQ	AAYGAYCAYGGNAARAAYTG	TGRTTNARNGTNGGNGCYTG	128	2048	67.6	99	85.6794
Scl_75	XP_022788578.1_319099_321001	1119	8	47	411	VGMDPWQI	YWNIVDIG	GTNGGNATGGAYCCNTGGCARAT	CCDATRTCNACDATRTTCCARTA	256	288	0.645251	100.556	72.7	97.5	20	540	WLPTAYY	IQGFDTN	TGGYTNCCNACNGCNTAYTA	TTNGTRTCRAANCCYTGDAT	1024	384	68	91.5	85.5706
Scl_76	XP_022805144.1_173409_174252	462	8	71	216	VFHCFPHQ	WINEKFAM	GTNTTYCAYTGYTTYCCNCAYCA	ATNGCRAAYTTYTCRTTDATCCA	512	192	0.280576	13.4444	72.6	97.5	57	237	TKPNHTF	NHHYGVD	ACNAARCCNAAYCAYACNTT	TCNACNCCRTARTGRTGRTT	512	256	70.4	100	85.5429
Scl_77	XP_022795228.1_385701_386426	585	8	32	218	PLIAKFYM	NHKEEWRI	CCNYTNATHGCNAARTTYTAYAT	ATNCKCCAYTCYTCYTTRTGRTT	3072	256	0.494382	28.6667	71.3	100	11	227	LAMTVFM	AMVMDKL	YTNGCNATGACNGTNTTYAT	ARYTTRTCCATNACCATNGC	1024	128	67.2	100	85.488
Scl_78	XP_022784547.1_301649_302740	819	8	81	345	ETKEYFFD	IFATVMYY	GARACNAARGARTAYTTYTTYGA	TARTACATNACNGTNGCRAADAT	256	768	0.193798	14.5556	67.7	100	53	369	RFETWQN	FWYTIVT	MGNTTYGARACNTGGCARAA	GTNACDATNGTRTACCARAA	256	192	72.5	100	85.4591
Scl_79	XP_022782287.1_747458_748802	1017	8	120	450	LQNVPKDF	EMENAMKL	YTNCARAAYGTNCCNAARGAYTT	ARYTTCATNGCRTTYTCCATYTC	2048	128	0.484568	50.3333	69.2	95	81	471	FPLQKEK	WGNMAEF	TTYCCNYTNCARAARGARAA	AAYTCNGCCATRTTNCCCCA	512	64	72.5	99	85.4364
Scl_80	XP_022802411.1_253970_255407	1020	8	123	454	GGAWCFDE	EAVGNWMF	GGNGGNGCNTGGTGYTTYGAYGA	AACATCCARTTNCCNACNGCYTC	512	256	0.301242	35	71.5	97.5	50	471	TAFVNIY	DCEFPCN	ACNGCNTTYGTNAAYATHTA	TTRCANGGRAAYTCRCARTC	768	128	73.1	95.5	85.4322
Scl_81	XP_022785153.1_343097_344716	1365	8	96	542	KLGMQIAH	FANDVFIG	AARYTNGGNATGCARATHGCNCA	CCDATRAANACRTCRTTNGCRAA	1536	768	0.421296	64.4444	67.8	100	56	558	TNFDKDW	DKQGLFD	ACNAAYTTYGAYAARGAYTG	TCRAANARNCCYTGYTTRTC	128	512	71.6	94.5	85.4128
Scl_82	XP_022779661.1_350773_353203	1473	8	241	723	YYTGQVID	VQDAIYKN	TAYTAYACNGGNCARGTNATHGA	TTYTTRTADATNGCRTCYTGNAC	1536	768	0.42437	66	68.5	97.5	233	747	ATGEIFI	EKADKIV	GCNACNGGNGARATHTTYAT	ACDATYTTRTCNGCYTTYTC	768	192	68.7	99	85.4105
Scl_83	XP_022801667.1_119320_120904	843	8	132	404	PYDVKIHG	KALEAFGM	CCNTAYGAYGTNAARATHCAYGG	ATNCCRAANGCYTCNARNGCYTT	768	4096	0.486792	46.3333	64.3	99	74	425	GYEVKTM	CHDHTGI	GGNTAYGARGTNAARACNAT	ATNCCNGTRTGRTCRTGRCA	512	256	72.8	100	85.3831
Scl_84	XP_022791057.1_215621_216578	837	8	17	287	QDGNTCIM	DTALHICV	CARGAYGGNAAYACNTGYATHAT	ACRCADATRTGNARNGCNGTRTC	768	3072	0.299242	28.8889	68.2	99	8	303	HGADVNK	HKKCLEQ	CAYGGNGCNGAYGTNAAYAA	TGYTCNARRCAYTTYTTRTG	512	256	71	100	85.345
Scl_85	XP_022789951.1_320691_321660	732	8	50	285	HQQTCPVD	EQYVCKRI	CAYCARCARACNTGYCCNGTNGA	ATNCKYTTRCANACRTAYTGYTC	1024	1024	0.232456	17.4444	68.5	97.5	41	303	AACIHEW	CENEHMG	GCNGCNTGYATHCAYGARTG	CCCATRTGYTCRTTYTCRCA	384	32	74.6	99	85.3337
Scl_86	XP_022806835.1_121390_122154	396	8	100	223	FWKFICHY	DIKHAFVL	TTYTGGAARTTYATHTGYCAYTA	ARNACRAANGCRTGYTTDATRTC	96	1536	0.333333	16.3333	72.2	96	31	239	TDQIEHK	MVWEWIE	ACNGAYCARATHGARCAYAA	TCDATCCAYTCCCANACCAT	192	24	75	96.5	85.3132
Scl_87	XP_022781659.1_726246_728160	1482	8	96	581	EDTKAGTW	PCGHCYHQ	GARGAYACNAARGCNGGNACNTG	TGRTGRTARCARTGNCCRCANGG	2048	512	0.555789	101.889	64.8	99	8	611	TWLKAGC	WPAYKQK	ACNTGGYTNAARGCNGGNTG	TTYTGYTTRTANGCNGGCCA	1024	128	68.7	96.5	85.2832
Scl_88	XP_022785900.1_720180_721107	807	8	30	290	LNAKWFHC	HKTVAEDP	YTNAAYGCNAARTGGTTYCAYTG	GGRTCYTCNGCNACNGTYTTRTG	512	1024	0.414343	34.2222	72.3	99	22	321	EQVEKNY	NWVTYHS	GARCARGTNGARAARAAYTA	SWRTGRTANGTNACCCARTT	128	512	69.5	96.5	85.2234
Scl_89	XP_022784907.1_830059_831284	903	8	73	365	KIHLKEVD	DVQCKWAG	AARATHCAYYTNAARGARGTNGA	CCNGCCCAYTTRCAYTGNACRTC	1536	256	0.286713	29.2222	68.7	97	56	389	PYFRAMF	MCAKQFD	CCNTAYTTYMGNGCNATGTT	TCRAAYTGYTTNGCRCACAT	512	64	72.1	100	85.1567
Scl_90	XP_022779336.1_845279_846015	561	8	34	212	GDDVQQFC	HEQMINEA	GGNGAYGAYGTNCARCARTTYTG	GCYTCRTTDATCATYTGYTCRTG	512	96	0.441176	18.5556	70.9	98.5	2	235	ATPGQKE	DELFTMA	GCNACNCCNGGNCARAARGA	GCCATNGTRAANARYTCRTC	1024	256	69.7	100	85.145
Scl_91	XP_022781342.1_565975_566840	648	8	50	257	AVGCNDPF	GNDAFCQQ	GCNGTNGGNTGYAAYGAYCCNTT	TGYTGRCARAANGCRTCRTTNCC	2048	512	0.492386	34.6667	69.6	99	27	266	NIYVGAM	FWTAVNL	AAYATHTAYGTNGGNGCNAT	ARRTTNACNGCNGTCCARAA	768	512	70.4	98	85.088
Scl_92	XP_022779614.1_83167_84157	651	8	111	319	FRAYCDMT	WDMAQFGF	TTYMGNGCNTAYTGYGAYATGAC	AANCCRAAYTGNGCCATRTCCCA	512	128	0.273632	21.7778	72.3	100	95	334	GMYWINP	VPNKRIA	GGNATGTAYTGGATHAAYCC	GCDATNCKYTTRTTNGGNAC	48	1536	69.3	97	85.0869
Scl_93	XP_022804752.1_711392_712775	996	8	23	346	KGIDQLAW	QWEDFIWG	AARGGNATHGAYCARYTNGCNTG	CCCCADATRAARTCYTCCCAYTG	3072	48	0.369085	42.8889	70.5	97	8	402	GPKANGF	YDNWMKP	GGNCCNAARGCNAAYGGNTT	GGYTTCATCCARTTRTCRTA	1024	16	73.9	94.5	85.0516
Scl_94	XP_022784622.1_882388_884892	1737	8	154	724	YQGKAMVD	CFNVILMF	TAYCARGGNAARGCNATGGTNGA	AACATNARDATNACRTTRAARCA	512	768	0.516934	128	69.2	91.5	120	747	RVFNIPQ	FNEAKYI	MGNGTNTTYAAYATHCCNCA	ATRTAYTTNGCYTCRTTRAA	1536	128	72.6	92	85.0445
Scl_95	XP_022779025.1_71890_73378	1317	8	97	527	IAVKWNYF	FHNQIGEV	ATHGCNGTNAARTGGAAYTAYTT	ACYTCNCCDATYTGRTTRTGRAA	384	384	0.380615	54	75.6	93.5	84	535	QFDLIMH	KDMLGDV	CARTTYGAYYTNATHATGCA	ACRTCNCCNARCATRTCYTT	192	256	68.9	96.5	85.0405
Scl_96	XP_022782058.1_398825_401100	1155	8	283	659	LWAVGQFH	FVNGRMDK	YTNTGGGCNGTNGGNCARTTYCA	TTRTCCATNCKNCCRTTNACRAA	2048	1024	0.364865	59.1111	67.9	97	272	670	KEAEYNQ	DVEQKVY	AARGARGCNGARTAYAAYCA	TANACYTTYTGYTCNACRTC	128	256	72.4	96.5	85.0094
Scl_97	XP_022802320.1_3602_5003	1149	8	99	473	GVFATDGY	CKYPENFR	GGNGTNTTYGCNACNGAYGGNTA	CKRAARTTYTCNGGRTAYTTRCA	4096	512	0.638968	79.1111	68.2	97	21	482	TYNINPF	FPQRNKQ	ACNTAYAAYATHAAYCCNTT	TGYTTRTTNCKYTGNGGRAA	384	512	67.1	99	84.9985
Scl_98	XP_022808622.1_52859_53585	738	8	38	275	LKTENQNM	CEWEDVTD	YTNAARACNGARAAYCARAAYAT	TCNGTNACRTCYTCCCAYTCRCA	1024	256	0.586364	23.2222	70.4	98.5	16	288	HLHMAIK	NEKVNQF	CAYYTNCAYATGGCNATHAA	AAYTGRTTNACYTTYTCRTT	384	128	70.2	99	84.9192
Scl_99	XP_022797178.1_177358_178647	918	8	18	315	KDPECDIN	VWNDIAHP	AARGAYCCNGARTGYGAYATHAA	GGRTGNGCDATRTCRTTCCANAC	384	384	0.565517	65	72	99	4	345	DATRQAH	ADPITQP	GAYGCNACNMGNCARGCNCA	GGYTGNGTDATNGGRTCNGC	2048	768	61.9	100	84.9172
Scl_100	XP_022781654.1_240226_241060	564	8	34	213	ATLRCENF	TFYFAVMK	GCNACNYTNMGNTGYGARAAYTT	TTCATNACNGCRAARTARAANGT	8192	512	0.421965	30.4444	65.4	100	22	221	VYATDCF	FMWNKLF	GTNTAYGCNACNGAYTGYTT	AANARYTTRTTCCACATRAA	512	64	73.7	98	84.862
Scl_101	XP_022801807.1_219799_222604	2085	8	226	912	NSIFMFEG	FVYHGNAD	AAYWSNATHTTYATGTTYGARGG	TCNGCRTTNCCRTGRTANACRAA	768	1024	0.39645	95.4444	66	98.5	140	922	NIDNMLD	PDGKVNF	AAYATHGAYAAYATGYTNGA	AARTTNACYTTNCCRTCNGG	192	512	66.5	98	84.8586
Scl_102	XP_022792334.1_529157_530354	1014	8	78	407	VALENCDK	NFGYAKFA	GTNGCNYTNGARAAYTGYGAYAA	GCRAAYTTNGCRTANCCRAARTT	2048	512	0.410658	29.6667	67.4	98.5	46	437	GEIEYVQ	KVMHADP	GGNGARATHGARTAYGTNCA	GGRTCNGCRTGCATNACYTT	384	128	72.2	99	84.8113
Scl_103	XP_022809332.1_47049_48750	1392	8	34	489	LHNICKKC	FGECMLKK	YTNCAYAAYATHTGYAARAARTG	TTYTTNARCATRCAYTCNCCRAA	768	512	0.448661	75	66.6	98.5	19	498	PICLEEY	PNEHAFY	CCNATHTGYYTNGARGARTA	TARAANGCRTGYTCRTTNGG	768	256	69.7	96.5	84.728
Scl_104	XP_022793588.1_464166_465639	1329	8	36	470	YRWLKEQI	ECWFPYGL	TAYMGNTGGYTNAARGARCARAT	ARNCCRTANGGRAACCARCAYTC	1024	512	0.576112	96.3333	69.7	98.5	8	491	GWFKLAF	ENHRITV	GGNTGGTTYAARYTNGCNTT	ACNGTDATNCKRTGRTTYTC	512	768	64.9	95.5	84.7071
Scl_105	XP_022798130.1_68530_70090	1098	8	88	445	NDIDTVKE	NPYRFMDE	AAYGAYATHGAYACNGTNAARGA	TCRTCCATRAANCKRTANGGRTT	768	512	0.444444	67.4444	68.2	94.5	59	498	APHKNVT	NGTEDPI	GCNCCNCAYAARAAYGTNAC	ATNGGRTCYTCNGTNCCRTT	512	512	70	99	84.4478
Scl_106	XP_022796553.1_133780_135015	951	8	84	392	PDDCPVAF	YFTFTLGI	CCNGAYGAYTGYCCNGTNGCNTT	ATNCCNARNGTRAANGTRAARTA	2048	4096	0.661017	84.2222	58.9	99	56	427	KQEYFFD	WYTCVTM	AARCARGARTAYTTYTTYGA	ATNGTNACRCANGTRTACCA	64	256	74	97.5	84.3299
Scl_107	XP_022805511.1_130058_130939	618	8	68	265	ANMHGNEV	NGAAWYPI	GCNAAYATGCAYGGNAAYGARGT	ATNGGRTACCANGCNGCNCCRTT	256	1024	0.340314	17.3333	66.4	100	60	275	GKPEFKY	GMQDYNY	GGNAARCCNGARTTYAARTA	TARTTRTARTCYTGCATNCC	256	64	73.3	98	84.3215
Scl_108	XP_022785001.1_905628_907197	969	8	137	451	HAWFCQDK	QYWDPPVE	CAYGCNTGGTTYTGYCARGAYAA	TCNACNGGNGGRTCCCARTAYTG	128	512	0.435065	44.6667	74.7	94	48	493	KHDIEAQ	YHRQFWE	AARCAYGAYATHGARGCNCA	TCCCARAAYTGNCKRTGRTA	192	128	73.6	92	84.3213
Scl_109	XP_022805307.1_89092_89954	477	8	75	225	VFLEAQDC	VEMKQIVA	GTNTTYYTNGARGCNCARGAYTG	GCNACDATYTGYTTCATYTCNAC	2048	384	0.430556	23.5556	69.1	97.5	49	249	RDFMKWC	KQNVKFL	MGNGAYTTYATGAARTGGTG	ARRAAYTTNACRTTYTGYTT	64	256	73.8	96.5	84.3041
Scl_110	XP_022797175.1_357523_358632	732	8	73	308	VDLMIAFE	TDQGVKKC	GTNGAYYTNATGATHGCNTTYGA	CAYTTYTTNACNCCYTGRTCNGT	1536	1024	0.31441	23.3333	67.3	99	59	347	DFIEQFK	FGDTEIK	GAYTTYATHGARCARTTYAA	TTDATYTCNGTRTCNCCRAA	96	384	74.1	96.5	84.289
Scl_111	XP_022798981.1_338020_338899	699	8	38	262	DKMYGRNE	CKDEPVIS	GAYAARATGTAYGGNMGNAAYGA	SWDATNACNGGYTCRTCYTTRCA	512	3072	0.488372	38.5556	66.7	97	27	296	CGRQKIM	YDADQTC	TGYGGNMGNCARAARATHAT	CANGTYTGRTCNGCRTCRTA	768	256	71.3	100	84.2866
Scl_112	XP_022779102.1_1616922_1617837	657	8	72	282	YVLNCFMP	EWKFASRV	TAYGTNYTNAAYTGYTTYATGCC	ACNCKNSWNGCRAAYTTCCAYTC	512	4096	0.522167	40	64	97.5	29	291	FIANGEW	NKFFMWI	TTYATHGCNAAYGGNGARTG	ATCCACATRAARAAYTTRTT	384	16	76.8	96.5	84.2764
Scl_113	XP_022792898.1_10249_11380	1011	8	32	360	LKRKVAEM	DYKALGWH	YTNAARMGNAARGTNGCNGARAT	TGCCANCCNARNGCYTTRTARTC	8192	1024	0.541401	56.6667	64.8	100	22	377	HYKTDWH	QKVKDVR	CAYTAYAARACNGAYTGGCA	CKNACRTCYTTNACYTTYTG	64	512	68.9	99	84.2638
Scl_114	XP_022807554.1_27788_28645	609	8	46	240	VGDHKQMF	DTPLCNGH	GTNGGNGAYCAYAARCARATGTT	TGNCCRTTRCANARNGGNGTRTC	256	4096	0.276596	14.7778	70.3	100	12	249	APYMDYI	TGMDVLW	GCNCCNTAYATGGAYTAYAT	CANARNACRTCCATNCCNGT	128	1024	69.5	98	84.2061
Scl_115	XP_022794994.1_233377_234357	789	8	29	283	RYCTFNNA	NKEAGADI	MGNTAYTGYACNTTYAAYAAYGC	ATRTCNGCNCCNGCYTCYTTRTT	1024	1024	0.497959	39.5556	66.3	97.5	5	327	HVQLDNC	YDNKEAG	CAYGTNCARYTNGAYAAYTG	CCNGCYTCYTTRTTRTCRTA	512	128	73.4	97.5	84.1949
Scl_116	XP_022799552.1_235883_237127	963	8	48	360	LFIFPQDE	CAYVHKMR	YTNTTYATHTTYCCNCARGAYGA	CKCATYTTRTGNACRTANGCRCA	1536	512	0.310458	33.5556	68.9	97	20	381	IFAEVNG	FIFEKPT	ATHTTYGCNGARGTNAAYGG	GTNGGYTTYTCRAADATRAA	384	192	70.5	99	84.1749
Scl_117	XP_022803134.1_155870_157051	777	8	70	320	RAMFTGEM	DWKMVATM	MGNGCNATGTTYACNGGNGARAT	ATNGTNGCNACCATYTTCCARTC	2048	256	0.172131	13.6667	70	98.5	44	362	CDVVIKA	DPKTNQW	TGYGAYGTNGTNATHAARGC	CAYTGRTTNGTYTTNGGRTC	384	256	70.2	99	84.0805
Scl_118	XP_022805260.1_51927_53661	1143	8	122	494	ILCPDWCD	DDCIVFPK	ATHYTNTGYCCNGAYTGGTGYGA	TTNGGRAANACDATRCARTCRTC	768	768	0.57967	79.4444	67.4	95	67	530	IGQPDEF	EMDVFDH	ATHGGNCARCCNGAYGARTT	TGRTCRAANACRTCCATYTC	384	64	75.1	92	84.0678
Scl_119	XP_022784146.1_646185_647732	798	8	177	434	AIKDYFGH	TNWENPAT	GCNATHAARGAYTAYTTYGGNCA	GTNGCNGGRTTYTCCCARTTNGT	768	512	0.458167	42.7778	68.8	99	169	452	CFKYQPY	KMALFQF	TGYTTYAARTAYCARCCNTA	AAYTGRAANARNGCCATYTT	128	256	69.7	96.5	84.0394
Scl_120	XP_022782319.1_157892_158829	648	8	65	272	DYKEPEEN	QFQNPCGI	GAYTAYAARGARCCNGARGARAA	ATNCCRCANGGRTTYTGRAAYTG	256	512	0.313433	20.7778	67.5	99	39	292	HGNEVEI	WDNHRVQ	CAYGGNAAYGARGTNGARAT	TGNACNCKRTGRTTRTCCCA	256	256	71.2	99	84.0161
Scl_121	XP_022792622.1_64311_65772	1386	8	83	536	IFCTMEWN	KGMVLFEW	ATHTTYTGYACNATGGARTGGAA	CAYTCRAANARNACCATNCCYTT	96	1024	0.574661	87.2222	73.6	92.5	43	544	DHKNVCQ	EKRIYDN	GAYCAYAARAAYGTNTGYCA	TTRTCRTADATNCKYTTYTC	128	384	73.3	89	84.0024
Scl_122	XP_022797331.1_336659_337781	678	8	71	288	PFDIPVQE	YTICHENF	CCNTTYGAYATHCCNGTNCARGA	AARTTYTCRTGRCADATNGTRTA	1536	384	0.421801	34.6667	70.4	100	62	304	DLAITCI	TCDPKIF	GAYYTNGCNATHACNTGYAT	AADATYTTNGGRTCRCANGT	1536	384	67	97.5	83.978
Scl_123	XP_022782319.1_154776_155344	486	8	15	168	ECPICKNI	MFYCVPCD	GARTGYCCNATHTGYAARAAYAT	TCRCANGGNACRCARTARAACAT	384	256	0.156463	8.66667	69.4	99	3	181	TVKDEKY	ECTILDH	ACNGTNAARGAYGARAARTA	TGRTCNARDATNGTRCAYTC	256	768	70.7	99	83.9614
Scl_124	XP_022795364.1_208635_209936	1122	8	49	414	ATIYPGME	DIVGFTAL	GCNACNATHTAYCCNGGNATGGA	ARNGCNGTRAANCCNACDATRTC	1536	6144	0.455307	62.4444	67.7	97.5	4	424	NDVLEAF	DDKIVPM	AAYGAYGTNYTNGARGCNTT	ATNGGNACDATYTTRTCRTC	1024	384	68.7	97.5	83.9536
Scl_125	XP_022794915.1_56555_58465	1644	8	33	572	DNTVAYFM	AQGENSFV	GAYAAYACNGTNGCNTAYTTYAT	ACRAANSWRTTYTCNCCYTGNGC	1024	4096	0.510436	103.222	65.4	97	2	593	VEAWRVM	EFIEDAA	GTNGARGCNTGGMGNGTNAT	GCNGCRTCYTCDATRAAYTC	1024	192	64.9	99	83.9457
Scl_126	XP_022794814.1_305780_306941	714	8	133	362	PLTYHENM	ANPIIYTC	CCNYTNACNTAYCAYGARAAYAT	CANGTRTADATDATNGGRTTNGC	2048	2304	0.511416	39.6667	68.5	97	99	370	AGCQYWI	FNKEFRT	GCNGGNTGYCARTAYTGGAT	GTNCKRAAYTCYTTRTTRAA	128	256	72.7	96	83.9397
Scl_127	XP_022786797.1_14890_17045	1830	8	97	698	FFVDYGNT	FEDVIVSY	TTYTTYGTNGAYTAYGGNAAYAC	TANSWNACDATNACRTCYTCRAA	512	6144	0.501695	121.444	62	94.5	2	712	AMQVKFP	FWCQLQK	GCNATGCARGTNAARTTYCC	TTYTGNARYTGRCACCARAA	128	128	72	95.5	83.9302
Scl_128	XP_022798397.1_239872_240520	396	8	52	175	INPVKPME	KQFYLGVK	ATHAAYCCNGTNAARCCNATGGA	TTNACNCCNARRTARAAYTGYTT	768	2048	0.526316	21.7778	66.6	99	6	205	KNPFAWD	CKMFDED	AARAAYCCNTTYGCNTGGGA	TCYTCRTCRAACATYTTRCA	128	32	77.3	93.5	83.9244
Scl_129	XP_022789908.1_494218_495214	768	8	30	277	TQRDIKVH	NIEFQAFH	ACNCARMGNGAYATHAARGTNCA	TGRAANGCYTGRAAYTCDATRTT	3072	384	0.458333	33.7778	69.2	96	11	296	FVDWETT	YCMACYK	TTYGTNGAYTGGGARACNAC	TTRTARCANGCCATRCARTA	128	64	69.7	100	83.9194
Scl_130	XP_022805631.1_639061_639854	699	8	22	246	WCLYYMFK	KGIEFYLK	TGGTGYYTNTAYTAYATGTTYAA	TTNARRTARAAYTCDATNCCYTT	128	1536	0.606635	45.6667	68.3	98.5	13	290	CVYYNVI	NQFHNNC	TGYGTNTAYTAYAAYGTNAT	CARTTRTTRTGRAAYTGRTT	256	64	66.6	100	83.9146
Scl_131	XP_022791592.1_31547_32624	651	8	90	298	QMLVGYFY	DATQEEIK	CARATGYTNGTNGGNTAYTTYTA	TTDATYTCYTCYTGNGTNGCRTC	1024	768	0.336634	21.4444	66.2	100	55	332	EYVDDAN	KFMEIQE	GARTAYGTNGAYGAYGCNAA	TCYTGDATYTCCATRAAYTT	256	48	73.6	96.5	83.8496
Scl_132	XP_022786357.1_543149_544410	999	8	25	349	RKGELCDV	ECYDPAVN	MGNAARGGNGARYTNTGYGAYGT	TTNACNGCNGGRTCRTARCAYTC	4096	1024	0.207547	20.4444	67.2	100	16	399	ALKTMND	DPKTDHW	GCNYTNAARACNATGAAYGA	CARTGRTCNGTYTTNGGRTC	512	256	71.2	98	83.8362
Scl_133	XP_022780003.1_34666_35370	423	8	68	200	GQHYWEVK	QDQCRMTI	GGNCARCAYTAYTGGGARGTNAA	ATNGTCATNCKRCAYTGRTCYTG	256	512	0.238095	11	71.3	100	43	213	ACFYIDP	KDQIDFL	GCNTGYTTYTAYATHGAYCC	ARRAARTCDATYTGRTCYTT	192	192	71.7	94.5	83.7998
Scl_134	XP_022798594.1_31368_32229	441	8	88	226	LAAIVDFM	DEEFQKHW	YTNGCNGCNATHGTNGAYTTYAT	CARTGYTTYTGRAAYTCYTCRTC	6144	128	0.333333	15	70.9	99	17	242	IKQPTVE	GENDIEK	ATHAARCARCCNACNGTNGA	TTYTCDATRTCRTTYTCNCC	768	192	70.6	96.5	83.7931
Scl_135	XP_022781902.1_1007975_1008631	363	8	57	169	AVFDAMFN	AEGFTDID	GCNGTNTTYGAYGCNATGTTYAA	TCDATRTCNGTRAANCCYTCNGC	512	1536	0.198113	5.66667	66	100	44	203	RIPAHKF	WAEHECQ	MGNATHCCNGCNCAYAARTT	TGRCAYTCRTGYTCNGCCCA	1536	64	72.1	100	83.7639
Scl_136	XP_022780857.1_808722_809597	621	8	28	226	VNFIENFQ	KEVHYCTL	GTNAAYTTYATHGARAAYTTYCA	ARNGTRCARTARTGNACYTCYTT	384	1024	0.21875	14.5556	69.8	97.5	1	254	MAGFDQA	PCHKFTW	ATGGCNGGNTTYGAYCARGC	CANGTRAAYTTRTGRCANGG	128	256	72	97.5	83.6591
Scl_137	XP_022784127.1_288995_289924	573	8	63	245	QKVITMKD	DEAKNYHL	CARAARGTNATHACNATGAARGA	ARRTGRTARTTYTTNGCYTCRTC	384	512	0.25	15.1111	71.6	95.5	28	281	LKIGDEH	KEAGETI	YTNAARATHGGNGAYGARCA	ATNGTYTCNCCNGCYTCYTT	768	512	69.6	100	83.6428
Scl_138	XP_022805729.1_78738_80881	957	8	146	456	RHEQTVAK	MKDYKDIF	MGNCAYGARCARACNGTNGCNAA	AADATRTCYTTRTARTCYTTCAT	4096	96	0.404605	44.6667	69.2	98	109	537	HQNKVAK	HGFHWAE	CAYCARAAYAARGTNGCNAA	TCNGCCCARTGRAANCCRTG	256	128	70.8	95	83.6313
Scl_139	XP_022779930.1_1203503_1204508	822	8	62	327	DTMFNIIE	MKGMKVLA	GAYACNATGTTYAAYATHATHGA	GCNARNACYTTCATNCCYTTCAT	288	512	0.32549	29.1111	67.3	98.5	20	339	FGNVYEK	DGLFYMA	TTYGGNAAYGTNTAYGARAA	GCCATRTARAANARNCCRTC	256	256	71.1	98	83.612
Scl_140	XP_022803610.1_235090_236207	768	8	38	285	RYTTKDMI	QGIYDVIN	MGNTAYACNACNAARGAYATGAT	TTDATNACRTCRTADATNCCYTG	1024	1152	0.360996	32.6667	67.1	98.5	28	301	LTFIMNG	CVFMPIE	YTNACNTTYATHATGAAYGG	TCDATNGGCATRAANACRCA	384	192	72.3	96.5	83.5838
Scl_141	XP_022794284.1_449261_450554	663	8	113	325	CVTQFDPK	FKKETNIQ	TGYGTNACNCARTTYGAYCCNAA	TGDATRTTNGTYTCYTTYTTRAA	1024	384	0.440594	33.4444	72	99	75	357	KVNDTIE	GKVKIRI	AARGTNAAYGAYACNATHGA	ATNCKDATYTTNACYTTNCC	384	1536	65.3	98	83.582
Scl_142	XP_022806537.1_139942_141583	942	8	142	447	GYFVWKED	IFWVPQRA	GGNTAYTTYGTNTGGAARGARGA	GCNCKYTGNGGNACCCARAADAT	256	1536	0.428094	50.1111	72.3	94.5	81	490	DAVWQQD	FEKNFWQ	GAYGCNGTNTGGCARCARGA	TGCCARAARTTYTTYTCRAA	128	32	73.4	92	83.5694
Scl_143	XP_022781464.1_753249_754253	438	8	135	272	EFLMNMQK	EAKDNVRF	GARTTYYTNATGAAYATGCARAA	AANCKNACRTTRTCYTTNGCYTC	128	2048	0.221374	7.33333	70.4	99	11	296	VMYVCYE	FNIVLET	GTNATGTAYGTNTGYTAYGA	GTYTCNARNACDATRTTRAA	128	768	68.1	100	83.5582
Scl_144	XP_022799117.1_273001_274525	789	8	202	456	IDFVHAWN	CGWGAVWI	ATHGAYTTYGTNCAYGCNTGGAA	ATCCANACNGCNCCCCANCCRCA	384	512	0.318548	30.5556	68.5	97	179	473	GEVWTFF	FIYIWTL	GGNGARGTNTGGACNTTYTT	ARNGTCCADATRTADATRAA	256	288	69.1	100	83.5499
Scl_145	XP_022786078.1_762561_764079	1233	8	43	445	FKHTRTWE	HQGGVYPC	TTYAARCAYACNMGNACNTGGGA	CANGGRTANACNCCNCCYTGRTG	1024	2048	0.722646	113.111	64.1	93	23	483	YIHPDEF	TYMPPQH	TAYATHCAYCCNGAYGARTT	TGYTGNGGNGGCATRTANGT	192	256	72.7	94.5	83.5393
Scl_146	XP_022799527.1_184053_185681	1302	8	38	463	AGLKETAY	ANWDEFQD	GCNGGNYTNAARGARACNGCNTA	TCYTGRAAYTCRTCCCARTTNGC	8192	128	0.645084	110.333	66.2	95	28	489	YFFTVEA	CDIIPET	TAYTTYTTYACNGTNGARGC	GTYTCNGGDATDATRTCRCA	256	288	67.9	95.5	83.5138
Scl_147	XP_022804051.1_1080325_1081894	744	8	131	370	DYNKGHFE	NPQTETFC	GAYTAYAAYAARGGNCAYTTYGA	CARAANGTYTCNGTYTGNGGRTT	256	1024	0.547414	44.2222	71.6	94.5	60	401	HMETFYK	NPEEIDL	CAYATGGARACNTTYTAYAA	ARRTCDATYTCYTCNGGRTT	64	384	72.7	94	83.4967
Scl_148	XP_022794048.1_129899_131334	852	8	111	386	KNAKILQF	DPQTKFGI	AARAAYGCNAARATHYTNCARTT	ATNCCRAAYTTNGTYTGNGGRTC	1536	1024	0.565056	54	66.4	94.5	8	394	DNQPKFE	EQKTGKV	GAYAAYCARCCNAARTTYGA	ACYTTNCCNGTYTTYTGYTC	128	256	73.6	97	83.458
Scl_149	XP_022782494.1_1727975_1728593	432	8	51	186	HDFIPCVE	DDKDWYWV	CAYGAYTTYATHCCNTGYGTNGA	ACCCARTACCARTCYTTRTCRTC	768	32	0.367188	13.8889	67.8	98.5	42	200	FEPRKMV	EGFIPKD	TTYGARCCNMGNAARATGGT	TCYTTNGGDATRAANCCYTC	256	384	70.2	100	83.4575
Scl_150	XP_022783778.1_355451_356402	690	8	80	301	QHLVEDAK	DCFAFNTV	CARCAYYTNGTNGARGAYGCNAA	ACNGTRTTRAANGCRAARCARTC	2048	512	0.641509	59	68.4	95	63	314	IPDMEAT	IFHCHVF	ATHCCNGAYATGGARGCNAC	AANACRTGRCARTGRAADAT	192	192	69.9	97.5	83.4122
Scl_151	XP_022799965.1_73535_75244	1101	8	127	485	VEPEMQKN	WKHALRFL	GTNGARCCNGARATGCARAARAA	ARRAANCKNARNGCRTGYTTCCA	256	4096	0.328571	36.3333	65.5	97	107	505	IIDQMWP	VIEAKGT	ATHATHGAYCARATGTGGCC	GTNCCYTTNGCYTCDATNAC	36	768	71.1	100	83.4048
Scl_152	XP_022784226.1_689134_690645	1464	8	15	494	LAKCAEEM	CFIELCIQ	YTNGCNAARTGYGCNGARGARAT	TGDATRCANARYTCDATRAARCA	2048	1152	0.434043	75.4444	63.4	96.5	6	506	VLIHAPW	MVGKQFI	GTNYTNATHCAYGCNCCNTG	ATRAAYTGYTTNCCNACCAT	3072	128	70.8	98	83.3844
Scl_153	XP_022782511.1_795809_797219	996	8	30	353	PDFKVHKI	EMVHDDKW	CCNGAYTTYAARGTNCAYAARAT	CAYTTRTCRTCRTGNACCATYTC	512	128	0.379747	39.1111	71.8	96	3	419	KYVIAGK	GWYDLPQ	AARTAYGTNATHGCNGGNAA	TGNGGNARRTCRTACCANCC	768	512	67.4	98	83.3703
Scl_154	XP_022780361.1_630829_632745	1308	8	55	482	HLAKGAIK	EKPQPCIN	CAYYTNGCNAARGGNGCNATHAA	TTDATRCANGGYTGNGGYTTYTC	6144	768	0.573141	94.4444	62.7	97	19	506	TVGDGNC	GCFKTQK	ACNGTNGGNGAYGGNAAYTG	TTYTGNGTYTTRAARCANCC	1024	256	68.6	98	83.3677
Scl_155	XP_022785740.1_174833_175393	360	8	65	176	IAWCCYYF	FAWVITYL	ATHGCNTGGTGYTGYTAYTAYTT	ARRTANGTDATNACCCANGCRAA	192	1536	0.571429	24.1111	68.8	99	35	184	CWQDVHP	CVVKGIK	TGYTGGCARGAYGTNCAYCC	TTDATNCCYTTNACNACRCA	64	768	68.2	99	83.3353
Scl_156	XP_022785724.1_80193_81594	909	8	114	408	AVFPEKCE	ETMGNITN	GCNGTNTTYCCNGARAARTGYGA	TTNGTDATRTTNCCCATNGTYTC	1024	768	0.585366	63.8889	66.9	96	93	417	AMKDWVI	CCNKTGV	GCNATGAARGAYTGGGTNAT	ACNCCNGTYTTRTTRCARCA	64	256	73.1	94	83.3141
Scl_157	XP_022781320.1_686019_687092	693	8	45	267	QLCDVTIC	DEAKNFHM	CARYTNTGYGAYGTNACNATHTG	ATRTGRAARTTYTTNGCYTCRTC	3072	256	0.328704	24.5556	69.6	99	32	313	KALMVMD	VEQYDFH	AARGCNYTNATGGTNATGGA	TGRAARTCRTAYTGYTCNAC	256	128	71.8	94.5	83.3124
Scl_158	XP_022791972.1_332784_333756	558	8	44	221	AIFIDPNK	EQKVTKTF	GCNATHTTYATHGAYCCNAAYAA	AANGTYTTNGTNACYTTYTGYTC	1152	1024	0.467836	25.2222	66.6	99	3	279	LFGEYPC	NPFVYAW	YTNTTYGGNGARTAYCCNTG	CANGCRTANACRAANGGRTT	1024	512	71.2	98	83.3034
Scl_159	XP_022808071.1_55977_56517	375	8	10	126	GKPYADTC	TNKALCEF	GGNAARCCNTAYGCNGAYACNTG	AAYTCRCANARNGCYTTRTTNGT	2048	2048	0.3	12.6667	67.4	97.5	2	174	IPKGEHY	QVPHYTG	ATHCCNAARGGNGARCAYTA	CCNGTRTARTGNGGNACYTG	384	512	72.4	99	83.2722
Scl_160	XP_022800459.1_69119_71351	1425	8	21	487	GLDKEKIN	QNTITGFL	GGNYTNGAYAARGARAARATHAA	ARRAANCCNGTDATNGTRTTYTG	1536	3072	0.41087	75	65	95.5	13	633	NDHKAGM	HIDLCLN	AAYGAYCAYAARGCNGGNAT	TTNARRCANARRTCDATRTG	256	1536	67.9	100	83.198
Scl_161	XP_022782453.1_956782_959167	1284	8	173	592	QYLNMEGN	GNKIKELP	CARTAYYTNAAYATGGARGGNAA	GGNARYTCYTTDATYTTRTTNCC	512	1536	0.642336	105.444	65.4	94	136	713	IETLPYC	FPEVLCK	ATHGARACNYTNCCNTAYTG	TTRCANARNACYTCNGGRAA	1536	1024	66.2	99	83.1919
Scl_162	XP_022793051.1_1012882_1013652	615	8	29	225	ALVEQFKT	QDAIDEMV	GCNYTNGTNGARCARTTYAARAC	ACCATYTCRTCDATNGCRTCYTG	2048	192	0.343915	16.1111	68.7	98.5	21	234	HFDQAEI	NVFQCAD	CAYTTYGAYCARGCNGARAT	TCNGCRCAYTGRAANACRTT	128	256	75	93.5	83.1837
Scl_163	XP_022800947.1_9017_10535	1062	8	94	439	RCVVYTGD	MDIVIEWE	MGNTGYGTNGTNTAYACNGGNGA	TCCCAYTCDATNACDATRTCCAT	8192	144	0.347305	43.2222	64.4	96.5	65	505	FHPYCNA	QCTEPLF	TTYCAYCCNTAYTGYAAYGC	AANARNGGYTCNGTRCAYTG	128	1024	71.4	100	83.1684
Scl_164	XP_022805231.1_71769_74276	2076	8	72	755	GNDDYVFM	GFIVVQES	GGNAAYGAYGAYTAYGTNTTYAT	SWYTCYTGNACNACDATRAANCC	512	6144	0.338257	92.5556	64.4	95	18	808	IGDHHTM	EFPVEGN	ATHGGNGAYCAYCAYACNAT	TTNCCYTCNACNGGRAAYTC	384	512	70.2	96.5	83.139
Scl_165	XP_022804823.1_135290_136319	615	8	40	236	GAEDKFKE	WKAGTKIT	GGNGCNGARGAYAARTTYAARGA	GTDATYTTNGTNCCNGCYTTCCA	512	768	0.484043	30.6667	65.6	96	31	244	WHPDKNK	FPKEGDR	TGGCAYCCNGAYAARAAYAA	CKRTCNCCYTCYTTNGGRAA	64	512	72.2	100	83.1372
Scl_166	XP_022802964.1_58686_60381	1431	8	93	561	DPAWFVKQ	AYGFRDQD	GAYCCNGCNTGGTTYGTNAARCA	TCYTGRTCNCKRAANCCRTANGC	512	2048	0.619687	111.889	67.2	89.5	85	576	VWHDNFG	QNDAVAK	GTNTGGCAYGAYAAYTTYGG	TTNGCNACNGCRTCRTTYTG	64	512	72.5	94.5	83.1365
Scl_167	XP_022798303.1_513296_514375	747	8	58	298	PNDWQKIM	QFVTDPGV	CCNAAYGAYTGGCARAARATHAT	ACNCCNGGRTCNGTNACRAAYTG	192	2048	0.573913	37.8889	71.9	94.5	3	308	LDITVHE	ENVAFQI	YTNGAYATHACNGTNCAYGA	ATYTGRAANGCNACRTTYTC	1536	256	71	95.5	83.1325
Scl_168	XP_022805941.1_1063635_1064082	384	8	12	131	YITEHGYK	KMDFDADF	TAYATHACNGARCAYGGNTAYAA	AARTCNGCRTCRAARTCCATYTT	768	128	0.115044	6.11111	66.1	99	4	140	QMITACK	EFKRQIN	CARATGATHACNGCNTGYAA	TTDATYTGNCKYTTRAAYTC	192	384	72.6	99	83.0504
Scl_169	XP_022779113.1_1209084_1210239	906	8	58	351	EGILFYYQ	CTVGYGDK	GARGGNATHYTNTTYTAYTAYCA	TTRTCNCCRTANCCNACNGTRCA	1536	2048	0.486014	58.2222	64.5	100	45	366	REEYFFD	KFMGAIC	MGNGARGARTAYTTYTTYGA	CADATNGCNCCCATRAAYTT	256	192	71.7	94	83.0458
Scl_170	XP_022778960.1_978801_979872	573	8	52	234	TAADIMEF	MQDGPFLI	ACNGCNGCNGAYATHATGGARTT	ATNARRAANGGNCCRTCYTGCAT	768	1024	0.565714	34	70.6	96.5	14	258	LYTMEQA	YFLTVKN	YTNTAYACNATGGARCARGC	TTYTTNACNGTNARRAARTA	256	1024	68.1	98	83.0339
Scl_171	XP_022784702.1_563971_564799	609	8	46	240	AIVNCTDM	EYCTQAIR	GCNATHGTNAAYTGYACNGAYAT	CKDATNGCYTGNGTRCARTAYTC	1536	1536	0.255319	15.4444	72	97	28	260	TPFCDKN	NNDGQTA	ACNCCNTTYTGYGAYAARAA	GCNGTYTGNCCRTCRTTRTT	256	256	73.4	93	82.9821
Scl_172	XP_022805004.1_36550_37936	558	8	87	264	FYLHEAIK	IDWYKQAV	TTYTAYYTNCAYGARGCNATHAA	ACNGCYTGYTTRTACCARTCDAT	1536	192	0.602339	44.1111	72.1	97.5	61	303	NIGKAAW	AKAYFTH	AAYATHGGNAARGCNGCNTG	TGNGTRAARTANGCYTTNGC	768	512	67.7	94.5	82.9644
Scl_173	XP_022802143.1_169060_170389	1089	8	101	455	IATECVKE	AQICGMLP	ATHGCNACNGARTGYGTNAARGA	GGNARCATNCCRCADATYTGNGC	1536	1536	0.553623	52.6667	67	99	80	475	LQYAINE	ENTEPLV	YTNCARTAYGCNATHAAYGA	ACNARNGGYTCNGTRTTYTC	768	1024	67.2	97.5	82.943
Scl_174	XP_022805581.1_317155_317882	399	8	40	164	AGKDYVFQ	YMYTIFGI	GCNGGNAARGAYTAYGTNTTYCA	ATNCCRAADATNGTRTACATRTA	1024	384	0.449153	17.8889	70	99	1	177	YFHIVKT	NPIIYGV	TAYTTYCAYATHGTNAARAC	ACNCCRTADATDATNGGRTT	192	576	69	97	82.9259
Scl_175	XP_022792827.1_184214_185123	708	8	38	265	CDECLHIW	QDVHMLLA	TGYGAYGARTGYYTNCAYATHTG	GCNARNARCATRTGNACRTCYTG	768	2048	0.334842	31.4444	64.1	99	29	278	VITPCGH	NWFTENQ	GTNATHACNCCNTGYGGNCA	TGRTTYTCNGTRAACCARTT	1536	64	72.2	98	82.9179
Scl_176	XP_022803159.1_145201_146943	1365	8	44	490	ADEYITEH	EKAKADFQ	GCNGAYGARTAYATHACNGARCA	TGRAARTCNGCYTTNGCYTTYTC	768	512	0.243736	42.3333	67.5	98.5	21	576	LDRDQAF	MQEIVAT	YTNGAYMGNGAYCARGCNTT	GTNGCNACDATYTCYTGCAT	2048	192	67.9	98	82.8998
Scl_177	XP_022785271.1_398324_399548	693	8	127	349	VFTLFGKN	CVQGNYIK	GTNTTYACNYTNTTYGGNAARAA	TTDATRTARTTNCCYTGNACRCA	4096	768	0.375	27.4444	66.8	98.5	60	367	EEDAIIT	KTMIVDN	GARGARGAYGCNATHATHAC	TTRTCNACDATCATNGTYTT	288	192	68.4	100	82.872
Scl_178	XP_022794521.1_328217_329345	861	8	60	338	AGIYRFCC	QHCFLEHK	GCNGGNATHTAYMGNTTYTGYTG	TTRTGYTCNARRAARCARTGYTG	3072	512	0.257353	21	65.5	95.5	45	354	GCKFHDT	YPEDMKI	GGNTGYAARTTYCAYGAYAC	ATYTTCATRTCYTCNGGRTA	128	64	76	97.5	82.8681
Scl_179	XP_022785815.1_644904_645789	678	8	21	238	MVHFGHAN	HTDQVVNR	ATGGTNCAYTTYGGNCAYGCNAA	CKRTTNACNACYTGRTCNGTRTG	512	2048	0.218009	18.5556	65.7	98.5	13	270	VWTDGCF	DQVIIGA	GTNTGGACNGAYGGNTGYTT	GCNCCDATDATNACYTGRTC	256	576	70.6	100	82.865
Scl_180	XP_022777808.1_2444201_2445410	651	8	97	305	PFKVEKEK	CEVCNKTF	CCNTTYAARGTNGARAARGARAA	AANGTYTTRTTRCANACYTCRCA	512	512	0.388889	27.2222	65	98.5	4	334	AFLVKKN	QYCGKVF	GCNTTYYTNGTNAARAARAA	AANACYTTNCCRCARTAYTG	1024	256	70.2	100	82.8576
Scl_181	XP_022783245.1_816552_817074	462	8	14	159	LGEDEETK	KGDAEHML	YTNGGNGARGAYGARGARACNAA	ARCATRTGYTCNGCRTCNCCYTT	2048	512	0.522059	23.7778	64.2	100	3	176	QGIEKKY	HMYCLKP	CARGGNATHGARAARAARTA	GGYTTNARRCARTACATRTG	192	128	73.3	96.5	82.7886
Scl_182	XP_022808779.1_1404207_1406891	2016	8	122	785	VYCPREDK	ENKWQLLT	GTNTAYTGYCCNMGNGARGAYAA	GTNARNARYTGCCAYTTRTTYTC	2048	1024	0.366819	120.111	65.9	94	82	808	VEWLDVQ	GTEMQVY	GTNGARTGGYTNGAYGTNCA	TANACYTGCATYTCNGTNCC	512	256	68.1	94	82.7851
Scl_183	XP_022782057.1_430512_431908	1083	8	79	431	IWRQVLEE	QFPGRIMW	ATHTGGMGNCARGTNYTNGARGA	CACATDATNCKNCCNGGRAAYTG	3072	1536	0.624277	82.3333	61.7	97	30	463	QVGLFDW	NFETLQE	CARGTNGGNYTNTTYGAYTG	TCYTGNARNGTYTCRAARTT	1024	512	68	100	82.7805
Scl_184	XP_022780339.1_1011719_1012841	786	8	16	269	GIDMILEH	HHVKGIEV	GGNATHGAYATGATHYTNGARCA	ACYTCDATNCCYTTNACRTGRTG	1152	768	0.42449	35.8889	63.4	100	6	291	FMVGDVM	NDYEGIT	TTYATGGTNGGNGAYGTNAT	GTDATNCCYTCRTARTCRTT	256	192	71	98	82.7383
Scl_185	XP_022792951.1_480323_481346	645	8	69	275	RAVMIDME	IEQVCPHP	MGNGCNGTNATGATHGAYATGGA	GGRTGNGGRCANACYTGYTCDAT	768	768	0.225	16.4444	68.4	100	9	292	GQCGNQI	IPQMAEN	GGNCARTGYGGNAAYCARAT	TTYTCNGCCATYTGNGGDAT	256	192	69.9	96.5	82.7254
Scl_186	XP_022787289.1_289233_289994	462	8	66	211	QGYIYFHK	KEGFYYRQ	CARGGNTAYATHTAYTTYCAYAA	TGNCKRTARTARAANCCYTCYTT	384	1024	0.258993	13	69.8	98.5	3	229	HHEVIFT	HFIPYLW	CAYCAYGARGTNATHTTYAC	CANARRTANGGDATRAARTG	192	768	69.4	97.5	82.7089
Scl_187	XP_022794780.1_420491_420941	345	8	16	122	DENFDPEA	KIFVHELG	GAYGARAAYTTYGAYCCNGARGC	CCNARYTCRTGNACRAADATYTT	256	1536	0.42	17.4444	66.3	98.5	8	135	DDPENCA	QYIEKLM	GAYGAYCCNGARAAYTGYGC	ATNARYTTYTCDATRTAYTG	128	384	71.8	98	82.6862
Scl_188	XP_022793750.1_150125_150946	381	8	64	182	VNTYKRCG	IECFQHKN	GTNAAYACNTAYAARMGNTGYGG	TTYTTRTGYTGRAARCAYTCDAT	2048	192	0.151786	5.22222	69.8	99	9	244	QAELITH	KPENIML	CARGCNGARYTNATHACNCA	ARCATDATRTTYTCNGGYTT	1536	192	68.3	99	82.6768
Scl_189	XP_022779073.1_366361_368034	1077	8	125	475	LMPLVFWN	FDAIHVVL	YTNATGCCNYTNGTNTTYTGGAA	ARNACNACRTGDATNGCRTCRAA	2048	3072	0.456395	59.8889	62.8	96	114	525	QKAPWMY	VIMMAFI	CARAARGCNCCNTGGATGTA	ATRAANGCCATCATDATNAC	64	96	72.5	98	82.6758
Scl_190	XP_022782307.1_1653962_1655997	1899	8	28	652	ETNNMNAY	TQIRDIKE	GARACNAAYAAYATGAAYGCNTA	TCYTTDATRTCNCKDATYTGNGT	256	2304	0.460163	99	61.8	97.5	20	680	LYHIADN	IAKVRTP	YTNTAYCAYATHGCNGAYAA	GGNGTNCKNACYTTNGCDAT	768	3072	66.1	99	82.6629
Scl_191	XP_022800614.1_110668_111544	579	8	31	215	TAKPNIEW	WEGAPVKL	ACNGCNAARCCNAAYATHGARTG	ARYTTNACNGGNGCNCCYTCCCA	1536	2048	0.561798	39.4444	70.8	95.5	4	232	APKFTQP	PQVEWFK	GCNCCNAARTTYACNCARCC	TTRAACCAYTCNACYTGNGG	512	128	70	95.5	82.657
Scl_192	XP_022789838.1_409177_410978	1554	8	127	636	CFDYVIGN	IFFNVFLM	TGYTTYGAYTAYGTNATHGGNAA	ATNARRAANACRTTRAARAADAT	768	1536	0.488934	78.3333	64.9	96.5	97	650	VGEIWAF	TWIRFGV	GTNGGNGARATHTGGGCNTT	ACNCCRAANCKDATCCANGT	384	768	69	96.5	82.6222
Scl_193	XP_022788281.1_604545_606471	924	8	243	542	DARHMYTK	DKEEHCTT	GAYGCNMGNCAYATGTAYACNAA	GTNGTRCARTGYTCYTCYTTRTC	1024	256	0.558219	61.1111	68.9	96	148	582	LEFGDKQ	DYIFADK	YTNGARTTYGGNGAYAARCA	TTRTCNGCRAADATRTARTC	512	192	72.6	91.5	82.5986
Scl_194	XP_022792687.1_371468_372577	846	8	66	339	TKHPVGFD	FGGYPWHY	ACNAARCAYCCNGTNGGNTTYGA	TARTGCCANGGRTANCCNCCRAA	2048	512	0.566038	56.1111	66.3	96.5	20	381	NNICYQV	EPDQAYF	AAYAAYATHTGYTAYCARGT	AARTANGCYTGRTCNGGYTC	96	256	72.8	94	82.5919
Scl_195	XP_022796558.1_94885_96015	837	8	91	361	DKKEYFID	YFIERKAV	GAYAARAARGARTAYTTYATHGA	ACNGCYTTNCKYTCDATRAARTA	192	1536	0.403846	38.1111	68.5	95.5	63	380	FVTWKNT	WYTIVTM	TTYGTNACNTGGAARAAYAC	ATNGTNACDATNGTRTACCA	128	384	69.8	98	82.5695
Scl_196	XP_022801804.1_166694_167413	561	8	53	231	RVHMEEQQ	VEGFKTDI	MGNGTNCAYATGGARGARCARCA	ATRTCNGTYTTRAANCCYTCNAC	512	1024	0.30814	13	68.3	100	38	246	TKLAKEQ	KNVEKQL	ACNAARYTNGCNAARGARCA	ARYTGYTTYTCNACRTTYTT	1024	256	66.6	100	82.5514
Scl_197	XP_022780426.1_884627_886325	1563	8	16	528	VCLEEFQD	IQTYKPDG	GTNTGYYTNGARGARTTYCARGA	CCRTCNGGYTTRTANGTYTGDAT	1024	768	0.478175	109	69.4	93	8	563	DFYDYCC	KDDQWIQ	GAYTTYTAYGAYTAYTGYTG	TGDATCCAYTGRTCRTCYTT	64	48	70.5	90	82.5262
Scl_198	XP_022798004.1_411854_413138	801	8	83	341	LLRENYFI	NYIAKEHV	YTNYTNMGNGARAAYTAYTTYAT	ACRTGYTCYTTNGCDATRTARTT	8192	384	0.436508	39.6667	66.2	98.5	16	397	ACQKLGI	KDGEIDY	GCNTGYCARAARYTNGGNAT	TARTCDATYTCNCCRTCYTT	1024	192	67.8	99	82.5147
Scl_199	XP_022787610.1_383402_384699	1029	8	79	413	YYIKNGEW	EKLKNQKE	TAYTAYATHAARAAYGGNGARTG	TCYTTYTGRTTYTTNARYTTYTC	384	512	0.573209	74.8889	63.3	94.5	46	421	PFDDQEC	WIKAARV	CCNTTYGAYGAYCARGARTG	ACNCKNGCNGCYTTDATCCA	128	768	69.3	100	82.5007
Scl_200	XP_022787233.1_480228_480776	360	8	22	133	LWEKMKQA	PQMGREVG	YTNTGGGARAARATGAARCARGC	CCNACYTCNCKNCCCATYTGNGG	128	2048	0.228571	6.88889	64.9	99	5	167	AYQIEVT	PDDKHWN	GCNTAYCARATHGARGTNAC	TTCCARTGYTTRTCRTCNGG	384	64	71.6	100	82.4717
Scl_201	XP_022798536.1_153016_153637	402	8	29	154	KRHGNGTY	FDIGCEQH	AARMGNCAYGGNAAYGGNACNTA	TGYTGYTCRCANCCDATRTCRAA	4096	384	0.218487	7.55556	68	99	16	171	PNGDTYE	IQEGDTE	CCNAAYGGNGAYACNTAYGA	TCNGTRTCNCCYTCYTGDAT	512	384	71.4	97	82.4633
Scl_202	XP_022782374.1_173235_173841	438	8	30	167	PCLHTFCQ	KYFCETCD	CCNTGYYTNCAYACNTTYTGYCA	TCRCANGTYTCRCARAARTAYTT	2048	256	0.198473	10	69.2	100	17	190	PICLETY	HYGYLKD	CCNATHTGYYTNGARACNTA	TCYTTNARRTANCCRTARTG	1536	512	65.9	100	82.4589
Scl_203	XP_022787154.1_305006_306893	1380	8	133	584	QTLHVYMK	IDWILAGT	CARACNYTNCAYGTNTAYATGAA	GTNCCNGCNARDATCCARTCDAT	1024	2304	0.3386	50.5556	66	100	119	628	NIGDNQV	KNRLPWE	AAYATHGGNGAYAAYCARGT	TCCCANGGNARNCKRTTYTT	192	1024	65	99	82.4366
Scl_204	XP_022802369.1_181063_182578	624	8	296	495	NFEEAMGQ	PYLFQTNC	AAYTTYGARGARGCNATGGGNCA	CARTTNGTYTGRAANARRTANGG	256	2048	0.489583	34.7778	67	98.5	288	506	DALEQMI	DPNNEVY	GAYGCNYTNGARCARATGAT	TANACYTCRTTRTTNGGRTC	256	256	70.9	95.5	82.4027
Scl_205	XP_022787076.1_476954_478236	1014	8	13	342	EQLMCAIC	EDDTIQYV	GARCARYTNATGTGYGCNATHTG	ACRTAYTGDATNGTRTCRTCYTC	768	384	0.291022	35.7778	67.7	100	4	387	AIKVIEQ	VKMETTF	GCNATHAARGTNATHGARCA	AANGTNGTYTCCATYTTNAC	576	256	69.5	94.5	82.3636
Scl_206	XP_022803559.1_146024_147527	1044	8	64	403	VICGVPYT	DPQFVHMT	GTNATHTGYGGNGTNCCNTAYAC	GTCATRTGNACRAAYTGNGGRTC	3072	256	0.423423	50	66.8	95.5	14	449	AIKFGDF	YQAEDPV	GCNATHAARTTYGGNGAYTT	ACNGGRTCYTCNGCYTGRTA	384	256	72.1	95.5	82.3472
Scl_207	XP_022797484.1_256745_258251	528	8	114	281	RIIMHPFK	IFMFPNQV	MGNATHATHATGCAYCCNTTYAA	ACYTGRTTNGGRAACATRAADAT	1152	192	0.664557	44.3333	69.5	94	91	311	WPAQTYF	CWLFTYT	TGGCCNGCNCARACNTAYTT	GTRTANGTRAANARCCARCA	256	256	69.1	98	82.3414
Scl_208	XP_022800367.1_273983_274883	558	8	64	241	FAWVIHKT	KGHVTPVD	TTYGCNTGGGTNATHCAYAARAC	TCNACNGGNGTNACRTGNCCYTT	384	4096	0.526627	33	66.8	97.5	39	252	KGDHVME	IKAKRVT	AARGGNGAYCAYGTNATGGA	GTNACNCKYTTNGCYTTDAT	128	1536	68.7	99	82.3381
Scl_209	XP_022800472.1_126355_127249	555	8	68	244	HKCANVGK	MAYTYNGP	CAYAARTGYGCNAAYGTNGGNAA	GGNCCRTTRTANGTRTANGCCAT	1024	512	0.424242	24.6667	67	99	33	268	CKCCYHV	AFWDRCM	TGYAARTGYTGYTAYCAYGT	ATRCANCKRTCCCARAANGC	64	256	68	99	82.3147
Scl_210	XP_022780223.1_1873983_1874838	378	8	146	263	EPLKGNYW	PYYQHLNC	GARCCNYTNAARGGNAAYTAYTG	CARTTNARRTGYTGRTARTANGG	2048	1024	0.409091	16.1111	68	97	134	271	NDCFIKT	TQCNLCE	AAYGAYTGYTTYATHAARAC	TCRCANARRTTRCAYTGNGT	96	512	70	99	82.2837
Scl_211	XP_022805941.1_1067530_1068668	639	8	126	330	LMHFIHKN	FFNKYEPI	YTNATGCAYTTYATHCAYAARAA	ATNGGYTCRTAYTTRTTRAARAA	384	256	0.252525	17.1111	72	92.5	116	358	DQLNMEA	EFEAQIL	GAYCARYTNAAYATGGARGC	ARDATYTGNGCYTCRAAYTC	128	384	69.3	100	82.2445
Scl_212	XP_022790853.1_179189_180069	522	8	35	200	FQPAIPVW	WCNMQISA	TTYCARCCNGCNATHCCNGTNTG	GCNSWDATYTGCATRTTRCACCA	3072	384	0.367089	18.5556	66.9	99	11	217	TGMFGNQ	QVLFCAI	ACNGGNATGTTYGGNAAYCA	ATNGCRCARAANARNACYTG	256	1024	67.6	100	82.1825
Scl_213	XP_022783792.1_531718_532455	474	8	67	216	YNDTEEWC	EIAMKHRL	TAYAAYGAYACNGARGARTGGTG	ARNCKRTGYTTCATNGCDATYTC	128	1536	0.195804	9.44444	70.9	96	39	232	FVAIHDF	YEGVWKK	TTYGTNGCNATHCAYGAYTT	TTYTTCCANACNCCYTCRTA	384	128	71.1	96.5	82.1071
Scl_214	XP_022783186.1_98952_100320	894	8	36	325	THQKEFNI	WFKLVPGL	ACNCAYCARAARGARTTYAAYAT	ARNCCNGGNACNARYTTRAACCA	256	4096	0.59364	68.7778	67.6	93	20	362	IWLRDHC	DDFFGKY	ATHTGGYTNMGNGAYCAYTG	TAYTTNCCRAARAARTCRTC	768	128	67.5	99	82.0985
Scl_215	XP_022801176.1_401202_402216	702	8	33	258	EFVDYLKA	DFNPFGAQ	GARTTYGTNGAYTAYYTNAARGC	TGNGCNCCRAANGGRTTRAARTC	1024	1024	0.449541	33	66.2	99	14	334	WYPKFKN	GNDVNKL	TGGTAYCCNAARTTYAARAA	ARYTTRTTNACRTCRTTNCC	64	512	69.8	96.5	82.0756
Scl_216	XP_022807058.1_85189_87140	1134	8	45	414	VEYPFHCC	NFACWFPI	GTNGARTAYCCNTTYCAYTGYTG	ATNGGRAACCARCANGCRAARTT	512	256	0.585227	83.4444	71.3	96.5	27	459	KKLWEIP	YAIGTKH	AARAARYTNTGGGARATHCC	TGYTTNGTNCCDATNGCRTA	192	768	67.4	90	82.0586
Scl_217	XP_022788518.1_1784509_1786228	1260	8	146	557	AQKHILEN	EGFACCTI	GCNCARAARCAYATHYTNGARAA	ATNGTRCARCANGCRAANCCYTC	1536	1024	0.577778	84	66.8	95	131	565	LYMAEKY	TVPGELM	YTNTAYATGGCNGARAARTA	ATNARYTCNCCNGGNACNGT	256	4096	65.8	97.5	82.0429
Scl_218	XP_022802520.1_185506_186997	909	8	92	386	RGGKDIAF	FNVWAMHH	MGNGGNGGNAARGAYATHGCNTT	TGRTGCATNGCCCANACRTTRAA	6144	128	0.354167	33.3333	67.4	100	24	470	QMGTKPH	PDLEGIF	CARATGGGNACNAARCCNCA	AADATNCCYTCNARRTCNGG	256	1536	68	96	82.0373
Scl_219	XP_022793435.1_42404_43040	624	8	16	215	RWEEFCKD	EDFFWQKC	MGNTGGGARGARTTYTGYAARGA	CAYTTYTGCCARAARAARTCYTC	256	64	0.471204	25.1111	74.4	100	4	228	YNGEIGT	KAPGGFM	TAYAAYGGNGARATHGGNAC	ATRAANCCNCCNGGNGCYTT	384	1024	65	93	82.0287
Scl_220	XP_022802294.1_891864_893231	879	8	161	445	PGFPNKKM	FWQEVKNS	CCNGGNTTYCCNAAYAARAARAT	SWRTTYTTNACYTCYTGCCARAA	1024	512	0.498155	47.4444	69.1	99	72	458	NNIDHNG	VNKTIWG	AAYAAYATHGAYCAYAAYGG	CCCCADATNGTYTTRTTNAC	96	192	67.5	94	82.0212
Scl_221	XP_022780756.1_453940_454825	576	8	20	203	KFNHPDGM	KATNEVLL	AARTTYAAYCAYCCNGAYGGNAT	ARNARNACYTCRTTNGTNGCYTT	512	8192	0.536723	20.8889	66.4	97.5	7	211	DYQRGVC	EQNAKYR	GAYTAYCARMGNGGNGTNTG	CKRTAYTTNGCRTTYTGYTC	1024	256	69	100	82.0133
Scl_222	XP_022806652.1_1052360_1053464	618	8	80	277	TKWIDPFC	NPWIYTGM	ACNAARTGGATHGAYCCNTTYTG	ATNCCNGTRTADATCCANGGRTT	384	768	0.425532	32.8889	73.7	98.5	34	287	RTVTNYF	DFRLAFK	MGNACNGTNACNAAYTAYTT	TTRAANGCNARNCKRAARTC	2048	2048	60.2	99	82.0083
Scl_223	XP_022786167.1_466982_467939	771	8	51	299	VATKFIAN	YFNCVLNP	GTNGCNACNAARTTYATHGCNAA	GGRTTNARNACRCARTTRAARTA	3072	1024	0.514894	48.8889	65.4	97	39	309	LLIYWNK	YAFTKEK	YTNYTNATHTAYTGGAAYAA	TTYTCYTTNGTRAANGCRTA	768	256	68	99	82.0041
Scl_224	XP_022787143.1_325208_326190	624	8	89	288	VDFAYTGK	GKNGLFAT	GTNGAYTTYGCNTAYACNGGNAA	GTNGCRAANARNCCRTTYTTNCC	2048	4096	0.404145	26.8889	63.6	100	57	320	PYFNAMF	FEFGAAV	CCNTAYTTYAAYGCNATGTT	ACNGCNGCNCCRAAYTCRAA	128	512	68.5	100	81.9883
Scl_225	XP_022794006.1_187830_188708	480	8	106	257	FRDLGKDE	HKQGYAYA	TTYMGNGAYYTNGGNAARGAYGA	GCRTANGCRTANCCYTGYTTRTG	4096	512	0.317241	14	62.8	97	89	267	TIQEVFD	YEDFIKM	ACNATHCARGARGTNTTYGA	ATYTTDATRAARTCYTCRTA	384	96	77.3	96.5	81.9348
Scl_226	XP_022794306.1_145404_146634	804	8	62	321	NMRKAFEC	QGYEHDIS	AAYATGMGNAARGCNTTYGARTG	SWDATRTCRTGYTCRTANCCYTG	512	1536	0.454545	40.4444	68.8	96	42	332	RAHEDEK	YQKEQLE	MGNGCNCAYGARGAYGARAA	TCNARYTGYTCYTTYTGRTA	512	256	68	97.5	81.9278
Scl_227	XP_022788638.1_33792_35845	1944	8	108	747	GQSAWYDC	EKDQRCSK	GGNCARWSNGCNTGGTAYGAYTG	TTNSWRCANCKYTGRTCYTTYTC	2048	4096	0.595541	117.333	59.9	96	11	758	FLDAEIK	EYKTNKK	TTYYTNGAYGCNGARATHAA	TTYTTRTTNGTYTTRTAYTC	768	128	67.7	97	81.8596
Scl_228	XP_022795209.1_274401_275309	672	8	82	297	YGYLTWEW	FNVINDMG	TAYGGNTAYYTNACNTGGGARTG	CCCATRTCRTTDATNACRTTRAA	1024	192	0.593301	39.7778	66.7	96	64	306	VPDEFWQ	FYGSHPW	GTNCCNGAYGARTTYTGGCA	CANGGRTGNSWNCCRTARAA	128	2048	67.5	100	81.8319
Scl_229	XP_022802136.1_109744_112324	2082	8	113	798	EEDDKMPD	PNGTIHQD	GARGARGAYGAYAARATGCCNGA	TCYTGRTGDATNGTNCCRTTNGG	128	1536	0.441964	103	64.6	96	8	876	DQFAGIY	AEIEVCP	GAYCARTTYGCNGGNATHTA	GGRCANACYTCDATYTCNGC	384	384	69.7	92	81.8162
Scl_230	XP_022786458.1_164455_166563	1359	8	110	554	FRTRHNDY	IMPVHGEG	TTYMGNACNMGNCAYAAYGAYTA	CCYTCNCCRTGNACNGGCATDAT	4096	768	0.400458	57.7778	63.5	99	86	565	IHEHANN	WKELEAT	ATHCAYGARCAYGCNAAYAA	GTNGCYTCNARYTCYTTCCA	192	256	67.4	98	81.8019
Scl_231	XP_022809420.1_1252486_1255442	1875	8	278	894	TKAGNWGY	AKLEEGDK	ACNAARGCNGGNAAYTGGGGNTA	TTRTCNCCYTCYTCNARYTTNGC	1024	2048	0.638017	138.889	61.6	91.5	171	1000	LCIFVMN	EWDPTGV	YTNTGYATHTTYGTNATGAA	ACNCCNGTNGGRTCCCAYTC	384	256	73.2	91.5	81.7939
Scl_232	XP_022788523.1_180217_181806	1137	8	83	453	GAIVDKCQ	MQCILHGV	GGNGCNATHGTNGAYAARTGYCA	ACNCCRTGNARDATRCAYTGCAT	1536	768	0.173077	36.6667	71.4	94	31	475	IPKAFYF	IMVHHYG	ATHCCNAARGCNTTYTAYTT	CCRTARTGRTGNACCATDAT	384	96	71.1	94	81.7847
Scl_233	XP_022789416.1_91411_93280	1149	8	108	482	LKVTPMAM	MGEKDFLK	YTNAARGTNACNCCNATGGCNAT	TTNARRAARTCYTTYTCNCCCAT	4096	512	0.438547	54.1111	66.6	98	16	505	RGEAEDK	VFMKPGK	MGNGGNGARGCNGARGAYAA	TTNCCNGGYTTCATRAANAC	1024	256	68.2	95.5	81.7703
Scl_234	XP_022786661.1_331768_332738	642	8	62	267	QYLDEGDM	VYFCQTLP	CARTAYYTNGAYGARGGNGAYAT	GGNARNGTYTGRCARAARTANAC	1024	2048	0.256281	19.5556	67.6	99	43	277	ELKCYAE	EFAGTGI	GARYTNAARTGYTAYGCNGA	ATNCCNGTNCCNGCRAAYTC	512	1024	66	100	81.7683
Scl_235	XP_022791484.1_287823_288603	609	8	69	263	CGGQWNEM	FYWNLLGP	TGYGGNGGNCARTGGAAYGARAT	GGNCCNARNARRTTCCARTARAA	256	2048	0.367021	27.4444	67.9	98.5	9	271	YVEANCP	DHPLAKV	TAYGTNGARGCNAAYTGYCC	ACYTTNGCNARNGGRTGRTC	256	1024	68.2	97	81.762
Scl_236	XP_022800522.1_91478_92452	717	8	38	268	DLKEKVEN	KQGDTRDL	GAYYTNAARGARAARGTNGARAA	ARRTCNCKNGTRTCNCCYTGYTT	1024	4096	0.687783	56.3333	61.6	96	26	332	DAFKEHT	DYKKVTG	GAYGCNTTYAARGARCAYAC	CCNGTNACYTTYTTRTARTC	128	256	72.4	98	81.7589
Scl_237	XP_022782357.1_513844_514344	375	8	24	140	ATKVFPDC	DKLVTFDW	GCNACNAARGTNTTYCCNGAYTG	CARTCRAANGTNACNARYTTRTC	2048	2048	0.290909	10.2222	65.9	99	10	160	NKLAVYQ	YFAMGFQ	AAYAARYTNGCNGTNTAYCA	TGRAANCCCATNGCRAARTA	1024	128	69.7	99	81.6859
Scl_238	XP_022796631.1_25428_26463	684	8	53	272	LRTICNYF	KAIKWLEY	YTNMGNACNATHTGYAAYTAYTT	TAYTCNARCCAYTTDATNGCYTT	6144	768	0.52657	39	66.4	98.5	42	285	MVCACFY	NPIIYTC	ATGGTNTGYGCNTGYTTYTA	CANGTRTADATDATNGGRTT	128	576	70.1	95	81.6755
Scl_239	XP_022785722.1_63673_65032	426	8	216	349	GVLTQINE	HWIEFVQA	GGNGTNYTNACNCARATHAAYGA	GCYTGNACRAAYTCDATCCARTG	6144	192	0.568	28.5556	71.3	94	118	400	LGWYHPE	VEKMGNL	YTNGGNTGGTAYCAYCCNGA	ARRTTNCCCATYTTYTCNAC	512	256	70.9	95	81.6183
Scl_240	XP_022791021.1_497401_498707	894	8	39	328	QLKKNHAE	KEMTHKHL	CARYTNAARAARAAYCAYGCNGA	ARRTGYTTRTGNGTCATYTCYTT	1024	256	0.605072	68.8889	66.6	97	28	336	YVKHAYH	PMINKWL	TAYGTNAARCAYGCNTAYCA	ARCCAYTTRTTDATCATNGG	256	96	70	92.5	81.5807
Scl_241	XP_022782609.1_942098_943238	693	8	63	285	TPRYMFIM	AYWCGFFN	ACNCCNMGNTAYATGTTYATHAT	TTRAARAANCCRCACCARTANGC	1536	256	0.412037	29.3333	69.2	97.5	47	299	ANTMNII	IFVIRND	GCNAAYACNATGAAYATHAT	TCRTTNCKDATNACRAADAT	192	1152	64.3	100	81.564
Scl_242	XP_022808057.1_62710_63733	813	8	74	336	PELTLFKM	DKNIELNA	CCNGARYTNACNYTNTTYAARAT	GCRTTNARYTCDATRTTYTTRTC	8192	768	0.448413	36.4444	62.9	98.5	11	361	NMDVLFY	EHVAYGC	AAYATGGAYGTNYTNTTYTA	CANCCRTANGCNACRTGYTC	256	512	70.7	98	81.5595
Scl_243	XP_022802342.1_452528_455194	2013	8	162	824	LYINQAKV	QCDAPLTM	YTNTAYATHAAYCARGCNAARGT	ATNGTNARNGGNGCRTCRCAYTG	1536	4096	0.506154	111.556	67.2	94.5	75	857	DFWMRPE	IDAIQLT	GAYTTYTGGATGMGNCCNGA	GTNARYTGDATNGCRTCDAT	128	1152	66	93	81.5322
Scl_244	XP_022790940.1_292335_293181	723	8	31	263	GWRIEMED	DEFIVIGC	GGNTGGMGNATHGARATGGARGA	CANCCDATNACDATRAAYTCRTC	384	1152	0.309735	20.6667	69	97.5	2	273	GAFLDKP	IWDVMTN	GGNGCNTTYYTNGAYAARCC	TTNGTCATNACRTCCCADAT	1024	96	70.5	95	81.5264
Scl_245	XP_022797262.1_212939_214375	1278	8	21	438	EDEIAMFE	KNVPNFGT	GARGAYGARATHGCNATGTTYGA	GTNCCRAARTTNGGNACRTTYTT	192	1024	0.599509	87.3333	65.6	97.5	13	471	PKSVHFA	NADGVYV	CCNAARWSNGTNCAYTTYGC	ACRTANACNCCRTCNGCRTT	2048	512	60.6	100	81.5197
Scl_246	XP_022780705.1_307716_308376	531	8	15	183	KDNIIVDE	WQEKAGIG	AARGAYAAYATHATHGTNGAYGA	CCDATNCCNGCYTTYTCYTGCCA	576	384	0.271605	14.1111	68.1	98.5	1	204	IEKAVVY	QIDEFYM	ATHGARAARGCNGTNGTNTA	ATRTARAAYTCRTCDATYTG	768	96	72.7	93.5	81.5145
Scl_247	XP_022792211.1_352418_353496	954	8	17	326	EDLPVFPD	FIDMKIMG	GARGAYYTNCCNGTNTTYCCNGA	CCCATDATYTTCATRTCDATRAA	4096	72	0.511628	41.2222	62.9	98.5	5	364	LVDIDNC	YEKCMTL	YTNGTNGAYATHGAYAAYTG	ARNGTCATRCAYTTYTCRTA	768	128	71.5	96.5	81.4992
Scl_248	XP_022784611.1_319610_320499	729	8	41	275	HYPEDECA	IYYAEMGD	CAYTAYCCNGARGAYGARTGYGC	TCNCCCATYTCNGCRTARTADAT	256	384	0.359649	31.3333	69.5	95.5	16	294	KNEYFFD	FWYTIVT	AARAAYGARTAYTTYTTYGA	GTNACDATNGTRTACCARAA	64	192	73.5	92	81.4331
Scl_249	XP_022800545.1_570013_570998	486	8	56	209	VFEFVHEG	YNAHGTKC	GTNTTYGARTTYGTNCAYGARGG	CAYTTNGTNCCRTGNGCRTTRTA	512	1024	0.319728	20	65.4	95.5	16	270	PVYTNIW	NCWGPKD	CCNGTNTAYACNAAYATHTG	TCYTTNGGNCCCCARCARTT	768	128	75.5	95.5	81.4298
Scl_250	XP_022799194.1_405593_406260	537	8	31	201	EDVAVKIF	AFKMADIY	GARGAYGTNGCNGTNAARATHTT	TADATRTCNGCCATYTTRAANGC	1536	384	0.115854	8.22222	67.8	98.5	20	215	YGEVWQA	WEIARRC	TAYGGNGARGTNTGGCARGC	CANCKNCKNGCDATYTCCCA	128	1536	67	100	81.3893
Scl_251	XP_022782889.1_272895_274290	1152	8	38	413	FFQEEFHG	EIDPYFKM	TTYTTYCARGARGARTTYCAYGG	ATYTTRAARTANGGRTCDATYTC	128	384	0.429348	61.7778	67.2	95.5	23	423	PIRLACM	IYWVTRQ	CCNATHMGNYTNGCNTGYAT	TGNCKNGTNACCCARTADAT	6144	768	64.9	99	81.3752
Scl_252	XP_022800105.1_105270_106240	522	8	71	236	AGIVIFGE	IKFYNHQV	GCNGGNATHGTNATHTTYGGNGA	ACYTGRTGRTTRTARAAYTTDAT	4608	192	0.213836	12.6667	68	98.5	9	282	KIVMNCG	DPFYEAI	AARATHGTNATGAAYTGYGG	ATNGCYTCRTARAANGGRTC	96	256	74.2	92	81.3672
Scl_253	XP_022786830.1_122008_123907	1455	8	115	591	LILDMTNC	CEICECKV	YTNATHYTNGAYATGACNAAYTG	ACYTTRCAYTCRCADATYTCRCA	3072	192	0.464208	73.4444	61.7	97	95	632	CLDYGME	WPFVGYL	TGYYTNGAYTAYGGNATGGA	ARRTANCCNACRAANGGCCA	256	512	70.9	95.5	81.3478
Scl_254	XP_022796831.1_222612_225894	2022	8	200	865	HSELADYF	CENAPLIV	CAYWSNGARYTNGCNGAYTAYTT	ACDATNARNGGNGCRTTYTCRCA	8192	3072	0.414264	91.7778	62	98.5	162	903	AVHVENG	NGHYLVD	GCNGTNCAYGTNGARAAYGG	TCNACNARRTARTGNCCRTT	512	1024	66.8	95.5	81.3401
Scl_255	XP_022803460.1_36438_37479	642	8	125	330	GKPVKETW	TFHYINPN	GGNAARCCNGTNAARGARACNTG	TTNGGRTTDATRTARTGRAANGT	2048	768	0.494949	28.4444	68.2	97	110	351	ILCWVMT	PYGMVHD	ATHYTNTGYTGGGTNATGAC	TCRTGNACCATNCCRTANGG	192	256	70.9	94.5	81.2954
Scl_256	XP_022797438.1_319168_320109	582	8	43	228	ICPMHTFW	MFTWLGKI	ATHTGYCCNATGCAYACNTTYTG	ATYTTNCCNARCCANGTRAACAT	384	512	0.488764	26.6667	73.1	97	33	238	VVRNEYM	ETYISQL	GTNGTNMGNAAYGARTAYAT	ARYTGNSWDATRTANGTYTC	1024	3072	60.7	100	81.2838
Scl_257	XP_022782263.1_718032_719811	1422	8	31	496	DSKTFVDM	HMFEKFNV	GAYWSNAARACNTTYGTNGAYAT	ACRTTRAAYTTYTCRAACATRTG	4096	64	0.466083	83.2222	68.1	97.5	10	521	EIFCRGD	FGWTNGV	GARATHTTYTGYMGNGGNGA	ACNCCRTTNGTCCANCCRAA	768	256	67.1	91	81.2491
Scl_258	XP_022787116.1_1526714_1527241	354	8	39	148	CIQAWFTY	WPMVEISH	TGYATHCARGCNTGGTTYACNTA	TGNSWDATYTCNACCATNGGCCA	384	1536	0.291262	11.5556	69	100	31	167	VGHVFND	KDAVELS	GTNGGNCAYGTNTTYAAYGA	SWNARYTCNACNGCRTCYTT	512	4096	63.6	100	81.2416
Scl_259	XP_022803480.1_879148_879640	345	8	20	126	DGEECQID	AKTKANVD	GAYGGNGARGARTGYCARATHGA	TCNACRTTNGCYTTNGTYTTNGC	384	2048	0.18	4.11111	63.9	100	5	134	YEPTKAD	KVFFDLM	TAYGARCCNACNAARGCNGA	ATNARRTCRAARAANACYTT	512	512	69.6	100	81.2312
Scl_260	XP_022780814.1_817561_818334	576	8	55	238	YGVPGHKY	NDPIGEIE	TAYGGNGTNCCNGGNCAYAARTA	TCDATYTCNCCDATNGGRTCRTT	2048	1152	0.362069	17.8889	62.9	98.5	21	260	WCYKCWK	FCKDLQP	TGGTGYTAYAARTGYTGGAA	GGYTGNARRTCYTTRCARAA	16	256	71.3	99	81.1859
Scl_261	XP_022781009.1_41440_42567	849	8	48	322	AVDNFQGE	QGRMHVPC	GCNGTNGAYAAYTTYCARGGNGA	CANGGNACRTGCATNCKNCCYTG	1024	2048	0.488806	48.8889	68.3	98.5	6	345	CEYFILQ	EPCTKNC	TGYGARTAYTTYATHYTNCA	CARTTYTTNGTRCANGGYTC	384	256	69	92	81.1641
Scl_262	XP_022792129.1_125759_126485	582	8	29	214	ENIGNGAY	EAIDMWSV	GARAAYATHGGNAAYGGNGCNTA	ACNSWCCACATRTCDATNGCYTC	1536	768	0.128492	7	62.4	100	6	222	RTYKIKD	GCIFAEM	MGNACNTAYAARATHAARGA	ATYTCNGCRAADATRCANCC	768	384	70.6	100	81.1515
Scl_263	XP_022788948.1_44703_45443	582	8	58	243	EDIHCHYN	WGEFLSNV	GARGAYATHCAYTGYCAYTAYAA	ACRTTNSWNARRAAYTCNCCCCA	192	4096	0.47191	31.3333	64.7	97	15	259	VKIGEFY	QKCTFPQ	GTNAARATHGGNGARTTYTA	TGNGGRAANGTRCAYTTYTG	384	256	73.2	95	81.1181
Scl_264	XP_022801034.1_256028_257681	1080	8	36	387	YFKQLGMN	QGMTHAAV	TAYTTYAARCARYTNGGNATGAA	ACNGCNGCRTGNGTCATNCCYTG	512	1024	0.191304	21.4444	67.5	97	17	401	VFYFCYW	YVGRIAP	GTNTTYTAYTTYTGYTAYTG	GGNGCDATNCKNCCNACRTA	128	3072	66.6	100	81.0971
Scl_265	XP_022790996.1_102089_102868	618	8	23	220	QCLKAGMF	NPNFHETF	CARTGYYTNAARGCNGGNATGTT	AANGTYTCRTGRAARTTNGGRTT	1024	512	0.308901	10.1111	67.5	100	2	248	TPAIVFM	YGHEKLT	ACNCCNGCNATHGTNTTYAT	GTNARYTTYTCRTGNCCRTA	1536	512	70.5	94.5	81.0937
Scl_266	XP_022789853.1_421449_422794	750	8	183	424	IEFPPYHQ	HWYEMTRR	ATHGARTTYCCNCCNTAYCAYCA	CKNCKNGTCATYTCRTACCARTG	768	512	0.131915	12.7778	68.6	100	169	437	FTMHTAK	VAWHRIN	TTYACNATGCAYACNGCNAA	TTDATNCKRTGCCANGCNAC	256	768	67.5	96	81.0595
Scl_267	XP_022792211.1_350674_351374	480	8	48	199	QICKAMDT	NELPLFDY	CARATHTGYAARGCNATGGAYAC	TARTCRAANARNGGNARYTCRTT	192	4096	0.503448	27.2222	64.4	98	40	218	FYEIVKD	ENIVKLF	TTYTAYGARATHGTNAARGA	AANARYTTNACDATRTTYTC	192	768	72.9	95	81.0576
Scl_268	XP_022790048.1_1774456_1775593	681	8	133	351	LWGEAGKW	PFYDNYSK	YTNTGGGGNGARGCNGGNAARTG	TTNSWRTARTTRTCRTARAANGG	2048	2048	0.57767	44.4444	61.2	95.5	121	388	YLEVFIE	TWQKIYF	TAYYTNGARGTNTTYATHGA	AARTADATYTTYTGCCANGT	768	96	71.4	100	81.0287
Scl_269	XP_022806874.1_67829_70396	1818	8	221	818	VKQALIFP	IEVANVCK	GTNAARCARGCNYTNATHTTYCC	TTRCANACRTTNGCNACYTCDAT	3072	1536	0.563667	120.667	63.4	93	99	871	NEAFKYF	WKYGLFK	AAYGARGCNTTYAARTAYTT	TTRAANARNCCRTAYTTCCA	128	256	71.2	91	81.022
Scl_270	XP_022788795.1_90031_90670	441	8	32	170	KVYCHGMN	IEMHEYKK	AARGTNTAYTGYCAYGGNATGAA	TTYTTRTAYTCRTGCATYTCDAT	256	96	0.401515	18.5556	73.5	98.5	16	191	DGEYLIY	WCGKCRP	GAYGGNGARTAYYTNATHTA	GGNCKRCAYTTNCCRCACCA	768	256	65.3	94	81.0125
Scl_271	XP_022780622.1_379696_380775	597	8	97	287	EAILFFYQ	YYITLPMN	GARGCNATHYTNTTYTTYTAYCA	TTCATNGGNARNGTDATRTARTA	1536	1536	0.555556	28.8889	63.9	97	84	372	NNEYFFD	IPDAFWW	AAYAAYGARTAYTTYTTYGA	CACCARAANGCRTCNGGDAT	64	192	71.1	98	81.01
Scl_272	XP_022802672.1_185276_186383	912	8	31	326	MKKNIYGN	HHGVGKLR	ATGAARAARAAYATHTAYGGNAA	CKNARYTTNCCNACNCCRTGRTG	192	8192	0.204152	18.4444	60.6	100	7	357	CVGHEPD	DPQNIFG	TGYGTNGGNCAYGARCCNGA	CCRAADATRTTYTGNGGRTC	512	192	73.2	97.5	81.0046
Scl_273	XP_022789115.1_112990_113797	525	8	48	214	KTQCPFDQ	GCQFLGPA	AARACNCARTGYCCNTTYGAYCA	GCNGGNCCNARRAAYTGRCANCC	512	4096	0.374194	22.3333	65	99	17	222	ICYNEFD	MQEEALK	ATHTGYTAYAAYGARTTYGA	TTNARNGCYTCYTCYTGCAT	96	256	74.8	92	80.9981
Scl_274	XP_022797825.1_43079_44519	879	8	149	433	RHFCEVKY	CEPDPTLL	MGNCAYTTYTGYGARGTNAARTA	ARNARNGTNGGRTCNGGYTCRCA	1024	8192	0.18705	22.2222	63.8	100	135	459	RPIKGDF	WQCVLPP	MGNCCNATHAARGGNGAYTT	GGNGGNARNACRCAYTGCCA	1536	512	67	100	80.9909
Scl_275	XP_022791727.1_733129_734065	459	8	92	236	SVVHMKEA	KDATVPHE	WSNGTNGTNCAYATGAARGARGC	TCRTGNGGNACNGTNGCRTCYTT	2048	2048	0.463768	22.1111	64.7	99	71	272	TERAVFD	TMFAFVI	ACNGARMGNGCNGTNTTYGA	ATNACRAANGCRAACATNGT	2048	256	67.1	100	80.9837
Scl_276	XP_022782101.1_586501_587653	831	8	23	291	NQTVFIHG	ANHFIGDE	AAYCARACNGTNTTYATHCAYGG	TCRTCNCCDATRAARTGRTTNGC	768	768	0.175573	14.2222	70.6	96	3	320	LKNNCQV	MGHERKQ	YTNAARAAYAAYTGYCARGT	TGYTTNCKYTCRTGNCCCAT	256	256	69.6	95.5	80.9443
Scl_277	XP_022789380.1_118382_119864	1491	8	46	534	QVYKGLDI	HVCEICDN	CARGTNTAYAARGGNYTNGAYAT	TTRTCRCADATYTCRCANACRTG	2048	384	0.649049	90.4444	66.8	94.5	27	546	LAIEIGK	GEENWKK	YTNGCNATHGARATHGGNAA	TTYTTCCARTTYTCYTCNCC	2304	64	66.4	94.5	80.9369
Scl_278	XP_022801294.1_241281_241944	429	8	76	210	PERYKEFD	PQKKVTML	CCNGARMGNTAYAARGARTTYGA	ARCATNGTNACYTTYTTYTGNGG	1024	1024	0.421875	12.1111	66	100	54	241	AKQIRFY	KVDKLHT	GCNAARCARATHMGNTTYTA	GTRTGNARYTTRTCNACYTT	768	512	65.9	100	80.9103
Scl_279	XP_022782374.1_170021_170579	408	8	18	145	IVTDCNNH	QFIYPHHV	ATHGTNACNGAYTGYAAYAAYCA	ACRTGRTGNGGRTADATRAAYTG	768	384	0.256198	10.5556	70.5	96.5	5	171	PWGVAID	QVFDMEG	CCNTGGGGNGTNGCNATHGA	CCYTCCATRTCRAANACYTG	768	64	73	92	80.8608
Scl_280	XP_022783175.1_231057_232266	879	8	80	364	GLYLWEHI	PFIYVKDW	GGNYTNTAYYTNTGGGARCAYAT	CARTCYTTNACRTADATRAANGG	2048	768	0.471223	43.6667	66.6	94.5	71	399	VEIWGKA	WYKTFKE	GTNGARATHTGGGGNAARGC	TCYTTRAANGTYTTRTACCA	192	64	73.7	93	80.8205
Scl_281	XP_022795174.1_407368_408446	735	8	24	260	CQWYAPTE	WPTYFPVQ	TGYCARTGGTAYGCNCCNACNGA	TGNACNGGRAARTANGTNGGCCA	512	1024	0.36087	33.7778	68.7	93	6	309	GEMYKFN	DQVIAKL	GGNGARATGTAYAARTTYAA	ARYTTNGCDATNACYTGRTC	64	768	74.3	93	80.7994
Scl_282	XP_022790647.1_107529_108477	570	8	94	275	FTASNEWQ	DNFQFVEY	TTYACNGCNWSNAAYGARTGGCA	TAYTCNACRAAYTGRAARTTRTC	2048	256	0.388571	21.6667	66.9	95.5	25	306	IYFRPKE	MEIPDQY	ATHTAYTTYMGNCCNAARGA	TAYTGRTCNGGDATYTCCAT	768	96	73	95	80.7447
Scl_283	XP_022797878.1_337603_338608	729	8	34	268	DFYKTAFG	FTDAKNFP	GAYTTYTAYAARACNGCNTTYGG	GGRAARTTYTTNGCRTCNGTRAA	512	512	0.337719	26.4444	66.4	98	24	290	KLIEDEQ	TYCPVTG	AARYTNATHGARGAYGARCA	CCNGTNACNGGRCARTANGT	384	1024	66.4	99	80.7437
Scl_284	XP_022788516.1_82730_83586	660	8	52	263	RILKHFNT	YKMFGFPT	MGNATHYTNAARCAYTTYAAYAC	GTNGGRAANCCRAACATYTTRTA	3072	256	0.621212	49.5556	68.2	94.5	27	293	NVYGNPH	GTVQATI	AAYGTNTAYGGNAAYCCNCA	ATNGTNGCYTGNACNGTNCC	512	2048	64.2	100	80.7282
Scl_285	XP_022803270.1_214504_215059	351	8	30	138	LTILDKFY	NFDTEAAL	YTNACNATHYTNGAYAARTTYTA	ARNGCNGCYTCNGTRTCRAARTT	6144	2048	0.303922	11.6667	63.5	100	10	162	LTGECNY	QEMVRFN	YTNACNGGNGARTGYAAYTA	TTRAANCKNACCATYTCYTG	1024	256	71.6	96.5	80.7239
Scl_286	XP_022795902.1_157902_158892	774	8	27	276	TCPLEVIQ	CYPHEVAR	ACNTGYCCNYTNGARGTNATHCA	CKNGCNACYTCRTGNGGRTARCA	6144	2048	0.417722	38	66.3	100	11	335	VHFVAGG	IMFFTYE	GTNCAYTTYGTNGCNGGNGG	TCRTANGTRAARAACATDAT	1024	96	65.5	96.5	80.7097
Scl_287	XP_022788330.1_523568_524745	384	8	23	142	HCYWAAPF	FYIPVECG	CAYTGYTAYTGGGCNGCNCCNTT	CCRCAYTCNACNGGDATRTARAA	512	768	0.477876	21.8889	69	96	8	182	RMDNVKT	VIGMYYT	MGNATGGAYAAYGTNAARAC	GTRTARTACATNCCDATNAC	256	192	68.3	97	80.7067
Scl_288	XP_022800817.1_315024_316211	1086	8	36	389	TGGTWYQV	YWKKVPGN	ACNGGNGGNACNTGGTAYCARGT	TTNCCNGGNACYTTYTTCCARTA	1024	512	0.484058	39.1111	66.2	93	12	421	GVAWIVD	KTQHFYG	GGNGTNGCNTGGATHGTNGA	CCRTARAARTGYTGNGTYTT	768	128	70.9	98	80.6778
Scl_289	XP_022804272.1_27869_28589	465	8	26	172	HFPRTQGY	HEYDPITV	CAYTTYCCNMGNACNCARGGNTA	ACNGTDATNGGRTCRTAYTCRTG	4096	768	0.273381	13.1111	68.3	99	3	182	GNVEDYQ	HFIETVL	GGNAAYGTNGARGAYTAYCA	ARNACNGTYTCDATRAARTG	256	768	73	91	80.6537
Scl_290	XP_022789836.1_587759_588924	738	8	21	258	NILNRYAD	HFNKTFWE	AAYATHYTNAAYMGNTAYGCNGA	TCCCARAANGTYTTRTTRAARTG	6144	128	0.480519	43.5556	65	99	6	297	IAFLKTH	EVTEIAF	ATHGCNTTYYTNAARACNCA	AANGCDATYTCNGTNACYTC	1536	768	66	97.5	80.6482
Scl_291	XP_022785137.1_241666_242881	906	8	34	327	AKGFYHWK	WHTGERPF	GCNAARGGNTTYTAYCAYTGGAA	AANGGNCKYTCNCCNGTRTGCCA	256	2048	0.351916	29.6667	70.7	97	10	368	AMLAATC	ICNKRFM	GCNATGYTNGCNGCNACNTG	ATRAANCKYTTRTTRCADAT	2048	384	61.5	100	80.6338
Scl_292	XP_022791332.1_64695_65467	366	8	130	243	ILAVNGED	CILRGKDT	ATHYTNGCNGTNAAYGGNGARGA	GTRTCYTTNCCNCKNARDATRCA	6144	6144	0.308411	10.7778	61	96	100	255	GKENKMP	QWFTDIH	GGNAARGARAAYAARATGCC	TGDATRTCNGTRAACCAYTG	64	96	75.5	99	80.6128
Scl_293	XP_022786201.1_389601_390352	624	8	47	246	HKAVMEHQ	YCPMCKTF	CAYAARGCNGTNATGGARCAYCA	AANGTYTTRCACATNGGRCARTA	256	256	0.427083	21.8889	72	96	29	255	KLNFVHF	TFVQRIH	AARYTNAAYTTYGTNCAYTT	TGDATNCKYTGNACRAANGT	512	1536	66.1	96	80.6017
Scl_294	XP_022796366.1_147329_148269	678	8	66	283	MFNGNMKE	NYERFHEI	ATGTTYAAYGGNAAYATGAARGA	ATYTCRTGRAANCKYTCRTARTT	64	512	0.298578	26.7778	68.6	96.5	29	298	LQKQGIM	GDYHNQS	YTNCARAARCARGGNATHAT	SWYTGRTTRTGRTARTCNCC	768	512	66.9	97.5	80.6011
Scl_295	XP_022800466.1_63910_64581	444	8	19	158	AVFGIPMT	DDHPGMLF	GCNGTNTTYGGNATHCCNATGAC	AANARCATNCCNGGRTGRTCRTC	1536	1024	0.293233	15.4444	66.7	100	9	167	DGGKVFC	CHKPFIQ	GAYGGNGGNAARGTNTTYTG	TGDATRAANGGYTTRTGRCA	512	192	72.7	91.5	80.5971
Scl_296	XP_022802691.1_836326_836917	429	8	47	181	REKWFQDY	EYTYDKER	MGNGARAARTGGTTYCARGAYTA	CKYTCYTTRTCRTANGTRTAYTC	256	512	0.414062	16.1111	70.6	95	19	190	DPINMPA	PKDYELW	GAYCCNATHAAYATGCCNGC	CANARYTCRTARTCYTTNGG	192	512	69.2	96	80.5887
Scl_297	XP_022793216.1_60953_61821	600	8	81	272	CNDYMTEK	TKFQSKYL	TGYAAYGAYTAYATGACNGARAA	ARRTAYTTNSWYTGRAAYTTNGT	128	4096	0.427027	26.5556	64.1	96	67	283	LAQYKFN	TDKYDKW	YTNGCNCARTAYAARTTYAA	CAYTTRTCRTAYTTRTCNGT	512	128	71.4	98	80.5866
Scl_298	XP_022780371.1_962707_963260	486	8	14	167	EYLNATYG	EGDIVYIP	GARTAYYTNAAYGCNACNTAYGG	GGDATRTANACDATRTCNCCYTC	2048	1152	0.272109	14.2222	62.5	96	2	175	VKYWPAY	QMWWHQV	GTNAARTAYTGGCCNGCNTA	ACYTGRTGCCACCACATYTG	256	8	72.5	100	80.5693
Scl_299	XP_022789467.1_94710_96027	1101	8	46	404	VYQAITGH	IDPELAVA	GTNTAYCARGCNATHACNGGNCA	GCNACNGCNARYTCNGGRTCDAT	3072	6144	0.332386	34.8889	62.7	99	16	423	VAGYIAQ	GMWPLQV	GTNGCNGGNTAYATHGCNCA	ACYTGNARNGGCCACATNCC	1536	256	66.7	100	80.5575
Scl_300	XP_022790066.1_344743_347928	1545	8	78	584	QINPTLYK	DKICRWNV	CARATHAAYCCNACNYTNTAYAA	ACRTTCCANCKRCADATYTTRTC	3072	384	0.548387	92.5556	66.9	95.5	20	601	GPQAVPT	HFIEPVY	GGNCCNCARGCNGTNCCNAC	TANACNGGYTCDATRAARTG	2048	384	66.8	92	80.544
Scl_301	XP_022807093.1_69903_71370	1155	8	73	449	SYEHPAFV	NYMDRHLK	WSNTAYGARCAYCCNGCNTTYGT	TTNARRTGNCKRTCCATRTARTT	4096	1024	0.394595	50	64.8	93.5	64	486	AVKIYNP	HFQQEIG	GCNGTNAARATHTAYAAYCC	CCDATYTCYTGYTGRAARTG	384	96	72.6	95.5	80.4947
Scl_302	XP_022796568.1_128142_130643	1605	8	244	770	ATEKGHYE	WKYHTVAL	GCNACNGARAARGGNCAYTAYGA	ARNGCNACNGTRTGRTAYTTCCA	1024	1024	0.471154	92.5556	70.6	94	205	806	MTPLHFA	DPTTVRL	ATGACNCCNYTNCAYTTYGC	ARNCKNACNGTNGTNGGRTC	512	8192	59	97.5	80.4915
Scl_303	XP_022797926.1_305598_306199	411	8	16	144	CVWTFPEG	FPCDKQYV	TGYGTNTGGACNTTYCCNGARGG	ACRTAYTGYTTRTCRCANGGRAA	512	256	0.393443	16	71.7	96	8	154	PVPRKDK	CQKMFGY	CCNGTNCCNMGNAARGAYAA	TANCCRAACATYTTYTGRCA	2048	64	68.9	94	80.4764
Scl_304	XP_022798264.1_76976_78977	1371	8	87	535	RHAQYKIK	KKMFHQAT	MGNCAYGCNCARTAYAARATHAA	GTNGCYTGRTGRAACATYTTYTT	1536	128	0.7	132.333	70.9	91.5	24	577	QGKIPED	MHPTMTY	CARGGNAARATHCCNGARGA	TANGTCATNGTNGGRTGCAT	384	128	70.7	83	80.4696
Scl_305	XP_022798866.1_145987_146426	348	8	18	125	CFITTQNH	KKVMILGS	TGYTTYATHACNACNCARAAYCA	SWNCCNARDATCATNACYTTYTT	768	6144	0.405941	15.8889	62.6	97	4	139	RGHNIPC	QAGEFDY	MGNGGNCAYAAYATHCCNTG	TARTCRAAYTCNCCNGCYTG	1536	256	71	100	80.4692
Scl_306	XP_022779927.1_1180144_1181328	996	8	66	389	NHRDAWVF	EKAFIQTV	AAYCAYMGNGAYGCNTGGGTNTT	ACNGTYTGDATRAANGCYTTYTC	1024	768	0.539683	53.5556	70.2	97	43	408	KTIYNVI	HVIYGPN	AARACNATHTAYAAYGTNAT	TTNGGNCCRTADATNACRTG	384	768	69.2	89.5	80.4665
Scl_307	XP_022794023.1_304161_304862	432	8	34	169	RTFHAVYI	EKPVDAVN	MGNACNTTYCAYGCNGTNTAYAT	TTNACNGCRTCNACNGGYTTYTC	4096	2048	0.271318	13.3333	65.8	91.5	8	178	HNAMHWF	EMFKGCI	CAYAAYGCNATGCAYTGGTT	ATRCANCCYTTRAACATYTC	32	64	78.1	95.5	80.4582
Scl_308	XP_022809089.1_424492_425748	921	8	73	371	CWKCVQCP	FQPEKNKT	TGYTGGAARTGYGTNCARTGYCC	GTYTTRTTYTTYTCNGGYTGRAA	128	256	0.547945	59	66	96	61	386	PGYYKVQ	FDYTMRV	CCNGGNTAYTAYAARGTNCA	ACNCKCATNGTRTARTCRAA	512	256	70.2	93	80.4497
Scl_309	XP_022789762.1_417117_418305	936	8	71	374	EYLQMADK	KQPEENHI	GARTAYYTNCARATGGCNGAYAA	ATRTGRTTYTCYTCNGGYTGYTT	512	256	0.393939	38	71.4	93	24	384	VIKKGCK	FPEFNGT	GTNATHAARAARGGNTGYAA	GTNCCRTTRAAYTCNGGRAA	384	256	65.9	97.5	80.4472
Scl_310	XP_022793340.1_225330_226205	402	8	54	179	ERWFAVAK	CWFPNQVY	GARMGNTGGTTYGCNGTNGCNAA	TANACYTGRTTNGGRAACCARCA	2048	256	0.389831	18.5556	69.2	98.5	44	216	SVYTITC	NPFIYCA	WSNGTNTAYACNATHACNTG	GCRCARTADATRAANGGRTT	6144	192	64.5	98	80.435
Scl_311	XP_022790811.1_576507_577791	855	8	95	371	WLENGFWF	YTPEGIVG	TGGYTNGARAAYGGNTTYTGGTT	CCNACDATNCCYTCNGGNGTRTA	256	3072	0.550186	57.6667	64.1	96.5	66	393	YRFYIGM	DMDEYVK	TAYMGNTTYTAYATHGGNAT	TTNACRTAYTCRTCCATRTC	768	64	71.7	93	80.4146
Scl_312	XP_022786997.1_355847_356683	351	8	99	207	IRTMNADP	QIQIENDF	ATHMGNACNATGAAYGCNGAYCC	AARTCRTTYTCDATYTGDATYTG	1536	288	0.156863	5.33333	66.9	94	51	222	FLADPHQ	MEDQPMD	TTYYTNGCNGAYCCNCAYCA	TCCATNGGYTGRTCYTCCAT	1024	32	70.9	100	80.4115
Scl_313	XP_022783181.1_467933_468760	423	8	50	182	VDTCIDKW	GWVGQCHI	GTNGAYACNTGYATHGAYAARTG	ATRTGRCAYTGNCCNACCCANCC	768	512	0.464	24.6667	69.5	97	24	190	TVWTGQC	CGENKTE	ACNGTNTGGACNGGNCARTG	TCNGTYTTRTTYTCNCCRCA	512	256	69.4	93.5	80.4097
Scl_314	XP_022802819.1_157051_157902	552	8	67	242	DPNMDEVC	MNHRAHIK	GAYCCNAAYATGGAYGARGTNTG	TTDATRTGNGCNCKRTGRTTCAT	256	768	0.47929	30.6667	68.4	99	49	259	ETHYVAQ	HCCLLAD	GARACNCAYTAYGTNGCNCA	TCNGCNARNARRCARCARTG	512	2048	63.2	98	80.3847
Scl_315	XP_022797251.1_346893_355467	2100	8	1923	2614	RDRHKEDK	DNKLIEEM	MGNGAYMGNCAYAARGARGAYAA	ATYTCYTCDATNARYTTRTTRTC	2048	768	0.722628	186.444	61.9	88.5	1843	2763	PKQNQDV	DHVGETV	CCNAARCARAAYCARGAYGT	ACNGTYTCNCCNACRTGRTC	128	512	68.8	90	80.3792
Scl_316	XP_022795575.1_368566_369317	393	8	48	170	LVAYEMNG	GKTWHVAN	YTNGTNGCNTAYGARATGAAYGG	TTNGCNACRTGCCANGTYTTNCC	1024	1024	0.232759	10.4444	69.7	92.5	18	242	QFEGADH	NAWHRVN	CARTTYGARGGNGCNGAYCA	TTNACNCKRTGCCANGCRTT	256	512	69.8	99	80.3204
Scl_317	XP_022790461.1_201569_202109	426	8	20	153	FTRKPTKA	KCEFNRMV	TTYACNMGNAARCCNACNAARGC	ACCATNCKRTTRAAYTCRCAYTT	4096	256	0.322835	18.3333	63.2	98.5	10	164	HGEVMYK	GFQKVNT	CAYGGNGARGTNATGTAYAA	GTRTTNACYTTYTGRAANCC	128	256	74.8	93.5	80.3148
Scl_318	XP_022791039.1_1186525_1188271	1134	8	62	431	ERAWYDKH	YKVKVLHE	GARMGNGCNTGGTAYGAYAARCA	TCRTGNARNACYTTNACYTTRTA	512	2048	0.458101	51.2222	66.6	96	30	577	KWHPDKN	KCNVCQA	AARTGGCAYCCNGAYAARAA	GCYTGRCANACRTTRCAYTT	64	128	73.3	90	80.3125
Scl_319	XP_022793303.1_76674_77359	471	8	25	173	GHTVCHDC	MCFVCRDY	GGNCAYACNGTNTGYCAYGAYTG	TARTCNCKRCANACRAARCACAT	1024	512	0.347518	17.8889	67	99	13	206	LQGDKVP	IQHVRTF	YTNCARGGNGAYAARGTNCC	AANGTNCKNACRTGYTGDAT	1024	1536	66	98	80.2859
Scl_320	XP_022794368.1_76592_77933	867	8	178	458	EFSKVWMY	FHFVYFIA	GARTTYWSNAARGTNTGGATGTA	GCDATRAARTANACRAARTGRAA	512	384	0.529412	44.1111	64.1	95.5	83	471	AVYRICF	MVLTNWY	GCNGTNTAYMGNATHTGYTT	TACCARTTNGTNARNACCAT	1536	256	67.1	100	80.2644
Scl_321	XP_022779114.1_907736_908493	696	8	38	261	TPEGDIYY	NVDLGVME	ACNCCNGARGGNGAYATHTAYTA	TCCATNACNCCNARRTCNACRTT	1536	2048	0.483254	23.7778	64	97.5	30	276	PDGWEQA	NMETDDL	CCNGAYGGNTGGGARCARGC	ARRTCRTCNGTYTCCATRTT	128	128	72.2	95.5	80.2461
Scl_322	XP_022795837.1_69782_70694	681	8	54	272	PDFVAKPM	FEYEANDL	CCNGAYTTYGTNGCNAARCCNAT	ARRTCRTTNGCYTCRTAYTCRAA	2048	512	0.0943396	7.33333	68.2	97	3	296	SWMKKND	NDFIKRA	WSNTGGATGAARAARAAYGA	GCNCKYTTDATRAARTCRTT	128	384	69.4	96.5	80.1682
Scl_323	XP_022796022.1_144126_145368	633	8	63	265	FDVAVQEN	CTNPIVYS	TTYGAYGTNGCNGTNCARGARAA	SWRTANACDATNGGRTTNGTRCA	1024	6144	0.433673	31.8889	64.6	97.5	44	282	FYIMNLA	FKAYITK	TTYTAYATHATGAAYYTNGC	TTNGTDATRTANGCYTTRAA	192	384	67.9	98	80.15
Scl_324	XP_022783148.1_763162_764851	681	8	70	288	TQMAAFEN	NPIAYGTL	ACNCARATGGCNGCNTTYGARAA	ARNGTNCCRTANGCDATNGGRTT	512	6144	0.372642	29.2222	66.9	99	49	296	NNIFTFN	NKEFKKV	AAYAAYATHTTYACNTTYAA	ACYTTYTTRAAYTCYTTRTT	192	64	63.4	99	80.1317
Scl_325	XP_022784393.1_533130_534753	936	8	139	442	FRIENHVF	FWPPQRDN	TTYMGNATHGARAAYCAYGTNTT	TTRTCNCKYTGNGGNGGCCARAA	1536	1024	0.59727	68	65.4	94	130	459	QYFFQED	YAGQVIV	CARTAYTTYTTYCARGARGA	ACDATNACYTGNCCNGCRTA	64	768	68.5	95.5	80.0896
Scl_326	XP_022806562.1_73074_73962	537	8	32	202	LLFERDKE	YYMIDFHA	YTNYTNTTYGARMGNGAYAARGA	GCRTGRAARTCDATCATRTARTA	8192	96	0.564417	33.2222	64.3	96	15	210	LRATICE	DEQMKAI	YTNMGNGCNACNATHTGYGA	ATNGCYTTCATYTGYTCRTC	6144	64	70.9	96.5	80.08
Scl_327	XP_022792940.1_469536_470722	1239	8	15	419	CTYFNWPC	KGDWRCYF	TGYACNTAYTTYAAYTGGCCNTG	AARTARCANCKCCARTCNCCYTT	256	512	0.407595	50.4444	70.7	96	6	427	ESLKWAC	FTDQVTF	GARWSNYTNAARTGGGCNTG	AANGTNACYTGRTCNGTRAA	2048	512	60.8	98	80.0437
Scl_328	XP_022807544.1_12340_13027	528	8	36	203	YLVTEGFK	QTELDTKK	TAYYTNGTNACNGARGGNTTYAA	TTYTTNGTRTCNARYTCNGTYTG	4096	2048	0.130435	7.77778	62	97.5	24	212	FQRADMN	KFPKMVD	TTYCARMGNGCNGAYATGAA	TCNACCATYTTNGGRAAYTT	256	128	72.3	99	80.0403
Scl_329	XP_022806535.1_41334_42303	672	8	34	249	AFVTYKFG	QGTEEFID	GCNTTYGTNACNTAYAARTTYGG	TCDATRAAYTCYTCNGTNCCYTG	1024	768	0.191388	13.3333	66.6	94.5	5	331	EGYIDIK	EDLYKTF	GARGGNTAYATHGAYATHAA	AANGTYTTRTANARRTCYTC	288	512	70	99	80.0382
Scl_330	XP_022787954.1_167639_168188	474	8	11	160	IFALEQDK	QAIKHLEG	ATHTTYGCNYTNGARCARGAYAA	CCYTCNARRTGYTTDATNGCYTG	1536	1536	0.430657	18.7778	68.1	98.5	3	174	ILQQTAE	ETPTKCK	ATHYTNCARCARACNGCNGA	TTRCAYTTNGTNGGNGTYTC	1536	512	62.8	100	80.0219
Scl_331	XP_022794429.1_423144_424030	567	8	51	231	TDTDFLHH	DIWGHRNA	ACNGAYACNGAYTTYYTNCAYCA	GCRTTNCKRTGNCCCCADATRTC	2048	768	0.5	24.5556	61.7	97.5	39	276	IHTNGFD	KHVTYYP	ATHCAYACNAAYGGNTTYGA	GGRTARTANGTNACRTGYTT	384	256	71.4	98	79.9824
Scl_332	XP_022801708.1_223114_223853	483	8	58	210	QGFNIGTD	INCWDCAM	CARGGNTTYAAYATHGGNACNGA	ATNGCRCARTCCCARCARTTDAT	1536	192	0.294521	15.4444	69.5	95.5	45	231	CGFLCQI	NCEMWLG	TGYGGNTTYYTNTGYCARAT	CCNARCCACATYTCRCARTT	512	64	69.7	95	79.9671
Scl_333	XP_022784142.1_325165_326167	855	8	26	302	VKAGRNAE	KIPYNTDV	GTNAARGCNGGNMGNAAYGCNGA	ACRTCNGTRTTRTANGGDATYTT	8192	768	0.496296	48.4444	64.3	96	14	322	AANPQEH	IPANDIE	GCNGCNAAYCCNCARGARCA	TCDATRTCRTTNGCNGGDAT	512	576	68.3	97	79.9645
Scl_334	XP_022781009.1_45927_47367	1011	8	78	406	RTHLPKYI	FPFQEYLV	MGNACNCAYYTNCCNAARTAYAT	ACNARRTAYTCYTGRAANGGRAA	8192	1024	0.554517	63.6667	63.8	92	48	414	EILGKMC	HCNPDVK	GARATHYTNGGNAARATGTG	TTNACRTCNGGRTTRCARTG	384	256	73.4	94.5	79.9621
Scl_335	XP_022803189.1_112786_113889	471	8	120	268	CGEFYEDE	KEFQSIVD	TGYGGNGARTTYTAYGARGAYGA	TCNACDATNSWYTGRAAYTCYTT	256	3072	0.482014	25.7778	62.7	99	58	371	GRKFETW	WYAIVTM	GGNMGNAARTTYGARACNTG	ATNGTNACDATNGCRTACCA	1024	384	72.7	94	79.9578
Scl_336	XP_022791064.1_208616_209636	699	8	55	279	RTIPNHFI	VMYTFLGQ	MGNACNATHCCNAAYCAYTTYAT	TGNCCNARRAANGTRTACATNAC	3072	2048	0.400922	30.1111	65.6	96	45	296	LWMVCKN	YGVMNKT	YTNTGGATGGTNTGYAARAA	GTYTTRTTCATNACNCCRTA	128	128	74.2	92	79.9278
Scl_337	XP_022780303.1_379588_381151	864	8	152	431	ATRDCHGN	GWMGPACA	GCNACNMGNGAYTGYCAYGGNAA	GCRCANGCNGGNCCCATCCANCC	4096	512	0.344322	33.6667	64.5	96	142	444	VGYRCEH	GEQVPMD	GTNGGNTAYMGNTGYGARCA	TCCATNGGNACYTGYTCNCC	1024	256	70.3	96.5	79.8922
Scl_338	XP_022795215.1_965472_967437	1185	8	86	472	QKFGFDWP	EKLMVRIG	CARAARTTYGGNTTYGAYTGGCC	CCDATNCKNACCATNARYTTYTC	128	3072	0.663073	72.1111	65.6	94.5	75	497	EAARNGC	FYEHANM	GARGCNGCNMGNAAYGGNTG	ATRTTNGCRTGYTCRTARAA	2048	128	69.4	93	79.8877
Scl_339	XP_022787233.1_475030_475666	549	8	28	202	RYFQEIQD	CEDVLPIV	MGNTAYTTYCARGARATHCARGA	ACDATNGGNARNACRTCYTCRCA	768	3072	0.208333	10.2222	65.6	98.5	3	211	ANLPYEI	YAIEFDI	GCNAAYYTNCCNTAYGARAT	ATRTCRAAYTCDATNGCRTA	1024	192	68.6	97.5	79.8859
Scl_340	XP_022808059.1_780338_781003	495	8	22	178	RLWMGPQF	NGENQFQF	MGNYTNTGGATGGGNCCNCARTT	AAYTGRAAYTGRTTYTCNCCRTT	2048	256	0.32	14	65.3	100	10	192	NIDMETH	GGVNAFA	AAYATHGAYATGGARACNCA	GCRAANGCRTTNACNCCNCC	96	1024	67.4	97	79.8723
Scl_341	XP_022805632.1_70505_72090	951	8	236	544	IVFTWADW	PKCRMAVE	ATHGTNTTYACNTGGGCNGAYTG	TCNACNGCCATNCKRCAYTTNGG	768	2048	0.636986	77.5556	67.6	97	195	555	YPTECPP	GCDMMHC	TAYCCNACNGARTGYCCNCC	CARTGCATCATRTCRCANCC	512	32	63.7	93.5	79.8715
Scl_342	XP_022805129.1_138972_139622	522	8	17	182	TCIVLNFY	WQDEWRAA	ACNTGYATHGTNYTNAAYTTYTA	GCNGCNCKCCAYTCRTCYTGCCA	3072	256	0.753165	47.6667	65.9	96	3	212	YTVAIFE	IFLQAPR	TAYACNGTNGCNATHTTYGA	CKNGGNGCYTGNARRAADAT	768	3072	65.6	98	79.8613
Scl_343	XP_022806009.1_61902_62355	357	8	30	140	KMGFYMED	VMEDFGLR	AARATGGGNTTYTAYATGGARGA	CKNARNCCRAARTCYTCCATNAC	64	2048	0.271845	9	71.1	97.5	8	151	IPQMNPG	DKQLDDF	ATHCCNCARATGAAYCCNGG	AARTCRTCNARYTGYTTRTC	192	256	63.7	98	79.8581
Scl_344	XP_022805784.1_2105_3281	717	8	100	330	LAFFWKET	NGVIPAIQ	YTNGCNTTYTTYTGGAARGARAC	TGDATNGCNGGDATNACNCCRTT	512	4608	0.64977	49.1111	64.6	97.5	54	387	YLTVIIQ	GMCTYIL	TAYYTNACNGTNATHATHCA	ARDATRTANGTRCACATNCC	2304	384	65.7	97.5	79.8511
Scl_345	XP_022798693.1_360707_361781	747	8	49	289	LLTCYKKY	NPILYCFY	YTNYTNACNTGYTAYAARAARTA	TARAARCARTANARDATNGGRTT	4096	1536	0.41453	33.6667	59.2	99	41	304	AFFGNIM	FKEIIRC	GCNTTYTTYGGNAAYATHAT	CANCKDATDATYTCYTTRAA	384	576	70	99	79.8397
Scl_346	XP_022790461.1_202785_203447	492	8	26	181	YLDGRKFH	FIYNWELD	TAYYTNGAYGGNMGNAARTTYCA	TCNARYTCCCARTTRTADATRAA	4096	384	0.389262	20.3333	68.7	92.5	7	197	GCDKCGA	KYCADKP	GGNTGYGAYAARTGYGGNGC	GGYTTRTCNGCRCARTAYTT	256	128	67.6	100	79.809
Scl_347	XP_022802981.1_89982_90790	444	8	70	209	PKGNMKCE	FTIEFHEG	CCNAARGGNAAYATGAARTGYGA	CCYTCRTGRAAYTCDATNGTRAA	256	384	0.37594	20.2222	69.1	93	23	237	LETFGFK	KIQAGKN	YTNGARACNTTYGGNTTYAA	TTYTTNCCNGCYTGDATYTT	1024	384	67.7	99	79.8017
Scl_348	XP_022799041.1_79131_79689	408	8	24	151	PPQPATTY	WPDVHKME	CCNCCNCARCCNGCNACNACNTA	TCCATYTTRTGNACRTCNGGCCA	8192	128	0.123967	5.66667	62	94	10	161	PNCDKCA	HKEFCQN	CCNAAYTGYGAYAARTGYGC	TTYTGRCARAAYTCYTTRTG	128	64	75.6	99	79.7964
Scl_349	XP_022806338.1_25404_26179	420	8	27	158	IPKCLEKW	VCFICGRE	ATHCCNAARTGYYTNGARAARTG	TCNCKNCCRCADATRAARCANAC	1536	3072	0.376	16.7778	64.8	99	7	174	PHVVCYI	HEPQCLK	CCNCAYGTNGTNTGYTAYAT	TTNARRCAYTGNGGYTCRTG	512	512	69.4	96	79.7853
Scl_350	XP_022803535.1_203928_205041	573	8	104	286	DANPELHN	WQDLQNAL	GAYGCNAAYCCNGARYTNCAYAA	ARNGCRTTYTGNARRTCYTGCCA	2048	1024	0.534091	31.7778	60.6	94.5	88	387	MNAFMVW	EEFDQYL	ATGAAYGCNTTYATGGTNTG	ARRTAYTGRTCRAAYTCYTC	64	128	73.2	99	79.7677
Scl_351	XP_022802004.1_78605_79408	555	8	61	237	GYWAQNIF	YQGYIDSV	GGNTAYTGGGCNCARAAYATHTT	ACNSWRTCDATRTANCCYTGRTA	384	3072	0.417647	29.1111	66.6	97.5	23	246	YCGGTFK	AYPMYWT	TAYTGYGGNGGNACNTTYAA	GTCCARTACATNGGRTANGC	512	64	69	94.5	79.757
Scl_352	XP_022807145.1_112116_113685	1134	8	32	401	TLVVPTWQ	MKVHEAGI	ACNYTNGTNGTNCCNACNTGGCA	ATNCCNGCYTCRTGNACYTTCAT	8192	512	0.547222	68.3333	65.2	88.5	17	475	YVKIGRE	CDWIEYG	TAYGTNAARATHGGNMGNGA	CCRTAYTCDATCCARTCRCA	1536	48	71	98	79.7439
Scl_353	XP_022799035.1_282190_283852	1410	8	24	485	LEEFVEPK	DTFNHCLK	YTNGARGARTTYGTNGARCCNAA	TTNARRCARTGRTTRAANGTRTC	2048	1024	0.714602	119.667	64	95	16	527	EELKCPV	NILVCDS	GARGARYTNAARTGYCCNGT	SWRTCRCANACNARDATRTT	512	3072	58.3	99	79.7411
Scl_354	XP_022793941.1_419771_420414	474	8	20	169	VLATEKQN	GQDKIELN	GTNYTNGCNACNGARAARCARAA	TTNARYTCDATYTTRTCYTGNCC	4096	1536	0.216783	11.1111	69	97	9	177	QDRERFK	KIIKQME	CARGAYMGNGARMGNTTYAA	TCCATYTGYTTDATDATYTT	1024	72	64.8	99	79.7345
Scl_355	XP_022791602.1_70726_71691	546	8	118	291	HLYGKWIN	IKLKGDFV	CAYYTNTAYGGNAARTGGATHAA	ACRAARTCNCCYTTNARYTTDAT	768	1536	0.393939	27.1111	65.9	99	68	305	AINIPDM	NVFVPGK	GCNATHAAYATHCCNGAYAT	TTNCCNGGNACRAANACRTT	576	1024	68.4	94.5	79.7303
Scl_356	XP_022800387.1_317693_318533	615	8	44	240	IKTQMIYW	HCNKDRGD	ATHAARACNCARATGATHTAYTG	TCNCCNCKRTCYTTRTTRCARTG	288	1024	0.426316	25.4444	71	90	10	264	FGNTVDI	VYHPDRQ	TTYGGNAAYACNGTNGAYAT	TGNCKRTCNGGRTGRTANAC	512	1024	69	98	79.7254
Scl_357	XP_022790349.1_609269_610622	1068	8	79	426	VDWAEKKD	EWFRKMMA	GTNGAYTGGGCNGARAARAARGA	GCCATCATYTTNCKRAACCAYTC	256	64	0.39233	39.8889	68.9	93.5	21	444	FKMVDHK	KEKEAAW	TTYAARATGGTNGAYCAYAA	CANGCNGCYTCYTTYTCYTT	64	256	69.8	94	79.7241
Scl_358	XP_022781897.1_616107_616789	480	8	30	181	FRNYEVHH	YFMRHVTD	TTYMGNAAYTAYGARGTNCAYCA	TCNGTNACRTGNCKCATRAARTA	1024	1024	0.186207	8.77778	68	98.5	20	198	MGWIFFM	QFQTMDI	ATGGGNTGGATHTTYTTYAT	ATRTCCATNGTYTGRAAYTG	48	64	73.5	90	79.6861
Scl_359	XP_022801650.1_214768_215366	366	8	23	136	ETLGCGHF	DYCHKLHI	GARACNYTNGGNTGYGGNCAYTT	ATRTGNARYTTRTGRCARTARTC	4096	512	0.17757	4.66667	65.3	99	14	151	QIAGLYD	ENVIFFK	CARATHGCNGGNYTNTAYGA	TTRAARAADATNACRTTYTC	1536	192	68.2	98	79.6781
Scl_360	XP_022786115.1_424257_425460	912	8	20	315	RERNKYMF	HHWYRPPS	MGNGARMGNAAYAARTAYATGTT	SWNGGNGGNCKRTACCARTGRTG	1024	4096	0.377163	43.8889	60.5	96.5	7	370	IQTDDWQ	DKVQLWI	ATHCARACNGAYGAYTGGCA	ATCCANARYTGNACYTTRTC	96	256	70.6	98	79.665
Scl_361	XP_022793167.1_964844_965447	417	8	19	149	SFNKVDEM	KQMGEVLH	WSNTTYAAYAARGTNGAYGARAT	TGNARNACYTCNCCCATYTGYTT	2048	1024	0.266129	9.66667	70.6	100	10	165	NGRNETY	VQIYFSQ	AAYGGNMGNAAYGARACNTA	TGNSWRAARTADATYTGNAC	1024	1536	60.2	99	79.6397
Scl_362	XP_022783895.1_138950_139559	486	8	22	175	IAVTGVFW	YDQVQNGA	ATHGCNGTNACNGGNGTNTTYTG	GCNCCRTTYTGNACYTGRTCRTA	6144	512	0.136054	7.22222	67.1	98.5	6	185	CTTQKKP	NCPGVQK	TGYACNACNCARAARAARCC	TTYTGNACNCCNGGRCARTT	256	512	68	96.5	79.6359
Scl_363	XP_022781979.1_608683_609375	474	8	49	198	AHTYINQV	NWADVKLY	GCNCAYACNTAYATHAAYCARGT	TANARYTTNACRTCNGCCCARTT	768	1024	0.454545	27.8889	70.6	97	33	212	AFVAHFY	FWKQAKV	GCNTTYGTNGCNCAYTTYTA	ACYTTNGCYTGYTTCCARAA	512	64	69.9	90	79.6167
Scl_364	XP_022781072.1_1097437_1098151	369	8	47	161	VPYGNAEE	YVPWVTIN	GTNCCNTAYGGNAAYGCNGARGA	TTDATNGTNACCCANGGNACRTA	2048	1536	0.528846	20	65.7	97.5	21	170	PDCQLFI	KHTEKIQ	CCNGAYTGYCARYTNTTYAT	TGDATYTTYTCNGTRTGYTT	512	192	69.7	95.5	79.5773
Scl_365	XP_022787580.1_447485_448192	390	8	38	159	LPWDQHVE	YKQVFPPH	YTNCCNTGGGAYCARCAYGTNGA	TGNGGNGGRAANACYTGYTTRTA	1024	1024	0.33913	17.2222	70.1	96.5	23	185	THRGAWV	FPAAELQ	ACNCAYMGNGGNGCNTGGGT	TGNARYTCNGCNGCNGGRAA	1024	2048	62.1	100	79.5517
Scl_366	XP_022807555.1_73554_75024	678	8	45	262	ISNWEVME	KGMKLMYI	ATHWSNAAYTGGGARGTNATGGA	ATRTACATNARYTTCATNCCYTT	768	256	0.421801	23.2222	62.8	97.5	36	279	PEIKVAG	ANIQVDF	CCNGARATHAARGTNGCNGG	AARTCNACYTGDATRTTNGC	768	384	69.6	98	79.5267
Scl_367	XP_022796560.1_153137_154192	717	8	69	299	DPHMFRYI	KHMRQMGR	GAYCCNCAYATGTTYMGNTAYAT	CKNCCCATYTGNCKCATRTGYTT	512	512	0.544643	46.4444	63.7	99	31	354	RRFCTWD	WYTIITM	MGNMGNTTYTGYACNTGGGA	ATNGTDATDATNGTRTACCA	1024	288	65.8	96.5	79.5178
Scl_368	XP_022795740.1_198501_199413	501	8	63	221	AEWTFWTW	WFCLDNFV	GCNGARTGGACNTTYTGGACNTG	ACRAARTTRTCNARRCARAACCA	256	256	0.490066	27.8889	64.1	98.5	55	244	KYPVEIT	MIVGFTG	AARTAYCCNGTNGARATHAC	CCNGTRAANCCNACDATCAT	384	384	68.2	96.5	79.5117
Scl_369	XP_022808084.1_62803_64030	927	8	75	375	ALFDPKMA	KAEGYHIH	GCNYTNTTYGAYCCNAARATGGC	TGDATRTGRTANCCYTCNGCYTT	1024	768	0.671233	83.2222	66.1	88	57	407	PMIYDGN	HWNPFNI	CCNATGATHTAYGAYGGNAA	ATRTTRAANGGRTTCCARTG	192	64	74.8	91.5	79.5091
Scl_370	XP_022795620.1_276651_278295	1386	8	28	481	SHVQNING	WFETHRQD	WSNCAYGTNCARAAYATHAAYGG	TCYTGNCKRTGNGTYTCRAACCA	3072	512	0.462921	72.6667	65.8	96	20	525	NCLILFY	KGVIENP	AAYTGYYTNATHYTNTTYTA	GGRTTYTCDATNACNCCYTT	1536	384	64.4	95.5	79.4971
Scl_371	XP_022797336.1_339353_340451	639	8	57	261	TCICIPFD	FWDLVAFG	ACNTGYATHTGYATHCCNTTYGA	CCRAANGCNACNARRTCCCARAA	1152	1024	0.489796	34.5556	63.7	94	39	278	KTVTNYF	ANPICYT	AARACNGTNACNAAYTAYTT	GTRTARCADATNGGRTTNGC	512	384	69.7	99	79.4783
Scl_372	XP_022783942.1_120367_121374	705	8	66	292	YTMQDYAY	YGKDDLVT	TAYACNATGCARGAYTAYGCNTA	GTNACNARRTCRTCYTTNCCRTA	256	2048	0.53211	41.7778	62.9	100	56	333	VNGAQWK	NNARDVD	GTNAAYGGNGCNCARTGGAA	TCNACRTCNCKNGCRTTRTT	256	1024	67.1	95.5	79.4736
Scl_373	XP_022800453.1_1289911_1290994	705	8	88	314	NFIDEACP	QCRKCPHF	AAYTTYATHGAYGARGCNTGYCC	AARTGNGGRCAYTTNCKRCAYTG	384	1024	0.287671	21.5556	67.3	96	80	343	YLNQMGV	KQAWNIA	TAYYTNAAYCARATGGGNGT	GCDATRTTCCANGCYTGYTT	256	96	70.2	94.5	79.47
Scl_374	XP_022790613.1_60871_61632	375	8	29	145	KLPCGHIF	DFENMFQT	AARYTNCCNTGYGGNCAYATHTT	GTYTGRAACATRTTYTCRAARTC	3072	64	0.458716	17.6667	71.5	98.5	16	154	DCPVCLQ	KNEPGRR	GAYTGYCCNGTNTGYYTNCA	CKNCKNCCNGGYTCRTTYTT	1024	2048	60.4	98	79.4239
Scl_375	XP_022791567.1_425401_427267	1449	8	118	592	IIFVYFAC	ICMIPLRK	ATHATHTTYGTNTAYTTYGCNTG	TTNCKNARNGGDATCATRCADAT	1152	4608	0.366167	59.4444	62	100	19	615	IPPGDWD	TEVEDVY	ATHCCNCCNGGNGAYTGGGA	TANACRTCYTCNACYTCNGT	384	512	64.7	96.5	79.4211
Scl_376	XP_022789303.1_362731_364676	1461	8	18	496	YIGTIEEN	YYQDNDFE	TAYATHGGNACNATHGARGARAA	TCRAARTCRTTRTCYTGRTARTA	1152	128	0.542373	104.222	67.9	89	7	588	NDQAPYF	QFVNIHK	AAYGAYCARGCNCCNTAYTT	TTRTGDATRTTNACRAAYTG	256	192	75.2	85.5	79.4065
Scl_377	XP_022787020.1_495947_497027	1089	8	77	431	LGYAFVNY	HEDKPPLQ	YTNGGNTAYGCNTTYGTNAAYTA	TGNARNGGNGGYTTRTCYTCRTG	4096	2048	0.364943	22.7778	65.2	100	36	441	TNLIINY	FKTPNVK	ACNAAYYTNATHATHAAYTA	TTNACRTTNGGNGTYTTRAA	1152	512	64.5	98	79.3928
Scl_378	XP_022786337.1_328931_330640	912	8	182	477	LKQEYEEI	DKILKECF	YTNAARCARGARTAYGARGARAT	AARCAYTCYTTNARDATYTTRTC	512	768	0.515571	55.7778	63.4	98.5	45	552	QLHETEA	KMQHERD	CARYTNCAYGARACNGARGC	TCNCKYTCRTGYTGCATYTT	512	128	69.7	92	79.3902
Scl_379	XP_022787074.1_421293_422481	672	8	117	332	YETGKYPF	HFCIWLNS	TAYGARACNGGNAARTAYCCNTT	SWRTTNARCCADATRCARAARTG	1024	1536	0.371981	33.2222	65.9	99	100	342	IADMAVG	NPYLYGA	ATHGCNGAYATGGCNGTNGG	GCNCCRTANARRTANGGRTT	384	1024	62.5	99	79.39
Scl_380	XP_022791147.1_256244_258242	1743	8	22	594	CEVNIDDC	TCAVNIDD	TGYGARGTNAAYATHGAYGAYTG	TCRTCDATRTTNACNGCRCANGT	384	1536	0.542553	112.556	66	91.5	11	606	CDCAVGF	PCQHNGS	TGYGAYTGYGCNGTNGGNTT	SWNCCRTTRTGYTGRCANGG	512	1024	65	94	79.3781
Scl_381	XP_022784615.1_254620_255300	483	8	33	185	HYTLKEYQ	GDQLIEVN	CAYTAYACNYTNAARGARTAYCA	TTNACYTCDATNARYTGRTCNCC	1024	3072	0.40411	21.6667	65	98.5	15	195	EFQRNAH	DFEKITK	GARTTYCARMGNAAYGCNCA	TTNGTDATYTTYTCRAARTC	512	192	70.8	93.5	79.3722
Scl_382	XP_022800220.1_155702_156581	771	8	45	293	CDQPIGYP	DKFVPIAE	TGYGAYCARCCNATHGGNTAYCC	TCNGCDATNGGNACRAAYTTRTC	768	1536	0.409091	29.4444	67.8	100	30	302	IQNAKQA	GVMDAGI	ATHCARAAYGCNAARCARGC	ATNCCNGCRTCCATNACNCC	192	512	65	94	79.3512
Scl_383	XP_022808413.1_879753_880371	480	8	38	189	IVKHCKPF	YVKDNCLF	ATHGTNAARCAYTGYAARCCNTT	AANARRCARTTRTCYTTNACRTA	768	1024	0.234483	12.5556	70.1	94.5	11	199	EDGMKKH	ATIDCKY	GARGAYGGNATGAARAARCA	TAYTTRCARTCDATNGTNGC	64	384	73.3	91	79.35
Scl_384	XP_022788751.1_240777_241530	501	8	47	205	NFRCLVMV	ACDPFIYA	AAYTTYMGNTGYYTNGTNATGGT	GCRTADATRAANGGRTCRCANGC	2048	768	0.410596	21.3333	60.8	99	4	213	KPFCYFN	FKHTEYQ	AARCCNTTYTGYTAYTTYAA	TGRTAYTCNGTRTGYTTRAA	128	128	76	92	79.3498
Scl_385	XP_022778940.1_2244335_2247050	1491	8	61	549	NVQLGYDI	WQCIECPD	AAYGTNCARYTNGGNTAYGAYAT	TCNGGRCAYTCDATRCAYTGCCA	2048	192	0.542194	103.222	69.9	91	38	588	GINRVEA	PIENLQW	GGNATHAAYMGNGTNGARGC	CAYTGNARRTTYTCDATNGG	1536	768	65.2	91.5	79.3407
Scl_386	XP_022785809.1_1157289_1157952	381	8	19	137	CQVKTCWK	WCCYVKCN	TGYCARGTNAARACNTGYTGGAA	TTRCAYTTNACRTARCARCACCA	256	128	0.4	16.7778	67.5	95.5	9	149	DCKCHGV	TVDKHVC	GAYTGYAARTGYCAYGGNGT	CANACRTGYTTRTCNACNGT	128	512	67.8	97.5	79.3128
Scl_387	XP_022783002.1_1109362_1110802	903	8	99	391	QMKREEQH	FMDIEREQ	CARATGAARMGNGARGARCARCA	TGYTCNCKYTCDATRTCCATRAA	256	384	0.673993	61.7778	67.2	94	85	530	EFQQEVK	CVFYKNP	GARTTYCARCARGARGTNAA	GGRTTYTTRTARAANACRCA	128	128	72	89.5	79.3127
Scl_388	XP_022795205.1_431212_432332	444	8	26	165	WYAPTEIK	FMLVFTEN	TGGTAYGCNCCNACNGARATHAA	TTYTCNGTRAANACNARCATRAA	768	1024	0.308271	14.8889	66.7	100	10	180	YNFDTKV	IPLIVKY	TAYAAYTTYGAYACNAARGT	TAYTTNACDATNARNGGDAT	128	2304	65.3	96.5	79.2934
Scl_389	XP_022797059.1_414383_415560	738	8	122	359	YPEPQRDH	PCGHTYCQ	TAYCCNGARCCNCARMGNGAYCA	TGRCARTANGTRTGNCCRCANGG	2048	1024	0.69163	66	63.6	96	31	373	KAIREKQ	KKCPTCQ	AARGCNATHMGNGARAARCA	TGRCANGTNGGRCAYTTYTT	768	256	66	96.5	79.2755
Scl_390	XP_022778023.1_8320_9152	522	8	34	199	RSQEFTDV	FCAPENQI	MGNWSNCARGARTTYACNGAYGT	ATYTGRTTYTCNGGNGCRCARAA	8192	512	0.289308	15.3333	64.9	100	15	240	AAGEIDH	HDLFNIV	GCNGCNGGNGARATHGAYCA	ACDATRTTRAANARRTCRTG	768	384	68.5	95	79.2698
Scl_391	XP_022788492.1_545290_546499	831	8	83	351	RPWLCYWI	DFYHTCYC	MGNCCNTGGYTNTGYTAYTGGAT	CARTARCANGTRTGRTARAARTC	1024	256	0.316794	27.3333	66.2	100	55	391	PLFRQKH	HPVFNIG	CCNYTNTTYMGNCARAARCA	CCDATRTTRAANACNGGRTG	2048	384	67.7	93	79.2648
Scl_392	XP_022780285.1_809519_810492	783	8	28	280	FHNLAYGK	HTAGNNCE	TTYCAYAAYYTNGCNTAYGGNAA	TCRCARTTRTTNCCNGCNGTRTG	2048	1024	0.402439	35	65.6	97	16	289	DEYGRPQ	CKAFFND	GAYGARTAYGGNMGNCCNCA	TCRTTRAARAANGCYTTRCA	1024	128	68.8	94.5	79.2447
Scl_393	XP_022792248.1_477692_478726	444	8	75	214	YMIYPFQT	QKMRITKV	TAYATGATHTAYCCNTTYCARAC	ACYTTNGTDATNCKCATYTTYTG	192	768	0.330827	17.1111	66.1	94	55	240	IPFDLAE	WIWHDFG	ATHCCNTTYGAYYTNGCNGA	CCRAARTCRTGCCADATCCA	1536	24	70.5	97.5	79.2295
Scl_394	XP_022789659.1_261320_263317	1062	8	88	433	VLKQKFME	IHALKEQQ	GTNYTNAARCARAARTTYATGGA	TGYTGYTCYTTNARNGCRTGDAT	512	1536	0.548961	73.7778	66.3	96	58	449	VLDGEWE	EAYERQK	GTNYTNGAYGGNGARTGGGA	TTYTGNCKYTCRTANGCYTC	512	512	66.7	92	79.2026
Scl_395	XP_022782854.1_132229_132983	525	8	32	198	WLTERCYI	ETNAHIIG	TGGYTNACNGARMGNTGYTAYAT	CCDATDATRTGNGCRTTNGTYTC	2048	1152	0.782051	49.2222	64.2	96	24	216	EPYDVFG	YVNCRMW	GARCCNTAYGAYGTNTTYGG	CACATNCKRCARTTNACRTA	256	256	71.3	92.5	79.1758
Scl_396	XP_022781857.1_556326_557448	513	8	147	309	VKKLFDPE	YGEAYLPF	GTNAARAARYTNTTYGAYCCNGA	AANGGNARRTANGCYTCNCCRTA	2048	4096	0.294872	16.2222	62.2	100	137	317	AMHGDDF	HEFPELR	GCNATGCAYGGNGAYGAYTT	CKNARYTCNGGRAAYTCRTG	128	1024	67.9	98	79.1709
Scl_397	XP_022788590.1_46744_47569	546	8	15	188	PCPPGTYN	NCIPCTAG	CCNTGYCCNCCNGGNACNTAYAA	CCNGCNGTRCANGGDATRCARTT	4096	1536	0.305389	22.6667	60.8	100	3	213	PEGGWCD	EGYYCPN	CCNGARGGNGGNTGGTGYGA	TTNGGRCARTARTANCCYTC	256	256	71	95.5	79.168
Scl_398	XP_022781381.1_28140_30477	1284	8	397	816	RHSWNTET	NYIAPEVL	MGNCAYWSNTGGAAYACNGARAC	ARNACYTCNGGNGCDATRTARTT	4096	3072	0.350365	54.5556	59.4	97.5	255	840	ILVQTNF	IMYEMLV	ATHYTNGTNCARACNAAYTT	ACNARCATYTCRTACATDAT	1536	96	68.9	97.5	79.1524
Scl_399	XP_022801241.1_153820_154267	354	8	12	121	TSNVKPHP	CQIQKAKP	ACNWSNAAYGTNAARCCNCAYCC	GGYTTNGCYTTYTGDATYTGRCA	8192	384	0.281553	12.5556	59.8	99	4	141	LAFITPN	WNKEGVK	YTNGCNTTYATHACNCCNAA	TTNACNCCYTCYTTRTTCCA	3072	128	69.7	100	79.14
Scl_400	XP_022800028.1_316822_318539	1059	8	54	398	LDCFIPGF	CTVRQVWF	YTNGAYTGYTTYATHCCNGGNTT	AACCANACYTGNCKNACNGTRCA	3072	2048	0.679758	78.1111	61.1	98.5	42	514	HVEFIGT	NFKLDVR	CAYGTNGARTTYATHGGNAC	CKNACRTCNARYTTRAARTT	384	1024	67.2	93.5	79.1202
Scl_401	XP_022782531.1_640118_641374	891	8	50	338	FRKGIYQP	KKNIFTQG	TTYMGNAARGGNATHTAYCARCC	CCYTGNGTRAADATRTTYTTYTT	1536	384	0.369176	40.2222	68.6	93	7	353	SWERNVQ	NQCYMLK	WSNTGGGARMGNAAYGTNCA	TTNARCATRTARCAYTGRTT	2048	128	66.9	96.5	79.1084
Scl_402	XP_022791299.1_1037627_1038751	513	8	34	196	LMACIFPY	QKKAHETT	YTNATGGCNTGYATHTTYCCNTA	GTNGTYTCRTGNGCYTTYTTYTG	1536	512	0.583333	37.4444	67.5	96	22	205	NILIANM	KAITMLV	AAYATHYTNATHGCNAAYAT	ACNARCATNGTDATNGCYTT	1152	768	63.8	98	79.0828
Scl_403	XP_022788217.1_95625_96321	675	8	10	226	KTEPVGIK	KVFDVNAE	AARACNGARCCNGTNGGNATHAA	TCNGCRTTNACRTCRAANACYTT	3072	1024	0.325359	10.8889	65.5	94.5	2	237	ANCCTKN	EDMQGLE	GCNAAYTGYTGYACNAARAA	TCNARNCCYTGCATRTCYTC	256	256	68.6	100	79.0825
Scl_404	XP_022794445.1_391968_393546	888	8	141	428	EFEVVPFD	MTCQYKND	GARTTYGARGTNGTNCCNTTYGA	TCRTTYTTRTAYTGRCANGTCAT	1024	128	0.391459	42.1111	68.2	97	19	449	FILIGQI	WGMEDVK	TTYATHYTNATHGGNCARAT	TTNACRTCYTCCATNCCCCA	1152	64	66	93.5	79.0753
Scl_405	XP_022798590.1_242381_242939	354	8	39	148	SQNFVHKD	NCPDTVLE	WSNCARAAYTTYGTNCAYAARGA	TCNARNACNGTRTCNGGRCARTT	2048	4096	0.339806	8.33333	67.4	91.5	21	159	NQKLAIC	KCWEGNP	AAYCARAARYTNGCNATHTG	GGRTTNCCYTCCCARCAYTT	768	64	72.5	97.5	79.0715
Scl_406	XP_022792879.1_83098_84295	807	8	42	302	QIPTNYFI	AFNPIIYT	CARATHCCNACNAAYTAYTTYAT	GTRTADATDATNGGRTTRAANGC	768	1152	0.420635	39.5556	66.5	97.5	34	311	LVFTVKQ	YNHQFRK	YTNGTNTTYACNGTNAARCA	TTNCKRAAYTGRTGRTTRTA	2048	256	69	92	79.0649
Scl_407	XP_022786567.1_338252_338979	660	8	29	240	QRDTYKMK	MCKECPLC	CARMGNGAYACNTAYAARATGAA	CANARNGGRCAYTCYTTRCACAT	512	512	0.409756	22.6667	66.1	100	16	251	FTVVHGG	ITYAQRV	TTYACNGTNGTNCAYGGNGG	ACNCKYTGNGCRTANGTDAT	1024	1536	61	100	79.063
Scl_408	XP_022798069.1_280195_282142	1338	8	36	473	HIYTNLQM	QGHLAYKL	CAYATHTAYACNAAYYTNCARAT	ARYTTRTANGCNARRTGNCCYTG	1536	4096	0.414918	64.2222	62.8	97.5	14	497	YKDVIGW	TPYKVRA	TAYAARGAYGTNATHGGNTG	GCNCKNACYTTRTANGGNGT	384	2048	68.6	93	79.0533
Scl_409	XP_022803783.1_150646_151252	615	8	37	233	VEHRHQPW	NEGPVDMW	GTNGARCAYMGNCAYCARCCNTG	CACATRTCNACNGGNCCYTCRTT	2048	512	0.759494	47	68.7	95	11	241	YKEPLWD	KTHNVLA	TAYAARGARCCNYTNTGGGA	GCNARNACRTTRTGNGTYTT	256	1024	68.3	92	79.0297
Scl_410	XP_022804709.1_72481_73095	528	8	44	211	HIEDEVGD	ENVNFTCK	CAYATHGARGAYGARGTNGGNGA	TTRCANGTRAARTTNACRTTYTC	768	512	0.767296	45.8889	66.8	95.5	6	221	KMLKFNP	NVFNGPF	AARATGYTNAARTTYAAYCC	AANGGNCCRTTRAANACRTT	128	512	65.3	96.5	79.0091
Scl_411	XP_022802973.1_218389_219013	519	8	15	179	LAWFTKYF	WYVEAVFP	YTNGCNTGGTTYACNAARTAYTT	GGRAANACNGCYTCNACRTACCA	1024	512	0.455696	24.1111	68.3	97.5	5	191	MMGLNGW	VPQPWYF	ATGATGGGNYTNAAYGGNTG	AARTACCANGGYTGNGGNAC	256	256	64.5	96.5	79.0003
Scl_412	XP_022787983.1_177258_177957	420	8	46	177	PELHQCKW	PYHCKVAN	CCNGARYTNCAYCARTGYAARTG	TTNGCNACYTTRCARTGRTANGG	1024	1024	0.192	7.22222	72.8	92	12	198	TYLRQIF	HYKTIHG	ACNTAYYTNMGNCARATHTT	CCRTGDATNGTYTTRTARTG	3072	192	66.1	98	78.9984
Scl_413	XP_022795964.1_499637_500276	483	8	30	182	KKIVDQNQ	EQEYLLDD	AARAARATHGTNGAYCARAAYCA	TCRTCNARNARRTAYTCYTGYTC	384	2048	0.520548	33.2222	60.9	94.5	2	206	NCETDFV	DFVRYEC	AAYTGYGARACNGAYTTYGT	CAYTCRTANCKNACRAARTC	128	512	71.2	99	78.9625
Scl_414	XP_022784493.1_75385_76035	537	8	37	207	VQMDGLNI	FKQIGKRY	GTNCARATGGAYGGNYTNAAYAT	TANCKYTTNCCDATYTGYTTRAA	1024	1536	0.408537	20.3333	65.6	98	26	217	QVTWIGH	FDLAAIP	CARGTNACNTGGATHGGNCA	GGDATNGCNGCNARRTCRAA	384	1536	65.6	98	78.9615
Scl_415	XP_022784835.1_215485_217166	1056	8	108	451	GEVHFADW	YAFIGCLD	GGNGARGTNCAYTTYGCNGAYTG	TCNARRCANCCDATRAANGCRTA	1024	3072	0.577381	70.1111	70.9	94.5	17	561	RQCAGFP	EDQTACV	MGNCARTGYGCNGGNTTYCC	ACRCANGCNGTYTGRTCYTC	1024	256	69.6	86	78.961
Scl_416	XP_022782925.1_631534_632620	708	8	89	316	YQFAVKVF	DAENHQKF	TAYCARTTYGCNGTNAARGTNTT	AAYTTYTGRTGRTTYTCNGCRTC	1024	256	0.529412	49.2222	69	97.5	37	326	ELFDRVC	EDNPERA	GARYTNTTYGAYMGNGTNTG	GCNCKYTCNGGRTTRTCYTC	2048	512	63.6	93.5	78.9583
Scl_417	XP_022805627.1_61212_62172	552	8	34	209	TAFIKDPY	TKTMLIVL	ACNGCNTTYATHAARGAYCCNTA	ARNACDATNARCATNGTYTTNGT	1536	6144	0.47929	27.4444	61.8	95.5	5	267	GYWFHTN	YAWRVTQ	GGNTAYTGGTTYCAYACNAA	TGNGTNACNCKCCANGCRTA	128	1024	71	98	78.957
Scl_418	XP_022788591.1_54561_55054	345	8	43	149	PCPAGFYC	DCFNCTPG	CCNTGYCCNGCNGGNTTYTAYTG	CCNGGNGTRCARTTRAARCARTC	2048	512	0.45	16.8889	66.6	96	32	157	PPGTFNY	YYCQGVG	CCNCCNGGNACNTTYAAYTA	CCNACNCCYTGRCARTARTA	1024	256	67	98	78.9525
Scl_419	XP_022797750.1_252209_253277	744	8	50	289	VNLAICDF	WIAFLKSA	GTNAAYYTNGCNATHTGYGAYTT	GCNSWYTTNARRAANGCDATCCA	3072	6144	0.304721	22.5556	60.4	100	22	298	AALVMNF	DPFIYGL	GCNGCNYTNGTNATGAAYTT	ARNCCRTADATRAANGGRTC	1024	768	66.5	100	78.9508
Scl_420	XP_022785536.1_353287_354127	522	8	52	217	KGKPDNFE	YNPKFINA	AARGGNAARCCNGAYAAYTTYGA	GCRTTDATRAAYTTNGGRTTRTA	512	384	0.415094	17.6667	70.5	94	14	242	LRIFAGQ	DVAFHRM	YTNMGNATHTTYGCNGGNCA	ATNCKRTGRAANGCNACRTC	6144	1024	65	98	78.9439
Scl_421	XP_022798920.1_46129_46975	606	8	32	225	AVIDTCNH	CDGWNNRI	GCNGTNATHGAYACNTGYAAYCA	ATNCKRTTRTTCCANCCRTCRCA	1536	512	0.537634	40.1111	70.3	97	19	280	YPHGIAV	QVFQGLE	TAYCCNCAYGGNATHGCNGT	TCNARNCCYTGRAANACYTG	768	1024	65.4	92	78.9436
Scl_422	XP_022782397.1_360354_361548	966	8	50	363	KVVIPKHA	DFYKASGE	AARGTNGTNATHCCNAARCAYGC	TCNCCNSWNGCYTTRTARAARTC	1536	4096	0.621622	69.7778	60.4	96	42	375	PTHIAFG	EDDLQNF	CCNACNCAYATHGCNTTYGG	AARTTYTGNARRTCRTCYTC	768	256	68.1	96.5	78.9393
Scl_423	XP_022808839.1_71468_72525	783	8	76	328	ALMDYIEN	GDDEKEES	GCNYTNATGGAYTAYATHGARAA	SWYTCYTCYTTYTCRTCRTCNCC	768	1024	0.544304	48.8889	61.7	100	12	363	LDRTNDP	KFQNIVN	YTNGAYMGNACNAAYGAYCC	TTNACDATRTTYTGRAAYTT	2048	192	65.4	96.5	78.9366
Scl_424	XP_022782892.1_628424_629636	555	8	86	262	QFAVKFYP	WHEIVTMV	CARTTYGCNGTNAARTTYTAYCC	ACCATNGTNACDATYTCRTGCCA	512	192	0.488235	31.1111	68.9	94	8	271	GKLECQV	QNRKFYV	GGNAARYTNGARTGYCARGT	ACRTARAAYTTNCKRTTYTG	512	256	68.4	94.5	78.9361
Scl_425	XP_022789817.1_71427_72151	549	8	24	198	EHKLRYFW	MKQVKQEE	GARCAYAARYTNMGNTAYTTYTG	TCYTCYTGYTTNACYTGYTTCAT	2048	128	0.27381	14.2222	66	99	14	209	KDGYRTN	HEQEVKK	AARGAYGGNTAYMGNACNAA	TTYTTNACYTCYTGYTCRTG	1024	128	67.4	95.5	78.9343
Scl_426	XP_022785899.1_729761_733127	1860	8	221	832	LQHLGHDK	KELVLADN	YTNCARCAYYTNGGNCAYGAYAA	TTRTCNGCNARNACNARYTCYTT	4096	8192	0.70339	167.889	55.6	94	103	894	VNNCAHE	PDEMGRL	GTNAAYAAYTGYGCNCAYGA	ARNCKNCCCATYTCRTCNGG	256	1024	68.1	91	78.8955
Scl_427	XP_022796932.1_162829_163817	654	8	114	323	VDTYQHMH	FIDEAAQA	GTNGAYACNTAYCARCAYATGCA	GCYTGNGCNGCYTCRTCDATRAA	256	768	0.49	36.1111	66.8	97.5	37	331	EDLMDDA	MEAETII	GARGAYYTNATGGAYGAYGC	ATDATNGTYTCNGCYTCCAT	128	192	62.8	98	78.8903
Scl_428	XP_022779452.1_476844_479130	2025	7	145	811	VVEPWIEG	MAKNVFDT	GTNGTNGARCCNTGGATHGARGG	GTRTCRAANACRTTYTTNGCCAT	768	256	0.602941	152.875	67.9	93	73	845	PDTMCKF	KQYLEDI	CCNGAYACNATGTGYAARTT	ATRTCYTCNARRTAYTGYTT	128	256	74.5	100	78.8828
Scl_429	XP_022784179.1_217129_217909	381	8	28	146	FWKIDPAY	MTVLTNDE	TTYTGGAARATHGAYCCNGCNTA	TCRTCRTTNGTNARNACNGTCAT	384	2048	0.544643	14.2222	65.8	97.5	19	161	NKNEPGK	EIADAHG	AAYAARAAYGARCCNGGNAA	CCRTGNGCRTCNGCDATYTC	256	384	66.5	98	78.8818
Scl_430	XP_022786794.1_676887_678666	1302	8	92	517	YLIECEQK	IEEVIDWK	TAYYTNATHGARTGYGARCARAA	TTCCARTCDATNACYTCYTCDAT	768	288	0.317422	42.2222	67.7	95	57	600	DVCENIA	ATVKKID	GAYGTNTGYGARAAYATHGC	TCDATYTTYTTNACNGTNGC	192	768	68.6	93	78.8725
Scl_431	XP_022777992.1_96909_98263	825	8	118	384	EFVRLTHP	YFPLGACM	GARTTYGTNMGNYTNACNCAYCC	ATRCANGCNCCNARNGGRAARTA	8192	4096	0.519231	52.6667	59.1	100	25	437	PLATAFN	IYCDFFN	CCNYTNGCNACNGCNTTYAA	TTRAARAARTCRCARTADAT	4096	96	67.4	96.5	78.8705
Scl_432	XP_022793225.1_71608_72181	447	8	22	162	DAIEPIKD	KMWGEELT	GAYGCNATHGARCCNATHAARGA	GTNARYTCYTCNCCCCACATYTT	1152	256	0.231343	10.7778	67	94.5	14	172	LEVPQWI	EDVFEVF	YTNGARGTNCCNCARTGGAT	AANACYTCRAANACRTCYTC	512	256	66.7	100	78.8653
Scl_433	XP_022794645.1_65411_66326	771	8	33	281	LIDIQEFC	FFEVHGTR	YTNATHGAYATHCARGARTTYTG	CKNGTNCCRTGNACYTCRAARAA	1152	2048	0.533613	47	67.4	94	8	291	QLSEVEM	HMDMGQF	CARYTNWSNGARGTNGARAT	AAYTGNCCCATRTCCATRTG	4096	32	64.8	97.5	78.8647
Scl_434	XP_022779194.1_881641_882302	438	8	32	169	TIGVGYNM	MEDANIVR	ACNATHGGNGTNGGNTAYAAYAT	CKNACDATRTTNGCRTCYTCCAT	3072	768	0.40458	18.5556	70.1	93	22	184	CVYLDTK	PYPQACD	TGYGTNTAYYTNGAYACNAA	TCRCANGCYTGNGGRTANGG	1024	512	66.6	97.5	78.845
Scl_435	XP_022781845.1_1062896_1063382	372	8	11	126	INHFFIWG	YAFAHQEG	ATHAAYCAYTTYTTYATHTGGGG	CCYTCYTGRTGNGCRAANGCRTA	144	512	0.486239	19.6667	67.2	97.5	3	134	FLTQYWT	FGKIVMS	TTYYTNACNCARTAYTGGAC	SWCATNACDATYTTNCCRAA	256	768	64.3	98	78.813
Scl_436	XP_022785204.1_557363_558012	516	8	33	196	FDFQDEIH	CVLPNHIT	TTYGAYTTYCARGAYGARATHCA	GTDATRTGRTTNGGNARNACRCA	192	3072	0.089172	4.33333	65.3	100	23	204	DFVKMTN	VTVRELD	GAYTTYGTNAARATGACNAA	TCNARYTCNCKNACNGTNAC	128	8192	63.6	100	78.8082
Scl_437	XP_022795452.1_235960_236564	486	8	10	163	MLCAYNYP	TYIFPKNM	ATGYTNTGYGCNTAYAAYTAYCC	ATRTTYTTNGGRAADATRTANGT	512	768	0.319728	18	68.2	97.5	2	174	DHCATWV	CKNVIVG	GAYCAYTGYGCNACNTGGGT	CCNACDATNACRTTYTTRCA	128	384	70.5	91	78.8081
Scl_438	XP_022783067.1_236668_237586	354	8	184	293	TGEKPFAC	MAEAKERW	ACNGGNGARAARCCNTTYGCNTG	CANCKYTCYTTNGCYTCNGCCAT	2048	1024	0.291262	11.3333	66.3	94	162	301	DFPNCGK	YGAMALV	GAYTTYCCNAAYTGYGGNAA	ACNARNGCCATNGCNCCRTA	256	1024	67.7	100	78.7965
Scl_439	XP_022801476.1_121115_128017	2076	7	1409	2092	QEVFEKYW	ENEFLKKD	CARGARGTNTTYGARAARTAYTG	TCYTTYTTNARRAAYTCRTTYTC	256	512	0.64574	155.875	69.6	92	1270	2208	LQAIEMK	MEIDNLK	YTNCARGCNATHGARATGAA	TTNARRTTRTCDATYTCCAT	384	192	74.2	99	78.7756
Scl_440	XP_022783783.1_391396_392501	783	8	62	314	KVLYYIFN	QNRVMEGL	AARGTNYTNTAYTAYATHTTYAA	ARNCCYTCCATNACNCKRTTYTG	1536	2048	0.465306	43.6667	64.4	93	23	343	YIKNGEW	FAAIVLD	TAYATHAARAAYGGNGARTG	TCNARNACDATNGCNGCRAA	192	3072	69	97.5	78.758
Scl_441	XP_022788096.1_500139_501322	1041	8	54	392	HELIRTNA	KCWCPLLQ	CAYGARYTNATHMGNACNAAYGC	TGNARNARNGGRCACCARCAYTT	6144	2048	0.495468	44.3333	58	100	37	436	MKHNVLQ	EWEACFN	ATGAARCAYAAYGTNYTNCA	TTRAARCANGCYTCCCAYTC	256	64	71.3	94.5	78.7489
Scl_442	XP_022780303.1_372754_375053	2007	8	44	704	PCVNGTQN	VFAWFGYH	CCNTGYGTNAAYGGNACNCARAA	TGRTANCCRAACCANGCRAANAC	2048	512	0.366972	113.222	66.7	88.5	4	714	EQTDCPG	NPHNVYL	GARCARACNGAYTGYCCNGG	ARRTANACRTTRTGNGGRTT	256	512	68	92	78.7315
Scl_443	XP_022807728.1_95802_97004	648	8	48	255	FNYRLHGF	HYCPCVQW	TTYAAYTAYMGNYTNCAYGGNTT	CAYTGNACRCANGGRCARTARTG	4096	512	0.532338	38.4444	63.5	96	21	383	RWPHIFK	INLYGEQ	MGNTGGCCNCAYATHTTYAA	TGYTCNCCRTANARRTTDAT	384	768	69.5	95.5	78.7287
Scl_444	XP_022795913.1_200841_201525	366	8	49	162	AYVGPTQN	MAAEPEDM	GCNTAYGTNGGNCCNACNCARAA	ATRTCYTCNGGYTCNGCNGCCAT	4096	512	0.392523	15.1111	64.1	96	37	193	EDPKFKY	AGQERKF	GARGAYCCNAARTTYAARTA	AAYTTNCKYTCYTGNCCNGC	128	1024	69.8	97.5	78.7228
Scl_445	XP_022785516.1_89856_90745	750	8	30	271	LVMDHCIK	CYVNVILF	YTNGTNATGGAYCAYTGYATHAA	AANARDATNACRTTNACRTARCA	768	3072	0.543103	42.5556	68.5	92	16	284	PMKILIE	FQPFGIY	CCNATGAARATHYTNATHGA	TADATNCCRAANGGYTGRAA	576	384	66.4	97	78.6849
Scl_446	XP_022806241.1_50235_51420	888	8	29	316	VNQPNKYG	KTVTFGEN	GTNAAYCARCCNAAYAARTAYGG	TTYTCNCCRAANGTNACNGTYTT	512	2048	0.575092	62.6667	65.6	98.5	19	334	FILKYGQ	EEQRYPK	TTYATHYTNAARTAYGGNCA	TTNGGRTANCKYTGYTCYTC	768	512	67.3	90	78.6813
Scl_447	XP_022798371.1_153953_155411	993	8	46	368	PTVTFPNH	FFIAQGPA	CCNACNGTNACNTTYCCNAAYCA	GCNGGNCCYTGNGCDATRAARAA	4096	1536	0.631746	76.2222	61.4	95	14	390	RWDYLDM	DIYPLIC	MGNTGGGAYTAYYTNGAYAT	CADATNARNGGRTADATRTC	512	1152	64.3	99	78.6733
Scl_448	XP_022792673.1_1550444_1551334	690	8	58	279	PPNRTTKI	IWNFGPQE	CCNCCNAAYMGNACNACNAARAT	TCYTGNGGNCCRAARTTCCADAT	8192	384	0.43662	31.1111	63.9	94	8	290	KPEANKF	DTNMNLY	AARCCNGARGCNAAYAARTT	TANARRTTCATRTTNGTRTC	256	256	69.9	97.5	78.6661
Scl_449	XP_022797001.1_189499_190853	1128	8	52	419	PMEEKTNY	TYKDTFTG	CCNATGGARGARAARACNAAYTA	CCNGTRAANGTRTCYTTRTANGT	256	1024	0.387187	45.4444	64.8	91	20	432	RFTEYQD	CPAQGIQ	MGNTTYACNGARTAYCARGA	TGDATNCCYTGNGCNGGRCA	512	768	69.7	98	78.657
Scl_450	XP_022803475.1_184612_185686	597	8	39	229	NPCKRAEN	YTFGMPRV	AAYCCNTGYAARMGNGCNGARAA	ACNCKNGGCATNCCRAANGTRTA	2048	2048	0.638889	41.3333	64	93	25	306	KRDNECH	ECHGKPY	AARMGNGAYAAYGARTGYCA	TANGGYTTNCCRTGRCAYTC	256	256	75	92	78.6564
Scl_451	XP_022794902.1_280821_281363	561	8	11	189	GHSRTWMI	VCQGWAEI	GGNCAYWSNMGNACNTGGATGAT	ATYTCNGCCCANCCYTGRCANAC	4096	512	0.805882	46.8889	63.2	98	3	207	AVEFMLA	WIMRIQN	GCNGTNGARTTYATGYTNGC	TTYTGDATNCKCATDATCCA	512	144	64.1	98	78.6475
Scl_452	XP_022786549.1_562216_563173	702	8	39	264	RTVTNYFV	NPIVYGVR	MGNACNGTNACNAAYTAYTTYGT	CKNACNCCRTANACDATNGGRTT	4096	6144	0.374429	32	58.8	100	28	272	VTAFFIN	IPEFRKT	GTNACNGCNTTYTTYATHAA	GTYTTNCKRAAYTCNGGDAT	768	768	67.3	99	78.6197
Scl_453	XP_022805678.1_159049_159576	408	8	20	147	LHDPEITK	VNDAEIQQ	YTNCAYGAYCCNGARATHACNAA	TGYTGDATYTCNGCRTCRTTNAC	3072	768	0.371901	19	67.7	92	2	155	ENVIQKA	ETGNFLW	GARAAYGTNATHCARAARGC	CANARRAARTTNCCNGTYTC	192	1024	70.5	96.5	78.6114
Scl_454	XP_022801801.1_146242_147205	768	8	53	300	PALQIAEF	MEGDLLEV	CCNGCNYTNCARATHGCNGARTT	ACYTCNARNARRTCNCCYTCCAT	6144	2048	0.333333	28.6667	58.7	100	43	310	VALDEYI	DETEQLW	GTNGCNYTNGAYGARTAYAT	CANARYTGYTCNGTYTCRTC	1024	512	67.8	99	78.6105
Scl_455	XP_022798220.1_228063_229275	813	8	71	333	MNAEKAGF	CNWVAGSK	ATGAAYGCNGARAARGCNGGNTT	TTNSWNCCNGCNACCCARTTRCA	512	4096	0.493976	42.6667	64.7	93	58	383	YKHTAGE	HGCPCKL	TAYAARCAYACNGCNGGNGA	ARYTTRCANGGRCANCCRTG	512	512	68	98	78.5796
Scl_456	XP_022792287.1_469765_471259	1119	8	36	400	CGQHHAKD	EVHQFVYK	TGYGGNCARCAYCAYGCNAARGA	TTRTANACRAAYTGRTGNACYTC	512	512	0.268156	38.2222	70	99	11	417	ICPDPEC	PETVTMA	ATHTGYCCNGAYCCNGARTG	GCCATNGTNACNGTYTCNGG	384	512	64.7	90.5	78.5567
Scl_457	XP_022804342.1_154195_154714	417	8	15	145	DYQQNGFY	KDQHFENL	GAYTAYCARCARAAYGGNTTYTA	ARRTTYTCRAARTGYTGRTCYTT	256	256	0.406504	16.5556	71.8	97	1	160	LEAYHKH	KFDLYEH	YTNGARGCNTAYCAYAARCA	TGYTCRTANARRTCRAAYTT	512	256	70.6	87.5	78.5558
Scl_458	XP_022789233.1_70750_71666	606	8	76	269	GTFAIPMY	KFLHYGNS	GGNACNTTYGCNATHCCNATGTA	SWRTTNCCRTARTGNARRAAYTT	1536	4096	0.459893	33.3333	65.2	97	61	277	ANYFLIN	CVNPIIY	GCNAAYTAYTTYYTNATHAA	TADATDATNGGRTTNACRCA	768	576	65.6	97	78.5498
Scl_459	XP_022797315.1_315323_316601	693	8	83	305	PPLAMTYF	TDRGMEKI	CCNCCNYTNGCNATGACNTAYTT	ATYTTYTCCATNCCNCKRTCNGT	4096	1024	0.384259	32.4444	62.8	96	60	395	DACQIHD	FVKPQNP	GAYGCNTGYCARATHCAYGA	GGRTTYTGNGGYTTNACRAA	192	256	70.6	95.5	78.5437
Scl_460	XP_022808501.1_79577_80918	810	8	62	323	KFRATIGK	QADFPFTV	AARTTYMGNGCNACNATHGGNAA	ACNGTRAANGGRAARTCNGCYTG	6144	1024	0.54902	50.7778	62.6	97	54	333	CFLAYFT	IFRTGDK	TGYTTYYTNGCNTAYTTYAC	TTRTCNCCNGTNCKRAADAT	512	1536	63	100	78.536
Scl_461	XP_022806827.1_56006_57019	693	8	44	266	FCGPPHNT	FWFVYFPK	TTYTGYGGNCCNCCNCAYAAYAC	TTNGGRAARTANACRAACCARAA	1024	256	0.351852	20.7778	64.3	100	20	279	YNYPFYD	WFIHPFK	TAYAAYTAYCCNTTYTAYGA	TTRAANGGRTGDATRAACCA	128	96	70	92	78.5186
Scl_462	XP_022802604.1_142962_144062	852	8	47	322	GQEFPAHK	QWYNLAPM	GGNCARGARTTYCCNGCNCAYAA	ATNGGNGCNARRTTRTACCAYTG	1024	1024	0.408922	39	71.4	91.5	29	341	MDEFRRQ	CEGFIYT	ATGGAYGARTTYMGNMGNCA	GTRTADATRAANCCYTCRCA	512	192	65.6	95.5	78.503
Scl_463	XP_022802601.1_57777_58330	402	8	16	141	VWWKYLEY	MVTKEDFV	GTNTGGTGGAARTAYYTNGARTA	ACRAARTCYTCYTTNGTNACCAT	256	256	0.588235	25.8889	65.7	98	3	149	ICDQAVE	FPWKPSQ	ATHTGYGAYCARGCNGTNGA	TGNSWNGGYTTCCANGGRAA	384	1024	65.4	96.5	78.48
Scl_464	XP_022780574.1_355238_356398	525	8	207	373	LHICVWFY	FGTNEWVY	YTNCAYATHTGYGTNTGGTTYTA	TANACCCAYTCRTTNGTNCCRAA	768	512	0.40625	20	72.6	92.5	112	408	DPFLQKF	IGDLPQP	GAYCCNTTYYTNCARAARTT	GGYTGNGGNARRTCNCCDAT	512	1536	62.2	99	78.4673
Scl_465	XP_022804910.1_43275_44024	660	8	37	248	MEINQAVC	VMCPPLTT	ATGGARATHAAYCARGCNGTNTG	GTNGTNARNGGNGGRCACATNAC	384	4096	0.416667	30.4444	63.5	100	28	256	FPREVMI	KNWANYK	TTYCCNMGNGARGTNATGAT	TTRTARTTNGCCCARTTYTT	512	64	69.5	92	78.4645
Scl_466	XP_022791590.1_262043_263143	459	8	199	343	KYFAHYDC	YDSAQVGN	AARTAYTTYGCNCAYTAYGAYTG	TTNCCNACYTGNGCNSWRTCRTA	256	8192	0.397059	19.7778	61.6	96	89	391	LIRKFEQ	FEHVDHG	YTNATHMGNAARTTYGARCA	CCRTGRTCNACRTGYTCRAA	1536	128	69.7	99	78.4528
Scl_467	XP_022787604.1_346766_348000	891	8	79	367	YFQENGEW	HWEWTLVA	TAYTTYCARGARAAYGGNGARTG	GCNACNARNGTCCAYTCCCARTG	256	512	0.514184	57.5556	70.6	93	41	388	VKYFPFD	CGIVTVA	GTNAARTAYTTYCCNTTYGA	GCNACNGTNACDATNCCRCA	256	1536	67	91	78.4499
Scl_468	XP_022789319.1_517494_519207	1272	8	98	513	ALGFATYF	DKQPLHWN	GCNYTNGGNTTYGCNACNTAYTT	TTCCARTGNARNGGYTGYTTRTC	8192	512	0.460784	59	63.6	95.5	6	552	TFCDHLN	PMQIRTF	ACNTTYTGYGAYCAYYTNAA	AANGTNCKDATYTGCATNGG	512	768	67.8	94.5	78.4397
Scl_469	XP_022801778.1_38371_39640	1047	8	21	361	VSGMIFET	GYGDMVPH	GTNWSNGGNATGATHTTYGARAC	TGNGGNACCATRTCNCCRTANCC	3072	1024	0.415663	51.6667	63.1	100	13	402	YDDRVVI	YYKNIME	TAYGAYGAYMGNGTNGTNAT	TCCATDATRTTYTTRTARTA	1024	48	65.7	93.5	78.4371
Scl_470	XP_022795987.1_184676_186074	1062	8	55	400	TAPNVRYI	DWLPITRN	ACNGCNCCNAAYGTNMGNTAYAT	TTNCKNGTDATNGGNARCCARTC	8192	6144	0.631098	70.1111	60.3	96.5	47	503	EVACGWK	GTKLEVP	GARGTNGCNTGYGGNTGGAA	GGNACYTCNARYTTNGTNCC	256	2048	67.7	95.5	78.436
Scl_471	XP_022805062.1_150455_151322	378	8	28	145	FFPGNLKE	TMNHQPRR	TTYTTYCCNGGNAAYYTNAARGA	CKNCKNGGYTGRTGRTTCATNGT	2048	2048	0.387387	12.3333	61.9	97.5	1	213	MADFGHT	AINFPHG	ATGGCNGAYTTYGGNCAYAC	CCRTGNGGRAARTTDATNGC	128	384	71.3	96.5	78.4348
Scl_472	XP_022779222.1_460408_461446	552	8	100	275	EKIGDGQF	VKIADFGM	GARAARATHGGNGAYGGNCARTT	ATNCCRAARTCNGCDATYTTNAC	768	1536	0.452381	24.2222	69.2	98.5	60	305	SEPYQGV	MAPECIL	WSNGARCCNTAYCARGGNGT	ARDATRCAYTCNGGNGCCAT	2048	384	64.5	93.5	78.4301
Scl_473	XP_022782200.1_1017694_1018574	792	8	13	268	AKIPPLKE	KVDFLTKE	GCNAARATHCCNCCNYTNAARGA	TCYTTNGTNARRAARTCNACYTT	6144	2048	0.360656	29.1111	58.3	100	5	286	FKNFTGQ	TGAYKDP	TTYAARAAYTTYACNGGNCA	GGRTCYTTRTANGCNCCNGT	256	512	68.8	98	78.4295
Scl_474	XP_022802302.1_103126_103798	531	8	27	195	MLKGADKE	YGFEYQGT	ATGYTNAARGGNGCNGAYAARGA	GTNCCYTGRTAYTCRAANCCRTA	1024	512	0.5625	33.7778	65.3	95.5	12	212	EVYDKLT	TDKCFVG	GARGTNTAYGAYAARYTNAC	CCNACRAARCAYTTRTCNGT	512	256	68.2	95.5	78.4219
Scl_475	XP_022799222.1_339691_340205	369	8	16	130	DGIVKTQY	VQQMRAIR	GAYGGNATHGTNAARACNCARTA	CKDATNGCNCKCATYTGYTGNAC	1536	3072	0.333333	11.3333	63	94	7	170	MTDLKEY	QGFFHWY	ATGACNGAYYTNAARGARTA	TACCARTGRAARAANCCYTG	256	64	72.3	98	78.4215
Scl_476	XP_022783562.1_819859_820637	645	8	19	225	PGFFLYNI	FWIFVSRV	CCNGGNTTYTTYYTNTAYAAYAT	ACNCKNSWNACRAADATCCARAA	2048	6144	0.497487	36.8889	55.5	99	5	255	PYPDVTF	QVPDHYN	CCNTAYCCNGAYGTNACNTT	TTRTARTGRTCNGGNACYTG	1024	256	69.6	100	78.4166
Scl_477	XP_022800640.1_189866_191003	870	8	53	334	TLWVREHN	CDNVFGIV	ACNYTNTGGGTNMGNGARCAYAA	ACDATNCCRAANACRTTRTCRCA	4096	768	0.312727	30.4444	65.9	95.5	39	343	DFRVNEQ	VQRDAFI	GAYTTYMGNGTNAAYGARCA	ATRAANGCRTCNCKYTGNAC	512	1024	67	96.5	78.412
Scl_478	XP_022790574.1_54212_55024	441	8	116	254	TPHGLEVH	AFYRKVDL	ACNCCNCAYGGNYTNGARGTNCA	ARRTCNACYTTNCKRTARAANGC	8192	4096	0.113636	5.11111	59.6	100	108	264	LNCKKVF	HAYTHEM	YTNAAYTGYAARAARGTNTT	ATYTCRTGNGTRTANGCRTG	512	256	69.4	99	78.387
Scl_479	XP_022788591.1_68666_69666	807	8	18	278	CPQGFYCY	GYYCDNTA	TGYCCNCARGGNTTYTAYTGYTA	GCNGTRTTRTCRCARTARTANCC	512	512	0.46063	46.1111	67.8	92.5	2	292	PAGTYQD	TGYECPM	CCNGCNGGNACNTAYCARGA	ATNGGRCAYTCRTANCCNGT	1024	512	71.6	91	78.3861
Scl_480	XP_022797112.1_53897_54868	666	8	38	251	DYPLVTQM	ECFVCDRI	GAYTAYCCNYTNGTNACNCARAT	ATNCKRTCRCANACRAARCAYTC	4096	1024	0.439614	26.7778	66.5	94.5	23	280	TIELFNH	HYGCPRP	ACNATHGARYTNTTYAAYCA	GGNCKNGGRCANCCRTARTG	768	1024	66.3	98	78.3811
Scl_481	XP_022808212.1_51863_52766	759	8	36	280	ELFFVKNA	ENKNGYII	GARYTNTTYTTYGTNAARAAYGC	ATDATRTANCCRTTYTTRTTYTC	1024	384	0.344538	34.6667	65.5	99	15	288	EGWKDKT	KTLQGYL	GARGGNTGGAARGAYAARAC	ARRTANCCYTGNARNGTYTT	64	2048	63.8	96	78.3755
Scl_482	XP_022779744.1_518361_519400	402	8	132	257	ADGVNWGE	VDGYNPDL	GCNGAYGGNGTNAAYTGGGGNGA	ARRTCNGGRTTRTANCCRTCNAC	1024	2048	0.403361	18.4444	65	100	110	289	GDPVADV	DNFDPVI	GGNGAYCCNGTNGCNGAYGT	ATNACNGGRTCRAARTTRTC	1024	256	64.8	96.5	78.3646
Scl_483	XP_022787324.1_1722832_1726141	1908	7	173	800	WYHRQFIE	PHYKVFNF	TGGTAYCAYMGNCARTTYATHGA	AARTTRAANACYTTRTARTGNGG	384	512	0.462036	99.5	69.8	99	131	821	NDVYQYW	CKRMNAF	AAYGAYGTNTAYCARTAYTG	AANGCRTTCATNCKYTTRCA	128	256	73.1	99	78.3586
Scl_484	XP_022792630.1_1895208_1896713	1131	8	86	454	MDENERFH	EMLAYGVM	ATGGAYGARAAYGARMGNTTYCA	ATNACNCCRTANGCNARCATYTC	256	2048	0.629944	96.6667	63.9	93.5	22	483	SKLEPED	VFACDNI	WSNAARYTNGARCCNGARGA	ATRTTRTCRCANGCRAANAC	4096	256	63.6	95.5	78.332
Scl_485	XP_022792240.1_231681_232275	378	8	60	177	KGSIMDTE	WEGCFKRC	AARGGNWSNATHATGGAYACNGA	CANCKYTTRAARCANCCYTCCCA	3072	512	0.468468	19.1111	64.7	93	31	197	QTLDYFM	GDENVFT	CARACNYTNGAYTAYTTYAT	GTRAANACRTTYTCRTCNCC	512	256	72.8	95.5	78.2512
Scl_486	XP_022784800.1_389410_390067	408	8	34	161	IVQCLAKK	QHYVIREK	ATHGTNCARTGYYTNGCNAARAA	TTYTCNCKDATNACRTARTGYTG	3072	1536	0.25	11.7778	65.3	100	13	178	LKRAGPY	IFHDIVR	YTNAARMGNGCNGGNCCNTA	CKNACDATRTCRTGRAADAT	8192	576	62.6	99	78.2411
Scl_487	XP_022780030.1_216436_216924	375	8	37	153	KYGMIWNH	HPDLKGTQ	AARTAYGGNATGATHTGGAAYCA	TGNGTNCCYTTNARRTCNGGRTG	96	4096	0.572727	18.7778	71.1	93	11	169	CAQSFHW	DICWCTK	TGYGCNCARWSNTTYCAYTG	TTNGTRCACCARCADATRTC	1024	96	67.4	94.5	78.2294
Scl_488	XP_022789876.1_442794_444027	981	8	38	356	HVFLRKDT	YCVPCQKR	CAYGTNTTYYTNMGNAARGAYAC	CKYTTYTGRCANGGNACRCARTA	4096	1024	0.61859	71.6667	61.8	91.5	6	394	EFYLVWE	HNETEMF	GARTTYTAYYTNGTNTGGGA	AACATYTCNGTYTCRTTRTG	256	64	70.6	95.5	78.2162
Scl_489	XP_022802981.1_93100_93768	417	8	67	197	WHGKQIVF	YNRMAIKA	TGGCAYGGNAARCARATHGTNTT	GCYTTDATNGCCATNCKRTTRTA	384	768	0.556452	24.6667	67.5	94.5	12	206	EDTEIFQ	NGCYIQG	GARGAYACNGARATHTTYCA	CCYTGDATRTARCANCCRTT	192	192	71.2	92	78.1897
Scl_490	XP_022783819.1_9390_9888	378	8	13	130	TVFITETY	YYHAWWDK	ACNGTNTTYATHACNGARACNTA	TTRTCCCACCANGCRTGRTARTA	3072	64	0.522523	23.5556	63.7	94.5	5	153	QRIMGDV	QVWAYTL	CARMGNATHATGGGNGAYGT	ARNGTRTANGCCCANACYTG	384	512	68.1	99	78.1691
Scl_491	XP_022787521.1_208280_209354	444	8	40	179	HNLINAME	NVGRKTNF	CAYAAYYTNATHAAYGCNATGGA	AARTTNGTYTTNCKNCCNACRTT	768	4096	0.603053	25.7778	62.3	96	18	263	EKQAHYF	FDVDPND	GARAARCARGCNCAYTAYTT	TCRTTNGGRTCNACRTCRAA	128	256	70.2	96.5	78.1578
Scl_492	XP_022802923.1_260928_261703	399	8	83	207	EKFGDVCQ	VKLCNYTA	GARAARTTYGGNGAYGTNTGYCA	GCNGTRTARTTRCANARYTTNAC	512	2048	0.322034	13.6667	68.2	94.5	38	220	RKLFMEF	VHTDDLA	MGNAARYTNTTYATGGARTT	GCNARRTCRTCNGTRTGNAC	512	1024	63.8	100	78.1555
Scl_493	XP_022789882.1_411397_412146	612	8	37	232	LFNAAHIF	MPETKGKT	YTNTTYAAYGCNGCNCAYATHTT	GTYTTNCCYTTNGTYTCNGGCAT	3072	512	0.483696	32.8889	62.1	97	29	243	QFCGVNA	IEAMFDK	CARTTYTGYGGNGTNAAYGC	TTRTCRAACATNGCYTCDAT	256	96	73.5	91.5	78.1533
Scl_494	XP_022787365.1_693482_694993	771	8	22	270	KDLFQCHE	MEVIVPLL	AARGAYYTNTTYCARTGYCAYGA	ARNARNGGNACDATNACYTCCAT	512	6144	0.55042	55.4444	64.5	91.5	3	280	LAQVGHY	CWIECNP	YTNGCNCARGTNGGNCAYTA	GGRTTRCAYTCDATCCARCA	2048	48	71.3	94	78.1528
Scl_495	XP_022787366.1_693482_694347	771	8	22	270	KDLFQCHE	MEVIVPLL	AARGAYYTNTTYCARTGYCAYGA	ARNARNGGNACDATNACYTCCAT	512	6144	0.55042	55.4444	64.5	91.5	3	280	LAQVGHY	CWIECNP	YTNGCNCARGTNGGNCAYTA	GGRTTRCAYTCDATCCARCA	2048	48	71.3	94	78.1528
Scl_496	XP_022805522.1_33303_33870	423	8	29	161	RTVIHPKA	DFLTKILP	MGNACNGTNATHCAYCCNAARGC	GGNARDATYTTNGTNARRAARTC	6144	6144	0.168	7.77778	59.7	99	15	169	CQEAEIK	NYHHLKK	TGYCARGARGCNGARATHAA	TTYTTNARRTGRTGRTARTT	192	256	68.5	100	78.1353
Scl_497	XP_022781691.1_67137_68118	672	8	49	264	EGMDPTFQ	DPDGNELI	GARGGNATGGAYCCNACNTTYCA	ATNARYTCRTTNCCRTCNGGRTC	512	2048	0.560976	41.4444	68	93	3	297	NDEGFDE	DYETASI	AAYGAYGARGGNTTYGAYGA	ATNSWNGCNGTYTCRTARTC	128	2048	65	97	78.1312
Scl_498	XP_022791057.1_217532_218957	1245	8	41	447	GDTVFHKC	QCLAARKI	GGNGAYACNGTNTTYCAYAARTG	ATYTTNCKNGCNGCNARRCAYTG	1024	8192	0.41	57.1111	63.7	96.5	15	462	KTWCGQA	EGIVPKR	AARACNTGGTGYGGNCARGC	CKYTTNGGNACDATNCCYTC	128	1536	68.8	92	78.1052
Scl_499	XP_022781834.1_425622_426621	693	8	52	274	WITRQQWK	FDFLVCPA	TGGATHACNMGNCARCARTGGAA	GCNGGRCANACNARRAARTCRAA	384	2048	0.421296	29.3333	62.6	96	22	285	ERLFVNK	PEQFGIT	GARMGNYTNTTYGTNAAYAA	GTDATNCCRAAYTGYTCNGG	2048	384	67.7	98	78.024
Scl_500	XP_022788525.1_190317_191955	1035	8	83	419	ALADRFNK	NIGHFRVM	GCNYTNGCNGAYMGNTTYAAYAA	ATNACNCKRAARTGNCCDATRTT	8192	3072	0.345455	42.1111	63	97.5	75	485	FVFTPVW	VNGFYTG	TTYGTNTTYACNCCNGTNTG	CCNGTRTARAANCCRTTNAC	1024	512	64.2	98	78.0178
Scl_501	XP_022802921.1_193574_195716	1146	8	216	589	DFVYGLKC	IYDFVVKK	GAYTTYGTNTAYGGNYTNAARTG	TTYTTNACNACRAARTCRTADAT	2048	768	0.632597	91.6667	64.8	92	68	625	NTDADHM	PTKQASA	AAYACNGAYGCNGAYCAYAT	GCNSWNGCYTGYTTNGTNGG	256	4096	62.2	97.5	78.0029
Scl_502	XP_022800598.1_58210_59981	1815	8	84	680	NKFGAPPK	WELEKRVE	AAYAARTTYGGNGCNCCNCCNAA	TCNACNCKYTTYTCNARYTCCCA	2048	2048	0.678508	150	55.6	96	6	688	TEYGKEN	KMDIFSV	ACNGARTAYGGNAARGARAA	ACNSWRAADATRTCCATYTT	256	384	68.6	89	77.9803
Scl_503	XP_022789933.1_51259_52101	534	8	47	216	GVLYATNF	VDDTWRVA	GGNGTNYTNTAYGCNACNAAYTT	GCNACNCKCCANGTRTCRTCNAC	8192	2048	0.392638	23.7778	60.6	100	33	228	LRFQTMA	KFQTCPS	YTNMGNTTYCARACNATGGC	SWNGGRCANGTYTGRAAYTT	1024	1024	64.3	100	77.9736
Scl_504	XP_022788824.1_40059_41170	852	8	30	305	PVIQQYIH	IDRPLCCN	CCNGTNATHCARCARTAYATHCA	TTRCARCANARNGGNCKRTCDAT	1152	6144	0.25	23.6667	59.6	99	15	316	EPVIFCY	IGYYLAT	GARCCNGTNATHTTYTGYTA	GTNGCNARRTARTANCCDAT	384	1536	67.3	99	77.9664
Scl_505	XP_022789966.1_285891_286423	381	8	54	172	WIALYDWN	EYNIWYDR	TGGATHGCNYTNTAYGAYTGGAA	CKRTCRTACCADATRTTRTAYTC	384	192	0.6	21.2222	69.5	95.5	46	180	QWYEQRG	WVGEHWR	CARTGGTAYGARCARMGNGG	CKCCARTGYTCNCCNACCCA	128	128	65.2	95	77.9626
Scl_506	XP_022787092.1_446563_448273	1110	8	13	374	PFDIGQDF	GNEYEPVT	CCNTTYGAYATHGGNCARGAYTT	GTNACNGGYTCRTAYTCRTTNCC	768	1024	0.411429	50.7778	66.2	97	2	503	DGAMSTF	IDHMKAG	GAYGGNGCNATGWSNACNTT	CCNGCYTTCATRTGRTCDAT	2048	96	63.8	94.5	77.951
Scl_507	XP_022800166.1_282355_283378	627	8	120	320	HLIRKTWG	MYEDKCEY	CAYYTNATHMGNAARACNTGGGG	TAYTCRCAYTTRTCYTCRTACAT	3072	64	0.393782	23.2222	67	93	29	333	WRVWNDI	VQHPARG	TGGMGNGTNTGGAAYGAYAT	CCNCKNGCNGGRTGYTGNAC	128	2048	65.9	99	77.9367
Scl_508	XP_022787324.1_1720562_1721290	456	8	40	183	KFIDKTWG	CGKTSIMA	AARTTYATHGAYAARACNTGGGG	GCCATDATNSWNGTYTTNCCRCA	192	3072	0.562044	27	61.7	97	17	196	KHCFWFK	VKQWVED	AARCAYTGYTTYTGGTTYAA	TCYTCNACCCAYTGYTTNAC	32	128	72.7	93	77.9231
Scl_509	XP_022790512.1_242324_243677	966	8	101	414	EINMFFHQ	KGDQLGMF	GARATHAAYATGTTYTTYCAYCA	AACATNCCNARYTGRTCNCCYTT	96	1024	0.390728	36.4444	69.4	98.5	4	427	PYRVGQW	THCLIFR	CCNTAYMGNGTNGGNCARTG	CKRAADATNARRCARTGNGT	2048	1536	64.8	90.5	77.907
Scl_510	XP_022800102.1_154876_155941	663	8	101	313	IEIWGGFT	FYKNYDEL	ATHGARATHTGGGGNGGNTTYAC	ARYTCRTCRTARTTYTTRTARAA	576	256	0.456311	32.4444	66.2	91.5	69	321	HATFTVK	MVKAPPI	CAYGCNACNTTYACNGTNAA	ATNGGNGGNGCYTTNACCAT	1024	512	66	100	77.9062
Scl_511	XP_022801271.1_696288_697194	666	8	80	293	WYFEEHWC	AFIPIVTT	TGGTAYTTYGARGARCAYTGGTG	GTNGTNACDATNGGDATRAANGC	32	4608	0.38835	19.5556	65.2	95.5	31	303	NIFVCYY	IPLWYIK	AAYATHTTYGTNTGYTAYTA	TTDATRTACCANARNGGDAT	192	576	67.1	97.5	77.9058
Scl_512	XP_022799826.1_136043_137183	681	8	41	259	QDCGHEET	YDPKFINT	CARGAYTGYGGNCAYGARGARAC	GTRTTDATRAAYTTNGGRTCRTA	256	384	0.443396	32.1111	71.3	90.5	9	317	VIACNRP	KAGVPRM	GTNATHGCNTGYAAYMGNCC	ATNCKNGGNACNCCNGCYTT	1536	4096	61.9	100	77.8845
Scl_513	XP_022805866.1_95273_96230	675	8	17	233	VFFSAIYG	FGENQTHV	GTNTTYTTYWSNGCNATHTAYGG	ACRTGNGTYTGRTTYTCNCCRAA	6144	512	0.475962	35.1111	60.6	90.5	4	252	YNFWIMD	IVANFAM	TAYAAYTTYTGGATHATGGA	ATNGCRAARTTNGCNACDAT	24	768	74.2	98	77.872
Scl_514	XP_022784107.1_483518_484191	459	8	43	187	DVFMCAIE	WEAILTFL	GAYGTNTTYATGTGYGCNATHGA	ARRAANGTNARDATNGCYTCCCA	384	3072	0.347826	14.8889	66.8	98	30	203	ALLWCFM	AYIADKE	GCNYTNYTNTGGTGYTTYAT	TCYTTRTCNGCDATRTANGC	1024	384	66.5	94.5	77.8684
Scl_515	XP_022790888.1_584938_586036	435	8	152	288	ERYVAVKY	IMGTHFVC	GARMGNTAYGTNGCNGTNAARTA	CANACRAARTGNGTNCCCATDAT	4096	768	0.596899	30.8889	64.7	96	90	296	LIRHYFV	WCPLFVF	YTNATHMGNCAYTAYTTYGT	AANACRAANARNGGRCACCA	1536	512	64.1	99	77.8642
Scl_516	XP_022786220.1_651841_652534	648	8	20	227	KEGNDDEP	KAEILDTV	AARGARGGNAAYGAYGAYGARCC	ACNGTRTCNARDATYTCNGCYTT	256	3072	0.61	40.2222	64.7	93	12	239	NIHALGK	QHPELFA	AAYATHCAYGCNYTNGGNAA	GCRAANARYTCNGGRTGYTG	1536	512	65.9	99	77.8409
Scl_517	XP_022801665.1_265971_267278	885	8	86	372	FVADLGYN	NMFLAILN	TTYGTNGCNGAYYTNGGNTAYAA	TTNARDATNGCNARRAACATRTT	4096	3072	0.307143	32.8889	60.2	99	32	400	LFNQPGW	GEFMKTY	YTNTTYAAYCARCCNGGNTG	TANGTYTTCATRAAYTCNCC	1024	128	73.3	91	77.8308
Scl_518	XP_022779110.1_1179422_1180024	399	8	10	134	GREMYIVN	FAKLEERI	GGNMGNGARATGTAYATHGTNAA	ATNCKYTCYTCNARYTTNGCRAA	1536	4096	0.211864	10.8889	63.5	94.5	2	195	YVCRKGE	FDFVWKR	TAYGTNTGYMGNAARGGNGA	CKYTTCCANACRAARTCRAA	1024	128	68.2	100	77.815
Scl_519	XP_022789371.1_103248_103922	501	8	30	188	KYKAAMKW	DVMEELAS	AARTAYAARGCNGCNATGAARTG	SWNGCNARYTCYTCCATNACRTC	256	4096	0.78169	45.1111	59.4	93	2	224	HCQEYFV	FAENIKQ	CAYTGYCARGARTAYTTYGT	TGYTTDATRTTYTCNGCRAA	64	192	76	93.5	77.7953
Scl_520	XP_022779315.1_1291787_1292792	495	8	95	251	QCLYDLEE	NNYEWFMR	CARTGYYTNTAYGAYYTNGARGA	CKCATRAACCAYTCRTARTTRTT	2048	64	0.391892	18.6667	64.6	96	87	260	FYIPVVE	EDAMYLK	TTYTAYATHCCNGTNGTNGA	TTNARRTACATNGCRTCYTC	768	256	69.1	95.5	77.7947
Scl_521	XP_022798397.1_230961_234229	1938	8	233	870	YIWDFGDG	GDPTYFTI	TAYATHTGGGAYTTYGGNGAYGG	ATNGTRAARTANGTNGGRTCNCC	192	2048	0.631746	160	63.6	90	160	963	IMAAHYV	PCDVPTV	ATHATGGCNGCNCAYTAYGT	ACNGTNGGNACRTCRCANGG	192	1024	63.5	90.5	77.7911
Scl_522	XP_022780303.1_418543_419749	597	8	100	290	FKIIAHDT	NGTDVELD	TTYAARATHATHGCNCAYGAYAC	TCNARYTCNACRTCNGTNCCRTT	576	4096	0.320652	25.6667	63.7	96	12	323	NITIEPF	IGQMEGD	AAYATHACNATHGARCCNTT	TCNCCYTCCATYTGNCCDAT	576	192	69.1	95.5	77.783
Scl_523	XP_022783183.1_94262_95493	726	8	51	284	ALHGRMEC	GHVVKKFD	GCNYTNCAYGGNMGNATGGARTG	TCRAAYTTYTTNACNACRTGNCC	4096	1024	0.724444	59.2222	62.6	94.5	31	293	NFGANIW	KGNVTTH	AAYTTYGGNGCNAAYATHTG	TGNGTNGTNACRTTNCCYTT	384	1024	68.5	94.5	77.7716
Scl_524	XP_022793376.1_379179_379773	402	8	13	138	EEPVTPVK	KVWNADTG	GARGARCCNGTNACNCCNGTNAA	CCNGTRTCNGCRTTCCANACYTT	4096	512	0.184874	7.66667	62.6	96	2	147	WKQKCKQ	CMHTLYG	TGGAARCARAARTGYAARCA	CCRTANARNGTRTGCATRCA	32	256	67.9	100	77.7606
Scl_525	XP_022786655.1_583738_584489	375	8	96	212	KHPNIVGF	YIGTEPWK	AARCAYCCNAAYATHGTNGGNTT	TTCCANGGYTCNGTNCCDATRTA	1536	768	0.327273	10	69.6	95.5	66	237	WAVKKVN	DIFAYGL	TGGGCNGTNAARAARGTNAA	ARNCCRTANGCRAADATRTC	256	768	67.1	94	77.7564
Scl_526	XP_022783311.1_232752_233264	360	8	26	137	VGFDRCKI	CWHLDAEQ	GTNGGNTTYGAYMGNTGYAARAT	TGYTCNGCRTCNARRTGCCARCA	2048	512	0.142857	5.88889	68.3	100	16	147	GTQQEEY	QQVRNYL	GGNACNCARCARGARGARTA	ARRTARTTNCKNACYTGYTG	256	1024	64.4	94	77.7484
Scl_527	XP_022791467.1_381164_381955	546	8	38	211	VLIYPFMA	MVRVIFQF	GTNYTNATHTAYCCNTTYATGGC	AAYTGRAADATNACNCKNACCAT	1536	1536	0.365269	21.5556	61.6	96	3	243	AHPFCQH	FEAYGQE	GCNCAYCCNTTYTGYCARCA	TCYTGNCCRTANGCYTCRAA	256	256	71.6	95.5	77.7225
Scl_528	XP_022796150.1_289813_290248	348	8	21	128	IEWNPFND	TCKDKKIR	ATHGARTGGAAYCCNTTYAAYGA	CKDATYTTYTTRTCYTTRCANGT	192	768	0.168317	7.77778	65.8	96.5	8	136	APKVTGH	VIDPRAG	GCNCCNAARGTNACNGGNCA	CCNGCNCKNGGRTCDATNAC	2048	3072	64.1	100	77.7153
Scl_529	XP_022783008.1_964445_965299	594	8	52	241	APEDFIFY	CGFTGLVM	GCNCCNGARGAYTTYATHTTYTA	ATNACNARNCCNGTRAANCCRCA	768	8192	0.417582	28.3333	65.1	95	5	273	DPRYFNT	YYGMMLA	GAYCCNMGNTAYTTYAAYAC	GCNARCATCATNCCRTARTA	512	128	65.7	98	77.6956
Scl_530	XP_022783141.1_976960_977959	645	8	65	271	TTNLFIVN	VFWICMLP	ACNACNAAYYTNTTYATHGTNAA	GGNARCATRCADATCCARAANAC	6144	384	0.485	36	63.2	94	54	316	LTVWCRK	FNPIAVY	YTNACNGTNTGGTGYMGNAA	TANACNGCDATNGGRTTRAA	2048	768	66.6	99	77.6681
Scl_531	XP_022792794.1_1099675_1100822	687	8	94	314	NFVQPVYH	EFGKRHNL	AAYTTYGTNCARCCNGTNTAYCA	ARRTTRTGNCKYTTNCCRAAYTC	1024	2048	0.502347	34.3333	66.2	95.5	53	325	IMEEDYP	YGIPTLE	ATHATGGARGARGAYTAYCC	TCNARNGTNGGDATNCCRTA	48	3072	68.3	93	77.6631
Scl_532	XP_022802461.1_197317_198173	468	8	61	208	YNCNKIDG	KICHQTWY	TAYAAYTGYAAYAARATHGAYGG	TACCANGTYTGRTGRCADATYTT	192	192	0.628571	39.1111	72.9	90	4	265	NWYGPNC	GHYTCHE	AAYTGGTAYGGNCCNAAYTG	TCRTGRCANGTRTARTGNCC	128	256	70.5	89	77.6628
Scl_533	XP_022780178.1_188461_189551	687	8	29	249	EAMAEVDK	QMKQVYGI	GARGCNATGGCNGARGTNGAYAA	ATNCCRTANACYTGYTTCATYTG	512	256	0.403756	26.8889	68.7	97.5	14	266	DASPAKE	EFIQNYE	GAYGCNWSNCCNGCNAARGA	TCRTARTTYTGDATRAAYTC	4096	96	63.2	94.5	77.6533
Scl_534	XP_022798063.1_108685_109540	582	8	39	224	VVETHFPK	AYQGLMNI	GTNGTNGARACNCAYTTYCCNAA	ATRTTCATNARNCCYTGRTANGC	2048	1024	0.24581	15.6667	66	94.5	23	239	VKATEHQ	EFNKSMT	GTNAARGCNACNGARCAYCA	GTCATNSWYTTRTTRAAYTC	512	256	68.3	96.5	77.6497
Scl_535	XP_022783000.1_394088_395267	699	8	55	279	IINMALAD	PYDMDFLT	ATHATHAAYATGGCNYTNGCNGA	GTNARRAARTCCATRTCRTANGG	2304	512	0.385321	30.1111	60.8	95	47	301	MRTITNY	YVIFNEN	ATGMGNACNATHACNAAYTA	TTYTCRTTRAADATNACRTA	768	192	67.7	100	77.6478
Scl_536	XP_022797792.1_146356_146855	345	8	39	145	KQGQYHFE	DEFYIFPC	AARCARGGNCARTAYCAYTTYGA	CANGGRAADATRTARAAYTCRTC	256	384	0.39	14.4444	72.8	98	26	158	IFVTEAP	QIVTLKD	ATHTTYGTNACNGARGCNCC	TCYTTNARNGTNACDATYTG	768	1536	66.1	88.5	77.6212
Scl_537	XP_022778952.1_700394_701071	423	8	73	205	NHCFAIHT	QQEDYDWH	AAYCAYTGYTTYGCNATHCAYAC	TGCCARTCRTARTCYTCYTGYTG	384	64	0.515873	23.1111	69.4	93	64	216	VCIIHKM	ENQRWNP	GTNTGYATHATHCAYAARAT	GGRTTCCANCKYTGRTTYTC	288	128	70.9	91	77.6145
Scl_538	XP_022795404.1_197874_198732	396	8	46	169	EHLLYIFP	CQACPFHI	GARCAYYTNYTNTAYATHTTYCC	ATRTGRAANGGRCANGCYTGRCA	3072	512	0.54955	22.2222	62.7	93	8	182	EKFGEIF	MVIYQAG	GARAARTTYGGNGARATHTT	CCNGCYTGRTADATNACCAT	192	192	70.7	98	77.6084
Scl_539	XP_022780595.1_266926_268550	687	8	233	453	AVADLCMG	CANPFLYA	GCNGTNGCNGAYYTNTGYATGGG	GCRTANARRAANGGRTTNGCRCA	2048	2048	0.317757	23.7778	60.7	100	177	465	ADPFFPC	QFKRDCI	GCNGAYCCNTTYTTYCCNTG	ATRCARTCNCKYTTRAAYTG	512	256	68	95.5	77.6061
Scl_540	XP_022801181.1_240359_241406	861	8	33	311	CFACGRHG	ETDAPYFV	TGYTTYGCNTGYGGNMGNCAYGG	ACRAARTANGGNGCRTCNGTYTC	2048	1024	0.474265	42.6667	61	97.5	14	331	HLKRDCP	NPGMAIF	CAYYTNAARMGNGAYTGYCC	AADATNGCCATNCCNGGRTT	1024	384	66.8	96.5	77.5746
Scl_541	XP_022786575.1_323193_323831	525	8	19	185	ALFYMIDV	DNHAVNFV	GCNYTNTTYTAYATGATHGAYGT	ACRAARTTNACNGCRTGRTTRTC	768	512	0.36875	21.6667	66.9	90	5	204	WIQVFCN	IGYFLWK	TGGATHCARGTNTTYTGYAA	TTCCANARRAARTANCCDAT	96	384	73	94.5	77.5722
Scl_542	XP_022791018.1_563720_564603	504	8	37	196	MILAFTED	WAVKYYIL	ATGATHYTNGCNTTYACNGARGA	ARDATRTARTAYTTNACNGCCCA	1536	768	0.385621	21.5556	66.7	98.5	25	249	LIAMNLD	YYKFLHP	YTNATHGCNATGAAYYTNGA	GGRTGNARRAAYTTRTARTA	1536	256	63.2	96	77.565
Scl_543	XP_022808068.1_100999_101893	684	8	49	268	FNIATKTW	CHGCVIFN	TTYAAYATHGCNACNAARACNTG	TTRAADATNACRCANCCRTGRCA	1536	768	0.488263	31.2222	68	96	26	300	GNIYVFG	TFQWEKL	GGNAAYATHTAYGTNTTYGG	ARYTTYTCCCAYTGRAANGT	384	128	69.7	89.5	77.5634
Scl_544	XP_022800285.1_320027_320954	510	8	120	281	GGLKIWEC	AKTHYFGV	GGNGGNYTNAARATHTGGGARTG	ACNCCRAARTARTGNGTYTTNGC	1536	1024	0.567742	35.7778	67.9	98	1	322	MADFKFN	EILCMKY	ATGGCNGAYTTYAARTTYAA	TAYTTCATRCANARDATYTC	64	192	72.7	84	77.5486
Scl_545	XP_022787233.1_478402_479305	729	8	16	250	MAVFFVKC	NPKDLQYC	ATGGCNGTNTTYTTYGTNAARTG	CARTAYTGNARRTCYTTNGGRTT	512	1024	0.45815	43	66.7	98.5	4	287	ELLQVKA	NFVGTLK	GARYTNYTNCARGTNAARGC	TTNARNGTNCCNACRAARTT	2048	2048	61	95.5	77.5439
Scl_546	XP_022781778.1_1744630_1745662	864	8	52	331	AVADMLQG	YAGFNTEM	GCNGTNGCNGAYATGYTNCARGG	ATYTCNGTRTTRAANCCNGCRTA	2048	1024	0.537313	57.3333	64.6	97.5	39	340	LRTVCNF	NTWVAIY	YTNMGNACNGTNTGYAAYTT	TADATNGCNACCCANGTRTT	4096	384	68.3	89.5	77.5347
Scl_547	XP_022786494.1_644293_645412	705	8	70	296	LITVFYMP	INPCIYLI	YTNATHACNGTNTTYTAYATGCC	ATNARRTADATRCANGGRTTDAT	1536	2304	0.55	48.2222	61.8	97	53	305	MRTPVNF	IENYRRG	ATGMGNACNCCNGTNAAYTT	CCNCKNCKRTARTTYTCDAT	1024	1536	63.2	99	77.52
Scl_548	XP_022808960.1_28422_29952	1005	8	45	371	PPKIEDGQ	MVYNFQHF	CCNCCNAARATHGARGAYGGNCA	AARTGYTGRAARTTRTANACCAT	1536	128	0.4875	63.4444	70.6	90	25	519	LKHNPEE	IQHMVVL	YTNAARCAYAAYCCNGARGA	ARNACNACCATRTGYTGDAT	512	384	67.5	91	77.517
Scl_549	XP_022783666.1_852830_853832	576	8	81	264	GRFDRNWY	QTVHKFGK	GGNMGNTTYGAYMGNAAYTGGTA	TTNCCRAAYTTRTGNACNGTYTG	2048	1024	0.327684	20.5556	64.7	95.5	54	278	KVHYYFI	YFNIFLC	AARGTNCAYTAYTAYTTYAT	CANARRAADATRTTRAARTA	128	384	70.7	93.5	77.4991
Scl_550	XP_022805837.1_12590_13571	828	8	43	310	FFLDQNME	ADFVEFGD	TTYTTYYTNGAYCARAAYATGGA	TCNCCRAAYTCNACRAARTCNGC	256	1024	0.367816	28.4444	66.9	97	14	318	WMENLPN	FIPTVIS	TGGATGGARAAYYTNCCNAA	SWDATNACNGTNGGDATRAA	128	4608	59.5	100	77.4854
Scl_551	XP_022778967.1_380600_381173	360	8	65	176	DGKGQFNC	QGNIVVAD	GAYGGNAARGGNCARTTYAAYTG	TCNGCNACNACDATRTTNCCYTG	512	3072	0.247619	10.6667	67.7	93	24	184	YQPYGVA	WGNDRIQ	TAYCARCCNTAYGGNGTNGC	TGDATNCKRTCRTTNCCCCA	512	384	66.9	98	77.4781
Scl_552	XP_022780364.1_1628142_1629123	456	8	28	171	AFTDNGEW	FICQWCAN	GCNTTYACNGAYAAYGGNGARTG	TTNGCRCACCAYTGRCADATRAA	1024	192	0.153285	4.77778	73.9	98.5	1	315	KCILKFG	FMWIVLF	AARTGYATHYTNAARTTYGG	AANARNACDATCCACATRAA	384	192	66.4	87.5	77.4653
Scl_553	XP_022782431.1_484896_486711	912	8	295	590	FCWRNGEW	GELLGMVT	TTYTGYTGGMGNAAYGGNGARTG	GTNACCATNCCNARNARYTCNCC	512	8192	0.797909	101.111	56.4	96.5	224	609	TPFGCEC	FPHVNFS	ACNCCNTTYGGNTGYGARTG	SWRAARTTNACRTGNGGRAA	512	1024	64.4	97	77.4618
Scl_554	XP_022792231.1_172331_173042	519	8	54	218	FLPLHTFD	DCMPMDGV	TTYYTNCCNYTNCAYACNTTYGA	ACNCCRTCCATNGGCATRCARTC	8192	128	0.455696	23.8889	61.2	94.5	29	236	GDYNMRV	MITWAKG	GGNGAYTAYAAYATGMGNGT	CCYTTNGCCCANGTDATCAT	256	96	70.2	98	77.4558
Scl_555	XP_022795860.1_325451_326714	798	8	23	280	VDLTGYDP	HINLFDNK	GTNGAYYTNACNGGNTAYGAYCC	TTRTTRTCRAANARRTTDATRTG	4096	768	0.550201	52	61.9	95	13	402	PVTEENG	EFHIVDC	CCNGTNACNGARGARAAYGG	CARTCNACDATRTGRAAYTC	512	192	71.5	92	77.4538
Scl_556	XP_022793301.1_324090_324941	606	8	54	247	TFSHPYVQ	PKECPKEM	ACNTTYWSNCAYCCNTAYGTNCA	ATYTCYTTNGGRCAYTCYTTNGG	8192	512	0.395722	25.5556	59.5	93.5	44	255	NFEKDAI	YEVMQGC	AAYTTYGARAARGAYGCNAT	CANCCYTGCATNACYTCRTA	128	128	75.7	95	77.4533
Scl_557	XP_022804898.1_58410_58952	375	8	39	155	LSMNIPFQ	YQMPSCAI	YTNWSNATGAAYATHCCNTTYCA	ATNGCRCANSWNGGCATYTGRTA	6144	2048	0.381818	11.7778	59.9	100	26	166	EGIRAFY	VYEFFKH	GARGGNATHMGNGCNTTYTA	TGYTTRAARAAYTCRTANAC	1536	128	69	96.5	77.4461
Scl_558	XP_022783749.1_376416_377523	426	8	170	303	TLVCQKCF	WDHKGDIY	ACNYTNGTNTGYCARAARTGYTT	TADATRTCNCCYTTRTGRTCCCA	2048	192	0.488189	21.2222	70.6	97.5	129	348	GCGAVFQ	WPCTTQR	GGNTGYGGNGCNGTNTTYCA	CKYTGNGTNGTRCANGGCCA	1024	512	65.6	90.5	77.4376
Scl_559	XP_022789243.1_88903_89809	525	8	61	227	IALPMYIH	PFHIMNIL	ATHGCNYTNCCNATGTAYATHCA	ARDATRTTCATDATRTGRAANGG	2304	576	0.6375	41.3333	65.4	96.5	53	263	VADLMVG	VNPVIYC	GTNGCNGAYYTNATGGTNGG	CARTADATNACNGGRTTNAC	1024	768	61.8	98	77.4339
Scl_560	XP_022802302.1_65822_66309	348	8	40	147	EKSVYFVK	IHVLETAV	GARAARWSNGTNTAYTTYGTNAA	ACNGCNGTYTCNARNACRTGDAT	4096	6144	0.247525	8.22222	54	100	2	155	AMFEFCN	VNWIKQI	GCNATGTTYGARTTYTGYAA	ATYTGYTTDATCCARTTNAC	64	96	73.8	98	77.4293
Scl_561	XP_022785933.1_442137_443607	1029	8	91	425	YAVRMGGW	FHMVLKWK	TAYGCNGTNMGNATGGGNGGNTG	TTCCAYTTNARNACCATRTGRAA	4096	256	0.307927	40.2222	64.3	95.5	73	436	AGWNVTN	WYNIVVR	GCNGGNTGGAAYGTNACNAA	CKNACNACDATRTTRTACCA	512	384	67.5	94.5	77.4134
Scl_562	XP_022801041.1_223977_224506	393	8	21	143	RFLKKPNV	EAMVHYQH	MGNTTYYTNAARAARCCNAAYGT	TGYTGRTARTGNACCATNGCYTC	4096	256	0.172414	5.66667	64.4	99	5	152	FDVLGQY	AELQHQN	TTYGAYGTNYTNGGNCARTA	TTYTGRTGYTGNARYTCNGC	1024	512	64.6	98	77.3664
Scl_563	XP_022797678.1_312843_313902	1050	8	40	381	ADKKLKEY	EMQDEIRR	GCNGAYAARAARYTNAARGARTA	CKNCKDATYTCRTCYTGCATYTC	1024	768	0.332335	26.4444	60.6	97.5	31	393	ALFTYCD	QKDAGVA	GCNYTNTTYACNTAYTGYGA	GCNACNCCNGCRTCYTTYTG	1024	512	68.8	96.5	77.3537
Scl_564	XP_022803103.1_131896_133021	807	8	74	334	RFYCHTEY	VNKGWSCC	MGNTTYTAYTGYCAYACNGARTA	CARCANSWCCANCCYTTRTTNAC	1024	2048	0.429134	43.1111	62	97.5	60	350	QPEHADK	GCKPVSL	CARCCNGARCAYGCNGAYAA	ARNSWNACNGGYTTRCANCC	256	8192	63.8	98	77.3411
Scl_565	XP_022800908.1_71796_72395	381	8	68	186	TWKLMDKV	DGFRITKY	ACNTGGAARYTNATGGAYAARGT	TAYTTNGTDATNCKRAANCCRTC	256	3072	0.0892857	4.33333	64.5	100	60	194	IDRKTIE	DAAEFWR	ATHGAYMGNAARACNATHGA	CKCCARAAYTCNGCNGCRTC	1152	256	64.6	97	77.3307
Scl_566	XP_022791561.1_493743_494771	1026	8	46	379	QIYPVWTY	MYILFRTA	CARATHTAYCCNGTNTGGACNTA	GCNGTNCKRAANARDATRTACAT	768	3072	0.452599	35.5556	64.8	93	14	387	YGFFKEM	YTFLITI	TAYGGNTTYTTYAARGARAT	ATNGTDATNARRAANGTRTA	128	1536	66.4	98	77.3241
Scl_567	XP_022793089.1_295115_295768	369	8	31	145	TLHNNMHC	EIDAIPRQ	ACNYTNCAYAAYAAYATGCAYTG	TGNCKNGGDATNGCRTCDATYTC	512	4608	0.472222	17.5556	64.7	94.5	4	200	DCIAVHK	QDNKLGF	GAYTGYATHGCNGTNCAYAA	AANCCNARYTTRTTRTCYTG	384	512	72.2	93	77.3016
Scl_568	XP_022782402.1_405330_405937	381	8	19	137	TSAYQIEG	YHFDLPQA	ACNWSNGCNTAYCARATHGARGG	GCYTGNGGNARRTCRAARTGRTA	6144	1024	0.603604	18.2222	64	93	10	182	PEDFMWG	WITINEP	CCNGARGAYTTYATGTGGGG	GGYTCRTTDATNGTDATCCA	32	144	74.3	93	77.2926
Scl_569	XP_022786867.1_159482_160183	423	8	73	205	QAENTIDQ	QWGEPELQ	CARGCNGARAAYACNATHGAYCA	TGNARYTCNGGYTCNCCCCAYTG	768	1024	0.616	25.4444	65.9	94.5	60	219	LQDDYDE	EQLKAQN	YTNCARGAYGAYTAYGAYGA	TTYTGNGCYTTNARYTGYTC	256	512	64	99	77.2879
Scl_570	XP_022801036.1_310429_311570	417	8	86	216	IWHDNTGK	FEFTWHEI	ATHTGGCAYGAYAAYACNGGNAA	ATYTCRTGCCANGTRAAYTCRAA	384	128	0.282258	13.1111	70.8	96	41	240	VAGEDGQ	IVQLFRN	GTNGCNGGNGARGAYGGNCA	TTNCKRAANARYTGNACDAT	1024	3072	63.6	94.5	77.2712
Scl_571	XP_022779611.1_922676_923693	570	8	56	237	TLICIPFD	PNHIVWLA	ACNYTNATHTGYATHCCNTTYGA	GCNARCCANACDATRTGRTTNGG	4608	1536	0.566474	40.3333	65	93.5	26	256	FVCWVVW	QCNTWVI	TTYGTNTGYTGGGTNGTNTG	ATNACCCANGTRTTRCAYTG	256	128	67.5	95.5	77.2631
Scl_572	XP_022786721.1_576686_577473	654	8	22	231	ERLDNEFW	QTLYFKSI	GARMGNYTNGAYAAYGARTTYTG	ATNSWYTTRAARTANARNGTYTG	2048	8192	0.413793	29	60.3	93	6	252	LNPDKET	AEDEVFK	YTNAAYCCNGAYAARGARAC	TTRAANACYTCRTCYTCNGC	512	256	69.6	100	77.2597
Scl_573	XP_022791566.1_161907_163267	909	8	126	420	DTYGRHCE	VNNFTCHC	GAYACNTAYGGNMGNCAYTGYGA	CARTGRCANGTRAARTTRTTNAC	2048	512	0.486014	48.1111	65.8	94.5	114	451	EVNGYKC	NGGTCVD	GARGTNAAYGGNTAYAARTG	TCNACRCANGTNCCNCCRTT	256	1024	70.2	90	77.2503
Scl_574	XP_022787272.1_278626_280178	1137	8	130	500	VEPTGQMC	HFACSFVT	GTNGARCCNACNGGNCARATGTG	GTNACRAANSWRCANGCRAARTG	1024	4096	0.636872	91.4444	62.5	97.5	118	527	FVWLIGT	FVVCVTY	TTYGTNTGGYTNATHGGNAC	TANGTNACRCANACNACRAA	768	1024	59.6	95.5	77.2452
Scl_575	XP_022803301.1_115675_116180	360	8	41	152	IYANDTFK	MKIGTRVV	ATHTAYGCNAAYGAYACNTTYAA	ACNACNCKNGTNCCDATYTTCAT	768	3072	0.342857	11.7778	67.5	94	4	162	PHCTADV	PDWKWGD	CCNCAYTGYACNGCNGAYGT	TCNCCCCAYTTCCARTCNGG	512	64	69	94.5	77.2361
Scl_576	XP_022789985.1_325367_325919	474	8	16	165	QAQKCLGE	EGKRGFKV	CARGCNCARAARTGYYTNGGNGA	ACYTTRAANCCNCKYTTNCCYTC	2048	2048	0.370629	17.3333	58	97.5	5	181	YGQKCTE	VPFGLQN	TAYGGNCARAARTGYACNGA	TTYTGNARNCCRAANGGNAC	256	2048	68.8	100	77.234
Scl_577	XP_022786414.1_88379_88848	348	8	18	125	MDAQDCPE	NVLHLWPF	ATGGAYGCNCARGAYTGYCCNGA	AANGGCCANARRTGNARNACRTT	256	4096	0.306931	10.1111	62.2	97	10	144	AEDLFFK	KFYGKFC	GCNGARGAYYTNTTYTTYAA	CARAAYTTNCCRTARAAYTT	512	128	68	98	77.2312
Scl_578	XP_022808748.1_1254642_1255464	528	8	99	266	RLMEVKAE	QFPEWTAD	MGNYTNATGGARGTNAARGCNGA	TCNGCNGTCCAYTCNGGRAAYTG	4096	512	0.291925	16.4444	67.5	97	90	274	GNVEKKI	WNGVLPL	GGNAAYGTNGARAARAARAT	ARNGGNARNACNCCRTTCCA	256	2048	64.4	95.5	77.2279
Scl_579	XP_022783834.1_2403937_2405461	531	8	45	213	GFMFGSYA	PHMAMKFD	GGNTTYATGTTYGGNWSNTAYGC	TCRAAYTTCATNGCCATRTGNGG	2048	128	0.469136	30.7778	56.5	94.5	13	242	HYFGFTM	TACFWGI	CAYTAYTTYGGNTTYACNAT	ATNCCCCARAARCANGCNGT	256	256	71.6	100	77.2194
Scl_580	XP_022786204.1_319417_320878	627	8	205	405	ELYNYFWD	NIKLDDNP	GARYTNTAYAAYTAYTTYTGGGA	GGRTTRTCRTCNARYTTDATRTT	256	768	0.512953	37	66	96.5	62	440	DSKNFWI	HCNLGVS	GAYWSNAARAAYTTYTGGAT	SWNACNCCNARRTTRCARTG	256	4096	61.3	98	77.2014
Scl_581	XP_022779405.1_1038652_1039543	603	8	50	242	KLVYFIHE	AHFNCALT	AARYTNGTNTAYTTYATHCAYGA	GTNARNGCRCARTTRAARTGNGC	1536	2048	0.545946	43.3333	67	96	7	258	FFIVNMA	ENYRREF	TTYTTYATHGTNAAYATGGC	AAYTCNCKNCKRTARTTYTC	96	1024	63.5	94.5	77.1981
Scl_582	XP_022783556.1_783159_783985	642	8	64	269	FMLMIAEN	KEEWESVA	TTYATGYTNATGATHGCNGARAA	GCNACNSWYTCCCAYTCYTCYTT	384	1024	0.479592	20.5556	59.2	100	25	277	NLIVPCF	KVIDRFF	AAYYTNATHGTNCCNTGYTT	AARAANCKRTCDATNACYTT	1536	768	65.6	99	77.1841
Scl_583	XP_022780685.1_525457_526603	639	8	65	269	YMMFADIQ	YFHSCLNP	TAYATGATGTTYGCNGAYATHCA	GGRTTNARRCANSWRTGRAARTA	96	4096	0.358586	23.7778	62.4	100	39	279	TANDIFI	YGTLTKH	ACNGCNAAYGAYATHTTYAT	TGYTTNGTNARNGTNCCRTA	384	2048	64	97	77.1786
Scl_584	XP_022791549.1_153193_153745	372	8	41	156	FYRKEIDV	DEVFTEIV	TTYTAYMGNAARGARATHGAYGT	ACDATYTCNGTRAANACYTCRTC	768	768	0.201835	6.88889	65.6	94	29	166	QFVEKYD	MKTTQKG	CARTTYGTNGARAARTAYGA	CCYTTYTGNGTNGTYTTCAT	128	128	72.4	93.5	77.1767
Scl_585	XP_022786356.1_437722_438757	621	8	76	274	LNCAFHEV	PFTVHKVK	YTNAAYTGYGCNTTYCAYGARGT	TTNACYTTRTGNACNGTRAANGG	1024	2048	0.692708	49.3333	64.4	96	28	371	FEEAKRI	MKDGLIG	TTYGARGARGCNAARMGNAT	CCDATNARNCCRTCYTTCAT	512	384	63.3	96.5	77.1731
Scl_586	XP_022794011.1_20026_21196	558	8	89	266	CTAATQNK	GHTGAQYN	TGYACNGCNGCNACNCARAAYAA	TTRTAYTGNGCNCCNGTRTGNCC	2048	2048	0.409357	23.4444	62.6	97.5	15	276	RKFITDE	VFYEHGL	MGNAARTTYATHACNGAYGA	ARNCCRTGYTCRTARAANAC	768	512	70.3	93	77.1562
Scl_587	XP_022783794.1_546051_546885	483	8	29	181	NEAGGFVW	KYKQRNGW	AAYGARGCNGGNGGNTTYGTNTG	CANCCRTTNCKYTGYTTRTAYTT	2048	1024	0.275862	15.3333	66.7	98	21	197	PIAANQV	CHVKPTD	CCNATHGCNGCNAAYCARGT	TCNGTNGGYTTNACRTGRCA	768	512	68.7	91	77.1548
Scl_588	XP_022780864.1_93326_94146	546	8	9	182	TGWCMITE	TMMVPYYQ	ACNGGNTGGTGYATGATHACNGA	TGRTARTANGGNACCATCATNGT	384	256	0.497006	32	67.5	96	1	241	MGEIWAF	DGLIFGC	ATGGGNGARATHTGGGCNTT	CANCCRAADATNARNCCRTC	96	1536	67.8	91	77.1422
Scl_589	XP_022809334.1_6969_8226	420	8	136	267	MSVFAWCY	MNLIVMAT	ATGWSNGTNTTYGCNTGGTGYTA	GTNGCCATNACDATNARRTTCAT	1024	768	0.430894	20.5556	63.7	97	87	277	GGPTVCK	FCYAPLA	GGNGGNCCNACNGTNTGYAA	GCNARNGGNGCRTARCARAA	2048	1024	64	99	77.1241
Scl_590	XP_022789849.1_43176_44448	1017	8	35	365	FKANLKDF	EWFEGKDV	TTYAARGCNAAYYTNAARGAYTT	ACRTCYTTNCCYTCRAACCAYTC	1024	128	0.69279	89.5556	67.1	90.5	18	377	SPLGNQK	CNVGHVT	WSNCCNYTNGGNAAYCARAA	GTNACRTGNCCNACRTTRCA	8192	512	62	95.5	77.1215
Scl_591	XP_022780303.1_424366_425461	573	8	68	250	SIWIDCEE	YFPINTLV	WSNATHTGGATHGAYTGYGARGA	ACNARNGTRTTDATNGGRAARTA	1152	3072	0.278409	16.3333	64.2	100	47	275	ADGEDGP	YMEINGT	GCNGAYGGNGARGAYGGNCC	GTNCCRTTDATYTCCATRTA	512	96	69	91	77.1157
Scl_592	XP_022807995.1_74731_75652	630	8	40	241	TFPAYKVM	MQKQLGGE	ACNTTYCCNGCNTAYAARGTNAT	TCNCCNCCNARYTGYTTYTGCAT	2048	1024	0.4	25.8889	67.2	98	24	285	PDFVCGA	WGIINCT	CCNGAYTTYGTNTGYGGNGC	GTRCARTTDATDATNCCCCA	512	144	69.3	88.5	77.1075
Scl_593	XP_022784831.1_1140167_1140950	747	8	75	315	DDCPPGVW	WGCKRNKV	GAYGAYTGYCCNCCNGGNGTNTG	ACYTTRTTNCKYTTRCANCCCCA	2048	512	0.747525	39.4444	63.2	91.5	56	345	PGVWGCK	PGVWGCK	CCNGGNGTNTGGGGNTGYAA	TTRCANCCCCANACNCCNGG	512	512	66.6	100	77.0995
Scl_594	XP_022799913.1_236735_238478	1344	8	35	474	LKVQREQV	KEIDVEGK	YTNAARGTNCARMGNGARCARGT	TTNCCYTCNACRTCDATYTCYTT	4096	768	0.591224	95.5556	59.4	96.5	4	513	EELNQKH	TEKAQEK	GARGARYTNAAYCARAARCA	TTYTCYTGNGCYTTYTCNGT	256	256	67.4	91	77.0964
Scl_595	XP_022789364.1_135536_136444	474	8	91	240	GAEKPYTC	ICNWKFIS	GGNGCNGARAARCCNTAYACNTG	SWDATRAAYTTCCARTTRCADAT	2048	576	0.013986	0.555556	67.7	95.5	1	311	NTEDTPP	ENMPFKN	AAYACNGARGAYACNCCNCC	TTYTTRAANGGCATRTTYTC	512	64	67.4	95.5	77.0825
Scl_596	XP_022783545.1_538149_538726	480	8	13	164	VDITYTIH	NEWKTAAH	GTNGAYATHACNTAYACNATHCA	TGNGCNGCNGTYTTCCAYTCRTT	2304	512	0.314685	20.6667	66.2	93.5	5	174	YDCCPKP	DKFFMAF	TAYGAYTGYTGYCCNAARCC	AANGCCATRAARAAYTTRTC	128	64	66.4	97.5	77.0789
Scl_597	XP_022802169.1_173237_174389	477	8	109	259	QRNTEYGH	HVVALYEF	CARMGNAAYACNGARTAYGGNCA	AAYTCRTANARNGCNACNACRTG	2048	4096	0.430556	21.2222	63.4	98	92	353	EKEIIQY	WPIDAFK	GARAARGARATHATHCARTA	TTRAANGCRTCDATNGGCCA	144	192	72.1	90	77.0626
Scl_598	XP_022783604.1_258366_261689	2097	8	316	1006	AELVQIDH	QKFKSYRD	GCNGARYTNGTNCARATHGAYCA	TCNCKRTANSWYTTRAAYTTYTG	3072	4096	0.551416	131.111	60.8	97.5	169	1092	MLGTHDK	WIRRPDS	ATGYTNGGNACNCAYGAYAA	SWRTCNGGNCKNCKDATCCA	512	6144	57.5	94	77.0517
Scl_599	XP_022787260.1_390437_391040	405	8	20	146	RFAQDMIE	IYNEHMFD	MGNTTYGCNCARGAYATGATHGA	TCRAACATRTGYTCRTTRTADAT	768	96	0.25	9.66667	75.8	93	9	177	VKVYARI	DGYTRVK	GTNAARGTNTAYGCNMGNAT	TTNACNCKNGTRTANCCRTC	2048	2048	60.6	95.5	77.0447
Scl_600	XP_022800410.1_593589_594519	606	8	75	268	VFQKYFTE	MINWLSWP	GTNTTYCARAARTAYTTYACNGA	GGCCANSWNARCCARTTDATCAT	512	768	0.438503	28.7778	62.8	97	13	279	HPENVKK	KVDQWII	CAYCCNGARAAYGTNAARAA	ATDATCCAYTGRTCNACYTT	256	96	71.7	91	77.0353
Scl_601	XP_022804970.1_36980_38485	810	8	79	340	DGEIVKGC	NFLQAMKG	GAYGGNGARATHGTNAARGGNTG	CCYTTCATNGCYTGNARRAARTT	1536	512	0.403922	35.2222	66.5	98.5	34	364	AHTVVKT	EPVKHIP	GCNCAYACNGTNGTNAARAC	GGDATRTGYTTNACNGGYTC	1024	384	62.7	94	77.0317
Scl_602	XP_022806604.1_129566_130280	438	8	77	214	TFKCFQDE	WDFAKEKL	ACNTTYAARTGYTTYCARGAYGA	ARYTTYTCYTTNGCRAARTCCCA	256	256	0.480916	25.1111	72.4	94.5	39	230	KNLNEVG	HKTRTIF	AARAAYYTNAAYGARGTNGG	AADATNGTNCKNGTYTTRTG	512	1536	61.5	94.5	77.0037
Scl_603	XP_022796676.1_193236_194362	513	8	105	267	CLTGCIYV	KQATIKTE	TGYYTNACNGGNTGYATHTAYGT	TCNGTYTTDATNGTNGCYTGYTT	3072	1536	0.522581	31.1111	61.4	97.5	77	324	IVHCQNC	GTNVPLR	ATHGTNCAYTGYCARAAYTG	CKNARNGGNACRTTNGTNCC	192	8192	65.2	98	76.9786
Scl_604	XP_022783895.1_143514_144256	429	8	36	170	ICPSEDGD	FYKELQNG	ATHTGYCCNWSNGARGAYGGNGA	CCRTTYTGNARYTCYTTRTARAA	6144	512	0.382812	16.5556	61.5	97.5	23	178	AITGVFW	GENCPHV	GCNATHACNGGNGTNTTYTG	ACRTGNGGRCARTTYTCNCC	1536	256	71.9	93	76.9733
Scl_605	XP_022782876.1_736569_739419	1200	7	418	809	KYTNVMDA	FNEAKFIC	AARTAYACNAAYGTNATGGAYGC	CADATRAAYTTNGCYTCRTTRAA	256	384	0.503916	80.5	71.8	98	343	860	NPWMWEY	IMYAPKL	AAYCCNTGGATGTGGGARTA	ARYTTNGGNGCRTACATDAT	16	384	74.4	96	76.9715
Scl_606	XP_022790928.1_364572_365844	840	8	82	353	KLKLHLEM	THWKQNLF	AARYTNAARYTNCAYYTNGARAT	AANARRTTYTGYTTCCARTGNGT	8192	512	0.471698	50.3333	57.8	95.5	71	383	WQDEEYF	NPKYRRH	TGGCARGAYGARGARTAYTT	TGNCKNCKRTAYTTNGGRTT	32	2048	68.4	98	76.9689
Scl_607	XP_022806534.1_65696_66275	423	8	33	165	NVTGGICP	HGVQFPEP	AAYGTNACNGGNGGNATHTGYCC	GGYTCNGGRAAYTGNACNCCRTG	3072	1024	0.444444	23.1111	63	92.5	15	187	CDAGYFC	FAQEHKC	TGYGAYGCNGGNTAYTTYTG	CAYTTRTGYTCYTGNGCRAA	256	128	74	93.5	76.9245
Scl_608	XP_022780292.1_765295_765918	378	8	38	155	EIITIFQA	FQEADDMR	GARATHATHACNATHTTYCARGC	CKCATRTCRTCNGCYTCYTGRAA	864	256	0.225225	10.2222	63.6	97.5	17	203	KIFFRAG	KDIQDLE	AARATHTTYTTYMGNGCNGG	TCNARRTCYTGDATRTCYTT	768	384	63.5	100	76.9234
Scl_609	XP_022796087.1_297767_298811	468	8	83	230	WPMQTAPF	FAVCMLPH	TGGCCNATGCARACNGCNCCNTT	TGNGGNARCATRCANACNGCRAA	512	2048	0.503546	30.2222	65.8	96	45	260	LNMIVAE	AYMFTFT	YTNAAYATGATHGTNGCNGA	GTRAANGTRAACATRTANGC	768	128	67.3	93	76.92
Scl_610	XP_022787813.1_417396_418347	636	8	99	302	LQAEKGEI	DFHAADEN	YTNCARGCNGARAARGGNGARAT	TTYTCRTCNGCNGCRTGRAARTC	2048	512	0.685567	51.1111	65.2	90	60	331	PDIAKTE	WVMRDDG	CCNGAYATHGCNAARACNGA	CCRTCRTCNCKCATNACCCA	768	128	68.8	95.5	76.9153
Scl_611	XP_022781991.1_639584_640444	534	8	58	227	TVWIPWME	VCPTQTVI	ACNGTNTGGATHCCNTGGATGGA	ATNACNGTYTGNGTNGGRCANAC	192	4096	0.404908	21.2222	64.9	95.5	46	269	IFDKDGT	EADVVLN	ATHTTYGAYAARGAYGGNAC	TTNARNACNACRTCNGCYTC	192	2048	64.8	98	76.9051
Scl_612	XP_022792887.1_139298_140438	582	8	32	217	RSPTNWFI	DFKATKTL	MGNWSNCCNACNAAYTGGTTYAT	ARNGTYTTNGTNGCYTTRAARTC	8192	2048	0.536723	40.4444	60.2	100	20	234	LVCVAIY	CWAPFFI	YTNGTNTGYGTNGCNATHTA	ATRAARAANGGNGCCCARCA	3072	128	66.6	94	76.9028
Scl_613	XP_022801465.1_267352_268069	627	8	18	218	YFVAWLPE	YYAGQMGI	TAYTTYGTNGCNTGGYTNCCNGA	ATNCCCATYTGNCCNGCRTARTA	2048	512	0.335052	24.2222	63.5	97	10	238	PFLKTVC	EYNLRMK	CCNTTYYTNAARACNGTNTG	TTCATNCKNARRTTRTAYTC	2048	512	65.3	97	76.8926
Scl_614	XP_022802672.1_183131_183875	456	8	80	223	LGGQTFPK	DMTEMKKI	YTNGGNGGNCARACNTTYCCNAA	ATYTTYTTCATYTCNGTCATRTC	8192	64	0.379562	16.7778	66	93	50	236	KWNGWGY	ENLVAHI	AARTGGAAYGGNTGGGGNTA	ATRTGNGCNACNARRTTYTC	64	1024	66.7	98	76.8753
Scl_615	XP_022777777.1_582064_582967	756	8	15	258	RYCDVACN	GDLTEKGY	MGNTAYTGYGAYGTNGCNTGYAA	TANCCYTTYTCNGTNARRTCNCC	2048	4096	0.628821	57.6667	61.4	94.5	5	268	PGCADTW	KKAKILH	CCNGGNTGYGCNGAYACNTG	TGNARDATYTTNGCYTTYTT	1024	768	65.2	97.5	76.8746
Scl_616	XP_022800908.1_80335_81817	666	8	224	437	EATSYDFP	MQFYEEDF	GARGCNACNWSNTAYGAYTTYCC	AARTCYTCYTCRTARAAYTGCAT	4096	64	0.694581	61.5556	64	94	150	462	RDTIGYA	IVADNNF	MGNGAYACNATHGGNTAYGC	AARTTRTTRTCNGCNACDAT	1536	384	66.1	94	76.8682
Scl_617	XP_022784200.1_533499_534609	804	8	24	283	PGNFLVCY	CNPFIYGL	CCNGGNAAYTTYYTNGTNTGYTA	ARNCCRTADATRAANGGRTTRCA	4096	1536	0.330677	30	67.2	99	13	291	IGMCLFI	MNKKFRK	ATHGGNATGTGYYTNTTYAT	TTNCKRAAYTTYTTRTTCAT	384	128	63.8	92	76.8531
Scl_618	XP_022798508.1_260272_261433	381	8	55	173	FNPTTAHC	GYLNCAIN	TTYAAYCCNACNACNGCNCAYTG	TTDATNGCRCARTTNARRTANCC	2048	3072	0.5625	27.4444	61.8	99	4	191	NYFTIVK	FKDVIRR	AAYTAYTTYACNATHGTNAA	CKNCKDATNACRTCYTTRAA	384	1536	67	94.5	76.842
Scl_619	XP_022807026.1_1123497_1124263	537	8	64	234	HLIHTEVD	NDGPILWV	CAYYTNATHCAYACNGARGTNGA	ACCCANARDATNGGNCCRTCRTT	3072	1536	0.256098	16.7778	64.3	97.5	54	245	LNPKEKT	EQVVPTA	YTNAAYCCNAARGARAARAC	GCNGTNGGNACNACYTGYTC	512	1024	64.8	97	76.8228
Scl_620	XP_022780365.1_622306_623041	474	8	47	196	PLLMFAKI	GCEKKFAR	CCNYTNYTNATGTTYGCNAARAT	CKNGCRAAYTTYTTYTCRCANCC	4096	1024	0.485714	28.4444	62.6	100	23	214	LDMSKIF	HTGEKRY	YTNGAYATGWSNAARATHTT	TANCKYTTYTCNCCNGTRTG	1536	1024	61.5	98	76.8029
Scl_621	XP_022799997.1_39957_40963	603	8	49	241	IYQMQKEM	HKEEIKSL	ATHTAYCARATGCARAARGARAT	ARNSWYTTDATYTCYTCYTTRTG	96	3072	0.451613	29.1111	64.5	94.5	32	295	EAATMFG	YKRMYDE	GARGCNGCNACNATGTTYGG	TCRTCRTACATNCKYTTRTA	256	128	67.5	95.5	76.7945
Scl_622	XP_022780303.1_395820_396839	765	8	40	286	GDELYVDG	KIGFYAHT	GGNGAYGARYTNTAYGTNGAYGG	GTRTGNGCRTARAANCCDATYTT	2048	768	0.358333	30.5556	63.3	96	11	329	FTPDHYG	MGVHFIV	TTYACNCCNGAYCAYTAYGG	ACDATRAARTGNACNCCCAT	256	192	70.5	92	76.7774
Scl_623	XP_022779792.1_1138040_1138664	405	8	26	152	IRFADDTF	AKDRTNVD	ATHMGNTTYGCNGAYGAYACNTT	TCNACRTTNGTNCKRTCYTTNGC	3072	4096	0.183333	8	59.3	100	4	161	DYDYLFK	VFYTMAE	GAYTAYGAYTAYYTNTTYAA	TCNGCCATNGTRTARAANAC	256	256	67.8	97.5	76.7773
Scl_624	XP_022780627.1_1564191_1565563	1017	8	23	353	RCHVNSEY	FKWFYEPV	MGNTGYCAYGTNAAYWSNGARTA	ACNGGYTCRTARAACCAYTTRAA	8192	128	0.439252	46.3333	62.4	96	12	420	PNRIINK	AKDTVYD	CCNAAYMGNATHATHAAYAA	TCRTANACNGTRTCYTTNGC	1152	512	63.9	97.5	76.7581
Scl_625	XP_022791021.1_496285_497172	657	8	66	276	FDMDLYFW	MDAIATKR	TTYGAYATGGAYYTNTAYTTYTG	CKYTTNGTNGCDATNGCRTCCAT	256	1536	0.547264	46.3333	65.2	97	58	287	LEKAPVV	KFANQFN	YTNGARAARGCNCCNGTNGT	TTRAAYTGRTTNGCRAAYTT	2048	128	63.6	94	76.7581
Scl_626	XP_022791658.1_1729083_1730148	543	8	104	276	MYPMKYIN	VNPILYAF	ATGTAYCCNATGAARTAYATHAA	AANGCRTANARDATNGGRTTNAC	96	6144	0.573171	39.6667	65.5	99	33	302	YLQTKTN	QPGELAS	TAYYTNCARACNAARACNAA	SWNGCNARYTCNCCNGGYTG	1024	8192	58.6	97.5	76.7472
Scl_627	XP_022780869.1_853885_855593	702	8	101	326	ALGEIWAF	TFNYAGTR	GCNYTNGGNGARATHTGGGCNTT	CKNGTNCCNGCRTARTTRAANGT	3072	4096	0.410959	36.3333	62.7	95	57	335	DTAGPAI	IYAMAND	GAYACNGCNGGNCCNGCNAT	TCRTTNGCCATNGCRTADAT	2048	192	65.3	98	76.7373
Scl_628	XP_022779493.1_1124329_1127740	2067	8	444	1124	APNGVPFI	KPRKTAQR	GCNCCNAAYGGNGTNCCNTTYAT	CKYTGNGCNGTYTTNCKNGGYTT	4096	8192	0.741405	190.444	56	95.5	334	1145	CMLHTEF	EHRLLTV	TGYATGYTNCAYACNGARTT	ACNGTNARNARNCKRTGYTC	256	8192	59.3	91	76.7275
Scl_629	XP_022785629.1_527130_528112	723	8	21	253	WVQIGKWT	WGVCFDNQ	TGGGTNCARATHGGNAARTGGAC	TGRTTRTCRAARCANACNCCCCA	192	256	0.408889	32.7778	71.2	93	6	280	YEILYLQ	IFALMCV	TAYGARATHYTNTAYYTNCA	ACRCACATNARNGCRAADAT	1536	384	59.2	98	76.7136
Scl_630	XP_022786195.1_399119_399823	486	8	53	206	GIHRQLCF	DVVKTRYM	GGNATHCAYMGNCARYTNTGYTT	ATRTANCKNGTYTTNACNACRTC	6144	4096	0.217687	12.4444	60.5	100	36	232	TVAKTDG	KHNGPLA	ACNGTNGCNAARACNGAYGG	GCNARNGGNCCRTTRTGYTT	1024	1024	65.4	98	76.7021
Scl_631	XP_022797944.1_407541_408462	645	8	99	305	CKIVVFFQ	YALFHRKY	TGYAARATHGTNGTNTTYTTYCA	TAYTTNCKRTGRAANARNGCRTA	768	4096	0.505	31.5556	60.5	95	78	316	MPNMITQ	FKAAWTC	ATGCCNAAYATGATHACNCA	CANGTCCANGCNGCYTTRAA	96	256	70.5	95.5	76.6858
Scl_632	XP_022779609.1_1089748_1091519	1398	7	65	522	YETTNHIW	DFIVTPIA	TAYGARACNACNAAYCAYATHTG	GCDATNGGNGTNACDATRAARTC	768	2304	0.655172	119.5	67.7	98	31	607	AIHCVEK	DGEIANV	GCNATHCAYTGYGTNGARAA	ACRTTNGCDATYTCNCCRTC	384	384	73	96	76.6778
Scl_633	XP_022778791.1_372658_374375	900	8	113	404	GCPFTFKA	EANRIPMP	GGNTGYCCNTTYACNTTYAARGC	GGCATNGGDATNCKRTTNGCYTC	1024	1536	0.696429	68.2222	62.4	96	68	508	DEFVFVK	DDMAVDL	GAYGARTTYGTNTTYGTNAA	ARRTCNACNGCCATRTCRTC	256	256	63	95.5	76.6691
Scl_634	XP_022789494.1_1400490_1401437	732	8	21	256	IVPNQGHF	FNVLHLPV	ATHGTNCCNAAYCARGGNCAYTT	ACNGGNARRTGNARNACRTTRAA	1536	8192	0.580786	50.2222	61.3	96	10	264	NGIFGHK	TQCPLGL	AAYGGNATHTTYGGNCAYAA	ARNCCNARNGGRCAYTGNGT	384	4096	62.8	99	76.6467
Scl_635	XP_022789392.1_183736_184905	741	8	79	317	KWCPGNKC	KFQAHFVI	AARTGGTGYCCNGGNAAYAARTG	ATNACRAARTGNGCYTGRAAYTT	256	512	0.636364	58.7778	68.5	88.5	15	384	WFCNECW	AGKHCID	TGGTTYTGYAAYGARTGYTG	TCDATRCARTGYTTNCCNGC	32	384	73.5	87.5	76.6252
Scl_636	XP_022785930.1_423762_425427	1041	8	19	357	MPLTKEQI	YCGHTVFP	ATGCCNYTNACNAARGARCARAT	GGRAANACNGTRTGNCCRCARTA	1024	1024	0.533333	57.6667	69.1	96	9	438	EPELVTI	YPLNMFV	GARCCNGARYTNGTNACNAT	ACRAACATRTTNARNGGRTA	2048	256	62	91	76.6121
Scl_637	XP_022790479.1_444558_445277	438	8	59	196	WYAKPEDD	GHQHRNRD	TGGTAYGCNAARCCNGARGAYGA	TCNCKRTTNCKRTGYTGRTGNCC	256	4096	0.469231	23.7778	63.1	98.5	39	214	RPIKVQC	FCLGYPR	MGNCCNATHAARGTNCARTG	CKNGGRTANCCNARRCARAA	1536	2048	65.2	95.5	76.6011
Scl_638	XP_022801480.1_596159_598473	2076	8	76	759	HFCQAQNA	HWDRNGRT	CAYTTYTGYCARGCNCARAAYGC	GTNCKNCCRTTNCKRTCCCARTG	256	2048	0.267356	86.3333	62.5	91.5	10	775	FYCREWV	GHCDIVD	TTYTAYTGYMGNGARTGGGT	TCNACDATRTCRCARTGNCC	128	384	69.5	91	76.5938
Scl_639	XP_022799550.1_247407_248031	351	8	47	155	DQLAEYGF	KKELEICE	GAYCARYTNGCNGARTAYGGNTT	TCRCADATYTCNARYTCYTTYTT	2048	768	0.382353	15.4444	60.5	91.5	26	166	HTFEVMQ	KEAQDMV	CAYACNTTYGARGTNATGCA	ACCATRTCYTGNGCYTCYTT	128	64	76.8	94.5	76.5771
Scl_640	XP_022801357.1_252357_253419	549	8	98	272	HCVYPAKC	QVWLLGCV	CAYTGYGTNTAYCCNGCNAARTG	ACRCANCCNARNARCCANACYTG	1024	4096	0.511905	34.6667	58.8	96	44	302	QHCRTFI	ANIMEGR	CARCAYTGYMGNACNTTYAT	CKNCCYTCCATDATRTTNGC	512	384	68.1	98	76.5755
Scl_641	XP_022790003.1_164855_165284	360	8	18	129	ADYLNWVH	ADDPFWIT	GCNGAYTAYYTNAAYTGGGTNCA	GTDATCCARAANGGRTCRTCNGC	1024	384	0.485714	19.3333	68.1	92.5	9	138	ILPQVGK	HFFLHGQ	ATHYTNCCNCARGTNGGNAA	TGNCCRTGNARRAARAARTG	3072	512	63.2	99	76.5706
Scl_642	XP_022795565.1_115874_116543	402	8	79	204	IEAIHDFE	EQKKYFAT	ATHGARGCNATHCAYGAYTTYGA	GTNGCRAARTAYTTYTTYTGYTC	576	256	0.361345	12.1111	69.9	94.5	33	213	MFDNGFK	PANRKEL	ATGTTYGAYAAYGGNTTYAA	ARYTCYTTNCKRTTNGCNGG	64	2048	66.8	92.5	76.5678
Scl_643	XP_022782533.1_572905_573561	384	8	57	176	VYMRVANM	YFWGMDDV	GTNTAYATGMGNGTNGCNAAYAT	ACRTCRTCCATNCCCCARAARTA	2048	64	0.256637	8.77778	66.9	93	43	184	YDVNPGE	FARKFKC	TAYGAYGTNAAYCCNGGNGA	CAYTTRAAYTTNCKNGCRAA	512	512	65.2	99	76.5661
Scl_644	XP_022790469.1_79930_81361	1188	7	89	476	TFGDHEFN	QCEMMAAM	ACNTTYGGNGAYCAYGARTTYAA	ATNGCNGCCATCATYTCRCAYTG	512	128	0.442105	66	67.4	100	58	484	FAIDQYH	FMTGHFK	TTYGCNATHGAYCARTAYCA	TTRAARTGNCCNGTCATRAA	192	128	74.7	99	76.5647
Scl_645	XP_022788477.1_628543_630635	1461	8	89	567	VKELNKKE	EIEQKIND	GTNAARGARYTNAAYAARAARGA	TCRTTDATYTTYTGYTCDATYTC	1024	288	0.392324	71.1111	61.6	94	73	657	ECISQED	QADVRWH	GARTGYATHWSNCARGARGA	TGCCANCKNACRTCNGCYTG	768	512	61.7	99	76.5444
Scl_646	XP_022801421.1_240003_240879	840	8	35	306	KTWWQVEN	WFWGKITR	AARACNTGGTGGCARGTNGARAA	CKNGTDATYTTNCCCCARAACCA	128	384	0.630769	55.7778	71.2	92	20	316	LSIKKDE	AEKMLNK	YTNWSNATHAARAARGAYGA	TTRTTNARCATYTTYTCNGC	3072	256	61.5	93.5	76.5402
Scl_647	XP_022784634.1_301235_302001	741	8	20	258	KQFCGKFG	AMQYWFCS	AARCARTTYTGYGGNAARTTYGG	SWRCARAACCARTAYTGCATNGC	256	256	0.537118	39.6667	65.1	92	8	282	VEVLCQN	KFVFAEP	GTNGARGTNYTNTGYCARAA	GGYTCNGCRAANACRAAYTT	1024	256	66.6	96.5	76.5372
Scl_648	XP_022796850.1_128970_129466	357	8	34	144	KRKLFHVQ	EVMDKFGL	AARMGNAARYTNTTYCAYGTNCA	ARNCCRAAYTTRTCCATNACYTC	4096	512	0.451923	16.8889	65.8	94.5	8	155	TVGEVNY	MVAAQKG	ACNGTNGGNGARGTNAAYTA	CCYTTYTGNGCNGCNACCAT	1024	256	67.2	95.5	76.515
Scl_649	XP_022783781.1_385901_390049	795	8	1131	1387	CEVDINEC	CDINVDEC	TGYGARGTNGAYATHAAYGARTG	CAYTCRTCNACRTTDATRTCRCA	384	384	0.556	49.7778	67.5	94.5	1104	1492	PCKHGAT	EEFKDGA	CCNTGYAARCAYGGNGCNAC	GCNCCRTCYTTRAAYTCYTC	512	128	70.4	86.5	76.5127
Scl_650	XP_022796070.1_785398_786310	567	8	38	218	KPGWDKEH	YFTDHLHL	AARCCNGGNTGGGAYAARGARCA	ARRTGNARRTGRTCNGTRAARTA	256	2048	0.436782	27.2222	65.6	94	16	229	KFLQPKW	GDEKLAK	AARTTYYTNCARCCNAARTG	TTNGCNARYTTYTCRTCNCC	512	1024	65.6	96.5	76.5051
Scl_651	XP_022803965.1_728904_729393	486	8	22	175	KGAGTDAN	YDCVLPQF	AARGGNGCNGGNACNGAYGCNAA	AAYTGNGGNARNACRCARTCRTA	4096	2048	0.527397	11.1111	63	99	11	205	DCEIIVK	KAPGIPK	GAYTGYGARATHATHGTNAA	TTNGGDATNCCNGGNGCYTT	288	1536	64.7	97	76.502
Scl_652	XP_022779621.1_332314_332883	459	8	22	166	HILKTCGM	FTDWTGVD	CAYATHYTNAARACNTGYGGNAT	TCNACNCCNGTCCARTCNGTRAA	3072	1024	0.525547	29.5556	65.5	97	14	178	RDVHFTI	VMLNTQD	MGNGAYGTNCAYTTYACNAT	TCYTGNGTRTTNARCATNAC	1024	512	66.9	92	76.5016
Scl_653	XP_022779109.1_1174445_1175263	489	8	94	248	EQGHFLYP	EEFVDMQA	GARCARGGNCAYTTYYTNTAYCC	GCYTGCATRTCNACRAAYTCYTC	1024	128	0.578231	30.3333	67.9	99	65	256	PMTPMTP	AMHHGIP	CCNATGACNCCNATGACNCC	GGDATNCCRTGRTGCATNGC	256	192	58.9	95.5	76.4998
Scl_654	XP_022803705.1_23272_24080	444	8	98	237	DTAFIPCE	EKMNNDLV	GAYACNGCNTTYATHCCNTGYGA	ACNARRTCRTTRTTCATYTTYTC	1536	256	0.323308	18.1111	70.9	93.5	10	245	KMEDTIT	KGKDVLQ	AARATGGARGAYACNATHAC	TGNARNACRTCYTTNCCYTT	96	1024	66.4	92	76.4903
Scl_655	XP_022784416.1_231213_231963	654	8	31	240	VIATCRDP	AKIFTPEF	GTNATHGCNACNTGYMGNGAYCC	AAYTCNGGNGTRAADATYTTNGC	6144	1536	0.52	37.2222	62.2	95.5	4	266	NALIQGA	KFFAWDG	AAYGCNYTNATHCARGGNGC	CCRTCCCANGCRAARAAYTT	1536	64	65.7	97	76.4809
Scl_656	XP_022795864.1_74245_86401	1908	7	1366	1993	EAVFDINH	DKDFGTNA	GARGCNGTNTTYGAYATHAAYCA	GCRTTNGTNCCRAARTCYTTRTC	768	512	0.640194	169.75	71.8	96.5	1310	2020	VGDANDN	NGTIYNL	GTNGGNGAYGCNAAYGAYAA	ARRTTRTADATNGTNCCRTT	512	768	64.7	95	76.479
Scl_657	XP_022798609.1_535947_536502	468	8	14	161	VALDKYDH	ENITKHNS	GTNGCNYTNGAYAARTAYGAYCA	SWRTTRTGYTTNGTDATRTTYTC	2048	1536	0.35461	21.3333	64.4	98.5	2	171	GLPFRKV	MGADADW	GGNYTNCCNTTYMGNAARGT	CARTCNGCRTCNGCNCCCAT	4096	256	61.4	98	76.4398
Scl_658	XP_022800007.1_193253_193960	375	8	81	197	ILFDKEEC	HIFDRPIV	ATHYTNTTYGAYAARGARGARTG	ACDATNGGNCKRTCRAADATRTG	768	2304	0.190909	8.22222	66	97	70	222	QKVHQGI	FKPIRTS	CARAARGTNCAYCARGGNAT	SWNGTNCKDATNGGYTTRAA	256	6144	61.9	99	76.4243
Scl_659	XP_022797467.1_303965_305621	660	8	76	287	ELGYWPYG	FMMPHQLL	GARYTNGGNTAYTGGCCNTAYGG	ARNARYTGRTGNGGCATCATRAA	1024	512	0.577889	46	61	97	44	333	KMKTVPM	YGVCNGN	AARATGAARACNGTNCCNAT	TTNCCRTTRCANACNCCRTA	256	512	64.7	96.5	76.4214
Scl_660	XP_022798260.1_95065_95735	426	8	16	149	QHKKTITC	QKAFKHYL	CARCAYAARAARACNATHACNTG	ARRTARTGYTTRAANGCYTTYTG	768	512	0.547619	25.1111	65.8	91.5	2	205	DPQFNEF	IMNFKLP	GAYCCNCARTTYAAYGARTT	GGNARYTTRAARTTCATDAT	128	192	73.5	91	76.4187
Scl_661	XP_022804187.1_218044_218898	507	8	87	247	NGKIYGCD	MCGAVLIG	AAYGGNAARATHTAYGGNTGYGA	CCDATNARNACNGCNCCRCACAT	768	3072	0.422078	20.8889	65	94.5	6	260	GALGPDW	ETFENLI	GGNGCNYTNGGNCCNGAYTG	ATNARRTTYTCRAANGTYTC	4096	512	63.8	99	76.4108
Scl_662	XP_022801273.1_251838_253638	1029	8	56	390	GDQIIEVN	KYGIQCTP	GGNGAYCARATHATHGARGTNAA	GGNGTRCAYTGDATNCCRTAYTT	1152	768	0.495413	53.3333	69.8	90.5	48	420	AHRAGLK	ITGMFKE	GCNCAYMGNGCNGGNYTNAA	TCYTTRAACATNCCNGTDAT	8192	192	61.9	96	76.3789
Scl_663	XP_022781891.1_52571_53386	495	8	48	204	ITRKDIQY	MYVNMLAI	ATHACNMGNAARGAYATHCARTA	ATNGCNARCATRTTNACRTACAT	2304	512	0.385135	21.8889	66.2	91.5	25	222	IFYALME	EFVLGYA	ATHTTYTAYGCNYTNATGGA	GCRTANCCNARNACRAAYTC	384	1024	66.9	97.5	76.3717
Scl_664	XP_022787213.1_122701_123790	630	8	14	215	GGTKFGKH	YFALVEYQ	GGNGGNACNAARTTYGGNAARCA	TGRTAYTCNACNARNGCRAARTA	2048	2048	0.45641	31.5556	58.2	96.5	6	226	VFLHMQK	QYLFEKT	GTNTTYYTNCAYATGCARAA	GTYTTYTCRAANARRTAYTG	256	256	71.2	95	76.3708
Scl_665	XP_022780402.1_376125_377016	606	8	68	261	VQVQPNVY	NETFIVPG	GTNCARGTNCARCCNAAYGTNTA	CCNGGNACDATRAANGTYTCRTT	2048	1536	0.486188	31.3333	61.8	100	42	286	DVRAKID	FDHVQDN	GAYGTNMGNGCNAARATHGA	TTRTCYTGNACRTGRTCRAA	1536	128	68.1	91	76.3556
Scl_666	XP_022785791.1_470814_471576	474	8	48	197	VEVKLYDY	AEEIGADM	GTNGARGTNAARYTNTAYGAYTA	ATRTCNGCNCCDATYTCYTCNGC	2048	1536	0.391608	16	60.8	98.5	40	234	PGWTIGC	DKVIERR	CCNGGNTGGACNATHGGNTG	CKNCKYTCDATNACYTTRTC	768	1536	63.5	100	76.3514
Scl_667	XP_022802665.1_92502_93365	666	8	64	277	LARKHHNF	PDLGKAWF	YTNGCNMGNAARCAYCAYAAYTT	AACCANGCYTTNCCNARRTCNGG	4096	2048	0.434146	31.2222	62.8	97	16	287	VDHTQHD	AGWCYRW	GTNGAYCAYACNCARCAYGA	CANCKRTARCACCANCCNGC	256	512	66.6	94.5	76.3484
Scl_668	XP_022799320.1_150161_151144	615	8	80	276	KQGCITVD	ICGFLDVA	AARCARGGNTGYATHACNGTNGA	GCNACRTCNARRAANCCRCADAT	1536	3072	0.336898	23.8889	66.5	93	66	340	WEIVVPF	EKMVAIV	TGGGARATHGTNGTNCCNTT	ACDATNGCNACCATYTTYTC	384	192	68.3	94	76.3383
Scl_669	XP_022788552.1_1683286_1684060	540	8	46	217	CERERAKQ	FYPCCWNT	TGYGARMGNGARMGNGCNAARCA	GTRTTCCARCARCANGGRTARAA	4096	128	0.411043	24.5556	62.7	100	5	231	ETKECQT	CQKTHWC	GARACNAARGARTGYCARAC	CACCARTGNGTYTTYTGRCA	128	64	70.5	88.5	76.3299
Scl_670	XP_022783793.1_515745_516477	387	8	34	154	FHTLTVNC	EFLKNHYG	TTYCAYACNYTNACNGTNAAYTG	CCRTARTGRTTYTTNARRAAYTC	4096	512	0.45614	21.1111	64.2	100	22	164	HYRGYPC	NIRIKKP	CAYTAYMGNGGNTAYCCNTG	GGYTTYTTDATNCKDATRTT	1024	576	60.4	97.5	76.3203
Scl_671	XP_022789257.1_575199_576194	666	8	48	261	GFERKVYN	MDFQGPTP	GGNTTYGARMGNAARGTNTAYAA	GGNGTNGGNCCYTGRAARTCCAT	2048	512	0.573529	40.1111	68.8	94.5	17	348	FYALVGI	HDEIERE	TTYTAYGCNYTNGTNGGNAT	TCNCKYTCDATYTCRTCRTG	2048	384	60.9	95.5	76.2961
Scl_672	XP_022804329.1_670_1369	423	8	24	156	FYVDSEDD	ENHYKVFH	TTYTAYGTNGAYWSNGARGAYGA	TGRAANACYTTRTARTGRTTYTC	2048	256	0.648	31.7778	59.4	94.5	6	216	IKFAVEG	EGRFDPM	ATHAARTTYGCNGTNGARGG	ATNGGRTCRAANCKNCCYTC	384	1024	67.8	99	76.2802
Scl_673	XP_022794983.1_408640_409161	360	8	59	170	NDLPQICK	AHCHESGV	AAYGAYYTNCCNCARATHTGYAA	ACNCCNSWYTCRTGRCARTGNGC	1536	4096	0.133333	5.22222	61.8	98.5	9	186	HPYQRNA	KFVFQNP	CAYCCNTAYCARMGNAAYGC	GGRTTYTGRAANACRAAYTT	512	128	68.2	95.5	76.2793
Scl_674	XP_022790799.1_81231_82118	654	8	39	248	WVILHGMA	FEYEYPTL	TGGGTNATHYTNCAYGGNATGGC	ARNGTNGGRTAYTCRTAYTCRAA	768	1024	0.316832	24.4444	64.3	97.5	5	285	LEGGVPQ	KVPAQVL	YTNGARGGNGGNGTNCCNCA	ARNACYTGNGCNGGNACYTT	4096	2048	59.8	100	76.2695
Scl_675	XP_022788591.1_55135_55926	396	8	30	153	EPIPCQNN	CPHYDGRE	GARCCNATHCCNTGYCARAAYAA	TCNCKNCCRTCRTARTGNGGRCA	768	2048	0.290598	13.7778	67.5	97.5	19	167	TVGHFCP	CPIGHYC	ACNGTNGGNCAYTTYTGYCC	CARTARTGNCCDATNGGRCA	512	384	69.4	88.5	76.2578
Scl_676	XP_022787355.1_160105_161275	492	8	70	225	NATVIADE	GFVAMETR	AAYGCNACNGTNATHGCNGAYGA	CKNGTYTCCATNGCNACRAANCC	3072	2048	0.560811	28	64.9	95	39	313	ERLAYFG	EIPLFKY	GARMGNYTNGCNTAYTTYGG	TAYTTRAANARNGGDATYTC	2048	768	63.7	97.5	76.2414
Scl_677	XP_022779817.1_375098_375585	423	8	15	147	TPDELFDA	AKKFFGQF	ACNCCNGAYGARYTNTTYGAYGC	AAYTGNCCRAARAAYTTYTTNGC	2048	512	0.201613	10.3333	58.6	97.5	7	155	FKEEICT	CAGAIDH	TTYAARGARGARATHTGYAC	TGRTCDATNGCNCCNGCRCA	96	768	68.2	99	76.2407
Scl_678	XP_022795837.1_66014_66731	507	8	31	191	SDVYMKIQ	DIDRDGQL	WSNGAYGTNTAYATGAARATHCA	ARYTGNCCRTCNCKRTCDATRTC	1536	3072	0.38961	22.2222	59.9	96	7	201	AELKNQM	DEFALAM	GCNGARYTNAARAAYCARAT	ATNGCNARNGCRAAYTCRTC	512	1024	69.4	96.5	76.2284
Scl_679	XP_022792016.1_375671_376274	489	8	24	178	KKLENCNY	EVKAKMVL	AARAARYTNGARAAYTGYAAYTA	ARNACCATYTTNGCYTTNACYTC	512	1024	0.486486	26	62.9	98.5	2	186	KNGVVDW	TVFACMM	AARAAYGGNGTNGTNGAYTG	ATCATRCANGCRAANACNGT	512	256	68.9	91	76.2147
Scl_680	XP_022803089.1_90849_91752	456	8	100	243	RDGVFYCQ	YEWRHNIF	MGNGAYGGNGTNTTYTAYTGYCA	AADATRTTRTGNCKCCAYTCRTA	2048	384	0.481752	24.2222	71.4	91.5	41	255	WLEIFEV	GWKKNFL	TGGYTNGARATHTTYGARGT	ARRAARTTYTTYTTCCANCC	192	128	67.6	91	76.2026
Scl_681	XP_022790932.1_170831_171641	492	8	66	221	PDCVFVED	NCLFVNGT	CCNGAYTGYGTNTTYGTNGARGA	GTNCCRTTNACRAANARRCARTT	1024	2048	0.52349	29.7778	62.4	94.5	6	262	YTKAIVC	KVDGCLT	TAYACNAARGCNATHGTNTG	GTNARRCANCCRTCNACYTT	768	1024	68.4	95.5	76.2011
Scl_682	XP_022793996.1_375354_376026	528	8	28	195	EIKALKMQ	HEAYNLKQ	GARATHAARGCNYTNAARATGCA	TGYTTNARRTTRTANGCYTCRTG	768	1024	0.403727	20.8889	67.7	94.5	2	211	PTHYQNG	KEEAKQN	CCNACNCAYTAYCARAAYGG	TTYTGYTTNGCYTCYTCYTT	256	128	71.2	88.5	76.2008
Scl_683	XP_022806043.1_111247_112083	684	8	35	254	KFRTLGKI	GKIKWTVN	AARTTYMGNACNYTNGGNAARAT	TTNACNGTCCAYTTDATYTTNCC	8192	768	0.553991	43.4444	60.2	93	18	270	EDHYMYA	PVITEDG	GARGAYCAYTAYATGTAYGC	CCRTCYTCNGTDATNACNGG	32	768	70.4	95.5	76.2003
Scl_684	XP_022801809.1_102869_103481	411	8	69	197	FKYTCHQD	VNGRIPEE	TTYAARTAYACNTGYCAYCARGA	TCYTCNGGDATNCKNCCRTTNAC	256	6144	0.622951	25.7778	66.6	93.5	29	205	DGKIYQQ	MFPSDHM	GAYGGNAARATHTAYCARCA	ATRTGRTCNSWNGGRAACAT	192	512	64.7	96.5	76.2003
Scl_685	XP_022782130.1_43797_44841	633	8	71	273	YCKFVWPM	NAVIYGAL	TAYTGYAARTTYGTNTGGCCNAT	ARNGCNCCRTADATNACNGCRTT	256	6144	0.446154	32.1111	68.1	100	33	281	RMNDFFV	TKHLRHG	MGNATGAAYGAYTTYTTYGT	CCRTGNCKNARRTGYTTNGT	128	2048	61.9	90.5	76.197
Scl_686	XP_022794429.1_420793_421942	810	8	69	330	GDNRVNVQ	GETFARII	GGNGAYAAYMGNGTNAAYGTNCA	ATDATNCKNGCRAANGTYTCNCC	4096	6144	0.294118	24.6667	57.3	99	29	351	NGKLKHQ	FWYENTD	AAYGGNAARYTNAARCAYCA	TCNGTRTTYTCRTACCARAA	512	64	73.1	92	76.1797
Scl_687	XP_022784936.1_129843_131756	1008	8	289	616	ADKWETEY	EDDLLDMI	GCNGAYAARTGGGARACNGARTA	ATCATRTCNARNARRTCRTCYTC	256	1024	0.576803	65.5556	59.9	89.5	260	652	CDVIGYF	YHTELQT	TGYGAYGTNATHGGNTAYTT	GTYTGNARYTCNGTRTGRTA	384	512	68.9	98	76.179
Scl_688	XP_022805122.1_49275_50019	555	8	33	209	IIALDEKT	DAMLLCMA	ATHATHGCNYTNGAYGARAARAC	GCCATRCANARNARCATNGCRTC	2304	1024	0.276471	16.5556	54.9	99	25	229	VHWNNAK	AEETDFC	GTNCAYTGGAAYAAYGCNAA	CARAARTCNGTYTCYTCNGC	128	256	71	97.5	76.1783
Scl_689	XP_022786185.1_574727_575849	789	8	41	295	KVAFNFFI	NPCIYLIF	AARGTNGCNTTYAAYTTYTTYAT	AADATNARRTADATRCANGGRTT	512	2304	0.669388	68	62.5	95	23	303	FGNCAII	NENYRKG	TTYGGNAAYTGYGCNATHAT	CCYTTNCKRTARTTYTCRTT	384	256	67.5	91	76.1746
Scl_690	XP_022789469.1_121115_122379	1113	8	64	426	EDEIAQVN	YAVVPGIG	GARGAYGARATHGCNCARGTNAA	CCDATNCCNGGNACNACNGCRTA	768	6144	0.723032	79.8889	61.4	93	52	443	ETANIED	YQGLPMG	GARACNGCNAAYATHGARGA	CCCATNGGNARNCCYTGRTA	384	512	66.1	94	76.1699
Scl_691	XP_022783435.1_2260986_2261655	453	8	48	190	KIRHWLMY	EIMKHLYP	AARATHMGNCAYTGGYTNATGTA	GGRTANARRTGYTTCATDATYTC	768	384	0.404412	16.3333	68.9	91.5	14	198	NRFWKPV	YNWWKEV	AAYMGNTTYTGGAARCCNGT	ACYTCYTTCCACCARTTRTA	256	16	73	89	76.1632
Scl_692	XP_022796459.1_215280_216016	477	8	62	212	ILKTDEDC	IQTHYNVL	ATHYTNAARACNGAYGARGAYTG	ARNACRTTRTARTGNGTYTGDAT	1536	1536	0.5	29	68.1	97	23	225	EAQVYKD	PTICSYV	GARGCNCARGTNTAYAARGA	ACRTANSWRCADATNGTNGG	256	3072	64.2	91.5	76.1497
Scl_693	XP_022804916.1_1048875_1049844	603	8	82	274	PIYIYENF	FNTIMDPL	CCNATHTAYATHTAYGARAAYTT	ARNGGRTCCATDATNGTRTTRAA	576	768	0.419355	25.5556	69.3	95	57	282	RLWTITN	IYAFLKK	MGNYTNTGGACNATHACNAA	TTYTTNARRAANGCRTADAT	3072	768	61.4	95.5	76.1333
Scl_694	XP_022784219.1_407422_408079	360	8	52	163	MVDVDCDF	EYVPKMPN	ATGGTNGAYGTNGAYTGYGAYTT	TTNGGCATYTTNGGNACRTAYTC	256	512	0.219048	8.66667	64.2	98.5	3	187	ARSQVFE	QPYLHKF	GCNMGNWSNCARGTNTTYGA	AAYTTRTGNARRTANGGYTG	8192	512	60.6	100	76.1314
Scl_695	XP_022781571.1_695385_696002	480	8	29	180	YDPIKNEW	KFADYSTA	TAYGAYCCNATHAARAAYGARTG	GCNGTNSWRTARTCNGCRAAYTT	384	4096	0.186207	9.44444	66.6	96	8	189	EGWLYAA	APCMNHP	GARGGNTGGYTNTAYGCNGC	GGRTGRTTCATRCANGGNGC	512	128	64.1	96.5	76.1296
Scl_696	XP_022806901.1_39497_40305	648	8	20	227	PHFCKFEG	QDMGERYL	CCNCAYTTYTGYAARTTYGARGG	ARRTANCKYTCNCCCATRTCYTG	256	1024	0.348259	23	69.2	91.5	12	247	CDNCTKG	QEFTAAL	TGYGAYAAYTGYACNAARGG	ARNGCNGCNGTRAAYTCYTG	128	1024	66.8	94	76.1222
Scl_697	XP_022781827.1_1981352_1981889	378	8	13	130	PRDCFEDE	GFAFLEYE	CCNMGNGAYTGYTTYGARGAYGA	TCRTAYTCNARRAANGCRAANCC	1024	2048	0.279279	12.1111	61	100	4	154	CQVFVGK	VKVWGNI	TGYCARGTNTTYGTNGGNAA	ATRTTNCCCCANACYTTNAC	512	256	67.3	94.5	76.0953
Scl_698	XP_022788068.1_653425_654052	369	8	59	173	CFAGVYNE	TFVAIAIV	TGYTTYGCNGGNGTNTAYAAYGA	ACDATNGCDATNGCNACRAANGT	1024	4608	0.324074	12.8889	62	97	51	187	ILVQVFC	YAHNPVD	ATHYTNGTNCARGTNTTYTG	TCNACNGGRTTRTGNGCRTA	1536	512	68.2	95.5	76.0942
Scl_699	XP_022787294.1_934144_935995	1092	7	62	417	KDQVRHFY	TFGEIFCK	AARGAYCARGTNMGNCAYTTYTA	TTRCARAADATYTCNCCRAANGT	1024	768	0.619469	93.625	67.6	96.5	31	435	HEYGKDF	YTWHDIE	CAYGARTAYGGNAARGAYTT	TCDATRTCRTGCCANGTRTA	128	96	77.5	95	76.0795
Scl_700	XP_022785673.1_153569_154504	561	8	94	272	PEHVQKFA	QGHVLTKA	CCNGARCAYGTNCARAARTTYGC	GCYTTNGTNARNACRTGNCCYTG	512	4096	0.589286	35.2222	67	93	80	303	YPLDVWC	DGRYRKE	TAYCCNYTNGAYGTNTGGTG	TCYTTNCKRTANCKNCCRTC	512	2048	62.9	97	76.0792
Scl_701	XP_022780704.1_658110_658778	474	8	30	179	TVVDCGVY	YMVWLNAI	ACNGTNGTNGAYTGYGGNGTNTA	ATNGCRTTNARCCANACCATRTA	4096	512	0.377622	19.8889	62.7	93.5	21	189	KGVILDW	DVNPIEA	AARGGNGTNATHYTNGAYTG	GCYTCDATNGGRTTNACRTC	1536	384	69.1	96.5	76.075
Scl_702	XP_022788450.1_284135_284807	423	8	57	189	AIAVRKKF	KCYMRDVC	GCNATHGCNGTNMGNAARAARTT	CANACRTCNCKCATRTARCAYTT	6144	512	0.357143	13.2222	62.1	97	8	207	MANFPLE	APNYFKE	ATGGCNAAYTTYCCNYTNGA	TCYTTRAARTARTTNGGNGC	512	256	69	94.5	76.0634
Scl_703	XP_022787351.1_445857_446590	387	8	32	152	EDMEFYFG	NIYLFQEI	GARGAYATGGARTTYTAYTTYGG	ATYTCYTGRAANARRTADATRTT	64	768	0.359649	14.5556	66.3	96	15	199	FKAVHFP	CPFATMA	TTYAARGCNGTNCAYTTYCC	GCCATNGTNGCRAANGGRCA	256	256	67.1	93	76.0466
Scl_704	XP_022788591.1_70503_71847	999	8	71	395	PCSPGHYC	CQTCPAGK	CCNTGYWSNCCNGGNCAYTAYTG	TTNCCNGCNGGRCANGTYTGRCA	8192	2048	0.459119	55.5556	58.4	95	58	419	GYTCPNT	YCPFNDT	GGNTAYACNTGYCCNAAYAC	GTRTCRTTRAANGGRCARTA	512	128	70.4	93.5	76.0457
Scl_705	XP_022782855.1_1967452_1968391	660	8	88	299	WLNMVFNY	WKFLIPGF	TGGYTNAAYATGGTNTTYAAYTA	AANCCNGGDATNARRAAYTTCCA	256	1536	0.431373	33	66.7	93.5	13	307	LIQGVFI	NEIPELL	YTNATHCARGGNGTNTTYAT	ARNARYTCNGGDATYTCRTT	1536	1536	59.9	100	76.0456
Scl_706	XP_022786281.1_528068_528979	600	8	88	279	CTMETCFD	YHIHNGND	TGYACNATGGARACNTGYTTYGA	TCRTTNCCRTTRTGDATRTGRTA	256	384	0.405405	23.2222	67.7	97	70	293	GFRHERA	CKHGKNW	GGNTTYMGNCAYGARMGNGC	CARTTYTTNCCRTGYTTRCA	2048	128	63.6	93	76.0317
Scl_707	XP_022780879.1_461910_462573	582	8	13	198	IMWYAADK	VYLTRFEV	ATHATGTGGTAYGCNGCNGAYAA	ACYTCRAANCKNGTNARRTANAC	192	8192	0.80791	64	60.4	96	3	218	LKFRYPF	WPQAKKN	YTNAARTTYMGNTAYCCNTT	TTYTTYTTNGCYTGNGGCCA	2048	128	65.8	94	76.0238
Scl_708	XP_022783708.1_475958_476855	579	8	89	273	ILFPGIWT	FGKIVAEE	ATHYTNTTYCCNGGNATHTGGAC	TCYTCNGCNACDATYTTNCCRAA	2304	1536	0.258427	15	63.3	96	78	299	EFICQAW	EEIAFYG	GARTTYATHTGYCARGCNTG	CCRTARAANGCDATYTCYTC	192	192	74	89	76.0231
Scl_709	XP_022782057.1_429549_430041	375	8	18	134	QVLVKQFQ	VFNPITGK	CARGTNYTNGTNAARCARTTYCA	TTNCCNGTDATNGGRTTRAANAC	2048	3072	0.327273	11.7778	60.4	98.5	10	149	IRAQVKQ	KGNQLPY	ATHMGNGCNCARGTNAARCA	TANGGNARYTGRTTNCCYTT	1536	1024	65.8	98	76.0211
Scl_710	XP_022793434.1_330360_331049	348	8	28	135	AEHRPYKC	HKKTHDPK	GCNGARCAYMGNCCNTAYAARTG	TTNGGRTCRTGNGTYTTYTTRTG	2048	512	0.0792079	3.66667	63.4	97.5	5	214	FDCRMCE	QVCHMRE	TTYGAYTGYMGNATGTGYGA	TCNCKCATRTGRCANACYTG	128	256	70.8	92	76.0122
Scl_711	XP_022805689.1_92939_94018	504	8	14	173	CDHYARPF	FMHVLKYP	TGYGAYCAYTAYGCNMGNCCNTT	GGRTAYTTNARNACRTGCATRAA	2048	512	0.447368	26	66.5	94.5	3	213	NMRLKGF	FCPCVQW	AAYATGMGNYTNAARGGNTT	CAYTGNACRCANGGRCARAA	1024	256	66.9	93	76.0047
Scl_712	XP_022807434.1_79637_80579	393	8	86	208	RINHAKQD	MPVINEIP	MGNATHAAYCAYGCNAARCARGA	GGDATYTCRTTDATNACNGGCAT	1536	576	0.701754	37	67.5	93	7	227	DRNMHKQ	KTFALYG	GAYMGNAAYATGCAYAARCA	CCRTANARNGCRAANGTYTT	128	1024	70.5	88.5	75.9864
Scl_713	XP_022798710.1_4914_5817	714	8	26	255	SFDYGGFV	QYFGPHVD	WSNTTYGAYTAYGGNGGNTTYGT	TCNACRTGNGGNCCRAARTAYTG	4096	1024	0.32287	25.6667	62.6	96	18	284	QWLAEDT	KEGHDPH	CARTGGYTNGCNGARGAYAC	TGNGGRTCRTGNCCYTCYTT	256	256	69.3	93	75.983
Scl_714	XP_022781273.1_1030599_1031184	414	8	43	172	EDLKVAFV	EADMDRDG	GARGAYYTNAARGTNGCNTTYGT	CCRTCNCKRTCCATRTCNGCYTC	2048	512	0.595041	32.7778	58.5	94.5	24	185	QIAETFH	DFEFIMK	CARATHGCNGARACNTTYCA	TTCATDATRAAYTCRAARTC	384	48	75	92	75.9786
Scl_715	XP_022787190.1_310543_311308	774	8	17	266	VTFFVWMD	GFWDHYLH	GTNACNTTYTTYGTNTGGATGGA	TGNARRTARTGRTCCCARAANCC	256	512	0.483471	28.7778	68.5	98.5	8	275	CGFYFVF	YVELLEK	TGYGGNTTYTAYTTYGTNTT	TTYTCNARNARYTCNACRTA	256	2048	58	95.5	75.9778
Scl_716	XP_022796482.1_293215_294356	1026	8	37	370	PEFEYVFE	DNAIAKMV	CCNGARTTYGARTAYGTNTTYGA	ACCATYTTNGCDATNGCRTTRTC	512	384	0.422018	49.5556	63.3	96	23	380	GDKVAFG	MDEETKT	GGNGAYAARGTNGCNTTYGG	GTYTTNGTYTCYTCRTCCAT	512	64	67.6	91	75.9657
Scl_717	XP_022804132.1_46521_47589	510	8	106	267	RYIAIQKP	CYTPFYTA	MGNTAYATHGCNATHCARAARCC	GCNGTRTARAANGGNGTRTARCA	2304	1024	0.532895	30.1111	62.6	96.5	40	305	RTNTNFI	NPIVYGL	MGNACNAAYACNAAYTTYAT	ARNCCRTANACDATNGGRTT	1024	1536	63.2	98	75.9603
Scl_718	XP_022782583.1_1117740_1118355	522	8	18	183	NPSIHKMP	EWMMAASI	AAYCCNWSNATHCAYAARATGCC	ATNSWNGCNGCCATCATCCAYTC	1536	512	0.681529	43.4444	58	97.5	10	211	VVLKYHF	FFQLPKY	GTNGTNYTNAARTAYCAYTT	TAYTTNGGNARYTGRAARAA	1024	512	65.6	97.5	75.9378
Scl_719	XP_022798987.1_129786_130807	729	8	86	320	IGKHVLCD	EIKRAFEE	ATHGGNAARCAYGTNYTNTGYGA	TCYTCRAANGCNCKYTTDATYTC	3072	1536	0.299559	23	59.6	100	45	341	EYKVPFH	IADLQTI	GARTAYAARGTNCCNTTYCA	ATNGTYTGNARRTCNGCDAT	256	1536	67	94.5	75.9122
Scl_720	XP_022786476.1_1808025_1809405	837	7	126	396	FRKIQMVD	HYFMQPPD	TTYMGNAARATHCARATGGTNGA	TCNGGNGGYTGCATRAARTARTG	768	256	0.185606	20.625	72.1	100	113	446	CEEIAYN	QTMWPWE	TGYGARGARATHGCNTAYAA	TCCCANGGCCACATNGTYTG	192	32	73.1	100	75.8625
Scl_721	XP_022783863.1_310166_311306	630	8	37	238	HQQSFCFA	CGKVDAET	CAYCARCARWSNTTYTGYTTYGC	GTYTCNGCRTCNACYTTNCCRCA	1024	1024	0.71875	48.6667	60	93.5	27	259	ETFQRVW	FMCPEYD	GARACNTTYCARMGNGTNTG	TCRTAYTCNGGRCACATRAA	1024	64	73.3	91	75.8546
Scl_722	XP_022798878.1_43514_44211	480	8	59	210	VQWASGDK	NVVILDCG	GTNCARTGGGCNWSNGGNGAYAA	CCRCARTCNARDATNACNACRTT	4096	3072	0.471831	20.3333	56.2	96	41	230	VIHDKFE	NNCPVCR	GTNATHCAYGAYAARTTYGA	CKRCANACNGGRCARTTRTT	192	512	70.1	99	75.8415
Scl_723	XP_022783135.1_1242629_1243232	438	8	23	160	KSFGAKYI	DECPTFAG	AARWSNTTYGGNGCNAARTAYAT	CCNGCRAANGTNGGRCAYTCRTC	4096	1024	0.358779	20.7778	64	96.5	4	186	PVDTFNP	WYAVPKG	CCNGTNGAYACNTTYAAYCC	CCYTTNGGNACNGCRTACCA	512	256	69.2	91.5	75.8186
Scl_724	XP_022785182.1_443244_444250	894	8	23	312	AVNGLWVE	IQGWINCL	GCNGTNAAYGGNYTNTGGGTNGA	ARRCARTTDATCCANCCYTGDAT	4096	576	0.616487	72.6667	63.1	96	7	335	WPTYVLI	YGDKTYH	TGGCCNACNTAYGTNYTNAT	TGRTANGTYTTRTCNCCRTA	1024	256	65.6	90	75.7996
Scl_725	XP_022781125.1_389766_390780	654	8	72	281	RCVEQKYN	ENKRLKEQ	MGNTGYGTNGARCARAARTAYAA	TGYTCYTTNARNCKYTTRTTYTC	1024	2048	0.757426	41.3333	64.6	97.5	3	331	EMEEIIK	QHKREID	GARATGGARGARATHATHAA	TCDATYTCNCKYTTRTGYTG	72	384	66.5	90	75.7989
Scl_726	XP_022781761.1_161854_162679	531	8	79	247	AAPVENIE	MAFEHEGR	GCNGCNCCNGTNGARAAYATHGA	CKNCCYTCRTGYTCRAANGCCAT	3072	512	0.382716	20.3333	65.3	95	66	256	FSDYDYN	EIACNVE	TTYWSNGAYTAYGAYTAYAA	TCNACRTTRCANGCDATYTC	512	384	63.9	97	75.789
Scl_727	XP_022792212.1_368862_369510	393	8	43	165	TRFVKNEF	GKNCILAE	ACNMGNTTYGTNAARAAYGARTT	TCNGCNARDATRCARTTYTTNCC	2048	3072	0.4	17	66.6	93	6	175	KKQGEKW	AKYDVNV	AARAARCARGGNGARAARTG	ACRTTNACRTCRTAYTTNGC	128	256	68	94	75.7798
Scl_728	XP_022780303.1_378660_379284	519	8	24	188	WRGDLCDN	WTGDGCHI	TGGMGNGGNGAYYTNTGYGAYAA	ATRTGRCANCCRTCNCCNGTCCA	2048	512	0.303797	16	64	100	6	197	ECSEHGK	DCPGNPN	GARTGYWSNGARCAYGGNAA	TTNGGRTTNCCNGGRCARTC	1024	512	60.2	97.5	75.7664
Scl_729	XP_022779607.1_972012_972491	372	8	19	134	YMELCIGQ	NWKLCACL	TAYATGGARYTNTGYATHGGNCA	ARRCANGCRCANARYTTCCARTT	768	1024	0.305556	11.8889	63.3	96	3	152	LIPYGIM	CMMKGIR	YTNATHCCNTAYGGNATHAT	CKDATNCCYTTCATCATRCA	2304	96	68.4	94.5	75.7659
Scl_730	XP_022799330.1_147523_148167	546	8	18	191	CPGKIAAK	FECAGIIL	TGYCCNGGNAARATHGCNGCNAA	ARDATDATNCCNGCRCAYTCRAA	3072	2304	0.137725	5.33333	62	96	8	216	EICCLFC	TWCFDAF	GARATHTGYTGYYTNTTYTG	AANGCRTCRAARCACCANGT	384	128	65	100	75.754
Scl_731	XP_022788878.1_320609_321274	483	8	43	195	PIYHLFMC	HQIMHVLT	CCNATHTAYCAYYTNTTYATGTG	GTNARNACRTGCATDATYTGRTG	768	768	0.568493	29.2222	68.8	94	19	216	LADPVWF	DFNWMQE	YTNGCNGAYCCNGTNTGGTT	TCYTGCATCCARTTRAARTC	1024	16	76.2	81	75.7442
Scl_732	XP_022791827.1_382213_382869	363	8	77	189	HVLTQVYG	AQMLLVPE	CAYGTNYTNACNCARGTNTAYGG	TCNGGNACNARNARCATYTGNGC	4096	8192	0.443396	20.2222	55.8	98.5	64	204	GDIQYKW	DDITVTV	GGNGAYATHCARTAYAARTG	ACNGTNACNGTDATRTCRTC	192	768	68.8	98	75.7292
Scl_733	XP_022788142.1_354886_355884	564	8	144	323	GRLHNKHA	NIVYKKYE	GGNMGNYTNCAYAAYAARCAYGC	TCRTAYTTYTTRTANACDATRTT	4096	384	0.427746	32.2222	62.7	95	9	332	QQVFYFN	MVVERCG	CARCARGTNTTYTAYTTYAA	CCRCANCKYTCNACNACCAT	128	512	66.4	95.5	75.7242
Scl_734	XP_022798837.1_205745_206711	723	8	25	257	RAGKTPEE	EANVKYVF	MGNGCNGGNAARACNCCNGARGA	AANACRTAYTTNACRTTNGCYTC	8192	1024	0.484305	42.1111	64.6	94.5	16	273	DALVMNQ	KDKELEI	GAYGCNYTNGTNATGAAYCA	ATYTCNARYTCYTTRTCYTT	512	256	67.2	92	75.6928
Scl_735	XP_022801770.1_230358_231585	591	8	106	294	DRYHCIVN	QTTFVMVS	GAYMGNTAYCAYTGYATHGTNAA	SWNACCATNACRAANGTNGTYTG	1536	4096	0.5	29.1111	61.1	97.5	77	311	FGDAWCQ	IYGFHIR	TTYGGNGAYGCNTGGTGYCA	CKDATRTGRAANCCRTADAT	128	576	71.3	90	75.677
Scl_736	XP_022796092.1_793201_794200	627	8	68	268	LDPNQHKT	KAEGVKQH	YTNGAYCCNAAYCARCAYAARAC	TGYTGYTTNACNCCYTCNGCYTT	1024	1024	0.682292	50.6667	68	93	52	298	PKQTIKE	QWKERID	CCNAARCARACNATHAARGA	TCDATNCKYTCYTTCCAYTG	384	192	72.2	84	75.6713
Scl_737	XP_022798110.1_145593_147258	1239	8	74	478	HEHVKEMD	FQPIEQGN	CAYGARCAYGTNAARGARATGGA	TTNCCYTGYTCDATNGGYTGRAA	128	768	0.24937	48.2222	69.8	90.5	63	535	AEIFERT	FEMAHEV	GCNGARATHTTYGARMGNAC	ACYTCRTGNGCCATYTCRAA	768	64	66.2	91	75.6675
Scl_738	XP_022800173.1_273498_274197	645	8	12	218	HIDKLKYY	NAAVIGNP	CAYATHGAYAARYTNAARTAYTA	GGRTTNCCDATNACNGCNGCRTT	768	3072	0.395	31.3333	59.6	91.5	4	226	EVKQIEW	FDIVKTR	GARGTNAARCARATHGARTG	CKNGTYTTNACDATRTCRAA	192	768	72	96.5	75.6656
Scl_739	XP_022788560.1_147887_148801	456	8	44	187	VDYLPCFY	PFEILHGL	GTNGAYTAYYTNCCNTGYTTYTA	ARNCCRTGNARDATYTCRAANGG	2048	6144	0.386861	18.4444	60.7	98.5	12	215	LWGAFGW	ATMQGIL	YTNTGGGGNGCNTTYGGNTG	ARDATNCCYTGCATNGTNGC	1024	768	64	98	75.6646
Scl_740	XP_022783155.1_206680_207579	507	8	139	299	EDIFQDFT	HKSITAKF	GARGAYATHTTYCARGAYTTYAC	AAYTTNGCNGTDATNSWYTTRTG	192	6144	0.564935	32.1111	56.6	97.5	107	324	PIYCYDC	FFYCPQQ	CCNATHTAYTGYTAYGAYTG	TGYTGNGGRCARTARAARAA	192	128	69.9	95.5	75.6645
Scl_741	XP_022794214.1_45753_46737	765	8	36	282	WQTGGNAC	FACFLAGV	TGGCARACNGGNGGNAAYGCNTG	ACNCCNGCNARRAARCANGCRAA	1024	4096	0.633333	60.1111	60.3	92	14	290	DIVNTCE	KCGMQGY	GAYATHGTNAAYACNTGYGA	TANCCYTGCATNCCRCAYTT	384	128	73.2	90.5	75.6552
Scl_742	XP_022795858.1_224648_225076	354	8	10	119	EMIKYQEE	NIHKEALL	GARATGATHAARTAYCARGARGA	ARNARNGCYTCYTTRTGDATRTT	96	3072	0.378641	12.4444	65	93	2	134	TGEIECN	FKDCVAT	ACNGGNGARATHGARTGYAA	GTNGCNACRCARTCYTTRAA	384	256	72.9	91	75.6446
Scl_743	XP_022789968.1_612731_614264	960	8	110	421	GYEGPLCA	ENYAPQCW	GGNTAYGARGGNCCNYTNTGYGC	CARCAYTGNGGNGCRTARTTYTC	4096	512	0.62623	74.1111	64.9	90	11	470	GCECLPN	VAYYKPI	GGNTGYGARTGYYTNCCNAA	ATNGGYTTRTARTANGCNAC	1024	512	63.8	95.5	75.6319
Scl_744	XP_022781948.1_254135_255499	1209	8	33	427	LRQHFPGF	TDVNGCLY	YTNMGNCARCAYTTYCCNGGNTT	TANARRCANCCRTTNACRTCNGT	8192	4096	0.608466	91	62.4	96	5	439	AEERQNF	GTKLSNP	GCNGARGARMGNCARAAYTT	GGRTTNSWNARYTTNGTNCC	512	8192	56.2	97.5	75.6263
Scl_745	XP_022793449.1_160658_162848	1911	7	136	764	GKEMYDCH	MTFRKKRW	GGNAARGARATGTAYGAYTGYCA	CANCKYTTYTTNCKRAANGTCAT	128	2048	0.557756	136	68.1	98	101	777	TEWFDVW	MAIELNN	ACNGARTGGTTYGAYGTNTG	TTRTTNARYTCDATNGCCAT	128	384	70.2	94	75.616
Scl_746	XP_022781571.1_692034_692905	558	8	55	232	SAYFRAMF	KFLMDTAA	WSNGCNTAYTTYMGNGCNATGTT	GCNGCNGTRTCCATNARRAAYTT	8192	1024	0.380117	22.4444	56.8	100	27	256	MENCFCD	EAIDYHL	ATGGARAAYTGYTTYTGYGA	ARRTGRTARTCDATNGCYTC	32	384	73.8	90	75.6129
Scl_747	XP_022795986.1_182292_182902	438	8	25	162	RCEVAYYC	CGVGDPRN	MGNTGYGARGTNGCNTAYTAYTG	TTNCKNGGRTCNCCNACNCCRCA	2048	8192	0.687023	36.8889	60.6	94	2	191	LKNDQCW	NDICACT	YTNAARAAYGAYCARTGYTG	GTRCANGCRCADATRTCRTT	256	192	74.2	90	75.6116
Scl_748	XP_022803865.1_192707_193385	498	8	33	190	LDIDDKFT	IEYLHYFR	YTNGAYATHGAYGAYAARTTYAC	CKRAARTARTGNARRTAYTCDAT	768	1536	0.566667	28.6667	59.9	93.5	7	199	KNGMFFD	KMENNKR	AARAAYGGNATGTTYTTYGA	CKYTTRTTRTTYTCCATYTT	64	64	72.4	94	75.5955
Scl_749	XP_022789447.1_390128_390953	594	8	33	222	AKLKDSKQ	KMPACNVL	GCNAARYTNAARGAYWSNAARCA	ARNACRTTRCANGCNGGCATYTT	8192	1024	0.196721	13.3333	53.7	100	10	251	DGIEEAM	HTGHIYF	GAYGGNATHGARGARGCNAT	AARTADATRTGNCCNGTRTG	384	384	70	98	75.5907
Scl_750	XP_022780358.1_312348_312887	447	8	21	161	CKWQGLPY	MAAWQREF	TGYAARTGGCARGGNYTNCCNTA	AAYTCNCKYTGCCANGCNGCCAT	1024	512	0.276119	11.4444	65	100	13	179	IVNQVDY	VYLGDVT	ATHGTNAAYCARGTNGAYTA	GTNACRTCNCCNARRTANAC	384	2048	63.4	93.5	75.5787
Scl_751	XP_022789977.1_109626_110838	939	8	76	380	KYLRPDKI	FFLLMGVI	AARTAYYTNMGNCCNGAYAARAT	ATNACNCCCATNARNARRAARAA	4096	4096	0.312081	31.5556	53.7	97	67	404	GTGAFEQ	IPEAFWW	GGNACNGGNGCNTTYGARCA	CACCARAANGCYTCNGGDAT	1024	192	68.7	100	75.5758
Scl_752	XP_022808403.1_3528_5053	771	8	177	425	YEMLLIGK	FDNHIDKY	TAYGARATGYTNYTNATHGGNAA	TAYTTRTCDATRTGRTTRTCRAA	3072	192	0.585062	58.8889	64.7	90	60	435	VHRLQIE	YKVETIG	GTNCAYMGNYTNCARATHGA	CCDATNGTYTCNACYTTRTA	3072	384	66.8	94.5	75.5749
Scl_753	XP_022801796.1_45678_46357	459	8	55	199	CVSAHHVW	FTGHLAGI	TGYGTNWSNGCNCAYCAYGTNTG	ATNCCNGCNARRTGNCCNGTRAA	8192	8192	0.384058	15.1111	54.3	97.5	16	211	QLYNIGF	MYVKGPL	CARYTNTAYAAYATHGGNTT	ARNGGNCCYTTNACRTACAT	768	512	69.6	100	75.5503
Scl_754	XP_022802000.1_74523_75640	357	8	40	150	GAVKVEAY	EEDTQRFL	GGNGCNGTNAARGTNGARGCNTA	ARRAANCKYTGNGTRTCYTCYTC	4096	2048	0.7	33	61.4	100	19	158	YKRFRKP	FEENKFA	TAYAARMGNTTYMGNAARCC	GCRAAYTTRTTYTCYTCRAA	1024	64	61.2	96.5	75.5131
Scl_755	XP_022794827.1_258674_259799	627	8	55	255	RRMTNFFI	KTIAVVIG	MGNMGNATGACNAAYTTYTTYAT	CCDATNACNACNGCDATNGTYTT	2048	4608	0.357513	28.1111	58.1	97.5	35	264	LATIFGN	FIVCWLP	YTNGCNACNATHTTYGGNAA	GGNARCCARCANACDATRAA	3072	384	67.6	96.5	75.5061
Scl_756	XP_022785755.1_763719_764478	408	8	91	218	YKHVFCHC	AKETVGYL	TAYAARCAYGTNTTYTGYCAYTG	ARRTANCCNACNGTYTCYTTNGC	256	4096	0.305785	12.7778	66.6	99	68	245	DTDWKHP	KALLDRT	GAYACNGAYTGGAARCAYCC	GTNCKRTCNARNARNGCYTT	64	8192	59.5	96.5	75.502
Scl_757	XP_022785566.1_430985_432563	354	8	105	214	YSYDFKQT	QNGVIFGD	TAYWSNTAYGAYTTYAARCARAC	TCNCCRAADATNACNCCRTTYTG	1024	1536	0.578431	22.2222	63.2	93.5	12	301	ARMRAID	YPWENKV	GCNMGNATGMGNGCNATHGA	ACYTTRTTYTCCCANGGRTA	3072	64	64.7	99	75.4934
Scl_758	XP_022791227.1_334715_335287	456	8	26	169	CRIVTICG	IFKNKGYV	TGYMGNATHGTNACNATHTGYGG	ACRTANCCYTTRTTYTTRAADAT	4608	384	0.408759	19	62.3	99	5	189	LATGIMF	YFVPFVH	YTNGCNACNGGNATHATGTT	TGNACRAANGGNACRAARTA	1536	512	66.5	93	75.4914
Scl_759	XP_022781048.1_1057142_1058120	753	8	47	289	LFRNPTNW	MIDPIVYA	YTNTTYMGNAAYCCNACNAAYTG	GCRTANACDATNGGRTCDATCAT	8192	576	0.582979	44.3333	64.9	92	33	298	CNGVVIF	HKKDIRK	TGYAAYGGNGTNGTNATHTT	TTNCKDATRTCYTTYTTRTG	768	384	63.7	97	75.4639
Scl_760	XP_022781641.1_130748_131594	684	8	15	234	KPTILFHA	EKKVFTCV	AARCCNACNATHYTNTTYCAYGC	ACRCANGTRAANACYTTYTTYTC	3072	512	0.449761	29.7778	63.6	100	1	258	MQATQNN	HQWTAHS	ATGCARGCNACNCARAAYAA	SWRTGNGCNGTCCAYTGRTG	128	512	64.8	91	75.4586
Scl_761	XP_022782955.1_363833_364894	492	8	116	271	FGAATVFN	VQTLHKFS	TTYGGNGCNGCNACNGTNTTYAA	SWRAAYTTRTGNARNGTYTGNAC	4096	8192	0.355705	19.5556	57.2	99	106	305	CYITTPF	YTALNKE	TGYTAYATHACNACNCCNTT	TCYTTRTTNARNGCNGTRTA	768	1024	65.4	99	75.4233
Scl_762	XP_022800807.1_118116_120408	1575	7	191	707	CNIIDEEY	CDFDNHRV	TGYAAYATHATHGAYGARGARTA	ACNCKRTGRTTRTCRAARTCRCA	288	512	0.448819	97.125	69.1	96.5	181	757	PECDVYM	WGNDRIQ	CCNGARTGYGAYGTNTAYAT	TGDATNCKRTCRTTNCCCCA	256	384	74.1	95	75.4155
Scl_763	XP_022800563.1_279855_281114	930	8	95	396	PERLFHGD	FNMTMGVH	CCNGARMGNYTNTTYCAYGGNGA	TGNACNCCCATNGTCATRTTRAA	8192	256	0.372881	42.5556	66.4	95.5	17	405	LLYVYYF	FDGTHFG	YTNYTNTAYGTNTAYTAYTT	CCRAARTGNGTNCCRTCRAA	2048	256	57.8	98	75.3999
Scl_764	XP_022804299.1_170399_171338	555	8	47	223	DLFVAVTC	EINATKMV	GAYYTNTTYGTNGCNGTNACNTG	ACCATYTTNGTNGCRTTDATYTC	8192	384	0.688235	50	65.1	89	34	283	KITNWYI	MNKAFRD	AARATHACNAAYTGGTAYAT	TCNCKRAANGCYTTRTTCAT	96	256	73.1	89.5	75.3647
Scl_765	XP_022791827.1_378890_379746	600	8	23	214	AFVGSMYT	QEVFHTGP	GCNTTYGTNGGNWSNATGTAYAC	GGNCCNGTRTGRAANACYTCYTG	4096	1024	0.521978	36.8889	61.4	97	11	258	SKWKWPV	TEAIPVK	WSNAARTGGAARTGGCCNGT	TTNACNGGDATNGCYTCNGT	256	1536	61.9	98	75.3491
Scl_766	XP_022806534.1_56117_56723	381	8	49	167	VPDQFDCP	YCDATNAA	GTNCCNGAYCARTTYGAYTGYCC	GCNGCRTTNGTNGCRTCRCARTA	512	1024	0.401786	18.3333	61.8	96	21	176	LGQYCPH	VNATLCP	YTNGGNCARTAYTGYCCNCA	GGRCANARNGTNGCRTTNAC	1024	2048	65.8	97	75.3423
Scl_767	XP_022783174.1_238254_241035	1809	7	193	787	IGVDDWYG	FDEAKHLA	ATHGGNGTNGAYGAYTGGTAYGG	GCNARRTGYTTNGCYTCRTCRAA	384	1024	0.670157	155	65.5	95.5	184	804	HYQWTCV	FATFYPG	CAYTAYCARTGGACNTGYGT	CCNGGRTARAANGTNGCRAA	64	512	70.3	96	75.3252
Scl_768	XP_022798414.1_208869_210510	714	8	40	269	GYYGPTED	DKDYVRIC	GGNTAYTAYGGNCCNACNGARGA	CADATNCKNACRTARTCYTTRTC	2048	1536	0.376682	30.1111	63.8	97	31	294	LPQIVKV	QNIYASR	YTNCCNCARATHGTNAARGT	CKNSWNGCRTADATRTTYTG	1536	3072	59.3	99	75.3228
Scl_769	XP_022784538.1_421454_422453	519	8	59	223	GIPMNTAC	EKRAITIF	GGNATHCCNATGAAYACNGCNTG	AADATNGTDATNGCNCKYTTYTC	1536	4608	0.388535	24.4444	64.2	97	36	280	PLRTKTN	NPMLYTF	CCNYTNMGNACNAARACNAA	AANGTRTANARCATNGGRTT	8192	512	61.6	97	75.317
Scl_770	XP_022786103.1_712658_714254	1023	7	32	364	IPLFCFDK	FVDANMRE	ATHCCNYTNTTYTGYTTYGAYAA	TCNCKCATRTTNGCRTCNACRAA	1536	1024	0.421053	55.875	68	99	14	437	RVHDNEC	FNMVKQA	MGNGTNCAYGAYAAYGARTG	GCYTGYTTNACCATRTTRAA	512	64	75.6	97	75.3122
Scl_771	XP_022803086.1_229620_231719	1707	8	164	724	MSPKRQNG	KINQRIVD	ATGWSNCCNAARMGNCARAAYGG	TCNACDATNCKYTGRTTDATYTT	4096	2304	0.618349	117.333	58.9	90	47	757	NGIKWPP	TFCGVDL	AAYGGNATHAARTGGCCNCC	ARRTCNACNCCRCARAANGT	192	1024	66.8	92.5	75.2971
Scl_772	XP_022803759.1_96972_97454	348	8	26	133	CASMWFTY	FQFGWAST	TGYGCNWSNATGTGGTTYACNTA	GTNSWNGCCCANCCRAAYTGRAA	1024	2048	0.39604	11.2222	60.9	100	14	148	ICYGVGH	IPELTDN	ATHTGYTAYGGNGTNGGNCA	TTRTCNGTNARYTCNGGDAT	768	1536	65	95.5	75.2943
Scl_773	XP_022788450.1_279916_280746	582	8	76	261	RNAIIAEV	EQQKDYVH	MGNAAYGCNATHATHGCNGARGT	TGNACRTARTCYTTYTGYTGYTC	4608	256	0.217877	12.6667	64.7	96	37	275	TQRETNG	MQLHQEM	ACNCARMGNGARACNAAYGG	ATYTCYTGRTGNARYTGCAT	1024	128	63	97.5	75.2847
Scl_774	XP_022780140.1_242183_242819	354	8	38	147	ELCIFFDM	HPWLIRKA	GARYTNTGYATHTTYTTYGAYAT	GCYTTNCKDATNARCCANGGRTG	768	3072	0.427184	15.7778	65.8	92	26	198	NLVMDEY	VYDITEE	AAYYTNGTNATGGAYGARTA	TCYTCNGTDATRTCRTANAC	256	384	71	92	75.2794
Scl_775	XP_022780701.1_636220_637930	828	8	144	411	VLTYKCNG	HFNYVGDL	GTNYTNACNTAYAARTGYAAYGG	ARRTCNCCNACRTARTTRAARTG	2048	1024	0.306513	29.8889	69.2	96	57	459	VCVAFFW	QKYGAYW	GTNTGYGTNGCNTTYTTYTG	CARTANGCNCCRTAYTTYTG	512	256	69.8	84	75.2558
Scl_776	XP_022780879.1_455624_456635	525	8	44	210	TWNRWCMD	CPGITDQD	ACNTGGAAYMGNTGGTGYATGGA	TCYTGRTCNGTDATNCCNGGRCA	128	1536	0.375	18.3333	67.7	98	33	271	PELCVCM	DAVQEFV	CCNGARYTNTGYGTNTGYAT	ACRAAYTCYTGNACNGCRTC	1024	256	67.2	87.5	75.2373
Scl_777	XP_022786488.1_538452_539421	693	8	51	273	RTITNYFV	NPIVYAVK	MGNACNATHACNAAYTAYTTYGT	TTNACNGCRTANACDATNGGRTT	3072	3072	0.406542	32.6667	63.1	97.5	31	281	LAVFGNG	IPEFRRA	YTNGCNGTNTTYGGNAAYGG	GCNCKNCKRAAYTCNGGDAT	2048	3072	58	100	75.2288
Scl_778	XP_022785833.1_698248_699103	519	8	66	230	DVHGCFDE	QHVVFGHD	GAYGTNCAYGGNTGYTTYGAYGA	TCRTGNCCRAANACNACRTGYTG	512	1024	0.474684	27	67.2	96	57	255	EGKRVLF	CVYGNYL	GARGGNAARMGNGTNYTNTT	ARRTARTTNCCRTANACRCA	4096	512	60.6	95.5	75.2231
Scl_779	XP_022783774.1_1052746_1054021	963	8	53	365	TYCRNFKM	HPTVYDGE	ACNTAYTGYMGNAAYTTYAARAT	TCNCCRTCRTANACNGTNGGRTG	1024	2048	0.443709	51	70.4	91.5	43	377	AILGNFF	PKHLDVY	GCNATHYTNGGNAAYTTYTT	TANACRTCNARRTGYTTNGG	1536	1024	64.9	89.5	75.2205
Scl_780	XP_022778943.1_1045883_1046397	405	8	24	150	CGPNVCQN	CVDKENGF	TGYGGNCCNAAYGTNTGYCARAA	AANCCRTTYTCYTTRTCNACRCA	1024	512	0.5	22	69.4	89.5	6	159	CVCAPGF	CICKPTY	TGYGTNTGYGCNCCNGGNTT	TANGTNGGYTTRCADATRCA	1024	384	67.5	93.5	75.2089
Scl_781	XP_022807509.1_50287_51178	612	8	41	236	CDSYFAWQ	EVKDCRDI	TGYGAYWSNTAYTTYGCNTGGCA	ATRTCNCKRCARTCYTTNACYTC	1024	1024	0.455026	34.6667	64.4	96.5	7	255	NLPWEDV	GVKIDVE	AAYYTNCCNTGGGARGAYGT	TCNACRTCDATYTTNACNCC	256	768	67.4	90	75.203
Scl_782	XP_022783506.1_855642_856179	348	8	21	128	TYHSIECF	TNTYTFLI	ACNTAYCAYWSNATHGARTGYTT	ATNARRAANGTRTANGTRTTNGT	3072	4096	0.19802	7.44444	56	98	9	145	NHIGNFW	ATVYFMT	AAYCAYATHGGNAAYTTYTG	GTCATRAARTANACNGTNGC	192	256	69.7	98	75.2029
Scl_783	XP_022784173.1_679447_680548	576	8	149	332	KDYFGTEI	FMIFLVIA	AARGAYTAYTTYGGNACNGARAT	GCDATNACNARRAADATCATRAA	512	1152	0.384181	20.1111	65.7	94.5	139	343	WFKFQPY	GVVAYRA	TGGTTYAARTTYCARCCNTA	GCNCKRTANGCNACNACNCC	64	4096	62.4	97.5	75.197
Scl_784	XP_022804236.1_184061_185153	828	7	94	361	HIATANQD	EDCIVMAC	CAYATHGCNACNGCNAAYCARGA	CANGCCATNACDATRCARTCYTC	1536	384	0.302682	29.625	69	100	30	369	MFVYNKE	HEGFIRT	ATGTTYGTNTAYAAYAARGA	GTNCKDATRAANCCYTCRTG	64	768	73.6	100	75.1875
Scl_785	XP_022795901.1_799747_800869	738	8	49	286	TVNDLFIM	VFHSCLNP	ACNGTNAAYGAYYTNTTYATHAT	GGRTTNARRCANSWRTGRAANAC	3072	8192	0.390351	35.6667	58.3	97.5	21	299	GFYIATF	ITKQFRR	GGNTTYTAYATHGCNACNTT	CKNCKRAAYTGYTTNGTDAT	768	1536	63.3	99	75.1638
Scl_786	XP_022806534.1_68321_68946	468	8	56	203	PCPEGHYC	NPCPKGYF	CCNTGYCCNGARGGNCAYTAYTG	AARTANCCYTTNGGRCANGGRTT	1024	1024	0.368794	20.3333	66	97	8	211	KFCAHEN	NNETRRQ	AARTTYTGYGCNCAYGARAA	TGNCKNCKNGTYTCRTTRTT	128	2048	67	90	75.159
Scl_787	XP_022790508.1_334767_336164	735	8	61	297	TALNVGHD	EDIFHVEV	ACNGCNYTNAAYGTNGGNCAYGA	ACYTCNACRTGRAADATRTCYTC	8192	384	0.530702	42.7778	65.4	92.5	24	329	DQICFNG	GKYDACA	GAYCARATHTGYTTYAAYGG	GCRCANGCRTCRTAYTTNCC	96	256	71.8	87.5	75.1519
Scl_788	XP_022787935.1_595854_596841	672	8	50	265	YATHPIFF	NYYHDLGL	TAYGCNACNCAYCCNATHTTYTT	ARNCCNARRTCRTGRTARTARTT	1536	2048	0.574879	50.6667	63.6	93	41	291	WDFAGQH	FKKLITI	TGGGAYTTYGCNGGNCARCA	ATNGTDATNARYTTYTTRAA	128	768	67.6	92	75.1463
Scl_789	XP_022793145.1_367586_368570	654	8	99	308	WVFGDFMC	NPLLYCYM	TGGGTNTTYGGNGAYTTYATGTG	ATRTARCARTANARNARNGGRTT	128	4096	0.630542	49.7778	61.9	94.5	48	317	PANGIVI	QNFRKAF	CCNGCNAAYGGNATHGTNAT	AANGCYTTNCKRAARTTYTG	1536	512	64.4	95.5	75.1402
Scl_790	XP_022788428.1_218448_219026	363	8	27	139	LDLFQAQY	GDNIYAFE	YTNGAYYTNTTYCARGCNCARTA	TCRAANGCRTADATRTTRTCNCC	4096	768	0.273585	8.77778	65.1	100	16	184	ANHTRCN	NCQGPAK	GCNAAYCAYACNMGNTGYAA	TTNGCNGGNCCYTGRCARTT	1024	512	67.8	88.5	75.1336
Scl_791	XP_022784598.1_179541_180288	552	8	32	207	GDEKWFIY	FWAADGTN	GGNGAYGARAARTGGTTYATHTA	TTNGTNCCRTCNGCNGCCCARAA	192	1024	0.695122	41.6667	72.5	89	16	258	YCLGWII	FGLYKLR	TAYTGYYTNGGNTGGATHAT	CKNARYTTRTANARNCCRAA	384	4096	58.3	97.5	75.1313
Scl_792	XP_022799359.1_243598_244410	468	8	40	187	IALEEVDH	DFNAEPTE	ATHGCNYTNGARGARGTNGAYCA	TCNGTNGGYTCNGCRTTRAARTC	3072	1024	0.567376	25.5556	66.3	96	32	236	ILTYDPD	EVKHTID	ATHYTNACNTAYGAYCCNGA	TCDATNGTRTGYTTNACYTC	1536	384	68.5	88.5	75.1283
Scl_793	XP_022801293.1_119315_120006	375	8	99	215	FLPREIKV	HTYCGSYA	TTYYTNCCNMGNGARATHAARGT	GCRTANSWNCCRCARTANGTRTG	6144	4096	0.272727	12.6667	56.8	100	89	223	KKAPEDF	YAPPEIL	AARAARGCNCCNGARGAYTT	ARDATYTCNGGNGGNGCRTA	256	1536	66.1	98	75.1272
Scl_794	XP_022785932.1_430720_432214	966	8	125	438	MGILGVPY	PHFGLLMG	ATGGGNATHYTNGGNGTNCCNTA	CCCATNARNARNCCRAARTGNGG	6144	4096	0.390879	37.3333	53.6	100	114	459	AGWNVTN	FPCIAHL	GCNGGNTGGAAYGTNACNAA	ARRTGNGCDATRCANGGRAA	512	768	67.7	96.5	75.1081
Scl_795	XP_022793636.1_79991_81629	1269	8	43	457	TENTVRKQ	EQKCNELL	ACNGARAAYACNGTNMGNAARCA	ARNARYTCRTTRCAYTTYTGYTC	4096	1024	0.527228	75.6667	61	96	4	534	RDEDKVD	EEVQALI	MGNGAYGARGAYAARGTNGA	ATNARNGCYTGNACYTCYTC	512	1024	62	94	75.0971
Scl_796	XP_022798752.1_62197_62928	561	8	28	206	LKTEHAVN	GQMVVDWR	YTNAARACNGARCAYGCNGTNAA	CKCCARTCNACNACCATYTGNCC	4096	512	0.5	31.4444	65.8	97.5	15	226	GDVEDIP	QEVDMEA	GGNGAYGTNGARGAYATHCC	GCYTCCATRTCNACYTCYTG	384	64	69.7	85.5	75.0954
Scl_797	XP_022794491.1_341798_342857	528	8	112	279	YTQEDVGN	FTEDRVKA	TAYACNCARGARGAYGTNGGNAA	GCYTTNACNCKRTCYTCNGTRAA	1024	2048	0.322981	15.6667	68	94	95	314	DMKAFIE	QVHDDSI	GAYATGAARGCNTTYATHGA	ATNSWRTCRTCRTGNACYTG	96	1024	67.4	91	75.0622
Scl_798	XP_022789933.1_55111_56123	552	8	60	235	TLIQKMWV	HVSTGMGE	ACNYTNATHCARAARATGTGGGT	TCNCCCATNCCNGTNSWNACRTG	384	8192	0.431953	26.8889	57.5	98	25	250	PVIIKET	QMILVNE	CCNGTNATHATHAARGARAC	TCRTTNACNARDATCATYTG	576	384	68	95.5	75.0583
Scl_799	XP_022780303.1_385929_390576	1968	7	535	1182	YKIDQGAE	NMTGHGEI	TAYAARATHGAYCARGGNGCNGA	ATYTCNCCRTGNCCNGTCATRTT	768	512	0.25273	62.5	69.9	98	514	1280	NQTIYVE	NEGHDVP	AAYCARACNATHTAYGTNGA	GGNACRTCRTGNCCYTCRTT	384	256	73.3	97	75.0494
Scl_800	XP_022783725.1_882878_883363	405	8	20	146	SQYTTPEI	DHGDLFTL	WSNCARTAYACNACNCCNGARAT	ARNGTRAANARRTCNCCRTGRTC	8192	4096	0.291667	12.8889	56	96	2	155	TGPGVCF	NAYDEWL	ACNGGNCCNGGNGTNTGYTT	ARCCAYTCRTCRTANGCRTT	2048	128	68.7	100	75.0367
Scl_801	XP_022798107.1_245185_245857	387	8	14	134	FLAMEMGQ	NQNGVPIV	TTYYTNGCNATGGARATGGGNCA	ACDATNGGNACNCCRTTYTGRTT	512	1536	0.490741	16.7778	64.8	100	6	186	TYANLQP	QETVTVD	ACNTAYGCNAAYYTNCARCC	TCNACNGTNACNGTYTCYTG	1024	1024	62.4	93	75.0303
Scl_802	XP_022799436.1_277467_278459	666	8	22	235	FGIKTDIQ	HHDPEAWP	TTYGGNATHAARACNGAYATHCA	GGCCANGCYTCNGGRTCRTGRTG	1152	256	0.699507	49.5556	67	91	11	274	QLTLDVI	NCIGMKY	CARYTNACNYTNGAYGTNAT	TAYTTCATNCCDATRCARTT	4096	96	65.6	92.5	75.0207
Scl_803	XP_022785811.1_622791_623940	987	8	16	336	CCFNFIFE	AYYMKILW	TGYTGYTTYAAYTTYATHTTYGA	CANARDATYTTCATRTARTANGC	192	768	0.515924	59.7778	64.5	93.5	2	374	ALRLHNT	QDEMTMN	GCNYTNMGNYTNCAYAAYAC	TTCATNGTCATYTCRTCYTG	8192	32	62.8	94	75.0035
Scl_804	XP_022790410.1_197421_198129	396	8	72	195	NMWKNFKF	EGNILPPA	AAYATGTGGAARAAYTTYAARTT	GCNGGNGGNARDATRTTNCCYTC	32	6144	0.675439	19.5556	63.6	96.5	64	257	QIDDKYN	PWHYGLR	CARATHGAYGAYAARTAYAA	CKNARNCCRTARTGCCANGG	96	1024	70.2	89.5	74.9958
Scl_805	XP_022781554.1_1075662_1076736	837	8	69	339	GLAVKVNF	FPECMRVL	GGNYTNGCNGTNAARGTNAAYTT	ARNACNCKCATRCAYTCNGGRAA	8192	2048	0.741036	78.7778	63.6	94	41	381	LFLGADV	GVAHVLY	YTNTTYYTNGGNGCNGAYGT	TANARNACRTGNGCNACNCC	4096	4096	55.8	99	74.9868
Scl_806	XP_022799964.1_164103_165034	570	8	87	268	NTGFRDEH	DHIKLQDG	AAYACNGGNTTYMGNGAYGARCA	CCRTCYTGNARYTTDATRTGRTC	2048	768	0.257143	16.6667	66.2	94.5	48	279	KKLFDVI	PCGLVVW	AARAARYTNTTYGAYGTNAT	CANACNACNARNCCRCANGG	512	4096	60.4	99	74.9705
Scl_807	XP_022797093.1_307881_308947	414	8	178	307	LVKDGKYG	YGNIFHVP	YTNGTNAARGAYGGNAARTAYGG	GGNACRTGRAADATRTTNCCRTA	2048	768	0.520325	23.7778	65.3	94.5	155	343	CYGVMID	YTANLLA	TGYTAYGGNGTNATGATHGA	GCNARNARRTTNGCNGTRTA	192	4096	62.9	96.5	74.9586
Scl_808	XP_022805502.1_2254381_2255296	537	8	103	273	TLTFMAVY	AYLHACVN	ACNYTNACNTTYATGGCNGTNTA	TTNACRCANGCRTGNARRTANGC	4096	4096	0.457317	30.8889	59.7	97.5	93	281	MTATFNV	PIVYGTI	ATGACNGCNACNTTYAAYGT	ATNGTNCCRTANACDATNGG	256	1536	64.1	97	74.9542
Scl_809	XP_022789672.1_241529_242604	486	8	94	247	ELKYPEIF	TDRPCTPN	GARYTNAARTAYCCNGARATHTT	TTNGGNGTRCANGGNCKRTCNGT	1536	8192	0.575342	26.8889	58.5	94	75	326	DLFAHKE	AYRNQEI	GAYYTNTTYGCNCAYAARGA	ATYTCYTGRTTNCKRTANGC	512	512	68.8	97.5	74.9533
Scl_810	XP_022780811.1_1066709_1067676	621	8	96	294	SVTWWEWY	DCIHNTEG	WSNGTNACNTGGTGGGARTGGTA	CCYTCNGTRTTRTGDATRCARTC	512	384	0.552083	42.7778	67	93	51	303	NPPAEYC	DCERCKP	AAYCCNCCNGCNGARTAYTG	GGYTTRCANCKYTCRCARTC	512	256	67.8	89	74.9419
Scl_811	XP_022799625.1_87078_88026	675	8	41	257	CWAIVKDP	IHWLRDFQ	TGYTGGGCNATHGTNAARGAYCC	TGRAARTCNCKNARCCARTGDAT	384	1536	0.572816	41.8889	66.6	94.5	31	275	VITVPGN	NQFLYAW	GTNATHACNGTNCCNGGNAA	CANGCRTANARRAAYTGRTT	3072	512	66.3	89.5	74.9358
Scl_812	XP_022784008.1_679147_679795	405	8	87	213	ITSYAWDQ	KMYDEGDD	ATHACNWSNTAYGCNTGGGAYCA	TCRTCNCCYTCRTCRTACATYTT	3072	128	0.458333	19.1111	64.4	100	22	221	TRPRVKK	EMKRTIA	ACNMGNCCNMGNGTNAARAA	GCDATNGTNCKYTTCATYTC	8192	384	59.8	95.5	74.9137
Scl_813	XP_022782638.1_426334_426962	591	8	20	208	RVLEKQEA	KAHKCHCG	MGNGTNYTNGARAARCARGARGC	CCRCARTGRCAYTTRTGNGCYTT	4096	256	0.414365	15	61.2	96	12	226	VVHIEKD	HHIVTQH	GTNGTNCAYATHGARAARGA	TGYTGNGTNACDATRTGRTG	384	384	66.5	96.5	74.9131
Scl_814	XP_022783541.1_350943_351647	543	8	37	209	MMTLTNWY	QEKIAKLQ	ATGATGACNYTNACNAAYTGGTA	TGNARYTTNGCDATYTTYTCYTG	256	1536	0.707317	52.7778	62.5	100	19	217	AYNYSLF	HKVAELQ	GCNTAYAAYTAYWSNYTNTT	TGNARYTCNGCNACYTTRTG	4096	1024	55	98	74.9102
Scl_815	XP_022792367.1_1143533_1143975	360	8	16	127	ACQMLVCY	DYFTELGT	GCNTGYCARATGYTNGTNTGYTA	GTNCCNARYTCNGTRAARTARTC	1024	2048	0.2	7.55556	63.6	94	7	143	TAGLEDK	HKNRQVE	ACNGCNGGNYTNGARGAYAA	TCNACYTGNCKRTTYTTRTG	2048	512	68	95.5	74.8958
Scl_816	XP_022795870.1_311297_313896	1719	8	78	642	QDFVKLQI	KTFQVTIR	CARGAYTTYGTNAARYTNCARAT	CKDATNGTNACYTGRAANGTYTT	1024	3072	0.503597	89.3333	62	96	62	660	SLGDVQY	FPGCPLE	WSNYTNGGNGAYGTNCARTA	TCNARNGGRCANCCNGGRAA	8192	2048	59.4	93.5	74.8863
Scl_817	XP_022782152.1_206800_208330	459	8	145	289	MCGLPYGW	DKCVVIIH	ATGTGYGGNYTNCCNTAYGGNTG	TGDATDATNACNACRCAYTTRTC	2048	1152	0.630435	35.2222	63.2	93	107	356	VLHHYEQ	QIQWYGF	GTNYTNCAYCAYTAYGARCA	AANCCRTACCAYTGDATYTG	512	96	71.4	90	74.8642
Scl_818	XP_022783814.1_957988_958732	387	8	55	175	KVEIDMDI	HAVQNKRL	AARGTNGARATHGAYATGGAYAT	ARNCKYTTRTTYTGNACNGCRTG	192	4096	0.745614	30.3333	66	91.5	2	201	DCEATRI	EPMDISG	GAYTGYGARGCNACNMGNAT	CCNSWDATRTCCATNGGYTC	1024	768	61.6	99	74.8123
Scl_819	XP_022801732.1_889591_890707	618	8	42	239	IANICAAD	FQICYLPR	ATHGCNAAYATHTGYGCNGCNGA	CKNGGNARRTARCADATYTGRAA	2304	3072	0.633508	44.7778	59.7	93.5	33	282	EMRTPCN	KHVINPI	GARATGMGNACNCCNTGYAA	ATNGGRTTDATNACRTGYTT	512	384	68.6	94.5	74.811
Scl_820	XP_022809843.1_370097_370905	636	8	40	243	AKRLFEDE	FWPKDHLP	GCNAARMGNYTNTTYGARGAYGA	GGNARRTGRTCYTTNGGCCARAA	4096	512	0.579487	37.3333	64.3	96	7	261	TAEGFLA	IPDFVER	ACNGCNGARGGNTTYYTNGC	CKYTCNACRAARTCNGGDAT	2048	768	61.4	95.5	74.7931
Scl_821	XP_022800964.1_219945_221334	1116	8	62	425	TKGLHIAK	DPWPFFML	ACNAARGGNYTNCAYATHGCNAA	ARCATRAARAANGGCCANGGRTC	6144	256	0.535211	75.6667	61.6	92	4	433	HWYRMKA	NHFQMPV	CAYTGGTAYMGNATGAARGC	ACNGGCATYTGRAARTGRTT	64	64	74.3	84.5	74.7821
Scl_822	XP_022794507.1_256459_256998	348	8	31	138	ALLDEPEC	QQLLPMPK	GCNYTNYTNGAYGARCCNGARTG	TTNGGCATNGGNARNARYTGYTG	8192	4096	0.029703	1	51.1	99	7	170	NGVTYPE	CYQAEWD	AAYGGNGTNACNTAYCCNGA	TCCCAYTCNGCYTGRTARCA	1024	64	74.1	97.5	74.779
Scl_823	XP_022792261.1_569135_570113	693	8	33	255	LLMAIWKD	HIAIQFVW	YTNYTNATGGCNATHTGGAARGA	CANACRAAYTGDATNGCDATRTG	1536	1152	0.509346	37.8889	66.7	89	6	293	SLYMKFE	DAFIYAW	WSNYTNTAYATGAARTTYGA	CANGCRTADATRAANGCRTC	1024	384	67.4	94	74.7775
Scl_824	XP_022785679.1_125296_126112	717	8	14	244	FVINGYNF	GMILSWEK	TTYGTNATHAAYGGNTAYAAYTT	TTYTCCCANSWNARDATCATNCC	768	3072	0.374429	32.6667	58.5	99	1	268	FMLCNLV	QEIVFGN	TTYATGYTNTGYAAYYTNGT	TTNCCRAANACDATYTCYTG	512	384	64.7	95.5	74.7488
Scl_825	XP_022780407.1_159837_161217	624	8	117	316	RNKEGYVN	QELMGKNS	MGNAAYAARGARGGNTAYGTNAA	SWRTTYTTNCCCATNARYTCYTG	2048	2048	0.321244	20.5556	62.7	96	104	445	NLAKDAF	MIQLEGV	AAYYTNGCNAARGAYGCNTT	ACNCCYTCNARYTGDATCAT	1024	384	66.5	94	74.7466
Scl_826	XP_022801980.1_955294_955867	423	8	31	163	VNAALYCV	MKKQIEER	GTNAAYGCNGCNYTNTAYTGYGT	CKYTCYTCDATYTGYTTYTTCAT	4096	192	0.432	17.3333	60.8	99	12	171	KPWVEET	KKQLNVM	AARCCNTGGGTNGARGARAC	ATNACRTTNARYTGYTTYTT	128	512	67.8	92	74.744
Scl_827	XP_022803575.1_209122_209661	405	8	41	167	EVVIAQPN	KVDVIIKP	GARGTNGTNATHGCNCARCCNAA	GGYTTDATDATNACRTCNACYTT	3072	1152	0.55	26.6667	60.7	97	5	175	KKIFQVN	NDEPYGR	AARAARATHTTYCARGTNAA	CKNCCRTANGGYTCRTCRTT	192	512	71.2	89.5	74.7288
Scl_828	XP_022795158.1_2730394_2731567	723	8	69	301	LTGFINAF	AFVFCWIP	YTNACNGGNTTYATHAAYGCNTT	GGDATCCARCARAANACRAANGC	6144	384	0.635514	50.7778	65	93	46	351	TIVPFVM	HQDFQRA	ACNATHGTNCCNTTYGTNAT	GCNCKYTGRAARTCYTGRTG	1536	256	67.9	89.5	74.726
Scl_829	XP_022779905.1_49041_49528	444	8	14	153	LLTAMKNN	DGDGEIDY	YTNYTNACNGCNATGAARAAYAA	TARTCDATYTCNCCRTCNCCRTC	4096	768	0.435115	19.8889	57.8	98.5	2	162	GMNPLQN	EFTWINE	GGNATGAAYCCNYTNCARAA	TCRTTDATCCANGTRAAYTC	512	96	68.4	94.5	74.7025
Scl_830	XP_022796016.1_384375_385387	801	8	51	309	AEYSTWPW	KCQEIIEQ	GCNGARTAYWSNACNTGGCCNTG	TGYTCDATDATYTCYTGRCAYTT	4096	288	0.638554	56.7778	59.7	91.5	14	348	CKDENGD	DEMVIVF	TGYAARGAYGARAAYGGNGA	AANACDATNACCATYTCRTC	128	192	72.4	91	74.701
Scl_831	XP_022784089.1_622826_624356	1176	7	83	466	PLWGMVTD	FWFLQDIG	CCNYTNTGGGGNATGGTNACNGA	CCDATRTCYTGNARRAACCARAA	2048	384	0.552279	83.375	66.5	99	53	493	LGVFYKQ	MFFMATY	YTNGGNGTNTTYTAYAARCA	TANGTNGCCATRAARAACAT	1024	64	71.3	98	74.6847
Scl_832	XP_022808769.1_18215_18889	399	8	87	211	GPQTLQGY	HKQYIFNL	GGNCCNCARACNYTNCARGGNTA	ARRTTRAADATRTAYTGYTTRTG	8192	384	0.40678	14	64.2	97.5	63	225	FAKCDDI	EGGVWKK	TTYGCNAARTGYGAYGAYAT	TTYTTCCANACNCCNCCYTC	128	256	68.2	90	74.6823
Scl_833	XP_022786076.1_491824_492680	468	8	33	180	IIKQIPVE	CEGKPYNQ	ATHATHAARCARATHCCNGTNGA	TGRTTRTANGGYTTNCCYTCRCA	1728	512	0.319149	20.3333	65.6	93	15	219	GAYGTVY	KIMKGNF	GGNGCNTAYGGNACNGTNTA	AARTTNCCYTTCATDATYTT	2048	96	66.5	94	74.679
Scl_834	XP_022804464.1_101786_102638	561	8	75	253	VTEKYEIK	YTNAVDMW	GTNACNGARAARTAYGARATHAA	CACATRTCNACNGCRTTNGTRTA	768	512	0.325581	17.7778	69.2	94.5	58	274	KPKKGRV	MPFADEN	AARCCNAARAARGGNMGNGT	TTYTCRTCNGCRAANGGCAT	1024	128	62.2	93.5	74.6686
Scl_835	XP_022783934.1_104430_105147	384	8	73	192	LKYEKPGE	KAHVKCWN	YTNAARTAYGARAARCCNGGNGA	TTCCARCAYTTNACRTGNGCYTT	2048	256	0.256637	11	65.2	96	50	202	TGYPDLD	EAKEDFN	ACNGGNTAYCCNGAYYTNGA	TTRAARTCYTCYTTNGCYTC	2048	128	66	93	74.6498
Scl_836	XP_022782235.1_150463_150964	399	8	24	148	HPAVFTVE	PEDFMKFV	CAYCCNGCNGTNTTYACNGTNGA	ACRAAYTTCATRAARTCYTCNGG	4096	128	0.271186	12.1111	66.8	95	5	158	RKELMEY	TGHEPVI	MGNAARGARYTNATGGARTA	ATNACNGGYTCRTGNCCNGT	512	1024	66.2	92	74.6178
Scl_837	XP_022780463.1_1104006_1104485	399	8	22	146	CQDNTTGD	CAVGFYGN	TGYCARGAYAAYACNACNGGNGA	TTNCCRTARAANCCNACNGCRCA	1024	2048	0.415254	17.5556	62.8	91	3	154	PCQCYGH	ATHYPKP	CCNTGYCARTGYTAYGGNCA	GGYTTNGGRTARTGNGTNGC	256	512	68	97.5	74.6016
Scl_838	XP_022792873.1_72601_73564	594	8	55	244	MVTALGQP	NFGVAYNW	ATGGTNACNGCNYTNGGNCARCC	CARTTRTANGCNACNCCRAARTT	4096	1024	0.35	27.1111	62.8	91.5	25	262	NVLVIGT	MNPWIYC	AAYGTNYTNGTNATHGGNAC	CARTADATCCANGGRTTCAT	3072	48	67.3	96.5	74.6003
Scl_839	XP_022798286.1_272685_273831	699	8	88	312	WVFGKVMC	VFLICWSP	TGGGTNTTYGGNAARGTNATGTG	GGNSWCCARCADATNARRAANAC	256	6144	0.53271	41.4444	61.6	95.5	75	353	CMPFALV	NPFLYGF	TGYATGCCNTTYGCNYTNGT	AANCCRTANARRAANGGRTT	512	1024	61.7	97.5	74.5912
Scl_840	XP_022780303.1_406403_407902	480	8	123	274	GAAGTIYK	VMLHKNSL	GGNGCNGCNGGNACNATHTAYAA	ARNSWRTTYTTRTGNARCATNAC	6144	8192	0.548611	32.5556	54.1	100	44	298	ITVNGKD	QCKVTFG	ATHACNGTNAAYGGNAARGA	CCRAANGTNACYTTRCAYTG	768	256	72.8	90.5	74.5841
Scl_841	XP_022797262.1_204507_205606	909	8	55	349	HTVAYEFN	FPAVTCLI	CAYACNGTNGCNTAYGARTTYAA	ATNARRCANGTNACNGCNGGRAA	1024	8192	0.404255	35.6667	67.5	91	47	361	LFDCLME	DTKVKQL	YTNTTYGAYTGYYTNATGGA	ARYTGYTTNACYTTNGTRTC	512	512	64.5	94	74.5788
Scl_842	XP_022801168.1_992790_993900	504	7	83	242	LWPIQDVF	FQVCYIPR	YTNTGGCCNATHCARGAYGTNTT	CKNGGDATRTARCANACYTGRAA	1536	1536	0.575163	37.25	69.7	94.5	42	282	PCNYFIM	YCKHIVN	CCNTGYAAYTAYTTYATHAT	TTNACDATRTGYTTRCARTA	192	192	78.1	98	74.576
Scl_843	XP_022778967.1_384089_385353	834	8	33	302	PCLHSFCQ	GCDFSEQV	CCNTGYYTNCAYWSNTTYTGYCA	ACYTGYTCNSWRAARTCRCANCC	8192	2048	0.444867	43.5556	52.8	100	5	312	IAGVNVE	YANEVEL	ATHGCNGGNGTNAAYGTNGA	ARYTCNACYTCRTTNGCRTA	1536	512	65.2	98	74.5657
Scl_844	XP_022804815.1_144830_145580	756	8	25	268	WQIEWNKP	QAKNIAME	TGGCARATHGARTGGAAYAARCC	TCCATNGCDATRTTYTTNGCYTG	48	384	0.675214	49.1111	70.7	92	10	287	DRFPQFT	KINEEDD	GAYMGNTTYCCNCARTTYAC	TCRTCYTCYTCRTTDATYTT	512	96	67.1	85.5	74.5636
Scl_845	XP_022786809.1_2039008_2039845	720	8	34	265	EALVTKCK	DPLFDMFI	GARGCNYTNGTNACNAARTGYAA	ATRAACATRTCRAANARNGGRTC	4096	512	0.839623	74.7778	60.4	93.5	2	286	KNYEELK	EYHGMNE	AARAAYTAYGARGARYTNAA	TCRTTCATNCCRTGRTAYTC	256	64	68.2	90	74.5585
Scl_846	XP_022788048.1_581086_582268	924	8	60	359	CTYKDKDE	TQHLYFRH	TGYACNTAYAARGAYAARGAYGA	TGNCKRAARTANARRTGYTGNGT	256	4096	0.642105	63.3333	63.8	93	41	376	RLEMLGD	TDIRQAL	MGNYTNGARATGYTNGGNGA	ARNGCYTGNCKDATRTCNGT	4096	3072	56.7	100	74.5472
Scl_847	XP_022799399.1_195765_196499	414	8	44	173	TDIDYHVF	VHFKIFPI	ACNGAYATHGAYTAYCAYGTNTT	ATNGGRAADATYTTRAARTGNAC	768	768	0.430894	19.1111	66.6	96	30	181	AYGEWQD	IYGLPLV	GCNTAYGGNGARTGGCARGA	ACNARNGGNARNCCRTADAT	128	6144	65.4	91	74.5462
Scl_848	XP_022785657.1_221880_222795	507	8	33	193	CWDDYRQP	YVKEFMSV	TGYTGGGAYGAYTAYMGNCARCC	ACNSWCATRAAYTCYTTNACRTA	256	1024	0.581699	32.6667	61.3	97.5	11	208	CADEFRD	PYYVGLI	TGYGCNGAYGARTTYMGNGA	ATNARNCCNACRTARTANGG	512	2048	62	96.5	74.5388
Scl_849	XP_022785131.1_314463_315236	357	8	101	211	KFIQKWHF	QCLGVHTV	AARTTYATHCARAARTGGCAYTT	ACNGTRTGNACNCCNARRCAYTG	96	4096	0.451923	18.1111	64.7	94	85	226	ANICFKE	TGDVYRR	GCNAAYATHTGYTTYAARGA	CKNCKRTANACRTCNCCNGT	192	4096	66.4	94	74.5328
Scl_850	XP_022790261.1_226096_226694	390	8	29	150	NLCDNKIE	FVDFCGKY	AAYYTNTGYGAYAAYAARATHGA	TAYTTNCCRCARAARTCNACRAA	768	512	0.252174	10.7778	69.1	98.5	3	162	ILYLGGN	EQFLCSP	ATHYTNTAYYTNGGNGGNAA	GGNSWRCANARRAAYTGYTC	6144	2048	53.4	99	74.5303
Scl_851	XP_022789907.1_346172_346915	510	8	33	194	GINAVMFY	TFWFFGSL	GGNATHAAYGCNGTNATGTTYTA	ARNSWNCCRAARAACCARAANGT	768	4096	0.496774	29.3333	60.8	95.5	23	222	MTLHFFQ	EEIQQYF	ATGACNYTNCAYTTYTTYCA	AARTAYTGYTGDATYTCYTC	256	96	69.4	92	74.529
Scl_852	XP_022786411.1_665635_666442	486	8	90	243	HEKAWNAY	NFHRQLFC	CAYGARAARGCNTGGAAYGCNTA	CARAANARYTGNCKRTGRAARTT	256	2048	0.583942	29.2222	65.7	99	63	262	YTHKVFH	DIRELED	TAYACNCAYAARGTNTTYCA	TCYTCNARYTCNCKDATRTC	256	1536	62.5	90.5	74.5217
Scl_853	XP_022804067.1_119110_119735	522	8	15	180	TGNYFGIQ	PQDEFQYW	ACNGGNAAYTAYTTYGGNATHCA	CARTAYTGRAAYTCRTCYTGNGG	1536	256	0.264151	12.8889	69.6	100	7	194	RKDFVVA	GYDLSER	MGNAARGAYTTYGTNGTNGC	CKYTCNSWNARRTCRTANCC	1024	8192	53.6	96.5	74.5042
Scl_854	XP_022808151.1_26283_28962	1317	8	332	762	SCWFDEWG	KDLHESCL	WSNTGYTGGTTYGAYGARTGGGG	ARRCANSWYTCRTGNARRTCYTT	256	8192	0.609639	90	56.8	91.5	320	783	KNQGYYT	FEIANAC	AARAAYCARGGNTAYTAYAC	CANGCRTTNGCDATYTCRAA	128	384	69.8	92	74.5029
Scl_855	XP_022784035.1_631245_632956	1542	7	97	602	VCLPLWKM	QGMICLAF	GTNTGYYTNCCNYTNTGGAARAT	AANGCNARRCADATCATNCCYTG	4096	1536	0.649798	125.625	64.5	98	78	631	WLTPGQI	MEMVQGI	TGGYTNACNCCNGGNCARAT	ATNCCYTGNACCATYTCCAT	1024	64	69.6	97	74.4844
Scl_856	XP_022792682.1_181011_184199	2043	7	175	847	EIPKDIGN	TYFPIVKK	GARATHCCNAARGAYATHGGNAA	TTYTTNACDATNGGRAARTANGT	1152	1536	0.555723	136.75	66.2	96.5	70	988	LWYGITC	FQTIAVC	YTNTGGTAYGGNATHACNTG	CANACNGCDATNGTYTGRAA	768	768	70	95	74.4819
Scl_857	XP_022794247.1_258278_259070	453	8	103	245	AEKVIKYN	MNHPTNVY	GCNGARAARGTNATHAARTAYAA	TANACRTTNGTNGGRTGRTTCAT	768	512	0.375	19.5556	70.3	96.5	95	253	EADTLFQ	WFHSLPV	GARGCNGAYACNYTNTTYCA	ACNGGNARNSWRTGRAACCA	1024	2048	59	93	74.4708
Scl_858	XP_022782804.1_507435_508005	462	8	17	162	TKRTGWVY	GWLQEFFD	ACNAARMGNACNGGNTGGGTNTA	TCRAARAAYTCYTGNARCCANCC	4096	512	0.381295	16.3333	62.1	99	7	181	FMTLVGK	KFQHPIV	TTYATGACNYTNGTNGGNAA	ACDATNGGRTGYTGRAAYTT	1024	192	69.6	88.5	74.4682
Scl_859	XP_022800420.1_581072_581988	585	8	41	227	LPGYFKFV	CGVGVAYN	YTNCCNGGNTAYTTYAARTTYGT	TTRTANGCNACNCCNACNCCRCA	2048	4096	0.605556	41.1111	60.6	93	3	273	DGEIYTN	KDDGKTF	GAYGGNGARATHTAYACNAA	AANGTYTTNCCRTCRTCYTT	384	256	70.5	92	74.4644
Scl_860	XP_022796018.1_1314748_1315217	360	8	37	148	AYQQKHEM	WYDRLALN	GCNTAYCARCARAARCAYGARAT	TTNARNGCNARNCKRTCRTACCA	256	8192	0.529412	17	65.4	94.5	5	157	LANIGKV	HQHLKRP	YTNGCNAAYATHGGNAARGT	GGNCKYTTNARRTGYTGRTG	1536	1024	62.7	96.5	74.4598
Scl_861	XP_022785747.1_657084_658161	792	8	73	328	QMSWQGEK	FNNVHESI	CARATGWSNTGGCARGGNGARAA	ATNSWYTCRTGNACRTTRTTRAA	512	2048	0.369478	32.1111	60.3	95.5	61	355	VKEDIIE	KAINNVL	GTNAARGARGAYATHATHGA	ARNACRTTRTTDATNGCYTT	288	768	65.9	95.5	74.4495
Scl_862	XP_022780789.1_422757_423909	759	8	66	310	IVNMACAD	VYAIFSEN	ATHGTNAAYATGGCNTGYGCNGA	TTYTCNSWRAADATNGCRTANAC	768	6144	0.590717	53.5556	62.2	98.5	57	320	RMRTVTN	QGFKRVL	MGNATGMGNACNGTNACNAA	ARNACNCKYTTRAANCCYTG	4096	2048	57.3	96.5	74.4365
Scl_863	XP_022807111.1_2395_4073	981	7	122	440	VKKHQVED	TYWCVAKG	GTNAARAARCAYCARGTNGARGA	CCYTTNGCNACRCACCARTANGT	512	512	0.397436	46	69	98	81	466	YDHWNNY	KNPVTQD	TAYGAYCAYTGGAAYAAYTA	TCYTGNGTNACNGGRTTYTT	32	512	72.9	99	74.4333
Scl_864	XP_022789371.1_98936_100314	771	8	144	392	THLVAGEV	NMFLDGCK	ACNCAYYTNGTNGCNGGNGARGT	TTRCANCCRTCNARRAACATRTT	8192	512	0.608333	54	63.1	94	132	425	GGIVMKD	FNQINEI	GGNGGNATHGTNATGAARGA	ATYTCRTTDATYTGRTTRAA	384	96	70.3	87	74.413
Scl_865	XP_022791706.1_130417_131561	720	8	16	247	NILNRYGD	FNRTLWEM	AAYATHYTNAAYMGNTAYGGNGA	ATYTCCCANARNGTNCKRTTRAA	6144	2048	0.533632	49.7778	58.8	94	4	316	LKTHKTG	MIMNEIP	YTNAARACNCAYAARACNGG	GGDATYTCRTTCATDATCAT	1024	36	64.6	97.5	74.3977
Scl_866	XP_022805945.1_98147_100889	1536	7	47	550	YIKVPLWK	HVPWFNED	TAYATHAARGTNCCNYTNTGGAA	TCYTCRTTRAACCANGGNACRTG	1536	256	0.531313	105.5	67.6	96.5	36	604	CDMTWMY	DFYQTLG	TGYGAYATGACNTGGATGTA	CCNARNGTYTGRTARAARTC	16	512	74.3	93	74.39
Scl_867	XP_022797295.1_284960_285512	360	8	28	139	ELITFLHN	IDFAHTTH	GARYTNATHACNTTYYTNCAYAA	TGNGTNGTRTGNGCRAARTCDAT	6144	1536	0.596154	26.3333	60.1	93	9	158	FMCRNKY	PDTGYLF	TTYATGTGYMGNAAYAARTA	AANARRTANCCNGTRTCNGG	128	2048	68.7	96	74.384
Scl_868	XP_022802369.1_185593_186108	381	8	23	141	EFSAIACY	WTEPKPKQ	GARTTYWSNGCNATHGCNTGYTA	TGYTTNGGYTTNGGYTCNGTCCA	6144	512	0.36036	13.3333	59.5	100	10	149	IDRGFVY	VPGPQQD	ATHGAYMGNGGNTTYGTNTA	TCYTGYTGNGGNCCNGGNAC	1536	1024	62.4	97.5	74.3757
Scl_869	XP_022786624.1_233644_235286	1155	7	41	417	GDIQDVYW	DPFVKQEM	GGNGAYATHCARGAYGTNTAYTG	ATYTCYTGYTTNACRAANGGRTC	768	512	0.291892	29.25	72.6	98	25	427	YKTALFW	IAFQNGD	TAYAARACNGCNYTNTTYTG	TCNCCRTTYTGRAANGCDAT	1024	384	70.2	100	74.3496
Scl_870	XP_022791590.1_276590_278602	1398	8	213	670	TVNTYKQK	EEPNDSIV	ACNGTNAAYACNTAYAARCARAA	ACDATNSWRTCRTTNGGYTCYTC	1024	3072	0.579677	98	61	93	199	690	AMPFKET	VKYDKGS	GCNATGCCNTTYAARGARAC	SWNCCYTTRTCRTAYTTNAC	128	1024	66.3	88.5	74.3471
Scl_871	XP_022790838.1_54422_55759	1050	8	97	438	HVIPTHQG	HEELFRLA	CAYGTNATHCCNACNCAYCARGG	GCNARNCKRAANARYTCYTCRTG	1536	8192	0.256798	36.3333	57.1	100	89	446	VKEIFGY	IPRRTYT	GTNAARGARATHTTYGGNTA	GTRTANGTNCKNCKNGGDAT	384	6144	59.3	100	74.3073
Scl_872	XP_022781984.1_685150_685656	387	8	21	141	PLYQAFID	DDLKKLGI	CCNYTNTAYCARGCNTTYATHGA	ATNCCNARYTTYTTNARRTCRTC	3072	4096	0.438596	15.4444	59	99	4	160	YRGGDGP	NFQDHLE	TAYMGNGGNGGNGAYGGNCC	TCNARRTGRTCYTGRAARTT	2048	256	62	99	74.3046
Scl_873	XP_022797178.1_185309_186030	687	8	13	233	GHAAVICF	EGLMVAEP	GGNCAYGCNGCNGTNATHTGYTT	GGYTCNGCNACCATNARNCCYTC	3072	2048	0.523364	31.4444	61.5	97.5	5	242	ILIEAAK	QTLHDTI	ATHYTNATHGARGCNGCNAA	ATNGTRTCRTGNARNGTYTG	2304	1024	59	99	74.3004
Scl_874	XP_022792045.1_2097940_2098543	474	8	17	166	MKQGVMTN	QKAKQEYA	ATGAARCARGGNGTNATGACNAA	GCRTAYTCYTGYTTNGCYTTYTG	256	256	0.251748	9.66667	65.7	93	9	185	GNDKQGF	EAKEKRH	GGNAAYGAYAARCARGGNTT	TGNCKYTTYTCYTTNGCYTC	256	512	67	94	74.2922
Scl_875	XP_022780945.1_824957_825809	441	8	32	170	AKVTAQAD	KKSDVKYG	GCNAARGTNACNGCNCARGCNGA	CCRTAYTTNACRTCNSWYTTYTT	4096	2048	0.757812	45.5556	48.2	91	13	190	HFQVEDK	MHVTKDE	CAYTTYCARGTNGARGAYAA	TCRTCYTTNGTNACRTGCAT	128	128	77	99	74.2774
Scl_876	XP_022788306.1_107809_108573	504	8	36	195	LQFHWWDY	KPEVAGII	YTNCARTTYCAYTGGTGGGAYTA	ATDATNCCNGCNACYTCNGGYTT	128	3072	0.392157	21.3333	68.8	96	13	249	TREITKG	GDCGDEY	ACNMGNGARATHACNAARGG	TAYTCRTCNCCRCARTCNCC	1536	256	62.9	90.5	74.2723
Scl_877	XP_022797495.1_266194_267301	678	8	85	302	KVLWPFQT	NPFIYALK	AARGTNYTNTGGCCNTTYCARAC	TTNARNGCRTADATRAANGGRTT	1024	3072	0.636364	55	66.7	96	74	312	NYIWPFG	EFRSGFA	AAYTAYATHTGGCCNTTYGG	GCRAANCCNSWNCKRAAYTC	96	4096	58.3	93	74.2613
Scl_878	XP_022782335.1_593343_594002	396	8	25	148	FRNWVTAD	KEFNAFCA	TTYMGNAAYTGGGTNACNGCNGA	GCRCARAANGCRTTRAAYTCYTT	2048	256	0.307692	14.7778	66.8	93.5	13	172	NKKGEFV	KIEELNG	AAYAARAARGGNGARTTYGT	CCRTTNARYTCYTCDATYTT	128	384	67.7	91	74.2611
Scl_879	XP_022803370.1_75115_75817	384	8	26	145	LPAEFHDG	KITGFYLD	YTNCCNGCNGARTTYCAYGAYGG	TCNARRTARAANCCNGTDATYTT	2048	3072	0.455357	21.1111	67.3	95.5	14	192	DQKIYRA	YNTTEPR	GAYCARAARATHTAYMGNGC	CKNGGYTCNGTNGTRTTRTA	384	1024	63.9	91.5	74.2578
Scl_880	XP_022783011.1_634387_634994	402	8	25	150	DYQNLAKN	PCFGYMNS	GAYTAYCARAAYYTNGCNAARAA	SWRTTCATRTANCCRAARCANGG	1024	1024	0.394958	17.5556	64.3	93	16	158	WERNHCN	NETIRNK	TGGGARMGNAAYCAYTGYAA	TTRTTNCKDATNGTYTCRTT	128	768	67.3	94	74.2341
Scl_881	XP_022801480.1_600077_600770	552	8	43	218	EHGAPIEQ	MNHADKLG	GARCAYGGNGCNCCNATHGARCA	CCNARYTTRTCNGCRTGRTTCAT	1536	512	0.343195	27.1111	69.4	91.5	16	228	NALDPDG	PMQVAYE	AAYGCNYTNGAYCCNGAYGG	TCRTANGCNACYTGCATNGG	1024	256	66.5	90	74.2253
Scl_882	XP_022799372.1_249813_250527	579	8	20	204	NVGGQLYT	EKAFDQLH	AAYGTNGGNGGNCARYTNTAYAC	TGNARYTGRTCRAANGCYTTYTC	4096	1024	0.181818	16.4444	63.4	91.5	10	236	DQNLPAV	WNHFNDY	GAYCARAAYYTNCCNGCNGT	TARTCRTTRAARTGRTTCCA	1024	32	69.8	94	74.2129
Scl_883	XP_022783289.1_30973_31948	852	8	105	380	QEMYARGF	VMDHVQGG	CARGARATGTAYGCNMGNGGNTT	CCNCCYTGNACRTGRTCCATNAC	1024	512	0.60687	43.5556	64	91.5	6	388	YDEEIMP	CEIMLLN	TAYGAYGARGARATHATGCC	TTNARNARCATDATYTCRCA	48	768	67.8	92	74.1982
Scl_884	XP_022799883.1_96761_97898	600	8	155	346	ELIVFNGK	FVALKTEE	GARYTNATHGTNTTYAAYGGNAA	TCYTCNGTYTTNARNGCNACRAA	3072	4096	0.32973	19.3333	62.7	92.5	89	382	IADLDEN	NKFEGIE	ATHGCNGAYYTNGAYGARAA	TCDATNCCYTCRAAYTTRTT	768	192	69.1	94	74.1931
Scl_885	XP_022795173.1_415063_415995	732	8	60	295	RVLFYMMN	QESDAKVN	MGNGTNYTNTTYTAYATGATGAA	TTNACYTTNGCRTCNSWYTCYTG	1024	4096	0.39738	25.5556	60.1	92	52	315	TYTIHVK	FFWITAI	ACNTAYACNATHCAYGTNAA	ATNGCNGTDATCCARAARAA	768	192	67.4	98	74.1758
Scl_886	XP_022786234.1_987547_988411	531	8	70	238	DEFPHVQN	QDGPTPAA	GAYGARTTYCCNCAYGTNCARAA	GCNGCNGGNGTNGGNCCRTCYTG	512	4096	0.580247	31	65.8	92.5	9	295	VIGDPLD	TNVMDIQ	GTNATHGGNGAYCCNYTNGA	TGDATRTCCATNACRTTNGT	3072	192	65.5	93	74.1664
Scl_887	XP_022798665.1_243410_244060	516	8	48	211	WEHRFNAY	EVALNMDE	TGGGARCAYMGNTTYAAYGCNTA	TCRTCCATRTTNARNGCNACYTC	512	1024	0.414474	24.2222	65	94	32	221	RGNLPKD	KQGKNCF	MGNGGNAAYYTNCCNAARGA	AARCARTTYTTNCCYTGYTT	4096	128	67.6	91	74.1401
Scl_888	XP_022788270.1_625483_626009	351	8	54	162	WFINPGGM	EVKEQRVT	TGGTTYATHAAYCCNGGNGGNAT	GTNACNCKYTGYTCYTTNACYTC	768	2048	0.27451	11.2222	63	97	8	170	FGIVIAM	NIAIHVL	TTYGGNATHGTNATHGCNAT	ARNACRTGDATNGCDATRTT	1152	1152	65.2	94	74.1318
Scl_889	XP_022795870.1_326904_327946	567	8	133	313	YSNKVHIK	NNGVQTPE	TAYWSNAAYAARGTNCAYATHAA	TCNGGNGTYTGNACNCCRTTRTT	3072	2048	0.369942	24	62.5	96	7	351	PRYAETG	KFRGTYL	CCNMGNTAYGCNGARACNGG	ARRTANGTNCCNCKRAAYTT	2048	2048	61.6	97.5	74.1256
Scl_890	XP_022786650.1_228451_229054	468	8	21	168	IDVVLEFA	QTDPVNLI	ATHGAYGTNGTNYTNGARTTYGC	ATNARRTTNACNGGRTCNGTYTG	3072	4096	0.347518	12.4444	61.4	93	6	187	SEQQKEH	EMKTAHC	WSNGARCARCARAARGARCA	CARTGNGCNGTYTTCATYTC	512	128	69.1	95.5	74.1071
Scl_891	XP_022796376.1_16921_17652	411	8	40	168	AGIPGDIF	YQGFVGCV	GCNGGNATHCCNGGNGAYATHTT	ACRCANCCNACRAANCCYTGRTA	4608	1024	0.336066	14	61.4	95.5	27	201	MFVYELK	ENGHVYC	ATGTTYGTNTAYGARYTNAA	CARTANACRTGNCCRTTYTC	256	256	71.4	90.5	74.1048
Scl_892	XP_022795799.1_380885_381462	693	8	22	244	TLFDIEEY	QTDEFGQW	ACNYTNTTYGAYATHGARGARTA	CAYTGNCCRAAYTCRTCNGTYTG	1536	512	0.802817	50	69	92	12	255	AALAEIV	NVHHERM	GCNGCNYTNGCNGARATHGT	ATNCKYTCRTGRTGNACRTT	3072	512	58.3	95	74.0972
Scl_893	XP_022797244.1_140853_142065	834	8	72	341	HDIEDCFY	GHYNNVNC	CAYGAYATHGARGAYTGYTTYTA	CARTTNACRTTRTTRTARTGNCC	192	512	0.347328	33.1111	67.7	93.5	53	351	DIGEGKY	FHPHFQA	GAYATHGGNGARGGNAARTA	GCYTGRAARTGNGGRTGRAA	384	128	68.7	86.5	74.0953
Scl_894	XP_022785111.1_1851491_1851948	405	8	13	139	EEDFYFNE	KVYGMENR	GARGARGAYTTYTAYTTYAAYGA	CKRTTYTCCATNCCRTANACYTT	128	512	0.57265	23.2222	66.8	100	5	155	TEEGYSD	WKKACVR	ACNGARGARGGNTAYWSNGA	CKNACRCANGCYTTYTTCCA	2048	256	57.8	93	74.0742
Scl_895	XP_022804713.1_37373_38533	1044	8	21	360	GEATEEGY	VYAEADTR	GGNGARGCNACNGARGARGGNTA	CKNGTRTCNGCYTCNGCRTANAC	2048	4096	0.345345	44.6667	57.2	96	4	381	TPQLHYM	VYDLAGG	ACNCCNCARYTNCAYTAYAT	CCNCCNGCNARRTCRTANAC	1024	2048	64.2	97.5	74.0613
Scl_896	XP_022797233.1_295116_304401	2034	7	2105	2774	NKAYDEKI	ETVYKDST	AAYAARGCNTAYGAYGARAARAT	GTNSWRTCYTTRTANACNGTYTC	256	4096	0.571861	142.5	63.6	93	2071	2912	QFGKDEI	VKPTYET	CARTTYGGNAARGAYGARAT	GTYTCRTANGTNGGYTTNAC	128	512	70.4	99	74.0349
Scl_897	XP_022780646.1_833300_833792	444	8	20	159	LGAVNFNI	WQFININR	YTNGGNGCNGTNAAYTTYAAYAT	CKRTTDATRTTDATRAAYTGCCA	4096	288	0.56	27.3333	65.4	98.5	3	170	IRVELDQ	ATETGIE	ATHMGNGTNGARYTNGAYCA	TCDATNCCNGTYTCNGTNGC	3072	1536	60.1	93	74.0298
Scl_898	XP_022793750.1_141002_142574	1461	8	33	511	PVWSGPHI	CPAPVQPG	CCNGTNTGGWSNGGNCCNCAYAT	CCNGGYTGNACNGGNGCNGGRCA	8192	4096	0.570194	92.3333	50.5	96	20	570	VMPVMQQ	TKQRVFY	GTNATGCCNGTNATGCARCA	TARAANACNCKYTGYTTNGT	128	1024	64.9	97.5	74.0263
Scl_899	XP_022794956.1_179639_180321	477	8	34	184	KSVNPCDP	CWYIPKKE	AARWSNGTNAAYCCNTGYGAYCC	TCYTTYTTNGGDATRTACCARCA	4096	192	0.316901	15.1111	64.2	97.5	26	201	PRKPLKP	CGHTYKI	CCNMGNAARCCNYTNAARCC	ATYTTRTANGTRTGNCCRCA	4096	256	56.8	100	74.0203
Scl_900	XP_022779131.1_85773_86446	609	8	17	211	PTLDMLDG	AYTVRNIP	CCNACNYTNGAYATGYTNGAYGG	GGDATRTTNCKNACNGTRTANGC	4096	6144	0.374332	17.7778	55.1	97	4	237	LFDPMTT	MAEAQTI	YTNTTYGAYCCNATGACNAC	ATNGTYTGNGCYTCNGCCAT	512	256	66	100	73.9861
Scl_901	XP_022780536.1_1148936_1150481	882	8	97	382	RPKKNITW	PHFYLGDK	MGNCCNAARAARAAYATHACNTG	TTRTCNCCNARRTARAARTGNGG	3072	2048	0.588448	60.2222	66.4	91	63	427	LQFFIFD	QINVKVE	YTNCARTTYTTYATHTTYGA	TCNACYTTNACRTTDATYTG	384	384	65.9	89.5	73.975
Scl_902	XP_022794347.1_405011_405916	705	8	16	242	GTDPEYQC	WVTFVPEN	GGNACNGAYCCNGARTAYCARTG	TTYTCNGGNACRAANGTNACCCA	1024	1024	0.486364	36.8889	70	91.5	8	290	LTDPVGP	ICTLWEP	YTNACNGAYCCNGTNGGNCC	GGYTCCCANARNGTRCADAT	4096	384	61.2	93	73.9691
Scl_903	XP_022797613.1_379097_380596	807	8	211	471	DLNDGMWH	QNYWGGAP	GAYYTNAAYGAYGGNATGTGGCA	GGNGCNCCNCCCCARTARTTYTG	256	512	0.586614	55.3333	70.2	91.5	132	483	YVPVNFP	KCACGVT	TAYGTNCCNGTNAAYTTYCC	GTNACNCCRCANGCRCAYTT	512	512	64.2	87.5	73.9681
Scl_904	XP_022784407.1_161511_162655	540	8	159	330	FLPLYDEI	QFEKEMRN	TTYYTNCCNYTNTAYGAYGARAT	TTNCKCATYTCYTTYTCRAAYTG	4096	256	0.357576	25.3333	65.3	93	143	348	AELHKKF	EPFNLRT	GCNGARYTNCAYAARAARTT	GTNCKNARRTTRAANGGYTC	512	2048	64.8	94	73.9506
Scl_905	XP_022781926.1_243393_244021	378	8	47	164	TERACYFN	IFQEMGDK	ACNGARMGNGCNTGYTAYTTYAA	TTRTCNCCCATYTCYTGRAADAT	2048	192	0.468468	17.8889	73	93	18	202	EQLAKGN	IELCQEV	GARCARYTNGCNAARGGNAA	ACYTCYTGRCANARYTCDAT	1024	384	65	87	73.9334
Scl_906	XP_022778169.1_803103_804765	969	8	124	438	LILDNAED	VNFLAKVM	YTNATHYTNGAYAAYGCNGARGA	ATNACYTTNGCNARRAARTTNAC	6144	4096	0.704698	82.8889	58.5	96	50	477	APPGFGK	IGFKQLC	GCNCCNCCNGGNTTYGGNAA	CANARYTGYTTRAANCCDAT	2048	768	64.4	91	73.9299
Scl_907	XP_022808502.1_75833_76490	405	8	26	152	FLMGVDQE	KACAQTIL	TTYYTNATGGGNGTNGAYCARGA	ARDATNGTYTGNGCRCANGCYTT	1024	3072	0.266667	11.2222	66.3	97.5	16	186	MLCCGII	AYTFVKH	ATGYTNTGYTGYGGNATHAT	TGYTTNACRAANGTRTANGC	384	512	65.5	89.5	73.9218
Scl_908	XP_022794736.1_370866_372006	810	8	47	308	NGTYMFIE	EFQLTSDG	AAYGGNACNTAYATGTTYATHGA	CCRTCNSWNGTNARYTGRAAYTC	384	8192	0.494071	45.5556	64.2	97.5	16	353	KEDDFDW	KWKFTSA	AARGARGAYGAYTTYGAYTG	GCNSWNGTRAAYTTCCAYTT	64	512	65.3	87.5	73.9099
Scl_909	XP_022794698.1_327717_329083	1152	8	52	427	SPYFRAMF	YAVGGHDG	WSNCCNTAYTTYMGNGCNATGTT	CCRTCRTGNCCNCCNACNGCRTA	8192	2048	0.447154	57.4444	54.7	97.5	25	441	LEELCDV	VECYDPQ	YTNGARGARYTNTGYGAYGT	TGNGGRTCRTARCAYTCNAC	1024	256	64.8	96	73.897
Scl_910	XP_022800549.1_250852_251833	714	8	59	288	LTTEPFFA	KVCLDTFV	YTNACNACNGARCCNTTYTTYGC	ACRAANGTRTCNARRCANACYTT	4096	2048	0.550926	44.4444	58.6	96	29	296	IAIWKDP	YAWRLPT	ATHGCNATHTGGAARGAYCC	GTNGGNARNCKCCANGCRTA	144	2048	64.5	95.5	73.8887
Scl_911	XP_022802082.1_157817_158973	972	7	43	358	DGEIVKHY	DCWKAEPM	GAYGGNGARATHGTNAARCAYTA	ATNGGYTCNGCYTTCCARCARTC	768	256	0.213592	23.25	75.5	97.5	6	378	IKRVDAE	EDFFVMD	ATHAARMGNGTNGAYGCNGA	TCCATNACRAARAARTCYTC	1536	64	68.5	99	73.876
Scl_912	XP_022783040.1_398951_399872	627	8	13	213	KDLGEGEF	FTVETDIW	AARGAYYTNGGNGARGGNGARTT	CADATRTCNGTYTCNACNGTRAA	2048	1536	0.412371	28	62.7	97	1	271	IKEMRRE	ECWDILP	ATHAARGARATGMGNMGNGA	GGNARDATRTCCCARCAYTC	768	192	62.9	94	73.8639
Scl_913	XP_022793140.1_384140_384866	396	8	111	234	MTPPHTPQ	DQTEYACL	ATGACNCCNCCNCAYACNCCNCA	ARRCANGCRTAYTCNGTYTGRTC	2048	1024	0.336207	13.4444	60.7	98.5	49	242	HVTPKKE	KAIVLFK	CAYGTNACNCCNAARAARGA	TTRAANARNACDATNGCYTT	512	1536	65.2	94	73.8579
Scl_914	XP_022790802.1_520735_521407	543	8	17	189	KKHFPEDD	MPFQYGMP	AARAARCAYTTYCCNGARGAYGA	GGCATNCCRTAYTGRAANGGCAT	256	128	0.46988	27.8889	67.8	94	9	208	EAAFNRQ	ENDINSP	GARGCNGCNTTYAAYMGNCA	GGNSWRTTDATRTCRTTYTC	1024	768	60.3	94.5	73.8567
Scl_915	XP_022779870.1_410082_410580	351	8	13	121	NFYRAAHG	GKQIVVAR	AAYTTYTAYMGNGCNGCNCAYGG	CKNGCNACNACDATYTGYTTNCC	2048	6144	0.362745	13.8889	59.1	96	4	129	FRNECVA	YFPPMNK	TTYMGNAAYGARTGYGTNGC	TTRTTCATNGGNGGRAARTA	512	128	69.2	94	73.835
Scl_916	XP_022787592.1_458829_459533	408	8	35	162	KGGEPADQ	YKYVFPPN	AARGGNGGNGARCCNGCNGAYCA	TTNGGNGGRAANACRTAYTTRTA	2048	1024	0.512397	23.7778	65.2	90	5	182	GGDIAVE	QPLGAIF	GGNGGNGAYATHGCNGTNGA	AADATNGCNCCNARNGGYTG	1536	3072	62.8	99	73.7961
Scl_917	XP_022786209.1_305739_306723	735	7	63	299	YFTPEHAQ	INVMWDWE	TAYTTYACNCCNGARCAYGCNCA	TCCCARTCCCACATNACRTTDAT	1024	48	0.439462	42.625	72.3	98	26	309	YTDAEFK	QCKGFCF	TAYACNGAYGCNGARTTYAA	AARCARAANCCYTTRCAYTG	256	128	72.6	95	73.7932
Scl_918	XP_022809962.1_235544_236243	513	8	45	207	FVLAQGMI	IMYAVATF	TTYGTNYTNGCNCARGGNATGAT	AANGTNGCNACNGCRTACATDAT	2048	1536	0.348684	17.7778	66	93	32	225	FAKPKWF	EFLNIYV	TTYGCNAARCCNAARTGGTT	ACRTADATRTTNARRAAYTC	128	384	68.7	90	73.7686
Scl_919	XP_022789792.1_481743_482768	819	8	44	308	TVHYTTNN	WDYHTLHV	ACNGTNCAYTAYACNACNAAYAA	ACRTGNARNGTRTGRTARTCCCA	2048	512	0.464844	41.6667	61	96	33	338	IVIETDN	WEGYAKG	ATHGTNATHGARACNGAYAA	CCYTTNGCRTANCCYTCCCA	576	128	70.2	87.5	73.7588
Scl_920	XP_022787571.1_400107_400716	474	8	16	165	KCGVIGEI	GYAHIQVN	AARTGYGGNGTNATHGGNGARAT	TTNACYTGDATRTGNGCRTANCC	1536	1536	0.307692	15.7778	64.7	97.5	4	188	KELTEGV	DKIQISN	AARGARYTNACNGARGGNGT	TTNSWDATYTGDATYTTRTC	1024	1152	59.2	96.5	73.7419
Scl_921	XP_022781003.1_544145_544771	432	8	42	177	MWAVGCIF	GEKRPVPH	ATGTGGGCNGTNGGNTGYATHTT	TGNGGNACNGGNCKYTTYTCNCC	384	8192	0.224806	10	64.2	94.5	7	193	TFGYPYK	GFADFGP	ACNTTYGGNTAYCCNTAYAA	GGNCCRAARTCNGCRAANCC	512	512	65.4	94.5	73.7364
Scl_922	XP_022780569.1_1056370_1057438	711	7	89	317	MEEGHFDA	YKWENTKD	ATGGARGARGGNCAYTTYGAYGC	TCYTTNGTRTTYTCCCAYTTRTA	128	128	0.509091	44	72.1	96.5	78	344	IKITPFN	CFGDGVW	ATHAARATHACNCCNTTYAA	CANACNCCRTCNCCRAARCA	576	512	69	100	73.7355
Scl_923	XP_022804418.1_46881_47811	639	8	80	284	LCKFITTH	NPITYALG	YTNTGYAARTTYATHACNACNCA	CCNARNGCRTANGTDATNGGRTT	3072	6144	0.573604	39.6667	63.3	94.5	37	298	MHSTMNF	AFKEVLN	ATGCAYWSNACNATGAAYTT	TTNARNACYTCYTTRAANGC	256	1024	63.6	93.5	73.7322
Scl_924	XP_022797704.1_105157_105976	729	8	16	250	QFEYGEPN	WNFEQALS	CARTTYGARTAYGGNGARCCNAA	SWNARNGCYTGYTCRAARTTCCA	512	2048	0.497797	44.4444	67.4	99	3	265	STWSTDI	MPLFYMF	WSNACNTGGWSNACNGAYAT	AACATRTARAANARNGGCAT	8192	128	48.9	99	73.7312
Scl_925	XP_022806522.1_141039_142352	846	8	73	346	TPEEQAVH	MQKVLQDD	ACNCCNGARGARCARGCNGTNCA	TCRTCYTGNARNACYTTYTGCAT	2048	512	0.498127	49.1111	64.4	88.5	32	397	NDMVEFI	VKQMEAE	AAYGAYATGGTNGARTTYAT	TCNGCYTCCATYTGYTTNAC	64	128	74.3	86.5	73.7161
Scl_926	XP_022808156.1_559077_559740	504	8	12	171	KVDTSEFH	DGKGYVKN	AARGTNGAYACNWSNGARTTYCA	TTYTTNACRTANCCYTTNCCRTC	4096	1024	0.388158	25.6667	59.2	97.5	4	184	WLKGEEK	GHDPPFR	TGGYTNAARGGNGARGARAA	CKRAANGGNGGRTCRTGNCC	256	1024	63.4	96.5	73.7105
Scl_927	XP_022803162.1_203315_204010	405	8	18	144	ELYNLCDQ	DIDKNGRL	GARYTNTAYAAYYTNTGYGAYCA	ARNCKNCCRTTYTTRTCDATRTC	2048	3072	0.258333	12.7778	62.5	96	3	155	EDPDQLK	EFVEGFG	GARGAYCCNGAYCARYTNAA	CCRAANCCYTCNACRAAYTC	512	256	62.2	97.5	73.7095
Scl_928	XP_022786971.1_407388_407979	435	8	31	167	STAVMNYG	NMWGRELN	WSNACNGCNGTNATGAAYTAYGG	TTNARYTCNCKNCCCCACATRTT	4096	1024	0.361538	20	63	93	13	185	RVEIPQW	CYLTGKE	MGNGTNGARATHCCNCARTG	TCYTTNCCNGTNARRTARCA	1536	1024	68.3	93	73.7048
Scl_929	XP_022800614.1_131407_132286	366	8	22	135	QPIVLECH	EWFKDGVQ	CARCCNATHGTNYTNGARTGYCA	TGNACNCCRTCYTTRAACCAYTC	3072	256	0.523364	22.1111	71.6	90	11	183	KPLEEVE	MNEAGKD	AARCCNYTNGARGARGTNGA	TCYTTNCCNGCYTCRTTCAT	1024	128	66.4	89	73.6862
Scl_930	XP_022787180.1_38027_38855	639	8	54	258	FTWGCAEQ	WGFGSCLQ	TTYACNTGGGGNTGYGCNGARCA	TGNARRCANSWNCCRAANCCCCA	512	8192	0.409091	20.3333	61.1	99	38	271	ASGNDHT	DEDEFLP	GCNWSNGGNAAYGAYCAYAC	GGNARRAAYTCRTCYTCRTC	2048	256	61.6	95.5	73.674
Scl_931	XP_022801609.1_115356_115912	471	8	17	165	RRTNYVQH	DDHNARGE	MGNMGNACNAAYTAYGTNCARCA	TCNCCNCKNGCRTTRTGRTCRTC	8192	2048	0.429577	20.2222	63.4	94	8	173	AGAQEEN	GNYQPFL	GCNGGNGCNCARGARGARAA	ARRAANGGYTGRTARTTNCC	512	512	67.8	92	73.6667
Scl_932	XP_022779799.1_702336_703896	879	7	190	474	AGYEIYNM	ADHFVGSY	GCNGGNTAYGARATHTAYAAYAT	TANSWNCCNACRAARTGRTCNGC	768	8192	0.602888	70.75	66.3	99	150	485	QRVAFEN	FTMYIKR	CARMGNGTNGCNTTYGARAA	CKYTTDATRTACATNGTRAA	1024	192	70.8	98	73.657
Scl_933	XP_022801816.1_20300_21356	726	8	62	295	IRQTNVIW	EFRYFIIP	ATHMGNCARACNAAYGTNATHTG	GGDATDATRAARTANCKRAAYTC	4608	1152	0.626667	53.6667	61.5	96.5	24	332	TFLYYTD	NAVTFYL	ACNTTYYTNTAYTAYACNGA	ARRTARAANGTNACNGCRTT	1024	1024	63	92	73.6488
Scl_934	XP_022780501.1_644586_645615	537	8	71	241	CGTASIWN	CINPLLFT	TGYGGNACNGCNWSNATHTGGAA	GTRAANARNARNGGRTTDATRCA	6144	6144	0.45122	23	55	97.5	57	254	AVFYDVW	FKKAITD	GCNGTNTTYTAYGAYGTNTG	TCNGTDATNGCYTTYTTRAA	512	384	70.8	93.5	73.6397
Scl_935	XP_022788353.1_822532_826228	2034	7	235	904	HDSYQHNN	DFFTGYLN	CAYGAYWSNTAYCARCAYAAYAA	TTNARRTANCCNGTRAARAARTC	1024	2048	0.593893	164.375	61.2	95.5	220	917	DPYGHNT	YQVMKVI	GAYCCNTAYGGNCAYAAYAC	ATNACYTTCATNACYTGRTA	256	128	71.7	94	73.6367
Scl_936	XP_022799397.1_72122_72831	435	8	75	211	EARTIYGW	NGHMTAAQ	GARGCNMGNACNATHTAYGGNTG	TGNGCNGCNGTCATRTGNCCRTT	6144	1024	0.589147	22	66.6	88.5	40	247	DEEGVNA	QKTEVQG	GAYGARGARGGNGTNAAYGC	CCYTGNACYTCNGTYTTYTG	256	256	67.8	94	73.6264
Scl_937	XP_022781171.1_790129_790608	345	8	29	135	VLAGQPFD	VKCRLQAQ	GTNYTNGCNGGNCARCCNTTYGA	TGNGCYTGNARNCKRCAYTTNAC	8192	8192	0.23	8.22222	59.8	96	14	143	MVKDFTA	HQMNVMA	ATGGTNAARGAYTTYACNGC	GCCATNACRTTCATYTGRTG	128	32	73.3	89.5	73.6193
Scl_938	XP_022787895.1_149079_149912	480	8	39	190	QETRVIPK	YEHLVLFP	CARGARACNMGNGTNATHCCNAA	GGRAANARNACNARRTGYTCRTA	6144	4096	0.486111	26.5556	59.6	99	27	218	AMLDAHP	HHETEIG	GCNATGYTNGAYGCNCAYCC	CCDATYTCNGTYTCRTGRTG	512	192	64.2	93.5	73.6116
Scl_939	XP_022782397.1_363102_363732	468	8	30	177	NKVYDKDV	DDEIYNCE	AAYAARGTNTAYGAYAARGAYGT	TCRCARTTRTADATYTCRTCRTC	256	192	0.219858	11.2222	65.5	91.5	13	205	RDPVAKW	PDIQYHT	MGNGAYCCNGTNGCNAARTG	GTRTGRTAYTGDATRTCNGG	2048	192	71.2	90	73.6068
Scl_940	XP_022801598.1_255990_256878	534	8	65	234	NREQIEDF	CIVGEMSL	AAYMGNGARCARATHGARGAYTT	ARNSWCATYTCNCCNACDATRCA	768	6144	0.453988	28.8889	63.3	96	26	283	FTFTVKK	EEVAGLK	TTYACNTTYACNGTNAARAA	TTNARNCCNGCNACYTCYTC	512	2048	61.2	95.5	73.6
Scl_941	XP_022785517.1_83423_83994	390	8	35	156	DYVPPKFP	VYFLNTCY	GAYTAYGTNCCNCCNAARTTYCC	TARCANGTRTTNARRAARTANAC	1024	2048	0.417391	16.7778	58.4	92	16	164	YQGIMAF	YTVKKLF	TAYCARGGNATHATGGCNTT	AANARYTTYTTNACNGTRTA	192	1024	69.1	98	73.5978
Scl_942	XP_022780009.1_865341_866469	852	8	51	326	LAEKEDEF	ETSADIFN	YTNGCNGARAARGARGAYGARTT	TTRAADATRTCNGCNSWNGTYTC	1024	6144	0.243446	21.5556	55.7	97.5	43	372	QEDFEKM	VKHKPSD	CARGARGAYTTYGARAARAT	TCNSWNGGYTTRTGYTTNAC	64	2048	67.2	96.5	73.5975
Scl_943	XP_022787585.1_644764_645443	447	8	65	205	RAYNKAKD	NIYHLLGN	MGNGCNTAYAAYAARGCNAARGA	TTNCCNARNARRTGRTADATRTT	2048	6144	0.238806	12.7778	58.7	96	57	217	VKHFERK	INYYEKL	GTNAARCAYTTYGARMGNAA	ARYTTYTCRTARTARTTDAT	512	192	66.8	96.5	73.597
Scl_944	XP_022785573.1_298543_299398	666	8	21	234	ALEVIKEQ	KVHDFKRD	GCNYTNGARGTNATHAARGARCA	TCNCKYTTRAARTCRTGNACYTT	3072	1024	0.390244	27.8889	64.1	97.5	5	257	DLTKHLQ	AIIVGFD	GAYYTNACNAARCAYYTNCA	TCRAANCCNACDATDATNGC	2048	1152	60.5	94	73.5942
Scl_945	XP_022800183.1_311284_311983	357	8	12	122	EMDKRKFY	QTITVPVD	GARATGGAYAARMGNAARTTYTA	TCNACNGGNACNGTDATNGTYTG	256	6144	0.336538	10.2222	62.4	96	4	133	QVRHIEW	QKLMVQG	CARGTNMGNCAYATHGARTG	CCYTGNACCATNARYTTYTG	768	256	67.9	92	73.5934
Scl_946	XP_022781327.1_748612_750325	948	7	165	472	ACDTEAFK	YFACAVEM	GCNTGYGAYACNGARGCNTTYAA	ATYTCNACNGCRCANGCRAARTA	1024	1024	0.399329	42.125	68.3	97	58	566	FTNDMKE	ECYDERK	TTYACNAAYGAYATGAARGA	TTNCKYTCRTCRTARCAYTC	64	256	75.2	97	73.5849
Scl_947	XP_022780303.1_369018_372007	1974	7	98	747	FLGNGEYH	YGEFYLMK	TTYYTNGGNAAYGGNGARTAYCA	TTCATNARRTARAAYTCNCCRTA	2048	512	0.524106	135.25	66	95.5	50	761	WRGDENC	QVRQIPC	TGGMGNGGNGAYGARAAYTG	CANGGDATYTGNCKNACYTG	256	1536	66.4	98	73.5808
Scl_948	XP_022794465.1_121357_124252	2007	7	174	834	KYNFTDGC	KKQNTFIC	AARTAYAAYTTYACNGAYGGNTG	CADATRAANGTRTTYTGYTTYTT	512	384	0.483077	123.25	72.4	98	109	847	RTCVLYN	ENDRVPI	MGNACNTGYGTNYTNTAYAA	ATNGGNACNCKRTCRTTYTC	4096	1024	64	93	73.5787
Scl_949	XP_022790713.1_214904_215562	372	8	51	166	RLEAMLFA	PHDLYQAK	MGNYTNGARGCNATGYTNTTYGC	TTNGCYTGRTANARRTCRTGNGG	8192	2048	0.422018	16.3333	56.7	99	22	179	GGLVPIH	IAKFMNW	GGNGGNYTNGTNCCNATHCA	CARTTCATRAAYTTNGCDAT	6144	96	67.3	94.5	73.5682
Scl_950	XP_022798007.1_184020_184592	402	8	28	153	QEIDAAIY	FTVYDHKR	CARGARATHGAYGCNGCNATHTA	CKYTTRTGRTCRTANACNGTRAA	1152	1024	0.521368	21.8889	65.6	88.5	5	166	EIPKRYD	PIGHVLY	GARATHCCNAARMGNTAYGA	TANARNACRTGNCCDATNGG	768	3072	65.2	97.5	73.5667
Scl_951	XP_022804976.1_98251_99109	621	8	39	237	KPLSKMED	NQGDFVLM	AARCCNYTNWSNAARATGGARGA	ATNARNACRAARTCNCCYTGRTT	4096	2048	0.486911	36.3333	61.1	92.5	29	267	RKFIREK	KEMAKYD	MGNAARTTYATHMGNGARAA	TCRTAYTTNGCCATYTCYTT	1536	64	65.9	95.5	73.5648
Scl_952	XP_022792540.1_151362_152267	615	8	81	277	LEQVTEEN	VMLGWTEE	YTNGARCARGTNACNGARGARAA	TCYTCNGTCCANCCNARCATNAC	2048	1024	0.5	34.5556	59.1	94.5	51	299	HIRTNPF	KNMAQLI	CAYATHMGNACNAAYCCNTT	ATNARYTGNGCCATRTTYTT	1536	256	69.1	92.5	73.5533
Scl_953	XP_022788571.1_342913_344593	654	8	108	317	VKPLCLFV	DICPEDVF	GTNAARCCNYTNTGYYTNTTYGT	AANACRTCYTCNGGRCADATRTC	8192	768	0.535714	34.1111	58.1	96	70	325	KVFYFFY	DIYRPFF	AARGTNTTYTAYTTYTTYTA	AARAANGGNCKRTADATRTC	128	768	63.1	98	73.5236
Scl_954	XP_022789448.1_53363_53938	399	8	50	174	IFRMYVTY	NKAYIVWI	ATHTTYMGNATGTAYGTNACNTA	ATCCANACDATRTANGCYTTRTT	1536	384	0.559322	21	66	91.5	20	191	LCKRFGC	FYIPYVH	YTNTGYAARMGNTTYGGNTG	TGNACRTANGGDATRTARAA	2048	384	64.8	94.5	73.5081
Scl_955	XP_022806737.1_139082_139676	489	8	19	173	MTEDDFEK	DFDNLVNK	ATGACNGARGAYGAYTTYGARAA	TTRTTNACNARRTTRTCRAARTC	128	1024	0.466216	28.1111	66.1	93	2	187	LCVEKAD	KTCDIIT	YTNTGYGTNGARAARGCNGA	GTDATDATRTCRCANGTYTT	1024	288	67.3	89.5	73.4961
Scl_956	XP_022802961.1_23864_24485	360	8	36	147	FTDYKAVF	HCYYVQPR	TTYACNGAYTAYAARGCNGTNTT	CKNGGYTGNACRTARTARCARTG	1024	1024	0.514286	21.1111	67.2	88	13	181	NNMFLPQ	AMKDYDV	AAYAAYATGTTYYTNCCNCA	ACRTCRTARTCYTTCATNGC	256	64	68.5	93	73.4628
Scl_957	XP_022793997.1_372560_373630	558	8	139	316	RLKEKVQA	NQEKEALN	MGNYTNAARGARAARGTNCARGC	TTNARNGCYTCYTTYTCYTGRTT	4096	1024	0.380117	24.8889	62	96	4	330	IQKVERE	AKENIEL	ATHCARAARGTNGARMGNGA	ARYTCDATRTTYTCYTTNGC	768	384	64.2	94	73.4492
Scl_958	XP_022792981.1_511927_512468	369	8	18	132	LTGEREMT	KPDLKAAL	YTNACNGGNGARMGNGARATGAC	ARNGCNGCYTTNARRTCNGGYTT	4096	8192	0.675926	28.7778	50.7	97.5	10	179	PWPQTLY	MFVPNKI	CCNTGGCCNCARACNYTNTA	ATYTTRTTNGGNACRAACAT	1024	128	67.5	100	73.4353
Scl_959	XP_022781370.1_861323_862349	792	8	23	278	VNLAINDI	INPYLYGY	GTNAAYYTNGCNATHAAYGAYAT	TANCCRTANARRTANGGRTTDAT	3072	3072	0.481781	50.3333	55.7	98.5	3	290	TICYIIY	IKREFKT	ACNATHTGYTAYATHATHTA	GTYTTRAAYTCNCKYTTDAT	432	384	60.8	98	73.4289
Scl_960	XP_022803417.1_104810_105604	549	8	31	205	KATVYKNT	YPHFTPPE	AARGCNACNGTNTAYAARAAYAC	TCNGGNGGNGTRAARTGNGGRTA	1024	2048	0.595238	34.1111	59.4	93	17	221	GGNWKVC	DGVFYVN	GGNGGNAAYTGGAARGTNTG	TTNACRTARAANACNCCRTC	256	512	69.1	93.5	73.4186
Scl_961	XP_022788451.1_103769_104512	528	8	39	206	VYSYMCQH	QYVIPACL	GTNTAYWSNTAYATGTGYCARCA	ARRCANGCNGGDATNACRTAYTG	1024	3072	0.385093	16.4444	64	96	31	254	LPNLFGV	GWAFVCI	YTNCCNAAYYTNTTYGGNGT	ATRCANACRAANGCCCANCC	4096	256	62.7	94.5	73.4179
Scl_962	XP_022804015.1_150561_151896	894	7	72	361	HYGFIDTQ	YFPAMGWL	CAYTAYGGNTTYATHGAYACNCA	ARCCANCCCATNGCNGGRAARTA	768	512	0.229682	25.375	70.9	100	59	382	EWLQGPY	INWFRVP	GARTGGYTNCARGGNCCNTA	GGNACNCKRAACCARTTDAT	512	384	68.3	100	73.4112
Scl_963	XP_022788360.1_458101_458525	354	8	14	123	RMKWVEQK	NYWAIIGV	MGNATGAARTGGGTNGARCARAA	ACNCCDATDATNGCCCARTARTT	256	576	0.203883	5.77778	69.9	92.5	5	132	PNLWLVH	PMITGFF	CCNAAYYTNTGGYTNGTNCA	AARAANCCNGTDATCATNGG	2048	384	61.6	94.5	73.4061
Scl_964	XP_022780552.1_866015_866852	534	8	60	229	RIQDNFEK	HELAYKDH	MGNATHCARGAYAAYTTYGARAA	TGRTCYTTRTANGCNARYTCRTG	768	1024	0.423313	26.5556	68.8	94	41	243	EAERAKV	AEKDDLQ	GARGCNGARMGNGCNAARGT	TGNARRTCRTCYTTYTCNGC	1024	512	60.6	92.5	73.3941
Scl_965	XP_022794199.1_17271_18715	987	8	24	344	GYFHRYND	TEYDLLKM	GGNTAYTTYCAYMGNTAYAAYGA	ATYTTNARNARRTCRTAYTCNGT	1024	4096	0.598706	69	62.1	98	1	362	CEVRPGP	YVGQRAS	TGYGARGTNMGNCCNGGNCC	SWNGCNCKYTGNCCNACRTA	2048	8192	54	96.5	73.3905
Scl_966	XP_022783092.1_319529_320537	648	8	31	238	ANIMLHVF	TDLGLHHI	GCNAAYATHATGYTNCAYGTNTT	ATRTGRTGNARNCCNARRTCNGT	1536	8192	0.343284	23.1111	56.6	96	22	263	QTAPICK	ITDAGIL	CARACNGCNCCNATHTGYAA	ARDATNCCNGCRTCNGTDAT	768	2304	65.7	98	73.3845
Scl_967	XP_022786187.1_1382716_1383303	375	8	74	190	PQSIMAFD	NFDTDEPC	CCNCARWSNATHATGGCNTTYGA	CANGGYTCRTCNGTRTCRAARTT	3072	512	0.4	15.1111	65.9	88.5	17	199	PVPGTKF	VWLGTED	CCNGTNCCNGGNACNAARTT	TCYTCNGTNCCNARCCANAC	2048	1024	63.9	99	73.3828
Scl_968	XP_022786559.1_382718_383288	351	8	47	155	MVLWTGEE	DTMTVQDP	ATGGTNYTNTGGACNGGNGARGA	GGRTCYTGNACNGTCATNGTRTC	1024	512	0.5	17.4444	63.1	94.5	13	176	VGQGAMD	AYTVADL	GTNGGNCARGGNGCNATGGA	ARRTCNGCNACNGTRTANGC	512	2048	63.9	95.5	73.3787
Scl_969	XP_022808266.1_918290_918803	354	8	44	153	IHMGMFPQ	GMDLTEHF	ATHCAYATGGGNATGTTYCCNCA	AARTGYTCNGTNARRTCCATNCC	192	1024	0.194175	8.44444	68.6	94.5	6	161	LPAFPGF	HIKCIVL	YTNCCNGCNTTYCCNGGNTT	ARNACDATRCAYTTDATRTG	4096	576	61.5	93.5	73.3712
Scl_970	XP_022790190.1_44922_45378	351	8	24	132	DRQIAQEK	CVKRLWRD	GAYMGNCARATHGCNCARGARAA	TCNCKCCANARNCKYTTNACRCA	1536	8192	0.235294	10.1111	59.3	94	1	141	MVFDACC	GIQDAYD	ATGGTNTTYGAYGCNTGYTG	TCRTANGCRTCYTGDATNCC	128	384	70.1	94.5	73.3687
Scl_971	XP_022778951.1_144355_145123	693	8	37	259	NDVVQQGD	DFKVIDPG	AAYGAYGTNGTNCARCARGGNGA	CCNGGRTCDATNACYTTRAARTC	1024	768	0.790698	51.7778	63.8	88.5	22	286	REIVGPF	CFLAGTA	MGNGARATHGTNGGNCCNTT	GCNGTNCCNGCNARRAARCA	3072	2048	61.4	99	73.3669
Scl_972	XP_022789120.1_166601_167446	666	8	25	238	LNTVEQYD	HNVGTVVI	YTNAAYACNGTNGARCARTAYGA	ATNACNACNGTNCCNACRTTRTG	2048	4096	0.362319	29.2222	62.9	93.5	14	249	YAIGGYD	IYAVGGF	TAYGCNATHGGNGGNTAYGA	AANCCNCCNACNGCRTADAT	768	1536	63.6	95.5	73.3592
Scl_973	XP_022804651.1_988288_990114	540	8	61	232	YLNGTKCV	TKCAAPKF	TAYYTNAAYGGNACNAARTGYGT	AAYTTNGGNGCNGCRCAYTTNGT	2048	2048	0.430303	29.6667	62.6	90.5	6	285	YCGDGFY	CKEPKAL	TAYTGYGGNGAYGGNTTYTA	ARNGCYTTNGGYTCYTTRCA	256	512	66.8	95.5	73.3363
Scl_974	XP_022784126.1_749351_749906	348	8	36	143	GLQPGDQI	IDTCGPTI	GGNYTNCARCCNGGNGAYCARAT	ATNGTNGGNCCRCANGTRTCDAT	4096	3072	0.237624	8.55556	58.7	97	6	159	NWPEAFG	ADIGITD	AAYTGGCCNGARGCNTTYGG	TCNGTDATNCCDATRTCNGC	128	1152	66.3	96	73.3191
Scl_975	XP_022788644.1_620906_621788	414	8	47	176	LHLIANCI	EVGVFMID	YTNCAYYTNATHGCNAAYTGYAT	TCDATCATRAANACNCCNACYTC	6144	768	0.536585	28.5556	60.7	97.5	28	187	PGNVVEF	AFYWLDR	CCNGGNAAYGTNGTNGARTT	CKRTCNARCCARTARAANGC	1024	512	66.3	91	73.3158
Scl_976	XP_022809059.1_22439_23816	873	8	143	425	YHSQECDI	QQYVAAGY	TAYCAYWSNCARGARTGYGAYAT	TANCCNGCNGCNACRTAYTGYTG	1024	2048	0.496377	47.5556	60.8	92.5	125	440	HLRVFDI	WAMPVRF	CAYYTNMGNGTNTTYGAYAT	AANCKNACNGGCATNGCCCA	2048	512	65.8	94	73.2991
Scl_977	XP_022800614.1_77738_79379	816	7	36	299	PEVEWYKD	KVMFGTPE	CCNGARGTNGARTGGTAYAARGA	TCNGGNGTNCCRAACATNACYTT	256	1024	0.252918	23.375	72.3	98	24	341	ARFECKV	FMGDTDA	GCNMGNTTYGARTGYAARGT	GCRTCNGTRTCNCCCATRAA	512	128	69.9	99	73.2984
Scl_978	XP_022780405.1_800520_801045	381	8	30	148	HMAQAYNP	PNGGELWR	CAYATGGCNCARGCNTAYAAYCC	CKCCANARYTCNCCNCCRTTNGG	256	4096	0.196429	8.55556	61.8	97.5	4	168	QNRRAKW	EHKAAFT	CARAAYMGNMGNGCNAARTG	GTRAANGCNGCYTTRTGYTC	2048	256	64.6	94	73.2666
Scl_979	XP_022803289.1_826634_827723	402	8	142	267	FPYYRNKD	FAIDSIMG	TTYCCNTAYTAYMGNAAYAARGA	CCCATDATNSWRTCDATNGCRAA	1024	2304	0.33913	13.3333	58.5	98	131	377	LGDIYQY	WQETLSK	YTNGGNGAYATHTAYCARTA	TTNSWNARNGTYTCYTGCCA	768	2048	63.3	97.5	73.2657
Scl_980	XP_022783340.1_361664_362530	546	8	83	256	GGWIVLNV	NKNIPAAC	GGNGGNTGGATHGTNYTNAAYGT	CANGCNGCNGGDATRTTYTTRTT	3072	1536	0.53012	37.3333	57.8	91.5	37	275	THGHFKV	MYFELDG	ACNCAYGGNCAYTTYAARGT	CCRTCNARYTCRAARTACAT	256	128	71	94	73.2631
Scl_981	XP_022797357.1_339974_342564	1725	7	174	740	TRDAEKTD	EDHVNYPL	ACNMGNGAYGCNGARAARACNGA	ARNGGRTARTTNACRTGRTCYTC	4096	1024	0.484685	98.75	65.2	98	156	782	GFRMEVK	CDFKMVF	GGNTTYMGNATGGARGTNAA	AANACCATYTTRAARTCRCA	512	64	72.5	94	73.2441
Scl_982	XP_022807545.1_14474_14981	381	8	19	137	YLVDAKDQ	HPYAENIF	TAYYTNGTNGAYGCNAARGAYCA	AADATRTTYTCNGCRTANGGRTG	2048	768	0.357143	15.1111	68.8	92.5	3	165	FLNRANQ	EIENYPK	TTYYTNAAYMGNGCNAAYCA	TTNGGRTARTTYTCDATYTC	2048	192	65.7	90	73.2253
Scl_983	XP_022802556.1_110968_112368	603	8	178	370	VYAAQFGE	HILHKTAF	GTNTAYGCNGCNCARTTYGGNGA	AANGCNGTYTTRTGNARDATRTG	2048	3072	0.535135	37.2222	63.1	91.5	157	434	AQYTHTH	TIDNIGG	GCNCARTAYACNCAYACNCA	CCNCCDATRTTRTCDATNGT	512	576	63.1	96.5	73.2034
Scl_984	XP_022783542.1_1226385_1226900	360	8	21	132	TYSYYRNT	WDGIKALP	ACNTAYWSNTAYTAYMGNAAYAC	GGNARNGCYTTDATNCCRTCCCA	8192	1536	0.209524	7.44444	51.5	100	9	142	WDTAGQE	PTDVLGI	TGGGAYACNGCNGGNCARGA	ATNCCNARNACRTCNGTNGG	256	4096	66.4	100	73.1929
Scl_985	XP_022785286.1_1864155_1866204	1968	7	27	674	VPLITHYY	GNYPVEQF	GTNCCNYTNATHACNCAYTAYTA	AAYTGYTCNACNGGRTARTTNCC	6144	1024	0.54717	139.625	66.2	94	1	726	MHILMYK	WPDIGVP	ATGCAYATHYTNATGTAYAA	GGNACNCCDATRTCNGGCCA	96	384	68.3	96	73.1915
Scl_986	XP_022793515.1_264474_265017	366	8	34	147	MKMICTNK	VFDNENTY	ATGAARATGATHTGYACNAAYAA	TANGTRTTYTCRTTRTCRAANAC	96	512	0.40566	15.3333	69	91.5	21	155	TTGNGLE	NGKFVED	ACNACNGGNAAYGGNYTNGA	TCYTCNACRAAYTTNCCRTT	4096	256	63.4	93	73.1873
Scl_987	XP_022780303.1_384062_384806	345	8	86	192	NVTVIAHE	FDPFTPGL	AAYGTNACNGTNATHGCNCAYGA	ARNCCNGGNGTRAANGGRTCRAA	3072	4096	0.3	9.66667	61.5	100	75	206	TVIFYHP	IINNVGV	ACNGTNATHTTYTAYCAYCC	ACNCCNACRTTRTTDATDAT	384	576	65.1	91	73.1822
Scl_988	XP_022779779.1_445191_446394	633	8	63	265	GLANDYNF	DYITEKYW	GGNYTNGCNAAYGAYTAYAAYTT	CARTAYTTYTCNGTDATRTARTC	2048	384	0.538462	39.8889	69.3	90	51	345	FYTPLFG	WTCQMCA	TTYTAYACNCCNYTNTTYGG	GCRCACATYTGRCANGTCCA	1024	32	66	88.5	73.1616
Scl_989	XP_022784259.1_494973_496149	657	8	59	269	RKTSEYFI	PNHVMWLW	MGNAARACNWSNGARTAYTTYAT	CANARCCACATNACRTGRTTNGG	8192	512	0.392157	28.1111	60.6	94.5	44	306	IGNALIC	NPFIFGT	ATHGGNAAYGCNYTNATHTG	GTNCCRAADATRAANGGRTT	2304	384	63.6	96.5	73.1286
Scl_990	XP_022803930.1_169513_170368	450	8	34	175	SGEDKIAC	QICDLQGF	WSNGGNGARGAYAARATHGCNTG	AANCCYTGNARRTCRCADATYTG	6144	1536	0.62963	37.6667	64.3	95.5	23	188	INYNTFC	GFLVADV	ATHAAYTAYAAYACNTTYTG	ACRTCNGCNACNARRAANCC	192	2048	64.2	90	73.1205
Scl_991	XP_022794130.1_56681_57206	441	8	33	171	EDLKERYI	QNVQQAVL	GARGAYYTNAARGARMGNTAYAT	ARNACNGCYTGYTGNACRTTYTG	2048	2048	0.181818	7	55.2	99	4	181	DDVINRK	NFQKAGA	GAYGAYGTNATHAAYMGNAA	GCNCCNGCYTTYTGRAARTT	768	256	66.1	97.5	73.1115
Scl_992	XP_022780904.1_254139_254712	432	8	43	178	KENEPIPD	DKNHPALL	AARGARAAYGARCCNATHCCNGA	ARNARNGCNGGRTGRTTYTTRTC	768	4096	0.448	15.6667	62.8	98.5	31	191	QWIGEKE	WQHLWLL	CARTGGATHGGNGARAARGA	ARNARCCANARRTGYTGCCA	96	512	60.9	94.5	73.1047
Scl_993	XP_022788048.1_590986_591676	615	8	45	241	LVMTAQIF	AKFALREC	YTNGTNATGACNGCNCARATHTT	CAYTCNCKNARNGCRAAYTTNGC	3072	8192	0.62963	36.5556	61.6	95	25	267	MGVDFWD	VAGYLIK	ATGGGNGTNGAYTTYTGGGA	TTDATNARRTANCCNGCNAC	64	3072	68	89.5	73.0999
Scl_994	XP_022781726.1_763560_766125	1959	7	63	707	KAEFVNNH	WQKIVQER	AARGCNGARTTYGTNAAYAAYCA	CKYTCYTGNACDATYTTYTGCCA	512	384	0.550633	136.375	70.3	93.5	16	817	FVRERQN	IFAQAMV	TTYGTNMGNGARMGNCARAA	ACCATNGCYTGNGCRAADAT	2048	192	62.9	98	73.0981
Scl_995	XP_022780520.1_697149_697926	573	8	57	239	LGIACFQY	FAKMVALM	YTNGGNATHGCNTGYTTYCARTA	ATNARNGCNACCATYTTNGCRAA	3072	2048	0.358382	25.2222	65.5	96.5	44	248	IPHLFVG	VCYSICW	ATHCCNCAYYTNTTYGTNGG	CARCADATNSWRTARCANAC	1536	1536	57	96.5	73.0959
Scl_996	XP_022793439.1_55744_56470	504	8	27	186	FEKVNGDE	EIDANLDL	TTYGARAARGTNAAYGGNGAYGA	ARRTCNARRTTNGCRTCDATYTC	512	3072	0.569536	35.5556	63.3	93	11	215	DFNRKTN	QNEQLDR	GAYTTYAAYMGNAARACNAA	CKRTCNARYTGYTCRTTYTG	512	512	64.4	93.5	73.0941
Scl_997	XP_022799435.1_117316_118174	432	8	118	253	KPEREFQY	VKKYLLKH	AARCCNGARMGNGARTTYCARTA	TGYTTNARNARRTAYTTYTTNAC	1024	4096	0.449612	22	56.2	97	72	269	YMRDKFE	FKEAAKH	TAYATGMGNGAYAARTTYGA	TGYTTNGCNGCYTCYTTRAA	128	256	70.7	92	73.0939
Scl_998	XP_022800614.1_112909_113803	471	8	40	188	TAEWFKNG	GKATCRGE	ACNGCNGARTGGTTYAARAAYGG	TCNCCNCKRCANGTNGCYTTNCC	256	8192	0.605634	33.6667	65.6	95.5	32	280	RMTGTPE	YKCVAKS	MGNATGACNGGNACNCCNGA	SWYTTNGCNACRCAYTTRTA	2048	1024	60.3	93	73.0747
Scl_999	XP_022793716.1_341183_342026	597	7	71	261	IFRYMKND	KYQDEIAE	ATHTTYMGNTAYATGAARAAYGA	TCNGCDATYTCRTCYTGRTAYTT	384	384	0.375	23.5	73.3	100	51	274	YNTCPED	CNKRYLY	TAYAAYACNTGYCCNGARGA	TANARRTANCKYTTRTTRCA	256	1024	68.4	97	73.0737
Scl_1000	XP_022796595.1_1237536_1238492	567	7	21	201	DGKYVHWN	YDCIFIAL	GAYGGNAARTAYGTNCAYTGGAA	ARNGCDATRAADATRCARTCRTA	256	1152	0.431034	27.375	72.1	95.5	8	209	HIFYYAW	MVEMNHR	CAYATHTTYTAYTAYGCNTG	CKRTGRTTCATYTCNACCAT	192	64	72.6	98	73.0676
Scl_1001	XP_022788591.1_78797_79381	483	8	20	172	CQRRGTWA	DMRLNGRM	TGYCARMGNMGNGGNACNTGGGC	ATNCKNCCRTTNARNCKCATRTC	4096	8192	0.383562	18.1111	51.3	97.5	4	193	RVDAIIQ	GMTIHPE	MGNGTNGAYGCNATHATHCA	TCNGGRTGDATNGTCATNCC	2304	384	67.5	100	73.0553
Scl_1002	XP_022801131.1_260058_260802	765	8	41	287	TPLHWAAK	NTIVRNDK	ACNCCNYTNCAYTGGGCNGCNAA	TTRTCRTTNCKNACDATNGTRTT	4096	3072	0.780591	57.4444	60.5	100	12	303	VCCIGDE	QELEVVL	GTNTGYTGYATHGGNGAYGA	ARNACNACYTCNARYTCYTG	384	2048	59.9	91	73.0495
Scl_1003	XP_022803119.1_195555_196098	453	8	24	166	YYARVLEF	EHVFTAFL	TAYTAYGCNMGNGTNYTNGARTT	ARRAANGCNGTRAANACRTGYTC	8192	2048	0.419118	20.3333	58.8	100	13	180	GSANIPQ	MDEIIQG	GGNWSNGCNAAYATHCCNCA	CCYTGDATDATYTCRTCCAT	6144	72	65.7	91.5	73.0365
Scl_1004	XP_022791333.1_299344_300061	522	8	28	193	AIKDHGFF	KCAVFVST	GCNATHAARGAYCAYGGNTTYTT	GTNSWNACRAANACNGCRCAYTT	768	8192	0.36478	19.3333	62.4	95.5	18	233	CSLIAQK	HWFVDDA	TGYWSNYTNATHGCNCARAA	GCRTCRTCNACRAACCARTG	6144	64	64.2	94	73.0306
Scl_1005	XP_022784138.1_667279_668811	1206	7	28	421	KVPFQEND	DWENPPTR	AARGTNCCNTTYCARGARAAYGA	CKNGTNGGNGGRTTYTCCCARTC	512	1024	0.359173	58	71.5	99	17	437	VLAKKAE	WKMYLFQ	GTNYTNGCNAARAARGCNGA	TGRAANARRTACATYTTCCA	2048	64	67.8	96	73.0276
Scl_1006	XP_022788143.1_583317_585235	1422	7	165	630	PTQDPYGN	KQMVFHEI	CCNACNCARGAYCCNTAYGGNAA	ATYTCRTGRAANACCATYTGYTT	2048	128	0.362031	46.625	71.7	97.5	153	651	LGHPNPY	NYVIQKF	YTNGGNCAYCCNAAYCCNTA	AAYTTYTGDATNACRTARTT	2048	192	69.5	97	73.0224
Scl_1007	XP_022782231.1_1023459_1024318	606	8	32	225	EKVSKDIF	QNYFYVPN	GARAARGTNWSNAARGAYATHTT	TTNGGNACRTARAARTARTTYTG	3072	512	0.224599	12.7778	61.1	97	18	238	EESINQI	EIDVPVY	GARGARWSNATHAAYCARAT	TANACNGGNACRTCDATYTC	768	768	59.8	99	73.0195
Scl_1008	XP_022796338.1_1442357_1442906	405	8	43	169	DTIARYQQ	IDSAEFCC	GAYACNATHGCNMGNTAYCARCA	CARCARAAYTCNGCNSWRTCDAT	3072	3072	0.341667	14.3333	54.9	100	23	178	GDMRNPQ	KAIILFN	GGNGAYATGMGNAAYCCNCA	TTRAANARDATDATNGCYTT	512	1152	65.3	96.5	73.0165
Scl_1009	XP_022777610.1_1309210_1310051	627	8	29	229	QRQTVFNI	EFKDVDVS	CARMGNCARACNGTNTTYAAYAT	SWNACRTCNACRTCYTTRAAYTC	2048	2048	0.6	45.5556	61	94	4	251	ERAHGVK	IDFDEFC	GARMGNGCNCAYGGNGTNAA	CARAAYTCRTCRAARTCDAT	2048	96	67.8	90	73.0099
Scl_1010	XP_022799040.1_34203_34699	405	8	12	138	GVEKRMFH	TWAHHCCA	GGNGTNGARAARMGNATGTTYCA	GCRCARCARTGRTGNGCCCANGT	1024	256	0.508333	17.3333	65.1	94.5	4	160	KVCSFCN	INVDKAV	AARGTNTGYWSNTTYTGYAA	ACNGCYTTRTCNACRTTDAT	1024	384	61.2	95.5	73.004
Scl_1011	XP_022780822.1_1087911_1088932	588	8	95	282	TWWQSQTW	CNGHAQYC	ACNTGGTGGCARWSNCARACNTG	CARTAYTGNGCRTGNCCRTTRCA	1024	512	0.544444	35.7778	54.1	96.5	60	303	KCFECDA	CEHNTMG	AARTGYTTYGARTGYGAYGC	CCCATNGTRTTRTGYTCRCA	64	64	74.9	88.5	72.9961
Scl_1012	XP_022787070.1_578491_579259	393	8	23	145	NLVKVGDF	FPRPDTKY	AAYYTNGTNAARGTNGGNGAYTT	TAYTTNGTRTCNGGNCKNGGRAA	4096	4096	0.12069	5.55556	59.8	94.5	10	197	LKAENVF	ITGTYRV	YTNAARGCNGARAAYGTNTT	ACNCKRTANGTNCCNGTDAT	1024	3072	63.4	100	72.9642
Scl_1013	XP_022796480.1_39321_39939	504	8	15	174	EACNGVIH	HVIDDVLE	GARGCNTGYAAYGGNGTNATHCA	TCNARNACRTCRTCDATNACRTG	1536	3072	0.45098	28	64.5	96.5	5	183	NGACITK	YPQGYRK	AAYGGNGCNTGYATHACNAA	TTNCKRTANCCYTGNGGRTA	768	1024	67.4	86.5	72.9639
Scl_1014	XP_022800614.1_111766_112651	759	8	29	273	CWVHGKPE	EDSGVYKC	TGYTGGGTNCAYGGNAARCCNGA	CAYTTRTANACNCCNSWRTCYTC	512	4096	0.462185	39.2222	61.6	94.5	6	289	TAPEFFK	TTKTFQV	ACNGCNCCNGARTTYTTYAA	ACYTGRAANGTYTTNGTNGT	512	512	63.4	94	72.96
Scl_1015	XP_022795883.1_647269_648780	888	8	198	485	QTFMYTVQ	NEAPTAIN	CARACNTTYATGTAYACNGTNCA	TTDATNGCNGTNGGNGCYTCRTT	512	3072	0.596429	72.1111	62	94	111	501	QPNKKFG	ENAVAGT	CARCCNAAYAARAARTTYGG	GTNCCNGCNACNGCRTTYTC	128	1024	67.4	86	72.9577
Scl_1016	XP_022804407.1_76562_77946	939	8	37	341	GLNVDPFY	NEYGGVVF	GGNYTNAAYGTNGAYCCNTTYTA	AANACNACNCCNCCRTAYTCRTT	4096	2048	0.522034	58.1111	65	89.5	14	444	PDFRTNF	ICNNGTK	CCNGAYTTYMGNACNAAYTT	TTNGTNCCRTTRTTRCADAT	1024	384	66.6	90	72.9361
Scl_1017	XP_022779494.1_503636_504114	354	8	19	128	CRELFKDP	FALVPCPN	TGYMGNGARYTNTTYAARGAYCC	TTNGGRCANGGNACNARNGCRAA	2048	8192	0.368932	11.4444	59.2	93.5	2	138	LPTKFVV	NQCGKFR	YTNCCNACNAARTTYGTNGT	CKRAAYTTNCCRCAYTGRTT	2048	256	66.2	98	72.9312
Scl_1018	XP_022781977.1_868501_869656	429	8	88	222	LKFARGCC	WATDDPNP	YTNAARTTYGCNMGNGGNTGYTG	GGRTTNGGRTCRTCNGTNGCCCA	8192	512	0.382812	16.2222	60.4	96	36	285	YNKNVGE	EAVGYYP	TAYAAYAARAAYGTNGGNGA	GGRTARTANCCNACNGCYTC	256	512	67.4	92.5	72.9309
Scl_1019	XP_022801672.1_176872_177970	678	8	93	310	SGDNPQWF	FYSMMWGT	WSNGGNGAYAAYCCNCARTGGTT	GTNCCCCACATCATNSWRTARAA	2048	256	0.507109	40.2222	60.9	91.5	85	354	HIKIWHD	IKKAPED	CAYATHAARATHTGGCAYGA	TCYTCNGGNGCYTTYTTDAT	72	384	70.4	90.5	72.9209
Scl_1020	XP_022789953.1_357991_358690	474	8	45	194	RWDYMDKV	YFNEPDHT	MGNTGGGAYTAYATGGAYAARGT	GTRTGRTCNGGYTCRTTRAARTA	128	256	0.48951	24.8889	72.7	92	37	220	ILISFDG	DNVTGYL	ATHYTNATHWSNTTYGAYGG	ARRTANCCNGTNACRTTRTC	4608	1024	56	94.5	72.9167
Scl_1021	XP_022790998.1_385204_386011	564	8	28	207	NSKIFHEP	GWHEDALK	AAYWSNAARATHTTYCAYGARCC	TTNARNGCRTCYTCRTGCCANCC	1536	1024	0.317919	19.1111	66.5	96	9	217	WTAPRCV	GFKPRVK	TGGACNGCNCCNMGNTGYGT	TTNACNCKNGGYTTRAANCC	1024	2048	60.4	93	72.9037
Scl_1022	XP_022807341.1_902107_903220	462	8	134	279	AWPHMRKQ	TDWSGPVK	GCNTGGCCNCAYATGMGNAARCA	TTNACNGGNCCNSWCCARTCNGT	512	8192	0.42446	22.1111	59.9	96	56	376	DKVVEEI	PTFGVIP	GAYAARGTNGTNGARGARAT	GGDATNACNCCRAANGTNGG	256	1536	63.1	96.5	72.8912
Scl_1023	XP_022784179.1_219910_220351	453	8	10	152	QSYAERFA	YKWIKENF	CARWSNTAYGCNGARMGNTTYGC	AARTTYTCYTTDATCCAYTTRTA	8192	96	0.422222	14	61.7	97.5	2	160	NKKMPVA	MYYRVAD	AAYAARAARATGCCNGTNGC	TCNGCNACNCKRTARTACAT	128	512	66.3	91	72.8898
Scl_1024	XP_022799728.1_159004_160185	723	8	142	374	FQALPQEM	VEFVKFNL	TTYCARGCNYTNCCNCARGARAT	ARRTTRAAYTTNACRAAYTCNAC	2048	1024	0.345455	26.8889	63	98.5	133	404	AGLYVWV	PDLLAGT	GCNGGNYTNTAYGTNTGGGT	GTNCCNGCNARNARRTCNGG	1024	8192	54.3	99	72.8383
Scl_1025	XP_022808054.1_84402_84980	351	8	22	130	PVGYIGDK	KDFALIRG	CCNGTNGGNTAYATHGGNGAYAA	CCNCKDATNARNGCRAARTCYTT	3072	6144	0.333333	13.7778	64	95	2	169	LRVDFGQ	EKIDKIT	YTNMGNGTNGAYTTYGGNCA	GTDATYTTRTCDATYTTYTC	4096	144	65.9	91.5	72.8228
Scl_1026	XP_022807317.1_11714_12838	624	8	154	353	ELKELWYF	HPFVWWIG	GARYTNAARGARYTNTGGTAYTT	CCDATCCACCANACRAANGGRTG	1024	192	0.471503	36.2222	64.3	94	18	361	LILGYMG	QFAKYLF	YTNATHYTNGGNTAYATGGG	AANARRTAYTTNGCRAAYTG	1536	512	60.8	94.5	72.815
Scl_1027	XP_022790970.1_420454_421117	459	8	36	180	QTHVDAVY	IDRCINRI	CARACNCAYGTNGAYGCNGTNTA	ATNCKRTTDATRCANCKRTCDAT	2048	4608	0.268116	11	54.7	96.5	3	218	VIFFTEM	GIPHAKG	GTNATHTTYTTYACNGARAT	CCYTTNGCRTGNGGDATNCC	384	768	68	97.5	72.7973
Scl_1028	XP_022781484.1_496590_497242	390	8	46	167	YAIITLEV	QEGKTVMY	TAYGCNATHATHACNYTNGARGT	TACATNACNGTYTTNCCYTCYTG	4608	512	0.347826	10.7778	63.7	99	18	209	AGFGLVG	DVKEFIA	GCNGGNTTYGGNYTNGTNGG	GCDATRAAYTCYTTNACRTC	4096	192	59.5	94.5	72.7828
Scl_1029	XP_022800614.1_120631_121516	519	8	73	237	EDEGAYKC	WYKDDKKL	GARGAYGARGGNGCNTAYAARTG	ARYTTYTTRTCRTCYTTRTACCA	512	128	0.537975	29.8889	65.8	93	36	281	EPTIEWF	KAGTVTR	GARCCNACNATHGARTGGTT	CKNGTNACNGTNCCNGCYTT	192	4096	65	90.5	72.7733
Scl_1030	XP_022777465.1_1315400_1315951	369	8	46	160	RLEDPEAC	DDVFEPAE	MGNYTNGARGAYCCNGARGCNTG	TCNGCNGGYTCRAANACRTCRTC	8192	1024	0.601852	24.1111	62.4	97.5	35	184	FILQVTF	VFHSYIC	TTYATHYTNCARGTNACNTT	CADATRTANSWRTGRAANAC	1536	1536	58.6	96.5	72.7603
Scl_1031	XP_022802472.1_13985_15061	501	7	107	265	FHECMKWD	NQLIKVDV	TTYCAYGARTGYATGAARTGGGA	ACRTCNACYTTDATNARYTGRTT	32	1536	0.245033	16.25	71.7	97	77	275	AMTPNYF	KEAKTWH	GCNATGACNCCNAAYTAYTT	TGCCANGTYTTNGCYTCYTT	256	128	73.2	97	72.7546
Scl_1032	XP_022784449.1_598877_599996	345	8	148	254	GDEQIGEI	KKTGARVT	GGNGAYGARCARATHGGNGARAT	GTNACNCKNGCNCCNGTYTTYTT	768	8192	0.31	13.3333	56.7	94	68	311	GVDAGIK	CFVKEAK	GGNGTNGAYGCNGGNATHAA	TTNGCYTCYTTNACRAARCA	1536	256	68.1	97.5	72.7407
Scl_1033	XP_022794286.1_1061339_1062414	492	8	64	219	PLLQWIDP	KPGFCTFD	CCNYTNYTNCARTGGATHGAYCC	TCRAANGTRCARAANCCNGGYTT	3072	1024	0.527027	32.6667	60.7	98.5	2	285	SNMPWYD	DPDGNVI	WSNAAYATGCCNTGGTAYGA	ATNACRTTNCCRTCNGGRTC	256	512	68.2	86.5	72.7388
Scl_1034	XP_022801574.1_970458_971631	558	8	90	267	PLQDVMVC	FQICHLPR	CCNYTNCARGAYGTNATGGTNTG	CKNGGNARRTGRCADATYTGRAA	2048	3072	0.64497	43	65.4	91.5	74	307	YLQGWPF	KHVINPF	TAYYTNCARGGNTGGCCNTT	AANGGRTTDATNACRTGYTT	512	384	71.7	84	72.7364
Scl_1035	XP_022784974.1_216869_217844	564	8	38	217	AKFIFDDY	EAIEMELT	GCNAARTTYATHTTYGAYGAYTA	GTNARYTCCATYTCDATNGCYTC	384	768	0.470238	29	63	94.5	15	315	FITIHQP	EPAIFLS	TTYATHACNATHCAYCARCC	SWNARRAADATNGCNGGYTC	288	6144	61.3	95.5	72.7147
Scl_1036	XP_022781458.1_814530_815584	951	8	12	320	IAKHLTQP	NPVKIGTV	ATHGCNAARCAYYTNACNCARCC	ACNGTNCCDATYTTNACNGGRTT	3072	3072	0.49	52.2222	61.9	97	4	339	CVISLQC	PNKVNQA	TGYGTNATHWSNYTNCARTG	GCYTGRTTNACYTTRTTNGG	6144	256	56	96.5	72.7058
Scl_1037	XP_022787663.1_553478_553908	381	8	26	144	NQIEVHPF	EEGFRTGR	AAYCARATHGARGTNCAYCCNTT	CKNCCNGTNCKRAANCCYTCYTC	768	8192	0.571429	16	60.7	97	5	152	SNFGIHH	PKIQEPW	WSNAAYTTYGGNATHCAYCA	CANGGYTCYTGDATYTTNGG	1536	384	65.2	93	72.6989
Scl_1038	XP_022782893.1_622243_622694	348	8	13	120	KYPGFTYE	CGNHDVGD	AARTAYCCNGGNTTYACNTAYGA	TCNCCNACRTCRTGRTTNCCRCA	1024	1024	0.306931	10.1111	65.8	96	3	140	EGALTKA	NFGDDFY	GARGGNGCNYTNACNAARGC	TARAARTCRTCNCCRAARTT	2048	128	62.8	92	72.6862
Scl_1039	XP_022798612.1_319360_320458	462	8	70	215	PEVFYIYE	KIIHLMRD	CCNGARGTNTTYTAYATHTAYGA	TCNCKCATNARRTGDATDATYTT	768	2304	0.568345	26	63.6	93	61	305	FLGQIFN	FDFAGIP	TTYYTNGGNCARATHTTYAA	GGDATNCCNGCRAARTCRAA	768	384	67.5	90.5	72.6747
Scl_1040	XP_022802342.1_461892_462586	351	8	79	187	IPVYHDMT	FKMICLNK	ATHCCNGTNTAYCAYGAYATGAC	TTRTTNARRCADATCATYTTRAA	384	384	0.460784	17.2222	71.1	88.5	7	200	YWLEVTF	GINTACV	TAYTGGYTNGARGTNACNTT	ACRCANGCNGTRTTDATNCC	512	768	67.6	88.5	72.6742
Scl_1041	XP_022804196.1_87092_88163	582	8	97	282	QGFCVITF	YTFMVFLS	CARGGNTTYTGYGTNATHACNTT	SWNARRAANACCATRAANGTRTA	1536	4096	0.55618	35.5556	61.5	96	70	292	VALTVMP	INPFIYA	GTNGCNYTNACNGTNATGCC	GCRTADATRAANGGRTTDAT	2048	288	62.9	93	72.6666
Scl_1042	XP_022796551.1_123802_124962	693	7	127	349	QEDCPAAF	YCICFLAI	CARGARGAYTGYCCNGCNGCNTT	ATNGCNARRAARCADATRCARTA	1024	1536	0.305556	27.625	63.5	99	67	384	GIKFQTW	FWYICVT	GGNATHAARTTYCARACNTG	GTNACRCADATRTACCARAA	384	96	76.7	98	72.6318
Scl_1043	XP_022781157.1_797548_798370	558	8	14	191	GVIKANEI	QEAMKLAA	GGNGTNATHAARGCNAAYGARAT	GCNGCNARYTTCATNGCYTCYTG	1536	1024	0.304094	22.8889	61.6	92	4	204	QVLAKGF	AAKMVLE	CARGTNYTNGCNAARGGNTT	TCNARNACCATYTTNGCNGC	2048	1024	63.3	98	72.6275
Scl_1044	XP_022788522.1_160620_161743	441	8	134	272	CATQFQFD	QGITTAAF	TGYGCNACNCARTTYCARTTYGA	AANGCNGCNGTNGTDATNCCYTG	512	6144	0.431818	22	62.4	92.5	73	296	GETHKYG	TVQGILN	GGNGARACNCAYAARTAYGG	TTNARDATNCCYTGNACNGT	256	3072	65.6	94.5	72.6214
Scl_1045	XP_022779043.1_2611547_2612226	372	8	59	174	IVFTHTCK	INTKLVEF	ATHGTNTTYACNCAYACNTGYAA	AAYTCNACNARYTTNGTRTTDAT	1536	3072	0.201835	5.88889	66.1	96	3	214	TVTELDQ	EKRMINK	ACNGTNACNGARYTNGAYCA	TTRTTDATCATNCKYTTYTC	2048	192	63.9	91	72.6184
Scl_1046	XP_022805067.1_144034_144725	429	8	11	145	DEPWSQWV	KMVRWEDH	GAYGARCCNTGGWSNCARTGGGT	TGRTCYTCCCANCKNACCATYTT	512	256	0.132812	5.88889	61.6	97.5	2	218	CWVCFAT	IGKVCFG	TGYTGGGTNTGYTTYGCNAC	CCRAARCANACYTTNCCDAT	128	384	66.9	91	72.6184
Scl_1047	XP_022798397.1_246877_248301	1056	8	64	407	VEFLPTNG	EWAEERLL	GTNGARTTYYTNCCNACNAAYGG	ARNARNCKYTCYTCNGCCCAYTC	4096	4096	0.343284	39.5556	54.1	98.5	46	415	EIATYNP	DHIVERR	GARATHGCNACNTAYAAYCC	CKNCKYTCNACDATRTGRTC	384	1536	65.7	94.5	72.6149
Scl_1048	XP_022808680.1_19416_20023	477	7	57	207	LVDATIDQ	EDEKLAMV	YTNGTNGAYGCNACNATHGAYCA	ACCATNGCNARYTTYTCRTCYTC	6144	512	0.566434	24	64.4	100	31	226	AMNDFKH	HNKDFML	GCNATGAAYGAYTTYAARCA	ARCATRAARTCYTTRTTRTG	64	64	78.2	95	72.6069
Scl_1049	XP_022780710.1_740909_741968	564	8	34	213	KRFTVYQI	PEVAQLDF	AARMGNTTYACNGTNTAYCARAT	AARTCNARYTGNGCNACYTCNGG	2048	4096	0.32948	21.6667	65.2	96	23	252	PIVGYEV	TAASQWD	CCNATHGTNGGNTAYGARGT	TCCCAYTGNSWNGCNGCNGT	768	2048	55.8	98	72.5997
Scl_1050	XP_022805131.1_183924_184775	483	8	12	164	KEHADRFD	IKWMAPES	AARGARCAYGCNGAYMGNTTYGA	SWYTCNGGNGCCATCCAYTTDAT	1024	768	0.273973	12.5556	65.3	93	1	172	DGPIKVA	IQDQIYT	GAYGGNCCNATHAARGTNGC	GTRTADATYTGRTCYTGDAT	768	144	67.3	90.5	72.585
Scl_1051	XP_022799924.1_275197_275821	393	8	36	158	LVVKAKHY	FNRHFVLP	YTNGTNGTNAARGCNAARCAYTA	GGNARNACRAARTGNCKRTTRAA	4096	4096	0.310345	14.3333	59.4	98	21	185	NYRPDEV	VEAERKA	AAYTAYMGNCCNGAYGARGT	GCYTTNCKYTCNGCYTCNAC	512	1024	61.4	97	72.5365
Scl_1052	XP_022794293.1_254244_254781	348	8	12	119	KLKLDNFT	WKHAIKRQ	AARYTNAARYTNGAYAAYTTYAC	TGNCKYTTDATNGCRTGYTTCCA	2048	768	0.346535	14.2222	61.8	93	3	144	GPQVNFK	FCEGGKS	GGNCCNCARGTNAAYTTYAA	SWYTTNCCNCCYTCRCARAA	512	1024	67	94	72.5293
Scl_1053	XP_022809202.1_436862_439706	2004	7	74	733	LPNKTIGY	NQEDNTRL	YTNCCNAAYAARACNATHGGNTA	ARNCKNGTRTTRTCYTCYTGRTT	6144	2048	0.520737	139.875	65.4	93	62	797	YAVDKIN	VAFIPTY	TAYGCNGTNGAYAARATHAA	TANGTNGGDATRAANGCNAC	384	1536	70.6	94	72.5242
Scl_1054	XP_022799114.1_84758_85363	393	8	15	137	CIFYAIFG	VYFTFGLA	TGYATHTTYTAYGCNATHTTYGG	GCNARNCCRAANGTRAARTANAC	576	4096	0.191304	9.22222	61.2	100	5	159	APSTVWG	DEPPWGF	GCNCCNWSNACNGTNTGGGG	AANCCCCANGGNGGYTCRTC	4096	256	60.7	94.5	72.5226
Scl_1055	XP_022795918.1_192807_193639	669	8	21	235	ESLCGFQI	WFGKRQDS	GARWSNYTNTGYGGNTTYCARAT	SWRTCYTGNCKYTTNCCRAACCA	8192	2048	0.741463	65.2222	59.8	98.5	3	253	LAEVTNE	ENDDETR	YTNGCNGARGTNACNAAYGA	CKNGTYTCRTCRTCRTTYTC	2048	256	64.6	86.5	72.5041
Scl_1056	XP_022798359.1_146155_146811	378	8	10	127	TKPLLDKD	HPFTKTDL	ACNAARCCNYTNYTNGAYAARGA	ARRTCNGTYTTNGTRAANGGRTG	8192	2048	0.297297	9.66667	55.8	97.5	1	203	PDFYEYF	TDFKAGI	CCNGAYTTYTAYGARTAYTT	ATNCCNGCYTTRAARTCNGT	128	512	71	92	72.4997
Scl_1057	XP_022799384.1_437056_438310	447	8	133	273	VHCMKPQM	FAVCMAPF	GTNCAYTGYATGAARCCNCARAT	AANGGNGCCATRCANACNGCRAA	256	1024	0.610687	33.5556	68	92.5	93	321	ISWPFGE	NPIIYSV	ATHWSNTGGCCNTTYGGNGA	ACNSWRTADATDATNGGRTT	1536	2304	57.3	95.5	72.4824
Scl_1058	XP_022804534.1_2464267_2465013	369	8	12	126	KRRWEQDE	EIHFHIQR	AARMGNMGNTGGGARCARGAYGA	CKYTGDATRTGRAARTGDATYTC	1024	576	0.361111	13.4444	63.2	91	4	149	QNALYIF	WCCKQWK	CARAAYGCNYTNTAYATHTT	TTCCAYTGYTTRCARCACCA	768	16	69.6	92	72.4779
Scl_1059	XP_022794685.1_38374_39137	402	8	108	233	ANEIQAVN	FNGAEENV	GCNAAYGARATHCARGCNGTNAA	ACRTTYTCYTCNGCNCCRTTRAA	1536	512	0.495798	18.7778	63	95.5	91	245	KHLDAIT	HGFITQH	AARCAYYTNGAYGCNATHAC	TGYTGNGTDATRAANCCRTG	768	384	66.6	90	72.4619
Scl_1060	XP_022801239.1_135299_136124	558	8	55	232	NVILNGGM	AYTEGQRC	AAYGTNATHYTNAAYGGNGGNAT	CANCKYTGNCCYTCNGTRTANGC	6144	4096	0.573099	37.1111	60.7	96	7	240	GEVKPTQ	YTVKCYN	GGNGARGTNAARCCNACNCA	TTRTARCAYTTNACNGTRTA	1024	256	69.6	86.5	72.4536
Scl_1061	XP_022791493.1_277604_278534	522	8	101	266	MIRKAITW	FPWVNTVA	ATGATHMGNAARGCNATHACNTG	GCNACNGTRTTNACCCANGGRAA	2304	1024	0.591195	34.6667	64.3	89.5	63	280	PKAELFI	NPYVYYW	CCNAARGCNGARYTNTTYAT	CARTARTANACRTANGGRTT	1024	256	63.8	95.5	72.4505
Scl_1062	XP_022810297.1_207592_208502	708	8	50	277	PVEWLHPK	FHAKQIVP	CCNGTNGARTGGYTNCAYCCNAA	GGNACDATYTGYTTNGCRTGRAA	2048	768	0.655963	58.7778	66.9	94.5	12	299	PNDTEKM	VVSFTVG	CCNAAYGAYACNGARAARAT	CCNACNGTRAANSWNACNAC	256	8192	55.2	93.5	72.4477
Scl_1063	XP_022806497.1_49858_50625	636	8	34	237	KFAELAYQ	CEQKAEDS	AARTTYGCNGARYTNGCNTAYCA	SWRTCYTCNGCYTTYTGYTCRCA	2048	1024	0.466667	28.1111	63	92.5	20	249	VDTHHGP	CNVPVLH	GTNGAYACNCAYCAYGGNCC	TGNARNACNGGNACRTTRCA	512	2048	63.4	95	72.4386
Scl_1064	XP_022810375.1_917976_918774	513	8	19	181	KIEVTAED	CIDELTRT	AARATHGARGTNACNGCNGARGA	GTNCKNGTNARYTCRTCDATRCA	1536	6144	0.551282	29.6667	62.1	97.5	8	225	VPLKEGE	KHWGCGE	GTNCCNYTNAARGARGGNGA	TCNCCRCANCCCCARTGYTT	2048	128	67.6	86.5	72.4363
Scl_1065	XP_022781556.1_1076904_1077318	345	8	17	123	HASNHLQY	MKVDLVHD	CAYGCNWSNAAYCAYYTNCARTA	TCRTGNACNARRTCNACYTTCAT	8192	1024	0.21	7.88889	55.4	99	9	131	PKYTPEE	NVEMQLQ	CCNAARTAYACNCCNGARGA	TGNARYTGCATYTCNACRTT	512	256	66.5	95.5	72.435
Scl_1066	XP_022800614.1_146051_146884	483	8	89	241	KSEIQGWF	KKTVESTP	AARWSNGARATHCARGGNTGGTT	GGNGTNSWYTCNACNGTYTTYTT	1536	8192	0.349315	16.5556	56.9	97.5	81	271	EQKIEPI	ANENICR	GARCARAARATHGARCCNAT	CKRCADATRTTYTCRTTNGC	192	384	65.9	95	72.4208
Scl_1067	XP_022787550.1_499391_500312	813	8	15	277	IERAGMDG	DWLGRNLY	ATHGARMGNGCNGGNATGGAYGG	TANARRTTNCKNCCNARCCARTC	1536	8192	0.542969	47.8889	56.8	97.5	1	296	YLFWTDW	EVAVAKL	TAYYTNTTYTGGACNGAYTG	ARYTTNGCNACNGCNACYTC	256	2048	63.1	94	72.4208
Scl_1068	XP_022779683.1_690829_692365	963	8	99	411	KQLQAFEN	ICKYARLY	AARCARYTNCARGCNTTYGARAA	TANARNCKNGCRTAYTTRCADAT	1024	6144	0.617647	79	63.2	92	67	493	DFADDGF	CKFMQGT	GAYTTYGCNGAYGAYGGNTT	GTNCCYTGCATRAAYTTRCA	256	64	68.3	84	72.4063
Scl_1069	XP_022805122.1_43649_44370	471	8	104	252	YMEYLADA	FYVNLILT	TAYATGGARTAYYTNGCNGAYGC	GTNARDATNARRTTNACRTARAA	512	6144	0.603448	25.1111	57.1	97.5	12	280	QKRTIKE	YNMVLKP	CARAARMGNACNATHAARGA	GGYTTNARNACCATRTTRTA	768	256	67.6	92	72.4062
Scl_1070	XP_022789814.1_551213_552330	453	8	77	219	GFATDEFD	WKKAFLIE	GGNTTYGCNACNGAYGARTTYGA	TCDATNARRAANGCYTTYTTCCA	1024	768	0.455882	22.4444	66.6	98.5	49	229	FGEDVYE	FIKLAVS	TTYGGNGARGAYGTNTAYGA	SWNACNGCNARYTTDATRAA	256	6144	62.9	86.5	72.3879
Scl_1071	XP_022789459.1_247124_247823	387	8	56	176	CCPMELAK	YPIDVVKS	TGYTGYCCNATGGARYTNGCNAA	SWYTTNACNACRTCDATNGGRTA	1024	6144	0.657895	24	59.2	94.5	2	230	FGLYKGM	FPTNAAT	TTYGGNYTNTAYAARGGNAT	GTNGCNGCRTTNGTNGGRAA	1024	1024	62.6	98	72.3856
Scl_1072	XP_022806286.1_119224_120173	645	8	51	257	KELTLING	KTVEFAIE	AARGARYTNACNYTNATHAAYGG	TCDATNGCRAAYTCNACNGTYTT	6144	1536	0.325	25.3333	59.2	91	21	281	IHVTFEN	EEMMGPV	ATHCAYGTNACNTTYGARAA	ACNGGNCCCATCATYTCYTC	384	64	71.9	92	72.3606
Scl_1073	XP_022786442.1_126410_127502	360	8	52	163	HVIGLEPE	IFQKGRCE	CAYGTNATHGGNYTNGARCCNGA	TCRCANCKNCCYTTYTGRAADAT	6144	1536	0.628571	30.7778	63.5	95.5	34	310	TNPGTGV	AFFQWEG	ACNAAYCCNGGNACNGGNGT	CCYTCCCAYTGRAARAANGC	2048	64	63.4	91	72.3519
Scl_1074	XP_022789244.1_587021_589451	1227	7	254	654	RDVMQNHM	FPWQHTHI	MGNGAYGTNATGCARAAYCAYAT	ATRTGNGTRTGYTGCCANGGRAA	512	256	0.672634	90.125	71.7	94.5	246	664	FYDHYGV	VDERCVP	TTYTAYGAYCAYTAYGGNGT	GGNACRCANCKYTCRTCNAC	128	1024	64.6	98	72.3463
Scl_1075	XP_022779807.1_884194_885268	615	8	140	336	DLRNKKGF	HAIFSQYV	GAYYTNMGNAAYAARAARGGNTT	ACRTAYTGNSWRAADATNGCRTG	4096	3072	0.73545	47.4444	58.4	98.5	109	351	GNTPLMY	VTVADRR	GGNAAYACNCCNYTNATGTA	CKNCKRTCNGCNACNGTNAC	1024	8192	56.9	97.5	72.3387
Scl_1076	XP_022802770.1_171607_173344	1521	8	89	587	EETNQQNK	QIEEILDD	GARGARACNAAYCARCARAAYAA	TCRTCNARDATYTCYTCDATYTG	256	1152	0.220408	30.7778	61.7	96.5	24	608	TGGDAIY	TVLPKIV	ACNGGNGGNGAYGCNATHTA	ACDATYTTNGGNARNACNGT	1536	3072	59.6	95.5	72.2994
Scl_1077	XP_022789472.1_461593_462652	771	8	64	312	LTWGVLQE	GQLFIFYT	YTNACNTGGGGNGTNYTNCARGA	GTRTARAADATRAANARYTGNCC	8192	1536	0.380165	29.8889	57.7	98	8	327	VQLCVFG	VFTIIMT	GTNCARYTNTGYGTNTTYGG	GTCATDATDATNGTRAANAC	1024	288	61.2	96.5	72.2933
Scl_1078	XP_022794949.1_214907_215994	702	8	66	291	AVFAMPFT	TWLAMLNS	GCNGTNTTYGCNATGCCNTTYAC	SWRTTNARCATNGCNARCCANGT	1024	8192	0.578704	49	53.8	95	49	304	TKTNAFV	IYGLMNR	ACNAARACNAAYGCNTTYGT	CKRTTCATNARNCCRTADAT	512	768	64.2	98	72.2839
Scl_1079	XP_022805278.1_41160_42146	501	8	76	234	PGCRWCTN	FKGSYYNY	CCNGGNTGYMGNTGGTGYACNAA	TARTTRTARTANSWNCCYTTRAA	2048	2048	0.687075	36.1111	53.7	97	8	326	VEACKCM	VTPPGKH	GTNGARGCNTGYAARTGYAT	TGYTTNCCNGGNGGNGTNAC	256	2048	67.4	94.5	72.2828
Scl_1080	XP_022802640.1_204769_205804	900	7	38	329	YAFCNHCK	HDQAETPV	TAYGCNTTYTGYAAYCAYTGYAA	ACNGGNGTYTCNGCYTGRTCRTG	256	1024	0.460432	49.375	72.6	98	14	346	DTGDVKI	GFTTYME	GAYACNGGNGAYGTNAARAT	TCCATRTANGTNGTRAANCC	512	256	67.1	96	72.2712
Scl_1081	XP_022781733.1_304875_305697	498	8	68	225	YSAFMGCF	AKKTVWLI	TAYWSNGCNTTYATGGGNTGYTT	ATNARCCANACNGTYTTYTTNGC	2048	2048	0.410596	22.2222	60.9	92	49	254	VPQGLAY	HGHTDIF	GTNCCNCARGGNYTNGCNTA	AADATRTCNGTRTGNCCRTG	4096	384	64.9	96.5	72.2684
Scl_1082	XP_022805391.1_68514_70029	939	8	55	359	DSILFYYQ	MTTVGYGD	GAYWSNATHYTNTTYTAYTAYCA	TCNCCRTANCCNACNGTNGTCAT	6144	2048	0.684028	86.5556	57.7	100	9	381	SGMRFET	CAVFGVC	WSNGGNATGMGNTTYGARAC	CANACNCCRAANACNGCRCA	2048	1024	58.6	90	72.2665
Scl_1083	XP_022782627.1_755940_756981	606	8	49	242	LGVADFMV	YFAKFLHY	YTNGGNGTNGCNGAYTTYATGGT	TARTGNARRAAYTTNGCRAARTA	2048	1024	0.524064	37.4444	62.7	97	18	253	VAVMVGN	FANFVIY	GTNGCNGTNATGGTNGGNAA	TADATNACRAARTTNGCRAA	1024	384	63.2	89.5	72.2653
Scl_1084	XP_022797111.1_47464_48134	468	8	70	217	KQWLIDDW	TDYETATP	AARCARTGGYTNATHGAYGAYTG	GGNGTNGCNGTYTCRTARTCNGT	384	2048	0.248227	10.7778	60.8	98.5	61	225	VKITIPD	EYHRRAA	GTNAARATHACNATHCCNGA	GCNGCNCKNCKRTGRTAYTC	1152	2048	59.4	97	72.2503
Scl_1085	XP_022786313.1_554534_556640	1857	7	55	665	IFMHRTNI	KEYMRDVT	ATHTTYATGCAYMGNACNAAYAT	GTNACRTCNCKCATRTAYTCYTT	768	512	0.200331	42.375	66.3	97	10	685	WKPDTEK	QYYEFGT	TGGAARCCNGAYACNGARAA	GTNCCRAAYTCRTARTAYTG	128	128	72.2	99	72.2362
Scl_1086	XP_022792978.1_109588_110772	408	8	122	249	KIMTATIW	CWFPAHAM	AARATHATGACNGCNACNATHTG	ATNGCRTGNGCNGGRAACCARCA	1152	512	0.655172	33.4444	67	90	103	289	IDRFFAV	AIDPFLY	ATHGAYMGNTTYTTYGCNGT	TANARRAANGGRTCDATNGC	768	1536	63.3	92.5	72.212
Scl_1087	XP_022798482.1_53746_54275	411	8	18	146	MPKDKHEN	QGNPLPQD	ATGCCNAARGAYAARCAYGARAA	TCYTGNGGNARNGGRTTNCCYTG	128	4096	0.139344	7.77778	64.9	95.5	8	162	SGKECHD	NGTAKLL	WSNGGNAARGARTGYCAYGA	ARNARYTTNGCNGTNCCRTT	1024	4096	61.6	94	72.2103
Scl_1088	XP_022800590.1_53650_54247	429	8	38	172	YHFPRKQG	KQYNPSVV	TAYCAYTTYCCNMGNAARCARGG	ACNACNSWNGGRTTRTAYTGYTT	1024	4096	0.375	18.8889	60.2	96	30	182	VRFGEVT	HYFETFA	GTNMGNTTYGGNGARGTNAC	GCRAANGTYTCRAARTARTG	2048	128	65.4	93	72.2067
Scl_1089	XP_022786998.1_359032_360782	1398	7	98	555	PFIYVYKN	IKVFVLHQ	CCNTTYATHTAYGTNTAYAARAA	TGRTGNARNACRAANACYTTDAT	768	3072	0.137472	22.5	65.9	100	80	570	FYMDTND	TAVINMP	TTYTAYATGGAYACNAAYGA	GGCATRTTDATNACNGCNGT	64	384	71	100	72.2009
Scl_1090	XP_022799794.1_337383_338487	588	8	113	300	EDHNTQYF	NELDLSMA	GARGAYCAYAAYACNCARTAYTT	GCCATNSWNARRTCNARYTCRTT	256	8192	0.59116	38.8889	60.2	92	82	360	DEYLFFH	IELFPFG	GAYGARTAYYTNTTYTTYCA	CCRAANGGRAANARYTCDAT	256	768	64.4	95.5	72.1958
Scl_1091	XP_022783903.1_268998_269769	507	8	97	257	KEQPKKDI	DEKTVKCM	AARGARCARCCNAARAARGAYAT	ATRCAYTTNACNGTYTTYTCRTC	256	512	0.56	26.6667	66.7	91.5	38	266	TLGEYAQ	CGRGGKC	ACNYTNGGNGARTAYGCNCA	CAYTTNCCNCCNCKNCCRCA	2048	2048	56.4	99	72.1863
Scl_1092	XP_022790519.1_677250_678765	1026	7	15	348	AEGYKCDT	ENVGDTDI	GCNGARGGNTAYAARTGYGAYAC	ATRTCNGTRTCNCCNACRTTYTC	512	1024	0.545171	68.625	69.3	98	5	403	WKIRNNG	PKAYGEI	TGGAARATHMGNAAYAAYGG	ATYTCNCCRTANGCYTTNGG	192	512	66.8	97	72.1745
Scl_1093	XP_022795895.1_132559_133169	411	7	42	170	YVWALEQE	YHVFQDGE	TAYGTNTGGGCNYTNGARCARGA	TCNCCRTCYTGRAANACRTGRTA	1024	512	0.709402	39.625	69.1	99	9	195	CIAVLHH	YDKGNWC	TGYATHGCNGTNYTNCAYCA	CACCARTTNCCYTTRTCRTA	1536	64	69.6	97	72.171
Scl_1094	XP_022791854.1_118236_118903	444	8	61	200	LTPEDCNA	WNNIGLLG	YTNACNCCNGARGAYTGYAAYGC	CCNARNARNCCDATRTTRTTCCA	2048	3072	0.315789	14.2222	60.7	93	2	213	EEFHKRY	EALKYNK	GARGARTTYCAYAARMGNTA	TTRTTRTAYTTNARNGCYTC	256	512	64.4	97	72.1618
Scl_1095	XP_022783207.1_123109_124177	705	8	46	272	KRYQTLVQ	QYHELVRK	AARMGNTAYCARACNYTNGTNCA	TTNCKNACNARYTCRTGRTAYTG	8192	4096	0.5	37.4444	59.8	93	18	348	RACEQME	FAQIYSK	MGNGCNTGYGARCARATGGA	TTNSWRTADATYTGNGCRAA	256	1536	66.4	93	72.1528
Scl_1096	XP_022785169.1_111100_112288	543	8	65	237	GYETLTEE	VNPFAETA	GGNTAYGARACNYTNACNGARGA	GCNGTYTCNGCRAANGGRTTNAC	4096	2048	0.803681	45.3333	55.4	96.5	38	252	SPFTRHM	NAWTHDL	WSNCCNTTYACNMGNCAYAT	ARRTCRTGNGTCCANGCRTT	8192	256	63.8	95.5	72.1473
Scl_1097	XP_022796762.1_363502_364428	810	8	21	282	LEPVEVVQ	KQVAYKFY	YTNGARCCNGTNGARGTNGTNCA	TARAAYTTRTANGCNACYTGYTT	8192	512	0.555118	44.8889	56.8	93.5	3	304	NETANET	QKKPFGD	AAYGARACNGCNAAYGARAC	TCNCCRAANGGYTTYTTYTG	256	256	65.4	95.5	72.1183
Scl_1098	XP_022805079.1_91170_91967	624	8	28	227	EHKYAVQF	GQVGDLIA	GARCAYAARTAYGCNGTNCARTT	GCDATNARRTCNCCNACYTGNCC	512	6144	0.369792	24	65.2	95.5	12	261	PNTLQAV	DVEVEEM	CCNAAYACNYTNCARGCNGT	ATYTCYTCNACYTCNACRTC	2048	256	59.6	93.5	72.1156
Scl_1099	XP_022788672.1_427153_427707	486	8	19	172	ALCDRFGC	NKGFVVWA	GCNYTNTGYGAYMGNTTYGGNTG	GCCCANACNACRAANCCYTTRTT	8192	512	0.616438	30.7778	62.2	94.5	6	188	GLGMNFF	GYFVPYV	GGNYTNGGNATGAAYTTYTT	ACRTANGGNACRAARTANCC	512	512	62.7	93.5	72.0894
Scl_1100	XP_022792013.1_516683_517213	417	8	29	159	VENQDIAQ	KFYSPDTY	GTNGARAAYCARGAYATHGCNCA	TANGTRTCNGGNSWRTARAAYTT	768	4096	0.491935	17.8889	60.2	98.5	4	168	GLYTPNE	DFIDLFR	GGNYTNTAYACNCCNAAYGA	CKRAANARRTCDATRAARTC	2048	768	62.8	93	72.0884
Scl_1101	XP_022797581.1_73731_74523	645	8	29	235	SWPWQVEI	CQDGAGKW	WSNTGGCCNTGGCARGTNGARAT	CAYTTNCCNGCNCCRTCYTGRCA	1024	1024	0.527638	36.4444	65.1	95.5	16	249	QKRIVGG	TWGVGCA	CARAARMGNATHGTNGGNGG	GCRCANCCNACNCCCCANGT	1536	512	60.6	91	72.087
Scl_1102	XP_022794983.1_405237_405703	375	8	23	139	DKHGCPAY	DQTVPDLA	GAYAARCAYGGNTGYCCNGCNTA	GCNARRTCNGGNACNGTYTGRTC	1024	4096	0.1	4	65.4	100	4	148	KLEGLED	DDTPSFF	AARYTNGARGGNYTNGARGA	AARAANSWNGGNGTRTCRTC	2048	2048	51.8	99	72.074
Scl_1103	XP_022797810.1_38030_39019	543	8	82	254	KVKMVRNQ	WFVQAIVD	AARGTNAARATGGTNMGNAAYCA	TCNACDATNGCYTGNACRAACCA	1024	768	0.512195	30.4444	63.7	87.5	40	300	IVNNVDF	KQIPAPV	ATHGTNAAYAAYGTNGAYTT	ACNGGNGCNGGDATYTGYTT	384	768	66.2	95.5	72.067
Scl_1104	XP_022799753.1_131619_132204	441	8	29	167	KAVMWYNH	VHEKLEML	AARGCNGTNATGTGGTAYAAYCA	ARCATYTCNARYTTYTCRTGNAC	128	1024	0.537879	28	67.7	93	19	175	GNLVIKP	CVPLVLN	GGNAAYYTNGTNATHAARCC	TTNARNACNARNGGNACRCA	1536	8192	56	96.5	72.0639
Scl_1105	XP_022778180.1_1104935_1106074	1014	8	22	351	LSFCPQNY	QPADNHNG	YTNWSNTTYTGYCCNCARAAYTA	CCRTTRTGRTTRTCNGCNGGYTG	8192	512	0.575851	64	64.4	92	9	381	CLDFRAP	DPFGKIG	TGYYTNGAYTTYMGNGCNCC	CCDATYTTNCCRAANGGRTC	2048	384	62.3	90	72.0563
Scl_1106	XP_022802012.1_106477_107082	417	8	32	162	LTDHAPAQ	PFRCGYCA	YTNACNGAYCAYGCNCCNGCNCA	GCRCARTANCCRCANCKRAANGG	8192	2048	0.395161	16.4444	59.2	94	5	179	RDLVAQE	NQHVRVH	MGNGAYYTNGTNGCNCARGA	TGNACNCKNACRTGYTGRTT	4096	1024	61.4	100	72.0454
Scl_1107	XP_022793132.1_234837_235909	798	8	51	308	KSHDHGKM	QCMYTDSV	AARWSNCAYGAYCAYGGNAARAT	ACNSWRTCNGTRTACATRCAYTG	2048	1024	0.409639	47.5556	62.4	90.5	23	343	RYTLEEK	EIAMEVF	MGNTAYACNYTNGARGARAA	AANACYTCCATNGCDATYTC	2048	192	65.8	92	72.0316
Scl_1108	XP_022789469.1_117754_118796	1041	8	20	358	CDKSYCDM	TDPTAVAV	TGYGAYAARWSNTAYTGYGAYAT	ACNGCNACNGCNGTNGGRTCNGT	1024	8192	0.591463	69.2222	53.2	93	9	367	DKKPYEC	TAKEMGH	GAYAARAARCCNTAYGARTG	TGNCCCATYTCYTTNGCNGT	128	256	72.8	89	72.025
Scl_1109	XP_022795285.1_458250_458778	390	8	24	145	KEGYVPPD	QIEELQAK	AARGARGGNTAYGTNCCNCCNGA	TTNGCYTGNARYTCYTCDATYTG	2048	1536	0.486726	18.4444	62.1	93	13	156	PDGTWRK	GELVNPE	CCNGAYGGNACNTGGMGNAA	TCNGGRTTNACNARYTCNCC	1024	2048	61.2	98	72.0196
Scl_1110	XP_022805019.1_105515_105972	351	8	22	130	HFTISHED	KEYYPVRP	CAYTTYACNATHWSNCAYGARGA	GGNCKNACNGGRTARTAYTCYTT	3072	2048	0.303922	9.55556	56.6	97	6	144	NKIPAQK	NPAATGK	AAYAARATHCCNGCNCARAA	TTNCCNGTNGCNGCNGGRTT	384	2048	65.8	96	72.0125
Scl_1111	XP_022794296.1_460111_461242	732	8	115	350	GENPLFYA	VFQCYISQ	GGNGARAAYCCNYTNTTYTAYGC	TGNSWDATRTARCAYTGRAANAC	2048	3072	0.441048	37.5556	61.1	97	56	359	DSKEFKY	TKQKILE	GAYWSNAARGARTTYAARTA	TCNARDATYTTYTGYTTNGT	512	768	63.8	90	72.0032
Scl_1112	XP_022799798.1_346441_347923	981	7	147	465	VLEIYQWT	EWQRFFKL	GTNYTNGARATHTAYCARTGGAC	ARYTTRAARAANCKYTGCCAYTC	768	512	0.59	66.25	67.4	93.5	68	481	IDTWIQF	KTYGFPL	ATHGAYACNTGGATHCARTT	ARNGGRAANCCRTANGTYTT	144	1024	70.1	100	71.9952
Scl_1113	XP_022787226.1_52239_53063	684	8	41	260	CMATLIDK	GCHSDYRY	TGYATGGCNACNYTNATHGAYAA	TANCKRTARTCNSWRTGRCANCC	1536	8192	0.636792	48.5556	56.2	94.5	33	278	SVFGDIE	KWIKFRG	WSNGTNTTYGGNGAYATHGA	CCNCKRAAYTTDATCCAYTT	3072	192	65.8	94	71.9924
Scl_1114	XP_022802903.1_213070_214670	1077	8	139	489	PFKVERFH	VQWNAPLD	CCNTTYAARGTNGARMGNTTYCA	TCNARNGGNGCRTTCCAYTGNAC	2048	2048	0.691395	87.8889	64.8	93.5	76	515	CEIFTDI	FGEELIN	TGYGARATHTTYACNGAYAT	TTDATNARYTCYTCNCCRAA	192	768	67.3	80	71.9865
Scl_1115	XP_022806286.1_122552_123469	693	8	24	246	CFEVENYM	QEVIRTWF	TGYTTYGARGTNGARAAYTAYAT	AACCANGTNCKDATNACYTCYTG	256	1536	0.430556	29.7778	70.5	90	14	259	HDMSQNG	ITIPHRL	CAYGAYATGWSNCARAAYGG	ARNCKRTGNGGDATNGTDAT	256	4608	56.8	95.5	71.9711
Scl_1116	XP_022786712.1_310232_310913	429	8	64	198	TIHSPEFK	QHEVDHLK	ACNATHCAYWSNCCNGARTTYAA	TTNARRTGRTCNACYTCRTGYTG	6144	1024	0.40625	21.5556	62.6	96	46	220	RQVGDPI	KNDWRNY	MGNCARGTNGGNGAYCCNAT	TARTTNCKCCARTCRTTYTT	2048	128	67.7	87.5	71.955
Scl_1117	XP_022791157.1_303160_304513	1044	8	67	406	CAFPPNDD	DGFVRIWQ	TGYGCNTTYCCNCCNAAYGAYGA	TGCCADATNCKNACRAANCCRTC	1024	1536	0.530303	67.2222	64.9	91.5	57	428	GLDQVMK	INKLVPP	GGNYTNGAYCARGTNATGAA	GGNGGNACNARYTTRTTDAT	512	1536	65.7	86	71.9458
Scl_1118	XP_022782912.1_541542_542108	501	8	18	176	QELQHTQH	MNMNFAPH	CARGARYTNCARCAYACNCARCA	TGNGGNGCRAARTTCATRTTCAT	1024	128	0.164474	6.11111	62.6	100	6	184	QLNNKSE	YMNMYPP	CARYTNAAYAAYAARWSNGA	GGNGGRTACATRTTCATRTA	2048	32	56.6	96.5	71.9429
Scl_1119	XP_022784808.1_419307_423329	1983	7	177	829	VTRELDYE	EDINDNRP	GTNACNMGNGARYTNGAYTAYGA	GGNCKRTTRTCRTTDATRTCYTC	8192	768	0.520312	143.375	60.8	95	94	947	EAKDKGN	NDNYPVF	GARGCNAARGAYAARGGNAA	AANACNGGRTARTTRTCRTT	256	256	71.4	94	71.9053
Scl_1120	XP_022779141.1_657305_658172	462	8	39	184	KRQVAIKI	YAYAPPEI	AARMGNCARGTNGCNATHAARAT	ATYTCNGGNGGNGCRTANGCRTA	3072	2048	0.316547	15.7778	56.7	98.5	14	212	YGYVLGD	FTMLCAK	TAYGGNTAYGTNYTNGGNGA	TTNGCRCANARCATNGTRAA	2048	512	61.2	98	71.8969
Scl_1121	XP_022800387.1_303240_306231	1887	7	85	705	NEPPYDIQ	CKDPYIGV	AAYGARCCNCCNTAYGAYATHCA	ACNCCDATRTANGGRTCYTTRCA	768	768	0.420881	105.75	70.8	91	21	766	YVIQAQT	GQNCTPC	TAYGTNATHCARGCNCARAC	CANGGNGTRCARTTYTGNCC	384	512	67	97	71.8712
Scl_1122	XP_022800074.1_57544_58006	384	8	23	142	PGNTKAAH	FHVNWFRL	CCNGGNAAYACNAARGCNGCNCA	ARNCKRAACCARTTNACRTGRAA	4096	1024	0.20354	8.88889	64	95	11	151	TSWLGEK	ENGKFLW	ACNWSNTGGYTNGGNGARAA	CANARRAAYTTNCCRTTYTC	4096	512	63.2	93	71.8634
Scl_1123	XP_022783041.1_378647_379517	738	8	15	252	EGGFAKVC	CPARMFGL	GARGGNGGNTTYGCNAARGTNTG	ARNCCRAACATNCKNGCNGGRCA	2048	4096	0.421739	33.7778	62.6	94.5	5	263	GKVKFLE	ECWEENP	GGNAARGTNAARTTYYTNGA	GGRTTYTCYTCCCARCAYTC	1024	32	65	90	71.8594
Scl_1124	XP_022794543.1_355603_356444	585	8	61	247	AGNTGNKF	NFSFAENA	GCNGGNAAYACNGGNAAYAARTT	GCRTTYTCNGCRAANSWRAARTT	2048	2048	0.611111	38.4444	52.2	95	7	267	EVRYVND	NATDQDY	GARGTNMGNTAYGTNAAYGA	TARTCYTGRTCNGTNGCRTT	1024	256	66.8	97.5	71.8512
Scl_1125	XP_022805110.1_42418_43306	825	7	36	302	PCLHTICQ	GHIAVTDY	CCNTGYYTNCAYACNATHTGYCA	TARTCNGTNACNGCDATRTGNCC	3072	3072	0.569231	53	65	97.5	22	311	PVCNEEY	NECVWLF	CCNGTNTGYAAYGARGARTA	AANARCCANACRCAYTCRTT	256	256	72.8	97	71.839
Scl_1126	XP_022800359.1_57455_58292	531	8	89	257	DSQIIKVF	GCLDTPYA	GAYWSNCARATHATHAARGTNTT	GCRTANGGNGTRTCNARRCANCC	4608	4096	0.41358	18	58.9	95	25	281	QFDFPCC	NHRITCF	CARTTYGAYTTYCCNTGYTG	AARCANGTDATNCKRTGRTT	128	768	68.1	92	71.8256
Scl_1127	XP_022799976.1_62635_64141	528	7	62	229	IIVFPEDG	AWMDGFPI	ATHATHGTNTTYCCNGARGAYGG	ATNGGRAANCCRTCCATCCANGC	1152	256	0.335404	19.75	69.5	97.5	13	288	TAAVYEH	MKTYEGH	ACNGCNGCNGTNTAYGARCA	TGNCCYTCRTANGTYTTCAT	1024	128	72.4	97	71.8207
Scl_1128	XP_022787125.1_434536_435064	405	8	27	153	DKTAPRYI	VYFLERHE	GAYAARACNGCNCCNMGNTAYAT	TCRTGNCKYTCNARRAARTANAC	4096	4096	0.333333	12.5556	58.6	88.5	11	174	TAYIIKF	WAVITMT	ACNGCNTAYATHATHAARTT	GTCATNGTDATNACNGCCCA	576	192	68.5	99	71.79
Scl_1129	XP_022798112.1_117180_117873	390	7	44	165	PDKPITDY	QWEKDIKG	CCNGAYAARCCNATHACNGAYTA	CCYTTDATRTCYTTYTCCCAYTG	1536	96	0.243478	11.5	68.9	95.5	6	185	VALDCEM	YWPNWTE	GTNGCNYTNGAYTGYGARAT	TCNGTCCARTTNGGCCARTA	1024	64	72.9	100	71.7666
Scl_1130	XP_022798109.1_217383_218157	417	8	74	204	LCDFQGFV	TNMILPGA	YTNTGYGAYTTYCARGGNTTYGT	GCNCCNGGNARDATCATRTTNGT	1024	3072	0.41129	21.7778	63.9	93	37	230	PNVFVLG	DTEKQFS	CCNAAYGTNTTYGTNYTNGG	SWRAAYTGYTTYTCNGTRTC	2048	512	60	96.5	71.7594
Scl_1131	XP_022806824.1_8592_9780	660	8	64	275	LQMWGKQA	KQRELAER	YTNCARATGTGGGGNAARCARGC	CKYTCNGCNARYTCNCKYTGYTT	256	8192	0.585366	49.1111	57.9	93	53	325	ILPREAK	YYDLDKN	ATHYTNCCNMGNGARGCNAA	TTYTTRTCNARRTCRTARTA	6144	256	61.6	97.5	71.7586
Scl_1132	XP_022788591.1_66272_66832	366	8	44	157	CPRGNKCP	GYFCREGA	TGYCCNMGNGGNAAYAARTGYCC	GCNCCYTCNCKRCARAARTANCC	2048	2048	0.420561	16.8889	59.2	93	7	174	DCTPGWY	KADICPA	GAYTGYACNCCNGGNTGGTA	GCNGGRCADATRTCNGCYTT	256	384	70.8	91	71.7525
Scl_1133	XP_022797246.1_115730_116795	873	7	65	347	QCNYDLDE	QEEVFQDT	CARTGYAAYTAYGAYYTNGAYGA	GTRTCYTGRAANACYTCYTCYTG	512	256	0.583643	63.25	66.4	98	53	363	WDDQFEI	DGYNVCI	TGGGAYGAYCARTTYGARAT	ATRCANACRTTRTANCCRTC	32	256	74.4	92	71.736
Scl_1134	XP_022800997.1_243650_244882	855	8	104	380	HVLAWIGM	PWQAVLAF	CAYGTNYTNGCNTGGATHGGNAT	AANGCNARNACNGCYTGCCANGG	3072	4096	0.466667	41.4444	63.8	94.5	42	397	MWDYRGV	AIQFRLW	ATGTGGGAYTAYMGNGGNGT	CANARNCKRAAYTGDATNGC	128	3072	63.6	89	71.7337
Scl_1135	XP_022793222.1_257636_258425	636	8	17	220	SMVNVDCF	KDMHAFNV	WSNATGGTNAAYGTNGAYTGYTT	ACRTTRAANGCRTGCATRTCYTT	2048	128	0.392857	21.8889	70	90.5	5	265	LRRNFWD	KIVGQES	YTNMGNMGNAAYTTYTGGGA	SWYTCYTGNCCNACDATYTT	2048	1536	60.8	92	71.7142
Scl_1136	XP_022783730.1_869601_870498	516	8	78	241	FDLAYLEN	QNRKTTKL	TTYGAYYTNGCNTAYYTNGARAA	ARYTTNGTNGTYTTNCKRTTYTG	4096	4096	0.55414	30.6667	55.4	99	57	286	KGYFILN	YEFARLL	AARGGNTAYTTYATHYTNAA	ARNARNCKNGCRAAYTCRTA	768	4096	60.8	97	71.7072
Scl_1137	XP_022790870.1_511164_512124	627	8	86	286	WVFEGGKD	NPLIYCFY	TGGGTNTTYGARGGNGGNAARGA	TARAARCARTADATNARNGGRTT	512	1536	0.635417	44.1111	64.4	89	68	296	PGYAAFC	EFRQAVK	CCNGGNTAYGCNGCNTTYTG	TTNACNGCYTGNCKRAAYTC	1024	1024	66.6	90.5	71.6994
Scl_1138	XP_022781092.1_901847_902377	369	8	30	144	REDPETDP	HALNELGI	MGNGARGAYCCNGARACNGAYCC	ATNCCNARYTCRTTNARNGCRTG	2048	8192	0.592593	14.2222	53.9	97	14	165	GYEKYKE	GFLQDAE	GGNTAYGARAARTAYAARGA	TCNGCRTCYTGNARRAANCC	128	1024	65.8	97.5	71.6893
Scl_1139	XP_022801971.1_53850_54885	504	8	113	272	ADVFCFDT	FGGETWSG	GCNGAYGTNTTYTGYTTYGAYAC	CCNSWCCANGTYTCNCCNCCRAA	512	4096	0.440789	21.4444	55.3	97.5	101	282	LIIGGWN	ENVTNDA	YTNATHATHGGNGGNTGGAA	GCRTCRTTNGTNACRTTYTC	1152	256	65	95.5	71.6846
Scl_1140	XP_022803767.1_139606_140224	654	8	10	219	VHLQRCID	IWAFGPRR	GTNCAYYTNCARMGNTGYATHGA	CKNCKNGGNCCRAANGCCCADAT	6144	6144	0.605911	31.7778	60.4	100	1	238	EHVIVGA	GYKRPSM	GARCAYGTNATHGTNGGNGC	ATNSWNGGNCKYTTRTANCC	768	8192	57.1	94.5	71.6752
Scl_1141	XP_022802483.1_1091744_1094627	2073	7	28	710	FNLGVEYV	TMWQYMKY	TTYAAYYTNGGNGTNGARTAYGT	TAYTTCATRTAYTGCCACATNGT	2048	32	0.568889	143.25	65.8	92	7	832	NYVKIGG	DMAGVFI	AAYTAYGTNAARATHGGNGG	ATRAANACNCCNGCCATRTC	384	256	68.9	94	71.6729
Scl_1142	XP_022795959.1_354698_355650	711	8	125	353	CYGFVIDV	FGMAMLVF	TGYTAYGGNTTYGTNATHGAYGT	AANACNARCATNGCCATNCCRAA	768	1024	0.570136	26.7778	62.4	98	75	380	KILLNEY	PVKDIYD	AARATHYTNYTNAAYGARTA	TCRTADATRTCYTTNACNGG	1536	384	63.7	88.5	71.6686
Scl_1143	XP_022798107.1_238137_238964	582	7	33	218	HTDEKPYQ	GKEIFEGV	CAYACNGAYGARAARCCNTAYCA	ACNCCYTCRAADATYTCYTTNCC	512	768	0.260116	18.375	68.7	97.5	15	237	TCNKEFA	MAVYVPE	ACNTGYAAYAARGARTTYGC	TCNGGNACRTANACNGCCAT	128	512	71	99	71.6534
Scl_1144	XP_022802862.1_76471_76931	345	8	10	116	AGTVYTYH	FVNMEKRI	GCNGGNACNGTNTAYACNTAYCA	ATNCKYTTYTCCATRTTNACRAA	4096	512	0.21	7.22222	66.2	93.5	2	125	TRHAKNC	TKPTSAF	ACNMGNCAYGCNAARAAYTG	AANGCNSWNGTNGGYTTNGT	1024	8192	58.8	96.5	71.6484
Scl_1145	XP_022788916.1_656410_657121	594	7	31	220	ACLKGKMQ	EVTDKKRT	GCNTGYYTNAARGGNAARATGCA	GTNCKYTTYTTRTCNGTNACYTC	1024	2048	0.38764	32.625	62.7	99	19	235	NELCKDF	KQATNIM	AAYGARYTNTGYAARGAYTT	ATDATRTTNGTNGCYTGYTT	256	384	73.7	99	71.641
Scl_1146	XP_022787592.1_460233_460801	408	8	21	148	DEGLEPVC	CVGHHSEP	GAYGARGGNYTNGARCCNGTNTG	GGYTCNSWRTGRTGNCCNACRCA	4096	4096	0.429752	17.5556	56.2	96	3	180	VAIIGAG	DFKPFEN	GTNGCNATHATHGGNGCNGG	TTYTCRAANGGYTTRAARTC	2304	128	62.5	99	71.6391
Scl_1147	XP_022803767.1_138665_139150	570	8	28	209	EPLMGVCF	KEGCRRAF	GARCCNYTNATGGGNGTNTGYTT	AANGCNCKNCKRCANCCYTCYTT	2048	8192	0.89759	43.1111	62	99	13	219	VSGFQLA	QPVRLMA	GTNWSNGGNTTYCARYTNGC	GCCATNARNCKNACNGGYTG	8192	2048	52.5	97	71.6336
Scl_1148	XP_022791081.1_478414_479404	720	8	82	313	AVTILFDG	MIYTNATI	GCNGTNACNATHYTNTTYGAYGG	ATNGTNGCRTTNGTRTADATCAT	6144	768	0.632558	56.7778	62.6	91	16	323	VVGTAGN	FVYAGFN	GTNGTNGGNACNGCNGGNAA	TTRAANCCNGCRTANACRAA	4096	512	62.2	93	71.6335
Scl_1149	XP_022777473.1_126975_128364	960	8	133	444	RFDDGEWH	ADLDGCLP	MGNTTYGAYGAYGGNGARTGGCA	GGNARRCANCCRTCNARRTCNGC	512	8192	0.689769	74.2222	59.9	91.5	112	480	KPWLIFD	GKTETFN	AARCCNTGGYTNATHTTYGA	TTRAANGTYTCNGTYTTNCC	384	512	68.2	87	71.6191
Scl_1150	XP_022780499.1_582216_583311	510	8	125	286	KLVTFIQQ	FWLPVYIF	AARYTNGTNACNTTYATHCARCA	AADATRTANACNGGNARCCARAA	3072	1536	0.519481	33.1111	62.9	91.5	42	320	LTKAWKT	YFLCQAT	YTNACNAARGCNTGGAARAC	GTNGCYTGRCANARRAARTA	512	512	63.8	93.5	71.6053
Scl_1151	XP_022805332.1_91760_92342	447	8	34	174	CTNGVFIW	FIKDDALF	TGYACNAAYGGNGTNTTYATHTG	AANARNGCRTCRTCYTTDATRAA	1536	1536	0.208955	7.33333	67.6	96.5	23	183	LKIRENE	KAVVEPS	YTNAARATHMGNGARAAYGA	SWNGGYTCNACNACNGCYTT	1536	4096	57.8	93	71.6032
Scl_1152	XP_022787883.1_208248_208972	585	8	21	207	LKLQQFYA	AYVCDRGA	YTNAARYTNCARCARTTYTAYGC	GCNCCNCKRTCRCANACRTANGC	2048	4096	0.346591	21.5556	58.4	97.5	3	231	PLNTAFQ	QNITGRN	CCNYTNAAYACNGCNTTYCA	TTNCKNCCNGTDATRTTYTG	2048	1536	65.2	92	71.5875
Scl_1153	XP_022791566.1_165536_166007	366	8	17	130	HGTCIDQV	DCLSHPCK	CAYGGNACNTGYATHGAYCARGT	TTRCANGGRTGNSWNARRCARTC	768	8192	0.39604	15.1111	57.1	94.5	2	138	HCEVDID	NGGTCRD	CAYTGYGARGTNGAYATHGA	TCNCKRCANGTNCCNCCRTT	192	2048	66.3	96	71.5828
Scl_1154	XP_022791138.1_202022_202794	708	8	14	241	CVDLLNDY	NDCGTLNP	TGYGTNGAYYTNYTNAAYGAYTA	GGRTTNARNGTNCCRCARTCRTT	4096	2048	0.511312	38.2222	58.4	90	2	251	NDCAGQC	NGGTCLD	AAYGAYTGYGCNGGNCARTG	TCNARRCANGTNCCNCCRTT	256	2048	65.6	97	71.5742
Scl_1155	XP_022801826.1_75375_76233	477	8	70	220	TCTCAAGF	NFTGCIQD	ACNTGYACNTGYGCNGCNGGNTT	TCYTGDATRCANCCNGTRAARTT	4096	768	0.715278	43	63.3	92	15	283	CQNNGTC	WIGPQCN	TGYCARAAYAAYGGNACNTG	TTRCAYTGNGGNCCDATCCA	256	192	70.1	85	71.5739
Scl_1156	XP_022801737.1_243217_243844	468	8	35	182	SEERFEEV	NKIHQTYR	WSNGARGARMGNTTYGARGARGT	CKRTANGTYTGRTGDATYTTRTT	4096	768	0.212766	10.6667	53.8	100	8	190	VTITQDI	VQYIYDA	GTNACNATHACNCARGAYAT	GCRTCRTADATRTAYTGNAC	768	192	66.1	94.5	71.5606
Scl_1157	XP_022784455.1_451439_452534	897	8	55	345	GVARVFNN	PFSEKCLE	GGNGTNGCNMGNGTNTTYAAYAA	TCNARRCAYTTYTCNSWRAANGG	8192	8192	0.433099	39.5556	50.2	97.5	39	365	DTAEKQW	PAVIEEK	GAYACNGCNGARAARCARTG	TTYTCYTCDATNACNGCNGG	256	768	71.1	92	71.5574
Scl_1158	XP_022795822.1_396975_397631	516	8	23	186	VLAYNDNI	WDALEKKI	GTNYTNGCNTAYAAYGAYAAYAT	ATYTTYTTYTCNARNGCRTCCCA	2048	512	0.577922	29.7778	65.1	95.5	7	198	HVPRANW	DCSQYPP	CAYGTNCCNMGNGCNAAYTG	GGNGGRTAYTGNSWRCARTC	2048	1024	58.4	93	71.5436
Scl_1159	XP_022803379.1_171911_172336	345	8	19	125	LAKNLVEK	KPNANEVM	YTNGCNAARAAYYTNGTNGARAA	ATNACYTCRTTNGCRTTNGGYTT	8192	1024	0.18	5.44444	61.1	99	5	133	PLKLRYQ	WCVISAF	CCNYTNAARYTNMGNTAYCA	AANGCNSWDATNACRCACCA	8192	1536	54.9	100	71.5313
Scl_1160	XP_022801315.1_103479_104400	555	8	55	231	AIDFTNCH	FYIAAVCT	GCNATHGAYTTYACNAAYTGYCA	GTRCANACNGCNGCDATRTARAA	768	1536	0.441176	23.7778	69.8	93	45	239	NLGDVEQ	CYFLTST	AAYYTNGGNGAYGTNGARCA	GTNSWNGTNARRAARTARCA	1024	4096	59.4	90.5	71.5236
Scl_1161	XP_022802656.1_18770_19209	378	8	15	132	HERCSVQA	DNTPQVAF	CAYGARMGNTGYWSNGTNCARGC	AANGCNACYTGNGGNGTRTTRTC	8192	2048	0.261261	10	58	96	2	147	LIGYKKG	DFFTVKA	YTNATHGGNTAYAARAARGG	GCYTTNACNGTRAARAARTC	768	256	64.9	95.5	71.5164
Scl_1162	XP_022795186.1_466999_468568	1248	8	10	417	WGLPIVGN	WAVNHDPR	TGGGGNYTNCCNATHGTNGGNAA	CKNGGRTCRTGRTTNACNGCCCA	6144	1024	0.769821	113.667	63.4	93.5	2	432	PRNYPPG	FNPYRFL	CCNMGNAAYTAYCCNCCNGG	ARRAANCKRTANGGRTTRAA	2048	1024	55.6	89	71.5162
Scl_1163	XP_022800379.1_191087_191627	426	8	18	151	DRFTKANF	QYIATDRR	GAYMGNTTYACNAARGCNAAYTT	CKNCKRTCNGTNGCDATRTAYTG	2048	6144	0.574803	26	62.4	91.5	8	159	TFVIDAC	HVYTAAY	ACNTTYGTNATHGAYGCNTG	TANGCNGCNGTRTANACRTG	768	1024	66.5	92	71.5122
Scl_1164	XP_022801596.1_170392_171862	1191	7	33	421	KFCQQTCN	NMECNAEH	AARTTYTGYCARCARACNTGYAA	TGYTCNGCRTTRCAYTCCATRTT	256	128	0.57672	97.75	69.5	86.5	10	440	KNACHQY	MKCTENV	AARAAYGCNTGYCAYCARTA	ACRTTYTCNGTRCAYTTCAT	128	64	78	92	71.5098
Scl_1165	XP_022797792.1_141677_142238	435	8	24	160	EVQNFVKG	ADANHTFS	GARGTNCARAAYTTYGTNAARGG	SWRAANGTRTGRTTNGCRTCNGC	512	4096	0.361538	21.1111	62	92	16	180	KINDTEW	KVVKSAC	AARATHAAYGAYACNGARTG	CANGCNSWYTTNACNACYTT	192	4096	62.5	96.5	71.5053
Scl_1166	XP_022791229.1_348845_350207	1011	7	68	396	EYYFDRDK	MFCFTPVL	GARTAYTAYTTYGAYMGNGAYAA	ARNACNGGNGTRAARCARAACAT	512	1024	0.45	60.75	64.6	100	32	433	VRGEMFE	EDDQVHY	GTNMGNGGNGARATGTTYGA	TARTGNACYTGRTCRTCYTC	512	128	71	95	71.5049
Scl_1167	XP_022806920.1_89230_89779	408	8	33	160	VHAAGDTK	EGWLLEKN	GTNCAYGCNGCNGGNGAYACNAA	TTYTTYTCNARNARCCANCCYTC	4096	2048	0.421488	20.8889	58.4	94.5	3	170	FPWDYRD	PIPDQEH	TTYCCNTGGGAYTAYMGNGA	TGYTCYTGRTCNGGDATNGG	256	384	66.1	94	71.4908
Scl_1168	XP_022786873.1_574094_575819	1056	8	243	586	KTWAEKEM	KTPKHVKK	AARACNTGGGCNGARAARGARAT	TTYTTNACRTGYTTNGGNGTYTT	256	1024	0.47181	58.6667	58.3	94	187	599	KEANVYH	AKTKRGR	AARGARGCNAAYGTNTAYCA	CKNCCNCKYTTNGTYTTNGC	256	4096	63	93	71.4879
Scl_1169	XP_022785899.1_723705_724725	861	8	28	306	QSGKIWVF	MGFIERHG	CARWSNGGNAARATHTGGGTNTT	CCRTGNCKYTCDATRAANCCCAT	3072	768	0.666667	59.4444	63.8	93.5	12	333	VKSIVAV	DFMEQAK	GTNAARWSNATHGTNGCNGT	TTNGCYTGYTCCATRAARTC	6144	64	58.9	92	71.4861
Scl_1170	XP_022782163.1_193919_195026	501	8	90	248	APGLFKNP	IYKFAGFE	GCNCCNGGNYTNTTYAARAAYCC	TCRAANCCNGCRAAYTTRTADAT	4096	768	0.609272	38.4444	64	95	10	308	LVIFGDD	IEKECSE	YTNGTNATHTTYGGNGAYGA	TCNSWRCAYTCYTTYTCDAT	1536	768	58.8	93	71.4837
Scl_1171	XP_022790045.1_117519_118563	789	8	52	306	SKLHEPNY	NFYVYAIR	WSNAARYTNCAYGARCCNAAYTA	CKDATNGCRTANACRTARAARTT	8192	1536	0.514286	49.6667	63.8	92	28	314	FLCLVNI	DKVFRKG	TTYYTNTGYYTNGTNAAYAT	CCYTTNCKRAANACYTTRTC	2048	512	60.6	93	71.4805
Scl_1172	XP_022806271.1_105687_106607	519	8	151	315	VFEERHQP	QPLDLVWA	GTNTTYGARGARMGNCAYCARCC	GCCCANACNARRTCNARNGGYTG	1024	4096	0.401274	23.1111	57	97	74	323	GILFNKG	KCRGYPS	GGNATHYTNTTYAAYAARGG	SWNGGRTANCCNCKRCAYTT	768	4096	58.7	100	71.4795
Scl_1173	XP_022780777.1_193084_194182	603	8	46	238	NMFIVSMA	FYCCFLPY	AAYATGTTYATHGTNWSNATGGC	TANGGNARRAARCARCARTARAA	768	1024	0.540541	37.4444	53.5	95.5	28	246	LVIAAFK	WIGWVFC	YTNGTNATHGCNGCNTTYAA	CARAANACCCANCCDATCCA	3072	96	67.4	94.5	71.4703
Scl_1174	XP_022801351.1_175920_177054	600	8	189	380	TYVLMIED	PNMVSHIG	ACNTAYGTNYTNATGATHGARGA	CCDATRTGNSWNACCATRTTNGG	1536	3072	0.57377	39.7778	61.9	92.5	170	401	SREKEDY	EFYLMFK	WSNMGNGARAARGARGAYTA	TTRAACATNARRTARAAYTC	2048	128	64.2	92	71.4669
Scl_1175	XP_022795500.1_766684_767353	567	7	42	222	QQEINHDV	FYDEFENN	CARCARGARATHAAYCAYGAYGT	TTRTTYTCRAAYTCRTCRTARAA	192	128	0.52907	41.125	68.6	93.5	19	231	NFVGTHW	HFFVEEC	AAYTTYGTNGGNACNCAYTG	CAYTCYTCNACRAARAARTG	512	128	71.8	99	71.4392
Scl_1176	XP_022797543.1_71266_72105	366	8	83	196	FLVYFGEY	MIFSNSYH	TTYYTNGTNTAYTTYGGNGARTA	TGRTANSWRTTNSWRAADATCAT	2048	6144	0.485981	17.6667	51.5	94.5	53	268	RKFEIDC	WEYGNRF	MGNAARTTYGARATHGAYTG	AANCKRTTNCCRTAYTCCCA	384	256	73.8	93.5	71.4364
Scl_1177	XP_022794021.1_433407_434187	417	8	19	149	CIDSKYHK	NWGDYKTW	TGYATHGAYWSNAARTAYCAYAA	CANGTYTTRTARTCNCCCCARTT	1536	256	0.419355	19.2222	65.2	86	6	203	AVTDEEI	DCMTLWP	GCNGTNACNGAYGARGARAT	GGCCANARNGTCATRCARTC	512	128	69.9	92	71.4334
Scl_1178	XP_022802960.1_180376_181093	387	8	92	212	TELKQLKP	KQILHVWA	ACNGARYTNAARCARYTNAARCC	GCCCANACRTGNARDATYTGYTT	4096	768	0.342105	14.3333	58.6	93	61	229	MYIGENF	IAEAYNQ	ATGTAYATHGGNGARAAYTT	TGRTTRTANGCYTCNGCDAT	96	384	72.6	89.5	71.4265
Scl_1179	XP_022792532.1_263056_264118	633	7	93	295	ETMIKFKQ	DALFNETK	GARACNATGATHAARTTYAARCA	TTNGTYTCRTTRAANARNGCRTC	192	2048	0.413265	32	68.9	97.5	60	317	EYVDHFN	MCQEAGL	GARTAYGTNGAYCAYTTYAA	ARNCCNGCYTCYTGRCACAT	128	256	75.6	92	71.4255
Scl_1180	XP_022782862.1_295696_297248	963	8	124	436	AQFVKQGF	GWLPVTCF	GCNCARTTYGTNAARCARGGNTT	AARCANGTNACNGGNARCCANCC	1024	4096	0.529605	63	62.1	94	46	450	EILGVTW	NPFLYPF	GARATHYTNGGNGTNACNTG	AANGGRTANARRAANGGRTT	3072	1024	61.5	90	71.4055
Scl_1181	XP_022800387.1_308518_310305	522	8	126	291	NFSTVDED	NITVLDKN	AAYTTYWSNACNGTNGAYGARGA	TTYTTRTCNARNACNGTDATRTT	4096	3072	0.603774	36.1111	58.1	95.5	92	369	DCNDPPT	INFEALD	GAYTGYAAYGAYCCNCCNAC	TCNARNGCYTCRAARTTDAT	256	768	65.8	91.5	71.3828
Scl_1182	XP_022797118.1_269397_270891	921	8	72	370	SHVHRFKI	VFVVALWK	WSNCAYGTNCAYMGNTTYAARAT	TTCCANARNGCNACNACRAANAC	8192	4096	0.465753	55	52	93	16	452	KCFNDAV	GVMRHDI	AARTGYTTYAAYGAYGCNGT	ATRTCRTGNCKCATNACNCC	128	512	69	94.5	71.3588
Scl_1183	XP_022792788.1_355216_356997	1446	7	119	592	TVKIWNET	YHTVEGTA	ACNGTNAARATHTGGAAYGARAC	GCNGTNCCYTCNACNGTRTGRTA	384	2048	0.231263	35.5	66.5	96.5	109	605	DKQTGKE	DYEDAVG	GAYAARCARACNGGNAARGA	CCNACNGCRTCYTCRTARTC	256	256	70.4	100	71.353
Scl_1184	XP_022807887.1_68129_68669	432	8	37	172	SKTHKFMY	HPDQFQCL	WSNAARACNCAYAARTTYATGTA	ARRCAYTGRAAYTGRTCNGGRTG	1024	512	0.418605	14	67.3	91	10	185	IIGTALK	YHPCDRQ	ATHATHGGNACNGCNYTNAA	TGNCKRTCRCANGGRTGRTA	4608	512	63.3	92	71.3523
Scl_1185	XP_022804709.1_74470_75323	456	8	80	223	VKLTKVVD	GCVFAEML	GTNAARYTNACNAARGTNGTNGA	ARCATYTCNGCRAANACRCANCC	8192	1024	0.372263	20.2222	56.8	97.5	9	240	FLGPNFT	HEIDQME	TTYYTNGGNCCNAAYTTYAC	TCCATYTGRTCDATYTCRTG	1024	48	68.5	90	71.3417
Scl_1186	XP_022789456.1_252814_253253	351	8	26	134	QIETQPMI	VQIKTLEG	CARATHGARACNCARCCNATGAT	CCYTCNARNGTYTTDATYTGNAC	384	3072	0.147059	7.33333	64.3	93	18	142	MVEPQQE	EFAVTMW	ATGGTNGARCCNCARCARGA	CACATNGTNACNGCRAAYTC	128	256	71.1	86	71.3407
Scl_1187	XP_022800378.1_182411_183070	348	8	82	189	VGPIFNYK	QIYDVPLQ	GTNGGNCCNATHTTYAAYTAYAA	TGNARNGGNACRTCRTADATYTG	1536	3072	0.356436	11.3333	68.7	94.5	72	203	ILAWINP	AKRLCLK	ATHYTNGCNTGGATHAAYCC	TTNARRCANARNCKYTTNGC	576	8192	53.7	97	71.334
Scl_1188	XP_022795933.1_60066_60639	441	8	28	166	REKQFVKD	VFFVDSFE	MGNGARAARCARTTYGTNAARGA	TCRAANSWRTCNACRAARAANAC	1024	4096	0.393939	21.6667	55.4	91.5	10	178	DVVFIMD	QTYRIVN	GAYGTNGTNTTYATHATGGA	TTNACDATNCKRTANGTYTG	192	1536	66.7	99	71.3322
Scl_1189	XP_022791674.1_361400_361892	396	8	18	141	ACTVRTCW	CNCRFFWC	GCNTGYACNGTNMGNACNTGYTG	CACCARAARAANCKRCARTTRCA	8192	256	0.401709	16	55.8	94.5	9	149	ECKCHGV	CKVKCQN	GARTGYAARTGYCAYGGNGT	TTYTGRCAYTTNACYTTRCA	128	128	69	94	71.3264
Scl_1190	XP_022779032.1_32319_36681	1875	8	146	762	QEIYLDNN	TCSNPFPQ	CARGARATHTAYYTNGAYAAYAA	TGNGGRAANGGRTTNSWRCANGT	768	8192	0.701812	162	55.3	87	35	791	PRECQCT	CPIPGKW	CCNMGNGARTGYCARTGYAC	CAYTTNCCNGGDATNGGRCA	512	768	65.8	87	71.3153
Scl_1191	XP_022794193.1_160969_161902	663	8	26	238	DPVKKLCV	PQYLDLAT	GAYCCNGTNAARAARYTNTGYGT	GTNGCNARRTCNARRTAYTGNGG	2048	8192	0.702439	55.7778	54	97	9	246	IYDVLGK	DHLTYPY	ATHTAYGAYGTNYTNGGNAA	TANGGRTANGTNARRTGRTC	1536	1024	62.8	94.5	71.2977
Scl_1192	XP_022807742.1_46589_49037	1812	7	87	682	TLPYDFDI	MPFKRIML	ACNYTNCCNTAYGAYTTYGAYAT	ARCATDATNCKYTTRAANGGCAT	2048	768	0.572402	127.625	63.9	96.5	70	762	IKQKWAW	IKQYTKR	ATHAARCARAARTGGGCNTG	CKYTTNGTRTAYTGYTTDAT	96	384	69.4	92	71.2866
Scl_1193	XP_022781079.1_1094894_1095611	447	8	17	157	CGGCRDFI	PWITLNGK	TGYGGNGGNTGYMGNGAYTTYAT	TTNCCRTTNARNGTDATCCANGG	2048	3072	0.485075	23.1111	60.5	96	8	181	EIALYYE	VCDTYQG	GARATHGCNYTNTAYTAYGA	CCYTGRTANGTRTCRCANAC	768	256	66.3	89.5	71.2695
Scl_1194	XP_022794377.1_405544_406223	414	8	39	168	LLQGKPCI	QCMYRCLE	YTNYTNCARGGNAARCCNTGYAT	TCNARRCANCKRTACATRCAYTG	8192	1024	0.699187	36.6667	62	91.5	23	201	EEILDFF	FVNLKGD	GARGARATHYTNGAYTTYTT	TCNCCYTTNARRTTNACRAA	384	1024	64.6	92.5	71.2622
Scl_1195	XP_022780575.1_1073264_1074041	399	8	72	196	DKDLLQYD	GFTDVRHI	GAYAARGAYYTNYTNCARTAYGA	ATRTGNCKNACRTCNGTRAANCC	2048	4096	0.262712	10.8889	55.3	95	51	204	TFFTAYK	YIKNTAH	ACNTTYTTYACNGCNTAYAA	TGNGCNGTRTTYTTDATRTA	512	384	69.5	94	71.2525
Scl_1196	XP_022792132.1_303911_304481	366	8	29	142	TVETLMED	KFGLEPPD	ACNGTNGARACNYTNATGGARGA	TCNGGNGGYTCNARNCCRAAYTT	2048	4096	0.317757	11.6667	59.6	92.5	8	155	MLAMKED	NEIDQEI	ATGYTNGCNATGAARGARGA	ATYTCYTGRTCDATYTCRTT	128	96	70.1	91.5	71.2514
Scl_1197	XP_022798198.1_251581_252283	366	8	48	161	PNGPWAIY	KWKRITSD	CCNAAYGGNCCNTGGGCNATHTA	TCNSWNGTDATNCKYTTCCAYTT	1536	6144	0.299065	11.6667	60.1	95	19	172	YDVLDNF	PYTPQKR	TAYGAYGTNYTNGAYAAYTT	CKYTTYTGNGGNGTRTANGG	512	1024	63.6	95	71.2514
Scl_1198	XP_022787774.1_94577_95768	903	8	39	331	RTITNYFI	FKDIFLRV	MGNACNATHACNAAYTAYTTYAT	ACNCKNARRAADATRTCYTTRAA	3072	3072	0.457746	44.5556	61.2	90	19	392	ILDVCGN	NGTTPQI	ATHYTNGAYGTNTGYGGNAA	ATYTGNGGNGTNGTNCCRTT	1536	1024	65.4	93	71.2491
Scl_1199	XP_022794938.1_443850_444537	366	8	66	179	AWQYYGPY	NTVFKAWP	GCNTGGCARTAYTAYGGNCCNTA	GGCCANGCYTTRAANACNGTRTT	512	512	0.45283	18.7778	65	98.5	51	190	FSFDEKC	FILVAAT	TTYWSNTTYGAYGARAARTG	GTNGCNGCNACNARDATRAA	512	3072	59.3	90	71.2469
Scl_1200	XP_022801672.1_179241_180009	567	8	26	206	DLKNDKGE	CVEFKDPP	GAYYTNAARAAYGAYAARGGNGA	GGNGGRTCYTTRAAYTCNACRCA	1024	512	0.687861	50.7778	65.8	94.5	3	231	SLKHNPF	TDVNYTL	WSNYTNAARCAYAAYCCNTT	ARNGTRTARTTNACRTCNGT	4096	1024	61	87.5	71.2385
Scl_1201	XP_022781733.1_308816_309448	372	8	35	150	VTMIEYHI	IDFTVTQA	GTNACNATGATHGARTAYCAYAT	GCYTGNGTNACNGTRAARTCDAT	384	1536	0.522936	18.5556	67.5	95	18	173	FKYIPKA	FFSGVQD	TTYAARTAYATHCCNAARGC	TCYTGNACNCCNSWRAARAA	192	2048	58.3	92	71.2325
Scl_1202	XP_022801826.1_78495_80597	1017	7	81	411	VTPLKPHF	PCKNNATC	GTNACNCCNYTNAARCCNCAYTT	CANGTNGCRTTRTTYTTRCANGG	8192	1024	0.478395	68.75	61.8	98	67	510	PFVDYYN	CTEGFGN	CCNTTYGTNGAYTAYTAYAA	TTNCCRAANCCYTCNGTRCA	256	512	70.2	99	71.2299
Scl_1203	XP_022796850.1_131847_132470	408	8	25	152	IACYAGQE	EGKTALEF	ATHGCNTGYTAYGCNGGNCARGA	AAYTCNARNGCNGTYTTNCCYTC	1536	4096	0.330579	12.8889	63.7	95	4	173	ILLEFNA	EFQVAKE	ATHYTNYTNGARTTYAAYGC	TCYTTNGCNACYTGRAAYTC	1536	256	64.8	90	71.2267
Scl_1204	XP_022786882.1_663869_665417	879	7	65	349	FMENAYEI	TDCTIKVW	TTYATGGARAAYGCNTAYGARAT	CANACYTTDATNGTRCARTCNGT	128	1536	0.5	53.25	68.7	93.5	29	394	GNPTDEK	IKYWDLK	GGNAAYCCNACNGAYGARAA	TTNARRTCCCARTAYTTDAT	512	192	71.7	97	71.2167
Scl_1205	XP_022781112.1_525053_525828	609	7	45	239	GYCAEDWP	CVNPLLYA	GGNTAYTGYGCNGARGAYTGGCC	GCRTANARNARNGGRTTNACRCA	256	8192	0.564516	43.5	63.9	97.5	3	248	AVVHPWK	MNEDFRK	GCNGTNGTNCAYCCNTGGAA	TTNCKRAARTCYTCRTTCAT	512	128	72.7	98	71.213
Scl_1206	XP_022786796.1_776950_777691	435	8	63	199	VTFMLVGY	HNVQPEQK	GTNACNTTYATGYTNGTNGGNTA	TTYTGYTCNGGYTGNACRTTRTG	4096	512	0.445312	19.7778	64	97.5	12	227	HHMFTGD	GKFKDSF	CAYCAYATGTTYACNGGNGA	AANSWRTCYTTRAAYTTNCC	128	1024	62.6	88.5	71.2078
Scl_1207	XP_022785540.1_476019_476571	468	8	13	160	AVGNEQNF	EHIFRGDY	GCNGTNGGNAAYGARCARAAYTT	TARTCNCCNCKRAADATRTGYTC	1024	1536	0.319149	14.1111	69.4	90	4	175	LAFLIDG	QQVVTKI	YTNGCNTTYYTNATHGAYGG	ATYTTNGTNACNACYTGYTG	3072	512	59.4	94.5	71.202
Scl_1208	XP_022780630.1_164544_165195	486	8	40	193	DILWVLTQ	DWPSHNEA	GAYATHYTNTGGGTNYTNACNCA	GCYTCRTTRTGNSWNGGCCARTC	6144	1024	0.598639	23.7778	55.3	97.5	22	205	KRLEDCA	AYWVNQL	AARMGNYTNGARGAYTGYGC	ARYTGRTTNACCCARTANGC	1024	256	66.8	92.5	71.2011
Scl_1209	XP_022780208.1_878672_879305	399	8	27	151	RFPTEDEE	FENHPHDT	MGNTTYCCNACNGARGAYGARGA	GTRTCRTGNGGRTGRTTYTCRAA	2048	256	0.449153	20.3333	65.4	92	5	183	PYERPWQ	IQDLEKL	CCNTAYGARMGNCCNTGGCA	ARYTTYTCNARRTCYTGDAT	512	768	63.1	92	71.1915
Scl_1210	XP_022800973.1_115540_116541	435	8	55	191	PFHYRAKE	CWLPYTIA	CCNTTYCAYTAYMGNGCNAARGA	GCDATNGTRTANGGNARCCARCA	2048	1536	0.476562	24.1111	65.5	96	13	232	RQQWNMG	IYSAFDK	MGNCARCARTGGAAYATGGG	TTRTCRAANGCNSWRTADAT	64	1536	62	88.5	71.1703
Scl_1211	XP_022782374.1_171735_172378	501	8	30	188	LDCKLEEV	KDRMNEIY	YTNGAYTGYAARYTNGARGARGT	TADATYTCRTTCATNCKRTCYTT	2048	384	0.197368	13.3333	62.7	94.5	4	199	LVMNTKK	GEPIRVE	YTNGTNATGAAYACNAARAA	TCNACNCKDATNGGYTCNCC	512	3072	63.1	93	71.1507
Scl_1212	XP_022782682.1_403324_403749	345	8	15	121	KAHCHTEK	QAGGACDC	AARGCNCAYTGYCAYACNGARAA	CARTCRCANGCNCCNCCNGCYTG	512	2048	0.27	9.33333	60.8	96	7	129	KQSTAAN	GDEDVMK	AARCARWSNACNGCNGCNAA	TTCATNACRTCYTCRTCNCC	4096	128	60.5	96.5	71.1498
Scl_1213	XP_022782741.1_918330_920222	1428	7	111	578	ESKRKWYF	VYQRTYDG	GARWSNAARMGNAARTGGTAYTT	CCRTCRTANGTNCKYTGRTANAC	2048	2048	0.60177	102.625	58.8	98	103	630	HDVEDIW	KFHHEID	CAYGAYGTNGARGAYATHTG	TCDATYTCRTGRTGRAAYTT	192	96	74.8	93	71.1488
Scl_1214	XP_022800456.1_137656_139191	1179	7	42	426	LRADAWKF	TYEFYWKD	YTNMGNGCNGAYGCNTGGAARTT	TCYTTCCARTARAAYTCRTANGT	4096	128	0.329787	46.875	67.9	93	25	438	PADFTQV	HCFGDLK	CCNGCNGAYTTYACNCARGT	TTNARRTCNCCRAARCARTG	512	512	70.6	100	71.1337
Scl_1215	XP_022782422.1_343072_344197	759	8	53	297	GMTLGNYF	DHWSWWGY	GGNATGACNYTNGGNAAYTAYTT	TANCCCCACCANSWCCARTGRTC	2048	256	0.508621	45.1111	56.3	93	5	319	PEPLPDW	IAYVIFP	CCNGARCCNYTNCCNGAYTG	GGRAADATNACRTANGCDAT	2048	576	60	100	71.1278
Scl_1216	XP_022802343.1_71833_72323	387	8	19	139	EGVFLYPD	EDEAEILV	GARGGNGTNTTYYTNTAYCCNGA	ACNARDATYTCNGCYTCRTCYTC	4096	1536	0.359649	16.1111	60.5	90.5	11	150	YIEGKKN	WEGKEIC	TAYATHGARGGNAARAARAA	CADATYTCYTTNCCYTCCCA	192	96	73.4	88.5	71.1237
Scl_1217	XP_022797565.1_335344_336282	759	8	60	304	QGRYDEAE	PETKGRPM	CARGGNMGNTAYGAYGARGCNGA	ATNGGNCKNCCYTTNGTYTCNGG	2048	8192	0.386555	34.4444	61.3	96	26	312	PDWRYLT	PETMEDL	CCNGAYTGGMGNTAYYTNAC	ARRTCYTCCATNGTYTCNGG	1024	256	61.3	92	71.1154
Scl_1218	XP_022788591.1_50235_50870	345	8	19	125	VCYGGAYT	PCLPGTYQ	GTNTGYTAYGGNGGNGCNTAYAC	TGRTANGTNCCNGGNARRCANGG	2048	8192	0.29	11.6667	56	96	9	148	IPRAQCD	YCPTKNM	ATHCCNMGNGCNCARTGYGA	ATRTTYTTNGTNGGRCARTA	1536	256	71.4	90	71.0939
Scl_1219	XP_022781546.1_915910_916374	369	8	24	138	MIGSEVGN	FHLDAVPC	ATGATHGGNWSNGARGTNGGNAA	CANGGNACNGCRTCNARRTGRAA	6144	4096	0.296296	9.88889	56.5	100	3	149	VRTYGQK	VNRNRIG	GTNMGNACNTAYGGNCARAA	CCDATNCKRTTNCKRTTNAC	2048	3072	58.1	99	71.0817
Scl_1220	XP_022778853.1_561_1188	390	8	50	171	VMTHADYP	YKNDDLIA	GTNATGACNCAYGCNGAYTAYCC	GCDATNARRTCRTCRTTYTTRTA	512	768	0.634783	25.7778	68.6	93	16	179	GITLAKN	VATVYGV	GGNATHACNYTNGCNAARAA	ACNCCRTANACNGTNGCNAC	3072	2048	57.5	92.5	71.0703
Scl_1221	XP_022795900.1_150162_150649	426	8	15	148	TDGLKGFY	QVPNTAIM	ACNGAYGGNYTNAARGGNTTYTA	ATDATNGCNGTRTTNGGNACYTG	4096	3072	0.377953	14.3333	64.7	93.5	7	158	KLIHNIW	TYEAVVN	AARYTNATHCAYAAYATHTG	TTNACNACNGCYTCRTANGT	576	1024	67.3	87.5	71.059
Scl_1222	XP_022786765.1_674115_674763	399	8	52	176	KLCQRLMD	NFKKRLAD	AARYTNTGYCARMGNYTNATGGA	TCNGCNARNCKYTTYTTRAARTT	4096	4096	0.464912	20.7778	57.3	95.5	33	212	VPKYFDP	IYRWRED	GTNCCNAARTAYTTYGAYCC	TCYTCNCKCCANCKRTADAT	256	768	63.9	95.5	71.0561
Scl_1223	XP_022787131.1_462010_462659	360	8	52	163	TVHYLADK	MPGVEYHH	ACNGTNCAYTAYYTNGCNGAYAA	TGRTGRTAYTCNACNCCNGGCAT	4096	512	0.352381	15.4444	66.2	89	12	187	PEIVDMI	MFDLPAN	CCNGARATHGTNGAYATGAT	TTNGCNGGNARRTCRAACAT	192	512	70.1	87.5	71.0271
Scl_1224	XP_022788591.1_67257_67803	390	8	28	149	CTGGEFCN	EPQDCPAG	TGYACNGGNGGNGARTTYTGYAA	CCNGCNGGRCARTCYTGNGGYTC	1024	1024	0.478261	21.7778	66	90.5	4	170	PIDCPAG	CPEGYYC	CCNATHGAYTGYCCNGCNGG	CARTARTANCCYTCNGGRCA	768	256	64.5	91	71.0169
Scl_1225	XP_022788550.1_353115_353661	417	8	27	157	LRDNGYDG	WIEVNLDG	YTNMGNGAYAAYGGNTAYGAYGG	CCRTCNARRTTNACYTCDATCCA	4096	768	0.403226	17.6667	62.7	92.5	5	177	YRISQGN	YGWWVLI	TAYMGNATHWSNCARGGNAA	ATNARNACCCACCANCCRTA	6144	256	58.3	99	71.0164
Scl_1226	XP_022799196.1_261195_262131	405	8	45	171	YWANETYM	NNYTTVPG	TAYTGGGCNAAYGARACNTAYAT	CCNGGNACNGTNGTRTARTTRTT	256	2048	0.391667	16.4444	67	91.5	15	187	PNGRDFY	VDLKKFP	CCNAAYGGNMGNGAYTTYTA	GGRAAYTTYTTNARRTCNAC	1024	512	64.6	89.5	70.9879
Scl_1227	XP_022784978.1_49425_51773	2079	7	100	784	LVHNGFQE	CYRFGKPL	YTNGTNCAYAAYGGNTTYCARGA	ARNGGYTTNCCRAANCKRTARCA	2048	4096	0.573991	156.25	66.6	93.5	77	801	LGHNDLK	VGKCIAP	YTNGGNCAYAAYGAYYTNAA	GGNGCDATRCAYTTNCCNAC	2048	768	63.4	94	70.9536
Scl_1228	XP_022787068.1_314372_315134	561	8	61	239	KAAPILCV	GFGIWIAV	AARGCNGCNCCNATHYTNTGYGT	ACNGCDATCCADATNCCRAANCC	6144	1152	0.424419	31.7778	57.1	92.5	44	248	GEVAGDY	QIMGMIF	GGNGARGTNGCNGGNGAYTA	AADATCATNCCCATDATYTG	1024	72	68	93	70.9402
Scl_1229	XP_022779352.1_2167750_2168588	471	8	130	278	RYGAYIVD	GYATPTPV	MGNTAYGGNGCNTAYATHGTNGA	ACNGGNGTNGGNGTNGCRTANCC	6144	8192	0.795775	42.1111	58	94	112	308	SKNQRWP	GKTAAFL	WSNAARAAYCARMGNTGGCC	ARRAANGCNGCNGTYTTNCC	1024	2048	58.3	99	70.9303
Scl_1230	XP_022791331.1_119443_121147	750	7	182	423	PFDQIQMV	MKCGVTYP	CCNTTYGAYCARATHCARATGGT	GGRTANGTNACNCCRCAYTTCAT	192	512	0.421277	37.625	71.6	96.5	172	432	KTQREIQ	ADQVNPV	AARACNCARMGNGARATHCA	ACNGGRTTNACYTGRTCNGC	768	512	65.1	99	70.9267
Scl_1231	XP_022780904.1_274214_274982	540	8	52	223	EKLVQNGQ	KVEDVFSE	GARAARYTNGTNCARAAYGGNCA	TCNSWRAANACRTCYTCNACYTT	2048	4096	0.569697	33.8889	58.6	97.5	32	236	VQRQENE	DAPVVCG	GTNCARMGNCARGARAAYGA	CCRCANACNACNGGNGCRTC	512	1024	63.2	91	70.9141
Scl_1232	XP_022785349.1_12401_13873	969	8	117	431	VYNANVNI	YFQWKLCT	GTNTAYAAYGCNAAYGTNAAYAT	GTRCANARYTTCCAYTGRAARTA	1024	256	0.50974	57.6667	63.9	93	109	460	RVVFLEF	DFVDELE	MGNGTNGTNTTYYTNGARTT	TCNARYTCRTCNACRAARTC	4096	512	58.4	92	70.8971
Scl_1233	XP_022790959.1_185962_186683	384	8	21	140	EIGPNMPK	FIVPRDNN	GARATHGGNCCNAAYATGCCNAA	TTRTTRTCNCKNGGNACDATRAA	768	3072	0.265487	8.66667	64.1	91	3	170	TEKVHCI	PPEYIAE	ACNGARAARGTNCAYTGYAT	TCNGCDATRTAYTCNGGNGG	256	768	67.8	90.5	70.8964
Scl_1234	XP_022799406.1_295634_296600	582	8	85	270	TQTAIEIF	VNPIVYAL	ACNCARACNGCNATHGARATHTT	ARNGCRTANACDATNGGRTTNAC	2304	6144	0.614525	40	60.7	92	63	279	MFIHVIG	VKDFRKG	ATGTTYATHCAYGTNATHGG	CCYTTNCKRAARTCYTTNAC	144	512	65.3	91.5	70.8964
Scl_1235	XP_022780175.1_252249_253170	525	8	73	239	NTYYDYMK	PYVICTVL	AAYACNTAYTAYGAYTAYATGAA	ARNACNGTRCADATNACRTANGG	128	6144	0.24375	12.5556	63.4	94.5	64	266	GVHAAGN	MAFKLER	GGNGTNCAYGCNGCNGGNAA	CKYTCNARYTTRAANGCCAT	2048	512	63	92	70.89
Scl_1236	XP_022779582.1_914435_914910	387	8	10	130	LGAPIMVM	DDEEYEKG	YTNGGNGCNCCNATHATGGTNAT	CCYTTYTCRTAYTCYTCRTCRTC	6144	128	0.0964912	4.55556	63.1	100	2	150	INLSGQK	MAKLSQG	ATHAAYYTNWSNGGNCARAA	CCYTGNSWNARYTTNGCCAT	6144	2048	50.8	100	70.8883
Scl_1237	XP_022792289.1_431176_432217	579	8	68	252	LAFADLQV	AKLKYGFT	YTNGCNTTYGCNGAYYTNCARGT	GTRAANCCRTAYTTNARYTTNGC	8192	2048	0.432584	35	54.2	97	37	284	LPAIVGN	YCWRMKE	YTNCCNGCNATHGTNGGNAA	TCYTTCATNCKCCARCARTA	6144	64	68.9	90	70.8822
Scl_1238	XP_022802310.1_257267_259015	741	7	299	537	YEVTKAHW	AYKMAYPV	TAYGARGTNACNAARGCNCAYTG	ACNGGRTANGCCATYTTRTANGC	1024	512	0.599138	51.25	68.5	96.5	234	576	WTHEYGW	WFNGALK	TGGACNCAYGARTAYGGNTG	TTNARNGCNCCRTTRAACCA	128	512	72.4	93	70.8788
Scl_1239	XP_022786187.1_1385237_1385686	414	8	20	149	ACKDLLWI	DGYEDFRA	GCNTGYAARGAYYTNYTNTGGAT	GCNCKRAARTCYTCRTANCCRTC	2048	1024	0.504065	12	60.7	97	6	169	RQHKAAC	TNHLLIW	MGNCARCAYAARGCNGCNTG	CADATNARNARRTGRTTNGT	1024	3072	60.7	94.5	70.8531
Scl_1240	XP_022780904.1_281418_285045	1992	6	299	954	PVQEAFTQ	QEFQETLD	CCNGTNCARGARGCNTTYACNCA	TCNARNGTYTCYTGRAAYTCYTG	2048	1024	0.471495	129.571	65.2	97	258	971	IKADFNE	EDDVAKM	ATHAARGCNGAYTTYAAYGA	ATYTTNGCNACRTCRTCYTC	192	256	74.6	98	70.8501
Scl_1241	XP_022788819.1_498018_498603	387	8	31	151	HPNSDQID	IDRENQRL	CAYCCNAAYWSNGAYCARATHGA	ARNCKYTGRTTYTCNCKRTCDAT	3072	6144	0.631579	23.1111	55.1	97.5	23	202	RLKKEHF	FQRKVDM	MGNYTNAARAARGARCAYTT	ATRTCNACYTTNCKYTGRAA	1024	512	67.4	91.5	70.842
Scl_1242	XP_022779438.1_1288199_1289156	594	8	92	281	HLCHIQGF	WFDRRVYL	CAYYTNTGYCAYATHCARGGNTT	ARRTANACNCKNCKRTCRAACCA	1536	4096	0.557377	37.3333	60.7	91.5	82	301	LIAGEWI	NPFIYGV	YTNATHGCNGGNGARTGGAT	ACNCCRTADATRAANGGRTT	768	384	68.5	89	70.8256
Scl_1243	XP_022799699.1_85190_85958	534	8	65	234	IFFKRQKT	IYERFVGD	ATHTTYTTYAARMGNCARAARAC	TCNCCNACRAANCKYTCRTADAT	768	3072	0.428571	26	61.7	94.5	47	244	FSTMLFW	GDFIDLC	TTYWSNACNATGYTNTTYTG	CANARRTCDATRAARTCNCC	2048	768	59.4	95.5	70.8222
Scl_1244	XP_022803605.1_174000_175035	444	8	122	261	AFMEGDFY	YPRYGGVV	GCNTTYATGGARGGNGAYTTYTA	ACNACNCCNCCRTANCKNGGRTA	256	8192	0.578947	33.2222	59.5	96	61	315	FICGPAV	YGARHTT	TTYATHTGYGGNCCNGCNGT	GTNGTRTGNCKNGCNCCRTA	768	2048	61.7	93	70.8175
Scl_1245	XP_022793987.1_122940_123553	351	8	86	194	VAGWGATQ	WGEGCGIY	GTNGCNGGNTGGGGNGCNACNCA	TADATNCCRCANCCYTCNCCCCA	4096	768	0.656863	21.8889	59	93	36	204	FKENDIA	YTFYTKL	TTYAARGARAAYGAYATHGC	ARYTTNGTRTARAANGTRTA	96	512	68.1	91.5	70.8142
Scl_1246	XP_022800226.1_198207_198925	531	8	71	239	SGDDGWWV	DWAIQIAR	WSNGGNGAYGAYGGNTGGTGGGT	CKNGCDATYTGDATNGCCCARTC	1024	1152	0.358491	15.3333	58	95.5	37	249	FCTTLYD	YYLHNEA	TTYTGYACNACNYTNTAYGA	GCYTCRTTRTGNARRTARTA	1024	256	63.4	95.5	70.8098
Scl_1247	XP_022788598.1_289846_291157	909	7	65	359	ALNEFCQP	EFIVQTND	GCNYTNAAYGARTTYTGYCARCC	TCRTTNGTYTGNACDATRAAYTC	1024	768	0.392361	47.5	71	95.5	2	429	EDIANGN	VGDPTKC	GARGAYATHGCNAAYGGNAA	CAYTTNGTNGGRTCNCCNAC	384	1024	68.2	96	70.8022
Scl_1248	XP_022799992.1_262252_262812	366	8	40	153	EIQVPACD	VHRHYFVQ	GARATHCARGTNCCNGCNTGYGA	TGNACRAARTARTGNCKRTGNAC	1536	2048	0.700935	30.4444	63	96	28	164	KCVKELK	FDAFMEV	AARTGYGTNAARGARYTNAA	ACYTCCATRAANGCRTCRAA	512	64	64	87.5	70.7995
Scl_1249	XP_022792676.1_177049_177602	411	8	36	164	LSQPKKFH	FEVKKAAQ	YTNWSNCARCCNAARAARTTYCA	TGNGCNGCYTTYTTNACYTCRAA	8192	1024	0.467213	20.6667	61.2	93	2	180	QHNVFRD	AELAQPI	CARCAYAAYGTNTTYMGNGA	ATNGGYTGNGCNARYTCNGC	512	2048	62	95.5	70.7864
Scl_1250	XP_022805079.1_102489_104551	1980	8	23	674	QTVLADID	EGLEDATT	CARACNGTNYTNGCNGAYATHGA	GTNGTNGCRTCYTCNARNCCYTC	6144	4096	0.452418	112.111	56.5	88	3	729	TPEQAVD	NAPQKDE	ACNCCNGARCARGCNGTNGA	TCRTCYTTYTGNGGNGCRTT	1024	256	71.8	84	70.776
Scl_1251	XP_022804164.1_141875_142534	360	8	38	149	TMYFPLGQ	ETENSPKA	ACNATGTAYTTYCCNYTNGGNCA	GCYTTNGGNSWRTTYTCNGTYTC	2048	4096	0.314286	8.22222	57.2	90.5	19	162	AMIIFVD	AFRWDPL	GCNATGATHATHTTYGTNGA	ARNGGRTCCCANCKRAANGC	288	1024	65.5	100	70.7618
Scl_1252	XP_022789881.1_101605_102429	573	8	42	224	GTVDCKTM	PYFECTTA	GGNACNGTNGAYTGYAARACNAT	GCNGTNGTRCAYTCRAARTANGG	2048	1024	0.474286	31.5556	67.6	90	31	241	EALKAIE	PILGNWD	GARGCNYTNAARGCNATHGA	TCCCARTTNCCNARDATNGG	1536	768	60.7	92	70.7608
Scl_1253	XP_022795463.1_52519_53360	741	8	42	280	MVSDVDIE	VDGEKIDY	ATGGTNWSNGAYGTNGAYATHGA	TARTCDATYTTYTCNCCRTCNAC	3072	768	0.641593	53.8889	59.3	96	25	288	VVTPTEK	VPIQGQI	GTNGTNACNCCNACNGARAA	ATYTGNCCYTGDATNGGNAC	2048	768	60.2	92	70.7533
Scl_1254	XP_022786385.1_591435_592455	681	8	80	298	QNLCVADM	AYYLMLVN	CARAAYYTNTGYGTNGCNGAYAT	TTNACNARCATNARRTARTANGC	2048	4096	0.511962	44.8889	60.8	94	29	307	IPPESWH	TANAFVY	ATHCCNCCNGARWSNTGGCA	TANACRAANGCRTTNGCNGT	1536	1024	57.3	96.5	70.7458
Scl_1255	XP_022801278.1_188950_190046	795	7	65	321	LQIQDNGC	NVHPTKHE	YTNCARATHCARGAYAAYGGNTG	TCRTGYTTNGTNGGRTGNACRTT	1536	1024	0.2	16.25	66.7	100	38	329	LKEMIEN	VHFLHED	YTNAARGARATGATHGARAA	TCYTCRTGNARRAARTGNAC	192	512	67.7	100	70.7168
Scl_1256	XP_022786657.1_70370_71141	444	8	99	238	IEHKVFFW	VFLECKAF	ATHGARCAYAARGTNTTYTTYTG	AANGCYTTRCAYTCNARRAANAC	384	2048	0.648855	21.1111	66.9	86	8	272	VPAFIYQ	NPVIYSL	GTNCCNGCNTTYATHTAYCA	ARNSWRTADATNACNGGRTT	768	6144	63.1	95.5	70.7103
Scl_1257	XP_022800258.1_215889_216453	393	8	31	153	GKTLAFKD	NWCRIMAQ	GGNAARACNYTNGCNTTYAARGA	TGNGCCATDATNCKRCACCARTT	4096	384	0.534483	21	66.4	95.5	21	183	NNFHVLE	IPTGALG	AAYAAYTTYCAYGTNYTNGA	CCNARNGCNCCNGTNGGDAT	512	6144	58.6	91	70.7031
Scl_1258	XP_022789984.1_339585_340275	393	8	54	176	RIAVLEMQ	FVHLKRDY	MGNATHGCNGTNYTNGARATGCA	TARTCNCKYTTNARRTGNACRAA	6144	4096	0.663793	20	62.5	99	36	189	DFSMENE	EHEKLLK	GAYTTYWSNATGGARAAYGA	TTNARNARYTTYTCRTGYTC	256	1024	58.1	92	70.6898
Scl_1259	XP_022787794.1_120548_121277	438	8	71	208	SDDEYNIH	WDNNSGQN	WSNGAYGAYGARTAYAAYATHCA	TTYTGNCCNSWRTTRTTRTCCCA	1536	1024	0.320611	16	57.7	93	54	218	VQFADGC	IECREAP	GTNCARTTYGCNGAYGGNTG	GGNGCYTCNCKRCAYTCDAT	512	768	67.4	94	70.6889
Scl_1260	XP_022799728.1_129146_129861	420	8	32	163	FVCTPWPE	FYDDGDIV	TTYGTNTGYACNCCNTGGCCNGA	ACDATRTCNCCRTCRTCRTARAA	1024	384	0.344	18.2222	64.6	99	20	194	VSLFVQT	YFDRTPV	GTNWSNYTNTTYGTNCARAC	ACNGGNGTNCKRTCRAARTA	8192	1024	56.2	92	70.6776
Scl_1261	XP_022808779.1_1396669_1397842	1146	7	43	416	NPDIFNFY	DVVAQQMK	AAYCCNGAYATHTTYAAYTTYTA	TTCATYTGYTGNGCNACNACRTC	384	512	0.56231	66.875	65.4	95.5	9	465	WIMKDYN	HKMSDYG	TGGATHATGAARGAYTAYAA	CCRTARTCNSWCATYTTRTG	24	256	71.1	96	70.6744
Scl_1262	XP_022786479.1_658808_659603	414	8	133	262	PPVYPNGW	EIKNGTWT	CCNCCNGTNTAYCCNAAYGGNTG	GTCCANGTNCCRTTYTTDATYTC	4096	384	0.479675	22.1111	63.3	93	100	275	KLHEIGY	QHTINAH	AARYTNCAYGARATHGGNTA	TGNGCRTTDATNGTRTGYTG	768	384	69.5	85.5	70.6712
Scl_1263	XP_022794706.1_487684_488364	354	8	63	172	GIFHDCCV	FPQRYAEA	GGNATHTTYCAYGAYTGYTGYGT	GCYTCNGCRTANCKYTGNGGRAA	384	2048	0.456311	20.3333	64.6	94.5	18	201	NRRFDPT	KDDVLRS	AAYMGNMGNTTYGAYCCNAC	SWNCKNARNACRTCRTCYTT	2048	8192	52.4	100	70.659
Scl_1264	XP_022782411.1_364595_366231	729	8	253	487	VNLGIADN	FHNELTKI	GTNAAYYTNGGNATHGCNGAYAA	ATYTTNGTNARYTCRTTRTGRAA	6144	1024	0.469194	25.1111	65.2	91.5	139	510	ELRLDEN	DKNKFKL	GARYTNMGNYTNGAYGARAA	ARYTTRAAYTTRTTYTTRTC	4096	128	57.2	97	70.6587
Scl_1265	XP_022794314.1_346572_347179	435	8	22	158	MPSFDEFK	EWTMLGTF	ATGCCNWSNTTYGAYGARTTYAA	AANGTNCCNARCATNGTCCAYTC	1024	1024	0.323077	12.8889	62.3	99	13	179	EESKPKE	DEPIYAK	GARGARWSNAARCCNAARGA	TTNGCRTADATNGGYTCRTC	1024	384	59.1	92	70.6492
Scl_1266	XP_022783725.1_881046_882480	1251	8	25	433	MSKLKRQF	HWRCEKCG	ATGWSNAARYTNAARMGNCARTT	CCRCAYTTYTCRCANCKCCARTG	8192	256	0.502525	82.7778	57	91.5	17	517	LEEQRFY	TEILKHK	YTNGARGARCARMGNTTYTA	TTRTGYTTNARDATYTCNGT	1024	768	62.2	93	70.6451
Scl_1267	XP_022787520.1_204929_205897	696	7	62	285	HAQNNPDF	NDAGQTAY	CAYGCNCARAAYAAYCCNGAYTT	TANGCNGTYTGNCCNGCRTCRTT	512	2048	0.382488	30.125	68	97	50	314	QQMDHVC	EMLQKLT	CARCARATGGAYCAYGTNTG	GTNARYTTYTGNARCATYTC	64	512	67.5	100	70.6385
Scl_1268	XP_022783782.1_387903_390049	1332	7	136	571	GRNCEVDI	PCIHNGRC	GGNMGNAAYTGYGARGTNGAYAT	CANCKNCCRTTRTGDATRCANGG	2048	3072	0.505828	93.125	65.4	94.5	102	599	EVDINEC	CDINVDE	GARGTNGAYATHAAYGARTG	TCRTCNACRTTDATRTCRCA	192	192	72.7	92	70.6127
Scl_1269	XP_022785272.1_178708_179604	810	8	25	286	HYTYAFGN	KWKVHYGS	CAYTAYACNTAYGCNTTYGGNAA	SWNCCRTARTGNACYTTCCAYTT	1024	1024	0.698413	73.8889	65.5	94.5	15	294	PKAQVLF	CPFSGFI	CCNAARGCNCARGTNYTNTT	ATRAANCCNSWRAANGGRCA	2048	2048	56.2	88.5	70.5924
Scl_1270	XP_022785994.1_499563_500087	345	8	26	132	KFYTLLAY	VNFDAPSC	AARTTYTAYACNYTNYTNGCNTA	CANSWNGGNGCRTCRAARTTNAC	8192	8192	0.46	11.7778	53.4	90	4	176	WIFKEYF	AFKWEHE	TGGATHTTYAARGARTAYTT	TCRTGYTCCCAYTTRAANGC	48	64	75	94	70.5761
Scl_1271	XP_022781902.1_1006495_1007150	513	8	41	203	LHFTVNPK	NNGTSVED	YTNCAYTTYACNGTNAAYCCNAA	TCYTCNACNSWNGTNCCRTTRTT	4096	8192	0.217949	13.8889	58.6	97	7	211	LYMIRFP	GQLPEII	YTNTAYATGATHMGNTTYCC	ATDATYTCNGGNARYTGNCC	768	1536	60	96.5	70.55
Scl_1272	XP_022788373.1_133944_135678	1506	7	85	578	DINKENQD	EQLMNKQN	GAYATHAAYAARGARAAYCARGA	TTYTGYTTRTTCATNARYTGYTC	192	256	0.609856	107.25	66.7	95.5	7	613	YDIANIE	EDLRKNN	TAYGAYATHGCNAAYATHGA	TTRTTYTTNCKNARRTCYTC	288	1024	64.5	96	70.548
Scl_1273	XP_022790043.1_287221_288904	921	8	22	320	FGPNGLDV	HFCRQYGI	TTYGGNCCNAAYGGNYTNGAYGT	ATNCCRTAYTGNCKRCARAARTG	4096	1024	0.742268	88.4444	61.9	91.5	9	423	KVCETLE	KCVKMSF	AARGTNTGYGARACNYTNGA	AANSWCATYTTNACRCAYTT	1024	512	60.4	89	70.5452
Scl_1274	XP_022781818.1_1034799_1035526	510	8	47	208	IGGPIAMA	YGGWCSIL	ATHGGNGGNCCNATHGCNATGGC	ARDATNSWRCACCANCCNCCRTA	2304	6144	0.419355	25.5556	52.6	98.5	39	236	HCGQFIT	FGAVVAG	CAYTGYGGNCARTTYATHAC	CCNGCNACNACNGCNCCRAA	192	2048	62.5	97	70.5308
Scl_1275	XP_022777473.1_130216_131356	423	8	195	327	TTHEDVPD	PNGRLFYN	ACNACNCAYGARGAYGTNCCNGA	TTRTARAANARNCKNCCRTTNGG	2048	8192	0.507937	19.1111	57	94.5	77	368	ACTRIGC	EAEKDFI	GCNTGYACNMGNATHGGNTG	ATRAARTCYTTYTCNGCYTC	3072	128	65.4	94.5	70.5262
Scl_1276	XP_022807319.1_33922_34393	345	8	16	122	LVFHDMVK	VDLTDDFD	YTNGTNTTYCAYGAYATGGTNAA	TCRAARTCRTCNGTNARRTCNAC	1024	2048	0.27	11.3333	53.4	100	8	131	RRVKFPH	IEMLVKY	MGNMGNGTNAARTTYCCNCA	TAYTTNACNARCATYTCDAT	4096	384	64.4	94.5	70.494
Scl_1277	XP_022792551.1_185181_186156	573	7	88	270	LADFMWIQ	NPWVYTIR	YTNGCNGAYTTYATGTGGATHCA	CKDATNGTRTANACCCANGGRTT	384	1536	0.431818	31.5	71.6	97.5	63	278	GFFMNPI	VPEFKNT	GGNTTYTTYATGAAYCCNAT	GTRTTYTTRAAYTCNGGNAC	128	256	70.9	92	70.4908
Scl_1278	XP_022798796.1_184447_185410	564	8	116	295	PFGELACK	PYVTFALV	CCNTTYGGNGARYTNGCNTGYAA	ACNARNGCRAANGTNACRTANGG	4096	8192	0.453488	25.5556	60.8	91	58	346	MVGFFGN	KDYRKGL	ATGGTNGGNTTYTTYGGNAA	ARNCCYTTNCKRTARTCYTT	256	1024	63.2	95.5	70.4783
Scl_1279	XP_022784204.1_386984_387680	510	8	60	221	KPTYCNFC	GDNEGERL	AARCCNACNTAYTGYAAYTTYTG	ARNCKYTCNCCYTCRTTRTCNCC	512	4096	0.225806	12	64	99	50	232	HRWFMTE	FKSLLNP	CAYMGNTGGTTYATGACNGA	GGRTTNARNARNSWYTTRAA	128	8192	55.2	94	70.4781
Scl_1280	XP_022793474.1_344873_345533	369	8	83	197	DINVAGNT	FNNEELVI	GAYATHAAYGTNGCNGGNAAYAC	ATNACNARYTCYTCRTTRTTRAA	1536	1024	0.59434	19.3333	62.5	88.5	11	213	HVNVDGP	YEDVLRQ	CAYGTNAAYGTNGAYGGNCC	TGNCKNARNACRTCYTCRTA	512	2048	64.2	96	70.4356
Scl_1281	XP_022790263.1_113806_114398	390	8	53	174	ADVCIRWG	AKIHGCHV	GCNGAYGTNTGYATHMGNTGGGG	ACRTGRCANCCRTGDATYTTNGC	1536	768	0.33913	11.1111	64.4	94.5	45	184	TYACGVN	VVGASHK	ACNTAYGCNTGYGGNGTNAA	TTRTGNSWNGCNCCNACNAC	1024	8192	57.8	95.5	70.4195
Scl_1282	XP_022809829.1_34519_35098	483	8	18	170	FNGLGDYV	NGDKTDDL	TTYAAYGGNYTNGGNGAYTAYGT	ARRTCRTCNGTYTTRTCNCCRTT	2048	1024	0.636986	34.2222	58.4	93	10	179	TLDGFQY	YPNGTVI	ACNYTNGAYGGNTTYCARTA	ATNACNGTNCCRTTNGGRTA	1024	1024	69.4	88.5	70.4109
Scl_1283	XP_022806044.1_98377_98879	375	8	33	149	SIAFKKGQ	DNVQWIAG	WSNATHGCNTTYAARAARGGNCA	CCNGCDATCCAYTGNACRTTRTC	6144	384	0.504587	21.1111	66.9	94.5	15	157	FGRLVVW	FEINDYI	TTYGGNMGNYTNGTNGTNTG	ATRTARTCRTTDATYTCRAA	8192	96	64	85.5	70.3953
Scl_1284	XP_022782344.1_857019_857653	363	8	70	182	NEDTLREE	KHEVQTVQ	AAYGARGAYACNYTNMGNGARGA	TGNACNGTYTGNACYTCRTGYTT	4096	1024	0.235849	10.6667	55.8	97	49	202	NKALLEE	KKIEGDT	AAYAARGCNYTNYTNGARGA	GTRTCNCCYTCDATYTTYTT	2048	192	61.4	98	70.3906
Scl_1285	XP_022790692.1_120115_120697	441	8	23	161	YIKSPEVE	QYDRVYCG	TAYATHAARWSNCCNGARGTNGA	CCRCARTANACNCKRTCRTAYTG	6144	1024	0.280303	13.7778	57.2	97	11	188	NDELVDN	GILVMPF	AAYGAYGARYTNGTNGAYAA	AANGGCATNACNARDATNCC	512	1536	61.1	96.5	70.3853
Scl_1286	XP_022782198.1_860430_861123	642	8	15	220	HRDVKPDN	GKFFPLYH	CAYMGNGAYGTNAARCCNGAYAA	TGRTANARNGGRAARAAYTTNCC	2048	2048	0.385417	29.7778	63.8	98	7	229	YLHKKRI	AMNLSEV	TAYYTNCAYAARAARMGNAT	ACYTCNSWNARRTTCATNGC	1024	2048	54.5	93.5	70.3811
Scl_1287	XP_022787295.1_281018_282453	810	7	68	329	PFWAILAD	AWMFEFTY	CCNTTYTGGGCNATHYTNGCNGA	TANGTRAAYTCRAACATCCANGC	3072	128	0.628458	65.75	65.5	96.5	38	387	MALYFKQ	NWYLEDL	ATGGCNYTNTAYTTYAARCA	ARRTCYTCNARRTACCARTT	256	256	68.5	97	70.3792
Scl_1288	XP_022784192.1_602990_603881	546	8	44	217	VFAIPRYV	MAITLTVI	GTNTTYGCNATHCCNMGNTAYGT	ATNACNGTNARNGTDATNGCCAT	6144	6144	0.616766	40.8889	54.1	99	11	267	ILQRKRF	NPFVYTL	ATHYTNCARMGNAARMGNTT	ARNGTRTANACRAANGGRTT	6144	1024	58.8	96.5	70.37
Scl_1289	XP_022778791.1_356401_357441	450	8	36	177	NFLTEIAQ	EVLDIPDG	AAYTTYYTNACNGARATHGCNCA	CCRTCNGGDATRTCNARNACYTC	3072	3072	0.765625	31.7778	61.6	99	8	285	MGESENF	VKEGRVS	ATGGGNGARWSNGARAAYTT	SWNACNCKNCCYTCYTTNAC	512	8192	52.4	96.5	70.3552
Scl_1290	XP_022789137.1_497638_498598	720	8	71	302	DRHDIAKF	EVRGGKEA	GAYMGNCAYGAYATHGCNAARTT	GCYTCYTTNCCNCCNCKNACYTC	1536	4096	0.663677	57.4444	58.7	91	49	319	KHVDVNC	AIANKNE	AARCAYGTNGAYGTNAAYTG	TCRTTYTTRTTNGCDATNGC	256	384	67.1	89.5	70.3495
Scl_1291	XP_022781261.1_767552_768440	498	8	52	209	MNLVETNQ	AHLFPFPP	ATGAAYYTNGTNGARACNAAYCA	GGNGGRAANGGRAANARRTGNGC	1024	4096	0.205298	8.22222	54.3	100	15	275	EHRWIHP	PHYVGSE	GARCAYMGNTGGATHCAYCC	TCNSWNCCNACRTARTGNGG	192	4096	61.1	97	70.3418
Scl_1292	XP_022806156.1_114906_116341	795	7	175	431	VLDLTWCE	NVGVKYIA	GTNYTNGAYYTNACNTGGTGYGA	GCDATRTAYTTNACNCCNACRTT	4096	1536	0.364	36.125	62.2	99	154	450	DCDNITE	MDCCGVT	GAYTGYGAYAAYATHACNGA	GTNACNCCRCARCARTCCAT	192	128	71.8	98	70.2957
Scl_1293	XP_022796008.1_71678_72245	348	8	74	181	TQPAEHPY	DAFADRLK	ACNCARCCNGCNGARCAYCCNTA	TTNARNCKRTCNGCRAANGCRTC	2048	8192	0.59	20.2222	60	91.5	12	191	LHDVLGF	DKEKTRN	YTNCAYGAYGTNYTNGGNTT	TTNCKNGTYTTYTCYTTRTC	4096	512	61.8	97.5	70.2842
Scl_1294	XP_022802094.1_63101_63785	465	7	32	178	QGNFGEVW	HEGAKFPI	CARGGNAAYTTYGGNGARGTNTG	ATNGGRAAYTTNGCNCCYTCRTG	1024	1024	0.264286	13.875	70.1	96.5	13	220	TVDAWEI	VPYAGMN	ACNGTNGAYGCNTGGGARAT	TTCATNCCNGCRTANGGNAC	256	512	71.1	96	70.268
Scl_1295	XP_022780464.1_858525_859474	474	8	132	281	ATYYKLHP	QYIENMKM	GCNACNTAYTAYAARYTNCAYCC	ATYTTCATRTTYTCDATRTAYTG	2048	96	0.454545	22.3333	67	91	112	299	CDFSEEA	EECKAGI	TGYGAYTTYWSNGARGARGC	ATNCCNGCYTTRCAYTCYTC	512	256	62	90.5	70.2656
Scl_1296	XP_022788074.1_138732_139578	420	7	62	193	VCGDPYHF	QETFVNCA	GTNTGYGGNGAYCCNTAYCAYTT	GCRCARTTNACRAANGTYTCYTG	1024	512	0.464	24.5	72.8	97.5	40	268	TDNELNC	NCAKGYC	ACNGAYAAYGARYTNAAYTG	CARTANCCYTTNGCRCARTT	512	256	68	94	70.2309
Scl_1297	XP_022791149.1_306105_306885	426	8	68	201	QGDLEAYY	CCHGNTTC	CARGGNGAYYTNGARGCNTAYTA	CANGTNGTRTTNCCRTGRCARCA	2048	1024	0.653543	28.8889	60	87.5	41	224	CAFGVMN	CDFDAMC	TGYGCNTTYGGNGTNATGAA	CACATNGCRTCRAARTCRCA	256	64	72.6	89.5	70.2175
Scl_1298	XP_022785282.1_104214_104868	378	8	46	163	KEAIFQFF	YMEFVRLY	AARGARGCNATHTTYCARTTYTT	TANARNCKNACRAAYTCCATRTA	384	2048	0.396396	15.8889	63.9	94.5	18	214	NLFDHED	PKLEQKA	AAYYTNTTYGAYCAYGARGA	GCYTTYTGYTCNARYTTNGG	256	512	65.8	87	70.2092
Scl_1299	XP_022782296.1_605954_606745	513	7	24	186	APDFMEVM	CHPCEMEL	GCNCCNGAYTTYATGGARGTNAT	ARYTCCATYTCRCANGGRTGRCA	512	256	0.307692	19.25	68.8	96.5	4	219	LKHNETF	NWQMAAF	YTNAARCAYAAYGARACNTT	AANGCNGCCATYTGCCARTT	512	64	73.6	94	70.2046
Scl_1300	XP_022780867.1_843151_844210	735	8	30	266	FSCQASWP	FDDGETLP	TTYWSNTGYCARGCNWSNTGGCC	GGNARNGTYTCNCCRTCRTCRAA	8192	2048	0.653509	58.2222	50.5	94.5	11	293	TCIPGFF	EYEFTWR	ACNTGYATHCCNGGNTTYTT	CKCCANGTRAAYTCRTAYTC	768	128	68.9	92	70.1908
Scl_1301	XP_022779647.1_1021997_1022557	513	8	36	198	FGDAKFKW	DDITVTVV	TTYGGNGAYGCNAARTTYAARTG	ACNACNGTNACNGTDATRTCRTC	512	3072	0.666667	26.5556	58.4	94	7	206	RVLNEHP	HFDWSNV	MGNGTNYTNAAYGARCAYCC	ACRTTNSWCCARTCRAARTG	2048	256	62.9	94.5	70.1691
Scl_1302	XP_022787593.1_461620_462243	378	8	52	169	AEQDVAKI	FWLQRNDP	GCNGARCARGAYGTNGCNAARAT	GGRTCRTTNCKYTGNARCCARAA	1024	1024	0.651376	26.5556	64.5	90	7	185	LGIDIGT	AGTIMDF	YTNGGNATHGAYATHGGNAC	AARTCCATDATNGTNCCNGC	2304	384	62.3	93	70.1691
Scl_1303	XP_022788064.1_485657_486725	759	8	37	281	VTIITGNG	NPFVYAYR	GTNACNATHATHACNGGNAAYGG	CKRTANGCRTANACRAANGGRTT	4608	2048	0.398305	36.7778	57.7	96.5	27	292	IITVLYC	MINTFRY	ATHATHACNGTNYTNTAYTG	TANCKRAANGTRTTDATCAT	2304	384	65.8	88.5	70.1594
Scl_1304	XP_022798258.1_132369_134480	1470	7	81	562	TNATFDYE	DWGPQFQP	ACNAAYGCNACNTTYGAYTAYGA	GGYTGRAAYTGNGGNCCCCARTC	1024	256	0.44586	85.75	67.7	97.5	11	576	VGDVNDN	EIGKMKD	GTNGGNGAYGTNAAYGAYAA	TCYTTCATYTTNCCDATYTC	512	96	67.3	92	70.1513
Scl_1305	XP_022782570.1_115789_116602	693	8	22	244	VLERYIHY	YVTAQGKK	GTNYTNGARMGNTAYATHCAYTA	TTYTTNCCYTGNGCNGTNACRTA	6144	2048	0.518519	37.5556	62	93.5	11	254	SMECNGT	YDKALDS	WSNATGGARTGYAAYGGNAC	SWRTCNARNGCYTTRTCRTA	512	2048	58.9	94	70.1507
Scl_1306	XP_022797239.1_56741_58009	750	8	67	308	KFNIRGFE	DYVFIATD	AARTTYAAYATHMGNGGNTTYGA	TCNGTNGCDATRAANACRTARTC	1536	1536	0.531915	43.7778	64.8	92.5	45	395	FAGLFPI	DAVYATA	TTYGCNGGNYTNTTYCCNAT	GCNGTNGCRTANACNGCRTC	2048	1024	56.8	93.5	70.1402
Scl_1307	XP_022782966.1_432714_437198	1980	6	498	1149	ENMGMKIC	QMKGVVYS	GARAAYATGGGNATGAARATHTG	SWRTANACNACNCCYTTCATYTG	96	2048	0.519623	147.143	67.4	94	468	1198	YFAQVPW	YIPEVRM	TAYTTYGCNCARGTNCCNTG	ATNCKNACYTCNGGDATRTA	512	1536	70.5	99	70.1384
Scl_1308	XP_022794465.1_126163_126763	378	8	59	176	LVAETNEG	QATEPAIL	YTNGTNGCNGARACNAAYGARGG	ARDATNGCNGGYTCNGTNGCYTG	4096	6144	0.567568	20.1111	60.4	96	24	189	TLIQGPP	GCEKLVL	ACNYTNATHCARGGNCCNCC	ARNACNARYTTYTCRCANCC	3072	2048	57.6	96.5	70.1195
Scl_1309	XP_022795809.1_133082_134224	432	8	112	247	EYLPYVHG	NWVVADVK	GARTAYYTNCCNTAYGTNCAYGG	TTNACRTCNGCNACNACCCARTT	2048	1024	0.758065	35.3333	59.3	92	4	348	YILEATG	EVQKYDV	TAYATHYTNGARGCNACNGG	ACRTCRTAYTTYTGNACYTC	1536	128	66.3	91	70.1164
Scl_1310	XP_022791258.1_183709_184296	450	8	22	163	DQVACVCD	EKRLIAKQ	GAYCARGTNGCNTGYGTNTGYGA	TGYTTNGCDATNARNCKYTTYTC	1024	6144	0.118519	5.55556	56.8	97.5	2	181	EAFDNVT	WFKNRRQ	GARGCNTTYGAYAAYGTNAC	TGNCKNCKRTTYTTRAACCA	256	512	68	90	70.1142
Scl_1311	XP_022803374.1_175505_176219	651	8	25	233	VNGKSFKG	NGQRVAYM	GTNAAYGGNAARWSNTTYAARGG	ATRTANGCNACNCKYTGNCCRTT	4096	4096	0.564356	37	53.9	97.5	11	254	AQNGLIK	YGPVVMK	GCNCARAAYGGNYTNATHAA	TTCATNACNACNGGNCCRTA	1536	512	65	92	70.1139
Scl_1312	XP_022796778.1_291550_292108	420	8	14	145	DLHQKNEQ	QALKETRK	GAYYTNCAYCARAARAAYGARCA	TTNCKNGTYTCYTTNARNGCYTG	512	8192	0.362903	15.2222	62.8	90.5	3	158	KLEKALQ	TKKNGEL	AARYTNGARAARGCNYTNCA	ARYTCNCCRTTYTTYTTNGT	2048	512	58.8	99	70.1126
Scl_1313	XP_022809636.1_13586_14660	576	8	94	277	LQCFFIYF	QAFAIDWW	YTNCARTGYTTYTTYATHTAYTT	CACCARTCDATNGCRAANGCYTG	768	384	0.502825	35	63.5	88	68	305	MGAVCMP	NPLVYGF	ATGGGNGCNGTNTGYATGCC	AANCCRTANACNARNGGRTT	128	2048	65.1	92	70.0947
Scl_1314	XP_022792549.1_168995_170000	450	8	106	247	VEDFAWIQ	KTAFTVAI	GTNGARGAYTTYGCNTGGATHCA	ATNGCNACNGTRAANGCNGTYTT	384	4096	0.620155	32.4444	66.4	91.5	40	311	IAIYRTK	NPWVYSI	ATHGCNATHTAYMGNACNAA	ATNSWRTANACCCANGGRTT	2304	1024	60	91	70.0837
Scl_1315	XP_022789946.1_346695_347499	375	8	46	162	RHKRNIPN	NVLHFPGT	MGNCAYAARMGNAAYATHCCNAA	GTNCCNGGRAARTGNARNACRTT	6144	4096	0.409091	14.7778	58.2	98.5	38	170	LIVTYRI	FCLFEWG	YTNATHGTNACNTAYMGNAT	CCCCAYTCRAANARRCARAA	6144	128	59.4	95	70.0836
Scl_1316	XP_022791821.1_182854_184339	732	8	55	290	MPLFYVYN	AFKNALRC	ATGCCNYTNTTYTAYGTNTAYAA	CANCKNARNGCRTTYTTRAANGC	1024	8192	0.377193	29.1111	61.5	94.5	45	298	GADLIVT	NCNYELE	GGNGCNGAYYTNATHGTNAC	TCNARYTCRTARTTRCARTT	3072	256	62.8	90.5	70.0745
Scl_1317	XP_022800006.1_313205_315505	786	8	161	414	AALMACEV	PEYNWPKS	GCNGCNYTNATGGCNTGYGARGT	SWYTTNGGCCARTTRTAYTCNGG	2048	1024	0.477733	43.3333	57.4	91.5	140	486	GGQTFVN	DGIEAMN	GGNGGNCARACNTTYGTNAA	TTCATNGCYTCDATNCCRTC	1024	192	70.1	88.5	70.0581
Scl_1318	XP_022791876.1_225454_225934	378	8	26	143	ASFQEAGK	WAKVKGLK	GCNWSNTTYCARGARGCNGGNAA	TTNARNCCYTTNACYTTNGCCCA	8192	2048	0.414414	18.8889	56	95.5	12	151	YADIFLV	TMPFRRK	TAYGCNGAYATHTTYYTNGT	TTNCKNCKRAANGGCATNGT	768	2048	60	99	70.0392
Scl_1319	XP_022783138.1_818666_819722	582	6	69	254	AFENEHNW	FWMEYGNL	GCNTTYGARAAYGARCAYAAYTG	ARRTTNCCRTAYTCCATCCARAA	256	128	0.346369	31	74.5	97	61	263	IYVPTQM	QMGFKMY	ATHTAYGTNCCNACNCARAT	TACATYTTRAANCCCATYTG	768	32	74.6	99	70.0357
Scl_1320	XP_022807144.1_42558_43386	444	8	126	265	PLEIKNEN	EKQRHFVR	CCNYTNGARATHAARAAYGARAA	CKNACRAARTGNCKYTGYTTYTC	1536	2048	0.398496	20.4444	62.8	93.5	118	273	TFQVYLC	PFVLEVF	ACNTTYCARGTNTAYYTNTG	AANACYTCNARNACRAANGG	1024	2048	60	94	70.0287
Scl_1321	XP_022781121.1_1139960_1140875	660	7	42	253	EFAIYLPH	DKIVGCLY	GARTTYGCNATHTAYYTNCCNCA	TANARRCANCCNACDATYTTRTC	3072	3072	0.318627	23.375	65.2	94	25	274	FYEKFDA	FMMPDEC	TTYTAYGARAARTTYGAYGC	CAYTCRTCNGGCATCATRAA	64	32	74.7	98	69.9877
Scl_1322	XP_022798823.1_209068_209686	507	7	13	173	AMVGKDCV	MNAVDRDA	GCNATGGTNGGNAARGAYTGYGT	GCRTCNCKRTCNACNGCRTTCAT	512	1024	0.0844156	4	63.2	99	3	189	IMEYNGA	HVIEKDK	ATHATGGARTAYAAYGGNGC	TTRTCYTTYTCDATNACRTG	96	192	72.1	100	69.9805
Scl_1323	XP_022784357.1_86176_86631	357	8	22	132	LRYHMRTH	VENCMKSF	YTNMGNTAYCAYATGMGNACNCA	AANSWYTTCATRCARTTYTCNAC	8192	1024	0.105769	4.44444	58.1	93.5	7	147	CDYADCG	KNHMRIH	TGYGAYTAYGCNGAYTGYGG	TGDATNCKCATRTGRTTYTT	128	192	67.6	93	69.9804
Scl_1324	XP_022794356.1_455475_456047	429	8	36	170	FREHHVDP	IEKTTGVK	TTYMGNGARCAYCAYGTNGAYCC	TTNACNCCNGTNGTYTTYTCDAT	1024	3072	0.320312	13.8889	61.8	94.5	13	181	VHWGADT	DDLKWAG	GTNCAYTGGGGNGCNGAYAC	CCNGCCCAYTTNARRTCRTC	256	256	67.2	87.5	69.9725
Scl_1325	XP_022802368.1_1209093_1210077	639	8	44	248	QTKTSAFI	KMVALVLG	CARACNAARACNWSNGCNTTYAT	CCNARNACNARNGCNACCATYTT	8192	8192	0.380711	25.8889	49.1	99	7	307	KAELHVI	EFRDTFK	AARGCNGARYTNCAYGTNAT	TTRAANGTRTCNCKRAAYTC	1024	512	64.4	97	69.9675
Scl_1326	XP_022786255.1_943561_944230	438	8	33	170	RMTTDEME	MEWRIARS	MGNATGACNACNGAYGARATGGA	SWNCKNGCDATNCKCCAYTCCAT	512	6144	0.351145	14.8889	57.9	94	6	179	EHHIQNT	VINYSGD	GARCAYCAYATHCARAAYAC	TCNCCNSWRTARTTDATNAC	96	3072	63.4	95.5	69.9334
Scl_1327	XP_022795171.1_236617_237361	597	8	15	205	FGGLIFGF	DNFCMGGP	TTYGGNGGNYTNATHTTYGGNTT	GGNCCNCCCATRCARAARTTRTC	6144	256	0.271739	14.5556	55.5	97	5	227	HMSIRGV	HIEYCLK	CAYATGWSNATHMGNGGNGT	TTNARRCARTAYTCDATRTG	3072	384	59.3	99	69.9116
Scl_1328	XP_022779888.1_878349_879129	519	8	20	184	KESYNGYI	CWITLRDI	AARGARWSNTAYAAYGGNTAYAT	ATRTCNCKNARNGTDATCCARCA	2048	3072	0.170886	12.1111	57.4	97.5	8	213	NLLKEPQ	NIQAWFS	AAYYTNYTNAARGARCCNCA	SWRAACCANGCYTGDATRTT	2048	384	62.7	93.5	69.9078
Scl_1329	XP_022798879.1_104061_105045	600	8	45	236	CFNTQAEP	GYVVLKAK	TGYTTYAAYACNCARGCNGARCC	TTNGCYTTNARNACNACRTANCC	512	8192	0.423913	28.8889	61	94.5	33	247	TGYAVPY	QGRKVCC	ACNGGNTAYGCNGTNCCNTA	CARCANACYTTNCKNCCYTG	2048	1024	62	91.5	69.9025
Scl_1330	XP_022782738.1_92830_95986	1998	6	274	931	FKDIQTYF	CTVNCGVD	TTYAARGAYATHCARACNTAYTT	TCNACNCCRCARTTNACNGTRCA	384	2048	0.517081	117.571	65.8	94	155	1057	AWIKWEY	DNVFIQY	GCNTGGATHAARTGGGARTA	TAYTGDATRAANACRTTRTC	48	192	76.1	98	69.8582
Scl_1331	XP_022799318.1_305619_306795	957	8	49	359	SDDEYDTD	FDDIPVNA	WSNGAYGAYGARTAYGAYACNGA	GCRTTNACNGGDATRTCRTCRAA	2048	768	0.343234	36.8889	55.7	93	5	388	YPVQVDC	TAMRGKD	TAYCCNGTNCARGTNGAYTG	TCYTTNCCNCKCATNGCNGT	512	1024	66.2	93	69.8441
Scl_1332	XP_022800169.1_109649_110660	363	8	96	208	KLWAIDNE	AEPEIRAN	AARYTNTGGGCNATHGAYAAYGA	TTNGCNCKDATYTCNGGYTCNGC	768	6144	0.481132	19.2222	63.4	98	86	339	YDERVGV	YNFRLSG	TAYGAYGARMGNGTNGGNGT	CCNSWNARNCKRAARTTRTA	1024	8192	53.2	95.5	69.8434
Scl_1333	XP_022780302.1_259803_261079	825	7	34	300	EFTIYNAQ	VKHDNDKQ	GARTTYACNATHTAYAAYGCNCA	TGYTTRTCRTTRTCRTGYTTNAC	768	256	0.361538	37.625	69.8	98	1	309	YVIVLEP	NEYEIVD	TAYGTNATHGTNYTNGARCC	TCNACDATYTCRTAYTCRTT	1536	192	65	97	69.8403
Scl_1334	XP_022795887.1_236467_237265	567	8	56	236	NWKRVMMV	FPKQQKYY	AAYTGGAARMGNGTNATGATGGT	TARTAYTTYTGYTGYTTNGGRAA	128	256	0.568966	31	62.5	91.5	36	281	ILVNDEH	DYKLFSY	ATHYTNGTNAAYGAYGARCA	TANSWRAANARYTTRTARTC	768	2048	62.6	92	69.8314
Scl_1335	XP_022801480.1_602254_602961	510	8	14	175	MRLNDGNF	QKGKSAFT	ATGMGNYTNAAYGAYGGNAAYTT	GTRAANGCNSWYTTNCCYTTYTG	2048	4096	0.441558	23.7778	56.9	97.5	5	211	TKVLEAF	GIKQLGV	ACNAARGTNYTNGARGCNTT	ACNCCNARYTGYTTDATNCC	2048	1536	62.1	93	69.8286
Scl_1336	XP_022786591.1_1503361_1504177	735	7	32	268	LHNQNKIM	TWKHCIRA	YTNCAYAAYCARAAYAARATHAT	GCNCKDATRCARTGYTTCCANGT	768	768	0.519651	40.5	70.9	98	24	276	IMVNQAT	IDEYLRR	ATHATGGTNAAYCARGCNAC	CKNCKNARRTAYTCRTCDAT	192	3072	63.5	97	69.8158
Scl_1337	XP_022782045.1_914139_914706	348	8	34	141	VKSCGVCE	TYWTKANY	GTNAARWSNTGYGGNGTNTGYGA	TARTTNGCYTTNGTCCARTANGT	8192	512	0.29703	12	57	96	4	153	KPRMRQP	MQLCDTH	AARCCNMGNATGMGNCARCC	TGNGTRTCRCANARYTGCAT	1024	256	60.9	97	69.7956
Scl_1338	XP_022799110.1_138439_138966	417	8	9	139	DAGRIFCI	YFTIGLAI	GAYGCNGGNMGNATHTTYTGYAT	ATNGCNARNCCDATNGTRAARTA	3072	6144	0.379032	19.2222	60.5	93	1	156	YGHVTPC	NAMEERS	TAYGGNCAYGTNACNCCNTG	SWNCKYTCYTCCATNGCRTT	1024	1024	63	93.5	69.7909
Scl_1339	XP_022797546.1_95214_95862	390	8	103	224	FDERAPFI	AEVNAPVQ	TTYGAYGARMGNGCNCCNTTYAT	TGNACNGGNGCRTTNACYTCNGC	2048	4096	0.578947	26.8889	59	95.5	4	237	PVAWDTN	QGEELLR	CCNGTNGCNTGGGAYACNAA	CKNARNARYTCYTCNCCYTG	512	4096	61.5	93	69.7708
Scl_1340	XP_022781925.1_1025695_1026253	393	8	16	138	FYALKTIK	CINPIKLR	TTYTAYGCNYTNAARACNATHAA	CKNARYTTDATNGGRTTDATRCA	3072	4608	0.521739	18.1111	61	93.5	3	148	ELKRVNN	QQEKTLG	GARYTNAARMGNGTNAAYAA	CCNARNGTYTTYTCYTGYTG	2048	512	62.6	93	69.7703
Scl_1341	XP_022805324.1_130623_131499	597	8	31	221	SYCVAVNK	YDQAVARL	WSNTAYTGYGTNGCNGTNAAYAA	ARNCKNGCNACNGCYTGRTCRTA	8192	8192	0.697802	48.1111	59	96	23	278	RNAVHRN	PFQRDGF	MGNAAYGCNGTNCAYMGNAA	AANCCRTCNCKYTGRAANGG	4096	1024	56.8	94.5	69.7353
Scl_1342	XP_022799093.1_212876_214112	690	8	96	317	CIKVETYC	QVEETRPK	TGYATHAARGTNGARACNTAYTG	TTNGGNCKNGTYTCYTCNACYTG	768	4096	0.347418	23.5556	65.2	95	81	333	YQHPPWN	KKRTKSQ	TAYCARCAYCCNCCNTGGAA	TGNSWYTTNGTNCKYTTYTT	128	4096	57.1	92	69.7091
Scl_1343	XP_022778202.1_380_1280	366	8	88	201	PDKQAWNN	DFAVRSWA	CCNGAYAARCARGCNTGGAAYAA	GCCCANSWNCKNACNGCRAARTC	256	8192	0.28972	11.3333	60.2	95.5	7	251	YQGEHQF	IPAHPWQ	TAYCARGGNGARCAYCARTT	TGCCANGGRTGNGCNGGDAT	128	384	70.1	85	69.699
Scl_1344	XP_022793688.1_538146_539193	816	7	54	317	TCTVKFYG	KHLDVEFN	ACNTGYACNGTNAARTTYTAYGG	TTRAAYTCNACRTCNARRTGYTT	1024	1024	0.357977	31.75	66.4	98	8	328	GGHEVAM	KFATQEL	GGNGGNCAYGARGTNGCNAT	ARYTCYTGNGTNGCRAAYTT	1024	512	68.8	97	69.6885
Scl_1345	XP_022804014.1_147598_149048	1221	7	81	479	PDYMKYFI	MNINARVY	CCNGAYTAYATGAARTAYTTYAT	TANACNCKNGCRTTDATRTTCAT	128	1536	0.4	58.125	69.4	94.5	65	489	NWMNTYQ	MEDASIW	AAYTGGATGAAYACNTAYCA	CADATNSWNGCRTCYTCCAT	32	768	69	94	69.6792
Scl_1346	XP_022807235.1_64740_65185	351	8	26	134	HDVKFNHT	HCRAALET	CAYGAYGTNAARTTYAAYCAYAC	GTYTCNARNGCNGCNCKRCARTG	256	8192	0.313725	11.6667	61.2	88.5	15	142	LDGVKMP	NKLFEIK	YTNGAYGGNGTNAARATGCC	TTDATYTCRAANARYTTRTT	512	384	67	94	69.6689
Scl_1347	XP_022800996.1_225341_226238	438	8	162	299	HFKGVEMV	KKCKILLN	CAYTTYAARGGNGTNGARATGGT	TTNARNARDATYTTRCAYTTYTT	256	3072	0.492188	20.3333	59.5	95	154	319	TFYRNGD	DISDMLK	ACNTTYTAYMGNAAYGGNGA	TTNARCATRTCNSWDATRTC	1024	1536	57.1	98	69.654
Scl_1348	XP_022801964.1_144170_145735	564	8	137	316	VSFQYVAF	YKEPKNQF	GTNWSNTTYCARTAYGTNGCNTT	AAYTGRTTYTTNGGYTCYTTRTA	8192	256	0.635838	43.2222	62.2	89.5	111	354	AVGLYFA	WFEPENT	GCNGTNGGNYTNTAYTTYGC	GTRTTYTCNGGYTCRAACCA	2048	64	66	89	69.6309
Scl_1349	XP_022785489.1_576441_577562	468	7	31	178	GNTDLQCP	FMYCIMCQ	GGNAAYACNGAYYTNCARTGYCC	TGRCACATDATRCARTACATRAA	2048	48	0.652482	37.875	68.2	95.5	14	188	VFCNECW	FCWECLT	GTNTTYTGYAAYGARTGYTG	GTNARRCAYTCCCARCARAA	128	128	73.6	92	69.623
Scl_1350	XP_022801677.1_10555_11082	345	8	23	129	TTCTSFDD	DQKRGLMR	ACNACNTGYACNWSNTTYGAYGA	CKCATNARNCCNCKYTTYTGRTC	8192	4096	0.08	3.55556	47	97	9	155	TAHPDIV	NVQITLH	ACNGCNCAYCCNGAYATHGT	TGNARNGTDATYTGNACRTT	768	1536	67.6	100	69.6075
Scl_1351	XP_022801224.1_216926_218198	894	7	58	347	DAILFYYQ	MTTVGYGD	GAYGCNATHYTNTTYTAYTAYCA	TCNCCRTANCCNACNGTNGTCAT	1536	2048	0.510638	58.25	62.5	99	14	389	CRYETFQ	FNEIYMR	TGYMGNTAYGARACNTTYCA	CKCATRTADATYTCRTTRAA	512	96	73.2	92	69.596
Scl_1352	XP_022801650.1_204285_205561	366	8	168	281	EDEIEKHM	NKENVDRN	GARGAYGARATHGARAARCAYAT	TTNCKRTCNACRTTYTCYTTRTT	192	1024	0.657143	24.8889	64	93	107	320	LNQIHEE	IEECDVL	YTNAAYCARATHCAYGARGA	ARNACRTCRCAYTCYTCDAT	384	384	68.9	83	69.5867
Scl_1353	XP_022795870.1_319069_321565	1212	8	221	616	SIVYQHDG	VDNRIPQL	WSNATHGTNTAYCARCAYGAYGG	ARYTGNGGDATNCKRTTRTCNAC	3072	6144	0.503856	79.5556	62	86	133	690	IIPQNDE	NFTQADI	ATHATHCCNCARAAYGAYGA	ATRTCNGCYTGNGTRAARTT	288	256	73.1	81	69.5857
Scl_1354	XP_022798748.1_51704_52420	348	8	94	201	FNFGADPE	GQMVVDWR	TTYAAYTTYGGNGCNGAYCCNGA	CKCCARTCNACNACCATYTGNCC	1024	512	0.554455	20.6667	65.6	93	81	216	CIHGKGN	NVRLITK	TGYATHCAYGGNAARGGNAA	TTNGTDATNARNCKNACRTT	384	6144	62.3	88.5	69.5714
Scl_1355	XP_022800410.1_587448_588870	1155	7	19	395	APGTQQDC	GHYYCYAR	GCNCCNGGNACNCARCARGAYTG	CKNGCRTARCARTARTARTGNCC	2048	1024	0.575758	82.75	63	98	11	463	QVARPPW	FPKDTPY	CARGTNGCNMGNCCNCCNTG	TANGGNGTRTCYTTNGGRAA	4096	512	63.6	99	69.5706
Scl_1356	XP_022796589.1_261545_262142	447	8	12	152	PDWVLAEI	EPEVQLRF	CCNGAYTGGGTNYTNGCNGARAT	AANCKNARYTGNACYTCNGGYTC	2048	8192	0.335821	16	60.5	98.5	4	189	RFCGELD	KQAQRLM	MGNTTYTGYGGNGARYTNGA	ATNARNCKYTGNGCYTGYTT	2048	2048	61.4	89.5	69.5264
Scl_1357	XP_022791035.1_519954_520494	387	8	40	160	KAPYLHYQ	PMAIPLGK	AARGCNCCNTAYYTNCAYTAYCA	TTNCCNARNGGDATNGCCATNGG	2048	6144	0.73	30.8889	60.8	96.5	29	169	RQPYHPQ	KTDPALR	MGNCARCCNTAYCAYCCNCA	CKNARNGCNGGRTCNGTYTT	1024	4096	61.2	89.5	69.5017
Scl_1358	XP_022808235.1_29846_30387	465	8	13	159	YKVQNLWN	DGAHAPGQ	TAYAARGTNCARAAYYTNTGGAA	TGNCCNGGNGCRTGNGCNCCRTC	512	4096	0.45	23.4444	61.9	95.5	2	167	EMEKCPD	IPLDLER	GARATGGARAARTGYCCNGA	CKYTCNARRTCNARNGGDAT	64	6144	61.5	90	69.4912
Scl_1359	XP_022786961.1_167963_168848	504	8	89	248	GATWLPNG	DWMLKTMR	GGNGCNACNTGGYTNCCNAAYGG	CKCATNGTYTTNARCATCCARTC	4096	256	0.627451	39.3333	60.7	93	73	287	EKITFFV	THPKLLD	GARAARATHACNTTYTTYGT	TCNARNARYTTNGGRTGNGT	192	4096	62.2	91	69.4798
Scl_1360	XP_022785097.1_627598_628771	843	7	73	345	DAILFYYQ	YGDQYPLT	GAYGCNATHYTNTTYTAYTAYCA	GTNARNGGRTAYTGRTCNCCRTA	1536	2048	0.422053	43.25	64.5	97	60	379	HDEYFFN	ANFNKVM	CAYGAYGARTAYTTYTTYAA	ATNACYTTRTTRAARTTNGC	64	256	73.8	93	69.476
Scl_1361	XP_022787519.1_560692_561769	714	8	75	304	VTLFAMPY	PWLFLIMH	GTNACNYTNTTYGCNATGCCNTA	TGCATDATNARRAANARCCANGG	4096	1536	0.533632	44.7778	60.8	92	66	313	VNMCVAN	NFRQGAR	GTNAAYATGTGYGTNGCNAA	CKNGCNCCYTGNCKRAARTT	256	2048	61.4	92	69.4635
Scl_1362	XP_022792788.1_363350_363770	348	8	10	117	IESKEFKN	HFGCTIGL	ATHGARWSNAARGARTTYAARAA	ARNCCDATNGTRCANCCRAARTG	1536	3072	0.247525	7.88889	60	98.5	2	131	VPKAEVT	ITFVALG	GTNCCNAARGCNGARGTNAC	CCNARNGCNACRAANGTDAT	1024	3072	62.2	90	69.42
Scl_1363	XP_022791772.1_249749_250546	471	7	47	195	VQVANLMT	DCFGGKVW	GTNCARGTNGCNAAYYTNATGAC	CANACYTTNCCNCCRAARCARTC	2048	1024	0.422535	27.5	63.4	100	29	209	LLNITFD	PFYNETD	YTNYTNAAYATHACNTTYGA	TCNGTYTCRTTRTARAANGG	3072	256	67.7	99	69.4037
Scl_1364	XP_022780558.1_524991_525958	450	8	81	222	CKFITGGN	KVTKVVLI	TGYAARTTYATHACNGGNGGNAA	ATNARNACNACYTTNGTNACYTT	1536	8192	0.684211	30.1111	55.5	94.5	37	275	MQTPMNY	NPVIYAF	ATGCARACNCCNATGAAYTA	AANGCRTADATNACNGGRTT	64	768	71.9	86	69.3978
Scl_1365	XP_022798687.1_127056_127608	345	8	23	129	ESIVQAFG	WPILLFFG	GARWSNATHGTNCARGCNTTYGG	CCRAARAANARNARDATNGGCCA	6144	3072	0.4	17.2222	54.3	97.5	7	141	FVGQAEE	TPLIIWK	TTYGTNGGNCARGCNGARGA	TTCCADATDATNARNGGNGT	512	1152	63.2	94.5	69.3967
Scl_1366	XP_022787941.1_26718_27462	603	8	57	249	ERKTYFDE	VHISDDPI	GARMGNAARACNTAYTTYGAYGA	ATNGGRTCRTCNSWDATRTGNAC	1024	6144	0.443243	27.6667	55.9	97.5	31	257	GARFMGI	NNTRHII	GGNGCNMGNTTYATGGGNAT	ATDATRTGNCKNGTRTTRTT	1024	768	60.3	94.5	69.3947
Scl_1367	XP_022782842.1_1966348_1967383	558	8	91	268	FTCPGYPQ	DMSIVDFY	TTYACNTGYCCNGGNTAYCCNCA	TARAARTCNACDATNSWCATRTC	2048	1536	0.494118	34.6667	57.8	94.5	82	317	AVFNYYM	FFVPCPS	GCNGTNTTYAAYTAYTAYAT	SWNGGRCANGGNACRAARAA	256	2048	64	91	69.383
Scl_1368	XP_022796242.1_1135983_1137657	1350	7	48	489	THVLIDKK	PYNEWACS	ACNCAYGTNYTNATHGAYAARAA	SWRCANGCCCAYTCRTTRTANGG	3072	1024	0.450116	74.5	64.7	97	17	537	EVGLGKT	KIFEGTP	GARGTNGGNYTNGGNAARAC	GGNGTNCCYTCRAADATYTT	2048	384	64.5	98	69.3815
Scl_1369	XP_022779645.1_998632_1000100	348	8	211	318	WTMTNGTN	CEYPVNFT	TGGACNATGACNAAYGGNACNAA	GTRAARTTNACNGGRTAYTCRCA	512	512	0.60396	28.2222	63.4	89	135	372	TYFADGV	VTVFNLV	ACNTAYTTYGCNGAYGGNGT	ACNARRTTRAANACNGTNAC	512	2048	59.2	96.5	69.3784
Scl_1370	XP_022784591.1_174174_175038	567	8	35	215	KWFIYLTN	TQILNTVF	AARTGGTTYATHTAYYTNACNAA	AANACNGTRTTNARDATYTGNGT	768	6144	0.582353	36.1111	61.6	93	23	238	IYSGFHP	HVIYPML	ATHTAYWSNGGNTTYCAYCC	ARCATNGGRTADATNACRTG	1536	384	62.5	90	69.3728
Scl_1371	XP_022781889.1_91172_91858	402	8	32	157	FSEYMIIQ	EFAMGYIV	TTYWSNGARTAYATGATHATHCA	ACDATRTANCCCATNGCRAAYTC	1152	384	0.268908	12.5556	67.5	95	24	204	LIPIYIA	KAREHIM	YTNATHCCNATHTAYATHGC	ATDATRTGYTCNCKNGCYTT	1728	768	60	87.5	69.3525
Scl_1372	XP_022794326.1_450392_454225	1995	7	33	689	RGFIIEKD	KNDELEDE	MGNGGNTTYATHATHGARAARGA	TCRTCYTCNARYTCRTCRTTYTT	2304	512	0.577223	135.75	61.7	94.5	24	778	YRQEIED	EIEVHRQ	TAYMGNCARGARATHGARGA	TGNCKRTGNACYTCDATYTC	384	768	67.3	93	69.3469
Scl_1373	XP_022788035.1_672724_674119	1026	7	49	382	QGKFYFEC	QFVIVTKI	CARGGNAARTTYTAYTTYGARTG	ATYTTNGTNACDATNACRAAYTG	256	1536	0.348624	42.25	67.6	95.5	13	410	GAENYQE	YEVFKVH	GGNGCNGARAAYTAYCARGA	TGNACYTTRAANACYTCRTA	256	256	72	93	69.3296
Scl_1374	XP_022786819.1_443145_445455	1974	7	26	675	NNPKILPC	FDTHCVEV	AAYAAYCCNAARATHYTNCCNTG	ACYTCNACRCARTGNGTRTCRAA	3072	512	0.493769	128.25	61.7	92.5	16	749	FTCYYCK	FDKPQDV	TTYACNTGYTAYTAYTGYAA	ACRTCYTGNGGYTTRTCRAA	128	128	71.2	92	69.3287
Scl_1375	XP_022801822.1_90589_92347	750	7	207	448	FNFAFWID	FFVKMGPH	TTYAAYTTYGCNTTYTGGATHGA	TGNGGNCCCATYTTNACRAARAA	192	512	0.568376	51	67.1	96	167	529	YTALVQK	HFFIMNR	TAYACNGCNYTNGTNCARAA	CKRTTCATDATRAARAARTG	2048	96	67.9	96	69.3219
Scl_1376	XP_022797581.1_72140_72911	648	8	26	233	NSWPWQVD	WGEGCARA	AAYWSNTGGCCNTGGCARGTNGA	GCNCKNGCRCANCCYTCNCCCCA	1024	2048	0.45	36.4444	59.6	96	17	243	IVGGREA	YGVYLDV	ATHGTNGGNGGNMGNGARGC	ACRTCNARRTANACNCCRTA	3072	1024	55.8	95.5	69.2895
Scl_1377	XP_022779829.1_713801_714249	402	8	11	136	MRITRYQG	CFLPFHTL	ATGMGNATHACNMGNTAYCARGG	ARNGTRTGRAANGGNARRAARCA	3072	4096	0.361345	17.5556	54.4	93	3	144	QSIVHPF	YFMMDFG	CARWSNATHGTNCAYCCNTT	CCRAARTCCATCATRAARTA	3072	16	66.3	95.5	69.2616
Scl_1378	XP_022790513.1_261903_262923	699	8	70	294	ILMAVVCM	NPFIYWLT	ATHYTNATGGCNGTNGTNTGYAT	GTNARCCARTADATRAANGGRTT	3072	768	0.437788	33.4444	64.8	92.5	60	304	MFVTNLA	DFRKAYR	ATGTTYGTNACNAAYYTNGC	CKRTANGCYTTNCKRAARTC	512	1024	60.4	89.5	69.2495
Scl_1379	XP_022807120.1_118222_119290	534	8	146	315	IFESIKFY	HKLLFIDA	ATHTTYGARWSNATHAARTTYTA	GCRTCDATRAANARNARYTTRTG	2304	3072	0.613497	40.6667	53.7	93	117	344	HQFVYLE	DDIFVGK	CAYCARTTYGTNTAYYTNGA	TTNCCNACRAADATRTCRTC	512	384	68.6	91	69.2455
Scl_1380	XP_022806900.1_42823_43631	639	7	17	221	KGQPHFCK	FPKAIQLV	AARGGNCARCCNCAYTTYTGYAA	ACNARYTGDATNGCYTTNGGRAA	512	3072	0.358586	29.375	68.4	95.5	3	229	INPNTNC	KDMAEKY	ATHAAYCCNAAYACNAAYTG	TAYTTYTCNGCCATRTCYTT	384	64	68.6	97	69.2334
Scl_1381	XP_022779957.1_519011_519623	615	8	10	206	WRKRERFA	MKAKEHAV	TGGMGNAARMGNGARMGNTTYGC	ACNGCRTGYTCYTTNGCYTTCAT	4096	256	0.505319	29.1111	54.7	97	2	216	WFQNRRA	DMARTHN	TGGTTYCARAAYMGNMGNGC	TTRTGNGTNCKNGCCATRTC	512	512	60.5	95.5	69.227
Scl_1382	XP_022779366.1_905035_905865	369	8	60	174	IPNVFSFA	KVFTYFLQ	ATHCCNAAYGTNTTYWSNTTYGC	TGNARRAARTANGTRAANACYTT	6144	2048	0.435185	16.2222	54.1	91.5	3	196	AHEKNQM	NKHFSIE	GCNCAYGARAARAAYCARAT	TCDATNSWRAARTGYTTRTT	128	768	71.7	92	69.2259
Scl_1383	XP_022797777.1_540913_541526	345	8	76	182	RINCLTDH	WTGDNCDQ	MGNATHAAYTGYYTNACNGAYCA	TGRTCRCARTTRTCNCCNGTCCA	6144	256	0.54	21	66.8	89	3	192	GLCFHEC	CPNNCSL	GGNYTNTGYTTYCAYGARTG	ARNSWRCARTTRTTNGGRCA	512	2048	59.4	93.5	69.2256
Scl_1384	XP_022784529.1_609791_610847	510	8	89	250	GFHFGDGW	KVINFAFS	GGNTTYCAYTTYGGNGAYGGNTG	SWRAANGCRAARTTDATNACYTT	1024	3072	0.461039	29	58.6	94	69	347	GVCRIEV	VKEAADL	GGNGTNTGYMGNATHGARGT	ARRTCNGCNGCYTCYTTNAC	1536	1024	60.6	94.5	69.2197
Scl_1385	XP_022800614.1_124716_125339	363	8	70	182	DEAEYKCV	EAGTANCE	GAYGARGCNGARTAYAARTGYGT	TCRCARTTNGCNGTNCCNGCYTC	256	2048	0.415094	16.8889	64.2	88.5	13	199	VEVLEGD	VPPEFKD	GTNGARGTNYTNGARGGNGA	TCYTTRAAYTCNGGNGGNAC	2048	512	61	95.5	69.2175
Scl_1386	XP_022806329.1_34962_35491	411	8	22	150	KQWRPRFV	CTIKNVGG	AARCARTGGMGNCCNMGNTTYGT	CCNCCNACRTTYTTDATNGTRCA	2048	1536	0.385246	15.2222	58.9	95	11	161	EGILHKK	VNRILED	GARGGNATHYTNCAYAARAA	TCYTCNARDATNCKRTTNAC	768	3072	61.5	94	69.2126
Scl_1387	XP_022790050.1_96365_96972	426	7	49	182	ITEYHAFY	QIDTVFCP	ATHACNGARTAYCAYGCNTTYTA	GGRCARAANACNGTRTCDATYTG	768	768	0.519685	16.125	70.4	99	8	190	MATHVKN	CGHMVSC	ATGGCNACNCAYGTNAARAA	CANSWNACCATRTGNCCRCA	256	1024	65.7	96	69.2121
Scl_1388	XP_022802959.1_191145_191600	357	8	29	139	FAPYGEYE	NTLGKLHF	TTYGCNCCNTAYGGNGARTAYGA	AARTGNARYTTNCCNARNGTRTT	1024	8192	0.317308	12	59	92	5	148	WPAMKKW	PFDNFLC	TGGCCNGCNATGAARAARTG	CANARRAARTTRTCRAANGG	64	512	69.3	89.5	69.2106
Scl_1389	XP_022779810.1_793028_793698	477	7	26	176	ELERIKQM	DFQKGIET	GARYTNGARMGNATHAARCARAT	GTYTCDATNCCYTTYTGRAARTC	3072	384	0.651852	41.5	69.2	97	18	221	QGDTDND	FIQEIQP	CARGGNGAYACNGAYAAYGA	GGYTGDATYTCYTGDATRAA	256	144	65.7	96	69.1972
Scl_1390	XP_022793941.1_420851_421558	498	8	29	186	ILANREKA	DGEVALKR	ATHYTNGCNAAYMGNGARAARGC	CKYTTNARNGCNACYTCNCCRTC	6144	8192	0.119205	6.77778	58.1	93	13	194	NLSIHEA	MEQKHEE	AAYYTNWSNATHCAYGARGC	TCYTCRTGYTTYTGYTCCAT	3072	32	61.3	98	69.1895
Scl_1391	XP_022790835.1_49434_50587	966	7	38	351	QEANYNPF	GHAVYIDA	CARGARGCNAAYTAYAAYCCNTT	GCRTCDATRTANACNGCRTGNCC	512	1536	0.286645	34.125	66.3	95.5	14	364	FEPFRIK	HIPKEQF	TTYGARCCNTTYMGNATHAA	AAYTGYTCYTTNGGDATRTG	768	192	69	98	69.1864
Scl_1392	XP_022795809.1_117857_118798	447	8	112	252	HLTAFEFE	MGQCFSST	CAYYTNACNGCNTTYGARTTYGA	GTNSWNSWRAARCAYTGNCCCAT	2048	8192	0.350746	17.7778	54.6	97	31	299	IMYALEC	YTFSDGV	ATHATGTAYGCNYTNGARTG	ACNCCRTCNSWRAANGTRTA	384	2048	60.9	96.5	69.1711
Scl_1393	XP_022784998.1_290499_291734	804	8	83	342	PCHKPKCQ	WAISVHDL	CCNTGYCAYAARCCNAARTGYCA	ARRTCRTGNACNSWDATNGCCCA	512	6144	0.738095	73.2222	56.8	90	71	368	CVFTIFA	WGKHRPD	TGYGTNTTYACNATHTTYGC	TCNGGNCKRTGYTTNCCCCA	384	512	67.8	87.5	69.1683
Scl_1394	XP_022785994.1_481170_482555	1035	8	73	409	QLTAVPYP	IQASVNML	CARYTNACNGCNGTNCCNTAYCC	ARCATRTTNACNSWNGCYTGDAT	8192	6144	0.699088	82.7778	52.6	90	53	451	RVHNVYN	DCVFDIQ	MGNGTNCAYAAYGTNTAYAA	TGDATRTCRAANACRCARTC	1024	192	67.3	91	69.1676
Scl_1395	XP_022800768.1_2843_3731	681	8	49	267	PKTFTFDG	KEATKINL	CCNAARACNTTYACNTTYGAYGG	ARRTTDATYTTNGTNGCYTCYTT	1024	1536	0.457547	25.7778	62.9	96	2	295	AEAVKVI	PYRDSKL	GCNGARGCNGTNAARGTNAT	ARYTTNSWRTCNCKRTANGG	1024	8192	52.6	96.5	69.1653
Scl_1396	XP_022802567.1_1222522_1223095	351	8	28	136	HQKLLANV	QNYESCQE	CAYCARAARYTNYTNGCNAAYGT	TCYTGRCANSWYTCRTARTTYTG	4096	1024	0.196078	6.22222	53.4	96	8	190	SYHQWKE	EVEENRV	WSNTAYCAYCARTGGAARGA	ACNCKRTTYTCYTCNACYTC	256	512	62	99	69.1526
Scl_1397	XP_022802433.1_82271_82980	516	8	37	200	DTVKFLQG	CEGVDEIP	GAYACNGTNAARTTYYTNCARGG	GGDATYTCRTCNACNCCYTCRCA	2048	768	0.579618	34.3333	64.6	94	21	212	KCSQLRK	MPLEYNI	AARTGYWSNCARYTNMGNAA	ATRTTRTAYTCNARNGGCAT	8192	256	53.8	94.5	69.1506
Scl_1398	XP_022798562.1_149151_150057	354	8	116	225	TGNVCLWP	DCLFFTQS	ACNGGNAAYGTNTGYYTNTGGCC	SWYTGNGTRAARAANARRCARTC	2048	4096	0.601942	23.8889	58.7	93	108	254	EDLTGFD	APQRKDT	GARGAYYTNACNGGNTTYGA	GTRTCYTTNCKYTGNGGNGC	1024	1024	63	93.5	69.1458
Scl_1399	XP_022785756.1_510405_511074	396	8	47	170	TVNPCDDF	YYPAPPFF	ACNGTNAAYCCNTGYGAYGAYTT	AARAANGGNGGNGCNGGRTARTA	1024	2048	0.42735	20.5556	59.4	89	27	180	ICQTPEC	EVTNDHL	ATHTGYCARACNCCNGARTG	ARRTGRTCRTTNGTNACYTC	384	512	69.2	91	69.1441
Scl_1400	XP_022783782.1_380394_381110	471	8	34	182	TGWTGPYC	CQCADGYR	ACNGGNTGGACNGGNCCNTAYTG	CKRTANCCRTCNGCRCAYTGRCA	2048	1024	0.401408	22.1111	63.9	88	10	193	CQPNPCQ	CEVLFAV	TGYCARCCNAAYCCNTGYCA	ACNGCRAANARNACYTCRCA	256	1024	62	94.5	69.1337
Scl_1401	XP_022798309.1_98972_99627	381	8	32	150	EKLWTAHV	ECLDDVKL	GARAARYTNTGGACNGCNCAYGT	ARYTTNACRTCRTCNARRCAYTC	1024	2048	0.366071	13.2222	60.2	93.5	14	201	YKLFAVT	HFQFLLF	TAYAARYTNTTYGCNGTNAC	AANARNARRAAYTGRAARTG	1024	1024	56.8	99	69.1334
Scl_1402	XP_022783987.1_396118_396799	549	8	12	186	NICSWEQM	KKGLIEEV	AAYATHTGYWSNTGGGARCARAT	ACYTCYTCDATNARNCCYTTYTT	768	1536	0.571429	30.6667	61.1	96.5	4	221	VITHELF	AENSKPK	GTNATHACNCAYGARYTNTT	TTNGGYTTNSWRTTYTCNGC	1536	2048	57.7	92	69.1197
Scl_1403	XP_022803519.1_138465_139208	438	7	55	192	DLNRHWQE	YFKLGRNV	GAYYTNAAYMGNCAYTGGCARGA	ACRTTNCKNCCNARYTTRAARTA	1024	4096	0.0763359	5.5	65	100	8	202	CQGVIDF	TFLDYYK	TGYCARGGNGTNATHGAYTT	TTRTARTARTCNARRAANGT	384	512	68.2	99	69.1137
Scl_1404	XP_022782823.1_422525_423417	651	8	25	233	FSFYPKTW	FQILGFDI	TTYWSNTTYTAYCCNAARACNTG	ATRTCRAANCCNARDATYTGRAA	4096	1536	0.405941	29.7778	58.9	94.5	2	269	SEAAHKV	PGKVEYF	WSNGARGCNGCNCAYAARGT	AARTAYTCNACYTTNCCNGG	2048	512	63	91	69.1136
Scl_1405	XP_022804814.1_141249_141932	357	8	87	197	EIKPGWKA	MIVTFDVE	GARATHAARCCNGGNTGGAARGC	TCNACRTCRAANGTNACDATCAT	384	768	0.313725	12.1111	67.3	94	39	206	VQDPPIE	PTNLSME	GTNCARGAYCCNCCNATHGA	TCCATNSWNARRTTNGTNGG	768	4096	57.8	90.5	69.1128
Scl_1406	XP_022801684.1_179226_180021	669	8	12	226	YLTEKYGE	DMTINMAG	TAYYTNACNGARAARTAYGGNGA	CCNGCCATRTTDATNGTCATRTC	2048	192	0.442308	32.7778	65.7	92	1	247	MYGMLLE	NDVRELF	ATGTAYGGNATGYTNYTNGA	AANARYTCNCKNACRTCRTT	512	2048	57.3	92	69.1011
Scl_1407	XP_022805231.1_69594_70240	522	8	21	186	EFSKGKTK	EPFWDLIQ	GARTTYWSNAARGGNAARACNAA	TGDATNARRTCCCARAANGGYTC	4096	768	0.314465	23.3333	58.5	94	9	194	RVDNVTQ	QHDPLKE	MGNGTNGAYAAYGTNACNCA	TCYTTNARNGGRTCRTGYTG	2048	512	66.6	89	69.0565
Scl_1408	XP_022799571.1_320407_321383	621	7	113	311	AHGDCVNC	EVHPHGWC	GCNCAYGGNGAYTGYGTNAAYTG	CACCANCCRTGNGGRTGNACYTC	1024	512	0.455026	28.625	68.2	95.5	70	331	GHGAIFN	EWTVLHD	GGNCAYGGNGCNATHTTYAA	TCRTGNARNACNGTCCAYTC	768	512	68.5	97	69.056
Scl_1409	XP_022799071.1_81761_82289	411	8	15	143	HRDIKADN	HKRVTAFK	CAYMGNGAYATHAARGCNGAYAA	TTRAANGCNGTNACNCKYTTRTG	1536	4096	0.360656	17.6667	62.2	94.5	3	154	EALDYLH	HPWITDF	GARGCNYTNGAYTAYYTNCA	AARTCNGTDATCCANGGRTG	2048	192	65.5	86.5	69.0064
Scl_1410	XP_022794763.1_1468267_1469392	681	7	134	352	VDRDGTHF	IKTGHVKF	GTNGAYMGNGAYGGNACNCAYTT	AAYTTNACRTGNCCNGTYTTDAT	4096	1536	0.347619	27.375	63.6	100	89	364	PVHLNIG	HIGTKFE	CCNGTNCAYYTNAAYATHGG	TCRAAYTTNGTNCCDATRTG	1536	384	67.6	98	68.9855
Scl_1411	XP_022798617.1_290526_291114	345	8	17	123	GGFRHNTF	FHLDNARK	GGNGGNTTYMGNCAYAAYACNTT	TTNCKNGCRTTRTCNARRTGRAA	4096	4096	0.12	4.44444	60.2	96	9	176	NDRITIN	KVWALLD	AAYGAYMGNATHACNATHAA	TCNARNARNGCCCANACYTT	1152	2048	58.6	95.5	68.9754
Scl_1412	XP_022783942.1_119160_119621	357	8	15	125	WIKKYPFV	HMGCCKFP	TGGATHAARAARTAYCCNTTYGT	GGRAAYTTRCARCANCCCATRTG	192	128	0.407767	13.8889	70.2	88.5	3	141	KTLEAET	WKEHKDP	AARACNYTNGARGCNGARAC	GGRTCYTTRTGYTCYTTCCA	1024	32	66.4	84	68.9675
Scl_1413	XP_022801299.1_201813_203069	873	7	32	314	KDKITAFD	WYEGQGIP	AARGAYAARATHACNGCNTTYGA	GGDATNCCYTGNCCYTCRTACCA	768	384	0.228261	23.75	67.2	97.5	7	344	LNEGKTK	FPVINCP	YTNAAYGARGGNAARACNAA	GGRCARTTDATNACNGGRAA	1024	384	65.9	99	68.9671
Scl_1414	XP_022783367.1_472353_472821	345	8	22	128	LFVQILCH	YCAEVFAF	YTNTTYGTNCARATHYTNTGYCA	AANGCRAANACYTCNGCRCARTA	6144	1024	0.36	12.6667	61.3	97.5	7	138	ELMSRVA	GNEWIVA	GARYTNATGWSNMGNGTNGC	GCNACDATCCAYTCRTTNCC	8192	192	55.9	94.5	68.9397
Scl_1415	XP_022794998.1_155239_156905	510	8	133	294	VWDIVFDH	GKTTCILY	GTNTGGGAYATHGTNTTYGAYCA	TANARDATRCANGTNGTYTTNCC	384	6144	0.754839	53.5556	63.1	91	4	441	FEGLPWE	EHLHQLF	TTYGARGGNYTNCCNTGGGA	AANARYTGRTGNARRTGYTC	512	1024	60.5	89.5	68.9315
Scl_1416	XP_022804956.1_86281_86973	477	8	64	214	SKLTFWWV	QYYCIGLL	WSNAARYTNACNTTYTGGTGGGT	ARNARNCCDATRCARTARTAYTG	2048	3072	0.729167	44.6667	58.7	96	51	237	DDLGVAE	HALVSFM	GAYGAYYTNGGNGTNGCNGA	ATRAANSWNACNARNGCRTG	2048	8192	54	96.5	68.9313
Scl_1417	XP_022791467.1_376467_377301	648	8	15	222	TDPPIEGQ	EFEKDYLA	ACNGAYCCNCCNATHGARGGNCA	GCNARRTARTCYTTYTCRAAYTC	3072	512	0.435	31.7778	66.9	94.5	5	250	SDGFVRP	EQTTVLN	WSNGAYGGNTTYGTNMGNCC	TTNARNACNGTNGTYTGYTC	8192	2048	55.4	90	68.9302
Scl_1418	XP_022799836.1_199270_200189	387	8	21	141	FDTDFTGE	FAEIEVPL	TTYGAYACNGAYTTYACNGGNGA	ARNGGNACYTCDATYTCNGCRAA	1024	3072	0.333333	10.4444	60.7	93	13	152	ALTDIFN	PTMDWLD	GCNYTNACNGAYATHTTYAA	TCNARCCARTCCATNGTNGG	1536	256	67.2	88.5	68.8979
Scl_1419	XP_022798208.1_267795_268542	492	8	51	206	QVIPEFDM	WEDGLMDV	CARGTNATHCCNGARTTYGAYAT	ACRTCCATNARNCCRTCYTCCCA	768	256	0.577181	30.3333	71.6	92	39	237	KEILRYA	WEWGSGK	AARGARATHYTNMGNTAYGC	TTNCCNSWNCCCCAYTCCCA	1536	512	55.8	87.5	68.8873
Scl_1420	XP_022779870.1_389581_390027	384	8	9	128	SHNYYRTF	GNIVGQFK	WSNCAYAAYTAYTAYMGNACNTT	TTRAAYTGNCCNACDATRTTNCC	8192	1536	0.327434	13.2222	59	96	1	137	KFKTECV	NVRPREI	AARTTYAARACNGARTGYGT	ATYTCNCKNGGNCKNACRTT	128	4096	61	93	68.8709
Scl_1421	XP_022810496.1_878113_879333	972	7	63	378	CGFQATID	VKGHPRQL	TGYGGNTTYCARGCNACNATHGA	ARYTGNCKNGGRTGNCCYTTNAC	1536	8192	0.391586	43.5	64.9	98	26	390	DVQGFTA	DGEVGNT	GAYGTNCARGGNTTYACNGC	GTRTTNCCNACYTCNCCRTC	512	512	67	97	68.8537
Scl_1422	XP_022801806.1_190315_191232	549	8	108	282	LERQYGGK	TEHYVKVE	YTNGARMGNCARTAYGGNGGNAA	TCNACYTTNACRTARTGYTCNGT	8192	1024	0.610778	38.5556	61	98.5	89	292	SFSKKYE	DNVETLP	WSNTTYWSNAARAARTAYGA	GGNARNGTYTCNACRTTRTC	4096	1024	55.8	90.5	68.8441
Scl_1423	XP_022789069.1_249521_250362	564	7	75	254	LEKGGDAF	KFGADINV	YTNGARAARGGNGGNGAYGCNTT	ACRTTDATRTCNGCNCCRAAYTT	4096	768	0.0809249	6.125	66.9	97.5	51	263	MDANGWT	NDEGLTP	ATGGAYGCNAAYGGNTGGAC	GGNGTNARNCCYTCRTCRTT	64	1024	70.1	97	68.8343
Scl_1424	XP_022794290.1_290728_291400	420	8	66	197	DNASFEQI	QGKIGVDG	GAYAAYGCNWSNTTYGARCARAT	CCRTCNACNCCDATYTTNCCYTG	2048	1536	0.48	21.1111	57.5	97	2	207	PATFETP	QGANETP	CCNGCNACNTTYGARACNCC	GGNGTYTCRTTNGCNCCYTG	1024	512	64.4	89	68.8053
Scl_1425	XP_022800379.1_220106_220739	372	8	52	167	NSYVEIPN	NYEIRVGA	AAYWSNTAYGTNGARATHCCNAA	GCNCCNACNCKDATYTCRTARTT	6144	3072	0.37037	14.7778	61.1	94.5	4	187	AVAIFPF	ACLQFYS	GCNGTNGCNATHTTYCCNTT	SWRTARAAYTGNARRCANGC	1536	2048	58.5	94.5	68.7636
Scl_1426	XP_022801390.1_93523_94560	831	8	89	357	TMTNLDGC	GQANQGVT	ACNATGACNAAYYTNGAYGGNTG	GTNACNCCYTGRTTNGCYTGNCC	2048	2048	0.372093	36.4444	60	97	68	365	PNVVAPV	TNGERTH	CCNAAYGTNGTNGCNCCNGT	TGNGTNCKYTCNCCRTTNGT	2048	2048	53.4	95.5	68.757
Scl_1427	XP_022783681.1_745871_746437	411	8	45	173	YFGGHRNK	FGPGIGYV	TAYTTYGGNGGNCAYMGNAAYAA	ACRTANCCDATNCCNGGNCCRAA	2048	3072	0.385246	18.5556	57.2	94	27	187	MIIAAND	NVWVDLI	ATGATHATHGCNGCNAAYGA	ATNARRTCNACCCANACRTT	288	512	64.9	92	68.7425
Scl_1428	XP_022806991.1_47841_49152	1161	7	51	429	RIPGHKYV	EGVKFTFI	MGNATHCCNGGNCAYAARTAYGT	ATRAANGTRAAYTTNACNCCYTC	3072	1024	0.438172	64.375	66.1	93	25	454	LMFNNEI	QIPEIIF	YTNATGTTYAAYAAYGARAT	AADATDATYTCNGGDATYTG	128	432	65.9	99	68.7204
Scl_1429	XP_022784141.1_641310_642123	417	8	125	255	QEKLVGAH	INQAHKET	CARGARAARYTNGTNGGNGCNCA	GTYTCYTTRTGNGCYTGRTTDAT	4096	384	0.314516	14.5556	67.8	88.5	89	270	TEEKVKP	ENMSCQG	ACNGARGARAARGTNAARCC	CCYTGRCANSWCATRTTYTC	256	256	62.2	90	68.6966
Scl_1430	XP_022789656.1_217087_220546	1908	7	552	1179	VYVRHDPE	DGVNDGPA	GTNTAYGTNMGNCAYGAYCCNGA	GCNGGNCCRTCRTTNACNCCRTC	4096	2048	0.436275	99.25	60.4	97.5	517	1215	RVQNICC	NNLAKIP	MGNGTNCARAAYATHTGYTG	GGDATYTTNGCNARRTTRTT	768	768	64.7	97	68.6887
Scl_1431	XP_022791998.1_224228_225449	855	7	80	356	GFVCMPFW	KWLHYSNS	GGNTTYGTNTGYATGCCNTTYTG	SWRTTNSWRTARTGNARCCAYTT	512	8192	0.484127	57.25	58.6	100	42	365	VFTIFGN	VNPIIYT	GTNTTYACNATHTTYGGNAA	GTRTADATDATNGGRTTNAC	768	576	66.2	100	68.6781
Scl_1432	XP_022787457.1_151633_152515	468	8	84	231	EGAFANPC	EHLFVFWL	GARGGNGCNTTYGCNAAYCCNTG	ARCCARAANACRAANARRTGYTC	2048	1024	0.557143	27.2222	60.8	97.5	48	239	SVCVFEI	GPIIGTL	WSNGTNTGYGTNTTYGARAT	ARNGTNCCDATDATNGGNCC	2048	4608	55.5	93	68.6301
Scl_1433	XP_022804191.1_53011_53537	345	8	51	157	IVHSLMCH	KCDSVCVN	ATHGTNCAYWSNYTNATGTGYCA	TTNACRCANACNSWRTCRCAYTT	6144	4096	0.04	0.666667	48.5	100	37	165	KMAVAPN	PYHYERV	AARATGGCNGTNGCNCCNAA	ACNCKYTCRTARTGRTANGG	512	512	65.1	96.5	68.6222
Scl_1434	XP_022786601.1_1459961_1460551	348	8	26	133	NIPAEFIQ	CQVGMCFG	AAYATHCCNGCNGARTTYATHCA	CCRAARCACATNCCNACYTGRCA	1152	256	0.316832	13.3333	66.7	93.5	11	157	EEPLQTE	KVEWRAP	GARGARCCNYTNCARACNGA	GGNGCNCKCCAYTCNACYTT	1024	512	60.7	87.5	68.5557
Scl_1435	XP_022780440.1_365494_366657	867	8	13	293	MTRFASNN	DNKEGINP	ATGACNMGNTTYGCNWSNAAYAA	GGRTTDATNCCYTCYTTRTTRTC	8192	384	0.59854	61.7778	56.8	96	1	327	FDPRSKP	FNETFVI	TTYGAYCCNMGNWSNAARCC	ATNACRAANGTYTCRTTRAA	4096	256	55	94.5	68.5202
Scl_1436	XP_022785611.1_644799_645669	501	8	73	231	QTYRIVDF	NIDHKNRV	CARACNTAYMGNATHGTNGAYTT	ACNCKRTTYTTRTGRTCDATRTT	3072	768	0.322368	18.6667	66.6	92	37	239	PSYLKDG	IGKAGRN	CCNWSNTAYYTNAARGAYGG	TTNCKNCCNGCYTTNCCDAT	4096	3072	56	93	68.4872
Scl_1437	XP_022793362.1_383439_383919	441	8	15	153	WDREEYEK	QKKDKEYD	TGGGAYMGNGARGARTAYGARAA	TCRTAYTCYTTRTCYTTYTTYTG	256	128	0.227273	10.5556	62.5	92.5	5	162	SGKNDNF	EERMAVL	WSNGGNAARAAYGAYAAYTT	ARNACNGCCATNCKYTCYTC	1024	1024	61.1	92.5	68.4858
Scl_1438	XP_022805712.1_130555_131119	399	8	43	167	AGGKNEDW	KTKLEEAF	GCNGGNGGNAARAAYGARGAYTG	AANGCYTCYTCNARYTTNGTYTT	1024	2048	0.20339	10.5556	65	93	23	176	MVGVQRP	MDLTVPP	ATGGTNGGNGTNCARMGNCC	GGNGGNACNGTNARRTCCAT	1024	1024	57.6	93	68.4858
Scl_1439	XP_022779862.1_539720_540359	576	8	11	194	NVGGHVYT	GFEVKMSN	AAYGTNGGNGGNCAYGTNTAYAC	TTNSWCATYTTNACYTCRAANCC	2048	2048	0.519774	35.4444	60.1	93	2	202	AEPPKVV	FFLDGNA	GCNGARCCNCCNAARGTNGT	GCRTTNCCRTCNARRAARAA	1024	512	60.4	92	68.4812
Scl_1440	XP_022794230.1_253170_254832	720	7	149	380	GLIVCTQP	FATNCAET	GGNYTNATHGTNTGYACNCARCC	GTYTCNGCRCARTTNGTNGCRAA	6144	1024	0.392857	36.875	61.9	99	136	437	MTQYLYE	TQAGKCY	ATGACNCARTAYYTNTAYGA	TARCAYTTNCCNGCYTGNGT	256	512	68	98	68.4801
Scl_1441	XP_022780976.1_445300_445825	384	8	32	151	VHVFALMI	QGIEELQQ	GTNCAYGTNTTYGCNYTNATGAT	TGYTGNARYTCYTCDATNCCYTG	2048	1536	0.238938	7.22222	55.7	98.5	20	159	IAFSVMT	IANQLHT	ATHGCNTTYWSNGTNATGAC	GTRTGNARYTGRTTNGCDAT	1536	768	59.3	95.5	68.4759
Scl_1442	XP_022793053.1_165039_165933	426	8	94	227	QDRKIAQM	EHDHTTFN	CARGAYMGNAARATHGCNCARAT	TTRAANGTNGTRTGRTCRTGYTC	1536	512	0.354331	15.7778	66.7	89.5	46	240	DIPTHDC	TDQLESL	GAYATHCCNACNCAYGAYTG	ARNSWYTCNARYTGRTCNGT	384	8192	57.7	94	68.4544
Scl_1443	XP_022800552.1_176517_177305	417	8	33	163	ARYFAIVH	CWSPNYVL	GCNMGNTAYTTYGCNATHGTNCA	ARNACRTARTTNGGNSWCCARCA	6144	4096	0.532258	27.7778	55.9	93	11	176	TGGVFIW	IFHVPGF	ACNGGNGGNGTNTTYATHTG	AANCCNGGNACRTGRAADAT	1536	768	67.5	90	68.4494
Scl_1444	XP_022790282.1_442925_443975	561	8	92	270	AELMSVQT	WFWGALCS	GCNGARYTNATGWSNGTNCARAC	SWRCANARNGCNCCCCARAACCA	8192	2048	0.523256	34.6667	52.8	91.5	59	283	AVGDFLV	VNPWIYA	GCNGTNGGNGAYTTYYTNGT	GCRTADATCCANGGRTTNAC	2048	192	63.7	97.5	68.4305
Scl_1445	XP_022785901.1_1118199_1119267	567	7	56	236	CGDEYVKG	DEYFFTQL	TGYGGNGAYGARTAYGTNAARGG	ARYTGNGTRAARAARTAYTCRTC	512	512	0.298851	18	68	95.5	35	244	LQNEFRK	YKTEWHH	YTNCARAAYGARTTYMGNAA	TGRTGCCAYTCNGTYTTRTA	1024	64	69.6	96	68.4112
Scl_1446	XP_022798993.1_999221_999913	375	8	49	165	HEVFVLEP	QIFKERAK	CAYGARGTNTTYGTNYTNGARCC	TTNGCNCKYTCYTTRAADATYTG	2048	1536	0.518519	19.8889	59.3	93	20	175	HPESTEI	EAKIQVE	CAYCCNGARWSNACNGARAT	TCNACYTGDATYTTNGCYTC	2048	384	59.5	95.5	68.41
Scl_1447	XP_022780642.1_924852_926970	1959	6	33	677	FHTLVGEN	IFTWRVDG	TTYCAYACNYTNGTNGGNGARAA	CCRTCNACNCKCCANGTRAADAT	4096	1536	0.551887	136.857	64.5	99	8	697	ENYIFFK	QFGKKLW	GARAAYTAYATHTTYTTYAA	CANARYTTYTTNCCRAAYTG	96	512	71.5	93	68.4045
Scl_1448	XP_022804364.1_73693_74593	486	7	74	227	PVQNAEKI	AFPQDMSV	CCNGTNCARAAYGCNGARAARAT	ACNSWCATRTCYTGNGGRAANGC	1024	2048	0.531034	33.875	66.1	98	33	264	LQNVFYQ	DPMPMYG	YTNCARAAYGTNTTYTAYCA	CCRTACATNGGCATNGGRTC	512	64	68	95	68.4008
Scl_1449	XP_022778326.1_946_1506	375	8	20	136	FRAEALDY	NQRRMNAD	TTYMGNGCNGARGCNYTNGAYTA	TCNGCRTTCATNCKNCKYTGRTT	8192	2048	0.236364	7.44444	54.4	94	12	146	IVSDQEK	EVMLMNM	ATHGTNWSNGAYCARGARAA	ATRTTCATNARCATNACYTC	1536	128	60.4	100	68.3854
Scl_1450	XP_022792129.1_128101_128593	381	8	18	136	QNLKRKKE	FVPQNQNG	CARAAYYTNAARMGNAARAARGA	CCRTTYTGRTTYTGNGGNACRAA	2048	512	0.559633	21.8889	58	98	10	149	VDVRQKM	KAVKVPS	GTNGAYGTNMGNCARAARAT	SWNGGNACYTTNACNGCYTT	1024	4096	58	93	68.3842
Scl_1451	XP_022789178.1_151571_152543	573	8	69	251	AFAVPLYI	TWVPFYIL	GCNTTYGCNGTNCCNYTNTAYAT	ARDATRTARAANGGNACCCANGT	8192	1536	0.571429	35.7778	60.9	90.5	30	280	VAIIVGN	FTKLLHY	GTNGCNATHATHGTNGGNAA	TARTGNARNARYTTNGTRAA	2304	2048	58.3	95.5	68.3461
Scl_1452	XP_022782606.1_107717_108182	399	8	15	139	TKICQMVM	QEELQKKD	ACNAARATHTGYCARATGGTNAT	TCYTTYTTYTGNARYTCYTCYTG	384	512	0.582609	28.5556	65.9	88.5	7	149	RAVFERT	INQLKLD	MGNGCNGTNTTYGARMGNAC	TCNARYTTNARYTGRTTDAT	4096	1536	56.2	95.5	68.3433
Scl_1453	XP_022777473.1_122229_123040	393	8	110	232	VTGQCSCK	CNQCKLGT	GTNACNGGNCARTGYWSNTGYAA	GTNCCNARYTTRCAYTGRTTRCA	8192	1024	0.422414	17.1111	57.2	91.5	92	257	DCDPFGT	PKGTIDG	GAYTGYGAYCCNTTYGGNAC	CCRTCDATNGTNCCYTTNGG	256	768	64.8	94	68.332
Scl_1454	XP_022788373.1_105348_105954	426	8	46	179	EQQVENYK	ETQKDLER	GARCARCARGTNGARAAYTAYAA	CKYTCNARRTCYTTYTGNGTYTC	256	2048	0.590551	28.1111	65.4	94	12	192	HGEELWG	QKQLNES	CAYGGNGARGARYTNTGGGG	SWYTCRTTNARYTGYTTYTG	256	1024	57.7	89	68.3136
Scl_1455	XP_022784808.1_408603_409268	552	7	46	221	EDGHVHDN	EQEFAFLQ	GARGAYGGNCAYGTNCAYGAYAA	TGNARRAANGCRAAYTCYTGYTC	512	1024	0.299401	13.125	63.2	100	7	230	WANPAVI	WGKKFDN	TGGGCNAAYCCNGCNGTNAT	TTRTCRAAYTTYTTNCCCCA	512	64	69.2	97	68.2714
Scl_1456	XP_022796492.1_152959_154528	831	7	209	477	GLYTENCF	ADKYDPYT	GGNYTNTAYACNGARAAYTGYTT	GTRTANGGRTCRTAYTTRTCNGC	2048	512	0.236641	40.25	67.4	93	182	505	QIKEGKY	AFKVYWP	CARATHAARGARGGNAARTA	GGCCARTANACYTTRAANGC	192	128	72.6	93	68.2653
Scl_1457	XP_022800773.1_279952_280984	534	8	71	240	IQHLRFKH	CKHLTDNG	ATHCARCAYYTNMGNTTYAARCA	CCRTTRTCNGTNARRTGYTTRCA	3072	1024	0.493827	30.7778	63.1	90.5	25	264	KCAALVC	ACVDITN	AARTGYGCNGCNYTNGTNTG	TTNGTDATRTCNACRCANGC	2048	768	62	90	68.2269
Scl_1458	XP_022789964.1_412151_412898	609	8	29	223	NTVLIPMK	PDPKLQQK	AAYACNGTNYTNATHCCNATGAA	TTYTGYTGNARYTTNGGRTCNGG	3072	2048	0.513514	37.2222	59.2	94	18	241	EQFLKTV	YTTMARN	GARCARTTYYTNAARACNGT	TTNCKNGCCATNGTNGTRTA	512	1024	63.5	88	68.1784
Scl_1459	XP_022780250.1_1068458_1069222	414	8	34	163	EQQRKVYD	EDLKFAFG	GARCARCARMGNAARGTNTAYGA	CCRAANGCRAAYTTNARRTCYTC	1024	1024	0.260163	11.7778	63.6	96.5	19	257	WYLQSKM	EPADKRR	TGGTAYYTNCARWSNAARAT	CKNCKYTTRTCNGCNGGYTC	1024	2048	56.2	91.5	68.1386
Scl_1460	XP_022798932.1_6205_7622	588	8	51	238	GGKMLLTD	MYPDVMFP	GGNGGNAARATGYTNYTNACNGA	GGRAACATNACRTCNGGRTACAT	8192	128	0.566667	31.4444	57.7	96	5	263	PLTGMLH	FDIHNPC	CCNYTNACNGGNATGYTNCA	CANGGRTTRTGDATRTCRAA	4096	192	65.6	86	68.1129
Scl_1461	XP_022778953.1_670889_671979	729	7	105	339	HSDEHNPY	DYEICVAP	CAYWSNGAYGARCAYAAYCCNTA	GGNGCNACRCADATYTCRTARTC	2048	768	0.342105	33.875	66.7	96.5	84	361	YPAHFPW	DHITAGG	TAYCCNGCNCAYTTYCCNTG	CCNCCNGCNGTDATRTGRTC	512	768	68.2	95	68.0858
Scl_1462	XP_022802986.1_240010_240541	432	8	36	171	HLRVFEAM	KKDDLSDC	CAYYTNMGNGTNTTYGARGCNAT	CARTCNSWNARRTCRTCYTTYTT	8192	4096	0.434109	16.5556	53.2	100	21	181	HRIGKQT	QALAFYD	CAYMGNATHGGNAARCARAC	TCRTARAANGCNARNGCYTG	768	1024	63.4	90.5	68.0858
Scl_1463	XP_022793494.1_92420_93035	399	8	62	186	GLAREQQP	NCSEPIHV	GGNYTNGCNMGNGARCARCARCC	ACRTGDATNGGYTCNSWRCARTT	8192	3072	0.508475	22	54.1	95	43	197	ADIKQLF	NCGTKMP	GCNGAYATHAARCARYTNTT	GGCATYTTNGTNCCRCARTT	768	128	70.3	87	68.0689
Scl_1464	XP_022800800.1_448270_448921	387	8	13	133	HCQSTWNE	VWWYVEEK	CAYTGYCARWSNACNTGGAAYGA	TTYTCYTCNACRTACCACCANAC	1024	128	0.675439	28.3333	62.7	90.5	5	190	KKTVHFV	NIVVFSH	AARAARACNGTNCAYTTYGT	TGNSWRAANACNACDATRTT	256	3072	58.9	93.5	68.0656
Scl_1465	XP_022803411.1_328492_329117	504	7	41	200	IMREGKNG	QCEVKKAE	ATHATGMGNGARGGNAARAAYGG	TCNGCYTTYTTNACYTCRCAYTG	768	512	0.392157	13.375	64.7	98	33	209	WGNIVDC	QATMRKK	TGGGGNAAYATHGTNGAYTG	TTYTTNCKCATNGTNGCYTG	192	512	69.2	97	68.0605
Scl_1466	XP_022792350.1_1062640_1063759	690	7	73	294	LMTIDIPY	PWFGYCNS	YTNATGACNATHGAYATHCCNTA	SWRTTRCARTANCCRAACCANGG	2304	1024	0.551887	51.5	64.9	96.5	61	318	NTLIANM	EFYRILC	AAYACNYTNATHGCNAAYAT	CANARDATNCKRTARAAYTC	1536	1536	64.7	98	68.0387
Scl_1467	XP_022800692.1_111634_112244	465	8	50	196	QMRKASDV	YMIHLAVG	CARATGMGNAARGCNWSNGAYGT	CCNACNGCNARRTGDATCATRTA	4096	1536	0.692857	40.7778	56.1	90.5	2	204	TPPGLVM	ENGNRLA	ACNCCNCCNGGNYTNGTNAT	GCNARNCKRTTNCCRTTYTC	8192	2048	57.4	100	68.0377
Scl_1468	XP_022779418.1_441073_441919	552	8	18	193	KPLPIGQP	FYNDDSPL	AARCCNYTNCCNATHGGNCARCC	ARNGGNSWRTCRTCRTTRTARAA	6144	4096	0.147929	11	52.3	99	5	219	LGLAFEQ	NNVFTFP	YTNGGNYTNGCNTTYGARCA	GGRAANGTRAANACRTTRTT	4096	256	62.4	94	68.0348
Scl_1469	XP_022800614.1_117013_117742	447	8	34	174	EPQPDIEW	GEYECVAF	GARCCNCARCCNGAYATHGARTG	AANGCNACRCAYTCRTAYTCNCC	768	1024	0.604478	26.8889	67.6	91	19	182	VVEGKPA	NELGEVS	GTNGTNGARGGNAARCCNGC	SWNACYTCNCCNARYTCRTT	1024	4096	56.6	90.5	68.0233
Scl_1470	XP_022799629.1_97334_98173	567	8	32	212	FLPAFNFW	GFVVAERI	TTYYTNCCNGCNTTYAAYTTYTG	ATNCKYTCNGCNACNACRAANCC	2048	8192	0.732558	50.8889	58.7	96	13	234	SDNPAAN	GADIIWR	WSNGAYAAYCCNGCNGCNAA	CKCCADATDATRTCNGCNCC	4096	576	57	91	68.0208
Scl_1471	XP_022791236.1_530608_531726	495	8	169	325	QFNGSHFF	DFMKHLHE	CARTTYAAYGGNWSNCAYTTYTT	TCRTGNARRTGYTTCATRAARTC	2048	256	0.187919	10.6667	58	91.5	92	334	NQRHHFP	HPETEKI	AAYCARMGNCAYCAYTTYCC	ATYTTYTCNGTYTCNGGRTG	256	256	67.2	91	68.0131
Scl_1472	XP_022782874.1_223616_224172	405	8	14	140	WQVSEAAK	KPIIRETM	TGGCARGTNWSNGARGCNGCNAA	ATNGTYTCNCKDATDATNGGYTT	4096	4608	0.458333	18.5556	55.3	92.5	2	151	AYIFSCG	QFNPDAF	GCNTAYATHTTYWSNTGYGG	AANGCRTCNGGRTTRAAYTG	1536	256	61.4	97.5	68.0075
Scl_1473	XP_022793318.1_231240_232067	519	8	47	211	VYTVACMA	HFTVVLCM	GTNTAYACNGTNGCNTGYATGGC	ATRCANARNACNACNGTRAARTG	1024	4096	0.455696	29.7778	61	93	35	224	SQYLVFT	NPLIYCI	WSNCARTAYYTNGTNTTYAC	ATRCARTADATNARNGGRTT	4096	768	57.3	94	68.0036
Scl_1474	XP_022791020.1_1201655_1202539	540	8	68	239	QVKLLTKT	IHVPGTGG	CARGTNAARYTNYTNACNAARAC	CCNCCNGTNCCNGGNACRTGDAT	8192	6144	0.484848	27.3333	47.4	100	8	254	LNKPVTK	VVMTTGL	YTNAAYAARCCNGTNACNAA	ARNCCNGTNGTCATNACNAC	2048	2048	58.2	100	67.9998
Scl_1475	XP_022788475.1_530506_531421	513	7	52	214	WTIYEQVF	FAQALKLD	TGGACNATHTAYGARCARGTNTT	TCNARYTTNARNGCYTGNGCRAA	384	8192	0.25641	14.625	63.2	100	12	223	EVARQKM	NNMRALF	GARGTNGCNMGNCARAARAT	AANARNGCNCKCATRTTRTT	1024	1024	65.4	100	67.9961
Scl_1476	XP_022787400.1_544808_545456	441	8	55	193	VWIKNYGY	NFGAIQLG	GTNTGGATHAARAAYTAYGGNTA	CCNARYTGDATNGCNCCRAARTT	384	3072	0.465649	22.3333	66.1	89	41	210	IAFVCGT	MIGFSRT	ATHGCNTTYGTNTGYGGNAC	GTNCKNSWRAANCCDATCAT	768	3072	60.1	91	67.9856
Scl_1477	XP_022800378.1_163480_164044	375	8	18	134	EYQGKGNF	KATGTEVF	GARTAYCARGGNAARGGNAAYTT	AANACYTCNGTNCCNGTNGCYTT	512	4096	0.651376	22.3333	65.6	91.5	7	158	LGFLVDG	ATDQNHV	YTNGGNTTYYTNGTNGAYGG	ACRTGRTTYTGRTCNGTNGC	4096	256	60.6	88.5	67.9856
Scl_1478	XP_022792812.1_1091829_1092324	414	8	33	162	IKLCSVMD	HVDVADKT	ATHAARYTNTGYWSNGTNATGGA	GTYTTRTCNGCNACRTCNACRTG	6144	1024	0.483333	19	56.4	100	19	170	NNEQDVG	GYTALLA	AAYAAYGARCARGAYGTNGG	GCNARNARNGCNGTRTANCC	128	8192	58.2	92	67.9839
Scl_1479	XP_022786101.1_594943_595867	663	8	95	307	CEIFHLMF	FAKMICVL	TGYGARATHTTYCAYYTNATGTT	ARNACRCADATCATYTTNGCRAA	384	768	0.596059	39	68.5	91.5	57	318	LVDVLTV	FHLTWIP	YTNGTNGAYGTNYTNACNGT	GGDATCCANGTNARRTGRAA	8192	384	52.1	92	67.973
Scl_1480	XP_022798363.1_149662_150253	447	8	38	178	PQYFAVNT	FFPNFVES	CCNCARTAYTTYGCNGTNAAYAC	SWYTCNACRAARTTNGGRAARAA	1024	2048	0.514925	22.8889	60.8	92.5	11	188	DVLVLNH	QVATNEK	GAYGTNYTNGTNYTNAAYCA	TTYTCRTTNGTNGCNACYTG	4096	512	60.8	92	67.97
Scl_1481	XP_022792570.1_193569_194595	543	7	76	248	WVFGETWC	FIMWMPYF	TGGGTNTTYGGNGARACNTGGTG	AARTANGGCATCCACATDATRAA	256	48	0.4	21	71	92	44	286	LTNYLVC	CCNFVIY	YTNACNAAYTAYYTNGTNTG	TADATNACRAARTTRCARCA	4096	192	64.7	100	67.9505
Scl_1482	XP_022801221.1_223289_224750	1146	7	26	399	FPDTMLGC	MTTVGYGD	TTYCCNGAYACNATGYTNGGNTG	TCNCCRTANCCNACNGTNGTCAT	2048	2048	0.673077	104.125	61.5	94	12	421	RGFQFET	CMVFGIV	MGNGGNTTYCARTTYGARAC	ACDATNCCRAANACCATRCA	512	192	67.8	94	67.9227
Scl_1483	XP_022803387.1_134504_135329	345	8	93	199	ILHIIGMC	DCMFYSIA	ATHYTNCAYATHATHGGNATGTG	GCDATNSWRTARAACATRCARTC	1728	768	0.09	5.11111	61.3	93	85	244	AQKRKGA	TFMKYNH	GCNCARAARMGNAARGGNGC	TGRTTRTAYTTCATRAANGT	1024	64	66.4	87.5	67.9095
Scl_1484	XP_022799590.1_1548279_1549310	774	7	67	316	EQYMAFFP	YWNVGFLR	GARCARTAYATGGCNTTYTTYCC	CKNARRAANCCNACRTTCCARTA	128	2048	0.672199	67.625	68.5	92	50	324	KWDAAYF	YFELKQI	AARTGGGAYGCNGCNTAYTT	ATYTGYTTNARYTCRAARTA	128	256	71.3	90	67.901
Scl_1485	XP_022796778.1_286298_286990	558	8	10	187	GYERATFG	PQKEERDR	GGNTAYGARMGNGCNACNTTYGG	CKRTCNCKYTCYTCYTTYTGNGG	4096	2048	0.584795	39.3333	57.2	93	1	216	IARLEAK	ENLHEQL	ATHGCNMGNYTNGARGCNAA	ARYTGYTCRTGNARRTTYTC	6144	512	56.2	97.5	67.8898
Scl_1486	XP_022802065.1_47629_48119	420	7	11	142	TMREGVAM	NKWEEFTP	ACNATGMGNGARGGNGTNGCNAT	GGNGTRAAYTCYTCCCAYTTRTT	4096	128	0.192	10.125	67.6	93.5	3	154	WTHMKPM	IEGMGVA	TGGACNCAYATGAARCCNAT	GCNACNCCCATNCCYTCDAT	64	384	70.8	97	67.8771
Scl_1487	XP_022785554.1_256885_257723	588	7	78	265	TMVRHKQQ	MFIEVMKT	ACNATGGTNMGNCAYAARCARCA	GTYTTCATNACYTCDATRAACAT	1024	96	0.513966	41.875	69.3	93	21	289	IEHFPDA	MAFFILL	ATHGARCAYTTYCCNGAYGC	ARNARDATRAARAANGCCAT	192	768	65.6	97	67.8558
Scl_1488	XP_022780918.1_941709_942548	411	8	50	178	TGTFNFAY	DKIAVLDL	ACNGGNACNTTYAAYTTYGCNTA	ARRTCNARNACNGCDATYTTRTC	2048	6144	0.713115	36.7778	58.8	92.5	21	200	THMFNPG	YIEGVGS	ACNCAYATGTTYAAYCCNGG	SWNCCNACNCCYTCDATRTA	128	3072	64.3	88.5	67.8269
Scl_1489	XP_022781989.1_629753_631229	381	8	131	249	YSFVATDK	FGIQTDSA	TAYWSNTTYGTNGCNACNGAYAA	GCNSWRTCNGTYTGDATNCCRAA	8192	6144	0.654545	27	59.4	91	36	273	NMVIRHG	EYLNDLK	AAYATGGTNATHMGNCAYGG	TTNARRTCRTTNARRTAYTC	384	1024	62.4	92.5	67.8206
Scl_1490	XP_022780717.1_132099_132929	561	8	26	204	FYYILDKD	NTVCAVPL	TTYTAYTAYATHYTNGAYAARGA	ARNGGNACNGCRCANACNGTRTT	768	8192	0.550296	38.2222	60.2	96	4	216	WACISPQ	KYKEFCL	TGGGCNTGYATHWSNCCNCA	ARRCARAAYTCYTTRTAYTT	1536	128	61.7	86	67.8167
Scl_1491	XP_022794229.1_240205_241745	855	7	54	330	DTGMVKEM	GHEKAGYR	GAYACNGGNATGGTNAARGARAT	CKRTANCCNGCYTTYTCRTGNCC	512	2048	0.494424	47.125	67.6	93.5	35	359	FATNCAE	TPQFIVF	TTYGCNACNAAYTGYGCNGA	AANACDATRAAYTGNGGNGT	512	768	67	96	67.7921
Scl_1492	XP_022798604.1_316622_317459	696	7	44	267	KQDGCIFE	DAKEQVEK	AARCARGAYGGNTGYATHTTYGA	TTYTCNACYTGYTCYTTNGCRTC	384	512	0.512821	28.625	70.4	90.5	17	295	KTNTIHD	PKKVMVC	AARACNAAYACNATHCAYGA	CANACCATNACYTTYTTNGG	384	256	67.4	98	67.7446
Scl_1493	XP_022794048.1_131691_132755	726	8	43	276	NDIAPVFN	NYPEGTFV	AAYGAYATHGCNCCNGTNTTYAA	ACRAANGTNCCYTCNGGRTARTT	1536	1024	0.515419	42.6667	68.1	88.5	16	285	YQLLVRA	MVTATDE	TAYCARYTNYTNGTNMGNGC	TCRTCNGTNGCNGTNACCAT	8192	512	54.6	92	67.7421
Scl_1494	XP_022800379.1_217912_218446	432	8	22	157	FIRCLNFI	FTADFRNL	TTYATHMGNTGYYTNAAYTTYAT	ARRTTNCKRAARTCNGCNGTRAA	3072	4096	0.434109	20.6667	56.4	91.5	6	167	DLGFIVD	FVRAIKQ	GAYYTNGGNTTYATHGTNGA	TGYTTDATNGCNCKNACRAA	1536	1536	63	95	67.7189
Scl_1495	XP_022794318.1_1392221_1394018	1011	6	143	471	PVMVYIHG	HKDDTPYQ	CCNGTNATGGTNTAYATHCAYGG	TGRTANGGNGTRTCRTCYTTRTG	768	512	0.489097	70.5714	68.1	100	58	510	KFLGIPY	FAKYGNP	AARTTYYTNGGNATHCCNTA	GGRTTNCCRTAYTTNGCRAA	1536	256	69	97.5	67.7159
Scl_1496	XP_022784391.1_821197_821935	546	8	72	245	IDMMVIPK	QAANLLNN	ATHGAYATGATGGTNATHCCNAA	TTRTTNARNARRTTNGCNGCYTG	288	8192	0.598802	32.6667	52	91.5	46	268	AQNYEFD	QTLNLFK	GCNCARAAYTAYGARTTYGA	TTRAANARRTTNARNGTYTG	128	2048	67.4	93.5	67.7138
Scl_1497	XP_022782028.1_747660_748935	1098	6	54	411	MCADIIEF	YDHKENDF	ATGTGYGCNGAYATHATHGARTT	AARTCRTTYTCYTTRTGRTCRTA	288	128	0.596491	83.7143	73	98	16	431	LIEQTTM	KNVQVAI	YTNATHGARCARACNACNAT	ATNGCNACYTGNACRTTYTT	1536	512	66.9	95	67.6884
Scl_1498	XP_022809048.1_6497_7951	1011	8	22	350	KKNRHSKT	YNKILKLQ	AARAARAAYMGNCAYWSNAARAC	TGNARYTTNARDATYTTRTTRTA	4096	3072	0.654839	82.6667	45.7	95.5	11	413	AFASMKK	WEGNKKL	GCNTTYGCNWSNATGAARAA	ARYTTYTTRTTNCCYTCCCA	1024	128	60.4	96.5	67.6754
Scl_1499	XP_022806626.1_84870_86011	804	7	56	315	TKNDEHEN	DGEQQMSI	ACNAARAAYGAYGARCAYGARAA	ATNSWCATYTGYTGYTCNCCRTC	256	1024	0.438735	39.125	65.4	97.5	46	376	QLTKVIY	KKRCEEQ	CARYTNACNAARGTNATHTA	TGYTCYTCRCANCKYTTYTT	1536	256	64.9	97	67.6557
Scl_1500	XP_022802085.1_147274_148585	1014	7	100	429	YFINYKVF	MTPEEHDA	TAYTTYATHAAYTAYAARGTNTT	GCRTCRTGYTCYTCNGGNGTCAT	384	256	0.448916	59	67.9	94	46	437	YPCLQED	YTKALQH	TAYCCNTGYYTNCARGARGA	TGYTGNARNGCYTTNGTRTA	512	1024	68.4	92	67.6454
Scl_1501	XP_022782287.1_740074_740701	510	7	17	178	NLDMLAKW	HAGLTFDE	AAYYTNGAYATGYTNGCNAARTG	TCRTCRAANGTNARNCCNGCRTG	2048	4096	0.387097	22	61.8	100	5	187	AIQIVGM	DIIEGAF	GCNATHCARATHGTNGGNAT	AANGCNCCYTCDATDATRTC	1152	576	68.1	97	67.6405
Scl_1502	XP_022798431.1_70849_71917	522	7	96	261	FGGNPVCK	CYGPFMVI	TTYGGNGGNAAYCCNGTNTGYAA	ATNACCATRAANGGNCCRTARCA	2048	512	0.509554	33	68.8	93.5	46	297	FALITCY	NPIIYCF	TTYGCNYTNATHACNTGYTA	AARCARTADATDATNGGRTT	1536	288	68.2	95	67.6248
Scl_1503	XP_022779929.1_323156_323912	615	8	53	249	ELKILGDI	CVTMFVTS	GARYTNAARATHYTNGGNGAYAT	SWNGTNACRAACATNGTNACRCA	6144	4096	0.510753	35.2222	52.7	94.5	44	260	EDDLRNP	PGIHLEC	GARGAYGAYYTNMGNAAYCC	CAYTCNARRTGDATNCCNGG	1024	1536	59.2	97.5	67.6192
Scl_1504	XP_022789303.1_357076_360259	1095	7	181	537	AQELDYEK	DDGYRFEV	GCNCARGARYTNGAYTAYGARAA	ACYTCRAANCKRTANCCRTCRTC	1024	1024	0.634286	92.75	65.2	91	116	632	NVFPPDG	NANDHYP	AAYGTNTTYCCNCCNGAYGG	GGRTARTGRTCRTTNGCRTT	512	128	67.8	94	67.5955
Scl_1505	XP_022784236.1_685346_686275	624	8	60	259	VNVDDIND	YTAVITVQ	GTNAAYGTNGAYGAYATHAAYGA	TGNACNGTDATNACNGCNGTRTA	768	6144	0.637306	48.4444	55.6	87	48	267	QNRCHKG	DCGKPAL	CARAAYMGNTGYCAYAARGG	ARNGCNGGYTTNCCRCARTC	256	1024	68.6	91	67.5895
Scl_1506	XP_022800379.1_202001_202550	378	8	27	144	KRCLNFVK	FAVGIGKR	AARMGNTGYYTNAAYTTYGTNAA	CKYTTNCCDATNCCNACNGCRAA	4096	6144	0.594595	21	59.2	92	19	172	EAYGKGN	AGFRNLP	GARGCNTAYGGNAARGGNAA	GGNARRTTNCKRAANCCNGC	512	4096	62.4	92	67.5831
Scl_1507	XP_022790805.1_467051_468104	414	7	135	264	PLHYGAKM	CWLPRIVY	CCNYTNCAYTAYGGNGCNAARAT	TANACDATNCKNGGNARCCARCA	4096	6144	0.621849	28.125	64	100	121	303	ICAITYD	NPFIYSF	ATHTGYGCNATHACNTAYGA	AANSWRTADATRAANGGRTT	576	1536	63	99	67.5814
Scl_1508	XP_022804877.1_598013_598982	582	8	106	291	TSERYFKI	NPLLYTFF	ACNWSNGARMGNTAYTTYAARAT	AARAANGTRTANARNARNGGRTT	8192	8192	0.793103	49	52.6	94.5	44	301	KTNYCLV	DFRKALQ	AARACNAAYTAYTGYYTNGT	TGNARNGCYTTNCKRAARTC	512	2048	63	92	67.5739
Scl_1509	XP_022803140.1_204996_206148	840	7	42	313	FSAFGKFH	VCEAFLFT	TTYWSNGCNTTYGGNAARTTYCA	GTRAANARRAANGCYTCRCANAC	4096	2048	0.509506	48.75	56.2	100	7	382	FIKHYEP	EITFAHE	TTYATHAARCAYTAYGARCC	TCRTGNGCRAANGTDATYTC	96	384	72.2	95	67.5621
Scl_1510	XP_022794543.1_353317_354280	699	8	71	295	QANATDAD	DVNATDGD	CARGCNAAYGCNACNGAYGCNGA	TCNCCRTCNGTNGCRTTNACRTC	2048	2048	0.623853	52.6667	54.8	91.5	41	303	LKNEFAP	YGEDGVL	YTNAARAAYGARTTYGCNCC	ARNACNCCRTCYTCNCCRTA	512	1024	65.8	89.5	67.553
Scl_1511	XP_022790481.1_169819_170422	354	8	33	142	TRFQLCID	PNVVDKLL	ACNMGNTTYCARYTNTGYATHGA	ARNARYTTRTCNACNACRTTNGG	6144	8192	0.300971	9.66667	57.9	99	22	169	ELSEFNT	CKQEDPD	GARYTNWSNGARTTYAAYAC	TCNGGRTCYTCYTGYTTRCA	2048	128	62	88	67.5272
Scl_1512	XP_022794915.1_74480_75422	840	8	23	294	NKVPVSNT	QPDERNMI	AAYAARGTNCCNGTNWSNAAYAC	ATCATRTTNCKYTCRTCNGGYTG	8192	512	0.546512	49.4444	53.1	90.5	1	302	MAQTVRV	TNQHFQW	ATGGCNCARACNGTNMGNGT	CAYTGRAARTGYTGRTTNGT	1024	128	63.8	94.5	67.4978
Scl_1513	XP_022794894.1_423467_424103	441	8	30	168	YTGHRTEE	TCQEVQGA	TAYACNGGNCAYMGNACNGARGA	GCNCCYTGNACYTCYTGRCANGT	4096	1024	0.603053	30.7778	61	91	15	184	MADSGCP	VFDTENT	ATGGCNGAYWSNGGNTGYCC	GTRTTYTCNGTRTCRAANAC	1024	256	60.2	92	67.4844
Scl_1514	XP_022788007.1_220834_221570	390	7	59	180	VYLKWYFP	NGTYEVLF	GTNTAYYTNAARTGGTAYTTYCC	AANARNACYTCRTANGTNCCRTT	512	4096	0.417391	18.375	65.5	97	45	206	RAFFLFW	CDGMKNP	MGNGCNTTYTTYYTNTTYTG	GGRTTYTTCATNCCRTCRCA	2048	64	65.5	99	67.4812
Scl_1515	XP_022783815.1_764517_765171	474	8	70	219	PRKREVYP	DHIIQVNG	CCNMGNAARMGNGARGTNTAYCC	CCRTTNACYTGDATDATRTGRTC	8192	576	0.531915	24	59.9	91.5	44	229	IQSLNQY	FDGLTHA	ATHCARWSNYTNAAYCARTA	GCRTGNGTNARNCCRTCRAA	3072	1024	57.6	96	67.4656
Scl_1516	XP_022790264.1_1434792_1435776	555	8	91	267	WFLVEFEN	HHSFLDKI	TGGTTYYTNGTNGARTTYGARAA	ATYTTRTCNARRAANSWRTGRTG	512	4096	0.7	38.4444	54.2	90	83	278	YIFFPWH	WQKKGDE	TAYATHTTYTTYCCNTGGCA	TCRTCNCCYTTYTTYTGCCA	96	64	75	84	67.4637
Scl_1517	XP_022777641.1_265114_265645	477	7	14	164	GHFTEIFN	QVYEDPGH	GGNCAYTTYACNGARATHTTYAA	TGNCCNGGRTCYTCRTANACYTG	768	1024	0.510638	30.875	71	93	2	173	ELKAFVE	DTPGGHA	GARYTNAARGCNTTYGTNGA	GCRTGNCCNCCNGGNGTRTC	1024	1024	63.4	98	67.4601
Scl_1518	XP_022791274.1_292930_293548	447	8	17	157	FYEDLVEN	AEYLKQRV	TTYTAYGARGAYYTNGTNGARAA	ACNCKYTGYTTNARRTAYTCNGC	1024	4096	0.398496	21.4444	62.2	91.5	3	189	NGRHLQF	FFTVSKE	AAYGGNMGNCAYYTNCARTT	TCYTTNSWNACNGTRAARAA	2048	2048	57.6	94	67.4546
Scl_1519	XP_022789058.1_442884_443472	402	7	34	159	AKAFVDDT	YANGDMLE	GCNAARGCNTTYGTNGAYGAYAC	TCNARCATRTCNCCRTTNGCRTA	1024	1024	0.235294	9.125	65.1	98	23	191	KILGKMA	NKLMEEG	AARATHYTNGGNAARATGGC	CCYTCYTCCATNARYTTRTT	384	128	64.9	100	67.4157
Scl_1520	XP_022793331.1_236759_237589	597	8	27	217	FCYVIANQ	CMFNSCLN	TTYTGYTAYGTNATHGCNAAYCA	TTNARRCANSWRTTRAACATRCA	768	2048	0.559783	40.1111	61.8	93	6	238	TPVYIIG	KAKELLP	ACNCCNGTNTAYATHATHGG	GGNARNARYTCYTTNGCYTT	1152	2048	58.5	89.5	67.3636
Scl_1521	XP_022787408.1_446048_446749	357	8	20	130	FWKRFPQT	FVSCCGFE	TTYTGGAARMGNTTYCCNCARAC	TCRAANCCRCARCANSWNACRAA	512	4096	0.548077	17.5556	52.4	95.5	10	194	PLLNDYK	GWWTVCI	CCNYTNYTNAAYGAYTAYAA	ATRCANACNGTCCACCANCC	2048	128	65.7	92	67.3566
Scl_1522	XP_022800909.1_108561_109381	363	8	127	239	TQVKANFV	YDDVTSPK	ACNCARGTNAARGCNAAYTTYGT	TTNGGNSWNGTNACRTCRTCRTA	1024	8192	0.695238	23.5556	59.8	95.5	11	301	DLGLKAY	DQRVYVN	GAYYTNGGNYTNAARGCNTA	TTNACRTANACNCKYTGRTC	4096	1024	59	90.5	67.3316
Scl_1523	XP_022800259.1_254684_255137	345	8	19	125	LYDTVGDG	VDTLIQGF	YTNTAYGAYACNGTNGGNGAYGG	AANCCYTGDATNARNGTRTCNAC	4096	6144	0.41	16	58	90	9	141	EMDELRD	NYEDFVK	GARATGGAYGARYTNMGNGA	TTNACRAARTCYTCRTARTT	512	128	65.7	92	67.3064
Scl_1524	XP_022801675.1_42746_44114	1218	8	34	431	WHRLCYDP	DITDCFSV	TGGCAYMGNYTNTGYTAYGAYCC	ACNSWRAARCARTCNGTDATRTC	1024	3072	0.493573	65.7778	60.2	93.5	25	450	VRCTRVC	FPHCKVN	GTNMGNTGYACNMGNGTNTG	TTNACYTTRCARTGNGGRAA	8192	256	59.8	86	67.306
Scl_1525	XP_022802271.1_190917_191874	597	8	115	305	FLIVMAFT	KFLLDPFV	TTYYTNATHGTNATGGCNTTYAC	ACRAANGGRTCNARNARRAAYTT	1536	4096	0.638889	43.3333	55.6	88	24	313	FLAVICP	FAWRLPK	TTYYTNGCNGTNATHTGYCC	TTNGGNARNCKCCANGCRAA	1536	2048	62.2	96.5	67.3056
Scl_1526	XP_022781919.1_943692_944289	489	8	18	172	KITYKSEY	DKQCFFHP	AARATHACNTAYAARWSNGARTA	GGRTGRAARAARCAYTGYTTRTC	3072	128	0.59589	25.6667	60	95	10	188	GLLQETI	FFVISPD	GGNYTNYTNCARGARACNAT	TCNGGNSWDATNACRAARAA	4096	3072	54.5	95	67.3055
Scl_1527	XP_022778943.1_1033405_1034114	420	8	51	182	GFDDEKVF	IEIFSIGV	GGNTTYGAYGAYGARAARGTNTT	ACNCCDATNSWRAADATYTCDAT	512	6912	0.408	16.6667	54.7	98	8	190	LELENFQ	TNGVNMN	YTNGARYTNGARAAYTTYCA	TTCATRTTNACNCCRTTNGT	1024	256	59.9	93	67.298
Scl_1528	XP_022779495.1_502643_503488	597	8	50	240	HRFVRDCQ	AECRDTEE	CAYMGNTTYGTNMGNGAYTGYCA	TCYTCNGTRTCNCKRCAYTCNGC	4096	2048	0.568306	36.5556	56.2	91.5	26	251	DDILTPY	MDLFADV	GAYGAYATHYTNACNCCNTA	ACRTCNGCRAANARRTCCAT	1536	256	62.4	93	67.2874
Scl_1529	XP_022779812.1_983056_983683	417	7	16	146	DGLRKFNA	HKFYFDNV	GAYGGNYTNMGNAARTTYAAYGC	ACRTTRTCRAARTARAAYTTRTG	4096	128	0.365854	12	67.2	96.5	8	206	KVHRQTT	WQLKNGH	AARGTNCAYMGNCARACNAC	TGNCCRTTYTTNARYTGCCA	1024	256	64.6	99	67.2562
Scl_1530	XP_022796364.1_839305_840171	669	8	17	231	WLQDDREG	DEDNPLAI	TGGYTNCARGAYGAYMGNGARGG	ATNGCNARNGGRTTRTCYTCRTC	1024	2048	0.375	22.1111	61	92	8	242	DRPLAVQ	WPKQQGH	GAYMGNCCNYTNGCNGTNCA	TGNCCYTGYTGYTTNGGCCA	8192	128	64.8	87	67.2362
Scl_1531	XP_022788495.1_560601_561600	702	8	88	313	YYNTLVPM	KGIITAGG	TAYTAYAAYACNYTNGTNCCNAT	CCNCCNGCNGTDATDATNCCYTT	4096	4608	0.604651	49.4444	54.5	95.5	36	329	NMLDFVF	QKLTKML	AAYATGYTNGAYTTYGTNTT	ARCATYTTNGTNARYTTYTG	256	512	61.4	90	67.2353
Scl_1532	XP_022803237.1_153269_154285	807	8	21	281	DHPKVFGN	VCVTNLTF	GAYCAYCCNAARGTNTTYGGNAA	AANGTNARRTTNGTNACRCANAC	1024	8192	0.653543	63.1111	62.2	91.5	6	312	QSVAKTY	MISPALG	CARWSNGTNGCNAARACNTA	CCNARNGCNGGNSWDATCAT	4096	6144	51.5	94.5	67.2352
Scl_1533	XP_022795898.1_144151_144938	543	7	77	249	KILRDYME	HCENVFTD	AARATHYTNMGNGAYTAYATGGA	TCNGTRAANACRTTYTCRCARTG	1536	512	0.144578	14.75	71.1	95.5	11	257	LPEVKVE	GKCPRMN	YTNCCNGARGTNAARGTNGA	TTCATNCKNGGRCAYTTNCC	2048	512	63.3	97	67.2314
Scl_1534	XP_022789421.1_549001_549719	474	8	35	184	FTYDLSWP	DPQDVEQA	TTYACNTAYGAYYTNWSNTGGCC	GCYTGYTCNACRTCYTGNGGRTC	4096	512	0.482014	26.6667	54.3	93	15	229	PFLMFTE	CTECPPH	CCNTTYYTNATGTTYACNGA	TGNGGNGGRCAYTCNGTRCA	512	512	64.9	92	67.2138
Scl_1535	XP_022808329.1_97661_98328	354	8	90	199	GYTGVFCE	CDCNLGNS	GGNTAYACNGGNGTNTTYTGYGA	SWRTTNCCNARRTTRCARTCRCA	2048	4096	0.592233	27.4444	60.2	90	37	221	CTCKPGY	GFKGPRC	TGYACNTGYAARCCNGGNTA	CANCKNGGNCCYTTRAANCC	512	2048	64.4	89.5	67.212
Scl_1536	XP_022780334.1_1121934_1122699	504	7	25	184	ITTKCPEA	VEATGLNT	ATHACNACNAARTGYCCNGARGC	GTRTTNARNCCNGTNGCYTCNAC	1536	8192	0.379085	25.25	59.7	97	14	204	TQETIGY	WGYDFCN	ACNCARGARACNATHGGNTA	TTRCARAARTCRTANCCCCA	768	64	72.8	96	67.1875
Scl_1537	XP_022790860.1_321371_322464	741	7	30	268	SCNDLMAN	MVFIVLTD	WSNTGYAAYGAYYTNATGGCNAA	TCNGTNARNACDATRAANACCAT	4096	3072	0.336207	26.625	59.3	97.5	4	302	KFEFCCI	YAWIAVF	AARTTYGARTTYTGYTGYAT	AANACNGCDATCCANGCRTA	64	384	69.5	99	67.1753
Scl_1538	XP_022785416.1_663313_663876	390	8	53	174	HYMYLTYG	YVAWVLTV	CAYTAYATGTAYYTNACNTAYGG	ACNGTNARNACCCANGCNACRTA	512	4096	0.443478	18.6667	51.6	92.5	19	184	ILCDRFG	FQFGYPV	ATHYTNTGYGAYMGNTTYGG	ACNGGRTANCCRAAYTGRAA	1536	256	65	96	67.1672
Scl_1539	XP_022808779.1_1407305_1407799	354	8	12	121	TDNVCRIW	QFTMAAES	ACNGAYAAYGTNTGYMGNATHTG	SWYTCNGCNGCCATNGTRAAYTG	3072	2048	0.485149	19.7778	63.4	99	3	133	VANCLLT	PVLALEV	GTNGCNAAYTGYYTNYTNAC	ACYTCNARNGCNARNACNGG	4096	8192	46	96.5	67.1353
Scl_1540	XP_022802447.1_213931_214871	498	8	37	194	NSLEEDTW	GWVTNYPD	AAYWSNYTNGARGARGAYACNTG	TCNGGRTARTTNGTNACCCANCC	8192	1024	0.406667	24.6667	62.9	91.5	27	241	SPKRYIA	PPIQSAG	WSNCCNAARMGNTAYATHGC	CCNGCNSWYTGDATNGGNGG	6144	6144	49.9	100	67.1347
Scl_1541	XP_022792581.1_169198_170129	753	7	43	285	INQCKANP	CVCDGKPN	ATHAAYCARTGYAARGCNAAYCC	TTNGGYTTNCCRTCRCANACRCA	384	1024	0.412766	42.625	67.5	93	2	303	QYFVNLC	CQYWPDR	CARTAYTTYGTNAAYYTNTG	CKRTCNGGCCARTAYTGRCA	512	128	70.7	92	67.1267
Scl_1542	XP_022803603.1_143618_144685	372	7	21	136	KGGANIAE	QKNAETVP	AARGGNGGNGCNAAYATHGCNGA	GGNACNGTYTCNGCRTTYTTYTG	3072	1024	0.146789	6.25	65.8	96.5	10	170	IPNHAAG	QEDPEHA	ATHCCNAAYCAYGCNGCNGG	GCRTGYTCNGGRTCYTCYTG	768	128	67.4	98	67.1182
Scl_1543	XP_022808155.1_77124_77826	381	8	35	153	GVCAMVYT	GWGHYGFF	GGNGTNTGYGCNATGGTNTAYAC	AARAANCCRTARTGNCCCCANCC	1024	512	0.526786	20	60	92.5	27	165	IFGLIGN	TCFIAVG	ATHTTYGGNYTNATHGGNAA	CCNACNGCDATRAARCANGT	2304	768	62.3	90	67.0973
Scl_1544	XP_022804717.1_101868_102861	666	7	62	275	LPMIREKY	QGIANGTF	YTNCCNATGATHMGNGARAARTA	AANGTNCCRTTNGCDATNCCYTG	3072	3072	0.598985	43.375	64.5	95.5	46	286	NCFAGGV	TFFEIFQ	AAYTGYTTYGCNGGNGGNGT	TGRAADATYTCRAARAANGT	512	192	63	100	67.079
Scl_1545	XP_022790379.1_401135_401940	393	8	52	174	ELRMSECP	HGMLDRLA	GARYTNMGNATGWSNGARTGYCC	GCNARNCKRTCNARCATNCCRTG	8192	8192	0.396552	18.7778	47.4	90.5	36	281	QWDEIGK	GDEIHVW	CARTGGGAYGARATHGGNAA	CANACRTGDATYTCRTCNCC	96	384	75	92	67.0694
Scl_1546	XP_022797465.1_340491_341229	537	8	56	226	LNMTLVAY	MNRMFARL	YTNAAYATGACNYTNGTNGCNTA	ARNCKNGCRAACATNCKRTTCAT	8192	2048	0.534161	37.2222	54.8	92.5	33	234	KKYNPDI	MIVMMVA	AARAARTAYAAYCCNGAYAT	GCNACCATCATNACDATCAT	128	48	65.8	89.5	67.0609
Scl_1547	XP_022793517.1_164031_164548	345	8	27	133	SAAEFNNG	FFVNGVDL	WSNGCNGCNGARTTYAAYAAYGG	ARRTCNACNCCRTTNACRAARAA	4096	2048	0.32	11.6667	57.6	97.5	8	158	CHGSLVF	YGRCVEI	TGYCAYGGNWSNYTNGTNTT	ATYTCNACRCANCKNCCRTA	8192	1024	54.6	96	67.0214
Scl_1548	XP_022783549.1_924775_925678	441	8	58	196	LAFERFFA	CWFLMHLN	YTNGCNTTYGARMGNTTYTTYGC	TTNARRTGCATNARRAACCARCA	4096	512	0.587786	29	55.3	89.5	1	240	VGDLFMA	NCCIYVI	GTNGGNGAYYTNTTYATGGC	ATNACRTADATRCARCARTT	512	192	67.2	91.5	66.9997
Scl_1549	XP_022791654.1_307234_308299	450	8	133	274	FLDEDIEF	NNEHRDYP	TTYYTNGAYGARGAYATHGARTT	GGRTARTCNCKRTGYTCRTTRTT	768	512	0.407407	21	63.8	90	50	286	IVYLVQA	DNWADIL	ATHGTNTAYYTNGTNCARGC	ARDATRTCNGCCCARTTRTC	1536	192	63.7	87	66.9981
Scl_1550	XP_022779938.1_1026603_1027882	855	7	29	305	KWTFRKNP	EMMHMALV	AARTGGACNTTYMGNAARAAYCC	ACNARNGCCATRTGCATCATYTC	512	128	0.56391	57.875	62.7	93	20	361	DGIDIHP	NIFMKIE	GAYGGNATHGAYATHCAYCC	TCDATYTTCATRAADATRTT	288	72	69.3	96	66.9908
Scl_1551	XP_022795619.1_267840_269571	1140	7	133	504	MEDRYAFK	DNITVAVV	ATGGARGAYMGNTAYGCNTTYAA	ACNACNGCNACNGTDATRTTRTC	512	3072	0.5	76.875	62.5	96	26	515	HNALEMF	GCPLQLF	CAYAAYGCNYTNGARATGTT	AANARYTGNARNGGRCANCC	256	4096	63.1	97	66.9765
Scl_1552	XP_022809962.1_237040_237609	345	8	45	151	TPEIRAEK	DKIIKACF	ACNCCNGARATHMGNGCNGARAA	AARCANGCYTTDATDATYTTRTC	6144	576	0.42	13.3333	62.9	91.5	11	175	SNFIGAW	GCPNRAF	WSNAAYTTYATHGGNGCNTG	AANGCNCKRTTNGGRCANCC	3072	2048	63.5	87.5	66.9732
Scl_1553	XP_022802994.1_150846_151637	405	8	60	186	CVAHLQKF	KAQARQAR	TGYGTNGCNCAYYTNCARAARTT	CKNGCYTGNCKNGCYTGNGCYTT	2048	8192	0.341667	15.5556	53.8	93.5	23	198	HRCQFCP	DITFAPR	CAYMGNTGYCARTTYTGYCC	CKNGGNGCRAANGTDATRTC	256	1536	66.3	91.5	66.9625
Scl_1554	XP_022808254.1_34487_35132	345	8	27	133	FQDSIIEY	EECSYVLV	TTYCARGAYWSNATHATHGARTA	ACNARNACRTANSWRCAYTCYTC	2304	8192	0.34	13.8889	49.5	91	18	159	QTYLFVD	GQEKLHQ	CARACNTAYYTNTTYGTNGA	TGRTGNARYTTYTCYTGNCC	1024	512	65.8	99	66.9575
Scl_1555	XP_022803463.1_232722_237131	2061	6	288	966	NAFYKGAQ	FYEITGFD	AAYGCNTTYTAYAARGGNGCNCA	TCRAANCCNGTDATYTCRTARAA	1024	768	0.63024	169	68.1	91	262	1090	WNDLEVY	MIHFPIP	TGGAAYGAYYTNGARGTNTA	GGDATNGGRAARTGDATCAT	256	144	68.4	93	66.9496
Scl_1556	XP_022780404.1_134667_135513	576	8	50	233	NDNRIIMP	VDLRDNKL	AAYGAYAAYMGNATHATHATGCC	ARYTTRTTRTCNCKNARRTCNAC	576	8192	0.344633	27.1111	52.2	94.5	4	251	TAQKEVD	HIFVIGE	ACNGCNCARAARGARGTNGA	TCNCCDATNACRAADATRTG	512	576	70.9	86	66.9278
Scl_1557	XP_022807992.1_78993_79790	468	8	130	277	PFKPRDHY	YCLTRHTH	CCNTTYAARCCNMGNGAYCAYTA	TGNGTRTGNCKNGTNARRCARTA	2048	8192	0.397163	19.7778	56.6	90	105	285	FLFITYF	KAGWNKN	TTYYTNTTYATHACNTAYTT	TTYTTRTTCCANCCNGCYTT	768	128	62.4	95.5	66.9178
Scl_1558	XP_022805324.1_125123_125786	621	8	35	233	DLSQHEDE	MFVDSPML	GAYYTNWSNCARCAYGARGAYGA	ARCATNGGNSWRTCNACRAACAT	4096	2048	0.569061	38.1111	52.4	91.5	2	243	LAVFQEG	WAELQEE	YTNGCNGTNTTYCARGARGG	TCYTCYTGNARYTCNGCCCA	1024	256	62.8	95.5	66.9095
Scl_1559	XP_022777861.1_462677_463244	429	8	31	165	LSFYNFIK	QYRDSVNE	YTNWSNTTYTAYAAYTTYATHAA	TCRTTNACNSWRTCNCKRTAYTG	6144	8192	0.436508	15.3333	54.7	92.5	9	186	EGDFAMC	VMSFIGQ	GARGGNGAYTTYGCNATGTG	TGNCCDATRAANSWCATNAC	128	1536	64.8	93	66.8948
Scl_1560	XP_022800739.1_512201_513063	432	7	123	258	CSEFMKHQ	AMKYQLLP	TGYWSNGARTTYATGAARCAYCA	GGNARNARYTGRTAYTTCATNGC	512	2048	0.364341	15.875	65.2	98	114	284	LQIDEVK	TVGKLYV	YTNCARATHGAYGARGTNAA	ACRTANARYTTNCCNACNGT	768	2048	63.8	99	66.8902
Scl_1561	XP_022785783.1_312319_312998	432	8	22	157	CPLHIFEP	NAIGPVPA	TGYCCNYTNCAYATHTTYGARCC	GCNGGNACNGGNCCDATNGCRTT	1536	6144	0.496124	24.1111	59.1	93	8	197	VPIFVCT	IILGMTS	GTNCCNATHTTYGTNTGYAC	SWNGTCATNCCNARDATDAT	768	4608	56.3	95.5	66.8878
Scl_1562	XP_022792155.1_1637291_1638199	705	8	45	271	FVFCSLWP	QCNAQLIT	TTYGTNTTYTGYWSNYTNTGGCC	GTDATNARYTGNGCRTTRCAYTG	4096	1536	0.715596	68.2222	53.3	88.5	13	280	DFNTGRC	NGTDVFG	GAYTTYAAYACNGGNMGNTG	CCRAANACRTCNGTNCCRTT	1024	512	64.6	92	66.8816
Scl_1563	XP_022784078.1_457569_458036	375	8	12	128	KAKLITEF	NCHQGFYN	AARGCNAARYTNATHACNGARTT	TTRTARAANCCYTGRTGRCARTT	3072	256	0.390909	14.7778	67.3	93.5	4	147	TYITESE	QYLQEEY	ACNTAYATHACNGARWSNGA	TAYTCYTCYTGNARRTAYTG	3072	256	50.2	94	66.8586
Scl_1564	XP_022782120.1_123251_124013	459	8	39	183	PCDTPYFK	PWEWYRLY	CCNTGYGAYACNCCNTAYTTYAA	TANARNCKRTACCAYTCCCANGG	1024	1024	0.766423	37.1111	64.2	92.5	4	197	QAKLSQC	KQAQMEK	CARGCNAARYTNWSNCARTG	TTYTCCATYTGNGCYTGYTT	4096	64	57	88.5	66.8436
Scl_1565	XP_022786834.1_620483_621041	384	8	24	143	LKRAAYKG	HGANVNAT	YTNAARMGNGCNGCNTAYAARGG	GTNGCRTTNACRTTNGCNCCRTG	8192	2048	0.230088	7.11111	55.8	100	12	165	QLEVSPE	GHTMCVE	CARYTNGARGTNWSNCCNGA	TCNACRCACATNGTRTGNCC	8192	256	57.1	93	66.8262
Scl_1566	XP_022791462.1_195155_195914	543	7	50	222	TLQEQQED	EMFQTILG	ACNYTNCARGARCARCARGARGA	CCNARDATNGTYTGRAACATYTC	1024	768	0.13253	9.125	64.4	94.5	8	231	IYQRGEQ	KKYEHQI	ATHTAYCARMGNGGNGARCA	ATYTGRTGYTCRTAYTTYTT	768	64	69.8	98	66.8243
Scl_1567	XP_022788373.1_117375_118172	528	8	77	244	EKLEEVEQ	KMERELEH	GARAARYTNGARGARGTNGARCA	TGYTCNARYTCNCKYTCCATYTT	1024	1024	0.47205	30.2222	50.3	89.5	69	256	NKLMEEF	EKLAEDM	AAYAARYTNATGGARGARTT	ATRTCYTCNGCNARYTTYTC	128	512	67.7	95.5	66.8175
Scl_1568	XP_022792860.1_163135_164323	684	7	43	262	KVSWICDP	CPICLEEF	AARGTNWSNTGGATHTGYGAYCC	AAYTCYTCNARRCADATNGGRCA	1536	1536	0.571429	45.75	59.1	98	25	281	KEEFPNP	GHKYCEP	AARGARGARTTYCCNAAYCC	GGYTCRCARTAYTTRTGNCC	128	128	70	95	66.8078
Scl_1569	XP_022798139.1_200739_201806	624	8	42	241	WKCRGTDM	YGSHAEVA	TGGAARTGYMGNGGNACNGAYAT	GCNACYTCNGCRTGNSWNCCRTA	1024	8192	0.518135	38.1111	56.3	94.5	13	280	VPPGYTT	DVVKPYL	GTNCCNCCNGGNTAYACNAC	ARRTANGGYTTNACNACRTC	2048	1024	59.2	92	66.8045
Scl_1570	XP_022802084.1_138930_139617	438	7	50	187	WANDKTFN	PDDFAFGV	TGGGCNAAYGAYAARACNTTYAA	ACNCCRAANGCRAARTCRTCNGG	256	1024	0.221374	12.5	66.5	95.5	8	204	VEPKGDI	KDGYGCT	GTNGARCCNAARGGNGAYAT	GTRCANCCRTANCCRTCYTT	512	256	70.2	94	66.7894
Scl_1571	XP_022810000.1_7444_8792	498	8	123	280	HRCWDSAN	TFCLPIQP	CAYMGNTGYTGGGAYWSNGCNAA	GGYTGDATNGGNARRCARAANGT	4096	3072	0.629139	38.6667	53.9	92.5	72	314	GTYDIYP	PMYLHIF	GGNACNTAYGAYATHTAYCC	AADATRTGNARRTACATNGG	384	384	68	87.5	66.7888
Scl_1572	XP_022785416.1_671635_672195	453	7	19	161	ALCDRFGC	IWKNKAYV	GCNYTNTGYGAYMGNTTYGGNTG	ACRTANGCYTTRTTYTTCCADAT	8192	192	0.365672	20.5	64.5	97.5	6	178	AMGLNFF	QFGYLIP	GCNATGGGNYTNAAYTTYTT	GGDATNARRTANCCRAAYTG	512	768	66.2	97	66.7844
Scl_1573	XP_022809597.1_31799_33215	696	8	146	369	AFAFGLFE	PFGANIAF	GCNTTYGCNTTYGGNYTNTTYGA	AANGCDATRTTNGCNCCRAANGG	4096	3072	0.580645	57.5556	53.1	90	127	408	PQNFDFI	QVFVNEE	CCNCARAAYTTYGAYTTYAT	TCYTCRTTNACRAANACYTG	128	256	69.4	87	66.7649
Scl_1574	XP_022791283.1_365751_366521	390	8	70	191	PKRKINGE	KPEPFSHG	CCNAARMGNAARATHAAYGGNGA	CCRTGNSWRAANGGYTCNGGYTT	3072	4096	0.353982	14.1111	58.3	91	35	229	VRIKTEP	PFSMEAV	GTNMGNATHAARACNGARCC	ACNGCYTCCATNSWRAANGG	1536	1024	58.1	97.5	66.762
Scl_1575	XP_022787131.1_461425_461889	354	8	16	125	GHDRLFID	EYCLTERD	GGNCAYGAYMGNYTNTTYATHGA	TCNCKYTCNGTNARRCARTAYTC	6144	4096	0.362745	13.2222	58.1	94	4	152	TYGNQVV	AIYCVCS	ACNTAYGGNAAYCARGTNGT	SWRCANACRCARTADATNGC	512	1536	60.9	92	66.7559
Scl_1576	XP_022806431.1_30427_31149	438	8	48	185	QLYAQFDA	QIFVIAVG	CARYTNTAYGCNCARTTYGAYGC	CCNACNGCDATNACRAADATYTG	1024	2304	0.51145	28.2222	60.3	90.5	5	208	PPARETA	TDAHLYR	CCNCCNGCNMGNGARACNGC	CKRTANARRTGNGCRTCNGT	4096	2048	55.8	96.5	66.7384
Scl_1577	XP_022782548.1_198711_200067	540	8	237	408	ALNKDPMF	FGGPFNQN	GCNYTNAAYAARGAYCCNATGTT	TTYTGRTTRAANGGNCCNCCRAA	1024	1024	0.393939	23.6667	64.7	97	226	416	KEENNKI	HDTSLGD	AARGARGARAAYAAYAARAT	TCNCCNARNSWNGTRTCRTG	64	8192	55.4	86.5	66.7014
Scl_1578	XP_022787201.1_707961_708795	633	8	71	273	AICRLHKH	VMNLLGYK	GCNATHTGYMGNYTNCAYAARCA	TTRTANCCNARNARRTTCATNAC	6144	4096	0.413265	30	56.5	91.5	6	281	LNGIFHC	IVEDEDE	YTNAAYGGNATHTTYCAYTG	TCRTCYTCRTCYTCNACDAT	768	192	65.3	89.5	66.6981
Scl_1579	XP_022800379.1_186393_187026	399	8	34	158	VKPAPGPD	NIGKIQLA	GTNAARCCNGCNCCNGGNCCNGA	GCNARYTGDATYTTNCCDATRTT	8192	2304	0.313559	11.4444	57.5	97.5	23	191	INRNTAA	QIYDRAL	ATHAAYMGNAAYACNGCNGC	ARNGCNCKRTCRTADATYTG	1536	1536	59.1	91	66.6912
Scl_1580	XP_022808974.1_210634_211189	450	8	20	161	LEDERDKA	QKVEKQQA	YTNGARGAYGARMGNGAYAARGC	GCYTGYTGYTTYTCNACYTTYTG	2048	256	0.562963	33.1111	57	91.5	11	172	MTLLEQI	EKDMKIA	ATGACNYTNYTNGARCARAT	GCDATYTTCATRTCYTTYTC	1024	48	66.4	87.5	66.6853
Scl_1581	XP_022795124.1_325069_326845	903	7	350	642	DTVICEAD	VNDMNTLL	GAYACNGTNATHTGYGARGCNGA	ARNARNGTRTTCATRTCRTTNAC	1536	2048	0.722222	77.375	62.5	100	319	655	SPMFHKI	EERYLEM	WSNCCNATGTTYCAYAARAT	ATYTCNARRTANCKYTCYTC	512	1024	59.4	96	66.6833
Scl_1582	XP_022792825.1_1082436_1083255	540	7	23	194	HNVVKEFQ	MHTGERPY	CAYAAYGTNGTNAARGARTTYCA	TANGGNCKYTCNCCNGTRTGCAT	512	2048	0.4	28.125	69.2	93	10	243	LDMSEYE	EMHTHMY	YTNGAYATGWSNGARTAYGA	TACATRTGNGTRTGCATYTC	1024	32	62.8	99	66.675
Scl_1583	XP_022800186.1_1393390_1394442	669	7	126	340	QFVIIMEN	YDNRVRMY	CARTTYGTNATHATHATGGARAA	TACATNCKNACNCKRTTRTCRTA	288	2048	0.492754	31	63.7	98	81	375	ALFKTGD	DHLIEDA	GCNYTNTTYAARACNGGNGA	GCRTCYTCDATNARRTGRTC	2048	384	64.9	97	66.6505
Scl_1584	XP_022782689.1_106642_107580	774	7	44	293	DYLGVIND	MYMSWLEV	GAYTAYYTNGGNGTNATHAAYGA	ACYTCNARCCANSWCATRTACAT	3072	512	0.454545	45.375	57.8	99	26	313	MGFKNNW	GNQTNVL	ATGGGNTTYAARAAYAAYTG	ARNACRTTNGTYTGRTTNCC	64	1024	70	95	66.6455
Scl_1585	XP_022799728.1_128326_128659	354	7	14	123	HVINKEND	KYQMTRVS	CAYGTNATHAAYAARGARAAYGA	SWNACNCKNGTCATYTGRTAYTT	384	4096	0.715686	16.375	67.4	94.5	6	140	NWAQTFA	ETGCACN	AAYTGGGCNCARACNTTYGC	TTRCANGCRCANCCNGTYTC	128	512	67.5	96	66.642
Scl_1586	XP_022791768.1_229929_230735	489	8	45	199	NARWKSEA	WTRPYFDC	AAYGCNMGNTGGAARWSNGARGC	CARTCRAARTANGGNCKNGTCCA	4096	1024	0.5	26.5556	53.8	96	34	211	NQSVILD	IWMITFL	AAYCARWSNGTNATHYTNGA	ARRAANGTDATCATCCADAT	6144	144	58.8	94.5	66.6291
Scl_1587	XP_022794281.1_329722_330372	345	8	49	155	DNIPLENH	DTGMSIAV	GAYAAYATHCCNYTNGARAAYCA	ACNGCDATNSWCATNCCNGTRTC	1536	6144	0.42	12.4444	58.3	92	29	165	PTDIQIA	YAGTLRM	CCNACNGAYATHCARATHGC	ATNCKNARNGTNCCNGCRTA	576	8192	62	92.5	66.5996
Scl_1588	XP_022793115.1_529572_530232	381	8	66	184	LGVKTGMV	YVYYNGVP	YTNGGNGTNAARACNGGNATGGT	GGNACNCCRTTRTARTANACRTA	4096	1024	0.576577	26.1111	55.3	88	1	213	QWMLGPN	YERTMRF	CARTGGATGYTNGGNCCNAA	AANCKCATNGTNCKYTCRTA	256	1024	63.3	96.5	66.5995
Scl_1589	XP_022787022.1_494227_495004	573	7	17	199	VCDNHEKW	HEMIQFTE	GTNTGYGAYAAYCAYGARAARTG	TCNGTRAAYTGDATCATYTCRTG	256	192	0.502857	37.25	76.9	93	8	211	CHRTRYG	IQAHPEF	TGYCAYMGNACNMGNTAYGG	AAYTCNGGRTGNGCYTGDAT	2048	384	62.8	90	66.5981
Scl_1590	XP_022794429.1_425769_426592	579	7	70	254	GLMDIYYA	YYGVMNTG	GGNYTNATGGAYATHTAYTAYGC	CCNGTRTTCATNACNCCRTARTA	768	512	0.297753	26.75	64.2	98	25	274	PDCLFDQ	AAMFTDL	CCNGAYTGYYTNTTYGAYCA	ARRTCNGTRAACATNGCNGC	512	512	64.8	97	66.5971
Scl_1591	XP_022794580.1_386705_388049	618	8	163	360	LGLCDAFF	DTTDCPAI	YTNGGNYTNTGYGAYGCNTTYTT	ATNGCNGGRCARTCNGTNGTRTC	8192	2048	0.575916	45.4444	58.5	93	144	426	HGNPRVY	QFARSKY	CAYGGNAAYCCNMGNGTNTA	TAYTTNSWNCKNGCRAAYTG	2048	4096	57.2	92	66.597
Scl_1592	XP_022790936.1_323647_324367	384	8	83	202	EYKKAKKV	FKPPHRGQ	GARTAYAARAARGCNAARAARGT	TGNCCNCKRTGNGGNGGYTTRAA	256	4096	0.627273	26.7778	55	90	28	247	IEYLLYQ	WFQAPVI	ATHGARTAYYTNYTNTAYCA	ATNACNGGNGCYTGRAACCA	1536	256	64	94	66.5911
Scl_1593	XP_022795213.1_462233_463320	462	6	19	164	HDGRNEWF	YMLIFTEN	CAYGAYGGNMGNAAYGARTGGTT	TTYTCNGTRAADATNARCATRTA	512	768	0.194245	10.7143	69.9	100	7	192	EMYNFDT	EVAFCLM	GARATGTAYAAYTTYGAYAC	ATNARRCARAANGCNACYTC	32	1024	72.9	96.5	66.5761
Scl_1594	XP_022795420.1_104799_106910	1740	6	40	611	ESQLKAFC	THMKIEGP	GARWSNCARYTNAARGCNTTYTG	GGNCCYTCDATYTTCATRTGNGT	8192	384	0.39469	67.7143	65.2	99	4	644	VEEWDEK	FEEYQKV	GTNGARGARTGGGAYGARAA	ACYTTYTGRTAYTCYTCRAA	64	64	71.5	96.5	66.572
Scl_1595	XP_022802472.1_20734_21221	414	8	10	139	EQVKPVEA	PFLIGFDP	GARCARGTNAARCCNGTNGARGC	GGRTCRAANCCDATNARRAANGG	1024	3072	0.186992	9.33333	55.9	94.5	2	154	EELYQTV	EYNIRND	GARGARYTNTAYCARACNGT	TCRTTNCKDATRTTRTAYTC	512	384	64.7	90	66.5523
Scl_1596	XP_022803301.1_96978_97790	573	7	40	222	GETGKFYC	GEDADLCR	GGNGARACNGGNAARTTYTAYTG	CKRCANARRTCNGCRTCYTCNCC	1024	4096	0.371429	25.875	64.2	96	15	243	LVKDGEI	PEATLFD	YTNGTNAARGAYGGNGARAT	TCRAANARNGTNGCYTCNGG	1024	2048	65.8	98	66.548
Scl_1597	XP_022807832.1_48134_49277	717	6	87	317	YDVKTWNQ	QDFKGAEG	TAYGAYGTNAARACNTGGAAYCA	CCYTCNGCNCCYTTRAARTCYTG	256	512	0.379464	35.5714	72.8	100	14	353	GKTVYAQ	EAYNRKK	GGNAARACNGTNTAYGCNCA	TTYTTNCKRTTRTANGCYTC	1024	512	67.8	95.5	66.5302
Scl_1598	XP_022786174.1_591604_592750	753	8	41	283	LFNTAVAD	NAAIHPWL	YTNTTYAAYACNGCNGTNGCNGA	ARCCANGGRTGDATNGCNGCRTT	8192	1536	0.681034	63.6667	60.9	94	22	291	IIHLVRT	FIAFSEN	ATHATHCAYYTNGTNMGNAC	TTYTCNSWRAANGCDATRAA	4608	1536	51.4	92	66.5296
Scl_1599	XP_022801624.1_279952_280660	453	8	67	209	FYKTLPNF	GDNVDLDY	TTYTAYAARACNYTNCCNAAYTT	TARTCNARRTCNACRTTRTCNCC	2048	2048	0.566176	26.3333	57.8	87.5	7	218	ITFDACN	PAIQLGM	ATHACNTTYGAYGCNTGYAA	ATNCCNARYTGDATNGCNGG	384	3072	68.6	89	66.509
Scl_1600	XP_022785795.1_487257_487648	351	8	10	118	DGYEFDGQ	DMKYALKH	GAYGGNTAYGARTTYGAYGGNCA	TGYTTNARNGCRTAYTTCATRTC	512	512	0.247525	7.33333	67.3	97	2	127	AEDAVRG	DDSKFRS	GCNGARGAYGCNGTNMGNGG	SWNCKRAAYTTNSWRTCRTC	2048	8192	43.4	97.5	66.4732
Scl_1601	XP_022810151.1_23848_25162	771	7	123	371	FHVNYTGQ	EILEKSMK	TTYCAYGTNAAYTAYACNGGNCA	TTCATNSWYTTYTCNARDATYTC	1024	3072	0.541667	55.75	58.5	99	76	415	AKFGYLD	VWLMIAR	GCNAARTTYGGNTAYYTNGA	CKNGCDATCATNARCCANAC	1024	768	63.6	99	66.4656
Scl_1602	XP_022805232.1_683444_684476	519	8	51	215	MTVLVIPF	QNGEFTSV	ATGACNGTNYTNGTNATHCCNTT	ACNSWNGTRAAYTCNCCRTTYTG	6144	4096	0.518987	28.8889	59.3	90	30	322	RTCMRTV	EEPKDIV	MGNACNTGYATGMGNACNGT	ACDATRTCYTTNGGYTCYTC	2048	192	60.2	93	66.46
Scl_1603	XP_022787104.1_495431_495968	387	8	40	160	DGLAEDID	ACMLTAKP	GAYGGNYTNGCNGARGAYATHGA	GGYTTNGCNGTNARCATRCANGC	3072	2048	0.333333	13.5556	57.1	88.5	23	172	KSPNKHN	PVYLCEI	AARWSNCCNAAYAARCAYAA	ATYTCRCANARRTANACNGG	1024	1024	59.8	99	66.4558
Scl_1604	XP_022797202.1_341332_342310	444	8	72	211	IVNQIPGD	EALKTELE	ATHGTNAAYCARATHCCNGGNGA	TCNARYTCNGTYTTNARNGCYTC	2304	8192	0.56391	21.3333	53.8	90.5	61	265	IERKEYQ	KTTQYMR	ATHGARMGNAARGARTAYCA	CKCATRTAYTGNGTNGTYTT	384	256	67.1	92	66.4423
Scl_1605	XP_022798079.1_172122_172728	396	8	37	160	QEQERKEN	TQPIRPEP	CARGARCARGARMGNAARGARAA	GGYTCNGGNCKDATNGGYTGNGT	512	6144	0.547009	23.4444	51.5	96	19	179	GPITRQK	ETRDYLS	GGNCCNATHACNMGNCARAA	SWNARRTARTCNCKNGTYTC	3072	8192	56.6	99	66.4237
Scl_1606	XP_022786592.1_98916_100041	699	7	78	302	FWDLVRGC	QQEGKQKV	TTYTGGGAYYTNGTNMGNGGNTG	ACYTTYTGYTTNCCYTCYTGYTG	4096	256	0.426606	38.875	58	97.5	42	349	EDFFQCP	TQPYVKE	GARGAYTTYTTYCARTGYCC	TCYTTNACRTANGGYTGNGT	64	512	71.6	95	66.4201
Scl_1607	XP_022804199.1_74195_75284	846	6	80	353	EVTDEEWI	DVCVEIPQ	GARGTNACNGAYGARGARTGGAT	TGNGGDATYTCNACRCANACRTC	256	1536	0.483146	47.8571	64.8	99	11	377	KMWLTCQ	VWEYTRQ	AARATGTGGYTNACNTGYCA	TGNCKNGTRTAYTCCCANAC	128	512	70.4	100	66.3762
Scl_1608	XP_022792815.1_24810_26046	696	7	172	395	YCIPTFNN	NCMRLSFA	TAYTGYATHCCNACNTTYAAYAA	GCRAANSWNARNCKCATRCARTT	768	8192	0.548387	41.375	59.5	97	110	412	FVEEPTY	CVKQIAL	TTYGTNGARGARCCNACNTA	ARNGCDATYTGYTTNACRCA	512	768	68.2	97	66.3748
Scl_1609	XP_022798264.1_71465_72485	420	8	113	244	IKVLDIND	PKFSKDLY	ATHAARGTNYTNGAYATHAAYGA	TANARRTCYTTNSWRAAYTTNGG	2304	8192	0.576	23.2222	53.3	91	12	325	KFQVFEE	YQLEVTA	AARTTYCARGTNTTYGARGA	GCNGTNACYTCNARYTGRTA	128	1024	67.2	91.5	66.3567
Scl_1610	XP_022803245.1_128342_129086	516	7	12	175	IELNVGGK	NPEGNRYT	ATHGARYTNAAYGTNGGNGGNAA	GTRTANCKRTTNCCYTCNGGRTT	6144	2048	0.33758	24	60.3	99	4	227	HHRLFPE	EDKWDHF	CAYCAYMGNYTNTTYCCNGA	AARTGRTCCCAYTTRTCYTC	2048	32	67.5	97	66.3519
Scl_1611	XP_022792527.1_35465_36302	456	7	69	212	LENQIYKE	IHDGDYRV	YTNGARAAYCARATHTAYAARGA	ACNCKRTARTCNCCRTCRTGDAT	768	1536	0.350365	18	67.3	93	13	243	FTPYVYP	NYGQYFT	TTYACNCCNTAYGTNTAYCC	GTRAARTAYTGNCCRTARTT	512	128	66.2	98	66.3284
Scl_1612	XP_022788579.1_385868_387713	1152	7	129	504	DCLFINVW	WDLVALFG	GAYTGYYTNTTYATHAAYGTNTG	CCRAANARNGCNACNARRTCCCA	1536	4096	0.494565	68.25	62.7	91	64	579	FKGIPYA	ECDFWLD	TTYAARGGNATHCCNTAYGC	TCNARCCARAARTCRCAYTC	384	128	70.5	94	66.3095
Scl_1613	XP_022805937.1_33435_34366	615	7	99	295	KDNVTNGF	FFVYMTYT	AARGAYAAYGTNACNAAYGGNTT	GTRTANGTCATRTANACRAARAA	1024	256	0.296296	22.25	64.2	95.5	77	310	GVEENAN	IAVFGGC	GGNGTNGARGARAAYGCNAA	CANCCNCCRAANACNGCDAT	512	1536	64.2	100	66.2982
Scl_1614	XP_022809340.1_20560_21172	345	8	32	138	FMPSVANG	VEITAKNN	TTYATGCCNWSNGTNGCNAAYGG	TTRTTYTTNGCNGTDATYTCNAC	4096	1536	0.4	14.7778	57.8	90	10	164	FVTDKLP	DIHFYMT	TTYGTNACNGAYAARYTNCC	GTCATRTARAARTGDATRTC	1024	48	69.6	86.5	66.2736
Scl_1615	XP_022789230.1_329044_330109	579	8	68	252	PLAVIKEQ	QNSKAKKL	CCNYTNGCNGTNATHAARGARCA	ARYTTYTTNGCYTTNSWRTTYTG	6144	4096	0.605714	42.8889	53.1	95.5	53	290	RNLAIAD	HKYLWVY	MGNAAYYTNGCNATHGCNGA	TANACCCANARRTAYTTRTG	6144	256	61.8	90	66.2716
Scl_1616	XP_022794137.1_2779255_2780473	552	8	67	242	FAVPFWTF	FFVVTVIA	TTYGCNGTNCCNTTYTGGACNTT	GCDATNACNGTNACNACRAARAA	1024	3072	0.583333	35.4444	55	91.5	21	282	CYAILIP	NPYIYAY	TGYTAYGCNATHYTNATHCC	TANGCRTADATRTANGGRTT	1152	384	59.3	95.5	66.2612
Scl_1617	XP_022779609.1_1093574_1094588	792	7	32	287	VFQHVIEK	EAITQHPP	GTNTTYCARCAYGTNATHGARAA	GGNGGRTGYTGNGTDATNGCYTC	768	1536	0.373494	27.25	67	97	9	329	CTVDAQK	MFADVAS	TGYACNGTNGAYGCNCARAA	SWNGCNACRTCNGCRAACAT	512	1024	66.2	93	66.2589
Scl_1618	XP_022781971.1_876541_877409	813	7	41	303	GEEARTFY	FYYIPEGN	GGNGARGARGCNMGNACNTTYTA	TTNCCYTCNGGDATRTARTARAA	4096	768	0.720648	79.375	64.9	97	3	312	YILQRFV	GYQMMLK	TAYATHYTNCARMGNTTYGT	TTNARCATCATYTGRTANCC	1536	128	63.8	91	66.2561
Scl_1619	XP_022809700.1_250937_252278	1206	7	31	424	PAHKRTFT	EFTMQVTV	CCNGCNCAYAARMGNACNTTYAC	ACNGTNACYTGCATNGTRAAYTC	4096	512	0.510526	75.25	60.7	91.5	20	452	NPEYKVI	EAMLQLI	AAYCCNGARTAYAARGTNAT	ATNARYTGNARCATNGCYTC	256	1024	66	99	66.2481
Scl_1620	XP_022801170.1_158001_158994	393	8	120	242	TFVAVIAQ	FPYTAHLR	ACNTTYGTNGCNGTNATHGCNCA	CKNARRTGNGCNGTRTANGGRAA	6144	8192	0.146552	4.88889	59.8	100	111	310	SKEDDRN	FTYPTSA	WSNAARGARGAYGAYMGNAA	GCNSWNGTNGGRTANGTRAA	2048	4096	53.2	92	66.2075
Scl_1621	XP_022809503.1_1334537_1335707	468	8	71	218	TIEKTPAY	KGFPCLVP	ACNATHGARAARACNCCNGCNTA	GGNACNARRCANGGRAANCCYTT	3072	4096	0.621429	30.3333	61.8	92.5	54	243	WYREQMP	KGRPHPS	TGGTAYMGNGARCARATGCC	SWNGGRTGNGGNCKNCCYTT	64	8192	59.5	88	66.1873
Scl_1622	XP_022798810.1_334720_335746	651	7	83	291	GCVIQGFF	ACNPFIYG	GGNTGYGTNATHCARGGNTTYTT	CCRTADATRAANGGRTTRCANGC	1536	768	0.475248	41.125	66.9	97.5	46	309	TNLWVTA	WKLVPCK	ACNAAYYTNTGGGTNACNGC	TTRCANGGNACNARYTTCCA	1024	512	60.9	96	66.1807
Scl_1623	XP_022790167.1_442389_444322	1074	6	214	563	YDVNVAEI	FKAGWVLG	TAYGAYGTNAAYGTNGCNGARAT	CCNARNACCCANCCNGCYTTRAA	1024	2048	0.546784	80	63.8	99	192	587	MREWFAT	QGVADFF	ATGMGNGARTGGTTYGCNAC	AARAARTCNGCNACNCCYTG	128	512	67.9	99	66.1706
Scl_1624	XP_022790604.1_610365_610806	363	8	11	123	VGGHKQDV	WNTNGSLI	GTNGGNGGNCAYAARCARGAYGT	ATNARNSWNCCRTTNGTRTTCCA	1024	8192	0.396226	12.2222	57.3	92	3	134	RLDPEHG	CKDKKIR	MGNYTNGAYCCNGARCAYGG	CKDATYTTYTTRTCYTTRCA	2048	192	62.7	92	66.1576
Scl_1625	XP_022785019.1_256407_257330	618	7	39	236	MIYNLVEE	EIVWDKRE	ATGATHTAYAAYYTNGTNGARGA	TCNCKYTTRTCCCANACDATYTC	768	768	0.652632	55	65.1	96.5	18	322	PVYTELE	NYFIAVQ	CCNGTNTAYACNGARYTNGA	TGNACNGCDATRAARTARTT	2048	384	66.9	91	66.1469
Scl_1626	XP_022787498.1_602987_603969	636	7	71	274	LFWREVDF	TMVALQII	YTNTTYTGGMGNGARGTNGAYTT	ATDATYTGNARNGCNACCATNGT	2048	3072	0.57868	43.5	60.3	93.5	63	284	WNNLCKD	HCEKLQF	TGGAAYAAYYTNTGYAARGA	AAYTGNARYTTYTCRCARTG	128	256	71	96	66.0894
Scl_1627	XP_022789854.1_571993_573080	804	7	30	289	QNYSKTKW	WNYQDVLD	CARAAYTAYWSNAARACNAARTG	TCNARNACRTCYTGRTARTTCCA	2048	512	0.557312	65.75	63.8	87	19	306	TDIQYAD	ACFHGHT	ACNGAYATHCARTAYGCNGA	GTRTGNCCRTGRAARCANGC	384	256	69.2	98	66.072
Scl_1628	XP_022782641.1_258576_259217	492	7	30	185	SDKLCRWN	AKMIVMKG	WSNGAYAARYTNTGYMGNTGGAA	CCYTTCATNACDATCATYTTNGC	8192	192	0.395973	25.375	60.3	91	11	205	IQTWDGV	KPVEQDM	ATHCARACNTGGGAYGGNGT	ATRTCYTGYTCNACNGGYTT	192	256	72.7	99	66.0634
Scl_1629	XP_022789338.1_437120_437549	345	8	12	118	HNKFRAAH	GKVFVVGR	CAYAAYAARTTYMGNGCNGCNCA	CKNCCNACNACRAANACYTTNCC	2048	8192	0.3	12.4444	51.2	93.5	4	130	FGKEALE	GNNMRAF	TTYGGNAARGARGCNYTNGA	AANGCNCKCATRTTRTTNCC	1024	512	62.5	96.5	66.0146
Scl_1630	XP_022784987.1_297286_297803	363	8	36	148	LESQCGMI	DDKYRKRL	YTNGARWSNCARTGYGGNATGAT	ARNCKYTTNCKRTAYTTRTCRTC	4096	4096	0.283019	13.2222	54.9	95.5	9	168	IIHEIYD	YCSWKVY	ATHATHCAYGARATHTAYGA	TANACYTTCCANSWRCARTA	216	512	59.2	94	66.0134
Scl_1631	XP_022791307.1_312434_313247	603	8	58	250	QGQVLIHE	DYATVAVA	CARGGNCARGTNYTNATHCAYGA	GCNACNGCNACNGTNGCRTARTC	3072	4096	0.521505	27.6667	55.6	93	45	259	PQLKMAA	PDQLLEK	CCNCARYTNAARATGGCNGC	TTYTCNARNARYTGRTCNGG	512	2048	59.2	94	66.0122
Scl_1632	XP_022784236.1_696617_697703	570	8	100	281	ASDVDPFG	VNDNAPIF	GCNWSNGAYGTNGAYCCNTTYGG	AADATNGGNGCRTTRTCRTTNAC	8192	1536	0.577143	41.8889	59.6	91.5	66	330	VINENDN	GNDDGTF	GTNATHAAYGARAAYGAYAA	AANGTNCCRTCRTCRTTNCC	192	512	64.9	84	65.9958
Scl_1633	XP_022784236.1_698524_699151	348	8	70	177	VMRVIATD	QVTATDAD	GTNATGMGNGTNATHGCNACNGA	TCNGCRTCNGTNGCNGTNACYTG	6144	4096	0.475248	18.3333	55.9	92.5	56	202	QGAILEN	GAFTIDR	CARGGNGCNATHYTNGARAA	CKRTCDATNGTRAANGCNCC	1536	1536	64.5	90	65.9823
Scl_1634	XP_022781499.1_219853_220870	534	7	104	273	IHWIAGFV	YEWGATVV	ATHCAYTGGATHGCNGGNTTYGT	ACNACNGTNGCNCCCCAYTCRTA	576	1024	0.574074	32.25	65.6	93	84	291	VTYKIAE	YWFRMQE	GTNACNTAYAARATHGCNGA	TCYTGCATNCKRAACCARTA	768	64	73.3	90	65.956
Scl_1635	XP_022807986.1_51392_52340	573	7	73	255	CAWWILTF	MYLFAIFY	TGYGCNTGGTGGATHYTNACNTT	TARAADATNGCRAANARRTACAT	768	768	0.485714	39.5	60.7	97.5	5	272	WKEANFD	NPFLYAW	TGGAARGARGCNAAYTTYGA	CANGCRTANARRAANGGRTT	64	1024	72.8	90	65.9537
Scl_1636	XP_022791655.1_227519_228635	942	7	58	363	ATFPLFGW	FMNGVLNP	GCNACNTTYCCNYTNTTYGGNTG	GGRTTNARNACNCCRTTCATRAA	8192	1024	0.747405	82.75	62.3	92.5	23	382	DRYIAVT	MKFEQMF	GAYMGNTAYATHGCNGTNAC	AACATYTGYTCRAAYTTCAT	1536	16	68.8	92	65.9448
Scl_1637	XP_022801960.1_241256_242049	504	8	77	236	LKDIKHFD	DGACKSFD	YTNAARGAYATHAARCAYTTYGA	TCRAANSWYTTRCANGCNCCRTC	768	4096	0.69281	27.3333	60.4	93	22	248	DNAEEFW	GYCRSEG	GAYAAYGCNGARGARTTYTG	CCYTCNSWNCKRCARTANCC	128	4096	60.8	87.5	65.9373
Scl_1638	XP_022803287.1_206443_207162	537	7	33	203	ERVAKLFY	VDPHRATF	GARMGNGTNGCNAARYTNTTYTA	AANGTNGCNCKRTGNGGRTCNAC	8192	8192	0.444444	24.625	60.8	99	9	245	PRGYYVQ	KTAHGVE	CCNMGNGGNTAYTAYGTNCA	TCNACNCCRTGNGCNGTYTT	2048	1024	66	97	65.931
Scl_1639	XP_022805023.1_141879_142368	399	7	24	148	CWRTMPKM	FIWCCHVK	TGYTGGMGNACNATGCCNAARAT	TTNACRTGRCARCACCADATRAA	512	192	0.539823	24.5	70.6	94	8	156	KSCKCHG	CDWCKKE	AARWSNTGYAARTGYCAYGG	TCYTTYTTRCACCARTCRCA	512	32	64.2	94	65.9237
Scl_1640	XP_022802084.1_140030_140549	363	7	33	145	WATDSVIN	NPTNHIAR	TGGGCNACNGAYWSNGTNATHAA	CKNGCDATRTGRTTNGTNGGRTT	6144	3072	0.339623	13.75	56.9	96.5	2	163	HCEIEPM	CGPNDYA	CAYTGYGARATHGARCCNAT	GCRTARTCRTTNGGNCCRCA	192	256	72.7	98	65.9086
Scl_1641	XP_022789118.1_101033_102125	786	8	87	340	QLAMYEFF	MNLSWLFL	CARYTNGCNATGTAYGARTTYTT	ARRAANARCCANSWNARRTTCAT	512	8192	0.607438	58.4444	50.6	92	67	354	LFVTPPE	NPFIYGL	YTNTTYGTNACNCCNCCNGA	ARNCCRTADATRAANGGRTT	4096	768	64.1	91	65.8703
Scl_1642	XP_022783626.1_855399_856626	708	6	59	286	ITVFHMPY	FYCLFVGH	ATHACNGTNTTYCAYATGCCNTA	TGNCCNACRAANARRCARTARAA	768	2048	0.61991	56.8571	68.1	94	46	303	HYLIVNM	YFAIHKE	CAYTAYYTNATHGTNAAYAT	TCYTTRTGDATNGCRAARTA	768	192	73.2	96.5	65.8458
Scl_1643	XP_022791484.1_283718_284226	378	8	33	150	YQVLTKAE	KAFLSCMM	TAYCARGTNYTNACNAARGCNGA	ATCATRCANSWNARRAANGCYTT	4096	4096	0.495495	17.7778	55.7	95.5	11	165	IPQRVLD	QTVIVPK	ATHCCNCARMGNGTNYTNGA	TTNGGNACDATNACNGTYTG	6144	1536	59.5	92	65.8411
Scl_1644	XP_022790864.1_68671_71503	1791	7	279	867	RKRKETMT	EIRKTTVG	MGNAARMGNAARGARACNATGAC	CCNACNGTNGTYTTNCKDATYTC	2048	6144	0.446367	99.625	54.4	99	173	901	VDEKPQE	MTDSLYK	GTNGAYGARAARCCNCARGA	TTRTANARNSWRTCNGTCAT	256	2048	61.8	98	65.8109
Scl_1645	XP_022797359.1_321519_322079	351	8	74	182	IVSADYFD	WTLATTVA	ATHGTNWSNGCNGAYTAYTTYGA	GCNACNGTNGTNGCNARNGTCCA	6144	8192	0.598039	17.2222	49.3	92	27	191	RVVTIAG	FGYFIPH	MGNGTNGTNACNATHGCNGG	TGNGGDATRAARTANCCRAA	6144	384	62.4	99	65.8042
[truncated: 671 more rows]

## Sheet: Use for primer synthesis
Primer name	Nucleotide Sequence of Primer (5' to 3')	Number of base pair
Scl_1_F1	GAYTGYCCNCAYGGNTAYGA	20
[truncated: 9,263 more rows]
