# Supplementary material for: UPrimer: A Clade-Specific Primer Design Program Based on Nested-PCR Strategy and Its Applications in Amplicon Capture Phylogenomics
Source: Mol Biol Evol. 2023 Oct 13;40(11):msad230. doi: 10.1093/molbev/msad230 (PMC10630340; doi:10.1093/molbev/msad230)
Supplement: msad230_Supplementary_Data [file msad230_supplementary_data.zip › Appendix 18. Scleractinia/Appendix 18. Reference nucleotide sequences of NPCLs for Scleractinia.fasta]

>Scl1
GGCCAAAATGCCAAAGACAGCGAAAGTGGTGGAGGTGCAGGTGGCAGCATTTTGATCAAAGTCACTACACTTGAAGGTACAGGCAAGTTCCAAGTCCAAGGTGGTGATGGCGGAGTCACCTCTGGTGGGGGAGGTAGCGGTGGAATTGTTACACTCTACTACAAGTCATCGTCGCATCCGTTTTCTTACAAGGTTCAGGGCGGAGGTGGCAAGAAGATCGGTGCTTCTGGCTTCCTTTATTCGAAGAAGGATCTCCAGCGTAGGCGTCGGCAGATATCTGGCTCAGACTCAGTATTGATCTTGGAGGGAAGGGACGTTTTGTCTTTTGAATCTCCGAGTGTACTTGTTTGTGATCCGAAACTGATCGACTTTACTTTTGAGGAAGTGAAACTTTTAAAATCGAGCACCCTGACAATGATTTCGTGTTCTCAGGGAAGTCCAATGACTTTGATTACCACAACAATCAAGGGTGACAAAACAGGGTGGTTGGTCGTGAAACCAAATCATGATGTTTATATTGGCGTTACAAGCATAGTTAAGCCAAGCATGGAACTTGAATTTAACGCGGAAGTTGAAGATGGAGGAACACTGTCTGTGCCGGGGAAATTCTTCATTTCCGGTGATACGCAGATAAACCTTAGCGGCAGTTTAATTGGTGTGTCAGACGTAATAGTCAACGATAATGGAAAACTTGTGCTCAAATATCCTGGACATACTGGCTTCAGAATAACTCCTACCCAGGGAATATCTGTAGTGCAGATTTCAACCGTGCGAATTAAAGACGGTGGAAGCATTTCAACAACTTCACCAAACAAGGTTAAAATAAAGTCGGTTGTCTTACAAGTAGACTTTGGCGGGAATCTTGGATCTGGCATTTCTGTGTCTTCAAGTCAACGAATTGAGTTCACCAATGGACCCTCTCTCAATAGGCAAGGCTGCCCACACGGATACGAAGTTGTTGAAGTAGCTTCAAAGACTTTGTATAACCCATGCGGTGTTGGAAAGCACATTTTTAACAAAAGAAATGAGTCTTACCTAGTGTTCAAAAACGTCTCAGTGGCCATATCACACAATGAAACCATTTATGTAATTAAGAACGAGACACGCTACAACGTCACCTACTACATTGCTTGCGACTATGACGATTTTAAACTTTTACCTGGCCAATCATGCAACTTAGCACCAGGAAGCTATAGATACAATTCTCTGGAAATACAAGGAAGTGCTACAATGCATATTGAACCAGGAACAGGAAAAGGAAATGCCAGTACTTTATCTGTTTCCAAGCTAACCATTTTCTCTAAAGGTGAACTAATTGCAAGAGAGTCCAACCTCATTAATACCAACTCGACATCGTCAGACTATGGTGGCAGCTATGGAGGTCTCGGAGGAGGTGCTTCTAAAAACAGTGCCCTATATGGCAACATCTCATTTCCTGTGGATTATGGTAGCAATGGTGGTGGAAGCAGTCAAAATCGTGGATTGGGAGGTGGTGTGGTAATCCTTAAGGTAGGAGAACTTTCCAACGATGGGCTTATTGATGCCAATGGTGGGGACGGATCTCTTGGAGCTGGTGGTGGAAGCGGAGGTAGCATCCAAGTAGTAACAGATTATCTGAAAGGATCTGGTAAATTCAGAGCTCGTGGTGGAAATGCGGCCTACCCAGCTGGAGGCGGAGGCGGGGGAAGAATTGGAATAACGGTGCTTAAAGGGCGCAGCGAATTTCGTGGTCTTTACGATGCCACTGGTGGAGATGGACGTAGACCAGGCTCATCTGGAACCGTTTTTGTTAGTGACCAAAGACAAGGAACTTCATATGAAACGATCATCTTCTGGAACAAGGTTATTGGCTATCCTCCAGCTCAATTACCGAACACATCAGCTACTTACACCTATGATGAGATCCGTTTAGAAAACCGTGGTACATTCCTAGCAACAAATCAGCTAGTAGTCGCAAAGAGCTTTGTTACTGATGGTACTGGCAAGCTCACAGTTTCAGGTGGCGCCCGAGTAGATATTCTGAGTTTTCCAAAGTCCTCGAGAATATTTTCATGTGACCTTGAAGTACAAGCAGGAGGTTCCATATACTTCTACAATAAACCTATCTTTTTAGGTCCAGGTTCCCCTACCGTGGTAATTGCTGGTATTTTGGATGCAAGAGGGCCTTCTCTTGGCAAAGGCAAGGCTTTAAATGTAACTTCATCTGGGGAAATAAGAGCGGATAATCTGAGACTTCTTAAAGACTCTGTGATGCAAGTGGATGCTGATGCCTCAATCAGGAAGAGCCTCGCGTATGCACATTTTCATCTTACCTCACTGAGACTGGATACAAATGCACAACTTACATTTGCTCAAGGAAATGTTTCCTTTAGATCTGATTCCATTCATCTTAGCCAGGGAGCAACAATCACGTCTGCAGCTGATACGAAACTTCTTAATATCACGGGTAATGATATTTTTATAGATAACCAGGCAAGAGTAACTGCTGACAGAGGTGGCGTTTTGGGTGGTCCAGGAAAGGCCAGAGGCTCTGGTAGTGGCTGTGGACATGGAGGACGAGGTGGAGGAAGTCAGGGAGGAGAGTCATATGGATCTGTATTCAAACCGGAGCATTATGGCAGTGGTGACAATGTTCGTGGTGGTGGAATCATTTTCCTAAACATAAAAGGAGGATTTACTCTATATGGCAGTATGAGTGCGAATGGCGCCAGTGATTCAAGTGGAGGAGCAAGCGGCGGTAGTATATTGGTCCATGCAGAAACTTTATCTGGTCACGGAGAGATTCTATCAAATGGCGGTGAGGGACTTAGTAATTCCGCTGGTGGCTCTGGTGGTCGCATTGCACTCTACATTACAGACAAGACGTCTTTCAGGGGTGCTCTCACTGCTTATGGTGGATGTGGGACCACTTGTGCTGCAGCCGGAACAATTTTCGTCCGTGAGTATGTGGTTGGACTGCCTCAGAACTCTACAATAATCGACAATGGAGAAAGGAAAACAGAAGCCAACACGATTATTATGCACGAAATGAAAATCTCCTACACGATGCGACTGCTTAAAATCGTTAATGGGGCCCGGCTTGAGGTAGCAACATTGCCAAATGTGGGAATGAAGATAGCAATTCAGAATCTTGTAGGTGATGGGAGTGGAAGCTTTCATGTGCATTACAATCAAACGCTAACCCTAGGGGCTGGTAAGGCTGTTTCGTCACGACCGTTCATGTTTCCTTGGGCAATGATAGTGGATGAGGGAGCAACATTGAATCTAGATCCAGTGCTTTTCATAACACGAACAGCAATCACGCCTTCTCTGTACTTAGCTGGAAAACTTACTGGTGGAGAGAAAGTTACTGTTGGACAGGATGCCTCTGTGGTTATAGCAAAAAGTGGAATTATTGGAACTCACTCCAACACGCCTGGAAAGTACTCGTTGCTCTCGCTTAAAGTCTCAAGTGGAGGACGCATTACAATTGAAGTTGATGAGGGTGGAAAGGCACCTGTTGAACTTAAGTCTCTCTCTGTTGATGTGGCGTTCGGTGGGGTTATAACTGGAAGGTACCTTAGAGTTGATGCATCACTATTAAACATTGCCTTTAGTGGAACTTTGCAAGCAAATGGATTGGGTAACCCCGCAGGTGTTGGTCCTGGTGCTGGCAGTTCTTCTTTGTTAACAGGAGGTGGTTATGGAGGGTGTGGCGGAGGCAGTACCAATGAAACCTGCGTGGTATATGGATCATTGTTTGAAGCAACAGAGTTCGGTAGTGGGGGAGGTACAACACAAGTTCCTGATGGTACCTATGGTAGTGGTGGTGGTATCATCGCGGTAGTGGCTAAGGTCTTAATTGTTAATGGTATCATTTCTTCAAATGGCCAGGGTGGAAACAGTATTACAACAGGCGGTGGTAGTGGTGGAAGCCTGGAAATTTCTGTTTCGGAAACGTTCAGTGGTCGTGGTAAAATAGAGGCTGAAGGAGGATACGTACCCGGTCAAGTGACAGGAGCCGGTGGGGGAGGTCGTATTTCTATTCTTATAACCGGTGACAACAAATTCAGTGGTTCTTTCAGTGCACGTGGTGGAAATTCATCAGCTAAAAGTGGATCGCCTGGAACGGTTTACACTGAAGATGGAAAAACAGTTTTACGCTATAGGAAACTATTTCTTGACAATAGGGGCATTTCTTCAAACTCACCTCTACCAATTTTTCTAAATCAATCAGTTGTGGCTTCGTATAATTTTCAAGAAATCCGCTTGAATGGCCAGGTCATGCTACACGTTGATAAAGATATGGAAGTTGGAAAGCTGGTTACAGACCCAGACAGTGTTATATATGTCAAAGATAATGTCACTTTCACTGTCGAGCCAAACTCTAGGTATCTGCAGCCTGATTGTAGCTTTGTTGTAGACGCTAATGGCGAAATTCGTATTCCAGACGAGGTAATGTTTCTCGGAAGAAATAATGTTTTCAGAGGTACCTTGACAGGTATATTGGATATGGTTATTGGAGAGAACAGAAAGGTATTTCTATCAGCCTCGGCGCGAACAGCTCGTTTCATTGATGGGAAGTACACCTTTATTACCCACCGTGGAGGGTACAGATTTTCATCCCTACGAATAAAGAATGGTGCATTTTTTTCGTTTGAAAATGCACAATTAAAGAAAGTCCCCCTCACTCTCGGACGGCTTGAGGTAAACTTTGGTGCTACAATGCAGGGCAGCTGGCTTGACATCAAGGCTTCTGACGTTATCATACACTCTGGCGCCACTGTTGACCTCTCTGCTCAAGGACACGAAAGTGATAAGGGACCTGGGGCAGGAGGTCTACATCAGTCCGATGGAACTGGCGCTGGGCAAGGTGGTTATGGTGGAGTGAGTACTGGAAACTTTGGAACGTGGTATGGTTCTGCACTTAATCCAAACAATACCGGAAGTGGTGGCGGGAGCTCCAGTAATGGTAAAGGAGGAAGAGGAGGTGGTAATCTTCGCTTAACGGTTGTTAGGGTACTTACACTCGAAGGGAGAATATCGGTTAATGGAGAAAGTGGAACTGTGTTAAATAGTGGTGGTGGTAGTGGAGGTAGCATTTGGATCTCAGCAGACAACATACGGGGTAATGGGATTATTAACGCAGAAGGTGGTGATGGTAAGGGTGCCGGAGGTGGAGGTAGTGGTGGACGTGTTGCTCTCTACTTGCAAGAGTTGATGAGTTTTGAAGGTCTTTTAAATGCCAAAGGTGGCAGCGGGAAAGACGCTGGTGCAGCTGGAACACTTTACCTACAGGATAATAACAAACGCATCCTACGTAAACGCCTATGGATTGATAACCTGAAAGTTGCCGATAACAAACCTCAAACAGTGCTTTATGAGGCAGACAAAGTTAACTTCCTTTTTGACGAGCTTCGGCTCAATGGAATGTCTCGCTTTGAAATATACAATCTTCAAAGGAAGCTTCAAACTATCCAGGTCACAAACTTTATCTCCGATGGTGTTGGTGAAATTGCTATAAGTAAAAACCAGACTCTTCTCGCAGAAGTCATTGAGGCAAAAGAGAGTCACTTAACCTTGACAACCAACATCTACGTCGAGGAAGGTGCTAATCTTGTTGTGGCTTCGAACTTAACTGTTGATGGTGCAACACTTACCTTGGATGGTAAACTATCAAATGTTCGACACCTCGTTGTTGAGTCAGGGAGTGCTGTTAAATTTGGAATCACATCACAGACAACGCTTATGGAGAACAAGAACTTTGTCTTTCAGAGTGACCCCGGAACTCAACAGTTTGCAAGTGTAACGCTAAAGAGTGGCTCTGACTTTGGAGCTCCTCTTAATCTTAAACTCAGTGTTGGAAAACTGGATATGAAGAGTGGGGTGGTTCTCCAAGGAAAATTTGTTGATATAAAATCCCAGTCGCTCCTTATTGGTCGTGGGGCAATTCTAACCACTAACAATATCATAGATATTGAGTTAAATCCTGGTGGCAGAGGACACTCCTCGGGTAGTGGTGGCTCTGGTGGTGGGCATGGAAGCACTGGCGGAACTGGATATAATTCGTTAGTTGGTGGGATTCCCTATGGTACGATCTATGAGCCAAATCAACCAGGAAGTCCAGGCGGTCATGGCAGTTCTAGTGAATCAGCTGGAAAAGGTGGTGGAGTAATATTAATTGACACTGATGTTCTAGAAAATGACGGATCCATAACAGCTAATGGTGGAGTTGCATCTCAGAGCAGCCAGGCTGGTGGAGGAAGCGGTGGCAGTGTGTACATAATCACTAGCAGCGTTTTCTCTGGCACGGGCACAGTTTCTGCTAATGGTGGGCGTGGAAATGGCGCTGGTGGATGCGGTGCAGGCGGGCGAGTGGCGATACATCTTCAATCTCAGTATGCATACCGTGGAACATTGGAGGCCTTAGGCGGAATTTCTAGTCGCAGTGGAGCTTCGGGTGGTGCAGGTACAGTTTACATCAAAGACGTCCGCTACAAATTATTTTTTGAACAGCTGCACGTTGATAACCAAGGGCAAAGTTGGCAGAACTATGTTACTCTTAATGAAAGTAAAACATCCTACCACTTTCACGAGCTTCTCTTGGTACGCAAAGCATCGTTACGTATGACTCCGAATTCAAACTTGAATCAGTCTTCAACGCTTAGTATCGGGAAACTCTTTGGAGATCGATCAGGTCTTCTACATCTGTATAATGGCCAGAAAGCAATAATTGAAGTAGTAGAGGCACAGCTGACAACTACTAAGACCCCTGTAAACTTTAGAATTGACAGTGGGGCTGAGGCTGTTATGGCAACAACAGTTTATATTGTTGGCGATGGCGCTGTGGCGTTACAATGCAGCGGAACGTTAAATGGCATTCGTAACTTTTATGTCACTCAAAAAAGAGTTGTCCTCCTGGAAAAAGGCTCACGAACACACAGGGACGATGAACAACCCGGAACCTTGAAGTTCTCCAATGTGAAGTTATTTAGCGGCAGTTCAGTGACCATGAAGGATGAGATCGTGATGAAAATTTTTGCTGGATTCTTAAACATAAAGTTCCATGCAAGCTTGGAGGCTCATTATTTCGAAATTGTCACTTCCAATCTTGACGTAGAAACTGGGGGACTGCTCAGTGTTGCTGGTGATAACAAGGCACGTTTGGCTGTTGAGCCCAGTGAAGTATCCTCGCCTCCACAGGGAGCTGGGGCAGGACATGCTAGCAACGGAGGAAGTGGCTATGGTGGGGCTAGTGGAGGCTTATATCATGGATCTCTTTACAAACCGAAAGAGTCTGGTCGCAGGGGTGGAAGAGGAACAAATAACCATATTGGTGGAAGAGGTGGTGGATACGTTAACATTGAGGCGGGCACACTCATTATCAATGATGGCACCATCACTGTTGAGGGTGGAAGTGCTGTAAGTGGTGGAGGGGCTGGTGGGGGAAGTGGCGGCAGTCTTCTATTCAACACAGAGTCATTCATT
>Scl2
ATGATGGAAAAACAGAAAGGACATTTGGACGATCTCATGTCCTTCTCCTCCGATGAAGAAGACAATGTTGCCACAAGGTCTGATCCTTCTTGGTTGAATGTCTTATCTTCCGAATTCGAAAGAATTGGTAGAAGTCCGCCTAGCGCTGACACAGCTCGCTCGCTGTCACCGACCTTCCTTATTTCTAACGGCCAACAAACAAGCAGCCTTCGAAACGAAAATAACCTTTCGAACCGAGCGTTGCATTCGACTAAACCACGAGCAAGATTGACACATTCAGGTCATGTTAGTGATGAAGAACACTCACATTTGTTCAATTTTACGACCGCCACTGCCAATGCGACAGGTCGTGGTAGTCTTTTTGAAGAAGCGAACAGATTACGGGCATCTCGTTCTTGGGATGACCTGTCACCGCCTGGAAGCCCAGTTAAAAAAACAAGCAAAGTCGCGGAATTCCCTCACGGTGGATTTCCTAACTATCACACGTTATTTAGGCCCCCATCAGAAGTGTTGAACTCTCAGTCTCAAAGTTCATCCGCTCTTAGTGGCCAAGCAGAGGTTGAAAATGCTCAAAGTGAACACTCCTACACCTCTAGACCTAGTGTTACTTTGAAAGGTCAGGGTTCAGATGTTGGAATGGCAAGTGCAGATCAGTCTTTCAGCTGTGATACCTCATCAAATTCTGGCAATGAACACCCCTATGGTTCCATCACTTTAAAGCGAAAATTGCATCTTGGAGAATCATTCAGAAAGTCAATCAAGGACAAAACTTCGTTAGAAGGAAAATTGGTCAAAGACACTGTTTTCTTTCCATCGGAGACAACTCACAATGCGCACAGCCTTAAGACAGATGCCAGAAATATAAGACGTTTGACAGTGAACCTCCCCAATGAAAATGAAGTTCGTGGGCTTCGACAGTCCTCAAAGGAGTCAAGCACTCGATGCAAACCCGTTTCCTCTGGTCGATCACCCCCATTCAAGATTCCCAATCGCCCGGCCTCTGCTTCTCTGCCGATCAAAAAGTCACCGGGTGCATCAAGGAACAGCAGTGGTTGTGAGTCAAAGTTTCTCTTCTTTGGAGATGGTCTGTTTGATGTCGCCAAAGAGAGGAATGAAGAGGCTGTTGCCTTTAGTGCTATGATGACCTCTGTCAGGTCAAACTTTCGCTGGGATGAAGAAACGAACGCCGGCCATGTTTTAAGTCCCACGATACCCTATGATCACGAAACATTTCCGAACAACACCGATGCTTTTATTGCCATCTACACCGATCAGCGGCAGGACACCCTCAAGTTCACCTTTAGTGTACATAGCCGTGTCTGCAAAATAATCGAGCTCGCCCTGAGTTGTCTGTCAAATGATAGTAAATCACTAGAGTATAACTCATCTGCAGTTTGTGTACTTAAAGTTTGCGGACGTTCCGAGTACCTGGAATCAAACGGAGTCCTTATCCAGTATGGATATGTACAGGAATGCATCAAATTTAAGCGTGAGGTTGAACTTGTCCTCCTCGAGAGTTGGCAAGTTTCAAGACAGCTGGCTCGTACTGAAGAAGATGACTTAGATGGCATTGTTTCCCACAACTACAAAGAGTTTTTTGACTGCTCTGTGACTACCGCTGTGTCGAGATATGGGCTGACTGTACTGTTAGAGGCATTTAATCAAGAACTGGTCAGACTCTTGGAAGAAACTACCGATTACACCAAGCCACGGTTTGAGCCAAGTCGTACAATCCAAGCTGTGAAAGCCATCTGTGCCACCTTGGCAACCCTGGAAACGAAAGAGTTGATCGATTCCATCCGCATTTTACAAAATCTACAAAAGGCTGTCGAGGTTTCTGATAGAATGGTTCCTAACCAGCTCGATTTGAACGATGCCCTCTCAAAGTTGCAATCAGCTGTTATGCTCCTTATAGAGATGTACTGCGATGCGTTTGATACCGAGTTTGTTCCCACCCGGATAGAGAGACCCAAACTTGCCGGATCCATAGAGGTTACAGCCATGACAGACAACGTCCGTATCCAAGTGGCCTTCGCCCATCGACTGCCTCCGCGATGGAACCAAGACTTCGAAAGCTTTGAAGTTCATGGTGGAATTTACTATGGGGGGCGCCTGACGTGCCCATTAGAAGTGACGAAGCAAATTAAGATCGCCCGAAATTTCTTCGACCAACTTATGTGGAATGAATGGCTGCAATTCAAGCTGCAAGTTCGTCAACTCCCTCGTGAGTCTCGTGTATGTTTCACACTTTATGGCGTTCCCCCGATCAGCAAAGGAAACACCTTGAATACCAGTAGAACTCCACTTGGGTGGGTTGCACTACCACTCTTCGATTTCAAGGGTGTTTTGGTGTCGGGAACGCATCTCCTTGGTTTATGGCCGGATGACACGGGCAACCCAGTCGGCACTTGTACATCTAACCTGCTACACCCATCCAGTGTCATTCTGCAAGTCGAATTCGAACGATATTTGGCTGACATTGTCTTTCCTGATTTCGAAAGCAACGGCTGGTTACCCTCCGATGAAACGGATCGCTGTGAGCCGCAACCCCAAACCGCTGAAGTATACAAAAATATTTTGGAGAAAGATCTCTTCAATGAACTGAAGCCAGAGGAGAGTGAACTTCTCTGGGAACATCGCCACTACTGCATGTCAGTCCCAAAAGCTTTACCTCTCATCTTGTCTGCAGCACCATCTTGGGAGTACGGTTTCCTTCCAGAAATCTACAATCTTTTGGCATCTTGGGCCCCTTTAAAACCAGTTGATGCTATGGAGCTGCTTAAGGTCAATTTCCCAGACACCCGTGTGAGAGATACGGCAGTGCAGTGGATGGAAGCAGTGGTTGATGATGAATTGTGCGATTACCTTCCTCAGCTCGTCCAGGCCTTGAAGTATGAAATCTATCACGACTCCTCTTTGGTTCGCTTTCTTGTCCGCCGGGCTCTTGCCAGTGTCAGAGTTATGCATTATCTCTTCTGGTACCTGAAGGACACTATCAGTGATTCTCAGTTCGGTCAGCGGTTCCAAATTATTCTCGGGGGTCTGTTGAATATCTGTGGAAATGCCCAAAGGTGCGAGTTTACCTTTCAAGACGAAGTCGTCGCCGACCTTGCAGAAGTAGCCCGGAAAGTCAAAACCTCAAGAGACTCCTTACGAATGAATGTCCTTCACCAAGAACTAGCAGTGGTAGCTGCTAACTTTGGTCCAACCTTTAGGCTTCCAATAGGCCCAAGTTATGAGGTTAAGGGTGTTAACGTTCCAGCCTGTGGATACTTTACATCGAATTCTGCGCCATTGCGACTCATTTTCAAGAGCGTTGACCCGTTTGGCGAAGATATCCACGCAATGTTCAAAGCTGGGGACGACATGAGACAAGACAGGCTTATCATGCAGCTTGTAGGAATAATGAACAAGATCTGGTTACGAGAAGGAATCGATTTAAAAGTAATCACGTACCAATGTGTGGCAACTGGCGTGGGAATGGGGATGGTGGAAATTGTGAAAGAGTCGGTCACGCTTCGAGAAATCCACACTGAGCTGGGTCTGACAGGGTCTTTCAAGGATGAGCCAATTGCACGTTGGATCAAAAAGTACAACACTGGCGACGACAGCTACCACCAAGCTGTGGAGAATTTTATAGCATCATGTGCAGGTTACTGCGTCGCTACCTACGTCCTTGGTATCTGCGATCGACACAACGATAATATCATGATCAAGAAAAGTGGTCACATGTTTCACATTGATTTCGCCAAGATCCTTGGAAACGCTCAGATGTTCGGTACATTTCGACGAGATCGGGCTCCCTTCGTCTTGACTCCGGACATGGCTTTCGTCATAAACGGAGGCTACCAGCCCAGTAGTCGTTTTCAAGACTTTGTAGACCTTTGCTGCAAAGCGTTCAACGTCATCCGACGCCACTCCAACTTGCTTCTCAATTTGCTATCCTTGATGCTGAATTCTGGCATATCCTCCTTGAGTCAGGTGGAAGATTTGAAGTACATTCGAGATTCATTGCTTCCAGATTCCTCAGAAGGAGAAGCTACGGCGGCGTTCACCAGACTAATCGAGGCTAGTCTGTCATCATGGTTCACTCAAGTCAATTTCTTTATTCATAATGTCGCTCAGATCAGAGACGTTAGTCAACTACGACTCTCGACAGCTACAAACGCTAGCGTAAGCTCTGTTCTTTCTTTCGTTCACGGAACATATTCTGTCGACTCAGATGGGTTGGTAGAATCTGCCCGTGTTGTGGACTTCCATAAGCGCTACAGTCCTGAGAAGTATTACGTTTACGTTGTGAACATTTGCCGAGTTGGCGACGAAGAACCGGCGTTTGTTTTTCGCAGGTTTAGCCACTTCCACGAGCTACATTCAAAGCTCTTGGAGGCTTTTCCGGAAACCAGTCTGCCCAAACTTCCTAGCAAAATCTACATTCGTCGTTCGCAGATCCGTGTTGTTGCCGAGCGGAGACGAAGTGACCTTGATGATTACATCCGCCATTTACTGATGCTGCCTCCTGAAGTTTCAGAATCGGAACTTCTGTACACATTCCTTCATTCTCTTCAGCAAGACAAGAACGACGCACGGTTGTTCTCGGCTCCCTTGCTTCCGGAGGAAAAACGAAATCGCCAGAGAGTCATTGGAGGACAAGTGAAGTTGCAGATTCGGCACGAGCGAGATGCCCTTCGCGTCATGATTATGCACGCGAAAGAGTTATCTGCAAGAAATACAACATATTTGGCAGATCCTTACGTCAAACTATACCTCCTTCCAGATCCTAATAAGGCCACAAAACTCAAGACCAAGATTGCACGGAAAACACTTAACCCAACATTTAACGAATCATTATTGTACAGTTTGCCGGAGCACGAAGCCAGACGGCGCCATCTTCAGGTCACTGTACTGGATCACGATTATATGGGCGAGAACGAATTTCTCGGTGGAGTAATCATCGATCTGTCACAAGCTGAGCTTAAGACGTCTGTGGCTCAGTGGTTCACCCTGACGGAGATTAGAAAACCACCA
>Scl3
ATGTCATTTGAGGCGAGGATTTTGGATTCCTTGAGGCCCATATTCCCACAGTTGAATGACCACGTTTTAACGGAATGCATAAGGAAAGTTCAAGAAACCGTTGGAAGCGATCCAGCGACAATTGTACCGGGATGCGTTGACCTCCTCTTGAGTGGGACTATAAATGAAGAAAATTTCACTCCAAACAGATCAGTTCCGCCTGTGGCAAAACCAACAAACGAAAAACCAAATTCACTTGTTATAGAAGAAGACGAAGATGTAGTGTATATCTCGACAACGAGCCGAGTTCAGACAACGGCTGCAACCAGACTAGCACCAGTGATCATTGATAACATCGAAATTACTGCATACCACTCATCGTCTACCCCAAGAGGTGCATCTACCCTATTTCCGCTAAAAGTTGCCAGCAAGACAGAGGACCTGAGGCGAAATCTGCCGTTCGAAGGAGAGACTCGGGTTCCTTGTGCGCCATTTTCGCACATGTCGTCAGCGAATCTTCAAGATTCTAGTCGACATATTCAGAGTGGCCACGCTCAAACTCCTTTAGAACCCTCAGAAGCCATGAAAAACCTTTACTCTTTATTCCCTGATGTAAGAGATGATCATCTTCAAAGCTTGCTTAACAAGTGGTCGCACTTCCCTCAAGATGTGGCTATCAATTATGCTTGCAATGACTTGCTTGAGAACCGTGATTACCCTAAGAAATCATCCAAATTAAATAGTCCTTCAGGAACCAATACTCCCGGAAATGACTGTGTAGAGAAAGACTTCTTTAAAGACTTTTCAAGTCCAGTGTCATTGAAGTACCAAAACGAGTGCTTATGTTTACTTCAAAATGAATTCAGAAGGATTCCAAAGAAGCATATCAGGAAAGCATTGCAATTATTTCAATATCACTATGCACCAAGTAGAAGATATCTGCAGGAACAGCTTCAAATTTCTACAGATGGAGGTGCAACTGCTACAGTGACAGCTTGTCAACGCTCAAGTGCCGTGCCATCAGCCGCTGTAGATAAAACTTCTAATGTACTCAGCCACCAACCACCTAAAATTCAACTTCTTCGGTGTAGACACTCTACAGTACCACTAGATTACTCACACATGGATGAGGAACTTTTAAGGGAGATGGAATTTGTGAAAAAGTGTGATCTATCTAAAACTGCAGAGGAAGATCAATTATTTGCCTTAAGCTTAAATGACCAACAGTATGAAGAAGAAGGCCAGAAAATTGAATGTGGCTGTTGCTATGGAGATGCAGCCTTTGAAGATATGGTTCAGTGCCTGGATGGTCACCTTTTCTGTGCAAGTTGTCTGATGAACTATGCAAAGGAGGCTGCTTTTGGCCAAGGCAAGACTACTCTTGCGTGCATGAGTGATGGTTGTGAAGGCACATTTCCAATGAGTCAACTGAAGAAGGCATTACCAATTAAAATCCTGGAGAAATATGAGGATCGCGTGCAAGAGGAATCCCTTTCACTGGCCCAAATGGATGATTTTGTGCGGTGCCCTTTCTGTGATTTTGCAGCAATTTTGCCACTGGAAGAAAAAGTTTTTAAATGTCAGAATCCTTCTTGTGCTAAAGAAACTTGTCGCTACTGCAAAGAGGAATGGTCCGATCATTTTGGCTTAAAGTGTAATGAGGTTGAAAAATCAGCACAGAAGGATGTGAGGCTTTCATATGAAGAAAGGATGACAATGGCAAAAATAAGAAAATGCCCAAAGTGTGGGTGTGAGTTCACCAAATCAGATGGGTGCAACAAAATGACATGTCGGTGTGGAGCTACAATGTGCTATGTCTGCCGCAAGCCAAATATTCATTACAATCACTTTTGTCAGCACCCAAAAGATCCTGGAAAGCAATGCACAAATTGCAAAAGTTGTTTGCTGTGGAGTGATCCTTCAGAAGATGATAACCATGCAGTGAAAGAACTTGAGAAGGAAGCCCAAGAAGCGAAGAGGAAGTTTGAGGCAGAATCAGAGGACAACCCAGCTAAAAGGGTAAAGAATGGA
>Scl4
ATGACGACTAACCCCCGCTTTCATCGACAACACTGTTTCTTATGCGATCTTCCGCACTCACCGTGGGCAATCCTTCAGGATTTCAGCGAACCTGTTTGTCGTGGCTGTTGTAATTACGAAGGGCCTGATCGAATTGAGGATGTAATACATTACTCGAGAATTTTAAGACGAACGTGGGAAAATAACGAGCTAGCGCATAGAAATCGGGGAGCGAAAACAGAACGCTTGAATTCAGCGGGATCGTCTATATCTTCCACTCCAAGTCCGCCACCCACCAACGGTACCAACTACACGGCACCATATTCAGAGCAAAGAAAAGGAGCTGGGAAACATCAGAATGCCGTCAGGCATAGCGAGGAAGGCATGGAAAATTCTCATGGACACGGGGGTGGCGAAGCTGTAAATGGACCTGGCTCGAAAGCAAATCGACCTCCAGGAAATATTGGTTCTCGCGAAATGGAAAGACGAGGGTCTGGTTTCAACATGGAAGACGCTAGGCATTCGCTGCCAAACGGAAATGCGTTACAAAGGCATCATCCCCCCTTGACCCCAAACGGACCTCAGCAGAATTTTGTCGATGATGGACAACGGCTGGAACTCATAAGGGAAACACTAGCTAGTCTGAACAGATCTTGCCCGTTTGATATCAGATTCAAAAAAGATCATGGTTATGTCGGCCGCGTGTTTGCTTTCGACGTTAGCTGTAAGCCTGGGGTTGACTATGAACTTAAAATTTTCATCGAGTACCCTCGAGGCTCTGGTTGCGTTTTTCAAAGCGCATCAGGAGTCGCCAAACAGATGTACATGGAGTCTTTGAAGGAAATGGCAAAGCCACTTTCTTCTGGGTTCAAGTATTTAGAGTACGAGAAAGATCGTTCCAAAGGGGAATGGCGTTTGCTGGGAGAATTTCTTCCTGAACCGGTGCGATTGTTCAAGGAAGCTGTCAATCACGAATTTCTCGCCAAACCTCAGCTTGATGCGGAATTTCCAGTTCTACCCAATGTGAATCTCAGCTTCAATCGCTCAGGCCCCCAGTATGCGAGAAAGCGAAAAGGTGCTATTGATTTAGAAGAATTTGAGGTAGCAGCTGGAAAACGTGCAGGAGCCATGCATGGGCGCATGACTCGGGATGATGCCTTGCACAGCGTTTGGGTGCAAAATCAAACAGCTGATGGTGTCAAACTACCAGTTCATTTGCCAGGAACACCACTTCCCCCAGGGACCCCAGTCAGTTCTATACCATCTGCCTCAGTTCCACCCATGGTGTCACTGGCTGTCTCAAAAGGTGCACCGAGCCTAGCAGTGGCTGAACATCCCCGTACACAAGTAAAATCTCCTATGGGCACCATGATGAATCGATTTGAAATACCACCCACCTCAGTGCTTCGTGAAGATTCGAGGAATGGTCCGAATACTCTTGTTGCTGGTTCACCAGGCAGTGAGAGATTGTCACCACGCCCACATCAATCGCCCAGACCCTCACCTAGCTCTGGTGGAGCTAAAGGCCCAGATGTAGCTGAAGGTGACTTGAAGGGAAGGGGCTCCACAGTGAATATTCTGACTTGTAGTCTTTGTCGTGACAAGCTTGAAGACACCCACTTTGTGCAGTGCCCATCTGTTCCTCACCACAAATTCTGTTTCCCTTGTTCACGTGAAAGTATCAAGAAGCAAGGAGCTGGTTCAGAAGTTTTCTGTCCAAGCGGAGAGAGATGTCCATTACAAGGCAGTGATTTGCCTTGGGCATTCATGCAAGGAGAAATTGCAACCATTCTTGGA
>Scl5
ATGGAGCGGGGCAAATTCTGTCGATCAGACAACCCGCTTATTGACGAAATCCTACAGAAGTATCGCGACTGCTCGACAGACTCCATCACTGGGCCCAAAGGTTTCACCTCTAAGAAATCATGGCCAGACAGCATTGCTAAACATAGCTCTTATGTTGCGTCTACTGAACATTCTAGGTTGATAAGCAAGACGGTCACAGTAAGAATGCCACCGCCGAAGGGACACGACGGATTCAACTTCAAGGAAACAATTATCGACGGTATTCCTTTAGCTTGCTTCAGCTCAGGAGGCGAAAAACGCGTCTGTTACACCGAACTCGTGAATAAAGTGCTCAAGGATTTTGACAGCAAAGAGATAAACGCAAATCGAGATCGACTTCAGATCTTTTGTCCGCGCTGCACGCCGCATCACCTGGAACTGTTTAAGCTGGCTGGGGTCTTGTCTTGGTCGGCTACTTCGGCAAGTTTTATTTCCAAGACTGATTCATTTCGCTTGATCGGGGTTTTGACCGCAAGCGAGGTACCAAAACGGCCAAGCCGTATCTTCCCAGTGGACAGTTTAGAAGTGTACCACGAGTGTTTTGGCGGGTGCGTGGGTACTCTAGAAATTGAAAAGTACACGGATCCCTACGCCAAGTGTATTACATGTTCACAATGCGATGGAGTTTTTTCTCCTCGAAGGTTTGTCATTCATAATCATTCCTCAGGCGAAATACACACTTGTCACTGGGGGTTTGATGACGCGAAATGGCGCTTGTATTTAATGTTGTGCAATGAACAACCCACGATACATGTTCAAAAACTCTGGGAGATGCTTATGAATAAGTTTTCGGACGGACATCGTTGGAAACGTGCATCGCCCTCGAACGACCAGGATTCAGACGTGAACGAGCGCGAAAGAGACGCGAGTTCTCCCAAAAAACCGCGCGTGGATCATTCGCGAGAGTCGCGTGAAGAGCAAAACGATGACAGCGACACAATCGAGAACGGGAACAGCACCAGCAGTAATGCTAATGGGGATATCGTCGGCAGAAGGTCCGCGTTTAGGCCGTGGTCCCCTCTGCACGGTCGTGGAAAAAGTGCGGAAAATTCCAATGCGAGCGGGACACATTCGTTGTCCATCATGTCGGGTTCTCCCGCTCGCCTGTTCGCGCCACACACCATTCCGTACTTGGCGAGCGATTCGTACACTTCGCGGCATCCTCACAGTTTTCATAGCCACCCTGACAAACGAAAAACGATTCCTAAAGTCGAACCGTTGAGAAGCCCCGGAACAGTTTCGCATACCGTCAGCGAAATTCTCGCGACTCCATCAGCCAAAGATCCGAGATCTCTGGAGAAAACCGCAAAGGAAATGCTAGAAGTTGTGGCTCAGAATGAAAGATGGTGCGGGTATGAAAATTCGTTCAGTCCTAACCGAGAAAGCGAAGAGTCAAACGGGAGTGAATGCAGTTTATGGGAGGAGCGCTTACAACAAATACTCATGAACTTGAACAAGAATGATAGACTTACCTCTTCTCCCAGGGAATTAAGTAGATTATTAGTCAAGGATATCAAAGATTTATTTGCTAACCACGCAGGAGAGAAATTAACGAACCTTACTGAAGAGCGAGACAAGCTTCGTACAGAATTAGGGTCATTGCAGAAAGAACATGCTAGAAAGATGGAGGAAGCTCTTCAGGAACTGAAAAGTGTTCAAAAAGAACTTAGAATGATTCAAACAAGCCAGCGCCTCGAATTGGAAAGCTTGAACGAGAAAAACAGTAAACTACAACTCGAGGTCAAGAAATATAAAGCTGAAAAGGACGACATTCTCTCAATGAACTCCAAAGAAACCATTAATGTTTTGCAACAAGATGTTCGAGACCTATCAAAGAAACTAGAAGAAAAAGACAGCTATTGTCGAGAGCTCGAAAACGAAATTAAAGGATTCCACTCCTGGATCAACAATCAAAGATTACATAACGCCGGTTCTCAATTTATCTACACTGTGAACAATCCCAGACAAGATTCGGAGTCGGTAATTAGAAGTCGCCACATGCTAAATGGTACAAGTGCGGGTGGTTTTAGCCACAAATCGAGTGTTAACAACACGAATGGCGCGCTTCACAGCGCCGAAAGTTCTGAAGATGAACAT
>Scl6
GGCTTTGAGCCAAGAGGGACAACTTTAAGTGATCAGATTGTGACCCTGGGAAATTACGAGTACGCACTACAATTAGATCGCACTCTTTTTACGCAGATATTCAACATCTCACACCAAAGCCAACAGCGTGTAAACTCTTCACCAGAAGATAATTCGTCTTCCGTCCAGCGGCGCAGGCGTCGATCGGCACAACTGCCTCCTTGCAGTCCCTTCTCTCCCATTTTTAGAATCGACGATAACGTAATATTTGTGTTTGAGGCTTCAGACTCCAGTCAGAGCATGTTTGAGGCAAGTAAACTGAAGGCCGCCTGTTCCATAGAGAATGACATTCTGAGTTCTAGCTCTTATTCCTCACAACATTGCTCTCGAATTCTTGACACAGAACCTGGTAAAACGCGATGTTGCCCGAATCCATCTCTTGGAAATTACATTGCTCTGCTTAATAACCGCACAACATGTCAAGACATAACTGATCAGGATGTTTCAAATGTCAAGAGTTTGTTGCTTCAGTGCCACCGTTACTTTGTGAAACAAACCTTGGAGAAGGACTGTGCTATTTACAGTTGTAAGGGCGTCCCGGCTGTTTGCACTAAATACAATGCTGTGTACAACATTTTCCAGTTTATAACAGATGATGAGATGAGTCCGTCCAATGGTATGTTCTTGAGGTATACTGCATCGTTCCCAGAAATGTACCAAAATGAATATGATTATTTATACAAAGAACAGCTAAAAGACGGAGTTCCTGAGAAAGAAGGAGTAAAATTAGCATCTTTCAAGTTCAGCAACTATAAATTCGACCAATTTAGTGAGAAGCTTCTTGCTGAGGTCATATACCCTGCTCTGGCTATGATATTTGTTTTCCTTATCATGTGGTTTTTCTTGGGTTCTTTCATTCTCACTTTCACTGGTCTTTTTTGCATTATTTATGCAATTGGTCTTTCATATTTTCTTTACACAATGGTCTTCAAAATAGACTTCTTTCCTTTTCTGAATGTTACTACGCTGGTGTTTTTGGTGGGCATTGGAGCCGATGATGCGTTTGTGTACTACGACATATGGAGACAGACGCGTGCTGCTAATCCTTATGCAAACATCATGCAGCTGACATTGAAAACTCTGCGTTACGCTGCCCTCTCCATGCTTGTCACAAGCTTGACAACAGCATCAGCATTTTTCGCCGGAGTATCTTCCTCCATTACTGCCATTAGGTTGTTTGGACTGTTTGCTGGTACATCCATTTTGACAAATTACTTGCTGATGATAACATATTTCCCAGCTGTTGTTGCTTTGCACGAGAAGTGGGTGTTGAAGTACACAGATGGACACTCGAGCCTGGAGGTTGTCCCAACGGAATCAAATGATTGTGGGAAGATTGACTGGACTGAAATTGCACCTGTAGCGCAGGATATGTCAGAAAACACCACTACTAAGTTAGAAGAAAATAGTCGCGTCAAAGAAGAGGAGCGACACTTTTGTTTTCTGCAAGTCATTGATTTTCCATGTTCTTCATTAATATCAGCCACAAATTTTTTCAAAACAGCCAGCTTGAAGGTGTTTGAAGATTATTTACCTAGAGCAGTGATCAAGTTACGTTATATATGGATTGCCCTGTTAGTGTGTCTTACAGCTGGATTTCTGTGTGTTAATTTTGTTGAACCACGTTTGCGGCCACCAGATTCCAAGGATTTCCAAATGTTTGCCTCGTCGCATCCATTGGAAAGGTATTTCTTAAAATACAAAAGCTACTTTAGATTTGAACAAAAAACTCGGGGCATGTCGGTGGAAATGTTGTGGGGAATAAAACCGGAAGATAATGGTAATCACCTTAACCCAGATGATAAAGGAACTCTTCAAATGGATGAAAACTTTGATGAATCAAGTCTGTTCAGTCCATCAGGCCAAAGTTTCCTTCGTTCCTTGTGTCAGTCTATTAGAAATCAATCTTTTTTCTTGGCATTCGGCTCAGGTCGGCAGTGCCCTATCGAAACATTTATTGAAATTTGTACCTCTCCAGACACAGCTTGTTGTGGGGTCAATGCTTCTTTTCCATTTTCAGCTGATACTGTAGAGAGATGTGTGAGAAAAGCTTCAACCTCAAACGACACAGGTTTTTTGTTTGATGGACAGGAGAAAATAGTTGGTTTTCATCTGCAAATACTCACAGATCAATCATTTACCACCAGCTTTACTGCTATGGATGACTTTTGGAAGAAAGTGACATCTTGGTTTGACAAAGAAATGGCTGAAGCTCCGACAGGATTAGAGAATGGTTGGGTAGGATGCTGGAATCTAGACTTCTATGCTCTTCAGATTGGACTGTCAGAAGGAACGTACTCTTCATTGGGAATCTCTGTTGCTGTATCATTTGGAGTCATGCTGTTTACAACCCTCAACATCTTCATCAGCATCTATGCAATCATCACCATCATTGGAATTATTTCCATAACCATTGGGTGTCTTGTGCTGGCCGGCTGGCAGTTGAATATCTTAGAGTCTATTGTGGTGTCAGTGGCAGTGGGTCTGTCTATTGACTTCACAATGCATTATGGGGTGGCTTACAGACTTGCACCAGACAAAAGTCAGAGAGATAGCAGAGTGCGTTATTCATTAGTGCACATTGGATCTGCCATAACAATGGCTGCTGTTACAACATTTCTCACA
>Scl7
ATGGGATGCAGTAATTCTAAAACACTGGACGTCAACACAGATGTTCCCGATGCTCCTAAAGTGAAACAAGCCCTTACTCAAGAAGATGGAAATCCACAAGGAATTAGAGTATTCAACAAGAACACAAATATTGGCCAAGAGCAAAACGGCTTTGACAATCGAGATGTACATTGTAAAAGGGTCGAAAACCATAATACTGGAGGACTAATTAACCCGTTACGCAAGAGCTTTAAAATCGGAGATGATGTTCATGTGCGCGGTTATGTCGGCGTTGTAAAGTTTGTTGGTGTCACTGAGCTTGGCGAAGGAGAATGGATTGGAATTGAAATGCAACAAGAAATGGAGCAAGGAAATGATGGATGTTACGAAGGGATTCAATACTTCCCTTGCGCAGCGAAACGAGGTGTTTTTGCTCGACCGTCTGTGGTATTTCCCCATAAGGATTCAATGGAAAAACGAGAACAAATCAGCACGATTTCACCTGCTGGACTGGCGCTTTTGCAAATGCGCTGCCGGCGGGCATTAAGAGCCATTCGTAGGCGTAAGCTTACCCTTCGTTCTGACTTGGAGAGGGCGGTAGACGCTCACGTCAAGTCGATACCCAAAAGCGAAACGGTAAACGTCACCAAACTGAGCCAATATCTTACAGAGCCGTATGAAAGCTTAAAAAGCAAGGCTTTCGCTGTGTATCGATGGATAACTATCAACGTATTCTTCGACGTGGAGGGTTACTTTGAAACAGCAGCAAAGAAAGGCACCGATGCCGAAAGTGTGCTTAGGAAACGCGTCACGACAAGTGAAGGGTATGCTAATTTATTTCAAGAGCTCTGTCGATCATCGAACGTCCCAGCGCGGAAGGTGAGAGGGTTCGCTAAGGGATATGGCTACCAGATGCGGCAGAAAATTCCTGAACCAAACCACTCCTGGAATGTTATCAGAGTGAATGGTGGAAAGTGGTTTATTTGTGATCCAACTTGGGGAGCGGGTAGTATCGGAGAAGACATGATGTTTCACAGAGATCCCAACGTACACCAGTTCATGATTCCGCCCTCTATTGCTATTACGAATCGTTTCCCCGCTGAAGAGAAATGGCAGTTTTTGGATGCACCGATTACAAAAGAAGCCTTTGAGAGATTAGCTGTCCCTTTAGGCCCTCTTCGTATGATGAATGTGGCTTTGTGTAGCCACAAAGAGAGCATGTACACTGCATCAGACAGCGAAAAAATTGAAATGACTTTCTATGCAACAGACAGCGCTATACTGAAAGGAGTGCTAAAGAACAGTGTTTCTGGGAGAGAACGACCCACTACGAGAAATATGGTCCGCGTTGAGCCGGCTCGTGAAAATAACAAAGTTAAACTAACGGCTCAGTTTCCCTCTGCTGGGGAATTTGTGCTAGAAGTTATGGTGCTTGTAGACTCCAAGTGGGAACATGGAGTCAGATACTACATTTATTCCACCGCAGGCGTTGGAGAGGAAAGAGGGGGATTTCCCACCGTAAGTCTTAATTTTAAATCCCTGGGGTTTCAGTTACACAGTCCACTGAGGAATATCGAAACAAGAGACGGAAAATGTAGCGTTACTCTAACCTGTGGTAAGAAGCGTTTCGGCATGCTAGAGGGAAGGTTAATCAAGACGTCCGGCGAGCAAACTGGGAAAGTGGAAGACCACAACCTGTGTTGCAGCGAAAAAACCGAGGATGGGTTCCGTCTAAAAGTGCACTTGCCGAGCAGAGGAGAGTATAAACTAAGCATTTACGCCAAATACTACGACCCCTCTATACCTGAAGAGTATTTGTGCACGTACTTTGTCACTGCTTACAAAGGAGCTGGTCTCGTACCAGGTTTTCCTATAATTGCAGAGCGTTTGCGAGCATGGGGTCTGACCCTTTCAAGCCACTCAGAAAACATTTTAGCTGAAAATGGCCAAACTTCCATTACCGTTCAAAATCCCAAAGGCGTTTTATTGTCTGCACATCTCAAACTAGACGAGAAAGATCTTCACGGAATGTGCGCTGTCGAGAACATGGAAAACGAGTCTGTAATTCAAGTTCACGCTCCTGAAAGCGGCTTTTTCACGTTGAACATCTTTGGTCGTAAAACGGTGGACGCGAAATCTGAATTTCTTTGCTCCTACACAATCAGGGCTTTGAAAGGTGTAAGCAATAATCCAGGCTTCCCACAGATCTCAGAACTGTTCAAGACATGGCAAATCGAGTTAGTTGACCAACACGAGAATATCCTGTCAGAATGTGGAAGGGCCTCGCTAAAACTGAAAACCCCAGGGAGCATTTTAGTTCAGGCAACTCTACAACAAGGAGAAGACAATCTCCCCCACGAGCTCTGCTTCACCGAGAGAGAAGGCCACGTTAGCAAAATAAGCGTGCATTTGCCTGTCGCTGGTTTGTACAAACTAAACATTTTCGGACGGGATGGTCCAAGTGCTAAGGGACAATTTCTAAGTTCGTTTAGTGTGCTAGCGACATCGGGATTCGGGGAAAACCCGGGATTTCCGCGCGTATCGGATGAGTTTCGGGAATGGGGTCTTCGATTGGAGAGTCATCGACAGAATATTACTGTGTATGACGGATCAGTCGCTATCACATTTATTAATCCAAATGCCATAAAACTAATTGTTCGTCTGATAAACGCCGAAAACGAGGAAACTCAAGAAAAGTCGTGTTTGAGCAAGGAGAGATGCGATGAAAGAGACGTTATTTACTGCCAGCTTCCAGGCAAAGGAAAATATACTTTGGACGTCTTAGGAAAAAACTCTTCGAACTCAAAGAAAAAAGTACTTTTATGTAGTTACTCCATTTTTTAT
>Scl8
ATGGATCAAAGCAAACTGTGTGATTTAAACGACGAGATTCTAAAACGAAGGTTTTACAACTGTATGATGAACTCGTTTCTTCCAGACAAGATATCCCAAACGCCTGCGGCGCTATTGAATGGCTATTTTGCTGAAATTGTAACGATCAACACAACAAACTCGAAGTGTCTCCGCTCAACCCCCGTTCACCACAATCATCATCGCAAGTTCCACAAACATTCAAAGGACCATGCGATTTATCACATCCAAGATCAGTTCCTTGAGGATATACCAGAAGAACAACCTGAAGTAACGAGCATGTTGGGAAGCTGTCCTGATCATCAAAAAGAGAAACTAAAGTACTTCTGTGAAACGTGTGATGAGCCCATTTGCTTGGACTGTACAGTCATGGAGCACAGAAAACACAGATTTTCTTATCTTCGAGACGTTTATCATAAGCAAAAACACAGTATGGCAAGCCTACTAGGACAGGGAAAAACCCAAATGGAGAACACGCGAAAATCTTTAAACGAAATAAAGAACTTGTTGTTTAAACTTCAAGAAGAACGGACGAGTATGGAAAAAGCTGTTCAGGAGCATACGCAGATTTTAATTGCGTCTTTACGACAACAGGAAGAAAAATTGTTGAATGAACTCAACAGCGCATTTAAAACCAAGGAGAGCTCTCTGCGGAAAGAGAAACAACATTTTGAGTTGATTCTTGAACGTTTAATTAGCAGCTGTCGGTTTACTGAGAGAGCCATGAAAATCGGCAATGAGTTGGAAATTTTAGTCATTCAAAAGCACTTGAAAAGAAGGTTGAATGAAATTTCAAACACTAGAAGAGACTACAGTACAAAGAATTACAGGAACATATACTTTTTTCACGACGAAAACTCAATCGCGACTACTCGGAAAGCTCTCGGTTATGTCGTTGTTTCCGATACATGCTCGGATTTATCCACGGCGAATGGTGACGGACTATTAAAGGCTCATGTTGGTACACCAGCAGAATTTGTCGTGAAGGCGAAAGGTTTCGACAACCAGCCGAAAATGTGCGGTGGAGATCTCGTAACGATCGATGTGCGAAGTCCAAATAACTCAACTGTTAGATCGGAAATCGTAGATAGAGGCGACGGAAGTTATACAGTCGGTTTTACTCCGAGTCTTAACGGCGAGCACGAAGTTGGAATCTCAATCCATCATCAACCCATCAAAGGGAGCCCATTTAAGGTTATGGTTACCAATCCCCGGATTTACAACAACGTAACGCGTCCAGCCTTATGTGTTGGAGGCCTGGGGGAAGTTAAAGGAAAGTTCAAGCTTCCTTGCGGCGTGGCAGTCGATAGCGAAGGGAAAATCCTCGTCGCTGATTGCCAAAATAATCGTGTGCAGATTTTCGACCCTCAAGGAAAGTTCCTCAAGAGCTTTGGAAACCAAGGAGACAAAAACGGACAACTGAATCACCCCACAGATTTAGCTGTCGACAGACATGGAAACATTGTTGTTTGTGATAAGGACAATCACCGCGTCCAGAGATTCACCAAGGAAGGCGTCTTCATCAACAAGTTTGGTAGTTATGGTGAGACACAAGGCAAGTTCAAACGGCCGTGGGGTGTTTCCTTAGGCAATGATGACGAAATCATTGTCACCGACCGGCGCAATAGCAGGGTTCAAATTTTTAAGGAAGACGGCAGCCTGTTGCGCGTACTTGGTTGCCATGGAAATGCGCATGGACAGCTTGATCACCCTTATCACGCTATCATGGACGCTAAAGGAGAAATATTTGTCACAGATAGCAACAACCACGCTGTCAAAGTGTTTGATTCAAACGGGAACTTTGTGAGGGCGATCGGTGCAGGGGAAAATGGTCAATCAATGCTTAGGTATCCAACGGGAATTGCCTTCGACATGGACAATCACGTGATTGTATCCGATCAATACAATCATCGGGTTCAAGTTTTTAACGAGGATGGGAGCTTAAAGGCAACTCTTGCCTCTGGACTCAATGGCCTCGCCCAGAAATGTTATCCCAAGGGTGTGGCCGTTTCTCCAGGTGGGTATATCATTGTTGCCGATAGTGACAATCACCGAATTATTGTGCTG
>Scl9
ATGGATGGCTTATATCTTAAAATAACTCAAGATTTTGCACCCGATCCTAAAGAAGCCAGGTTTGGTGGCAAAGATTCGCCGATGGCGGTTGAAAAAGGTGATATTATTTTCGACGTTCGTAAAAGAGGAGACGGATGGATGTATGGCAAAAATTTGAACAGTGGAAAAACTGGAAAATTTCCTGAGAGTTGTGCGGCAAAACTGACTGGAAATAATAAAAAAGGGAGCGGTTCAGGAAGTCCTGATACAGAGACTAATAGCGATGAAAAACCGGCTGCAAAAGATGACAAGAAGCCCGCATGGCTTCAAAATCGAACAACTACGCCTACAGTTAGAAAAACGCCACTTTACCCGAAACCATTTGCCGGAAGTATGAAACAACCACAAGAGAAAGCGAAAGAAGAACGAAAAGAAACGTCGGGAGATTCAGGAGTTGTAGAAGATTCTGTAGATGGAAATTATTGTAACGATGATGAGAAATCAGCGAAGCGAGACGTTTCAAAAACCGGAAATCCAATGAAAGATGATAAACAGGATCCAAAGTTTGTCCCTAGATCACTCCAGACACTTCAGAAACAGAAACCAGGGTCCGAGGCGACTGAAACAGAAAAAGAACCGCCTAAAGCGATTGGAAGGCCTTTCAGATTGAATTTAAATAGGAGTGGTGACAGTTTAAAGTCGACAGAAACGAAAGCGGCACTACGAGTGGATACGAAAAAAAAACCGACATCAGCTACCGCGAGGGATTCATTGCGATCTAAGCCCACGCCGAATAAAGATTTCAACGAGGATGGAAATTACGAACCTGTAGAGAAAAGCAAAGAGACAAAACTCCAATTGAGAGAGACGCTCACAAGTAGTAAACCGAAGGAAGTTTCTAAACCAGCAGAAACTCAGCTGGGCAAAATTAATCCGACAGAAAACGCTAAGAACTCTGGCGAGAAAAATCATTCAAACGTGACCAACAAGCGCGCTGCTGGGGGCGCTGCAGTTAATATTCAAGAGAACCCACTGTTGAAGGACGAAGCGAATATTTATCAAGTCCCAAACGTGGTTTTACCACCTAAACCTGCCCGATCAAACGACCAAGGTTGTGCGGAGTGTAACGAACCACATATTTACGATACACCGATGCATTACAAAACACCACCATCGTCGCCTTCGACGAAAAAGCGAGGGATAGATGAAACAACAGTCGAGAAACCGAAAGATAAAAATCATAAATCAAAAGATGGTTCATCAACTCTGAAGCCAACATCATCAGTAATCAGGAAGACTAAAGAGCAAATGAAGAACAGAATGGCTTCGTATGAGAGTATAGATACAGAAGGCAAGCGCTCTACGGAGAGCATCAAGGATGCGGTGCTTGCAGTAAAGGAGACCAAAGAAAAACTGCTCGCGCCAAAGAGGCGACCGAAGTTACGAATTTTACTGGGCATGTTTTTAGGATTGCTTCTGGGTGTTTTCATCTTTTTGACATTTTTTCTCCTCGCTCATTTGCACGTTGTGACGAGCATCGTTTCCGCTCTTATCGTGGGTTTTGTTGTGGCAACAATTTTCGGATTTCTCGACAAGACGCGACTCCAATGCATCGCTTTACTGGTTTTCCCAAGCCTATTTGCATGTGGTGGGAAAATTTCCCTCTGGTTGCTTATCACGTTTTTCATCCTTTCTGGTCCAATGTGCAATTTTATTGAGAATGTACGCTTGGTCACCCATCACAGAGCTTGCCTAATGGACACTGAACATTTCGCGGACAATAGTAGTGATAATCCAGCCAGATTTGTTCTGGCTGATAAAAATAATCGTGCTGTGGTACAACGTTTGATAATGTACGAGAACATTTCACACGAACTGCAAGAATACATGAATAATTCCCTGTTGTCATCAGCTGATAGTCTAGATAACTTGTCTGCTGATAATAATTCATTTGAGCCAATTTGCATGAGTTCTCTGCGGCGCGCATTTAACATCTGCGCCTCTGAGATCGACAACATGTACAGCCAATGTACGAAACTGAACCCACCAAACTGTCAATTTCTTACGCCAAGGAACGCTTGTGATCACCTCACTGACAGCCAGATAAGAGAAACGTGCAAAGACATCAACAACGCGAGTTATCACACGTTATCACAAATTGAGAAAATAATTGGACGTTTCCCCGAGCGAATGGCAACAAAAGATAGTATCACGGACAAAAATAACACTGTTGTCGCAACAGGGGAACCTTGTGACTTTGTCCATATCATAACTCTGTTGTTACCTTTATTGGTTTTAATTGTATTGTACGAAGCGTACAGTTATCACAAGTGGTATCTTTCTTGCAATGAGTTTGACAATCACTATCTCACGCTTCGCTTCAAGTCGATCGAGGACATGCGCAAGTCAAGCGGAGCCGCTGACCTACTGGTTCCACTGAAGAAAGCCGAGCTACAGAGATTCGTTCAACCAACTGGCTGTCAACTGGCTAAGAGCGAGAAAAGAAGCATGCTGAAATACTTGATGTTTTACTTTGTTTATTTGATTTATGCCCTTATAATTATTTTCTTAGATCATTACTTTTATCTTGTTATCACTCGAGAGGAACCACGTTCCAATATTCCTGGTAGGTGCGATGGCACACTCAAGAGGCTGAACGAGTCTTACGTCATCGTCTTGTCAACTCTTCTGGGAGTTCTGCTCTTGATCATCATTCTCCAAGCCTTTATCCTTCGCCTTCGCCGTTTGATTGCGTCGCGCTTCTACCCCAGACGAGAGAGAAAACGCATTGCTTACCTTTACTACAAACTTCTTGAAGAGCGCAAGCTGTTTTACAAATCGGTTATCGAAAATATGAACAACTTCTCTGAAGAAAATGAAACACTCAACAAGCTGGACGCAGTACTGGTTTTGTGTAATAATTTCAGCTGGATAAAAGCAGTGTTCGAGTTTGTAGGAGTCAGTGTTCAAAGATGTTCTGTATGTGGCACTGGACTTAGCAGAAAGTACTTGCACTGTGACACGGAAGACTGTGAGGTATTTTACTGCCGAACCTGCTTCTGGGACCTGGAAAATAAGTGTCTTGGCTGCATGAGCAACAGCAAGATGACGTCACGGTCGTCGAGCATGAGTGGCCAATCACAGAGAAGAAAGAACGATTACGTCAAACCTGTT
>Scl10
GGCCTGCATGCCTCTTACATGAGTGACTTAGCCTGTCAGTTTATGGATGTCATGTACATACCTAATGAGCTGGACAACATCTTACGTGAGAAGAGTCATGGCATTGCTTCGTGGTGTAAACAGCTCATTAAAGACATGTTGACAAGCAATACCATACAGGTTGTCAATGAGAGCCAAGCATTTCTCAACAAAAAATCTAGATTCGACCTACTGTCCTTTGGGAGCTCTACCACAAACGCTATTTCACGAAAACACAGCAATGCATTGGCTGATTTATCGCGTCTTAGTATCCCGTTATATGAGCAGGCAATTGACGGAGGTCGGCTTGGCGCAAGCAGTGCAGAACTTAGACGAGGAAGTCTCCCCCTGAGCAAAGGATTTGCATCAAACACCTTAAGCGCTGGTTTTCAAGATACCGGGGACACCTCGGTGCCCTCTCGGAGGGATCGAAGATGGTCGACAAGCGCTGTTATGAGTGTCCAATTCAATTTGTCAAGTAGTCCGCTCGAGAGCAAAACAAAACTGATTCAATCAGACCTCGAATCGAACAGAACATCCCGTCCAGATAGTCCTCTTCCTGACGATGACGCTATCCAGGAGAACATTCATTATAATTTAAACAAAGCTAATTTTGTCAGCGCCTCCGAAAATTCAATGCCATTAGATTCAAAAAAGGTTTGCATCTTCAGCCCAGGCGTTGACATTTCTAAGGTGGTTGTTCCAGAATCCGTCAAAGAAATGGTGCTTGCTCGAGTGGATAGAATGTTGCCTGAAGAACAAGCCACCTTAAAATGTGCGAGCATCTTGGGATGTGACTTTCACAGAAACGTTCTGCAAGCCATTTTACCAAGGTCTTCTCGAAGCTGCATTGATTTGGTTTTGTACAATCTTGCTAAAGAGTCTATTTTGGAGTGCGCAAGCTTAGCTTTACAGCATCAAAATGCCCACAATCATCACGGATTCTACGATTTCAACGATCCCTTACATGTGCAACACCATAGTCATCATCACCATCATCACCATCATCACCATCACCACAATGTTGCTAGCTCTATCCATGCATCGGTCTATTGTGGCTGTTATGCAGACGAGATGACTAAAGTGATAAACTTGTCTCAACTCATGACGGCAAGTGGTCCCAAGAAGCATTGTCTGTATTTGAAATTTGTGAACACCTACGTGCAAGAGACAACTTACACTCTTTGGCTTGAAGATCAGAAGAAAGAGGTTCACGAAAGAGCTGCCATGTTCCTTGAATCACAGGCTCACAAATGCAAATCTTGTGGTGGGGGAGGATTTGTGGCCAAAACAGCTGATACTTTGGAAGAACAAAGGGTTCAGGGACAGCGAAAGACAAAC
>Scl11
ATGGATTTTGAAAGAAGAGCTATATCATCTAGATCACCTGCCACGAGGTATGAAGTCCTTCTTGTTGAAGATACCCCAAAGAAAGGACTTACCGAAGAACGAATGACAACTTGTTTTCATGTCTATGATGAACTAATTCCAGAGTTGGGAGTTTATAAAAAAGTTTTAAAGATGCTTCGGGATGAACTATACGAAGCTGTGTATAGCAATGAATACACTACAGCAATACCTAAAAAAGGGAAAAGCAAGACGACTTATATTCAACGCATTCCCTATTTCGTTCTTGTTAATCGAGTTTACGAGGAACGCGACATAAACGCAGACCAGCTAAAAGAAAATATTGCTGCATTGGAAAACAAACTTGCTGAGAAAGACAAACTATTGGAAGAGGCTAATGAAAGCATCGAGCGACTTAAAAAGTCACTTAAAGAGTGCAGGGATAAGATTTACAACATGGAAATCGAAATGGAAAACCAGAATCTCGAACAAAGGAAACTTGAAGCAAGCGTCCAATATGAACAGATGACGCAACAAGCGGCTAAAGACCGCTACGAGAAACGCATTTCTGGTCTTAAAGAAGAGCTCGCTCAAGCTAAAGAAAGGAACAAATTTCTTGAAAAGTTTAAAGAAGGTTATGACACCCTTGAAGAAGCATTTAATGATTCAACAGTGTTCGAAAATAAGCCTCAAAACCCAGCTGTTCTAACGAGAAGAGCTCAACTCATTCAAGAAATTTCTAATGCTAAACTTTTGGAAGAGCAACTTCTAACCATGCAGAATTTAGTTATTGAGGAATTTGAGCTTTTCCTGGAGGAGAATAAGGCTTTGCCGACGACAGAAGAAGTTGATTTAGGAAGCAGTGGAAGTAACTTTCGTGGAACACCAGACGATGAACATGAAATGAGAGTAAAACTGGAAGAGGAGCTGCACAAAGTCAAGGAGAGATTCAAACAAAGCATTGCTGATATTGAAAATGAATTTCAGCTCATTGAGATTCAAAGGTCCAGTCTTGAAGATCAGTTGGTCGAACTTGAGGAGGAAGCTAGAAGAATAGAAAGAGAAACCAACGAAAAGAAGGAGAGAAAGAAGAGCATGTTTTTCATGGAAGGAGAAAAGGAAAAGAAACCAGATCCACCTGAAGACGATGACGAGATTGACTTTGTGAAGATCATGAACAGTGCACATAATCAAGATCCATTTATTTCACACGAAAGAATCCTCAGCAAGTATTCAGCAATGATGTACTACTCCTGCAACCAGGGAAAGAACTATCACGTGTTTAAAGATGCAAAGTTTTGTGCAAGTTGTGGTGAAACAACTCTACTCTGCCCACACAAAATTACAGATCACAAGGTTGTTTCATTGCCTCATAACTGTACCCACGTCAAGATCATTAGGCCAACAGTGCACATATCACGCGATGAAAAACCTCCTGTTCTTGTGACTGAAACCCCCGAAAGCGTCCGAGCGATATCGGTGATTTCAAACAGCACTTTAGCTTATGGAGAAGAGTCCATCTTGAAAGAACAGCAACACCTGACCACGACGTACAAGTTCCTCTGGGATGACTACTACTCAAGGACATCAATCCGAAGACAGATACCACGGGCTCTTTCTCAGGATCGTGTCTCATCCATCATTGAACAGTTTTACTCTTCACTAATCTGGCAGGATGATTACGCAGTAGAAGATGAACAAATTGTTTCAGTTCTGGACACGTTGTACTCTTTCTTCCACGAACGATATCTTGTTTCAGATGTCACATTTCTTGCTGTGTATGATTTCTTTACAAGTGTGATCAAGTTTGCTCCAAACAACAAGAATATTCAGTTGTTTGCACAAGCAATGTGTGGCAGTTTAGATCCAGTTGTGGTTCGTTACATCCTTCTGGTAAATGAGTTTATCGATCTGGTTGAGTGGGTGGCCGTCAAAGACATCAGAATTTTTGCTCAAGTTGTATATCCCTTTATGAATGAAGAAGACATTGAGCAGTTCTCTATGGGCTACACCTCCTTCAGCGAAAACAAGATTTCCAAGGAACTAGTGTCGGAGTATTTCTTGTACATAATTCTGAAGTACAGAGAACCTCGCTTTCAAGAAATGGAAGTGAAACTTCTGCAACAACCAGGGAGGAGGCCTGGGTTCATGACAGATATTGAATATGCAGAAGCTATCGATAACATCTGTCCCTTGGCATCCGAACGCATGCGGCGGCGTCTGTTTGTAGAGTCTGTGGAACACTTGAGAGCCACTGACGACTCAGTGTCCGTGATGCGCTTGGCACAAATCACTGGTTATCTGACTATATTGCAACTCACACCCGTCATTAAGAATTCAGTTTCCCAGAAAGTGGATGAAGCACGTCTTGGGGTCGCCGAAAGACAGTCGTCCCCACCCCCTGATGCTCCGGTGAGCAGTGCATCCAAACCTGGGAATTTTTTTACCACGACCAGTGCACGTGCAGTAGCAGCTGAGAATGCCAAACGCTCAAGAACTCGGCAACTAAAAAGGATTGAAGAATACCAGTATGAC
>Scl12
ATGGAAGCAAGAGGACAGTCTGTAGTAATCGAGTCCGATCAACACTCATCGTCGCAAACTTTATGGCCTCCTCGCCAAGCACTTTATGCAGAATCTGTAGGAACAGATGACGAAGAAAACGAGGACGAACTATCGCGAACGTGGTGGGTCAAAACTCGCTGGTTTCAGCGTCTTGTTCAAGTATGTGCTGTAGCGAGCCTGACTTCTACAGCAATGAATTCGCCAGAGACGTTTAAAGACTCCGTTTCGCTTCAATACATCACTCTGGTATTGGATATTGTGGTTGCAGCTGTATTTATTACCGAGATGATCGCCCAGATAAACATGTGGGGTCTATGGAGAAAACAGAAGGCCTACTTCAAGAAACCGCAGTGCATATTTAACGCGAGTATGGTTTTCCTCATAATACTATCGATCTTATTTCAAGTAATTGAAATCTCAGGCCATTCTCCCGATCCGGCAGATTACATCGCATTTTCTATTCCAAGAGCTCCAAGAGCTCTTATTATAGTTCGATTCTTCAATGTACTTATCACAATAAGCTTGCCAAAGTCAGTGGCTCGCCGATGTAAGCGACAGATCTGGGCTGTCACGTTATTTTTATTGTACTTCATGGCATTCGGTTCCATCATCGGCGTTCAATTATTTGGACGAAAGAATTATTACTGTGTTAAAAACGGTGCTGATTTGAACAACGTTTCATATAATGATCTTTTATTGACAGATCATCGATGCAGTAATGACACCGGAGAAAGAGGCTATATCTGTCCTGGAAATTTCAGTTGTGTTTCTGTCGATTTTGATAAACGAGATAAAAATTACTTCGGCGATTTTCTTCACAGTATTTTAACCGTGTATGAAAGTTCCACTCAAGAAGGCTGGGTCCTTGTTATGTACAGAATGACAGACTTTCGATCGCGTCCGTTAGTGTATATTTATTTCGTATTGCTTATTTTCTTCATTGCCTGGCTTGTGAAAAACGTCTTCATTGCCGTCGTCTCGGAAACCTTCGCCGATATTCGGAGCCTGTACATGTACAGTCGGAAATCGTCGAAACGTACTTCGGCTCGACTAGCTTCTCAAGTTATCAAAGACGGAGGAACTGGTTGGCATTTAGTATCGTTAGATCATGAAGCACATAAAGGACACGCACCACTGCCTGTTAGACAATTAGTTAACTCTGATTACTTTAAGTACACAATGATCGTCTTTGTTGTGGTCGACGCTATTGTTCAAGCAACCTCAGTGAATTTTCCTCGGAGAAGATACCCACAGTTCGGGTTTACCATACTTTTTGACTTGGAAGTTCTCCTAAAGATCTCATGTATGGGTTTTCGGCCTTACCTTCTTCGTAGAATGCAATTGACAGAGTTTATATTAGCCATTGGTAGTACCGTTTTTGCTTTGCCACTTCTGATCTCCGAGAAAGCTGCCTTCTTGGCGTTCTTTAATGTTATGAGGATAATTCGACTTGTCGGGGCAATACCGAGTTTGCAAGAGTTCTGTGAAAAAATCTTCGGTACTGGAAAAAAGCTCGGAGCGGCCATTATATTTACACTCCTTTTCGTTATGGTTTCCTCCGTGATCAGTATGCAGTTCTTTCTGACGTTGGATCCCAAGAATTTCGGGACCTTTATGAAGTCAGTCCAGTCCATGTTTCAAATCATCACTCAGGAAGGGTGGGTGGAAGTTTTAGATGGACTTATACATGCTACCACCAACACCTTTGCCAGGATTCTAGTTGCGATAATCATCTTGGCATGTCATCTCTTCTCATCGCTTATTATCATGAGCGTGTTTGTTGCGGTTATCCTGGACAACTTGGAACTTGATGAAGAGGTGAAGATCATGAAGCAGAAGAAAATAGGCCAAGAGAGTCGAGAATCCACCGAGGTACTTCCGCTTCGTCTTCGGGTCTTCGAACGTTTCCGAGATGACCCGCGTCTTGTCAAAATGAGTAGGATTAAAATGTCCGCGGATTTTTCTACGCCTAAGATTCGGGACAGTTTTATGAAGAAGTTTATAGACAGCACCAGCTTGGAAACAGCACTAGCTGTTGATCCCCGAAAGCAGCTCGGGGAAACTTCACAGCTGAGAAGGCGACGAACTGCAGTTCCTCTAAAACTATTAAACTCGACGGTATCCGAGGTGGATAAACTTTCGAAGTTTGTCCGAAAGCAGTCCAGTATTACTGCGTTGATCAACGATTCCAATCGCCGAAGGACTTACGCCCTGCTTTCACCGACCGAAATTTCGCCGAGGAGCGCTGCAATTCAAGGCAGCAACAACAACAAGCAGCAGCCTACGTCGGTTTTCCGATCTGCGTCGAGGCGATTCCGAAGCCGCCCACCCCCATCTCCGAAGCCAGCTCAAGGAAATCCCCAAGTCATGAGAATGGCCAGCCAAGCTGCAGGTCTGCACGCCCAGTTGAACCAGGATGACACAAATATCGGGCGAGATTTCGATATTCAGTGGGTCCGGGTCAGACGTGAAGAGGTTCAGCGAAAAAAGAAAGCTCAAATTGACAAGCTTCGCGAGAATCATCCCTACTTTGACCAGCCTCTCTTCTCACTGCAGCGTGACTCATGGTTCCGAAGATTTCTTCAGAGCTTAGTGAGCGCGCGTTTCATGATTCCTCCTGGTTATACGGAGCGGGCGTCACGTAATCACATCGTCACGATGGCACGGCTTCACAAATGTTTAGCGTCACAGACGTACCTGGAGTGGATAATGATCCTTGTCACGCTAATCTCTTGTGTTGCTATGTTGCTCGAGACTCCGACTCAGCGAACCTTTGTGAATTCTTCAACAGAAGTCGTGGAATACATTTTCGTAATTGCTATGAGTTTGGAACTGGGCGTTCGAATTCTTGCGAACGGTTTGATTTTCACACCCAATGCCGTTATTCAGAACTTTGGGGGTGTCCTTGACGTCACTACGTACCTCGTGGCACTTGCCTATGTTGCCTGGCAACCGCATCGGATACCCGCCTGCTCCGGAGCTCAAGTGTTGATGGTGTTTAGGTGCCTTCGTCCTTTGCGCATCGTCACATTGGTGCCTAAGATGCAAAAGGTGATCCTTGAGCTGGTTGGTGGCTATAAAGAAATACTTAAAGTCAGCGCTCTACAGTTGCTACTCATGTTCATCTTTGCCAGCTATGGTGTCCAAGTATTCGCTTTGAAGTTTGGTAGCTGCAACGATCGCACGATTAACACCCGAAAGGATTGCAGTGGAACCTTCGAGATAGAGATCGCCCCTCCTCGTGAACTGCGCGACCTCCCAGGAGCGTCTAAAATCCTTGTCCCTCGCGTGTGGAAAAATCCCAGGAATTTTGACTTTGATAACGTCGTCAACGCATTTCTAGCTTTGTTTGAAGTTCTTTCCTTGGAAGGCTGGCTGGAAGTACGAGATGTGATCCAAGCAGTAGTGTCTCCTGAGTATAGTCTGTATGTCCACATTTACGTACTCATTGGAAGTATGATTGGACTAACTTTGTTTGTTGGAGTAATTGTTATGAATTTTAACGAGAACAAAGGTATTGCGCTTCTTACTGTTGATCAGCGTCGCTGGCAAGACTTAAAGAAACGCTTACGACTCGCACAACCTCTGCATATTGCGCCAAGGCCGAGAAAAGAGGGGATTCGTACTGTTTTGTTCGACGCCACACAGTCAAGAATCTACAAAGTTTTCGAAATCACTCTGGTGGTTGTAATCTGCTTGACTGTTACGATTGCTCAGTGGACCACTGAAGACAACCTGCGCCTGCGGGACGGATTGACCAGCACAGCAGCTGCGTGTTCGATACTCTTCGTTGTGGACATGGTACTGAAAATTATCGCCTTTTCTTTTCAAGGATACTGGCAAAGCCGGAGAAACCGGTTCGATCTGTTCTTGACGAGCCTTGGGGTGTTGTGGGCAACTCTGAATTTTTCACTGAAAGAGAGGGGTACACCGTATACAGTGACCACTGTGTTTGGGATGGTGATAATCCTGTTTCGTTTTTTGACGCTTGCTGGTAAACACGACACCCTCAAGATGTTAATGTTAACCGTTGTCATGTCGCTGGTAAAGAGTTTTTTCATAATTGCTGTTCTTATCATAATTATGGTAAGCTATTCGCTCGCTGGTGTCATCTTATTCGGCACAGTTAAATACGGAGAGGCGTTGAATCGCCATGCCAACTTCAAGTCAAGTTTCAATGCAATGATTCTGTTGTTTCGAATAACCACTGGAGAGGACTGGAATAAGATTATGCATGACTGTATGATTTCGGAACCATACTGCACGGCGGGAACGCCTGATACGCTAAATTTCTGGCAAAGCGACTGCGGTAACAGTGCAGCAGCGCATATTTACTTTATTTCGTTTTACATTTTCGTAACGTTTGTCTTCCTGAACCTTTTCATCGCTGTTATCATCGAGAATTTTTCGCTTTTCTACTCCAGCGACGAAGATTCTCTTATTAGCAACACAGATCTGAAGGACTTCCAGTTGACTTGGAACTTAGTGGATAAGAGTCGTAAAGGAGTTTTATCCGTTCGACAAGCTAAGCTTGTTCTTCGCTTGCTCAAGGGTCGTTTAGAAGTGGATACTGGCTCGCTCTTGTTCAAGCACATGTGTTGTGAGATTGAAAAGCTTCGCAATGGCTGTGACGTTTCATTCCATGATGTCTTAGGAGTACTAGCATATCGATCTGTTGACATCAGCCGCAGCTTGCAACTTGAGGAGCTGCTCGAACGAGAAGAATTAGAATACCAAATCGAGGAAGAAGTTGCTATACAAACAATCCGTGACTGGTTCGTCAACCTTCGTAAGAAGCGCGCCGAGCGGGAATGGATCCGACATTTGGAGCAAGGTGGAATCCCATTGGCTGGCGGTGTCCAGTTTGACAAAAGTCCTGGAGCTTCGAGCGTAGAGAGCTTGGAACACTCAGCAAATGACGACCAAGATCGAGAAGACCGTGACACAGAACGCGAGATTCGTGATCACGAAAGCAGTGAAGATGACGATATATCGTTGTCATCTCCTTCGAAAGGCCCGGCGATTCTCCTTTCGGCCCCACCTCCGGTCATGAAAACGGATCGCAGCATTTCTCCGTCACGTAAGAATTCTGTTACGTTTCCAGAAGAAGTGCCGATGTCATCGAAACGAAGAAAGAGTTTGCCCGAAACTCTAGCTAATCCCAAGACGCGAAAGAAAAGTTTGACTGAAGTGAAAGAGTTCGCTGGAGAAGTTCGTGATTGGTGGAATACACAGGAGGATAATCCG
>Scl13
ATGGTTAAATTAAACGGGGTAAAAGATCAAAGGACTACCGATTCGGCGCCAAGCTTAAGTTCGAGTAGCAATGGATTGATATGTTTTATTTGTGGAGCGTCTAATGCAAACTGGCCTCTCTACTGCAGATCTCGAAATTCCGAGAAAATGCCGTTTTTCCCGTTCTTGGAGTATCATGTGCCGTCCGATGGTGCTAGACCGGTCGATAAAACAAGCGGACAGGTCGATTCCTGTACGGTGTGTTTTTCCTTTCTCACTCAACAATGGCATGCTTTCGAAGAGAGCGCCACTCCAGTTATAAAGCGAATTTACTGGCTTAAAAGGTCGGGTCCTGATTCAAGCGGAGAAAGACCTCAAAGCCCTGTTGAGAACAACCTAGTGAGGGGCGAAGAAACAATAGCTGGCAATAACAACATCACAGTGGCAGGAGAGAATTTATATGATAACGAAAGTTCAGAGTTGTACCCGGCTGTTCATGGAGAACTTGCGGAAGGTAATTTTCATTCAACCACTTCAGACGTGGAAAACGTCAATCCGATTTCCGAAGACTCAGCTGGGCCTTTGGTGGAGAATTCACCGCTAACTGCCATTTCTCATCGTTCTGTAGGCCTTGAAACATGTTACATCTGTAGCAGGAGAAAGCCGAAAGAATTCATGAGAAGTGTACACACAAGACCGCAGCTTAAAACCGAGACACCGTTTTATCCCTGTCTTGCACGACACGTTCCTCCCACGATCGCAAAGCAAATGGACTACCTGGGTAAAGTTCTTGTCTGTGAGGCTTGTCAAAAGTTCTTATTTCGTCAATGGCAAGTCTTTCAGAAGAATTCCACTCCATTGAGTGAGAGACAGTACCAATTAAGATCTGACCCCTCCCTTCCTAGGGAGCAGCAGTCTCAGTTGTCAACTATGGTTTGTTTTGTCTGTGGAGTCACACAGCCTGCAACATCGGGAAGATTTCTGTATTCACGAAAACATGCACTGGGACACCCTTATTATCCATTTCTGAACAATCTACCCACTCCAGAGGGAGCCATGCCATTAACGAAACAAGGGTTGACTAGAGCCTGCAGTGGTTGTCGTAAGTCACTCCATAGGCAGTGGAAACACTTTGAGGCTGCTGGGATTTGTGAAGACAAGAGGGAATATAGAATTCGTAATGAGGTTATGGTTCAGTCAGCTGGAAGTACAACAGAGGTGTCTGAGACAATGGCTAAGATTGCTTGCTACACTTGTGGCCAGTATTGTTCTGAATCTGACTTACGACCTGTTCACACGAAAGCAAACACCAATCCTCTCAAAGACAACTTC
>Scl14
ATGGATGAATTTGATGAAAATGGTTGGGCTCATGTACATCACGCAGCTTACAATGGCTACTACAAGAGTGTTAGTCGTTTCATAAAATCGAGAGAAGACCAACTGGAGCTTGAGACTCAAGATGGACAACAGCTGACTCCCTTTCTACTAGCGTGTGTGAACGGCCATGTTGACACGATACAACTTCTGGCGGAAGAGTTGGGCGCCAATCTCAAAGCTAAGGATCGAAAACTGTTTGGCGCTGTGGAGCTGGCAGCATTGAAGGGCCACATTGGCGTTTTGGAGTATCTTTTAAAGCTGGACAGTCCAGATCTCGAAGTCTGGAAAAATCTTATTCGTGGCTTGTCGGTAGGTGATCTCGAGACATCGTGCGCTAGAGCATTAGTGGAACTTACGAATGAGGGAAACTCTGAACTTTTAGAATCGTTTTTAAATGCCGGAGGAGTCCAAGCTCTCTTAGGATTATTGAAAAATTCATTATCCAGCGTGGATTCAAATGTCTTTGCTCTTTCCGTGTTGCTGAATCTTGTTAAGGACGAAAGAGGCAAGGAACAACTTTCAAAGAACAAAGCTGTTCCTCCCATTATTTTGCAACTTACCGACACTCCAAGAGATGTATATCTTCCTGCTACCAGGCTGCTTGAGGCTTTGGCATACAGTGATGAAAATAAAGAGGCTACAGTTAGCAGTGGTGGAATAGATCCATTGGTAAGGTTACTCCAGCACACTAAGGATGAAGAGGTAGTTGAATCAGCCCTAAGTACATTAAGGGTGTTATCCATCTCAAATTCTGAGGTACAAGCCACTGTGGGAAGTAATAATGAAATATGGAACTCAGTGGTCAGCTTGCTAACAGCAGTGAAAAACAAGCATGTGCTAGCAGCTGTGGCTAAAACTGTGGGAGCTATGGTCAAGGGAAACACGGCTAATCAAAATGCATTTGTGGCTAAAAATGGAGTACAGCCATTGATGGAATTGATGCGATTGCGATCAAGAGAATGTCAATTTGCTTCAGTTGAAGGGATCCATGCTCTAGCAGAAGGCAATGAGGGCAATCAGAGAGTTGTAACAGAACATGGATGTGTTATGATGCTGATGCGACTGTTAAAGCGATCTCGAGCAGCCGATTTAAGAACACTCACAGCAGGAGCTCTCTGGGCAATTGCTGGGGAAAAGAATGCACAAAGACGGTCAATTGCAGCAGAAATTGGAATTAACCTCCTTATTGAATTTCTCTCCGAGAATTTATCAGAGAACTTACATTTCATTGGCTCAGAAGCTCTTGGTGTTCTTGCTGAGGGTGTCAGAAATAAAAGAGATGAAATTGCCCAAGCAAATGGTGTGATGCCATTGGTTCGTCTTTTGGGGAAATCCATGACACCGGCATACATCATCTTAAGTGTGCTTCAGACATTGCGTGCACTGTGTCTGTGCCTTAGCTTCAGACCTCATATCCAAAATCAAGATGCTGTTACCAGGGAAGGGGGCCTGAAACTTCTGATCAGATACATGGTGCAAGCAAGACAGGATATTATCAAAGCAGAAGCTTCCTATACTCTTGGCTGTGTTTGTTTGAGAAACTCTACCAACATGAAAGCAACATTGGATCATAAAGACTTCAGTTTTGTTCACATTCTGCGACAGCTTTACAATGATGATGAAGAGGTGCACCTTCTTGCTGGAGCTGCGCTCTCTGTTTTTGCTTACAACAATGTGGCAAACCAAAGAAATATTGCGATGTCTGGGGGAGTAAGGTACCACACCTTTGTTCCGTTCTTGGAGCAGAAAAATGAAAGGTTGGCTACCTATACAGCATTTCAAGTGGTGGTTTTATCCCGGATTATTCCAGATGAGGACCAATCCTTGACCTCAGCAACTGGAATTAAAATGTTGGTATCACTTCTTGACTCAGCTACTGAAGACATCCAATGTGCTGCTGCAAATTTTATTGGAGGACTTGCTCATTCAAGAGCAGGAATTCCAGGTGCCATTATCTCCATAGGAACTATCCCCATACTCGGCAAACTGTTGACATCACAGTACGAAACTGTGCAGGCAGCAGCAGCAGTAGCCCTGGGATACTTGAGCTATGACAGCATAGGGGAGAGACAGCTGCTAAGTTTGTGCCGACATGATCCTTTTCTTTATGAAGTGATTCAGTTTCATGCAGGAAAAGTGAAACTGTCTCGACAATTTATAGAGAGATGGCAACACTGCAAGAGGATTGGTCTTCCTCCCATA
>Scl15
TGCAAAATCAAGGCTTTGCGAGCGAAGACGAACACATACATCAAAACACCTGTACGTGGTGAAGATCCTGTCTTCGTAGTAACGGGGAGAAAAGAAGATGTAGCTTTGGCCAAACGCGAAATTATTTCAGCTGCAGAGCACTTTTCGCAAATTCGAGCTCAACGAAAGAACAACAGCCTGAATTCACTCGCTCCTGGGCCACCAAGCCCCACAACTCCCGGACAAACTACAATCCACGTTCGAGTACCGTATAGAGTTGTTGGTCTGGTCGTGGGTCCCAAAGGAGCCACAATCAAACGAATCCAGCAGCAAACGAACACTTACATCGTAACTCCATCAAGAGACAAGGAGCCTGTGTTTGAAGTCACTGGAATGCCTGACAACGTCGAAAGTGCGCGAAAAGAAATCGACAACCACATTACTTCGCGTACCGGCGGTAGAGTGGATACAGGGGATGACGTTTTCATCAATGATGGACTACAAGGCTCTTTCAACGATTTCACTCCCAGTTCGATATATTCCAGCGTGTCGTCAAGCTTCTCTGCGTTTAGAGAAAGCAGCAGTTCGCTCGGTTTGCCCCAGCGTACAAGCTCGGATTCATTCTACGGCTACCCCAGCAGCAAGAGTTCTAGCATCAATGATGGCGGGTTTAATCCAATCAACAGCCCATTTTCAGCGAATGGTTTCTTCTTCAGTGATCTGCCCTCTCCGACGGACCGCGATGTTGGATCAGAGGGGAGTTCGACTGGTTCAGGATTTGATCCTACACCCGCTCCACCGTCGCCGTCCATCTGGGGAAACGTGCAGTCTACTCGCTCCATCAACGAGCCGGCAGCATTTACACGAAGCTCCAGTTTAAATAGCCAAGCCATGAGCTCAGCAATCGGTCGGCCTCCAAGCCCACATACCGCTGCAAGACGCATGAAAAGCGATCCTCTTAATGGAAACTTTTCTCCATTGTCAGCATTTACGCCATTCACCACCCAGGTTACCACGTCCAATGTTTCATCTATTCCAGCTACAAGTTCCAATGGAACTGTCAGTGCGAGCGAAACCAACGGGGTGAGTACCATTGGTTTTAATTCTGCAGAGGAAGCGAATAATAACAACACCACATTAAGCCCGCTCGGTAAAGATATGAAAAAGAAGGATTGCGTCATTTGTTGTGAAAGTGAAGTTGTGGCTGCGCTCGTTCCGTGCGGCCATAACTTGTTTTGTATGGAGTGTGCCAACCGCATCAAAGATGAAAATAATTCTTGCCCTGTTTGCCAGAAAAATATAGACCAAGTTCTCCGTATATTTTCT
>Scl16
GGCACCGAGAAACAGTTGAACTCTCAGCAAGTCAACACGAACTTGCCTAGTCAATTAACGGACTCATATCTACCGCCATTTTATCCTACGACAACAACAGGATCAAACACAGGATTGCCCCCGATGCCATTCCCTTATCTGAATGCGGCTGGAATCAGCGACGGCACCTGGTCGACCGGAGTGCCTTCGCTTACCCCTAACACGCTTTTTCCTTCGACGGGTTTCGGAGCAGTTGGGAACGGAGAACAACTACTACAAGACCAGATGTTTAATCACAATGCAGGAGTCGCCGTTTCTACAAACGCTTATCTAAGCAGTTTAACCCATAATTCACAAGGACCGCCGGCACTCTATTTTCCCGGAACAACGACTGATATTTCATGGGGCGAACAATCCCAGGGTGCAGCAATGTTGCCAAATTTTTACCAACCACCGCCACCGCCGACATCAGAACACGGAGGTTTGAATCCTATTGGAGTTGATTTGGACTCTTTGAAAGGAAAGGAATTTGGTACTGCAGGAAATGTGGAAAATGCTCTCTCTAGTTTGGCTCTGGGTGTAGATGACAAGGGCAATGAAGGGTTGAATGATCAAACCAAGTTGTCGTCTCAGGTGACTAGTTCATCGACTGTAACTCCTTCTGAGACTAAACCGAAGTCTTGGGCTGCTATTGCAAGCCAACCCGCTAAGCCAAAGGCAAAGTTACCTCCACCGAAACCAAAATTGCCTCCGCCGATAACCACACAACAAACTGTTGGGCCTTCTAAAGTTGAATCTGGAGCATGGGGAAATGCAGCGAAATCTGGTCCCAACAAGCCTGCAATTGGCCGTGGCACTAGGCCGCGACCGAATACAGGAGGAATGTCCGGAAATCCAGGACCTTCAAATCCACCAGTTAATTTGTCTGAATCTGTTCCAATTCTTGATAAATTGAGATCCAAGAATTGCTACAATCCAAAGGAATTTAGCCTCCTTCAGAAAAATGCCCGCTTTTTCATTATCAAAAGTTACAGTGAGGACGATATTCATCGTTCAATCAAGTACAGCGTGTGGACAAGCACAGAGCATGGAAACAGGCGCTTGAACGATGCATTTAAAGAGCAGCAGAGCAGTAAAGCTCCAATTTATCTGCTTTTCAGTGTGAATGGAAGTGGCCATTTCTGTGGAATTGCAATGATGACATCAGAGGTTGATATAGAGATTGAAACTGGAATTTGGACTCAGGACAAGTGGAAAGGCAAATTTGATGTCAAATGGTTCTATGTGAAGGACGTGCCAAACAATGCGTTGCGTCACATTCGCTTGGAGAACAATGACAACAAGCCTGTTACCAATTCCCGGGATACACAAGAGGTGCCACCTGAGAAAGGAAAACAGGTACTGAAGATCATTCATTCTTACAAGCACCAGACATCGATCTTTGATGACTTTGGCCATTATGAGAAGCGACAGGATGAGGAATTT
>Scl17
CCAATTGCACTGGAGCAGGGCAGTGGACTCCCTACTACAAAAAGAACACAAGTAAGCATTCTACAGCGTATAAATATGAATGCTGTCAAGGGACTAAAGCTGAATATACCAGATGCATTGCAGCGTTTGACAAAACTTGAACAAGCTGTTAATGGTGCAGTTAACAAATTGTTGAGCTTTGTCACAGTTACATGGCGGAACCCAGATGTTCTAAAGCCTCATCTTGCAGACATCAGAGATATTGCTGGGAAGGCAAAGGTGGCTTTGAGATTATTAACAGAATTTGCTCTCAGCTCATTGGTCAATGCAAGAAATCTCCCAAACCATCAGGAACTCAGTGGTAAGCTGAGCAGAGCAGTTGAGCCGTTGTTGGAAACATATTACTCAGTCAAACTGGCACTGCAAAGACTTGATGAAAATGGTTGGAGTGTTGCTTTGGAAAAGAGTATCAAAACACATGATGACCTTGATCTGATTATGGTGCACATCCGCTCTGTTCCTGAGAATTCACAAAACTTGGCTGCTGTTATTCGTACAGCTGCAACTGTACTTTACAGCAAACCAAGCAAAAAAAGTCAAGGAGAAGTTTCCATGTCATATCGATGGAAACATGGTAATGACTCACATATGCATAGAGTAGAGCAAAACAAAATCTCAGAGGCAGAGTCAGATCAATCAGAACTGGAGAAGCGAACACTGATCACAAGTGTAATAAAAAACACTGTTGATGCAAATTTCAAGCTTGCAGCTAATGGAGCAAAGTGGAGTCCTACCACAGTTCGGCGTGTTTGTGGAATGGACACTCCTAAAAGGAACAGTAATAGCAGTGAGGAAGAAAGCACAGCACCAAAGCTTCCAGTGCGCTTGCATTCCTTTAAAGGCAGAGGCAGAGACTCCAGTTCAGGAGAAGATGCAAAATCCCCCCCACCACCTCCACAGAGAAAGGACAGCAATGAAAAGTGCCAGCATCTTAGGCAGAAAAGTTTAGATAAATTTCCTCTTGAAGCAACTACAATGGAAACATTGGGGCCGCCTCCCAAACCAAAATTGGACAGAAAAAATACATCAAGAAAAAGTTATAAGATTCCTTTGTACTCTGATCGCAATAAGGGAAACATAAACTGGAGAGAGCACAAGACATCTGAAACAGAACCAGCCACACCTCGCCGGAAGTGTAATTCAGATCCAACACAGCTACAAGATCACAATGATATGAAGGAAGAACAAGATTCATTAGAAAAAAACAATTTTGCTCACAGCTTGCTCAAGCAGAGCTTAGTGCATATCTCTGATTCTGATTTACCCCAGAGTTTGAAAGGTGCTAGTGATGGCCACTCATCAACTCTTCCACTTCAAGATAAAAGAAAATTATTCTTTGATTTTACCAATGTTGCACCTAGGCCAGTACATCAACATCCCTTTTCAAACTTGATAAAAGACAATGGTGCCACAAAGGGATTTATGGTGTCTTTGAATGATCGTGAGCTTCTAGAATTCTACAAGTACGAGATAGATGCCCAATTATTTGTGCTTAGTGAGGCTATGAAAGGATTTTTTGCTGTTGTTGACAAGAATGAGAGTCCAAAGGTGTTTGTGTCCAGTAGTAAATTTATTGTGTTGAGTGCCCACAAGTTTGTGTACATTGGTGATACTTTGAGCAAGAGGATCAAACAAGTTGATCTTAGGAGTGAAATAATAGGTGTGACTAACAAACTGTCCAACTGCATCAAGAGTTTAGTGGGTGCAACAAAGTCAGCAGCATTGCAGTACCCTGCATCAAATGCTATGCGGGAGATGAGTGAAACTGTTGTCCAAGTAAACAATGCTGCGATTGAGTTGTACCAGGTAGTAAAAAAAACAACAAAGAATGGC
>Scl18
CTTTCCAAGCTGTGTAAGTGTCTTGATGACATGTGGGCTGAAGACAGTGGAGGAGAAGTAATCCTTTTCAGATGGACACAATTTCTTCTTGATGAAACACTGACGACATTAGATATTGAGAGTCCATTCACATTGAAGTACAAGAATGCCCATAGGAAGAACAAGAAACGAAGAGGAGATCCAAGGGCTTTCCAAGATGTTGCCTCCCATAATAAACTGGTTGATGCTATTTTAGAGTACAACCAACAAGAGAAGGAAAGAGTTTTTAGCAGCAGCTTTTTCGCATGTAATGTTTGTTTCAGCGAAAAGCCAGGATCACTTTGCATGGAATTCCATGACTGTGGGCATGTGTACTGTGTGGATTGCATTGCTGGCTACTTTAAGGTTCAGATTGAGGATGGGGCAGTAAAAGCACTGAACTGTCCTTCAGAGAAGTGCGAATCACAAGCTTTGCCTTCTCAAGTTAAGCAGCTTGTCAGTCCTGAGTTGTTTGCGAAGTATGACAGATTTTTGCTGCAGTACAGCCTTGATGGAATGGCAGATATAGTTTACTGTCCTCGACCCTCATGTCAGACTGCTGTCATGTTAGAAAGCGAATCATCCATGGGTGTCTGTCCGTCATGCTCCTTTGCTTTTTGTGCATTTTGCAAGCATACTTACCATGGGGTTTCACCCTGCGATATCAAGGGAAGTGATGCCCGAAGGCTTGCGGAAGAGTATTCTGCAGCTTCCAGAGAAGACAAAGAATTGTTAGAAAAACGTTATGGTAAACGACGGCTTCAGAAGTTGTTAGACGAAGTGGTCTCCGAAGAATGGCTTGATGCTAATGCAAAGCAATGCCCATGTTGCAAAGCAAGCATTCAAAAGATTGATGGCTGCAACAAAATGACTTGTCTAAAATGTCGGACTTACTTCTGTTGGCTGTGCATGGCAAACCTTCCACACAGTAATCCATACCAGCATTTCAACTCTCCAGGTAGTGGCTGTTTCAATAGGTTGTTTGAGGGTGTTGATGATGAGGATGATGATGAAGATGACGACTGGTGGTTA
>Scl19
ATCAAATCTGGCAATCTCAAGTACAGCTTCGGAAATGAGGGTAACGTCGCCAGCTTTGAAGTCGAATCTTCCAGTGTGTCTGACGGCGAGTGGCATAACGTGACAGTCAGTCATGTTGATAAGAGCGTGACAGTCACGCTAGACGGTGACCCTCGGACAAATTCATTCGCAAGTCCAGCGCACGATTTTCTTGGTAAGAACATAGGGATCTGGTTCCTGGGTGGTTACGATTCGTCTATGTCGGGCTTGAAGTTGGCAAATTTCTCCGGCTGCATGGAAGATCTAAACATCGACGGTTTACACGTGTCGTTCTCAGGACCAAATAAGTTCGCTACAATTTCTTCTCAAGGTGGTTCAGTTGACGAGGGATGTGGTGGCGGAAGTTTCTGCTCCTCTGTCACCTGCTCAGACGCCGAAAAACCTTATTGCTTTGAAGAATGGGAACTAGCTACCTGTATCAGCGACAAGCAATGTAAACCGAATCCTTGCGGAAAGAATGGGACCTGCCAGCCGCAGAAAGACGGGAGCTATATTTGTAAGTGCAACGGAGAGATTGGAGTTTGCGTGGCAACCTCTGGTCCTAGAGGCGGAGATGGTGACGACAATTCACTAAGCACTGGAGTCATCGCAGCTATAGCTTTCTTTGCAGTGTTGTTAATACTGATCATCGTGGCAGTGATTTTCGCTCGTCGGTTTCGACGTCGTCAAAAGGCTAACGACAAGACGGTAACGGAGGGTTTTGACGCAGCTGTCACCGGGACTGAGTTGACTGCGGATGTACAGGACGCCTCACAGAGAACCTCTCCCTCGCATAGTAGTGATGACAGCGGTGTAGTGATTCGTAATCCGAGTCAGAAGTCGCTGACTGATTTGCGGCCGGCTACCCTTCAAAACGGCAAGGACATTGTGATACACAACGTCGGAGCTCCGGAAGATTATCAGATCAAACTTACGAGATCCCAGGAGAAACTCGACCCAGGATTCTCCGAATCCGACGGGGAATTTATCATGCGTAACGATGTGGCTTTGAATAAGGAAGTGCCTGTTGGTCTTGGAGATGTATCAAGGCTGTCACGAACGCCGAATCATCGAAGCACACCACTGGAAAAGGACCACATACGATCGGCACCGACAAATAATCGATCGAGGAATCGTGAGCGGAAAATTCCGAACCCTCACTTTAGGCATGGCACGGACAAGCGGCAACCGTTATCTAGAAGTATCCTGGATCCAAGATTGCGTGTACCCTCCACGCAGCCAACGAAATCTTCGCGACGCTTTCGAAAAGGTTCGCTGGGTTCTTCGAGCAGCGACGAACCTGCGGACTTCTCCGATGCCGGTCACAGATCCGATGATAACAACTCTGAAAGACTAGAACACTATGATATTGAGGTAGCGAGCCTTGGCTATAGTGAAGTGTCTTACCAATATGATCCAAATATGTTCAAAGACCATTCGTTGAACCGCCAAGAACCACGAGGATTATCAGCAGTAGAAATCGAGAAACTTCGAAGGCAAGCACCATCAGGAAGCTTACTCGATGCTGTGTCCTCAGTAAGTGACGAAGATGCCCCGACAATCGATAAGTTGTCAAGCGTTCTCGAAGTTCCCGACGCCCCCGACACTTCTAGCGAGAGTTCCGACGATACTTTTACGTGTAGCGAGTTTGAATACGACAACGATGAACCCAGCCGAGAAGATAATGAACGTGGTAGTATGATATTCTCCAAGCTTGTCAATGGGGATGGGGAGAACGAAAATACTTCGAGGAGAGAACCGAACGAGGGACGAGCGTCAAACCGAGGATCACTAAGTACTTTGAATCTGAGCGATGATGAAATTTTACCAAACGCTTTGAACAATAAACCAACGAATGGCAAGAAAGATTTATTCAACTGGGATGATGTGTTAAACTGGGGTCTGAGGTATCACAATCTTCGCGGAGTGTATAAAGACATTGCACAGCTGAAAGATTCTACGAATGCTACAAAGAACAAGGACGAAGAGTATGTT
>Scl20
ATTATTTTTGCTGAGCAGTGCACAGAAGCTGAAGACCGGTGTTGGCACGTGAGCCATTTTTGTTGCTTTGAATGCGACTGTCCACTTGGAGGTATGCGGTACATAATGAGGGAAGGAAACCCACTCTGCTGTCATTGTTTCAAATCAATGAATGCTGAATTTTGTGATGCCTGTGGGGAACCAATTGACCCAGATGCAAGTCAAATGATGCACAATGGACAACACTGGCATGCAACAGACAATTGCTACTGTTGTTACAACTGCTGCAAGCCTCTCCTTGGACAACCTTTTCTTCCCAAGAATGGAGAAATTTATTGCTCACCAGAATGCAGTCGCCGCATTCCAGCAGATTACCAAGGTCATGAACAATTTCCTGATTTTCAACCAGGTTTTGATACAAAACGTTACGCTGCTCAGGAATTATGCACTTCTGATCTTGGAACACTTGAGTCAGACTATGTGACTTCGAGTACTCACTCAGCATCTGGGGGGTTGAGTGCTCCTTATGAACCAAGTGTTGATGGTGACAGTATTGGCCAATATTCAGGGATTTTGTCCCAACACAGAGTGGGGACCTTTGATAGACAGCATCACCATGATGGCCCTGTAAGAATTGGAGGATTGGCTGGCACAGTGTTTGGTCATATTGAAACTGCTGGTTATTCAACCGACGTCTTTGACAGTGTAAGTGTCCAAGGAGGAAGCTTTGGTGGGTTTAATTTTGACAATGACAGATACCACAGGGGGCAAAATTTCCAGCCACTGTCAAATGTGAGGGAAGCAGTTGATAGCTTTGACAGAGGTTACCAAGTTCAAATATTTGACAAGGAGAGTACCTCTGACTTTATAAGAGCTACACCACTGGATGTTGAGTCTACCAAAGACAGTAATTATGGGACTATTGAGAGCAGGGATAGTCACTATGGAACAAAGGATTTGTTGGACAGTCGAGAAATAAACAAGGCTCATAAGCATGTCAAAGTAAAGGAGAGACATACCTCTGGATGTGCCTCTGACTCAAGAACACCCAGAAATTCCAGCAGACACACCTCTGGATATGCCTCGGACTCAAGAACATCCAGAAATTCCAGTAAACACACTTCAGGATATGCCTCAGACTCAAGAACATCCAGAAGTTCTGGTTATAGATCAAAGGCAAGACAACTGAAGTACTATGATATAGATATTGAGGATAATAGTAAAAAGTGTTTTTTCGGTGAGGGTGAAAAGGCGCGGCCATTGTCAAGATCTTTGGAAAGTTTGACTTGGAAGCCAAGTTCTATACCAGCCCCTCCACGGTGTAATCACATAAGAACTTCTTCAGGTACATATATGTCAGCAAGGAAAGAACACATGATCAATAGAAATGGCTCTACTCCAAAGGAGCACAAGACACGAGGAAACAATCCTAGCGCAAGTAAATCAACTCAGTTACCTTGGGAAGACCCATTTGCTAATCCAGTGGATAAAAGCACCTCAAAGCGTCTTAGGCGTCCCAGAATTACCTACACAGAAGATGGTTTCTTTGAAAGAGCCCCACCACAGGTTGTCAAAACATCTGACGCAGGGAAGAAAAGCAAAAACAAACACAAAAACTGCTTGGTGCAG
>Scl21
ATGAAGACTGTACTTATGGTAGCAGAGAAGCCTTCCCTGGCTCAGTCAATCGCCAAATTTCTCTCCAAGGGACAGATGAAAACGCGAAAGGGACTCAATGGAGCTTGTTCAGTACACGAGTACGAAGGACAGTTCAACAAAGAGCCGGTTAAATTTAAAATGACCTCTGTGTGTGGGCACGTAATGACCTTGGATTTCCATCACAAGTTCAATAATTGGGATACTGTCAATCCTCAGGAGCTGTTTACGGCTACAACACTGAAGAAAGAGGCCAACGAAAAACTGCAAATGCCCAGATTCTTGCAGCAAGAGGGAAAAGGCGTCGATTACATTGTCCTGTGGTTGGATTGTGACAAGGAGGGGGAGAACATCTGTTTTGAGGTGCTGGATTGCGTAAGGCCTGTTATGAGTAGGAGATCAGGCAATAAGAATGTATTCCGTGCGAAGTTTTCTGCCATAACAGAGACTGACATTTGCAGTGCCATGCATCGTTTGAGCGAGCCTAACATGAATGAGGCTAGGTCAGTTGATGCCAGGCAGGAGCTGGACCTAAGGATTGGTTGTGCATTTACACGATTTCAGACAAAGTATTTCCAGGGGAAATATGGTGACTTGGACAGTGGACTGATTTCTTATGGCCCCTGTCAGACACCTACTCTGGGATTTTGTGTGGAGCGTCATGACCAGATACAGTCATTCAAACCTGAACCTTACTGGGTACTTAAAACCCATGTACTCCACCCAAGTGGACAGACTCTGCAGCTTGACTGGGATAGAGTTAGACTGTTTGACAAAGAGGTGGCCGTCATGTTTCAAAAAGCTGTCAAGTCATCAAGGTCAGCAACTGTGGTTGGTGTTTCCAAAAAGGAAAAATCCAAACAAAGACCCATTGCATTAAACACTATTGAAATGTTACGTATGGCTTCTTCAGGGCTTAACATGGGTCCCCAGCACTGCATGCAGATAGCAGAGAGACTTTACACACAGGGCTACATCAGCTATCCTCGTACAGAAACAACTCACTATCCAGAAAATTTTGATCTGAGGGGAACTCTGCGACAGCAGCAGACAAACTCCAGCTGGGGTTCATCTGTACGAGAACTTCTAGAGCAGGGTATTAACAAGCCAAGAAAGGGACATGATGCTGGTGACCATCCACCCATAACACCAATGAAGCCTGCAAGTGAAGCTGAGCTGGGGGGTGATGCATGGAGATTGTACGAGTTGATCACAAGATCTTTTATAGCCAGTGTCAGCTATGACTGTAAATATTTACAAACAACAGTAAAGTTTTCAATTGAGCAGGAGGCCTTTTCATTCACTGGTAAGGCTGTGACCAACCCAGGCTTCACGTCTGTGATGGACTGGCAGGCGATTTCCAGTGATGAAAGGATGCCTCATTGTCAGCAGAATGAGTCGTATGAAATTGCTGAAGTGAAACTTGAAGAAAGACAAACTTCACCCCCTGATTACCTGACAGAGAGTGAGCTCATTTCACTGATGGAGAAGCATGGCATTGGAACAGATGCTAGTATTTCTGTTCACATAAATAACATCTGTGAACGAAACTATGTCCAGGTACTCAGTGGCCGAAAGCTTCAACCAACTCCTCTTGGAATCGTGTTGGTACATGGCTACCAAAAAATTGACCCTCAGCTTGTTCAACCAACCATGCGATCAGCTGTGGAGCAGCAACTAAACCTAATTGCTGTTGGGAAGGCAGAATTTGATTCTGTTTTGCAACATGCCATTGGAATCTTTACAAGCAAATTTGTTTACTTTGTGCAAACCATCACAAGCATGGATGAGCTTTTTGAAGTGTCCTTTACTCCTCTCAAAGACACTGGTAAGGCTTTATCAAGGTGTGGCAAATGTAATAGGTATATGAAGTACATCAGTGCTAAACCAACGCGCCTGCATTGTGCCAACTGTGACGAGACATACAGTCTTCCACAGAATGGAAGTATCAAACTCTATAAGGAACTGAAGTGCCCCTTGGATGACTTTGAGTTGGTGTTGTGGTCTACTGGAGGAAGGGGTAAGAGTACCCTAGTTTGCCCCTACTGCTACAACCATCCTCCCTTTTCGGAAATGCGGAAGGGTATGGGCTGTAATCAGTGTACACATCCCACATGTGCCCACTCTGAGGTGAGTCTTGGCATAGCTGATTGCACTGAGTGCGATGATGGAAGCCTTGTGCTTGATCCAACCTCGGCTCCCAAGTGGAAACTTGCTTGTAACAGATGTAATCTTGTGGTACATGTATTTGAAGATGCATTCCGAGTGAGTGCCACCGATCAAGAATGTGAATGTGGAACAACTCTTCTGAACATTAATTTCAACCGTACCAAGTCACCATTACCAGAGAATACGACCCAACATGTAGGATGTCTCTTCTGTGATCCACTGCTTTCACCTTTGGTCAAAATGTCCCATGCAGCATCAAAGCATCCCATGTACAGAGGAGGGCGAGGCAGAGGAGGAAGGCGTGGCAGGGGTGGGAGGAGAGGGAAGGGCAGAGGTCGACCCAAGGATAAAATGTCACAGCTTGCTTCCTACTTCGTG
>Scl22
ACTGGCAGCCAAGAAATACTAGATGAAGGAATAATACAGGTACAGGTTATTCCACAGGACGACAATTGGGGAGAAACAGCCACCTCTATTACAGAGACGGCTACATCGATCGTAACACTTAGCGAAACGGACCTTAGCGACATTGTGAAAGAAAGACGTCGCATCTCATGCGGCAGCTTCGGACGCCATGTTAAGCTCATACCGCAGGCAGTTTTGTGCGTGTTTTCTGTAGTTTCCCCGATTCTTTTCGTGGTTTTCCCACTGGTTACATGGAAACCTACGCCCTGTGGCTCAACATGTGATGGACTTTTCATTAGTTTTGCCGTCAAAGAGCTGTTGTTAATGATCGGGATTTGGGCTTTGTATTTTCGCATGTCACGGGTCACCCTTCCTCGACTATTTGTTCTCCGAGTTGCCTTCATGGTGCTTGTGTTTTTGGTTCTCGTTTGTTTCTGGCTTTTCTACGGTTGGAGAATCATTGATAAGAAGGCAAACAATTTTGTTGAAATTCTTTACTTTGCGATCAACATGCTAGATACATTGCTGTTTTTGCACTACGCTTCTGTGGTGGTGCTTTGGATTCGCCAAACAGACCCTTTGTTTACACTCAAAGTGATTCGTAGCACAGACGGAATAAGTCGGCATTATAACATCGGGCCTTTGTCGATCCAGCGGGCTGCAGTGTTTGTGTTGGAGCAGTATTACAAGGATTTTCCTGAGTATAATCCATTTCTCATGCAGACGCCAGCGCGGACGGCGCACAAGCAATTCTCGAGTCTCAAATTTTACGACATCGATGGAAAGCAGAACGACAAAGTAAACCCGCGGGCCAGAGCAATCTTGACGGCAGCCTCGACCCGTAGACGGGACCCAGCGAGAAACGACCGATTTTACGAAGAAGCAGAGTTTGATAAGAAAGTGAAGCGACGAAAGGCGCGATTGTTTAACGCGTGTGAAGAGGCCTTTGGACATATTAAACGCGTTCAACTTGAGCGTGGCCCTTGTGTTCCGATGGATCCTGAAGAAACGGCCCAATCCCTGTTTCCATCATTTGCCAGACCGCTTCAAAAATACTTGAGAACTGTTAGACTTCACCATCGGTACTCGATGGACGGAATTATTAAGCATCTCGCGCATTGCTTGACTTTTGATATGACCCCGAAAGCGTTTCTGGAACGATACGTGAGCGAGCAGCCCTGTGTGGAATTTACCACCAAAAGGCGAACTCAAAGTTGGAGTATAGTCTGTGAAGAACAAGTTACGAAATCACTGTCTTCTTCGACGGTGTTTCAACTAAAAGGAGACGAACTTGCTTTGATAGTGACCGTACGAAGATTACCATACCTTGATATTTCAGAAGACGAGTTTGACTTTGAAAGCAACAAGTTTGTACTAAGGCTCAACTCTGAGACTTCGGTC
>Scl23
ATGGCGAGCTCTCATATTTGTTCTTGTGTTGGTAATTTACGACCACGGTATAAGCGATTAGTCGATAATATATATCCAGCTGACCCGCGTCAAGGCTTAGTTAAAGCAAACATGGACAAGCTAATATTCTACGCTCTTTCTTCACCTGAAAAATTGGATAGAATTGGTTCCTATTTGGCCAAGAAATTAAACAATGACGTGGAACGTAGAAGGTTGGGGTTCGTTTTTATTACCGTGGAAGCCCTTGATCAGCTTTTGTTGGCTTGCCATGCCCCTAATTTAAACTTGTTCGTAGAAAGTTTTCTGAAAATGGTGCAAAAACTTCTGGAAAGCCCCGAAGCCGAACTACAAGTTCTCGGCAGCACCTCCTTCGTAAAGTTTGCAAATATTGAGGAAGACACCCCATCCTATCATCGACGCTATGATTTTTTCGTCTCTAAATTTAGTTCAATGTGCTGGTTTAGCTCTGGAAGTGAACGAGATTGCTTCAGGATTCGCTTAGCTGGGTTAAAGGGATTACAAGGCGTTGTACGGAAAACTGTGTCTGATGACCTCCAAGCCAACATCATGGATGAAACTCATATGACTAAGATTATTCCGTCTTTGTTATTCGTGATGGAAGAGAGCAGTAAGGGCAAAAGTTCAAGTGATCAACAGTTTCAAGTCTCCACCACTGAAGAGGATCCAGCTTCTTTAGCAGAATCATGCCTCAGAGAATTGATAAACCGAGCAAGCTATGGAAATATTAAATCAATTGTTAATCCAGTGTTAACTCACTTTGACAAGAGCGAACTTTGGGTACCCAATGACTTTGCACTCAAAGTTTTCAAGATCATTTTGTACTCAGTACAAAATCAGTTTAACTACATTGTCATCGAGAACCTTCTGTCTCATTTAGATAATCACATTAGAGACAAGGCAAAAGTGAAAGCCAGTATTGTGCAAGTCTTAGCAGCTTGTGTTAAAATTGCGAGTAACAGTTCCATAGGTCCAGCAGTGTTGGAGGTTTTCAACACCCTTCTTCGTCACCTTCGGTCTTCTGTCGACTCTCACACTGATGACAATGATGATGAGAGAGAATTTGAAGAGTCTTTGGTCAGTACTGTTGGTGCCTTTGCTGCAGTCCTGCCTGACTTTCAGAAAACTGACATAATGATGTTTATAATGGGTAAATTTCCCTTGCCAGATAGAAGACGTGAAAGTAAGCAGTATGCCAAAAGAGAAAATCATGCCAACATGGTGGGGGGCAATAGTGCTCTACAGAAAATGCTTCTCCAATGTCTTCTTAGTGTTGCACAGAGCTTCAACTCCATCTCCCTGACAACCACTTTTTCTCCAACATTTCTTGAATCTCTACTTCAAGCAACCATTGTTGAAGACCCAACTGTGAGAAGACTTGCTCATGAGATTCTTTACACACTGATTGATCGTCATGAAAACATTCACAAGCTTGGTGTAAACGGAATCTTAAAAAGAAGCAAGAAAATTGACTTAACCACTGAACAGTGCTCAAAACAGGACCTCCTTTTCTTCAGAAAGAACAAGGATGAAATACTATGGTATTTGTTTGAAAGTGCTTGCATGCTTTCAAATTCAGTGGAAAATCTTCTAGCTATCTACCTAACCATGGCCGTTATAACTATAGAGGTTGGAAGTGACCTTGAACTTATTTCCAGTGTGGTACAGATGACATTTGGATTACAGAAAGTTGCATTGGATGATGATTTGGTGTTACCAAGTATGGTTCGTTGTGCACTTCATGCACTTGTAGCAGGGTATCTCTGTGTGGTTGCTCAGTTGACTGGAAATCAGGTCCTTAAAGACTATGTTTCTCTTATCACCCATCTGAGAGAAAAGGAAGCTGATTTTCTGACCCCAGAAAGAGCTTTGAAACCTGCTGCCAATTCTCTTATGATTTCAGCCAACAGCTTTCCTAAACATCTCCTATTTGATATTTCAAACATCACTGAGGCTTTCCCTTTGATGGCAGATGATGGTAGATTACTGAAGACACCATACAAACACCAACCCCTAAAAGGGGTTTTGAATGATCATTTTGAGAGTGAATCAGAGGTGTCCAATATCAACAGTGAACTTGACTCAAACCTTCCCGGAGTTCAACCTTTAACACCAAAGGAAAGGATAACATTTCAAATGCTAAAAGATGTTGTGTCAGAAAAATCATCACGAGCTCTAAAGGAGAGAGGTAAAGATGCCAATTATTTAGCTTCAAGTTTTAACAAAATTGCAGATGATGCAAGTGCCAGAACACTAGAATTTAATTCTAAAGTACTAACTGTGCTGGATTCACTTAGCACCCCTCTTCAAAGTAGGGCTCTTAGTATATCAACACAAAGCCTGTCTTCAAATCCTGTAGAAGAAAGCTATATTATGAAGTTTTCTGGACAGTATGTTTAT
>Scl24
GTCCATGAACAGTTGAAACTTGAACAAGAGAAACGAAGTCGCTTTGGGGATGATAGGGAGGAGAGTCTAGTAAAAGAGAGTGAATCAAGAGAGGCTAATTACCTCCATAAAATAACAGATTTAGAGAGTGAAGTTCGCCAAGCGAGAAAAGCCGAAAGGGATGCACTCATTGAAAATGAAAGACTCTGTAATCAGGCCTCCAATTATGTCAAAGAAATTGAGCAATTTGCCCATAGTAAGAAACTTCTCAGGGATGAAATCAGAGAACTCAAGTACCGAGAATCTAAATATTGTCAAGAATTTAGCGATCTTGAGGAGGAGAACATCAATCTCCAGAAACAATACTCAACTCTCAGATCATCGATGGTGGAGTTTGAATCCTTGAAGGTTGAAAACAAGAGTTTGACGGATGAAATGGAGTCGTTACAACTCCAACTTCAGGTAGCCTGTGAGAAACGGGATCAGTATGAGAAACAGCTTAATGAGTCACTGGAATCTTTAAAGGAGCAACGTGACAGAAACTCCTTGCTGCAGAAAGAATTGCAAGAAATTCGCCAGCGGCAGTCACCCACAGTTAGTAGTTGGCATGAGGAAAGCCGGTTTATTGGCATTGAAAGTCCTGAGAAGACTGACAAACCTGAACAAGTTGTGGAACATCCTTTAATAAAAAGCATCATCGAAGAGTACAAACCTGTCCCTGGGTTGGTGGAAGATCTCATGAGGGAACTCCAGATGTCAGAAGTCAAAGAAATGAGCCACAAGCTTGAACAGCTGAGCAGTGAGAAAACTGAGCTCACCAATGCCTTGGCTAAAAAAGAGAAGGACGTCTTGAAGTTGAAGGAAGAATTTGACGCCATCCAGACTCTGACTGAAGCAAAGGTTCTGTGTGAAACATTAGATGACAGCGATGATGGAGTTGAAGAGAGAGAAGCTTTTAATTCAAAGATAAACAATCAATTGAAAGAACTTGAAGAGGTGAAAAAACTCTTGAAGAGCTACCAGATGAAAGATAACAAGTCCCAAGCTGTGATCAAAGAATTGAAAAACGAGGTAGATGGCTTGAGAGCAAAAGGGGCTAGCTTGCAAACAAAATCTGATGAGGCAACGTTCCTAACAAAGAGAGTCAAGGAGCTTGAAGAGGAGTTGTTAAATTTAAAGAACAAAGGCATTGAATCTGAAGAATTGATTAAGAACCTTCAAGAAGATGTTAAGTCTATGAGTGATCTTGCTGGAAATGCTCAGGGAAGTCTGAACTGCACCCAAGATGAACTGAAATACGTCAGTGAAGATCTGCAGCGGCTTTATAGTCATGTTTGCTCAGCAAATGGAGATCACCCAGCCAATTCATTCACCAGAAAAGAAAAGCAGGAAAAGGCATCAAATTCAGCATCGCAAATGGAAAGAAATACGGCAGATTCGACAACAAAAGAAAGTTCTGCGGAAGTGCGTCAGTCACCAATGGGAAGTGAGAATCCAAATGAGACCATGGAAAGAGGAGACCCTTATTCCTGTTACAGATTGATCAGTTCTGTGCGTGATCAAGTGAAGTTTTTGAAACAAGCTGTGGAAAAGACAGTGGAAATTTCCAAACAGCATGCACTGGAGTATCGGGTAGTTGTCAGCGATGACGAAGCTAGTAGTGGAGAGGACAGTGATGTTCAAAAGCAGCAAATTGCAAAGCTCCAAAGTCTACTGACAACCAAGCGGGAACAGATCACTACGCTGCGGACAGTTCTGAAGGCTAACAAGTCTACCTATGAGGTGGCACTGGCAAATCTTAAAAGCCGTTACGAGAATGATAAAGCAGTCCAGTCAGAGACAGTAGGCCAGTTGAAGAGAAACCTGAAGGCAATGAAAGCTGAAGTATCAACATTCGCCTCACTTCGCAGCATGTATGCCACTCGGTGTGAGGAATACCTGATTCAAGTTGATGAGCTACAACGAAAGTACGCTGCATCTGAGGAGGAGAAGAAAACTCTTAATCACCTCCTCAAACAAGCCATTCATCAGAAGATTGATTTGACACAGAGACTTGAGGAGTTTGAAATTGCAAGAGAAAGACTGCGTGCTTACACAAGGAAAGGAAGCAAGGCCAACCGGTCAAAACCAGTTACTCGTGTC
>Scl25
ATGAAAGGATACCACCAAATAATCATTTGCGTTTTAACCTTCTGCATGTTCAAAGTCACCAGCCAAAAAAGTGCAAAATCAAAACACTGTGATGCATTCCGCCGCTGCACATGGACGAAGGCACCCACTCTATTCGTTAAAGTTCCAACACAAAAGGTTGTATGTTTGATAAGAAGCAACACGGGTGAACCGTGTACCATGGACATCCACCAGATTTTAAAATTACTACCAGCCAGCAGGGATGTCGTGCTCTACCTTGCCACCGCCTGTTTAACCCCGACGCAAATTTCTGTTAACAATTCTTTAAATGTCACTAAGAAAAACTTCATATTCTACATGCAGATTTTGGGACGTTGCAGCATTTCAGTAAAGGCCCTGTCTGTCTGGGGGCAAGCTACAGATTTTCGGGTGTTTTACGCGTCGGAGAACACAACTTTGCTAGAAAGAAACAGAAAATTAAAAGCTAGCTCTCCTCGAGCACTGGAAAACATTGGTACTCTAGTAGTATACAAATCTCGCCCACGAGGCATTCCGAACATTTTTAGAATATACGCCTGGCCAAAGATGGCTGAAGTTTTATTTTCCAATCTACAGCTTTCGTCAATCCCTGCAAAGCTAAACAACACCATGCCGCTACTTCAATCTCTAGAAGTTCCCCACAACAATTTTACAAAACCACCACCTTTTCCTTGGTGCAACACCACCCTTGAACTGCCAAGAGGACTGGAAAGAACGCCAACTGCAAATCACCACTATCAATTCGGCACCATCGTTAACCCGAAGCTGTACCGACGATTCTTCGACTTGTCGTATAACAACATCGTAGATTTAGCGACTCACGAATTTAAAGGACTTCTAAACGCGTTAAATCTGGAGGGAAATGGACTAAAAGTAGTTGGACCAAAGTGTTTCCTCGGTTTAAAAGGAATACAGGTAATAAACCTACGAAATAACGAGCTGAGTGATTTGCCTTCACATTTATTCCAAGGACTCCGAAGTCTCCTAGTATTACGATTGGACAACAACAACATTTCGTCTTTACCAATCCAACTTTTTAAAAACCTGACAAACATCAAAAGAATTGATTTAGGAGGTAACAAACTGGGCTACGTTCCAAATGAATTGTTCAACAACTTAAAATCTTGTGAAGTATTGAATTTAAATGATAATCAAATCACTGTAATAGAAGATGACGCTTTCCCCACCGATTCAAGTTCTTTGCAAAAGATTAACCTCCAAAACAACAAAATAACTCGGATTCCTTCATCTTTATTCCTGCAACGGCATGCCACAGATATAAACCTGTCATTCAATCAACTGACTTTTCAGGACCTTAGAAACCTCTTCAAGGAAATAGACCCGAACACGTTTTTGTACCACCATCGTGACACAGCAAGCTCCGCAGAGTTTAGACTAAAGGAAAGTTTTAATCACATCAGCTTCGCTAATAACAAATTTTCGAAAATAAACGTAAAGACACTCAACAAGACAGAGATAATTCTGTTTGAGTTTCTTCTACAAATTTACACAATCGACATGACTGGGAACCTCTTGGAGTGTGATTGCCATATCTTGTTCTTGGCTCGCTGGATTCGAGTACTGATGCTGAAGTATCCGCGTATTCAAAGGGTGCACTTTCAAACTTGGAAATGCACGGTTCCTGGCAAAGTTAACGATAAACCGATACTATCTGTACACGAAGAAGAGTTCAAATGCCAGAAAAATCTAAACAACTGTCCTCAAAGATGTTTGTGCTATGTACGAGCTATGGATGAAGCTGTGGTCATCCACTGCAAAGGAAGAAACCTTACGGAGTTGCCTTCCAAGGTTCCACGCGGTAATGTAGTTCTTCATGCAGAGAACAACAACATCAAGGAGATTCACCCACATCCTTATTTGGAAAACATCACAGCCCTTTATCTAACTAACAACGATATCCATGTAATAAACGAGTCCACAGTAGAAAAGTTAACACGAATCAAAATTCTGTTCATTGATTTTAACAAACTGACCAGTCTACCTGAGAATATCATAGACGTTAATTTCACAATTCTCGCGTTAAACCACAACTTCTTCAAATGCGACTGTACAACAAAATGGATGAAGCATTGGCTACGAAGAGAGGCAACTAGAATTCAAAACATGGAAAACGTTCTGTGCAACTCCGAGAATGCTCAGGGGAAACCAATTTACAGCCTACCAGATAATGAATTTGTTTGTCAAATTCCTGCAGACGATGATGCAAATCCGCCGTCCACAGGAACTGAATATAAAATAATCGCTATGATTCTTGCAGGTTCGCTGGTTTTGACTTTCATAGTTTTCCTGGTGATTTTCAGATACCACGGAGAAATGAAAGTCTTTCTGTTCACTCACTTCAATTGGCACCCATTTGATCGCATAGACGACTCAGACCCAAGTAAACTATACGATGCGTTTGTGTCTTACAGCGGCAATGACTACCGTTGGGTGTTAAACACTCTGTGGGACAGACTTGAAAATCACGACCCCCCCTACACACTGTGTGTCCATGACCGAGACTTCCAAGTGGGGAAAACGATACAAGAAAATATTTTCAAGAGCGTCGACCAAAGCAAGCGAATGATCATGGTGTTATCCAATAACTTCTTAAAAAGCGAGTGGTGCTTGCTAGAATTCCGCGCCGCACATCGGAAGGTTCTGGAGGAACGCACAAATTACATCATCATTATTCTGTTAGATGACGTGAATATGGACGAGCTTGACGAAGAAATAAAATTGTACATGCGCACCAACACTTATCTCAGCGTCAACAACAAGTGGTTCTGGCAGAAGCTGTGCTACGCTATGCCACACATAACGGTCAAACAAATAAGAGCGAGAAATCTCTTGGGTACTCCCCCAAATGTAGCATCGCAATCTGCGGCTCAAAGCGTGTTCTTAAATGAGGCATACGCTGTACCT
>Scl26
ATGGGTAAGTGTCTTTCAGTTTGTGTGGGGGACTCGTCTACAGATACCACTCAACGAAAGCCTTCACAGCAAACCACAACCACATCAGTAACTACTAGGACGTTCAACAATTCGTATCCCCAACATGCACCAAGTATTATGCACGAATCATTCAAGAGCAAACCAGCCGAGAAGAGTGTACCGGCGAAAACTAGTTCAAATGATATACCAAGAACGTTCCCCTTGCCGAAGCAAGAAGTTGACGAGTCAAAGATCGCCTCGCTGTTTGGTAAATATAAGGACGATACCGAAGACGCTATTCTTGCGGATGGCATGGAGAAGTTTTGTCAAGACTTAGGAGTTGATCCAACAGAGTTTATCGTACTTGTTCTGGCCTGGAAATTCAATGCCTCGCAAATGTGTCGCTTTACGAGAACTGAATTCTTCGAGGGATGCAAAGCTCTCAAAGTCGACACCATAAGAAACCTACAAAATAAATTTCCCGAACTTGAAGCAGAGGTAACAAATGATGTCGAGAAGTTCAAGGATTTGTATCGATTCACTTTCAAGTTTGGACTTGATGTGGATGAGGGCCAGAGAGCCTTGCCTAAGAACATCGCTCTTCCACTTTGGAAACTTGTCTTTTCAAGGAACGTGCCAGCTGTCCTAGATCGATGGTTTGCTTATTTAGAAAACAGACAACTGCGGGGAATTTCACGAGATACTTGGTATATGTTTTTAAATTTCACCGAGGCAATCGAGCCGGATTTCGAGAATTACGACGACTCAGAGGCCTGGCCAAGTCTTTTTGATGATTTTGTAGAATCGGAAAGAGAATTGGTCAAACAACTACTAAAAGATGACGCTGCAGCTATTCATGAGGAGAAACAGGAGAACGGAATTATCAAAGAAGAAAGCTCGTACTCCTTG
>Scl27
ATGGGCATGCTGCCTAAACTCTCAAGTAAGCTCGTCAAGTATTCATCCGCCCTTTGCCTTCTTCTTTTCTTCGCTGGGGCTGCAAATGGGATCAGAGAACGCTGGTTGCACCATACAACGGATGGAAGCATTCACTTTCTCGCTATCGCTGTTGCTATTGCTGTGTTGATTTCAATAGCTGCCTATCTGTACGGTTACCGAGATTTTGCTAGAGGATTCTGTCATCTGTGGATAGGCTTTCTCTTCAGCGTGTTGTCCTTCACGGAGATCGCATTCGACCATTTGATAGACTCTTTGCATGACTTGGACTCGACAGATATTCTTATAATGACCAGCACTTGGGTACATTGCTTCAAGATTTTATCAGAACGAATTTGCACCTCTCCAACATATGAATCGAAATTCATGACTACAGAAGAGTTCTTGCTTCTCCTTGGATTCCTTTCAGGGTCAACGGGAACAATGTATTTTGGTAGCATGCTCACAATCATTTCTGCAGTGATGATGCATTTGCTGGCCTTTCACATGAAATCGAGCGTTTCTCTTCTAAGTGCTGCCTTGCTGTGCTTTTTAGGTGGTGCATATTACTTTCCAGCAAGTGAGGTCAACTACAATCCATTTATCTTATCAGCTTTTATCATCTACCTTTCGTTTGAATCATTGGTTGACATTTATTTCTCTAGACTGTCCCTTTTGGAAACATGGAAAGAGTTTATCTTCCAGAGTAGATGCATTCACAGATTGCAGATTCTTGCTGTGACAGTTTTGGAAGCCCTGTTTTACACATTTAGTTCTCAGCTTATTAAAGATACTGAACTTCCAGTCTACAGACTACCGATATTTGTATTTTTGTCCATACCATGGGTTGTGTTTCATTTCATGTTTATTTTAACGTGCTGGGGATTTGTTGGAAAACTAGAAGAATGCACAAATGTGGTGAAAGCAAGAGGAGAGCTTAGTGACAATAGCATGTCGGAAGTAATGGCTTCCAAAGGTGTCCGTCACTTCTGTTTGGTGTCTCAGATGGTCACACTATACACACTTTCTTCAACATCTCTGATCATAGCATCAGCATGGCAGGAAACAAACCCAGTATTTATCAGCATGTTGTTGATCATTCTTCCTGTCGAACTACTTGTCTATGATATTCTTACAAAGCTTGGGAAATCTGTGGGAGGAACAGCCATTGGTTATGCTGTGGTTGCACCTGCACACAAGTACAGCCCAAGTGGTAATGCTGTTCTTCTTGAAGAAACTGCCTTCCAGGCTGTCAATACTAAGGCAATGGAACTGATAATCATTGTGTCCAGATTCTTTTCTGGTCATATGATTCACAACTTTGGAACAGACTTCTCAACAAGTGGGATTTCAGCTGACTATATTGAAAAGAAAATCACATCCTTTTTTGAGCAGCGCATCCTTCCAGGTTTACACTATGACACTTACATTCTGTATTACAGTGGGCATGTGACCAGTGATGGTGACTGGGCTCTTACAGAAAATAAAACACTCTCATTGGAGACAATCTTGAAGTGGTGGAGAAACAAAAATTCATCAACAGGAGCAAGGCTTCTGTTGTTTTTGGATACTGCTCACTCAGACAAATGGGTAGACGACATTTGGAAAATTGAAAATGACTTCATAGCAATTCAAACTGGAAAATTAACTGCTTCTTTTGACGAAGAGCTGGGAAATACATTTCCCTTGGGTGAGCTCACAAAGCTATGGGATGATTTCGACACCACTGCAGCAAAACCTGAAAATTACTGGGACAAAAACAGTGTGAAAGTGAAGCCAATTTATGGTGTTTCAAGGGAATGGTGTTGTTTTAAGTTTCATGAGCCAACAGTGGAAGATATTGCACAGCATGTGGAGCAAAATTTTCCTCGAGTTATCAAACCAATAACAAAGATTTTCACCCACTTGCCATGCAACACAAACATGCTTAGTGTGTTTGACTGGTTCACACATGGGTGTCGTCGAATGAAGATGCGATGGTTCCCTCCAGCAGTTTATGATACTGGACATGGATTTAATCTTGTGCGT
>Scl28
TCGACGACGATGGAATTCTTCACAATCTGCTACATAGTGGCCTCTTTAATGACCACAGGACGTTTCTTGGCTTCTGCTGAAGATGATTTGATTACAGTGAAAACACAATATGGATCGATTAAGGGAAATGTTCGTCGTTTTGATGACCTCAACATGCCCATCCGAGCTGTGGATAAATTTCTTGGGATTCCGTTTGCAGCGCCGCCTTTGGGTGAGTTACGTTTTAAGCCTCCGCAGCCCCCTCAGGCCTGGAACCCAGCTATTTACGATGCCTCGTATTTTAGGAACATCTGTATTCAAGATCCTGAGTACAATGAGTTCTTCTGGCCAAATTTTTCCATTCCACAAAGCGAAGATTGCTTATACCTTAATGTGTACTCGCCACATCGGGACTCGAGCTCCATAGAACTCTATCCAGTAATGGTTTACATTCACGGTGGGGGCTATGAAGCCGGAACCCCCGCCGTAAGTCCGGGAGATGTGATCCCCCTGTGGGGTGTCGTTCTGGTGACCATACAATACCGTTTGGGCCCTTTTGGGTTCATTTCTTCAGGTGACGAAGAGGCGCCGGGAAATTATGGGATGCTGGATCAGGTCAAAGCTCTAAAATGGATCCAAAACAACATAGAGCCCTTTGGAGGTAATTCGTCGGCGGTTACCGTATTTGGTGAGAGCGCCGGAGGGTCCAGCGTAGGCCTCCTGCTGTTGTCCCCTCTCACGAAGAGCCTCCTTCACCACGCAATATCAATCAGCGGAGTGGACCTCTCCCCTTTTGCCATTGGTTCAAACGAGGATGTATGGAAACAGAGCAAGACAGCTGCCAAAAAAATGGGTTGTAACGTAGAGAAGAGCGGTGACATGATCAAATGTCTACGTTCGATTGACGCTGCAAAGTTCCCCGTTAAGGATATAAATGTGTGGAGGCCCATAGTTGATGGAAACTTTCTACTAGACACTCCACGAAAGCTGAGAAAGGCTGGAAAGTTCCATCATGTCCCATACTTGGCGGGGTTTACCAGCCAGGAAGGCTCCTACTTTTTCCCACGCCTCCTCGACAACGCATCGCCTGAGAATTTCCTTCAGCGAACGAAGTTGGTATTTTACAACATTGGCAACGAATATGGACAGATGTTGGACGGAGACCTTCCAAAAAGTCTTCTTGATACCTTAATGTTGTTGTATACACCGTGGCCTGATCAAAATGATCACATCAAGGTGAAAATTGCATTAGCAGAGGAAGTCGGAGACTTCACCATGAGTGCCCCAACCCACGCAGATCTGGTTATTCACAGTAAAAACGCCCCTGTGTTCATGTACGAATTTGCCCATAGCTCTACGCTTAGCCTGAGGCCCTCATGGAAAGGACCTGCACACAAGGATGACACCCCGTACCAGTTCGGCTTTCCTTTAATGAATCTGACCGTTTTACAACAGTATAACGAGGCGGACCGAAACCTAAGCTACCTGTTAATCACGCTTTTAACAAACTTTGCCAAATATGGTAACCCGACTCCCCAACCAGTCAGCAGTGTATCGTGGGAAGGATTTAACTCGAGTCACATGGTGTATTTTCGTATCCAATCACAGCCTGAGATGGCAGTCAACTACAAACCAACCAAAATGGCGTTTTGGAATGAGTTCTATGAGAGGATGTTGTTAGAGGAACCTCATACATGCCAGGCTTTATCTGGTGCTCTTAATAGGTGCTTCCTTGTCCGTAGCTTGACCGTGTTTTCTTGTTTCTTCTTGTCTTACATGATTTTTACT
>Scl29
ATGGCGTCAGAGGAGAGCTTACTTTTCTGTGTTCCTGAATTTTCTTCCCAAGTTTTCTCAGGGCTGCACAGCCTTAGGAAAGATGGAAAGCTCTGCGATATTCAACTTGGGGTAGGTGATTTCCATTTGAAGTCTCATCGTGTGGTTTTAGCTGCTGCGAGTAGCTATTTCAATGCCATGTTTACTGGAGACATGAAGGAAAGTCGACAAGATGAAGTCATCTTGTTCGGCGTGGAATTTTCAGCTTTAGAGGATCTGGTGAACTTCTGCTACACGGGAAGGATTGAAATTAACGTAGATAATGTGCAGAATCTACTCTGTGCCTCTAATTTGCTGCAGTTGACGAGTGTAAAGCAAGCGTGCGTTGAGTTTCTACACCGCGTTCTTCATCCGACGAATTGCCTCGGCATCCGGTCTTTCGCTGATACCTATTCGTGTGTAGATCTTGTGGAAGCAGCCGATGTTTTTGCTGTGAAAAACTTCTCTGAGGTTGCGAGGAGTGAAGAATTTTTGAGCCTGGCCCCCGAAGCGGTTGTGGAGATGATCTCGCGGGAAGAATTAAATGTCCGCACAGAAGAAGAAGTTTTCGAAGCAATTTCAGCTTGGGTGAGAAGAGAAGAAGACGAGCGCAAAGATTTCCTTCCAGAATTGCTCAAGAACGTGAGACTGCCTTTGATTAGCCCGCAGTATCTATGCGACAAAGTCTCCAGCGACGAGCTGATAAAAAGCAATTTAGCATGCCGTGACCTGGTAGACGAAGCAAAGGACTACCTTCTTATGCCTGAGCGGAGATGCAAGCTTCAATCAATCCGCACGAAACCAAGGCGATGCAGTGAAGCTGCGGGTTTGATTTATGCCATTGGCGGCCTTACCTCCTCTGGGGAGGCCCTTAGCACTGTGGAAACGTATGATACTTTGACCGGACAATGGCTGCCTGGCCTGCCTATGAGTACGTTGCGTACCCGTGTTGGTGTAGCTGTCCTTGATAATAAATTGTATGCCCTAGGTGGATTTGATGGGCACAAGCGACTAAGCACGGTGGAATGCTTTAATCCACAGTTTCAAACATGGAAGGCAGTTGCTCCCATGAATACACGCCGCAGTGCTCTTGGTGCAGTGGTGGTTAGCGGAAGGATTTATGTTGTAGGTGGGTATGATGGCCACATCTCGCTAAGTACTGTAGAGTGCTATTCTCCAGCTGCCAACAGCTGGAAGTTTGTAGCCCCAATGGGGACGCTCCGTAGTGCTGCTGGTGTCACAGAGTTGAATGGAAAGATTTTTGCCATTGGCGGACACAACGGCTTATCAATATTTAACACCGTAGAAGTGTACAACCCACAAACTAACACATGGGTGCAAAGTCCACCGATGAGTGTTCGAAGATGTAGAGTTGGTGTTGCCACCTTAAATGGTCGCATCTATGTGTGTGGAGGGTATGATGGCAGTTGCTTTCTCAACACTGTAGAGTGTTTTGACCCAGAGACTGGACAGTGGACCTTTGTGGCCCCCATGAATACTCGTCGCAGTAGGGTAGCTGTGGTAACTCTAGGTGGAAGGTTGTATGCGATTGGAGGCTACGATGGCTTGTCAAACCTTAATACTGTGGAGTGCTTTGATGTACTGAGCAACAGGTGGACCCCTGTGGCATCCATGGGCATGCATCAAGGAGGTGTTGGAGTAGGGGTACTTCCTAGAGGACCATTTTCT
>Scl30
ATGGCGGACTTCTCGAGTGAAACTAACAGCGCTGCATCTGTGCTCCAGCAGCTTCTTCCATCAGTTAAGGATGCTAAGGATTTAAAGCTTGGACATAATCTGTGCCAATTATCAAATTCTGGGGGTGACCCAGTGCTTTTCCTTCTTACTCAAGGCGTACATGAGTTCTTCCGTGGTAACTTACACAGTTGTCTGTCAAATTGTCAATTTGTGATTGACATCTGCTGGGAGAAATGTAACACAGGTCACTGGAGGGATGTGAATGTAATCTGGAGGGAGACATATTCATATGCAAGTATGTTCAAGGCCCTTTGCCTTTACGGCATGGGAAGACAGACACAGGCCATGAAGGCTTGTGACATGGGACTTCTGTTGGGGGCCCCCATTTTGGACAACATTCTGACACGGTTTGCAACTGAGTTTCAGAAAAATGTTGTGTCAAGGAGTTTAACTGATAGAGACATAGCAGAAGGTACTGCACAGGCTAAAGGAGATCAAAAAAACTGTTCATTAGCTTTGACATCCAAAGAGAAAAGGAAGTTGAGGGATGAACCAATGAATCCTCAGCAGGAATCAAGTGGTGATGAACATTCATCTAAAAGAAGCAATTCTACAAAGAGAAGGAAGGGTATTGCGAATATACCCATCATTTTCAAGAATTATGAAGTGGGCCATGTTTGTTGCCCATCAATAGAAGCATTTCTTACAAATTACATGCAGAAAGACAAGCCTGTAATTATACAAGGAGTAATGGATCACTGGCCTGCAAGAACAAGTCATAGATGGGGTATCAGTTATCTTAAGAACATTGCTGGCTGTCGTACAGTTCCAGTGGAGCTGGGCTCACGTTACACAGATGACACATGGACGCAGAAATTAATGACTATAGGAGATTTTATTGACAAGTACCTCAGTCCAATTGAAAATGGACAAGAGTCAGAGATTGCTTATTTAGCTCAACACCAATTATTTGATCAGATCCCTGAGTTAAGAAGGGATATCATTACTCCTGATTACTGCTACCTCGGGGAAGGTGATAATGATGTTATCATTAATGCTTGGTTTGGACCTAAGGGCACAATCTCACCCATGCATCAAGACCCTTATCACAATCTATTGGCACAAGTGGTTGGAGAGAAATATATACGACTTTATTCCAAAACTGAAACAGAGAATCTGTATCCTCACAAATCTACCTTGCTAAATAACACAAGTCAG
>Scl31
GACGTTCCCATGGCAGCCGCTCGCGTGGATGCCTTACGAGCGCATGGTTATCCTCAAGAAGCCTTACAATTGGCTGTCGCGGTAGCGCGTGGTATGAAAGAGGAGCAATTGGAAAAAGTTTACGAAATGGAAGCTTTGTTAGAGAAGTTTACCGAGGACGACATTGCGGAGAAACTTTGCGAAGAAAGTACAGAAAAAGATGGATTTATAGAGGGATGGATTGGACATCAGCTCGATCCAATTGTTGTCCTGTATGACACTCTCACCGAGGAAGCCATTGGGTCTCAAGAAGGTGAATCAGAGTTCAACAACAGCACAGAATTTAATGATGTTAAAAACGTCACTAACATTCCACTTCCAGAATGTGGAAACGGAAATGACACCTTCTTAACATTAGCTCTTGAAGTGGCCCTTATGGGGCTAGGACAGCAGCGATCTATCCCCGTGGGATTCTACGCGCAGGACAAAGCTTGTCGCCAAGAGGAGCATCTGATCGCGCAGCTGAATCTTCTAAACTTTGACAATGTTCTGTACCCTGTCCTCAAAACGCAAACTGAACTTTTATTGAAGAGTGGGCCATTCAGTAGCCTGGGACTTGGAGTGCAGAAAAACTGCATTCCCATGCACACTTTTGCGCGATTTTTATTCAGCAACTTGATGCAGAAGGATTTACATCTTGCCTTTGAGCTTGGCCTCCGTGCAATGCGTTTCTTGGGGCTGGATGACTTCCCAGGGGACATTGCGGACGAGGAGATACCCCTGGTGGGTCCTACAAGGTCCACTCGATTGTACACTCTAGGACATTTGCAGTCCCAGCAATGTGAGCTAGCATCGCGCCTGCTCCATGCTGCTAAGGACTCTTCTGAACGTCTGCCGGCCATTCTACAAGCGTCACAACTGCACGTACACTCTGCAACTCAGCTATTTCGTCTGGCGCAAGACGCTTTCAAACTGTCCACCGATCAGGCAGCAGAAACACACGACCGTGAAATGCTTCACTTTGCAATGGAACTGGGTCTTAAAGTGCTACGGATGACGCTGCACGCTCACAATTGGAGGAGGCGTGACATAGTGCAGTGGGTCATAGAATGCGCCGTAGAATCTGGCACATCTGCCCTCAGCCACATCATGAAGAACTGGAGCACACTGTTCACTCCAACAGAAGCCACGTCTCAGGTAGCCACTGCTGTCATGGCACCTTCAACGGCGGCGCGTCTTGAGCTAACAATAATTGAGAAGGAAGCACTCATGTGTTGTGCTCGAGCCTTGGCTCTGCAGTGCGCCAGTCGAGACCCACAGCACTGCTGCCTCTCCACGTTAACGCTCTGCGAGAAGAACGCTGCTGCCTTTGAGACAGCTTATCGCTTGGTTGTAGAGTCGGCCGCCTTGATTCCACCAACACAACTCTTCGCCATTGCACGCTACATGGACTACCGCGGCTATCCTCAGAGAGCTTTCAAACTCGCCACTCTTGCCATGAAACACTTCACCCTCGCTTACAACCAAGACAGTCACCCATCTATCGGAGATATTCACTGGGCATGCGCTCTGTCCCAAGCACTTGGCTACAACGAACTCACCCAGATTATTCCACTCATCGTCAAAGCAGTACACTGTCCAACGGTGCTGTCAGATTTGCTCTTCCGATGCACCCTTGCAAAGGCTGCCGTGGAAGAGGCCCAGAATGGGCAATTCTACTTCAAGGACAATAGCAGAGTGACTTGCGAGGAGGAGCCTTTGAGGCAGCTCATGGAGGCCACCATTAGCGCATATGTGAACACTGCACATAGCAGACTGAACCACATAAGTCCTAAGCATTATATGGACTTCATCACATTCCTCAGCAAAGCACAGGAAACTTTTCTCTTAGCTTCTGACGGAAATGGACGCTTCAATGCACTCATAAACAATATGAAAGTTCTGTACAAAGGAAAGAAAAAGCTAATGCAGCTAGTCAAAGAAACATTCGGT
>Scl32
TGGTACTGCCCTGAGGGCACTGGACATGACTGGCAGCCTTGTCCACGGGGAACCTATAGTCCAGTTGAATTCCTCTCCCGGGAGGATCAATGCAAACCGTGTGAACCCGGTTACTTTTGTGCGTACCTGAACAGCACAACAACTACAGGAGAATGTGATGCCGGGTTTTTTTGTCACAATGGTTCTGACCAAAGACAGCCTTCTGGAGGTCACACAGGTTACGCTGGAATCTGTCCAAGTGGTCACTATTGTGAGCAAGGTGATCCAAAGGCCCCTGTGGCTTGTCCTGCTGGTCACTTCAATAACGTAACGCATGCTCATTCACTTCGAAATTGCTTAAAGTGTCCTGGAGGGCAGTACTGCGAGGAAGCTGGTCTTTCGTGGCCTAGTGGCCCTTGTGATGCAGGATATTATTGCATAGGAGGAGCAATATATCCAAATCCAGATAACCAGTCTGAAACTGGAGGTCCTTGCCCTCCCGGTCACTTTTGCCCAGTTGAATCTCCTTCTCCATTTGCCTGCCCCGGTGGCACGTACAATTCCCTGTGGAAACAGAGTCAGTGTCTTGTCTGTCCTCCTGGTTATTTCTGTCCAAATGCCTCAACTAACTTCACTGATTGCCCTGAAGGTTACTATTGCCCCAATGGCTCGGCATTCACCGTTCCATGTCCTAAAGGTAGTTACAAAAACTACACTTTGGGCGATAAATTGGAAGACTGCAAACTCTGCCCAGTCGGCATGTACTGTGAATTGAATGGTTTGTCTCGACCTTCAGGCTTGTGTGCGGGTGGCTGGTTTTGCACTGGTGGATCATGGCAAAAGAAGCCACTTGATATAAGTGATATAGCAAATGGGACGGGTGTTTGTCCATTGATTGGTCAGATCGGTGGTTTCTGCAAAAAAGGTACCTTCTGCCCAGCTGGCTCTCATGAGCCACTTCCTTGCACGCCAGGCTACTATTGTGAGACGGATAAGCTAGACAGCGAGTCTGGGGTTTGTTCTGCTGGTTATTATTGCAATGGAAGCACAGTCTTTAGTCATCCTATCAATCAAAGTAATGGTGACAGATGTCCGAAAGGCAATTATTGTCCAGTGAAGAGTTCTTATCCAACTCCGTGTCCACCAGGCACTTATGCAGATACTGAATACAACCAGTTCAGAAACAATTGCAAGCCTTGTATTCCTGGTAAGTTCTGTCCCACGTACGGACTAGACTATCCAGCCGGAAATTGCTCGAAAGGGTTTTACTGCCCTGCAGGAGAAACACAACAAAGTCCCCCAGACAAAGAATGCCAGCCTGGTCACTTCTGTCCTGAAGGAAGTGGACTTCATAATCCATGTCCTGCTGGGACTTACCAGCCATATTCTGGACAAGAATTCTGTTACACATGCCCAGCTGGAAGTTATTGTGATCCTGATGAAGCAAGAAAGAACATGTCTTGTGAAGGAAACGTCTCTTGTGGAGTAATTGCGCCTTTAGACTGCCCTGCTGGTTATTTCTGTCCAAATGGGACTAAATGGGCCAAGCAGTTCCCATGCCCTGTGGGAACGTTCGGAAATGTCACAAGTCTTATGGAGGAGGACCAGTGTGCCAAGTGCACGAAAGGTTACTACTGTCACAAGTCAGGTATCACACATCCAACTGATACATGCCATGCAGGTTATTATTGCATAGAGGGTGCAAGTGTTCCAACCCCAAATGATACTATAACTGGAGCCCCTTGCCCAGCCGGGTCTTTCTGCATCGTGGGGTCGCATAAACCAGAGCCATGTCCAAAGGGAACATACGGACCAAATCAAAGGCTGCAAAGCCGTTCCGGATGTGTTGATTGTGATGGAGGAAAGTACTGTAGTCATGAAGGATTAGCGGCTCCAAATGGTTCCTGTGATCTTGGATATTTTTGTGAGATCCGTGCAATAAGGCCCAACCCAGTTGATACATCTCAAGGAGGTGGAGTCTGTCCTCGAGGACATTACTGTCCAAGAGAAACAACCACACCATTTAAATGTACACCTGGCACATTTAATAACAAGACCGGCGCAACTGAGCCATCTGACTGTACTCCATGTACACCAGGAATGTATTGTGAGGGATACGGTAACACTTACCCAGACGGACCTTGTGATGAAGGATGGTACTGTGAAAGAGCAGCATACTCAAAGAGGCCTATTGCTAATGTGAATTTAACCTTCCACAACTCTATGGACTTTACTTGCCCACTTTATTCCGTGAACTTTACTGGAGGTATTTGTCCTCTCGGTCACTTCTGTCCTGAAGGTTCTGCTGAACCCAAACGTTGCCTCAAAGGACGTTACTGTGGTCAGGAAGGGCTTGCAGAGCCCGAAGGTAACTGTACAGCTGGCTACTTTTGCATAGGTGGTGACATTATCTCCAATCCAAGGAATTGTACAGCTGGGTACTACTGTCCGGAAGGAACAGAAATTGAGATTGCTTGTCCAGTTGGAACATTCTCTCCATATGTAGGAAAGTCAAAAGAAGAAGACTGTTTGAACTGCACTGCTGGGTACTATTGCCCACTACCTGGAGCGACAGAAGTGTTGTTTTTATGCTTGCAAGGATATTACTGTCCGAGTGGTTCTACGCATAATTCCACTGTGATTTGTCCTAGAGGAAGTAGTTGTCCCACTGGAGTTGGACAGCCGCAGAGCTGTGTTCCAGGAGAATATCAAGATGAAGAAGGACAATACAAGTGTAAGGTTTGCCCTTCTGGTTATTACTGCGATCCAGCTACAAGTCTTACAGGTGTTATACATCCAACCAAATGCCCCGCTGGAAGTTACTGCACACGTGGAACAAGGACTGAGAAACAATTCCCATGTCCTGCTGGCACATACAGTAATGAAACAGGCTTGGAAGGACCTCAACAGTGTAAGCCCTGTCCACCTAAGGTCTTCTGTGGCTCTCCTGGGTTGACGGAACCTACTGGACCTTGTGCAGCA
>Scl33
ATGTCGGAAATCGTGGACTGTATTGCTTTCATCGTTCAGAAAGTATGTTGGAGCCTCGGTGTTTGTGTGCTCTTTATTGCCAAACGTTTTGCAGATTTGTTTGGGTTAATATTCAACATCCTTGCTTGTCTAACCATTGTGAGACTACCCTTTATGTTGATGCAGTTCTATCACATGGACTCAATGGCCGAATGGCGATATGTGGGCTTTGTCCACTTTTTGTTCTTTCTGGTAGACATACCATTTATTCTCATGTTCATGGTTATGGTCTTGTTTACTGGGGGATTAATTCTTATCCCACTTGTCCGTGAATTCAAGGCAGATGTTGAGTTTAAAGATCTCACAAGGAAAGAGTGGGGAATATATGGTCTGAAAGCATTTGAGCTCCATGCAATCATTGGAAAGAATTTCTTTCGTCTCATCTGCGACATCTTGTGTGTTCCTTTGGCCATTATTTGTTTCTTCTCATGGAGATGTTGCATTTTTGTCAAAAAACTTCGAGAGAAGAACTACAAGTGGAGAGACTTTGGATGGAGAAAAACTTGTATTAAACAATTTTTACAACTCTTGGTCGATATTCCTTGCATTTTGATGGGTATGCTGGTTATGATGACATGGCGAGCCCCATTTTTAGTCAGAAATGTGAACGAGTGCCGGATAAGTGGTAAAATATGGAATCTATGGAGATTTAAGGTTTTTCCAGAATTTATATTTATTTTTGTTGATTTTTTTTGCCTGTTGCTTTTTGTTTTAACCATAATAACATGGAGATTGCCTTTTTTGGTGCACAAGCTTTACCATGCAGAGAAAAAACAATGGGAGGTGCGAAAAATCATCGGTGAACAATTTCTGTTGATATTTGTTGATATTCCCTGCATTTTATGTGCCTTTACTGTGTTCATTACCTTATGGAGAGTTCCCAACTTTATCAGAAACTGGGAAAGTGACCAATGGAAAACCAGGAAAAACTGTTTCTGTCAGATGGGATTGCTGCTTATCGACTTTGTCTGTATTCTGTTGTGTTTGGTTGTCATGGTAACCTTGTGGAGATTATACCCTTTAATTTGTGATGTCAAGAAGTATTATTTGAGGCCCCAGAGGGAACGATCCTGGAAAATTCGAAAGTCCATTTGTAAGAATATTGCTTTCTTGCTGATAGATTTACCAGCCATATTTCTCTGTCTTATCATATTTGTTACAATTTTGCGGTTTCCTAAGTTACTGTCCAAGCTTATCCAGTCTGGTAATTTCTTCCTGGAGTTTGCAATGACAGTTTACTACGAGGCTGCCATGTTGGTTGTGGACATTTTCTTTGTCCTATTGTTTGTGGTTCTGTTCTGCCTCAGGCCCATCCAAAGCTGGGTCCATCTGCTGGAAGACGAGGAACATAAAAAAAATCGCATTCTGAAGCACTACATGCAGTGGGTACCTGATATCCTAGAGAAGCGCTTCCAGAATCGGAGAGAACTAGAAGGTATCTTTTCTACTTGTTTAAAGAATCGTTCACCTGAGGTAAAGCTCTGGAATAATCTTCGAACTGTCAATGGAGATTATTTGGAGGAATTGGAATGGATTCGAAACAAAGTGAGAAAATACGAACTCGATGAGGAATTCGGATATTTGATTGATATGGTCAAATGGTGGGAGAAAAAACGGATACACAAGCTGCTGCGCTTGTACAAATGTGAAATGAATTTTTTGCTCCGCCGCAATCTCTCCTCTCACAATAACAACCTGGCAAAATTTAGAAACGAGATGTTGCGATATGAGAGTCACGTGACCGAGCAGTATCGCGCCGTTGAAAAGTTCACCATTCCTAAAGTGCCGCTGTGGAGTGAGGAATGCGGGCTCAAGACGCGCACGCGCAGAGAGACTCAGCAAACTTTGATCGAATGTCTTCCCAGTGGACAATTTTTCCTTTTGGTGCTTATACTGTTGAATTTAGCTCTGATTTACCGCGGGCCCGCCTTGTTGAGGAACCTCTGCCAGCGTTGGTATGACCGGAGGAACGCAGTGTTGAATTCTTGTAAAGAATATTTTTGCGATCTCGTGACCATGTGTAGAATTGTGTTGGTCTTGATGTTCCTGTATCGAGCGCCTTTCCTGATTACCGACATTACAAGAGACATTGTTTTCAAACACAGTTGGCGCGCTGTTCGTGAGACGGTCAAAAGATATCCAGCCATGATCTTAGAGGACCTCGTCCAGCTGATGCGTTTTTTTCTTAGCTGGGAGAGTGTGCGCTTCGTCTTCACTGCTTTTCTCTTTGGTCTCCTGATGCCTGCGGATTTAATTTTGACCATCATGAAGTTTTTGTTTTCGAAGGACTGCGCGTATTTCGTCACGGCTGTCTTGTATGTGATTTTCATGGCTTTTCCGTTCCTCATACCGTTTTACATCAGCCAGAGAATAGACTCTGACACATTGACAGTCGTAATCAGCGCATTCGCTGTGATTTTGTTGATGGTTTTGGTGATAATGGTTGTCCTTTTGCTCAAGCATAGAAATCCATCCAACAGACAAATGCACGTTCAAGCAGACGCGCTTTTAATTGAACCAACGCCCTACGACTACGTACGATTTAACTGGACAAACATTCACGTGATCATATTTGAAATCGTTGAGTTATTACAGCTGTTAGCGTTAGTGTTCGTGACAAGTGATCTACCGATGCCTGGCGCAGACACTCTTAGCACTGCTTCTCAATATTTGCTTTTGAACTTCGCTTCTTTTAATGTGAAGCTGTGGCTGACTTTCTTTATATTCATAGTGTGGTTTTTCTGCTGCGGCGCGCCCGTAATCTTGGAGAGCGTTCTAGAGCATCTACCCAAGGGATCATGCGCAGGACACATGGGATGGACTTTGTTCTTGTCTCTTTTAGCCAACACCCTGTTTGTAACAATTGTGGAGAGTTTCCTTGCCTTTGTAGCCTGCAAGACCAACGATTGCCCTGAGCTTAATGCGACTGTAATCGCGAACATTTCGAGGGGAAATTACTGCGTACCCGTTGTTCTTATCGAAGAACCTAGCATGGAATGCTGGGAAGGAAGCCATAAGGCCATCGCCTTCCTAGGCCTCCTGGGATTGGTTTGGTACTCGTCCACTGCAATCGTTTTTGGGACCAAATATGGCGATGTAGAACACCCGGGCCAGGATTTGAAATTTTCTCCCGCCTACAACATATTCATTAATTTCGTTAAAGCGTTAATGGTGGGTGCGGTCGTTTTGGCTGCGGAACATCATATGATCGTGTTGTCCCTGCTACTCGTGGCGAATCTAGGTGCGATTATTTTCACTTTGACATTCAGGAGGATTTTCAAGTTTCAACTGTCAAATTCTTTGGTGTTGATCATCTGGCGCGCAGTAAGTTTTATTTGTGCTGCCCTCGCAGCTGTGGCAGCTCTTGTTTCTAAAATAAGAAACGACCCCGACTCTCTTCTACCTCTTGTTATTTTCCTCGGTGGCTGTCTTCTGGTGATACTCGTCGCTCTCATTGCATCAATTTACCTCAGAAATCGAAGGAGAACTCCCGTAGAAGAGCAGCGCAGAACATTCCGTCAAAAATTACTGTCGTTGGAAACAAAATTGGTTCAGGAAAACTATATGATAAACTCTTGGACGAAAGGCCGCGCCCAATGGAAAAGACTGGTGAAGAACGTTTACGAAGCACAGAAAGCTGACCGCTCCGTCTCCCCGTCAGTTTATGCACACCTCCAAGTACCAGCCCTTCCATTCCCTCCACCTCCCCTAGAGGAAGGACAGATAGCTGAAGCAGAACCAAGTATTTCAGCTTCCCTTCCCCCTCCCCCTACTTATGATGATCTGTTTCCCAACATCATGGGACCATACGGTGTTCCTCCCGTCCCTCCACCTCCATATACTGAAGGGATAACAGACGATGCGACTATAGACGAGGGGAGAGATGATCCAACCCCCCTAGCACTACCCCCAGAGACTAAAGACGAGTCTGCATCTGGGAGCCAGTCTTCCTCGGACGACTCGGTCACTATTACGTTCACAGATGCGGCACTAAACTTGGAAGCTGAACGAAAGCAATTCATTGGATCAGGCACGCATGCCCCACCCTATTACACGGATGAAGAAATG
>Scl34
ATGAGCGAAGGAAGTGCTACAGGTAGCGCTGATGATCAAGAAGAAGAGTCCGTTTTTATGCTGTGTGGGCTTTGTAAAAAGCCGCCGGTAGACACAAGCCCGAAGCTTTTACCTTGCCTTCACTCTTTTTGTTTAAATTGCTTGGAGGAACGTTTTGCCGAACAACAGCGAGAGAAAGTCCCTTCGACCTCTGCCAGTAGATCTTCGAATTCGATCCCAAGACTGAAATGTCCAAATTGTGGTCAAGAGTTTTTGGTTCCTACAAAAGGAGTACTAGGCTTCCTGGATAACCAGTTTGTCTTAGAGAACATGGGAAAACTGCAAAGAAACCAAGAAAACGTAAACCGTTTCTGCACTTCTTGCGAAGACAACAGTCCAGCTTCGTCTTTTTGTTTGAACTGCAGCGATTGGCTCTGCGATGCGTGTGTTTCTGCCCATCAGCGTGTGAGAGTAACGAAGGATCATAAAATACAGTCTGAGGCCGAGTATTTGGAAAACTCTGAGTCCTCGGACGTGAAACCGATTTTTTGTGGTACACACCCTCAAGAAGCCCTTAAACTCTTCTGTGCTAACTGCGAAAAACTAACTTGCAGGGACTGTCAGCTTCTTGAACATAAAGATCATAAATACCAGTTCATAAAAGAGGCAGCAGTGAACTATAGGGATAACCTAAGGGGACAATTAAATCGACTGTACGAACAAGCGCAGCCTTTGACTGACTCAATTCGCGAAGTTGAAAAAGCGGCGAAAGGTTTACAAGAACGCGAGGAAACCATTGTATCTGAAATAAAAAAGTCATCGGAAATGCTTGTGAAAGCTGTCAAACAAAGAGAGAACGTTTTGTTGCAAGAATTAAAAGCTCTTGTACTTTTTAAACACAAACTTTTGTCCAAGCAGAATAAAGATCTCCGCTTGATGCAAAAGATCCTTCAACATAATTATGGCTTCACCAGACATGTATTAAAGAATGGTAGCGACATGGGACTGTTGTATAGTAAAAGACAGCTCAGTTCAAGAATACAAAATCTGTTAAGCTTGAAATACAATGTACTCCCTGTAGCTCATAGTGATTTGAAATTCTCTGTTGAAACGGAAAAGCTCTGTGCTGTGATTGCTAAACTTGGAAGTGTTATGACTCCAGCTGATAGAACTAATACCAATTCATTTCGTGGATTGTCCAATACTGGTAGTTTCACTGGTCTGTCAAACAGCACTGTATCAATGGCTATGTCAAATCGCCCGGTTTGTTCAAGCAGTTCTTCAAGACCCAATCCTATTGAAGCTCTTTCTGCGGTCAATAAGCGCTTAGGACCTCCAGGAAGCCAGACCTTTCCTACAAAGTACCCCTCCCTTCAGGCTGCTATAGTTCACCCATCTGGTGCAGGCATCAACATGAATGCCAAAGTTGGCGTGGTGCCGGCAAATGGCTTGTCTCGCTTGCCATTACCATCTGCAACACGGAGCCTTACTGTGAAACCAGGAACTGGAATTTCCACCAACAGCTTTTCTTTCGGACAGAGGAGCCCAAACGTCAGTAACTTGTCAAGTATCACCCGCTTGTCACCCCCACGCCCTATTCGAAATGGTAACACCCTTCCTTTACGGCATTTCCAGGATATTGGTAGTAAAATTGTGATCAAATCTCCTCCACCCAGACCACCCAGCACTGGAAGCAACCATAGTCACCAGAGCACATCACCGCTCAGTGACTCATCAGCTTCTTCATTGAAACAAAATGGTTGGGATGACCAACCAGCAGCCAGTGAGGCATCAACTCAAGTCTTGAAA
>Scl35
GAGTTATTTGACGACCATCCTGGACGAAAGTGGTTAAATCAGTTTTTGGTAACATCTGAATTTAACGGCACCAATCTTTACTCTGACACAGGTTCCCCTCTTCAGGCACAGGGTGGGCTGTTTGTAGACACATTCCGTTGTTTTCACCCCTCCCAGCTTGACGCTTACACCAATTGGTGCACGGTAACCAGTGCGCGTCAAACCAATTACGGCACACGAATTGATTACATTTTTGCCGATAAAGAACTTGTTGATAAAGAATTCCTAGACTGTGTGATACGAGCCGATGTCGAGGGTTCAGATCACTGTCCAGTTGTCGCTACTTTGAAGACGTTTTTCCAAGCAGCAGTGAAACCTCCCTCTCTCTGCACAAAGTTTATGCCAGAATTTTCAGGAAAGCAACAGAAACTTAAATCTTACTTCTTGAAACACGGACAACAGTCGCAGAGTCAACCCGAGGCTTCTTCTATGGGCTTAAGTGCTACCCAAGAAACAAAGCCGTCTTTAAAACGTAGTTATTCTTTTGGTGATGATAAAAGCAAATCTGTAAAACGCCAGAAAGCAGCCGGAGGGAAGAACAAAGCTGAAGGACAGCCAAAGACAAATCTGTTAACTTTTTTTAAAAGATCTATAGATCCGGTTCCAGTCAACAAGAGTGTTACCAAGGTAACTAACGAAGCGTTTGATTTAGTTAAGACTACTATTTCCGAGGTTGAACATTGCGTAGGCGCGGACATCTTCTCTTCAGGCGCAAATACCTCCGTTTCATCTTCAGACAAGGCTTCAGATATTTGTGAAAACGAACCAATCTCCGTAAACCTATCGAGTCGCAAAGATTGCGCAGAAGAACGCAAAGTGGATTCGGCAGTTTGGAAAAGTATTCTTTCCGGGCCCCGTCCGCCCCCTCTTTGTAGCGGTCATAAGGAACCTTGCGTCCTAAGAACTGTTAAAATCAAAGGTCCGAATCAAGGGAGGCAGTTTCATTGTTGTGCGAGACCACAAGGACACAGCTCTAACCCTGAAGCTCGTTGTAATTTCTTTAAATGGGTAAAA
>Scl36
ATGGTAAACGTGAGAGAACTTATCGACAACCTTCGGGCGACTAAACCGCCATACGAATGTCCTTTATGCCAGAAGATTTACAAGAGTTATAGTGGAATAGAATATCATTTGCGTGTTTTTAAACACGATGGCACTGATGTTGTGGGAACTACTCCGACTACTTCGAAAAAGGGAAAAGGTCGTGGTAGGAAAAGTGTTAAAAACAAGAAACCGCCGCCATCGCCACCAACCTTGAGTGTTCCGAGAGAGACGCTAACTTATGCTCAAGCGCAGAAAATTGTTGAGGTGGAAATCGAAGGTTTTCCTCACAGAATCCACATAAATGATCAATTGGATGTTGTGGATAGTGAGGAAATTTCTCAACCGGAGCCAGAAAAATCAGAGGATGCCTTTGAAACGATGATGATCAAGCCGCTTACCAGTTTAAAATCGAAGAATGATCAGTCTAACGAGAACAATAACAGAATTAGCTTACCGAGTGCGGAGTACAGCGAGAAAATGGAATCGGGGTTCAGACACCCCGATGCACCTACCAGACCGACCGCTTACTTCCGATTTATCGAGCAGACCACGGAAGAACTTGACGAAATGGTAGAATATGATATGGATGAAGAAGATTATGTGTGGTTAGATACGATTAACGACAAGCGAAAAGCTGAAGGAATTGCGCCAGTGTCTCAAGAAATATTTGAAACTCTTATGGACAGATTGGAGAAAGAGTCTTACTTTGAGAGTCAAACTAACTGTGACCCAAACCAGTACATAGATGAAGATGCTGTGTGTTGTATTTGTAACGATGGAGAGTGTCAAAACAGTAACGCAATCCTCTTCTGTGACATGTGTAATTTAGCCGTCCATCAAGAATGTTATGGTGTGCCATACATTCCCGAGGGACAATGGCTGTGCCGTCGATGTCTGCAGTCACCATCTAGAGCTGTGGACTGTGTTCTTTGCCCAAACAAGACTGGTGCTTTTAAACAGACGGACACTGGAAAATGGGGGCATGTTGTATGTGCATTGTGGATTCCTGAGGTTTGTTTTGCAAACACAGTTTTCCTGGAACCTATAGACTCCATTGAAAATATTCCTCAAGCTCGATGGAAGCTCACTTGTTACATCTGTAAGCGTCGACATGGTGCGTGCATCCAGTGTTTTAAAACAAACTGCTATACAGCTTTTCATGTTACATGTGCACAGCAAGCAGGCTTGTACATGAAGATTGAACCGGTGAAAGGTGAAAATGGCCAGGTGACAGTTCGAAAGACAGCTTTTTGCGATGTTCACACACCAACTAACTCTGAAGCAGGAAGAGAGGAGGAGAACAGTGAAGATGAAGTAAAGGAAAAAACAAACATTTCTAAGACAAAGACCCCAAGCAAAACTCCTGCAAAAATAACCAGCAAGTCTGCCAAATCAGCAAAATCCAAACGCAGCATCAAAAAGTTCAGGAAACTGTTGGCAGAGAAGAAAACCACAGCAGTTCCAATTGTTAATATTCCTTTTATACCAGCTCAC
>Scl37
ACTCTCGAGCCAATCTACAACCAGCTTAAAGGCATGAAACTTGACAAGAGCGCCTTTGTAATGATATCAGTTATCGGACAGGAACTTCTCTCTGTCGGACATGTAACTGCAGCTATAGATTGCCTCGAGGCTGCTTTGAAAGTTGGGACTTGCGGATTACGTCTCCGTGGTTCTGTCATCTCGGCCCTTAGTACAGCTTATTGGAAACTTGGAAATGTTAAGAAGGCGATGGAATACATGAGACAAGATCTAGAAACGTCACAGTCTTTGAACGACAAAGGCGGCGAGTGCAGAGCTTATGGCAATCTAGGAGGGGCGTATTACTCACAGAGAATGTACAAAGAAGCTGTGGAACATCAGAAAAGCCAACTAGATCTTGCTTTGACAATTAAAGATCGTAAAACAGCTGCTAGTGCCTTGAGTTCTCTAGGGCATACATATGTCTCGTTGTCTGATTACACAAATGCTATTTCGAGTCATAAACAATCAATGCAAATCTATAAGGAGTTGAAAGACAAGCAAGGCGAAGCGAGAGAACTCGGAAACATCGGCGCTGTACATGTCTTGTTATCGGATTATGACAACGCGATAAAATATCACCAAGAACATTTGAAAATTGCGGTTGAGATGGGAGACAAGGCCGAAGAAGGTCGGGCCTATAGCAACTTAGGGAGCGCTTTCCATTACAAGAGAGACTTCGACAAAGCGATCCAATTTCACAAGCAGGTCCTGGACGTGGCGAAGAAGACCAAAGATTCTTTTATGGAAGCGCGAGCTTATGCTGGTCTAGGACATGCTCTGAGATGCAAAGGTGACTTAGAACAGGCAGTATCTTTTCACGAATATCAACTTGCTTTGGCGATAAAACTCAAAGATCGAGCGACCGAGGGGAGAGCGCTTTCCAATCTGGGAGTTATTTTTCAGCAGAGGGGGCTTTACGGACAAGCCCTAAAGCTCCACAAAAAACACCTGGCTATTTGCAAGGAGTTAGAGGACCGAGCGGGACAGGGGCGAGCCTATGGGAATATGGGCTGCGCTTACAGCGCTTGCGCTAGGTATGAACAGGCTATTAAGTTTCATAAGCAAGAACTGATGATTTCTAAAGAAGTGAACGATCGGCCGTCAGAAGCCTGCACGCATGGAAATCTTGCAGTGGCTTATCAAGCGATTGGAAGTCTGGACAAGTCTTTGAAACATTATCAACAACATCTAATTATTTCGCAAGAAATCGGTGATCAGTCAAATGAAGCCATCGCTCTGAGTAATTTGGGGAATTACTACAGTTCTTGCGGAAATTTCACAAAAGCTATTCCTTTTTACGAAAACTTTTTGTCCGTCGCGAGACATATGCGGGATCGTGTAGGCGAATGCAAAGCTTGTCACAATCTGGGATTTGCTCATTACTCGTTAGGCAATCACTTAGATGCAGTACCCTACTACGAGAGAAACATTGAAATAGCGAAAGATCTGGAAGACAGGACAAGCTTAGGACGTGCGTATTGTAATCTAGGACTGGCCTACAGTGCAATCGGCGTACAGGATAAAGCGCTGGAGTGTCAAAAAGAATTCCTAACCGTTTCACAGGAGGCCATGCAAGTCCAAGGCGAATTTAAAGCTTGCGGAAACATTGGTGATATTTATGTGACGCTGGGTAACACAAATCAGGGAATACGGTTCTTCCAGGAACAGCTACAAGTCGCCAAGAAAGCGCAGGATACTGCTCTGGAGAGCGAAGCGCACGGAGCCTTGGGTAGCGCTTTTCGGACTGCGCGTGATTTTGAAAGGGCGTTGGCCTGCTTCCAAAGGGAGTTAGAATTCAGGAGAACTGCGCATGATTCTGTTGGTATTTGTAAGGCGTTAAGCAATCTCGGCTCAGTTCACAGCAGCTTACAACAGTATCACGATGCTTTAACGTCCTATTCTGAAGAGCTTTCCATTGCCAATGAACTTGATGACTGTATTCTACAAGCAGAAGCTTGTGGTAACCTGGGAATCACAAAAATGAACACTGAAGATTATCAAGAGGCGCTGGGATTTTTTGAAAAGCAGATCGCCACGTTGGAACAGGTCACAGGTGCCGTACTTGAAAGCGGCCGTGCATACGGGAATTTAGGTGAATGTTACCACGTGCTGGGAGACCATGAAGAAGCCGTGAAGTGTTACGAAAAATATCTTGCTGCTGGGCAGCAAATGGAGAGTGCTGCTGACCAGGATAAGGCCTACCGCGGACTAGGGAACACGCACAGGACAATGGGAAATCTGCAACAGGCTCTGGTGTGTTTCGAGAAGAGATTAGTCGTTGCGCACGAGTTGACTGATTTTCATTCCAAAGGAACAGCTTACTGCGAGTTGGGAAACATGCACAAGATTCTTGGCAACTACGAGCAAGCGCTTGCATGCTTCGAGCAACAGTTGTCCTTGGCGAGGGAGTGTAATGATACCATTAATGAAGGAGACGCCCTCTGTGGACTGGGGCTCGTGAATCAGAAGATGGGGGAGTACGAAAAGGCGTTGAAACTACACGAACAAGAGATGACAGTCGCCGAAAAACAACGAGATCTCGGCCGCCGCGGCCGGGCGTCGTTTCATCTCGGAATGACGCACGAAATTCTCGGAAATTACGAACAAGCGGCAATCTACCAAGGCCAACATCTAAACATCGCCTCGCAAATGAACGACAAAGCAGCGAAAGCGCAGGCGTACAGTTCACTGGGAAGAACGCATCATGCCCTGGTAAACTATTCCCAGGCTATTTCATACCTCAACAAAGGCCTTGCGATCGTGGAGGCTCTTGGGAGGAGTGAAGACGAGGCACGAATACGTCATCGATTAGGTTTGTCACATTTGGCTGACAATCAGATAGACGCATCGCAGTTTCATCTTTTCCGCGCGGCGGAATTATTGGAGAAATTGCGCGAAGAAAGTATTAGTAATGGCGAGTATAAATTGTCTTTGTATGAGCTTCAAGCTGCGACTTACCAAGTTTTACAGCGAGTTTTAGTCACTATGGGCAACCACAAGGAGGCGTTGGCAGTCGCCGAGCGAAGTCGGACCCGAGATTTTATCGATTTGCTTCAAGAACGGCAGGGAAAAAATCGATCAGAGAACGGGATTCCGAAGTATTTGGAAAATACGTTGACGACACCTGAACAAATTACAGACTTGGTACGCAGTCAAAAGGCAAGTGTGTTGTACTATTCCATAGCCGCAGGACACTTGTACAGCTGGCTCATTACTCCGAACAAAGGTATTGTGAAGTTTCACGACTCTCTTCTCTCGGATGGAGACCATGACAACGAGATTTCAGTTGATTTAGATCAAAGTAGCAGCGCAGCTTACTCGCACACCTCTACTCTGTTAGATTCGTACATCACCCAAGTACGGGACGCTCTTGGAGTTGAACCGCATTTAAACTTGAACCGTACAACCAGCTTGTCCGAGAGTGAAGTTGACGACACCTGGGAACGAGACAGTGTTTTCAGTGCGAGCCCTTTGTCATACATGTCAGGGGATGATGATGATACCATAAGCGTGTCGTCTTTGTCACTTGGCGGTCACAGTTTCCGGTCAAATCCGAGAAGTAGCTTCCTGTCGGCGAAGAACGTCCGAAAATTGAATGGGGTAAGAAGTAGTAACAAGAAACTCGGCTGGTCGGGGAAGCCACCGCTTCGTGCTTTGTACGAACTCTTGATTGCTCCCATGGAGGTTGCTCTACCTGCTTCTTCGTCCTTCGAAAGCGAAGATTCCGAACTTGCGTTGGTTCTTCAAGGTGATCTGTACCTGGTTCCGTTCCCTGTTTTAAAAGGGAGCCTTTCTAAAGAATATCTTTTCCGTCGGTTTAGACTTATCATTGTTCCTTCACTACAAGCTCTCGCCTCGAACATCAAAACACTTATGTTGAGGAAGAGTGGACTCGATACATCTTCGGTAACGGTCATCGGAAACCCGAAGGTCCCGACGACGTTCGGACAATGGGAATCGAACCCGAGCGCTGAACACGAAGCTAAGATCGTGGCTGAACTCTTCAACACGAAACCTCTACTCGGCGGTGTTGCGACCAAGAGCGAAGTCGTCCGAAAGCTACCGAAAGCGGAGTGCATTCATTTTGCCACTCATGTCTCGTGGAAACTATCGTCTCTTATTCTTTCGCCTCAAAATTCCGATGACAAATCGGTAGCGCCTGCAGGATCACCTGAGAGAGCGAGTCTGGACTTTCTTGGTGACATGAGTCCTGACGAGGCACCGGCTTTGTCTGAATTCCTTCTCACAGCAGCCGATATCTTAGACCAGAAATTATCGGCAAAACTCGTTGTCATTGGCGCCGCGCACAACCACTCGTCGCGCAATCGGATAACATCGGATGGTGTGATTGGATTAACGAGATCGTTTTTGTCGGCTGGAGCACAGAGTTTGTTGGTTGCCCTGTGGCCTGTCCCAGACCTGGCGTGTAAGTTACTGCTGAAAGCGTTCTACGGCGGACTCCTTCAAGGAATGATGGCAAGTCAGTCTTTGTGTCAGGCCATGCAAGTAGTTCAGGGAACAAAGCAGTTTTCACATCCGTCAAACTGGGCTGGATTTATCCTTGTTGGTGGAGACACAGCTCTGACGAATAAAGAAGCACTAATGAGTAGCGCTATTTCCAAACTGTTGGACAATCCTGTGAATTGCCGAGATGCACTGAAAGTCCTTGTTCATCTG
>Scl38
AAAAAACTGTGGGACATCTTGGACTTGTGTACTCAGTGGTTTGAAGTCACGCATAAAAACAACCCACAGGCAATCTACCCTATCATGAATTGGAATTGCCGTGCTCGAGCAGGAGCTTCACAGCACCATGGGCACTCACACATGTTACTAGCAGAGAACTTCCACTATGGGCAGTGGGAGCGCTTAAAACAGGCTGCAAAACATTATTCAACTGAAAATCCTGGCTGTAACTATTTTGATGATCTTGTGACTGCTCACAGAAATCTTGGACTTGCAAAGATGTGTGGAGAAGCTTGTGTGTTTGCCCATATAGTACCATTTTGTGGCTATGAGTTCAAAGTCATCTCTTGGAATTTTGATGAAAACTTCAAGCAGGCAATCAGTGAAGCTGTGGAGGCACTTATTAACAAGTTTGGTGCAGAATGTTTTAACTTGTGCATTCACTTTCCACCTCTTGAAAAGGGAAAACTCAGAAAAAGTGCAGTAGTTGAAGAGGTGAAAAACAAGAGTTTGGACACAGGTGACATTGCAATGCCTTTTATGGCTCACCTTGTTGACAGAGGAGGAGTACAAAGTTCCTCATCTGATGTTTGTGGAATGAGGATATATGGAAGTGCCATAGTTAATGAGGATCCATTCTCAATTGCGCAGCAGCTAGGATGGTCGACA
>Scl39
ATGAAACGAGCAGTATGTCAGACGCTTTGGAAGCTTGTGCAAAGGCAGACGTACACATGTCTGTCGTCCCGGTATGGAATATGGCTCTGTATCGGAGGCTTGTTGTTGACCTTGATCTCCGCATTTCAGTTTGGAGAAGTTTTTCTCGAATGGAGTATGCAGAAGTATGCAGTCACGTTTAATGCCTACCACGACAACATTCTTGGAAATTCGTATCAGAACAGGCTTTGTCTTCCGTTACCGATTGATATCGTGTATACATGGGTAAACGGAAGCGATCCCAAGTTGCTCGCAGACTTACAGAAACTCAAACTAGAAATTGAATTACAACAAAATCAGACGAGATTGAACGAAATAGAAAAGATGAGAAGGGAAACAAACGCTACGGACGAGGAAATTAGTAAGATTATAGCTGCAAAAGCTGTAAAATCGAAGGAGAAGGAGAAGAAGGACAAAGGAGGAGCAGGAAAAAGTGAAGATAAAATTGAAAACTCTCGCTGCCCATTTGAAAATTGCGTTCCTGCCTTTTGTGTTATTGTAGAGAACGGTCTCCCTAGTGATGTTCATCTATCACAAATACGCGCGATCGATTCCTCGTTCGCGAAAGCAACGAATTATTACAACATATCTTCATCTGGTCCAAAAAAAGAACACGTGGGTGTAATTCAATTCCGTGGGAAAAGCGACACCAATGACGCTTTGAAAATCAAGATCCGACTTCAGGAGAAGAGTTTTCAAAGTAAAGAGGGTTACTTCACAAGTGATGCATCACGGCCTAATGCAGTGAACAGTGACAAAGAAGTCATGATTTTAAACTTAAAAGGAGAGATTGAAGTTGAAAAGGTCAAGAAGGATTTGAAAGACCACTTTGGAGACAAATTTGTCAATTTGATTTTTCATGCTGACAAACTTATTGGTGTAGCATACTTTGCTGATAAGACCACGGCCTCTTCTGCTTTGAAACTAACTTTGCTAGTGAATGGTAAATCTTTAACATTAACCCCTGCACTCTTGATCTGGGGTTCATTTTCTGCATCACATGGCACAGATACTGATGATAAGGAAGATGCTGACATTTCAGCGAGTCGTTTTGCAGATAATGAAGAGCTGAAATATTCTCTCCGTTCAGTTGAAAAACATGCACCATGGGTGCGCAAAATTTTTATTGTCACAAATGGCCAAATACCATCTTGGCTCAACTTAGATAATCCTCGCCTTAAAATAGTTACCCATGAAGAACTCTTTCTGAATAAGAGCCATCTTCCAACGTTTAGTTCTCCAGCCATTGAATCCCACCTTCATCGTATCCCTGGTTTATCACCAAAGTTTATCTATCTTAATGATGATGTTATGTTTGCTGATGATGTTTGGCCAGATGATTTCTACACTCATGCTAATGGACAAAAAATATATTTAACCTGGCCTGTCCCAAACTGTAATGAGGGC
>Scl40
GATGGCACCTATACTGTGACTTACATGCCAGAAGTGAATGGTAAACATGAAGTATCTGTCGCCATTCAGGACAAGCCGATCATGGGGAGCCCTTTCACTGTGCTTGTTGTCAACCGCCGAGAATATGCCGACGTCGGCCCGACGCTTCATCGATTTGGTCAGTATGGCAGCAAAAAGCGTGAGTTTAAATCCCCATTCGGAGTGGCGGTTGACAACGAGAGCTACATCTACGTAGCCGATAGCTACAATCACCGGATCCAAATATTCGGTCCACGGGGAGAATTTGTTTCGCAGTTCGGTTCCCATGGAGAGCGCAAAGGAGAGTTTAACTGCCCGACGGACGTCGCCATGGACAGTAAGGGAAGAATCGTTGTCTGTGATAATGGCAATAATAGAATCCAGGTCCTTAGTCGGAATGGCGCATTTATCGGAAAATTTGGTCGTGAAGGTACGGGAAACGGTTACTTTAAGTCCCCCTGGGGGGTTGCGACCTCCCGAAAGAATGATATCTTAGTTGCCGACATGGAGAATCACCGGGTGCAAGTTTTCTCCTCCGAAGGGAAATTCTTGACAAAAATTGGCTGTTTTGGCGATCGCCCCGGGCAGTTTAATTCTCCGTGCTACCTCCTTGTCAATCCGGAAGATGACCATATGTTCGTGTCCGACTCTAAAAATCATCGCATCCAAGAGTTTGACAAAAATGGGAAAGTTCTCCGGCAGATTGGAACCCAAGGAACAGGAGAGGGGCAGTTTTCACACCCCCGAGGGCTTGCCATCGATATCGCCGGCAACCTTGTGATAGCTGACATGGGAAATCATCGTTTGCAGATATTGGCTGCGAGCGGTAAGTTTGTAAAGGAGGCTGGTTCCGAGGGTAGCGGAGACGGACAGTTGTCTTTTCCAGAGAGCGTTGCGATAATGCCAAACAGGGGATACATTGTTGTGTCAGATTTAAGCAATAACCGCATTCAAGTGTTT
>Scl41
ATGGAAATCAAAGAGGTAATGGAAACTCTAGAGGAGCTGGTAACGTGTCATCTTTGCTCAAATGTTATAAGGAATCCTAAAGTTACGCCTTGTCTCCACACGTTTTGTTGTGAATGTCTCAAAGATGTTGCTAAAAGTCGGCCATATCAGACCACCATCGCGTGCCCACTTTGCCAGTATGATATCCGCAAACCAGAGGGAAACAAGTTCGAGGCGCTACCGACAAATTTTTACATTACACGTCTTCTTGACCTGCTCATCGCTAAGAGACGCAGTTATCCCGAAGCATCTTGCGGCAACTGCCAAAAGAAGTTGAAGCTCAGCGCCTTCTGTTTCGCGTGTGACACATTTATGTGCGATGAATGCCTCAATGCACATAATGTCATTACGCGAAGTACTGGTCATCGAACCGTGAGCTTGGGAAAATTCAAACCGCGAGACTACGAAGATATGCTACGGCGTCCGATGCTGTGCGCCCATAAATTCAAAGAGAAAGGAGTCGTGGAGTACTTTTGTTATGACTGTGACGCTTCAGTATGTCACATATGCAATATCGCCATTCAACACACGCATCGTATTGTCGACCTTCATGAGGCCGCCAGCGAGCAGAAACTGAAGTTTCGTGAAATGAATACCAAGCTCAAGGAGAAGATACGAATGGTGGAACTTGGTGTACACAATGTTGAACACCGCTCCATGGAGGTACAAGAGCAAGTTGATTACTTGAAGAAGGACGTGACAGAGAAAATGGATAAACTTGTGGCGATTATACGAGCCCACCAGGAAGAAATGATCCAGAGTCTGGAGAGCATTTGTAAAGACAAGCTGGAGAACTTAACATTCCAGCTGAAACTTTTTGAGTCAATGATGTCACAGACCGAAGGTTCTTTCAACTTCATCGAAGATTTGCTTCAGAGGAACATCAGCGAGGAAATTATGTACATCAAGAATCACGTCAAGTCACGCGTGGAGGAAATCACCAGTCTCGAAGTGGGCACCAATCCAGCGGAAAACGAACACATTGGTTATGTTCCCAACACGGAAATGTTCGAAGGGCTCCAAAATTCAAAGCTGGGCAGAGTTGTCACCAGTCTCACGGAACCAGCCTTGTCAACTGCTGAAGGGGACGGCGTGGATGACGTGTCGGCAGGTGAGGAAGCAGAGTTTATTGTGACAACCAGAAATGCACAGGGTGAAGTCAGCTATAGCGAAATCGACCACGTGGTGGTGGAGGTCAAGTCGTCGATGTGGGGCCTCATAGAGAGCAGAGTTCGGAATTATCGAAACGGCAGTTACGATGTCAGTTACATACCACGCGTACCAGGACCTCATCGTGTGCAAGTCGAGGTTGGTGGTCATCTCATCAGGGATAGCCCCTTCATGATAGAAGTCAAGCCACCCATACTTAGCCCGTTAAAGTCCTTTGGATCTCATGGAAACGTCGATGGAAAATTTACTCAACCACATGGAGTGGCTGTTTCAAACACCGGACAGATCATCGTCTCTGACAGTTTGAAGCATCGGATCCACGTGTTTACACCGGACGGCGGGCAGATCCTCGAGTTCGGCAGTGAAGGAACGAAAGATGGCAAGTTGTTCCACCCGATGTCCATAGCCCTCAACAAGAGTCAAAAGTACGTGCTTGTGGCAGACAGTGACAACAACAGAGTGCAGTATTTCGACGTGAAGACTGGAAAGTTTGTGAAAAAATTCGGTTCCGAGGGCAGTGGCCATGGCCAGTTCAACGGCCCCTGCGGCATATCAGTTGACCAGAAAGACCGCGTCATCGTCACTGATTGGAACAATCACCGAGTGCAAGTATTTAGCTCCGACGGCAAATTCCTTTTCAAATTTGGGGATGCAGGCAACGACAGACTCATTCATCCCAGATTTGCCATGTACCATGACGAAGAGGAACGTTTCCTAGTTGCTGATACTGGTAACGATGTAGTTAAAGTTTATGACCAAAATGGCGATCTTTTAAGAATAATAGGTAGGCATGGCCATAAGAAAGGGGAGTTTTGTGGTCCCCGTGGCCTGGCGATTGATAAAAATCAAAACATAATTGTATGTGATTTCGAAAACCACCGTCTACAAGTTTTCAATATTAAGGGGGTTGTTCTCAATAGTTTTGGGACAAACGGAAAGGGTATCGGCCAGTTTGCGTTTCCATTAAGTGTTTCAGTTGTTCGAGGGTCGAAGGTTGTTGTGAGTGATTGGGGTAACAACCGCATACAAATATTCAAATATAGAGATTCCATGAAC
>Scl42
GGCCAAGAAAGTACTGGAATGGTGACAAATGATGGCAAAAAGTTTCATCAGCACAAAGGAATGGGACTTGTTAACCAGGTCTTTCAGGAACAGCACATAAAATCACTGCCAGGACACATGGGTATTGGACACACACGCTACTCAACTGCAGGGGCATCAGAGCTCCTAAACTGTCAACCATTTGTAGTAGACACAATTCATGGATGTATGGCTGTTGGACACAATGGAGAACTGGTTAATGCTAAAGCATTGCGAAAACAGGTTCTCCGCAATGGAACTGGTCTATCAACAGGAAGTGACAGTGAAGTAATTACACAGCTGTTGACAGCCACACCTCCATGTGGGGAACTTGATGGTCCAAACTGGCCAGGAAGAATTTACGAAATGATGCAACTCACGCAGTTGGCTTACTCGCTTGTCATCATGACTCAGGACTGTATATATGCTGTGAGGGACCCTCATGGAAACCGACCACTGTGTATTGGTAAGCTTATGAGTTTGAATAGCAGCCCACAGATGGCACGTCTTGGTGGAGAGACTATTCAGAATGGAGAAACTCATGATGAAAACTGTACATTAGGTTGGGTTGTGTCTTCCGAATCCTGTGGCTTCCACTCATTTGGAGCTTCTATGTGTAGAGAAATCAAGCCTGGTGAAATCGTGGAGTTAACAAGAAAAGGTTTTGAGTCAAAGAGAATTGTTCCACTTCAAAACCCAGAAAAACCACCATCATTCTGCATTTTTGAGTATGTTTACTTTGCACGACCAGACAGCATGTTTGAGGGACAGATGGTCTATGGTGTGCGGCAGGAATGTGGTAGGCAGCTAGCTCTAGAAGCTCCCGTGGAAGCAGAACTAGTCAGCACTGTGCCAGAGTCAGCCACACCTGCGGCGTTGGGTTACTCCTTACAGACTGGTATTCCTTATGTTGAGGTCCTCACCAAAAATCGTTATGTCGGACGAACATTTATACAGCCTAGTGACAGGCTACGGAAGCTTGGTGTTGCCAGGAAATTTGGTCCACTGTCAATGAATTTCAAGGGAAAGAGGGTTGTGCTGATTGATGATTCTATTGTACGGGGAAATACCATGGGCCCAATAATCAAACTCTTGAAACAGGCAGGAGCTAGAGAG
>Scl43
ATGGCCTCCGTAGAGCTTTCGCAGGTGTATGTGCCTGTAGCGAATTACTGTGTCCAGATGATGAACTCTCTTAATGAGTTTCGGAAACACAACATCTTGTGCGAAGTGGTGATCGTGGTAAATGGCAAGCAGTTTTTCGCTCATCGGAATGTTTTAGCAGCGAGTAGTCCCTATTTCCGGGCGATGTTTTCTAGTAATATGCGAGAGCATTTGGAAAACAAGCCAGTGATTCTAGAAAACATCACTGCGGAAATAATGGATGAGTTGTTAAATTTCATCTACACCGGAAGCATCAAGATTACTCCTTTCAACGTGAAGGATTTTGTTTCCGCTTCAAATTATCTCATGATGACGAACTTGAAGGAGACTTGTATATCATTTATGAAAGCCATGCTAAATCCCGCCAATTGCTTGGGTATCGAAGCTACTGCGTTTAAATTCGATTGCAGTGCTCTCAGAAGCACAGCTAGTCAATATGTCTACGATAATTTCGTTGCTGTTTCGCAAACGGATGAATTTAAATTGCTCTCGGCTGACCGTTTAGCGGAGTATCTCAGCAGTGATGACATTCGAGTCGAGCGCGAAGAACAAGTTTTCGAATGTCTAATGCAGTGGATAAACCACGATATAGAAACGCGTAGAGGCTTTTTTAAACAACTTTCTCAACATGTACGTTTTCCGCTTATTTCCCCTTACTACTTAGCGGATCATGTGGAAACTGAAGAGATCGTACTTTCATCTCCTGAATGCACATCGTTGCTTCTAGAAGCAAAGAACTACCACATGCTTCCTGATCGGAGACATCTGATCAAAAGTTCTAGAACAAAACCTAGAAGATCTATGGGTGTAATTTCAGTTATATTTGCTGCTGGAGGAATTCAAGGATCGACTGTTATGAGAGACACTTTTGGGTTTTTCCCTGCAGCCAACAGATGGAGTCCGTTAGCGCACATGATCATAGCGCGATGTAGACACGGACTGGCCGTCACTGGTGACATGGTGTATGCAGTTGGTGGCCAGTCACGGGAA
>Scl44
GTTCAAACGCTGAGGTTAGATATCGAAAACCTAAAGCGCCAGAAAAGGCAGTTAGAAGAACAGTTGGCAGAGAGCAAGAGTGATAGGAATAGGCTCAATGAAGAACTCGTAGGTGTCAGGAAACGGCTTTTGAGCAGAGAGACTGAGCTGGAGGCACTCAAACGCGAGCTGTCGTCCAAGAACAACAGCATTTTGTCCCTAAAGGCTGATAAGTTAGCTTTGCAGAGGGAACTGGAGACGCTGAAGTCAGAGATGGTCGTCAGCCAGTCCGTCACCACCGTTCAAGAATCGGCTCCTATGGAGGAAGAATTCTTCAAGACGCAGATTACGGAGTACGAGGCCACCCTGAAGAGCTCCGCAGATGAGAAAGAAGGTCTGCAGGAAGAGATCTTGACCCTTCAGACAAAGCTTGCCAAGTTGCAAGGTGATTACGATAGAGCGATTCTCGACTTGGCAGCCACGAAGAAGGACTGTGACCTCAGGGTTAAAAAGTTTGAAGTTCAACTGCAAAATTCTCAGAAACAGCGAGATGATCTTAAAAGGCAGCTGGAAAAGTTACGTGACGATCTAAAGAAGAGCAGAGAGGCCTTGTCGAGTGCACAGACGGAGGCAGTGAACAACAAGAGGGTTGCCGACAGACTTCGGGATGAGGCAGAGGGAAAAAACAGGCAAATCCGCAACCTGGAACAGAAGAATGCCTCTCTTGAAGACCAAATTGAGCAACTCAAGCAAGAGCTATCTCAGAGCGAGATGAGTGCCGAGGTTGAAGCAAAACGCGCAAAGGACCTCGAGAACGAACTTCGCTCATCGGAGAGGCGGGTTGCTGAGCAGGAGGCCTCCATTGAAAGCCTACGAAGCACCAACGAAGATCTCCAGCGCGAGCTTGCTATTAGTAACAGTAGGGTGTCGACGCTTGAGAGTCAAAATGGTAAGATGTCAACCCGAGTCAGGGAACTGGAGAATGAATTGGTCCGTTGCCGTGCTCGCATTCATGACCTGGAGAGCGAATTTGAAAGCGTCAACACCAAGTGTGTTCAGCTCCAGTCATCATACGATTCTTCCGTGAGTGAGGTTGACGGACTAAGATCCAGGGTAGGAGGTCACCAGAGCAAGGTGAATGAGTTGGAGTCCCGCCACTCAGTAACTTCCAAAGAAAGAGACGACCTCAAGTTACGTATAGCTCCTTTGGAGAAGACGCTCGCTGAACTGAGATTGACTCTGGAAAGGAGTGAAAATACATGTGACGGACTTGAGCGAGAGATTGACATGTTGAAGGCTAAAAACTCAAACCTAGAAACACAGCTTGCCTCAGCCAACAAACTGAAGACTCAGCTAAGGGCAGATTTGGACGCAGAGAAGGACAAGAGCAATCAGCTTAGAAGAGAGATTACTGCTCTGCAAACCCAGCTGGGAGAAGCGCAACGTAACCTCGACAAGTTCAAAAATGACAATGTAAGGAAGCAAAAAGTCATTGATGACTTAAGGGACACAATCCGAGCACTTGAAGCAAAGATTCACGCGCAAGAAAATGACGTCAAGCAACTTGAAGTGCAAAAAGAGATGCTTGAAGATGAAAAGAGAGACATGCACGATGAGCTCTTGGATAATAATAGGAAACTTGCCGAGCGCGAGGAGAATCTTAAGCAAGCCCAAGACATGTTAGATAACGTTGAAAGTGAACTCATCGACTCACAGAAGACTAACGAGAAATTGGAAAACGCCTTAGAGAACACCGAAAAAGAAAAGAGAGACTTTGAGAATCGAGTTCTCCAACTCCAGCAGAACCTGACACGCGTAGAAGCAGAACTTCGTGATGCCCTCAGTAAGAAAGCTGTCCTCGAAGAAGATGCTAAACAACACAGTGCCGTTGTTTCCAAACTTAATGACGAGGTAGATCGTCTTAAAGGGCTCCTTGCTGAAGCACAACGTCAAATTGATGCTTACCGCAGAGAGAGTGACAACAAAGATGCTACCATCACGACCTTGAAATCTCAGATCAGTGATCTGGACAAAGAAAATGATGATTTAAGGGCGGAGCTTTCTAAAGTGAAAACGCAGCTTGCTGCAGTGCAAGAGGAGAAGAGGAAACTTCAGATTGAATACAATTCAAAGGACGAAGAAATCAACCGACTGACCGGAGAAATCGACATTACGGTCAAACGAAATGAAGAGTTACAGAGCGAATGTATCGTGGTGGCCGACAAAGTGCAAACTGTCGAGTCCAGTTACCAAGACTTTATGAGTTTGGCTGGCGAACAAGATGGTTTGCTTGAGGGAGAAAAAGAAAAGAACGCACAGCTGAAAAAGGAAAACGAATCCGTGAAGCTGAAGATTACATTGCTAGAGAAGAAGGATCGTTCGAAAGAAGTTGATCAACTGAGGGCGGACCTCGATGCTGCCAATGAAGAAATTGCTAAGTTGCAGGATCGTATTCAGCAACTAACAGGCGAGAAAGATGACCTATCCCGTGACATCCTCGTAGTCCAAAGTAACCTTTCGCAGAAGGAGAATGATCTCGAAGCAGCCGAGAAGGACAAAGAGAAAGCCGAAGATGATGTGCACATAGCTCAAGGAAAGATTGACAGCCTAGAAAGTCAACTGGCCGCGCTACGCAAGCAGAAAGGTCAACTGAAAGACAACTTGAAGGACGCTAACAACAAGATCATCAAAGCTAAAGAGGAAAGTAATGACCTTCAAGCTAAAGTGAGCCAACAGGAGAAGATCATTGAGGGTTTGAAAAACGCAAACGCCAAGAAGGACAACATCATTCGCGAACTTAATGACAAAAAAATTAAGAAGTTGCAAAATGAATTGGCTGATGCTAAGAGAGAAGTGACTGCCGCCAACCTAACTGCCGAGGGCCTTAGATCTGACAAGAAGGATCTAGAGCGCAAACTGGCTGATCAAATTAAGCGTTACGAGGCGTTAGTGAGTGAGATTAAAGATCTCAAGGCACAGAGAAATTCTATGGAAACCGACCTCAGTAATAAGACGCATAAGCTGGCTCTCATTGAATCTCAACTGAACAGCATTAAAAAGGAGCGAGATAACATGAAGGAGGAAGTCAAAGACCTTAAGGACCGTTTGAAGAACCGCAACGAGGAAAATCTGTCCTTGCAAACAGAGCTCCGTCACCTAGAAAAGGAGTTAGAATACAAGATCAAAGATAATCAAGACAAAGATGCTGTTATCGAGCGCCTGAAAGCAGCGAAAGCTGTAGTTGACGAAGACCTCCTTAACTTGAAGAAAGAACTGATGAAAACTCAAAACCTCCTTGATGTTGCTGAAAACAAGACCAAAGCTTTGGAAAACAGCCAGAGGCAAACCAACCTCAGCATGAACAAGCTAGAGGTAACCATTCAAAACTTAAATAGGGAGCGAGAGGAAAGAGATCGGGTCGGTTCCAGCCACGACAGCCAATATATTGAAATTGATACTCTGTACAAGGCCTCTCAAGACCGCGAGAATAGGACGAAGCGAGAACTCCAAGCTGTTAAAGCACGTTTGGAAAAGGTGGAGACAGACTATCACAAAATCCAACAAGAAAGCGTAGATCGTCGGGCTAAACTTAACGCCTTAGAAAAGAAAGTCCGTGACTTACTAGCTGCGAACGACCGCAAGGACAAAGAGAAGCAGGCCATCCGGTCAGATCTGGAAGCTGCTTCCAACCAAGTGGCAGATCTTGAAGTAGCATATGACAATGAGGCCAAAGAGAAGGACTCATTCAAGAAGCAGCTAGATGACGCTCTAGAAAAGCTAGCAAAGGCGAGAAAGCAGAATCTCGAACTCGAACAGGCAATCGTTGAAAACAAGATACAGCTTGAAGAAGCTGAAAAAGAAATGATGGAGAAGGATAACGCTATCAAGAACTTAGGAAGTAGCAAAGAATTCTTGGAAGGTCAACTTGATGCTGCGAAGTCCGGTCTAGAGAAAGCTCAACAAGAAATCGATGACCTGAAATCTGAAGCTGCCTCTAAACAGAACGAAATCCTGGAATTGCACAACAAGATTAATGAGTTGGAGGCTCGGATAGTGAAACTTACAGGTGAGAGAGACAGAGCTCTCGATGATACCGCGATCAATGCCGACAAAATTGCCAATCTAGAACAGCAAATAAGAGAGTTGGTCAGCGAGAGGACAAAGCTTTCAGAAAGGATAGAAGATTTAAAGAAAGAGATTAATACCCTAAGGGAGGAGCGAATGGAGGTCGACAAGCAGCTCACTGACCTGCAGGGCAATATCAGCTTCTTAACAAGAGAGGTCGAGAACAGGGACAAAGTCATTGCTGACTTAAGGAATAAGGAAGAGCTCCAAGAAAAGGAGATTGACAATCTTAGGAAAAATCTGCGCCGCCTGGAAAGTGAAAATGAATCAGCCCTCCAGAAAATCAGTCAACTGGAGAAAGCATACGAGTCTTCTACTCAAAAAACGATAATGATCGAGAGCAAGAGTGATAGCCACCGTGACAAGGCTAAGCGGCTCGATGAAGAAAATGTTTCCTTGAAGCGAAAAATCGCAGAATTGGAAATAACTTACAACGTCAACGAAGAGAAATGCCAAGAACTGCAAGATAAACTCCTTCGAGCCCAAGAAACAATTGGAAATCTGGAGTCTGCACCACCTATGGAGTCTTCGATAGTGGTGGAAACAGAAAGAAGCATACAAACAGCACCAGGAGACGGAATCGAGATTCAATTTCTGAAGGGGGATTTGGAGAATTTGAAAGATAAAAATGCCCAGCTAGAGAAAAAACTGCAACAGGCAACAGACTCGGAATCGAATCTAAAAGCGCAAATGGCTAAGCAAGACAAGACTTTGAAGGATAACGAGGATACGATTTTGGACCTCGAAAGACGCATTCAGGAGCTTACCATTCGCCTTAAGAAAACTGATGAGACAGACGCTCCTGGGATTGTTTCTTCTTTACGCAATCAAAAAGACACCTTGGAACGCGATAATGAAAGAATGAAGAAGGAGCTTGAAGCTGTCAAAGCAAGTCAGGTGGATACCCAAAAACGTCGCGCCTACGTTGAGAACCAGCTTCATCAAATTCAGAGGAAGTTAAACGAGGTTGAGTTTAAGTTCAATATGGCTAATACTCAAAATGAAAATCTCCACCAGGAGCTGTTAAGAGCACAAGAGAAGAACCGCGCTATCGAAGCTGAACGAGATTCTGCATTGCAAGAGCAGGCCAACCTTCGCGGCGATTTACAGGAGACAAAGGAGCGTTTGAAAAGAGCCAAAGTTGAGCAAGACAACTTAACAATGCAGAAACGCGACCTTACAGGGGAGATGCAGGCTGTGAAGTGTGATCGAGACGATAAAGAGAGTACGATCAACTGGCATATCGGCAACGAACGCCAGCTAAAGGATGAAATAGCCTCGTTGAAGAGAAAACTGGACAACATGAGAGACGCAAATGATAAACTTAGCCACACTGTGGACAACTTGAACGCCCAGAAACAAGAGAAAGAGGAAAAAATTGCTGACCTCGAGCACCACATGACTCTCCTTCGGGATGCGGAAGAAAAACTGCGAAAAGATTTGAGCACTGCAAATACTAATGCGGCAGACTTTAAAAAGAAGTACTTCAACGCACTCAAAGACATTGAAAGGTTGCAAACTGAACTCAACACGAAGATTCAGAGGATAGGATCTCTCGAGAATCGCATCAAGTCTCTGGAAAATGCCAAAAGTACGTTGCGAAATGAAATCACTGTTCACAAAAGCACGATTTCCGATCAGAAAGTTAAACTTGAAGCTTCTCGCCGATCCGACCGCATTCCTACAGAGATAACCGTAAAGAAGGTCGTTGGTTCTAGCCTTCAGTCAGCTCCAGACATGTTCCAGTTCAAAGATGACTCCGTGCCAAGTAAGAAATACAAAGACCTAGAAACATCATACAAGAAAGTTCTTAGAGAGAAAGAAGATGGAGAGAAAGATGCTACAACGTTGAAAAACAGGCTTGCCAAGCTACAGAGTGAACTTGACGAAACCAACAGGGTCAAAAACGCAGTCGAAGGCGATTCCATGTGGAAAGCTAAAAGAATAGGCCAACTAGATAGCGAGCTGAACGATCTACAATCTAAGGACATGGTTGATTCTGATGAGGCTCTGGGATGGAAGAACAAGATACCTCATTTGGAGCAGGAAGTACAGGCAGCTAACAACAAGATAGTCCGTCTCGAAGCCGAGATTGAAACTTATGAAAAAATGATCAAAGACTACAGTGATGACTTGATTAAAGCAAAAGAGAGAGTGGCCCAGCTGGAGTCTAAACTTGAAGGCGACCAGGAAAAAATTGAAGAGCAGCGTAAGGAGTTGATGGAGGCTTATAAGAAGGAAGCAGACCTTGAGGCAGCCCCAAAATCCTATCATAATAGCAAGTCTGAACTCAATGGTGTGATAATGACCTTGCGCGATAAGATCGGAGTTCTGGAAAATGAACTCCAGAAAGAAGCCAAGCAGCATGCTCATATGAGAGGCACTCATGACCAACTGAAGATAAGGGAAGATGACCTCAAGCGTAAAATTGCAAAGCTGCAGAAGCAATTGCGAGAAGGACAGCAGCAATACGACTCGCAGATTCATGATTGGTCAGAGAGAAAGTACACCATTGATGGTCTTAAAAAAGAAAATGCCGATTACATAGCCACAGTGGAAAAGCTGAGGCGAGAATTGGGCATGTATAAGAATGACCTGGACAACATGGCAATAGAGAAGCGTGAACTGCAGAATGAGTTGAACGAATTAACACCCAAGATGGAACAAATCGAATCTCGATTGCATAAAGCTTTTGAGGACAGGACCAGATTCCAAATCGAGCTGGACGATACCAAGAGGGCTCTGGACGAGGTTGGTAGACGCGAGCCTGAGGCGGTGATTCGTCAAGTATCTGGTGGTGGGTTAGAAGCAGGCGTAGACATGTTCCCTGAATTGACCAATGATCTTGAATCGACCAAGAAAGAACGCGATCGCCTTGCCAGTGATGTTTCCTCCTGGCAGAACAAGCACGACACCTTACAGAACAACTACGACAACTTATACGCCGACAAGAAGCACCTTGAGGAAAAACTGGATAGCATGCAGAAAACCATGAACCAACTTGATCACAACAATCAGACCCTCACTTCAGACAAGAATAGACAGACCGTTGAACTGGAATCAGCCAAACGTAAAATTGCTGATTTGCTGTCCGAGCTGGATGACGCGAAACGCGACAAGGATGCTATGAAGGTGGAGTATGAGATAATTCAGAAGAAGATCACGAAGTTCGAAGCTGAGTATGAAATCCACATCAAACACCGCCACGATTATGATGACTACGGCGCTTATGCCAAGCTAGAGGAAGCCTACAAACGCAGCCAGGAAAGGGAAAACGAAGTGCAAAAAGAGCTCTTGGTCTGTTATAAGACTATCGGAGATTTAAAACACCAGTTAGAAAACGCCCACGAGACCATTGAGAGGCTGACGGTTACTTACAACACTGAAACTATCAGGAGTGCGACTCTACGAGAGGAGGTTGTAAGTTACCAGAGACGACTCTCGGAGTTGGAAGAGAAATTTGAGATCAACCGAGGAGCTAATGAAGACATGGAGAATGAGTTGACCGTGTTACAGCAGCGAATGGAAGAGCTAAGTCGCGAGAACTCTTCCATTCAGGAGTCGAAGGCTCTGGTACTTGTTGAGGTTACCAACCAGCGCAACAAGATCGCGCGCCTTGAACAGCAGCTAGAAGATTGTGAGGGTGAAAAGAAGAGCCTCCGCCTTCAGTTGACAGCCATGCACAGCAAAGGTGATGCCGAAGCACATGAAATCAGCAAGCAGATTTCTCAGCTGTCGGAGCAAAGTCTAACATTCCAACGTGAAAAGGAGAATCTAGAAAGGAGGCTCTCTCAGAAGCATGCGGAAACCATTTCGCTGCAGCGCGAAAATGACGCTCTGAAGTCACAAGAGTACAGCTCGTCCACTCAAAAGCAAATCGAATCTTTCTTCGAGATGAGCGGTGATGCAGACTTCGGACCATCGGCCGAGTCGACCACATTTGAGTTCGACAATGAAGATTTCGAG
>Scl45
ATGGAGGAGACGAGCGACACTCCCTTCTATCAGGATGAAGGGATTTCTTCACACATTATTTCGCCGTACCTCTTTGACAAGTCAGCCTTGCACTTGAACTTACAGCCTTTAGCGGAGGATCCAAAGATTGGAGATCTAAAAAAGCATGCAACCCCTTCAGAGCTACGGTCACCCGATCTGGGTTTGCTTAAGCTCGGTTCACCCGAACTGGAGAAAATGATCATGTCTTTGCAGGGTAACGTGACGAGCGTCTCGAATGCTAGTTCGCTCTTTAACTCGAACGTTCACGCACCGGTTAACGCAGATCACGATCACGAACCATATTCACGTGGGTTCACTGATGCGTTGCAAGACCTACACGATCGACAGATTACCAGAGAGTCTTCTCTGATAGATTTAGCGGACAATGCCGCGGAGTCTACGGATCCATTTTTAGGGCACACTACTGTGAGAAATGCATCCTTTTTGACGACGGTACCTGCGACCACGATAAGAACTTCTACAGAGCCTGTTGTGTATTCTTCAAACTCTTCGCGCGTGGATGCTAATGATTTCTTTGCGAGCAACGGAGGGTCTTTTTCTGCTCCTGTAAAAGGTGGCACAATTTATCCTTATAATGCCTCAGGTGTACCGAGCTACACGACGTTGTATTCGTATCAATCAGAAAATGCTCCATACTCTGCTTATCAAGATTTTAATATTGAAAACAACGCGAATTTGCGTGCCTTTGCGTCGTATCATAACGCGCTTGCTCAAGAAAAAGCGGAATTGTCTGGGTACAAATTGGAAAGTCAAGGGCAGATAGTTTCCGATCATGGATCTCTGCAACCAATTGATCTGGAAGTTCAAGAGATCGTGAAACGAGAGCGAAAAAAGCAGCGGAATAGAATCGCTTCCTCTAAGTGTAGGAAGAGAAAACTGGAACGTGAGGCGAGGTTGGAAACACGGGTCAAGGAGTTAAAAGAGAGGAATATTGAATTGAACGCGGTAGCTAATGCATTAAAACAGCAAGTCTGTGATTTGAAGCAGAGAGTCATGGATCATGTTAACGAAGGCTGCCAAATTATGCTAGCTCACCAATCCCAAATG
>Scl46
CAGTGTGCTCCAGGCTTTTACTGCAGAAGAGGCTCTGATACAGCAACACCTGCTAATGTATCCGCCATAGGAGGACCATGTCCGAAGGGTCACTTTTGTGAGCTTGGCACAGTATTTCCACTTGGCTGCAGGCGTGGAACATACAATCCAAATGAAGGAGAAGCAGCTTGCTTTACTTGCCCTGCTGGATATTTTTGTCCAGAAAACTCAACTGACTTTAACCCCTTCCCTTGTCCACAGGGTCATTTCTGCCCAAATGGAACTGAATATGCAACTCAATACCCTTGTTCTAAGGGCTACTATAACGATGCCACACGTGGTGTCAGCCTTGCAGACTGCAAAGCTTGTCCCGGAGGGAAGTACTGCAGCAGATCTGGGCTTTCTGAACCAACTGGACCTTGTGCTGCAGGTTATTTCTGTGTCAATGCTGCCTGGACAGACAAACCCCAAGATTATGACAATTTTACATCTGGTGATTGTCTTTGCCCTGCAAATTCTACTGGAGGAGAATGTCAAGAGGGGTTTTTCTGCCCTGAAGGATCTCATGAACCTACTCCCTGCATTGGAGGGTTTTATTGTGAAGGAAAAGGAAAGGAGAATGTGACGGCGCAGTGTGATCCTGGCTGGTTTTGTACAAGTGGTGCCAAGATCCCAAGACCCGCTGATGGAATAACTGGAAACATTTGTCCAGCAGGAAAGTATTGTCCAAGGGGTACTAAAACCCCAAGGCTATGTCCTCAAGGTAGTTTTTCTAATAATACTGGTAACAGCAATGAGAATAATTGTTCCTTATGTACTGAAGGATCATACTGTGAAACTGAAGGATTGATTCAACCAACTGCACTTTGCTCTGCAAAGTATTTCTGTCCTTCTGGTGAAAGGCAAGATAAGAGGAATTCATGTACACGGGGACATTTTTGTCCTGAAGGAAGTCCAGCACCTGTTAAATGTCATTCTGGAACTTACCAGGATCAAACACAACAAGATTCTTGTAAACTTTGTCCAGCTGGCTATTACTGTGACACTAAGGATGATTTGTCAGACTTCACAAGTTATATTTGTCCAAATGGGTTTTATTGCCCTAATGGAACAAGGTATGCCACGGAGTTTGGTTGTCCGAATGGAACACATGGAAATGGAACCCAGCTCTTCCATCCTGATCAGTGTGTTAAATGCCCACCTGGACGATTTTGCTAC
>Scl47
ATGTCTGAGGCAGGAAATATCACGGGTTCTCCCCCTACTGGCATAAATCCTACTCCGAGTAGCATCGTTGCGGCCGTCTTCGTCGGCATATTGATCTTGGTGACTCTATTTGGAAATGTTCTTGTGTGTATCAGTTTCTACACTTTTCCTAACCTCAGAACGATCTGTAATTATTTTATTGTTAGTTTAAGTGTGGCAGATATTTTGGTTGCTCTGTTAGCTATGCCGTTCTGGCTCATAGTTCAGCTCAATAATACAAGTTGGCCGTGGCCTTGGTTGAAAGAGGGATTGTATCCCTTCTGGAATTTCGTCGACATTTTCTGTGGTACAGCCTCTATTATGAATCTTACAGCAGTCAGTATTGATCGAATGTTGGCAATCGTGACACCTTTCAAGTATCCAAAGATACTGACCACCAAGAGAGTCTTAATTATCCTCGCACTGGTTTGGTTGTACTCCACTACCATCGCCTCTCTACGACTGGCCAATTGGAGCAGCTATGGCCTTTTTGCGGCTTTTGCAAGTTTCTTTATTCCCTTGTCACTTGTAATCGTGATGTACACTGTAATCTTTGTCGTTGTCAAAATCCAAGTGCACAGAATTGGATCAGCTGGAGGGAAAGAACATGCAAACGAGATGAAGGCAGCAAAGACCATCTTAGTTGTCATTGGCGCTTTCGTTATTTGTTGGCTTCCATTCTTCATTATTGTGGTGGGTCATGCAACGAACAAAAATTTCACTTACCCAATGGAAGTTTACAACATGTTCAAGTGGATGGAATACTTAAATTCGTGTTTGAACCCTGTGATATACACTTGTATGAATCGCACATACAGGCGAGCATTCAAGCGACTTTTTAATCGGGTTTATTTAGAGCAGACTGTAGGGAACAGCCGACGGGGCTCCTCTGTCAGTATGTACCTCACTAGACGAGGATCCGCGATCAGTGGCTACATGAACCAACGTAAACATCGAGGATCTAACGGCCATACTGCTGTACCCAACATGGAGGCAATCGAAAGTGAAAGT
>Scl48
ATGGCGGCCACGAAAGTAAATTTTCCCGTACGATCTGATCACGAAAGTGGTCAAACATCCAAGAAAGTTACTTTCTTTATCAACGGGGATCGTAACTTTAAGGGCCAAGTGATGGTCATTACTCCAAGGCGATTTCGTAATGTGGACATGCTTTTGAATGAGCTGTGTCGTCTGACGCACTTCAGAGACTTGCCCCTGGGAGTCCGATATCTATTTTCCCTCGAGAGTGGCACCAGGGTTGACACATTGGATCAGTTAATTGACGGCAAAGCTTACGTGTGCTCTTCACACTCCAGCCTGAAGAAGGTATCATACGGAGGGAAGCCTGCGATCGCCCTTTGGAGCTCAAAACAACACATCGATTTCCCAGATATCCAACGAATGCCTCACAACGAGTCGAAACGCCGGCCTGTTGATGTTGCGCCGGTAAGAGGTGCCGAACCTTCGAGAAGACGGGGTTTCTCCGACCCTAGATCAAATCCAGAAGACAGCAATCGGTTAATAATCAAACCTAAAACAGTTCAGGTGATTAGAAATGGGTCGCAGAAACCCCGTCCGGTAGTAACAGCTCTGTTAAACAAAAGAACAGCGCAGAATCTAGAGCAAGTTTTGGACGAGGTAAGCAATTCGCTTAGAAACGCCGGTGGTCTTAGCCCACCGCGGAAACTGTACTCAATATCGGGTCACCAGATTCGCGATGTGCTTGAGTTATTTCGAGACGAAAACAATATATTTATAGCCGTTGGAAGCGAGAAATTTAGCCGTGAGGACATCACGGATATCATGGAAGATTTTGAACAGAGGAACTCGAAAAAAGAAATGGCTAAACGAAAACAGTCGAGAATTGGTAACGATGGAATGTCGCAATCAAAACAAAAAAATACCAAAGAACACGAGCAGCTGAAACCTATCGGTAAATCTGTTAACAAACCCGAGGAAAACAAGCTGCCAAAGCTTCCAGACATACATAAAAAAGTCGAGAATAAACCAAGGCCTGAGAACATTAACAGAACGCACGTGCAAGGAAACTCAAACCCGAAACGAGTTCATCCCGCTAAAAATACTTATGAAAGAACTGCGGAGAAAAAGCCTACGAACTCTGTAAAGTTGCCCCAAATCGGGAACGCTAATTTAGTTTCGAATTCAGAGAAGGAGAATGTAAAAAACTGGGACTTATCTCGACAGAATAACGAAGAAAGTGACCGAGTTAACGAATCGATTGAACCATTCGACGTGCGCGAAGTAGACACGACTAAATCCAGTAGAAAAGTGTCCGTGAGTAAAAAACGCAACAATGATAAAATTGACAGAAAAACCTCAAGGGATGATGGTGGAATTACATCAGAAGAGGAGGCAAAATATGGTACTGTCACAGACAAAACTGTAGAAGATGTTTACGACATGGGCAAGAAAATCGGAGACGGGAATTTTGCTGATGTACGCGTTTGCAGCCATAAGATAACCAAGAAAGACTTTGCGTTAAAAATCGTCGACAAGGCGAAAATTCGAGGGAAAGAACAAATGATTCGGGACGAAATAGACATCATGAGAAAATGTAAGCACCCGAACATTGTACGAATGTACGAGGATTACGACTCGACCAGGCATATTTATCTGGTTATGGAATTGATAAAGGGTGGTGATCTCTTCGATGCAATTTCTTCGTCAGTCAAGTTTACCGAAACTGTTACCAAAAATTACGTCAAAGACATCGCGAAGGCACTGGCTTATTTACACAAAAGAAAGATCGTACACAGAGACTTGAAGCCTGAAAACTTGCTG
>Scl49
AAGCGCCGAGTTCTATTTGTTGCCGTCCTGGTACTCTTTCTTCTTGGCTGTTTAGCAACCTTCACAGTTATTTCTTCTGAGGAGAGAAGGGATGGAACGCCAAAAGTATTAAATCCACAAGAACGGGAAGAAGATCTGAATCTGAAAGGATCTGACGATGAATTGCCTTCGGAAACCAATCAAACAAGCCAAGAGGTTGACCATGAAGAAGGCAATCAGGAAACAATGGATATAAATCACGCGAAAGAAGAAAACCCAAGCACACCGAACAAAGAACATGTGTACGAGGAAGATTTGTTTCCTGAACCTAACTATAACATCCACATATTTTATTATGCTTGGTATGGAAACCCGGAGCATGATGGACAGTATGTTCATTGGAATCACCGATTCCTCCCTCATTGGAATCCCGATATAGCCAGGCGTTATAAACAAGGTTCTCACACCCCTCCTGATGACATTGGATCTAATTTCTATCCTGCATTAGGCCCTTACAGTTCAAAAGACCCATCTGTAATTACAGACCACATGAGACAAATGAGGACTGCTGGAGTAGGGGTGGTTGTTCTCTCGTGGTACCCCCCTGGTAAAGCAGACAATGAAGGGATCCCTAGTGATAGTTTAGTACCTACACTCTTAAATGCAGCAGATAAGTATAAGCTCAAAGTAACCTTACACATTGAACCTTACAAGGATAGGAATGATAAAACACTTCATGATGATGTCAAATACATCATTGACACCTATGGCAAACATAAGGCTTTCTATAAATACACAGTACAAGATGGAAGAGATTTACCCATGTTGTATGTATACGACTCCTACCATACCCCAGCAGAATCATGGGCACAGTTGCTGACACCTGGAGGATCACACTCAGTACGTAACACAGAGTATGACTGTACATTTATTGCTCTGATGGTCGAAATGAACCACAGAAAGTACATAGACACTGGTGGGTTTGATGGTTTTTATACATATTTTGCAACAGATAGATTTACATATGGATCAACTTGGAGATTTTGGCCCCAGCTCAGATCTGTTGCTGAGCAAACTAAAAGCTTATTTATTCCAAGTGTGGGAGCAGGGTATATAGATACTGGAGTGCGGCCTTGGAATAGCGAAAACACACGAGCAAGGAACAATGGAAATTATTACAGAAACAGCTGGAAAGCAGCCTTGCAAACTAAACCTCAAATTATCTCAATTACCTCATTTAATGAGTGGCATGAGGGAACACAAATTGAGGAAGCTATTCCTAAATCCCAAGATGGACTAGTATACAAAGATTATAAACCCAATTCACCTGACTTTTACCTGAAATTGACAAAAGAGTATGTTGATAAGTTTGCTGCAATGCATAAA
>Scl50
ATTGCTTCATATTTTATGACTAACTTATGTCTAGTCGTCATAACAACGCAATTTCAAGAAACTAAACAACGCGAAAATGAACTTTTACGCGAGAGTCGGCGGCGAGAGGGGACTAGCACTAGTACAATAGCGAGCAGCCGATATGGAAAAGATGGCTGCTGGGTGGAAATACTTAGATATGTGGAGCATTTAATCAGGAGGTTTAAACGAAGACTTTATAAGCGATTTCATTGGAAATATTGCGATGGTGGAAGTAAAAGGAAAGCTTCCAGACACAGGAAACGGAGACGAAGAAAGAAAAAACTCGTCTATCATCATCATCATCACCACCACCATCATCACCATTATCATCATCACGTGCACTGCACTGATCCAGACTGTCCATGTAGTAAAGTGGCCCCGCAGTTTTCGGTTCATCCCGGAAGCGCCGACGCCACACCGAACACATCCACAGTGGACATTCAGCCGATTCAATCAAAAGACGTTCAACCATCGAGTAATACTTTGACGGTGCCGGGACAAGTCCCAAGCAACGGGACATCGGGACGAGAAAATGACAACGGGAACGGGAAAGGAAAGATACCAACCATTTCAATTATAACTGGATCGTCCTGCTCTGTGCGGAAAGAACCTTCGTCGTCCACGCGCGGGGGTGAAATGATCACAACAGCAACTGCTGCGGTAGCTATCAATGGGAAATCTGCTGTGGCTGACATGGCAACCCACACTTTCTTGTCAGCGGCCTCGCTCTCAAGCGCAGCCGCAACTGCCACAGCCAGCGCAGCCGCAGCTTCAGTAATACATAATGTTTGTTCATGCGCAGTAGAACACGTGGAGGAGGATATAAAAGTGGATTATGAATCTGAGTGTGTTTATGAGGAAGATGGTGGCAGTGAAAGCGAATTTACAGACGATGAAGTCGACGAGGAAGAACATGGAAAGGACACCGCATGCTCTCGACTTCGTCAGGTTTGTCGAAGAAGTGTGGACAGCAAATGGTTTATGTATATCATAATGGCGGCTATCTTCTTGAATACGCTCAGCATGGGTATCGAGTACCACGGGCAG
>Scl51
ATGACAGCGGGAATGATCAGAGTTCCCAGTATTATGCCGTTAAGGCTTCCAGTGGGAGGAAGAAAAAACCTTATAGACACCCACACTCCCATCGAGCTTCGTTCAGAGACACCAGACACTCTGATATATTACACGATCAACGGGATGAAACCCGAACCATTTAAACAAATAGGCATCAAATGCACCTATAAATATAACAGACCATTTGTTTTGGGTCCTGGAAAGCGGACCGTGAAAGCGATGGCAACCTCGAGTGATGGTACAAGAGAGAGCTCCATAGTAACCAAGACATTCATGGTTGAAGAACCAGAAGAAAGAGAAGGTTTAGATGGTGAAGGCAATGTCTCTGAGCTTCAGCAAAGCATTTCCTCGTCGACTGGAAATTTAAGGGATTCGTCAGGAACTTTGTTCGGTCAAATTCTTGAGAATGCCAGAGGAGGATCCAAACTTAAGACTTCTGAAGCGTGGGGGACTGAGACTAAATCAAAGCGATTTCTTACATCAACTCCAGATGACTTAGAAAATGTTAGAGGGTCAGATTACAGAAAACCCAGGAGTGAAGCAAGATTTACAACATCAAGGTTTGGTTCAAATCAAGCAACATTAGGTACTCCAGATCAATCTCTTGCAGAAGTTGATGGTGAACTGAAGGAGAAAAGAGGGCCACAGAACAGAATTCATGCAAGTAAGATTCAACAACAGACTGATTTTCTGAAATGTATCTACTGTATGGCACCCAGGCCATCAGACCCATATGCAAGGTTCTGTTCTGAATGTGGATCACCTATTCCTCCCCTACCTTCATCAAGGCTCCCCCCTCCTGAGGGTGGGCAGCTTGGTATGTGTGTCTCTTGTAACTCAATGGTACCACTAAACACACCGAACTGCATCATCTGTGAAGCACCCATTTCACCTCAGCGTCAACCACAGGCCACCAAGAAATTGGCACATAAGTTAATGTGTGCAGTATGTGGCACAGGAAACCCACCTGACATGACAGTTTGTGTCACCTGTGAAGCAAAACTTCCATACAATGCAAAACAAATATTTACAGCTACAAGTGCTCCTCCAATGCCAAAGGACTCTGTTAGCAGCTTCATGTCTTGCTCCAAGTGTTCTCGAGTGAACAGCAGTGATGCTCGTTTCTGTGACTGGTGTGGATCAAAGCCACAGCCTTACCAAAGTCCTCTGATCTGTTCCCAATGTCAGGCTTCAAATAATGCCTTTGCTAGGTTTTGTAATACCTGTGGATGCAGTATTGAACCACCCCCAAGAGTTTCACGTCAGAGTCCCGGAAATGTGATTGGCACTGTTGTTGAAAAGCGTAGCATTCGTGAAACAGTAGGAAGGTCAGAAAATACAACTTGGTTGCCAGTTTCTATCCCTTCAACTCCAGCAGAAAAAGCAGATAAA
>Scl52
ATGGCCTCGGTAAATAGGTTATCAGAAGCGCTAGAAAACTTATCAGTCGAAGCGAAAGAACTTTATCTTAATTTAGAGGTGCCAAGGCTTGGAAAACCTCCGACTCCCTTGGAATTTTTGAGGGACTGGGTGAGCCCAAATGTTCCAGTTATCATAAAAAACGCGTTCAATCATTGGCCAGCGCTTGAAAAATGGAATAGCGATTATTTGAGACAGAAAATTGGACACAGGACCGTAACTGTTGCGGTCACACCTAATGGATACGCGGATGCCGTAGTGGGAGATAAGTTCGTCATGCCGGAAGAACGGGAGATGGAATTCTCCAAGTTTCTAGACATTCTTGAAGGAAAATCTAAAGAACAAGGGATATTTTACGTTCAGAAGCAAAATTCTAACTTAACGAGCGATTTTAAAGAATTATGCGAAGAAGCTGCATGTGATATACCTTGGGCAACAGAGGCATTTGATAAAAACCCTGATGCAGTCAACTTTTGGATGGGAGACAAAAGAGCTGTCACCTCGATGCACAAAGATCATTATGAAAATTTATATTGCGTGATTTCTGGTTCTAAAGTTTTCACATTGTTACCACCAAGTGACTTGCCTTTGATTCCTTATGAATTATACTCCCCAGCCAGATATAAAGCTAGCAATAATGGTGATTTTGAAATTGTGGACGAAATTGTTGAGAACTTTACAGAAGCAGCACTAAAACAAAAAGTGCCCTGGATTGCTATTGATCCATTGAATCCAGATCTGAATAAATATCCAAACTATGCAAAAGCTAACCCTGTCACATGTGTAGTGACTGCAGGGGAGATGTTGTATCTACCTTCCTTATGGTTTCATCATGTTCAACAATCTCATGGGTGCATTGCAGTCAATTTTTGGTATGATATGGAATATGATATCAAGTACAACTACTACAAATTTGTTGAGGCTGTGGCCAGCCTTGCTAACAAACATTCT
>Scl53
GTTGCCATCAAAGATAAAGCAGGAAAGATCTCTTTTCCAGAGGTAAAGGAAGACATTTCAAAACTTAGTGATGATGAACCAAGAGTTGCATACATAGGCATCGAAGGCATGCATTGCAATTCTTGCATTAAAAACATTGAAGGAAACATTTCTGTTTTAAGTGGTGTCAAGAAAATTGAAGTGTCTCTTGAGGAAAAAGAAGGGAAAATTATGTACTCACCTAAGCAAACCAATGGCAAGGAATTAGCAACTGCCATTGAGGAAATGGGGTTTGAAACATCTCTGAAGAGAATTGTGGATGTTTTGACACAACACGAAATTTCATTGTCAGAGGATGGAAAAATGGATAATAAGGAGATTGAAAGCCTGGAAAATTGCTGCAAGAACAGTAATAGCGAGATAAAGATCTCTGTGAAAGGAATGACATGCCACTCTTGCGTGAAGACCATTGAACAAGGAATGTCAGATCAACCTGGTGTACAAGCTGTAAATGTTTCACTGAAGAATGAAGAGGCAGTCATTACTTATGATGCATCATTGACTGACCCTGGGAAGCTAAGAGAGGCCATTGATGACATGGGCTTTGATGCTTCTTTGTCATCATCACCCTCCCCTCCCCTAACAAATGATGTCCAGGCAGTCATGATAAACATTGATGGGATGACTTGTAATTCCTGTGTACAGACAATTGAGAAAAATATTTCCCAGCTTGATGGCATTCAGTCCATTTCAGTATCCCTAGCAGCAAAGACAGCTCAAGTTCGTTACTCACCTGGGAAAATCACTGCAGAACAGGCGAGAGAGGCTATTGAGGACATGGGATTTGATGCAAGTTTGATTGGGGATGGTGTCTGCAGTGTGGATAAGGATGTGAGAACGGCAATGATAAGTGTTGAAGGAATGACATGCATGTCTTGTGTGAAGACAATTGAGGGCACCATGTCCTCAAAGCCAGGGGTACAAAGTATCAAAGTCTCTCTCACTGACAAACAAGCTGCAATTGAGTATGATGAGGCAGTGACAACACCAGAAGATTTGCGTGCAGGGATTGAAGATATGGGATTTGATGCCACACTTTCTGAA
>Scl54
ATGAGGTCTCTCTTTAAACTCGTGATACTGCCGATTTTTTTATTTTGTTGTCCTCTAAATGTTTGTCCTGGTTTTCTTGAGAAGAGTTTGGAGGAAAACAACACAGAAACTTTGGCAGACGATGGGCTGCGTCAAGGTCGTCCGAGTTCAGTTGTGGTGGAAACTGTTCCTACATATTCCTGGGAATTTCGTTCACAAAATGAAAAAGATATTAAATTTACAAGTGGTGGACTTTATCAAGCTACCATTTTCGAGACAAAAAAGTCTCAAATTATATGTGACTTGAAAATGGGTGTTTATGCTCATGACGAGAACACTGAAGTCGAATTTAACATAACGAAAGGGAACGCAAAGATATTCACTGTTGGTTCCAAGCGCGTGAAGGACTTTATCTTCATGGACATTACAACTGAAAGAAAACTAAATCGTGAAGAAGATGAGTATTTCTTGCTCACAATTGCAGCCCAGCACCCGAAAACTAAAGAAGTTCTAGATACCACTGAGGTGAATGTGACCGTTCTCGACTTGAATGACAATTTACCAAAATTTTCTCGTCTGTTTCAACATGTGACCATAGACGAGGACATTCCTTTACACACTTCAGTTGCTCAAGTGGTTGCCAACGACGAGGACATGGGTCCAAACGGATTGCTTTATTTTTCTTTTATTTCGAAATCGCCCTTCTTCGCGATTGACCCAATCTCTGGGGTTGTAACTGTAACGAGATCTTTGGCCAGTAAACGTAGACGAAGCTATGGATTGCTTGTCACCGCACGAGATCGGACTTTGCCGACATCAAAAGCGCAGTCAGCGAAAGCAAAGCACAATATCACCGTTACAGTAAGACCCGTGAACAGATTTTCGCCGGAGATCAAGGTGAAGTCACAGCTTGAAAAGATTACCGAAGGAAACAGCGATATTCATTTCGCGATAATTCAGGTTTCCGACCAAGATAACGCAAACAGTGGTGAAATTAACAAGGTGAGAATTACTTCAGGAAACGAGAACGAACATTTTAAAATCAGACGCTCACAGAATGCTTCGAATGAGTATTGGATCGATGTGGTGAAGCCACTAGATCGTGAAAAGACGCCAAACGGTTATAAGCTGGTTATTACAGCCTTTGACAAAGGCTCCCCGCCGCGCAGTGGAAAAGTTTCGTTACGTGTTTTGATTGAAGATGCTAATGACATGAAACCGGCTTTCAATCAAAGTCTCTACGAGGCCACCATATCTGAATTAGCGCCATTGCACACCTCCGTCGTACGTGTATTTGTAGAGGATGGTGATTTAGGCAACAATGCCAAAGTTTACTACACTCTGCGCGGAGAAGACAGCAAAGACTTCCATATAGACCGTGACACAGGGCTAATTACCACCACAGGACACCATGACTATGAAACGAAACCAGTATTAGAATTTGACGTGTGGTGTTTGCAGTCAGATTCATCAAAACAAATGGCCAGTGCAAAAATTTCCATCAATATTGAGGATGCAAATGACAATGATCCAGAGTTTGAAAACCCATCATATTCTCTGGAATTTTTTGAAGATTTGAGACCTGGAACAAAATTACCTTTAACAGTCAAGGCAAATGATCCAGACAGTGAAAAGAATGGAAAGATTCATTACTCAATTATAAATAGAGAGTCAGTTCCATTTGCCATTGATTCAGAGACTGGAGATATTATATTGTTAACATCACTGGACAGGGATGCAGGAGTACCAGAGTACATTACCCTTAAGATACGGGCATCAGACTTTGGAGAGCCATTCAGAAGGGAGTCAGAAACTTATGTACACCTTCACATCAAGGCCACCAATGACAATCAACCGGTGTTTGAATATTTCCGGTGTACTATAAAGATCAGTGAAGATGCACCAACAGGAACAATCTTAACCAGTCTCACGGCTGTTGACATTGATGTTGGTGAATCTGAAGGACTTTTCTATGGGATAGATCCAGTTGGAAACACAGATAAAACTTTCAGCATCAACCCTAGTACAGGACAGTTAACAACAGCGAAATCTCTTAAAGGTGGTGAAAAAGAGTTTTCTCTCTATGTTACAGTTAATGATTCCATACTGAAATCAAAGCATCCAGTAACTCTAAAAATCATGGTTGTTTCACCCCAGACTGCTACTGAATTTCTAAACTATGTTGAGACAAGATGTAGTGTTTTTCCTCATTACCACAAGGCTTTGGAACATGTCAAGAAACAAAGAAACTTTAAACCATCTTATCCCTCTAGTGCAAAAGTGCCTGCCAAACCAGCCAATACAAACTATCCAGAATTCAATGCGCACAAATCTGTTATTGAAGTCAGTGAAGATATAGCTGTCAAATCAACCATCATGAAATTCTCTGCGACTGATTATGATCAAGGATACAATGGTATGATTTTGTACTCTATAGTGAGTGGTAACATTGGCAGTGCATTCAATATAGGCATGTATAGTGGGGGACTCTATGTAGCTGCTTCACTAGATAGAGAAACCACTAGAAAGTTCACATTGAACATATCTGCCTCAGATTGTGGCTCTCCTGGTAAAACAGCCTATACAGTCATCTATATAAATGTTATTGATGTCAATGACAATGCCCCTGTCTTTGAACAGGAGATTTATGAAGAGACAATACCAGAGAACATCACACGTGGACAGACAGTTGTTGTAGTGAATGCAACAGACATTGATGGTGGTGAAAATGGAAGAATTGATTTTAAATTGCTAAATGACTTTGGAGGGAAATTCAGGATAAATTCCAAAACTGGTCGATTGTCAGTTGCCCATGTACTTGATTATGAAGACCGTGCAAAGTACATCATAGAAGTTCAAGCATTTGACAACTCTCCAACATCTCAGAGGATGGCATCTGCCACGGTCATTGTAAAACTGGTGGACATTAATGATAATGCTCCTGCAATAGTTCCAAGGGTTTTCAATGTTTCCATTCCTGAAGACCTCCCACCAGAGAGTGTTGTGGCAGCAATTTCTGCTGAAGATCTAGACACAAGTTCAGGAGGAGAGCTTGAATTTTCTTTTGTGGGCAGCCCCAAAAGATTCAAGATTGATTCTGGAAGTGGTGTGATAAGATTACGTCGTCACGTGGATTATGAACAGGAAGATGTGTATAACTTGAAAGTAAAAATCAGTGACAAAGGGACACCTCGCCTAACATCATTTGCAGATGTAAACGTGAACATTCTTGATGTAAATGAGAACAATATTGCCCCAATATTTACTGGGTTAAGCCTTTTAAAGGCATCTGTGTTTGAGAACAACCCTGTTGGAACTTCTGTTCTGAAGGTAAAAGCCTTTGATAGTGACTCGTGGTATGTAAGCTATTTCATCATTGATGGAACAGGAGTTGATAAGTTTGAAATTGGCCAGGAAAATGGCATCATCAGAACCACGCAAGTCCTTAATCGCGAGGACGGTGATCATTACTGGCTGCACATCCAGGCAAAAGACCGTGAAATGTCTCCACTGCACACCAATATTCCTCTGTTGATTACTGTGCTGTCAGTGAGTGATGACCCCCCTTATTTCAACCCAGCTATTTATTTTCCATTTGTCATTGAAAATGCTGCACCAGGAGAAAGCGTTGTTACTGTGAAAGCTCATAATCCAAGTTCAGATGGGTCCAACCTGTTGTATTCAATCAAGAGTGGAAATGAGGCTGGTAGGTTTGCCATTGATAAGACAAGTGGCCTTATTACAACAACCACAGCTCTTGATCGTGAAGAACAAGACAAATATGAACTGAAAGTTGAGGTTTCTAATGGTGATAACCCACCAAAATCTGCACATATTACTTTTCCGGTCACTGTTGCAGATGCTAATGATAATGATCCTTACTTCTTGAAATCCACCGATGAACCCAGCTATGATGTTAAAGTTAAGAAGCAGGATGATCCTTCAACTTTTGTGGAGATCTTGAGAGTTGCTGCAGCGGACAAAGATATCAGCAGTAATGCTGATTTGACCTATGGGCTGTTATATTCACCAGAAATCATTCCTGGACAGCTGAAGATTGATCCAAAAACTGGTGTCATCTCTGCCAAACTTTCCTGCCAAGATGATAATTATCTTGAGTTTAGTGTCGAAGTCATAGATGGTGGAGTACCCCCAAGATCTGCCTCAGTTCCTGTTGTAATGGAGTACTGCATGGAAAAGAACCCTCCCAGTTCAGAACCACCCTATTTTACACAAAAGACCTATAAGAAGTCATTTAAAGAAGATGTTGAAGTTGGATCTGTTGTGGAATTTTTATCTGCCTCTTACCTCAATCCTGACTTTTTGACGTACTCTATTATCTCTGGAAACATCGGAAACAAGTTCTTAATTAACAAAGGCACTGGGGAGGTAATCATTGCTGGCAAACTTGATTATGAAGAAGCTAGTTCTTATACTTTGACTATCCAGGTATCTGACGACCATAACACCAGCACAACAACTTTGGAAATTGAAGTTGATGATGTCAATGATAACTCACCATTGCCCTTGATGACAGAGTATCAAGTTCATATTCCAGAGGATGCTAAAATTGGATCATTACTGACCAGAGTGGAA
>Scl55
ATGGGAGACATTATAGTGGACACTTTCCACTACGAAGCACACAGTCTGCCAAACGAGGCTTTTGACGTGTTGGTTCAGTTTTTCAGGGAGAAGAAGTTATGTGATGTGATCATTCAAGCTGGAGAGCGTAAAGTCAAGTGCCATCGTGTTGTTTTGTCTTCGTGCAGTCCATATTTCCGCGGAATGTTTACGAATGACATGATAGAATGCTCCAAGGACACTGTTGTCATTCATGGATTATCCGAAGAAGCGGTTATTCAGTTGATTAACTTCATTTACACGCGAAAAATTACAATCAGTATTGACAATATTGAAGCTCTATTGACTGCAGCAGCTGTGTTTCAACTTGATCTAGTTGTTCATGCTTGTTGTGAGTTCATGAAACGGCATCTTCATCCGTCAAATTGTTTAGAAATGAGAGCGTACGCAGAGCTTCACGGCTGTAGAGACTTTATTGAAGCAGCAGACGCTTATTCAAGAAGTTGTTTCTTGAGTCTTATGAACACAGACGCCCTTCTTAAAACCTCTTTTAGACATTTTCTTGCCATTATCTCTGGAGAAGACCTTTTTGTGAAACGCGAGGAGCAGGTTTTTGAGGCCATTGTAGCCTGGGTGCGATATGACTTAGTTTCTCGTGAACAGTTTCTGTCGGACTTGTTAAGTCATGTGCGACTTCCCATGATTGCCACTGATTACCTTATACAACGTGTGGAAAGAGACTTGATCATCAGAAGCAATGTTGCATGTCGTGATTTGATAGACGAGGCAAAGAATGTTAAACTTTATCCTTCTTTGGTGAAAGTAAATATCAGGGCTCAACCACGCAAGTCCACATCTGGAACCTTATTTTCTATCGGTGGTCGTGGGAAGTCAGGTGATCCTCTTAAGTGTATTGAATGCTATGATTGGTTTCACAACTGTTGGTTCCAAGTAGCAGAAGTTTCAACACCTCGCAGGCATGTGGCGGTGGCCTCTGTTGCAGGCAAGGTATATGCAATCGGTGGGCATGATGGCAGTCAGCACCTTAACACTGTGGAGTGCCTTGACCCTGAAGTTAACCAATGGAAGATAGTTTCATCCATGGAAATTTCACGGCGTGGAATGTCTGCTGGTGTCCTGGAAGGAGTAATATATGTTGCTGGAGGTTTGGATGAGACAACCTGCTTTGATGCTGTAGAA
>Scl56
ATGCAAGCTCTGTTCTACCACAACCAAAGCAAGACACAGGCATTTCATGGTAACCTGGACACAAAGTCGGTACGTAAAGCTATCACCCTTCACCCGGTAAAACAGCCGTCGTACATGTACCGTTTGCAAGTACATTTCATGTCCATGCGCATTCAAGAACTTCAGCACCAAGCAATTAAGCTGCAAAGAGTCCTCAAGAACATGGATCTGTTGCTGAACTCCACGATCAGTTCACTATCAACTGAAGAAAAAACTAGCCTCCAAGGCGTGAGAGATTTTCATCACCAACTTAGTTCAAGATACCATGAACCTTGGGACATGTTCACGGCGCAAAAGTTCTACTCCGAAGTCACGCTTCAGCCGCCTGAGACGGGCATGCGCGATCCGTGGAAAGACGGGCTTAATCACGTGCTTGGGCAGACAATGGGATTAATCAATGAGGAAGCAAAGCGAGTTCTTCACCGCAGCCTTGAATTTAAAAAACTTAATCCCGGATACATACGAGTACATCCGCTATACGGCGCACAGTACCTCATGGATATGCTCATGAAGTATCACCGGCACATTGGACACAACAGGAGGCGCATGACGGTTCACGTGCGTCACCACGCCTTTTTACAATTACCCTTTGGCAACATGGTCTACCGAGCCGAGTCCTTTGGAAAAGAGGTCCCCTCGGTACATTTTATCCTCCCCCTAACCGGTCGCATTGGAACGTTCCGCCGTTTTATGAAGAATTTTGAAGACGTCTGCCTAAAACGACGAGAGAACGCAAAACTTCTGGTGGTATATTTCCCCTCCGTGACTTCTGCGCGTGAGCACAAAACCGTAATGAAAGATTACCAAACGAGATATCCCGAGGCAGATCTATTGTGGCTGGAGGCTATAGGAGATTTTTCACGCGGCCTTGCTCTTTCTCTCGGGGCGAACCAGTTTGACCAAAGTGCTTTATTGTTCTTCTGCGACGTCGATTTGGTTTTTAACGCTGAGTTTCTGTATCGCGCTCGTACGAACACGATACTCGGTCAACAAGTGTATTACCCTATGGTATTCAGTCAGTTTGATCCAGAGATCACATACCCCAACCGTACAGCTCCCAACAACCAGTTCACAGTGAACAGGGACGCGGGATTCTGGCGAGCTTATGCGTTCGGCATAGTCGCTGTTTACAACCACGATTTACGAGTTGTTGGGGGGTTTGACACAACAATTCAGGGCTGGGGGCTGGAAGATGTGGATTTGTACGAGAAGTTTGTTAGGCATCAAGACATTAGCGTGTTCCGTGCGGCGGATCCTGGCCTGGTACACGTATACCATCCAGTCATCTGCGATCCTAAGCTTGTAGACCGACAATATGCTATGTGCCAGGGTTCGAAAGCGTCCGGTTTTGGCTCAGAGAAGTCGTTAGTCCGTCATATGTTGTCAAAAGGTTATATAAATAGA
>Scl57
ATGGCGAGCGAAGTGGAAGCGAAAGGTGAGAGGTCTAAAGATGATTTCATTCCTCTTAGAACAATTACGAAACGAAATACAACGGGACAGGAAGACAACTTTATGAAATCATACTACGAGGAGGTTGAAAATATAACGCAGCTTTCTGAGGAAAAAATCGATGAAATAAGGTGGCAAAATGGGATTGAGATCCAAGGTGATAATTGCCCGAAGCCTATAACAAGTTTTCGCGATTTAAATTTACCTCCCGAACTGCAGCAATACTTGCAGAATAATGGCTACATCAGCCCTACTGCAATTCAGATGCAGGCTCTCAGATGTGTTATGAGTGGGAGAGACCTCATTGGTTTGGCAGAGACTGGTTCTGGTAAAACTTTGGCTTATTCCTTGCCGTTGTGTATGTTTTTGAAAACAAGACAGCCATGTTTGCCTGGAGAAGGACCTGTGGCACTTCTTTTGACCCCCACCAGGGAACTGATGCGACAAGTGTCTGATCATATTTCAGAATTATTGTATTGTATCACAGCAAGGACAACAGCAACAGTTTTACCAAACAATAACCATGGCAATGCCACTGAAAACACCAATTCACTGCATTTGAATAACTCAAACACAACAAGTACCTCTTATTTGAGTGATTCTTTACCTTACAGCATGTTAAACACAGGGTCACTAGGAATGCCGAGTTATCATAGGGTATCAAGTGATTTAGCATCTTTCCCTTACTCATCCCCGGTAGGTACACCAATTAGCATAAGATACAAGTCAGTTGGGATTTGTGGTGGTGTACCAGTTTCAGTTCAGGCACAGGAAATAGGGAGTGGAGTTGATGTTGTCATAGCAACTCCTGGTTGGCTTCTCGACTTGTATGAACGTGGCCTGGTAAGTTTGGACAAAGTGTCATATTTAGTGATGGATGAAGCAGATAAGATGCTTGGGATGGGATTGGAAGAACAGTTGAGGAAGGTTGTTGGACTTGCCACTGGGACTGTGAAGGCAAGACAAACATTGCTATGGACTGCTACCATGCCAGATTCTTTAGAAAGATTGGCAAGATCTGCTGTGTTGGATCCTATTACAATTCAAGTGGGACCTGTTGGGCTGATATCACCTACTATTCAACAAAACGTCATGTTTCTTTATCATTATGAAAAACCAGAAAAATTACTCCAAGTTCTCCAAAGTACACCCAGTCCCCCTGTCATTGTATTTACATCATCCATCCAAAATGTAGATTATGTCACTGAGTTACTTAAGAAGGAACAGTTCCATGCATCTGGCCTGCACTCGGAAAAACCACAAGATTACCGATTTACATTGGTGAGGGCATTTCGTGATGGCAAAGTAGATGTGCTAGTGGCAACAGATGTTGGGTCAAGGGGTCTTGATTTTCCTGAAGTAACACACATAATAAACTATGATCTACCTGACAGCATTGAAGATTATGTTCACCGCTGTGGTCGCACAGGAAGGATGGGGCATTTTGGTGTTGCAACGTCTTTCTTAACACTTGATTGTAAAATAGCTGAGCAACTCAAAGAAATGTTAGAAGTAATGGATCAAGTTGTACCCAATGAGCTTGAAAACACAAAACAATTTGGCAAAAAAATTATAAAGACAGAGTTTGGCGATAGAGTTGTAGATTTT
>Scl58
ATGGCGAAAGACAGTGGGACTGATGTGGAAAGGAGCAGAGGAACTGTTATGGACGAGCCGTCTTCGAAACAAAATCGAAATGACGATCGAAGATTTCCACTCAGACGGTTGTTTGGACGATCCAAGACATACAAAGGGGAGAACACAACGGATAAATTCACCCGTAAAAACAGCACGGAGTCACTGGCTATTTGCCCAGTTTGTTATGCGATGAGAGCGAAATCTCTGTTCCCCGAAATATCAACTTGTGAACATCGATCGTGTTTTGAGTGCTTGCGGCAGTACATGACAATCGAAATAAATGAATCGCGAGTGAATTTAACTTGTCCTGAATGTTCGGAACGATTTCATCCAAATGATATTAAACTGATTTTAAATGATGATGTCCTTATGGCGAAATACGACGAGTTTACTCTTCGGAGAACATTAGTTGCCGATCCTGATTGTCGCTGGTGCCCAGCTCCAGATTGCGGCTTTGCAGTCATAGCATCAGGATGTGCAAGCTGTCCGAAACTGCAGTGTGAAAGACCTGGATGTAACACTGAGTTCTGTTATCACTGCAAGCAAATATGGCATCCTAATTTGACTTGTGATTCAGCACGACTTCGGCGAGCTACTCACATCAAATCCATTTCTGGATCTGAAGGACGAAGGTCAAGTGGTTCGGATGACATGAAACCATGTCCGAGATGTGGAGCTTTTATTATCAAGATGGATGATGGTTCTTGCAATCATATGACTTGTGCAGTGTGTGGAGCAGAGTTTTGTTGGTTGTGCATGAAAGAAATTTCAGATCTCCATTACTTG
>Scl59
TGGTACTATGCCGGGCATGCAGTCAACTTGAGTGTTATATTTGCTTTGCTCATCTATGGTGTTGTGTTCAGTAACAATGTTTACATACAAGTGGCCTCTTCTTTGCTCGTGGCACTGTTTTGGCACCAAATGGCATTTGTTGGACATGACATTGGTCATACAGCTGTCACTCATGACTTGAAGACAGATAGCTTGATTGGTATATTTGTTGGCAACATGACGACTGGTATCAGCATTGGATGGTGGAAGAAAAGCCATAATGCCCATCACATTGTGACAAACTCAGTTGAGTTTGACCCAGACATTCAACATCTTCCAGTGCTAGCCATTACTGACAAGTTTTTCAAGTCAGTGAGGTCCATGTATCATGAGAAAGTTCTTTATTTCGATGGACTGGCCAAATTTTTTGTTTCCTACCAGCACTGGCTGTATTATATAATAATGGGTGTTGCGCGGTACAACTTGTACCTGCAGAGCTTTCTGTTAGTGTTTTCCTTACCCAAAGGAAGTAGAAAAACCCTGGAATTACTTGGATTGGCTTTCTTTTGGACCTGGTACATTTACTTGTGTTCCTATCTGCCCAGCTGGCCGGCTCTTTTCATTTTTGTCTCTGTGGCTCACTTCTTTGCTGGGCTCCTTCATATTCAGATAACCTTGAGCCACTTCTCTATGGAAACTTATCACGGTCATCCCATGGATGCTTTCAAGAGCAATGAGTTCCTTCTGTCCCAGCTGGCAACAACTATGGATATTGAATGTTATCCCTGGTTGGACTTTGTCCATGGTGGTTTGCAGTTTCAAATTGAGCATCATCTGTTTCCAAGACTACCTCGTCACAAGCTACGTAATGCCAAGGTGAAAATTCAGGAGCTTTGTAAAAAGCATAACCTCACCTACAGATCTAAGACTTTCTGGGAGGCAAATGTAGAAATCATCCAGAAACTTAAGGAGACAGCTACAAAAGCACAGTGTATCTCTCCCATCATTTGGGAAGGAATTAATGCAATTGGT
>Scl60
ATGTGTGGGATCTGGGCTATATTTGGGATCCCAGAATACTCAAAGTATGCCAGTCTTGCCATGAAAATCTGCCAAAGAGGACCTGATGTGTTCCGTATGGAGACCATTCCCCATTTCAAGAACTGCTGTGTGGCATTCCACCGCTTGGCTATTGTTGATGATCTTTATGGCATGCAACCAATGAGGATCAAAGCTCTGCCACACCTTTACCTAATTTACAATGGAGAGATTTACAATCACAAAGAAGTTGGAGAGAAGTACGACTTTAACTTTTTCACCAGATGTGATGGAGAAGTCATTCTACATCTGTATGACAAGTTTGGAGTAGAGGGAATGGCCCAAAGGCTGGATGGTGTTTTTGCTTTTTGTGTTATTGATACAAAGAAAAAACAAGTTCACATTGGAAGAGATACTTTTGGTATCCGTCCACTGTTTACCTTGTCTGCACCTGGAAAGAAAACAGGAATTTTGGCTTTAAGCTCTGAGGCAAAAGGCCTTGTTCCTCTTATAAAAAACTTTGAAAAAAATGGCGATAAGGTTGTGGTAAAGCCATTCCCTCCTGGTCACTATGCATCCTACAGCTTGTCACCTGAAGAAGGGAAAACTACATTTATTGCACAAAAGGCATACACAAATGTTGGTAAGCCCCCCCTCTTTGAAACCAATGTCAAGTCTGACTCCAGTGATGTAATGGAAAATATCAGAAAAGTGTTCAATGAAGCAGTGCGTAAGCGTCTCATGGCAGACCGTAGAATTGGTTGTTTGCTCTCTGGTGGCCTGGACTCCAGTTTAGTGGCATCTTATCTAACCAAGCTTGCAAAGGAAAGTGGGATTGACTACCCAATCCAGACTTTCTCAATAGGAATGGAAGGAAGTACAGATGTTGCTGCAGCTCGCAAAGTGGCAAAACACATT
>Scl61
ATGCGATTATTTTGCGACGGTGAAATGGCCGAGGGCTTGGATAAGTTAGCTGGACAAACCAAAATACCTTGTCCTCTATGTCAGAACGGCTTCGACGATCCAAAAGTTTTGCCGTGTTTACATACTTTTTGTAAGAACTGCCTGACGGAAGCGGTGGAAAATGGTCGGTTAAAATGCCCAACTTGTCGTCTAAACGTTCCTCTGTCTGAGGCCGGAATAGACGGATTGCCTACCAACATCTTCAGTCATAATATTTTGGATGTGCTAGTTCCGAGCCAAGAAAGCTTCGAAACGAGCAGCTTGATACGAGCCGTGATCCGTGATTGCAATAACTGTAGTGAAGGATCAATGGTAACGGCGCACTGTAAAGACTGCAGTGAGTATTTATGTGAAAGTTGTGTTAGAGCTCATCAAAGGGTCCGAATGACCAAAGATCATCGAATCGTTTCATTTATTGAAGAAGCTGCTATGATGCAGAACAAAACGACCCTTGCCACATCAACGTTAGCGTCATCGCCGACCATTTCAATTTCGCCCTTGCCGACGATGGGCGATAAAACTCCTTCGGAAGGGTTGATAAAATGTGGAAAACACGAAACTGAATTTTTGCGGCTTTACTGCGAGACGTGTTTTACTCCGGTCTGTAGTGAGTGTACTTTCCAAGATCATCGAGGCCATAGTTTCCAGTACCTTCGCGAGGCGGTTGAATCAACTAAAGCGATCGTGGGAAAGTTGATCGTTGATGCGAAAACAGAGATTTGTAAATTGGAAGAATCGGTGAGTTCATCGCAAGCGATCGCAGAGCAAGTGGAATACAGGGCACAAACAGTCTCCAACGAGATCAGGCAAACCGTACGCAGACACATGGCTGCATTAGAGGAGCGAGAGAGAGAGCTCTTACGACGCGTGGAGAAAGTGCGCCAAATAAAAGGTAAATCCCTTCATTTACAGATCGATGAACTCAAGACTAGCTTAGGTAAAGTTTTAAACGTTTGCGAATCGTCTGAGAGGACGTTAGAACTGAGCTCGGACCCGGAATTGCTTGCCGCTAAGGGTCGTTTATCAGAACACCTAAATGAACTTAGAGCGAAACGTGGCCTATTACAACCCCACGAAGATGACGCCATATTATTCACACCTCCAGACCAGGCTTTGCAAACAGCCATTAGTTCTCTGGGTATTGTTAGTAGTAGTGCTTTCACTCCGTATTCTTGTGCAACTGGCGACGGGTTAAGACGAGGTATTCGCGGCAAAGTTGCTATGTTTATGGTGCAAGCTAAAGATCATCAAGGCGAAAACCGCTGTATCGGAGGGGACCCCTTGCTCGTCCAAGTACAAGGTCCTGATGGGATCTTCTATCGAGCAGAGGTTAGCGATCGACAAAATGGAACTTACACAGTTTCTTATCGTCCTCAAGTGACTGGAGAACATATTATTTCAGTGACCATACGCGGTCAACACATAAACGATTCTCCGTTCAGAGTAACAGTTATCAAGGGTCGAAATTACGTTGGCATAGGGCCAGTCGTTCGTTTTTTCGGCTCTGAGGGTGAAGCTGATGGTGAACTTTGTCGTCCATGGGGCGTTTGCTGCGATAAAGATGGCAATATTATCGTTGCTGATCGAAGCAACAACCGTATTCAAGTCTTCGATTGCTACGGGAATTTTCGTCTCAAGTTCGGATCTGCAGGCTCTAGAAATGGACAGTTTGATCGGCCGGCAGGGGTGACTTGTGACACCGATGGACGTATTATCGTTGCTGATAAGGACAACCATCGTATCCAAGTTTTCAACGCCGATGGAACTTTCATTCTAAAATTTGGCGATAAAGGTTGCAAGAATGGCCAGTTTAGCTACCCCTGGGACGTGGCTTGCAACAGCGAGGGTAACATTCTAGTTTCGGACACGCGTAATCACCGTGTCCAACTCTTCAACAGGGAGGGCAAGTTCCTCGGCAAGTTTGGCTTTGAAGGCATCCACTGGAAAGAGTTTGATTCTCCCCGCGGTGTAGCGTTTAATCATGAAGGCCATATGATCGTCACCGACTTCAACAACCACAGATTCCTTGTGATCAGAGCGGACTTCCAACATGCCTGGTTTTTGGGAGTGGAGGGTAGTAAGAACACAGAGTTCCTACGCCCTCAAGGAGTCGCTGTGGACCAAGAAGGAAACATCATCGTTGCTGACTCAAAGAATCATCGAATTCAGATCTTCCAACCCAATGGAAACTTCCTCTGCAAGTTTGGAATACACGGCAATGCACCTGGCCAGCTTGATCGCCCCTCAGGTATATGTGTAAGCAACGAAGGAGCTATCATTGTAGTAGATTTTGGCAACAATCGCATACAAGTGTTT
>Scl62
GATGTGATGGCGTCGATGACAGCTGCGAGAGCTGCAGCGACATATTTCGACAAAATAGAACGTTACGAGCTGCAAGAAACACTCGCTTATACCTCCTGCGACTGGCTGCTTTCGACCGAAGACACAAGGATTTCTGTTGAACCGCCACGCGGACTGATCGCTGGGATTCAAATTCCGAGCGATTTCAACAACTGTTTGATTCTTATTCCCGAAGAAGAGGGGATCGAACCGTTGGAATTGCGAGAAATGCATCAGATCGTACGTGAACTGGTCACGGGAATATTTATTTTGAATCAAACGCCGTCAATAACTTTGGAAGCGAATTACGATTGCAGCACATCATGTCAAATTCCACCAGCTTACTATGACACGCGAATCGGTCAGATATTGACAAATGTAGATTACATGATGAAGAGCCTTTGGCATGGGGCATACTTCCCAAAAGATAAGAGAACAAAATTTGCTGAACGATGGAGGCAGGCTGTAAATCTAAATACAACAACTGGAGAGCCAGAAACCCGGAGGAGCTTGCAACTTGTGTGGACAGAGGCTGGTATTTTGGATTTGGCTGTAGATCCTGAACTGACTGAAGCGTACAATTCCGTCCCCGACGAAAACAAAGATGACCTAGATGCTGTTGAGGAAAAGAGACATTTTATGAAGCACGTTGATGAACTGGCGCTCAAACTGACTTTATTCCAAAATGCTGTCAATCAACATCAAAACATATTCTTGACAGATGCCAACTATCACATTTCAAGCATTGTTAAATCAGATAAAATTGATCTTCATAGTTATGAAAAGCTACAGAGAAGGTTAGGAGTACATCAAGAGTTCATCAGGAACACCCTGCTTCTCAAACCAGACATAAAACGACAGCTATGTCTGCTTAAATTTATTAGTTTCATGGTTCCATTTTTGATTGCAATCAAGAAGCGTTGCAAGGTTCCAGATGTGAACAAACTTCTTCCACCATTCACTTTTGAAGAGTGCAAAACTGAGCGCGAATTTCCACCCCTAATCTTGAGACCCGAATTCAAATGTAAAAACTTTGATCACTCAGAGAAATATTTTCATTTGCATGGTGGAATTTCCTTTGTCCGTGAAACACCACCCACACAGAAAATCTCTACAGCAGTTGTTGCCGAGCGAGAAAATCTGGAATATGTTGCATCTGATGCTTATAACAAAATAATGAGCTCAGACACAGTCATGTTGGAAAGCTATCCAATGGTAGCAGTTGAAATTGATGGTAAAAGTTATTTTGTGCTGAACATTCACTTGGAGACCTTTTACCCAGTATCACCAAAGCATCCATTATGGATACATGCACATTATGATGAAATTGTGAAATTGAAACCCAAAAGACTTCCTGTGCATGAGCTCCAGATTCATGAGCAATTCAAAAAGAGATATGGCTATCAAAGAACTGTGAAACTCAAACAGATCCCTGCTGGGTTGCAAGCAAGTGCACAGAGAGGACTGGTTTCAATATTTCACACCATGACACGTAGATTGCCACCATCACGTCTGACAACTCAAGACTCATATGGCCTGTCTCTCATTCATCATGCAGCTATGTTTAACAGGCCACAGATTATTACCATGTTGGTGGTGATGGGGTTTGATGTGAATGTGCGTCGCTATAATAACATTTCATCTCAGGGTGTGAGTCCACTGCATTTGGCAGCTAGATGTGGTGCTCTAGATAGCCTTGTGTGCTTGATGACATACAAAGCTGACGTGATGATGTTTGACAGCCAGGGATGGGTGTCTGTTCACTATGCTGCTTTTTTCAACCATGTTGACTGCCTTCTGCATCTAATTCGCCATGAGCCCAAACTACTAGAACTCAAGTCTACTGATGAGTTAGAGTCCACTCCAATTCTTTTAGCTGCTTCTAGTGGGGCATTAGATGCTGTAAAATGTCTGATTGAGCAGGGAGCACAGTATACCTCTATAGACAAGGAAGGAAATGGGCCTGTTCATCTTGCTGCTCTTCACTTTCACACCAACACACTAAAATATTTTATTAGCTGGAACAACGATGATATCCCTGTGTGGGACCTTCTTGTCGGCATGTTGAAGTCTGAAGACATCAAGAGGAAACATAGTGCTGTTAAATGCTTGGAGGTCTTGTCTCTTGCAGCAAAAAACAACTGGAAATCCATCCTAACGGCAGGAGGTGTTCTAGCCCTTGTTGATCTTCTACGACTTGATAATGTGGAGCTGCAATCTCTTGCTTGTTCTGTTTTGTGCAACATTGGAAGTCACACTGAGGTCAGAGTAGAAGTGTCTAAAGCTGATGCAGTTCCTGTTGTTGTCAGTCTTCTGGCATCACCTGTTCCCATGATCCACTCTCGTGCTGCAGTCATCCTTGGTGATTTGGCTTGTCTGGATGTTAACCAAGAAAAGATCTCGGAGGAA
>Scl63
ATGAAGATAACTAACGTTCGTTACGGCCGCCTCGTGTTCATGGTGTCTGCCACCATTTTGGTCCTCTTCATGTTCCTCTTGGCACAATTCAGCCTTCGAGCTTCAGGTGGGAGAGGGATCTTGGATAGAGCTAAACAACATTTTCACCACTGGTTTCAGAAAACTGTTTTCAAGCACAATTGGGAAGATATCCACTGTCACAGAAAACACGCTAATGAAACGACCGTCGAGAAGAGTTGGATTCCTGAATTGGCCAAACAACTAAATCTAAAGGATGATACCTCTGTGTTTGATAGCAATACTGGTTGTAATGAATGGCTGACTCTTTTAAGAAAGGAATACCCGAAAGTTGTAATCGGCGGCGCACACACTGATCAGTACGCCGTGGATTATGCGAAAAGGTTGTTTAACGACACTCCGAGCACTTTTGGAACCATTAGCTCAGATGGAAAACTAAGCTTTCTCGGCGATAAACCAAAATTTTCGCATGTTATTAACTATGGAGGACTGCGGCAACTGGGTAATAAGGAGATACAGTGTAATCTAGTCAGAGAATTACTACGCATACTACATCCAGGAGGTTCAATTTACCTTGGTCACAATGTGGAAGAAACAGAATGTAAGTTGATAGATAAATTCTCCAAAATTTCTCTACCTGGATGCTACTGGTCAGAAACTTGTCTGAAAAATAGAACTGATGTTGCTCTAATTTATTACATCAAGGAAAAAGATCTCTTTGGTGCCCACGCACAGATTGATGATTGTTACACAGCAGTATTTATTCACAAGAAAGTTATTATTTCTCGAGGGAACGATGGACAAGAAGAGCCAGACCCGCGTCACGAGAAACACAAGAATATGTATTTTTGTAAGACAGAGCAGTCTGGTAGCATTGTCAACAAATTGAAGGAACTGGCAATGCGTACAGACCTTGTCTTCCCTGGTAGTCTCAGCAAGGGGATTGAACTTGCCAAAAGAATGCATGAAAAAATTAAAGGGAATATTTCAAACATTGCACCGTCA
>Scl64
ATGGCGGGAGCATACGGATCGTTTCGGCAGCTCGAAGACAAACCATGTTCTGCGGAAATTTTCCATCAAAAATGGTCACCAAAGATGGATTTGCTTGCTCTTGTAACAGTCGAGGGAGAGGTTTGGTTGCAGAGGTTGTCATGGAAGCGGGTGTGGCTGATTTCCTCCGCTGAAGGTAGAGCTGTATCTGTGGCTTGGAGACCGGACGGAAAAATCTTAGCTGTTGCTTTCATTGATGGTAAAATCAAGTTATTTGACATCGAAAACGCTGAATGTGTTCACGTAACTGAGATAGAATCGACGCCTATGTCCTTGGATTGGATAGAAGAAGGAAAAGAGAAGGATTTAAATGACATATCAGCAGACAAAAATCTGCCGTTTTTCGTGGAAAAGTCGGAACTTTATCTGCCTTCGCTTTCTCATCTACCAAAATCCACAGGAGCACTGTTTTACAAAGAAGTCTCCCAAGAGGACTCAGATGATCATAAAAAGATGAAGTGTCTTCCCGAAGAGTTGAGTGTTTTAGCCATTGGTGATGATAAAGGGAAAATTCATTTGTTTCTCTATGGAATTTTTCTCTGTGCTTCTCTTAATACAGTTGATGTCTTACCAAAGCACTCCGATTGCGAAGTCATCAGTGTCAGTGTGTCATGTGACTTAAAGGTGCTCTCAGCTGTTGTCAAGACATCTGTTCCAGGGTCTGATAAAAAGGTGGCAATGCTGGTATTGTATGACTCCGAGTTACTGTCATCAAGGTGTCTTGAACTTGCAGTAGTTGCTAAGAAAATAGGTGAGGTCACCAGCTTGATGGATTACTTCGATAACACCTTGCAGGCCATGTCAGATGCTTGGGAAGACATACTTCTGGAGATGGACACCAAGTTGACAAAGTTTGCCGCTGAACGATTGACAGCTGGATCAAGTGTCAGTGATGAATTTCTCACCTTACTCACTCGTGGTGTGACAAGTCCTGAATTGCAGTCTTTCCTCATCCATGATCTAACAGAAAAAGGTCTCAAGAAGCTTGGTCACAGCATTGAAAATTCTTATTCTAGTATTCAAAATTTAGCATTGAAGCACTTGCAAAGTGTGACACAATCCCTGCTGTTTCATGTCACAGAGATTCATGGAATGTCAAGGTGGTTTGAGCAGTTTGGTGAATTGGGTCTTTCTGAATTTGACATCCAAGCTGCTGTATCAAGTCTTGGCTCTATTATGTTGAAAACCCAAGAGCTTGTCTTAGTAATTGAAACCAGCCTCAAAAGCTTCAAAGCATTCTTTCAGTGGCTTTACTATGTCATCCTGAGTTTGTCTGATGCAGAAATTCCAGACTTTGTGAAACAAAGAAGTCAGCAAGAAATTATGCTTGTATCGAGCTTCATTCAAGATCAACTTGTGGTTAACAGTCAAGGAAAGTTTACCCTGGAGAGAGTTGGCCAGTACTTTGATCCAAAGCCACTTACAGTGAAACCTCCATTTGGAAACAATGATTGGGCAAAGTTTGTGGAGAATCATCCAGCACTGAAATCAAGTCCATTGCTAATACCTGATGAGTTAACAGAGTCACTGGTAATTCTTTCTGGGAAGCTCCATGGACACCTTAAGAAGGTTTTTACTGAACCAATAAGTGTCATTAGCAAAGCAATTTCTTGTTGGAACTGTTCTCCACTCTATGAGATAAACAAAAGTGAGCAGTCACCCTTTTGTTTAGCACAGACAGGAGGTCCTTTGCATCCACTTGTAGTCTTTCCAGATGAAAATAAACTGTGTATCATTTCTATCAAGGGAAGTGAGCACAGGCTGTTTTTTGCAAGGATTTGTGTTGATCAGTTACCATGTGACACTAACGCAGTGAAATACTCATTCTCACATGTCATGTTCTATGACTCTGAATATTTAACAGTTTTGCTTCAGCAACAGAAACCTGATGATATTAGTGACAATGATGGCAATGAAACTGAGGGGATCTCAATTTTAGCTCAAGTTCCTTATCAATGCCTCAAGGATGAAGACTTCCTAGACATTTCTCAAGAAAAGCAGACATACATCAATCAGCTATCTCAACCTCCAGGATTTGCTGTAGGGTCAAGAATTACTCACTATCGAAAACTGATTGGCATGAAGGCTGGGTCTTTGGCTGTTAGTGGAACACGTAAGGTCTCGTGTGTGTTGTCAGCTTCACAGAGAAATGTGCGATTGTTT
>Scl65
ATGGCAAAGGCGCAACGAATGAAGGTGAAATTTGCCGACGAGCTGCCGAATTCCGACAATTTACTCTGTCCTGGTTGTCAGAAAAGATTCGTGTCACCAGTATTGCTTCCATGTCTTCATACGCTGTGTAAAAAGTGCATCGACGGTGAAAAGATTTCGCCAAGAACTGGAAACTTACCAGGTTGTTTAGTGTGCTCAAAAGCGTTCGATGCACACAGCGAGTTTCCTATCGATTTTGTTGCGAACAACCTGGTCAAAAAGGCAGCTGTACAAGATAATACTCCGCTGGAATTTGTCTGTGATAGCTGCGAAGTCGAAGGAGAAAGCGTTACGACAAGATGCAACGATTGTTTCCTTTTCTTATGCGAATTTTGTTCTACAGCACACCGCCGAATGAGTGCTACTAAAACTCATATTTTACAGTCGGTGGAGGAGCTAAGAGGACAAAATTTTAAAGAAAGTTATCATCAAAGACAATCATTTTGTTCTATCCATGTGAAAGAGCGATTAGTTTATTTCTGTCAAACTTGCTCACAGATTGTTTGTCGATTGTGCTTGCGCTCTGAACACGAGCAACATGAAAGTCGCAGAATCACTGATATCACCAAAACATTCAAAGTTAACATGGCGAATCTTGCCGAGCAGTTAAAAGGAAAGCAGAAGTACATCACTGAACAAATTTCACTTATTCAAGAAGATATTTCTATGGTTGAAAACAAGAAGAAGCAGATTCGACTCGGTATAGAGGAGTATTTTCAGAAACTGATCGAAGCGATGAAAGATCGCATGAATGAACTTGTAAACGAGGTCGAGTCTCATTGTAGCACCAAGTTGGAGGCTTTGTTGTCAAAACAAAAGGTACTACAACGGACTGTGAAACATGCAAAGAGCTGTTGTATGTTCACTGATTCTGCCGTAAAACAAGGCACTGATGTGGAAATATTAAGCGTTGGCCAAATTGTTATTCAACGTTTAACCTCGCTTGTCGGCGAAGTTGAACGGAATTCTACTACCTATCATCCCAGAAATGAAGTGCACACCTCGCTTGAATTTGTGGCAGAGAGCGAGAAAATTACCAACGATATACACCATTTAGGTCACGTAAAATTGCAGTCTTCAAGTACGCCTTGCGAGCCTGCATTATGCATTTTGTCTCCCGCCAAAGAGACCCAACACGTGATCACTGGGGAAGTCAATCGACTGTCTTTGACTTCTGTCAATCAACAAGGAAAAAGACAGCAACGAGGAGGAGACAAAGTAAAGCTGTCATTCTCATTGGCTCGTTCAAGGGTGACGCCAGATAACGTCGGGTTTAAATATGGTTACCAGGACAACAAAGATGGCACGTACTCCTTGGCTTACGTTATCAACAAACCAGACACCTACTGGCTGCATGTCAGTATTAATGGGAGTCCTGTGGCGGATAGTCCTATCACAGTCACAGTGAGACCAAGAGACTGGATAGGCAGTCAGCTTATTTTAAAGAGCGAAGATTGTGGAGGATTTTCTCACCCGTACAGTGTGATCGCCGATTCCCACGATCATCTTTTGGTGGCAGATTCGCATAATCATAGAGTTAAAATTCTCTCTTTGAATGGAGAGGTTCTCAAATCCTTTGGATCGCAGGGAATGGTCGAAGGACATTTTAACTTTCCATACTGCTTGGCGCTAAATCGGCGAGGAAACCTAATCGTTGTTTCAGATAGTCAAAACCATCGTGTGCAGATCGTCACACCATCGGGTAGACTGGTGAAATGCTTCGGAGGGTTCGGCGATGAAGTCGGAAGGTTCAAAAACCCGCTTGGTGTCGCTATTGACTCGGATGACGTTATCTACGTTGCCGACTCCGGAAATAGCAGAATCCAAATTTTTTCCCGTGAGGGGATCCCTAGGGGTATGATCGTGTCCAAGGAAATGTCATGCCCATGGGGGTTAGCCGTAAGCAAAGACAGTCACATTGTGGTGACAGACTATAATAATCACAAGGTGTGTGTATTTAACAAGGACGGTTCAGTCGTCCTCCAGTTTGGCTCTCGTGGGAATGCCGACGGGTTACTGAACAATCCGGCGGGTGTTACCGTAGATGACCAGGGGCAATATGTCGTTGCGGATCGAAGTAACCACCGAGTGCAGATGTTTCATCCAAATGGAACTTTTGCCACTAAATTTGGTGGAAAAGGTCAAGGGGATGGATTGATGATGTTTCCTGCAGGAGTCGCTGTGGACAAAAAAGGTCATCTTTATGTCGCGGACACGTTTAATGATCGCATTCAGGTGTTTTCATTGGCAGCAGTG
>Scl66
GGAAACCCCAGGCAGATGGTCTCCTTACTGTTCTATACCACTCACGAGGGAGAAGCTCAACTGCAGCCGGTTGTCCACAAGAACACACTTACGGGGCTGCGTGGTTACACGCCTGAACTTGGTTCTTTCACCATGCATTTTCCACGCCCCTCCAAGGTCTTGTTTTCGTCGTTTTTAGCTATGCACACACCACACGTGCATTCTGTCAAGGAAACCGTGATGCAGAATATGCGCGTGGCGAAAACGAAAGGGGGCCAGAATATGCAGCTGCTTGCCTTGGCAGGTCACGTGACTAAACGTGACCAGAATGGCCGTGAGTTACCGGTGAACCTGTTTGTACAGCAATGGGTTCTCGAGCTTCCTTTCGATGTGGAATTTGTGTTTGAGTCTGAAAGTTTCACAAGCAGGGAGGAAAGGCTGATAGGGGCTGCTTTCACGAATCTTAGAGATAAACACAGCACCGAATTTGACAAAAGATTTGAAGAGAAGTTTTCGTTGAAGGCTAAAGGGTTTGGTGATGATGAGGTTGAATTTGCACAGGCTGGGTTAAGTAATATGCTTGGAGGCATTGGATATTTTTATGGAAGCTCAAAAGTGATTTCTCGGTTCTTCAAGGAACCGACAGATTACTGGGAAAGCGCTTTGTACACTGCGGTTCCATCACGTCCTTTCTTTCCTCGAGGTTTCCTCTGGGATGAAGGCTTCCACCAACTACTAATCAGTCAGTGGGACACGGATATCAGCAAAGATGTCATTGGTCATTGGCTGGATTTGATCAACATCGAAGGTTGGATTCCTCGTGAACAGATTCTTGGGGACGAAGCCCGGACAAAGGTACCTTCAGATTTCGTCGTACAGCACAACGAAAACGCAAACCCACCCACTCTGATTCTGCCCATCAAGTCGATGGTGGATAAGGGCGTGTTAGATGAAGGGTATTTGCGGAAGATTTTTCCTCGCCTGAAGGCCTGGTTTAATTGGTTCAACACTACACAGCTAGGAAGCCTACCATCCACGTACAGGTGGCACGGCAGGGATGCTAAGACAGACAAAGAGTTGAATCCTAAGACGCTCACTTCCGGGTTGGATGATTATCCCCGGGCGTCGCACCCGTCAGACGATGAAAGGCACGTTGATCTACGTTGTTGGATGGCATTTGCTGCTGGACTGATGGCTGACATCGCTGAGGCTGTGGGTGAGAGGTCAGATGCCGGTCTTTACAAATCGACAAATCAGTATCTGTCAGATAACGGGCTGTTGGACAAGTATCATTGGTCTTCAGAGGAGGAGACGTATAGCGATTTTGGGAATCATACCAAGCGTGTGAAGCTTGTTCAGCGTGTTGTGAATCCGAATCAACCCGGTTCGCCCAAAAAGACTGTTCGGGCCGTAACATCAAAACAGGGTCCTTCTCCTAAGTACGTGAACGCAGTTGGTTACGTCAGCTTGTTTCCATTCCTGCTTCAAATCCTAGATCCCGCTTCACCAAAACTTGAAAAAGTCCTCACACAGTTAAGAGACCCGAAGAAGCTGTGGAGTAACTACGGTATACGGTCCTTGTCCAAGAGCGACCCGGTTTACAAGAAGCACAACACTGAACACGATGCCCCTTACTGGAGAGGAGCTATATGGATCAACATCAACTTCCTGGCTGTGAGGGCCTTAAACCACTACGCCAGTATCTCGGGACCTTACCGGGACACAGCTAAAACGATTTACACAGATTTACGACAAAATCTAATCAAAAATATGTTCAGCGAGTACGAGAGGTCAGGGTTCATATGGGAACAGTACGACGACGGGACGGGTCACGGGAAGGGCTCTCATCCTTTCACAGGGTGGTCCTCTCTTGTGGTACTCATGATGTCGGAACATTTT
>Scl67
GATCTTGACCTGGATTACACTGTGCCGGACGTAAAGCAGGAGGGTGCAAACCAGTCTGCCAAAGCTTGCCAACAACGCTTGGCCCATTTTAAAGTCCCAAGTCTACATGATGTGATTTCGGGACCGACTGGATCGACTCCACCACCGAGCGGACACGCTTCTCCTTACAGTTCGCCAGCCCACAATTTGTGGATTCCTGACCGCACAGTTCTTACTCCCCTGATCAGTCAGGCTGGAACTACACCTTGGAGCACATTCTTCTCGGACACAAAGCTTCCAATGTCCCAGGAAGTAAATTCGGCACCAAACAAGGTACAAACTCCTACTCCACAAGATCTTCCACAAGAGCAGGTGGCAGTCTCAGCCGCAAACAACCCACAGACCAACTTTTACCAGCGACCTATTCAACAGCCGGTGAACTCTAATTCACCGATGTTTATGCAAGCTACAGCCACACTGAACATGAAATGGCCAATACTTAGTGGTCCTTCTCCATTTCCTACTACAATGTCTCCTGATCACTCTGCAATGATGGACAAACTCCTTCTGCACACCACAACTCCTTCTGACTTTCTTACAACGCCTCCAAAACCTGTCCAGAGAGGTCGCCCTGCCAAGGCTGGGTCTGCTATACTGAAAGCAAAGCGTAACAACCCTGCTGATGGGCGCTCACGAACACCACCAAGTGAGCGGCCTTATGCATGCCCAGTTGAAACATGCCCACGGAGGTTCTCAAGGTCTGATGAACTGACACGCCACATGCGAACCCACACTGGACAGAAACCATTCCAGTGTAGGATCTGCATGAGGAACTTTTCTCGCTCAGACCATCTGACAACTCACATCCGTACTCACACTGGTGAGAAACCTTTTGCCTGTGACACATGTGGTCGACGATTTGCACGATCTGATGAACGCCGTCGCCACATGAAGATCCATTTGAGAGAACAAGCTAAAAAAGAAGAGGAAGCCAGAAAAGCCATGGCTCAAAGTAATGGAACTGTTTCACCAATCCAGAGCCGGTCTCCCCAATCAACACCATCACCACTTCAGGTCCCAGTTACCTCAGTGAACTCTTTT
>Scl68
ATGCCTCACTCGAAAGCGCAAAAACAGAAAGTTCGAGTTAGCATGAGCGAAGACACTTGTTCCGACCACGAGGATGGGGAAAGAGAACATTTGATCGCGTGTTGTCTGCCGAAAGGATGTCCTTTAAAAAGTTCAGTCGAATTGCCGACCTCTGTTCGGGTTATTTGCAACAACGACGCTTGTCAAAAAAGCGGGTATATGCATAGTGAATGTTTTGACGACTTTGAGGAAGAAATTCTTGCGTATTTACGAGGAACAGGTCGAGCGCGTAGCTGGTCGGAAAAGCAGAGACGGCAAAACATATGGACGAAGAAAGGCTACGACTTGGCTTACAAGTGCTGCGCTTGCCAATGCGGAAAAGGGCATTTGAGAAAGGACCTTGAATTTGAGCCTCCGAAGACCCAAGAAGTAGGAGAACTCCAATTACAACACCAAACAAAAGGCAAAAGGAAGAAAAAGAAGAATAATGAGAAACCTTCGGTGAACGTCGTTTCGTCGAGTCGTCCTCGTAGAAGCTCTCAGTCGTCGAACTGTAGCCAGTTATCGGAGTCGCCACCGGAGCGATCACCGATTTCGCCGCAGCCGAAAACTCCAACCAAGAAAACAAGAGCGAATTCGCATGAAAATACTTACCACTTTTTCGGCGAGGCGTTTAATCATGGCGGCAATCATTCGAACACACTTTCTTCGCACGCGAACGTACTGAGTACCTTTTTGAAAAGAGCAGATTTCAGCTCGTTTCAAGGCGTTCTACCAAGGCACAAAGTCAACCCTTATCATATTAAAATGGAAGACGAGATGAACGACGAAGCGCGTCATTTTGTCCTATCGAATTTGTCGTCTCGCATGACTTGCACTGCGAGCTGCGTGCTCTGTTGTCGGGAGCTACCAGTTTTCGACAGATATCCACTTATCGACGGAACATTTTTCCTGACACCGAGACAACTCAACTCGAGCTGCGTGGACGTGTCACAAAACGGTAAAGCGCAGTACCTCTCTGCGGTGTGTCTGCATTGTTTGGAAGGCATTCCCAATCGTGTCAAGTGTAGACTTTGTAATACGGAGTGGGACGGATCCTCTCATCAGCTGGGTACCATGTACTGTTATGACATATTTGCTGCATCTCCATGTTGTCAGCAGAGAGTTGCCTGTCATTCTTGTGGAAAACCTGTGTTAGATTTAAGCGAGGGCAAGAAATTTTTCTGGGAGTACTCACAGGCAATGAAGTGCCCCCATTGTGGAGTGTCAGGCTTTCATTGTATAAAACCGATTTCGTATTACGAGCCTCCGGATGCAATACGG
>Scl69
ATGGGCCTCTTTGAATACTTCAGCTTGATTTTGTTCATCATTACTACTCTAGAGGATGTTTCTGCAGCAAGCAACCAATCATCTTTCCAAGTACTCTGCGACTTTGGCAGTTCGCTTTACTTGACAAACAACAAAGTTACAGTGAATGGTTCGTTGACCTCACACTTCAAAAATGCAAGGAAATGTGATGTGAAGGGCCGCAGCAAATCAGCTATCATGCGTGTGACATTAGCTGGGTTTAATTCTTCAAGCAACATTAGTGCACTCTACTCTATGGTTCTTGAAAACTTGAATGTCTTGTTTGTAGGGGTAGCTCAGAGCAATGACTCGCAGCATGTACAAGAGTTTCACTTCCACGCCTGCCCTCAGTCTTTGATGCACAAGTCTGTAAGTGCCATGGATCTTGAACTACTGTTCTTCGGAGCTCCTGCAAATGAATCTTTTAAATTAGAGGTTGAGTTGGATAACTCAGTGTTAGCTCCTGGTGAATTAACAGATGTTTCTGTTCGCTCTGACGGTTTAACTGAAGTCAAAGCATTTGACATTACAGAGGATCAGCTTTCGAGACTATTTCAAATTACTGTCTCATCAGTTGATGCTGAAATGGAATGTGTCTTGGTGGTGTCCCAGAGCTGTTTTGCAACACAAAGTAAAGGCCTTGCGGAAAAGAGCTCTGATGAAGGAAAACAAGCAATTCAACTCACCTTTACAAATTCTGGACGCATCACTTTATCTCAGTATTCAAGACCCAAAATTATGACAGGACGCTGGTATATTGGACTACGCAGCTCCTTCACTAAAAGAGATAGCATCAAACCGAAGGTGGTGACAGTATCTGTGACTCAGGGGTATAAGTATGATACCCTTGGAAAAGCACTTCCTGCTGGGTACATGTGCCTTATTACCATATTTGGTGGTCTTGCCATAAGCATTTTTGCCCATTTCTTTCTTAACTCTGACTTTGAGAAGTGCAAGGCTCCTTTTCATTTGGAGAATACTGCTTCTGAATTAAGAGCGAGGGTGCCAAGCGAGGGCATCATAAAACATGTTCCAGAGCCATTACCATGGAAAACAATCCCACTGAAACGATGGCTGCAAATTATTAGCTTTGCATGGTTTAAACATGGGATAAAGACATATCCCTACTTGACTGGAGTTCTTGCTATCAGTTTCATGGTTGGCTCGGCCCAGTTTGTGATTGCGCGCTGGTCAAACATGATTGAAGAAGGAAATCGCGATCTCTGCTATTACAACGAGCTTTGTTATCGACCAATTGCTGTAGCTGACCTTCCTTCTAATTTCATGCTTAGCAATGTTCCCTATGTCATTCACGGTATCTTCTTGGCCTTGTCATTTTCTCTTAGGGAAGCAATCACTTTTGATGTCAATAAATCTGGTCACAAGTATGTTATGAGAGGGGCATGTGCCAAACATTTCAGACCATATGATTACTCTGTGGCATATGCCCTGGCATGGGCATTGGTCTTTGAAGGTCTGTTTTCAGCCACCTATCATCTCTGTCCTTCTCGACTCACGTTTCAGTTTGATTCTGCTTTCATGTTTATAATCTCAGGTTTAGTTGTGATTGCTCTTTACAACTGCCGTGTAAGAAGTGAATCTCTACTAGATGCAGATGAAGCATCTTCAAAATCCAGTGAAACAACAGTCCAGGCACCTAAGTATTTCTTGTTCTTTGTGGCGCCATTGCTGGTGTTTAACTATGTTGGTTCAGTGCGGGATACCAATGGTCTTCCACAATTTGTTGAAGTTGCATACTGGATTGCTCTGGTTTTTTGGTTGGTGGTAATGTATATGTGGACTTTCAAGAAAGTTGGTGTGCCATGCAGATGGAAGAACTGCAGCAATGATGAGAAATGCTGGTCAGTGGAAGCTTTTGTAAAGTGGACCTGGATAATTGTATTCCCACTCTGCTTGCTGATTATTGGTTTTAAACAGAAAGATGACTGGTCTCAGTTTTTCTTGTTTTCATGTGTGGCTGCAGTGGCCCTGAGTATTGTTGGCCTGATGAGCTTTGATGTGGCAGTGTCTTTTAAGAGGCATAGATCTGTTGGTGGAAATTGCTGGAGTGGGATGAAACAGCTTTGCAGCCTAAGCCAAATTTTTGAGCTCCTTTGGAGCAACTGGCATCGTTTGCTATTCATGCTTGTGAATTTCCTCTTCTGGGTTTTCGCCATGTACTTTTTCAAGATCAAGTCAACCACAAAGAAAACCTCGGCACCAAGCTTCTCACGTACTCGCAATGAAGAATGCATCTTGTGGGACTTCTTCGATTACCATGACCTCTGGCACATGCTGTCTTCATTTGCCTTGTTCATGAGTGCATATCTGTTGATTTATGTCACCAGAAAAGTGGAGATCTACTACTGGGTGGAAAACTTGTACTGGAAAAATAAAACAACTGAAAACAATGGAACATTGGGAAGTGCAGAGAAGATTGTGTTGCCAAACCTTGACGCAGAGTCGATA
>Scl70
ATGGTGATTTTCGTCTTCATTGTAAGTGTTTTTTGCCTGGGAGCAGCCTTCGAGTGTAAATCTGACCGTGCAGTGAAGGACGATGAGAAACTACAAGTCCATCTCGTTCCTCACACGCATGATGACGTTGGCTGGCTGAAAACGGTGGACGAGTATTATTACGGAGCTAATAATTCCATTCAACACGCTGGAGTTCAGTACATTCTAGATTCTGTCATTCCCCAGTTAACTGCAGATAGTACCAAGCGATTTATGTACGTAGAAATCGCCTTTTTCGAGCGCTGGTGGAACGAACAAAATGAAGCTATGAAAACGGAAGTAAAGAGACTTGTCGCAAACAAACAGCTGGAGTTTATAAACGCTGGCTGGTGTATGAACGATGAAGCAGCCACACACTACAATGCGATCATTGATCAAATGACTTATGGACTGAATTTTGTGCAGGAGACATTTGGATCAGAAGCAAGGCCCCGGATAGCTTGGCATATTGATCCTTTCGGTCACTCAAACGAGCAAGCTTCGATCTTTGCTCAAATGTCATTTGATGGATTCTTTTTCGGCCGCATCGATTACGCTGACAAGGAACTTCGTCTGAAACAGCAGCGGATGGAGCTTGTGTGGAGAGGAAGCCGAAGTCTTGGAGAAGACTCTGACATTTTTACCGGAGTTCTCTATAACGTGTACAACCCACCCCCTGGATTTTGCTACGATCAGTTTTGTGTTGATAATCCTATACAAGATGACCCGAGGCTATTTGACATGAATGTAAAAGAAACTGTAGATAAATTCGTCCAAGTAACCTGCAAGCAAGCATCGCAGTACAAAACTAAAAACATCATTTTAACGATGGGTTCGGATTTCATGTATGAGAATGCCAACCTTTGGTACAAAAATTTGGACAAACTTATCAAATACGTAAACGAT
>Scl71
ATGAATCGTTCTCTATATCCCGCCTCGTGTCCTCCGATTGTACACGTTCCTACTTGTATAGTGATGGTTGGTTTGCCGGCGAGAGGTAAAACCTACGTTTCGAGAAAACTTACCCGCTATCTTAACTGGATCGGCGTAAACACCAAGGTCTTCAACCTCGGGGAGTACCGCCGTGAAATGGCTGGTGCTCACTGCAAACACTCGTTCTTCGATCCAAGTAATACGAATGGAATGAATGTTCGTGAGAAGTGTGCCGAACTTGCTCTGGAAGACATCACTAAATGGCTGAGCGACAAGGGACAGGTAGCCATCTTCGATGCAACGAACACCACTCGAGCTAGGAGAAAGAAAGTCACGGATCACCTCACCGCCCATGGCTTCAAGGAATTTTTCGTGGAGTCAGTTTGCGATGATAGCGAGATCATTCGTTCCAACATTCTGGAAGTAAAGGTGAACTCCCCTGACTATCAGGGTGTACCCCCAGAAGAGGCTCGCCAAGATTTTGAGGCCCGCATCAATCATTATAACAATTTTTATGAACCTCTTTCTTTGGATCATGATTCCAATATGCCCTTTCTGAAAGTGATAGATGGTGGAAAGCGATTTCTGATGAATAAAGTTGAGGGATATCTACAGAGTAGGATAGTGTACTACATCATGAACTTGCATATCACCCCAAGAGCCATCTATCTGTCAAGACATGGTGAAAGCATGATGAATTTACAAGGGAGGATTGGAGGAGATTCTGATCTCTCTGAGAGGGGCTGGGAGTACTGCAAGGTGCTTGGAAAGTTTGTGAAAGAAAATATGCCAGATGATCTCAAAGTCTGGACCAGTGAAATGAAGCGCACTAATCAGACAGCAAGTGCCATTGACCGGCCAATCGAAAAGTGGAAGGCTATCAATGAAATCGATGCAGGTGTATGTGAAGGAATGACATACGAAGAAATACAGGAACAATTTCCAGAAGCTTTTGCTAAGAGAGATGAAGATAAATTCCACTATCGCTATGCCAGAGGGGAATCCTATGAAGATCTTGTTGCCCGGTTAGAACCAGTAATCATGGAACTAGAAAGACAACACAATGTGCTTGTGATCTGTCACCAGGCTGTAGCTCGATGCCTCCTGGCTTACTTTTTAGACCACAGCTCCAATGAGTTGCCCTACTTGCGTGTCCCCTTGCACACCCTTATAAAGCTCACTCCTGTAGCATACGGTTGCCGTGTGGAAAAGATTGATTTGAAGGTTCCAGCTGTGAACACACACAGGGAAAAGCCGAAGGTTGTGACAGTGACCCGGTCCACTGAAGATGCTTTGGAGACCGTCCCAGAACATGAG
>Scl72
TTAGATGTTGAGCCTGCCATCCCAATTGTAATGGGTGCCAACATAGGAACATCAGTTACCAACACCATAGTTTCTCTTGCGCAAGCTGCTGAGCGTAATGAGTTTCGACGTGCCTTTGCTGGAGCAACAGTACATGATATATTTAACTGGTTGTGTGTGCTTATATTCCTACCCCTGGAGGTTATCACGCACTACCTACTTTATATTACTGGTGAGATCATAGCTGTACTTCCCTTGACCCAGCAGAAAGGGACCAACAAAAAATTGCTGAAGAAATTGACAGAACCATTTACCAAGCTTGTTATTCAGTTGGACAAAAAAATAATTGAGAAGATTGCCCTGGGAGATCAATCAGCAGAGTCAAAATCCCTCATCAAAAGCTGTGTAAAGACAGTAACTGTGACTAAGAACATTACTAATAGTACTGGTTTTCATTATTTGAAAAATGTGTCAGAAATGGAACCTCCCACATGCAAGTTTCTCTTTAGAGGTACATCCCTGAGTGACACTGAGGTTGGCATCATAATCCTAGTACTCTCCATCGTCCTGCTCTGTGTCTGCCTTGTCTGCATCGTGAAGGTTCTTCACTCCATGCTTCGTGGTCAGTTGGCTAAAATCATCAAAAGGACGGTCAATGCAGACTTCCCCGGACCATTCAAACATCTCACTGGCTACTTTACAATTCTTGTCGGTGCTGGTCTTACCATGTTGGTGCAATCCAGTTCCATCTTCACATCTGCCCTTACACCTCTCATAGGTGTTGGAGTTGTCACCATTGAACGAGCCTTCCCTCTGACCTTGGGTGCAAACATTGGAACAACTGCAACAGGTATTTTGGCTGCCTTGGCAAGTTCGTCAAATCTGGACAAAGCCCTTCAGATTGCCTTCTGCCATCTATTCTTCAATATTTCTGGCATCTTGGTGTGGTATCCTATCCCTTACCTGCGAAAAGTTCCCATTGGTTTTGCCAAGTCCTTAGGAAACAAAACTGCTGACTACAGATGGTTTGCCATTGCATACTTGGTGTTCGGGTTCTTCCTTCTCCCAGCAGCTGTCTTTGGCTTGTCACTGGCTGGTTGGCAGATTCTCCTTGGTGTAGCTGCTCCCCTCTTACTTCTCTTCCTGTTCATTGTTATTGTGAACATTTTTCAAAGGAAAGCTCCAGGCCATCTACCAGAAGTTCTCCAAGACTGGGAATGGTTGCCAAAGTGGACACGATCCCTAGAACCTCATGATCGTGTATTCTCCAAAGTGAATGAGCTGAGCAAACTCTGCCGCTCAGACAGGACTAATCGAGCCTCCAACACTGAATCCCGTGTG
>Scl73
ATGAGGAAGAGTGCGGCAGGGGAGTATATCAAAGGCTGCTTTAGACCAGTCCGCGTTCTCTTACTGCTTCTTCTCGTCATTACCCTTATTGTTTTATTCAAAGAGCTTTGGGAGCGAGACGAACCTGTAAAGAAGCCGCCGCCTCCACCAGCTCTTGACCTTGGCTGCTTGTTCACAGTACACACTCCACAGGACACCCAGGCGTGGCAGCTTATATCATTCATTATCAGTCCAACGCCAAAGCAAAAATGCCATGTTGATGCATGGAATACTATCCGTGCCACAGGGCACGGTGCCTCTAATTTTAGAATACAAGCCTTTGGTTCTCATGAAATGGTTACAGGAAAAGTTCATCACATTGCAAATGATACTTACAACGCTACTCTGCGGTTAACTTTTGCGGACGAATATATAATCCTGGTCATTTTGACCTATGTAAATAACGACAGTCTTGAGTATCGATATCACGCGAAAGCTGTTTTACAGCATGTGCTGAACAGTCCTTTTGATCTGTCTGTTACCCAGGCTCCACCTCCTAGAGACCACACTCGTTACTGCACTCAGGAGGAAAGCGGAACTTCCCAAGGAAGGTGGGTGGAATGCGGAAGTATCCCAGGGATCGAGAGATGCGGTCAGTGGCAGCTTGACCCCGCTTACGACTTCGATCAAATTCACGGTTTTCATTGGCTGCCATATTTCTGCCAGTTGCATCACTACAGCAGCGATGAGATCAAAAAATGTTTTGCAAAGCAAGGTTGGTCCGAGGTCGTTTTCACCGGCGACTCGCACATGCGTTATAGGACATATCACTGGGTGACACGACTGCACGGCTCCTGTCACGGTTGTATTAAAACACACGTAAAAATGGTGTTTGACAAGATTCCACGTATTGAGTGGGTATTTGACGCGCGTGGAACGCGATGGCCGCTAACGTTTCTAAACATCTCAATGCCCCACGAAGTTTACGTTCACCCGGGAACAAGACGGTCTATGTTTTCCAAGGGACTACCATCATCAGTATTCAGCGGTAAACTGTTCCTCATGAACTTTGGCCACTGGATTTTGCGAGAAAGCACAAAAGAAACATTCATAATGGATAAAATCCGCGCCTTTCTAGAGGCAATTCAGGCAATGAACCGAACGGGCGAAGGGAAAAAGAGATTTTTATGGTTAAACACGGTAAGCCTACCTTGGAGAGAAGACCGAGCCATGGTAGAATGGCTTGAAAATCCGTCCCCGGCTCGTGTGGCGCAACTAAACAGTCTAACAGACCAGGCTGTCAAGGACAGTGGCGTTCAAATCATTGATGCGTTCCAGATTTCAAATAGTCGCATAGGTGCCACACACGACCAAACACATTATGCCAAGAGGATGAAGAGGGGTGACTGTGGAGGAGTGGTGGAAAACGCTATAAGTAATGTTGTAGCTAATTCTCTGTGTAACTATGACAACTGG
>Scl74
ATGTCTGTTAGACGCCAGTTAAAGAACGTGGTAAACAACTACTCGAACGCCGAAGTAAAAGTTCGCGAAGCTACTTCGAACGACCCTTGGGGACCTTCAAGTTCCGTGATGACTGAGATTGCCGATGCCACTTACAATGTGGTTGCCTTTTCAGAGATAATGGGAATGATTTGGAAAAGACTCAACGACCATGGAAAAAATTGGAGGCACGTGTACAAGTCACTGGTTGTTTTGGATTACATTATTAAGACTGGCACTGAAAGAGTAGCTCAGCAATGCCGAGAGAACTTGTACGCAATTCAAACTTTAAAAGATTTTCAGTTCATCGATAAAGACGGTAAAGATCAGGGAATGAACGTACGTGAAAAGGCTAAACAGCTTGTTGCATTACTGAAAGACGAAGATCGGCTGAAGAGTGAAAGGGCGCGAGCGTTGAAAGCTAAAGAGAGATTCGCACAAGCCAGTTCTGGCATCGGTAGCGATTCGGTGAAAGCCGGAAACTTACGAGACTCGGGTAGCACATCTGATTTGCGTCTGGGTGCCTCAGCAGCACCAGCAACTGGTGTACCAACTAGCCGCTCGTGGGAACCCGCTAGGAAAGTCCTAGGCAGCGAAATGGAAACCTGCCGTCCGTCAAATGCTAACGAGGAAGAATTACAGCTGCAATTAGCTTTGGCACTGAGCAAACAAGAGGCAGAAGAAAAAGAAAAATTGAATGAGAGAGATGATCAGCGCCTACAGATAGCCATCAGCCAAAGTCAACAAATTTCTACACCTCAGGAACCATCACCACTGGAGTTTGGAAGCAATGGTGTTCAGGTTTCCCAGGGTACGTTTGATCCTTGGGGTTCTAAACCATCAGGAATTGTAAGTGCCCACATGTCACAACCATCCATAGCACAACCTTCCACTCCACAACCTGATCCATGGGTAAGTGGTACCAATTCAGCTGCCACTGCTCCTACCAATCCTTGGGGAGACAACAGTGCATCTTATCAGTTACCAGTAAACTCATCACAGAATCTTTTTGGAGCTTCAAACAACACATCTGTCAAAGCAGTTATGGCTGGAGGAACAGATCCCTGGGGAACAGCCTCTGTACAGACCAGTTCAGCCACAGCACCTCCCCCAAGTGACCCATGGAGTGGAAGAGACGTATTCCCTGCAGAAGTGGCACCACAACCTCGAGGACCTTGGGAACCGTCGCAGCCTGAGGGTTTCAATGCTTTCAACCAGAGTGTAACTACCAGTGGAATTTCAAGTCAGCCACCATTGGTACCATTCAATCTTGAAAGTAGAGATGGAGTATCTATAAAGTCAACAGGTGGTGAGGAATTCCTAGATAACAGGGTTTCTAATTTGGTGAACTTAGATTTGCTGACAAAAAAACCTGATCCTGTTGCCAATCCTTTCATGTCCAGCAAACCAGCATCATCAAGATCAACTAATCCATTTGTACAAGATAAGCCTCAAGCACCAACATTGAATCAGCTACGTGACCAGCCAGTTGCAGCACCAAACAGCACACCAAACAGCACGCCAAGTGTCAGTGGAGGAGTATTACTACCCTTGCCTCTAATTCCAGATTCTTCCTCCAGACCCCAGCAAACAGTTCAAAGCAATCCCTTCCTG
>Scl75
ATGGGAAGGATTCTGAAAGGTGGACATTGGAAAGTAAACAAGGTGCAACTCACAACATGGCTCCCAACTGCGTATTATTACATCTTCTTTGGCTCCTTGGGGTCTCTTTTTCCTTTCCTGAACTTGTACTATCGAGCTGTTGGAATGGACCCTTGGCAGATAGGAATTCTGGGAGGGATTCGCCCCCTCATTGCCTTACTTTGTGCTCCTGTTTGGAGCTTTGTGTCTAATAGGTATAAGATAAGAAAACTTGTACTGGTCACTTCGCTTGTCAGTTGGATTGTGTTCACTATCCCGCTAATGTTTGTTTCTCATTCGTCAGCCAGCGAGCCTTGCTTAAATCAAGGAAACTACACTGCTCGACTTAGCTCTCAACATGAATATTTCCTGCCCGATCAGGAAAAAAGGGAATTCGGTCTACCTGTCGGTCTTTCGCTCGAGAAAGGACAGCTCTCAGTTTATGAGGAGCAAAACACTCGCTACTTTCAAAAAAACAGTACAACTGGAAAGGCTTTCAAAGGAAATGCAAAGAATGATGCAACGAAAGGAGAAAAATTGGACCATTCTCGATTCCCTTCTTTGAAAAGGCAATTTTTCAACAGTTTGGAAAGGTCGGGACTGAAATTTGAGGCTAAAACAGATAGAAAAGCTGGAAACGGTCAGCGAAAACCGTACGACTTTAAATCTCGGGGAGCACCATATCTTAACAGGAGAAAGAACCCTTACTCCAGTGTGATATTCAACGAGATGCTTTTTATTGTGTTTGTAGGAGAAATACTTCAATCGCCAATAGATGATCTTAACACTCATTTTGATGGGACATTCTTGGAGCATTTAGGTGTGCTATACCAAAACGTAGCCAACAACAATATCTATAGTTCAGTTGGTATTGGACTTGTAGCTTTGAGTACAGGTTTATTGCTTCATTTCGCCCCTAAAATAACAATCTGTGACATTGAATATGCAAATTACCATATAGCCTTCTTCATCTTTTCTCTACTTATGACGGTTGCCATAGCAATTTCGCTCAGATTTGATTTCTCCTATAGAAGGTGCCGTCGCAGCTTTGAAATTCAAGAGTCACTGCGGCTGCTGGTATCATCTCAACATTTTACCTTCGTTTTCATCGTTTTGATCATGGGAATGCTCCGAGGGGTTCTCTTTAACTTTGTTTACTGGAATATAGTGGATATAGGAGGCTCGGATCTCGTTGTGGGCTTCACGGTTGTCAGTCAGTATTTTTCGGATGCGATTATGACCCTGTCCGCACCGATTGTCATGACCTACATGGGATATATCGGGATGGTGTACCTTGGCCTTGCATGCTATGCCCTGCGATTCTTGATCTACTCTTGGCTTAGCACCCCTAACTCCTCATGGGTTACCCCACCGGTTGAGCTTCTGCAAGGAATCTCCAATTCAATGGCTTGGTCAGCATTCCTCTTGTACGTCACTAGCTACACTCCAAAATCGACCTTCCCAACAGGTTTATTTCTTCTTCAGGGTTTGTATTTGGGAGTAGGAGGAAGCATCGGGGGAATAGCCGGGGGGATTTTAATCCAGGGTTTTGATACTAAAGTGGCCTTTCGCATCTTGGGACTCGTCAGTATACTGACGTGTTTGTTATTTATGATGATTCAGCCGTCTGGAGAGCAAGAGTGTCTTCCTTCAGAAGCTGACACCATATTCTTTCTCGCTGACGAAGACGATTATTCCAGTAACAACAGTGAGGATGAAATCTTTGATTACAGTCAAAAAGGAGTGGTTTACATTCCTTCCAAAACGCAAAGCAAAGGATCATTGCAAGCAAAGAAAATGGTGTTGCCTTCCTACAGTTCTCCTTTGGTGCCAATTTGTATGTCGCTAGTTAAGAAAGAAAACAAACAACTACAAACTACC
>Scl76
GCTGAAGTAACCTCCTTGTTTGAAGAACTACCAAGAAAGATAAAAAAGATACCTTTTAAAGACACTTTACTGGCTGCCATTCCATTTTTGGCATACCTCATAGTTTATTCGAATTATTCACTTCTACGAACAATTTTAGGACTTGGCAAAGTGACAAAACCCAACCATACTTTCTTACCGTGGATGGAAGTGTTGGTTTTCCATTGTCTTCCTCATCAAATGCTGGCAAAATTTGCACATCCTGCTCTTGACTGTGTTGCTGCAGTTCCTTACATATTTCATTTTGCTCTTCCATTCCTATTCATCTTATTTAAAATTGTAAGCAATCATAGCATTCGTGGAGTGTTTCCCTTTCTCTGGTGTGCTGGCTGGGTGAATCTCATTGCAACCATCATACAGTTCCTTTTCCCGACAGCACCACCTTGGTATGTGGACTCTGTTGTTTTTAGTCCCGTGGGAGATGTTCTTAAAGCAGGAGCGAATGAAGCTGGATTTCACAGACTTGATGCAGCTTTAGGAGTGCCATTCTTTCACGGACTTTATGCAGCTTCTCCATTGCCGTTTGGAGCATTTCCTTCACTGCACGTTGCGTGGCCTGCAGTGATTTTAGTGAGCGGACCCTGGATAAATGAAAAGTTTGCAATGTTTCATGTTGTGTGGATTACCTGGGCTGCTCTGTATTCCAACCACCACTATGGTGTTGATGCAGTCGGAGGAATCTTTTTGGTGTTTTTGGTCAATTTTATGATGCGTAAAGTGTGGTGTCCATTTCCTCTTGAGAATGGAAAGAAACCCTCTTGCTATCTTTGTAGAAGAATATCACCACCTTTATTACAAGTT
>Scl77
GAACGTATTTCGCTCACAATTACCATGCTTCTTGCTATGACAGTTTTTATGTTGGTGGTGGCGGAAACAATTCCTCCGTCTTCTGATGTAGTTCCACTCATTGCCAAATTTTACATGGCTGGTATGGTTGAGATGGCCATAGGCTTGGTGTGGACCTGTTATATTTTGAAATACTACCATTCGGATGTCATCGAGATGCCATCGTGGGTTCGGAAGTACGTTCTCGGCCATCTCGGACACTTCTTCGGAATCAGTATGGAAAATCTTAAGCGCATCCAGGAACACTCAAACCTCCGCAAAGATACGGGTCGCAAGGCAATTATTCAAACTGGTTTGGAACCGGCCGGGAGAAAGATCACGAATACACTTTTTGTGCCAAACGGCCAAAGCAAAAACCCTTATGATAGCCATTATGATAGCCATTATAGACGTATTCCTTCAGCAACCAACGGTTTCTCATCACCGATGCTGAATGCATCAGATATCTCTTTAAACCAAATAGACGGTTTCCAGGATCCGGTTCTGCAACTTGGAGAAAGGATTCTTGAGAGAGTTGACACCCTTGTCGAGAACTCTGTTGTTGATGATAGGATTAACAATCACAAGGAGGAATGGCGTATCGCCGCCATGGTGATGGATAAGTTGTCCCTCTGGGTGTTTGGAACCTCGGTTCTTGTCACTGTGCTGGCGTGTTTCATGCAGGCACCAGGTTACGTTGCA
>Scl78
ATGGCCACCGATTTAGGAGCATGGCTGCCATTCGCGAGGGCGGCCGCTGTCGGTTTGGCTCCTTTAGCATCGTCTACGATGCCACCGCCGCCAGAATCGCCAAAAAACGACGAACGAGTCATCATCAATGTTAGTGGGAGGCGGTTCGAAACATGGCAAAATACGTTGGCGCGATTCCCGGAAACTCTGCTTGGAAGTGACGAAAAGGACTATTTTTTCGATTCGGAAACAAAAGAATACTTCTTTGATCGAGATCCGGACTTGTTCCGCCATGTCTTGAATTATTATCGCAACGGAAAGCTGCACTACCCGCGGGGAGAATGCGTTTCTTCCTTTGAAGACGAACTTTGTTTCTTCGGCATTTCTGAAGATGTAGTACACGATTGTTGTTGGGAGGATTTTCGTGAAAGAAAGAAAGAGTGTGAAGAAAGAATTTTCGAACCTGATAAACTGGAAGATGGTTCACAAAATGGGGAAGAAAACACTGATTCTACGATTCGCGAGAAGATGTGGACCGCTTTTCAAAATCCGCAAAGCTCGCGGCTAGCCACTTTGGCATACTACATCACAGGTTTCTTTATTGCAGTTAGTGTGATCAGCACTGTGGTAGAAACTCTTCCAACAGACGGTAACAAAACTTTCGGGCAGGCGAATGAAAATGTTTTTTTCTCGATGGAAACAGCTTGTGTTATAGTGTTTACTGTTGAGTATATGGCGCGCTTGTATGCAGCTCCTAACCGATTTAAGTTCGCTCGAGATCTAATGAGCATAATAGATGTGGTAGCTATATTACCTTTCTATGTTGGACTGTTTATGCCAAATAATTCTATAAGTGGAGCATTTGTGACCCTGAGAGTATTTAGGATCTTCAGAATATTCAAATTTTCAAGGCATTCGAGAGGACTCCGCATCTTGGGGTATACACTGAAGAGTTGCGCGTCCGAGCTGGGCTTCCTGTTGTTTTCGTTGTCGATGGCAGTGATAATTTTCGCGACTGTTATGTACTATGTAGAAAAAAATGTCAAGGAAACCAAGTTCACGAGTATTCCTGCGAGTTTTTGGTACACGATTGTTACAATGACGACACTA
>Scl79
GTCCTTTTCCTGGAGCTCAAGCTTCCACATGACGGAAACTCTGAGGATGACCACGTCACCAAACGTAAGACTTTGGGAGTAACCCGACGTGGTAGGTCACGTGGTTGTAAGCATCTTAGCACCAATAAAGACGTGTTAGAAAGACTCAAACCACTGCATCCGCTACCAGGGCTCATCATAGAGTGGCGCAGGATAAACTCAGCCCTAACCAAGGTTGTGTTTCCATTACAAAAGGAGAAATGCTTGAACCCGAGGCTTAAAATGTCTCGCATTTACTCAGTTAGTCAAACACATACTGCAACTGGGCGAGTTTCTTTTGCGGAACCAAATTTGCAAAATGTTCCTAAAGATTTTGATATTGTATTGCCGACATTTATTGCTGAGAGTCCTCCTCCTGGAGCCTGGGACCAAAGGACTTCTTCCAATCGAGGCAAAAGAGGAGCTAGTCGATACAATACAATGAATGTTAAGCCTGGGACCGAATCAACTACTCCTAAGTTTTCAGTGAGCATGCGTAATGCGTTTATCCCCTTTAAAAGTGGCCTACTTTTGGCCGCTGACTATTCTCAGCTGGAGCTGAGGCTCATAGCTCACCTCTCAAAGGACAAGCGACTCCTCAAGATTCTTAATGGAGGAGGAGACGTGTTCAAAATGATCGCGGGCGAACTTTATCAAGTTCCAGTGGAATGTATTAAATATGAACAGCGACAACACGCTAAACAGGTATGCTATGGCATCATTTATGGCATTGGCGCCAAAGCTCTTGGAGAACAGCTCGGTTTTACTGAAGAAAATGCTGCTTTGTTCATTGACAAGTTCACTTCTCGTTACTTTGGAGTGAAAAAGTATTTGAAAGATACGGTGGAGCAGTGCAAAAAGCAAGGCTTTGTGAAAACAATAACAGGAAGGAAAAGGTTCCTTCCGGCGATAAGTTCATCAAACGTGCACGCGCACAGTCAAGCAGCCAGACAAGCTGTAAACACCACGGTACAAGGGTCTGCGGCAGATTTGGTAAAGATAGCCATGATTAATATTGACAGGAGGTTAACCGAGGAATTTCCATCATGCGTCACGTCACACAGACACTTGCTCCCGGATTATCACTCTAGTATTGGAAAAAACCGGGGAAGGAGTTCAAGTTGTGATCTGCCAACCCCTGTTGGAGGATATTTTGTTTTGCAACTTCACGATGAACTGATATTTGAGGTGTCACAGAGTGAGTTAAGAAAAGTAGCACAGATTGTTCGAACAGAAATGGAGAGCGCCATGAAGCTCTCTGTTGTTGTGCCTGTCAAGATGAAGGCGGGTTCTTCCTGGGGAAACATGGCGGAGTTTGAATCG
>Scl80
ATGTCTACCGTTGATAATGATGGTTACGTTCTCAGACAACAAACAAGTCACAATTCTTCAACCTATGGACATTTTCGGACTGTTTTTATCTCAAGTGGTCTTAGCTGTTTGGTTACAGTTTTGATAATTTCGTTCCTATTACGAAACACCGCGTTTGTTAACATCTACATCCCGAATACCGCTGCGACCCAGACTAATAAACATGAACAGGAACGACGATCGTATGCTAAGAACGTCGAGCTAGTAATGTTGCCTTTCGCTGTCAAACAAGGTGCAGTCTGCTTGGACGGATCACCCCCCGGATATTACTTCAGACAAGGACGTGGCGCGGGGGCTAGTAACTGGATTATTCACTTCTTTGGTGGAGCGTGGTGTTTTGACGAGGAGTCCTGTCTTCAACGCAGTAAAACACGTTTGGGATCAAGCAATTTCTTCCCACCTCATCCTCCAACACTGCAGGGAATCCTCTCCGACAACGATAAAACCAACCCGGATTTCTACGATTGGAATGTAGTTTTGTTGTGTTATTGCGATGGAGCTTCCTTTACTGGTTATCGGTCAGACCCAGTTAATGTAAACGGACAATATATTTATATGCGTGGTAAAAAAATCCTAGAGGTGATCATTGATCAATTACTGCAAAGCGAATTCAGAAATGCAAAGCGCTTACTCCTCAGTGGGACTTCCGCCGGGAGTTTAGCAGTAACGATGAACGCCGACTACGTCCGTAGTCGAATTCCTAAATCGATAGATGTTCGTGCACTGGTCGATTCGGGTTACTTCGTTGATGTAGCGGCACTGAGTGGTGAAAATATGATCAACAAGCATTTTAAGCAAATGTTTGACGTGCATAGCTCCGTTGGTGGCGTTGACGAAGATTGTGCGAGAGGTTTTCAACCGTCGATCCGTTGGAAATGTTTGTTCCCCCAGCACGCTTTCAATTTCTTAAGCACGCCTCTTTTCGTTCTTCAATCGGCTTATGATGAGTGGCAACTAATCCACATTCGCGGAATCAACTGCCAGGTTCCTGACTACAGCGATAATTTCACCACGAAACGAAGTCTTTTTCGCAGATCTACAAAAGACGTTTCTCCGAGCAAGCCCAGCCCAGATCGTAACTGGAACTACAAACACATTCATGGCATTTATTGTCGACCGCCGGAATGCACACGCAACGAAATGGCAGCAATTATGCAATACAGGAATGTGAGTCTGTATGCACTGCGGCCAGTGCTGCGTTCACCAAACTCAGGATTATTTTTAAGCTCGTGTTTAGAACATTCGCAGAGCTTGTATGACGATACTTGGACTGGAATCTTTGTGAATGGTTTTAGCGTGGCTGAGGCTGTTGGAAATTGGATGTTTGAGCGGACAACACAACATCAACATATTGACTGTCCTTTCCCTTGCAATCCGTCGTGTGCAAATGTCTGG
>Scl81
CCATTTGAATTTATTCAAGGAAACACCGACTTGCTTCTCGCCTGGGTTTGGCAGCTGGTGATAGCCTTCGTAATAACACCGCTGCAAGACATGTTTGGTCAAACACAAAGCTCGCCTCGAGAGTTCATTCTGTCTTGGGTTCATGAGAAGCTTCCTGCACACAATGTCACAAATTTTGACAGTGACTGGCAAAATGGCGTGCTACTGTGTGAGCTTGTAAATGCTACTCAACCAGGACTAATTCCAACAAAGCTATATGCAGATAAAACAAACGGTGAAGGAAACGCCAAGCTAGGCATGCAAATTGCGCATGACGCCTTCGGAATACCGCAGGTCATTTCCCCGTTTGACCTAGCGTCGTCGCAAGTGGATGAGTTAAGCTTACTGACGTACCTAGCGCTGTTTGTGAAGTACGAAGGTCTGAAAAAAGGGACTGGGAAGAAGGCGAGTAAAGGTAACCCGGGAAATAAGGACGAAGAAATTGCGCATGCGTGTAAAGCATACGGCTCAGGCCTGAGAGCAAGTGAACTCGGAAAAGTGGCGGAATTCGTTGTCGAGTTGAATGGTGCTAACCCCACTGATATAACCATTGCAATTGAATGCAAGCCAGTTAAAGGAGCCGTTCACGAAGACAAACCTGATCTCAGTGTGAAACCGCTGAACAGAAATACTTACTGCGTGAAGTATTTACCAACACGGCCTGGAGACTACGTCATAAGTATTCTGCATTGTGGAGCTCACATTTTAAGGAGTCCATTCTACCTTACAGTTCCAGAGCAAAACGGCCTCAGTTCACTAAAAACACCTCTTAGAAATCAGCGGAAAGACCTCGTGAATGGAACTTCATCTAATGGACATGAAGTGTCTTCGAACAAGAACCATTTCCCAACGAGTCAGAACGGGTCGCCGAGCCAGTCCTCTGACGATGAGGGCAAAAATTATTCGCTTATCCCACCCTTTTTGACAAATGGATCTACATCACCCAAAATTCCTTTGAATACCGCCGAGGGACCAGGGCTTATCGCCGGGGAGGTTGGTCGCATTGGAAGATTTAGGGTCTTAACTGATAATGCAACTAAAGGTCCTTTGAGCGTCTGCATCAGCTGTCCAGCGGTTTCCATCCCTGTGCCCTACGTTAAAAGCGTGAAGAAGGGCGAATTCACAGAGCATAGCGTGCTGTACATCCCCACGGAACCTGGAGCTTACGAAGTGTTCATAAAATGGGGCGACCTTTCCATTAAAGGAAGCCCTTTCAAAGTATTCATAAACAACGTGTTGGAGAATGGTGTCACCATGCAACCCGGAGGGAAAGACGATTTAGGCGGGCGTGGACGAATACGCGTGTACTACGCAGCCATGTCGACGAATCTGAAGGTGCGAAAGGACAACGAACTGTTGGAGAAGTTCTTAAAAGCAAAAGGGATCTCAAACCGATCGGATTTTGATCCATGGATTGCGCTGGATGTAGCCATGAACAAAGTGGAAAGAGATAAAGTTTTCTCCAGGGCTGGTACTCGAAAGACACCAATGCTATTTGCTAATGATGTCTTTATCGGAGGTTATGAGGATGTTCTCATTATGGACAAGCAGGGACTGTTTGATAAGTACTTGAAG
>Scl82
ATGGTGGATTGTTCGCGTGGACATGGATTAACCAAACCACTCTTTTCCTGTATTTTGGGAGGAGTTATGGACACCCTCTTTTCTGTTGTGTTGCTTATTCATGGAAAGCACCTGTCTAGTTTTAATGAACGTTCACAAGTGGAAAAATTCAAATTTTGTTCCTCGGTTTTTGATTTGTGGATTTTGTCTTTGGTACGCTGTTGCACTTTATTTGGTGCCGTCTTGGGAATACTGTTTGCTAAACGCAAAATGGATGCAGTTTCCAGAATTATCACATTTAAGAAACCTTGGCTTTATTACAGCGTTGGAGTCGTCGTCTTCGTTGTAACCAAATTCCTTGTCAGCACGGAATGTGAATTGGACAAAACGTCAAATATTTGGTTGGGGTTATTCCTGGGATGGACTGTAGTTGCCACGGTGATTGCTAATGGTCTGTGGCATTTCCTCTCTAAAATCAAAATCACGGCCTTATCTACAGAACAAGAAACTGGCACAATACAAGAAAGAGAGGCTCTCATCACTGTGGACGATTTTCAAGATTCGGAAGAGACTAGCGCTAATGGGAAGAAAAACAATATTTCTGCTTGGAGACTGATGTCTTATTGCAAACCAGACCTTCCTTACATTTCTTTGGCATCTGTTTTCCTCTTACTTGCAGCAACTGGTGAAATATTCATTCCTTATTACACTGGACAGGTCATAGATGCTATTGCCATTGATAAGGACAAGACCAAGTTTTTGAATGCCATTGTCATAATGACACTCATATCACTTGGTACAGCAATCGCAGCTGGCTTGCGTGGTGGGCTGTTCAACTTGATTGCGGCAAGATTTACCAAGAGGATCAGTAATTTTTTATTTGGCTCTATTGTGAAACAAGAAATTGGATTCTTTGATAGTACAAAGACAGGAGATATTGTCTCGCGTTTGAGCTCAGACACAACAAAGATGTCAGATCAAGTAGGATTAAACATAAACGTTTTTCTGCGGAACTGCGTTCAGTCCATTGGTACATGTGTTTTTATGTTCAAACTTTCTTGGAAGTTAACTATTGTAACCCTGGTTGGCTTGCCTTTGGTTGCACTTATCTCAGACATTTATGGAGACTACTATAAGAAGTTGGCAACAGAAGTTCAAGAAGAAACTGCCAAGGCAAATGAAATTGCAGCAGAAGTTGTATCTTCCATGAAGACTGTTCGAAGCTTTGCAAATGAAGATGGTGAATATGAACGATACAAGAGCAAACAAGATGGAATATATAGACTTAAAGTCAAGGAATCCTTCCTGTATGGAGGATATAGATGGTGGACTGAAATTCTTTCCCTTGCCATTGACGTCATTGTTCTACTCTATGGTGGCCATTTAGTAATTAATGGAGATCTGACCGGTGGATATTTAGTATCTTTCATACTGTATCTACTTCAGCTTAGCTTTTACATAGATGAAGTAGGTGAGATATATACAGGTCTTATGGAGGCTGTTGGTGCTTCTCAGAAAGTATTTGAACTCATTGACCGAGAACCCAAGATTCAGAACAGTGGTGTTGTTACTCCTGGTGAAGTTTCAGGTGAAGTTACATTTCAAAATGTTTCCTTTGCATATCCCACAAGACCAGATATTACAGTCTTGGATAAGGTGTCATTTAGCATCAAACCAGGTGAAGTGATTGCTCTAGTGGGTCCCAGTGGTGGTGGGAAGAGCACCTGCATAAGTCTTCTAGAGCACTTTTATGAGCCAACTTCTGGTGAAGTTTTGATTGATTCAATCCCAGTGAAGAATTTTGATCACAAATATTTGCACAACAAAGTGGCTCTGGTTGGTCAGGAACCAGTACTGTTTGCTAGATCAGTCAAGGAAAACATTGCATATGGTCTTGGTAATGATGAGATTGATCAATGTTTAGTGGAAAATGTGTCCAAACTTGCCAATGCACATTCTTTTATCAGTGATATGCCGCAGGGATATAACACAGAAACTGGTGAAAAGGGCTTGCAGTTATCAGGTGGTCAAAAGCAAAGGGTCGCTATTGCTAGAGCATTAGTTCGCAATCCTCAAATCCTCCTGCTGGATGAGGCTACTAGTGCTTTAGATGCAGAAAGTGAGCATCTTGTCCAGGATGCAATTTACAAGAATTTGACTGGCCACACCGTAATGATAGTGGCCCATCGTCTGAGCACTATTGAGAAAGCTGACAAAATTGTTGTTATTGATCAGGGTCAAGTTATTGCCCAAGGAAAGCATAAAGAGCTAGTGGAACAAAATGGACTCTATGCAAAGCTTGTGAGCCGCCAAATGTTAGGGCTGGAAGGAAGAAATTCTTCACAGCATGTTGGATCCAGACATATTGATCAG
>Scl83
AACGTCTACACTGCTAACATTGCCAAATCGTGGAAGCGACAGGGTCATGCGGTGACAATACTCTGCCAAGATCCTCATGCTGATCGCTTGGATTTTGTCGACGAATTCATTGTCGGCAACGACGCCATTCCGCTCTCCGCCCCCTCAGCTGGCAATATTCGAGTCGTGGTGCCGGACATTAATGGGCTGCTTCTTGTCTATTGGTACGATCTCTACGAGGGGTACGAGGTGAAGACGATGGTGAACTGCTCTTTGGAGGAGATCGAAGCGAATATTAAAGGAACGGCAGACGGCTTGAAGAAGGTGATCGCTCAAGGTGTCGATCGAATACTGGCGAATCATGCGATCTTGAGTCCGGTAATAACGAAACGAGCCACGGAAGGCACTGGAATTCCCTACGATGTTAAAATACACGGAAGCTCTCTGATATTCTCCGTGAAAAACCGCCAAGAGCTGAGAAGCTACGCTCTGGAAGGGATAAGGAGTTGTCGCAAACTCATTGTCGGGGCGAAGTACATGGCGAGCTTTGTTCAAGAAATATTTGAAGTGGAGAAAGAAGAGATGGGTCTGCTCGAAAAGATCGTCATAATTCCTCCAGGTATGGACCCTGACGTTTTCCAGCTAGGTGGGTCTAGAATCGAGAGGCAAAAGGCGTTTATAGCAAGTGTGAAGGATTTTATCAAGCGAAAGCCTGGAGGGAGAAGAGCAGACAAAGTCAAACTTCCGGGTCACTCAGCGAAAGAGTTACAGAAGTCATTAGAAAGCGTTTCCGAGTCCTATGACCTGCGAGCAGCTGACGCAGATCTCTGTGAACGCTGGATTCCTCTAGAAGAAGACGAGCCACTTATCTGCTTCTTTGGCAAGTTTCAAGAAACCAAAGGAGTCGGGGAATTATTAATGGCTTTTGCGACTATTGTTGAACGGATTCCCAGGGCCAGACTGTTGTTGATCGGGTATGGAGGCAACCGCGAGAATTTGGAGGGAATGCTGGAGGCGATGGTTCAGGGAAGCATTGAAGCCTTCAAAGCATATGCTGAAGCAGGAAACTTTGTGGATCTCCCTCAGGAACCTGAGAAATTCTTCCGCCAGATTCCATCGGGAAGGGTCACAATGACAGGTCTCCTAGAACATGGCCAGTTGAAGGAAGTCCTTCCTCTGTGTAGTCTCAGTGTAATGGCATCCAAAGCCCTGGAAGCCTTTGGAATGGTTTCAGTCGAAGCTATGGCTGCTGGGGTACTCCCCCTCTGTCATGATCATACGGGAATCTCAGATGTCATAGGTGCTGTCAGAGAAGTGGATCCTGAGTTAGGAGACCTGATGCGCTTGGAGGTACGTCCTGGTGGCGCTCAAGGTGTAGCAGATGGTGCGTTTCTGGTGGAGCAGTTGCCAAACAAAGTAGAGAAAGCTCTTAAGTTCATGTATCCAAATGGTTTCCGGGATCACAGCAAGCGATGTGAGGTGTCCGCTAAGCTGAGGGATGTGGCAATAGCCAAGTTCTCCTGGGATGTTATAACCAGCAGCATCTTAAAAGAA
>Scl84
GTTGTACGATGTCTTATTAATCACGGTGCAGACGTGAACAAGCGAAACCAGGATGGAAACACTTGTATCATGGTAGCCTGTTGGAATGGACATCTTGATACGTTTGGGTTACTACGGACTTCGGGAGCCAACATGGAGGTGCAGGACAACCAGGGTTTCTCGATGATTCACTGCGCTACAGCAGCCAACAATCTCACTCTCCTTCACGAGCTCCTTCCGGTACCGAATACTGCGGCGGTGAACGCGAAAACCTCGGAAGGCATCACTCCGCTGATGTTGGCTTGCGAAAAAAACCACCCCGATGTTGTTTTACTGTTGTTACAAAAGGGTGCTGCAGTGGATGAAAAGTCTGACAAAGGTCTTACGGCCGCTCATTTTTGCGCCCTGTCAAATGATATTAATAGTCTGCATCATATTATAGATTATAGAGCAGATCTGAGCATGGCTACGGAGCGAGGCAGCACCCCTTTAATGCTAGCCTGCGCGAAAGGCTATGTCTCTATTGTTACTGCCTTACTTAGAAACACTTGTAAGTCCAAGTTGAAGAACGAGATTACTTCGGCCTTGAAGCTCCGTAACTTGACAGGACACCCCAGCTGCCTTGGGCTTCTGGCAACGCCTAAAGGCATGGATATAAATGCTGGGAACGAAAATGCAGAGACCTGTTTAATGATGGCCTGCGAGAAAGGAAGCGTAGAGATCGTAAGGATTCTCCTTGATGAAGGAGCTGATCCTAACTGCGCTGATCAGAATGGTGTGACCCCTCTGATGATCTGTTGCAGGCGGGGCCAAGAGAGAATTATACCCCTGTTGTTGAGGAAGGGGGTCCTTGTTGACCAAAAGAACAATGAAGGAGATACAGCTTTGCACATTTGTGTGCGGCATTACCGCGAATTCAGCGGTCACAAGAAGTGTTTGGAGCAACTGCTTAGTACTGGCGTGTGTTTGGATATGAAG
>Scl85
ATGGGGTTTGAAACAGTACGATTTACATGCCCAGTTGACGAGGAACTGATCTGTACAATTTGTAGATCAGTGCTAGAAGATCCTCTTCAAGTCCCGACATGTGAGCATGCATTCTGTGCTGCCTGTATACATGAGTGGCTGAGACATCAACAAATCTGTCCTGTTGATCGACGCGATCTCACAGCACACCAGCTGAAGCAAGTGCCAAGAATCTTGAAGAATCTCCTTTCAAAATTAACAATAAAATGTGAAAATGTGAGATTTGGCTGTGATAGCGTGGTCAGACTGGATCAATTACAATCTCATTTAACACAGTGTGAACACAACCCAAAAAGGCCTGTTCCGTGCAATCAAGGCTGTGGATTGGTGGTTCCATTTGATGAGCTTCCTCAGCATAATTGTGTGCGTGAATTAAATAACTTACTCCAAAACCAGAATTTCAAGCAAGAACAACTGCAAGCTCAAATTGATGAACAGCGCCAACAGCTAAATGAACAGAAACGTGAGATTCAAGCTCTCAAGGATATGATCCGAACCACGAGAGTGATCAATTTGCCGCATGCATTGCCAATATTGCCTAACAATCTGCCACAACCAGATCACTATGTCAATGAAATTCATCAGTGGCTAAGGGGCTTGCAATCGGCCAGAGTAACAAGGTGGGGCGGCATGATATCCACTCCAGATGCTGTTCTCCAAGCAGTCATTAGGCGAGCTTTAGCAGACAGTGGATGCCCACCAGCCATTTTGAATGAACTTATGGAGAATGCCCATGAGAGGAAGTGGCCTCCAGGGTTGAGCACTCTTGAAACAAGGCAGTTGAATCGTAGGCGGTATGAACAGTATGTTTGTAAAAGAATCCCAGGAAAACAGGCAGTAGTGATCATGGCTTGTGAAAATGAACATATGGGTGAATCTATGACTTTAGATCCTGGTCTTGTAATGATCTTTGCACATGGTATTGAG
>Scl86
CATGCACAGGTGGATGAACCAACGGGACCATGCAGATGGAAGAGCAAACAGTGGGATCAGCCTGACTTGCCAACGTCTTTCTCACTCACAGACCAAATCGAGCACAAGCTGGCCTTCTTGGCTTACTACATCCCCGCACACTGCAGAGTCATTCTGATTGGCCATTCGATCGGGGCGTACATTACTCTGGAAATGCTAAAGCGATACCACGACAAGGAAAAAATTCTCAAGTGTGTCCTTCTCTTTCCAACAATTGAGCAAGTAGATTCTGCGCCTAGTGGGAAAATGTGGAAATTTATCTGCCACTATCTACACTGGCCCTTCCTTATGGGAACAGTTTTGGTGTCGTTTCTGCCTTCATTTCTTCAGAGGTGGTCCATAAACTGGTGGATGTACTTGAACAAGGTTGAAAACAAAGAGTCCATCATGGAAGCGGCGCAATCAATGCTTAATTACCGTACAGTTGATAACGTTTTGGAGATTGGACGCCAGCTCGTCACGATACGAGAATTAGACAACGATTGTATACGCGCCAATCTGGACAAACTTGTTTTTTTCTACGGGCTCGGCGATCCCTGGGTTCCACAGGGTTATTACGAGGCTATGAAAGAAAGGTTCCCGGAGGGCGACATAAAACTGTCACATGACAAAGACATCAAGCACGCTTTCGTGTTGGATACCTCGGAAAAAGTGGCAAAAATGGTGTGGGAATGGATTGAAGGATACCTAAGAGATTTAGAAGACGCTGAGATTATTTGT
>Scl87
CGAATCTTCGAAATTTCATCGACATGGCTGAAAGCTGGGTGTTTGGCGAGTCAGTTATTGAGCCCGTTCACTCTAAGTGTTAGAAAACTGAAAGCGATTTTGGAAGAAAGGGGCGTTAGTTACACCGGTTTGGTGGAGAAGAAAGAGCTTGCCGAATTAGTCGAAGCTTGTGGAACGTTGACAGGGGCCGAAAGCTGCTCTATTAGCGCCGAAAGTTCTGGAGATAACAAAGAGGAAAGCAACGAGCTGCAGTTCACTGGAGCATCTCATTTCTTTGAAGAAGTAGAAGATACCAAAGCCGGGACATGGTTGGTTGATGTCATACCTGAAGGCCACTCGTCTTTGCTTCGAAGGAAGCAATGGTTGGCCCTCCGAAGAAAGATCGTTCGATTTGGTATTCGAATTGGAACATTTAATTGTGGCAATGATCCGAGATTGTGCATTAAGTATGGTTGGAAAGAGCCATCCCTCGCTATTTCTATGCCTCAGGGAAATCAACCCAAGGGTAACGTCATTTTAAAAACATACGATTCGAGACCTTCGGTGGAACTCGTGTTCAGGTGGATTAGCAAAGAGCTCTCTTTGAAAATAGAAACATTTGACAGAGTAGAAGAATTTTCTGAAACGTTTAAAGCGAAAATAGAAGAAAATCCTGTCTATGTCCTATTATTCACGACATTACCAGAACCTCCCTTATACCTTGCATCCCTTTCAGTTCAGTTTACGGGAAGAGTTCGATTTGGACACGTACGAGCATTCGATTGGACGAGAGAAAAACATATCCTGAAAAATTACAGCATAGATAAATTTCCAAGTCTTATGATATTTACACCAGAGGGGAATTTGACGTACGGTCATAGAAAAGGAGAGTGGGTAAGATATCATAATCTTGAATTATTTCTTAAAACACTACATCCAGATGTGAACGATGTATTCGTGACAGTGTTCCTGATGATGAATATGAGCTGTTTTATGGCTTTATTCATAATAAATGGAGGCATATTGAAGAGATTTATTCACTTTGTATGGCTCCTGATATTTTATAATACCAGTCTTATAATCCTGTGCCTTCCAGTCCTTGCAATGTTGCAACTGCCATGTCTGACTCCACTTCTGGATTTTGCCCTGAAATACTCCAGATATGCTATGACATCAGATGCTGCAGCAATTATGAGAAATTACTTATTCTTTGCATTACAACACAAGTGGTTTCTGTATGGGGGATATTTATTCTATGGTATGCTGATATGGTGGGTGCAGAGGAGAATTAGATGGTATAGTGGATATGAGAATGAACATGACAGTGCTACATCTATCACAGAGTGGTTAACTCAAGATCTCCACTCCTTAACAAATGTTGTTCAGACATTTCCCTATTTGGGACATTCACGAATAGACTACAGCCTTTTAGGTCTGGAGGATGGATTTGAACCCCTTATGCGACGCCTTGCAGTCCCTGAACTGTGGCTCCATCCCATAATTCCCACTGAATATCTTAACAGCCTCCCAGTGTGGAAATTCCGTCATTCCCAGGTGAATCATTGCTGTGATGACAAACAGGAGAATTGCACAAGCAAGTGTAACTCTTGTTGCAAAGAATCTGTAAAACCACCAGGGATGTTAGTGGCACAAGACTGTTCAATATGTCTGGAGGATTTCAATAGTGGCTGCATGTTACTTGGCCTCCCTTGTGGCCACTGTTACCATCAGAAATGTATTGAAGAGTGGCTCTGTGGGGGGAATTCCAGTTGTCGCTATTGCTGTCCTGTGTGTCGCTGGCCAGCTTTCAAGCAAAAGCCACTGGCCTTAAGAGAAAACCTCACAAGAAATCAAGCACAAGAGACAAATGTT
>Scl88
ATGGGATGCGATGGTGGTACGATTCCCAGACGAGATGAACTCGTTAGGATGAAGAAAAAGCCTGAGCAAGTCGAGAAGAATTACGAATTAAACGCAAAGTGGTTCCATTGTGCTCTGAGTCAGGCCGAGTTACAGGAACCAGTAGTATGTTGTGAACTGGGAAACTTGTACAACAAAGAAGCAGTGCTGGAATATCTGATCGACAAATCATCTGTAACTTCAGATGTCGCCAACCACATCAGGAGTCTGAAAGATGTAAAAGAGCTAAACCTCACTTACAACCCAGCCTTCGAACAGAAGTCCATGGAGCAAGCCGACAGTTACTTAGATTTCCAAGCATCACGTTTTATCTGTCCTGTTGTTGGCATCGAGATGAACGGGAGATACAAGTTTTGCTTTCTGTGGAAGTGTGGCTGTGTTTTCTCTGAGCGAGCCTTGAAGGAGGTTCCTTCCACTGTTTGTAACAAATGTGGAAAAGCTTTCTCTGATGACGATGTTGTAGTCATTAACGGAAGTGAAGATGAAGTCAGTGGTATGAGGGCAAAAATGGAGGAGAAGCGCCTAAAAACGAAATTGGAGAAGAAAGCCAAGAAGACAAAGATCTCCGAGACCACAACTACGGCAAATGGGGAATCTTCAGGGACCGGTGTGTGTGGCGAGAGTAGAAAGGATGGCCCTGAAAAACCAGCAAAGAGATTGAAAACTGAGCACGAGCCCTCATCGTCAAATGATAGGAAAATTAAGGAGACGAAGCTCAATGGGGCATCTTTGTCAAAAGGAAAGCTTCCTGAACTTTCAAAGCACAAGACTGTGGCTGAAGACCCTAAGGCAAGCAAAGTTTTTAAATCTCTGTTTGCTTCGAGCAATAAGGACCGACCTAAACACTTACAGTCAAATTGGGTGACATATCATTCCTATCATATT
>Scl89
ATGGATTCTTCTTCAACTGTGATCGTCGAGGAATCACTTCCCAAAGACATTTTAGAAGTGTTAGACAGTATGAGACGGCGGAAAGAGTTGTCAGATGTCACACTTGTGGTGAACGCTCGCGAGATAGTCGCACATAAAGCGATTTTGGCGGCATGCAGTCCGTATTTCAGGGCTATGTTTTTGTCTGGCTTTTCAGAGGCGAATGAGCAGAAGATTCATTTGAAAGAAGTCGATTCTTGTGCTGTTCAACTGATTGTTGACTACTTTTATACCTCGGAACTCGAGCTGAATGTTTACAACGTAGAAGAGATTCTCCGAATTTGTGTCCTGTTTCGGCTAACGACTTTAGTTGATCATTGCGAGACGTTCCTTCGACGAAACTTGACTCCGTCGAATTGTATTGGACTTCAGTTCGTCGCCGATCTGTTTTCTCTCGAGGAGTTAAGTCAACATGCTAATCGCATTGCTTTGTGGCATTTCGCAGATGTTTACAAAGAGGACGAATTCAAGAAAATGCCCTATAAACAGCTGAAAGAATTGGTCATGGATGATTCATTGAAGGTTCAGTCTGAAGAGGTAGTCTTTGAAGCTGTTTTGCAGTGGATTAATCACGATACAAGGGTCAGAAAGGATTGCGTACCCGATATCATGCAGTATGTGAGATTTCCTCTCATGAATCTACAATATTTAAATGGAAACGCGGCAATTTCCAAACTCACGACAGAGTACCGCATGTGTAAGGAACTTATCCGCGAAGCAATCAGTTATCAAACAGCCGTGGAAAGTAAATCAACATCATCCCTTGATAATTTCCGTGTCAGACCCCGTATGGCTTCTGAAGAGATCTTTGTCATAGGTGGATGGTCGAATGGTCAGAAAATTAGCAGTGTACAGTGCTTCAATGTGGACACCCTGGAATGGACAGTCGTGGCTGGAATGTCTGTGGCTCATGTAGCTAGAGAGGATTACATTCGTGTAGTTGCTGCTGGTGATGAATTATACACTGTTAGTCGCTACAAAGTGGGGAAGTACGACCCCATTGCCAATTCCTGGATCCAGGTGGCAACAGGTCCTGATGTCCAGTGCAAGTGGGCTGGTGTATGCGAGTATGAGGGATTCATCTATGCCGTTGGTGGTCACAGCAGTATGTGTGCCAAGCAGTTCGACACAGAAACCATGACTTGGAGGTCTCTACCCTCCATGATGTATGCTCGCTACTATCCA
>Scl90
ATGGCAACTCCAGGACAGAAGGAGAGAGAGGCCGAGCTTCACTCTGTCCTCAGAGCTGCGAACCTGTTAGACTACTACCCTAGCTTCCTCGAACAAGGAGGCGACGATGTACAACAGTTCTGCGATGCGAGCGAAGATGAGTTCAAAGAAATTGTCGCGTTGGTTGGCATGTCGACGAAGCCACTTCACACTCGTAGGCTGCAGAAAGCTTTGGTGGAATGGAAAAGCAAACGAGGCAATTCTCCAGAACGAATCAGTCCTGGATCTTGGATGGATAAGTGGACTTCTTCGTCTCAAGTCAGTCGAACTCCTCAATCAAGTACATCATCGCCTGTTACTGCTGCAACAACGCCGACAAGTGCTGGACGAAAGCGGCGAGGCAGCTCTGGCGCCGGCAAAAGTGGTCCGGAGAAACGAGTTGTAGAGCTGAAGCTCCCGCCGATGGAGGTCATCATCGACTGGGAAAAACTCGACCCTGAACGACAGCAGTTGATCCGAGATCATTCGCGAATTTACGGTCGAGATATCAAGAAACGCAAGACTAATACGCTGAACTCACACGAACAAATGATCAATGAAGCCGCAGCACAACTTTGTCTTCGAGATCCGACACTTCTAGTTCGACGCGATGAATTGTTTACAATGGCCAGGCGAGTTGTTCGTGACAGTGGTTTTACCTTTGTGCATGGCCACTCAAGGTCCAAGTTTGTTTCCGAATCAGATGACGAGATGGAT
>Scl91
CAATTTGATCTGCGGCAGCCACACAACTGTAATACAAGCAGTAAGAACTGCAAGAATGTGCTCATAAATCTCAATATTTATGTTGGTGCCATGGCAGAGGCAAAGTGTTTAGCAATAAATCCTTTACAACCTGAACTTCTTGCTGTTGGCTGCAATGATCCTTTTGTGCGATTATATGACCACAGAATGTTAGCATCTCATAGTTTGTCTGCTGAGATTAAAAGACCCTCAAGTAGTAATAGCAGCTGTGCTAAGGATGTAAAGCTTCCCCCTGGATGTGTTCAGTACTTTGCTCCTGGCCATTTGCCGCCACAGCTCAGCAAAGATTCACAAAGACGATTTCGAGCCTATGTTGCCACCTATGTTAATTTTTCACCAAATGGATGTGAACTTATTGCAAATTTAGGTGGTGAACAAATATATTTGTTTGATATTAAACACCATCGCAAAGTCATGAGGTATCAAGGAGTTAATGGTCTTAGTTCATCACCTACATCGAATGGTGTGGTCAAAAGTGTTTTAGATAATTTTGGTATTCCTTCAGGGAAAAATGGATTCTTAAATTCTGAAAATGGAGCTACAAATGGTTACAAGGTCCCAACTTTAAATGGGAAGAATACTGTTTCAGAAAAAAGATCTTCAAAGCCCATAAGTGGCTGGAGTTCTTCAACTAGCACCTCCCAGCAATTGCCCCCCAAAGCTCTTCAACTTAAGGAGAAAGGGAATGATGCCTTCTGCCAACAACAGTTTTGGACAGCAGTTAACTTGTATAATGAAGCAATAGTCCATGCCTCTGGTTCTGCTCTCCTATATGCAAACAGAGCTGCTGCCTATATTAAGAGGGCTTGGTATGTAATGACC
>Scl92
GGTGATAAAGGAGACAGCTGTTCCAGTAGTTGCAAAAACATTTTTACATCGTCTGTACCTGAATCTTGTGATGCTCGAGCAGAAGGAGAACTAAGGTACGACAAAACATCTGCCCAGCTGTTCCTCTGCAGCCGGAAACAATGGCAACAACTGCAGACTGTCCTGCGGGGGGAGATTAGCAACTCACCACCGAGAAAGTCCTGTCTCGACATATTGTTCAAAGGTGAAAGTCAGGGTGACGGCATGTACTGGATCAATCCAACTGGTACAGACCCTGAGCAGAATGCATTTCGCGCGTACTGCGACATGACGACTGCAGGAGGAGGGTGGACCCTTGTTGCCAAGGTTACACATGACTACAGCTGGGTTTGTCCTGATAGAGATGGTGGTATGTGCCGAGGGTCTAAAACGGACCCAATGAATGCCAACCTGTTCCACGATATCCACCAAAGGGACACGGTGGACTTGTCAATTAAAAGCAACGTCGATGCTGGAGTCCATCTGAACGACACGATCATCCGGATGCTGTTCGTTTCTGGTCGAAAATCTGTTCGGTTCACCTTCGTTGGTTCCGGAAATGACTGGACGGCAACCGAAGATGCCTACGCCGCATTCAACCCGAGCAAAAAGAACAAGATGTTTGTGGATCACGAATGGGGTCAATACACGCTTGACAACGTAGACTACACGTGGAATATCATCAAGCACACTCGCAAGGACAAGACGTTTAGTGGAAAGATTATATGTTGGGGAAACAAGGTGAAACACTCATACCGCTTCTACGATCATGGCCTCCATGTCGGCTCCCCTGCATCCGCCCACAAGCCGTGCCTACTCGACAATAATGAAAACGAGGTTATGCTTAAGAGCCACTATGCTACCTTACAAGGCTCTCCACTAAAAGGTCGCTGGGATATGGCTCAGTTTGGGTTCCTTGGGGCTCAGTATGTTCAGGTGCCAAATAAACGCATTGCAATATGGGTACGA
>Scl93
ATGGAGAGGATTCGAAACGGTGGACCGAAGGCAAATGGCTTTGCGACGGGGAAAAAGCTAAATGGAATTGATCAACTGGCGTGGCACAAAATTTCGTACAAAGCATTGTTTGGCCTTCTCTTTGTCACCCCGGCCCTGGTGCAGTATAGTTTGGGTTTGCCTTATTGGTGCTATCCAATAACCTGTGCCGTCCTGTTTCTGCCAGTATTTGGTGTCTTTATGGTGGTATTCAACCGAATGTGTGTCGCGGAAAGCGGTACGAAATCAACGAATGTCAAACGGTTCATTGAATTCACAGACCAGATTCTCGCTTCAAAATACGCCAATCGAAAAATACCAATGATAGTCCTTTACGAGGCCTACGCTGATGGCAAGCTAGACTTCAAATGTGATGTGCTAGAAGCTTTAGAAAACCGTCACCAATTCTGTACCTACGAACTGACATTTGAACATATTAAGTTCTTGCTCTGTAATTTTATTCCTGAAGTGATTTTTCACTCAAGAAATCAAGACGCCGAACAAGTTTGTGATCACTACGACCGAGGCAATGACTTTTATCGCGGATTTCTTGGTCCCATGATGATTTACACATCAGGAATATGTAGAGATGAAACGGAAAATCTCGAAGATATGCAGGTGAACAAGCTGAAAAGTGTGTGCGAGAAGTGTCAGTTGAAAGAAGGCGAGCGGCATTTAGACATCGGCTGTGGGTGGGGTACCCTGGTCAATTATGCAGCAGAAAATCACGGAACCTACTCAACTGGCGTTACTATAGCCAATCGTCAGGTGGAGTGGGCTGAGGGTGTAGCAGAAGAGAAGAAGCTTGGTACCCGCAGTAAATTCCTCTGCCTAGACTACCGTGATATACCAAACGTGCAGTTCAACAAAATCACATGTCTGGAAATGGCAGAGCATGTTGGTGTGAGGAAATTTCAATCCTTCCTTGCCCAGGTCCGTGACATGCTGGAGGATGATGGCATCTTCTTTCTTCAAATTGCTGGGCTCCGTCGAACCTGGCAGTGGGAAGATTTCATCTGGGGTCTGTTCATGGCAAAATATATCTTCCCAGGTGCAGATGCAAGTTGTCCATTGGGTTGGGTTGTCACTCAACTAGAGCAGGCTGGCTTTGAGGTCCATTCTTCAGAAACCATTGGGGTTCACTACTCCCTGACAATCAATCACTGGTACGATAACTGGATGAAGCCCCAAACCCAAGCTGTCATGACAGAAAAGTATGGCAGAGTCGTGCGAATCTGGAATATTTTCCTGGCATGGTCAACTATAATAGCTCGTCAAGGCAATTCAACTTGTACTCAGCTGGTATGCCATAAAAATCTAAATGTGTATGATCGCTTGAAATTATTCAAGGTGAAATCAAAG
>Scl94
AAGGGAGATCGAATTTCTCTCCATATCGATGGAAACATCACTCTAGGAGGCCTCTTTCCAGTCCATCGCCGTAGTGGCACGACAGAGAACGCTTGTGGGGACATAGACCTACTTCCTGGATACCAGTACCTCGCTTCCATGCTGTATGCTCTTGAAGAAATAAACGACAGTCCGGATATTCTTCCAGGAATCGCGCTGGGGGCGAAAATATACGACACTTGCCGAAGTCAGACGATTGGTTCCGAAGGTGCCAAAGAAATAATAAAGTATACCCTCCGTGATGAAAATGGCATTGCGCCGTTAGCAGGCGTTGTAGGACCCTTCCGAAGTGACGTTTCTGTAGCTGTTGCGAATTTGCTCCGTGTGTTTAACATCCCTCAGGTCAGCTATGGTTCAACAACCCCAGTTCTGAGCAATAAAGATCTGTATGGTTACTTTTTACGCACTGTACCGTCAAATTCGTATCAGGGTAAAGCAATGGTGGATGTTGTTCGTCATTTTGGATGGAGTTACGTCATGACCGTGTATTCCCCGGGGGAGTATGGAGAGAGAGGCATGGTCAAATTCTACGAAGAGGCAGAACGTGCGGGAATTTGTATTGCAAACAAGAAGAAGCTTCCTTCGTTCCCGACGGAGGAAGATTTTGATAAAACCATTCAAGAACTCTTGGAAATTAGGAAAAAGAATTTTCGCGGCAAACTGGATGCTGTTGTTCTATTTTGTATTCAGCGAGATAATCAAGGTTTAGTCCGTGCAGCACAAAAAGTGTTGGAAAATGGCGAACGATTTTACTGGCTTGCAAGCAACGCGTGGGGAGATCGAAAACAAGTCACAGAAGGGGCAGACGAAGCAGGCGAAGGAGCAATCACCATGAATTATATTGAAGGCGAAGTTGACTCCTTCAAGAAAAAGTTTTTGAACATGATACCGTCCCTGAATAAGTACGGTCGGTGGTTTGAAGAATTCTACCAGGAAACGCTGAAGTGTAAGCTCAAAAACTCGTCAAAACCACTCGATTACCAGCAGGAATGTTCAACAAATAAATCTCTTCCTCAGGACTTGGAAATCGGACCTGTCCGTGTTGTGATAAATGCTGTGTATGCCATGGCGCATGCGCTCAACAACATGCATTTGACGCTGTGTGCTGGTCAGCGCGGTCTCTGCAGCGATATGCAGAATCTGAAACGGGAACAATTCTTGAACTTTTTAAAGAATGTGTCTTTTCCAGATGCGTCGCTTGATTTCAACGTGACTTTCAACCAAAACGGAGATGTGGATGGAAATTATAATGTCCTGAATTTCAAAAAAGTGGAAGGAAGACATAGGCATGTTATCATTGGAAACTGGAGCGGTGCACTCAATGAGGACGGAAACATCCAGGGAAATATCAGATTGGATGATGACGAGATTGTATGGGGTGGAGGAAAGACAACCACTCCATTATCTTATTGTAGCAAAGCATGTCCTGCCAGGAAGATAACAATTCCAGAAATTACCAACGCTCGGTGTTGTTGGCGATGCAAGGGCTGCAGGTCGAATGATATCATTATGAATAACACGTGCTCATTGTGCGGAAAAGGAAAGATACCAGATACCAACATGACAAGATGCCTCAAACTACCAGTTGTCTTCCCGACATGGAATGACACGCCTGCGCAAGTTTTGACTGGATTCATATCTGCTGGACTTATTGCCAGCATTGCTACTGCTGTGATTTTTATCATGCAAAGAAAAAATCGTATCGTAAAAGCATCTGGAAGAGAGCTTAGTGTAATTCTATTCCTGGGAGTCATTCTTTGTTACATCGCCGCGTTACTGCATTTTGTGAAACCGCAGGCCACAATATGCGGCGCCAAACGCTTTACTGACAGTGTTTCCATGACAGCATGCTACGCACCTGTCTTGTTACGAACAAACCGCATTTATCGCATATTCAAGGCTGCCCAGAAGTCAGTTCGACGACCAACCATGATCAGCCCACTCTCGCAAACATTTGTAGCCCTTGGTATTATCGCTACGCAATGTCTAATAACAATGATATGGGTTTTATCAAAACCTCCATTGTCTGTTGAATATTACGGCTACAAAGACCGCGTGATCCTGGAGTGCAGCACGGACGACTTCAGTGTGGCAATAAACTTGTGTTTCAACGTAATTCTAATGTTTATATCAACCGTTTATGCGTTTCAAACCCGGAATTTCCCACGAAATTTTAACGAAGCTAAGTACATTGGCGTAACGATGTACATATCATGTTCGGTGTGGGTAGTGTTTCTCCCTTGTTATTTAAACGCAGCTGACAGCATTTGGAAATCTTATTTCTTGTGCAGTTCGCTGTTTCTCATCGGAACAGTAACTCTGTTAGGACTTCTCGTGCCCAAAGTTTTGCTTGTGTATTTTGGCAATGTAGTTGAACCGAGTGGGGAATCTACACTAACCTGTACCATGGATGATAAGAGCAAAAGCGAACATCGTAGAGATACTATGACTATGGGGTCC
>Scl95
GCTAAAGAAGCACTAAATCAGTTTTACTCCACTGACCGAGCAAATAGAAAGCAATACTTTTACTTAAACTACCTTGAGCCCCCAGTACCGACTTGCATGAGCAGTGGATGCGCCAGGACAGCACTTGAAGTCATTGTGCAACTCAAGCAGTTTGATTTGATTATGCATCCAGTGATACAGAGGCTTATTAAGGTGAAGTGGAATTATTTTGGAAAGCGAGGAGCCTGGATCCAAGTCATAATTAACCTCTTTTTCGTGCTAGTCTGGACTGTGCTTGGCATCACCACACCAAGTAGGGCTGCTGAACTTTATGAGCCAGTCGAGGAGAAATGGTGGAGGATTACCCTGAGTATCATAGGGGTACTGATGACACTGAACTTTATCAGACAAGAGGTCATGGAATATTTCTCATCGAAAAGAGAACACAGACTTTGGGTGAAGTGGCGGGAAGATAAATTGAGAGGAGATTTGGAGTTCTGTCATCCGAGATGGCCTGGAGAAAGGTTATACTTGATGCAAGAAATTGACTCGTTACATCATCAGGAACCAGCTTATTTCAAAGATGCCTGGAACTTTGTCGACTGGCTGGCATACTTTATGATCCTTGCCTCTATAGCGACGAATCTGATCGCTTATCTCTATGGTAACCCATGGGCTCTGATGGTACACGTGAATATTTTATCCGCTACCCTTGTGATTTTGTGGATTCGCCTTATGAAGTATGCGCGCGCGTTCACTTCGTTAGGACCCTTTGTTGTCATGCTTGGCCACGTGATCAATGATGTACTTAAATTTGGATTTCTATTCTTCACATTTTACATACCATACGCTGCCTCGTTTTGGATGGTGTTTAGTAGACATCAAATCGAGGGTTATTCCGACATTACAGATCTTCTCTACAGCATGTTCAGGATGACTGTTGTGGACGAGTACAACTACGATGGACTCGAAAAAGAAAAGCCTGTTATGGCTAAAGTTCTCTGTGGTACATACATTGCAATCTCAGGAGTGATTTGTTTGAATCTTTTTATTGCTTTGATGTCTGACACTTTTCAAAGAGTCTATGACAATGTTAAGGCAAACGCTGTTATGCAGCAAGCCAGTACAATTTTGACTTTGGAGAAAAGCCTTTCCACTTCAAAGCGGCGCGCTTTCACTAACTTCATCTACACAAGATGCAACCCTGAGGAGCTTTACTATGACGACGACTTGTCGGAGGGGGAAGAGAAAGATCTGCAAAGAATGACGCACCAAATAAAGGAGCAGGTGGATCATATCTACTCCTACATAGCTGAACAAGACAATGATAGAAAAAAGAAAGGAAATGCGTCCACGAATGATGTCCACAAGTTGCGCGAAGAGTTAAAGAAACTAGAACAACAGCACAGAGCCCTGTCAGCGCAGTTTCATAATCAAATCGGTGAAGTCAAAGATATGTTGGGTGATATTATCCATACTTTAGGCAAACGGAAAAAGAAGAAGCAC
>Scl96
ATGGCTCTTTTGAATCGAAAACTGAAAGAAAAGGATGCAGACAAGCTCCCTTTGATGGAGAAGTCTGAGAAAGTTGTAGTCGATCTCGATGAGGACGACGAAATTGGCGAAGATGCTTTTGTACATCATGGAATCACGCTATGGGTTTCCGATGCTCTCATCATGATAGTACAGCATATACAGATTTTTGCGTTGATATTAGCCATGGGAGAACGCTGGGGCTATCCTAAAACGTTTGTGCAATACGCCTCATACGTGTTTATCTTTAATTTAGACATTTGGGAATTTCTCAAAGTCTCTTCCGGAGCATATACTGGTCCTCAAAACCTAAACTCGTTCTTGCCTTCGGAAAGTATCGGCATAAACTATGGTTATTATTTGTTAGGATGGACCATTGGAGTCGCTGTGATTGGATGTGCATTTTTGATAACTTATGCAGTGTTCCTTCATCGAAAACCACTGTATCTGCTGCTTCATGTTGCGAGGATGAAGCGTGTTTTCAGCGTTTTTATCCAGCTTGTCTGCCTACCTGTGGGTACTGCATATGCCCGTGTTTTCCATTGTCGAAGCGATGGAGTGTGGAATGTTGAAAACAGTGTAAAGTGCTACAGTTCGGACAGCGTCGAGCATTTGGTGTTTGTTGCTATCGCAGGTCTGGTTGCAATTCTTGTGTTCCTGGCCTACCCAATAAACATGATCAGGAAAATTCGTGGTCAAGTCGTCTGTTACAGTGAAGAAAAACATGAGGGTTACTTGCAACTTAAAGAAGCCGAATACAATCAAGGACTTGACATTTTATGGGGAGTCGGACAGTTCCATCTCTTCTCATCATTCCGCCGGCTTTGGATTTTTTACAGACCCATCATGTTCATTTTAAAATTTTGCCTTGTGTGTTTTTATGCAATGTTCCTGTTTTTTACCGAGAGCAACAGATTTACTTTGGGTCAACGTCTTCTCACCAACCTTCCTATTTTTGTGTTCTTTTTCCTTATTCTTTTTGGGTTGTTTTCTTCTGGCCTGGCCCGCCCTCCTATAAAAGCTTTCAGGGCTTTCACGGGCTGGTGTTGCTGGAAAGGTATTTCACGACTGTTACATGTTCTTTTCAATATCACTCCAACTTGGGTGGTTGCGAAGCTCTTTCTGGTTCTATTGGCAGGTGGTTTGTTCACCATTGATCGGTTAGGTGGTGGAATAGGAGCATTACTTTCTATGCTAAGTCTGATAATGGTCCGAAGTCTTCCTTTCCGTGTTTCAGCATTCAACTTCATGATTCTGTTCTCCTTACTTATCAATGTGGGTAATGCATATATCGGTGTCATGGTGGAGATGTACAACAATGGTGAACTTGTGAATGCCTTCTTTGTGCCTCCCATTCCAGAATTGATATTGACTTGGGTGAACATAGCTTGGCTGTGTGTTGCAGTTCTGTGGCTTGTGTATCTCTTGCTCCGGTACTTGCACATTGTACTTCCAAAGCAACCTCTCTGGCCAATGCTAAGTACAGATGGAAAAAGCAACATCAGTGAAGAAACAAAGAGGTACATGCGCGCTGTTCTGAGAGGCCGTCATACATTGGAGAAAGCACTTTCAAGCCCACCCATGTTTGCACCTGTTCATGAGCTGGAGAGGCAGATTCACATCATCAATGCATACTGCCGAGAAGCAGAATTCTTGGATGATCCAACCTTTGATTCCCTCTGGGATCTTCTTGATGAATTGATTGAAGCTCATAGAAACTTGTCACCTCAGTCGCTGTTTGCTCTGTCAGTGAAGAAGACTATCCGTGAGACAGCAAAGGAATTCATGGTCTTGATGCCGCAGATGAGAAAAAGGCTCGATCAGCGTGAATATGATTTCATCCTAATGGATCCTATGAAGAAACGCATGCTTTTGAAAATGTATGTGCTTGGTACATTTGTGAATGGACGTATGGATAAAGTCAAACATGATGTTGAACAGAAAGTTTACATGGCACTTAAAGAGGCAGAGAAGACCAAAACTCCATCAAGTCTGTATGGTAGCTCCACAGCATTTGACTGGGACAGTATGATTGACTTAGCTGGTCCTTATTCAACTTTTGATGCAATGAGAACTGTTTCCAGCACAGGTAGTCGACCTGGCACCTCATTCTCAGTGGCTTCTAAAGCAGATAGTGTAGATAAGCTGTTGGATGAAGTTGAAGATTGGGAGGAAGGACAAGAGATGGCCAAAAGAAGAAAGAAAATATCAGTAGGATCAATGCCATTGATTGAAGAACAT
>Scl97
GAGGTGTACGCTTTGGCTCCGTTTCCCTTACCAGGGTTAGCAGAACTTCGAGAACAGTACACGTACAACATCAACCCGTTTTCAGACGCTACCGACGACCGAGGCCAACGATCAACGCTAGGACGGGGTTCTAGTGATGAAGAAGACGACATCGATGACTTGGAAGGGATCGGTTGCTTGGGAGCTCTGTTGCCGTTCTCGGAATTTGCCCCTGGAAATAGCACAAAAGCGCTCGTTGCAGATGCCGAGGATTTGAATGACATTGCAGCTGCTAGTCCGGGTGTGTTTGCTACTGACGGGTACTCTCCTCTACCGTATACCACGAAGCAGTTTGGTTCACGAGGACGCCGTGTTCATCAGGAGATGACCTACTTGCAGAGGCAGTATGCTAGGATGAGGCAAAGGCAGCAAAATGCTGTGGTGGTGTTTTCAGAGGCCACAGTACAGAACATACAGGAATCTGAGAAACGCAAGAGTATTCCTGCTGCTATTAACCATCTGTTTGTATCAGCTACTAAGAAAAAGATTAAGACTGCCAGAAGTCATTTCGGAGTCAAGAAGGAGAACGAGACGGCGAATACTAGTGAACTGTTATCAGTAGGAGATGTGGTCAATTCTAAGAGTGAGTCCAAAGTTGAAGTGAAGCCGAACGCGTACGAGAAGGAAAGCATGCAGCATTTGAATGAGTTATTCAAAGGTGACCAGAAGGAAAAGAAAGAAACAAAACAGCTTACAGAAGAGAAAGAGACTCCAGAAGCGAGTGCAAAAGACCTTCAAACTGAAAGGACAAAAGAGACATCTGTGAGGAAAATTCCAGAAGAAAAGAAAAAACAAATTTCAGACGAGAAACCGGCTAAAAATGTTAAGCGAACTACTCCAAGTACGCGTAAAATTAAACATGTTGGATTAAACGGTGAAGTGTCGTCGTTAGAAACTGAAAAACCAGCGCAAACTCGATCGCTTCTGTCTGGTTTGAATGCCAGTAGTAAATCCGCAAAAGTTACGGTAGTGGAATCTTCGTCATTAAAAGTAACTGCGGCGGACAGTGATAAGCCCAAGCCCGTGAGGATAGTAGACAAAAACAGCCCTGCTGTTCTGGACGCAGGCGCAGTATCGTTCGGTGGCACGGGACGGGTATACACCCGCTCGTATCACGGGTCGGGTTGTAACTCCAATAACAGCGCTTGGCTCTTGGAGGAAGACAAGAGGTGTAAGTATCCCGAGAACTTCAGACCTTTTCCTCAAAGAAACAAGCAGCCAAGTAGAAGCAGGATTCTGTACGGAAACGTGTCGGAGAAGGGCGCTAAGCGAATGGACGCGTTTCAAGGGAGAAAGGAAACTCGGCAGGGATTTAACAATGGCTTAGCTGTTAATGGTGCTTCGGATAGCAAACGTAGT
>Scl98
ATGACCAAGGAGAGAAAGACGTCTTCACCAGTTGAACAAGGATCGAATTTACACATGGCTATCAAATTGTTGAAAGCAGAAAATGCGAACCTCGAGAAGATAATTATTTTGCTGAAGACCGAAAATCAAAATATGCAGCGTAAGATGAAGGAACTCGAGTATCAGAACGACAGGTTTAAAATCACGCAAAATCAGCTAAAAGCAGAGTTGAAGAGGGAAAAGGAAATGGTGAGGTACTTGCACAATCTGAACAAGAAATACGAGCGAACGCTTCAGAAGAAAGAAGCAGAGAGCAGACAGCTGCGCAAAGAGGCCAAAGAAGCTGAGATGAGGAGTCTCAAACGAGAAACCAAAGACGTAAACAATAATGCAAAGGAAACCGGCAAAGACACGGAAATTCGACGACCGCAACCACCTAAACGGTCGGACTCGTTCAAACGAAACAAGGATCTTGCGGCTATAAAAGCGGATCAAGGAATCAATACCATGAGCAACCAAACTGCTTCTTTAAAACCAAAACAACCGGCTCAAATCGCGCCCACAATCAAACAGTCGAACTCAAGCGACGACATAACTTGCGAATGGGAAGACGTTACGGACGTTTTGGGTTTCTTAAATGAGAAAGTCAATCAGTTCGAGCGGTTACTTCTGGAG
>Scl99
GGACCAGCCGATGCAACACGACAAGCGCACCAGCTCATCTCAGCGCTTGTCAAGGATCCCGAGTGTGACATAAACGACGTTCTTCCTCGAAAAAAGCACCTTCATTCTCAAATTAGCCGTTCAGCTGTCGCTACAACAACAACAACAACGACAATCACTACATCAGTCACATCCACAGTCTCTCATCACAGAACTCTGTCTGAACCTAAACCTACCAACACGTCCTCCAAAGGCCCTTCTACGACACATTCTGCGCAATCGAAACCTAACACCAAAACGACAACATCTGGTGGTCGTCAAAGTTTGTCCAGCTCATGGCCGTCTGCTAATAGTATCCCTGTGACGCACCCTGCGGTAACCGCATCCGTCAGCACCACCACAGCTAAGAGCACCGTGACTTCAACTCACATGCCGAGCACTGCACGATGGGCGAGCACCACACAAACTGCCTCTAATACCAGCAAGAAAACACCGCTGGCTGCTGCTCAAGTAGCTACGACGGGTTCCCTTACTAGCGTCGCTCCTGTGACCTCAGCGCCAGTGAGGAAGCCATCGGGTGGAAACTCAAATATCAGTAGTTCATCTAGTTCTGGTGTAGTGAAGCCTCCGACTCCAGCCAAGCGCCAATTGTTTCCAGAGACCCCATCCGAGCCAATACCAAGAAAGAATTCAACAAGCAAAACATCCAGGGTGGTCAAGGGTTCTCCTTCGTATTCCTCTGTTGCCATGGGAGTGACTGGAGGGTCAGGGAGCGGTGTAATTGATGTGATGCCTACTGTCACAGCATCGTCCTCTTCCTCTGTTATAAGCTCGGTGACCACGTCTCCAGGGTCTTCAAACCTTCCGCCTGTTATCAGCAACATCCTGTCGCATGTTGGCCAGACGTTCAGTCCCAGCGTATGGAATGACATCGCGCATCCTAGTGCCAGACCATCAGTTGGTCCCATGTCAGAACTAGACATATCTTCGTCTGTGTCCCCAGCTGATCCCATCACACAGCCCCTGTATATTACTACCCCCGGAGCCCTGTTTACCCCACTGCCACACGAAGCGACGTCGTCATCCCCGCCACACACCTCTGGCTCGCCAGTGCCGACTACAACACCGTCGACATCAACATCACCGAATTCCTCGCCGTTAGGGACATCCCTTGCGTCAGGGAACTCCTCCTTAGGAGAGACAGGGGAGAAACCATCACTGAGACCAATTGGAACAGAGAGGGCGTCAAGAAGAGTGTCCGCCAGTCCACTTCCATCCGTGCCTGGGATATCACCGTTGATAGGAACA
>Scl100
ATGCGCGGGAGCAAAGATGAGGAAGAAACTTCCACAGATACGGCCAAGAATACAGCAGTAACACGAAATTACACGGACCAAAATTGTGTAAATGGAAGAAAATTATTTAATGCCAAGTGTATTATAATAAGTGCGTATTTTGTCTTCCTGTTATGGAGATTTATTAGTTTAGGTCTTTACTCTGTGTACGCAACAGATTGTTTCTTACGAGCAAAGCTTGCCACGTTGAGATGTGAGAATTTCACTCTATATTCAAACCCTACGAGGTTCGAAGTAGCATGGCAGATGAGTTCGGCCGTGAATAACTTCATCGCAGTTGGGATTTTGTTTAAACTACCGGAGTTTCCTGGTCTGAATGTTGTGTGCACTCGTCTCATTAAACTGGCTCGATTTTGGTCCTTTATTTTCCAGCTGGTCGTGGTCATCTCCTACAATCTTATGCTGTTCTTCCACGAACATTTAGTGGAGAGTGCCATGATAGAGGTTGGCTTTATCGTTGATGAAATAACCGTTACGATTGTGGTTTGCTTGTGGAATTTCGTACCTGCGCCAAGCAACAGGTCGCAAGGCCTATCCTGCCTCCAGGTCGCCTATAACTTGACACTTGTCATGCTATTTTTAGAGAATTTTTTTCTGTTTCTGCTGATGTCTTCGCAAGCAGCACTAGACATTACGGGAATCCATGAATTTGAAACTCGTTCGAAAGGATTGCAGGCACTGGGGATTGTATTCAACGCAACTGAGGCAACATTTTATTTTGCTGTAATGAAATTTATGTGGAACAAGTTGTTTGAAGGCGAAGCTGAGAACCTGCTGAAGAAGGACACCATT
>Scl101
ATGGCATCTCCGATCAAACGAATGATGAGTTTACGCGAGACGAAGGTTAATAAGGTGAATGTTGAGTCGCCTTCTCCAACTACAAATCGAAAGCCAAAAATCTTGAAAATTCTACGCAGACAATCCTTTAATCAAGGTAGGAAGCGTAGTAATGACGAAGCTATCACTCGTTCCGCTCCAGAAGTGGTCGACGATCAACAGAATGTACCGAAACCGGTTGTGAAATCGCCGAATCAAACCCGCGATTTGGAAGCCTTTCAACAGTATCACAAAGAACTACGCAGCGCAGTTCAGTATTTTATTCTCATTTTGAACAATTACAAGAACAACATGGACATTGTGATGGCGAAAATCCCTGACAACACTTCGATCGTGTTAGAATCAGTCATCAATATCGACAATATGCTTGATACATGCCTACGGCTTCACAGTAGTAACACTGATCTGTTACCTTATAGAAAATCAATTCATAAGCGAATGGCCGAGCTTGTTCGATGGAGCGATCAGCTTTTGGTGCGCGGCAACGTGAAAGGCAATCTCGAAGAAGGAGTCGAATGCGTTAAAGATCTCGAAGCGAGCGTGCAGGAATTAGTGGATTTAGCAATTCCGCGGCTTAGAAAACGGGAACTAAACGATGAAATCCGAAACTCGATTTTTATGTTCGAAGGAAGCAGTGAAAGTATTCAAATTCCAGTTGTCGAATCGGACTATGGACAATTATGTAATCGAAGAGATTCTGGAATCAGCGAAGGGAGTCTTGTCGATGGTTCTTGTCACGATTCCAGTTCTTCGAGGGCTTCTCCGGCCACTTCTCGTGACTCAGGTCGCGGTTCTTACAACTACATCCTCGATCAACCCGATACAGCTCATCATAATGGTTACCTAAGCCCTCCTGAACCTCCCGTTCGAGGACGGCAGTCGTTTAGAAGCACTTCAAATTACAACTATCAGCGCAATCCTGCCAACTTAAAAAACTCTGACTGGTCACTTAGCCAGGCTAGTGACTCATCCAGCTATCGCTCTCTTCCACAGTCATCAGTTAGTTCACAGGATGAGTTCAATAGCCATGCATTTCTATCTGCATCAAGCTCAGTAGAGGAAGAAGGATCTTTCTTCTCTGCTGATGATCGTGAAGAGCCAGACAGCCCCATAATTCAAGCCTCTTTCTTGGGATACATAGAGAATCATGAACAGTCAACACCAAAGAAGAAATCATTCCAAGTGTACATTGAACTTGTTGGAAATTACACTCAGCCTGCTGATGGGATCTTAAAACGACCATCGTCTGCCTACGATGGCTACCAGGAAAGTTTTAGAAGGAGTATCAGTGCGAATGCTAATTCTCCCACCTCACCTGTGCTCAAAAAAGAAATGTTTGCCTTTCGCAATGTGGCAGATTCAGAACGTTCTCATTCTCTTCCAACCCTGCAAGGAAGTACTGGAAAGCTCTCACCTTCCCACCAAATCAAAACAAATGGTACCCTCGACTATAACAAAAATGTCAGAACAGATTCCCAGAGGAAAAAGCTACTTCCGCTTGAAGAAGAACGGTCTCGAAAGCAAAGTAACACCAGCAGTAGCTCAAGTAGTTTGAGTGGGACAGAAGAAGAGGATGTCAATACCCCTGCTCTGGATTGCTTGGATGTTTCTAGGTTTCTTGTCTATCGTAGTGATGATGATGATGGACCAACACTCGTTGGTGGAGCTATCGATGCACTCATTGTCCATGCCAGTGGTTCAACTAAGAAAGACCTGGTTTACTATGAAGCTTTCCTCACCACCTATAGAACTTTCATTTCTCCAAAGGACCTAATCACCAAGCTTCTCTATAGGGAGAGAAGGTTTCGGGAGAAAGGTTCCAAGAGAGCCAGCCAAAACGCTTTCTTTTTGCTTCTCAGAGTTGTTGACGAGTTGACTGGAAAAGTTGAGAGAAGCATCTTGGAGCAGCTAATGAAAGAAGTGTATCGCCTTCTTGTCAATGGAGACATTGTTCTTGGAAAGATTTTGCGCGACAAAATGTTACCAAAATGTGACAACTACTACCGGTCACGTTCTCCTTCCAGCAACATTCCTGCCAGCCATCCCGTTGATCCAGGACAGAGGTACACTGTGTTGGATTTTAATGCGGAGGATCTTGCAAAACAACTTACCCTAATTGATGCAAGGAACTTCCACAACATTGAAATTCCAGAAATCCTTGCTTGGGGCAAAGAACAGAAGGAGGAACTCTCACCAAATTTGTGCATTTTCACAGATCACTTCAACAAGGTTTCCTATTGGTGTCGCACCCATGTTCTGTCATTTGAGAAACAGAAGGACAGGGAGCAGGTCTACCTAAAATTCCTGAAAATCATGAAGCATTTACGGAGGTTTAATGACTTTAACTCATTCTTTGGAATCCTTTCTGCACTGGACTGTTCTGCGGTAAGGAGGCTCAACTGGCCTAAACATTTCCCAGAGAATCTAGCGGAGTATGCAACATTGATTGACAGCTCATCATCTTTCAGAGCTTATCGTGATGCTTTGGCACAAGCACAGCCACCTTGCATTCCCTACCTTGGACTCATCCTCCAAGATGTCACATTTGTTTACCATGGTAACGCAGATGAACTGCCTGATGGCAAAGTGAATTTTGTTAAGAGATGGCAGCTCTTTAATATTGTTGACAATGTACGACGATTTAAACTTACTAGTTATGATTTCGAGTGGAATGATCAGATTTCACAACTGTTTGCAGGAATGGACAATTTCTTGTCTGAAGAAGATCTGTATGACAGGTCTCTAAGACTAAAGCCTCGAGAA
>Scl102
GCGATGATTGCCCAGTCGAAGTGTTCCGGCTCTAAAACAGATTTTCATGATGAAACAGCGCTGACCCGTTTATTCATAATCTGTCCCAAAGAGTACACAGAGGATAACTTGCGTCAAAAATTCCAGGACTTTGGAGAGATAGAGTATGTCCAAATTGTGCGCGACCATAAAACTGGTGAAAACAAAGGCTTTGGCTATGTTAAGTTCAAGAAGTCATCCGCAGCAGCTGTTGCACTTGAGAACTGTGACAAGACCTTGAAAGCTGTTTGGGCTGAGCCCAAATCGGCTAAAATTGCTAGAAATGCAGCAGCTGCAGCAGCAGCCATGCAATCCACATTAATCCCACCCAATCCATTTCTAGAGGTGAATAATTACCCCCAAGCTGCGGCAGCGCCAGTCAGCAGCCATGCAGTCAGCATGAATGTGAATAATGCTGCATCACTTCAGGGAGTTGGGGATCACTATGGTACACAAAACCCCGCTGCAGCAGTTGCAGAGTCTATTACAACATCACATACCCCCACCAGGCTGTTTGTTAAAGTTTCCCCTGAGGTAGGGCCTGCGCAACTGTCACGCTTGTTTGACATCATTCCTGGTATGCAGATGTGCGATTTGAAGCAAAATTATAGCACTGGAGAATCCAAGGGCTTTGCTTATGTCACATACAACTCTGTCGGATCTGCAATCTATGCTAAGGAAAAACTCAATGGGTTTGAATACCCATTGCGCTCAAAGCTTTTGGTCAAATATGCAGAAGATCCTCCTGGGATGCGAAGTAATGGTACAGGACAGGGTAGTGATACAGCTTTTCAGATTCAGTCATATGGCTCTAAACCATTACTCACTGTTGGCCCCTATGCAGTGGACTCTACTACTGTCTACACTTCAGCAGCTCTTCCAGCACCATCTCCTTTGGCCAATCCCACCTCTGAGGTTGTTTCAAGACTGTTTATTGTGTGTCAACCCGCCCCGCCACCAGAAAATGCCCTGAAGGATGTCTTCAGCAGGTTTGGGAACCTGATTGATGTGTGGATGATGAAAGATCGTAACTTTGGTTATGCCAAGTTTGCAAGTAAGGAGTCTGCCGATGCAGCCATTGAAGGAATGCATGGTCATGAGGTTCTTGGGATGAAGTTAAAGGTGATGCATGCTGATCCACCTAAGTCTGAAGCATCCAGAAAAAGACCGCGCACA
>Scl103
ATGGCTTCATCGGTAAGTAATATCGACCATATTTTCAGTAAAGAGGCCAACTGTCCTATCTGTTTGGAAGAATATGTTGAGCCAAAGGTTTTACGTTGCCTTCACAACATTTGTAAGAAATGTCTGAAAGAACTGTTACATCACCATACGTTGAGTTTTCGCTGTCCGATCTGTCGTGCTGTTTGTCCTATTCCTGACCGCGGAGTTGATGGTTTTCCTACAAATGATTATTTAGCACGTTTAATTCGAGATTCGCCGGCCAAGAAAGTTATTCAAGAGATCAGGAAAGTATTGAAAGACTGCAGTGGAAAACTGGCGATCGTGCGAAAAATCTACGAGGAGGCTCGTAATAACATAGAACAACAAGGAGAACTAATCAAGCGCAAAATTCGCGAAGATTTTGAGAACCTCGTCGAAGTTCTACGAAAGCAAGAAGCAGCGTTGTGCGCTGAAGTCGACAATTTAGTGGAGAAAGAAGAAAAGAAACATCCAGCATGTTTTCTAACCTTACAAACAGAGACTTTATTGACTCATATCGAGGGTTCCTTTAAATTACGAGATGCTTTAGACGTAGCAAATGATAAAGAGCATTTGTTAAACAGAATTAGAGATGCAAATGTTGCGTGTACCAAGTTGAGTCATTTGCATTCTGCTTCTGAGACGGAAAAGACGAAAGATTTGTTCGAATTTATGGCAAACAAAGAAGTTCTTCAGTGTGTCAGTGGAAACATGTTTGGAAGTGTAGGCTTGAAGGGACAATTAACATCTTCAAACATGTTAATCAGTTCACCTGACTCGGGTGACTTGGAAAGCCTTGAAGTTCTTAAACCTGGTACAAGATTTCATTCTCTTAATATACCACAGCCTTTAAAACGAAAGTTTCAGCCATTCTCAGTGGCAATAAACGATGAAGGTAATATTGCACTGAGTGATCAAGGAAATCATGCTGTGTTGATATACAGCAAACAAGGAGAGTTTATGGCTTGTATTGGTAGACGAGGATCAAAAGACGGAAGCCTTGAATCGCCAACTGGAGTGACATTTCTAACGAGACATTTGATCGCCGTTGCTGACGGCTGTTTGTTTGGTAATCCAGCACGGATTCAAGCATTTGATAGTTCAGGTAGATTCACACGCTGTCTCGTTAAGTTGGCTTCTAACTCTCATTGGTTCACTCGCATCACTAACGTAAATGAAGAGCAAATTTTAGTCACGTGCACACCTGTAATGCAAGGCCATGAGTCGTGTATTAAGGTGTTCAACACAAGTGGAGAGGAACTCCTTTGTTTTGGGACAAGCCTCTCAGGAAAACTACTTCACCCCTTAAAAGCTGTCGAACTCAACAACGAGTTTTTCGTGTCAGATGTTGACAAGAAAAACAATCGTTGCATGGTGAGTGTGTTTGACCACGAGGGTAAGTACCTGAGGGCATTTGGCGAATGTATGCTGAAAAAAGATCCAAATGAACGTGCCTTCTATCCGCTTGTGATCGCACTAGACGAAGCAGGTAGCAAAGTGCTTGCATACAGTGGGTTGTACAAGTTGGTTCGTTGTTATTTGCCGAATGGTTCATTGGAATCTTACTACAGTACACTGCCTGGAATCACTGACATAGCTGTCACTGATGATGGCAGGGTATTTGTGGTTTGTGGAGGGGCTGGTGAATTTCCTCACAGTGTTCAAATTATATTCCATTAC
>Scl104
ATGCCGGAAAGATCGCTGAAGAATTGGTTTAAGCTCGCCTTTCACTTATTTGTGAGTGACCAGTGGGATAAAGTCGAAGAAATCGTGCAGGAAAATGATTCCACGTACAGATGGCTGAAGGAACAAATTCTGCGCGAGATACGCAAGGTAGAAGAAAATGCTTTTCGCAGTTTTCTCGGCTCCGCAGCACTGAATATCCGCGACAGGTTGATCACCATAAAACATGTGAATCCAGACGAAGAAATTTTCAACAAGGTCAAATTTTGGCTGAAGCAGCAGACGGGAAAATTTGTTTTAGAAGACAGTGACATCGCGACAGAAGACAGGGTATTAGGATGCAAGATCGCTTTGCTCGAGGCGTCGTTCATCTACCTCGACGAGAGCGAGATGGTCGCGAATTTATTTCGGCATCTGCTAAATAAGCTGCGAGGTATTGCCGGAGTTGATTCTGCCATTGAAGAAAAAAACAACCCTACAGTTTTGGCCCAGGTCAAAGTCATCAACGATGCAGCGATGGAATACGTAAGAAGCATTGGGCAAGAACTTGGAGAGTGGCCCGACTTTGATATCTTCGCTGAGGCCCTACCGAGTGAGAAGATTGATTATGAGCCCCCAGCGATTTGGTGCTTCGGTGATTATGGTATGGCCGATGGTCAAATGTGCTACCCAGAGAAAGTGGCCATTGATGAAGAGGGGCAGTTCCTTGTGTTGGAAGAGCACACGATCGGAATGGGAGACGTCGTGACCATCCAACGGATTCAGCTCTTTAATGCTAAAGGAAAGTTCTTGAAATGTCTTTTGAAGCGGGGCGAAGGGAAGGTCAACGGTATGATGGATTTCTGCCTCACCAAAGATGGAAACATTCTTGTCGCAGACGAAAATGAAAACGGCGTTGGCATGATTCAGATTTTCGATTACGAAGGTAACAGGCTCCTACAAATCATTCCGGAGGTCCATGATCAAGAAGTCCATCCCCGCTTCTCAAGCGTTGCTATTGATCCCGATGGTAATATTATCGCGGGGGATTCCTCAAGCTTGAGTATCTACATCCTGAGCACCACGGACGGAAAGACCCTTTGCAAGTTTGGAAAGTTTGGTCGTGAAGAGGGCGAATTCCAGGCTATCAGTAATGTCAGCTGTGACGATTCCGGTAAGATCTACGTGTCCGATCCAGCGCTGAACAGAATCCAAATTTTCAATGAAGCTGGCGACTACCTACATACATTTGGTCCAAGGGGTACTCACTTGCGCTTCTTGCTGTTTGATTCTGCGAGTGGTGAGGTTTACGGCTCTGACTACAGAAATCACAAGGTGAAAGTGTACTCCACGACTGGGGAACCTCTCAGGGAGCACGGAAACTATGGCACCGCCCTACATGAGTGTTGGTTCCCATTAGGACTGGCTCTGACGCCTGATGGGAAGATTGCTATAGCTGAGAGAGAGAATCACAGGATCACAGTGTTAAAGATA
>Scl105
ATGTACTGGGCAGACCTCGTAGACAAGTTAGCGGGGCATTCCACTGTGATTATTTTCCTTGCTCTCGTGGTTGTTTTGCTGTTTTTAAGAAAAACCAGACCGTCAGTCAAGAGGAAACCACCCGGTCCCTGGAGTTTACCAGTGATTGGGAATATATTTCTCTTTGGATCCGCTCCTCATAAGAACGTCACAAAGCTCGCTAAACAGTATGGAAGAGTCTTCTCTATGAAACTCGGAAGCAGGGAAGTCGTGATTCTTAATGACATTAAGACAGTTAAAGAGGCTCTTCTCAAGAATGGCACCGACTTCTCATCTCGTCCGCCTTTGCACAGTTTCATATCGTCCAGCCGAGGTGATAGAACAGTTGCATGGCCCGTGTTTGGTCCAAAGTACGCCAACAACAAGCGAGCGACGGAATTGGCCATGCGAGCTATCCTTGACAATGACAAGTACCTCTCCAAAGTAGTTCTTAGGGAGACGCACGTGTTAATCAAGAGTCTCCTAAACTCGGACGAGGGCCGGTTCGATCCTTCCTACTTGTTAAAATTCTTTGCCTGTAGTTTGCAGTTTTGTTTGTTCTTCGGGGACAAGTTACGCGACGCTTACGTCAAGAAGGCTCAATTCATGATGGACGGTTCAACAGATTTTATAGAAAATAGTGCCGTGGGTAACAGCGTAGATTTCATGCCATGGATGAAAGTGGTGTTCAAGAAACAAGTGGAAAAACTTGACGAATCCGTCGCACAACTTACAACATTTGTCAAGAAAATTTTTTACCTCATGAAGAGTGATTCCAACCTGAACAACGAAGGAGAGTCACCCTCCAAGATGCAAACTACCTTCGCCGAGGCTTTGAAGAAAGCAGTGAACGATAGAGATGCATTAGATTTTGGAAACGAACGTTTCAGTGAGGACTCCTTAGAGGGAATGTCAAGGCACTTCGACGATGAAACTTTGATTAACATAACAGCTGACTGTTTCGGCGGGGGATACGAAAAATTATCCACCGCCCTCCGATGGGCAGTGGCTTACCTCGTGTCGCATCGCGATGTGCAGACGGAGCTGCAGGATGAGCTAAGACGCGTAAAAGGCTCTTCGACTTTGACACTTCACGACAGAAACAGCTTCCCACTTTTAGAGGCAACAGTTCTTGAAATCTTGCGGATGAGCAGCTTTCTTCCATTCGCGTTGCCCCATTGCACAACCCGGGATACCAGTGTGGCTGGATACCCTTTGCCAAAGGGAACCATTGTCTTTATGAACCTGTGGGCCTGTTCCCGTGATCCACAGTACTTTGAAGACCCCAACACGTTCAATCCATACCGTTTCTTGGATGAAACTAAACAGAACATTGTACGATCACCTTGTTTCTTGGCGTTTTCAGCAGGGGACAGAAAATGCCCTGGAGAGAGTTATGCCAAGTCAATCATGTTCCTGGTGCTTGGCACCTTGTTGCAGAATCTTGAACTTCGTAATGGAACCGAAGATCCCATCGAAGACAAATTCGGGCTGACCGTTCGTCCAAAGCCGTACAAGATTCGCGTTGAAGCGATTCAG
>Scl106
ATGGCGAGGCGTGTTCACTTCAACAACGAATTACACAAAAAGCATCGCATTGTGTTAAACGTAAGCGGACAACGATACATGACGGAAAAGAAGTGTTTACTTCGACATCCACATACTCTTCTCGGAAGCGAGATGTTAAGCAAGTTTTTTGATCCCATTAAGAAGGAGTATTTTTTCGATAGAGACCCATATCTATTTCGATACATATTGAATTTTTACCAAAGCGGGAAGCTACACTCATCGCCCGACGATTGTCCCGTTGCATTTAAGGACGAGCTTGACTTCTTCGGGATACCGATTTGTGAACTAGGGGACTGTTGTTGGTATACGACAAACACTGATGAGAAAGAGAAACATCCGTGTCACTACGCCGTGAGAAAAGCTAGTATGAAGGCGGTACATGCCGGTAATTATCTCGATTGGAATAAACAAGAAAATAAACGGGGGATTAATAAGAGAAAGGCGATTCGCACGACGAGGTCAAAGAACTTTACACAACCCAACAGAAGCCCAAATCATGTGCCCTTGCCTAAGAAACGATGTGACAACACACGACAAAAGTCGAACAACAGAGCTGAATTTATACGCGGAAAACACTCCGAAGAGGGTAGAAGTTCAACAGAGAAGTGTTCAAGTACACGCAAATGTGAAATAAATTGCAGATGCCAACCGCACAAGTCCAAAATGGCACAACAAGTATTTAATGTTTTGTATGGGTTGTTCATAGTTCTAAGCGTGGCTGCCACAATTGTGGAGACAGTTGACTGCGATGGTGGCGTGAAATGTTTGGTACTGCATTCCGACTTGTTCTTCGCTTTGGACGCCACATTTGTCGCTGTGTTCACCTTAGAATTCCTCATACGATTCGCTGTGTCGAAGAAGCGCTGCTTATTCATGAAAGATTTCTTCAATATTATAGATTTACTAGCAATATTGCCATACTATATCTCGCTCATTGCGACGCAGTTTGTCAATACCGACAGCGTTACGCTTCTAATAACTCTACGGGTTCTACGTGTCGCGCGGATAATGAAATTAACGAGGGGGTCTACGAGATTGAAGTCTTTGCTTTATACCCTAAGAAATTGCTCAACAGATCTTCTATTTTTGTACTTCACGTTCACGCTCGGGATACTGCTATTTGGGAGTGTGTTGTACTTTGTGGAACGTGGGGAAGAGTTCCAAAGCATTCCTCATTCTGTTTGGTACACGTGCGTCACGATGATGACCACT
>Scl107
ATGGAAAGTAAATTACCAGCTGCAAAATGGCGGACTCTCTGGTTAGCGATTCTTCTTTATTATGTTTCCGGAATAAATGAAGCCCAATGTGACATCCTGCCTGTGCGACCCATCCACCACAACAACACTGCCTTACGTCAGGTACTGGAAGCTTTGACAGCCAAGTATCCTAACATCACACGGCTGTATTCCATCGGTAAATCGTATCAGGGCAAGAGCTTATGGGTAATCGAGATCACAAAGGATCCTGGGAAACATTTACCTGGCAAACCTGAGTTGAAGTACGTAGCAAATATGCATGGAAACGAGGTTGTGGGACGCGAGTTGCTTTTGCTGTTAGCTGACCATTTGTGTTCAAACTACGGGCGCGACCAGAGGATAACAAAACTTGTTGATACAACTCGAATCCATCTGTTACCATCAATGAACCCTGATGGATGGGAGAGTTCTCATGTGGGCTGCACGGGTATTAAAGGCAGATTCAACGCTAACGGGGTGGATTTGAATAGAAATTTCCCTGACCCTTATGACGGACAAACGAATGAACTGCAGCCCGAGACACAAGCTATTATGAACTGGATACATAGGGAACCATTTGTCCTGTCAGCCAATCTACACGGTGGAACGTTGGTTGTCAACTATCCCTTTGACAACCTCCCTAGTGAGCTAAAGAGATCCACCACTAGAGTATACTACAGCTCCCCGGATGATGACATTTTTGTCAATATCGCCAAACTTTATTCTAAGACACATCCCACAATGCACAACGGTAATCCACGATGTCCGATCCAAAGAGAAGAGAAGTTTCCTGACGGGATCACAAACGGCGCGGCCTGGTATCCAATTTCGGGAGGAATGCAGGATTACAATTATTATAAA
>Scl108
ACCGAGAAAGAAATTGAACATGGTATTCTTAGTTCTTCAAGCCCTGACGACCAAACTCTTTGCTATATACGCCACATCTCTGATATCGAAGTAAATCTCACTGATCAGAATTCTCGAAAGTATACCGACGTTTCCGAAGGGAAACACGACCACGAAGCACAAGACTTCTTGAACAAATTGAAACGTGACCGTTTACTTCAGAGGCTTGGGGATAACAACATCACCCGCTTTGAAATCCCATGGAGCAATGGGGGAATAAACGTGTCTGACAGAATGCACGAACAATACTTAAACAATTTCTGTGACAAGGTTGAATCAGATGTTCAGAGACTGATCAATAAGAGCTTACAAAATGCTGTAAGAGAAAAAGCGATGGAGTCCGGCTTGTACAAAGAGGTTCTGCACCATGCCTGGTTTTGCCAAGACAAGTGCGAAGCATTTAGAGGGCGGGAGGATGTTCTTCAGAAGATACGAACGTCATTGAAAGACTTTGAAAAGATTGAGCCTTTGGTCATTTATGGATCGTCAGGCTCTGGTAAGACGTCTATTATGGCCGTTGTCGCTAGGTCGGCAAGACAATGGCTGGGGGATGGCACTGTCTGTGTTTTCCGTTTCCTTGGTACCTCCCCAGACAGTTCATCGATTCGATTTACAATTACAAGTATATGCCTTCAGATATGTGAAGTGTACAGTTTAGAAGCCCCAAAAGGTGATATTTTAGAGGACTTTTCTCAATTGGTACGATTTTTTCACGGTCTTGTCACTCGTTTGCCCGTCAGTGGTGATAAGCCATTGGCACTTATCTTAGATTCGATAGACCAGTTGTCTGCGACAAACAATGCTCATTTAATGAACTGGCTCCCCAAAAAGTGCCCCCAGTTTGTCAAGATTGTTATTTCGGTACTACCAGATTATCACCAAATTCTCTCAAATCTGAGCCGGAGTCTTCCCATAGAAAGATCTTACATCGAAGTCCCATTCCTCACCATTGAAATGGGCCAAGAAATTTTAGAGGCCTGGCTCCAAGGAATCGGGAGAACCTTGACACACGAACAGTTCCAGTTGGTCTTGTCAAGTTTCACCAAATGCCCTCAGCCTTTGTTTCTTAAGCTGATATTTACTGAAGCATCAAGATGGGATTCTTACACAGATGTCACTGGGCTGGATCTTGGAAGTGATGTTCGCCAAGCCATTCAACTTCTTTTCCAACGCCTGGAACGCAAACACGGCAAGACTCTCACTTCGCGTGCCCTCAGTTACATCACAGCTGGTCGAAATGGTATCACTGCAAACGAGCTAGAAGACGTATTGTCACTGGATGATGACGTCATAGATGACGTTTATCAGTATTGGGATCCTCCTGTTGAGGGTGTCGTTCGCTTGCCAAACCTATTGTGGGCGCGTATACGTCATGACATCGACGAATTCCTGACCGAGCGACAGGCAGATGGAAAAACTGTTATTGCTTGGTACCATCGACAGTTCTGGGAGGCTGCGCAGAGCCAGTACCTGTCAAGACCCGAGGAGAAGCAGGCCAGACATTTTTTACTCGCAGAGTATTTTGAA
>Scl109
GTGGTTATCCAGAAGTTCCCAGACCTTGAAAAAATTGCAGTGAAGCTGGTGGATATCTACTGCATGCTATCTGCAGATCCATGTCTTGTTTCCAGTGAAGACACGGGAAAGTGCTCTCTTCCTTGTGATAAACGGCAAAGCTCCAGTAGAGATTTAATGAAGTGGTGTAGTAGAATAGCAGTAACAGCTTGTGGTGCACCTACCTTGTTGGATTCTAAGGAGGTTTTCCTTGAAGCACAAGACTGTTTCAGTGCTCCTTTATCAAAAACTGATGATCAAAATTTGATTGATATGGCTGTAGGTGCCAAGTTAGGCTTGACCAAAGAGAAGATTGAATTTTTCTCTACAAATTACAAACCAAATGTTCATACCTCTCCGCTGTCCATGACAATTGGCAGAGTCACACTGAAAAAGAAAGTTCATGAAAGCCAGGAAATATCTTTTGGTCAAATTAACATTCCAAAATTTGCCCAGACAAGACATTCTTTGGTTTTGCTAGAAAAAGTCGCTGCTTCTATCAGAAACAGTGAACCTGTTTTACTGGTTGGGGAGACAGGAACTGGGAAAACATCAACAGTACAGTACTTAGCGGCACAGTGCGCAGTCAGTTTAAAAGTTGTGAATATGAGCCAGCAAAGTGACAGCTCAGATCTACTTGGTGGTTACAAGCCTGTAGAGATGAAACAGGTTGTGGCTCCTGTAAGGGAAAAGTTTGAAGTGTTGTTTTGCAAAACATTCTCAAGGAAACAAAATGTGAAGTTCTTGAGTCATGTACAGAGATGCTTTGCTCAAGGACACTGGGAGATCTTGTTCAAGTTAATGATTCATAGTCAAAAGAATGCCATAGAAAGAGTAAAGAAA
>Scl110
AACACCCGTTACTTGGTGGTGGATTGTGGAGGGGGTACAGTGGACCTAACGGTACATGAATTAGACTCACAGACCGGTACCTTACAGGAGCTCCACAGGGGCACAGGAGGGGCCTGTGGGGCCACTGGCGTAGACGAACAGTTTGAATTGTTGCTCAAGAAAATCTTCGGGAAGGACTTCATTGAACAGTTTAAAAATAAGCGACCTGCAGGTTGGGTCGACTTAATGATAGCTTTTGAGGCAAAGAAACGAACTGCGAGTCCAAACAAGACAAATCCACTGAACATTTCGATGCCGTATTCCTTCATCGATTACTTTAAAAAACACAAAAGCTCAAGCATTGATTCAGCAGTCAAAAAGTTTGGAAATCCAAACGTGAAATGGTCTTCGCAAGGAATGTTGAGAATTGCGCCTGAAACCATGAAAGAACTCTTTGATCCCGTGTTGAGCAAAATTGTCGAACACGTCAAGGACCTCATAGGTCGAGAAAGTGTTACGGGTCTAAAGTTTCTCTTCCTTGTAGGTGGATTTGCTGAGTCGCCGTTACTTCAAGTTGCTTTGCGCGAAGCGTTTGAGTCAAGTATGAAAGTAATTATCCCCCAAGAAGTCGGGCTAACAATTCTCCGAGGCGCGGTGCTCTTCGGATTGGATCCCACTGTTGTCCGAGTTCGGCGGGCTGTCATGACGTACGGAGTCGGAGTCCTCAATCGATTCATTGTCGGAAAGCACCCAAGAAGCAAACTTGTGAAGAAATCGGGGGTCGAATGGTGCACCGATGTGTTCGACAAATTTGTAACTTCCGACCAGCCATTGAAACTTGGAGAGAGTGTCACGAGAAGTTATGCGCCTGCCAAATTAGGACAAACTTCAACAATAATAACAATTTATTCCACAGAGGAAGAAAACGTTAGTTTCGTCACAGACCAGGGCGTCAAGAAATGTGGACAGTTGCTTCTGGAGATGCCAGAGGTGGAAAACACTGATACCAAAAAACCGAGAGAGCTTAAAACGAGTATGATTTTCGGTGATACTGAGATCAAAGTTGCAGCTGTGGATATTCTGTCCGGCAAGGAAGCGAGAGCAAGCATCAATTTCTTATCCCTA
>Scl111
ATGTCTGGTGAAGCGGAGGGATTATGGACGGGAGAAATCGAAACAAGTTTTCAAGAGGCGCTCGCAATCTACCCGCCGTGTGGAAGACAAAAGATCATGTTGTCAACCAAAGACAAGATGTACGGTAGAAACGAGCTCATTGCGAGATATATACTTATGAAAACTGGCAAAGTTCGAACTCGAAAACAAGTCGCCAGTCACATTCAAGTTCTGGCTCGGAAAAAAATCCGCCAGTTTCAGTCAAGGATCAAAGAGAAGACATACATAAACGATGGGTTACAAGAAATGATGACGATGTCCTCCGCAGAGATTCTGTCGCCTGTCGTACACCACGGAAGCGAAGGCTACGAAGCCCCGTCATGTTCTGATATTCCGCCGGGTCTTCCGCCAGCGTTGTTACCGTGCTATTCGACTCCGGGCCCGAGTCAACATGGACAGTTAATGGTGGAAATTCCGCGAGCCCGTACTCCGCCGAAATTGCAGTTCCCGCTGATACCGAGGGAGCACATACCAGGAATACCCGAATTTACGCCTCCTCGCACGCCTTCTCACAAACTGGAAACCAACTTCCGAGAGAGTACTTTTCAAAGCAGTTTGACTTGGGAAGTACCTGATATTACTCAGGAATTAAGCTACAGGGAAACACAAGAAGAGCTCTCTCCAAAATCTGGCATCAGCGGGAGTCATAGCAATGGGAACATGTGGCGTTCGATCCCGGAAGTTATCTACAGCACAAGATGCAAAGAAGAGCCCGTTATTTCAACGTGTGTCTTAGGCGTGTCAGCATCGTCCACTTTGCCGGAGACGCCAACATTCGATGACTATTTGGTGTACGACGCTGACCAAACTTGTCCATCTATTGACTTCTCGGACATG
>Scl112
GTTTGCACTCTGAAATTGGGCTCGTGGTCGTACAACATTTATGAGATGAATCTTTTTAATGTAGGCGATGGTGACACTAGCTCATTTATTGCTAATGGGGAGTGGATTCTTCAAAGCATGCCCTCAAAAAGACACGTGACTAAATTTCGTTGTTGTCCCCATCCCTACGTGTATCTAACATACAACATTAACATCAAGCGAAGGTCTTTGTACTACGTGCTCAACTGTTTTATGCCGTGTCTGATCATGATGGCCTTAACAATCCTTTCGTTCTACTTGCCCTCAGAAAGTGGAGAACGGATGGGCGTTGGTATAACAGTGCTCTTGTCGTTGAGTATCATTCAGTTGATATTATCCGATTCCCTTCCACCCACCTCAGAAGTACCGCTCATTGTTGTCTACTATGGGCTTACCATGTTAAATATTTTTATGTCCTTGGTTTTCTCTTGTGTCGTTCTTACTTTGTATCATCACTCTGCTATTCCGCTGCCTCGCTGGATGCGAACTTCATTGTGTGACTGGGGGGCAAAATTGACCCGCATGCAACAAGAATGGGTAATAATACAAGAAAAGAGGAAACAGATAGAGATGAAGCAGAAATTCTCATCTAACGACATCCTTACTAAAGGTGCTGTAGTGAACTGGATGCCAGAAATTTCGTTGCCCTCTCAAACACCGACGACGGAACTCGTTACAGGTCAAAGCCTTGATGAGCGGTCAAGCGAAACAGAAAATGACTTTTTACTAAGCCAAAGATACCATGAAGAGGACAAAGCGCAAATGCTTTGTGAAGAATGGAGATTTGCTTCACGAGTAATCAATAAATTCTTTATGTGGATAGTCGTCATGGCCATTATAAGTAACGCTTTGTATGTAGTTCTTAAAGCCCCCAGAGGGAATTTCATTTTGAAT
>Scl113
ATGCCTTTGTTTACGTGCATAACATGTCGCGTGGCTTTTGCCGATGGTGAAATTCAACGTCGTCACTACAAAACTGATTGGCATCGGTACAATCTTAAAAGAAAAGTCGCAGAAATGCCTCCTGTAACCGCAGAAGTCTTCCAGCAAAAAGTTCTTGAGCAAAACGCTGAAGCCGAGGCACAGCAGCAGAGTAAAACGAAAACGATGAATTGTCAGCTTTGTAACAAGACTTTTTCCTCTGAGAACGCCTATTCGAACCACATGAGTTCAAAGAAGCATAGAGAATTGGAGATTGCTAAATCCAAGAAGGAGGAAAATATGATGAGAAAAGGTCTTTCTGTGGAGAAGGTAGAGTTGGAGAAGCAAGGAATAAGAAAACAGAATAGTGCATCTGAAAATGCTGACTCATCTAGTAATGAAGACGATGACTATGATAGTGACTTTGAGGAAGAAGCTTTGGAGGTGACAGATTGTCTGTTTTGTCCACATCACAGCGTCAGTTTGGAAGACAGCATGAGACACATGACACGCTCGCACAGCTTTTTCATACCTGACTTAGAATTTGTAGTGGACCTGAAAGGATTACTGACCTACCTGGGTGAAAAGGTTGGTATTGGCAACATCTGTCTTTATTGTAATGAGAAGGGAAAGAACTTCTTTTCTACCGAAGCTGTGCAAAAGCACATGGTTGACAAGGGCCACACAAAAATGGACTCTGAAGGAGATGCTATTTTGGAGTATGCTGATTTTTATGATTTCAGTAGTAGTTACCCTGATTATGATCCCAGTGAAGAAAATGGCAGTGATGAAATTGAAAGAGAGAACACATTAGCAGTTGATGAACAGACATTAGAACTTTGCCTGCCATCAGGAGCTAAAATTGGTCATCGTAATTTACGTCATATCTATAAGCAAAGCTTGCCTCCAGAGAGAAGTCGTCATTCAAAGGTGATCCACAAAATTGTGGCTGATTATAAAGCTCTTGGTTGGCATGGCACCATTGGAAGTGTATCACGCCAAAAAGTTAAAGATGTCAGGCTACAAAACAAGCAACAAGCCACAAGAACAGTGGATATCTCAGTCAAAGCAAACAAACTTCAAAAGCATTACAGAGCTCAAGTGTTGTTT
>Scl114
GTAATGTGGCTGGGTTACCCTGGAACTAGTGGTGCTCCATATATGGACTATATCATCACTGATAAAGTCACCTCACCCCTCGAGTTGGCTGATCAGTACTCGGAGAGGCTGGCTTACATGCCTCATACATTCTTTGTTGGTGACCACAAGCAGATGTTTCCGCACCTTATTCAGTACCTGCGCGCGCCTAGTAACCAAATCATTGCAGAAGTAACAAAAAATGGCTTAGTACCATCTCATGCTGCGGCGGTACTGCTCGATGACGAGAAAAACGACCCAAATTTGGTACCAAAGGTTGGGGCATTGATCGAAGAAAAGAAGAGAGAATACTCTGGATGCAAGGACAGGGGTGAGAGGATCCCTTCGACTGTACCTATCATCACGCGCTCGCATTATGGCCTACCTGAGGAAGCCATCGTCTATTGTAACTTCAATCAGTTGTACAAGATCGACCCGCCGACTCTACGAAGCTGGGTAAACATCCTTAAAGAAGTTCCCAACTCTGTGCTTTGGTTGCTCAGATTTCCTGCAGTAGGAGAACCCAAGCTGAAAGCACAAGCCATGGCGATGGGGCTTTCCCAAGAGCGCGTAATCTTCTCTCCAGTGGCGCCTAAAGAAGAACATGTTCGCCGTGGTCAGCTGGCTGACGTCTGCCTGGATACTCCTCTGTGCAATGGCCACACAACCGGCATGGATGTTTTGTGGGCTGGTTGTCCCATGGTGACGCTTCCTCTCGAAACGTTAGCATCCCGAGTAGCTTCATCCCAGCTTACAGCGCTTGGCTGTCCAGAGCTGATAGCAAATAGTCGAGAGGAGTACGAAAATATAGCTATCAGACTTGGAAACGACTCTAAC
>Scl115
GTTGGGACTGGGCATGTTCAGTTGGATAACTGTGTTTTGGAACATGGCCAGGTTCAAGTGTCATCACCTGGAAGTATTGTCATTCGTTACTGTACCTTTAATAATGCTTTTGTTACATTGCGTTCTGTTGGTTACAGCAGAATTGAAAATTGCAAGTTTAGCACGGATGAAACCTCTGCTGTGATCATAGAAGGGCTTCCACCAATTTCACGACCCAGGCCAATATCCAGACCTGTTGATGACTGGATGATATCCAACGGTATTGACTCTCTTGGTCTGGAAGACTTGTACGACCTGTCAGTCGTTGATGGGGAGGTGGGGGCACGCAATGGTCTGAAGGCAATTCCAGACAAAGGTGTACAGCCACTGAATAGCAAATGTCCTCCAGTTGGTACAAAAAGGATTGACAGTCAACCAAAAGGTATCAATAGCAGCCAATTGACTGCTCCTACCAGTGACACCTGCCAATCTAAAAATCCTCAAAGCATTGGTTGTGATTCCCGCCCAAGACGATACTACCTGGATACACAATGCCGTGACATTGTGAGGTCCATACATGGTTGCATTATAAGAAATAACTGCTTTTGTGTTGGCAAGGGAGCAGTGCTTGTCAGGCGCAGGGGACATGCCTGGATTGAAGGAAATGAAATTGGCCGTTTGTCACATGGTGTGAAATGTCTTGCAGGTGCCAAAGTCATCATTTTGAACAACAGAATTCACAATTGTGGAACATCTGGGATATTTTTCAGAGAGAGATCCACTGGTTTAGTTGCTGGAAACCACATTTATGGGAACAAAGAGGCTGGAGCAGACATACGAAGTGGCTCAGATCCAATTTTACAACACAACCATATTCATAGTGGGAAACGATCTGGAGTGGTCATCTTAGATCGTGGCAAAGGTGTCATAAGGGACAATGACATTTATGACAATAAAGAAGCAGGAGTTTATATTCTTTACAGAGGAAATCCTATTGTC
>Scl116
ATGAGCGGACTTGTGAACCGGCATACAAATTCTGGCCTCCAACTGAAGGCATCGAGTATTTTTGCTGAAGTGAATGGATTTGCAGCAAGAGTTTTAGCGACACTGACATATTACAACGATTGCGAATACGACGTTGAGGGGCTTTTTATTTTCCCGCAAGATGAAAGGGCTACGGTTGTTGAATTCGAAGCGACCATTGAGGAAAGACATGTTTCTACTCAAGTTTCGGAGACAATCACCCGGAACTCCGAAAAACACACCTTCGCTCTAGAAGAAAGAGATGATGATCTATTTTCGCTGAGTTTGGGGAGAATTCCTCCACTGACCTCCGTGTTTGTTCAAGTGACCCTGATTACAGAACTGGGAACGGATGAAGCAACCGGCGGATCATTGTTTATTCTACCGTCTGTATTCACCCCTCGCCTGACGAACGACGAAAATGAAGAAACAGATCTGTACGGCTCACAAATGCTTATTACCAACATTCCTCGCAAGACGCAAGAACCGTACAGTTTTGAGCTTCAGTTAGAAGTTGCCGCACCGTGTTTACTAGCCGGTTGCTCTTCTCGAACGCACGCTATCCAGGTTGACGCCGATTGCCGGGCAACGAACGCTTCCCGAATCCACATCACGATCGCGGAAGCGCACACTTACGATCGAGAACTCGAAGTTGTTCTTCATCTGTCACATCCTTTTGACCCTTACGTTTTGATCGAGGAAGGAAAGAAAGGTTTTAACTCATCACAGCGTGCTCAAGCGGAAATGGACCATTGTGCCAACCAGTCTGACATACTAGAAGATTTTCACAAAAATGCTGCTATCATGATCAACTACACACCAAGACTGCCCTCTGTACGCGGCATTGGCGAGTACATATTTCTAGTCGATCGTAGTGGAAGTATGAGCGGGGATCACATATTCCACGTCAAAGAAACATTGATTCTATTTCTCAAAAGTTTGCCGACAAACTGTTATTTCAATGTCATTGGGTTTGGTTCGTACTATAGGAGTCTTTTTCAAGACAGCCAGCCCTACAACGAGGCGAACTTGGGAACAGCCTGCGCTTATGTGCACAAAATGAGAGCCGATTTGGGTGGTTCCAACCTCCTTCTGCCCTTAGAATTTATCTTTGAAAAGCCGACAAAGCTTGGTGTTGGAAGAACTGTTTTCATGTTGACTGATGGAGGAATATCCAATACGGTAGAAGTGGTGGATTTTGTGCGTCGAAATTCCTATACAACC
>Scl117
ATGGAGATGGGATTGCCATTTCTCGCTGGAAGTCCATTAAAATCTTCCTCCCAATTCAACAGACCAAGGATGAGACATATTTCAGATCGCCATCCTAAACAGCTTCTGGACACATTAGACTCTCTACGGCAATGCAAAGAATTATGTGATGTTGTAATAAAGGCTGGTAGCAAAACTCTCTTTGCTCATCGAGTGATTTTGGCGGCGTGCAGTCCGTATTTTAAAGCAATGTTCACTGGCGAAATGGCGGAAAGTCGAAAAAAAGAAGTAACAATTCAAGATGTCGATGAAACAGCTATGGAACTCCTGGTTGATTTTGCATACAATGCTGAGATTACTGTTGAAGAAGGCAACGTTCAAGCCCTCCTTCCTGCCGCTTGTTTGCTTCAAATCTCAGAAATTCAGGAAATATGCTGTGAGTTCTTAAAACGCCAGCTAGATCCTTCGAATTGCCTCGGTATCAGAGCTTTCGCTGATACTCACTCTTGCCGCGAACTGTTGCGCATCGCCGACATTTTTACTCATCATAACTTTCAAGAAGTCATAGAAAGTGAGGAGTTCTTGCTTTTACCGGTAACACAATTATTGAATATTCTGTCTAGCGACGAACTTAACATTCGTTCAGAAGAACAGGTTTTCACAGCAGTTGTTAATTGGGTCAAATACAGCGTCTCAGAGAGGCGATGCCACCTTTCACAGGTCCTACAACACGTTAGGCTACCGCTTCTGGGCCCCAAATTCTTAGTTGGTGTTGTTGGTACTGATCCTTTGGTAAAAAGTGATGAATCATGTAGAGATCTTGTGGATGAAGCTAAGAACTATCTTCTTCTACCAGAGCAAAGGTTGCTTATGCAAGGACCACGGACCAGACCTCGAAAACCAACTAAATGCACCGAAGTATTGTTTGCAGTGGGAGGGTGGTGTAGTGGGGATGCCATCAGTAGTGTTGAACGCTATGAACCGCAGACAAATGACTGGAAAATGGTCGCCACCATGAGTAAGCGACGTTGTGGTGTGGGTGTGGCTGTCTTAGACAATTTACTGTATGCTGTTGGAGGACATGATGGTAGTAGCTATCTCAATAGTGTTGAAAGGTATGACCCCAAAACAAACCAATGGAGCAGTGATGTTTCACCAACTTGCACATGTCGCACTAGTGTGGGTGTTGCTGTTCTTGAT
>Scl118
ATGGCTTCAAAAATACCTTGTGAAGACTCCGTAACCATGGCTTGCCCAAATCAGCTTGACCTTTTCTTAACGGGGCTCGCTGACACAAAAGCAAACTTTCCAGACGGTGAAAACTCTCAAATTATCCGAGAAGAGCTGAACCAAATCATACAAGGTACGTTACTGGACCTTTCTGGTAAGTACCGTTTGTTTCACAAAGCTGTTGTCCAACAGGGGGGGAGTATGGTGGAAGGTACTAAGATTGGACAAGCGGATGAATTTGACTACGTTTTTATTTTAACTGAATTGCAAGAACAATTGGTGTGGAAAGATGGTAAACCTTTTTGTGCAGATAATTATGACATGAACATTCAGTCGACTAAGCTTGTTTTGAACATGAAGGAGCTCTGTTTCATGGAAGACATTCTTTGCCCTGATTGGTGCGATCAAGAGGAAAACGAACAAAGGAGGAGTAATCAACTAATTTTTAAAGATGGCAAGAGTCCTTGGAGAGATGAAATCTCCGCCATGGTGTCTGAAGCGATTCATCGATCATTGCAGTCACAGGTTAAGAAATTCACCATGTGGCAACATGTGGCCCGATTGAAATACCCCTCAGGTAGAACATACCTCCAAATCCTTAAGTTTACTGATGCTGAGGGTTCAGAAAGGTTTGTGTCAGTGGACATTTGCTTTGCCATCCAGATTCCCCATAGTGCACCGAACTCTGAACCTCTGCAACTTCTCTTCGATTTCTGGTCGATCAATACGATCTCGTGCTCACGAAGATCAGAGTCCACATGGGAGTTATCGAAGCTTAGCTCTCTCCCGCTCGACTCGGTCGAAAAACGTTGCTATCGTGTTTTGAAGTATCTTATTCAAACTTTCCTTGAGTCTCAACTGGACCTGTACACGATGGAATACAAAGCAGTCATTGGAACCTACACGCTAAAGACCTTGTTCTTGAACGTTCTGATGGAAAGCGAGGAGAAATGGGAGCTTCACCAACTTGGCCAAAAGACCCTAGAGATCCTTGAATTGATCAGGAAGGATTTGGAAACTTTGAAAAGTGAAAAAACCAGCTCTGACCTACCGATGCAACATCCTCTACTGGTTTCTATGGAATACTCTCTGCACCCCCAATCTGCTGAGCCAGCCCTGTTCCAGAGATCTAATTTGTTGAACCCACGTAAATCTTTCAGTAAACCAGTTTTTAAGCAACCGGAGGCCATCGAGGATCAGGTTTTTACCCTTATTGAACTTCTTCTCATGGTAAGAGACACCGATGAGGGAAGAGAGCACATTTTGTCCCAAATCGAGGCAATCGAGCGTCTTAAAATACCCTTAAAGGATGGAACGTACCAAGTCCCCGTGATGGAGAAACTGGTAGAGAAAGATTCTAAACGTGGCGTTTATAACAATTTTTTGTTGATTTGGCATATCATGGAAAGAGAGGATTTCAAGAATTTCATGCGAAGGAGTAAATTTGGCATTTCAGTTCAGCCTAAAGGAAAAAAGGATGACTGTATAGTGTTTCCGAAGACGTTCTCCATCCTGAAGTATCTAAACTGCTCCCTTTTTAAGAAAGACTCGGAATCGGGGGAAAACAACAGTACTGAAATAGTGGAGATGGATGTGTTTGACCATGATGGCGAATGGAATCAAGTGGTTTGCTGGAATGTCAATGAGTCTGTAGACTTATGCTCAATTATATCAGGAGAGTTCTGCTCGTTTTGTGCGACACGCAAAAAG
>Scl119
GAACCTGAAGTACAACGCCATTTTGTCTTGATCCATGCCCCTTGGGAATTACTAGCCAGCCGCGCTGAAGATATGAAACTGAAGGTACCTCTCCAGCCCAATGATGTGGAGTTTACTTCGTGGCCTCAATCTTTTTGTGGCCGTGATCGATTAGAGAAAATGGCAAACTGGAATCCCTTGATCATTCATGATGCCACAGTTAGAGAAAGAGCTGACAACTTCATGGGTCGTTTTGATAAAGAGCACCTGACGACGTACATGAATCATGAAGACAAGGAAATCTTCTTTCCCACCGTAGATAGGATGCACGTTGTCTATCAAATACTGCAGAACACCCGATTTGCACAAGATCCACAGTGTCTTGGACTGAAGAGGCTTGTGCTGGATGGAGCCTACATCGCACACTATCCGTTACACGAGGGTACGGAAAACCTATGTAATGAGGATTCTCCAGTCAATGATCGACAGCGCTTGAAGAGAGACTGGGCTCGACTGGGAAGATGTTTCAAGTTCCAACCTTACGATGCCATCAAGGATTACTTTGGACACGAAATTGGCCTTTATTTTGCCTGGCTTGGATTTTACTCTGCCATGCTGGTTCCACTTGCAATCGTTGCTTTGATCGTGTTCTTGTATGGCATAATAACGACAGGCTCCCACGCCCCTGTACAAGACGTATGCGATGAAAAGAACGACGGTGTTTGGTACATGTGTCCATTGTGCGATCGGCAGTGCAGTTACTGGAATTTAGCTCCAACAACTTGTCTTTACACTTACGTCACGAATGTCTTTGATAACGATGCCACGGTTATTTTGGCTCTTGCTGCATCCATTTGGGCCACGCTCTTCCTTGAGTTCTGGAAGCGTCGGGAGGCTTCTCTAGCATCAGAATGGCATACCTCAGACTTCGAAGAGGAAGAGGAACCACTTCGGCCAGAGTATGTAAAAAGCTTGACGGAAGAAGAAAGGAATCCTTTCAAGCCGGATCCAGAGACTGGGAAGATTGTGTATAGAGCCTCTAAGATGAAGCAGTATCGTCGCTATGCCACGGTTTTCAGCGTCATTGCTTTCATGATTTGTTTGGTTATAGCTGCAATCATCGGTGTGGTAGTGTTCCGAGCAGCAACTTTCGCCATTCTCAGCAGCAACCCAGACCGTGTAGTCCAGAAGCGTGCTCGAATACTAACCACTGGCTTTGCTGCCTGCATCAATCTTGTGGCCATCACTTTACTGAAGTACGTATACAACAAGCTGGCCGTTTGGTTAACCAACTGGGAGAATCCCGCGACTCGTAGTGCTTATGAAGACAGTTTCATATGGAAGATGGCCTTGTTTCAGTTTGTCAACACCTTTGCCTCAATTATCTACATAGCATTCTTCAAGTCTCAGTCAATCGTGGGATCTCCCGGAAGATACAGACGAGTTTTGGGCAAGTACCGACTAGACGGATGCAGTGAACAAGGTTGTTTCTTAGAGCTCTGCATACAGATCGCGATCATTATGGTTGGACAGCAGATCATTGGCAACGTTATTGAAGTTGGCATA
>Scl120
GTTGACGCTTTGGAGCAAGAGAAAGAGGCCGTGCTACGCCATCAACAAAACCAACTGGAGACGGAACTCTTCAAATACACCAGCTCCAGAGACTTCGTGGAAAATGTAGTTCTGCATGGAAATGAGGTTGAAATCATCCAACTTCGACAACTGATGCTGGATCGTCTTGATGAACTCAACGACATCAAACTGGATTACAAAGAACCAGAAGAAAATGATGTTATCGATTACATCCTAGATTCGGAAACTGTGGAGAACGTGGCAACCACGATGGGTCGGGTGGCATCAAGTGTCACGTTCACTGCTCTGTGTAGCGCTCGAGGCCTCGGGATCAAATCGGGGAAAGTCGGCGTTGAGTCGTCCTTTATCGTCGAGACAAAAGACCGCTTCGGGAATACATCGGTTGAAGGCAGCCATACATGTCCATTGCAAGTAAAAGTCCAAGCCCCTGAGGGGTTCTTTCTTGGAAACAAAGTCACGAACAATGGAGATGGTAGCATGAGAGTGCGTTACACTCCAGTCACGCATGGAAAACACAATCTGCATTTGGTCATCAGAGGGCGTGAGATGGAAGGAAGTCCTTTCTGCGTCAACGTGGTGGAAGGGATCGATTACGCAAAAGTTGGACCAACCTTCATGAAGATTGGCTCTCAAGGGACAAAGAGCGGGGAATTCAAACAACCCTGCTCCGTAATTACCGACCAAGAAGGAAATATCTACGTTACAGACTTTGTCAACTGTCGAGTTCAAAAGTTTGACCCACTCGGAAAGCATCTTCAAGATTTTGGATCTCGTGGAAGTAAGGATGGCCAGTTTCAGAATCCATGCGGTATTGCGGTAGATGGAAATGGAATAATTGCCGTTTCAGACTGGGATAACCATCGTGTACAGCTGTTTAGTCCCGAGGGAAAATTTATCGGAAAGTTTGGAACTAAA
>Scl121
ATGGATTTTAAAAGCCATGAACATTGCGACAATTGTGTAAAGCTCTATTGCAACTCTCCAAATGGCTGCAAGATGTTATTTTGTGAGTTCGGATGTGGAGCGCAATTTCACAGCTGTAAAATGAAAGACCACCAGAATGTGTGCCAGAAATGTCGAATTCCATGTATAAATTCAGAATATGGATGCCCGGTTGTGTTGACAAGAGATAACCTAAGAAAACACTTACAGCGGTGCCCGGCGAGTGTAATTTTTTGTACAATGGAATGGAATAGATATCCAGTGTATTCCAAATCTCGGTTAAGTTGGGTGCCTTTCTTTCAACCGAACCCGATTTTAGTAAAAGGGCATCTAGACGTGGAGCTGGCCTTCAGGGATCAAAGAATACTTCGGGAAGTGTTTCGAAGGCGTTGTAGAAAAGGAAAAGCAAAAGTGGACATGTTAAGATCGTCCTTACAGAAAGACACGCCGAAACAGCATGGCAACGGGACCCAACCACCGACTGTAAAATCGGATTCTGTAAAAATGGCGATGGCTTTAGCAATGTCTTCGTTAGAAAATAAGTTTCGTAAACAACGAGGTGAAGGGGAGAATTCTGGCAGAGATCTCGAAAATGAAAACTTACTCAACAGCGAAACTCATCGCGAAGACAGAAATATTCTTTGCAATTTGTTTTCTGGAAGTGAAAAACAGGAGAATGTCAATTCTAATGTTAATCCAGTTGAAATAGAGCTACATCCGTTGGAAGTAGAAGAAGATGAAAGTATTAAACATGACGAGGCCTCTGTTAGTTTCCTCAACAACAGCGTACCACCTCCCCCTGCCCATCTGCCCATCTACCTTGACCAGCCCCTGGGTTTGAATGTTGTGGTTGAAACCCTCCCCAAGTTCCAGAAACAGTTTCCAATGTATTCCATACCTTGCAACCAGGTGTTCCGCCGTGATGAGTACAGTGGCCATTTCAAAAATGTTCACAGTGATATTCAAGGTGGGCTGAATGGTTGGTTAGAGCATCGCTGTCCGCTTTCACAATATGGCTGTACCTTTGTTCGCTACAGGCTTCTTCCACACAGCCAAGATGGAGCTGTAACCTTCAACCAAGAGCTTGGAAGCTTTGGCATCAGACCATATGAGCAATCACCTCCTGTAGACACCTCTTGCTGTGCGGCAGAATCTTCCCAAAGTCAGATAGGAGACACCAATGGTTCCACAGGGGAAATTGCTCAAAATCAAATTCAGATGCATGCAAAATCTAGTTTGGATCTGCTGACATCTTTGCCCTTAGAGATCCTGGAAAAAGTAGCTGGCCAACTGGATGGCTTCAGTCTGTGTAACTTCTCTCGCACTTGTAAGTTGTTGAGGGAGGTTTGCAGGAATGTTTTGGAAACAAAAGGCATGGTGCTGTTTGAGTGGGAAAAAAGAATCTACGATGATGGGAGCTGGTCTTGGAAGATAAGACAGAAG
>Scl122
ATGTTAACCAACGTTTCCACGAGTAGTGAAACCTCCACAGACGTCAACGCTTCAGAAGAAACCTCAGGCGAGTCTCCCAGCCTCAAAGGAATCAAGCTCTCCCTGTATGCCATCATTTTCCTCATTAGTGTCATCGGCAACACTTTGGTTTGTGTGGTGATCGCCAGGCGTCGGCGAATGCGAACCGTCACGAACTTCTTCGTGTTAAACCTCGCGGCGTCAGACTTAGCGATCACCTGTATTTGCATTCCTTTTGACATTCCCGTGCAGGAAAATCACTACAAATGGCCGTATGGACACGTCCTGTGTAAGCTTCTGTACCCCATTCAGACAATGGCCATGTTTAGCTCCATATTTACACTGACAGCTGTGAGCCTGAATAGGTTCTGGGCTATAGTACATCCTCTGAGGAAACAAATGACTAAGAAGCATGCTTCCGTCGTCATAGTGGTCACCTGGGTTACCTGTGTACTTTTAACAGTTCCTTATATGATGGTCTTAAATTTGGACGAGACCACTAATTATTGCGGCGAATTCTGGCCAAGAGTCGAATACAGGAAAGCATATACAGCTTCTTTGTTTGCTCTGCAATACCTTCTGCCTCTGTGCGTGATCACAATAGCATACTTGAAAATCGGGCTTGAATTAAGAACTTGTACTAGCGTCAAGAGCGGATACTCCGTTAACTCCGTTTTACACAACACACATAGAAAAGAGGCGCGCAAAGTTGTCCGTATGCTTGTCGTCGTCACCCTTCTTTTCGCGATTTGTGTGTTACCCAATAACATTATGTGGCTTTGGCTTGATTTTGGAAGCGGAGAGAGCTACTCTAAGTTTTGGGACACGGTTGCATTTACCAACATCATTCTATTTGCAAACAGTGCCGCGAACCCTATCGCTTACACTATCTGCCACGAGAATTTTAGAGAGGAATTTAAGCTGTATTTTACCTGTGATCCGAAAATATTCCAGAGCATGGCAGAAAGTACAATCACTTACACGAGGAGCAGATTGCGAAGTCTAACTGGTCAGGACAAAAGCGTCGGCCAGACCGCGGACTATAGCGATCTACCGGTTATCGACGAAATATTAGTCGTTGATGCAAAAGAGACGGCCATT
>Scl123
ATGGCAACAGTGAAAGATGAGAAATATTCACCTCAGTCCTTAGAGTGCCCTATCTGCGAGAACATCTTCAGCGATCCGAAAATCTTGCAATGTCTTCACTCGTTCTGCCGGAAATGTCTGGAGAGTTACGACGTAATCGGGGCAGGGACCAACTCGATCGTCTGTCCCCTCTGCCGAAAGCTGACTCCAATTCCGTCCGAGGGAGTTCACATTCTCCCGAGCAACTTCCTTCTGACAAACGCGTTGGATCATTTGTCAGTCAAATCAAGCAAAGAGTATACTCTTCACTGCACAAACTGCGAAGACGAAGCAGCGGCGACGTCCCGATGTCTGGAGTGCGCCGAGTTTCTGTGCTCGAACTGCGTTTTGGCTCACCGACGAATACGGGTGACGAAGGACCACCGCATCCTGTCGCTTGACACACTGCAAGCCGACAAACAGACTCTTCATCGTCCCTCTTTCTGCGAACAACATACGGACGAGATGTTCATGTTTTACTGTGTGCCCTGCGACTGTCTAATCTGCCGGGAATGCACAATTCTTGATCATCGAGGACATAAGTATACA
>Scl124
TTACCCCTGAACGCTGTTTTGGAAGCTTTTGGCTCACATTTTCTGGATTACTGTCTGCAGACCGGCTATGATCGGATTCTGAAAGTGCTGGGGAGGAATCTGAGAGATTTTTTATGTAACTTGGACGCGCTCCATGATCATCTCGCTACGATTTACCCAGGTATGGAAGCACCGTCTTTTCGCTGTACCGAGACTCCTGATGGAACACTGCTCCTACACTATTACTCACGGAGACAAGGTTTGGAACACATCGTTATCGGAGTCGTTAAAGCAGTAGCGAATAAAATGCTTGACACCGAGGTGGAAGTGTGTGTGCAGCAAGCGCGATCCGACGATCGCGGACATGTCATATTTGCAATCAGAGAGACAGGCTGCAAAAATGCAACGCAATCAAAACTTGGGCTACAGGCGTTTGATTTAGAAACCATGGTAGATAATCACAGTGCGGAGCTGTCCTCGGATGGCGAAAACATGGACAAGAAGCGGCGAGGAGGGCTCAGTTTGTTGTCATTCTGCAAAGCTTTCCCATTTCACGTGATGTTCGATCATAAACTTAACATCACGCAAACTGGGGTTGCCATGATGCGCCTTCTGAGCAAACGGTTTACAACCGGCAGTGCCTTCTCGTTCACGGAAATTTTCGAACTGTCAAGACCGCGTATGGAATTTTCGTTTGATTCTGTTCTTGCGCACATAAATACAGTTTTTATTGTGACAGTAAAACAGTCCGCGCTGCGATTTGCGGCGGATACAATGTCCAACGAGTCAGACGGTCGAGAAGATCAGAGAATGATCCTTACAAATCCATTACTACGCCTCAAGGGTCAGATGATTTATGTTCCAACGAACGACAGCATTCTATTTTTGTGCTCCCCTCGGGCAAACGACTTAGACAATTTTAAGAACCTGGGTATTTTTTTCAATGATATACCAGTTCACGATGCAACGCGTGACCTCATTTTCATGTCACAGGCAAGAAGAGCCGAGCGAGAATTGGTGGAAAAGTTAGAGGAAACTAGCAACGACCTGAAGAAACTGGAGGTAAAGCTCACGGAAAACAAAAAACGCACAGACGAATTGCTGCATTCTATTCTGCCCCAAGAAGTCGCGGCTAAACTGCGGTTAAATCAACCGGTGCCCGCGGAAAACTACAAGCTGGTTACTATACTTTTCAGCGACATCGTCGGGTTTACAGCGCTATGTTCCGACGACAAAATTGTTCCCATGGACATCGTTCGGATGCTGAACAAGCTTTACACCTACTTTGACATGTTGAGTGGGATGAACGATGTTTACAAG
>Scl125
CCCGTTGAAGCATGGAGGGTAATGATGTCTTTGAAATCCGGCTTGTTATCAGAGGCAACCTGGGCACTAGATACCCTTAACATTCTGCTCTATGACGACAACACGGTGCTGTATTTCATGTTATCCCAACTGCCGGGTCTCTTGGATAACCTTATCGATCACTTCCGACGTTATTTGATTGACATTTTTGATACATTTGTCGAGAGTGAGATCAGCGTTGGTTCGGTGGTTTTACAAATTGCGCGAAAGGAGGAAGACGAAGAAAAGATTGAAAAGTTAAACAGAGCCGCCAAAAATAGTTTTACCGCTCTCTTGATAGCATCCACGTTTGATATTCCGAAAGATGGATTTCAAAGCGGATCCGGCGACTGGCTCATGGGAGGCGGAGACACCACTCGTCATATTCAAACACACCTCGACTTCAAAACGAGACCAGAATACTCGACCAAGGTAATTCATTGCAGAGGAGAAACTGATTGCAGCGAAGATGTAATTCTTTCCGAAACTGAGGAGAATTGTGAAGGGGAAGTAAAAGCTGAGAACGAGAAAACAAGTCGGACTGAAAATGACGATGAGAATTCATCAGTTGAGTGTAAAGATGACAATTGTTGTGCAAACGAAATCAAATGCGGTGGGAATTTTAGTAAACTGAAAACCAATCTATCCTCTCCTGTGGTAGAGGAGGGCGAATCAAAAGCTGACTTTGTTGTTAAAAAGGAGAAAGAACCATCACAGGAGAAATTAAAAACTCGAGAAAATGATAAGTGCAACAGAGTGAGCGAAGTAGAACAGTTTACCGCGCGGTTAAAAAAGGAACTGGACTTAGACCTAGATTCTGACGAGGAGGATACAGAATCGGACGCTTATATTCAATCAGTTGTTAGTAAAATAAACGTGAAACAGGATGCAGTTGTTGAAGAGCAGTCGTGCGGCAAGGAAGATGCACCTTTGTGCTTAAGAACTGAGAGCCAGGACGCCGTGTCGCGGCGCTGCCTTTGTGTGTCTAACATTCTCCGTGGACTTTCCTTTGTTCCGGGAAACGACGCTGAAATGTCGCGCCACGCAGGATTGTTACTAATCGTTGGCCGGCTGTTACTTCTTCATCATAAACACTCCAAACGGGTTCCCTACCGGCATTCCTATCTTCAGGATGAGATCGAGGTGGAGTGTCCAAGCGACGATCGTCACGACTGGTGGTGGTACTGCTTGGAAGGTCTGCGTGAGAACGCTTTGGTGATAACGGCCAATGTAGCCGGCCAGTTGGACTTGTCTCTGTATCCCGAGGCCATCAGTCTTCCTCTGTTGGATGGGCTGCTCCACTGGTTCGTCTGTCCGTCGGCTGCTGCTCAGGATCCAATGCCTACAGCCACTCCAGGTACTTCCCTGTCCCCCAGACAGCTGGTTCTAGAGGCGTTGGCAAAGATGAGCATCCTGGAGTCTAACGTCGACATAATTCTTTCCACTCCGCCGTTGACGCGGGTGGACGAATTGTACACCATGTTGGTTCGACTTGTTGGCGAGAGAGACAATCCAGTGACTCGTGAACTTGCGCTAGTCTTGCTGTCCAACCTGGCACAAGGAGAGAATTCCTTCGTTGGTTTCGGCGACAGCAAGGCGTGCATTTCAATGTTGTTGGAATTTATCGAAGATGCAGCGTCCAGCATGAGCGCATATTCGTCAGGTAGTGCCCTGGCACAGGCCGGCTTTCATTCGGAGAGCTTTTGCGGTACGAGTGTGGACATGTTACGCCGGGCTGCTTCGACGCTAGTGTGCTTGGCACGCATACGCTCAAACCGTGCTCTCTTCTTACCGTTTCAACAGCGGATCTTAAGGCTCTCTGTTTTGCGGGTTCTGGACAGTACAATCACCAATCATTTGGCGGAGATACTCTTCTATTTGTCCAGG
>Scl126
ATGAATTTCACGGGAAACTTAACCACTTCTACAAGTGTAACACCGCGATTACCTTCCCAAGCCAGCACCATTGCTTCGGCGACATTTAACACGATTGTCATGGTGCTAACCATACTTGGAAACTCTCTGGTTTGCCTCAGTATTTATTACTTCCCTCGTCTTCGCAGGCCCACCAATTTCTTAATTGTGTCTCTGGCGGTAAGCGACCTGCTTGTGGGATCTTTGTCGCTCCCATTCAGAATCGCTCAGACGATAAACCAGGAGCATTGGCCAGAAATTCTGGGTCTCGCTGGCTGCCAGTACTGGATTTGGATCGACATGGTATGCTGTGGTGCCTCTATACTGAATCTGACAGGTATCAGCTTTGATCGACTCCTTGCTGTAAAATGGCCGCTAACTTACCACGAGAACATGACCACTAAGCGAGCTACTTTGATTATTATACTTGTCTGGGTCTTCGCATTGATTGTTGCCTGTTTGTCGTTCGTTAAGTGGGGTGGAACTGAAACTATTATCGTAGAACCCCAATGCTCCATAAAAGCTAAGATTTATATCACCATATTGGCCGTGGCTGCGTTCTTCTTCCCGTTAACCGTTCTTGTTTTCAACTACGTTCTGGTTCTAAATATCGCCATTCAACACGCGAGGCAGGTACAGAAAGATAGGGACGCTATCGCCGTGAACTTTTTGTCTGATCAAGACGCCAACGAAGAGACCAGTGGAATCGTCAGCTCACCCGCGTCCAGCAGCAGAGGAATATCAATAGGGAAGCGGAGTAATGAACCGCTAACTGACTCAAAACCGCGACGCTCGTCAGGACTTCAGATCATGAAGCAACTCAAGGCCACCAAAACGTTGGCAATCGTTGTGGGGGTCTTTATTCTCTCATGGTTTCCTTTTTTCGTGATTTTCATCACTTGGCAGTATTGTCAAGATTGTTTCTCAAGATTACCACAAAAACACGTCACCGCTTTAGTCATAGTGTTTGTGAACGTTCTACCAGTGAGCAATTCCGCAGCAAACCCCATTATTTACACGTGCTTTAACAAGGAGTTCCGTACTGCCTTCTTACGTGTTATCTACAAGGTTTTACGCAAATCAGGCAGTGAACTCATGTCAAAGTCAAACGGCCATACCGATACATATAATTCTTGCGCG
>Scl127
ATGGCGATGCAAGTGAAATTCCCGTTTGGGAGGACAGTGAGCATTTTAGTAACTCACGTGGAAGAGGCTTCGGGGAATTTTTTCGTTCAAATCAACGCCGAGGCGGGAAAATTGGATGCACTCATGGTAGAAATAGAAGAAAATGTGCTCTCAGGGAAAGCTAGACCACCCAAAGTTTCAGATATTATGGTCGGCTGCATTTATTTGGCGCAATATAAAGAAGATAATCGATGGTACCGGGCTCGCATCTTACGGGTGAATCCCGCTGATCAACAGTGTGAAGTTTTCTTTTTGGATTATGGAAATACAGATTTCGCGCCCTTAAGTTGCATAAGAATCGCAGAAGAGAAGTTTTGTGACTTGCCGCCCCAGTGTTTCGAATGTGAGCTTGAAGGAGTTGATCTTCGCAGAGAAAGTTTTGACGAAACGGTGACCTGGCTGAACAAGACTATCTTGGAGCAAGAGCTTTATTGTAAGGCCGTTCAGCTGAAGAAACAGAATATCTTAGTTACACAACTTTTCTTCGATGAGAGAGGTACTAAATCCGTCTTCGACGAGATGCAAAGTGGTGGTTTAAGTACTGCTGCTGCCGTTCCCTTGACCAATGGAGATAGCAAATTACCTCAACAACCAAACCTGAGGAGGGAAGTGAAATACAACTCAATCAGTCTCCCCCCTGATTCATACAATGATCTCAGTGTGACTTGGGTGGAAGATCCATCACATTTCTGGTGCCAGCTCTTGGGTAACACAGACCTACTGGAGAAATTAATGGATGATCTTGCCGAGGTCTACACTTATCAGGATCCAGCAACTTTACCTTTACAGTCATGCACTGTGGGATATCCCTGCTGTGCAAAGTTCTATGAAGATGATACATGGTATAGAGGAATAATCACCAATGTCAGTTCGATTGCTACTGGACAGATTGAAGTTAGGTTTGTGGATTATGGCAATACGCAGCAGACGGAGTTGTCAGATGTCAGAGATTTGAAGGATGATTTTCTAAAGATTCCTTGTCAAGCCCTGAACTTTGCCATAGCTGGGGTTGAACCTGCCAGCAAGGATGGGCTTTGGGCTGATGAAGCCAAAGTGTTGTTTGAGAAGTTGATTAAATTTAAACATGTGGTGGGACTTGTAACCAGTGTAGAGAACAGTGGAAAACATAGAGTGAAACTTATAGACACAACCTCAGATAGTGATATGGAACTGAACCAAATTCTCATTGCTGCTAACTTTGGGATTAAGTCAGCAGACTTACCTTGTGCAACCACGTCAGCAGCAACTGCATCTCAGACAACTGTGAAAAAAATGTCTCCACCTGTTTTTGCTCAAGAAAATGTTCCAGTCGGGGTGGAGGAGAAAGCTTTGGTCACCAACATTATCAATCCTTCGAAATTTTACTGTCAGCTGTTTAAAAATGGACCGAAACTAGAGAGTTTGATGCAGGAGGTAAATCGTCACTATGCAAAACTTGGTGCAAATGAAGAACTTCTGTCATCTCCCTCTCCTGGCGATCCATGCTGTGCCCAGTTTTCAGAAGATGGTTGTTGGTATCGTGGTTTGGTATTGGGAACTCAACCAAAGGGTGTCACTGTTCAGTATGTTGACTATGGAAACTCTGAAACACTACCAATCAACAAGATAAAGAAACTAATTCCCAAGTTCTCTGACCTGCCACAACAAGGTATTGAATGCTCCCTGAACCGAATCATGCCCAAATTTGTTTCTGGAGAGCTGAAGTGGAGACATCAGGACTCTCAAAAATTAATTGATTTAGCTTTGGAGAAAGAGGGCATGCTTACAACTATAACTCAGGACAGTAAAGGCATCTGTCGAGTTGAACTTCTTGTAAAAAACAGAAGAGAAAATCAGAATATTAGTGATCAGCTGGTCCTTAGTGGAAATGCAGAGTTTGCAGATGGAGCATTACCTACTTCTGAAAATTGGAACAATCTCAAATCACAAACAATTCCTGCTCCAGATCTGAAAGTTGGCCAATTTGAAGATGTGATTGTCAGTTACATTGAACATCCATGCAACTTTTGGTGTCAGCTACAGAAATCTGCGACAGAGCTTGAGTCATTAATGAGAGAAATCTCTGAAGTTTATGGTTCTGAAGGACAAAGGATTGCCATCTCTAAGCCTGTTTGT
>Scl128
CTCTCTGCGATGGACAAGAACCCGTTTGCTTGGGATAACAGTTCTAGTGATTTAAATTCTAAAACGGTTGGATTATCACTCACGGATGGTAACGGCAAGCCGCTGGACCTAGCAGGGCAACAGTTGGAAATGTTTGTTCCCCGAAATCTCAAGATAAATCCCGTTAAACCCATGGAGCTCAACCACTACGCAGAGGGTGATCCTCCCATGCGCATTCATAAATTCAATCGCTCAAGTATAGAGGCAGCTGTTGCCATAGAGATGAAGTTTTTTCACCCAGATATCAAGTTTATGGTTGCAGTGAGGTACGATAAAAAACCGACTGCAAATCATTACGATTTTGTGCACACTTTTCCGACTCCAACGGAAGCAAAGAAAATGAAGAAACGGCCACACCCATTTACCTATGTGATCCCGCACGTACTGCTCAACCCTCTGCTCATTAGAGGACAAAACGAAAGCAATAATGGTACAGATCTCTCTACTCTGCTGGCCAACGTGACAATAAAGCAGTTCTATTTAGGTGTGAAAGCTATAAACAAAGATGCTTTGAGTAACGCAAACACCAGCTATGCCATGCGAATCTATCTGCCTTCCTGTAAAATGTTTGATGAAGATAAAAACACTTGGACAACAAAAGGCTGTAAG
>Scl129
ATGTGCACAATTCGGTTGACATCAATTTTCTTCGTCGACTGGGAGACTACAAGCAAAGATTTCGTGAAAGGGATAAAGTTCACTTCGACGCAACGAGATATTAAAGTTCATTTGTTTTACAACAAGAAAACACCGAAAAATGAGCTTCCTGGAGATTCGGAATGGATTGTAAAGCATCCAACGCTTACATCTTCCGCCGAGGCGTCTTGGACGGCGCTTTTAACGTACGTGCTTCATTTTTACACGCACACAGCCTGCAACTGTACAAACAACCACTGTAGACTTTGGCCCAAGCGCCATGTTCATACAAAATACAGAGCTCATATCGTATGCGGAGACGAGGGTAGATACGAAGAATTGCAAGCCATTTTGAAATTCAATAAAATCCCTGTGAAAATAATCAACGTTGGCGAACGTACCCTTCTCGACTTGTTTCAATATTCTTGCAGCCACTGCAAAATTATTTTCAAAACTAAGAAAGAAGCTGAGACCCATGACCAGAGCAAGCACAATTTTCTGTGCACGAACGCGAAATGCGAAAAAAGCAAGCGAACAAACGGCTTCTTTGCAAAGAGGGAATTGGAAGAGCATCTTGCTCGCCAGCAGTGCTGCGAATTCTGCCCGGAGAAAATATTCTGCTCGCCCAAAAAACTAGAGGAACACATGGGGAAAACCCATAGGAAGTGCGACTGCAGCTGCGAGGAGTACTTCGAAACGAGGGATGGATATCTTGAGCATTTTTATAGTAATTTGCCTCTTCCGTGTCTCGAAGAGCCGGGTTGTTCCGAGCGGTTTCCGAACATTGAATTTCAAGCTTTCCACCACAAGTCTGTTCACGGGGCAACCTATCCTTACTATTGTATGGCTTGCTACAAAAAGAAGTACTTGGTCTGTCTCAAAACTGCCGAAGAATTATTGAACCACGTGGAGGATGAGAAACATAGCGACGAAGAGTTTTCTTTTGCGCAAATTCCTCTTCATATTGCATTGCAG
>Scl130
GTGGGTTTTTCCATGCTGGTCGTGTCCTTTCTCTGCTGTGTGTACTATAATGTCATCATCGCATGGTGTTTGTACTACATGTTTAAGTCGTTTGCCAGCATGGTTCCGTGGGCAACATGCAATAACTGGTGGAACACACCCAGCTGCTCACGCGCGAAGAAAACGAGTAATGGTGTCACTGAAAATGGCGGTATTCCTGGCAACACAACGAGCAACAATACAGAGCTCCTTTACAACGCTTCTTGTATTAACCAAACCTTTCCAGTTTTTGGAAACTTGACTGGCGGGAACATGAATGTTATGAATGCTTCCGTGCCGTGTTTTAACACGACCCTCAATGCCACTGTAAATGCTACTACTACTACACTCACAAGAGTTTCTGTCATGGATAGCAATTCTCCCAGCAAAGAATTCTGGGAAAGATATGTCCTTCGAATTACTGACGGCATCGGAGACCCCGGTTCGATGCGCGTCGAGCTGTTGGTGGCACTCATCGTGGCCTGGATTCTGGTGTATTTTTGTCTGTGGAAGGGGATAAAGTCCTCGGGGAAGGTGGTCTATTTCACCGCTACTTTCCCTTATGTGGTGCTTGTAATCTTGCTCATCCGCGGGGTTACCTTGCCTGGTGCATCGAAGGGCATCGAATTCTATTTGAAGCCCGATTTCAAGAAGCTGGGCGATGCCTCCGTCTGGGCTAAAGCTGCCACGCAAATATTTTATTCCCTTGGAATCGGATTTGGTTCGCTCATTACTATGGGGAGTTTCAACCAGTTTCACAACAACTGTTTC
>Scl131
ATGGCGAACCGAAAGAGTTTATTCCTAACGTACGTTATTTGGCTTCTATGGGGATGGTTCGGTCTGCATCACTTATATCTGGGTCGAGATATCCAAGCATTTATCTGGTGGTCAACAATCGGAGGTGTATTTGGCCTGGGATGGTTTCGCGACCTTTGGCGTATTCCAGAATATGTTGACGATGCTAACGAAGAACCTTATTTCGTTGAGACACTCAAAAGAAAGATACAGCTTAGGAGAGAACCAGCTTTTAGTGTGACAAGGTTTTCAGGACAAATGCTTGTAGGCTATTTTTACGGCATATTAGTTCGAATGGCGATTCCCGAGGAGGCGAAGTGGCTTCCAGCACTGTTGGTACCTTTTGGGGTTGCTGTTGGTGTTTATCTCGTTGGAAACATTGGTCGAGAGAGAGGAGATTTCAAATACCCTTTGGTGGGAGCTTTTATTGCTAATATAGCTTTGACATATCTCACAGGGGAAGAGGCTGGTGCAATGTACGTGGCACTAGTTGCTGCCATCTTTTTCCAAAACTACCGCCAGTTCAGAAAGGAGAAAGCGCAGGGCAAGACGTTGTGCAAACGAATACAATACTTAGCGATTGGCGGTTTCATTATTTGTTCCCTTTGGGGTTCGTTCCTTTATTTTAATGCACAAGTCACAACGGAAGATGGAGAAACTGTCAAGTTACGTGATGCTATAAATCACTTCTTCAATTCACCGGTGTGGCTCGAGTTCAAGGAAGTAATCTGGGGTCTGTATGAAGAAGGTCAAAAGAACGGGTGGGACAATTTCTACGACGAGTTTGTTAAAGCTTTGGATCCCAGGGGAGAAAAGAACGCTTATCGTGTCCTTGGACTAACAGAAGATGCAACTCAAGAGGAAATAAAACGAAGATACAAGAAACTTGCAGTAAAGTGGCATCCGGACAGAAATCTAAACAATAAAGAGGAAGCCCAGCAAAAATTCATGGAAATTCAAGAAGCTTACGAAATTCTTTCGAAACTCAAAACAAGAAGGGCTTCTAAAAACACAAGAATAAGAAGCGAATTCGAGAACCGTGGTCATGACGAATTC
>Scl132
ATGGCGGCGCATCGACGGTTCAATATCCCTCTGCATTCCAACGATGCATTGAAAACTATGAACGATCTGCGAAGAAAAGGTGAACTATGCGACGTAGTTCTCCATGTCGACGGTCGACAATTTCCCGCGCACAGAATTGTTCTCGCTGGAGCCAGTTCTTACTTACGAGCCATGTTTACAAATGGTATGTTGGAAAGTGGCATGAAAGACATTAAACTACAAGGCGTTGAAGCGAGTGTAATGGAGGGATTACTCGATTTTGCTTATACAGGAGCCATCGATATCAGTGTGGAGAACGTACAGGCGCTTTTATCTGCCGCTTCGTTGTTAAACCTGCAGAGCCTGAGAACAGTTTGTTGTGGTTTTCTTCAGACACACCTAGATGCTACGAACTGTCTCGGTATCCGAGCATTTGCAGATCTCTATTCGTGTTCAGAACTTGAAGAAGCTGCTTATCGATTTGTACGTCAACACTTCCTGGATGTAGCGAAAGGTGAAGAATTTTTACAAATGCCAAAACAAGCCTTGAGGAATCTTCTTCGCGAAGACCTACTTCAGGTTCGTTCTGAGAATCAAGTGTTTGAGGCAGTGGAGGCGTGGATTTTACACGATTTCTGTCGACGGAAGGATTATGCTGTGGAGCTCTTAAGTCACGTTAGGCTTCCTTTGCTAAGTCTCGAATTTCTCGAAGCCCGAGTGTTTCCATCAAAAATTATCAAGAACAATGCGGATTGTCAGCTCTTATTGGCCAAAGTTCTAAACGAGAGCGCTCGTAATTTGCCTCGTTACATGACACTACCTCGAGCTCAACCGCAAGCCGTGTATGTAATAGGCGGACGAAATGGTATTGATTGTCAGCTTTCAAGTTTAGAGAGATATGATACATTGACAAACCAATGGATCATGCTGCAGAACATGAAATATCCAAGAACTGCAGTTGGGGCTTGTAGCCTGAACGGAATTCTTTATGTGGTAGGGGGTGAGTGTGCCGTTAGTGCTCCTCATGATGACACTATGTATGTGCGACATGCAGAATGCTATGATCCGGCAGTGAATCAGTGGATTTCACTTGCTGACATTGCCATTCAGAGGTCATTTATTGCAGTGACGGCATTGAATGGTTATGTTTATGCTCTGGGAGGTGAAGACAGAACATGCAGTTATAACTATGTAGAACGATATGACCCAAAAACAGATCACTGGAGTACAGTTCAGTGTATGCGAAGGAAGAGATCTGGTGCAGGAGTTGCTGTTTGTGAT
>Scl133
AAATTATCCAGTCAACCTACTGAACATTCAGAATCATTCCATCCTTGGTCAGATACCTTTCATGAGCAGTGGGTGTGGAGCAGTGAGGATAAATCGCCTTCAGTGTACCTCTGCCTAAACAATAAGTTAGCTTGCTTCTACATTGACCCAGTCATTGAGAGCACTGGAACAGCAGGCGTCCGTGGCACAAAGGCCTTCACACATGGGCAGCATTACTGGGAAGTTAAGCTGAGTTCTGTGTTTGGCACATCAATGATGATTGGCGTGGGCACAAAAGAGGCTTTGCTTCAAACAGCAGACTTTGAATTTGTAGATTTGATTGGCAGGGATGATCAGAGTTGGGGGTTATCATATAAAGGCAAGATTTGGCACAATGGTCAGTATAGAGGTTACTGTGAGCCATTTTATGATTCAACTGTGATTGGTGTTCTTCTTGATATGGATGCAGGAACTCTCTCTTACTTCAAAAATGGAAGGTCTTTAGGACTTGCTTTTACTGGCTTGTGTAACAAAGCATCAGAGCTCTACCCAATCATTTCATCTACATCAACACTCTCCGAGATAGAACTGTGTGACAGCACCTGTAGATATGCCTCACTGCAGGATCAGTGCAGAATGACCATAGCAAAGCTTGTTGGTAAAGACCAAATAGATTATCTTCCACTTCCTAGAGGAATCTGCCAGTCTCTAAAAGGCATT
>Scl134
ATGGATTCCTCTCTTATTAAGGATTATAAGTCCTTCAAGGCTAGAAGTATGAAGCAACCTACTGTCGAATCGAAAAAGGCGAAACCATCAGGTGGAGAACACAAGTCAAAACCCAAAGTTCCGAAGAGTAGTTATTTGCCAAAGGAATTGTTACAACCGAAGAAACCAGCCAGCCCTTCTCCTGATTATAAATCACATGCTTTCAGAAGCAAGCACAAGTTCGCTGTGCTCGCGGCTATCGTGGACTTTATGAAACAGCGTCATCTTCAAAGAAAGTTTGATCCGTTGAGTTTGGACGAGATACTCGATCAAATTAAGTACACTGACATCAACCAAGGCGACAAAGCTTGGTTGGGCAATGAAGCCTTGAAAGAAAACTCTAAACTCATTCATAAAGATGGTAAGTTTGTTTTCAAACCGAAGTATCACATAAAGGACAAAAAGCAGCTTCTGAGGCTTTTAGAGCGGCATGAAGATTCGGGTTCTGGCGGAATTCTTCTCGACGACATAAGAGAAAGTTTGCCGGATGCTGATGAAGTCATAAAGTCAGTTGGACGTCGGATCATGTTCATTACGCGCTCAACGGACAAAAAGGTTATACTCTTCTTTAAGAATGACCAGCATCAACTTAAAGTTGATGAGGAATTCCAGAAGCACTGGCGAGGAGTCTCTGTGGAAGGAATCGGTGAAAATGACATTGAGAAGTACCTGATAAATGCTGGGATCACGACAATGCAGGATTCGGGAATCAGGAGGCCACAACAGGCACAACAGAAGAGGAAAACAAACAGGAAACGAAATTTCAAGAAACTGAACACTCATTTAGATGAGAGTACCTTGAAGGATTATTCAGAAAAC
>Scl135
ATGAGCTCATCTCCGTACAACTGGCAGTCTGAGAAAACCTCTGTACAGGATGCCATCTCCTTCCTCTTTAACAACGAAGTATTGAGCGACGTACATTTTATGGTAGGGAAAGGCACTCAGAGGCGACGAATTCCTGCCCACAAGTTTGTACTTGCTGTAAGAAGCGCTGTTTTTGATGCTATGTTTAATGGTGGAATGTCAACAGAGTCAGACGAAGTTGAAGTACCCGACGTTGAATATTCAGCTTTCCAATCCTTGCTTCGATTTCTTTATACTGACGAGGTACAAATTGGACCCGAAACAGTAATGACGACTCTTTACACAGCCAAGAAGTACGCGGTGCCGACTCTGGAAAACGCCTGCGTAGATTTCTTAAAGAAGAATTTAAATCCTGATAACGCTTTTATGTTGTTGAGCCAAGCAAGACTGTTTGATGAACCCCAATTAGCAGCTCTTTGCCTCGATTGTATTGACAAGCACACTCCAGAGGCGATTGCAGCGGAAGGCTTTACTGATATTGATTTTGAAACGTTTTGTGTTGTTTTGGAAAGGGACACTTTGTCCATCCGCGAAAACCTTTTGTTCGCTGCAGCTTTGAGGTGGGCCGAACACGAGTGTCAGCGTAGACGATTACCCACCACTCCAGAAAACAAA
>Scl136
ATGGCTGGTTTTGACCAAGCAGGACTGCCGGGACCAGAGTTTATTACACAACGACTAACTGCTGCTCAAGATTTCGAAACTGTCAACTTTATCGAGAATTTTCAACAGGAAAATAGTATCATGCTGCCTTCTCTGCAACCTGCTTTGCCCTTTCTAGACCTTCATGATGTTCGCAGGTTACAGTTCAATAGTTTTGTGATGGAAAACTTGCGTGAAAAATTGCTTGATCAAGTGAAGCTTTTGGAAGTGGACAAACTGAAGAGTTTGCTTGATCAGTGCTTTCCGTTCATCCACGTGGCTCATCTCCGGCCAGTCGTGATGGAAGTCATGAAATATCTTCCAAAAGTCCCTGATGAATGCCTTGAGCAACTGGCAAATGACACTAAGCTGTACCAAGATTGTGCAATTGAGGTGAAAAGGCAGATCTGGATCAAGCATCATGCATTGTTTGGGGATGCAGTTGGTCCCCTTTTGAACCAATATGTAGAGGAAAAGTACAATGTTCTTTTCTCCACAGAACCTTTGAATTCTCACACATTCTTTTCAGTTCCATCCAAAACAAGGCGACAAAATCCAGTTGTACAAAACTTGGCTAAGATGATTGGAAAATCTCTTGAACTGTACAACCTAGTGCTACAATTTTTGAGAACATTATTTTTAAGAACCAAAGAAGTTCATTACTGCACTCTTAGGTCAGAGTTACTGATGGCAGTGCATGATCTTGAAATTAAAGACATTAAGGACATTGATCCATGCCATAAATTTACATGGTGTCTTGATGCCTGTATTCGAGAAAAAGTGATAGAAGGAAAAAGGACAAAGGAATTGCAAGGATTCTTGGATCATGCAAAGCATAGTGAAGAACAGGTTCTT
>Scl137
ATGGATGTCGCAGGAGCATTTATGGGCTGGGATGGTTCATCTCCTTATTCGCCTCTGTCGCATAGTGACCATGTTCTGGAAACAATGAACAAACACAGAAAAGATTGCCTTAAGCTGTGTGATGTTGTTCTTAAAATTGGAGACGAACATATTCCAACTCACAGGGCGGTATTGGCAGCCTGCAGTTCGTACTTCTACGCCATGTTTACGAGCGATCTGGTTGAGAGCCGACAAAAAGTTATTACTATGAAAGATATAGAAGCTTCTGTGATCCAAATGTTAGTGGATTTTGCTTACACAGGAAAGCTTGATGTCAATGTCGAAAATGTGCAAACCATATTGTCAACGGCATCGTTGGTGCAATTTCACGAAGTGCGAGATTTATGCTGTCAATTTTTGGAAACACAGTTAGATCCTTCGAACTGCTTGGGAATTAGGAAATTTACTGAAACTCATGGCTGTACAAATTTCCTTGAAGTTGTGGACAATTATGTGTTGAAAAATTTTCGGGAGGTTATGAAATCAGAGGAATCTGCTTTGCTACCGTGTGAGTTACTGGTGAAAGTGATCTCAAGCGATGACTTGAACATTATTGCTGAGGAAGAAGTGTATGAAGCGGTAATGTCTTGGGTTAAACATGACTTAAACAATCGAGTGAAACAACTTCCTCATTTGATCGAGTTCGTTCGAATGCCTTTGATTTCAAAACATTACCTTCTGGACCGAATCGATGCAGACAACTTGATACGATCGAATTTGAAATGTAGAGACTTACTGGATGAAGCGAAAAACTACCATCTGATTCCTGAACAGCGAGGACTGTTTCGCACAGATCGTATGAAACCCAGAAAATCTATGATGGGAACATTATATGCAGTTGGGGGAAAAGAAGCCGGGGAAACTATTTCAAATACTGTGGAGTGTTAT
>Scl138
ACAAGCGACAACCTGAAGCAAATTGAGACTACAAGACATGGTCTAACCAAAGAGAGACAGGACACAGCCGACATCATCAACACGCAAGTGCTCTCGGGTCTCAATTCATCATTCACCTTCAGTCTTGGTTGCAAGGAAGGTATAGAAGAACCAATTCCTCGAAGATGGTCCGATGTAAGTCTTGAAACGTACTCATCGAGATCTCCGCCTTTGCATGGCAAACCTCCAGATTACTCTCCTAGAGCGTCCGGTAGGAGCCATTCCGAAAGTGAAGTCGTTTCATCAGGCTCCAGTCTGAACGGAAGGCAGCAAATTTTACGCAGAAATGTCCCAGAAGGATGTTTAGGATCTAAGCCAAAACTTGCAGACCTTCAAGAAAGTATTCTTCAACTGTTGCAAATGCATGAAGCGCTGACACCCTTGCAGATTGTCGAAGCTTTAGGCCGTGGGACACGGGATGAGATGTACGAAGCCCTGTGTGCACTCCATACTAAGGAACGTGTCAGAGCTTTTCAAGCCAATGGAACTACAGTGTGGGCTTTGGTTTCGCAGCCTACCTGTGATTGGCGAGCAAGTCCGGGGGTCATTGGCGGCGAGAGAAACAAGAAGCCTTTTGGACGAGGTTCTTACGAAGAGCTCGGCGGAGTACCCCGAAGGAATTTTTCTGCTCTTGGATACGATAGTAGACCAAAGAAGGCTCCACGTGCCATCGATGGCCAGAAGGTATGGATGCGTTCTAATGGACACATTCCTACGACAGTTGAAAAGAATTCTTGGACTTATTGCAGATTGTGCAAATTCTCGTTTGCCTCGGAATCACAATATGAAGAGCACCTTCGCAGCACGAAGCATCAAAACAAAGTGGCCAAGTTCAGTCCAATTTCCTACAAGAAGTATTGCGAGTACTGCAACGTGCACCTGAATTCGGAGTCGCAAGCCAACGAGCACTTCAATAGTGCTAGACACGAACAGACTGTGGCCAAGTCACAAAAAGCACCGCCACAGCAACATCTGCCACTTATCAAAGCACCCAAGGAATTTGTGATGGAGCAGTTTACGCGCACCCAGCCGTTTAACTACCACATAGAGTTGTACAGCAAAGCCATGTTGACCAATGGAGTTTGCTTTCTACCCACTGGAACGGGGAAAACACTGGTTGCTGCTCAGGTCATTGCACACATGCTGAAATTAAACCCATCTCGACAAGTGGTGTTTCTGGTTGATCGGGTCCTCCTCGTCCTCCAACAAAGCGACTGCCTTAGAAAGGAACTGGGGCATATTAGAGTAGCAGACGAGCGAGGGTCTTTTGAAAGCACCAGGCCTATCCGCATTGGAGCGGTCTGTGGTGAAATGAGGAAACTGGAGGGAAATGCACGCATATACGAGCAGGACGTGCTGATCATCACAGCTGACTGCTATCGGAATCATCTGAATAATGGCACCCTTCGCTTTGATGACGTGTCCTTGATTGTGTTGGATGAAGCACATCATTGCAACAAGGATCATCCCTACAACGTCATAATTCGGGACTTTTATCTCCAGGAAGATGTCCATTTGGGGCATCGACCCAAGATCCTTGGACTGACAGCATCTCCAGCTGGGGAAACCTCTTTGGAAAAAACGACCAAGAGATTACAAAGGCTACTAGGAAACCTGGGGGACGCGGAGCTGTTGGTCGTGACGAGAAACGGGCAAGAACTCGAAGAAAAGACCAACAGAGCAACCCCTGACTGTATTTCTGCTTCGTACACCACTCATGAGCGCGATCTCTTGGACATTCTCGTGAAATATGTCACTAAAGCGTTCAACCTGACCGTTCGTTTGAGCGACATGAAGGACTACAAAGATATTTTTCAACCCTCATCTGGAGGCCCATTCAGCATCGATGATATCTACCCAGTTCTTGGTGTCATTGACAATATTTTACAGTCACAACCCGAGGCTAACGCTTTGAACGCCTTGCTTCACTTCCAGCTGCTCTGTGAGGCTGTGTGTACGCTGCAGGAGTGCGGTTATCAAATAGCGTTGTACCAGATGACTGAGCTTGCACAAGAGGCGTGTCCTCACGGATTCCATTGGGCAGAAAGTATGGGTCTTCCATGCGGCGAAGTCAGAGCTTATTTGGAGCTATATCTCAGACAA
>Scl139
ATGGTAAGCCCTTCTTATGGCCAACAAGTCGCTCCTCTTCGCGGTAGACCAACGATATTCGGTAATGTATACGAAAAAAATGTTGTGTTTCTTCTCGACACCTCTGGTTCCATGTACCACAGTATGGATGTTGTCAAAGAACACTTACTCGAAGTTCTCTTCGCGCGGGCGATTTCTGGTAGAGATACTATGTTCAACATCATTGAATTTAACGAAGAAGTAAACAAATGGGCGGACAGATTAGTGACATGTACTCCGCGTACTGTGAGTGTTGTTAGCGAATGGATCCACGAACTGAAATGCGGAACATCAACAAACACCATGGAAGCCTTGATTGAAGCTTATGGTGATGATGGAATGGATGCTATCTATTTAGTCACTGATGGCCTACCTGACCAGAGCCCTCCGGTTATAATAGAAAACGTCCGTCGCCTGCACAAAGGTCGGCCAATACACGCGATATATCTCACTGGTACTCACTCTGATCCAGCAGCAAAGGAATTCCTTGAAGAGTTGGCTAAAATCACTAAGGGTTCCTTTCACTGCATAAGCCTCACCCTCTATGGTAGGATACAGAAGGTCACGCCGATCTTCAATCAGAAGACTGAATTTATGAGGCATTACAATGGTGAATTCTTATCCCCCAACCTTACCTCATTGTTCAGTAGCAACACTACCCCTCACGGTCCTACCTCAGCACCCCCCGCATCAGGGTTTGTCCCCAGGATATATGATCCAGGGACTCCTGTCACTCTCCTCAAGGCACCTCATGGAAGTGTTCCTATTCCTTATGTCTCATGGAGTAAGTATGATCAGGACAGAGGGACATCACAGGTCCTGCAGTATGCTGATGCGGTACTGGCCTCGCGAGGGCTGTCAAAAGACAGCGATAAAGCCATTGGTAACACTAGTGTACCAGTGGCTGCCAGTGTAATGAAGGGAATGAAGATACTGGCAAAGAAAGATTCAGATGGTCTTTTCTACATGGCATCTGTCAAAGAACAG
>Scl140
ATGGCGGATGAGAAAAAAACTCTTGTAGGAAACACTGTCCGTTCTGCTTCTTATAATGTTATTGTGCAGGTTACGTTTAGGATACTCACCTTTATAATGAATGGGATCCTCTTACGTTACACTACGAAAGATATGATCGGAGTTGTGAACGTGCGACTGATGCTCCTCAATCAAACTATCGTCTTCGTTGCCCGTGAGGCTTTCCGAAAAGCGTGTCTCAGCAAGTCAGCGGATAAAAGATGGGCCCAAGTCATTAACCTTCTCTGGTGTGTGTTTCCTCTTGGAGTCGTATTGTCCATCATTCTTGGTCATGTGTGGTTGTACTATCTGGAGATTCCTGATCCGGTGAAAATTCCAAACTACCCGTTAGCAGTGATGGTTTTTGCAGCTAGCGGGTCAATCGAACTTTTGTCAGAGCAGCTATGGGTTATTGCTCAAGCGTTTGTATTTTTGCGCCTCAAAGTTGTCGTAGAAGGCATTGCAAACTTTGCTCGATGTGTTATTACTCTGGGACTGGTGGTTTTTGTACCAGACCTTGGGATCATTGCATTTTGTTTTGCACAAACGGCATTCTCAGTTTTAGTAATGGTTTTGTATTACGTGTATTTCGTATACTACATCAAAACTGCCCCCAAGGATCAAAATAATGAAGAAAGCGACTTTCCTCTTAGATCATTGCGAGACTTTTTCCCAAGAACTGTATCAGGGAAGAGTTTTATCAGTGGAGCACTGGCGCATCTTACGTGGAGCTTTTTTAAACAATCCTTCCTGAAGAAGATTTTGACTGAAGGCGAACGTTACATTATGACACTGTTCAAGGTTTTGACATTTTCTCAACAAGGAATTTATGATGTGATTAACAATCTTGGTTCTCTGGTTGCCAGATGTGTCTTTATGCCAATAGAGGAGAGTTATTACACATTTTTTGCATACACTTTGGAGAGAGGAAGCTCTGCCCATAAGCAAACGCCTCAGTCAACAAAAATGGCTTCAGATACACTGGAGGTTGTTCTAAAGTTTGTTGTTTTAGTTGGATTGACGTTTTTGGTATTTGGCTACAGCTATTCTTTTCTTCTGCTTGATATCTATGGAGGAAAGACTCTGAGCAGCGGAGAA
>Scl141
TTTGCAGGTTCTCCAATTTTACCAGTCTCAGCTAAGCCTGGCGGACCTGACTCCCCAGATTTTGAACCTGTTGGAACACAGATGCTAGTTGATTTACTCTCATCCTTGTCATACCTTCCTAACAGAGATCCTTCTGGACCACTGGTATTTGCTGTTGACCACTGCTTCTCCATTCGCGGTCAAGGCACCGTGATGACAGGTACTATTCTTAGTGGAAGTCTCAAAGTTAATGATACAATTGAGATCCCCTCGCTCAAGATCACCAAGAAGGTCAAATCCATGCAAATGTTCAAGGCTCCTGTCACAGAAGCTTCACAAGGTGATAGAGTGGGCATCTGCGTCACCCAATTTGATCCAAAGCTGTTGGAGAGAGGCCTAGTTTGTAGTCCTAGCACAGTACCCACTGTTTTTGCTGCAGTTGTTTCAGTTAAACCAATATCATACTACAAAGGAACCATCACTTCAAAATCAAAGTTTCACATAACAATTGGTCATGAAACTGTGATGGGTACACTACAAGTGTTTGGCCTTCCTCCTGGCCAATCAATGGATCCCACTGTACAAGAAGCCTTTGATATCTCTAGAGAGTACGTCTTTCAAGAAGATGTAGTAGATCAGTCAAAGAAAAGTTTAAGCACAGGTGGTAGTGAAAATTCAGGTCCAGAAACCAAGCCTGTTTCACATCATCAGTGGCTTTTCATTGAGTTTGAAAAACCTGTGACATGCCCAGAACATTCTCTTGTGATTGGCTCACGTCTTGATTCTGATATTCATCTTAACGTCTGCAGAATAGCTTTTCATGGAAGATTATTACTCCCAGTGACTGAGAAGAACTTTAAGGAAACCCTCTTACCTCAACTTAAGATTTACAAGATCAAGGCGAAGCAAGGTGTTGTTGAGAGAATGGCAGATGAATATTCTGTCATTGCTCATTCTTTGTTTAAGAAAGAAACAAACATTCAGAATTTTGTGGGTATGAAAGTGACCCTGTCGACTGGGGAACAAGGAATGATTGAAGGTGGTTTTGGTCAAAGTGGTAAGGTCAAGATCAGAATTGCTACAGGCTTGTCTCCTGATACTGTTTCGAAACTTTCTTCTGGTGGAAAGAAAAAAGGTGGTGGGAAAAATAAAGGAACCACTTCCGAAACTCCAAATGAGGAAACAAATTCTTCAGAGCAAGTGGCAAAACCTATCAAAGTAACACTGGAGTTTAAGCGATACAATTATGATCCAAAAAAGAAAATGATTCAG
>Scl142
ATGAGGGTAGATTGCATAAATACTTCGCCCACTTCACAAGCAGCTTTCGTCTGCGAACATTTTCCGTCGATCTCATGTAAGCCAGTTCAAGTCCCTGAAGAGAAGCGGGGAGGAAATGAAGAAAAATTCAAAGCCTTTGTTTTACCACTTCACAAGCGCTTCAGAGGTTTAAATCTGGTAATGGCCATTGCAGTTGCTACTGTAATTTACCAGCTGGAGTGTACAGTAACATGCCTTCTGTTCTGTCTCGTAATTCCATTTTTGCTGGTCGGATTAGCGATTTTAAAATTAGCAAAATACATCGTGGAAGGTTACATCGCTTTCAAATGGAATTGCATCCCTTTTCGCGAAGATGACGCCGTTTGGCAGCAAGACCGCGAGACAAACCGTCATATCATCAACGCACTCATGATCGTTGAAGGTTTGCCGGACATCGAGAAACTCCGCCGAATTATTTACGAACGGCTCGTTTACGGAAAAGATGAAAAGGGTGAACGAATTTGCCCACGGCTAACGCAAGTTATACAAAAACATTTCGGATATTTCGTTTGGAAGGAAGATGAGAATTTCAAAATGGAAAATCAGGTTTTGAATTGGAAAGGAGATAATCCAAAGTCTACGCAAGATCTGGAAGAAGTTGTATCTGAACTCTGTTCGAGTTCTTTACCTCAAAACCTGTCTCCCTGGCAATTTATTGTAGTGCCGATAGAAGAGGAAGATAGCTTTGGCCTGTTACTTCGTGTTCATCACAGTGTTGCTGATGGAGTTGCTTTGACGAGAGTGTTTGTGAAAAATCTTTACGATGTACCACCACAAGAAACTGAACCAAAGAAGTTCTCCACGAAACAAAGATTTTACATGTGGTGTAAAGCTATCCTGGTTGGTCCACTGACGGTACTCATGAAGTTTTTTTCCAGAGCAGATCACTCTTGTATTCACGGCCAGGACCTTTCCGGTAAGAAATTTGTTGCTTGGTCCAAGAACATGGACTTGTCGCTGGTCAAACGAGTCAAAACTGTGGCTGGTACTACCGTAAATGACGTCATGGTATCTTGTTTGGCAGGGGCTTTGAATGATTACCTTCACAGTCAACCTAAGAGTGATTCGGTAAAACTTGACGATATGTGGGCTTCAGTGCCGGTAGACATTCGGGCATCATCACAATCAGTCAAGCTCAAGAATAAATTTGCACTGGTGTTTCTACGGCTCCCGATCGTGGCCAAAAACGCATTGGACAGACTCCTTGCGACCAAACAACGCATGGATATTATCAAGGCATCTGCCGAACCTCTGGTGACAGCGACAACAGTACAGATGTTAATGATGTTGCCTGAATGTGTCTCCAAGCCTCTCATAGATTTCTTTTCCAGGAAGATGTCGTGTGTCCTAAGCAATGTACCCGGACCTCAGCACACTTTACACCTGGGAGGTCAGAAAATTACTCAGGGAATTTTCTGGGTCCCCATGAGAGCAAATATTGGCGTGGGGTTGTCAATATTTAGCTACAACGGCGGAATTCGTGTCGGGGTTTATGCAGATGAATGTGTCATTTCAGATCCCAGAGAAGTAGTACAGGGATTTGAGAAAAATTTTTGTAAATTAGTGAATGAGTTAAATATAAATGACAACAACGAACCA
>Scl143
AAAATCATCATACAGAAAGTTCTGAGAACAGTCATGTATGTTTGCTATGAGCACCTTCCTGAAGAGTTTGCAGATGAGAATGCCTTCTACTTTTTACGGAATACAACCGGTCCTGTTTCTCTGCCATCAACACTCGAGGAAGCAGAAGAAATGCTTCCTCCTCTATTTGAGTTTGGATCACATAATGGACCCTCACTACAGATGTTGGAGCACCTTTTAACACTGGTGTATATGCCTCTTCTGTCGCACAATGGTCAGCGGAATGAGTCTTCTTCAGATAATGGGAGTCATAAGAGTAGTGCTCAGATTGGTGATGAACAGAGTTCAGAGGAAGGCCGATCAAGGGTTATCTTAAGAGATGAATTCCTTATGAACATGCAGAAATTTTCATCTCATATCAGCAGGACAATCCATCAGTTGGAGGGTGACATTCGTCTGGAAATGCCTGATGTCATTCTGGGCGATGACATTGCAGAGATGGCAAAAGACTTGGAACTAGTAACAATGCTGGAAGAAACACTGCACAACTGGGAAGTGACAATTTCATCAGCATTAGAGGTCCAGCTAAAGAAAACACCACAGGGAAATGGGCCCTTGGCTGAGATTGATTTTTGGAGAGAGAGAAATGCTACAGTTAGTGCTATTACAGAGCAGCTCAAACTGCCAACTGTTAACAAAGTTGTTGCTCTCTTAACAAACCTTCACTCTGAAAGCCTTGCTAGTTTTGAGTATCATCGAGCAGAACTCACAAAATATTACACAGAAGCTAAAGACAATGTGCGATTTCTTTCTACCCTTGAAAGGCATTTTAAAAACCTGGCACATGGTGCAAGTTTTAATATAGTCCTTGAAACAATACCTTCTATGATGAATGCTTTGAGGATGGTGTGGATTATTTCACGACATTACAACAGAGATGAGAGAATGGTGCCTTTAATGGAAAGAATTGCATGGGAACTTAGTGAGCGGGTGGCCAAGATTGTCAATGTTCGCACTATTTTC
>Scl144
ATGGCGACTACGTCAACTTCGTCGACTCATGAAGTTATTGTGGAAAACCCAAGAAACAGCGAAACAAACGCTAATGAAAATTCAAGATTTCGAGGAGTAATAGATACGTTTCTTGAAGTCTGTTATAAACTCGATATAGTTCTATGCTGCGGCTTACATTTTTGTGCACGTTGTTTCCGTCCTCGAGTTCGGCTTCGCCAGTCAATTTTCACCCGAATGTCGTACATTGGACTTCTACTAGGAGCTTGCTTGCTATGTTGCTTTTTGCTGACACCAAGAACAAGACACATTCTTGGCGATGACTTTTGCCAAACTGTCTCCTATTTTTTCTGTGACACATTACTTAGCTACGCCTCTGTGTACAGGGTTCTTTTTATCTTAGCCATCTTCTACTTAATCCAGAGCTTGGCTTTATATGGGGTGTCATCGAGTCGTGATAGCCGAGCACGGATCAACAATGGCTTTTGGGGAGTGAAAATTTTGATTTTATCTTTATTAACGTTTTCATTTTTGCTTATACCGCATTCGGAATACACTGGTGAAGTGTGGACATTCTTTGGCTTAAACGGAGGGTTTGCTTTTATCATTTTGCAATTTGTGCTGTTAATTGACTTTGTACATGGGTGGAATGTCAGCTGCGTGGAGAGGCTCGAAGCCTCAACATCTTACGCACAGTTGAACTTATGGTATATGGTTCTGTGGATACCCACCATAACACTTTACGCAATCTCTATTATGTCAATCGTATCCTTCTATATTCTCTACGCATGGGCACCCGGCTGCCATAATAACATGTTTTTCATAACGTTTAATGTTTATCTCTGTGTAGCTGCCACTTATATTTCTGTTAATCCTGTTGTTCAAGAAGCACGCCCGCGTTCGGGACTCCTACAAGCAGCGGTCGCCACCGCTTACAATACCTTCATCACGTGGTTAGCGTTGTCAAATGAACCCGATGAAGTTTGTAACCCATCACGTGACTATCTCTTCCCTGGGACTCCATTCAGTAATATTCAAATACTGTTAAGTCTAGGATTCATGTTCTTTGTATTAATCTACGCTTGTTTACGCGACGTTCGCGCTCCGCAGTACGGCAAACTTCAATCAGGACATTCTACACGCACGCAAACACACGAAACTCGCGAGGTACCCAGTACAGAAGAAACCATGGTGCGTGTCGGCGTTTTCGAGGAAGGCGGTTGCGTTTTTGACGATGAGCATGACGGCGTGGCCTACAGTTATTCGTTTTTCCAAGTGCTTTTTTGTCTGGCTGCTCTTTATTCCATGATGACATTAACTAGCTGGTACCGGCCAGAAGAGGCTCAACATTTCAGTGTCAAGTTAGTTTGCGGATGGGGAGCAGTCTGGATTCGACTGTCTGCTGCCATCTTTAGCACGTTCATCTATATCTGGACGTTGATAGCCCCTGTCATCTTTCCCGACTCGTACAGGGACTTAGTTTTCTTTCAATTCATGTTAAGCGCACATAAACCAGTACGGACAGCGCGACGACCAACAAGC
>Scl145
ATGGCGGCTCGGCTACTGGGTTGTGTGTGGTTGACTGCAGTTTTCCTGCGTTTCTTTTGGGTTTTCCTTCCACAAACAGGCTACATCCACCCAGACGAGTTTTTTCAAGCAACAGAGATCACTGCTGGAGATATATTTAAATTGAAACACACAAGAACGTGGGAATTCCAAGAAGAATTTCCTGTCCGATCTGCAGCCTTCCCATATGCTTTCACAGGCTTACCGTTGTATATCTTGAAGACTTTCTTGGATGTAGAAGCTACCACGTCAAAATCTATTATTGTAGCTCCAAGACTATTCATCTCGGGTGCTTCTTTGATCATCGATTTGTCAGTTTATGTAATTTGTCGAAATCTTCGAACAGACCCAGTACCGTCCTTATTTCTTCTTGGAACTTCCTTCGTAACTCTGGTGTTTTATACGCGGACGTTTTCCAATACAGCCGAGGCTATATTTTTCGCTTCTCTTCTCCTATTGGTTGTGCTCTCCTTGGCGAAAAGAAGTGCTTTATGCACAAGAAAGGACCAGGCACGATACTTCTTGATAGGGACCGTCGTAGGTGTAGGGATTTGGATCCGTCCCACTTTTCTGGCCTTTGCTTGTGTTCCTTTGTGTTGGTGCCTGCTGGATGTTTGTTTGCTCAGATGGTCCATCGACAAAATGATTTCAAAACTTGTAACAAATGTTATGAAATACTGCATTTGGTTGGGTCTTGGTGGAGCTCTAACAATTGTCAGTTTGGTTGTTTTGGACTCTCATTACTTTGGGTATTTGCAAAGGAGAAAATTTGTTTTGACACCTCTCAACTTTTTCTTGTACAACATGGACACCAGCTCACTGAAACAACATGGTCTCCATCCGAGGATTACACATTTTGCGGTGAACATGCCACTTTTGTTTGGACCTCTAGCTTTAGTTTTGTATGTATATGCTGTCTATGCCACAATGAAAAGAAAGTTTCTGGTACCTATGATGTTTTTGCAAACTGCGAATGATAAAAAGGACAATACCAGTAATGCTATGAGAGCTTATTTCATTTTAAAGATGCTTTTGTTTAGTATTTTAGTTCCTGTGGTGTTGCTGTCGTTAATACCACATCAAGAGGCACGATTTATCACCCCAGTACTTGTTCCACTTGTAGTTGTGTTTTCCCAAATTTCTTCGTCTTCCTCTGTTACACCCCTAATACTATTATGTTGGTGTATCTGGAACGTGTTTGGCTGCGTGATGTTTGGAATATTGCATCAAGGGGGTGTGTACCCATGTCTTGCACATCTCCAAAGGCATCTTCACTTCACACGGATTAACACTTTGAGCACATCATTTCATGTGACTTTTTACCACACCTATATGCCACCCCAACATCTTTTAGCTTGGCCCAAGCTGGCTTATAGTTCCCACAAAGGGATGTATCACAACTTGGCACTGTATGACTTAAAAGGTGCTTCACGAGATGAGCTATACAAACATTTAACAATAAATTTGGAGAAAACTGAGGCTCGTGGGATGAAGAAAGAG
>Scl146
GCCTGCAACGTACATAACATGACATCTGCAAATCTCCAAACAAGTGTGCACTATTCCATTGTCCTAAAAGAAGGCCAACGACACTTCTTTACAGTAGAAGCTCTAAATGGTGCTGGATTAAAAGAAACAGCTTACTCTGATGGCGTAATGCTGGACATCACTCCACCAAGCGTTGGGGAAGTTCTAGTGGCCGATGAGACTCAAAAGAGTGCAGATTCGCAGCCTTCCTTATCTTCGGGTTCCCGTCGGATAGCGCGATCTGTATGGGACACACCAGCTGATGCAGATCAAACCGACGCTTTTGGTGTTTCGTCCCTACGTGTTTTCTCGTCTGTCCAGTGGTGCAATATTTCTAGTATTTCTTCATGCGATATCAAGCAAGGAAATGATCGTTTGTTATCATTTTCCTGGGAAGCTCCTTCCGATGCAGAAAGTGGAATTTCTTCTGTAGAGTGGTGCGCTGGCTCGAGATCAGAAACGTGTGATATTGTCCCATGGACAGATGTAGAAACAAGTACAACAAGGATCAAGCATTCTCTTTCGCACCCGCTTGCATCAGGAGCTGTGGTGTTCATTAGAATTAAGGTAGCAAACGGTGCAGGCATGATATCAACTGCCATCTCTAAACCGCTGCTTATTGATAGTACTAAGCCAACAAAGGGTGCCGTTATAGTAGGAAATACACTGGGAACTGAGTACCTGCGTAAAGATGAGCCTGTTACGGCAGATTGGAGTGGTTTCTCTGATAAAGAGAGTGGATTGAGTCACTTTGAGTGGGCTGTCTGTCACTCTGGCTCTGAAAAAGAGTGCATCACCCCGTTTGTCGATGTCGGACTCAAAAGGAACTTAAGGAATTCCGCTCTTGACATCAAACCTGGAGTTTCATATGTTGTCGTGGTCCGAGCCCATAACAAGGTGGGGTTGTTCAGTGAAGCTGTATCTAATCAGTTTATACTCGACGTTACCTTACCGACTCCCGGTACTGTTTACGATGGCTCGAACGAGAGAAATGACGCAGCCCTGCAGATATCGGAAAGTGAAATCTCCGCCAATTGGTCACCGTTTACCGATTCTAACGGTAGAATCACCGAGTACGAGATGTGTGTGGGAACAGCGCAAGAAAAATGCGACGTAAATGACTTTGTTAGTTTTGGGATGGCTCTTAAAGGTACAATTACTGGTTTAAGTTTGAATCACAGGGGTCTATATTTTGTGAACGTGAGAGCAACGAACGAAGTCGGCTATAGCAGCTTGGCAGCTTCTAATGGAATTCAAGTCGACAGTACTCCTCCTGTTGCGGGCAGAGTCAGAGATGGGCAAACACTTGAGGACATTGATTTCCAAGCGGGTGGTACATTTATTTATGCCAACTGGGACGAGTTTCAGGATGAAGAGTCTGGGGTAACCAGGTACGCATGGTGTGCTGGAACGATAAAAGGAACTTGTGACATCATTCCTGAAATGGATGTGAGTGAACACACTGCCTACGGTCAGCAGATTCGTCCATCCTTAGCGACGGGAATGGCTGTTTTTGTGACGGTTAGCGCTTACAACGGTGCAGGAGCGGTTACCAGGGTGTCGTCTGACGGTGTTATAGTGGATAGTACCCCTCCTGATATCTCTAAG
>Scl147
ATGAAGATCGCTGTTGAGGGTTGCTGTCATGGAGAATTGGACAAGATTTACGAAACCCTTGCGCACCTAGAAAAGAAGGAGGACGTCAAAGTTGACCTGCTGTTGTGTTGTGGTGATTTTCAAGCTGTTCGTAATGAAGGTGATCTCTCTTGTATGGCAGTCCCTCCAAAATACCGCCACATGGAAACATTTTATAAGTATTATTCTGGAGAGAAGAAGGCCCCTGTACTAACAATCTTCATTGGAGGGAATCACGAGGCTGCCAATCATCTGTGGGAACTACCTTACGGAGGGTGGGTAGCCCCAAATATCTACTATCTGGGGTATGCTGGGGTTGTCAACTTTGGTGGGATGAGAATTGGTGGTCTTTCTGGCATTTACAAAAGTCATGATTACAAAAAGGGACACTTTGAGAGGCCACCATACAATGATTCCACTGTTCGCAGTGCATATCATATTAGGAGTTTCGATGTCTTCATGTTGAAACTTATTTCACAGCCCATTGATATTTTCATGTCTCATGACTGGCCTTTGGGAGTTTATCACCATGGAAACCTTCAGGAGTTATACAGGTTTAAGGGCTTTCTTAGACCCGAGATTGAGAGCAACACATTGGGAAGCCCTCCAGCAGCAGAGTTACTGACTTCACTGAAGCCAACTTACTGGTTTGCTGCACACCTGCACACAAAGTTTCCAGCCCTAGTACCACATGAATCGAAAGAAGGACTCAAGTTCACCAAGTTTCTTGCCCTGGATAAATGTCTTCCAAGACGGGAGTTTCTGCAGGTGATTGATATTGGTCCTTCGCAAGCACCCCTAGAGCTGACTTATGATCCTGAATGGCTCGCAATAACTAAACTTACAAGTTCCCTCAACAATTCAACACCAAGGATAACATTTATACCAACTGCAGAACAAATGTTACAGTACAAACCTGATGGTCAGATGGTTGATGAAGTTGTTAAGATGTTTGGAAGCCCACTTAAGATTCCAGACAATTTTGAGATAACTACCTCTGCATACGACCCTGAAAAACCAAAGAAGATTTACATGGCTCAAGTATTGCCTGTAATGAACCCTCAAACTGAGAAATTTTGTGCAAAACTTGGAATTAACAATCCCTGCTGTTCTGAGAAGTCTGTTACTCCTTGCCCCAATCCTGAAGAAATAGACATAAGGGATGGAGATGAAAATAACTCTACATTTCTTAGTAATCCTGATGAAATTATTGTTGATGATGAGGAAGATGATGATGTTGATGCAACTGAAGCAGAACCTAGCATTGATTCATCAGTTGACAGTGTTATTCCAACTCCTGATGTGAATAAACGAAATCAAAACAGGTCTCTTTTAAAACTTCCAAAGCCTGTGAATACTTTTACTAAAAGTGCTAAACACAATGTAATATGTGAAGATGACTTTTCTCACACAGAGGGTAGAAATTCTGAGCTTGAGGAGGTAACCCATGAAAGCTTAGGTTTAGAACCTCAAAAGAAGGTTTTGAAAATTATGAGGAGAAATCAGACATTCTAT
>Scl148
GTTAAAGTCCTTGATGAGAATGACAACCAACCAAAGTTTGAGCTTCCGCTGTACGAGGTGACTATCCATAGTACAGCCCCTGTTGGAACTTCCATCCTGATGACGTCAGCAAACGATGCAGACACCGGAAGTAATGGTGCCTTATCATACGTCATCCTTGGGCACCAAACCCCACCCGTGTTTGAAATAGAAAAGGACTCGGGATTCATAAAAATTTCTCGGCGGCCCGAGACGAAGACTTACATGTTTCACGTATTAGTCAAAGACGGTGGGTTTCCTTATTTACGAAACATGGTGAAAGTATCGGTGAATGTGCTAAGAAAAAACGCCAAGATTTTACAGTTTGAAAGGTCTGAGTACAGGATCCTCGTACCCGAAGACCTGAACACAAACAGAGTTATAACGACTGTGAGAACCTTACTTCCAGGCAGCACAAGTCCACGAGTTGGTTTCCAAATAATTGCTGGGAATTCGCCATCATCGCAGGGAGAACAGTTCAGTATTGATGCTAGCGGTCAAATTAAGCTTAAGCGGCGTTTGGATTACGAGACATTAAAGAGATACGTTTTAGTGATCGAGGCTAATTCGACAGAAATATCTCAAGTCGCACGAGCTGTGGTAGTTGTGTCAGTGACAGACGTGAATGATAACGAGCCTCATTTCGTGGCCAATCCTTACAGAGTCAGTATCCCAGAAAATATGATGGTCAAATCAAAGGTCTTGAGAGTGTTTGCTGAGGATTTAGATGACGCCAAGAATGGAGAAATACTGTACGATTTCGCAACGAAATCGAATTTGTTTGCTATTGATCAGCACACTGGCTGGATAACCATAACAGCACCAATCGATCGCGAAGTCGCAAACTCTCTTTTGTTGCGAGTCCGCGCCAACGATGAAGGCGGTGTCACACAGTTGTCAGGTTACACAACTGTTGAAGTGAATGTACTGGATGTCAATGACTCGCCTCCTCAGTTCACTGAGGACATCTTTATATTTTCTGTTCGAGAAGACGCTTTGATTGGTCAAGAAGTCGGTACATTAACTTCTTTTGACAACGATACCAATTCTGATGCATATTTTTTTATCATGTCTGGCGATCCTCAAACTAAATTTGGAATCGAGCAGAAAACTGGCAAAGTCTTTGTGCACTCTCCACTTGATCGCGAGTCCGTGTTGTCCTACACACTGAATGTAAGCTGCTCAGACGGACTTTTCACCAGCTTCACTACTTTGATCATCAGAGTCCTTGATGCGAAAGACAATCTGCCGGTTTGTACCCAGTCCATTTCTATTGTTCATCTCAGCGAGGACGTGAAGCGTGGTACTGAAGTAATGATAGTGGAGGCCACCGACCTGGACGCTGATGATAATGGCAAGTTGAGGTATTCCGTGTTTGGACAAGGAATGGGTTTCTTTGGAGTTGAAAACGGAACT
>Scl149
TATCGAGATGAAGAACAAAAAGACACCACTCGAAATGGAAATGCCAAAGGAAGGATCACAGGCAGCAATAGTGTAGACTCTATTGTGGAGCTTGGTAGAGAAGAAGAGGATAACGAGATCGAATTTGAACCTCGGAAGATGGTTGTGCTTCATGATTTTATACCCTGCGTCGAAGATGAGGTCGCTGTAAAGCGCGGCCAACATGTCAAAGCTTTGTACCAAGAGACAGACTGGATCTATGTTATAATAAATGATGGAAAGGAAGGTTTCATACCATTTACGTATTGCGTCCCAGAGGAGGACTACGAAAAGCGGAAAGAGAAACAAAAAGGGCTTCATAGGAATAATTTTCGCAACGCTTCGTTCCTCGACTCGTTGCATGTGCAAACAGATAATACACCGTCTTATAATTTTAAGAAAGATGATTTTGGTGATTACATGGTTAGATTTGAGTTTATTGCCTGCGATGAGAACGATATTAATGCCAAGAAAGGAGAAAGAGTTCGAGTTTTAAACAAAGATGACAAGGATTGGTATTGGGTCTCAAAGAAGGATGGTGTTGAAGGATTTATTCCCAAAGATTTTCTTGTTCCGTTGGACGGACTCGAAAAAAGC
>Scl150
ATGGCTGAGCAGAAAACTGCCGAAAGTAGAGAATGTGGGCCAGGGGAAAGCAACTCCAGTAGTCCAGAGCAACCTCGCAGCCCAGATTCAAAGTCTTTAAACAGTGACCATGAATACATCATGCTTGCTACACCTGATGTTGAATCTGATTCAGGTTCAGGTGTGTCAGTTTGTAAATCTCAGGGGAGTAGTGTTAGTAGTTTTGCTGATGTGATAATCCCTGATATGGAGGCTACCTTGGAGAAGGGAAGGACAGAGGAGGAGCTGCAGCATTTGGTGGAGGATGCAAAAAAGGACTTCTCTCATAGCTCTGCATCAGTTCCAGAGGTATTCTTTAGTCCAGGTTCAGAGAGCAAATCTCGCAATGCTCCTCTCCCTAATGACAATTCATTAGCAGCAAATGGCAATATTGAATTAATACCCCATGAAAACAATTGTCAGGTTTTGAATCCATGTGTTGTAAAAGATGATTCACAAACAAAAGATGACAGCATCCATGGTGATAAAAGCAACACAACTCAAGCATCAAATGTTGCAGAAGTCGACAATGAGGAGTCAGCGCGACCTAGAGCAAGTACTGATCCTGGACAATCAGATGATGAGTGCGATGATAATGCCATATCATATGATGGAATCACTTATTTGGGATCCTCCACTGTGAATGCTCCAGTGAGTGAAATTGAACTGAAAAGGACAATGGCTATCTTGCGAGAACAGACGGAGGTCACCATTGATGTTTTGTTGTATGTAGGTTCTACATCGGACAAGATGATCAGACTTAAAGACCCAGAGACACAGGCTGACATTGCTACTTATAAAATACAGAGGATCTTGTTTTGTGGTCGTGGTGATGTTGAAGGAAGTGAAAGTGACTGCTTTGCCTTCAATACTGTCCATGGAGATTCTGAGATTTTCCATTGCCATGTATTCAGATGTAAAGATCCAGAAAAG
>Scl151
ATGGCGGACACAACTTCGACAACAGTAACCGCTCCGAAGCCTCCCTACAAGCGAATTCTGCACAACTTGAAGAATATTTCACGCGACGAGATTAAAGAATTGCTCCTTTATTTTGCTGTCACGCTCTCTCTTTTTCTGGTCGGCCATTTTCATTTCAGCTTCGCATGGATCATCATGATTCTCGTGTTGTTTGTCAGCTGGGAATATCAAATGGATGATAAGAAAAAGCGCAGGGATCGCATGGAAAAAGCTCTGAAGTCCTCCTTTATCGACAAGATACAGAATCTTCCCTCTTGGGTCTATTTTCCGGAAAAAGAGCAAGCAGAATGGATCAACAGCATCATTGATCAAATGTGGCCCTACGTAGACGGCATGGTGTACAAAATTCTGAAAGAAAGTGTCGAACCCGAGATGCAGAAGAACATGCCGAAAGCTCTGAACACGCTCTACTTCGAAACAATCGACCTCGGGAACAAGCCACCTTACGTAGCAAATGTGAAGTCGTATCCCAGCAAGGAAGACAGGAAATCAGAGTTTATTTTCGATATGGATATTGTGTACAATGGCGACGCCACAATCAAGCTTGCAGTCAAGAAATTTAAACTGGGCCTGTCCAACATCGAACTGCGTGGAGTCCTAAGGGTCATTTTCAAGCCGTTGGTTGCCGAATACAACCCTATTGGAGGCGTTACAGTGTTTTTCTTAAACAGACCCAAGCTAAAATTCGATCTAACCAATTTGTTGAATGTTCTGGATCTTCCTGGGCTCAAAAGCTCTTTGCGCCGAATCACAGATGACGTCATCGCCTCCTTCGTAGTGCTTCCGAACCGCATCGCCGTTCCCCTCGCTACGGGTGTCGACGCCAGTGATCTTCAGTATCCGATTCCTGAGGGAGTCCTTCGTGTAAAAGTCGTGGAGGCGAAGAACCTGATAGCGAAAGATATCGGCCTCGTGAAGAAGGGAAAGTCGGATCCTTATGCCATAATTCGCATCGGTGCTCAAAGCTTCCGCACCGAGGTGATCTCGAACGATCTAAATCCAGAGTGGAACGAAACCTTTGAAGCATTTGTGGATAATAGTGAGGGGCAAGAGCTTGAAGCTGTAATATACGATGAAGACACATCCTCTAAGGACAGCAAGATTGGACGACTCGACACCGACATTGCTTCTGCGGTGGAGACAGGCAATCGGGACCTCTGGCTGCCGCTGGAGGGTGTCAAACAAGGAAGCGTTCACTTACAGCTGACCTGGTTCTCGCTCAGTGCCAATGCATCAAATTTGGAACCCCCGCAAGGGAAGGGCCTCTCTGTAGCAGCGCTCATCGTGAAGCCCATCTCTGCCCACGCCCTACCTCTCACCAGTGGTCAGAAGGAAGCTCTGAGGAGTGTTTACTGCGAGATCACAGTTGGCAAGACCACCCTGCAAACCTTCCAGTGCTATGGAGAAAAAACTGAATGGAAACATGCATTGCGTTTCCTTGTTGGCGACCCTGGAGGCCAAGTAGCTGAGGTTGAGGTGATCGAAGCCAAGGGCACCCACACGTTGGGTAAAATGTCGTTCGATATCTGCAAGCTGCTGAACAAAGATGGTATGACCGTAGAAGAAACCTTCCCCTTGAAGGAGTCTGGGGAGAAGAGCACCTTAACCTGCCGCTTTACCTTGAGGGTTCTGAACACCCCGGATGTTAAACCGAGCGAGCCTGAAACG
>Scl152
GAAAACCTTTTGTTCGTTCTTATTCACGCTCCTTGGGACGTTCTTGCCAAGTGCGCAGAGGAAATGATGATTCGGGTCCCTGTTCGCGAGCCTGAAAGGCCAACACACCTCAAGTCTTCGAAAAAGAGTAAATGGATTCAAAAGGCTAAAAATGTTCTGAATATTTTCCAACTTCAAGATCGTTCTCTCATGAAGCCTGATCGCCAAGTAACAGCGTTTTTTAGTCGGGCAAAGTCAGACTGTTTCCTTATCGAAGACAAGGAAACGTTTTTTTCTGACATTGACCGAAGCCGCATGACGCATCGCTTGCTACTCTCGACGAAATATTCGTCTGAAATGGACGACTTCGGAATCTCTCGTCTACTGCACAAAGGGGTCTACGAATGCGCATATCCTTTGCACGAAGATCTTCGGATAGAGAGGGAAGACAATCTTCCGACAAACGAACGTCAACGATTATGTCAAAACTGGGCGTCTTTTAGTCAGTGGTACAAATTCCAGCCCCTGAATGCGGTAAAGAATTACTTTGGGACTCGAGTAGCGTTGTATTTTGCTTGGTTAGGAACATACAACTTCATGCTTGTCATTGCTGCCTTAGTCGGCTTATGTTGCTTCATAGCTGGTCTTATAACAATGGAAACATTTCAACCTGTAAAAGATATATGTGATGAGAGGAACTCCGATTTGTTTTACATGTGTCCGCTTTGCGACAAAGATTGCAGTTACTGGACCCTCACAACGAGTTGTGATTACGCTACAGTATCGCATCTGTTTGACCACGAAGGAACGGTGTTCTTTGCCGTTTTTATTTCTTTCTGGGCAACCGTGTTTCTGGAGATGTGGCGGAGACGCGAAATAAGCCTAGCTCACGAATGGGACATGTTGCATTTTGAAGAACAATTTGAACCGCCAAGGCCAGCGTTTGTTACCAAAGCCAAAAACAAGCGACCCAATCCTGTGACGGGTAGATTGGAGCCCTATATTCCTTTTTCGTTGCGTGTAGGGAGATTCACTTGCGGTTTTATGGTAGTTTCGTTCATGGTCTTGCTCGTAATTGCTACTTTAGTTGGAGTTGTCATTTACAGAGCAGCCATGGTCGCTGTTTTGTCCGCCTTCCCGGACGAAGACATACAAAAAGGCGCGCGAATTATAACCTCTCTGACAGCCTCTGTTCTTAATCTTGTCGCCATTACTGTGCTGGGAGTTGTGTATGAGAAAATAGCGATTGCGCTCACAGAATGGGAGTCCCCCCGGACCAGAACAGAGTATCATAACATTTTAACCCTGAAGCTATTTTCTTTCCAGTTTGTAAACATGTACTCGTCGCTGTTTTATATAGCGTTCTTCAAATGCGGTCACATCGTAGGATATCCTGGGAACTACAATCGAATCGGTGGGGGACGAATGGAAGGATGTGATCCGTCGGGATGTTTCATTGAGTTGTGTATTCAGTTAGCTGTTATCATGGTTGGCAAGCAGTTCATTAATTCCATTTCCAAGTTTGCTATT
>Scl153
ATGGCGAAGTATGTTATTGCTGGGAAGGCAAATTGCCCTTTTTATGCTAAAACAGAGCTTCTTGCAGATGAAATTTCGTTGAAACTACCAGATTTTAAAGTCCATAAGATAGTCAAGCAGCCAGAGGATTGGGAAGGTTGGCTTAAAGAGACCTGCGAAGAGAAAGGATGGAGGCATTCTAGTTCTCCTCTTGTTTGGAGGGAGCTTGTCGATCGAGGTGGCGCAGGTATCCTTTTAGGCGGATGCGATGACTTTTTAGAAATGGCTAGAGGCTATTACGGCATCACCTCGGTTAAAATGAGCGACGAACTCTTAAATATCGCTAAGGAAAACCTTCAAACAAAGATCGAAATTGACGCCGAAGAGGAAGAACGAAAGGCAGCCATTACTCCGTTACGAATTTGCGTGTCTGGGGCATCAAACGCTCTGGCTTACGGTGTTTTGGGTCATTTGGCTCAAGGAGAAGTGTTTGGAATCGACCAAGAAGTGAGTATTTATCTGCTCGACAAGGCTGAATCTCAGAAAGTTCTTGAAGGTACAGCAATGGAGATCCAAGATTGTGCTTGGCCTCTGCTCAGAGATGTAGTGCAAACATCGGATCCAGCGATCGCTTTCAAAGATGCCAGCGTAGCTCTTCTACTGGATGGCATTCCCGTTGAAGAAGGAGTCGATAAAAAGGAGCAACTTCTCGCCAACGCTAAAATTTTTAAGGCTCATGGAGAGGCCCTTGATCAATATGCAAAGAAAGACGTGAAGGTGTTTATCGGAGGGGGGCCGTCTAGTGTCAACGCCTATGTCGCTAGTAAATTTGCTCCTTCGATACCTAAAAAAAATATCTGTGCCTTGGCTCGTCTTTTGGAAAACAGGTCTAAAGGGCTCTTGGCCAAAAAACTGAATGTCAACACCGCAGGAATAAAAGATGTCATCCTTTGGGGTAATATTGGTGTTCTCACAACAGCAGACCCGAGAAATGCAAGGGTTCATGGTTTTGATGGGGCCATCTGGGGGCCACATATTCCTGGATTCACCCAACATGTACCAGAAATGGTCCATGATGACAAATGGCTGACAGGAGAGTTTTTAGAAACCTTGAAAAAGCCCTTGAGTAGTGTTAAAAGCCCAAGAGGGACCCCTTCCTTGTCAGGGAGCTTTGCTGTGTTATCCCAGCTTCGTGATTTGTGGCAAGGGACATCATCAGAGATTTACTCTCTTGGGGTGTCTTCTGAAGGCTGGTATGATCTCCCGCAGGAAATCTTCTTTTCTCTTCCAGTCAAGTTTGGACAGGGATCTTGGAAAATTGTTGACAATATTTCACTTGATGACTCACTGAAAGCACAACTGCTGGCAATTGCTGAAGAACTTAAGAACGACTGTGAAGAGATTTTGAACAAGCTTAGTCCAGTGTCT
>Scl154
CGGCTGAACTGGTGGGCTGATTCAGGGTTTAGTCAGCGTCTTTTGCCCCTGGCAACAGTGGGAGATGGCAATTGTTTGTTACATGCAGCATCTCTCGGAATGTGGGGATTCCAAGATCGTCTCCTCACCTTGCGCAAGGCCTTATACGATACACTTACAAGTCACTTGGCCAAAGGAGCTATAAAACGCCGTTGGAGATTTCAACAGTGGGAAAAAAATAAGGAGGCTGGTGGACTACTCTACTCAGAACAAGAGTGGGAGAATGAATGGCAAGAAGTGTTGCGCGTAGCCTCTACACAGCGTCGACTGGATCATCAGCAAAAGGCAGCTACAGAGTGCAAAAAAGGAGGGGAGACTGTCCCAACTTTAGCCAGTATAGCTGAGAAGGAAATTGAGGATACACCTGACTCTGCCACGACAACAGATGCTGAGAGTATGGATGATCCATCAAAAGCAGAACAAGAAGGAAATGTTAAAGAGAACACTGAAGATCAGAGTGAGTCACCTGCACCGGATGGTTCAAAAGACAAAATAACTGAAGAAACTGAGATAGGAGCATTTGAAAGCTTAGAGGACATTCATGTGTTTGTTCTGGCGCAGGTTCTGAGGCGTCCAATAATAATCATAGCTGACCAGTTTTTGTATGGATTTGGAGGTGAACCTATTGCACCCATTCCCTTTGGAGGGGTATATCTTCCACTGGAGTGTGATCCAAGTGTATGCTTTAAAAGTCCATTGGTGCTAGCCTTTGATTCAGCACACTTTTCTCCTTTAGTGCCTTCAGAGGAAAAGAAGGACTCCAAGAGTAACTCTGTGAAAGCCTCTGTACCTCTGGTAGGACCAAACTATGATTTACTGCCACTGCAGTTTTCCATGGATCCAGGGGAAGATTTTGTTTGGAGTGACCTGGATGGGGACTCGAGTGTGGCAGAGAATTTTGCATTGAGCATGGATAAAAAGCTGGAACTTTTAAAGAAATATCTACATGTGGAAATAATAAAAATTCCTTGCACAAGCAAGAAAGACACTTCTGAAAACAGCAAGGTGGCTACCAAAGGAGAGAAAGGAGCAGAACCTTCAGGGAGTATTGCTGATAGTGAAACAAAAGCAGAGAAAAACTTGCCATCAAAATCTGCAGAAAAGAAATCTTGGATTGCTACACAAATCATGAAAGTGGGTGTTATGGCAGGTGTAGTAGGAAGCGTTGTCCACAACAATCTCTACGTAGCAAAACTACAGACTGACAAGAAACCACATTACTATGAAAAAATGATTGAAAATTATATTGAATCAGCAAAACTCCGATTTGAAGAAGAGAAGAAATGCCAGGCAAAAGCTGCCAAAAGTTCCTCAGACTCAGGAGAGAAACCTCAACCTTGTATCAACCCTGGATGTCAACTGTACGGAACTTCTGCTACAAATTACCTTTGCTCTGGTTGTTTCAAAACTCAGAAATCCTATAGTGAGAGTGGTCGGTATCTTGAAAGCTCCGCATCAAACAGATCAGCTGTCTCAAATTACAGCAGCAGTGGAATATCAAGTTACTTACCACCTCCTTCGTACTCTGCATATGTTCCTTATGGATATTTTGGTGGCAACAACATGAGAACTCAAAGTTACAACACTCCTTCCACTGATCAGCTGCCTTCTTATAATCATGATGCAATGAAACTTATTGGAGGTAAAGCACCAGCATCTACTTTGCCATCTGGTTCAGTTGTCAACCTTGAACCAACTAGTGGACAAAGTGACAGCACCGCAGGTCAGACGGTTATAAAGTGTTCCTTTAAGGACTGCCAGTTTTATGGCAGTCCAGAAAAGAAGGGATTTTGTTCTGCTTGCTACAAAACATATCAAAAGTCATTGAAATATATGGTAGAAGAACTTGAGGACACAAAATCTAAGATTGTC
>Scl155
GCTTTTCTTATCCCTTATGCGATCTTCATGTTGATCGAGGGATTGCCACTCTTCTTCCTGGAATTGAGTATTGGTCAGAGAATGAGAAAAAGTGCCATACGTTGCTGGCAGGATGTGCACCCAGCCCTGTTTGGTATTGGTGTGTCATGTCTTATGGTCTCACTGATGTTGTGCCTCTATTATGTGGTTGTCATTGCTTGGTGTTGTTATTACTTCTTCATTTCATTCACCAAAACGCTACCTTGGGAACATGACAAGCTTTGCACTAACTATAATGAATTTACAAACATCAAAAAGACCCTTGATAGCATGTGCAGCACCAGTAACAAAACTTGCCAAAGCACCCCAGAGTACCAAAAAGTGAATAAAAGCTATCATAATTTCCCAGACTGTTGTGTGCGAGACCCACCACAATACTACTTCTACCACCACGCAATGCAAATTTCAAAAGATATAGAAGACCTTGGAAGTTTTAATGGAAAACTTGCAGGATGTTTAGTGTTTGCATGGGTCATCACATACCTTTGTGTGGTCAAAGGAATTAAATCAAGTGGAAAG
>Scl156
ATGATGGACGAAGTAGACTCAGGGTTTAAGCCTAATCTCACAAACACTCCAGAGATGCTAGTGGAAGTCATGAAAAGCAGGGGAGCCGAAGCTGCTGCTGTTATCGAAGAAAAGTTTGGAGATGTTCAGCACTTGATTCATGAGCTTCAAACCTCGGTGAGCAGGGGAATAATTGGGATACGCGAGGAGGTGATGCACAGGCGTGAAAAGTTTGGAAAAAACTTTATGCCTCTGGAACCACCTAGACCTTTTCTAGAATATCTCTTTTGTGCTTTGAAGGACTGGGTGATATTGATTTTATTTATAGGAGCTTTACTCTCTGTAATTCTGGGAGCTGTCTTTCCTGAGAAATGTGAGGATCAGGATGGTTTAGCTGTAGCAATGTACGAGGGTATCGGAATCATGAGTACCATTGTCATAATGATTCTGCTGGTGGCTTTTAGTGACTATCTTAAAGAAAGTCATTTCCACAGTTTGCAGTTCAAGATCAACAGAGAACGTAAAGTAAAGATTATCCGAGGAGGCATCGTATTAGACCTTCTTGCTTCAGAGGTGGTTGTGGGTGATCTGTGCCTGTTGAATAAAGGAACTCTCATCCCAGCTGATGGAGTGGTTGTTCAGGTGAACGATCTTCTTGTCAATGAATCAGCTTTGACAGGCAAGAAGAGTATGGTGTCCAAAGAGATAGACCCCCTGGTATTTTGTGGTACCCATGTTGTAAATGGAAGTGGCAAAATGATTGTATTGGCTGTTGGTTGTAATACACAGATCTACAAGAGCAACAATCAGTCTCCCTCATCACCCACTACAACTATTACATTCAAGGCAGTTTTCCCTGATGAAGAAGATTTGAATATTAACTCAGTTTCTTTTGACCACAAGGAAGATAATGCCATGCTCCAACAAAAAGTTAATAAGGTTGAAGTTGCTCTTGGTTATATCAGCATCATTCTAGCAATAATTACCATCTTAGTTCTGGTCATTCACTTAAGTGTGCACACCTTCTCTACACAAGGAAAGTCCTTTGAGGTCAGTCTTGTCAATGAATACATCAGGTCCCTAATCATAGGTTTTGTTGTGCTCATCATTACTGTCCCAGAAGCCCTCTCTCTAGTGGTGTCATCCTGTCTCGCATTCTGTGTCAAGGAGATGTACTATGACAAAGCATTGGTGCGACATGTGGACATGTTAGAAACAATGGGAAATATCACAAATATCTGCTGTAACAAGACAGGGGTTCTTACTCAGAATCGCATGGTAGTACAAAAGAGCTACATTGGTGAAAAAGTCTACGTTTCTGAGGGGGACCTGAGGCAGTTTAAAAGCAGCACTCCAAAGAACATGTTTGAAGATCTCTGTAAGGCTATATCCGTTAACACGAGTTATTCTGCACAGATCTTG
>Scl157
ATGGATTTCGACCGCGTTCATTCACAAGAAAGCTCTCCTCAACTCGACGACGAAACATACAAGTTCGAGGCTGGTAGTAAGCATGGAATTAAAGCTCTTATGATGATGGACGACTTAAGAAAACGTCAGCAGCTATGCGATGTTACGATCTGCGTGGGAAACAAACAACTGCCCGTGCATCGCATAGTTTTATCCTCATTTAGTTGTTATTTCCTCACCATGTTTACCAGCGGTATGGCCGAGAGCTATGAGGAAAGTATAACCATTAACGATGTCGATTGTAGAGCTGTTGAACTTCTCATCGATTATGCTTACACCGGAAAGCTCGATATCACAGTGGACACGGTTCAGTCTCTGCTCTTTGCAAGCTCATTATTTCAAGTGTCCGCAATCCAGAAAGCTTGTTCAGATTTTCTACATCGACAACTTCACCCTTCAAATTGTTTAGGGATCCGTTCGTTTGCCGATACACATTCCTGCACTGGATTGTTTAAAGCATCGGAGAAATACATACACGAGCATTTTAACGACGTAGTACAGAACGAAGAATTTCTGCTTCTCCCTCCCAACGAGTTGGCCTTGTTGTTGACCTGTGAAGATCTAAATGTGAATTCTGAGGAGGACGTGTACAACGCGTTGATTGCATGGGCGAGGGAAAATGTTGAGGAGAGGCAATCGTTCTTAGCTGAGCTTCTTGGAAAAGTTCGCCTGCCGTCGCTCTCACCTCACTTTCTAGTGGATCAAGTGGAAAAAGAAGACCTTATTCGTCAAGACATCGCATGCAGGAATCTTTTAGACGAAGCAAAGAATTTTCACATGCTTCCCGATAGGAGAAGCAAGCTCAGAGGTGAAAAATCGCGACCAAGAAGATCTACCTACGGAAGTTTATACAGTGTTTGTGGAATGGACTCGACAGGTCATCCTGTGAAAACTGTGGAAAAGTATGACTTCCACAGTGGCAAGGTGAAGTTGGTTACACCTGTCAACACTCCTCGCAGTGGAGTGGGTGTTGCTGTACTTGATGGAAAGATATATGCTGTAGGCGGTCATGATGGAACAACCTATCTGAAT
>Scl158
ATGTCTCTGTTTGGCGAATACCCGTGCAAAAATGAATCAGTCGCTCCAATCTACATTTCGTTTACTACGGTCGCGGTATGTATTCCGCTGTGTCTAATTACCGTCGCTGGGAATCTACTCGTTGTGTTGGCAATCTTCATCGATCCAAACAAAGATCTCAGAGCACCTTTTAACTACTTTGTGGCCAACCTTGCCGTTAGCGATCTCTTGATGGGACTCGTCGTCGACCCGACTGCGATAGTGTACCATGTAATGGAAGGAGTTGCGAGAAAAGTACCCCCTTTAGTCTACCTTCACGTGCCGTACTTCATTTCATGTACAGGTTCTGTTCTCAGTCTAGCAGCTTTGACACTGGATCGATATTTGGCGATAACGTCTCCGCTATCTTACAGAACACAACTGAATCCTAAGCGAGCTGGTTTAGCGGCGGCTGGCATCTGGACATTCTCATTGAGTTTCCCTTTCATATACCTTGTCACGGGCTACCTTACATATTCATTTGTCTTTCTTCACACAGTCGTAGTTGTCACCCTCTTAGTCATCCTTCTCACTTATCTGAAGATATTTCGTGTGTTTAAAGATCAAGTGAGACAATGGGACTCTTTGGATCAAACGAACGTGTTCAATCAGGCTAAGAGACAGGCTGCAAGATGGGAACAGAAAGTGACCAAGACCTTTATCATTATGTTGACTCTCTTCTTGGCATGCTACCTTCCTTCTTGTATTTGCATTTACATTATCAACTTATGCGGCAAAGTCTGCAGTTGCAATCTAATTCACTGGGCAAGAGATATTCCTTCTCTACTAATTTTAGCCAATTCAGGAGTGAACCCATTTGTGTATGCCTTGCGGTTTGAAAATTTCAAGAAAGCGTTCGTAAAGCTCTTGAGGAACAGAAAGTGTTGTCGACAACAAAACCCAAGAACTGTAGCATTTGACAACGGTGGACAACTGACTTTAAGCAGTGAC
>Scl159
TATATACCAAAAGGAGAGCATTACTTTGGAAAGCCTTACGCAGACACATGTCTAAGCGCTATTGCAAGTTTCCAAGAAGACCAAGTGAAAAATCATCAGAAGATCCGCGACCTTAGGACAATCGCAGAGCTACAAAAAGGCAAAGACGTTCCCAAAGAACTGATCTCCAGTGATACCCTGATTACGACCAAGTACCAGACTCCTCTCAAGTCAATAACTATTCGCCCTAAGGCGTATTATTCCCCATTTGCTCTACAGCATTCGCTCTCTCCATTCATTATGAGTAACGACGACCCGAAGAAATTCCTCATGTCGGGATACACGGGATTCGTTCCCCGAGCCAGGGGCGAAATGGGAATGGGCTATCCATCGTTGACGAATAAAGCGCTGTGTGATTTTGCGGTTGAAAGTGACAGGCTGAAGCGGGTCAAGGAGCTTCCGATAACTGTCAATCGACCCGAGATCAAACTCGTCGACACCAAGCCGATTTACATCCGAGGTTCGGGTCAAGTTCCTCATTACACTGGACATGTGCCA
>Scl160
TGGGCTGAAATGTATATTGGAGAAGGAACTCAGTGGATAAATTATAGCAACAACCCTTCACAGAAAAATGCGCAAACGGAGGAGAATTCGAGGTATGAAAATCTCCAAGTCAAAGAAGATGTTTATGAAAACGACGACAAAGCAAAAGGCCTCTCCAGGATGGAGCTTAATGATCATAAGGCAGGCATGATGGGTTTAGATAAGCAAAAAATTAACCAGATCATATTCGAAGCGAGTAAAGGCTCTAAGTTCTATGAAAATGAATTAAAGAAAGAAAAGCAAGTGGCTGAACGGATCGCTAAACAGAACATGTCACTTGAAAAACTCACCCAGCAGCAAAGAAAAGTGGCTTTCCAGGCCATCGACCTAATTGTAGAAGAGTTGGAGAGGAAGCGTGATTTAAGCCGTACCTTTGTTCATATCGATATGGACGCTTTTTATGCTGCAGTGGAAATCTTGGACAATCCTGAATTGGGTGACAAACCTATGGCTGTGGGTGGTAACTCAATGTTGTCTACGTCAAACTACCCAGCTAGACGTTATGGTGTAAGGGCAGCCATGCCAGGGTTTATCGCCAAGAAGTTATGTCCTGAACTGATCATTGTTCCACCGCACTTTGAAAAATACAAGGAATACAGCCGCCAAGTGCAAGATATTTTAGCAGAGTATGACCCTAATTTTGCGATGGCCAGTTTAGATGAAGCATACTTGGATCTTACAGAGCATCTTACTGAGAGACACAAAGGTCAAGAAAAGAAGAGATTCTTGACATCTAAATGCAATATTCATCGAATGGTAAAGAACGAAATGCATCCAGACCTTGAACAGATAGAGGGAGAAATTGTTGAGTTTGGTACCGATGCGGAGGAAGCTGTCAGGGAGTTGCGTTTTCGAATTGAGCAGAAGACGAAACTAACAGCTAGCGCAGGAATAGCACCAAATGCCATGCTAGCAAAGATCTGCTCTGATCGTAACAAGCCGAACGGACAGTTCTATCTAAAACCAAATCGTAATGATGTCATGGAATTTATACGCAGCCTACCTATCAGAAAAATCAGCGGAATTGGGCGAGTCAGTGAACAGATGTTGAAAGCTCTTGGAATTGAGACATGTGAAGATTTATACAGGAAACGAGACTTGCTCTATCTTCTACATTCACCAATCAGCTTCAAATTCTTGATAGAAGTTTCTCTTGGTTTGGGACCCACATCCCTTACGACAGAATCGAAAAGGAAAAGTATAGGAACAGAAGAAACCTTTTCAGAGATTAGCAAACCCACGGAGCTACTGGATATGTGTGGCAAGCTTTGTCAATCACTGGCACAAGATATAAAAGGGCAAGAACTTAAAGGAAAGACTGTCACGATAAAGCTGAAAACAGTGAACTTTGAAATAAAATCTCGGTCTTCATCCACCAGTTATCCCGTTTCGACGTACGAGGAAATTTCCTTAATTGCAAAAGAGCTTCTCAAACATGAAATGAATACATGTTTTCCTGAGCCCCTAAAGTTGCGCCTCATGGGGGTACGTTTATCAAATCTTCAAGATACAAGCTCGAACTCGTCAAAAGAAGCTAAGCAGAACACTATAACAGGTTTTTTAAAGCAAAAGCAAAATGTTAAGTCCCAGGGAATGCTAGTGTCTTTTCCAACCGCCCAACAATTGAACGTAGGGGAACATTTTGGTCTCCCTTCACTGAGTCAACACTATCCAGAAGAAAGTGACGTCATGACAGGAGCATACGCTTGTCAGAGGACAGACCAGTATGGTTCCTGCCTTGCTTCTCTCTCGTCTGAGGGTGTTGCTTCAAACTCAGTTTCAAAGAAATCATCGTCACTATCTGGTTCTGTTTCAACTTCAGATTCCATTTTGTTGAAGGAACATTCTGACGATACAAATCCATCAGCAGTGTTTTGTCCTGTATGCGAATTAGAGCAAAAGTTCAAGAGAGGTCAAGATGTTATGACTGAACTTAACAGACATATAGACTTGTGCTTAAATAAAGCCACTATAAAGGAGTTGGCTTCAGAGAGAAATCCAAGACGACCATCAACTGTCGATGTGGAGATGGGGACCTCAAGAGTAAAGAGAAGAAGACAGCAGTTAACAGAAACCTCCCAGAAAGCAACCTTGCTTTCATTTTGGTCAAAATCA
>Scl161
ATGGGAAACTGTTTAAGGAGAGATGACAACGCAAGTGAAACGAGACCCGAATTAGGGACTTCGCAGATAAACATGTCATGGCCGGATGACTTCAAGGACACATCACCTTCAAGTTTGCCCGATGTTGTGGTAGAGAATGATAAACTAACTCTAGACTTAAGTTTTTTAAAGTTAAAGTCGTTGCCGGAACAGGTTTGCGAAAGAGGAATTATTGAGGTCCTTAATCTGAATTGCAACAAGATATCTACTTTTCCTTATAAATTCGCAGCCCTTCGCAACCTCACAGAGCTTTATCTTAGAAATAATTATCTGGAATTTCTACCAGCGCAAATATGTTCCTCGGTTAGGTTAGAAGTCCTGGAACTGAATCGAAATCTTATCGAGACTCTGCCTTATTGCGTCAGCCATTTATGTCACCTTCGGAAACTAAATCTCGCCTTCAACAATATTAAGGATCTTCCACCAAGCATCCGCTATTTACAACGGCTGCAATATTTAAACATGGAAGGGAATAGTCTTCAAAGTATTCCCGAAGCCGTGTTTTCGCTAGTCAGCTTGGAGGTTCTGGTTTTAAGTGATAATGAAATTGAATGTCTTCCCCAGAGTTTAGTTCAGCTTGTTCTCCTCAAAGAGCTTTACCTAGATGATAACAAACTGACCGAGCTTCCGGAATCCTTATTGCGGTTTCTTTCCGAACTTGACAGCCTGAATGTAGGTAACAATGCAAAAGTATTGACATTATGTAAGCATCATGAGCCCCGCACGAAAAAGGTCAGTAAGCGAAAACAAAATGATGTGGATCCCAACCCGGCTACAGGGGAACCATTTGAAGACCTCCAACAGTTTGACCGCAGTGTAGTTGCTGAGGATCGCTCAATGGTCTTTTCAGAAATAAATCTAAATCACCCTGAGGAGAAAAGAGACATCTTTGAAGGAGTAAACGCTTTTGTTAATTTGAAATCTGAAGACGCCAAACCGAATGCTGCGGAGACAGCAAGGCGAAAAGTTCGTGCAACAAAAGCGAGCGTGCGTGAAGCACTCCGTCCTTCCCCAAAGTGGCGCATTCTCTACCGTGAAATGAAGAAAGCAGGATTTTTGCCGAATGTTAACGTAAAACTGCCGAAGCGCCAAAAGCAGGAAAAGCCGCCTAAGGTTGCGAAACAAGGGTCTCGTTACACTTGGAGAGGCTGGCGAGTGGATTCTAATTTTGAATCCGCGGTTTCACAGCCAGGAGGGTCGCTCAGTTCCTGTTTCGATGACGAAATGGATGAGTATGGTCACCCTGTGAGCATCAGCCGACTTCTACCCGAAGTGAAAAGAGTTGGCGGACGTATAACACTCGACCTCAGTTGGAAAGAGCTCAAATTTGTGTCCCCAACAGTCTGCGAGCTCGTAAATCTAAACTCACTCCTTCTTGATTTCAACGAAATTGAAGAGTTACCATTCGCCATAGGAAATCTTTCGAGATGCCGCATTCTTAGTCTTGATTGCAACAAGCTCGTTTCTCTTCCGGAAAATCTGCGATTGCTTTCCAATCTTAGGCGCCTGCATTTAAACGGAAATCATCTTCGCGCGTTTCCTGACTGGCTTGAAAACTTTCAGCAGCTCACAATTCTCTCCGTAGAAAATAACGGAATGCCATTTTTTCCGGGGGAAATCTGCTCCCTTGAAAATCTGGAGTCTCTTTTACTCGCGGGAAACAAGATCAAAGAATTGCCCGAGAAGATCAAACGGCTCAAGCGTCTAAGAGAATTGTGCCTGGGACGAAACATGATTACTTCCATTCCCTACTCCATTTCCGAAATGGAATGCCTGCGAGTACTTCATCTCGATAACAATGAGCTAAACGCGATCCCTTTCCCCGTCTTGAGTTTAGTTGGGTTACAAACGTTAAATCTCAATGGCAACTCCTTGAAGTCAGTTCCAGACAGTATCACCAATCTTCGAAACTTGGAGGAGTTAAACCTGGGTAAGAACGTCATAAAATACTTACCATATTGGTTTAATGGCTTGGAAAATCTTAGTGTTTTGTCTTTGAATTGCAATGGCATGGCAGTTTTCCCTGAGGTACTTTGCAAACTACCATCCTTAATTTCCCTCGATTTTTCTCAAAACGAGATCACAGAGCTGCCAGATTTTGTACGGAGTAGTATCGCGGAAATGACGCACTTAGAACAACTGGAATTATCCAACAATCAACTCCAAAGATTACCGGACAGTTTCAGTCATCTGGTCAATCTGGAAGTTCTTCATTTAGAGGGAAACCCTTTGATAGAGCTACCGGAAAATATGAGTGAGCTTGTCAACCTCAGAAAGTTGTATATCGATAGAACAATCAAAATACCACAAAAGATTTTCCGACTTCCCAAACTGGAAGTTTTC
>Scl162
ATCAAGGATCACCCCTGTGACTTGTCTTGGGATGACGTTCAAAGTCTCCATAAGCAAACTTATTTTGATCATTCAGAGATAGAAGCCCTTGTTGAACAGTTCAAAACTCTTGCCACTAAGAAAGAAGGAATTACACGTGAGGTGTTTGACAAATGTTTAGGACCCTTGGGACAACACAAGAACCTTGTAATGGATCAGATGTTTAAATTTTATGATCAAAATAGTGATGGTATTATTGATATTGATGAGTTTGTCATTGGTTTGTCAATTCTTGTGAAAGGTAGTGAGAAAGAGAAGATCCCCTATGCTTTTGCAGGCTGTGACATTGAAAAGAAAGAATACATTTCTAAAGAGAACCTAAGAAACATGTTCAAAGCATACTTTGAAATTAGCCTTGAACTTGTCCGAGATGTTGTGAGATCATGTGAAGAAGAAATGATGGCATCTTTTGATGATTCAGGTGACAAACCTGTTTCTTCAATATTTAATGCCCCTATTCCAAGCAATGCAGGACCTTCCACGGCAAATGGTAAACCAGTGATGTTAATGAACAACCCTGGAAGCAGCACAAGTGCAAAAGGAGTTGATGGCAGGTGGCCAATAATGGAAGCTATGTCACAGGATGCCATTGATGAGATGGTGAACAATGTCTTCCACTGTGCAGATAAAGACAAGGATGGCAAGATTTCTTTTGAAGAATTTGAAGCTTGGGCAACTAATGACAACACTATTCTTGCATGGTTTGAGGCTCTTGGTACAATCTTT
>Scl163
ATGACGAGTTTTAACAGTGAAAATGTGACTTCAATACTGATACAGGCTTCCATTTGGGCCGTCATGATTGGAATATTATCCGTAATTATTTTGGCATTAGTGGTTTTCGCTCTTCGATTCTACGTGCGAAGAAAATCTAAGAATGCGCTTCCACACCTCCGATCTGCAGGAGGTAAGGGAGAACATTTCCGACCTGTTGTAGTGGGATTTTTTCACCCCTACTGTAATGCAGGAGGTGGAGGAGAAAGAGTTCTATGGACAGGTATTCGTGCTCTTCAAAACCGCTACAATTTTGTTCGCTGTGTTGTGTACACGGGTGACTCCTGCGTGACTGGGAAGGAAATTCTCCGAAAAGCGGAACAACGCTTCAACATTTCGTTACCTCGATCAGTAGAGTTTGTGTTCTTGAAGAAGAGACGCTGGGTCGAAGCGAGTACGTATCCACGTTTCACCCTCTTGGGACAGAGCTTTGGATCTATGATTCTTGGCTGGGAAGCCTTGAACTCTTATCTGCCAGACATATTTGTGGACACCATGGGCTATGCCTTCACTCTGCCAATGTTTCGCTATCTCGGGGGATGCCAGGTTGGTTGTTACGTTCACTATCCTACCATCAGCACTGACATGTTGTCACGTGTAGGTGATCAAACGGTTTCCTACAATAATGCGGCTTATATTAGTAACAGTCGCGTCCTTAGCACAGTCAAGTCGATTTATTATTGCCTGTTTGCTGTGTTGTATGGTTTGGCTGGCTCATGTGCTGAAGTTGTCATGGTGAACTCGACATGGACCTACGGCCACATTGCATCATTGTGGAGAAGGAAGGACCGGACATCAATAGTCTACCCACCCTGTGACACTAAAGCTTTCCTTGAGCTGCCTATGAAGGTTGATAGTGTTGCCGCTGATGATGAAGGTGATGATGACAGCATCCAGTCCATAGTGTCAGTGGGACAGTTCAGACCAGAAAAAGACCACCCACTCCAAATAGAGTCCTTTCATAAATTCCTCAAATGCAAAATGGCCAAAGACAGGCACAAGTATAGGCTCATTCTTGTTGGAAGCTGCCGAAATGAAGAAGACAAAAAAAGAGTTGATTCTCTTAAGAAGTTGGTTGCAAAGCTTGAGATCAAAAAGAATGTTGAATTTGCCTTGAATGTTTCCTTTGATAAGCTCAAATCTTATCTTGCTGAAGCCACCATAGGTCTGCACACTATGTGGAATGAACATTTTGGTATTGGTGTTGTTGAGTGTATGGCAAGTGGTGCCATTGTCTTGGCTCATGACTCAGGGGGCCCTAGAATGGACATTGTCATTGAATGGGAAGGAAAACCAACAGGATTTCTAGCAAGTGACAAAAAAAGCTATGCCTCTGCAATGGAAACAATATTTTCCCTTTCTCTAGAGGAGAGGAATGTTATCCGTTGCAATGCAAGAAACAGCGTTAGCAGATTTTCAGAGAAAACCTTTGAGAATGGATTCCTTCAATGCACTGAACCCTTATTTATGGGTGCA
>Scl164
AAGTGGAAGCAAGGCAACATGACAGCAACAGTGAAGATCGAAGAGTCAAAAATCGGTGATCATCACACCATGGTTGCAGCGGCAGACAGACTAAACGTGTACGATGTTGCATCCGAGCTTTCAGAAAAGAAAAGCGTTGAACATGCAGGAATGAACGTTGACACTCTAAAAGAACTCTTTCTAACAGACGTTGAGATGTACTCAGTGTTTAAAGGAAATGAGGATTATGTTTTTATGATTTCTGGAGACCCGCTCCTCTCTGACACCCATTCCACCGATTGCAAAGTGTTCATTCGCAAAATGCCTGGAAAGAAAAGCGTGTTTTCGGTCTTGCTTGAATTCAAACACGATCTCCCTTCACGAGCTCTCATAAAACTTGTCAGTGATGACCTGTTCAAAATTCCGTTCATAAACCATCTTATAGCAAAAACGCGAGTATTCCGAAAGAACCGTACAAATTTTGGCTTTGTTGCTTCAACGGGAGACGTGGACAAGCTTCCACTCAAGTCGTTCGGTGAAGGAATCCTTGCAGATGAACTGCAATCTCATATTTCTAAAGGCCTAACTCTCCTGCTTCCATTCCGCTTGGGGAGCGAAGAAAGGAGGCCGGTTAAAGTCGCAGTAGTTGTTAACCCTCCTTTGGTGAAATTCATAACTTCTCGCCACGAACAGGTCAGCGTGGAGCAGACCTTGAAAGCATTGTCACCCAGTTCTAGAATAAGGGTCCTACCTCATGGGTTTCCAGATCTATCCTCTGTGAACATTGATCACTTCAGTTACAATATTCACCAAGAAACCTTCAGTGTACATGCAAAGTTATCTGACACTTTCGCCGTGATTCCTGGCCTTTTGAACGTATCTGACACAGAAGTAACATTTCGCCATCGAGTTGGAGATGAATTCAACACGTGGTCGTTTGAGGGCCATGGGGTCTCGGAATTGGGGGGGGCGAAGGCAAATATTACACTGAAAACAGAGGAGGAGACTAAAGTTGTTTTTATCACAGGAATGGCAGAGAAGATGTCGGTGAAGTTACTTGCTCAGCAGTATGGACTCTCGTTTATACCAGATGCTGAGAGTGATGCCATAGTTCAAAACAGTCAAATGAGTGATTTCGACTTTATCCAACCAAAAATCAAATCGGCCACCTCAGATAAACAAAAAAATCGTTACATTCACATCTCAGGTCTTGGCAATTTTCCCGGTGTTGACAAAGCTACAGAAGCTGAAGCCGTTGTCTACGAGAACAAAGGGCAACTTAAGACATCCGTCGGTTTCATATTTCCAAAGATACCCATGCCGTTTATAATAGAGGCTTTGACAGGATATGATGTGGACAAGTTGAAAAAATTGTTAAGGAACAGCTTCAACACATCTCTAGTTCTCTCTTTAGATGATGATGATTCTTTATTCGAGAATCCAACACTATCCGGACTTTCTTTCGAACGCGGAATCTCCATGGTTGGCCTCTTCCGAATGCCCGAGGAGTGCCGCCATGACAAGATGTGTAAGGCTGCAAAAAGCATGCTCGAAAGCGATCAGTGGTATCGGATCCAAGGTCTAGTGAAACAAGATGGATTCAATCTGGTTGGGATGGTCAATCGTAACTATGTTTTAGGCAATGGCCTTGTACTGCGAGATAACATGCTCCAACTGGCTATCAATGATGACTCGTCTTTTAATGTACAGTCTAAGTTAACATTTCCAAAAGAAAAACTTTCCTTTGCTGGAAACATAAACTTTGACAACGGCAGTGTTGAGCTGTCCATGAAGAGCGAGGATGCTATTTATCGATTACACAACGGCGGATACTTGACATTTGATCAGCTAACATTGAACACTGAAATAATGAATTCAATTCCTTTGCAAAAGCTCCCGCTGACAGGACGAATGACGCTTGGAACGTCAGGCAGTGGACACGAAATAATGGCACCCTGTACAATCTCGTACCAAGCAATGCAACCAGACTTCAGCCGAGTGGAGTCCAAGCTATCTGAGGTCACAATGTATCACATTGCAGAAGCTATGGGAATCAACGCAACTCTTCCATTTCCACTTGCCTATGCACCCTTCGTTGGTGGTTTGGAAGTGATCTATGACCCAGCCATGAAAATCAAAACCAATCTCACCATGAGGGGAAAACTTCATATCTTTGATCGGTATTTTGACTCTGCAATTAAGATGCACGACTCTGATCATATCCATCTGACGTCCTCCTATACCAAGTCTCCCTTCGTGTTGTCCAATGGCTTCATTGTGGTGCAAGAAAGCAAGGAAATATCAAAAAGTGGCCCAAGACTAGATGTTTCCATTGCTCCGTTTGATGTGAAGGTCAAACTTGTTGGATTTGCCAGAGTTCTTGGTACAGGATCTCCAACAGAAATAAAGATTTCTGACTCTGGTACAGAATTTCCTGTTCAGGGAAATCTATTTGACATTTCGTCAACTGGGTTATACGTCTCGTCTCCAGGAGTTTTGGGAAATTCTGAGGCTTCCTCATTTCAG
>Scl165
ATGGGGAAAGACTTCTACAAAATCCTAGGGGTCTCAAAAACAGCTACGAACGATGAAATCAAGAAAGCTTACCGAAAACTCGCTTTAAAATGGCACCCGGATAAGAACAAGAGCCCAGGAGCAGAGGACAAATTCAAAGAAATTTCCGAAGCATACGATGTCCTCAGTAACAAGGAAAAAAGAGAAATCTTCGACAAGTACGGAGAAGAAGGACTACATGGTGTTCCTAATGGTGGAACTGACAGCAACATGCATTTTCAAGGCGGACCAGGTTTCGAACGAACATTCGTCTTCACGAATGGAAATGCACGCGAAACTTTTGCTCGAGCGTTTGGAAATGACGACGAATTTGCGGACCTTATTGGCGGTCTAGGGGGATTTAGCTTCTTCAGTGATAGAAAGGCAGGCCCGACATTTAACGGTATGGGAAATTTCATGTTCGACACCGATGGCATTGCGCCTCAAACGAAGAAACAAAAAATTCAAGATCCCACGATCGAGAAAGATCTATTGGTGAGTCTGGAGGAACTTTTGAATGGCTGCACGAAAAAGATGAAGATATCACGGAAAGTTCTAGACGATCGTGGCTTTTTCAGCACGGAAGAGAAAATATTGACAGTGAATGTCAAGCCCGGATGGAAGGCAGGAACCAAAATCACTTTTCCCAAAGAGGGTGATCGTAAACCTGGTATCGTCCCTGCTGATGTGGTTTTCATAGTCAAAGACAAACCGCATGCTAAGTTTGCAAGGGACAGCAACAATAACATAATCTACGCAGCAGACATCTCTCTTAGAGATGCCCTGACCGGTGGACTAACCGAGGTTCCTACAATTGATGGTCGAAAGATAAAAATGAGGTTAAGTGGCATCGTAAATCCTGATTCTTCACAACGAATTCAGGGTGAAGGTCTCCCACTGCCTAAAAATCCCTCGAAGAGGGGTGACTTGATCGTCAAGTACAACATCCGATTTCCAGATCAGCTATCCTCAGTTCAGAGAGACATTTTATTGGATACATTACCAAGA
>Scl166
ACAGGCTTAACTTTGAGCCCGAGCAACAGACCAGGAGATGAACATGCTTACGAGGTAGTCATTTGTACTGGCATGCGCAGACACGCTGGTACAACTGCAAACGTTGCCATGACAATAACAGGAGAAAACTGCGAAAGTCATGCGTTTCTGCTTAGGAGCAGCCATCGAGTGACGTTAGCTCGAGGCAGCGTCGACTCGTTTCTCTTAACGACCTCGGAGACCCTCGGGGAGCTGTTGTACATCCGAATGTGGCACGATAACTTCGGTAAGGATCCAGCTTGGTTCGTAAAGCAGATATCCATACGTGAAATTGACACTGATGGAGTGTGGTACTTCGTGTGCGAACGCTGGCTTGCGGTAGACGAAGGTGATGGTCTGATTGATAGAATATTTCCAGTAACAAGCAACAAGGAATTGAACGAGTTTCGGCGTTTGTTCTTGACTAAAGCCTACAATGACCTGACTGACTCGCACTTGTGGTTTTCAGTTGTGTGGCGACCGCCTCAGTCCCCTTTCACACGGGTTCAGCGGGTGTCTTGCTGCCTCTCAGTTCTGTTGTGTACCATGATGGCCAACGCCTTGTGGTACGAGAGTGATACAGGCCGCTACAGTGCTGTTCAGCTCGGTCCTTTTGAATTTTCTTGGGAACAAGTTTCCATAGGAATATGTAGCAGTCTTATCGTGTTTCCAATCAATTTGCTTTTGGTGCAGATTTTTAGACACTGCCGCCCTGAGGCTACACGAAATCATGGCTGCTTCAAGCCAAAACCCAGACAACGATTCTCGTCCATTAAAACGGAAATCACTATGGTTAAATTCGGATCTAGGGAAGGCTCTGCGCTTTGTATCCACTCCGCTGGTCAAAGCCAAAGTGTAAACAAATGCTCTCCACAAGAACCACAAAAATACTACGAAGATAAAGGATTTAGCTTGGCATCTGCTTTACGGTCTGCTCATTTTCCTGCTCTTTCAGTATCTTTGGCAATGGAATCTCCCCCTGATTCAACCTCTGATATAAGATCTCTTTTAACAAGATGCTCTCCATCTCGGCAGTCACCCACAAACGACTCTGAGAAGTCGTCGAATGCACCAACTGCGAAATATGCACCACGTGCGAAAGGACTGCCTTGGTGGTTTATCTATGTCGGATGGTTTTTGGTCATAATAACCTCGCTAACGGCTGCATCGGTTACACTGCTGTACGGGATCCAGTTTGGTCTCAAGAAATCCACACAATGGCTCATATCCATGTTCTTCTCGCTCTCACAAGATATTTTTGTGAGCCAACCGCTCAAAGTTGTCGCTTTTGCTGTAGTTTTCGTCTACATCTTTAAAAAGCCCAGCAAAGTCGCATTTTCGCCAAAATCACAACTCAAATTCGACGAGCAACCGTTACAGGAACAGCTTCAGGATTCGGAAGAAGACTTCGGGGAACGTCCTGAAGCACCTCCTGTTGAGGTGCCGACAGAGGATAGTATAAAGCGCGCCCGAGACAGGGCACAAAAGGAACGTATGATGCACGCCATACTGCTTGATATAGGATCCTTTCTAGTGTTTACATTACTTGTTCTCCTCATTGCCTATGGCTTCAGAGATCAAAGCGCTTTTCGTCAGAATGACGCTGTTGCCAAAGTTCTACTACAGCAAAGCTTTAGCGGGAAACCAAGGGAGTCTAAGCCGGAGCGATTCACTGAG
>Scl167
GGTACCTTGGACATAACAGCACATGAAATACAGGAGGACGGCACAATCCGCGAAATTCACTGTCCAGCGGGTGGCCAACTAGGAGGCATGCATGTGGATAGGGAGTTCCAGCGCATGCTCGTGGCAGTATTTGGAGAAGATTTTATCCACAAGTTCAGAAGGGATTTCCCAAACGACTGGCAGAAAATAATGAACGACTTTGAGATACAGAAGAGAGCTGAAGAAGGCGTCGACAACGAGGAAGTTAGCATCACTCTGCCATTTAATTTCGTGAACGCCTATTCACGCGACCTGGGAAGCGACGAGAGTATTAATGAAAGGTTGAAGATGAATTACAAAGATAACCAAGTGCATGTTAGTAATGGTTACCTAAGTCTTAGCTTAGAAGTGATCAGTGGCTTCTATGAACCAGTTGTGCAAAAAACCGTGGGCGTTATCCAGTCCCTCTTGAAGCAGATCAAAGACACAAACGTCAACACTATGTTTCTGGTCGGCGGTTTCTCGCAGGCTTTGCCACTGAGGAAAGCTATAACCCAGGCCTTCCCTGACATGAGAGTTTTGACCCCCCGCGATGCCGAGCTGGCCATCATCAAAGGCGCAGTGATGTTCGCTCAGGCACCAGATTTGCTCACAACCCGGGTTATGGCCAAAACATACGGTATTGACATCAATGAAGCTTTTGACCCGAGTAAACACCCCGACGAGAAGAAGACAGACGTTTGCGGCATCAGCTACTGCGAGGACGTTTTTGATGTTCTTGTGAAAGAAGACGAACAGGTGAAAGTGGGAGAAAAGAGGACGTTTTTCTTCTCGCCCGTTCACCCGGAACAGACAACTGCTTCACTTCGTTTCTTCAGTACGCACAACAAGAAGGCGCAGTTTGTGACAGACGCAGGAGTCACAGCGGAGAATGTGGCCTTTCAGATCGTCAGCCCGGATGTTTCCAAAGGGATTCACCGCAACATTGAACTAGATGTCTACTTCGGCGGAACTGAGATCAAAGTCTCTGCAACTGACGTTACTTCCGGAAGTTCTGCCAAGGCCGCGCTGAGACTTGTGACCAAGAACCTAACC
>Scl168
GTCACCAATCAAATGATCACCGCGTGCAAAAACTACATAACGGAGCATGGGTACAAGACAGTGTGGGAATATCAACAGGAGGAACTTATCGAAAAACTGAAAAACTGTATTCGATTAAACGAAGAATATCAAAGATGTTTCCAGAAGACAAAACAGCGACTCGAGCAAAATTCGGAGGAAAGACAATTCGAGTTCAGCGAAATGTACATTTTTGGCAAAAGTAACACGTTCTCACGGCGACTGCACAAGATCATTGATATGTTGGACACGATGAAAGCGTTCTCATGTCTCGGAGAATCGAGGATAGAAGGCATGGAACAACTTTGGAACAAATTTGTTTTAATTGTCACCACCATGAAGAAGAAACCATACGACTTGCTGGATTATCGGAAGATGGACTTTGATGCCGATTTTGAGGAGTTCAAAAGACAAATTAACGATCTGCAG
>Scl169
ATGGAGACAAACAATGGGGTTAAAGAGAATGGTGGTCGCATCGTAATCAATGTAAGCGGGGCGATCTTCGAAGTAAGCGAGAGCAAGTTGCTACATTTCCCTCAGTCGCTACTAGGCTGTCCTCAGAAAAGGAGCAAATACTTTGATTCTCAGCGCGAGGAGTATTTCTTCGATCGTCACCGACAAGCATTCGAAGGTATATTGTTTTACTATCAAAACGAAGGGAGATTAGTTTATCCGGACAATGTGCCATCAGAAGTATTTGATGAAGAAGTTAAGTTCTTTATGCTCCCCGTTGAGCCAAACAGCTGTGAAAAGTTGGAAAGTGTTCTACTCGGCGATTACAATCGCTCGCGTCCTCTCAATATTTGGCAGAGGACACTTTGGGAATTGTTTGAGTTTCCCAATTCATCTCTGGCTGCGAAAATTCTGGCAGTTCTCTCGCAGGTGTTTATTAGCATATCTTTAGCAGGTTCTTGTCTGAAAACTGTCGCATCGCTTCAACCAGAGCCATATGATGATGACTGGTTTTCATTCGATCTTGTTTGCTACAGTTGGTTCACCTTAGAGTGCGCTGTGCGGTTACTCGCATCCCCAAATAAAAGCGAATATTTTAAATTGCTGCCAAATTGCGCTGATTTTGCTACGATCTTGATTTTCTATTTAGAACTCATTGTGAAAATGGCTTGGCCCTCGGCCACCGTGGTAGTCCGTTTACTGGAAACTTTTGCGGTCATTCGAATATTAAAGTTATTACGGTACTCCGAAGGGATGAAAATCCTGGTTATTACTGTCGCATCGGGCCTCAAGGACTTAGGCCTTTTGGTAACATTTGCCACAACTTTTGTCATTTTAGGTTCGAGTGCAGTATTTTTTGTAGAACTGAACGACCGGGATGATAGCGACTTTAAGAGTATTCCCGATGCATTTTGGTGGGCAATAATAACAATTTGTACGGTTGGTTATGGCGATAAAGTTCCTGTCACAACACCGGGGAAGTTTATGGGGGCTATCTGTGCTGTTCTAGGCACGGTAACAGTAGCTCTCCCACTCTTCCGCTTCGCGGCTCATTTTCGCACGAGTATTGAAAACTCTTCTAACATTCTACAG
>Scl170
TTTTTACAAGGAATTAACATCACAGACGACGAAAGACTACTATACACAATGGAGCAAGCTCTGGTTCTCATCTTAGTTATTGGCAGATGGCTTCTTCCGAAAGGGGGAATATCACGTGATCAGTTATCCCAACTGCTACTCATCTACATTGGTACAGCAGCGGACATTATGGAATTCACCGAGATCATTAAAGAGGACGACATCAGAAAAACTAACCCAAAAATGCTTCAGAACCATCACTTTGTCAATGCAGTTATTTTGTTTTGGAGTGTTAGTCTCTTTCAGTTCCCTTTGACTATTTACGCAATGGAAAGAACAGCACAAAGACTGGAAAAAGAGAAGGCTGAGCTGGAAGAACAGCTCAGAAAAGTTAAAGAAGAGAAGGATTTTAGAAGAAGGAGAAATCAAGTGGCGCCCTCAACAGCTTTGTATGCCTATAAAAGGAATCAAAGCCAAGAATACAAAGAAAAAGAAGAAATTCGGGTTAGATACATTCAGACTAAATCTGGACTAGAGATCAAACCTGTAATGAAGTCAGTAACGAGCATGGATGAAGAGGAAGGTGCCACGCATGCCCCCCTAGGAAGATGTATTCGTTGTTGGAAAAGGTTTACTCAAGGTGTCGACAATTTTGCTGGCAAAACGAAAGATTACACTGAGCTCGTAAGTTTGCTTATACCAATGCTTATGCAGGATGGCCCCTTTCTTATCATTCGTCTCATAGTCATTGCCTATTATCAAATTTACCATGATACTTTGTACTTTCTGACGGTCAAGAATGCCTTGGTTGTAATGCTTCAAGTTTACCGCATCTTCGTTTTGTATTACAAGCCACCAGAAGAGGACACTGATGAATTTTTTCCACACAGTGATGCTTCTCACAGGCTTAACAATGTACAGACTGCCATTGAATCCGTGCAACAAACTCGTCTTGCCATTAGCTTAGTCTCTAGGCTCCAGCAGCAGGCAAAATGGCGCCAAAAAAGAGGCCTAAACTCTGGTCGTTTCAAAGTAAAACGTCCCACACATGATCCCAAAGATGAGGACAGTAAGAAAAATGACATGCCT
>Scl171
ATGATGGCTTCTATGGCAGCAACATATCCAGATTTTCCGAAACTAAACCAAGAACCCACGTTAAGGAAATGTACTCCTTTTTGTGACAAGAACAAGGACTGCCCAGACCATCACGAACTGTTAGTGGCTATTGTAAATTGTACTGATATGCTGGGTTCCTTATCAAATCTTGACAACTTAAAAGAGTGTGTGGAGAAATATACCAAAGGTGGCTGGGGCAAAGATGATGATGTACCAGATGCTGTCATGGAGAACAGGTGTCCACTCATTCACTGGGCAGCATCCTTGGGGAAGTGTAATGCTTTAGAGTGGATGCTTGCAAGTGGATTCTCCCCTGTGGCAAAATCCTCAGGAAATGGTGAAACTGCCTTGCATAGAGCCATCCAGTTGCTGTACAAATCAAGACCCAAATTTACTGTTAAAGAACTGAACCCTAAATTTTCTAAAATGGTTGGCCTTTTAAAAGAAGCACTGCTGATAAAAGATGAGACACGTGAAAACACGCCTTTCCATACTGCAGCGAGCATGCTTGTTAATGGAGATCACAAGCCCAACTTCTTTCTGTCCTGTGTTGAGGTGATAATAAACAAAGGCAAAAAAATGGGTGATTACTCAGACATTATTTTGAATGCTGTCAACAACGAAGGAGAGACTGTTCTGCATATCTTAGCTCGTGGTGAAAAACACAAAGTTGAGTATTGCACTCTGGCTATCAGATCACTCATTGTGGCTGGGGCAGACAGAAGTATCAGAAACAATGATGGTCAAACAGCTTTAGATATTGCACTTGCTATTGGAACAGAACCTATTGTTGAGGAACTCATCAGG
>Scl172
ATGTCTCTTTCCAGCGTTTTCAGAAATCAAGGAAACGAATTTTTCCGTCAAGCTCGAAGCTTAAACGCAAATGAATCACCACTGCAAGCAAAGGATCTTTATGAGCGGGCGCTTTCTTTTTACTACCAAGCGAAAGACAAATCTGAGACCCGTGAAGAAGAATGTTCCGCTACGAAGAATATCGGCAAAGCTGCATGGAGGATAGCTGAAGTTCTTACCAAGAAAGAACCGCAAGAGAAGCCAGAAATGATCATCTTCTATCTACATGAGGCTATCAAAGCTTTGTGTAGAGCTTACGACATCGGTGAAGAATGGAAAGATGCGGAGTGGCGAGGCGAAGTATTCGAAACAATCAGTGTTTGTTTACAAGAGGTGATCGATGTTTCAGAAGCGTTCGTCGACACTGATCGAAAGATCGCACAGCTTGAGAAACTCGCTTTCATTACCAGTGTTGACGAAGCTTCAATCGACCTGCACATGAGTCTAGCTACACTATATTTTCACGATGGTACGACCAAATTGCAAAATGGCGACTACAAGAAATGCCTCTCTCGGATGACCGATTGTTATCAACCCATTGAAGAAGTTAAAAGGTTATCGAAGCGCGGCGATGACCCCAGGGTAAACTATGAGATGTTGAACGAGGCTGGAGTCTTAGAGAAGGATGTGTTCTTCCACACTTGTGCCGCTAAATCCATCCAAGCGCGAATGATGGGTGATGAAATACTTCAGAACGCCTTGTTGGAGCAGGAAGAACTGCAAATGACTCTGATCTTTGAAGTCATTGACTGGTATAAGCAAGCTGTCGTTCTTTCAAGAAATGTGGATATCGAGCAAGAAGCTAGAGCTGAAAGTCGCCTGGGTTATGTCTATGACAAAGTCCTGAAGATCACCCTGCGAGCCAAAGCTTACTATACCCATTGTTTCGAGCTGGCAGAATCATTAAAACCTCGCATGTTCACAGCCTGCCAGTGGTACAAAGACTGCATAACAACCCTGAAGAAGTACCAAGAAGAGGCTAGACAGAGAGACGACGAAGAGAAAAGCAAAGCGAGAGCAGGTTTCTTGGAGGAATTGTCACAAGAACTGGCGGAAATCGGAGCTCACAGAGGTCTTGCAGTGGAATTAATCAAATTCTTGTATACCAACTATCCACCCAAAACTCCAACTTGGAAAAAACCGAGCGATGAAGAAATGGAAGACTGGGATGAATTGGAGACAACTTCCAAAAGATATAAGAGGCTTCTTATTAAAGCTCTCGCCGTTTATCATCCTGATAAAGTGGATGAAGAAATGTATGGAAAAAAGTGGAAGGTACTATGTGAGGAAATAACAAAAATGCTCACATTTCATTATGAAAGCACGAAAATAATGTCTGACGAT
>Scl173
GCTCTGGTCGAAAACGCATATGACCACCATACAGCTATTTATTACTTATTGGTGGATCGATTACGTCAACACAGAGCGAGCTATCCTCTGCAAACCCAGCTAGAGACCAGTCTCCGTCGGCCAAGTGGGATTGCGGAGGCTGCTGTTGTAAGGGGGAGTAAGAACAATATTGTGGTAGTGCCAACTCGCGCCGCTCAACGGACCGTCCCGGCACAACCTGCGAGACCATATATTCCTCTGCAATACGCTATTAATGAACTTCACGAGCGCATTCCGACGCCGCCTGAAATAAGGCGGGAAATTGCTACGGAATGTGTCAAAGAACTGTCGCCGCTTCGTGAACCTGGACTTAAAGCGCGCTCAATTTCACCGCGGCAAATGATAGGACCTACATTATCGTTAGATAACAGTGTCAATAGAGAAACGGACTTAGATATTGAGGCTGCGATTGTAGAAAAGATGGAAAGCGAAGACGTGGATGAGAAAAGCCCTAAAGCAAGGCGACATACGGTTCACACCATGCCGAATAAACCGCTGATAGTCCCGCCATATCACCCTCTACTTGCTCGCGGTGCTTCCGAGGAAGTTCTGGAGGAAGGTGTTATACCAACGTTTCAAATGAAACCAGCTATTGTCGTTTCACATTGCGGACCTGGTACAACTTCTACTTCGTCCTCCTCACCGTTTGCATCACATCGAGGCTCAGGACAACATTTGCACGATCCCAGGTCGAATTTCCACGTGCCGCTCGGGCGGCGTGCGTCTGATGGGAATGCTGTGGCACTAGCGTTTCAGCAAAATTTGAGGATTACATCAACACAAAATAGGATTAAAAAACTGCAACTAGAGCATCAAAGACTTCAAGAGCAATACCAAAAATCGCTATCGCCTTCCGAGCTTACAGATCAGCAGGCAGTTCACGCTGAATACAAACAAAATTATGATCAAATGCGGGAGGAATTACAGAAACATTACGAGGAGCTTATGGCAAACAATGAACAAGATAGAAGTGATGGCAGAATGGAACCAGTTGCTGAACAGAAAACTAGTTTTCAACAAGAAAAACAGGCTCCGTATTTTCAGCCTCTACATCATCAACTTCAACAGCTTCATATCGATGCGAGGCACAACCCATTACGGCGCATGCCTTCCTATAAACAAAATCCACACAAACAGGTCTTTCGAACATCTTCCTATAAACGCGCGCAAATATGTGGCATGTTGCCTCCATTAGAGAACGGATCGCCGACGGAATCCCTTGAGAACACAGAACCACTTGTCCAAGCAGATACTCAAAATGTTGGGAGATATTCTATAATCTCGCTG
>Scl174
TATTTTCACATCGTCAAAACTTCTCAGTACAGAGTTATCTTCACTCCGAGGAACGCAATCCTTATTATACTCGGTGGATGGGCATCTGCCTTTATCACACCTTTGACTTACACAGCAGCTGGTAAAGATTACGTCTTTCAGCCTGGGAAGTTCTTTTGTTTCATGGAATCGAAGTTTACTTTGCTCGTGCTACCATTTTACGGTTTCATTGCTATCTCAATGTTAATTCTCATTGTATGTTACCTGAGCGTGTTCAAAGCGTTGAAAACCCATGAAAGAACCGTTGCTAACAATCTCCGGAAAGGGAACACCCGGCAAATAGTGATCTCATTGGAAGATATCAGGGTCACCAAGATCTTATTCGCTACAGTGGTAGGCTTCGTCCTGTGTTGGACGCCAGTGCTGATGATTGACATTGTTGATGCATTCCTGGGGTCGGAATGGGAGCTAACCCGCGGGACCTATTATATGTATACCATTTTTGGCATTACAAGTTCCGCTATCAATCCCATAATTTATGGAGTCATGAATCCTTCCTACAGGAGAGCATATTGCCGGTTATTTGGATGCCGCAGACAGGGTCGCGTCGGAGATGTGCCCACTACCCAGGGACCGGAGCTGACGAAACACGAGTTGATCGCGCCAGGTAATGACGATCCATCGAAGATTTATTCACAGAAGATCCCACAGTCCGATCACCATGTTCCATCTTCTGATCAAGAA
>Scl175
ATGGGTTACGGCTTAAACAAATTTGTGAACCACGTGGATCAAAATCTACTCTGTAGTATCTGCGCTGGTGTTTTACAAGAAGCGGTTATAACACCTTGTGGACACTCGTTCTGCGATGAATGCTTGCATATATGGCTAAGCAGACCCAACACGAATTCGTGTCCTTCCTGCCGCTCAGATATTTCACCTTACGATGTTATTCCCGTGTTGGCGTTGAGAGGAGTCGTAGAGGGTTTGGCGGTACACTGTGATAATGATGAACACGGCTGTAAAATGGTTTTAAAACTGGAAAAACTATCAGCCCATTTACAAGTGTGCGAGTTCGCATTGATTGAGTGTGGCGCGTGTGGGAAAAGCGTGAAACGGTTCGAGTTACCTGACCATCACGAGGAGTGTGAAATTATAAAAGATTTGGTTGCAAGACACAAGAAGACACGGAAAGAAGAACTCACCATTGATAATCTCACAAAACAGATTGCACTGCTGGAAGTGGATTTAAACAAGACTAAAACAGCTTTGAGAGAATCAGAGGGGGATGTGCGCCGGGTCAAAAGGGAACTGAGAGAACTACAATTTCAGTTAGAAGTGAGAATGTCAGAAGAGGAAGAATTTGATCAAGACTGGGACCCGGAATATAACTATGGATATTCTCCCTCAAGCATCGCTCAACTTGCTAGTTTGGTGTCCCGATATCTGTTGAACAAACCTTATTATGTTGATCGCAACCGCATTTTTAACGCGATCAAGCGCTGTTATGATTACTACCACGGCTATGCGGGTTATTCACAAGATGTTCACATGTTACTTGCTGCGAGTTATGCAAGTAATTGGTTCACAGAGAACCAACGATCAAACTTCGATTCGTGGCTGCAAAATCTTGCGCGAGCACGGTTTTTGATTTCAAGC
>Scl176
ATGTCCAAGAAGGGGAACGAGCCACGAATTGTAAACGTTGCTGTTGTTGGTTTGTCTGGCTTAGACAGAGATCAAGCTTTTTTCGGAGTGGGGAAGTCGTGTTTGTGTAACCGCTTTGTTCGGCCCTTGGCCGACGACTATCTCACAGAACATTCTTCAGTATTTAGTTCCTCTGATTTTGGCGGACGAGTGTTGAACACCGATCAGTTTTTGTACTGGGGACATTCGACAAAGACAGCAGACGATGGCAGCGAATTTGTTGTTCATGTCATTGAGCAGACCGAGTTTATCGACGATGCGACTCTTATGCCTTTATCTCGGGGAGGGCAGCTTACACCATACCCAAAACGGTGTGCAATTTCAAAACTCTCGTCCCCTGAAAAGTTGATGTATATCAGCCGAGATCAAGTAGCTTTACAGAGCGACTACCAACAAGTCATTCTACCCGGAGGAAAGATTGCTATCGATGGTTTTCTTGTCGTTTACGACGCCGAAGCGACGCAGTCGAAGAGACTCGAGGAGCAACAAGAGCGTTTGTTGTCTTCCATTCTCACTTATGTGCAGAAAAGTAAAAAACCTTTTGTGCTTGTGGCAACAAAATGCGACGATACACAACTTAATTTACTACAGGAGGTTCATCGTTTTGCTCAATCTAAAAAGTTGAATGTTCCGATCATCGAAACTTCAGCTCACGAAAATGTGAATGTGGACTTGGCGTTCTTAGTTTTGGCACAACTCATCGAACGCGGACGGGCGCGTTCTAAGGTTATTCCTTTCACAGAGGCGCAGAAAACTCAACGAGAATTATTAGAGAAAGCCGTTCAGGATTTTCAAAGGCTTATTGATAGAACAGTGATCGATTTTCGTGTGATCTGGAAAAACACGAAAAAGTTGGTGGAAAATGAAAGGGAGTTTCAAATCCACCGCGATCTTTGTGGGCTGGAAGCTTGCAAGCGACTTTTTAATAAGCACATTCGAAAGTTGAGGAAAGAATTCGAAGAAAGGAAGCTGAATGGATACTTGTCTAGACTTCCAAGTGCATTAGATGAGCTTATACCTAGTGCATCTTCGATGGAACTATGCCACTGGAACTGGAAAAATTGCCAAAAGGCGATTCGAAATCACAAACAGTTTGAAAAGTGGATGATAGTGGAGGAGACAGCTTGGAATGAAAGCGATCATCTACTCCAAGACGATCCACGTGTTCCGTTTGACATTTTGTCTCTCCCACGGGCTGAGAAAGTATTTCAGAACCATGCCGAAAAGTTAAAAGCCGCGGAAAAACGGCTCCGTATGATGAATGAATTTCGTAAACTGCTAGAGTTGACGCCGCAAATTCGGCCGGGTACAACGTGGGTAGACGCGGCTGTGCTGTTGGAAAACGAGGAAAGTTTTCAGTACTTGAACGACACAGACAAAACAAAAATTTTTGACACCTACCGTCGTGACATAACCGAGAAAGCCAAAGCCGATTTTCAAGAGTTGTTATTCGAATCAGCAGGGTTGTTTTCAAAACTTGAACCCAATACGCGACCCTCGATTTCTCACGAAGACATAAGGGTAATCAAAGAGGCGTTGAGCGAGGACGACCGTTTCAAACGGCTCGATAAATTGGACAGCGATCGCGAAATTGGCTTGATAAATCATATTGCTCTGCTGTACAGCCCTACTAGATGCCTTAGTGGAGCGGAGAAATGCCGCGATCGACTCATGCAAGAGATTGTAGCAACGACCACATAC
>Scl177
ATGGATGGTGCCGCCTCGGTTGGAAACAGCGAAACGGCAGATCTTGAGTGCAGTGAAAATTCTGCGATTTCACCAGGAAGAAATCTGTTGAGTTCAATCAAAACTTTCCTATGGTCACCGTCGAAAGACAGCGAGAAAGATCGCATTGCGAAGCGTAAACGATCCGACTCGGACAGCGAAGACGAGGAAGATGCGATAATAACATCAAACCTTCTCAAGAAACGAAAGTTTACAACTGAGACAACGGTCGTTAATTCTGTTGCTACGAAGTCTACTGTCGATGGGGAGTCCTCTAAGCGAAAATCACTCTTAGGAACTTTGTTTTCGCCTGTCTTTACGCTATTCGGAAAGAACGGTCACTTTCAAAATGTAGGAAAGGAAGGCGAAATAGTTGCGACTAATTTGACAAGTGGATCCAGGATTTGTGGCGCGACTAATGGCGGTATAACTGAAGAAAGGGCATTGTGGCAACAAGGTTCATCGACCATAAATAGAAAAGCTTTGGCCGTGCCTAATGGCGACGTCAATGGAAACGTTGGCGATGAGACTTCCGAATCTCCGGACAACGAATGGGAAGTTTATGATCCGTTTTACTTTATTCGTAATCTTCCCCCACCAGAAGAAGGTGAAGATGCCACAAGCCGTGGTCCTGTGTTACCCTTGCAGACCAGGAGCACTCCAGAATTTTGTCTTGTACTTGATCTGGACGAGACACTTGTTCACTGCAGTCTTAATAAGCTGGAGGATGCCAATTTGTCTTTCCCTGTCCTTTATCAAGACATTTGTTATCAAGTGTTTGTACGCACAAGACCGCATTTAAAGCGGTTTCTCGAGCGAGTCGCGAGTATGTTTGAAGTTATCCTGTTCACCGCCTCGAAGAAAGTTTATGCAGATAAGCTGTTGAATATCTTGGATCCTGGTCGAAAATATTTCCGACACCGCCTTTTCCGCGAACACTGTGTTTGCGTTCAAGGGAACTATATTAAAGATTTGAACATACTCGGCAGGGACTTAGCGAAGACAATGATTGTAGACAATTCACCTCAAGCATTCGCTTACCAGATTTTCAATGGAATTCCAATCGAAAGTTGGTTTGTTGATAAGTCGGACAGGGAATTGCTCGAACTTCTCCCATTCTTGGAAATGATCGCTGCAAGAAAGGATGATGTTCGACCACACATTAGGGACAGATTTAGGATGCACGAAATAGCTGGTTTTAGG
>Scl178
ATGTGGGACAGAAACATCATGAGTTCTTGCGAAGTAGTTAAAGATCGCCTGTATTTTGTGAGTGTGAGTTGTAAACCACGAAACAACTCATCCTATCACTATTTTAGCGTAGATCATGACCGGACTCTCGACGGTTGTAAATTTCACGACACACCTTACTTCGGACCGCCAAATCTGGCTGGAATCTATCGATTCTGTTGTCTTGTTAACACCAAACTTCACGTGGTTCCGGCATCAAAGAAGATTGTTCTTTACACAACAGCTAACGAGGGTTTTTCGGACGCGAAGAAGCGAACACGGTCTGTTTTCCTGTGTGGCGCCTTCGCCATGTGTCAACTCAAGATGACTGCCGAAGAAATTTATGCTTTACTAGAGCAGCACTTTCTGCCGTCAACTCTGGTTTCTTACTGTGATATCAATGGGAATTTATCCCACAACCTAGCCATTTTAGACTGTCTCAAAGGGTTTGAGAAGGCAATAGCTCTCGGGTTCTTCAACTTTGACGAGTTTGACTTGAATCGATACGAGCAGGAAGAACACGCTTTGGATTTGAACTGGATCGTTCCGGGAAAGTTGTTGGCGTTGAGTGATCCTCAAAGAAGACCTGAACTCAAAGCGAGTCGATTCAGTCGCCTGAGAAAGTATTTCAGGCAGAATGGAGTCAAGGGTGTCGTAAGACTGAACAAGGACGACAACATGATGAAATATGGGCTTATTTACGATGCGCGATGTTTTACCGCCAACGGCTTCTCGCATAGCGATCTTTATTATGAAGATGGTGGAATTCCAACTAAAGCAATCATCAAGAAATTCACACGAGTTGTAGATCAGTGCGATGGAGCCGTCGCTGTTCATTGCCGAGCCGGTTTAGGAAGAACAGGAACTCTAATCGCATGTTATTTGATCAGACAGTTCCGATTTTCAGCTGCCGAGTCCGTAGGTTGGTTACGCATCTGTAGGCCGGGTAGCGTGTCAACACTCCAACATTGTTTCCTACAACATAAACAAGAGCCCATAATGCGAGGGTACCCCGAAGATATGAAGATTGAGGATCTCACCGAAGCCGTTAAAAAAAGTTTGAATATGTTTTCCTACCAAAATGCGATCATTGAAGAACAGGAGGAG
>Scl179
ATGGAATACGACGATGAAAACCATTACGAACAAAAACGCCGCAGACAGATCCGTGTTTGGACCGATGGTTGCTTCGACATGGTTCACTTTGGTCACGCTAACGCGCTTCGACAAGCGAAAGCAATGGGCGATGTTCTTCTGGTAGGCGTTCACTCTGATGCAGAAATCACCTTACATAAAGGACCGCCAGTTTTTACCCAGGAAGAAAGGTATAAGATGGTTCGAGCGATCAAGTGGGTCGATGAAGTAGTTATGGGCGCTCCATATGTAACTACGGTGGAAACTCTCGACAAGTACAACTGCGATTTCTGTGTTCATGGTGATGACATCACCTTGAGTGCAGATGGAAAGGATACTTATGAAGAAGTAAAGACTGCAGGCCGATATAAAGAGTGCAAGCGAACAGCTGGGGTATCAACGACAAATCTTGTCGGAAGGATGCTTCTTATGACTAAGGAACACTTTGATAGGGCGCCATCGCCAATAGGAAATTTGGACCCTACTCAGGTCAGTAGGGCCAGTTCTGGTCCATCCGCCAAGAGCCCCTGGACATGTGTATCCCATTTTTTGCCCACTTCTCAGAGGATCGTCCAATTCTCAGATGGTAAGGAGCCTAACCCTGGGGACAAAATAGTTTATGCTGCTGGAGCATTCGACCTCTTCCATATTGGTTTGCTGGATTTCCTTGAAGCTGCCAAGAATGAAGGTGACTATCTCATAGTTGGCCTTCACACAGATCAGGTTGTCAACCGTTACAAGGGAAGTAACTATCCTATCATGAGTCTACATCAAAGAGTGCTTAGTGTCCTGGCCTGTCGTTATGTTGATCAGGTGATCATTGGTGCACCCTATAAAGTAACTACTGAGTTGCTGGAACAATTCAAG
>Scl180
ATGCCCAAAGCATTCTTGGTGAAGAAGAACAAGAGATCACACGGCGGAACAAGTGTATCTGAGAGAAGAACTTTAGAGTACGATGCACTGCCTTCATATCGTGAAGGGAAAAGCGTTGAGCTATCCACTTCGTCTGCGGTTTCTGACATTATGCATTCATCATCGCTGGCCAACTCGGATAAAGCACCGGTGTTAACTTCGTTAAGTACGCTGCTCACCTCGACGTCTAACGGGAATGTTACCAGCAGCGCTTTCAAGCCTTTTAAGGTTGAAAAAGAAAAGGAAAATTCTCCAAAGAAGTTCAAGCCGAATCCGCCGCTTGCCGAGAACCGAGACAAACCGACCAGGGGAAGAGAAAGCAACAGCAGCACCGGGCGCGAGGCGCTCAACGAAAAACATTCAGATCATGGTGGCAAAACCGCAGTGCTCGAGCACAAAGAGTTTGCCATTTATCAAGACAAGTACGACTTTCCGAAACCCAAAGGCCCGCTTCCGCAATCGCAGTTTATCTGTCAGCTCTGCCAAGAAGTCTACTCAGATCCATTTTCGCTTGCTCAGCACAAGTGTAGCGGAATTCAGCACACCGAATATCGATGCCCAGAGTGCGACAAAGTGTTCAGCTGCCCCGCGAACCTAGCGTCGCACCGAAGATGGCATCGACCGCGTTCGCCGCATGAAAAGAAGCCAGCCCCCTCGCAAGCGCCCGCTAGCCGAAGCGAACAGCTTCCAAACAGTCCGAAAACCAGCGGCGAAGACAACAAAAATGGTGTCACGACCACCACTGAAAGTGAGGTGCGATCGACCAGTCCGATCGGAAATAGTCAAGGGCAATTTGTGTGCGAAGTATGCAACAAAACATTCCGACGAAAAGCGTACCTGAGGAAACATATGAACAACCACAATGACGATCGACCCTATCCATGCCAATACTGCGGAAAAGTTTTCCGCAGCCTCACAAATCGTGCCAAGCACGTCTTAAACCACGCGGTTGGACCGAAAACATTTATTTGCAACGTTTGCGGTAATGGATTCGCCAATAAGGGCAGTCTGGATCGGCATGCACGGATCCACACAGGTGAAATTTACTCTTGTAAACATTGCTCTAGCACATTTTATAGTTCGCCTGGTCTCACAAGACACATCAATAAATGCCACCCGCCCGAAAATCGTCAGGTCATCGTCCTACAGGTTCCTGTGCGACAAGGG
>Scl181
GTAGAGCAAGGCATAGAGAAAAAGTATCTGAATCCACCTCTTGGTGAGGACGAGGAGACCAAGCGACAGAGACAGAAAGAGGCGGCTGCTGCGGCTGTCAGCGAGTTCAACGAGGTGATGAAAGCTGCAGAGACTAAGGAGAAGCAGAAGAAGGACAAGAAAATGGAGAATGATAGTAACGGAGAAGATGCAAAACATAACAAGAAGAAGAAGGGCGAGGATGAAGGAGAAGAGGGAAATGACCACGATAGGAGCTGTAGCCCGTCGGAGAAGGAGGAGGAGCAACCAATAAAACAGAAGACATGTCTGGAGAGGTGGGAGGAGTCCCTCCTTGTGTGTACAAATTTGTCGCAGGTGTTTGTGCATTTGAACACGTTGGATCAGTCCATTGCCTGGAGCAAGTCTGTGCTAAACGCTCGGTGTCGATTGTGCAGAAGGAAAGGAGATGCGGAACACATGCTGCTTTGTGATGCCTGTGATAAGGGTCATCATATGTACTGCCTTAAACCACCTATCAAGGAG
>Scl182
GCTGACAAGAAAGAAATCCATGCACCGGAGAAGGCGAAAGAAATCAAGATCCCTGTCACGCCAAGACCAAGAACTCCTTTGGATTACTTAAAACACATCCAAGATGACACACTGAGTGAAATTGAAGAATCAAGTACTTACGCTGCTGTGGTATCCTCGTGTATTGTTAACCTTCTCCATGAGTGGTACAACAGCCCTGACACGCTGCTCGCTGTTCATCCCGTAGATGGTTCCCTTCTGGTGTGGCTTGTGGAATGGCTTGACGTGCAGAATGGTGTACCATACAGACAGCCTCAAGTTAGCTTTTTATCGCGCATCCCCAATGTTCTTCCCCCTGCAGATGCCAACTCTTTGTTGAAGAAGCTTATAGTGTACTGTCCTAGGGAGGACAAAGTTAGAGCTCTGAGGAACGTGATGGTCAACACCACTGATATAGTCTCTGCAGGTCAGAGGATGGCGACAAAAGCCAACGGAACGGGACTCAACATTTCACGTTCAAGTTTTGGTAATTTAACAGGAGGGACGCATCCTACGGCCATCATGATTTCAACGCACAGAGATGGTGCTCTGAACCTCTGGCAACTTGCGTTCGCTGATAACTCATCATTTTCTACTGTTGTTAGTGTTTCTCATCATGCCCGCAGATGTGGACATAGATATCCCATTACTAACATCTTAGCGCATCCAGAGCTACCACTGATGCTTTCCACGTCAAGTCACGAAATGGAAGCGAGAAAGGACGAAGACATTTTGACCAATGTGGAGTTACTTAGTATCGTAGATGACAAAAGCAAAACTCGTAAGCTACACTGTAACGAACTCATTGTGTGGAAGGTGGAGAGTGTGTCACCGTTACGGCAGAGTGGTGGAGTAATGGAGCTTACGCGTGTGAACTCGTCACGTCCAAATGCGTTTCTGAACATAGCTTGGGTTCCAACCCTTTTCTCTCACTCCCTGATCTCGTTCGACAGCAATACATCAATTCCACCCCATGCTGTCGCTCCCTGTGCGTGTTTCTTGGCCCTAGATGGGACTTGTTACAGATTTTATCAAGTGATCTTGGACGCCAGATCTTTGCAAGGTTACATATCCAGCAATAAGACCAGAACACGTTCTACTCTGTATTCAAGTGGTAGTGAAGGGAGTTTAGACTCATTAGATTTTGAAAGCTCCAGCAGTTCAGTTCCTGTTGAGTGCTTCATGGAGTCAATAGTCAGTAGGCAATCGGGCGCAACACCTGGCTGTATTCTCAAGCTGTGTTCGTTAGCTGACTCTAAGGATCTCCTTCGGGAGCCATTATTGTTGCACGTGTTCACGGAAAACTCCGTAAAGTCATCGTGTTTCTTTTCCTCCAATGAAAAACAGAACGGTGAGAATGAACAAGATCATCAACAAAGTTCGCACAGATCTGAAGACACTTTTTACGTGGTTGGTGTCGAAAACATCGCAGTTGAGCAAAGTGATGCTGTGTCTATGATTTACATGTGGCAGGTCACTGTCACTGCTACGAAACCAGAAACGAACCTGAAAGGTTCAGGCTTGGAGTCACTATCGACCTACCCTGAGGTTATACAGCCAATAAGTAGAAGCAGCAGTAGCGCATCCAACCGAAGTGCGAGCCCCCTCAACTTACCCCAATCAGGACACGTGACTAGTAGTATAGTATCAAGGTGTGTTTGCCGTCAGAGACTTCCACTTCCTAGCGGAACAAAAATCAAAACAGCAACCAGAGCTGCTGATAAAATGTCGTCCTCTGCGGTAAATCCGACTTGTCCAGCGCGGTATTTGTTCACGTCTTCGTGTTCAGACGGGAAGGTAAGGTTTTGGTCTTGCAGGAAAATTGTTTCAGAGGGTCGGTTCACATGGGAAGAGACTTCATGGCTTTCAGATGGAAGAAAATCTGCTCATTCCACGCAGCATCTGGACAGCCATGTGTTAGGACTAGATGCACCTGGGGAGGTGCTTTCGCTTAGTTGTGCCTATACCGGAAGGATTGCTACGCTTTGTAGGAAATTTGAAGACAAGGAAAAAGAAAACCTCGACTTTTCCGTGTGTATCTGGGAGAATGAGTCGTCAGGAGGAATGGACTGGATTCTGGAGGACACACTCGAACTCGACTGCAAGTTTCTCACCGATAACTCACAGATTCGTCTGGAATGGACCTCCGCCGAAGATGGTTCGTACATTCTAACTGTTTGTATCGGTAATGAAGTCTTTATTCTGGGCTGTGCGTCAAGAATAGCCAATACAACTGTGAGAGGGGAGAGTTCGTCCACGGGCAAGGAAACATGGCTGCTTCTTCACAGTGTTCATTTGACATCAGAGAACAAATGGCAGCTGTTAACGAGGGCGCTCTCGTGGATACGCAATGGAGTCCTTGTGGTAGGCCTGGGGACTGAGATGCAGGTGTATTCACAATGGAGACCAATCAAGGACGGCACCCTCTCCCCCTCGGACACCATGACGTTTGCTCCTACGGTAACCTTGCAGAAGGTCAGCGAGGTGTCCAGGGAAGGGTCTGGAAAGCTTGTCCCCTTGTCACTAACACCAGGAGGTGGAATTGGTTTGTTTGAGGGAGCTTCCACCATAGCTCCGGTTTTACCGCAGTTTCATCCCAAGCATCTCATGGAACTCATGAACTTTGGCAAATTAAGGAGAGTCCGGGCGATATTACATCATTTG
>Scl183
ATGGCGGCAATTAGGGTCTGCATGTACGTTTTTCTTTCCTTGATAAACTGGAAGCTTTGTTTAGGATTATTCGAAGATCAAGTTGGTCTCTTTGACTGGCGTCAAAGCTATTTGGGCAAAGTGAAATTTTCATACTTTGATGTTTCCACGCAGAGCAGTAAGCGATTGTTTGTGGGCACGGAATCCAATGTTGTAGCAGCTTTAAATTCAAGAACTGGTTCTATTATTTGGCGTCAGGTCTTGGAGGAAAGCGAGGGAGTCTTAGATGTGTTGCTTTATCGGGAAAATGTGCTTATAAGTTCTTCAAGTAACGGGAAATATTTGCGATCGTGGGACACTAGCAACGGAGCACTTTTGTGGGAATCTCTCGCTAGATCAGCTTCTTCTCCGGTCAAAGAAGTAACTTCACCCTTCCTTGGATGGAGCGGTCCACAAACAGTTTTGGTAGAAGATAATGAGAAAAATTGGGTTATTACACTGGGTTTCAATGTAGTGAAAGCATTTTCACTTCAAGATGGATCTGAAAAATGGTCACACGATGGCAGAGGACAAACAGCTGACTATTTCAATTTTCAACATTCCAGTGGGTATCTTTATCTCTTAGGGATCAAAAATGATGTGGATATTGTAGTCAAACAGTTAAGTGTGGAAAATGGTGAGGTGAAAGGAGAAAGACGAATTGGAGCACCATGGATCAGCAATGGTGCTAGCTGTATTTTTGTCAAGAGTTTGAATTTGGTTTGTGCAGAAACATTTAGCAATAGTATTCATGTGATTTCTGTCAATGATGAATCTGCAACAGTGAAAACCTCATCATTAACCTCATTAGGACTAGGAGTTGAAGATCTCTCTGTTAGTACACCCAGTTTGCATTCATTTGGTTCATTTTCAAACTCTTGGGATGAAAGATCAGAATTCCTTTTAAAGCTCTCAAAGACTCAACAACTTGTTTTAAAGTTAAACAGTGATAGAAGTCTGAAACTTCTGGCCAAATTTACTGAACCCTCCCTGCTTAGTGCTGCAGAACTTGGGAACAAAGCTATTTTGACAGCAGTAACACCTATCACAGATGAATCATTAGAGATTAAATGCTATGATTTAGATGGTTGGAAACTGCTTCAAGATATGTCACAAAAAGTAGCAGTGGTTGACCGTGGCGAACCAGCAGATGCACTGTTGTACTTGTTCAATAAAAAAGAGAATGAACTTGGTTACAGAGTTCTCCTGGCCACCACAGACCATGCAATATCACTAATACAGTTTCCTGGACGAATCATGTGGTCTAGAGAAGAAGCTCTTGCAGATATTACAGCTGTAGAAGTGGTCGAGCTGCCATTTTCACCCTCACAGGCAAATTTTGAGACACTTCAGGAGGAGTTTGGGGCACATCCAAAT
>Scl184
AGGAGGGTCACAGCTGTTAGCTTGTTCATGGTGGGTGATGTTATGTTAGGGCGAGGGATTGACATGATCCTAGAACATTCTAACAACCCCATACTCTATGAGAGTAATGGGTTGGATGCAAGGGACTATGTCAGTTTAGCTGAAAGACAGACAGGACCACTTCCAGATAAGAGCGAGCGGCCTGTAGACTATGTATGGGGAGATGCTATACAAATATTGAAGGAGAAGATGCCAGACTTGAGGATCATCAACTTGGAAACTTCAGTGACTACAAGTGACACACAATGGCCTATGAAAGGAATCCACTATCGCATGCACCCTGGAAATGTAAATGTTATTCAGTCAGCAAATATCGACTGTTGCATTCTGGCAAATAATCATATAGCAGACTGGGGATTTCCTGGTCTTCTCGAAACCATGAATACTCTCGAAAATAGTGGCATTAAATTTGCTGGAGCTGGACGGAATTCTTTGGAAGCAAAAGCTCCAGCTGTTTTTCATATTGGTAATAAGGGTGTAAGAGTGTTAGTGTTTGCTGCTGGTCACTCCTCAAGTGGAGTCCCTGACTCCTGGCGGGTAAGGAAAGATAAGGAAGGAGTTAACATCGTTGACTTCTATCAAGCTAGCAAGTCAGTTAATGAACTTAAAAATCTAATTGAAAAGCACAAACAGGATGGTGACATTATTGTGTTGTCAATTCATTGGGGAGGAAACTGGGGTTGGAATGTTGAGTCTTCTTTTGTAAAGTTTGCACACAAAGCAATTGATGAGGCAGGTGTGCATGTCATTCATGGCCATTCATCGCATCACGTGAAAGGTATAGAGGTTCACAATGGCAGACTTATTGTTTATGGTTGTGGTGACTTTTTAAATGACTATGAGGGTATCACAGGTCATGAAGGGTATCGTGGGGATCTTGCTTTGATGTACTTTGTTGATGTTTGTCCAGACACAGGCCTGTTGGCTGGCCTCAGAATGGTGCCAACACAGACAAAACATTTGCGAGTTAACAAGGCCAAAGAGGAGGGTGTGAAGTGGCTTGTGGAAACAATGTCAAGAGAATGTAAGAGGTTTGGTTGTGATGTGAGAAGAGTTGACAACGAGATTCATCTGGTGTTT
>Scl185
ATGTCCGTTGTTTCGCTGCAGCTAGGGCAATGTGGCAATCAGATAGGCGGAGAACTATTTAATACGTTAATGGAAGATGCATCAAAACTAAATCCGCAGTTTATTTCGAAAAATGTTGATCATAAAGTTAACCAGGAATACAAGGAAGAAGTAGTGGAGAGATTCTTTTCACGAGACAGAACAGGAGCAGCCAATGCCCGGGCAGTTATGATTGATATGGAATCAAAGGCGATATCTCAAACTCTTTTAGAGGCTAAGAAGTCTGGAAAGTGGACATATCCGTCGGAACAGCAGTTTTGTCAAAAACGTGGATCTGGGAACAATTGGGCTCATGGATTCCTGGAACACGGACCAAAGTCTACAGACACTGTGCTTGAAATGGTGCAGAAAGAGGTAGAAAAATGCGACAGATTCGGTGGATTTTTGATTTTTCTCAGCTTGGCTGGGGGAACAGGCTCGGGTGTAGGGGCACATGTCACAGGTTGTCTTCGTGAAGAGTTTCCCCACTCGTTCATATTGAATCAAGTTGTTTGGCCTTATGGCACGGGTGAAGTGATTGTTCAAAACTACAATGCTATCTTAACTTTATCTCACTTGTATAAGTACTCAGATGGAATAATTATCTTGGAAAATGATAAATTACAGGGTATATGCTCCAGGTTGATGAATTTAAAACATATATCTTTCAAGGACATCAACAGAGTAATTTCTCACAAACTTGCCAGTGTTCTACAGCCAGTGAAACTTTTTTCGCCTGACCAGGAACCCAATTTCTACAAAAGAGCTGTATCAGTCAGAAATCTGCTAGGTGATCTGATTGAACAAGTCTGCCCACATCCTGAATATAAGCTGACCACACTGAAGAACATTCCACAAATGGCTGAAAATTCTTTGGCTTACAGCACGTACACGTGGCCTGGACTCCTAAAGCACTTACGACAGATGCTAGTAGCTGATGCTAGCATGGAGGAAGGTGTGGAATTTTCTCTGTTCTGTAATGGTAACAAGGAAAAAATCTGTCAT
>Scl186
AGTGAACACCATGAGGTTATCTTTACTGCAGAGGAGGGACTCAAAGCTTTGCGCGAGGTGATCTATGCCTTGGAAACATGGGACATAACAACAATCCGAGCATCAGTTGGAATGTACCTTGTTAGTAAGTACATCAGCAAAGAAACTGACACTGTAGTAATTTACTCTGGCGAGGGTTCTGATGAGCTGTGTCAAGGTTACATCTATTTCCACAAGGCACCAACCCCAGAGGAGGCAGATGCGGAATCTCGAAGACTGCTGGAAGATCTTTACTTGTATGATGTTTTGCGTGGTGACCGCTCTACAGCTGCACATGGTCTGGAAATCCGTGTTCCCTTCTTAGATGTTCATTTCACGTCTTATTTCTTGTCTCTTCCTCCTGAGATGCGACAGCCTAAAGATGGCATTGAGAAGTGGCTTCTGCGGGCATCTTTTGATGAAACAGATGCATTGCCCAAGGAGATTCTCTGGCGTGCTAAAGAAGCATTCTCTGATGGAGTGTCTTCTACCAAGCCTGGACAGGCATGGTATCAGATTTTACAGAATCACATCAATAACCAGGTCCCCGATGAAGCACTTGTGGCAGCAGCTGAAGTGTACCCTGACAACACTCCCAGAACCAAGGAAGGCTTCTATTACCGTCAGATCTTCGAAGAGTTTTACCCAGGCCAGGGCCATTTCATTCCGTATTTGTGGATGCCGAAGTGGACTAATGCCACAGATCCTTCAGCAAGAACCTTGGAACATTTCAAAGAA
>Scl187
GACTGGGATGATGATGAAGTAGATGCCAGTGCTCAATCTGTTGAAGATGACCCTGAGAATTGTGCCGTTGATGAAAACTTTGATCCCGAGGCAGCAGTCCATGAGCAGACTGATGGGGGACGGGTCCGCAGCAGCTCAGGACCAATTCTGATTGGTCCTTTGACATTTGATGACGACACTGAGCTTGAGGATGACTTGGAGAATGAAAAACTATCAAAACATCTTCCCGGCAAACCGAATGAGAAACATCATCATCATCTTGCCAGTCATTACCGCTACTTTTACAGTCGGCAATTCTCCAGTGGAACAAGAGGGGCAACGGCTCAAAGAAATCATGGATTGTGCTTGAGTCTGAGTGATCATGACAGGATCAAGATATTCATTCATGAGTTGGGCTACAGCGGACTTCTCCAATACATTGAGAAACTGATGAGATATCTGAATGAACAG
>Scl188
ATGTATATTGAGTGCAGAATGGCTCAAGCTGAATTGATAACCCATTCCTCGAGTGCATTTAGTTCTTTCAATAGGCCGAATGGAACAATTTACTCGGGCCTTTGTACAAGTAAAATTCATGTTGATTCAGCCACAAATGTACTGAGAAGTCTTACACGAAACCTCGTGAATACATACAAACGATGTGGCTTAAAAGTCCCAGAAACAAACGGGAAAAAATCGCGGCAGAATTCCAAAACTGCTGGGAACAGTAATAGTGAAGGAGATTATAAAGTGGTTCTTCATGAAGAGCTTAGCTCCGCAACATCGCGGTACGAGGTTCTCGAATTTCTCGGCCGTGGGACGTTCGGACAAGTGGTGAAATGTTGGAAAAAAGGAACAAACGAGCTTTACGCCATAAAAATATTAAAAGATCATCCTTCCTATGCGCGTCAGGGACAGATCGAGATCGGCATCTTAGCGAAACTGAGCGCTGAAAACTCAGAAGCTTTTAATTTTGTTCGTGCGATCGAATGCTTTCAGCACAAGAATCACACATGCTTGGTATTTGAGATGTTGCAACAAAACCTTTATGATTACCTCAAGCAATCCAAGTTTAATCCTCTACCTTTGAGACACATTCGACCGATAGTTCAGCAAGTGCTAGTGGCTTTGTCAAAGTTAAAATCCCTTGGACTTATTCACGCCGATCTAAAGCCCGAAAATATTATGTTGGTTGATCCCGAAAAACAGCCGTTTCGAGTGAAAGTAATTGACTTCGGCTCAGCAACCCAAGTATCCAAAGCAGTTTGTTCATCGTATTTACAAAGTAGATACTAC
>Scl189
GCAAAGAAAACAGGAATGATTCGCGACATAAAAGAGTTCATGCGAGCCACGAAGTATAAAGAAGCCGAGAGCCTAAGCAGAGATCTAATCAATCTTGCATTGGAGGGACTCAATTACTACCAGAACTACGACAGAGTGTTCTTAAATTTAGTGGTCACTCTTGGATTTTTGGGATGGATATTATGCATCATCCTACAGATTGTCGAAGATCATAGTGAAGTCATCAAAGAGGCGTCCAAACTCGGTAAAGAGAACCTTCAGCCATTGGTGAAGACAGCGCCTCTGGACACCGCTACTTTGGTTCTCGCTTTTCTCGCGGTGATTCTTTTAATTATTCAAAAAGCACCTTGGATGTATTATAGCTACTGCTTAATGCCTTTAGTATTTTGGAATCGCATTGCCAAGAGACTTCACGTGGTCAGAGCTGCCTGGAGCTATATCCGTGAAAAACAGTTGCAGCATAGAGTTCTATTTACCTTTTTGTTCGGTAGTTTCTCGTTAGAGATTCTTGTCATGAGCTTCTTCAGGCGAGAGATTCTCTCTGTAGGTCTTGTGTGTCTTGCTCTGTGGCCGTTCACCACTCAATTGTACAAAACTTGCACGCCATCTGTAGCAGGCTGGATGAGCCTTAGCTTTGCTCTTTCCGTGTTTCCTCTTCTACCTGTTGTCGGACGTGAGGCCAACTATTTCCTGGTGACTGCGGCAGGATTCTTAACTTTGATCATTTTTTGTTCGCTGTTGTTTTACGTTTCCACCGTATCTCAGTTAATGAACACGGAATTAACAAAATCGTGTAAAATCCTGCTCCTTCAAGCTCTACTCACGGCACTAGCAATTTATATCGTGAACAGTACAGCAGCAAGTTTAAAACGAAAACTCGGACTCCCGTTAGTAAACCAGCTTGGCAGTTGGACTATTCTTGTGTCATCCTTTCTGTTACCACTGATCAACTCGAGTAATTTAACGATACGACTGTCGAGTATAGCTATGGCGTTTTCCTCATTGTATCTGTTGATGAGCACTGCCTACGAAAGCCTGTTTTTGCTAGTTCTGTCGCTGCTTATGGGTGCATGGCTTTTGTCTGAACACAAACTCTCTGGCAAAACTCTCGACGCGCTGTTAGAAACGCAACTAAGCAACGCCAGCTCCACGACCACCTATCAGCCAGCTTGGAAGGCCCTTACGAGAGGCATGGACGCTCCTGTGATGAGAAAACTCACTTTAGAGGACCTTCGCTGCGCTTATTTTTTCGTTTTCTTCATCGTAGTGGCCTTCTTTGGAACAGGAAACATTGCTAGTATAAATAGCTTTGACCCTGCGTCCGTTTACTGCTTCTTGACTGTATTCTCGCCCTTTGTTATGGGCAGTTTACTACTCTGTAAAGTTCTCATTCCGTTTGTGATTGTAACATGCGCATTCGACGCAATACACGTAGTGCTCTCGATCCCTGTTCAAAGTCTAGTGTTAGTAGTGCTAGTGATGACGGATTTAATGGGACTGCATTTCTTTTTCCTTGTGCAGGATAGCGGCAGTTGGCTGGATATTGGAACAAGTATCAGTCACTTTGTCATCATGATGGCTTTTATTATATTCTTGCTTCCAATATTCGGTCTGGCTAGGCTCTTTACAGGGGCTTCCCTACCGTTCAGGACGAGCAAGAAAATAGCT
>Scl190
ATTTTGGATGGAATCAACCGTTTCAATTATGAACTACTGAAATCATTTGTGTGTGTGTTATATCACATTGCTGACAATGCGGAGACCAATAACATGAACGCTTATAACCTGGCCGTGTGTGTGGCTCCTAGCATGCTTTGGGCGCCAAAAGGCTCCAGCATTCCCGCCACGGAACAATCAAAATCAGTGCCGCCGGTGATTCAGTTTATTATTGAACACTGTGTGGCTATCATGGGAGATAAAGTAAGGACTATTCTTGGCGATCGTAGCGAGATCGTTACGACTAATCATGTGACCAGTGACTCGGAGGGTAGTACCCAGGACTCACGGACTGCTTTGAGCCAGTCCTCTACGGATGACGGGATAGAATCACCGGAACCTTTGAGTCCCAAAGGAGAAAGGAACTCTATTCACTTAAGTGATTCGAACTTGTATGTAACAAGCACGCTCGCAGTTCACCCAACGAACAAGAGTGTCAGTACACCCAGCTCTCCTTGCGATTCAGGGATTCCTTCGCCGAGTTCATCGCCGCCTCTCAAGAGGCACGACGTGGAATTTTCGAATAAACTCAGTGCCGCTTTTTATGAACCTAATAAAACCAAAGGACATGCAGCGATCGGTCGAAGAAGTTCGGAGCCGCTCGGGTTACCTCCGGATTCTATGAAATTACGACTGAAAAGCAGTCGGAAATACCCGAGCTCTAAAAGACAACTGAGTAGTACAACGACAAGCGCCGAACTTATTGAACATAAACAAGCTCAAAAGACAACGGCTAGTGGCCGGAAACTAGAGACTGCTGTGCTTCGCCGGGCACATTCGCCTCAAACTGTGCGACTGTTTCCCGTCACGCAAAATGTAACGCAATACCAGCGTCTTCATCCCATATCAAGTTACCCATCGTCTTTGTCACGGGCTATGGAAGCTAAACATTCCGTACAAACGCAAGGTCTTAGTACGGACAGTCTTGATAGCAACTCGACATCTCCTGTGCCACCCAGTTCTCCTGTGTCTAAACAATCGCCTGGAGGGCCTCGTTCTCCGTCTCCAAACCCCGATCAAGTTTTCCAAGCTGTAGATCGTCGGAGACAACCTGCAGCGCCGTCGTATAAGGAACATATGCAGCGGAGGAGGGAATTGAATTCAAAACCTGCCTTTTTTCAGGGTGCAGAAGGAAAGGAGGGTAAGGATGTGGATTCTAGCAAGGACCATGTTTCTCCCAGGGAAGCAAAGGCATTCTTTGAAGCTAAAGAGCAACAGCCCCGATTCCCTGGGAGATCGGGCTTCTTCAGTAACGATAGATTGGATTCGGAAAGGAGCGAAACTTCTTCGACACCTAAAACGCCAATGTCGCCAACGAGTCAGAATGATAATCTATGGGAGCAAGTGGAGGAGTTGAACGCCAGCTCATTCGCTGGTGCCGGAATTCGCAAACTGGAACATTCACCATTTGGACTTAACCTTCATCAGAAACGAAACGCAAGCGAAGGTTCATATAAAAAGCAGCCCGCTGAAAACGTTCGAAAAACTATCGGCCTATCGTCAAGTCTTGGCTCTGGCCAATTAAAATCAGCGCTTGGTTCTGTTTCATCTACTGGTACAGCTTCCCTGCCCCATAACTCTTCTCTTACTCACTTCCCACACTCCGACTTCTTTCCTCACGAAGCTCAAACAAAAACGCATTGGGCGCCTTCGGTTGATGCTCGAGGAACTTCGGCAGTTCCCAGTTCGCCTGGCTCTTTTCGAATTCGGAGAGGCAGCGCAACCTCGTCTTCGTCGTCGGTGTCTAGCTTGGACGAACGATCGAGTATCGGTGCTGATTCAACGTTTTCCGAAGGCAGAACAGACGTGACACAGATTCGGGATATCAGGGAACTTCTTAGCGAGAATGCGCAAGCGAACGGGCTCAAGATCAGCCCCCAGACAGCGCAAGTGATCGCTAAAGTGCGCACACCGTACGCGCAGAGCGGAGCCTATCCTGCTCCTTCTCACGACGATATCGAAAACATTCTGTTCACAGAAGAATCATACGTC
>Scl191
AAGAAACCTGCACCCAGGTTCACTCAACCGTTAGAAGAAACTCAAGCTACCATTGGAAGCACAGCGAGACTAAAATGTCGCCTTAATGCCACTGCTAAACCCAATATTGAGTGGACAAAGAATGGTCAGCCTGTAAGTGAAAACCGACGGGTTAAAACAGGGTTGGAGGGTGACCTCATCTCACTTGTCATCTCGGACGCCAGGCCAGAAGATAGCGGAGATTACCAGTGTGTTGTTAAGAACAAAAGTGGAACTGCGTCGTGTAGTACGCGTCTTGTTGTAAGCGAATCGACGAATAAACCGGAGTTCAAAAAACTGATGAATGATCTGGAATTACTAGAAGGAGAGGACGCCGTTTTTGAGATTGCAGTTAGTGCAAAGCCCGACCCCGTAGTGCAGTGGTTCTTGAGAAAAATGCCGATAAACAATGAAGGAAAGTACACCATCTTCGAAGATTCAGAGCGTCGGAAGTTTTCACTCACTGTAAGCGATTGCAGCACAGAGGACAGTGGTCAGTATAGGTGCCTTGTAACAAATAGCGCAGGTGAAGTCACGAGTTCAGCTGAGCTCAAAGTCAATAACAGACAAGTCGCACCTAGATTTGTTCAAGGCGCAGAGGAGCAGCTGTTTGAGGTTTGGGAAGGTGCTCCAGTTAAGCTTTTGGTGCAAGCCAGAGGGAAGCCCACCCCTCAGGTAGAATGGTTCAAGGAGAATCGCCTTGCTCGGAGAGTCAAGCGGGTTGAGCTGCAGACAGAAGGTGACATGAACATTCTGTTGATTCCTAAAGCAGTCCCAGATGATTCAGGGAATTATCGAGCTGAAGCCACAAACTCCGTTGGAACAGCTGTCAAACCGTTTGTTGTTATAGTTAAT
>Scl192
ATGGCTGACTTGTTACGTTGCTTGACTAGAAGGAAAAGAATTACTCGCGAGGAGAAAACAAACACCGAGTTGTCAAAATGTCTTACAACGTGGGATTTGACATCTCTCGGGATTGGGGCAACACTGGGTGCAGGAATTTATGTTGTCTCGGGACAAGTTGCTGCTAGTATTGCGGGACCGGCAGTGATAATATCATTCGCTCTGGCGGCCGTTACATCTATCCTCTCGGGTCTATGTTATGCTGAATTCGGCGCGCGTGTACCCAGAACTACTGGTTCGGCTTACGCCTACAGTTATGTCACTGTTGGTGAAATATGGGCCTTTATAATAGGCTGGAATTTGATTCTCGAATACATGATCGGTACTGCCGCAGATGCACGGGCGTTAAGCGCTTGCTTTGATTATGTGATTGGAAATGTGATAAGGAATTTTACGCTGACTTACATTGGAGAGATAAATACCCCGGGTCTAGGCACCTATCCTGACTTCGTATCTTTCATCGTTACCATCATCGTAACAATCGTATTGGCTATTGGTGTCAAACAATCGTCAACGTTCAGTACTATTTTCAACATTTTAAACGTTTTGGTTGTGTTGTTTGTTGTGGTAGCAGGCATGTATTTCGTTGATACAAAAAACTGGACAGAAGGACAGGGTTTCTTTCCATATGGAGCCTCGGGAGTGTTGAGTGGAGCAGCGACATGCTTTTACGCTTATGTTGGCTTCGATATCATCGCCACGACGGGTGAAGAAGCCAAAAACGCGCCTAAATCTATACCAGTTGCTATAGTTGTATCCCTAGTAGTCATATTTGTGTGTTATTTTGGAGTCTCTGCTGTAATTACTTTGATGGTTCCTTTCGATCAGCTCGATAAACTTTCGCCAATTCCTAACGCATTCGTCCAAAGAGGATTTCCTCTCGCTAAATACGTCATTGGTATAGGGGCTGTTTGTGGCCTATCCTCGAGTCTTTTAGGCTCTCAGTTTCCTTTGCCTAGGATCATTTATGCCATGGCGTCAGATGGATTGCTCTTTAAATCGTTAGCGAAAGTGAACCCACGAACTGAGGTTCCTGTGATTGCCACAGTATACCCAGGGCTTCTGACAGCCTTCATTTCGTTGTTGTTTGATTTAAATGAGCTAGTTGAAATGATGTCCATTGGGACATTACTCGCATACACTCTAGTGTCTCTTTGTGTTTTGATCCTTCGTTATCAACCCGATGCTACTGAGGTACCTTCGACATACCTATTGCGCTTTGCAGAACCAGAGCAAGACGCCTATGAAAAACTTTCTTCACCTGATTATATTACAGACGAATGGGACTACGAAATAGCTACAAATAGAATGACCCCCCCTCCAAATGCTGCGAACAGCCGTAGGGAGTATTTAAACAAAGGTTTATGTTCGAAAGAATTGACAAAATCTGACAGAGGAAACACGAAACAATTTTTACAAAATAAACCAAGGAGAGGACCAACAGCACAGAGCTTGCGTATTGTGCAGTGGGCAGTAACTCTGATGTTTTTCTCGTTCATTGGGTTCTGTGCTGCAATAGTCTATGGTCTGGATGCCTTACAAAGACGAAGCTACGTGATTCTGATGTTTCTTGTTATTTTCGGGATCCTGATTTTATTTGCTATAGTTGTGATTTGTCTACAACCTCAAAACACCAATAAGATTTCATTCAGGGCGCCGTTTGTGCCGGCTCTTCCAATGCTCGCCATCTTTTTCAATGTGTTTCTCATGCTGAAGCTCTCCCGGTTGACATGGATCCGTTTTGGAATTTGGATGGGCTTA
>Scl193
ATGCAATGTTTCCCAGTTTCTCCTCGTCCAAACATGTACTGCCTTTCAGGTTTCATCAGCTCAAAATCCTTATATTCATTGAAGTTGCTAGTTTGCATCAGATCAGTGAGGTTCGTTCGTTGTTTCACTACGAGAATGTCCATAGTAGCCGTTAGAAGTGTCGAGGGCGATGAAAATTTAACAATTTCTTTCACCTTTGAGGGAAAAGATCGAAAATTGCAGCGGAGTAAAGATGAAATCTTGTCCAAGGCTTTGACTAGGATTGAACTTTCCTCAAAGAAGAAAACAAAAAAGGTGAAAAGGAGTGCTGATTACCATGAAATTGGCGGCAGTTCAGAAGGAAATGCGACTCTTTGGTTCAGTGGTCAACTAGTTGACTCGAGTCTTACCAATGAAGTCGCTTGGAGGGATGGATCAATATTGAAGATCGGAGCAGAAGCTTTCACTGTGGAAATAAATCCTCCGACAGTCACTTCGCTAACCCTACCCGCTAATCTAATGTCAGGATTCCCTGTAATGCCTTATCTTCAACTGGAATTTGGCGACAAACAGTTTTGTCGCTATAAATGGTTAAAATCCACGAATCATTGTGACGAACAGGCAAGTTCTGTGCCAGCTTCCTCACAAGAAGTGTTGAGCTGGGTGGAAGTCGGGAATGATTTCCTGTACACTCCTTCAGTAGTTGATGTTGGCTGTTATCTTAAACTGACTTGTTCACCAGGAAATATCAGGAAAGTCAGTAGCATCACATCAGAAGCCGCAACCTCTGTAACTGTAGCTGCAGGCCCAGGAACATGCCCGTTTGATGCCAGACACCTGTTCACTAAAAAGAAAACCCCCGACTCCAGCACCTTTAGGGTTGTGTCTTATAACATTCTAGCAGAGGCATATTCTAAGGAAGAGTTTGCGCAGAAAATTCTCTATCCATATTGTCCACCATATGGTTTGGACATCAGTTACCGTCAGCAGTTATTGCTGAAGGAAATTCCTGGCTACAATGCAGACCTTATCTGCCTTCAAGAATGCGGGTCAAAATTATTCAAGCATAATTTAAGACCTGCTCTAGAAACCATGGGGTTTAAAGGTCTTTTAAGATGTAAAGCTGGAGAGGTTCCAGAAGGAGAAGCCACATTCTTCAGAGAAAGCAAGTTTGCTTTGATAAGTCAACATGACATTGTGTTAAATGAAGCCCTTCTCAAGGATTCTATACAAGGAGTGGTCTTAGACCATGTCTCAGCCATTCCAATTTTACACGAAACTTTGCTGAAGAGGAATGCAGTGGTTCAAGTTTCTATACTCAAAGTTTTGGGTATTGACAATCAATTCATCTGCGTAGCCAACACACATCTCTACTACAAACCCAAGTATCCTCATATAAGGTTGCTTCAGGGTGCAATTATTTTGAATCACCTGCAGAAAGTCATTTCACAGTTTACTTCTAACCACATCAATGGCAATTTCAGTGAGCGAGAGATCCCAACAAATGCCACTGATACTACCAATTGGGAGTCCCTTGAGGTTGCTAACAAAGGATTGCATGTTCAGCCACAGATTGCTGTTGTGTTTTGTGGCGATTTCAACAGTTTGCCAAGAAGTGGATTGGTTGAACTCCTGACAACTAGTCATATTGATTCCACACATCGAGACTGGACAGTATGTGAGGATAAGGAAGAGCACTGCACAACCTTGAATATCAGCCATGATTTTAATCTTTTCTCAGCGTGCAATTTTCCTCCATTCACAAACTACACCAGTGGCTTTAAAGGGACCTTAGATTATATTTTTGCTGATGGAAAGTACCTTGAAGTGGAATCAGTTCTTCCCTTGCCAAGTGAAGAGGAACTATCATTACATTTGGCTCTGCCGTCTGTCGTGATGCCTTCAGATCATTTAGCTTTGGTCTGTGATCTTAAGTGGAAATTG
>Scl194
ATGATGGATGTGTCATTTGGTGTTTATCAGAACCTACCTTTTTGTCGTAAAAACGTGAAGAGAAACAACATATGTTATCAAGTTCTTCGTAGATCTTTACATGTGAATGGGTCCTCCGTTCGAAGAGATCTCAAAATTGTTCGATCTATGGTGCAGAAGGAAGGCTCTAAATTTATTGAAGTCTGGAGAAATAATACTAAGCATCCTGTTGGATTCGACAGTCAACATTTGTTCTTCGACAAATTTAGGACGTGCTACACCATATTTGGTTCAGAAGGAAAACCTGAGTTGCTTTACAAACTCACTGCTTGTGACACTTCTAAGAAGATCGAGTCTGCGCTTATATTTGAAAGCCCTGTTGATCAGCACTCGTATCAGAACTGCACGAAATATCAGGGGTATAAGCCTTGCTTGTTAGCTGTTACTGCAGACGGCTGGTTAGTCCGTCATGATTTAAAAACCGGAGAAGTTTTACAGAAAGTTTATTTGTCAAAAAACTATAGACTAAAACATCTACTTTGGGAGTCTGATTTGCTGCGAGTTGTGCTCAAATCAGTCCACTTTACCTTTCAGGGAAGACCTGTAATGTTTTTGTCGATTTTTTCTCTTGCTCCTTTAGAATTCCAGGCTCTCATTCCTGTTGAAAAATCTATCTTTGGTCAGGATATTGATGGTGCAGCAGCAAGTAATGGATTTTTGGTGGTCATGCATCATTCAAACAGAATAAGATTTTACAGTATGCTAGAGGTCATAAAAAACTACAGTTTTGCTACAAAACTGGGTGAAACTATTTTTTCATCCGAAGGATCATCTATTGTTGGAGAATATCCAGATGGTATCCCTGTCAATGTTTCGTTTACTTCAAAGCCAGTGGTCTTGTTTGAAATTTCTAGCGATCAGCATGTTATCTCATTTGGAGGATATCCATGGCATTGTATTTCTTGCCCTCAGCCTAACAGCAGTGTATTTCATGTTTGTTCAGTGAGAGATTTTAAACTTGCAAAGAAAGGAATATTGGAAATGGATTTTTTATCAGTTGAACCAGACCAGGCTTACTTTCATGCTGATAACAGTGGACGTATTCTTCACATTGGTCCCCATGAAATA
>Scl195
ATGATCAGTAACATTGGGGCTATCCAGACAAAGACAACATCCTTTAGAGAGAGGAAGTCGTCAACATTGTGTCGACCATCGTCAGGATATCCTTGTCTCGATAGGCTCAAAAGACGCCGCCCAGATGCCAAAGTGATTATTAATGTTGGAGGACGCAGATTTGTTACGTGGAAAAACACGCTGAAACGTTTTCCTCAAACGCTTCTGGGTTCAGAGGAGCTTGCCGCGCGTTTTTACGACCAGGATAGAAAGGAATATTTCATAGATCGCGATCCGCATTTATTTCGATACATACTAAATTACTATCGTTGTGGTAAACTCCATCGTTCGTACGATGATTGCAATGCGTCATTTGAAGATGAATTGTCGTTTTACGGAATTATGCCACAAGAGGTGCACGACTGTTGCTTTGACGATGACAATGAAAATGATAACGCTGACGATAGTAAAAGTACAGTATCCGGGTCGGAATGCGACAAAAAAGAACATTTAGTTACTCGAAGTTGGATTGGACGAGCTCGAAATTGGATTTGGGTTTTGTTGGAGGGAGAGGCAGAGTCTGGCTTTAGAGCGTTTTGTGGAATGGTCCTAATTTACATTGTGGGACTTTTTATCATTCTTAGCATTTTTACAACCGTCTATGAAACTGTCCCTTGCGAAAACGAAGAGAAAGTTTGCATGGAAAGATTTCGAATCCTGGATCTATTAGACAATATTTGTGTGGGTGTTTTCAGCGTGGAATTTTGTCTCAGGCTTCTTGTCTGTCCGAATATTTTGGAATTCGCCAAGAATCCGATGAACATCATCGATTTTTTATCGATCTTTCCTTTTTACTTAACACTGCTTTTAGATTCCGTAGTTGGATCAAACCTGGAAGCTTTCGTAGTTCTTCGAGTTTTGAGGATATTTAGAGTTTTTAAGTTAACGAGACACTCTAAACGTCTTCAAAGATTCGGCGCAGCTCTGGCCAGCTGTATGGGAGATCTCACGTCGTTAATGTTTGTTTTAATCATTGCTGTCGTGGTTTTTGCAAGTATGATATACTTCATTGAGCGCAACGCCGTGGAGGGAAAGTTCATCAGTATACCAGACAGTATGTGGTACACCATCGTCACCATGATCACGTTA
>Scl196
TCCACAGGAAATGTTCATCCAGCTAGAAATGTTGCAGAAGCTGATGACAACCAGACCCTTTTGCTTCAAATAGAATCCTTGCAGGCTCAACTTGAAGAACAGACAAAGCTAGCAAAGGAGCAAGTGGACGCCTTATTCGAGGATCGCCGAGTACATATGGAAGAACAACAAGCACAGCGGGAAAGAGATGCAGACAAAATCAAAACAATGCAGGAAAAGTTGCGGAAAACACAGGATCTTCTTTACGATAGCACTAAGGATTTCTTAGAGCTGAAATATGAAATAAGAGCCAAAGAGAGGCACTGGATGGTTGATCGAGACAGATTAGCTCAGGAAATTGACCATCTGAGAGAACAGCTTGATGTGAGTGGTGTGAGTGTGTTAGAAGTGTCAGGGGAGGTAATGGAGCCACGGCAAGTGCAATTAGTGGCAGTTCAGTCACTCAGACACCAACTTGAACAGACACAGAAACTTGCAGAAATGTACAGAGAGCAGTGTATTGGTCTGGAAGATGAGGTAGCGAGAATACGAGAGAAGACTGATGTTAGTGAAGACATTTTCAAGGAGCGCACTGAGAAGATGAGCAAGAGATTGGCCCTGATGAATTCCAGATATGAAAACCTTGAGAAGAGGAGAGCCATGGAAGTTGAAGGGTTCAAAACAGATATTAAAATGCTCAGGGACAAGCTGAAAAATGTTGAGAAGCAGCTCTATAAG
>Scl197
ATGGCTTCCAGCGGGTATAAGGATACGGATTTTTATGATTATTGTTGTCCGGTCTGTTTAGAAGAGTTTCAAGATCCGAAAGTTCTTCCTACTTGCAATCACAACGTTTGTCGACAGTGTCTCAAAAATATTATAATGCGAGCAAAACCGGCTTACATACAGTGCCCTACGTGTCGACAAGAATCTTTTATTCGTGAAGATGACCTTGATGATTTACAGACAAACGTGTTCCTAGTGAAACTTCTACAACAAACCGAGCCGCAAAAAGAACGCGAGAAGCTTTCCAAGGGGATTCAAGCATGCGTAACAAAGGTGGAAGTTTTAGATGAATTGATAAAGGAGCTAAAATTGAGTCGACAACGAAAATTCGAACATGGAGAGTGTCTTAAAGAAGAAATTCACAGAATGGCTGATGCGATTGTCAGAAAGACAAGGCTGAGCGAATCAGAGTTGATCAGTAGAATGGAAGATTTTATTTCTCAAGAAGACAGCGTTTTCAGCCGCCTTGAAGAAAAGATGGAAGCTTTCAAACAGAAGTTACAAGCTCACGTTAATGTTTCTTTGAACGCTTACGATGAGAAGAACGATGGGGAAATTTCAAAGATGAAAAACACCTTAGCTTCCCTGGCGCACAATAGCACAGAGGATAAACTTTACAGAGAGATGCACGAATTAAATTCGTTTGCTGCTTCATTCGACGCAAACAAAGATCTTCTGCGAAATGTCGAAAGTCTGGGCATTGGAGACTTATCGATGAGTGATCCGAGCGGGGTGAAAATTGGAATTTCTACGCCTCTGCAGTTCATGAGGGTATCGCTCACAACACTACGTAAGATCACTGCTTCGAATTTTGGCTTCGAGTCTTTTTCACCCTTAAGCATCGCAACAGATGGTGACAAGCAGGTGGCTGTAGCTGATCCAGAGAACAACAACATTCTGATTTTGAATCGCAATGGTGATTTCGTGAATAGATTTACATCTCCAGCCAGCTCTCCCCAACCTGCCATGATGTTTTCGGGCGTTGCTTTTTCCAAGGACAAAAACGACTTGATCGCCGTCAACGGTGCTCGTGACGTACATCTCATCAATCCAATTGATGGAACCTTTAAAGTGAGTTACAGAAGCAGCTCGCAGTGGGGTGTCAAATACTGTTTTGTTTCCACTGATCAGAGTGGACGGTTTTTGCTCACATGCGAACCCTTAGCGAAACAATGCCGAGCATGCATCATCGTGCACTCGGATACGCCTTTCGGAAAACCCGATTTGAGGTTCGGGTTTTCTGGCGAGGGTACTTTGTTATTCCCTTTTAAAGTCCTTTACCATGAAAAGCATTACTATGTGACAGACATGGAAAAAGGGTGCATTATGGTGTATAACGAATGTGGCGATTTTCTTCGGCATTTTGGGGGTAAAGACAACGAAATTCATGGTCATGGTCGTCTGGTTTTACCGACGGGAATGATCTTTGATCCAAGAGAGGAAATATTTTTAGTGTGTGACTGGGGATCTAGTTCCATTCAAACGTACAAACCCGACGGAACTTTTCTAGAGGCATTCCCGATCGATGGACGCCCCACGGATATAGCCCTGTTCTCCGATGGCACCCTTGTGGTTTCTTCGAAGGACGATCAATGGATTCAGTTGATGTCGATATCAACACTCGGGGCGTTTGACGATGAGGAAGTGGGTAGGAAA
>Scl198
CTAAAGCCACAGTATGATCCAACAGGGCGAACCCTATACCAGCGTGCGTGTCAGAAACTTGGCATTGTTCCTGCCTCCTTCTTTGTGCGGCACATGACAGAACCGACAGTTACCATGTCACACCATGGACTTGGTCCACTAGGCATCCGAGCAATGGCACTGGCTCTTTTATACAATACAAGAGTCACTAGTCTAAATATAAGGGACAATGGTATTGGAGAAGAGGGAGGTGAGATTGTGGCAAAACTGTTACGAGAAAACTACTTCATAGTGGAGTTAGATATGTCTGAAAATCAGCTTGGTAGAGGGGCAGTTGCAGAGATGGCAGAAACTCTAAAAGAGAACAACACACTAACCAAGCTTAGACTTGCAGGAAATAACCTTGATGATAAAGATGCTGAGGTTATGTGCCAGTCACTGCTGGTAAACAACACCCTTACCCACTTGGATCTGAGCTGTAATACATTCTCCAACAAAGCATGTGAGTTCTTTGCAAAAGTTCTTGATGAGAACATTACATTGTCAGATCTTGATCTTAGCTGGAATCACATACAAGTCAAAGGTGGCCTGGCTCTTGCCAAAGGACTAAGAGGAAATGTGAAGCTTAAAAGCCTGAACTTGGCATGGAATGGTTTATCAGATGATGCAGTGCGAGCAGTAGCAGGGGCTCTGCTTGAGAATGGTACACTGCAATTCTTGGATTTAAGTAACAATAGGATTTCAGACACAGGTGCTTTCAGCATTGCCAGATGTCTGGAGAGCAATTCTTCACTGGAAGTTTTGAGGCTGTCTAAAAATAACCTAAAAAACAAGGGAGCAAGTGCTCTTCTGAATTCTATTTTAAAAAATGGAGACAGTAGAATTCACAAGATTGATCTGACTGGTGCTTTCTTAAAGGAGGAATTTCATATTATTGCAGAAGAATTAAGAAAGTTGAGGCAAACTGAAGTCATTACAGATGAGACTCCAGAATTAAGACACAAACAAGAAGAACCTGATCCAGGAACACTTTTGCGTAACTACATAGCAAAAGAACATGTTCAAATTGTAGACTTGTTTCAAAAGTTGGATCGTGATGGGAGCATGCAAGTAAGTGTGAAGGAATTTGCAGAAGGACTGCGGAAATCACAGGTTGGGTTAACACAGTATGAGGTGGACAGAATCATTGATGTGCTTGATGCAGACAAAGATGGTGAAATTGACTACAGTGAATTTGTTTGTATACAAGCTGAATGGAAAAATGATGAGAAGGGAAAACGAAAAATTTCAAAACAACCTCAT
>Scl199
ATAGACGATGAGGAGCGAATGGGAGGGGGCAGAACGACATATACCACCAACATAGAACTGCATTACGATGGCAAAAACACGTGGTTAAACCCGGCCATGTTCAAGAGCATCTGTAGCGTGGATGTCACAAACTTTCCTTTCGACGATCAAGAATGTCAACTGAAATTTGGCTCTTGGGCCTTCGACAAGTCCAAGATAGATTTGGCCGTAAAAAACGGCAGCACACTAAACACATACTACATCAAAAATGGCGAGTGGAAAATGCTAAACTTGTCCGCAAAGAGAAATGCCCTCAAATATCAATGCTGCCCGCACGAGTTTGTGGACATAACAGTGAGTGCAAAAATCCGACGAGAATCATTGGATTACATCCTAAAGTTGATCATTCCATGCTCGATGATTTCTTCCATGATATTTCTGGGTTTTGTTCTTCCGCCTGAGTCTGGTGAACGAATCGGACTGAGTATCACAGTTCTGTTGGCAATGACCGTGTTTCAGCAACTTAGCTCCGAGTTCATGCCTTCGTATGGTTTTCCACTCCTGGGACAGTTTTATTTCGCAATTATGCTGGAAATCGGTCTCTCTCTGGCTGTTACTACGCTTATTTTGAATTTTTACCATCGGAATAGGCGACGAATGCCAAAGACTATGAGAAAAGTGATTCTTCAATGTCTAGCACGCGTGTTATTTCCATGTCAAAAACCAAAGAATTGGAACGAAATTCATCGTAAAAGCGTACTTCGACGAAGACTCGCCAACCGCAATGTTCTGGATGCTGAGAGAGGGATAAGCTGCAGTGACTCAGAGCTCTGCGAGGAGGATGAATACGTACAAGAAAAGAGCACGAGACCCGATCCGAATTTGACCACGTGGGTCGTACAGGAGTCTGGCACCACATGCACGCTTTCTCCTGACGGCACTACGAACGGGGATCACTCGTTTTGTAACCTCGCAGCATCGCCACATAATACTCGCAGCAAAACTGTCGTGTTCTCAAAAGAGTGCTTTAAGAATCTTAAAAGGAAAAACAGTTTTCGTTCTCGGGGCAAACATCCCAGCCGGGCGGGAAAGAAACATTCTTCATCAGGGACAAGTGGCAGACAGCGTCAGGTCGACTCGCAGTACCTTTCAGGCAACGTTCTTGACTGGACCGAAGAGAAGCTTAAAAACCAAAAGGAGTGGATTAAGGCCGCACGTGTGCTGGACAGGCTGTTTTTGATCATTTCAATCTTCTCCTTCATTGCCACGTTATTGACAATCTTCCTGCGGGCTCCAAGGTTCCGTCTTTCTCAA
>Scl200
GTTCTAAACTCTGCATACCAAATTGAAGTTACAGTGAGAGCAAGTTCCTCTCTAGCCCGGCTTTTGTGGGAAAAGATGAAACAAGCACTTCAAACTTTCCCTGGTCAAGCTCCACCAAAGGTAGATGGTGTCTGGAAGAGGAAAATTGCACAAGACATGCTCACGAGCTTGAGTGAAACACGACTGGCTAGACACATTTGCTCACAATTTAGGTTGCGACTCCAGAGATCTCATGAGGCATTTGCAACATCCTTGAGAATACTTGAAGCGCATCACAGTGGGAGACTAGAGAAAACGGAGGAGAGACGTTTGCGTCTGCGTAAATGCCATGCTCCCAAGATTGCCAGACTGGCTCTGGAAAGCACCTCACTGAGAGATGTGGTGGTGTATGGAATCCCTCAGATGGGTCGAGAAGTTGGGAGGGGACAGTATGGTGTTGTGTATGCATGTGAACGTTATGCTGGTCGTTCGCCATGTGCTATCAAATCTGTTGTCCCTCCTGATGATAAACATTGGAATGACTTGGCTTTGGAATTTTTCTACACA
>Scl201
GATGGTGATCGAAACGAGAAGGAAGAACGCCATGGCTACGGTAAAGCCACGCTACCAAGCGGAGATACTTATGAGGGACAGTACGAACACGGAAAAAGACACGGCAATGGCACGTATCGCTTCAAGAATGGCGCCAAATATGTTGGCGAATATGTCAAAGGCAAAAAACACGGCCAAGGGACGTTTTGGTACCCAGACGGCTCGCGGTACGAGGGTGGCTTTGTGGAAGATCGCAGAAATGGCCATGGGATTTACTACTACGTAAATGGGGACACTTACGAGGGTGACTGGTACGAGCATCAGAGGCACGGACAGGGCGTTTACACGTACTCAGCGACTGGGACCAAGTACAAAGGATCTTGGGTGCATGGCAAGCGCGACGGCACGGGAGAACTTGTTCACTCCAATCACAGATACATGGGTAATTTCTTGGATGATAACCTCCAGGGCGTGGGCAAATATCGCTTTGATATCGGCTGTGAGCAACACGGGGAATACGTTTTGGAGGAAAAGATCCAGGAAGGAGATACCGAAGAAGATGAACAACTGACCGTGTTGACTGCCAAGTGGAAATGTTCAGGTGTCACTGAAATTGAGCCGGCCATCATTGGA
>Scl202
ATGGCATCTGTCGAAGTGGAGAAACTTTCAGAGCACCTTTTAAAATGTCCGATCTGCCTAGAGACATACAGGATGCCCAAAGTTCTCCCCTGCTTACACACTTTTTGTCAACACTGTTTACAAGGGCTCATCAACAGCGGAGAAAACACCATCATTTGTCCGACATGTCGCTGCGAGGTATACGTCCCAAAGGAAGGCGTCGGAGCGCTGTCAACCAATTTCTTCATCAACAACATGTTGGATTTTCTCTCCGTTGCGAAGAGCAACTCCAACCCTGTTGTTTGCTCAAATTGTGACGAGCAGAACAAGGCAACTTCACGATGCATTGAGTGTATGGAGTTTCTCTGTTCGCAGTGCGTTGCAGCTCACCGCAGAACGCGAATGACCAAAGAACACGAAGTCATCGCTTTGGGTGAACTTCAGTCGCAGAAAGAGGTTCAAGAAAAGTTACACAGACCCTTACTCTGCACGGTTCATGAGCGGGATGTATTGAAGTACTTTTGTGAGACGTGCGATGAGCCTGTTTGCCGTGAATGTCTTATCATTGATCATAGAGAACACCATTATGGTTACTTAAAAGATGTGGATAAAAAACATCGATCAGAG
>Scl203
ATGGCTAGTAGTGTTGCCAAGCTAAAACCACTGTCATCAGTGATCGCCGAGCCTGATGAAGTCCTTGTACAAAATATGGAAGAGAATGAAGTGCTAGCGGGACTAGCTAGAAACAGTGACTCTGCGAAGAAAGCTGACATTTTGGACGAGCTCAGAGCAAACGGACGGCGAAATGGTGGTCGCTTACAATTTGACGATCGACTTGGTTTATTTCGTGTTCTGCAAGAAGCGCTGGCCGACTCAAACTCTAACACCAGATTGTGTTGCCTCGAATTCTTGTGTGAAATAATTCCTGAGTTTGGAGAGGATTTGGATAGCTGCATGACACTTGTTCTTCCTCTGCTCGTGTCAAACATCGGAGACAACCAGGTGTCGGTGAAAAAATCCGCTATTCAGACCCTACATGTGTACATGAAACATTCTTCGCAAGTCAGTGCTGTTCTTAATGCTATCATCGATCATGGCCTTGAAAGTGATGACCGAAGGACAAGAACAGAAAGTTTAGTTGCTTTACCAATTCTCATAATGCCGAACCTGGCCCACGAAGATCTGTTTACGTTGACAAAAGCGCGTGTTGGTAAGTTAGAAACTTCGTCGAGACCCGAGACTTCACCTGCTGTCATCTCTCTCGAAAGGATACGAAATGTTGTTGGGTCCACAATTTTCGAAAGCTACCTTCATCGCCTATCGCCTGATCAACAAAATTTATGTATATCGGCGCTACAAAATCGAAGCGCCGATCCCGTTAAAGAATTGGAGCTGCTTGGAGGTCGCAAGGCCAAGAGTGCCGGTCACTTGAATACGAACGGAATCATTGCAGACGTTGAACTAGATAGAGGGACCGTGCTCGATAGAGGGCATACGATAGCCATAACTAGTACAGATAATCACCCTGATACGAACTATGGACTGCTCGAGTTTGGTTTTGTCCCTGTTCCTGTGATGTTTAAACTTAGAGATCAAAGTAATTGGAGGATTCGAGCTCAGGGAATTGAAGAACTGAAAACTCTTATGGGACAGCTGACCGATACAGAACCAATTCAACCCAATTTGGGACCACTCTTTGCATTACTGCTTAGCTTCGTGGACGATGTGAACTTTAAAATTGGTGTCACTAGTCTTCAGATTATTGGATTACTGGTTGCTAAATTGGGGGTTGGCGTACATCCTGTTCTTAAACCTTTGCTGTTAGCACTATCAAACAAATTAGGTGACAATAAGATTGTAATTAGACAGGAAAATATGAAGGTGTTTATGCAGCTCATGCAAATTCTTTCTCCAAAGTCAGTTTTAACTGTGTTGACATCAAACTTACAACATAGAAATTCAAGAGTGCGTGAAGAAACCGTAAACGTTTTCATTGCTGCACTACTTACATTTCCTAGTTCAGACTTCAATCTTCCAGAACTGACCAATGCAATAGCTCCAGCATTAGTTGATAGCAAAAGAAGAGTGCGACAAGCAGCACTGGACGCTTTTGCAGTTATAGCGCAAGCAATGGGACCTGGACGCATTCAACCTGTGGTGACAGCAGTTGATAACATTGAGCTTACAATGGGTGGTGATGGTGTAATGGCTGCTATCACTGCTAGGTTAGCTAGGAGGCAGCTTCCTCGCCTGAATAGGGATGGTTTGGTTGAGTATGCAGTTCCTATGCCATCATCAGGAACAATCAGAGGTCAGAGCAACACACCACGTGGGGCTGACATTGACTGGATCTTAGCGGGCACTGCTGGAACAGGTTCAGCCGATCCATCAGGGTCCAGTCGCTCCACACCAGGACCCACTGATTCATTTTCCATGTCTGGGCCAAGTCCTCGAAGATTCTTTAGTGCAGGAAAGAATCGGTTACCTTGGGAAGGTGACCAGGCCAAGGATGTTACCCAG
>Scl204
GATGGTCATTCCAGTGATACTGCACGATCATCGGTACAAGGATCTGATTCAGGAGACCTGCCATCCACACCCTGGCTTACGGCAGCCTGTGGTGTTCGTCCAGTTCTTTTGTTATGTCAGCACTCCATACCCAAAATACCCTGCAGCATGGAGGACATCATCATTAGTGACCTACTGGTTGGATGTTTTGCCCCACCACTCGTCTCGGATCGTAATCAGTTTGGAAACATGTCAGGAGTTTACAGCACCAGCTCAGCTGCATCATCGGACAGTCAGAGGACCAGGTCTTACCACAACAGTGTCCCGAATCTAACAACTCAGATGGCCGTGCTTCTGATGGTCCAGTATCTTTCTCAGTTTGTTCACGATGATCGCATCTGTCGGGAGGATGTGGAGTCGTTACTGCAGGATGCCAGACTGGAGTTGACCGTAACCGCTCAGCAGCAGTCCCAGTCTCACCTGCTCGCTCAAAGCAATGCGGTCACACACGTTCAACTTCCAGTGCTAGCAAGCCTAACAGCAGCCAACTCTAAAGGGCGAGTCAAAATCGTGTCCTCGCCCGTGTCGTTAGATAATGCAATTTTCAGAGCCTTGAAGTTTGTCTTAGAAATTCACAGACACAATCAGTCTAAGTTTCCCAAAATACCAGTGCCTGACTTTATTTTTGTGTTGGCCATCTCACAGAAGAAATCGCCAGAGTTTTGTGTGCTAGTTACCAGTGTTCTTCAAGCTAAGTATTTGTCCGAGGCTATGATAGGTCATCCTGTTGGTGCTCGGATTGTAGACAATCTTAGCAGACTTGAACAACTTTTTAAGCTTTCTAGCGACGCTCTAGAACAAATGATAGGCAACTTTGAGGAAGCCATGGGTCAGGGGCAGTTTGTGTTTGTTCCGTTCAATGGTTTTGCAAGAACGAAGGTGGTCGCAGAGGAGGCATCAAAACTGGAACCCAGAGCTCCGGCATCAGCCTACCCACTTCAGAGAGACACCTTGTTCGTTAGCCAGCATCTTATCGCAAAGCAACTTTTGGCCCAAGTTTGTGCCATCGGGGAGAACATTAACTCGCTTGATCTGAACAGTTTTACGGCCGTTTCCATGGCGATCATTGTGCCTCCATTAACAACGCTGTTCAACCAAACCGCTGAGAGGCTCAGCAAGTCTGGACTTCTGACCGAGCTGGACCTTGAAACTGCTGACAAAGCTGCTTTGTTTAAAACAGCTTCAAAATACGTCATCAAACACAGTGGAAAGGACGAGACCGAAGGAGAATTATTAGAACTTCTAAAACAAGTGCAGAGCCAGCCTAATGTTCTGTTTGTGGTCATGTTTGATCAAGCGCAGTTCTATGCAAGCCCTCAAGGTGTTCTCGATCTTCCGTACTATAAAGAGTTTTTGGAAGCTCGTAACATGATAGCGCTGTTTGTTACGGCAACACCTTACCTCTTTCAAACTAACTGCTCCTTCATTGATCCTACTAATGAGGTCTACTGGTCCGACATTCGAAATGAGACA
>Scl205
ATGACGTCCGCTGTTAGGGTTATCGAACAGATCAACGAGCAGCTGATGTGCGCCATTTGCTTGGATCGCCTGACTGCTCCAGTATTCCTACAATGCCTGCACACATTCTGTTCACACTGTTTACACAGAATCGTGAACAATCACCCGTCATCCTCGATTACCTGCCCCACATGCCGTGCTGAGACCCCGATCCCGGACAAAGGAGTCGATACGCTAATGCCAAATTTTTTTGTGAATCAAATGTTGGATCTGGTTCACTTGACATCAGAAGAACTAAAGAAGGAAATACGCGAGGATAAGAAGTGCCACGCCTGCGATAACGCGAAAACAGCGGACTTGGCCACTTCACGATGCGTGGACTGCAAAAAGGACTTGTGCACGAGTTGCGTGGCAGAGCACAAGCGGGCGCATTCCACGCACGACCATAGGATAATTGCCACAGAAGATGACTGTCAGCAGGAGAGTCAAGAGCTGGATAGATATAGCTTATCCTTTTGCAAGTACCATACGAGGAATGTCATCAAGTATTTTTGCAATACGTGTGATGAAGCTATTTGTCGTGTTTGCACAATTCTAGAGCACCGAGAACACCAATATGTCTACCCTAAGGAAGCTTTGCCGGCCAGAAGGGGCGCCATTGCAGAGCAGCTAGAACAAGCTAAGATACGCATGCCTGAGTTGAAGAAAACGCTGTCCGAAGTGCAAGTAATGTCAAAGAGGCTCACAGAGTGTAGAGAAGCGATTGCAAAGGAAATCAGCGAGAACGTGCAGGCGCGAATTGAAGCGCTGCGTGAGGGTCAAAACGAGCTCTTGAAGCACTTGGATCAAATTCATGATGGGAAGCAGAAGGTGTTGGGTTTGCAAAAGGACAGTATTGAGTTGGAACTAGGCAAGCTTGCAGGTTGCTGCGAGTTTGCTGACAATGTCTTAAAGTTCGGAAACGAAGTAGAGGTTTTGCAGATGAAAGGGCGCTTAGAAACCTTGAATGGCGTTAAGATTCAGTTCGAGCCCGAAGAAGATGACACAATTCAATATGTTCACGATCCCGCCACAACGAAGACTGTGTCGGAGTCACTCGGGAGCATCCGGGCAAGTAGCACTTTTGCCTCGATTTCATACGCTAGCGGAGACGGAATCCATACCGCGCGTGTCAAAATGGAGACAACTTTCCGGCTGACCACAAAGGATCGACATGGCAAGAGGTGCAAAGGAGGAGACAGGGTCACAGTGGATATAAAACAACCCGATGGAATTCCTCTGGCGTCAACGATCAGGGATGAA
>Scl206
ATGGCGGTGCTGAGCCCGCGATTCCTCTATTGTGCAACCGCTACTCCAAGTCCACGTGAATGTTCTCCAGGTTCCAACATGGTCCGAGAGAAGGAAAGTCTGATCGAAAAGTTACACGATATTCAGGCCATAAAATTTGGCGATTTCACCTTGAAAAGCGGAAAACAATCTCCAGTTTATGTTGACTTGCGTGTGATCGTCTCATATCCGGAAATTCTGAAGCAGATCAGTGGTATGCTATGGGATGTCGCTACCTCATCGAGAGCAGATTTTTCTGTGATTTGTGGCGTTCCTTACACTGCTTTGCCGATTGCGTCTGCTATCTCTGTGGGCCAAAATGTCCCAATGGTGATGAGAAGGAAAGAAGCTAAATCATACGGAACGAAGCGGCTGATCGAGGGAGTTTTTAATCTGAAGAGCAAGTGCCTGGTAATCGAAGATGTCGTCACAAGTGGCTCAAGTGTCCTTGAAACAGTAGAGGCCCTTGCTTCGGTAGAGCTAGTCGTTTCGGACGCTATAGTTTTGTTAGACCGCTTTCAAGGCGGAAAGGAGATGCTTCAATTTCAGGGTGTTACGCTTCACAGTCTTCTAACGCTCCCCGAAGTTCTTGAGGTGCTTTTGGCAAAGGGAAGAGTTGATCAAGAAATGGCGGGAAAAGTAAGGGAGTTTCTGTCAAGAAACAAGTTTGAGCCGGCAGCAGTTGCAAAGGTACCAGCCAAACCAGGAAGCAAACTAAGCTTCGAAGCAAGAGCGCAGATTGCTACTAATTCAGTAACCAAAAAATTATTTGAAGTGATGCATAACAAGAAATCAAACCTGGCAGTCTCAGTTGATTTCACCAGCTGTGATAAAGTTTTGAGCCTTGTTGACAAGGTTGGGCCCTATGTTTGCATCGTGAAAACACACGTTGACATTCTGGAAGATTTCACCCCAGAATTTGTCAAATCACTTCAAATGCTTGCTGCAAAGCACAACATTTTGGTCTTTGAGGATAGGAAGTTTGCTGACATAGGCAACACTGTGAAGAATCAGTACTCCAAAGGGTTGTATCATATTGCAGAATGGGCAGACTTGGTTAATGCACATGTAGTTCCAGGAGATGGTGTGATTAATGGCCTCAAAGAAGTTGGTGCACCACTTGGAAGGGCATGTCTGCTAATTGGCGAAATGAGTTCTAAGGGAACATTGGCTACTGGTGACTACACCAAGGCTGCGGCAGACATGGCAAAGGCTCACAAAGACTTTGTCATAGGTTTCATAAGCTTGTCATGTTTGGTCAATGATCCTCAGTTTGTTCATATGACCCCAGGGGTACAGCTTAGTGCTGGAGGAGATAAGCTTGGCCAACAGTACCTCACCCCGGAAGAAGTCATTATAAACCGAGGCAGTGATGTTATAATAGTTGGAAGAGGTATCTATCAGGCTGAAGATCCTGTTCAGGCAGCAGTTCAGTATCAAAAGGCAGCATATGCAGCTTATATGCAAAGAACTGAAACTGAA
>Scl207
ATGAATGGCAGCGAGACAGTCTCAGCTGGACCGAATAGAAGCTTTCCCACTGTATTTCCACATAATGTGCAAGGTGAATCTCAGGCCTTTAGTGTCATAAAGATATTCTTCTATTTCATCATCCTATCCGCCAGCACTTTTGGTAACAGCATGCTTGCTCACATCATCATTCACACGAGAAAGATGCGGACCGCTAGTAACTTCCTGATATTAAACTTAGCCATTTGTGATTTAGTGACGCCGTTGATAAGCATTGTGTTTGATTTTATCCTTGAAGAAAATAATTATGACTGGATTTACGGCGAAGCCATGTGTTCCATACTTTGGCCTACACAGACTTATTTTACTTGCGCGTCTTCGTTAACGCTTGCTGGAATCTCGCTGGATCGCTACAGAATAATCCTTCATCCATTCAAAATTCGCCTCACCAGCAAACAGATTAGTTTGTTAATTTTCCTGGTACATGTATGCTCGCTAGTCGCTGTTGCTCCTTATGGTTATTTCCTCGTGCTGAGAAATGGTTCTTGTGAGGAAAACTGGCCCAAATTTTCCTACAGACAGGCTTACACTTTTTTTTTGTTTCTGGTTCAATACGCAATGCCGCTCGTAATAATGATATTCATGTACACAATGGCTGTTCGAGCACTATGTCAAACTTCAAGGAAAACACGCGACAACTCAATATGTGCAAAAACTCCGCAATTTATCGTCAAGAAGCTTAAACTTGAAGCTAAACAGCAAGAAAAACATCGTGGACTATCTAAATCCCACTACACATTTATCAGACGGCTTGGCAAGCTCAATACAAGAGACATTTGGAAAACTCCTAATGCAAGGGCGACAAAAATGTTCATAGTGATTGTGACTGTCTTCGCAATATTTATGTTCCCCAATCAAATTGTGTGGTTGTGGGCAGATTTCGGTGGAGGGATAAATCATCCAGACTTTACCAAACTTTCCATTATTTGCTGGTTGTTTACATACACCAACAGTGTCGTGAACCCAGTAATTTTTGGTTTATTCAGCAAAGATTTTCGCAAAGGTTTTAGGAGGATTTTTCACAGCCTGCTGCGTTGCGAGAGATTAGTCGGGAAAGAGGATCTTGTAAGATTACGACGTCAAAGTACTAGCAAAACTCGTTCAGAAACGACGGAATCACATGGCACAGATTACGGGTCGTGTACAAAAGACAGCAACATGTCCTGTCTTTTTCAAGATGAACAAAAGACACCGATGTTGGGAGGAAAAACTGATCATCAGTTTCACGAAATGTCCCCACCCTTAGCTCAACCAAATTTCGCTTCGAACAGAACCGCGATAAAATATTTCAGCAAACAGATGGTACCAAACCCGTTAAAAGCTTTTGAGCTCGAAGATGCAACTCGTCACTCCAGTGGCCTTCTTAGAGAAAATTATGTTGAACAATGGGGTACTTTGTCTAATTCAGAGTCTTACATTGAAACTTTGACTGATGCGCTGAACAGCTCGCCGGAAACTAACTGT
>Scl208
ATGTTCAAACTAGAAGAATCGAAAAAGACCATTCCTTTCGACTTCGGGAGAATTTCTCCCAGAACTAAGATTACGTCATTAGCGCAACTTCGCAAGGGCGATCATGTCATGGAAGAAAGTCCTTTGGGTTACTGGCATCACTTCATTGTGGATAAAGTAAAGCCAAAATTTGCGTGGGTCATACACAAGACTGGTGATCAAGACACTGGTTTTAGATCTCTTCGAGAAAGTGACCCCACTACCAAAGGGGAAGTTTCGAGGACTAAATTCGTTCTCGAGCCTGACCAAGTTGTTTATAGAATAGAGTACCCCCAAACGGATGAGGTAGATGGGTTTGTGGTGTTCTCCTCGGATGAGGTGGTGCGACGGGCGAGAAAGCGCTTGGGAGAACGGTATTACAACGCCTTGACAAGCAACTGCGAACACTTTTGTCGAGATTGCAAAGCAGGCAAACCTGAGAGCTACCAATCTTATGATGTTATATGGACCGTTGGAAGACTGTTGTTTGTCTTTCTGCAGGGATTACTGGGGGGAATAGTGTTCATTGTTGCTTCTACAACAGGTTTGTTAGCTCAGACATCACTGTTACTAATGGGCCATGTAGTAGGTGTTGTAGTGGGACTTGTGCAAGATGCTCTGTGGATAGCATTTGTTGTTATTACAGCTGATCTTGCTAGAACCAAAGGTCATGTGACACCTGTAGATGCTGAAAAGATCAAAGCTAAAAGAGTAACACCAATAGTGTCAGGATTTGTGGGAGGGGTGGGAGGGGCAGCCCTTGGCTACTACCACATCCCATTACCAGTAATTGGTAGTGTTCTTGGGGCAGTTATTGGAAACTTTCTCTGTCAAGCTTTGGGTCTTCTAGTTGGTAGATGGGTTTCAACCTTTTTAAAG
>Scl209
ATGGGAGCTACACTTTCCATTAATAGGAAAGATCTGCTTCACGAGTATTCCATATGGAATATGAAAGCTCGCGAGAGTGGCAAGTCCTACCATTGTAAGTGTTGTTATCATGTCAACAGCGACATTCACAGTAAAGAGAACAAGGTGCCTCAAACGACCTGCGATGCCGTTGCTGCATACCTCCACAAATGCGCCAATGTGGGCAAGAAGAAGATGAAATCGAAGATCGAACCAGCACCTTCTAAATCAAGCAAGATTAAGGAAACTGAAACTCAGAAATGCGATCCAGCTCCGCCGCTTCTCGCTCCAACCCAAGAGGTTAAGCTGCCAATCAAGACAACAGAGTCCAAGCAAGTTGTCAGCCAAGGTGTTGATATTCCTCTAGCGAATCCTAAACTACCGATTTCTCAGTCGTTTATGATCACTAGCGACGCTCTTCGCTGCTTGGGGAATTTCGTCCGCTGCCATTGTAAGAATCTAACGCGCTTCCGTGCATCGGAGGTAATTTTATGGCTACGAGGAGTTGACAGGGCGTTACTACTACAAGGCTGGCAAGATCAAGCTTTCTTGACACCACCCAATCTTGTGTTCTTATTTATGCTGCTTAAGGAAACTCTGTCGGATAAAATCCCGAATCCAGCCCAGTTACGTGCTGAAATTTTAACATGCCTGTACATGGCTTACACTTACAACGGCCCCGAAATAAGCTATCCTTTAAAACCTTTCCTTGTGGATGGAGACAGAAGAGCTTTCTGGGACCGGTGTATGGTTATAACAAACAACCTTAGCGAAAAAATGCTTCAAATGAACAGAGAGCCGAAATTTTTTGGCGAACTCTTGGTCGAACTGAAAAATTATGGTGGATCGTCTATAACTGACAGAAGAGATGGG
>Scl210
ATGGATAATTTTAGAGGACAACCTCAGAAACGCCCTCTTCAACCTGAAGATTCAATGCCATCAGAAACTGATCAAGGACTATCAGCAGCCAGAAAGCAAGAATCTGGTGATGGCAACAGATCAGGAAGCAATTCGGAATGCGATGACAATAACCGCAACCCACACCGTAATAACCTTCAGAGTGAATCAAACACGGATAACAAGAAAACACGTACCCACCGCAAATCCCGACGAAGACCTCCTTACTCTTATATTGCACTGATTGCAATGGCGATCCAAAACTCTTCTGAGAAGAGATTGACTCTGGATGGTATATGCAAGTTCATCAGAGACAGGTTTCCCTTTTATCGTGATACCTATCCATCGTGGAAAATTTGTATCCGCAACAACCTTTCTCTCAATGATTGTTTCATCAAGACTGGAATAAAATCTGATGAGCCACTTAAAGGAAACTACTGGACCCTGGATCCAGAGAGTTATAATATGTTTGAAAATGGTAGTTTTCTTCGAAGGAAGACCAGGTTTAAAAGACAAGATCCCAACAGGATCGAGGCGAAGTCTATCCCTGTTGTGGAAACGGGAAGGCACGCTTTCTCCTCTCCCTTGGATCTCCACAATAGATTTGGTTCAACGTCCTTGATGTCACAATTGAGTTTTTCAAGTCTTGAGCCACACAAAGTGCCGGGGATTACTCCTTTTGGATTCCCCTTCCAATATTATAGTCCTCCAACCTCAACAGATTCATTGTTTGTTCACTCGCAGTTACCATTCCTGCCTTATTACCAAAATCTAAACTGCACCCAGTGTAACCTTTGTGAGGGCTCCAAGCAATTCCATCCTTATTTGAGACTT
>Scl211
GATCTTTGCAAGCGAGGTTCTGAATTACTGGAATCAAAAAGCGCGCGAGTAGAAGAAGCTGCGAATGAATTGATCTCAATGCTGCTAGAACTTGAAGAGGAAGACCAAGATGATGAACTTGACAGCGACGAGGACCTAGGGAATGAAGACTTAACAAAAGACAAGGACGATGGGGAACAAGACAAAATTGTGCCCAGAGGGGAGAGTGCACGCAGTCGCCCCCGGACGGGTGGTAGTCGACCAGACAGTCGATCTGCCAGTAGTCGATTGGGAAGTGCGGTTATTAGCCCAGCAGCTGCAGCAGCGAAGCGCAAGCGCGAGATACGGGATCAGCTAAATATGGAAGCTCAAGAATTGTTGATGCATTTTATTCATAAGAACATTGACGCCATTGTGCGCGTTACAAGAACAACTTTAGATGGTATGCGCAAACGTGTGCAAGCTGCTCTATCACATCATTATCTTGAGAATAGCAGCTCGGTAGGACAAGGGAAGGATTCTGGACCTGATCTGTCGCCGCTCTTCTCGGCGAATGTGACTTTGCAGATTCCGAACATAACCATGCAGCCAGCTTTGGACGAGATCCAACAAGGGCTAAACAAAGCCGCCCAGTATGTTGTATCTGTGTCAAAAGGTGTCTCGCAGTGGTGCAAGACTTGCAAAGCACTTATTAAAGTGGAAAAGAAAGACAAAGACGATTCTGATAACGAGGCTCGAAGTCGCTCGGCGAGCAATGTGGGCAGTGACGACGAGAGCCGATCCGACGTCGCGCACTCCCGACGGGTTACGAGAATGCCTACCGATAGTGATGCTGGTACCGTTGTTAGCATGGCAATATTCCCTCAGAAAGCCAATTACTTCAAAAATGTCGCTGAAAACAAAGAAATTGCTAAACTTGTGTCGTTCCTGTCCACAGCGATTAATTCTCAGAAAAAGGATGTAACTACAGCCTTGGATTTTTTCAGCAAGTATGAGTCAATTTGGAAGGAAGAACGAGAAGAGGACATTGCTAAGTTTTTGGAGACTGACCCCAAGTTGTCGGAGTTTGAAGCTCAGATTTTGAGGTACAAAGCCCTGGAAGACACCATCATGCGAGAACCTGAGTCTTATAAGGCTGGAGCCGTATCGCTGTTCACA
>Scl212
GAGCTCCCCCTTTTCATCATTCTTGGTTTAACAGGAATGTTTGGCAATCAACTTCTGTACCTTCTTGGTATTTACTACACTAACGCGAACATAGCGTCCATTTTCCAACCTGCAATCCCCGTGTGGACAGCATTACTAGCTATCATGGTCCGCATTGAGCCGTTTCCAGACTTCCGTACTTTGCGCGGCTGGGCCAAGTCCCTGGGGATTCTTTTAGCGGCCGTTGGAGCTGTAGTTATGACGGTAGAAAAAAAATCTGGCCAAGCATCGGACCATAGTGGATCATCTTCGTCTGGCAGTGTCCATTTTGCGGGGTACGTATTCCTCCTCGGGAATACTCTGTCCATGGCGGTGTACATCCTTCTTCAGAAGAAGTTTATCTTCGACAAAGACGACTCTTGTTGGAAAACGAAACCTGTGACAGTCACTGCGTGGAGTTATCTCTTCGGGACAATGTTTATGGCACTCGCCTCGCTTTATTACGTCAACAAGCCAGAAAAGTTTACGTATTTTCCTAGAGAGGAAGTTTACCCAATTCTGTACGCAATATTCATTGCCTCGGGTCTATGTTATCTTCTAATATCCTGGTGTAACATGCAGATATCTGCGTCGCTTGTGACAGCCACATGGCCTCTTCAGGTTTTATTCTGCGCCATCTTGTCGTACTTCGTGTTGGGCGAGGTGCTGAAAACTTTGGAATATGTTGGGGGTGTATGCATTCTTATAGGCCTCATGGCAGTTGTTTGGTCCAATTTTTCAGAAGAAAATAGAAGAGCAGACGAGGAAGAAGACTTGAACAATTCTTATGGCTACGTGAAAGTGTCACAGTATGATGACTTTGTGGCGGAAGGTCCAAGAGAGGAAAAAGGAGTGAAT
>Scl213
GACCTTGCAAAGCGACCTTTGCCTGAAACACCATTGGAGAGGTCTGTTGGAGAATGGAACTCCAAGGATGACCTACTTACAGATGATCATCAGGATAAATCAATATTTATTGCAATTCATGACTTTCAAGCTGCTGGCAGCAATCAGTTGACTATTCGAGCAGGAGAAGAATTAGCCATTTTGCGTTACAATGACACTGAAGAATGGTGTGAAGGTCAGGCTAGAAACGGAAACATTGGCTGGTTGCCAAGTAGTTATGTGAAACCTGTGAACAGCTTGGAAAAGCATTCTTGGTATCATGGGCCTATTTCTCGTAATGCAGCAGAATATTTACTTAGCAGTGGAATTAATGGAAGTTTTCTGGTTCGTGAAAGTGAAAGTAATCCTGGACAGCTATCCATCTCATTGCGGTTTGATTCAAGAGTGTATCACTACAGAGTCAGCCATGCTCCTGATGGCAAAATGTATGTCTCCACCGATAATAGATTTACATCAATTGCGGAGCTTATTCACCATCATTCTGTGCATGCAGATGGACTTGTGACAACTCTTCATTATCCTGCAGCAAAGACTGATAAACCCACTATTTATAGTTTTTCGCCTGAACCAGATGAATGGGAAATACCCAGATCAGAAATTGCCATGAAACATCGGCTTGGTGGGGGGCAGTATGGGGAGGTTTATGAGGGAGTGTGGAAGAAGTACAACAGACCAGTGGCTGTGAAGACTTTAAGG
>Scl214
ATGTTCGCTTTGAGGTATGTAGTAAATACAATTACCAAGGGAGCGATGTGTGGTATGCAAAGAAGCATACCTTGTAAGTCTCCTGCTTTCGTCAGCTCTGGGAATTTCGTGTTCCTCGGAAGCAGCTCACAATCTAGAAGGAACTCCGCTGCTTATTCCACTCTCGCGATCTCTGCTGTATCCATGGATGATGAAGCTGTAAACATCAGATGGAAAGATGGAAGCATCACAAAACATCACCACATCTGGTTGAGGGATCACTGTCACTGTGAGCAATGTTACAACTCCAGCACTTTTCAGAAAGAATTTAACATCGTAGATGTATCCCTTGATATCAAACCAACTAAGGTTTCCATACCTGAAGAGAACAACTTACGCATTAAGTGGCCGGACAGCCATGAAACAAGCTTTGACTCAACATGGCTAAGACAACACTCCTACCACATAGAACAAGGTACATCAGGGTTGAAGAAACCAGATCAGAAAGAGGAACTGTTCATGTGGAACAGAGACACAATTGAGCCAAATGTTCCTAGCCATTTTGATTTTTCCAAGGTTGTCTCAAGTGATTATGAAGTTTCCACACTGTCTCAATGCATCATGAAGTATGGGTTTGCATTTGTGGAAAACACACCAACTAAAGTTGGTGCTATTGAAGAAATATCCACGAAGTTAAGTGGCTATGTCATGGAAACACACTATGGGAAATTATGGGAATTTTCCAACGAGGTCATGGAGCATGCTGACACTGCTTACACAGCAAGTTATCTTCGTGGACATATAGACAACACTTACTTCTCCAATCCAGCAGGGCTTCAGATGCTACATTGTGTGGAACATGAAGGAAGAGGGGGAATGAACTTGTTAGTGGATGGCTTCTTTGTGGCTGAGCAACTGAGGAAAGATGACAGGGCTTCCTTTGATTTCTTAACATCAACAACCATTCCTTTCCAATACAAGTCTGAGGAACTGCACTTGAAAGCCAATGGACCAATCATAGAGCTTGATCCCTTTGATGGAACAATTTCCAGGATAAGATTCAACACTTATGACACACAAACTTTGGACTGTTTGAATTATGAGGATGTTGCTCAATATTACAAAGCTTTGAAAGCATTCACTGAGCTCACCTGTGCACCTGAAAACCAGCTGTGGTTCAAACTAGTTCCTGGTTTGCTACTCATCATGGGTAACTGGAGGGTGCTCCATGGTAGGTCATCTTTCACTGGAAAGAGAACCATGCAAGGCTGTTATGTGAATGGCGATGACTTTTTTGGAAAGTACAGAGCAAGAGCTCTTGCCATGAACAAAACTCAAGATCCTGACAATGATAGGTCTAGCTGTAAACAAAATCCTGGTTACAAG
>Scl215
ATGAAACGAGAACACGTGCTGAATTGCAACTTTTCTGTTTGGTATCCAAAGTTCAAGAACATTACCATTAGGAGCCGGGTGATTCCTCTTTCGAAGGAGTTCGTGGATTATCTCAAAGCTGACAATGTTGTTCTGCCCGGTGAACCAGTTGTCACTAGAAATTCAGACGACGAAATCGAGAGTGATTCTGACGAATGGCAAGCTTTGGAAGAAGACCCAAGCGCACAAACCATCTTTGCTCCCGAGTTCAACGAAATTGACTCTGGAATCAAAGAAGCTATTCTCGATTTGAATGGCAGTGCTTTCCCCAAATTGAACTGGAGGGCTCCACTGGACGCCTCTTGGATCTCTTTTGACGGTACACTCAAATGTAATTCCCCTAATGACATTTATCTTCTACTAAAGAGCTCTGACAACATTTCCCAAGTATTATTTGAGACTTTTAAACACTGTGAAGACGCAGAAGGGGAACTACAGGATGGTTTTGAACTTGTACTTCGGAAATGGAAAGATATAAATCCAGGAATGGAATTCCGATGTTTTGTGAAAGATCGCAAACTCATTGCAATCTCTCAGAGGGATGTTGCGAGCTGCTACGAGTTTCTTGCACAAAACGAAGAGGACATTTGTAATGACATTGCAAAGTTTTTCAACAAGAAAATAGCTTACAAATTTCCAGACAGTTCATACACATTTGATGTTTACAGGTATGCAAACCAGAAGGTGTTATTGATTGACTTTAATCCATTTGGTGCTCAGACAGACCCCTTGTTATTTACATGGGAAGAGCTCACAGACCCCCCTTCGACAATCAGTGATAATGATGATGAGTTTAAAGGTGTGTTCAAGTATGTGACAGGTTCAGCAGGGGTGCAACCTAATCCTGCATACCTCAGCAGAATGCCAACTGACATTGTGGACTTAGCATGTGGTAATGACATGAATAAGTTAGTTGATCTGTTGAAGGCGAGAGATCTGATTGGTCAACCTGGTGAGGAATCTGATGAGAAC
>Scl216
AATTTGCAAGACACTAATATCGAATTTCTGCCAGGTGATGGCCTTGAATACTTAAAGCATCTCATAATCAAAGGAGCATTGAAGCTATGGGAAATACCGATCGTCAGTTTTGAAGGGCTAACATTGGCAAGTGTAGAATACGCCTTTCACTGCTGTCTCATTAAGACTAAATATGACTCGAGTAGCCTGATCGCTACTCGAAAAAGTTTTACGTCAACTTCCGGCACTCCCAAACCGTGTAATGTGACAGCTACTAGAACAACGACCACAGCACGCCCAACAACTACAAATCCCTTCGAAATAGTCGGACCAAAACGCAACAACACGGAAATCCCAACTGAACCATGCTACGATGCAAACAAACCTCATAACACTCCCCCCACAGAACAGACCGATGTAGCGTTTAATTGCTCTTCAGTGCAAAAAAATGACAAATTCAACCCGTGCGGCAATTTGCTGGCCTCGACAGCGTTACGCGTTTGTTCCTGGGTTGTGTTGGTCTTAGCGCTGTTCGGGAACTCGTTCAAACTATTTGTCCTGTTGCTGAGTAAACGCAAAATCTCCATCACCAAGATACTGATGTGTAACCTGGCTTTTGCAAACCTTTGCATGGGTATTTTTTTGTTAATGATCGTGAGCGCCGATATGTATTCGTTGGGCGAATACCAAAACTTCGCCATGCGATGGCAGTTCGTAACTGGATGCAAAATTGTCGGATTTATATCGATTTTCTCCACGGAGCTTTCCGTCTTTGTGTTGACGATCATCACTGTAGAGAGATACTTCACCATTGTCCATCCTCTGAAGCTTAACAAACATTTGAATACGAAGCAGATTATTGTACTCATAGGGGTGGGGTGGACGTTTTCTTTGACAATGGCCACCCTGCCCCTGGTGGGGGTGAGTAGTTACCAAGAGGTGGCAATATGTCTTCCATTCGATGTGAAAAACACTCTGTCAAAAGCTTACGTAACGTTTGTCCTGGCATCGAATGGAATGGCGTTTTTCTTTGTGTTATTTTGTTACGGTAGGATGTACTGCAGTCTCGGAGGATCTGTGCCTGGCGCATGCGTGAACCGAGTGGAGAGTCGTGTGGCACGACGAATGGCGATGCTTGTGATTACAAACTTCGCATGCTGGTTTCCGATTGCGTTTGTCAGTCTTGTAGCTGTTTACGGAACAACTCTAATAGATTTGAAAACTGCGCAGTTTTTCTTGATCTTTGTTTACCCAATTAACTCCTTCACAAATCCTTATCTGTACGCCATAGGTACGAAACACTTTCAGTTGGACGCACTAGAAATAATAAACCGTCTGGGTATTTGTAAGTCAGCTGTAGAAAAATTGCGTAACAAGTTACAGGATCAACTCGAGACTTTACCGAACTCGTCCCGAGGGGTTAGCGGAAGTAAGATTAGTCTCAGTTCTTCTCGGTCACCGCACCATTCGCCTAGAGTATCACCAAAAAGCAGTTTTCGTAGCGAGAACCGCCATAGCTCTTATAGAAGCCGCAACGGGAGTACGAGGAGTAACAATAGCAATTTCTGCTCCAATTCATCGAGAGAGAGCCAATCTTGTTCAACGTGTAATTTTTTAACCATCCCATTGATTCATAGAAAAAGCTTTGACCTGGACAGAGATAAAGAGATAGAAGACTCCAGGTCAAGTATCAATATGAAGAACAATGAAATCAAAATGACTTCCTCCCAGTCGCTAAGCTCCAATTCTGAACTTGATAAGGTTTCCGCGCGAAGACAGTCCGCCAAAGAAGTTGTTGTGGATGGGCAGATTGCCTGTTTGAATGGAGCGGCGCGTAGGAGCAGAGATAGCGATGAAACAGAAGCGCTGATGCCTCTCAAGTCTGATACAGGCGATGTTAATAAAAACACAGAAGACACAAAGGACAGCCTAAACTTGCTGGTTCCAATTGTCTTGGTGACAACCTGC
>Scl217
ATGTGTTCTCAAGAAGGCATCTTCTGTGCTAACGTAATGAAGTCGCTTAATGACTTTAGAAAGGAAGGAACTCTCTGCGATGTCACCTTAAGCGCACAGGGGAAAAGTTTTCCGGCACATCGCAACGTCCTCTCTGCGAATAGTGAATTTTTTAAGGCCTTATTCGCCAATGAGATGAGAGAAAACGTTGAAAATACTGTTCACATGGAGGAATTCGAGCCTCTAGTAATGGAACAGCTGCTAGATTACATGTACGGCGGCGGAATAGCTATCACGAGGGAGAATGCCCTTGATCTAGCGATCGGTGCAGATTTTTTGTTTTTGACCGAGTTGAAGGGAAAAGCTTGTGAATATTTGATTAGCAATTTAAACTCAGAAAATTGTCTGTTTCTCCTGTACATGGCCGAGAAGTACAACGTGAGAGGGCTTCGTGACAGCGCACAAAAACACATCCTCGAAAATTACGTAGCTGTCTCGGCAAGCGAAGGATTTGCTGCCCTTAGCATAGAACAGTTGCTTGCAATAGTGTCTAGCGACGATCTCGTCGCTAGAGAGGAAAATATTTTCGAATCAGTGATAACATGGACGAAGCAGGATTTGGAGACAAGAAAGAAGCTCTTTCCCACCCTGTTTTCATGCATCCGCCTGATCTATATGGCAAGGTGTTACCTGATTAACGAAGTACAAGAGGATGACTTAGTAAAGAATGATGAATCTTGTTTACGACTCATTACTGCAGCGAAGGAGTTCTTTTCGACTCCTAAGGGAGCTGTGCAGAATTCTGATCACGCCTCAGTGCGGCCACGTGCCTGTCAAACTGCCATCCTGCTGGTGGGAGGCTGGGAGGAAGATTGTGACATCACTGCCTCATCCAAAGTGTACATGCAAAGTATCAAGCAAATTTTTGAGGTTTCTGCCATGTCTACCCCTAGAAAGAACCATGGTGTTGCTGTCCATGAGGGTCTAGTGTATGTGGTAGGTGGAACAACTAAGAATGGCAATGTGACAAGGAGTGCAGAATTGTATGACCCAAGAACCAATACTTGGTCCAGTTTGTTTTCATTGCGAAAAGAGGTCGCGGGTGTGGGTGTGGCCATGTTAGGGGACTACCTGTATGCAGTAGGAGGGCATGATTCAAAGGGCATGCCGCAAAGTATTGTGCAGCGCTACAGTGCAAAGTTTAATAAATGGGAATGTGTTGCTTCTATGAATGCTTCTCGCACAAGGCACTGTGTTGTTGGTTCGAGTTATGTATATGCTTTTGGTGGATATTCTAGTGATGAAGAGATTCCTTTAAAATCAGCTGAGTATTACAACCATTTGTCAGATTCTTGGGTTGACATTGCTCCCATGAATCAATGCCGTTCTGATGCCTGTGCTGTATGCATGGGGAGCAAGATTTATGTGATTGGTGGAGAGGACATTTTAGGATCTCCAATTAAATTGACATCTTGCGAGATGTATGATCCCAAGACCAATAGATGGACCAATATTGCAGCAGTCCAACATCCACGCTCACATGCAGGTGCAGTAGTAGTTAAGGACAAGGTGTTTGTTCTTGGTGGTGTTGGCAAAAATAACAGAGAGCTAAGGAGTGTTGAATGTTATGATACAGATCAGCAGCAATGGCAGGAGGTGGCAAGTTTGCAAGCAGGACTTGAAGGATTTGGGTGTTGTGTGATCACAGTACCTGGTGAATTAATGCCTGTGTTGATT
>Scl218
TTCAGCGTACTTTCACATCGAATGGAAAACCCAAAGTTACCTCCGGGTCCAGTTCCTCTCCCAGTCATTGGCAACATGCTTCAAATGGGAACAAAACCGCATCTTGGCCTAACAAAACTTGCAATGAAGTTCGGCAAGATATTCCGACTTACTGTCGGCATTCATCGGATAGTGGTTGTGAACACCATCGATGTTGCTCGTGAAGCGCTCGTGAAGAAGGCTAACGACTTTGCAGGCAGACCGCGACTTTATACAGCAGGGCTCATTTCCCGAGGTGGCAAAGACATTGCATTTAGCGACTTTACCCCCACATGGAAATTACAGAGAAAAATAGCGCATTCCGCGCTAAAAATGTTTGGGCAAGGTATCAAGCCCATTGAGCAGAAAGTATGTCAGGAGATTAACGAACTCATCAATCGGTTTGAGTCGGTAGAGGGGCGCGCGCACGATCCTCAACATGACATCATCTTGGCCGTGATTAACATCATTTGCGCATTCGTGTTTGGTTCGCGCTATGATTTGGACGATCCTGAGTTCTACACCATTCTTCACTACAACGAGCAGTTTGTTCAAGGATTCAGAGCTGGAAATCTGGTTGACTATTTCCCCTGGTTACGCCACTTCCCTAACAAGGGATTAAAGCTCATCAAGCAGGCTGTCAAAGACCGCGACACCATCTTACAAAGGAAATTTGATGAGCATAAGAATACGTATCAAGATTGCGTGACGCGTGACCTCACTGATGCCCTGATTAAAGCCATGCGCGAGTCACAAGCTGAAAATCCCGGAAAGGTATTACCAATCTCCGAAGATCACGTGGTTTTAACCATGAACGATATCTTCAGCGCAGGACTGGAGACTACCTCGACGTGCGTACTTTGGGCACTTGCGTACTTAGCTCTGAATCCAAAAGTTCAGGAGAAAATCCACCAGGAATTGGATGACGTCATTGGGAGGGAGCGCCTGCCTGAAATGTCAGATAAGCAGAACTTGCCATATTTGGAAGCCACCATTTATGAAGTATTGCGTTACAGTTCACTGGTTCCGTTACTGTTTCCACACTCAACAACAGCTGATACCAATCTCAGTGGATTTGATATTCCTCAGGACACTATTGTGCTGTTCAATGTCTGGGCTATGCATCACGATGAGAAGGAATGGGACAAACCACATGTATTTGACCCTTCGCGTTTTCTCGATGACGATGGCAAACTTATTTGCCCTGGAACTCTGAGTTATCTGCCCTTCTCAGCTGGACGACGGGTGTGTCTGGCCGAATCACTCGGGAAAATTCAACTTTTCCTGTTCATCTCTCACTTGTTACACAAATTTCGATTCAGTGTTCCACACGAATCAAAGGCGCCGGATTTGGAAGGAATCTTTGGTGCCAGCCTATGCCCCAAGCCATACAGTCTATGTATTGAGAGACGCTAC
>Scl219
ATGGCTTGTTACAATGGCGAGATCGGCACAAAATTTCCAACGGGGCGATGGGAAGAGTTTTGCAAAGACCGGGGCGAAGTAGCGGCGATCCATTTCGCTAATGAATTCCTTCAATTTCTGAGAGATAACCCAGTTTTTGATATATCGGGAGCATCTGGTACATTTTCTAAGCGTTTCGTAGAGCATTTCCTTCAAGCATTTGACGTAGAGGTCCATAAACAAGACGGATTTTTGGATCTCGAGGCGCCCGACTCGCCGACCGATGTGTTTGGCCCAGATGATTGGGGATCGAGCGTTCACCTTACGGGCACATTTAAAGCTCCAGAGAAAAAAACAAATGAATCTAGCTTTAAATTCCTCGAAAAATTAAAGGACGTGAAAGGATTTTTCAAGCGAAATGCGAACGAAGAGTTACCTCCTGCCAAACAGGCGGAAACGAGGAGAGATTTGGAAGATCAGAGGGCTCAATTTCTTGAGACGAAACTGACAACTTCTATCAAACGGGAAGGAATGATGAGCTATTTGATGAACTTGGAAAGTGGAGTGAATACAGAGGACTTCTTCTGGCAGAAATGTCGAGTGGTTCTCTTCAAAGCACCTGGAGGGTTCATGTTAGAGTTTTATACACCTCCAAAG
>Scl220
AAACCAGGTTATAAATCAAAAGGGCATAGAGAAGAAACTCCTCGAACGCACGAAGATCTAGGAAGACAACCGAAGGCTGAAGTGTTGAGTCACAGGAAACAACTCACAGAGCACAAAGAAGAAAAATCTTCGCATAGAAAGGATTTAAATGTTTCGACAGTGAGTAAGAAAAAGACTCCTGATGTAAAGAGAGACAGCAGTAGGGAATGTTTGACAAACAACGTAGATATTAATGGATCTTCAGATCAAAGAACTAGTGATGAAAGTGAGGACACTGACGATAAACTTGGTTCTAGCATGGACGATTTGCATAATAATAACGACCATATAGAAACTGTACGGTCCTCGGAAGAACATATCAACAGACGCGCTAGCTCAGGCAGTTCTTCAAATGATGGAAGGCGACCCAGTATTGTAGATCCGGAAAAACGATCGAGTGTTTGTGAAGGTTTTCCCGGATTCCCCAATAAAAAGATGATGTTATCCATGTTATACGGACAAAAGTCCGTAGATGATGGGGATAGGAAAAACATGGATGGTACTTTGTCTCCTGGAGGAGATTCAGTGCAGGAAAGGAAGCAGCAGCTGATGTCCGGAGGCAACGATGAAGCCGGGCAGAGGCCATCAGAATTACTTGCAGTTGATCATTTAGTTTCTGAGGCTGTTAAAAGATTGAGTGGATGTGTTGAGGTCGACGAGGAAAATGAGACACCCTCTAGTACTCCGGAGGGAAATTTTGAAGGACTCGTGGAGAAAGCAAAGTCTGGGCTTACAAAACAGCCAACCATTGACAAACCTGATCCGGCTGCGGAGGAGGAAGCTAGAAAACAGGAAGAACTACGGAAGAAACAAGAGGAGGAACGTAAAAGACAGGAGGAGGAAGCTGCCAGAAAAGCCGCCGAAGAAGCTGCTATACAAAAGGAACTAGAATGGGAGAAAATGATCATACTGAAAAGGAAACTCATTGTAAACGAATTCAACTTCACTGAGTTAGAGGATGATGAAGATGAACTTTTGGACAGTACGTCTTCTAAAGCAGATGAAACAGATGCCCATCCTCATCAGGGAGTTCCCATGTTTGGAATACCTGTACCCCCACCCCCCATTGCTGGTGGGGCCCCGCCTCCCCCGCCGCCCCCTGGAGGTGCTGCTCCTCCTCCCCCTCCCCCGGGACTACCCAAGGCACCCTTTTTAAATGATTCTAATCCGAAGAAAAAATTGGTTCGTTTATTTTGGCAAGAGGTTAAGAATTCTCCTCTTATAAACGGTGTTAACAAGACAATCTGGGGAAGTATTGATTCAGTGGATGTTGACACCAAAAAACTGGAACATTTGTTTGAGAACAAGACGACTGCTAAAGTAAAG
>Scl221
ATGTCTCAAGAATCAGAAAACAAAAATGATACCAACAATAACACCACTGGAAGGAGTGAGGAAGGTGGAGGAAACATCTGTCGTGATTATCAGCGTGGTGTGTGCTCCCGTGGATCAAAGTGTAAATTCAATCACCCAGATGGTATGGGAACAGAGGTTACAAACAGCCCAATGATTTGCAGAGACTTTCAAAATGGAAAATGCAGCCGTTCGACCTGCAAATATTTACACCTTTCTAACAATGAAGAGAAGATATTTCTTCGCACTGGTCAAATACCCCCTAGGCGTGATGGTCCCTTCCCATATAGAGCAAGAGGAGAACCAACCCGTGCAGGACCAAGTGATCCTGTTTGCAAAGATTTCCTGAACAACAAGTGCACAAGAGGACAAGGTTGTCGTTATCGCCATGTCTTTGAAGAGGAAGGAGAATTCATGAGCCATGGTTATGATGGTCATCCCAGTAAACGTCGCCGTGATTCTTACGAAGGACACAGCTACTACTACCTCGTGGATGAAAATGAATCCCTTCGTCGTAGATTATCTGATCTCCAAAGGCAGGTGGCTGACCTGAAGGCCACAAATGAGGTTCTTTTGGAACAAAATGCAAAGTATCGCAATCAGATAGGGGAGCGCAGTAGCTACAATGGTAGTGGAGGTAGCAGTGGCTCAAGGCCAGGTGAATATTCATCAAGCTACAGTTCAAGCCAGTCCTACAGCACTTCTTATCCTCCAAGGGAGACCTACTCTTCAAAGGATGCATACAGCAGTTATGCCCCTCCAAAAGATCCATACTCCACAACCAGTCAAAGTGGTTCATCTTATAGCGGATCAGGAAATTATACTTCAAACTCTGCTTATGGTGCTGGTTATACTAAGTTTGAT
>Scl222
ATGCAAGGGAATCTCAGCAACGTATCTAGCGATATCCTCGACGCTGATGTTCAGTTTGACGGAGAGCTTATATTTCTGGTGTTCGTGTTGTTGCTAATCCTTGCAACAGTCGCCGGTAATGGCTTCGTATTCATGGCCGTTTATACATTCCGTGAGTTGCGGACGGTGACAAACTACTTTATAGTGGCCCTTGCCGCGGCAGATGTGGCCGTTGCTCTTTTGGCGATGCCAGTATGGCTTGTAAGATCACTTGTTCACGTTGAAAAGGAACAAGATGAATATGTGATAGAGTTGTGCACCCAATGGATCGATCCATTCTGCTGCACAGCATCCATTGTAAACGCTACGTTAGTCTCCATTGACCGTTATTGTGCCATAAGCAAGCCGCTGCACTACAGAACTATGGTGACACCACTTCGTGCTAAGCGCTCCATAGCCGTAGTGTGGGGATTCGCTGTGGCCATCGCAGGAATCTCTTTCCTGCAATTTCATGAGTCCTACACGGTTATCCAAGGCTATGTTTTATTTCTATTTGTGACGTTATTTTGTATTCCCTTGATCACGATGTCGTTTGCGTACATCTCGATCTGCAGGGCAGCCATCCACCAGATTTCCAAGATGCACTCCACACGACTTAGCTCGACTTCTTACGACCAAGACAGGAAGCAGTCGTTTGAACGACGAAAACGCTTCTTCAGAGAACTGAAAATCACTAAAATGCTTGCCGTCATAGTGAGCCTATTTGTAATCTGCTGGAGTCCATTCCTTGTCGTAACCCTCATTGAAGCGTTTACGACGAAGGAAATTCCAATTGCAGTTCAAGGTGTCATCGTGTTTCTTCCCTACGTGCTTTCATGCGCAAACCCTTGGATCTACACTGGAATGAACAGGGACTTTCGTTTGGCTTTTAAAAAGCTTTTTTGTACCTCAAAGATTCTATGCCTCAAACGTTCCAGAGAGGGTAACGCAAACGAGCGCATGTTGAGGCCACTACCGTCGACCACAGTCGATGAAACTTTTATTTCTAATGGCTTGCGACAAGGGTCCAACTCTATTCGAAAGATTTCCAATCGTGGACCAGAAATCTTCATTACTGCCGTT
>Scl223
ATGTTCAGTAACATTACTTCAGAGTATAAAGAGCTGGGCCTTTCCCCAGGATTTAAGATCTCTATAATAATTGTGCTGGGGTTGGAAATAATTTTTGGTATTTGTGCCAGCTGCACTGTTTTGCTGATATACTGGAACAAGAGAAGTGTTCGGAGCGTAGCAACAAAGTTCATCGCAAACCTTGCTCTTATTGACTTAATAATCTGCTGTGTTTGTGTTCCGTTCACCATCGCTCGCGTTTCAGGATTTGCTTATCATTCTGCACTGTTTTGTTGTTGGCATGAGGCTGTTACATCAGCTCTGAGAAATGCGTCGTTTATAACTTTACTGCTGATTTGTTATGACCGTTACAAATCAGTAACGAACCCGTTTGTGTTAAGACTTACCCACCTCAAAGCCAGGCGCGCTGTTATTTTGGTATGGTGTTTGAGTACTGTTAGTGTTATAGCACCTTTCCTTGAATGGCGTTGGAAGGCCAAGACATTCTGGTCTTCTGCGTGTATTTTGATGTTTAGCGAGTCAAAGGAACCCTGTTTTTTTCGCCTGTATTATATGCCATCGTTTTTATTGTCATGTACGATTCTGCTTCCCGCCTACTTGCGAATATCGAAGGCCGCCTTCTCCAGAGTGCACATACAAGCCATGATGATTCGAACGTCGTTCATTGTGCCTGCGACGTTTACGCAAAGGCGAAATGAGGCAATGGTGCGTCAAAAAGAATGGAAAATCGCCAAAATGACTGGAGCAGTAGTCTGTTCTGTGTGTGGATTATGGTTGCCATACACCACGTTAACATTCTCCATGTATTTTATGAGGCCCTCTAATCTATTGGTTCGTTTAGAGTTCGTGTTTTTGGCTTTTGGTTACTTCAACTGTGTCTTGAATCCTTTATTGTATGCGTTCACAAAAGAGAAATTTCGCACTGCGTTTTGGAGAACTTTGCCTTGCAAGAAA
>Scl224
ATGGTTAATGAATCTGAGGTTAATCAAGGTACACCTGAAATTGTTCATTCAAATCAACTGCTCAAGGGATTGAATCAACTTCGGCAACGACGTGAACTGTGTGATGTCGAACTGTGTGCCGGAAAAAACAGAGTTTCAGCTCATCGTGTTGTCCTGTCAGCCTGCAGTCCTTACTTTAATGCTATGTTCACAGGAAAGCTTCTTGAGAGCCAGAAACAAGTCATCTATTTGAAAGATGTCGACGAAAGTGCCCTCCATATTCTGGTCGATTTTGCTTACACCGGAAAAGCTCAAGTTACACACGAAAACGTCCAAGTTTTGCTGCCAGCTGCCAACATGCTGCAGTTAAACAGGGTCAAGGAGATATGCTGTCTCTTTCTAAGCCAACAGCTTCATCCTAGTAACTGTTTAGGAATCAGTAAGTTTGCGGACGCGTACTCATGTCAAAGTCTGCAGAAAAGGTCTAGGAAGTACATTCAAGATCACTTCCAAGAAGTTATCCAGTACGAGGAATATCTCCTCTTGTCACCATGTCAGCTAACAGACTTACTCCGCGACGATAACCTAAACGTTGTTTCAGAACAAGTTGTGTTCGAAGCAGTTCTTTCTTGGATTAAACACAAACTCCAGGAGAGAATATCGCTTCTTGGAAAACTACTTCAGAACGTCCGTTTACCCTTGTTGACATCGCGTTTTCTTACACTGAGCTACGAGACAAATGAACTTATTCGGGCAGATGGAGCAAGCCAAGTTTTGTTACATGATGCATTGAAGTACAGACATATTAAAGGGAAGTGCCATTCTTGCAGCACCACAGTCATCCCTCGACGTGCGCCGAAGCGAATCTTTGCCTTGGGAGGTAAAAATGGCCTTTTTGCAACTTTGAGTAGTGTAGAATATTATGAACCTGAGAGGGACAGATGGATCGAAGTGTCCAGCATGAATCTTAGAAGATTCGAGTTTGGAGCAGCAGTATTAGAC
>Scl225
ATGCAAAATTACTACATTGCAGGTTTCACTGTCCTTGTAGCTGTGCTATGGCAGGTCGGATTTCTTCACAGCCTCTGCTCGATATTATGGAACTGTTTCGTTATACTTATGGGGATTTTCTCAGGGGCAATGCTTTACCTCCTCTCCGGCAAACAACGAAACCCATCGACACCAAAACTTCCAAAGAAAGTTGAAACAGTCAGCCGTTTTCTGGCCAAGCTTACTCGAAGTCAAACTCACAAACCTTACAAGCATAAGACTGTTGTTTCAAGACCTGTGGACAAAACCATCCAAGAGGTGTTTGATTTGTTCATCCGTGATTTTTGCCTGTCTTGGTTTCGTGATTTGGGAAAAGATGAAGCTGCTTTTGTCGATTTACTTACTGAAGAGCTGTGGGTAGTGACGGCGAATCTTGTGGACAGGTTAAAATGCGTTGACACCGTGAAATTCTTGTCGAACGATGTGGTTGAAATTCTCAGCAGACACTTCCAACAGTTGCGACTCGCAGACACCCGAACTTTTTCTGATAATGCGATTCCTTTCGTTCTCCATCCATGCCTCGCGAGTCGAGCTGCAGAGCTTGATTATCTCCGCAAAGCTTCTGAGGTCATGCTTTACTGTCTTCTTCCTCAAAAGAACTCACATTGTTCCACAATGCGGTACCTTTTGCGCGAGATTTTAGCATTCTCTGTGTTTCAGCCTCTGGCCGACATGTTGTGCGACCCTGACTATATAAACCAAACCCTTCTCATCCATTTGGATGCTAAAGAAGCCCTCACAGCTCAACACAAGCAAGGTTATGCTTATGCAGAAACTTATGAAGACTTCATCAAGATGATCAATACATCAAATTCAGTTGAAGCTTTGAAGCAAATT
>Scl226
ATGGAAAAGTCCTCGTCGAAGAACTCTAAGGAACACCTCTTCGACATCTCGGACGATCAGCGGCAGTTTCTGGAGGAAAAAGCGGAAATCGTTCGAAGATTTCTCCACGACAGAGAATTAGTCGAGCGCGCCCACGAAGATGAGAAAAACGAAATGCGTTTTGCGTTTGAGGCTGAGAAGGAGAACATGAAAAAGGCCTTTGAATGCGAGAAGGAAGAAATGAGACAGGCATTCTTGAAAGAGAAAGATAATATTCGCCTGGAATTCCAGGAGGCGAAACATGTTTTGAAACTGTCGTTTGACGACGAGAAATCAGCGTTGATGGATTCATGGGATCGCGAGAGGGAAAATCTCCTGGAAAATTTTGAGAGAGAGAAAAAGGAATTGAAGAAAAGTTTCGAAAAAAGTTTGAAGGACAAAGAGGAGGGCTTCAGGGCTGAAAAGACAGAAATGGAGGCGACAATACGTAAAGAACTCGAACGAATCGAGGACGTTGAAAAGGAATTAAAGCGAACTTTGTGTCAGGGCTTAGGCGATCTGGAAAATATTTACTTGGAGGAAAACGCATTTTTGGAGACAGTGTACAACCATGAGCAGCCTGAGGTAGACATGCACTTCAAATCGCTCTTAGATGCAGAGTTAAGCGTGGACAGAGAGGACTTGTTAAAATCATTGAACCAAGAAAAGAACAGGATGCATTCGCACTACGCTAATAAACACAAACAAGTCGAGCACCAGTTCGCATCGGAAATCATTGACATGGAAAAGCGATTCAAACAGCAGAAAAACGATTTAATGAATATCTTTAAGAGGGAAAAGTCTGACATGGAGGAACACTTTCGAAAAGAGAAAGACGATATCAGGCGTAAATTTGACGTGGATTTCCGGCGCATTTTACAACAAGAGAGACTGAAATTTGAGTCCGAAATTCAAGGTTACGAACACGACATCTCTGTCTTGAGATATCAGAAGGAACAGCTTGAAAAATGTTACGAGCTGGAAATACAAACTTTGCAGCTGAAATTCGAACGAGACAAACTTGAAATAGAGAATAAGTGCACCAACGAAAAAAAGGATCTGAAGAGAGTTCTGAAAGGACAATACCAGAGAAAACTGAGCGACGATAAAGTTCGACTAGAATGGTTGCTGGACCAGTTCCATCTTGGGAGAGGAGCCAGCAGTGAAAATCTTGAAACTTCCCTGAGCTTAAGCTCTGTTTATTCGGAT
>Scl227
ACAAGTGAAGCTTTTGAACGCGAAGATTCCGAGGACGACTTCCTCGACGCTGAAATTAAGTTGCGTCCCGAAGCTGTCCGATTTATTCCCGATGATAACGACGGAAGGGACGACGATAAATACGCAAGGATGAAACGAGAAGAAGACCTGATCTTATCGGGTCACGACGGTCGGTACAGCGTAGACATGTTACGCTATGCCAAACTGGTGATGAGCGCATCACCGCCTCAATCCCCGACAGCTTCTGAGGAATCCGAGAAAGTTCATTACTTTGGTGACTTGGAGACCGAGGGCGGCCAGTCTGGCTGGTATGATTGTACTTTAGCAAAGCCTGCATCCCGCGAGGTACGGGATTCGTACGATCAATTCTGTAGGCAGCCCGACATAGGATCACGGGATTCTATTCAAATGTCTCATTCCGGATTTGGACGTAAGGGTTCAATTGAACAGTTCGGATCCAAGGCTAATTCAGGGCAGAAGTTTGGTTCTAACAACAGTTTACCAGAGAAGAAGTTAGAAGTTAGCGTGCTCCGTAACCAACGCTTTCAACCGATACAAGAGGAAATCCCGCGCGATGGGGATATCCCTCGAGGTGGCACATCACTTGGGCGAACGCAGCCTCATCATTGGTCGACTCCAGCAGTTTTCACCAGAAGACAAGATTCTAGTAACAACAGCGATGGGAAGGGTTCGGATTCAGACTCGGGGGATTCCATGGTACGAGGACGAAAAGGCAGGAGACACAGACCTCATTCTTTATACGAAGGAAAGCTTCGGCCGATTTCAGAACAGGATTCTGATCCAAAGCTCCGGTGCACCTGCGATGATGAAGAAGAAGAAGAATCGGACGAGGGGCTAAAGTATCCAAAGCGGAGAGGACGAGAGGTCAGTAGTACGTCATCACTGGGAAGGAAACTCCCTGAACCTGAGTCATCTTATCTTCATTTAGAAAGATCCGACTCTCAGAGACTTTCCTTTACTGATCAGTTAAAGGGTTGGGGCGAATCTACGCTTGCTGGCCAACCTTACGACAAACACTCAAAGAACGATAAACCCTCTGCCGCTCCAGTCGATACGGACTCGGAAAATAGCGTATCTCCAGCAATCTCTTTGGTGTCACTGTCGGAAACTGAAAGTGACCGAGATATCGCCCAGAAGCTTAACGTAAGTCAACCGAATGGTGTAGCCGACACCCGTCAATCTGACGTAGTTGCACTTCCACGCGCAGTAACAAAATTAACATCAGTTGATTCGGAGTCGTCTTCCGATGAACATGGGAATTCAAGAAGTCGCGATAGATCAAAGAAACCTTCACCGCCGGTTTATAAGAACAAGAAGCCACCCTCTGTTACAGACTTAAATGTAAATCCCATTGAGCCTGCAGATTCAATGGACCAGCTTAAATTATGTGATCCTTTCTTCCAGGAAAGACACAGAGTTTCTAGATCTTCTTCAAACGCATCAAGCGGGATTTGCTCAGTGATTGTATCATCAAGCGAAACAAACAGTATTGAATCACCCAGAGATACTTCAAAACGATCATCCCACTCGAGCGACCGAACTTCCACCGACCGAGCCTCGAGCGGTTACGCGTCTTCTCGTGATAGTTACGACAATCCTGATCGGATAAGACTTGAGGATTACTCAAAAGCGCACGCGCAAAGGCGTTTGAGAGGTAAGCGGGCTACTCCACATGAGGACCCATACGAGTTGGATCCGTCATCAAGTGAGATGGAGGATTTAGACATAGAAGGTGCATCATATAATCCAAAAGTCTACGAAGATCTTATGATGTTACAGCAAGAGATGGGTGTTAACTTAGAAGGTAGCGATTCCAGCAGAGAAAGCCTCAAAGAAATGGAAAAACTCTCCAATACGGAACTTCTGAATTATTCCCCTGAAGTGTCCCCAAAGAAATACAAAGTCGATCACTTAAGTGATGCAGAGAAAGATCAACGGTGTTCCAAGCTAATGAAGGAGTATAAGACCAACAAGAAACTGCAAGATGTTAGGGCCAGCGGTAGTCATGTTTATCGATCGTGGGATCTG
>Scl228
ATGGCTAAGGTGGAAATGGAGGTCGAAGAAATCGGAGGACCTGAGCTAACAAGAAGAAAACGGACTCAAATGGGTAAGGAATCAGAGAGGCCATCTTCCATCGACCAGGGAGAAGTCGCTTTGGTATCTTCAAATGTTATTTACCGGTCAGACAATTGGCTGTTTCCAGCATTACTCTTGTTCAGGATCATTAATGCCTTGGTAATCAAGACATTTTTCGTCCCTGATGAATTTTGGCAAGGGCCTGAAGTTGCCCATAGAGTTGTATTTGGATATGGATACTTGACATGGGAATGGAAAGAGGGCCTTAGAGGCTGGACTTTTCCTCTGATCTTTGCAACAAGTTACAAGCTCTTGGCCTTATTTGGCATTGATACCGCTAAGTTCCTTGTTGTTCTTCCCAGGGTGATGCAGGCATGTTTTGCATCGTTCGGCGACTTGTTTTTGTACAAATTAGCAGCAAAGAGGTTCGATCTACAAACTGCGAGATGGACACTCATTTGCTACTTGATCTCGTGGTTTACACTTTACTGCGTGACTAGGACGCTGACAAATTCATTGGAAACCGTACTAACAACAATGGCTCTTTATTACTGGCCTTGCGGTGGCCAAAAAGATGGCATTAAACAAACTTTCAAATCTCTCTCTGTTGCGGCGATTTCTTGTATCATCAGACCAACAGCTGCAGTCATGTGGATTCCACTGTGTGCTTTTTATTTATTTTCATTGCCCGACAAATTATCATTTATCGTTAGCTGTATTTCTCCTATTGGATGTCTGGCAATTTTATGGTCCCTCATTGTCAACAGTTGGTGTTGTGGCAAGTGGACACTGGTGGAACTCAACTTTGTCAAATTTAATGTCATTACTGATATGGGAACATTTTATGGAAGTCATCCATGGCAC
>Scl229
TCGCTTTTCAAGAAGGACTATGACCAGTTCTCCGGTATTTATTTCACACTTCTGGAAAAGCTCAAAAGATCTGCGACCTCGTCACACGATCCTTGCGCTAACATAACAGCCATATCTGGCAACGCGGGTGATTCAGAAATGATGGAGACTGAAGACGAGTTGGTTGGGACTGAGAAGCCGTCTATGAATGTTCCTACTGTTCAAGTGACCCCTGATTCGCCCACAAGGCGAGTGAAGCCCCTCCAGGACCAGTGGGACCTTACGCAGGAGGGTGATGAAGAAGACGATAAGATGCCGGACGAGATCCCTCCGAGCTTGAAGACCTATCTGGAGAAACGGCGGCACACTCTGACTGCTGTGGATCCTTTGATGGAACCGGAGCTACGAGAGATGCTCACTCAGAAATTCGTCCAACAGCCCTTGAGTCCTCTTAGTCAGGCCGCTGAGGATGCATTCCACAGTGCTTTAGGATTGAATCCAGGTTTGCCGCCATATTCGCCCACACTGGACCTGTCTTTGGCATACAAGGAGCAAATTCTTCAGGTTCCCAGTGTGTTCCAGCTTAGACCGCCCTTGGGGAGAAGGGCCTCCGATGGCCCAACGAGCTTAGCAGCCGGAATTGCGCAGTTTAATGCTCTTCGTGCCATGGCTGGATTAGGAGACGATACTCAGGGTCATACAGGCTCACTTAGCGGTTCGCCGTTAAACAGCCATAATCCACTTGTGTGTCAGTCACCGTTTTCGGTTTCACCCGGACCATCGAGCCCTCAAATAAGTGAAGGAGCAAACGATAGCGGCTCAGATCAGGAACCTGACCAAGACGCCATTGCACGGTACATGGCGTGTCGAGGGGCACGGCAACGTCACACCTCACCTAATGAAATGCCAGATGACATGCTTCAACTGCGGTTATTACAAGTGCCGTTGAAAACCAGACGGACTATGTTTCCCCCAGCAAGGGACCGCCCAGGACGGGAGGGATTCATAACTACCCCCACCGGGATTCGATACAATGGGTCAAGACGAGCTTCAGATGGAGCTGCTTCGGTGCTAGCCTACAAGCAGCATATGGAGCGCATCAGCGGTAGCGGGTCCAAACGAAACAGCCTTCGTGAGCTGCAAGAAGAGTGCCTGCAACTCCAGCAGCAATATGGCCGAGTTGCTGAAGCAGAACAGCAGCGTAGACAACAAGAACAACACGAGCTTCATCTGCAGCAGCAGTTTTACAGCAGAAGGGCTTCTGACAGTGCTGACTCATTAGCCGCCACACTCGCTCAGTTCCAGCAGCAGTACGCGCCTGCTCATACGAGTCAAGAGTTGGACTTGGATGGGCAAAGAGCAGAAGTACTGCTCCAGAGTTCCGTGGAAGATTTGGAGGAAATTCCAGCCCAATCGTCGATGGAGCACCAAGATCTTCTTCACAAGGAAATGCAACGGTTGAACATTGAACACTGCACTCCATCACCTTTCGACTCCGCAGGGATTATCCATTCCACGTCTGGTGGAATAGGTCCGGATCCTTCTGCTCTTTCCACTCTGGCACAAAATCTTGCCACGAACTCGCCAAGAAATAGTCTTCTTATCGAGGACTCGTCGCCTGCATCTTCTACAGAGACATCAAATTTTCTCTCGCAGAATGTTTTGTCGACGCAAGCAAACACGACCTCGTTTCTATCCGATGGCGTCGCATTGTCGTCTCCAGTTCCTTCGCCACCGCCGTCACCCCTTATATCAGCAGTACCCCTCAATCAGCGGTATCCCATACCTAACATCACCACTACTACCTCAAGGACTGCGTCAAACGGTAGCTTGGCGGAGACAGTAGCAGATACGGGAACCATTCCGCCAATTCCCACTAGTTTGCCGGCTGCTATGTTAGGAAATTCTGTTATAAATGAGAATGATCTTGAAGAGTTGGCTAGGGCTAGTAGATGGGGACTCGGCACGCTGCCCCTAAGCCCTGCAACACTTCTCGGGACAATCGGGACAAATCCCACGGCTGCGTTGCACACGGGAAACGTCGGGCAGCGATCGCCCATGCATCACCGTCGACATCATACGGTACCTTCGGCGCAAGATGCATGGAATTCTATGGACTTGCTCAGAAGGGCGACCGCCAATAACGTTTTATCGCAAAACCAAGCTAGGGACATGTTAAACAACAATATTAATTTGGAAGAAGGGCTAGGAATTAGGGACGGTCTTCTATATAGAACTTTTTCTCCCAACGGAACAATCCATCAAGACTCTTTACTCAATTCGCTTAGCAAAGGAGATGGTTCGTCTGACTTGGCGCAAACGAACACCTTGCGTATGGCATTTTCTGTTAATATGACTTCTAGCAAGTGTATCCCTGATATTATCAGTGAAATAAGGAGATCGCTGGATCAGCGGTCGGCCAAGATTGCTTACGAACAGTCGGAGCAGACATTCACCCTACAGCAGGGGGCTGTTTGTGCTGAAATTGAAGTCTGCCCCCTCCGGGAGAATCTTAACGGATTGCGCTTGCGACGAGTCAGCGGCAACCAGTGGCATTACAAGAAACTTTGCAACGAGGTTCTAGCGGGGATGAACCTG
>Scl230
ATGACTCCACGTTTCCTGGGACTGATCTTCTTTTTGTCATGCACAAGTCGTGTATGTTACGCTGACGTCCTTAACGATGTAGCAGATACAATCGAAGATGCTGACAAGAAGCTTACCGCAGAGTTAAAAACATTCCGGAACATTTTGGGTGCATTATCCCACCAGGTAATGCTGCAGCAGCTGTTGGCTGAAGAACGCATCAGATCTGATGGCGACTCTGGCGTGAAGCAAGTACGTCTCGGGCACGACGGCACACGAAATTACTACTCGGAAACGCACGGATTTTCTAACAGGCTGCTGGCAATTCACGAACACGCCAATAACATTCGCACAGTGGGCTTGGGAGAATTTGTTGGTGTTCTTAACGGAGTGGAATTCAGGACCAGGCACAATGATTACCGTCTCTTCATGCCCAATACCACGAGCAGAGACTACCATGCTATTGAAGAAATTCCCTTTCCAAAAGTGCCCCCACAAGTAAAAAATAAAGGCAGTGTAGACAAACAGGTCGTTGAGATGCGTAAATGGTTCAAGGCGTGGAAAGATCAAGATCATACAGTAAGAGATTACAGAAAGTACTTCAAGCCAGTACTCTGTTACTTGGAGGGAGCATGGAGCACTGCAACCGAGGATATTGACGAACCTTTCGAGAGCGACCGGCATTTCATTGACGCAACATCCTGGTTTGACTTACAAGAGAAAGTTCGCTTTACCTCTTACACCGGAAGAAAAGACAATATGGAGAACTTTTCCTTTCTGCCAACTACAATTATAGATATAATAAATGGCACTATCCCCGTCTTTGCTCAATGGAATTATCGGATTCTGTGTCACCCCTTAAGTCGAGACGTCCCACTGAACAGGTTTCGCATGGTTGATGAGCTGCATTCAAGACTTCCTGCCGAGCGGAAATATGAAGAGCAGACAAATACCAGAGCAGCAAGATTCCAACTCAATCCCAAAGACTCCGACAAGTGGTCCGACGGTTTCAATAATAATCCTAGATTTACTTTGCTTGATGAACTCATGGGAGAGATTCCTGGAAAGGACAACTACCCAGGCGATCTAACTGATAACGCATTTAACCTGCCTGCCCAGAGTATGAATCCCAAGAAACCAGGAAAACTGAACGCTGCTTACTACCATCGACTTTTCAAAGTGCTGGAAAGAGACGCCATGGGACAGGCAATACGGCACCGTGGTTATTCAGATGTAAACCTGTACGTGGCCATGAACAGTCAACCAAAAGTAGCCGGTATGAAACTGAAAACTTGCAAAGGACCAAAGAACAAACCACGTTGCAAAACGGTCTCTCAGAAGTACTCATACGCCATTCCACTAGAAATAATATACATGACGCCCCTGAACAGTTGGAATCCATTCAAGCTTGAGTACAAAGGCTCAGAGAGGGAGCCATACGGAAAAACAGTGTTTCAAGGCGGTCGCTCTGGAGGCAGAACTCCTGATAAGGCTTACAATGGTACCAATAGTAAGAAGTATTACCAGACACCATCTGCATTTTACACAGGGCAGGAGATCAGCACTGATTCTGCAGATACAGCCAAAAACAGCGTTGGTGTGTTGGACAGGGATGGCAAAACCGTAAGGATCTGTCGAGCTAGTGGAACTCGGATCTTCTTACCAGATATAGACGGTGTTGGCGTCTTGCGTCAACGTTATCCCATCATGCCTGTTCACGGAGAGGGAAGCGCCATGTGGAAAGAACTTGAAGCAACGAAAGATCTCCTCATGAAATCACAATCCTATGGCTATCTCTATAGAGAACCAATTGCAGGCTCTGGTGTTTTGCCAACAGCACCTACAGACAGACCACTCACACTTCGAATGGCAGACGCTACAAAGACTCCCCCAGGTCCTCATCAACATGAAATAACTTTAAAAGCTCAAGAGGTGAAAGATGCAAAGACCGGAAGAAAGCCTTCTTTTAGAAAGCTGACGACGACAGGAGCTGGACACCAACATAACATTGTTGTTGCCTGGAGAAACAACAATTGGGAGATACGACAGTGCGATAAATTCGATAATGAAGAGTACAAATGCCGTGACCAACATGGCATATACCTAAGTGAAGATAAAAGCGTG
>Scl231
AATCTTAAGGACAATGGAGAGCTGATACTAGACAAAGACGTATTTGAAAGTCTTCCCTCTCTACGAATAATCGGTGTGGATAGCAACAATATTCAAAATCTGTCTGAGGAACTCCGTAACCGGTCACACTCAGTCAACGTAACCATCGATATCAAACAGGAAAAGGTCCATTGCGAGATCTACAAAAAACCTACAGAAGAGTGTATGGCAAATGGTTACCCCGTCTGCAATGACGCTATGGACATCAGAGAAGATGTGATGAAGCTCTCTCCTTTTCCTAAACATTCCTGTGTACTTGCAAGATGCGAAAATAAACAGAAGAAGGTCATTTGTGTGGCTTCTAAAACAAATAACACATGTTGGCCTGGAATGATTGGTGATAACACCGGAGTGAAATTGGCGTTATGGACTTTCGGTCTTCTCGCAGTCGCCTCCAACCTCCTCGTTTTGGTGACTTTATTATGCAACAGCGAAGTCCGCCGAGCACCTCTTTGTATATTCGTCATGAATTTACTTTTAGGGAACATTCTTATTGGTGCGCACATTGTCATAGTAACGGTATCTGATACGGTTACATACGAGAACTCGTCCGAGTGCCATAAAGAACGATGGGAAGCAAAGCTTTGTGTACCGCTGTTCATCGTCAAGTACATCGGGCTCATGATAGTTGTGCTCTCTCTTTTGCTGGTCACGGTGGAAAGATTTCTCGTTGTCATAATGAAATCTACTCATTATATTGATACGTGCCGAGCTTTGGGCTACGTGTTCGAGAGTTGGATATTCGCAACCATAGCCACAGTTGTTCTATGGACTAAAGCGGGAAACTGGGGCTATCTTTGCTCGACATTTGCCAGTGGAAAATCCTTCACAGATATAAACAGAGGCATAAATTTAACTCTTGTTAGTATTTGCGTGGTAATGATATTCATTCATATTTTTGTGATTTGCCGAGCAACACGTAAAGATCCTGTGGTTGCAGCGACAACGGATTATAAAAACACCGTTCGCACGTTCCTTCTTGTTTTGTCGACGTTTTTTGCCTGGGCAGTTCCGTACACCCTTATCCTCTTCACAGTTCCCGCAATAGTAACTGAAACAGTAGCTATGCAAACTATGGCTATTTCACTGTCTTTAAACGCTTGTCTACATACGTTCTTGTACTCATTTGATAACGATCATTTGGAAAATCTTTACCGTGCTTTGTCTTGCCGTAAAGAACAGAAAGAGGATCAGTTAGAGACGGATAAAAGCAAAGACAGAAAACATGATACAGAAATGGGTCCTTTACCTACGAAGAAATCGCTGGAGTCTTTGTCAATGGTAGAGGTTAAAAGCCCTATTGACAAAGAATCTTGTGTAAAAGTAGTGCCTGTTCCTGAAATTAGACAAGGACTGGATCAGCAAAGAAGAGGATCTGAACTCTCCAAGGCCGAAGGCGCAGTAATAATTACTAATAAATCTCCAACTAACTCTCGTCACGAAGAAGCTGTTGTTCTGTTACACTCAGCTCCGTCGTCTCCGTGCACTTTGACGAGGGGCGGCCGAGTGCAAGACGAAGGGGTAAGTGAGTGCGGTACGATATCTTCTGACACCAATGTCACGTGGCTGAGCAGCGAATGCCCCAGCATGTCTCCAAGCTCACCAAATGCACTTCTGAAAATCAATGACGGAAACTCGACACTGTCGAGCGGTATTTCGTCAATTACTCCAAGTAAGTGTCCTTCTAACGCAGGGAGTCTTCAGCATCCTAAGAGGAAGAGCAATTCTGTAGAAAAGGACGCGAAAAGATATCGTCTTTCCAAAGGATGTGCGGGTTCTTCACTGGACCGATGCGATAACGACGAAGCTAAAGGTGAATTAACCAGAGATGAAAATCAAAATACGAAGCGAAATCGACGAATGAGCCCCGTGCGGGATATTATTGTTCGGGTTCTATCACCGAAGCTGAAAAAGAGGCCAAAGACTCTCGAATGCGTTCCAACTCACGACGATTCCAAAACCGAGTTGCCGCCTCCTCACAAACGGACTAAATCGCTCGTAGAAGGGAAAGATGCCGAAGATTTGAACGTTAGTGATGGCAAAAGGAGTCCACTGAGACCTCTATCGCCTGTGTGTCTCCGGGACAAAAAGCCTAAGGAGCGTTCGAAAGAAAAACGAAACGGTGTTTTAGTGTTTCGCGCAGGATCAGATGGTTTAGAAATTCATGAAGATGTTACGTCACCAACGTCTTCAAGGTCCGCAATATGTGGAGAGAAAATTACAGAAGATGGCCCCACCTCTCCAAAATCTGCAAATAAAGCGATGGACTGGGAGCGGCTAGCAACGTTTTTAGTCATTAAACCAGTTGCTCCTAAATCAAAAATAAAGATAAGCGACAAAGATAAAAAGAAAGCCAGACAAAGTCTAGTGGAGACGGCATCAAAGCCTGCAGAAAGGATAAGGATTTACGAGAATCCTGCGATCAGCTTGCAGAGTGAACCTGGCTCACCACCCGATGAGCCCCGATGTACTTCTCCCCAGTCTCCCACCAGAAGGCTGGCCAAACTCGAGGAGAGTGATAAACTAACTGACCTTCCAACAGGACTGAAGCAGAAAAATCGAGTCAGCACCGCTTCCACGGTATCGCGGGTATCTAAATCAAGTTTAGAATGGGATCCATCTTGCGCTTACGAATATGGCGATGAAGACGTCATGCCTCCACCGCCACCCCCACCTCCTCAGCCCATCCCCGACCTACCCCCCACCCCCCAACCGAGTCCTGGGCCTGAGAGAAAAGCAGACTCCGCTGACCATGTGGAGTGCGTCCAAGTGAGACTTGACCCAGCTCATCGATACAGCCTTGAGTGGGACCCAACTGGCGTTCAAATGAGGCTGAGTGTTATTTCTCAGGATTCCAATGCAGAGGGGAAGAAAAGTACCTCTTCACGACAGACAACGGAACCAGAATACGTT
>Scl232
ATGACCAGTGAAGAAAGGAAAGCGATGGCCGCCCATGAACACAACAAAGAAGATAAGCAATGTTGCCCGAATGTGAATCGGAAACTCTTAATTCCGAAAGCGTTTTACTTCTTTTTCTTTTCTGCTTGGGGATCTCTTCTTCCGTACTTAGCTTTGTATTTTAAACAGCTGATGCTTTCACCGAGCGAAGTAGGAATCCTTATGGGCCTTAAGCCGTTTGTGAACTTTCTTGTTATCCCAATATGGGGCGCCATAGTGGATAAATGTCAAAAGAGCAAAGTGGTTATGGTTATTTCTATCATCGCCTTGATTACGTCCACTTTCACTCTAAGTTTGGTTCCTGGACCGAAAAAGAACAAAGTGGTGGTTAAACGGTTTTGTAATATGACTGCTCCGAAATATTCTAGCCTGATTGACATACACAGACCCGTTATTGATAGCCCAAACTTGGAGTTCCCCGAACCAGGAATTGACAAGATGGTGGATCTGGGCAGAGGCCAAGAACACTACATGCCTTTCTTTTACAAAGGCCCCAAACCTTGGGCTCTGGAACTTTTCATCAACTTAGACGAAAAGACCACTGTTAGGGTAGAATTGGATACAACACAGTGTTTTATGACATTATTTTTGATAACGTTTTTCGGTACTTTAATATCTGCACCAACATTGGCTTTGGTGGACACAGCCACACTACAGCTTCTTGGCTCGGAGACCTACAAGTACGGCATGCAAAGACTCACGGGATCAATTGGTTGGGGTGTCGGTGCTTTCGTCGTCGGCGCTTCCCTTAAAACAACTCACCATTGTGGCAAAGATAAAGACTACGAGATCGTAGATTACGTTCCTTGTTTTTACACTTTCGCTGGTTTGATGTTTCTGGGCTTGATAACGGCCACACAGTTTAAATTTGAGGAGAAATCAAAGAAGTCAAAGGGAGCAAGTCTTAGTGTTGGGCTGCAAGCTTTGAAAAGCCCAACGTATCTCATGTTTCTCTTCACAGCGTTATATCTAGGCTTTTTGATGGCATTTATAAAAACATTCCTTTTCTGGCATCTCAAGGATCTAGGTGGAAGTCAGCTACTTTTTAGTATCATTTCCGCAGTTAACTGTTTCGCGGAAGTCAGTATGTACTTTCTTTCCGCCAAACTAATCAAACGAATTGGTCATGCAAAAGTTTTATACCTTGGACTCATCTGTTACTCAATTAGATTGTTCTATTACTCAGCCATTCCAATCCCGTGGATGGTCCTGGCTGTCGAGTTACTTCCCGGTATAACAACAGCTGCAGTATGGGCTGCCTGCCTCTCTTACGTCAGCATTAACTCGGGACCTGGCGCTGCCACAACAATGCAGTGTATTTTGCATGGAGTGCACTGGGGCCTTGGTTACGGTGCAGGGGAGGTGATTGGAGGCATAATGGTGCATCACTACGGTGCACCAACGACATTCGTCATTTTCGGTATTTTATGCTTAGTTATCTTAGGCGCATATATTTTAATTAACTACTTCTGCGGGTCCAGAGATGGGAAAGAAGGCTGC
>Scl233
ATGGCTGCGACTCGGACTGAGCCAGGAACTACTTCTGTCAGAGTAGGAGTCCTAACAGTTAGCGATAGATGCTCTCGCGGAGAGGCTGAAGATAAAAGTGGGCCCAATTTGCAGAATTTAGTGAAGTCCTCTACCTTGAATGTCAGTAAGGTTCTCTATGAATGTGTCCCTGACGAACGGGACGAAATTAGACGAGTTCTTTTGAACTGGAGCGATGTTGAAGAATTACACCTCGTGTTCACGACAGGAGGCACGGGATTTTCTCCAAGAGATGTCACCCCTGAGGTTACAGCGGAAGTTATTGAGAGATCTGCTCCGGGACTCTCATTGGGAATGCTGTGCGGATCCTTAAAGGTTACCCCGATGGCTATGCTGTCCAGGGCTACCTGTGGTATAAGGAAAGGAACAGTGATTGTTAATTTGCCTGGAAGTGTTAAGGGCTCACAGGAATGTTTCCAGTTTGTTTTACCAGCTTTACCACATGCAATAGAGGTGCTGAGGAGTAGTCCGAATGTGGGTGTCACACATGCAGCAATGCAACATGTCTGTCCACACACGGCTCACAACAAACCTGTACAAGATCTAAGCAAGGTGGCAGAGAGGGATCGCCATTCCCCATATCCACTTGTACGGATGGATGAAGCCCTCTCTATGATCATGAACAATTCTAACTGCCTTTCAACAACAGTTATACCCATAGAAGATGCTTTGGGTTATGTACTTGCATCAGATGTGAGTGCAAAAGAACCCCTCCCTCCCTTCCCTGCCTCAGTCAAAGATGGATATGCTGTGTTAGCTTCAGATGGACCAGGGGAACGTGTGGTCCTGGGCGCAGTCACTGCAGGGGAAGTCGTGGCATGTAAGGTCACTTCTGGCCATGTGATGCGCATCAACACTGGTGCACCACTGCCACCCGGTGCTGATGCAGTCGTTCAAGTAGAGGATACAGAACTACTTGAAAGTGATAATGATGGAAGAACTGAGAAGAAAGTTAAAATTCTTACAACTCCTAAACCTGGCCACGATATCAGACCAGTTGGTTTTGATGTGAGTGTAGGACAGCAAGTACTCACAACATATCAAAAACTAGGACCAGCAGAACTAGGTCTTCTGGCTTCTTTGGGTGTCACCAAAGTTGAAGTTTTCCAAAAGCCAAGAGTCGCTGTGCTTTCTACTGGAAATGAGGTTGTCAATCCAGGAGAGGAAACCAAACCAGGGCAAATCAGGGACAGCAATAGGGTTGCTTTAAAGTCACTGATTAAAATGCATGGATTCGAGCCCCTTGATTTAAAAATAGCAGCAGACACACCCTTGGAGGTGGAATCCTCTCTTAAAAGTGGCTTGGAGAAGGCAGATGTTCTTGTTTCATCTGGTGGAGTATCAATGGGAGAAAAAGATTTTCTGAAACCAGTTCTACAAGACAGACTTGGAGCAACTATCCATTTTGGGAGAGTTTTCATGAAGCCAGGCAAACCAGCAACCTTTGCCACAACCACAAATGGTGGGAAGAAAAAACTTATATTTGCCCTTCCTGGAAATCCAGTCTCTGCAATGGTCACTTTCAACCTGTTTGTTCTTCCAGCAGTGCGCAAGATGGCTGGCTCACAACACCCCCAGCTAACAAAGATCAAAGCAAAGTTGCCTCAGCCTGTAAACCTGGATCCAAGACCTGAGTATCACAGAGTCACCCTGTCTTGGAAGCCAGGAGAAGCTGTTCCATCAGCAGTATCTACAGGTAGTCAGTGCAGCAGTAGGTTAATGAGCATGAGGAGTGCTAATGCAGTGCTTGTGCTGCCACCTAAGAGTGACACTCTAACCAGGATTGATGCCGGAGAGATGGTGGATGCATTGGTGATAGGGGAAATC
>Scl234
ATGACCACGGTCAAAAGGAAGAAGAAAGGATTGAAGACAGCTCCTTTCGATATTTATATTTACATTGCATGTACAGGAGAGAAGTTCTTGCTAAAAAATGTCCACGCCGAGATGAATATTCGGGAACTAAAATGTTACGCAGAACTTGTTGTGGGAATACCTTACAACTTGCAACGCTTACAGTATCTTGATGAAGGAGATATGCTAGACGATTCAGATTTAAGACACAACGATGTCGTACCAGGAGCTACGATTAATTTGAAACTGTGGAGAATGTGGGATACACTGGTTCCTGCAGTGTGTAAAGGTTCGATAGATCAAGTCCTAAACGAAGGAGTTGTGGTAGAGAAGGGATGGGAATCTCTAGATCCCCTGACATACAGAAACAAGGTTGCTCTTGCAAAGGACAGAGCTTCAGTTGCACTTTTTATTGCCGCCCATCGAGGCAGAATTAACTTAATAAGAAGTTTGATAGATTATGGAGAAGCTGATGTAAACATGAAGACACCATTTGGACGTACACCGCTGCATGCTGCATCCTCGCAGGGACATTCGAACACGATCGATCTGATGCTCGAAAAAGGAGCATCTATGGACGAAATTGATGTCCAAGGCAAGTCTGCCCTGACTATAGCGAGTCAGTGGGGCTTTAAGGACAGCGAGAGACATTTATTTTTATTTCAATGGCAGACAAGAGCGGCCAAAACTAAGCATAGGAGAGCGAGTAAATCTCTTATGATGCATCAACAATTTGACTCTTCTTTTCCAACATGGTTGAAGGGGAAATATTCACAGGTGTACTTTTGTCAAACTTTGCCTCCGGGGGAGTTTGCTGGGACCGGGATCAGTGCTCCAAGGAGAAGACCAGTGGGAGAAGCTAACCAACTACGAGATTCCTTTTTTGAACAATCTTCCTCTGATCTTCTCGAACACCAGTTGCCTCCAATTGATGGAGCGGTGGAAATTGAT
>Scl235
ATGGGTATCCAAGGATTACAGGAGTACGTCGAAGCAAACTGTCCAACAGCCTGCGACCAAGTTGATCTGAAAGCTGTTCTTCATGGAAAAAAAGTGACCAACACAAGCAAGCCGCCGGTTTTACTTGTCGACGCAAGGAGCTGTTTAAAACATCTTTATGGACCCACCCTAGATTGGGTTTGTGGAGGACAGTGGAATGAAATGTTACGAAATGTTGAGAACTTGACAAGATCATTCCGTCAGCAGAATATCGAAATTGTGATTTACTTCGATGGCGAAGGCGATTCCTCTAAGTTGCATCAATGGATCAAAAATCAAAAAGAAAAAAGACAGTTAACGAGGCAAATCCTCAGTCATGTCATGAAATTTAGTTGTTATCCTGGAAAAAGACTATATTTTCCGCCACCCGTTGTGGACACGTGCCTTCGACTGGCATTCCTTAGCTGTGGAGTCTCTGTGTATACCTCTATGGACGATCTCCATAAAGAGATGGCGACTTATTGCCAAGGGGAAGGATTAGACGGTGTCATCAGCCATCATGCAGATTTTCTTCTCTTTGACGTTCCGAATTATTTTTCCGCCGATCACATTAAATTTTCCAAGAAAGACATTACAACGATGCGATTCCACCGAGAAGCAGTCCTCGACGAACTGAAACTGCACCACGATCGTCTAGGATTGTTCGCTAGTTTGCTAGGTACGTCTTTTATTCCAGAAGACAACCTTGGTTCATTTTATTGGAATCTTTTAGGTCCAGATCATCCTTTAGCAAAAGTTCAG
>Scl236
TTTCATTCAAATTTCGGCAGTGATCTTCTGAAGGAAAACGTGAAACATGATGACACACATCTGCGAGCGGCATTCCCTGTAATGGATGCCTTCAAGGAACACACGTTACTATCGGCTGATGATCTGAAAGAAAAAGTCGAGAATAGTTACGGGGATAAAGATGGAATCCGCGAGGCAGTTGACGAAGCTTTGATGAAGCTTCATAAGAAGAAAGAAGAGGCGGCGGCTGCTGCCAAAGTTAAGCATGCGCCACACAAGGCTCATGTTGTAACAGCTAAAGAACTGATAGATGAGGTGGTTAAGCAGGAGATTGCAAACCACATAGACCCCAGCGCTGCCACCTCCGAAGTCCCGAAAGATGTTAGCGATAACGACGAGTTGAAAAGTAAACTGCATCAAAAGCTTGAAGAAATCACAAAGATCGAGACGAAGTTGTTTTCTCTTATTCGTGATGTGAAAGGGTTTTTGTTGACAAAGAAGTCTGCAGATGGAACGAGTAGTGATGATATCGATAACGTGTCAGTTGACAGTATAGTTTCAAAACGAAGCGAAATTCCATTCAACATCAATCGATTCCGTGATAATACAAGTTTGGTGGAGGACTTTATCCGTGATGCTCTTAAAGACGACTTCACTATTGATCACAGTGCTCTCGGTGAGACAGAGAATGAAACAGGGGACAACAGCGACGCTAAACAAGGGGATACCAGGGATTTGCTGGGAAAAGAAGAGACAGAAAAGGCGTTGCTTAAAGAAGCAATCCCTGGGGAGATCGAAGATATTCCTGTGTCGAGTTTAGAGCGGGAAATTGATGAAAACGACTCGGTTGCTAGTGATCATGGGATTACCCGTGACGCTCTTGTGGAATCTCCGTTGTCAGATTTGGATTATAAGAAAGTTACTGGCAAGAAATCCAGGCATTTTGTTTCG
>Scl237
TGGTCTGCTGCGGATTGCCTCAACCAGAATAAACTTGCTGTCTATCAGCTGAGTAACAGACGGAAAACTGCAACAAAAGTATTCCCTGACTGTTCTAAGGTTTTGCGATCAAAGACTATGAGCTACAGACTTGACACAGCACTAGTTCTCAAGATTGAGGAGACTGGTGACTCCAGCAATGGTGACGGGATTGGTCTTACTACTGGGTCATTTGATTTTAGCAATGCTAGACAGGTCCTGCAATGCCCTGGCTCTGTGAGCATCAACTCCAAAGGTGTTGTCTACGTCAATGGAGTACCCATGACGACAAGATTGCCACCATTCAAACGTGGCTCTGTAGTTGTGTTCGAAGCAAGCAGAGTCTCCAAATACAAGCTTCGAGTGTCAATCACTATGGATGACAAGTTAGTGACATTTGATTGGCAGGTGGATGACTCTTGTGATGGATTTTATTTTGCAATGGGTTTTCAACATTCTGGTTGGCAAGTTTCAGTC
>Scl238
ATGAACAACACAACCGATGTAGGATTCGTGTTTAACACAAGCGATGGAAATATCGTTGCAGCATTCTTCGTCGCCCTTCTGATGCTGTTGACATTGGTGGGAAATATCATGGTGTGCGCCTGCTTTTACTATTATCGTGATCTCAGAACAATTTGTAACTACTTTATCATTAGTCTAAGTGTAGCAGATATCTTAGTGGCGCTATTAGCGATGCCTTTCTGGCTGGTGCTGCAGTTAACTGATATGGATGAAAAATCCAGAAACGTTTTCTCAGGAGAGTTGTACAGTTTCTGGGCAAGTATTGACATCCTTGTTGGGTCGGCGTCCATTATGAATCTTGTAGCCGTCAGCTTTGACCGTCATCTAGCTATCACCGCGCCATTTTCGTACAGCAAATCGCTGACTTCGTTTAGAGCAATTATCATGATAGTTGCGTTGTGGGTATTCTCTATCTTGCTCTGCGGTCTACATGTTCCCGCGGTAAAAACGGCAAAAATGCGTTCTGCATATCAAATTGGTCTCGTGGTGGTTAGCTTCATTGTCCCTCTGTTTCTTATGTTTGTCATGTACATGAAAATATACTTTGTGGCAAGAAATCAAGCGCTCCGCATTGGTCGAAATTATGCCAAGGACATCAAAGCAACCAAGACCATAGCTATTGTTATTGGAGCGTTTGTTGTATGCTGGATGCCTTTCTTCGCAATACTCACTTTGTATGCATTAAAACCTGATTATAAAGTCAACACTGAAGGTATGAAGGCAATCAAATGGTTGGAATACCTCAACTCGTTCTTGAACCCAATCATCTACACCTGTTTAAATCGCACCTATCGTCGTGCCTTCAGGAAACTTTTGCTTCGTTCGTCTTGTTGTACGGGCCGTGGATCATCTGGACGCCTCAACTGCGTTCAATCAACACATTCTTCGTTCCACAAGACGAAAGCGGAGTCTCTTTCTCACAGTTCGTCTTCAGTCTCCGAGAATGGAAATGTCTATACTCAAAGAAGCCCCAAGATGGAGGGCACAAGAGTC
>Scl239
ATGGCATTTGACAGTCCACACTGCGCTCCGGATTTCCCAAACCATCAAAAACTAAAACACAATTTCATCAGCCTGATGGAAACTCGAGGGCGCACAGCAGTGGACCGTCTTGAACGAGAAATTGGCGGCGTTAAAGCAATCGTGCAGAAGCTTCACACTTCCACCAGAAAGGGTCTGATTGGTATTAAAGATGGGCTCGCAAGAAGAGAAGTTTTCGGCAGCAATCATCTGCCGGTTAAGCCGCCTCAGAGCTTTTTGCGATCGCTTCTTTACTCGCTCACAGACTCTGTGTTAATAATTTTAGTACTGGGAGCCATTGCTGCTCTGATTCTTGGCTGGTATCACCCTGAAGTCTGCGATGGAATAGAACAAACCAGTACAGCTTGGATGGAAGGCTGCGGAATTCTCGGCACTGTGGTTGTAATCATTCTGTGTTCAGCTCTGAGTGACTTCTTTCGAGACCGTGAATTTTATAGAATGCAAATTAGAATGGAGAACAGTCGAACATGCACTGTCATAAGAAGTGGAAAAGAAATGAAAATCTGTTGCAAGAATCTCAAAGTTGGTGATCTATGCGTTCTAGAAGTCGGTGCAATTGTTCCAGCGGATGGTGTTCTCGTTCAGTCGAATGAATTAGTCACAAATGACAGTAATGTTGACGATGGAGTGATGGAGGCCTTCAAAGGCGATGCAGACCCTTTGGTGTTCGCTGGAAGTTACGTGAGAGAGGGAAGTGGCAGATTTTTAGTCATTGCTGTCGGTAAGGACACTCAAGCTTACAAAAAGCAGGAGGGCAAGCCAAAGGATTCTGGTCAAGGGTTTAACCCAGATGACGAACGTGGAACCTTGCAGGGAAAGCTTAACAAGGCCTCGGCTATCTTAGGCCTTATTGGCATCATTGTCGGCGCGCTGGTGACGCTTATTATTATCTTTAGATTCAGCCTTAAAACATACTCAGTGGACGGTAAGAGTTACGATGTAAGTCACTGGATTGAGTTCGTACAGGCTATAATAATAGGAATAGTCATCATCATCATCGCTGAACCAGAAGCACTATCATTAGCTGTCACAATAACACTCTCTTACTGTATAGAGAAGTTGCATTCCAGGCAAATATTAGTCCGGAATGTTGATGTGGTGGAAAAGATGGGGAACCTAACGACGTTATGTTGTGGAAAAACAGGTGTGTTGACTGAGCTGAGTGAACTGACTGTCTCGGAACAAGTGGTGGAGTGTTGTATGGCTGACCAGATATTCACTGGAGATCCGCGTTTTTACAGCAACAGGTTGCCCTCGAATGTAGTTAAAGACCTATGTGATGCA
>Scl240
ATGGAAGTACCAGCTGAACTTTCTCTTCTTGAAGAACTGGGCGAAATTATTGGAAGTCTTACCACTTCTGGTAATCCATCATTGAACAGTGATCTCCTAAAGAAACTAAAGAACATCTGTAAGAAATCAGATGTTTACGTCAAACACGCTTACCACTTGATTCTAACACAGCTGAAGAAGAACCACGCAGAAATACGACTTTCTTCATTTCAGATCGTCAATGAGCTCTTTCTTCGTTCCCATGCCTTCAGAGAAATGTTGCTGATTGATTTTCAGATATTCTTGGAACTGACATTAGAGACAGATTATAAGCAGCCTCTACCGCCCCCAGCATCTGCCGCAAAATTTTTGAAGGAGAAAGCCCTGGAGGCCGTAGATAGCTGGCATCGGAAATTTGGACCTCATTACAAGAAACTAGATTTAGGTTACAGTTTTTTAAAGAGGGTTAAAAACGTTGAGTTAAGTGATCATTTAGCTCGAAGTCAAGCTGAAAGTCGCCAAGTAGAGGAAAGGGAAAGGCGAAAAAGGAACATTATTATTGGACAGATTATTCGTGTTGAAAATGAGATGTCAGAAATGATCAGCGAAATGGAATTGTGTGCTACCGAAATCGAGAATTGCTTTAAGCTTTTGTTGCCCCACCCAGATGAATATGAGGTTCACTGTGCCGAGGAAACTGCCTTATCTGAACTTGAACAGATTACTGGCACAGGTGCCAGTAAAAGTCAGGATGCCACAGAGATCACCAAGAATTTAAATGGAAACCAAACGCCTGACAGTAGAGAAGAAGAAAAAATCCCTGACCAAAGTCAGGATAGCATTGCTAAAGTGGATGCAGATGAGGAGCTGGTGACTGATCATGGATTGGGAACAAGGTCATATCAGCTGACCATCAGATTAGACAAGACTGGAGCGGAAATTAGAGAAACAACTGATAACAGCATTGTGTTAAACGCGACACGGGAGTTTTACAAAGAAATGACTCATAAACATCTACCCATGATCAACAAGTGGATTTCAGTGTTGACTAAAGGAGAAGGAACACAGCAGAAAATTCAAGAACTTATTGATCTTAAAAGGAAATTAGAGATGGCAAAAACGAAATTCCTGGAGTTGAAAATAACACCTCTACCTGACACCAAAAACAGTCAAAGCACTTCAACAGAGAGTAGCAGTGATGAAGATGATGACACTGAAAATTTTGAAGATGTTCCAGAAAGGGAAGATATCGAATTTCTGGTTCCTCCAAACCAAACAGCTGGAAAGGATCCAAAACCATCAACTAGCACTCAAAAGACATTCACC
>Scl241
ATGATATTGGCAGGAACAGACGTAAATATGAACTCAACCGAAATACATATTCAATATCGTCCTATCGAAGCGGCATTTCAAGCTACATCGCTGATTTTAATCATGGTGGTGGCTATTGTCGCGAATACGATGAATATCATAGTAGTATACCGAAATTCGAACATGCAGACGCCTAGATATATGTTTATTATGAACCTCGCTTGCGCCGATTTGGGGGTAACTTTGTTGGCAATGCCTTTTTCGCTCGTCACATGTATTTCTCGTGAATGGATTATGGGGGAATCGCTCTGCAAACTTCACGGATTTCTAGGATCTTTATTCTTTTGTGTTTCAATCTTCACGCTAACAATTATGAGCATCGAACAATATTATGCGTTGGTAAAGCCACTCGCACGTGCAATCACTATTCGCCGCGCAAGGTACATGATCGGATTTGTCTGGATTTCGTCGACATCACTTTCAATGGGGCCCGTCTTAGGATTGGGACATTTTGCCTACAACTCAAGTACTCTCTCTTGTGGATTTGCCTATCCTAGGACGACTTTGGAGAGGCTTTACCTGCTATTTCTCGTGCTAGTCGCGTATGTTATTACATTGTTAATTATGACGATTGCTTACATAAGGATTTTCTTCGCAGTTCGCAAGCATACGAACAGAATTGCTAAATATACAACTGGGGGGCTTGAAGTAATGAGAGTTCAGCGCCGCATTATATACACGCTTTTACTTGTACTGATTGTTTTTATACTCTGCTGGATGCCATTTGTGTTCCTGATTGTGTTAGCAACTCGAAATGTAGGCGTTTCCGAATTGCCTTACGGCCTCGGTGTAGCGGCGTATTGGTGCGGATTTTGCAATTCTTCGATCAACCCCATCATCTTTGTCATCAGAAACGATCGCTTCCGGGAGGGGTATCGCGATATTTTCAACGAGGTTTGGTACGGTTTACGTTGCAAGCGACCTCCAAAACTAGGAAGGCCGCAATTTAAAAAGAAGTGGTATTTAACCAAGCGAGCGAGCACAGAAGAGCAAAAACCTCATTTTGTGCTTCGGGCAATTCCTTCGCTAACTGCCATCCCGGATGTAGAATTAATGTCTGACCACGCCAATAATGAAAATCGAGAATCATACTCGATG
>Scl242
ATGGGCGAGCACGTTGGAGGAAGCTGTGAAAACATGGATGTGCTGTTTTACGAGCAAAGCGCATTACCAGTGAACGGGTTTTCGCGTTATGACAAGAACGCCCTGAGGTTGAATCTCGAAGGGCATCATCCGTCAGTGGTACAGGAATATCGAGGCAACGGAAAGCTAGGAATTTACGAGAACTCGCCTGAATTATCTTTGTTTAAAATGGTCTCTCCTGAACTGGAAAAGTTTATTGCGAGTAATACTGGGCTGACGCCCAAAGGAAACCCTGGAGGAATTAATTCACCAGAATTTACTTTATTTAATCTGATTTCACCAGAGTTTGAAAAGATTCTCGCCAGTGTCCAGAATCCGAAGTCGCCAACGCAGGCTAAAAATACGCGAGAGGGGAACCATAGCGTTAAGCAACAGCACGAAGCTTATGTCCAAGGATTTGCCGAGGCTCTACAACAAATTCACGATCGGCAGCAGCAACAGGTTGATCATCTCAACAAGCAAAATACGACACCCGTTAGTTCAGGTACCAAAAACACTTGGGCAGAGCCTGAAAACACAGTTAACAACTTTCACACGCAAATAGCCGTTAATGAGACATCGTACGATATCAGAAATCCCCCTTACGCCGGGGTGACAACGTATGAACATCATGAACTTTACCCGACGGCTTTTACGGCCCCGGTTGTGGCAGAAGCAGAAAATTTTGAATACGCTGAGGACACTTTGAAACCGCAAGCAGGCAGTGTACTTCCGCTACCGCCAATAGATTTAGAACTTCAAGAAATTGTGAAACGCGAGCGAAAGAAGCAGAAAAATAGGGTGGCTGCGTCAAAATGCAGGAAAAAGAAACTTGAGAGAGAAGCACAGCTTGAAGTTAGGGTACAGCAATTAAAAGATAAAAATATTGAACTTAACGCGGTCGCTAATGCGTTACGCCAGCAAGTAAGTGAACTGAAGCAACGAGTTTTAGAACATGTGGCGTTCGGATGCCAGTTACCCTCCATAGCTTCTGCGACTTTC
>Scl243
ATGGGAGATCGTGGCAACAAGGTTCTACATCTCATGTCACTGGTATTCTTATTACTCTCTGTGGTGAAAATAGAGATGGTATATGGAAATAGCGGCATTTTAAATGCCATGAAAGCCGCTGAGGCCGAAGAGGAAAAGCACCGCTCTGACTGCGCTTCAAAGCGACGTGTCAAACGCCATGATCACGCACGGTTTCCACAATCTCCACCGACAGGGTCGAAATTTGGAAATGCTCTGAGTTTACTTGATGACGCAGTCGTGCGATTTACAGGATCCGTCAAAATACCATCGCATCAGTTTACAGTAGACTTTTGGATGAGACCCGAAGGTGGGCAGGTATCGCCAGTGACAGTCCTCGGCCTGTTTGACGATTGTTCGCTGGACAAAAATGACGGTGGTTGGGCGATAGGCCTGGAGGAGGCGAGTACTGAGCGAAGCCTGAGAGTCTTTTTTAGACTACGAACGCAAAGATCAGATAACGACACGAAACTGTTTTCTCCGCGCAGCGTGGAACCAAACGTATGGCTTCATGTTGCAGCAACATTCAATGGAAAGAAAATGAAATTGTACATAAATCAAGCCAAAGTGGGAGTATCTTCAGAACAAAGCGGACACATTTTCGCCGACGGCTTCGACTCGTACCCCTGTGAACACTTAGAGGCGGGTGGCGATCGCTCAACCGGAGTGTTTTATCGTGGTCTAATCGATGAGATTCGGCTGTGGTCAATTGCGAAATCGCACAAGGAAATCATCAAGAATGTTTTTGCCCCAATTAGAGATGACGAGCCATACCTCGATGATGTCCATCTTGCAATGTACGAAAGCTTCGCTCAAAAGGAAGAGCTCAATCGCAATCCGAAGACCAGATGGGTGGCTGTTACTGGCAAACCGGACATTTTAAAGTCAACAATTCCAGGCGATGCCAACGATTTTTCGGTCGTTAAGCCCCCGTGTGGTGTAACAGTTTGCGACAATCCCGAGATTATCCGCAGTTATGACAAAAATAAGCACCTGCGAGGTAAAAAGCTTGTGCGATATCGAGTTGTTAACATAATGGATGATGACGGCACAAATCCTATGGTGACCAAGAAACAGTTGAAAGCGCAGCACACTCATCTAAACCGAGCTTTCAAGCGCTACAACATCACATTCGAACTCAGCGAATGGAACATCCGAAATACCTCCTTACGACGGCGCACGGTGACCTACCAGTGCGAACGCGAAAAGATCGGTGATTCGAATTGCAATCACCAGCATTGCAAATATGAAATTACGGGAAATGACGGCGGCGACTGCGATGATTACAAAGTCAGATGTGACGCCAAAAAGCGCGGGAACGGTATTTGCGACAAAGAATGCAACAAGTTCTACAACGCATGGGATGATGGCGATTGTTGTAACGAGAGTGTGACCAATATTTATAAAAACTGCTTCGATCCCAGTTCTCCAAACAGAGCTTACATGAGTGAGAGAGAGTACAAGACTCTGGTTAATCTGGACAATCAAGATTATCTGAACGTTTACTTGGCTCAATGGAGTAATGACGACTTGCAGGGCCTTGCCACTTTTCCTTGGGACAAGTCTGTGCATAGCATATATGGTGGCACCATTCTGGGCCTTAAGAATTTCGGACGCAAACAGCATTTAGACGCCCTTGTTCACGAGTTTGGTCACATGTTAGGCTTGTGGCATGTGCATTATGGCGTGACTGACTTAGATTGCACAGATGATTGTGCAGAGACTTTCCCGTCACTCGAGCTGGGTGATTTATGCTCTGACACTAATCCCACCCCAGCTAACAACCAGTGTCGAGATCCCGTAGTTAAGAAATCGGACAGGACGTGCGGTGTCAGGAAGTTCTTAGACACTCCTTTCTCAAACTACATGAGTTACACAGACGACTCTTGCACCAATTCGTTCACAGAACAGCAAGTGGCTCGAATGCATTGCTACATTGATTTGATCCATCAGTCATGGCAGGGCGCCATGACACCACCTTCGTTCATTCCCATTCCTCCGCGTGTAACGTCTAAAACGAAGGATACCGTCAAGCTGACCTGGATTCCACCGCTAGGCGTTGGTGGAGGAAACGCACTCAAGGGTTGCCATGAGTGCCGCGAGGACAAAGTATTTCAGCAATATGCTGTAAGTGCGTGGAGTCCCTGTCCCTCTCGTCCCAATGGATATTGGGCTCCGCATCAGGCCATTGGTGCTCCTGACGTAGCTAAGCCTTGCATCATGAGTGTCGTGGGATGGAGTCCCTTCCGTACGAAGTGCTCTGAAACGTTTATCGAGTTTGGATTCAAGGAAGCTGTCATTCCAACTAAATTATCTGTATGGGTGTTGTTTTCCTCTAAGGATGGAATTACCGACATACAGTTAACCTTTGCGGATGGTTCAGAATTGTCTCTGGGGCACTTTACAGCTCAGTGTGATGCCCCCCTTACAATTCCTTTAGCACCTTACAGATTAACCAAGAAGATTTCAAATATTCGAATCTACCTGAAGAAGGAAATTTCCACTGTTATTGATGCCATTCAGGTAACCTCGTCTGTCGATCATCCAAACTGCCTCAAGTGTGACCCCATGAAGTACTTGGTGACTCGAGATCCTCCCTTTCCATTAGGCACCCCAGAGCGCGTGGCCACCACCCAGTTTGAAGAC
>Scl244
ATGGGTGCATTTCTAGACAAACCAAAGACTGAAAAACTGACAAAGTCTGCGTCGGGAAATGGACTTCGCTATGGGTTGGCGTCCATGCAAGGTTGGCGTATTGAAATGGAAGATGCTCATACGGATATCACTGGCTTGAACCCGGAGCTTCAAGAATGGTCATTTTTTGGCATTTTTGACGGCCATGCAGGTTCAAATGCGAGTCTTTATTGTGCAGAGAATCTCCTAGGGTGTGTTTTATCAAGCGATGATTTTAAATCGGCGCTAAAAAACGGGCCAGCTTCGCCTGACTTGGAGCAGCTTAAAAGCGGGATTAAGATGGGATTTTTTGAGCTGGATAAAACGATGCGAGAACGCCCAACCTGGATAAACGGGGACGACAAAAGTGGTACGACAGCCGTAACTGTCATGCTTACTCCTAAGCAGTTTATCTTTGCAAACTGTGGAGACTCTAGGGCTATTTTATGTAGCAACGAGAAAGTAACTTTCCATACGGTCGATCACAAGCCATCCAACCCAGACGAAAAAAATCGCATCGAGAAGGCTGGGGGTAGTGTTATGATCCAAAGGGTTAACGGCTCTTTGGCAGTTTCTAGGGCTTTAGGAGATTTCGAGTACAAGATGGATAATAATTTAGAAGCGGATAAACAACTAGTTTCGCCAGAGCCGGAGATTTCGGTGGTTTCAAGACAAGATGATGTAGATGAGTTTATCGTGGTCGGCTGCGATGGTATCTGGGATGTGATGACTAACGAAGAAGTAGGAGATTACGTTCGCTCAAGAATGCTGCTTTCTGAAGATTTAGAATTAATTTGCAGCGAGCTTCTCGACACCTGTTTAGCAAAG
>Scl245
TCAGATGAAGAACCTGAAATCAGACCCCTCACTCCTAAAAGCGTCCACTTCGCGTCAGAAGACGAAATCGCCATGTTTGAAATACACGAATTCGAGAATATCAAAAACACGCGGTTTGGTAATGCATCCCGATCAGGGATTCCCCGCAAGAGCAGCCTCCCTAAAAGAGTTGGTTCCAATTCTCAAGGCAACATGCGTACAACTGTGAAACGCTCCTCATCTTTTGATAGTAAAACGCGACAGAAACCGACCGTGCAAAAACGTACCATGAATGGGGATGCGCATCAACGGGAGCGCGCTGGTTCAGATACTGGCGCACTGCAGGAAAGAAAAACAAACCTTTTAGAATCAGATGCACAAAACAGCTCTAAAAGAGACGGCAAGTTTGCTTTACGCAGATGCTTCTCTGACAACGACATTTCCGCTCGTAAGAGTTCCTCTTCTAATCTACAACGGTTTCCCTTGAGGAAATCAAATTCTTGGGCAGCGCTTGCCACTGAAAACTTTGAAATTTCTTCGGCTGATAATGAGAAAAGGACAAGCAGTCAACAGAAACGTAACATTAGAGGAGGGATTCCAAGGCCGCGCACGCAGGCTTCCGGTGACTCGTCATTCAATGCTAAGCCCGGAGTAAGGCGCTTATCAAATGATGGGAAAATAGTCGAGCCTATGAACAGAAAACCCTTAGATCAAACATCACCGACACACAGGAAATATGTTGAATCTAAAGCCAATAAAATAGAAGCAAGAGAAAAGGCTTTGAGGGAGGAGAGAGAAAAAGAAAAAGACCGATCGCCAACTAAAGGCTCCCGGCCCACACTTCGTAGAACTCGTTCGGCTTCCGAATACGATCGTAGACTACAGAATGGCAACGGAGATAAGCCGAAGGGAATTCTGCAGAAGAGCCAGAGTATAGACGAGCCTAATTCGCCCAACACTAATACGCTCAAGAAAAATTCATCACAAGGCGTAAAAATCAACGGCGTTTATGTTAAGAAAGGAAACGAAAACTCTTCGTCGGCCAAATCACCGGATAAAAAGAAAGTAAGAGATGTCAAAAAAAGTGTTGAGGAAAACGAGAAAGAAGGTGCAAGGAACTTTGCTCGTTGTTTGCTTGGCATTCTTCCATCTGTGTTAAGTCTGTCTGATCCAGTAGCTGTTGACGAGGCCTTGCAGCAGTTCGCTTCCGATGTCTGCGAAGCGGTTACGTGCATGGCACTCAAACGAAAGAACGTTCCAAACTTCGGGACACTTCGGGGACGATCGGATTTGGTCGATGAAAAGTCAGGAGAAGGAGCGACTTCGGATCCCAGCTTTCCTATTCTGAACGCGGATGGTGTTTATGTGACCGTATACGCTACGTTATCGTTGAATTTAAAGCTATTAAAGACTGGTTACTATCAGAAGAAACAAGCCATGCCAGGATTAGCTCAG
>Scl246
ATTGAAAAAGCCGTAGTATACCTCCGCTTTGAATACATCTTAAAGGACAACATCATAGTGGACGAATCTCAGTTTCATAATGACGCCAAAATTGTGAACTTCGCAAAAACGGCTCAGTTCAGTGAAAGATGTGGCAATGGCGTTGATCTGAACGGAGGAGACATATTACTAAATGGACCTTCTTTCAAGCAAAAACCACGTGTAGCCGTAACGATAGCAGCGTGGATAAAGCTCTTCTCTGTCGATGGAACAAACTCTTTGTTTGACACAATAGGCGGAGTTAACTCATCACACGATAATGGTCAGTATCATTTAGAAATCGACAGCGGCTCAGTGAGGTGGTTTCACAGAAATGAACGTGGTCAGATCATTTTCAACGTTACGTCGGAGGTAATCGTTCCATCTCACGTCTGGACGCATGTTGCTTGCACTTACGAGGCTAAATTAGGTCAAGCAGACATCTACGTTAACGCCAAGTTTGTTCTGAGGGGGGATGGCTCGGGAGAATTGTCACAAGACTGGCAAGAGAAAGCTGGGATCGGTGAGCACAAAGGAGAGAGACTCTTCGACGGGCAAATTGATGAATTTTATATGTCAAACGAAGCTTTGAGTCAGGAAGAAATTAAAAAATTGATGCAGAGATGTGAATTTGAAAAA
>Scl247
GCTTCCCTCTGCTTAGTAGATATAGACAACTGCACTGTATCAATGCCAGAGGATCTTCCTGTGTTTCCCGATGAGCAAGAGCTGATAGAAGAGCTGACTGATACTCTGAAGAGATTTAATGTGTGTTTACCCCTTGAAAGTTTAAGTCAACCAGGAAGTGGAATGAATAGTTTGGAAAACTCTTTAGAAATTCCACAGGAAAATAGCTTCACACAAACTACAAATGGCAGTTCTGATTATGAAACTGGAAGCAATTGTGACTCTCCAAGAGGATCACCTCGTACCAGGTCACCTATTCCTGGATCACCACACTCAAGGTCACCCCGCTCTGGGTCACCCCGCTCTGGGTCACCGCGCTCTGGGTCACCCCGCTCTGGGTCACCCCGCTCAGGGTCACCTGTTCTACAAGCCAAGAAAATCAAACATAAAGACTCACCAAAGAGATCCAATAGAATGAAGGCTCATGGCAAAGTTGAATCTAAAGTACCCAAGTCTAAATCTTCTACCAGCTTGGATGTTACAAAAAATCCCAGGTTGCAGGCAATTGCTGCAATTGCAGAGAGGACTGGTATAATAGCACCAATTTCAACTGTTGCATCAAACTTAGAAAAATCTGTTTCTGATACACAGCTGCAGCAATTTGCTGGTATGGAGAATGAGTTTATTTTGGGAGATGAGGCAAAAGAAATTTCGAGAAGTAAACAGCATGAAAATGAATTCAATATTGCTATTAGGGAGATATTTGCCAATCGATTCACACAGCTCCTGGTTGAGTATGAGTCATTTGTTATTCAGCCTAAGCAAGATTTAGAAGATTGGACCTCAAACAGGGAACAAATGCAAAACTTTGACAAGGCATCCTTCCTTTCGGACCAGCCTCAGCAATTTCTTCCATTTCTCTCACCCTTCACTGAGACACAGATGTTTGCAAGCTTTATTGACATGAAGATAATGGGAATGTGGGAAGATCTTGACCCTAGATTGGCTGTGTTTGATCAGCGTGTGGAGAATTTAAAGTCAAGATTAGGAATCACAAGGTCACCTTCCTATGAGAAATGCATGACCCTTAAAAATGCA
>Scl248
ACTCTCCTTGGAAGCACAAGACGAGATCTGTTTTTTGACAAGAGTAAGAATGAGTACTTTTTCGATCGGGACCCTGATCTGTTCTCGTATATCATCCAGTTTTACCGTAAGGGAACTCTTCACTATCCTGAAGACGAATGCGCTTGCTGCTTTGCGGGAGAGCTCGACTTCTTTGGAATCGTTAGAAATCACTTAAGTGACTGCTGCTATGAAGTGTTCCGAGAAAAACACGACGAGTTCATAGACTATCAAAAGCGTCATGCAAAACCAGAAGAAGAGGAATTCGTTCCCACTACGATAAGGCAAAAAATGTGGCAGTTATTTGAAGACCCAGCTCAAAACTTCTTTGGACTATTAATACATTATGTCTCCGCAATTTTGATCGTTGTAAGCGTTGCAGCTTCAACTGTCGAAACTTTACCATGCGGGGAAATCACTTGTGGTAACAAATACTCTGAGCAATTTTACATTGTTGAGTCTATGTGCGTCATAGCATTCACTGTGGAGTACCTGGCCAGATTGTATGCTGCACCTGCCAGGCTTCAGTTTATGAAACAGTTCTTGAGCATCATTGACGTGGTTGCGATCATACCTTATTACGTCGCATTGATTTCTCCTGAAGCAGTGGGCGGCCCATTCACTGTGCTTCGTGTTTTCAGAATCTTTCGCATCGTTAAAATGTCTCGCCATAACACAAAGGTCCGCGAGGCTGGCTCGTCGCTGTTAGCCAGTCTCTCTGAACTCCGTTTTGTGTTTGTTGTACTCATTACCCTCGTTATATTATTTTCAACAATTATCTATTATGCAGAGATGGGAGAAAATAATAAAAGCTTCGAGAGTATTCTGGCTACGTTTTGGTATACTATCGTTACCATGACGACGCTA
>Scl249
CAGTATGAAATCGAAGAATTTCAAGATTATGAGCATCTCGGTGACCTCCGAGAAGATGATAGACCTCTGTACACAAATATCTGGGCGGTCGAACTGGACGAGGACGACTCCGACCTTGCTGACGAAATAGCGAGAAATTTTGATTTGAAACACAATGGTAGAATTGACAGCTTGCCCCGTGTTTTCAGGTTCTTGCACGAAGGAACAAGCGCTCGTTTGAGGCGACGAGCGACAGAGAGAACTCGTCAACTCAACGATCATCCAAGGATCGTATGGGCCGAACAACAACGCGTTCTAGAACGAAACAAGCGCGACTTCTTGCCAGAGAGTTACCTAAAAGAAAGAGAATTGGAGAGAAAATACCGAGAACTGCGATACAAGAGAATATTTAACGATCCTGGATGGGAAAAGCAGTGGTATTTGGCGAATTGGGGTCAAACTGATGAACATTTAGTCGGAGCTGATATAGGGGTACTCGATGTTTGGCGCCGCGGCATAACAGGCAAAGGTGTTGTTGTCAGTATTCTCGACGATGGTTTAGATCACACACATCCTGATTTGAAGAGAAACTATGATCCATACGCAAGTAGAGACCTAAATGACGACGACGACGATCCATTTCCGAATGACAACGATCCGTACAACGCGCACGGTACGAAATGTGCTGGTGAAGTAGGTGCTCAAGAAGATAACAACGAATGCGGAGTCGGAGTAGCTTTTAACGTCAATCTTGGCGGCATTCGAATGCTCGACGGTACAGCAACAGATTTATTAGAAGCAACCGCTTTAGGCTTTCGACGTGACTACATCGATATTTACAGTAATTGTTGGGGACCGAAAGACGACGGAAAGACCTTTGGAAGGCCAGGACCTTTGGGAAGGCAATCGTTTGAAGATGGCGCTAAGTACGGTCGAGGA
>Scl250
GTACAAAGAACAATAGCCAAGCAAGTGACACTAATCAGAAGTGTTGGCAAGGGAAGGTATGGAGAAGTGTGGCAGGCCAGGTGGAGAGGTGAAGATGTGGCTGTCAAAATATTCCTTTCACATTGTGAATCGTCTTGGCAGAGGGAAACAGAAATCTACCAAACTGTTCTACTTCGCCATGAAAGCATTCTTGGATTCATAGCATCAGACATTATTGGAAGCAATCAGGTGACTCAGATGTATCTGATCTCAGATTACCACCCGTATGGTTCACTTTATGATTTCTTAAGGGGGCACTGCCTCAACAAGAAGACTATGCTCAAGCTGGCATTGTCAGCCTCAGCAGGACTAACTCATCTTCACACTGAAATACAAGGAACTAAAGGCAAACCTCCAATCGCTCATCGCGATATTAAAAGTAAAAACATACTTGTGAAGGAAAACCTAACCTGCTGTATTGCAGACTTTGGACTTGCAGTTAAATACTCTACCGACACTGAAGAAATTGACATCAAACCAGACACAAGAGTTGGAACAAGGAGATATATGGCTCCAGAGGTGTTAGAAAATAACTTGGATTCTAGAAATTTTGCAGCATTTAAGATGGCAGATATTTACTCTTTTGCTCTTGTCTTGTGGGAGATTGCAAGAAGGTGTATATCTGAT
>Scl251
ATGTCAAGCAAACCACCTCAAGAACACAAGCCCTCCGATGGGGCTCCCGCTTACGTCGACATCGATAAACTGAAGGAACCCGAGAATAGAGCCTGGCAAAGTGATATGCTGCTCGCTCTGCAGCAGAATGCTGCCCCTGAGCCAATTCGCTTAGCTTGTATGAAGAATCTGCCCTCCAGACCATCGTTCTTTCAAGAAGAGTTTCATGGCCGAATTCCTCGGGAGGAAGTCGAAGAACTACTCTCTGGTCCTAGTGGTCCAGTCAACGGAAGATACTTAGTGAGAGAGAGTAATAGCTCACCGGGTGACTACAGCTTGTCCTTAAGTTACGGGGGGCATATTCTTCATTATAGATTATTTTATGAAAACGAAAGATTTTTTATTGATTCTACTGATGAGAAGAAATACAAGTCGATCACAGATCTTGTTGTTGATGTGCTCAATATGTTTCGCGTAATTAATCATGTAGATGGACATATGCCAAAAGAAGAAAAGAAAAAGGCCATCGCTTGCCCCCATGTATTCAAACCTCATTCCTACAAACATTTTAAATGGTGTGCATCTTGTGGAGGATTTATGTGGGGAATTAAAGATCAAGGAATGAAGTGCGAGGGATGTGGTCTGGATGTTCACTGCCGCGACCGTTGTATGAAGAATGTTGAAGGAGAGTGCCCTCTTACATTACCTTGTAAAGAAAAGAAAGTTCCACGTAAGAAATTAAGTACCTCAAGTTTACCAACCAAGCAGAGCACTGTGTCTTTTGACACATTCAAAGCTAGTTGTGAATATCAAGAGAGCTGTATTAGATTCCTCAGTTATTTGAACATTCCTTCATGTCATTTTGAAGCTGATGCATTAAATCCCTGTTATTGTGAAGAGTGCTGTCTTGATGTTGAAACACCATTATGTAAGAGTGGTAATCCACCCCAAACATACTCGCTGCCTACAGGATGGTGTCGCTTTCAACTTGAGGCTGCCAGTGGGCAAGAGAGTATTGTTTCATCAAACTGGAATTTGGCATTTATGTCTTTAAATCCAAAGGAGGTTGTCAAAGTATTGGAGTCAAAGACCACTGAGAACCATTCTGAGGACCCGAGTGAAGATGGGTCTAAACCATTGATAAAGATGACACCGTCTATTATCTGTGCTGATTTGGACGCACCAAAATTAAAGTACACAGACATTGAGACTGGTGAAGTCAAAGCAGGCCAAGTTGTCTTGCAAGCCTACATTGAACCATACTCGTATCAAATGATGCGGAGACCAGGACTGACAGACGAAATTGATCCATATTTCAAAATGGACACTATATATTGGGTGACAAGGCAAGTTTCATCTATTTTACCATTTGCACTGCTTGTTAAAACCATGGATGCAACCTACTTGAAACTA
>Scl252
ATGGCTCTTGATCCAACAGAGCTTAAAATTGTCATGAACTGCGGCAACTCCAACGAACAAAAATACGCTAAAAGTATCACTCCACTTCGCAAGCATGGGAATTACCTTCTATGCACACTGTTGTTGGGCAATGTTTTGGTAAATACGTCCTTCACAATTCTTCTAGACGGCTTAATCGGTAGTGGAGTTGCTGCTGTTTTGGGTTCCACCGCTGGAATTGTTATATTCGGCGAAATAATACCCCAGAGTATTTGTTCCAGGCATGGGTTGGCTGTTGGTGCACGCACCATTTGGATCACAAGATTTTTCATGCTTATTACTTTCCCCGTGTCTTTTCCTATAAGTAAGATTTTAGATTGGATATTAGGCGATGAAATAGGCACAGTGTACAATAGGAGACAGTTACAAGAAATGTTAAAAGTTACAGCAGAATTCAATGATCTAGAAGGGGATGAAATGAATATTATCTCAGGAGTTTTAAATTACAAGAGTAAAACTGTGAAAGAGGTCATGACAAAGTTAGAAGACTGCTATCTACTGGATATATTGTCCATCCTTGATTTTAGAACTATTGCAAACATAATGCAATCAGGGCATAGTCGCATTCCGGTGTACGATGGGGAACGGCATAATATTGTGGGCTTGTTACTGGTTAAAGACCTAGCTTTTATTGACACAGATGACTGTACTCCACTGCGTGCTGTTATTAAATTCTACAATCACAAGGTTCAGCGTGTTTTTGATGATGTGCATTTGGATTCAATGCTTGAAGACTTTAAGAAGGGGCATTCACATTTGGCAGTGGTCCAACGCGTGAATAATGAGGGTGATGGAGACCCATTTTATGAAGCTATAGGTATTGTTACTTTGGAAGACATCTTAGAAGAAATAATCCAGTCAGAGATTGTGGATGAAACAGACATCTAT
>Scl253
ATGTCATCTCAGAGAGAAGAAATGATTCTCTCCGATATTCTCAAGTGTTTTCGAGCGCCGTTGAGTGAAGAACAAGCTTGGGCTGTATGTTATCAAAGCACTAAGGAGGTGATCGCCATTCAGAAAGAAAGCTTTGGGGCATTGAGACAGCAAAAAATCGACATTCAACTGTCGTCGATTGAAATTCGCAAAGACGGCAGTGTCTTCTTCACCAAGATAGACGAGTCGAACACGGTTCAACGAGAGTCTGCTGTCCTTTTCGACTTGGGAAGCGTTGTTTATGAGTGCCTAGACTACAGTATGGAGGCGTTTGTGGAGCGTGAACTCGACGAAGAACTCGAAAAACTCATAGTGGACATGACCAACTGTGATCACATTGATGAAGCGGTTTCAATTCCAGACAGCTTGAGCTTTGATCTACCGAGCCCTCGCGAAAGGTTGACATCAAAAAATGAAAGTAATTGCTCCGAAAAGGTTCAAGAAATCATGAGCTGTGATATCACGCTGGATGCTGTTTTGAATCGCTGTGCTAACCACCTGCCCAAGGACATTATCGACCCGGGTGAACATTTCCGCGCAGTGTGTCGAGCGCTTGTCAGTGAAGCCGTGGAATTATCAGCATTTCTTCACCAACTCTGCAATGGACGCGCTCTCGTCGCTCAAACGTGGGGACGCGGAGTAGGACCGACAAACTGGGCGTTCTTACAAAGCTTACAAGGGGCAGAGTGGGCCCAGTTATGGCTGCAAGTTATGAAAGAGCTACGACAGGGGGTGAGCTTACGGCGCGTTGATCACGCTAAATTGCCGCTAATCACATACGAGCTGTCGCCCTACGAAATTCTCCTTCAGGACATTCGCAACAAACGCCACACTTTGAACCACGTCGACATCAGTGCCATGGTGAAAAAAGACGCCCATGATGTCATTCTGGAGTTCATTCGGTCCAGGCCGCCGTTATCGAAGGTGAGCCTTCGTAAGATGAAGCAATATCCGAAGAAAAGTCCGAGCCCGTTTGATAAGTTGTTGAATGAGATCCGATCACAGCCGAAGTTGAGGCCTACACCCCGACCGACCTTAAAGAGCGTCAGAGAAATCTACTTCGAAGAGAAGATTGGCGTTCCCTTAAACAAGACAGATCTAGCACCACCTAAACGCAAATGCCTCAAGCCAACAATTAAACTAACAGAGTTGATCAATCGCTGGGATTCCTCGTCTACTGTCGAGATAGACCCATCACCGACCATCAGCCGATCGGAAACACCACAAGTCACAATAGCTGATGAGGAAGACATCAACGAGGGCAATTTCCTCAGCAAGCCCGAGGAGATTTTTGAAGACGTTACTAGGAGGGCAAGTAACTCGAGTGATTCTAGCTTTCTGTCACTCGATGACGAGGACTGCATTAAGAACAGAAGTTTCGCTAGCTTTGAAATGAGCGACCCAGAATGTGAGCCAGTGTTTCCACCTTCTCTCTACAACCTCCGTAACCTCGCCATTACGTCCAAGATCTACATGACCCTCGAGGAAGTGAAGCACGTGCGCAAGACGTTGGCTTCGTTGGACTTGGGTGCCCTGGAACCTGAAGAAAAGCTCTACAAAGATTTAGCTAATGGGAGGCTGTGCTTTTGCTGTCAGTCCAGGAAATTCTCCTTATTCCGGAATTGGTCGCGTGTTTGCGAAATCTGCGAGTGTAAGGTCTGTGACTCTTGCATCCATGTCATGGAATCTTCATCTAGCTATATATTTCAAGAAGAGGTGAATTGGAACCAAAGGGATTCCGGAATCGCAGACATGTCCTGGCCATTTGTTGGTTACCTAAGCTTAGGCGGAGAGTCTGACAACGGAAAATCGCGCAAGGTTTGCCTTGCTTGCAAACGATTCATAACGATGCACTGC
>Scl254
GGAAATGTTGCTGATGAGAGCCATTTTGTTGAGATTCAAGAGTTGACTGATATCGAAACAGTGAACATCATGAAACTATGTTTACAAAACAGCAACAGGAAGCTGACTGAACCACAAGAAAGCCTCTTGCTGAAGCAGGTCTCAAACTGTCGATCTCAGCTTTACTTAAAGCTCGCCCTAGAACAGGCTCTCACGTGGAAATCATATACCGCTTTGGAAGAGGCAAGTCTCGGTGCTTCAGTTCGAGAGATGATCATCTCCCTGTTCGAACATCTGGAAGTTAAACACGGAAAGGAGGTGTTCCAACACAGTCTTGCGTACATAACCGCCTCCAGGAGAGGAATAAGCGAAGCAGACTTGGAAGATGTTTTGTCTTGTGATGAAGTTGTGTTAGATAAACTATTTTCAAGTTGGGCTCCACCAATTCGACGTCTTCCTTTGTCTCTTTGGTTACTAATTAAAGCTGACGTAGGCTGCTTCCTTGCTGCACACGTTGAAAATGGAGTCCGTTTGATCACTTGGGCACATCAGGAGTTTCATGACATTGCCATGGAGAAATTCTTGTTCTCCGATGATAAGGACCTTCAACGCTTTCATTCGGAGCTAGCTGATTATTTTATCGGTCGATGGACTCAAGGTGCAAAGAAAGGAGACGGGAAGGGGAACGTGAAAGAACGCCATCTTCCTCGTCAGCCACTTCAGTTTGCCGATAATGTGTTCAACTACAGAAAGATGAAGGAACTCCCTTTTCACTTGCTGAAATCTGACGATTTTGAGAGGCTCAAACAGAGCGCCCTCTGTAACTTTGAATTTCTTTCAGTTAAACTGAAAGCTACCTCAGTCCATGACGTTATTGACGACTTTATTGAGGCTCTGGCTGTCAGACCAGACGACCCAGATTTAAAGCTTGTTTTTGAGACATTGCAACTTTCTATGGAAGCCTTAAACGTATCTACAGACCAGTTGTCGTCACAGCTCATCGGACGTTTATCCTCCTCTCGTTCCCCATCTCCCTTCATTTCTCGACTTTTGCGTCAAGCTCATCACCCTTCCAATCCAGCTCTAATTCCCAACGTCCGTTGTCTTGCACGACCAGGTGGAAGACTGGTACACTCACTGCCAAGTCTTCATGGATCTCTCGTCCTCAGCCAAAATGGCGACAAAGCCATGAATGGATCTGATGACCAGCTTATTACCCTGTGGAACGTGAAAAGTGGCGAGGTTGAAAAAACTTTAGATACATCCAGACCAATTCGCTATTTGGAGTTCTGCCTTGATGAACAGTTTGTAATCGCATCTTGTCAAGGATCACTGCAATTTTGGAATCTTGACAAAGCACAAATGGTTTGGGAAATCCCTAGCACAGAAACGCCTGCTCCGATAGCAGTTGCTGGAATCCGCGACACTTTGGTGGCGATTCTAGATAAGGTTATCAAGTTTGTGAACCTGACCGATGGAACACTCACGAGGGATTTTGTGGATAAGAAGTTCCTCCATGACAGAATTGCTGGCCTTGGGAATAGCGTTGCCTTTGCAAGCTCCACAGCGGCCTACGTTAGAGTCTACGATCTCAATACGAAGGACATTCGTTTGTCTATTAAGGTGTCTGGGGAAGACTCAGTGGATGTTGTGAAGAAATTGATTCTTACTCCATTCCACGGGGGTCAGCTCATTGTGTCTCTAGAAAAGTCCAGTAGTGTGCGAGTGTTTGAGTTGAACACTGGAAAGTGTCTTCACATCCTAGGACCGGATATTCTGTACCCTGCTGTAACTAAGAATGGGCGCCATATGTTGTGCACCAACAATTTCAATGACATTGCAATCTGGAACTTGGAAACAGCTATTAAGGAAAAGCAGGTGCTAAAGCATCCCCCAACGACTGCCATTGTGAGAGTTTCCTGTGTTGATTTGAAGACGGTAGTAACAGTCTCCGATGACCTAATGGCACGTGTATGGGATTTGGAAACCCAAGAAGGTTCTGAAGTCTGCTTTGAGGACAACAAAGAAACGAACAGCATCCAGCAGCTAATACCAATTAAAAGCAGTGTTCAAAAGCAAGTTATCACCAAGTCAAAGACTCCTGGTCCCATCTGTGTATGGAATTTGAGTTCATGTCAGATAATTCGAACCTTGAATAACACCAATGCAGATGAAATTTTAGTTGTCGATGACACTCGTGCTGTCATTCGTTGTGGAACTAAACTTGCTATAATCGACCTTCAGGAAGGAAAACTGATCAAGCACATGCGATCTGACTTTCCCCCCAAAACGGATAAAGTCCACCGTCACGCAAGCTCCTTGTACAAGCGTCGAGATTTAGCTCTGCGGCTGGCCGAAAGTCCAAGAGTGCCTGCTCTGTCAACGACTCTGAAATTCAGCGATTGTGCTTTGGTTGGCACAACACACGTACTCATCCTCTCCAAAGATCGCTTGTATCTTAAGTTGGCTTCCATTGACACAGGAGAACTTGTAGCGAAGCTTAAAAGCGGTCTGAACGCTATCATCGAAACAGTGATGGTCAGCGGCAACGGCTTGGTTGCAGTGTGTTCATGTGAGAATGCTCCACTTATAGTCTGGGACCTGAGAGACAAAGCCAAGCGGTACACGTTACAAATCAGTGGTCACTACCCAGGTTTGACAACTGCTGACATAAGCTACAATGGCCATTACCTAGTTGACGTTACCAGGTTAGAGAAGACACGAAAATCTGTGGTTACGTGGGATCTGGAGACGGGCAAGGTCAAACACATCATTGGTCATGGGATGAATGTCTGGAATGTGGTAGTGTCCTCCCTGAGCATGCGTATGGTTGTGGCGGGAAGACTTGGCGCCAACGAGACCTTGCGGGTGTATGACTTGGTCACCGGTGAATTTTACCACCAACTGAATGGTCACATAGAACCTGTCAAAGGTGTTTGCCTGTCTAGAGATGGAAAACGGGCCTTGACCTACGTTCCTCTTGGCGTTCGTGATCGCACTGTTCGCATATGGAACCTAATGTCTGGTACTCTTCTTGCCTGCTTTACTCCAGACCTTCCCGTTTCCAGCTGCATCTTGACGGATGATGGAGATCAAGTTGCCATGGTAATCAACAAGTCCCGTCCAATCGTATCATTGGCCTTGTCACATGAGGTTGGTTCACGTGAGCTGTCTGTTGATGTATCAAATCCTTACTTCAGCCACCCCACCCTGCATGGAGCCGTGTTTGATATG
>Scl255
ATGGCGACTGCACGGTCAACGATTCTTTCCTTTGCTCTCGGTCTTGTTTTTGGGGTTTTTGTCGTTTCTGTTCTAAATCGGTTCAATCAGAAGGAGGCTCTGCAACAATTTTTTGTTCCAGAAAAGGTCCATGAAGGAGATATTACACATAAAATGATATATAGAGGACGGAACTTCAAAGTCGATTCACCAGTGGATTTTAATGTCGATGCGAAAGACCATCATCACCATCTGTCTTTGAATAAGGAGGCTCTTGAGGAGCTAAAGAAGATTAGGATTTTGTGCTGGGTGATGACGAGCCCTTCAACGCTGCACGTCAAAGGCAAACCAGTGAAGGAAACATGGGGGAAGCGGTGCAATATTCTTTTGTTTATGAGTTCAGAAGCGGACCCAAAGTTTCCCGCGATCGGACTCGATGTTCAAGAGGGACGCGAGAACTTGTGGTCGAAAACCCGAGCTGCTTGGGATTATGTTTATACTCATCACCTTAACGATGCTGACTGGTTTATTAAAGCAGACGACGATACGTATGTTATCATCGAAAATCTCCGACATTTTGTATCGAAAAGGAATCCTGACGAACCGTATTTCCTTGGAAGACACTTTAAGACATTCGGTGGGTACAACAGCGGCGGAGCTGGATATGTATTCAGTCGGGAAACAGTTCGTAGATTCAAGAAAGCATTAGGAGATACTTCCATTTGTTCAACTACAAGCTTTGCCGAAGATGTGGAAGTTGGAAAATGTCTCAATGCCGTTGGAGTGAAACCCGATCAAACAAGAGATTCCAGTGGAAGAGAGACGTTTATGCCGCTCCCCCCAGAACACCACTTGATTCCTGGATATTTACCTAAAGATTTTTGGTTATGGTCGTATGATCGCAATCCAACTAAAGAAGGACCTGAGTGTTGTTCAGATCATGCCATCACTTTTCATTACATTAATCCAAACAATATGTATGTGATGGAGTACATGGTTTACCATCTTAGGCCTTATGGTATGGTTCATGATGATCATGCTTCTGCTGAGGGTTCTGGA
>Scl256
AATTTCTCATTCTTCTGGGTTAAGAAAGACTTCAGCCTTTACCGAGTGCTTAAAATGCTTTTTCGACTGAATTTCTTGGTAGTGATGACGTGTCTCGTGGTGCGCAATGAATACATGTTATATTACATCTGCCCAATGCACACGTTCTGGTTCATATCCGTCTACTGCTTCATGAAACTGCTGAATAGTTGGAACGAAGACCCTAAAAAAATGACAGTTAAATTTTTGATATATTTTCTTCTTGTCTTTTTGGTGTTTGACGTACCAGGTGTCGGAAATATTGTCTTTAAGCCTTGGAGCTTTATTCTTAGCTTTGAGAATTCTCTCCATGAATGGATGTTCAGGGCGGGGCTAGACCATTATGCCACCCTTCTGGGTATGCTCTGTGCCTACTTTCATCCCAACTTTGAGAGATTTATGGGATATTTGGACGAAAAGTGGTCTGTTAAACGAATTGCCATACGTTGTGGAATTGCATCTGTTTGCCTCACATCCTTTGCTTTCTGGGTCCGTTACATCTTTTCGCTAGATAAGTACGAGTATAACAAGCTTCACCCATATTTTTCCTTTGTCCCTCTGCTATCATACATATTCTTACGGAATTTGTTTCCGGTTTTTCGAAAGTACTACTTTTACATGTTTACTTGGCTTGGAAAAGTAACACTAGAAACTTACATCTCCCAACTGCATGTTTATCTCCAGGGTAACGCCAAGTTTCTGATATCATTTTTCCCTGGATACCCATTACTGAATTTTGCTTTTGCGTCTGTTCTTTACCTTTTCTTGTCATATCACTTGTTTCATATAACCGTTGATATCAGTTCGTTTATTATACCCAAGGACTACAATTCTTTAGTGAAGATGCTTTCTGTTGGAATTGTGTGGTTAACAATGTGCTATGTTGCAGGGTTTAGTCTTACGGGATGGTATTTTTCC
>Scl257
ATGGAAGTGTGTAGCTTTCTTCTTCAGCTCTGTTTTCTAGCCTTCATTTTCAAGGGAATTACTGCCGAAAAACCTGCATGCAACAGCGAGATCTTCTGTCGCGGCGATCTTCTTCACACTGTTCAAATGGCTCGTATTTTTAACGACTCCAAAACGTTTGTTGACATGAGACTGCGGAGAGACAAAGCGGATGTTTTGCAGGCATTCAAAGCTCTTGGACCGTCGGGTAACATATCGAAAGAACAAGTAATCAGGTTTGTGAATGACAACTTTCATCCCATAGGACATGATTTGCAAGCGTGGACTCCACTCGATTGGCAAGAAAACCCAGCTTTTATTGATTGCATAAAGGACAAGAACTTAAAGACTTTTGCATCTAAGCTCAATGAGTTATGGAAGAAGCTGGGAAGAAAGATAAGTGAGGATGCGCGAACGAACCCCACGCGATCTTCCTTGATTTTAGTGACAAATCCATTTGTTGTTCCTGGTGGTAGGTTTCGAGAATATTATTACTGGGACTCGTACTGGGTTGTAAATGGTTTGCTCGTTTGCGGCATGAAGGACACTGTCAAAGGAATGATTGACAACTTTATCCAGCTGGTTAACACCTACGGGTTTGTTCCAAACGGAGGTCGAATTTACTACACAAATCGAAGTCAACCGCCATTTCTGATCCCAACTGTGGGCCTCTATCTTAACAAAACTGGCGATGTAGACTACGTGAAGTCCATTTTGAATGCTCTGGAGAAAGAATACATTTTTTGGAGGAGACATCGCACTGTTGAAGTTGAAGTGTCCTCTGGGAAATATAACCTGTCAATCTACGCCGCAAACATGGATACCCCAAGACCGGAGTCTTATTATGAAGATTTTCACACTGCTCAAGAGGTACCTGAAGACGCCAGATCAACTCTATTTCAGGACATAGCATCTGCAGCCGAAAGTGGCTGGGATTTCTCGACCCGATGGTTTAACCATACTGATCGCAAGAGGGGGTCTCTACGTAGTACCCAGACGAGGCAGATCATACCCACCGATTTGAACAGTATTCTTTTTGCCTGCGAGAATCTACTGGAAAAGTTCTTTCGTATGACTGGAAACACTGCTAAAGCAGATGAGTATAAAATTTTCTCAGAAGTCCGTGCAGCCGCTATTGAAGCTGTACTATGGGATGAAAAGGGACTTTGGCTTGACTACGACCGGCAGTTGAAGAAAAGAAGGGGTGATTTTTATGCATCAAGCGTGGTTCCACTCTGGGCTGGCGTTCTACGGGGCAACGTTGCACGAGAGACGATGGTTCTAAGGACGCTCAAGAGACTTAAAGTCCTGGATTATCCCGGAGGGCTCCCAACCTCGTTGTTGTCATCTGGTCAGCAATGGGATTTCCCAAATGCATGGCCTCCCCTGCAGCATATGCTTATCACAGGTCTCGCAGAATCAAGGGGCGAAGGGATGAAAGAAGAAGCCTTGAATTTTGCGCAGAAGTGGATCACTGCCAACTACAAGGCGTGGCGTGCGACCGGTCATATGTTTGAAAAATTCAACGTGAGCGTCCAAGGTACCCCAGGGGGTGGAGGTGAGTATGACATTCAAGTCGGGTTTGGATGGACCAATGGAGTCATTCTGGACCTGCTACAGCGATACCCAGATAAGTTGGTCAGCGGACAGGAGCACACATCACAAGTTATCAATCCACCACCTAAAGCCAGGGGAAATCTGGTAGTGGCAACCAGCACCTCTCTTATTTGCAATATTATTTTGATCGTATTTGGAATC
>Scl258
ATGGTGTGGATTTGCGGACGAAGTAAACCGAGCGAAAAGCTTGTACACAAGGAGGAGAGAACTTCACTGAAACAAAAGATCTGTTATGGAGTAGGACATGTATTCAACGATCTTTGCATTCAAGCATGGTTTACCTATCTTATCATCTTTTTTAACAAAATCGTTAAAATCTCCGCAAAGGGAACCGGTCTGATTTTCCTCGCGTCTCAAATCGCGGATGCGATTTCCACGCCATTCATCGGTTATGGCTGCGACAAAAGCCTCTCAAAGACTATCACCAAGAAATTCGGCAATAGAAAGATCTGGCACTTAATGGGCAGTGTTGGAATCGCGTTGATCTGGCCATTTGTGTTCAGCCCGTGTTTAGCTTGCAACGAAGATAGCCCTGACTGGGTTCCAGTGGCATACTATGGAGCTTTCGCAGCTTTGTTCAGCGTTTGTTGGCCAATGGTGGAAATAAGTCATTTATCACTTATGCCTCATGTTGCCAAACGGCCGAAAGATGCGGTGGAATTGAGCGCTATT
>Scl259
TTTGTTGAAGACTACGAGCCTACCAAAGCTGACAGCTATAGGAAAAAGGTTGTTTTAGACGGAGAAGAGTGTCAAATAGATATTTTAGACACGGCAGGACAGGAAGATTATGCCGCTATACGCGACAATTATTTTCGGAGTGGGGAAGGATTTCTCTGCGTGTTCTCAATCACTGAACCCGAGTCATTTGAAGCAACATCGGAATTTAGAGAGCAGATTCTTCGCGTTAAGGGAGACGACGAACATATACCTTTCTTGCTGGTTGGAAACAAGGCTGACTTAGAAGATAAACGGCAAGTAACAGCTGACGAAGCTCAATCGAAGGCGAAGGAGTGGAACGTAGCTTTTGTCGAAACTTCAGCTAAAACAAAAGCGAACGTTGACAAAGTATTCTTTGATCTTATGAGGGAAATTAAATCGCGGAAAGAAGACGGTTTGAAACCAGTTAAGGACAGTAAAAGAAAAAAGAAAAAGAAATGTGAAATTCTG
>Scl260
CCTTACGGTCCTAACGCAATAGCTATAATCGCCAGCATTGTTTCTCTTGGAACTATAGTAGTGATCTGCTCTTGGTGTTACAAATGCTGGAAGGGATCAGAAAAGGATGCAGAGAGCACAGAAAGTGACTATGATTCATCCTCGGACTCTCAACTGTATGGAGTCCCAGGGCACAAATACCGCGCATTTGCGAAATACTCGACGCTGTCGGATGTTTCTCCGCCTGAAAAGCGCATCGACTCGCCTGGCTATCCGAAAAAATCGCTAAAATTTTCTCAGCCGCCTCCACAAGAGTACGATGTGCAAGCACCTCAGCCGGATATTTCGAACTTTGTGATCCCACCAGAGCCCCCTCTGCTCGATCAATCATCTTCTAAAGAGGATCTAGGAAAGGTTTACTTCTCAATTAGCTACGATTCCCAAGATATGGTGCTCACGTTGAAAATTATAAAAGCGTCTGGACTTCCGGCCAAAGATTTTAGCGGAACCAGCGACCCGTTTGTGAAAATTCTGCTGCTTCCAGATAAGAAGCACAAAATGGAGACTCGAATTAAGAGGAAAAATCTCAACCCAACATGGAACGAGGTTTTCAGATTTGAAGGTTTCCCACATAACAAGCTCTTGAGTCGAACGTTGTATCTTCAAGTACTGGACTATGATCGTTTTTCTCGGAACGATCCCATTGGAGAAATAGAAATCCCGTTGAGCGATATTGACTTGGGGCCAATGACTCTGACTTTCTGCAAGGATCTACAGCCCTGTAAACGTCAG
>Scl261
TTCATCGCAGCACTTTGCGAGTATTTTATCCTACAAGGATACGCACCACATGAAATAACGGTGTTGACCATGTACTCTGGGCAAGTTATTACCTTGCAAAGGACAATGCCGAAAGAAAGATTTCAGGGAGTCAGAGTCACGGCTGTTGATAATTTTCAAGGCGAAGAGAATGAAATTGTTCTGCTTTCCCTGGTAAGGTCTAACAACCAGAGAAAAATTGGCTTTCTTGCAGTTAAGAATCGGGTCTGCGTTACCCTGTCTCGAGCTCGGAAAGGTTTATATTGTATTGGCAACTTCTCCTTGCTAGCTGAGAAAAATGAACTTTGGAAGAGTATTGCCCAAGATATGAAAGATCGTAATGCCATAGGAGAAGCACTAGAGTTGGTTTGCAGTAACCACCCCGATCGGAAAATCCACGCAAGGGTTGCAGACGACTTCAAGTCAGCACCAGAGGGTGGATGTATGTTGCCTTGCACGTTTCGACTTCGCTGCGGCCACGGTTGCACAAGGGTATGTCATCCCGATGACAGCGACCATACCTTGTACAAATGCCAGAAGGATTGTCTAACCGAGGTCTGTTCGGAGCACCAAACTAAGTGCAAGAAAAAGTGCCACTACGGCGAGGGCTGCCTATTGTGCCCCGAAGAAGTGGAAAAGGAGATCCCCAAATGTGGACATCAACAGCTTGTGCCATGTGGAATGGCAGTGGAGGAATTTAGGTGCCAGAGTAAGTGTTGGAACTTTCTGCCCTGTGGTCATCTGTGTCCTGGAAAATGCTGGGAGGAATGTGCATCTTTCCAGTGTGAGAGGATTGTCAAGAAGGAATTCGATTGTGGTCATGAAATTGAAAAGTCTTGCTGGGAGGTTTCAGAATATGTTCGATGCGAAGAGCCATGTCAGGCAAATTTGGACTGTGGTCATCCCTGCGTCGGGAACTGCAGCGAATGCAATCAAGGAAGAATGCACGTTCCCTGCAAGGCCGACTGTGAGAGAAGAAGGGTTTGCCTTCACCCCTGTAAAGAACCTTGCACAACGAACTGCCCACCATGTCCTGAGAAATGCGAGAATCGGTGTTTCCACAGCCGATGCCCTAGACAGTGTATGGAAGCTTGCACACCGTGCAAG
>Scl262
ATGACCACCGAAACACGCACCTACAAGATCAAGGACAAAAATTTCGAAGTTAAGTTTGAACTTGATACTCGCTACAAGCTGTTGGAGAATATAGGCAATGGAGCTTATGGGGTTGTGTGTTCCGCCGTTGACACCAAGAATGATAGCAAAGTTGCAATTAAGAAAATTCCCAGAGCATTCGACGTGGTGACCACAGCAAAACGAACGTATCGAGAGCTCAAGATCTTGAAGCATTTTAAGCATGATAATATCATCTCCATAAAGAATATTCTTAAACCTCCTGACGATCTGGAGCAGTTTAACGATGTTTACGTAGTTCTCGATTTGATGGAAACTGATTTACACCATATAATTCATTCTCAACAACAGCTGACAGACGAACACGTTCGCTATTTTCTGTATCAGATTCTTCGTGGATTGAAGTACATTCACTCTGCAAAAGTCCTGCATCGAGATCTTAAACCTAGCAATTTGCTGGTTAACCAGGATTGTGAGTTAAAGATTGGAGACTTTGGAATGGCCAGAGGTCTATCTTCCTCTCCTTCAGAACAAAAGAGGGTGATGACAGAGTATGTAGCTACCAGATGGTACAGAGCTCCTGAATTGATGCTGTCGCTAAGTGAATATTCGGAAGCAATCGATATGTGGTCTGTGGGTTGTATTTTTGCAGAAATGCTTGGAAGGAAACATTTATTTCCAGGGACAAACTATCTCAACCAGTTGCAG
>Scl263
CTAACTGTAGTTGGAAGGCCCAAAACAAATGCAAAAGCACGTGTGAAGGTTGGAGAATTCTATGGTAATCCACTTTGTGGTCAGACAAGCGTCGGTGGAGAAAGTCAGCCTCTTGCTACAGGCCGCCAAGACCAGCAGTGTTTACCAATACTACTCAACCTCCTGGAAGACATCCACTGTCACTACAACTTGGCGTGTACACAACTCAAGACCCTGCTGCAGTCATCTGAACCCCGAACACCGAGGCCAGACGGATCTGGAACCCGTGCATTTCTCACTGAAGAAGACAAGAAAGTACAGAAAGCTTACAACCAGTGCGTTAACCTGCAGCACCAACTGAACCTGGTAGAAAAGTCAATAACTAGACTGACGTCCAACTCGGAAAGGAATGGAACAATTCCTTCGCTCGATGCAGCCAAATATGATCACTTGCAGGTCATTTGCAACTGTTTAATAGACACAGTGGTGGCATTAATGGGCATTGGCCCTTCATTAGAGGGTTACCTTGCTAAACCTAAACTGACCCTTGAGTGGCAGCCGTCCTTAAGCCAAGTGACTCCTACCATGTGTGAAAACCTGTTTCGTAACCTCTGTGTTCATGGTTCTCCTCGAAAGCGTGAAAGGGTCGGCGCTCTACTCTTGAATGCATGTGGTAGTAAGCCGTGGTGGGGCGAATTTTTGTCCAATGTTCTGAAAGAGTTCTTTAGTTCCACCCAGAAGTGTACGTTTCCCCAAGAA
>Scl264
ATGGTGCAATCCAAAGGGATGAACTCCGAAATTGAACACGACGAAAAAATGAGAAATTCATTTTGTCCCACATTTATTCGCGTGAACAAAAAACTTTTAGTGTCCAAAGTATTTTATTTTTGTTACTGGGGAGCCGTTGGTTCGTTTTTCCCACTTCTGGGAGTGTATTTCAAGCAGCTGGGAATGAACCCAAGTCTAAGCGGCATTTTAGTTGGCTGCCGTCCGATGGTAGAATTTTTCAGCGCTCCACTTCTAGGATCTCTCGCAGACCGGTTGAACAAGCGGAAACTTTTGATGATATTTTCTCTGATGTGTTGGATTTCCTTTAACTTCTCGTTGGCTTTTATTAAACCAGCACCGGTTACGTGTAGAAAATATTTCATTCTCACAGAAAATGTATCGCAAATTGTTGATGGAGAGACATCAGAGATCAGAGATTTCCTCGCGCCAAACACCCCGGACAAAAAAGAACCAGAATTCAAAGCCAAGAGTTCTTTGGTTTATGATCGTGAAGGAGTACATCAAGTATTTTTAGTCCTACTCTTTTTAACGGTCGTGGGAGAATTTTTCTCTGCTCCGGCCATAACGTTGGCAGATTCAGCAACTCTTGGGATGTTAGGCGAGAACAAAGAACTCTACGGGCGCCAGCGAATGTGGGGGAGCCTTGGATGGGGAACAGCTATGTTTCTTTTAGGTTTTGTCATCGATAGCATCAGTGGGGTTGAATTGTGTGGTGAAATAATCAGTCAGAATTACACGGTTGGATTTTATTTCTTTTTCGTTTTCATGGTGTGCGCCTTGACTGTAGCTACCCGCTTCACCTTCCCAAACAAAGAAAAGTTAGAATTGGACGAGGGACTCGAGAGTAAAGGATCCGGACTATATCGCATTCTACTATCAGTGCGATACGGAACGTTTTTACTCGTGACATTTTTCTTAGGTTTCGGAGTCGGCCTTATTTTTACTTTTCTCTTCTGGCATCTTGAGGACCTCGGTGGTCCGCCGACTCTGTTCGGGATAGCTTCGTTAATCGATCATATTTCGGAAATCGCGTGTTATTTTAATGTGGGTCGTCTCATTGGCTGCGTCGGTCACATTCGCGTCCTCTACGTTGGCCTCTTGGGGAATTTAATTCGTTTTGTGTACATTTCGTTCTTAAACAATCCATGGCTAGTGCTTCCCCTGGAAATTTTGCAAGGAATGACTCATGCTGCCGTGTGGGCAGCTTGCACGAGCTACGTGGGTCGCATTGCTCCCCCTGGATACGCGACCTCAGCCCAAGGCATTTTGCAAGGATTGCATCATGGCTTAGGGAGGGGGTGTGGTGCGATAATAGGCGGTGTGCTGATACACCAGTTTGGTACCAAAATGACATTTAGAGCTTATGGAATTGCTAGTATGTTTGTCTTAGTGTTGTTTGCAACCATCCAGAAAATTCTTGGACCGGACGAAAGAATGAGTAACGGGATAAGACCGAATCAGTTGAACGTGAAGACCAAAGCTAAACAGAGTCCAGATAATAGCCCTGAAGTTGACTCTCCGCCCTCGGTTGTAGCTCCACTTATGCCGGGCCTCTTCTCTCATCAGAATATAAAGGATCCTAAATTTGGAGTAATTGGAAGGCACATACAGCCTAGAAGTAGCACCAGC
>Scl265
CCAGTCCCGGCCATAGTATTTATGGCGGTTATCGGCGGCTGTTGCCTTCTTTTACTTGTCTTATACCAGTGCTTGAAAGCTGGAATGTTTTTTAAGACCGAACCACCGGATGACAGACCGGACGAGAAAGGATACGCCGAGCTTGGTGAAGCTTACGGCACTGAAACAGATGATGACTATGTTGGGCCATCCTCGAAAGCTACAAGCCGTAGAAGCAGCTTTAACACAAGCGGCAGCAAGTCGGATGGCGAGTTGGCTCTTGGCGATAGTGCTTCAGTTTATGGGTACGGCAAATATTCGGACGGTGAATATAGCCCAGCCGGTGCTAGACGCGCTGTATCGGCCTATGGCGAAGCAATTGATGTCGGTCAAGAGGAGTTTCTTTCAACAGCTGGGAGATTGCAAGTTTCTGCAAGTTATGCCCCCACAGCGGAGAAGTTAGCGGTGACTGTTATTCGCGCCGAGGATGTCCCTACGAAACAGCGCGGTGGTGCGGGCAGTGTTCAAGTCCGTGTTGTACTGCTACCTTCAAAGAAGCAACGATTTAAAACAAAAGCAAAACCAGCCACAAATCCGAACTTTCACGAGACATTTACATTCAGTCGAGTTCCTCAGAGTGATTTACACGAAAGTGGCCTCAGGTTTAGGTTGTATGGCCACGAAAAAATCTCCAGGGATAAATTACTAGGCGAAATGACTATCAGTCTGACTGAATTCGATTTAGAAGGCGATGGAGAGGCACTCTGGCGAACGCTTACACCAAGAAATGCCTTGAGC
>Scl266
CAAGCATCCAGCGACACAAAACAGAGGGATGAAGAGGGTGACCTCGATGAGCGTGATGCGGAGTACCTAGACGATGACGACGAGGAAAACACGACAGCGTTTCTCACGCGAAATAGTTCCCTACCGCTACCTAGTAAGTCCAAACAAGACTCAGCGTCTCATGCCTTGGCATTACAAGTGCCTAACACGGCAATTAAACGCAGGAATACCCTCGCTGGTACCCCAAGTTTTGGCCTAAGTGGTCTAACAAATGGCAGATCGGCACCCAGCGTGGTCGCGCGCACGAAGCAAAGCTTAGAAACTAGTAGTATTGTATCAGACGACGAGACGGTCCGTGGAATCGCAGCACGAAGAGAGTTCGGGGGACTTCCGACAAGAAGTCGGAGCGAAACTCCGCGAGCATTTGGTGGCGGTACGCCTTCGAAGAGAATATCAACTTCAAGTTCTGTGTCTGACTGGAATATGGATCAAACTGTACGCGGAGTTGGTCGGCTTCACGTCGTACTTGACTTCACAATGCATACGGCTAAGCTGTCTGTAACTGTTACAAAAATAGAATTTCCACCGTATCATCAAAGGGATACTTCTTTGTTAGAAGTGAGCGTCATGCTGTTGCCGGGAAAACGGCAAAGTTTTCGAACAAAAGCGAGAGACTTTAATGAACCCATGGCGATGTATTTGTATCCCAAAGACAAAATCAAGGATATGTCGCTGAGATTTCGCTTGTACGAACAAGGCACTATGGGCTCCAAGCATTTATTAGGCGAAGGAACGCTACGGCTTAGGTCGGTGGACTTAGACTCTGAGATGATTCCTGCAACTGTTGATTTACAGCCTCCCGGATCGTATGTTCCGGAAGCTGCTTCGGGGGCGATCATGTATGAAGGAGAACTGGCCATCTCCGAAGAAGATCGACCCGAGATCTTACTGTCTTTAGAGTATCGCCCAATTACGGGAAAGCTTCTTTTGGAAGTTATTAAGACAAGAAATTTAGGAATGTTAACTGATTCAAAAGCACGAGAAACATATGTCGCGGTGAGGGTTGTTAAAAGCACTGGAGAGTTAATTAGCAAGAGTAAAACCACTCCAAGACGGCATATGATAGACCCCGAATATAATGAAATGTTTTTGTTCCATGTTCCGGAGCATGAGCTTAACTCGGTGACAGTTTTGCTGACTGTTACAAGTATTACGGCGCGCACGCTGGCGCTGAAAAAACATCGATTTGGTCGTGTGTGTCTTGGGCAGAATTACAGCAGCGAAGAGGAATTGCGGCATTGGTATGAAATGACTCGACGGAAAGAAAAATCCATCGTGGCATGGCATAGAATAAATGAAATT
>Scl267
CTTTGTTTGCCCCAAGGACTGACGTTCAAGAAGGAATCCGAATATCATGAACCACATTTTCACTCTTTTCTTATTACTCGTGAAGATGGCTCCAGGGTTTATGGCTGTGCTCTTACCTTCTATGAAATCGTCAAAGATGCTGAGATCTGCAAAGCAATGGATACGCTGCAGGCAATGCATGATGCAGAGCTAGCCATTGCAGAATCAAGGTCTCGCTCAAAATCTCCAGTTTTTGCCACAAAGAACAGTGCTGCATCAATGGAAACAGATAATCACAGTGAATATTTAAACACCAGCTCTGACATGCTCAATATTTCTAACAGGAAATCGTTTAATGTTAAGAAAGATACTCTTCTAGTTTCAAAATCAATCTCTATCATAATGCCATTCCCATTTATCTCTGCTGGAAAGGGTTTCCTTGAGCAGATTTTGGGGGCCGTGCACAATGAGGAAAACTTACCACTTCCTTTGGAATCATACATTTATAATCTCCTGTTTGAGGTGCCACTTCCACCACCTGGAAAAACAATGAGATTCAACTGCAGTGACTCAAGCATCACCTGTCAAAGACCTGGTGCAAATGAGCTCCCTCTCTTTGATTATTCATTTAAGGAGCTTTTCACTTTGCTTGGTACTGAGAATGTTGTGAAGCTGTTTACATGTACCCTTTTGGAACAACAGATTTTATTATTATCAAAT
>Scl268
ATGGCGGAAGGAAATTCTCTAACGCATTTGCTCCAAAAATCGCAGGAACTGATAGCTTTGGGAACGGCACACGCCACCGCTATTCGACATAAGTATGAACAGTTTGTCCTACTCAATCCAGAGACAATTTCGAGGGTGGAATCCATTTTGCGGGCGCTGTCGTATATGCTTCCCGGACGGTTTGGAGCGTCCGAGGCACTGCCCGAGCTTGTGTTTTCAGCATCGCAAATTTTGACTCTGCTGAACGATTGCATATTTCGTGAAGGAGGAAGCAGTCTAACAAGCGATGTGACATCCTCATGGAGTAAAAAACGCATCTTGTTGTGGCTGACTATCCTCGAATATTTGGAGGTTTTTATCGAACTTGGAGCTAGTCGTTTGTGGGGTGAAGTAGGGAAATGGATTATTGTCGTGATTTTGCAAATAGCAAAGGCTGCGTTGAGATTCGTCTTATTATTCAAGTATAAATCAGGAATCCAACGGACACCTCTGATTCCACCCTTTGATCGATCAAAGCTGGTTAAACCCGAGGAAGTGGATCGTGAAGATCAAGACAATTTTGGAAGGCTTAACACTTCAGACGAAGCTGTCCCAAATGAGGAAACATCACAGACGAACGGCTATACGGGACCAGTTTGGCGAGGGCCTCGATCAGGAAGGGTTGTAAGGTCCCTTAGTGCCCCACCATGTGGCCCAAATCGTTCCTGGAAACTTCCAGAGGGAACCTCTAAAACCAAGACGGCCTCTCAACCAACCGATCTTTCCTCCAGGAGAATTGTAGCAGAGAGCCTTTACATCTCAAGACCCCTGCTTCACGTTTCAAGTATGTTTGTGTTTGGACAAACCTCGTGGAAGCCTTGGTTGATTTCTTGTGGAGTTGATGTCACATCATTAGCCCTAATGGGTGATTCAAGTGAACTGAATCATGAGGAAAGATCAGAATTGTCTAGAAGAACATTCCTGCTTCTTTTTTATCTTTTACGATCTCCATTTTACGATAACTACTCAAAGACCAAGATTCTAGGTTTCCTGAAATTTATGACAGAGACTGTTCCTGGGATATCTCTTTTTCTGAATCCTATGCTGGACTACCTTCCAACTTGGCAGAAGATTTATTTCTACAACTGGAGTTCC
>Scl269
AAGAAGGTAAAACTGGATACATATCCTGCAAACCTTTTAATTAATGGAGCCCAAGATATGACAGAGGCAACAGTATCACTCAGTAAACAAAGAGCTATTAAATTAGAAGAAAGACTCCGCACTTTGTCTGACGGAGACAGCTTCTCAGCGCGCTCGGATCTGACCTTAAACCTGCCCCAGTCCTCGTCAGATTCACCAGACTCCCATCTGTGCCCCTATGAGGGCTTAGTACCGAGAGAACAATTAACATTCACACCCCGAAATAAAAGCTGTGTTCCTTACAAGAGGACAGATGAGGATTGTAATGAAGCCTTTAAATACTTCGGAGAATACAACTTGACTTCTGAACCACTTCAGTGCGACAGTGAAGCAAGTCGGCCGATCTGTACTTTCCTCACTGAGTTTCGTTTCAGCCCACATGATAAAGTGTTAGTCACATGTTGGAGGGATGTTTGTTCCCAGTCTTCGCCGATACTTCTTGGTTGTTCTGATCCAGAATTTGGAACCGTTGATAAAGAGGAGGCATGGGTGAAATTCCACAGCATAGGTGAACTGGAACAAGAGTTACCTAAGATTGTTGTACAAAATTCCCTTCATGGTTTCAATTTTTGTCTGTTAAAGTGCAAAATTGATGGGCGCATGGTCAAACAGGCACTTATCTTTCCGCCGATTTTAAAACATATGATTCAGAATGCTCCGCGCTCAAGAAAAAAAATTAATGTGAACATCATTCTGGAGGACTCAGTTTCAAGATCTCATTTTTACCGGTCCATGCCGCGTTCAGTCCAGTCCCTGCGCGATATTTACAGGGATGCAAGTTTTCAAGCAACCGTTCTCGATTTTGAGCTCGTTCAGAGTTATGCAGCCTTCACTCTTCCAAATGTTCAATTCTTAATGGCTGGGAAATCACTGAAAGGTAGCAGAAAAATTCTGAAGCGTCTGAATGGTATAGGCATTCTAACCGAGAAATTCAAACGCTTCGGTTACCAAACGTTAATGCACGAAGACCTTTGCTGGTATGATCAGTGGGGAACCTTCCTGTCACCTGAGTACAAAAAAAGGCTGAAGCCCTTCTCGGACGGATTAAAAAGCATCTATGAGGAATTCAAACAAAGTACTGATCGATATGTTGACAATAAAGCGATGACTTTGTTATCCTGTGAAATATTAAAGGTATTTGGGATTTCCAATCCTTTTGGAGGAAAATACACTAGTAACTACTGCTGGGATGGACGTTCACTAAGCGAATATCTTCTCTTCTACGTGAGACGATTCATATCATTAGTGGATCGAAATCCAGAAGTAGCACCGGCGTTAGTTTACACACATCTTAACACCGGACACGAACCATCTGGGAAACGCATTCGAACAGACGACACTATTCTATCCAAGTTTCTTGAAGAAATGGCACGAAGTGACAACACTTTGACCATTCTCATATCGGATCATGGTGGGAAGACTTCAGATTACGCCATTGAAACTTTACCTGGTAGTTTGGAAGTGTACAGCCCCATGATGTTTATGATAATTCCTCACAAAGTTACAAAGCGCCTTGGCAAAGATCGCATGAATGCGCTGATTTTAAATCAGAAACGTTTGGTAACATTTGCAGATTTGCATCATACACTTAACGCTATTGCAGCCTTGACAGATGATGGACGTACCAATGACAAGGACAGCGGTTTGCTTCAGCCAGTTCCACAGACACGCACATGCGCAGATATAAAAGATATATCCTCTGAAGGCATGTGTCGATGTAAAGGCTGGAGAAAGTTTTTGAGTCCAAATTCCATGGAGGTCATTTGGCTGGCAGAGTTTGCTCTCGGACAAATTAATAATATGATACAAATGCAATACTCGCAAGGAATTGCTGGAAATGAATCAAAGCGTAGAAATGGATTCGGCCGTTGCGCCATGTTTGTTGGTAAGTCCATTGAGCGACCGAGACAAGAACTTATTGGCAAAGACTACATCACTACCTTAGTTTTAGTTGTTGAACCAGCTTATGGTGTGGAATCGAAGGAACGATTCGAAGTTCAGCTAAAACACTCCAGTGTTAGAGAACATAACATCACCTTCATCAAATACACGCGACTTAGTTTCTATAGCAGATATAAAGGCTGCGTCGACAAAAACGTAGACCTCAATCTTTGTGCATGCACACCGCATCCTTCAAGTAAACATAGAGGATCGAACATCGAGGATCTGATTCGCGCCCGCCACTTTGTAGACTTCGGAATGACAAGTAGTACTCGCTCTCTCGTATCCAAATGTTTATTGGTCACGTTACGGCATTTGAAGAGGCTTGTCGTTTCCAAAAAGCAAACGCGTGTAATGAGTATTGAACTTGCGAATGTGTGTAAAAATGAAACGCTGAGGGTGAAAATAGGAGGTATACACAGAGTAACACGATTTTCACTTGCGCTTCCCATCTCTTTAGTCTTGAAGCCCCGGACAATTCGTTTCTCGCTGTCTGTTCTCAATGGGTGGAAGTACGGTTTATTCAAACCTGTTTTTGTGCACTCTCGGTATGGCCATGGTAGTAAAAGGGGAAAGGTCACG
>Scl270
GCTACGAGTTGTCTAGGTTTGAGAAACGCCGGTGCCTCTGCTAGAGATGGCGAATATCTCATATATGTACGCTCAAAGTGTAGCACGCCAATGAAAGTCTATTGTCACGGTATGAATACTACTACTCCAAAGGAATTTGTCACGCTGCCAGCCGGAGTTCAGAACAATTACGCCTATATTTACGCCAAAAGACTGCCCCGCAGACCTTACTCAGCAAGGTATCGATGTTCAGGAAAACCAGGAGCGCTGAATTACAGCGAAGCCGGATTGACGAAGTTCCGCAAGGTTCGCGTGGATGTCACGAGAATGGCGATCATCCCTGACGATTACACGTTTGCTAAGTCGGATCCTTTCGGAAAGAATATCGCATACGGAACGGCAGGCGACTGTTTCTCAATGCATTATTGTGGTACTTGTAGAAGGGGACACTTTAAAATTGACCTTACTCGTACCGGCCTACGCTTGAAGTCGTCGACGGAGTGGCAGGCCCTCGGCTTCCCTCCAGGAATAGAAATGCAAGAGTACAAAAAATCCAAGGATGGTACAATGGTGTCTGCCAAGTGTGGAGGATGGTGCGGACGGTGTAGACCTAATGGAGAAATGTTGCTGGAGCAGACTGTCTGTAAGCAAGAAGAA
>Scl271
ATGGAGATCAATCCTGGATTGAATCACATCAGCGAACAAGCGAGCAACAATTCATCCGTTCAGGCACCAAAGCCATCTCTGAGAGGAGAAATCAACGATAAAGGACAAAGGATCATTATTAATGTTAGCGGCCTGAGGTTTGAAACCTACGAACGCACGCTTTCTCAATTCCCGGCAACACTTCTCGGTTGTGCAGCGAAAAGAGAATTCTACTACGACAGTGAAAACAATGAATATTTTTTCGACAGAAATCGTTCATCGTTTGAGGCCATATTATTTTTTTACCAGTCTAATGGCAAGCTTGTTCGGCCGAGTGGTGTTCCGTTGTACGTTTTTTCGGAAGAGGTCAGATTTTTTGAACTTGGTAAGGAACATCTTCAGCGGTTAGAGATCGAGGAGGGATATATAAGCGAAGAGAAACCACTATTGCCGACAAACCAAACACAAAGGAGAATATGGGAATTATTCGAATATCCGGACAGTTCAATGCCGGCGCGTTTTTTAGCTATGTGGTCAGTGTCTGTGATTTTACTGTCTATCGTGGTATTTTGCCTCGAGACTTTACCGAGTATACGTTGTAGGACTGATTCAAGTGGACCTGGTTGTAAGGCATACGTTGGAACCCCTCAAACTAAGAAAATGTGGTACACTGTAATCGAAATTCTGTGTATCTCGTGGTTCACCCTTGAGTATGTTGTGAGGTTATTGTCTTCACCGCAAAAATTGGTCTTTATTCGCACATTTTTGAACATCATTGACCTAGTTGCGATTTTACCCTACTACATTACGCTTCCAATGAACGAAGCCCGCGTAACCTCGTTGGCTGTGTTACGAGTTATTCGTCTAGTACGTGTCTTCCGCATATTTAAATTGTCGAGACACTCAAAAGGCTTACAAGTCCTTGGCTATACGCTGCGGTCAAGTTCAAGAGAACTGGCCATGCTCATTTTTTTCCTCTTGATCGGAGTAGTGCTGTTCGCGAGTGCTGTTTTTTACGCGGAACAAGACAGCCAAGATAGCCAATTCAAAAGTATCCCTGATGCATTCTGGTGGGCGGTAGTTACCATGACAACAGTG
>Scl272
TTGAATGCCAGAGGTCTCTGTGTTGGTCATGAGCCTGACTCACTGGAGTTTAGTTCTCTGGGTGGTTGGGTTGCCACACGTGCATCAGGCATGAAGAAGAACATCTATGGTAATATTGAAGACATTCTTGTGCGCGTGCGCATGGTGACAGCACGAGGAACCGTCGAGAAAAGCTGTCAAGTTCCCCGGATGTCTACTGGCCCGGATATCCACCACTTTATCATGGGCTCGGAGGGAACACTGGGTGTGATAACCGAAGTTAGTTTGCGAATCCGTCCGTTACCTGAGTGTAAGGTCTATGGCTCTATTGTGTTCCCTACGTTCGATATCGGGGTAGCTTGTGTGAGAGAGATTGCCAAACAGCGTTGTGCTCCGGCTTCGATTCGCTTGATGGACAACGAACAGTTCGTCTTTGGGCAAGCTCTGAAATCTGAAGGTGGATCTTACTTCAAATCCTTTATCGATGGTCTCAAAGCCGTCTACCTAACCAAGTTTAAAGGTTTCGACCCACATCAGCTAGCAGTAGCTACACTTCTGTTTGAGGGAGACAAGCAAACCGTCGCCAGCCAACAGAGGAAAATTTACGAAATCGCCTCCCAGTTTCGCGGGATTCCAGGCGGCGAAGAAAACGGCCAGAGAGGATACATGTTGACCTTTGTGATCGCCTATCTCAGGGATCTTGGCTTTAATCATCACTTCCTTGCCGAGTCATTCGAAACATCTGTGCCCTGGGACAGAGTTACAGACCTGTGTCGCAACGTGAAAGAAGGGCTGAAGCGGAAGTGCGCGGACCTTGGAATCAAGCACCCACCCTTGGCCACTTGCAGAGTGACGCAGACATACGATGCCGGCGCGTGCGTTTATTTCTACTTCGGCTTTAATTACCACGGGCTGCCTAACCCATTGGAGATGTACGACGCAGTGGAGAGTGCTGCCCGCGATGAAGTTCTCGCCAATGGCGGAAGCTTGTCTCATCATCATGGAGTCGGCAAACTCAGGAAGAAATGGCTCCGTCAAACCGTCTCTGATGTAGGCATTGAAATGTTAAGAGGCATTAAACAGGCAGTGGATCCTCAAAATATTTTTGGAAATGGAAACCTGATA
>Scl273
[truncated: 2,034,413 more chars]
